# Supplementary material for: Dynamics of the hindgut microbiota of the Japanese honey bees (Apis cerana japonica) throughout the overwintering period
Source: PeerJ. 2025 Oct 13;13:e20050. doi: 10.7717/peerj.20050 (PMC12530201; doi:10.7717/peerj.20050)
Supplement: Supplemental Information 5 [file peerj-13-20050-s005.gz › peerj-13-20050-s005]

@M04999:289:000000000-L3R54:1:1101:10545:1848 2:N:0:411
TTGACTACCGGGGTATCTAATCCTTTTTGCTCCCCACGCTTTCTCATCTCATCGTCAGTATCTGTCCATAAGGCCGCCTTCGCCACCTTTTTTCCTCCACATCTCTACGCATTTCACCGCTACACGTTGAATTCTACCTTCCTCTACAATACTCCAGTTAACCAGTTTTAAGTTCAGTTCCCAGTTTTTTCCCGGGTCTTTCACACCTAACTTAATTATCCGCCTACATGCCCTTTACTCCCATTCATTCCGATTAACCCTCGCACCCTCCGTTTTACCGCGTCTGCTTGCACCGCTTTAT
+
-8,,8@,6@+++7@;EFGCCFE@@,<CC+;C@C<C<6+6@@D<,<6CCFE,,;,:C,,<,C<E,<,6,,,,,,,6+8>?FE,,,,8,,,:,9@<AEB=,9,:9?4?,?,=+@BFA95?+6@+@99+A,,+,8@E=,8@==8DFAA,7,,@,=AD,,,,7,,76,,==DF8,,7,2,+6?C+=+,,7@,++4493+**04:E>6<+3/9)):9A*+=7+97=4)55(7(9/6)7>=@*9*163()/.)996)(,,4()/)/6(,20144:?2;?).4)8220(,71()<)),))(((,(,-)
@M04999:289:000000000-L3R54:1:1101:13599:1925 2:N:0:411
TTGAGACTACAGGGGTATCTAATCCTGTTTGCTCCCCACGCTTTCGCATCTCAGCGTCAGTATCTGTCCATAAGGCCGCCTTCGCCACCGGTATTCCTCCACATCTCTACGCATTTCACCGCTACACGTGGAATTCTACCTTCCTCTACAATACTCCAGATAACCAGTTTTAAGTGCAATTCCCATGTTTACCCCGGGGCTTTCACACCTAACTTAATTATCCGCCTACATTCCCTTTACGCCCAGTCATTCCGATTAACGCTCGCCCCCTCCGTATTACCGCGGCTGCTGGCACGGTGTT
+
-8,,,,CEEFCFGGGGGGGGGGC@<E9CEGEFFGFGB,@:+BCFE@@C@@E@9,;@FBECF,CED,C,C9,,,6,A?+>>FGG74?B?=++8+DFFDGGD8?,A9<FFC?<C+FEFFAE9=CF7>,A+AAE+:EFFF,==DFFFEGGDF89B9AFF=,,,6,7@=8,@=DGC,,?,99+??DD8,,,7<,7,5@67+**3:AFFCA664>4):@>8*=84B??(25@(728*18*07@)2(/3,3(/74679).6;(6)12.8:42(,496::9:2:2>A9069(-17?FB(2(),,(-43
@M04999:289:000000000-L3R54:1:1101:21021:2011 2:N:0:411
TGACTACTAGGGTATCTAATCCTGTTTGCTCCCCACGCTTTCGCATCTCAGCGTCAGTATCTGTCCAGAAGGCCGCCTTCGCCACCGGTATTCCTCCACATCTCTACGCATTTCACCGCTACACGTGGAATTCTACCTTCCTCTACAATACTCCAGATAACCAGTTTTAAGTGCAATTCCCAGGTTGAGCCCGGGGCTTTCACACCTAACTTAATTATCCGCCTACATGCCCTTTACGCCCAGTCATTCCGATTAACGCTCGCACCCTCCGTATTACCGCGGCTGCTGGCACGGAGTTAGC
+
BBCCCGGGGGGGGGGGGGGGGGGFGGGGGGGGGGGGGGGGGG@FGFGGGGGGGGGGEGFGGGGGGGGFFGGGFFGGGGGGGGGGFFCCFDGGGGGGGGGFFGGGGGGGGEGGGGGGGGGGGGGGGGGGGGGGGG9FGGGGGGGGGGGGGGGGGGGG9E8FDEGGGGGGGGGGG89FFGFFDG6DBFD6@CDFDECDDGGGFFFCFFFFFFF?B>>C?FFEDD?F?@5@CF3@FFFEF;;:6;0;@AEE?CE07<DFEDBFF>F9>BF::B080(8)4)296;0-9BFF?<72((41:B26.
@M04999:289:000000000-L3R54:1:1101:17480:2036 2:N:0:411
TCGCAGACTACCGGGGTATCTAATCCTGTTCGCTACCCATGCTTTCGAACCTCAGCGTCAGTTACAGACCAGAGAGCCGCCTTCGCCACTGGTGTTCTTCCATATATCTACGCATTCCACCGCTACACATGGAGTTCCACTCTCCTCTTCTGCACTCAAGAAAAACAGTTTCAGCTGCACTTCCCCGGTTAAGCCGAGGGCTTTCACAGCTGACTTGTTCTCCCGCCTGCGTTCGCTTTACGCCCAATAAATCCGGACAACGCTTGCCATCTATGTATTACCGCGGCTGCTGGTACGTAGG
+
AAACCEGGGGGGGGGGGGGGGGFGDFGGGGGGGGGGGGGG8FGGGGGGGGGGGGGGGGGGGGGGGGGGGGGGGGGGGFEGGGGGCGGGGGCGGGGGGGGGGGGGGEFDFGFGGGGGFGGGGGGGGGGGGGGGGGGFG;=EFGFFGGGFGGGFGGGGGCDF8?GGGGGGFGGGGGGGFFFGGFDGFCE5C>E:FEEGGGGDFFFFFFFFEDF;EFFFECFFFF@:;;BD;D9?D;(7?;DFC;09>F:B:<56<(446B04:>>B:6BFF23<))65<AAF>),(2(71(45:3,)-133?,
@M04999:289:000000000-L3R54:1:1101:17087:2043 2:N:0:411
GTTGACTACACGGGTATCTAATCCTGTTTGCTCCCCACGCTTTCGCATCTCAGCGTCAGTATCTGTCCAGAAGGCCGCCTTCGCCACCGGTATTCCTCCACATCTCTACGCATTTCACCGCTACACGTGGAATTCTACCTTCCTCTACAATACTCCAGATAACCAGTTTTAAGTGCAGTTCCCAGGTTGAGCCCGGGGCTTTCACACCTAACTTAATTATCCGCCTACATGCCCTTTACGCCCAGTCATTCCGATTAACGCTCGCACCCTCCGTATTACCGCGGTCGCTTGCACGGAGTTT
+
-A@CCGGGGGGGGGGGGGGGGGGGGGGGGGGGGGGGGGGGGGGGGGGGGGGGGFGGGGGGGGGGGFGGGGGGFGFGGGGGGGGGGGDFGGGGGGGGGGGGDFGGGGGGGGGDGEGFGGGGGGGGGGGGGGGGGGGGGG9FGGGGGGGGGFGCDCDCEF8EFDGGGGGGGGGGAFEDBFD=FG6C8FFF6CGGGGEG9C>?FAFFFAFEF4;B=>?8CFF?CCDFFF@DE:CF;@E@;;7>;,762@8<CFF3;0(6??9?><?FF>F1??FFFFFB?A<A4>,2(-,(,(,,).(-((-:)
@M04999:289:000000000-L3R54:1:1101:24190:2054 2:N:0:411
TATAAGACTACACGGGTATCTAATCCTGTTCGCTACCCATGCTTTCGAACCTCAGCGTCAGTTACAGACCAGAGAGCCGCCTTCGCCACTGGTGTTCTTCCATATATCTACGCATTCCACCGCTACACATGGAGTTCCACTCTCCTCTTCTGCACTCAAGAAAAACAGTTTCAGCTGCACTTCCCCGGTTAAGCCGAGGGCTTTCACAGCTGACTTGTTCTCCCGCCTGCGTTCGCTTTACGCCCAATAAATCCGGACAACGCTTGCCACCTACGTATTACCGCGTCTGCTGGCACGTAGT
+
BACCCGGGGGGGGGGGGGGGGGDFGGGGGGGGGGGGGGGGGFGGGGGGGGEFGGGGGGGGGGGGGGGGGGGFGGGGGGGGGGGGCFFGGGGGGGGGGGGGGGGGFAFGGGGGGGGGGGGGGGGGGGGGGGGGGGGGGGGGGGGGGGGGGGGGGGGGGGFGGGFGGGGGGGGGGGGGFGFFGGGGGGGGGG:FGGGGGGGGFFFFFFFFFFFEEFFFEFFFFFFFFFFFFFFFFFFFFDF6;7<FBFDDE3<DF:B0<BF?F19B::B?<??FFFB?7AFFF2?BF39B?>A8:008:3(3-
@M04999:289:000000000-L3R54:1:1101:20187:2061 2:N:0:411
CCGACTACCGGGGTATCTAATCCTGTTTGCTCCCCACGCTTTCGCATCTCAGCGTCAGTATCTGTCCAGAAGGCCGCCTTCGCCACCGGTATTCCTCCACATCTCTACGCATTTCACCGCTACACGTGGAATTCTACCTTCCTCTACAATACTCCAGATAACCAGTTTTAAGTGCAATTCCCAGGTTGAGCCCGGGGCTTTCACACCTAACTTAATTATCCGCCTACATGCCCTTTACGCCCAGTCATTCCGATTAACGCTCGCACCCTCCGTATTACCGCGGCTGCTGGCACGGAGTT
+
88ACCFGGGGGGDGGGEGGFGGGFCFGF@FGGGGGGGE:FGGGCG:CFEGGGGEGGGGGGGGGGGGGGGGGGGGGGGGGGGGGG@FFGDFEGGGGGGGGGGF@E;EGGGGEGGGGGGFGDGGGGGGGGGGGGGGGGGGGEGGGGGGGGGGGGF?FFFDDGGGFFEFGGGGGGGGGGFG?FCGGG+DFDFEF@CGGGDDGGFFFFFFFFFFFFFF6BEB8CF@B<D?337?8;@@DFEF0B@@?(6<@35C7;<(3:)6<21?1007>3(8?>:??8AA>BFFB9(,(,.2:???BF(41
@M04999:289:000000000-L3R54:1:1101:11482:2125 2:N:0:411
GGGACTACAAGGGGATCTAATCCTGTTTGCTCCCCACGCTTTCGCATCTCAGCGTCAGTATCTGTCCAGAAGGCCGCCTTCGCCACCGGTATTCCTCCACATCTCTACGCATTTCACCGCTACACGTGGAATTCTACCTTCCTCTACAATACTCCAGATAACCAGTTTTAAGTGCAATTCCCAGGTTGAGCCCGGGGCTTTCACACCTAACTTAATTATCCGCCTACATGCCCTTTACGCCCAGTCATTCCGATTAACGCTCGCACCCTCCGCATTACCGCGGCTGCTGCCCCGGAACT
+
-AC,BGGG8,;;@++@@EFEFGA-FC,CFGFFGFGGD@FE:@CBCC7@6EDGGECGCCF,EFEGGGGGGCD<FFGEEFEGGGGGGGGGFCECFFFGEAEFGG=AFDGGGDE@CFA<FFGEG@F9CFGG7F<:,>6EGGGG8DF8BGDD9==DGGGG833=9F8=EDGCFDFED:DD9DFCBDCG8@C,@CC6?@1?C5DC*+++=;BFFF2/>8CF888?F(262>2(6@3E@;;@3>;39>;65=3))1?((13(./494?041314,(4>(((().-(,49017::2)((-(,(((.
@M04999:289:000000000-L3R54:1:1101:20728:2129 2:N:0:411
GACTACTGGGGTATCTAATCCTGTTTGCTCCCCACGCTTTCGCATCTCAGCGTCAGTATCTGTCCAGAAGGCCGCCTTCGCCACCGGTATTCCTCCACATCTCTACGCATTTCACCGCTACACGTGGAATTCTACCTTCCTCTACAATACTCCAGATAACCAGTTTTAAGTGCAATTCCCAGGTTGAGCCCGGGGCTTTCACACCTAACTTAATTATCCGCCTACATGCCCTTTACGCCCAGTCATTCCGATTAACGCTCGCACCCTCCGTATTACCGCGGCTGCTGGCATGGAGTTAGCC
+
-ACCCGGFGGGGGGGGGGGGGGGGGGGGGGGGFFGGGEGGGGCFEFGGG9FGGDGGGGGGGGGGGGGGGGGGGGGGGGGGDFFGGGGGCFGGGFGFGGGGGGGGGGCEGFGGGGGGGGGGGGGGFGGGFG8FGGGGGGGGGGGCGDFGGGGGGGGAFGGGC@FFDDGCECEFCG@F?FFCFGD8FEFGFGF7EDEGGGFG6@FFFFAFFFFFFFFFFFF24-5@@BEEBB3>B@FF;?9327.7;?CCFF;?@@FC?;@?-(42-33666<FF:AFAFBBBFFFB??F0()..)4(3:4))
@M04999:289:000000000-L3R54:1:1101:23044:2156 2:N:0:411
ATAGGACTACCGGGGTATCTAATCCTGTTTGCTCCCCACGCTTTCGCATCTCAGCGTCAGTATCTGTCCAGAAGGCCGCCTTCGCCACCGGTATTCCTCCACATCTCTACGCATTTCACCGCTACACGTGGAATTCTACCTTCCTCTACAATACTCCAGATAACCAGTTTTAAGTGCAATTCCCAGGTTGAGCCCGGGGCTTTCACACCTAACTTAATTATCCGCCTACATGCCCTTTACGCCCAGTCATTCCGATTAACGCTCGCACCCTCCGTATTACCGCGGCTGCTGGCACGGAGTT
+
CCCCCGGGGGGGGGGGGGGGGGGGGGGGGGGGGGGGGGGGGGGGGGGGGGGGGGGGGGGGGGGGGGGGGGGGGGGGGGGGGGGGGGGGGGGGGGGGGFFGGGGGGGFGGGGGGGGGGGGGGGGGGGGGGGGGGGGGGGGGGGGGGGGGGGGGGGGGGGGGGGGGGGGGGGGGGGFFFGFGGGGGGGGGGGGGGGGGGGGGFFFFFFFFFFFF=FFFEAFFFEE=DFFFDFFFFE11=;6C?6@F113@EF?EFFB?FFFFF>FF>;9BF0,11;10:?AF<0149>((4:B?F0):;B93.
@M04999:289:000000000-L3R54:1:1101:7814:2166 2:N:0:411
GTGGACTACCAGGGTATCTAATCCTGTTTGCTCCCCACGCTTTCGCATCTCAGCGTCAGTATCTGTCCAGAAGGCCGCCTTCGCCACCGGTATTTCTCCACATCTCTACGCATTTCACCGCTACACGTGGAATTCTACCTTCCTCTACAATACTCCAGATAACCAGTTTTAAGTGCAATTCCCAGGTTGAGCCCGGGGCTTTCACACCTAACTTAATTATCCGCCTACATGCCCTTTACGCCCAGTCATTCCGATTAACGCTCGCACCCTCCGTATTACCGCGGCTGCTGGCACGGAGTTT
+
CCCCCGGGGGGGGGGGGGGGGGGGGGGGGGGGGGGGGGGGGGGGGGGGGGGGGGGGGGGGGGGGGGGGGGGGGGFGGGGGGGGGGGGGGGGGGGGGGGGGGGGGGGGGGGGGGDFGGGGGGGGGGGGGGGCFGGGGGGGGGGGGGGGGGGGGGGGGGGGGFGGGGGGGGGGGGFDFFGFGGGGFGGGGGGGGGGGGGGGGFFFFFFFFF=EDFFFFFFFFFFFFFFFFFFFEBBFB=9EDDBF<FFFFFFFFF;?@1;<0>B?9>>F>8-8:B??(46>F(11(299?FFF?(4<329?:6
@M04999:289:000000000-L3R54:1:1101:12934:2183 2:N:0:411
AGGACTACCCGGGTATCTAATCCTGTTTGCTCCCCACGCTTTCGCATCTCAGCGTCAGTATCTGTCCAGAAGGCCGCCTTCGCCACCGGTATTCCTCCACATCTCTACGCATTTCACCGCTACACGTGGAATTCTACCTTCCTCTACAATACTCCAGATAACCAGTTTTAAGTGCAATTCCCAGGTTGAGCCCGGGGCTTTCACACCTAACTTAATTATCCGCCTACATGCCCTTTACGCCCAGTCATTCCGATTAACGCTCGCACCCTCCGTATTACCGCGGCTGCTGGCACGGAGTT
+
CCCCCGGGGGGGGGGGGGGGGGGGGGGGGGGGGGGGGGGGGGGGGGGGGGGGGGGGGGGGGGGGGGGGGGGGGGGGGGGGGGGGGGGGGGGGGGGGGGGGGGGGGGGGGGGGGGGGGGGGGGGGGGGGGGGGGGGGGGGGGGGGGGGGGGGGGGGGGGGGGGGGGGGGGGGGGGGGFGFGGGGGFGGGGGGGGGGGGGGGFFFFFFFFFFFFF=FFFFFEFDF@@FFFFFFFFFF;CFFF@BFFFFFECE<8?<<@A>1(86231(--(-3;?08:>FAB916>06??0:B:22632,3
@M04999:289:000000000-L3R54:1:1101:22040:2205 2:N:0:411
TTGGACTACACGGGTATCTAATCCTGTTCGCTCCCCACGCTTTCGCTCCTCAGCGTCAGTGACGGCCCAGAGACCTGCCTTCGCCATCGGTGTTCCTCCCGATATCTACACATTCCACCGTTACACCGGGAATTCCAGTCTCCCCTACCGCACTCCAGTCCGCCCGTACCCGGCGCCGATCCACCGTTAAGCGATGGACTTTCACACCAGACGCGACGAACCGCCTACGAGCTCTTTACGCCCAATAAATCCGGATAACGCGTGCACCCTACGGATTACCGCGGCTGCTGGCACGTAGTTG
+
CCCCCGGGGGGGGGGGGGGGGGGGGGGGGGGDGGGGGGGGGGGGGGGGGGGGGGGEGEGGGGGGGGGGGGGGGGGGGGGGGGGGGGGGGGGGGGGGGGGGDEEEGFGGGGGGGGGGGGGGGGGGGGGGGGGGGGDGGGGGGGGGGGGGFEEGG;FGGGGGDGGGGDGGDEFEGCDGFGFDCDFGGGGGGFCFGGGDGDGFFF=FFFFFFF?BBFFF>BFFF>FFFF?FF<:20:<A<D<@F0;?BB)5>56?>B:1:A2:>(7>BF2<B?B??(((24<2:;99033(,8>B:?F41:6<)
@M04999:289:000000000-L3R54:1:1101:21528:2229 2:N:0:411
TAGACTACCCGGGTATCTAATCCTGTTTGCTCCCCACGCTTTCGCATCTCAGCGTCAGTATCTGTCCAGAAGGCCGCCTTCGCCACCGGTATTCCTCCACATCTCTACGCATTTCACCGCTACACGTGGAATTCTACCTTCCTCTACAATACTCCAGATAACCAGTTTTAAGTGCAATTCCCAGGTTGAGCCCGGGGCTTTCACACCTAACTTAATTATCCGCCTACATGCCCTTTACGCCCAGTCATTCCGATTAACGCTCGCACCCTCCGTATTACCGCGGCTGCTGGCACGGAGTT
+
CCCCCGGGGGGGGGGGGGGGGGGGGGGGGGGGGGGGGGGGGGGGGGFGGGGGGGGGGGGGGGGGGGGGGGGGGGGGGGGGGGGGFGGGGGGGGGGGGGGGGGGGGGGGGGGGGGGGGFFGGDGGGGGGGGGGGGGGGGGGGGGGGGGGGGGGGGGGGGGGGGGGGGGGGGGGGGGGFGFGFGGGFGGGCEGGGGGGGGGGFFFFFFFFFFFFFFFFFFFFFFFFFFFFFFFEFFFFFFFF7BD@EFFFE?EFDF?FEFBFFBBFBF0::??>:B:?ADD?;6699>:0:0((8:;64??
@M04999:289:000000000-L3R54:1:1101:14728:2232 2:N:0:411
CGACTACAAGGGTATCTAATCCTGTTCGCTACCCATGCTTTCGAACCTCAGCGTCAGTTACAGACCAGAGAGCCGCCTTCGCCACTGGTGTTCTTCCATATATCTACGCATTCCACCGCTACACATGGAGTTCCACTCTCCTCTTCTGCACTCAAGAAAAACAGTTTCAGCTGCACTTCCCCGGTTAAGCCGAGGGCTTTCACAGCTGACTTGTTCTCCCGCCTGCGTTCGCTTTACGCCCGCTAAATCCGGACAACGCTTGCCACCTACGTATTACCGCGGCTGCTGGTACGTAGTTAGC
+
CCCCCGGGGGGGGGGGGGGGGGGGGGGGGGGGGGGGGGGGGGGGGGGFFGGGEGDGCEFGGGGGGGGGGGGGGGGGGGGGGCGGGGGGGGGGGGGGGGGGGGGDGGGGGGGGGGGGGGGGGGGGGGGFGGGGFGCGGGFGGCFGGGGFGGCFGGCGGGGGG>FGGFFEGGGGFGGGFGFGFGGEEGGAFFGGDGGC>?FFFFFFFFFFEFEE*4;CEFF=?59/9@>>@@DFFFFFE<(8;B(:@;<)723>((-4<9;030(84)4153:12<(.6<(463399?FB0(-4:(),464<)
@M04999:289:000000000-L3R54:1:1101:18949:2279 2:N:0:411
CTAGACTACTCGGGTATCTAATCCTGTTTGCTCCCCACGCTTTCGCATCTCAGCGTCAGTATCTGTCCAGAAGGCCGCCTTCGCCACCGGTATTCCTCCACATCTCTACGCATTTCACCGCTACACGTGGAATTCTACCTTCCTCTACAATACTCCAGATAACCAGTTTTAAGTGCAGTTCCCAGGTTGAGCCCGGGGCTTTCACACCTAACTTAATTATCCGCCTACATGCCCTTTACGCCCAGTCATTCCGATTAACGCTCGCACCCTCCGTATTACCGCGGCTGCTGGCACGGAGTT
+
CCCCCGGCDFGGGGFGGGGGGGGGGDGGGGGGGFGGGGGGG@GFEGFFGGGGDFGGGGGGFGGGGGGGFCGGG?FGGGFFDGGGFGGFEFGGGGGFFGGFGGGGFGGFGGGGEFGGGGGGGGGFGGG4FEGFGGDFGGFGGGGGGGGGGFGGGGGGGGGGGFGGGDDGFFGGGGGFFGFFDFDDGGGF6?FGFGGD>GGGFFFFF>F>BBFF6=8=CFF5+8/(5@>BEE<B=D@3@EFE@>9;,()/?7?C147DF3C;>F:(4126<B:(3-427).6?>>>B60122(((.(,-(,4
@M04999:289:000000000-L3R54:1:1101:22744:2289 2:N:0:411
TGACTACTGGGGTATCTAATCCTGTTTGCTCCCCACGCTTTCGCATCTCAGCGTCAGTATCTGTCCAGAAGGCCGCCTTCGCCACCGGTATTCCTCCACATCTCTACGCATTTCACCGCTACACGTGGAATTCTACCTTCCTCTACAATACTCCAGATAACCAGTTTTAAGTGCAGTTCCCAGGTTGAGCCCGGGGCTTTCACACCTAACTTAATTATCCGCCTACATGCCCTTTACGCCCAGTCATTCCGATTAACGCTCGCACCCTCCGTATTACCGCGGCTGCTGGCACGGAGTTAGC
+
CCCCCGGGGGGGGGGGGGGGGGGGGGGGGGGGGGGGGGGGGGGGGGGGGGGGGGGGGGGGGGGGGGGGGGGGGGGGGGGGGGGGGGGGGGGGGGGGGGGGGGGGGGGGGGGGGGGGGGGGGGGGGGGGGGGGGGGGGGGGGGGGGGGGGGGGGGDFGGGGGGGGFGGFFGGGGGGGFGFGGGGGGGFFGGGGGEGGDGGGFCBBFD>FEDFFFFFFEFFEFFFFFF=FEBE22:@FEFFDFF?@FFFFEF@D?FFFE;6;?BFFFF??F:;?FFFFFFB>B>6;>0)542<>019>F046.
@M04999:289:000000000-L3R54:1:1101:7342:2323 2:N:0:411
GCTGACTACCGGGGTATCTAATCCTGTTTGCTCCCCACGCTTTCGCATCTCAGCGTCAGTATCTGTCCAGAAGGCCGCCTTCGCCACCGGTATTCCTCCACATCTCTACGCATTTCACCGCTACACGTGGAATTCTACCTTCCTCTACAATACTCCAGATAACCAGTTTTAAGTGCAGTTCCCAGGTTGAGCCCGGGGCTTTCACACCTAACTTAATTATCCGCCTACATGCCCTTTACGCCCAGTCATTCCGATTAACGCTCGCACCCTCCGTATTACCGCGGCTGCTGGCACGGAGTT
+
CCCCCGGGGGGGGGGGGGGGGGGGGGGGGGGGGGGGGGGGGGGGGGGGGGGGGGGGGGGGGGGGGGGGGGGGGFGGGGGGGGGGGGGGGGGGGGGGGGGGGGGGGGGGGGGGGGGGGGGGGGGGGGGGGGGGGGGGGGGGGGGGGGGGGGGGFGGFGGGE8EGGGGFGGGGGGG77?DFGGGGGGGGGGGGGGGGDC9DGFFFFA>AEFEFFFFFFEFFFFF2@DDFFFFFFE@18EFF:DBFF<EFEFFFF8?66<BA?3?FFFFFFFF:17?<FFBA<:;>FBB1:?03??BB176:3
@M04999:289:000000000-L3R54:1:1101:20817:2327 2:N:0:411
GGACTACTGGGGTATCTAATCCTGTTCGCTACCCATGCTTTCGAACCTCAGCGTCAGTTACAGACCAGAGAGCCGCCTTCGCCACTGGTGTTCTTCCATATATCTACGCATTTCACCGCTACACATGGAGTTCCACTCTCCTCTTCTGCACTCAAGTCTCTCAGTTTCCGATGCTCTTCCTCAGTTAAGCTGAGGGCTTTCACATTCAGACTTAAAAGACCGCCTGCGCTCCCTTTACGCCCAATAAATCCGGACAACGCTTGCCACCTACGTATTACCGCGGCTGCTGGCACGTAGTT
+
CCCCCGGGGGGGGGGGGGGGGGGGGGGGGGGGGGGGGGGGGGGGGGGGGGGGGGGGGGGGGGGGGGGGGGGGGGGGGGGGGGGGGGGGGGGGGGGGGGGGGGGGGGGGGGGGGGGGGGGGGGGGGGGGGGGGGGGGGGGGGGGGGGGGGGGGGGGGGGGGGGGGGGGGGGGGGGFGFGFGGGGGGGGGGGFDCEGGGGGGFFFFFFFFFFF@EFFFEFFFFFFF=B4@=>@FBBFFFCDFF:<0=EFFFFFFFDFFFF9BFFF?FF??FFFF?228>AABB>FFF><FF??B22<:(8<
@M04999:289:000000000-L3R54:1:1101:13805:2400 2:N:0:411
GCCCTGACTACTCGGGTATCTAATCCTGTTCGCTACCCATGCTTTCGAACCTCAGCGTCAGTTACAGACCAGAGAGCCGCCTTCGCCACTGGTGTTCTTCCATATATCTACGCATTCCACCGCTACACATGGAGTTCCACTCTCCTCTTCTGCACTCAAGAAAAACAGTTTCAGCTGCACTTCCCCGGTTAAGCCGAGGGCTTTCACAGCTGACTTGTTCTCCCGCCTGCGTTCGCTTTACGCCCAATAAATCCGGACAACGCTGGCCACCTACGTATTACCGCGGCTGCTGTCATGGAGG
+
CCCCCFEGGGGAGGGGGGEGGGGGGGFFGGFGGGGGGGGGGGFEGGGGGGGGGCFGGGGGGGGGGFGFGGGGGGGGGGGGGGGGGG7FGGGGGE<CGGGGGGGGGGFFGDGGGGGGEEFGGEGGGGGGGGGFGGGFFDFGGGGGGGGFDFGGGGGGGFGGFDFGCDGGGGGGGFDDFGFGG?FAFGGGGGGGGGG*;DGD>FFA+:F>67BEE4+8>FBEAEFDBF@FBBF<DF@BFF@FC@D;B;,(/4;?A:2-499B?BFF(4:1:??B?3::?F?4><B1>((-96:?-4))-))(,
@M04999:289:000000000-L3R54:1:1101:10380:2418 2:N:0:411
GACTACAGGGGTATCTAATCCTGTTCGCTACCCATGCTTTCGAACCTCAGCGTCAGTTACAGACCAGAGAGCCGCCTTCGCCACTGGTGTTCTTCCATATATCTACGCATTCCACCGCTACACATGGAGTTCCACTCTCCTCTTCTGCACTCAAGAAAAACAGTTTCAGCTGCACTTCCCCGGTTAAGCCGAGGGCTTTCACAGCTGACTTGTCCTCCCGCCTGCGTTCGCTTTACGCCCAATAAATCCGGACAACGCTTGCCACCTACGTATTACCGCGCCTGCTGGAACGTAGTCAGCC
+
CCCCCDFGGGC@FEGGGGGEFGFFGGEGGGC<F<DCDGGFF@FFG:<CFEGG:BFEEECCEGGGGFGGG?FGFFGFECAGGGCGGGG<FBCFFGGGGGCEFEFGGC@FCDGG?FF<CFEGGGGCE<EDF<EFCDBFG9=D9DFFFGGAFEFG?,=9DGGG8EFGAFFFFGGGGD8F?D?CFGCEGGGGGGGGG5E*?*;:BFFFF6FFD467:@6BC4?@FB==BFDD0<F;12EE621A@3@@@C<C6((,39:B6,2?((398:078(..54))-407(,(8?:7,.,4(-,(3))6:4
@M04999:289:000000000-L3R54:1:1101:14293:2443 2:N:0:411
TGAGACTACCGGGGTATCTAATCCTGTTTGCTCCCCACGCTTTCGCATCTCAGCGTCAGTATCTGTCCAGAAGGCCGCCTTCGCCACCGGTATTCCTCCACATCTCTACGCATTTCACCGCTACACGTGGAATTCTACCTTCCTCTACAATACTCCAGATAACCAGTTTTAAGTGCAATTCCCAGGTTGAGCCCGGGGCTTTCACACCTAACTTAATTATCCGCCTACATGCCCTTTACGCCCAGTCATTCCGATTAACGCTCGCACCCTCCGTATTACCGCGGCTGCTGGCACGGAGTT
+
CCCCCGGGGGGGGGGGGGGGGGGGGGGGGGGGGGGGGGGGGGGGGGGGGGGGGGGGGGGGGGGGGGGGGGGGGGGGGGGGGGGGGFGGGGGGGGFGGGGGGGGGGGGGGGGGGGGGGGGGGGGGGGGGGGGFCGGGGGGGGFGGGGGGGGGGGFG8DGGGGFGGGFDEGGGGGEFGFGFGGGGGGF,@FGGGGGGGCDD7AFFFFFF>BE=@EABFEFF*BC@FF;?DF??@)643@EFDF@B<@EF@ECFC4(8:<F<?>::;FFF>B???>(4?().949B0((43)5:B<BF919(3
@M04999:289:000000000-L3R54:1:1101:6960:2469 2:N:0:411
GGACTACTGGGGTATCTAATCCTGTTTGCTCCCCACGCTTTCGCATCTCAGCGTCAGTATCTGTCCAGAAGGCCGCCTTCGCCACCGGTATTCCTCCACATCTCTACGCATTTCACCGCTACACGTGGAATTCTACCTTCCTCTACAATACTCCAGATAACCAGTTTTAAGTGCAATTCCCAGGTTGAGCCCGGGGCTTTCACACCTAACTTAATTATCCGCCTACATGCCCTTTACGCCCAGTCATTCCGATTAACGCTCGCACCCTCCGTATTACCGCGGCTGCTGGCACGGAGTTAGC
+
CCCCCGGGGGGGGGGGGGGGGGGGGGGGGGGGGGGGGGGGGGGGGGGGGGGGGGGGGGGGGGGGGFGGGGGGGGGGGGGGGGGGGGGGGGGGGGGGGGGGGGGGGGGGGGGGGGGGGGGGGGGGGGCFGGGGGFFGGGGGGGGGGGGGGGGGGGGGFGGGGGGGGGDGGFGFGGGGFGFGGGGDECFGGGGGGGGGD7DGFFFFFFFFFFFFFFFFFFFFFFFFFFEFEBEDF@FFFF@DFFFFFFFFFFFFFDFFFF61:F6>>FB:<<><?0(-:<<BF>FFFFFF>BB?B96>B:AB4
@M04999:289:000000000-L3R54:1:1101:9050:2504 2:N:0:411
TATGACTACAGGGGTATCTAATCCTGTTTGCTCCCCACGCTTTCGCATCTCAGCGTCAGTATCTGTCCAGTAGGCCGCCTTCGCCACCGGTATTCCTCCACATCTCTACGCATTTCACCGCTACACGTGGAATTCTACCTTCCTCTACAATACTCCAGATAACCAGTTTTAAGTGCAATTCCCAGGTTGAGCCCGGGGCTTTCACACCTAACTTAATTATCCGCCTACATGCCCTTTACGCCCAGTCATTCCGATTAACGCTCGCACCCTCCGCATTACCGCGGCTGCTGGCACGGAGTT
+
CCCCCGGGGGGGGGGGGGGGGGGGGGGGGGGGGGGGGGGGGGGGGGGGGGGGGGGGGGGGGGGGGGGGGGGGGGGGGGGGGGGGGGGGGGGGGGGGGGGGGGGGFFGGGGGGGGGGGGGGGGGGGGGGGGGFGGGGGGGGGGGCGGGGGGGGGCGGG?GGGGGGGGFGGGGGGGGGFFFGGGGGGGGGGGGGGGGG9CDDFAFFFFFFFFFDFFFFFFFFF?DFF@FFFFFFFDF15>EFFFFFF38AEEFCF;DFFFE@FF?BF>F9:<<B6?B?FFBA:B1>B;;BBF??(,240--3
@M04999:289:000000000-L3R54:1:1101:13495:2574 2:N:0:411
GTAGGACTACAGGGGTATCTAATCCTGTTCGCTCCCCACGCTTTCGTCCATCTGCGTCAATCGGTATTTAGTAACCTGCCTTCGCAGTCGGGGTTCTGTGTAATATCTATGCATTTCACCGCTACACTACACATTCCAGCTACTTCAATACTATCCAAGATTAACAGTATCAACGGCAGTTCTACAGTTAAGCTGCAGGTTTTCACCGCTGACTTATCAACCCGCCTACGGACCCTGTAAACCCAATAAATCCGGATAACGCTCGCATCCTCCGTATTACCGCGGCTGCTGGCACGGAGTT
+
CCCCCGGGGGGGGGGGGGGGGGGGGGGGGGGGGGGGGGGGGGEFGGGGFGGGGGGGGGGGGGGGGFGFGGGGGGGGGGGGGGGGGGGGGGGGGGGGFGGGGGGGG9FGGGGGGGGGGGGGGGGGGGGGGGGGGGGGGGGGGGGGGGGFGGGGGGGGGGGFDFGGGDEDFGGGGGGGFGFGGGGGGGGGGGGCGFGFGGGGFFFFFFFFFFFFFFFFCFFEFFFFFFFFFFFFFFFF(6<6?C(,;=DFEFF3;>;;8;>EDF:?>9><>0<D?>BF1(69>:39999;14>?08>6>>(((
@M04999:289:000000000-L3R54:1:1101:8286:2580 2:N:0:411
AGTAGGACTACTAGGGTATCTAATCCTGTTTGCTACCCACGCTTTCGAGCATGAACGTCAGTGTTATCCCAGGAGGCTGCCTTCGCCATCGGTATTCCCCCACATCTCTACGCATTTCACTGCTACACGGGGAATTCTACTTCCCTCTGACACACCCTAGTTAGACAGTTTCGAATGCACGTCCCAAGTTGAGCTCGGGGATTCCACATCTGACTTATCTAACCGTCTGCGCTCGCTCTACGCCCAGTAATTCCGATTAACGCTCGCACCCTACGTATTACCGCGGCGGCTGGCACGGAGG
+
@-BCCCC<@FGAAFGDC,;<CF<-E@;;FG<<@,FGGGGEC7FG,@F@@C:CAFGEFG<6BFCF<AFG9@D<@DG:FEAF<F,,BF7@F@FE@=FFFA,B4F@=A<;<4C<DD:FG9,CE99CEFCE@?+:BFCG8F9DE,,@E?AF8?;==DE6+++6@D8EFA+,=EF,@6@F,:=1+0=D++38:FA327E9DDG9C>BF*5@AF3586E6?9A9B?=EE)/-/(5>922>>(/(/8)(2>60=6CEE<C63336;9:3(-((,,9>?FF6(()).)4)4(49126(,4(((,((-,(
@M04999:289:000000000-L3R54:1:1101:17213:2587 2:N:0:411
TTGACTACTGGGGTATCTAATCCTGTTTGCTACCCATGCTTTCGAGCCTCAGCGTCAGTGACAGACCAGAGAGCCGCCTTCGCCACTGGTGTTCTTCCATATATCTACGCATTTCACCGCTACACATGGAGTTCCACTCTCCTCTTCTGCACTCAAGTTAAACAGTTTCCGTTGCAATTCCTCAGTTGAGCTGAGGGCTTTCACATCCCAGACTTATTTAACCGCCTGCGCTCCCTTTACGCCCAATAAATCCGGACAACGCTTGCCACCTACGTATTACCGCGGCTGCTGGCACGTAGTT
+
CCCCCGGGGGGGGGGGGGGGGGGGGGGGGGGGGGGGGGGGGGGGGGGGGGGGGGGGGGGGGGGGGGGGGGGGGGGGGGGGGGGGGGGGGGGGGGGGGGGGGGGGGGGGGGGGGGGGGGGGGGGGGGGGGGGGGGGGGGGGGGGFGGGGGGGGGGGGGGGGGGGGFFGGGGGGGGGGCGFGGFGGGGGGGGGFDFGGGGGGF?FFFFFFFFFFFFFFFFFFFFFFFFFDFFB>@FFFEEFF=>BFF@FE<E?EEBBD@BFDF>FFF?@E<2:?FFF<A:<A9?>;9>BF?B)50,,41:<B6
@M04999:289:000000000-L3R54:1:1101:10498:2623 2:N:0:411
GGACTACCGGGGTATCTAATCCTGTTCGCTCCCCACGCTTTCGTCCATCAGCGTCAATCGGTATTTAGTAACCTGCCTTCGCAAACGGGGTTCTGTGTAATATCTATGCATTTCACCGCTACACTACACATTCCAGCTACTTCAATACTATTCAAGATTAACAGTATCAACGGCAGTTCTACAGTTAAGCTGCAGGTTTTCACCGCTGACTTATCAACCCGCCTACGGACCCTTTAAACCCAATAAATCCGGATAACGCTCGCATCCTCCGTATTACCGCGGCTGCTGGCACGGAGTTAGC
+
CCCCCGGGGGGGGGGGGGGGGGGGGGGGGGGGGGGGGGGGGGGGGGGGGGGGGGGGGGGGGGGGGGGGGGGGGGGGGGGGGGGGGGGGGGGGGGGGGGGGGGGGGGGGGGGGGGGGGGGGGGGGGGGGGGGGGGGGGGGGGGGGGGGGGGGFGGGGGGGGGGGGGGGGGGGGGGDGFGFGFGGGGGGGGGGGGGGGGGGGFFFFEFFFFFFFFFFFFFFAE=@FDFFFF@2?D;3CCEEF2;@FE3;?<EBFFFFFEF>??9;919B2<:64?FFBFF0149>69?>2:37<<9>9:?FF-
@M04999:289:000000000-L3R54:1:1101:24784:2628 2:N:0:411
GACTACTCGGGTATCTAATCCTGTTTGCTCCCCACGCTTTCGCATCTCAGCGTCAGTATCTGTCCAGAAGGCCGCCTTCGCCACCGGTATTCCTCCACATCTCTACGCATTTCACCGCTACACGTGGAATTCTACCTTCCTCTACAATACTCCAGATAACCAGTTTTAAGTGCAGTTCCCAGGTTGAGCCCGGGGCTTTCACACCTAACTTAATTATCCGCCTACATGCCCTTTACGCCCAGTCATTCCGATTAACGCTCGCACCCTCCGTATTACCGCGGCTGCTGGCACGGAGTTAGCC
+
CCCCCGGGGGGGGGGGGGGGGGGGGGGGGGGGGGGGGGGGGGGGGGGGGGGGGGGGGGGGGFGGGGGGGF?FCGGGGGGGGGGGGGGGGGGGGGGGGGGGGGGGGGGGGGGGGGGGDGGGGGGGGGGGGGGGGGGGGGGGGGGGGGGFAFGGFEGFGGGFGGGGGGGDGGGGG8DFFFFFGGGGGGGGGGGGGGGGGGGGFFFFFF>FF=EFEFAFFFFFFFF>FEF4=EFFFFFFFF@FF?@EACEFFE?;?<4;4>1(4;>944,330:6?FFAA?B9;9>FFFFFF:??44148<4<2
@M04999:289:000000000-L3R54:1:1101:11441:2643 2:N:0:411
GGACTACTGGGGTATCTAATCCTGTTTGCTCCCCACGCTTTCGCATCTCAGCGTCAGTATCTGTCCAGAAGGCCGCCTTCGCCACCGGTATTCCTCCACATCTCTACGCATTTCACCGCTACACGTGGAATTCTACCTTCCTCTACAATACTCCAGATAACCCGATTTAAGTGCAATTCCCAGGTTGAGCCCGGGGCTTTCACACCTAACTTAATTATCTGCCTACATGCCCTTTACGCCCCGACATTCCGATTAAAGCTCGCACCCCCCTTGTATCCCCGCCTCTTGGCACGGGGTGAGC
+
@C@<<66<C,FGECGGG<CCE<C<F@F8EAF<FG8FEGG@FE@FC,+CEFFFGF@CFFEE<FCG<6ECF,C<,ABF7F:?7F7@F@C:=>FAE?EE4AFG<?FGGFC7F:?@FEEFF7F8+4EGDEF7CEF:A=,78,;@4@E8,6A8@E?:EFC8DFDAD8,3+=AFG:=,E,2,+21?CC+1,@8,@7@F9@*?GDFGF:FFFB*;7765;8F+/88*1975*(;4*0)81546>(:=9(..6((/.9.3(,24).63?03(401410(((6)).))43(((-.)))(.5(-((-(((.
@M04999:289:000000000-L3R54:1:1101:18936:2657 2:N:0:411
AAGACTACCAGGGTATCTAATCCTGTTCGCTCCCCACGCTTTCGTCCATCAGCGTCAATCGGTATTTAGTAACCTGCCTTCGCAATCGGGGTTCTGTGTAATATCTATGCATTTCACCGCTACACTACACATTCCAGCTACTTCAATACTATTCAAGATTAACAGTATCAACGGCAGTTCTACAGTTAAGCTGCAGGTTTTCACCGCTGACTTATCAACCCGCCCACGGACCCTTTAAACCCAATAAATCCGGATAACGCTCGCATCCTCCGTATTACCGCGGCTGCTGGCACGGAGTT
+
CCCCCGGGGGGGGGGGGGGGGGGGGGGGGGGGGGGGGGGGGGGGGGGGGGGGGGGGGGGGGGGGGGGGGGGGGGGGGGGGGGGGDGGGGGGGGGGGGGGGGGGGGGGGGGGGGGGGGGGGGGGGGGGGGGGGGGGGGGGGGGGGGGGGGGFGGGGGFGGGGGGGGGGGGGGGGGGGFGFGD@FGGGGGGGGGGGGG?FGGFFFFFFFFFBD@EFFFFFFF>BAFFFF@9=@FFFFF<E<FFFFFD@EE?3=;>DFFFF;>DB;9;6>BFFBBFFF7ABBB>F((37?FF7(4<0-(,,3
@M04999:289:000000000-L3R54:1:1101:10382:2660 2:N:0:411
CGGACTACCAGGGTATCTAATCCTGTTCGCTCCCCACGCTTTCGCTCCTCAGCGTCAGTGACGGCCCAGAGACCTGCCTTCGCCATCGGTGTTCTTCCCGATATCTACACATTCCACCGTTACACCGGGAATTCCAGTCTCCCCTACCGCACTCCAGTCCGCCCGTACCCGGCGCCGATCCACCGTTAAGCGATGGACTTTCACACCAGACGCGACGAACCGCCTACGAGCTCTTTACGCCCAATAAATCCGGATAACGCTTGCACCCTACGTATTACCGCGGCTGCTGGCACGTAGTT
+
CCCCCGGGGGGGGGGGGGGGGGGGGGGGGGGGGGGGGGGGGGGGGGGGGGGGGGGGGGGGGGGGGGGGGGGGGGGGGGGGGGGGGGGGGGGGGGGGGGGGGGGDGDGGGGGGGGGGGGGGGGGGGGGGGGGFGGGGGGGGGGGGGGGGGGGGDGGGGGGGGGGGGGGGGGGGGGGGEDFGGGGFGGGGGGGGGGGGGGGGFFFFFFFFFFFFFD>EFFDFFBFF?F008:>12<7>FFFFB>F?:BAF2>BB>BFFF??>?1?BFFFB:?FF8>B?FF2466312300:?BF<<4:?09
@M04999:289:000000000-L3R54:1:1101:24133:2664 2:N:0:411
CTGACTACTAGGGTATCTAATCCTGTTTGCTCCCCACGCTTTCGCATCTCAGCGTCAGTATCTGTCCAGAAGGCCGCCTTCGCCACCGGTATTCCTCCACATCTCTACGCATTTCACCGCTACACGTGGAATTCTACCTTCCTCTACAATACTCCAGATGACCAGTTTTAAGTGCAATTCCCAGGTTGAGCCCGGGGCTTTCACACCTAACTTAATTATCCGCCTACATGCCCTTTACGCCCAGTCATTCCGATTAACGCTCGCACCCTCCGTATTACCGCGGCTGCTGGCACGGAGTT
+
CCCCCGGGGGGGGGGGFFGGGGGGGGGFGGGGGGGGGEGGGGGGG7CFFGG9DGGGGGGGGFGGGGGGGGGGGGFGGGGEFGGGGGGGGGEEFGGGGGGGGGF?EGGGGGGGGGDEFGGGGGGGGGGGGGGGGGGGGEGGGFGGGGGFFCGGGGGF?FGGGGGGGDG,EGDFDFGGFFFGGGGGF=FFGGGGFG>DDD>GAFFFFABFEEFEFFBFEFFF6>>FFFFFFFFEFE27*)6B;17@(/;C<EC;(((3EE?@D@FBBB048?B>627?FF2((--4666)836:>(76,87
@M04999:289:000000000-L3R54:1:1101:13240:2674 2:N:0:411
GTTCGACTACCCGGGTATCTAATCCTGTTTGCTCCCCACGCTTTCGCATCTCAGCGTCAGTATCTGTCCAGAAGGCCGCCTTCGCCACCGGTATTCCTCCACATCTCTACGCATTTCACCGCTACACGTGGAATTCTACCTTCCTCTACAATACTCCAGATAACCAGTTTTAAGTGCAGTTCCCAGGTTGAGCCCGGGGCTTTCACACCTAACTTAATTATCCGCCTACATGCCCTTTACGCCCAGTCATTCCGATTAACGCTCGCACCCTCCGTATTACCGCGGCGGCTGGCACGGAGTT
+
CCCCCGGGGGGGGGGGGGGGGGGGGGGGGGGGGGGGGGGGGGGGGGGGGGGGGGGGGGGGGFFGGGGGGGGGGGGGGGGGGGGGGGGGGGGGGGGGGGGGGGGGGGGGGGGGGGGGGGGGGGGGGGGGGGGGGGGGGGGGGGGGGGGGGGGGGGGGGGGGGGGGGGGGGFGGGGGGFGFGGGGGGGGGGGGGGGGGGGGGFFFFFFFFFFFFFFF4CFFEFFEDFFF@D@9)3@FFFFFFF;@BD;@@EFEFFF<B?FAA?BFFFFBB>F6?FF?<0>>A961>9(4;06>00(4<(4;2,
@M04999:289:000000000-L3R54:1:1101:14218:2701 2:N:0:411
GCGACTACAAGGGTATCTAATCCTGTTTGCTCCCCACGCTTTCGCATCTCAGCGTCAGTATCTGTCCAGAAGGCCGCCTTCGCCACCGGTATTCCTCCACATCTCTACGCATTTCACCGCTACACGTGGAATTCTACCTTCCTCTACAATACTCCAGATAACCAGTTTTAAGTGCAATTCCCAGGTTGAGCCCGGGGCTTTCACACCTAACTTAATTATCCGCCTACATGCCCTTTACGCCCAGTCATTCCGATTAACGCTCGCACCCTCCGTATTACCGCGGCTGCTGGCACGGAGTT
+
CCCCCGGGGGGGGGGGGGGGGGGGGGGGGGGGGGGGGGGGGGGGGGGGGGGGGGGGGGGGGGGGGGGGGGGGGGGGGGGGGGGGGGGGGGGGGGGGGGGGGGGGGGGGGGGGGGGGGGGGGGGGGGGGGGGGGGGGGGGGGGGGGGGGGGGGGGFGGGGGGGFGGGGGGGGGGGCFFGFGGGGGGG6CGGGGGGGGGGGGFFFFFFFFEEFFFFFFEFBCFFFFD?FFFEFFF;DFFFFF9;0(4;;?CFFFFF6?CC6;<<;BFFF:((37<67>FFFF>>>0;7048?F<?FBBFB1
@M04999:289:000000000-L3R54:1:1101:24385:2736 2:N:0:411
TATGACTACCCGGGTATCTAATCCTGTTTGCTCCCCACGCTTTCGCATCTCAGCGTCAGTATCTGTCCAGAAGGCCGCCTTCGCCACCGGTATTCCTCCACATCTCTACGCATTTCACCGCTACACGTGGAATTCTACCTTCCTCTACAATACTCCAGATAACCAGTTTTAAGTGCAGTTCCCAGGTTGAGCCCGGGGCTTTCACACCTAACTTAATTATCCGCCTACATGCCCTTTACGCCCAGTCATTCCGATTAACGCTCGCACCCTCCGTATTACCGCGGCTGCTGGCACGGAGTT
+
CCCCCGGGGGGGGGGGGGGGGEGGGGGGGGGGGGGGGGGGGGGGGGGGGGGGGGGGGGGGGGGGGGGGGGGGGGGGGGGGGGGGGEFFGGGGGGGGGGGGGGGGGGGGGGGGGGGGGGGGGGGGGGGGGGGGGGGGGGGCFFFGGGGGGGGGGGGGGGGGGGGGGGGGCGFGGGGGFGFGGGGGGGGGGGGGGGGGGGGGFFFFFFFFFFFFFFFFFFFFFFFFFFFFFFFFFFF@FFCBD6@?;;@FEEFEF?@FFFFF9:?FFFFFFFFFF:<??DF686>FBF>:0:??:244(7?1
@M04999:289:000000000-L3R54:1:1101:14992:2738 2:N:0:411
CGGCGACTACCGGGGTATCTAATCCTGTTTGCTCCCCACGCTTTCGCATCTCAGCGTCAGTATCTGTCCAGAAGGCCGCCTTCGCCACCGGTATTCCTCCACATCTCTACGCATTTCACCGCTACACGTGGAATTCTACCTTCCTCTACAATACTCCAGATAACCAGTTTTAAGTGCAATTCCCAGGTTGAGCCCGGGGCTTTCACACCTAACTTAATTATCCGCCTACATGCCCTTTACGCCCAGTCATTCCGATTAACGCTCGCACCCTCCGTATTACCGCGGCTGCTGGCACGGAGTT
+
CCCCCGGGGGGGGGGGGGGGGGGGGGGGGGGGGGGGGGGGGGGGGGGGGGGGGGGGGGGGGGGGGGGGGGGGGGGGGGGGGGGGGG?FFFGGGGGGGGGGGGGGGGGGGGGGGGGGGGGGGGGGGGGGGGGGGGGGGGGGGGGGGGGGGGGGGFGGFGGGGGGGGGGGGGGGGGGGFGFGGGGGGGGGGGGGGGGGGGGGFFFFFFFFFFFFFFFFFFFEFFFFFFFFF@EFFFFFFFFF@DF00604A<<AFF?B:<>AFFF?F6(39:?0<>B(88)).31(911>FBFFF720-(,44
@M04999:289:000000000-L3R54:1:1101:15901:2765 2:N:0:411
TAGACTACCGGGGTATCTAATCCTGTTCGCTACCCATGCTTTCGAACCTCAGCGTCAGTTACAGACCAGAGAGCCGCCTTCGCCACTGGTGTTCTTCCATATATCTACGCATTCCACCGCTACACATGGAGTTCCACTCTCCTCTTCTGCACTCAAGAAAAACAGTTTCAGCTGCACTTCCCCGGTTAAGCCGAGGGCTTTCACAGCTGACTTGTTCTCCCGCCTGCGTTCGCTTTACGCCCAATAAATCCGGACAACGCTTGCCACCTACGTATTACCGCGGCTGCTGGCAAGTAGTT
+
CCCCCGGGGGGGGFGGFGGGGGGGGGGGGGGGGEGGGGGGGGGGFGGFFGGGGGCFGGGGGGGGGFGGGGGGGFGGGGGGGGEGGGGGGGGFGDFFGGGGGGGGGGGFGGG:FGGGGGGEGGGGGGGGGGGGGGGGGGGGFGF8EFGGGGGGGFGGGGGGGEGGG7EGGGGFGGFGFFFGFGGEEGGEGGGGG>9C?DFGFFFFFFF4>=B@FFFFFFFFF>=B<DF9(6<<FFF6<9?3:@D:?D>ADBB>FFB>BBF>?BB?FF?6<?F<1492)5<:>BF>BF?BB>0()-:>DF9
@M04999:289:000000000-L3R54:1:1101:14766:2783 2:N:0:411
TTGACTACAAGGGTATCTAATCCTGTTTGCTCCCCACGCTTTCGCATCTCAGCGTCAGTATCTGTCCAGAAGGCCGCCTTCGCCACCGGTATTCCTCCACATCTCTACGCATTTCACCGCTACACGTGGAATTCTACCTTCCTCTACAATACTCCAGATAACCAGTTTTAAGTGCAATTCCCAGGTTGAGCCCGGGGCTTTCACACCTAACTTAATTATCCGCCTACATGCCCTTTACGCCCAGTCATTCCGATTAACGCTCGCACCCTCCGTATTACCGCGGCTGCTGGCACGGAGTT
+
CCCCCGGGGGGGGGGGGGGGGGGGGGGGGGGGGGGGGGGGGGGGGGGGGGGGGGGGGGGGGGGGGGGGGGGGGGGGGGGGGGGGEGBFGGGGGGGGGGGGGGGGGGGGGGGGGGGGGGGGGGGGGGGGGGGGGGGGGGGGGGGGGGGGGGGGGGGGGGGGGGGGGGGGGGGGGGGGFGFGGGGGGGGGGGGGGGGGGGGGFFFFFFFFFFFFFFFFFFFFFFFFFFFFFFFFFEFFEFFFFFFFFFFFFFFE6<07CEFFFFFFFFFB?BFF<6:?<AFFF>099>B?77(3<:96111
@M04999:289:000000000-L3R54:1:1101:21469:2802 2:N:0:411
TGGACTACACGGGTATCTAATCCTGTTCGCTACCCATGCTTTCGAACCTCAGCGTCAGTTACAGACCAGAGAGCCGCCTTCGCCACTGGTGTTCTTCCATATATCTACGCATTCCACCGCTACACATGGAGTTCCACTCTCCTCTTCTGCACTCAAGAAAAACAGTTCCAGCTGCACTTCCCCGGTTAAGCCGAGGGCTTTCACAGCTGACTTGTTCTCCCGCCTGCGTTCGCTTTACGCCCAATAAATCCGGACAACGCTTGCCACCTACGTATTACCGCGGCTGCTGGCACGTAGTT
+
CCCCCGGGGGGGGGGGGGGGGGGGGGGGGGGGGGGGGGGGGGGGGFFFGGGGGGGGGGGGGGGGGGGGGGGGGGGGGGGGGGGGGGGGGGGGGGGGGGGGGGGGGGGGGGGGGGGGGGGGGGGGGGGGGGGGGGGGGGGGGGGGGGGGGGGGFGGGGGGGGGGGGGGGGGGGGFGGFGFGFGGGGGGGGGGGDGGGGGGGF4FFFFFFFFFFCFFFFFFFFFFFFFFFFFFFFF@FCEFFFF<0=EEFFFF96?B>::BF?B?F7A<6?:????AFFF<0>>BFBBF?:B<32:<?B?F
@M04999:289:000000000-L3R54:1:1101:14724:2823 2:N:0:411
GACGGACTACCAGGGTATCTAATCCTGTTTGCTACCCACGCTTTCGAGCATGAACGTCAGTGTTATCCCAGGAGGCTGCCTTCGCCATCGGTATTCCTCCACATCTCTACGCATTTCACTGCTACACGTGGAACTCTACCTCCCTCTGACACACTCTAGTTAGACAGTTTCAAATGCACGTCCCAAGTTGAGCTCGGGGATTTCACATCTGACTTATCTAACCGTCTGCGCTCGCTTTACGCCCAGTAATTCCGATTAACGCTCGCACCCTACGTATTACCGCGGCTGCTGGCACGTAGTT
+
CCCCCGGGGGGGGGGGGGGGGGGGGGGGGGGGGGGFGGGGGGGGGGGGGGGGGGGGGGGGGGGGGGGGGGGGGGGGGGGGGGGGGGFFGGGGGGGGGGGGGGGFGGGGGGGGGGGGGGGGGGGGGGGGFFGGGGGGGGGGGGFGGGGGGGGGGGFGGGGGGGGGGGGGGFFGGGGGCFF?FGGGGGGGGGGGGCDDGGGGFFFFFFFFFFCCEFCFCFFEFFFFAAD=;49@FFFFB=>FF@;@FFECEFEC9ED@?DCEDFDFFFFFFFFFFF:)5:AFFF>9;019::?58<<:3<?FA
@M04999:289:000000000-L3R54:1:1101:6323:2834 2:N:0:411
AGGGACTACTGGGGTATCTAATCCTGTTTGCTCCCCACGCTTTCGCATCTCAGCGTCAGTATCTGTCCAGAAGGCCGCCTTCGCCACCGGTATTCCTCCACATCTCTACGCATTTCACCGCTACACGTGGAATTCTACCTTCCTCTACAATACTCCAGATAGCCAGTTTTAAGTGCAGTTCCCAGGTTGAGCCCGGGGCTTTCACACCTAACTTAATTATCCGCCTACATGCCCTTTCCGCCCAGTCATTCCGATTAACGCTCGCACCCTCCGTATTACCGCGGCTGCTGGCACGGAGTT
+
CCCCCGGFGGGGGGEFFGGFFGGFGG,CFFGGGGGGGEGGGGGFFGGEEGGGFGGGGGGFGGGGGGGGGGGGGGGGGDGGGGGGGGGGGGG7FGGGGGGGGGGGGGGGGGGGGGGGGGGGGGGGGGGGGGGFFEFGGGFFGGGGGGGGGGGEG,EFGGGGGGGGGGDDFGGGFGGGFGFGGGGCGGECFFGGFGGDGGGGFFFFEFFD9EEBFFA=C>FFFFFBDFFFF4C)734=@)7BD0(6=E347?EEE@FD@FEF66?FFFFFF:BB>FBF09>.(494902<?D?B?B6;0241
@M04999:289:000000000-L3R54:1:1101:11515:2878 2:N:0:411
ACGACTACCGGGGTATCTAATCCTGTTTGCTCCCCACACTTTCGCATCTCAGCGTCAGTATCTGTCCAGAAGGCCGCCTTCGCCACCGGTATTCCTCCACATCTCTACGCATTTCACCGCTACACGTGGAATTCTACCTTCCTCTACAATACTCCAGATAACCAGTTTTAAGTGCAATTCCCAGGTTGAGCCCGGGGCTTTCACACCTAACTTAATTATCCGCCTACATGCCCTTTACGCCCAGTCATTCCGATTAACGCTCGCACCCTCCGTATTACCGCGGCTGCTGGCACGGAGTT
+
CCCCCGGGGGGGGGGGGGGGGGGGGGGGGGGGGGGGGGGGGGGEGGGGGGGGGGGGGGGGGGGGGGGGGGGGGGGGGGGGGGGGGGGGGGGGGGGGGGGGGGGGGGGGGGGGGGGGGGGGGGGGGGGGGGGGGGGGGGGGGGGGGGGGGGGGGGGGGGGGGGGGGGGGGGGGGGGGFGFGGGGGGGGGGGGGGGGGGGGGAFFFFFFFFFFFFFFFFFFFF=DFFFFFFCEFFF8=9EFFFFFFFFFEEFFFFFFFFA?FF?FFFFB?:089:BF0:AF?>109>;?FF>32<:>>>?7
@M04999:289:000000000-L3R54:1:1101:10715:2933 2:N:0:411
TCGTGACTACCAGGGTATCTAATCCTGTTCGCTCCCCACGCTTTCGCTCCTCAGCGTCAGTGACGGCCCAGAGACCTGCCTTCGCCATCGGTGTTCTTCCCGATATCTACACATTCCACCGTTACACCGGGAATTCCAGTCTCCCCTACCGCACTCCAGTCCGCCCGTACCCGGCGCCGATCCACCGTTAAGCGATGGACTTTCACACCAGACGCGACGAACCGCCTACGAGCTCTTTACGCCCAATAAATCCGGATAACGCTTGCACCCTACGTATTACCGCGGCTGCGGGCACGTAGTT
+
CCCCCGGGGGFFGGGFGGGGGGGGGGGFDGGGGGC<EGGGGGGGGGCFGGGGGGGGGGGGGGGGGGGGEGFGGGGGGGGGGGGGGGGGGGGGGGFFGGGGGGEEGDGGGGGGGGGGGGGGGEFGGGGGGGGCGGGGEGFFGGGFFGGGGGGDEGEGGGGGCFEGEGEGGGDFGGGGFGFCCGGFGGGFDGGGGGD<DDFFAFFFFFFFF?31?FDE>BEFFFBFBB?FF?3299B9A>D???;FF??FBA<A(47??FABF0((34487?<?((.3:>AF><(-47710((46;?B((.--
@M04999:289:000000000-L3R54:1:1101:6282:2939 2:N:0:411
GAAATCTCCCCACTCTCACTTACACCTGTGCCGGGGTATCTAATCCTGTTGTCTTCCCATTCTTTTTCGCCTCTCCCTCACTGGAAGAACCGCGAGCGGCCCCCGACCCCGAGGTTTGTTCCTCTATTTTACCATTTTATCCCTACAACTCGAGTTCACCCACCTCTCTCTCCTCCCCAGCTCAGCCATATACACTTCGTTTCCTCCCTTGTTCTGTCAGCTTTTCCACCCTACCCCTTTTTAAACACCCTCCGTCACCCTCTCCCCCACACACATGTCTCACCCATTGCACCCATCGTTT
+
--6,,,,,,,6,+,,,,,,;,,,-,,,,;,6,@C+@+,,CE9,,6,,,,B,6,C,C,6,,,,,<C,,,8,,8,,,:,4,:,,59,,,,,,,64+8+8++44+++++C7++868@+,,+8,,8,,,,,,8,,,,7,,,,@,,322,,1,,,,+6+,5,,,5,++5,0,,@,:93,*40***32*2,,5,,,,,2,,+5***))/++1))0*(**+14)++)/))1.))))(((/((/1,(0))())))/-(((((4,(()((4(((.((4(,-((-))-)))))(,(,)))),((-(((((,
@M04999:289:000000000-L3R54:1:1101:23116:2966 2:N:0:411
CGGGACTACTCGGGTATCTAATCCTGTTTGCTCCCCACGCTTTCGCATCTCAGCGTCAGTATCTGTCCAGAAGGCCGCCTTCGCCACCGGTATTCCTCCACATCTCTACGCATTTCACCGCTACACGTGGAATTCTACCTTCCTCTACAATACTCTAGTTAACCAGTTTTAAGTGCAATTCCTAGGTTGAGCCCAGGGCTTTCACACCTAACTTAATTATCCGCCTACATGCCCTTTACGCCCAGTCATTCCGATTAACGCCCGCACCCTCCGTATTACCGCGCCTGCTGGCACGGAGTT
+
CCCCCGGGGGGGGGGGGGGGGGEGGGFGGGGGGGGGGGGGGGGGGGGDGEGGGGGGGGGGGGGGGGGGGGGGGGGGGGGGGGGGGGGGGGGGGFDFGGGGGGGGGGGGGGGGGGGGGGGGGGGGGGGFGGGGGGGGGGGGGGGGDFAFGGGGGGGGGGGGGGGGGGGGGGGFGGGGFGFCFFGGGGGGGGGGGGGGGCGFFFFCFFFFFEEFFFFFEFF<FCDFFAFFFEEEEBEFFFFF@F6??/7AE))7;<;1<C913((69B>>((,((-(234><1(4((4,40)4874:B6>B4
@M04999:289:000000000-L3R54:1:1101:6579:3010 2:N:0:411
CCAGACTACTAGGGTATCTAATCCTGTTTGCTCCCCACGCTTTCGCATCTCAGCGTCAGTATCTGTCCAGAAGGCCGCCTTCGCCACCGGTATTCCTCCACATCTCTACGCATTTCACCGCTACACGTGGAATTCTACCTTCCTCTACAATACTCCAGATAACCAGTTTTAAGTGCAGTTCCCAGGTTGAGCCCGGGGCTTTCACACCTAACTTAATTATCCGCCTACATGCCCTTTACGCCCAGTCATTCCGATTAACGCTCGCACCCTCCGTATTCCCGCGGCTGCTTGCACGGCGTTT
+
C<CC8DF9FGCFGGGCEFDDCFGFGGGGGGF9CFFGGGGGGGGGGGGCGFGGGDFGGGGGGC9FGFFGDGGGGFGFFFFGGGFDEGGFGGGGGGDEFEFGGGFGFGFGGGG@FEEGGED7FEGGGGGGED7=FDGGDFGGFGGGDEFFFFGFF8@DE=9=EGGG9=@FGGGGGFGFD7DFFGFGF+=E6FG?FF7CG5>DAF8BFAAEFE3>EAF66BF4=CD5@=@F38/5)-734;EF;(6;<EFA?5?73((,2);<07?>1(4(4(-11:61()68:>B9B02,))5().-(-,42(
@M04999:289:000000000-L3R54:1:1101:24840:3024 2:N:0:411
GACTACACGGGTATCTAATCCTGTTTGCTCCCCACGCTTTCGCATCTCAGCGTCAGTATCTGTCCAGAAGGCCGCCTTCGCCACCGGTATTCCTCCACATCTCTACGCATTTCACCGCTACACGTGGAATTCTACCTTCCTCTACAATACTCCAGATAACCAGTTTTAAGTGCAATTCCCAGGTTGAGCCCGGGGCTTTCACACCTAACTTAATTATCCGCCTACATGCCCTTTACGCCCAGTCATTCCGATTAACGCTCGCACCCTCCGTCTTCCCGCGGCTGCTGGCACGGAGTTAGCC
+
CCCCCGGGGGGCFGGGGGGGGGGGGGGGGGGGEGGGGGGGGGGGGGGGGGGGGGGGGCFGGGGGGGGFGGGGGGGGGGGGEEEFGDGGGGGFGFGGFFGDGGGGGGGGGE@FGGGGGGGGGGGGGFGC9FFGGGGGGGGGGGGGGGGGGGGDCFGGGGGGGGGDDDCGGFEEAFGGF?FCGGGGGGG6CGFEEGCGGGGGFFFAEAAFBE?E48BCEFA@FFFFD=69BFDFF@<E(,4>1;;EE<97C@@F(:4<1;BF>9B>66((49,(,4)-,47>>((,()5?04<6>F0<?).:4
@M04999:289:000000000-L3R54:1:1101:23314:3067 2:N:0:411
GACTTGACTACCCGGGTATCTAATCCTGTTTGCTCCCCACGCTTTCGCATCTCAGCGTCAGTATCTGTCCAGAAGGCCGCCTTCGCCACCGGTATTCCTCCACATCTCTACGCATTTCACCGCTACACGTGGAATTCTACCTTCCTCTACAATACTCCAGATAACCAGTTTTAAGTGCAATTCCCAGGTTGAGCCCGGGGCTTTCACACCTAACTTAATTATCCGCCTACATGCCCTTTACGCCCAGTCATTCCGATTAACGCTCGCACCCTCCGTATTACCGCGGCTGCTGGCACGGAGT
+
CCC@CEFGGGGGGGDF@CCF<FFGGDAFC<FEC@FGCGGGGG:CGFEGE:7<FFGFECGGEGGGGEFCFGFGF<@EGGG7FF:FGGGCFFFEFE,A<FCEGGGG8=AFGFFFGC+@?<=EDEGFEGFGGGG=F?,@E9E=F?,DF8EGGGGGGCG,@EGFC,@FGGFGA2==EFGCDGFFCDCCFFFGF6DGGGGGG77C>>F*?FAFFA=EE;BABFA8+9?E=2(69DE33)),436A480(2;24=@))7?@;((4<A:9::969(4??F?921(3<B><(910(-683:0:7?>0;,
@M04999:289:000000000-L3R54:1:1101:12489:3084 2:N:0:411
ATTCGGACTACCAGGGTATCTAATCCTGTTTGCTCCCCACGCTTTCGCATCTCAGCGTCAGTATCTGTCCAGAAGGCCGCCTCCGCCATCGGTATTCCTCCACATCTCTACGCATTTCACCGCTACACGTGGAATTCTACCTTCCTCTACAATACTCTAGTTAACCAGTTTTAAGTGCAATTCCTAGGTTGAGCCCAGGGCTTTCACACCTAACTTAATTATCCGCCTACATTCCCTTTACGCCCAGTCATTCCGCTTAACGCTCGCACCATCCGTATGACGGCGGCTGCTGGCACGGTGT
+
-ACAAAFF:EEF8F7,;<8@E<CCFF,CFF<@CFGGG>EF:CFGD<FD:FC9@FAFC88::CEEAF9CFGFFFGGF8FG+=F,EFCCF,?FE=<FGF9,CA<EF,9;FFG9++@7F,CEF:E:>FCFGCFF7+DEGEAC,,=8DFGCAD=8=D,==@FGDFF8DEGFGGCDAC?FFFGFFG+=AD,DEDFG6@D::FFDCDFFFFA>6@=@E@FF9=F=41*2*-5-):5@/*/7>>:5BC((5(635=>)))6=0,,6C)((/4(3:69(-::?B67(.6(3(,-2((-)5((.,23,,,
@M04999:289:000000000-L3R54:1:1101:25034:3135 2:N:0:411
GTCCGACTACCGGGGTATCTAATCCTGTTTGCTACCCACGCTTTCGAGCATGAACGTCAGTGTTATCCCAGGAGGCTGCCTTCGCCATCGGTATTCCTCCACATCTCTACGCATTTCACTGCTACACGTGGAATTCTACCTCCCTCTGACACACTCTAGTTTGACAGTTTCAAATGCACGTCCCAAGTTGAGCTCGGGGATTTCACATCTGACTTATCTAACCGTCTGCGCTCGCTTTACGCCCAGTAATTCCGATTAACGCTCGCACCCTACGTATTACCGCGGCTGCTGGCACGTAGTT
+
CCCCCGGGGGGGGGGGGGGGGGGGGGGGGGGGGGGGGGGGGGGGGGGGGGGGGGGGGGGGGGGGGGGGGGGGGGGGGGGGGGGGGGGGGGGGGGGGGGGGGGGGGGGGGGGGGGGGGGGGGGGGGGGGGGGGDGGGGGGGGGGGGGGGGGGGGGGGGGGGGGGGGGGGGGGGFFGFFGFFGGGGGGGGGGDEEFFGGGGGFFFFCFFAEFEEFFFFFFFFFFFFF@BDF>FFF@BDDFFFFF>BDFFFEFFF?E0;DFFB<FBFFFFFF:<?FBFF<BFF<F>9B>69:?BFB1>B6<??6
@M04999:289:000000000-L3R54:1:1101:17576:3136 2:N:0:411
TGACTACTCGGGTATCTAATCCTGTTCGCTCCCCACGCTTTCGTCCATCAGCGTCAATCGGTATTTAGTAACCTGCCTTCGCAATCGGGGTTCTGTGTAATATCTATGCATTTCACCGCTACACTACACATTCCAGCTACTTCAATACTATTCAAGATTAACAGTATCAACGGCAGTTCTACAGTTAAGCTGCAGGTTTTCACCGCTGACTTATCAACCCGCCTACGGACCCTTTAAACCCAATAAATCCGGATAACGCTCGCATCCTCCGTATTACCGCGGCTGCTGGCACGGAGTTAGC
+
CCCCCGGGGGGGGGGGGGGGGGGGGGGGGGGGGGGGGGGGGGGGGGGGGGGGGGGGGGGGGGGGGGGGGGGGGGGGGGGGGGGGDGGGGGGGGGGGGGGGGGGGGGGGGGGGGGGGGDGGGGGGGGGGGGGGGFGGGGGGGGGGGGGGGGGGGGGGGGFGGGGGGGGGGGGGCGGGFGFGGGGGGGGGGGGGGFGGFGCGFFFFFFFFFFFFFFFFFFADFFFFFFF@?FFFFFE=?CEFDFD@@FFFFFF9028A@@91?>99:BF>3?F?:B?B><?9BFFFBF??>01239B;1:A94
@M04999:289:000000000-L3R54:1:1101:21551:3143 2:N:0:411
GGAGGACCACTGGGGGTACTAATCCTGTTTGCCCCCCCCGCTTTCGCACCTCATCGGTAGTATCTGTCCAAAAGGCCCCCTCCGCCACCGGTATTCCCCCACTCTCCTCCGCTTTTCACCCCCACACGTGGAATTCTCTCCTCCTCTACAATAAACCCAATAACCATTTTTAAATGCAACTCCCCGGTTCAGCCCGGGGCCTCCACCCCCCACATAATTATCCGCCCACATGCCCTTTACCCCCCACCATTCCGCATAACGCTCGCACCCCCCGTACTTACCGCGCCGGCTGCATCGCGGG
+
--@,87F,DF8,,@:+8,,C,6CE,C<6CF;@,C<@F+++++,:,6B,@+,::,C<,89,,<,,,6C,CF,,C,,?F,7=++8+B=+84:@F+AFGG,,>++,4,,4,,,+3++3,,5C,,8+8++6+8@C:@9,>B,,@47?,,:@<EC,@,,,44***34@9,3,,5,,,,,:<++4*4C<F5*=*:*,49*=C)8C))08))0))-(((()//:*6:*.6118712()).434())*).,4(((30))).,(((,)((((4(409(3(((,-((3)).(((-((2(((--,))(((((
@M04999:289:000000000-L3R54:1:1101:21579:3166 2:N:0:411
GACTACTGGGGTATCTAATCCTGTTTGCTCCCCACGCTTTCGCTCCTCAGCGTCAGTGACGGCCCAGAGACCTGCCTTCGCCATCGGTGTTCTCCCCGATATCTACACATTCCACCGTTACACCGGGAATTCCAGTCTCCCCTACCGCACTCCAGTCCGCCCGTACCCGGCGCCGATCCACCGTTAAGCGATGGACTTTCACACCAGACGCGACGAACCGCCTGCGCTCCCTTTACGCCCAATAAATCCGGACAACGCTTGCCACCTACGTATTACCGCGGCTGCTGGCACGTAGTTAGCC
+
CCCCCGGGGGGGGGGGGGGGGGGGGAFGGGGGGGGGGGGGGGGGGGGGGGGGGGGGGGGGGGGGGGGGGGGGGGGGGGGGGGGGGGGGGGGGGGGGGGGGGGGGGGGGGGGGGGGGGGGGGGGGGGGGGGGGGGGGGGGGGGGFGGGGGGGGGGGGGGGGGGGGGGGGGGGGGGGGFGFGGGGGGGGGGGGGGGGGFGGGFFFFFFFF?B@FFFFEFFFFFFFFFFF9BFFFFBBFFFBFFFFF>6<A?;>?>>BFF>??B<BFFBBBF?F<>:ABA<>>>91;028:??BF??B0)6)..
@M04999:289:000000000-L3R54:1:1101:18051:3176 2:N:0:411
GACTACTAGGGTATCTAATCCTGTTTGCTCCCCACGCTTTCGCATCTCAGCGTCAGTATCTGTCCAGAAGGCCGCCTTCGCCACCGGTATTCCTCCACATCTCTACGCATTTCACCGCTACACGTGGAATTCTACCTTCCTCTACAATACTCCAGATAACCAGTTTTAAGTGCAATTCCCAGGTTGAGCCCGGGGCTTTCACACCTAACTTAATTATCCGCCTACATGCCCTTTACGCCCAGTCATTCCGATTAACGCTCGCACCCTCCGTATTACCGCGCCTGCTGGCACGGAGTTAGCC
+
CCCCCGGGGFGFGGGGGGGGGGFEGGGGGGGDGGGGGEEGFGGG@EFGGGGGGGGGGFGGGGGGGGGGGGGGGGGG>CGFEGGGGGGFFGGGGACFGGGGGGGGGGGEEFFF<FGGEGGGGGGGF@CGFGGCFGGGCFGGGGGCGGFGGGFGCFFE?FGFDFDDFFDE8D=EEG+=5DDFDFFGEDFGGGGGG6CDDCGGACFFFFFFFC?EF>BAC=9=FDDDFFFFFEF(7>EEFD@FFF3@EECF3;;17@?4;BFD9>>>F:((4;<(8:))669B,72,((.(-4>?14--(6)).
@M04999:289:000000000-L3R54:1:1101:20588:3196 2:N:0:411
CACGACTACCCGGGTATCTAATCCTGTTTGCTCCCCACGCTTTCGCATCTCAGCGTCAGTATCTGTCCAGAAGGCCGCCTTCGCCACCGGTATTCCTCCACATCTCTACGCATTTCACCGCTACACGTGGAATTCTACCTTCCTCTACAATACTCCAGATAACCAGTTTTAAGTGCAGTTCCCAGGCTGAGCCCGGGGCTTTCGCACCTAACTTAATTATCCGCCTACATGCCCTTTACGCCCAGTCATTCCGATTAACGCTCGCACCCTCCGTATTACCGCGGCTGCTGGCACGGAGTT
+
CCCCCGGGGGGGGGGGGGGGGGGGGGGGGGGGGGGGGGGGGGGGGGGGGGGGGGGGGGGGGGGGGGGGGGGGGGGGGGGGGGGGGGGGGGGGGGGGGGGGGGGGGGGGGGGGGEGGGGGGGGGGGGGGGGGGGGGGGGGGGGGGGGGGGGGGGGGGGGGGGGGGGGGGGGGGGGGGFGFGGGGGGGGGGGGGGGGDDGGGFFFFFFFFFFFFFFFACFFCFFFFFFFFEEFFEFFFE<FFFFFFFFFFFFFFB:?BFFFFFFF>FB9;???:66?<BFFBB9BFFFFFFFFF?B:6272<
@M04999:289:000000000-L3R54:1:1101:20734:3196 2:N:0:411
TGGACTACCGGGGTATCTAATCCTGTTCGCTACCCATGCTTTCGAACCTCAGCGTCAGTTACAGACCAGAGAGCCGCCTTCGCCACTGGTGTTCTTCCATATATCTACGCATTCCACCGCTACACATGGAGTTCCACTCTCCTCTTCTGCACTCAAGAAAACCAGTTTCAGCTGCACTTCCCCGGTTAAGCCGACGGCTTTCACAGCTGACTTGTTCTCCCGCCTGCGTTCGCTTTACGCCCACTAAATCCGGACAACGCTTGCCACCTACGTATTACCGCGGCTGCTGGCACGTAGTT
+
ACCCCGGGGDGGGGGGGGGGGGGGGGG<CGEGGGGGDGGGGGGGDAGGFGGGGGGGGGFFECGF<FGGGGGGD7FFGGEGGGGGGGGGGGGGGGEGGGCEGGGGGGGGGGGGG<FGGGGGGGGGGG:EGF<EFGGDFGGFFGEFGGGFC9DFFDFCF,3@F,@FGGFGGGGC8=FGF7*24C?EEGG*<FGF>@*;DGDDABFFCFFFEFF>?AFF4+=BA29F@(3>3;@@@??FFE?FFFF4:3>).6?91812:B>BF?B?B)283:(-,5:?5<BBF>((44(.:2<:D1(818A
@M04999:289:000000000-L3R54:1:1101:18600:3222 2:N:0:411
GACTACAAGGGTATCTAATCCTGTTTGCTCCCCACGCTTTCGCATCTCAGCGTCAGTATCTGTCCAGAAGGCCGCCTTCGCCACCGGTATTCCTCCACATCTCTACGCATTTCACCGCTACACGTGGAATTCTACCTTCCTCTACAATACTCCAGATAACCAGTTTTAAGTGCAGTTCCCAGGCTGAGCCCGGGGCTTTCACACCTAACTTAATTATCCGCCTACATGCCCTTTACGCCCAGTCATTCCGATTAACGCTCGCACCCTCCGTATTACCGCGGCTGCTGGCACGGAGTTAGCC
+
CCCCCGGFGGGGGGGGGGFGGGGGGGGGGGGGGGGGGGGGGGGG7FGGGGGGGGGGGGFGGGGGGGGGGFEGDFGGGGGGGGGGGGGGEGGGFGGGGGGGGGGGGGGGGGGGGGGGEGGGGGGGFCGGGGGGGGGG@EGGGGGCFEGGGGGGFGGCCFGGGGGGGFGGGGGGGGGGFGFGG?FFGGGFGFGGGGGGGGGGFFFFFFAADEA=C>BCAAF@F@FFFEEEF;BEDFFFD?BFFF@<ACEEC8;?D;CEFB@(469>FB<?BFFFBBFF<6>FFFF904:.34<?(49:1>943
@M04999:289:000000000-L3R54:1:1101:8358:3224 2:N:0:411
GACTACACGGGTATCTAATCCTGTTCGCTACCCATGCTTTCGAACCTCAGCGTCAGTTACAGACCAGAGAGCCGCCTTCGCCACTGGTGTTCTTCCATATATCTACGCATTTCACCGCTACACGTGGAATTCTACCTTCCTCTACAATACTCCAGATAACCAGTTTTAAGTGCAATTCCCAGGTTGAGCCCGGGGCTTTCACACCTAACTTAATTATCCGCCTACATGCCCTTTACGCCCAGTCATTCCGATTAACGCTAGCACCCTCCGTATTACCGCGGCTGCTGGCACGGAGTTAGCC
+
CCCCCGGGGGGGGGGGGGGGGGGGGGGGGGGGGGGGGGGGGGGGGGGGGGGGGGGGGGGGGGGGGGGGGGGGGGGGGGGGGGGGDGGGGGGGGGGGGGGGGGGFFGGGGGGGGGGGGGGGGGGGGGGGGGGGGGGGGGGGCGGGGGGFG?FFFGGGGGFFDGGE9DFGGGGGGGGGFGFFGGGGFGGGGGGGGEGDGFGGFFFFFFFFFFFEF>FFFFFFADFFFFFEFBFEFFFFF@FFFFE@ECEFEFF@@FFFF>0(.3>A:64069<BB0<>>BBFFF;>::?:<7)4((3::B<<3
@M04999:289:000000000-L3R54:1:1101:9226:3226 2:N:0:411
TGACTACCCGGGTATCTAATCCTGTTCGCTACCCATGCTTTCGAACCTCAGCGTCAGTTACAGACCAGAGAGCCGCCTTCGCCACTGGTGTTCTTCCATATATCTACGCATTCCACCGCTACACATGGAGTTCCACTCTCCTCTTCTGCACTCAAGAAAAACAGTTTCAGCTGCACTTCCCCGGTTAAGCCGAGGGCTTTCACAGCTGACTTGTTCTCCCGCCTGCGTTCGCTTTACGCCCAATAAATCCGGATAACGCTTGCACCCTACGTATTACCGCGGCTGCTGGCACGTCGTTAGC
+
CCCCCGGGGGGGGGGGGGGGGGGGGGGGGGGGGGGGGGGGFGGGGGGGGGGGGGGGGGGGGGGGGGGGDGGGGGGGGGGGGGGGGGGGFFGGGGGGGGGGGGFGGGGGDEGGGGGGGGGGGGGGGGGGGFGGEGGFEGDFFEFGGFGGGGGFGGGGGCFGGGGGGFCGGGGGGGFGFGFGFGGGGGGGFGGGGGGD4FGGFFFFFFFFEFFEFF+BCFFFFFFFDDF?<0;;DF@<EFF3:@?DE4>EFFB0013A?B>?B::?B(344:???A(4<)(-((((322::???0.(,(-3:4
@M04999:289:000000000-L3R54:1:1101:18587:3236 2:N:0:411
GACTACTCGGGTATCTAACCCTGTTCGCTCCCCACGCTTTCGCTCCTCAGCGTCAGTAACGGCCCAGAGACCTGCCTTCGCCATTGGTGTTCTTCCCGATATCTACACATTCCACCGTTACACCGGGAATTCCAGTCTCCCCTACCGCACTCCAGTCCGCCTGTACCCGGCGCAGATCCACCGTTAAGCGATGGACTTTCACACCAGACGCGACGAACCGCCTACGAGCTCTTTACGCCCAATAATTCCGGTTAACGCTTGCACCCTACGTATTACCGGGGCTGCTGGCACGCAGTTAGCC
+
CCCCCGFGGGGGGGGGGGFGGGGGGFGGGGGGGGGGGGGGGGGCFGGGGGGGGGGGGGDGCE7FFEGGFGGGCFGGGGGGGGG75FGGGGGGGGGGG@FGGGGGGGGGGGG9FGGGG,FGGGGGGGGGGGGG9EE,=BFG=CGFG8==EGGGGGG:==8EG+AF;@,<EEDGGGGGFFFGGFG7CCGFGG55CDFFGFGFFFFFD5)=;(6(38572DEFEFFFF?029(54>D>ABFBF??:7>AA<6:((4:>><FF1:???FF<7?B18<45A4((-3926:0480021((-(64)6)
@M04999:289:000000000-L3R54:1:1101:12892:3274 2:N:0:411
GTTCGACTACACGGGTATCTAATCCTGTTTGCTCCCCACGCTTTCGCATCTCAGCGTCAGTATCTGTCCAGAAGGCCGCCTTCGCCACCGGTATTCCTCCACATCTCTACGCATTTCACCGCTACACGTGGAATTCTACCTTCCTCTACAATACTCCAGATAACCAGTTTTAAGTGCAATTCCCAGGTTGAGCCCGGGGCTTTCACACCTAACTTAATTATCCGCCTACATGCCCTTTACGCCCAGTCATTCCGATTAACGCTCGCACCCTCCGTATTACCGCGGCTTCTGGCACGGAGCT
+
CCCCCGGGGGGGGGGGGGGGGGGGGGGGGGGGGGGGGGGGGGGGGGGGGGGGGGGGGGGGGGGGGGGGGGGGGGGGGGGGGGGGGGGGGGGGGGFGGGGGGGGGGGGGGGGGGGGGGGGGGGGGGGGGFGGGGGGGGGGGGGFGGGGGGGGGGGGGGGGGGGGGDDFGGAEGGGFGFDFGFGGGGGFGGGGGGGGGGGGDBFFFFFFFFFFFFFFFCCFF8CFFF99D@;EFFE1;84>A7?9><?@EFF)9C8;<3:>B?FFF69;B2?B662<<13).66(-40(((-6A7B<B99(((
@M04999:289:000000000-L3R54:1:1101:15266:3276 2:N:0:411
ATGACTACAGGGGTATCTAATCCTGTTCGCTACCCATGCTTTCGAACCTCAGCGTCAGTTACAGACCAGAGAGCCGCCTTCGCCACTGGTGTTCTTCCATATATCTACGCATTCCACCGCTACACATGGAGTTCCACTCTCCTCTTCTGCACTCAAGAAAAACAGTTTCAGCTGCACTTCCCCGGTTAAGCCGAGGGCTTTCACAGCTGACTTGTTCTCCCGCCTGCGTTCGCTTTACGCCCAATAAATCCGGACAACGCTTGCCACCTACGTATTACCGCGGCTGCTGGCACGTAGTT
+
CCCCCGGGGGGGGGGGGGGGGGGGGGGGGGGGGGGGGGGGGGGGGGGGGGGGGGGGGGGGGGGGGGGGGGGGGGGGGGGGGGGGGGCFGGGGGGGGGGGGGGGGGGGGGGGGGGGGGCGGGGGGGGGGGGGGGGGGGGGGGGFGGGGGGGGGGGGGDGGCGGGGGGGGGGGGGGGGFGFGGGGGGGGGFFGGGGGDGGGFFFFFFFFFFFFFFFFFFFFFA@>FFFFBFFFFFFFFEFFFFFF?@@FC5?E>9?B(4<>>BB:?:ABBFF?:?<A?ABABB9BB>FFBF?F:>B?0024
@M04999:289:000000000-L3R54:1:1101:10536:3285 2:N:0:411
TGACTACTGGGGTATCTAATCCTGTTTGCTCCCCACGCTTTCGCATCTCAGCGTCAGTATCTGTCCAGAAGGCCGCCTTCGCCACCGGTATTCCTCCACATCTCTACGCATTTCACCGCTACACGTGGAATTCTACCTTCCTCTACAATACTCCAGATAACCAGTTTTAAGTGCAGTTCCCAGGTTGAGCCCGGGGCTTTCACACCTAACTTAATTATCCGCCTACATGCCCTTTACGCCCAGTCATTCCGATTAACGCTCGCACCCTCCGTATTACCGCGGCTGCTGGCACGGAGTTAGC
+
CCCCCGGGGGGGGGGGGGGGGGGGGGGGGGGGGGGGGGGGGGGGGGGGGGGGGGGGGGGGGGGGGGGGGGGGGGGGGGGGGGEGGGGGFGGGGGGGGGGGGGGGGGGGGGGGGGGGGG7CFGGGGGGGGGGGGGGGFGGGGGGFGGGGGGGGGGGGGGGGCFGG9B=EFGGFGFGGFGFGFGGGGFFGGGGGGGGGGGFGFFFFFFFFFFFFFFFFECACDFFFFFFCEFEF=DEFE@DFFDF@EECFFCED1<;EEDFFFFFFFFF?BFF?BB?FAB<09399;BFFBFBFF042,36A4
@M04999:289:000000000-L3R54:1:1101:18191:3314 2:N:0:411
GACTACTGGGGTATCTAATCCTGTTCGCTCCCCACGCTTTCGTCCATCAGCGTCAATCGGTATTTAGTAACCTGCCTTCGCAATCGGGGTTCTGTGTAATATCTGTGCATTTCACCGCTACACTACACATTCCAGCTACTTCAATACTATTCAAGATTAACAGTATCAACGGCAGTTCTACAGTTAAGCTGCAGGTTTTCACCGCTGACTTATCAACCCGCCTACGGACCCTTTAAACCCAATAAATCCGGATAACGCTCGCATCCTCCGTATTACCGCGGCTGCTGGCACGGAGTTAGCC
+
CCCCCGGGGGGGGGGGGGGGGGGGGGGGGGGGGGGGGGGGGGGGGGGGGGGGGGGEGGGGGGGGGGGGGGGGGGGGGGGGG:FGGGGGGGGGGGGGGFGGGFGGAFGGGGGGGGGGGGGGGGGGGGGGGGGGGGGGFGGGGGGGGGGGGGGGGGGGGGGGGGGGGGCFGGGGGGGGFGFGGGGGGGGGGGGGGGGDFGGGFFFFF>DBC@E@EFFFFFFFFFAFFFDFF@FF2EEFFF@EDDFEFCFEFFFF@F9ED03<BFFFF2)489?0<><BF?>FFB09?DDFBB??>69??2<A7
@M04999:289:000000000-L3R54:1:1101:18683:3321 2:N:0:411
CACCAGACTACAAGGGTATCTAATCCTGTTCGCTCCCCACGCTTTCGCTCCTCAGCGTCAGTGACGGCCCAGAGACCTGCCTTCGCCATCGGTGTTCTTCCCGATATCTACACATTCCACCGTTACACCGGGAATTCCAGTCTCCCCTACCGCACTCCAGTCCGCCCGTACCCGGCGCCGATCCACCGTTAAGCGATGGACTTTCACACCAGACGCGACGAACCGCCTACGAGCTCTTTACGCCCAATAAATCCGGATAACGCTTGCACCCTACGTATTACCGCGGCTGCTGCCACGTAGT
+
CCCCCGGGGGGGGGGDFFFGGGGGGGGGGGGGGGGGGGGGGGGGGGCGGGGGGGGGGGGGGFGGGGGGGGGGGGGGGG@FGGGGGGGEGGGGGGGGGGGGGGG>>>CFGDGAFFGGGGGFFGGF@FGGFEDDEGGGGGFAAF,E9EGGGGGDGGG6DFFGEGGGGGCCECCEGGGGBGDD4CD?CFCEGCEGCFDCD<CCFFF6686+;@(/6F359E@9F999;B;61:2066(4AB<6:1:>>((,5<62::>9(-39,,,-2(348:2318:2><7A243>>9((((.3).4,(-((-
@M04999:289:000000000-L3R54:1:1101:17370:3325 2:N:0:411
GCGACTACTGGGGTATCTAATCCTGTTCGCTACCCATGCTTTCGAACCTCAGCGTCAGTTACAGACCAGAGAGCCGCCTTCGCCACTGGTGTTCTTCCATATATCTACGCATTCCACCGCTACACATGGAGTTCCACCCTCCTCTTCTGCACTCAAGAAAAACAGTTTCAGCTGCACTTCCCCGGTTAAGCCGAGGGCTTTCACAGCTGACTTGTTCTCCCGCCTGCGTTCGCTTTACGCCCAATAAATCCGGACAACGCTTGCCACCTACGTATTACCGCGGCTGCTGGCACGTAGTT
+
CCCCCGGGGGFGGGGGGGGGFGGAFFGGGGGDGGGGDCEGGGGGGGGGGGFGGGGGGGGGGGGGGGGGGGGGGGGGGGGGGGGGGGGGGFCFGGGCGGGGGGGAFEGGGGGGGG9FGGGEGGGGFGFGFGGEFGGGGDGGFEFFGGGGCEGGAEGGGGGCG8CFFGGGFGGAAFGGFGBGGGGGGEGEFGGGGGGGDGFFFFFFFFFFFE@@CFFAEFFEF9>@F=?>;<;;(61()9;89>FF@@FFFB:3(-19:?BFFBF?FBF?:2:B2).(.64:9>;(,3(:?FF0?<178<4
@M04999:289:000000000-L3R54:1:1101:10858:3328 2:N:0:411
TAGACTACACGGGTATCTAATCCTGTTCGCTCCCCACGCTTTCGCTCCTCAGCGTCAGTGACGGCCCAGAGACCTGCCTTCGCCATCGGTGTTCTTCCCGATATCTACACATTCCACCGTTACACCGGGAATTCCAGTCTCCCCTACCGCACTCCAGTCCGCCCGTACCCGGCGCCGATCCACCGTTAAGCGATGGACTTTCACACCAGACGCGACGAACCGCCTACGAGCTCTTTACGCCCAATAAATCCGGATAACGCTTGCACCCTACGTATTACCGCGGCTGCTGGCACGTCGTT
+
CCCCCGGGGGGGGGGGGGGGGGGGGGGGGGGGGGGGGGGGGGGGGGGGGGGGGGGGGGGGGGGGGGGGGGGGGGGGGGGGGGGGGGGGGGGGGGGGGGGGGGGGGGGGGGGGGGGGGGGGGGGGGGGGGGGGGGGGGGGGGGGGGGGGGGGGGGGGGGGGGGGGGGGGGGGGGGGGFGFGGGGGEG8?FGGGGGGGGGGGFFFFFFFFFFFFFFFFFFFFFFFFBFFFF<>0:BFAFFFFFFF1<04ABA?F9F??DBFFB?BF?F?FFFFFFBA?FFF?93>;69:774<<7,,(-73
@M04999:289:000000000-L3R54:1:1101:23765:3332 2:N:0:411
TCGACTAGGGGATCTAATCCTGTTTGCTCCCCACGCTTTCGCATCTCAGCGTCAGTATCTGTCCAGAAGGCCGCCTTCGCCACCGGTATTCCTCCACATCTCTACGCATTTCACCGCTACACGAGGAATTCTACCTTCCTCTACAATACTCCAGATAACCAGTTTTAAGTGCAATTCCCAGGTTGAGCCCCGGGCTTTCACACCTTACTTCATTATCCGCCTACATGCCCTTTACGCCCAGTCATTCCGCTTAACGCTCGCACCCTCCGTATTACTGCCGCTGCTGCCACGGCGTGAGCTC
+
86ACCGG86;+86CA<,C@CF<CF,C,E966CEGE7,6C@:,,,@,FF9EB@F@@CF,6C<;9,C,,CF@,6@BF7@F,,CCFG++C+,C?AFGG<F,555A<,C?B+=+,4<@E:F=4C=9+++++8A,,C,@ED;,6@F=,E,,6@D,,@,,69,,=,,6,,,?@8,23,6262=F*+9+22@3<3,++4@*@**05:++3@/*+**6**8+=6/+26B(5B(673=2(649)4(62)((/7?3).5(//(.)/-30(((-4?(88(,(.,54))6(37>BF:?2(.,(,(47(-37))
@M04999:289:000000000-L3R54:1:1101:22442:3347 2:N:0:411
GACTACAGGGGTATCTAATCCTGTTTGCTACCCACGCTTTCGAGCATGAACGTCAGTGTTATCCCAGGAGGCTGCCTTCGCCATCGGTATTCCTCCACATCTCTACGCATTTCACTGCTACACGTGGAATTCTACCTCCCTCTGACACACTCTAGTTAGACAGTTTCAAATGCACGTCCCAAGTTGAGCTCGGGGATTTCACATCTGACTTATCTAACCGTCTGCGCTCGCTTTACGCCCAGTAATTCCGATTAACGCTCGCACCCTACGTATTACCGCGGCTGCTGGCACGTAGTTAGCC
+
CCCCCGGGGGGGGGGGGGGGGGGGGGGGGGGGGGGGGGGGGGGGGGGGGGGGGGGGGGGGGGGGGGGGGGGGGGGGGGGGGGGGGGGGGGGGGGGGGGGGGGGGGGGGDEGGGGGGGGGGGGGGGGGGGGGGGGGGGGGGGGGFGGGGGGGGGGGGGGGGGGGGGGGGGGGGGGGGFGEGGGGGGGGGGGGGGDGGGGGGFFFFFFFFFEEEFFFFFFFFDAF=EF==DFFFFFEFDFFFFFFFEFCCCF@??FCC;>FFB>BFB?FBFF:?DFBFFB6>BFFF:27?BFBF<288A<594
@M04999:289:000000000-L3R54:1:1101:16585:3379 2:N:0:411
GGTGACTACCCGGGTATCTAATCCTGTTCGCTACCCATGCTTTCGAACCTCAGCGTCAGTTACAGACCAGAGAGCCGCCTTCGCCACTGGTGTTCTTCCATATATCTACGCATTCCACCGCTACACATGGAGTTCCACTCTCCTCTTCTGCACTCAAGAAAAACAGTTTCAGCTGCACTTCCCCGGTTAAGCCGAGGGCTTTCACAGCTGACTTGTTCTCCCGCCTGCGTTCGCTTTACGCCCAATAAATCCGGACAACGCTTGCCACCTACGTATTACCGCGGCTGCTGGCACGTAGTT
+
CCCCCGGGGGGGGGGGGGGGGGGGGGGGGGGGGGGGGGGGGGGGGGGGGGGGGGGGGGGGGGGGGGGGGGGGGGGGGGGGGGGGGGGGGGGGGGGGGGFGGGGGCFFGGGGGGGGGGGGGGGGGGGGGGGGGGGGGGGGGCCFGGGGGGGGDFGGGGEGGGGGGGGGGGGGGGGGGFGFGGGGGGGGG>FCGGDGDGCGGFFFFFFAAEFFFFFFFFFFFFFFFFF2=BDFFFB<;<EFFFFF;18;EFFFFFFFF>?:>0?FFF:BD1<?>(.423:2)49>F>>BFFF:?FB0((43<
@M04999:289:000000000-L3R54:1:1101:21486:3409 2:N:0:411
GATAGGACTACCGGGGTATCTAATCCTGTTCGCTACCCATGCTTTCGAGCCTCAGCGTCAGTAACAGACCAGAGAGCCGCCTTCGCCACTGGTGTTCTTCCATATATCTACGCATTTCACCGCTACACATGGAGTTCCACTCTCCTCTTCTGCACTCAAGTCTCTCAGTTTCCGATGCTCTTCCTCAGTTAAGCTGAGGGCTTTCACATTCAGACTTAAAAGACCGCCTGCGCTCCCTTTACGCCCAATAAATCCGGACAACGCTTGCCACCTACGTATTGCCGCGGCTGCTGGCACGT
+
CCCCCGGFFGGFCFGGGGGGGGE@EFGGGECEGG7FGGGGCFFAFGGDFGGGGDGGG@FDFFFFCFCCGGG8FGC@=?FGGE7FFGGGG?FGFF=6?FFFGGGFDG9CEFFEGGGDFFGFEEE@=FGGGFDECFEFEGGFGGGFGGGA,EF8DFF8DFFFGG8E@=9:DGGGGGGGFD@CD7CGEFGGGFGGGGC?FGGGDFAFFFFFFFEFFFFF*=8>CE9=<>299BD9@((13(/8;CDF@F1?@E8)7)6>0;>0<?FF<0,4(-5.2024??<0462629>F>9BD05<0541
@M04999:289:000000000-L3R54:1:1101:17921:3427 2:N:0:411
GACTACCGGGGTATCTAATCCTGTTCGCTCCCCACGCTTTCGCTCCTCAGCGTCAGTGACGGCCCAGAGACCTGCCTTCGCCATCGGTGTTCTTCCCGATATCTACACATTCCACCGTTACACCGGGAATTCCAGTCTCCCCTACCGCACTCCAGTCCGCCCGTACCCGGCGCCGATCCACCGTTAAGCGATGGACTTTCACACCAGACGCGACGAACCGCCTACGAGCTCTTTACGCCCAATAAATCCGGATAACGCTTGCACCCTACGTATTACCGCGGCTGCTGGCACGTAGTTAGCC
+
CCCCCGGEGGGGGGGGGGGGGGGGGGGGGGGGGGGGGGGGGGGGGGGGGGGGGGGGGGGGGGGGGGGGGGGGGGGGGGGGGGGGGGGGCFCFGGGGGGGDEFFAFGGGGGGGGGGGGGGGGGGGGGGGGGGFFGGGFGCFGGGFGCEGGGGGGGGGGGGDGGGGGGEG>EGGGGGGBDEGGGGGGGGGGGDACEC4FCGGA@FFDFFF?>;F(<E39EFFFF0?FB0<2,842:<AB<FFF:04<BAA?9BF::>BFB04?B<DBF:?FF?2AFFF9<B>>FFFFF??:7?B(,4(-:A),
@M04999:289:000000000-L3R54:1:1101:19403:3437 2:N:0:411
GGACTACCAGGGTATCTAATCCTGTTCGCTACCCACGCTTCCGAGCCTCAGCGTCAGTTACTAGCCAGTCAGCCGCCTTCGCCACTGATGTTCTTCCATATATCTACGCATTTCACCGCTACACATGGAGTTCCACTGACCTCTCTAGCACTCAAGTCTTACAGTTTCTGATGCACGTCCATAGTTGAGCTATGACCTTTCACATCAGACTTATTAGACCGCCTGCGCTCCCTTTACGCCCAATAATTCCGGACAACGCTCGCCACCTACGTATTACCGCGGCTGCTGGCACGTAGTTAGC
+
CCCCCGGGGGGGGGGGGGGGGGGGGGGGGGGGGGGGGGGGGGGGGGGGGGGGGGGGGGGGGGGGGGGGGGGGGGGGGGGGGGGGGGGGGGGGGGGGGGGGGGGGGGGGGGGGGGGGGDGGGGGGGGGFGGGGGGGGGGGFGGGGGGGGGGGGGGGGGGGGGGGGGGGGGGFFGGGGFGFDGFCGGGGGGGFGGGGGGGGGFFFFFFFFFFFFFFFFFFFE>BFDFFFFBFFFF4@;:@@FFFFFF@C7ECE6@FFDDF@FD@FFFF2:?FFBFABBBA:>F>>17:785:<<3(8<:>B9-
@M04999:289:000000000-L3R54:1:1101:21963:3439 2:N:0:411
GGTGACTACTGGGGTATCTAATCCTGTTCGCTACCCATGCTTTCGAACCTCAGCGTCAGTTACAGACCAGAGAGCCGCCTTCGCCACTGGTGTTCTTCCATATATCTACGCATTCCTCCGCTACACATGGAGTTCCACTCTCCTCTTCTGCACTCAAGAAAAACAGTTTCAGCTGCACTTCCCCGGTTAAGCCGAGGGCTTTCACAGCTGACTTGTTCTCCCGCCTGCGTTCGCTTTACGCCCAATAAATCCGGACAACGCTTGCCACCTACGTATTACCGCGGCTGCTGGCACGTAGTT
+
CCCCCGGGGGGGGGGGGGGGGGGGGGFGGGGGGGGGGGGGGGGGGGGGGGGGGGGGGGGGGGGGGGGGGGGGGGGGGGGGGGGGEGGGGGGGFGGGGGGGGGGGEGGGGGGGGGGGGGGGGGGGGGGGGGGGGGGFGGGGDFFGGGGGGGGGGGGGGGGCFGFGGFCDFFGGGGGGFFFGGFGGCGGGGGGGGGGGG9DGAAFFFFFFEBBFEFFFFFACFB@FFFFF@FF;;@FF;43=?>FFFFFFFFEEF>F>;?<>BFFF?0924?FB61<FFBA2?B9>B69?)2?FB???01(.
@M04999:289:000000000-L3R54:1:1101:20259:3447 2:N:0:411
AAGACTACCCGGGTATCTAATCCTGTTTGCTCCCCACGCTTTCGCATCTCAGCGTCAGTATCTGTCCAGAAGGCCGCCTTCGCCACCGGTATTCCTCCACATCTCTACGCATTTCACCGCTACACGTGGAATTCTACCTTCCTCTACAATACTCCAGATAACCAGTTTTAAGTGCAGTTCCCAGGTTGAGCCCGGGGCTTTCACACCTAACTTAATTATCCGCCTACATGCCCTTTACGCCCAGTCATTCCGATTAACGCTCGCACCCTCCGTATTACCGCGGCTGCTGGCACGGAGTT
+
CCCCCGGGGGGGGBFGGGGGGGGGGFGGGGGGGGGGGGGGGGGEG@FGGGGGGGGGGGGGGGGGGGGGGGGGGGGGGGGGGGGGGGGGGGGGGCGGGGGGGGGGGGGGGGGGGGGGGGGGGGGGGGGGGGGGGGGGFCFGGGGGGGGGGGGGGGFGGGGGGGGGC=EGGFCGFFGGFGFGG?FCEGCGDGGGGGGGGGGGFFFFFFEFEF=EFFFCFFFCCF=@?FFEEEF5@@@FFFFFB0;@FEEF3CEE<;;<?<:>::6>F;9:?F<>6:??<AA?61626>?FFFFF2074(-:
@M04999:289:000000000-L3R54:1:1101:17779:3470 2:N:0:411
TGGGACTACTAGGGTATCTAATCCTGTTTGCTCCCCACGCTTTCGCATCTCAGCGTCGGTATCTGTCCAGAAGGCCGCCTTCGCCACCGGTATTCCTCCACATCTCTACGCATTTCACCGCTACACGTGGAATTCTACCTTCCTCTACAATACTCCAGATAACCAGTTTTAAGTGCAATTCCCAGGTTGAGCCCGGGGCTTTCACACCTAACTTAATTATCCGCCTACATGCCCTTTACGCCCAGTCATTCCGATTAACGCTCGCACCCTCCGTATTACCGCGGCTGCTGGCACGGAGTT
+
CCCCCGGGGGGGGGGGGGGGGGGGGGGGGGGGGGGGGGGGGGGGGGGGGGGGGGGGGGGGGGGGGGGGGGGGGGGGGGGGGGGG>FGGGGGGGGGGGGGGGGGGGGGGGGGGGGGGGGGGGGGGGGGGGGGGGGGGGGGGGGGGGGGGGGGGGGGGGFGCGGGGGGGGGGGGGGGGFGFGGGGGGGGGGFGGGGGGGDDGFFFFFFFFDFFFFFFFFFFEFC=BFFFFFEEF@FFFFEFFFFFD@EFFF??EFD@FBBFFBB?F;>>B???:BF?7BD<B:99;>6>FFF004?:9(034
@M04999:289:000000000-L3R54:1:1101:25598:3480 2:N:0:411
TTGGACTACCGGGGTATCTAATCCTGTTTGCTCCCCACGCTTTCGCATCTCAGCGTCAGTATCTGTCCAGAAGGCCGCCTTCGCCACCGGTATTCCTCCACATCTCTACGCATTTCACCGCTACACGTGGAATTCTACCTTCCTCTACAATACTCTAGTTAACCAGTTTTAAGTGCAATTCCTAGGTTGAGCCCAGGGCTTTCACACCTAACTTAATTATCCGCCTACATGCCCTTTACGCCCAGTCATTCCGATTAACGCTCGCACCCTCCGTATTACCGCGGCTGCTGGCACGGAGTT
+
CCCCCGGGGGGGGGGGGGGGGGGGGGGGGGGGGGGGGGGGGGGGGGGGGGGGGGGGGGGGGGGGGGGGGGGGGGGGGGGGGGGGGGGGGGGGGGGGGGGGGGGGGGGGGGGGGGGGGGGGGGGGGGGGGGGGGFGGGGGGGGGGGGGGGGGGGGGGGGGGGGGGGGGGGGGGGGGGFGFGGGGGGGGGGGGGGGGGGGGGFFFFFFFFFFBFFFFFFFFFFEFFF@FFFF?EEFFFEFFF?BFDDFFFFFEEFFFFFF9;9;DF23;>BFBFB21?>ABFBFFFFFFB?::<BBBF4,-3
@M04999:289:000000000-L3R54:1:1101:16967:3481 2:N:0:411
CGGGTATCTAATCCTGTTCGCTACCCATGCTTACGAACCTCAGCGTCAGTTACAGACCAGAGAGCCGCCTTCGCCACTGGTGTTCTTCCATATATCTACGCATTCCACCGCTACACATGGAGTTCCACTCTCCTCTTCTGCACTCAAGAAAAACAGTTTCAGCTGCACTTCCCCGGTTAAGCCGAGGGCTTTCACAGCTGACTTGTTCTCCCGCCTGCGTTCGCTTTACGCCCAATAAATCCGGACAACGCTTGCCACCTACGTATTACCGCGGCTGCTGGCACGTAGTTAGCCGTGACTT
+
CCCCCGGGGGGGGGGGGGGGGGGGGGGGGGGGGGGGGGGGGGGGGGGGGGGGGGGGGGGGGGGGGGGGDGGGGGGGGGGGFGGGGGGGGGGGG<FGGGGGGGGGGGGGGGGGGGGGGGGGGGGGGGGGGGGGFFGGGGGGGGGGGGGGGGGGGGGGGGGGGGGGGGGGGGGGGGGGFD*=FGGD8EEGGGGGGGGGFFGGFFFFFFFFFE6)):?BDFFFFFFFF2?EEDF;@@;@=A78C=F>?B;?BBBFFFF?A??BFFFBFF?>92139BBB9?:???031::B6<:A>?0,-4:B>
@M04999:289:000000000-L3R54:1:1101:25690:3494 2:N:0:411
AGACTACCCGGGTATCTAATCCTGTTTGCTACCCATGCTTTCGAGCCTCAGCGTCAGTGACGGACCAGAGAGCCGCCTTCGCCACTGGTGTTCTTCCATATATCTACGCATTTCACCGCTACACATGGAGTTCCACTCTCCTCTTCTGCACTCAAGTTAAACAGTTTCCGTTGCAATTCCTCAGTTGAGCTGAGGGCTTTCACATCCCAGACTTATTTAACCGCCTGCGCTCCCTTTACGCCCAATAAATCCGGACAACGCTTGCCACCTACGTATTACCGCGGCTGCTGGCACGTAGTTT
+
CCCCCGGGGGGGGGGGGGGGGGGGGGGGGGGGGGGGGGGGGGGGGGGGGGGGGGGGGGGGGGGGGGGGGFFGGGGGDGGGGGGGGGGGGGGGGGGGGGGGGGGGGGGGGGGGGGGGGGGGGGGGGGGGGGGGGGGGGGGGGGGGGGGGGGGGGGGGGGGGGGGGGGGGGGGGGGGGFGFGGGGGGGGGGGGGGG6DGGGGFFFFFFFF5@CBEFAF<AFFFFBBFFDB>B=@BDFF3CFBFB9@1@;A>EFFF16996?1;?FFFFFB?08>3?<<?FBF09>02,-3757?04(.(.8:)
@M04999:289:000000000-L3R54:1:1101:12206:3514 2:N:0:411
GTGACTACACGGGTATCTAATCCTGTTTGCTCCCCACGCTTTCGCATCTCAGCGTCAGTATCTGTCCAGAAGGCCGCCTTCGCCACCGGTATTCCTCCACATCTCTACGCATTTCACCGCTACACGTGGAATTCTACCTTCCTCTACAATACTCCAGATAACCAGTTTTAAGTGCAATTCCCAGGTTGAGCCCGGGGCTTTCACACCTAACTTAATTATCCGCCTACATGCCCCTTACGCCCAGTCATTCCGATTAACGCTCGCACCCTCCGTATTACCGCGGCTGCTGGCACGGAGTT
+
CCCCCGGGGGGGGGGGGGGGGGGGGGGGGGGGGGGGGGGGGGGGGGGGGGGGGGGGGGGGGGGGGGGGGGGGGGGGGGGEGGGGGGGGGGGGGGGGGGGGGGGGGGGGGGGGGGGGGGGGGGGGGGGGGGGGGGGGGGGGGGGGFGGGGGGGGGGGGGGGGGGGGGGGGGGGGGGGFGFGGGGGGGFGGGGGGGGGGGDGFFFFFFFFFFFFFFFFFFFFFDDFFFFFFFFFFFFFEEFFFFFFFFF3CEFFDFF?EEFFFB99;6>FBF69:??>ADF?>>9>BFBB?B?F?(7048:
@M04999:289:000000000-L3R54:1:1101:7619:3556 2:N:0:411
TGACTACAAGGGTATCTAATCCTGTTCGCTACCCATGCTTTCGAACCTCAGCGTCAGTTACAGACCAGAGAGCCGCCTTCGCCACTGGTGTTCTTCCATATATCTACGCATTCCACCGCTACACATGGAGTTCCACTCTCCTCTTCTGCACTCAAGAAAAACAGTTTCAGCTGCACTTCCCCGGTTAAGCCGAGGGCTTTCACAGCTGACTTGTTCTCCCGCCTGCGTTCGCTTTACGCCCAATAAATCCGGACAACGCTTGCCACCTACGTATTACCGCGGCTGCTGGCACTTATTTAGC
+
CCCCCGGGGGGGGGGGGGGGGGGGGGGGGGGGGGGGGGGGGGGGGGGGGGGGGEGGGGGGGGGGGGGGGGGGGGGGGGGGGGGGGGGGGGGGGGGGGGGGGGGGGGGGGGGGGGGGGGGGGGGGGGGGGGGGGGGGGFGCFGGGGGGFGGGGGGGGGGGFFGGGGGGGGGGGGGGGFGFGGGGGGGGGGGGGGGDDGGGGA@FFFFFFEDEFFFFFFFAD4>@FFFBFF?DF?F@FFFFFFF?@3@4?EE9(-76?F>BBFFB02<1477,47<BFF9((33961::??(()()-)).:<A
@M04999:289:000000000-L3R54:1:1101:19209:3579 2:N:0:411
TGGTCGACTACCCGGGTACCTAATCCTGTTCGCTCCCCACGCTTTCGCTCCTCAGCGTCAGTGACGGCCCAGAGACCTGCCTTCGCCATCGGTGTTCTTCCCGATATCTACACATTCCACCGTTACACCGGGAATTCCAGTCTCCCCTACCGCACTCCAGTCCGCCCGTACCCGGCGCCGATCCACCGTTAAGCGATGGACTTTCACACCAGACGCGACGAACCGCCTACGAGCTCTTTACGCCCAATAAATCCGGATAACGCTTGCACCCTACGTATTACCGCGGCTGCTGGCACGTAGT
+
CCCCCGGGGGGGGGGGGGGGGGGGGGGGGGGGGGGGGGGGDGGGGGGGGGGGGGFGGGGGGGGGGEBFGGGGGGGGGGGGGGGGGGGGGGGGGGGGGGGFGGGEDFGGGGGGGGGGGGGGGGEFGGGGGGGGGGGGGGGGGGGGGGGGGGGGGGGGGGFDDGGGGDEEGEEE6EDGFGFGG3CECFGGCCEDFEGDDGGGFFFFFFFFBFF8<F3<65:6@BFFFFFF0<?<B>;?AFF?<::;B?FF)2<DF0((3((6?<;?:??FFF??70(,)6?9:<?0369>>FFF>B:?<(3,-
@M04999:289:000000000-L3R54:1:1101:8271:3724 2:N:0:411
GAGACTACCGGGGTATCTAATCCTGTTCGCTCCCCACGCTTTCGTCCATCAGCGTCAATCGGTATTTAGTAACCTGCCTTCGCAATCGGGGTTCTGTGTAATATCTATGCATTTCACCGCTACACTACACATTCCAGCTACTTCAATACTATTCAAGATTAACAGTATCAACGGCAGTGCTACAGTTAAGCTGCAGGTTTTCACAGCTGACTTATCAACCAGCCTACGGACCCTTTAAACCCAGTAAATCCGGATAACGCTCGCATCTTCGGTATTACCGCGTGTGCTGGAACGAAGTT
+
@-ACCFCCEFGGG7C<CEFF<EECFEE<F@@FFFBE@:C7B,@B@C:F,AFGGGCFCGEF@EB,CFFGDFAE9<6BFFC?F=CEG7EFGC:=FCEEBE,CEFF9FG;9@E@FFE,CE?CE+B+AFAF<FGD=ACFFGGG9D8,@DG8@8FF:3E:,@=E,=E9=D+@8=A,,@1+@@;0=9C8EG7;FG;7@2:C75F*+*=+B+4968@)1*=6879>B*<4<BB(-5952>(>E44*;;(,,()1)17(6(,,,)721;(3(,44-)6(((,-69AA8(-((,-4<A2(((-(--,6
@M04999:289:000000000-L3R54:1:1101:25069:3743 2:N:0:411
CGGACTACTGGGGTATCTAATCCTGTTTCCTCCCCACGCTTTCGCATCTCAGCGTCAGTATCTGTCCAGAAGGCCGCCTTCGCCACCGGTATTCCTCCACATCTCTACGCATTTCACCGCTACACGTGGAATTCTACCTTCCTCTACAATACTCCAGATAACCAGTTTTAAGTGCAATTCCCAGGTTGAGCCCGGGGCTTTCACACCTAACTTAATTATCCGCCTACATGCCCTTTACGCCCAGTCATTCCGATTAACGCTCGCACCCTCCGTATTACCGCGGCTGCTGGCACGGAGTT
+
CCCCCGGGGGGGGGEGGGGGGGGGGGGG9FFGGGGGGGGGGGGGG@FGGGGGGGGGGGGGGGGGGGGGGGGGGGGGGGGGGGGGGGGGGGGGGGGGGGGGGGGGGGGGGGGGGGGGGGGGGGGGGGGDGGGGGFGGGGGGFGGFGGGGGGGGGGGGGGGGGGGGGGFGGGGGGGGGFGFGG8FGGGGGGG?CGGGGGGGGFFFFAFFFFFFFFBFFF6CEFFFFFFFFFEF5=8@EEF?E3>F;@EFFEE<;;@FFEE;>FFFFFF(4:?BFBF?F2A)8>>>B;>:>0:?(4<(4322
@M04999:289:000000000-L3R54:1:1101:11130:3748 2:N:0:411
CGACTACCGGGGTATCTAATCCTGTTTGCTCCCCACGCTTTCGCATCTCAGCGTCAGTATCTGTCCAGAAGGCCGCCTTCGCCACCGGTATTCCTCCACATCTCTACGCATTTCACCGCTACACGTGGAATTCTACCTTCCTCTACAATACTCCAGATAACCAGTTTTAAGTGCAATTCCCAGGTTGAGCCCGGGGCTTTCACACCTAACTTAATTATCCGCCTACATGCCCTTTACGCCCAGTCGTTCCGATTAACGCTCGCACCCTCCGTATTACCGCGGCTGCTGGCACGTAGTTAGC
+
CCCCCGGGGGGEGGGGGGGGGGGGGGGGGGGGGGGGGGGGGGGGGGGGGGGGGGGGGFGGGGGGGGGGGGGGGGGGGGGGGGGFFGGGGGFGGGDGGGGGGGGGGGGGGGDGFGGGGGGGGGGGGGGEEGGGGGGGGGGGGGGGGGGGGGGGEGGGGGGGGGGFDGGGFGGGFGGGAFFGGFF?EFGGGG@FEGGGG4C7BFFFFFFFFFFF@8BFFFFFFFFFFDF978;@E@4EED1BB<DEFFF@<FFF:BFFFF>0396>F9B??FB?(3,6<)87039;B:52:?:7:.484:<:)
@M04999:289:000000000-L3R54:1:1101:14502:3780 2:N:0:411
GGACTACTAGGGTATCTAATCCTGTTCGCTACCCATGCTTTCGAACCTCAGCGTCAGTTACAGACCAGAGAGCCGCCTTCGCCACTGGTGTTCTTCCATATATCTACGCATTCCACCGCTACACATGGAGTTCCACTCTCCTCTTCTGCACTCAAGAAAAACAGTTTCAGCTGCACTTCCCCGGTTAAGCCGAGGGCTTTCACAGCTGACTTGTTCTCCCGCCTGCGTTCGCTTTACGCCCAATAAATCCGGACAACGCTTGCCACCTACGTATTACCGCGGCTGCTGGCACGTAGTTAGC
+
CCCCCGGGGGGGGGGGGGGGGGGGGGGGGGGGGGGGGGGGGGGGGGGGGGGGGGGGGGGGGGGGGGGGGGFGGGGGGGGGGGGGGGGGGGGGGGGGGGGGGGGGGGGGGCGGGGGGGGGGGGGGGGGGGGGGGGGGGGGGGGGGGGGGGGGGGGGGGGGGGGGGGGGGGGGGGGGGFGFGGGDGGGGCGGGDGGGGGGGGFFFFFFFFFFFEFFFFFFFFEF@FFFFFFDFFFFFFFFFF@F?DE3>EFFFBFFFBBBB<:0<?ABBFFF?FB<B<2<?19>FBBFF7?B:<B?BF044A4
@M04999:289:000000000-L3R54:1:1101:5815:3816 2:N:0:411
TGTACGACTACCGGGGTATCTAATCCTGTTTGCTCCCCACGCTTTCGCATCTCAGCGTCAGTATCTGTCCAGAAGGCCGCCTTCGCCACCGGTATTCCTCCACATCTCTACGCATTTCACCGCTACACGTGGAATTCTACCTTCCTCTACAATACTCCAGATAACCAGTTTTAAGTGCAATTCCCAGGTTGAGCCCGGGGCTTTCACACCTAACTTAATTATCCGCCTACATGCCCTTTACGCCCAGTCATTCCGATTAACGCTCGCACCCTCCGTATTACCGCGGCTGCTGGCACGGAGT
+
CCCCCGGGGGGGGGGGGGGGGGGGGGGGGGGGGGGGGGGGGGGGGGGGGGGGGGGGGGGGGGGGGGGGGGGGGGGGGGGGGGGGGGGGGGGGGGGGGGGGGGGGGGGGGGGGGGGGGGGGGGGGGGGGGGGGGGGGGGGGGGGGGGGGGGGGGGGGGGFGGGGGGGGGGGGGGGGGFGFGGGGGGGGGGGGGGGGFGDGGD>FFFFFFFFFFFFFFFFFFFFFFFFFFDFFFFFEDFF@8>@F@>D@FFFFFFFF?BFF443128BB>F>??FF;:?FBADFF>FF>B90)4::<??913-
@M04999:289:000000000-L3R54:1:1101:20702:3871 2:N:0:411
TTGGGACTACACGGGTATCTAATCCTGTTTGCTCCCCACGCTTTCGCATCTCAGCGTCAGTATCTGTCCAGAAGGCCGCCTTCGCCACCGGTATTCCTCCACATCTCTACGCATTTCACCGCTACACGTGGAATTCTACCTTCCTCTACAATACTCCAGATAACCAGTTTTAAGTGCAGTTCCCAGGTCGAGCCCGGGGCTTTCACACCTAACTTAATTATCCGCCTACATGCCCTTTACGCCCAGTCATTCCGATTAACGCTCGCACCCTCCGTATTACAGCGGCTGCTGGCACGGAGTT
+
CCCCCGGGGGGGGGGGGGGGGGGGGGGGGGGGGGGGGGGGGGGGGGGGGEGGGGGGGGGGGGGGGGGGGGGGGGGGGGGGGGGGGGGGGGGGGGGGGGGGGGGGGGGGGGGGGGGGGGGGGGGGGGGGGGGGGGGGGGGGGGGGGGGGGGF9FFGGEGGGGGGGGGGGFGGGGGGGFGFGGGGGGGFFGGEGGGGGGGGGDFFFFFFA@DFFFFFF=FFFFF?@=DF<@1CEF;@;@4CF<DBF;3@<<?EFE@1<<?2)1;:<9>F>F(3:?>:0:?AF.),-(491238(24??(79(.
@M04999:289:000000000-L3R54:1:1101:13844:3893 2:N:0:411
CGGGGACTACAGGGGTATCTAATCCTGTTTGCTCCCCACGCTTTCGCATCTCAGCGTCAGTATCTGTCCAGAAGGCCGCCTTCGCCACCGGTATTCCTCCACATCTCTACGCATTTCACCGCTACACGTGGAATTCTACCTTCCTCTACAATACTCCAGATAACCAGTTTTAAGTGCAGTTCCCAGGTTGAGCCCGGGGCTTTCACACCTAACTTAATTATCCGCCTACATGCCCTTTACGCCCAGTCATTCCGATTAACGCTCGCACCCTCCGTATTACCGCGGCTGCTGGCACGGAGTT
+
CCCCCGGGCGDGC7:6CFGGGGGADFFAFFGGGGGG7FEGGGGGGGGEGGBEFGGGGGGEEG<FGGGFGDEFFFGGGGDGGFGGGG?BEFEGDFFGGGGGGGF8FEFGGGECFGGGGGGGGGGGEGGGGG>@EDFGGGGGGGFFFGFGFGGFGGGDGGGGGGGGGGGGECGFFFGGFFFFDFGGFDGCCCFFFEG>09DDF6FFFF66@BFFDF6BCFFEFEF2BD?DF;4?@@15146C@@FB;04;A))9);;;0:A<:>FB>FFF;?6??1:?(5>DAF022(-9:7>3:42<(44<.
@M04999:289:000000000-L3R54:1:1101:17557:3909 2:N:0:411
ACAGGACTACTCGGGTATCTAATCCTGTTCGCTCCCCACGCTTTCGTCCATCAGCGTCAATCGGTATTTAGTAACCTGCCTTCGCAATCGGGGTTCTGTGTAATATCTATGCATTTCACCGCTACACTACACATTCCAGCTACTTCAATACTATTCAAGATTAACAGTATCAACGGCAGTTCTACAGTTAAGCTGCAGGTTTTCACCGCTGACTTATCAACCCGCCTACGGACCCTTTAAACCCAATAAATCCGGATAACGCTCGCATCCTCCGTATTACCGCGGCTGCTGGCACGGAGTT
+
CCCCCGGGGGGGGGGGGGGGGGGGGGGGGGGGGGGGGGGGGGGGGGGGGGGGGGGGGGGGGGGGGGGGGGGGGGGGGGGGGGGGGGGGGGGGGGGGGGGGGGGGGGGGGGGGGGGGGGGGGGGGGGGGGGGGGGGGGGGGGGGGGGGGGGGGGGGGGGGGGGGGGFGGGGGGGGDGFGFGGGGGGGGGDCFGGGGGGGGGFFFFFFFFFFFFFFFFFFFFFFFFFFFFF@?=BFFDFFEFEFFFF;@EFFFE@F;@@?EF?FD?F>>B>BFF?>?:B0:BBBB9;9>BFFB>?B<B419?3
@M04999:289:000000000-L3R54:1:1101:11699:3915 2:N:0:411
ATGACTACAGGGGTATCTAATCCTGTTCGCTCCCCACGCTTTCGCCCCTCAGCGTCAGTGACGGCCCAGAGACCTGCCTTCGCCATCGGTGTTCTTCCCGATATCTACACATTCCACCGTTACACCGGGAATTCCAGTCTCCCCTACCGCACTCCAGTCCGCCCGTACCCGGCGCCGATCCACCGTTAAGCGATGGACTTTCACACCAGACGCGACGAACCGCCTACGAGCTCTTTACGCCCAATAAATCCGGATAACGCTTGCACCCTACGTATTACCGCGGCTGCTGGCACGTAGTT
+
CCCCCGGGGGGGGGGGGGGGGGGGGGGGGGGGGGGGGGGGGGGGGGGGGGGGGGGGGGGGGGGGGGGGGGGGGGGGGGGGGGGGGGGGGGGGGGGGGGGGGGGGGGGGGGGGGGGGGGGGGGGGGGGGGGGGGGGGCFGGGGGGGGGGGGGGGGGGGGGGGGEEEGGGGGGGGGGGFGFGGGGGGGGGGCGGE@E<FGGGFF=FFFBFFFFFFFFFFFFFFBB61<B???F>?A5>DFFFBFFBB?FF9BFFFFFFFFFFFFFF????:1:8<<A:AFFFF6(,(,3:2>6??2(3<:5
@M04999:289:000000000-L3R54:1:1101:8581:3949 2:N:0:411
GGACTACTCGGGTATCTAATCCTGTTTGCTCCCCACGCTTTCGCATCTCAGCGTCAGTATCTGTCCAGAAGGCCGCCTTCGCCACCGGTATTCCTCCACATCTCTACGCATTTCACCGCTACACGTGGAATTCTACCTTCCTCTACAATACTCTAGTTAACCAGTTTTAAGTGCAATTCCTAGGTTGAGCCCAGGGCTTTCACACCTAACTTAATTATCCGCCTACATGCCCTTTACGCCCAGTCATTCCGATTAACGCTCGCACCCTCCGTATTACCGCGGCTGCTGGCACGGAGTTAGG
+
CCCCCGGGGGGGGGGGGGGGGGGGGGGGGGGGGGGGGGGGGGGGGGGGGGGGGGGGGGGGGGGGGGGGGGGGGGGGGGGGGGGGGGGGGGGGGGFGGGGGGGGGGGGGGEGGGGGGGGGGGGGGGGGGGGGGGGGGGGGGGGGGGGGGGGGFGFGGGGGGGGGGDDA=FFGGGGGGFGFGFGGGGGGGGG8CG?FDG6CD5BFFFFAFFFCFFFFFEAF;>=AFFFFFFFE=EFFFF9?>9@DBE@3?CC@?0;@F<;6?<B9>@F?(2(,,:?:)4<099>F13<:?BF?<?>0;4(44(
@M04999:289:000000000-L3R54:1:1101:7678:3971 2:N:0:411
CGGGTATCTAATCCTGTTTGCTCCCCACGCTTTCGCATCTCAGCGTCAGTATCTGTCCAGAAGGCCGCCTTCGCCACCGGTATTCCTCCACATCTCTACGCATTTCACCGCTACACGTGGAATTCTACCTTCCTCTACAATACTCTAGTTAACCAGTTTTAAGTGCAATTCCTAGGTTGAGCCCAGGGCTTTCACACCTAACTTAATTATCCGCCTACATGCCCTTTACGCCCAGTCATTCCGATTAACGCTCGCACCCTCCGTATTACCGCGGCTGCTGGCACGGAGTTAGCCGGTGCTT
+
CCCCCGGGGGGGFFGFGGGFGGGGGGGGGGGGGGGGGGGGGGGGGGGGGGGGGGGGGGGGGGGGGGGGGGGGGGGGGGGGGGGGGGGGGGGGGGGGGGGGGGGGGGGGGGGGGGGGGGGGDGGGGGGGGGGGGGGGGGGGGGGGGGFGGGGGGGGGGFADGGGGGGGGGGGGGGGGFGFGGGFFFFFGGGGGFGGGGDCDFFFFFFCFFFFFFFFFDFFFFBEFEFEEEA2@9DDEEFFFFFFFFDFFFF;@@@FFFB?D@FFFFFFABBFF03;>9??F??BFFFFB:1<>F5(17B9B4
@M04999:289:000000000-L3R54:1:1101:19757:3977 2:N:0:411
GGACTACTAGGGTATCTAATCCTGTTCGCTACCCATGCTTTCGAGCCTCAGCGTCAGTAACAGACCAGAGAGCCGCCTTCGCCACTGGTGTTCTTCCATATATCTACGCATTTCACCGCTACACATGGAGTTCCACTCTCCTCTTCTGCACTCAAGTCTCTCAGTTTCCGATGCTCTTCCCCAGTTAAGCTGAGGGCTTTCACATTCAGACTTAAAAGACCGCCTGCGCTCCCTTTACGCCCAATAAATCCGGACAACGCTTGCCACCTACGTATTACCGCGGCTGCTGGCACGTAGTT
+
CCCCCGGGGGGGGGGGGGGGGGGGGGGGGGGGGGGGGGGGGGGGGGGGGGGGGGGGGGGGGGGGGGGGGGGGGGGGGGGGGGGGGGGGGGGGGGGGGGGGGGGGGGGGGGGGGGGGGGGGEGGGGGGGGGGGGGGGGGGGGGGGGGGGGGGGGGGGGGGGEGGGGGGGGGGGGGDGFGFGGGGGGGGGGGGGGGGGGFGFFFFFFFFFFFFFFFFFEA5=AAFFDFB>B265=DFEE=@DFFFFFFFFFE;>@FFF@F>B<??6>FBF?FF:7252>B>B>9>FF9(82:62<?42832
@M04999:289:000000000-L3R54:1:1101:11883:3995 2:N:0:411
GACTACTGGGGTATCTAATCCTGTTTGCTCCCCACGCTTTCGCATCTCAGCGTCAGTATCTGTCCAGAAGGCCGCCTTCGCCACCGGTATTCCTCCACATCTCTACGCATTTCACCGCTACACGTGGAATTCTACCTTCCTCTACAATACTCCAGATAACCAGTTTTAAGTGCAATTCCCAGGTTGAGCCCGGGGCTTTCACACCTAACTTAATTATCCGCCTACATGCCCTTTACGCCCAGTCATTCCGATTAACGCTCGCACCCTCCGTATTACCGCGTCTGCTGGCACGGAGTAAGCC
+
CCCCCGGGGGGEGGGGGGGGGGGGGGGGGGGGDGGGGGGGGGGGGFGGGGGGGGGGGGGGGGGGGGGGGGGCGGGGGGGGGFFEGGGGGGGGGGGG@FFFEGGGGGGGGGGGGFFGGCFGGGGGGGEEGGGG9CEGGGGGGFDFFGGGGGGGGDFGGGGGGGGGGFGGGFDDGGGFF?FDGF?DGFGGGFEGGGGG>FFGFFAADFFFFEEFEFFFEF=>F@DDDFFFFEBE=@<<?@9>@?(7E5?CF8<;7@F3;0736>9>91(-,4617:<A919B--(8<>?BF7?F3(42(.<2,
@M04999:289:000000000-L3R54:1:1101:16599:4018 2:N:0:411
CGGGACTACTCGGGTATCTAATCCTGTTCGCTACCCATGCTTTCGAACCTCAGCGTCAGTTACAGACCAGAGAGCCGCCTTCGCCACTGGTGTTCTTCCATATATCTACGCATTCCACCGCTACACATGGAGTTCCACTCTCCTCTTCTGCACTCAAGAAAAACAGTTTCAGCTGCACTTCCCCGGTTAAGCCGAGGGCTTTCACAGCTGACTTGTTCTCCCGCCTGCGTTCGCTTTACGCCCAATAAATCCGGACAACGCTTGCCACCTACGTATTACCGCGGCTGCTGGCACGTAGTT
+
CCCCCGGGGGGGGGGGGFGGGGGGGGGGGGGGGGGGGGGGGGGGGGGGGGGGGGGGGGGGGGGGGGGGGFGGGGGGGGGGGGGGGGGGGGGGGGGGGGGGGGGGGGGGGGGGGGGGGGGGGGGGGGGGGGGGGGGGGGGGGGGFGFGGGGGGGDFFFGGGGGGGGGGGFFGGGGGGFGFGGGGFGGGDGCFGGGGGGGDGFFFFFFBFEEEFFFF@*BCEFD@FFF99>F;DDFDDFFEEFFFF=D;A4?:?>039>??;FF12<BF211(,8?FF?<FFF09666>?FF?F02144014
@M04999:289:000000000-L3R54:1:1101:24720:4026 2:N:0:411
AAGACTACACGGGTATCTAATCCTGTTCGCTACCCATGCTTTCGAACCTCAGCGTCAGTTACAGACCAGAGAGCCGCCTTCGCCACTGGTGTTCTTCCATATATCTACGCATTCCACCGCTACACATGGAGTTCCACTCTCCTCTTCTGCACTCAAGAAAAACAGTTTCAGCTGCACTTCCCCGGTTAAGCCGAGGGCTTTCACAGCTGACTTGTTCTCCCGCCTGCGTTCGCTTTACGCCCAATAAATCCGGACAACGCTTGCCACCTACGTATTACCGCGGCTGCTGGCACGTAGTT
+
CCCCCGGGGGGGGGGGGGGGGGGGGGGGGGGDGFGGGGGGGGFGG8FGGGGGGGGGGGGGGGGGGGGGGFGFGGGGGGGGGGGGGGGGGGGGGGGGGGGGGGGGGGGGGGGGGGDFGGGGGGGGGGGGGGGGGGGGGGGCGGGGGGGGGGGGGGGDFGGGGCGGGGGGGGGGFGGGDDFGCFGGEGGGFGGFGG>DDGGGFFFFFAAAEEFFCBFFECFFF>@FF=@6@?DFBFFFFE@D>FD0=E34CE?>>:69B:>>FFFBFAB?FF???FA?FF9<FFFFF>?DFBF?FF8:6?<
@M04999:289:000000000-L3R54:1:1101:14081:4056 2:N:0:411
GACTACCCGGGTATCTAATCCTGTTTGCTACCCACGCTTTCGAGCATGAACGTCAGTGTTATCCCAGGAGGCTGCCTTCGCCATCGGTATTCCTCCACATCTCTACGCATTTCACTGCTACACGTGGAGTTCTACCTCCCTCTGACACACTCTAGTTAGACAGTTTCAAATGCACGTCCCAAGTTGAGCTCGGGGATTTCACATCTGACTTATCTAACCGTCTGCGCTCGCTTTACGCCCAGTAATTCCGATTAACGCTCGCACCCTACGTATTACCGCGGCTGCTGGCACGGAGTTAGCC
+
CCCCCGGGGGGGGGGGGGGGGGGGGGGGGGGGGGGGGGGGGGGGGGGGGGGGGGGGGGGGGGGGGGGGGGGGGGGGGGGGGGGGGGGGGGGGGGGGGGGFGGGGGGGGGGGGGGGGGGGGGGGGGGGGGGGGGGGGGGGGGGGGGGGGGGGGGGGGGGGGGGGGGFGGGGDFGGGGFGBGGGGGC:EGGDFGGGGGGGGGCFFFFFFFFFEFFFFFFFFFB@DBEBA@DFF@F>CC?F>FD;;C<<??FFFFFDECDFFFFBFFFFFFFFFF2794966>6>FFF73:20809>14<<AD7
@M04999:289:000000000-L3R54:1:1101:5742:4072 2:N:0:411
AACTGACTACAGGGGTATCTAATCCTGTTTGCTCCCCACGCTTTCGCATCTCAGCGTCAGTATCTGTCCAGAAGGCCGCCTTCGCCACCGGTATTCCTCCACATCTCTACGCATTTCACCGCTACACGTGGAATTCTACCTTCCTCTACAATACTCCAGATAACCAGTTTTAAGTGCAATTCCCAGGTTGAGCCCGGGGCTTTCACACCTAACTTAATTATCCGCCTACATGCCCTTTACGCCCAGTCATTCCGATTAACGCTCGCACCCTCCGTATTACCGCGGCTGCTGGCACGGAGTT
+
CCCCCGGGGGGGGGGGGGGGGGGGGGGGGGGGGGGGGGGGGGGGGGGGGGGGGGGGGGGGGGGGGGGGGGGGGGGGGGGGGGGGGGGGGGGGGGGGGGGGGGGGGGGGGGGGGGDGGGGGGGGGGGGGGGGGGGGGGGGGGGGGGGGGGF?GGGGGFGGGGGGGGGDFGGGGGCGGFGBCFGF9CFCC?EGGGGGGGGGC5>9AFFFFFDEFDFFFEFFEFF?2>=DFFFCEF;@EDFFFD<B6<7;<AE?EF;0<D06CDFF<9106>:<?FB:<(4)668976>9((.53((5?932:4
@M04999:289:000000000-L3R54:1:1101:23442:4089 2:N:0:411
TGCCGGACTACTCGGGTATCTAATCCTGTTTGCTCCCCACGCTTTCGCATCTCAGCGTCAGTATCTGTCCAGAAGGCCGCCTTCGCCACCGGTATTCCTCCACATCTCTACGCATTTCACCGCTACACGTGGAATTCTACCTTCCTCTACAATACTCCAGATAACCAGTTTTAAGTGCAATTCCCAGGTTGAGCCCGGGGCTTTCACACCTAACTTAATTATCCGCCTACATGCCCTTTACGCCCAGTCATTCCGATTAACGCTCGCACCCTCCGTATTACCGCGGCTGCTGGCCCGGAGG
+
CCCCCGGGGGGGGGGGFGGGGGGGGGGGFGGGGGGGFEGGGGGGGGGGGGGGGGGGGGGGGGGGGGGGGGGGGGGGGGGGGGGGGGGGGGGGFCFFGGGGGGGCGFGGGGGGGGGGGGGGGGGDEGGGGFFEFFGGGGGGGF8FGGGGGGGGGGGGG8EFGFGGGGGGFGDFGGGGFGFGGCFFGFFGGFGGGGGGGCDDF4AFBAFFEFFB>FFFEFFFFCCEDFFFFFF63=):E@FFEFFF9?FEFE)?ECF:2084<?046672>>?<:B9((10<A96>664(442:?3(((-19(
@M04999:289:000000000-L3R54:1:1101:26081:4094 2:N:0:411
GACTACAAGGGTATCTAATCCTGTTTGCTCCCCACGCTTTCGCATCTCAGCGTCAGTATCTGTCCAGAAGGCCGCCTTCGCCACCGGTATTCCTCCACATCTCTACGCATTTCACCGCTACACGTGGAATTCTACCTTCCTCTACAATACTCCAGATAACCAGTTTTAAGTGCAATTCCCAGGTTGAGCCCGGGGCTTTCACACCTAACTTAATTATCCGCCTACATGCCCTTTACGCCCAGTCATTCCGATTAACGCTCGCACCCTCCGTATTACCGCGGCTGCTGGCACGGAGTTAGCC
+
CCCCCGGGGGGGGGGGGGGGGGGGGGGGGGGGGGGGGGGGGEGGGGGGGDFGGGGGGCAFGGGGGGFGGGGGGGGGGGGGGGGFGGGGDGGGGGGGGGGGGGGGGGGGGGGGGGGGGGGGGGGGGGGGGGGGGGGGGGGGGGGGGFGFGGGFGGGGGGGGGGGGGGGGGGGGGGGGFGF6FGGGFGD?GCFEGGGGGGGFF6@AFFFFFCFFEFFFFFFDF@@FF9CFFB@EB=EE?@0>;DE@3?CFFEDF(8CFDFFF6204>2(4?FFFBFFF486-90(-())4204100(-4<443
@M04999:289:000000000-L3R54:1:1101:16705:4098 2:N:0:411
GGACTACCCGGGTATCTAATCCTGTTCGCTACCCATGCTTTCGAGCCTCAGCGTCAGTAACAGACCAGAGAGCCGCCTTCGCCACTGGTGTTCTTCCATATATCTACGCATTTCACCGCTACACATGGAGTTCCACTCTCCTCTTCTGCACTCAAGTCTCTCAGTTTCCGATGCTCTTCCTCAGTTAAGCTGAGGGCTTTCACATTCAGACTTAAAAGACCGCCTGCGCTCCCTTTACGCCCAATAAATCCGGACAACGCTTGCCACCTACGTATTACCGCGGCTGCTGGCACGTAGTT
+
CCCCCGGGGGGGGGGGGGGGGGGGGGGGGGGGGGGGGGGGGGGGGGGGGGGGGGGGGGGGGGGGGGGGGGGGGGGGGGGGGGGGGGGGGGGGGGGGGGGGGGGGGGGGGGGGGGGGGGGGGGGGGGGGGGGGGGGGGGGGGGGGGGGGGGGGGGGGGGGGGGGGGGGGGGGGGGGFFGFGGGGGGGGGGGGGGGGGGGGGFFFFFFFFFFFFFFFFFFFFABBFFDFFFFFBFFFFFC0AFFFFDFFFFFF@@DF>FFFFFFFFFFF?:FF?22<B>FFFFFB06>FFF:BFF?<B?1<
@M04999:289:000000000-L3R54:1:1101:26065:4113 2:N:0:411
TGAGACTACCAGGGTATCTAATCCTGTTCGCTACCCATGCTTTCGAACCTCAGCGTCAGTTACAGACCAGAGAGCCGCCTTCGCCACTGGTGTTCTTCCATATATCTACGCATTCCACCGCTACACATGGAGTTCCACTCTCCTCTTCTGCACTCAAGAAAAACAGTTTCAGCTGCACTTCCCCGGTTAAGCCGAGGGCTTTCACAGCTGACTTGTTCTCCCGCCTGCGTTCGCTTTACGCCCAATAAATCCGGACAACGCTTGCCACCTACGTATTACCGCGGCTGCTGGCACTTAGTT
+
CCCCCGGGGGGGGGGGGGGGGGGGGGGGGGGGGGGGGGGGGGGGG8FGEGGGGGGGGGGGGGGGGGGGGGGGGGGGGGGGGGGGGGGGGGGGGGGGGGGGGGGGGGGGGGGGEGGGGGGGGGFGGGGGGDGGGGFGGGGFFGGGGGGFGGGGFGGEGGGGGGGGGDDFGDGGGGGGFG?D8DCDCEGGEGFFEECDCDDGFFFFFFFFB4BBEFA9AB:>FF=FFFFDBFFD;6?FDEEEDF@F13;E4?CEBF?FFFF96?F?B?4<2((52?>B:99<?FF9>B9()5:<27().6-6
@M04999:289:000000000-L3R54:1:1101:20317:4145 2:N:0:411
AAGAGACTACCCGGGTATCTAATCCTGTTTGCTCCCCACGCTTTCGCATCTCAGCGTCAGTATCTGTCCAGAAGGCCGCCTTCGCCACCGGTATTCCTCCACATCTCTACGCATTTCACCGCTACACGTGGAATTCTACCTTCCTCTACAATACTCCAGATAACCAGTTTTAAGTGCAATTCCCAGGTTGAGCCCGGGGCTTTCACACCTAACTTAATTATCCGCCTACATGCCCTTTACGCCCAGTCATTCCGATTAACGCTCGCACCCTCCGTATTACCGCGGCTGCTGGCACGGAGTT
+
CCCCCGGGGGGGGGGGGGGGGGGGGGGGGGGGGGGGGGGGGGGGGGGGGGGGGGGGG>FGGGGGGGGGGGGGGGGGGGGGGGGGGGGGGGGGGGGGGGGGGGGGGGGGGGGGGGGGGGGGGGGGGGGGGGGGGGGGGGGGGGGGGGGGGGGGGGGGGGGGGGGGFGGEGGGGGGGGFGFGGGGGGGGGGGGGGGGGGGGGFFFFFFFFFDEFFFFFFFFFFFFDFFFFFFFFEFFFFFFFFFF@FFFEFCE3CE?DFBBFBFF?BFBF>B??<FBBFFFFB?>>9(36:220((,84(4,3
@M04999:289:000000000-L3R54:1:1101:22172:4148 2:N:0:411
TGATGACTACTGGGGTATCTAATCCTGTTTGCTCCCCACGCTTTCGCATCTCAGCGTCAGTATCTGTCCAGAAGGCCGCCTTCGCCACCGGTATTCCTCCACATCTCTACGCATTTCACCGCTACACGTGGAATTCTACCTTCCTCTACAATACTCCAGATAACCAGTTTTAAGTGCGATTCCCAGGTTGAGCCCGGGGCTTTCACACCTAACTTAATTATCCGCCTACATGCCCTTTACGCCCAGTCATTCCGATTAACGCTCGCACCCTCCGTATTACCGCGGCTGCTGGCACGGAGTT
+
CCCCCGGGGGGGGGGGGGGGGGGGGGGGGGGGGGGGGGGGGGGGGGGGDGGGGGGGGGGGGGGGGGGGGGGGGGGGGGGGGGGGGGGGGGGGGGGGGGGGGGGGGGGGGGGGGGGGGGGGGGGGGGGGGGGEGGGGGGGGGGGGAFGGGGGGGGGGGGGGGGGGGGGGGGGGGGGGFGFGGGFGGGGGGGGGGGGGGGGGFFFFFFFFFFFFFFFFFFFCCFFFFFFFFFFFFFFFFEEFFD;B?<EFFC?EEFFFFFFFBFF?FFFFFFFFFF?:77)64:>F>B>>?FFFFFBF((4:3
@M04999:289:000000000-L3R54:1:1101:15817:4155 2:N:0:411
GCTGGACTACTCGGGTATCTAATCCTGTTCGCTCCCCACGCTTTCGTCCATCAGCGTCAATCGGTATTTAGTAACCTGCCTTCGCAATCGGGGTTCTGTGTAATATCTATGCATTTCACCGCTACACTACACATTCCAGCTACTTCAATACTATTCAAGATTAACAGTATCAACGGCAGTTCTACAGTTAAGCTGCAGGTTTTCACCGCTGACTTATCAACCCGCCTACGGACCCTTTAAACCCAATAAATCCGGATAACGCTCGCATCCTCCGTATTACCGCGGCTGCTGGAACGGAGTT
+
CCCCCGGGGGGGGGGGGGGGGGGGGGGGGGGGGGGGGGGGGGGGGGGGGGGGGGGGGGGGGGGGGGGGGGGGGGGGGGGGGGGGGGGGGGGGGGGGGGGGGGGGGGGGGGGGGGGGGGGGGGGGGGGGGGGGGGGGGGGFGGGGGGGGGGGGGGGGGGGFGGGGGGGGGGGGGGDGEGFGGGGGGGGGGGGGGGFGGGGGFFFFFFFFFFFFFFFFCFFFFFFFBFFFFFFFFFFFFFFFCEF<?FFEFF??@BFD??EEFFFFFBF?BFFFFFFF?FFFFFB>FF>F???B(58?(,-:.
@M04999:289:000000000-L3R54:1:1101:22529:4159 2:N:0:411
CGACTACTCGGGTATCTAATCCTGTTTGCTCCCCACGCTTTCGCATCTCAGCGTCAGTATCTGTCCAGAAGGCCGCCTTCGCCACCGGTATTCCTCCACATCTCTACGCATTTCACCGCTACACGTGGAATTCTACCTTCCTCTACAATACTCCAGATAACCAGTTTTAAGTGCAATTCCCAGGTTGAGCCCGGGGCTTTCACACCTAACTTAATTATCCGCCTACATGCCCTTTACGCCCAGTCATTCCGATTAACGCTCGCACCCTCCGTATTACCGCGGCTGCTGGCACGGAGTTAGC
+
CCCCCGGGGGGGGGGGGGGGGGGGGGGGGGGGGGGGGGGGGGGGGGGFGGGGGGGGGGGGGGGGGGGGGGGGGGGGGGGGGGGGGGCFFGGGGGGGGGGGGGGGGGGGG>FGGGGGGGGGGGGGGGGGGFGGGFGGFGGGGGGGGGGGGGGGGGGGGDDGGGFGGGGGGGGGGGGGFGFGGGFGGGGF6FFGGGGG>*;FFFFFFFFFEDFFFFFFFA6CABFFF=BEFEEFFFFFE?FF0;15<AFFEF8;D;@FC;>F:>FF>>B:BFF:((449)(-46;09???(0(,,,(-,8<B2
@M04999:289:000000000-L3R54:1:1101:11051:4191 2:N:0:411
TCCTGACTACAGGGGTATCTAATCCTGGTCGCTCCCCACGCTTTCGTCCATCAGCGTCAATCGGTATTTAGTAACCTGCCTTCGCAATCGGGGTTCTGTGTAATATCTATGCATTTCACCGCTACACTACACATTCCAGCTACTTCAATACTATTCAAGATTAACAGTATCAACGGCAGTTCTACAGTTAAGCTGCAGGTTTTCACCGCTGACTTATCAACCCGCCTACGGACCCTTTAAACCCAATAAATCCGGATAACGCTCGCATCCTCCGTATTACCGCGGCTGCTGGCACGGAGTT
+
CCCCCGGGGGGGGGGGGGGGGGGGGGGGGGGGGGGGGGGGGGGGGGGEGGGGGGGGGGGDGFGGGGGGGGGGGGGGFGGGGGGGGFGE<FGDFGGGGGFGGGGGGGGGGGGGGGGGGGGGGGGGGGGGGGGGGGGGGGGGGGGGGGGGEGFGGFGGFGG8=9EFGGGGGGGGGGGGFGFDGGGGCFGGGGGGGFFGGFGDFFFFFF>BAFFFFFFFEFFFFDFFAFFFFFFFFFFFFEFF9EFFFFFFF>FFFBBF0?EFFFFFFFF?B?<2?BBF<BBFFFFFFFFBF??BFB?<(49?1
@M04999:289:000000000-L3R54:1:1101:17161:4236 2:N:0:411
CAAGACTACTAGGGTATCTAATCCTGTTTGCTCCCCACGCTTTCGCATCTCAGCGTCAGTATCTGTCCAGAAGGCCGCCTTCGCCACCGGTATTCCTCCACATCTCTACGCATTTCACCGCTACACGTGGAATTCTACCTTCCTCTACAATACTCCAGATAACCAGTTTTAAGTGCAATTCCCAGGTTGAGCCCGGGGCTTTCACACCTAACTTAATTATCCGCCTACATGCCCTTTACGCCCAGTCATTCCGATTAACGCTCGCACCCTCCGTATTACCGCGGCTGCTGGCACGGAGTT
+
CCCCCGGGGGGGGGGGGGGGGGGGGGGGGGGGGGGGGGGGGGGGGGGGGGGGGGGGGGGGGGGGGGGGGGGGGGGGGGGGGGGGGGGGGGGGGGGGGGGGGGGGGGGGGGGGGGGGGGGGGGGGGGGGGGGGGGGGGGGGGGGGGGGGGGGGGGGFGGGGGGGGGGGGGGGGGGGGFGFGGGGGGGGGGGGFFGDCCGGGFFFFFFFFFFFFFFFFEFFFFF@DFFFFFFFEFFEFFFFFFF@FFEEEFCCEEDFDFFE<6<<;BFFFF<??9((::24<:>>79>9FF0(4(8:(-4:<
@M04999:289:000000000-L3R54:1:1101:9842:4281 2:N:0:411
TAGCCGACTACTAGGGTATCTAATCCTGTTCGCTACCCATGCTTTCGAACCTCAGCGTCAGTTACAGACCAGAGAGCCGCCTTCGCCACTGGTGTTCTTCCATATATCTACGCATTCCACCGCTACACATGGAGTTCCACTCTCCTCTTCTGCACTCAAGAAAAACAGTTTCAGCTGCACTTCCCCGGTTAAGCCGAGGGCTTTCACAGCTGACTTGTTCTCCCGCCTGCGTTCGCTTTACGCCCAATAAATCCGGACAACGCTTGCCACCTACGTATTACCGCGGCTGCTGGCACGTAGT
+
CCCCCGGGGGGGGGGGGGGGGGGGGGGGGGGGGGGGGGGGGGGGGGGGGGGGGGGGGGGGGFGGGGGGGFGG,E@FGGGGGGGGGGGGGGGGFGDFGGFGGGGGGGGGGGGGEGGGGGGGGGGFCEGGGGGGGGGFFGGGGGGGGGFGGGGGGGGFGGGGGGGGGGGFFFGGGGGGFGFGGFGGGGGGGGGGGGGDCGGDEFFFFFFFFFFFEFFFFFFF+5>D@B@D@D>7<?D>D?@FFFD>B?DF@F<<B26((39?:09:626?F?20422.4<:)6606>0(39?77??2<4:(4(
@M04999:289:000000000-L3R54:1:1101:11029:4287 2:N:0:411
TAGACTACTGGGGTATCTAATCCTGTTTGCTCCCCACGCTTTCGCATCTCAGCGTCAGTATCTGTCCAGAAGGCCGCCTTCGCCACCGGTATTCCTCCACATCTCTACGCATTTCACCGCTACACGTGGAATTCTACCTTCCTCTACAATACTCCAGATAACCAGTTTTAAGTGCAATTCCCAGGTTGAGCCCGGGGCTTTCACACCTAACTTAATTATCCGCCTACATGCCTTTTACGCCCAGTCATTCCGATTAACGCTCGCACCCTCCGTATTACCGCGGCTGCTGGCACGGAGTT
+
CCCCCGGGGGGGGGGGGGGGGGGGGGGGGGGGGGGGGGGGGGGGGGGGGGGGGGGGGGGGGGGGGGGGGGGGGGGGGGGGGGGGGGGGGGGFGGGGGGGGGGGGGGGGGGGGGGFGGGGGGGGGGGGGGGGGGGGGGGGGGGGGGGGGGGGGGGGGGGGGGGGGGGGGGGGGGGGGFGFGGGGGGGGGGGGGGGGGCDGGFFFFFFFFEFFFEFFF?FFFFF=@D@BFECFEFFFFFFFE>;03;=<?EFFFF;1?FED610999>FF:<FF?BF>AFFFFBFFB9:7338??<((4::
@M04999:289:000000000-L3R54:1:1101:17821:4306 2:N:0:411
GCTGAGACTACAGGGGTATCTAATCCTGTTCGCTCCCCACGCTTTCGTCCATCAGCGTCAATCGGTATTTAGTAACCTGCCTTCGCAATCGGGGTTCTGTGTAATATCTATGCATTTCACCGCTACACTACACATTCCAGCTACTTCAATACTATTCAAGATTAACAGTATCAACGGCAGTTCTACAGTTAAGCTGCAGGTTTTCACCGCTGACTTATCAACCCGCCTACGGACCCTTTAAACCCAATAAATCCGGATAACGCTCGCATCCTCCGTATTACCGCGGCTGCTGGCACGGAGT
+
CCCCCGGGGGGGGGGGGGGGGGGGGGGGGGGGGGGGGGGGGGGCGGGGGGGGGGGGGGGGGGGGGGFGGGGGGGGGGGGGGGGGGGGEGGGGGGGGGGFFGGGGGFGGGGGGGGGGGGGGGGGGGGGGGGGGGGGGGGGGGGGFFGGGFGFGGGGGGGGGGGCFGGGGGFFGGGGGFGBDFGGFGGGGGGGGGGGGGGGGFFFFFFFFFFFFFFFFFFFFFFFFFFF=9B(55@FFFFFFF9ADF?DDEEFFF@F9<?D<EFBFFFFFFFB<BFBFFFB>F>?>024,9<FB?67B:9B>,
@M04999:289:000000000-L3R54:1:1101:13173:4309 2:N:0:411
GACTACTAGGGTATCTAATCCTGTTCGCTCCCCACGCTTTCGTCCATCAGCGTCAATCGGTATTTAGTAACCTGCCTTCGCAATCGGGGTTCTGTGTAATATCTATGCATTTCACCGCTACACTACACATTCCAGCTACTTCAATACCATTCAAGACTAACAGTATCAACGGCAGTTCTACAGTTAAGCTGCAGGTTTTCACCGCTGACTTATCAACCCGCCTACGGACCCTTTAAACCCAATAAATCCGGATAACGCTCGCATCCTCCGTATTACCGCGGCTGCTGGCACGGAGTTAGCC
+
CCCCCGGGGGGGGGGGGGGGGGGGGGGGGGGGGGGGGGGGGGGGGGGGGGGGGGGGGGGGGGGGGGGGGGGGGGGGGGGGGGGGGGGGGGGGGGGGGGGGGGGGGGGGGGGGGGGFEGGGGGGGGGGGGGGGGGGGGGGFGGGGGGGGGGGGGGGFGGGGGGGGGGGGGGC>CGGGFGFGGGGGGGGGFGGGGFGGGGGGFFFFFFFEBBFEFFFFFFF=EADFFFFF=BFFBBEFEFFEFDFFFFFFFF>DD?FFFFDFF;(89:227;<BF:AF>6>>9>F;?7?:?(3:>>91(45:8
@M04999:289:000000000-L3R54:1:1101:18367:4314 2:N:0:411
GACTACAAGGGTATCTAATCCTGTTCGCTCCCCACGCTTTCGCTCCTCAGCGTCAGTGACGGCCCAGAGACCTGCCTTCGCCATCGGTGTTCTTCCCGATATCTACACATTCCACCGTTACACCGGGAATTCCAGTCTCCCCTACCGCACTCCAGTCCGCCCGTACCCGGCGCCGATCCACCGTTAAGCGATGGACTTTCGCACCAGACGCGACGAACCGCCTACGAGCTCTTTACGCCCAATAAATCCGGATAACGCTTGCACCCTACGTATTACCGCGGCTGCTGGCACGTAGTTAGCC
+
CCCCCGGGGGGGGGGGGGGGGGGGGFGGGGGGGGGGGGGGGGGGGGGGGGGGGFGGGGGGGGGGGGGGGGGGGGGGGGGGGGGGGGGGGGGGGGFGGGGGGGGGGGGGGGGGGGGGGGGGGGGFGGGGGGGGGGGGGFGGDEGGGGDGGGGGGGDFGEEGGGGGGGGFEGGGGGGGB<BFGFGGGC=EGGGGEGDDF6FGFFEFFFFFDBFFFE@>>FFF3;1?:0(:>>>A<AF40:BEF6(8AA>A:B>F(4).30:?F<73??8(1::?4>>A)3192(,4()5?<7?:31844<>5)
@M04999:289:000000000-L3R54:1:1101:6578:4318 2:N:0:411
GACTACTCGGGTATCTAATCCTGTTTGCTCCCCACGCTTTCGCATCTCAGCGTCAGTATCTGTCCAGAAGGCCGCCTTCGCCACCGGTATTCCTCCACATCTCTACGCATTTCACCGCTACACGTGGAATTCTACCTTCCTCTACAATACTCCAGATAACCAGTTTTAAGTGCAGTTCCCAGGTTGAGCCCGGGGCTTTCACACCTAACTTAATTATCCGCCTACATGCCCTTTACGCCCAGTCATTCCGATTAACGCTCGCACCCTCCGTATTACCGCGGCTGCTGGCACGGAGTTAGCC
+
CCCCCGGGGGGGGGGGGGGGGGGGGGGGGGGGGGGGGGGGGGGGGGGGGGGGGGGGGGGGGGGGGGGGGGGGGGGGGGGGGGGGGGGGGGGGGGGGGGGGGGGGGGGEGEGGGGGGGGGGGGGGGGGGGGGGGGGGGGGGGGGGGGGGGGGGGGGGGGGGGGGGGGGGGGGGGGGGFGFGGGGGGGGGGGGGGGGGGGGGFFFFEFFFFFFFFFFFFFFFFFFFFFFFFFFFF;)7?@FD@DE3>EEFFFFFDFFFF@FFFFF>>FF??B?BB?B>>07;(4;;??FFB:?69(-:?<:<3
@M04999:289:000000000-L3R54:1:1101:17747:4322 2:N:0:411
GACTACTGGGGTATCTAATCCTGTTCGCTCCCCACGCTTTCGCTCCTCAGCGTCAGTGACGGCCCAGAGACCTGCCTTCGCCATCGGTGTTCTTCCCGATATCTACACATTCCACCGTTACACCGGGAAGTCCAGTCTCCCCTACCGCACTCCAGTCCGCCCGTACCCGGCGCCGATACACCGTTACGCGATGGACGTTCACACCAGACGCGACGAACCGCCTCCGAGCCCTTTCAGACCAATAAATCCGGATAACGCTTGCACCCTACGTATTACCGCGGCCGCTGACGCGTAGCTAGCC
+
@C@CCEG<8FD@CCEFE@CC9EFF9,CCFGGG7FGDGCCDFGGGGEECFGGGG@FEFAFFG7CFGGGFGGACCFCF?FFDDEEEFC=FFFF?<FDGGGGEG@FGGGGGFGFF<EGFC9:BCCEFG7:>>+A;,3>7>DGGGGGC,@CCEGG?=2@3@,5:>EG+**1,4@>??GD*2)04C4551:*;8*C*2?FC):<FFFFFD.5)2(4,357>0@D>)42((,(46(3:1))).)5>?(4034>A021?6:<?F>01:<>BFF0(32()624524(,(,((-(,(,(-((-(()))((
@M04999:289:000000000-L3R54:1:1101:10721:4370 2:N:0:411
GGACTACCCGGGTATCTAATCCTGTTCGCTACCCATGCTTTCGAACCTCAGCGTCAGTTACAGACCAGAGAGCCGCCTTCGCCACTGGTGTTCTTCCATATATCTACGCATTCCACCGCTACACATGGAGTTCCACTCTCCTCTTCTGCACTCAAGAAAAACAGTTTCAGCTGCACTTCCCCGGTTAAGCCGAGGGCTTTCACAGCTGACTTGTTCTCCCGCCTGCGTTCGCTTTACGCCCAATAAATCCGGACAACGCTTGCCACCTACGTATTACCGCGGCTGCTGGCACGTAGTTAGC
+
CCCCCGGGGGGGGGGGGGGGGGGGGGGGGGGGGGGGGGGGGGGGGGGGGGGGGGGGGGGGGGGGGGGGGGGGGGGGGGGGGGGGGGGGGGGGGGGGGGGGGGGGGGGGGGGGGGGGGGGGGGGGGGGGGGGGGGGGGGF8FGGGGGGGGGGFGGGGGGGGGGGGGGGGGGGGGGGGFGFGGGGGGGGGGGGGGGGGGGGGFFFFFFAFFD=EFFFFFFFFFFFFFFFF<D?FDF;;C;FFFFF@FFEFFFFFFFFB:>FF<?809?F0?F:(428AABB99602;BF?BFFFF?:2(4<>.
@M04999:289:000000000-L3R54:1:1101:8460:4430 2:N:0:411
GACTACTAGGGTATCTAATCCTGTTCGCTCCCCACGCTTTCGCTCCTCAGCGTCAGTGACGGCCCAGAGACCTGCCTTCGCCATCGGTGTTCTTCCCGATATCTACACATTCCACCGTTACACCGGGAATTCCAGTCTCCCCTACCGCACTCCAGTCCGCCCGTACCCGGCGCCGATCCACCGTTAAGCGATGGACTTTCACACCAGACGCGACGAACCGCCTACGAGCTCTTTACGCCCAATAAAACCGGATAACGCTTGCACCCTACGTATTACCGCGGCTGCTGGCACGTAGTGAGCC
+
CCCCCGGGGGGGGGGGGGGGGGGGGGGGGGGGGGGGGGGGGGGGGGGGGGGGGGGGGGGGGGGGGGGGGGGGGGGGGGGGGGGGGGGGGGGGGGGGGGGGGGGGGGGGGGGGGGGGGGGGGGGGGGGGGGGGGGGGGGGGGGGGGGGGGGGGGGGGGGGGGGGGGGGGGGGGGGGDDCDFGGGGGGGEFGGFEDCC4F+CF=FFAFFF;@BFFFDDFFFFB>0:?BF?3(82)-6<?FFFF?::<<)56962(,9?1>:<22),808(::3<>BFFFFFF9BBFB>BB??23(403(6<:,
@M04999:289:000000000-L3R54:1:1101:18371:4469 2:N:0:411
GACTACTCGGGTATCTAATCCTGTTTGCTCCCCACGCTTTCGCATCTCAGCGTCAGTATCTGTCCAGAAGGCCGCCTTCGCCACCGGTATTCCTCCACATCTCTACGCATTTCACCGCTACACGTGGAATTCTACCTTCCTCTACAATACTCCAGATAACCAGTTTTAAGTGCAATTCCCAGGTTGAGCCCGGGGCTTTCACACCTAACTTAATTATCCGCCTACATGCCCTTTACGCCCAGTCATTCCGATTAACGCTCGCACCCTCCGTATTACCGCGGCTGCTGGCACGGAGTTAGCC
+
CCC?CGGGGGGAFFGGGGGFFGGGGGGGGGGGGGGGGEGGGGGGGGGGGGGGGCEGGGGGGGGGGGFGFGGGGGGGGGGGGGGG@FFGGGGGEAFFFGF<EGGGGGGGGCFGGFGCFGGGGGGGGGGGGGGGGGGAFGGGGGGGFFGGGGGGDGDGDFFG?A8=;FGGFGDGGEGGFG?DCFFG9?FGFFGGDGGC>FFGFFFFFFAFBCAECF6BEFFFFDFFFFFEE=D93=;7;;651;8EEFF36;@D<?E<@;<B9>BF9?(4-74.84<AA:>BBF;96)522?4:43761<4<2
@M04999:289:000000000-L3R54:1:1101:12421:4558 2:N:0:411
ATTGAGACTACTCGGGTATCTAATCCTGTTCGCTACCCATGCTTTCGAACCTCAGCGTCAGTTACAGACCAGAGAGCCGCCTTCGCCACTGGTGTTCTTCCATATATCTACGCATTCCACCGCTACACATGGAGTTCCACTCTCCTCTTCTGCACTCAAGAAAAACAGTTTCAGCTGCACTTCCCCGGTTAAGCCGAGGGCTTTCACAGCTGACTTGTTCTCCCGCCTGCGTTCGCTTTACGCCCAATAAATCCGGACAACGCTTGCCACCTACGTATTACCGCGGCTGCTGGCACGTAGT
+
CCCCCGGGGGGGGGGGGGGGGGGGGGGGGGGGGGGGGGGGGGGGGGGGGGGGGGGGGGGGGGGGGGGGGGGGGGGGGGGGGGGGGGGGGGGGGGGGGGGGGGGGGGGGGGGGGGGGGGGGGGGGGGGGGGGGGGGGGGGGGGGGGGGGGGGGGGGGGGGGGGGGGGGGGGGGGGGGFGFGGGGGGGGGGGGGGGGGDGGGDFFFFFFFFFFFFFFFFFFFFFFFFFFD>FFFFFFF?@FFFFFF>?7@FFFFFFF>FFFFFFFFF?F7A<BB>B?BFFFFFF?BFF;9;?DB:6???<?F1
@M04999:289:000000000-L3R54:1:1101:9449:4582 2:N:0:411
TACGACTACAGGGGTATCTAATCCTGTTCGCTCCCCACGCTTTCGCTCCTCAGCGTCAGTGACGGCCCAGAGACCTGCCTTCGCCATCGGTGTTCTTCCCGATATCTACACATTCCACCGTTACACCGGGAATTCCAGTCTCCCCTACCGCACTCCAGTCCGCCCGTACCCGGCGCCGATCCACCGTTAAGCGATGGACTTTCACACCAGACGCGACGAACCGCCTACGAGCTCTTTACGCCCAATAAATCCGGATAACGCTTGCACCCTACGGATTACCGCGGCTGCTGGCACGTAGTT
+
CCCCCGGGGGGGGGGGGGGGGGGGGGGGGGGGGGGGGGGGGGGGGGGGGGGGGGGGGGGGGGGGGGGGGGGGGGGGGGGGGGGGGGGGGGGGGGGGGGGGGGGGGGGGGGGGGGGGGGGGGGGGGGGGGGGGGGGGGGGGGGGGGGGGGGGGGDGGFFGGGGGEEDGGGGGGGGGGFGFGGDGGGGEGGGGCGECDGGGGFFFFFFFFFFF<0)<@BB39B9BFFF??<:?;;:2<B<AEFF>???7AFABB9>?F?B??6:?FF<33:<<6-(40:<<BFF;>F07<BFBBBBF6((-)
@M04999:289:000000000-L3R54:1:1101:13261:4628 2:N:0:411
AGACTACTAGGGTATCTAATCCTGTTCGCTCCCCACGCTTTCGCTCCTCAGCGTCAGTGACGGCCCAGAGACCTGCCTTCGCCATCGGTGTTCTTCCCGATATCTACACATTCCACCGTTACACCGGGAATTCCAGTCTCCCCTACCGCACTCCAGTCCGCCCGTACCCGGCGCCGATCCACCGTTAAGCGATGGACTTTCACACCAGACGCGACGAACCGCCTACGAGCCCTTTACGCCCAATAAATCCGGATAACGCTTGCACCCTACGTATTACCGCGGCGGCTGGCACGTAGTTAGC
+
CCCCCGGGGGGGFFGGGGGGGGGGGGGGEEFGGEFGGGEGGGGG@FFFGGGFGGGGCFFGGGGDGGGECGGGGGGGCFGGGGGGGGGGFDFFGGGGFGFGGDGGGGGGGFGCGGFFGGFGGGGGFGDCFGFGFFGGGGCFFGE=FFGGEGGGGEFGGGCEDEGGGGCGCEE>ECCCBDFGGGGG;ECCCFE=GGEGGD6@FFFA48>5;<9>F@FFFEDFD99<?F?621(3:?04<6?E0(,().<:<BF6?(8>B:>(,:6?7?63:?:.42:<6>?F702((((408<?F338,)6<6
@M04999:289:000000000-L3R54:1:1101:8643:4645 2:N:0:411
TGGACTACCCGGGTATCTAATCCTGTTTGTTCCCCACGCTTTCGCATCTCAGCGTCAGTATCTGTCCAGAAGGCCGCCTTCGCCACCGGTATTCCTCCACATCTCTACGCATTTCACCGCTACACGTGGAATTCTACCTTCCTCTACAATACTCCAGATAACCAGTTTTAAGTGCAGTTCCCAGGTTGAGCCCGGGGCTTTCACACCTAACTTAATTATCCGCCTACATGCCCTTTACGCCCAGTCATTCCGATTAACGCTCGCACCCTCCGTATTACCGCGGCTGCTGGCACGGAGTT
+
CCCCCGGGGGGGGFGGFFGGGGGCGFGGGGGGGGGGGGGGGGGGGGGGAFFGGGGEGGGGGGGGGGGGGGGGGGGGGGGGGGGGGGGGGEGFGGGGGGGGGCFEFAFGGFGFGGFGGGGGDEGGGGGGGGGGGGGGGGGGGGGGFFGFGFGGGGGGGGGGGGGGFDGGGGGGGGGGFCFFGGGG?FF8CFGGGGGGDGGGFFFFFFFFFFF9CFFFEFCEFDFFFFBFF<EFDF@E;>;3;BF<E<ECEEFED@<6?46>?<FB>>>?(1:940<?FFA?;101>9<))8(22:>9>B?
@M04999:289:000000000-L3R54:1:1101:14047:4648 2:N:0:411
TGACTACAGGGGTATCTAATCCTGTTCGCTACCCACGCTTTCGAGCCTCAGCGTCAGTTACTAGCCAGTCAGCCGCCTTCGCCACTGATGTTCTTCCATATATCTACGCATTTCACCGCTACACATGGAGTTCCACTGACCTCTCTAGCACTCAAGTCTTACAGTTTCTGATGCACGTCTATAGTTGAGCTATGACCTTTCACATCAGACTTATTAGACCGCCTGCGCTCCCTTTACGCCCAATAATTCCGGACAACGCTCGCCACCTACGTATTACCGCGGCTGCTGGCACGTAGTTAGC
+
CCCCCGGGGGGGGGGGGGGGGGGGGGGGGGGGGGGGGGGGGGGGGGGGGGGGGGGGGGGGGGGGGGGGGGGGGGGGGGGGGGGGGGGGGGGGGGGGGGGGGGGGGGGGGGGGGGGGGGGGGGGGGGGGGGGGGGGGGGGGGGGGGGGFGGGGGGDGGGGGGGGGGGGGGGGGGGGGFGFGGGGGGGGGGGGGGFGGGGGGFFFFFFFFEFFCEFFFFFFFFFFFFDFFFFBBBF=EE>FEFFFF@FF?EEFBFFFFFF>?FFFFFFFF?FFFF>?FFFF>9;B;BFFFF?FBF140-6<A)
@M04999:289:000000000-L3R54:1:1101:15468:4662 2:N:0:411
GAGGGACTACTCGGGTATCTAATCCTGTTTGCTCCCCACGCTTTCGCATCTCAGCGTCAGTATCTGTCCAGAAGGCCGCCTTCGCCACCGGTATTCCTCCACATCTCTACGCATTTCACCGCTACACGTGGAATTCTACCCTCCTCTACAATACTCCAGATAACCAGTTTTAAGTGCAATTCCCAGGTTGAGCCCGGGGCTTTCACACCTAACTTAATTATCCGCCTACATGCCCTTTACGCCCAGTCATTCCGATTAACGCTCGCACCCTCCGTATTACCGCGGCTGCTGGCACGGAGTT
+
CCCCCGGGGGGGGGGEFGGGGGGGGGGGGGGGGGGGGGGGGGGGGGGGGGGGGGGGGGGGGGGFGGGGGGGGGGGGGGGGGGGGGGEGGGGGGGGGGGGGGGGGGGGGGGGGGGGGGFGGGGGGGGGGGGEGGGGGGGGGGGGGGGGGGGGGGGGGGGGGGGGGGGGGGGGGCCGGFGFGFGGGGGGGGGGGGGGGGGGGFFFFFFFFFDFEFFFFFFFF=EF@F?@?F@CEEFFEDFFFFFFFFFFFFCFFFF<7@:AA601:BBFFF?:::>BF:?FBA?B929>;?7?BFF?:7>F?1
@M04999:289:000000000-L3R54:1:1101:16071:4663 2:N:0:411
GCGACTACAGGGGTATCTAATCCTGTTCGCTCCCCACGCTTTCGTCCATCAGCGTCAATCGGTATTTAGTAACCTGCCTTCGCAATCGGGGTTCTGTGTAATATCTATGCATTTCACCGCTACACTACACATTCCAGCTACTTCAATACTATTCAAGATTAACAGTATCAACGGCAGTTCTACAGTTAAGCTGCAGGTTTTCACCGCTGACTTATCAACCCGCCTACGGACCCTTTAAACCCAATAAATCCGGATAACGCTCGCATCCTCCGTATTACCGCGGCTGCTGGCACGGAGTT
+
CCCCCGGGGGGGGGGFGGGGGGFGGGGGGGGGGGGGGGGGGGGGGGGGGGGGGGGGGGGGGGGGGGGGGGGGGGGGGGGGGGGGGGGGGGGGGFGGGGGGGGGGGFFGGGGGGGGGGFGGGGGGGGGGGGGGFGGGFGGGGGGFGGGGGFGFGGGFGGGGGGGFFGGCGGGGGEGGFGFGGFGGFGGGGGGGGFFGFGGGFFFFABFFFFFFCAAAEFF:@ABBFFFF@?FBFFF4>EEFFF;13@4<CEE@>;7?F<<2;:;>>6>?28<B?B?BBA9?9BBFFFB:?:0???9>437
@M04999:289:000000000-L3R54:1:1101:19275:4664 2:N:0:411
GGGACTACTGGGGTATCTAATCCTGTTTGCTCCCCACGCTTTCGCATCTCAGCGTCAGTATCTGTCCAGAAGGCCGCCTTCGCCACCGGTATTCCTCCACATCTCTACGCATTTCACCGCTACACGTGGAATTCTACCTTCCTCTACAATACTCCAGATAACCGGTTTTAAGTGCAATTCCCAGGTTGAGCCCGGGGCTTTCACACCTAACTTAATTATCCGCCTACATGCCCTTTACGCCCAGTCATTCCGATTAACGCTCGCACCCTCCGTATTACCGCGGCTGCTGGCACGGAGTT
+
CCCCCGGGGGGFGGGGGGGGGGGGGGGGGGGGGGGGGGGGGGGGGEGGGGGGGGGGGGGGGGGGGGGGGGGGGGGGGGGGGGGGGGGGGGGGGGGGGGGGGGGGGGGGGGGGGGGGGGGGGGGGGGGGGGGGGGGGGGGGGGGGGGGGGGGGGGGGGGGGGGGGGGGGGGGGFFGGFGFGFG7E+DFFGGGGGGGGDGDGFFFFFFFFFBBFFFAFEFFFFFFFFFF@EFFFFFFF9CFFFFF;;EEF?EFF;1:?<4(7:B>02>BF626;?<?:BA98996>F>:::?:4<?12-,3
@M04999:289:000000000-L3R54:1:1101:18154:4668 2:N:0:411
CGGACTACTAGGGTATCTAATCCTGTTTGCTCCCCACGCTTTCGCATCTCAGCGTCAGTATCTGTCCAGAAGGCCGCCTTCGCCACCGGTATTCCTCCACATCTCTACGCATTTCACCGCTACACGTGGAATTCTACCTTCCTCTACAATACTCCAGATAACCAGTTTTAAGTGCAGTTCCCAGGTTGAGCCCGGGGCTTTCACACCTAACTTAATTATCCGCCTACATGCCCTTTACGCCCAGTCATTCCGATCAACGCTCGCATCCTCCGCATTACCGCGGCTGCTGGCACGGAGTT
+
CCCCCDGGGGGGGFGGGGGGGGEFGEFGGGGGGGGGGGGGGGGGGGGGGGGGGGGGGGGGGGGGGGGGGGGGGGGGGGGFGGEGEGGGEFGGGGGFGGGGGFGGGFFGFGGGCGGGFGGGDGGGGGGGGGGGFFFDFFFFFGGGGFGFFCGGGGGFGEGGGGGGGFGGGGGGGGGGFGFG9DFGG?EGFGGFGGGGGG>FFFFFFFFAEFF4AFFFEFFFC@FF?FFB@EE3@8:@EEFD>;?F@@@CECC@??BFFF@;4:999?9>BF?0(4::9<9?B>>F9BF>:308?<0--32
@M04999:289:000000000-L3R54:1:1101:19132:4694 2:N:0:411
AGAGCGACTACTAGGGTATCTAATCCTGTTCGCTCCCCACGCTTTCGTCCATCAGCGTCAATCGGTATTTAGTAACCTGCCTTCGCAATCGCGGTTCTGTGTAATATCTATGCATTTCACCGCTACACTACACATTCCAGCTACTTCAATACTATTCAAGATTAACAGTATCAACGGCAGTTCTACAGTTAAGCTGCAGGTTTTCACCGCTGACTTATCAATCCGCCTACGGACCCTCTAAACCCAATAAATCCGGATAACGCTCGCATCCTCCGTATTACCGAGGCTGCTGGCACGGAGT
+
CCCCCGGGGGGGGGGGGGGGGGGGGGGGGGGGGGGGGGGGGGGGGGGGGGGGGGGGGGGGGGGGGGFGGGGGGGGGGGGGGGGGGGGGGGGGGGGGGGGGGGGGGGGGGGGGGGGGGGGGGGGGGGGGGGGGGGGGGGGGGGGGGGGGGGGGGGGGGGGGGGGGFGGFDDGGGGGGEGFGGGGGGGFGGGGGGGGGGGGGFFFFFFFFAFAFFFFFFFFFFFFDBFA?FFFFFFBFDF@=>EFFFFFF;<EEFFFF@?DFFF97:>FFFB7?<7;:<:?FFB?1--4<06???B???>033
@M04999:289:000000000-L3R54:1:1101:17111:4704 2:N:0:411
TAGGGTATCTAATCCTGTTTGCTCCCCACGCTTTCGCATCTCAGCGTCAGTATCTGTCCAGAAGGCCGCCTTCGCCACCGGTATTCCTCCACATCTCTACGCATTTCACCGCTACACGTGGAATTCTACCTTCCTCTACAATACTCCAGATAACCAGTTTTAAGTGCAATTCCCAGGTTGAGCCCGGGGCTTTCACACCTAACTTAATTATCCGCCTACATGCCCTTTACGCCCAGTCATTCCGATTAACGCTCGCACCCTCCGTATTACCGCGGCTGCTGGCACGGAGTTAGCCGGTGCT
+
CCCCCGGGGGGGGGGGGGGGGGGGGGGGGGGGGGGGGGGGGGGGGGGGGGGGGGGGGGGGGGGGGGGGGGGGGGGGGGGGGGGGGGGGFGGGGGGGGGGGGGGGDGGGGFGGGGGGGGGGGGGGGGGGGGGGGGGGGGGGGGGGGGGGGGGGGGGGGGGGFGGCCFDGGGGGGGGGFGFGGGGGFGGGGGGGGGGGGGGGFFFFFFFFEEEEFFFFADFFFFFFFFFFFF>=22;?@E9FEFFFD?8<EFF>FFBFFFFFFF?>38(,4>D(216939?>B????34196?AFA7>B>FF)
@M04999:289:000000000-L3R54:1:1101:15843:4705 2:N:0:411
GACTACTGGGGTATCTAATCCTGTTTGCTCCCCACGCTTTCGCATCTCAGCGTCAGTATCTGTCCAGAAGGCCGCCTTCGCCACCGGTATTCCTCCACATCTCTACGCATTTCACCGCTACACGTGGAATTCTACCTTCCTCTACAATACTCCAGATAACCAGTTTTAAGTGCAGTTCCCAGGTTGAGCCCGGGGCTTTCACACCTAACTTAATTATCCGCCTACATGCCCTTTACGCCCAGTCATTCCGATTAACGCTCGCACCCTCCGTATTACCGCGGCTGCTGGCACGGAGTTAGCC
+
CCCCCGGGGGGGGGGGGGGGGGGGGGGGGGGGGGGGGGGGGGGGGGGGGGGGGGGGGGGGGGGGGGGGGGGGGGGGGGGGGGGGGGGGGGGGGGGGGGGGGGGGGGGGGGGGGGGGGGGGGGGGGGGGGGGGGGGGGGGGGGGGGGGGGGGGGGGGGGGGGGGGGGGGGGGGGGGDFFFFGGGGGGGGGGGGGGGGGGGGFFFFFFFFFEFFFFFFFFFDFFFFFFFFFFFFFFFFFFFBDF@@EEECCFDFFFFFDBFF>FFFBFF<<B?6(4AA>B;F>B6><>?7?BFFF6>:24<B2
@M04999:289:000000000-L3R54:1:1101:10236:4711 2:N:0:411
GATGACTACTGGGGTATCTAATCCTGTTTGCTCCCCACGCTTTCGCATCTCAGCGTCAGTATCTGTCCAGAAGGCCGCCTTCGCCACCGGTATTCCTCCACATCTCTACGCATTTCACCGCTACACGTGGAATTCTACCTTCCTCTACAATACTCCAGATAACCAGCTTTAAGTGCAATTCCCAGGTTGAGCCCGGTGCCTTCACACTTACCTTAATTATCCGCCTACATGCCCTTTACGCCCAGTCATTCGCATTAACGCTCCCACCCTCCGCATTACCGCGGCGGCTGGCCCGGGTCTT
+
CCCCCFGCF9ECGEC;FCFFEGDEGFE9EFE6,C,@EGGDC7FFGGD6B,@EA@7@F:7FFFGFGGEEFFGCFFGEEGGCCFG>EED8BCC:FGG,5AFFGGFG;E=FFGG+4?FFFFFCDGCGGGGGF@@F9DFEAFDFF8D,,3@EFG,@D@=8DF8EADF,@C88DGGED=9,=+;++?DDE?<A6,<CC@+**35*4BAA*?9**9*.:=F4*+9AF?/77@F=:4<)556>)86)/36(6.)7596)(63/)7)(((((/(.34,,(,--:?9)-((40(,,2((4(((-(((((-
@M04999:289:000000000-L3R54:1:1101:17749:4723 2:N:0:411
GACTACCAGGGTATCTAATCCTGTTCGCTACCCATGCTTTCGAACCTCAGCGTCAGTTACAGACCAGAGAGCCGCCTTCGCCACTGGTGTTCTTCCATATATCTACGCATTCCACCGCTACACATGGAGTTCCACTCTCCTCTTCTGCACTCAAGAAAAACAGTTTCAGCTGCACTTCCCCGGTTAAGCCGAGGGCTTTCACAGCTGACTTGTTCTCCCGCCTGCGTTCGCTTTACGCCCAATAAATCCGGACAACGCTTGCCACCTACGTATTACCGCGGCTGCTGGCACGGAGTTAGCC
+
CCCCCFGGFGGFFFFGFGF<FDECFEFGG>FGGGFFGGGGGGGGFG<E@FFEFFBBEFGFGGFFGFFEEGGGGEFFFFFGFGDEFGG?FBFEGGFGGGDCFFG<FGGE@FGFDF9FFECDEGAEEFGFG<F9EGFDE==FEGGGGG8EGGGFGGGG8@DDEGGDGGGFG8EFGFGGFGFGGGGGGGGGFGGCGGGGGGGFFFFFF*99BEFF<;9:EFFFDF9>D=@2@;@0?;<<?@FE<DDEFFF?;>B;66<,326<61:A<?08(288)4<<A?;B6039?22:6()2((3(4>A22
@M04999:289:000000000-L3R54:1:1101:22063:4733 2:N:0:411
GTATGACTACAGGGGTATCTAATCCTGTTCGCTACCCATGCTTTCGAACCTCAGCGTCAGTTACAGACCAGAGAGCCGCCTTCGCCACTGGTGTTCTTCCATATATCTACGCATTCCACCGCTACACATGGAGTTCCACTCTCCTCTTCTGCACTCAAGAAAAACAGTTTCAGCTGCACTTCCCCGGTTAAGCCGAGGGCTTTCACAGCTGACTTGTTCTCCCGCCTGCGTTCGCTTTACGCCCAATAAATCCGGACAACGCTTGCCACCTACGTATTACCGCGGCTGCTGGCACGTAGTT
+
CCCCCGGGGGGGGGGGGGGGGGGGGGGGGGGGGGGGGGGGGGGGGGGGGGGGGGGGGGGGGGGGGGGGGGGGGGGGGGGGGGGGGGGGGGGGGGGGGGGGGGGGGGGGGGGGGGGGGGGGGGGGGGGGGGGGFGGGGGGGGGGGGGGFGGGGGGGGGGGGGGGGGGGGGGGGGGGGFGFGCFGGGGEGGGGGGGGGDGGGFFFFFFFFFFFFFFFFFFFEFFFFFFFFFFFFFFFF??CFFFFF@FFFF9<C;BB<>6:?>;<411?BFB?B((.4A2<>96BFFB>>FF?:6(2:118?2
@M04999:289:000000000-L3R54:1:1101:13273:4766 2:N:0:411
TGACTACACGGGTATCTAATCCTGTTCGCTCCCCACGCTTTCGCTCCTCAGCGTCAGTGACGGCCCAGAGACCTGCCTTCGCCATCGGTGTTCTTCCCGATATCTACACATTCCACCGTTACACCGGGAATTCCAGTCTCCCCTACCGCACTCCAGTCCGCCCGTACCCGGCGCCGATCCACCGTTAAGCGATGGACTTTCACACCAGACGCGACGAACCGCCTACGAGCTCTTTACGCCCAATAAATCCGGATAACGCTTGCACCCTACGTATTACCGCGGCTGCTGGCACGTAGTTAGC
+
CCCCCGGGGGGGGGGGGGGGGGGGGGGGGGGGGGGGGGGGGGGGGGGGGGGGGGGGGGGGGGGGGGGGGGGGGGGGGGGGGGGGGGGGGGGGGGGGGGGGGGGGGGGGGGGGGGGGGGGGGGGGGGGGGGGGGGGGGGGGGGGGGGGGGGGGGGGGGGGGGGGGGGGGGGGGGGGGFGFGGGGGCGGFGGGGGGGGGGDFFFFFFFFFFFFFFFFD9>EFFFFFBBFFFFB?FFBFFFFFB6??:BBDF?BBFFFFFFFF:?F74<:?:<FBFB?4<>?646906?0:?:?><4:<:2AB)
@M04999:289:000000000-L3R54:1:1101:21714:4814 2:N:0:411
GACTACTCGGGTATCTAATCCTGTTCGCTACCCATGCTTTCGAACCTCAGCGTCAGTTACAGACCAGAGAGCCGCCTTCGCCACTGGTGTTCTTCCATATATCTACGCATTCCACCGCTACACATGGAGTTCCACTCTCCTCTTCTGCACTCAAGAAAAACAGTTTCAGCTGCACTTCCCCGGTTAAGCCGAGGGCTTTCACAGCTGACTTGTTCTCCCGCCTGCGTTCGCTTTACGCCCAATAAATCCGGACAACGCTTGCCACCTACGTATTACCGCGGCTGCTGGCACGTAGTTAGCC
+
CCCCCGGGGGGGGGGGGGGGGGGGGGGGGDGGGGGGGGGGGGGGGGGGGGGGGGGGFGGGGGGGGGGGGGGGGGGGGGGGGFGGGGGGGGGGGGGGGGGGGFGGGGGGGGGGGGGGGGGGGGGGGGGGGGGGGGGGGGGGGGGGGGGGGGGGGGGGGGGGGGGGGGGGGGDGGGGGFGFGGGGGGEFGGGGGGGGGFGGGFFFFFFFFFFFFFFFFFFF>EFFFFF@FFFF?DFFFFFF>;;;EE>CEFFFFB>?6>FF??F743::>?6<?AFFDFFFFBF9>6?:>:,)-4:245<AF2
@M04999:289:000000000-L3R54:1:1101:16558:4841 2:N:0:411
GCGGACTACCAGGGTATCTAATCCTGTTCGCTACCCATGCTTTCGAACCTCAGCGTCAGTTACAGACCAGAGAGCCGCCTTCGCCACTGGTGTTCTTCCATATATCTACGCATTCCACCGCTACACATGGAGTTCCACTCTCCTCTTCTGCACTCAAGAAAAACAGTTTCAGCTGCACTTCCCCGGTTAAGCCGAGGGCTTTCACAGCTGACTTGTTCTCCCGCCTGCGTTCGCTTTACGCCCAATAAATCCGGACAACGCTTGCCACCTACGTATTACCGCGGCTGCTGGCACGTAGTT
+
CCCCCGGGGGGGGGGGGGGGGGGGGGGGGGGGGGGGGGGGGGGGGGGGGGGGGGGGGGGGGGGGGGGGGGGGGGGGGGGGGGGGGGGGGGFGGGGGGGGGGGGGCGGGGGGGGGGGGGGGGGGGGGGGGGGGGGGGGGGGGGGGGGGGGGGGGGGGGGGGGGGDFGGGGGGGGGGGFGFGGGGGGGGGGGGGGGGGGGGGFFFFFFFFBFFFFFFFEFFEF2@FFDB=16<FDFF@FFFFFFFD;;EACEFBFFFFFFFFFFF?:?FFFFFFFFFFFFFF:BF>B>>BF?:?FF?1<B?A
@M04999:289:000000000-L3R54:1:1101:26033:4914 2:N:0:411
CGGTGACTACTCGGGTATCTAATCCTGTTCGCTACCCATGCTTTCGAACCTCAGCGTCAGTTACAGACCAGAGAGCCGCCTTCGCCACTGGTGTTCTTCCATATATCTACGCATTCCACCGCTACACATGGAGTTCCACTCTCCTCTTCTGCACTCAAGAAAAACAGTTTCAGCTGCACTTCCCCGGTTAAGCCGAGGGCTTTCACAGCTGACTTGTTCTCCCGCCTGCGTTCGCTTTACGCCCAATAAATCCGGACAACGCTTGCCACCTACGTATTACCGCGGCTGCTGGCACGGAGTT
+
CCCCCCFCAFC<@@@CFGDEGGFA<EDEEGGGGGGGGGGGGGGGGGGGGGGGGGGGGGGGGGGGGGGGGGGGGGGGGDGDGGGGGGGGGGGGGGGGGGGGGGGGGFGGGGGGGGGGGGGGGGGGGGGGGGGGGGGGGGGGGGGGGGGGGGGGGGGGGGGF8FFGGGGGGGGGGGGGFGFGFGGGGGGGGGGGGGGGGGDGFF6BFFFFFFFFFFFF=AA<FF@BF@FDFF;;?DFFFDFFFF@F<3=;<;??@B2:BB?FB>F???F>D??FB<?DF?BFA09>>>>>:273:B??999<4
@M04999:289:000000000-L3R54:1:1101:22137:4922 2:N:0:411
GGGACTACAAGGGTATCTAATCCTGTTCGCTCCCCACGCTTTCGTCCATCAGCGTCAATCGGTATTTAGTAACCTGCCTTCGCAATCGGGGTTCTGTGTAATATCTATGCATTTCACCGCTACACTACACATTCCAGCTACTTCAATACTATTCAAGATTAACAGTATCAACGGCAGTTCTACAGTTAAGCTGCAGGTTTTCACCGCTGACTTATCAACCCGCCTACGGACCCTTTAAACCCAATAAATCCGGATAACGCTCGCATCCTCCGTATTACCGCGGCTGCTGGCACGGAGTT
+
CCCCCGGGGGGGGGGGGGGGGGGGGGGGGGGGGGGGGGGGGGGGGGGGGGGGGGGGGGGGGGGGGGGGGGGGGGGGGGGGGGGGGGGGGGGGGGGGGGGGGGGFGGGGGGGGGGGGGGGGGGGGGGGGGGGGGGGGGGGGGGGGGGFGGGGGCGGGGGGGGGGGGGGGGGGGDGGGFFDFFGGGGGGGGGGGGGGGGFFFFFFFFFFFFFFEEFFFFFFBEAFF>FFF@?F>FB=EEFFFFFFF1@FFFF;@;@@FFF@BFDFB>23:BFFFFFFBFFAF9;F>F>6B?21?FB9>FFF
@M04999:289:000000000-L3R54:1:1101:13175:4948 2:N:0:411
CAATGACTACCGGGGTATCTAATCCTGTTCGCTCCCCACGCTTTCGTCCATCAGCGTCAATCGGTATTTAGTAACCTGCCTTCGCAATCGGGGTTCTGTGTAATATCTATACATTTCACCGCTACACTACACATTCCAGCTACTTCAATACTATTCAAGATTAACAGTATCAACGGCAGTTCTACAGTTAAGCTGCAGGTTTTCACCGCTGACTTATCAACCCGCCTACGGACCCTTTAAACCCAATAAATCCGGATAACGCTCGCAACCTCCGTATTACCGCGGCTGCTGGCACGGAGTT
+
CCCCCGGGGGGGGGGGGGGGGGGGGGGGGGGGGGGGGGGGGGGGGGGGGGGGGGGGGGGGGGGGGGGGGGGGGGGGGGGGGGGGGGEGGGGGGGGGGGGGGGGGGDGGGGGGGGGGGGGFGGGGGGGGGGGGGGGGGGGGGGGGGGGGGGGGGGGGGGGGGGGGGGGGGFFGGGGGFGFFGGFGGGGGGGGGFFGGGGGGFFFFFFFFFFFBDFFFFFFFFFFBFFFFFFDFFFFF;EFFCADFFFFEE4?EEF>?FFFFFF?:>>>23::(8>?FFBDF<:6960,967)4?B?B17>F(
@M04999:289:000000000-L3R54:1:1101:11417:4956 2:N:0:411
GGGGACTACCCGGGTATCTAATCCTGTTCGCTACCCATGCTTTCGAACCTCAGCGTCAGTTACAGACCAGAGAGCCGCCTTCGCCACTGGTGTTCTTCCATATATCTACGCATTCCACCGCTACACATGGAGTTCCACTCTCCTCTTCTGCACTCAAGAAAAACAGTTTCAGCTGCACTTCCCCGGTTAAGCCGAGGGCTTTCACAGCTGACTTGTTCTCCCGCCTGCGTTCGCTTTACGCCCAATAAATCCGGACAACGCTCGCACCCTCCGTATTACCGCGGCTGCTGGCACGGAGTG
+
CCCCCGGGGGGGGGGGGGGGGGGGGGGGGGGGGGGGGGGGGGGFGGGGGGGGGGGGGGGGGGGGGGGGGGGGGGGGGGGGGGGGGGGGGGGGGFGFGGGGGGGGGGGGGGGGGGGGGGGGGGGGGGGGGGGGGGGGGGGGGGGFGGGGGGGGGFGGGGGGGGGGGGGGGGGGGGGGFGFGGGFGGGGGGGGGGGGGGGGGFFFFFFFA=EEFBFFFFFFFFFFB>?FF9;DFD@2?;<CB@FF<?;:AAAF>6>069BFFB:<0>>F>B6??B<6<:B<><>BFFF9024??FF:>>(41
@M04999:289:000000000-L3R54:1:1101:18106:4972 2:N:0:411
GTTCGACTACCAGGGTATCTAATCCTGTTCGCTCCCCACGCTTTCGCTCCTCAGCGTCAGTGACGGCCCAGAGACCTGCCCTCGCCATCGGTGTTCTTCCCGATATCTACACATTCCACCGTTACACCGGGAATTCCAGTCTCCCCTACCGCACTCCAGTCCGTCCGTACCCGGCGCCGATCCACCGTTAAGCGATGGACTTTCACACCAGACGCGACGAACCGCCTACGAGCTCTTTACGCCCAATAAATCCGGATAACGCTTGCACCCTACGTATTACCGCGGCTGCTGGCACGTAGTT
+
CCCCCGGGGGGGGGGGGGGGGGGGGGGGGGGGGGGGGGGGGGGGGGGGGGGGGGGGGGGGGGGGGGGGGGGGGGGGGGGGGGGGGGGGGGGGGGGFGGGGGGGGGGGGGGGGGGGGGGGGGGGGGGGGGGGGGGGGGGGGGGGGGGGGGGGGGGGGGGGGGGGGGGGGGGGGGGGGFGFGGGGGGGGGGGGGGGGGGGFGFFFF=CFFFFFFFEEDF@BBF>FFFFFFFFF?B9?A<ADFFFFFFF?BFFBF09((,:AB?F:?FBFF0<<FBF22535A9<;FFF99?FB?((),.((()
@M04999:289:000000000-L3R54:1:1101:15194:4975 2:N:0:411
AGACTACAGGGGTATCTAATCCTGTTCGCTACCCATGCTTTCGAGCCTCAGCGTCAGTAACAGACCAGAGAGCCGCCTTCGCCACTGGTGTTCTTCCATATATCTACGCATTTCACCGCTACACATGGAGTTCCACTCTCCTCTTCTGCACTCAAGTCTCTCAGTTTCCGATGCTCTTCCTCAGTTAAGCTGAGGGCTTTCACATTCAGACTTAAAAGACCGCCTGCGCTCCCTTTACGCCCAATAAATCCGGACAACGCTTGCCACCTACGTATTACCGCGGCTGCTGGCACGTAGTT
+
CCCCCGGGGGGGGGGGGGGGGGGGGGGGGGGGGGGGGGGGGGGGGGGGGGGGGGGGGGGGGGGGGGGGGGGGGGGGGGGGGGGGGGGGGGGGGGGGGGGGGGGGGGGGGGGGGGGGGGGGGGGGGGGGGGGGGGGGGGGGGGGGGGGGGGGGGGGGGGGGGGGGGGGGGGGGGGGGFGFGGGGGGGGGGGGGFGGGGGGGFFFFFFFFFEEFFFFFFFFFFAF9@DFFFFF=DDFFFFFF;>F@3EE<EEFFBF;@18>BF02:0>?B<?????AFFFFFFFBF>>BFFF??DFBF::A
@M04999:289:000000000-L3R54:1:1101:18342:4977 2:N:0:411
GACTACCAGGGTATCTAATCCTGTTCGCTACCCACGCTTTCGAGCCTCAGCGTCAGTTACTAGCCAGTCAGCCGCCTTCGCCACTGATGTTCTTCCATATATCTACGCATTTCACCGCTACACATGGAGTTCCACTGACCTCTCTAGCACTCAAGTCTTACAGTTTCTGATGCACGTCCATAGTTGAGCTATGACCTTTCACATCAGACTTATTAGACCGCCTGCGCTCCCTTTACGCCCAATAATTCCGGACAACGCTCGCCACCTACGTATTACCGCGGCTGCTGGCACGTAGTTAGCC
+
CCCCCFGGGGGGGGGGGGGGEFEFGGGGGCEGGGGGGCFGGGGGGGGGGGFGFGGEFGGGGGGFFGGFGGGGFFGDCCFGGCEGGG9FFGFFGGGD9FFGGGGGGGGGDF@FGGGGGGGGGGGGGGGGGFFFGFGGGDFGGGGGCFFFF9?FFGGGDGGEFAFFGGGFFGGC=EGGFFFGGGGGCFDFGGGCFGGGGGGGFFFFFFFFFBFEFFF>EAA=BBFFF>BFAFD(8;C==>(89@@B=????@97>BDD@9;126;:<B1:FFF2::<)6:6>(((3<?>:<7<BF01-<ABA)
@M04999:289:000000000-L3R54:1:1101:22277:4977 2:N:0:411
CCGACTACCCGGGTATCTAATCCTGTTCGCTACCCATGCTTTCGAGCCTCAGCGTCAGTAACAGACCAGAGAGCCGCCTTCGCCACTGGTGTTCTTCCATATATCTACGCATCCCACCGCTACACATGGAGTTCCACTCTCCTCTTCTGCACTCAAGAAAAACAGTTTCAGCTGCACTTCCCCGGTTAAGCCGAGGGCTTTCACAGCTGACTTGTTCTCCCGCCTGCGTTCGCTTTACGCCCAATAAATCCGGACAACGCTTGCCACCTACGTATTACCGCGGCTGCTGGCACGTAGTT
+
CCCCCGGGGGGGGGGGGGGGGGGGGGGGGGGGGGGGGGGGGGGGGGGGGGGGGGGGGGGGGGGGGGGGGGGGGGGGGGGGGGGGGGGGGGGGGGGGGGGGGGGGGFGGGGGGGGGGGGGGGGGGGGGGGGGGGGGGGGGGGGGGGGGGGGGGGGGGGGGGGGGGGGGGGGGGGGGGFGFGGGGGGGGGGGGGGGGGGGGGFFFFFFFFFFFECFFFFFFFFFFBFFFFFFFFF@DFFFFFFFFFFFFFFFBF>FFFFFF>???B:FFFFFFF?)62<B<?B9BB>BBB?>(.8:?04:>
@M04999:289:000000000-L3R54:1:1101:4460:4981 2:N:0:411
ATGACTACCAGGGTATCTAATCCTGTTTGCTCCCCACGCTTTCGCATCTCAGCGTCAGTATCTGTCCAGAAGGCCGCCTTCGCCACCGGTATTCCTCCACATCTCTACGCATTTCACCGCTACACGTGGAATTCTACCTTCCTCTACAATACTCCAGATAGCCAGTTTTAAGTGCAATTCCCAGGTTGAGCCCGGGGCTTTCACACCTAACTTAATTATCCGCCTACATGCCCTTTACGCCCAGTCATTCCGATTAACGCTCGCACCCTCCGTATTACCGCGGCTGCTGGCACTGAGTT
+
CCCCCGGGGGGGGGGGGGGGGGGGGGGGGGGGGGGGGDGGGGGGGGGGGGGGGGGGGGGGGGGGGGGGGGGGGGGGGGGGGGGGGGGGGGGGGGGGGGGGGGGGGGGGGGGGEGGGGGGGGGGGGGGGGGGGGGGGGGGGGGGGGFFGGFGGGGGGFGGGGGGGGGDAFGGGGGGGF+DGGGGGGGGGGFGGGGGDGDGGFFACFFEFFFFFFFFFEFFFFFDFFFF:@?3;=EFE3<<BB;<D@EFFFFFF?F;6C3?BFF>B>;9<BBF0-(4(69>B;B9>2(4)).3()(.).)4
@M04999:289:000000000-L3R54:1:1101:24330:5004 2:N:0:411
GGACTACCCGGGTATCTAATCCTGTTTGCTCCCCACGCTTCCGCATCTCAGCGTCAGTATCTGTCCAGAAGGCCGCCTTCGCCACCGGTATTCCTCCACATCTCTACGCATTTCACCGCTACACGTGGAATTCTACCTTCCTCTACAATACTCCAGATAACCAGTTTTAAGTGCAATTCCCAGGTTGAGCCCGGGGCTTTCACACCTAACTTAATTATCCGCCTACATGCCCTTTACGCCCAGTCATTCCGATTAACGCTCGCACCCTCCGTATTACCGCGGCTGCTGGCACGGCGTGAGC
+
CCCCCGG,C@::CE8FFGGGFDGDGGGGGGFFGE@FCB:FGDFDGEGGGGGGGGG@G,CCCEF@,6C@CFGFEFGGGGGGGDGEGGFGFBFFEEGGGGGGCGCF99FGC+@4?FBFFEF=CEGG@EEGC,A:,>EFGFFGGGG8AFGGFGCFDEGD=9FFG=D,,?,@88=,@FF99=BDCC798DGCFC87;:*;7CCFB9B9AD493095@F>+9=+456@F?DFEE;3((3).71<>9?16;<5.7C;((6;4-,(-30;BF>F0::2,(48<).4>6(1270))(4028((-,,(((
@M04999:289:000000000-L3R54:1:1101:14676:5017 2:N:0:411
AGTCGACTACTAGGGTATCTAATCCTGTTTGCTCCCCACGCTTTCGCATCTCAGCGTCAGTATCTGTCCAGAAGGCCGCCTTCGCCACCGGTATTCCTCCACATCTCTACGCATTTCACCGCTACACGTGGAATTCTACCTTCCTCTACAATACTCCAGATAACCAGTTTTAAGTGCAGTTCCCAGGTTGAGCCCGGGGCTTTCACACCTAACTTAATTATCCGCCTACATGCCCTTCACGCCCAGTCATTCCGATTAACGCTCGCACCCTCCGTATTACCGCGGCTGCTGGCACGGAGTT
+
CCCCCGGGGGGGGGGGGGGGGGGGGGGGGGGGGGGGGGGGGGGGGGGGGGFGGGGGGGGGGGGGGGGGGGGGGGGGGGGGGGGGGGCFFFGGGGGGGGGGGGGGGGGGGGGGGGGGGGGGGGGGGGGGGGGGGGGGGGGGGGGGGGGGGGGGGGGGGGGGGGGGGGGGGGGGGGGGFGFGGGGGGGGGGGGGGGGGGGGGFFFFFFFFFFFFFFFFFFFCAE:@FFDFFFFFFFFFFFFFFF?F@D@FEECEFFFD;@EE;>FFBFFF4:?0(98:7>DFFB9BFBBFF::0::<:>BB?2
@M04999:289:000000000-L3R54:1:1101:23836:5038 2:N:0:411
GCAGAGACTACCCGGGTATCTAATCCTGTTCGCTACCCATGCTTTCGAACCTCAGCGTCAGTTACAGACCAGAGAGCCGCCTTCGCCACTGGTGTTCTTCCATATATCTACGCATTCCACCGCTACACATGGAGTTCCACTCTCCTCTTCTGCACTCAAGAAAAACAGTTTCAGCTGCACTTCCCCGGTTAAGCCGAGGGCTTTCACAGCTGACTTGTTCTCCCGCCTGCGTTCGCTTTACGCCCAATAAATCCGGACAACGCTTGCCACCTACGTATTACCGCGGCTGCTGGCACGGAGT
+
CCCCCGGGGGGGGGGGEGGGGGFGGGGGGGGGGGGGGFGGGGDGGGGGGGGGGGGGGGGGGFGGGGGGGGGGGGGGGGGGGGGGGGCGGGGGGGGGGGGGGGGGGGGGGGGGGGGGGGFGGGGGGGGGGGGFFFGGGGGGGGGGGGGGGGGGFGGGGGGGGGFGGGGGGGGGGGGDFGFGGGGFGGGGGGGGGGGGGDDGFFFFFFFFFFBBBFFCEFFFFFFFF@FFDF9<??DFD;@FF;;@>@;<:7>BFFFFFFB:FFFF1((5><:B??F?)4899A69B>B19<:?:?()-((,,
@M04999:289:000000000-L3R54:1:1101:10205:5038 2:N:0:411
GGGACTACACGGGTATCTAATCCTGTTCGCTACCCATGCTTTCGAACCTCAGCGTCAGTTACAGACCAGAGAGCCGCCTTCGCCACTGGTGTTCTTCCATATATCTACGCATTCCACCGCTACACATGGAGTTCCACTCTCCTCTTCTGCACTCAAGAAAAACAGTTTCAGCTGCACTTCCCCGGTTAGGCCGAGGGCTTTCACAGCTGACTTGTTCTCCCGCCTGCGTTCGCTTTACGCCCAATAAATCCGGACAACGCTTGCCACCTACGTATTACCGCGGCGCCTGGCACGAAGTT
+
CCCCCGGGGGGGGGGGGGGGGGGGGGGGGGGGGGGGGGGGGGGGGGGGGGGGGGGGGGGGGGGGGGGGGGGGGGGGGGGGGGGGGGFGGGGGGGGGGGGGGGGGGGGGGGGGGGGGGGGGGGGGGGGGGGGGGGGGGGGGGGGGGGGGGGDGGGGGGGGGGGGGGFGGGGGFFGGGFFFGGGGGGGGGGGGGGGGGGGGGFFFFFFFFFFFFFFFFEFFFFFFF?BFF@D?FFFF@EF?FF6;(5@FEDFFB96BFF0996?BF04?6((4:4)60):AF9>(((((483((5:(,3:)
@M04999:289:000000000-L3R54:1:1101:23555:5047 2:N:0:411
CCGCGACTACTCGGGTATCTAATCCTGTTCGCTCCCCACGCTTTCGCTCCTCAGCGTCAGTGACGGCCCAGAGACCTGCCTTCGCCATCGGTGTTCTTCCCGATATCTACACATTCCACCGTTACACCGGGAATTCCAGTCTCCCCTACCGCACTCCAGTCCGCCCGTACCCGGCGCCGATCCACCGTTAAGCGATGGACTTTCACACCAGACGCGACGAACCGCCTACGAGCTCTTTACGCCCAATAAATCCGGATAACGCTTGCACCCTACGTATTACCGCGGCTGCTGGCAGGTAGTT
+
@CCCCEGGGGDEFGEGGGGGGFGGGGGGGGGGGGGGGG@FGFGGGGGFGGGGGFGGGGGGGFFGGGGGGGG?FGGGGCGGGGGFGGGCFFGGGFFF<FGFF@CFGCDGGGFGGGGGGGGGGGGGGGFCFGGDCFF;FGAEGGGG@@DFFDEGGGGGCFGFG8EDGDEG>ECGGGDEBGDG<CCFF*?;EEGFCED*><>GF4==768FB<?FFF>>>F:27999(3:?BF((29:5-<AF?(-342<074).(41-82450((2-(3<8?B:?0(.68AF)1299(44(4::((1((65).
@M04999:289:000000000-L3R54:1:1101:9095:5058 2:N:0:411
GACTACCCGGGTATCTAATCCTGTTTGCTCCCCACGCTTTCGCATCTCAGCGTCAGTATCTGTCCAGAAGGCCGCCTTCGCCACCGGTATTCCTCCACATCTCTACGCATTTCACCGCTACACGTGGAATTCTACCTTCCTCTACAATACTCCAGATAACCAGTTTTAAGTGCAATTCCCAGGTTGAGCCCGGGGCTTTCACACCTAACTTAATTATCCGCCTACATGCCCTTTACGCCCAGTCATTCCGATTAACGCTCGCACCCCCCGTATTACCGCGGCTGCTGGCACGGAGTTAGCC
+
CCCCCFGGGGGGGGGGGGGGGGGEFGGGGGGGGGGGGEGGGGGGGGFFDGGEGGGGGGGGGGGGGGGGGGGGGGGGGGGGGGGGGGGGGGGCFGGGGGGGGGGEEFGGGGGGGGGGGGGGGCGGGGEGEGGGGDGGGGGGGGFGGGGGGGGGGGGGFGGGGGGFGCFGGGGGGGGCFGF6DFGFFFGGGGGGGGGDDGGGFFFFBFFFFEFFFFAFCFF@F@DFFFCF8@DEDF<3;DBFF;;<@CEC?EFFF<FF?>?:3,(4>:(-76:9??<><1;>(,39:4?012??126?:2)),
@M04999:289:000000000-L3R54:1:1101:18459:5063 2:N:0:411
GACTACAAGGGTATCTAATCCTGTTTGCTCCCCACGCTTTCGCATCTCAGCGTCAGTATCTGTCCAGAAGGCCGCCTTCGCCACCGGTATTCCTCCACATCTCTACGCATTTCACCGCTACACGTGGAATTCTACCTTCCTCTACAATACTCCAGATAACCAGTTTTAAGTGCAATTCCCAGGTTGAGCCCGGGGCTTTCACACCTAACTTAATTATCCGCCTACATGCCCTTTACGCCCAGTCATTCCGATTAACGCTCGCACCCTCCGTATTACCGCGGCTGCTGGCACGGAGTTAGCC
+
CCCCCGGGGGGGGGGAFGGGGGGGGGGGGGGGGGGGGGGGGGGGGGGGGGGGGGGGGGGGGGGGGGGGGGGGGGGGGGGGGGGGGGGGGGGGGGGGGGGGGGGGGGGGGGGGGGGGGGGGGGGGGGGGGGGGGGGGGGGGGGGGGGGGGGGGGGGGGGGGGGGFEGGGGGGGFGGGFGFGGGGD9DGGGGGGGGGGGGGGFFFFFFFFFFCEFCFFFFF?FFFFFFFFFFFFFFFEFFFAFFE@AEFFF@@F??69@FFF>>BBF?FB1>BF?0..9:>FFB09B?B:6()39>;61A<A2
@M04999:289:000000000-L3R54:1:1101:10833:5068 2:N:0:411
TGGACTACTCGGGTATCTAATCCTGTTTGCTCCCCACGCTTTCGCATCTCAGCGTCAGTATCTGTCCAGAAGGCCGCCTTCGCCACCGGTATTCCTCCACATCTCTACGCATTTCACCGCTACACGTGGAATTCTACCTTCCTCTACAATACTCCAGATAACCAGTTTTAGGTGCAATTCCCAGGTTGAGCCCGGGGCTTTCACACCTAACTTAATTATCCGCCTACATGCCCTTTACGCCCAGTCATTCCGATTAACGCTCGCACCCTCCGTATTACCGCGGCTGCTGGCACGGAGTT
+
CCCCCGGGGGGGGGGGGGGGGGGGGGGGGGGGGGGGGGGGGGGGGGGGGGGGGGGGGGGGGGGGGGGGGGGGGGGGGGGGGGGGGGGGFGGGGGGGGGGGGGGGGGGGGGGGGGGGGGGGGGGGGGGGGGGGFGGGGGGGGGGGGGGGGGGGGGGGGGGGGGGGGGGGGGGGGEFFFGFGGGGGGGCFFGGGGGGGGGDFFFFFFFFFFFFEFFFFCFBEFDFFFFFEFEEB@F1ECEDAB63;@EFFEFCFF@0;CEF><<BFFBBF?B?913<7AAAFFBB>B90:?B08226>>B:
@M04999:289:000000000-L3R54:1:1101:17681:5129 2:N:0:411
AGTCGACTACCAGGGTATCTAATCCTGTTCGCTCCCCACGCTTTCGCTCCTCAGCGTCAGTGACGGCCCAGAGACCTGCCTTCGCCATCGGTGTTCTTCCCGATATCTACACATTCCACCGTTACACCGGGAATTCCAGTCTCCCCTACCGCACTCCAGTCCGCCCGTACCCGGCGCCGATCCACCGTTAAGCGATGGACTTTCACACCAGACGCGACGAACCGCCTACGAGCTCTTTACGCCCAATAAATCCGGATAACGCTTGCACCCTACGTATTACCCCGGCTGCGGGCCCTTAGTT
+
CCCCCGGGGGGGGGGGGGGGGGGGGGGGGGGGGGGGGGGGGGGGGGGGGFGGGGGGGGGGGGGGGGGGGGGGGGGGGGGGGGGGGGGGGGGGGGGGGGGGGGGGGGGGGGGGGGEFGGGGGGGGGGGGGGEGGGGGGGGGGCGGGE8EGCEGGGGGGGGGGGGGEDGGGGGGGG4CBGEGGGGGGGG@EECFFEGFDD5<AFFFCFFFFF8?FEFE>E:>39B99>:1:?08>(:979AFFFFFF:0:2>4)4271:06<:(36?024<((41((,-(.:)(,((-(-((((((-(2)).-
@M04999:289:000000000-L3R54:1:1101:16759:5142 2:N:0:411
TGGGACTACCGGGGTATCTAATCCTGTTCGCTCCCCACGCTTTCGTCCATCAGCGTCAATCGGTATTTAGTAACCTGCCTTCGCAATCGGGGTTCTGTGTAATATCTATGCATTTCACCGCTACACTACACATTCCAGCTACTTCAATACTATTCAAGATTAACAGTATCAACGGCAGTTCTACAGTTAAGCTGCAGGTTTTCACCGCTGACTTATCAACCCGCCTACGGACCCTTTAAACCCAATAAATCCGGATAACGCTCGCATCCTCCGTATTACCGCGGCTGCTGGCACGGAGTT
+
CCCCCGGGGGGGGGGGGGGGGGFGGGGGGGGGGGGGGGGGGGGGGGGGGGGGGGGGGFGGGGGGGGGGGGGGGGGGGGGGGGGGGGGGGGGGGGGGGGGFGGGGGGGGGFGGGGGGGGGGGGGGGGGGGGGGGGGGGGFGGGGGGGGFGGGFGDGGGGGGGGGGGFGGGGGGGGDGFDAFFGGGGGGGGGGGGGGGGGC*=?FFFFFEBFAFFFFFFFFFADFFFFDFFFFFFF@FFFFFF@FFF@3A<CEE9@@@FFBF9??B;B<>?FFBB?BF:<DFFF>9>02:)4(::B049;BF
@M04999:289:000000000-L3R54:1:1101:9436:5149 2:N:0:411
GTTGGACTACAGGGGTATCTAATCCTGTTCGCTACCCATGCTTTCGAGCCTCAGCGTCAGTAACAGACCAGAGAGCCGCCTTCGCCACTGGTGTTCTTCCATATATCTACGCATTTCACCGCTACACATGGAGTTCCACTCTCCTCTTCTGCACTCAAGTCTCTCAGTTTCCGATGCTCTTCCTCAGTTAAGCTGAGGGCTTTCACATTCAGACTTAAAAGACCGCCTGCGCTCCCTTTACGCCCAATAAATCCGGACAACGCTTGCCACCTACGTATTACCGCGGCTGCTGGCACGTAGT
+
CCCCCGGGGGGGGGGGGGGGGGGGGGGGGGGGGGGGGGGGGGGGGGGGGGGGGGGGGGGGGGGGGGGGGGGGGGGGGGGGGGGGGGGGGGGGGGGGGGGGGGGGGGGGGFGGGGGGGGGGGGGGGGGGGGGGGFGGGGGGGGGFFGGGGGGGGGGGGGGGGGGGGGGGGGGGGGGGFGFGGGGGGGGGGGGGGGGGGGGGFFFFFFFFFFFFFFFFC8BCFDDDFAFFFFF>9@@==FE=>;?FFFFDFFFFFFF(8>6<FF68:BFBBFFFFFF??DBFFFFF(4902?FDB::<:3.2-
@M04999:289:000000000-L3R54:1:1101:11049:5154 2:N:0:411
GACTACAGGGGTATCTAATCCTGTTTGCTCCCCACGCTTTCGCATCTCAGCGTCAGTATCTGTCCAGAAGGCCGCCTTCGCCACCGGTATTCCTCCACATCTCTACGCATTTCACCGCTACACGTGGAATTCTACCTTCCTCTACAATACTCCAGATAACCAGTTTTAAGTGCAATTCCCAGGTTGAGCCCGGGGCTTTCACACCTAACTTAATTATCCGCCTACATGCCCTTTACGCCCAGTCATTCCGATTAACGCTCGCACCCTCCGTATTACCGCGGCTGCTGGCACGGAGTTAGCC
+
CCCCCGGGGGGGGGGGGGGGGGGGGGGGGGGGGGGGGGGGGGGGGGGGGGGGGGGGGGGGGGGGGGGGGGGGGGGGGGGGGGGGGGGGGFFFGGGGGGGGGGGGGGGGGGGGGGGGGGGGGGGGGGGGGGGGGGGGGGGGGGGGGGGGGGGGGGGGGGGGGGGGGGGGGGGGGGGGFGFGGGGGGGGGGGGGGGGGDGGGAFFFEFFFFFFEFFFFFFC>FF@FFFFFBE9>DFEE1;>E@@FFFFFF?;07<<CC?@BFFFFFF::?FFF1?BFA.-9>9119?7::((411;1:24:44
@M04999:289:000000000-L3R54:1:1101:13937:5180 2:N:0:411
GTGTTGACTACCAGGGTATCTAATCCTGTTTGCTCCCCACGCTTTCGCATCTCAGCGTCAGTATCTGTCCAGAAGGCCGCCTTCGCCACCGGTATTCCTCCACATCTCTACGCATTTCACCGCTACACGTGGAATTCTACCTTCCTCTACAATACTCCAGATAACCAGTTTTAAGTGCAGTTCCCAGGTTGAGCCCGGGGCTTTCACACCTAACTTAATTATCCGCCTACATGCCCTTTACGCCCAGTCATTCCGATTAACGCCCGCAACCTCCGTATTACCGCGGCTGCTGGCACGGAGT
+
A66CCGGGGGGA@FGGGGGGGGGGGGGGGG<FGGFGGGG7FGGGGGGDG@FGGGGGGGGGGGF<F<EDGGGGGE<EFGGGGGGGGGGGG<FGGDCGGEGGGGFFF=FGGGGGGGGGFGGGGGGGGGGGDGGGGDFGGCGGA=EGGGGGFG899EGGG8@EF?DF?FGGGGG8D6=ECGF+DFGGGGGGGGDFGGGDCDGGFFFFFFFF4>::EFFF3885=<CFFFFF@B=E?B;=@3@FEFF;B?243>7?EFF6,(69<1(((-41(48>186:?7(5:<3((-((7:)48?:26>;4(
@M04999:289:000000000-L3R54:1:1101:23477:5207 2:N:0:411
GATAGACTACCAGGGTATCTAATCCTGTTCGCTCCCCACGCTTTCGCTCCTCAGCGTCAGTGACGGCCCAGAGACCTGCCTTCGCCATCGGTGTTCTTCCCGATATCTACACATTCCACCGTTACACCGGGAATTCCAGTCTCCCCTACCGCACTCCAGTCCGCCCGTACCCGGCGCCGATCCACCGTTAAGCGATGGACTTTCACACCAGACGCGACGAACCGCCTACGAGCTCTTTACGCCCAATAAATCCGGATAACGCTTGCACCCTACGTATTACCGCGGCTGCTGGCACGTAGTT
+
CCCCCGGGGGGGGGGGGGGGGGGGGGGGGGGGGGGGGGGGGGCGGGGGGGGGGGGGGGGGGGGGGGGGGGGGGGGGGGGGGGGGGGGGGGGGGGGGGGGGGGGGGGGGGGGGGGGGGGGGGGGGGGGGGGGGGGGGGGGGGGGGGGGGGGGGGGGGGGGGEGGGGGGGGGGFGGGGFGFGGGGGGGG5CGGGGGGFGGFFFAFFFFFFF?DFFFF@BBEFBB>>F046??BB99:<BFFFFFF>B?:D><628>FF6<BFFB608:?BB???<:(4)8>B<:;>FB0;?>?FFFF?1?FF:
@M04999:289:000000000-L3R54:1:1101:4468:5210 2:N:0:411
ATTGGGACTACTGGGGTATCTAATCCTGTTTGCTCCCCACGCTTTCGCATCTCAGCGTCAGTATCTGTCCAGAAGGCCGCCTTCGCCACCGGTATTCCTCCACATCTCTACGCATTTCACCGCTACACGTGGAATTCTACCTTCCTCTACAATACTCCAGATAACCAGTTTTAAGTGCAGTTCCCAGGTTGAGCCCGGGGCTTTCACACCTAACTTAATTATCCGCCTACATGCCCTTTACGCCCAGTCATTCCGATTAACGCTCGCACCCTCCGTATTTCCGCGGCTGCTGGCACGGAGT
+
CBCCCGGGGGGGGGGGCGGG<FFGGGGGGGGGGGGGGGGGGGGGGCEGGGGGGGGFFEEGGGGGGGGGGGGGGGCGGGGDGGGGGGGGGGGGGFFFGGGFGGGGGGGGGGGGGGGGGGGGGC@F+CFGG?FEEGGGGGGGG?FEEGDFGGGGCDFGGGGGCFAF9?DFGFGGCGFGFFFGGGGGGFF?FGG?FGG9>DCD>9>6FFFF=ABBBFFCBAFFFFFFFD=@>=E?C;ED1@8FF?FF>FFEFE????@1(3(;C3>FF>B017::FB>1:?7).6<67(3(3:??(44?49(--
@M04999:289:000000000-L3R54:1:1101:13972:5210 2:N:0:411
GAGACTACTCGGGTATCTAATCCTGCTTGCTCCCCACGCTTTCGTATCCCAGCGTCAGTATCTGTCCAGAAGGCCGCCTTTGCCACCGGTATTCCTCCACCTCTCTACGCATTTCACCGCTACACGTGGAATTCTACCTCCCTCTACAATACTCCAGATAACCAGTATTAAGTGCAATTCCCAGGTTGAGCCCGCGGCTGTCACACCTAACTTCATTATCAGCCTACATGCCCCTCACGCCCAGCCATTCCGACTAACGATCCTACCCTCCGTCTTACCGCCGCTGCTGGCACGGAGGT
+
@CCC8,CFGG>,6CF,,,;CFC@EF,E@<<FAF,FDFCE,B<C,,;,,6BF8EFFF:C<ECE<66,:,:,CF8F?CFF,,,,:E<F@:+@:,CA,CF,<E,A<=89@E=+,6+59@,CBE+4C=F:4,++59,@E,EFF,4@@D12EAEDCFGCE@8,,3@E8EGG,,@=,,@ADD++3+++62663@69DCE6+3*9/*3;++=6?4@4=C*++=9+=585BF23@364)75(6(,(()6(6((/2)).9((((.52((,,().<:?)-2713(42-(,-1,,2-7?B(-(.2(,((4
@M04999:289:000000000-L3R54:1:1101:5087:5220 2:N:0:411
GAGGACTACCAGGGTATCTAATCCTGTTCGCTCCCCACGCTTTCGCTCCTCAGCGTCAGTGACGGCCCAGAGACCTGCCTTCGCCATCGGTGTTCTTCCCGATATCTACACATTCCACCGTTACACCGGGAATTCTACCTTCCTCTACAATACTCCAGATAACCAGTTTTAAGTGCAGTTCCCAGGTTGAGCCCGGGGCTTTCACACCTAACTTAATTATCCGCCTACATGCCCTTTACGCCCAGTCATTCCGATTAACGCTCGCACCCTCCGTATTACCGCGGCTGCTGGCACGGAGTTT
+
CCCCCGGGGGGGGGGGGGGGGGGGGGGGGDGGGGGGGGGGGGGGGGGGGGGGGGGGGGGGGGGGGGGFGFGGGGFGGGGGGGGGGGGGGGGGGGGGGGGGGGGGGGGGGGGGFGGGGGGGGGGGGGGGEGDGFGGGGGGGGGGGGGGGGGGGGFGGGFGGGGGGCDFGGGGGGGGGFGFGGGGGGGGGGGEFGGGGDDCCFFFFFFFDD2>@EFFFEFFEFE;DFFFF86<@EFE@EECA?@FF<;<3??>A??FFB>B?>FFFF6(7::?FF?F<?FF4(216>B917?(((5(--9,:.
@M04999:289:000000000-L3R54:1:1101:5838:5285 2:N:0:411
AGACTACCCGGGTATCTAATCCTGTTTGCTCCCCACGCTTTCGCATCTCAGCGTCAGTATCTGTCCAGAAGGCCGCCTTCGCCACCGGTATTCCTCCACATCTCTACGCATTTCACCGCTACACGTGGAATTCTACCTTCCTCTACAATACTCCAGATAACCAGTTTTAAGTGCAATTCCCAGGTTGAGCCCGGGGCTTTCACACCTAACTTAATTATCCGCCTACATGCCCTTTACGCCCAGTCATTCCGATTAACGCTCGCACCCTCCGTATTACCGCGGCTGCTGGCACGGAGTTAGC
+
CCCCCGGGGGGGGGGGGGGGGGGGGGGGGGGGGEGGGGGGGGGGGGGGGGGGGGGGGGGGGGGGGGGGGGGGGGGGGGGGGGGGGFGGGEGGGGGGGGGGGGGGGGGGGGGGGGGGGGGGGGGGGGGGGGGGGGGGGGGGGGGGGGGGGGGGGGGGGGGGGGGGGGFEGGGGGGGGFGFGGGGGGGGGGGGGGGGDDGGGFFFFFFFFFFFFFFFFFFFF:=@FFFFFEEEFFFEEEFF:6@DFEFFCEEEFFFFFFB>B?BB>FF?FBFF??BFFF<?F07>6>6),5:()-(4(:?FFA
@M04999:289:000000000-L3R54:1:1101:15716:5293 2:N:0:411
TTGACTACACGGGTATCTAATCCTGTTCGCTACCCATGCTTTCGAACCTCAGCGTCAGTTACAGACCAGAGAGCCGCCTTCGCCACTGGTGTTCTTCCATATATCTACGCATTCCACCGCTACACATGGAGTTCCACTCTCCTCTTCTGCACTCAAGAAAAACAGTTTCAGCTGCACTTCCCCGGTTAAGCCGAGGGCTTTCACAGCTGACTTGTTCTCCCGCCTGCGTTCGCTTTACGCCCAATAAATCCGGACAACGCTTGCCACCTACGTATTACCGCGGCTGCTGGCACGTAGTT
+
CCCCCGGGGGGGGGGGGGGGGGGGGGGGGGGGGGGGGGGGGGGGGGGGGGGGGGGGGGEGGGGGDGGGGFGGGGGGGGGGGGGGGGFGGGGGGGGFFFFAGGGGGGGGGGGGGGGGGGGGGGGGGGGGGEFGFDGCGGGDGGGGGGGGFFFGGGGGGGGGGGGGGGGGGGFDDEFFFGFGFGGGGGGGGGGGGGGGGGGGFFFFFFFFFFFFEFF8CAF@AFFFFFFFF77@FFFFFEDFFFD1@E)6?CFF>:9B::BF?BBF79???3:6(4::AAAFB;90(4:?D?0:?::?6?F
@M04999:289:000000000-L3R54:1:1101:11941:5310 2:N:0:411
TGACTACTAGGGTATCTAATCCTGTTTGCTCCCCACGCTTTCGCATCTCAGCGTCAGTATCTGTCCAGAAGGCCGCCTTCGCCACTGGTGTTCTTCCATATATCTACGCATTTCACCGCTACACATGGAGTTCCACTCTCCTCTTCTGCACTCAAGTCTCTCAGTTTCCGATGCTCTTCCTCAGTTAAGCTGAGGGCTTTCACATTCAGACTTAAAAGACCGCCTGCGCTCCCTTTACGCCCAATAAATCCGGACAACGCTTGCCACCTACGTATTACCGCGGCTGCTGGCACGTAGTT
+
CCCCCGGGGGGGGGGGGGGGGGGGGGGGGGGGGGGGGGGGGGGGGGGGGGGGGGGGGGGGGGGGGGGGGGGGGGGGGGGGGGGGGGGGGGGGGGGGGGGGGGGGGGGGGGGGFGGGGGGGGGGGGGGGGGGGGGGGGGGGGGGGGGGGGGGGGGFGGGGGFGGGGGGGGGGGGGGGFGFGGGGGGGGGGGGGGDFGGGGGFFFFFFFFFFFFFFFFEFFFFFBFFFFFF===B2:BEFFFBB<(3=E7CFFF>;@B?7@B@7;(8AFB?BF<1<B:>BFFFF>>FBFFFB?B???F<(5
@M04999:289:000000000-L3R54:1:1101:26052:5339 2:N:0:411
TTAGACTACTAGGGTATCTAATCCTGTTTGCTCCCCACGCTTTCGCATCTCAGCGTCAGTATCTGTCCAGAAGGCCGCCTTCGCCACCGGTATTCCTCCACATCTCTACGCATTTCACCGCTACACGTGGAATTCTACCTTCCTCTACAATACTCCAGATAACCAGTTTTAAGTGCAATTCCCAGGTTGAGCCCGGGGCTTTCACACCTAACTTAATTATCCGCCTACATGCCCTTTACGCCCAGTCATTCCGATTAACGCTCGCACCCTCCGTATTACCGCGGCTGCTGGCACGGAGTT
+
CCCCCGGGGGGGGGGGGGGGGGGGGGGGGGGGGGGGGGGGGGGGGGGGGGGGGGGGGGGGGGGGGGGGGGGGGGGGGGGGGGGGGGGGGGGGGGGGGGGGGGGGGGGGGGGGGGGGGGGGGGGGGGGGGGGGGGGGGGGGGGGGGGGGGGGGGGGGFFGGGGGFGGGGGGGGGGGGFGFGGGGGGGGGGFGGFGGGG57DFFFFFFFFFEFFFFFFFFFFFFFFFFFFFFFFFB=DFEEAF9@FDFE<?EFFE?FFDFFF>;?>B223:?:FFFFFF926:9(76043):?:()(44(4?
@M04999:289:000000000-L3R54:1:1101:5586:5341 2:N:0:411
GTTTTGACTACAGGGGTATCTAATCCTGTTTGCTCCCCACGCTTTCGCATCTCAGCGTCAGTATCTGTCCAGAAGGCCGCCTTCGCCACCGGTATTCCTCCACATCTCTACGCATTTCACCGCTACACGTGGAATTCTACCTTCCTCTACAATACTCCAGATAACCAGTTTTAAGTGCAATTCCCAGGTTGAGCCCGGGGCTTTCACACCTAACTTAATTATCCGCCTACATGCCCTTTACGCCCAGTCATTCCGATTAACGCTCGCACCCTCCGTATTACCGCGGCTGTTGGCACGGAGT
+
CCCCCGGGGGGGGGGGGGGGFGGGGGGGGGGGGGGGFGGGGGGGGGGGGGGGGGGFGGGGGGGGGGGGGGGGGG,BFEGGGGGGGDFGEGFGGGGFGGGGGGGGFGGGGGGGGGGGGGGGGGGGGGGGDFGGGGGGGGGGEFFGGGFGGGGGGGGGGGGGGGGGGGGGGFGAFCFGFGFC?FGFGGGGGGFGGGGCGCD>?FFFFFFFFFDFFFFF38=@8CE425@D@D=4)6@DF@EFF@?(6<7;3;C?EFF@DFFF<?;:?029>96?060(.37AA4(47(-9((,)47))-(2>-
@M04999:289:000000000-L3R54:1:1101:14857:5368 2:N:0:411
GACTACAAGGGTATCTAATCCTGTTCGCTCCCCACGCTTTCGTCCATCAGCGTCAATCGGTATTTAGTAACCTGCCTTCGCAATCGGGGTTCTGTGTAATATCTATGCATTTCACCGCTACACTACACATTCCAGCTACTTCAATACTATTCAAGATTAACAGTATCAACGGCAGTTCTACAGTTAAGCTGCAGGTTTTCACCGCTGACTTATCAACCCGCCTACGGACCCTTTAAACCCAATAAATCCGGATAACGCTCGCATCCTCCGTATTACCGCGGCTGCTGGCACGTAGTTAGCC
+
CCCCCGGGGGGGGGGGGGGGGGGGGGGGGGGGGGGGGGGGGGGGGGGGGGGGGGFGGGGGGGGGGGGGGGGGGGGGGGGGGFGGGGGGGGGGGGGGGGGGGGGGGGGGGGGGGGGGGGGGGGGGGGGGGGGGGGGGGGGGGGGGGGGGGGGGGGGGGGGGGGGGGGGGGGGGGGDFFGFGGGGGGGGGGGGGGGGGGGGGFFFAFFFFFFFFFFFFDFFFDFAFFFDFFFFFFEFFFF@A@?DEFEFFFF>FFFFFFF<DFF>FFFFFFFF???FFFFFF>B>F?DFFFFFFFF?2:A>A2
@M04999:289:000000000-L3R54:1:1101:12675:5387 2:N:0:411
AGGACTACTGGGGTATCTAATCCTGTTCGCTCCCCACGCTTTCGTCCATCAGCGTCAATCGGTATTTAGTAACCTGCCTTCGCAATCGGGGCTCTGTGTAATATCCATGCATTTCACCGCTACACTACACATCCCAGCTACTTCAATACTATTCAAGATTAACAGTATCAACGGCAGTTCTACAGTTAAGCTGCAGGTTTTCACCGCTGACTTATCAACCCGCCTACGGACCCTGTAAACCCAATAAATCCGGATAACGCTCGCACCCTCCGTATCACCGCCGCTGCGGGCACGGAGTT
+
<C8,,6CF9FFE7FCF9C@,CE6C<C,C7F6FF,8,F@C@7@EE;FB7E,<F86CB:6EEDEF,,,9C<FE@F@F8<E<,CB7FC,AFCG7+@DGF9??EFF9A@,C9AE5A<FGGCGGD:CG9:?FEEF94,@EGGG?9=D=AGGGFG,@6=,@,3EADFC8E9?3,,@=136CCB8FF922,6@EG7,E<CFF++@C+9@FFF55@A):AAF9881;:?=)56-55=>>2@;/47C96,3(/())7)93>(8027=;((1119(-3(,4(432(6<7B>0(496931077(-,(,(,
@M04999:289:000000000-L3R54:1:1101:12556:5404 2:N:0:411
AGACTACTGGGGTATCTAATCCTGTTCGCTCCCCACGCTTTCGCTCCTCAGCGTCAGTGACGGCCCAGAGACCTGCCTTCGCCATCGGTGTTCTTCCCGATATCTACACATTCCACCGTTACACCGGGAATTCCAGTCTCCCCTACCGCACTCCAGTCCGCCCGTACCCGGCGCCGATCCACCGTTAAGCGATGGACTTTCACACCAGACGCGACGAACCGCCTACGAGCTCTTTACGCCCAATAAATCCGGATAACGCTTGCACCCTACGTATTACCGCGGCTGCTGGCACGTATGTAGC
+
CCCCCGGGGGGGGGGGGGGGGGGGGGGGGGGGGGGGGGGGGGGGGGGGGGGGGGGGGGGGGGGGGGGGGGGGGGGGFGGGGGGGEGGGGGGGGGGGGGGGGGGGFGGGGGGGGGGGGGGGGGGGGGGGGGGGGGGGGGGGGGGGGGGGGGGGGGGGFGGGGGGGGGGDGGGGGGGGADEGGGGGFEEEFGGGGGGGGFGGFFFFFEFFF;6>F@EEFEFFFBFFFFF?FF>>AFBDA:07;1<()5<>AF9;???FFFFFFF?241<<?1::B9?AAFF616>09??:B?FFF12)(.66)
@M04999:289:000000000-L3R54:1:1101:12407:5427 2:N:0:411
GCGACTACCGGGGTATCTAATCCTGTTCGCTACCCATGCTTTCGAACCTCAGCGTCAGTTACAGACCAGAGAGCCGCCTTCGCCACTGGTGTTCTTCCATATATCTACGCATTCCACCGCTACACATGGAGTTCCACTCTCCTCTTCTGCACTCAAGAAAAACAGTTTCAGCTGCACTTCCCCGGTTAAGCCGAGGGCTTTCACAGCTGACTTGTTCTCCCGCCTGCGTTCGCTTTACGCCCAATAAATCCGGACAACGCTTGCCACCTACGTATTACCGCGGCGGCTGGCACGTAGTT
+
CCCCCGGGFGGGGFGGGGGGGGGGGGGGGGGGGFGGGGGGGGGGGGGEGGGGGGGGGGGGGFGGGGGFGFGGGGGGGGGGFFFEGGGFFGGFGGGGGGGGGGGGGGEGFGGGFGCFFGGEGGGGGGGGGGGGGGFCGGG9DDFG=EGGCGFGGFGGGGFFGGGGGGEGGGGG8FFEFGFGGGFECG>ECGGFGEGGGGFG>AFFFFFFFF@BEFFFFFF=6@FF0:=>@;;?B?1=EFDF;0:BFFF:<<BB(:>B68;9??:B(4?:B??03>24<<<:9990(41(4413<(((48)
@M04999:289:000000000-L3R54:1:1101:14026:5440 2:N:0:411
GAGACTACAAGGGTATCTAATCCTGTTTGCTCCCCACGCTTTCGCATCTCAGCGTCAGTATCTGTCCAGAAGGCCGCCTTCGCCACCGGTATTCCTCCACATCTCTACGCATTTCACCGCTACACGTGGAATTCTACCTTCCTCTACAATACTCCAGATAACCAGTTTTAAGTGCAATTCCCAGGTTGAGCCCGGGTCTTTCACACCTAACTTAATTACCCGCCTACATGCCCTTCACGCCCAGTCATTCCGATTACCGCTGCCACCCTCCGCATTACAGCGGCTGCTGGCACGGAGTC
+
C@8ACA@C@F@F7,CEEGGGGGCEEC9FA96CFDCFF7FEGF<BBF:+6F<6@68F@@C@,,6C<CED@EFFF8<@F:C:B@,C:CEFG=>FE<<@?FGGG,F9C,@FDE:C?DE<EFBCC8CEECB<::=FFB@AFFD;=DFG,@DF,@A==FGFEF,=DACG83,,6CFEG,=A9?9B+=DE+@::,9D7CEGG0@7@BFAFFFEFF)58*@8>*=+://>6(>:>6*>:((:05*(0/.;3())97C3;(/(/))/11((()5<?:1((((-,).),59((4(()4(4()(-43:.
@M04999:289:000000000-L3R54:1:1101:6749:5447 2:N:0:411
GTTGGACTACCCGGGTATCTAATCCTGTTCGCTCCCCACGCTTTCGTCCATCAGCGTCAATCGGTATTTAGTAACCTGCCTTCGCAATCGGGGTTCTGTGTAATATCTATGCATTTCACCGCTACACTACACATTCCAGCTACTTCAATACTATTCAAGATTAACAGTATCAACGGCAGTTCTACAGTTAAGCTGCAGGTTTTCACCGCTGACTTATCAACCCGCCTACGGACCCTTTAAACCCAATAAATCCGGATAACGCTCGCATCCTCCGTATTACCGCTGCTGCTGGCACGGAGTT
+
CCC<CGGGGGFGGGGGGFGGGGGGGFGGGGGG@EFFFFGGGGGGGGGGGGGFGFGGGGGCFCGEGGGGGGFGGGCFGGGDFGFDGGGFGGGDGGECGGF?FFECGGGDFGGGGGGGGGGGGGGGCGGGGDFGDFGGFD;DGDGGGEGGCGGGEEGGCGGGGGDAFFGAFFFGGCDEDGE??CCFFEGCFFFFGGGGGGG70BFFC@F>AA=>BB9@6AFFADDFB>F5(5:D2;D@@@<F94=;?63@A3?C3;BF0;9E?016>>>:B?>D:9:18:B<A0((,24>D05:(()(-7;B4
@M04999:289:000000000-L3R54:1:1101:18854:5473 2:N:0:411
TGACTACCCGGGTATCTAATCCTGTTTGCTCCCCACGCTTTCGCATCTCAGCGTCAGTATCTGTCCAGAAGGCCGCCTTCGCCACCGGTATTCCTCCACATCTCTACGCATTTCACCGCTACACGTGGAATTCTACCTTCCTCTACAATACTCTAGTTAACCAGTTTTAAGAGCAATTCCTAGGTTTAGCCCAGGGCTTTCCCACCTAACTTAATTATCCGCCTACATGCCCTTTACGCCCAGTCATTCCGATAAACCCCCACCCCCCCCCTATTCCCCCGGCTGCCTGCCCGGTGTTAGC
+
<CCCCC,6C7FGC7FFGA<CEC9<FAGDEFF<FGCFCG76F@6F@FFCF<<@CFF@6CCF<,,6<@FEGF<FEB@FD:@<<C8C=F=CF:FFA9,EBFG,,=FEFFF<FE44EA<FA@F8>8FGDE:?@EE=BE;FFDG8,4@F=DF,E@D,EA,@3,,@=D=@=+@E8=@,=,6=FG7DFG77@F,@9EFG6D6DGFGG8+**0<5?5<9E3BB+>:1>99AD2:=?53B=7BFFF22?@;;3))7).9(6((/.)(,((((,8>>(,2(((.)))3(,,-,((((,.0(40(,-(()))
@M04999:289:000000000-L3R54:1:1101:9530:5506 2:N:0:411
TTAAGGACTACTCGGGTATCTAATCCTGTTTGCTCCCCACGCTTTCGCATCTCAGCGTCAGTATCTGTCCAGAAGGCCGCCTTCGCCACCGGTATTCCTCCACACCTCTACGCATTTCACCGCTACACGTGGAATTCTACCTTCCTCTACAATACTCCAGATAACCAGTTTTAAGTGCAATTCCCAGGTTGAGCCCGGGGCTTTCACACCTAACTTAATTATCCGCCTACATGCCCTTTACGCCCAGTCATGCCGATTAACGCTCGCACCCTCCTATTTACAGCGGCGGCTGCTACGGAGT
+
CCCCCGGGGCEDFFF7FFFFFG9@FFGGGGGAFAEFGG<BCFGGCF:FF,@@FFFGGGEGDFCGCF,CEEFCF8FCFGEGEG:FBFFCFFEEF@CEGG<FCDEF,6,9A?FCECGGFGGGFGGGCFF<FFGGGCGGGD,EFGCD=EEGFGGEA,,6@FFG8==DGFGGGGGGFD7EFFFCGFFG,@FCD?CF7DFGGDGD4>49;F96:A2.>4B+>AF?FEEFDFF@25@)1.;3@@;A6(876;?(74616;(46?62)(((-22(49(-4:(,).6)-)),3(-(-9;>().-3-334
@M04999:289:000000000-L3R54:1:1101:25280:5514 2:N:0:411
TTGACTACTGGGGTATCTAATCCTGTTTGCTCCCCACGCTTTCGCATCTCAGCGTCAGTATCTGTCCAGAAGGCCGCCTTCGCCACCGGTATTCCTCCACATCTCTACGCATTTCACCGCTACACGTGGAATTCTACCTTCCTCTACAATACTCCAGATAACCAGTTTTAAGTGCAATTCCCAGGTTGAGCCCGGGGCTTTCACACCTAACTTAATTATCCGCCTACATGCCCTTTACGCCCAGTCATTCCGATTAACGCTCCCACCCTCCGTATTACCGCGGCTGCTGGCACGGAGTTAC
+
CCCCCGGGGGGGGCGGGGGFGGGGGGGGDFGGGGGGGGGGGGGGG:C@FGGGGGGGGGGGGGGGGGGFFCEG8FGGGGGEGFEGGGBFCCFFFFFFGGGGGGGGGGGGFGEGGGFBFGEGGGGFGGFEGGGGGGGGGGGGGGGGGGGG8=FGGGG8FFGGGGGGG=B,EF8EE:@FFGDF+=D88F6E6@CFFGDDCDCCAF6AFFEFEEBCCF6CCFFFA@=>=5B;*/7>BB@3CC1>@;D<44A?)<?162;@EEF9<?(-((-4,8?641:0<<)3169912<FF76:B:0(-4:>)
@M04999:289:000000000-L3R54:1:1101:20118:5547 2:N:0:411
GACTACCGGGGTATCTAATCCTGTTTGCTCCCCACGCTTTCGCATCTCAGCGTCAGTATCTGTCCAGAAGGCCGCCTTCGCCACCGGTATTCCTCCACATCTCTACGCATTTCACCGCTACACGTGGAATTCTACCTTCCTCTACAATACTCCAGATAACCAGTTTTAAGTGCAATTCCCAGGTTGAGCCCGGGGCTTTCACACCTAACTTAATTATCCGCCTACATGCCCTTTACGCCCAGTCATTCCGATTAACGCTCGCACCCTCCGTATTACCGCGGCTGCTGGCACGGAGTTAGCC
+
CCCCCGGGGGGGGGGGGGGGGGGGGGGGGGGGGGGGGGGGGGGGGGGGGGGGGGGGGGGGGGGGGGGGGGGGGGGGGGGGGGGGGGGGGGGGGGGGGGGGGGGGGGGGGGGGGGGGGGGGGGGGGGGGGGGGGGGGGGGGGGGGGGGGGGGGGGGGGGGGGGGFGGGGGGGGGGGGFGFGGGCGGGGGGGGGGGGGGGGGFFFFFFFFFFFFFFFFFFFFFFFFFFFCE@FFFFFFFFFFFFEEFFEFFFFFFFFFFFFFFFFFFFFFFFFF?BFFB?BF9;;FFFFFFFFFF>>F:AA94
@M04999:289:000000000-L3R54:1:1101:22494:5555 2:N:0:411
ATGAGACTACCAGGGTATCTAATCCTGTTTGCTCCCCACGCTTTCGCATCTCAGCGTCAGTATCTGTCCAGAAGGCCGCCTTCGCCACCGGTATTCCTCCACATCTCTACGCATTTCACCGCTACACGTGGAATTCTACCTTCCTCTACAATACTCTAGTTAACCAGTTTTAAGTGCAATTCCTAGGTTGAGCCCAGGGCTTTCACACCTAACTTAATTATCCGCCTACATGCCCTTTACGCCCAGTCATTCCGATTAACGCTCGCACCCTCCGTATTACCGCGGCTGCTGGCACGGAGGT
+
CCCCCFFGGGFGGGGFGGGGGGGGGGGGGGGGGGGGGGGGGGGGGGGGDGGGGGGGGGGGGGGGGGGGFFFGGGGGGGGGGGFGEGGGGGGEDFFGGGGGGGGGGDGFGGGGGGGFFGGGGGCEGGGGGGGGGGGGGFGGGGGFGGGGGFGGGGGGGGGGGGGGGGGGGGGGCFFGFGFGCCDGFGFGD?@?CGCFFGGCFFF5BBFFFFFF@FFFFFFFAECABAFFFFFFFFFEFF4A?@B2>DF3;C?CC;?@(87)/(6;6>@@B04<BF???:):93(3071>::D:B72:127(-
@M04999:289:000000000-L3R54:1:1101:11542:5575 2:N:0:411
TGACTACTAGGGTATCTAATCCTGTTCGCTCCCCACGCTTTCGCTCCTCAGCGTCAGTGACGGCCCAGAGACCTGCCTTCGCCATCGGTGTTCTTCCCGATATCTACACATTCCACCGTTACACCGGGAATTCCAGTCTCCCCTACCGCACTCCAGTCCGCCCGTACCCGGCGCCGATCCACCGTTAAGCGATGGACTTTCACACCAGACGCGACGAACCGCCTACGAGCTCTTTACGCCCAATAAATCCGGATAACGCTTGCACCCTACGTATTACCGCGGCTGCTGGCACGTAGTTAGC
+
CCCCCGGGGGGGGGGGGGGGGGGGGGGGGGGGGGGGGGGGGGGGGGGGGGGGGGGGGGGGGGGGGGGGGGGGGGGGGGGGGGGGGGGGGGGGGGGGGGGGGGGGGGGGGGGGGGGGGGGGGGGGGGEGEGGGGGGGGGGGGGGGGGGGGGGGGGGGFGGGGGGGGGGDGGGGGGGGFGFGFGGGCEGGGGGGGGGGGFGGFFFFFFFFDFFBFEFFBFFFFFFB???FFF>BBFFFF?F>>F0:?2<2AF9>6<BFFFFFFF<BF(4428??BA0)49:>F07790)0((08:,(((6<A6
@M04999:289:000000000-L3R54:1:1101:19098:5583 2:N:0:411
TGACTACCGGGGTATCTAATCCTGTTCGCTCCCCACGCTTTCGCTCCTCAGCGTCAGTGACGGCCCAGAGACCTGCCTTCGCCATCGGTGTTCTTCCCGATATCTACACATTCCACTGTTACACCGGGAATTCCAGTCTCCCCTACCGCACTCCAGTCCGCCCGTACCCGGCGCCGATCCACCGTTAAGCGATGGACTTTCACACCAGACGCGACGAACCGCCTACGAGCTCTTTACGCCCAATAAATCCGGATAACGCTCGCACCCTCCGTATTACCGCGGCTGCTGGCACGGACTTAGC
+
CCCCCGGGGGGGGGGGGGGGGGGGGGGGGGGGGGGGGGGGGGGGGGGGGGGGGGGGGGGGGGGGGGGGGGGGGGGGGGGGGGGGGGGGGGGGGGGGGGGECGGGGGGGGGGGGGGGGGGGGGGGGGGDGGGGGGGGGGGGGGGGGGGGGGGGGGGGGGGGGGGGGDGGGGGGGGGGFGFGGGGGFEGGGGD5FGDFFGGGFFFFFFFFFFFF9;BDFFF>B>BF:?66<6;?:<<<DFFEF::B74AAAFBFF039??;10;B;9;0(2((,4<>AA<0012((,(),(4:?:4((,5:4-
@M04999:289:000000000-L3R54:1:1101:25607:5592 2:N:0:411
GACTACTCGGGTATCTAATCCTGTTCGCTCCCCACGCTTTCGCTCCTCAGCGTCAGTGACGGCCCAGAGACCTGCCTTCGCCATCGGTGTTCTTCCCGATATCTACACATTCCACCGTTACACCGGGAATTCCAGTCTCCCCTACCGCACTCCAGTCCGCCCGTACCCGGCGCCGATCCACCGTTAAGCGATGGACTTTCACACCAGACGCGACGAACCGCCTACGAGCTCTTTACGCCCAATAAATCCGGATAACGCTTGCACCCTACGTATTACCGCGGCTGCTGGCACGGAGTTAGCC
+
CCCCCGGGGGGGGGGGGGGGGGGGGGGGGGGGGGGGGGGGGGGGGGGGGGGGGGGGGGGGGGGGGGGGGGGGGGGGGGGGGGGGGGGGGGGGGGGGGGGGGGGGGGGGGGGGGGGGGGGGGGGGGGGGGGGGGGGGGGGFGGGGGFEDEGGGGGGGGGGGGGGGGGGGGGGGGGGDEGFGGGGGGGFGGEGCEG?FGGGGFFFFFFFFFFFFFFDFFFFBEFFFBFFBF9DFFFFB?FBFF?B:DFFFFFBB?(6?F>?B?BFFBF?0<BBFF?2<A69(4;BFFFFFF:<:(496:AFF:
@M04999:289:000000000-L3R54:1:1101:26066:5614 2:N:0:411
AGGACTACCGGGGTATCTAATCCTGTTCGCTCCCCACGCTTTCGTCCATCAGCGTCAATCGGTATTTAGTAACCTGCCTTCGCAATCGGGGTTCTGTGTAATATCTATGCATTTCACCGCTACACTACACATTCCAGCTACTTCAATACTATTCAAGATTAACAGTATCAACGGCAGTTCTACAGTTAAGCTGCAGGTTTTCACCGCTGACTTATCAACCCGCCTACGGACCCTTTAAACCCAATAAATCCGGATAACGCTCGCATCCTCCGTATTACCGCGGCTGCTGGCACGGAGTT
+
CCCCCFFGGGGGGGGGGGGGGGGGGGGCGGGGGGGGGDGEGFGGGGGGGGGGGGGGGGGGGGGFGGGGGGGGGGGGGGGGGGGGEFDGGGGGGGGFGGGGGGGGGGFFGGGGGGGGGGGGGGGGGGGGGGGGGGGGGGFFGGCGGAFGFDGGGGFDFFGGGGFGADEGGGFFGGGGBGFGGGGGFGGGE9FDFGGGGGGGFFFFFFFFFFFEE6BFEFFFEBFF@FFFFD@FFF@FCEFF;?F?@@FCCEE036?<FFFFFF>FF?F?FAB>:??:BA4?99(17>?BF00<>:>F01<
@M04999:289:000000000-L3R54:1:1101:25689:5615 2:N:0:411
GACTACAGGGGTATCTAATCCTGTTTGCTCCCCACGCTTTCGCATCTCAGCGTCAGTATCTGTCCAGAAAGCCGCCTTCGCCACCGGTACTCCTCCACATCTCTACGCATTTCACCGCTACACGTGGAATTCTACCTTCCTCTACAATACTCCAGATAACCAGTTTTAAGTGCAGTTCCCAGGTTGAGCCCGGGGCTTTCACACCTAACTTAATTATCCGCCTACATGCCCTTTACGCCCAGTCATTCCGATTAACGCTCGCACCCTCCGTATTACCGCGGCTGCTGGCACGGCGTTAGCC
+
CCCCCGGGGGGGGGGGGGGGGCGGGGGGGGGGGGGGGGGGGGGGEGGGGGGGGGGGGGGGGGGGGGGGGGGGGGGGGGGGGGGGGGGGGGGGGGGGGGGGFGGGGGGGGGGGGGGGGGGGGGGGGGGGGFGGGGGGGGGGGGGGGGGGGGGGGGGGGFGGGGGGGFGGGGGGGGGGFGFGGGGGGGGGGGGGGG5DDFGGFFFFFFFFFFFFFFFFFFF@F>DFFBFFFBBE=EFF@DFDFF@EE<EEFFDFF7?E79FFF>;F>F?BBB?:?FAFF?>0747BFBF(:1<?6(44>:2).
@M04999:289:000000000-L3R54:1:1101:6648:5649 2:N:0:411
GACTACTCGGGTATCTAATCCTGTTCGCTACCCATGCTTTCGAACCTCAGCGTCAGTTACAGACCAGAGAGCCGCCTTCGCCACTGGTGTTCTTCCATATATCTACGCATTCCACCGCTACACATGGAGTTCCACTCTCCTCTTCTGCACTCGAGAAAAACAGTTTCAGCTGCACTTCCCCGGTTAAGCCGAGGGCTTTCACAGCTGACTTGTTCTCCCGCCTGCGTTCGCTTTACGCCCAATAAATCCGGACAACGCTTGCCACCTACGTATTACCGCGGCTGCTGGCACGTAGTTAGCC
+
CCCCCGGGGGGGGGGGGGGGGGGGGGGGGGGGGGGGGGGGGGGFGGGGFGGGGGGGFFGGGGGFGGGGGGGGGGGGGGGGGGGGGGGGGFGGGGGGGGDFGBFGFGGGGGGGFEGFGGGGGGGGGGGGGGGGGGFFGGGGGGFEFGGGFGGF?8C8EFGFGGGGGGGFFFFFFGFGFDFGDDDEEEGGGGGDECCDGGGGFFFBFFFFFFC7CFFBCFFFF@>BFFFFF6>?FFEFFF;>D1888>CCEFF:>>??9BFFFF?FFF?BBB7><?DA460;>B>0???2::?F<0,364<25
@M04999:289:000000000-L3R54:1:1101:9619:5690 2:N:0:411
GACTACAGGGGTATCTAATCCTGTTCGCTACCCATGCTTTCGAGCCTCAGCGTCAGTAACGGACCAGAGAGCCGCCTTCGCCACTGGTGTTCTTCCATATATCTACGCATTTCACCGCTACACATGGAGTTCCACTCTCCTCTTCTGCACTCAAGTCTCTCAGTTTCCGATGCTCTTCCTCAGTTAAGCTGAGGGCCTTCACATTCAGACTTAAAAGACCGCCTGCGCTCCCTTTACGCCCAATAAATCCGGACAACGCTTGCCACCTACGTATTACCGCGGCTGCTGGCACGTAGTTAGC
+
CCCCCGGGGGGGGGGGGGGGGGGGGGGGGGGGGGGGGGGGGGGGGGGGGGGGGGGGGGGGGGGGGGGGGGGGGGGGGGGGGGGGGGGGGGGGGGGGGGGGGGGGGGGGGGGGGGGGGGGGGGGGGGGGFGGFGGGGGGGGGGGGGGGGGGGGGGGGGGGGGGGGGGFFGEGGGGGGFGFGGGGGGFGGGGGFGGGGGGGFFFFFFFFFCEF*8CFFFFFBEFFFBFFFFDFF=EEFFFFBBFFF8AE5<EF>DFF?;9B?0(88>???>:??F9:2<40>B0>9;?FF>BFF:.4:?A2)6
@M04999:289:000000000-L3R54:1:1101:7244:5740 2:N:0:411
CGAGGACTACAGGGGTATCTAATCCTGTTCGCTCCCCACGCTTTCGCTCCTCAGCGTCAGTGACGGCCCAGAGACCTGCCTTCGCCATCGGTGTTCTTCCCGATATCTACACATTCCACCGTTACACCGGGAATTCCAGTCTCCCCTACCGCACTCCAGTCCGCCCGTACCCGGCGCCGATCCACCGTTAAGCGATGGACTTTCACACCAGACGCGACGAACCGCCTACGAGCTCTTTACGCCCAATAAATCCGGATAACACTTGCACCCTACGTATTACCGCGGCCGCTGGCACGTAGTT
+
CCCCCGGGGGGGGGGGGGGGGGGGGGGGGGGGGGGGGGGGGGGGGGGGGGGGGGGGGGGGGGGGGGGGGGGGGGGGGGGGGGGGGGGGGGGGGGGGGGGGGGGGGGGGGGGGGGGGGGGGGGGGGGGGGGGGGGGGGGGGGGGGGGGGGGGGGGGGGGGGGGGGGGGGGGGGGGGGFGFGGGGGGGGGGGGGFEGGGGGGFFAFFFFFF?:?FFFEFFE>EBFB>>BFFB<FF9?2<B<FBFFF:FFDB<29?F>06:BBF:AAABB3??B?FFFBAFF<>?02((-9BBBFB(.44???<
@M04999:289:000000000-L3R54:1:1101:18262:5746 2:N:0:411
TTGGACTACTAGGGTATCTAATCCTGTTTGCTCCCCACGCTTTCGCATCTCAGCGTCAGTATCTGTCCAGAAGGCCGCCTTCGCCACCGGTATTCCTCCACATCTCTACGCATTTCACCGCTACACGTGGAATTCTACCTTCCTCTACAATACTCCAGATAACCAGTTTTAAGTGCAATTCCCAGGTTGAGCCCGGGGCTTTCACACCTAACTTAATTATCCGCCTACATGCCCTTTACGCCCAGTCATTCCGATTAACGCTCGCACCCTCCGTATTACCGCGGCTGCTGGCACGGAGTT
+
CCCCCGGGGGGGGGGGGGGGGGGGGGGGGGGGGGGGGGGGGGGGGGGGGGGGGGGGGGGGGGGGGGGGGGGGGGGGGGGGGGGGGGGGGGGGGGGGGGGGGGGGGGGGGGGGGGGGGGGGGGGGGGGGGDGGGGGGGGGGGGGGGGGGGGGGGGGGGGGGGGGGGFEFFGGGGGGGFGFGGGCGGGGGFCFGGGGGGGGGFFFFFFFFBEEFFFFFFFFFFFFFFFFFFFFFEFFFFFFFF9BFF@@EFCEFFFDFDEFF@F?9;>B>BFB?>:6:FFFBFF0(296??????F1-468:
@M04999:289:000000000-L3R54:1:1101:6064:5749 2:N:0:411
GCTAGACTACAAGGGTATCTAATCCTGTTTGCTCCCCACGCTTTCGCATCTCAGCGTCAGTATCTGTCCAGAAGGCCGCCTTCGCCACCGGTATTCCTCCACATCTCTACGCATTTCACCGCTACACGCGGAATTCTACCTTCCTCTACAATACTCCAGATAACCAGTTTTAAGTGCAATTCCCAGGTTGAGCCCGGGGCTTTCACACCTAACTTAATTATCCGCCTACATGCCCTTTACGCCCAGTCATTCCGATTAACGCTCGCACCCTCCGTATTACCGCGGCTGCTGGCACGGAGTT
+
CCCCCGGGGGGGGGGGGGGGGGGGGGGGGGGGGGGGGGGGGGGGGGGGGGGGGGGGGGGGGGGGGGGGGGGGGGGGGGGGGGGGGGGGGGGGGGGGGGGGGGGFGGGGGGGGGGGGGGGGGGGGGGGGDGGGGGGGGGGGGGGGGGGGGGGGGGGGGGCGGGGGGGGGGGG7CCFFFGFGGGGGFGFGGGGGGGFGGDGGFFFFFFFF?FFFFFFFEFFEFEF@FFDFDFFFFFFED6<F??2>@D174C9AF?BFFF>B?F?:2>FF><:?66:,146>>((-((,,(.)(1(8243>FB
@M04999:289:000000000-L3R54:1:1101:20241:5752 2:N:0:411
GGCTGACTACTGGGGTATCTAATCCTGTTTGCTCCCCACGCTTTCGCATCTCAGCGTCAGTATCTGTCCAGAAGGCCGCCTTCGCCACCGGTATTCCTCCACATCTCTACGCATTTCACCGCTACACGTGGAATTCTACCTTCCTCTACAATACTCCAGATAACCAGTTTTAAGTGCAGTTCCCAGGTTGAGCCCGGGGCTTTCACACCTAACTTAATTATCCGCCTACATGCCCTTTACGCCCAGTCATTCCGATTAACGCTCGCACCCTCCGTATTACCGCGGCTGCTGGCACGGAGTT
+
CCCCCGGGGGGGGGGGGGGGGGGGGGGGGGGGGGGGGGGGGGGGGGGGGGGGGGGGGGGGGGGGGGGGGGGGGGGGGGGGGGGGGGGGGGGGGGGGGGGGGGGGGGGGGGGGGGGGGGGGGGGGGGGGGGGGGGGGGGGGFGGGGGGGGGFGGGGGGGGGGGGGGGGGGGGGGGGGFGFGGGGGGGGGGGGGGGGGGGGGFFFFFFFFAFFFFFFFFFFFFFFFFDFFFB?EFF@F@EEFFFFFFFEFFF?CFFF;?DC97((4>91>BFFFFF?F<:AAA16;996;BF??0.)42(181
@M04999:289:000000000-L3R54:1:1101:20037:5758 2:N:0:411
TGACTACCAGGGTATCTAATCCTGTTCGCTCCCCACGCTTTCGTCCATCAGCGTCAATCGGTATTTAGTAACCTGCCTTCGCAATCGGGGTTCTGTGTAATATCTATGCATTTCACCGCTACACTACACATTCCAGCTACTTCAATACTATTCAAGATTAACAGTATCAACGGCAGTTCTACAGTTAAGCTGCAGGTTTTCACCGCTGACTTATCAACCCGCCTACGGACCCTTTAAACCCAATAAATCCGGATAACGCTCGCATCCTCCGTATTACCGCGGCTGCTGGCACGGAGTTAGC
+
CCCCCGGGGGGGGGGGGGGGGGGGGGGGGGGGGGGGGGGGGGGGGGGGGGGGGGGGGGGGGGGGGGGGGGGGGGGGGGGGGGGGGGGGGGGGGGGGGGGGGGGGFGGGGGGGGGGGGGGGGGGGGGGGGGGGGGGGGGGGGGGGGGGGGGGGGGGGGGGFGGGGGGGGGGGGGGGGFGFGGGGGGGGGGGGGGGGFDFGGFFFFFFFFFF@EFFFFECFDFFFFFFFFFFFFFFFFECEFDFFFFEFFFEF@FFDEFFFFFFBF:B?<7?FFBFFFFB:B>FF1708??FFF?BFFFFAF4
@M04999:289:000000000-L3R54:1:1101:17478:5760 2:N:0:411
GGACTACAAGGGTATCTAATCCTGTTTGCTCCCCACGCTTTCGCATCTCAGCGTCAGTATCTGTCCAGAAGGCCGCCTTCGCCACCGGTATTCCTCCACATCTCTACGCATTTCACCGCTACACGTGGAATTCTACCTTCCTCTACAATACTCCAGATAACCAGTTTTAAGTGCAGTTCCCAGGTTGAGCCCGGGGCTTTCACACCTAACTTAATTATCCGCCTACATGCCCTTTACGCCCAGTCATTCCGATTAACGCTCGCACCCTCCGTATTACCGCGGCTGCTGGTACGGAGTTAGC
+
CCCCCGGGGGGGGGGGGGGGGGGGGGGGGGGGGGGGGGGGGGGGEGGGGGFGGGGGGGGGGGGGGGGGGGGGGGDGGGGGGGGGGGGGGGGGGGGGGGGGGGGGGGGGGGGGGGGGGGGGGGGGGGGGGGGGGGGGGGGGGGGGGGGGGGGGGGGGFFFGGGFGGGGGGGGEGGFGFGFGGGGGGGGGGGGGDGGGDDGGFFFFFFFFFFFEFFFFEAFCFDFFFFFFFF@FEFFFFFDFFFDFEEE?EFFF?@FFFD>??FFFFFFB:666?(:<AB?>F>B>014:?1450909?B22-
@M04999:289:000000000-L3R54:1:1101:20865:5768 2:N:0:411
CGTTGGACTACAAGGGTATCTAATCCTGTTTGCTCCCCACGCTTTCGCATCTCAGCGTCAGTATCTGTCCAGAAGGCCGCCTTCGCCACCGGTATTCCTCCACATCTCTACGCATTTCACCGCTACACGTGGAATTCTACCTTCCTCTACAATACTCCAGATAACCAGTTTTAAGTGCAATTCCCAGATTGAGCCCGGGGCTTTCACACCTAACTTAATTATCCGCCTACATGCCCTTTACGCCCAGTCATTCCGATTAACGCTCGCACCCTCCGTATTACCGCGGCTGCTGGCACGGAGG
+
CCCCCGGGGGGGGGGGGGGGGGGGGGGGGGGGGGGGGGGGGGGGGGDGGGGGGGGGGGGGGGGGGGGGGGGGGGGGGGGGGGGGGGGGGGGGGGGGGGGGGGGGFGGGGFGGGGGGGGGGGGGGDGGGGGGGGGGFGGGGGGGGGGGGGGGGGGGGGGGGFGGFGFGGGGGGGGGGFGFCGGGFFFGGGG6EEGGGGDGGFFFFFFFFE@BFEFFFEFFEFFFFFFF@FFEFFEFFFFFFFF?BFF;.7<ECCCF?@DFEFF02,9BBF>?<B<93<:4AF>0>B((72?F??BFFFFF;,
@M04999:289:000000000-L3R54:1:1101:10538:5788 2:N:0:411
GGACTACTCGGGTATCTAATCCTGTTTGCTCCCCACGCTTTCGCATCTCAGCGTCAGTATCTGTCCAGAAGGCCGCCTTCGCCACCGGTATTCCTCCACATCTCTACGCATTTCACCGCTACACGTGGAATTCTACCTTCCTCTACAATACTCTAGTTAACCAGTTTTAAGTGCAATTCCTAGGTTGAGCCCAGGGCTTTCACACCTAACTTAATTATCCGCCTACATGCCCTTTACGCCCAGTCATTCCGATTAACGCTCGCACCCTCCGTATTACCGCGGCTGCTGGCACGGAGTTAGC
+
CCCCCGGGGGGGGGGGGGGGGGGGGGGGGGGGGGGGGGGGGGGGGGGGGGGGGGGGGGGFGGGGGGGGGGGGGGGGGGGGGGGGGGGFGGGGGGGGGGGGGGGGGGGGGGGGGGGGGGGGGGGGGGGGGGGGGGGGGGGGGGGGGGGGGGGGGGGGGGGGGGGGGGGGGCFGGGGGFGFGGFGDGGGGGGGGGGGGGGGGFFFFFFFFFFCEEFFAEFFEFFFFFFFFFFBFFFFEF==F@=DFEEEEE?;208?FCFFDFFFFFFF??B94::B9AA?F>;;29BB?0102641>?:AF4
@M04999:289:000000000-L3R54:1:1101:9183:5794 2:N:0:411
TGACTACTGGGGTATCTAATCCTGTTCGCTACTCATGCTTTCGAACCTCAGCGTCAGTTACAGACCAGAGAGCCGCCTTCGCCACTGGTGTTCTTCCATATATCTACGCATTCCACCGCTACACATGGAGTTCCACTCTCCTCTTCTGCACTCAAGAAAAACAGTTTCAGCTGCACTTCCCCGGTTAAGCCGAGGGCTTTCACAGCTGACTTGTTCTCCCGCCTGCGTTCGCTTTACGCCCAATAAATCCGGACAACGCTTGCCACCTACGTATTACCGCGGCTGCTGGCACGTAGTTAGC
+
CCCCCGGGGGGGGGGGGGGGGGGGGGGGGGGGGGGGGGGGGGGGGGGGGGGGGGGGGGGGGGGGGGGGGGGGGGGGGGGGGGGGGGGGGGGGGGGGGGGGGGGGGGGGGGGGGGGGGGGGGGGGGGGGGGGGGGGGGGGGGGGGGGGGGGGGGGGGGGGGFGGFGGGFGGGGGGGGFDFGGGGGGGGGGGGGGGGGGDFGBFFFFFAFEFFEFFFFEFFFFF@9>DF@FFFB<;?EF;FDFF<1@AFFFFFF?BFF<BFF(8BFBDFFFFFF>>4<<4:;>>B9>B?F:B:234:?<6>2)
@M04999:289:000000000-L3R54:1:1101:27581:5795 2:N:0:411
TTTAGACTACTGGGGTATCTAATCCTGTTTGCTCCCCACGCTTTCGCATCTCAGCGTCAGTATCTGTCCAGAAGGCCGCCTTCGCCACCGGTATTCCTCCACATCTCTACGCATTTCACCGCTACACGTGGAATTCTACCTTCCTCTACAATACTCCAGATAACCAGTTTTAAGTGCAATTCCCAGGTTGAGCCCGGGGCTTTCACACCTAACTTAATTATCCGCCTACATGCCCTTTACCCCCAGTCATTCCGATCAACGCTCGCACCCTTCGTATTACCGCGGCTGCTAGCACGGAGTT
+
B9BC8EG,;CFFFFEFCDEGGFFFAF@@EGCF<FGFEGG@E7@FDGGE:FCFF<FC@FCEFFEFGGFDGGGFF8FFGGCGDGGGEEGFFGEG7DFGG9FF=FG8F<B<AGFEGD@FFFGEGG:FGGGGFFC+CB8EGGGG?FDFGGGCGF8AFGAD8D===,@ED?E272,=,7?=;=1==DCF=A8DF7:?FC+@;79>A*;?9B+*:@>6>FFFEF:78<?>BD>=@EFCE@3.6)7A)313;7673)9)71(,(/;38>(2(496BF((3244(..-66(4(((,()).(.51003((
@M04999:289:000000000-L3R54:1:1101:22387:5820 2:N:0:411
ATAGACTACCCGGGTATCTAATCCTGTTTGCTCCCCACGCTTTCGCATCTCAGCGTCAGTATCTGTCCAGAAGGCCGCCTTCGCCACCGGTATTCCTCCACATCTCTACGCATTTCACCGCTACACGTGGAATTCTACCTTCCTCTACAATACTCCAGATAACCAGTTTTAAGTGCAATTCCCAGGTTGAGCCCGGGGCTTTCACACCTAACTTAATTATCCGCCTACATGCCCTTTACGACCAGTCATTCCGATTAACGCTCGCACCCTCCGGTTTACCGCGGCTGCTGGCACGGAGTT
+
@B,6@F9<FGGGGGCCEFFGGGGGGEFGGGFGG<F@AFED:FGGGCFGCCFGGFGFCGGFGGGDFGFFFDE,CFDGGDFCCFG7FFGFCFF+<CECEFFFFG8B,CFGFG+CEFGGDFGGGGGFGGEEFGEEEDEF=AFGDF,EGGGGG8AFG8EEDDF8DFFGGG,@C,E,,7CCFFF+=B:C?+@3414<F+@79*C94*+4+B>9:25==>AAEAF?F8>>@>=@@C?433(5=><8(6;B17;45.7<;D;<F)<:11:29022-2411((,-,43(-70-,-())5:1,(--44(
@M04999:289:000000000-L3R54:1:1101:27231:5831 2:N:0:411
GACTACTCGGGTATCTAATCCTGTTCGCTACCCATGCTTTCGAACCTCAGCGTCAGTTACAGACCAGAGAGCCGCCTTCGCCACTGGTGTTCTTCCATATATCTACGCATTCCACCGCTACACATGGAGTTCCACTCTCCTCTTCTGCACTCAAGAAAAACAGTTTCAGCTGCACTTCCCCGGTTAAGCCGAGGGCTTTCACAGCTGACTTGTTCTCCCGCCTGCGTTCGCTTTACGCCCAATAAATCCGGACAACGCTTGCCACCTACGTATTACCGCGGCTGCTGGCACGTAGTTAGCC
+
CCCCCGGGGGGGGGGGGGGGGGGGGGGGGGGGGGGGGGGGGGGGGGGGGGGGGGGGGGGGGGGGGGFGGGGGGGGGGGGGGGGGGGGGGGGGGGGGGGGGGGGGGGDFFGGGDFGGGGGGGGGGGGGGGGGGGGGGGGFGGGGGGGFEGGGG?FFGGGGFCGGGGGGGGFFGGGGGFGFGDGGGGGGGGGGGGGGGGGGGFFFFFFFFFF9EEFFFCFFFFB?>DFFF?D>DD(6<@F>:?@;3@<EFFFF:FBF:39??BF06?:7>?BF?BFBFFFFB6096::4><2<B<1:BAAFA>
@M04999:289:000000000-L3R54:1:1101:20870:5839 2:N:0:411
AGACTACTCGGGTATCTAATCCTGTTCGCTACCCACGCTTTCGAGCCTCAGCGTCAGTTACTAGCCAGTCAGCCGCCTTCGCCACTGATGTTCTTCCATATATCTACGCATTTCACCGCTACACATGGAGTTCCACTGACCTCTCTAGCACTCAAGTCTTACAGTTTCTGATGCACGTCCATAGTTGAGCTATGACCTTTCACATCAGACTTATTAGACCGCCTGCGCTCCCTTTACGCCCAATAATTCCGGACAACGCTCGCCACCTACGTATTACCGCGGCTGCTGGCACGCAGTTAGC
+
CCCCCGGGGGGGGGGGGGGGGGGFGGGGGGGGGGFGGGGGGGGGGGGGGGGGGGGGGGGGGGGGGGGGGGGGGGGGGGGGGGGGGGGFGGGGGGGGGGGGGGGGGGGGGGGGGGGGGGGGDGGGGGGGGGGGGGGGGGGGGGGGGGGGGGGF?FGGGGCGGGGGGGGGGGGGGGGGFGFGGG9DFGGGCFGGGGGGGGGGFCFFFFFFFF@EFFFFFFF955@=DDBBF?F9D=BFF?9DFFFFE<C?F9E6;B>@?BB@<6;;???:?F6?2A?ADF09((99B:4)5<?<:(428)64.
@M04999:289:000000000-L3R54:1:1101:26688:5850 2:N:0:411
ATTGACTACTCGGGTATCTAATCCTGTTTGCTCCCCACGCTTTCGCATCTCAGCGTCAGTATCTGTCCAGAAGGCCGCCTTCGCCACCGGTATTCCTCCACATCTCCACGCATTTCACCGCTACACGTGGAATTCTACCTTCCTCTACAATACTCTAGTTAACCAGTTTTAAGTGCAATTCCTAGGTTGAGCCCAGGGCTTTCACACCTAACTTAATTATCCGCCTACATGCCCTTTACGCCCAGTCATTCCGATTAACGCTCGCACCCTCCGTATTACCGCGGCTGCTGGCACGTAGTTT
+
CCCCCGGGGGGGGGGGGGGGGGGGGGGGGGGGGGGGGGGGGGGGGGGGGGGGGGGGGGGGGGGGGGFGGGGGGGGGGGGGGGGGGGGGGGGGGGGGGGGGGGGGGGGGGGGGGGGGGGFGGGGGGGGGGGDCGGGGGG8FGGGGGGGGGGGGGGGGCDFFGGGFEDGFGGGGGGGDFGFGCFGGGGGGGGGGGFGGGGGGFFFFFFFFFFFFFFBFEFAEFF=BFFFFFF7>@B=@EFFFFBFF;EF<ECFFFFF@1?3;6301666;BF?B;((.324)8706;B>FFB:((56<??22)
@M04999:289:000000000-L3R54:1:1101:21381:5873 2:N:0:411
TCGACTACCGGGGTATCTAATCCTGTTTGCTCCCCACGCTTTCGCATCTCAGCGTCAGTATCTGTCCAGAAGGCCGCCTTCGCCACCGGTATTCCTCCACATCTCTACGCATTTCACCGCTACACGTGGAATTCTACCTTCCTCTACAATACTCCAGATAACCAGTTTTAAGTGCAATTCCCAGGTTGAGCCCGGGGCTTTCACACCTAACTTAATTATCCGCCTACATGCCCTTTACGCCCAGTCATTCCGATTAACGCTCGCACCCTCCGTATTACCGCGGCTGCTGGCACGGAGTT
+
CCCCCGGGGGGGGGGGGGGGGGGGGGGGGGGGGGGGGGGGGGGGGGDGGGGGGGGGGGGGGGGGGGGGGGGGGGGGGGGGGGGGGGGGGGGGGGGGGGGGGGGGGGGGGGGGGGGGGGGGGGGGGGGGGGGGGGGGGGGGFFGGGGGGGGGGGGGGGGGGGGGGGGGGGGGGGGGGFGFGGGGGGGGGGGGGGGGGGGGGFFFFFFFFFFFC<FF=CFFFFFFFFFFFFEFFFFFFFFFF6>FFEEEE<EFEFFFFFFFF?FBBBFFBF?BFFFFBFFBFF99B>BF?F?07>BBFFFF
@M04999:289:000000000-L3R54:1:1101:7315:5888 2:N:0:411
GCACAGACTACACGGGTATCTAATCCTGTTCGCTCCCCACGCTTTCGTCCATCAGCGTCAATCGGTATTTAGTAACCTGCCTTCGCAATCGGGGTTCTGTGTAATATCTATGCATTTCACCGCTACACTACACATTCCAGCTACTTCAATACTATTCAAGATTAACAGTATCAACGGCAGTTCTACAGTTAAGCTGCAGGTTTTCACCGCTGACTTATCAACCCGCCTACGGACCCTTTAAACCCAATAAATCCGGATAACGCTCGCACCCTCCGTATTACCGCGGCTGCTGACACGGAGT
+
CCCCCGGGGGGGGGGGGGGGGGGGGGGGGGGGGGGGGGGGGGGGGGGGGGGGGGGCGGGGGGGGGGGGGGGGGGGGGGGGGGGGGGGGGGGGGGGGGGGGGGGGFGGGGGGGGGGGGGGGGGGGGGGGFGGGGGGGGGGGFFFGGGGGGGGGGGGGGGGGGGFGGGGGGFGGGGGGFGFGGGGFFGGGGGGGGGGDCDFG>FFFFFFB@>BA2499A:FFFFFFFFFF@FD=(8>@D;EFF936@F7;@EC3CFF103;>38>?:161(446B?FB:B?FFA609269BBFFFFF?6(((-
@M04999:289:000000000-L3R54:1:1101:12172:5901 2:N:0:411
GCTCAGACTACCAGGGTATCTAATCCTGTTCGCTACCCATGCTTTCGAACCTCAGCGTCAGTTACAGACCAGAGAGCCGCCTTCGCCACTGGTGTTCTTCCATATATCTACGCATTCCACCGCTACACATGGAGTTCCACTCTCCTCTTCTGCACTCAAGAAAAACAGTTTCAGCTGCACTTCCCCGGTTAAGCCGAGGGCTTTCACAGCTGACTTGTTCTCCCGCCTGCGTTCGCTTTACGCCCAATAAATCCGGACAACGCTTGCCACCTACGTATTACCGCGACTGCTGGCACGTAGT
+
CCCCCGGGGGGGGGGGGGGGGGGGGGGGGGGGGGGGGGGGGGGGGGGGGGGGGGGGGGGGGGGGGGGGGGGGGGGGGGGGGGGGGGGGGGGGGEFGGGGGGGGGGGGGGGGGGGGGGGGGGGGGGGGGGGGGGGGGGGGGGGGGGGGGGGGGGGGGGGGGGGGGGGGGGGGGGGGGFGFGGFGGGGGGGGGGGGGGGGGGEAFFFFFFFFFFFFFFFFFFFFFFFFFDFFF@DFFFF@?FFFFBB@?@EFFEF;>>FFFFBFFB3?FBFFFFFF:03<7<BFFF>B006?A:?<?FF((:,
@M04999:289:000000000-L3R54:1:1101:22694:5904 2:N:0:411
GAGGACTACCAGGGTATCTAATCCTGTTTGCTCCCCACGCTTTCGCATCTCAGCGTCAGTATCTGTCCAGAAGGCCGCCTTCGCCACCGGTATTCCTCCACATCTCTACGCATTTCACCGCTACACGTGGAATTCTACCTTCCTCTACAATACTCCAGATAACCAGTTTTAAGTGCAATTCCCAGGTTGAGCCCGGGGCTTTCACACCTAACTTAATTATCCGCCTACATGCCCTTTACGCCCAGTCATTCCGATTAACGCTCGCACCCTCCGTATTACCGCGGCTGCTGGCACGGAGTT
+
CCCCCGGGGGGGGGGGGGGGGGGGGGGGGGGGGGGGGGGGGGGGGGGGGGGGGGGGGGGGFGGGGGGGGGGGGGGGGGGGGGGGGGGGGGGDGGGGGGGGGGGGGGGGGGGGGGGGGGGGGGGGGGGGGGCGGGGGGGGGGGGGGGGGGGGGGGGGGGGGGGGGGGGGGCFFGGGGFGFGGGGGFFGFCCGGGGGGGGGGFFFFFFFFFFFFFFF6EFFCFFFFFFDFFFFEFFED;EFB?FFDD@E9EFFEFFFFFEF7@?F6>>FF?:?0>361:BFAB9399360?D0:08(309<<
@M04999:289:000000000-L3R54:1:1101:25246:5916 2:N:0:411
CTGACTACCAGGGTATCTAATCCTGTTCGCTCCCCACGCTTTCGCTCCTCAGCGTCAGTGACGGCCCAGAGACCTGCCTTCGCCATCGGTGTTCTTCCCGATATCTACACATTCCACCGTTACACCGGGAATTCCAGTCTCCCCTACCGCACTCCAGTCCGCCCGTACCCGGCGCCGATCCACCGTTAAGCGATGGACTTTCACACCAGACGCGACGAGCCGCCTACGAGCTCTTTACGCCCAATAAATCCGGATAACGCTTGCACCCTACGTATTACCGCGGCTGCTGGCACGGAGTT
+
CCCCCGGGGGGGGGGGGGGGGGGGGGGGGGGGGGGGGGGGGGGGGGGGGGGGGGGGGGGGGGGGGGGGGGGGGGGGGGGGGGGGGGGGGGGGGGGGGGGGGGCGGGGGGGGGGGGGGGGGGGGGGGGGGGGGGGGGGGGGGGGGGGGGGGGGGGGGGGGGGGGGGGGGGGGGGGGGFGFGGFGGGGGGGGGGGGGG5CGGFFFFAAEF@DFFFBBEFEFBFFFFFFFF1:9>?FFFFA<>>FFFFBDBAF>9>0:BFF?1:?FFFF7::?<0:?FFBAF?BBFF06:7:04<?0((-,8
@M04999:289:000000000-L3R54:1:1101:20671:5953 2:N:0:411
GGACTACTGGGGTATCTAATCCTGTTCGCTCCCCACGCTTTCGCTCCCCAGCGTCAGTGACGGCCCAGCGACCTGCCTTCGCCATCGGTGTTCTTCCCGATATCTACACATTCCACCGTTACACCGGCAATTCCAGTCTCCCCTACCGCACTCCAGTCCGCCCGTACCCGGCGCCGATCCACCGTTAAGCGATGGCCTTTCACACCAGACGCGACGAACCGCCTACGAGCTCTCTACGCCCAACAAATCCGGATAACGCTTGCCCCCTACGTCCTACCGCTCCCGCTGGCACGTAGTTAGC
+
A-6@CCFA@C<6+6EEFGDGG9EF<CEGCF6@FEGGEGC@DF7BFF@,@E7FGCFECFA9E@C:FGCF,8CBFEGFGF<FFGGGDFE@CC:BE<E,?F:+7CFGGCFEFD,AE<,5A@:8:EFFF7>+@+,,,3,6,@@DFFG8EGG+=3:+@C,37<<CGD*@8**=2:CC;CDE?9;GCDD5;CEC9E*::CE*;**0;+17?35)(4,((0))37>3@63((.(,39(55).:>(()4((((..235(4((-6<29(86((.3(,(,(4,((-4449(((49(1(4??)4,((4)-52
@M04999:289:000000000-L3R54:1:1101:26857:6002 2:N:0:411
TGTTAGACTACTCGGGTATCTAATCCTGTTTGCTCCCCACGCTTTCGCATCTCAGCGTCAGTATCTGTCCAGAAGGCCGCCTTCGCCACCGGTATTCCTCCACATCTCTACGCATTTCACCGCTACACGTGGAATTCTACCTTCCTCTACAATACTCCAGATAACCAGTTTTAAGTGCAATTCCCAGGTTGAGCCCGGGGCTTTCACACCTAACTTAATTATCCGCCTACATGCCCTTTACGCCCAGTCATTCCGATTAACGCTCGCACCCTCCGTATTACCGCGGCTGCTGGCACGGAGT
+
CCCCCGGGGGGGGGGGGGGGGGEEFFGGGGGGGGGGGGGGGGGGGGGGGGGGGGGGGGGGGGGGGGEGGGGAFGGGGGGGGGGGGGGGGGGGGEDGGGGGGGGGGGGGGGGGGGGGGGGFGGCGGGGGGGG7FGGGGGDFGGGGGGGGGGGGGGGGGGGDAEGGGGGGGGGGGGGGFGFFFGGGGGGGGGGGGF7C6DGGFFFFFFFFFFFFFFFFFFA@A?EEFFFFFD2CEFFFED36C76>BD(5=EFEFFF(64?EF69BF6>>F6??FB>4(32>BB:19(429?FF?B(3(34(-
@M04999:289:000000000-L3R54:1:1101:23892:6033 2:N:0:411
CAGCTGACTACCGGGGTATCTAATCCTGTTTGCTCCCCACGCTTTCGCATCTCAGCGTCAGTATCTGTCCAGAAGGCCGCCTTCGCCACCGGTATTCCTCCACATCTCTACGCATTTCACCGCTACACGTGGAATTCTACCTTCCTCTACAATACTCCAGATAACCAGTTTTAAGTGCAATTCCCAGGTTGAGCCCGGGGCTTTCACACCTAACTTAATTATCCGCCTACATGCCCTTTACGCCCAGTCATTCCGATTAACGCTCGCACCCTCCGTATTACCGCGGCTGCTGGCACGGAGT
+
CCCCCGGGGGGGGGGGGGGGGGGGGGGGGGGGGGGGGGGGGGGGGGGGGGGGGGGGGGGGGGGGGGGGGGGGGGGGGGGGGGGGGGGGGGGGGDGGGGGGGGGGGGGGGGGGGGGGGGGGGGGGGGGGGGGGGGGGGGGGGGGGGGGGGGGFGGGGGGGGGGGGGGGGGGGGGGGGFGFGGGGGGGGGGGG?GGGGGGGGFFFFFFFFFFFFFFFFFFCEFFEFFFFF@FFFFF@FFFFFFDF>BFFFFEFFFFF06?2<A?00<0>BF>6:BFFFF??FF2:>>>9FF:?>?6??:B094
@M04999:289:000000000-L3R54:1:1101:12953:6051 2:N:0:411
CGACTACTGGGGTATCTAATCCTGTTCGCTCCCCACGCTTTCGCTCCTCAGCGTCAGTGACGGCCCAGAGACCTGCCTTCGCCATCGGTGTTCTTCCCGATATCTACACATTCCACCGTTACACCGGGAATTCCAGTCTCCCCTACCGCACTCCAGTCCGCCCGTACCCGGCGCCGATCCACCGTTAAGCGATGGACTTTCACACCAGACGCGACGAACCGCCTACGAGCCCTTTACGCCCAATAAATCCGGATAACGCTTGCACCCTACGTATTACCGCGGCTGCTGGCACGTAGTTAGC
+
CCCCCGGGGFGGGGGGGGGGGGGGGGGGGGGGGGGGGGGGGGGGGGGGGGGGGGGGGGGGGGGGGGGGGGGGGGGGGGGGGGGGGGGGGGGGGGGGGGGGGGGGGGGGGGGGGGGGGEGEGGGGGGGGGGGFGGGGCDEFFGDEGGGGGGGGGGGGGGGGGGGGGGGGGGGGGGGEA:?GGGGGB=EFGGGGFGGGGGFFFFFFFFFFFF9>9@BEF35;EFF::?F6?9(4?()4<?B@3:?7872.<?F>:0:ABFF?B41<??:(.8:2<A0>>9<>>;049??BB6?2:..1-<A2.
@M04999:289:000000000-L3R54:1:1101:4498:6124 2:N:0:411
GACTACCAGGGTATCTAATCCTGTTTGCTCCCCACGCTTTCGCATCTCAGCGTCAGTATCTGTCCAGAAGGCCGCCTTCGCCACCGGTATTCCTCCACATCTCTACGCATTTCACCGCTACACGTGGAATTCTACCTTCCTCTACAATACTCCAGATAACCAGTTTTAAGTGCAGTTCCCAGGTTGAGCCCGGGGCTTTCACACCTAACTTAATTATCCGCCTACATGCCCTTTACGCCTAGTCATTCCGATTAACGCTCGCACCCTCCGTATTACCGCGGCTGCTGGCACGGAGTTAGCC
+
CCCCCGGGGCGGGGGGGGGGGGGGGGGGGGGGGGGDGGGGGGGGGGGGGGGGGGGGGGGGGFGFGGGFGGGGGGGGGGGGGEGGGGGGGGGGGGGGGGFGGGGGGGGGGGGGGGGGGGGGGGGGGGGGFGGGGGGGGGGGGGGGGGGGEGGGGGGCD9FFGGGGGGGGGGGGFGGGFFFGGGGGGGGCFFGGGGDGGGFGFFFFDFFFDFFFEFFFFCC@FFFFBEFFFEDE=EFFFF@F1(17CE<CC;@FFFCFDB@FFFFFFFFFFFF0<?AFF0112>6,3:).40481(4<:)6>7
@M04999:289:000000000-L3R54:1:1101:20549:6167 2:N:0:411
TGGACTACTAGGGTATCTAATCCTGTTTGCTACCCACGCTTTCGAGCATGAACGTCAGTGTTATCCCAGGAGGCTGCCTTCGCCATCGGTATTCCTCCACATCTCTACGCATTTCACTGCTACACGTGGAATTCTACCTCCCTCTGACACACTCTAGTTAGACAGTTTCAAATGCACGTCCCAAGTTGAGCTCGGGGATTTCACATCTGACTTATCTAACCGTCCGCGCTCGCTTTACGCCCAGTAATTCCGATTAACGCTCGCACCCTACGTATTACCGCGGCTGCTGGCACGTAGTT
+
CCCCCGGGGGGGGGGGGGGGGGGGGGGGGGGGGGGGGGGGGGGGGGGGGGFGGGGGGGGGGGFGGGGGGGGGGGGGGGGGGGGGGGGGGGGGGAFGGGGGGFGGGGGGGGGGGGGFGGGGGGGGGGGGGGGGGGGGGGGGGGGGGGGGGGGGFGGGGGGGGGGGGGG=FCDGGGGFFGFGGGGGGGGGGGC=EGGDGGGGFFFFFAFFFFFFFFFFFFFFFBFFFFFFFF=@BFFFFFFFFFFFFFEC<<CF6?;;CE;6?@>FFFFF<??6?>A85<2<FFF>6;6582:?BFF:::9
@M04999:289:000000000-L3R54:1:1101:6928:6185 2:N:0:411
GGGGAGACTACACGGGTATCTAATCCTGTTTGCTCCCCACGCTTTCGCATCTCAGCGTCAGTATCTGTCCAGAAGGCCGCCTTCGCCACCGGTATTCCTCCACATCTCTACGCATTTCACCGCTACACGTGGAATTCTACCTTCCTCTACAATACTCCAGATAACCAGTTTTAAGTGCAATTCCCAGGTTGAGCCCGGGGCTTTCACACCTAACTTAATTATCCGCCTACATGCCCTTTACGCCCAGTCATTCCGATTAACGCTCGCACCCTCCGTATTACCGCGGCTGCTGGCACGGAGT
+
CCCCCGGGGGGGGGGGGGGGGG@CEFGGGGGGGGGGGGGGGGGGGGGGGGGGGGFGGGGGGGGGGGGGGGGGGGGGGGGGGGGGGGGGGGGGGEDGGGGGGGGGGGGGGGGGGGGGGGGGCEGGGGGGGGGGGFCGGGGGGGGGGGGGFGGGGGGGGGGGGGGGGGGGGGGGGGGGFGFFGGGGGGGGGGFGGGFGGGGGFBFFFFFFFFFBFFFFEFFCFEFFFFFFFFFEFEF;;@EFEDF>FFFEF@EEFEF;?BBAB:BFB>FBF(8(::9:03?BAFF0>9>BF?DFF608:B0>4
@M04999:289:000000000-L3R54:1:1101:13966:6204 2:N:0:411
CTGACTACTCGGGTATCTAATCCTGTTTGCTCCCCACGCTTTCGCATCTCAGCGTCAGTATCTGTCCAGAAGGCCGCCTTCGCCACCGGTATTCCTCCACATCTCTACGCATTTCACCGCTACACGTGGAATTCTACCTTCCTCTACAATACTCCAGATAACCAGTTTTAAGTGCAATTCCCAGGTTGAGCCCGGGGCTTTCACACCTAACTTAATTATCCGCCTACATGCCCTTTACGCCCAGTCCTTCCGATTAACGCTCGCACCCTCCGTCTTACCGCGGCTGCTGGCACGGAGTT
+
CCCCCGGGGGECEEEFGGGGGGGGGGGGGFGCD@FGCEGGGGGGGFGFGGGGGGGEEEEAFGFGFGGGDGEFE8EGEEGGGGEGGGGGGGGGGGGFGGFGGCGGGGFGGGDGGFGEGFGGGCFGGGGGGE9FFGGGGGGGGGGGGGGGFFGFGGGGDDFGGGGGGFFGGFGFGGGGFFFFCFFGFGGGGGG6FGC7?5*/;?:EAFFFFFFFFFFFEFFFFFF2>@BFCEEB:E@87;<E69;163/).)631;<1C<19F:>>19>3<B1980026<?12(-476<???142:013:?
@M04999:289:000000000-L3R54:1:1101:8171:6241 2:N:0:411
TGACTACTAGGGTATCTAATCCTGTTTGCTCCCCACGCTTTCGCATCTCAGCGTCAGTATCTGTCCAGAAGGCCGCCTTCGCCACCGGTATTCCTCCACATCTCTACGCATTTCACCGCTACACGTGGAATTCTACCTTCCTCTACAATACTCTAGTTAACCAGTTTTAAGTGCAATTCCTAGGTTGAGCCCAGGGCTTTCACACCTAACTTAATTATCCGCCTACATGCCCTTTACGCCCAGTCATTCCGATTAACGCTCGCACCCTCCGTATTACCGCGGCTGCTGGCACGGAGTTAGC
+
CCCCCGGGGGGGGGGGGGGGGGGGGGGGGGGGGGGGGGGGGGGGGGGGGGGGGGGGGGGGGGGGGGGGGGGGGGGGGGGGGGGGGGGGGGGGGGGGGGGGGGGGGGGGGGGGGGGGGGGGGGGGGGGGGGGGGGGGGGGGGGGGGGGGGGGGGGGGGGGFGGGGGGGGGGGGGGGGFGFGGGGGGFFFGGDFCDFDGGGGFFFFFFFF9CEFFFFFFFFEBFDFFFFFFFEFFFFEFFFBB==EFFFFFFFFFFFFF;9;@BFFBFFFFFFF:::9ABFFBB>91??BFF???>29::<<)
@M04999:289:000000000-L3R54:1:1101:11667:6246 2:N:0:411
CCGACTACTCGGGTATCTAATCCTGTTTGCTCCCCACGCTTTCGCCTCTCAGCGTCAGTATCTGTCCAGAAGGCCGCCTTCGCCACCGGTATTCCTCCACATCTCTACGCATTTCACCGCTACACGTGGAATTCTACCTTCCTCTACAATACTCCAGATAACCAGTTTTAAGTGCAGTTCCCAGGTTGAGCCCGGGGCTTTCACACCTAACTTAATTATCCGCCTACATGCCCTTTACGCCCAGTCATTCCGATTAACGCTCGCACCCTCCGTATTACCGCGGCTGCTGTCACGGAGTT
+
CCCCCGGGGGGGGGGGGGGGGGGGGGGGGGGGGGGGGGGGGGGGG,FFGGGFGGGGGGGGGGGGGGGGGGGGGGGGGGGGGGGGGGGGGGGGGGGGGGGGGGGGGGGGGGGGGGGGGGGGGGGGGGG@CGGGGGGGGGGGGGGGGGGGGGGGGGGGGGGGGGGGGGGGGGGCFGGGFGFGGGGGGGGGGGGGGDCDGGGGFFFFFFFFFFDFFFFFEAFFC>=@FDFFFCEEDF@ECFFDFF;0@EEFFFFFF?F;E<0>BFBFFFBFFBBFF?<?DB>6>4>>>;BF7.45>26>9::
@M04999:289:000000000-L3R54:1:1101:19150:6260 2:N:0:411
GACTACTAGGGTATCTAATCCTGTTTGCTCCCCACGCTTTCGCATCTCAGCGTCAGTATCTGTCCAGAAGGCCGCCTTCGCCACCGGTATTCCTCCACATCTCTACGCATTTCACCGCTACACGTGGAATTCTACCTTCCTCTACAATACTCCAGATAACCAGTTTTAAGTGCAATTCCCAGGTTGAGCCCGGGGCTTTCACACCTAACTTAATTATCCGCCTACATGCCCTTTACGCCCAGTCATTCCGATTCACGCTCGCATCCTCCGTATTACCGCGGCTGCTGGCCCGGAGTTAGCC
+
CCCCCGGAFGGGFFGGFGGGGGGGGGGGGGGGGGGGGGGGGGGGGGGGGGGGGGGGGGGGGGGGGGGGGGGGGGGGGGGFGFEGGGGGFGGFGGGGGGGGGGGGGGGGGGGGGGGGGGGGGGGDGFGGGFGGGGGGGGGGGGGGGGFGGGGGGFGCFGGFGFFGGGGGGGGGGG?DFGBGGGGGGFGGGGGDCGGGGGGGFFFFFFFFDFF=EFFFEA828@FDF9CE=3>EFFCE;D>>0=@FEEEEEF;;<)/>@D<;2>0?>>8<?((3?:9A2(4;09>9?>?08(469(3:?D)44
@M04999:289:000000000-L3R54:1:1101:10848:6357 2:N:0:411
ATGACTACAAGGGTATCTAATCCTGTTTGCTCCCCACGCTTTCGCATCTCAGCGTCAGTATCTGTCCAGAAGGCCGCCTTCGCCACCGGTATTCCTCCACATCTCTACGCATTTCACCGCTACACGTGGAATTCTACCTTCCTCTACAATACTCCAGATAACCAGTTTTAAGTGCAATTCCCAGGTTGAGCCCGGGGCTTTCACACCTAACTTAATTATCCGCCTACATGCCCTTTACGCCCAGTCATTCCGATTAACGCTCGCACCCTCCGTATTACCTCGGCTGCTGGCACGGAGTT
+
CCCCCGGGGGGGGGGGGGGGGGGGGGGGGGGGGGGGGGGGGGGGG7FGGGGGGGGGGGGGGGGGGGGGGGGGGGGGGGGGGGGGGGGGGGEGGGGGGGGGGGGGGGGGGGGGGGGGGGGGGGGGGGGDEGGGGGGGGGGGGGGGGGGGGGGGGGGGGGGGGGGGGGGGGGGFFGGGFGFGGGGCFFGF?CGGGGDDCDDGFFFFFFFFFFFFFFFFFFFFFF=@@?FFFEFFFFFFEFFFFFD<E@EFC<CF?<D<FF((4:00(76<<??B?6BF<BF)5((3361:2(-(,(9048?
@M04999:289:000000000-L3R54:1:1101:5455:6361 2:N:0:411
GCGGACTACCCGGGTATCTAATCCTGTTCGCTCCCCACGCTTTCGCTCCTCAGCGTCAGTGACGGCCCAGAGACCTGCCTTCGCCATCGGTGTTCTTCCCGATATCTACACATTCCACCGTTACACCGGGAATTCCAGTCTCCCCTACCGCACTCCAGTCCGCCCGTACCCGGCGCCGATCCGCCGTTAAGCGATGGACTTTCACACCAGCCGCGACGAACCGCCTACGAGCCCTTTACGCCCAATAAATCCGGATAACGCTTGCACCCTACGTATTACCGCGGCTGCTGGCACGTAGTT
+
CCCCCCGGGFGGGGFDFEFGGGGGGGGGGGCGGGGGGGGGGGGGGGGGGGGGGGGGEGGGGGGGGGGGGGGGFGGGGG8EFEGGGEGGGGGGGGDFFGGCE@FGGEFGDGGGGGGGGGGGGEEGCFGGCDEGFCFGE3@D=FFG6DEGDEGGECGCEGGGGGGG8CEGGGGGG787BD?CC<CC8CEEGFFGGGEDDGFFFF4*9@FD0((-4>737BB9EF6>111.-,-4(,.3))-7?B(,(,87<2<BFB08?43,(-4<<D?<:B:0(4))5>AA10271-4183(0240.4:?<
@M04999:289:000000000-L3R54:1:1101:22947:6367 2:N:0:411
GACTACAAGGGTATCTAATCCTGTTTGCTCCCCACGCTTTCGCATCTCAGCGTCAGTATCTGTCCAGAAGGCCGCCTTCGCCACCGGTATTCCTCCACATCTCTACGCATTTCACCGCTACACGTGGAATTCTACCTTCCTCTACAATACTCTAGTTAACCAGTTTTAAGTGCAATTCCTAGGTTGAGCCCAGGGCTTTCACACCTAACTTAATTATCCGCCTACATGCCCTTTACGCCCAGTCATTCCGATTAACGCTCGCACCCTCCGTATTACCGCGGCTGCTGGCACGGAGTTAGCC
+
CCCCCGGGGGGGGGGGGGGGGGGGGGGGGGGGGGGGGGGGGGGGGGGGGGGGGGGGGGGGGGGGGGGFGGGGGGGGGGGGGGGGGGGGEGGGGGGGGGGGGGGGGGGGGGGGGGGGGGGGGGGGGFGEGGGGGGGGGGGGGGGGGGGGGGGGGGGGGGGGGGGGGGGGGGGFGGGGFGFGGGCGGGGGGGGGGGEGGGGGFFFFFFFFFFFFEFFFFFF2AFFFFFFFBEFFFFFF>=BFFDFFFFFFFFFFFFFF?F<?>@BBFFD?<1,((59AAB>F91>9?>>???F?19(:?9))4
@M04999:289:000000000-L3R54:1:1101:22079:6422 2:N:0:411
TGGACTACCAGGGTATCTAATCCTGTTCGCTACCCATGCTTTCGAACCTCAGCGTCAGTTACAGACCAGAGAGCCGCCTTCGCCACTGGTGTTCTTCCATATATCTACGCATTCCACCGCTACACATGGAGTTCCACCCTCCTCTTCTGCACTCAAGAAAAACAGTTTCAGCTGCACTTCCCCGGTTAAGCCGAGGGCTTTCACAGCTGACTTGTTCTCCCGCCTGCGTTCGCTTTACGCCCAATAAATCCGGACCACGCTTGCCACCTACGTATTACCGCGGCTGCTGGCACGTATTTAC
+
CCCCCGGGGFFEEGFGGGGGGGFGGGGGGGGGGGGGGGGGFGFGFFGGGGGGGGGGGGGGGGGGFGGGG@EGGGGGGGGGGGGGGEFGGGGGDGGCFGFGCFG<FGGGGGGEGGF9FFGEGCGGGGGCAGGEEDFGGGGGGGGFGFGGGDEGFGG8B==FC=EGGFDGGGGGGGGGFGFGGGGGGGG>A9EFD?EDDGGGFFFFFFFFEFFEAA8AEFFBF@FFDFFFFFDFFF?DFFFD9;D0=)7>?FFF6,1,48:>BF?BFFFF07:?B7A?2:4<>B0>6;::4>B:B6<()565)
@M04999:289:000000000-L3R54:1:1101:25767:6433 2:N:0:411
CGACTACTAGGGTATCTAATCCTGTTTGCTCCCCACGCTTTCGCATCTCAGCGTCAGTATCTGTCCAGAAGGCCGCCTTCGCCACCGGTATTCCTCCACATCTCTACGCATTTCACCGCTACACGTGGAATTCTACCTTCCTCTACAATACTCCAGATAACCAGTTTTAAGTGCAGTTCCCAGGTTGAGCCCGGGGCTTTCACACCTAACTTAATTATCCGCCTACATGCCCTTTACGCCCAGTCATTCCGATTAACGCTCGCACCCTCCGTATTACCGCGCCTGCTGGCACGGAGTTAGC
+
@CCCCGG9CDCCFGGGGGGGGGGGGCFGCGEGGGGGFGG:FGBFEGGAFGGDEFFEFGFGGGGGGGGGGGGGGGGDGGGGGGGGGGGG@FGGGGGFGGGG<<AFFFCEEG@FAFBFFGGCEEGGGGF:CFFGGFGGGGGGGGGGGFFDGAFFGGGDFDGGGG9D>8:DGGGFGG=DDFFFDDGGGGGFG6EGC>EG5CFFFACFFFFFFFFEFFFFECFFD@D@@BFFFFFFFD:=C1;B0;(5@ECEFCE;<<?EFFFDFFFFFFF(31><?7:42<?FF(7?<?8:7018:,3(4?BA2
@M04999:289:000000000-L3R54:1:1101:13684:6437 2:N:0:411
CCAATGACTACCAGGGTATCTAATCCTGTTTGCTCCCCACGCTTTCGCATCTCAGCGTCAGTATCTGTCCAGAAGGCCGCCTTCGCCACCGGTATTCCTCCACATCTCTACGCATTTCACCGCTACACGTGGAATTCTACCTTCCTCTACAATACTCCAGATAACCAGTTTTAAGTGCAATTCCCAGGTTGAGCCCGGGGCTTTCACACCTAACTTAATTATCCGCCTACATGCCCTTTACGCCCAGTCATTCCGATTAACGCTCGCACCCTCCGTATTACCGCGGCTGCTGGCACGGAGT
+
CCCCCGGGGGGGGGGGGGGGGGGGGGGGGGGGGGGGGGGGGGGGGGGGGGGGGGGGGGGGGGGGGGGGGGGGGGEGGGGGGGGGGGGGGGGGG7FGGGGGGGGGGGGGGGGGGGGGGGGGGGGGGGGGGGGGGGGGGGGGGGGGGGGGGGGGGGGGGGGGGGGGGGGGGFGGGGGGFGFGGGGGGGGGGGGGGGGGG>DDFFFFFFFFF>BEFFFFFFFFFFFEDBFFFFBEFF=BEDFFF;DF9;<EEEECE?81<D<FF<1?BFFFFFFFFFFF:B?AA9?96;FBB?F?:???:9>;8
@M04999:289:000000000-L3R54:1:1101:7550:6468 2:N:0:411
GACTACAGGGGTATCTAATCCTGTTCGCTCCCCACGCTTTCGCTCCTCAGCGTCAGTGACGGCCCAGAGACCTGCCTTCGCCATCGGTGTTCTTCCCGATATCTACACATTCCACCGTTACACCGGGAATTCCAGTCTCCCCTACCGCACTCCAGTCCGCCCGTACCCGGCGCCGATCCACCGTTAAGCGATGGACTTTCACACCAGACGCGACGAACCGCCTACGAGCTCTTTACGCCCAATAAGTCCGGATAACGCTTGCACCCTACGTATTACCGCGGCTTCTGGCACGTAGTTAGCC
+
CCCCCGGGGGGGGGGGGGGGGGFGGGGGGGEGGGGGGGGGGGGGGGGGGGGGGGGGGGGGGGGGGGGGGGGGGGGGGGGGGGGGGGGGGGFGGGGGGGGGGGGGGFGGGGGGGGGGGGGGGGGGGGGGGGGGFGGGGGGGGGGGGGGGGGGGGGGGGGGGGEGEGD>FGGDEECD58DDFGGDFGGGGGGGGGC*CFGFGFFFFFFFFFBFFFFFFFFDFF>?07B6?>6:).6<BFF;EB6?>A).:9?660(626>:6:07BF?F?F::<A>BA)4>913(((662:B?F2((-).6<2
@M04999:289:000000000-L3R54:1:1101:26716:6469 2:N:0:411
GGGGACTACTCGGGTATCTAATCCTGTTTGCTCCCCACGCTTTCGCATCTCAGCGTCAGTATCTGTCCAGAAGGCCGCCTTCGCCACCGGTATTCCTCCACATCTCTACGCATTTCACCGCTACACGTGGAATTCTACCTTCCTCTACAATACTCCAGATAACCAGTTTTAAGTGCAATTCCCAGGTTGAGCCCGGGGCTTTCACACCTAACTTAATTATCCGCCTACATGCCCTTTACGCCCAGTCATTCCGATTAACGCTCGCACCCTCCGTATTACCGCGGCTGCTGGCACGGAGTT
+
CCCCCGGGGGGGGGGGGGGGGGGGGGGGGGGGGGGGGGGGGGGGGGGGGGGGGGGGGGGGGGGGGGGGGGGGGGGGGGGGGGGGGGGGGGGGGGGGGGGGGGGGGGGGGGGGGGGGGGGGGGGGGGGGGDDGGGGGDGGGGGGGGGGGGGGGGGGGGGGGGGGGGGGGGGGGCGGGFGFGGGGGGGGGGGFFGGG59D4DFFFFFFFFFFEBFFAFEFF?FE=BFFFFEEFFFDFFFFFFFB>DFE@<CFCE3;<@FFFFF?396029661:08,:?AF<(219B9B:704::?BBBF:(
@M04999:289:000000000-L3R54:1:1101:8845:6483 2:N:0:411
GACTACTCGGGTATCTAATCCTGTTCGCTCCCCACGCTTTCGCTCCTCAGCGTCAGTGACGGCCCAGAGACCTGCCTTCGCCATCGGTGTTCTTCCCGATATCTACACATTCCACCGTTACACCGGGAATTCCAGTCTCCCCTACCGCACTCCAGTCCGCCCGTACCCGGCGCCGATCCACCGTTAAGCGATGGACTTTCACACCAGACGCGACGAACCGCCTCCGAGCTCTTTACGCCCAATAAATCCTGATAACGCTTGCACCCTACGTATTACCGCGGCTGCTGTCACGGTGTTAGCC
+
CCCCCGGGGGGGGGGGGGGGGGGGGGFGGGCGGGGGGGGGGGGGGGGGGGGGGGGGGGGGGGGGGGGGGFGGGCGGFGGFGGGGGGDGGGGGGGGGGG:FEGGGGGGGGGGEEGGGGGGGGGGGGCBFGGGGGGGFGGGGGGGGGGGEGGGGGGGGGG6CEEGGCGCFGGGGGGDEEGE=FFCFGGGGGG5C=8FFGFC:AFF6B>AFD@>09EBE>>>33;?(4(,29>F<AADAF<6B?:?>2<BA:)4)6AAB09,(-8??F?:(1(,4224AF0(49>>;04:-42:0((-,-)4<5
@M04999:289:000000000-L3R54:1:1101:27908:6516 2:N:0:411
GGACTACACGGGTATCTAATCCTGTTTGCTCCCCACGCTTTCGCATCTCAGCGTCAGTATCTGTCCAGAAGGCCGCCTTCGCCACCGGTATTCCTCCACATCTCTACGCATTTCACCGCTACACGTGGAATTCTACCTTCCTCTACAATACTCTAGTTAACCAGTTTTAAGTGCAATTCCTAGGTTGGGCCCAGGGCTTTCACACCTAACTTAATTATCCGCCTACATGCCCTTTACGCCCAGTCATTCCGATTAACGCTCGCACCCTCCGTATTACCGCGGCTGCTGGCACGGAGTTAGC
+
CCCCCGGGGGGGGGGGGGGGGGGGGGGGGGGGGGGGGGGGFGGGGGGGGGEGGGGGGGGGGGGGGGGGGFGGGGGGGGGGGGGGGGGGGGGGGGGGGGGGGGGGGFFGGGGGGGGGGGGGGGGGGGGGGFGGGGGGGGGGGGGGGGGFGGGGGGGGGGGFGFGGGFGGGGGGFGGGFDFGGGF6EGGEGGGGGGDGDDGGFFFFFDFFFFF?EFAFEFFFEFFFFFFFEFEFFFEFF>F)6;<(;9EFC6@0;;(?>667209;>9B?FF>F1:2)64:9>>>B>???0<?F0(-(30<44
@M04999:289:000000000-L3R54:1:1101:23441:6538 2:N:0:411
ATCAGGACTACTGGGGTATCTAATCCTGTTTGCTCCCCACGCTTTCGCATCTCAGCGTCAGTATCTGTCCAGAAGGCCGCCTTCGCCACCGGTATTCCTCCACATCTCTACGCATTTCACCGCTACACGTGGAATTCTACCTTCCTCTACAATACTCCAGATAACCAGTTTTAAGTGCAATTCCCAGGTTGAGCCCGGGGCTTTCACACCTAACTTAATTATCCGCCTACATGCCCTTTACGCCCAGTCATTCCGATTAATGCTCGCACCATCCGTATTACCGTGGCTGCTGGCAGGGAGT
+
<C8C<FGFGGGAD<C@BFFGGFDDF<FGGD9ECFFGFGFE+F@FFGGGGGE,E<AEEGGGGGDGGGGGGGGGF8F@FDFGGGFFGGGG:=>::>=EFFGFGFG<?<EDFGGG>FBGGGGFGGGGGGDGGFGGEGC4EGGGGFGDFFFFGGF=EDGFFGGGGCFFFG98=8DDFFGEDF?DFCGFFAF?FFFGGGGDDD>D>@>69A69>AFBEF6+78BE85C?@FFFFF@CCFE@E146>1(69D74=AC?7CEF??F9)16)64;(9>(4>::(((5:<4(((-1::BFFF:3-(((--
@M04999:289:000000000-L3R54:1:1101:6075:6540 2:N:0:411
TTCTAGACTACTCGGGTATCTAATCCTGTTCGCTACCCATGCTTTCGAACCTCAGCGTCAGTTACAGACCAGAGAGCCGCCTTCGCCACTGGTGTTCTTCCATATATCTACGCATTCCACCGCTACACATGGAGTTCCACTCTCCTCTTCTGCACTCAAGAAACATAGTTTCAGCTGCAGTTCCCCAGTTAAGCTGGGGGCTTTCACAGCTGACTTATCTTCCCGCCTGCGTTCGCTTTACGCCCAATAAATCCGGACAACGCTTGCCACCTACGTATTACCGCGGCTGCTGGCACGTAGT
+
CCCCCGGGGGGGGGGGGGGGGGEFFGGGGGGGGGGGGGGGGGGGGGGGGGGGGGGGGGGGGGGGGGGGGGGGGGGGGGGGGGGGGGGGGGGGGGGGGGFGGGGGGGGGGGGGGGGGGGGGGGGGGGGGGGGGGGGGGGGGGGGGGGGGGGGFGGGGGGGGGGGGGGGGGGGGGGGGFGFGGGGGGGGEGGGGGGGGGGGGEBFAFFFFFFEFFFFFFFFFFFEFABFFDB=DFFFF@FFFF;DFFF0=FFFF?1;F?9;BFBFF<8?BFF??BFFFFFFFF<<9;B>;BFFFB6774:FF3
@M04999:289:000000000-L3R54:1:1101:14855:6559 2:N:0:411
GGGGACTACTCGGGTATCTAATCCTGTTTGCTCCCCACGCTTTCGCATCTCAGCGTCAGTATCTGTCCAGAAGGCCGCCTTCGCCACCGGTATTCCTCCACATCTCTACGCATTTCACCGCTACACGTGGAATTCTACCTTCCTCTACAATACTCCAGATAACCAGTTTTAAGTGCAGTTCCCAGGTTGAGCCCGGGGCTTTCACACCTAACTTAATTATCCGCCTACATGCCCTTTACGCCCAGTCATTCCGATTAACGCTCGCACCCTCCGTATTACCGCGGCTGCTGGCACGGAGTT
+
CCCCCGGGGGGGGGGGGGGGGGGGGGGGGGGGGGGGGGGGGGGGGGGGGGGGGGGEGGGGGGGGGGGGGGGGGGGGGGGGGGGGGGGFGDGGGFGGGGGGGGGGFGGGGGGGGGGGGGGGGGGGFGGGFGGGGEGGGGGGGGGGGGGGGEGGGGGGGGFEDFGGGGFGGGGF=EGGFGFGFGGGGCGGGGGGGGDGGGGGFFFCFFFEFFFDFF=@EFFFF?9B@F?BFFF@EFFFFFFBF>;D2@EFF<CE81?@D?C?0:<09(6;?<?6(-(,:5<A09>>9>9(5:2::?69(342
@M04999:289:000000000-L3R54:1:1101:6186:6562 2:N:0:411
TTTTGACTACAGGGGTATCTAATCCTGTTTGCTCCCCACGCTTTCGCATCTCAGCGTCGGTATCTGTCCAGAAGGCCGCCTTCGCCACCGGTATTCCTCCACATCTCTACGCATTTCACCGCTACACGTGGAATTCTACCTTCCTCTACAATACTCCAGATAACCAGTTTTAAGTGCAGTTCCCAGGTTGAGCCCGGGGCTTTCACACCTAACTTAATTATCCGCCTACATGCCCTTTACGCCCAGTCATTCCGATTAACGCTCGCACCCTCCGTATTACCGCGGCTGCTGGCACGGAGTT
+
CCCCCGGGGGGGGGGGGGGGGGGGGGGGGGGGGGGGGGGGGGGGGGGGGGGGGGGGGGGGGGGGGGGGGGGGGGGGGGGGGGGGGGGGGGGGGGGGGGGGGGGGGGGGGGGGGGGGGGGGGGGGGGGGGGGGGDGGGGGGGGGFGGGGGGGGGGGGGGGFGFGGGGGGGGGGGGGGFGFGGGGFGGFGGGGGGGGGGGGDEFFFFFFFFFFFFFFFEFFFFFF?DFFFFEFFFFFFFFFF@DF>6;E<@FFFFFBBF?BAFFFBF>BFBBF?BFFFBFFFFBB6>FF>BF?B6(4:;63<2
@M04999:289:000000000-L3R54:1:1101:14180:6602 2:N:0:411
GTGGACTACACGGGTATCTAATCCTGTTTGCTCCCCACGCTTTCGCATCTCAGCGTCAGTATCTGTCCAGAAGGCCGCCTTCGCCACCGGTATTCCTCCACATCTCTACGCATTTCACCGCTACACGTGGAATTCTACCTTCCTCTACAATACTCCAGATAACCAGTTTTAAGTGCAATTCCCAGGTTGAGCCCGGGGCTTTCACACCTAACTTAATAATCCGCCTACATGCCCTTTACGCCCAGTCATTCCGATTAACGCTCGCACCCTCCGAATTACCGCGGCTGCTGGCACGGCGTG
+
68B<CGGGG@,BC76@CFEFGGGACFC<<FA<@F<FG::FFBDD:C:B@EFFG8FCEFCFGGGGGGGGGGACAEFGGGGFGEGGGGD?F:FED<FCFAFFGGGF9FFGGG:FFGFFD9FEGDFGGFGGF?FFFGGDFFG9DFGDEFFGE=F9EDFGCEA8E3E@EDAE8=E,,@FGFDFF+5CFGCF686DFGGD55CDCFFFA99A9=BB)1=?AC+18=4-:2(9@7C?@;@E;;))./1(,(/=A57C)(,67<9<(-(,41992488(-((-4>A28(4(-(41)2,(,)30((4(
@M04999:289:000000000-L3R54:1:1101:3767:6667 2:N:0:411
GAGTGACTACCGGGGTATCTAATCCTGTTTGCTCCCCACGCTTTCGCATCTCAGCGTCAGTATCTGTCCAGAAGGCCGCCTTCGCCACCGGTATTCCTCCACATCTCTACGCATTTCACCGCTACACGTGGAATTCTACCTTCCTCTACAATACTCCAGATAACCAGTTTTAAGTGCAGTTCCCAGGTTGAGCCCGGGGCTTTCACACCTAACTTAATTATCCGCCTACATGCCCTTTACGCCCAGTCATTCCGATTAAGTCTCGCACCCTCCGTCTTACCGCGGCTGCTGGCACGGCGTT
+
C<CCCFGGFGG@FGGGGGGEGFGGGFGGFGGCDGGGGGE7FGGGG78FEFFGGGGGGGGGGGGGCFGGGGGG@FEFGGGGGGGFGGGGGGGGGGGGGGGGGGGGGGGGCFDG@=EEGFFGGGGCEFGCGFCGFFGGGCFGFGGGFFGCGDGG,@GGFG?ADFGGGFC@EFFF?FFGFFFGGGGGDFCFGGGGCFGDC*/>>AFFFFFF@BE)5:886CB<8??(--08@FFFF)(6;E9A?(6(;DFF@?ECFF62814)6444?F>B9?:?(28(48:2::67(,(4())5:(5:(,(--
@M04999:289:000000000-L3R54:1:1101:20724:6667 2:N:0:411
GACTACAGGGGTATCTAATCCTGTTTGCTCCCCACGCTTTCGCATCTCAGCGTCAGTATCTGTCCAGAAGGCCGCCTTCGCCACCGGTATTCCTCCACATCTCTACGCATTTCACCGCTACACGTGGAATTCTACCTTCCTCTACAATACTCTAGTTAACCAGTTTTAAGTGCAATTCCTAGGTTGAGCCCAGGGCTTTCACACCTAACTTAATTATCCGCCTACATGCCCTTTACGCCCAGTCATTCCGATTAACGCTCGCACCCTCCGTATTACCGCGGCTGCTGGCACGGATTTAGCC
+
CCCCCGGGGGGGGGGGGGGGGGGGGGGGGGGGGGGGGGGGGGGGGGGGGGGGGGGGGGGGGGGGGGFFGGGGGGGGGGGGGGGGGGGGGGGGGGGGGGGGGGGGGGGGGGGGGGGGGGGGGGGGGFGGGGGGGGGGGGGGGGGGGGGGGGGGGGGGGGGGGGGGGGGGGFGGGGGGFGFGG7DGGGDGGGGGCFGGGGGGFFFFFFFFFFFFEFFFFFFAFFFDFFFFE=BFFFCEDF@E?5BFECCEFFDDFFFF09;39;1>FF??01:1<?AF423(49>1<:B?B?4((((-5>BB7
@M04999:289:000000000-L3R54:1:1101:26506:6671 2:N:0:411
GACTTGACTACCCGGGTATCTAATCCTGTTTGCTCCCCACGCTTTCGCATCTCAGCGTCAGTATCTGTCCAGAAGGCCGCCTTCGCCACCGGTATTCCTCCACATCTCTACGCATTTCACCGCTACACGTGGAATTCTACCTTCCTCTACAATACTCCAGATAACCAGTTTTAAGTGCAATTCCCAGGTTGAGCCCGGGGCTTTCACACCTAACTTAATTATCCGCCTACATGCCCTTTACGCCCAGTCATTCCGATTAACGCTCGCACCCTCCGTATTACCGCGGCTGCTGGCACGGAGT
+
CCCCCGGGGGGGGGGGGGGGGGAEEFGGGGGGGGGGGGGGGGGGGGGGGGGGGGGGGGGGGGGGGGGGGGGGGGGGGGGGGGGGGGGGGGGGGGGGGGGGGGGGGGGGGGGGGGGGGGGGGGGGGGGGGGGGGGGGGGGGGGGGGGGGGGGGGGGGGGGGFGFGGGGGGFGGGGGGFGFGGGGGFGGGGGDFFGGGGGGGFFFFFFFFFABFFFFFFCFFFEEEDD>@FFFFFFE@F@EFFFF;BFF@EFFECCFFD<?AAFFFFFB>>04???9?BF:AB4?69>0>9???FFFFFFFB3
@M04999:289:000000000-L3R54:1:1101:22861:6730 2:N:0:411
AGGAGACTACTGGGGTATCTAATCCTGTTTGCTCCCCACGCTTTCGCATCTCAGCGTCAGTATCTGTCCAGAAGGCCGCCTTCGCCACCGGCATTCCTCCACATCTCTACGCATTTCACCGCTACACGTGGAATTCTACCTTCCTCTACAATACTCCAGATAACCAGTTTTAAGTGCAATTCCCAGGTTGAGCCCGGGGCTTTCACACCTAACTTAATTATCCGCCTACATGCCCTTTACGCCCAGTCATTCCGATTAACGCTCGCACCCTCCGTATTACCGCGGCTGCTGGCACGGAGTT
+
CCCCCGGGGGGGGGGGGGGGGGGGGGGGGGGGGGGGGGGGGGGGGGGGGGGGGGGGGGGGGGGGGGGGGGGGGGGGGGGGGGGGGGGGGGGGGGGGGGGGGGGGGGGGGGGGGGGGGGGGDGGGGGGCFGGGGGGGGGGFGGGGGGGGGGGFCFGGGGGGGGGGGGGGGGGGGGGGFFFGGGGGGGFGGFGGGGGGGDGDFFFFFFFFFFFFFFFFCFFEFFF(>DD@FFEEEEFFFFCFFD@FD;@EE<CEE14;;;4<?BF?(2(4>:02:><2:?A>A<>>;>9(:?B:F<BF02;?3
@M04999:289:000000000-L3R54:1:1101:12081:6787 2:N:0:411
GTGACTACCCGGGTATCTAATCCTGTTCGCTCCCCACGCTTTCGCTCCTCAGCGTCAGTGACGGCCCAGAGACCTGCCTTCGCCATCGGTGTTCTTCCCGATATCTACACATTCCACCGTTACACCGGGAATTCCAGTCTCCCCTACCGCACTCCAGTCCGCCCGTACCCGGCGCCGATCCACCGTTAAGCGATGGACTTTCACACCAGACGCGACGAACCGCCTACGAGCTCTTTACGCCCAATAAATCCGGATAACGCTTGCACCCTACGTATTACCGCGGCTGCTGGCACGTAGTT
+
CCCCCGGGGGGGGGGGGGGGGGGGGGGGGGGGGGGGGGGGGGGGGGGGGGGGGGGGGGGGGGGGGGGGGGGGGGGGGGGGGGGGGGGGDGGGGGGGGGGGGGGGGGGGGGGGGGGGGGGGGGGGGGGEGGGGGGGGFGGGGGGGGGGGGGGGGGGGGGGGGGGGGGGGGGGGGGGGBGEDGGGGGGGGGFG=EGDG<6FGFFFFFFFFFFFFF:BFFFFFFFFFFB?F<29>BFAFBF?FFF?B?82ADBFFB18:A>0(3<?FFBF?F?8::2)3<<><>>FBBFFF?>B07?B716>
@M04999:289:000000000-L3R54:1:1101:5865:6841 2:N:0:411
TGGGGACTACCCGGGTATCTAATCCTGTTCGCTCCCCACGCTTTCGCTCCTCAGCGTCAGTGACGGCCCAGAGACCTGCCTTCGCCATCGGTGTTCTTCCCGATATCTACACATTCCACCGTTACACCGGGAATTCCAGTCTCCCCTACCGCACTCCAGTCCGCCCGTACCCGGCGCCGATCCACCGTTAAGCGATGGACTTTCACACCAGACGCGACGAACCGCCTACGAGCTCTTTACGCCCAATAAATCCGGATAACGCTTGCACCCTACGTATTACCGCGGCTGCTTGCACGTAGTT
+
CCCCCGGGGGGGGGGGGGGGGGGGGGGGGGGGGGGGGGGGGGGGGGGGGGGGGGGGGGGGGGGGGGGGGGGGGGGGGGGGGGGGGGGGGGGGGGGGGGGGGGGGDGGGGGGGGGGGGGGGGGGGGGGGGGGGGGGGGGGGGGGGGGGGGGGGGGGGGGGGGGGGGGGGDGGGGGGGFGFDGGGGGGGGGGFGGGGGGGGGFFFFFFFF?BB:BFFF0>D>BFFFFFF0:6B:99?<AABFB?FF?F??DD4<B6>?B6AFF>BF6:)8BFBBF<4)6:<FFB>(((39B024044:4,((.
@M04999:289:000000000-L3R54:1:1101:26740:6905 2:N:0:411
GGCGACTACCCGGGTATCTAATCCTGTTTGCTCCCCACGCTTTCGCATCTCAGCGTCAGTATCTGTCCAGAAGGCCGCCTTCGCCACCGGTATTCCTCCACATCTCTACGCATTTCACCGCTACACGTGGAATTCTACCTTCCTCTACAATACTCCAGATAACCAGTTTTAAGTGCAATTCCCAGGTTGAGCCCGGGGCTTTCACACCTAACTTAATTATCCGCCTACATGCCCTTTACGCCCAGTCATTCCGATTAACGCTCGCCCCCTCCGTATTACCGCGGCTGCTGGCCGGGAGTTC
+
@CCCC@CC<FFGGGF:F@FGFGG96CFGGFFFGGGGGDCC@C<,BFE,F@FFDG7C:EFFGE@EEAEFGGGGGDGGFGEG:9AF7CGFECGGGCEEEFADF=,,,AFADFE:F+9A?FCEFEEGGGGGGGGGGGGGAF9D,D@DDFFGA@CF==F8,@,@3DFCE?F,,2@,E@;FFF+2BDFFG?D,3,,@CC>7>*;CAA4+=9AEDEFFFFFA41@5B49BDF?@FFCEFDE@=)7)89>FFFE<CEFEFFFBF9<0(,((-,4;99?FF6(,4):6,963((,38?7(((-4(48()
@M04999:289:000000000-L3R54:1:1101:9282:6912 2:N:0:411
TGACTACCGGGGTATCTAATCCTGTTTGCTCCCCACGCTTTCGCATCTCAGCGTCAGTATCTGTCCAGAAGGCCGCCTTCGCCACCGGTATTCCTCCACATCTCTACGCATTTCACCGCTACACGTGGAATTCTACCTTCCTCTACAATACTCCAGATAACCAGTTTTAAGTGCAATTCCCAGGTTGAGCCCGGGGCTTTCACACCTAACTTAATTATCCGCCTACATGCCCTTTACGCCCAGTCATTCCGATTAACGCTCGCACCCTCCGTATTACCGCGGCTGCTGGCACGGAGTTAGC
+
CCCCCGGGGGGGGGGGGGGGGGGGGGGGGGGGGGGGGGGGGGGGGGGGGGGGGGGGGGGGGGGGGGGGGGGGGGGGGGGGGGGGGGGGGGGGGGGGGGGGGGGGGGGFGGGGGGGGGGGGGGGGGGCEGGFGGGGGGGGGGGGGGGGGGGGGGGGGCFDGGGGGGGFGGGDGCGGGFGFGGGFCFGGGGGGGG5>DDGGGFFFFFFFFEBFFFFFFFFFCDF9@FFFFFFFDFFFFF?FF>;DEFFFEFFF????FF09?:BF;BBB<FFFF6?:AA91;4199F?>7???B09>0134)-
@M04999:289:000000000-L3R54:1:1101:8931:6956 2:N:0:411
GGGGACTACTGGGGTATCTAATCCTGTTCGCTACCCATGCTTTCGAACCTCAGCGTCAGTTACAGACCAGAGAGCCGCCTTCGCCACTGGTGTTCTTCCATATATCTACGCATTCCACCGCTACACATGGAGTTCCACTCTCCTCTTCTGCACTCAAGAAAAACAGTTTCAGCTGCACTTCCCCGGTTAAGCCGAGGGCTTTCACAGCTGACTTGTTCTCCCGCCTGCGTTCGCTTTACGCCCAATAAATCCGGACAACGCTTGCCACCTACGTATTACCGCGGCTGCTGGCACGTAGTT
+
CCCCCGGGGGGFGGGGGGGGGGGGGGGGGGGGGGGGGGGGGGGGG8FGGGGGGGGGGGGGGGGGGGGGGGFGGGGGGGGGGGGGGGGGGGGGGGGGGGGGGGGGGGGGGGGGGGGGGGGGGGGGGGGGGGGGGGGFFGGGGGGGGGGGGGGGGGGGFGGGFGGGGGGGGGGGGGGGFGFFGGGGG>GGGG7EF*CDDGGGFFFFFFFFFFFFFFFFEFAEFBBBBFBD>F??;BFDFEEDF;>F0@@@CCCE>0:9>:<>BFFFFFFBFFBFFF?AFFFF<>F>90(:?>::()3831?4
@M04999:289:000000000-L3R54:1:1101:26655:6976 2:N:0:411
GCGACTACTCGGGTATCTAATCCTGTTCGCTACCCATGCTTTCGAACCTCAGCGTCAGTTACAGACCAGAGAGCCGCCTTCGCCACTGGTGTTCTTCCATATATCTACGCATTCCACCGCTACACATGGAGTTCCACTCTCCTCTTCTGCACTCAAGAAAAACAGTTTCAGCTGCACTTCCCCGGTTAAGCCGAGGGCTTTCACAGCTGACTTTTTCTCCCGCCTGCGTTCGCTTTACGCCCAATAAATCCGGACAACGCTTGCCACCTACGTATTACCGCGGCTGCCTGCACGTAATTAC
+
CCCCCCCFFGGGGF:FEGGFGGGFFEFC@FEGGGGGGFE@FGFEC<FGFFGGFGEGEGCFFFGGGCECEFDFFDGDGGGGFGCEEGGGGFG<FGEGFFFGGGGCF?ED7CBFGA?AFGGGE7CCG9FFFGGFFF@FFCGGGGGGGGGGEGFFG==?E,=DCGG?8DFC=CDACFD8?7DFF?D+8EE?EF;C?C7CGCFGFFFFF8>65>@ACAAAEAFBF=FF2(9:(63;B<<?3C7>9;?(53499)811(3(2:00:?6::>>4748<87A:2)63((-((-3().4(((..((.))
@M04999:289:000000000-L3R54:1:1101:22327:6989 2:N:0:411
TTAGACTACCCGGGTATCTAATCCTGTTCGCTACCCACGCTTTCGAGCCTCAGCGTCAGTTACTAGCCAGTCAGCCGCCTTCGCCACTGATGTTCTTCCATATATCTACGCATTTCACCGCTACACATGGAGTTCCACTGACCTCTCTAGCACTCAAGTCTTACAGTTTCTGATGCACGTCCATAGTTGAGCTATGACCTTTCACATCAGACTTATTAGACCGCCTGCGCTCCCTTTACGCCCAATAATTCCGGACAACGCTCGCCACCTACGTATTACCGCGGCTGCTGGCACGTAGTT
+
CCCCCGGGGGGGGGGGGGGGGGGGGGGGGGGGGGGGGGGGGGGGGGEGGGGGGGGGGGGGGGGGGGGFGGGGGGGGGGGGGGGGGGGGGGGGGGGGGGGGGGGG;EGGGFGGGGGGGGGGGGGGGGGGGGGGGGGGGGGFGGGGGGGGGCFGGGGGGDGGGGGGGGGGGGGGGGGGFGFGGGGGGGGGFGGGGGGGGGFGFFFFFFFFFEFEEFFFFFAEFB>BFFFFFF@DBFFEECEEFBFF<DEEECCFF0<@>D<;@7<>FB?BB?FFFF?A?<>A:9>0337:B?028?:842(6
@M04999:289:000000000-L3R54:1:1101:16729:7014 2:N:0:411
GAGTAGACTACTGGGGTATCTAATCCTGTTCGCTCCCCACGCTTTCGTCCATCAGCGTCAATCGGTATTTAGTAACCTGCCTTCGCAATCGGGGTTCTGTGTAATATCTATGCATTTCACCGCTACACTACACATTCCAGCTACTTCAATACTATTCAAGATTAACAGTATCAACGGCAGTTCTACAGTTAAGCTGCAGGTTTTCACCGCTGACTTATCAACCCGCCTACGTACCCTTTAAACCCAATAAATCCGGATAACGCTCGCATCCTCCGTATTACCGCGGCTGCTGGCATGGAGT
+
CCCCCFFGGGGGGGFDGGGGGGGGGGGGGGGGGFGEGGGGGGGGGGGFGDEGGFGGGGG7CFGGDGFGFGGGFFGGGG@,FEFGFGCCGGGCFCFGGGFGCGCFGAFGGGGCGFGFGBEEGDGFEGGGGGGGFG84CECFGGGGFFGGGCFGFGFFGGG8AFFAFF8FFGGGFGGC5>*?=FDFFF8DCCFCACFCGCGCAFFFFF>FF>A5@FBFCFF?FB<AB2=@=B>-5@@BE:51>*7;;(6;8375?;@(3;79@;>@?9;9?BBBB0;610,54)(41(4>(-,43<<).4)85
@M04999:289:000000000-L3R54:1:1101:16590:7016 2:N:0:411
GACTACCCGGGTATCTAATCCTGTTTGCTCCCCACGCTTTCGCATCTCAGCGTCAGTATCTGTCCAGAAGGCCGCCTTCGCCACCGGTATTCCTCCACATCTCTACGCATTTCACCGCTACACGTGGAATTCTACCTTCCTCTACAATACTCTAGTTAACCAGTTTTAAGTGCAATTCCTAGGTTGAGCCCAGGGCTTTCACACCTAACTTAATTATCCGCCTACATGCCCTTTACGCCCAGTCATTCCGATTAACGCTCGCACCCTCCGTATTACCGCGGCTGCTGGCACGGAGTTAGCC
+
CCCCCGGGGGGGGGGGGGGGGGGGGGGGGGGGGGGGGGGGGGGGGGGGGGGGGGGGGGGGGGGGGGGGGFGGGGGGGGGGGGGGGGGGEGGGGGGGGGGGGGGGGGGGGGGGGGGGGGGGGGGEGGEGGGGGGGGGGGGGGGGGGGGGGGGGGGGGGGGGGGGGGGGGG9EFGGGGFGFGD=CFGGGGGGGGGGDDGGGGFFFFFFFFFFFFCFFFFFFFFDAFFEFCE=BFFFEC2@BFF<@EEFEEEE;?DFCC0;;;9;BF>2:BF;?:?FFFF?>F996>BB??B:?B021::><A7
@M04999:289:000000000-L3R54:1:1101:6440:7018 2:N:0:411
GGACTACAGGGGTATCTAATCCTGTTCGCTCCCCACGCTTTCGTCCATCAGCGTCAATCGGTATTTAGTAACCTGCCTTCGCAATCGGGGTTCTGTGTAATATCTATGCATTTCACCGCTACACTACACATTCCAGCTACTTCAATACTATTCAAGATTAACAGTATCAACGGCAGTTCTACAGTTAAGCTGCAGGTTTTCACCGCTGACTTATCAACCCGCCTACGGACCCTTTAAACCCAATAAATCCGGATAACGCTCGCATCCTCCGTATTACCGCGGCTGCTGGCACGGAGTTGGC
+
CCCCCGGGGGGGGGGGGGGGGGGGGGGGGGGGGGGGGGGGGGGGGGGGGGGGGGGGGGGGGGGGGGGGGGGGGGGGGGGGGGGFGGGGGGGGGGGGGGGGGGGGGGGGGGGGGGGGGGGGGGGGGGGGGGGGGGGGGGGGGGGGGGGGGGGGGGGGGGGGGGGGGGGGGGGGEGGGFGFGGGGGGGGGGGGGGGGCGGGGFFFFFFFFFFFFFFFFFFFFFFFA@F99@FB@DFFFC>AFFFFFFFFFFFF@FFFFF?;@DFFFFBF?BB11:(4AAF?99(34>?>FFF?>01((43)53
@M04999:289:000000000-L3R54:1:1101:11933:7051 2:N:0:411
GACTACCGGGGTATCTAATCCTGTTTGCTACCCACGCTTTCGAGCATGAACGTCAGTGTTATCCCAGGAGGCTGCCTTCGCCATCGGTATTCCTCCACATCTCTACGCATTTCACTGCTACACGTGGAATTCTACCTCCCTCTGACACACTCTAGTTTGACAGTTTCAAATGCACGTCCCAAGTTGAGCTCGGGGATTTCACATCTGACTTATCTAACCGTCTGCGCTCGCTTTACGCCCAGTAATTCCGATTAACGCTCGCACCCTACGTATTACCGCGGCTGCTGGCACGTAGTTAGCC
+
CCCCCGGGGGGG@FGGGGGGGGGGGGGGGGGG8FGGGGGGGGGGG+EFGGGGGGGGGGGGGGFGGF<FGGGGGGGGGGGGGGGGGGGGGGGGGGGGGGGGGGGGGGGGGGGGGGGGGGGGGGGGGGGGGGGGGGGDGGGGGGGGGGGGFGGGGGDGFFGGGGGGGGGGGDFFF,=DDFFDF?FGGFGGG9<CEEECDGGFFFFFFFAFEEF@EFFFFFFFBFF<CAFFF@FFFFFFFFFFFDF36CCEEEDFDDCC;9@26629B?B11??DF:AFFB;9002,:::0:8?081(4><4<:
@M04999:289:000000000-L3R54:1:1101:14308:7076 2:N:0:411
GACTACTCGGGTATCTAATCCTGTTTGCTCCCCACGCTTTCGCATCTCAGCGTCAGTATCTGTCCAGAAGGCCGCCTTCGCCACCGGTATTCCTCCACATCTCTACGCATTTCACCGCTACACGTGGAATTCTACCTTCCTCTACAATACTCCAGATAACCAGTTTTAAGTGCAATTCCCAGGTTGAGCCCGGGGCTTTCACACCTAACTTAATTATCCGCCTACATGCCCTTTACGCCCAGTCATTCCGATTAACGCTCGCACCCTCCGTATTACCGCGGCTGCTGGCACGGAGTTAGCC
+
CCCCCGGGGGGGGGGGGGGGGGGGGGGGGGGGGGGGGGGGGGGGGGGGGGGGGGGGGGGGGGGGGGFGFGGGGGGGGGGGGGGGFGGGEGGGGGGGGGGGGGGGGGFGGGGGGFGGGGGEGCFEFFDFGGGGGGGGGGGGGGGFGGFGGGGGGGFAFGGGGDFGGGGFGCGGGGGGFGFGGCDFGFFFGGGCG*7CGFGGCFFFDF6>BFFFFFFFFFF?FF@5==FF==BFBEFF7<;E1?;EFFFFE1;?;;EF;;??FF>>>???FBB1:?4<ABF69999?F?F<??:(((484)63
@M04999:289:000000000-L3R54:1:1101:17337:7124 2:N:0:411
TGGCCGACTACTAGGGTATCTAATCCTGTTTGCTCCCCACGCTTTCGCATCTCAGCGTCAGTATCTGTCCAGAAGGCCGCCTTCGCCACCGGTATTCCTCCACATCTCTACGCATTCCACCGCTACACGTGGAATTCTACCTTCCTCTACAATACTCCAGATAACCAGTTTTAAGTGCAATTCCCAGGTTGAGCCCGGGGCTTTCACACCTAACTTAATTATCCGCCTACATGCCCTTTACTCCCAGTCATTCCGATTAACGCTCGCACCCTCCGTATTACCGCGGCTGCTGGCCCGGAGT
+
CCCCCGGGGGGGGGGGGGGGGGGGGGGGGGGGGGGGGGGGGGGGGGGGGGGGGGGGGGGGGGGGGGCGGGGFGGGGFGGGGGGGGGGGGGGCFFGFGGGGGGGGGGGGGFGFGGGGGGGGGCFFEECG:FFGEGFGGGFGGGGGGGGGGGGGGGGGGGGGGFDCGGGGGGGGGGCGFGFGGGGGGAD6DFFFCECGDC5?BEFFFFFFFFDB:AFFFAFFFEFFDF@F<D@ECFFFFFFF4)94@@@8@EFCEE4(636EC6BFB0(-76<2<<>:4<7.64:;F(7>9B?7,(.:;9;2,
@M04999:289:000000000-L3R54:1:1101:26793:7129 2:N:0:411
AAGGACTACTGGGGTATCTAATCCTGTTTGCTACCCATGCTTTCGAGCCTCAGCGTCAGTGACAGACCAGAGAGCCGCCTTCGCCACTGGTGTTCTTCCATATATCTACGCATTTCACCGCTACACATGGAGTTCCACTCTCCTCTTCTGCACTCAAGTTAAACAGTTTCCGTTGCAATTCCTCAGTTGAGCTGAGGGCTTTCACATCCCAGACTTATTTAACCGCCTGCGCTCCCTTTACGCCCAATAAATCTGGACAACGCTTGCCACCTACGTATTACCGCGGCTGCTGGCACGTAGT
+
CCCCCGGGGGFGGGGGGGGGGGGGGGGGGGGGGGGGGGGGGGGGGGGGGGGGGGGGGGGGGGGGGGGGGGGGGGGGGGGGGGGGGGGGGGGGGGGGGGGGGGGGGGGGGGGGGGGGGGGGGGGGGGGGGGGGGGGGGGGGGGGGGGGGGGFGGGGGGGGGGGGGGGGGGGGGGGGGFGFGGGGGGGGGGFGGGGGGGGGGFFFFFFFFFFFFFFFFCFFEFFEFABFFFFFFFFFFFFFFFFF@@D?FFF;CF)7CEFEFD(2;??DEE4?=3;?B2>?><AF>>9969:?F>?1<??184
@M04999:289:000000000-L3R54:1:1101:12887:7135 2:N:0:411
GGACTACTGGGGTATCTAATCCTGTTCGCTACCCATGCTTTCGAACCTCAGCGTCAGTTACAGACCAGAGAGCCGCCTTCGCCACTGGTGTTCTTCCATATATCTACGCATTCCACCGCTACACATGGAGTTCCACTCTCCTCTTCTGCACTCAAGAAAAACAGTTTCAGCTGCACTTCCCCGGTTAAGCCGAGGGCTTTCACAGCTGACTTGTTCTCCCGCCTGCGTTCGCTTTACGCCCAATAAATCCGGACAACGCTTGCCACCTACGTATTACCGCGGCTGCTGGCACGTAGTTAGC
+
CCCCCGGGGGFGGGGGGGGGGGGGGGGGGGGGGGGGGGGGGGGGGGGGGGDGGGGGGGGGGGGGGGGFGGGEGGGGGGGGGGGGGGGGGGGGGGGGGGGGGEGGGGGGGGGGGGGGGGGGGGGGGGCFFGGGGGAFGGGGGGGGGGGGGGGGGGFCGGCFGGGDGFGGGFGGFGGGFGFGGGGDEGCDDEGEC:E>CCFFFFFFFFFFFFFFEFFFEFABABFFFF>FFF<FFFFCE?FFFF@@FFFFFEFB07>?B(9?63:3<BB?7??F>ABA<<?>9(29B?FFF61><?23?FFF>
@M04999:289:000000000-L3R54:1:1101:22419:7147 2:N:0:411
GACTACTCGGGTATCTAATCCTGTTCGCTCCCCACGCTTTCGTCCATCAGCGTCAATCGGTATTTAGTAACCTGCCTTCGCAATCGGGGTTCTGTGTAATATCTATGCACTTCACCGCTACACTACACATTCCAGCTACTTCAATACTATTCAAGATTAACAGTATCAACGGCAGTTCTACAGTTAAGCTGCAGGTTTTCACCGCTGACTATCAACCCGCCTACGGACCCTTTAAACCCAATAAATCCGGATAACGCTCGCATCCTCCGTATTACCGCGGCTGCTGGCACGGAGTTAGCCC
+
CCCCCGGFGDFGGGGGGGGGGGGGGGGGGGGGGGGDGGGGGGGGGGGGGGGGGFG@FGGGGGGGGGGGCGFGGGGGGGGGGGGGGGGGGGGGGGGGGGGGDGFGGFFCFGGGGGGGGGGGGGGGGGGGFGGFGFFGGGGGGGDEFFGGGGGGGGFDFFGGGGGGGGGGGGGEGGGGFGFGGGF=FFGAEFDGGGE7DFGGFCFAEFFFFFFEF6FFFDDAF@ABDD=BBDDFFF<E@1?E;D@FFFFFBF?F@EFFF@FF>929B?A:BF???24241(1329B?:B?0??B044:A<AF(
@M04999:289:000000000-L3R54:1:1101:4729:7154 2:N:0:411
CGGACTACAGGGGTATCTAATCCTGTTCGCTACCCATGCTTTCGAGCCTCAGCGTCAGTAACAGACCAGAGAGCCGCCTTCGCCACTGGTGTTCTTCCATATATCTACGCATTTCACCGCTACACATGGAGTTCCACTCTCCTCTTCTACACTCAAGTCTCTCAGTTTCCGATGCTCTTCCTCGGTTAAGCTGAGGGCTTTCACATTCAGACTTAAAAGACCGCCTGCGCTCCCTTTACGCCCAATAAATCCGGACAACGCTTGCCACCTACGTATTACCGCGGCTGCTGGCACGTAGTGT
+
CCCCCBFGFF<BFFGFFFFGGGGGGGGFGGGGGFEGGGDGGGGGGG@CDFGGGGGGGGGGGF9FFGCFDFCGDFEGGGDEGGDEFGFFGFFD,CFGGGEGAFFEFGGGGDGGGGFFGGEGGDGDGGGGGGCEECGFFECDFFGGGGGGGGFGGGD8DDEFF=A8CFCADD+83@DGFGFF2=9E>@EGG792C97C+*4*3<;B>@AFE5;CEFAFEF8B9=4>@@=B=>=@>=(7@F<;?;@77@;EE<?;>3<@>6?2612:F:4<?B7>1,5ABFBF1;F09B0(4)3:328<(18(.
@M04999:289:000000000-L3R54:1:1101:19253:7158 2:N:0:411
GTTGACTACAGGGGTATCTAATCCTGTTCGCTACCCATGCTTTCGAGCCTCAGCGTCAGTAACAGACCAGAGAGCCGCCTTCGCCACTGGTGTTCTTCCATATATCTACGCATTTCACCGCTACACATGGAGTTCCACTCTCCTCTTCTGCACTCAAGTCTCTCAGTTTCCGATGCTCTTCCTCAGTTAAGCTGAGGGCTTTCACATTCAGACTTAAAAGACCGCCTGCGCTCCCTTTACGCCCAATAAATCCGGACAACGCTTGCCACCTACGTATTACCGCGGCTGCTTGCACGTAGTT
+
CCCCCGGGGGGGGGGGGGGGGGGGGGGGGGGGGGGGGGGGGGGGGGGGGGGGGGGGGGGGGGGGGEGGGGFGGDGGGGGGGGGGGGGGGGGGGGGGGGGGGGGFGGGGGGGGGGGGGGGGGGGGGGFGGGFGGGGGGGGGGGGGGGGGGFGGGGGGGGFGGGGGGGGGGGGGGGGGFGFGGGGGFFGFGACFGCC;FDDGFFFFFFFFFF77CFFFEFFFFFFFAFFFF2>9>BFFEFCF?FF9@(/.47?EEF@09@FFFB?F??BB??::?:?<>:DB><FB>99(83).:)),.3436
@M04999:289:000000000-L3R54:1:1101:11322:7161 2:N:0:411
TTAGACTACTAGGGTATCTAATCCTGTTCGCTCCCCACGCTTTCGTCCATCAGCGTCAATCGGTATTTAGTAACCTGCCTTCGCAATCGGGGTTCTGTGTAATATCTATGCATTTCACCGCTACACTACACATTCCAGCTACTTCAATACTATTCAAGATTAACAGTATCAACGGCAGTTCTACAGTTAAGCTGCAGGTTTTCACCGCTGACTTATCAACCCGCCTACGGACCCTTTAAACCCAATAAATCCGGATAACGCTCGCATCCTCCGTATTACCGCGGCTGCTGCCACGGAGTT
+
CCCCCGGDGGGGGGGGGGGGGGGGGGGGGGGGGGGGGGGGGGGGGGEGEGGGFGGGGGGGGGDGGGGGGGGGGGGGGGFGGGGGGGEFGGGGGGGGGGGGGGGGFGGGGGGFGGGGGGGGGGGGGGGGGGGGGGGGGCFGGGGDFGFGGGGFG,EDEFFGFFGGFDFGGGGGGGGCA+@DFDFGE?FGGD8EGGGGGGGGFFFFFFFEFF==E6BA@FFFFFBFAA=@99@@BFFFEE?AEF@F11@A<<E6>6?;<>32((((41<>??FBB::?7):.(-1(30((5>)4>?11-(4(
@M04999:289:000000000-L3R54:1:1101:3998:7175 2:N:0:411
TTCGGACTACCCGGGTATCTAATCCTGTTCGCTCCCCACGCTTTCGCTCCTCAGCGTCAGTGACGGCCCAGAGACCTGCCTTCGCCACTGGTGTTCTTCCATATATCTACGCATTCCACCGCTACACATGGAGTTCCACTCTCCTCTTCTGCACTCAAGAAAAACAGTTTCAGCTGCACTTCCCCGGTTAAGCCGAGGGCTTTCACAGCTGACTTGTCCTCCCGCCTGCGTTCGCTTTACGCCCAATAAATCCGTATAACGCTTGCACCCTACGTCTTACCGCGGCTGCTGGCACGTAGTT
+
@@CCCGGGGGCEFGGGGGGGGGGGGGGGGFGGGGGGGGGGGGGGGGGEGGGGGGGGGGGGGD<FCE7FGGGGGFFGGDGFGGGGGGGG@EFGGGGGFGGGGFGGAFFGGGGGGGGFFGGGGGGGGGGGGGFGFGGG9DF=8DFGGGGDFFF=EGGGFGGG8DFFGGGFFGCG;ACFFGAGGDFFBE>EGC9FGGED>D>?FFFAFFA+7B(>BFF48885A=;>BFF;=031;;>F;=7FFF>BF(:4>-5<>6(,()64:B:(3?))48:(4,,,3()6:2022,49?DBF?F4(.44(.
@M04999:289:000000000-L3R54:1:1101:23134:7185 2:N:0:411
AAGACTACAGGGGTATCTAATCCTGTTTGCTACCCACGCTTTCGAGCGTGAACGTCAGTGTTATCCCAGGAGGCTGCCTTCGCCATCGGTATTCCTCCACATCTCTACGCATTTCACTGCTACACGTGGAATTCTACCTCCCTCTGACACACTCTAGTTTGACAGTTTCAAATGCACGTCCCAAGTTGAGCTCGGGGATTTCACATCTGACTTATCTAACCGTCTGCGCTCGCTTTACGCCCAGTAATTCCGATTAACGCTCGCACCCTACGTATTACCGCGGCTGCTGGCACGTAGTTAC
+
CCCCCGFG8FFGEEGGGGGGGGFGGGEGGGGDFGGGE@FGGGGGGGGGGGGGGFFFFEFFGFFGGGFGGGGGGGGGGFGGGGEFDGGGCEFGGGF?EF=F?FGEFFGGGGGGGGGFFAEFGFGGGGGGFEGGFGGGG,4EGCGGG8AFGGEG?EEGGFGFFCEDGGGGFFGAGGDF8D:6>DFGFG8,,@FADEGGG6CFAFCFCFFFF5A558+9>AFE;25<@>EA@@@FFF9B*495:9<?.;<EC<4=7?F(;C<9?02>499<1(8?B?<?44<6BF66>0<?230.20(48:A<)
@M04999:289:000000000-L3R54:1:1101:20736:7213 2:N:0:411
GGTGGACTACTAGGGTATCTAATCCTGTTCGCTACCCATGCTTTCGAACCTCAGCGTCAGTTACAGACCAGAGAGCCGCCTTCGCCACTGGTGTTCTTCCATATATCTACGCATTCCACCGCTACACATGGAGTTCCACTCTCCTCTTCTGCACTCAAGAAAAACAGTTTCAGCTGCACTTCCACGGTTAAGCCGAGGGCTTTCACAGCTGACTTGTTCTCCCGCCTGCGTTCGCTTTACGCCCAATAAATCCGGACAACGCTTGCCACCTACGTATTTCCGCGGCTGCTGGCACGTACTT
+
CCCCCGGGGGGGGGGGGGGGGGGGGGGGGGGGGGGGGGGGGGGGGGGGGGGGGFGGGGGGGGGGGFEFGGFGFGGGGGGGGGGGGGGGGGGGGGGGGGGGGGGGGGGGGGGGGGGGFFGGGGGGGGGCEGGGGGGGGGGGGGGGGGGGGGGGFGGGGGGGGGFGGGGGGGGGGGGGFFFGGGGGGGGGGGGGGCCDGGGGFFF>FFFFFF=;BFF8CAFEFEF>@@95>FFFFFFFFF<A(399@1:;8)9C;0>?996?FBBB?0>9B<:BB6?7A>)6),4>9;>>2>0?:77(42((.
@M04999:289:000000000-L3R54:1:1101:6216:7261 2:N:0:411
GACTACTAGGGTATCTAATCCTGTTTGCTCCCCACGCTTTCGCATCTCAGCGTCAGTATCTGTCCAGAAGGCCGCCTTCGCCACCGGTATTCCTCCACATCTCTACGCATTTCACCGCTACACGTGGAATTCTACCTTCCTCTACAATACTCCAGATAACCAGTTTTAAGTGCAATTCCCAGGTTGAGCCCGGGGCTTTCACACCTAACTTAATTATCCGCCTACATGCCCTTTACGCCCAGTCATTCCGATTAACGCTCTCACCCTCCGTATTACCGCGGCTGCTGGCACGGAGTTAGCC
+
CCCCCGGGGGCFGFGGGGGGGGGEGGGGGGFG@FCFGFGGGGGGGGGGGGFGGGDGGGGGGGGFGGGFGGGCCCEEGGGGDGGGGE7FGGFGGFFEBFGGGGGGGGDGGGFFGFGG:FGGGGGGGGGEFGGGFGGGGGGGGGFADE,@EGGGGGF=FGGGGGF@ED=D8,8DFF2EFGD+=6DFFGGFGGGDG6;DDGGFFFFFBFFFBA<=AFFCEFFFFFFFDFFFEE=EDFFEFFFFD@@@EF).<E03<(/9(,(((.4428?FF9?07(<FB09;993,14?B?(8?(16?:46A4
@M04999:289:000000000-L3R54:1:1101:6076:7287 2:N:0:411
CGAGACTACAAGGGTATCTAATCCTGTTTGCTCCCCACGCTTTCGCATCTCAGCGTCAGTATCTGTCCAGAAGGCCGCCTTCGCCACCGGTATTCCTCCACATCTCTACGCATTTCACCGCTACACGTGGAATTCTACCTTCCTCTACAATACTCCAGATAACCAGTTTTAAGTGCAATTCCCAGGTTGAGCCCGGGGCTTTCACACCTAACTTAATTATCCGCCTACATGCCCTTTACGCCCAGTCATTCCGATTACCGCTCGCACCCTCCGTATTACCGCGCCCTCTGTCACGGAGTTT
+
CCCCCGGGGGGGGGGGGGGGGGDGGGGGGGGGGGGGGGGGGGGGGGGGGGGGGGGGGGGGGGGGGGGGGGGGGGGGGGGGGGGGGGGGGGGGGGGGGGGGGGGGGGGGGGGGGGGGGGGGGGGGGGGG?FGGGGGGFFFGGGGGGGGGGGGGGGFGGGGGGGGGGGGGGGGGGGFGFGFGGGFGGFDFGGGGGGGGGGGGFFFFFFFFDFFFEFFFE4BCFFFFFFDF@E<B@DF@@CC5?6>F0=@FFFFE;(4;(/7;>;099(3903<(4-117499((4(-(-:(59).56:,-8:)
@M04999:289:000000000-L3R54:1:1101:12068:7287 2:N:0:411
TTAAGACTACAAGGGTATCTAATCCTGTTTGCTCCCCACGCTTTCGCATCTCAGCGTCAGTATCTGTCCAGAAGGCCGCCTTCTCCACCGGTATTCCTCCACATCTCTACGCATTTCACCGCTACACGTGGAATTCTACTTTCCTCTACAATACTCCAGATAACCAGTTTTAAGTGCAATTCCCAGGTTGAGCCCGGGGCTTTCACACCTAACTTAATTATCCGCCTACATGCCCTTTACGCCCAGTCATTCCGATTAACGCTCGCACCCTCCGTATTACCGCGGCTGCTGGCACGGAGTT
+
CCCCCGGGGGGGGGGGGGGGGGGGGGGGGGGGGGGGGGGGGGGGGGGGGGGGGGGGGGGGGGGGGGGGGGGGGGGGGGGGGGGGGGGGGEGGGGGGGGGGGGGGGGGGGGGGGGGGGGGGGGGGGGGGGGGGGGGGGGG,EFGGGGGGGGGGGGGGGGGGGGGGFGGGGGGGGFFGFGFGGGGGFGGGGGFGGGGDDDDGFFFFFFFFFFFFFFFFCFAEFFF2BDFFFEFFFBDFFFFFFFFF@;EFFEFFFE6DDFE4<96:;B091??F?FFFFF4>A:B>(7>>B?)533<?((-,.
@M04999:289:000000000-L3R54:1:1101:26341:7326 2:N:0:411
GACTACCGGGGTATCTAATCCTGTTTGCTCCCCACGCTTTCGCATCTCAGCGTCAGTATCTGTCCAGAAGGCCGCCTTCGCCACCGGTATTCCTCCACATCTCTACGCATTTCACCGCTACACGTGGAATTCTACCTTCCTCTACAATACTCTAGTTAACCAGTTTTAAGTGCAATTCCTAGGTTGAGCCCAGGGCTTTCACACCTAACTTAATTATCCGCCTACATGCCCTTTACGCCCAGTCATTCCGATTAACGCTCGCACCCTCCGTATTACCGCGGCTGCTGGCACGGAGTTAGCC
+
CCCCCGGGGGGGGGGGGGGGGGGGGGGGGGGGGGGGGGGGGGGGGGGGGGGGGGGGGGGGGGGGGGGGGGGGGGGGGGGGGGGGGGGGGGGGGGGGGGGGGGGGGGGGGGGGGGGGGGGGGGGGGGGGGGGGGGGGGGGGGGGGGGGGFGGGGGGGGGGGGGGGGGGGGFGGGGGGFGFGCG?FGGGGGGGGGGGGGGGGFFFFBFFAFFFFFFFFEFFAFFF@FFFFFFFFFFFFFF9F?DEEEFFFFFFFFFFF@FFFFFFF>BFFFFF?BFFFFFFF9BB9::7:<:<BB;11:4AB3
@M04999:289:000000000-L3R54:1:1101:26398:7360 2:N:0:411
GACTACTGGGGTATCTAATCCTGTTTGCTCCCCACGCTTTCGCATCTCAGCGTCAGTACCTGTCCAGAAGGCCGCCTTCGCCACCGGTATTCCTCCACATCTCTACGCATTTCACCGCTACACGTGGAATTCTACCTTCCTCTACAATACTCCAGATAACCAGTTTTAAGTGCAGTTCCCAGGTTGAGCCCGGGGCTTTCACACCTAACTTAATTATCCGCCTACATGCCCTTTACGCCCAGTCATTCCGATTAACGCTCGCACCCTCCGTATTACCGCGGCTGCTGGCACGTAGTTAGCC
+
CCCCCGGGGGGGGGGGGGAGGGGGGGGGGGGGGGGGGGGGGGGGGGGGGGGGGGGGGGGGGGGGGGGGGGGGGGGGGGGGGGGGGGGGGGGGGGGGGGGGGGGGGGGGGGGGGGGGGGGGGGGGGGGGGGGGGGGGGGGGGGGGGGGGGGGGGGGGGGGGGGGGFGGGGGGGGGGGFGFGGGDGCGGGGGGGG>EG5DGGFFFFFFFFDFF=EFFFFFFDFFFFDEFF9BDFBEFF?F@FF?EFAFFFF;(41;EE?BBFFFFFFF?FFFF?F:ABA?F9>>9>FDB?:??F1((:AFAA:
@M04999:289:000000000-L3R54:1:1101:14477:7407 2:N:0:411
GAAGGACTACACGGGTATCTAATCCTGTTCGCTACCCATGCTTTCGAACCTCAGCGTCAGTTACAGACCAGAGAGCCGCCTTCGCCACTGGTGTTCTTCCATATATCTACGCATTCCACCGCTACACATGGAGTTCCACTCTCCTCTTCTGCACTCAAGAAAAACAGTTTCAGCTGCACTTCCCCGGTTAAGTCGAGGGCTTTCACAGCTGACTTGTTCTCCCGCCTGCGTTCGCTTTACGCCCAATAAATCCGGACAACGCTTGCCACCTACGTATTACCGCGGCTGCTGGCACGTAGTT
+
CCCCCGGGGGGGGGGGGGGGGGGGGGGGGGGGGGGGGGGGGGGGGGCGGGGGGGGGGGGGGGGGGGGGGGGGGGGGGGGGGGGGGGGGGGGGGGGGGGGGGGGGGGGGGGGGGGGGGGGGGGGGGGGGGGGGGGGGGGGGGGGGGGGGGGGGGGGGG8FFC8FGGGGGGGGGFGGDFGFGGGGGGGEGGECEGGE>DDDDFFFFFFFFBFFFFFFBEFFFFFFF@FFFF2<FFFFFFFCF@FFF@1@;A>EFFFF6>60:B9B:08>)2:?:?185AFAB2(7609;>?F?2?1784(4<A
@M04999:289:000000000-L3R54:1:1101:17363:7408 2:N:0:411
GACTACTCGGGTATCTAATCCTGTTTGCTCCCCACGCTTTCGCATCTCAGCGTCAGTATCTGTCCAGAAGGCCGCCTTCGCCACCGGTATTCCTCCACATCTCTACGCATTTCACCGCTACACGTGGAATTCTACCTTCCTCTACAATACTCCAGATAACCAGTTTTAAGTGCAGTTCCCAGGTTGAGCCCGGGGCTTTCACACCTAACTTAATTATCCGCCTACATGCCCTTTACGCCCATTCATTCCGATTAACGCTCGCACCCTCCGTATTACCGCGGCTGCTGGCACGGAGTTAGCC
+
CCCCCGGGGEGGGGGGGGGGGGGGGGGGGGGGGGGGGGGGGGGGGGGGGGGGGGGGGGGGGGGGGGDGGGGGGGGGGGGGGGGGGGGG@GGGGGGGGGGGGGGGGGGGGGGGGGGGGGGGGGGFG8F7EGGGGGGGGGGGGGGFGGDGGGGGGFCEGGGGGGGGGGGGGCFCFFGGFGFGGGGGGGFFGGGGGGDGDGGGFFCFFFFFFFEF=FFAEFFFF@F==6C4@BDFFF<E0?BE6(7?<?FFE@1???9>06/427076134:(4(8>).4,7(7>9023438(5014((.))53
@M04999:289:000000000-L3R54:1:1101:8323:7410 2:N:0:411
TTGGACTACACGGGTATCTAATCCTGTTTGCTCCCCACGCTTTCGCATCTCAGCGTCAGTATCTGTCCAGAAGGCCGCCTTCGCCACCGGTATTCCTCCACATCTCTACGCATTTCACCGCTACACGTGGAATTCTACCTTCCTCTACAATACTCCAGATAACCAGTTTTAAGTGCAGTTCCCAGGTTGAGCCCGGGGCTTTCACACCTAACTTAATTATCCGCCTACATGCCCTTTACGCCCAGTCATTCCGATTAACGCTCGCACCCTCCGTATTACCGCGGCTGCTGGCACGGAGTTT
+
CCCCCGGGGGGGGGGGGGGGGGGGGGGGGGGGGGGGGGGGGGGGGGGGGGGGGGGGGGGGGGGGGGGGGGGGGGGGGGGGGGGGGGGGGGGGGGGGGGGGGGGGGGGGGGGGGGGGGGGGGGGGGGGGGGGGGGGGGGGGGGGGGGGGGGGGGGGGGGGGGGGGGGGGGGGGGGGGFGFGGGGGGGGGGGGGGGGGDGGGFFFFFFFFFFFFFFFFFFFFA?FFFF>:BFF;;@@DFFFFD>@?@E@EE<EFF6<@FFFF0::>FFFF?FFFFF?FFFF<469>>>>FF7?F0)4019<?)
@M04999:289:000000000-L3R54:1:1101:5534:7451 2:N:0:411
CTTTGACTACCGGGGTATCTAATCCTGTTTGCTCCCCACGCTTTCGCATCTCAGCGTCAGTATCTGTCCAGAAGGCCGCCTTCGCCACCGGTATTCCTCCACATCTCTACGCATTTCACCGCTACACGTGGAATTCTACCTTCCTCTACAATACTCTAGTTAACCAGTTTTAAGTGCAATTCCTAGGTTGAGCCCAGGGCTTTCACACCTAACTTAATTATCCGCCTGCATGCCCTTTACGCCCAGTCATTCCGATTAACGCTCGCACCCTCCGTATTACCGCGGCTGCTGGCACGGAGTT
+
CCCCCGGGGGGGGGGGGGGGGGGGGGGGGGGGGGGGGGGGGGGGGGGGDGGGGFGGGGGGGGGGGGGGGGGGGGGGGGGGGGGGGGGGGGGGGFGGGGGGFGGFFFGGGGGGGGGGGGGGGGGGGGGGGGGGGGGGGFGGGGGGGGGGGGFGFGGGGGGGGFFGFGGGGFCGGGGGFGFGFGGGGCFEFGCFGFGGD>CDF>>3?FFFFBFEBFA88EFEFFFDFFFFFDFFF=@=534+6?9@DFE73?CEF;;@;?FFD;<F029>FFFFFB1(.8AF98>B9>9>2:7301)2(291.
@M04999:289:000000000-L3R54:1:1101:26780:7480 2:N:0:411
TAAGGGACTACTCGGGTATCTAATCCTGTTTGCTCCCCACGCTTTCGCATCTCAGCGTCAGTATCTGTCCAGAAGGCCGCCTTCGCCACCGGTATTCCTCCACATCTCTACGCATTTCACCGCTACACGTGGAATTCTACCTTCCTCTACAATACTCCAGATAACCAGTTTTAAGTGCAATTCCCAGGTTGAGCCCGTGGCTTTCACACCTAACTTAATTATCCGCCTACATGCCCTTTACGCCCAGTCATTCCGATTAACGCTCGCACCCTCCGTCTTACCGCGGCTGCTGGCACGGCTT
+
CCCCCDEGF8EFGGGCCCFFGF@EEEFEEGGGGGGGGGGGGGGFGGDGC@FGGFGGFFGGCFACFGGEGGF<F<EGGGGGGGDFGGCFGGGEE+AFFFDGGGGG@FGFGGGGGGGGGGGGGGGEEEGGGGFG7DGGGGGG=DFFGGGGGGGGG,DFGGCFFGFFGGGGAEFGGGGGFGF7E=FFGGC?<CFGFGFGG*;DBFFFFFFFFFD)7?FF:AFFFEEEDDD@FFE;?=ED=:EAC@6390;;EF?6EC113:;EF(:?;;>69(,--89?((84>?0;7(339<:84<:<:>(((
@M04999:289:000000000-L3R54:1:1101:23124:7495 2:N:0:411
GGACTACACGGGTATCTAATCCTGTTCGCTCCCCACGCTTTCGCTCCTCAGCGTCAGTGACGGCCCAGAGACCTGCCTTCGCCATCGGTGTTCTTCCCGATATCTACACATTCCACCGTTACACCGGGAATTCCAGTCTCCCCTACCGCACTCCAGTCCGCCCGTACCCGGCGCCGATCCACCGTTAAGCGATGGACTTTCACACCAGACGCGACGAACCGCCTACGAGCTCTTTACGCCCAATAAATCCGGATAACGCTTGCACCCTCCGTATTACCGCGGCTGCTTGCACGTAGTTAGC
+
CCCCCGGGGGGGGGGGGGGGGGGGGGGGGGGGGGGGGGGGGGGGGGGGGGGGGGGGGGGGGGGGGGGGGGGGGGGGGGGGGGGGGGGGGGGGGGGGGGGGGGGGGGGGGGGGGGGGGGGGGGGGGGGGGGGGGGGGGGGGGGGGGGGGGGGGGGGGFGGGGGGGGGGGGGGGGGGGFGFGGGGGGGDGFGGGGGGGGGGGFFFFFFFF@FFF>DE@BEF95>>?:?<61>BFAFBFA??FF?BBBFFFFF>>1:?D?6;F<FB?7?:B(2;???BBAF6B>>9990,-4:?B?33,-6)54
@M04999:289:000000000-L3R54:1:1101:23869:7498 2:N:0:411
GGAGACTACCGGGGTATCTAATCCTGTTTGCTCCCCACGCTTTCGCATCTCAGCGTCAGTATCTGTCCAGAAGGCCGCCTTCGCCACCGGTATTCCTCCACATCTCTACGCATTTCACCGCTACACGTGGAATTCTACCTTCCTCTACAATACTCCAGATAACCAGTTTTAAGTGCAATTCCCAGGTTGAGCCCGGGGCTTTCACACCTAACTTAATTATCCGCCTACATGCCCTTTACGCCCAGTCATTCCGATTAACGCTCGCACCCTCCGTATTACCGCGGCTGCTGGCACGGAGTTT
+
CCCCCGGGGGGGGGGGGGGGGGGGGGGGGGGGGGGGGGGGGGGGGGGGGGGGGGGGGGGGGGGGGGGGGGGGGGGGGGGGGGGGGGGGGGGGGGGGGGGGGGGGGGGGGGGGGGGGGGGGDGGGGGGGGGGGFGGGGGGGGGGGGGGGGGGGGGGFGGGGGGGGGGGGGGGGGGGGFGFGGGGGGGGGGDFGGGGGGGDGFFFFFFFFFFFFFFFFFFFFFFFBFDFFFFFFFFF@EFFFFFB;?EEAEFFFF?FF?AFF>FFFFFF16?B37??(5ADFBFF093>:7)3:?7:>B>FF2
@M04999:289:000000000-L3R54:1:1101:8298:7537 2:N:0:411
GACTACTCGGGTATCTAATCCTGTTTGCTCCCCACGCTTTCGCATCTCAGCGTCAGTATTTGTCCAGAAGGCCGCCTTCGCCACCGGTATTCCTCCACATCTCTACGCATTTCACCGCTACACGTGGAATTCTACCTTCCTCTACAATACTCCAGATAACCAGTTTTAAGTGCAATTCCCAGGTTGAGCCCGGGGCTTTCACACCTAACTTAATTATCCGCCTACATGCCCTTTACGCCCAGTCATTCCGATTAACGCTCGCACCCTCCGTATTACCGCGGCTGCTGGCACGGAGTTAGCC
+
CCCCCGGGGGGGGGGGGGGGGGGGGGGGGGGGGGGGGGGGGGGGGGGGGGGGGGGGGGGGGGGGGGGGGGGGGGGGGGGGGGGGGGGGGGGGGGGGGGGGGGGGGGDGGGGGGGGGGGGGGGGGGGGGGGGGGGGGGGGGGGGGGGGGGGGGGGGGGGGGGGGGGGGGGGGGGGGGFGFGGGFGGGFGGEGGGGGGDGGGFFFFFFAFDFFFFFFFFFFDFFFFFFFEFEFFFFFFFFFFFFFFF?<CEF@@;DEE6>DFF9;;F:00:1(4<?FFF?0949636:53:F?F((48?AF>7
@M04999:289:000000000-L3R54:1:1101:23369:7555 2:N:0:411
TGACTACAGGGGTATCTAATCCTGTTTGCTCCCCACGCTTTCGCATCTCAGCGTCAGTATCTGTCCAGAAGGCCGCCTTCGCCACCGGTATTCCTCCACATCTCTACGCATTTCACCGCTACACGTGGAATTCTACCTTCCTCTACAATACTCCAGATAACCAGTTTTAAGTGCAATTCCCAGGTTGAGCCCGGGGCTTTCACACCTAACTTAATTATCCGCCTACATGCCCTTTACGCCCAGTCATTCCGATTAACGCTCGCACCCTCCGTATTACCGCGGCTGCTGGCACGGAGTTAGC
+
CCCCCGGGGGGGGGGGGGGGGGGGGGGGGGGGGGGGGGGGGGGGGGGGGGGGGGGGGGGGGGGGGGGGGGGGGGGGGGGGGGGGGGGGGGGGGGGGGGGGGGGGGFGGGGGGGGGGGGGGGGGGGGGGGGGGGGGGGGGGGGGGGGGGGGGGGGGGGGGGGGGGGGGGGGGGGGGGFGFGGGGGGGGGGGGGGGGCGDGGFFFFFFFFFFFFFFFFFFF4;BDFFFEFEEFFFFEFFFDFB@FF@FFFFFFFFF?FCF@??1>BFB:?F?F?FBF>BABB099BFFFFFFF>?097??FF<
@M04999:289:000000000-L3R54:1:1101:3453:7566 2:N:0:411
GGAGTACTACCGGTGTATCTAATCCTGTTCGCTACCCATGCTTTCGAACCTCAGCGTCAGTTACAGACCAGAGCGCCGCCTTCGTCACTGGTTTTCTTCCATATATCTACCCATTCCACCGCTACACATGGAGTTCCACTCTCCTCTTCTGCACTTCAGAAAAACAGTTTCAGCTGCACTTCCTCGGTTAATCCGAGGGCTTTCACAGCTGACTTGTCCTCCGGCCTGCGTTCGCTTTACCCCCAATAAATCCGGACTACGCTTGTCACCTCCGTGTTACCGCGTCCGCTGGCACGTCGTT
+
@@@@,CFEADGEG+@FGGGGGEFGG,<CFE,FFCFCF,<EFFGGGGDFF+<,,;CCF@:6C9F<,@,FF,,9C,6+@C7+,,A,E?,8A?,65A=?E?F,?A?AF9;EE,,9AE9AF9EBFDG=79E,A,994@8;E,,,64=DFCD,@@A,,@9,,,3,=6,,==,@@D=,@EFG*=6?+=F9,@+38@5,2,++03*;CCF969++::5B:FF*:*=A65)(-(99BBF=D((/:1>F)/:(,(657)7CEF6(2((,396<6(..:72((--(41)4)((,(-,(-:1((()((((-,
@M04999:289:000000000-L3R54:1:1101:3243:7575 2:N:0:411
GCAGACTACTAGGGTATCTAATCCTGTTCGCTACCCATGCTTTCGAACCTCAGCGTCAGTTACAGACCAGAGAGCCGCCTTCGCCACTGGTGTTCTTCCATATATCTACGCATTCCACCGCTACACATGGAGTTCCACTCTCCTCTTCTGCACTCAAGAAAAACAGTTTCAGCTGCACTTCCCCGGTTAAGCCGAGGGCTTTCACAGCTGACTTGTTCTCCCGCCTGCGTTCGCTTTACGCCCAATAAATCCGGACAACGCTTGCCACCTACGTATTACCGCGGCTGCTGGCACGTAGTTT
+
CCCCCGGGGGGGGGGGGGGGGGGGGGGGGGGGGGGGGGGGGGGGGFGGGGGGGGGGGGGGGGGGGGGGGGGGGGGGGGGGGGGGGGGGGGGGGGGGGGGGGGGGGGGGGGGGGGGGGGGGGGGGGGGGGGGGGGGGGGGGFFGGGGGGGGGGGGGGGGFGGGGGGGGGGGGGGGGGFGFGGGGGGGGGGGGGG6CDDGGGFFFFFFFFFFBF@FFFFFFFFFFF@FB2@@FFF0;7@EFFFFB<6@;=4564>>FBFFBBBFF?:?DFFFBBFFFBFFF426>F>>BFFFF??<0:0:?4)
@M04999:289:000000000-L3R54:1:1101:23306:7596 2:N:0:411
GAGACTACTAGGGTATCTAATCCTGTTCGCTACCCATGCTTTCGAGCCTCAGCGTCAGTAACAGACCAGAGAGCCGCCTTCGCCACTGGTGTTCTTCCATATATCTACGCATTTCACCGCTACACATGGAGTTCCACTCTCCTCTTCTGCACTCAAGTCTCTCAGTTTCCGATGCTCTTCCTCAGTTAAGCTGAGGGCTTTCACATTCAGACTTAAAAGACCGCCTGCGCTCCCTTTACGCCCAATAAATCCGGATAACGCTTGCACCCTACGTATTACCGCGGCTGCTGGCACGTAGTT
+
CCCCCGGGGGGGGGGGGGGGGGGGGGGGGGGGGGGGGFGGGGGGGGGGGGGGGGGGGGGGGGGGGGGGGGGGGGGGGGGGGGGGEGGGGGGGGGGGGGGGGGGDGGGGGGGGGGGGGGGGGDGGGGGGGGGGGGGGGGGGGGGGGGGGGGGGGGGGGGGGGGGGGGGGGGECEGGGFGFGGGGGGGGGDFGG8,@+=CFGFFFFFFFFFEEEFFFFFFCCFD=AFFFFAF>@>FFFFEEFF@>?D@8ACCFFBFF;;E<;>FF@@FFFFF<?61?AB<<A(49>BB(1:2><(,487?F<
@M04999:289:000000000-L3R54:1:1101:16168:7608 2:N:0:411
TACACGGGTATCTAATCCTGTTCGCTCGCTACGCTCTCGCTCCCCAGCGTCCGTGACTGCCTATCGACCTGCCTTCGCCATCGGTCTTCTTTCCGCCATCTCCATACTCCCTCCTTACACCGGCGATTCCAGCCTCCTTTCTCGCACTCCATCCCGCTCGCACCTTTTACCGATCCTCCCTAAAGTGATGGCCTTTCTTTCCATCCGCGCCTAACCGCCTACCAGCTCTTCTCTCCCAATAATTCATGACAACGCTTGCACCCTACTTCTTACTGCAGCTGCTGGCACGTCGTCAGCTGGC
+
A9@,,8@+=+6CFC<,,,,;C,;6@C,+@,,@7FE6DG,@FFC,,;,;+B,+8C,DC6,CF,,6:66+8+C,C<,C,?,@,9,,?4,9,<C,C<,4,+8,A,C,,C,5:,,,9+,9?A9,E7@+++8A5,,,,+,3D,,,,37=8+@+=,,72@,+@++**34*32,,22;***34+0;*0**,,5>CF:,=<:,?C+:+:F+++2)).(,(()))6)70)42).404)))).)..8(())5))6))))).)((-(((-).4?6::)).))69))4)()..2))4:()3.((4(4(4)(3(
@M04999:289:000000000-L3R54:1:1101:16158:7617 2:N:0:411
TGACTACACGGGTATCTAATCCTGTTTGCTCCCCACGCTTTCGCATCTCAGCGTCAGTATCTGTCCAGAAGGCCGCCTTCGCCACCGGTATTCCTCCACATCTCTACGCATTTCACCGCTACACGTGGAATTCTACCTTCCTCTACAATACTCCAGATAACCAGTTTTAAGTGCAATTCCCAGGTTGAGCCCGGGGCTTTCACACCTAACTTAATTATCCGCCTACATGCCCTTTACGCCCAGTCATTCCGATTAACGCTCGCACCCTCCGTATTACCGCGGCTGCTGGCACGGAGTTAGC
+
CCCCCGGGGGGCGGGGGGGGGGGGGGGGGGFGGGGGGGGEFGCEGEGFGGGGGGGGGGFGGGGGGGGEGFGGGGGGGGGGGGGGGGGGECGGGGGGGFGGGGGGGGFFGGEGGGGGFEGGGGGGGGGDDCGGGGGFGGGGGGGGGGGGFGGGGGGFFGGGGGGGDGFFC?9FGGGGFDFF=F?F?FGGGGGGGGEGDDC4FAFFFFFFFFFE3BFFFFF?5@DF=BEEEEBFFFF)7(75;??5<@FFFEFF;6;EE?>BFFF06>B?B<9:0:2<AD<>((3>>67)50(40,41:224)
@M04999:289:000000000-L3R54:1:1101:6262:7646 2:N:0:411
GGGACTACCCGGGTATCTAATCCTGTTCGCTACCCATGCTTTCGAACCTCAGCGTCAGTTACAGACCAGAGAGCCGCCTTCGCCACTGGTGTTCTTCCATATATCTACGCATTCCACCGCTACACATGGAGTTCCACTCTCCTCTTCTGCACTCAAGAAAAACAGTTTCAGCTGCACTTCCCCGGTTAAGCCGAGGGCTTTCACAGCTGACTTGTTCTCCCGCCTGCGTTCGCTTTACGCCCAATAAATCCGGACAACGCTTGCCACCTACGTATTACCGCGGCTGCTGGCACGTAGTT
+
CCCCCGGGGGGGGGGGGGGGGGGGGGGGGGGGGGGGGGGGGGGGGAFGGGGGGGGGGGGGGGGGGGGGGGGGGGGGGGGGGGGGGGGGGGGGGGGGGGGGGGGGGGGGGGGGGGGGGGGGGGGGGFGGGGGGGGGGGGGGGGGGGGGGGGGGGGGGGGCFGGGGGGGGGGGGGGGGFGFGGGGGGGGEGGGGGGGGGGGGFFFFFFFFFEFEEFFFFFFFFFF@DFFFFF<?@;DFFFFFF9@F8EF:AFF>96>FFF0>B-4??FD<BFFB:<<BAFFFBB66>BFFF2:080372:>
@M04999:289:000000000-L3R54:1:1101:24523:7650 2:N:0:411
GGACTACCCGGGTATCTAATCCTGTTCGCTACCCATGCTTTCGAACCTCAGCGTCAGTTACAGACCAGAGAGCCGCCTTCGCCACTGGTGTTCTTCCATATATCTACGCATTCCACCGCTACACATGGAGTTCCACTCTCCTCTTCTGCACTCAAGAAAAACAGTTTCAGCTGCACTTCCCCGGTTAAGCCGAGGGCTTTCACAGCTGACTTGTTCTCCCGCCTGCGTTCGCTTTACGCCCAATAAATCCGGACAACGCTTACCACCTACGTATTACCGCGGCTGCTGGCACGTAGTTAGC
+
CCCCCGGGGGGGGGGGGGGGGGGGGGGGGGGGGGGGGGGGGGGGGGGGGGGGGGGGGGGGGGGGGGGGGGGGGGGGGGGGGGGGGGGGGGGGGGGGGGGGGGGGGGGGGGGGGGGGGGGGGGGGGGGGGGGGGGGGGGGGGGGGGGGGGGGGGGGGFGGGGGGGGGGGGGGGGGGGFGFGGGGGCECCFGGGDGGGGGGGFFFFFFFFFFFFFFFFFFFFDF@FFFFDFFFFFFFEEFFDBF0=33>EF:>BFBFBFFFFFFF>DFFBFF((,:?A>AF;3>>038>F:62?<14:34<<6
@M04999:289:000000000-L3R54:1:1101:15896:7669 2:N:0:411
TTGGACTACCCGGGTATCTAATCCTGTTCGCTCCCCACGCTTTCGTCCATCAGCGTCAATCGGTATTTAGTAACCCGCCTTCGCAATCGGGGTTCTGTGTAATATCTATGCATTTCACCGCTACACTACACATTCCAGCTACTTCAATACTATTCAAGATTAACAGTATCAACGGCAGTTCTACAGTTAAGCTGCAGGTTTTCACCGCTGACTTATCAACCCGCCTACGCACCCTTTAAACCCAATAAATCCGGATAACGCTCGCATCCTCCGTATTACCGCGGCTGCTGGCACGGAGTT
+
CCCCCGGFGGGGGGGGGGGGGGGGGGGGGGGGGGGGGGGGGGGGGGGGGGGGGGGGGGGGGGGGFGGGGGGGGGGGGGGGGGGGGFGGGGDGGGGGGGGGGGGFGFGAFEGGGGGGGGGGGGGGGGG=FGGGGEGGGGGGGGGGGGCECFGFGAFGFAFGGGGGGFGGDGFFGGDEEDFGGGGGGDGGGAGGGDGGFCFFFFFFFFF>=9BFFFFFEFFBA@5@FF?@@(31:DFFFCCFFF<;(/)4>?EEF0(:<A?:B<?FB>:>BDF:(31::)64:>6(29;??FFBB7(,3(4:
@M04999:289:000000000-L3R54:1:1101:6790:7676 2:N:0:411
TCAGACTACAAGGGTATCTAATCCTGTTCGCTACCCATGCTTTCGAACCTCAGCGTCAGTTACAGACCAGAGAGCCGCCTTCGCCACTGGTGTTCTTCCATATATCTACGCATTCCACCGCTACACATGGAGTTCCACTCTCCTCTTCTGCACTCAAGAAAAACAGTTTCAGCTGCACTTCCCCGGTTAAGCCGAGGGCTTTCACAGCTGACTTGTTCTCCCGCCTGCGTTCGCTTTACGCCCAATAAATCCGGACAACGCTTGCCACCTACGTATTACCGCGGCTCCTGGCACGTAGTTC
+
CCCCCGGFGGGGGGGGGGGGGGFFGGGGGGGGGGFFGFCFGGGGG,CFGGGGGEGFGGGGGGGEGFGGGGFGGGGGGCFGGGGGGGGGFFGG=FGGGGGGGGFGGGGGGGDGGGGGCFF@FGGGGGFGGC8FFFGGGGFFFGGCD,@FF@FEDG??@D==DFGGGGGGGGGGGGGGFGFGGGGGGCGGGGACGG>CD>DFAF99FFFFB=EBEFFFBFFFF=F>@@5>2627(:?D?)9)8@9<0;=AECCF006>63:BF?111?A???4>:<?<04<61(40(-((.5281,4(4182)
@M04999:289:000000000-L3R54:1:1101:26709:7681 2:N:0:411
GACTACTGGGGTATCTAATCCTGTTTGCTCCCCACGCTTTCGCATCTCAGCGTCAGTATCTGTCCAGAAGGCCGCCTTCGCCACCGGTATTCCTCCACATCTCTACGCATTTCACCGCTACACGTGGAATTCTACCTTCCTCTACAATACTCCAGATAACCAGTTTTAAGTGCAATTCCCAGGTTGAGCCCGGGGCTTTCACACCTAACTTAATTATCCGCCTACATGCCCTTTACGCCCAGTCATTCCGCTTAACGCTCGCACCCTCCGTATTACCGCCGCTGCTGGCACGGAGTTAGCC
+
CCCCCGGGGGGGGGGGGGGGGGGGGGGGGGGGGGGGGGGGGGGGDGGGGGGGGGGGGEGFGFFGFGFFGGGGGGGGEFGGGGGGGEGGFGGGGGGGGFGFGFFGFG@GGGGGGGGFCGGGGGGGGGGGFGGGGGGGGGGGGGGGFGGGGGGGGGGFFGGFEGGGGGGGGGFFGGGGFGFG7DFGGG?@FGGGGGGGDFGGFFFFFFFAFFE34=AFFFF(A@@9@(@C=B2>@ECFDF3B?24;4?EFFF(67@FE?;;36>;>;1,-39<(42699<>(19((,).2(()-(,(-44>A?
@M04999:289:000000000-L3R54:1:1101:17671:7696 2:N:0:411
GAGAGACTACAGGGGTATCTAATCCTGTTTGCTCCCCACGCTTTCGCATCTCAGCGTCAGTATCTGTCCAGAAGGCCGCCTTCGCCACCGGTATTCCTCCACATCTCTACGCATTTCACCGCTACACGTGGAATTCTACCTTCCTCTACAATACTCCAGATAACCAGTTTTAAGTGCAATTCCCAGGTTGAGCCCGGGGCTTTCACACCTAACTTAATTATCCGCCTACATGCCCTTTACGCCCAGTCATTCCGATTAACGCTCGCACCCTCCGTATTCCCGCGGCTGCTGGCACGGAGTT
+
CCCCCGGGGGGGGGGGGGGGGGGGGGGGGGGGGGGGGGGGGGGGGGGGGGGGGGGGGGGGGGGGGGGGGGGGGGGGGGGGGGGGGGGGGGGGGGGGGGGGGGGGGGGGGGGGGGGGGGGGGGGDGGGGGGGGGGGGGGGGGGGGGGGGGGGGGGGGGGGGGGGGGGGGGGGGGGGGFGFGGGGGGGGGGGDFGGGGGGCGFFFFFFCFFFFEFFFF=FFCFEF?DFF>F9C?;EFFFFCF1?;@?;@FEFFFE;6??DFF196(4;BFB:BFF;4178))3(3,4196BFF>B:>:426<:
@M04999:289:000000000-L3R54:1:1101:4836:7739 2:N:0:411
GGACTACTAGGGTATCTAATCCTGTTTGCTCCCCACGCTTTCGCATCTCAGCGTCAGTATCTGTCCAGAAGGCCGCCTTCGCCACCGGTATTCCTCCACATCTCTACGCATTTCACCGCTACACGTGGAATTCTACCTTCCTCTACAATACTCTAGTTAACCAGTTTTAAGTGCAATTCCTAGGTTGAGCCCAGGGCTTTCACACCTAACTTAATTATCCGCCTACATGCCCTTTACGCCCAGTCATTCCGATTAACGCTCGCACCCTCCGTATTACCGCGGCTGCTGGCACGGAGTTAGC
+
CCCCCGGGGGGGGGGGGGGGGGGGGGGGGGGGGGGGGGGGGGGGGGGGGGGGGGGGGGGGGGGGGGGGGGGGGGGGGGGGGGGFGFGGEEGGGGGGGGGGGGGGGGGGGGGGGGGGGGGGGGGGGGGGGGGFGGGGGGGGGGGGGGGGFGGGGGFGGGGGGGGGFGGGGGGGGGGGFGFGGGGGGGGFGGGGGGFDGGGGFFFFFFFF@CFCFFFFFFFFFFFFFFFFFFFFFFFFFFFEFF=EF=CFFF@;F?DFF<BDFFFFFF<?FFFFF:?2)<B9B(106:??0:?FF99B?:4:4
@M04999:289:000000000-L3R54:1:1101:13401:7769 2:N:0:411
TATTTGACTACTAGGGTATCTAATCCTGTTTGCTACCCACGCTTTCGAGCATGAACGTCAGTGTTATCCCAGGAGGCTGCCTTCGCCATCGGTCTTCCTCCACATCTCTACGCATTTCACTGCTACACGTGGAATTCTACCTCCCTCTGACACACTCTAGTTAGACAGTTTCAAATGCACGTCCCAAGTTGAGCTCGGGGATTTCACATCTGACTTATCTAACCGTCTGCGCTCGCTTTACGCCCAGTACTTCCGATTAACGCTCGCACCCTACGTATTACCGCGGCTGCTGGCACGTAGT
+
CCCCCCFGFCGGCFGGFGGGGFFGGGGGGGEGGGFFGGFEFGGGGGGGEFEFG9EFFGGCGGGFGFFG<@A@FF@@CFGGGGGGGGGGGGGFG7FGGGGGGGGGEFFEGGGFGEGGGGFFGGGGFGCGCF8C+@FFGGFGGFGCGGGGFEGGGCGEGGC8@@A8DD=8=EEGFF+=+31?@FGEGD8@D=:DEEGG>DCDEEFFF?EF@CAECFFF5BFFFFEFBFFF2A>))-/>DDD6459@>27@F)95;36;<;06E?B0;29092(828:<3>:-:A<14(49(:>?0??<??:63
@M04999:289:000000000-L3R54:1:1101:18951:7771 2:N:0:411
GGCAGACTACACGGGTATCTAATCCTGTTCGCTCCCCACGCTTTCGTCCATCAGCGTCAATCGGTATTTAGTAACCTGCCTTCGCAATCGGGGTTCTGTGTAATATCTATGCATTTCACCGCTACACTACACATTCCAGCTACTTCAATACTATTCAAGATTAACAGTATCAACGGCAGTTCTACAGTTAAGCTGCAGGTTTTCACCGCTGACTTATCAACCCGCCTACGGACCCTTTAAACCCAATAAATCCGGATAACGCTCGCATCCTCCGTATTACCGCGGCTGCTGGCACGGAGTT
+
CCCCCGGGGGGGGGGGGGGGGGGGGGGGGGGGGGGGGGGGGGGGGGGGGGGGGGGGGGGGGGGGGGGGGGFGGGGGGGGGGGGGGGGGGGGGGGGGGGGFGGFGFGGGGGGGGGGGGGGGGGGGGGGGFGGGGGGGGGFGGFGGGGGFGGGGGGGGGCFAFGGFFGGGGGGGGGG6BC5DGGGEFGGGGGGGGGFGGGGGFFFFFFFFFFFFFFFFFFFCAFFF>FFFFD?DFFDFDFFCCEFFDFFF<EEE@B@F<?AF@FFB>B>FBFFBFFF6?FFFFFBB9;>9BFF>B?BFB>;<:
@M04999:289:000000000-L3R54:1:1101:22210:7784 2:N:0:411
CGGGACTACTGGGGTATCTAATCCTGTTTGCTCCCCACGCTTTCGCATCTCAGCGTCAGTATCTGTCCAGAAAGCCGCCTTCGCCACCGGTATTCCTCCACATCTCTACGCATTTCACCGCTACACGTGGAATTCTACCTTCCTCTACAATACTCCAGATAACCAGTTTTAAGTGCAATTCCCAGGTTGAGCCCGGGGCTTTCACACCTAACTTAACTATCCGCCTACATGCCCTTTACGCCCAGTCATTCCGATTAACGCTCGCACCCTCCGTATTACCGCGGCTGCTGGCACGGAGTT
+
CCCCCGGGGGFGGGGGGGGGGGGGGGGGGGGGGGGGGGGGGGGGGGGGGGGGGGGGGGGGGGGGGGGGGGGGGGGGGGGGGGGGGGGGGGGDGGGGGGGGGGGGGGGGGGGGGGGGGGGGGGEGGGGGGGGGGGGGGGGGGGGGGGGGGGGGGGGGGFGGGGGGGFGGGGGGGGFGDGFGGGGGGFGGGGGGGGG5CDDGFFFFFFFFFFFFFFFFFFFEFF?DFF@DFECBF@FFFFF3<FF@;=@9EEEFFF;DFFFDFFF>>;>BFFFF6?0326<BBFB9;>>?).4<B?F>>03,
@M04999:289:000000000-L3R54:1:1101:3135:7810 2:N:0:411
GGACTACCGGGGTATCTAATCCTGTTCGCTCCCCACGCTTTCGCTCCTCAGCGTCAGTGACGGCCCAGAGACCTGCCTTCGCCATCGGTGTTCTTCCCGATATCTACACATTCCACCGTTACACCGGGAATTCCAGTCTCCCCTACCGCACTCCAGTCCGCCCGTACCCGGCGCCGATCCACCGTTAAGCGATGGACTTTCACACCAGACGCGACGAACCGCCTACGAGCTCTTTACGCCCAATAAATCCGGATAACGCTTGCACCCTACGTATTACCGCGGCTGCTGGCACGTAGTTAGC
+
CCCCCGGGGGGGGGGGGGGGGGGGGGGGGGGGGGGGGGGGGGGGGGGGGGGGGGGGGGGGGGGGGGGGGGGGGGGGGGGGGGGGGGGGGGGGGGGGGGGGGGGGGGGGGGGGGGGGGGGGGGGGGGGGEGGGGGGGGGGGGGGGGGDGGGGGGGGGGGGGGGGGGGGCFGGGGGGGFG>DGGGGFGGGGGGEFEGGG=CFFFFFFBFFFFBBF:>EFBDFEBFFF?0:<0;:<4>AABFFFFFF?<95>?>>6216<1(,:B<7,:?BFFB3?A?B94(((((--447((431::24<:2-
@M04999:289:000000000-L3R54:1:1101:28188:7845 2:N:0:411
TAGACTACAAGGGTATCTAATCCTGTTCGCTCCCCACGCTTTCGTCCATCAGCGTCAATCGGTATTTAGTAACCTGCCTTCGCAATCGGGGTTCTGTGTAATATCTATGCATTTCACCGCTACACTACACATTCCAGCTACTTCAATACTATTCAAGATTAACAGTATCAACTGCAGTTCTACAGTTAATCTGCAGGTTTTCACCGCTGACTTATCAACTCGCCTACGGACCCTTTAAACCCACTAAATCCGTCTAACGCTCGCATCCTCCGTATTACCTCCGCTGCTGTCACGTAGTTAT
+
-6,ABFFG8,CC,;CCEEGGGG9CF@;FFEGDF<FGGFGE7CFCGECE9FF9F+8B,,EFCCCFGGD<EEFGGGGCDFAFFFE7@FFGGGG==FEEFF@E,?E?F<F<,9C9F?F9FGGE7ECDFG:FGGF:CFE;EEGAE=,@CF;;8EFGFG86499,,EFC9F8E:=,@=8D9D8DFG8DA8EGG8,6EDFGD==8=?AAC:5?>55=E<6=CEFA*38)88>D99@A9@=33@?4A@5@(73B38@(66(((./,((/3:1(:@34(2-(.(466)5(42,,4?:).668,.1:4:-
@M04999:289:000000000-L3R54:1:1101:15590:7883 2:N:0:411
CGACTACACGGGTATCTAATCCTGTTCGCTACCCATGCTTTCGAACCTCAGCGTCAGTTACAGACCAGAGAGCCGCCTTCGCCACTGGTGTTCTTCCATATATCTACGCATTCCACCGCTACACATGGAGTTCCACTCTCCTCTTCTGCACTCAAGAAAAACAGTTTCAGCTGCACTTCCCCGGTTAAGCCGAGGGCTTTCACAGCTGACTTGTTCTCCCGCCTGCGTTCGCTTTACGCCCAATAAATCCGGACAACGCTTGCCACCTACGTATTACCGCGGCTGCTGGCACGTAGTTAGC
+
CCCCCGGGGGGGGGGGGGGGGGGGGGGGGGGGGGGGGGGGGGGFGGGGGGGGGGGGGGGGGGGFGGGGGGGGGGGGGGGGGGGGGGGGGGGGGGGGGGGFFFFGGGGGGGGGGGGGGCFGGGGGGGGFGGGGGGGGGGGGGGGGGGGGGGGGGGGGG?CGDEGGGGGGGCFGGGGGFGFFGGD>EGEGFFGDC*@DCCCGFFFAAFFFFFFFFFFFFFFFF>FF2@>DFFFFFFFFFFFFFF0@;34?EF29?FB?FFFFFFF?AFFFBB6?<B?DAF09099B117:::<FF??::<))4
@M04999:289:000000000-L3R54:1:1101:15995:7911 2:N:0:411
TGACTACTGGGGTATCTAATCCTGTTCGCTCCCCACGCTTTCGCTCCTCAGCGTCAGTGACGGCCCAGAGACCTGCCTTCGCCATCGGTGTTCTTCCCGATATCTACACATTCCACCGTTACACCGGGGATTCCAGTCTCCCCTACCGCACTCCAGTCCGCCCGTACCCGGCGCCGATCCACCGTTAAGCGATGGACTTTCACACCAGACGCGACGAACCGCCTACGAGCTCTTTACGCCCCATAAATCCGGATAACGCTTGCACCCTACGTATTACCGCGGCTGCTGGCACGTAGTTAGC
+
CCCCCGGFFGGGGGGGFFGGGGFGGGFGGGFGGGGGGGGGGGCGEGGGGGGGGGGCGGGGGGGGGGEFGGGGGGGGGGGFFGGEFGGGGCGGGGCEGGGGGGGGFFGFFFGGGGFGGGFEEGFGGDFGGGGGFGCGDGGGGGGFFGGEGDGEGFFGGGGGGGGGGGE7EECGGGGG>GEGFGGGGGGGGGD5=E=DGGGGFAFCFE38:B>;9EBD0>DF39>12:?F<B6:6AB)<:FEB(3<(4<A<?(3018AF?B?????FFF<<B?B2<?<<A:(--711:>05?22(.(4?2)4-
@M04999:289:000000000-L3R54:1:1101:4507:7969 2:N:0:411
CTCGGACTACAGGGGTATCTAATCCTGTTTGCTACCCACGCTTTCGAGCATGAACGTCAGTGTTATCCCAGGAGGCTGCCTTCGCCATCGGTATTCCTCCACATCTCTACGCATTTCACTGCTACACGTGGAATTCTACCTCCCTCTGACACACTCTAGTTAGACAGTTTCAAATGCACGTCCCAAGTTGAGCTCGGGGATTTCACATCTGACTTATCTAACCGTCTGCGCTCGCTTTACGCCCAGTAATTCCGATTAACGCTCGCACCCTACGTATTACCGCGGCTGCTGGCACGTAGTT
+
CCCCCGGGGGGGGGGGGGGGGGGGGGGGGGGGGGGGGGGGGGGGGGGGGGGGGGGGGGGGGGGGGGGGGGGGGGGGGFGGGGGGGGGGGGGGGGGGGGGGGGGGGGGGGGGGGGGGGGGGGGGGGGGGGGGGGGGGGGGGGGGGGGGGGGGGGGGGGGCEGGGGGGGGFCGGGGGGFGFGFGGGGGGGFFGGGGGDGGGGFAFFFFFFFFFEFFFFFFFEFFF9>DF5A>BBFBFFFFEFFFFF?@EEFFE?EFFF;@EE@FDFFFFB>B:B??1>9:AA<496>99BF::??<B?<BFFD
@M04999:289:000000000-L3R54:1:1101:9406:7969 2:N:0:411
CGACTACAGGGGTATCTAATCCTGTTTGCTCCCCACGCTTTCGCATCTCAGCGTCAGTATCTGTCCAGAAGGCCGCCTTCGCCACCGGTATTCCTCCACATCTCTACGCATTTCACCGCTACACGTGGAATTCTACCTTCCTCTACAATACTCCAGATAACCAGTTTTAAGTGCAATTCCCAGGTTGAGCCCGGGGCTTTCACACCTAACTTAATTATCCGCCTACATGCCCTTTACGCCCAGTCATTCCGATTAACGCTCGCACCCTCCGTATTACCGCGGCTGCTGGCACGGAGTTAGC
+
CCCCCGGFGGGEGGGGGGFGGGGGGGGGGGGGGGGGGGGGGGGGGGGGGGGGGGGGGGGGGGGGGGG<FFGGGGGGGGGGGGGGGGGGGCGGGGGGGGGGGGGGGGGFGGGGGGGGGGGGCEGGGGEGGFGGGGFGFGGGGGGGGGGGGGGGGGGGGGGGGGGGGGGGGGFGDGGGFGFGGGG6FGDCFGGGCCCDGGGGFFFFFFFFBFEEEBFFFFFFEFFFFD@FEFEFFFFFF?FEF;?F=>EFFF@1?;@?E2;BFFBFF>FFFBF?BFFAFB(7979>BFF3?F<?:761?FA25
@M04999:289:000000000-L3R54:1:1101:7297:7998 2:N:0:411
GACTACCAGGGTATCTAATCCTGTTTGCTCCCCACGCTTTCGCATCTCAGCGTCAGTATCTGTCCAGAAGGCCGCCTTCGCCACCGGTATTCCTCCACATCTCTACGCATTTCACCGCTACACGTGGAATTCTACCTTCCTCTACAATACTCCAGATAACCAGTTTTAAGTGCAATTCCCAGGTTGAGCCCGGGGCTTTCACACCTAACTTAATTATCCGCCTACATGCCCTTTACGCCCAGTCATTCCGATTAACGCTCGCACCCTCCGTATTACCGCGGCTGCTGGCACGGAGTTAGCC
+
CCCCCGGGGGGGGGGGGGGGGGGGGGGGGGGGGGGGGGGGGGGGGGGGGGGGGGGGGGGGGGGGGGGGGGGGGGGGGGGGGGGGGGGGGGGGGGGGGGGGGGGGGGGGGGGGGGGGGGGGGGGGGGDGGGGGGGGGGGGGGGGGGGGGGGGGGGGGGGGGGGGGGGGGGGGGGGGGFGFGGGGGGGGGGGGGGGGGGGGGFFFFEFFFFFEFFFFFFFFFF@F=BFFFFFFFFFFFDF6D?1.7<CCFE8<@F0?E?01;>F;F4<?F<66(48AFFFF(7>F6?F:4:<B?BF9??).:4
@M04999:289:000000000-L3R54:1:1101:12544:8002 2:N:0:411
GACTCCCGGGTATCTAATCCTGTTCGCTCCCCACGCTTTCGCTCCTCAGCGTCAGTGACGGCCCAGAGACCAGCCTTCGCCATCGGTGTTCTTCCCGATATCTACACATTCCACCGTTACACCGGGAATTCCAGTCTCCCCTACCGCACTCCAGTCCGCCCGTACCCGGCGCCGATCCACCGTTAAGCGGTGGACTTTCACACCAGACGCTACGAACCGCCTACGAGCCCTTTACGCCCAATAAATCCGGATCACGCCTGCACCCTACCTATTACCGCGGCTGCCTGCCCCTAGTTAGCCC
+
CCCCCGGGGGGGGGGCGGGGCGGGFGGGFGGG@@8@CFGGGGGGGEGGGGGGGGGG<@FGGFGGGFCFFGGF<FGDFGCGG,@FCGCCFGDCGCEG@@FCGGGAFGGGGGCFGGGGGEFGDGG7FCFCFGDGCFGFAEGGGGFDC=EGGC8CC6EGG+:CGGGGCDGE5CCEGD4CAG6DGDGG>FCC57;5:*=*;@F77+=B:>5>(9(,37:>>FB9:1(42(-2(4,344>,8BF),.).-6)4(338(4<01(.,4(4838(.(.5-6.-9(7>09(((().((.((((.6)).4(
@M04999:289:000000000-L3R54:1:1101:6053:8129 2:N:0:411
CGGTCGACTACAAGGGTATCTAATCCTGTTTGCTCCCCACGCTTTCGCATCTCAGCGTCAGTATCTGTCCAGAAGGCCGCCTTCGCCACCGGTATTCCTCCACATCTCTACGCATTTCACCGCTACACGTGGAATTCTACCTTCCTCTACAATACTCCAGATAACCAGTTTTAAGTGCAATTCCCAGGTTGAGCCCGGGGCTTTCACACCTAACTTAATTATCCGCCTACATGCCCTTTACGCCCAGTCATTCCGATTAACGCTCGCACCCTCCGTATTACCGCGGCTGCTGGCACGGAGT
+
CCCCCGDGE:FFGDFEGFGFGGECCCEFEGGGGGGGGGGGGGG@GGGGGGGGGGGGGGGGGGGGGGGGGGGGGGGGGGGGGGGGGGGGGGGGG>FDGGGGGGGGGGGGGGGGGGGGGGGGGGGGGGGGGGGGGGGGGGGGGGGGGGGGGGGFFGGGGGGGGGGGGGGGFCGFGGFGFGFGGGGGGGFFFGGGGCD5DCDDFFAFFFFFEF=EFFFFFFFFFFFFFB>=2=@?CE;DE@@CEDFBB;?FFFF?7?@@FF?FF03?26B>F9BBFFF<67BFF90309>F9?B?0::<:9>B6
@M04999:289:000000000-L3R54:1:1101:10424:8164 2:N:0:411
ATCGACTACCAGGGTATCTAATCCTGTTTGCTCCCCACGCTTTCGCATCTCAGCGTCAGTATCTGTCCAGAAGGCCGCCTTCGCCACCGGTATTCCTCCACATCTCTACGCATTTCACCGCTACACGTGGAATTCTACCTTCCTCTACAATACTCCAGATAACCAGTTTTAAGTGCAATTCCCAGGTTGAGCCCGGGGCTTTCACACCTAACTTAATTATCCGCCTACATGCCCTTTACGCCCAGTCATTCCGATTAACGCTCGCACCCTCCGTATTACCGCGGCTGCTGGCACGGAGTTT
+
CCCCCGGGGGGGGGGGGGGGGGGGGGGGGGGGGGGGGGGGGGGGGGGGGGGGGGGGGGGGGGGGGGGGGGCFGGGGGGGGGGGGGGGGGGGGGGGGGGGGGGGGGGGGGGGGGGGGGGGGGGGGGGGGGGGGGGGGGGGGGGGGGGGGGGGGGGGGGGFGGGGGGGGGGGGGFGGGFGFFGGGGCFGGGGGGGGGGCCDGFFFFFFFFFFFFFFFFFFFFFFDFFFFFFF?E;@EFFFE);BFD1@E<?EFF@@@FFEF<>FB>BFFF:?BB(-4?BFFA09(36>6:?:(2(,(-(-8B)
@M04999:289:000000000-L3R54:1:1101:26649:8220 2:N:0:411
GACTACTCGGGTATCTAATCCTGTTCGCTCCCCACGCTTTCGCTCCTCAGCGTCAGTGATGGCCCAGAGACCTGCCTTCGCCATCGGTGTTCTTCCCGATATCTACACATTCCACCGTTACACCGGGAATTTCAGTCTCCCCTACAGCACTCCAGTCCGCCCGTACTCGGCGCCGATCCACCGTTAAGCGAGGGCCTTCCACACCAGACGTGACGAACCGCCTTCGGTCTGTTTACGCCCCATAAATCCCGAGAACGCTTGCAGCCTACGTATTACCGCAGCTGTCGGCACGGAGTTATCC
+
CCCC<FGCBF:C@@@FGCFFGGDFFDFEE@:<@EC:FFGGG>,FCFGGDECEFGG@F,C,<FG<,F,CC,E,@@<BFFGG7CF@G=FEGGG<EEF<,@F::CFG;FGD:=CEF9,E:4+6@;:F:7==F<<,9D=DFDCE=AFGF88AD888?8,EG,@=E+@@+++7@+:**4**3C*9A>*A5;:,,****31*1;**1+).55)816(((0))().35,-()31-,(,6AB24309>(,4(224)(,-(,((.(-(((245232)41:342AAA(((-((5.)(,(((((-(-.))))
@M04999:289:000000000-L3R54:1:1101:5146:8232 2:N:0:411
GACTACAAGGGTATCTAATCCTGTTCGCTACCCATGCTTTCGAACCTCAGCGTCAGTTACAGACCAGAGAGCCGCCTTCGCCACTGGTGTTCTTCCATATATCTACGCATTCCACCGCTACACATGGAGTTCCACTCTCCTCTTCTGCACTCAAGAAAAACAGTTTCAGCTGCACTTCCCCGGTTAAGCCGAGGGCTTTCACAGCTGACTTGTTCTCCCGCCTGCGTTCGCTTTACGCCCAATAAATCCGGACAACGCTTGCCACCTACGTATTACCGCGGCTGCTGGCACGTAGTTAGCC
+
CCCCCGGGGGGGGGGGGGGGGGGGGGGGGGGGGGFGGGGGGGGGGGGGGGGGGGGGGGGGGGGGGGGGGGGGGGGGGGGGGGGGGGGGGGGGGGGGGGGGGGGGGGGGGGGGGGGGGGGGGGGGGGGGGGGGGGGGGGGGGGGGGGGGGGGGGGGGGGGGGGGGGGGGGGGGGGGGFGFGGGGGGGGGGGGGGGGGGGGGFFFFFFFFFFFFFFFFEFFFFFFFFFDFFFFFDDFFFFFAD7;EFC?EFBF?BFFFBFFFFF>A????BBB?FFADFF>>B9>BF24264>FF1425>294
@M04999:289:000000000-L3R54:1:1101:8239:8274 2:N:0:411
GTGACTACACGGGTATCTAATCCTGTTTGCTCCCCACGCTTTCGCATCTCAGCGTCAGTATCTGTCCAGAAGGCCGCCTTCGCCACCGGTATTCCTCCACATCTCTACGCATTTCACCGCTACACGTGGAATTCTACCTTCCTCTACAATACTCCAGATAACCAGTTTTAAGTGCAATTCCCAGGTTGAGCCCGGGGCTTTCACACCTAACTTAATTATCCGCCTACATGCCCTTTACGCCCAGTCATTCCGATTAACGCTCGCACCCCCCGTATTACCGCGGCTGCTGGCACGGAGTT
+
C@<<@9<FCFG7@F+FC@CF<<CF,C<<<FEFGCFCF@+F@@FGG7CF<@@FDFB@CFGAA@FCC@6<@<@6C<F@FCC@F<FFGE<CFG:?EBF5,4EBFGGFD,A5ACEG7<FECFEEFGG@FGAEC+<,A46@@D@AFGG83=DGFEDGADFFDC8DFEGFFG98CE@E@CF=FFF7=?FFCGGGFDGGGGE5?4D469BFFFFFFB@CEFFFFFFFF@(59@F@C4E)8E/)4;:B(188@<AC?)5;0//37C6>(8;;FF9((((,,(((-64?7(2226:)4((,4:09>-1
@M04999:289:000000000-L3R54:1:1101:6717:8320 2:N:0:411
GACTACTCGGGTATCTAATCCTGTTCGCTCCCCACGCTTTCGTCCATCAGCGCCAATCGGTATTTAGTAACCTGCCTTCGCAATCGGGGTTCTGTGTAATATCTATGCATTTCACCGCTACACTACACATTCCAGCTACTTCAATACTATTCAAGATTAACAGTATCAACGGCAGTTCTACAGTTAAGCTGCAGGTTTTCACCGCTGACTTATCAACCCGCCTACGGACCCTTTAAACCCAATAAATCCGGATAACGCGCGCATCCTCCGTATTACCGCGGCTGCTGGCACGGCGTTAGCC
+
CCCCCGGGEEGGGGGGGGGGGGGGGG;:CFCCCGGGGGGGCFFGG7FFFFGGGGDGFGFGGGFA<FGGGGGGGGGGGFGGEFDCGGCGGGGGGGDFFGGCGGGGGGFFF9FF<AEFGGGGGFGFGGGFE@FGAFFGGGFG@EFGGGGGGGGGC=FGFGGGFGGGGGGGCGG8EED@7DFGGGGGGGCFGFGFGEGDFGGC=EFFEFE?CE7;EFFFFFFFFF@F@?2@>9@BD@69>A@>;D8EFC<3(60?DFFF?93(29BFF:28(348?BF9>019>>;>FFF0(,)(-(--4<192
@M04999:289:000000000-L3R54:1:1101:20953:8325 2:N:0:411
TGCCTGACTACCCGGGTATCTAATCCTGTTTGCTCCCCACGCTTTCGCATCTCAGCGTCAGTATCTGTCCAGAAGGCCGCCTTCGCCACCGGTATTCCTCCACATCTCTACGCATTTCACCGCTACACGTGGAATTCTACCTTCCTCTACAATACTCCAGATAACCAGTTTTAAGTGCAGTTCCCAGGTTGAGCCCGGGGCTTTCACACCTAACTTAATTATCCGCCTACATGCCCTTTACGCCCAGTCATTCCGATTAACGCTCGCACCCTCCGTATTACCGCGGCTGCTGTCACGGAGT
+
CCCCCGGGGGGGGGGGGGGGGGGGGGGGGGGGGGGGGGGGGGGGGGGGGGGGGGEGGGGGGGGGGGGGGGGGGGGDGGGGGGGGGGGGGGGGGGGGGGGGGGGGGGGGGGGGGGGGGGGGGGGGGGGGGGGGG9FGGGGGGGGGGGGGGGGGGGGGGGG?FGGGGGFGGGGGGGGGFGFGGGGGGGFGGGCGFGGGGGDGEFFFFFFFEFFFFFFFFFFE87CF>DDFF@;EFF=@EFF6C(;;6@DFF4CFFF8<D?0>F0;02-7119?::B((,1:4<9BFF049><:3),)4:(-,-
@M04999:289:000000000-L3R54:1:1101:18364:8326 2:N:0:411
GGCACGACTACCCGGGTATCTAATCCTGTTTGCTCCCCACGCTTTCGCATCTCAGCGTCAGTATCTGTCCAGAAGGCCGCCTTCGCCACCGGTATTCCTCCACATCTCTACGCATTTCACCGCTACACGTGGAATTCTACCTTCCTCTACAATACTCCAGATAACCAGTTTTAAGTGCAGTTCCCACGTTGAGCCCGGGGCTTTCACACCTAACTTAATTATCCGCCTACATGCCCTTTACGCCCAGTCATTCCGATTAACGCTCGCACCCTCCGTATTACCGCGGCTGCTGGCACGGAGT
+
CCCCCGGGGGGGGGGGGGGGGGGGGGGGGGGGGGGGGGGEGGGGGGGGGGGGGGGGGGGGGGFGGGGGGGGDGGGGGGGGGGEFGGGGGGGDGGGGGGGGGGGGGGGGGGGGGGGGGGGGGGGDEGEGGGGGCFGGGG:FGGGGGGGGGGGGGGDGGGF8FGGGGGGGFFGGGGFGFGFGGGGGG9FGFGGCFC?CDGGG>BFFFFFFE=DEFFFFFFF?>CFF(=DF@FFFF3=@EFF6>;?BFD@=EFA)64??:B:AA6>BFF9>B>????F?1<?>FAFF699B9?FF0672<099-
@M04999:289:000000000-L3R54:1:1101:19091:8327 2:N:0:411
GGATGACTACACGGGTATCTAATCCTGTTCGCTACCCATGCTTTCGAACCTCAGCGTCAGTTACAGACCAGAGAGCCGCCTTCGCCACTGGTGTTCTTCCATATATCTACGCATTCCACCGCTACACATGGAGTTCCACTCTCCTCTTCTGCACTCAAGAAAAACAGTTTCAGCTGCACTTCCCCGGTTAAGCCGAGGGCTTTCACAGCTGACTTGTTCTCCCGCCTGCGTTCGCTTTACGCCCAATAACTCCTGACAACGCTTGCCACCTACGTATTACCGCGGCTGCTGGCACGTAGTT
+
CCCCCGGGGGGGGGGGGGGGGGGGGGGGGGGGGGGGGGGGGGGGGGGGGGFGGGGGGGGGGGFGGFGGGGGGGGGGGGGGGGGGGGGGGGGGGGGGGGGGGGGGGGGGGGFGGGGGGGGGGGGGGGGGGFGGGFGGGGGGGGGGGGGGGGGFGGGGFDFDFGGGGFGGGGGGFGGGDFFGGGGGGCCGGDF9CF995CGGFFFFFFFFFF@=DFFFCBACAEF==@DB@FFFF?B?<;EFF?4;;=8;E):<B).6?<>?09?:??:AFFBFFF?FAFFFF?900109?F:BFF7043:3-
@M04999:289:000000000-L3R54:1:1101:4835:8331 2:N:0:411
CCCCGACTACCCGGGTATCTAATCCTGTTCGCTACCCATGCTTTCGAACCTCAGCGTCAGTTACAGACCAGAGAGCCGCCTTCGCCACTGGTGTTCTTCCATATATCTACGCATTCCACCGCTACACATGGAGTTCCACTCTCCTCTTCTGCACTCAAGAAAAACAGTTTCAGCTGCACTTCCCCGGTTAAGCCGAGGGCTTTCACAGCTGACTTGTTCTCCCGCCTGCGTTCGCTTTACGCCCAATAAATCCGGACAACGCTTGCCACCTACGTATTACCGCGGCTGCTGGCACGTAGTT
+
CCCCCGGGGGGGGGGGGGGGGGGGGGGGGGGGGGGGGGGGGGGGGGCGGGGGGGGGGGGGGGGGGGGGGGGGGGGGGGGGGGGGGGGGGGGGGGGGGFCGGGGGGGGGGFGGGGGGGGGCFGGGGGGGGGGGGGGGGGGGGGGGGGGGGGGGGGFGGGGGGGDFEFGFFGGGGGGGFGFGGGGCGGDGGGGFFGEGG4D>AFFFFFFFBFEFBF+?EFFEFE=@FFD0=9DF@@B6@FEFDFB>:218AA>4:B6:09:B6((,(-49?::>:04492<A<(-,3924,.::<7714:B1.
@M04999:289:000000000-L3R54:1:1101:3628:8344 2:N:0:411
TGACTACTGGGGTATCTAATCCTGTTTGCTCCCCACGCTTTCGCATCTCAGCGTCAGTATCTGTCCAGAAGGCCGCCTTCGCCACCGGTATTCCTCCACATCTCTACGCATTTCACCGCTACACGTGGAATTCTACCTTCCTCTACAATACTCCAGATAACCAGTTTTAAGTGCAATTCCCAGGTTGATCCCGGGGCTTTCACACCTAACTTAATTATCCGCCTACATGCCCTTTACGCCCAGTCATTCCGATTAACGCTCGCACCCTCCGTATTACCGCGTCTGCGTGCACGTAGTTAGC
+
CCCCCFGG@CCCBEG9CAFGFGFF,CFFGGAFFGFGGGGGGGGGDGEFGDGGGGGGEFGGGGFEAFCE<AFGGGGGGGGGDGGGGFGG@76BFFFFGEFFCE<E9AAFGGECD,<AFGGGGGGGGGG@FGGFGFEFGCF88DFCFGGGGFFGGFG?DFGGGGGFGDDAFGGGGGGGFGFGGGG?DFFC,5DFDGCG5?DCF9FFA?FAEF6AEFFFCFAE8@>(5>@CF:BF23>4E<2D1;(5=9C).931,,1?>108DFFFBFF:?F9:2((624:>0116?<(,-81-,.,422)62
@M04999:289:000000000-L3R54:1:1101:17074:8368 2:N:0:411
TGTGACTACAGGGGTATCTAATCCTGTTTGCTACCCACGCTTTCGAGCATGAACGTCAGTGTTATCCCAGGAGGCTGCCTTCGCCATCGGTATTCCTCCACATCTCTACGCATTTCACTGCTACACGTGGAATTCTACCTCCCTCTGACACACTCTAGTTTGACAGTTTCAAATGCACGTCCCAAGTTGAGCTCGGGGATTTCACATCTGACTTATCTAACCGTCTGCGCTCGCTTTACGCCCAGTAATTCCGATTAACGCTCGCACCCTACGTATTACCGCGGCTGCTGGCACGTAGTT
+
CCCCCGGGGGEFGGGGGGGGGGGGGGGGGGGGGGGGGGGGGGGGGGFGGGGGGGGGGGGGGGGGGGGGGGGGGGGGGGGGGGGGGGGGGGGGGGGGGGGGGGGGGGGGGGGGGGFGGGGGGGGGGGGGGGGGGGGGGGGGGGGGGGGAFGGGGGGGGGGGGFFGGGGGGGGFGGFGFGFGGGGGFGGGGGGFGGDDGGCDFFFFFFFFFFFFEFFFFFFFFD9>AFBF=ABFFFFFFEF;@@@1367CEFFF@0<DD?<DB@?9>>FBFF?:B?DFFFFF:>09>61<8>>B:?1:B0:A
@M04999:289:000000000-L3R54:1:1101:9484:8429 2:N:0:411
GACTACAAGGGTATCTAATCCTGTTCGCTCCCCACGCTTTCGTCCCTCATCGTCAATCGGTATTTAGTAACCTGCCTTCGCAATCGGGGTTCTGTGTAATATCTATGCATTTCACCGCTACACTACACATTCCAGCTACTTCAATTCTATTCAAGATTAACAGTATCAACGGCAGTTCTACAGTTAAGCTGCAGGTTTTCACCGCTGACTTATCAACCCGCCTACGGACCCTTTAAACCCAATCAATCCTGCTAACTCTCGCATCCTCCGTATTACCTCCGCTGCTGGCACGGAGTTAGCC
+
-ACCCG,<@,6EEFCE,,CEFGACCE@+;EG<FEF7:FGG<CFGG@FCC,CCFF@,C<FBFFGAF9,CEFEFG?<EFF=?,,8BFF,>BCCFFCE9F,5CEF?FE@;9;E<FF,9E:F:BF9FBFGGFGGGG,4,@FEFGFF8,@,@=EGGGD,,,@AEAD@9E=FDEDF=C8=C8=?FCF78=EA,,@D3A634;DGGF@9?*<9@>DCECCA+18A5):>=<5)(-8=@DD3**17581(6(6)7>@?)(/)9;)3);06(/6=<76(8(424>)))(-((-,)573(.8((--3:6))
@M04999:289:000000000-L3R54:1:1101:6684:8443 2:N:0:411
GGTGGGACTACAGGGGTATCTAATCCTGTTCGCTCCCCACGCTTTCGCTCCTCAGCGTCAGTGTCGGCCCAGAGACCTGCCTTCGCCATCGGTGTTCTTCCCGATATCTACACATTCCACCGTTACACCGGGAATTCCAGTCTCCCCTACCGCACTCCAGTCCGCCCGTACCCGGCGCCGATCCACCGTTAAGCGATGGACTTTCACACCAGACGCGACGAACCGCCTACGAGCTCTTTACGCCCAATAAATCCGGATAACGCTTGCACCCTACGTATTACCGCGGCTGCTGGCACGTAGT
+
CCCCCGGGGGGGGGGGGGGGGGAEFFGGGGGGGGGGGGGGGGCFGGGGGGGGGGGGGGGGGGGGGGGGGGGGCGGGGGGGGGGGGGGGGGGGGGGGGGGGGGGGGGGGGGGGGGGGGGGGGGGGGGGGGGGGGGGGGGGGGGGGGGGGGGGGGGGGGGGGGGGGGGGGEEGGGGGGFGEGDDGGGGGGFGDFFDGGGGGGF6FFFFFFFFFFFFFBBDE>FB;BFFFF:BF?FF9?BFAFFFFFFFFB0<6<A>>FFFFFFFB?(4(87(4?B?B1?F:ABF<1319>08>D>F?FB6<<2
@M04999:289:000000000-L3R54:1:1101:10170:8450 2:N:0:411
AGACTACTGGGGTATCTAATCCTGTTTGCTCCCCACGCTTTCGCATCTCAGCGTCAGTATCTGTCCAGAAGGCCGCCTTCGCCACCGGTATTCCTCCACATCTCTACGCATTTCACCGCTACACGTGGAATTCTACCTTCCTCTACAATACTCCAGATAACCAGTTTTAAGTGCAATTCCCAGGTTGAGCCCGGGGCTTTCACACCTAACTTAATTATCCGCCTACATGCCCTTTACGCCCAGTCATTCCGATTAACGCTCGCACCCTCCGTATTACCGCGGCTGCTGGCACGGAGTTAGC
+
CCCCCGGGFG@EGGGGGGGGGGGGGGGGGGGGGGGGDGGGGGGGGGGGGGFGGGGGGGGGGGGGGGGECFGGGGGGGGGGGGGGGGGGGGGGGGGGGGGGGGGGGGG7FGGGGGGGGGGGGGGGGGBC7FGGGGGGGGGGGGGGGGGFGFGGGGFD9ECFGGGGGGGGGGGG=EFFFGFGGCC8EGDFCCCCC:5C>DGGFFFFFFFFFDEFBFACEFCE>9@D>F2C55;BFFEEE?@D;;(687CEFF413@0CE((829>;B9<:3:BF?BF<BA?9(499(:78(8(4(,(-:<4)2
@M04999:289:000000000-L3R54:1:1101:5622:8451 2:N:0:411
GTCCAGACTACCCGGGTATCTAATCCTGTTTGCTCCCCACGCTTTCGCATCTCAGCGTCAGTATCTGTCCAGAAGGCCGCCTTCGCCACCGGTATTCCTCCACATCTCTACGCATTTCACCGCTACACGTGGAATTCTACCTTCCTCTACAATACTCCAGATAACCAGTTTTAAGTGCAATTCCCAGGTTGAGCCCGGGGCTTTCACACCTAACTTAATTATCCGCCTACATGCCCTTTACGCCCAGTCATTCCGATTAACGCTCGCACCCTCCGTATTACCGCGGCTGCTGGCACGGAGT
+
CCCCCGGGGGGGGGGGGGGGGGGGGGGGGGGGGGGGGGGGGGGGGFGDGGGGGGGGGGGGGGGGGGGGGGGGGGGGGGGGGGGGGGGGGGEGG7FFGGGGGGGGGFGGGGGFGGGGGGGGGGGGGGGGGGGGGGGFFGGGGGGGGGGGGGFDGGGGGGFGGGGGGGGGFADEGFCFFFFFGGGGDFGGFFGGGGFGGDDD9>AFFFFFFFFFFFFFFFFEFEF42@@FFFFFE@;DF@EFFFF@BFF;EEF?CFF??FFFF?B66B>>B;BB?B;(427AFD?FBFFF9FF?(12<(----
@M04999:289:000000000-L3R54:1:1101:23094:8454 2:N:0:411
CGACTACTGGGGTATCTAATCCTGTTTGCTACCCACGCTTTCGAGCATGAACGTCAGTGTTATCCCAGGAGGCTGCCTTCGCCATCGGTATTCCTCCACATCTCTACGCATTTCACTGCTACACGTGGAATTCTACCTCCCTCTGACACACTCTAGTTAGACAGTTTCAAATGCACGTCCCAAGTTGAGCTCGGGGATTTCACATCTGACTTATCTAACCGTCTGCGCTCGCTTTACGCCCAGTAATTCCGATTAACGCTCGCACCCTACGTATTACCGCGGCTGCTGGCACGTAGTTAGC
+
CCCCCGGGFGGGGGGGGGGGGGGGGGGGGGGGGGGGGGGGGGGGGGGGGGGGGGGGGGGGGGGGGGGGGGDEGGGGGGGGGGGEGGGEGGGGGFFGGGGGDGGGFGGGGGGGGGGGGGGGGGGGGGGGDGGGGGEGGEFFGFGGGGGFGGGGGGDGFAGGGGGGFGGGGGGGGGGGFGFGCCFED:FADFGGGGGDGDDGFFA79ACFFEEFFFFFFFFFDAFF9AABAD@@?=BEC=2?982@FEC?EFF676??C<B;060149:<FF6:<<>FF>1(169>FBF:B:0>?:76?9>A<
@M04999:289:000000000-L3R54:1:1101:5508:8463 2:N:0:411
GGCGACTACTCGGGTATCTAATCCTGTTCGCTCCCCACGCTTTCGTCCATCAGCGTCAATCGGTATTTAGTAACCTGCCTTCGCAATCGGGGTTCTGTGTAATATCTATGCATTTCACCGCTACACTACACATTCCAGCTACTTCAATACTATTCAAGATTAACAGTATCAACGGCAGTTCTACAGTTAAGCTGCAGGTTTTCACCGCTGACTTATCAACCCGCCTACGGACCCTTTAAACCCAATAAATCCGGATAACGCTCGCATCCTCCGTATTACCGCGACTGCTTGCACGGAGTTT
+
CCCCCGGGGGGGGGGGGGGGGGGGGGGGGGGGGGGGGGGGGGGGGGGGGGGGGGGGGGGGGGGGGGGGGGGGGGGGGGGGGGGGGGGGGGGGGGGGGGGGGGGGGGGGGGGGGGGGGGGGGGGGGGGGGGGGGCGGGGGGGGGGGGGGGGGGGGGGGGGGGGGGGFFGGGGGGGDGFGFGGGGGFEEGFGGGGGFGGGGGFFFFFFBDBFAFFFFFFFFFFFFFFFFB(-:@FFDF@EEFF@DF@FF8EEFFF91;DFFFF??BBF?BFFF?9((.4<A)(47(444?9)56?FF91387)
@M04999:289:000000000-L3R54:1:1101:6525:8472 2:N:0:411
AGACTACTGGGGTATCTAATCCTGTTTGCTCCCCACGCTTTCGCATCTCAGCGTCAGTATCTGTCCAGAAGGCCGCCTTCGCCACCGGTATTCCTCCACATCTCTACGCATTTCACCGCTACACGTGGAATTCTACCTTCCTCTACAATACTCCAGATAACCAGTTTTAAGTGCAATTCCCAGGTTGAGCCCGGGGCTTTCACACCTAACTTAATTATCCGCCTACCTGCCCTTTACGCCCAGTCATTCCGATTAACGCTCGCACCCTCCGTATTACCGCGGCTGCTGGCACGGAGTTAGC
+
CCCCCGGFGGGGGGGGFFGGFGFFFFGGGGGGGGGGGGGGGFGGGGGFGGGGGGGGGGGFGGGGDGGGGDFGGFGGGGGGGGGGGGGGGEDFGGGGGGGGFGGFFGGFGGGGGGGGGGGGDGGGGGGGGGFGGCFGGGGGGGGGGGGGGADFFGGGCEFADGFGDGGFEGGGGGGADD9D?FGG?F<CGGGGGGG>5DGGFFFFFFFA=B4AE6>FCBFEFFFFF2(**8@DFFFEF;?FF??@@E<33?3(43;CE00::69FFF?0(866?(55<<:199;9(,.37((4((448?A<9
@M04999:289:000000000-L3R54:1:1101:16294:8484 2:N:0:411
CTGACTACTGGGGTATCTAATCCTGTTTGCTCCCCACGCTTTCGCATCTCAGCGTCAGTATCTGTCCAGAAGGCCGCCTTCGCCACCGGTATTCCTCCACATCTCTACGCATTTCACCGCTACACGTGGAATTCTACCTTCCTCTACAATACTCCAGATAACCAGTTTTAAGTGCAATTCCCAGGTTGAGCCCGGGGCTTTCACACCTAACTTAATTATCCGCCTACATGCCCTTTACGCCCAGTCATTCCGATTAACGCTCGCACCCTCCGTATTACCGCGGCTGCTGGCACGGAGTT
+
CCCCCGGGGGFGGGGGGGGGGGGGGGGGGGGGGGGGGGGGGGGGGGGGGGGGGGGGGGGGGGGGGGGGGGGGGGGGGGGGGGGGGGGGGGGGGGGGGGGGGGGGGGGGGGGGGGGGGGGGGGGGGGGGGGGGGGGGGGGGGGGGGGGGGGGGGGGGGGGFGGGGGGGGGGGGG:FGFGFGGGGGGGGGGGGGGGGGGGGGFFFFFFFFFFFFFFFFFFFFF@FFD=BFFFFFFFFFFF?FFFFFFFFFEFF;3<FFFC?@FF9>9>FF2:?046<BAFB09>6;79<D7?:8><9B(-4
@M04999:289:000000000-L3R54:1:1101:27240:8500 2:N:0:411
ATGAGACTACACGGGTATCTAATCCTGTTCGCTCCCCACGCTTTCGTCCATCAGCGTCAATCGGTATTTAGTAACCTGCCTTCGCAATCGGGGTTCTGTGTAATATCTATGCATTTCACCGCTACACTACACATTCCAGCTACTTCAATACTATTCAAGATTAACAGTATCAACGGCAGTTCTACAGTTAAGCTGCAGGTTTTCACCGCTGACTTATCAACCCGCCTACGGACCCTTTAAACCCAATAAATCCGGATAACGCTCGCATCCTCCGTATTACCGCGGCTGCTGGCACGGAGTT
+
C9CCCFGGGGFAFGGGGGGGGGGGGGGGGEGGEGGGGGGGGGGGGGGGGGGGGGGGGGGEGDGCFEFFGGCFGFGGF@F8F<FDFGFGGGGGGGGGGGFF5FADF<FEGGGGGGGFCFGGGGGGGGGGGFGG9FAF=EGDF9FCFFGGCFEGGG8DGGGFGGGGGG8E8EFGGGGGDC066DGFDFGGGGFCFFFGFF:@CFCFFFA>BB>))@BFEFF<FD@9@2=2>=@DFFFFFEFF3;;<D1=3;76C(90168AE?0?0(1((422>89?1:2<B43(-((-31)57?BBB-(,,.
@M04999:289:000000000-L3R54:1:1101:3312:8515 2:N:0:411
TTGACTACCCGGGTATCTAATCCTGTTCGCTACCCATGCTTTCGAACCTCAGCGTCAGTTACAGACCAGAGAGCCGCCTTCGCCACTGGTGTTCTTCCATATATCTACGCATTCCACCGCTACCCATGGAGTTCCACTCTCCTCTTCTGCACTCAAGAAAAACAGTTTCAGCTGCACTTCCCCGGTTAAGCCGAGGGCTTTCACAGCTGACTTGTTCTCCCGCCTGCGTTCGCTTTACGCCCAATAAATCCGGACAACGCTTGCCACCTACGTATTACCGCGCCTCCTGGCACGTAGTT
+
CCCCCGGFGGGGGGGGGGGGGGGGGGGGGGGGGGGGGGGGGGGGEGFGGGGGGGGGGGGGGGGGGGGGGGGGGGFGDGGGGGGDGGGCGGGGGGGGGGECGGGGGGGGGGGGEGGGGGGGGGECGGGGGGGGFGG9FGGGGGGFGFGGFFFGGFFGGGGFGGGFGFFFFEFCCD68DFD?FFFGEEGGFGGGGGGDGCCFF>FFF8AFE3>:*4B8@FCFF@BFF><>@FFF@F00)7;EB><(6@<3468;1:0;0<FFFF?F49?60,,(4364)6416((,4((4:?<(42,8(,-
@M04999:289:000000000-L3R54:1:1101:15940:8540 2:N:0:411
TTGACTACAAGGGTTTCTAATCCTGTTTGCTCCCCACGCTTTCGCATCTCAGCGTCAGTATCTGTCCAGAAGGCCGCCTTCGCCACCGGTATTCCTCCACATCTCTACGCATTTCACCGCTACACGTGGAATTCTACCTTCCTCTACAATACTCCAGATAACCAGTTTTAAGTGCAATTCCCAGGTTGAGCCCGGGGCTTTCACACCTAACTTAATTATCCGCCTACATGCCCTTTACGCCCAGTCATTTCGATTAACGCTCGCACCCTCCGTATTACCGCGGCTGCTGGCACGGAGTT
+
CCCCCGGGGGGGGGGGGGGGGGGGGGGGGGGGGGGGGGGGGGGGGGGGGGGGGGGGGGGGGGGGGGGGGGGGGGGGGGGGGGGGGGGGGGGGGGGGGGGGGGGGGGGGGGGGGGGGGGGGGGGGGGGGGGGAFGGGGGGGGGGGGGGGGGGGGGGGGGGGGGGGGGGGGGGGGGGGFGFGGGGFGGGGGGGGGGGGGGGGFFFFFFFFFEFFFFFFFFFFF>DFFFFFFFFFFFFFFFFF>FFFFFFFEEEF6CFFEFDFDF>F>9>FFFFFF?FF9AA<BFBFFFFFFFF(5:>1(,8
@M04999:289:000000000-L3R54:1:1101:20233:8545 2:N:0:411
TCGTGGACTACAGGGGTATCTAATCCTGCTTGCTCCCCACGCTTTCGCACCTCAGCGTCAGTATCTGTCCAGAAGGCCGCCTTCGCCACCGGTATTCCTCCACATCTCTACGTATTTCACCGCTACACGTGGAATTCTACCTTCGTCTACAATACTCCAGATAACCAGTTTTAAGTGCAGTTCCCAGGTTGAGCCCGGGGCTTTCACACCTAACTTAATTATCCGCCTACATGCCCTTTACGCCCAGTCATTCCGATTAACGCTCGCACCCTCCGTATTACCGCGGCTGCTGGCACGGAGT
+
CCCCCGGGGGGGGGGGGGGGGGGGGGGGGGGGGGGGGGGGDGGGGGGGGGGGGGGGGGGGGGGGGGGGGGGGGGGGGGGGGGGGGGGGGGGGGFGGGGGGGGGGGGGGGGGGGGGGGGGGGGGGGGGGGGGGEGFGGGGGGGGGGGGGGGGGGGGGGGGGGGGGGGGGGGGGGGGGFGFGGGGGGGGGGGFGGGGGDGGGFEFFFFFFFFFEFFFFFAFFFEFFDFFFFFFFFFFFFFFFF<DFFFFEFEEEFFE;D?BFBB>FB09;B9<BFFFFF0>BFA<>;>92>??B7?:)-09>4
@M04999:289:000000000-L3R54:1:1101:11822:8579 2:N:0:411
GGACTACCAGGGTATCTAATCCTGTTCGCTACCCATGCTTTCGAACCTCAGCGTCAGTTACAGACCAGAGAGCCGCCTTCGCTACTGGTGTTCTTCCATATATCTACGCATTCCACCGCTACACATGGAGTTCCACTCTCCTCTTCTGCACTCAAGAAAAACAGTTTCAGCTGCACTTCCCCGGTTAAGCCGAGCGCTTTCACAGCTGACTTGTTCTCCCGCCTGCGTTCGCTTTACGCCCAATAAATCCGGACAACGCTTGCCTCCTACGTATTACCGCCGCTGCTGGCATGTAGTTAGC
+
@CCCCGGGCD6;EEFFFGA,,CFE6,@F7FECGCFE@FF,EF,66E@<F@88@BB@FFDGFEFE@F<,@@EFGFCEGGGGFD,4@EEC6BF7FFGFGEG,A,:@FG;,+@CCF9@<?>@8:>::FED<,AFGFD;44D8D?FFC,7=8EC?8DFE8,,@E,@F8@=8863E,,@FGFCDD+A++@EC9D,34+**3CDGFA9:+0;*3.7A66=A8:9=B4=@@D2259;?F?08).2(8;@0@)74?C@111341(-9:0:B7)3<(38(44),)))(((,,40(,.4<().59)-.)<)
@M04999:289:000000000-L3R54:1:1101:9008:8612 2:N:0:411
CGACTACTGGGGTATCTAATCCTGTTTGCTCCCCACGCTTTCGCATCTCAGCGTCAGTATCTGTCCAGAAGGCCGCCTTCGCCACCGGTATTCCTCCACATCTCTACGCATTTCACCGCTACACGTGGAATTCTACCTTCCTCTACAATACTCTAGTTAACCAGTTTTAAGTGCAATTCCTAGGTTGAGCCCAGGGCTTTCACACCTAACTTAATTATCCGCCTACATGCCCTTTACGCCCAGTCATTCCGATTAACGCTCGCACCCTCCGTATTACCGCGGCTGCTGGCACGGAGTTAGC
+
CCCCCGGGGGGGGGGGGGGGGGGGGGGGGGGGGGGGGGGGGGGGGGGGGGGGGGGGGGGGGGGGGGGGFFGGGGGGGGGGGGGGGGGGGGGGGGGGGGGGGGGGGGGGGGGGGGGGGGGGGGGGGGCBGGGGGGFGGGGGGGGGGGGFGGGGGGGGGGGGGGGGGGGGGGGGGGGGFGFGGGFDFGCFGGDGG8EGGGGGFFFFFFFFEFFE@FFFCFFF>BFFAFFF6B3:@DFFF=DFF((6@ECEFE87@@FFE69?D@F@FFF(229<677<B4<>947;>B:B0:??649((4A)4
@M04999:289:000000000-L3R54:1:1101:7808:8633 2:N:0:411
GGACTACTGGGGTATCTAATCCTGTTCGCTCCCCACGCTTTCGCTCCTCAGCGTCAGTGACGGCCCAGAGACCTGCCTTCGCCATCGGTGTTCTTCCCGATATCTACACATTCCACCGTTACACCGGGAATTCCAGTCTCCCCTACCGCACTCCAGTCCGCCCGTACCCGGCGCCGATCCACCGTTAAGCGATGGACTTTCACACCAGACGCGACGAACCGCCTACGAGCTCTTTACGCCCAATAAATCCGGATAACGCTTGCACCCTACGTATTACCGCGGCTGCTGGCACGTAGTTAGC
+
CCCCCGGGGGGGGGGGGGGGGGGGGGGGGGGGGGGGGGGGGGGGGGGGGGGGGGGGGGGGGGGGGGGGGGGGGGGGGGGGGGGGGGGGGGGGGGGGGGGFGGGGGGGGGGGGGGGGGGGGGGGGGGGGGGGGGGGGGGGGGGGGGFGGGGGGGGGGGGGGGGGGGGGGGGGGEGGGFGFGGGGGCE=CFGGGGGGGGGGGFFFFFFFF@D9B>D@BFFFF5;>FFF<BFFFFFFFFA?FFFF:?7A><A?>BFFFFF01::??224?B?BF:24?FFFFFF669>??B7BFFFFF(-:A<9
@M04999:289:000000000-L3R54:1:1101:16216:8633 2:N:0:411
GGACTACTCGGGTATCTAATCCTGTTTGCTCCCCACGCTTTCGCATCTCAGCGTCAGTATCTGTCCAGAAGGCCGCCTTCGCCACCGGTATTCCTCCACATCTCTACGCATTTCACCGCTACACGTGGAATTCTACCTTCCTCTACAATACTCCAGATAACCAGTTTTAAGTGCAATTCCCAGGTTGAGCCCGGGGCTTTCACACCTAACTTAATTATCCGCCTACATGCCCTTTACGCCCAGTCATTCCGATTAACGCTCGCGCCCTCCGTATTACCGCGGCTGCTGGCACGGAGTTAGC
+
CCCCCGGGGGGGGGGGGGGGGGGGGGGGGGGGGGGGGGGGGGGGGGGGGGGGGGGGGGGGGGGGGGGGGGGGGGGGGGGGGGGGGGGGGGGGGGGGGGGGGGGGGGGGGGGGGGGGGGGGGGGGGGGGGGGGGGGGGGGGGGGGGGGGGGGGGGGGGGGGGGGGGGGGGGFGFGGGFGFGGGGGGGGGGGGGGGGGGDGGFFFFFFFFFFFFFFFFFFFFDFFF@DFF?FFFFFFFFFFFFD2=@FFFFFFFFFFFFF>?FF;1;FF>?FFFFFFAFBBF>>BF((4:261>?>>>FFA<4
@M04999:289:000000000-L3R54:1:1101:26485:8641 2:N:0:411
CGGGACTACCGGGGTATCTAATCCTGTTCGCTCCCCACGCTTTCGCTCCTCAGCGTCAGTGACGGCCCAGAGACCTGCCTTCGCCATCGGTGTTCTTCCCGATATCTACACATTCCACCGTTACACCGGGAATTCCAGTCTCCCCTACCGCACTCCAGTCCGCCCGTACCCGGCGCCGATCCACCGTTAAGCGATGGACTTTCACACCAGACGCGACGAACCGCCTACGAGCTCTTTACGCCCAATAAATCCGGATAACGCTTGCACCCTACGTATTACCGCTGCTGCTGGCACGTAGTTT
+
CCCCCGGGGGGGFGGGGGGGGG9EDFGGGGGGGGGGGECGGGGGGDEGGGGFEGGGGGGCGGGGGGGGGGGGGGGFFFGGFGGGBFCGGGGGCGFFGGGCF:FFGGGGGGGGGBFDFGGGFGFGGGGGGGEEDFGGGFFGFFDFEGGFCEGGEECD:EGGGGD>BCEEGGFGGEGGFGEGGGG6EECCDC;FEEGGDG49F4@4FFFBBB0:>E>EFFF9>;F>F?(3::<6;DF244ABB93??<72<<B:((306A<86?1:<<?BFF?:?.<B04:B?F(49?>7:)(:??0.4((-)
@M04999:289:000000000-L3R54:1:1101:17029:8653 2:N:0:411
TTACGACTACCGGGGTATCTAATCCTGTTCGCTACCCATGCTTTCGAACCTCAGCGTCAGTTACAGACCAGAGAGCCGCCTTCGCCACTGGTGTTCTTCCATATCTCTACGCATTCCACCGCTACACTTGGAGTTCCACTCTCCTCTTCTGCACTCAAGAAAAACAGGTTCAGCTGCACTTCCCCGGTTAATCCGCGGGCTTTCACAGCTGACTTGTTCTCCCGCCTGCGTTCGCTTTACGCCCAATAATTCCGGACAACGCTTGCCACCTACGTATTTCCGCGGCTGCTGGCCTGCAGTT
+
CCC<BFEGEFEE:+F@CCFAAE@6CFGCEECGC7C@EGGFFC,CEFCFG@FFFGGD:FDF6E,C<,,:C@E,E,BFG+C7,,?4C,,4B=D5FF,AFGGDA<?E,,45FFDEGFE95AFCFGG>E@F,,CE:,6>DGGE,D8@F8DG89D9DED8@>,3,@,@FGGG,@,6,6==CFFAC+=FGCG5@EG9,@AE*3;8<A66;CFFB;EF)68AF986?FEF6(34,6@@@F06:63<=109>1(,4)).6906039((33<F1?()5:F044?<<?).)((-3(4,42,4(,)((.(--
@M04999:289:000000000-L3R54:1:1101:3648:8671 2:N:0:411
CTAGACTACCGGGGTATCTAATCCTGTTTGCTCCCCACGCTTTCGCATCTCAGCGTCAGTATCTGTCCAGAAGGCCGCCTTCGCCACCGGTATTCCTCCACATCTCTACGCATTTCACCGCTACACGTGGAATTCTACCTTCCTCTACAATACTCCAGATAACCAGTTTTAAGTGCAATTCCCAGGTTGAGCCCGGGGCTTTCACACCTAACTTAATTATCCGCCTACATGCCCTTTACGCCCAGTCATTCCGATTAACGCTCGCACCCTCCGTATTACCGCGTCTGCTGGCCCGGATTTT
+
C@CCCFGGGGGGGGGGGGGGGGGGGGGGGGGGGFFGGGBFGGGGGGGGGGGGGFGGGGGGGGGGGGGFGFGGGGFGGGGEGGGGGGCFEGG=FGG<?FGGGGGGGGGGGGGFEEGGGGGGGGGGGGGGFECAE8AFFG,=EGGGGGGGA@FFFGGEGCEGGFGGFFGFFGFGGDFGF?+AFFC7,+@FGGGGGGGG54CGAFFFFFFE2(.7CFFFFCF5=CF=@F03(.5=6=;8=CC)36>;<F8<?C3?;DB66<A:><B9;>16:B?07<:B?A<4<FB,-23<A?B:(26;9(4))
@M04999:289:000000000-L3R54:1:1101:17459:8681 2:N:0:411
GGACTACTGGGGTATCTAATCCTGTTCGCTCCCCACGCTTTCGTCCATCAGCGTCAATCGGTATTTAGTAACCTGCCTTCGCAATCGGGGTTCTGTGTAATATCTATGCATTTCACCGCTACACTACACATTCCAGCTACTTCAATACTATTCAAGATTAACAGTATCAACGGCAGTTCTACAGTTAAGCTGCAGGTTTTCACCGCTGACTTATCAACCCGCCTACGGACCCTTTAAACCCAATAAATCCGGATAACGCTCGCATCCTCCGTATTACCGCGGCTGCTGGCACGGCGTTAGC
+
CCCCCGGFGGGGGGGFGFGGGGGGGGGGGGFGGGGGGGGGGGGGGGEFGGGGGGGGGGGGGGGGGGFFGGGGGGGGGGGGGGE@CFGGGEGGGGGGGGGGGFGGGGGGGGGGGGGGGGGGGGGGGGGGGGGGGGGGFGGGGGGGGFGGGGGGGGGFFGGGGGGGGGGGGGGG8EDEFGFGFGGGGGGGGGGGGFGGGGGGFCFFDFFFAFFFFFFFCFFA*:AA=D9>DBFD=DBE54<AD?;@376EFE61?F?EFFF;;>F>BFFFFF9?B?7ADF(9(4;B>0:>FF7?0((-49614
@M04999:289:000000000-L3R54:1:1101:22017:8690 2:N:0:411
AGACTACAAGGGTATCTAATCCTGTTTGCTCCCCACGCTTTCGCATCTCAGCGTCAGTATCTGTCCAGAAGGCCGCCTTCGCCACCGGTATTCCTCCACATCTCTACGCATTTCACCGCTACACGTGGAATTCTACCTTCCTCTACAATACTCCAGATAACCAGTTTTAAGTGCAGTTCCCAGGTTGAGCCCGGGGCTTTCACACCTAACTTAATTATCCGCCTACATGCCCTTTACGCCCAGTCATTCCGATTAACGCTCGCACCCTCCGTATTACCGCGGCTGCTGGCACGGAGTTAGC
+
CCCCCGGGGGGGGGGGGGGGGGGGGGGGGGGGGGGGGGGGGGGGGGGGGGGGGGGGGGGGGGGGGGGGGGGGGGGGGGGGGGGGGGGGGGGGGGGGGGGGGGGGGGGGGGGGGGGGGGGGGGGGGGGGGGGGGGGGGGGGGGGGGGGGGGGGGGGGGGGGGGGGGCCFGGGGGGGGFGFGGGGGGGGFGGFGGGGGDGGGFFFFFFFFFFFF@FFFFFFEDBFFFFFFFFEFFFFEFFFDBDDEFEFFFFFFFF?EF?@FFFFFF9<?FFFFF0>DFA1>06>>BFFFFF?DF909?BBD5
@M04999:289:000000000-L3R54:1:1101:13935:8736 2:N:0:411
TGACTACAGGGGTATCTAATCCTGTTTGCTCCCCACGCTTTCGCATCTCAGCGTCAGTATCTGTCCAGAAGGCCGCCTTCGCCACCGGTATTCCTCCACATCTCTACGCATTTCACCGCTACACGTGGAATTCTACCTTCCTCTACAATACTCCAGATAACCAGTTTTAAGTGCAATTCCCAGGTTGAGCCCGGGGCTTTCACACCTAACTTAATTATCCGCCTACATGCCCTTTACGCCCAGTCATTCCGATTAACGCTCGCACCCTCCGTATTACCGCGGCTGCTGGCACGGAGTTAGC
+
CCCCCGGFCECFGGGGGGFAAFFGEEEGGGG?FGGGGGGEGDCCFCFGGGGGGGGGGGFGGGGGGGGFGFFGGGEGGGGGFD=FEGGGGCGGGEGGGGGFFGGGGGDGDEGGGGGGF>FE@EFFEBE@E<FEGGCFGGC?FGGGADF?DGGGGGGD>=@9FGGGGGDFECEGGGGGFGFFGDGCFF8FG7EFE>C9DDGGFFFFFBFFEBC?38995FF?4==@2>=C8E3:B@E<9;;511:.;7C5?E1(;;1;EFFFF1>BBBF2:B><?7>2<9(,((43;?7720,<?1-(-:4<4
@M04999:289:000000000-L3R54:1:1101:18611:8763 2:N:0:411
GGTGACTACTCGGGTATCTAATCCTGTTCGCTCCCCACGCTTTCGTCCATCAGCGTCAATCGGTATTTAGTAACCTGCCTTCGCAATCGGGGTTCTGTGTAATATCTATGCATTTCACCGCTACACTACACATTCCAGCTACTTCAATACTATTCAAGATTAACAGTATCAACGGCAGTTCTACAGTTAAGCTGCAGGTTTTCACCGCTGACTTATCAACCCGCCTACGGACCCTTTAAACCCAATAAATCCGGATAACGCTCGCATCCTCCGTATTACCGCGGCTGCTGGCACGGAGTT
+
CCCCCGGGGGGGGGFEFFGFGGGGGGGGGGGGGGGGGGGGEGGGGGGGGGGGGGGGGGGGGGGEGGGGGGGGGGGGGGGGGGGG@EGGFGGGGGGGGGGGGGGGFBFFGGCFGFFGGGGGGGGGGGGFGGGGGGGGGGGGGGGGGGGGGGGGGFGGFGGEFGGGGFGGGGGGGGGGEGFGGGGGGGGGGGGFGGGGFGCFFFFFFFFFFFBFFFFFFFFFFAFAF?FF@=>BFFFFEF?CFDFF?@E<CCFF>6???AF@B?<6>FBFFF7<FF?044<4:9>9919:0:(4<FFF;FFF
@M04999:289:000000000-L3R54:1:1101:22489:8766 2:N:0:411
TGACTACACGGGTATCTAATCCTGTTTGCTCCCCACGCTTTCGCATCTCAGCGTCAGTATCTGTCCAGAAGGCCGCCTTCGCCACCGGTATTCCTCCACATCTCTACGCATTTCACCGCTACACGTGGAATTCTACCTTCCTCTACAATACTCCAGATAACCAGTTTTAAGTGCAATTCCCAGGTTGAGCCCGGGGCTTTCACACCTAACTTAATTATCCGCCTACATGCCCTTTACGCCCAGTCATTCCGATTAACGCTCGCACCCTCCGTATTACCGCGGCTGCTGGCACGGCTTTAGC
+
CCCCCGGGGGGGGGGGGGGGGGGGGGGGGGGGGGGGGGGGGGCFEGGFGGGGGGGGDGGGGGGGGGGGFFGGGGGGGGGGGGGGGGGGGEGGGGGGGGGGDCFGGGGGGGGGGGGGGGGDGGGGGGGCDFGGFGGGGGGGGGGGGGEGGGGGGFGGGGGFGGCGGFGFGFGGCGFEDGFGFGCGGGGDCDGGG5CDGGGGFFFFFFFFEBEEECFFEFFFAFDF@F:;CEFFFFF4EDDE903@@E?EFF@78<FEF076?>FF>F<16:141<?BBA16>0999174?B4<(2((,5)-)
@M04999:289:000000000-L3R54:1:1101:11024:8771 2:N:0:411
GACTACTGGGGTATCTAATCCTGTTCGCTCCCCGCGCTTTCGCTCCTCAGCGTCAGTGACGGCCCAGAGACCTGCCTTCGCCATCGGTGTTCTTCCCGATATCTACACATTCCACCGTTACACCGGGAATTCCAGTCTCCCCTACCGCACTCCAGTCCGCCCGTACCCGGCGCCGATCCACCGTTAAGCGATGGACTTTCACACCAGACGCGACGAACCGCCTACGAGCTCTTTACGCCCAATAAATCCGGATAACGCTTGCACCCTACGTATTACCGCGGCTGCTGGCACGTAGTTAGCC
+
CCCCCGGGGFEGEGGGGGGGGGEGGGGGGGGGGDGEGGGGGGGGGGGGGGGGGGGGGGGGEEGGGGGGGGFGGGGGGGGFGGGDGEGGEGGGGGGGGG@CGGGFGGGGGGGGGGGGGGGGGGGGGG+3CFGGGGGFGGGGGGGGGGGDGGEGGG6FGGGGGGGGCGGGGGGGGGGEDGEFGGGGEEFGGCCEEC:C=CG>AFFFFFFF?F>;;DE@>@B>FBF:?B??FFFD>B9ABFFB:0::><A2:27:?6A??FF?FBFFFF18B??FFBFFFB>2;0216.50((5(3,((-4))3
@M04999:289:000000000-L3R54:1:1101:6937:8789 2:N:0:411
AATCTAATCCTGTTCGCTCCCCACGCTTTCGCTCCTCAGCGTCAGTGACGGCCCAGAGACCTGCCTTCGCCATCGGTGTTCTTCCCGATATCTACACATTCCACCGTTACACCGGGAATTCCAGTCTCCCCTACCGCACTCCAGCCCGCCCGTACCCGGCGCCGATCCACCGTTAAGCGATGGACTTTCACACCAGACGCGACGAACCGCCTACGAGCTCTTCACGCCCAATAAATCCGGACAACGCTTGCCACCTACGTATTACCGCGGCTCCTGGCACGTAGTTAGCCGTGACTTTCTG
+
CCCCCGGGGGGGGGGGGGG@FG<@@:BFGGGGGGGGGGGGGGGEGGGGGGGGGFGGGGGGGGGG@FGGGGGGGGGGEGGEGGGGFGGEGGGGGGEBFGGFGGGGGGGGGGGGGEGGEGCFGGGGGG;FGGEGGGGGGGGEFEGDGDCEEGGGGGDGGDGGGGGGGDEGGGGGF=CCFCDGDD<CFGGGCCFFGGFGGGGDEE>)<>BB>>><,<<::>)8*8).<::(9?67:25:470539>?0(46(,(5)413(43146:))6:>29>6(38:28:2(,4,4:<FA:1((44A).)6)
@M04999:289:000000000-L3R54:1:1101:16537:8801 2:N:0:411
GGACTACTGGGGTATCTAATCCTGTTTGCTCCCCACGCTTTCGCATCTCAGCGTCAGTATCTGTCCAGAAGGCCGCCTTCGCCACCGGTATTCCTCCACATCTCTACGCATTTCACCGCTACACGTGGAATTCTACCTTCCTCTACAATACTCCAGATAACCAGTTTTAAGTGCAGTTCCCAGGTTGAGCCCGGGGCTTTCACACCTAACTTAATTATCCGCCTACATGCCCTTTACGCCCAGTCATTCCGATTAACGCTCGCACCCTCCGTATTACCGCGGCTGCTGGCACGGAGTTAGC
+
CCCCCGGGGGCFEGGGGGGGGGGGGGGGGGGGGGGGGGGGGGGGGGGGGGGGGGGGGGFGGGGGFGGGGGGFGGGGGGGGGGGGGGEGGGGGGGGGGGGGFGGGFGGGGGGGDGGGGGGGGGGGGGGGGGGGGGGGGGGGGGGGGGG?FGGGGGGGGGGGGGGGGGGGGGGGGGGGFGFGFGGFGGGGGGGGGGGDGGGGFFFFFFFFFF=A@>FFEFFF>B@>@DFFFFFDBD@EF@;ABD2==AEFFFFFFFFFE003369>FFB:<FFFF0?D>>BB01666BDF?B<FF206:?265
@M04999:289:000000000-L3R54:1:1101:5656:8811 2:N:0:411
AGACTACTAGGGTATCTAATCCTGTTTGCTCCCCACGCTTTCGCATCTCAGCGTCAGTATCTGTCCAGAAGGCCGCCTTCGCCACCGGTATTCCTCCTCATCTCTACGCATTTCACCGCTACACGTGGAATTCTACCTTCCTCTACAATACTCCAGATAACCAGTTTTAAGTGCAGTTCCCAGGTTGAGCCCGGGGCTTTCACACCTAACTTAATTATCCGCCTACATGCCCTTTACGCCCAGTCATTCCGATTAACGCTCGCACCCTCCGTATTACCGCGGTTGCTGGAAAGAAGTTAGC
+
CCCCCGGGGGGGGGGGGGGGGGGGGGGGGGGGGGGGGGGGGGGGGGGGGGGGGGGGGGGGGGGGGGGGGGGGGGGGGGGGGGGGGGGGGGGGGGGGGGGGGGGGGGGGGGGGGGGGGGGGGGFGGGGGGGGFFGGGGGGGFGGGGGGGGGGGGGGGGGGGGGFG9DFGGGGGGGGGFGFGGGGGG8DGGGGFEEGGGDFGFFFFFFFFFFEF@6AFFFFEB>@=>DFFFBEDFFEFCDFFFFF@@FECEFFF@DFFF?;?DB9>>>3(4:9B?38<F<:06>>901-90((.(((.-..:2
@M04999:289:000000000-L3R54:1:1101:28469:8815 2:N:0:411
GTAGACTACAAGGGTATCTAATCCTGTTTGCTCCCCACGCTTTCGCATCTCAGCGTCAGTATCTGTCCAGAAGGCCGCCTTCGCCACCGGTATTCCTCCACATCTCTACGCATTTCACCGCTACACGTGCAATTCTACCTTCCTCTACAATACTCCAGATAACCAGTTTTAAGTGCAGTTCCCAGGTTGAGCCCGGGGCTTTCACACCTAACTTAATTATCCGCCTACATGCCCTTTACGCCCAGTCATTCCGATTAACGCTCGCACCCTCCGTATTACCGCGGCTGCTGGCACGTAGTTT
+
CCCCCGGGGGGGGGEFFGGGFGGFFFGFF8FAFGGGFCFEGGGD@F@CFAFFFGDFDGCFEDGGGGDFGCGGFFGGDFGGEFDEGEFEGGGEGGDEGFCGC==F;CD<F@>?FG<EEFFEF8=FGGG<=4AEFCFB4EDFG?FGFFDGD?EFFCFG8,=DCFG8@+7@DCD8AGGDD9DCDDFGGEGGD6@6CFEGG57DFFB6EBA*):4:AB>>EFFEF49>=>2::C7@E=EF;9;):B9D;@74?3?E@;??;44302(--29;?43((-.2,-69?F9,32622?>F(,(((43))
@M04999:289:000000000-L3R54:1:1101:14007:8821 2:N:0:411
GACTACAGGGGTATCTAATCCTGTTCGCTCCCCATGCTTTCGAACCTCAGCGTCAGTTACAGACCAGAGAGCCGCCTTCGCCACTGGTGTTCTTCCATATATCTACGCATTCCACCGCTACACATGGAGTTCCACTCTCCTCTTCTGCACTCAAGAAAAACAGTTTCAGCTGCACTTCCCCGGTTAAGCCGAGGGCTTTCACAGCTGACTTGTTCTCCCGCCTGCGTTCGCTTTACGCCCAATAATTCCGGACAACGCTTGCCACCTACGTATTACCGCGCCTGCTGCCACGTAGTTCGCC
+
CC@C<6C,,8CF@F9FFCEGC@,EF<;FF8@<B<,6EGFFGGCCGCCFC@GGGGGE@CCFEAF@F8,CF8FFGGGEGDF<=7=FFFGG<FFCF<A,,A9E5F@?FFGGEDFF<FGGDGCEEGGEFC,9FEFG;DCFGG?C=EF,3=8EFGAE11,,73@8CCFGGG8DFFGGGG?FFGFFGD6:C+<,EGGCC5*;FG>?>F6FAF4*7AE@CAAFF4A@DBD2>(814<9;?094,6@3:(5@E3C<);;(4>229;?622:B3:2>F:?3)42<969;(14(4(5)4.<9((4:))30,
@M04999:289:000000000-L3R54:1:1101:6683:8902 2:N:0:411
CATGGACTACTAGGGTATCTAATCCTGTTCGCTCCCCACGCTTTCGCTCCTCAGCGTCAGTGACGGCCCAGAGACCTGCCTTCGCCATCGGTGTTCTTCCCGATATCTACACATTCCACCGTTACACCGGGAATTCCAGTCTCCCCTACCGCACTCCAGTCCGCCCGTACCCGGCGCCGATCCACCGTTAAGCGATGGACTTTCACACCAGACGCGACGAACCGCCTACGAGCTCTTTACGCCCAATAAATCCGGATAACGCTTGCACCCTACGTATTACCGCGGCTGCTGGCACGGAGTT
+
CCCCCGGGGGGGGGGGGGGGGGGGGGGGGGGGGGGGGGGGGGGGGGGGGGGGGGGGGGGGGGDGGGGGGGGGGGGGGFGGGGGGGGGGGGGGGGGGGGGGGGGGGGGGGGGGFGGGGGGGGGGGGGGDGGGGGGGGGGGGGGGGGGGGGGGGGGGGFGGEGGGGGGGGGGGGGGGGFGD8DGGGGFGFGDFGGGGFGGGGFFFFFFFFF@@?@FFB>EE>FFFFFFFFFF?BF72<7AFB:69>BFF?A>DDF>FB6?D?30:?BF?73?B0?:226:BA2:9999390:20((.-((384
@M04999:289:000000000-L3R54:1:1101:8498:8915 2:N:0:411
TCTGACTACTAGGGTATCTAATCCTGTTTGCTCCCCACGCTTTCGCATCTCAGCGTCAGTATCTGTCCAGAAGGCCGCCTTCGCCACCGGTATTCCTCCACATCTCTACGCATTTCACCGCTACACGTGGAATTCTACCTTCCTCTACAATACTCCAGATAACCAGTTTTAAGTGCAGTTCCCAGGTTGAGCCCGGGGCTTTCACACCTAACTTAATTATCCGCCTACATGCCCTTTACGCCCAGTCATTCCGATTAACGCTCGCACCCTCCGTATTACCGCGGCTGCTGGCACGGAGTTC
+
CCCCCGGGGGGGGGGGGGGGGGGGGGGGGGGGGGGGGGGGGGGGGGGGGGGGEGGGGGGGGGGGGGGGGGGFGGGGGGGGGGGGGGGGGDGGGGGGGGGGGGGGGGGGGGGDGGGGGGFEGGGGGGGGFGDFGGGGFGGGGGGGGGGGGGGGGGGDDG8FFFGGGGGGGGGGGGGGFGFGGFGGGGGGGC6C6:EG>DDGF>AF9BFFFFFFFFF>CBC4AC@BFFFFEFEEE:BBBFE>DBF(=E@EEEFFF;012CE@0?<06792?FBF9<???F<<(91999>BF77:?)87(4(8.
@M04999:289:000000000-L3R54:1:1101:17498:8927 2:N:0:411
GTTGTGACTACCAGGGTATCTAATCCTGTTCGCTCCCCACGCTTTCGCTCCTCAGCGTCAGTGACGGCCCAGAGACCTGCCTTCGCCATCGGTGTTCTTCCCGATATCTACACATTCCACCGTTACACCGGGAATTCCAGTCTCCCCTACCGCACTCCAGTCCGCCCGTACCCGGCGCCGATCCACCGTTAAGCGATGGACTTTCACACCAGACGCGCCGAACCGCCTACGAGCTCTTTACGCCCAATAAATCCGGATAACGCTTGCACCCTACGTATTACCGCGGCTGCTGGCACGTCGT
+
CCCCCGGGGFGGGGGGGGGGGGGGGGGGGGGDGGGGGFFGGGGGGGGGGGGGGGGGGGGGGGGGGGGGGGGFFGEGGGGGGGGGEGGGGGGGGGGGGGGGGGGG@FGGGGGDGGGGGGGGGGGGGGGGGGGGGGGGDFDFGGGGGGGGGGFECCGGGGGF;DFCEGGGGEGGGGGGFGFGDDDGFGGGGGCECCEG<DG5AFFFFFFFFFF;;AFF()81:>13,2;B<??:?B6>9>A?AB6>B01:?24:>?>(4(14<:90:603><??03112244-92;19690(58(-(.,,,7-
@M04999:289:000000000-L3R54:1:1101:14424:8938 2:N:0:411
GTGGACTACCCGGGTATTAATCCTGTTTGCTCCCCACGCTTTCGCATCTCAGCGTCAGTATCTGTCCAGAAGGCCGCCTTCGCCACCGGTATTCCTCCACATCTCTACGCATTTCACCGCTACACGTGGAATTCTACCTTCCTCTACAATACTCTAGTTAACCAGTTTTAAGTGCAATTCCTAGGTTGAGCCCAGGGCTTTCACACCTAACTTAATTATCCGCCTACATGCCCTTTACGCCCAGTCATTCCGATTAACGCTCGCACCCTCCGTATTACCGCGGCTGCTGGCACGGATTT
+
CCCCCGGGGGGGGGGGGGGGGGGGGGGGGGGGGGGGGGGGGGGGG7FGGGGGGGGGGGGGGGGGGGGGGGGGGGGGGGGGGGGGGGGGGGEGGGGGGGGGGGGGGGGGGGGGGGGGGGGGG@FGGGGGGGGGGGGFGGGGGGGGGGGGGGGGGGGGGGGGGGGGGGGGGGGCFCFGFGFGGG?C:EGGDGGGGGGGGGGGFFFFFFFFFFFFFFFFFFFFFFFFFFFFF5BEFFFFEFDFFF@;@FFFFFFE(:@??C;6?D03;FBBFF0>?0:?<BF(711>B1::>BF(8?61((4
@M04999:289:000000000-L3R54:1:1101:5084:8951 2:N:0:411
GACTACTAGGGTATCTAATCCTGTTCGCTCCCCACGCTTTCGCTCCTCAGCGTCAGTGACGGCCCAGAGACCTGCCTTCGCCATCGGTGTTCTTCCCGATATCTACACATTCCACCGTTACACCGGGAATTCCAGTCTCCCCTACCGCACTCCAGTCCGCCCGTACCCGGCGCCGATCCACCGTTAAGCGATGGACTTTCACACCAGACGCGACGAACCGCCTCCGAGCTCTTTACGCCCAATAAATCCGGATAACGCTTGCACCCTACGTATTACCGCGGCTGCGGGCACGGAGTTATCC
+
CCCCCGGGGGGGGGGGGGGGGGGGGGGGGGGGGGGGGGGGFGGGGGGGGGGGGGGGGGGGGGGGGGFGGGGGGGGGGDFGCFGGGG>FGGGGGGGGGGGGGGGGGFGGGGG9FGGGGGGGGGGGGGGGG8F;?FFGFFGFGDGGFFGGGGGG,=DDDFGEGGGGGDGGGGCEGG4:?DFGDF<:EGFFC=E=E5*;9DD>1AFFF>58?9@F().56:E>FB:(42(3>0?44AA>(49B6(.8>AA).90((,6<?(:11:?FF0((,13<246<6?>((41(((,(-2?0(2(2(6)-)
@M04999:289:000000000-L3R54:1:1101:17575:8968 2:N:0:411
GGAGGACTACAGGGGTATCTAATCCTGTTTGCTCCCCACGCTTTCGCATCTCAGCGTCAGTATCTGTCCAGAAGGCCGCCTTCGCCACCGGTATTCCTCCACATCTCTACGCATTTCACCGCTACACGTGGAATTCTACCTTCCTCTACAATACTCTAGTTAACCAGTTTTAAGTGCAATTCCTAGGTTGAGCCCAGGGCTTTCACACCTAACTTAATTATCCGCCTACATGCCCTTTACGCCCAGTCATTCCGATTAACGCTCGCACCCTCCGTATTACCGCTGCTGCTGGCACGGAGTT
+
CCCCCFGGGGGGGGGGGGGGGGGGGGGGGGGGGGGGGGGGGGGGGGGGGGGGGGGGGGGGGGGGGGGGGGGGGGGGGGGGGGGGGGGGGGGGDGGGGGGGGGGGGFGGGGGGGGGGGGGGGGGGGGGGGGGGGGFGGGGGGGGGGGGGGGGGFFGGGGGGGCFGGGGGGGGGGGGGFFFGGGGGGGGGGFF6FGGGGGDDFFFFFFFFFFFFFFFBEFFEFFCF9@DFFEFCF=BFFBFFFD=@??EFEFFFEE6?;?CE19?69@9>>0?FFFB1?><<<?B(49>8<??(447<(191.
@M04999:289:000000000-L3R54:1:1101:23208:8971 2:N:0:411
CAATGACTACACGGGTATCTAATCCTGTTTGCTCCCCACGCTTTCGCATCTCAGCGTCAGTATCTGTCCAGAAGGCCGCCTTCGCCACCGGTATTCCTCCACATCTCTACGCATTTCACCGCTACACGTGGAATTCTACCTTCCTCTACAATACTCCAGATAACCAGTTTTAAGTGCAATTCCCAGGTTGAGCCCAGGGCTTTCACACCTAACTTAATTATCCGCCTACATGCCCTTTACGCCCAGTCATTCCGATTAACGCTCGCACCCTCCGTATTACCGCGGCTGCTGGCACGGAGTT
+
CCCCCFGGGGGGGGGGGGGGGGGGGGGGGGGGGGGFGGGGGGGGGGDGGGGGGGFFGGCGGCEFGGGGDFGGFGGFFG7CFGGGGGGCEFGGGGGGGGGGGGG8FGEGGGGGEGGGGGGGGGCEGFCFEGGGCAFFGFFAFGGGGF9DFGGGGGGGGG?=DFFGG?EGGFFG8FGGCGFGGFCCFCCGFGGGFCFGGDDDFFFFFFACDCE3BFFFFFFC=>EDDF@?=5CFFB5B5BFFFD1@;=3=9C5?)567<;EE@BF;9>,3>?368;2:<?2<<:6>9>1>?FF:B(28>;93.
@M04999:289:000000000-L3R54:1:1101:9934:8989 2:N:0:411
CGTTTGACTACCGGGGTATCTAATCCTGTTCGCTCCCCACGCTTTCGCTCCTCAGCGTCAGTGACGGCCCAGAGACCTGCCTTCGCCATCGGTGTTCTTCCCGATATCTACACATTCCACCGTTACACCGGGAATTCCAGTCTCCCCTACCGCACTCCAGTCCGCCCGTACCCGGCGCCGATCCACCGTTAAGCGATGGACTTTCACACCAGACGCGACGAACCGCCTACGAGCTCTTTACGCCCAATAAATCCGGATAACGCTTGCACCCTACGTATTACCTCGGCTGCTGGCACGTAGT
+
CCCCCGGGGGGGGGGGGGGGGGGGGGGGGGGGGGGGGGGGGGGGGGGGGGGGGGGGGGGGGGGGGE@FGGGGGGGGGGGGGGGGGGGGGGGFGGGGGGGGGGGGEGGGGGGGGGGGGGGGGGGGGGGGGFGGGGGGGGCFFGGGGGGGGGFCEGGEGGFGGGGGGGGGGGGGGGGEFGFGCDGGCFGDGGGGGGGDFGDCFFFFFFFFFFF:?F>D>BEFDFFFFFFFFF6::9;BFFF?D6?BBBF323<AD>(24?<<>FFFFBFFFBBF?FFB7A?DFF)<00:?>FF7:<<)-.((,
@M04999:289:000000000-L3R54:1:1101:21372:9018 2:N:0:411
GACTACACGGGTATCTAATCCTGTTCGCTACCCATGCTTTCGAACCTCAGCGTCAGTTACAGACCAGAGAGCCGCCTTCGCCACTGGTGTTCTTCCATATATCTACGCATTCCACCGCTACACATGGAGTTCCACTCTCCTCTTCTGCACTCAAGAAAAACAGTTTCAGCTGCACTTCCCCGGTTAAGCCGAGGGCTTTCACAGCTGACTTGTTCTCCCGCCTGCGTTCGCTTTACGCCCAATAAATCCGGACAACGCTTGCCACCTACGTTTTACCGCGGCTGCTGGCACGTAGCTAGCC
+
CCCCCGGGGGGGGGGGGFGGGGGGGGGGGGGFGGGGGGGGGGGGGGGGGDFGGGGGGGGGGGFGGGFGFGEGGGGGGGGGGGGGGGGGFGGGGGGGGGGGGGFGGFGGGGGGGGGGEGGGGGGGGFFCGGGGGGFGGGGGGGGGGGEGGGGGGGGFFGGGGGGGGGGCDEGGGGGGFGFGGDDEECFAFGGGDCGGGGGG6AAB?F9ABFF6AF=@EFF2B@=@BB@F1<FF?;3>DFFFD;;4=)76@616;04<12:?284<26::(31(.-.82:9;>07B?7)(414((2(-)6)(4
@M04999:289:000000000-L3R54:1:1101:12825:9035 2:N:0:411
ATGCGACTACACGGGTATCTAATCCTGTTTGCTCCCCACGCTTTCGCATCTCAGCGTCAGTATCTGTCCAGAAGGCCGCCTTCGCCACCGGTATTCCTCCACATCTCTACGCATTTCACCGCTACACGTAGAATTCTACCTTCCTCTACAATACTCCAGATAACCAGTTTTAAGTGCAATTCCCAGGTTGAGCCCGGGGCTTTCACACCTAACTTAATTATCCGCCTACATGCCCTTTACGCCCAGTCATTCCGATTAACGCTCGCACCCTCCGTATTACCGCGGCTGCTGGCACGGAGTT
+
CCCCCGGGGGGGGGGGGGGGGGGGGGGGGGGGGGGGGGGGGGGGGGGGGGGGGGGGGGGGGGGGGFGFGGGGGGFGGGGGGGGGGGGGGGGGGGGGGGGGGGGGGGGGGGGGGGGGGGGGGGGGGGGGGGGGGGGGGGGGGGGGGGGGGGGGGGGGGGGGGGGGGGGGGGGGGGGGFGFGGGGGGGCGGGGCGGGGGGGDEFFFFFFFFFFFFFFFFFF?FFFFB@F<DFFFE@DF@FEF?D>FFDFFAEFFF;?@??FF?FFF;F>>106:?>?FFF2AA6>9499>?FB:?<B<(34:?
@M04999:289:000000000-L3R54:1:1101:6949:9056 2:N:0:411
TGGACTACAGGGGTATCTAATCCTGTTCGCTACCCATGCTTTCGAGCCTCAGCGTCAGTAACAGACCAGAGAGCCGCCTTCGCCACTGGTGTTCTTCCATATATCTACGCATTTCACCGCTACACATGGAGTTCCACTCTCCTCTTCTGCACTCAAGTCTCTCAGTTTCCGATGCTCTTCCTCAGTTAAGCTGAGGGCTTTCACATTCAGACTTAAAAGACCGCCTGCGCTCCCTTTACGCCCAATAAATCCGGACAACGCTTGCCACCTACGTATTACCGCGGCTGCTGGCACGTAGTTT
+
CCCCCGGGGGGGGGGGGGGGGGGGGGGGGGGGGGGGGGGGGGGGGGGGGGGGGGGGGGGGGGGGGGGGGGGGGGGGGGGGGGGGGGGGGGGGGGGGGGGGGGGGGGGGGGGGGGGGGGGGGGGGGGGGGGGGGGGGGGGGGGGGGGGGGGGGGGGGGGGGGGGGGGGGGGGGGGGGFGFGGGGDGGGGGGGGGGGGCGGGFFFFFFFFFFFFFFFFCFF=FDFA2<<B@BBFFBDFFCEFDF>D(33=CCE;FF0>FF@906?BF>B?:BB73(,<:646469(17(4?B3?:82.408))
@M04999:289:000000000-L3R54:1:1101:22397:9074 2:N:0:411
GTTTGACTACAAGGGTATCTAATCCTGTTTGCTCCCCACGCTTTCGCATCTCAGCGTCAGTATCTGTCCAGAAGGCCGCCTTCGCCACCGGTATTCCTCCACATCTCTACGCATTTCACCGCTACACGTGGAATTCTACCTTCCTCTACAATACTCCAGATAACCAGTTTTAAGTGCAATTCCCAGGTTGAGCCCGGGGCTTTCACACCTACCTTAATTATCCGCCTGCATGCCCTTTACTCCCAGTCATTCCGCTTAACGCTCGCACCCTCCGTATTACCGCGGCTGCTGGCACGGATTT
+
CCCCCFFFFGGGFFGGGGGGGGGGGGGGGG@FGGFGD@F@FGFDCGGGGGFGF@F@CFC7CCC<F<CFCC<AFF8FCFFCF:E@F,,B?:FF@FEF<@FGCGG=F<FFDGFD@FGGGGGGDDG@FFF?FE:FFGFFGGGGGAGGFGF8BD?FEFFFFG?8DGGFDGGGGGGGEEFDFG<FGGFC=DCDG6D?CGGGGGDDDF98:=+;5BE)76988A9589:(55((/(99>EDFFFC8.;8D(.(/)97??((/2(9413463319911:?B,3,4444,99607(230(((5(,4(-.
@M04999:289:000000000-L3R54:1:1101:14104:9094 2:N:0:411
TCTGGACTACTAGGGTATCTAATCCTGTTCGCTACCCATGCTTTCGAACCTCAGCGTCAGTTACAGACCAGAGAGCCGCCTTCGCCACTGGTGTTCTTCCATATATCTACGCATTCCACCGCTACACATGGAGTTCCACTCTCCTCTTCTGCACTCAAGAAAAACAGTTTCAGCTGCACTTCCCCGGTTAAGCCGAGGGCTTTCACAGCTGACTTGTTCTCCCGCCTGCGTTCGCTTTACGCCCAATAAATCCGGACAACGCTTGCCACCTACGTATTACCGCGGCTGCTGGCACGTAGTT
+
CCCCCGGGGGGGGGGGGGGGGGGGGGGGGGGGGGGGGGGGGGGGGGGGGGGGGGGGGGGGGGGGGGGGGGGGGGGGGGGGGGGGGGGGGGGGGGGGGGGGGGGGGGGGGGGGGGGGGGGGGGGGGGGGGGGGGGGGGGGGGGGGGGGGGGFGGGGGGGGGGGGFGGGGGGGGGGGGFFFGGGGGGGGGGGGEFFEGGGGGFFFFFFFFBBEFFFF4AFFFFFFFFFFFF=FD@FBF@FEFF@BFF<D3=>CEF>;FF0:BBFF:4::A?8?:?03<A?<A>?>(2>>23?:?B:76.(46.
@M04999:289:000000000-L3R54:1:1101:22447:9103 2:N:0:411
TGTTAGACTACCGGGGTATCTAATCCTGTTTGCTCCCCACGCTTTCGCATCTCAGCGTCAGTATCTGTCCAGAAGGCCGCCTTCGCCACCGGTACTCCTCCACATCTCTACGCATTTCACCGCTACACGTGGAATTCTACCTTCCTCTACAATACTCTAGTTAACCAGTTTTAAGTGCAATTCCTAGGTTGAGCCCAGTGCTTTCACACCTAACTTAATTATCCGCCTACATGCCCTTTACTCCCAGTCATTCCGATTAACGCCCGCACCCTCCGTACTACCGCTGCTGCTGCCACGGAGT
+
CC8CC@<EFE@,:++6@FFGFAFG9;EDFC<CFEGCF7,+8CCCCF,CFEFGF9@FCFCCFFFAFFFECDGG@E<,:,7CFC>F<B=:?,7>7@,9?FE,F<F=4EFGGDF+CC:+CF=EGEGGBEDFBF8++4>EGG=F=DEFGGG,EF,2@ECGGGG8@8=,32@,79DGA?8C7DF25AFCFDCCAC,9CEF>***2=>+<CAC+6-:>5AF>>+=8+92A):225@0>46>B=5)1>*1;;15/7@E<3<14(/(/)31(3(((-4<:2?>,.-4.6((((4042>>?<())-92(-
@M04999:289:000000000-L3R54:1:1101:20619:9129 2:N:0:411
ATAATGACTACAAGGGTATCTAATCCTGTTCGCTCCCCACGCTTTCGTCCATCAGCGTCAATCGGTATTTAGTAACCTGCCTTCGCAATCGGGGTTCTGTGTAATATCTATGCATTTCACCGCTACACTACACATTCCAGCTACTTCAATACTATTCAAGATTAACAGTATCAACGGCAGTTCTACAGTTAAGCTGCAGGTTTTCACCGCTGACTTATCAACCCGCCTACGGACCCTTTAAACCCAATAAATCCGGATAACGCTCGCATCCTCCGTATTACCGCGGCTGCTGGCACGGAGT
+
CCCCCGGGGGGGGGGGGGGGGGGGGGGGGGGGGGGGGGGGGGGGGGGGGGGGGGGGGGGGGGGGDGGGGGGGGGGGGGGGGGGGGGGGGGGGEGGGGGGGGGGGGGGGGGGGGGGGGGGGGGGGGGGGGGGGGGGGGGGGGGGGGGGGGGGGGDGGGGGCDFGGGGGGGGGGGGGGEGFGGGGGGGGGGGFGGGGGGGGGFFFFFFF>=9AAFFFFFFFFCBFFBFBD@F?92@FFFF@F4CEFFFFFE3CCFFFF0;D<EFBDF9>FFFFFFB9BFB?FFB:;9>>>>BF?:B:?0;074
@M04999:289:000000000-L3R54:1:1101:9398:9134 2:N:0:411
GGGTATCTAATCCTGTTTGCTCCCCACGCTTTCGCATCTCAGCGTCAGTATCTGTCCAGAAGGCCGCCTTCGCCACCGGTATTCCTCCGCATCTCTACGCATTTCACCGCTACACGTGGAATTCTACCTTCCTCTACAATACTCCAGATAACCAGTTTTAAGTGCAATTCCCAGGTTGAGCCCGGGCCTTTCACACCTAACTTAATTATCCGCCTACATGCCCTTTACGCCCAGTCATTCCGATTAACGCTCCCACCCTCCGTATTACCGCGGCTGCTGGCCCGGACTTAGCCGGTGCTTC
+
CCCCCGGGGGGGGGGGGGGGGGGGGGGGGGGGGGGGGGGGGGGGGGGGGGGFGGGFFGGGGGGGGGGGGGGGGGGGGDEGGGGGGGGGGGDEEGGGGGGGGGGGGGGGGGGGGGGGG@@GFGGGGGGGGGFGCFGGGGGGGGGGGGGFGDFGCFGDFGGFGGGGFFFGGGGGGFFDFGFGGGGGEGGEGFEFCGFGGCF7FFFFFFFFFFFFFFBD=FFFFFFEDEFFFFFFFDE<EFEFFF<7<D?<;@F?((6@DDBBFF?0<><FA?1((0(4:74::(410(((,6<D01294>)))
@M04999:289:000000000-L3R54:1:1101:26678:9196 2:N:0:411
GACTACCGGGGTATCTAATCCTGTTTGCTCCCCACGCTTTCGCATCTCAGCGTCAGTATCTGTCCAGAAGGCCGCCTTCGCCACCGGTATTCCTCCACATCTCTACGCATTTCACCGCTACACGTGGAATTCTACCTTCCTCTACAATACTCCAGATAACCAGTTTTAAGTGCAATTCCCAGGTTGAGCCCGGGGCTTTCACACCTAACTTAATTATTCGCCTACATGCCCTTTACGCCCAGTCATTCCGATTAACGCTAACACCCTCCGCATTACCGCGGCTGCCTGCACGGAGTTAGCC
+
CCCCCGGGGGGGDGGGGFFGDFGGGGDGGGGFFFFFGGGGGGGGEGFGGGGEGGGGGCFDGGGGGGDGFFFFGGGGGGGGGGGGGE@C:DEGGGGGFGFCFGGGGFFGGGGGDFGA@FGGGGGGGFGGGGGGFFGFFGGGGGEGFEFAEFFGGGGGFGGGGGCFGGGFFFGGGGGFFFFFFF?EGG6:DFFEEEGGGFGGFF6AAFFFF6>=CFFAE+156>@FD@EFEFF@@@<9@;>>375346.7?(1;?6AD09F((.38?>(4:((-4,.<2(,,44>9:()52(4:6072:99A:
@M04999:289:000000000-L3R54:1:1101:7333:9236 2:N:0:411
CTCTGACTACTGGGGTATCTAATCCTGTTTGCTCCCCACGCTTTCGCATCTCAGCGTCAGTATCTGTCCAGAAGGCCGCCTTCGCCACCGGTATTCCTCCACATCTCTACGCATTTCACCGCTACACGTGGAATTCTACCTTCCTCTACAATACTCTAGTTAACCAGTTTTAAGTGCAATTCCTAGGTTGAGCCCAGGGCTTTCACACCTAACTTAATTATCCGCCTACATGCCCTTTACGCCCAGTCATTCCGATTAACGCTCGCACCCTCCGTATTACCGCGGCTGCTGGCACGGAGTT
+
CCCCCGGGGGGGGGGGGGGGGGCFGGGGGGGGGGGGGGGGGGGGGGGGGGGGGGGGGGGGGGGGGGGGGGGGGGGGGGGGGGGGGGGGGGGGGGGGGGGGGGGGGGGGGGGGGGGGGGGGGGGGGGGGGGGGGGGGGGCFGGGGGGGGGGGGGGGGGGGGGGFGGGGGGGGGGGGGFGFGGGGGFFGGGCFGGGGGGGGGFFFFFFFFFFFFFFFFFFFFFFF=DFFFDFFFFE=:DFFFFFFFF@@FFFFFF;<F@DEFFFFF@;9>>?BFF93:?:444(49>>69<D?F677647934
@M04999:289:000000000-L3R54:1:1101:24524:9239 2:N:0:411
CGGACTACCCGGGTATCTAATCCTGTTCGCTACCCATGCTTTCGAACCTCAGCGTCAGTTACAGACCAGAGAGCCGCCTTCGCCACTGGTGTTCTTCCATATATCTACGCATTCGACTGCTACACATGATGTTCGACTCTCTTCTCGTGCACTCAATAAAAACAGTTTTAGCTGCACTTCCCTTGTTAAGCCGAGGGCTTTTACAGCTGACTTGTCCTCCCGTCTCCGTTCGCTTTACGCCAAATAAATCCGAACAACGCTTGCCACCTACGTATTACCGCGACTGCTGTCACGTAGTTAC
+
66AAC7<,6;++++@FC<FGGGGC,;@,,7B@+6C,B,,C@,6,C8,7;,B8@C8BFB,CFEGC,,,,,6:CBFGGGGCF,D,,,BB,B,964559E<FBE<?<;,4E,+@F+,,5?+44E9?F:FGG,,C4AF+,4++,6,@@D,+@1@8,,@,=3,,6@FGG862C,,@,,7+1;F?F+A+,,7<;;,9,@C**3;0;A*+3+***.14*:F83*+=))(-(0(*-8@B2(<D6;C6).(3(.7)).)56,,6(1:(,,4??097,443<3)):A9<B91(,(3:9:.)))-,(.252-
@M04999:289:000000000-L3R54:1:1101:25757:9242 2:N:0:411
GCCGACTACCAGGGTATCTAATCCTGTTTGCTCCCCACGCTTTCGCATCTCAGCGTCAGTATCTGTCCAGAAGGCCGCCTTCGCCACCGGTATTCCTCCACATCTCTACGCATTTCACCGCTACACGTGGAATTCTACCTTCCTCTACAATACTCCAGATAACCAGTTTTAAGTGCAGTTCCCAGGTTGAGCCCGGGGCTTTCACACCTAACTTAATTATCCGCCTACATGCCCTTTACGCCCAGTCATTCCGATTAACGCTCGCACCCTCCGTATTACCGCGGCTGCTGGCACGGAGTTT
+
CCCCCGGGGGGGGGGGGGGGGGGGGGGGGGGGGGGGGGGGGGGGGGGGGGGGGGGGGGGGGGGGGGGGGGGGGGGGGGGGGGGGGGGGGGGDGGGGGGGGGGGGGGGGGDGGGGGGGGGGGGGGGGGGGGGGGGGGGGGGGGGGGGGGGFGGGGGGGGGGGGGGGGFGGGGGGGGGFGFGGGGGGFGGGGGGGGGGGGGGFFFFFFFFF=EFFFFFFFFFFFFFFFDFEE?@FFFFFEF5;B9?FF<9C?EF@FFFFEE?F??FF;>FFFFB>80:?AA<:9>BF;2:>2.1480666(()
@M04999:289:000000000-L3R54:1:1101:22355:9282 2:N:0:411
GGTGACTACACGGGTATCTAATCCTGTTCGCTCCCCACGCTTTCGCTCCTCAGCGTCAGTGACGGCCCAGAGACCTGCCTTCGCCATCGGTGTTCTTCCCGATATCTACACATTCCACCGTTACACCGGGAATTCCAGTCTCCCCTACCGCACTCCAGTCCGCCCGTACCCGGCGCCGATCCACCGTTAAGCGATGGACTTTCACACCAGACGCGACGAACCGCCTACGAGCCCTTTACGCCCAATAAATCCGGATAACGCTTGCACCCTCCGTATTCCCGCGGCGCCTGGCACGGAGTTT
+
CCCCCGGGGGGGGGGGGGGGGGGGGGGGGGGGGGGGGGGGGGGGGGDGGGGGGGGGGGGGGGGGGGGGGGGGGGGGGGGGGGGGGGGGGGGGGGGGGGGGGDGGGGGGGGGGGGGGGGGGGGGGGGGGGGGGGGGGGGGGGGGGGGGGGGGGGGGCFGGGFGEEEDGGGGFGGGGGFG>CCCDGGGCGGGFCG57CDGFCFFFFFFFFFDFF;575>BDF>49;9:(46(3;(41<FFBBF>FF?:F<4:<:>(:(3<23>FF002<?60:(43370).5?B06>((963?((8:002?:)
@M04999:289:000000000-L3R54:1:1101:16237:9283 2:N:0:411
GATTGACTACAGGGGTATCTAATCCTGTTTGCTCCCCACGCTTTCGCATCTCAGCGTCAGTATCTGTCCAGAAGGTCGCCTTCGCCACCGGTATTCCTCCACATCTCTACGCATTTCACCGCTACACGTGGAATTCTACCTTCCTCTACAATACTCCAGATAACCAGTTTTAAGTGCAGTTCCCAGGTTGAGCCCGGGGCTTTCACACCTAACTTAATTATCCGCCTACATGCCCTCTACGCCCAGTCATTCCGATTAACGCTCGCACCCTCCGTATTACCGCGGCTGCTGGCCCGGAGTT
+
CCCCCGGGGGGGGGGGGGGGGGGGGGGGGGGGGGGGGGGGGGGGGGGGGGGGGGGGGGGGGGGGGGGGGGGGGGGGGGGGGGGGGGGGGGGGGGGGGGGGGGGFGGGGGGGGGGGGGGGGGGGGGGGGGGGGGGGGGGGGGGGGGGGGGGGGGGFGGGGGGGGGGGGGGGGGGGGGFFFDFGGGGGGGGG?CGGGGGGGGFFFFFFFFFFFFFFFFFFFFFFEFFD?DBEEFFBDFF@FFDF@F@DFFFCEFFFFFFFEF;@FFFFFFB?<B<92<B?FF61>B;F>>?2341,(-(-,44
@M04999:289:000000000-L3R54:1:1101:20728:9285 2:N:0:411
GACTACCGGGGTATCTAATCCTGTTTGCCCCCCACGCTTTCGCATCTCAGCGTCAGTATCTGTCCAGAAGGCCGCCTTCGCCACCGGTATTCCTCCACATCTCTACGCATTTCACCGCTACACGTGGAATTCTACCTTCCTCTACAATACTCCAGATAACCAGTTTTAAGTGCAGTTCCCAGGTTGAGCCCGGGGCTTTCACACCTAACTTAATTATCCGCCTACATGCCCTTTACGCCCAGTCATTCCGATTAACGCTCGCACCCTCCGTATTACCGCGGCTGCTGGCACGGCGTTAGCC
+
CCCCCGGEGGGGGGGGGGGGGGGGGGGGGGGGEGGGGGGG9FGGGGCFGGGGGGGGGGGGGGGGGGGGGGGGGGGGGGGGGGGGGGGGCGGGGGGGGGGGGGGGGGGGGGGGGGGGGGGGGGGGGGGGGGFGGGGGGGGGGGGFGGEGFGGGFFGGGFFGGGFGGFGFGGGFDGCFFFFGGGGGGFGDFGGGGGCCGGGGAF>FEFFFFFFFFFFFEFCDFFFFF8CFEEDFDFCE6@BA0=;EAAFF<??:6?A<:6139>29BFBFF>?(84<B21;6B>>9?DF7?1)-((,428<92
@M04999:289:000000000-L3R54:1:1101:24009:9287 2:N:0:411
TACTGACTACTCGGGTATCTAATCCTGTTTGCTCCCACGCTTTCGCATCTCAGCGTCAGTATCTGTCCAGAAGGCCGCCTTCGCCACCGGTATTCCTCCACATCTCTACGCATTTCACCGCTACACGTGGAATTCTACCTTCCTCTACAATACTCCAGATAACCAGTTTTAAGTGCAATTCCCAGGTTGAGCCCGGGGCTTTCACACCTAACTTAATTATCCGCCTACATGCCCTTTACGCCCAGTCATTCCGATTAACGCTCGCACCCTCCGTATTACCGCGGCTGCTGGCACGGAGTT
+
CCCCCEGFFGGGGEDGGGGGGGGGGGGFGGGGGGGGGGGDGGGGGGDFGGGGAFGEGGGGGGGGGFGFGGGGGGGGGGGGGGGGGEEFGGGCFGGFGGGGGGFGGFGGGGGGGGGGGGFGGGGGGGGGGGDGGGGGFGGGGGGGGGGGGGGGGGGGGGGGGGGGGGGGGGGGGGFFF7DFGG?FGGGGGGGGGGGGGGGGFFFFFFFFBFEFFFFFFFFFFFFFFFFBBE?=E=BDFEFBD1>F1;@FFEFEEF<DFFEF6<?FFFFBFFF?B??:BFFF?>>16706::.:<BF>B0<?
@M04999:289:000000000-L3R54:1:1101:6576:9321 2:N:0:411
ACACGGGTATCTAATCCTGTTCGCTCCCCACGCTTTCGCTCCTCAGCGTCAGTGACGGCCCAGAGACCTGCCTTCGCCATCGGTGTTCTTCCCGATATCTACACATTCCACCGTTACACCGGGAATTCCAGTCTCCCCTACCGCACTCCAGTCCGCCCGTACCCGGCGCCGATCCACCGTTAAGCGATGGACTTTCACACCAGACGCGACGAACCGCCTACGAGCTCTTTACGCCCAATAAATCCGGATAACGCTTGCACCCTACGTATTACCGCGGCTGCTGGCACGTAGTTAGCCGGTT
+
CCCCCGGGGGGGGGGGGGGGGGGGGGGGG8FGGGGGGGGGGGGGGGGGGGGGGGGGGGGGGGGGGGGGGGGGGGGGGGGGGGGGGGGGGGFGGGGGGGGGGGGGGGGGGGGGGGGGGGGGGGGGGGGGGGGGGGGGG+DFGGGGGGGGGFGGGGGGGGGGEGGGGGGGGGGGGGGGFGB7DD3CGGGGGGGGGGFGGGGGFFFAFEEF9B>>FFFEFF>0::0893:4>F>AB?BFFFF4AFABFF><BFF?8>?:???FBBB7:B<?DBAD<?FFFBF>:?:?FB<:6<?FA>B97496(
@M04999:289:000000000-L3R54:1:1101:16394:9366 2:N:0:411
AGGGACTACTAGGGTATCTAATCCTGTTTGCTCCCCACGCTTTCGCATCTCAGCGTCAGTATCTGTCCAGAAGGCCGCCTTCGCCACCGGTATTCCTCCACATCTCTACGCATTTCACCGCTACACGTGGAATTCTACCTTCCTCTACAATACTCCAGATAACCAGTTTTAAGTGCAGTTCCCAGGTTGAGCCCGGGGCTTTCACACCTAACTTAATTATCCGCCTACATGCCCTTTACGCCCAGTCATTCCGATTAACGCTCGCACCCTCCGTATTACCGCGGCTGCTGGCACGGAGTTT
+
CCCCCGGGGGGGGGGGGGGGGGGGGGGGGGGGGGGGGGGGGGGGGGGGGGGGGGGGGGGGGGGGGGGGGGGGGGGGGGGGGGGGGGGGGGGGGGGGGGGGGGGGGGGGGGGGGGGGGGGGGGGGGGGGGGGGFGGFGGGGGGGGGGGGGGGGGGGGGGGGGGGGFGGGGGGFGGGGFGFGGGGGGGGGGGGGGGGGGGGGFFFFFFFFFEBDFCBFFFFFFFFFFF@BBEEFEFFDECEFFFBD<E@9EEFEFF<;@CC@BDFFBBFF?FFFFF?F>FFA<FF09>BFFB:<7<1636?B)
@M04999:289:000000000-L3R54:1:1101:8576:9404 2:N:0:411
GGACTACCAGGGTATCTAATCCTGTTCGCTCCCCACGCTTTCGTCCATCAGCGTCAATCGGTATTTAGTAACCTGCCTTCGCAATCGGAGTTCTGTGTAATATCTATGCATTTCACCGCTACACTACACATTCCAGCTACTTCAATACTATTCAAGATTAACAGTATCAACGGCAGTTCTACAGTTAGGCTGCAGGTTTTCACCGCTGACTTATCAACCCGCCTACGGACCCTTTAAACCCAATAAATCCGGATAACGCTCGCATCCTCCGTATTACCGCGGCTGCTGGCACGGATTTATC
+
CCCCCGGFGGGGGGGGGGGGGGGGGGGGGGGGGGGGGGGGGGGGGGGGGGGGGGGGGGGGGGGGGGGGGGGGGGGGGGGGGGGGDGGGEGGGGGGGGGGGGGGGGGGGFGGGGGGGGGGGGGGGGGGGGGGGGGGGGGGGGGGGFGGGGGGGGFFGFFGGGGGGGGGFFGGGCGGGFGFGGGGGGFGDGGFFGGGGGGGGFFFFABBDA@6ECFFFFFFFFFFFAB=>=@BFFF=EFEFFF@F;@A9CCEB@@FDEFD><?>>(-2:8<:>F0(446<6>>16>>F:B7?FF1((((.)).
@M04999:289:000000000-L3R54:1:1101:12030:9411 2:N:0:411
CGTGAGACTACCCGGGTATCTAATCCTGTTTGCTCCCCACGCTTTCGCATCTCAGCGTCAGTATCTGTCCAGAAGGCCGCCTTCGCCACCGGTATTCCTCCACATCTCTACGCATTTCACCGCTACACGTGGAATTCTACCTTCCTCTACAATACTCCAGATAACCAGTTTTAAGTGCAATTCCCAGGTTGAGCCCGGGGCTTTCACACCTAACTTAATTATCCGCCTACATGCCCTTTACGCCCAGTCATTCCGATTAACGCTCGCACCCTCCGTATTACCGCGGCTGCTGGCACGGAGT
+
CCCCCGGGGGGGGGGGGGGGGGGGGGGGGGGGGGGGGGGGGGGGGGGGGGGGGGGGGGGGGGGGGGGGGGGGGGGGGGGGGGGGGGGGGGGGGDGGGGGGGGGGGGGGGGGGGGGGGGGGGGGGGGGGGGGGGGGGGGGGGGGGGGGGGGGGGFGGCDFFGGGGGGGGGGGGGGGGFGFGGGGGGGGGGGGGGGGGGG5DDDFFFFFFFFFBEFFFFFFFFFCEFDFFFFFFEEFFFDFFFFD9>D0(74<CFFFDD:?AF?>664>BB9:<:?114<?2<AF;B0;F0::02((409>>:
@M04999:289:000000000-L3R54:1:1101:14486:9430 2:N:0:411
GACTACTCGGGTATCTAATCCTGTTTGCTCCCCACGCTTTCGCATCTCAGCGTCAGTATCTGTCCAGAAGGCCGCCTTCGCCACCGGTATTCCTCCACATCTCTACGCATTTCACCGCTACACGTGGAATTCTACCTTCCTCTACAATACTCCAGATAACCAGTTTTAAGTGCAATTCCCAGGTTGAGCCCGGAGCTTTCACACCTAACTTAATTATCCGCCTACATGCCCTTTACGCCCAGTCATTCCGATTAACGCTCGCACCCTCCGTATTCCCGCGGCTGCTTGCACGGAGTTAGCC
+
CCCCCGGGGGGGGGGGGGGGGGGGGGDGGGGGGGGGGGGGGGGGGGGGGGGGGGGGGGGGGGGGGGGGGGGGGGGGGGGGGGGGGGGGGGGGGGGGGGGGGGGGGGGGGGGGGGGGGGGGGGGGGGGEFGGGGGGGGGGGGGGGGGGAFGGGGGGGGGGGGGGGGGGGGGGGGGGGFGFGGGGGGGGGGGGGGGGGGGGGFFCFFFFFFFFB=>@CEFFDFFF@=>C?EFFFFFCE((6>3:E@9?EFE4;;;?EC(2<;1;19BBB??B::?7)6<BBB16>6?0)56)5?969::2)42
@M04999:289:000000000-L3R54:1:1101:24849:9440 2:N:0:411
TCGACTACCGGGGTATCTAATCCTGTTTGCTCCCCACGCTTTCGCATCTCAGCGTCAGTATCTGTCCAGAAGGCCGCCTTCGCCACCGGTATTCCTCCACATCTCTACGCATTTCACCGCTACACGTGGAATTCTACCTTCCTCTACAATACTCCAGATAACCAGTTTTAAGTGCAATTCCCAGGTTGAGCCCGGGGCTTTCACACCTAACTTAATTATCCGCCTACATGCCCTTTACGCCCAGTCATTCCGATTAACGCTCGCACCCTCCGTATTACCGCGGCTGCTGGCACGGAGTT
+
CCCCCGGGGGGGGGGGGGGGGGGGGGGGGGGGFGGGGGGGGGGGGGEGGGGGGGGGGGGGGGGGGGGGGGGGGGGGGGGGGFGGGGGGGGDFGGGGGGGGGGFGGGGGGGGGGGGGGGGGGGGGGGGGGGGGGGGGGGGGG?FGGGGGGGGGGGGGGGGGGGGGC8@DGAFGGGGGFGFGGGGGGGGGGGGFGGEGGGGGFFFFFFFFFFFFFFFFFFCEC9>DF@FFFFFFFF@FFFFFF@;;EFEFFF<;<<BBAD:02219>F9<?BFFF6:>2<A39307>>FFF7??F691(4:
@M04999:289:000000000-L3R54:1:1101:14438:9465 2:N:0:411
GGGGACTACTGGGGTATCTAATCCTGTTTGCTACCCACGCTTTCGAGCATGAACGTCAGTGTTATCCCAGGAGGCTGCCTTCGCCATCGGTATTCCTCCACATCTCTACGCATTTCACTGCTACACGTGGAATTCTACCTCCCTCTGACACACTCTAGTTTGACAGTTTCAAATGCACGTCCCAAGTTGAGCTCGGGGATTTCACATCTGACTTATCTAACCGTCTGCGCTCGCTTTACGCCCAGTAATTCCGATTAACGCTCGCACCCTACGTATTACCGCGGCTGCTGGCACGTAGTTT
+
CCCCCGGGGGGGGGGGGGGGGGGGGGGGGGGGGGGGGGGGGGGGGGGGGGGGGGGGGGGGGGGGGGGGGGGGGGGGGGGGGGGGGGGGGGGGGGGGGGGGGGGGGGGGGGGGGGGGGGGGGGGGGGGGGGGGGFGGGGGGGGGFGGGCGGFFGFGFGGDGFGGGGGGGGGGGGGGGFG?FGGDGGFGGGGGGGGGGGGGGFFFCFFFFFFCFEFFFFFFFF==>@DFE)545@B@D>CCFFF9?==E?CEFFF01;DFEF;DFFFFBBFF0:B:?B0<<48>09909BFF?:2<:42:?F)
@M04999:289:000000000-L3R54:1:1101:12439:9473 2:N:0:411
GAATGACTACTAGGGTATCTAATCCTGTTCGCTCCCCACGCTTTCGCTCCTCAGCGTCAGTGACGGCCCAGAGACCTGCCTTCGCCATCGGTGTTCTTCCCGATATCTACACATTCCACCGTTACACCGGGAATTCCAGTCTCCCCTACCGCACTCCAGTCCGCCCGTACCCGGCGCCGATCCACCGTTAAGCGATGGACTTTCACACCAGACGCGACGAACCGCCTACGAGCTCTTTATGCCCAATAAATCCGGATAACGCTTGCACCCTACGTATTACCGCGGCTGCTGGCACGTAGTT
+
CCCCCGGGGGGGGGGGGGGGGGGGGGGGGGGGGGGGGGGGGGGGGDGGGGGGGGGGGGGGGGFGGGGGGGGGGGGGGGGGGGGGGGGGGGGGGGGGGGGGGGGGGGGGGGGGGGGGGGGGGGGGGGGGGGGDGGGGGGGGGGGGGGGGGFCGGGGGGGGGGGGGGGGEGGGGGGGGFGFCDGGGGGGGGEFFGGEGGGGGFFFFFFFFFF;DFFFBBFFFFFFFFFFFF::<FFFBFFFFFFFFFF7?2A>A:;>?FFBF:9?B:BFFF:6?BFF<A:BFFFF1(439:??B?BBB:(4?9
@M04999:289:000000000-L3R54:1:1101:17686:9549 2:N:0:411
GACTACAGGGGTATCTAATCCTGTTCGCTCCCCACGCTTTCGTCCATCAGCGTCAATCGGTATTTAGTAACCTGCCTTCGCAATCGGGGTTCTGTGTAATATCTATGCATTTCACCGCTACACTACACATTCCAGCTACTTCAATACTATTCAAGATTAACAGTATCAACGGCAGTTCTACAGTTAAGCTGCAGGTTTTCACCGCTGACTTATCAACCCGCCTACGGACCCTTTAAACCCAATAAATCCGGATAACGCTCGCATCCCCCGTATTACCGCGGCTGCTGGCACGGAGTTAGCC
+
CCCCCGGGGGGGGGGGGGGGGGGGGGGGGGGGGGGGGGGGGGGGGGGGGGGGGGGGGGGGGGGGGGGGGGGGGGGGGGGGGGEGGGGGGGGGGFGGGGGGGGGGGGGGGGGGGGGGGGGGGGGGGGGGGGGGGGGGGGGGGGGGGGGGGGGGGGGFGGGGGGGGGGGGGGGGGGGGFGFGGGGGGGGGGGGGGGGGGGGGFFFEFFFDFFFFEFFFFFFBFFFFFF@=BFFFFFFFFFFFFFFF3CFFFBB<DFFFFFDDF>BFFF?BFF?>BF4<B?F;BFF>F:?.:?DFF9>BBB>B>
@M04999:289:000000000-L3R54:1:1101:22656:9560 2:N:0:411
GTGACTACTGGGGTATCTAATCCTGTTCGCTCCCCACGCTTTCGTCCATCAGCGTCAATCGGTATTTAGTAACCTGCCTTCGCAATCGGGGTTCTGTGTAATATCTATGCATTTCACCGCTACACTACACATTCCAGCTACTTCAATACTATTCAAGATTAACAGTATCAACGGCAGTTCTACAGTTAAGCTGCAGGTTTTCACCGCTGACTTATCAACCCGCCTACGGACCCTTTAAACCCAATAAATCCGGATAACGCTCGCATCCTCCGTATTACCGCGCCTGCTGGCACGGAGTTA
+
CCCCCGGGGGGGGGGGGGGGGGGGGGGGGGGGGGGGGGGGGGGGGGGGGGGGGGGGGGGGGGGGGGGGGGGGGGGGGGGGGGGGEGGGGGGGGGGGGGGGGGGGGGGGGGGGGGGGGFGGGGGGGGGGGGGGGGGGGGGGGGGGGGGGGGGGGGGFGGGGGGGGGGGGGGEGEGGGFGFGGGGGDGFFGGGGGGGFGGGGFFFFFFFFB=@EEFFFFCFBEBFFDFFF2@@BFBDFFFFF1?D@DE<FFFEBB6?FFF@BF?FBB?FFFABFFFFBAA<1>6(4::::D7B?2:((43:4
@M04999:289:000000000-L3R54:1:1101:3660:9566 2:N:0:411
AGACTACCCGGGTATCTAATCCTGTTTGCTCCCCACGCTTTCGCATCTCAGCGTCAGTATCTGTCCAGAAGGCCGCCTTCGCCACCGGTATTCCTCCACATCTCTACGCATTTCACCGCTACACGTGGAATTCTACCTTCCTCTACAATACTCCAGATAACCAGTTTTAAGTGCAATTCCCAGGTTGAGCCCGGGGCTTTCACACCTAACTTAATTATCCTCCTACATTCCCTTTACGCCCAGTCATTCCGATTCACGCTCGCACCCTCCGTATTACCGCGGCTGCTGGCCCGGAGTTAGC
+
CCCCCGGGGGGGGGGGGGGGGGGGFGGGGGGGGGGGGGGGGGGGGGGGGGGGGGCEDGGGGGGGGGGGGGGGGGGGGGGGGGGGGFGGGGGGGGGGGGGFGGGGFDFDCEGGGGGGGDGGGGFGGGFGDGGGGGGGGFCDFGGFGGGFGGGGGGCGCG8@FGGGGGGCAFFDGCCFFG?9C7CGGG,@DGFGGGDG74CDFCFCFDFFFFFE=8@FE8>C+7>DFEB47?CFEA;3)(/.610.7497<3((38))9418673,9><61:(3(.8):4(4(20-(42.(3(-910914)-)
@M04999:289:000000000-L3R54:1:1101:27133:9576 2:N:0:411
GACTACACGGGTATCTAATCCTGTTTGCTCCCCACGCTTTCGCATCTCAGCGTCAGTATCTGTCCAGAAGGCCGCCTTCGCCACCGGTATTCCTCCACATCTCTACGCATTTCACCGCTACACGCGGAATTCTACCTTCCTCTACAATACTCCAGATAACCAGTTTTAAGTGCAATTCCCAGGTTGAGCCCGGGGCTTTCACACCTAACTTAATTATCCGCCTACATGCCCTTTACGCCCAGTCATTCCGATTAACGCTCGCACCCTCCGTATTACCGCGGCTGCTGGCACGGAGTTAGCC
+
CCCCCGGGGGGGGGGGGGGGGGGGGGGGGGGGGGGGGGGGGGGGGGGGGGGGGGGGGGGGGGGFGGGGGGGGGGGGGGGGGGGGGGGGGGGGGGGGGGGGGGGGGF@FFGDGGGGGGGGGGGGGGFGFGGGGGGGGGGGGGGGGGGGGGGGGGGGGGGGGGGGGFGGGGGGGGGGGFGFGGGGGGFCGGGGGGEGGDDGF8AFFEFFADEEFFFFFFFF0FDFFDEFFF8@@FFE>?FFF@D(7A<BABF0(16A2:(-(39(29?0:892:BFDA9?>F>0(9B0)5?7>?1>9?<4944
@M04999:289:000000000-L3R54:1:1101:6561:9657 2:N:0:411
CATGACTACTAGGGTATCTAATCCTGTTTGCTCCCCACGCTTTCGCATCTCAGCGTCAGTATCTGTCCAGAAGGCCGCCTTCGCCACCGGTATTCCTCCACATCTCTACGCATTTCAACGCTACACGTGGAATTCTACCTTCCTCTACAATACTCTAGTTAACCCGTTTTAAGTGCAATTCCTAGGTTGAGCCCAGGGCTTTCACACCTAACTTAATTATACGCCTACATGCCCTTTACGCCCCGTCATTCCGATTAACGGTCTCACCCTCCCGTTTACCGAGGGTGGTTGCCCTGGACTT
+
C-ACC8@9@@<FFGC66CEEE9,C,6EFG@<FCFDFF+@:F,CA:7CFF<E@,,:C@CEE<E@<,6,CC8,C98FD>7F:F<<@F7@FG7+6<EFGAFGGGC=5C599E,:=CFF<5,C@:>C=AFC=F:=E:D;E=,DFGEGGGGGCB@F9E;@DD,@E=:D,,+6A,@,=9,2,<=B?DF?CF8==,<6CFG,:+3=*3?89EFF>C)):01*+*=E4+14-:B4:ECC=E(68;*9?25>((/;1@<)14(61(9)((/6<659033(4((((.(-4,((-(,(,,(-,),((((...
@M04999:289:000000000-L3R54:1:1101:16539:9659 2:N:0:411
GCGAGACTACAAGGGTATCTAATCCTGTTCGCTACCCATGCTTTCGAACCTCAGCGTCAGTTACAGACCAGAGAGCCGCCTTCGCCACTGGTGTTCTTCCATATATCTACGCATTCCACCGCTACACATGGAGTTCCACTCTCCTCTTCTGCACTCAAGAAAAACAGTTTCAGCTGCACTTCCCCGGTTAAGCCGAGGGCTTTCACAGCTGACTTGTTCTCCCGCCTGCGTTCGCTTTACGCCCAATAAATCCGGACAACGCTTGCCACCTACGTATTACCGCGGCTGCTGGCACGTAGTT
+
CCCCCGGGGGE,EFGGGGGGGGGGGGGGGAEFGEGGGG<FGGGGGG8EFGGGGGGGGGGGGGGGEF,EFGGGCFGGGG>FGEG?FGGG<FGFGGGGAGGGGFGFGGGGGGGGGGG9FGGGGGGGGGGGFGGG:FFFFGGGGGGG,AFDFFAFGGGGB?F8D88DGGGGFGF:@=FGFGF8=DGGGGGGGEGGFGGDGCDDFFFFFFF>BBE3=FF*>AA?+>BFFFF5=B<;?@BF@FFF?FF@@13)79EFFB6?6;<?FFFBB6>2??BFFF??B?>FB?FBF;113:?8<7?:6:126
@M04999:289:000000000-L3R54:1:1101:25143:9666 2:N:0:411
TCTGACTACTGGGGTATCTAATCCTGTTCGCTACCCATGCTTTCGAGCCTCAGCGTCAGTAACAGACCAGAGAGCCGCCTTCGCCACTGGTGTTCTTCCATATATCTACGCATTTCACCGCTACACATGGAGTTCCACTCTCCTCTTCTGCACTCAAGTCTCTCAGTTTCCGATGCTCTTCCTCAGTTAAGCTGAGGGCTTTCACATTCAGACTTAAAAGACCGCCTGCGCTCCCTTTACGCCCAATAAATCCGGACAACGCTTGCCACCTACGTATTACCGCGGCTGCTGGCACGTAGTT
+
CC@C@CEFGGGGGGGGGGGGFGGFGGGGGCEEFGFFGEFGGGGGGGECGGGGGFGGGGGGFGGGGFFFGGGGGGGGGGECGGGGGGGGGFGFGEGGCGGGGGG<EFFGGGD:CFGGGGGGDGGGGGGGGGC@AECB9EGGCGFGGGGGGGGGGGGF=DDFGGFEF?FFFGFE8>DGBC9DFGGGFFGGGG9EFFFFF66FFAFFFCFFFF5=CFFF7BF;?@@A9ADFF=@@F2>FEE:C2;9>,=8@@473@@B;>>@2;BF(4?BF?B??01:22(6<<<;>9>>23.5(43)48<8?:
@M04999:289:000000000-L3R54:1:1101:11974:9710 2:N:0:411
GCGTGACTACTCGGGTATCTAATCCTGTTCGCTCCCCACGCTTTCGCTCCTCAGCGTCAGTGACGGCCCAGAGACCTGCCTTCGCCATCGGTGTTCTTCCCGATATCTACACATTCCACCGTTACACCGGGAATTCCAGTCTCCCCTACCGCACTCCAGTCCGCCCGTACCCGGCGCCGATCCACCGTTAAGCGATGGACTTTCACACCAGACGCGACGAACCGCCTACGAGCTCTTTACGCCCAATAAATCCGGATAACGCTTGCACCCTACGTATTACCGCGGCTGCTGGCACGTAGTT
+
CCCCCGGGGGGGGGGGGGGGGGGGGGGGGGGGGGGGGGGGGGGGGGGGGGGGGGGGGGGGGGGGGGGGGGGGGGGGGGGGGGGGGGGGGGGGGGGGGGGGGGGGGGGGGGGGGGGGGGGGGGGGGGGGGGGGGGGGGGGGGGGFGGGGGGGGGGGGGGGGGGGGGGGGGGGGGGGGBDFGGGGGGGGGGGGGGGGGGGGGFFFFFFFF@?DFFFDFFFFFFFF>01:1:?:?BBFFFFFFFFFFFFFFFFABBBFFFFFF?FFFFFFFFB???FF?A><<48>B960;<?B02(.8B:?BA
@M04999:289:000000000-L3R54:1:1101:22574:9721 2:N:0:411
GGACTACTCGGGTATCTAATCCTGTTCGCTACCCATGCTTTCGAACCTCAGCGTCAGTTACAGACCAGAGAGCCGCCTTCGCCACTGGTGTTCTTCCATATATCTACGCATTCCACCGCTACACATGGAGTTCCACTCTCCTCTTCTGCACTCAAGAAAAACAGTTTCAGCTGCACTTCCCCGGTTAAGCCGAGGGCTTTCACAGCTGACTTGTTCTCCCGCCTGCGTTCGCTTTACGCCCAATAAATCCGGACAACGCTTGCCACCTACGTATTACCGCGGCTGCTGGCACGTAGTTACC
+
CCCCCGGGGGEBFFGGGGFGFGGGGGGGGGGEGCEGGGGGGGGFGGGFGGGGDBFGF@FEEFFGGGFGGGGGGGGGG@FGGGGCCGFGGGGGGGFGCFFGFFFGGGGGGGGGGGGGG:FCE>AFFGFGGGFGGGGGGGCGGGGGGGGGGGGGGD?4EDFFGGGGGGCFGGGGGGGGBGFCDFGEGGC<DGGGGGGCDGGGFFFFFFFAEFEE;:AFECFDFFF@=D=D;61;D;<CE@;>>DDF8AC3559>:6(4?>>?F0284<?B:::?<)8<A>:6,((-10)4(44<0(.422>)-
@M04999:289:000000000-L3R54:1:1101:17532:9722 2:N:0:411
TGGACTACCCGGGTATCTAATCCTGTTTGCTCCCCACGCTTTCGCATCTCAGCGTCAGTATCTGTCCAGAAGGCCGCCTTCGCCACCGGTATTCCTCCACATCTCTACGCATTTCACCGCTACACGTGGAATTCTACCTTCCTCTACAATACTCCAGATAACCAGTTTTAAGTGCAATTCCCAGGTTGAGCCCGGGGCTTTCACACCTAACTTAATTATCCGCCTACATGCCCTTTACGCCCAGTCATTCCGATTAACGCTCGCACCCTCCGTATTACCGCGGCTGCTGGCACGGAGTT
+
CCCCCGGGGGGGGGGGGGGGGGGGGGGGGGGGGGGGGGGGGGGGGGGGGGGGGGGGGGGFGGGGGGGGGGGGGGGGGGGFGFGGGGGGGGGGGGGGGGGGGGFFGGGGGGGGGGGGGGGGGGGGGGGGGGGGGGGGGGGGGGGGGGGGGGGGGGGGGGGGGGGGGGGGGGGGGGGGFGFGGGGGGGGGGGGGGGGGGGGGFFFFFFFFFFFCCFFCCAFFF9BFFFFFFFEFFFFFEF;B9>FFFFFFCEFFF?D?FF:>B?>>>F;???BB?1<?FFFF019BFFFFF??7??927<(
@M04999:289:000000000-L3R54:1:1101:23057:9737 2:N:0:411
GACTACAAGGGTATCTAATCCTGTTCGCTCCCCACGCTTTCGCTCCTCAGCGTCAGTGACGGCCCAGAGACCTGCCTTCGCCATCGGTGTTCTTCCCGATATCTACACATTCCACCGTTACACCGGGAATTCCAGTCTCCCCTACCGCACTCCAGTCCGCCCGTACCCGGCGCCGATCCACCGTTAAGCGATGGACTTTCACACCAGACGCGACGAACCGCCTACGAGCTCTTTACGCCCACTAAATCCGGATAACGCTTGCACCCTACGTATTACCGCGGCTGCTGGCACGTAGTTAGCC
+
CCCCCGGGGGGGGGGGGGGGGGGGGGGGGGGGGGGGGGGGGGGGGGGGGGGGGGGGGGGGGGGGGGGGGGGGGGGGGGGGGGGGGGGGGGGGGGGGGGGGGGGGGGGGGGGGGGGGGGGGGGGGGEDCGGGGGGGGGGGGGGGGGGGGGGGGGFGGGGGGGGGGGGGGGGGGGGGGFGFGGGGGGEGGGGEGGGGGGGGGFFFFFFF)=BFFFFFFBFFFFFFFFFB1;BFFFF4::BFEF(3:?FAFFF9:?:A??BFF00<?F::(3<15246<4(7669(4:>B(483((.43<2-44
@M04999:289:000000000-L3R54:1:1101:12037:9763 2:N:0:411
GGACTACTGGGGTATCTAATCCTGTTTGCTACCCACGCTTTCGAGCATGAACGTCAGTGTTATCCCAGGAGGCTGCCTTCGCCATCGGTATTCCTCCACATCTCTACGCATTTCACTGCTACACGTGGAATTCTACCCCCCTCTGACACACTCTAGTTAGACAGTTTCAAATGCACGTCCCAAGTTGAGCTCGGGGATTTCACATCTGACTTATCTAACCGTCTGCGCTCGCTTTACGCCCAGTAATTCCGATTAACGCTCGCACCCTACGTATTACCGCGGCTGCTGGAACGTAGTTAGC
+
CCCCCGGGGGGGGGGGGGGGGGGGGGGGGGGG,FGGGGGGGGGGGGGGGGGGGGGGGGGGGGGGGGGGGGGGGGGGGGGGGGGGGGGGGGGGGGGGGGGGGGGGGGGGGGGGGGGGGGGGGGGGGGGGGGGGGGGGGGGGGGGGGGGGGGGGGGGGGFGGGGGGGGGGGGGGGGGGFGFGGGGGGGCFGGDFGGGDDDGGFFFFFFFFFEFCFFFFFFFB><>=BE@F@>@FFFFFFFFFF?@EC5?CEEFFF@?CF@FDFFFFFFFFFFB<FFFAFF<BF>B9;BFD(((.437112)))
@M04999:289:000000000-L3R54:1:1101:12014:9776 2:N:0:411
GTTTTGACTACCGGGGTATCTAATCCTGTTTGCTCCCCACGCTTTCGCATCTCAGCGTCAGTATCTGTCCAGAAGGCCGCCTTCGCCACCGGTATTCCTCCACATCTCTACGCATTTCACCGCTACACGTGGAATTCTACCTTCCTCTACAATACTCCAGATAACCAGTTTTAAGTGCAATTCCCAGGTTGAGCCCGGGCCTTTCACACCTAACTTAATTATCCGCCTACATGCCCTTTACGCCAAGTCATTCCGATTACGGCTCGCACCCTCCGATTTCCCCCGCCGCCTGCCACGGAGT
+
CCC@CFE<ACFGGGGEFE@CFGGAFF<<FGGDAEFGGGFDFDGGGFGGE@@<<D,66B::@FAFEFFG<FGFGGGGCE=F7FBFDE::FFGDF7FB5EFFFFA<DEE<EGED=?FFF<=E=C@F@B9FF4E=F=FFGFAG9DFGFCCE9=EDD9,@9DGCFFF9FDFFFGFGG?<;?8C7CF<<ECFFE68@7DFGG>5*3:F48+=EB93>)8BCFFFE+*9;(8>@63(;CEE@ED;64(;@((/.9CE36)(:?16)(((,,3((49(((21((3().)(-4-(((((-(.).71(9:
@M04999:289:000000000-L3R54:1:1101:24446:9794 2:N:0:411
CGAGCGACTACACGGGTATCTAATCCTGTTTGCTCCCCACGCTTTCGCATCTCAGCGTCAGTATCTGTCCAGAAGGCCGCCTTCGCCACCGGTATTCCTCCACATCTCTACGCATTTCACCGCTACACGTGGAATTCTACCTTCCTCTACAATACTCCAGATAACCAGTTTTAAGTGCAATTCCCAGGTTGAGCCCGGGGCTTTCACACCTAACTTAATTATCCGCCTACATGCCCTTTACGCCCAGTCATTCCGATTAACGCTCGCACCCTCCGTATTACCGCTGCTGCTGGCACGGTGT
+
CCCCCGGGGGGGGGGGGGGGGGGGGGGGGGGGGGGGGGGGGGGGGGGGGCGGGGGGGGGGGGGGGGGGGGGGFFGGGGGGGGGGGGGGGGGGGGGCGGGGGGGFGGGGGGGGGGGGGGGGGGGGGGFGGGGEEFFGGGGGGGF?DGFGGGGGGGGFGGGGGGFGGGGGD9AFCGGGFG7CFFGGGFFGGGGFGGGGGGGGDBFFFFFFFFFFFFFFFFF?FFEFDFFFFF;CFFE@FDFFE<DBFFF@E4?<244116?9A19BFFF06B?4:6>?<1?<>B:>1413??:7:<88(3(--
@M04999:289:000000000-L3R54:1:1101:24157:9795 2:N:0:411
TTGACTACCCGGGTATCTAATCCTGTTCGCTACCCATGCTTTCGAACCTCAGCGTCAGTTACAGACCAGAGAGCCGCCTTCGCCACTGGTGTTCTTCCATATATCTACGCATTCCACCGCTACACATGGAGTTCCACCCTCCTCTTCTGCACTCAAGAAAAACAGTTTCAGCTGCACTTCCCCGGTTAAGCCGAGGGCTTTCACAGCTGACTTGTTCTCCCGCCTGCGTTCGCTTTACGCCCAATAAATCCGGACAACGCTTGCCACCTACGTATTACCGCGGCTGCTGGCACGTAGTT
+
CCCCCGGGFGGGGGGGGGGGGGGGGGGGGGGGGGGGGGGGGGGGGFGEGGGGFGGGGGGGGGGGGGGGGGGGGGGGGGGGGGGGGGGGGGGGGGGGGGGGGGGGGGGGGGGGGGGGGGEGGGGGGGGGGGGGGGGGGGGGGGGGGAFGGGGGGGGFFGGGGGGGGGGGGGGGGGGGFGFGGGGGGGGGGGGGGGDGGGGGFFFFFFFA=BDFFFFFFFFFFF@BFFFFFFFFFFFFEEFFF@?;@FFAFFFF1?BFFBBFF<?FFA2???BFF2<0-<DF9B9BB6?FF?F?D:2?02>
@M04999:289:000000000-L3R54:1:1101:25022:9816 2:N:0:411
CTGGACTACTCGGGTATCTAATCCTGTTCGCTACCCATGCTTTCGAACCTCAGCGTCAGTTACAGACCAGAGAGCCGCCTTCGCCACTGGTGTTCTTCCATATATCTACGCATTCCACCGCTACACATGGAGTTCCACTCTCCTCTTCTGCACTCAAGAAAAACAGTTTCAGCTGCACTTCCCCGGTTAAGCCGAGGGCTTTCACAGCTGACTTGTTCTCCCGCCTGCGTTCGCTTTACGCCCAATAAATCCGGACAACGCTTGCCACCTACGTATTACCGCGGCTGCTGGCACGTAGTT
+
CCCCCGGGGGGGGGGGGGGGGGGGGGGGGGGGGGGGGGGGGGGGGGGGGGGGGGGGGGGGGGGGGGGGGGGGGGGGGGGGGGGGGGGGGGGGGGGGGGGGGFGGEGGGGGGGGGGGGGGGGGGGGGGGGGGGGGGGGGGGGGGGGGGGGGGGGGGGFGGGGGGGGGGGGGGGFFGGFGFGGGGGGDEGGGGGGGGGGGGGFFFFFFFFFFFFFFFFFFFCFFFFFFFD@FFFFBFFFFFFFF>D@FEEEEFFFBFFB?F99?FF??FFFFFFF<FFFFFB:9;0699?FFF?B<??BB?A
@M04999:289:000000000-L3R54:1:1101:19814:9819 2:N:0:411
TCACAGACTACCGGGGTATCTAATCCTGTTTGCTCCCCATGCTTTCGCATCTCAGCGTCAGTATCTGTCCAGAAGGCCGCCTTCGCCACCGGTATTCCTCCACATCTCTACGCATTTCACCGCTACACGTGGAATTCTACCTTCCTCTACAATACTCCAGATAACCAGTTTTAAGTGCAATTCCCAGGTTGAGCCCGGGGCTTTCACACCTAACTTAATTATCCGCCTACATGCCCTTTACGCCCAGTCATTCCGATTAACGCTCGCCCCCTCCGTATTACCGCGGCCGCTGGCACGGAGC
+
A9@6C<6CFFFDDFE78FGGACFG<@F6EC@<FAFFG7,,6;CEEF:FGGGGAEFFE:C6@F<EFFGGGGGGDGB<<,7@FGEFG7F=BE::C=,AEE9AF8F=,FCGD<E:FGE:FGDEGEGEFGGGGGDC7?9DF9DF,6E8EDFGGGD,EDFFG8DE=DD=,+EFAAFEEGGG7D9DFC?2,4@FC,:CFFDG5***/3*;?BFFF=BEBAAFF88<85*9292>=5;E5).6;@)8>D(3;(15=4))9?;7;(()6(6,:1(,4(4>66>(43(.-6326(466>2>>0()(((-(
@M04999:289:000000000-L3R54:1:1101:3947:9860 2:N:0:411
GTCGGACTACAAGGGTATCTAATCCTGTTTGCTCCCCACGCTTTCGCATCTCAGCGTCAGTATCTGTCCAGAAGGCCGCCTTCGCCACCGGTATTCCTCCACATCTCTACGCATTTCACCGCTACACGTGGAATTCTACCTTCCTCTACAATACTCTAGTTAACCAGTTTTAAGTGCAATTCCTAGGTTGAGCCCAGGGCTTTCACACCTAACTTAATTATCCGCCTACATGCCCTTTACGCCCAGTCATTCCGATTAACGCTCGCACCCTCCGTATTACCGCGGCTGCTGGCACGGAGTT
+
CCCCCGGGGGGGGGGGGGGGGGGGGGGGGGGGGGGGGGGGGGGGGGGGGGGGGGGGGGGGGGGGGGGGGGGGGGGGGGGGGGGGGGGGGGGGGGGGGGGGGGGGGGGGGGGGGGGGGGGGGGGGGGGFGGDGGGGGGGGGGGGGGGGGGGGGGGGGGCGGGGGGGGGFGGGGGGGFFGFGGGGGFFGFGGGGGGGGGGDGFFFFFFFFAD@EFFFF=FFFFF?D=AFAB@CF@@DBBE=BD=5@@D@EEFCCFEF@6@CFD>@?@>;>>3:?FFBF??<B<8>(46;BF2:.3.5(((,4.
@M04999:289:000000000-L3R54:1:1101:24868:9883 2:N:0:411
TGACTACTCGGGTATCTAATCCTGTTCGCTCCCCACGCTTTCGTCCATCAGCGTCAATCGGTATTTAGTAACCTGCCTTCGCAATCGGGGTTCTGTGTAATATCTATGCATTTCACCGCTACACTACACATTCCAGCTACTTCAATACTATTCAAGATTAACAGTATCAACGGCAGTTCTACAGTTAAGCTGCAGGTTTTCACCGCTGACTTATCAACCCGCCTACGGACCCTTTAAACCCAATAAATCCGGATAACGCTCGCATCCTCCGTATTACCGCGGCTGCTGGCACGGAGTTAGC
+
CCCCCGGGGGGGGGGGGGGGGGGGGGGGGGGGGGGGGGGGGGGGGGGGGGGGGGGGGGGGGGGGGGGGGGGGGGGGGGGGGGGGGGGGGGGGGGGGGGGGGFGGGGGGGGGGGGGGGGGGGGGGGGGGGGGGGGGGGGGGGGGGGGFFGGGGGGGGGGGGGGGGGGGGGGGGGGGGFGFFGGGGGGGGGGGGGGGGGGGGFFFFAEDFFFFEEFFFFFFAFBFFFFFDFBBFFFFFFCEFFFFFFFFEEFFF@1?EFFFFFBFFFFFBBFFFFB?BFB:BBB>>;BFFFFFFF(4>BBAA5
@M04999:289:000000000-L3R54:1:1101:18548:9958 2:N:0:411
TCTATGACTACTAGGGTATCTAATCCTGTTCGCTACCCATGCTTTCGAGCCTCAGCGTCAGTAACAGACCAGAGAGCCGCCTTCGCCACTGGTGTTCTTCCATATATCTACGCATTTCACCGCTACACATGGAGTTCCACTCTCCTCTTCTGCACTCAAGTCTCTCAGTTTCCGATGCTCTTCCTCAGTTAAGCTGAGGGCTTTCACATTCAGACTTAAAAGACCGCCTGCGCTCCCTTTACGCCCAATAAATCCGGACAACGCTTGCCACCTACGTATTACCGCGGCTGCTGGCACGT
+
CCCCCGGGGGGGGGGGGGGGGGGGGGGGGGGGGGGGGGGGGGGGGGGGGGGGGGGGGGGGGGGGGGGGGGGGGGGGGGGGGGGGGGGGGGGGGGGGGGGGGGGGGGGGGGGGGGDGGGGGGGGGGGGGGGGGFGGGGGGGGGGGGGGGGGGGGGGGGGGGGGGGGGGDGGGGGGGGFGFGGGGGGGGGGGGGGGGG?FFGEFFFFFFFCEFF<BFFFFFFFEFFF29>97=AFF@@FFFFF=>FBFFFFEFFFFF6@@BFF719@?:?(4??:,23??A?<AFFBF691>BF>0(,,(4
@M04999:289:000000000-L3R54:1:1101:7458:9963 2:N:0:411
GAAGACTCCTGGGGTATCTAATCCTGTTTGCTCCCCACGCTTTCGCGTCTCAGCGTCAGTATCTGTCCAGAAGGCCGCCTTCGCCACCGGTATTCCTCCACATCTCTACGCATTTCACCGCTACACGTGGAATTCTACCTTCCTCTACAATACTCTAGTTAACCAGTTTTAAGTGCAATTCCTATGTTGATCCCAGGGCTTTCACCCCTAACTTAATTATCCGCCTACATGCCCTTTACGCCCAGTCCTTCCGATTAACGCTCGCACCCTCCGTATTACCTCGCCTGCTGGCACGGATGT
+
C9C@CFG,6C,6CE@CF9FD@<,;6CF<EFC<F8FGGGDEEFGDFGGGDBFF<8FGCCFFEFFG9C<<CCFDF8EFCGDEE=,B?4C<+68:FF,CEFAEG8ECFFFFEFGE=:F,AFE8F@:=FGG?AF+EA,,@9D,4@ED@@=FFF,E=DDGF;=FC8ED8DFGDFG8@962@CD+=+?CE,3373,:,@DC7CDDDFFA6?*30)1:@E64BEF6A68@DAA2>(9@)6>EDEFFEF29DF;))).7113/67764;0(6(29;0(4(-,302)-4).((,(-,5),3,.3(2(-5
@M04999:289:000000000-L3R54:1:1101:7367:9994 2:N:0:411
ATTGACTACTCGGGTATCTAATCCTGTTTGCTCCCCACGCTTTCGCATCTCAGCGTCAGTATCTGTCCAGAAGGCCGCCTTCGCCACCGGTATTCCTCCACATCTCTACGCATTTCACCGCTACACGTGGAATTCTACCTTCCTCTACAATACTCCAGATAACCAGTTTTAAGTGCAATTCCCAGGTTGAGCCCGGGGCTTTCACACCTAACTTAATTATCCGCCTACATGCCCTTTACGCCCAGTCATTCCGATTAACGCTCGCACCCTCCGTATTACCGCGGCTGCTGGCACTGAGTTT
+
CCCCCGGGGCGGGGGGGGGGGGGGGGGGGGGGGGGGGGGGGGGGEGG:FGGGGGGGGGGGGGFGGGGGGGGFFGFGGGGGGGGGGGG8FGGGFGGGGGGGFGGGGGGGGGGGGGGGGGGGGGGGFGGGGEC@F?FGGGGGAFFGGGGGGGGGGGGDDFCECCGGGGGGGGGGGDFFFGFFGGGFGGFGFF8FCGGGGDGDFFAFFFAE5@3@FFFCC8BC6?9BFFDBEEEFFDFF;CCEF>FD@4=AE<CE@11<F367;FF09B>0:6<42((4>)6<6((764,1408<1?(8),)-)
@M04999:289:000000000-L3R54:1:1101:24015:9994 2:N:0:411
GTTCGGACTACCGGGGTATCTAATCCTGTTTGCTCCCCACGCTTTCGCATCTCAGCGTCAGTATCTGTCCAGAAGGCCGCCTTCGCCACCGGTATTCCTCCACATCTCTACGCATTTCACCGCTACACGTGGAATTCTACCTTCCTCTACAATACTCCAGATAACCAGTTTTAAGTGCAATTCCCAGGTTGAGCCCGGGGCTTTCACACCTAACTTAATTATCCGCCTACATGCCCTTTACGCCCAGTCATTCCGATTAACGCTCGCACCCTCCGTATTCCCGCGGCTGCTGGCACGGAGT
+
CCCCCGGGGGGGGGGGGGGGGGFFGGGGGGGGGGGGGGGGGGGGGGGGGGGGGGGGGGGGGGGGGGGGGGGGGGGGGGGGGGGGGGGGGGGGGGGGGGGGGGGGGGGGGGGGGGGGGGGGGGGGGGGGGGGGGGGGGGGGGGGGGGGGGGGFGGGGGGGGGGGGGGGGGGGGGGGGFGFGGGGGGGGGGGGGGGFGGCDGEFFFFFFFFFFFFFFFFFFFFFFFFFFFFFFFEFFFFFFFFDDFFDFFFFFFFA?FFFFAFFBFFFFFFFFFB<>:?<2).5:91096;0,8?6,.:(49:
@M04999:289:000000000-L3R54:1:1101:4692:9995 2:N:0:411
GCTGACTACTAGGGTATCTAATCCTGTTTGCTCCCCACGCTTTCGCATCTCAGCGTCAGTATCTGTCCAGAAGGCCGCCTTCGCCACCGGTATTCCTCCACATCTCTACGCATTTCACCGCTACACGTGGAATTCTACCTTCCTCTACAATACTCCAGATAACCAGTTTTAAGTGCAATTCCCAGGTTGAGCCCGGGGCTTTCACACCTAACTTAATTATCCGCCTACATGCCCTTTACGCCCAGTCATTCCGATTAACGCTCGCACCCTCCGTATTACCGCGGCTGCTGGCACGGAGTTT
+
CCCCCGGGGGGGGGGGGGGGGGGGGGGGGGGGGGGGGGGGGGGGGGGGGGGGGGGGGGGGGGGGGGGGGGGGGGGGGGGGGGGGGGGGGGGGGGGGGGGGGGGGGGGGGGGGGGGGGGGGGGGGGGGGGGGGGGGGGGGGGGGGGGGGGGGGGGGGGGGGGGGGGGGGGGGGGGGGFGFGGGGGGGGGGGGGGGGGGGGGFFFFFFFFFFFFFFFFFFFEFE@F>@FFEFCEEBEFFEFDF>F@DFFFFEFFEFF@DFC6;237>BFF<??B686::BFBF99;1((,4:0:BF(4;32()
@M04999:289:000000000-L3R54:1:1101:26424:10006 2:N:0:411
GACTACTAGGGTATCTAATCCTGTTCGCTACCCATGCTTTCGAGCCTCAGCGTCAGTAACAGACCAGAGAGCCGCCTTCGCCACTGGTGTTCTTCCATATATCTACGCATTTCACCGCTACACATGGAGTTCCACTCTCCTCTTCTGCACTCAAGTCTCTCAGTTTCCGATGCTCTTCCTCAGTTAAGCTGAGGGCTTTCACATTCAGACTTAAAAGACCGCCTGCGCTCCCTTTACGCCCAATAAATCCGGACAACGCTTGCCACCTACGTATTACCGCGGCTGCTGGCACGTAATTAGC
+
CCCCCGGGGGGGGGGGGGGGGGGGGGGGGGGGGGGGGGGGGGGGGGGGGGGGGGGGGGGGGGGGGGGGGGGGGGGGGGGGGGGGGGFFGGGGGGGGGGGGGGGFGGGGGGGGGGGGGGGGGGGGGGGFGGGGGGGGGGGGGGGGGGGGGGGG?EGGGGGGGGGGGGFGGGGGGGGGFGFGGGGGGGGGGGGFGGGGGGGGFFFFFFFFEEFFFFFFFFFFFFFADFFB=?FDDFFFFFFA@FFF@FEFEEBFFBFFD;@FFF?FFFFF>BBFFB::<A?909>B9:2:?B:2281(-6<:>
@M04999:289:000000000-L3R54:1:1101:12291:10014 2:N:0:411
AGTTGACTACCCGGGTATCTAATCCTGTTTGCTCCCCACGCTTTCGCATCTCAGCGTCAGTATCTGTCCAGAAGGCCGCCTTCGCCACCGGTATTCCTCCACATCTCTACGCATTTCACCGCTACACGTGGAATTCTACCTTCCTCTACAATACTCCAGATAACCAGTTTTAAGTGCAATTCCCAGGTTGAGCCCGGGGCTTTCACACCTAACTTAATTATCCGCCTACATGCCCTTTACGCCCAGTCATTCCGATTAACGCTCGCACCCTCCGTATTACCGCGGCTGCTGCCACGGAGTT
+
CCCCCGGGGGGGGGGGGGGGGGGGGGGGGGGGGGGFGGGGGGGGGGGGEGGGGGGGFGGGGGGGGGGGGGGGGGGGGGGGGGGGGGGGGGGGGGGGGGGGGGGEFGGGGGGDGGGGGGGGGGGGGGGGGGGDFCFGGGGGGGGFGGGGGGCFGGFFEGGGGGGGDGGGGGGDFDFF7EFG?FGGGGGGFGGGGGGGGGG4AFFFFFFFFB@EFFFFEFFEFFFFFF?@BFCC@33@;@9F?D@6<@EEE<6?6;?DFBFFF90<>FFFF::3:B:?:2<<)39>(49;()4).4<>(-18.
@M04999:289:000000000-L3R54:1:1101:26657:10029 2:N:0:411
TGTGGGACTACCAGGGTATCTAATCCTGTTCGCTCCCCACGCTTTCGTCCATCAGCGTCAATCGGTATTTAGTAACCTGCCTTCGCAATCGGGGTTCTGTGTAATATCTATGCATTTCACCGCTACACTACACATTCCAGCTACTTCAATACTATTCAAGATTAACAGTATCAACGGCAGTTCTACAGTTAAGCTGCAGGTTTTCACCGCTGACTTATCAACCCGCCTACGGACCCTTTAAACCCAATAAATCCGGATAACGCTCGCATCCTCCGTATTACCGCGGCTGCTGGCACGGAGT
+
CCCCCGGGGGGGGGGGGGGGGGCEFFGGGGGGGGGGGGGGGGGGGGEGGGGGGGGGGGGGGGGGGGGFGGGGGGGGGGGGGGGGGGGGGGGGGGGGGGGGGGGGGGGGGGGGGGGGGGGGFGGGGGGGGGGGGGGGGGGGGGGGGGGGGGGGGGGGGGGGGGGGGGGGGGAFGGGGDGDDGGGGGGGGGGGGGGGGGGGGFFFFFFFFDBFFFFFFFFFFFFFFBFFFFFFFFFFFFDFFFEFDFFF@;EEFFFF9((0>@?FD?FBFBFFFFFB13:?AA>?FB99;BF:030(3299;1
@M04999:289:000000000-L3R54:1:1101:12839:10038 2:N:0:411
GCGAGACTACTGGGGTATCTAATCCTGTTTGCTCCCCACGCTTTCGCATCTCAGCGTCAGTATCTGTCCAGAAGGCCGCCTTCGCCACCGGTATTCCTCCACATCTCTACGCATTTCACCGCTACACGTGGAATTCTACCTTCCTCTACAATACTCTAGTTAACCAGTTTTAAGTGCAATTCCTAGGTTGAGCCCAGGGCTTTCACACCTAACTTAATTATCCGCCTACATGCCCTTTACGCCAAGTCATTCCGATTAACGCTCGCACCCTCCGTATTACCGCGGCTGCTGGCACGGAGTT
+
C<BCCDEGACE<<6@6@CFFFGFGEGFGFCCGFCGG:FCFGFGFD@CCGCGFFGGECFGGGGGGGGGFFAFFCF8<FFBEEC9<CCFCG@@6+A?F9@EDFFG?EA;AEFGGGEGGGFGGEEGEB?,+94CC@9FGGGGGFDFGCF8=DFEFGFG?FGFGGGG9,=A=ADGFGGEDF+=?DFGAGGCC7,,,A8@CGG>DFF9AA6;C5=C=<:9;6B+24:CF>2>@=EE7@)5@23@8>DB(16)9?E)<?412,(94723(..26(-,3(4,11(6:9(((((,-244(((,8609?0
@M04999:289:000000000-L3R54:1:1101:14487:10065 2:N:0:411
GACTACTCGGGTATCTAATCCTGTTTGCTCCCCACGCTTTCGCATCTCAGCGTCAGTATCTGTCCAGAAGGCCGCCTTCGCCACCGGTATTCCTCCACATCTCTACGCATTTCACCGCTACACGTGGAATTCTACCTTCCTCTACAATACTCCAGATAACCAGTTTTAAGTGCAATTCCCAGGTTGAGCCCGGGGCTTTCACACCTAACTTAATTATCCGCCTACATGCCCTTTACGCCCAGTCATTCCGATTAACGCTCGCACCCTCCGTATTACCGCGGCTGCTGGCACGGAGTTAGCC
+
CCCCCGGGGGGGGGGGGGGGGGGGGGGGGGGGGGGGGGGGGGGGGGGGGGGGGGGGGGGGGGGGGGGGGGGGGGGGGGGGGGGGGGGGGGGGGGGGGGGGGGGGGGGGGGGGGGGGGGGGGGGGGGGGGGGGGGGGGGGGGGGGGGGGGGGGGGGGGGGGGGGGGGGGGGGGGGGGFGFGGGGGGGFGGGGGGGGGGGGGFFFFFFFFFFFFFFFFFFFFFFFFFFFFFFFFFFFFFFFFFFFFFFFFFFFFDFFF@B?FFFFFFFFF?>FFBBDFF:61>BFFB22>B(2<9;>FB>AA7
@M04999:289:000000000-L3R54:1:1101:21964:10069 2:N:0:411
GACTACTAGGGTATCTAATCCTGTTTGCTCCCCACGCTTTCGCATCTCAGCGTCAGTATCTGTCCAGAAGGCCGCCTTCGCCACCGGTATTCCTCCACATCTCTACGCATTTCACCGCTACACGTGGAATTCTACCTTCCTCTACAATACTCCAGATAACCAGTTTTAAGTGCAATTCCCAGGTTGAGCCCGGGGCTTTCACACCTAACTTAATTATCCGCCTACATGCCCTTTACGCCCAGTCATTCCGATTAACGCTCGCACCCTCCGTATTACCGCGGCTGCTGGCACGGAGTTAGCC
+
CCCCCGGGGGGGGGGGGGGGGGGGGGGGGGGGGGGGGGGGGGGGGGGGGGGGGGGGGGGGGGGGGGGGGGGGGGGGGGGGGGGGGGGGGGGGGGGGGGGGGGGGGGGGGGGGGGGGGGGGGGGGGGGGGGGGGGGGGGGGGGGGGGGGGGGGGGGGGFGGGGGEGGGGGGGGGGGGFGFGGGGGGGGGGGFEGEGGGGGGFFFFFFFFFFFFFFFFEFFFFDFFF=CEEEBBBFFFFFFEFFFFFFFFFFFF?DFFF;@D9;966?B?<>::?FFAA803>B;>FFB7<:2(41(-2)<44
@M04999:289:000000000-L3R54:1:1101:8860:10088 2:N:0:411
TGTAGACTACAGGGTATCTAATCCTGTTTGCTACCCACGCTTTCGAGCATGAACGTCAGTGTCATCCCAGGAGGCTGCCTTCGCCATCGGTATTCCTCCACATCTCTACGCATTTCACTGCTACACGTGGAATTCTACCTCCCTCTGACACACTCTAGTTAGACAGTTTCAAATGCACGTCCCAAGTTGAGCTCGGGGATTTCACATCTGACTTATCTAACCGTCTGCGCTCGCTTTACGCCCAGTAATTCCGATTAACGCTCGCACCCTCCGTATTACCGCGGCTGCTGGCACGGAGTT
+
?CCCCFAFFGGGGGGGGGGGGGGGGGGGGGGGGGDGGGGGGGGGG<FGGGGGGGGGGGGGGGGCFGGGGGFGGGGGGGGGGGGGGGGGGGGGGGGGGGGFFGGGGGGGGGGGGGGGGGGDFGGGGGGFFDGGFGGFGFGGFGGGGGGGGGGGGFGGGFGAFGGGFGGFGGGGGGGGFG*=DDDGGDGGGGGGCGGGGDGGFAFFFFFFFEFFEFFFFFFEFDF>DF9E9AA@@FFFFCCDDBFFFFEEEEEEED(,29>;67;9;BFF??FFBBFF:DFAFF>FB>>FF72<:>:9>>F?
@M04999:289:000000000-L3R54:1:1101:4214:10115 2:N:0:411
GTGACTACTCGGGTATCTAATCCTGTTTGCTCCCCACGCTTTCGCATCTCAGCGTCAGTATCTGTCCAGAAGGCCGCCTTCGCCACCGGTATTCCTCTACATCTCTACGCATTTCACCGCTACACGTGGAATTCTACCTTCCTCTACAATACTCCAGATAACCAGTTTTAAGTGCAATTCCCAGGTTGAGCCCGGTGCTTTCACACCTAACTTAATTATCCGCCTACATGCCCTTTACGCCCATTCATTCCGATTAACGCTCGCACCCTCCGTATTACCGCGGCTGCTGGCACGGAGTT
+
CC@CCFFFEFGECAEGGDGFFGGGGGGG8@CFEG:8CFCFGDFCFFGGAFGGGCCFFGGC<CFFCGGGGGEFFFFCEFC@FEEGECEFEGGGF9FGG,AF,,55CFF<,8FCEGGGGF@C:@F4,4AF7CGGEGC;E,EAECADFCFFCCCFCECFCCD8EGFG?FEGGGGGGGGGFC:DGCDFGGG6,9DCGGC*3*;EFA+?9?>ACF28AA8BAFFFFFBA@DFFFFF@>BBBCC2;@>?()9)))9?;7(4;4>,622,3>;368??91(::24A?6>F>1(8?7(((4(46(81
@M04999:289:000000000-L3R54:1:1101:6767:10120 2:N:0:411
CACATGACTACTAGGGTATCTAATCCTGTTTGCTCCCCACGCTTTCGCATCTCAGCGTCAGTATCTGTCCAGAAGGCCGCCTTCGCCACCGGTATTCCTCCACATCTCTACGCATTTCACCGCTACACGTGGAATTCTACCTTCCTCTACAATACTCCAGATAACCAGTTTTAAGTGCAATTCCCAGGTTGAGCCCGGGGCTTTCACACCTAACTTAATTATCCGCCTACATGCCCTTTACGCCCAGTCATTCCGATTAACGCTCGCACCCTCCGTATTACCGCTGCTGCTGGCACGGCGT
+
CCCCCGGGGGGGGGGGGGGGGGEEFEGGGFGGGGGGGGGGGGFGGGGGGGGGDGGFGGGGGGGGGGGGGGGGGGGGGGGGGGGGGDGFEDGGEGGGGGGGGFGGGGGGGGGGGGGGGGGGGGGGGGGGGGGGEGCFGGGGGGGGGGGGGGGGGGGGGGGGGGGGFCGGGGADGGGGFGCGGGFGCGGGGGGGGGGGGGC>DBF4AFFFFABFFFFFBFF?FEFEDDFFFFFFC9E@E;EFF<F@BFF.=<)7?EEFF@F9E?6?B9909BF6(86(4?2:<A:1(-22?<0:4<?<(,(-(
@M04999:289:000000000-L3R54:1:1101:11121:10124 2:N:0:411
GTTGGACTACAAGGGTATCTAATCCTGTTTGCTCCCCACGCTTTCGCATCTCAGCGTCAGTATCTGTCCAGAAGGCCGCCTTCGCCACCGGTATTCCTCCACATCTCTACGCATTTCACCGCTACACGTGGAATTCTACCTTCCTCTACAATACTCCAGATAACCAGTTTTAAGTGCAATTCCCAGGTTGAGCCCGGGGCTTTCACACCTAACTTAATTATCCGCCTACATGCCCTTTACGCCCAGTCATTCCGATTAACGCTCGCACCCTCCGTATTACCGCGGCTGCTGGCACGTAGTT
+
CCCCCGGGGGGGGGGGGGGGGGGGGGGGGGGGGGGGGGGGGGGGGGGGGGGGGGGGGGGGGGGGGGGGGGGGGGGGGGGGGGGGGGGGFGFGGGGGGGGGGGGGGFGGGGGGGGGGGGGEGGGGGGGGGFGGGAFGGGGGGGGGGGGGGGGGGGGGFFGGGGGGEGGGGGFF8DFGFGFGGF?DCFGFGGGGGGG6D>DDFFFFFFFFFFFFFFFFFFFFF<?=BFFFFEFFFFBFFFFFFFFFFFFFEE?EFF(/7?3);66<BF;>>BFF(2:6:BAB94911724:?::::<2(,4?A
@M04999:289:000000000-L3R54:1:1101:9518:10124 2:N:0:411
GTGCGACTACAGGGGTATCTAATCCTGTTTGCTCCCCACGCTTTCGCATCTCAGCGTCAGTATCTGTCCAGAAGGCCGCCTTCGCCACCGGTATTCCTCCACATCTCTACGCATTTCACCGCTACACGTGGAATTCTACCTTCCTCTACAATACTCCAGATAACCAGTTTTAAGTGCAATTCCCAGGTTGAGCCCGGGGCTTTCACACCTAACTTAATTATCCGCCTACATGCCCTTTACGCCCAGTCATTCCGATTAACGCTCGCACCCTCCGTATTACCGCGTCTGCTGGCACGTAGTT
+
CCCCCGGGGGGGGGGGGGGGGGGGGGGGGGGGGGGGGGGGGGGGGGGGCGGGGGGGGGGGGFFGGGGGGGGGGGGGGGGGGGFGGGGGGGGGGFGGGGGGGGGGGGGGGGGGGGGGGGGGGGGGGFGGGFEGGAEGGGGGGGFGGGGGGGGGGGGCFGGGGFDFGGFFGAFFGGGGFGFGGFGFGGGGGGFFCFCDG5C?D>@AFFFFFFEEDFFFFFFFFCFDF@DFDECCE48@DFFFFF99<@E@<CEEEE0738AFFFB?FFBFF<?::>?(44AFAF;9(41:>D>??13:,42,)
@M04999:289:000000000-L3R54:1:1101:2925:10169 2:N:0:411
ATCGACTACTAGGGTATCTAATCCTGTTTGCTCCCCACGCTTTCGCATCTCAGCGTCAGTATCTGTCCAGAAGGCCGCCTTCGCCACTGATGTTCTTCCATATATCTACGCATTTCACCGCTACACATGGAGTTCCACTGACCTCTCTAGCACTCAAGTCTTACAGTTTCTGATGCACGTCCATAGTTGAGCTATGACCTTTCACATCAGACTTATTAGACCGCCTGCGCTCCCTTTACGCCCAATAATTCCGGACAACGCTCGCCACCTACGTATTACCGCGGCTGCTGGCACTTAGTT
+
CCCCCGGGGGGGGGGGGGGGGGGGGGGGGGGGGGGGGGGGGGGGGGEGGGGGGGGGGGGGGGGGGGGGGGGGGGGGGGGGGGGGGGGGGGGGGGGGGGGGGGGGGGGGGGGGGGGGGGGGGGGGGGGGGCGFGGGGGGGFGGGGGGGGGEGGGGGGGGGGGGGGGGGG:FGGGGCFFGFGGGGGDGGGGGGGGGGGGGGGFFFFFFFFF=6@EFFFFF>AFFBBFFFF=AFFFFFEEEFDFBB@FD3A<??E@@@FFFFFB?DFF;??BB?B:?7AFFF4(417>>6<DFF?F2()6445
@M04999:289:000000000-L3R54:1:1101:23690:10184 2:N:0:411
GGCGACTACAAGGGTATCTAATCCTGTTCGCTCCCCACGCTTTCGTCCATCAGCGTCAATCGGTATTTAGTAACCTGCCTTCGCAATCGGGGTTCTGTGTAATATCTATGCATTTCACCGCTACACTACACATTCCAGCTACTTCAATACTATTCAAGATTAACAGTATCAACGGCAGTTCTACAGTTAAGCTGCAGGTTTTCACCGCTGACTTATCAACCCGCCTACGGACCCTTTAAACCCAATAAATCCGGATAACGCTCGCATCCTCCGTATTACCGCGGCTGCTGGCACGGAGTT
+
CCC<<FCGGDFGGGGFGGGEFFCFGGGGGCGCGGFGEGGGGCCFGGGGGGGGG8CCFGGG,FC@F@DFGGGGGFGGEDFEEGGGC7:FCFDCFFGFGGGFGGGGGGCEEGCFGGFGGGGEGGGGGGGGGGFFCA;EGGGDFGGGGGGGGGGGFGGGGF8EFDGG=FGGGGGGGGGG>DFGGDGGDCGGG7FGGFGGFFFGFFFFFF>?>AAFEFFFFFFDADA)55@FD==B@@F@3C3@E(:1?33))1<1027?6;@;0(131(,34<>FFF:??9A>:62>>>>?F??6<<:(4(-8
@M04999:289:000000000-L3R54:1:1101:22244:10188 2:N:0:411
GCGATGACTACCAGGGTATCTAATCCTGTTCGCTCCCCACGCTTTCGTCCATCAGCGTCAATCGGTATTTAGTAACCTGCCTTCGCAATCGGGGTTCTGTGTAATATCTATGCATTTCACCGCTACACTACACATTCCAGCTACTTCAATACTATTCAAGATTAACAGTATCAACGGCAGTTCTACAGTTAAGCTGCAGGTTTTCACCGCTGACTTATCAACCCGCCTACGGACCCTTTAAACCCAATAAATCCGGATAACGCTCGCATCCTCCGTATTACCGCGCCTGCTGGCACGGAGT
+
CCCCCGGGGGGGGGGGGGGGGGGGFGGGGGGGGGGGGGGGGGDGGGGGGGGGGFGGGGGGGGFDEGGFGGGGGGGGGGGFFGGGGDECEGGGGFEFFGGFGGGCE,EFFGGGGFGGGGGGCEGGGGGGGGGGGGGFGGGGGGGGGGGGCEGGGGGGGGAFGFFFGDEGGGCFGFFEADF>=FGGGGGGGFGGGGGFGGGGFCFFFFFA=9BBFFFF@FFFFFFFFFFFFF@F@=9>DFFF<EF@;(=D@@<CEFB>(6;E@?F;FBB(39??232:6,5ADAFF0(386??,(27>:16>4
@M04999:289:000000000-L3R54:1:1101:9454:10190 2:N:0:411
GACTACCGGGGTATCTAATCCTGTTCGCTCCCCACGCTTTCGTCCATCAGCGTCAATCGGTATTTAGTAACCTGCCTTCGCAATCGGGGTTCTGTGTAATATCTATGCATTTCACCGCTACACTACACATTCCAGCTACTTCAATACTATTCAAGATTAACAGTATCAACGGCAGTTCTACAGTTAAGCTGCAGGTTTTCACCGCTGACTTATCAACCCGCCTACGGACCCTTTAAACCCAATAAATCCGGATAACGCTCGCATCCTCCGTATTACCGCGGCTGCTGGCACGGAGTTAGCC
+
CCCCCGGGGGGGGGGGGGGGGGGGGGGGGGGGGFGEGGGGGGGGGDFGGGGGGGGFGGGDGGGFGFGGGGGGGGGGGGFFGG:FGGGGGGGGGGGGGGEGGGGGGFGGGGGGGGFGGGGGGGGGGGGGGGGGGGGGGGGGGFGGGGGGGGGGGGGGGFFGGGGGGGGGGGGGGGGGFGFGGGGGFGGGGGCGFGGGGFGGF@FEFFEFFFFFFFFFFAEFFF@>=@@FFFFFF@CC<EFF31@3=CEFFB0;D@F<?B6BBFFFB?<AFB?BB?2AF06(314>?70::(4<013-()6<:
@M04999:289:000000000-L3R54:1:1101:22072:10218 2:N:0:411
TTTAGACTACTCGGGTATCTAATCCTGTTTGCTCCCCACGCTTTCGCATCTCAGCGTCAGTATCTGTCCAGAAGGCCGCCTTCGCCACCGGTATTCCTCCACATCTCTACGCATTTCACCGCTACACGTGGAATTCTACCTTCCTCTACAATACTCCAGATAACCAGTTTTAAGTGCAATTCCCAGGTTGAGCCCGGGGCTTTCACACCTAACTTAATTATCCGCCTACATTCCCTTTACGCCCAGTCATTCCGATTAACGCTCGCACCCTCCGTATTACCGCGGCTCCTGGCACGGAGTT
+
CCCCCGGGEGEGGGGGGGGGGFGGGFGGGGFGFGGGGGGGGGGGEGGGEGFFGGGGGGGGGGGGGGGGGGGGGGGFFGCGGGGGGGGGGGGGGFFAFGGGGGGDFGGGGGBCGGGGGGGGGGGGGFGGDEECGDGGFGGGGFGGGGGGGGGFGGGGGGGGCFFCFGGDGGCDFFCGFGFGGGG8@C:CFGGCFFGGGDGD*;A>FC9AD=@6<CFFFFCEF?@@BFFFFBC*98@AEFFF0(7@F?;8<E)5?E@D<@FED0((,((29160:>B22:<A9119990(4::2<?B?206<2
@M04999:289:000000000-L3R54:1:1101:10007:10221 2:N:0:411
TTGACTACAGGGGTATCTAATCCTGTTCGCTCCCCACGCTTTCGTCCATCAGCGTCAATCGGTATTTAGTAACCTGCCTTCGCAATCGGGGTTCTGTGTAATATCTATGCATTTCACCGCTACACTACACATTCCAGCTACTTCAATACTATTCAAGATTAACAGTATCAACGGCAGTTCTACAGTTAAGCTGCAGGTTTTCACCGCTGACTTATCAACCCGCCTACGGACCCTTTAAACCCAATAAATCCGGATAACGCTCGCATCCTCCGTATTACCGCGGCTGCTGGCACGGAGTT
+
CBCC<EFFDE8F@FCFFGGGFGCCF@F@@FFGCFGFGGG,@FGFEE,BEF9FGG@@FGFGGGEE7EFGGFGGG9EFGFGGGG7CE7?F7@=BF@GG,AFDAEF,E<@FFFGDGFGFGGB7FGGFCFFGGGFGAAFFCDDBFDEGFGGGGGGGGGF;>FGGGDFGGGFEDCEFD6CGFF9FGFFGFGGGGGG,@CCGGC?C99?FA5??AACEEFFFAEFF444)<5@9292//5>@CCC=;(68@3;477;>90;3@EFF;;196:9:2349(,8:<<<8-1-(--(4>,8,.(,(((.
@M04999:289:000000000-L3R54:1:1101:27761:10231 2:N:0:411
GGCCCGACTACAGGGGTATCTAATCCTGTTCGCTCCCCACGCTTTCGCTCCTCAGCGTCAGTGACGGCCCAGAGACCTGCCTTCGCCATCGGTGTTCTTCCCGATATCTACACATTCCACCGTTACACCGGGAATTCCAGTCTCCCCTACCGCACTCCAGTCCGCCCGTACCCGGCGCCGATCCACCGTTAGGCGATGGACTTTCACACCAGACGCGACGAACCGCCTACGAGCTCTTTACGCCCAATAAATCCGGATAACGCTTGCACCCTACGTATTACCGCGGCTGCTGGCACGTAGT
+
CCCCCGGGGGGGGGGGGGGGGG@CCFGGGGGGGGGGGGGGGGGGGGGGGGGGGGGGGGGGGGGGGGGGGGGGGGGGGGGGGGGGGGGGGGGGGGGGGGGGGGGGGGGGGGGGGGGGGGGGGGGEGGGGFGGGGGGGGGGGGGDGGGGGGGGGGGGGGGGGGGGGGGGGGGGGGGGGFGFDGDGGGGGGF5?ECFGDGGGGFFFFFFFFFF?FBFD>B@EFFFFF>>FFFFFFFFF:>2AFFFFFFFF<?FFBFFFFF?1>F?FBBFFBD<:?B?3<?)5:>2?9B991;14>:??FFFFB4
@M04999:289:000000000-L3R54:1:1101:4410:10234 2:N:0:411
TCCGGACTACTCGGGTATCTAATCCTGTTCGCTACCCATGCTTTCGAACCTCAGCGTCAGTTACAGACCAGAGAGCCGCCTTCGCCACTGGTGTTCTTCCATATATCTACGCATTCCACCGCTACACATGGAGTTCCACTCTCCTCTTCTGCACTCAAGTAAAACAGTTTCAGCTGCACTTCCCCGGTTAAGCCGAGGTCTTTCACAGCTGACTTGTTCTCCCGCCTGCGTTCGCTTTACGCCCAATAAATCCGGACAACGCTTGCCACCTACGTATTACCGCGGCCGCTGGCACGTAGTT
+
CCCCCCGEGG9FGGGGGGGGDFGGGGGEFFEG:FGDGG@FGGFGGGGGGGGG8EFGGG:FFFGGGGFGFGGGGGGGF:FEE=FFFEEBF<FG8:FDGFGGGGGGGFC<AFGGGGEDGGGGGGGGGGGE8EFGDGGGGADFGEGGGGGFGFGGGG8@B=@=CFDFGFCFEFCFG=F?60DDFGGGGG>CCC,BAEGGCD*;BF9>FF@BBFB3>99BCFFC6*5259@FF@7(61;@0=C=;DB;<0=4439?;9>?>08?BF::::09?FF?712>4344<(2(,((-411(2,4(4((--
@M04999:289:000000000-L3R54:1:1101:7112:10249 2:N:0:411
CGACTACAAGGGTATCTAATCCTGTTTGCTCCCCACGCTTTCGCATCTCAGCGTCAGTATCTGTCCAGAAGGCCGCCTTCGCCACCGGTATTCCTCCACATCTCTACGCATTTCACCGCTACACGTGGAATTCTACCTTCCTCTACAATACTCTAGTTAACCAGTTTTAAGTGCAATTCCTAGGTTGAGCCCAGGGCTTTCACACCTAACTTAATTATCCGCCTACATGCCCTTTACGCCCAGTCATTCCGATTAACGCTCGCACCCTCCGTATTACCGCGGCTGCTGGCACGGAGTTAGC
+
CCCCCGGGGGGGGGGGGGGGGGGGGGGGGGGGGGGGGGGGGGGGGEGGGGGGGGGGGGGGGGGGGGGGGGGGGGGGGGGGGGGGGGGGGGGGGGGGGGGGGGGGGGGGGGGGGGGGGGGGGGGGGGGGGGGGGGGGGGGGGGGGGGGGGGGGGGFGGGGGGGGGGGGGGGGGGGGGFGFGGGGGGGGGGGGFFGGGGGGGFFFFFFFFFFFFFFFFFFFE4>AD=B2CEFEFEFFFFFFFBFFFFFFFFEF<?@FEC@@?@BB931?BFFFFF:?2<>?>>9;9>B:FBB?DF909::DF<
@M04999:289:000000000-L3R54:1:1101:11215:10249 2:N:0:411
TATGGACTACCCGGGTATCTAATCCTGTTCGCTACCCATGCTTTCGAGCCTCAGCGCCAGTAACAGACCAGAGAGCCGCCTTCGCCACTGGTGTTCTTCCATATATCTACGCATTTCACCGCTACACATGGAGTTCCACTCTCCTCTTCTGCGCTCAAGTCTCTCAGTTTCCGATGCTCTTCCTCAGTTAAGCTGAGGGCTTTCACATTCAGACTTAAAAGACCGCCTGCGCTCCCTTTACGCCCAATAAATCCGGACAACGCTTGCCACCTACGTATTACCGCGGCTGCTGGCACGTAGT
+
CCCCCGGFGGGGGGGGGGGGGGGGGGGGGGEGGGGGGGGGDGGGGGGGDGGGGFGGGEGGGGGGGGGGFEFFGGGGGGCGGGGGGGGGGGGGG=FFF9FGFGGGGGGGGGG>CFFGGGGGGGGGGGGGGGG8DDFGGGGGGGGGGGGGGGFGGECEEGGGGGGGGFGFGGFGGGDGBGFGGGDGGGGGGFGDDGFCFCCDFFFFFFF>AEFFEFFFFFAEFBDFFFFDF=9>>@9@F<;;CDD6@FF8@3CEEF@2?F;<?BFF4((59??8?7124<26)<?FFF>FBF?)(1328???4
@M04999:289:000000000-L3R54:1:1101:17956:10251 2:N:0:411
TGGCGACTACCAGGGTATCTAATCCTGTTTGCTCCCCACGCTTTCGCATCTCAGCGTCAGTATCTGTCCAGAAGGCCGCCTTCGCCACCGGTATTCCTCCACATCTCTACGCATTTCACCGCTACACGTGGAATTCTACCTTCCTCTACAATACTCCAGATAACCAGTTTTAAGTGCAATTCCCAGGTTGAGCCCGGGGCTTTCACACCTAACTTAATTATCCGCCTACATGCCCTTTACGCCCAGTCATTCCGATTAACGCTCGCACCCTCCGTATTACCGCGGCTGCTGGCACGGAGTT
+
CCCCCGGGGGGGGGGGGGGGGGGGGGGGGGGGGGGGGGGGGGGGGGGGGGGGGGGGGGGGGGGGGGGGGGGGGGGGGGGGGGGGGGGGGGGGGGGGGGGGGGGGGGGGGGGGGGGGGGGGGGGGGGGGGGGGGGGGGGGGGGGGGGGGGGGGGGGGGGGGGGGGGGGGGGGGGGGFFGFGGGGGGGGGGGGGGGGGDGGGFFFFFFFFFFFFFFFFEFFF>?EFDFFFFFFFFFFE@@FFFFFFFF8@F?CFFFF;;?BFBFFFFBFFFFFFFFFB:?FF909>>>BFB?FF::>F436<8
@M04999:289:000000000-L3R54:1:1101:28020:10253 2:N:0:411
CGACTACCCGGGTATCTAATCCTGTTTGCTCCCCACGCTTTCGCATCTCAGCGTCAGTATCTGTCCAGAAGGCCGCCTTCGCCACCGGTATTCCTCCACATCTCTACGCATTTCACCGCTACACGTGGAATTCTACCTTCCTCTACAATACTCCAGATAACCAGTTTTAAGTGCAATTCCCAGGTTGAGCCCGGGGCTTTCACACCTAACTTAATTATCCGCCTACATGCCCTTTACGCCCAGTCATTCCGATTAACGCTCGCACCCTCCGTATTTCCGCGGCTGCTGGCCCGGAGTTAGC
+
6BBCCEFGFGGGEFFC<CFFEGE<;EF<@<FFEGFGEECFGCB@F7FCE@<AF@@CEA@FFGFFGGGGFGGE@ECGGCGFCFGGGG:F:>FGEGFDGCGF@A<EF<FDFEEGGGGGGEG@+>FGCFFGF=FFEB;DFGADFFFF8DE=DFGG8AFFFFFGGGCD>@EFCDGGFGFCFGFGGGCF,E,:6,DFGGGGG*;F8ACFFDFFEBC55BCF5A+9:>@(/5(9<;EDFFF<E6;D9/6;;E?3)</1271A924::(1(79?638;1:<7))6112(729<35::(-71696?)66
@M04999:289:000000000-L3R54:1:1101:13225:10261 2:N:0:411
TGAGACTACCGGGGTATCTAATCCTGTTCGCTCCCCACGCTTTCGCTCCTCAGCGTCAGTGACGGCCCAGAGACCTGCCTTCGCCATCGGTGTTCTTCCCGATATCTACACATTCCACCGTTACACCGGGAATTCCAGTCTCCCCTACCGCACTCCAGTCCGCCCGTACCCGGCGCCGATCCACCGTTAAGCGATGGACTTTCACACCAGACGCGACGAACCGCCTACGAGCTCTTTACGCCCAATAAATCCGGATAACGCTTGCACCCTACGTATTACCTCGGCTGCTGGCACGTAGGT
+
CCCCCGGGGGGGGGGGGGGGGGGGGGGGGGGGGGGGGGGGGGGGGGGGGGGGGGGGGGGGGGGGGGGGGGGGGGGGGGGGGGGGGGGGGGGGGGGGGGGGGGGGGGGGGGGGGGGGGGGGGGGGGGGGGGGGGGGGGGGGGGGGGGGGGGGGGGGGGGGGGGGGGGGGGGGGGGGGFDFGGGGGGGGGGGGGGGFGGGGGFFFFFFFFFF??>:@@>@D1>9>FFFFFFFFFFFAFF<A@BFB0?FBFFFFFFB?FFAFFBF::B?FFFF::((54445<)3:?:81<??>:(23?01(6
@M04999:289:000000000-L3R54:1:1101:11185:10267 2:N:0:411
GACTACTAGGGTATCTAATCCTGTTTGCTCCCCACGCTTTCGCATCTCAGCGTCAGTATCTGTCCAGAAGGCCGCCTTCGCCACCGGTATTCCTCCACATCTCTACGCATTTCACCGCTACACGTGGAATTCTACCTTCCTCTACAATACTCCAGATAACCAGTTTTAAGTGCAATTCCCAGGTTGAGCCCGGGGCTTTCACACCTAACTTAATTATCCGCCTACATGCCCTTTACGCCCAGTCATTCCGATTAACGCTCGCACCCTCCGTATTACCGCGGCTGCTGGCACGGAGTTAGCC
+
CCCCCGGGGGGGGGGGGGGGGGGGGGGGGGGGGGGGGGGGGGGGGGGGGGGGGGGGGGGGGGGGGGGGGGGGGGGGGGGGGGGGGGGGGGGGGGGGGGGGGGGGGGGGGGGGGGGGGGGGGGGGGGGGGGGGGGGGGGGGGGGGGGGGGGGGGGGGGGGGGGGGGGGGGGGGGGGGFGFGGGGGGGGGGGGGGGGGGGGGFFFFFFFFFFFFFFFFFFFFFFFFFFFFBEFFFFFEFD>FFFEEFFFFFFF?@FEFFB;;B>>>FFFFBF?BFBFFF:B(1199?2:((4>:>09?<B<A4
@M04999:289:000000000-L3R54:1:1101:26431:10295 2:N:0:411
CGACTACTAGGGTATCTAATCCTGTTTGCTCCCCACGCTTTCGCATCTCAGCGTCAGTATCTGTCCAGAAGGCCGCCTTCGCCACCGGTATTCCTCCACATCTCTACGCATTTCACCGCTACACGTGGAATTCTACCTTCCTCTACAATACTCCAGATAACCAGTTTTAAGTGCAGTTCCCAGGTTGAGCCCGGGGCTTTCACACCTAACTTAATTATCCGCCTACATGCCCTTTACGCCCAGTCATTCCGATTAACGCTCGCGCCCTCCGTATTACCGCGGCTGCTGGCACGGAGTTAGC
+
CCCCCGGGGGGGGGGGGGGGGGGGGGGGGGGGGGGGGGGGGGGGGGGGGGGGGGGGGGGGGGGGGGGGGGGGGGGGGGGGGGGGGGGGGGGGGGGGGGGGGGGGGGGGGGGGGGGGGGGGGGGGGGGGGGGGGGGGGGGGGGGGGGGGGGGGGFGGFGGGGGGGGGGGGFGDFGGGFGFGGGGGGGGGGGGGGGGGGGGGFFFFFFFFFFFF@FFFFFFFEFFFFFFFFFFFFFFEEDFFFFFEFEFFFFF@@DDCC@@@BFFFF>BBFFFF:B>FFDB>29BFFF:F??:<1014<:>44
@M04999:289:000000000-L3R54:1:1101:16621:10315 2:N:0:411
TTTAGACTACTGGGGTATCTAATCCTGTTCGCTACCCATGCTTTCGAACCTCAGCGTCAGTTACAGACCAGAGAGCCGCCTTCGCCACTGGTGTTCTTCCATATATCTACGCATTCCACCGCTACACATGGAGTTCCACTCTCCTCTTCTGCACTCAAGAAAAACAGTTTCAGCTGCACTTCCCCGGTTAAGCCGAGGGCTTTCACAGCTGACTTGTTCTCCCGCCTGCGTTCGCTTTACGCCCAATAAATCCGGACAACGCTTGCCACCTACGTATTACCGCGGCTGCTGGCACGTAGTT
+
CCCCCGGGGGGGGGGGGGGGGGGGGGGGGGGGGGGGGGGGGGGGGGGGGGGFGGGGGGGGGGGGGGGGGGGGGGGGGGGGGGGGGGGGGGGGGGGGGGGGGGGGGDGGGGGGGGGGGGGGGGGGGGGGGGGGGGGGGGGGGGGGGGGGGGGGGGGGGGGGGGGGGGGGGGGGFFGGFGFGCGGGGGECEGGGGGGGGDGGFFFFFFFFFEFFFFFFEAFFFFFFFFFDDFF;DDFFFFFFFFF@?D@EFFCCEF9:BFFFBFF?FFFDD?BF?<14)4:A>?>(323>:??7:7<?:FBB6
@M04999:289:000000000-L3R54:1:1101:11876:10315 2:N:0:411
GACTACAAGGGTATCTAATCCTGTTCGCTCCCAACGCTTTCGCTCCTCGGCGTCAGTGACGGCCCAGAGACCTGCCTTCGCCATCGGTGTTCTTCCCGATATCTACACATTCCACCGTTACACCGGGAATTCCAGTCTCCCCTACCGCACTCCAGTCCGCCCGTACCCGGCGCCGATCCACCGTTAAGCGATGGACTTTCACACCAGACGCGACGAACCGCCTACGAGCTCTTTACGCCCAATAAATCCGGATAACGCTTGCACCCTACGTATTACCGCGGCTGCTGGCACGTAGTTAGCC
+
CCCCCGGFGGGGGGGGGGGGAGFFGGGEGGGG8FCGEGEGGGGEGGGGGGGGGGGGGGGGGGGGEEGGGGGGGGGGGGGGGGGDGGGEGEGGGFGGGGCCGGGGGGGGGGFFGFGGGGCGGGGGG7CFGGGGGGGGGFGCGGGGGFGGGGGFGGCCEGGGGGGEGGEECCGGG5CCBDDGGFGGGGGGGGGFEGGFGG7;AFF;DFFF<>BF9>BEFFFFF>?FF:B?>1:AFBA><FFEFFF7>AA48603<:<)(13:B:BF?FF0((87A?)<6:BF;B>62:?0(.70..3?2ABB8
@M04999:289:000000000-L3R54:1:1101:6721:10321 2:N:0:411
GTGGACTACCGGGGTATCTAATCCTGTTTGCTCCCCACGCTTTCGCATCTCAGCGTCAGTATCTGTCCAGAAGGCCGTCTTCGCCACCGGTATTCCTCCACATCTCTACGCATTTCACCGCTACACGTGGAATTCTACCTTCCTCTACAATACTCTAGTTAACCAGTTTTAAGTGCAATTCCTAGGTTGAGCCCAGGGCTTTCACACCTAACTTAATTATCCGCCTACATGCCCTTTACGCCCAGTCATTCCGATTCACGCTCGCCCCCTCCGTATTACCGCGGCTGCTGGCACGGAGTTC
+
CCCCCGGGGGGGGGGGGGGGGGGGDGGGGGGGGGGGGGDGGGFGGGGGGGGGGGGGGGGGGGFGGGGGGGGGGGGGGGGGGGGGGGGGGGGGGGGGGGGGGGGGGGGGGGGGGCGGGGGGGGGGGGGGGGGFGGEFGGGGGGGGGGDFGGGAFGGGGGGGGGGGGGGGGGFGGFGGFGFGGGGGGGGGGGFG?DGCDGGFFFFFCA6?CEFFFFFFEFFEFE=BFFFFFFEB>>EBBE*):=>FFF@<.7E<;1;2).94?@?99(,463?F98:BFA<<<919B>>?DF(,(4199924.
@M04999:289:000000000-L3R54:1:1101:10206:10334 2:N:0:411
GACTACTCGGGTATCTAATCCTGTTTGCTCCCCACGCTTTCGCATCTCAGCGTCAGTATCTGTCCAGAAGGCCGCCTTCGCCACCGGTATTCCTCCACATCTCTACGCATTTCACCGCTACACGTGGAATTCTACCTTCCTCTACAATACTCCAGATAACCAGTTTTAAGTGCAATTCCCAGGTTGAGCCCGGGGCTTTCACACCTAACTTAATTATCCGCCTACATGCCCTTTACGCCCAGTCATTCCGATTAACGCTCGCACCCTCCGTATTACCGCGGCTGCGGGCACGGAGTTGGCC
+
CCCCCFF,FB@FEFGGFGGFFFGCFFGGFGE<@@FCFFCGCFGGC@6;FGGGCFEEFAFFGFGGGGGGGFGGFCGEGFEDFCFGGGEGGGGGGGFGGGEEGDFCFGGDGCFGGGDEGDEGGGGGGGGDGFDFGGGGGGGGFFFGCFGFFDDC8=@FGGGGGGGFGFGGGFGGGGGGFGFGGDFEEFGGDGDGGCEDGGFGFFFFFFFFDFEEEFFFFFF(?@DFFFFFE:BFF39>?D95??4E47??E@7282EFF(419BFF>F0006?:??249<9((((((((((-((((48.)(,.
@M04999:289:000000000-L3R54:1:1101:14396:10452 2:N:0:411
CGACTACAGGGGTATCTAATCCTGTTTGCTCCCCACGCTTTCGCATCTCAGCGTCAGTATCTGTCCAGAAGGCCGCCTTCGCCACCGGTATTCCTCCACATCTCTACGCATTTCACCGCTACACGTGGAATTCTACCTTCCTCTACAATACTCCAGATAACCAGTTTTAAGTGCAATTCCCAGGTTGAGCCCGGGGCTTTCACACCTAACTTAATTATCCGCCTACATGCCCTTTACGCCCAGTCATTCCGATTAACGCTCGCACCCTCCGTATTACCGCGCCTGCTGGCACGGAGTTAGC
+
@CCCCGGGGGGGGGGGGGGGGGGGGGGGGGGGGGGGGGGGGGGGG@FGGGGGGGGGGGGGGGGCFGGGGGGGGGGGGGGGGGEGGGGGGGGGGGGGGGGGGGGGGGGGDGGEGGGGGGGGGGGGGFFEEGGGGGGGGGGGGGG8DEGGGGGGGGGGGGGGGGGCDFGGGGGGGGGGFGFGCFDCFFCFGGGGGG59DGGGFFFFFEFFEFFFFFFFFFF?ABFF?BEFFFFFFFECEFF>BFD;=EFEEEFFF?FEE?>6:96;F6<6BB>?B:0):.((((,-41:D?:13:0903(644
@M04999:289:000000000-L3R54:1:1101:26034:10458 2:N:0:411
GAGACTACAGGGGTATCTAATCCTGTTCGCTCCCCACGCTTTCGTCCATCAGCGTCAATCGGTATTTAGTAACCTGCCTTCGCAATCGGGGTTCTGTGTAATATCTATGCATTTCACCGCTACACTACACATTCCAGCTACTTCAATACTATTCAAGATTAACAGTATCAACGGCAGTTCTACAGTTAAGCTGCAGGTTTTCACCGCTGACTTATCAACCCGCCTACGGACCCTTTAAACCCAATAAATCCGGATAACGCTCGCATCCTCCGTATTACCGCGGCTGCTGGCACGGAGTT
+
CCCCCGGGGGGGGGGGGGGGGGGGGGGGGGGGGGGGGGGGGGGGGGGGGGGGGGGGGGGGGGGGGGGGGGGGGGGGGGGGGGGGGGGGGGGGGGGGGGGGGGGGGGGGGGGGGGGGGGGGGGGGGGGGGGGGGGGGGGGGGGGGGFGGGGFGGGGGGGGGGGGGGGGGGGGGGGGGFGFFGGGGGGGGGGGGGGGGGGGGFFFFFFFFFFFFFFFFFFFFFABFFFFFFFFFFFFFFCEFFFFFFFEEEFF>(4374@FFDF>>F?BFFFF61(8?5<<:;90;>>377>B72090(42
@M04999:289:000000000-L3R54:1:1101:23938:10469 2:N:0:411
TTGACTACACGGGTATCTAATCCTGTTCGCTCCCCACGCTTTCGCTCCTCAGCGTCAGTGACGGCCCAGAGACCTGCCTTCGCCATCGGTGTTCTTCCCGATATCTACACATTCCACCGTTACACCGGGAATTCCAGTCTCCCCTACCGCACTCCAGTCCGCCCGTACCCGGCGCCGATCCACCGTTAAGCGATGGACTTTCACACCAGACGCGACGAACCGCCTACGAGCTCTTTACGCCCAATAAATCCGGATAACGCTTGCACCCTACGTATTACCGCGGCTGCTGGCACGTAGTT
+
CCCCCGGGGGGGGGGGGGGGGGGGGGGGGGGGGGGGGGGGGGGGGGGGGGGGGGGGGGGGGGGGGGGGGGGGGGGGGGGGGGGGGGGGGGGGGGGGGGGGDGGGGGGGGGGGGGGGGGGGGGGGGGGGGGGGGGGGGGGGGGGGGGGGGDEGGGGGGGGGGGGGGGGGGGGGGGGEFGFGGGGGGGGGGGGGGGGGGGGGFFCFFFFFFFF>>DFFFBFFEFF>:?FF::BBFFF92><EFFF??F7<9A?B9?BFBFFFFFFFFF:?B:?:8<A06>>1(312;9BFFFB???67?FA
@M04999:289:000000000-L3R54:1:1101:26411:10470 2:N:0:411
GGAGACTACCCGGGTATCGAATCCGGTTCGCTCCCCACGCCCTCGTCCATCAGCGACAATCGGTATTTAGTAACCGGCCTTCGCAAACGTGGTTCTGTGCAATATCTATGAATTTCACCGCTACACTACACATTCCAGCTACTTCAATACTATTCAAGATTAACAGTATCAACGGCGGTTCTACAGTTAAGCTGCAGGTTTTCACCGTTGTCTTATCAACCCGCCTAGTTACCCTTTAAATCCAATCAATCCGGATAACGCTCACCTCCTCCGTATGCCGCTGGCTGCTGGCACGCAAGTT
+
A-,,,CF@FG<7+688,,,C6FEC+@++BF@@CF@FG7++,++;+66,69<,E,6++6+CFD,,6:,,CF6?F,,++4@7FGGG,++,B4B=++C,5E<,,5,C,CFG;A,,5C,,,CE8+B>746,46,,,3,6=@DDBFF83,7,,33,@,6@CD,,6E82,,==:<:,,@E6C**3/*2+,255D,=FGG6E*9<FG=)+++*:)6((/)3+19++(.6(,((6()))9AE)()/4*)6:,,)().)).(213:22((-4()(),,,4(4-2,())(,(((-4<(843:(5(((((..
@M04999:289:000000000-L3R54:1:1101:4077:10473 2:N:0:411
TGGCGACTACCGGGGTATCTAATCCTGTTCGCTACCCATGCTTTCGAACCTCAGCGTCAGTTACAGACCAGAGAGCCGCCTTCGCCACTGGTGTTCTTCCATATATCTACGCATTCCACCGCTACACATGGAGTTCCACTCCCCTCTTCTGCACTCAAGAAAAACAGTTTCAGCTGCACTTCCCCGGTTAACCCGAGGTCTTACACAGCGTACTTGTTCCCCCGCCTGCGTTCGCTTTACGCCCAATAAAGCCGGACAACGCGTGCCACCTATGTTTTACCGCGGCCGCTGGCACGTAGGT
+
CCC8@BC:FG8FG7:FCGC<EA@-@FEGGG:F7FG<FFAE@F<C<F8E8C<F8C,8BB@C@CFFACECFCGFFGEGFED:,BADEEEGG<FGC?CE9?EEAFGGGGAADFD+@F7AFA:FG84FGEFGE9E8,,8;EEF>8,,@EGCGC,3E:DE,==DFGFFF@==@=27C,@C?F7CFCGCC,**@8C,,4@ECG4*38++4AAFF2(-(6?+B;=C)8/6222,6=((6;(3?0(:F?F(-8:?0.))),((43(180003(12)).3()-.).,-).8-(,-,,4(((,4)-41(-.
@M04999:289:000000000-L3R54:1:1101:21406:10528 2:N:0:411
AGGATGACTACACGGGTATCTAATCCTGTTCGCTACCCATGCTTTCGAACCTCAGCGTCAGTTACAGACCAGAGAGCCGCCTTCGCCACTGGTGTTCTTCCATATATCTACGCATTCCACCGCTACACATGGAGTTCCACTCTCCTCTTCTGCACTCAAGAAAAACAGTTTCAGCTGCACTTCCCCGGTTAAGCCGAGGGCTTTCACAGCTGACTTGTTCTCCCGCCTGCGTTCGCTTTACGCCCAATAAATCCGGACAACGCTTGCCACCTACGTATTACCGCGGCTGCTGGCACGTAGT
+
CCCCCGGGGGGGGGGEGGGGGGGGGGGGGGGGGGGGGGGGGGGGGGGGGGGGGGGGGGGGGGGGGGGGGGGGFGGGGGGGGGGGGGGGGGGGGGGGGGGGGGGGGGGGGGGGDGEGGGGGGGGGGGGGGGFFEGGGGGGGGGGGGGGGGGGGGFGGGGGGGGGGGGGGGGGGGGFGFFFGGFFGGGCEGGCEFGEGDCDGFFFFFFFFEBFFBFFFFFFEAEFFFFF>2=9;DFFF@FFFEFFFFFFFFFFFBF>F?B>23>>F?F?:92?7?::(4<BF99:>9>;6>FB)481?1(,4-
@M04999:289:000000000-L3R54:1:1101:22213:10552 2:N:0:411
GGCGGACTACAGGGGTATCTAATCCTGTTTGCTCCCCACGCTTTCGCATCTCAGCGTCAGTATCTGTCCAGAAGGCCGCCTTCGCCACCGGTATTCCTCCACATCTCTACGCATTTCACCGCTACACGTGGAATTCTACCTTCCTCTACAATACTCCAGATAACCAGTTTTAAGTGCAATTCCCAGGTTGAGCCCGGGGCTTTCACACCTAACTTAATTATCCGCCTACATGCCCTTTACGCCCAGTCATTCCGATTAACGCTCGCACCCTCCGTATTACCGCGGCTGCTGGCACGGAGTT
+
CCCCCGGGGGGGGGGGGGGGGGGGGGGGGGGGGGGGGGGGGGGGGGGGDGGGGGGGGGGGGGGGGGGGGGGGGGGGGGGGGGGGGGGGGGGGGGFGGGGGGGGGGGGGGGGGGGGGGGGGGGGGGGGGGGGGGGGGGGGGGGGGGGGGGGGGGGGGGFGGGGGGGGGFGGGGGGGGFGFGGGGGGGGGGGGGFGGGDG>C?FFFFFFFFFF:BFFFFFFEF?C@FFDDFFFEF@FFFEFFFDFF;DEEEEEFEFF6:09><>FF>F>FFFFFFF?B<>FF<:>>>FBB<DFBFF?F>F6:8
@M04999:289:000000000-L3R54:1:1101:6308:10570 2:N:0:411
GGGACTACAAGGGTATCTAATCCTGTTTGCTACCCACGCTTTCGAGCATGAACGTCAGTGTTATCCCAGGAGGCTGCCTTCGCCATCGGTATTCCTCCACATCTCTACGCATTTCACTGCTACACGTGGAATTCTACCTCCCTCTGACACACTCTAGTTAGACAGTTTCAAATGCACGTCCCAAGTTGAGCTCGGGGATTTCACATCTGACTTATCTAACCGTCTGCGCTCGCTTTACGCCCAGTAATTCCGATTAACGCTCGCACCCTACGTATTACCACGGCTGCTGGCACGTAGTTAC
+
CCCCCGGGGGGGGGGGGGGGGGGGGGGGGGGGGGGGGGGGGGGGGGGGGGGGGGGGGGGGGGGGGGGGGGGGGGGGGGGGGGGGGGGGGGGGGGGGGGGGGGGGGGGGGGGGGGGGGGGGGGGGGGGGGGGGGGGGGGGGGGGGGGGGGGGGGGGGGGGGGGGGGGGGGGGFGGGGFGFGGGGGGGGFGGGFGGGGGGGGFFFFFFFFFFFFFFFFFFFFFBDFD@EF=BFFFFFFEFFFBFFFFEEEFFFFFFFFCE@>@DFFFFFBFFFFF?F:AAA)5?>>FFFFF????FF03:DA)
@M04999:289:000000000-L3R54:1:1101:6855:10579 2:N:0:411
GACTACACGGGTATCTAATCCTGTTTGCTCCCCACGCTTTCGCATCTCAGCGTCAGTATCTGTCCAGAAGGCCGCCTTCGCCACCGGTATTCCTCCACATCTCTACGCATTTCACCGCTACACGTGGAATTCTACCTTCCTCTACAATACTCCAGATAACCAGTTTTAAGTGCAATTCCCAGGTTGAGCCCGGGGCTTTCACACCTAACTTAATTATCCGCCTACATGCCCTTTACGCCCAGTCATTCCGATTAACGCTCGCACCCTCCGTATTACCGCGGCTGCTGGCACGGAGTTAGCC
+
CCCCCGGGGGGGGGGGGGGGGGGGGGGGGGGGGGGGGGGGGGGGGGGGGGGGGGGGGGGGGGGDFFGGGGGGGGGGGGGGDGEGFGGGGGGGGGGGGGGGGGGGGGFGGGGGGGGGGGGGGGFGGGGGGGGGGGGGGGGGGGGGGGGGGGGGGGGGGGFGGDFFGCFGGGGGGGGFFGFGGGGGGGGGDGGGGGGGGGFFFFFFFFFFFFCEFFFFFCFFFFFFFFFFFFFFFFFFFF6BD?FFF37CEF@?FFFF;>F<;BFF1<???F2?FFAAA(36B9(42))46()40233:56<>
@M04999:289:000000000-L3R54:1:1101:29353:10593 2:N:0:411
GGACTACAGGGGTATCTAATCCTGTTCGCTACCCATGCTTTCGAACCTCAGCGTCAGTTACAGACCAGAGAGCCGCCTTCGCCACTGGTGTTCTTCCATATATCTACGCATTCCACCGCTACACATGGAGTTCCACTCTCCTCTTCTGCACTCAAGAAAAACAGTTTCAGCTGCACTTCCCCGGTTAAGCCGAGGGCTTTCACAGCTGACTTGTCCTCCCGCCTGCGTTCGCTTTACGCCCAATAAATCCGGACAACGCTTGCCACCTACGTATTACCGCGGCTGCTGGCACGTAGTTAGC
+
CCCCCGGGGGGGGGGGGGGGGGGGGGGGGGGGGGGGGGFGGEGGGGGFGGGGGGGGGGGGGGGGGGGGGGGGGGGGGGGGGGGGGFGGGGGGAFFGGGGGGGGGGGGFGGGGGGGGGGGGGGGGGGFGFGGGGGGGGGGGGGGGGGGGGGGGGGGGGGGGFGGGGGGGGGGGGGGGFGFGGFGGGGGGGGGGGEGGGGGGFFFFFFFFFBE4:FFFC=FFFFBFFFFFFF@@0?DECDFFFF;DEFFFFFFFFBF?2(3:BFFF22<??B?<BB?FA<:6>>FFFF?F::7??61<?FA96
@M04999:289:000000000-L3R54:1:1101:16709:10624 2:N:0:411
GGACTACTCGGGTATCTAATCCTGTTCGCTCCCCACGCTTTCGTCCATCAGCGTCAATCGGTATTTAGTAACCTGCCTTCGTAATCGGGGTTCTGTGTAATATCTATGCATTTCACCGCTACACTACACATTCCAGCTACTTCAATACTATTCAAGATTAACAGTATCAACGGCAGTTCTACAGTTAAGCTGCAGGTTTTCACCGCTGACTTATCAACCCGCCTACGGACCCTTTAAACCCAATAAATCCGGATAACGCTCGCATCCTCCGTATTACCGCGGCTGCTGGCACGGAGTTAGC
+
CCCCCGGGGGGGGGGGGGGGGGGGGGGGGGGGGGGGGGGGGGGGGGGGGGGGGGGGGGGGGGGGGGGGGGGGGGGGGGGGGGGGGGGGGGGGGGGGGGGGGGGGGGGGGGGGGGGGGGGGGGGGGGGGGGGGGGGGGGGGGGGGGGGGGGGGGGGGGGGGGGGGGGGGGGGGDGGGFGFFGGGGGGGGEGGGGGGGGGGGFFFFFFFFFFFFFFFFFFFFFFFFFFFDFFFFFFFFFFFFFFFFFFCCEFFFD;@FFDFFFF>FFFF2>BFB<??F>A?>>9BFFF:BFF<?BF>9?:22.
@M04999:289:000000000-L3R54:1:1101:2577:10626 2:N:0:411
GACTACCAGGGTATCTAATCCTGTTCGCTCCCCTCGCTTTCGCTCCTCAGCGTCAGTGACGGCCCAGAGACCTGCCTTCGCCATCGGTGTTCTTCCCGATATCTACACATTCCACCGTTACACCGGGAATTCCAGTCTCCCCTACCGCACTCCAGTCCGCCCGTACCCGGCGCCGATCCACCGTTAAGCGATGGACTTTCACACCAGACGCGACGAACCGCCTACGAGTTCTTTTCGCCCAATAAATCCGGAAAAAGCTTGCACCCTACGGATTACCGCGGCTGCTGGCACGACGTTATCC
+
CCCCCCFDGDGEFGGGGCEFEFFGFF;:@E@FGGGGGGDGCGGGGGEFFDDF:@@BFG9FF@FC@CFGGD<FGDGEFFF@F=FFFEEFFGGCGDGGGEFFEGGGFBGGGFDAA@FFFEFG:EGGGEFF@FF;4EE@CCF9DGGG8DEEDCEF8A8=>DE>EGGG+*4<9EDEC;*=?/6;DGG6B53CFG=2::6<DGGCF=FFFFA489B>>>7@FF:1DB:(4<(4((66)6))3:?DF1:>BA)).(4,(-((,429:B?>::1(.2(,417-63>B9((-,5,(,(.4(,-(,((-.
@M04999:289:000000000-L3R54:1:1101:3322:10632 2:N:0:411
GCTGCGACTACAGGGGTATCTAATCCTGTTCGCTCCCCACGCTTTCGCTCCTCAGCGTCAGTGACGGCCCAGAGACCTGCCTTCGCCATCGGTGTTCTTCCCGATATCTACACATTCCACCGTTACACCGGGAATTCCAGTCTCCCCTACCGCACTCCAGTCCGCCCGTACCCGGCGCCGATCCACCGTTAAGCGATGGACTTTCACACCAGACGCGACGAACCGCCTACGAGCTCTTTACGCCCAATAAATCCGGATAACGCTTGCACCCTACGTATTACCGCGCCTGCTGGCACGTAGT
+
CCCCCGGGGGGGGGGGGGGGGGGGGGGGGGGGGGGGGGGGGGGGGGGGGGGGGGGGGGGGGGGGGGGGGGGGGGGGGGGGGGGGGGGGGGGGGGGGGGGGGGGGGGGGGGGGGGGGGGGGGGGGGGGGGGGGGGGGGGGGGGGGGGGGGGGDEGGGGGGGGGGGGGGGGGGGGGGGFGFDGGGGGGGGGGGGGGGGGGGGFFFFFFFFFFF?FFEFFFBFF;B>>BF?618(8>>?27:@D?69BB672<AAA?1>?<:AFFFBF?:?<2?:7::??F>BF2196(,:6<?:?F:?<F(,-
@M04999:289:000000000-L3R54:1:1101:13763:10632 2:N:0:411
TAGGGGACTACTCGGGTATCTAATCCTGTTCGCTCCCCACGCTTTCGCTCCTCAGCGTCAGTGACGGCCCAGAGACCTGCCTTCGCCATCGGTGTTCTTCCCGATATCTACACATTCCACCGTTACACCGGGAATTCCAGTCTCCCCTACCGCACTCCAGTCCGCCCGTACCCGGCGCCGATCCACCGTTAAGCGATGGACTTTCACACCAGACGCGACGAACCGCCTACGAGCTCTTTACGCCCAATAAATCCGGATAACGCTTGCACCCTACGTATTACCGCGGCTGCTGGCACGTAGT
+
CCCCCGGGGGGGGGGGGDGGGGGGGGGGGGGGGGGGGGGGGGGGGGGGGGGGGGGGGGGGGGGGGGGGGGGGGFEFGGGGGGGGGGGGGGGGGEGGGGGGGGEGCFGGGGGGGGGGGGGGGGGGGGGGGGGGGGGGGGGGGGGGGGGGGGGGGGGGGGGFGGGGGGGGCGGGFGGGFGFGCDGG9CEEGD=FFGGCGGGGFFAFACFFFFFBFFEFF@FF>>F>>>F:?BFF<;229AFF2(,9>B?:>7<<AF>B0,,9<?F?B::BF0:<?02:))46AB:B00796?B>7?2><1(3-
@M04999:289:000000000-L3R54:1:1101:27470:10642 2:N:0:411
CTAGACTACCAGGGTATCTAATCCTGTTTGCTCCCCACGCTTTCGCATCTCAGCGTCAGTATCTGTCCAGAAGGCCGCCTTCGCCACCGGTATTCCTCCACATCTCTACGCATTTCACCGCTACACGTGGAGTTCCACTCTCCTCCTCTGCACTCAAGAAAAACAGTTTCAGCTGCACTTCCCCGGTTAAGCCGAGGGCTTTCACAGCTGACTTGTTCTCCCGCCTGCGTTCGCTTTACGCCCAATAAATCCGGACAACGCTTGCCACCTACGTATTACCGCGGCTGCTGGCACGTAGTT
+
CCCCCGGGGGGGGGGGGGGGGGG9FGGGGGGGGGGGGGGGGGGGDGGGGGGGGGGGGGGGGGGGGGGGGGGGGGGGGGGGGGGGGGGGGGGGGGGGGGGGGGGGDGGGGGGGDGGGGGGGGGGGGGGGGGGGEDFGGGGGGFGGFGGFGGGGGGGGGGGFGGGGGGGGDCFGCADGFGFGGGCFGGGGGGGGGGGGGGGGFFFFFFAABEFF=FFFFFFFFDF@FFF?FFFDFFF@?9CF<F><4?FAFF>?>>BFFFFFFF?FFFF??F7???7AFFFFFFBF69>0:D><F<::2<?A
@M04999:289:000000000-L3R54:1:1101:8237:10655 2:N:0:411
GTGGACTACTAGGGTATCTAATCCTGTTTGCTCCCCACGCTTTCGCATCTCAGCGTCAGTATCTGTCCAGAAGGCCGCCTTCGCCACCGGTATTCCTCCACATCTCTACGCATTTCACCGCTACACGTGGAATTCTACCTTCCTCTACAATACTCCAGATAACCAGTTTTAAGTGCAGTTCCCAGGTTGAGCCCGGGGCTTTCACACCTAACTTAATTATCCGCCTACATGCCCTTGACGCCCAGTCATTCCGTTTAACGCTCGCACCCTCCGTACTACCGCGTCAGCTGGCACGGAGCTT
+
BACCCG@EDGG<EF6;CFGGGFGECCFEEDCFE<,F6@@FD,,E@@FB6AFEGCCGGCFF6<@FAC@C6CDEFFE<>CC=@,A:F@CE:CCF<FGGEFGGCGF?F?=@,?7?+8E?FC,44CC=9EFAF+=?=,CEEAGFEDFGCFGECFGGGGF@8D9@=E9=BF=9F:=8==CFFF8?D9FD3DDFFGFF6:@99*0*;?99=:/@BEF9;FAA79=A+9=BDF2->?C>)(0763;>D0381(/;EF?EF)6(6C6,:;;B6(--13:B626(,5<:99>(4(,)),(,()(((4(.(
@M04999:289:000000000-L3R54:1:1101:25650:10661 2:N:0:411
ACTCAGACTACAGGGGTATCTAATCCTGTTCGCTACCCATGCTTTCGAACCTCAGCGTCAGTTACAGACCAGAGAGCCGCCTTCGCCACTGGTGTTCTTCCATATATCTACGCATTCCACCGCTACACATGGAGTTCCACTCTCCTCTTCTGCACTCAAGAAAAACAGTTTCAGCTGCACTTCCCCGGTTAAGCCGAGGGCTTTCACAGCTGACTTGTTCTCCCGCCTGCGTTCGCTTTACGCCCAATAAATCCGGACAACGCTTGCCACCTACGTATTACCGCGGCTGCTGGCACGTAGT
+
CCCCCGGGGGGGGGGGGGGGGGGGGGGGGGGGGGGGGGGGGGGGGGGGGGGGGGGGGGGGGGGGGGGGGGGGGGGGGGGGGGGGGGGGGGGGGGGGGGGGGGGGGGGGGGGGGGGGGGGGGGGGGGGGGGGGGGGGGGGGGGGGGGGGGGGGGGGGGGGGFGGGGGGGGGGGGGGGFGFGGGGGGGGGGGGGGGGGGGGGFFFFFFFFFFFEEFFFFFBEFFFFFFFFFDFFFFFF?FDFEFFB><?;@EEEFF>BFFF?BFFFBFFFFF:?F?04?BFFBFFF>B>B>?:D32()-4?1-
@M04999:289:000000000-L3R54:1:1101:22278:10677 2:N:0:411
GACTACTCGGGTATCTAATCCTGTTCGCTCCCCACGCTTTCGTCCATCAGCGTCAATCGGTATTTAGTAACCTGCCTTCGCAATCGGGGTTCTGTGTAATATCTATGCATTTCACCGCTACACTACACATTCCAGCTACTTCAGTACTATTCAAGATTAACAGTATCAACGGCAGTTCTACAGTTAAGCTGCAGGTTTTCACCGCTGACTTATCAACCCGCCTACGGACCCTTTAAACCCAATAAATCCGGATAACGCTCGCATCCTCCGTATTACCGCGGCTGCTGGCACGGAGTTAGCC
+
CCCCCGGGGGGGGGGGGGGGGGGGGGGGGGGGGGGGGGGGGGGGGGGGGGGGGGGGGGGGGGGGGGGGGGGGGGGGGGGGGGGGGGGGGGGGGGGGGGGGGFGGGGGGGGGGGGGGGGGGGGGGGGGGGGGGGGGGGGGGGGGGGGGGGGGGGGGGGGGGGGGGGGGGGGGGGGGGFGFGGGGGGGGGGGGGGGGGGGGGFFFFEEFFFFFFFFFFFFFFFFFFFFFFFFFFFFFFFFFF@?FFAFF?@FFFFFFFF@?D9>>F>??D:02?BBBDFB>>>F>FFF>BFFFF69;?FFF).
@M04999:289:000000000-L3R54:1:1101:25980:10682 2:N:0:411
AGCCGACTACTGGGGTATCTAATCCTGTTTGCTACCCACGCTTTCGAGCATGAACGTCAGTGTTATCCCAGGAGGCTGCCTTCGCCATCGGTATTCCTCCGCATCTCTACGCATTTCACTGCCACACGTGGAATTCTACCTCCCTCTGACACACTCTAGTTAGACAGTTTCAAATGCACGTCCCAAGTTGAGCTCGGGGATTTCACATCTGACTTATCTAACCGTCTGCGCTCGCTTTACGCCCAGTAATTCCGATTAACGCTCGCACCCTACGTATTACCGCGGCTGCTGGCACGTAGTT
+
CCCCCGGGGGGFGGEGGFFGGGGGGGGGGFGGGGGGFFEEDEEFGEGFGGGEFGGGFGGGEGGGGGGDCFGGGGGGGGGGGGGGGGECFGGGGFGGGGGG7FGGGGGGGGGGGGGGGGGGFFGG@FEGGGGGGGGGGGGGGGGDFGGDFFEGFGFGFGGGGGGGGGGGGFGGGGGGFGDF?DGCFGG7AFGGG7FDDGGCD5;FFFFFFCFCFAFFFA>E>4<ADFF9=B>9@B>?FD<F<D;6;2@EEC<C4@;0;@44;;:61;B;9:6?BFB7>?2-649;132(::>???B?.2(45
@M04999:289:000000000-L3R54:1:1101:11823:10722 2:N:0:411
GACTACAGGGGTATCTAATCCTGTTTGCTCCCCACGCTTTCGCATCTCAGCGTCAGTATCTGTCCAGAAGGCCGCCTTCGCCACCGGTATTCCTCCACATCTCTACGCATTTCACCGCTACACGTGGAATTCTACCTTCCTCTACAATACTCCAGATAACCAGTTTTAAGTGCAATTCCCAGGTTGAGCCCGGGGCTTTCACACCTAACTTAATTATCCGCCTACATGCCCTTTACGCCCAGTCATTCCGATTAACGCTCGCACCCTCCGTATTACCGCGCCTGCTGGCACGGAGTTAGCC
+
CCCCCGGCGGGGEEGGGGGGGGGGGDGGGGGGDGGGGEGGGGD:CEGGGGGGGGGGGGGGGGGFGGGCFFEFGEFGGGGGGGGCFGGGGFCG,C<FCFFGFDGDGGGGGGEGGGGGGGGGGGGGG<CFGGGGEFGGF;88FF8EFFEFGGGGGF8EEFFGGGD=;CAFDFEGGGGGFF+A=DFFDCGGFCC>CECCDFGGFFFFBA9FBEEECF+=CCF@F5(6B2;CBEB2=;CF;DF>(6@3;?<7?ED?(64C(,-4,4111(181>14((-64(09(3((34).2(,(,2(40<)42
@M04999:289:000000000-L3R54:1:1101:10058:10725 2:N:0:411
AGGGGTATCTAATCCTGTTTGCTCCCCACGCTTTCGCATCTCAGCGTCAGTATCTGTCCAGAAGGCCGCCTTCGCCACCGGTATTCCTCCACATCTCTACGCATTTCACCGCTACACGTGGAATTCTACCTTCCTCTACAATACTCTAGTTAACCAGTTTTAAGTGCAATTCCTAGGTTGAGCCCAGGGCTTTCACACCTAACTTAATTATCCGCCTACATGCCCTTTACGCCCAGTCATTCCGATTAACGCTCGCACCCTCCGTATTACCGCGGCTGCTGGCACGGAGTTAGCCGGTGCT
+
CCCCCGFGGGGGGGGGGGGGGGGGGGGGGGGGGGGGGGDGGGGGGGGGGGGGGGGFGGFGGGGGFGGGGGGGGGGGGGGGGFGGGGGGGGGGGGGGGGGGGGGGGGGGGGGGGGGGGGGGGGGGGGGGGGGGGGGGGGGGGGGGGGGGGGCGGGGGGGGGGGGGGGGGGGGGGGGGFGFGGGFG?FFGEGGGFGFGFFDGFFAFFFFFEEEFFFFDFFFEFEFFFE@ECE@DB@DBFFEFFFFB@=;3?CD92<B;;BB;17<@?B:>>A<6;>FB>>BF:?FFF:74>0:<BFF,69>0)
@M04999:289:000000000-L3R54:1:1101:22666:10741 2:N:0:411
TGACTACTCGGGTATCTAATCCTGTTTGCTCCCCACGCTTTCGCATCTCAGCGTCAGTATCTGTCCAGAAGGCCGCCTTCGCCACCGGTATTCCTCCACATCTCTACGCATTTCACCGCTACACGTGGAATTCTACCTTCCTCTACAATACTCCAGATAACCAGTTTTAAGTGCAGTTCCCAGGTTGAGCCCGGGGCTTTCACACCTAACTTAATTATCCGCCTACATGCCCTTTACGCCCAGTCATTCCGATTAACGCTCGCACCCTCCGTATTACCGCGGCTGCTGGCACGGAGTTAGC
+
CCCCCGGGGGGGGGGGGGGGGGGGGGGGGGGGGGGGGGGGGGGGGGGGGGGGGGGGGGGGGGGGGGGGGGGGGGGGGGGGGGGGGGGGGGGGGGGGGGGGGGGGGGGGGGGGGGGGGGGGGGGGGGGGGGGGGGGGFGGGGGGGGGGGGGGGGGGGGGGGGGGGGGGGGGGGGGGGFGFGGGGGGGGGGGFGGGGGGDGG4CFFFEAFFFFFFAFFEFFFFD@FFFFFFEFFFDFCFFFFF@;E@EFFFFE@FFFFEFB38BFF>9<3?FFF??:>AA<>F>;>BFFF?02><441(,-66
@M04999:289:000000000-L3R54:1:1101:19822:10754 2:N:0:411
CGGACTACTAGGGTATCTAATCCTGTTTGCTCCCCACGCTTTCGCATCTCAGCGTCAGTATCTGTCCAGAAGGCCGCCTTCGCCACCGGTATTCCTCCACATCTCTACGCATTTCACCGCTACACGTGGAACTCTACCTTCCTCTACAATACTCCAGATAACCAGTTTTAAGTGCAATTCCCAGGTTGAGCCCGGGGCTTTCGCACCTAACTTAATTATCCGCCTACATGCCCTTTACGCCCAGTCATTCCGATTAACGCTCGCACCCTCCGTATTCCCGCAGCTGCTGGCACGGAGTT
+
<CCCC@FGGGD<CFFGFCFGFGGGGGFFGAGGCGGGEGG:FCGGGG@FAFGFFEFG@CFG@CEFDGFFG9FDEFA:FCEE?AFCEDGGGEG7EFGGDGFEFCG<FGFGGGGGEFFFGECEFDEFGGFGCCFGDDGGGGGCFCFGGGED=;FGDGGFFFDAFGGGED9FGGEGF:DE+DFFGGD?FFFFFGGCGG>D5DGFFF>5A?BF@EF6?FFFC8=?62>=>@B5EF;@@EF@EC<E(336537?CEC1,:2;)929<:>>>BB?11193(4:)<202,-4:548200(5:>(,:2
@M04999:289:000000000-L3R54:1:1101:27470:10756 2:N:0:411
ACCTGACTACAAGGGTATCTAATCCTGTTCGCTACCCATGCTTTCGAACCTCAGCGTCAGTTACAGACCAGAGAGCCGCCTTCGCCACTGGTGTTCTTCCATATATCTACGCATTCCACCGCTACACATGGAGTTCCACTCTCCTCTTCTGCACTCAAGAAAAACAGTTTCAGCTGCACTTCCCCGGTTAAGCCGAGGGCTTTCACAGCTGACTTGTTCTCCCGCCTGCGTTCGCTTTACGCCCAATAAATCCGGACAACGCTTGCCACCTACGTATTACCGCGGCTGCTGGCACGTAGTT
+
CCCCCGGGGGGGGGGGGGGGGGGGGGGGGGCGGGGGGGGGGGGGGGGGGGGGGGGGGGGGGGGGGGGGGFGFGGGFGGGGGGGGGGGGGGGFGGGGGGGGGGGGGGGGGGGGGGGGGGGGGGGGGGGGGGGGGGGDGGGGGGGGGGGGGGGGGGGGGGGFGGGGGGGGGGGGGGFGFGFGGGGFFGGGEGGGGGGGGGGGFFFFFFFFFFFFFFFFFFFFFED>=@FBB@@FFFFFF?EFFFF>;=;EFEEE;BBBFBFFFFF?BFFFF<?FFFFFB?BFFF6>>B9FFFF?::<?BB<(.
@M04999:289:000000000-L3R54:1:1101:17386:10762 2:N:0:411
GATCGACTACCGGGGTATCTAATCCTGTTTGCTCCCCACGCTTTCGCATCTCAGCGTCAGTATCTGTCCAGAAGGCCGCCTTCGCCACCGGTATTCCTCCACATCTCTACGCATTTCACCGCTACACGTGGAATTCTACCTTCCTCTACAATACTCCAGATAACCAGTTTTAAGTGCAGTTCCCAGGTTGAGCCCGGGGCTTTCACACCTAACTTAATTATCCGCCTACATGCCCTTTACGCCCATTCATTCCGATTAACGCTCGCACCCTCCGTTTTACCGCGCCTCTGGCCACGGAGTT
+
CC@,CGGGGGGEGGGGGGGGGGGGGGGGGGGGGGGGGGGGGGGGGGGG7FGGGGGGGGGGGFEFCGFGGGGGDFGGGGGFGGGGGGGGGGGGEGGGGGGGGGGGGGGGGGGGGGGGGGGGGGGGGGGFGGGGGGGGGGGGGGGGGGGEG=@=EFGG8DFFFFGGGGGGGGGCFCDFFFF?;C?,3ACF61<,@:C*@;*/*@6+1=1?(33)0=180BBC8C44:(313(?53@@@@8C6(63(/().6?7?2?B:<?))(((((,49B0(4((().()5)(40((-(()))((-731(4.
@M04999:289:000000000-L3R54:1:1101:11331:10786 2:N:0:411
GGGGGACTACTGGGGTATCTAATCCTGTTCGCTACCCATGCTTTCGAACCTCAGCGTCAGTTACAGACCAGAGAGCCGCCTTCGCCACTGGTGTTCTTCCATATATCTACGCATTCCACCGCTACACATGGAGTTCCACTCTCCTCTTCTGCACTCAAGAAAAACAGTTTCAGCTGCACTTCCCCGGTTAAGCCGAGGGCTTTCACAGCTGACTTGTTCTCCCGCCTGCGTTCGCTTTACGCCCAATAAATCCGGACAACGCTTGCCACCTACGTATTACCGCGGCTGCTGGCACGTAGTT
+
CCCCCGGGGGGGGGGGGGGGGGGGGGGGGGGGGGGGGGGGGGGGGGGGGGGGGGGGGGGGGGGGGGGGGGGGGGGGGGGGGGGGGGGGGGGGGGGGGGGGGGGGGGGGGGGGGGGGGGGGGGGGGGGGGGGGGGGGGGGGGGGGGGGGGGGGGGGGGGGGGGGGGGGGGGGGGGGGFGFGGGGCGGEEGDGGFGGGGGGGFFFFFFFFFFB=BFAFFFFFFE=BFFFFFFFFFFFFFFFFFFFF?=@?B)6A0>><B><BFBFFFFFFFF?:?FF?F:DFDB9;>B>F?FFFF:?FB?F16
@M04999:289:000000000-L3R54:1:1101:12970:10799 2:N:0:411
GACTACAGGGGTATCTAATCCTGTTTGCTCCCCACGCTTTCGCATCTCAGCGTCAGTATCTGTCCAGAAGGCCGCCTTCGCCACCGGTATTCCTCCACATCTCTACGCATTTCACCGCTACACGTGGAATTCTACCTTCCTCTACAATACTCCAGATAACCAGTTTTAAGTGCAGTTCCCAGGTTGAGCCCGGGGCTTTCACACCTAACTTAATTATCCGCCTACATGCCCTTTACGCCCAGTCATTCCGATTAACGCTCGCACCCTCCGTATTACCGCGGCTGCTGGCACGGAGTTAGCC
+
CCCCCGGGGGGGGGGGGGGGGGGGGGGGGGGGGGGGGGGGGGGGGGGGGGGGGGGGGGGGGGGGGGGGGGGGGGGGGGGGGGGGGGGGGGGGGGGGGGGGGGGGGGGGGGGGGGGGGGGGGGGGGGGGGGGGGGGGGGGGGGGGGGGGGGGGGGGGGCFGGGGGGGGGFGGGGGGGFGFDGGGGGGGCGGGGGGG>DGGGFFFFFFFFFFF=EFFFFFFFFFFFFFFF=BDFFFFFDFBFFFFFEFFFFFFFFFEFFFFFFFFFFFF?B>:<0:AFFFFF>99B??,3<<B(429?.):93
@M04999:289:000000000-L3R54:1:1101:28847:10819 2:N:0:411
GTCATGACTACCCTCTTATCTAGTCCTGTTCGCTCTCCCACCATTCTCAGCTCAGCTTCGGGCTCGGCCCAGAGCGCCCCCTTCTCCACCGCTTCTCTACCCGTTCTCTGCTTATTCGACCGCTACACCGTTCCTCCCCCCTCCTCCTAACTCACCCATGCCAGTGCACTTCCGGGTACTCCGGGTGGTCTGGCGCCCCTCACATACTCCTGCCCCGCCGGTCCGCCTACGCTCCCTGCCCCCCCAATCCTCACGCCGCACGCGCCCCACCTCTGTTTGCTGCTGCTGGCTGGCACGTAGC
+
--A6,,6,,,,66,6,CCFG<,,=6<,,CCF7@@F,C,,;,,,6,<,E,6B,,,6,6CC+@+8@F+@@6@7@,B9+++++@B,B,,9,,B+++,,9?,F5<4+,9,4@,,,,,5,,:,4+++++84,,AB?+4=4,,@+@==+6,@?,6,6,7,,,4+,54<@372,,5784,**40*3?+;/@*11*4,54,5*/:5)/5.))++*+)()//).)..>(3--4(-(4-4(2(((-()(),-129(,1,())),.3(4(((-4(3(-(,-,.1)2)))().).,)..40(((,(()4,(((
@M04999:289:000000000-L3R54:1:1101:6445:10879 2:N:0:411
TGGACTACTCGGGTATCTAATCCTGTTTGCTCCCCACGCTTTCGCATCTCAGCGTCAGTATCTGTCCAGAAGGCCGCCTTCGCCACCGGTATTCCTCCACATCTCTACGCATTTCACCGCTACACGTGGAATTCTACCTTCCTCTACAATACTCCAGATAACCAGTTTTAAGTGCAGTTCCCAGGTTGAGCCCGGGGCTTTCACACCTAACTTAATTATCCGCCTACATGCCCTTTACGCCCAGTCATTCCGATTAACGCTCGCACCCTCCGTATTACCGCGGCTGCTGGCACGGAGTT
+
CCCCCGGGGGGGGGGGGGGGGGGGGGGGGGFFGGGGGGGGGGFGEGGGGFGFGGGEGGGGGGGGGGGGGGGGGGGGGGGGGGGGGGGGGGGGGGGGGGGGGFCFFGGGGGGGGGGGGGGGGGGGGGGGGGGGGGGGGGGGGGGGGGGGGGGGGGGGGFGGGGGGGGGGGFFGGGGGFGFGGGGGGGGGGGGGGGGGGGGGFFFFFFFFFFFFFFFFFFFFFFFFFFFFFFFFFFFFFFFDBBFFEEEF<E?@D@FFFFF0362>BFF?6:BFB:<BFFA<669>>FBB08(8?179-,:
@M04999:289:000000000-L3R54:1:1101:8102:10880 2:N:0:411
TCTCAGACTACTGGGGTATCTAATCCTGTTCGCTACCCATGCTTTCGAACCTCAGCGTCAGTTACAGACCAGAGAGCCGCCTTCGCCACTGGTGTTCTTCCATATATCTACGCATTCCACCGCTACACATGGAGTTCCACTCTCCTCTTCTGCACTCAAGAAAAACAGTTTCAGCTGCACTTCCCCGGTTAAGCCGAGGGCTTTCACAGCTGACTTGTTCTCCCGCCTGCGTTCGCTTTACGCCCAATAAATCCGGACAACGCTTGCCACCTACGTCTTACCGCGGCTTCTGGCACGTAGT
+
CCCCCGGGGGGGGGGGGGGGGGAEFFGGGGGGGGGGGGGGGGGGGGGGGGGGGGGGGGGGGGGGGGGGGGGGGGGGGGGGGGGGGGGGGGGGGGGGGGGGGGGGGGGGGGGGGGGGGGGGGGGGGGGGGGGGGGGGGGGGGGGGGGGGGGGGGGGGGGCGGGGGGGGGGGGGGGGGFGFGGGGGGGGGEGGGGGGGDDDDAFFFFFFFFFFFFFFFFFFEFFFFFFFF=DFFFFFFFF?FF<D96;7@EFEEFEB9?F6??FF?:?F:92(17?(4((-6<2:3011((,4>).()(,.1-
@M04999:289:000000000-L3R54:1:1101:8488:10897 2:N:0:411
GACTACAAGGGTATCTAATCCTGTTCGCTCCCCACGCTTTCGTCCATCAGCGTCAATCGGTATTTAGTAACCTGCCTTCGCAATCGGGGTTCTGTGTAATATCTATGCATTTCACCGCTACACTACACATTCCAGCTACTTCAATACTATTCAAGATTAGCAGTATCAACGGCAGTTCTACAGTTAAGCTGCAGGTTTTCACCGCTGACTTATCAACCCGCCTACGGACCCTTTAAACCCAATAAATCCGGATAACGCTCGCATCCTCCGTATTACCGCGGCTGCTTGCACGGAGTTAGCC
+
C<CC<@<FCFG<C<CEEGFFGFFGGF;@,,@FFECE:BGGGE,FE,C@C@FGB::FCDCB@EFGG<@FFGDFGC8F,EFDFCBCFDGGCFDFEFGCCBFDCAF9AFEFGGGGGGGGCF@>FEFGCGCFGGF;FDDFG9DEDE8F=EGGC;DDADFF94EFFGFADFGFF1=EEC>GF+?FGCGGGGGGGG8C7EG??CC9?FFD?@>58CC7A>CFD45@?>=@52>(9@@BBF=E4BD>@633=)76@@F<6;E<<B<;1>>09:<<B>32:B94A<>0((--(.)8?8229008::<<>
@M04999:289:000000000-L3R54:1:1101:10490:10898 2:N:0:411
GCCAGACTACAAGGGTATCTAATCCTGTTTGCTACCCATGCTTTCGAGCCTCAGCGTCAGTGACAGACCAGAGAGCCGCCTTCGCCACTGGTGTTCTTCCATATATCTACGCATTTCACCGCTACACATGGAGTTCCACTCTCCTCTTCTGCACTCAAGTTAAACAGTTTCCGTTGCAATTCCTCAGTTGAGCTGAGGGCTTTCACATCCCAGACTTATTTAACCGCCTGCGCTCCCTTTACGCCCAATAAATCCGGACAACGCTTGCCACCTACGTATTACCGCGCCTGCTGCCACGTAT
+
CCCCCGGGGGGGGGGGGGGGGGGGGGGGGGGGGGGGGGGGGGGGGG<FGGGGGGGGGGGGGGGFFGCFGGGFGGGGEDGGGFGGGFGE<FGGGGGGGGGGGGGGGGGGGGGGGGGGGGGGGGGGGGGGGGGGGFGGGGGF8=DGGGGGGGGGGGGGGGGGCGFFGGGGGGGCGGGGFGBFGG9CGGGGGGGGGGGGGFDGFFFFFFFFF@5@E**0;8FCBEE7@=)57=DFF9@@(5.2>C(5@@=?1=AE3).39@BF;?0016=<FA76(37:?7A()-.269(4:?(,4,())-37)
@M04999:289:000000000-L3R54:1:1101:20858:10902 2:N:0:411
TGACTACTAGGGTATCTAATCCTGTTTGCTCCCCACGCTTTCGCATCTCAGCGTCAGTATCTGTCCAGAAGGCCGCCTTCGCCACCGGTATTCCTCCACATCTCTACGCATTTCACCGCTACACGTGGAATTCTACCTTCCTCTACAATACTCCAGATAACCAGTTTTAAGTGCAATTCCCAGGTTGAGCCCGGGGCTCTCACACCTAACTTAATTATCCGCCTACATGCCCTTTACGCCCAGTCATTCCGATTAACGCTCGCACCCTCCGTATTACCGCGGCTGCTGGCACGGAGTTAGC
+
CCCCCGGGGGGGGGGGGGGGGGGGGGGGGGGGGGGGGGGGGGGGGGGGGGGGGGGDGGGGGGGGGGGGGGGGGGGGGGGGGGGGGGGGGGGGGGGGGGGGGGGGGGGGGGGGGGGGGGGGDGGGGGGGDEFFFGFGGGGGGGGGGGGFGGGGGGGGGGFGGGGGDFDFGGGGGGGGBGFGCGFEGGGGGGGGDGCDGGFGFFFFFFFFFFFEEFF9ABFFFDFFDF=4CE=B=BEFFFFDFFF@<>EECFFFFDFF9;@?FFF>F3<4<?B?<706AF6>69F91???(4?B0(41:?AB<
@M04999:289:000000000-L3R54:1:1101:10368:10913 2:N:0:411
TTCGGGACTACTGGGGTATCTAATCCTGTTTGCTCCCCACGCTTTCGCATCTCAGCGTCAGTATCTGTCCAGAAGGCCGCCTTCGCCACCGGTATTCCTCCACATCTCTACGCATTTCACCGCTACACGTGGAATTCTACCTTCCTCTACAATACTCCAGATAACCAGTTTTAAGTGCAATTCCCAGGTTGAGCCCGGGGCCTTCACACCTAACTTAATTATCCGCCTACATGCCCTTTACGCCCAGTCATTCCGATTAACGCTCGCACCCTCCGTATTACCGCGGCTGCTGGCACGGAGT
+
CCCCCGGGGGGGGGGGGGGGGGGGGGGGGGGGGGGGGGGGGGGGGGGGGGGGGGGGGGGGGGGGGGGGGGGGGGGGGGGGGGGGGGGGGGGGGGGGGGGGGGGGGGGGGGGGGGGGGGGGGGGGGGGGGGGGGGGGGGGGGGGFGGGGGGGDFFGGGGGGGGGGGDGGGGGGGGGGFGFGGGGFCFGGGGGGGGCFDDDGFFFFFFFFEFFFFFFFFFFFFFFFDF@@FFECEF3@;DFFF<0>9DFEEA?55?E<D?<>>:><<9>(37::BFB:6??<>AB(4(713?2:?07<6902-
@M04999:289:000000000-L3R54:1:1101:18770:10919 2:N:0:411
GTTGACTACCCGGGTATCTAATCCTGTTTGCTCCCCACGCTTTCGCATCTCAGCGTCAGTATCTGTCCAGAAGGCCGCCTTCGCCACCGGTATTCCTCCACATCTCTACGCATTTCACCGCTACACGTGGAATTCTACCTTCCTCTACAATACTCCAGATAACCAGTTTTAAGTGCAGTTCCCAGGTTGAGCCCGGGGCTTTCACACCTAACTTAATTATCCGCCTACATGCCCTTTACGCCCAGTCATTCCGATTAACGCTCGCACCCTCCGTATTACCGCGGCTGCTGGCACGTAGTTT
+
CCCCCGFDGGEC@FFGGFEDFGGGAFGGGGGDGFGFEGGEFGGFGGGGGGGGEGFEGDGFEFDFDGGFGG,CFFGCCFEEGGGEGGGFGECCFGCG<FGGGFDF,CEFGFFGGGGGGGF+F@:FGGDGGGGGGFGFGGGGGCFGG8=DD8@DF8F8DFGDEGEF9D=F8E=DDA@FFD?FGGGGGCFD?EFGFFEDD59D66+B>FF>4)>BCAFFCFF4+9>BD@?:>EEF8@E@;<EB;69(6()75?EF;008;F)4(4:1939><1:<2::B2).6,(-(-31142:4(),.1(8<)
@M04999:289:000000000-L3R54:1:1101:28272:10953 2:N:0:411
GCGACTACCGGGGTATCTAATCCTGTTTGCTCCCCACACTTTCGCATCTCAGCGTCAGTATCTGTCCAGAAGGCCGCCTTCGCCACCGGTATTCCTCCACATCTCTACGCATTTCACCGCTACACGTGGAATTCTACCTTCCTCTACAATACTCCAGATAACCAGTTTTAAGTGCAATTCCCAGGTTGAGCCCGGGGCTTTCACACCTAACTTAATTATCCGCCTACATGCCCTTTACGCCCAGTCATTCCGATTAACGCTCGCACCCTCCGTATTACCGCGGCTGCTGGCACGGAGTT
+
CCCCCGGGGGGGGGGGGGGGGGGGGGGGGGGGGGGGGGGGGGGGGGGGGGGGGGGGGGGGGGGGGGGGGGGGGGGGGGGGGGGGGGGGGGGGGGGGGGGGGGGGGGGGGGGGGGGGGGGGGGGGGGGGGGGGGGGGGGGGGGGGGGGGGGGGGGFGFGFGGGFGGGGGGGGGGGGFFGFGGGGGGGGGGGGCGDEDDDGGFFFFFFFFFBBFFFFFFFFFFFFFFFFEFCE@;@@ECE;A;>;;;EACFFFFFFB<A<F>B6>FFFB21(8>B1:?29A?FFF903?DFFF7?FFB9B2
@M04999:289:000000000-L3R54:1:1101:16609:10985 2:N:0:411
GGACTACCGGGGTATCTAATCCTGTTTGCTCCCCACGCTTTCGCATCTCAGCGTCAGTATCTGTCCAGAAGGCCGCCTTCGCCACCGGTATTCCTCCACATCTCTACGCATTTCACCGCTACACGTGGAATTCTACCTTCCTCTACAATACTCCAGATAACCAGTTTTAAGTGCAATTCCCAGGTTGAGCCCGGGGCTTTCACACCTAACTTAATTATCCGCCTACATGCCCTTTACGCCCAGTCATTCCGATTAACGCTCGCACCCTCCGTATTACCGCGGCTGCTGGCACGGAGTTAGC
+
CCCCCGGGGGGGGGGGGGGGGGGGGGGGGGGGGGGGGGGGFGGGGGGFGFGEFGGGGGGFGGGGDFFGGGGFGGGGGGGGGGGGGGGGGGGGFGFGGGGGGGGGFGGGGGGGDFGGFGGGEGGGGGGGGGGGFGEFEGGGGGGGGGFGGGGGGGGDFGGFGGGGGGGGFDADFGGGFGFGFCGCDFFGGGGGEGGGGCGCACFFFAFFFFFFF=BCEFAEEFF96DEEFF3@FDEFFFF:27;=EFFFFE;6D?FAAFBBFFFFFF?:BFFF607<>A<6(739>())4?BF<6012:B9)
@M04999:289:000000000-L3R54:1:1101:9839:11015 2:N:0:411
TTGGGACTACAGGGGTATCTAATCCTGTTCGCTCCCCACGCTTTCGTCCATCAGCGTCAATCGGTATTTAGTAACCTGCCTTCGCAATCGGGGTTCTGTGTAATATCTATGCATTTCACCGCTACACTACACATTCCAGCTACTTCAATACTATTCAAGATTAACAGTATCAACGGCAGTTCTACAGTTAAGCTGCAGGTTTTCACCGCTGACTTATCAACCCGCCTACGGACCCTTTAAACCCAATAAATCCGGATAACGCTCGCATCCTCCGTATTACCGCGGCCTCTGGCACGGAGTT
+
CCCC8FFGGGGFFEEFFFFFGGGGC<FGGGGGDGGFGGGGGGEGGEECEGGGGGDGGGGGGGFDCFGFFGGGFGFDFGFGGGGGGG@CFGGGGGGGCFGGFGGFGGGGGGGGBFGGGCGGGGGGECFGGGGGGGGGG9FFGGGGGGGFDFFCGFDGGFGGGGGFFDGGGGFFFGGGFD>FGFCEAEACEADCFGGFGGGGFFFFFFFEBA>=@FFFEFFFA4=5-2(:=@2=@BFBFEEFE3=?;@@;E9C.3:>1/44<06::2>;:>F?A:0(.3(-62:9036((((.:5(5:9(284
@M04999:289:000000000-L3R54:1:1101:18083:11045 2:N:0:411
GCGACTACCAGGGTATCTAATCCTGTTTGCTCCCCACGCTTTCGCATCTCAGCGTCAGTATCTGTCCAGAAGGCCGCCTTCGCCACCGGTATTCCTCCACATCTCTACGCATTTCACCGCTACACGTGGAATTCTACCTTCCTCTACAATACTCCAGATAACCAGTTTTAAGCGCAATTCCCAGGTTGAGCCCGGGGCTTTCACACCTAACTTAATTATCCGCCTACATGCCCTTTACGCCCAGTCATTCCGATTAACGCTCGCACCCTCCGTATTACCGCGGCTGCTGGCACGGAGTT
+
CCCCCGGGGGGGGGGGGGGGGGGGGGGGGGGGGGGGGGGGGGGGGGGGGGGGGGGGGGGGGGGGGGGGGGGGGGGGGGGGGGDFCCEFFFGFGGGGGGGGGGGGGFGGGGGGGGGGGGGGDGGGGGGGGGGFGGGGGGGGGGGGGGGGGGGGFGGGEGDGGGGGGGFCFGGGFGGGFGFDGGGGGGGGGGGFGGGGDGGGFFFFFFFFFFFEFFFCCFFCF@BFFFFFEFF@FF(5;C6AB(416EF3?EE8@?:?AF0;BFBFFFFFF??F?<?:><289>6;>0:??:BF<?;F6?(
@M04999:289:000000000-L3R54:1:1101:27031:11071 2:N:0:411
GACTACCAGGGTATCTAATCCTGTTTGCTCCCCACGCTTTCGCATCTCAGCGTCAGTATCTGTCCAGAAGGCCGCCTTCGCCACCGGTATTCCTCCACATCTCTACGCATTTCACCGCTACACGTGGAATTCTACCTTCCTCTACAATACTCCAGATAACCAGTTTTAAGTGCAATTCCCAGGTTGAGCCCGGGGCTTTCACACCTAACTTAATTATCCGCCTACATGCCCTTTACGCCCAGTCATTCCGATTAACGCTCGCACCCTCCGTATTACCGCCGCTGCTGGCTCGGAGTTAGCC
+
CCCCCGFGGEEC8FGGGGGGGGGGGFAFGF,F@EFGG7CDFGC@EGGGGGFGCCCFCFF<FEFFGGFF8FGFFFCF7FFFGGGEGGGGGGDGGGFGGGG@FAFFGGGGGGEG9FCFCCEGCCFEFA7+FEFGGG9EEDFGG8EGFGGEFGAAG8FFGGGDGGF=@CFGD97:EGDFDGFGFC=FF=DEGGGGEEEDG*C7BBFF>AFABCE9EFBFCAFDFFF>@E:*3==(7:E;;@@FFFFF<C<55;;0346>D@@@B6;1,(3819<F0:DA6,4(42-160::6()(,-(3(562)
@M04999:289:000000000-L3R54:1:1101:7182:11164 2:N:0:411
GGTAGACTACAAGGGTATCTAATCCTGTTCGCTCCCCACGCTTTCGTCCATCAGCGTCAATCGGTATTTAGTAACCTGCCTTCGCAATCGGGGTTCTGTGTAATATCTATGCATTTCACCGCTACACTACACATTCCAGCTACTTCAATACTATTCAAGATTAACAGTATCAACGGCAGTTCTACAGTTAAGCTGCAGGTTTTCACCGCTGACTTATCAACCCGCCTACGGACCCTTTAAACCCAATAAATCCGGATAACGCTCGCATCCTCCGTATTACCGCGGCTGCTGGCACGGAGTT
+
CCCCCGGGGGGGGGGGGGGGGGGGGGGGGGGGGGGGGGGGGGGGGGGGGGGGGGGGGGGGGGGGGGGGGGGGGGGGGGGGGGGGGGGGGGGGGGGGGGGGGGGGGGGGGGGGGGGGGGGGGGGGGGGGGGGGGGGGGGGGGGGGGGGGGGGGGGGGGGGGGGGGGGGGGGGGGGGGFGFGGGGGGGGGFGGGGGGGGGGGFFFFFFFFFFFFFFFFCFFFFFFFFFFDFF9@FFFFFFFFFFFFFF@@EFFFFF;@FFFFFFFFFBF:;:BA7;BBFFFF<09B-49>B?>?B07?3((-4
@M04999:289:000000000-L3R54:1:1101:12746:11166 2:N:0:411
CGGACTACACGGGTATCTAATCCTGTTCGCTCCCCACGCTTTCGCTCCTCAGCGTCAGTGACGGCCCAGAGACCTGCCTTCGCCATCGGTGTTCTTCCCGATATCTACACATTCCACCGTTACACCGGGAATTCCAGTCTCCCCTACCGCACTCCAGTCCGCCCGTACCCGGCGCCGATCCACCGTTAAGCGATGGACTTTCACACCAGACGCGACGAACCGCCTACGAGCTCTTTACGCCCAATAAATCCGGATAACGCTTGCACCCTACGTATTACCGCGGCTGCTGGCACGTAGTT
+
CCCCCGGGGGGGGGGGGGGGGGGGGGGGGGGGCGGGGGGGGGGGGGGGGGGGGGGGGGGGGGGGGGGGGGGGGGGGGGGGGGGGGGGGGGGGGGGGGGGGGGGGGGGGGGGGGGGGGGGGGGGGGGGGGGGGGGGGGGGGGGGGGGGGGDGGGGGGGGGGEGGGGGEGGGGGGGGGFGFGGFGGGGGGG?@:=FEGGGGGFFFCFFEFFFFFFFFFFFFFFBFBFFFFFFFBFAB99A?E0>FF?F>BAB?FF0<B<>?FFB??FBF?BFFFFF9:ABF?BFB99BBFFF<:>:?:<:<
@M04999:289:000000000-L3R54:1:1101:7311:11182 2:N:0:411
GGGGACTACCGGGGTATCTAATCCTGTTCGCTACCCATGCTTTCGAGCCTCAGCGTCAGTAACAGACCAGAGAGCCGCCTTCGCCACTGGTGTTCTTCCATATATCTACGCACTTCACCGCTACACATGGAGTTCCACTCTCCTCTTCTGCACTCAAGTCTCTCAGTTTCCGATGCTCTTCCCCAGTTAAGCTGAGGGCTTTCACATTCAGACTTAAAAGACCGCCTGCGCTCCCTTTACGCCCAATAAATCCGGACAACGCTTGCCACCTACGTATTACCGCGGCTGCTTGCACGTAGTT
+
CCCCCGGGGGGGGGGGGGGGGGGGGGGGGGGGGGGGGGGGGGGGGGGGGGGGGGGGGGGGGGGGGGGGGGGGGGGGGGGGGGGGGGGGGGGGGGGGGGGGGGGGGGGGGGGGGGGGGGGGGGGGGGGGGGGGGGGGGGGGGGGGGGGGG8DFGGGGGGGGGGGGGGGGGGGGGGGGFGFGGFGGCGGGFGCGGGDGFGGGFFFFFFFFFEFFBFFFFFFCFFFFFFFFF>>>@BDFEFFFFFFFFFDEFFFC@9>(49<?BFFFBF>A???:B?<>>?FAF096>019<0)5:28111((.
@M04999:289:000000000-L3R54:1:1101:11498:11190 2:N:0:411
GGAGACTACTGGGGTATCTAATCCTGTTCGCTACCCATGCTTTCGAACCTCAGCGTCAGTTACAGACCAGAGAGCCGCCTTCGCCACTGGTGTTCCTCCACATATCTACGCATTCCACCGCTACACATGGAGTTCCACTCTCCTCTTCTGCACTCAAGAAAAACAGTTTCAGCTGCACTTCCCCGGTTAAGCCGAGGGCTTTCACAGCTGACTTGTTCTCCCGCCTGCGTTCGCTTTACGCCCAATAAATCCGGACAACGCTTGCCACCTACGTATTACCGCGGCTGCTGGCACGTAGTT
+
CCCCCGGGGGGGGGGGGGGGGGGGGGGGGGGG:@CCEFFGGGGGG8FGGGGGGGGGDGGGGGGGGGGGGGGGGGGGGGGGGGGGGGGGGGGGGGGGGGGG8FGGGGGGGGGDGGGGGGGGGGGGGGGGGGGGGGGGGGGGGGGGGGGGGGGGGFFGGGGGGGGGGGGGGGGGGGGGFGFGGGGGGGGGGFEGGEGGDDCFFFFFFFFFFF3BEFFFFFFFFB>@B?BFFFFFD;?FFFFFFBF;?@EEFFFFFF?F9:?FFBBFFFF?FF::BFFFFFFD<BF>>>0,),(:?F:?:,,:
@M04999:289:000000000-L3R54:1:1101:20031:11198 2:N:0:411
GAGTGACTACCAGGGTATCTAATCCTGTTTGCTCCCCACGCTTTCGCATCTCAGCGTCAGTATCTGTCCAGAAGGCCGCCTTCGCCACCGGTATTCCTCCACATCTCTACGCATTTCACCGCTACACGTGGAATTCTACCTTCCTCTACAATACTCCAGATAACCAGTTTTAAGTGCAATTCCCAGGTTGAGCCCGGGGCTTTCACACCTAACTTAATTATCCGCCTACATGCCCTTTACGCCCAGTCATTCCGATTAACGCTCGCACCCTCCGTATTACCGCGGCTGCTGGCCAGGAGTT
+
CCCCCGGGGGGGGGGGGGGGGGGGGGGGGGGGGGGGGGGGGGGGGGGGGGGGGGGGGGGGGGGGGGGGGGGGGGGGGGGGGGGGGGGGGGGGGGGGGGGGGGGGGGGGGGGGGCEGGGGEGGGGGGGGGGG7EGGGGC8FGGGGGGGGGGGGFGGGGGGGGGGGFGGGGGGGGGGGFGFGGGGGGGGGGGFGGGGGG5D>?FFFFFFFFBEFDCAFFFFFFFEFFDF9=(@CEF==;EFFFFF>1;4<9CC?E@07<DCE;((-36(,9:<?B>217>BF9(46>;>B:B070((44(1:(
@M04999:289:000000000-L3R54:1:1101:13963:11203 2:N:0:411
AAGACTACCCGGGTATCTAATCCTGTTTGCTCCCCACGCTTTCGCATCTCAGCGTCAGTATCTGTCCAGAAGGCCGCCTTCGCCACCGGTATTCCTCCACATCTCTACGCATTTCACCGCTACACGTGGAATTCTACCTTCCTCTACAATACTCCAGATAACCAGTTTTAAGTGCAATTCCCAGGTTGAGCCCGGGGCTTTCACACCTAACTTAATTATCCGCCTACATGCCCTTTACGCCCAGTCATTCCGATTAACGCTCGCACCCTCCGTATTACCGCGGCTGCTGGCACGGAGTT
+
CCCCCGGGGGGGGGGGGGGGGGGGGGGGGGGGGGGGGGGGGGGGGGGGGGGGGGGGGGGGGGGGGGGGGGGGGGGGGGGGGGGGGGGGGGGGGGGGGGGGGGGGGGGGGGGGGGGGGGGGGGGGGGGGGGGGGGGGGGGGGGGGGGGGGGGGGGGGGFGFGGGGGGGGGGGGGGGGFGFGGGGGGGGGGGGGGGGGGGGGF4BFFFFFFFFFFFFFFFFFF>FFFFFFFFFFFFFFFF?FBBFFFFFFFFFFFF??FFFFBB;>9>FFFF?>:?BFAADFFFFB016:?B?FF?FF>BF
@M04999:289:000000000-L3R54:1:1101:2039:11246 2:N:0:411
TGACTACCCGGGTATCTAATCCTGTTTGCTCCCCACGCTTTCGCATCTCAGCGTCAGTATCTGTCCAGAAGGCCGCCTTCGCCACCGGTATTCCTCCACATCTCTACGCATTTCACCGCTACACGTGGAATTCTACCTTCCTCTACAATACTCCAGATAACCAGTTTTAAGTGCAGTTCCCAGGTTGAGCCCGGGGCTTTCACACCTAACTTAATTATCCGCCTACATGCCCTTTACGCCCAGTCATTCCGATTAACGCTCGCACCCTCCGTATTACCGCGGCTGCTGGCACGTAGTTAGC
+
CCCCCGGGGGGGGGGGGGGGGGGGGGGGGGGGGGGGGGGGGGGGGGGGGGGGGGGGGGGGGGGGGGGGGGGGGGGGGDGGGGGGGGGGGGGGGGGGGGGGGGGGGGGGGGGGGGGGGGGGGGGGGGGGGGGGGGGGGGGGGGGGGGGGGGGGG?GGGGFGGGGGGGGGGGFGGGGGFGFGGGGGGGCFGGGGGCGGGGGGFFFFFFFFFBCC@CFF?FFE>BD@@FBE<@@FFDECEFFFFF6@EFFFFFFD?;FE<69:?FFFFF6?3:><07?AFB064369>F4>:?FFF::?<FB<<
@M04999:289:000000000-L3R54:1:1101:4046:11273 2:N:0:411
GTTAGACTACTCGGGTATCTAATCCTGTTTGCTCCCCACGCTTTCGCATCTCAGCGTCAGTATCTGTCCAGAAGGCCGCCTTCGCCACCGGTATTCCTCCACATCTCTACGCATTTCACCGCTACACGTGGAATTCTACCTTCCTCTACAATACTCCAGATAACCAGTTTTAAGTGCAATTCCCAGGTTGAGCCCGGGGCTTTCACACCTAACTTAATTATCCGCCTACATGCCCTTTACGCCCAGTCATTCCGATTAACGCTCGCACCCTCCGGATTACCGCGGCTGCTGGCACGGAGTT
+
CCCCCGGGGGGGGGGGGGGGGGGGGGGGGGGGGGCGGGGGGGGGGGGGGGGGGGGGGGGGGGGFGGGGFGGGGGGGGDEGGGGGGGGGGGGGGGGGGGGGGGGFGFGGGGGGGGGGGGGGGGGGGGGGGGGGGGFGFEGFFFGGGGGGGGGGGGGGGGGGGGGGGGGGGGGGGGGGFGFGGGCFGG6FCEGGGFGDDDGGFFFFFFFAABEE@FBFCFFEFE:@D@?2>=?CEFFFFEEFD6>9??8@EEEF<4;?1<E4;9:?;9109?FF0(((-18<<:B69;9,8:800(4141(44
@M04999:289:000000000-L3R54:1:1101:26279:11351 2:N:0:411
ACCGACTACAAGGGTATCTAATCCTGTTTGCTCCCCACGCTTTCGCATCTCAGCGTCAGTATCTGTCCAGAAGGCCGCCTTCGCCACCGGTATTCCTCCACATCTCTACGCATTTCACCGCTACACGTGGAATTCTACCTTCCTCTACAATACTCCAGATAACCAGTTTTAAGTGCAATTCCCAGGTTGAGCCCGGTGCTTTCACACCTAACTTAATTATCCGCCTACATGCCCTTTACGCCCAGTCATTCCGATTAACGCTCGCACCCTCCGTATTACCGCGGCTGCTGGCATGGAGTTT
+
CCCCCGGGGFDEFG<EGGGFGGGGGGGGGFGGGFGGGGGGGFFFGGGGGGGGGFGGD:CFGGGGGGGGGGGFGGGGGDGGGGFEEDGFGGGGGGGGGGGGGGGGFFGGFGGGGDGGFGFEGGEGGGGGGGGFFGCFGFFFGGGGGGFGGGGCGGGFGFGGGGGGGFEFFDEFFFGGFGF8BF6F?8FGDC@CFEED*09CFFF@AFFA:EEFFFFFFFFEF?95@DDD@EC355@DFEFFF09@?3@<3?5?ED0<?FED@(,-39>B,-,49,(...54(31119(14:>??).()(.()
@M04999:289:000000000-L3R54:1:1101:4924:11373 2:N:0:411
TTTGACTACTGGGGTATCTAATCCTGTTCGCTCCCCACGCTTTCGCTCCTCAGCGTCAGTGACGGCCCAGAGACCTGCCTTCGCCATCGGTGTTCTTCCCGATATCTACACATTCCACCGTTACACCGGGAATTCCAGTCTCCCCTACCGCACTCCAGTCCGCCCGTACCCGGCGCCGATCCACCGTTAAGCGATGGACTTTCACACCAGACCCGACGAACCGCCTACGAGCTCTTTACGCCCAATAAATCCTGATAACGCTTGCACCCTACGTATTACCGCGGCTCCGAGCACGTAGTTT
+
CCCCCGGGGGGGGGGGGGGGFGGGGGGGGGGEGGGGGEGGD@FGGGGGGGGGFGGGGGGGGGGGGGGGGGGGGGGGGGGGGFGGGGEGGGGGGGGGGGGGGGGG7FFFGGGGGGGGGGGGEEGGGGFGGGGCFGFFGGGGGFDFGGGGGGGGGC?DGCGGGGGEGGGGGGGGEGGG9DE5DCFGEG;8CFFGG=EDC5CCAFFFFFFFD?@6(05<>>>>EFF69?0<?4190>A<<9A74(906?)4A2:0)-6<AA?<(-3?0).4??(3:,))(424:199>6((((---((..,-..
@M04999:289:000000000-L3R54:1:1101:11248:11374 2:N:0:411
ATGACTACCGGGGTATCTAATCCTGTTCGCTCCCCACGCTTTCGTCCATCAGCGTCAATCGGTATTTAGTAACCTGCCTTCGCAATCGGGGTTCTGTGTAATATCTATGCATTTCACCGCTACACTACACATTCCAGCTACTCCAATACTATTCAAGATTAACAGTATCAACGGCAGTTCTACAGTTAAGCTGCAGGTTTTCACCGCTGACTTATCAACCCGCCTACGGACCCTTTAAACCCAATAAATCCGGATAACGCTCGCATCCTCCGTATTACCGCGGCTGCTGGCACGGAGTT
+
CCCCCGGGGGGGGGGGGGGGGGGGGGGGGGGGGGGGGGGGGGGGGGGGGGGGGGGGGGGGGGGGGGGGGGGGGGGGGGGGGGGGGGGGGGGGGGGGGGGGGGGGGGGGGGGGGGGGGGGGGGGGGGGGGGGGGGGGGGGGGGGGGGGGGGGGDGGGGGGGGGGGGGGGGGGGGGGGFGFFGGGGFGGGAFGGGGGGGGCFFFFFFFFFFBFFFFFFFFFFFFFFFDFFD@>FFFFFCEFFFFFFFFFFFEFF9?@FFFFF0<>FFFFFFFFFFBFFFBBFFFF>>6?D7:6<D?011:0
@M04999:289:000000000-L3R54:1:1101:24517:11432 2:N:0:411
ATCGGACTACTGGGGTATCTAATCCTGTTTGCTCCCCACGCTTTCGTCCATCAGCGTCAATCGGTATTTAGTAACCTGCCTTCGCAATCGGGGTTCTGTGTAATATCTATGCATTTCACCGCTACACTACACATTCCAGCTACTTCAATACTATTCAAGATTAACAGTATCAACGGCAGTTCTACAGTTAAGCTGCAGGTTTTCACCGCTGCCTTATCAACCCGCCTACGGACCCTTTAAACCCAATAAATCCGGATACCCCTCCCCTCCTCCGTCTTACCGCGCCTGCTGGCACGGACTT
+
CCCCCGGGGGC@FGDGGCGGGGGGGGGCFGFGFF8FFCEEGCFGGGGGGDGGGGGGGGEGAFGG:@FEFGGFGAFF?FGGGAFGGGCCGGGEGGFGGD@CFGF9EGGEEFGGGGGGGGGGGGGGGFGGGGGFGGFGGGFGGGGGEFFGFFGGFDEGGGE8EEDEFGGGGGGGEGG6A>?C2DDGGGGFA:,;EGGGFGF:A7?F?EFF955):FAA79+6;<=A=BF==@2@>=25@3>+73(4?08EE)17411;(3).((,((,(((,(.30-(.(-40443(4(-2473:(.(-((4,
@M04999:289:000000000-L3R54:1:1101:18814:11452 2:N:0:411
GGCAGACTACTAGGGTATCTAATCCTGTTTGCTCCCCACGCTTTCGCATCTCAGCGTCAGTATCTGTCCAGAAGGCCGCCTTCGCCACCGGTATTCCTCCACATCTCTACGCATTTCACCGCTACACGTGGAATTCTACCTTCCTCTACAATACTCCAGATAACCAGTTTTAAGTGCAATTCCCAGGTTGAGCCCGGGGCTTTCACACCTAACTTAATTATCCGCCTACATGCCCTTTACGCCCAGTCATTCCGATTAACGCTCGCACCCTCCGTATTACCGTGGCTGCTGGCACGGAGTT
+
CCCCCGGGGGGGGGGGGGGGGGGGGGGGGGGGGGGGGGGGGGGGGGGGGGGGGGGGGGGGGGGGGGGGGGGGGGGGGGGGGGGGGGGGGGGGGGGGGGGGGGGGGCFGGGGGGGGGGGGGGGGGGGGGGGGGGGGGGGGGGGGGGGGGGGGGGGGGGFFFGGGGGGGGGGGGGGGFFGFGFGGGGGGGFCGGGGGGGGGGDFFFFFFFFFFFFFFF=FFFFEFDFFF@FFFFFFFFFEEFFFFFFFEFFFFFFF;@669C;>:?FF0>FFFFBFF133)6>14(49B:BF0?F:3249B:8
@M04999:289:000000000-L3R54:1:1101:18799:11479 2:N:0:411
AGACTACAGGGGTATCTAATCCTGTTCGCTACCCATGCTTTCGAGCCTCAGCGTCAGTAACAGACCAGAGAGCCGCCTTCGCCACTGGTGTTCTTCCATATATCTACGCATTTCACCGCTACACATGGAGTTCCACTCTCCTCTTCTGCACTCAAGTCTCTCAGTTTCCGATGCTCTTCCTCAGTTAAGCTGAGGGCTTTCACATTCAGACTTAAAAGACCGCCTGCGCTCCCTTTACGCCCAATAAATCCGGACAACGCTTGCCACCTACGTATTACCGCGGCTGCTGGCACGTAGTT
+
CCCCCGGGGGGGGGGGGGGGGGGGGGGGGGGGGGGGGGGGGGGGGGGGGGGGGGGGGGGGGGGGGGGGGGGGGGGGGGGGGGGGGFGGGGGGGGGGGGGGGGGGGFGGGGGGGGGGGGGGGGGGGGGGGGGGGGGGGGGGGGGGGGGGGGGGGGGGGGGGGGGGGGGGGGGGGGGGFGFGGGGGGGGGGGGGGGGGGGGGFFFFFFFFFFEFFFFF;FFDFBFA=BDFFFF>DFFFEFFFFF@(:@EFFFFF;<B@FFFFB:BB?AFBFF76B?FFFDB:>>09;>FFF?:7??FF??A
@M04999:289:000000000-L3R54:1:1101:20530:11506 2:N:0:411
TAGGGACTACCAGGGTATCTAATCCTGTTTGCTCCCCACGCTTTCACATCTCAGCGTCAGTATCTGTCCAGAAGGCCGCCTTCGCCACCGGTATTCCTCCACATCTCTACGCATTTCACCGCTACACGTGGAATTCTACCTTCCTCTACAATACTCCAGATAACCAGTTTTAAGTGCAATTCCCAGGTTGAGCCCGGGGCTTTCACACCTAACTTAATTATCCGCCTACCTGCCCTTTACGCCCAGTCATTCCGATTAACGCTCGCACCCTCCGTATTACCGCGGCTGCTGGCACGGAGTT
+
CCCCCGGGGGGGGGGGGGGGGGGGGGGGGGGGGGGGGGGGGGEGGGGGFGGGGGGGGGGGGGGGGGGGGGGGGGGGGGGGGGGGGGGGGGGGGGGGGGGGGGGGGGGGGGGGGGGGGGGGGGGGGGGGGGGDDGGGGGGGDGDGGGGFGGGGGGGGGGGGGGGGGGFFGFGGGGGFFGFGGGGDFGGGGGGGGGGGGGDGEFFFFFFFFFFFFFA44BB<FFA29@FDF2>EFFBEFE9A1?BFFF@@>CEFE=D7<DC<19(-4904923:09<0:.4<4:>F9>B>FF>:6()80,7B:
@M04999:289:000000000-L3R54:1:1101:21961:11508 2:N:0:411
GGACTACTAGGGTATCTAATCCTGTTTGCTCCCCACGCTTTCGCATCTCAGCGTCAGTATCTGTCCAGAAGGCCGCCTTCGCCACCGGTATTCCTCCACATCTCTACGCATTTCACCGCTACACGTGGAATTCTACCTTCCTCTACAATACTCCAGATAACCAGTTTTAAGTGCAATTCCCAGGTTGAGCCCGGGGCTTTCACACCTAACTTAATTATCCGCCTACATGCCCTTTACGCCCAGTCATTCCGATTAACGCTCGCACCCTCCGTATTACCGCGGCTGCTGGCACGGAGTTAGC
+
CCCCCGGGGGGGGGGGGGGGGGFGGGGGGGGGGGGGGGGGGGGGGGGGGGGGGGGGGGGGGGFGGGGGGGGDGGGGGGGGGGGGGGGGGGGGGGGGGGGGGGGGGGGGGGGGGGGGGGGGGGGGGGGGGGGGGGGGGGGGGGGGGGGGGGGGGGGGCEFFGGGGGGGGGGGGGCFGFGFGGGFFFGGGGGGGCGGGGDDGFFFFFDFFEFF<E>6BEFF*?BFFFFFFFFEDEB=CC7?ABFDEEEEEFFE@F0?EF;>;?>FFFFF??49B?B>:BDF>30999:?::03<(19133>BA
@M04999:289:000000000-L3R54:1:1101:24766:11514 2:N:0:411
GACTACTGGGGTATCTAATCCTGTTCGCTCCCCACGCTTTCGCTCCTCAGCGTCAGTGACGGCCCAGAGACCTGCCTTCGCCATCGGTGTTCTTCCCGATATCTACACATTCCACCGTTACACCGGGAATTCCGGTCTCCCCTACCGCACTCCAGTCCGCCCGTACCCGGCGCCGATCCGCCGTTAAGCGATGGACTTTCACACCAGACGCGACGAACCGCCTACGAGCTCTTTACGCCCAATAAATCCGGATAACGCTTGCACCCTACGTATTACCGCGGCTGCTGGCACGTAGTTAGCC
+
CCCCCGGGGGGGGGGGGGGGGGGGGGGGGGGGGGGGGGGGGGGGGGGGGGGGGGGGGGGGDGGGGGGGGGGGGGGGGGGGGGGGGGGGGGGGGGGGGGGGGGGGGGGGGGGGGGGGGGGGGGGGGGGGGGGGGGGGGGGGGGGGGGDGGGGGGGGGGGGGGGGGDGGGGGGGGGGDFGFGGGGGGGFGGGGGGGGGGGGGFFFFFFFFFFFFBF@BFFBBEB?0<BBB>1?FFF2<<BFFB::03ABFF>6(6:AF?0?B:6<B:BBB??F>BFFFB?91>>BFF:?0<1<???BFABFB?
@M04999:289:000000000-L3R54:1:1101:17377:11543 2:N:0:411
AGATAGACTACTCGGGTATCTAATCCTGTTCGCTCCCCACGCTTTCGTCCATCAGCGTCAATCGGTATTTAGTAACCTGCCTTCGCAATCGGGGTTCTGTGTAATATCTATGCATTTCACCGCTACACTACACATTCCAGCTACTTCAATACTATTCAAGATTAACAGTATCAACGGCAGTTCTACAGTTAAGCTGCAGGTTTTCACCGCTGACTTATCAACCCGCCTACGGACCCTTTAAACCCAATAAATCCGGATAACGCTCGCATCCTCCGTATTACCGCGGCTGCTGGCACGGAGT
+
CCCCCGGGGGGGGGGGGGGGGGGGGGGGGGGGGGGGGGGGGGEGGGGGGGGGGGGGGGGGGGGGGGGGGGGGGFGGGGGGGGGGGGGGGGGGGFGGGGGGCGGADEGGGGGGGGGGGGGGGGGGGGGGGGGGGGGGGGGGGGGGGGFFGGGGGDFGGGGGGGGGGGGGGGGGGGGGDGFGFFGGGGGGGGGGGGGFFGGGFFFFFFFF=BA>=FFFEFFFFFF==>@FDFFFFFFFFFFFC<EDFF;;;<EEF@BF;;837(.6:6;B6>F7AFFB:<72:>09(40>9BF>00:<1((--
@M04999:289:000000000-L3R54:1:1101:15879:11543 2:N:0:411
GGACTACTGGGGTATCTAATCCTGTTTGCTCCCCACGCTTTCGCATCTCAGCGTCAGTATCTGTCCAGAAGGCCGCCTTCGCCACCGGTATTCCTCCACATCTCTACGCATTTCACCGCTACACGTGGAATTCTACCTTCCTCTACAATACTCCAGATAACCAGTTTTAAGTGCAGTTCCCAGGTTGAGCCCGGGGCTTTCACACCTAACTTAATTATCCGCCTACATGCCCTTTACGCCCAGTCATTCCGATTAACGCTCGCACCCTCCGTATTACCGCGGCTGCTGGCACGGAGTTAGC
+
CCCCCGGGGGGGGGGGGGGGGGGGGGGGGGGGGGGGGGGGGGGGGGGGGGGGGGGGGGGGGGGGGGGGGGGGGGGGGGGGGGGGGGGGGGGGGGGGGGGGGGGGGGGGGGGGGGGGGGGGGGGGGGGGGGGGGGGGGGGGGGGGGGGGGGGGGGGGGGGGGGGGGGCFGGGGGGGGFGFGGGGGGGGGGGGGGGGGDGGGFFFFFFFFFFFFFFFFCBFFFFF@@FEFEEEBB;EFFDFFF174<<EECE@6@D@C<DB?21999;B0(:>?6<BBFB0999>>B6)3:1(,,-(-80:44
@M04999:289:000000000-L3R54:1:1101:20254:11566 2:N:0:411
GACTACCCGGGTATCTAATCCTGTTTGCTCCCCACGCTTTCGCATCTCAGCGTCAGTATCTGTCCAGAAGGCCGCCTTCGCCACCGGTATTCCTCCACATCTCTACGCATTTCACCGCTACACGTGGAATTCTACCTTCCTCTACAATACTCCAGATAACCAGTTTTAAGTGCAGTTCCCAGGTTGAGCCCGGGGCTTTCACACCTAACTTAATTATCCGCCTACATGCCCTTTACGCCCAGTCATTCCGATTAACGCTCGCACCCTCCGTATTACCGCGGCTGCTGGCACGGTGTTAGCC
+
CCCCCGGGGGGGGGGGGGGGGGGGGGGGGGGGGGGGGGGGGGGGGGGGGGGGGGGGGGGGGGGGGGGGGGGGGGGGGGGGGGGGGGGGGGGGGGGGGGGGGGGGGGGGGGGGGGGGGGGGGGGGGGGGGGGGGGGGGGGGGGGGGGGGGGGGGGGGGGGGGGGGFGGGGFCFGGGGFGFGGGGGGGFGGGFGGGGGGGGGFFFFFFFFFFFFFFFFFFFFFFFFFFFFEFFFDEFFFFFE;?FFFFFFCEFFFFFFF9BBFBFFFB6::;BB?BF9>?FFBFFFF??FF?F?9(4--)5:4
@M04999:289:000000000-L3R54:1:1101:29291:11576 2:N:0:411
GGTGACTACAAGGGTATCTAATCCTGTTCGCTCCCCACGCTTTCGCTCCTCAGCGTCAGTGACGGCCCAGAGACCTGCCTTCGCCATCGGTGTTCTTCCCGATATCTACACATTCCACCGTTACACCGGGAATTCCAGTCTCCCCTACCGCACTCCAGTCCGCCCGTACCCGGCGCCGATCCACCGTTAAGCGATGGACTTTCACACCAGACGCGACGAACCGCCTACGAGCTCTTTACGCCCAATAAATCCGGATAACGCTTCCACCCTACGTATTACCGCGGCTGCTGGCACGTAGTTC
+
CCCCCGGGGGGFGGGEFGGGGGFFGGGGGGGGGGGGGG>FGFFFGGGGGCFGGGGCFEEGGGGGGGEGGGGGGGGGGGGGGGGGGGBFGGGGECFGGGFGGGGGGGFFGGGGGGGGGGGGGGGGGGFFGGGGFFGDFA=EDFEGGGGGGGGGGGFEF8EEGCCEG9CGGGGGGGGGB4:DCDGE>E@=EDGGGGFGGGGGAAAFFFFFF62=>EDFFEF0>BFFF003?:BF974<A9ADB;>F?FB>AA2>19???<??9F(())-4<::::.<27A4A:>F03-21:::4?7?<((-4)
@M04999:289:000000000-L3R54:1:1101:26269:11595 2:N:0:411
GACTACAAGGGTATCTAATCCTGTTTGCTACCCACGCTTTCGAGCATGAACGTCAGTGTTATCCCAGGAGGCTGCCTTCGCCATCGGTATTCCTCCACATCTCTACGCATTTCACTGCTACACGTGGAATTCTACCTCCCTCTGACACACTCTAGTTTGACAGTTACAAATGCACGTCCCAAGTTGAGCTCGGGGATTTCACATCTGACTTATCTAACCGTCTGCGCTCGCTTTACGCCCAGTAATTCCGATTAACGCTCGCACCCTACGTATTACAGCGCCTGCTGCCCCGGTGTTAGCC
+
CCCCCCDE<<,C<E@EEGEF<<CFFF@FGEFEFFG@CGGGGG<<BCFFGDCDGGGGGCGCE<@@CC@FEB@E6FGDGGGFGCECACGEGGFFFEF<4E<,AF?9AFGGECEA<FGGGGFBFEGGGGC:,?FGFGD,@=FEFFGGCDFGGG?EGG;FF,44,==FFF;A=FGGGGFDDGBD=D8=E,@@8,DEDEG>79?C9FFAFF++:8;>==F>A9959=>=E=)/:9@@==EE(((0(56)9CFEE;DF;@CF69@FB;163::01(.)53<A4249(2(2:??).(41,(-4:4:92
@M04999:289:000000000-L3R54:1:1101:23876:11618 2:N:0:411
CCGACTACTGGGGTATCTAATCCTGTTTGCTACCCACGCTTTCGAGCATGAACGTCAGTGTTATCCCAGGAGGCTGCCTTCGCCATCGGTATTCCTCCACATCTCTACGCATTTCACTGCTACACGTGGAATTCTACCTCCCTCTGACACACTCTAGTTAGACAGTTTCAAATGCACGTCCCAAGTTGAGCTCGGGGATTTCACATCTGACTTATCTAACCGTCTGCGCTCGCTTTACTCCCAGTAATTCCGATTAACGCTCGCACCCTACGTATTACCGCGGCTCCTGGCACGTAGTTAT
+
CCCCCEEGGGGGGGGGGGGGGGGGGGFGGGGGGGGGEGGGGGGGGGGGDGGGGGFGG:;@CFGGGGGGGFGGGGGFGEG<EFGGGGGGGGGGGGCEFGDFGFGFFGGGGGGGGGGGGGGGGFGGGGGGGGGFGGGGGGGGFEGG?FFCGGGGFGGGGGGGF8FGGFEFGGGEGGGGFGFGDGGGFFGGGGGFECGGDDDF?CFFFFF>=;CAEFCFEFFFAA=529=>25>->@=B=4*=6>:367C?9<9=?6(3472(3;9BF@FF?BBF75<BFF2(49((-(,4,31(5334(3)--
@M04999:289:000000000-L3R54:1:1101:26287:11626 2:N:0:411
AGACTACCGGGGTATCTAATCCTGTTTGCTCCCCACGCTTTCGCATCTCAGCGTCAGTATCTGTCCAGAAGGCCGCCTTCGCCACCGGTATTCCTCCACATCTCTACGCATTTCACCGCTACACGTGGAATTCTACCTTCCTCTACAATACTCCAGATAACCAGTTTTAAGTGCAGTTCCCAGGTTGAGCCCGGGGCTTTCACACCTAACTTAATTATCCGCCTACATGCCCTTTACGCCCAGTCATTCCGATTAACGCTCGCACCCTCCGTATTACCGCGGCTGCTGGCACGGAGTTAGC
+
CCCCCGGGGGGGGGGGGGGGGGGGGGGGGGGGGGGGGGGGGGGGGGGGGGGGGGGGGGGGGGGGGGGGGGGGGGGGGGGGGGFGGGGGGGGGGGGGGGGGGGGGGGGGGGGGGGGGGGGGGGGGGGGGGGGGGGGGGGGGGGGGGGGGGGGDGFGGGGGGGGGGGGGGGGGGGGGGFGFGGGGGFGDGGGGGGGGDDGGGFFFFFFFFFFFFFFFFFFFFFFF@;@EFC;@@FFFEFFFFFFFFEEFCEEEFFFFFFFF?B>FFBBFFFFF::??9AFBBBF9>>BFB>?B<:>>9BBFFA
@M04999:289:000000000-L3R54:1:1101:15253:11633 2:N:0:411
AGAACTACACGGGTATCTAATCCTGTTTGCTCCCCACGCTTTCGCATCTCAGCGTCAGTATCTGTCCAGAAGGCCGCCTTCGCCACCGGTATTCCTCCACATCTCTACGCATTTCACCGCTACACGTGGAATTCTACCTTCCTCTACAATACTCCAGATAACCAGTTTTAAGTGCAATTCCCAGGTTGAGCCCGGGGCTTTCACACCTAACTTAATTATCCGCCTACATGCCCTTTACGCCCAGTCATTCCGATTAACGCTCGCACCCTCCGTATTACCGCGGCTGCTGGCACGGAGTT
+
CCCCCGGGGGGGGGGGGGGGGGGGGGGGGGGGGGGGGGGGGGGGGGFGGGGGGGGGGGGGGGGGGGGGGGGGGGGGGGGGGGGGGGGGGGGGGGGGGGGGGGGGGGGGGGGGGGGGGGGGGGGGGGGGGGGGGGGGGGGGGGGGGGGGGGGGGGGGGFGGGGGGGGGGGGGGGFGGFGFGGGGGGGGGGGGGGGGGGGGGFFFFFFFFFFDFFFFFFFFEFFFFFFFEFEFFFFFFFF;F@FF;=@@E3??@0<?@FE?F<19B13;<BFF94:??AFFB;F6>FF<??::03869>:0
@M04999:289:000000000-L3R54:1:1101:6012:11639 2:N:0:411
TGGACTACAGGGGTATCTAATCCTGTTCGCTACCCATGCTTTCGAACCTCAGCGTCAGTTACAGACCAGAGAGCCGCCTTCGCCACTGGTGTTCTTCCATATATCTACGCATTCCACCGCTACACATGGAGTTCCACTCTCCTCTTCTGCACTCAAGAAAAACAGTTTCAGCTGCACTTCCCCGGTTAAGCCGAGGGCTTTCACAGCTGACTTGTTCTCCCGCCTGCGTTCGCTTTACGCCCAATAAATCCGGACAACGCTTGCCACCTACGTATTACCGCGGCTGCTGGCACGGAGTT
+
CCCCCGGGGGGGGGGGGGGGGGGGGGGGGGGGGGGGGGGGGGGGGGGGGGGGGGGGGGGGGGGGGGGGGGGGGGGGGGGGGGGGGGGGGGGGGGGGGGGGGGGCGGGGGGGGGGGGGGGGGGGGGGGGGGGGGGGGGGGGGGGGGGGGGGGGGGGGGGGGGGGGGGGGGGGCGGGGFGFGGGGGGGGGGGGGGGGGGGGGFFFFFFFFFEFFFFFFFFFFFBFFFFFFFDFFFFFF)7;B@@F<@3@CEC@12?BFFFFFF4:??FF??B?::7A?FBA?>FF999?FF>F02891>:.
@M04999:289:000000000-L3R54:1:1101:11113:11644 2:N:0:411
TTCGACTACTGGGGTATCTAATCCTGTTTGCTCCCCACGCTTTCGCATCTCAGCGTCAGTATCTGTCCAGAAGGCCGCCTTCGCCACCGGTATTCCTCCACATCTCTACGCATTTCACCGCTACACGTGGAATTCTACCTTCCTCTACAATACTCCAGATAACCAGTTTTAAGTGCAATTCCCAGGTTGAGCCCGGGGCTTTCACACCTAACTTAATTATCCGCCTACATGCCCTTTACGCCCAGTCATTCCGATTAACGCTCGCACCCTCCGTATTACCGCTGCTGCTGGCACGGAGTT
+
CCCCCFFFGF9,C@FEGGFCGFGGGGGGGEGGFFGFGGGGGGGGGDEGGFGGGGEGGGGGGFGGFGGGGGGGGCFCEE7FCGGGGGEFGGG@FGGGAFFGGGGGGGGGGGGGGGGGGGGGGGGEFFGGGG@FGFGGFFGGGCFGGGGGFGGFGFGGGGA?FGGGGGGFGGGGGFGGFDFGFGCCGGGGFGFGFCEDDGGGFFFFFFFEB@;BEFFFEFFEFCD=@@@37C?@EFFDFCFEF993;@3.37CC@?07??E0>:2>92991461>B:?B9>BF>699:)8:8???71;FFB?
@M04999:289:000000000-L3R54:1:1101:7501:11689 2:N:0:411
TCGACTACTAGGGTATCTAATCCTGTTCGCTCCCCACGCTTTCGTCCATCAGCGTCAATCGGTATTTAGTAACCTGCCTTCGCAATCGGGGTTCTGTGTAATATCTATGCATTTCGCCGCTACACTACACATTCCAGCTACTTCAATACTATTCAAGATTAACAGTACCAACGGCAGTTCTACAGTTAAGCTGCAGGTTTTCACCGCTGACTTATCAACCCGCCTACGGACCCTTTAAACCCAATAAATCCGGATAACGCTCGCATCCTCCGTATTACCGCGGCTGCTGGCACGGAGTT
+
CCCCCGGGGGFGGGGGGGGGGGGGGGGGGGGGGGGGGGGGGGGGGGGGGGGGGGGGGGGGGGGGGGGGGGGGGGGGGGGGGGGGDGGGGGGGGGGGGGGGGGGGGGGGGGGGGGGGGGGGGGGGGGGGGGGGGGGGGGGFGGGGGGGGGGGGGGGGGGGGGGGGGGGGGGGGGGGGFFFGGGGGGGGGGGGGGGGGGGGGFFFFFFBFFFFEFFFFFFFFEF@@@FFFF?>FD;D;EEFFFF<?FFFCFFEFFFFFEFFFFFFF;6>BFF:9:0:?BFF:03>F>FFF?7?:?:>94-3
@M04999:289:000000000-L3R54:1:1101:3245:11689 2:N:0:411
GGACTACTCGGGTATCTAATCCTGTTTGCTCCCCACGCTTTCGCATCTCAGCGTCAGTATCTGTCCAGAAGGCCGCCTTCGCCACCGGTATTCCTCCACATCTCTACGCATTTCACCGCTACACGTGGAATTCTACCTTCCTCTACAATACTCCAGATAACCAGTTTTAAGTGCAATTCCCAGGTTGAGCCCGGGGCTTTCACACCTAACTTAATTATCCGCCTACATGCCCTTTACGCCCAGTCATTCCGATTAACGCTCGCACCCTCCGTATTACCGCGGCTGCTGGCACGGATGTAGC
+
CCCCCGGGGGGGGGGGGGGGGGGGGGGGGGGGGGGGGGGGGGGGGGGGGGGGGGGGGGGGGGGGGGGGGFGGGGGGGGGGGGGGGGGGGGGGGGGGGGGGGGGGGGGGGGGGGGGGGGGGGGGGGGGGGGGGGGGGGGGGGGGGGFGEGGGGGGGGGGGGGGGGGGFGGGGGGGGGFGFGGGGGGGGGGGGGG6CDGGGGFFFFFFFFFBFFFFFFFFFFFFF=?BFFCFF@=D3>EF@B9??EFEFFFFE;18@EF?010>>BFB::?F0:1:(6AAF9>(4>BFDF:?B<(49((.)65
@M04999:289:000000000-L3R54:1:1101:18900:11693 2:N:0:411
GACTACTCGGGTATCTAATCCTGTTTGCTCCCCACGCTTTCGCATCTCAGCGTCAGTATCTGTCCAGAAGGCTGCCTTCGCCACCGGTATTCCTCCACATCTCTACGCATTTCACCGCTACACGTGGAATTCTACCTTCCTCTACAATACTCCAGATAACCAGTTTTAAGTGCAATTCCCAGGTTGAGCCCGGGGCTTTCACACCTAACTTAATTATCCGCCTACATGCCCTTTACGCCCAGTCATTCCGATTAACGCTCGCACCCTCCGTATTACCGCGCCTGCTGGCACGCAGTTAGCC
+
CCCCCGGGGGGGGGGGGGGGGGGGGGGGGGGGGGGGGGGGGGGGGGGGCEGGGGGGGGGGGGGGGGGGGGGGGGGGGGGGGGGGGGGGDFGGGGGGGGGGGGGGGGGGGGGGGGGGGGGGGGGGGGGGGGGGGGGGGGGGGGGGGGGGGGGGGGGGGGGGGGGGGGGGGGGGGFGGFGFGGFGGGGGGGGGGGEGGGGGGFFFFEFFFFFE;EFFFEFFFFFFFF=CC==BFBFEFFFBD@@34>E<EEF<0;?CEFF;@F>>>>FB?:(-81:)5<6>9(46?<?24:(,,(--,4466.
@M04999:289:000000000-L3R54:1:1101:25666:11724 2:N:0:411
CTAGACTACCGGGGTATCTAATCCTGTTTGCTCCCCACGCTTCCGCATCTCAGCGTCAGTATCTGTCCAGAAGGCCGCCTTCGCCACCGGTATTCCTCCACATCTCTACGCATTTCACCGCTACACGTGGAATTCTACCTTCCTCTACAATACTCCAGATAACCAGTTTTAAGTGCAATTCCCAGGTTGAGCCCGGGGCTTTCACACCTAACTTAATTATCCGCCTACATGCCCTTTACGCCCAGTCATTCCGATTAACGCTCGCACCCTCCGTATTACCGCGGCTGCTGGCACGGAGTTT
+
CCCCCGGFGGGGGGGGGGGGGGGGGGGGGGGGGGGGGGGGGGGGGGGDGGGGGGGGGGGGGGGGGGGGGGGGGGFGGGGGGGGGGGGGGGGGGGGGGGGGGGGGGGGGGGGGGGGGGGFGGGGGGGGGGGGGGCGGGGGGGGGGGGGGGGGGGGGGGGGGGGG?FGFGGGGGGGGGFGFGGGGGFGGGGGGGGGEGCDDGFFFFFFFFBFFFFFFFFFF?AEFFFFFFFFFFEFEDEEFFFF9@DFF@ECFFFF0:BAAFFFBFFFFBF?B014:?BFFF?6079;;(05:01.499687)
@M04999:289:000000000-L3R54:1:1101:18598:11742 2:N:0:411
GACTACTCGGGTATCTAATCCTGTTCGCTACCCATGCTTTCGAACCTCAGCGTCAGTTACAGACCAGAGAGCCGCCTTCGCCACTGGTGTTCTTCCACATCTCTACGCATTTCACCGCTACACGTGGAATTCTACCTTCCTCTACAATACTCTAGTTAACCAGTTTTAAGTGCAATTCCTAGGTTGAGCCCAGGGCTTTCACACCTAACTTAATTATCCGCCTACATGCCCTTTACGCCCAGTCATTCCGATTAACGCTCGCACCCTCCGTATTACCGCGGCTGCTGGCACGGAGTTAGCC
+
CCCCCGGGGGGGGGGGGGGGGGGGGGGGGGGGGGGGGGGGGGGGGGGGGGGGGGGGGGGGGGGGGGGGGGGGGGGGGGGGGGGGGGGGGGGGGGGGGGGGGGGGGGGGGGGGGGGGGGGGGGGGGGGEGGGGGGGGGGGGGGGGGGGGGGGGGGGGGGGGGGGGGGGGGGGGGGGGFFFGFGGGGGGGGGGGGGGGGGGGFFFFFFFFFFFEFFFFFFF>FFFFFFFFFFDFFFFF@FFFFDFFFCFFEF@FFFFF@@FFFFBB;DDFF>??BFFB<:>619>>B?:(:74:(,(4?<<A?
@M04999:289:000000000-L3R54:1:1101:16408:11760 2:N:0:411
TGGGGGACTACTCGGGTATCTAATCCTGTTCGCTCCCCACGCTTTCGTCCATCAGCGTCAATCGGTATTTAGTAACCTGCCTTCGCAATCGGGGTTCTGTGTAATATCTATGCATTTCACCGCTACACTACACATTCCAGCTACTTCAATACTATTCAAGATTTACAGTATCAACGGCAGTTCTACAGTTAAGCTGCAGGTTTTCACCGCTGACTTATCAACCCGCCTATGGACCCTTTAAACCCAATAAATCCGGATAACGCTCGCATCCTCCGTATTACCGCGGCTGCTGGCACGGAGT
+
CCCCCGGGGGGGGGGGFGGGGGGGGGGGGGGGGGGGGGGGGGGGGGGGGGGGGGGGGGGGGGGGGGGGGGGGGGGGGGGGGGGGGGGGGGGGGGGGGGGGGGGGGGGGGGGGGGGGGGGGGGGGGGGGGGGGGGGGGFGGGGGGGGGGGGGGGGGGGGDFFGGGGGGGGGGGGGGGFGFGGGGGFGFGGGGGGGGGGGGGFFFFFFFFFFFFFFFCEFFEFFFF@@=D=B@EFFFFFFFFFCE@FD@@EE<3<@BFDD?A32>B?B;;?B?FFFFB<BFFFFFFFF6>BBFF7:05:B0(-
@M04999:289:000000000-L3R54:1:1101:28824:11767 2:N:0:411
GACTACTAGGGTATCTAATCCTGTTCGCTCCCCACGCTTTCGCTCCTCAGCGTCAGTGACGGCCCAGAGACCTGCCTTCGCCATCGGTGTTCTTCCCGATATCTACACATTCCACCGTTACACCGGGAATTCCAGTCTCCCCTACCGCACTCCAGTCCGCCCGTACCCGGCGCCGATCCACCGTTAAGCGATGGACTTTCACACCAGACGCGACGAACCGCCTACGAGCTCTTTACGCCCAATAAATCCGGATAACGCTTGCACCCTACGTATTACCGCGGCTGCTGGCACGTAGTTAGCC
+
CCCCCGGGGGGGGGGGGGGGGGGGGGGGGGGGGGGGGGGGGGGGGGGGGGGGGGGGGGGGGGGGGGGGGGGGGGGGGGGGGGGGGGGGGGGGGGGGGGGGDGGGGGGGGGGGGGGGGGGGGGGGGGGGGGGGGGGGGGGGGGGGGGGGGGGGGGGGGGGGGGGGGGGGGGGGGGGGFGFGGGGGGGCFGGGGGCFFGGGGFFFFFFFFFFFFFFFFFFF>F>?1?B?BF>FFFFFF?BFE?:??A<BFB>>?FFB<?>????F4:F<?BB3762AF9?61;>BBF:>F<:7BBB?(69:<4
@M04999:289:000000000-L3R54:1:1101:8330:11796 2:N:0:411
GACTACCGGGGTATCTAATCCTGTTCGCTCCCCACGCTTTCGCTCCTCAGCGTCAGTGACGGCCCAGAGACCTGCCTTCGCCATCGGTGTTCTTCCCGATATCTACACATTCCACCGTTACACCGGGAATTCCAGTCTCCCCTACCGCACTCCAGTCCGCCCGTACCCGGCGCCGATCCACCGTTAAGCGATGGACTTTCACACCAGACGCGACGAACCGCCTACGAGCTCTTTACGCCCAATAAATCCGGATAACGCTTGCACCCTACGTATTACCGCGGCTGCTGGCACGTAGTTAGCC
+
CCCCCGGGGGGGGGGGGGGGGGGGGFGGGGGGGGGGGFGGGGGGGGGGGGGGGGGGGGGGGGGGGGGGGGGGGGGGGGGGGGGGGGGGGGGGGGGGGGGGGGGGFFGGGGGGGGGGGGGGGGGGGGGGGGGGGGGGGFGGGGGGGGGDGGGGGGGGGGGGGGGGGGGF>EGGGGGDBGFGGGGGEGFGGGGFGGGGGGGGFFFFFFFFFFFF6D@DFFFFFBBF?:<:63?BFFFF<<>F?BF082<<BF;-3:92:>?F?B??:<BFF?:?)3<BFFF>>F9((.4:FFBFF:<1:<AF:
@M04999:289:000000000-L3R54:1:1101:24768:11831 2:N:0:411
TTGGACTACCGGGGTATCTAATCCTGTTTGCTCCCCACGCTTTCGCATCTCAGCGTCAGTATCTGTCCAGAAGGCCGCCTTCGCCACCGGTATTCCTCCACATCTCTACGCATTTCACCGCTACACGTGGAATTCTACCTTCCTCTACAATACTCTAGTTAACCAGTTTTAAGTGCAATTCCTAGGTTGAGCCCAGGGCTTTCACACCTAACTTAATTATCCGCCTACATGCCCTTTACGCCCAGTCATTCCGATTAACGCTCGAACCCTCCGTATTACAGCGGCTTCTGTCACGGAGATT
+
CCC<CFFE8E@@@FFGGGG9FDFFFFGGG@AEGFGGGGEEG@FFEGCF@DFE<<CC@CGGGFFEFFE<FEEFEF,BBC@CCE=FCEF<B7+CFC9@AFFDFCA=FFG<EDECF7FEFG9CFCFCFGEFGCFD9@FFGGA9EGDFGGC=DGGCFDGG;3@A=DFGGG2ECGCFDF7AC7CFG?C:7,@C,<F7AF>C5C5C?CFFFFFB=)6>;+9B<FF9@45B(5@B5@5>)75>E:C8((21;43))16)5(,,;;C;;?;((.(-,(4(((,382-)),-(-((49A4)))--(((.)
@M04999:289:000000000-L3R54:1:1101:18045:11834 2:N:0:411
TGGACTACACGGGTATCTAATCCTGTTCGCTCCCCACGCTTTCGCTCCTCAGCGTCAGTGACGGCCCAGAGACCTGCCTTCGCCATCGGTGTTCTTCCCGATATCTACACATTCCACCGTTACACCGGGAATTCCAGTCCCCCCTACCGCACTCCAGTCCGCCCGTACCCGGCGCCGATCCACCGTTAAGCGATGGACTTTCACACCAGACGCGACGAACCGCCTACGAGCTCTTTACGCCCAATAAATCCGGATAACGCTTGCACCCTACGTATTACCGCGGCTGCTGGCACGTAGTTAC
+
CCCCCGGGGGGGGGGGGGGGGGGGGGGGGGGGGGGGGGGGGGGGGGGGGGGGGGGGGGGGGGDGDGEGGGGGGGGGGGGGGGGGGGGGGGGGGGGGGGGGGGGGGGGGGGGGGGGGGGGFGDGGGGGGGDGGGGGGGGGGF8EGGGFEEGGGGGG6FCFEGGGGGGDEGGGDGGGDFDFGGDGGEGGG5CGGG=EGGFGFFF4@6FEF??B6>:)5735;FFFFF0??((43>AFFFA1@BFFFF?25<>?FBFF0<?BBFF<?2,8<B161(,52AA9(349>39?FF((()(.8((-))
@M04999:289:000000000-L3R54:1:1101:10998:11847 2:N:0:411
GGAGACTACCGGGGTATCTAATCCTGTTCGCTCCCCACGCTTTCGTCCATCAGCGTCAATCGGTATTTAGTAACCTGCCTTCGCAATCGGGGTTCTGTGTAATATCTATGCACTTCACCGCTACACTACACATTCCAGCTACTTCAATACTATTCAAGATTAACAGTATCAACGGCAGTTCTACAGTTAAGCTGCAGGTTTTCACCGCTGACTTATCAACCCGCCTACGGACCCTTTAAACCCAATAAATCCGGATAACGCTCGCATCCTCCGTATTACCGCGGCTGCTGGCACGGAGTT
+
CCCCCGGGGGGGGGGGGGGGGGGGGGGGGGGGGGGGGGGGGGGGGGGGGGGGGGGGGGGGGGGGGGGGGGGGGGGGGGGGGGGGGGGGGGGGGGGGGGGGGGGGGGGGGGGGGGGGGGGGGGGGGGGGGGGGGGGGGGGGGGGGGGGGGGGGGGGGGFGGGGGGGGGGGGGGGGGGFGFGGGGGGGGGGGGGGGGGGGGGCFFFFFFFFFFFFFFFFFFFFFFFFFFFFFFFFFFFFFEFFFFD<FFEFFFFF0;??BFF>BFFFFB>FFFFFF:07:AABFF>B>>F03:<?FFF>FFB
@M04999:289:000000000-L3R54:1:1101:24425:11874 2:N:0:411
AGACTACTGGGGTATCTAATCCTGTTTGCTCCCCACGCTTTCGCATCTCAGCGTCAGTATCTGTCCAGAAGGCCGCCTTCGCCACCGGTATTCCTCCACATCTCTACGCATTTCACCGCTACACGTGGAATTCTACCTTCCTCTACAATACTCCAGATAACCAGTTTTAAGTGCAATTCCCAGGTTGAGCCCGGGGCTTTCACACCTAACTTAATTATCCGCCTACATGCCCTTTACGCCCAGTCATTCCGATTAACGCTCGCACCCTCCGTATTACCGCGGCTGCTGGCACGGAGTTAGC
+
CCCCCGGGGGGGGGGGGGGGGGGGGGGGGGGGGGGGGGGGGGGGGGGGGGGGGGGGGGGGGGGGGGGGGGGGGGGGGGGGGGGGGGGGGGGGGGGGGGGGGGGGGGGGGGGGGGGGGGGGGGGGGGGGGGGGGGFGGGGGGGGGGGGGGGGGGGGGGGGGGGGGGGGGFGGGG8DFFGFFGGGGGGGGGGGGGGGGGGGGFFFFFFFFEFFEFFFFFFFFFFFFFFFFFFFFFFFFFFFFBD;3@EFFFF@6;DFFFFFFFF>>B>?FBFFF<??DFA:BBBFBBB:B?F:B?17>2?FD4
@M04999:289:000000000-L3R54:1:1101:19205:11878 2:N:0:411
CGACTACTGGGGTATCTAATCCTGTTTGCTCCCCACGCTTTCGCTCCTCAGCGTCAGTGACGGCCCAGAGACCTGCCTTCGCCATCGGTGTTCTTCCCGATATCTACACATTCCACCGTTACACCGGGAATTCCAGTCTCCCCTACCGCACTCCAGTCCGCCCGTACCCGGCGCCGATCCACCGTTAAGCGATGGACTTTCACACCAGACGCGACGAACCGCCTACGAGCTCTTTACGCCCAATAAATCCGGATAACGCTTGCACCCTACGTATTACCGCGGCTGCTGGCACGTAGTTAGC
+
CCCCCGGGGGGGGGGGGGGGGGGGGGGGGGGGGGGGGGGGGGGGGGGGGGGGGGGGGGGGGGGGGGGGGGGGGGGGGGGGGGGGGGGGGGGGGGGGGGGGGGGGGGGGGGGGGGGGGGGGGGGGGGGGGGGGGGGGGGGGGGGGGGGGGGGGGGGGGGGGGGGGGGGGGGGGGGGGDGFGGGCEFEGCFGGCFGDC<DGGFFFFF3FFDFFFFBBE6DB9B>FFBFF??FBBFAABB8:E><FF?2<)48;01(2<B0;F<<BFF0:1?<F1)624:A69B6;124).487>?:<??<D26
@M04999:289:000000000-L3R54:1:1101:16801:11884 2:N:0:411
TCGGTGACTACAAGGGTATCTAATCCTGTTCGCTCCCCACGCTTTCGCTCCTCAGCGTCAGTGACGGCCCAGAGACCTGCCTTCGCCATCGGTGTTCTTCCCGATATCTACACATTCCACCGTTACACCGGGAATTCCAGTCTCCCCTACCGCACTCCAGTCCGCCCGTACCCGGCGCCGATCCACCGTTAAGCGATGGACTTTCACACCAGACGCGACGAACCGCCTACGAGCTCTTTGCGCCCAATAAATCCGGATAACGCTTGCACCCTACGTATTACCGCGGCTGCTGGCACGTAGT
+
CCCCCGGGGGGGGGGGGGGGGGGGGGGGGGGGGGGGGGGGGGGGGGGGGGGGGGGGGGGGGGGGGGGGGGGGGGGGGGGGGGGGGGGGGGGGGGGGGGGGGGGDCGGGGGGGGGGGGGGGGGGGGGGGGGGGGGGGGGGGEGGGGGGGGGGDGGGGGGGGGGGGGGGGGGGDCEDGFGFDGDGGGGGGGCEGFGGGGGGGFFFFF=ACEDD?FFFF>BF139B6719?0::4(10>:AB?4(1:9?B?>2>>FF>631<4546104242???:<FF24:BF9<B;>;29<7?:6<B????2
@M04999:289:000000000-L3R54:1:1101:11824:11903 2:N:0:411
CAGACTACTAGGGTATCTAATCCTGTTTGCTCCCCACGCTTTCGCATCTCAGCGTCAGTATCTGTCCAGAAGGCCGCCTTCGCCACCGGTATTCCTCCACATCTCTACGCATTTCACCGCTACACGTGGAATTCTACCTTCCTCTACAATACTCCAGATAACCAGTTTTAAGTGCAATTCCCAGGTTGAGCCCGGGGCTTTCACACCTAACTTAATTATCCGCCTACATGCCCTTTACGCCCAGTCATTCCGATTAACTCTCGCACCCTCCGTATTACCGCGGCTGCTGGCACGGAGTT
+
CCCCCGGGGGGGGGGGGGGGGGGGGGGGGGGGGGGGGGGGGGGGGGGGGGGGGGGGGGGGGGGGGGGGGFGGGGGGGGGGGGGGGGGGGGGGGGGGGGGGGGGGGGGGGGGGGGGGGGGGGGGGGGGGGGGGGGGGGGGGGGGGGGGGGFGGGGGGGGGGGGGGGGGGGGGGGGGGFGFGGGGGGGGGGGGGGGGGGGGGFFFFFFFFFFFFFFFFFFFFFFFFFFFFFFFF=EFFFFFFFBFD@<EC??CEDF<FFE)7C)8<BFB:1?FF<?FFAFB?9>9;>>F?DBF7219BF?3
@M04999:289:000000000-L3R54:1:1101:10918:11906 2:N:0:411
GAGTGACTACCCGGGTATCTAATCCTGTTTGCTCCCCACGCTTTCGCATCTCAGCGTCAGTATCTGTCCAGAAGGCCGCCTTCGCCACCGGTATTCCTCCACATCTCTACGCATTTCACCGCTACACGTGGAATTCTACCTTCCTCTACAATACTCCAGATAACCAGTTTTAAGTACAGTTCCCAGGTTGAGCCCGGGGCTTTCACACCTAACTTAATTATCCGCCTACATGCCCTTTACGCCCAGTCATTCCGATTAACGCTCGCACCCTCCGTATTACCGCGGCTGCTGGCACGGAGTT
+
CCCCCGGGGGGGGGGGGGGGGGGGGGGGGGGGGGGGGGGGGGGGGGGGGGGGGGGGGGGGGGGGGGGGGGGGGGGGGGGGGGGGGGGGGGGGGGGGGGGGGGGGGGGGGGGGGGGGGGGGGGGGGGGGGGGGGGGGGGGGGGGGGGGGGGGGGGGGGGGGGGGGGGGGGGGG@FGGFGFGGGGGGGGGGGGGGGGGGGGGFFFFFFFFFFFFFFFFFFFEFFFFFFFFFFFFFFFFFFFFFFFFFFFFFCFFFFFFFF>A:BFFBBBFFFFFFFF0:2AFFB>FFFFF?FFB?0>B7>>F7
@M04999:289:000000000-L3R54:1:1101:17807:11916 2:N:0:411
GCGACTACACGGGTATCTAATCCTGTTTGCTCCCCACGCTTTCGCATCTCAGCGTCAGTATCTGTCCAGAAGGCCGCCTTCGCCACCGGTATTCCTCCACATCTCTACGCATTTCACCGCTACACGTGGAATTCTACCTTCCTCTACAATACTCTAGTTAACCAGTTTTAAGTGCAATTCCTAGGTTGAGCCCAGGGCTTTCACACCTAACTTAATTATCCGCCTACATGCCCTTTACGCCCAGTCATTCCGATTAACGCTCGCACCCTCCGTATTACCGCGGCTGCTGGCACGGAGTT
+
CCCCCGGGGGGGGGGGGGGGGGGGGGGGGGGGGGGGGGGGGGGGG,BFGGGGGGGGGGGGGGGGGGGGGGGGGGGGGGGGGGGGGGGGGGGGGGGGGGGGGGGGGGGGGGGGGGGGGGGGGGGGGGGGGGGGGGGGGGGGGGGGGGGGGGGGGGGGGGGGGGGGGGGGGGFGGGGGFGFGGGGGGGGGGGGGGGGGGGGGFFFFFFFFFFFFEAFFFF6EFFFDDFFFFFEFFFFEEFFFFFFFFEAFFFFF;?<D?CF@?DB;(4;BB?0>:<0:<BAFBFFBFFFFF06:21((-47
@M04999:289:000000000-L3R54:1:1101:12282:11935 2:N:0:411
GACTACTGGGGTATCTAATCCTGTTCGCTCCCCACGCTTTCGTCCATCAGCGTCAATCGGTATTTAGTAACCTGCCTTCGCAATCGGGGTTCTGTGTAATATCTATGCATTTCACCGCTACACTACACATTCCAGCTACTTCAATACTATTCAAGATTAACAGTATCAACGGCAGTTCTACAGTTAAGCTGCAGGTTTTCACCGCTGACTTATCAACCCGCCTACGGACCCTTTAAACCCAATAAATCCGGATAACGCTCGCATCCTCCGTATTACCGCGGCTGCTGGCACGGAGTTAGCC
+
CCCCCFFFFFGFGGGGGGGGGGGFFFGGGGGGCEGGGGFGGGGGGGFDCGGGCGGGGGGGGGGGGGGGGGGGFGGGGGGGDFEFGGGGCFGGGGGGGGGGFGGGGGGGGGGGGFEAFCFEFGGGGGGGGGGGGFGGGEFFGGFGFGGGGGGGGGGDFGFGGGGGGGF:EFCGDGGFFFFGCGFFFGGGFEEFGGGG6CFGFF*<>??>CCFFFCFFFF4:DFFFFDFFFFDFFE;?*>@FFFF3@FFFF>0;1;EF@9;@;BB6>??A?B:?78<>A?F>09>>BB:::(5:961-:<F22
@M04999:289:000000000-L3R54:1:1101:7693:11992 2:N:0:411
TTGACTACACGGGTATCTAATCCTGTTTGCTCCCCACGCTTTCGCATCTCAGCGTCAGTATCTGTCCAGAAGGCCGCCTTCGCCACCGGTATTCCTCCACATCTCTACGCATTTCACCGCTACACGTGGAATTCTACCTTCCTCTACAATACTCCAGATAACCAGTTTTAAGTGCAATTCCCAGGTTGAGCCCGGGGCTTTCACACCTAACTTAATTATCCGCCTACATGCCCTTTACGCCCAGTCATTCCGATTAACGCTCGCACCCTCCGTATTACCGCGGCTGCTGGCACGGAGTT
+
CCCCCGGGGGGGGGGGGGGGGGGGGGGGGGGGGGGGGGGGGGGGGGGGGGGGGGGGGGGGGGGGGGGGGGGGGGGGGGGGGGGGGGGGGGGGGGGGGGGGGGGGGGGGGGGGGGGGGCGGGGGGGGGGGGGGGGGGGGGGGGGGGGGGGGGGGGGGGFGGGGGGGGGGGGGGGGGGFGFGGGGGFGGGGGGGGGGGGGDGFFFFFFFFFFFFFFFFFFFEFFFFFFFEFCFFFF;)>E<BFFFFFFFFF??EFF?2CF:>BFF>0>>?::BFF:?(<BAFFFF990:?0::72:6(1::
@M04999:289:000000000-L3R54:1:1101:19317:12000 2:N:0:411
TGACTACCGGGGTATCTAATCCTGTTTGCTCCCCACGCTTTCGCATCTCAGCGTCAGTATCTGTCCAGAAGGCCGCCTTCGCCACCGGTATTCCTCCACATCTCTACGCATTTCACCGCTACACGTGGAATTCTACCTTCCTCTACAATACTCCAGATAACCAGTTTTAAGTGCAATTCCCAGGTTGAGCCCGGGGCTTTCACACCTAACTTAATTATCCGCCTACATGCCCTTTACGCCCAGTCATTCCGATTAACGCTCGCACCCTCCGTATTACCGCGGCTGCTGGCACGGAGTTAGC
+
CCCCCGGGGGGGGGGGGGGGGGGGGGGGGGGGGGGGGGGGGGGGGGGGGGGGGGGGGGGGGGGGGGGGGGGGGGGGGGGGGGGGGGGGGGGGGGGGGGGGGGGGGGGGGGGGGGGGGGGGGGGGGGGGGGGGGGGGGGGGGGGGGGGGGGGGGGGGGGGGGGGGGGGGGGGGGGGGFGFGGGGGGGGGGGGGGGGCDGGGFFFFFFFFFFFFBFFFFFFEEFFFDFFFCF@@FF;4EFFFBDFEEFFEEFFFF:?FA09:37>BFBF<??B?:BFAFFFFFF>>;FBFFFF<1;69?BFA6
@M04999:289:000000000-L3R54:1:1101:13455:12005 2:N:0:411
GGTTGACTACAGGGGTATCTAATCCTGTTTGCTCCCCACGCTTTCGCATCTCAGCGTCAGTATCTGTCCAGAAGGCCGCCTTCGCCACCGGTATTCCTCCACATCTCTACGCATTTCACCGCTACACGTGGAATTCTACCTTCCTCTACAATACTCCAGATAACCAGTTTTAAGTGCAATCCCCAGGTTGAGCCCGGGGCTTTCACACCTAACTTAATTATCCGCCTACATGCCCTTTACGCCCAGTCATTCCGATTAACGCTCGCACCCTCCGTATTACCGCGGCTGCTGGCACGGAGTT
+
CCCCCGGGGGGGGGGGGGGGGGGGGGGGGGGGGGGGGGGGGGGGGGGGGGGGGGGGGGGGGGGGGGGGGGGGGGGGGGGGGGGGGGGGFFGGGGGGGGGGGGGGGGGGGGGGGGGGGGGGGGGGGGGGGGGGGGGGGGGGGGGGGGGGGGGGGGGGGGGGGGGGGGGGGGGGGGGGFGFGGGGGGGGGGGGGGDGGGGGGDFFFFFFFDFFFFFFFEFFFFFE@BDDFFFFFEFFFFFFFFFFFDFEFFFFFFFFFFFFFFFFF>>BBFFFFFB<08:ADDF99>>9>B?D:6(3:(,41.
@M04999:289:000000000-L3R54:1:1101:8980:12009 2:N:0:411
TAGACTACCGGGGTATCTAATCCTGTTTGCTCCCCACGCTTTCGCATCTCAGCGTCAGTATCTGTCCAGAAGGCCGCCTTCGCCACCGGTATTCCTCCACATCTCTACGCATTTCACCGCTACACGTGGAATTCTACCTTCCTCTACAATACTCCAGATAACCAGTTTTAAGTGCAATTCCCAGGTTGAGCCCGGGGCTTTCACACCTAACTTAATTATCCGCCTACATGCCCTTTACGCCCAGTCATTCCGATTAACGCTCGCACCCTCCGTATTACCGCGGCTGCTTGCACTGAGTT
+
CCCCCGGGGG@CCFEGGGGFGGGAGF<@F9EEFEGGGGC:@DFED:FD<@AF,@BCFCGDGGGGFGGGGGEGCFDC>FFGGGGGC:BCEFCFFF,@AFGGGDG<FFGFFGGGFFGGGFFGGGGGGGGFEGFGGGGGGGFGGGGGGGFDFGFGGGGFCCFGGGFDGDFFCGGGGFGGF?FGC6DEFFGGGGCCCCECDGGGFFFFFFFFEFFFFFFFEFFFFF=@DFD@6C3)(66=EEDFFB<0=EE<37E@0:??FFBF?B6>B79?BF1946,8AB<:>11919BF)<B??)524>B
@M04999:289:000000000-L3R54:1:1101:4305:12038 2:N:0:411
GACTACACGGGTATCTAATCCTGTTTGCTCCCCACGCTTTCGCATCTCAGCGTCAGTATCTGTCCAGAAGGCCGCCTTCGCCACCGGTATTCCTCCACATCTCTACGCATTTCACCGCTACACGTGGAATTCTACCTTCCTCTACAATACTCCAGATAACCAGTTTTAAGTGCAATTCCCAGGTTGAGCCCGGGGCTTTCACACCTAACTTAATTATCCGCCTACATACCCTTTACGCCCAGTCATTCCGATTAACGCTCGCACCCTCCGTATTACCGCGCCTGCTGGCACGTAGTTAGCC
+
CCCCCGGGGEEGGEGGGFAFFFF<F@FGGG<F7FGGGGGGGGC@@CGGGGGGGEGGGC<EFDFCEFFEFFGGFFGGFCFC,@FCGGGC+BFGGGGGGFFEFGFGGDG7FF@;AFFGEEGGGFG7:FCCGGFFGGGGCDFFGGGCE8DFGGGFGDG89DEGCFDGGG:E?D@CFGFGFGF8AFFF9EGG6CCE>@E599FCF>AA**9AFFCECFFF58@2?@?==(/*8(/.//).(63)(///7CCCC;0/,/47(36<>((49B<?BFB((5><)4>B(4186::48(,:881:9)5))
@M04999:289:000000000-L3R54:1:1101:28252:12072 2:N:0:411
TGACTACCCGGGTATCTAATCCTGTTTGCTCCCCACGCTTTCGCATCTCAGCGTCAGTATCTGTCCAGAAGGCCGCCTTCGCCACCGGTATTCCTCCACATCTCTACGCATTTCACCGCTACACGTGGAATTCTACCTTCCTCTACAATACTCCAGATAACCAGTTTTAAGTGCAATTCCCAGGTTGAGCCCGGGGCTTTCACACCTAACTTAATTATCCGCCTACATGCCCTTTACGCCCAGTCATTCCGATTAACGCTCGCACCCTCCGTATTACCGCGGCTGCTGGCACGGAGTTAGC
+
CCCCCGGGGGGGGGGGGGGGGGGGGGGGGGGGGGGGGGGGGGGGGGGGGGGGGGGGGGGGGGGGGGGGGGGGGGGGGGGGGGGGGGGGGGGGGGGGGGGGGGGGGGGFGGGGGGGGGGGGGGGGGGFGGGGGGGGGGGGGGFGGGGGGGGGGGGGGGGGGGGGGGGGGGGGGFGGGFGFGGGGGGGGGGGGGGGGGG4CFFFFFFDAFFFFFFAFFEAFEFFFF=D@FEFFFFFFEF@?D;(:EEFFCFFF?@@7EC:BB?B;BFFFBFFBF:??BFFB>7BBFB05?7:<?F(7(-()6-
@M04999:289:000000000-L3R54:1:1101:2324:12096 2:N:0:411
TGGTGACTACTCGGGTATCTAATCCTGTTTGCTACCCACGCTTTCGAGCATGAACGTCAGTGTTATCCCAGGAGGCTGCCTTCGCCATCGGTATTCCTCCACATCTCTACGCATTTCACTGCTACACGTGGAATTCTACCTCCCTCTGACACACTCTAGTTAGACAGTTTCAAATGCACGTCCCAAGTTGAGCTCGGGGATTTCACATCTGACTTATCTAACCGTCTGCGCTCGCTTTACGCCCAGTAATTCCGATTAACGCTCGCACCCTACGTATTACCGCGGCTGCTGGCACGTAGTT
+
CCCCCGGGGGGGGGGGGGGGGGGGGGGGGGGGGGGGGGGGGGGGGGGGGGGGGGGGGGGGGGGGGGGGGGGGGGGGGGGGGGGGGGGGGGGGGGGGGGGGGGGGGGFGGGGGGGGGGGGGGGGGGGGGGGGGGGGGGGGGGGGGGGGGGGGGGGGGGGGFGGGGGGGGGFGGGGGGFGFGGGGGGGGGGGGGGGGGGGGGDFFFFFFFFFFFFFFFFFFFFFDFFFFFEFFFFFFFBBEFD>BFDFFFFEFFFFFFFFFFFFFFFBFBFFBFFFFBBBDAF?F9>>FFFB7?:?DFFFFFA
@M04999:289:000000000-L3R54:1:1101:22827:12104 2:N:0:411
TCGACTACTAGGGTATCTAATCCTGTTCGCTCCCCACGCTTTCGTCCATCAGCGTCAATCGGTATTTAGTAACCTGCCTTCGCAATCGGGGTTCTGTGTAATATCTATGCATTTCACCGCTACACTACACATTCCAGCTACTTCAATACTATTCAAGATTAACAGTATCAACGGCAGTTCTACAGTTAAGCTGCAGGTTTTCACCGCTGACTTATCAACCCGCCTACGGACCCTTTAAACCCAATAAATCCGGATAACGCTCGCATCCTCCGTATTACCGCGGCTGCTGGCACGGAGGT
+
CCCCCGGGGGGGGGGGGGGGGGGGGGGGGGGGGGGGGGGGGGGGGGGGGGGGGGGGGGGGGGGGGGGGGGGGGGGGGGGGGGGGGGGGGGGGGGGGGGGGGGGGGGGGGGGGGGGGGGGGGGGGGGGGGGGGGGGGGGGGGGGGGGGGGGGGGGGFGGGGGGGGGGGGGGGGGGGGFGFGGGGGGGGGGGGGG?CGGFGGFFFFFFFFFFFFFFFFFFFFFFFFF2BF@DBFFFFFFFFFFFFF@;EFEFF0>@;@EE@FDD>FFFFFFF?232<?))43369BFFFF??F?<69>((-
@M04999:289:000000000-L3R54:1:1101:11993:12115 2:N:0:411
GTTTGGACTACACGGGTATCTAATCCTGTTCGCTCCCCACGCTTTCGCTCCTCAGCGTCAGTAACGGCCCAGAGACCTGCCTTCGCCATTGGTGTTCTTCCCGATATCTACACATTCCACCGTTACACCGGGAATTCCAGTCTCCCCTACCGCACTCCAGTCCGCCCGTACCCGGCGCAGAGCCACCGTTAAGCGTTGGACTTCCACACCAGACGCGACGAACCGCCTACGAGCTCTTTACCCCCAATAATTCCGGATAACGCCTGCACCCTACGTATTACCCCGGCTGCTGGCACCTAGT
+
B66ACGGFFGGFFG7FFGGGGGCACEFFGCGGGGG:FCE:6@,:,CFEEGGADFFGGFEEGAEEFGGGGGGE,EFF,EEFGGGGCG,?F,,ACCE,<FGGGGED7>CFF95EGGGGGCBFFE:C4CEFFGGD7C@GG,,@FGGF8EE8D=11=CGG8F,@@@CEGD9EGGE*<1@59C544*2=?:CECGGGG7E*97F*0=F+;:8;?1;?(5>>6D>2529>>096(4((-7(4).)/6).(4((4)4)).672:68<)(,(,-4(5:3:7?B14<2262((((-(-87:(412(((,.
@M04999:289:000000000-L3R54:1:1101:6875:12124 2:N:0:411
CGACTACTGGGGTATCTAATCCTGTTCGCTACCCATGCTTTCGAGCCTCAGCGTCAGTAACAGACCAGAGAGCCGCCTTCGCCACTGGTGTTCTTCCATATATCTACGCATTTCACCGCTACACATGGAGTTCCACTCTCCTCTTCTGCACTCAAGTCTCTCAGTTTCCGATGCTCTTCCTCAGTTAAGCTGAGGGCTTTCACATTCAGACTTAAAAGACCGCCTGCGCTCCCTTTACGCCCAATAAATCCGGACAACGCTTGCCACCTACGTATTACCGCGGCTGCTGGCACGTAGTT
+
CCCCCGGGGGGGGGGGGGGGGGGGGGGGGGGGGGGGGGGGGGGGGGGGGGGGGGGGGGGGGGGGGGGGGGGGGGGGGGGGGGGGGGGGGGGGGGGGGGGGGGGGGGGGGGGGGGGGGGGGGGGGGGGGGGGGGGGGGGGGGGGGGGGGGGGGGGGGGGGGGGGGGGGGGGGGGGGGFGFGGGGGGGGGGGGGGGGGGGFGFAFFFFFFFEEFFFFFFF>DFFFFAFFFB=>BDFFF=EDDFFF;3@FECFF@9DBFF@FFFFFF:AF?<??64?A?AB>:>>>>038?B360>0((.82
@M04999:289:000000000-L3R54:1:1101:8653:12146 2:N:0:411
GACTACCCGGGTATCTAATCCTGTTCGCTACCCATGCTTTCGAACCTCAGCGTCAGTTACAGACCAGAGAGCCGCCTTCGCCACTGGTGTTCTTCCATATATCTACGCATTCCACCGCTACACATGGAGTTCCACTCTCCTCTTCTGCACTCAAGAAAAACAGTTTCAGCTGCACTTCCCCGGTTAAGCCGAGGGCTTTCACAGCTGACTTGTTCTCCCGCCTGCGTTCGCTTTACGCCCAATAAATCCGGACAACGCTTGCCACCTACGTATTACCGCGGCTGCTGGCACGTAGTTAGCC
+
CCCC@FGGGGGGEGFGEGGFGFFGGGCGCBGGGGGFGAGGGEFGGG88EFGGGEGGGGGGGGGEFGGGGGGGFGGGGGGGGGGEGGGGGGGCFF?FGGGGF<<?CFFFGGGGDFGGEEBCEGGGGGGEFFGGGGGGF,=FDEFGGGGGGGFFF=EGG?FFGGGCFF,CFGGGF8D9DDFGCDDGGEGGGGGDCEGGGGGCAFFFF*69>BEBCFFC?8A=A>5@908(/,6(:?<E??FFF=@@<EFEB;>?B>B19B0:??BFFFFB><(5<><AA(4960(1457???FFB34-.6<)3
@M04999:289:000000000-L3R54:1:1101:26792:12146 2:N:0:411
TATGGGACTACCCGGGTATCTAATCCTGTTCGCTACCCACGCTTTCGAGCCTCAGCGTCAGTTACTAGCCAGTCAGCCGCCTTCGCCACTGATGTTCTTCCATATATCTACGCATTTCACCGCTACACATGGAGTTCCACTGACCTCTCTAGCACTCAAGTCTTACAGTTTCTGATGCACGTCCATAGTTGAGCTATGACCTTTCACATCAGACTTATTAGACCGCCTGCGCTCCCTTTACGCCCAATAATTCCGGACAACGCTCGCCACCTACGTATTACCGCGGCTGCTGGCACGTAGT
+
CCCCCGGGGGGGGGGGGGGGGGGGGGGGGGGGGGGGGGGGGGGGGGGGGGGGGGGGGGGGGGGGGGGGGGGGGGGGGGGGGGGGGGGGGGGGGGGGGGGGGGGGGGGGGGGGGGGGGGGGGGGGGGGGGGGGGGGGGGGGGGGGGGGGGGGGGGGGGGGGGGGGGGGGGGGGGGGGFGFGGGGGGGGGGGGGGGGGGGGGFFFFFFFFFFFFFFFFEFFFFEFEFFFDF=BFFFFFBEFFF>DFFDFDFFE?FC;9FBFFFB9:?BFFFFFFBFBFFFBFFF:60(9>>BD:>:<FF?0:4
@M04999:289:000000000-L3R54:1:1101:4596:12155 2:N:0:411
TCTGACTACTGGGGTATCTAATCCTGTTCGCTACCCATGCTTTCGAACCTCAGCGTCAGTTACAGACCAGAGAGCCGCCTTCGCCACTGGTGTTCTTCCATATATCTACGCATTCCACCGCTACACATGGAGTTCCACTCTCCTCTTCTGCACTCAAGAAAAACAGTTTCAGCTGCACTTCCCCGGGTAAGCCGAGGGCTTTCACAGCTGACTTGTTCTCCCGCCTGCGTTCGCTTTACGCCCAATAAATCCGGACAACGCTTGCCACCTACGTATTACCGCGGCTGCTGGCACGGAGTT
+
CCCCCGGGGGGGGGGGGGGGGGGGGGGGGGGGGGGGGGGGGGGGGFGGGGGGGGGGGGGGGGGGGGGGGGGGGGGGGGGGGGGGGGGGGGGGGGGGGGGGGGGGGGGGGGGGGGGGGGGGGGGGGGGGGGGGGGGGGGGGGGGGGGGGGGGGGGGFGGFGGGGGGGGGGGGFGGGGFGFGGGGGGGGGGGGGGGGGGGGGFFFFFFFFFFFFF6?CEFFEFFBFFFFFF??DFFFFFFFEDFFFF@F<CEFFF9:>;?FF>BFFFFFFF72::(82:<<A(19>B9;<F08(1,,7793:
@M04999:289:000000000-L3R54:1:1101:23107:12156 2:N:0:411
TTGCGGACTACAAGGGTATCTAATCCTGTTCGCTACCCATGCTTTCGAACCTCGGCGTCAGTTACAGACCAGAGAGCCGCCTTCGCCACTGGTGTTCTTCCATATATCTACGCATTCCACCGCTACACATGGAGTTCCACTCTCCTCTTCTGCACTCAAGAAAAACAGTTTCAGCTGCACTTCCCCGGTTAAGCCGAGGGCTTTCACAGCTGACTTGTTCTCCCGCCTGCGTTCGCTTTACGCCCAATAAATCCGGACAACGCTTGCCACCTACGTATTACCGCGGCTGCTGGCACGTAGT
+
CCCCCGGGGGGGGGGGGGGGGGGGGGGGGGGGGGGGGGGGGGGGGGGGGGGGGGGGGGGGGGGGGGGGGGGGGGGGGGGGGGGGGGGGGGGGGGGGGGGGGGGGGGGGGGGGGGGGGGGGGGGGGGGGGGGGGGGGGGGGGGGGFGGGGGGGGGGGGGGGGGGGGGGGGGGGGGGGFGFGGGGGGGGGGGGGGGGCGGDGFFFFFFFFFFFFFFFFFFFFFE9@FBBF?FB@FFFFFFFFFFFFFB<B?ABFFF>FF>BFFFFFF?B?DFFBFFFF7<09>AFFF>69;040(43,13:64
@M04999:289:000000000-L3R54:1:1101:14446:12170 2:N:0:411
TGACTACTCGGGTATCTAATCCTGTTTGCTACCCACGCTTTCGAGCATGAACGTCAGTGTTATCCCAGGAGGCTGCCTTCGCCATCGGTATTCCTCCACATCTCTACGCATTTCACCGCTACACGTGGAATTCTACCTTCCTCTACAATACTCCAGATAACCAGTTTTAAGTGCAATTCCCAGGTTGAGCCCGGGGCTTTCACACCTAACTTAATTATCCGCCTACATGCCCTTTACGCCCAGTCATTCCGATTAACGCTCGCACCCTCCGTATTACCGCGGCTGCTGGCACGGAGTTAGC
+
CCCCCGGGGGGGGGGGGGGGGGGGGGGGGGGGGGGGGGGGGGGGGGGGGFGGGGGGGGGGGGGGGGGGGGGGGGGGGGGGGGGGGGGGGGGGGGGGGGGGGGGGGGGGGGGGGGGGGGGGGGGGGGGGGGGGGGGGGGGGGGGGGGGGGGGGGGGGGGGGGGGGFGGGGGGGGGGGFGFGGGGGGGFFGGGGGGGGGDGGFFFFFFFFFFFFFFFFFFFCFFFFFFEFFFFFFFFFFFFFB<@F@FFFFFE6?FFFFFBDFFFFF;B?FFFF?::>FABF>19FBBBF??FFF7;042>A9
@M04999:289:000000000-L3R54:1:1101:17306:12196 2:N:0:411
GACTACACGGGTATCTAATCCTGTTCGCTCCCCACGCTTTCGCTCCTCAGCGTCAGTGACGGCCCAGAGACCTGCCTTCGCCATCGGTGTTCTTCCCGATATCTACACATTCCACCGTTACACCGGGAATTCCAGTCTCCCCTACCGCACTCCAGTCCGCCCGTACCCGGCGCCGATCCACCGTTAAGCGATGGACTTTCACACCAGACGCGACGAACCGCCTACGAGCTCTTTACGCCCAATAAATCCGGATAACGCTTGCACCCTACGTATTACCGCGGCTGCTGGCACGTAGTTAGCC
+
CCCCCGGGGGGGGGGGGGGGGGGGGGGDGGGGGGGGGGEGGGGGGGGGGGGGGGGGGGGGGGGGGGGGGGGGGGGGGGFGGGGGGGGGGGGGGGGGGGDGGGGGFFGGGGGGGGGGDGGGGGGGGDGGGGGGFGFFGGGFGGGGGGGGGGGGGGGFFFEGGGGGGGEFEGGGGGGGDGFGGDGGGGGGGGGGGGGGGGGGFFAFFFFF?>FFFEFFFFF>FF?BBF::B6:<AFADFFBBF1:>>AAFFF03:?BF:9??1473<B<?F?(825<).-47(9>06?>(3,2-..33)))64
@M04999:289:000000000-L3R54:1:1101:25231:12202 2:N:0:411
GACTACCAGGGTATCTAATCCTGTTCGCTACCCATGCTTTCGAACCTCAGCGTCAGTTACAGACCAGAGAGCCGCCTTCGCCACTGGTGTTCTTCCATATATCTACGCATTTCACCGCTACACATGGAGTTCCACTCTCCTCTTCTGCACTCAAGTCTCTCAGTTTCCGATGCTCTTCCTCAGTTAAGCTGAGGGCTTTCACATTCAGACTTAAAAGACCGCCTGCGCTCCCTTTACGCCCAATAAATCCGGACAACGCTTGCCACCTACGTATTACCGCGGCTGCTGGCACGTAGTTAGC
+
CCCCCGGGGGGGEGGGGGGGGGGGGFGGGGGGGGGGGGGGFGFDGGAFFGGGGGGGFGGGGGGGGGGGGGGGGGGGGGGGGGGGGGGGGGGGGGGGGFGGGGGGGGGGGGGGAFGGGGDEGGGGGGFCFFGFGGG;EFGGGGCFGFFDCFAFGFEGGFG8FGGFGGGGGG>EGFGGFGFGGGGGGGGGGFFGGGGGGGGGFFFF7FFCCEBEEFFFFFFDFF>AFFFB=@@FFFF4EFDB;D;@@EECCFF90960(6903?B:BFB????:<<?BAFF62>FFFFBFF::?044(44644
@M04999:289:000000000-L3R54:1:1101:19180:12218 2:N:0:411
TGACTACCCGGGTATCTAATCCTGTTCGCTACCCATGCTTTCGAACCTCAGCGTCAGTTACAGACCAGAGAGCCGCCTTCGCCACTGGTGTTCTTCCATATATCTACGCATTCCACCGCTACACATGGAGTTCCACTCTCCTCTTCTGCACTCAAGAAAAACAGTTTCAGCTGCACTTCCCCGGTTAAGCCGAGGGCTTTCACAGCTGACTTGTTCTCCCGCCTGCGTTCGCTTTACGCCCAATAAATCCGGACAACGCTTGCCACCTACGTATTACCGCGGCTGCTGGCACGTAGTTAGC
+
CCCCCGGGGGGGGGGGGGGGGGGGGGGGGGGGGGGGGGGGGGGGGGGGGGGGGGGGGGGGGGGGGGGGGGGGGGGGGGGGGGGGGGGGGGGGGGGGGGGGGGGGGGGGGGGGGGGGGGGGGGGGGGGGGGGGGGGGGGGGGGGGGGGGGGGGGGGGGGGGGGGGGGGGGGGGGGGGFGFGGGGGGGGGGGGGGGGGGGGGFFFFFFFFFFFFFFFFFFFFFFFFFFFFFFFFFFFFFFFEFFF;EFCEFB>FFF>BFFFF?FB?FFFFBFFFFA?BFBFFF>9>;?:BFFBFF<<:?2AA9
@M04999:289:000000000-L3R54:1:1101:7046:12219 2:N:0:411
AGGACTACCAGGGTATCTAATCCTGTTTGCTACCCATGCTTTCGAGCCTCAGCGTCAGTGACAGACCAGAGAGCCGCCTTCGCCACTGGTGTTCTTCCATATATCTACGCATTTCACCGCTACACATGGAGTTCCACTCTCCTCTTCTGCACTCAAGTTAAACAGTTTCCGTTGCAATTCCTCAGTTGAGCTGAGGGCTTTCACATCCCAGACTTATTTAACCGCCTGCGCTCCCTTTACGCCCAATAAATCCGCACAACGCTTGCCACCTACGTATTACCGCGGCTGCTGGCACGTCGTT
+
CCCCCGGGGGGGGGGGGGGGEGFG9FFDGFDFFFGG8FGGGCGGGEGGGG@FFEFGGGGGGGGEFG@EFGGFECFGDEDCGGDGGGGGGFCFEGDFGFFGGGGFFFCFGFGGGGGGGGGGEEFCGEGEC<E:?BFCF9=9=DGGAFGFD,EFGGFGGDGGFGFGDGGGAFGG8CCEB=9=DFGGGGGGFCFD8DD6CCG6AFFFFFFFFB<CFF>FEFFEFA*:A2554=BFF2@=:>*=22>==28=)/6CE0(.2(331(6?1:34@?BF?(4.:(<44(((,139B?>401<((,((-
@M04999:289:000000000-L3R54:1:1101:17120:12254 2:N:0:411
GCTGACTACAGGGGTATCTAATCCTGTTCGCTCCCCACGCTTTCGCTCCTCAGCGTCAGTGACGGCCCAGAGACCTGCCTTCGCCATCGGTGTTCTTCCCGATATCTACACATTCCACCGTTACACCGGGAATTCCAGTCTCCCCTACCGCACTCCAGTCCGCCCGTACCCGGCGCCGATCCACCGTTAAGCGATGGACTTTCACACCAGACGCGACGAACCGCCTACGAGCTCTTTACGCCCAATAAATCCGGATAACGCTTGCACCCTACGTATTACCGCGGCTGCTGGCACGTAGTT
+
CCCCCGGGGGGGGGGGGGGGGGGGGGGGGGGGGGGGGGGGGGGGGGGGGGGGGGGGGGGGGGGGGGGGGGGGGGGGGGGGGGGGGGGGGGGGGGGGGGGGGGGGGGGGGGGGGGGGGGGGGGGGGGGGGFGGGGGGGGFGGGGGGGGGGGGGGGGGGGGGGGGGGGGGGGDGGGGGFGFDGGGGGDFD5CGGGGGGGGGGFFFFFFFFFFFF0@@>>D39@BFFF:BFF:BFB?2)6<>EFBFFF??>A<::>>B:?AFFFFFFFFFFBFF??FF<::<91>>>(126??FF022:((44
@M04999:289:000000000-L3R54:1:1101:26885:12310 2:N:0:411
GGAGACTACTCGGGTATCTAATCCTGTTTGCTCCCCACGCTTTCGCATCTCAGCGTCAGTATCTGTCCAGAAGGCCGCCTTCGCCACCGGTATTCCTCCACATCTCTACGCATTTCACCGCTACACGTGGAATTCTACCTTCCTCTACAATACTCCAGATAACCAGTTTTAAGTGCAATTCCCAGGTTGAGCCCGGGGCTTTCACACCTAACTTAATTATCCGCCTACATGCCCTTTACGCCCAGTCATTCCGAATAACGCTCGCACCCTCCGTATTACCGCGGCTGCTGGCACGGAGTT
+
CCCCCGGGGGGGGGGGGGGGGGGGGGGGGGGGGGGGGGGGGGGGGGGGGGGGGGGGGGGGGGGGGGGGGGGGGGGGGGGGGGGGGGGGGGGGGGGGGGGGGGGGGGGGGGGGGGGGGGGGGGGGGGGGGGGGGGGGGGGGGGGGFGGGGGGFGGGGGGGGGGGGGGGGFFGGGGGFFGFGGGGGGGGGGGGCGGDGGGDGFFFFFFFFFFEBEFFAEFFFFFFFDF@FFFFF@@@FFFFFFFFFFFFFFFFEFFFDFFFFBF69B;>(48??FFFF3AD96;;;>9;?B00:122>FBFF
@M04999:289:000000000-L3R54:1:1101:13878:12318 2:N:0:411
GTGACTACTGGGGTATCTAATCCTGTTTGCTCCCCACGCTTTCGCATCTCAGCGTCAGTATCTGTCCAGAAGGCCGCCTTCGCCACCGGTATTCCTCCACATCTCTACGCATTTCACCGCTACACGTGGAATTCTACCTTCCTCTACAATACTCCAGATAACCAGTTTTGAGTGCAGTTCCCAGGTTGAGCCCGGGGCTTTCACACCTAACTTAATTATCCGCCTACATGCCCTTTACGCCCAGTCATTCCGATTAACGCTCGCACCCTCCGTATTACCGCGGCTGCTGGCACGGAGTT
+
CCCCCGGGGGGGGGGGGGGGGGGGGGGGGGGGGGGGGGGGGGGGGCFFEFGGGGFGGGGGGGGGGGGGGGGGGGGGGGGGGGGGGGGGGGGGGFGGGGGGGGGGGGGGGGGGGGGGGGGGGGGGGGGGGGGGGGGGGGGGGGGGGGGFGGGGGGGGGGGFFGFGGGGGGGGGEGGGFFFGGGGGFFF?CFFGGGC7CDDGFFFFFF>6@EFEFFBFEFFFFFFFFFBFEFEFFEDFFFFFFFFFF@EEFCEF;@0?EFFB33>>FFFB<(362:0:9A9(419999<77(8()(441(.
@M04999:289:000000000-L3R54:1:1101:28763:12325 2:N:0:411
GTAACGACTACCCGGGTATCTAATCCTGTTTGCTCCCCACGCTTTCGCATCTCAGCGTCAGTATCTGTCCAGAAGGCCGCCTTCGCCACCGGTATTCCTCCACATCTCTACGCATTTCACCGCTACACGTGGAATTCTACCTTCCTCTACAATACTCCAGATAACCAGTTTTAAGTGCAATTCCCAGGTTGAGCCCGGGGCTTTCACACCTAACTTAATTATCCGCCTACATGCCCTTTACGCCCAGTCATTCCGATTAACGCTCGCACCCTCCGTATTACCGCTGCTGCTGGCACGGAGT
+
CCCCCGGGGGFFDFGD@FFFGGAFEEFCFGGGGGGGGEEEFEE:FFGEGCFGGGCGGCFFFGCFGGGGG8FGFEFFGFDEGGGGGDGGGGGGGGGFGDGGGGGGCFGGFGGFGDFGFGGGECGC:FGGGFGDE?FCFGAFGGGGGGGGGGG?FEEGGCF8DGAEE6D=ADD8C<DFCCCFGC@;CACFFFFGGFGGGGGD>@A?B6B>5@FFFFFFFFFEF?EF2@F;;@FF?3;3;34AE1;@9;8487C?EF?:?6:4<:4(((,12;?:?004:::9A6:921(.584?(142:-,(-
@M04999:289:000000000-L3R54:1:1101:20137:12328 2:N:0:411
CGACTACCAGGGTATCTAATCCTGTTTGCTCCCCACGCTTTCGCATCTCAGCGTCAGTATCTGTCCAGAGGGCCGCCTTCGCCACCGGTATTCCTCCACATCTCTACGCATTTCACCGCTACACGTGGAATTCTACCTTCCTCTACAATACTCCAGATAACCAGTTTTAAGTGCAATTCCCAGGTTGAGCCCGGGGCTTTCACACCTAACTTAATTATCCGCCTACATGCCCTTTACGCCCAGCCATTCCGATTAACGCTCGCACCCTCCGTATTACCCGCGCTGCTGGCACGGAGTTAGC
+
CCCCCGCGGGGGEEF9FFCEGGGGGGGFGFGGFG<FG>G@FGFEECGGGGFGGGGG@FGDGGGGGFGGFGGGDGGGGGGGGGGDG8F@FEFCF<<FCFGGGGGGGDGCGGGGCFGEGEGEECFGGGFCFCGGGGGCGG8FGGGG9,EEFFDAFFFD9EFGGGFG=DGGGG8C=EFGFGFFCFGCF?:?87FGGGD974C?9>9FFBFFFBEF=AF8@FFF4B=9((.**)6(.3)1>(1>(6(((/;6<CE0@@DE<:0:69>FFF:(3:61(44:A9(((,((4(4:>F<5((,(-4)))
@M04999:289:000000000-L3R54:1:1101:22293:12329 2:N:0:411
GTGACTACAGGGGTATCTAATCCTGTTTGCTCCCCACGCTTTCGCATCTCAGCGTCAGTATCTGTCCAGAAGGCCGCCTTCGCCACCGGTATTCCTCCACATCTCTACGCATTTCACCGCTACACGTGGAATTCTACCTTCCTCTACAATACTCCAGATAACCAGTTTTAAGTGCAATTCCCAGGTTGAGCCCGGGGCTTTCACACCTAACTTAATTATCCGCCTACATGCCCTTTACGCCCAGTCATTCCGATTAACGCTCGCACCCTCCGTATTACCGCGGCTGCTGGCACGGAGTT
+
CCCCCGGGGGFECFGGGGGGGGGGGGGGGGGGGGGGGEGGGGGGG@GGCGGGGGGGGGFGGGGGGGGGGGGGGGFGGGEGGGGGGGGGGGGGGGGGGGGGGGGFDFGGGGGGEGGGGGGGGGGGGGDGGCGGGGGFGGGGGGGGGGGGGGGGGFGGFGGGGGGGGFCFDGFDFGGGFGFGGFGFFGGGGGGFGCEGGGGGFFFFC4?FFFFAEAFFFFFFFFFFFFF=CC:BBEFFFC0>@FFF3@EFECC;;;;@EC@62((219>??B?9:0:B<>A?0,706;?B)8:3810(48<
@M04999:289:000000000-L3R54:1:1101:8192:12335 2:N:0:411
CGACTACCCGGGTATCTAATCCTGTTCGCTCCCCACGCTTTCGTCCCTCAGCGTCAATCGGTATTTAGTAACCTGCCTTCGCAATCGGGGTTCTGTGTAATATCTATGCATTTCACCGCTACACTACACATTCCAGCTACTTCAATACTATTCAAGATTAACAGTATCAACGGCAGTTCTACAGTTAAGCTGCAGGTTTTCACCGCTGACTTATCAACCCGCCTACGGACCCTTTAAACCCAATAAATCCGGATAACGCTCGCATCCTCCGTATTACCGCGGCTGCTGGCACGGAGTTAGC
+
CCCCCGGGGGGGGGGGGGGGGGGGGGGGGGGGGGGGGGGGGGGGGGGGGGGGGGGGGGGGGGGGGGGGGGGGGGGGGGGGGGGGGGGGGGGGGGGGGGGGGGGGGGGGGGGGGGGGGGGGGGGGGGGGGGGGGGGGGGGGGGGGGGGGGGGGGGGGGGGGGGGGGGGGGGGGGGGGFGFGGGGGGGGGGGGGGGGGGGGGFFFFFFFFBFEFFFFFFFFFFFFFFFFFFFFFFFFFFFFFFFF@EEFFFFFFFDFFFFFFBF9;<>?DFF>FFFFFFFFFBBFFFFFFFFFFF9>>FFFF<
@M04999:289:000000000-L3R54:1:1101:7216:12356 2:N:0:411
GACTGCAGGGGTATCTAATCCTGTTTGCTCCCCACGCTTTCGCATCTCAGCGTCAGTATCTGTCCAGAAGGCCGCCTTCGCCACCGGTATTCCTCCACATCTCTACGCATTTCACCGCTACACGTGGAATTCTACCTTCCTCTACAATACTCCAGATAACCAGTTTTAAGTGCAATTCCCAGGTTGAGCCCGGGGCTTTCACACCTAACTTAATTATCCGCCTACATGCCCTTTACGCCCAGTCATCCCGATTAACGCTCGCACCCTCCGTATTACCGCGGCTGCTGGCACGGAGTTAGCC
+
CCCCCGGGGGGGGGGGGGGGGGGGGGGGGGGGGGGGGGGGGGGGGGGGGGGGGGGGGGGGGGGGGGGGGGGGGGGGGGGGGGGGGGGGGGGGGGGGGGGGGGGGGGGGGGGGGGGGGGGGGGGGGGGGGGGGGGGGGGGGGGGGGGDFGGGGGGGGGGGGGGGGGGGGGGGCCGGGFGFGGGGGGGGGGGGGGGGGGGGGFFFFFFFFFEFFFFFFFFFFFFFFFFFFFEFFFFFFDFFD?@EFFCEFFFFFFFFE<>BF>F;>>F<B?FF<?FBFF:>F>F>B?B:?F?DFB69?:DBF:
@M04999:289:000000000-L3R54:1:1101:16213:12364 2:N:0:411
GCTGACTACAGGGGTATCTAATCCTGTTCGCTCCCCACGCTTTCGCTCCTCAGCGTCAGTGACGGCCCAGAGACCTGCCTTCGCCATCGGTGTTCTTCCCGATATCTACACATTCCACCGTTACACCGGGAATTCCAGTCTCCCCTACCGCACTCCAGTCCGCCCGTACCCGGCGCCGATCCACCGTTAAGCGATGGACTTTCACACCAGACGCGACGAACCGCCTACGAGCTCGTTACGCCCAATAAATCCGGATAACGCTTGCACCCTACGTATTACCGCGGCTCTGGGCACGCAGTTT
+
CCCCCGGGGGGGGGGGGGGGGFGGGGGGGGGGGEGGGGGGGGGGGGGGGGGGGGGGGEEFGCFGGGEGGGGGGGGGGGGGDGGGGGCGGGGGGGGGFGEGEGGGGGGGGGGGGEAEGGGDFGFFGGGGGGGGGGFGGFGGGGGGGGGCFCGGGGGCFF;EFDGDGCEGGCG>EG9C?7>:DDCFGCA=EFFGGEGDGGG4=FFFFFFFFD??>FFB>D:9>96>B?0??FFFFF(32618:29?63?4<)5.(,(.4AF<B:((8????0821.3<4).6(-7(9>(())(((44(,,-6)
@M04999:289:000000000-L3R54:1:1101:10932:12383 2:N:0:411
GACTACCGGGGTATCTAATCCTGTTCGCTCCCCACGCTTTCGCTCCTCAGCGTCAGTGACGGCCCAGAGACCTGCCTTCGCCATCGGTGTTCTTCCCGATATCTACACATTCCACCGTTACACCGGGAATTCCAGTCTCCCCTACCGCACTCCAGTCCGCCCGTACCCGGCGCCGATCCACCGTTAAGCGATGGACTTTCACACCAGACGCGACGAACCGCCTACGAGCTCTTTACGCCCAATAAATCCGGATAACGCTTGCACCCTACGTATTACCGCGGCTGCTGGCACGTAGTTAGCC
+
CCCCCGGGGGGGGGGGGGGGGGGGGGGGGGGGGGGGGGGGGGGGGGGGGGGGGGGGGGGGGGGGGGGGGGGGGGGGGGGGGGGGGGGGGGGGGGGGGGGGGGGGGGGGGGGGGGGGGGGGGGGGGGFGGGGGGGGGGFGGGGGGGGGDGGGGGGGGGGGGGGGGGGGGGGGGGGGGFGFGGGGDEGGGGGGGEGGGGGGGFFFFFFFFFFF>9D@3>FF>DFBFBF?FF22<A>DAFFFDFB:BAFFDF>F:?:444>B?F:BFFF??<(,5A():<8;>>F>>FF?2:??B::12-<A>7
@M04999:289:000000000-L3R54:1:1101:18170:12392 2:N:0:411
TTTGACTACAGGGGTATCTAATCCTGTTTGCTCCCCACGCTTTCGCATCTCAGCGTCAGTATCTGTCCAGAAGGCCGCCTTCGCCACCGGTATTCCTCCACATCTCTACGCATTTCACCGCTACACGTGGAATTCTACCTTCCTCTACAATACTCCAGATAACCAGTTTTAAGTGCAATTCCCAGGTTGAGCCCGGGGCTTTCACACCTAACTTAATTATCCGCCTACATGCCCTTTACGCCCAGTCATTCCGATTAACGCTCGCACCCTCCGTATTACCGCGGCTGCTGGCACGGAGTTT
+
CCCCCGGGGGGGGGGGGGGGGGGGGGGGGGGGGGGGGGGGGGGGGGGGGGGGGGGGGGGGGGGGGGGGGGGGGGGGGGGGGGGGGGGGGGGGGGGGGGGGGGGGGGGGCDGGGGGGGGGGGGGGGGGGGGGGGGGGGGGGGGGGGGGGGGGGGGGGGGGGGGGGGGGGGGGGGGFGFGFGGGGGGGGGGGGGGGGGGGGGFFFFFFFFFFFFFFFFFFFEFFFFFF@FFFFEFFFFFEFEFFFFFFFFFFFF8@FF@FFFFBF99049BBFF942?BFFF<>B6;>FFF:FF(5?0-18<)
@M04999:289:000000000-L3R54:1:1101:24586:12405 2:N:0:411
AAGTGGACTACAAGGGTATCTAATCCTGTTTGCTCCCCACGCTTTCGCATCTCAGCGTCAGTATCCGTCCAGAAGGCCGCCTTCGCCACCGGTATTCCTCCACATCTCTACGCATTTCACCGCTACACGTGGAATTCTACCTTCCTCTACAATACTCCAGATAACCAGTTTTAAGTGCAATTCCCAGGTTGAGCCCGGGGCTTTCACACCTAACTTAATTATCCGCCTACATGCCCTTTACGCCCAGTCATTCCGATTAACGCTCGCACCCTCCGTATTACCGCGGCTGCTGGCACGGAGT
+
CCCCCGGGGGGGGGGGGGGGGGGGGGGGGGGGGGGGGGGGGGGGGGGGGGGGGGGGGGGGGGGGGGGGGGGGGGGGGGGGGGGGGGGGGGGGG+FGGGGGGGGGGGGGGGGGGGGGGGGGGGGGGGGGGGGGGGGGGGGGGGGGGGGGGGGGGGGGGGGGGGGGGFGGGGGGGGGGFGFGGGGGGGGGGGGGGGFGGGGDEFFFFFFFFFFFEFFFFFFCFEF9@FFFFFFFEEFFFFFFFFFBFFFFFFEC?EF(;6?BABB?<>>9>BFF:19BF:?FFA?>(13>>BFB??FFF0>0-
@M04999:289:000000000-L3R54:1:1101:6402:12417 2:N:0:411
GCTGACTACAGGGGTATCTAATCCTGTTCGCTACCCATGCTTTCGAACCTCAGCGTCAGTTACAGACCAGAGAGCCGCCTTCGCCACTGGTGTTCTTCCATATATCTACGCATTCCACCGCTACACATGGAGTTCCACTCTCCTCTTCTGCACTCAAGAAAAACAGTTTCAGCTGCACTTCCCCGGTTAAGCCGAGGGCTTTCACAGCTGACTTGTTCTCCCGCCTGCGTTCGCTTTACGCCCAATAAATCCGGACAACGCTTGCCACCTACGTATTACCGCGGCTCCTGGCACGTAGTTT
+
CCCCCGGGGGGGGGGGGGGGGGGGGGGGGGGGGGGGGGGGGGGGGGGGGGGGGGGGGGGGGGGGGGGGGGGGGGGGGGGGGGGGGGGGGGGGGGGGGGGGGGGGFGGGGGGGGGGGGGGGGGGGGGGGGGGGGFGGGGGGGGGGGGGGGGGGGGGGGGFGGGGGGGGGGGGGGGGGFGFGGGGGGGGGGGAFGGGGGGGGFFFFFFFFFFFFFFFFFFFEFFBFFFFFFFFFF@;DFFEFFFFFF;FFFFFFFF69>FFFFBB:<?F??F?81?BFFFF2(399BF(,4),1:4(4<?:A-
@M04999:289:000000000-L3R54:1:1101:5317:12460 2:N:0:411
TGGGGGACTACTCGGGTATCTAATCCTGTTCGCTCCCCACGCTTTCGCTCCTCAGCGTCAGTAACGGCCCAGAGACCTGCCTTCGCCATTGGTGTTCTTCCCGATATCTACACATTCCACCGTTACACCGGGAATTCCAGTCTCCCCTACCGCACTCCAGTCCGCCCGTACCCGGCGCAGATCCACCGTTAAGCGATGGACTTTCACACCAGACGCGACGAACCGCCTACGAGCTCTTTACGCCCAATAATTCCGGATAACGCTTGCACCCTACGTATTACCGCGGCTGCTGGCACGTTGT
+
9CCCCC7F@FFGCED@FGGGGGGGFFGGDGGGGE<CFGF@CGGEFFFFDCEFF@<CFGGGGGFEGGGG>C@F8EFGFFGGGFGFFGECBFEGD@FGGFGFGGE+CF@<EGC;EAEFFGGGGGFCE@EFCFE@7CGGA==>@E==9EEGCGGCGEG>FGCFA6FEDG5@EGGGFC99BG;876;FBFGGGC:FGGG:DDC*96*:@AFFFF@FFFEFFB@;31;;BFF:072(4>FFFA<?<3:07::1)54<A2761146<6;1:2(.28,(,,44)624A9:>946((8)..438((((-
@M04999:289:000000000-L3R54:1:1101:19956:12460 2:N:0:411
TAGGGACTACCCGGGTATCTAATCCTGTTTGCTCCCCACGCTTTCGCATCTCAGCGTCAGTATCTGTCCAGAAGGCCGCCTTCGCCACCGGTATTCCTCCACATCTCTACGCATTTCACCGCTACACGTGGAATTCTACCTTCCTCTACAATACTCCAGATAACCAGTTTTAAGTGCAATTCCCAGGTTGAGCCCGGGGCTTTCACACCTAACTTAATTATCCGCCTACATGCCCTTTACGCCCAGTCATTCCGATTAACGCTCGCACCCTCCGTATTACCGCGGCTGCTGGCACGGAGTT
+
CCCCCGGGGGGGGGGGGGGGGGGGGGGGGGGGGGGGGGGGGGGGGGGGGGGGGGGGGGGGGGGGGGGGGGGGGGGGGGGGGGGGGGGGGGGGGGGGGGGGGGGGGGGGGGGGGGGGGGGGGGGGGGGGGGGGGGGGGGGGGGGGGGGGGGGGGGGGGGFGGGGGGGGGGGGGGGGGFGFGGGGGGGGGGGGGGGGGGGGGFFFFFFFFFFFFFFFFFFFFFFFFFFFD@EF3@@DFFF9CD;B>@D;<A?CFFFF<FFFF?BB?;B>FF03::6BFFF<>>16969;>BFF01:?FFFF:4
@M04999:289:000000000-L3R54:1:1101:10674:12473 2:N:0:411
CGGACTACAAGGGTATCTAATCCTGTTCGCTACCCATGCTTTCGAACCTCAGCGTCAGTTACAGACCAGAGAGCCGCCTTCGCCACTGGTGTTCTTCCATATATCTACGCATTCCACCGCTACACATGGAGTTCCACTCTCCTCTTCTGCACTCAAGAAAAACAGTTTCAGCTGCACTTCCCCGGTTAAGCCGAGGGCTTTCACAGCTGACTTGTTCTCCCGCCTGCGTTCGCTTTACGCCCAATAAATCCGGACAACGCTTGCCACCTACGTATTACCGCGGCTGCTGGCACGTAGTT
+
CCCCCEGGGGGGGDE@9FFGGGGGGGGFFDEEGGGGGFFGGGGGF@FEGGGGGGGGGG<FGAFGGGGGFFGGGGGGGDGGGGGGGGGGGFGGGGGGGGFFGGG94<EFGGGGGGFECGGGDGGGGGGGGGGGGGGGGFF9FGGGGGGGGGGGGGGCBFFGGGGCFGGGFF8EFGGGFG5+AFGGGGGGGGGGGEGGGDFGFFFFFFFFFFFFFFFAA6=>F5@FF=D=>22197<;4<0D>;;((=AEFF@BF?F>BFFF?2(:4921(47:3<AFF<44>090(-2>B?<??8(4:,6
@M04999:289:000000000-L3R54:1:1101:22711:12511 2:N:0:411
GACTACTGGGGTATCTAATCCTGTTCGCTCCCCACGCTTTCGTCCATCAGCGTCAATCGGTATTTAGTAACCTGCCTTCGCAATCGGGGTTCTGTGTAATATCTATGCATTTCACCGCTACACTACACATTCCAGCTACTTCAATACTATTCAAGATTAACAGTATCAACGGCAGTTCTACAGTTAAGCTGCAGGTTTTCACCGCTGACTTATCAACCCGCCTACGGACCCTTTAAACCCAATAAATCCGGATAACGCTCGCATCCTCCGTATTACCGCGGCTGCTGGCACGGAGTTAGCC
+
CCCCCGGGGGGGGGGGGGGGGGGGGGGGGGGGGGGGGGGGGGGGG@FGGGGGGGGGGGGGGGGGGGGGGGGGGGGGGGGGGGGGGGGGGGGGGGGGGGGGGGGGGGGGGGGGGGGGGGGGGGGGGGGGGGGGGGGGGGGGGGGGGGGGGGGGGGGGGGGGGGFGGGGGGGGGGGGGFGFGGGGGGGGGFGGGGGCFGGG?FFFF>9>58A=CEFFFFFFBFB945@(5>BFFBEFF4BD>@FFFA<)7570;?FEE@>;6.(-39:><((86?:-4<:BB9929:)5>(2461(48:2.43
@M04999:289:000000000-L3R54:1:1101:14732:12517 2:N:0:411
GACTACCAGGGTATCTAATCCTGTTCGCTACCCATGCTTTCGAACCTCAGCGTCAGTTACAGACCAGAGAGCCGCCTTCGCCACTGGTGTTCTTCCATATATCTACGCATTCCACCGCTACACATGGAGTTCCACTCTCCTCTTCTGCACTCAAGAAAAACAGTTTCAGCTGCACTTCCCCGGTTAAGCCGAGGGCTTTCACAGCTGACTTGTTCTCCCGCCTGCGTTCGCTTTACGCCCAATAAATCCGGACAACGCTTGCCACCTACGTATTACCGCGGCTGCTGGCACGTAGTTAGCC
+
CCCCCAFFGGGGGGGGGGGGGGGGGGGGG>FFFGCGGGGGGGGGGDGGGGGGGGGGFGEGFFGGFGGGGGGGGGGGGGGGGGGGFGGGGGGGGGGGGGGGGGGGGGGGGGGGFGGGFGGGGGGGGGGGGGGGGGGGGGGGGGGFGGFFGGFGGDGGGCFGGGFFGGGGGGGGGGD=DFFFGGGEGGGGGGGGGDEGGGGGFFFFAAFFF@EFFBFCCFFB:@@FFFFFFFFFFFEF?DFFD06@@ECCEF@F6>B?>;<0:?BFB?0(((8?>BB9B:9>9B96BF48:(4<<0(,6<<A:
@M04999:289:000000000-L3R54:1:1101:15476:12524 2:N:0:411
GAAGACTACAGGGGTATCTAATCCTGTTCGCTACCCATGCTTTCGAACCTCAGCGTCAGTTACAGACCAGAGAGCCGCCTTCGCCACTGGTGTTCTTCCATATATCTACGCATTCCACCGCTACACATGGAGTTCCACTCTCCTCTTCTGCACTCAAGAAAAACAGTTTCAGCTGCACTTCCCCGGTTAAGCCGAGGGCTTTCACAGCTGACTTGTTCTCCCGCCTGCGTTCGCTTTACGCCCAATAAATCCGGACAACGCTTGCCACCTACGTATTACCGCGGCTGCTGGCACGTAGTT
+
CCCCCGGGGGGGGGGGGGGGGGGGGGGGGGGGEGFGGGGGGGGGGGGGGGGGGGGGGGGGGGGGGGGGGGGGGGGGGGGGGGGGGGGGGGGGGGGGGGGGGGGGGGGGGGGGGGGGGGGGGGGGGGGGGGGGGGGGGGGGGGGGGGGGGGGFG=FGGGGGFGFGGGGGGGGGGCGCFGFGGGGGGGGGGGGFDGGGGGGGFFFFCFFFFFFFFFFFFFFFFFFFFFFFFFFFFFFFFECA@@BF?@@EFECE>9?BFFFFFB4<BFFFFFF??B<4?FF2((4904;BF:?:??::B:0:
@M04999:289:000000000-L3R54:1:1101:11084:12535 2:N:0:411
CTGGGTATCTAATCCTGTTTGCTCCCCACGCTTTCGCATCTCAGCGTCAGTATCTGTCCAGAAGGCCGCCTTCGCCACCGGTATTCCTCCACATCTCTACGCATTTCACCGCTACACGTGGAATTCTACCTTCCTCTACAATACTCCAGATAACCAGTTTTAAGTGCAGTTCCCAGGTTGAGCCCGGGGCTTTCACACCTAACTTAATTATCCGCCTACATGCCCTTTACGCCCAGTCATTCCGATTAACGCTCGCACCCTCCGTATTACCGCGGCTGCTGGCACGGAGTTAGCCGGTGCT
+
CCCCCGGGGGGGGGGGGGGGGGGGGGGGGGGGGGGGGGDGGGGGGGGGGGGGGGGGGGGGGGGGGGGGGGGGGGGGFGFGEGGGGGGGGGGGGGGGGGGGGGGGDGGGGGGGGGGGGGGGGGGGGGGGGGGGGGGGGGGGEGGGGGGGGGFGGFGGGGGGGGGGGGGGGGGGGGGFFGFGFGGFGGGGGGGGGGGGGGGGFFFFFFFFEFFFFFFDADFFFFFFFFFEECD@BFFFEEEF?EFE<DFFE<;@<DF>>BFFFFFF<6?2AD>:>B;1>9<B?7<:<:BF087<)4:B>;60)
@M04999:289:000000000-L3R54:1:1101:12891:12551 2:N:0:411
GACTACTCGGGTATCTAATCCTGTTTGCTCCCCACGCTTTCGCATCTCAGCGTCAGTATCTGTCCAGAAGGCCGCCTTCGCCACCGGTATTCCTCCACATCTCTACGCATTTCACCGCTACACGTGGAATTCTACCTTCCTTTACAATACTCTAGTTAACCAGTTTTAAGTGCAATTCCTAGGTTGAGCCCAGGGCTTTCACACCTAACTTAATTATCCGCCTACATGCCCTTTACGCCCAGTCATTCCGATTAACGCTCGCACCCTCCGTATTACCGCGGCTGCTGGCACGGAGTTAGCC
+
CCCCCGGGGGGGGGGGGGGGGGGGGGGGGGGGGGGGGGGGGGGGGGGGGGGGGGGGGGGGGGGGGGGGGGGGGGGGGGGGGGGGGGGGGGGGGGGGGGGGGGGGGGGGGGGGGGGGGGGGGGGGGGGGGGGGGGGGGGGGGGGGGGFFGGGGGFFGGGGGGGGGGGGGFFFGGGGGFGFGGGGGGFGGGGFGGGEDFGGGFFFFFFFCDFFFFFFFEFFFFFDDF=EFFEFFFBFFFFFFFFFEFFFFFE??DD?>DBD<0:@FF66:?B<BF7<>D?BF;BB0::?0???F>((84<B>4
@M04999:289:000000000-L3R54:1:1101:15668:12565 2:N:0:411
AGGACTACTAGGGTATCTAATCCTGTTTACTCCCCACGCTTTCGCATCTCAGCGTCAGTATCTGTCCAGAAGGCCGCCTTCGCCACCGGTATTCCTCCACATCTCTACGCATTTCACCGCTACACGTGGAATTCTACCTTCCTCTACAATACTCCAGATAACCAGTCTTAAGTGCAATTCCCAGGTGGAGCCCGGGGCTTTCACACCTAACTTAAGTATCCGCCTACATGCCCTTTACGCCCAGTCATTCCGATTAACGCTCGCCCCCCCCGTATTACCGCGGCCGCTCGCACGGATTTCC
+
9@ABC@CDFGG@CG8FGGED@CEF@F<CEFDGGGG?F7+F,CFDGGGFAFEG,:BF@FF9FFG@6CFFGGG<<<FC+:?FEFCFGEF:FG76A,E?E?FCDGGGG,AFF7,@+9FCFGEEGDGG8FFF@+,9AD=DFGF,,@FA;EG8C,=D=D=F8=9,@FF?DF,@DGEA=:9:=D+2??8?6A,@?@FCCEE>*3C79>FCAF5*.7:CEFF+2:+7B22((0-;**>30;B);E18(.2(4).))7?(((63?C;1<BFB(-(4((-(43((-6660-(4(-23(43((-(-(()))
@M04999:289:000000000-L3R54:1:1101:15148:12579 2:N:0:411
GTAGACTACCCGGGTATCTAATCCTGTTCGCTCCCCACGCTTTCGTCCATCAGCGTCAATCGGTATTTAGTAACCTGCCTTCGCAATCGGGGTTCTGTGTAATATCTATGCATTTCACCGCTACACTACACATTCCAGCTACTTCAATACTATTCAAGATTAACAGTATCAACGGCAGTCCTACAGTTAAGCTGCAGGTTTTCACCGCTGACTTATCAACCCGCCTACGGACCCTTTAAACCCAATAAATCCGGATAACGCTCGCATCCTCCGTATTACCGCGGCTGCTGGCACGGAGTTT
+
CCCCCGGGGGGGGGGGGGGGGGGGGGGGGGGGGGGGGGGGGGGGGGGGGGGGGGGGGGGGGGGGGGGGGGGGGGGGGGGGGGGGGEGGGGGGGGGGGGGGGGGGGGGGGGGGGGGGGGGGGGGGGGGGGGGGGGGGGGGGGGGGGGGGGGGGGGGGGGFGGGGGGGGGGGGFGGDGADFGGGGGGCEFFFGGGFGGGGGGFFFFFFEFFFFFFFFFFFFFFFFFFFFF@F=BFFFDEFFFFDFFFF@FEFFFFFFFDFFDFB?9;>FB2772(:::?9AF?>00730670>:721209:?)
@M04999:289:000000000-L3R54:1:1101:28458:12586 2:N:0:411
GGACTACTAGGGTATCTAATCCTGTTCGCTCCCCACGCTTTCGCTCCTCAGCGTCAGTGACGGCCCAGAGACCTGCCTTCGCCATCGGTGTTCTTCCCGATATCTACACATTCCACCGTTACACCGGGAATTCCAGTCTCCCCTACCGCACTCCAGTCCGCCCGTACCCGGCGCCGATCCACCGTTAAGCGATGGACTTTCACACCAGACGCGACGAACCGCCTACGAGCTCTTTACGCCCAATAAATCCGGATAACGCTTGCACCCTACGCATTACCGCGGCTGCTGGCACGTAGTTAGC
+
CCCCCGGGGGGGGGGGGGGGGGGGGGGGGGGGGGGGGGGGGGGGGGGGGGGGGGGGGGGGGGGGGGGGGGGGGGGGGGGGGGGGGGGGGGGGGGGGGGGGGGGGGGGGGGGGGGGGGGGGGGGGGGGGGGGGGGGGGGGGGGGGGGGGGGGGGFDGGGGGGCEGGGGGGGGGGGGG>GFGGGGGGGGGGGGGGGGDFGGGAFFFFFFFFFFFFFFFF:DFFFFFF?:?F>>?AA>BF<:BFFFF:A>AA:29,(4<B69?<(-4?::??::>:6:>FAF>09069?D73<?FB0::?>A96
@M04999:289:000000000-L3R54:1:1101:15856:12591 2:N:0:411
ATATGACTACCGGGGTATCTAATCCTGTTCGCTCCCCACGCTTTCGCTCCTCAGCGTCAGTGACGGCCCAGAGACCTGCCTTCGCCATCGGTGTTCTTCCCGATATCTACACATTCCACCGTTACACCGGGAATTCCAGTCTCCCCTACCGCACTCCAGTCCGCCCGTACCCGGCGCCGATCCACCGGTAAGCGATGGACTTTCACACCAGACGCGACGAACCGCCTACGAGCTCTTTACGCCCAATAAATCCGGATAACGCTTGCACCCTACGTATTACCGCGGCTGCTGGCACGTAGTT
+
CCCCCFGGGGGGGGGGGGGGGFGFDFGEGGGGCGEGGFFGGG@FGGC@EFFFECEGGGGGGGGGGEGDGGGGGGGGGEGGFCFFGEGGGGGGGGCFFGGGGGDGGGGGGGGEGGFFGGDFBBCFEGFGGGGGEGGGGGC;D8CFG>FFGGGGGGGGGGG:EGGEED:CGGG647CE>GFGCDD68:C*3*=FFDE*7CFFFFFFFFFFF04?B>>D9:.431(4;F::?21,9>FBF4)@?B0>F:B>F29<?0(306AFFFF0,4),80<82:72).-66((261422:20:B2((.(4)
@M04999:289:000000000-L3R54:1:1101:12264:12593 2:N:0:411
TGACTACCGGGGTATCTAATCCTGTTTGCTCCCCACGCTTTCGCATCTCAGCGTCAGTATCTGTCCAGAAGGCCGCCTTCGCCACCGGTATTCCTCCACATCTCTACGCATTTCACCGCTACACGTGGAATTCTACCTTCCTCTACAATACTCTAGTTAACCAGTTTTAAGTGCAATTCCTAGGTTGAGCCCAGGGCTTTCACACCTAACTTAATTATCCGCCTACATGCCCTTTACGCCCAGTCATTCCGATTAACGCTCGCACCCTCCGTATTACCGCGGCTGCTGGCACGGAGTTAGC
+
CCCCCGGGGGGGGGGGGGGGGGGGGGGGGGGGGGGGGGGGGGGGGGGGGGGGGGGGGGGGGGGGGGGGGGGGGGGGGGGGGGGFGGGGGGGGGGGGGGGGGGGGGGGGGGGGGGGGGGGGGGGGGGGGGGGGGGGGGGGGGGGGGGGGGGGGGGGGGGGGGGGGGGGGGGGGGGGGFGFGGGGGGGGGGGGGGGGGGFGGFFFFFFFFEDFFFAFFFFFFEBFFFFEEEB>BFFFFFFFFBFFFFFFFFFFFFFFEEF9@@BF>BB?BF?FFB:BFDFFB;>FFFF:??F?FF;73?BAA<
@M04999:289:000000000-L3R54:1:1101:12904:12599 2:N:0:411
ACTACAAGGGTATCTAATCCTGTTCGCTACCCATGCTTTCGAACCTCAGCGTCAGTTACAGACCAGAGAGCCGCCTTCGCCACTGGTGTTCTTCCATATATCTACGCATTCCACCGCTACACATGGAGTTCCACTCTCCTCTTCTGCACTCAAGAAAAACAGTTTCAGCTGCACTTCCCCGGTTAAGCCGAGGGCTTTCACAGCTGACTTGTTCTCCCGCCTGCGTTCGCTTTACGCCCAATAAATCCGGACAACGCTTGCCACCTACGTATTACCGCGGCTGCTGGCACGTAGTTAGCCG
+
CCCCCGGGGGGGGGGGGGGGGGGGGGGGGGGGGGGGGGGGGGGGGFGGGGGGGGGFGGGGGGGGGGGGGGGGGGGGGGGGGGGGGGGGGGGGGGGGGGGGGGGGGGGGGGGGGGGGGGGGGGGGGGGGGGGGGGGGDGGGGGGGGGGGGGG?FFFFGGGGGGGGGFGGGGGGGGGC?DFGGCDGGGGFGGGGGGGGGGGDFFFFFFFFEFFCFFFFFADBDFFF@@?F;>0;DCEDF@BF@;EEEFFF@0<9B?BB>FFFFFFF?:F??:2AFFFFF>>192;?B>26:<68?18)624:(
@M04999:289:000000000-L3R54:1:1101:16284:12605 2:N:0:411
TATTGGACTACTCGGGTATCTAATCCTGTTCGCTACCCATGCTTTCGAGCCTCAGCGTCAGTAACAGACCAGAGAGCCGCCTTCGCCACTGGTGTTCTTCCATATATCTACGCATTTCACCGCTACACATGGAGTTCCACTCTCCTCTTCTGCACTCAAGTCTCTCAGTTTCCGATGCTCTTCCTCAGTTAAGCTGAGGGCTTTCACATTCAGACTTAAAAGACCGCCTGCGCTCCCTTTACGCCCAATAAATCCGGACAACGCTTGCCACCTACGTATTACCGCGGCTGCTGCAACGT
+
CCBBCFGGCFGGGGGEC@CFGGGDGGGGGDAFGGGEDFFGGCAEEFFEEGEFGFEGGGGGGGGGFGFGGGGGGFFGGCCCGEFGGGGGD<FGG<AFFAFDFFFG;FEGFGGFEEEFGGDGEEGFGGFGGGGCC8@?FGFFEGAFGGFFGGGD,@FEFGFGFGCFGCGCECGGFG8E>6DDG?F9F==DCFEFGGGGGF6D>?A*AFFFFCA774AF5AFF8CBD49A@:2@@F@@B=2>6@CFF>2;(33A;CFFF9?0116663<F<0<B?FF?<.)-(-46:07((-34:2)(.21:
@M04999:289:000000000-L3R54:1:1101:28402:12614 2:N:0:411
ACCGGACTACCGGGGTATCTAATCCTGTTCGCTCCCCACGCTTTCGTCCATCAGCGTCAATCGGTATTTAGTAACCTGCCTTCGCAATCGGGGTTCTGTGTAATATCTATGCATTTCACCGCTACACTACACATTCCAGCTACTTCAATACTATTCAAGATTAACAGTATCAACGGCAGTTCTACAGTTAAGCTGCAGGTTTTCACCGCTGACTTATCAACCCGCCTACGGACCCTTTAAACCCAATAAATCCGGATAACGCTCGCATCCTCCGTATTACCGCGGCTGCTGGCACGGAGTT
+
CCCCCDGGGGGGGDGGGGGGFFEGCGGGGGEGGGDGGFGGGGFDFGGGGGGGGFFGGGC:FGGGGGGGCCGGGGGDFGFGGGGGDEEGGGGGGEGGGGFGGGGGGGGGGGFFFGGGGGGGCEFGCFEFGFGFFDGG,>FGGGCEDFFGGGGFCFD8>AD9ECGGFFFGFGGGGFGEAGFGGGGCEFCFGGGGGGGG>GGGFAFFCEFFFFBBBFFFCFFF?B@=>22@DFF;@6<;D@<=7<@0:88)7.79;6>686221((,49>?>B>D09((.4):<103>02;:7:??08:642(.
@M04999:289:000000000-L3R54:1:1101:18410:12616 2:N:0:411
AGACTACAGGGGTATCTAATCCTGTTCGCTCCCCACGCTTTCGTCCATCAGCGTCAATCGGTATTTAGTAACCTGCCTTCGCAATCGGGGTTCTGTGTAATATCTATGCATTTCACCGCTACACTACACATTCCAGCTACTTCAATACTATTCAAGATTAACAGTATCAACGGCAGTTCTACAGTTAAGCTGCAGGTTTTCACCGCTGACTTATCAACCCGCCTACGGACCCTTTAAACCCAATAAATCCGGATAACGCTCGCATCCTCCGTATTACCGCGGCTGCTGGCACGGAGTTAGC
+
CCCCCGGGGGGGGGGGGGGGGGGGGGGGGGGGGGGGGGGGGGGGGGGGGGGGGGGGGGGGGGGGGGGGGGGGGGGGGGGGGGGGGGGGGGGGGGGGGGGGGGGGFGGGGGGGGGGGGGGGGGGGGGGGGGGGGGGGGGGGGGGGGGGGGGGGGGGGGGGGGGGGGGGGGGGGEEGGFGFGGGGGGGGGGGGGGGGGGGGGFFFFFFFFFFFFEFFFFFFFFFFFFF?DFBBFBFFFFC<FDFFFFFFFFFBB<;0>FFFFFFFFFB?>AF>1<?>DFBB036>>>?:??6?B:(3(,(:2.
@M04999:289:000000000-L3R54:1:1101:4095:12643 2:N:0:411
CGGGGACTACAAGGGTATCTAATCCTGTTTGCTCCCCACGCTTTCGCATCTCAGCGTCAGTATCTGTCCAGAAGGCCGCCTTCGCCACCGGTATTCCTCCACATCTCTACGCATTTCACCGCTACACGTGGAATTCTACCTTCCTCTACAATACTCCAGATAACCAGTTTTAAGTGCAATTCCCAGGTTGAGCCCGGGGCTTTCACATCTAACTTAATTATCCGCCTACATGCCCTTTACGCCCAGTCATTCCGATTAACGCTCGCACCCTCCGTATTACCGCTGCTGCTGGCACGGAGTT
+
CCCCC7F6FG<6FFBFEFGFGFFFFDFFGC<FGGGCGGGEGGECGGDCEGGFFGFCFEFGGFG9FFEFGGCFE@FCFFEGGGGGGGGEFGEGEG,CFFGGGF<EFGGGGGDC@EGFFGGGGCCGG9,FFGD@:@EDC;CFDGG8FFCC9,E9ADFGFGGGGGDFDDDG8EEF8DDCBCFFGG=@DFFGCGD?EEFGGGGGFFAFFCF+):<6.:B=4F>48?*625=(-(/93;@F@@E=0?6;;@E<4)/15;0((,4;?63<B0(4(43660(((.-691((41)34>)(44<?0(((.
@M04999:289:000000000-L3R54:1:1101:29470:12670 2:N:0:411
AGGCGGACTACTCGGGTATCTAATCCTGTTTGCTCCCCACGCTTTCGCATCTCAGCGTCAGTATCTGTCCAGAAGGCCGCCTTCGCCACCGGTATTCCTCCACATCTCTACGCATTTCACCGCTACACGTGGAATTCTACCTTCCTCTACAATACTCCAGATAACCAGTTTTAAGTGCAATTCCCAGGTTGAGCCCGGGGCTTTCACACCTAACTTAATTATCCGCCTACATGCCCTTTACGCCCAGTCATTCCGATTAACGCTCGCACCCTCCGTATTACCGCGGCTGCTGGCCCGGAGT
+
@BBCCCFFGGGAFFC@EBEG9FFGFAFGGFGGGGGGFGGGGDECDEGGGCFCFFF?CCFGGGGGGGGGGGGGGFGFGGGDGGGGGGGGDCFGEGFAC<FGGGGFED=FGGGGGGCGEFFGGGGGGGGGGGG7BDCGFDGGGGFGGGGGGG=DGGGGGGDFFGGGG8?FGAFGGGFFFFFDFGC9:ACGGGG??D695@>D*0;FF6BB=@DEEFFFB@CCAC?C<1@?D@E?6@4((83AEFF662=@<AA9<9?12(4<AFF:(492>;6::<B?0:8:>A024;96B<,)((((--4,-
@M04999:289:000000000-L3R54:1:1101:18525:12682 2:N:0:411
GACTACTGGGGTATCTAATCCTGTTTGCTCCCCACGCTTTCGCATCTCAGCGTCAGTATCTGTCCAGAAGGCCGCCTTCGCCACCGGTATTCCTCCACATCTCTACGCATTTCACCGCTACACGTGGAATTCTACCTTCCTCTACAATACTCCAGATAACCAGTTTTAAGTGCAGTTCCCAGGTTGAGCCCGGGGCTTTCACACCTAACTTAATTATCCGCCTACATGCCCTTTACGCCCAGTCATTCCGATTAACGCTCGCACCCTCCGTATTACCGCGGCTGCTGGCACGGAGTTAGCC
+
CCCCCGGGGGGGEGGGGGGFGGGGGGGGGGGGCFGGGGGGGGGGGGFFGGGGGGGGGGGGGGGGGGGGGGGGGGGGGGGG>FGGGGGGGGGGGGGGGGGFGGGGGGGDFGGGGGGGGGGGGGGGGGGGGGGGGGGGGGGGGGGGGGGGGGGGGGGDFGGGGGGGFGFGFGGGGGGGFGFGGG?DGGGGGGGGGGCG>FGGFFFFBAFFBCEFFFFFF=FDFFFFDFFCBBFEFFFFFFFF@?EEEEEEE@D@(6CCF@??FFFFFFBFFBF?F:<A9176(439:023:(<BF69?::4<3
@M04999:289:000000000-L3R54:1:1101:12630:12687 2:N:0:411
GTTGGACTACCGGGGTATCTAATCCTGTTTGCTCCCCACGCTTTCGCATCTCAGCGTCAGTATCTGTCCAGAAGGCCGCCTTCGCCACCGGTATTCCTCCACATCTCTACGCATTTCACCGCTACACGTGGAATTCTACCTTCCTCTACAATACTCCAGATAACCAGTTTTAAGTGCAATTCCCAGGTTGAGCCCGGGGCTTTCACACCTAACTTAATTATCCGCCTACATGCCCTTTACGCCCAGTCATTCCGATTAACGCTCGCACCCTCCGTATTACCGCGGCTGCTGGCACGGAGTT
+
CCCCCGGGGGGGGGGEGGGGGGGGGGGGGGGGGGGGGGGGGGGGGGGGDGGGGGGGGGGGGGGGGGGGGGGGGGGGGGGEGGGGGGGGGGGGGFGGGGGGGGGGGGGGGGGGGGDGGGGGGGEGGGGGGGGGGCEFGGGGGGGGGGGFGGFGGGGGGGGGGGGGGGGFG8FGGGGGFGFGGGGGGGGGGGGGGGGGGGGD>FFFFFFFFDFFFACFEFFFFF?DDFD?FFFFFEFFDFFFFDFFFFF@E?E)<;??:BAAF>:<FF>FFFFFFFBFBFA<A?9(461>:?0:?0>61>9(.
@M04999:289:000000000-L3R54:1:1101:22180:12698 2:N:0:411
CGGACTACTAGGGTATCTAATCCTGTTTGCTCCCCACGCTTTCGCATCTCAGCGTCAGTATCTGTCCAGAAGGCCGCCTTCGCCACCGGTATTCCTCCACATCTCTACGCATTTCACCGCTACACGTGGAATTCTACCTTCCTCTACAATACTCCAGATAACCAGTTTTAAGTGCAATTCCCAGGTTGAGCCCGGGGCTTCCACACCTACCTTAATTATCCGCCTACATGCCCTTTACGCCCATTCATTCCGATTGACGCTCGCACCCTCCGTATTACCGCGGCTGCTGGCACGGAGTT
+
CCCCCFGFGCEGGFFGFGGGGGGFGGGGGGGGGGGFGGGGCFGGGCBFFGGGGGGGGGGGGGGGGGGGGGGGCFGGGGGEGGGGGGFGGGGGGGGGGCFGGFGDGAEGGGGGGGFAFAFGGGGGGGGGGDG9FGGGGGFEDGGGGGGG?EGDFGGGGG8=FGGGGGGCGGGFFFGGFGFGGGGGDDFGCGC?FGGGGGCCAA:AFFEA@):=CFF>EFFFF2@@F@DBCC=BBE@E3CFF@BD(.7?<?CEE7<D;E<7<<B;>;B9?BB<7(,2.<AAFF>0;BB(34,:<38966?<
@M04999:289:000000000-L3R54:1:1101:23037:12712 2:N:0:411
GGACTACTCGGGTATCTAATCCTGTTTGCTCCCCACGCTTTCGCATCTCAGCGTCAGTATCTGTCCAGAAGGCCGCCTTCGCCACCGGTATTCCTCCACATCTCTACGCATTTCACCGCTACACGTGGAATTCTACCTTCCTCTACAATACTCCAGATAACCAGTTTTAAGTGCAATTCCCAGGTTGAGCCCGGGGCTTTCACACCTAACTTAATTATCCGCCTACATGCCCTTTACGCCCAGTCATTCCGATTAACGCTCGCACCCTCCGTATTACCGCGGCTGCTGGCACGGAGTTAGC
+
CCCCCGGGGGGGGGGGGGGGGGGGGGGGGGGGGGGGGGGGGGGGGGGGGGGGGGGGGGGGGGGGGGGGGGGGGGGGGGGGGGGGGGGGGGGGGGGGGGGGGGGGGGGGGGGGGGGGGGGGGGGGGGGGGGGGGGGGGGGGGGGGGGGGGGGGGGGGGGGGGGGGGGGGFGGGGGGGFGFGGGGGGGGGGGGGGGGGGGGGFFFFFFFFEFFFFFFFEFFFFFF?FFFFFFEFFFFFFD;;:FFFF@FFFF@@?DFFFDFFFFFFBBBFFFFF?FFFD<:F9>>FB???:??7B9>9:?F<6
@M04999:289:000000000-L3R54:1:1101:14244:12738 2:N:0:411
AGGGACTACACGGGTATCTAATCCTGTTTGCTCCCCACGCTTTCGCATCTCAGCGTCAGTATCTGTCCAGAAGGCCGCCTTCGCCACCGGTATTCCTCCACATCTCTACGCATTTCACCGCTACACGTGGAATTCTACCTTCCTCTACAATACTCCAGATAACCAGTTTTAAGTGCAATTCCCAGGTTGAGCCCGGGGCTTTCACACCTAACTTAATTATCCGCCTACATGCCCTTTACGCCCAGTCATTCCGATTAACGCTCGCACCCTCCGTATTACCGCGGCTGCTGGCACGGAGTT
+
CCCCCGGGGGGGGGGGGGGGGGGGGGGGGGGGGGGGGGGGGGGGGGGGGGGGGGGGGGGGGGGGGGGGGGGGGGGGGGGGGGGGGGGGGGGGGGGGGGGGGGGGGGGGGGGGGGGGGGGGGGGGGGGGGGGGGGGGGGGGGGGGGGGGGGGGGGGGGGGGGGGGGGGGGGGGGGGGFGFGGGGGGGGGGGGGGGGDGDGGFFFFFFFFFFFFFFFFFFFFFEFFFFFFFFFFFFFFF<EFFFFFFFFFFEFFFDF6<EFF922249>9421<B4(4?AA9<6>FFBFFFF::B?<(-7?B
@M04999:289:000000000-L3R54:1:1101:7323:12746 2:N:0:411
GTTCGGACTACTAGGGTATCTAATCCTGTTTGCTCCCCACGCTTTCGCATCTCAGCGTCAGTATCTGTCCAGAAGGCCGCCTTCGCCACCGGTATTCCTCCACATCTCTACGCATTTCACCGCTACACGTGGAATTCTACCTTCCTCTACAATACTCCAGATAACCAGTTTTAAGTGCAATTCCCAGGTTGAGCCCCGGGCTTTCACACCTAACTTAATTATCCGCCTACATGCCCTTTACGCCCAGTCATTCCGATTAACGCTCGCACCCTCCGTATTACCGCGGCTGCTGGCACGGAGT
+
CCCCCGGGGGGGGGGGGGGGGGGGGGGGGGGGGGGGGGGGGGGGGGGGGGGGGGGGGGGGGGGGGGGGGGGGGGGGGGGGGGGGGGGGGGGGGDGGGGGGGGGGGGGGGGGGGGGGGGGGGGGGGGGGGGGGGGGGGGGGGGGGGGGGGGGFGGGFGGGGGGGGGGGGGGGGGGGGFGFGGGGGGGGGGGGGGGGGGGGGFFFFFFFFFF@EFFFFFFFFFFFFFFFFFFFFFFFFFFFFFFFFF;?;=FFFFFFFFDDFFFFFFFFFFFFFFFF:?B:<<<6999>6908::?()(-(4-
@M04999:289:000000000-L3R54:1:1101:1805:12791 2:N:0:411
GACTACCCGGGTATCTAACCCTGTTCGCTACCCATGCTTTCGAACCTCAGCGTCAGTTACAGACCAGAGAGCCGCCTTCGCCACTGGTGTTCTTCCATATATCTACGCATTCCACCGCTACACATGGAGTTCCACTCTCCTCTTCTGCACTCAAGAAAAACAGTTTCAGCTGCACTTCCCCGGTTAAGCCGAGGGCTTTCACAGCTGACTTGTTCTCCCGCCTGCGTTCGCTTTACGCCCAATAAATCCGGACAACGCTTGCCACCTACGTATTACCGCGGCTGCTGGCACGTAGTTAGCC
+
CCCCCGGGGGGGGGGGGGGGGGGGGGGGGGGGGGGGGGGGGGGGGGGGGGGGGGGGGGGGGGGGFGGGGGGGGGGGGGGGGGGGGGGGGGGGGGGGGGGGFGGGGGGGGGGGGGGGGGGGGGGGGFGGGGGGGGGGGGGGGGGGGGFDGGGGGGGGCGGGGG?GGFGGGGGGFGGGFCDDGGDGGDG7FGGGGGDDCCF>FFFFFFFFFFFFFFFF?FA@EF?D;6@DFF@FFF9;?DFFF0@3=C>FF>6?>13?BBBFFF:DFB??BBF?A8<4ABF;9B>F??F?04?BB088:AB24
@M04999:289:000000000-L3R54:1:1101:27603:12809 2:N:0:411
GACTACTCGGGTATCTAATCCTGTTCGCTCCCCACGCTTTCGTCCATCAGCGTCAATCGGTATTTAGTAACCTGCCTTCGCAATCGGGGTTCTGTGTAATATCTATGCATTTCACCGCTACACTACACATTCCAGCTACTTCAATACTATTCAAGATTAACAGTATCAACGGCAGTTCTACAGTTAAGCTGCAGGTTTTCACCGCTGACTTATCAACCCGCCTACGGACCCTTTAAACCCAATAAATCCGGATAACGCTCGCATCCTCCGTATTACCGCGGCTGCTGGCACGGAGTTAGCC
+
CCCCCGGGGGGGGGGGGGGGGGGGGGGGGGGGGGGGGGGGGGGGGGGGGGGGGGGGGGGGGGGGGGGGGGGGGGGGGGGGGGGGGGGGGGGGGGGGGGGGGGGGGGGGGGGGGGGGGGGGGGGGGGGGGGGGGGGGGGGGGGGGGGGGGGGGGGGGGGGGGGGGGGGGGGGGGGGGFFFGGGGGGGGGGGGGGGGDGGGGFFFFEFFFFFFFFFFFFFFFFFFFFFFFFBFDFFFFEFFFFFFFFFFFFFFFFFFFDFD;>9F?4?<ABFFFF>AFA0;9>F>>?7>FF<??>6>F:A9A3
@M04999:289:000000000-L3R54:1:1101:17529:12853 2:N:0:411
CGGCGACTACAGGGGTATCTAATCCTGTTCGCTACCCATGCTTTCGAACCTCAGCGTCAGTTACAGACCGGAGAGCCGCCTTCGCCACTGGTGTTCTTCCATATATCTACGCATTCCACCGCTACACATGGAGTTCCACTCTCCTCTTCTGCACTCAAGAAAAACAGTTTCAGCTGCACTTCCCCGGTTAAGCCGAGGGCTTTCACAGCTGACCTGTTCTCCCGCCTGCGTTCGCTTTACGCCCAATAAATCCGGACAACGCTTGCCACCTACGTATTACCGCGGCTGCTGGCACGTAGTT
+
CCCCCGGGEGGGGGGGGGGGGGFGFGGGFGGGGGGGGGGGGGGGGGGGGGGGGGGGGGGGGGGGGGGGGGGGGGGGGGGDGGGGGGGGGGGGGGGGGGGGGGGGGGFGGGGGGGGFGFGGGGGGGGGGGGGGGGFGGGFGGG?DFGDGGGGGGGGGGGGCFGGGDGFGCG7FGFGGFGFFFCFGGGEEGGGGGGGGGGGG);6BFFFFDFF5=FFF96F?FE@FFFFFFFDFFFFF0:AB?FFB<B?F>AFFFFFFFFFFB9BFF?04<?057?B?20<<>?>6>B;96:?F?B2::7:1.
@M04999:289:000000000-L3R54:1:1101:25589:12860 2:N:0:411
GACTACTGGGGTATCTAATCCTGTTCGCTCCCCACGCTTTCGTCCATCAGCGTCAATCGGTATTTAGTAACCTGCCTTCGCAATCGGGGTTCTGTGTAATATCTATGCATTTCACCGCTACACTACACATTCCAGCTACTTCAATACTATTCAAGATTAACAGTATCAACGGCAGTTCTACAGTTAAGCTGCAGGTTTTCACCGCTGACTTATCAACCCGCCTACGGACCCTTTAAACCCAATAAATCCGGATAACGCTCGCATCCTCCGTATTACCGCGGCTGCTGGCACGGAGTGAGCC
+
CCCCCGCFGGG@FFDGE<FFDGFGGGGGGGGGG<FGGG@FGEGGG:EFGGGGGGGDGGFGCEEF<FFFFGAFGGGGFFGGGEGGGGGDG+=F<AF<FFFFAFA<E@FGGA<AFGCFGGGGGGGGDGGGFGEF;=FGGGGGGGGADGGGF8EGDGC8FEGAEGGGGGGGGGGDG>D=DFBGGGGGFGFFGGGGEC9C78C;CFFF5<DE@@A;E@AA=FFA5@2>BFFDFFFDDBE<97(=<;3@3CEFEBB1(4>7;9@D@>>FF:?7?;:?B><AF<02(((43:?>0(5<0,9B()8?<
@M04999:289:000000000-L3R54:1:1101:28908:12872 2:N:0:411
GGACTACCGGGGTATCTAATCCTGTTCGCTACCCATGCTTTCGAACCTCAGCGTCAGTTACAGACCAGAGAGCCGCCTTCGCCACTGGTGTTCTTCCATATATCTACGCATTCCACCGCTACACATGGAGTTCCACTCTCCTCTTCTGCACTCAAGAAAAACAGTTTCAGCTGCACTTCCCCGGTTAAGCCGAGGGCTTTCACAGCTGACTTGTTCTCCCGCCTGCGTTCGCTTTACGCCTAATAAATCCGGACAACGCTTGCCACCTACGTATTACCGCGGCTGCTGGCCACTAGTTAGC
+
CCCCCFGGFEEEFEEGGGGGGGGGFFAFG,86CFGGGGGGEFEFFGGGGFGGGCGGCF9@EGGAEDCFCFDFCFGGGEGFGGGGG<=BFGG7?CFFDGGFGFDFGFGGGE:FAF9EFGDGFGCFFGGG8,AEFGCFDF=DFDGFFGGDGFGGFEEEGG?FGEDCDFGGGCAA88DGBFFC?CDEGGEFGGGGDE*9DGGGFAFF>FFFBBFF3BFFFFF=?BFFFFB?60?B;0=37((=(6)76444<?;>(270(((,2,((6<6(:?B7)6.)69,-4;9,((,).-.((.().:4))
@M04999:289:000000000-L3R54:1:1101:4142:12874 2:N:0:411
TAGCGACTACACGGGTATCTAATCCTGTTTGCTCCCCACGCTTTCGCATCTCAGCGTCAGTATCTGTCCAGAAGGCCGCCTTCGCCACCGGTATTCCTCCACATCTCTACGCATTTCACCGCTACACGTGGAATTCTACCTTCCTCTACAATACTCCAGATAACCAGTTTTAAGTGCAGTTCCCAGGTTGAGCCCGGGGCTTTCACGCCTAACTTAATTATCCGCCTACATGCCCTTTACGCCCAGTCATTCCGATTAACGCTCGCACCCTCCGTATTACCGCGGCTGCTGGCACGGAGTT
+
CCCCCGGGGGGGGGGGGGGGGGGGGGGGGGGGGGGGGGGGGGGGGGGGGGGGGGGGGGGGGGGGGGGGGGGGGGGGGGGGGGGGGGGGGGGGEGFGGGGGEGGGGGGGGGGGGGGGGGGGGGGGGGGGGGGGGGGGGGGGGGGGGGGGGGGGGGGGGFGGGGGGGGGGGGGGGGGGFGFGGGGGGGGFFGGFGGGGGGGGFFFFFFFFFFFB:CFF9FACFECDDFFFFEFFEF@FDEFFFFFFF;1;>C?CE8?F(4<B69BFBFF9;,,-3330:>BAF06(7;17?70>:(4?013?1
@M04999:289:000000000-L3R54:1:1101:9035:12875 2:N:0:411
CTTGACTACCGGGGTATCTAATCCTGTTCGCTCCCCACGCTTTCGTCCATCAGCGTCAATCGGTATTTAGTAACCTGCCTTCGCAATCGGGGTTCTGTGTAATATCTATGCATTTCACCGCTACACTACACATTCCAGCTACTTCAATACTATTCAAGATTAACAGTATCAACGGCAGTTCTACAGTTAAGCTGCAGGTTTTCACCGCTGACTTATCAACCCGCCTACGGACCCTTTAAACCCAATAAATCCGGATAACGCTCGCATCCTCCGTATTACCGCGGCTGCTGGCACGGAGTT
+
CCCCCGGGGGGGGGGGGGGGGGGGGGGGGGGGGGGGGGGGGGGGGGGGGGGGGGGGGGGGGGGFGGGGGGGGGGGGGGGGGGGGGGGGGGGGGGGGGGGGGGGGGGGGGGGGGGGGGGGGGGGGGGGGGGGGGGGGGGGGGGFGGGGGGGGGGGGGGGGGGGGGGGGGGGGGGGGGFGFGGGGGGGGGGGGGGGGGGCFGFFFFFF>DFFBFFFFFEFFFFFFFFFFFF==>BFFFFFEFFFFF?@FFFFFEFB;DF)8:>FFB>>?BFFDF>FFF?ABD1;>B999:BF2:17?B10:?
@M04999:289:000000000-L3R54:1:1101:17343:12895 2:N:0:411
AGGACTACACGGGTATCTAATCCTGTTTGCTCCCCACGCTTTCGCATCTCAGCGTCAGTATCTGTCCAGAAGGCCGCCTTCGCCACCGGTATTCCTCCACATCTCTACGCATTTCACCGCTACACGTGGAATTCTACCTTCCTCTACAATACTCCAGATAACCAGTTTTAAGTGCAATTCCCAGGTTGAGCCCGGGGCTTTCACACCTAACTTAATTATCCGCCTACATGCCCTTTACGCCCAGTCATTCCGATTAACGCTCGCACCCTCCGTATTACCGCGGCTGCTGGCACGGAGTTAC
+
CCCCCFGGGGGGGGGGGGGGGGGGGGGGGGGGGGGGGGGGGGGGG>FGFGGGGGGGGGGGGGGFFFGFGGGGGGGGGGGGGGDEEGGGGGGGGGFGGGGGG@FEGGGGGGGGGGGGGGGGGGGGGGGGGGGGGFGDGCGGGGGGGGGGGGGGGGGGCGDGGGGGGGGGGGGGDAFGFGFGGGGGGGGGG6FGGGEGGGGGFFFFFF?AEEFEE4FFFFFEFFDFFFFEFCE8@;@E<<;AFF<?EF<EFCEF;@;@CCFFFF902;BF6<BFFFB>BFA(32697;BFB06?><993(44)
@M04999:289:000000000-L3R54:1:1101:19930:12914 2:N:0:411
GACTACTCGGGTATCTAATCCTGTTCGCTCCCCACGCTTTCGCTCCTCAGCGTCAGTGACGGCCCAGAGACCTGCCTTCGCCATCGGTGTTCTTCCCGATATCTACACATTCCACCGTTACACTGGGAATTCCAGTCTCCCCTACCGCACTCCAGTCCGCCCGTACCCGGCGCCGATCCACCGTTGAGCGATGGACTTTCACACCAGACGCGACGAACCGCCTACGAGCTCTTTACGCCCAATAAATCCGGATAACGCTTGCACCCTCCGTATTACCGCGGCTGCTGGCACCTCGTTAGCC
+
CCCCCGGGGGGGGGGGGGGGGGGGGGGGGGGGGGGGGGGGGGGGGGGGGGGGGGGGGGGGGGGGGGGGGGGGGGGGGGGGGGGCGGGGGGGGGGGGGGGGGGGGGGGGGGGGGGGGG?FGGGGGGGGGGGGGGGGGGGGGGGG?GGGGGGGGGGGFGGD>EEGGGGGGGGGGGGGEEGF4C<GCGGGFGE8*1A7<FGGGFFFFFFFFFFB96@:>2>37EF?:FF6<F>?B<AFFFFFF:<??7BAA?>>0:6AF?>B?BFFFFB?2:-,.87A>ABFB0>(((34?B()(((-(-1,64
@M04999:289:000000000-L3R54:1:1101:5803:12932 2:N:0:411
GGTAAGACTACAAGGGTATCTAATCCTGTTTGCTACCCACGCTTTCGAGCATGAACGTCAGTGTTATCCCAGGAGGCTGCCTTCGCCATCGGTATTCCTCCACATCTCTACGCATTTCACTGCTACACGTGGAATTCTACCTCCCTCTGACACACTCTAGTTAGACAGTTTCAAATGCACGTCCCAAGTTGAGCTCGGGGATTTCACATCTGACTTATCTAACCGTCTGCGCTCGCTTTACGCCCAGTAATTCCGATTAACGCTCGCACCCTACGTATTACCGCGGCTGCTGGCACGTAGT
+
CCCCCGGGGGGGGGGGGGGGGGGGGGGGGGGGGGGGGGGGGGGGGGGGGGGGGGGGGGGGGGGGGGGGGGGGGGGGGGGGGGGGGGGGGGGGGGGGGGGGGGGGGGGGGGGGGGGGGGFGGGGGGGGGGGGGGGGGFGGGFFFFGGGGGGGGGGGGGGGGGGGFGGGGGGGGGFGGFGFGGGGGGF?FGGGGGGGGGGGGBBFFFFFFFFFFFFFFFFFFFFFF5@ABBF>BBF>@FB>C=@F>9(=E3<ECF338;@@CE@F?DB@9391?011:D<?<FF?B>B09;??B(0:><:(44
@M04999:289:000000000-L3R54:1:1101:7327:12984 2:N:0:411
CGCGACTACTCGGGTATCTAATCCTGTTTGCTCCCCACGCTTTCGCATCTCAGCGTCAGTATCTGTCCAGAAGGCCGCCTTCGCCACCGGTATTCCTCCACATCTCTACGCATTTCACCGCTACACGTGGAATTCTACCTTCCTCTACAATACTCTAGTTAACCAGTTTTAAGTGCAATTCCTAGGTTGAGCCCAGGGCTTTCACACCTAACTTAATTATCCGCCTACATGCCCTTTACGCCCAGTCATTCCGATTAACGCTCGCACCCTCCGTATTACCGCGGCTGCTTGCACGGAGTTT
+
CCCCCGGDGGGGGGFGGGGGGG9EFFFFGGGFFFGGGGGGGGFFEGFCFDFGGGGGGGGGGGGGGGCEGGDGFCGGGGGGGGGGGGGDGGGFGGGGGGGDGF=FEGGGGGGGGC?FFG:@CEEGGGGGGGD:FFGGGGGGGGGGGGGGGFFD?=E8FFED=DCFFFGGGGF?EFFFFGFGGFFGGFGF6EG6?DFGGCD>FFFFFAFFD=5BFFF8E9FEFF>9@@FF2?CFF(7:>4>8?F9(3@EFEECCEF@<(?96(/,24,-7BFF?9<08?FA>B009>;(:>).44<2901(4)
@M04999:289:000000000-L3R54:1:1101:8919:13013 2:N:0:411
GGTTGGACTACTAGGGTATCTAATCCTGTTTGCTCCCCACGCTTTCGCATCTCAGCGTCAGTATCTGTCCAGAAGGCCGCCTTCGCCACCGGTATTCCTCCACATCTCTACGCATTTCACCGCTACACGTGGAATTCTACCTTCCTCTACAATACTCCAGATAACCAGTTTTAAGTGCAATTCCCAGGTTGAGCCCGGGGCTTTCACACCTAACTTAATTATCCGCCTACATGCCCTTTGCGCCCAGTCATTCCGATTAACGCTCGCACCCTCCGTATTACCGCGGCTGCTGGCACGGAGT
+
CCCCCGGGGGGGGGGGGGGGGGGGGGGGGGGGGGGGGGGDGGGGGGGGGGGGGGGGGGGGGGGGGGGGGGGGGGGGGGGGGGGGGGGGGGGGGGGGGGGGGGGG?FGGGGGGGGGGGGGGGGGGGGGGGGGGGGGGGGGGGGGGGGGGGGGGGGGGGGGGGGGGGFEGFGGGGGGGFGFGGFGGGGGGGGGGGGGGGGDDEEFFFFFFFFBEEFFFFFFEFF<CFFFFFFEFFFFF1;@=E@F@;?<EEECEE?E0:(63>?FF?19>B>B???6:B:?FAFB>>62;FB0576<F10(4-
@M04999:289:000000000-L3R54:1:1101:17575:13017 2:N:0:411
AGACTACCGGGGTATCTAATCCTGTTTGCTCCCCACGCTTTCGCATCTCAGCGTCAGTATCTGTCCAGAAGGCCGCCTTCGCCACCGGTATTCCTCCACATCTCTACGCATTTCACCGCTACACGTGGAATTCTACCTTCCTCTACAATACTCCAGATAACCAGTTTTAAGTGCAGTTCCCAGGTTGAGCCCGGGGCTTTCACACCTAACTTAATTATCCGCCTACATGCCCTTTACGCCCAGTCATTCCGATTAACGCTCGCACCCTCCGTATTACCGCGGCTGCTGGCACGGAGTTAGC
+
<CCCCGGFGGGGGGGGGFGGGGGFGGGFFFGFFGGGEGFEGECGGGGFGGGGGFEEGFGCFGGFFEFF9EFE@EFGCCFFF,CBFG@FECFGEBFG@<FGFGDDGFFGGEGGGGGGG7FGGG:FGGFGGEG:FFGGFG8=FDFGGFGGGGEG,@DEFGFCG8D8@==CFGFE3=?CC<F+A?9@EFE8ECFGG54/*;*@FFF6;BFFEB4CEAB8<=C4B=55?@;3.4=;;8;E4;6>;@D3=4C)<E(((44:)49(41(9>60:BB(41(5669:719((-4:7(13,4(-(42<26
@M04999:289:000000000-L3R54:1:1101:9040:13029 2:N:0:411
AGACTACTAGGGTATCTAATCCTGTTTGCTCCCCACGCTTTCGCATCTCAGCGTCAGTATCTGTCCAGAAGGCCGCCTTCGCCACCGGTATTCCTCCACATCTCTACGCATTTCACCGCTACACGTGGAATTCTACCTTCCTCTACAATACTCCAGATAACCAGTTTTAAGTGCAATTCCCAGGTTGAGCCCGGGGCTTTCACACCTAACTTAATTATCCGCCTACATGCCCTTTACGCCCAGTCATTCCGATTAACGCTCGCACCCTCCGTATTACCGCGGCTGCTGGCACGGAGTTAGC
+
CCCCCGGGGGGGGGGGGGGGGGGGGGGGGGGGGGGGGGGGGGGGGGGGGGGGGGGGGGGGGGGGGGGGGGGGGGGGGGGGGGGGGGGGGGGGGGGGGGGGGGGGGGGGGGGGGGGGGGGGGGGGGGGGGGGGGGGGGGGFGGGGGGGGGGGGGGGGGGGGGGGGGGGGGGGGGGGGFGFDGGGFGGGGGGGGGGGGGGGGFFFFFFFFFDECFFFFFFFFFFFFDFFFFFEDFFFFFFFBBFF;@EEEEEFFFD@CF;@@F9BBFBBFFFBF<B:AAAFB>;BBBFB:?F?FF9>9?FAA6
@M04999:289:000000000-L3R54:1:1101:6307:13030 2:N:0:411
GCGACTACACGGGTATCTAATCCTGTTTGCTCCCCACGCTTTCGCATCTCAGCGTCAGTATCTGTCCAGAAGGCCGCCTTCGCCACCGGTATTCCTCCACATCTCTACGCATTTCACCGCTACACGTGGAATTCTACCTTCCTCTACAATACTCCAGATAACCAGTTTTAAGTGCAATTCCCAGGTTGAGCCCGGGGCTTTCACACCTAACTTAATTATCCGCCTACATGCCCTTTACGCCCAGTCATTCCGATTAACGCTCGCACCCTCCGTATTACCGCGGCTGCTGGCACGGAGTT
+
CCCCCGGGGGGGGGGGGGGGGGGGGGGGGGGGGGGGGGGGGGGGGGGGGGGGGGGGGGGGGGGGGGGGGGGGGGGGGGGGGGGGGGGGGGGGGGGGGGGGGGGGGGGGGGGGGGGGGGGGGGGGGGGGGGGGGGGGGGGGGGGGGGGGGGGGGGGGGGGGGGGGGGGGGGGFGGGGFGFGGGGGGGGGGGGGGGGGGGGGFFFFFFFFFFFFFFFFFFFEFFFFFFFFFFFEFFFFFFFF@>FFEEFECFFFF;;;<>?BFFFFFFFBBFB92<:BBA<6>B1263::??03?(27(8:
@M04999:289:000000000-L3R54:1:1101:25450:13031 2:N:0:411
ATATTGACTACCCGGGTATCTAATCCTGTTCGCTCCCCACGCTTTCGCTCCTCAGCGTCAGTGACGGCCCAGAGACCTGCCTTCGCCATCGGTGTTCTTCCCGATATCTACACATTCCACCGTTACACCGGGAATTCCAGTCTCCCCTACCGCACTCCAGTCCGCCCGTACCCGGCGCCGATCCACCGTTAAGCGATGGACTTTCACACCAGACGCGACGAACCGCCTACGAGCTCTTTACGCCCAATAAATCCGGATAACGCTTGCACCCTACGTATTACCGCGGCTGCTGGCACGTAGT
+
CCCCCGGGGGGGGGGGGGGGGGGGGGGGGGGGGGGGGGGGGGGGGGGGGGGGGGFGGGGGGGGGGGGGGGGGGGGGGGGGGGGGGGGGGGGGGGGGGGGGGGGGGGGGGGGGGGGGGGGGGGGGGGGGGGGGGGGGGGGGGGGGGGGGGGGGGGGGGGGGGGGGGGG>GGGGGGDGFDBGCGGGGGGGGGCG?FGGGGGFFFFFCFFFFFFBFF5>9>E>DFFFFFB:B?:6<BFDFFFFAFF02?F??AFFFFFFFF(6?B;BF(8<?FFFBFF02<BFFA?66(19B?>::003::?F8
@M04999:289:000000000-L3R54:1:1101:11653:13041 2:N:0:411
GGACTACCGGGGTATCTAATCCTGTTTGCTCCCCACGCTTTCGCATCTCAGCGTCAGTATCTGTCCAGAAGGCCGCCTTCGCCACCGGTATTCCTCCACATCTCTACGCATTTCACCGCTACACGTGGAATTCTACCTTCCTCTACAATACTCCAGATAACCAGTTTTAAGTGCAGTTCCCAGGTTGAGCCCGGGGCTTTCACACCTAACTTAATTATCCGCCTACATGCCCTTTACGCCCAGTCATTCCGATTAACGCTCGCACCCTCCGTATTACCGCGGCTGCTGGCACGGAGTTAGC
+
CCCCCGGGGGGGGGGGGGGGGGGGGGGGGGGGGGGGGGGGGGEGGGGDFGGGGGGGGGGGGGGGGGGGGGGGGGGGGGGGGGGGGGGGFGGGGGGGFGGGGGGGGGGGGGGGGGGGGGGGGGGGGFGFGGGGGGGGGGGGGGGGGGGFGGGGGGGGGGGGGGGGDGDFGGGGGGGGBGFGGGGGGGGGGGGGGGDDG4?GAFEF>AFFEFFFFFFCFFF44>@DFF1C65EFF@@EF1?EF?F17>CEEFF?@:?FAF6:1;FFF>?((818BBF24<:B>;>>;??:?:(5:>602:)4-
@M04999:289:000000000-L3R54:1:1101:25490:13043 2:N:0:411
GATGGGACTACACGGGTATCTAATCCTGTTTGCTCCCCACGCTTTCGCATCTCAGCGTCAGTATCTGTCCAGAAGGCCGCCTTCGCCACCGGTATTCCTCCACATCTCTACGCATTTCACCGCTACACGTGGAATTCTACCTTCCTCTACAATACTCCAGATAACCAGTTTTAAGTGCAATTCCCAGGTTGAGCCCGGGGCTTTCACACCTAACTTAATTATCCGCCTACATGCCCTTTACGCCCAGTCATTCCGATTAACGCTCGCACCCTCCGTATTACCGCGGCTGCTGGCACGGAGT
+
CCCCCGGGGGGGGGGGGGGGGGGGGGGGGGGGGGGGGGGGGGGGGGGGGGGGGGGGGGGGGGGGGGGGGGGGGGGGGGGGGGGGGGGGGGGGGGGGGGGGGGGGGGGGGGGGGGGGGGGGGGGGGGGGGGGGDGGGGGFGFGGGGGGGGGGGGGGGGGGDFGGGGGFEGDFGGGGGFGFFGGGGFCGEGGGGGGGGGDC>?BFFFFFFEFFFFFFFFFFFFFEFF=@?>;8CCFFFFF@FC6;11<2.7AEEFFF1?@6>AFBFB>>(36<<661-3:29AFF>B6013<?D>:???69>,
@M04999:289:000000000-L3R54:1:1101:27167:13051 2:N:0:411
AGCGACTACAAGGGTATCTGATCCTGTTTGCTCCCCACGCTTTCGAGCATGAACGTCAGTGTTATCCCAGGAGGCTGCCTTCGCCATCGGTATTCCTCCACATCTCTACGCATTTCACTGCTACACGTGGAATTCTACCTCCCTCTGACACACTCTAGTTTGACAGTTTCAAATGCACGTCCCAAGTTGAGCTCGGGGATTTCACATCTGACTTATCTAACCGTCTGCGCTCGCTTTACGCCCAGTAATTCCGATTAACGCTCGCACCCTACGTATTACCGCGGCTGCTGGCACGTAGTT
+
CCCCCGGGGGGGGGGGGGGGGGGGGGGGGGGGGGGGGGGGGGGGGGGGGGGGGGGGGGGGGGGGGGGGGGGGGGGGGGGGFGGGGGGGGGGGGGGGGGGGGGGGGGGGGGGGGGGGGGGGGGGGGGGGGGGGGGGGGGGGGGGGGGGGGGGGGGGGGGGGGGGGGGGGGGGFGGGGFGFGGCDFGGGFGGGGGGGGGGGGFFFFFFAFFFEE@FFFFFFFFFFFFFBFFFFFFFFFFFFFF9FDDFFFFFFEFD6@FFFFFFFFFFB6?BFF?:7BFAAD?>>09>;FFB:BBF<<?FF<
@M04999:289:000000000-L3R54:1:1101:12492:13053 2:N:0:411
GAAGGACTACTGGGGTATCTAATCCTGTTCGCTACCCATGCTTTCGAACCTCAGCGTCAGTTACAGACCAGAGAGCCGCCTTCGCCACTGGTGTTCTTCCATATATCTACGCATTCCACCGCTACACATGGAGTTCCACTCTCCTCTTCTGCACTCAAGAAAAACAGTTTCAGCTGCACTTCCCCGGTTAAGCCGAGGGCTTTCACAGCTGACTTGTTCTCCCGCCTGCGTTCGCTTTACGCCCAATAAATCCGGACAACGCTTGCCACCTACGTATTACCGCGGCTGCTGGCACGTAGTT
+
CCCCCGGGGGGGGGGGGGGGGFGGGGGFFGGGGGGGGGGFGGGGGGGGGGCGGGGGGGGGGGGGGGGGGGGGGGGGGGGGGGGGGGDGGGGGGFGGGGGGGGGGGGGGGGGGGGGGGGGGGGGGGGGFGGGGGGGGGGGFGGGGGGGGGGGGGGGGGGGGGGGGGGCFFGFGGGGGFGFGGGGGGGGGGGGGGDEGGDGGFFFFFFFF2BB=DFFFFFFFA4@2>BFFFFFFF;BD024ADF9B7=D=ECCE@FFFF9??F96,41?B?:?7:2?FF?AF2:9F>>9>:?D0:0)-.44(.
@M04999:289:000000000-L3R54:1:1101:7015:13070 2:N:0:411
CTTGGGACTACTGGGGTATCTAATCCTGTTCGCTACCCATGCTTTCGAACCTCAGCGTCAGTTACAGACCAGAGAGCCGCCTTCGCCACTGGTGTTCTTCCATATATCTACGCATTCCACCGCTACACATGGAGTTCCACTCTCCTCTTCTGCACTCAAGAAAAACAGTTTCAGCTGCACTTCCCCGGTTAAGCCGAGGGCTTTCACAGCTGACTTGTTCTCCCGCCTGCGTTCGCTTTACGCCCAATAAATCCGGACAACGCTTGCCACCTACGTATTACCGCGGCTGCTGGCACGTAGT
+
CCCCCGGGGGGGGGGGGGGGGGGGGGGGGGGGGGGGGGGGGGGGGGGGGGGGGGGGGGGGGGGGGGGGGGGGGGGGGGGGGGGGGGGGGGGGGGGGGGGGGGGGGGGGGGGGGGGGGGGGGGGGGGGGGGGGGGGGGGGGGGGGGGGGGGGGGGGGGGGGGCFGGGGGGGGGGGGGFGFGGGGGGGGGGGGFDGGDGGGGEFFFFFFFFFFFFFFFFFFFFFFFFFFFDDFFFFFFFFFFFFFFFFF;EEEFB?F>?BFBFFF?BFBFFBFFB?::<B:FBFF>>09>>?F?:08?F:26,
@M04999:289:000000000-L3R54:1:1101:26741:13079 2:N:0:411
GACTACCGGGGTATCTAATCCTGTTTGCTCCCCACGCTTTCGCTCCTCAGCGTCAGTGACGGCCCAGAGACCTGCCTTCGCCATCGGTGTTCTTCCCGATATCTACACATTCCACCGTTACACCGGGAATTCCAGTCTCCCCTACCGCACTCCAGTCCGCCCGTACCCGGCGCCGATCCACCGTTAAGCGATGGACTTTCACACCAGACGCGACGAACCGCCTACGAGCTCTTTACGCCCAATAAATCCGGATAACGCTTGCACCCTACGTATTACCGCGGCTGCTGGCCCGTAGTTAGCC
+
CCCCCGGGGGGGGGGGGFGGGGGGGGGGGGGGGGGGGGGGGGGGGGGGGGGGGGGGGGGGGGGGGGGFGFGGGGGGGGGGGGGGGGGGGGGGGGGGGG:FGGGGGGGGGGGGGGGGGFFGGGGGGDEFEGGGGGDDFDGGGGGGGGGGDGGGGG?FFC>EGECEECCEGEGGGGGDD8?CFGGGEGGGGCCF=E?FGGGGFFFFFFFFBFFF(7>:BFF>FFBF????9>:<4<AA08;D0:2:<2:9:B0(((6>BBB<1??F:B?BFFFF)4<<A:>9079>F?::16(-46(4)))63
@M04999:289:000000000-L3R54:1:1101:8861:13085 2:N:0:411
AGGACTACCAGGGTATCTAATCCTGTTCGCTCCCCACGCTTTCGTCCATCAGCGTCAATCGGTATTTAGTAACCTGCCTTCGCAATCGGGGTTCTGTGTAATATCTATGCATTTCACCGCTACACTACACATTCCAGCTACTTCAATACTATTCAAGATTAACAGTATCAACGGCAGTTCTACAGTTAAGCTGCAGGTTTTCACCGCTGACTTATCAACCCGCCTACGGACCCTTTAAACCCAATAAATCCGGATAACGCTCGCATCCTCCGTATTACCGCGGCTGCTGGCACGGAGTT
+
CCCCCGGGGGGGGGGGGGGGGGGGGGGGGGG8FGGGGGGGGGGGGGGGGGGGGGGGGGGGGGGGGGGGGGGGGGGGGGGGGGGGGGGGGGGGGGGGGGGGGGGGGGGGGGGGGGGGGGGGGGGGGGGGGGGGGGGGGGGGGGGGGGGGGGGGGGGGGGGGGGGGGGGGGGGGGGGGFGFGGGGGGGGGGGGGGGGGGGGGFFFFFEFFFFFFFFFFFFFFFFFFFFFF@FFFFFFFFFFFDFFFF@EFFFFFF;DDEEFBF?>>B?;BFFFBFFFFFFA?6;FFBFFFF?FFFBFF>BB
@M04999:289:000000000-L3R54:1:1101:3703:13098 2:N:0:411
GACTACTGGGGTATCTAATCCTGTTTGCTCCCCACGCTTTCGCATCTCAGCGTCAGTATCTGTCCAGAAGGCCGCCTTCGCCACCGGTATTCCTCCACATCTCTACGCATTTCACCGCTACACGTGGAATTCTACCTTCCTCTACAATACTCCAGATAACCAGTTTTAAGTGCAATTCCCAGGTTGAGCCCGGGGCTTTCACACCTAACTTAATTATCCGCCTACATGCCCTTTACGCCCAGTCATTCCGATTAACGCTCGCACCCTCCGTATTACCGCGGCTGCTGGCACGGAGTTAGCC
+
CCCCCGGGGGGGGGGGGGGGGGGGGGGGGGGGGGGDGGGGGGGGGGGGGGGGGGGGGGGGGGGGGGGGGGGGGGGGGGGGGGGGGGGGCGGGGGGGGGGGGGGGGGGGGGGGGGGGGGGGGGGGGGGGGGGGGGGGGGGGGGGGGGGGGFGGGGGFGGGGGGGGFGGGGGGGGGGGFGFGGFCFFFF?FGGDGGGGGGFGFFFFFFFFFFFFFFFFFF=2?@@DFFFF@EBFFFFFFF;DF1;<EC5CCF@D6;3;19DFFF>FBB<?BB<?:?449?F9,9>B?FF(47?B1(,82<FF?
@M04999:289:000000000-L3R54:1:1101:11599:13103 2:N:0:411
TTCGACTACTCGGGTATCTAATCCTGTTCGCTACCCATGCTTTCGAACCTCAGCGTCAGTTACAGACCAGAGAGCCGCCTTCGCCACTGGTGTTCTTCCATATATCTACGCATTCCACCGCTACACATGGAGTTCCACTCTCCTCTTCTGCACTCAAGAAAAACAGTTTCAGCTGCACTTCCCCGGTTAAGCCGAGGGCTCTCACAGCTGACTTGTTCTCCCGCCTGCGTTCGCTTTACGCCCAATAAATCCGGACAACGCTTGCCACCTACGTATTACCGCGGCTGCTGGCACGTAGTT
+
CCCCCGGGGGGGGGGGGGGGGGGGGGGGGGGGGGGGGGGGGGGGGGGGGGGGGGGGGGGGGGGGGGGGGGGGGGGGGG:FGGGGGGGGGGGGGGGGFGGGGGGGGGGGGGGGGGGGGGGGGGGGGGGGGGGGGGGGGGGGGGGGGGGGGGGGGGGGGGGGGGGGGGGGGGGGGGGGFGFGGGGGGGGGGGFFGGCGGGGGFFFFFFFFFFFFEFFFFFFFFFFFBFFF@FD?;>FF<<CEFFFF03;EFFFFF0?BF6:>BFFFFB<BF??FB?>9:>A>?FF6017??::?7?FF???A
@M04999:289:000000000-L3R54:1:1101:24418:13132 2:N:0:411
GCGACTACTAGGGTATCTAATCCTGTTGGCTCCCCACGCTTTCGCTCCTCAGCGTCAGTGACGGCCCAGAGACCTGCCTTCGCCATCGGTGTTCTTCCCGATATCTACACATTCCACCGTTACACCGGGAATTCCAGTCTCCCCTACCGCACTCCAGTCCGCCCGTACCCGGCGCCGATCCACCGTTAAGCGATCGACCTTCACCCCATACCCGACGAACCGCCTACCAGCTCTTTACGCCCCATTAATCCGGATAAAGCTTGCACCCTACGTATTACCCCGGCTGCTGGCACGTATTTAC
+
C?CCCF6C@C<FGFFEE@CF9EF@EEF9,ECEFGGA::76FGECFGGGF<@CECB@@,;,C;@+@BBB<8@FCFA,AF@FEBCFG@A:FC7=CFAFE<ACF:=>?@@?4?=DG9EA?FC=CCC=AF+8+@::FDF;;>,@3E,6=DGG++@@68EG=E3D@8CC:?959C>**13C4<DDG0?EE5C5*25*2**)*))18;**/;>)(.,((8>B1))7>(3961(()50)5-4A2),7>B(81))6<<A7>?:()).)-.8:2<(43463.)45)-)(419B602>:?1(4(.(-(.5)
@M04999:289:000000000-L3R54:1:1101:10339:13134 2:N:0:411
CTTGACTACCAGGGTATCTAATCCTGTTCGCTACCCATGCTTTCGAACCTCAGCGTCAGTTACAGACCAGAGAGCCGCCTTCGCCACTGGTGTTCTTCCATATATCTACGCATTCCACCGCTACACATGGAGTTCCACTCTCCTCTTCTGCACTCAAGAAAAACAGTTTCAGCTGCACTTCCCCGGTTAAGCCGAGGGCTTTCACAGCTGACTTGTTCTCCCGCCTGCGTTCGCTTTCCGCCCAATAAATCCGGACAACGCTTGCCACCTACGTATTACCGCGGCTGCTGGCACGTAGTTT
+
CCCCCGGGGGGGGGGGGGGGGGGGGGGGGGGGGGGGGGGGGGGGGFGGGGGGGGGGGGGGGGGGGGGGGGGGGGGGGGGGGGGGGGGGGGGGGGGGGGGGGGGGGGGGGGGGGGGGGGGGGGGGGGGGGGGGGGGGGGGGGGGGGGGGGGGGGGGGGGGGGGGGGGGGGGGGGGGGFGFGGGGGGGGGGGGGGGGGGGGGFFFFFFFFFEFFFFFFBFFFFB@FFFFFFF<FDFFFFFFFDFFFFDF<EFFFF>:>FFFFFFBFB?FFFFFFFBFFFFBAFF>F;96?BB2??F?:4:BF)
@M04999:289:000000000-L3R54:1:1101:15380:13152 2:N:0:411
TGTGACTACTGGGGTATCTACTCCTGTTTGCTCCCCACGCTTTCGCATCTCAGCGTCAGTATCTGTCCAGAAGGCCGCCTTCGCCACCGGTATTCCTCCACATCTCTACGCATTTCACCGCTACACGTGGAATTCTACCTTCCTCTACAATACTCCAGATAACCAGTTTTAAGTGCAATTCCCAGGTTGAGCCCGGGGCTTTCACACCTAACTTAATTATCCGCCTACATGCCCTTTACGCCCAGTCATTCCGATTAACGCTCGCACCCTCCGTATTACCGCGTCTGCTGGCCCGGAGTT
+
CCCC@FGCEFDFGGGGGGGGGGGGGFEEGFFFGGGG<FFFFGGF@EECFFGAFFFFGGGG9EEFFFFGF@D<DFFFGGECGGG@CFE,@FG+?FDFFGGGGGCF;ECGGGG>:CFFGFFCFCCFGGGEFED:,>EG9FF9EDFGGGGD=D=FGG8DG8F?DGFEFFGFFGCDGC@FF?FGFGDFFFGGGGFGGGGGGGDDFAFAFAFED5BFFFFFFFACF?@FF@@:5>EFFFE33)1:09B?0(775??C@6;;??.2(30,42>BF:??BF?B3<6-(49(,(42>,4((--4(2<B
@M04999:289:000000000-L3R54:1:1101:12943:13156 2:N:0:411
CCAGACTACCGGGGTATCTAATCCTGTTTGCTCCCCACGCTTTCGCATCTCAGCGTCAGTATCTGTCCAGAAGGCCGCCTTCGCCACCGGTATTCCTCCACATCTCTACGCATTTCACCGCTACACGTGGAATTCTACCTTCCTCTACAATACTCCAGATAACCAGTTTTAAGTGCAATTCCCAGGTTGAGCCCGGGGCTTTCACACCTAACTTAATTATCCGCCTACACGCCCTTTACGCCCAGTCATTCCGATTAACGCTCGCACCCTCCGTATTACCGCGGCTGCTGGCACGGAGTTC
+
CCCCCGGGGGGGGGCCGGGFFGFAFFGDFEG<FDGGE@F@FF@FGGG7@AFGGGGGGGGGGGGGFFFFGGGGDGGGGC@FCGGGGGGAFGGEGGGGGGE?FFBB?EEGGGGGEF9FGGCEGGEGFFGGF@B=:FFGFFGFGGFGGFGCF8EEGGDCDG,D8DEFCFGGGFDFA;EDFDFD8CGFGGGEGCFGGEEGCC>D4AFCF>F>=B;BCCBFEFFFFFFFFF03=@FF04:36>C5;0:<@@8<454::(806AA0>F:9>9>91(132:13>AFABB90913(43(3:)4(-42(.
@M04999:289:000000000-L3R54:1:1101:25227:13160 2:N:0:411
GACTACACGGGTATCTAATCCTGTTCGCTCCCCACGCTTTCGTCCATCAGCGTCAATCGGTATTTAGTAACCTGCCTTCGCAATCGGGGTTCTGTGTAATATCTATGCATTTCACCGCTACACTACACATTCCAGCTACTTCAATACTATTCAAGATTAACAGTATCAACGGCAGTTCTACGGTTAAGCTGCAGGTTTTCACCGCTGACTTATCAACCCGCCTACGGACCCTTTAAACCCAATAAATCCGGATAACGCTCGCATCCTCCGTATTACCGCGGCTGCTGGCACGGAGTTAGCC
+
CCCCCGGGGGGGGGGGGGGGGGGGGGGGGGGGGGGGGGGGGGGGGGGGGGGGGGGGGGGGGGGGGGGGGGGGGGGGGGGGGGGGGGGGGGGGGGGGGGGGGGGGGGGGGGGGGGGGGGGGGGGGGGGGGGGGGGGGGGGGGGGGGGGGGGGGGGGGGGGGGGGGGGGGGGGGGGGGFGFGGGGGGGGGGGGGGGGGGGGGFFFEFFFFFFCFFFFFFFDFFFFFFF2>BBFF@FEEFFFFFDDEFFEFFFFFFFFEF>FFFFFFFBBF:BFFFFFFFB99BFFFFF?(8??B99>B?AAFB
@M04999:289:000000000-L3R54:1:1101:9509:13165 2:N:0:411
ATGTCGACTACTGGGGTATCTAATCCTGTTTGCTCCCCACGCTTTCGCATCTCAGCGTCAGTATCTGTCCAGAAGGCCGCCTTCGCCACCGGTATTCCTCCACATCTCTACGCATTTCACCGCTACACGTGGAATTCTACCTTCCTCTACAATACTCCAGATAACCAGTTTTAAGTGCAATTCCCAGGTTGAGCCCGGGGCTTTCACACCTAACTTAATTATCCGCCTACATGCCCTTTACGCCCAGTCATTCCGATTAACGCTCGCACTCTCCGTATTACCGCGTCTGCTGGCACGGTGT
+
CCCCCGGGGGGFGGGGGGGGGGGGGGGGGGFFGGGGGGGGGDGEGGGGGGGGGGGGGGFGDGFFGGGGGFFGGGGGGGGGGGGGGGGGGFCGGGFFGGGEGGGGGGGDGFGGGDGGGGGFGEGGGGGGGFGG+DEGGGFGGGGGGGGGGDFGFAEGFEFFGGGGGFF?FGFGGGFEF?FGGGGG9EFGGFG77DFFDGDCDDFFFFFC4@DEEAAFFCFEAEE4=2>@2@@?CE@;E@@FF3;3611@@A?EEFE?FF64<<BFF0>B2(3<>((:6:2:9<<>9((,8A28(((.40(4-
@M04999:289:000000000-L3R54:1:1101:26415:13171 2:N:0:411
ACGACTACTCGGGTATCTAATCCTGTTCGCTACCCATGCTTTCGAACCTCAGCGTCAGTTACAGACCAGAGAGCCGCCTTCGCCACTGGTGTTCTTCCATATATCTACGCATTCCACCGCTACACATGGAGTTCCACTCTCCTCTTCTGCACTCAAGAAAAACAGTTTCAGCTGCACTTCCCCGGTTAAGCCGAGGGCTTTCACAGCTGACTTGTTCTCCCGCCTGCGTTCGCTTTACGCCCAATAAATTCGGACAACGCTTTCCACCTACGTATTACCCCGGCTACTGGCACGCAGTT
+
-@BCCCFGGG;;CFGGFGDEEGGGGGFFEGGGCFFFGGGG<F9CFFGDCF<EFDCGFGEFCCFGGFD<CFGGGGGGGGGD,AFC7FCFFGGGGGGFGGG9FF?EBFFDEGGGCE<EF8CE@CGGGF?A49A?8;EFF,@FGGCFGFGGG8DD==?FGFE?D=ECGDGDCEDFFFF8DFFGGGD>EEGE7AEE7ECD5D?CAAFFFAFF9@F=7AF0>8=@F@@>@DBFF0?1>;33)9?B;B0;@)735)94039>(3>122(66)-3?0434,6(-.-(3911(((.))33)-(-(-6
@M04999:289:000000000-L3R54:1:1101:26295:13177 2:N:0:411
ACCAGACTACCCGGGTATCTAATCCTGTTTGCTCCCCACGCTTTCGCATCTCAGCGTCAGTATCTGTCCAGAAGGCCGCCTTCGCCACCGGTATTCCTCCACATCTCTACGCATTTCACCGCTACACGTGGAATTCTACCTTCCTCTACAATACTCCAGATAACCAGTTTTAAGTGCAATTCCCAGGTTGAGCCCGGGGCTTTCACACCTAACTTAATTATCCGCCTACATGCCCTTTACGCCCAGTCATTCCGATTAACGCTCGCACCCTCCGTATTACCGCGGCTGCTGGCACGGAGTT
+
CCCCCGGGGGGGGGGGGGGGGGGGGGGGGGGGGGGGGGGGGGGGGGGGGGGGGGGGGGGGGGGGGGGGGGGGGGGGGGGGGGGGGGGGGGGGGGGGGGGGGGGGGGGGGGGGGGGGGGGGGGGGGGGGGGGGGGGGGGGGGGGGGGGGGGGFGGGGGGGGGGGGGGGGGGGGGGGGFGFGGGGGGEFGGGFCFFGG>DGGFFFF9BCFDFFFFFFFFFFCFEFFFFFFFEFFFFFEFECF<@@BFDFEFFFFFE1?:B29<BB1161;3?F?BFFFFFFFFF;6176(,3)461<?660::
@M04999:289:000000000-L3R54:1:1101:12012:13206 2:N:0:411
TGACTACAGGGGTATCTAATCCTGTTTGCTCCCCACGCTTTCGCATCTCAGCGTCAGTATCTGTCCAGAAGGCCGCCTTCGCCACCGGTATTCCTCCACATCTCTACGCATTTCACCGCTACACGTGGAATTCTACCTTCCTCTACAATACTCCAGATAACCAGTTTTAAGTGCAATTCCCAGGTTGAGCCCGGGGCTTTCACACCTAACTTAATTATCCGCCTACATGCCCTTTACGCCCAGTCATTCCGATTAACGCTCGCACCCTCCGTATTACCGCGGCTGCTGGCACGGAGTTAGC
+
CCCCCGGGGGGGGGGGGGGGGGGGGGGGGGGGGGGGGGGGGGGGGGGGGGGGGGGGGGGGGGGGGGGGGGGGGGGGGGGGGGGGGGGGGGGGGGGGGGGGGGGGGGGGGGGGGGGGGGGGGGGGGGGGGGGGGGGGGGGGGGGGGGGGGGGGGGGGGGGGGGGGGGGGGGGGGGGGFGFGGGGGGGGGDGGGGGGGGGGGFFFFFFFFFFEFEFFFECFFFFFFFFFF5=EFFFFFFFFEFFFEEFFFFFF@D?FFFFF??BFF;9BFBF>?6??ABFF9>BFFF6??7?BBB>B7:?A45
@M04999:289:000000000-L3R54:1:1101:15591:13215 2:N:0:411
AGATAGACTACCAGGGTATCTAATCCTGTTTGCTACCCACGCTTTCGAGCATGAACGTCAGTGTTATCCCAGGAGGCTGCCTTCGCCATCGGTCTTCCTCCACATCTCTACGCATTTCACTGCTACACGTGGAATTCTACCTCCCTCTGACACACTCTAGTTAGACAGTTTCAAATGCACGTCCCAAGTTGAGCTCGGGGATTTCACATCTGACTTATCTAACTGTCTGCGCTCGCTTTACGCCCAGTCATTCCGATTAACGCTCGCACCCTACTGATTACCTCGGCTGCTGGCACGTAGT
+
-CCCBCGGGFDFFGCCFGGFGFEC<EFFEGFEGGGG8FC,@E:FFGEEEECEGAEFGGGGGEGGGGDGGGGG7FG@CFBF?E<EB:@FGGE7B,@FFDCF8F=4AE;?AFFDDEFGC<==@=AEFGFFGA?C=FGDGGFGGGGFGEFFFFG?F?CDFGGGA=DFAD3===@AEEFEBGFGFFFE+@@D9=CFGGFD8DC75?*:?@F9*@E*5BFFA+8AB=E*8/:**:4>B5>B@==FC@@(6@<;).7C<.5/(3,))(,:?9>0;F03(.))).6>76)-20(:;670(41)24:1-
@M04999:289:000000000-L3R54:1:1101:26662:13216 2:N:0:411
AAAAAGACTACTAGGGTATCTAATCCTGTTTGCTCCCCACGCTTTCGCATCTCAGCGTCAGTATCTGTCCAGAAGGCCGCCTTCGCCACCGGTATTCCTCCACATCTCTACGCATTTCACCGCTACACGTGGAATTCTACCTTCCTCTACAATACTCCAGATAACCAGTTTTAAGTGCAGTTCCCAGGTTGAGCCCGGGGCTTTCACACCTAACTTAATTATCCGCCTACATGCCCTTTACGCCCAGTCATTCCGATTAACGCTCGCACCCTCCGTATTACCGCGGCTGCTGGCACGGAGT
+
CCCCCGGGGGGGGGGGGGGGGGGGGGGGGGGGGGGGGGGGGGGGGGGGGGGGGGFGGGGGGGGGGGGGGGGGGGGGGGGGGGGGGGGGGGGGGGGFGGGGGGGGGGGGGGGGGGGGGGGGGGGGGGGGGGGGGGGGGGGGGGGGGGGGFGGDGFGGGFGGGGGGGGGGGGGGGGGGFGFGGGGGGGGGGGGGGGGGGDDGFFFAFFFFFFFF:FFFFFFEFEFCFFFD2>EFFEEDFFFFFDDBF?(6@EFFFFFFFFFEFF>FFFFBF;FFFB>BFBFFFF:9>0;FFFF?0::??(-44
@M04999:289:000000000-L3R54:1:1101:8103:13234 2:N:0:411
ACTTCGACTACTGGGGTATCTAATCCTGTTTGCTCCCCACGCTTTCGCATCTCAGCGTCAGTATCTGTCCAGAAGGCCGCCTTCGCCACCGGTATTCCTCCACATCTCTACGCATTTCACCGCTACACGTGGAATTCTACCTTCCTCTACAATACTCCAGATAACCAGCTTTAAGTGCAATTCCCAGGTTGAGCCCGGGGCTTTCACACCTAACTTAATTATCCGCCTACATGCCCTTTACGCCCAGTCATTCCGATTAACGCTCGCACCCTCCGTATTACCGCGGCTGCTGGCACGGAGT
+
CCCCCGGGGGGGGGGGGGGGGGGGGGGGGGGGGGGGGGGGGGGGGGGGGGGGGGGGGGGGGGGGGGGGGGGGGGGGGGGGGGGGGGGGGGGGGGGGGGGGGGGGFGGGGGGDGGGGGGGGGGGGGGGGGGGGGGGGGGGGGGGGGGGGGGGGGGGGGGGGGGFGFGGGGGGGFFCFFGFGGGGGDCGGGFGGGGGGGGGGFFFFFFFFFFFFEFFFFAFFCEECFFFD=@EEEEFFFF@FFFFFF??8@FFEEEE?@;?4A?>FFFF>B;<???BFF<F944<9>0>01<?F((471(3;:
@M04999:289:000000000-L3R54:1:1101:2598:13263 2:N:0:411
CAGACTACACGGGTATCTAATCCTGTTTGCTCCCCACGCTTTCGCATCTCAGCGTCAGTATCTGTCCAGAAGGCCGCCTTCGCCACCGGTATTCCTCCACATCTCTACGCATTTCACCGCTACACGTGGAATTCTACCCTCCTCTACAATACTCCAGATAACCAGTTTTAAGTGCAATTCCCAGGTTGAGCCCGGGGCTTTCACACCTAACTTAATTATCCGCCTACATGCCCTTTACGCCCAGTCATTCCGATTAACGCTCGCACCCTCCGTATTACCGCGGCTGCTGGCACGGAGTT
+
CCCCCGGGGGGGGGGGGGGGGGGGGGGGGGGGGGGGGGGGGGGGGGGGGGGGGGGGGGGGGGGGGGGGGGGGGGGGGGGGGGGGGGGGGGGGGGGGGGGGGGGGGGGGGGGGGGGGGGGGGGGGGGGGGGGFFGGGGGGGGGGGGGGGFGGGGGGGGGGGGGGGGGFGGGGGGFGFFGFGGGGGGGGGGGGGGGGGGGGGFFFFFFDFEFFFFFFFFFFEFDFFFFFFFFFFFFFFFC1>;>@FFFAFFF?EDFF;>>3(1:BFBFF??BF>?B??2<A6;F09>9B?F(4(8(27(-1
@M04999:289:000000000-L3R54:1:1101:12519:13271 2:N:0:411
ATCGACTACCGGGGTATCTAATCCTGTTCGCTACCCATGCTTTCGAACCTCAGCGTCAGTTACAGACCAGAGAGCCGCCTTCGCCACTGGTGTTCTTCCATATATCTACGCATTCCACCGCTACACATGGAGTTCCACTCTCCTCTTCTGCACTCAAGAAAAACAGTTTCAGCTGCACTTCCCCGGTTAAGCCGAGGGCTTTCACAGCTGACTTGTTCTCCCGCCTGCGTTCGCTTTACGCCCAATAAATCCGGATAACGCTTGCACCCTACGTATTACCGCGGCTGCTGGCACGTAGTT
+
CCCCCGGGGGGGGGGGGGGGGGGGGGGGGGGGGGGGGGGGGGGGGGGGGGGGGGGGGGGGGGGGGFGGGGGGGGGGGGGGGGGGGGGGGGGGGGGGGGGGGGGFFGGGGGGGGGGGGGGGGGGGGGGGGGGGGGGGGGGGGGGGGGGGGFGGGGGGGGGGGGGGGGGGGGGGGGGGFGFGGGGGGGGGD:DGGGGGGGDGFFFFFCFFFFF:@FF8;B6?FFFFFFFFFDFFFFDFFFCA@FFFBF?F9AAFBB?F6A?FFFF?F?FFF?7<BF?<:4AAB6>>;>>FF?((4<::7?<A
@M04999:289:000000000-L3R54:1:1101:23410:13278 2:N:0:411
TCCATGACTACCAGGGTATCTAATCCTGTTCGCTCCCCACGCTTTCGTCCATCAGCGTCAATCGGTATTTAGTAACCTGCCTTCGCAATCGGGGTTCTGTGTAATATCTATGCATTTCACCGCTACACTACACATTCCAGCTACTTCAATACTATTCAAGATTAACAGTATCAACGGCAGTTCTACAGTTAAGCTGCAGGTTTTCACCGCTGACTTATCAACCCGCCTACGGACCCTTTAAACCCAATAAATCCGGATAACGCTCGCATCCTCCGTATTACCGCGGCTGCTGGCACGGAGT
+
[truncated: 28,435,527 more chars]
