# Supplementary material for: Dynamics of the hindgut microbiota of the Japanese honey bees (Apis cerana japonica) throughout the overwintering period
Source: PeerJ. 2025 Oct 13;13:e20050. doi: 10.7717/peerj.20050 (PMC12530201; doi:10.7717/peerj.20050)
Supplement: Supplemental Information 8 [file peerj-13-20050-s008.gz › peerj-13-20050-s008]

@M04999:289:000000000-L3R54:1:1101:21200:1864 2:N:0:413
CCTATACTACTGGGGTATCTAATCCCTTTTTCTCCCCTATCTTTCTTCTCTCAGTTTCAGTTTCTTCCCATCTGATTGCTTTCCCCTTTTTTTTTCTTTCCTTTCTCTACTCTTTTCTCCTCTCCACCGTAAATTCCCTCTGCCCCTACCGTACTCCCTCTTGTTTTTTTCCACCTCCTGTCCCTTTTTCACCCCTGGTTTTTTACCTCGCTCTTCAAAACCCCCCTTCATACCCTTTTCCCCCTATCATTCCGCATCACGCTTCCCTCCTCTTTATTACCTCTGCTTCTTCCTCATCTTT
+
-68,,,;C,<@,,,:@7ECF9,666;,;;C,;6CEF@C,,6<C@C,CCCED<,,<,;;,,<,6;,,;6,,,,,,,,;,5;?@?,59,9B,,8+7>=FEF,,,,9,,49,9,4,9A<C,,9,,49A,9,+,+++94494=,=,22@11+@,+9+69,6,,444,,7+,6===9,6=,0=:+262,,,636,,,65+30+0+33:**3*31)))13/+*++**/-))/((0***1(..0/)3))/6(()))/./.(((,()/(4;1(,(-.,(,-)-).5).6)4))).)))-).).-)))-.
@M04999:289:000000000-L3R54:1:1101:18954:1870 2:N:0:413
TACTACACGGGTATCTAATCCTTTTTGCTCCCCACGCTTTCTCATCTCAGCGTCAGTATCTGTCCAGAAGGCCGCCTTCGCCACCGTTATTCCTCCACATCTCTACGCATTTCACCGCTACACGTTGAATTCTACCTTCCTCTACAATACTCCAGATACCCAGTTTTAAGTGCAATTCCCAGTTTTTTCCCGTTCCTTTCACCCCTAACTTACTTCTCCGCCTACATTCCCTTTACTCCCTTTCATTCCGCTTAACGCTCGCACCCTCCGTATTACCGCGCCTGCTGCCACTGCTTTCGCC
+
--8A,<,@6++@@FGGCAFGGG,@CC+;CCE@B,@+@BCF<,;,CEEF9,@:CC7,C,C@E,C<@,,,,,,6:+6@=FB,=B,B=7,?,:E<BFEB,A,9AABE,997,@BFA,5A+>C+>,?+A,,+,CFFF9C>EDCBDFG,7,,@6@D,,,,,6,,66,1@@FF8,,7,,,+@:@;?++07@7++3251,,,+2=C:+1**:9**3:=**?<+:4;)35>)7)//9*7;>@*6**08(*.0*9*090(/,,)/(,/6(((.61(/6744(4)64(43(,-3(4,)(),..2)6<2(,,
@M04999:289:000000000-L3R54:1:1101:11622:1900 2:N:0:413
TTCTACCGGGGTATCTAATCCTTTTCGCTACCCATGCTTTCTAACCTCAGCGTCAGTTACAGACCAGAGAGCCGCCTTCTCCACTGTTGTTCTTCCATATATCTACGCATTCCACCGCTACACATTGAGTTCCACTCTCCTCTTCTGCACTCAAGAAAAACAGTTTCAGCTTCACTTCCCCTGTTTTTCCGATGTCTTTCACAGCTGACTTGTACTCCCGCCTCCTTTCGCTTTATGCCCACTAAATCCGCACAACGCTTTCCCCCTACGTATTACCGCGCCTGCTGCCACTTAGTTCTCC
+
--8A,@,++6+CFFGGGAFGGG,@CE+,B7@@E9FC<FEE<,,6C<CA,6,6B@7,<C<<,,,96,,,,,,,6+6@FFF95A,A?,,@,AE<FFA?9A,A,?<A,99+,@CFA,9A+:>+>9E9E,,,,CEC;C=>E98>DDFFFF@8,67@,,,,,,,,6,,7@=,,,3@,,,==<=+0=++6>,,+,23+++55?CDD?9+5*5**1:7*9++119*)*/-):)*:*)-//5***/0/6(0(()17.((((./,.(61,7)),6.2;,34<,-46,2((-443:?)3)504)).-..<4
@M04999:289:000000000-L3R54:1:1101:22406:1923 2:N:0:413
TCCCTGGTATCTAATCCTGTTCTCTACCCATGCTTTCTATCCTCAGCGTCAGTAACATACCATACAGCCGCCTTCGCCACTGTTCTTCTTCCATATATCTACTCTTTTCACCTCTACACATGCAGTTCCACTCTCCTCTTCTGCACTCAAGTCTCTCAGTTTCCTACGCTCTTCCTCAGTTAACCTGATGGCTTTCACATTCAGACTTAATAGCCCTCCTGCGCTCCCTTTCCTCCCATTAACTCCTCACAACGCTTGCCACCTACCGATTACCGCGGCCGCTTGCTCGTACTTCTCCGTT
+
-68,,,,=CFFGCFGGGGFCGE,6C,6;;,;CDEEGE,,,,;CC,,;+8C,,<,,<,,,;6,,,,,,;9+7@@7F7@4,89,,,,5:,EE66,:,9,,C5,5,5,,994,99,,9,9,A,A,,,,9CA??AFFC84===4=D,3,9=8,,,@,,@9=,,99===,=,6@C+@@;DD1+066++,,7,,,,,1@===+6+6=;+++5:<*3***+3*)33:*))1==A8865***31)0*0***1*3*)*1:*/))):)-)*02308(((0/0**/,((,(.,-(4())((,(-<)))),-)
@M04999:289:000000000-L3R54:1:1101:7944:2014 2:N:0:413
TCGTACTACAAGGGTGTCTAATCCTGTTCGCTACCCATGCTTTCGAACCTCAGCGTCAGTTACAGACCAGAGAGCCGCCTTCGCCACTGGTGTTCTTCCATATATCTACGCATTCCACCGCTACACATGGAGTTCCACTCTCCTCTTCTGCACTCAAGAAAAACAGTTTCAGCTGCACTTCCCCGGTTAAGCCGAGGGCTTTCACAGCTGACTTGTTCTCCCGCCTGCTTTCGCTTTACGCCCAATAAATCCGGACAACGCTTGCCACCTACGGATTACCGCGGCTGCTGGCACGTAGTTT
+
8-6,8FFFGGFFGGGGEGGGGGGDGFGEEGGGGGFE?FDDFFGFCCFGDGFFE<FE76FFFGFFFCFFGCCFCGGGGCGGGGGG7B?FG,B=AFGGGGGFGFFD=FE9FFGGGGGGGGFGGG7FGGGEFFGGFG=EAFAFCGGGGFGGGEDEDAD8,6,,68@CDGCFGGFFGGGC:8?D??DF+8@E+,7<<CC5D>DCA9;AC9+;>4=BBFFF>8@7?36@F=9B(@<<@(24;67)6263(3)79?EE(67321:692,(87A<?:2:(((4??<<(31(3196?)(2(.,.(((..
@M04999:289:000000000-L3R54:1:1101:18462:2091 2:N:0:413
GGGACTACAGGGGTATCTAATCCTGTTTGCTCCCCACGCTTTCGCATCTCAGCGTCAGTATCTGTCCAGAAGGCCGCCTTCGCCACCGGTATTCCTCCACATCTCTACGCATTTCACCGCTACACGTGGAATTCTACCTTCCTCTACAATACTCCAGATAACCAGTTTTAAGTGCAGTTCCCAGGTTGAGCCCGGGGCTTTCACACCTAACTTAATTATCCGCCTACATGCCCTTTACGCCCAGTCATTCCGATTAACGCTCGCACCCTCCGTATTACCGCGGCTGCGTGCACGGAGTT
+
-ACCCGGGGGGGGGGGGGGGGGGGGGGGGGGGGGGGGGGGGGFGGCEGGGGGGGGGGGGGGGGGGGGGGGGGGGGFGGGGGGGGGGGGGGGGGGGGGGGGGGGGGGGGGGGGGGGGGGGGGGGGGGGGGGGGGGGGGFGGGGGGGCGGFCGGGGGGGGGFGGFGFFGGGGGGGGGGFGFGGGGFGFGGGGGGGGGGCCDFFFFFFFFFFFFFFFCACFFFF>D?9@@:CEFBFFFFFFF:>6<?EEFFCFCE;DD;EFF>13;B9>9?2<<;:??:<BBBF9-4;><((466)4>-(-8
@M04999:289:000000000-L3R54:1:1101:22847:2146 2:N:0:413
TACTACCGGGGTATCTAATCCTGTTCGCTACCCATGCTTTCGAGCCTCAGCGTCAGTAACAGACCAGAGAGCCGCCTTCGCCACTGGTGTTCTTCCATATATCTACGCATTTCACCGCTACACATGGAGTTCCACTCTCCTCTTCTGCACTCAAGTCTCTCAGTTTCCGATGCTCTTCCTCAGTTAAGCTGAGGGCTTTCACATTCAGACTTAAAAGACCGCCTGCGCTCCCTTTACGCCCAATAAATCCGGACAACGATTGCCACCTACGTATTACCGCGGCTGCCGGCACGTAGTTAGC
+
-ACCCGFGDGGGGGGGGGGGGGGGGGGGGCFGGGGGGGGGGGGEDGFGGGGGGGGGGGGGGGGGGGGGGGGGGGGGGGGGGGGGGGGFGGGGGGGGGGGGGGGGGGGGGCFGGGGFFGGEGGGCFDGGGGGGGGGGGDGGGGGGGGFAEGGGEFGEGDCGGGGGGFGFEGC8EGFGFGC?CFDCFGFFGGGGGGGGGGGGFAFFFFFFFEFEE>FF=FF=BBFFFFFFB@=DF9;CE6?DBF?D8A9?E6:(2:@FFF(4??A)6<?7??::BA>AB4:>B9179((,4909?F(.4<AA9
@M04999:289:000000000-L3R54:1:1101:9735:2265 2:N:0:413
ATGACTACACGGGTATCTAATCCTGTTTGCTCCCCACGCTTTCGCATCTCAGCGTCAGTATCTGTCCAGAAGGCCGCCTTCGCCACCGGTATTCCTCCACATCTCTACGCATTTCACCGCTACACGTGGAATTCTACCTTCCTCTACAATACTCTAGTTAACCAGTTTTAAGTGCAATTCCTAGGTTGAGCCCAGGGCTTTCACACCTAACTTAATTATCCGCCTACATGCCCTTTACGCCCAGTCATTCCGATTAACGCTCGCACCCTCCGTATTACCGCGGCTGCTGGCACGGAGTT
+
CCCCCGGGGGGGGGGGGGGGGGGGGGGGGGGGGGGGGGGGGGGGGGGGGGGFGGGGGGGFGGGGGGGGGGGGGGGGGGGGGGGGGGGGGGDGGGGGGGGGGGGGGGGGGGGGGGGGGGGGGGGGGGGGGGGGGGGGGGGGFGGGGGGGGGGGGGGGGGGGFGGGGGGGGGGGGFGGFGFGGGDGGGGGGGGGGGGFGGGGFFFFFFFFFFFFFFFFFFFFFFFAFFFFFFEFFFFE4>@B@FFFEFFFFFFE<6@DCFFBFFFFFFBF?<:><<?75:4:2709660:?>FFF09-330
@M04999:289:000000000-L3R54:1:1101:14966:2294 2:N:0:413
GACTACAAGGGTATCTAATCCTGTTTGCTCCCCACGCTTTCGCATCTCAGCGTCAGTATCTGTCCAGAAGGCCGCCTTCGCCACCGGTATTCCTCCACATCTCTACGCATTTCACCGCTACACGTGGAATTCTACCTTCCTCTACAATACTCCCGATAACCAGTTTTAAGTGCAGTTCCCAGGTTGAGCCCGGGGCCTTCACACCTAACTTAATTATCCGCCTACATGCCCTTTACGCCCAGTCATTCCGATTAACGCTCGCACCCTCCGTATTACCGCGGCTGCCGGCAGCGTGCGAGCC
+
-@CCCGGCFGGFGGGEGFGGGGGFGGGFGGGGGGGDGGCGGEFGGGGGGGGGGGGGGGGGGGGFGGGGGGGGGGEEGGGGGGEGGGGEFFGGGGGGGGFFGGGEFFCGGCEGGGFGGGGGGGGGGGDGGGGGGGGGGGGGGGGGGGGFGGGGGGECEGGGGGGFEFF8DCFGG=DFFG7=DFGGG6DFGGFDE>EDDGGGFFFFBFFFFECB;FC>7FFFFF?2BEFEFEFE@;EF7<BFFF1=E<C)9@04;<3<BFFB>09>0203:>:?(5:<9196((,26((-(((((,,((((,,
@M04999:289:000000000-L3R54:1:1101:19558:2313 2:N:0:413
TGTAGACTACCCGGGTATCTAATCCTGTTCGCTCCCCACGCTTTCGTCCATCAGCGTCAATCGGTATTTAGTAACCTGCCTTCGCAATCGGGGTTCTGTGTAATATCTATGCATTTCACCGCTACACTACACATTCCAGCTACTTCAATACTATTCAAGATTAACAGTATCAACGGCAGTTCTACAGTTAAGCTGCAGGTTTTCACCGCTGACTTATCAACCCGCCTACGGACCCTTTAAACCCAATAAATCCGGATAACGCTCGCATCCTCCGTATTACCGCGGCTGCTGGCACGGAGTT
+
CCCCCGGGGGGGGGGGGGGGGGGGGGGGGGGGGGGGGGGGGGGGGGGGGGGGGGGGGGGGGGGGGGGGGGGGGGGGGGGGGGGGGGGGGGGGGGGGGGGGGGGGGGGGGGGGGGGGGGGGGGGGGGGGGGGGGGGGGFGGGGGGGGGGGGGGG8FGGFGFGGGGGGGGGGGGGGGGFGFFGGGGGGGGGGGGGGGDGGGGFFFFFFFFFFFFFFFFFFFFFDAFFFFFFFF?FF?DF@EAEF@@?6@FFFFFFBFF<DFEFFF0>FF0>FFBFFBF<>AD)4>>B;9>FFFF0(,6>F>?1
@M04999:289:000000000-L3R54:1:1101:17950:2350 2:N:0:413
GCGGACTACCCGGGTATCTAATCCTGTTCGCTACCCATGCTTTCGAGCCTCAGCGTCAGTAACAGACCGGAGAGCCGCCTTCGCCACTGGTGTTCTTCCATATATCTACGCATTTCACCGCTACACATGGAGTTCCACTCTCCTCTTCTGCACTCAAGTCTCTCAGTTTCCGATGCTCTTCCTCAGTTAAGCTGAGGGCTTTCACATTCAGACTTAAAAGACCGCCTGCGCTCCCTTTACGCCCAATAAATCCGGACAACGCTTGCCACCTACGTATTACCGCGGCTGATGGCACGTAGTT
+
CCCCCGGGGGGGGGGGGGGGGGGGGGGGGGGGGGGGGGGGGGGGGGGGGGGGGGGGGGGGGGGDGGGGGGGGGGGGGGGGGGGGGGGGGGGFGGGGGGGGGGGGGGGGGGGGGGGGGGGGGGGGGGGGFGGGGFGGGGGGGGGGGGFGGGGGGFGGGCEGFGGGGGGFGGGGGDGGFFFFFGGGGCGGGGGGGGFGGDGGFAFAFFFFEF?EFFFFFFFFADFFFFF=2>B>DFDFFFEF<?FFD<8EEF?7=>>?>BFFFF?B26:AF?F:?61).5AA919>90((()-8:?3(.4184
@M04999:289:000000000-L3R54:1:1101:11695:2381 2:N:0:413
GGAGACTACCGGGGTATCTAATCCTGTTCGCTCCCCACGCTTTCGCTCCTCAGCGTCAGTGACGGCCCAGAGACCTGCCTTCGCCATCGGTGTTCTTCCCGATATCTACACATTCCACCGTTACACCGGGAATTCCAGTCTCCCCTACCGCACTCCAGTCCGCCCGTACCCGGCGCCGATCCACCGTTAAGCGATGGACTTTCACACCAGACGCGACGAACCGCCTACGAGCTCTTTACGCCCAATAAATCCGGATAACGCTTGCACCCTACGTATTACCGCGGCTGCTGGCACGGAGTT
+
CCCCCGGGGGGGGGGGGGGGGGGGGGGGGGGGGGGGGGGEGGGGGGGGGGGGGGGGGGGGGGGGGGFFGGGGGGGGGGFGGCFGGGGGGEGDGGGGGGGGGGDGGGGGGGGGFGGGGGFEFGGGGGGGGGGGFGGGGGGGGGGFGGGGGGGGG>GGGGGFGGGGGGGGGGGGGGGDFCD<CGGGEG5CGGGGGE7CDGFFFFFFFFFE0:((->BBF>B9>>B;FBFFF<2;(5489:<>6BF:6.4A<>4?>>?(22<B>?(8<F?:(4:<6<3)44A6((((,,2232212<0(4(-3
@M04999:289:000000000-L3R54:1:1101:19902:2392 2:N:0:413
GGACTACTCGGGTATCTAATCCTGTTTGCTCCCCACGCTTTCGCACCTCAGTGTCAGTATCAGTCCAGGTAGTCGCCTTCGCCACTGGTGTTCCTTCCTATATCTACGCATTTCACCGCTACACAGGAAATTCCGCTACCCTCTACCATACTCTAGCTTGCCAGTTTTGGATGCAGTTCCCAGGTTGAGCCCGGGGATTTCACATTCAACTTAACAAACCACCTACGCGCGCTTTACGCCCAGTAATTCCGATTAACGCTTGCACCCTCTGTATTACCGCGGCTGCTGGCACAGAGTTAGC
+
CCCCCGGGGGGGGGGGGGGGGGGGGGGGGGGGGGGGGGGGGGGGGGGGGGGGGGGGGGGGGGGGGGGGGGGGGGGGGGGGGGGGGGGGGGGGGGGGGGGGGGGGGGGGGGGGGGGGGGGGGGGGGGGGGGGCGGGGGGGGGGGGGGCEGGGDGFGGGGGGGFGGGGGGGGGGGGGGFGFGGGGGDFGGGGGGGGGGGGGGFFFFFFFFFFAFFFFFFFFFFFFFFFFB@BFFBDDEFFFFFFFF<CCCEFFF0??FFFFFFFFFB<B:BB?FFF2A<2669>>1;?:B71().4:3>><A-
@M04999:289:000000000-L3R54:1:1101:20841:2393 2:N:0:413
TGCCGGACTACCGGGGTATCTAATCCTGTTTGCTCCCCACGCTTTCGCATCTCAGCGTCAGTATCTGTCCAGAAGGCCGCCTTCGCCACCGGTATTCCTCCACATCTCTACGCATTTCACCGCTACACGTGGAATTCTACCTTCCTCTACAATACTCCAGATAACCAGTTTTAAGTGCAGTTCCCAGGTTGAGCCCGGGGCTTTCACACCTAACTTAATTATCCGCCTACATGCCCTTTACGCCCAGTCATTCCGCTTAACGCTCGCACCCTCCGTATTCCCGCGGCTGCTGGCACGGAGT
+
CCCCCGGGGGGGGGGGGGGGGGGGGGGGGGGGGGGGGGGGGGGDGGGGGGGGGGGGGEGGGGGGGGGGGGGGGGGGGGGGGGGGGGGGGGGGGGGGFGGGGGGGGGGGGGGGGDGGGGGGGGGGGGGGGGGFGGGGGGCGGGGGGGGGFGGGGGGGGGGGGGGGGGFFEEFGGGGGFGFCCFFGGGGGGGGGGFFGGGGDEFFFFFFFFDFF@FFFFFFFFFCC;<8;?@EFE;;@FFEFC?06;<FFFFFFFA0(4<?4A23??BFF96(8?B938<?).26>BBFF11),3204:B(3-
@M04999:289:000000000-L3R54:1:1101:23161:2411 2:N:0:413
GACTACTAGGGTATCTAATCCTGTTCGCTACCCATGCTTTCGAGCCTCAGCGTCAGTAACAGACCAGAGAGCCGCCTTCGCCACTGGTGTTCTTCCATATATCTACGCATTTCACCGCTACACATGGAGTTCCACTCTCCTCTTCTGCACTCAAGTCTCTCAGTTTCCGATGCTCTTCCTCAGTTAAGCTGAGGGCTTTCACATTCAGACTTAAAAGACCGCCTGCGCTCCCTTTACGCCCAATAAATCCGGACAACGCTTGCCACCTACGTATTACCGCGGCTGCTGGCACGTAGTTAGC
+
CCCCCGGGGGGGGGGGGGGGGGGGGGGGG7FGGGGGGGGGGGGGGGGGGGGGGGGGGGGGGGGGGGGGGGGGGGGGGGGGGGGGGGGFFGGGFGGGGGGGGGGGGGGEEGDGGGGGGGGGGGGGGGGGGFGGGGGGGGGGCGGFCGGGGGGCGGGGGFA=EDF:@=E==EEGGDDGFGFGGFFEFGFGCFFGGGGGCCFFFFF?EFFF78CECFFF@FFC>9@45BFA29@D@E@C=D@>9?<(=EF?E39>FFFF06(1(/03<?<0(,8?<>0)643>6690;B??4014:8?((.6<-
@M04999:289:000000000-L3R54:1:1101:13655:2492 2:N:0:413
AATAGACTACCAGGGTATCTAATCCTGTTCGCTACCCATGCTTTCGAGCCTCAGCGTCAGTAACAGACCAGAGAGCCGCCTTCGCCACTGGTGTTCTTCCATATATCTACGCATTTCACCGCTACACATGGAGTTCCACTCTCCTCTTCTGCACTCAAGTCTCTCAGTTTCCGATGCTCTTCCTCAGTTAAGCTGAGGGCTTTCACATTCAGACTTAAAAGACCGCCTGCGCTCCCTTTACGCCCAATAAATCCGGACAACGCTTGCCACCTACGTATTACCGCGGCTGCTGGCACGGAGT
+
CCCCCGGGGGGGGGGGGGGGGFFGGGFFFGEGGGGGFGGGGGFGGGGGGGFGGGGGFGGGGGGGGGFFGEFFGFGFGGGGGGGGDGEGGGGBFGGGGGGGGGGFGFGGGGGDGGGGGGGGGGGGGGGGE<BDFFGGCFGFGGGGFGFGGGGGGGGGGGGGGGGFGGGGGGGGGGGGF?F9DDGGGGGGFFF8FGGGGGGGFFAFFAFFCEEFFFFFFFFFFDFFFA=ABDF=5=2=28>FEFF>;16=@E9CC;BFD@>6?FFB8?FFF???::<?<A>FA<3961;;9(.0(37?B009(
@M04999:289:000000000-L3R54:1:1101:16878:2495 2:N:0:413
GTCTAGACTACCCGGGTATCTAATCCTGTTCGCTCCCCACGCTTTCGTCCATCAGCGTCAATCGGTATTTAGTAACCTGCCTTCGCAATCGGGGTTCCGTGTAATATCTATGCATTTCACCGCTACACTACACATTCCAGCTACTTCAATACTATTCAAGATTAACAGTATCAACGGCAGTTCTACAGTTAAGCTGCAGGTTTTCACCGCTGACTTATCAACCCGCCTACGGACCCTTTAAACCCAATAAATCCGGATAACGCTCGCATCCTCCGTATTACCGCGGCTGCTGGCACGGAGG
+
CCCCCGGGGGGGGGGGGGGGGGGGGGGGGGGGGGGGGGGGGGGGGGGGGGGGGGGGGGGGGGGGGGGGGGGGGGGGGGGGGGGGGGGGGGGGGGGGGGGGGGGGGGGGGGGGFGGGGGGGGGGGGGGGGGGGGGGGGGGGGGGGGGGGGGGGFGFGGGGGGGGGGGGGGGGGGGGGEGFGGGGGGGGGGGGGGGGGGGGGFF>FFFFFF=BFFFFFFFFFFFDFFBB@FFF?D>BDF@FFFEF@;DFFFFEE);19;?DFB:>?B9>BFF?BDFFFF?FAFF02(3909:0:(4:26(39(
@M04999:289:000000000-L3R54:1:1101:17096:2540 2:N:0:413
GTCGTGACTACCAGGGTATCTAATCCTGTTTGCTCCCCACGCTTTCGCATCTCAGCGTCAGTATCTGTCCAGAAGGCCGCCTTCGCCACCGGTATTCCTCCACATCTCTACGCATTTCACCGCTACACGTGGAATTCTACCTTCCTCTACAATACTCCAGATAACCAGTTTTAAGTGCAATTCCCAGGTTGAGCCCGGGGCTTTCACACCTAACTTAATTATCCGCCTACATGCCCTTTACGCCCAGTCATTCCGATTAACGCTCGCACCCTCCGTATTACCGCGGCTGCTGGCACGGAGT
+
CCCCCGGFGGGGGGGGGFGGGGGEGGGGGGGGFEFGGGGGGGGGGDGGGGGGGGGGGFGGGFGGFGGFGGGGGGGGGGGGDGEGGG@FGGGGG+FGGGGGGGGGFGGGGGGGGGGGGGGGGGGGDGGGGGGGGGGGGGGGGGGGGGGGGGGGGGGGGGGGGGGGGGGGGGGGGGGGFGC@FGGGGFFFGGGGCFGGDGGCE>FFFFFFFFFFFFFFFFFFFCFEDF(2=B2@CFE1;1=F<(,7><?EE467C<;71?@EEF9<BBFFFFF??<F<6?:AFA?096((-,)42(,4?09((
@M04999:289:000000000-L3R54:1:1101:18459:2543 2:N:0:413
GGACTACCGGGGTATCTAATCCTGTTTGCTCCCCACGCTTTCGCATCTCAGCGTCAGTATCTGTCCAGAAGGCCGCCTTCGCCACCGGTATTCCTCCACATCTCTACGCATTTCACCGCTACACGTGGAATTCTACCTTCCTCTACAATACTCCAGATAACCAGTTTTAAGTGCAGTTCCCAGGTTGAGCCCGGGGCTTTCACACCTAACTTAATTATCCGCCTACATGCCCTTTACGCCCAGTCATTCCGATTAACGCTCGCACCCTCCGTATTACCGCGGCTGCTGGCCCGGAGTTAGC
+
CCCCCGGGGGGGGGGGGGGGGGGGGGGGGGGGGGGGGGGGGGGGGGGGGGGGGGGGGGGGGGGGGGGGGGGGGGGGGGGGGGGGGGGGGGGGGGGGGGGGGGGGGGGGGGGGGGGGGGGGGGGGGGGGGGGGGGGGGGGGGGGGGGGGGGGGGGGGGGGGGGGGGGGGFGGGGGGGFFFGGGFFGGFFGGGGGGGGGGFGFFFFFFFFFFFFFFFFFFFEFF@FFFFFFFFFFFFFEDF>BFFFFEFCFC8?<6?AA?>B:;BFFFF??:34:1,)6<<0429001?BB0((4,22??F>4
@M04999:289:000000000-L3R54:1:1101:11228:2553 2:N:0:413
ATGGGGACTACCGGGGTATCTAATCCTGTTCGCTACCCATGCTTTCGAACCTCAGCGTCAGTTACAGACCAGAGAGCCGCCTTCGCCACTGGTGTTCTTCCATATATCTACGCATTCCACCGCTACACATGGAGTTCCACTCTCCTCTTCTGCACTCAAGAAAAACAGTTTCAGCTGCACTTCCCCGGTTAAGCCGAGGGCTTTCACAGCTGACTTGTTCTCCCGCCTGCGTTCGCTTTACGCCCAATAAATCCGGACAACGCTTGCCACCTACGTATTACCGCGGCTGCTGGCACGTAGT
+
CCCCCGGGGGGFGGGGFGGGGGGGGGGGGGGGGGGGGGGGGGGFGGGGGGGGGGGGGGGGGGGGGGGGGGGGGGGGGGGGGGGGGGGGGGGGGGGGGGGGGGGGGGGGGGGGGGGGGGGGGGGGGGGGGGGGGGGCFDGGGGGGGGGGGGGGGGGGGGGGGFFFDGGGGGGGGDFFFGFGGCFGGGGGGGGGFFGGDCDGDFFFFFFFBFEBEFFF=B=CFFFFFFFFFFFFFF@FFF<FEDFFF?21:AFFF(49<;0.:>>B46??<318:?B??FBBF<?>F9663<?2?((4:B01-
@M04999:289:000000000-L3R54:1:1101:10627:2669 2:N:0:413
ATCGACTACCGGGGTATCTAATCCTGTTTGCTCCCCACGCTTTCGCATCTCAGCGTCAGTATCTGTCCAGAAGGCCGCCTTCGCCACCGGTATTCCTCCACATCTCTACGCATTTCACCGCTACACGTGGAATTCTACCTTCCTCTACAATACTCTAGTTAACCAGTTTTAAGTGCAATTCCTAGGTTGAGCCCAGGGCTTTCACACCTAACTTAATTATCCGCCTACATGCCCTTTACGCCCAGTCATTCCGATTAACGCTCGCACCCTCCGTATTACCGCGGCTGCTGGCACGGAGTT
+
CCCCCGGGGGGGGGGGGGGGGGGGGGGGGGGGGGGGGGGGGGGGGGGGGGGGGGGGGGGGGGGGGGGGGGGGGGGGGGGGGGGGGGGGGGGGGGGGGGGGGGGGGGGGGGGGDFGGGGGGGGGGGGGGGGGGGCFFGGGGGGGGGGGGGGGCGFGGGGGGGFGGGGFGGGGGGGGGFGFGGGGGGGGGGGGGGGGGGDGGFFFFFFFF2>BBFFFFFFF?FE?FDFFBFFFFFFFFEFFFF>BFFF@FFFFFFD?FFF;02?B619>BF:6?9:?BFFB2-9>F;91:BFFF:??>9>?B
@M04999:289:000000000-L3R54:1:1101:19693:2701 2:N:0:413
TCTTGGACTACTGGGGTATCTAATCCTGTTCACTCCCCACGCTTTCGTCCATCAGCGTCAATCGGTATTTAGTAACCTGCCTTCGCAATCGGGGTTCTGTGTAATATCTATGCATTTCACCGCTACACTACACATTCCAGCTACTTCAATACTATTCAAGATTAACAGTATCAACGGCAGTTCTACAGTTAAGCTGCAGGTTTTCACCGCTGACTTATCAACCCGCCTACGGACCCTTTAAACCCAATAAATCCGGATAACGCTCGCATCCTCCGTATTACCGCGGCTGCTGGCACGGAGT
+
CCCCCGGGGGGGGGGGGGGGGGGFGGGGGGGGGGGFGGGGGGGGGGGGGGGGGGGGGGGGGGGGGGGGGGGGGGGGGGGGGGGGGGGGGGGGGGGGGGGGGGGGAFGGGGGGGGGGGGGGGGGGGGGGGGGGGGGGGGGGGGGGGGGGGGGGGGGGGGFGGGGGGGGGGGGGGGGGDGFGFGGGGGGGGGGGGGGGGGGGFFFFFFF?=AABFFFFFFFFFFFFFFF==DFFFFFFFFFFFFFFFFFDFFFFFFBF;?@EEFF@D999?6?<A<>2?FFF9AFB960>BFF?0(4>BF;9-
@M04999:289:000000000-L3R54:1:1101:7762:2710 2:N:0:413
TGGTGACTACAAGGGTATCTAATCCTGTTTGCTCCCCACGCTTTCGCATCTCAGCGTCAGTATCTGTCCAGAAGGCCGCCTTCGCCACCGGTATTCCTCCACATCTCTACGCATTTCACCGCTACACGTGGAATTCTACCTTCCTCTACAATACTCCAGATAACCAGTTTTAAGTGCAATTCCCAGGTTGAGCCCGGGGCTTTCACACCTAACTTAATTATCCGCCTACATGCCCTTTACGCCCAGTCATTCCGATTAACGCTCGCACCCTCCGTATTACCGCGGCTGCTGGCACGGCGTT
+
CCCCCGGGGGGFGGGGGGGGGGGGGGGGGGGGGGGGGGGGGGGGGGGGGGGGGGGGGGGGGGGGGGGGAFGGGGGGGGGGGGGGGFGEGGGGGGGGGGGGGGGGGFGGGGGGEGGGGGGGGGGGGGGGGGGGGGGGGGGGGGGGGGDFGGGFFGGGCGGCFGGGGGGGFGGGGGGGFGFGGGG8>=FGGGGGGGGGDC5DEFFFFFFFABEEFFFFFFFCFFEFFDFFFFFEFFFFFE>F?@068;634C3?C;@FF1CF@FFF0-766?B?B(((472<9((-43(-0)),6:<<;(4,.
@M04999:289:000000000-L3R54:1:1101:11215:2765 2:N:0:413
GACTACTAGGGTATCTAATCCTGTTTGCTCCCCACGCTTTCGCATCTCAGCGTCAGTATCTGTCCAGAAGGCCGCCTTCGCCACCGGTATTCCTCCACATCTCTACGCATTTCACCGCTACACGTGGAATTCTACCTTCCTCTACAATACTCCAGATAACCAGTTTTAAGTGCAGTTCCCAGGTTGAGCCCGGGGCTTTCACACCTAACTTAATTATCCGCCTACATGCCCTTTACGCCCAGTCATTCCGATTAACGCTCGCACCCTCCGTATTACCGCGGCTGCTGGCACGGAGTTAGCC
+
CCCCCGGGGGGGGGGGGGGGGGGGGGGGGGGGGGGGGGGGGGGGGGGGGGGGGGGGGGGGGGGGGGGGGGGGGGGGGGGGGGGGGGGGGGGGGGGGGGGGGGGGGGGGGGGGGGGGGGGGGGGGGGGGGGGGGGGGGGGGGGGGGGGGGGGFGGGGGGGGGGGEGGGGGGGGGGGGFGFGGGGGGGGFGGFGGGGGGGFGFFFFFFFFFFFFFFFFEFFFFFFFDEEEE=B=DFEFFFFFFFFFFFFE?EFFFFFFFFF?BFFF>?<?:6:?(89AA:BF;B>0:B:?::?F>0768A>B2
@M04999:289:000000000-L3R54:1:1101:9164:2791 2:N:0:413
TGACTACTAGGGTATCTAATCCTGTTTGCTACCCACGCTTTCGAGCATGAACGTCAGTGTTATCCCAGGAGGCTGCCTTCGCCATCGGTATTCCTCCACATCTCTACGCATTTCACTGCTACACGTGGAATTCTACCTCCCTCTGACACACTCTAGTTTGACAGTTTCAAATGCACGTCCCAAGTTGAGCTCGGGGATTACACATCTGACTTATCTAACCGTCTGCGCTCGCTTTACGCCCAGTAATTCCGATTAACGCTCGCACCCTACGTATTACCGCGGCTGCTGGCACGTAGTTAGC
+
CCCCCGGGGGGGGGGGGGGGGGGGGGGGGGGGGGGGGGGGGGGGGGGGGGGGGGGGGGGGGGGGGGGGGGGGGGGGGGGGGGGGGGGGGGGGGGGGGGGGGGGGGGGGGGGGGGGGGGGGGGGGGGGGGGGGGGGGGGGGGGGGGGGGGGGGGGGGGGFFGGGGGGFGGGGGGGGGFGFGGGGGGGGGGGGGGGGGGGGGFFFFFFFFFEFFFFFFFFFFEFFFFFFBAFFBDFDFFFFBFDDFCFEFFFFFFFFFFFFFFFFBF>B<??FBFB?FFAF>FBB1;:2??FFB:27?F<AD2
@M04999:289:000000000-L3R54:1:1101:22982:2816 2:N:0:413
GGGAAGACTACTAGGGTATCTAATCCTGTTTGCTACCCACGCTTTCGAGCATGAACGTCAGTGTTATCCCAGGAGGCTGCCTTCGCCATCGGTATTCCTCCACATCTCTACGCATTTCACTGCTACACGTGGAATTCTACCTCCCTCTGACACACTCTAGTTTGACAGTTTCAAATGCACGTCCCAAGTTGAGCTCGGGGATTTCACATCTGACTTATCTAACCGTCTGCGCTCGCTTTACGCCCAGTAATTCCGATTAACGCTCGCACCCTACGTATTACCGCGGCTGCTGGCACGTAGT
+
CCCCCGGGGGGGGGGGGGGGGGGGGGGGGGGGGGGGGGGGGGGGGGGGGGGGGGGGGGGGGGGGGGGGGGGGGGGGGGGGGGGGGGGGGGGGGCGGGGGGGGGGGGGFGGGGGGGGGGGGGGGGGGGGGGGGGGGGGGGGGGGGGFFGGGGGGGGGGGGGGGGGGGGGGGGGGGGGFGFFGGFGGGGGGGGGGGGGGGGGEFFFFFFFFFFFFFFFFFFFFEFFFFFFFEFFBAFFFFFFE@F>BF;;<EF??9;?F6@EE76;D@B>FF?BBB<47ABFFB<04,(-462?BBF21.((-
@M04999:289:000000000-L3R54:1:1101:18440:2845 2:N:0:413
GGGACTACACGGGTATCTAATCCTGTTTGCTCCCCACGCTTTCGCATCTCAGCGTCAGTATCTGTCCAGAAGGCCGCCTTCGCCACCGGTATTCCTCCACATCTCTACGCATTTCACCGCTACACGTGGAATTCTACCTTCCTCTACAATACTCCAGATAACCAGTTTTAAGTGCAGTTCCCAGGTTGAGCCCGGGGCTTTCACACCTAACTTAATTATCCGCCTACATGCCCTTTACGCCCAGTCATTCCGATTAACGCTCGCACCCTCCGTATTACCGCGGCTGCTGGCACGGAGTT
+
CCCCCGGGGFGGGGGGGGGGGGGGGGGGGGGGGGGGGGGGGGGGGGGGGGGGGGGGGGGGGGGGGGGGGGGGGGGGGDEGGGGGGGGGGGGGGGGGGGGGGGGGGGGGGDGGGDGGGGGGGGGGGGGGGGGGGGGGGGGDFGGGGGGGGFGGGGGFGGGGGGGGFGFGGGFGFGGFFGFGGGGGCGGGFGFGGGGGGGGGFFFFFF>FFFFFFFFFFFFEA@2:9@@BFE@;;E@@EC?>9;?FEFFF3?C@04<DFE?>FFF>6;7?B??FFF?FAA91411;B6<BFF::21>>9:B
@M04999:289:000000000-L3R54:1:1101:22415:2905 2:N:0:413
GACTACCAGGGTATCTAATCCTGTTCGCTCCCCACGCTTTCGTCCATCAGCGTCAATCGGTATTTAGTAACCTGCCTTCGCAATCGGGGTTCTGTGTAATATCTATGCATTTCACCGCTACACTACACATTCCAGCTACTTCAATACTATTCAAGATTAACAGTATCAACGGCAGTTCTACAGTTAAGCTGCAGGTTTTCACCGCTGACTTATCAACCCGCCTACGGACCCTTTAAACCCAATAAATCCGGATAACGCTCGCATCCTCCGTATTACCGCGGCTGCTGGCACGGAGTTAGCC
+
CCCCCAF@EFGGFFFGGGFDGFFGG9FFF<FGGGGGGGGGGGGGGG<FFFG@FF7FGGFGGGGGGGGGGGGCEFGGCGGF@CFDFFGGGFDFGFGFFGDC<CFCFGDFGGGGGGGGGGGGGGGGGGFGGGGGGCGGFGGGFFGDGGGGGGGGGGGGGGGGGGGGGGGCFFGGGGGGFGFGGGGEGGGGFFGGGGGGCDFGFFFAE>>DFECFEFFFFFEADB=>B?@>FBF@B;ECFFFEFFDEAEFF@>>FFDF<;21<>BFFFF?A<660489><B997>99?:?FF7),4618:<D28
@M04999:289:000000000-L3R54:1:1101:7948:2909 2:N:0:413
TGGGGACTACTGGGGTATCTAATCCTGTTTGCTCCCCACGCTTTCGCATCTCAGCGTCAGTATCTGTCCAGAAGGCCGCCTTCGCCACCGGTATTCCTCCACATCTCTACGCATTTCACCGCTACACGTGGAATTCTACCTTCCTCTACAATACTCCAGATAACCAGTTTTAAGTGCAATTCCCAGGTTGAGCCCGGGGCTTTCACACCTAACTTAATTATCCGCCTACATGCCCTTTACGCCCAGTCATTCCGATTAACGCTCGCACCCTCCGTACTACCGCGGCTGCTGGCACGGAGTT
+
CCCCCGGGGGGGGGGGGGGGGGGGGGGGGGGGGGFGGGGGGGGGGGGGGGGGGGGGGGGGGGGGGGGGGGGGGGGGGGGGGGGGGGGGGGGGDGFGGGGGGGGDGGGFGGGGGGDGGGGGGGGGGGGGGGGGFGGGGGGGGGGGGGGGGGFGGGGGCGGGGGGGGGGCFGGGGGGGFGFGGGF?EFGGGGGGGGFGGGGGFFFFCFFFFFFFFFFFFFFEFFEFFFDFF@47)6@184;FDFF9;@FE9CCE3;0;@DFE?>B?B;17>?FFFFB0:?FF?;FBFBFB???BB0<B0,7?8
@M04999:289:000000000-L3R54:1:1101:14500:3034 2:N:0:413
TGACTACCAGGGTATCTAATCCTGTTTGCTCCCCACGCTTTCGCATCTCAGCGTCAGTATCTGTCCAGAAGGCCGCCTTCGCCACCGGTATTCCTCCACATCTCTACGCATTTCACCGCTACACGTGGAATTCTACCTTCCTCTACAATACTCCAGATAACCAGTTTTAAGTGCAATTCCCAGGTTGAGCCCGGGGCTTTCACACCTAACTTAATTATCCGCCTACATGCCCTTTACGCCCAGTCATTCCGATTAACGCTCGCACCCTCCGTATTACCGCGGCTGCTGGCACGGATTTAGC
+
C<ACCGF@DGEEGFEC6CCFFGGGFGEEEFFF@@FGEGGCFFCGGFFCFFE8@@@CEFGFFEGFE<FDE<FFF8@BFFFCGEEGD<=F:><@FFEFEDFC,9?E,CFGGGCCCFFGDF>C=CGBCFDCF,AFEFFDEDG?DDFFDGFFFA8=,6@?FFADG,9@@D8,=8D::DGFB?9D6DGC==,DF6F9>CE>D97*0=B9/99A@)**.=9+8=C:BBD2>B@*/>53>53;<@FB1;@44AE?5)6;04?EF161499;93(-4:B2(:,:>629900(3,2:B(4<012(-4.).
@M04999:289:000000000-L3R54:1:1101:10222:3065 2:N:0:413
AGAGGACTACCCGGGTATCTAATCCCATTTGCTCCCCTAGCTTTCGTCTCTCAGTGTCAGTGTCGGCCCAGCAGAGTGCTTTCGCCGTTGGTGTTCTTTCCGATCTCTACGCATTTCACCGCTCCACCGGAAATTCCCTCTGCCCCTACCGTACTCCAGCTTGGTAGTTTCCACCGCCTGTCCAGGGTTGAGCCCTGGGATTTGACGGCGGACTTAAAAAGCCACCTACAGACGCTTTACGCCCAATCATTCCGGATAACGCTTGCATCCTCTGTATTACCGCGGCTGCTGGCACAGAGTG
+
CCC@CCFDGG@,CFGGGGGGGFGGCFFFFGFGGGGGEGFFFGEFGGFEFGGGGGGGGGFGGGGGGGGDGGGGGGCEGGGGCEEGGCFGFCFFFGFGDFE9EFFEG8AEFCGDGEGGGGFGGGCGEGFDFEEG7E;GGGGGGDD8EFGGGGG?DEEEGGGGFGGEE7DEGGGGGFFGAD5?=CFC?FCF69DGFFGFGGFGFFACF>D>@@699AAAEFF@AD35@23153=)131(4?2F??B;B??02<9:2>>B:(4,39?:BF?):5)8AF44A29A2111((4914>4<<<??07:)
@M04999:289:000000000-L3R54:1:1101:23935:3081 2:N:0:413
TAAGACTACTGGGGTATCTAATCCTGTTCGCTACCCACGCTTTCGAGCCTCAGCGTCAGTTACTAGCCAGTCAGCCGCCTTCGCCACTGATGTTCTTCCATATATCTACGCATTTCACCGCTACACATGGAGTTCCACTGACCTCTCTAGCACTCAAGTCTTACAGTTTCTGATGCACGTCCATAGTTGAGCTAAGACCTTTCACATCAGACTTATTAGACCGCCTGCGCTCCCTTTACGCCCAATAATTCCGGACATCGCTCGCCACCTACGTATTACCGCGGCTGCTGGCACGTAGTT
+
CCCCCGGGGGGGFGGGGGGGGGGCGGGGGGGGGDFFGGGGGGGGG8FGGGGFGGGGGGGGFFGGGGGGGGGGGGGGGGGGEFGGEEGFGFFGFGGGGGGGGGGGGGGGGGGGGGGGEGGGGGDGGGGGFFGGGGAFCFGGFFGGGGGGGGFDFDFGDFFD8FGFFFGFGGGGGGGGBGFFGGG8EFCAFFC?FGFF8FCDFFFF?FFF@@EFFFFCEC6A>CAFBF=B2>@@=>:87CEF(5>@(=@EFEC9@F07@EED13(39BB?FF((-474:FAFF9>999>FFF(124(((.(6
@M04999:289:000000000-L3R54:1:1101:10869:3103 2:N:0:413
GTGACTACCGGGGTATCTAATCCTGTTTGCTCCCCACGCTTTCGCATCTCAGCGTCAGTATCTGTCCAGAAGGCCGCCTTCGCCACCGGTATTCCTCCACATCTCTACGCATTTCACCGCTACACGTGGAATTCTACCTCCCTCTACAATACTCCAGATAACCAGTTTTAAGTGCAATTCCCAGGTTGAGCCCGGGGCTTTCACACCTAACTTAACTATCCGCCTACATGCCCTTTACGCCCAGCCATTCCGATTAACGCTAGCACCCTCCGTATTACTGCGGCTGCCGGCACGGAGTTA
+
6BC6,;<E<@@@FGG8ECE<,CE<FC,;CCFGCGEF7:F@F89F,B,CGDF9FGGGG76<,9<96CFC<,C,,,@@C8F4?FGB?@,=+>:9F55FFC,BF<D,C,,,AFFG=A,599?C:=FFGD:F7+=EEAFGAGC,DCD8,,7,26=AFGGG?999A9,3>D,,72@DDFGFFG?:D9DFBF6,,,5@*C*07**/3;AEB;6/;)>6**=+1@8@;>=?;38@?CE38;(6771>>23;,,()19?:3(-3>A:((((.45?24::>411254)-6(2(2(4(4(7;B21((82)
@M04999:289:000000000-L3R54:1:1101:7459:3131 2:N:0:413
GGGGACTACTGGGGTATCTAATCCTGTTCGCTACCCATGCTTTCGAACCTCAGCGTCAGTTACAGACCAGAGAGCCGCCTTCGCCACTGGTGTTCTTCCATATATCTACGCATTCCACCGCTACACATGGAGTTCCACTCTCCTCTTCTGCACTCAAGAAAAACAGTTTCAGCTGCACTTCCCCGGTTAAGCCGAGGGCTTTCACAGCTGACTTGTTCTCCCGCCTGCGTCCGCTTTACGCCCAATAAATCCTGAAAACGCTTGCCACCTACGTAGTACCGCGTCCTCGCGCACGCAGTTT
+
CCC8CGGGGGGDECFGGGGGGGGGGGGGGGGGEGGGFGEGGGGGGGGGGDGFFGGGDGGCFDEDEGGG?FGGGGGGGGGDBFGGGGEFFGGGGGGGGGGGGGCFFGFFFFGGEFGGDFDEFGGEGGGGFGDFEFG;FFGGGFGFFGGEG8EGF=F?FFD8DFFEDFFGGGGGGFGGBG??F?FG6C@>EGACFGD7?0*;@AAFA98A))*)1=*=>6+8+7((8/((.(,6,2(/14>23370=@))7)47).)).6:(0:<BF:A??75((42(4))6(4(,31()((,(-7((-(--)
@M04999:289:000000000-L3R54:1:1101:13115:3164 2:N:0:413
TGACTACCAGGGTATCTAATCCTGTTCGCTCCCCACGCTTTCGCCCATCAGCGTCAATCGGTATTTAGTAACCTGCGTTCGCAATCGGTGTTCTGTGTAATATCTATGCATTTCACCGCTCCACTACACATTCTAGATACTTCAATACTATTCAAGATTAACAGATTCAACGGCAGGGCTACAGTTAAGCTGCAGGCTTTCACCGCGGATCTATCAACCCGCCCACGGTCCCTGTAAGCCCATTAAATCGGTATAACCCTGTCATCCGCCGAATTACCGCGGCTGCGGGCACGCATTTATC
+
@-,,,,,C,E;@F86CE<E,6,6C;C,CC,C+:6,@7F7,B,,,,86,;6EFC@@,,,CC,BC@<<,CFC,6FG8F+7,,48:+,BAC,C8F9AF,::5,5,,5AFA,=F<F,9CE,+4+4+9E,,45955,C,@,,@E>4EAD;@8D,EF,@;,6,6D===;,,+@=DGGD6+++*+*6==F9>C:,@:D,1,@+3=F9+++?***/)))*111=186()6>(61((((./))/76)))(6())19))(,66(4)4,3:().6)5<1:(-(((--))--4((((-(,6>6(3(((().).
@M04999:289:000000000-L3R54:1:1101:7225:3168 2:N:0:413
GGGACTACCAGGGTATCTAATCCTGTTTGCTACCCACGCTTTCGAGCATGAACGTCAGTGTTACCCCAGGAGGCTGCCTTCGCCATCGGTATTCCTCCACATCTCTACGCATTTCACTGCTACACGTGGAATTCTACCTCCCTCTGACACACTCTAGTTAGACAGTTTCAAATGCACGTCCCAAGTTGAGCTCGGGGATTTCACATCTGACTTATCTAACCGTCTGCGCTCGCTTTACGCCCAGTAATTCCGATTAACGCTCGCACCCTACGTATTACCGCGGCTGCTGGCACGTAGTT
+
CCCCCGGGGGGGGGGGGGGGGGGGGGGGGGGGGGGGGGGGGGGGGGGGGGGGFGGGGGGGGGGGGGGGGGGGGGGGGGGGGGGGGGGGGGGGGGGGGGGGGGGGGGGGGGGGEGGGGGGGGGGGGGGGGGGGGGGGGGGGGGGGGGGDFGGGGGGGGGGGGGGGGGGGGGGFGGGGFGFGGGGGGGGGGGGGGGGGGGGGFFFFFFFFFFFFFFFFFFFFF9AA>=EBFFDB=DBBEC>EF9<@F9EFFFFFFF@FFFF>DF0>BB>:<?F??<A?DFAFF010911??0?0>B:B<?A
@M04999:289:000000000-L3R54:1:1101:17486:3211 2:N:0:413
TGCGACTACTAGGGTATCTAATCCTGTTTGCTCCCCACGCTTTCGCATCTCAGCGTCAGTATCTGTCCAGAAGGCCGCCTTCGCCACCGGTATTCCTCCACATCTCTACGCATTTCACCGCTACACGTGGAATTCTGCCTTCCTCTACAATACTCCAGATAACCAGTTTTAAGTGCAGTTCCCAGGTTGAGCCCGGGGCTTTCACACCTAACTTAATTATCCGCCTACATGCCCTTTACGCCCAGTCATTCCGATTAACGCTCGCACCCTCCGTATTACCGCGGCTGCTGGCACGGAGTTG
+
CCCCCGGGGGGGGGGGGGGGGGGGGGGGGGGGGGGGGGGGGGGGGGGGGGGGGGGGGGGGGGGGGGGGGGGGGGGGGGGGGGGGGGGGGGGGGGGGGGGGGGGGGGGGGGGGGGGGGGGGGGGGGGGGGGGFGGGGGGGGGGGGGGGGGGGGGGGGGGGGGGGGGGGGGGGGFFGGFGFGGGGGGGGGGGGGGGGGGGGG4>AFFFFFFFFFFFFFFFFFFFFB?FD>BFFF>@FFFFFFD@F@DEFFFFFFFDFFD)7<088(49;1?:(3>?013<>>:>6>>99?::?6<780(467)
@M04999:289:000000000-L3R54:1:1101:6402:3219 2:N:0:413
TTGGACTACCAGGGTATCTAATCCTGTTTGCTCCCCACGCTTTCGCACCTCAGTGTCAGTATCAGTCCAGGTAGTCGCCTTCGCCACTGGTGTTCCTTCCTATATCTACGCATTTCACCGCTACACAGGAAATTCCACTACCCTCTACCATACTCTAGCTTGCCAGTTTTGGATGCAGTTCCCAGGTTGAGCCCGGGGATTTCACATTCAACTTAACAAACCACCTACGCGCGCTTTACGCCCAGTAATTCCGATTAACGCTTGCACCCTCTGTATTACCGCGGCTGCTGGCACAGAGTT
+
CCCCCGGGGGFGGGGGGGGGGGGGGGGGGGGGGGGGGGGGGGGGGGGGGGGGGGGGGGGGGGGGGGGGGGGGGGGGGGGGGGGGGGGGGGGGGGGGGGGGGGGGGGGGGGGGGGGGGGGGGGGGGGGGGGGGGGGGGGGGGGGGGGGGGGGGGGGGGGGGGGGFFGFGGGGGGGGFDGFGGGGGGGGDEGGGGGGGGGDGFFFFFFFFEFFEFAFFBFF2ABFDAFFFFFBFBFFFD<4.3>6;@;;<CFEEE@@DF<AFF<???><1:?308<2<AAB9?129>690):0((,,((.-.
@M04999:289:000000000-L3R54:1:1101:8008:3222 2:N:0:413
GGGACTACTGGGGTATCTAATCCTGTTTGCTCCCCACGCTTTCGCATCTCAGCGTCAGTATCTGTCCAGAAGGCCGCCTTCGCCACCGGTATTCCTCCACATCTCTACGCATTTCACCGCTACACGTGGAATTCTACCTTCCTCTACAATACTCCAGATAACCAGTTTTAAGTGCAATTCCCAGGTTGAGCCCGGGGCTTTCACACCTAACTTAATTATCCGCCTACATGCCCTTTACGCCCAGTCATTCCGATTAACGCTCGCACCCTCCGTATTACCGCGGCTGCTGGCACGGAGTT
+
CCC<CFGGGGGFFFGGGGGDGFGGGGGGGGGGGGGGGGGGGGGGGGGGGGGGGGGGGGGFFFGGFCDGGDEFGGGGGGGEGGGCFGGGGGGGGGGGGGGGGGGGGGGGGGGGGFGGGFEGGGGFGGGGGDFGGGG9EFGGGGGGGGGGGGGGGGFGFGGGGG8DGFDGGGFGGGGFFGFFFGFG6FGGGGGCFGGCCCDCFFFFFFFFFFFEEFFFEFFFFFBFFFFFFE=EBED@CEDF01?@1=>C6CC@17<6CF;9?F;17>;1<66>??F?2:)(430>>>FFF??1<61(,(.
@M04999:289:000000000-L3R54:1:1101:24551:3244 2:N:0:413
CGCGGACTACTGGGGTATCTAATCCTGTTTGCTCCCCACGCTTTCGCATCTCAGCGTCAGTATCTGTCCAGAAGGCCGCCTTCGCCACCGGTATTCCTCCACATCTCTACGCATTTCACCGCTACACGTGGAATTCTACCTTCCTCTACAATACTCTAGTTAACCAGTTTTAAGTGCAATTCCTAGGTTGAGCCCAGGGCTTTCACACCTAACTTAATTATCCGCCTACATGCCCTTTACGCCCAGTCATTCCGATTAACGCTCGCACCCTCCGTATTACCGCGGCTGCTGGCACGGAGTT
+
CCCCCGGGGGGGGGGGGGGGGGGGGGGGGGGGGGGGGGGGGGGGGGGGGGGGFFGGGGGGGGGGGGGGGGGGGGGGGGGGGGGGGGGGGGGGGGGGGGGGGGGCFGGGGFGGGGGGGGGGGGGGGGGCEFGGGGFGGGGGGGGGGGGGGGGGGGGGGFFGGGGGGGGGGGGGGGGGFGFGGGFFEG6FGGGGGGGFGGGGFFFF+?EFDFFFFFFFFFFCFF:>D?FFFFF?B@3BDEFFF?FF@6;EEFFFEFFFFFFE6987999B>?BFFB???FFF2<11(49B:2:?B7303-7?4
@M04999:289:000000000-L3R54:1:1101:12906:3255 2:N:0:413
GCGACTACCGGGGTATCTAATCCTGTTTGCTCCCCACGCTTTCGCATCTCAGCGTCAGTATCTGTCCAGAAGGCCGCCTTCGCCACCGGTATTCCTCCACATCTCTACGCATTTCACCGCTACACGTGGAATTCTACCTTCCTCTACAATACTCCAGATAACCAGTTTTAAGTGCAATTCCCAGGTTGAGCCCGGGGCTTTCACACCTAACTTAATTATCCGCCTACATGCCCTTTACGCCCAGTCATTCCGATTAACGCTCGCACCCTCCGTATTACCGCGGCTGCGGGCCAGGAAGT
+
A-8B@FFFGGGGGGEFCFGFGGGGGGGGGGGGGGGGGGGGGGFGEGCGGGGGGDFFGGGGGGGGGGFGGGGGGGGGGDGGGGGCFGGFG>FFGGGGGGGGG@EGGGGGGGEFCGGGGEGGGGGGGGEFC@EFFFGGGGGCEFGG8=AFGFD8EFGGGA9FGGGFEDFFFGFFEF7EFGFGGGGGCDGGFFG6CGGDGGC?A?AAA?84;EF4?FA>CF>E6>B@;<1EEE;@@8@@EFFFF:7<=)))/?.6((84>230::>BBFB<:<4;:::7)-4((477,-30(40,(-4(((.
@M04999:289:000000000-L3R54:1:1101:7152:3257 2:N:0:413
CCCGGGTATCTAATCCTGTTCGCTCCCCACGCTTTCGCTCCTCAGCGTCAGTGACGGCCCAGAGACCTGCCTTCGCCATCGGTGTTCTTCCCGATATCTACACATTCCACCGTTACACCGGGAATTCCGGTCTCCCCTACCGCACTCCAGTCCGCCCGTACCCGGCGCCGATCCACCGTTAAGCGATGGACTTTCACACCAGACGCGACGAACCGCCTACGAGCTCTTTACGCCCAATAAATCCGGATAACGCTTGCACCCTACGTATTACCGCGGCTGCTGGCACGTAGTTAGCCGGTGC
+
CCCCCGGGGGGGGGGGGGGGGGGGGGGGGGGGGGGGGGGGGGGGGGGGGGGGGGGGFFEGGGFGGGGGGGGGGGGGGGGGGGGGGGGGGGGGGGGGGGGGGGGGGGGGGGGGGGGGGGGGGGGGGFGGGGGGGGGGGGGGGGGGGGGGGGGGGGGGGGGGGGGGGGGGGGGGDGGGFGFGGGGGGGGGGGGGGGGFCFGGFFFFFEEFBFFFFFFFFBE<>1?;1:6>9AABFFFF???FFAAF9081<AFB>FFFF?BB????F:?2?AAFF>0;;07:?F7:?FF<:B0<A>B?0991(
@M04999:289:000000000-L3R54:1:1101:18666:3274 2:N:0:413
GGGGGGACTACTCGGGTATCTAATCCTGTTCGCTACCCATGCTTTCGAACCTCAGCGTCAGTTACAGACCAGAGAGCCGCCTTCGCCACTGGTGTTCTTCCATATATCTACGCATTCCACCGCTACACATGGAGTTCCACTCTCCTCTTCTGCACTCAAGAAAAACAGTTTCAGCTGCACTTCCCCGGTTAAGCCGAGGGCTTTCACAGCTGCCTTGTTCTCCCGCCTGCGTTCGCTTTACGCCCAATAAATCCGGCCAACGCTTGCCACCTACGTATTACCGCGGCTGCTGGCACGTAGT
+
CCCCCGGGGGGGGGGGGGGGGGGGGGGGGGGGGGCGGGGGGGGGGGGGGGGGGGGGGGGGGGCFGGG?FGGFCGGDDGGGGGGGGGGGGGGGFGDEGGGGGGGGGGAFGGGGGGGCFGGGGGGGGGGGGGGGGGGGGGGGGGGGGGF17CGFFFGGGGGGGGFGGGGGGGG?CGGGAGFGFGGGGGGGGGGGDEG<CCDD>FFFFFFFF::(,8??:F*<*)6:BBFF<BFF:139?68696?F9:48:7ABF04((-1:819:,8:7AFF?(4<<FFBDF<1(4(((,,),(,(80(,.,
@M04999:289:000000000-L3R54:1:1101:20572:3310 2:N:0:413
ATGGACTACACGGGTATCTAATCCTGTTCGCTACCCATGCTTTCGAACCTCAGCGTCAGTTACAGACCAGAGAGCCGCCTTCGCCACTGGTGTTCTTCCATATATCTACGCATTCCACCGCTACACATGGAGTTCCACTCTCCTCTTCTGCACTCAAGAAAAACAGTTTCAGCTGCACTTCCCCGGTTAAGCCGAGGGCTTTCACAGCTGACTTGTTCTCCCGCCTGCGTTCGCCTTACGCCCAATAAATCCGGACAACGCTTGCCACCTACGTATCACCGCGGCTGCTGGCACGTAGTT
+
CCCCCGGGGGGGGGGGGGGGGGGGGGGGGGGGGGGGGGGGGGGGGFGGGGGGGGGGGGGGGGGGGGGGGGGGGGGGGGGGGGGGGGGGGGGGGGGGGGGGGGGGGGGGGGGGGGGGGGGGGGGGGGGGGGGGGGGGGGGGGGGGGGGGGGGGGGGGGGGGGGGGGGGGCFGGGGGGFGFGGGGGGGGGGGGGGGGDGDDGFFFFFFFFB41<EAFFFFFFFDFBFFFFFFFFFB@;@FFFFFBFFD);CFFBF6?BFFFFFF06?:<B?<B:B:7<?>A<BF>FB69B::?67>:3::BA
@M04999:289:000000000-L3R54:1:1101:21644:3344 2:N:0:413
GGACTACCCGGGTATCTAATCCTGTTCGCTCCCCACGCTTTCGTCCATCAGCGTCAATCGGTATTTAGTAACCTGCCTTCGCAATCGGGGTTCTGTGTAATATCTATGCATTTCACCGCTACACTACACATTCCAGCTACTTCAATACTATTCAAGATTAACAGTATCAACGGCAGTTCTACAGTTAAGCTGCAGGTTTTCACCGCCGACTTATCAACCCGCCTACGGACCCTTTAAACCCAATAAATCCGGATAACGCTCGCATCCTCCGTATTACCGCGGCTGCTGGCACGGAGTCAGC
+
CCCCCGGGGGGGGGGGGGGGGGGGGGGGGGGGGGGGGDGDGGGGGGGGGGGGGGGGGGGGGGGGGGGGGGGGGGGGGGGGGGGGGGGGGGGGGGGGGGGFFGGGCE9FGGGGGGGGGGGGGGGGGGGGGGGDFFGGGGGGFDFFGGGGGGGGGGGGFF8FFGDGEGFGGGEEGEGGFFBCGFGGCCFEAEEGGGGGFGFGFF6CFFFEFFADFFFFFFF@?2@9=DFDFFF@FD@EFE7A2?DDFAFFFFFFFFFA??>FB99>6(4).371<B?249?01999>F?F?0()4(1;3(-6,
@M04999:289:000000000-L3R54:1:1101:8320:3350 2:N:0:413
CACGACTACTGGGGTATCTAATCCTGTTCGCTACCCATGCTTTCGAGCCTCAGCGTCAGTAACAGACCAGAGAGCCGCCTTCGCCACGGGTGCTCTTCCATATATCTACGCATTTCACCGCTACACATGGAGTTCCACTCTCCTCTTCTGCACTCAAGTCTCACAGTTTCCGATGCTCTTCCTCAGTTAAGCTGAGGGCTTTCACAGTCAGACTTAAAAGACCGCCTGCGCTCCCTTTACGCCCAATGAATACGGACAACGCTGGCCACCTACGTATCACGGCGGCTGGTGGCACGTAGTT
+
C-,A,::FE,EFA@F@F<@<<<F<FF,,C:CF,CC6,;CFF<,66@<@F,66EE@,BCFFGEFGA699C<C,,B@F=7=?:F==444+@CCF,CEFEF?FGCG9F,49F<7:F+,E,,C@F@FGG,9,54,A44>9E9,@A@GD,,6,@9@8D,@=DFG9,@,,8==,@,EEE80+0BCDC8=,@@<D,@3@CF,**9CF**999@+009A4>*3=CB:1@@>((6(8265(3,((/63A,(668@F(6)))//(6;2(.,(,(-3:0481:(4?B2(-6(,((44,(-..30<)24<<3-
@M04999:289:000000000-L3R54:1:1101:18866:3439 2:N:0:413
GAGACTACAAGGGTATCTAATCCTGTTTGCTCCCAACGCTTTCGCATCTCAGCGTCAGTATCTGTCCAGAAGGCCGCCTTCGCCACCGGTATTCCTCCACATCTCTACGCATTTCACCGCTACACGTGGAATTCTACCTTCCTCTACAATACTCTAGTTAACCAGTTTTAAGTGCAATTCCTAGGTTGAGCCCAGGGCTTTCACACCTAACTTAATTATCCGCCTACATGCCCTTTACGCCCAGTCATTCCGATTAACGCTCGCACCCTCCGTATTACCGCGGCTGCTGGCACGGAGTT
+
CCCCCGGGGGGGGGGGGGGGGGGGGGGGGGGGGGGGGGGGGGGGGDGGGGGGGGGGGGGGGGGGGGGGGGGGGGGGGGGGGGGGGGGGGGGGGGGGGGGGGFGGGGGGGGGGGGGGGGGGGGGGGGGGGGGGGGGGGGGGGGGGGGGGGGGGGGGGGGGFGGGGGFGGGGGGGGGGFGFGGGGGEGGGGGGGGGGGDGGGFFFFFFFFFFFFFFFFEFFFFFFFFFDFCEBBDFFFFFFF=BDF;BBEFFF@@D;7EEDB@0607;FDBFFFFFF?FAA:B9;B>;F7?::<>09(,4:
@M04999:289:000000000-L3R54:1:1101:16228:3554 2:N:0:413
AGACTACTGGGGTATCTAATCCTGTTTGCTCCCCACGCTTTCGCATCTCAGCGTCAGTATCTGTCCAGAAGGCCGCCTTCGCCACCGGTATTCCTCCACATCTCTACGCATTTCACCGCTACACGTGGAATTCTACCTTCCTCTACAATACTCTAGTTAACCAGTTTTAAGTGCAATTCCTAGGTTGAGCCCAGGGCTTTCACACCTAACTTAATTATCCGCCTACATGCCCTTTACGCCCAGTCATTCCGCTTAACGCTCGCACCCTCCGTATTACCGCGGCTGCTGGCACGGAGTTAGC
+
CCCCCGGGGGGGGGGGGGGFGFFGGGGGGGGGFGGGGGGGGGGCGGGGGGGGGFGCFGFFGGGGFGGGGGGGGFGGGGGGGGGGGGGEGGGGCFGGGGGGFGGGCEFDGCG:?FGG?FGGGGGGGGGGGGGFFGGGFEFGGFGGGFG8EDGCFCGGCD8EGGGGGGGGGGGGFFFGFCFCFFGGGFGGGGGFGG?CG?CFFFFFFFFF@CEF9BC6AEFEB>A>FBE4A3>BF@5@==@?925(74<CCE@(62<9;@07@B;BFBF0::><:<:AB>B;9(,44:>7:?(86((4:0<9.
@M04999:289:000000000-L3R54:1:1101:18691:3583 2:N:0:413
GCAACGACTACACGGGTATCTAATCCTGTTTGCTCCCCATGCTTTCGCACCTCAGCGTCAGTATTAGGCCAGAAGGCTGCCTTCGCCATCGGTATTCCTCCAGATCTCTACGCATTTCACCGCTACACCTGGAATTCTACCTTCCTCTCCTATACTCTAGCTAACCAGTATCGTATGCAATTCCCAAGTTGAGCTCGGGGATTTCACATCCGACTTAATTAGCCGCCTACGCGCGCTTTACGCCCAGTAATTCCGATTAACGCTTGCACCCGCTGTATTACCGCGGCTGCTGGCACAGAGT
+
CCCCCGGGGGGGGGGGGGGGGGGGGGGGGGGGGGGGGGGGGGGGGGGGGGGGGGGGGGGGGGGGGGGGGGGGGGGGGGGGGGGGGGGGGGGGGGGGGGGGGGGGGGGGGGGGGGGGGGGGGGGGGGGGGGGGGGGGGGGGGGGGGGGGGGGGGGGGGGGGGGGGGGGFGGGGGGGGFGFGGGGGGGGFGGGFGGFCGGGGFFFFFFFFFFFF=DFFFFFFFFFEFFFFFFFFFFFBBFFFFFFFFFFFA9A<AAF?BBF<:?BFF<:??F:(,49<944)<6?FF>666??7021<(.4(.
@M04999:289:000000000-L3R54:1:1101:14798:3708 2:N:0:413
GTAGACTACTGGGGTATCTAATCCCATTTGCTCCCCTAGCTTTCGTCTCTCAGTGTCAGTGTCGGCCCAGCAGAGTGCTTTCGCCGTTGGTGTTCTTTCCGATCTCTACGCATTTCACCGCTCCACCGGAAATTCCCTCTGCCCCTACCGTACTCCAGCTTGGTAGTTTCCACCGCCTGTCCAGGGTTGAGCCCTGGGATTTGACGGCGGACTCAAAAAGCCACCTACAGACGCTTTACGCCCAATCATTCCGGATAACGCTTGCATCCTCTGTATTACCGCGGCTGCTGGCACAGAGGTG
+
CCCCCGGGGGGGGGGGGGGGGGGGGGGGGGGGGGGGGGGGGGGGGGGGGGGGGGGGGGGGGGGGGGGGGGGGGCGGGGGGGGGGGGGGGGGGGGGGGGGGGGEGGGGFGGGGGGGGGGGGGGGGGGGGGEGDFGGGGGGGGGGGGGGGGGGGGGGGGGGGGGGGGD@FGGFFFGGDEGFGGCCEFGGFGGFGGGFCDFDG>AAFCBDDBF02:);6@4>?FF@DF@;@;;<7@F?<:26>?7;::BBBA<><(4241<)46:BFF?FB?)46))69A<A<?BFFF;6??F(32<B?08(5(
@M04999:289:000000000-L3R54:1:1101:5691:3764 2:N:0:413
GACTACTAGGGTATCTAATCCTGTTTGCTCCCCACGCTTTCGCATCGCAGCGTCAGTATCTGTCCAGAAGGCCGCCTTCGCCACCGGTATTCCTCCACATCGCTACGCATTTCACCGCTACACGTGGAATTCTACCTTCCTCTACAATACTCTATATAACCAGTTTTAAGTTCAGTTCCCAGGTTGAGCCCGGGGCGTTCACACCTAACTTAATTATCCGCCTACATGCCCTTTACGCCCAGTCATTCCTATTAACGCTCGAACCGTCCGTATTACCGCGTCTGCTGGCCCGGAGTGAGCC
+
8CCCCGGCEFDGGGGGEGGFGG<FFGGGGGGGGGGGGGCFEGGCCG,CFCGFFCGGGCE,CFCFFA,6CCF9CF+@?FE?=@?FFG:6+<<,,,CF8<?5A,=ACFGEGGGCEFE5FE7+89BFFE>BFGG;EFGGGGF,EDGGGG9AF,C,,6,,@,=D8=87>ED:DFG,:EF@DF9C+2?<9:??C:+478*49/)9)118AFFFD4>EECC7?+;0)6(8@8))64(6();CD1(52?:>9A<4))).6494?>BF1(3296((3;F6746<413(--,-))),4((-(,3:().((
@M04999:289:000000000-L3R54:1:1101:26122:3836 2:N:0:413
GCGACTACCAGGGTATCTAATCCTGTTTGCTCCCCACGCTTTCGCATCTCAGCGTCAGTATCTGTCCAGAAGGCCGCCTTCGCCACCGGTATTCCTCCACATCTCTACGCATTTCACCGCTACACGTGGAATTCTACCTTCCTCTACAATACTCCAGATAACCAGTTTTAAGTGCAGTTCCCAGGTTGAGCCCGGGGCTTTCACACCTAACTTAATTATCCGCCTACATGCCCTTTACGCCCAGTCATTCCGATTAACGCTCGCACCCTCCGTATTACCGCGGCTGCTGGCACGGATTT
+
CCCCC7FFGGGGGGGGGGGGGGGGGGGGFGGGGGGGG@FGGGGGG7CGGG9F@CGGGGGGGGGGGGGG8EGGGGGGGGGGGFGGFGGGGGGGGGGGGGGGGGGGGGGGGGGGGGGGGGGGGGGGGGGGGGGGGGGGGGGGGGGGGGGGGGGGGGGGGGGGGGGGGGGGGGGGFCFGFGFGGFGGCGGFGGGGGG6DGGDCFFFFFFAFFFFFFFFFFFFFF2@@D=BBF?EBFF@@EE;EFFF15=EFFFE;DFFF9429<6(7>BFB161(41<BFDB6>>;>BFFFF(1,5:9((,,
@M04999:289:000000000-L3R54:1:1101:25760:3861 2:N:0:413
TGGGGACTACTCGGGTATCTAATCCTGTTTGCTCCCCACGCTTTCGCATCTCAGCGTCAGTATCTGTCCAGAAGGCCGCCTTCGCCACCGGTATTCCTCCACATCTCTACGCATTTCACCGCTACACGTGGAATTCTACCTTCCTCTACAATACTCCAGATAACCAGTTTTAAGTGCAGTTCCCAGGTTGAGCCCGGGGCTTTCACACCTAACTTAATTATCCGCCTACATGCCCTTTACGCCCAGTCATTCCGATTAACGCTCGCACCCTCCGTATTACCGCGGCTGCTGGCACGGAGTT
+
CCCCCGGGGGGGGGGGGGGGGGGGGGGGGGGGGGGGGGGGGGGGGGGGGGGGGFGGGGGGGGGGGGGGGGGGGFFGGGGGGGGGGGGGGGGGGGGGGGGGGGGGGGGGGGGGGGGGGGGGGGGGGGGGGGGGGGGGGGGGGGGGGGGGGDGGFFFGGGGGGDFGGGGGGGGGEFGGFGFGGGGGDGGGGGGGGGGG>DGGFFFFFFFFFDFFFFFBEFFFFFFFFFFDFBEFEEFFFFFFFFFFFDFF<EFFFF?@<DFF?B?6;>9>FBB68>BB?F9:A19B9>B><:>8005?(49<4
@M04999:289:000000000-L3R54:1:1101:15786:3878 2:N:0:413
GACTACCGGGGTATCTAATCCTGTTTGCTCCCCACGCTTTCGCATCTCAGCGTCAGTATCTGTCCAGAAGGCCGCCTTCGCCACCGGTATTCCTCCACATCTCTACGCATTTCACCGCTACACGTGGAATTCTACCTTCCTCTACAATACTCCAGATAACCAGTTTTAAGTGCAATTCCCAGGTTGAGCCCGGGGCTTTCACACCTAACTTAATTATCCGCCTACATGCCCTTTACGCCCAGTCATTCCGATTAACGCTCGCACCCTCCGTATTACCGCAGCTGCTGGCACGGAGTTAGCC
+
CCCCCGGGGGGGGGGGGGGGGGGGGGGGGGGGGFGGGFGGGGGGGGGGGGGGGGGGGGGGGGGGGGGGGGGGGGGGGGGGGGGGGGGGEFGGGGGGGGFFGFGGGGGGGFEGGGGGGGGGGGGGGGGGGGCCFGGGGGGGGGGGGGGGFGGGGGGGGGFGFGFGFFGGGGGGGGFFFGAFFGGG,DFGGGCGGEECGFFCFF9AFFFFFFEFEFFFFFF=F@=D@E?CEFFFFEFFFFBEF@8@@E35?@@<??5<?9:849FF>1((86(3.(:<A?>1>>?>??D??BBF04(,8<AD5
@M04999:289:000000000-L3R54:1:1101:6653:3980 2:N:0:413
GGGACTACTGGGGTATCTAATCCTGTTCGCTACCCATGCTTTCGAGCCTCAGCGTCAGTACCAGACCAGAGAGCCGCCTTCGCCACTGGTGTTCTTCCATATATCTACGCATTTCACCGCTACACATGGAGTTCCACTCTCCTCTTCTGCACTCAAGTCTCTCAGTTTCCGATGCTCTTCCTCAGTTAAGCTGAGGGCTTTCACATTCAGACTTAAAAGACCGCCTGCGCTCCCTTTACGCCCAATAAATCCGGACAACGCTTGCCACCTACGTCTTACCGCGGCTGCTGGCACGTAGCTT
+
CCCCCGGGGGGGGGGGGGGGGGGGGGGGEGGGGGGGGGGGGGGGGGGGGGGGGGGGGGGGGGGGGGGGGGGGGGGGGGGGGGGGGGGGGGGGGGGGGGFGGGGFGGGGGGGGGGGGGGGGGGGGGFGGFGGGGGGGGGGGGFGFGGGGGGGGGGGGDFGGGFGGGGGGGGGGGGGCDGFGGGGFGGGGGFGGGFFGGGGGFFFFFFAFEFCFFFFFEFFBFFFFFFB>B>29@BFFFEFFFFFDF;@EFFF8@@<>07;16::?BFA??027::(4?>F:?B(-2-(4?:80071:(((.)
@M04999:289:000000000-L3R54:1:1101:16123:3999 2:N:0:413
AAGACTACTCGGGTATCTAATCCTGTTTGCTCCCCACGCTTTCGCATCTCAGCGTCAGTATCTGTCCAGAAGGCCGCCTTCGCCACTGGTGTTCTTCCATATATCTACGCATTCCACCGCTACACATGGAGTTCCACTCTCCTCTTCTGCACTCAAGAAAAACAGTTTCAGCTGCACTTCCCCGGTTAAGCCGAGGGCTTTCACAGCTGACTTGTTCTCCCGCCTGCGTTCGCTTTACGCCCAATAAATCCGGACAACGCTTGCCACCTCCGTATTACCGCGGCTGCTGGCACGTAGTT
+
CCC<BEFGGCFGGFGGGGGGGGFGGGGGGGGGGFGGGGGEGGGGGGGGDFGGGGFGGGGGGGGGFGGGF<FGGGGGGGGGGGGGGGGGGGGEGGGGGGGGCEGGGGFGFGGGGGGGGGGGEGGGGGGDCFFGGGD>FFG9=F8FFGGGGGGFFGGFDGGGG?EFGFGGGGGGCGGGFFBFGDGGGGGGGCEDGCE9CDGGFFFF+4AFFEFAE8BFCFFFA2@=55=>834<BFDFC77AFFFFF3<CCC19B19B<<>6:0(44>B<?(((4(::A<),(,(-(-,)501,)(3(4-)
@M04999:289:000000000-L3R54:1:1101:15247:4046 2:N:0:413
GACTACTGGGGTATCTAATCCTGTTCGCTCCCCACGCTTTCGTCCATCAGCGTCAATCGGTATTTAGTAACCTGCCTTCGCAATCGGGGTTCTGTGTAATATCTATGCATTTCACCGCTACACTACACATTCCAGCTACTTCAATACTATTCAAGATTAACAGTATCAACGGCAGTTCTACAGTTAAGCTGCAGGTTTTCACCGCTGACTTATCAACCCGCCTACGGACCCTTTAAACCCAATAAATCCGGATAACGCTCGCATCCTCCGTATTACCGCGGCTGCTGGCACGGAGTTAGCC
+
CCCCCGGFFGGGGGGGGGGGGGGGGGGGGGGGGGGGGGGGGGGGGGGGGGGGGGGGGGGGGGGGGGGGGGGGGGGGGGGGGCGGGGGGGGGGGGGGGGGGFGGGGGGGGGGGGGGGGGGGGGGGGGGGGGCGF;FGGGGFGGGGGGGGGGGGGCGFGGGGGGGGGGGGGGG>EGGGFGFGGGGGGGGFGGGGGGGGGFFGFF?DEDAFFEFCFFAFFA>AFFFFFF2@FBDBF@EF9BDFF(34;C?CE@BFFFFFF@@;B>FFFFFF?9?F7?ABF?>926(4<27?:036,29<19)25
@M04999:289:000000000-L3R54:1:1101:7753:4105 2:N:0:413
CCGACTACTCGGGTATCTAATCCTGTTTGCTCCCCACGCTTTCGCATCTCAGCGTCAGTATCTGTCCAGAAGGCCGCCTTCGCCACCGGTATTCCTCCACATCTCTACGCGTTTCACCGCTACACGTGGAATTCTACCTTCCTCTACAATACTCCAGATAACCAGTTTTAAGTGCAGTTCCCAGGTTGAGCCCGGGGCTTTCACACCTAACTTAATTATCCGCCTACATGCCCTTTACGCCCAGTCATTCCGATTAACGCTCGCACCCTCCGTATTACCGCGGCTGCTGGCACGGAGTT
+
CCCCCGGGGGGGGGGGGGGGGGGGGGGGGGGGGGGGGGGGGGGGGGGGGGGGGGGGGGGGGGGGGGGGGGGGGGGGGGGGGGGGFGGGGGGGGGGGGGGGGGGGGGGGGGGGGGGGGGGGGGGGGGGGGGGGGGGGGGGGGGGGGGGGGGDGGGGGGGGFGGGGGGGGGGGGGGGGFGFGGGGGGGGGGGGGGGGGGGGGFFFFFFFFFFFFFFFFFFFFF?F??DDFFFF8@FFFFFFFFFFFFFEFEFFF?BF<AFF>:B>BFFF?6?B>FF(4)6>?B>>BBF<7:431)36(((.
@M04999:289:000000000-L3R54:1:1101:25046:4108 2:N:0:413
TGACTACTCGGGTATCTAATCCTGTTTGCTCCCCACGCTTTCGCATCTCAGCGTCAGTATCTGTCCAGAAGGCCGCCTTCGCCACCGGTATTCCTCCACATCTCTACGCATTTCACCGCTACACGTGGAATTCTACCTTCCTCTACAATACTCTAGTTAACCAGTTTTAAGTGCAATTCCTAGGTTGAGCCCAGGGCTTTCACACCTAACTTAATTATCCGCCTACATGCCCTTTACGCCCAGTCATTCCGATTAACGCTCGCACCCTCCGTATTACCGCGGCTGCTGGCACGGAGTTAGC
+
CCCCCGGGGGGGGGGGGGGGGGGGGGGGGGGGGGGGGGGGGGGGGGGGGGGGGGGGGGGGGGGGGGGGGGGGGGGGGGGGGGGGGGGGGGGGGGGGGGGGGGGGGGGGGGGGGGGGGGGGGGGGGGGGGGGGGFFGGGGGGGGGFGFFGGGGGGGGGGGGGGGGGGGGGGGGGFGGFGFGGGGEGGGGGGGGGGGDDGGGFFFFFDFFFFFFFFFFFFFEDFFFAFFCCFFFEFFCC@DFFFFFFFFEFFFFFFDFC0(4<@BFF9??1:B??F>AAF:>;B;0>??22::7?((((35).
@M04999:289:000000000-L3R54:1:1101:8852:4147 2:N:0:413
TAACGACTACCGGGGTATCTAATCCTGTTTGCTCCCCATGCTTTCGCACCTCAGCGTCAGTATTAGGCCAGAAGGCTGCCTTCGCCATCGGTATTCCTCCAGATCTCTACGCATTTCACCGCTACACCTGGAATTCTACCTTCCTCTCCTATACTCTAGCTAACCAGTATCGTATGCAATTCCCAAGTTGAGCTCGGGGATTTCACATCCGACTTAATTAGCCGCCTACGCGCGCTTTACGCCCAGTAATTCCGATTAACGCTTGCACCCTCGGTATTACCGCTGCTGCTGGCACAGAGTT
+
CCCCCGGGGGGGGGGGGGGGGGGGGGGGGGGGGGGGGGGGGGFGGGGGGGGGGGGGGGGGGFGGGGGGGGGGGGGGGGGGGGGGGGGGGGGGGGGGGGGGGGGGGGGGGGGGGGGGGGGFGGGGGGGGGGGGGGGGGGGGFGGGGGGGGGGGGGGGGGDFFGGGGGGGGGGGGGGGFG?CDFFFGGGGGGGGGGGGGDGGBFFAFFF=E4>DFDFFFF+64@B>@>2=B=B66@BF<DFFDF6>??FFAFAAFBF<:BFFFB00:<?<?0:B(((4?D9A<8((-(,34>F>2(47?:2--
@M04999:289:000000000-L3R54:1:1101:21817:4165 2:N:0:413
TGCGGGACTACCGGGGTATCTAATCCTGTTTGCTCCCCACGCTTTCGCATCTCAGCGTCAGTATCTGTCCAGAAGGCCGCCTTCGCCACCGGTATTCCTCCACATCTCTACGCATTTCACCGCTACGCGTGGAATTCTACCTTCCTCTACAATACTCCAGATAACCAGTTTTAAGTGCAATTCCCAGGTTGAGCCCGGGGCTTTCACACCTAACTTAATTATCCGCCTACATGCCCTTTACGCCCAGTCATTCCGATTAACGCTCGCCCCCTCCGTATTACCGCGGCTGCTGACACGGAGT
+
CCCCCGGGGGGGGGGGGGGGGGGGGGGGGGGGGGGGGGGGGGGGGGGGGGGGGGGGGGGGGGGGGGGGGGGGGGGGGGGGGGGGGGGGGGGGGCGGGGGGGGGGGGGGGGGGGGGGGGGGGGGGGGGGGGGGGGGGGGGGGGGGGGGGGGGGGGGGGGGGGGGGGGGGGGGGGGGGFGFGGGGGGGGGGGDGGGGGGGDDDEFFFFFFFFFFFFFFFFFFFFFFFFFFFFFFFFF@FFFFFFFBFFF?FA429<?B0<BFA6>BBF0(49>FBF>?B<?FFFFFFBFFF<03).4:?06>-
@M04999:289:000000000-L3R54:1:1101:13020:4184 2:N:0:413
GACTACCGGGGTATCTAATCCTGTTCGCTACCCATGCTTTCGAACCTCAGCGTCAGTTACAGACCAGAGAGCCGCCTTCGCCACTGGTGTTCTTCCATATATCTACGCATTCCACCGCTACACATGGAGTCCCACTCTCCTCTTCTGCACTCAAGAAAAACAGTTTCAGCTGCACTTCCCCGGTTAAGCCGAGGGCTTTCACAGCTGACTTGTTCTCCCGCCTGCGTTCGCTTTACGCCCAATAAATCCGGACAACGCTTGCCACCTACGTATTACCGCGGCTGCTGGCACGTAGTTAGCC
+
CCCCCGGGGGGGGGGGGGGGGGGGGGGGGGGGGGGGGGGGGGGGGGGGGGGGGGGGGGGGGGGGGGGGGGGGGGGGGGGGGGGGGGGGGGGGGGGGGGGGGGGGGGGGGGGGGGGGGGGGGGGGGGGGGGGGGGGGGGGGGGGGGGGGGGGGGGGGGGGDGGGGGGGGGFGGGGGFFFFGGGGGGGGGGGGGEEGGGGGGFFFFFFF=@FFBCAFFEFFFF@<?DFFFFFF?;;C>3?FE<?<BFA4<?B9?BFFFB;:26BFFF:BF>?F>A2AF230,49((474,4:<::08?4449,
@M04999:289:000000000-L3R54:1:1101:23042:4203 2:N:0:413
GCGACTACTCGGGTATCTAATCCTGTTTGCTCCCCACGCTTTCGCATCTCAGCGTCAGTATCTGTCCAGAAGGCCGCCTTCGCCACCGGTATTCCTCCACATCTCTACGCATTTCACCGCTACACGTGGAATTCTACCTTCCTCTACAATACTCCAGATAACCAGTTTTAAGTGCAGTTCCCAGGTTGAGCCTGGGGCTTTCACACCTAACTTAATTATCCGCCTACATGCCCTTTACGCCCAGTCATTCCGATTAACGCTCGCACCCTCCGTATTACCGCGGCTGCTGGCACGGAGTT
+
CCCCCGGGGGGGGGGGGGGGGGGEGGGGGGGGGGGGGGGGGGGGGGGGGGGGGGGGGGGGGGGGGGGGGGGGGGGGGGGGGGGGGGGGGGGGGGGGGGGGGFGGGGGGGGGGEGGGGGGGGGGFGGFCEGGGGGGGFGGGGGGGGGGGGGGGGGGGGGGGGGGGGGGGGDGGGGDFFDFGGGGF+DFE@EGGGGGG5CDGA5EFFFF54>BEFFFFEFFEFFDFFFDFE*75BFDFEFFFFF<667>36<CE0(6;EE09<D>91>(46:BB:??:)-<:76(,-,38>2185(,4(41
@M04999:289:000000000-L3R54:1:1101:12973:4250 2:N:0:413
TTTTTGACTACTGGGGTATCTAATCCTGTTTGCTCCCCACGCTTTCGCATCTCAGCGTCAGTATCTGTCCAGAAGGCCGCCTTCGCCACCGGTATTCCTCCACATCTCTACGCATTTCACCGCTACACGTGGAATTCTACCTTCCTCTACAATACTCTAGTTAACCAGTTTTAAGTGCAGTTCCTAGGTTGAGCCCAGGGCTTTCACACCTAACTTAATTATCCGCCTACATGCCCTTTACGCCCAGTCATTCCGATTAACGCTCGCACCCTCCGTATTACCGCGGCTGCTGGCACGGAGT
+
CCCCCGGGGFGGGGGGGGGGGGGGGGFEFGGGGGG8FFGGDGCGGGGGGGGGGGGGGGGGGGGGGGFGGGGGGGGGGFGGEGGGGGGEFFGGGGCGGGGGGGGGGGFGGGGGGGGGGGGGFGGGGGGGGGGGGFC,EEGGGGGGGGGGGFGGDGGGGGGGGGGGCDGGGCFGGGGGFGFGGGGGGGGFGGGGFG6CFGGGFFFAFFFFFFFFFFFFFFFFFFEEAFFFFFFFEEFBF:EFCDFFBDD;@FE?7CE@6;?9EDF;0.40;(8?16>:6:(<AA<FB06((1248:1)(4((-
@M04999:289:000000000-L3R54:1:1101:20800:4284 2:N:0:413
TGACTACCGGGGTATCTAATCCTGTTCGCTACCCATGCTTTCGAACCTCAGCGTCAGTTACAGACCAGAGAGCCGCCTTCGCCACTGGTGTTCTTCCATATATCTACGCATTCCACCGCTACACATGGAGTTCCACTCTCCTCTTCTGCACTCAAGAAAAACAGTTTCAGCTGCACTTCCCCGGTTAAGCCGAGGGCTTTCACAGCTGACTTGTTCTCCCGCCTGCGTTCGCTTTACGCCCAATAAATCCGGACAAAGCCTGCCACCTACGTATTACCGCGGCTGCTGGCACGTAGTTAGC
+
CCCCCGGGGGGEFEGGGGGGGDEGGGGGGGDGGGGGGGGGGGGGGFEGGGGGGGGGGFFGGGGGGG@FGGGGCFCGGGGGGGCEGGGGFGFGFFGGGFGFGGGGGGCGGGGGGFGGGGGGGGGGGGFFGGGGGGGGFGEGC8DGGGGGGGFGGGGG=FGGGGGGGGGGGGAFGGGGFFFGGGGGGGEGGGGGGGG>DFGGFFFFFFFFE@:E=FBF?AFFFF=1;;@?FFFFDDDEEF<>@F@BFFAB<:1((-(1((,(5:0:?>6(,(,.8<8:<4,3((,41::08?,41646:>F9-
@M04999:289:000000000-L3R54:1:1101:24423:4329 2:N:0:413
GGGACTACAAGGGTATCTAATCCTGTTTGCTCCCCACGCTTTCGCATCTCAGCGTCAGTATCTGTCCAGAAGGCCGCCTTCGCCACCGGTATTCCTCCACATCTCTACGCATTTCACCGCTACACGTGGAGTTCTACCTTCCTCTACAATACTCCAGATAACCAGTTTTAAGTGCAGTTCCCAGGTTGAGCCCGGGGCTTTCACACCTAACTTAATTATCCGCCTACATGCCCTTTACGCCCAGTCATTCCGATTAACGCTCGCACCCTCCGTATTACCGCGGCTGCTGGCACGGAGTTAC
+
CCCCCGGGCFGGGGGGGGGGGGGGGGGGGGGGGGGGGGGGGGGGG7BFGAFGGGGGGGGFGGGGGGGGGFFFGGCGGGGGGGGGGCGGGGGGGGGGGGGGGGGGGGGGGGGGGGGGGGGGGDGGGEGGEDGGGGGGGGGGGGGGGFGGGGGGGGFFFDGGFGGGGDFGGGGGGGGGFGFGGGGG8DFGGGGGGGCDDGGGAFFFFFBFEFFFFFFFEF8CBDF>>FFFC4>=@BB;FC;EFFFDE44?C?EF;;@FFF;98-26;>>66?2>:3<7<A<601((-(-4>0(.46>>(4.))
@M04999:289:000000000-L3R54:1:1101:5539:4391 2:N:0:413
CTTGACTACTAGGGTATCTAATCCTGTTCGCTACCCATGCTTTCGAGCCTCAGCGTCAGTAACAGACCAGAGAGCCGCCTTCGCCACTGGTGTTCTTCCATATATCTACGCATTTCACCGCTACACATGGAGTTCCACTCTCCTCTTCTGCACTCAAGTCTCTCAGTTTCCGATGCTCTTCCTCAGTTAAGCTGAGGGCTTTCACATTCAGACTTAAAAGACCGCCTGCGCTCCCTTTACGCCCAATAAATCCGGACAACGCTTGCCACCTACGTATTACCGCGGCTGCTGGCCCGTAGTT
+
CCCCCFGFGGGGGGGGGFFFGGFGGGGGGGGGGGGGGGG?FGGGDGGGGFGGGGEEFGGGGGFAEFGGGGGGGG@FFCFEEFGEGDGGGGG@EFCEFFGGGGGGEF;?FFFEGGGGGGG8FGEGGGGFCFGGCDFGFGGGGGGGGDGGGGGAFDDCDFEGGGGGGFGGGGGDEGGEF?FGGGGGGGCDDGDDGDGGGGGGFFBFFFFFFE<<CACFE>=8@@84==A>=A@/59@B*3*@@@59D;@EE4?)63189;D?B@F3<?:)3::B2(44<>F<)(,(,3,4???7((-(4><<<
@M04999:289:000000000-L3R54:1:1101:20511:4404 2:N:0:413
GACTACCGGGGTATCTAATCCTGTTTGCTCCCCACGCTTTCGCATCTCAGCGTCAGTATCTGTCCAGAAGGCCGCCTTCGCCACCGGTATTCCTCCACATCTCTACGCATTTCACCGCTACACGTGGAATTCTACCTTCCTCTACAATACTCCAGATAACCAGTTTTAAGTGCAGTTCCCAGGTTGAGCCCGGGGCTTTCACACCTAACTTAATTATCCGCCTACATGCCCTTTACGCCCAGTCATTCCGATTAACGCTCGCACCCTCCGTATTACCGCGGCTGCTGGCACGGAATTAGCC
+
CCCCCGGGGGGGGGGGGGGGGGGGGGGGGGGGGGGGGGGGGGGGGGGGGGGGGGGGGGGGGGGGGGGGGGGGGGGGGGGGGGGGGGGGGGGGGGGGGGGGGGGGGGGGGGGGGGGGGGGGGGGGGGGGGGGGGGGGGGGGGGGGGGGFGGGGGGGGGGGGGGGGGGGGGGGGGGGGFGFGGGGGGGGGGGGGGGGGGGGCFFFFFFFFFFFFECFFFFFFFFFFFFFF3=D1@EFF?DBEF?;@EFCFFFFF@FFBB;?FFFFF9?<BFFBB:BFFFF>F3>B>?:?:?:<6>91:29:B2
@M04999:289:000000000-L3R54:1:1101:13395:4442 2:N:0:413
TAGACTACAGGGGTATCTAATCCTGTTTGCTCCCCACGCTTTCGCATCTCAGCGTCAGTATCTGTCCAGAAGGCCGCCTTCGCCACCGGTATTCCTCCACATCTCTACGCATTTCACCGCTACACGTGGAATTCTACCTTCCTCTACAATACTCCAGATAACCAGTTTTAAGTGCAGTTCCCAGGTTGAGCCCGGGGCTTTCACACCTAACTTAATTATCCGCCTACATGCCCTTTACGCCCAGTCATTCCGATTAACGCTCGCACCCTCCGTATTACCGCGGCTGCTGGCACGGAGTT
+
CCCCCGGGGGGGGGGGGGGGGGGEGGGGGGGGGGGGGGGDGGGGGEEGGGGGGGGGGGGGGGGGGGGGGGGGGGGGGGGGGGGGGGGEGGGGGGGGGGGGGGGGGGGGGGGGGGGGGGGGGGGGGGGGFECGGGGGGGGFGGGGGGGGGGGGGGFGGFFGGGGGG?8EGG?FFFGGFGFGDGGGFGCGGGGGGGDDDD7?FAFFFFFFFFFFEB>C?FFFF?FFFFFF4C@==E1;EFF>9>@@8EFE?CFFD02<CCDFB:0(93;<BFFF86:>AFABF>>>B603>:0:??>>>?1
@M04999:289:000000000-L3R54:1:1101:7128:4459 2:N:0:413
AGGACTACCCGGGTATCTAATCCTGTTCGCTACCCATGCTTTCGAACCTCAGCGTCAGTTACAGACCAGAGAGCCGCCTTCGCCACTGGTGTTCTTCCATATATCTACGCATTCCACCGCTACACATGGAGTTCCACTCTCCTCTTCTGCACTCAAGAAAAACAGTTTCAGCTGCACTTCCCCGGTTAAGCCGAGGGCTTTCACAGCTGACTTGTTCTCCCGCCTGCGTTCGCTTTACGCCCAATAAATCCGGACAACGCTTGCCACCTACGTATTACCGCGGCTGCTGGCACGTAGTT
+
CCCCCGGGGGGGGGGGGGGGGGGGGGGGGGGGGGGGGGGGGGGGGGGGGGGGGGGGGGGGGGGGGGGGGGGGGGGGGGGGGGGGGGGGGGGGGGGGGGGGGGGGGGGGGGGGGGGGGFGGGGGGGGGGGGGGGGGGGGGGGGFGGGGGGGGGGGGGGGGGGFGGGGGGGGGGGGGGFGFGGGGGGGGGGGGGGGGGGGGGFFFFFFFFFFFFFFFAEFFFFFFFFFFF?FFFFF;?<6;E;;<@@FFEFF?>;B>F??FFFFFFFFFFFFB:424:<BBFFF9>;9?>?:?F?FF?((6
@M04999:289:000000000-L3R54:1:1101:5559:4464 2:N:0:413
GACTACAGGGGTATCTAATCCCATTTGCTCCCCTAGCTTTCGTCTCTCAGTGTCAGTGTCGGCCCAGCAGAGTGCTTTCGCCGTTGGTGTTCTTTCCGATCTCTACGCATTTCACCGCTCCACCGGAAATTCCCTCTGCCCCTACCGTACTCCAGCTTGGTAGTTTCCACCGCCTGTCCAGGGTTGAGCCCCGGGATTTGACGGCGGACTTAAAAAGCCACCTACAGACGCTTTACGCCCAATCATTCCGGATAACGCTAGCACCCTCCGTAGTACCGCTGCTTCTGTCACGGCGTTAGCC
+
CCCCCGGGGGGGGGGGGGGGGGGGGGGGGGGGEGGGGGGGGGGGGGGGGGGGGGGGGGGGGGGGGGGGGGGGGGGGGGGGGGGGGGGGGGGGGGGGGEGGGGGGGGGGGGGGGGGGGGGGGGGGGGG>F9FGGFGGGGGDDFGGGGGGGGGGGFGGGGGGGGGGGGGGGGGGGGDFFGFGFF+@CGFGGGGGGECDGFGGF@9ADD3>>B7EFFFF?FFDFFFFFF:A:0(3:4).21;>B60:>26<4:>:?B23((((-8<BFBF<19??(8>FA(-(,-2-)..-.)-(3(((4((..
@M04999:289:000000000-L3R54:1:1101:16469:4476 2:N:0:413
AGGACTACTGGGGTATCTAATCCCGTTCGCTCCCCATGCTTTCGCACTCCAGCGTCGGTAGGGACCCAGAGAGCTGCCTTCGCTTTTGGCGTTCCTTCGTAGATCTTAGGATTTCACCCCTACACACGAAATTCCACTCTCCTCTGTCTCACTCAAGTGAATTGGTTTCGAGAGCATTCCACCAGTTTTTGGCGACTTTCGCTTTCAACCCGATTCACCGCCTACGTGCCCTTTACGCCTAGTCATTCCGAAGAACACTTGCCCCCCCCGTCTTACCGCGGCTGCTGGCACGGAGTTAGCC
+
CCCC8FGGGGGGGGGGGGGGGGGGGGGGGGGGGGGGGGGGGGGGGGGGGGGGGGGGGGGGGFGGGGGGGFGFGGGGGGGGGGGGGGGGGGGGGGGGGGGGGGGGGGGGGGGGGGGGGGGEFFGGGGGGGGGGGGGGGGGGGGGGGGGGGGGGGGGGGGGGGGGGGGGGGGGGGGGGFGFGGGGGGFGGGGGGGGGGGGGGFFEFFFFFFFFFBBEFFFFFFFFFFFFFDFFFD@<EFFFFFFFFCFFFFFFFFF?<BBADFFFDBFFFB9:??FFF0(19>>F60::?BFFFFB;?:DDF7
@M04999:289:000000000-L3R54:1:1101:15464:4481 2:N:0:413
TGAAGACTACAAGGGTATCTAATCCCATTCGCTCCCCTAGCTTTCGTCTCTCAGTGTCGGCCCAGCAGAGTGCTTTTGCCGTTGGTGTTCTTTCCGATCTCGACGCATTTCACGGCTCCACCGGAAATTCCCTCTGCCCTTATCGTACTCCAGCTTGGTAGTTTCCACCGCCTGTCCAGGGTTGAGCCCTTGGATTTGACGGCAGACCTGAAAAGCCACCAACCGACGCTTTAGCACCAAGCCGTCCGGGTAAAGCTTGAATTACCTGGAGTACCGCGGCTGTGGCGCCAAGTTGCAC
+
C<A@6FGGAFCCGGGFD@<ECF9<FGGFFG<:,C66BF@FG<FG9C@,;@,C<CCF@6@F@@+6,,,,:6C,,66E,9A<+8@@@@FF,6E<<?FC,@FFF,EFFG:FCF,CE,@E@4?4=BF>:F7FG,9FF8ED9,4,@,,7+66DA,,@@D==D366,E:,,?:@6+31++=@*;60+=AE6DDG8,,4@,4=9++=B?**356)8(0088AA24)()79,.((.(,6=)))1.68F((((-4(,-((-4)<)4<((.)))).).(((.,))-((4(,((.((((-((,).)).)
@M04999:289:000000000-L3R54:1:1101:11784:4488 2:N:0:413
GACTACTAGGGTATCTAATCCTGTTCGCTACCCATGCTTTCGAACCTCAGCGTCAGTTACAGACCAGAGAGCCGCCTTCGCCACTGGTGTTCTTCCATATATCTACGCATTCCACCGCTACACATGGAGTTCCACTCTCCTCTTCTGCACTCAAGAAAAGCAGTTTCAGCTGCACTTCCCCGGTTAAGCCGAGGGCTTTCACAGCTGACTTGTTCTCCCGCCTGCGTTCGCTTTACGCCCAATAAATCCGGACAACGCTTGCCACCTACGTATTACCGCGGCTGCTGGCACGTAGTTAGCC
+
CCCCCGGGGGGGGGGGGGGGGGGGGGGGGGGGGGGGGGGGGGGGGGGGGGGGGGGGFFGGGGGGGGGGGGGGGGGGGGGGGGGGGGGFGFGGGGGGGGGGGGGGGGGGGGGFGGGGGGGGGGGGGGGGGGGGGGGGGGGGGGFGGGGGGGGGGGGGCFGGGGGGGGGGGFDDFGGGFGFGGGGGGGGGGGGGGGGGGGGGFFFFFFFFFFFFFFFFFFFFFFFFFFFDFDF@FFFFFD9B;3=E<;EFFF>FFB?:>B?BB:?AF???0<8>A7A>ABFF2;99:3:70(31180(6<2<,
@M04999:289:000000000-L3R54:1:1101:4908:4489 2:N:0:413
CGCGACTACTCGGGTATCTAATCCTGTTCGCTACCCATGCTTTCGAACCTCAGCGTCAGTTACAGACCAGAGAGCCGCCTTCGCCACTGGTGTTCTTCCATATATCTACGCATTCCACCGCTACACATGGAGTTCCACTCTCCTCTTCTGCACTCAAGAAAAACAGTTTCAGCTGCACTTCCCCGGTTAAGCCGAGGGCTTTCACAGCTGACTTGTTCTCCCGCCTGCGTTCGCTTTACGCCCAATAAATCCGGACAACGCTTGCCACCTACGTAGTACCGCGGCTGCTGGCACGTAGTT
+
CCCCCGEEGG<CGGGGGGGGGGGGGGGGGGGGGGGGGFCCGGGGGGGGGGGFGGEGGGGFAFGGGGGGGGGGGGGGGGGGGGFGGGGGGGGGCFFFFGGGGGGFGGGDGGGGGC<FGDGGGEGGGG?GGGGGFBECFFCEDFGFGGAFGGGGFFGGCFGF,D8EFGGAFCGFFFGDFGFDCFGGGGGE;EFGGG5?9DDG4AF>@9AFB@ED9CFF@F6*+7=9B<?F;D;;?F?DD9<57>9(::F2449(42419?699:<(1(.8:::72:)(4:)6-310909??0??:2?<(8(6
@M04999:289:000000000-L3R54:1:1101:11120:4489 2:N:0:413
AGGGGGACTACTCGGGTATCTAATCCTGTTCGCTACCCATGCTTTCGAACCTCAGCGTCAGTTACGGACCAGAGAGCCGCCTTCGCCACTGGTGTTCTTCCATATATCTACGCATTCCACCGCTACACATGGAGTTCCACTCTCCTCTTCTGCACTCAAGAAAAACAGTTTCAGCTGCACTTCCCCGGTTAAGCCGAGGGCTTTCACAGCTGACTTGTTCTCCCGCCTGCGTTCGCTTTACGCCCAATAAATCCGGACAACGCTTGCCACCTACGTATTACCGCGGCTGCTGGCACGTAGT
+
CCCCCGGGGGGGGGGGGGGGGGGGGGGGGGGGGGGGGGGGGGGGGGGGGGGGGGGFGGGGGGGGGGGGGGGGGGGGGGGGGGGGGGGGGGGGGFGGGFGGGGGGGGFGGGGGGGGGGFGGGGEGEGGGGGGGGGCFGGGGGGGGGGGGGGGGGGGAEFGGGDGEGDFFGGCFAFGFAGFGGFGGGGGGGGGGGGGGGGGGFFFAAFFFEDEEFFFFEFFCFFE@FFBFDDF1;@@B6@;FF?BFFB612<AAF?;907(4<>F<<BFFFF:<7:(.46?<<A:6(,,((-.,,413??02-
@M04999:289:000000000-L3R54:1:1101:8409:4540 2:N:0:413
ATCTGAATCCGATTGGATCTCCTACCTTTGTGCCTCCTGAGGATACCGCCGTATCCTATCATACTCGCCATCCACTCGCCTTCCCCCCCTCCTTTTTTACCGACCTCAGCAGCACCCCCCCCACCCGCGTGCTGCCCCTTTTCCTCGCCTTCTCCCACACCACACAGAGTTTCACTCCCCCTCTCCCCCTCCCCATACCACATTCCCCACCTCGCTTCCACAGCTCATCCCCCCACCTTCTGCCCCGACACCCCTCTACACCCCCCCCCGTCTTCTACCCACTCACCCACCGTGACTCACC
+
8-,,,6,,,,+,,=,,,6,6,,,;E8,,@,6,,6,;6,,6,6,,,,;,7++8B,C,<@,,,<,6@,,8+B,,C,9,,,++,,5:,E+@+48,,,,,,+,,,+8+++,,,,9,,,,,+488+3+@+++3+8+5<,,38**6,,,2,,**4**,,5::,<***/48E*,,,,=,,1=,+2)21)*****3*****;***0*2).0+/**.((((3)))()9)/(((.,)).)(-((-,(,)))).,(,(0(((((-(((.-.,1(,(((-(((((())))-()-.,(,(,((((((,()..((
@M04999:289:000000000-L3R54:1:1101:19890:4567 2:N:0:413
TACCGACTACAAGGGTATCTAATCCTGTTTGCTCCCCACGCTTTCGCATCTCAGCGTCAGTATCTGTCCAGAAGGCCGCCTTCGCCACCGGTATTCCTCCACATCTCTACGCATTTCACCGCTACACGTGGAATTCTACCTTCCTCTACAATACTCCAGATAACCAGTTTTAAGTGCAGTTCCCAGGTTGAGCCCGGGGCTTTCACACCTAACTTAATTATCCGCCTACATGCCCTTTACGCCCAGTCATTCCGATTAACGCTCGCACCCTCCGTATTACCGCGGCTGCTGGCACGGAGTT
+
CCCCCGGGGGGGGGGGGGGGGGGGGGGGGGGGGGGGGGGGGGGGGGGGGGGGGGGGGGGGGGFGGGGGGGGGGGGGGGGGGGGGGGGGGGGGGGGGGGGGGGGGGGGGGGGGGGGGGGGGGGGGGGGGGGGGGGGGGGGGGGGGGGGGGGGGGGGGGGGGGGGGGGGGGGGGGGFGFGFGGGGFGGGGGGGGGGGGGGGGAFFFFFFFFFFFFFFFEFFFFFF@FFFFFFFFFFDEFFFFFFB;@<@EFFCEFFFFFD9>B66<>BFFF?F<?9?B?BFA>?F9;62;?)5:???:>FFF3
@M04999:289:000000000-L3R54:1:1101:21033:4608 2:N:0:413
GACTACCCGGGTATCTAATCCTGTTTGCTACCCACGCTTTCGAGCATGAACGTCAGTGTTATCCCAGGAGGCTGCCTTCGCCATCGGTATTCCTCCACATCTCTACGCATTTCACTGCTACACGTGGAATTCTACCTCCCTCTGACACACTCTAGTTTGACAGTTTCAAATGCACGTCCCAAGTTGAGCTCGGGGATTTCACATCTGACTTATCTAACCGTCTGCGCTCGCTTTACGCCCAGTAATTCCGATTAACGCTCGCACCCTACGTATTACCGCGGCTGCTGGCACGTAGTTAGCC
+
CCCCCGGGGGGGGGGGGGGGGGGGGGGGGFGGGGGGGGGGGGGGGGGGGGGGGGGGGGGGGGGGGGGGGGGGGGGGGGGGGGGGGGGGGGGGGGGGGGGGGGGGGGGGGGGGGGGGGGGGGGGGGGGEGGGGGFGGGGGGGGGGGGGGGGGGGGGGGGGGGGGGGGGGGGGGGGGGFGBGG6FFEGGGGFFGCGGG>FGFFFFCFFFFFFFFFFFFFFFABDFFFFFFD>FFDBFF??;FDD@EFCEFFF@6?;?C@>@@@>BFB3(,2:14A?AF9:>B66,33:2::(3(4((,6<<B:
@M04999:289:000000000-L3R54:1:1101:5828:4609 2:N:0:413
TTGACTACCAGGGTATCTAATCCCATTCGCTCCCCTAGCTTTCGTCTCTCAGTGTCAGTGTCGGCCCAGCAGAGTGCTTTCGCCGTTGGTGTTCTTTCCGATCTCTACGCATTTCACCGCTCCACCGGAAATTCCCTCTGCCCCTACCGTACTCCAGCTTGGTAGTTTCCACCGCCTGTCCAGGGTTGAGCCCTGGGATTTGACGGCAGACTTAAAAAGCCACCTACAGACGCTTTACGCCCAATCATTCCGGATAACGCTTGCATCCTCTGTATTACCGCGGCCGCTTGCACAGATTT
+
CCCCCGGDFFFGGGGGFGGFGGDGFFGGGGCEGFFGGGGGGGGGG@<CFGFFGGGGGGGGGGEFGGGGGGGDEDEFFFFGFGEGGFGGGB==CFGGGG<FCCFCFFFGGGGF7FEDGAFGDEFGGGEGGCCFEFGGEFGGG8DG6=FCEFGGGGFGGGFFECFA;FFDGGGFEGGGD?4?CGGFGG,;CCCGGFFG9F>GF8AF>54>BBB;?FF=CAADA@B?@(6@@F020;?@6CD:>90158@<ABF?><?:ABBFF?1:>2987<>04))5-)61(399(-1,,-().),.)).
@M04999:289:000000000-L3R54:1:1101:9908:4611 2:N:0:413
CGAGTGACTACTGGGGTATCTAATCCTGTTCGCTCCCCACGCTTTCGCTCCTCAGCGTCAGTGACGGCCAGAGACCTGCCTTCGCCATCGGTGTCCTTCCCGATATCTACACATTCCACCGTTACACCGGGAATTCCAGTCTCCCCTACCGCACTCCAGTCCGCCCGTACCCGGCGCCGATCCACCGTTAAGCGATGGACTTTCACACCAGACGCGACGAACCGCCTACGAGCACTTTACGCCCAATAAATCCGGATAACGCTTGCACCCTACGTATTACCGCGGCGGCTGGCACGTAGTT
+
CCCCCGGGGFGGGGGGGGFGGGFFGGGFGGGGGGGGGGGGGGGGGGGGEGGGGGGGGGGGGGGGGGGGGGGFGGGGGGGGGGGGGGGGGGGGGGGGGDFGGGGCFCGGGGGGGGGFGGFGGGGEGGGGG7FGGGGGGGGFFFGGFEGGGDGGGGEFGFGGGGGGEGGGEGGFGGGDB>B)CDGGGCGGCGGGGG55>5;CFFFFC@FFFFFFD>@59B>;@;F9>F(11::12(4:)44?B?26?:87AA9)3(3<(:2)-(-:?0<?7:<:0:28)59<<:(3-(,-((-(,446:0(()
@M04999:289:000000000-L3R54:1:1101:13802:4708 2:N:0:413
CCGACTACAAGGGTATCTAATCCTGTTCGCTACCCATGCTTTCGAACCTCAGCGTCAGTTACAGACCAGAGAGCCGCCTTCGCCACTGGTGTTCTTCCATATATCTACGCATTCCACCGCTACACATGGAGTTCCACTCTCCTCTTCTGCACTCGAGAAACATAGTTTCAGCTGCAGTTCCCCAGTTAAGCTGGGAGCTTTCACAGCTGACTTATCTTCCCGCCTGCGTTCGCTTTACGCCCAATAAATCCGGACAACGCTTGCCACCTACGTATTACCGCGGCTGCTGGCACGTAGTT
+
CCCCCGGGGGGGGGGGGGGGGGGGGGGFEEGGGCGGGGGGGGGGGGGGGGGGGGCFGGGGGGGGGGGGGGGGGGGGGGCFGGGGGGFGFEGFGGGGGGGFCGGEEEGGFGGGGGGEGGGGGGGGGGGFGGGFFGGAFGFGGCFGGGGGGGGGGGGGGGGGGGGGGFGFFGAFDGGGFGFGG?FGGFGGGGGGGFGGGGGGFFFFFFFFFEFFEAFFCFFEA4AA>BFF>=9=@@DD=C@FF>?3@EFF3)606(4>?199D2364258?FFFF7A?DF<:>66>;>FFFB::?B82:B)
@M04999:289:000000000-L3R54:1:1101:8923:4740 2:N:0:413
GTAGACTACTGGGGGATCTAATCCTGGTTGCTCCCCACGCCTTCGCACCTCAGTGGTAGGATAAGGACAGGTAGGCGCCTTCGCCACTGGGGTTCCCTCCTATATCTACGCATTTCACCGCTACACAGGAAATTCCACCACCCTCTACCATACCCCAGCTTGCCAGGTTTGGATGCAGTCCCCACGGTGAGCCCGGGGACTTCACATTCAGCCTAACAAACCACCTACGCCCCCTTTACCCCCAGTAATTCCGAGTAACGCTTGCACCCTCTGTATTACCCCGGCTGCGGGCACATAGTT
+
@8,86C,,6,,CFG7+,,;,E9,CC,,CF,6,,FGF<@++9CCC<,,+C,BEE,,,,6,,CF,6,,,CC,C6CA,::+@,@F@:F=:<=F,44@=F,EFG:,,,,AAE,++?4@E<EDF@4+6>F<,,,,,A?FAF,,,,44@+8=,,@3,,,,,+@+3DF??D==+@EF6CC,3,9+0++5@C*@*@*1,,4@ECDG))2*++11+=@C**(2/;3AFD4=?(6(6(((,(((((..)*(-22(5)64)4<51;67A),((44<??7?,,(.-:))-54((,31(-,2(((,-()).)-
@M04999:289:000000000-L3R54:1:1101:12264:4765 2:N:0:413
GACTACACGGGTATCTAATCCTGTTTGCTCCCCACGCTTTCGCATCTCAGCGTCAGTATCTGTCCAGAAGGCCGCCTTCGCCACCGGTATTCCTCCACATCTCTACGCATTTCACCGCTACACGTGGAATTCTACCTTCCTCTACAATACTCCAGATAACCAGTTTTAAGTGCAGTTCCCAGGTTGAGCCCGGGGCTTTCACACCTAACTTAATTATCCGCCTACATGCCCTTTACGCCCAGTCATTCCGATTAACGCTCGCACCCTCCGTATTACCGCGGCTGCTGGCACGGAGTTAGCC
+
CCCCCGGGGGGGGGGGGGGGGGGGGGGGGGGGGGGGGGGGGGGGGGGGGGGGFGGGGGGGGGGGGGGGGGGGGGGGGGGGGGGGGGGGGGGGGGGGGGGGGGGGGGGGGGGGGGGGGGGGGGGGFGFGGGGGGGGGGGGGGGFFGGGGGGGGGGGEGDFGGGGGGGEFGFAFGGGGFFFGGGGGFGGGGFGGGGGGGGGGFFFFFFFFFFFFFFFFFFFFF?=95@FFF38@DFFE<@9DF@;8@?3?EF?0<;EC00:?FBFFFF:<F9:?F:><9642(,01,4:?F04?0>>:1<FF5
@M04999:289:000000000-L3R54:1:1101:25896:4789 2:N:0:413
CTAGGGTATCTAATCCTGTTCGCTACCCCTGCTTTCGAACCTCAGCGTCAGTTACAGACCAGAGAGCCGCCTTCGCCACTGGTGTTCTTCCATATATCTACGCATTCCACCGCTACACATGGAGTTCCACTCTCCTCTTCTGCACTCAAGAAAAACAGTTTCAGCTGCACTTCCCCGGTTAAGCCGAGGGCTTTCACAGCTGACTTGTTCTCCCGCCTGCGTTCGCTTTACGCCCAATAAATCCGGACAACGCTTGCCACCTACGTATTACTGCGGCTGCTGGCACGTAGTTAGCCGGTAC
+
CCCCCGFGGGGFGGGGGFGGFFGGGGFG8D@GFGGGGFGGGGGGGGGFEGGGGGGFGFGDF<<FFFGGGGDEFGCCGGCECEGDFBEFGGGGGFFGFGGGGDGGGGAFFFGGGC7CFGGGC8=CFG9FCD<FFGGFGGFFGCEFGGGGGG8FFGGGGG:FCFCFGDFGFFGDFGG?@+<CDC89FDCC6EGG5@FGGDCGFFFFFFFFECE>E9>?BB8=>@9@=>133)9(666?6@4BEEEFB(316:16>0:FBB><BB(.,4).32:)69:>6>6:4)5?B22?<042<4A:;0-4-
@M04999:289:000000000-L3R54:1:1101:16193:4842 2:N:0:413
TTAATGACTACCGGGGTATCTAATCCTGTTTGCTCCCCACGCTTTCGCATCTCAGCGTCAGTATCTGTCCAGAAGGCCGCCTTCGCCACCGGTATTCCTCCACATCTCTACGCATTTCACCGCTACACGTGGAATTCTACCTTCCTCTACAATACTCCAGATAACCAGTTTTAAGTGCAATTCCCAGGTTGAGCCCGGGGCTTTCACACCTAACTTAATTATCCGCCTACATGCCCTTTACGCCCAGTCATTCCGATTAACGCTCGCACCCTCCGTATTACCGCGGCTGCTGGCACGGA
+
CCCCCGGGGGGGGGGGGGGGGGGGGGGGGGGGGGGGGGGGGGGGGGCEGGGGGGGGGGGGEGGGGGGGGGGGGGGGGGGGGGGGGGDGGGGGGCGGGGGGGGGGCFGGGGGGDGGGGGGGGGGGGGGGGGGGGGGGGGGGGGGGGGGDAFGGGFGGGGGGGGGGGGGGGEFFGGGGFGFFCFGGFGGGGECGGGGGGGDCEDAFFFFFFFFFFFFFFBFFFF4;29<DFD@EEE;DF@3C>6<FFF((743C<C@:?(8<)(4::>FBBFF20361:7?B<A:0(49;>FB?7(4<0((
@M04999:289:000000000-L3R54:1:1101:6865:4853 2:N:0:413
GCGACTACTAGGGTATCTAATCCTGTTCGCTACCCATGCTTTCGAACCTCAGCGTCAGTTACAGACCAGAGAGCCGCCTTCGCCACTGGTGTTCTTCCATATATCTACGCATTCCACCGCTACACATGGAGTTCCACTCTCCTCTTCTGCACTCAAGAAAAACAGTTTCTGCTACACTTCCCCGGTTAAGCCGAGGGCTTTCACAGCTGACTTGTTCTCCCGCCTGCGTTCGCTTTACGCCCAATAAATCCGGACAACGCTTGCCACCTACGTATTACCGCGGCTGCTGGCAGGTAGTT
+
CCCCCGGGGGGGGGGGGGGGGGGGGGGGGGGGGFGGGGGGGGGGGGGGGGGGGGGGGGGGGGGGGGGGGGGGGGGGGGGGGGDGGGFFFEGGGGGGGGGGGGGGGGGGGGGGDGGEGGGGGGGGGGGGGGGGGGGGGGGFGGGGGGGGGGGGGGGFGGGGGGGGGGGGGGGCGGGGFFFGGFGGCEGGFGGGEDECDGFGFFFFFFFFFEDAFFFFFFFBFBFFFBB2:;@DF6=?FFFFF9?@;3767?6>0:>B??>><18??D>B?FFFFFFFFFBF>249-3:??:(,((..8A<
@M04999:289:000000000-L3R54:1:1101:24099:4877 2:N:0:413
AGACTACCAGGGTATCTAATCCTGTTCGCTACCCATGCTTTCGAACCTCAGCGTCAGTTACAGACCAGCGAGCCGCCTTCGCCACTGGTGTTCTTCCATATATCTACGCATTCCACCGCTACACATGGAGTTCCACTCTCCTCTTCTGCACTCAAGAACAACAGTTTCAGCTGCACTTCCCCGGTTAAGCCAAGGGCTTTCACAGCTGACTTGTCCTCCCGCCTGCGTTCGCCTTACGCCCAATAAATCCGTACAACGCTTGCCACCTACGTATTACCCCGGCTGCTTGCACTTAGTTAGC
+
-8<@CFG<E,6;CEAEEGFFGEGAFGGGGC7F@@,FDE9ECFEFFA@FAFF<F@6::F<<C9FECED@,@C@+:FBFDFFG@ECF@ECEFGGGGGGGDGGGF<FE,FBFEGCBGCFF@F7@C4F,9EGCF<AAE;D98,6@@,@EFF,E,=9EFC8=,,6=8,3EDE:=,@9DFG8+6+=@+=9@CCFCCG,1:E>GGGG8AFFFFFFE21>:B*=/=A2/5@?D>@9@==9?6?@EDF>91@1).93CEF21??229;:8?<04?1(57:,).4<9<(-3,(42-)).-)))..4.))--
@M04999:289:000000000-L3R54:1:1101:9029:4935 2:N:0:413
GCTGACTACTAGGGTATCTAATCCTGTTTGCTCCCCACGCTTTCGCATCTCAGCGTCAGTATCTGTCCAGAAGGCCGCCTTCGCCACCGGTATTCCTCCACATCTCTACGCATTTCACCGCTACACGTGGAATTCTACCTTCCTCTACAATACTCCAGATAACCAGTTTTAAGTGCAGTTCCCAGGTTGAGCCCGGGGCTTTCACACCTAACTTAATTATCCGCCTACATGCCCTTTACGCCCAGTCATTCCGATTAACGCTCGCACCCTCCGTATTACCGCGGCTGCTGGCACGGAGTT
+
CCCCCGGGGGGGGGGGGGGGGGGGGGGGGGGGGGGGGGGGGGGGGGGGGGGGGGGGGGGGGGGGGGGGGGGGGGGGGGGGGGGGGGGGGGGGGGGGGGGGGGGGGGGGGGGGGGGGGGGGGGGGGGGGGGGGGGGGGGGGGGGGGGGGGGGGGGGGGGGGGGGGGGGGGFGGGGGGDGFGGGFGGGGCCGGGGGGGGGGGFFFFFFFFDEBBFFFFFFFCF?9BF=DFFCEF3@B:3CEEFB>6;@EFFFFFE0(1<EEF034;>BFF0(38>B?B:>F<?FFF916<??:<B?291;?B
@M04999:289:000000000-L3R54:1:1101:23283:4949 2:N:0:413
ACCCGACTACCCGGGTATCTAATCCTGTTTGCTCCCCACGCTTTCGCATCTCAGCGTCAGTATCTGTCCAGAAGGCCGCCTTCGCCACCGGTATTCCTCCACATCTCTACGCATTTCACCGCTACACGTGGAATTCTACCTTCCTCTACAATACTCTAGTTAACCAGTTTTAAGTGCAATTCCTAGGTTGAGCCCAGGGCTTTCACACCTAACTTAATTATCCGCCTACATGCCCTTTACGCCCAGTCATTCCGATTAACGCTCGCACCCTCCGTATTACCGCGGCTGCTGGCACGGAGTT
+
CCCCCGGGGGGGGGGGGGGGGGGGGGGGGGGGGGGGGGGGGGGGGGGGGGGGGGGGGGGGGGGGGGGGGGGGGGGGGGGGGGGGGGGGEGGGGGGGGGGGGGGGGGGGGGGGGGGGGGFGGGGGGGGGGGGGGGFGGGGGGGGGGGGGGGGGGGGGGGGFGGGGGGGGGGGGGGGGFGFGGGGGGGGGGGGGGGGGGGGGFFFFFFFFFFFFFFFFFFFE>EEFFFFDFFFFFFFFBFFFFFBFF?EEEE3CFF?;(6?9@9?2>FFFBB0?<B?BBFFFF<993;>>:BB>2:BFF1784
@M04999:289:000000000-L3R54:1:1101:24454:4976 2:N:0:413
TTCGACTACCGGGGTATCTAATCCTGTTTGCTCCCCACGCTTTCGCATCTCAGCGTCAGTATCTGTCCAGAAGGCCGCCTTCGCCACCGGTATTCCTCCACATCTCTACGCATTTCACCGCTACACGTGGAATTCTACCTTCCTCTACAATACTCCAGATAACCAGTTTTAAGTGCAGTTCCCAGGTTGAGCCCGGGGCTTTCACACCTAACTTAATTATCCGCCTACATGCCCTTTACGCCCAGTCATTCCGATTAACGCTCGCACCCTCCGTATTACCGCGGCTGCTGGCACGGAGTT
+
CCCCCGGGGGGGGGGGGGGGGGGGGGGGGGGGGGGGGGGGGGGGGGGGGGGGGGGGGGGGGGGGGGGGGGGGGGGGGGGGGGGGGGGGGGGGGGGGGGGGGGGGGGGGGGGGGGGGGGGGGGGGGGGGGGGGGGGGGGGGGGGGGGGGGGGGGGGGGGGGGFGGGGGGGGGGGGGGFGFGGGGGGGGGGFGGGGGDDGCDFFFFFFFFDEFFFFFFFFFFFFFFFFFFFFFF88;DFFFFFBB<D@<ECEFFF0?BFA21>FF;>>F>FFFFFB(47249?>BBB>018>>?:>B>462:
@M04999:289:000000000-L3R54:1:1101:22156:4981 2:N:0:413
ATCAGACTACAGGGGTATCTAATCCCATTTGCTCCCCTAGCTTTCGTCTCTCAGTGTCAGTGTCGGCCCAGCAGAGTGCTTTCGCCGTTGGTGTTCTTTCCGATCTCTACGCATTTCACCGCTCCACCGGAAATTCCCTCTGCCCCTACCGTACTCCAGCTTGGTAGTTTCCACCGCCTGTCCAGGGTTGAGCCCTGGGATTTGACGGCGGACTTAAAAAGCCACCTACAGACGCTTTACGCCCAATCATTCCGGATAACGCTTGCATCCTCTGTATTACCGCGGCTGCTGGCACAGAGTT
+
CCCCCGGGGGGGGGGGGGGGGGGGGGGGGGGGGGGGGGGGGGGGGGGGGGGGGGFFEFGGDFGGGGGGGGFFGGFGFGGGGGGGGGGGGGGGGGGGGGGGGGGFGFGGGGGDGGGGGGGECGGGGGGGGGGGGFGC;DF?DFGGGGGGGCEFFGEEGDDFGFGGGGGGGGGFGGGGFGBGGGGGG?CECGCFFGGGGGGFFF*BFFBEB>@BFE=A3AF@FFFFFF;;EFFFDBF?6:AF??>;?:7<?DFBFFB:<<F2?9F<?FFFA0426:>FA<AA4199904;?BB3???F?B>5.
@M04999:289:000000000-L3R54:1:1101:23283:4985 2:N:0:413
AGACTACCAGGGTATCTAATCCTGTTTGCTACCCATGCTTTCGAGCCTCAGCGTCAGTGACAGACCAGAGAGCCGCCTTCGCCACTGGTGTTCTTCCATATATCTACGCATTTCACCGCTACACATGGAGTTCCACTCTCCTCTTCTGCACTCAAGTTAAACAGTTTCCGTTGCAATTCCTCAGTTGAGCTGAGGGCTTTCACATCCCAGACTTATTTAACCGCCTGCGCTCCCGTTACGCCCAATAAATCCGGACAACGCTTGCCACCTACGTATTACCGCGGCTGCTGGCACGTAGTT
+
CCCCCGGGGGGGGGGGGGGGGGGGGGGGGGGGGGGGGGGGGGGGGGGGGGGFGGGGGGGGGGGGGGGGGGGGFFGGGGGGGGGGGGGGGGGGGGGGGGGGGGFGFFFGGGGGGGGGFFGEGGGGGGGGGGGGGFGGFGFGGGGGGGGGGGGGGGGGGDGGGGGGDGGGGEGGEGFF?FFGGGGGGEDFGFFGFGGGGGGGFFFFAFFFEFDFFFFFCAF7BCFAA>B>B>BFF=(85@@FF>BFD@@FFEE;9>FFFFFF6;@FD:<<:17?FB?<(6<ABFFFF99B?7>:B?F?:?6)
@M04999:289:000000000-L3R54:1:1101:10164:5048 2:N:0:413
GATGACTACAAGGGTATCTAATCCTGTTCGCTACCCATGCTTTCGAACCTCAGCGTCAGTTACAGACCAGAGAGCCGCCTTCGCCACTGGTGTTCTTCCATATATCTACGCATTCCACCGCTACACATGGAGTTCCACTCTCCTCTTCTGCACTCAAGAAAAACAGTTTCAGCTGCACTTCCCCGGTTAAGCCGAGGGCTTTCACAGCTGACTTGTTCTCCCGCCTGCGTTCGCTTTACGCCCAATAAATCCGGACAACGCTTGCCACCTACGTATTACCGCGGCTGCTGGCACGTAGTT
+
CCCCCGGGGGGGGGGGGGGGGGGGGGEFGGGGGGGFGGFFGGGGGFFGGGGGGGGGDGG@FFECCFGGGGGGGGGGGGGC@EGDGGGGGGEFGGGFFGGGFGGGGGGGGG>FGGFGGGGGGGGGGGGGG?GFFCFFGEFEGGGFFFDFGGGGGFGGGCFFFGDCFGFGCFFGGEGDFG5DFG6D>EGGDGGGGGEGGGDCFFF6BFFFEFFFF9FFEFFFFFF2@@2BF@?F@B;D?CEEF19D@@EE<CCEFFFB9811;?1<??B>2:?B?7?A06A)-36;99(14::0(.,.3?FA
@M04999:289:000000000-L3R54:1:1101:22800:5110 2:N:0:413
GTGGGACTACCAGGGTATCTAATCCTGTTTGCTCCCCACGCTTTCGCATCTCAGCGTCAGTATCTGTCCAGAAGGCCGCCTTCGCCACCGGTATTCCTCCACATCTCTACGCATTTCACCGCTACACGTGGAATTCTACCTTCCTCTACAATACTCCAGATAACCAGTTTTAAGTGCAATTCCCAGGTTGAGCCCGGGGCTTTCACACCTAACTTAATTATCCGCCTACATGCCCTTTACGCCCAGTCATTCCGATTAACGCTCGCACCCTCCGCATTACCCCGGCTGCTGGCCCGTAGTT
+
CCCCCGGGGGGGGGGGGGGGGGGGGGGGGGGGGGGFGGGGGGDDFEGGDDGGGGGGGGGGGGFGGGGGGGGGGGGGGGGDGGGGGGEFGGGGGFGGGGGGGGGFGGGGGFGDDGGFFGGGGGGGGGGGGGGGFAEGGGGGGDGFGGDFGDGGGGGGCD?=FEGGGFGFAEGGGGGGFGFGFGGGFFGGGCF67CFDGGDGFFA>FFFFF2:>:FFF4BFCFECDB>(5>ECE=>DF(=CF<;;007@E)79C?E1;<D?<DB:29279(42:?((,86)4)(-(,413(4:2(.47(41(.
@M04999:289:000000000-L3R54:1:1101:17868:5111 2:N:0:413
GGACTACTGGGGTATCTAATCCTGTTCGCTACCCATGCTTTCGAACCTCAGCGTCAGTTACAGACCAGAGAGCCGCCTTCGCCACTGGTGTTCTTCCATATATCTACGCATTCCACCGCTACACATGGAGTTCCACTCTCCTCTTCTGCACTCAAGAAAAACAGTTTCAGCTGCACTTCCCCGGTTAAGCCGAGGGCTTTCACAGCTGACTTGTTCTCCCGCCTGCGTTCGCTTTACGCCCACTAAATCCGGACAACGCTTGCCACCTACGTATTACCGCGGCTGCTGGCACGTAGGTAGC
+
CCCCCFGGGGGGGGGFGGFGGGGGGGEEGGGEGGFGGGGEEGGGFFEGGGGGGFGFEEAFGGGDGGGGGFGGGGGGGGGGGGGGGGGGFFGEFE?FGGCFGGGGGFGCDGGDGGGGGGGGGEGGGFFGFGGGGGE>;DCFGGGGGGCFGFGC8DDGGFDEGGGGGG:E=DGEFGDGFC?FG6DCCEGGGGGGGGGGCCFGFFFF46?A=DB>EFFB*+9>>9@>DFFF6?FF<07CC7<EFD((/6;5?1>9((2:?9>B8:?:<?F<?F1776:9AA01((3((-4:>61)(4<1,.<?3
@M04999:289:000000000-L3R54:1:1101:13147:5136 2:N:0:413
TGACTACCGGGGTATCTAATCCCATGTGCTCCCCTAGCTTTCGTCTCTCAGTGTCAGTGTCGGCCCAGCAGAGTGCTTTCGCCGTTGGTGTTCTTTCCGATCTCTACGCATTTCACCGCTCCACCGGAAATTCCCTCTGCCCCTACCGTACTCCAGCTTGGTAGTTTCCACCGCCTGTCCAGGGTTGAGCGCTGGGATTTGACGGCGGACTCAAAAAGCCCCCTCCAGACACTTTTCGCCCAATCATTCCCGATAACGCTTGCACCCCCTGCATATCCGCGGCTGCTGTGGCACGGATATC
+
CCCBCFE<C@FG@,F9FEE,;CFDG8FEGFGCGGGF<FFDFGDC,F,@FFACFECCCEGGGE@FECC@,,,@,<:F<<CEFG@CC:,,,:FEEG?9AF=FEEFFGGC,F:@=E<?FC?F8F=FGFF@C+>??;6EEE=,9,@DG+1A+13@=F88=8,66=3@9@9@==,<78+;+9C5;+;013,34@@*=1=EC*3*;+6B4))85.(.());6=3;3.:41(-42.0(4.).).(3>?081,)).-:)4(3(-3((,(-4)).1(49(((.))))((,((-(().6((-1)(3((())
@M04999:289:000000000-L3R54:1:1101:14031:5144 2:N:0:413
TACTGACTACCAGGGTATCTAATCCTGTTTGCTCCCCACGCTTTCGCATCTCAGCGTCAGTATCTGTCCAGAAGGCCGCCTTCGCCACCGGTATTCCTCCACATCTCTACGCATTTCACCGCTACACGTGGAATTCTACCTTCCTCTACAATACTCCAGATAACCAGTTTTAAGTGCAGTTCCCAGGTTGAGCCCGGGGCTTTCACACCTAACTTAATTATCCGCCTACATGCCCTTTACGCCCAGTCATTCCGATTAACGCTCGCACCCTCCGTATTACCGCGGCTGCTGGCACGGAGTT
+
CCCCCGGGGGGGGGGGGGGGGGGGGGGGGGGGGGGGGGGGGGGGGGGGDGGGGGGGGGGGGGGGGGGGGGGGGGGGGGGGGGGGGGBFFGGGGGGGGGGGGGGGGGGGGGGGGGGGGGGGGGGGGGGGGGGGGGGGGGGGGGGGGGGGGGGGGGGGFGGGGGGGGGGGGGGGGGGGFGFGGGGGGGGGGGGGGGGGGGGGFFFFFFFFFFFFFFFFFFFFFECDFFFFFFFFFFFFD@FFFFFFFFEFFECFFFFFFFEF<9?3;BFFFFBBB9:<?FFFFFF;B09>B?D5:?FFBFFF1
@M04999:289:000000000-L3R54:1:1101:18878:5173 2:N:0:413
GTGGACTACAGGGGTATCTAATCCTGTTCGCTACCCATGCTTTCGGGCCTCAGCGTCAGTAACAGACCAGAGAGCCGCCTTCGCCACTGGTGTTCTTCCATATATCTACGCATTTCACCGCTACACATGGAGTTCCACTCTCCTCTTCTGCACTCAGGTCTCTCAGTTTCCGATGCTCTTCCTCAGTTAAGCCGAGGGCTTCCACATTCAGACTTAAAAGCCCGCCTGCGCTCCCTTTACCCCCAACAACTCCGCAAAACGCTTGCCACCTGCGTATTACCGGCGCTGGGGGCCTGTAGTT
+
-AC?CFE@CFGGGGCCECDFG@FDEFGFG>CC:FFFCCF8FCFF@7@F:FFDFDFF7::FGGG<E<E@AC<8,@FF4C:F@@DED,B,BFF,FEFGAF<EGFFF95AFFFE+@=@<FG:BC7++4A4AEFGCF8ED,4,4,@A,=@=FF;FC8,,DF8@AAC8=@=FGFFGD6==85BF=DG9=@,@:EGDF,:@;7**?F**3@;AFEEE<:4EAC8:4*-5(-5925(:68((64..:)(:(33,81(//)((-(((.(2<:14?23:7((,4(4()))-(((,4(((((-((--)-6.
@M04999:289:000000000-L3R54:1:1101:7252:5183 2:N:0:413
GTTAGACTACCGGGGTATCTAATCCTGTTTGCTCCCCACGCTTTCGCATCTCAGCGTCAGTATCTGTCCAGAAGGCCGCCTTCGCCATCGGTATTCCTCCAGATCTCTACGCATTTCACCGCTACACCTGGAATTCTACCTTCCTCTCCTATACTCTAGCTAACCAGTATCGTATGCAATTCCCAAGTTGAGCTCGGGGATTTCACATCCGACTTAATTAGCCGCCTACGCGCGCTTTACGCCCAGTAATTCCGATTAACGCTTGCACCCTCTGTATTACCGCGGCTGCTGGCACAGAGTT
+
CCCCCGGGGGGGGGGGGGGGGGGGGGGGGGGGGGGGGGGGGGGGGGGGGGGGGGGGGGGGGGGGGGGGGGGGGGGGGGGGGGGGGGGGGGGGGGGGGGGGCGGGGGGGGGGGGGGGGGGGGGGGGGGGGGGGGGGGGGGGGGGGGGGGGFFGGGGGGGGGGGGGGGGGGGGGGGGGFCFGGGGGGGGGGGGGGFEGGGGGAFFFFFFA==@=BFFFEFFEFEEF@FFFFDF>BFFFDFEFFFBFFFBFFFFFFF?F?FBAFFF?FFFBB:(87?AA2>DF)479>B0;B??:?08??FFAA
@M04999:289:000000000-L3R54:1:1101:6063:5283 2:N:0:413
GACTACTAGGGTATCTAATCCTGTTTGCTCCCCATGCTTTCGCACCTCAGCGTCAGTATTAGGCCAGAAGGCTGCCTTCGCCATCGGTATTCCTCCAGATCTCTACGCATTTCACTGCTACACCTGGAATTCTACCTTCCTCTCCTATACTCTAGCTAACCAGTATCGTATGCAATTCCCAAGTTGAGCTCGGGGATTTCACATCCGACTTAATTAGCCGCCTACGCGCGCTTTACGCCCAGTAATTCCGATTAACGCTTGCACCCTCTGTATTACCGCGGCTGCTGGCACAGAGTTAGCC
+
CCCCCGGGGGGGGGGGGGGGGGGGGGGGGGGGGGGGGGGGGGGGGGGGGGGGGGGGGGFGGGGGGGGGGGGGGGGGGGGGGGGGGGGGGGGGGGGGGGGGCGGGGGGGGGGGGGGGGGGGGGGGGGGGGGGGFGGGCFGGGGGGGGGGGGGGGGGGGGGGGGGGDFGEGGGGGDFGFGCDFGFGGGGGGGGGGGG>CFGGFFFACFF?BFAEFAF>)@F=DA>FFDBB>@FFFFC<?@FFFDFFFFFFFF@;@FEF@>FFFB?<??F?()69A<BFFFFF>>6(4>??F7404:74<2)4.
@M04999:289:000000000-L3R54:1:1101:17328:5295 2:N:0:413
GCTACGACTACTAGGGTATCTAATCCTGTTCGCTACCCACGCTTTCGAGCCTCAGCGTCAGTTACTAGCCAGTCAGCCGCCTTCGCCACTGATGTTCTTCCATATATCTACGCATTTCACCGCTACACATGGAGTTCCACTGACCTCTCTAGCACTCAAGTCTTACAGTTTCTGATGCACGTCCATAGTTGAGCTATGACCTTTCACATCAGACTTATTAGACCGCCTGCGCTCCCTTCACGCCCAATAATTCCGGACAACGCTCGCCACCTACGTATTACCGCGGCTGCGCGCACGTAGG
+
CCCCCGEGGGGAFEEFGGGGGGGGGFGGGFGEFFGGGGCEEGCEDG:DF@FFFGFFGGGGGGGGGGGG8CFGGGGGGFEGG7FDGGGGGFD???FFGGBFGGGEGGD9EGAFFGG:FGDFGGG=FGGGGGFG8D=4EFGG=EDGGGGFGE8EGGGGGCDG=D:EGFGGGGCE88DGF?FGF?DGGGGG:2;2@FFF?<FG6AA<F79CE@*1=C@FE>4AAE@55>AA2@9=22=5:5(2>5>=9?0:);37?C@61:6@09B6;(460:4?FF<3)..)6<:(2713-4((,3((71:?0
@M04999:289:000000000-L3R54:1:1101:8766:5310 2:N:0:413
GGACTACCGGGGTATCTAATCCTGTTTGCTCCCCACGCTTTCGCATCTCAGCGTCAGTATCTGTCCAGAAGGCCGCCTTCGCCACCGGTATTCCTCCACATCTCTACGCATTTCACCGCTACACGTGGAATTCTACCTTCCTCTACAATACTCCAGATAACCCGTTTTAAGTGCAGTTCCCAGGTTAAGCCCGGGGCTTTCACACCTAACTTAATTATCCGCCTACATGCCCTTTACGCCCAGTCATTCCGATTAACGCTCGCACCCTCCGTATTACCGCGGCGGCTGGCACGGAGTTAGC
+
@CCCCFGDFGGG:@FFGGGGGGCFFGGGDC@EFEGGEE@FGGGGGDE@EGFGGGGGGGGGGGGGGGGGGGGGGGGGGGGGGGGGGGGGFGGGGGABFEFEGGGGFGGFDCCFGGGGGGEEEGGFGGEEEGBFDFGGGDGGGGGGGGFDDCGGGFGGGGGGGGGGBFG>GGGAFDGGFGFGGGGGGGGFDCCGEGGGGDFGFFFFFE;AEDFFEFFFE+1>BB(3;1;).4;@ED@EFFFF@?;;E<39CFFFB<3ABB>FF>916>F<6?BF:<?4>A(2-19((76;?:FFF09>3:<F4
@M04999:289:000000000-L3R54:1:1101:21381:5322 2:N:0:413
TATGACTACAGGGGTATCTAATCCTGCTTGCTCCCCACGCTTTCGCATCTCAGCGTCAGTATCTGTCCAGAAGGCCGCCTTCGCCACCGGTATTCCTCCACATCTCTACGCATTTCACCGCTACACGTGGAATTCTACCTTCCTCTACAATACTCCAGATAACCAGTTTTAAGTGCAATTCCCAGGTTGAGCCCGGGGCTTTCACACCTAACTTAATTATCCGCCTACATGCCCTTTACGCCCAGTCATTCCGATTAACGCTCGCACCCTCCGTATTACCGCGGCTGCTGGCACGGAGTT
+
CCCCCGGGGGGGGGGGGGGGGGGGGGGGGGGGGGGGGGGGGGGGGGGGGGGGGGGGGGGGGGGGGGGGGGGGGGGGGGGGGGGGGGGGGGGGGGGGGGGGGGGGGGGGGGGGGGGGGGGGGGGGGGGGGGGGGGGGGGGGGGGGGGGGGGGGGGGGGGGGGGGGGGGGGGGGGGGGFGFGGGGGGGGGGGGGGGGGGGGGFFFFFFFFFFFFFFFFFFFFFFFFFFFFFECEBDFF@FEEFFFF0=@FEFECED@;DFF;;B:>BFFF00:?036?0AFFB>BFF>>:?F7?FF?039?<
@M04999:289:000000000-L3R54:1:1101:21896:5381 2:N:0:413
AAGGACTACTGGGGTATCTAATCCTGTTTGCTCCCCACGCTTTCGCATCTCAGCGTCAGTATCTGTCCAGAAGGCCGCCTTCGCCACCGGTATTCCTCCACATCTCTACGCATTTCACCGCTACACGTGGAATTCTACCTTCCTCTACAATACTCTAGTTAACCAGTTTTAAGTGCAATTCCTAGGTTGAGCCCAGGGCTTTCACACCTAACTTAATTATCCGCCTACATGCCCTTTACGCCCAGTCATTCCGATTAACGCTCGCACCCTCCGTATTACCGCGGCTGCTGGCACGGAGTTG
+
CCCCCGGGGGGGGGGGGGGGGGGGGGGGGGGGGGGGGGGGGGGGGGGGGGGGGGGGGGGGGGGGGGGGGGGGGGGGGGGGGGGGGGGGGGGDGGGGGGGGGGGGGGGGGGGGGGGGGGGGGGGGGGGGGGGGGGGGGGGGGGGGGGGGGGGGGGFGGGFGGGGGGGGGGGGGGGFFFGFGGGGGFGGFGGGGGFGFGGG*?FFFFFFECFEBFFFFEFFAFEFFAFFFFFFFFBEFEFF)>@25(/7@?3?C;?@;FFC;0(66>>@;:?F<(-(4:24AFFFBF>>?::?F0<?>70(()
@M04999:289:000000000-L3R54:1:1101:13015:5415 2:N:0:413
GACTACACGGGTATCTAATCCTGTTCGCTACCCATGCTTTCGAGCCTCAGCGTCAGTAACAGACCAGAGAGCCGCCTCCGCCACTGGTGTTCTTCCATATATCTACGCATTTCACCGCTACACATGGAGTTCCACTCTCCTCTTCTGCACTCAAGTCTCTCAGTTTCCGATGCTCTTCCTCAGTTAAGCTGAGGGCTTTCACATTCAGACTTAAAAGACCGCCTGCGCTCCCTTTACGCCCAATAAATCCGGACAACGCTTGCCACCTACGTATTACCGCGGCTGCTGGCACGTAGTTAGC
+
CCCCCGGGGGGGGGGGGGGGGGGGGGGGGGGGGGGGGGGGGGGGGGGGGGGGGGGGGGGGGGGGGGGGGGGGGGGGGGGGGGGGGGGGGFGGGGGGGGGGGGGGGGGGGGGGGGGGGGGGGGGGGGGGGGGGGGGGGGGFGGGGGGGGFGGGGGGGGFGFFGDGGGGGGGGGGFFGFGFGGGGGGGGGGCEGGGGGFGGGFFFAFFFFEFEFFFFAEFFDFFFFF=@@@DBFFEFEFFFFFFFFFF)<C;00039@F@6:?FB2AFFFF?<B?D7AAAB>6;>91234(-47(.,38-644
@M04999:289:000000000-L3R54:1:1101:5643:5424 2:N:0:413
CTGGACTACTGGGGTATCTAATCCTGTTTGCTCCCCACGCTTTCGCATCTCAGCGTCAGTATCTGTCCAGAAGGCCGCCTTCGCCACCGGTATTCCTCCACATCTCTACGCATTTCACCGCTACACGTGGAATTCTACCTTCCTCTACAATACTCCAGATAACCAGTTTTAAGTGCAATTCCCAGGTTGAGCCCGGGGCTTTCACACCTAACTTAATTATCCGCCTACATGCCCTTTACGCCCAGTCATTCCGATTAACGCTCGCACCCTCCGTATTACCGCGGCTGCTTGCACGGAGTTT
+
CCCCCGGGGGGGGGGGGGGGGGGGGGGGGGGGGGGGGGGGGGGGGGGGGGGGGGGGGGGGGGGGGGGGGGGGGGCGGGGGGGGGGEGGGGGGGGGGGGGGGGGGGGGGGGGGGGGGGFEGGGGGGGGGGGGGGGGGCFCGGGGGGGGGGFGGGFGCGGGGGGGGGGGGFGGGGFGGFGFGGGFGGGGFGGFGFC+<CD7?FFFFFFFF==@DFFFFFFFCFFF9>@FFB?CEEFFF@)95;BFFF;@FEEECE??F?FFD;:0(49>F<8:?64:7?AFA0(-(42(1>)5:).(4(4::)
@M04999:289:000000000-L3R54:1:1101:19199:5453 2:N:0:413
GACTACCAGGGTATCTAATCCTGTTCGCTCCCCACGCTTTCGTCCATCAGCGTCAATCGGTATTTAGTAACCTGCCTTCGCAATCGGGGTTCTGTGTAATATCTATGCATTTCACCGCTACACTACACATTCCAGCTACTTCAATACTATTCAAGATTAACAGTATCAACGGCAGTTCTACAGTTAGCCTCAGGTTTTTAACGCTGATTTTACCACCCGGCTAAGGGACCTTTAAACCCCAAAAATTCGGATAAACGCCGCAACCCCCGCATTCACTCGGCCGGCGGCCCCGGGTTACGCC
+
CCCCCGGCFGGGGGGGGGGGGGGFGFGGGGD,FEFFGFBFGGGEGCCFGGGGGGEDGFGDGGGGGGGGGGFGGGGG?FGGGGGGGF7FGFGFGGFEGGGGGGGGF9FGGGGGGG<CFEFGGGGGGFGGGGGGDGFGGGGGGGG8;FGGGGGGGCGGGGGGGGGGGGGGGGGCGEGEFGFGGG6EDF=,3,,5,:73=7+0*<*0*:>*;E****=9=E*)3)-7)-(06@3BE47>;=D)5((/6((9(5(((7))/(.((((,4(491(((-6)6)),-,,(((-(,(((--,-,3)(((
@M04999:289:000000000-L3R54:1:1101:14863:5482 2:N:0:413
ATAGACTACCCGGGTATCTAATCCTGTTCGCTACCCATGCTTTCGAACCTCAGCGTCAGTTACAGACCAGAGAGCCGCCTTCGCCACTGGTGTTCTTCCATATATCTACGCATTCCACCGCTACACATGGAGTTCCACTCTCCTCTTCTGCACTCAAGAAAAACAGTTTCAGCTGCACTTCCCCGGTTAAGCCGAGGGCTTTCACAGCTGACTTGTTCTCCCGCCTGCGTTCGCTTTACGCCCAATAAATCCGGACAACGCTTGCCACCTACGTATTACCGCGGCTGCTGGCACGTAGTT
+
CCCCCGGGGGGGGGGGGGGGGGGGGGGGGGGGGGGGGGGGGGGGGGGGGGGGGGGGGGGGGGGGGGGGGGGGGGGGGGGGGGGGGGGGGGGGFGFGGGGGGGGGCFGGGGGGGGGGGGGGGGGGGGGGGGGG?FGGGGGGDFGGGGGFGFGGGCFGFGGFGGGGGGGGGGGGGGGGFGFGGGGGGGGGGGFGGGGGG>DGFFFFFFFFFFFFFFFFBFFFFF==BFFFFFFFFFF(=CCFF07?DFFF<A207>?>>B?FF:??F?ADFFFB63?A><963,49;>90)4>::>?(4?15
@M04999:289:000000000-L3R54:1:1101:24317:5491 2:N:0:413
AGCTGACTACTGGGGTATCTAATCCTGTTTGCTCCCCACGCTTTCGCATCTCAGCGTCGGTATCTGTCCAGAAGGCCGCCTTCGCCACCGGTATTCCTCCACATCTCTACGCATTTCACCGCTACACGTGGAATTCTACCTTCCTCTACAATACTCCAGATAACCGGTTTTAAGTGCAGTTCCCAGGTTGAGCCCGGGGCTTTCACACCTAACTTAATTATCCGCCTACATGCCCTTTACGCCCAGTCATTCCGATTAACGCTCGCACCCTCCGTATTACCGCGGCTGCTGGCACGGAGTT
+
CCCCCGGGGGGGGGGGGGGGGGGGGGGGGGGGGGGGGGGGGGGGGGGGGGGGGGGGGGGGGGGGGGGGGGGGGGGGGGGGGGGGGGGGGGGGGGGGGGGGGGGGGGGGGGGGGGGGGGGGGGGGGGGGGGGGGGGGGGGGGGGGGGGGGGGGGGGFGGGGGGGGGGGGDGGCFGGGFGFGGGGGGGGGGFCGGGGG>DDGFFFFFFFFDFFFFFFFFFFFFFE@;DFFFFC?8@;E@@FFFD993<834>AFFF?FFFFFFBFBB>>>B<FB09?F?BBFA<>9;973??:(2(,490(,4
@M04999:289:000000000-L3R54:1:1101:17584:5499 2:N:0:413
GTTGACTACTGGGGTATCTAATCCTGTTTGCTCCCCACGCTTTCGCATCTCAGCGTCAGTATCTGTCCAGAAGGCCGCCTTCGCCACCGGTATTCCTCCACATCTCTACGCATTTCACCGCTACACGTGGAATTCTACCTTCCTCTACAATACTCTAGTTAACCAGTTTTAAGTGCAATTCCTAGGTTGAGCCCAGGGCTTTCACACCTAACTTAATTATCCGCCTACTTGCCCTTTACGCCCAGTCATTCCGATTAACGCTCGCACCCTCCGTATTACCGCGGCTGCTGGCACGGAGTT
+
CCCCCGGGGGGGGGGGGGGGGGGGGGGGGGGGGGGGGGGGGGGGGGGGGGGGGGEFEEGGGGGGGFGFEFGGGGGGGGGGGGGG@EGFGGGGGGGGCFFGGFF@FFFGGFEFGGGGGGGGGGGGGFGFFEGGGGGGGGCGGFFGGGGGGGGGGGGGGFGGGGGGGGGGGGGAA6=AEDFGGCDGGDGGGGGGC@FF7DDGFA?CFAF>:@:CC;FAEFFFF:4B2)))*19CE@EBB=9A@F=@B;E45)9<;@F;@FC@6??6((61,(1:014:>)6.(,,-((-8>D76..43(2<(
@M04999:289:000000000-L3R54:1:1101:13407:5589 2:N:0:413
CGTGACTACTGGGGTATCTAATCCTGTTTGCTCCCCACGCTTTCGCATCTCAGCGTCAGTATCTGTCCAGAAGGCCGCCTTCGCCACCGGTATTCCTCCACATCTCTACGCATTTCACCGCTACACGTGGAATTCTACCTTCCTCTACAATACTCCAGATAACCAGTTTTAAGTGCAATTCCCAGGTTGAGCCCGGGGCTTTCACACCTAACTTAATTATCCGCCCACATGCCCTTTACGCCCAGTCATTCCGATTAACGCTCGCACCCTCCGTGTTACCGCGGCTGCTGGCACGGAGTT
+
CCCCCGGGGGGGGGGGGGGGGGGGGGGGGGGGGGGGGGGGGGGGGGGGGGGGGGGGGGGGGGGGGGGGGGGGGGGGGGGGGGGGGGGGGGGGGGGGGGGGGGGGGGGGGGGGGGGGGGGGGGGGGGGGGGGGGGGGGGGGGGGGGGGGGFGGGGGGGGGGGGGGGGGGGGGFGGGGFGFGGGGGGGGGGGGGGGGGGGGGFFFFFFFF2BFFFFFFEFFFF49B@=DFDEFE@;@DEFFFFFF<?EFFE3??E7<6@EFFFF<07;;;:??:9??<:2<<?F11>B>F727:7>1(1,47
@M04999:289:000000000-L3R54:1:1101:11792:5610 2:N:0:413
GCAGACTACAAGGGTATCTAATCCTGTTTGCTCCCCACGCTTTCGCATCTCAGCGTCAGTATCTGTCCAGAAGGCCGCCTTCGCCACCGGTATTCCTCCACATCTCTACGCATTTCACTGCTACACGTGGAATTCTACCTTCCTCTACAATACTCCAGATAACCAGTTTTAAGTGCAGTTCCCAGGTTGAGCCCGGGGCTTTCACACCTAACTTAATTATCCGCCTACATGCCCTTTACGCCCAGTCATTCCGATTAACGCTCGCACCCTCCGTATTACCGCGGCTGCTGGCACGGAGTT
+
CCCCCGGGGGGGGGGGGGGGGGGGGGGGGGGGGGGGGGGGGG8FGGGGEGGGGGGGGGGGGGGGGGGGGGGGGGGGGGGGGGGGGGGGGGGGGGGGGGGGGGGGGGGGGGGGGGGGGGGGGGGGGGGGGGGFGGGGGGGGGGGGGGGGGGGGGFGGGGGGGGGGGGGGGGFFGGGGFGFGGGGGGGGGGGGGGGGGDDGGF5ACFFFF2@4=CFFFCAFFFEABFFDBFC4>EBFBE=EFFF>1=EE@ECCE@@;(2?E((2;;>1>B?3?BF?FB(5>D:>>>F99F0250()39496(
@M04999:289:000000000-L3R54:1:1101:4758:5636 2:N:0:413
GAGACTACCGGGGTATCTAATCCTGTTTGCTCCCCACGCTTTCGCATCTCAGCGTCAGTATCTGTCCAGAAGGCCGCCTTCGCCACCGGTATTCCTCCACATCTCTACGCATCTCACCGCTACACGTGGTATTCTACCTTCCTCTACAATACTCCAGATAACCAGTTTTAAGTGCAGTTCCCAGTTTGAGCCCGGGGCTTTCACACCTATCTTTATTATCCGTCTATATGCCCTTTACGCCCAGTCCTCCCGTTTAACGCTCGCACTCTCCGTATCCCCGCGGCCTCTGCCACGGTGTTAC
+
CC@,ACEFGGG7@F7F<E<@C6CFAFF,6EFFG@FCF+7F,CEC7BFG9@<F<@@@66C,ECF@@,:FCC@E<EEC@7=7F?=F::=@=F+4,,CD,FGG8FGFGD=FC+@F+,CEAF7>=CG9EEFD:+,9C,@;===,3@E=,EE9FA98:,,D3==63E==,=F,C,=D6,5,451=++;93,37,9CC7EE>4*;9AAFFAA>63*0*/+48C88<F@(5(6<596?;,=(.)9,>;,(/.))1)/,,((.(26(46?9B(9(52420803(),-(,-((,(.(.)))),,4(46))
@M04999:289:000000000-L3R54:1:1101:7316:5653 2:N:0:413
GACTACCGGGGTATCTAATCCTGTTTGCTACCCACGCTTCCGAGCATGAACGTCAGTGTTATCCCAGGAGGCTGCCTTCGCCATCGGTATTCCTCCACATCTCTACGCATTTCACTGCTACACGTGGAATTCTACCTCCCTCTGACACACTCTAGATTGACAGTTTCAAATGCACGTCCCAAGTTGAGCTCGGGGATTTCACATCTGACTTATATAACCGACTGCGCTCGCTTTACGCCCAGTAATTCCAATTAATGCTCGCACCCTACGTATTACCCCGGCTCCTGTCACGTAATTAGCC
+
<@CCCGG+C:@F@FD@FGGGDAFFAFFGGGGFCFG:FF:FGGC@BCFCFFFG@GCBGEGEE9CEF8FFD7@FGFFG=FGFGECEFGDEG<FGGFGGGGFEGFGFFGGGD:FF,<FCFG=9FFGGGEEE9<F,4>EGEDFC8FFCAD?FGG,@D,@,@@DG=8=EG8=CC:DFEGGG68@GGC+7@F8FCF,7++C5;DCG+++?C<1;****:+=14BF=*:=2>9=>(083(66;(2:302=969)//)))9)1))9)9(-,3(,((,0.44(6)4(,(121(,()),)6:1((())..)
@M04999:289:000000000-L3R54:1:1101:24604:5682 2:N:0:413
CCGGACTACCCGGGTATCTAATCCTGTTTGCTCCCCACGCTTTCGCATCTCAGCGTCAGTATCTGTCCAGAAGGCCGCCTTCGCCACCGGTATTCCTCCACATCTCTACGCATTTCACCGCTACACGTGGAATTCTACCTTCCTCTACAATACTCCAGATAACCAGTTTTAAGTGCAATTCCCAGGTTGAGCCCGGGGCTTTCACACCTAACTTAATTATCCGCCTACATGCCCTTTACGCCCAGTCATTCCGATTAACTCTCGCACCCTCCGTCTTACCGCGGCTGCTGGCACGGAGTTT
+
CCCCCGGGGGGGGGGDGGGGFGGGGGGGEGGGGGGGGGGGGEGGGGGGGGGGGGGGGGGGDFGGGGFGGGG?FFGGGGGGGGFGGGGGGGGGGDFGBFGGGGGGGGGGGGGGGGGGGGGGGGGGGGGGGEEGFBGGEGGGGGGGFGGGGFGGGGGGFGGGGGGGGGFGGGGGGGGGFGFGGGFDGFGFFFGFD8CDGDGGFFA9FFFDFF@FFFF6CFCFFF@F2;<@;C55;@@D@<E=@F9?;@E35?F?316?6<A)9).42(-4013:((((-6>:(1(20(4:?7(-3<19391.)
@M04999:289:000000000-L3R54:1:1101:11741:5698 2:N:0:413
GACGACTACTGGGGTATCTAATCCCATTTGCTCCCCTAGCTTTCGTCTCTCAGTGTCAGTGTCGGCCCAGCAGAGTGCTTTCGCCGTTGGTGTTCTTTCCGATCTCTACGCATTTCACCGCTCCACCGGAAATTCCCTCTGCCCCTACCGTACTCCAGCTTGGTAGTTTCCACCGCCTGTCCAGGGTTGAGCCCTGGGATTTGACGGCGGACTTAAAAAGCCACCTACAGACGCTTTACGCCCAATCATTCCGGATAACGCTTGCATCCTCTGTATTACCGCGGCTGCTGGCACAGAGTT
+
CCCCCGGGGGGGGGGGGGGGGGGGGGGGGGGGGGGGGGGGGGGGGGGGGGGGGGGGGGGGGGGGGGGGGGGGGGGGGGGGGGGGGGGGGGGFFGGGGGGGGGGGGGGGGGGGGGGGGGGGGGGGGGGGGGGGFGGGGGGGGGGGGGGGGGGGGDFFGGGGGGGFGGGGGGGGFGGGFDFGGGGGGGGGGGGGGG?DGGGGFFFFFFFFFFFF;FFFFFFFF@@8;@EFFFFFBF?0:BAEFFFFFFFFBFFFF9<FFABFFFFFFFAB?FFA04):AFF>(390((3:BF?FFF<BFB<9
@M04999:289:000000000-L3R54:1:1101:18200:5724 2:N:0:413
ATTGGACTACCGGGGTATCTAATCCTGTTTGCTCCCCACGCTTTCGCATCTCAGCGTCAGCATCTGTCCAGAAGGCCGCCTTCGCCACCGGTATTCCTCCACCTCTCTACGCATTTCACCGCTACACGTGGAATTCTACCTTCCTCTACAATACTCCAGATAACCAGTTTTAAGTGCAATTCTCAGGTTGAGCCCGGGGCTTTCACACCTAACTTAATTATCCGCCTACATGCCCTTTACGCCCAGTCATTCCGATTAACGCTCGCACCCTCCGTATTACCGCGGCTGCTGGCACGGAGTT
+
CCCCCGGGGGGGGGGGGGGGGGGGGGGGGGGGGGGGGGGGGGGGGGGGGGGGGGGGGGGGGGGGGGGGGGGGGGGGGGGGGGGGGGGGGGGGGGGGGGGGGGGGGGGGGGGGGGGGGGGFGGGGGGGGGGGGGGGGGGGGGGGGGGGFGGGGGGGGGGGGGGGGGFGGGFGGDGGGFGFFCFGAEFGGGGGGGGGDGGGGFFFFFFFFFFFFFFFFFFFFFECDDFF?F@FEEF348@;A@FFF@@FFEFEFF@1::?<AF>:0((,49:?:82418:252(314172()4,:???BF;B:
@M04999:289:000000000-L3R54:1:1101:9667:5743 2:N:0:413
GAGACTACTCGGGTATCTAATCCTGTTTGCTCCCCACGCTTTCGCATCTCAGCGTCAGTATCTGTCCAGAAGGCCGCCTTCGCCACCGGTATTCCTCCACATCTCTACGCATTTCACCGCTACACGTGGAATTCTACCTTCCTCTACAATACTCCAGATAACCAGTTTTAAGTGCAGTTCTCAGGTTGAGCCCGGGGCTTTCACACCTAACTTAATTATCCGCCTACATGCCCTTTACGCCCAGTCATTCCGATTAACGCTCGCACCCTCCGTATTACCGCGGCTGCTGGCACGGAGTT
+
CCCCCGGGGGGGGGGGGGGGGGGGGGGGGGGGGGGGGGGGGGGGGGGGGGGGGGGGGGGGGGGGGGGGGGGGGGGGGGGGGGGGGGGGFGGGGGGGGGGGGGGGF<FFGGGGGGGGGGGGGGGGGGGGEEGGGGGGGGGGGGGGGGGGGGGGGGGGGGGGGGGGG=FFGFGGGGGGFDFGGGGG?FDF@FGGGGGGGGG7AFFFFFFFFFFEFFFFFFFFFDFFF@FFFEFFFFF;CE<FFFFFFFFFFFFFF0;D9C?036>;>FFFFFB>F:F?AF<?9>B>1(3??2:?FF(((-2
@M04999:289:000000000-L3R54:1:1101:14429:5747 2:N:0:413
GACTACTAGGGTATCTAATCCTGTTCGCTCCCCACGCTTTCGTCCATCAGCGTCAATCGGTATTTAGTAACCTGCCTTCGCAATCGGGGTTCTGTGTAATATCTATGCATTTCACCGCTACACTACACATTCCAGCTACTTCAATACTATTCAAGATTAACAGTATCAACGGCAGTTCTACAGTTAAGCTGCAGGTTTTCACCGCTGACTTATCAACCCGCCTACGGACCCTTTAAACCCAATAAATCCGGATAACGCTCGCATCCTCCGTATTACCGCGGCTGCTGGCACGGAGTTAGCC
+
CCCCCGGGGGGGGGGGGGGGGGGGGGGGGGGGGGGGGGGGGGGGGGGGGGGGGGGGGGGGGGGGGGGGGGGGGGGGGGGGGGGGGGGGGGGGGGGGGGGGGGGGGGGGGGGGGGGGGGGGGGGGGGGGGGGGGGGGGGGGGGGGGGGGGGGGGGGGGGGGGGGGGGGGGGDEGGGGFGFGGGGGGGGGGGGGGGGGFGGGFFFBFFFFFECFFFFFCFFAEA=DDADFFFFB=EFCEFFF@2@EAFFFF9@?6?FFF@F<@FFFFFFABF?B:?DFFFBB6;;9?:?BFFFFF;;8?A>A5
@M04999:289:000000000-L3R54:1:1101:20427:5765 2:N:0:413
AGACTACCCGGGTATCTAATCCTGTTCGCTACCCATGCTTTCGAACCTCAGCGTCAGTTACAGACCAGAGAGCCGCCTTCGCCACTGGTGTTCTTCCATATATCTACGCATTCCACCGCTACACATGGAGTTCCACTCTCCTCTTCTGCACTCAAGAAAAACAGTTTCAGCTGCACTTCCCCGGTTAAGCCGAGGGCTTTCACAGCTGACTTGTTCTCCCGCCTGCGTCCGCTTTACGCCCAATAAATCCGGACAACGCTTGCCACCTACGTATTACCGCGGCTGCTGGCACGTAGGTAGC
+
CCCCCGGFGGEGGGGGGGGGGGGGGGGGGGGGGGGGGGGGGGGGGGGGGGGGGGGGGGGGGGGGGGGGGGGGGGGGGGGGGGGGGGGGGGFGGGFGGGGGGGGGGGGGGGGGGFGGGGGGGGGGGGGGDFGGGGGGGGGGGGGGGGGGGGFGGGFFAEFGGGGGGGGGGCGGGGGGFGFGGGGGGG>AFGG5ECCDGGGGFFFFFFFFEFEEFFFFFFFFFFFFFFFFFFF6(:?CEF;EFFF@EE>FFBFFFFFFFF;<2<BFFFFF??B?<2>><A?6131661)4?F:)(,,,(.)).
@M04999:289:000000000-L3R54:1:1101:6992:5772 2:N:0:413
CATGTGACTACTAGGGTATCTAATCCTGTTCGCTCCCCATGCTTTCGCACTCCAGCGTCGGTAGGGACCCAGAGAGCTGCCTTCGCTTTTGGCGTTCCTTCGTAGATCTTAGGATTTCACCCCTACACACGAAATTCCACTCTCCTCCGTCTCACTCAAGTGAATTGGTTTCGAGAGCATTCCACCAGTTTTTGGCGACTTTCGCTTTCAACCCGATTCACCGCCTACGTGCCCTTTACGCCTAGTCATTCCGAAGTACACTTGCCCCCCCCTTCTTACCGCGGCTGCTGGCACGTAGTTC
+
CCCCCGGGGGFGGGFFGGGGGGFGGGGDGGGGGFGGGEGGGGGGGGCEGGGFDFGGCGGGGGEFGGFGGGGGGGGGFGGGGGGGGGDGGGGGGG@FEGGGGGGCFC;FGGGFFGGGDFGGGGGGGGGGGGGGGGEFGADFGGGGGGG,@E@DFGGDGGGGGGGAFGFDFFGGCGGFEFA?F7<ACECG<9::CCGGG>0;*:89>AFFEE7/-88428=?FFDBBF0325(:2(335;E;<FDD84.7?35.,860(646)).-:304>799(.4264::B0113033).(42)2,,((..
@M04999:289:000000000-L3R54:1:1101:12096:5803 2:N:0:413
CAAGCGACTACCCGGGTATCTAATCCTGTTCGCTCCCCACGCTTTCGTCCATCAGCGTCAATCGGTATTTAGTAACCTGCCTTCGCAATCGGGGTTCTGTGTAATATCTATGCATTTCACCGCTACACTACACATTCCAGCTACTTCAATACTATTCAAGATTAACAGTATCAACGGCAGTTCTACAGTTAAGCTGCAGGTTTTCACCGCTGACTTATCAACCCGCCTACGGACCCTTTAAACCCAATAAATCCGGATAACGCTCACATCCTCCGTATTACCGCGGCTGCTGGCACGGAGT
+
CCCCCGGGGGGGGGGGGGGGGGGGGGGGGGGGGGGGGGGGGGGGGGGGGGGGGGGGGGGGGGGGGGGGGGGGGGGGGGGGGGGGGGGGGGGGGGGGGGGGGGGGGGGGGGGGGGGGGGGGGGGGGGGGGGGGGGGGGGGGGGGGGGGGGGGGGGGGGGGGGGGGGGGGGGGGGGGGFGFGGGFGGGGGGGGGGGGDGGGGFFFFFFFFAFFFFFFFFFFFFFFDFFFFFFFFFFBFF@@F?CF@;@((4<CFFFF@FFFDF:B<FFFFFF:BFFF(:1:BB9?>690(3:D?BBFB09>>(
@M04999:289:000000000-L3R54:1:1101:18143:5815 2:N:0:413
TGGACTACTAGGGTATCTAATCCTGTTTGCTCCCCACGCTTTCGCATCTCAGCGTCAGTATCTGTCCAGAAGGCCGCCTTCGCCACCGGTATTCCTCCACATCTCTACGCATTTCACCGCTACACGTGGAATTCTACCTTCCTCTACAATACTCCAGATAACCAGTTTTAAGTGCAATTCCCAGGTTGAGCCCGGGGCTTTCACACCTAACTTAATTATCCGCCTACATGCCCTTTACGCCCAGTCATTCCGATTAACGCTCGCACCCTCCGTATTACCGCGGCTGCTGGCACGGAGTT
+
CCCCCFFGGGGGGGGGGGGFGGGGDFGGGFGGGGGGGGEEFGGGGGGGCFGGGGFGGGFGGDGGGGFGCGGGGGGGGGGGGGGGGGGGDFFGGGGGF<=FEFGGGGGGGGGGEGGEGGDGGEGGGGFF@CGEGGGGGGGG?FFGGEF8?;FGGGGFGGGGGGFGEDF8EGG8EGFFFGFGGGGFDFFFEGFGC8EGCDDDFFFFFFFFEFF>EFFF?FAECFFDD?F=**7;@E3>4CD>9@7?8@4).57421(6?3(,1:B1(4;?((,-33(:9BF:,((417?DDFF??:6;04?
@M04999:289:000000000-L3R54:1:1101:17111:5918 2:N:0:413
TCCTGACTACAGGGGTATCTAATCCTGTTCGCTCCCCACGCTTTCGCTCCTCAGCGTCAGTGACGGCCCAGAGACTTGCCTTCGCCATCGGTGTTCTTCCCGATATCTACACATTCCACCGTTACACCGGGAATTCCAGTCTCCCCTACCGCACTCCAGTCCGCCCGTACCCGGCGCCGATCCACCGTTAAGCGATGGACTTTCACACCAGACGCGACGAACCGCCTACGAGCTCTTTACGCCCAATAAATCCGGATAACGCTTGCACCCTACGTATTACCGCGGCTGCTGGCACGTAGTT
+
CCCCCGGGGGGGGGGGGGGGGGGGGGGGGGGGGGGGGGGGGGGGGGGGGGGGGGGGGGGGGGGGGFGGGGGGGGGGGGGGGGGGGGGGGGGGGGGGGGGGGGGGGGGGGGGGGGGGGGGGGGGGGGGGGGGGGGGGGGGGGGGGGGGGGGGGGGGGGGGGGGGGGGDGDGGGDEGGFGFGGGGGGGGGGGGGGGDCGGCFFFFFFFFFF<?@FDD@(7<936>FFFFFFB?F>6?-5<9F:B;BFBBFFFFF?>B:?6AFFF:??F?B??F:?FFFF?A2>:619B16:?03,1,-,363.
@M04999:289:000000000-L3R54:1:1101:21103:5939 2:N:0:413
GACTACTCGGGTATCTAATCCTGTTTGCTCCCCACGCTTTCGCATCTCAGCGTCAGTATCTGTCCAGAAGGCCGCCTTCGCCACCGGTATTCCTCCACATCTCTACGCATTTCACCGCTACACGTGGAATTCTACCTTCCTCTACAATACTCCAGATAACCAGTTTTAAGTGCAATTCCCAGGTTGAGCCCGGGGCTTTCACACCTAACTTAATTATCCGCCTACATGCCCTTTACGCCCAGTCATTCCGATTAACGCTCGCACCCTCCGTATTACCGCGGCTGCTGGCACGGAGTTAGCC
+
CCCCCGGGGGGGGGGGGGGGGGGGGGGGGGGGGGGGGGGGGGGGGGGGGGGGGGGGGGGGGGGGGGGGGGFGGGGGGGGGGGGGGGGGGGGGGGGGGGGGGGGGGGGGGGGGGGGGGGGGGGGGGGGGGGGGGGGGGGGGGGGGGGGFFGGGGGGGGGGGGFGGFGGGGGGGGGGGFGFFFFGFGGGGGGGGGGGGGGGGFFFFFFFFF=?@AFFFEFA@FFFFFBCEE>DFFFFFFD>FF;4=9?3<?3(6<?FFF;BFFFFB>?1330(4::A4939>BFFFB?:((8??6((-,)644
@M04999:289:000000000-L3R54:1:1101:10140:5951 2:N:0:413
GGACTACCGGGGTATCTAATCCTGTTCGCTACCCATGCTTTCGAACCTCAGCGTCAGTTACAGACCAGAGAGCCGCCTTCGCCACTGGTGTTCTTCCATATATCCACGCATTCCACCGCTACACATGGAGTTCCACTCTCCTCTTCTGCACTCAAGAAAAACAGTTTCAGCTGCACTTCCCCGGTTAAGCCGAGGGCTTTCACAGCTGACTTGTTCTCCCGCCTGCGTTCGCTTTACGCCCAATAAATCCGGACAACGCTTGCCACCCACGTATTACCGCGGCGGCTGGCACGGAGTTACC
+
CCC@<CEFEGGGF;F<<ACFCGFFGGF;@FFGGG<E<FDGGEBDFFG<@EFFG7F@CCFFFGFAEFEGGGGDGGEGGGGD?BGECGFD<=FE<?FGGGAFFFD9,9EC>C?FCAEFF:E+=8?FFEGD<FFFFGDGECDDGGC;=DG8FGF8DED8ED8FFEF?@=@,CD9EFFG?<?FGCGGGGGEFFGGC5?EDCGGC4@FFBFFFFFFF5:8@?CF=DFFF081<1;6910;>E;@DBFF0:2:45?90((,1(,4111:2)23((3((()5-)6,939(-(4623<<F6(4(,.5))
@M04999:289:000000000-L3R54:1:1101:4281:5951 2:N:0:413
TAATGACTACTCGGGTATCTAATCCTGTTTGCTCCCCACGCTTTCGCCTCTCAGCGTCAGTATCTGTCCAGAAGGCCGCCTTCGCCACCGGTATTCCTCCACGTCTCTACGCATTTCACCGCTACACGTGGAATTCTACCTTCCTCTACAATACTCCAGATAACCAGTTTTAAGTGCAGTTCCCAGGTTGAACCCGGGACTTTCACACCTAACTTAATTATCCGCCTACATGCCCTTTACGCCCAGTCATTCCGATTAACGCTCGCACCCTCCGTATTACCGCGGCTGCTGGCACGGAGTT
+
CCCCCGGGGGGGGGGGGGGGGGGGGGGGGGGGGGGGGGGGGGGGGGG,CFGGGGGGGGGGGGGGGGGGGGGGGGGGGGGGGGGGGGGGGGGGGGGGGGGGGGGGGGGGGGGGGGGGGGGGGGGGGGGGGGGGGGGGGGGGGGGGGGGGGGGFGGGGFGGGGGGGGGFGGGGGGGGGFGFGGGGGGDFGGGGGGGD>@DDGFFFFFFFFFFFFFFFFFFACFFF>DDFDD3?<==@E@EFF@F>FFFFFFFEE?E(4;DFF;(36>FF923:BFFF(23>DA?F6;>6;BF>:12<?F(-44
@M04999:289:000000000-L3R54:1:1101:14078:5961 2:N:0:413
TTGACTACTCGGGTATCTAATCCTGTTCGCTACCCATGCTTTCGAGCCTCAGCGTCAGTAATAGACCAGAGAGCCGCCTTCGCCACTGGTGTTCTTCCATATATCTACGCATTTCACCGCTACACATGGAGTTCCACTCTCCTCTTCTGCACTCAAGTCTCTCAGTTTCCGATGCTCTTCCTCAGTTAAGCTGAGGGCTTTCACATTCAGACTTAAAAGACCGCCTGCGCTCCCTTTACGCCCAATAAATCCGGACAACGCTTGCCACCTACGTATTACCGCGGCTGCTGGCACGTAGTT
+
CCCCCGGGGGGGGGGGGGGGGGGGGGGGGGGGGGGGGGGGGGGGGGGGGGGGGGGGGGGGGGGGGGGGGGGGGGGGGGGGGGGGGGGGGFGGGGGGGGGGGGGFGGGGGGGGGGGGGGGGGDGGGGGGGGGGGGGGGGGGGFGGGGGGGGGGGGGGGGGGGGDGGGGGGGGGGDDEFGFGGGGGGGGGGGGGGGGGGGGGFFFFFFFFFFCEB6CFFFFFFFFFFFFFFF=@FDF4@EEBDF>FD@EE>E?@BFFBFFDFFFF:??BFFF:7<?7):<AFB;19>,46?FB:BF6,31(6
@M04999:289:000000000-L3R54:1:1101:14219:5982 2:N:0:413
GGACTACAGGGGTATCTAATCCTGTTTGCTCCCCACGCTTTCGCATCTCAGCGTCAGTATCTGTCCAGAGGGCCGCCTTCGCCACCGGTATTCCTCCACATCACTACGCATTTCACCGCTACACGTGGGATTCTACCTTCCTCTACAATACTCCAGATAACCAGTTTTAAGTGCAGTTCCCAGGTTGAGCCCGGGGCTTTCACACCTAACTTAATTATCCGCCTACATGCCCTTTACGCCCAGTCATTCCGATTAACGCTCGCACCCTCCGTATTACCGCGGCTGCTGGCACGGAGTTAGC
+
CCCCCGGGGGGGGGGGGGGGGGGGGGGGGGGGGGGGGGGGGGGGGEGGGGGGGGGGGGGGGGGGGGGGGGGGGGGGGGGGGGGGGGGGGGGGGGGGGGGGGGGGGGGGGGGGGGGGGGGGGGGGGGGGGGGGGGGGGGGGGGGGGGGGGGGGGGGGGGGGGFGGGGGGGGGGGGGGFGFGGGGGGGGGGGGGGGGGGDGGFFFFFFFFFFFFFFFFFFFFFFFFFFFFFEFFFFFFFFFF@@DF<<ECEFFFD@FFA?FF?B91>>?:?FFBBFFFFFFF(2>>FFF77:?BFBBB<FAF6
@M04999:289:000000000-L3R54:1:1101:13124:5994 2:N:0:413
GTGACTACTGGGGTATCTAATCCTGTTTGCTCCCCATGCTTTCGCACCTCAGCGTCAGTATTAGGCCAGAAGGCTGCCTTCGCCATCGGTATTCCTCCAGATCTCTACGCATTTCACCGCTACACCTGGAATTCTACCTTCCTCTCCTATACTCTAGCTAACCAGTACCGTATGCAATTCCCAAGTTGAGCTCGGGGATTTCACATCCGACTTAATTAGCCGCCTACGCGCGCTTTACGCCCAGTAATTCCGATTAACGCTTGCACCCTCTGTATTACCGCGGCTGCTGGCACAGAGTT
+
CCCCCGGGGGFFGGGGGGGGGGGGGGGGGGGGGGGGGGGGGGGGGGGDFGGGGGFGCFFGGGGDFGGGGGGGFGGGGGGGGGDGGGGECFGGGGFGGGGGCFGGGGGGGDFEEGGGGGGGGEGGGGGGGGGGGGGGGGGFGGGGGGGGGGFFGGGGGFGGGGFGGGGFFEGG8C8FBGBFG6=FFEFF=FGGFCCGGGGDFFFFFCFFDFA5AF>EEFFEFABBD9:@22>@FF;?FF6B>9<FFF)57<E@;??FAFF>?BF03<::B?8:A<2<AAB?909BFFFFF>B:<:?FFFA
@M04999:289:000000000-L3R54:1:1101:14359:6010 2:N:0:413
GTTGACTACTGGGGTATCTAATCCTGTTTGCTCCCCACGCTTTCGCATCTCAGCGTCAGTATCTGTCCAGAAGGCCGCCTTCGCCACCGGTATTCCTCCACATCTCTACGCATTTCACCGCTACACGTGGAATTCTACCTTCCTCTACAATACTCCAGATAACCAGTTTTAAGTGCAGTTCCCAGGTTGAGCCCGGGGCTTTCACACCTAACTTAATTATCCGCCTACATGCCCTTTACGCCCAGTCATTCCGATTAACGCTCGCACCCTCCGTATTACCGCGGCTGCTGGCACGGAGTT
+
CCCCCGGGGGGGGGGGGGGGGGGGGGGGGGGGGGGDGGGGGGGGGGGCFGGGGGGGGGGGGGGGGGGF<FAFGGGGGGGGGGGGGGGGGGFEGGGGGGGGGGGGDGGGFGGGGGGGGGGGGGGGGGGGFGGGFGGGGGGGEGGGGGGGGGGG?DGGGGGGGGGGGGFFGGGGCDDGFFFGGGFFGGGGGGGGGGGCDGCCFFFFFFFFBFFFFFFF<8ACFEFBF@FFEEFFEF@FFFCEFFFD;;EAFFFCF@F@@FE;B?F;FBB>(4<:BFFFFB44320396>?::>B??BBFB?(
@M04999:289:000000000-L3R54:1:1101:27580:6013 2:N:0:413
TGACTACTCGGGTATCTAATCCTGTTTGCTCCCCACGCTTTCGCATCTCAGCGTCAGTATCTGTCCAGAAGGCCGCCTTCGCCACCGGTATTCCTCCACATCTCTACGCATTTCACCGCTACACGTGGAATTCTACCTTCCTCTACAATACTCCAGATAACCAGTTTTAAGTGCAATTCCCAGGTTGAGCCCGGGGCTTTCACACCTAACTTAATTATCCGCCTACATGCCCTTTACGCCCAGTCATTCCGATTAACGCTCGCACCCTCCGTATTACCGCGGCTGCTGGCACGGGGTTAGC
+
CCCCCGGDFDEGGGGGGGGGGGGGGGGGDFGGGGGGGGGGGDGGGCGGGGGGGGGGGGGCGGGGFFGGGGGCGFGGGGGGBFGGGGDEEGGGEDFGGGFGCCFFFFGGDCEGGGGGGGGGGGGGGGGGGGGGGGGGDGGGGGG8DEGG8FGGFGGGGGGGGGGGGGGFF?FFGGGGFGFGGDGFGG6DFFGGGGGGGDFFFAFFFFFAEDEFF>FFFF64?295@@@E4=BFE1@962;EB<@FFF3CEFFDFFDEFDF?B>F9>>F6:?B:::5<<BB(369>(3),:??FF((-19?14
@M04999:289:000000000-L3R54:1:1101:23372:6047 2:N:0:413
TGCGACTACTGGGGTATCTAATCCTGTTCGCTCCCCACGCTTTCGTCCATCAGCGTCAATCGGTATTTAGTAACCTGCCTTCGCAATCGGGGTTCTGTGTAATATCTATGCATTTCACCGCTACACTACACATTCCAGCTACTTCAATACTATTCAAGATTAACAGTATCAACGGCAGTTCTACAGTTAAGCTGCAGGTTTTCACCGCTGACTTATTAACCCGCCTACGGACCCTTTAAACCCAATAAATCCGGATAACGCTCGCATCCTCCGTATTACCGCGGCTGCTGGCACGGAGTC
+
CCCCCGGGGGGGGGGGGGGGGGGGGGGGGGGGGGGGGGGGGGGGGGGGGGGGGGGGGGGGGGGGGGGGGGGGGGGGGGGGGGGGGEG8FGGGGGGGGGGGGGGGGGGGGGGGGGGGGGGGGGGGGGGGGGGGGGGGGGGGGGGFGGGGGGGGGGGFGGGGGGGGGGGGGGGGGGGGFGFFFGGGGGGGGGGGGGGGGGGGF5BFFFFFFAFFFFFFFFFEFFFFFFFFF?FFFFFDFFFFF;DFD8@AEF3569D;DFF0>?BFBFB;032:9<?FFFFAB094917BFD>?<<:9>;2(
@M04999:289:000000000-L3R54:1:1101:23546:6054 2:N:0:413
AGTACGACTACAAGGGTATCTAATCCTGTTTGCTCCCCACGCTTTCGCATCTCAGCGTCAGTATCTGTCCAGAAGGCCGCCTTCGCCACCGGTATTCCTCCACATCTCTACGCATTTCACCGCTACACGTGGAATTCTACCTTCCTCTACAATACTCTAGTCAACCAGTTTTAAGTGCAATTCCTAGGTTGAGCCAAGGCCTTCCACACCTAACTTAATTATCCGCCTACAGGCCCTTAACGCCAGGCCATTCGGATCAACGCTCCACCCTCCCGTATTACCGCGGCGCTGGCCCTGAAGT
+
CCCCCGGGGGGFGGGDGGFGGGGFGGGGGGGGGGGGGGGGGCFGGGGGGEGFGGGGGGGGDGGGGGFGGGFFGGGGDEFCEGGGGGGGEFGGGGGAECFFGEFE,FFGFFFC7:FGCFGGGGGGGGGGGGGGG>EFGGGGGDCFFGG8EFG?FGFEFGGGG,6@FFGGGFGDGGGFFF99=DDFFFGDG7DGFFF++=F***;**=+9>58C3*B+7=+6626//54)(0..(/:(6B3+.5>;0((,(/().)/02(/)((((((((.41,23(((,()6-4(-(((,,(-,(((.()..
@M04999:289:000000000-L3R54:1:1101:20470:6088 2:N:0:413
GGGACTACTGGGGTATCTAATCCTGTTTGCTCCCCACGCTTTCGCATCTCAGCGTCAGTATCTGTCCAGAAGGCCGCCTTCGCCACCGGTATTCCTCCACATCTCTACGCATTTCACCGCTACACGTGGAATTCTACCTTCCTCTACAATACTCCAGATAACCAGTTTTAAGTGCAGTTCCCAGGTTGAGCCCGGGGCTTTCACACCTAACTTAATTATCCGCCTACATGCCCTTTACGCCCAGTCATTCCGATTAACGCTCGCACCCTCCGTATTACCGCGGCTGCTGGCACGGAGTT
+
CCCCCGGGGGGGGC7CEEFGGGFGGGGGACFGGGGGGGGGGGDGG@CCFGGGGGGGGGFFFGGGEGGGGGDGGGGGGGGGFGGGGGFGGGGGGGGGGGGGGGF<EFFGFCFGGGFAFFCEGGGGGGGGGGGGDFGFGF?FFGGFGCFGGGCFGGGGFE?FGGFGFFGGGGCFGGGGBDDFFGGFDGFGCFGGGGEG5DGGFF9A+@BF=BBFFFF6?FAC@=B@@@@BE?@FBF@;EE@FFB<6E@AE5?EFF;<@?;<F??BBFFFF??BB1(.55A<(3127>>F:BFF0869013?
@M04999:289:000000000-L3R54:1:1101:27221:6176 2:N:0:413
TTGACTACCAGGGTATCTAATCCTGTTCGCTCCCCACGCTTTCGTCCATCAGCGTCAATCGGTATTTAGTAACCTGCCTTCGCAATCGGGGTTCTGTGTAATATCTATGCATTTCACCGCTACACTACACATTCCAGCTACTTCAATACTATTCAAGATTAACAGTATCAACGGCAGTTCTACAGTTAAGCTGCAGGTTTTCACCGCTGACTTATCAACCCGCCTACGGACCCTTTAAACCCAATAAATCCGGATAACGCTCGCATCCTCCGTATTACCGCGGCTGCTGGCACGGAGTT
+
CCCCCGGGGGGGGGGGGGGGGGGGGGGGGGGGGGGGGGGGGGGGGGGGGGGGGGGGGGGGGGGGGGGGGGGGGGGGGGGGGGGGGGGGGGGGGGGGGGGGGGGGGGGGGGGGGGGGGGGGGGGGGGGGGGGGGGGGFGFGGGGGGGGGGGCFGGGGGGGGGGGGGGGGGGGGGGGGAFFGGGGGGGGGGGGGFGGGGGGGFFFFFFFFFBFFFFFFFFF=EFAFFFF2>DF=?FFFFFFFD?D?@;ECFEFFFFF?@E@@FF911:B:DFFFBB?>AFF:F;>B>F0??:<:<?>BB??
@M04999:289:000000000-L3R54:1:1101:22830:6362 2:N:0:413
TGACTACTGGGGTATCTAATCCTGTTTGCTACCCACGCTTTCGAGCATGAACGTCAGTGTTATCCCAGGAGGCTGCCTTCGCCATCGGTATTCCTCCACATCTCTACGCATTTCACTGCTACACGTGGAATTCTACCTCCCTCTGACACACTCTAGTTTGACAGTTTCAAATGCACGTCCCAAGTTGAGCTCGGGGATTTCACATCTGACTTATCTAACCGTCTGCGCTCGCTTTACGCCCAGTAATTCCGATTAACGCTCGCACCCTACGTATTACCTCGACTGCTGGCACGTAGTTAGC
+
CCCCCGGGGCFGGGGGGGGGGGGGGGGGGGGGGGGGGGGGGGCDGGGGGGGGGGGGGGGGGGGGGGGGGGGGGFGGGGGGGGGGGGGGGGGGGGGGGGGGGGGGGGGGGGGGGGGGGGGGGGGGGGFGEFGGGGGGGGGGGGGGGGGGGGGGGGGGGGGGGGGGGGGGGGGGGGGGFGFGGG6FGGGGGGFGEEGGDDGGFFFFFFFFAEFFFFFFFFFBBDFFBFFFFFFF@DDFFFFFF?2@37?CEFE<FF@FFF>FFFFFFBFF?FFF79?>A<)83:;?B?F:?F??BF78:DFA4
@M04999:289:000000000-L3R54:1:1101:16475:6369 2:N:0:413
GACTACCGGGGTATCTAATCCTGTTTGCTCCCCACGCTTTCGCATCTCAGCGTCAGTATCTGTCCAGAAGGCCGCCTTCGCCACCGGTATTCCTCCACATCTCTACGCATTTCACCGCTACACGTGGAATTCTACCTTCCTCTACAATACTCCAGATAACCAGTTTTAAGTGCAGTTCCCAGGTTGAGCCCGGGGCTTTCACACCTAACTTAATTATCCGCCTACATGCCCTTTACGCCCAGTCATTCCGATTAACGCTCGCACCCCCCGTATTACCGCGGCTGCTGGCACGGACTTAGCC
+
C<CCCGGGGGDG@FFGGGGGFFFGGEEGGFGGFGGEGGGGGGDFFGEFGGGG@FFBEAFGGGGGGGGGGFFFGGGGEGGGGGEGGEGEDGGGGGCFGGC,E?FCFGGGEGGGGGGFEGGDGGG7FEE+FFCFEFGGGGGGGGGDGG9FGCCFGGFDFCEGGGCDDFFGGFF8CFGCFGFGGC+@ED@FGEC7ECEGGFGGFABFAFFFFEFF6FFFEAC=4@?=;89))63=3@EF;?(8(2;@@C3?FE0813<A:66019(724((492((.656300-111?7>?0(.4(7((,-:>0
@M04999:289:000000000-L3R54:1:1101:21715:6408 2:N:0:413
TTGGACTACTGGGGTATCTAATCCTGTTCGCTACCCATGCTTTCGAACCTCAGCGTCAGTTACAGACCAGAGAGCCGCCTTCGCCACTGGTGTTCTTCCATATATCTACGCATTCCACCGCTACACATGGAGTTCCACTCTCCTCTTCTGCACTCAAGAAAAACAGTTTCAGCTGCACTTCCCCGGTTAAGCCGAGGGCTTTCACAGCTGACTTGTTCTCCCGCCTGCGTTCGCTTTACGCCCAATAAATCCGGACAACGCTTGCCACCTACGTATTACCGCGGCTGCTGGCACGTAGTTT
+
CCCCCGGGGGAFGGGGGGGGGGGGGGGGGGGGGGGGGGGGGGGGGGGGGGGGGGGGGGGGGGGGGGGGGGGFGGGGGGGGGGGGGGGGGGGGGGGGGGGGGFFFFGGGGGGGGGGGGGGGGGGGGGGG?CCGGGGGGGGGGGGGGGGGGGGGGGGGGDGGFGGGGFGGGGGGGGGGFGFGGGGGGGGGEEFGGGG>DDGGFFFFFFFFFFFFFF>FFFFFF:9@@?FFFD?;<9;;DFE>@FB@;=;<4?C49(8;>?F;B?<(4><?FFFFBBFB:AB4((3;B9><FFFF?>11,.(.)
@M04999:289:000000000-L3R54:1:1101:23519:6418 2:N:0:413
CGCTGACTACCAGGGTATCTAATCCTGTTCGCTCCCCACGCTTTCGTCCATCAGCGTCAATCGGTATTTAGTAACCTGCCTTCGCAATCGGGGTTCTGTGTAATATCTATGCATTTCACCGCTACACTACACATTCCAGCTACTTCAATACTATTCAAGATTAACAGTATCAACGGCAGTTCTACAGTTAAGCTGCAGGTTTTCACCGCTGACTTATCAACCCGCCTACGGACCCTTTAAACCCAATAAATCCGGATAACGCTCGCATCCTCCGTATTACCGCGGCTGCTGGCACGGAGTT
+
CCCCCGGGGGGGGGGGGGGGGGGGGGGGGGGGGGGGGGGGGGGGGGGGGGGGGGGGGGGGGGGGGGGGGGGGGGGGGGGGGGGGGGGGGGGGGGGGGGGGGGGGGGGGGGGGGGGGGGGGGGGGGGGGGGGGGGGGGGGGGGGGGGGGGGGGGGGGGEGGGFGGGGGGGGGGGGGGFGFGGGGGGGGGGGGGGGGGGGGGFFFFFFFFFFFAFFFFFFFFFFFAFFF@DFF?F>@FFEFFFA3??<DFFFEFE@9,,1;@0;DFF6>FFF>>?F<0<?<<)8>F;>>;?FB?::<:19BF7
@M04999:289:000000000-L3R54:1:1101:12899:6440 2:N:0:413
AAGACTACCAGGGTATCTAATCCTGTTTGCTCCCCACGCTTTCGCATCTCAGCGTCAGTATCTGTCCAGAAGGCCGCCTTCGCCACCGGTATTCCTCCACATCTCTACGCATTTCACCGCTACACGTGGAATTCTACCTTCCTCTACAATACTCCAGATAACCAGTTTTAAGTGCAATTCCCAGGTTGAGCCCGGGGCTTTCACACCTAACTTAATTATCCGCCTACATGCCCTTTACGCCCAGTCATTCCGATTAACGCTCGCACCCTCCGTATTACCGCGGCTGCTGGCACGGAGTT
+
CCCCCGGGGGGGGGGGGGGGGGGGGGGGGGGGGGGGGGGGGGGGG,FEGGGCGGGGGGGGGGGGGGGGGGGGGGGGGGGGGFGGGGGGEGCGGGGGGGGGGGGGGGGGGGGGGGGGGGGGGGGGGGGGGGFGGGGFGGGGGGGGGGGGGGGGGGGGFGGFGGGGGGGGGGGFFGGGFGFGGGGGGGGCCFGGGEEGGDGGFFFFFFFFFFFFFFFFEFFFF>FFFFF@F<EBBEFFFF;B6;12=EFFFFFFDDFFFF?BD?>B>FFB?BFFF?:?9>A067>;>FFF?363>?B06<F
@M04999:289:000000000-L3R54:1:1101:19692:6442 2:N:0:413
TGACTACCAGGGTATCTAATCCTGTTCGCTTCCCACTCTTTCGTCCATCAGCGTCAATCTGTATTTAGTAACCTGCCCTCGCACTCGGGGTTCTGTGTCATTTCTATGCCTTTCACCGCTACACTACACATTCCAGCTTCTTCATTACTATTCAAGATTAACAGTATCAACGGCAGTTCTACAGTTAAACTGCATGTTTTCACCTCTGACTTATCAACCCCCCTACGGCCCCTTTAACCCCAATTAATTCGGATAACCCTCTCATCCTCCGTATTACCGCGGCTGCCTGCACGGAGTTAGC
+
<C<@666EG@FEE,66;6CC6F<CCF,6@,,6CF,;,6,CF,6;688;66,6686,BC6,,<,66C,6C6E@,,,9A,A,47++8B,BC7@F,<9E<:,,5,55,59,9,9CFG,5C,=+46,94?99?F=F;E;FG?,99433,9,39,9,,9=;@=D8E;,=>=E=37D==++10?9=D+2=@E@7,23,@F,?D7CC+++;*5667*0;:=BAE6*:*):7-2/>)/8@2BF;E45A@252*9?<)9(5/87<)(/(((,.).;3),(,(6=3.9((,43((-(.5400(1,-(4642
@M04999:289:000000000-L3R54:1:1101:14432:6479 2:N:0:413
TGGACTACACGGGTATCTAATCCTGTTTGCTCCCCACGCTTTCGCATCTCAGCGTCAGTATCTGTCCAGAAGGCCGCCTTCGCCACCGGTATTCCTCCACATCTCTACGCATTTCACCGCTACACGTGGAATTCTACCTTCCTCTACAATACTCTAGTTAACCAGTTTTAAGTGCAATTCCTAGGTTGAGCCCAGGGCTTTCACACCTAACTTAATTATCCGCCTACATGCCCTTTACGCCCAGTCATTCCGATTAACGCTCGCACCCTCCGTATTACCGCGGCTGCTGGCACGGAGTT
+
CCCCCGGGGGGGGGGGGGGGGGGGGGGGGGGGGGGGGGGGGGGGGEGGGGGGGGGGGGGGGGGGGGGGGGGGGGGGGGGGGGGGGGGGGGGGGGGGGGGGGGGGGGGGGGGGGGGGGGGGGGGGGGGGGGGGGGGGGGGGGGGGGGGGGGGGGGGGGGGGGGFGGGGGGGGGGGGGFGFGGGGGDGGGGGGGGGFGGGGGFFFFFFFFFFDFFFFFFFFFAAFADFFFFFFFFFDFFFDF@FF6@EEFFFFE1;;<EE76@FBFFBF6(4:;?67><A<?F;;;;>FFFF?05?>>03(
@M04999:289:000000000-L3R54:1:1101:5300:6501 2:N:0:413
GACGGGACTACTGGGGTATCTAATCCTGTTTGCTCCCCACGCTTTCGCATCTCAGCGTCAGTATCTGTCCAGAAGGCCGCCTTCGCCACCGGTATTCCTCCACATCTCTACGCATTTCACCGCTACACGTGGAATTCTACCTTCCTCTACAATACTCTAGTTAACCAGTTTTAAGTGCAATTCCTAGGTTGAGCCCAGGGCTTCCACACCTAACTTAATTATCCGCCTACATGCCCTTTACGCCCAGTCATTCCGATTAACGCTCGCACCCTCCGTATTACCGCGGCTGCTGGCACGGAGT
+
CCCCCGGGGGGGGGGGGGGGGGGGGGGGGGGGGGGFGGGGGGEGGGGGGDGGGGGGGGGGGGFGGGGGGGGGGGGGFGGGEGGGGGDFGG7CFCGGGGGGGGGGGGEG9FCGGGGGGAFGGGGGGGGGGGGGGGGGGGGGGGGGGGGGGGGGDGGGGGGGGGGGGFFFFGGGDFFGFGFGGFFGGGGGGGGGGGGGFCGDEFFFFFFFDFFFFFFFFFFFFECEFD>@FFFFEBEFBBEFFD?>>F<8@FFEFE3(8<DEF<BDD(26>;11?F2:B:?<9<?61(-7BFF??(,8:>6>6
@M04999:289:000000000-L3R54:1:1101:10191:6504 2:N:0:413
AGACTACCAGGGTATCTAATCCCATTTGCTCCCCTAGCTTTCGTCTCTCAGTGTCAGTGTCGGCCCAGCAGAGTGCTTTCGCCGTTGGTGTTCTTTCCGATCTCTACGCATTTCACCGCTCCACCGGAAATTCCCTCTGCCCCTGCCGTACTCCAGCTTGGTAGTTTCCACCGCCTGTCCAGGGTTGAGCCCTGGGATTTGACGGCGGACTTAAAAAGCCACCTACAGACGCTTTACGCCCAATCATTCCGGATAACGCTTGCATCCTCTGTATTACCGCGGCTGCTGGCACAGAGTTAGC
+
CCCCCGGGGGGGGGGGGGGGGGGGGGGGGGGGGGGGGFGGGGGGGGGGGGGGGGGGGGGGGGGGGGGCGGGDGGGGGGGGGGGGGGGGGGGGGGGGGGGDEFGGGCGGGGGGGGGGGDGGGGGGGGCGGDGFGGGGGGDGGGEG+DGGGEGGGGGFGGGGDFGDGGGGGGGGDEGGFGFGGG?EGGGFGGFGGGCGCFGGFCA9AFA>B@F36FFF@BFFFFFFFFEFCDFFFFBDFFFE9?6::?>>BFF043:2<?>BFFFFF<42<<:<:<A2A<09916>BB>07B(8<4((--4:<
@M04999:289:000000000-L3R54:1:1101:3921:6560 2:N:0:413
CGACTACTAGGGTATCTAATCCCATTTGCTCCCCTAGCTTTCGTCTCTCAGTGTCAGTGTCGGCCCAGCAGAGTGCTTTCGCCGTTGGTGTTCTTTCCGATCTCTACGCATTTCACCGCTCCACCGGAAATTCCCTCTGCCCCTACCGTACTCCAGCTTGGTAGTTTCCACCGCCTGTCCAGGGTTGAGCCCTGGGATTTGACGGCGGACTTAAAAAGCCACCTACAGACGCTTTACGCCCAATCATTCCGGATAACGCTTGCATCCTCTGTATTACCGCGGCGGCTGGCACAGAGTTATC
+
CCCCCGGGGGGGGGGGGGGGGGFGGGGGGGFGGGGGGGGGGGGGGGGGGGGGGGGGGGGGGGGGGGGGGGGGGGGGGGGGGGGGFEGGGGGGDGGGGFGGGGGGGGG<FGGDGGFGGGGGGGGGGGGGEGGGGGGGGGGCCGGGGGGGGGGGGGGGGGGGCFCGGGGGGGGGGGDGFGFF?FGGGGGGFGGF,:CFDGGGFAF44?B>@FF<<AF6458;F@?DEFFF<;.3<(1>AB:@>1?7229):>?F004.<(7?:<0?A)44<<0.:42.6<60(,(((-700:?F3((,.6>).
@M04999:289:000000000-L3R54:1:1101:15898:6566 2:N:0:413
TTCTGACTACAGGGGTATCTAATCCTGTTTGCTCCCCACGCTTTCGCATCTCAGCGTCAGTATCTGTCCAGAAGGCCGCCTTCGCCACCGGTATTCCTCCACATCTCTACGCATTTCACCGCTACACGTGGAATTCTACCTTCCTCTACAATACTCTAGTTAACCAGTTTTAAGTGCAATTCCTAGGTTGAGCCCAGGGCTTTCACACCTAACTTAATTATCCGCCTACATGCCCTTTACGCCCAGTCATTCCGATTAACGCTCGCACCCTCCGTATTACCGCGGCTGCTGGCACGGAGTT
+
CCCCCGGGGGGGGGGGGGGGGGGFGGGGGGGGGGFGEGGGGGGGGGGGGGGGGGGGGGGGGGGGGGGFGFGGGGGGGGGGGGGGGGGGGGGGGGGGGGGGGGGFGGGGGGGGGGGGGGGGGGGGGGGGGGGGGGGGGGGGGGGGGGGGGGGGGFGGGGGGGGGGGCGFGGGGGCGGFGFGGGFFFFGGGFFGGGGGGGGGFFFFFFFFFFFFFFFFFFFFFCFABFADF@FEEBDFFFEFFF29D@EFFFFFFFFFF6EEDFFF099>>,4?FF:?<FF><:BF06>0:0>B<0<69,(42
@M04999:289:000000000-L3R54:1:1101:14321:6582 2:N:0:413
TCGCCGACTACTCGGGTATCTAATCCTGTTTGCTCCCCACGCTTTCGCATCTCAGCGTCAGTATCTGTCCAGAAGGCCGCCTTCGCCACCGGTCTTCCTCCACATCTCTACGCATTTCACCGCTACACGTGGAATTCTACCTTCCTCTACAATACTCTAGTTAACCAGTTTTAAGTGCAATTCCTAGGTTGAGCCCAGGGCTTTCACACCTAACTTAATTATCCGCCTACATGCCCTTTACGCCCAGTCATTCCGATTAACGCTCGCACCCTCCGTATTACCGCGGCTGCTGGCACGGAGT
+
CCCCCGGGGGGGGGGGGGGGGGGGGGGGGGGGGGGGGGGGGGGGGGGGGGGGGGGGGGGGGGGGGGGGGGGGGGGGGGGGGGGGGGGGGGGGG7FGGGGGGGGGGGGGGGGGGGGGGGGGGGGGGGGGGGGGGGGGGGGGGGGGGGGGGGGGGDGGGGGDGGGGGGGGGFGGGGGGFGFGGGGGGGGGGGGGGGGGGGGGFFFFFFFFFFF@EFFFEFEEFEFF2@@F2:>EEEEFFFFFFDFFF<0@F3<?CEF?@D@CE66:<9B>FBF:??28<<BABA1096>>><D?04:716(,-
@M04999:289:000000000-L3R54:1:1101:9435:6587 2:N:0:413
TTAGACTACTCGGGTATCTAATCCTGTTTGCTCCCCACGCTTTCGCATCTCAGCGTCAGTATCTGTCCAGAAGGCCGCCTTCGCCACCGGTATTCCTCCACATCTCTACGCATTTCACCGCTACACGTGGAATTCTACCTTCCTCTACAATACTCTAGTTAACCAGTTTTAAGTGCAATTCCTAGGTTGAGCCCAGGGCTTTCACACCTAACTTAATTATCCGCCTACATGCCCTTTACGCCCAGTCATTCCGATTAACGCTCGCACCCTCCGTATTACCGCGGCTGCTGGCACGGATTTT
+
CCCCCGGGGGGGGGGGGGGGGGGGGGGGGGGGGGGGGGGGGGGGEGGGGGGGFGGGGGGGGGGGFFFFGCGGGGGGGGGGGGGGGGGGGGGGGGGGGGGGGGGGGGGFGGGGGGGGGGGGGGGGGGGFGGGGFGGGGGGGGGGGGGFGGFGGGFGGAFFFDFGGGGGGGGGGFGDFCGFGGGGFC@FGGGGGFGGGFGGGFFFFFFFFFFEFFFFFFFFFFFFFDFAFFF5EBBFFFFF>@FFF;@F4CFFE@;<FFFFDBFF1>(49??:?>F?12):<191191;?7:(1(.-23(3<)
@M04999:289:000000000-L3R54:1:1101:26200:6612 2:N:0:413
GACTACTAGGGTATCTAATCCTGTTTGCTCCCCACGCTTTCGCATCTCAGCGTCAGTATCTGTCCAGAAGGCCGCCTTCGCCACCGGTATTCCTCCACATCTCTACGCATTTCACCGCTACACGTGGAAATCTACCTTCCTCTACAATACTCCAGATAACCAGTTTTAAGTGCAATTCCCAGGTTGAGCCCGGGGCTTTCACACCTAACTTAATTATCCGCCTACATGCCCTTTACGCCCAGTCATTCCGATTAACGCTCGCACCCTCCGTATTACCGCGGCTGCTGGCACGGAGTTAGCC
+
CCCCCGGGGGGGGGGGGGGGGGGGGGGGGGGGGGGGGGGGGGGGGGGGGGGGGGGGGGGGGGGGGGGGGGGGGGGGGGGGGGGGGGGGGGGGGGGGGGGGGGGGGGGGGGGGGGGGGGGGGGGGGGGGGGGGGGGGGGGGGGGGGGGGGGGGGGGFFGGGGGGGGGGGGGGGGGGGFGFGGGFGGGGGGGGDGEGGGGGGFFFFFFFFBEFFFFFFFFFDFFFFFEEFEFFFFFFFFFFF<35=EFFFFFFFDFFFFFF@FFFFFFFFFF:1::<BDBFF1>>;:??BFFFFF4(,8AAA:
@M04999:289:000000000-L3R54:1:1101:7559:6708 2:N:0:413
GTGACTACACGGGTATCTAATCCTGTTCGCTACCCATGCTTTCGAACCTCAGCGTCAGTTACAGACCAGAGAGCCGCCTTCGCCACTGGTGTTCTTCCATATATCTACGCATTCCACCGCTACACATGGAGTTCCACTCTCCTCTTCTGCACTCAAGAAAAACAGTTTCAGCTGCACTTCCCCGGTTAAGCCGAGGGCTTTCACAGCTGACTTGTTCTCCCGCCTGCGTTCGCTTTACGCCCAATAAATCCGGACAACGCTTGCCCCCTACGTATTACCGCGCCTGCTGGCCGTCAGTT
+
CCCCCGGGGGCGGGGGGGGGGGGGGGFGGGGGEGFGGGGGGGGGG8CFGGGGGGGGGGGGGGGGFGGGGGGFEEGGGGGGGGGGGGGGGGGGGGGGGGGGGGFFGGGGGGGGGGGGGCGGGGGGGGGGFGGGGGGGGGGGGGGGGGGGGGGGCFGGGGG8DFCG=DGGGGGGGGGFFGFG?FFGEGGE7FGGD*:C5CGGAF6>FFFFFFFFEBFFFFFFF9@FFFFFFFFFBFFFF<DFFBD(64)9CC@>0,46019088:?()4260:::):>BB4(4((-3038:(,((((,(64
@M04999:289:000000000-L3R54:1:1101:7194:6722 2:N:0:413
GACTACTAGGGTATCTAATCCTGTTTGCTCCCCACGCTTTCGCATCTCAGCGTCAGTATCTGTCCAGAAGGCCGCCTTCGCCACCGGTATTCCTCCACATCTCTACGCATTTCACCGCTACACGTGGAATTCTACCTTCCTCTACAATACTCCAGATAACCAGTTTTAAGTGCAGTTCCCAGGTTGAGCCCGGGGCTTTCACACCCAACTTAATTATCCGCCTACATGCCCTTTACGCCCAGTCATTCCGATTAACGCTCGCACCCTCCGTATTACCGCGGCTGCTGGCACGGAGTTAGCC
+
CCCCCGGGGGGGGGGGGGGGGGGGGGGGGGGGGGGGGGGGGGGGGGGGGFGGGGGGGGGGGGGGGGGGGGGGGGGGGGGGGGGGGGGGGGGGGGGGGGGGGGGGGGGGGGGGGGGGGGGGGFGGGGGGGGGGGGGGGGGGGGGGGGGGGGGGGGGGGGGGGGGGGGGGGGGCGGGGFGFFGGGGGFFFGGGGGDGGGGGGFFC4?EFFDFEECFFF?C@@AFD=@@EFFEFEFFFFFFFFFFEE@C35?E<FFFEF?BF<1;B>0::??FBB?FA<D:>FFB>BFF?FF7?F9>(3,6AD?
@M04999:289:000000000-L3R54:1:1101:24833:6740 2:N:0:413
CTAGACTACTGGGGTATCTAATCCTGTTTGCTCCCCACGCTTTCGCATCTCAGCGTCAGTATCTGTCCAGAAGGCCGCCTTCGCCACCGGTATTCCTCCACATCTCTACGCATTTCACCGCTACACGTGGAATTCTACCTTCCTCTACAATACTCTAGTTAACCAGTTTTAAGTGCAATTCCTAGGTTGAGCCCGGGGCTTTCACACCTAACTTAATTATCCGCCTACATGCCCTTTACGCCCAGTCATTCCGATTAACGCTCGCACCCTCCGTATTACCGCGGCTGCTGGCACGGAGTT
+
CCCCCGGGGGGGGGGGGGGGGGGGGGGGGGGGGGGGGGGGGGGGGGGGGGGGGGGGGGGGGGGGGGGGGGGGGGGGGGGGGGGGGGGGGGGDGGGGGGGGGGGGGGFGGGGGGGGGGGGGGGGGGGGGGGGGGGGGGGGGGGGGGGGGGGGGGGGGGGGGGGGGFGGGGGGGGGCFFGFGGGGGDGGGGGGGGGGDGGGGFFFFFFFFFFFFFFFFEFFFFFFF>DFFEFFFFFFFEFFFD@2;;EFAFFFE;?;@DFF;>;BB>1;>B((322:B?FFB0179>61?>8(44<6;00:1
@M04999:289:000000000-L3R54:1:1101:18425:6765 2:N:0:413
ATCGAGACTACACGGGTATCTAATCCTGTTTGCTCCCCACGCTTTCGCATCTCAGCGTCAGTATCTGTCCAGAAGGCCGCCTTCGCCACCGGTATTCCTCCACATCTCTACGCATTTCACCGCTACACGTGGACTTCTACCTTCCTCTACAATACTCTAGTTAACCAGTTTTAAGTGCAATTCCTAGGTTGAGCCCAGGGCTTTCACACCTAACTTAATTATCCGCCTACATGCCCTTTACGCCCAGTCATTCCGATTAACGCTCGCACCCTCCGTATTACCGCGGCTGCTGGCACGGCGT
+
CC@@@C<CCF,EG@FEFDFFA<CEFFGE@EFGGGFGFFEFCFCFGF@FE@FGGEDFB@FEEGEEFGD@EFC<FCFEFDCFFCFFD7?FC=FFCF,C?AFGGDFG8FFFEFGGGDEGGGGAF8@CFBC=:4??7,CDDEDGFCFG8EGGADA,@E,===,,@E:E;=DGGGGGGFGDDCD=FGGGGGF@DGFGCGDCGGF55A*30<@C8844<AA9@FFF9<AE47@>9:(97:7B2(.+/((6;(64@4?C37;10,;76;1<<111;F(:B?B:18:ABA:(3(,6>:??4(2219(44
@M04999:289:000000000-L3R54:1:1101:7000:6774 2:N:0:413
GACTACAAGGGTATCTAATCCTGTTTGCTCCCCACGCTTTCGCATCTCAGCGTCAGTATCTGTCCAGAAGGCCGCCTTCGCCACCGGTATTCCTCCACATCTCTACGCGTTTCACCGCTACACGTGGAATTCTACCTTCCTCTACAATACTCCAGATAACCAGTTTTAAGTGCAATTCCCAGGTTGAGCCCGGGGCTTTCACACCTAACTTAATTATCCGCCTACATGCCCTTTACGCCCAGTCATTCCGATTAACGCTCGCACCCTCCGTATTACCGCGGCTGCTGGCACGGAGTTAGCC
+
CCCCCGGGGGGGGGGGGGGGGGGGGGGGGGGGGGGGGGGGGGGGGGGGGGGGGGGGGGGGGGGGGGGGGGGGGGGGGGGGGGGGGGGGGGGGGGGGGGGGGGGGGGGGGGGGGGGGGGGGGGGGGGGGGGGGGGGGGGGGGGGGGGGGGGGFFGGGGGGGGGGGGGGGFGGFGGGGDGFGGGGGCECGGGGGDGGGGGFGFFFFFFFFFFFEEFFFFFFFFDF@BFFFF@FFF@C<DFFFF@E@EFEEE@?<<DFEF9??FB>BFFFFF9:<7:BDF0>>021;????F:721>>::A<24
@M04999:289:000000000-L3R54:1:1101:27221:6785 2:N:0:413
AGACTACACGGGTATCTAATCCTGTTCGCTACCCATGCTTTCGAGCCTCAGCGTCAGTAACAGACCAGAGAGCCGCCTTCGCCACTGGTGTTCTTCCATATATCTACGCATTTCACCGCTACACATGGAGTTCCACTCTCCTCTTCTGCACTCAAGTCTCTCAGTTTCCGATGCTCTTCCTCAGTTAAGCTGAGGGCTTTCACATTCAGACTTAAAAGACCGCCTGCGCTCCCTTTACGCCCAATAAATCCGGACAACGCTTGCCACCTACGTATTACCGCGGCTGCTGGCCCGTAGTTAC
+
CCCCCGGGGGGGGGGGGGGGGGGGGGGGGGGGGGGGGGGGGGEGGGGGGGGGGGGGGGGGGGGGGGGGGGGGGGGGGGGGGGGGGGGGGGGGGGGGGGGGGGEGGGGGGGGGGGGGGGGGGGGGGGGGGGGGGGGGGGGGGGGGGFGGGGGGGGGGGGGGGGGGGGGGGGGGGGGGFGFGGGGGGGGGGGGCGGGGGGGGFFFFFFFFEEEFFFFFEFADFFFFFD>@FBD@FFFFEC5>@@@DFFF69<EFB?BFFFB9BBBFFFFFFFF??F<BAFDFF>>BF>BDF>?(3999?BDB)
@M04999:289:000000000-L3R54:1:1101:25026:6802 2:N:0:413
TTTTTAATACTTGGGGTGTTATTCTCTTTTGTCTCCCCCCCTTTTTCTTCCATGTGCCCCTTATCGTCCTTAGGCCGCCCCCCCCCCCCCCTCTACTCCCCCACCCCCCCCACATTATGCCCTCCCCAACGCTATGCTCTCTCCTCCCCTCTCATCCCCTAAACACCTCTTATATGCATCTCTCCGCTGAACTCCGCCGGTTCACCCACTACATAAATATTTTCCTGCCTATGCCCTGCTCCTCCTCCTCCCCTGTAATCATCACCACCCCCCCCATTATCGCCCCTGCGCGTCGGTGTCT
+
6B<,,,6<,66=6,,++++8FA,-,,,C,<,;,66;,,+6++;,,,;,6,@,,,,,,,,,,,,9,,C,,8,,,,,:+4+4@:++8+@F:+@++,,9,3,,@>++=3+++*****7,3,,222,6>*<<1******,,,3+5+3*:66*****2++++*3**5+99*/**300++*0*******00***/*+++3<*//)100.*11)0((((.*/*)*0)1))).))((.)-))),((()))((.(.(.((,4(())))).))),(,((41((-9((.)).4(,(,(((-((-,(,(-())
@M04999:289:000000000-L3R54:1:1101:9183:6808 2:N:0:413
CTGCGACTACCCGGGTATCTAATCCTGTTCGCTCCCCACGCTTTCGTCCATCAGCGTCAATCGGTATTTAGTAACCTGCCTTCGCAATCGGGGTTCTGTGTAATATCTATGCATTTCACCGCTACACTACACATTCCAGCTACTTCAATACTATTCAAGATTAACAGTATCAACGGCAGTTCTACAGTTAAGCTGCAGGTTTTCACCGCTGACTTATCAACCCGCCTACGGACCCTTTAAACCCAATAAATCCGGATAACGCTCGCATCCTCCGTATTACCGCGGCTGCTGGCACGGAGTT
+
CCCCCGGGGGGGGGGGGGGGGGGGGGGGGGGGGGGGGGGGGGGGGGGGGGGGGGGGGGGGGGGGGGGGGGGGFGGGGGGGGGGGGGGGGGGGGGGGGGGGGGGGGGGGGGFGGGGGGGGGGGGGGGGGGGGGGGGGGGGGGGGGGGGGGGGGGGGGGGGGGGGGGGGGGGGGCGGGFGFGGGGGGGGGGGGGGGGGGGGGFFFFFFFBBBFADFFFFFFFFBFFBB=?B5>DFFFFDEEFFFDF@1@EFFFFFF@682<D?FFF669?>28<?9?8(4)5)19>07;FFF?::??29B0:3
@M04999:289:000000000-L3R54:1:1101:4582:6811 2:N:0:413
GGACTACTCGGGTATCTAATCCTGTTTGCTCCCCACGCTTTCGCATCTCAGCGTCAGTATCTGTCCAGAAGGCCGCCTTCGCCACCGGTATTCCTCCACATCTCTACGCATTTCACCGCTACACGTGGAATTCTACCTTCCTCTACAATACTCCAGATAACCAGTTTTAAGTGCAGTTCCCAGGTTGAGCCCGGGGCTTTCACACCTAACTTAATTATCCGCCTACATGCCCTTTACGCCCAGTCATTCCGATTAACGCTCGCACCCTCCGTATTACCGCGGCTGCTGGCACGGAGTTAGC
+
CCCCCGGGGGGGGGGGGGGGGGGGGGGGGGGGGGGGGGGGGGGGGEEGGFGGGFFFGGGGGGGGGGGGGFGGGGGGGGGGGGGGGGGCFFGEGGGGGGGFFFGGGGGGGGGGGGGGGGGGGGGGGGGGGGGGFGGGGGGGGGGGGGGGGGGGGDGGGFGFFGGGFGGGGGGGGGGFFDFGFFGGFGCFGGGGGGGGD>FGFFFFFFFFFFFFFFFFFFF4>DFFDDFF4=@=EFE9<7;B>@DEFECFFFFFFF@FFFFFFFF(7>B03(3337?AFF339>BFF?F0((,.(--3,3)4-
@M04999:289:000000000-L3R54:1:1101:13215:6841 2:N:0:413
CCAGTGACTACTAGGGTATCTAATCCTGTTCGCTACCCATGCTTTCGAACCTCAGCGTCAGTTACAGACCAGAGAGCCGCCTTCGCCACTGGTGTTCTTCCATATATCTACGCATTCCACCGCTACACATGGAGTTCCACTCTCCTCTTCTGCACTCAAGAAAAACAGTTTCAGCTGCACTTCCCCGGTTAAGCCGAGGGCTTTCACAGCTGACTTGTTCTCCCGCCTGCGTTCGCTTTACGCCCAATAAATCCGGACAACGCTTGCCGCCTACGTATTACCGCGGCTGCTGGCACGTAGT
+
CCCCCGGGGGGGGGGGGGGGGGGGGGGGGGGGGGGGGGFFFGGGGGGGGGGGGGGGGGGGGGGGGGFGGGGGFGGGGGGGGGGGGGGGGGGGGGGGGGGGGGGGGGGGGGGGGGGGGGGGGGGGGGGGGGGFGGGGGGGGGGGGGGGGGGGFGGGGGGGGCFGFGGGGGGGFGGGGFGFGGGGGGGGGGGEGGGGGGGG5BFFFFFFF=BEEBFFFEFFCFCED@@@FFF>F@?7;@FF+>@FFFF@8;)9CEE>>09(4:>BB?:??9;FF20(,)6:6<4?0(219>F>7B?14(4:?:
@M04999:289:000000000-L3R54:1:1101:28038:6873 2:N:0:413
GGACTACTCGGGTATCTAATCCTGTTTGCTCCCCACGCTTTCGCATCTCAGCGTCAGTATCTGTCCAGAAGGCCGCCTTCGCCACCGGTATTCCTCCACATCTCTACGCATTTCACCGCTACACGTGGAATTCTACCTTCCTCTACAATACTCCAGATAACCAGTTTTAAGTGCAGTTCCCAGGTTTAGCCCGGGGCTTTCACACCTAACTTAATTATCCGCCTACATGCCCTTTACGCCCAGTCATTCCGATTAACGCTCGCACCCTCCGTATTACCGCGGCTGCTGGCACGGAGTTAGC
+
CCCCCGGGGGGGGGGGGGGGGGGGGGGGGGGGGGGGGGGGGGGGGGGGGGGGGGGGGGGGGGGGGGGGGGGGGGGGGGGGGGGGGGGGGGGGGGGGGGGGGGGGFGGGGGGGGGGGGGGGGGGGGGGGGGGGGGGGGGGGGGGGGGGGGGGGGGGGGGGGGGGGGGGGGGGGGGGGFGFGFGGGGGFFGGGGGGGGGGGGFFFFFDFFFFEFFFFFFFFCBD=@DF=EFE@DEDFFF@FA>;@EFFFFFEFF;?@FF<>F?FFBB>F?FF;:6:7>AB?>99>>F?BBB?F><626::>B4
@M04999:289:000000000-L3R54:1:1101:10367:6933 2:N:0:413
CAGACTACAGGGGTATCTAATCCTGTTTGCTACCCACGCTTTCGAGCATGAACGTCAGTGTTATCCCAGGAGGCTGCCTTCGCCATCGGTATTCCTCCACATCTCTACGCATTTCACTGCTACACGTGGAATTCTACCTCCCTCTGACACACTCTAGTTAGACAGTTTCAAATGCACGTCCCACGTTGAGCTCGGGGATTTCACATCTGACTTATCTAACCTTCTGCGCTCTCTTTACGCCCAGTAATTCCGATTAACGCTCGCACCCTACGTATTACCGCGGCTGCTGGCACGTAGTT
+
-A66B@FG<<6,+BC8CFFFGGGG<EFCC<F<F<FDC::FC,@@<6@CFAEFFFGGG@<@EFCFG9@696DECCGGGGGFG<@FF7FC,B<BFG9FGG<EFDGFEEAFDCBF7AF,99=EGFG9E:EBEC9FEFFDFDEGGCGGF83=EGGDEDFCE=DFF,@FE=C:EEACDFD9:698=+618@DG6,6@D+7+;+=9AF61B<FF;ECE=+?1;F+.3*.:BEE))-:(7*7/7;(86((0.8)??<6(121;)77(2300:01:1<:((54:BB429(,19;?77:(()(4,214
@M04999:289:000000000-L3R54:1:1101:11842:6946 2:N:0:413
CGCGACTACTGGGGTATCTAATCCTGTTTGCTCCCCACGCTTTCGCATCTCAGCGTCAGTATCTGTCCAGAAGGCCGCCTTCGCCACCGGTATTCCTCCACATCTCTACGCATTTCACCGCTACACGTGGAATTCTACCTTCCTCTACAATACTCCAGATAACCAGTTTTAAGTGCAGTTCCCAGGTTGAGCCCGGGGCTTTCACACCTAACTTAATTATCCGCCTACATGCCCTTTACGCCCAGTCATTCCGATTAACGCTCGCACCCTCCGTATTACCCCGGCTGTTGCCACGGACGTT
+
CCCCCGGGGFECFGGGGGGGGGFCGFGGGGGGGEGGGGGGGGGFGGGECGGGCFGGGGGGGGGGGGGEG@FGFDFGGGGGEGGGEEGFEGEGGGGGGGG8FGGGGGGF?DGGGGGGGGGGGGCEGGEEDEDFGGGFCDFGGGCFFGGDGCFGGGG?DCFGFGGGGGGFGGGD8CFFF+@FGDFDGGGG66DFFGG5DGGGFFFFFFFB3@3>>+A=CFCFFC292@,==F336=E@FE<BD9><?6@)?<?C@(:::-<86?F>>0;933:B0,..564<(-9((4(,)-).-.416((--
@M04999:289:000000000-L3R54:1:1101:27952:6946 2:N:0:413
GGTGAGACTACTCGGGTATCTAATCCTGTTCGCTACCCATGCTTTCGAACCTCAGCGTCAGTTACAGACCAGAGAGCCGCCTTCGCCACCGGTGTTCTTCCATATATCTACGCATTCCACCGCTACACATGGAGTTCCACTCTCCTCTTCTGCACTCAAGAAAAACAGTTTCAGCTGCACTTCCCCGGTTAAGCCGAGGGCTTTCACAGCTGACTTGTTCTCCCGCCTGCGTTCGCTTTACGCCCAATAAATCCGGACAACGCTTGCCACCTACGTATTACCGCGGCTGCTGGCACGTAGT
+
CCCCCGGGGGGGGGGGGGGGGGEFGGGGGGGGGGGGGGGGGGGGGGGGGGGGGGGGGGGGGGGGGGGGGGGGGGGGGGGGGGGGGGGGGGGGGGGGGGGGGGGGGGGGGGGGGGGGGGGGGGGGGGGGGGGGGGGGGGGGGGFGGGGGGGGGGGGGGGFGGGGGGGGGGFGGGGGGFGFGGGGGGGGGGGGGGGGGGGGGE>AFBFFFE23BFFFFFFFFFFFFFB>@DFFFFFFFFFFFFFF:B?(48>AAABFB?>;6:>FF<?FFA<:74:B0<A?AFBBFFF0,18??>BB?F:03-
@M04999:289:000000000-L3R54:1:1101:24559:6947 2:N:0:413
GGCGTGACTACTAGGGTATCTAATCCCATTTGCTCCCCTAGCTTTCGTCTCTCAGTGTCAGTGTCGGCCCAGCAGAGTGCTTTCGCCGTTGGTGTTCTTTCCGATCTCTACGCATTTCACCGCTCCACCGGAAATTCCCTCTGCCCCTACCGTACTCCAGCTTGGTAGTTTCCACCGCCTGTCCAGGGTTGAGCCCTGGGATTTGACGGCGGACTTAAAAAGCCACCTACAGACGCTTTACGCCCAATCATTCCGGATAACGCTTGCATCCTCTGTATTACCGCGGCTGCTGGCACAGAGT
+
CCCCCGGGGGGGGGGGGGGGGGGGGGGGGGGGGGGGGGGGGGGGGGGGGGGGGGGGGGGGGGGGGGGGGGGGGGGGGGGGGGGGGGGGGGGGGGGGGGGGGGG>FGGGGGGGGGGGGGGGGGGGGGFGGGGFGGGGGGGGGGGGGGGGGGGGG6EGF8FEGGGGGGGGGGGGGGGFFGEDCFGGGGGGGCEF6EFGGFGGFFFFF69?9A@FFFFFFFCF4?F@FFFFFF;89?FF?::?A:?B068:<:2445:BBFF<<BFFFFF?A>?BB>749>AAAA?90103(33)(224((4(-
@M04999:289:000000000-L3R54:1:1101:4256:6984 2:N:0:413
GAGGCTACTGGGGTATCTAATCCTGTTCGCTACCCATGCTTTCGAACCTCAGCGTCAGTTACAGACCAGAGAGCCGCCTTCGCCACTGGTGTTCTTCCATATATCTACGCATTCCACCGCTACACATGGAGTTCCACTCTCCTCTTCTGCACTCAAGAAAAACAGTTTCAGCTGCACTTCCCCGGTTAAGCCGAGGGCTTTCACAGCTGACTTGTTCTCCCGCCTGCGTTCGCTTTACGCCCAATAAATCCGGACAACGCTTGCCACCTACGTATTACCGCGGCTGCTGGCACGTAGTTAC
+
CCCCCGGGGGGGGGGGGGGGGGGGGGGGGGGGGGGGGGGGGGGGGGGGGGGGGGGGGGGGGGGGGGGGGGGGGGGGGGGGGGGGGGGGGGGGGGGGGGGGGGGGGGGGGGGGGGGGGGGGGGGGGGGGGGGGGGGGGFGGGGGGGGGGGGGGFFGGGGGGGGGGGGGGGGGGGGGGFGFGGGGGGGGCFFGGGGGG>C>9AFFFFFFFFFFF?BFFFFFFF9BFDBB>(3?DFFFFFF?FBFF<DEFEFFFFFFFBF?BFF?BFB).4<B?F??>7AAAB>>9;9>?8:?B??FB<1<F2)
@M04999:289:000000000-L3R54:1:1101:5979:6994 2:N:0:413
GTGGACTACCAGGGTATCTAATCCTGTTCGCTCCCCACGCTTTCGTCCATCAGCGTCAATCGGTATTTAGTAACCTGCCTTCGCAATCGGGGTTCTGTGTAATATCTATGCATTTCACCGCTACACTACACATTCCAGCTACTTCAATACTATTCAAGATTAACAGTATCAACGGCAGTTCTACAGTTAAGCTGCAGGTTTTCACCGCTGACTTATCAACCCGCCTACGGACCCTTTAAACCCAATAAATCCGGATAACGCTCGCATCCTCCGTATTACCGCGGCTGCTGGCACGGGGTTT
+
CCCCCGGGGGGGGGGGGGGGGGGGGGGGGGGGGGGGGGGGGGGGGGGGGGGFGGGGGGGGGGGGGGGGGGGGGGGGGGGGGGGGGDGGGGGGGGGGGGGGGGGGGGGGGGGGGGGGGGGGGGGGGGGGGGGGGGGGGFGGFGGGGGGGFGGFGGGGGGGGGGGGGGGGGGFGGGDGFGFGGGGGGGGGGGCGGGGGGGFGFFFFFFAEFFFFFFFFFFFF4>AFFFFDF=@BF=@BFEFFF1<;7@33;ECE0>0<FFEFFFFFFF?>05<?64:<?<A626>;(((4:?:?FB<0(,4>0
@M04999:289:000000000-L3R54:1:1101:16304:6999 2:N:0:413
AAGACTACTCGGGTATCTAATCCTGTTTGCTCCCCACGCTCTCGCATCTCAGCGTCAGTATCTGTCCAGAAGGCCGCCTTCGCCACCGGTATTCCTCCACATCTCTACGCATTTCACCGCTACACGTGGAATTCTACCTTCCTCTACAATACTCTAGTTAACCAGTTTTAAGTGCAATTCCTAGGTTGAGCCCAGGGCTTTCACACCTAACTTAATTATCCGCCTACATGCCCTTTACGCCCAGTCATTCCGATTAACGCTCGCACCCTCCGTATTACCGCGGCTGCTGGCACGGAGTT
+
CCCCCGGGGGGGGGGGGGGGGGGGGGGGGGGGGGGGGGGGGGGGGGGGGGGGGGGGGGGGGGGGGGGGGGGGGGGGGGGGGFGGGGGGGGCFGGGGGGGGGGGGGFGGGGGGDGGGGGGGGGGGGGGCEGGGGGGGGGGGGGGGGGFGGGGGGGGFGGGDDFGGGGGGGGGGGGGGFGFGGGFFFGGGGFGGGGGGGDGGFFFFFFFFFFFFFFFFFFFFF9BAAADFEEFFDFFFFE9D@BF?;EFFFEFFFFFDFF?B?@;B@>9?F:?>06:?<A)899>;19<FF:??7001(4:
@M04999:289:000000000-L3R54:1:1101:27323:7067 2:N:0:413
TGGGGACTACTGGGGTATCTAATCCTGTTTGCTCCCCACGCTTTCGCATCTCAGCGTCAGTATCTGTCCAGAAGGCCGCCTTCGCCACCGGTATTCCTCCACATCTCTACGCATTTCACCGCTACACGTGGAATTCTACCTTCCTCTACAATACTCCAGATAACCAGTTTTAAGTGCAGTTCCCAGGTTGAGCCCGGGGCTTTCACACCTACTTAATTATCCGCCTACATGCCCTTTACGCCCAGTCATTCCGATTAACGCTCGCACCCTCCGTATTACCGCGGCTGCTGGCACGGAGTTT
+
CCCCCGGGGGGGGGGGGGGGGGGGGGGGGGGGGGGGGGGGGGEFGGGGGGGGGGGGGGGGGGGGGGGGGGGGGFGGGGGGGGGGGGGGGGGGGGGGGGGGGGGGGGGGGGGGGGGFGGGGGGGGGGGGGGGGGGGGGGFGGGGGGGGGGGGGGGGGGGGCFCECEGGGGGGGGGGGD?FGFGGGGDCFFCEGGGGGGG5DBFFFFFFFF9>BFFF8CB>CFF@FDFFFFFC@EDFF@EFFFF>@0679<5?C811<FFF09:?0((3681:B>??B?FF>(((-2641:7403,39((43.
@M04999:289:000000000-L3R54:1:1101:14345:7068 2:N:0:413
GACTACCAGGGTATCTAATCCTGTTTGCTCCCCACGCTTTCGCATCTCAGCGTCAGTATCTGTCCAGAAGGCCGCCTTCGCCACCGGTATTCCTCCACATCTCTACGCATTTCACCGCTACACGTGGCATTCTACCTTCCTCTACAATACTCCAGATAACTAGTTTTAAGTGCAATTCCCAGGTTGAGCCCGGTGCTTTCACACCTAACTTAATTATCCGCCTACATGCCCTTTACGCCCAGCCATTCCGATTAACGCTCGCACCCTCCGTATTACCGCTGCTGCTGTCATCGATTTACCC
+
C-AB@6F<@@CEEFECFGF9FGGFG<<DFF8F:,@F@C@FGG7BFE<FC@@@:C:@EA<ECAF@ECDC8,CFGEFCEGFGEGG:=FGG7FFGGFG,EFFFFFG9FGGGGG@FFG<EFEGC@9EGG<F+AF9EF9ECFFFFFGGGGGFGFGGCD?,,6EDFCE,66DG8?DFCDF=D59;=???FG=,389E+9+*9:CFFFAFFEA5*=EC68FF6<BF>>24-5(9*).56>)962(/03(((/7.7?((,/(942((42909;:6:?B:12>A9414(-34)),).,.)-(((-,2)),
@M04999:289:000000000-L3R54:1:1101:23753:7101 2:N:0:413
AGGGACTACTAGGGTATCTAATCCCATTTGCTCCCCTAGCTTTCGTCTCTCAGTGTCAGTGTCGGCCCAGCAGAGTGCTTTCGCCGTTCGTGTTCTTTCCGATCTCTATGCATTTCACCGCTCCACCGGAAATTCCCTCTGCCCCTACCGTACTCCAGCTTGGTAGTTTCCACCGCCTGTCCAGCGTTGAGCCCTGTGATTTGACCGCAGACCTAAAAAGCCACCTACAGACGCCTTACCCCCAATCATTCCTGATAACGGTTGCATCCTCAGGATTACCGCCGCTGCTGGCACAGTGGTT
+
--@8<C,;F9DFGGG<F<,,CE<FG@FG,,C66EFG@F,<,@F,:C6,E9@;AF6;,6,C9EFGGDFG><EG@@DF9?,,C,=@F@:6,B@7E9:,:FGGGGE=:E,54,54:EF<@9=CED@FFFGG:@@:=BEEGEF8,,@EG++@F8+=E=3DG?FFF88,,+=DGFGCE?++@+56?D7C,@5@+:,2@@,;*2+2=9+?F00@4544);*;==A>FB(-823>:)/::FFF@)/)/6:;;33@<C)6))9.)6<(,(,(:)))44)),(()-3)666(4914104,-(,4:).(.(
@M04999:289:000000000-L3R54:1:1101:13792:7111 2:N:0:413
TGACTACCCGGGTATCTAATCCTGTTTGCTCCCCACGCTTTCGCATCTCAGCGTCAGTATCTGTCCAGAAGGCCGCCTTCGCCACCGGTATTCCTCCACATCTCTACGCATTTCACCGCTACACGTGGAACTCTACCTTCCTCTACAATACTCTAGTTAACCAGTTTTAAGTGCAATTCCTAGGTTGAGCCCAGGGCTTTCACACCTAACTTAATTATCCGCCTACATGCCCTTTACGCCCAGTCATTCCGATTAACGCTCGCACCCTCCGTATTACCGCGGCTGCTGGCACTGAGTTAGC
+
CCCCCGGGGGGGGGGGGGGGGGGGGGGGGGGGGGGGGGGGGGGGGGGGGGGGGGGGGGGGGGGGGGGGGGGGGGGGGGGGFGGGGGGGGEGGGGGGGGGGGGGGGGGGGGGGGGGGGGGGGGGGGGFFFGGGGGGGGGGGGGGGGGGGGGGGGGGGGGGGGFGGGGGGGGGGGFGGFGFGGGCFFGGFCFGFC:CD7CGGFFFFFFFFCBFFF6BBEFF??@DFFFFFEEFFFFEC4@D?BF(4=>EEFFFDFDFE<@BFFFFFFFFFB16:?222<A(((469>:?B?:<>(54:><B24
@M04999:289:000000000-L3R54:1:1101:18344:7156 2:N:0:413
GTTCGACTACCCGGGTATCTAATCCTGTTTGCTCCCCACGCTTTCGCATCTCAGCGTCAGTATCTGTCCAGAAGGCCGCCTTCGCCACCGGTATTCCTCCACATCTCTACGCATTTCACCGCTACACGTGGAATTCTACCTTCCTCTACAATACTCCAGATAACCAGTTTTAAGTGCAGTTCCCAGGTTGAGCCCGGGGCTTTCACACCTAACTTAATTATCCGCCTACATGCCCTTTACGCCCAGTCATTCCGATTAACGCTCGCACCCTCCGTATTACCGCGGCTGCTGGCACGGAGTT
+
CCCCCGGGGGGGGGGGGGGGGGGGGGGGGGGGGGGGGGGGGGGGGGGGGGGGGGGGGGGGGGGGGGGGGGGGGGGGGGGGGGGGGGGGGGGGGGGGGGGGGGGGGGGGGGGGGGGGGGGGGGGGGGGGGGGGGGGGGGGGGGGGGGGGGGGGGGGGGGGGGGGGGGGGGGGGGGGGFGFGGGGGGGGFGCFCGGFGGGGGAFFFFFFFFFFBDFFFFFFFFF?@BFFDFEFFEEFFFFFF1?@@FFFFFFFFFF:?BFFFFFB?>F>F>BFFF6(2?>BD2107>>B>?2)562?:;1(-.
@M04999:289:000000000-L3R54:1:1101:26273:7192 2:N:0:413
GACTACTCGGGTATCTAATCCTGTTTGCTCCCCACGCTTTCGCATCTCAGCGTCAGTATCTGTCCAGAAGGCCGCCTTCGCCACCGGTATTCCTCCACATCTCTACGCATTTCACCGCTACACGTGGAATTCTACCTTCCTCTACAATACTCCAGATAACCAGTTTTAAGTGCAGTTCCCAGGTTGAGCCCGGGGCTTTCACACCTAACTTAATTATCCGCCTACATGCCCTTTACGCCCAGTCATTCCGATTAACGCTCGCACCCTCCGTATTACCGCGGCTGCTGGCACGGAGTTAGCC
+
CCCCCGGGGGGGGGGGGGGGGGGGGGGGGGGGGGGGGGGGGGGGGGGGGGGGGGGGGGGGGGGGGGGGGGGGGGGGGGGGEGGGGGGGGGGGGGGGGGGGGGGGFGFGEGGGGGGGGGGGGGGGGGGGFGGGGGGGGGGGGGGGGGGGGGGGGGGGGFFGGGGGGGGGGGGGGGGGFFFFFGFGGGGCF?CEEGDGDGGGFFFFFF4ABFFEFFFF?AF>F@FFF@FEEFFFFFFFFF9E@?FFFFFFE;;DFFFF<@D?F>BFFFFFFFFB?BAAAB026>2037.4::B(279<<AAF:
@M04999:289:000000000-L3R54:1:1101:22009:7203 2:N:0:413
GCGACTACACGGGTATCTAATCCTGTTCGCTCCCCACGCTTTCGTCCATCAGCGTCAATCGGTATTTAGTAACCTGCCTTCGCAATCGGGGTTCTGTGTAATATCTATGCATTTCACCGCTACACTACACATTCCAGCTACTTCAATACTATTCAAGATTAACAGTATCAACGGCAGTTCTACAGTTAAGCTGCAGGTTTTCACCGCTGACTTATCAACCCGCCTACGGACCCTTTAAACCCAATAAATCCGGATAACGCTCGCATCCTCCGTATTACCGCGGCTGCTGGCACGGAGTT
+
C9A@CFGGCAFGGGGGGGGGGGGGGGGFGGGGGGGGGGGGGGGGCC@:FGGGGGGGGGGGC:FEFFFGGFGFEG@BFCFGGGGGCBFGGCCCGGGFAEEGGGEGGGGFFGGGGGGGGGGGGGGGGGFGF8FGFG;D9EF9D8EF8@3EDCFEGGFGDFGCFC=EFGCFFFGGEDCG?DFG@C7@@FFFFG9A?C7D65CFFFF6A>>>==BEEFF@ECF):=BBFDFF9@@FFD16C)7FF;@/65@)9C;;03;<AE7>?F>>>(7?4429:?0:<AA:9;(-47())32,.169(4(
@M04999:289:000000000-L3R54:1:1101:7800:7235 2:N:0:413
TCGACTACACGGGTATCTAATCCCATTCGCTCCCCTAGCTTTCGTCTCTCAGTGTCGGCCCAGCAGAGTGCTTTCGCCGTTGGTGTTCTTTCCGATCTCTACGCATTTCACCGCTCCACCGGAAATTCCCTCTGCCCCTACCGTACTCCAGCTTGGTAGTTTCCACCGCCTGTCCAGGGTTGAGCCCTGGGATTTGACGGCAGACTTAAAAAGCCACCTACGGACGCTTTGCGCCCAATCATTCCGGATAACGCTTGCATCCTCTGTATTACCTCGGCTGCTGGCACAGAGTTAGCCGATG
+
CCCCCGGGGGGGGGGGGGGGGGGGGGGGGGGGGGGGCGGGGGGGGGGGGGGGGGGGGGGEGGGGGGGGG9FCFGGGGGGGGGCGGEGGGGGGDGEGGGGGGGGEG@EFFGGEFFFEGGGGGGGGDFFGEFFGGGGGGGGGGFE?FGGGGGGFFDEEFGGGGFGGCCFEEGGFGGGGFC5;9DFDG6@@DC>CG6CFCGGG>;D?FFA@=E4.>FAF;FFFFF6;1>F;<@EE9;:3:(8?B<<2<7;0::A2312,28?26(42<?4:9<AA>)4(18:>?FF(,33(:((65<42)404(
@M04999:289:000000000-L3R54:1:1101:12999:7251 2:N:0:413
TGTCGACTACTCGCGTATCTAATCCTGTTTGCTCCCCATTCTTTCGCATCTCATCGTCAGTATCTGTCCAGTATGCCGCCTTCGCCACCGGTATTCCTCCACATCCCTCCGCATTTCACCGCTACACTTCTTCTTCTACCTTCCTCTACAATCCTCTCGTTTACCAGTCTTAAGTGCTTTTCCTTGGTTGAGCCCAGGGCTTCCACACCTAACTTAATTATCCGCCTCCATGCCCTTTCCCCCCAGTCATTCCAATCATCGCTCGCTCCCTCCGTAATACCTCTGCCGCTGCTTCGGTGTT
+
CCCCC,68+C6EC+@FCCCC,,666CCC<6,CFF,F:<,,C,E,,866,CEEF,FA6C<,6<,C,@CE,C,,<666A+@=F,A4F@C7,++8:4,,,CBG@E8,A,,A44+++84,,9C,+@@+6CE,A,,,,9ECGCD9?FFF;=8,,4,71DG,E,+6++@E,326,67,,,?2B++222+,,,,5D7,@,,5=7+**33*;B?9@5==)5=B4*B1*1>A)557(576*7)(7>3*4*(0(((/.)969?)))(.))(/(((.(.7,3,,-2((,56.)).,))--24()).-3(,--
@M04999:289:000000000-L3R54:1:1101:20274:7321 2:N:0:413
GGAGGGACTACCCGGGTATCTAATCCTGTTTGCTCCCCACGCTTTCGCATCTCAGCGTCAGTATCTGTCCAGAAGGCCGCCTTCGCCACCGGTATTCCTCCACACCTCTACGCATTTCACCGCTACACGTGGAATTCTACCTTCCTCTACAATACTCCAGATAACCAGTTTTAAGTGCAGTTCCCAGGTTGAGCCCGGGGCTTTCACACCTAACTTAATTATCCGCCTACATGCTCTTTACGCCCAGTCATTCCGATTAACGCTCCCACCCTCCGTATTACCGCGGCTGCTGGCACGGATT
+
CCCCC+FGGF<AFCG7@+@@F96EECF@EFFEFFG8@@C+6+8CDAEG@,@FFC<FFG>CFEFGGGCCCFGFE@<FFG++CE:FCFGGE?FCFGGGGGGFF<F<+49FFFG:>?=:?FFG,@FE4FE?F<D7+4CFGD:;F=FGFFGGGGD8EAFEFG,=,=,@D+26A9DEFFCCFG9+5<?:>33DCG69CFFDD7*//9A;F8A6>2(()28B>FF4+8CE1;?F;F146))11;C+9(/2:;064)77<???,(-42(,4<0377???:1(4<(46<<?619>F9())(-,)((.((
@M04999:289:000000000-L3R54:1:1101:23901:7333 2:N:0:413
GACTACTCGGGTATCTAATCCTGTTCGCTCCCCACGCTTTCGTCCATCAGCGTCAATCGGTATTTAGTAACCTGCCTTCGCAATCGGGGTTCTGTGTAATATCCATGCATTTCACCGCTACACTACACATTCCAGCTACTTCAATACTATTCAAGATTAACAGTATCAACGGCAGTTCTACAGTTAAGCTGCAGGTTTTCACCGCTGACTTATCAACCCGCCTACGGACCCTTTAACCCCAATAAATCCGGATAACGCTCGCATCATCCGTATTACCGCGGCTGCTGACACGGTGTTAGCC
+
@<@CC<CG,@7,6C,6C6,CC;CCA@@F76:CFEFEGGE<FC66:6C@AADFGGG:@FFEC8@C,6@C<,C<@9FBFE<DCBF,B,?FE:6,B55,CF<?<,:,99=FFEEEFFGFCC=CFEGCFC@FE<FGG;>D8,@=DF;EEGGFCGCFFGC4,,4@F,2=9=:8==EEGGDDFGFGFC+@EDF;,2DD,<9+=BF+;C9?59?*80A*3BFF=6/)/):(5-59((05(7*>*4,)/(,)/9.<@04(4(7<1:131396B))6>B(120:)649;>9,3<:)).))(-,(-(-694
@M04999:289:000000000-L3R54:1:1101:13761:7369 2:N:0:413
GTAGCGACTACAAGGGTATCTAATCCTGTTTTCTACCCACGCTTTCGAGCCTCAGCGTCAGTGACAGACCCGAGAGCCACCTTCGCTACTCGTGTTCTTCCACATATCTCCGCATTTCACCGCTACACATCGAATTCCCCTCTCCTCTTCTGCACTCAACTTAAACAGTTTCCTTTTCACCTCCTTTGTTGCGCTGTGGGCTTTCTCATCCCAGACTTATTTAACCGCCAGCCCTCCCTTTACGCCCAGTACATCCGTCCACCGCTTGCCAACTACGTATTACTGCCGCTCCTCTCCCGTT
+
--,,87+++7C,;,CF,6EFG99;FGA@CC,,C6C<FG,8@@FE@A76E,66B,,C+,8,6<E<F966:,,++8++,:,4E,A4BC,BBF,,44A?FA,CA5,9,,,59,,8:@7+EF9@=C:+++,9,,,+,,,+8,,@,6,,=D?FCG8,,@D9FF,,7@@8,=2,7@8,@,+,+6+++60,,,,,@,,,++*0*****9*;4++=7AEDF4*/.+1:F?*740:(/((((,(,(2==3.),629;(/))))9(,((,4.8(910,182)4(.51:))()--)6(,990,4().((-4(
@M04999:289:000000000-L3R54:1:1101:12271:7392 2:N:0:413
GGCCTGACTACTCGGGTATCTAATCCTGTTTGCTCCCCACGCTTTCGCATCTCAGCGTCAGTATCTGTCCAGAAGGCCGCCTTCGCCACCGGTCTTCCTCCACATCTCTACGCATTTCACCGCTACACGTGGAATTCTACCTTCCTCTACAATACTCCAGATAACCAGTTTTAAGTGCAATTCCCAGGTTGAGCCCGGGGCTTTCACACCTAACTTAATTATCCGCCTACATGCCCTTTACGCCCAGTCATTCCGATTAACGCTCGCACCCTCCGTATTACCGCGGCTTCTGGCACGGAGT
+
CCCCCGGGGGGGGGGGGGGGGGGGGGGGGGGGGGGGGGGGGGGGGGGGGGGGGGFGGGGGGGGGGGCFFGGGGGGGGGGGFFFGGGGGGGGGG+@FGGGGGGGGGGGGGGGGGGGGGGGGGGGGGGGGGGGGGGGGGGGGGFGGGGGGGGCFFGGGGG?EGGGGGGGGGGFFGGGGFGFGGGGGGGGFGGDGGGGGGDGDEEAFFFFFFADFFFFFEFFEAC5CDFFFFF2C<EFFFFFFE@@BFF?EE36?CE13;<;BD09BF;B>F6?BF?FF0:05<9:0((49(34-),(.(7>94
@M04999:289:000000000-L3R54:1:1101:12583:7411 2:N:0:413
GGACTACCGGGGTATCTAATCCTGTTTGCTCCCCACGCTTTCGCATCTCAGCGTCAGTATCTGTCCAGAAGGCCGCCTTCGCCACCGGTATTCCTCCACATCTCTACGCATTTCACCGCTACACGTGGAATTCTACCTTCCTCTACAATACTCCAGATAACCAGTTTTAAGTGCAATTCCCAGGTTGAGCCCGGGGCTTTCACACCTAACTTAATTATCCGCCTACATGCCCTTTACGCCCAGTCATTCCGATTAACGCTCGCACCCTCCGTATTACCTCGGCTGCGTGCACGGAGTTAGC
+
CCCCCGGGGGGGGGGGGGGGGGGGGGGGGGGGGGGGEGGGGGFGGEGGGAFGGGGGGGGGGGGGGGGGGFEGGGGGGGGGGGGGGGGGGEGGGGGGGGGGGFGGGGGGGGGGGGGGGGGGGGGGGGGGGGGGGFFGGGGGGGGGFGGGGGGGGGGDFGGGGFGCGGGGGGGGGFGGFGFG6CC7EC6@EGGFGDG4CDFGFFFFFDFFEFFFF8CBCFFFBBDDFFEE<@@@FFF3CF<D930=@>?CE?3;DBFFF0;:?BF0;FB((4>F:004:2)4-(4122((,1,5(,(7::4A<
@M04999:289:000000000-L3R54:1:1101:27049:7450 2:N:0:413
CGGGACTACTAGGGTATCTAATCCTGTTCGCTCCCCACGCTTTCGCTCCTCAGCGTCAGTGACGGCCCAGAGACCTGCCTTCGCCATCGGTGTTCTTCCCGATATCTACACATTCCACCGTTACACCGGGAATTCCAGTCTCCCCTACCGCACTCCAGTCCGCCCGTACCCGGCGCCGATCCACCGTTAAGCGGTGGACTTTCACACCAGACGCGACGAACCGCCTACGAGCTCTTTACGCCCAATAAATCCGGATAACGCTTGCACCCTACGTATTACCGCGGCTGCTGGCACGTAGTTT
+
CCCCCGGGGGGGGGGGGGGGGG9FFFGGGGGGGGGGGGGGGGGGGGGGGGGGGGGGGGGGGGGGGGGGGGGGGGGGGGGGGGGGGGGGGGGGGGGGGGGGGGGGGGGGGGGGGGGGGGGGGGGGGGGGGGGGGGGGGGGGGGGGGGGGGGGGGGGGGGGGE6CGGCEDGGGGGE7EFCBDGGFGFEFGGG7C=EGGDGGGFFFFFFFFF@BFFFFFF@@9DFFFFFFF0<6>9?FAF<A>?FFFFFFBBF<BF>00:-<?BF:?F>BFFB?63:2AFAFA(21>;99:42::()(,((,6)
@M04999:289:000000000-L3R54:1:1101:22106:7457 2:N:0:413
TGACTACAGGGGTATCTAATCCTGTTCGCTACCCATGCTTTCGAGCCTCAGCGTCAGTAACAGACCAGAGAGCCGCCTTCGCCACTGGTGTTCTTCCATATATCTACGCATTTCACCGCTACACATGGAGTTCCACTCTCCTCTTCTGCACTCAAGTCTCTCAGTTTCCGATGCTCTTCCTCAGTTAAGCTGAGGGCTTTCACATTCAGACTTAAAAGACCGCCTGCGCTCCCTTTACGCCCAATAAATCCGGACAACGCTTGCCACCTACGTATTACCGCGGCTGCTGGCACGTAGTT
+
CCCCCGGGGGGGGGGGGGGGGGGGGGGGGGGGGGGGGGGGGGGGGGGGGGGGGGGGGGGGGGGGGGGGAFGGGGGGGGGGGGGGGGGGGGGGGGGGGGGGGGGGGGGGGGGGGGGGGGGGGGGGGGGGCGGGGGGGGGGGGGGGGGGGGGGGGGGGGGGGGGGGGGGGGGGGGGGGFGFGGGGFGGFFFGGGFGGDGFGGFFFFFFFFFFFFFFFAEFFDF=>AFFFFBFFFFFFFEF@EF>F6@;AEEFFF:?FF;DFF?6:B><BBF04182<?AA421((219:B>4?()-3:04:
@M04999:289:000000000-L3R54:1:1101:16862:7499 2:N:0:413
TGACTACCCGGGTATCTAATCCTGTTCGCTACCCATGCTTTCGAACCTCAGCGTCAGTTACAGACCAGAGAGCCGCCTTCGCCACTGGTGTTCTTCCATATATCTACGCATTCCACCGCTACACATGGAGTTCCACTCTCCTCTTCTGCACTCAAGAAAAACAGTTTCAGCTGCACTTCCCCGGTTAAGCCGAGGGCTTTCACAGCTGACTTGTTCTCCCGCCTGCGTTCGCTTTACGCCCAATAAATCCGGACAACGCTTGCCACCTACGTATTACCGTCGCTGCTGGCCCGTAGTTAGC
+
CCCCCGGFGGC7FCFGGGGGGGGGGGGGGGGGGGGGFGGGGGGGGGGGGGGGGGGGEFGGGGFGGGGGGGDCGGGGGGGGGGGGGGGGGGGGGGGGGGGGGGGGGGGGGDGGGGGGGDGGGGGGGGGGG8FFGGFFGGGGGGGGGGGGGGGGFGG89D=FDGGGGGGGGCFCCGCFFGFGGGG7E>CFCFG5@E57CCFGFFFFFFFFBFEC=FFFFFF2?==@299;DFF;13<CF6?F9?7@).9?:?06(43(6(1???FF2<?4:?B?<A>BD28((-,((43)30(-191::<AA4
@M04999:289:000000000-L3R54:1:1101:18698:7549 2:N:0:413
GACTACTAGGGTATCTAATCCTGTTTGCTCCCCACGCTTTCGCTCCTCAGCGTCAGTGACGGCCCAGAGACCTGCCTTCGCCATCGGTGTTCTTCCCGATATCTACACATTCCACCGTTACACCGGGAATTCCAGTCTCCCCTACCGCACTCCAGTCCTCCCGTACCCGGCGCCGATCCACCGTTAAGCGATGGACTTTCACCCCAGACGCGACGAACCGCCTACTAGCTCTTTACGCCCAATAAATCCGGATAACGCTTGCACCCTACGTATTACCGCGGCTGCTGGCACGTAGTTCGCC
+
CCCCCGGGG8DGGGGGGDGGGGFCFGFCFEGGGGGDGEEFFFE7FEGGG8FFGGEFG9FF:CFGEG@@FFGGGFGGGGG,@FEEGC=FFGGGGGGGGCGGDGEFGEFEDGFGGFGGFFGEGAFG:7FECFFAEE;DGFGG8CGGFG+@+CGGGGGFFF,@DEGGCCCCC>E7;EC9:CBCGGDFC*;@FG=F5C6<FGFF=F*8>B35:;@(.<0)2>@4>960:)))1:<AB25A:?>3((,4)5><3(36?09<?0?6:<?>4:?:<(42<?>)66>(311((5.02,3(4403))((-
@M04999:289:000000000-L3R54:1:1101:3607:7619 2:N:0:413
GGACTACTCGGGTATCTAATCCCATTCGCTCCCCTAGCTTTCGTCTCTCAGTGTCAGTGTCGGCCCAGCAGAGTGCTTTCGCCGTTGGTGTTCTTTCCGATCTCTACGCATTTCACCGCTCCACCGGAAATTCCCTCTGCCCCTACCGTACTCCATCTTGGTAGTTACCACTGCCTGTCCAGGGTTGAGCCCTGGCAGTTGACTGCAGACTTAAAAAGCCACCTACCTACGCTTCACGTCCAATCATTCCGGATAACGATTGCTACCTCTGTCTTACCGCCGCTGCTGGCACGCAGTTAGC
+
CCCCCEFG@FFEFEEFFGCFGGGCGACFDGF7FFFFGGGGGFFF:6C@E<9F@CEEGGC<@@@:F7C,EFFCCFF<AEBFF7B+@C,@8,:,BECFGG7,8@,CFAE,:FC:@FF?,@C8F8E=F7B4++5?FFEGGG8EECD==,@@A8A89@D=FEFG@FGGDDG,2=D,3@DFFC:C+2=+,5@3,44?,@F**33<9+0+;;46*:=*:+9:*3*-)0>33E(7*62(09(/.3(2;/);@;5CE<;((3(..((/(4>))),.5),6)6)).(4((,,,(,))5:(41(44,4<4)
@M04999:289:000000000-L3R54:1:1101:19107:7660 2:N:0:413
TTGGGACTACTGGGGTATCTAATCCTGTTCGCTCCCCACGCTTTCGTCCATCAGCGTCAATCGGTATTTAGTAACCTGCCTTCGCAATCGGGGTTCTGTGTAATATCTATGCATTTCACCGCTACACTACACATTCCAGCTACTTCAATACTATTCAAGATTAACAGTATCAACGGCAGTTCTACAGTTAAGCTGCAGGTTTTCACCGCTGACTTATCAACCCGCCTACGGACCCTTTAAACCCAATAAATCCGGATAACGCTCGCATCCTCCGTATTACCGCGGCTGCTGGCACGGATTT
+
CCCCCGGGGGGFGGGGGGGGGGGGGGGGGGGGGGGGGGGGGGGGGGGGGGGGGGGGGGGGGGGGGGGGGGGGGGGGGGGGGGGGGGCGGGGGGGGGGGGFFGGGGGGGGGGGGGGGGGGGGGGGGGGGFGGGGGGGGGEFGGGGGGGGGFGGFGGGGGFFGGGFGGFGGGGGGGGDEG>GGGGGGGGGGGGFGGGGG9CFFFFFFFFFFFFACFFAEFFFFFFAAFF=D>55@B>DB@CC<A@FF0;;E3<EF@F6?14;0;320916>>?BFFB6?FFFB?900601::03?1,866(,5
@M04999:289:000000000-L3R54:1:1101:6248:7707 2:N:0:413
ACGACTACAGGGGTATCTAATCCTGTTTGCTCCCCACGCTTTCGCATCTCAGCGTCAGTATCTGTCCAGAAGGCCGCCTTCGCCACCGGTATTCCTCCACATCTCTACGCATTTCACCGCTACACGTGGAATTCTACCTTCCTCTACAATACTCCAGATAACCAGTTTTAAGTGCAGTTCCCAGGTTGAGCCCGGGGCTTTCACACCTAACTTAATTATCCGCCTACATGCCCTTTACGCCCAGTCATTCCGATTAACGCTCGCACCCTCCGTATTACCGCGGCTGCTGGCACGGAGTTAC
+
CCCCCGGGGGGGGGGGGGGGGGGGGGGGGGGGGGGGGGGGGGGGGEGGGGGGGGGGGGGGGGGGGGGGGGGGGGGGGGGGGGGGGGGGGGGGGGGGGGGGGGGGGGGGGGGGGGGGGGGGGGGGGGGGGGGGGGGGGGGGGGGGGGGGGGGGGGGGGGGGGGGGGGGGGGGGGGGGFGFGGGGGGGGGGFGGFGGGGGGFFFFFFFFFFFFFFFFFFFFF8@DFFFF=ECE;DFFFCE<FFFFFFEFFFFF4?FFF9CBFFFFBBF>BFFFB:?0>>BA:F9>F93<BF7:?F6903:?9)
@M04999:289:000000000-L3R54:1:1101:12005:7728 2:N:0:413
AAACGGACTACTAGGGTATCTAATCCTGTTCGCTCCCCACGCTTTCGCTCCTCAGCGTCAGTGACGGCCCAGAGACCTGCCTTCGCCATCGGTGTTCTTCCCGATATCTACACATTCCACCGTTACACCGGGAATTCCAGTCTCCCCTACCTCACTCCAGTCCGCCCGTACCCGGCGCCGATCCGCCGTTAAGCGATGGACTTTCACACCAGACGCGACGAACCGCCTACGAGCTCTTTACGCCCAATCAATCCGGCTAACGCTTGCACCCTACGTATTACCGCGGCTGCTGGCACGTAGT
+
CBCCCCFGGFGGCFFFGFGGGGGGGGGGGGGG>FDGGGGGCFEGFGEGGGGGGGFFEGGG>FFFGC7FGGGGF<EFGFFCGGEFFGGCGGGEE7FCFGFFFGC7:=FGGGGGGGFGGFGGGGFEFGGGGCB+@68>FGGFDEFGFGGGGGG9E?GAFG,,@EDAEG>EEEGGGGGDBG>C<DDCBFEGGGEGGFE:8<>FFFFFF:FFFF;(3;3>25>BB69396>F18?(39;?B29*6(44(((4(53<A:6(,7(,3,12,(423<?(860,)6,)6-31;4>6(-),(,(.-.(.4
@M04999:289:000000000-L3R54:1:1101:20041:7741 2:N:0:413
GACTACCCGGGTATCTAATCCTGTTTGCTACCCATGCTTTCGAGCCTCAGCGTCAGTGACAGACCAGAGAGCCGCCTTCGCCACTGGTGTTCTTCCATATATCTACGCATTTCACCGCTACACATGGAGTTCCACTCTCCTCTTCTGCACTCAAGTTAAACAGTTTCCGTTGCAATTCCTCAGTTGAGCTGAGGGCTTTCACATCCCAGACTTATTTAACCGCCTGCGCTCCCTTTACGCCCAATAAATCCGGACAACGCTTGCCACCTACGTATTACCGCGGCTGCTGGCACTTAGTT
+
CCCCCGGGGDEGGGGGGGGGGGGGGGGGGGGFGGGGGGGGGGGGGGGGFGGGGGGGGGGGGGGGGGGGGGGGGGGGGGGGGGGGGGGGGGGGGGGGGGGGGGGGGGGGGGGGGGGGGGGGGGGGGE8DGGGGGGGGGGGGGGGGGGGGGGGGGGGGGCFFGGGGGGGGDGG6EGCGFGFGGGFGGDDFGGGGFGGGGGGCAFFFFFFFFFFFFFFFFFFFF5@FF4BABB@FFFFFCE=4@FF0:E;>?CE@9(:>;;9;DFBF?<B?F?BBFFAFAF23042>BF:?246(5(,65<>
@M04999:289:000000000-L3R54:1:1101:19478:7741 2:N:0:413
TTCATGACTACTGGGGTATCTAATCCTGTTTGCTCCCCACGCTTTCGCATCTCAGCGTCAGTATCTGTCCAGAAGGCCGCCTTCGCCACCGGTATTCCTCCACGTCTCTACGCATTTCACCGCTACACGTGGAATTCTACCTTCCTCTACAATACTCCAGATAACCAGTTTTAAGTGCAGTTCCCAGGTTGAGCCCGGGGCTTTCACACCTAACTTAATTATCCGCCTACATGCCCTTTACTCCCAGTCATTCCGATTAACGCTCGCACCCTCCGTACTACCGCGGCTGCTGGCACGGAGT
+
CCCCCGGGGGGGGGGGGGGGGGGGGGGGGGGGGGGFGGGGGGGGGGGGGGGGGGGGGGGGCGGGGGFFGGGGGFGGGGGDGGGGGGGGGGGEGFGGGGGGGGGGGGGGGGGGG7FCFFFGGGGFGGGGGGGGGGGGGGGGGGGFGGGGGGGGGGGGCFGCA=CFGGDDGGGGEFGGF7FGGFGGGGGGGG877CGGGDGGEE>FFFFCBA2>EFFFE+B?=<CEDF?DDD3C?;@@EFEFC)1678;EE3?CFF@16;0;4(62<;>;>F:??F>BB(46A?-3019>>034(4071>03-
@M04999:289:000000000-L3R54:1:1101:24149:7745 2:N:0:413
GATGGACTACTCGGGTATCTAATCCTGTTTGCTCCCCACGCTTTCGCATCTCAGCGTCAGTATCTGTCCAGAAGGCCGCCTTCGCCACCGGTATTCCTCCACATCTCTACGCATTTCACCGCTACACGTGGAATTCTACCTTCCTCTACAATATTCCAGCTAACCAGTTTTAAGTGCAATTCCCAGGTTGAGCCCGGGGCTTTCACACCTAACTTAATTATCCGTCTACATGCCCTTTACCCCCATTCATTCCGATTAACGCTCGCACCCTCCCTTTCACCTGGCCTGTTGCCACGGGTTT
+
@ABC8EFC<CFG@>+@C<<FF,ECCFE@EGFC,C@FCFFEGD@FGGGG,+,FD9F@BF@CFAE<F<CDCFEF<AFD8+@+7:E<,4?6,@FG+4CF<EGGCGG,A?,,4CDFC:4CFDGC:7:FCFFC=A++,>@DCEFGCGGGFFFFGG?933,@,3,,6=9D8==DFG8C@ECFFDFFCD9D98+@3,,,23C>CD5?>AF8AF>FD4.0-14*9BBCCFFD(87(496*))(0,618)6=((()9))191(/6;;)9((,6>9(-4-,2((4))))-5)((.(,(-)..4<)3((-2-
@M04999:289:000000000-L3R54:1:1101:15058:7812 2:N:0:413
TGCCGACTACAGGGGTATCTAATCCTGTTTGCTCCCCACGTTTTCGCATCTCAGCGTCAGTATCTGTCCAGAAGGCCGCCTTCGCCACCGGTATTCCTCCACATCTCTACGCATTTCACCGCTACACGTGGAATTCTACCTTCCTCTACAATACTCCAGATAACCAGTTTTAAGTGCAGTTCCCAGGTTGAGCCCGGGGCTTTCACACCTAACTTAATTATCCGCCTACATGCCCTTTACGCCCAGTCATTCCGATTAACGCTCGCACCCTCCGTATTACCGCGGCTGCTGGCACGGAGTT
+
CCCCCGGGGGGGGGGGGGGGGGGGGGGGGGGGGGGGGGGGGGGGGGGGGGGGGGGGGGGGGFGGGGGGGGGGFG8FGGGGGGGGGGGGGGGGGGGGGGGGGGGGGGGGGGGGGGGGGGGGGGGGGGGCFEFDGGGGGFFGGGGGGGGGGGGFGGGGGG8=FFGGGGGGGGGFGAFFFGFGFGGGCCCFGC:EFGGGDDGDFFFFFF6AAFEFFFFF:FFFFFF=B@FFF@EFEFFFFF4@;@FFFD@EEE<CE@<@<?)::0?F;B99>FFB?9:(4:2>A(43(30(174(4(52-(238
@M04999:289:000000000-L3R54:1:1101:26385:7844 2:N:0:413
ATTGACTACCCGGGTATCTAATCCTGTTTGCTCCCCACGCTTTCGCATCTCAGCGTCAGTATCTGTCCAGAAGGCCGCCTTCGCCACCGGTATTCCTCCACATCTCTACGCATTTCACCGCTACACGTGGAATTCTACCTTCCTCTACAATACTCTAGTTAACCAGTTTTAAGTGCAATTCCTAGGTTGAGCCCAGGGCTTTCACACCTAACTTAATTATCCGCCTACATGCCCTTTACGCCCAGTCATTCCGATTAACGCTCGCACCCTCCGTATTACCGCGGCTGCTGGCACGGAGTT
+
CCC@CGGGGFGGGGGGGGGGGFGGGGGGGGGGGGGGGGGGGGFGGGGEGGGGGGGGGGGGGGGGGGGGGGGFGGGGGGGGGGGGGGGGGGGGGGGGGGFGGGFFFGGGGGGGGGGGGGFGGGEGGGGGCFGGFGAEFGGGGGDGFFGFGGGGFGGGGGGGGGGGFFFGFGGGGGGFFFBGFCGGGC<EFGGGGGGGFDGGFFFFFFFFFFFFCAAFEFFFF;DFFFFFFFFB9B=BE48>@@9@DFE<<?CFF;;7;47;9FFFFFF>:0309<0189<A?BFFB>>??D218?:913-.
@M04999:289:000000000-L3R54:1:1101:15524:7869 2:N:0:413
CAGGGACTACTAGGGTATCTAATCCTGTTCGCTACCCATGCTTTCGAACCTCAGCGTCAGTTACAGACCAGAGAGCCGCCTTCGCCACTGGTGTTCTTCCATATATCTACGCATTCCACCGCTACACATGGAGTTCCACTCTCCTCTTCTGCACTCAAGAAAAACAGTTTCAGCTGCACTTCCCCGGTTAAGCCGAGGGCTTTCACAGCTGACTTGTTCTCCCGCCTGCGTTCGCTTTTCGCCCAATAAATCCGGACAGCGCTTGCCACCTACTTATTACCGCGGCTGCTGGCACGTAGTT
+
CCC8C@@FEGGFECFGGGGGGGGFGGGFEG@FE@FGGFG<FEFGGGFGFGEFG@EFFGDEFGEGGFAFFGDDFCFGGEGCGGGGGG7BG,BFD?C<FGFFAFAFAAFGGEEGFGEGEEF@CEGGGFG9E9F8?DEDFFFGGFGGGGGFGGGGFC=@>,=D,,6=8?EDFGCDFFFFFCDFFCDFGC6@C+,EA8C70?5>FFFA=+B+<B26=A@*:490=>@5>B@==(6;D61?@F)7(6;D@16=);CE@0,(4(((,4:?(4>248187.6<ABFBA091(32(2:):0(.38(1-6
@M04999:289:000000000-L3R54:1:1101:14089:7889 2:N:0:413
GTTGACTACTGGGGTATCTAATCCTGTTCGCTACCCATGCTTTCGAGCCTCAGCGTCAGTGACAGACCAGAGAGCCGCCTTCGCCACTGGTGTTCTTCCATATATCTACGCATTTCACCGCTACACATGGAGTTCCACTCTCCTCTTCTGCACTCAAGTTAAACAGTTTCCGTTGCAATTCCTCAGTTGAGCTGAGGGCTTTCACATCCCAGACTTATTTAACCGCCTGCGCTCCCTTTACGCCCAATAAATCCGGACAACGCTTGCCACCTACGTATTACCGCGGCTGCTGGCACGTAGT
+
CCCCCGGGGGGGGGGGGGGGGGGGGGGGGGGGGGGGGGGGGGGGGDFGGGGGGGGGGGGGGGGGGGGGGFGGGGGGGGGGGGGGGGGGGGGGGGGGGGGGGGGGFGGGGGGGGGGGGGGGGGGGGGGGFGGGGGGGGGGGGGGGGGGGGFGGGGGGGGGGFFGGGGGGGGGGGGGGFGFGGGGGG?EG8CDFF6EFGGGGFFFFFFFFDBEB@FFFFFFFFFFFAFFFFB>FFDBBBEFFE=>>F@?FF8EEFF;B?9@DDFFF::BF<D?F::1<?9?DBFF00((4;0>:7?:?0::?4
@M04999:289:000000000-L3R54:1:1101:19161:7905 2:N:0:413
CCCGACTACCGGGGTATCTAATCCTGTTTGCTCCCCACGCTTTCGCATCTCAGCGTCAGTATCTGTCCAGAAGGCCGCCTTCGCCACCGGTATTCCTCCACATCTCTACGCATTTCACCGCTACACGTGGAATTCTACCTTCCTCTACAATACTCTAGTTAACCAGTTTTAAGTGCAATTCCTAGGTTGAGCCCAGGGCTTTCACACCTAACTTAATTATCCGCCTACATGCCCTTTACGCCCAGTCATTCCGATTAACGCTCGCACCCTCCGTATTACCGCGGCTGCTGGCCCGGAGTT
+
CCCCCGEGGGGGGGGGGGGGGGGGGGGGGGGGGGGGGGGGGGGGGGGGGGGGGGGGGGGGGGGGFFFGGGGGGGGGGGGGGGGGGGGGGGGGGGGGGGGGGGGGGGGGGGGGGGGGGGGGGGGGGGGGGGGFFGGGFGGGGGGGGGFGGGGCFGGGCFGGGFGGGFGGGGGFFG9EFGFGGGGGGEGFFFCEFGGGGGGGFFFFFFFFFFEFFFFAEFFFFFFDFD2>(8>=BFFFFEFA@1967@FECFFFE6;;;CCF6666B>FF?B?BFBFBF2<A?01>99>B?3:?(-,209?<
@M04999:289:000000000-L3R54:1:1101:19965:7908 2:N:0:413
TAGACTACCAGGGTATCTAATCCTGTTCGCTCCCCACGCTTTCGCTCCTCAGCGTCAGTGACGGCCCAGAGACCTGCCTTCGCCATCGGTGTTCTTCCCGATATCTACACATTCCACCGTTACACCGGGAATTCCAGTCTCCCCTACCGCACTCCAGTCCGCCCGTACCCGGCGCCGCTCCACCGTTAAGCTATGGACTTTCACACCAGACGCGACCAACCGCCTACGAGCTCTTTACGCCCAATAAATCCGGTTAACGCTTGCACCCTACGTTTTACCTCGGCTGCTGGCACGTAGTTAC
+
CCCCCGGGGGGEGGGGGFFGGGCFGGGGG7F<FDFGCCDCFDGFGGG:EFFEGEECCDGGGGG>G:FCFCFGGGGGFGGGGGGG:FEFGGFGGF9A?FGCECFFFGGG;FEFFGC@FCG8C>FGGGGGGGGGGGF=3@DDGAFEGGGFEC+@CFGGDFGFGGGG8C*@CGGGG7DG;48CG4C==8=8:CF7CFF47CF*;=7A@6>8;8?(,<)0(07<F>F60(1((-4086<424(7(468244)-6?B9(-24.1721412<14:0((.((,)))))(,4,4?:4((:?(4.(89)-
@M04999:289:000000000-L3R54:1:1101:24347:7930 2:N:0:413
GTGACTACACGGGTATCTAATCCTGTTCGCTCCCCACGCTTTCGCTCCTCAGCGTCAGTGACGGCCCAGAGACCTGCCTTCGCCATCGGTGTTCTTCCCGATATCTACACATTCCACCGTTACACCGGGAATTCCAGTCTCCCCTACCGCACTCCAGTCCGCCCGTACCCGGCGCCGATCCACCGTTAAGCGATGGACTTTCACACCAGACGCGACGAACCGCCTACGAGCTCTTTACGCCCAATAAATCCGGATAACGCTTGCACCCTACGTATTACCGCGGCTGCTGGCACGTAGTT
+
CCCCCGGGGGGGGGGGGGGGGGGGGGGGGGGGGGGGGGGDGGGGGGGGGGGGGGGGGGGGGGGGGGGEFDGGGGGGGGGGGGGGGGGEGGGGGGGGGGGGGGGGGGGGGGGGGGCCGGGGGGGGGGEGGGGFGGFFGGFFGGGGGGGGGGGGGGGFC:DFDGGGGGGGEFEEGDDGF4AGGGGGGFGC=FGGGGEGCDF=AFAFFFFF((86;B@B(<DBEB>BF0:6??B;B9AFAA637;::37A4<A?BF11(4<?9<?008?<BF?:24?:?<DA19907;66),.0(5:3,31)
@M04999:289:000000000-L3R54:1:1101:25400:7973 2:N:0:413
TTTTGGACTACCGGGGTATCTAATCCTGTTTGCTCCCCACGCTTTCGCATCTCAGCGTCAGTATCTGTCCAGAAGGCCGCCTTCGCCACCGGTATTCCTCCACATCTCTACGCATTTCACCGCTACACGTGGAATTCTACCTTCCTCTACAATACTCTAGTTAACCAGTTTTAAGTGCAATTCCTAGGTTGAGCCCAGGGCTTTCACACCTAACTTAATTATCCGCCTACATGCCCTTTACGCCCAGTCATTCCGATTAACGCTCGCACCCTCCGTATTACCGCGGCTGCTGGCACGGAGT
+
CCCCCGGGGGGGGGGGGGGGGGGGGGGGGGGGGGGGGGGGGGGGGGGGGGGGGGGGGGGGGGFFGGGGGGGGGGGGGGGGGGGGGGGGGGGGGGGGGGGGGGGCEGGGGGGGGGGGGGGGGGGGGGGGGGGGGGGGGGFGGGGGGGGGGGGGGCGGGGFFGGGGGGGGGGGGGGGGFGFGGGGGGGGFGGGGFGGGGGGCDFFFFFFFFFFEFFFFEFFEFEFF@BDFDFFFFFFFFFFFFFFFFFFFFAE?373;???CCFB;49>03;11:<118??<AABFF;1;16:>:1(.2>604
@M04999:289:000000000-L3R54:1:1101:3046:7974 2:N:0:413
AGACTACTGGGGTATCTAATCCTGTTTGCTCCCCATGCTTTCGCACCTCAGCGTCAGTATTAGGCCAGAAGGCTGCCTTCGCCATCGGTATTCCTCCAGATCTCTACGCATTTCACCGCTACACCTGGAATTCTACCTTCCTCTCCTATACTCTAGCTAACCAGTATCGTATGCAATTCCCAAGTTGAGCTCGGGGATTTCACATCCGACTCAATTAGCCGCCTACGCGCGCTTTACGCCCAGTAATTCCGATTAACGCTTGCACCCTCTGTATTACCGCGGCTGCTGGCACAGAGTTAGC
+
CCCCCGGGGGGGGGGGGGGGGGGGGGGGGGGGGGGGGGGGGGGGGGGGGGGGGGGGGGGGGGGGGGGGGGGGGGGGGGGGGGGGGGGGGGGGGGGGGGGGGGGGGGGGGGGGGGGGGGGGGGGGGGGGGGGGGGGGGGGGGGGGGGGGGGGGGGGGGGGGGGGGGGGGGGGGGGGGFGFGGGGGGGGGGGGGGGGGGGGGFFFFFFFFFFFDBFFFF>FBFFFFFF@FFFFFFD@FFFFFFFFFFCEFFE@F@<?DF:>FFFFFF:<:?BFFAAB<FBF>1;B>BFD?FFFFF22(6:A4.
@M04999:289:000000000-L3R54:1:1101:10950:7995 2:N:0:413
GACTACCGGGGTATCTAATCCTGTTCGCTACCCATGCTTTCGAGCCTCAGCGTCAGTAACAGACCAGAGAGCCGCCTCCTCCACTGGTGTTCTTCCATATATCTACGCATTTCACCGCTACACATGTAGTTCCACTCTCTTCTTCTGCACTCACGTCTCTCAGTTTCCGATGCTCTTCTTCAGTTATGCTGTGTGCTTTTACATTCACACTTATAAGACCGCCTGCGCGCCCTTTACGCCCACTAAATCCGGACACAGCTTTCCACCTACGTATTACCCCGCCGCCTGTGACGTGTTTATC
+
@CCCCC@@6FDCCF@F@,C66,,CEA,@C,+@F,;@,C,C66@FCFEF,;@C@C:@CD@CF<FGF8@@<EGF<:FCC,,,A=8FCF8E?FFBF<,5,,CFFGGGC?,CF+:A55CE4F+==9FE=C9AFC<,94E4EGG,6EGA=F,,7D8D,,66=DFFGD::CF=,11@>+@DF8=+2?+=ED,,,7@3,43,=<2?++@F;A+1+;8=50+BF*A?@*:/-))/6(5->2,;))(6::1(/((5)9(((/29((.1)---.-610((-.).()).(41(,(((((),.4,-,,(46--
@M04999:289:000000000-L3R54:1:1101:5216:8046 2:N:0:413
GACTACACGGGTATCTAATCCTGTTTGCTCCCCACGCTTTCGCATCTCAGCGTCAGTATTTGTCCAGAAGGCCGCCTTCGCCACCGGTATTCCTCCACATCTCTACGCATTTCACCGCTACACGTGGAATTCTACCTTCCTCTACAATACTCCAGATAACCAGTTTTAAGTGCAGTTCCCAGGTTGAGCCCGGGGCTTTCACACCTAACTTAATTATCCGCCTACATGCCCTTTACGCCCAGTCATTCCGATTAACGCTCGCACCCTCCGTATTACCGCGGCTGCTGGCACGGAGTTAGCC
+
CCCCCGGGGGGGGGGGGGGGGGGGGGGGGGGGGGGGGGGGGGGGGGGGGGGGGGGGGGGGGGGGGGGGGGGGGGGGGGGGGGGGGGEGGGGGGGFGGGGGGGGGGGGGGGGGGGGGGGGGGGGGGGGGGGGGGGGGGGGGGGGGGGGGGGGGGGGGGGGGGGGGGGGGGGGGGGGGFGFGGGGGGFFGGGGGGDEGGGGGFFFFFFFFFFFFFFFFFFFFFFF@FFF?E=BFF@CC1?0>?;4@EFEFFFF<?@EFDFF?;>>;B0(8<9?BFF>AAF>9>6;(-,533(580261.65A:
@M04999:289:000000000-L3R54:1:1101:23623:8051 2:N:0:413
AAGACTACTGGGGTATCTAATCCTGTTCGCTCCCCACGCTTTCGTCCATCAGCGTCAATCGGTATTTAGTAACCTGCCTTCGCAATCGGGGTTCTGTGTAATATCTATGCATTTCACCGCTACACTACACATTCCAGCTACTTCAATACTATTCAAGATTAACAGTATCGACGGCAGTTCTACAGTTAAGCTGCAGGTTTTCACCGCTGACTTATCAACCCGCCTACGGACCCTTTAAACCCAATAAATCCGGATAACGCTCGCATCCTCCGTATTACCGCGGCTGCTGGCACGGAGTT
+
CCCCCGGGGGGGGGGGGGGGGGGGGGGGGGGGGGGGGGGGGGGGGGGGGGGGGGGGGGGGGGGGGGGGGGGGGGGGGGGGGGGGGGGGGGGGGGGGGGGGGGGGGGGGGGGGGGGGGGGGGGGGGGGGGGGGGGGGGGGGGGGGGGGGGGGGGGGGGDFGGGGGGGGGGGGGGGGGFGFGGGGGGGGFGGGGGGGGGGGFFFFFFDFFFAFFFFFFFFFFFFFFFFFF>(89;DFFF?CFDFFF@33CECFFF;DDFFFFFBFF>BB>?FFF-(48><<:>F>;>>6?F(317:6>9?8
@M04999:289:000000000-L3R54:1:1101:19419:8061 2:N:0:413
TTGACTACAGGGGTATCTAATCCTGTTTGCTCCCCACGCTTTCGCATCTCAGCGTCAGTATCTGTCCAGAAGGCCGCCTTCGCCACCGGTATTCCTCCACATCTCTACGCATTTCACCGCTACACGTGGAATTCTACCTTCCTCTACAATACTCCGGATAACCAGTTTTAAGTGCAGTTCCCAGGTTGAGCCCGGGGCTTTCACACCTAACTTAATTATCCGCCTACATGCCCTTTACGCCCAGTCATTCCGATTAACGCTCGCACCCTCCGTATTACCGCGGCTGCTGGCACGGAGTT
+
CCCCCGGGGGGGGGGGGGGGGGGGGGGGGGGGGGGGGDGGGGGGGGGGGGGGGGGGGGGGGGGGGGGGFGGGGGGGGGGGGGGGGGGGGGGGGGGGGGGGGGGGGGGGGGGGGGGGGGGGGGGGGGGGGGGGGGGGGGGGGGGGGGGGGGGGGGGGGGGCGGGGGGGGGGG9DDGGFGFGGGGGGGGGGGGGFGDGGGGGFFFFFFFFFFDFFFFFFFFFF?DFFFFFFF@@DFFFFFFEFFFFFEFFFFFFFF?@AD?FFFFFBBFB:B?0:BBFFFFFFF>FB9B?>?613296(-(
@M04999:289:000000000-L3R54:1:1101:13536:8074 2:N:0:413
GACTACTAGGGTATCTAATCCTGTTCGCTCCCCATGCTTTCGAACCTCAGCGTCAGTTACAGACCAGAGAGCCGCCTTCGCCACTGGTGTCCTTCCATATATCTACGCATTCCACCGCTACACATGGAGTTCCACTCTCCTCTTCTGCACTCAAGAAAAACAGTTTCAGCTGCACTTCCCCGGTTAAGCCGAGGCCTTTCACAGCTGACTTGTTCTCCCGCCTGCGTTCGCTTTACGCCCAATAAATCCGGACAACGCTTGCCACCTACGTATTACCGCGGCTGCTGGCACTTAGTTAGCC
+
CCCCCGGGGGGGGGGGGGGGGGGGGGGGG8FGGGGGGGGGGGFGGGGGGGGGGGGGGGGGGGGGGGGGFGGGGGGGGGGGGGGGGGGGGGGGGGGGGGGGGGGGGGGGGGGGGGGGGGGGGGGGGDFFGFGGGGGGGGGGGGGGGGGGGGGGGGCFGGGGGGFGGGGGGGG??DFGFGFGGGCEGGGGGGGGGC7DGGGCFFFFFFFFFFFBFFFFFFF9DBF>BFFF?2>FFF<C0;BFF@F@AEFEF>@@FF?F>BFF:?FFFBFFFFB<AF<ADF>9(7BB(5:2((,(.6)66<<93
@M04999:289:000000000-L3R54:1:1101:13813:8119 2:N:0:413
GGCGGACTACTCGGGTATCTAATCCTGTTCGCTCCCCACGCTTTCGTCCATCAGCGTCAATCGGTATTTAGTAACCTGCCTTCGCAATCGGGGTTCTGTGTAATATCTATGCATTTCACCGCTACACTACACATTCCAGCTACCTCAATACTATTCAAGATTAACAGTATCAACGGCAGTTCTACAGTTAAGCTGCAGGTTTTCACCGCTGACTTATCAACCCGCCTACGGACCCTTTAAACCCAATAAATCCGGATAACGCTCGCATCCTCCGTATTACCGCGGCTGCTGGCACGGAGTT
+
@BCCCGGGGGGGGGGGGGGGGGGGGGGGGGGGGGGGGGGGGGGGGGGGGGGGGGGGGGGGGGGGGGGGGGGGGGGGGGGGGGGGGGGGGGGGGGGGGGGGGGGGGGGGGGFGGGGGGGGGGGGGGGGGGGGGGGGGGGGGGGGGGGG?FGGGGGGGGC8EGGGGGGGGGGGGGGDGFGFGGGGGGFCFD:DCFG6FGF>CFFFFFFF>FFA=BFFFFFFEFF2@9@@9B=2@@BFFFFEFCFFFFFFE<EFFFFF@?F9?(3??1;;?B?<A?><:BBFFF<;02;>FFFF0::2:;99B?
@M04999:289:000000000-L3R54:1:1101:22898:8120 2:N:0:413
TAGACTACCGGGGTATCTAATCCTGTTTGCTCCCCACGCTTTCGCATCTCAGCGTCAGTATCTGTCCAGAAGGCCGCCTTCGCCACCGGTATTCCTCCACATCTCTACGCATTTCACCGCTACACGTGAAATTCTACCTTCCTCTACAATACTCTAGTTAACCAGTTTTAAGTGCAATTCCTAGGTTGAGCCCAGGGCTTTCACACCTAACTTAATTATCCGCCTACATGCCCTTTACGCCCAGTCATTCCGATTAACGCTCGCACCCTCCGTATTACCGCGGCTGCTGGCACGGAGTT
+
CCCCCGGGGCFGGGGGGGGGGGGGGGGGGGGGGGGGGGGGGGGGGGGGGGGGGGGGGGGGGGGGGFGGGFGFGGGGGGGGGGGGGGGGGGGGGGGGGGGGGGGGGGGGGGGGGGGGGGGGGGGGGGGGFGGGGGGGGGGGGGGGGGGEGGGGGGGDFGGEGGGGGGGGGDFEFEGGFGFGFGCFEFGFGFGGGG>FDDGGFFFFFFFFFFFFFABFFFFCFDFFF@BFFFFFFFFFEEFFBFF?FFFFFFFFFFF1EE7@@D;F09>FF?B;?:??AFB?F112>>B?B(40<:>9932
@M04999:289:000000000-L3R54:1:1101:27046:8125 2:N:0:413
CTTCGACTACACGGGTATCTAATCCTGTTCGCTCCCCACGCTTTCGCTCCTCAGCGTCAGTGACGGCCCAGAGACCTGCCTTCGCCATCGGTGTTCTTCCCGATATCTACACATTCCACCGTTACACCGGGAATTCCAGTCTCCCCTACCGCACTCCAGTCCGCCCGTACCCGGCGCCGATCCACCGTTAAGCGATGGACTTTCACACCAGACGCGACGAACCGCCTACGAGCTCTTTACGCCCAATAAATCCGGATAACGCTTGCACCCTACGTATTACCGCGGCTGCTGGCCCGTGATT
+
CCCCCGGGGGGGGGGGGGGGGGGGGGGGGGGGGGGGGGGGGGGGGGGGGGGGGGGGGGGGGGGGGGGGGGGGGGGGGGGGGGGGGGGGGGGGGGGGGGGGGGGGGGGGGGGGGGGGGGGGGGGGGGGGGGGGGGGGGGGGGGGGGGGGGGGGGGGGGGGGGGGGGGGGGGGGGGG5BGFCDGGGGGGGGGGGGGEGGG7DFFFFFFFFFFFF?>:31>DFF>F>BFB1760?;>D4>AA?:BBFFFF?FFABF9;0184<BB:<BFDFBFF?<?:><:)).(((44338::>0((-4((.6
@M04999:289:000000000-L3R54:1:1101:28479:8132 2:N:0:413
CGACTACACGGGTATCTAATCCTGTTCGCTCCCCACGCTTTCGCTCCTCAGCGTCAGTGACGGCCCAGAGACCTGCCTTCGCCATCGGTGTTCTTCCCGATATCTACACATTCCACCGTTACACCGGGAATTCCAGTCTCCCCTACCGCACTCCAGTCCGCCCGTACCCGGCGCCGATCCACCGTTAAGCGATGGACTTTCACACCAGACGCGACGAACCGCCTACGAGCTCTTTACGCCCAATAAATCCGGATCACGCTTGCACCCTACGTATTACCGCGGCTGCTGGCACGTAGTTAGC
+
CCCCCGGGGGGGGGGGGGGGGGGGGGCCFGGGGGGGGGGGGGGGGGGGGGGGGGGGGGFGGGGGGGGGGGGGGGGGGGGGGGGGGGGGGGGGGGGGGGGGGGGGGGGGGGGGGGGGGGFGEGGGGGEEGGGGGGGDGFGGGFGGGGGGGGGGGGFGGGGEGGGGGGGGGG5@:@DCEDFGFFGGGG=FGGEGFGGGGGGGFCFFFFFF??>>6>D39EEBB9>BBF:BFF6?BFF2<0?@>66:?BAFFFF><?(4:BFFF:??FBFF?B:(5AB<AD?F;9(,3<D:FF?<:::1:6.:6
@M04999:289:000000000-L3R54:1:1101:24128:8132 2:N:0:413
TAGACTACTAGGGTATCTAATCCTGTTTGCTCCCCACGCTTTCGCATCTCAGCGTCAGTATCTGTCCAGAAGGCCGCCTTCGCCACCGGTATTCCTCCACATCTCTACGCATTTCACCGCTACACGTGGAATTCTACCTTCCTCTACAATACTCCAGATAACCAGTTTTAAGTGCAGTTCCCAGGTTGAGCCCGGGGCTTTCACACCTAACTTAATTATCCGCCTACATGCCCTTTACGCCCAGTCATTCCGATTAACGCTCGCACCCTCCGTATTACCGCGGCTGCTGGCACGGAGTT
+
CCCCCGGGGGGGGGGGGGGGGGGGGGGGGGGGGGGGGGGGGGGGGGCFGGGGGGGGGGGGGGGGGGGGGGGGGGGGGGGGGGGGGGGGGGGGGGGGGGGGGGGFGGGGGGGGGGGGGGGGGGGGGGGGGDGGCGGGGGGGGGGGGGGGGFGGGGGGGGCFGGGGGGGGGGGFGFFFFGFGGFFFGGGGGGGGCEGDGGGGFFFFFFFFFFFFFFFFFFFFFFFFFFFFFFFFFFFFFF?EFBF@EEFE<?E@0<;DFFFFF<>FFFFF<?B>B<:244604(3>>>?B0:027?964<7
@M04999:289:000000000-L3R54:1:1101:8392:8157 2:N:0:413
TCGACTACACGGGTATCTAATCCTGTTTGCTCCCCACGCTTTCGCATCTCAGCGTCAGTATCTGTCCAGAAGGCCGCCTTCGCCACCGGTATTCCTCCACATCTCTACGCATTTCACCGCTACACGTGGAATTCTACCTTCCTCTACAATACTCCAGATAACCAGTTTTAAGTGCAATTCCCAGGTTGAGCCCGGGGCTTTCACACCTAACTTAATTATCCGCCTACATGCCCTTTACGCCCAGTCATTCCGATTAACGCTCGCACCCTCCGTATTACCGCGGCTGCTGGCACGGAGTT
+
CCCCCGGGGGGGGGGGGGGGGGGGGGGGGGGGGGGGGGGGGGGGG7FGGGGGGGGGGGGGGGGGGGGGGGGGCFGGGGGGGGGGGGGGGGGGGGGGGGGGGGGGGGGGGGGGGGGGGGGGGGGGGGGGGGGGGGGGGGGGGGGGGGGGGGGGGGGGGGGGGGGGGGGGGGFCFGGGFGFGGGGGDFGGGGGCFGCGGGGGFFFFFFBFFFFFFFFFFFFFF>B@FFFFFCEFFFFFFFDFFBF@@EEFFFFFDFFFFF09?FFFBFFFF?:6?::?AD>:>96>F>FF02:B>0;;((4
@M04999:289:000000000-L3R54:1:1101:21461:8223 2:N:0:413
ATGGACTACCCGGGTATCTAATCCTGTTTGCTCCCCACGCTTTCGCATCTCAGCGTCAGTATCTGTCCAGAAGGCCGCCTTCGCCACCGGTATTCCTCCACATCTCTACGCATTTCACCGCTACACGTGGAATTCTACCTTCCTCTACAATACTCCAGATAACCAGTTTTAAGTGCAGTTCCCAGGTTGAGCCCGGGGCTTTCACACCTAACTTAATTATCCGCCTACATGCCCTTTACGCCCAGTCATTCCGATTAACGCTCGCACCCTCCGTATTACCGCGGCTTCTGGCACGGAGTTT
+
CCCCCGGGGGGGGGGGGGGGGGGGGGGGGFGGGGCGGGGGGGGGGGGGGGFGGGGGGGGG9FGGGGGGGGFGGGGGGDGGGGGGGGGGGGGCFGGGGGGGGGDGCGGGFGGGCGGGGGGEGEFCFGGGGEGFFGGGGGGGGGGGGGFGGGGGGGGGGGFDFGGGFFGGGGGGGGFF?FFGGCDGGDGGFC8FGFGGCDDGAFFFFFF>BEFBEFFFEFFCB*:D=@FFEE3=EFFFFFFEF@F0=EFEEFFE@0;(34424<:;B0;>F10893((54642(4>BB(,<2<?:?(4903.)
@M04999:289:000000000-L3R54:1:1101:9673:8263 2:N:0:413
AGACTACTGGGGTATCTAATCCTGTTCGCTCCCCACGCTTTCGCTCCTCAGCGTCAGTGACGGCCCAGAGACCTGCCTTCGCCATCGGTGTTCTTCCCGATATCTACACATTCCACCGTTACACCGGGAATTCCAGTCTCCCCTACCGCACTCCAGTCCGCCCGTACCCTGCTCCGATCCACCGTTAAGCGATGCACTTTCACACCAGACGCGACGAACCGCCTACGTTCTCTTTACGCCCAATACATCCTGATAACGCTTGCACCCTACGTCTTACCTCCTCTGCTGGCACGTAGTTCTC
+
--6ACEGA,,,+@,@CFFCFECFFGFCF@FECDCFG:FCEGGCFGFEGGGCEEG786E,6C,6@CC76,,:CFEFCFGGG@@@?FF,,?7FFDFGEFC7,@FEFGGF<FGFGFFFCFF?@?CD=FF+++4AFC,,7CD9>D=CF+@DCG6CE,@887,@:+:1+@7@CC,,@:EF>*C9D4CD*>C**544*4***0;9?F+1+88))(6(,6)8)(0.(049,4:(((.(.64<)),(.7,(42)..4:).)..))(4:46:7)(423.48(4<2::)-((.))56,(4()-,,(4<)))
@M04999:289:000000000-L3R54:1:1101:20011:8265 2:N:0:413
ATTTGACTACTGGGGTATCTAATCCTGTTCGCTCCCCACGCTTTCGTCCATCAGCGTCAATCGGTATTTAGTAACCTGCCTTCGCAATCGGGGTTCTGTGTAATATCTATGCATTTCACCGCTACACTACACATTCCAGCTACTTCAATACTATTCAAGATTAACAGTACCAACGGCAGTTCTACAGTTAAGCTGCAGGTTTTCACCGCTGACTTATCAACCCGCCTACGGACCCTTTAAACCCAATAAATCCGGATAACGCTCGCATCCTCCGTATTACCGCGGCTGCTGGCACGGAGTT
+
CCCCCGGGGGGGGGGGGGGGGGGGGGGGGGGGGGGGGGGGGGGGGGGGGGGGGGGGGGGGGGGGGGGGGGGGGGGGGGGGGGGGGGGGGGGGGGGGGGGFGGGGGGGGGGGGGGGGGGGGGGGGGGGGGGGGGGGGGGGGGGGGGGGGGGGGGGGGGGGGGGGGGGGGGGGGGGGGFGFGGGGGGGGGGG7<FGGGGGGGFFFFFFFFFFFFFFFFFFFFFFFAFFFFFDD?BFFFFFEFFFD@F@F8EFFFFFFFFDFFFFF?FFF?>2>B<>FFFFAFFFFFFFFFFF>BF:?:7,7?2
@M04999:289:000000000-L3R54:1:1101:16172:8280 2:N:0:413
GTGACTACCAGGGTATCTAATCCTGTTTGCTCCCCACGCTTTCGCATCTCAGCGTCAGTATCTGTCCAGAAGGCCGCCTTCGCCACCGGTATTCCTCCACATCTCTACGCATTTCACCGCTACACGTGGAATTCTACCTTCCTCTACAATACTCCAGATAACCAGTTTTAAGTGCAATTCCCAGGTTGAGCCCGGGGCTTTCACACCTAACTTAATTATCCGCCTACATGCCCTTTACGCCCAGTCATTCCGATTAACGCTCGCACCCTCCGTATTACCGCGGCTGCTGGCACGGATTT
+
CCCCCGGGFFCFGGGGGGGGGGGGGGGGGGGGGGGGGEGGGGGEGGDGGGGGGGGGGGGGGGGGGGGGGGGGGGGGGGGGGGGGGGGGEGEGGGGGGGGGGGGGGGGGGGGGGGGGGGGGGGGGGGGGGGGGGGGGGGGGGGGGGGGGGGGGGGGGGGGFGGGGGGGGGGGGGGGGFGFGGGCGGGGGFGGGGGGGGGDGFFFFFFFFFFBFFF6EEFFFA?FFFDFFFFFFF=BFFF@FBF?@E@9?EEFE??;;EE@@FF1;;F>BB061?FBFFBF6714040::):<???60((4
@M04999:289:000000000-L3R54:1:1101:8511:8293 2:N:0:413
GTTAGGACTACTGGGGTATCTAATCCTGTTTGCTCCCCACGCTTTCGCATCTCAGCGTCAGTATCTGTCCAGAAGGCCGCCTTCGCCACCGGTATTCCTCCACATCTCTACGCATTTCACCGCTACACGTGGAATTCTACCTTCCTCTACAATACTCCAGATAACCAGCTTTAAGTGCAATTCCCAGGTTGAGCCCGGGGCTTTCACACCTAACTTAATTATCCGCCTACATGCCCTTTACGCCCAGTCATTCCGATTAACGCTCGCACCCTCCGTATTACCGCGGCTGCTGGCACGGAGT
+
CCCCCGGGGGGGGGGGGGGGGGGGGGGGGGGGGGGGGGGGGGGGGGGGGGGGGGGGGGGGGGGGGGGGGGGGGGGGGGGGGGGGGGDGGGGGGCGGGGGGGGGGFGGGGGGGGGGGGGGGGGGGGGGGGGGGGGGGGGGGGGGGGGGGGGGGGGGGFGGGFGGGGGGGGGGGGGGGFGFGGGGGGGGGGGGGGGGGGGGGFFFFFFFFFFFEFFFFFFFFFFEF>DFFFF9?EFFFF@FFFDFBFD<FE3?EFFF?FFFFF<FF1;>BB>BFFBFB?<FAAB?>>9;FFFF086?B?>99-
@M04999:289:000000000-L3R54:1:1101:6255:8305 2:N:0:413
GGACTACACGGGTATCTAATCCTGTTTGCTCCCCACGCTTTCGCATCTCAGCGTCAGTATCTGTCCAGAAGGCCGCCTTCGCCACCGGTATTCCTCCACATCTCTACGCATTTCACCGCTACACGTGGAATTCTACCTTCCTCTACAATACTCCAGATAACCAGTTTTAAGTGCAGTTCCCAGGTTGAGCCCGGGGCTTTCACACCTAACTTAATTATCCGCCTACATGCCCTTTACGCCCAGTCATTCCGATTAACGCTCGCACCCTCCGTATTACCGCGGCTGCTGGCACGGAGTTAGC
+
CCCCCGGGGGGGGGGGGGGGGGGGGGGGGGGGGGGGGGGGGGGGGGGGGGGGGGGGGGGGGGGGGGGGGGGGGGGGGGGGGGGGGGGGGGGGGGGGGGGGGGGGGGGGGGGGGGGGGGGGGGGGGGGGGGGGGGGGGGGGGGGGGGGGGGGGGGGGGGGGGGGGGGGGGGGGGGGGFGFGGGGGGGGGGGGGGGGGGG>DFFFFFFFFFFFFFFFFFFFFFFDDFDECEFEFFFFE40;B@F@FEFFFFFFFFFFFFD>BFFF9>F?FFFF:?:BFFFFFBBB>FFF?FF:B?;((,3))5
@M04999:289:000000000-L3R54:1:1101:25546:8309 2:N:0:413
AGACTACACGGGTATCTAATCCTGTTTGCTACCCATGCTTTCGAGCCTCAGCGTCAGTGACAGACCAGAGAGCCGCCTTCGCCACTGGTGTTCTTCCATATATCTACGCATTTCACCGCTACACATGGAGTTCCACTCTCCTCTTCTGCACTCAAGTTAAACAGTTTCCGTTGCAATTCCTCAGTTGAGCTGAGGGCTTTCACATCCCAGACTTATTTAACCGCCTGCGCTCCCTTTACGCCCAATAAATCCGGACAACGCTTGCCACCTACGTATTACCGCGGCTGCTGGCACGTAGTT
+
CCCCCGGGGGGGGGGGGGFGGGGGGGGGGGGGGGGGGGGGGGGGGGGGGGGGGGGGGGGGGGGGGGGGGGGGGGGGGGGGGGGGGGGGGGGGGGGGGGGGGGGGGGGGGGGGGGGGGGGGGGGGGGGGGGGGGGGGGGGGGGGGGGGGGGGGGGCFGGDGFGGGFGGGGGFGGGGAFGFGGGGGFGGGGGEGFGGDGGGGFFFFFFFFFF@DFFFFFFFFFF=FAFF=B99@BBDFBEFA@>@D@F;<<))6(2(,2;;BFFDF<F2<??:?0.297AF2?BF(34>?FB0608(.8?F)
@M04999:289:000000000-L3R54:1:1101:6451:8315 2:N:0:413
CTCGCGACTAGTATGTCATCTCATCCTGTCTGCTCACCATGTTGTCGCACCTCAGCGTTAGCATCTGTCTAGAACGCCGTCTCCGCTACCGTTCTTCCGCCTCACCTCTACGCACTTCACCGCTACACGTAGAACACTCCCTTCTTCTACAATCCTCCAGATAAGTAGTATTAAGTGCAGTGCCCAGGTTGACCCCGGTTCCACCACACCTTACTTAATCATCCGCCGACCTGTCTTCTCCGCGTAGTCCTTCCGAACAACGCCCGCCCCCTCATTACTGCCGCTGCTGCCGGCACGGAGC
+
@-@,,+@FE+,<@,,;,66<E,CF,;C,C6C,CCF,C6,,;,,,6;6D@+7,B6,C+6,B:,69C,99666<CE@@CG7+@B,C:C,66,86B4:EFG,,,,8,944A,??++4++5C,E,+@=4+,8@?,,+,4,@D3@D,@D,,7,7@F,@D1,33@,93,@,+,2@,,27,+2?+1+2++,,,,@,4,,,5,0730*3/++;;A6274).6+=51B*8*>4((6((6(63.)).))+/,(,(418))))-.((((((((((((3(-4>;(,).624)6(-,((,5:3,((((((((((
@M04999:289:000000000-L3R54:1:1101:13523:8320 2:N:0:413
GCGACTACTGGGGTATCTAATCCTGTTCGCTACCCATGCTTTCGAACCTCAGCGTCAGTTACAGTCCAGAGAGCCGCCTTCGCCACTGGTGTTCTTCCATATATCTACGCATTCCACCGCTACACATGGAGTTCCACTCTCCCCTTCTGCACTCAAGAAAAACAGTTTCAGCTGCACTTCCCCGGTTAAGCCGAGGGCTTTCACATCTGACTTGTTCTCCCGCCTGCGTTCGCTTTACGCCCAATAAATCCGGACAACGCTTGCCACCTACGTATTACCGCGGCTGCTGGCACGTAGTT
+
CCCCCGGGGGGCGGGGGGGGGGGGGFGGGFGGGGGGGGGGGGGGF,EFGGGCFEFGDEEF<EFGGGGGGFGGGFGDGGGGGGGGGGGGGEGGGGGGGGGGEGFCFGGGGGDGGGGGGGGGGCFGFEFCFCCFFFFGGGFGC,DGGGGGDGGGGGGFCEGEDFGGGGGGGGFFGGGGFGFGGGGG6CECCFGGGGGGDDGFFFFFF+;B6AEEEFFBEFCEF9@BF=B5;;;8@FDFFE;:7.42633)6?8((,4(366BFB<BF<?6:B?672AF24<:1(,3;112::(1488(:-<
@M04999:289:000000000-L3R54:1:1101:28336:8330 2:N:0:413
GGACTACCGGGGTATCTAATCCTGTTCGCTACCCGTGCTTTCGAACCTCAGCGTCAGTTACAGACCAGAGAGCCGCCTTCGCCACTGGTGTTCTTCCATATATCTACGCATTCCACCGCTACACATGGAGTTCCACTCTCCTCTTCTGCACTCGAGAAAAACAGTATCAGCTGCACTTCCCCGGTTAAGCCGAGGGCTTTCACAGCTGACTTGTTCTCCCGCCTGCGTTCGCTTTACGCCCAATAAATCCGGACAACGCTTGCCACCTACGTATTACCGCGGCTGCTGGCACGTAGTTAGC
+
CCCCCGGGGGGGGGGGGGGGGGGGGGGGGGGGGGCGGGGGGGGDGGGGGGGGGGGGGGGGGGGGGGGGGGGGGGGGGGGGGGGGGGGGGGGGGGGGGGGGGGGGGGGGGGGGGGGGGGGGGGGGGGGGGGGGGGGGGGGGGGGGGGGEGGGGGGGGGGGGGGGGGGGGGGGGFGGGFGFGGGGGGGDFGGG>CGGGGGGGFFFFFFFFFFFFEFFFFFF=DB@FFF9F?F@FFDFCC?FFFF:7?B<AABFFFFB??9;B?BB34??B:?B<8A:ADD:B;9BBBFFFFFBB<1::F>9AA
@M04999:289:000000000-L3R54:1:1101:23402:8358 2:N:0:413
AGTGCGACTACAAGGGTATCTAATCCTGTTCGCTACCCATGCTTTCGAACCTCAGCGTCAGTTACAGACCAGAGAGCCGCCTTCGCCACTGGTGTTCTTCCATATATCTACGCATTTCACCGCTACACATGGAGTTCCACTCTCCTCTTCTGCACTCAAGTCTCTCAGTTTCCGATGCTCTTCCTCAGTTAAGCTGAGGGCTTTCACATTCAGACTTAAAAGACCGCCTGCGCTCCCTTTACGCCCAATAAATCCGGACAACGCTTGCCACCTACGTATTACCGCGGCTGCTGGCACGT
+
CCCCCGGGGGGGGGGGGGGGGGGFFGGGGGGGGGGGGGGGGGGGGGGGGGGGGGGGGGGGGGGGGGGGGGGGGGGGGGGGGGGGGGGGGGGGGGEFGGGGGGGGGGGGGGGGGGGGGGGGGGGGGGGGGGGGGGGGGGGGGGGGGGGGGGGGGGGGGGGGCGGGGGGGGGGGGGGGFGFGGGGGGGGGGGGGGGGGGGFGEFFFFFFFFFFE7FFFFFFE>*4@:AF>@DFFFFFFFFBFFC<D9BFFFFFFEFFFFDF@FFFFF?FFFFF67(2:?BF?44<:>>1>>F?>?:4:203
@M04999:289:000000000-L3R54:1:1101:5605:8378 2:N:0:413
GGCGGACTACCAGGGTATCTAATCCCGTTCGCTCCCCATGCTTTCGCACTCCAGCGTCGGTAGGGACCCAGAGAGCTGCCTTTGCTTTTGGCGTTCCTTCGTAGATCTTAGGATTTCACCCCTACACACGAAATTCCACTCTCCTCTGTCTCACTCAAGTGAATTGGTTTCGAGAGCATTCCACCAGTTTTTGGCGACTTTCGCTTTCAACCCGATTCACCGCCTACGTGCCCTTTACGCCTCGTCATTCCGAAGAACACTTGCCCCCCCCGTCTTACTGCGGATCCTGCCACTGAGTTTT
+
CCCCC:FGFGGC@CFFC@D9FFGGFFGFFGGCCEGFFF8EFFEFCGCC@CEF8@,7BFF7F8@6,9:6@FF8<FF@FFFFGG9FF<EFGGDC:FEGGGGFFEEFE,EAFE<DFCFGAFFGG7=DFEFF776F7=EGCFDD?E?F98EF:,EDC9FGG@DEDE,DED8@DDG>CFGGFC*?+?FG,,:DAFA7;@99*;9*135*:/:?45/-(:5?=+BEA(3;?0=8@((3=;@;))(8(6(,-4:?2<24(-(((313)6)6,)1(41671((-6<)-)(,(-(.640(..(4)).)))
@M04999:289:000000000-L3R54:1:1101:23152:8388 2:N:0:413
AGACTACTAGGGTATCTAATCCCATTCGCTCCCCTAGCTTTCGTCTCTCAGTGTCGGCCCAGCAGAGTGCTTTCGCCGTTGGTGTCCTTTCCGATCTCTACGCATTTCACCGCTCCACCGGAAATTCCCTCTGCCCCTACCGTACTCCAGCTTGGTAGTTTCCACCGCCTGTCCAGGGTTGAGCCCTGGGATTTGACGGCAGACTTAAAAAGCCACCTACAGACGCTTTACGCCCAATCATTCCGGATAACGCTTGCATCCTCTGTATTACCGCGGCTGCTTGCACGGGGTTAGCCGATGC
+
CCCCCGGGGGGGGGGGGGGGGGGGGGGGGGGGGGGGGGGGGGGGGGGGGGGGGGGGGGGGGEGGGGGGGGGGGGGGGGGGGGGGGGGGGGGGGGGGGGGGGGGGGGGGGGGGGGGGGGGGGGGGGGGGGGGGGGGGGGGGGGGGGGGGGGGGGGGGGGGGGGGGGGGGGGGGGGGGFGFGDGFGGGGGGGGGGGGGGG4DEFFFFFCFEFFFFFFFDFFFFBE@BFF;D3><D>9FD@F6?EFF@>??FB?<>?::?74>??AF?A2<9A<>:09>>>>B0).4<2((((-427<:0(-1(
@M04999:289:000000000-L3R54:1:1101:26883:8426 2:N:0:413
GCGACTACCAGGGTATCTAATCCTGTTCGCTACCCATGCTTTCGAACCTCAGCGTCAGTTACAGACCAGAGAGTCGCCTTCGCCACTGGTGTTCTTCCATATATCTACGCATTCCACCGCTACACATGGAGTTCCACTCTCCTCTTCTGCACTCAAGAAAAACAGTTTCAGCTGCACTTCCCCGGTTAAGCCGAGGGCTTTCACAGCTGACTTGTTCTCCCGCCTGCGTTCGCTTTACGCCCAATAAATCCGGACAACGCTTGCCACCTACGTATTACCGCGGCTGCTGGCACGTAGTTAC
+
CCCCCGGFGGEGGGGGGGGGGGGGGGGGGGGGGGGGGGGGGGGGGGGGGGGGGGGGGGFGGGGGGGGGGGGFGGGGGGGGGGGGGGGGGGGGGGGGGGGGGGGGGGGGGGGGGGGGGGGGGGGGGGGFFGGGFFGGGGGGGGGGGGGGGGGGGGGGGGGGGEGGGGGGGGGGGGGGFGFGGGGGGGEEGCEGGEGGDDCFFAFFFFFFFFFFFFFFEFFEF>FFFD@@DFFFFFF6CED>>BFDDFFFFE1;@(7>FBF;?BFBFFF:<0(28>ABBFF?>>1101128(1:?:414,:<)
@M04999:289:000000000-L3R54:1:1101:15204:8436 2:N:0:413
GCAGACTACCCGGGTATCTAATCCTGTTTGCTCCCCACGCTTTCGCATCTCAGCGCCAGTATCTGTCCAGAAGGCCGCCTTCGCCACCGGTATTCCTCCACATCTCTACGCATTTCACCGCTACACGTGGAATTCTACCTTCCTCTACAATACTCCAGATAACCAGTTTTAAGTGCAGTTCCCAGGTTGAGCCCGGGGCTTTCACACCTAACTTAATTATCCGCCTACATGCCCTTTACGCCCAGTCATTCCGATTAACGCTCGCACCCTCCGTATTACCGCGGCTGCTGGCACGGAGTTT
+
CCCCCGGGGGDEEGGGGGGGGGGGGGGGGGGGGGGGGGGGGGGGGGGGGGGGGFGGGFGGGGGGGFGGGGGGGGGGGGGGGGGGGGGDCGGEGFBFGGGGGGGGGGGGFGGGGGGGGGGGGGGGGGGGFEGGGGGGGFCGGGGGGGGGFFGGGGGEG8AFFGGGGGGGGGGGFGFGFCAGGGGFG6FGF?67FGGGG>DGFFFFFFAA@EB=CFFFFFFFA48@2@DF;?EFE@FFFEEA<2>706;4ECEEE;63:A9:0:?B26>0<:?:B820:9<4(309((-(:?:::B<9(,4:)
@M04999:289:000000000-L3R54:1:1101:24984:8449 2:N:0:413
GGACTACACGGGTATCTAATCCTGTTTGCTCCCCACGCCTTCGCATCTCAGCGTCAGTATCTGTCCAGAAGGCCGCCTTCGCCACCGGTATTCCTCCACATCTCTACGCATTTCACCGCTACACGTGGAATTCTACCTTCCTCTACAATACTCTAGTTAACCAGTTTTAAGTGCAATTCCTAGGTTGAGCCCAGGGCTTTCACACCTAACTTAATTATCCGCCTACATGCCCTTTACGCCCGGTCATTCCGATTAACGCTCGCACCCTCCGTATTACCGCGGCTGCTGGCACGGAGTTAGC
+
CCCCCGGGGGGGGGGGGGGGGGGGGGGGGGGGGGGGGGGGGGGGGGGGGGGGGGGGGGGGGGGGGGGGGGGFGGGGGGGGGGGGGGGGGDGGGFFGGGGGGGGGGGGGGGGGGGGGGGGGGGGGGGGGGGGGGGGGGGGGGGGGGGGGGGGGGGGGGGGFF9DFFFGGGGGGGGDFFGFDFGGGGGGFGGGGGGC7CGGGAFFFFFFFFDFFFFFFFFFF4=>A)<BCEBFB@FFFFFFF>>>@:FCFEFFFFFDFCDB1;9;FB6:((4>FBFBFA2?9>03691:BF?:?69B0??)))
@M04999:289:000000000-L3R54:1:1101:27139:8469 2:N:0:413
GACTACAGGGGTATCTAATCCTGCTTGCTCCCCACGCTTTCGCATCTCAGCGTCAGTATCTGTCCAGAAGGCCGCCTTCGCCACCGGTATTCCTCCACATCTCTACGCGTTTCACCGCTACACGTGGAATTCTACCTTCCTCTACAATACTCCAGATAACCAGTTTTAAGTGCAATTCCCAGGTTGAGCCCGGGGCTTTCACACCTAACTTAATTATCCGCCTACATGCCCTTTACGCCCAGTCATTCCGATTAATGCTCGCACCCTCCGTATTACCGCGGCTGCTGCCACGGAGTTAGCC
+
CCCCCGGGFGGFCGGGGGGGFGFF8FFG<FGGGGGG>CFCFGGGCFEFGFGGFGGGFFGFGGGCFGGGGFFGGGDGGCFGG@FGFGEFEDF<EFDGBFF=FEGGCG7FCBCEFDFEFGF@FFGGECEGGGGGGGGG@EGGGGDGGF?FC,EA8DFGGAF@DDFFGGGDFDEGGGGE5CFG:6@<:DFG6F;E7EEDGGCF>FFFD6A4@=7BC6BB9FF2?=D5;3C548355;CC@F;3(6(.7CCC?@1(,4-)69AFB>079<((4,4:32A2<BF,7>>>??:)4,)-(,(44)4<2
@M04999:289:000000000-L3R54:1:1101:15231:8508 2:N:0:413
GACTACAGGGGTATCTAATCCTGTTCGCTCCCCACGCTTTCGTCCCTCAGCGTCAATCGGTATTTAGTAACCTGCCTTCGCAATCGGGGTTCTGTGTAATATCTATGCATTTCACCGCTACACTACACATTCCAGCTACTTCAATACTATTCAAGATTAACAGTATCAACGGCAGTTCTACAGTTAAGCTGCAGGTTTTCACCGCTGACTTATCAACCCGCCTACGGACCCTTTAAACCCAATCAATCCGGATAACGCTCGCATCCTCCGTATTACCGCGGCTGCTGGCACCGAGTTAGCC
+
A@CCCGDCFEGGGGFGFEFGGCFGGDEFCFGGG<@BFECFGGG7FCFGGGGEGGG><@CFFEEF,FEE9FFGGGGGGGGGGEG:BFGD@FEG,?5@FAFG<FE<FAGGGGGGGFFGGGGGGGGGGDFGGFEG9FG8EBEGFGA3=CDGD;EGAFAEF;EAFGFGGGGGGG6@EEGFFF+DDGFGGF7D9F<E?@,@DGGFFFF5?DDDCFFFEFC6>FFFEBF?=@(55>@FFFF79;DF6?D(.;?<@@0;,2@FFFF03((,3235:>?6?F2<B<91(-19B?:2(,2(,((4226)5
@M04999:289:000000000-L3R54:1:1101:5860:8546 2:N:0:413
TGATTGACTACCCGGGTATCTAATCCTGTTCGCTACCCATGCTTTCGAACCTCAGCGTCAGTTACAGACCAGAGAGCCGCCTTCGCCACTGGTGTTCTTCCATATATCTACGCATTCCACCGCTACACATGGAGTTCCACTCTCCTCTTCTGCACTCAAGACAAACAGTTTCAGCCGCACTTCCCCGGTTAAGCCGAGGGCTTTCACAGCTGACTTGTTCTCCCGCCTGCGTTCGCTTTACGCCCAATAAATCCGGACAACGCTTGCCACCTACGTATTACCGCTGCTGCTGGCACGTCGT
+
A-,A@,CFDEFGGGGGGEFFGF<CCEAEFFF7FGEGD<CCBFAFGFGFFGEGGEFFGFFCFEFFGDDFFGGGFDEGCFF>F@CFCFFEBECGD?A=FFFGGFF<@FFGGGGDEGGGGGFGGGGGGGGG<E===B>=FGDDFGADG8EGGFGFGGGEGGCFG,@=EDGGFDAFGGGGFGBGGGGC@FGDGGCF9FGGCDD4@FF4AFFFFFF@EFAF@BFEFEB=;BF1?0:?<@?>;;@AE(69(4::02665:BB0;0::B>B?<?FAFFF:76:?4?2)629041>7??:0???22(2-
@M04999:289:000000000-L3R54:1:1101:15419:8550 2:N:0:413
GGGGACTACTCGGGTATCTAATCCTGTTTGCTCCCCACGCTTTCGCATCTCAGCGTCAGTATCTGTCCAGAAGGCCGCCTTCGCCACCGGTATTCCTCCACATCTCTACGCATTTCACCACTACACGTGGAATTCTACCTTCCTCTACAATACTCCAGATAACCAGTTTTAAGTGCAATTCCCAGGTTGAGCCCGGGGCTTTCACACCTAACTTAATTATCCGCCTACATGCCCTTTACGCCCAGTCATTCCGATTAACGCTCGCACCCTCCGTATTACCGCGGCTGCTGGCACGGATTT
+
CCCCCGGGGGGGGGGGGGGGGGGGGGGGGGGGGGGGGGGGGGGGGGGGGGGGGGGGGGGGGGGGGGFGGGGGGGGGGGGGGGGGGGGGGGGGGGGGGGGGGGGGGGGGGGGGGGGGGGGGGGGGGGGGGGGGFGGGGGGGGGGGGGGGGGGGGGGGGFFFGGGGFGGGGGGGDGGGFGFGGGGGFGGGGGGGGGGGGGGGFFFFFFFFFFFFECFFCFFFFE(:=@=BBFCFFFFFFFEF<B>;26E<E<CE;(4;DCFF>??69(49418:>06?B<A9023(,33?DF0(48326(-8
@M04999:289:000000000-L3R54:1:1101:4049:8580 2:N:0:413
CTAGACTACTCGGGTATCTAATCCTGTTTGCTCCCCACGCTTTCGCATCTCAGCGTCAGTATCTGTCCAGAAGGCCGCCTTCGCCACCGGTATTCCTCCACATCTCTACGCATTTCACCGCTACACGTGGAATTCTACCTTCCTCTACAATACTCTAGTTAACCAGTTTTAAGTGCAATTCCTAGGTTGAGCCCAGGGCTTTCACACCTAACTTAATTATCCGCCTACATGCCCTTTACGCCCAGTCATTCCGATTAACGCTCGCACCCTCCGTATTACCGCGGCTGCTGGCACGGAGTT
+
CCCCCGGGGGGGGGGGGGGGGGGGGGGGGGGGGGGGGGGGGGGGGGGGGGGGGGGGGGGGGGGGGGGGGGGGGGGGGGGGGGGGGGGGGGGGGGGGGGGGGGGGGGGGGGGGGGGGGGGGGGGGGGGGGGGGFGGGGGGGGGGGFGGGGGGGGGGGGGGGGGGGGGGGGGGGGGGGFGFGGGGGGDGGGG?CGGGFGGGGFFFFFFFFFFFFFFFFFFFFFFFF===:BFFFB=EBFFFFFFF?DFFFFFE3;0;??F<;>;69B6(-(4<FB?1?FAFA(1((7>6<:2?<1)1942(.
@M04999:289:000000000-L3R54:1:1101:14861:8590 2:N:0:413
GTAGAGACTACAAGGGTATCTAATCCTGTTTGCTCCCCACGCTTTCGCATCTCAGCGTCAGTATCTGTCCAGAAGGCCGCCTTCGCCACCGGTCTTCCTCCACATCTCTACGCATTTCACCGCTACACGTGGAATTCTACCTTCCTCTACAATACTCCAGATAACCAGTTTTAAGTGCAGTTCCCAGGTTGAGCCCGGGTCTTTCACACCTAACTTAATTGTCCGCCTACATGCCCTTTACGCCCAGTCATTCCGATTAACGCTCGCACCCTCCGTATTACCGCGGCTGCTGTCACGGAGT
+
9CCCC9FGGGGFEFGGGGGGGGFFGGGGGGGGGGGGEEGGGGGGGGGGGGGGGGGGGGGGDGGGGGEGGGGFGDFADFCFGGGGGGGGGGC:=+@FGGGFGGGFGGGGGGGGG7CFGFFGGGGGDGGG@FFECCFFGGGAFGEFGGGGFFE8DDFGGGGCDGGGGGDFDGGGG8=FDFFGFGGGGGGGFG<74:C9DD53*;=;AFFFE=D@BAFF@=EF6A?E)2>@@DBE7BBBEFE6>(32331;;)7)1<@@3?(47(6062;6>F:2?B(:(4(6<)-3((-69???54)63:(3-
@M04999:289:000000000-L3R54:1:1101:9705:8672 2:N:0:413
GACTACCAGGGTATCTAATCCTGTTTGCTCCCCACGCTTTCGCATCTCAGCGTCAGTATCTGTCCAGAAGGCCGCCTTCGCCACCGGTATTCCTCCACATCTCTACGCATTTCACCGCTACGCGTGGAATTCTACCTTCCTCTACAATACTCCAGATAACCAGTTTTAAGTGCAATTCCCAGTTTGAGCCCGGGTCTTTCACACCTAACTTAATTATCCGCCTACATGCCCTTTACGCCCATTCATTCCTATTAACTCTCGCACCCTCCGTATTACCGCGTCTGCTGGCACGGATTTAGCC
+
-6BCCGGFFEDGGGGGFDGGGGFGGGGGGGGGGFGCGGGGGGGGGGGFFGGGGGGGGGGGGGGFFF<FFFDGFCCFFFGFG:FEGE+C@FGGGGGGGFFGGGGGGFDEEGGGGGGF:FFCGEECEFEDFGFGGFFFGGGGGFG=FA9EGGGGGFD8E8EFC?=EBCFEFCF:=FGGFF8FCF=CD=7881@*5**<FFGGFC9@@FAFBEF=6BA9ABA(6>@(>(90;=>EDFCC1?25((/<??EEE))97??C)4?=(;0:9(8::>?<:BAAA?;>(4::DB)(4()2(-,,<)692
@M04999:289:000000000-L3R54:1:1101:19575:8678 2:N:0:413
TGACTACCCGGGTATCTAATCCTGTTTGCTACCCACGCTTTCGAGCATGAACGTCAGTGTTATCCCAGGAGGCTGCCTTCGCCATCGGTATTCCTCCACATCTCTACGCATTTCACTGCTACACGTGGAATTCTACCTCCCTCTGACACACTCTAGTTTGACAGTTTCAAATGCACGTCCCAAGTTGAGTTCGGGGATTTCACATCTGACTTATCTAACCGTCTGCGCTCGCTTTACGCCCAGTAATTCCGATTAACGCTCGCACCCTACGTATTGCCGCGGCTGCTGGCACGTAGTTAGC
+
CCCCCGFGFGGGGGGGGGGGGGGGGGFGGGGGGFGGGGGGGGGGGGGGGGGFGGGGGGGGGGGGGFGGGGGGGGGGGGGGGGGGGGGGGGGGGGGGGGGGGGGGGGGGGGGGGGGGGFGGGGGFGGGDGGGGGGGGGGGGGGGGGGGFGGGGGGGGGFFGGGGGGFFFGGFGGGGGFGFDGG6FGGGFGGGGGDGGGGGGFFFF>CFFFCCFFCFFFFFFAFFFFFFFAF@B@524C@DEFFFFCFFFE?E?@@DFF03,3:;6>4?BBFFFF<?A<A>B2;99>?>:?B<DF,1.45<A4
@M04999:289:000000000-L3R54:1:1101:5961:8692 2:N:0:413
GCTAGACTACACGGGTATCTAATCCTGTTTGCTACCCATGCTTTCGAGCCTCAGCGTCAGTGACAGACCAGAGAGCCGCCTTCGCCACTGGTGTTCTTCCATATATCTACGCATTTCACCGCTACACATGGAGTTCCACTCTCCTCTTCTGCACTCAAGTTAAACAGTTTCCGTTGCAATTCCTCAGTTGAGCTGAGGGCTTTCACATCCCAGACTTATTTAACCGCCTGCGCTCCCTTTACGCCCAATAAATCCGGACACCGCTTGCCACCTACGTATTACCGCGGCTGCTTGCACGTAT
+
CCCCCGGFFGGGGGGGGGGGGGGGGGGGGGGGGCFGGFFGGGGGFGDFEF8FCGGGGGGGFGGGGGGGGGGGGGGCGGGGGGGGGEGEGGGFG<FGGGGGGGD<FEGGGGF7FFGGGGGGGGGGEGG@FFG:=EFFFGGGGGGGGGGGGGGGCDEGGFCEFGAFGGFGGGGGGGGGEGFGGGGGGG?FFF,=DFGFCCCDCAA5FCFFEDCEBC?C@FF<FFEEBAF2>=255@DFFFFFFE@DF9?=@@34<EF9(299((6;F686BFFB0.:??7>7>AFF0,,((-3:>>B27<::)
@M04999:289:000000000-L3R54:1:1101:9826:8693 2:N:0:413
GGGTAGACTACAAGGGTATCTAATCCTGTTCGCTACCCATGCTTTCGAGCCTCAGCGTCAGTAACAGACCAGAGAGCCGCCTTCGCCACTGGTGTTCTTCCATATATCTACGCATTTCACCGCTACACATGGAGTTCCACTCTCCTCTTCTGCACTCAAGTCTCTCAGTTTCCGATGCTCTTCCTCAGTTAAGCTGAGGTCTTTCACATTCAGACTTAAAAGACCTCCTGCGCTCCCTTTACGCCCAATAAATCCGGACAACGCTTGCCACCTACGTATTACCGCGGCTGCTGGCACTTAT
+
C@CCCGFGGGFGGEGGGGGGGGGGGFGGGGGGGGGGFGGFGGGGGGFGDEEGGCFGGGGGGGGGGG<EFDGFGGCGGGCGEGGGGGEGEGEGFGGGGGGGGGGGGGGFGGGFGGGGGGGGFDEGEEFEFFF8@EGGGFGGGGGGGGGGGGG8DFGGC8?EEFGGFGFFGEFEFGGG>DFGGGGFFF,3EE:DF7C7;;6+;BFFFCCFFFF=*+3;AA>5+*))8):25>5/5==A2>EF=8/(-59(73>)9)61(21:(6(4@@F?;34;<:><:>B:<A42((,(3014)(,()(.))
@M04999:289:000000000-L3R54:1:1101:8190:8756 2:N:0:413
AGGACTACCGGGGTATCTAATCCTGTTTGCTACCCATGCTTTCGAGCCTCAGCGTCAGTGACAGACCAGAGAGCCGCCTTCGCCACTGGTGTTCTTCCATATATCTACGCATTTCACCGCTACACATGGAGTTCCACTCTCCTCTTCTGCACTCAAGTTAAACAGTTTCCGTTGCAATTCCTCAGTTGAGCTGAGGGCTTTCACACCCCAGACTTATTTAACCGCCTGCGCTCCCTTTACGCCCAATAAATCCGGACAACGCTTGCCACCTACGTATTACCGCGGCTGCTGGCACGTAGTT
+
CCCCCGGFGGGGGGGGGGGGGGGGGGGGGGGGGGGGGGGGGGGGGGGGGGGGGGGGGGGGGGGGGGGGGGGFGGGGGGGGGGGGGGGGGGGGGGGGGGGGGGGGGGGGGGGGGGGGGGGGGGGGGGGGGGGGGGGGGGGGGGGGGGGGGGGGFGGGGGGGGGGFGGFGFGGGGGGGFGFGGGGGGGGGFGGGGGGGGCDGFFFFFF@EBFABFFFFFFFCFFFBF>@D>=@@FF>BEE9F?FBF@<D3;7CEFF1?B@6<;>FFBFFBF0:0????23):)1(79;9>FFFF0.5,.4865
@M04999:289:000000000-L3R54:1:1101:26527:8767 2:N:0:413
GAGACTACCGGGGTATCTAATCCCATTTGCTCCCCTAGCTTTCGTCTCTCAGTGTCAGTGTCGGCCCAGCAGAGTGCTTTCGCCGTTGGTGTTCTTTCCGATCTCTACGCATTTCACCGCTCCACCGGAAATTCCCTCTGCCCCTACCGTACTCCAGCTTGGTAGTTTCCACCGCCTGTCCAGGGTTGAGCCCTGGGATTTGACGGCGGACTTAAAAAGCCACCTACAGACGCTTTACGCCCAATCATTCCGGATAACGCTTGCATCCTCTGTATTACCGCGGCTGCTGGCACAGAGTT
+
CCCCCGGGGGGGGGGGGGGGGGGGGGGCGGGGGGGGGGGGGGGGGGGGGGGGGGGGGGGGGGGGGGGGGGGGGGGGGGGGGGGGGGGGGGGGGGGGGGGGGGGFGFGGGGGGGGGGGGGGGGGGGGGDGGGGGGGGGGGGDFGGGGGGGGGGGGGGGGGGGGGGGGGGGGGGGGGGFGFGGGGGGGGG6CFGGCGGGGCFFF6FEBDFFFFFEFFCEFFFFFFFF@EE34<BBBFF<DFE>FFFFBFBAAA:60:?BFBBB?:?FBFFFFA06<ABFB><919((414)(-.54<?.)6
@M04999:289:000000000-L3R54:1:1101:14812:8768 2:N:0:413
AGACCACCCGGGTATCTAATCCTGTTTGCTCCCCACGCTTTCGCATCTCAGCGTCAGTATCTGTCCAGAAGGCCGCCTTCGCCACCGGTATTCCTCCACATCTCTACGCATTTCACCGCTACACGTGGAATTCTACCTTCCTCTACAATACTCCAGATAACCAGTTTTAAGTGCAATTCCCAGGTTGAGCCCGGGGCTTTCACACCTAACTTAATTATCCGCCTACATGCCCTTTACGCCCAGTCATTCCGATTAACGCTCGCACCCTCCGTATTACCTCGGCTGCTGGCACGGAGTTAGC
+
CCCCCGGGGGGGGGGGGGGGGGGGGGGGGGGGGGGGGGGGGGEGGGGGGGGGGGGGGGGGGGGGGGGGGGGGGGGGGGGGGGGGGGGGGGGGGGGGGGGGGGGGGGGGGGGGGGGGGEGGGGGGGGGGGGGGGGGGGGGGGGGGGGGGGGGGFGFGGGFGGGGGGGGGGGGGCGGGFGFGGGDGGGGGGGGGGD5CGGGGFFFFFFFF=BFFEFFFFFFFBFFFFFFC7;EFFFFFF?DFF@<EFAEFCFFF;@FFF:6:B17;FB:(3<9?:0:<AF2A?B:<>:?:7612:393?:B44
@M04999:289:000000000-L3R54:1:1101:21168:8779 2:N:0:413
GACTACTAGGGTATCTAATCCCGTTCGCTCCCCATGCTTTCGCACTCCAGCGTCGGTAGGGACCCAGAGAGCTGCCTTCGCTTTTGGCGTTCCTTCGTAGATTTTAGGATTTCACCCCTACACACGAAATTCCACTCTCCTCTGTCTCACTCAAGTGAATTGGTTTCGAGAGCATTCCACCAGTTTTTGGCGACTTTCGCTTTCAACCCGATTCACCGCCTACGTGCCCTTTACGCCTAGTCATTCCGAAGAACACTTGCCCCCCCCGTCTTACCGCGTCTGCTGGCACGGAGTTAGCCGG
+
CCCCCGGGGGGGGGGGGGGGGGGGGGGGGGGGGGGGGGGGGGGGGGGGGGGGGGGGGGGGGGGGGGDFGGEEGFGGGGGCFGGGFFGGGGGGGGGGGGDGFGGGFGGGFGGGGGGGGGGGGGGGGEGFCGGGGGGGGGGGGGGGGGGGGGGGGFGGGGGGGGGGGGGG6DFEGGGGFGAGGGFFGGGG6?FCCEEGGGGGFFFFFFFFAF=@@FFFFFFFFFF0@@F?DFFFCC009@@F<EEEEFFF(,48?B?FFF627??099B9281:BF??9B19?(:A:0:(8:>613:B4A?>1
@M04999:289:000000000-L3R54:1:1101:13501:8780 2:N:0:413
GACTACACGGGTATCTAATCCTGTTTGCTCCCCACGCTTTCGCATCTCAGCGTCAGTATCTGTCCAGAAGGCCGCCTTCGCCACCGGTATTCCTCCACATCTCTACGCATTTCACCGCTACACGTGGAATTCTACCTTCCTCTACAATACTCCAGATAACCAGTTTTAAGTGCAGTTCCCAGGTTGAGCCCGGGGCTTTCACACCTAACTTAATTATCCGCCTACATGCCCTTTACGCCCAGTCATTCCGATTAACGCTCGCACCCTCCGTATTACCGCGCCTGCTCGCACGGTGTTAGCC
+
CCCCCGGGGGGGGGGGGGGGGGGGGGGGGGGGGGGGGGGGGGGGGGGGGFGGGGGGGGGGGGGGGGGGGGGGFGGGGGGGGGGGGGGGGGGFGGGGGGGGGGGGGGGGGGGGGGGGEGGDFGGGGGGGGGGGGGGGGGGGGGGAFG?FFGGGGFGDEFFGGFCFGGGGFGGGGGGGFGFGGG6CFFFFGFGGECEDGGGGFFFFFFFFFECEAFFFFF=@FDF?B2C4==;;8EEE0?FF?1@@3?EFE@;@6DEF022,(24>><BFF>F<B0:B4(2((,((..)-7(410((-14<20
@M04999:289:000000000-L3R54:1:1101:19713:8793 2:N:0:413
CGACTACACGGGTATCTAATCCTGTTTGCTCCCCACGCTTTCGCATCTCAGCGTCAGTATCTGTCCAGAAGGCCGCCTTCGCCACCGGTATTCCTCCACATCTCTACGCATTTCACCGCTACACGTGGAATTCTACCTTCCTCTACAATACTCTAGTTAACCAGTTTTAAGTGCAATTCCTAGGTTGAGCCCAGGGCTTTCACACCTAACTTAATTATCCGCCTACATGCCCTTTACGCCCAGTCATTCCGATTAACGCTCGCACCCTCCGTATTACCGCGGCTGCTGGCACGGAGTTAGC
+
CCCCCGGGGDGGGGGGGGGGGGGGGGGGGGGGGGGGGGGGGGGGGGGGGGGGGGGGGGGGGGGGGGGGGGGGGGGGGGGGGDGGGGGFGDGGGGGGGGGGGGGGGGGGGGGGGGGGGGGGGGGGGGGGGGGGGGGGGGGGGGGGGGGFFGGGGGGGGGGGGGGGGGGGGGGGGGGGFGFGGFGGGGECFCGGGF6DGGFGFFFFFFFFEFFFFCFFFFFFFFFF=DEECFFDFFF=EFFDFFF4@A<EFFEDFD?EF668@@BBFF?6??>F:BFAA>19>>B>(4:2:::F?>0(-46<9
@M04999:289:000000000-L3R54:1:1101:11051:8806 2:N:0:413
TGAGTGACTACACGGGTATCTAATCCTGTTTGCTCCCCACGCTTTCGCATCCCAGCGTCAGTATCTGTCCAGAAGGCCGCCTTCGCCACCGGTCTTCCTCCACATCTCTACGCATTTCACCGCTACACGTGGAATTCTACCTTCCTCTACAATACTCTAGTTAACCAGTTTTAAGTGCAATTCCCAGGTTGAGCCCAGGGCTTTCACACCTAACTTAATTATCCGCCTACATGCCCTTTACGCCCAGTCATTCCGATTAACGCTCGCACCCTCCGTATTACCGCGGCTGCTGGCACGGAGT
+
CCCCCGGGGGFGGGGGGGGGGGGGGGGGGGGGGGGGGGGGGGGGGGCGGGGGGGFGGGGGGGFGGGGGGGG@FGGGGGGGGGGGGGGGEFFGG7FFFGGGGGGGGGGGGGGGGGGGGGGGGGGGGGGGGGGFGGGGGGDFGGGGGGGGGGGGGGGGGGDFGGGGGGGGGGGGGFDGFGFGGG7F9FCEGGC67F7CFCFD>FFFFFFFFFFBBFFF:8BE>CE4)6@>=DFFEF5B=B=AC2;@9(2=EEECC?E6?DFFE;FFF036>6???:08(8:9><197>9;>?F)4035(-034
@M04999:289:000000000-L3R54:1:1101:17526:8814 2:N:0:413
TCGAGGACTACTACCGTATCTAACCCTGTTCGCTCCCCATGCTTTCGAACCTCAGCGCCAGTTCCAGCCCACAGCCCCGCCTCCCCCTCTGGTGCCCTTCCATCTCTCTACACATTCTACCCCTACACATCGAGCCCCACCCTCCTCCTTTCCACCCAAGACAAACAGTTTCAGCTGCACTTCCCCGGTTTAGCCGCAGTTTTTCACAGTTAACTCGTTCTCCCGCCCGCGTTCGCTATACGCCCAATACCTCCGCACCACGCTTCCCACCTACCTATTCCCTCTTCTGCTGTCACGTATT
+
A-AC,@+66,CF,,,@FD@E,6,-,,CE6;C,@F<@F:,C,C,,<,B,,,@,66,C++8@:,C,,,C,D,:,,,,,8,+@+B,:,B++4B,A<<,,:EFAF,E,A?,A,,9,9,AA?,:=:,AD+=E=,E,+,++44+@C++1+6@=,=,@,@=93B6=,==D,D88,,@;:,,5<*=*0=+2CF?E*4@*@<EC;**3*+49);=B8;*/*1++00))(?EE/((.((67:><((--,*-,((((((.)).3(((-4(((((-4(41<<:?00()6)-).4-8()-).548.2-:13(.(
@M04999:289:000000000-L3R54:1:1101:28172:8814 2:N:0:413
TTCGACTACCCGGGTATCTAATACTGTTTGCTCCCCACGCTTTCGCATCTCAGCGTCAGTATCTGTCCAGAAGGCCGCCTTCGCCACCGGTATTCCTCCACATCTCTACGCATTTCACCGCTACACGTGGAATTCTACCTTCCTCTACAATACTCCAGATAACCAGTTTTAAGTGCAGTTCCCAGGTTGAGCCCGGGGCTTTCACACCTAACTTAATTATCCGCCTACATGCCCTTTACGCCCAGCCATTCCGATGAACGCTCTCACCATCCGTATTACCGCGGCTCCTGTGACGGCGTTT
+
<CB8@FFGGGGEFGCDG,FEEF<C@6FCFCF9EECFFGB7::F<:F@@FFFGGGGGFD@C@FGGFEFEE8F@FC8B>CFFBEGGEGGGD@FCGFDFFDFFGGF8AFGDDF7+6@FEFGC8CE7CGGGEE>C:EEFF9DFCFEF@EF893,EEGCGFF883=DD,>=69CFF8,@?FFC?FCFGGF+,<,,@6CGEGG*C*9A43B9A*4>EDEF8+<>F5B45==D2347C@;@E143;8;9>,8((3;4?).,:(<)6(:?B())6:)-3(,-,34:6<87>(34(-,3))).(3(,22(
@M04999:289:000000000-L3R54:1:1101:22136:8837 2:N:0:413
AGACTACCGGGGTATCTAATCCTGTTCGCTCCCCACGCTTTCGTCCATCAGCGTCAATCGGTATTTAGTAACCTGCCTTCGCAATCGGGGTTCTGTGTAATATCTATGCATTTCACCGCTACACTACACATTCCAGCTACTTCAATACTATTCAAGATTAACAGTATCAACGGCAGTTCTACAGTTAAGCTGCAGGTTTTCACCGCTGACTTATCAACCCGCCTACGGACCCTTTAAACCCAATAAATCCGGATAACGCTCGCATCCTCCGTATTACCTCGGCTGCTGGCACGGAGTTAGC
+
-A@@CFGCCF@EGGGGGGGE,CFGECEEDGGEFGFEFG:FGFFGGGGDG9EFEEGC@6@FEGGG<FF9FFFFGGGGF<FG?FBCGGFCGG:+BFGBF@@BFE<FFCFFFCFFFGGFFCGGEEFFFEGFFG<FGGG9EGGGGFGGGDFFGFFDGGGG9E=AFDFGGGGGGGG>>C+@CCAFGFFFGFECFCCEG?69**+0BFFF55?94BBCEFF>EFAA69=@FB>2(:@F833>C.747;?;E;CEC;6@18@A@?9?07>B1(5)3:>,3:(6AB97128:100.,4222((4819<)
@M04999:289:000000000-L3R54:1:1101:28785:8838 2:N:0:413
GTTTTGACTACCAGGGTATCTAATCCTGTTCGCTCCCCACGCTTTCGTCCATCAGCGTCAATCGGTATTTAGTAACCTGCCTTCGCAATCGGGGTTCTGTGTAATATCTATGCATTTCACCGCTACACTACACATTCCAGCTACTTCAATACTATTCAAGATTAACAGTATCAACGGCAGTTCTACAGTTAAGCTGCAGGTTTTCACCGCTGACTTATCAACCCGCCTACGGACCCTTTAAACCCAATAAATCCGGATAACTCTCGCATCCTCCGTATTACCGCGGCTGCTGGCACGGAGT
+
CC@BC<FGGGFCEFECFFFDGFCFFGGECCFGGCF:F@D:C@FEFGGF@CFEGFCGF:FFCG9FCF@C@6EFGGGAFG<=FCFG@EF@,:D7+@@FFFG<FFG9F<FG9<FDACGGDGFGCEGGGGFFCFFGCGGGGGGGGGGGGFGGF;FGGFGC;E=,@@3@;=DAEDEFCAFCBD5C?DF8,=AFDGFGGGGG??;7AF7FFAFBAA=>5>F6>E8E9):@=>>=@BDD=(59:(6@)9<31;?@3=6)1;12;((;@)/./6;9FF?<209??23>A<?>(17;>02.(1:<FF(4-
@M04999:289:000000000-L3R54:1:1101:18321:8897 2:N:0:413
TTTCCGACTACACGGGTATCTAATCCTGTTCGCTCCCCACGCTTTCGTCCATCAGCGTCAATCGGTATTTGGTAACCTGCCTTCGCAATCGGGGTTCTGTGTAATATCTATGCATTTCACCGCTACACTACACATTCCAGCTACTTCAATACTATTCAAGATTAACAGTATCAACGGCAGTTCTACAGTTAAGCTGCAGGTTTTCACCGCTGACTTATCAACCCGCCTACGGACCCTTTAAACCCAATAAATCCGGATAACGCTCGCATCCTCCGTATTACCGCGGCTGCTGGCACGGAGT
+
CCCCCGGGGGGGGGGGGGGGGGGGGGGGGGGGGGGGGGGGGGGGGGGGGGGGGGGGGGGGGGGFGGGGGGEFGFGGGGGGGGGGGGEGGGGGGGGGGGGGGGGGGGGGGGGGGGGGGGGGGEGGGGGGGGGGGGGGGFGGGGGGGGGGGFGGGGGGGGGGGGGGGGGGGGGGGGGGDGFGGGGGFGGGGGGGGGGGGGGGFFFFFFFFFAF>=FFFFFF4FBB?B>FFFF99@FFFFFFFFEEFFF8@334CEFFB(4?FBBBB69>B:9:<A?FBFBBB<<B0>00;>FFDB<BFF1698
@M04999:289:000000000-L3R54:1:1101:17945:8916 2:N:0:413
GACTACAGGGGTATCTAATCCTGTTCGCTACCCATGCTTTCGAACCTCAGCGTCAGTTACCGACCAGAGAGCCTCCTTCGCCACTGGTGTTCTTCCATATATCTACGCATTCCACCGCTACACCTGGAGTTCCACTCTCCTCTTCTGCACTCCAGAAAAACAGTTTCAGCTGCACTTCCCCGGTTTAGCCGAGGGCTTTCACAGCTGACTTGTTACCCCGCCTTCGTTCGCTTTTCGCCCTATAATCCCGTAAACCCCTTCCCCCCACCTATTTCCCCCCGCTCTGTCTCCTACTTATCCC
+
--@,8,;@@FG,,6C,6C@<F@AFE<FC6BFGGEE8@,CF@:D,,CD<,@A:C7:F6CEG,B,6C:@@@,C7F,AF,EA,CFC7<FFE,:F,55?F,AAF99FE@F,CFCF,FAFE@F+4C9=,9,A<8?EBF;F,>DGG84@DF;AFD8D,,@8,,33,==,EDF,@3=DG8?+6DDD+=+=CE+<397+**@CC5@FFFF++;A@*)17*/3++8;56)8/(*(6,2,,(:=)/(/6A(6=3?)..)31((().4((.(4(((-((,.(4))).)(((-(((,))-).)),))-))--,
@M04999:289:000000000-L3R54:1:1101:7451:8931 2:N:0:413
GGACTACCGGGTATCTAATCCTGTTTGCTCCCCATGCTTTCGCACCTCAGCGTCAGTATTAGGCCAGAAGGCTGCCTTCGCCATCGGTATTCCTCCAGATCTCTACGCATTTCACCGCTACACCTGGAATTCTACCTTCCTCTCCTATACTCTAGCTAACCAGTATCGTATGCAATTCCCAAGTTGAGCTCGGGGATTTCACATCCGACTTAATTAGCCGCCTACGCGCGCTTTACGCCCAGTAATTCCGATTAACGCTTGCACCCTCTGTATTACCGCGGCTGCTGGCACAGAGTTAGCC
+
CCCCCGGGGGGGGGGGGGGGGGGGGGGGGGGGEGGGGGGGGGGGGGGGGGGGGGGGGGGGGGGGGGGGFGGGGGGGGGGGGGGGGGGGGGGGGGGGGGGGGGGGGGGGGDGGGGGGGGGGGGGGGFFGGGGGGGGGGGGGGGGGGGGGGGGGGGGGGGGGGGGGGGGGGGGGGGGGFGFGGGGGGGGGGFGGGEDGGGGGAFFFFFFFFFFFFFFFBFFFFFFDFF>@BBFF?FFFFFBFFFE<CEFEEFFFFFFFF9:<<:<?FFFF?FF):<ABA<BB>>>B:))3113175:A<A<A>
@M04999:289:000000000-L3R54:1:1101:6791:8956 2:N:0:413
TTCACTACTTGGGTATCTTATCCTCTTTGCTCCCCACGCTTTCGTGCATGATCGTCGTTCTTGACCCCCCGGCCTCCCTTCGCCATCTCTGTTGCTCTTCATCTCTATGCCTTTCCCTTCTACACTTTGTATTCTCCTCCTCTCTTCCCTCCTCCATCCTTTCCGTCTCCCCACCACTTCTCTATTCTATATAGTCGATATCACCACCGACTTACCAACTACCCTGCCTACGCCTTTCCACCCCTGATTACACTCCACGCTTACCCCCTCCTACTTACACACGCTCCTACTACGTCTATCC
+
68,,66;CE,;,,BF6<E,6C6,-,6CFAEAAE@B,+7+6B<E:6,7,E,,,<,C,+6@6C9,,,;C,6++++88,,8,9,,8B7,B,,,,<:,59,,,,:C,,9@,,9C,EF<9A,59E9,,,,,,,99,,9=E,9,,,,99,2@,,6,,+6188,=,3,,39++1,,,,+,6+,:0<D+++,,8,,,,,,,,,+++3+:+++;**3))18:9A*1**)*00/.-)7**(-((0(***+*0(((((7))))).(,)(((,(()((,,,((,),)))..)),-(((-()))).((.(()).
@M04999:289:000000000-L3R54:1:1101:24947:9044 2:N:0:413
GACTACTGGGGTATCTAATCCTGTTTGCTCCCCACGCTTTCGCATCTCAGCGTCAGTATCTGTCCAGAAGGCCGCCTTCGCCACCGGTATTCCTCCACATCTCTACGCATTTCACCGCTACACGTGGAATTCTACCTTCCTCTACAATACTCCAGATAACCAGTTTTAAGTGCAATTCCCAGGTTGAGCCCGGGGCTTTCACACCTAACTTAATTATCCGCCTACATGCCCTTTACGCCCAGTCATTCCGATTAACGCTCGCACCCTCCGTATTACCGCGGCTGCTGGCACGGAGTTAGCC
+
CCCCCGGFGGGGGGGGGGGGGGGGGGGGGGGGGGGGGGGGGGGGGGGGGGGGGGGGGGGGGGGGGGGGGGGGGGGGGGGGGGGGGGGGGGGGGGGGGGGGGGGGGGGGGGGGGGGGGGGGGGGGGGGGGGGGGGGGGGGGGGGGGGGGGGGGGGGGGGGGGGGGGGGGGGGGGGGGF9DFGG6?FGGGGGGEEGGGGGGGFFFFFFFFFFFFFFFFFFFFFFFFFFFFFFFEFEECFDFFF@FFFFFEFF;?DDFFFB@?09>>F:?FFFF???BFF<F919>BF?B:FBFF06(::A>B:
@M04999:289:000000000-L3R54:1:1101:13680:9076 2:N:0:413
GACTACTGGGGTATCTAATCCTGTTCGCTCCCCATGCTTTCGAACCTCAGCGTCAGTTACAGACCAGAGAGCCGCCTTCGCCACTGGTGTTCTTCCATATATCTACGCATTCCACCGCTACACATGGAGTTCCACTCTCCTCTTCTGCACTCAAGAAAAACAGTTTCAGCTGCACTTCCCCGGTTAAGCCGAGGGCTTTCACAGCTGACTTGTTCTCCCGCCTGCGTTCGCTTTACGCCCAATAAATCCGGACAACGCTTGCCACCTACGTATTACCGCGGCTGCTGGCACGTAGTTAGCC
+
CCCCCGGGGGGGGGGGGGGGGGGGGGGGGAFGGGGGGGGGGGFGGGGGGGGGGGGGGGGGGGDGGGFGGGGGGGGGGGGGGGGGGGGGGGGGGGGGGGGGGGGGGGGGGGGGGGGGGGGGGGGGGFFGGGGGGGGGGFGGGGGGGGGGGGGGGGGGGCGGGGGGGGGGGGGGGGGGFGFGGGGGGGGAFGEGGGGGFGGGFFFFFFFFFEFFFFFFEFF=DFFBB>@@DFFFFFFE;DFFD=FEFECEF6;:>F:?>BB6:?7AF?FFBFB2>B2<469>6126?FDF:?>2?0:?AA>>3
@M04999:289:000000000-L3R54:1:1101:25823:9147 2:N:0:413
GACTACCTGGGTATCTAATCCTGTTTGCTCCCCACGCTTTCGCATCTCAGCGTCAGTATCTGTCCAGAAGGCCGCCTTCGCCACCGGTATTCCTCCACATCTCTACGCATTTCACCGCTACACGTGGAATTCTACCTTCCTCTACAATACTCCAGATAACCAGTTTTAAGTGCAGTTCCCAGGTTGAGCCCGGGGCTTTCACACCTAACTTAATTATCCGCCTACATGCCCTTTACGCCCAGTCATTCCGATTAACGCTCGCACCCTCCGTATTACCGCGGCTGCTGGCACGGCGTTAGCC
+
C@CCCGG,C@6C9CDEGGGGCEFEE@FE9FGDCGGEGCFFFEGDCC9EEGECFGG@E9FGFFGGGGGAEFEGGGGGGEGGGGDCFG@CGF9FFEFGGGF8F,CEFGFCF:FFGCGFGGDGGGGFF<?FEEEFFGGGD>FGFDDFG=9AEGDFGG,,6EFGF,D3,9CFGGAFFD?9?D+A8DDDDFFG8EFE6@EGGFCFFFFFEFAF4189EFFFFFFF>@D>BEC?3)8==788;(3):,=EFC3?E10(6?36;0229>BFFF(4<>30(.59><9((372<)5:(32:6(-498?24
@M04999:289:000000000-L3R54:1:1101:8203:9168 2:N:0:413
GGAGACTACCGGGGTATCTAATCCTGTCCGCTACCCATGCTTTCGAACCTCAGCGTCAGTTACAGACCAGAGAGCCGCCTTCGCCACTGGTGTTCTTCCATATATCTACGCATTCCACCGCTACACATGGAGTTCCACTCTCCTCTTCTGCACTCAAGAAAAACAGTTTCAGCTGCACTTCCCCGGTTAAGCCGAGGGCTTTCACAGCTGACTTGTTCTCCCGCCTGCGTTCGCTTTACGCCCAATAAATCCGGACAACGCTTGCCACCTCAGTATTACCGCGGCTCCTGGCACGTAGTAT
+
CCCCCGGGGFGGGDGGGGFGGA@FCDFCGGDDFGGGGCF8FFFGEFFG>FGGGFGEDEG@CEFCF<FGFGGFFFGGCD@FCGGGGCC<FFGFGGGGCFFGGGGGADFGGGGCEEGGGGGGGGGGGGD<F,=E=DFDFDGGAG=A=@=9D9FGE8?@DF8=@FCED?DCF,EG8=DFF8@6:;;EE6CEGFAFGGCGGDDGAFFB@F=F65B58:=88++99>>>F;<?>?DFD;D<@CFE@@02,.3<B4A?(769>1:(-8:<B:<?6:2(2:)625<-(,((-((,5?00()(,(.8.)
@M04999:289:000000000-L3R54:1:1101:20116:9212 2:N:0:413
TACGACTACCGGGGTATCTAATCCTGTTCGCTACCCATGCTTTCGAGCCTCAGCGTCAGTAACAGACCAGAGAGCCGCCTTCGCCACTGGTGTTCTTCCATATATCTACGCATTTCACCGCTACACATGGAGTTCCACTCTCCTCTTCTGCACTCAAGTCTCTCAGTTTCCGATGCTCTTCCTCAGTTAAGCTGAGGGCTTTCACATTCAGACTTAAAAGACCGCCTGCGCTCCCTTTACGCCCAATAAATCCGGACAACGCTTGCCACCTACGTATTACCGCGGCTGCTGGCACGTAGTT
+
CCCCCGGGGGGGDGGGGGGGGGGGGGGGGGGGGGGGGGGGGGGGGGGGGGGGGGGGGGGGGGGGGGGGGGGGGGGGGGGGGGGGGGGGGGGGGGGGGGGGGGGGFGGGGGGGGGGGGGGGGGGGGGGGGGGGGGGGGGGGGGGGGGGGGGGGGGGGGGGGGGGGGGGDGGGGGGGGFGFGGGGGFGGGGGGGGGCFGGGGFFFFFFFFFFFFFFFFFFFFFFFFFFFFF>BFFF6@F@CFFFFFF?@8ECEFFBFFFBFF00:????<3:??F:BDABA2>?04161>B0)5<7)8872?<
@M04999:289:000000000-L3R54:1:1101:24130:9228 2:N:0:413
TTATGACTACAAGGGTATCTAATCCTGTTTGCTCCCCACGCTTTCGCATCTCAGCGTCAGTATCTGTCCAGAAGGCCGCCTTCGCCACCGGTATTCCTCCACATCTCTACGCATTTCACCGCTACACGTGGAATTCTACCTTCCTCTACAATACTCCAGATAACCAGTTTTAAGTGCAGTTCCCAGGTTGAGCCCGGGGCTTTCACACCTAACTTAATTATCCGCCTACATGCCCTTTACGCCCAGTCATTCCGATTAACGCTCGCACCCTCCGTATTACCGCGGCTGCTGGCACGGAGTT
+
CCCCCGGGGGGGGGGGGGGGGGGGGGGGGGGGGGGGGGGGGGGGGGGGGGGGGGGGGGGGGGGGGGGGGGGGGGGGGGGGGGGGGGGGGGGGGGGGGGGGGGGGGGGGGGGDDGGGFGGGGGGGGGGGGGGGGGGGGGGGGGGGGGGGGGFGGGGGGGGGGGGGGGGGGGGGGFGGFGBGGGGGGGGGGGGGGGGGGGDGBFFFFFFFFFFFFFFFEAFFFFFFFFF@FFFFFFFF@FFFDFFFDFFFFFFFFE@FFFFEFFFF>>9>>FFFFFF?BFAAFBF>B;>>?F?(4()4((4:4
@M04999:289:000000000-L3R54:1:1101:6718:9232 2:N:0:413
TCTGACTACAGGGGTATCTAATCCTGTTTGCTCCCCACGCTTTCGCATCTCAGCGTCAGTATCTGTCCAGAAGGCCGCCTTCGCCACCGGTATTCCTCCACATCTCTACGCATTTCACCGCTACACGTGGAATTCTACCTTCCTCTACAATACTCTAGTTAACCAGTTTTAAGTGCAATTCCTAGGTTGAGCCCAGGGCTTTCACACCTAACTTAATTATCCGCCTACATGCCCTTTACGCCCAGTCATTCCGATTAACGCTCGCACCCTCCGTATTACCGCGGCTGCTGGCACGGAGTTT
+
CCCCCGGGGGGGGGGGGGGGGGGGGGGGGGGGGGGGGGGGGGGGGGGGGGGGGGGGGGGGGGGGGGGGGGGGGGGGGGGGGGGGGGGGGGGGFGGGGGGGGGGGGGGGGGGBGGAGGGFGGGDEGGGGFGDFGGGGGGGGFGGAFGGGGGGGFFGGGGGGGGGGGDGGGGGGGGGGFGFGGGGGGGGGGGGGGGGGGGGGFFFFFFFBDFFFFFFFFFF?FEFFFFFBFEFF@@EFE=EFFF>=?EFFFFFF8@D@?FEDFFFFBFBBF?:?;??F?FFF:>>F>BF:>>?:B>:((4,4)
@M04999:289:000000000-L3R54:1:1101:28932:9296 2:N:0:413
TGACTACACGGGTATCTAATCCTGTTTGCTCCCCACGCTTTCGCATCTCAGCGTCAGTATCTGTCCAGAAGGCCGCCTTCGCCACCGGTATTCCTCCACATCTCTACGCATTTCACCGCTACACGTGGAATTCTACCTTCCTCTACAATACTCCAGATAACCAGTTTTAAGTGCAGTTCCCAGGTTGAGCCCGGGGCTTTCACACCTAACTTAATTATCCGCCTACATGCCCTTTACGCCCAGTCATTCCGATTAACGCTCGCACCCTCCGTATTACCGCGGCTGCTGGCACGTAGTTAGC
+
CCCCCGGGGGGGGGGGGGGGGGGGGGGGGGGGGGGGGGGGGGGGGEGGGGGGGGGGGGGGGGGGGGGGGGGGGGGGGGGGGGGGGGGGCGGDBFGGGGGGGGGGGGG7FGGGGGGGGGGGGGGGGGGGGGGGGGGGGGGGGGGGGGGGGGGGGFGFGGGGGGGGGGGGGDEFGGGGFFFGGGFCFEGGGGGGDGGDGGGGFFFFFFFFBDFFFFFFEFFCDBFFDDFFEEFF8@FFF;;BB@FF@>EFEEF0(/2?>?>6?BFBF6??B:9BF7?AB),3;29963:52<B<(((.4:A2.
@M04999:289:000000000-L3R54:1:1101:11958:9359 2:N:0:413
GGGCGACTACTCGGGTATCTAATCCTGTTCGCTACCCATGCTTTCGAGCCTCAGCGTCAGTAACAGACCAGAGAGCCGCCTTCGCCACTGGTGTTCTTCCATATATCTACGCATTTCACCGCTACACATGGAGTTCCACTCTCCTCTTCTGCACTCAAGTCTCTCAGTTTCCGATGCTCTTCCTCATTTAAGCTGAGGGCTCTCACATTCAGACTTAAAACACCGCCTGCGCTCCCTTTACGCCCAATAAATCCGGACAACGCTTGCCACCTACGTATTACCTCTGATGCTGACACGTTGT
+
CCCCC7FEGGGGGC>FGGGGFFFCFGGFGGCGGGGGGGF8FGAGGGGC@+BF@6@FGGGEFGG<AE8F@FGFFEFGDCC+@=F<@=CE<FEFFE7FFGGGGGGGC9;5FGFDGG:<EAEF@ECBFFFF8AEG8=4EEFEFFD=FG8FDEFAFC@ADFFFFGEDD?DADDGGGC>CEE?92:C8CBA,,;23ECC??+3*3?*9A8CACCE5*;FFF*+4A*05@4)((/--656>13)4+9,,(6;68@)4<);,7(12<:16?(,44A7,((34.).8<9<4-.)))-).)).<:82((-
@M04999:289:000000000-L3R54:1:1101:12205:9392 2:N:0:413
TAGACTACAAGGGTATCTAATCCTGTTTGCTCCCCACGCTTTCGCATCTCAGCGTCAGTATCTGTCCAGAAGGCCGCCTTCGCCACCGGTATTCCTCCACATCTCTACGCATTTCACCGCTACACGTGGAATTCTACCTTCCTCTACAATACTCCAGATAACCAGTTTTAAGTGCAGTTCCCAGGTTGAGCCCGGGGCTTTCACACCTAACTTAATTATCCGCCTACATGCCCTTTACGCCCAGTCATTCCGATTAACGCTCGCACCCTCCGTATTACCGCTGCTGCTGGCACGGAGTT
+
CCCCCGGGGGGGGGGGGGGGGGGGGGGGGGGGGGGGGGGGGGGGG>FGGGGGGGEGGGGGGGGGGGGGGGGGGGGGGGGGGGGGGGGGEGGGGGGGGGGGGGGGGGGGGGGGGGGGGGGGGGGGGGGGGGGGGGGGGGGGGGGGGGGGGGGGGGFGGGGGGGGGGGGGGGGGGGGG7DFGGGGGDFFGGGGGGGG5CGGCFFFFFFFFFFFFFFFFEFCEFFBD@=FFFFFFFEFFFFFFF@;?;<AFFFEFFD;<CE;>@FF6(7><:6:9:?F:A442>049023??:?<<6>B(,4
@M04999:289:000000000-L3R54:1:1101:6138:9396 2:N:0:413
GGGACTACTGGGGTATCTAATCCTGTTTGCTCCCCATGCTTTCGCACCTCAGCGTCAGTATTAGGCCAGAAGGCTGCCTTCGCCATCGGTATTCCTCCAGATCTCTACGCATTTCACCGCTACACCTGGAATTCTACCTTCCTCTCCTATACTCTAGCTAACCAGTATCGTATGCAATTCCCAAGTTGAGCTCGGGGATTTCACATCCGACTTAATTAGCCGCCTACGCGCGCTTTACGCCCAGTAATTCCGATTAACGCTTGCACCCTCTGTATTACCGCGGCTGCTGGCACTGAGTT
+
CCCCCGGGGGGGGGGGGGGGGGGGGGGGGGGGGGGGGGGGGGGGGGGGGGGGGGGGGGGGGGGGGGGGGGGGGGGGGGGGGGGGGGGGGGDGGGGFGGGGGGGGGGGGGGGGGGGGGGGGGGGGGGGGFGGFGGGGGGGGGFGGGGGGGGGGGFGFEFGGFGGGGGDFFGGEFGGGBFFGGGGDCFGGDFFFGGGC+CDGFFCF?BAAAFFFFFFFFF9BF====2B9((5>B@6?EE;>>;(1@C?C5.7(,8::2<:024?F77???BB:AA<A<DFBFF06>128>304<(().6.
@M04999:289:000000000-L3R54:1:1101:25011:9482 2:N:0:413
GACACCGGGGTATCTAATCCTGTTTGCTCCCCACGCTTTCGCATCTCAGCGTCAGTATCTGTCCAGAAGGCCGCCTTCGCCACCGGTATTCCTCCACATCTCTACGCATTTCACCGCTACACGTGGAATTCTACCTTCCTCTCCTATACTCTAGCTAACCAGTATCGTATGCAATTCCCAAGTTGAGCTCGGGGATTTCACATCCGACTTAATTAGCCGCCTACGCGCGCTTTACGCCCAGTAATTCCGATTAACGCTTGCACCCTCTGTATTACCGCGGCTGCTGGCACAGAGTTAGCCG
+
CCCCCGGEGGGGGGGGGGGGGGGGGGGGGGGGGGGGGGGGGGGGGFGGGGGGGGGGGGGGGGGGGGGGGGGGGGGGGGGGGGGGGGGGGGGGGGGGGGGGGGGGGGGGGGGGGGGGGGGGGGGGGGGGGGGGGGGGGGGGGGGGGGGGGGGGGGGGGGGGGGGDFGGGC8CGGGGGFGFGGGGGFGGGFGEGGGGGGGCFFFFFFBDFBFFFFFFFBFDFFFFFFF09;@@?:64216>@6?FFFFFFFBFF?FA<>BF0(8<B6(2,5>)66)-96;19>F>0:4:B7)((((.)6648(
@M04999:289:000000000-L3R54:1:1101:13325:9498 2:N:0:413
GGTTAGACTACCAGGGTATCTAATCCTGTTTGCTCCCCACGCTTTCGCATCTCAGCGTCAGTATCTGTCCAGAAGGCCGCCTTCGCCACCGGTATTCCTCCACATCTCTACGCATTTCACCGCTACACGTGGAATTCTACCTTCCTCTACAATACTCCAGATAACCAGTTTTAAGTGCAATTCCCAGGTTGAGCCCGGGGCTTTCACACCTAACTTAATTATCCGCCTACATGCCCTTTACGCCCAGTCATTCCGATTAACGCTCGCACCCTCCGTATTACCGCTGCTGCTGGCACGGAGT
+
CCCC@GGGGGGGGGGGGGGGGGGGGGGGGGGGGGGGGGGGGGFGGGGGGGGGGGGGGGGGGGGGGGGGGGGGGGGGGGGGGGGGGGGGGGGGG7FGGGGGGGGFGGGGGGGGGGGGGGGGGGGGGGGGGGGGG?EFGGGGGGGGGGGGFG;ECFGFGGGGGGGFGGGGGGGGGGGGFGFGGGGGGGGFFGFG?FGGGGGGEFAFFFFFED=EEFFFFFFFF4@CDBFFF@(**7>@F@@:EFF;@?(6@EECEEFD@F?EF6>:<9>0>>0,-894(:B<<<<7(((8?FF??6:432(44
@M04999:289:000000000-L3R54:1:1101:25317:9515 2:N:0:413
TTCGACTACCCGGGTATCTAATCCTGTTTGCTCCCCACGCTTTCGCATCTCAGCGTCAGTATCTGTCCAGAAGGCCGCCTTCGCCACCGGTATTCCTCCACATCTCTACGCATTTCACCGCTACACGTGGAATTCTACCTTCCTCTACAATACTCTAGTTAACCAGTTTTAAGTGCAATTCCTAGGTTGAGCCCAGGGCTTTCACACCTAACTTAATTATCCGCCTACATGCCCTTTACGCCCAGTCATTCCGATTAACGCTCGCACCCTCCGTATTACCGCGGCTGCTGGCACGGAGTT
+
CCCCCGGGGGGGGGGGGGGGGGGGGGGGGGGGGGGGGGGGGGGGGGGGGGGGGGGGGGGGGGGGGGGGGGGGGGGGGGGGGGGGGGGGGGGGGGGGGGGGGGGGGGGGGGGGGGGGGGGCEGGGGGGGGGGGGGGGGGGGGGGGGGGGGGGGGGGGGGGGGGGGGGGGGGGGFGGGFGFGGGGGGCGFGGGGGGGGGGGGFFFFFFFDDEFFFFFFEFFEFFABFFFD9?EFFFFFECE?DF:<<E@EC???18?DFEFF>;1>BFFFFB6(7<673)6A?BB;BFF<DF7:?F?BB1?F
@M04999:289:000000000-L3R54:1:1101:11164:9559 2:N:0:413
TGTGACTACAAGGGTATCTAATCCCATTTGCTCCCCTAGCTTTCGTCTCTCAGTGTCAGTGTCGGCCCAGCAGAGTGCTTTCGCCGTTGGTGTTCTTTCCGATCTCTACGCATTTCACCGCTCCACCGGAAATTCCCTCTGCCCCTACCGTACTCCAGCTTGGTAGTTTCCACCGCCTGTCCAGGGTTGAGCCCTGGGATTTGACGGCGGACTTAAAAAGCCACCTACAGACGCTTTACGCCCAATCATTCCGGATAACGCTTGCATCCTCTGTATTACCGCGGCTGCTGGCACAGAGTT
+
CCCCCGGGGGGGGGGGGGGGGGGGGGGGGGGGGGGGGFGGGGGGGGGGGGGGGGGGGGGGGGGGGGGGGGFGGGGGGGGGGGGGGGGGGGGGGGGGGGGGGGGGGGGGGGGGGGGGGGGGGGGGGGGGGGGGGGGGGGGGGGFCFGGGGGGGGGGGGGGGGGGGGGGGGGFGGGDGFDFGGGGGCE@FGGGGGGDFGGFF>FFFFFFFFFFF6AFFFFF@A13;@DE;8;EFFFF@FFFFFFFFFFFFF9<FF9??FF7:BB?FFFF<?2<>DBF<>494?FFFB>FF>7????<B2:>D
@M04999:289:000000000-L3R54:1:1101:20689:9638 2:N:0:413
GACTACCCGGGTATCTAATCCTGTTCGCTCCCCACGCTTTCGTCCATCAGCGTCAATCGGTATTTAGTAACCTGCCTTCGCAATCGGGGTTCTGTGTAATATCTATGCATTTCACCGCTACACTACACATTCCAGCTACTTCAATACTATTCAAGGTTAACAGTATCAACGGCAGTTCTACAGTTAAGCTGCAGGTTTTCACCGCTGACTTATCAACCCGCCTACGGACCCTTTAAACCCAATAAATCCGGATAACGCTCGCATCCTCCGTATTACCGCGGCTGCTGGCACGGAGTTAGCC
+
CCCCCGGGGGGGGGGGGGGGGGGGGGGGGGGGGGGGGGGGGGGGGGGGGGGGGGGGGGGGGGGGGGGGGGGGGGGGGGGGGGGGGGGGGGGGGGGGGGGGGGGGGGGGGGGGGGGGGGGGGGGGGGGGGGGGGGGGGGGGGGGGGGGGFGGGGGGGGGGGGGGGGGGGGGD>EGGGFGFGGGGGGGGGGGGGGGGGGGGGFFFDFFFFF@FFFFFFFFFFFFFFF@FFFFFBFFFFFFFFFFFE@9CE@>FFF@EE?6;:9;>?FFFF26<:<:BF<09>>9;9<:>BB()210(47)--4
@M04999:289:000000000-L3R54:1:1101:26571:9669 2:N:0:413
GTTCAGACTACACGGGTATCTAATCCTGTTCGCTCCCCACGCTTTCGTCCATCAGCGTCAATCGGTATTTAGTAACCTGCCTTCGCAATCGGGGTTCTGTGTAATATCTATGCATTTCACCGCTACACTACACATTCCAGCTACTTCAATACTATTCAAGATTAACAGTATCAACGGCAGTTCTACAGTTAAGCTGCAGGTTTTCACCGCTGACTTATCAACCCGTCTACGGACCCTTTAAACCCAATAAATCCGGATAACGCTCGCATCCTCCGTACTACCGCGGCTCCTTGCACGGAGT
+
CCCCCFFGGCGFGGEGGGGGFECCCFFFFDG@FGGCGGGEDG7@FGGGFEGFGGCFEFGG@FGGDGFGGGGGGGGAFGFFEGGGGGE+BEGGGGCFGGGGFGG<95FCGGGGCCGFGGGGFEGGEGFGGEGFE9FFGFGGGGGGFEGGGGGGGFGFFCDDFFCGFCFGGGGGDFFCD+9?=@DGGE9CDFECFGGFDDFGFFAFFFCBAB9>2ABA6BFFF>BAB)8>>>266522B@@F<CFFF?0=;@..7@9((/2).(62:(,,612)-.-4.(,)..-20204(-()..).3(((-
@M04999:289:000000000-L3R54:1:1101:3255:9688 2:N:0:413
CGTAAGACTACTAGGGTATCTAATCCTGTTTGCTCCCCACGCTTTCGCATCTCAGCGTCAGTATCTGTCCAGAAGGCCGCCTTCGCCACCGGTATTCCTCCACATCTCTACGCATTTCACCGCTACACGTGGAATTCTACCTTCCTCTACAATACTCTAGTTAACCAGTTTTAAGTGCAATTCCTAGGTTGAGCCCAGGGCTTTCACACCTAACTTAATTATCCGCCTACATGCCCTTTACGCCCAGTCATTCCGATTAACGCTCGCACCCTCCGTATTACCGCGGCTGCTTGCACGG
+
CCCCCGGGGGGGGGGGGGGGGGFGGGGGGGGGGGGGGGGGGGGGGGGGGGGGGGGGGGGGGGGGGGGGGGGGGGGGGGGGGGGGGGGGGFGGGGGGGGGGGGGGGGGGGGG@GGGGGGGGGGGGGGGGGGDECCGGGGGGGGGFGGGGGGGFFEGGGFCFGGGGGGGGFGGGGGGGFF?FGGGGGGFGGGGFGGFGGC7C>AFFFFFFFFCBEFFFBFFFFFFF29DDFFFFC:BBFFFFFFF@F>>>EEFFFFFFFF?EF1;FFF019><:BFB(4BF9<A:BF>F>900)4,44(0
@M04999:289:000000000-L3R54:1:1101:12066:9710 2:N:0:413
TTGACTACCAGGGTATCTAATCCTGTTTGCTCCCCACGCTTTCGCATCTCAGCGTCAGTATCTGTCCAGAAGGCCGCCTTCGCCACCGGTATTCCTCCACATCTCTACGCATTTCACCGCTACACGTGGAATTCTACCTTTCTCTACAATACTCCAGATAACCAGTTTTAAGTGCAATTCCCAGGTTGAGCTCGGGGCTTTCACACCTAACTTAATTATCCGCCTACATGCCCTTTACGCCCAGTCATTCCGATTAACGCTCGCACCCTCCGTATTACCGCGGCTGCTGGCACGGAGTTAC
+
CCCCCGGFGGFGGFGGGGGGGGGGGGGGGGGGGGGGGGGGGGGGE:FGGGGGGGGGGGGGGGGGGGGGGGGAEGGGGGGGGGGGGGFGGGGGGGGGGGGGGGGFGGGGGGGGGGGGGGFGGGGGGGGGEGGGGGGGGGGFFGGGGGGGGGGGGGFGGFGGGGGGGGCDCFGGGGGGCFFDGGGGGGGGGGC9FGGGCDGGFFFAFFDAEFFFFFCFEF>?FFFFDFBEEC38BEBEFFFFF>D?4@EEEFFF;?D?CEFFFFF>>F>B?FFF:?224<>27BFF66032(314(39(8:4)
@M04999:289:000000000-L3R54:1:1101:24060:9720 2:N:0:413
GTGGACTACCGGGGTATCTAATCCTGTTTGCTCCCCATGCTTTCGCACCTCAGCGTCAGTATTAGGCCAGAAGGCTGCCTTCGCCATCGGTATTCCTCCAGATCTCTACGCATTTCACCGCTACACCTGGAATTCTACCTTCCTCTCCTATACTCTAGCTAACCAGTATCGTATGCAATTCCCAAGTTGAGCTCGGGGATTTCACATCCGACTTAATTAGCCGCCTACGCGCGCTTTATGCCCAGTAATTCCGATTAACGCTTGCACCCTCTGTATTACCGCGGCTGCTGGCACCGAGTT
+
CCCCCGGGGGGGGGGGGGGGGGGGGGGGGGGGGGGGGGGGGGGGGGGGGGGGGGGFGGGGGGGGGGGGGGGGGGGGGGGGGGEGDFGGGGGCGGGGGGGE89FFFGGGGGGGGGFFGGGGGGGGGGGGGGGGGGGGGGGGGGGFGGGGGGCFGGGGDFGGGGGGGGGGGGGGGGGGFGFGGCDGGFFGFGGGGGG6CGGGFFFFFFFACA=AFBFFEFF:F=A=BFF:@=26>FFF;FFFEEFFDECCFE)6,86??<AF((4:B<?B6(4?0)6<44>A690(417:?>067,((-(,(
@M04999:289:000000000-L3R54:1:1101:28735:9751 2:N:0:413
GACTACTAGGGTATCTAATCCTGTTTGCTCCCCACGCTTTCGCATCTCAGCGTCAGTATCTGTCCAGAAGGCCGCCTTCGCCACCGGTATTCCTCCACATCTCTACGCATTTCACCGCTACACGTGGAATTCTACCTTCCTCTACAATACTCCAGATAACCAGTTTTAAGTGCAGTTCCCAGGTTGAGCCCGGGGCTTTCACACCTAACTTAATTATCCGCCTACATGCCCTTTACGCCCAGTCATTCCGATTAACGCTCGCACCCTCCGTATTACCGCGGCTGCTGGCACGGAGTTAGCC
+
CCCCCGGGGGGGGGGGGGGGGGGGGGGGGGGGGGGGGGGGGGGGGGGGGGGGGGGGGGGGGGGGGGGGGGGGGGGGGGGGGGGGDGGG@BFBFGGGGGGGGGGGGGGGGGGGGGGGGGGGGGGGGGGGGGGGGGGGGGGGGGGGGGGGGGGGGGGGFGGGGGGGGGGGGGGFGGGGFGFGGG6FGFGGGGGGGGGGGGGGFFFFEFAFFFFFFFFFFFFAFDDFFFFFFFFFFFFF7?>FD<;@EFFFFE@FFFFFFFFFFFFF;BFFFFF<1?A<>B>9216>F?0>??BF979B0>A<4
@M04999:289:000000000-L3R54:1:1101:23250:9777 2:N:0:413
GACTACACGGGTATCTAATCCTGTTCGCTACCCATGCTTTCGAGCCTCAGCGTCAGTAACAGACCAGAGAGCCGCCTTCGCCACTGGTGTTCTTCCATATATCTACGCATTTCACCGCTACACATGGAGTTCCACTCTCCTCTTCTGCACTCAAGTCTCTCAGTTTCCGATGCTCTTCCTCAGTTAAGCTGAGGGCTTTCACATTCAGACTTAAAAGACCGCCTGCGCTCCCTTTACGCCCAATAAATCCGGACAACGCTTGCCACCTACGTATTACCTCGGCTGCTGGCACGTAGTTAGC
+
CCCCCGGFGGGGGGGGGGGGGGGGGGGGGGGGGGGGGGGGGGGGGGGGGGGGGGGGGGGGGGGGGGGGGGGGGGGGGGGGGGGGGGGGGGGGGGGGGGGGGGGGGGGGGGGGGGGGGGGGGGGGGGGGGGGGGGGGGGGGGGGGGGGGGGGGGFGGGGGGGGGGGGGGGGGGGFFGFGFGGGGGGGGGGGCFGGGGGFFGFFFFFFFCEEEFFFFFEFFBFBFFFFFFFFFFFFFEF9?FFF?@FACFFFF9D@@FD>;?:?B?<<B??FBF>A><AB)880:2133)8??)83?(-6<<2
@M04999:289:000000000-L3R54:1:1101:25722:9780 2:N:0:413
GACTACACGGGTATCTAATCCTGTTTGCTCCCCACGCTTTCGCATCTCAGCGTCAGTATCTGTCCAGAAGGCCGCCTTCGCCACCGGTATTCCTCCACATCTCTACGCATTTCACCGCTACACGTGGAATTCTACCTTCCTCTACAATACTCCAGATAACCAGTTTTAAGTGCAATTCCCAGGTTGAGCCCGGGGCTTTCACACCTAACTTAATTATCCGCCTACATGCCCTTTACGCCCAGTCATCCCGATTAACGCTCGCACCCTCCGTATTACCGCGGCTGCTGGCACGGAGTTAACC
+
<C@@CCCF7FC@@F,CDFFFF@@EEF<F<,;,B@FEEGCDGCECF+<C@6@@@FG@C<FGGFE@DFC@E<@,FFECF@EFGCFEF:FC=BBCFB?<=EF,E<E9@A=FGEGGACG9?C:CFDGG:FCCEFGGFGGA@EGC,=DFGDEFF@EGEF8EEDEG?8A,62=:2262=6=:D+?F8DGGGD63@CG>EDEGGGGGA+=FEF>F=6>;C>AAC8B9F@F93;CEB:@@18<E<@6>;053>?)730631;?E:B(49641;:21:>162:9493(-3(((4)5:?(56601:<5)).
@M04999:289:000000000-L3R54:1:1101:23547:9803 2:N:0:413
AAACAGACTACACGGGTATCTAATCCTGTTTGCTCCCCACGCTTTCGCACCTCAGCGTCAGTATCTGTCCAGAAGGCCGCCTTCGCCACCGGTATTCCTCCACATCTCTACGCATTTCACCGCTACACGTGGAATTCTACCTTCCTCTACAATACTCCAGATAACCAGTTTTAAGTGCAGTTCCCAGGTTGAGCCCGGGGCTTTCACACCTAACTTAATTATCCGCCTACATGCCCTTTACGCCCAGTCATTCCGATTAACGCTCGCACCCTCCGTATTACCGCGGCTGCTGGCACGGAGT
+
CCCCCGGGGGGGGGGGGGGGGGGGGGGGGGGGGGGGGGGGGGGGGGGGGGGGGGFGGGGGGGFGGGGGGGGGGGGGGGGGGGGGGGGGGGGGGGGGGGGGGGGGGGGGGGGGGGGGGGGGGGGGGGGGGGGGGGGGGGGGGGGGGGGGGGGFGGGGGFGGGGGGGGGGGGGGGGGGFGFGGGGGGGGF@FGGGGGGGDGGBDFF>AFFFAFFFFFFFFFFFFFFDDFDFFFFFFEFEFFFF@FB@;@FE@?EFF@1?<BBB?6?:>99>>:B?FB??FFFF66>99126??B24(,(241-
@M04999:289:000000000-L3R54:1:1101:7945:9827 2:N:0:413
TAAGACTACTGGGGTATCTAATCCTGTTCGCTACCCATGCTTTCGAACCTCAGCGTCAGTTACAGACCAGAGAGCCGCCTTCGCCACTGGTGTTCTTCCATATATCTACGCATTCCACCGCTACACATGGAGTTCCACTCTCCTCTTCTGCACTCAAGAAAAACAGTTTCAGCTGCACTTCCCCGGTTAAGCCGAGGGCTTTCACAGCTGACTTGTTCTCCCGCCTGCGTTCGCTTTACGCCCAATAAATCCGGACAACGCTTGCCACCTACGTATTACCGCGGCTGCTGGCACGTAGTT
+
CCCCCGGGGGGGGGGGGGGGGGGGGGGGGGGGGGGGGGGGGGGGGFGGGGGGGGGGGGGGGGGFGAFGGGFGGGGGGGGGGGGGGGGGGGGGGGGGGGGGGGGGGGGGGGGGGGGGGGGGGGGGGGGGGGGGGGGGGGGGGGGGGGGGGGGGGGGGGGGGGGGGGGGGGGGGGGGGFGFGGGGGGCEGGGFGGGGGGCDGFFFFFFFFFFFFFF4AAFFEAB6>BFF=22?DDF?D<FC><;9?D@@FFFFEBFFFF<?96830<BBFFFF>:<2ABFABB>9,1418:B:B08?F0(-6
@M04999:289:000000000-L3R54:1:1101:24238:9841 2:N:0:413
AGCTGACTACCGGGGTATCTAATCCCATTCGCTCCCCTAGCTTTCGTCTCTCAGTGTCGGCCCAGCAGAGTGCTTTCGCCGTTGGTGTTCTTTCCGATCTCTACGCATTTCACCGCTCCACCGGAAATTCCCTCTGCCCCTACCGTACTCCAGCTTGGTAGTTTCCACCGCCTGTCCAGGGTTGAGCCCTGGGATTTGACGGCAGACTTAAAAAGCCACCTACAGACGCTTTACGCCCAATCATTCCGGATAACGCTTGCATCCTCTGTATTACCGCGGCTGCTTGCACTGGCGTAGCCGC
+
CCCCCGGGGGGGGGGGGGGGGGGGGGGGGGGGGGGGGGGGGGGGGGGGGGGGGGGGGGGGGGGGGG8FFGGGGGFGGGGGGGGGGGGGGGGGGGGGGGGGGGGEGGGGGGGGGFGGGGGGGGGGGGGGGFGGCGFFGGGGGFGGEGGEGCFGGGGGGGFFGGGGGGGGFGGGEEDEFGFGGCCCGGGCFGGGF>FDGFGGE;?DDFFFCEEEFFFF@4FDFFFFFFF66;3;<CFDBF:F2<BD99A700146>86:?FBFF4:8>A0)6649A269129(4<)),(8?)((((--,2<9(
@M04999:289:000000000-L3R54:1:1101:12112:9858 2:N:0:413
ACCGACTACCCGGGTATCTAATCCTGTTTGCTCCCCACGCTTTCGCATCTCAGCGTCAGTATCTGTCCAGAAGGCCGCCTTCGCCACCGGTATTCCTCCACATCTCTACGCATTTCACCGCTACACGTGGAATTCTACCTTCCTCTACAATACTCCAGATAACCAGTTTTAAGTGCAGTTCCCAGGTTGAGCCCGGGGCTTTCACACCTAACTTAATTATCCGCCTACATGCCCTTTACGCCCAGTCATTCCGATTAACGCTCGCACCCTCCGTATTACCGCGGCTGCTGGCACGGAGTT
+
CCCCCGGGGGGGGGGGGGGGGGGGGGGGGGGGGGGGGGGGGGGGGGGGGGGGGGGGGGGGGGGGGGGGGGGGGGGGGGGGGGGGGGGGGGGGGGGGGGGGGGGGFGGGGGGGGGGGGGGGGGGGGGGGGGGGGGGGGGGGGGGGGGGGGGGGGGGGGGGGGGGGGGGGGGGGGGGGFGFGGGFGGGGGGGGGGGGGGGGGFFFFFFFFFEFFFFFFFFFEFFDB?DDDFFFF@@@FFFFFFBFFFEFFFFFFFFFFFFF?>?BFFFFF?FF6>::??FFFBFFB939:?::?FD:>6;?F
@M04999:289:000000000-L3R54:1:1101:18510:9896 2:N:0:413
GGACTACTAGGGTATCTAATCCTGTTCGCTCCCCACGCTTTCGTCCATCAGCGTCAATCGGTATTTAGTAACCTGCCTTCGCAATCGGGGTTCTGTGTAATATCTATGCATTTCACCGCTACACTACACATTCCAGCTACTTCAATACTATTCAAGATTAACAGTATCAACGGCAGTTCTACAGTTAAGCTGCAGGTTTTCACCGCTGACTTATTAACCCGCCTACGGACCCTTTAAACCCAATAAATCCGGATAACGCTCGCATCCTCCGTATTACCGCGGCTGCTGGCACGGAGTTAGC
+
CCCCCGGGGGGGGGGGGGGGGGGGGGGGGGGGGGGGGGGGGGGGGGGGGGGGGGGGGGGGGEFGGGGGGGGGGGGGGGGGGGGGGGGGGGGGGGGGGGGGGGGFGGGGGGGGGGGGGGGGGGGGFGGGGGGGGGGGGGGGGFFGDCGGGFFGGDGFGFGGGGGGGDGGGGGGDGGG5DFFFGGGGGGGGGGGGGGGGGGGFFFFEFFFFF@EF<FFFA>BDFFFFFFFFFFFFFFFFEFF?DF8@F>EEFFF;;<EFFF??B903>>287>:0:(4>D020(419?8B?FFF:BF;?7):4
@M04999:289:000000000-L3R54:1:1101:6962:9898 2:N:0:413
TTGACTACTCGGGTATCTAATCCTGTTTGCTACCCACGCTTTCGAGCATGAACGTCAGTGTTATCCCAGGAGGCTGCCTTCGCCATCGGTATTCCTCCACATCTCTACGCATTTCACTGCTACACGTGGAATTCTACCTCCCTCTGACACACTCTAGTTTGACAGTTTCAAATGCACGTCCCAAGTTGAGCTCGGGGATTACACATCTGACTTATCTAACCGTCTGCGCTCGCTTTACGCCCAGTAATTCCGATTAACGCTCGCACCCTACGTATTACCGCGGCTGCTGGCACGTAGTT
+
CCCCCGGGGGGGGGGGGGGGGGDFGGGGGGGGGGGGGGGGGGGGGGGGGGGGGGGGGGGGGGGGGGGGGCGGGGGGGGGGGGGGGGGGGGGGGGGGGGGGGGGGGGGGGGGGGGGGGGGGGGGGGGGGGGFGGGGGGGGGGGGGGGGGGGGGGGGGGGGGGGGGGGGFGGGGGGGGFGFGGGGGGGGGGGGGGGGGGGGGFFFFFFFFFFFFFFFFFFFBFFFFFFFFA9DFBFBFCFFB@@FFFE3CEEEFFF;<?E@FFFFBFFFFFFFFFFB?FFA0;>;>>;?FFFF7?FB:6?B
@M04999:289:000000000-L3R54:1:1101:18051:9925 2:N:0:413
GGACTACTGGGGTATCTAATCCTGTTCGCTACCCATGCTTTCGAGCCTCAGCGTCAGTAACAGACCAGAGAGCCGCCTTCGCCACTGGTGTTCTTCCATATATCTACGCATTTCACCGCTACACATGGAGTTCCACTCTCCTCTTCTGCACTCAAGTCTCTCAGTTTCCGATGCTCTTCCTCAGTTAAGCTGAGGGCTTTCACATTCAGACTTAAAAGACCGCCTGCGCTCCCTTTACGCCCAATAAATCCGGACAACGCTTGCTACCTACGTATTACCGCGGCTGCTGGCACGTAGTT
+
CCCCCGGGGGGGGGGGGGGGGGGGGGGGGGGGGGGGGGGGGGGGGGGGGGGGGGGGGGGGGGGGGGGGGGGGGGGGGGGGGGGGGGGGGGGGGGGGGGGGGGGGGFGGGG:FGGGGGGGGGGGGGGGGGGGGGGGGGGGFGGGGGGGGGGGGGGGGGGGGGGCFGGGGGGGGGGGGFGFGGFGGGGGGGGDGGGGGGGGGFFFFFFFFFEFFFFFFFFFDFFFFFFB===DFFBBEE=@E6BFFFFFCCC@F6<>@FF0(:?B?4:>0<6:?:24:))6(4909>B(2)5674((3134
@M04999:289:000000000-L3R54:1:1101:17922:9936 2:N:0:413
GGAGGACTACTAGGGTATCTAATCCTGTTTGCTCCCCACGCTTTCGCACCTCAGTGTCAGTATCAGTCCAGGTAGTCGCCTTCGCCACTGGTGTTCCTTCCTATATCTACGCATTTCACCGCTACACAGGAAATTCCACTACCCTCTACCATACTCTAGCTTGCCAGTTTTGGATGCAGTTCCCAGGTTGGGCCCGGGGATTTCACATTCAACTTAACAAACCACCTACGCGCGCTTTACGCCCAGTAATTCCGATTAACGCTTGCACCCTCTGTATTACCGCGGCTGCTGGCACAGAGTT
+
CCCCCGGGGGGGGGGGGGGGGGGGGGGGGGGGGGGGGGGGGGGGGGGGGGGGGGGGGGGGGGGGGGGGGGGGGGGGGGGGGGGGGGGGGGGGGGGGGGGGGGGGGDGGGGGGGGGGGGGGGGGGGGGGGGGGGGGGGGGGGGGGGGGGGGGGGGGGGGGGGCFGGGGGGGGGGGGGFGFGGGGGGGGGGFEGGGGGGGGGDAFFFFFAEFFFFFFFFFFFFF>DFFFEF@BFF@@B6@EFFDF627=EFFCEE84?FFBDFFFFF:>?:BF?8>>AFFFB2139B9>>F)4(4:7::>746
@M04999:289:000000000-L3R54:1:1101:4001:9953 2:N:0:413
AAGTAGACTACAAGGGTATCTAATCCTGTTCGCTACCCATGCTTTCGAACCTCAGCGTCAGTTACAGACCAGAGAGCCGCCTTCGCCACTGGTGTTCTTCCATATATCTACGCATTCCACCGCTACACATGGAGTTCCACTCTCCTCTTCTGCACTCAAGAAAAACAGTTTCAGCTGCACTTCCCCGGCTAAGCCGAGGGCTTTCACAGCTGACTTGTTCTCCCGCCTGCGTTCGCTTTACGCCCAATAAATCCGGACAACGCTTGCCACCTACGTATTACCGCGGCTGCTGGCACGTAGT
+
CCCCCGGGGGGGGGGGGGGGGGDFGGGGGGGGGGGGGGGGGGGFGGGGGGGDGGGFGGEEGEGGGGFGGGGGGG?FFGGGGDGGGGGGGGFGGGFGGGGGGGGGGFGGGGGGGGEGGGGGGEGGGGGCFGGFFFGGGGGGGGFGGGGGGGGGGGGGGGGGGGGGGGGGGGGGGGGGFFDFGDGGGGGDDGGGGGGGDD**?FAFFFFFFFE=BFF96B8@FEB>@FFFDFFFFF@FFF;CFDDFFFF(4@EFF19;?>FBB>FBFFFFFFB::?BF><><<)((-46908:0>?F??::0-
@M04999:289:000000000-L3R54:1:1101:13287:9964 2:N:0:413
AGGACTACAAGGGTATCTAATCCTGTTTGCTCACCACGCTTTCGCCTCTCAGCGTCAGTATCTGTCCAGAAGGCCGCCTTCGCCACCGGTATTCCTCCACATCTCTACGCATTTCACCGCTACACGTGGAATTCTACCTTCCTCTACAATACCCCAGATAACCAGTTTTAAGTGCAGTTCTCAGGTTGAGCCCGGGGCTTTCACACCTAACTTAATTATCCGCCTACATGCCCTTTACGCCCAGCCATTCCGATTAACGCTCGCACCCTCCTTATTACCGCGGCTGCTGGCACGGCGTT
+
CCCCCGGGGGGGGGGGGGGGGGGGGGGGGGGGG@FGGFG@FFFFG,CFFGGGGGGGGEGGGFGGFGGGGCGFGGGGGGGDGGGGGGGGDGGGGGGGGGGEFFGGEGFGFGDGDGGGFFCEEEE?FGGGGGGGFGGGGGGFG?FGGGGGFGGG==+8CFGGGGGGG=3EFGGGGGGGFGFG7=DG8ADGCCF?FEGGCDDGF5B+=AD4>:BEFF9A<CFFCFFFF?D24@)>DBFFF9?DF;<0(/7ECEFF;@17C3208BF>BF9?F?0()-66254-414;9>FF).4(,30(440
@M04999:289:000000000-L3R54:1:1101:12251:10005 2:N:0:413
GACTACTAGGGTATCTAATCCTGTTTGCTCCCCACGCTTTCGCATCTCAGCGTCAGTATCTGTCCAGAAGGCCGCCTTCGCCACCGGTATTCCTCCACATCTCTACGCATTTCACCGCTACACGTGGAATTCTACCTTCCTCTACAATACTCTAGTTAACCAGTTTTAAGTGCAATTCCTAGGTTGAGCCCAGGGCTTTCACACCTAACTTAATTATCCGCCTACATGCCCTTTACGCCCAGTCATTCCGATTAACGCTCGCACCCTCCGTATTACCGCGGCTGCGGGCACGGAGTTAGCC
+
CCCCCGGGGGGGGGGGGGGGGGGGGGGGGGGGGGGGGGGGGGGGGGGGGGGGGGGGGGGGGGGGGGGGGGGGGGGGGGGGGGGGGGGGGGGGGGGGGGGGGGGGGGGGGGGGGGGGGGGGGGGGGGGGGGGGGGGGGGGGGGGGGGGGGGGGGGGGGGGGGGGGGGGGGGGGGGGGFGFGGGFGGGGGGGGGGFGDFFFFFFFFFFFFFFFFFFFFFFFFFFFDFFFFF>DFFFEFDF@FDB=:EFFFFF?;;DFE;@<;>@@F@@??<B:27:)663992((22((490:?F09?85697
@M04999:289:000000000-L3R54:1:1101:13797:10008 2:N:0:413
GCTTAGACTACACGGGTATCTAATCCTGTTCGCTACCCATGCTTTCGAGCCTCAGCGTCAGTAACAGACCAGAGAGCCGCCTTCGCCACTGGTGTTCTTCCATATATCTACGCATTTCACCGCTACACATGGAGTTCCACTCTCCTCTTCTGCACTCAAGTCTCTCAGTTTCCGATGCTCTTCCTCAGTTAAGCTGAGGGCTTTCACATTCAGACTTAAAAGACCGCCTGCGCTCCCTTTACGCCCAATAAATCCGGACAACGCTTGCCACCTACGTATTACCGCGGCTGCTGGCACGT
+
CCCCCGGGGGGGGGGGGGGGGGGGGGGGGGGGGGGGGGGGGGGGGGGGGGGGGGGGGGGGGGGGGGGGGGGGGGGGGGGGGGGGGGGGGGGGGGGGGGGGGGGGGGGGGGGGGGGGGGGGGGGGGGGGGGGGGGGGGGGGGGGGGGGGGGGGGGGGGGGGGGGGGGFFGGGGFGGGFGFGGGGGGGFFGFFGGFGGGGG6@FFFFFFFFAEEFFFFFFF;FEDFFFFF?B=@BFFFFDF6>FF?>6<?D@F>C?179@9BFF;>B??BBFF?:BF?:7<><AFFFF0(((-4:?6<21<
@M04999:289:000000000-L3R54:1:1101:6081:10033 2:N:0:413
GACTACACGGGTATCTAATCCTGTTTGCTCCCCACGCTTTCGCATCTCAGCGTCAGTATCTGTCCAGAAGGCCGCCTTCGCCACCGGTATTCCTCCACATCTCTACGCATTTCACCGCTACACGCGGAATTCTACCTTCCTCTACAATACTCCAGATAACCAGTTTTAAGTGCAATTCCCAGGTTGAGCCCGGGGCTTTCACACCTAACTTAATTATCCGCCTACATGCCCTTTACGCCCAGTCATTCCGATTAACGCTCGCACCCTCCGTATTACCGCGGCTGCTGGCACGGAGTTAGCC
+
CCCCCGGGGGGGGGGGGGGGGGGGGGGGGGGGGGGGGGGGGGGGGGGGGGGGGGGGGGGGGGGGGGGGGGGGGGGGGGGGGGGGGGGGGGGGGGGGGGGGGGGGGGGGGGGGGGGGGGGGGGGGGGGGGGGGGGGGGGGGGGGGGGGGGGGGGGGGGGGGGGGGGGGGGGGGGGGGFGFGGGGGGGGGGGGGGGGGGGGGFFFFFFFFFFFEEFFFFFF?FFFFFFFFFEFFFFFEFFFFFFFFFFAFFF:<FFFF?FFFFFFFFF::FFF??:AA>((,-99BF:0:B:?F>>0::AAB:
@M04999:289:000000000-L3R54:1:1101:8819:10076 2:N:0:413
ACCAGACTACAGGGGTATCTAATCCTGTTCGCTACCCATGCTTTCGAACCTCAGCGTCAGTTACAGACCAGAGAGCCGCCTTCGCCACTGGTGTTCTTCCATATATCTACGCATTCCACCGCTACACATGGAGTTCCACTCTCCCCTTCTGCACTCAAGAAAAACAGTTTCAGCTGCACTTCCCCGGTTAAGCCGAGGGCTTTCACAGCTGACTTGTTCTCCCGCCTGCGTTCGCTTTACGCCCAATAAATCCGGACAACGCTTGCCACCTACGTATTACCGCGGCTGCTGGCACGTAGTT
+
CCCCCFGGGFFFFCGFGGGGGGGCGGGGGGGGGGGFAFGGGGGGGGGGG:EFEEDGFGGGFFGGGGDGEEFGGGGGF@CCCFGGGGGEGGGGGGGGGGCFFCGCGFGGGGGGEGFGGGGGGEGCGGFEGGDCEEGGGADGFGGGGEGFFGGFGCAFGGGGCFDG=FGGGGFFGGGGFGFGGGFFGGG>EGGGCFGDGGCDAFFFFFFFFFFFFFF=CAFFFFF>FFFD69;@FFFFFFC=@FFF<?;3A>><24;<>>?BBB<?BB0A7::BBFF><BBD<F6>19;>6??:?<?B8?:?.
@M04999:289:000000000-L3R54:1:1101:11113:10092 2:N:0:413
CGGACTACTCGGGTATCTAATCCTGTTCGCTACCCATGCTTTCGAGCCTCAGCGTCAGTAACAGACCAGAGAGCCGCCTTCGCCACTGGTGTTCTTCCATATATCTACGCATTTCACCGCTACACATGGAGTTCCACCCTCCTCTTCTGCACTCAAGTCTCTCAGTTTCCGATGCTCTTCCTCAGTTAAGCTGAGGGCTTTCACATTCAGACTTAAAAGACCGCCTGCGCTCCCTTTACGCCCAATAAATCCGGACAACGCTTGCCACCTACGTATTACCGCGGCTGCTGGCACGTAGTT
+
CCCCCGGGGGGGGGGGGGGGGGGGGGGGGGGGGGGGGGGGGGGGGGGGGGGGGGGGGGGGGGGGGGGGGGGGGGGGGGGGGGGGGGGGGGGGGGGGGGGGGGGGGGGGGGGGGGGGGGGGGGGGGGGDGGGGGGGGGGGGGGGGGGGGGGGGGGGGGGGGGGGGGGGGGGGGGGGGFGFGGGGGGGGGGGGGGGGGGGGGFFFFFFFFFFFFFFFFFFFDFFBFA5299@@FFFFFFFFFFFFFFFFFEFFFFF;9;@?>FFFFFFFFF??BFFFFFFFA?9B9>F;FFF?BB??<<6<F
@M04999:289:000000000-L3R54:1:1101:11798:10115 2:N:0:413
GGACTACAGGGGTATCTAATCCTGTTTGCTCCCCACGCTTTCGCATCTCAGCGTCAGTATCTGTCCAGAAGGCCGCCTTCGCCACCGGTATTCCTCCACATCTCTACGCATTTCACCGCTACACGTGGAATTCTACCTTCCTCTACAATACTCCAGATAACCAGTTTTAAGTGCAATTCCCAGGTTGAGCCCGGGGCTTTCACACCTAACTTAATTATCCGCCTACATGCCCTTTACGCCCAGTCATTCCGATTAACGCTCGCACCCTCCGTATTACCGCGGCTGCTGGCACGGAGTTAGC
+
CCCCCGGGGGGGGGGGGGGGGGGGGGGGGGGGGGGGGGGGGGGGGDGGGGGGGGGGGGGGGGGGGGGGGGGGGGGGGGGGGGGGGGGGGGGGGGGGGGGGGGGGGGGGGGGGGGGGGGGGGGGGGGGGGGGGGGGGGGGGGGGGGGGGGGGGGGGGGGGGGGGGGGGGGGGGGGGGFGFGGGGGGGGGGGGGGGGGGGGGFFFFFFFFFFFFFFFFFFFFFFFFFFFEEEFFFFF<E;DFFF05;@FFEEFDFDFFFF@FB9>F>F?<FB(:B??AA<(44>99BFFFF:0>:(-(4:DF<
@M04999:289:000000000-L3R54:1:1101:29190:10147 2:N:0:413
AAGAGACTACCGGGGTATCTAATCCTGTTTGCTCCCCACGCTTTCGCATCTCAGCGTCAGTATCTGTCCAGAAGGCCGCCTTCGCCACCGGTATTCCTCCACATCTCTACGCATTTCACCGCTACACGTGGAATTCTACCTTCCTCTACAATACTCCAGATAACCAGTTTTAAGTGCAGTTCCCAGGTTGAGCCCGGGGCTTTCACACCTAACTTAATTATCCGCCTACATGCCCTTTACGCCCAGTCATTCCGATTAACGCTCGCACCCTCCGTATTACCGCGGCTGCTGGCACGGAGTT
+
CCCCCGGGGGGGGGGGGGGGGGGGGGGGGGGGGGGGGGGGGGGGGGGGGGGGGGGGGGGGGGGGGGGGGGGGGGGGGGGGDGGGGGGGGGGG=4CEEFGGGGGGGGGGGGGGGGGGGGGGGGGGGGGGGGGGGGGGGGGGGGGGGGGFGGGGFFGGGGGGGGGGDFGGGGGG8:EGFGFGFGGGGGGGGFGGFGGGGGGGFFFFFFFFD@EEFFCF=FAEFFFFFF@FFEFC@FFEF;9F@FFFF<EFFFCEFFFB?FD<?9?BFF>>FB6?B;?FF:26<?>>16>>?70::(5<6>93.
@M04999:289:000000000-L3R54:1:1101:22547:10149 2:N:0:413
GGACTACTGGGGTATCTAATCCTGTTCGCTACCCATGCTTTCGAACCTCAGCGTCAGTTACAGACCAGAGAGCCGCCTTCGCCACTGGTGTTCTTCCATATATCTACGCATTCCACCGCTACACATGGAGTTCCACTCTCCTCTTCTGCACTCAAGAAAAACAGTTTCAGCTGCACTTCCCCGGTTAAGCCGAGGGCTTTCACAGCTGACTTGTTCTCCCGCCTGCGTTCGCTTTACGCCCAATAAATCCGGACAACGCTTGCCACCTACGTATTACCGCGGCTGCTGGCACGTAGTTAGC
+
CCCCCGGGGGGGGGGGGGGGGGGGGGCCCCGGGGGGGGGGGGGEGGGGGFGGGGGGGGGGGGGGDGGGGGGGGGGGGGGGGGFGGGFF?FGGGGGGGGGGGGGGGGEGGGC7?,EFFGGGGGGGGGGGGGGGCDGGGGGGD=FGAEGFEGGCGFFGGGGGGGGFEGGFCCFGGFDGFFFCFGGEEGGGGGGGCGGGGGFGFFFFAFFAFDEFEFAA6FF3?BF=BBF9;D@B<;FF9;<>FF?;E3CEC(69BFFF:>9FBFBBFFF:(2387A:2<DB>911790804:BBB4124<4<6
@M04999:289:000000000-L3R54:1:1101:14661:10155 2:N:0:413
CGGGTGACTACAGGGGTATCTAATCCCATTTGCTCCCCTAGCTTTCGTCTCTCAGTGTCAGTGTCGGCCCAGCAGAGTGCTTTCGCCGTTGGTGTTCTTTCCGATCTCTACGCATTTCACCGCTCCACCGGAAATTCCCTCTGCCCCTACCGTACTCCAGCTTGGTAGTTTCCACCGCCTGTCCAGGGTTGAGCCCTGGGATTTGACGGCGGACTTAAAAGGCCACCTACAGACGCTTTACGCCCAATCATTCCGGATAACGCTTGCATCCTCTGTATTACCGCGGCTGCTGGCACAGAGT
+
CCCCCGGGGGGGFFECFGGGGGGGGG@FFGDGGGGGGGGGGGGGGGGGGGGGGGFFGGGGGGGGGGGGCEGGGGGGGGGGGFGFGGGGGGGGGFGCFFDG9FGGGGGGGGGGDGCEGGGGGGGGGGGGGGGE7CGGGGGGDGFDFFGGGGGGGGGGGGGGGGGFEGGGGGGGGGGGBGFGGGGGGCGGG>EGGGGG7>FCF>FFFAFFB9@09BFFFFFEA2?(6?@@EFFEC;BF<F?FB?FFFFFFFFFD<A?>3?<D>:>B:?BFF<2)5>DF<A<DA<:93;61>FFFF(,81177.
@M04999:289:000000000-L3R54:1:1101:21454:10157 2:N:0:413
GAGACTACCCGGGTATCTAATCCTGTTTGCTCCCCACGCTTTCGCATCTCAGCGTCAGTATCTGTCCAGAAGGCCGCCTTCGCCACCGGTATTCCTCCACATCTCTACGCATTTCACCGCTACACGTGGAATTCTACCTTCCTCTACAATACTCTAGTTAACCAGTTTTAAGTGCAATTCCTAGGTTGAGCCCAGGGCTTTCACACCTAACTTAATTATCCGCCTACATGCCCTTTACGCCCAGTCATTCCGATTAACGCTCGCACCCTCCGTATTACCGCGGCTGCTGGCACGGAGTT
+
CCCCCGGGGGGGGGGGGGGGGGGGGGGGGGGGGGGGGGGGGGGGGCFGGGGGGGGGGGGGGGGGGGGGGGGGGGGGGGGGGGGGGGGGGGGGGGGGGGGGGGGGGGGGGGGGGGGGGGGGGGGGGEGGGGGGGGGGGGGGGGGGGGGGDGGGGGGGGGGGGGGGGGGGGGGGGGGGFGFGGGGGEGGGGGGGGGGGGGGGF8CFFFDFFFFFFFFFEFFEF>FD=2=BFEFEFFBEFFFFFFF?;@EFFFFFFF?FFFFFFFF@FFFFFFFF?6?F<<><9;FF>B04?B07??FB141
@M04999:289:000000000-L3R54:1:1101:17115:10249 2:N:0:413
GTAGGACTACTGGGGTATCTAATCCTGTTTGCTCCCCACGCTTTCGCATCTCAGCGTCAGTATCTGTCCAGAAGGCCGCCTTCGCCACCGGTATTCCTCCACATCTCTACGCATTTCACCGCTACACGTGGAATTCTACCTTCCTCTACAATACTCCAGATAACCAGTTTTAAGTGCAATTCCCAGGTTGAGCCCGGGGCTTTCACACCTAACTTAATTATCCGCCTACATGCCCTTTACGCCCAGTCATTCCGATTAACGCTCGCACCCTCCGTATTACCGCGGCTGCTGGCACGGCTTT
+
CCCCCGGGGGGGGGGGGGGGGGGGGGGGGGGGGGGGGGGGGGDGGGGGGGGGGGGGGGGGGGGGGGGGGGGGGGGGGGGGGGGGGGGGGGGGGGGGGGGGGGGGGGGGGGGGGGGFGGGGGGGGGGGGGGGGFGGGGGGGGGGGGGGGGGGGAFFGGGGGFFGGCGGGGGGGGGDFFGFGGGGGGGGGGG6FGDFDDDGGFFFFFAFA>FFFBFFFFFFFFFC?FFFDFFFFE:5@8@EF?F69;(.7@CEFFE0?;@E<(90:12079B:((4183>9BABF(41(70))(,(4<1(4(.
@M04999:289:000000000-L3R54:1:1101:19884:10272 2:N:0:413
CGACTACCGGGGTATCTAATCCTGTTCGCTACCCATGCTTTCGAACCTCAGCGTCAGTTACAGACCAGAGAGCCGCCTTCGCCACTGGTGTTCTTCCATATATCTACGCATTCCACCGCTACACATGGAGTTCCACTCTCCTCTTCTGCACTCAAGAAAAACAGTTTCAGCTGCACTTCCCCGGTTAAGCCGAGGGCTTTCACAGCTGACTTGTTCTCCCGCCTGCGTTCGCTTTACGCCCAATAAATCCGGACAACGCTTGCCACCTACGTATTACCGCGGCTGCTGGCACGTAGTTAGC
+
CCCCCGGGGGGGGGGGGGGGGGGGGGGGGGGGGGGGGGGGGGGGGGGGGGGGGGGGGGGGGGGGGGGGGGGGGGGGGGGGGGGGGGGGGGGGGGGGGGGGGGGGGGGGGGGGGGGGGGGGGGGGGGGGGGGGGGGGGGGGGFGGGGGGGGGGGGGGGGGGGGGGGGGGGGGFGGGGFGFGGGGGGGGGGGGGGEGDCFGGFFFFFFFFFFFEFFFFFFFFFFFFFFFFFFFFFFFFFFFFFF:BFFFFFFB9219<?BFF?FFFFFFFFFB:?BBFFF?FFBFFFFBFFFFFFB74:>AA4
@M04999:289:000000000-L3R54:1:1101:3581:10272 2:N:0:413
CATCGACTACTCGGGTATCTAATCCTGTTTGCTCCCCACGCTTTCGCATCTCAGCGTCAGTATCTGTCCAGAAGGCCGCCTTCGCCACCGGTATTCCTCCACATCTCTACGCATTTCACCGCTACACGTGGAATTCTACCTTCCTCTACAATACTCTAGTTAACCAGTTTTAAGTGCAATTCCTAGGTTGAGCCCAGGGCTTTCACACCTAACTTAATTATCCGCCTACATGCCCTTTACGCCCAGTCATTCCGATTAACGCTCGCACCCTCCGTATTACCGCGGCTGCTGGCACGGAGTT
+
CCCCCGGGGGGGGGGFGGGGGGGGGGGGGGGGGGGGGGGGGGGGFGGGGGGGGGGGGGGGGGGGGGGGGGGGGGGGGGGGGGGGGGGGGGGGGGGGGGGGGGGFGFGGGGGGGGGGGGGGGGGGGGGGGGCGGGGGGGGGGGGFGGGGGGGGGGGGGGGGGGFGFGGGGGGGGGGGFGFGGGGGGGCGGGGGFGGFCFGGFFFFFFF5@FEF@FFFFFFFFEFFFFFFFFFFFEFFFFFFFDBFF;@FEEEFFF;?0;EEFFFDBBFB>BFB?3260?9><?9>FF1>6:B:<()1199?0
@M04999:289:000000000-L3R54:1:1101:12755:10305 2:N:0:413
ATGACTACTAGGGTATCTAATCCTGTTTGCTCCCCACGCCTTCGCATCTCAGCGTCAGTATCTGTCCAGAAGGCCGCCTTCGCCACCGGTATTCCTCCACATCTCTACGCATTTCACCGCTACACGTGGAATTCTACCTTCCTCTACAATACTCCAGATAACCAGTTTTAAGTGCAATTCCCAGGTTGAGCCCGGGGCTTTCACACCTAACTTAATTATCCGCCTACATGCCCTTTACGCCCAGTCATTCCGATTAACGCTCGCACCCTCCGTATTACCGCGGCTGCTGGCACGGAGTT
+
CCCCCGGGGGGGGGGGGGGGGGGGGGGGGGGG8FGGGGGGGGGGGDGGGGGGGGGGGGGGGGGGGGGGGGGGGGGGGGGGGGGGGGGGGGGGGGGGGGGGGGGGGGGGGGGGGGGGGGGGGGGGGGGGGGGGGGGGGGGGGGGGGGGGGGGGGGEGGGGGGGGGGGGGGGGGGGGGFGFGGGGGGGGGGGGGGGGGC5DGFFFFFFFFFFFFFFFFFFFFF@FFFFBFEEFFFFFFEFFFBF@FE<EFC3C@?FFFFFFFFFB>>>FBF??>31:?FBFFFFF>FFF?>FFFF<>>6?F
@M04999:289:000000000-L3R54:1:1101:10803:10328 2:N:0:413
GTGACTACCGGGGTATCTAATCCTGTTTGCTCCCCACGCTTTCGCATCTCAGCGTCAGTATCTGTCCAGAAGGCCGCCTTCGCCACCGGTATTCCTCCACATCTCTACGCATTTCACCGCTACACGTGGAATTCTACCTTCCTCTACAATACTCCAGATAACCAGTTTTAAGTGCAGTTCCCAGGTTGAGCCCGGGGCTTTCACACCTAACTTAATTATCCGCCTACATGCCCTTTACGCCCAGTCATTCCGATTAACGCTCGCACCCTCCGTAGTACCGCGGCTGCTGGCACGGAGTT
+
CCCCCGGFGGGDEGGGGGGGCFGGDGGGGGGGCGGCGEGGGGGGGGGGGGGGGGGGGEGGGGGGGGGGGGGGGGGGGGGGGGGGFGGGGGGFGGGGFGGFGGGGGGGGGGGC@FGFGGGGGGGGGGGGGGGGGGGGGGGGFGGGGFGGGGGGGGGGFGGGGGGGGFFGGGGGFGFFFG?DCFDFGFCGGGGFGGGGGDD7AFFFFFFFE;B=EFFFFFFFFFFF?FDFCEE@@EFEEFFF>BDD5;A35?E;;8?FFFFBFFFBF9BBFFFFFB(,:AA<9(-(19??F?F<?1(---,
@M04999:289:000000000-L3R54:1:1101:25667:10345 2:N:0:413
CCGACTACTCGGGTATCTAATCCTGTTTGCTACCCACGCTTTCGAGCATGAACGTCAGTGTTATCCCAGGAGGCTGCCTTCGCCATCGGTATTCCTCCACATCTCTACGCATTTCACTGCTACACGTGGAATTCTACCTCCCTCTGACACACTCTAGTTTGACAGTTTCAAATGCACGTCCCAAGTTGAGCTCGGGGATTTCACATCTGACTTATCTAACCGTCTGCGCTCGCTTTACGCCCAGTAATTCCGATTAACGCTCGCACCCTACGTATTACCGCGGCTGCTGGCACGTAGTT
+
CCCCCGGGGGGGGGGGGGGGGGGGGGGGFGGGGGGGGGGGGGGGGGGGGGGGGGGGGGFGGGFGGGGGGGGGGGGGGGGGGGGGGGGGGGGGGGGGGGGGGGGGGGGGGGGGGGGGGGGGGGGGGGGGGGGGGGGGGGGGGGGGGGGGGGGGGGGGGGGGGGGGGGGFGGGGGGGGFGFGGGGGGGGGGGGGGGGGGGDGFFFFFFFFFFFFFFFFEFFFFFFDFFFABFFFFFFFFFFFFFFFFFCFFFFF;@FFFFFF@0;9;>BFF08???FBFFFFFFF>>B?FFB?FFFFFFBF
@M04999:289:000000000-L3R54:1:1101:6761:10362 2:N:0:413
GACTACCCGGGTATCTAATCCTGTTTGCTCCCCACGCTTTCGCATCTCAGCGTCAGTATCTGTCCAGAAGGCCGCCTTCGCCACCGGTATTCCTCCACATCTCTACGCATTTCACCGCTACACGTGGAATTCTACCTTCCTCTACAATACTCCAGATAACCAGTTTTAAGTGCAGTTCCCAGGTTGAGCCCGGGGCTTTCACACCTAACTTAATTATCCGCCTACATGCCCTTTACGCCCAGTCATTCCGATTAACGCTCGCACCCTCCGTATTACCGCGGCTGCTGGCACGGCGTTAGCC
+
CCCCCGGGGGGGGGGGGGGGGGGGGGGGGGGGEGGGGGGGGGGGGGGGGGGGGGGGGGGGGGGGGGGGGGGGGGGGGEGGGGGGGGGGCFGGGGGGGGGFGGGGGGGGGGGGFEGGGGGGGGGGGGGGGGGGGGGGGGGGGGGGGGGGGGGGGGGGGGGGGGGGGGGGGGGGGGFGFGFGGGGGFGGGGGGGGGGGGGGGFFFFFFFFFFFFFFFFFFFDFD?DFFFFFEFFFFFFFF>D@FFFFECFEF0?@DCEBBFFFFFFBFFFFFFBF2ABFFF090,(4480:7>?((-3-:?F:
@M04999:289:000000000-L3R54:1:1101:17245:10365 2:N:0:413
GGAGACTACTGGGGTATCTAATCCTGTTCGCTCCCCACGCTTTCGCTCCTCAGCGTCAGTGACGGCCCAGAGACCTGCCTTCGCCATCGGTGTTCTTCCCGATATCTACACATTCCACCGTTACACCGGGAATTCCAGTCTCCCCTACCGCACTCCAGTCCGCCCGTACCCGGCGCCGATCCACCGTTAAGCGATGGACTTTCACACCAGACGCGACGAACCGCCTACGAGCTCTTTACGCCCAATAAAGCCGGATAACGCTTGCACCCTACGTATTACCGCGGCTGCTGGCACGTATTTT
+
CCCCCGFGGGFGGGGGGGGGFGFGGGGGGGDGGFFCFEGGGGGCGGGG@GGGGGGGGGGGGDAFFGECFE@GGGFGGGGGFGGGGGGGGGFGGFGGCFEFGGGFCFCFGGGGGGGGGGDEGGGGGGGGGGGGGGCGDFDGGGFGEGDFCEGGGEFGGGE<FGD6:CEGGCGG8CDGFGD)CGFFFGGCEFGGG*=CDGGGFF66FFF>2;1?9DD395>>>F>F>B:<61:02:)8A9AB?19313:2))-(321282<6(-4(127<,:7:?4)-5:)9191(220::?>0(5:?3).4)
@M04999:289:000000000-L3R54:1:1101:17205:10375 2:N:0:413
CAGACTACTCGGGTATCTAATCCTGTTTGCTCCCCACGCTTTCGCATCTCAGCGTCAGTATCTGTCCAGAAGGCCGCCTTCGCCACCGGTATTCCTCCACATCTCTACGCATTTCACCGCTACACGTGGAATTCTACCTTCCTCTACAATACTCCAGATAACCAGTTTTAAGTGCAATTCCCAGGTTGAGCCCGGGGCTTTCACACCTAACTTAATTATCCGCCTACATGCCCTTTACGCCCAGTCATTCCGATTAACGCTCGCACCCTCCGTATTACCGCAGCTGCTGGCACGGAGTG
+
CCCCCGGGGGGGGGGGGGGGGGGGGGGGGGGGGGGGGGGGGGGGGG7FGGGGGGGGGGGGGGGGGGGGGGGGGGGGGGGGGGGGGGGGGGGGGGGGGGGGGGGGGGGGGGGGGGGGGGGGGGGGGGGGGGGGGGGGGGGGGGGGGGG8EFGGGGGGGEGGFGGGDFFGGGGGGGGGFGFGGGGGCFGGGGGGGGGCDGGGFFFFFFFFFFDEEFFFEFFEADFFF@DFE?E>>E@;9C0>@F@DFFFFFFFF033<FFFFFFFFFFFFFFFB<018<D9?047(4.4?>>?F?69B08(
@M04999:289:000000000-L3R54:1:1101:26107:10375 2:N:0:413
GGAGACTACTCGGGTATCTAATCCTGTTTGCTCCCCACGCTTTCGCATCTCAGCGTCAGTATCTGTCCAGAAGGCCGCCTTCGCCACCGGTATTCCTCCACATCTCTACGCATTTCACCGCTACACGTGGAATTCTACCTTCCTCTACAATACTCCAGATAACCAGTTTTAAGTGCAATTCCCAGGTTGAGCCCGGGGCTTTCACACCTAACTTAATTATCCGCCTACATGCCCTTTACGCCCAGTCATTCCGATTAACGCTCGCACCCTCCGTATTACCGCGGCTGCTGGCACGGAGTTT
+
CCCCCGGGGGGGGGGGGGGGGGGGGGGGGGGGGGGGGGGGGGGGGGGGGGGGGGGGGGGGGGGGGEGGGGGGGGGGGGGGGGGGGGGGGGGECGGGGGGGGGGGGGGGGGGGGGGGGGGGGGGGGGGGGGGGGGGGGGGGGGGGGGGGGGGGGGGGGGGGFGGGGGFGGGGGGGGGFGFGGGGGGGGGGGGGGGGGGGGGFFFFFFFFFFFFFFFFFFFFFFFF@>=BEFFEEFFF;CEFF@FFFFFFF<E?8?FFFFFFB??F6(39BFF?;<??B4>A:;(2;99B?F231<19(((.)
@M04999:289:000000000-L3R54:1:1101:18315:10378 2:N:0:413
GACTACAAGGGTATCTAATCCTGTTTGCTACCCACGCTTTCGAGCATGAACGTCAGTGTTATCCCAGGAGGCTGCCTTCGCCATCGGTATTCCTCCACATCTCTACGCATTTCACTGCTACACGTGGAATTCTACCTCCCTCTGACACACTCTAGTTTGACAGTTTCAAATGCACGTCCCAAGTTGAGCTCGGGGATTTCACATCTGACTTATCTAACCGTCTGCGCTCGCTTTACGCCCAGTAATTCCGATTAACGCTCGCACCCTACGTATTACCGCGGCTGCTGGCACGTAGTTATCC
+
C@CC<CFEGGGGGDGGCGFEFC@EFGGFAFCFCEGGGGCG<@FCGGFEFFGGFDECFGGEE<<FGFGGFEEGGFGGGGA?@C@FGEGEFDE<EGGGGG8BF?F<FGF7F=FGCFGGD9,EFGF7FGGGDAFFFFDDC9DE,=AGGF8FGG8DDAFGFD=EGGFGGFFFGCGGEGFGFD>>F?F,>E=FCGGG>>C66?F@CF?;9FFFCBAC7CFFECFA58076ABBAF2@25EFFFBF99()9?CCE@;<6;EF?B;,.2(34:8(::?><(::>:BFBB>F6))(-.56(.(,.6).)
@M04999:289:000000000-L3R54:1:1101:7292:10406 2:N:0:413
CAGGGACTACCCGGGTATCTAATCCTGTTCGCTACCCATGCTTTCGAGCCTCAGCGTCAGTAACAGACCAGAGAGCCGCCTTCGCCACTGGTGTTCTTCCATATATCTACGCATTTCACCGCTACACATGGAGTTCCACTCTCCTCTTCTGCACTCAAGTCTCTCAGTTTCCGATGCTCTTCCTCAGTTAAGCTGAGGGCTTTCACATTCAGACTTAAAAGACCGCCTGCGCTCCCTTTACGCCCAATAAATCCGGACAACGCTTGCCACCTACGTATTACCGCGGCTGCTGGCACGTAGT
+
CCCCCGGGGGGGGGGGGGGGGGGGGGGGGGGGGGGGGGGGGGGGGGGGGGGGGGGGGGGGGGGGGGGGGGGGGGGGGGGGGGGGGGGGGGGGGGGGGGGGGGGGGGGGGFGGGGGGGGGGGGGGGGGGGGGGGGGGGGGGGGGGGGGGGGGGGGGGGGGGGGGGGGGGGGGGGGGGFGFGGGGGGGGGGGGGGGGGGFGGFFFFFFFFFF@FFFFFFFFFFDFFFFFFB>@FBDFFDF@FC<FFFFD@EECEE;BBDFFFFBBF::BFFD<037??7ABFFF<BF6>>;6:8??<?((,2-
@M04999:289:000000000-L3R54:1:1101:29225:10412 2:N:0:413
GGACTACAGGGGTATCTAATCCTGTTCGCTACCCATGCTTTCGAGCCTCAGCGTCAGTAACAGACCAGAGAGCCGCCTTCGCCACTGGTGTTCTTCCATATATCTACGCATTTCACCGCTACACATGGAGTTCCACTCTCCTCTTCTGCACTCAAGTCTCTCAGTTTCCGATGCTCTTCCTCAGTTAAGCTGAGGGCTTTCACATTCAGACTTAAAAGACCGCCTGCGCTCCCTTTACGCCCAATAAATCCGGACAACGCTTGCCACCTACGTATTACCGCGGCTGCTGGCACGTAGTT
+
CCCCCGGGGGGGGGGGGGGGGGGGGGGGGGGGGGGGGGGGGGGGGGGGGGGGGGGGGGGGGGGGGGGGGGGGGGGGGDGGGGGGDGGGGGG7AEGGGGGGGGGGGGGGGGGGGGGGGGGGGGGGGGGGGGGGGGGGGGGGGGGGGGGGGGGGGGGGGGGGGGGGGGGGGGGGGGGGFGFGGGGGGGGGGGGGEFGGGGGGFFFFFFFFCFF5EFFFFAFBFFBFFF>FFBFFDFEFC:5;@BFF;EFFFFE470:><06@BB??FFFFFB:1()6:A)43999>;(13:7::B?2:3:A
@M04999:289:000000000-L3R54:1:1101:6750:10421 2:N:0:413
GACTACCAGGGTATCTAATCCTGTTTGCTCCCCACGCTTTCGCATCTCAGCGTCAGTATCTGTCCAGAAGGCCGCCTTCGCCACCGGTATTCCTCCACATCTCTACGCATTTCACCGCTACACGTGGAATTCTACCTTCCTCTACAATACTCCAGATAACCAGTTTTAAGTGCAGTTCCCAGGTTGAGCCCGGGGCTTTCACACCTAACTTAATTATCCGCCTACATGCCCTTTACGCCCAGTCATTCCGATTAACGCTCGCACCCTCCGTATTACCGCGGCTGCTGGCACGGAGTTAGCC
+
CCCCCGGGGGGGGGGGGGGGGGGGGGGGGGGGGGGGGGGGGGGGDGGGGGGGCFGGGGGGGGGGGGGGGGGGGGGGGGGGGGGGGGGGGGGGGGGGGGGGGGGGGGGGGGGGGGGGGGGGGGGGGGGGGGGGGGGGGGGGGGGGGGGGGGGGGGGGGGFGGGGGGGGFGGGGGGGGFGFGGGFFFFGGGGGGGGGGGDGG>AFFFAAFFFFFF6EFCFFFFF@FFFFFB3>E2>EEFFFF<F1=EFFFF@FFDFC9,6@FFF9>>B<<<B?FB0<<219>(496B>)4:B?:6;>::2<40
@M04999:289:000000000-L3R54:1:1101:2492:10432 2:N:0:413
ATCAATAGTCTGTTTTCTCTTCCCTTTCGCTTCTCCCGCCTTATCTATTCTTCTTTGGGCCCCCCCCCTTCTCCTCCCTTCTCCTTCCTTTTTCCTCGCTACTCCCCCCTCCACCCCTTCTCCTCCCCTCCTCCACTCTTTTCATCCCTTCCTCACGCCTTATCCACTCCTGTCCTTATCATGTGTTCTACCCTTTTCTTTACTATTTCCTACTATCCGCCGCACGGTGTCCACTCTACTCATCTTCTGTGCCTCTCCCTTCCTCCCCGCAGTTTTTGCGCTTCCACTGCGTCATCCTCCT
+
--8,8,<,=,6CFE9A<E,,C,C-,,6,,,,,8,;CE+++8,,<,66,6<,,,,<6,,6,6@+8++8+6,,,,,,,,,,:?,,C,:,,,9,,:,?9,,+4++,,9,+6++6+,4<+++4,447,,48+,8+,,3,3,,,,,,7,,,2,,,,,,2,6,,+,4,,,,+,,54,,,,*,++3=+++27@3,,73,@,,**++5+++4=++1*****/4+*2)(/(((((((,()/1))(.).+)))/)).7)))))).(,(((.,(-).(((,((--))(-.31((,)-).5)((((()).)((
@M04999:289:000000000-L3R54:1:1101:28084:10432 2:N:0:413
TGACTACCAGGGTATCTAATCCTGTTCGCTATCCATGCTTTCGAGCCTCAGCGTCAGTAACAGACCAGTGAGCCGCCTTCGCCACTTGGGTTCTTCCATATATCTACGCATTTCACCGCTACACATGGAGTTCCACCCTCCTCTTCTGCACTCAAGTCTCTCAGTTTCCGATGCTCTTCCTTAGTTAAGCTGAGGGCTTTCACATTCAGACTTAAAAGACCGCCTGCGCCCCCTGTACGCCCAGTAAATCCGGACAACGCTTGCCACCTACGTATTACCGCGGCTGCTGGCACGTCGTTAC
+
B9A,<CE,E<,6E@<66C,6,6FFEA,8@C:,C;,C@@FD<E@8@,@F@FFFCGECC<<FFGE,F<FC,6,9,EEGGG>DDFE7FGA<,B86,CFFG95A,FCEF,44+4@,9?EAAFEE+4,AB<,A8?=EFE,@,=+D8EDGF;FEDEF,@8DD@@,=DFGC@C,6,6A?8CFFF89@G+2=>,EFGF9,@C?+@6C+9=CFF;F>5;=:;+=<5+<CF99)7-))((/6(9(758()6,;(..7677;((,,,(/6(-(,0(..(4:??F?:745>1>6(,(,8).3((),.((-(-(
@M04999:289:000000000-L3R54:1:1101:19231:10452 2:N:0:413
TTACTGACTACTCGGGTATCTAATCCTGTTTGCTCCCCACGCTTTCGCATCTCAGCGTCAGTATCTGTCCAGAAGGCCGCCTTCGCCACCGGTATTCCTCCACATCTCTACGCATTTCACCGCTACACGTGGAATTCTACCTTCCTCTACAATACTCTAGTTAACCAGTTTTAAGTGCAATTCCTAGGTTGAGCCCAGGGCTTTCACACCTAACTTAATTATCCGCCTACATGCCCTTTACGCCCAGTCATTCCGATTAACGCTCGCACCCTCCGTATTACCGCGGCTGCTGGCACGGAGT
+
CCCCCGGGGGGGGGGGGGGGGGGGGGGGGGGGGGGGGGGGGGGGGGGGGGGGGGGGGGGGGGGGGGGGGGGGGGGGGGGGGGGGGGGGGGGGGGGGGGGGGGGGGGGGGGGGGGGGGGGGGGGGGGGGGGGGGGGGGGGGGGGGGGGGGGGGGGGGGGGGGGGGGGGGGGGGGGGGFGFGGGGGGGGGGGGGGGFGGGGGDFFFFFFFFFFFFFFFFCFFFEFCADDFADFFFE=@FFFCEFF=B@F@FEFFFFF6;7<CEDFFFFFFFFFFFFFFBF?FFF?BB;9BFFFBBFFF?F>;,
@M04999:289:000000000-L3R54:1:1101:14373:10464 2:N:0:413
ATTGACTACAGGGGTATCTAATCCTGTTCGCTCCCCACGCTTTCGCTCCTCAGCGTCAGTGACGGCCCAGAGACCTGCCTTCGCCATCGGTGTTCTTCCCGATATCTACACATTCCACCGTTACACCGGGAATTCCAGTCTCCCCTACCGCACTCCAGTCCGCCCGTACCCGGCGCCGATCCACCGTTAAGCGATGGACTTTCACACCAGACGCGACGAACCGCCTACGAGCTCTTTACGCCCAATAAATCCGGAGAACGCCTGCACCCTACGCATTACCGCGGCTGCTGGGCCGTAGTT
+
CCCCCGFGCFFDEGFGGGGGGGGCFFGGEFGEGFGGGGGGGCGFEGEGGGGGGGGEFECFGEFGGGGGGFGGGGFF<FF9FFGG@FFEC7FGGGGGGG9F@CFGGGGFEGGGGFFFFGFCFB=CFGGG@FGEGEDBDFGGCAGGGGGCDC=>EGG?6@:<AEE>CD7CCCCGGCDGEG58?D=E:EF8CEGFGG5894*;A66;AFFF62<06D)83.>;E96>9(43?:16;F<):4A):>F?F::A>)4:>2<(7<>(24:0((441:00:((389)44;1600(-)3(((---4314
@M04999:289:000000000-L3R54:1:1101:14200:10469 2:N:0:413
AGGGACTACTAGGGTATCTAATCCTGTTTGCTCCCCACGCTTTCGCATCTCAGCGTCAGTATCCGTCCAGAAGGCCGCCTTCGCCACCGGTATTCCTCCACATCTCTACGCATTTCACCGCTACACGTGGAATTCTACCTTCCTCTACAATACTCCAGATAACCAGTTTTAAGTGCAGTTCCCAGGTTGAGCCCGGGGCTTTCACACCTAACTTAATTATCCGCCTACATGCCCTTTACGCCCAGTCATTCCGATTAACGCTCGCACCCTCCGTATTACCGCGGCTGCTGGCACGGAGTT
+
CCCCCGGGGGGGGGGGGGGGGGGGGGGGGGGGGGGGGGGGGGGGGGGGGGGGGGGGGGGGGGGGGGGGGGGGGGGGGGGGGGGGGGGGGGGGGGGGGGGGGGGGGGGGGGGGGGGGGGGGGGGGGGGGGGGGGGGGGGGGGGGGGGGGGGGGGGGGGGGGGGGGGGGGGGGGGGGGFGFGGGGGGGGGGGGGGGGGGGGGFFFFFFFFFFEFFFFFEFFFFFFFFFFFEEFE4@FFFFFFFFFFD@EFF??EE66?FFFFBFFFFFFFFFF?FF?BFAFAF>F>F>FFBFFBBFF;>6?F
@M04999:289:000000000-L3R54:1:1101:27078:10469 2:N:0:413
CTGACTACCCGGGTATCTAATCCTGTTCGCTCCCCACGCTTTCGTCCATCAGCGTCAATCGGTATTTAGTAACCTGCCTTCGCAATCGGGGTTCTGTGTAATATCTATGCATTTCACCGCTACACTACACATTCCAGCTACTTCAATACTATTCAAGATTAACAGTATCAACGGCAGTTCTACAGTTAAGCTGCAGGTTTTCACCGCTGGCTTATCAACCCGCCTACGGACCCTTTAAACCCAATAAATCCGGATAACGCTCGCATCCTCCGTATTACCGCGGCTGCTGGCACGGAGTT
+
CCCCCGGFFFFGGGGGGGGGGGGGGGGGGGGGGGGGGGGGGGGGGGGGGGGGGGGGGGGGGGGGGFFFFGGGGGGFCGGGGGGGGGGGGDG>FGGGFGGGGGGGGGGGGFGGGGGGGGGGGGGGGGGGGGGGGGGGGGGGGGGGGGGGGGGGGFGGGFGGGGGGGGGGGGFGGGGGFGDFGGGFGGGGFGGGGGGG?FFGFFFFFFFFF5AD2;:BAFFBFFFFFFFF@@@>;@FE35>FF?;@FFF3CFF9:DFFFFD6(:09BB;BB279?BFF2<AF>06>>;:27(8,)81(-3(
@M04999:289:000000000-L3R54:1:1101:10496:10474 2:N:0:413
CCGACTACCCGGGTATCTAATCCTGTTCGCTACCCATGCTTTCGAGCCTCAGCGTCAGTAACAGACCAGAGAGCCGCCTTCGCCACTGGTGTTCTTCCATATATCTACGCATTTCACCGCTACACATGGAGTTCCACTCTCCTCTTCTGCACTCAAGTCTCTCAGTTTCCGATGCTCTTCCTCAGTTAAGCTGAGGGCTTTCACATTCAGACTTAAAAGACCGCCTGCGCTCCCTTTACGCCCAATAAATCCGGACAACGCTTGCCACCTACGTATTACCGCGGCTGCTGGCACGTAGTT
+
CCCCCGGGGGGGGGGGGGGGGGGGGGGGGGGGGGGGGGGGGGGGFGGGGGGFFGGGGGGGGGGGGGGGGGGGGGGGGGEGGGGGGGGGGGGGGGGGGGGGGGGCGGGGGGGGGGGGGGGGGGGGGGGGEGGGGGGGGGGGGGGGGGGGGGGGFGGGGFFGGGGGGGGGGGGGGGGGFGFGDGDGGGGGGGGFGCFGDGGGFFFFFFFFFFFEFFFFCFA>F2@A9@B2>B@FFFFFFFEBF6>D?DE<9CF@9@FFBBFFB<6<:?F>F????1>9:ABAB9>F;77<FFB:??FFF?FA
@M04999:289:000000000-L3R54:1:1101:7303:10507 2:N:0:413
TCGACTACAAGGGTATCTAATCCTGTTCGCTACCCATGCTTTCGAACCTCAGCGTCAGTTACAGACCAGAGAGCCGCCTTCGCCACTGGTGTTCTTCCATATATCTACGCATTCCACCGCTACACATGGAGTTCCACCCTCCTCTTCTGCACTCAAGAAAAACAGTTTCAGCTGCACTTCCCCGGTTAAGCCGAGGGCTTTCACAGCTGACTTGTTCTCCCGCCTGCGTTCGCTTTACGCCCAATAAATCCGGACAACGCTTGCCACCTACGTATTACCGCGGCTGCTGGCACGTATTT
+
CCCCCGGGGGFGGGGGGGGGGGGGGGGGGGGGGGGGGGGGGGGGGGGGGGGGGGGGGGGGGGGGGGGGGGGGGGGGGGGGGGGGGGGGGGGGGGGGGGGGGGGGGGGGGGGGGGGGGGGGGGGGGGGGGGGGGGGGGGGGGGGGGGGGGGGGGGGGGGGGG8EGGGGGGGGGGGGGFFDGGGGGGGGGGGGGGGGGGDGGFFFFFFFFFFFFFFFFEFFFFBFFFFFFFDFFFFFFFFFFFFF1@3A>CCEF9BBB?BF>F2::5AF:18???<>?FAD?>B0>B>62:(42<:41)(.
@M04999:289:000000000-L3R54:1:1101:27624:10523 2:N:0:413
GGGGACTACTAGGGTATCTAATCCTGTTCGCTACCCATGCTTTCGAACCTCAGCGTCAGTTACAGACCAGAGAGCCGCCTTCGCCACTGGTGTTCTTCCATATATCTACGCATTCCACCGCTACACATGGAGTTCCACTCTCCTCTTCTGCACTCAAGAAAAACAGTTTCAGCTGCACTTCCCCGGTTAAGCCGAGGGCTTTCACAGCTGACTTGTTCTCCCGCCTGCGTTCGCTTTACGCCCAATAAATCCGGACAACGCTTGCCACCTACGTATTACCGCGGCTGCTGGCACGTAGTT
+
CCCCCGGGGGGGGGGGGGGGGGGGGGGGGGGGGGGGGGGGGGGGGGGGGGGGGGGGGGGGGGGGGGFGGGGGGGGGGGGGGGGGGGGGGGFGEFGGGGGGGGGGGGGGGGGGGGGGGGGGGGGGGGGGGGGGGGGGGGGGGGGGGGGGGGGGGGGGGGGGGGGGGGGGGGGGGGGGFGFGGGGGGGGGGGGGGGGGGGDFFFFFFFFFFFFFFFFFEFFFFFFFFFFFFFDFFFF;<<EFF9>?<DEFEFEFFFFFF?FFFF?FFFFFFFBFF7?F0<A2:6,(760:7?4:72:B:(3<
@M04999:289:000000000-L3R54:1:1101:6496:10533 2:N:0:413
TGACTACCGGGGTATCTAATCCTGTTCGCTACCCATGCTTTCGAACCTCAGCGTCAGTTACAGACCAGAGAGCCGCCTTCGCCACTGGTGTTCTTCCATATATCTACGCATTCCACCGCTACACATGGAGTTCCACTCTCCTCTTCTGCACTCAAGAAAAACAGTTTCAGCTGCACTTCCCCGGTTAAGCCGAGGGCTTTCACAGCTGACTTGTTCTCCCGCCTGCGTTCGCTTTACGCCCAATAAATCCGGACAACGCTTGCCACCTACGTATTACCGCGGCTGCTGGCACGTAGTTAGC
+
CCCCCGGGGGGGGGGGGGGGGGGGGGGGGGGGGGGGGGGGGGGGGGGGGGGGGGGGGGGGGGGGGGGGGGGGGGGGGGGGGGGGGGGGFGGGGGGGGGGGGGGGGGGGGGGGGGGGGEGGGGGGGGGGGGGGGGFGGGGGGGGFFGGGGGGGGGGGGFGGGGGGGGGGGGGGGGGGFGFGGGGGGGGCGGGGGEEGGGGGFFFFFFFFFFEFF88B?BFBFFF;DF@;FFFBF?FFC0;E>F<2:A<AFB>B:B9BFFFFFFFFA2::72((,6:<>>23(4(23104:?7?F??BBFABA
@M04999:289:000000000-L3R54:1:1101:13178:10652 2:N:0:413
AGGACTACTGGGGTATCTAATCCTGTTTGCTCCCCACGCTTTCGCATCTCAGCGTCAGTATCTGTCCAGAAGGCCGCCTTCGCCACCGGTATTCCTCCACATCTCTACGCATTTCACCGCTACACGTGGAATTCTACCTTCCTCTACAATACTCCAGATAACCAGTTTTAAGTGCAGTTCCCAGGTTGAGCCCGGGGCTTTCACACCTAACTTAATTATCCGCCTACATGCCCTTTACGCCCAGTCATTCCGATTAACGCTCGCACCCTCCGTATTACCGCGGCTGCTGGCACTGAGTT
+
CCCCCGGGGGGGGGGGGGGGGGGGGGGGGGGGFGGGGGGGGGGGGCFGGGGGGGGGGGGGGGGGGGGGGGGGGGGGGGGGGGGGGGGGGGGGGGGGGGGGGGGGGGGGGGGGGGGGGGGGGGGGGGGGGGGGGGGGGGGGGGGGGGGGGFGGGGGFGGGGGGGGGFFFGGGGGGGGFGFGGGGGGGGGGGGGGGGGDDGGFFFFFFEFFFFFFFFFCFFFFFFFFFFFFFFFFFD@EFDFFFFFFEFC?EEFDFFDFFDFB:>BBF>BFBFFF01>>FF099>FBBFF??FFF(52.6<
@M04999:289:000000000-L3R54:1:1101:4028:10681 2:N:0:413
TAGCTGACTACTCGGGTATCTAATCCTGTTTGCTCCCCACGCTTTCGCATCTCAGCGTCAGTATCTGTCCAGAAGGCCGCCTTCGCCACCGGTATTCCTCCACATCTCTACGCATTTCACCGCTACACGTGGAATTCTACCTTCCTCTACAACACTCCAGATAACCAGTTTTAAGTGCAGTTCCCAGGTTGAGCCCGGGGCTTTCACACCTAACTTAATTATCCGCCTACATTCCCTTTACGCCCAGTCATTCCGATTTACGCTCGCACCCTCCGTATTACCGCGGCTGCTGGCCCGGAGT
+
CCCCCGGGGGG,<@FEGGDEGGCCFGGGGGGGE@CFFGGGGGGGGGGDF@@FGG9EFGGGEF,<CCFFGGGGGFGFG8FFEFGGFGEE:DG7>=FGGGGGGGGGGGGGGDG@FEEFFGGGGEGGGGGGCF<FCGGGGGGGGF,8?FGG=83@,AGCFCFC9EFAFGGGGGCFGGFGFGF?DD9:FGF6E6<C6DCF*09399;*AAFA:-<4;A8BE+1>C<E:=(:@2:(@)?)7)4;FC0;996(6=3.)15;0;0()610(26>>>>??B?(-34:94)3>9(-46().(,(31(((-
@M04999:289:000000000-L3R54:1:1101:23944:10697 2:N:0:413
GACTACAGGGGTATCTAATCCTGTTTGCTCCCCACGCTTTCGCATCTCAGCGTCAGTATCTGTCCAGAAGGCCGCCTTCGCCACCGGTATTCCTCCACATCTCTACGCATTTCACCGCTACACGTGGAATTCTACCTTCCTCTACAATACTCCAGATAACCAGTTTTAAGTGCAGTTCCCAGGTTGAGCCCGGGGCTTTCACACCTAACTTAATTATCCGCCTACATGCCCCTTACGCCCAGTCATTCCGATTAACGCTCGCACCCTCCGTATTACCGCGGCTGCTGGCACGGTGTTAGCC
+
CC@CCGGAFBC@BEFGGC9CCFFDFGGAEF8@,FGEE7@FGGDE,@FEG<<FBC@FFE9FGGDE<<FFGGF8CFGGGGGF7CEEGGFGEG<EEACFEFGE<<?FG<=+FFFGG<@EFGGGG9A=??+?FA<FFC@EEDFGGAEGA=E,6D=E=8DDDEFGGGG,3+@FF,7ED8@D7+9====CEG?FGG617**<>90+4=AFE4A4>AE*:E9A4>B(8>@=B68>@EB(/(64;7>)324;>35?CE?1(34.(::B>392;:14:>(114A<43>,(-79?B?((4)(((-4--).)
@M04999:289:000000000-L3R54:1:1101:7757:10699 2:N:0:413
GACTACTGGGGTATCTAATCCTGTTTGCTCCCCACGCTTTCGCATCTCAGCGTCAGTATCTGTCCAGAAGGCCGCCTTCGCCACCGGTATTCCTCCACATCTCTACGCATTTCACCGCTACACGTGGAATTCTACCTTCCTCTACAATACTCCAGATAACCAGTTTTAAGTGCAGTTCCCAGGTTGAGCCCGGGGCTTTCACACCTAACTTAATTATCCGCCTACATGCCCTTTACGCCCAGTCATTCCGATTAACGCTCGCACCCTCCGTATTACCGCGGCTGCTGGCACGGAGTTAGCC
+
CCCCCGGGGGGGGGGGGGGGGGGGGGGGGGGGGGGGGGGGGGGGGGGGGGGGGGGGGGGGGGGGGGGGGGGGGGGGGGGGGEGGGGGGGGGGGGGGGGGGGGGGGGGGGGGGGGGGGGGGGGGDGGGGGGGGGGGGGGGGGGGGGGGGGGGGGGGGGGGGGGGFGFGGGGGGGGGGFG??FGFGGGGGGGGGDGGGGGGGFFFFFFFFFFFFFFFFFFFF49DDBFFE)>@EF=<E<F>DF6E<EEEEFF;;@?FF06?FBFFF>FFFBF??B?AB96>7>;>1:?B7:<7?(,-::B9).
@M04999:289:000000000-L3R54:1:1101:13657:10709 2:N:0:413
GTGACTACCAGGGTATCTAATCCTGTTTGCTCCCCACGCTTTCGCATCTCAGCGTCAGTATCTGTCCAGAAGGCCGCCTTCGCCACCGGTATTCCTCCACATCTCTACGCATTTCACCGCTACACGTGGAATTCTACCTTCCTCTACAATACTCCAGATAACCAGTTTTAAGTGCAGTTCCCAGGTTGAGCCCGGGGCTTTCACACCTAACTTAATTATCCGCCTACATGCCCTTTACGCCCAGTCATTCCGATTAACGCTCGCACCCTCCGTATTACCGCGGCTGCTGGCACGGAGTT
+
CCCCCGGGGGGGGGGGGGGGGGGGGGGGGGGGGGGGGGGGGGGGGGGGGGGGGGGGGGGGGGGGFGGGGGGGGGGGGGGGGGGGGGGGEGEGGGGGGGGGGGFFFFGGGGGGGGGGGGGGGGGGGGGGGGGGGGGGGGGGGGGGGGGGGCGGGGGGGFGGGGGGGGFDGGGGGGGGF=DGF6FFGFFGFGGGGGGGGGDGFBF@CFEFBEFFEFFF<FFEFFFFFDFFC53>>EFFFFFD>1<?@3@ECE?4;?(:?C81?BB6>FFF<FB>?(02<A2-7;0901<:?00()-1(121
@M04999:289:000000000-L3R54:1:1101:12891:10720 2:N:0:413
AGGACTATCAGGGTATCTAATCCTGTTCGCTACCCATGCTTTCGAGCCTCAGCGTCAGTTACAGACCAGAGAGCCGCCTTCGCCACTGGCGTTCTTCCATATATCTACGCATTCCACCGCTACACATGGAGTCCCCCTCTCCTCTCCTGCACTCAAGAAAAACAGTTTCAGCTGCACTTCCCCGGTTAAGCCGAGGGCTTTCACAGCTGACTTGTTCTCCCGCCTGCGTTCGCTTTACGCCCAATAAATCCGGACAACGCTTGCTACCTACGTATTTCCGCGCCGGCTGGCACGTAGTG
+
CCCCCGG,E6CC8,,FFF<@<F,-6,6666,6+6C@EEG<F,6:C,,@,6,;B@B@66CCEFGGFFGD66C<,AF7@F7FF@C,4C,B<,6B:,:CF,A,9?FEEGG?BFFBGFGGGGGGGGEA,?4<49FG,@F,++@DDGCFG,DDGGFF,==FG86,=DGFBD=@D=CF=FCF9FFFD7FC8@CAA2,<CCE/7C*9AA+++@A;33:4*9C+*:=.A2=@872>23?1>1,/)6;B(:308:>BDA(46(,1((1;?(-3).6(5-3:72<().41(7(((,((((4:2,(,.4(
@M04999:289:000000000-L3R54:1:1101:13011:10748 2:N:0:413
CCGACTACTCGGGTATCTAATCCTGTTTGCTCCCCACGCTTTCGCATCTCAGCGTCAGTATCTGTCCAGAAGGCCGCCTTCGCCACCGGTATTCCTCCACATCTCTACGCATTTCACCGCTACACGTGGAATTCTACCTTCCTCTACAATACTCCAGATAACCAGTTTTAAGTGCAGTTCCCAGGTTGAGCCCGGGGCTTTCACACCTAACTTAATTATCCGCCTACATGCCCTTTACGCCCAGTCATTCCGATTAACGCTCGCACCCTCCGTATTACCGCCGCTGCTGGCACGGAGTT
+
CCCCCGGGGGGGGGGGGGGGGGGGGGGGGGGGGGGGGGGGGGGGGCGGGGGGGGGGGGGGGGGGGGGGGGGGGGGGGGGGGGGGGGGGGGGGGGGGGGGGGGGGGGGGGGGGDGGGGGGGGGGGGGGGGGGGGGGGGGGGGGGGGGGFGGGGGFGGGGGGGGGGGGGGGGGGGFGGFFFGGGGGGGGGGCDCFEE7DGGGFFFFFFFFFEDEFFFF?FFFA@D?==BEFF=EDE@86CDEFF<@EFAEEFFF?F@FC34>FFF>9>><?:?BFFF?AFF:1(49B;9F?:?F>62(-4<
@M04999:289:000000000-L3R54:1:1101:16370:10751 2:N:0:413
ATGGACTACTCGGGTATCTAATCCTGTTTGCTCCCCACGCTTTCGCATCTCAGCGTCAGTATCTGTCCAGAAGGCCGCCTTCGCCACCGGTATTCCTCCACATCTCTACGCATTTCACCGCTACACGTGGAATTCTACCTTCCTCTACAATACTCCAGATAACCAGTTTTAAGTGCAGTTCCCAGGTTGAGCCCGGGGCTTTCACACCTAACTTAATTATCCGCCTACATGCCCTTTACGCCCAGTCATTCCGATTAACGCTCGCACCCTCCGTATTACCGCGGCTGCTGGCACGGAGTT
+
CCCCCGGGGGGGGGGGGGGGGGGGGGGGGGGGGGGGGGGGGGGGGGGGGGGGGGGGGGGGGGGGGGGGGGGGGGGGGGGGGGGGGGGGGGGGGGGGGGGGGGGGGGGGGGGGGGGGGGGGGGGGGGGGGGGGGGGGGGGGGGGGGGGGGGGGGGGGGGFGGGGGGGGGGGGGGGGGFGFGGGGGGGGGGGGGGGGGGDGGFFFFFFFFFFFFFFFFFFFFFFDFFFFFFFFFFFFFFFFBF@B@DFFFF?ECFFFFFFFF>B?FBFFFFF<<F?BB?FFB?BBF9;>FFFB:?F<13(,3
@M04999:289:000000000-L3R54:1:1101:17225:10796 2:N:0:413
ATGACTACAGGGGTATCTAATCCTGTTTGCTCCCCATGCTTTCGCACCTCAGCGTCAGTATTAGGCCAGAAGGCCGCCTTCGCCACCGGTATTCCTCCACATCTCTACGCATTTCACCGCTACACGTGGAATTCTACCTTCCTCTACAATACTCCAGATAACCAGTTTTAAGTGCAATTCCCAGGTTGAGCCCGGGGCTTTCACACCTAACTTAATTATCCGCCTACATGCCCTTTACGCCCAGTCATTCCGATTAACGCTCGCACCCTCCGTATTACCGCGGCTGCTGCCACGGAGTT
+
CCCCCGGGGGGGGGGGGGGGGGGGGGGGGGGGGGGGGGGGGGGGGGGGGGGGGGGGGGGGGGGFGGGGGGGGGGGGGGGGGGGGGGGGGGGGGGGGGGGGGGGGGGGGGGGGGGGGGGGGGGGGGGGGGGGGGGGGGGGGGGGGGGGGGGGGGGGGGGGGGGGGGGGGGGGGGGGGFGFGGGGGGGGGGGGFGGGGGGGGFFFFFFFFFFFFFFFFFFFFFFF@DFFFFFFFFFFFFFFFFFF@FFFFFFFF;7?DEC;@D(391>BF11:68<:BAB>:9>BF>20:?).)466;><B
@M04999:289:000000000-L3R54:1:1101:13585:10805 2:N:0:413
CCCCTGACTACCGGGGTATCTAATCCTGTTCGCTCCCCACGCTTTCGTCCATCAGCGTCAATCGGTATTTAGTAACCTGCCTTCGCAATCGGGGTTCTGTGTAATATCTATGCATTTCACCGCTACACTACACATTCCAGCTACTTCAATACTATTCAAGATTAACAGTATCAACGGCAGTTCTACAGTTAAGCTGCAGGTTTTCACCGCTGACTTATCAACCCGCCTACGGACCCTTTAAACCCAATAAATCCGGATAACGCTCGCATCTTCCGTATTACCGCGTCTGCTGGCACGAAGT
+
CCC@CFEEGGFEFCD:FGGGGFFEGAFGGFGGGGGGGGGGGGG>CF:C@FGFFGFGGGGGGGGFGGFGAEDFGGGGAFFGGGGGGGGGGCFGGGBC<FGGDFGFGGFGFFGGGGGGGGGGGGGGGGGGGGGGGGGGGGGGGFCFFGGDDEFGGGGFFCEGGGCFFFCFGGGFEFGGFGEGFC?CFGGGGGGFGGEGFGGFFFA?FFF5=2>=>AA6>::ECB@5@25@FD=(69@?D@FFFFE@?@<DEE;<EE@B@??BD?6?FF9>FFB):<?)4:(6>A06339((6))4(:<0((8(
@M04999:289:000000000-L3R54:1:1101:9123:10861 2:N:0:413
GACTACCGGGGTATCTAATCCTGTTTGCTCCCCACGCTTTCGCATCTCAGCGTCAGTATCTGTCCAGAAGGCCGCCTTCGCCACCGGTATTCCTCCACATCTCTACGCATTTCACCGCTACACGTGGAATTCTACCTTCCTCTACAATACTCTAGTTAACCAGTTTTAAGCGCAATTCCTAGGTTGAGCCCAGGGCTTTCACACCTAACTTAATTATCCGCCTACATGCCCTTTACGCCCAGTCATTCCGATGAACGCTCGCACCCCCCGTATTACCGCGGCTGCTGGTACGGACTTAGCC
+
CCCCCFDCDGCGG8FGAFGGGFEEFCCC@@ECFFFEG@FGGCGDF:C,CEFGEF@@@FFGGGGGGGG9,CEGFGGGGEDACGGGGD@F@CF9BFFFFFE?F9FEDFFGDFCAFFBDECCGGGGGAEGGC9EFGGGFEFFGAFDDFFGFGGG8,@3DADFFGGF9=9DD8=A=EGGG*+BCFG+@DFCFGC:9?**;*;?D:3=A996A=CAE9BFFFAFF4>=@DEFE@EDFF8<7;0::;D()79E?3=;3(7;>1<(((((-31(-99(4134A<:6,(4>90::2,)-4(,(3))640
@M04999:289:000000000-L3R54:1:1101:6298:10901 2:N:0:413
CGAGTGACTACCCGGGTATCTAATCCCATTCGCTCCCCTAGCTTTCGTCTCTCAGTGTCAGTGTCGGCCCAGCAGAGTGCTTTCGCCGTTGGTGTTCTTTCCGATCTCTACGCATTTCACCGCTCCACCGGAAATTCCCTCTGCCCCTACCGTACTCCAGCTTGGTAGTTTCCACCGCCTGTCCAGGGTTGAGCCCTGGGATTTGACGGCGGACTTAAAAAGCCACCTACAGACGCTTTACGCCCAATCATTCCGGCTAACGCTTGCATCCTCTGTATTACCGCGGCTGCTGGCCCAGAGT
+
<CC@CEFFFF<FGGGDGFFFGG<=C<CFGEGFEFGGGGGFFFGGFGGGG8FFGFFGGGGGGGGEDGEGGGGGGGGCFGGGGG9@FFGGGGGGGGGE<FDEGGG>C>=AEFGFGCG>FGGGGBBCGD8BAFGGGGGFGGGGGGCG9FCFCFEED?=+BFGGGE,@8AD8EG77DFFF>6B9*2;F,@FGG6:,,449CFGD*@F*++=B(5570>E/;@87*6=13313(/40)(-,283*4(2;1:(,47A4AABF(112,(9<36<?AF:>A22:2<<<><:>(-(,4:7?(-(-(4(46
@M04999:289:000000000-L3R54:1:1101:20616:10921 2:N:0:413
GGACTACTCGGGTATCTAATCCTGTTTGCTTCCCACGCTTTCGCATCTCAGCGTCAGTATCTGTCCAGAAGGCCGCCTTCGCCACCGGTATTCCTCCACATCTCTACGCATTTCACCGCTACACGTGGAATTCTACCTTCCTCTACAATACTCCAGATAACCAGTTTTAAGTGCAGTTCCCAGGTTGAGCCCGGGGCTTTCACACCTAACTTAATTATCCGCCTACATGCCCTTTACGCCCAGTCATTCCGATTAACGCTCGCACCCTCCGTATTACCGCGGCTGCCGGCACGGAGTTAGC
+
CCCCCGGGGGGGGGGGGGGGGGGGGGGGGGGGGGGGGGGGGGGGGGGGGGGGGGGGGGGGGGGGGGGGGGGGGGGGGGGGGGGGGGGGGGGGGGGGGGGGGGGGGGGFGGGGGGGGGGGGGGGGGGGGGGGGGGGGGGGGGGGGGGGGGGGGGGGGFGGGGGGGGGGGGFGGGGGGFGFGGGGGGGFGGGGGGDGCDGGGFFFFFEFAEDEFBFFFFFFE>BF@=BEE?EFFFFFFFFFD;;DFFFFFFEF?D??EF@03:BFBF>BFFFFF:?:DBFBFBBFFFF:>;4(1(21;B:A2-
@M04999:289:000000000-L3R54:1:1101:19386:10922 2:N:0:413
TGACTACACGGGTATCTAATCCTGTTTGCTTCCCACGCTTTCGCTTCCCAGCGTCAGTATCTGTCCAGAAGGCCGCCTTCGCCACCGGTATTCCTCCCCCTCTCCACGCATTTCACCGCTACACGTGGAATTCTACCTTCCTCTACAATACTCCAGACAACCAGTTTTAAGTGCAATTCCCAGGTTGAGCCCGGGGCTTTCACACCTAACTTAATTATCCGCCTACCTGCCCTTTACGCCCAGTCAATCCGATTAACGCTCGGACCCCCCGTATTACCGCGGCCGCTTGCACGGAGTTAGC
+
@CBC@C<6E7FG:@6,6<FDCF9-;@C<@;;EFGC,@:,BF<,,,:B,6B6C68F@CEFC@FE@FGF<<<EFFG+6@:FGFFGED=FFF7?F,C55A,8+8F=E,AF@F4+FF<FBFCC+68A=BFFGDE9F;;;=E,@EF8=,,@=,6,@DFG??=+3,@@=@=DFG8DA@,2<E?FAFG7:CFG<F67FGEGGGG@CGFFCF>6A;.(1@=F++@>8@?D=208(/38;((/=CCD6D;((()/)..:((12,:226(((((-31((-(((.42)9:6(2((((,(-(54(-208B5))
@M04999:289:000000000-L3R54:1:1101:4201:10952 2:N:0:413
GACTGGACTACTCGGGTATCTAATCCTGTTTGCTCCCCACGCTTTCGCATCTCAGCGTCAGTATCTGTCCAGAAGGCCGCCTTCGCCACCGGTATTCCTCCACATCTCTACGCATTTCACCGCTACACGTGGAATTCTACCTTCCTCTACAATACTCCAGATAACCAGTTTTAAGTGCAGTTCCCAGGTTGAGCCCGGGGCTTTCACACCTAACTTAATTATCCGCCTACATGCCCTTTACGCCCAGTCATTCCGATTAACGCTCGCACCCTCCGTATTACCGCGGCTGCTGGCACGGAGT
+
CCCCCGGGGGGGGGGGGGGGGGGGGGGGGGGGGGGGGGGGGGGGGGGGGGGGGGGGGGGGGGGGGGGGGGGGGGGGGGGGGGGGGGGGGGGGG7FGGGFGGGGGGGGGGGGGGGGGGGGGGGGGGGGGGGGEGFGGGGGGGGGFGGGGGGGGGGGGGGGGCFGGGGGGGGGGGGGGFGFGGGGGGGGGGGFGGGFGG>?D>BAFFFFFE=DEFFFFFFFFFEEF=>2@DFFFFF;@@;EFFFFFFFFFFFFECFFFD017536:B9;>>9:6??><:?7B>DFFF0>B>BF?2??B0;;08
@M04999:289:000000000-L3R54:1:1101:23926:10977 2:N:0:413
AGGACTACTCGGGTATCTAATCCTGTTCGCTCCCCACGCTTTCGCTCCTCAGCGTCAGTGACGGCCCAGAGACCTGCCTTCGCCATCGGTGTTCTTCCCGATATCTACACATTCCACCGTTACACCGGGAATTCCAGTCTCCCCTACCGCACTCCAGTCCGCCCGTACCCGGCGCCGATCCACCGTTAAGCGATGGACTTTCACACCAGACGCGACGAACCGCCTACGAGCTCTTTACGCCCAATAAATCCGGATAACGCTTGCACCCTACGTATTACCGCGGCTGCTGTCACGTAGTTCG
+
CCCCCGGGGGGGGGGGGGGGGGGGGGGGGGGGGGGGGGGGGGGGGGGGGGGGGGGGGGGGGGGGGGGGGGGGGGGGGGGGGGGGGGGGGGGGGGGGGGGGGGGGGGGGGGGGGGGGGGGGGGGGGGGGGGGGGGGGGGGGGGGGGGGGGGGGGGGGGGGGGGGGGGGGGGGGGGGGFGFGGGGGEGGGGGGEGGGGDGGGFFFFFFFFFD?9>><DB@DFDFFFB:<:<?>3>F<AFFBFFFFF:?FA9BFB06?FABF>?B2:BFFFF?BB:7AFFBDB>>(16904>.)-:<<<?3))(
@M04999:289:000000000-L3R54:1:1101:10539:10998 2:N:0:413
CGGCTGACTACCGGGGTATCTAATCCTGTTTGCTCCCCACGCTTTCGCATCTCAGCGTCAGTATCTGTCCAGAAGGCCGCCTTCGCCACCGGTATTCCTCCACATCTCTACGCATTTCACCGCTACACGTGGAATTCTACCTTCCTCTACAATACTCTAGTTAACCAGTTTTAAGTGCAATTCCTAGGTTGAGCCCAGGGCTTTCACACCTAACTTAATTATCCGCCTACATGCCCTTTACGCCCAGTCATTCCGATTAACGCTCGCACCCTCCGTATTACCGCGGCTGCTGGCACGGAGT
+
CCCCCGGGGGGGGGGGGGGGGGGGGGGFGGGGGGGGGGGGDGCEGGDGGGGGGGGGGGGGGGGGGGGGGGGGFFGGGGG7FGEGGGGGGGGGGGGGGGFGGGGGFGGFCFGGGGGGGGGGGGGGGGGGGGGGGFGGGGGGGGGGGGGGFGGGGGGGGGFFGGGGGGGF=DFGGEGGFGFGGGGGGGGGFGGGGGGGFFCGBFFFFFFFFF@EB>9FEFFFA?E6=B55>=::C=@(83419;?;@<2=EFFFE?E(4<;C<;08?9((-4(,8<126<:4A9?6;>>90(72:?<FF>(3-
@M04999:289:000000000-L3R54:1:1101:19659:11035 2:N:0:413
GAAGACTACCCGGGTATCTAATCCTGTTTGCTCCCCACGCTTTCGCATCTCAGCGTCAGTATCTGTCCAGAAGGCCGCCTTCGCCACCGGTATTCCTCCACATCTCTACGCATTTCACCGCTACACGTGGAATTCTACCTTCCTCTACAATACTCCAGATAACCAGTTTTAAGTGCAGTTCCCAGGTTGAGCCCGGGGCTTTCACACCTAACTTAATTATCCGCCTACATGCCCTTTACGCCCAGTCATTCCGATTAACGCTCGCACCCTCCGTATTACCGCGGCTGCTGGCACGGAGTTT
+
CCCCCGGGGGGGGGGGGGGGGGGGGGGGGGGGGGGGGGGGGGGGGGGGGGGGGGGGGGGGGGGGGGGGGGGGGGGGGGGGGGGGGGGGGGGGGGGGGGGGGGGGFGGGGGGGGGGGGGGGGGGGGGGGGGGGGGGGGGGGGGGGGGGGGGGGGGGGGGGGGGGGGFGFGGGGGGGGFGFGGGGGGGGGGFGGGGGGGGGGFFFFFFFEBF=FFFAFFFFFFEFFFFFF8EFFFFFFFFFAFFFFFFFFFE?EE121(64?6:BFF6>>::?FF?BFFFF2(99>66>FB>?B:3:>;;BF)
@M04999:289:000000000-L3R54:1:1101:29009:11059 2:N:0:413
AGTTCGACTACTCGGGTATCTAATCCTGTTTGCTCCCCACGCTTTCGCATCTCAGCGTCAGTATCTGTCCAGAAGGCCGCCTTCGCCACCGGTATTCCTCCACATCTCTACGCATTTCACCGCTACACGTGGAATTCTACCTTCCTCTACAATACTCCAGATAACCAGTTTTAAGTGCAATTCCCAGGTTGAGCCCGGGGCTTTCACACCTAACTTAATTATCCGCCTACATGCCCTTTACGCCCAGTCATTCCGATTAACGCTCGCACCCTCCGTATTACCGCGGCTGCTGGCACGGAGT
+
CCCCCGGGGGGGGGGGGGGGGGGGGGGGGGGGGGGGGGGGGGGGGGGGGGGGGGGGGGGGGGGGGGGGGGGGGGDFGGGFGGGGGGEGGFGE:+FFGGGGGGGGGGGGGGGGGGGGGGGGGGGGGGGGGFFGGGGGGGGGGGGGGGGGGGGGGGFGGGGGFGCDGGGGGGGGGGGGCFFGGFGCGGGGGGGGGGGGGGDCBDAFFFFFEF@EEFFFEFFFFFFFFF@D2;1?CEE@EFFFE0;@FFFFFFF<<CF2;@?FF09:?9>1;>88<?>FFF7AD>?>09;>96>2>?BB?6;04
@M04999:289:000000000-L3R54:1:1101:8833:11062 2:N:0:413
TAGACTACTGGGGTATCTAATCCTGTTCGCTCCCCACGCTTTCGTCCATCAGCGTCAATCGGTATTTAGTAACCTGCCTTCGCAATCGGGGTTCTGTGTAATATCTATGCATTTCACCGCTACACTACACATTCCAGCTACTTCAATACTATTCAAGATTAACAGTATCAACGGCAGTTCTACAGTTAAGCTGCAGGTTTTCACCGCTGACTTATCAACCCGCCTACGGACCCTTTAAACCCAATAAATCCGGATAACGCTCGCATCCTCCGTCTTACCGCGGCTGCTGGCACGGAGTT
+
CCCCCGGGGGGGGGGGFGGGGGGGGGGDFGE<FGGGGGGGGGGGFGGGGGFGGGGGGGGGGGGGFGGGGGGGGGGGGGGGGG7F@FCGGCEGGGGGCFGGGGGGGAAFGGFGGGGGGGGGGGGGGGGGGGGGGGGDFGGGGGGGGGGGGGGGGGCFGFGGFFGGGGGGGGGGC8=CBGFFGGDFGGGGGCGFGFG?FGFFCAFFFAEF=9C;CA4BEFFBDFFFFFF=@@9@FFFFF?363?D6;@3455;99@F1>EDBFD;BFFFF?<?F1((4)6::9(469>F0)51123(0((.
@M04999:289:000000000-L3R54:1:1101:10905:11069 2:N:0:413
GACTACCCGGGTATCTAATCCTGTTTGCTACCCACGCTTTCGAGCATGAACGTCAGTGTTATCCCAGGAGGCTGCCTTCGCCATCGGTATTCCTCCACATCTCTACGCATTTCACTGCTACACGTGGAATTCTACCTCCCTCTGACACACTCTAGTTTGACAGTTTCAAATGCACGTCCCAAGTTGAGCTCGGGGATTTCACATCTGACTTATCTAACCGTCTGCGCTCGCTTTACGCCCAGTAATTCCGATTAACGCTCGCACCCTACGTATTACCGCGGCTGCTGGCACGTAGTTAGCC
+
CCCCCGGGGGGGGGGGGGGGGGGGGGGGGGGGGGGGGGGGGGGGGGGGGGGGGGGGGGGGGGGGGGGGGGGGGGGGGGGGGGGGGGGGGGGGGGGGGGGGGGGGGGGGGGGGGGGGGGGGGGGGGGGGGGGGGGGGGGGGGGGGGGGGGGFGGGGGGGGGGGGGGGGGGGGGGGGGFGFGGGGGGGGGGGGGGGGGGGGGFFFFFFFFFCEFFFFFFFFFFFFFFFFADF@DBDEE@FFBFFEFFCFEEFFFFFFFDFF@F;BFFFFFF???FBFFFFF99>F6???F?2<18??:<<AA?
@M04999:289:000000000-L3R54:1:1101:19898:11087 2:N:0:413
GACTACTGGGGTATCTAATCCTGTTTGCTCTCCCCGCTTTCGCATCTCAGCGTCAGTATCTGTCCAGAAGGCCGCCTTCGCCACCGGTATTCCTCCACATCTCTACGCATTTCACCGCTACACGTGGAATTCTACCTTCCTCTACAATACTCCAGATAACCAGTCTTAAGTGCAGTTCCCAGGTTGAGCCCGGGGCTTTCACACCTAACTTACTTATCCGCCTACATGCCCTTTACGCCCAGCCATTCCGATTAACGCTCGGACCCTCCGTATTTCCGCGCCGGATGGCACGGTGTTAGCC
+
CCCCCGG9FFGGGGGGGGGGG,@@FG<@EE,C,,BFGGGGG@7B@@ED<EBF@7@CFCGCGGGFFGG,CCF?C@FCF7FGC,@@FG7C6<BBFAEF<,ABBEFE=,9+=4+9F5CF@7FE>9F=FFFGFFFFFG,@E;=,@DF8@DF,@8=?GCFCB999,@==,+2,@E=@DADCDD9D88DFFC@:@,;ED*953905999A**9A4>*:.+14>6+-/8((:3453@53(666?(..(61((.69)(3;0(6>(3111((62:0(-44.,()).3?9129(((,(8()(43-40:)-)
@M04999:289:000000000-L3R54:1:1101:19551:11088 2:N:0:413
TTATTGACTACTAGGGTATCTAATCCTGTTTGCTCCCCACGCTTTCGCATCTCAGCGTCAGTATCTGTCCAGAAGGCCGCCTTCGCCACCGGTATTCCTCCACATCTCTACGCATTTCACCGCTACACGTGGAATTCTACCTTCCTCTACAATACTCTAGTTAACCAGTTTTAAGTGCAATTCCTAGGTTGAGCCCAGGGCTTTCACACCTAACTTAATTATCCGCCTACATGCCCTTTACGCCCAGTCATTCCGATTAACGCTCGCACCCTCCGTATTACCGCGGCTGCTGGCACGGAGT
+
CCCCCGGGGGGGFGGGGGGGGGGGGGFFGGGGGGGFGEGFGGGGGCGGGGGGGGGDECFGGGGGGGGFFGGGGGGGFGGGGGGGGGGFEFCGECGGGGGGGGGGFGGGGGGGGGGGGGGGGGGGGGGGGGFEGGGGGGGGFGGGGGGGGGGGFDGGGGFEDE=EGFGGGGGGGCGGFFFGFGFFGGGFGFGGGGGGGGCGEFFFFFFFFADFFFFFF6FFFFC8<B2==DFFFFBDBFF669@@BDF=E9CECEF6<DF?C((6;((.:66?:(,,(7?FF<?>(391012702(,(49(-
@M04999:289:000000000-L3R54:1:1101:19219:11117 2:N:0:413
GGACTACTGGGGTATCTAATCCTGTTCGCTCCCCACGCTTTCGTCCATCAGCGTCAATCGGTATTTAGTAACCTGCCTTCGCAATCGGGGTTCTGTGTAATATCTATGCATTTCACCGCTACACTACACATTCCAGCTACTTCAATACTATTCAAGATTAACAGTATCAACGGCAGTTCTACAGTTAAGCTGCAGGTTTTCACCGCTGACTTATCAACCCGCCTACGGACCCTTTAAACCCAATAAATCCGGATAACGCTCGCATCCTCCGTATTACCGCGGCTGCTGGCACGGAGTTAGC
+
CCCCCGGGGGGGGGGGGGGGGGGGGGGGGGGGGGGGGGGGGGGGGGGGGGGGGGGGGGGGGGGGGGGGGGGGGGGGGGGGGGGGGGGGGGGGGGGGGGGGGGGGGGGGGGGGGGGGGGGGGGGGGGGGGGGGGGGGGGGGGGGGGGGGGGGGGGGGGGGGGGGGGGGGGGGGEGGGFGFGGGGGGGGGGGGGGGGGGGGGFFFFFFFBFDFFFFFFFFA5BAAFFFF?@FFFFFFEF=AFFDF@@FFFFFF@FFDEE0:(2391?>027:03?B>2<4<>0(,76????F??<96;BF246
@M04999:289:000000000-L3R54:1:1101:4417:11148 2:N:0:413
AGACTACAGGGGTATCTAATCCTGTTTGCTCCCCACGCTTTCGCATCTCAGCGTCAGTATCTGTCCAGAAGGCTGCCTTCGCCATCGGTATTCCTCCAGATCTCTACGCATTTCACCGCTACACCTGGAATTCTACCTTCCTCTCCTATACTCTAGCTAACCAGTATCGTATGCAATTCCCAAGTTGAGCTCGGGGATTTCACATCCGACTTAATTAGCCGCCTACGCGCGCTTTACGCCCAGTAATTCCGATTAACGCTTGCACCCTCTGTATTACCGCGGCTGCTGGCACATAGTTAGC
+
CCCCCGGGGGGGGGGGGGGGGGGGGGGGGGGGGGGGGGGFFGGGGGGGGGGGGGGGGGGGGGGGGGGGGGGGGGGGGGGGGGGGGGGGGGGGGGGGGGGGGGGGGGGGGGGGGGGGGGGGGGGGGGGFGGGGGGGGGGGGGGGGGGGGGGGGGGGGGGGGGGGGG?FGGGGGGFGGFGFGGGGFFGGGGGGGGGGGGGGFFFFFFFFFFFFFFFFFFFFFE29@DFFF=>BFFFFFFFFEFF;@CEFFFFF:?:B<AF>:BFF?><F?BFFF2<AB><?F6>92;?7?2:?DF))):AAA<
@M04999:289:000000000-L3R54:1:1101:19949:11149 2:N:0:413
GACTACCGGGGTATCTAATCCTGTTCGCTACCCATGCTTTCGAACCTCAGCGTCAGTTACAGACCAGAGAGCCGCCTTCGCCACTGGTGTTCTTCCATATATCTACGCATTCCACCGCTACACATGGAGTTCCACTCTCCTCTTCTGCACTCAAGAAAAACAGTTTCAGCTGCACTTCCCCGGTTAAGCCGAGGGCTTTCACAGCTGACTTGTTCTCCCGCCTGCGTTCGCTTTACGCCCAATAAGTCCGGACAACGCTTGCCACCTACGTATTACCGCGGCTGCTGGCACGTAGTTAGCC
+
CCCCCGGGGGGGGGGGGGGGGGGGGGGGGGGGGGGGGGGGGGGGGGGGGGGGGGGGGGGGGGGGGGGGGGGFGGGGGGGGGGGGGGGGGGGGGGGGGGGGGGGGGGGGGGGGGGGGGGGGGGGGGGGGGGGGGGGGGGFGGGGGGGGGGGGGGGGGGGGGGGGGGGGGGGGGFGGGFGFGGGDGGGGGGGGGGGGGGGGC@FFBFFFFFFFFFFFFFFFBFFDFFFDDFFFFFFEEFFBA?FFFFFAAFF64(((42931<F7))18::((34?AB4(-3(24;FFBBF(5:34(,.).<2
@M04999:289:000000000-L3R54:1:1101:5207:11159 2:N:0:413
GGACTACACGGGTATCTAATCCTGTTCGCTCCCCACGCTTTCGCTCCTCAGCGTCAGTGACGGCCCAGAGACCTGCCTTCGCCATCGGTGTTCTTCCCGATATCTACACATTCCACCGTTACACCGGGAATTCCAGTCTCCCCTACCGCACTCCAGTCCGCCCGTACCCGGCGCCGATCCACCGTTAAGCGATGGACTTTCACACCAGACGCGACGAACCGCCTACGAGCTCTTTACGCCCAATAAATCCGGATAACGCTTGCACCCTACGTATTACCGCGGCTGCTGGCACGTAGTTAGC
+
CCCCCGGGGGGGGGGGGGGGGGGGGGGGGGGGGGGGGGGGGGGGGGGGGGGGGGGGGGGGGGGGGGGGGGGGGGGGGGGGGGGGGGGGGGGGGGGGGGGGGGGGGGGGEFGGGGGGGGGGGGGGGGGG@FGGGGGGGGGGGGGGGGGGGGGGGGGFGGGGGGGGEGGGGGDEGGGG:DBGFGGEFGCFGGCCCGGGGFC>AAF=AFFFFF9>BFF317)93(7?BF??FF>?<AA2<<FFBF0<?2<<<?40(,2<BF6(40:?F:11:?:(4<2)6<:91(,-9<:7:?7)14??0<)-)
@M04999:289:000000000-L3R54:1:1101:2744:11165 2:N:0:413
GAGACTACACGGGTATCTAATCCTGTTTGCTCCCCACGCTTTCGCATCTCAGCGTCAGTATCTGTCCAGAAGGCCGCCTTCGCCACCGGTATTCCTCCACATCTCTACGCATTTCACCGCTACACGTGGAATTCTACCTTCCTCTACAATACTCCAGATAACCAGTTTTAAGTGCAATTCCCAGGTTGAGCCCGGGGCTTTCACACCTAACTTAATTATCCGCCTACATGCCCTTTACGCCCAGTCATTCCGATTAACGCTCGCACCCTCCGTATTACCGCGGCTGCTGGCACGGAGTT
+
CCCCCGGGGGGGGGGGGGGGGGFFGGGGGGGGGGGGGGGGGGGGGGGGGGGGFGFGGGGGGGGGGGGGGGGGGGGGGGGGGGGGGGGGGGGGGGGGGGGGGGGGGGGGGGGGGGGGGGGGGGGGGGGGGGGGFGGGGFGGGGGGGGGGGGGGGGGCFFGGGGGGGGGGGGGGGGGGFGFGGGGGGGGGGGGGGGGGGGGDFFFFFFFFEEFFCFA6<FCEFFFFFFD=CFFEFF@@9EFF>6?6=EFF9CEFD;?FEFF><B>FFFFB:?FF:<?FA>DFBF>B;>FFF0::?:;4(4:
@M04999:289:000000000-L3R54:1:1101:26326:11172 2:N:0:413
TGGCTGACTACTCGGGTATCTAATCCTGTTCGCTACCCATGCTTTCGAACCTCAGCGTCAGTTACAGACCAGAGAGCCGCCTTCGCCACTGGTGTTCTTCCATATATCTACGCATTCCACCGCTACACATGGAGTTCCACTCTCCTCTTCTGCACTCAAGAAAAACAGTTTCAGCTGCACTTCCCCGGTTAAGCCGAGGGCTTTCACAGCTGACTTGTTCTCCCGCCTGCGTTCGCTTTACGCCCAATAAATCCGGACAACGCTTGCCACCTACGTATTACCGCGGCTGCTGGCACGTAGT
+
CCCCCGGGGGGGGGGGGGGGGGEFFGGGGGGGGGGGGGGGGGGGGGGGGGGGGGGGGGGGGGGGGGGGGGGGGGGGGGGGGGGGGGGGGGGGGGFGGGGGGGGGGCGGGGGGGGGGGGGGGGGGGGGGGGGGCGGGGGGGGGGG=DFGGGGGGGGGGGGGGGGGGGGGGGGFGGGGFGFGGGGGGGGGGGGGFGGGGGGG>FFFFFFFFFFFFFFFFFFFFFFF=@>@FFFFDFFFDFF6CDFFB@;D;ECFF?;>FFFFBFFFFFFFA?B?7?BFFAFFFF?>;0969?BFBB??FF0:-
@M04999:289:000000000-L3R54:1:1101:26125:11186 2:N:0:413
TGGGGACTACTGGGGTATCTAATCCTGTTCGCTCCCCACGCTTTCGTCCATCAGCGTCAATCGGTATTTAGTAACCTGCCTTCGCAATCGGGGTTCTGTGTAATATCTATGCATTTCACCGCTACACTACACATTCCAGCTACTTCAATACTATTCAAGATTAACAGTATCAACGGCAGTTCTACAGTTAAGCTGCAGGTTTTCACCGCTGACTTATCAACCCGCCTACGGACCCTTTAAACCCAATAAATCCGGATAACGCTCGCATCCTCCGTATTACCGCGGCTGCTGGCACGGAGTT
+
CCCCCGGGGGGGGGGGGGGGGGGGGGGGGGGGGGGGGGGGGGGGGGGGGGGGGGGGGGGGGGGGGGGGGGGGGGGGGGGGGGGGGGGGGGGGGGGGGGGGGGGGGGGGGGGGGGGGGGGGGGGGGGGGGGGGGGGGGGGGGGGGGGGGGGGGGGGGGGGGGGGGGGGGGGGGGGGGFGFFGGGGGGGGGGGGGGGGGGGGFFFFFFFBFFFFFFFFFFFFFBFFFFFFFFD?FFFFFFFFFFFFFFDEEEFFFFFFFFFFFFFFFFFFFFFFB9?6:?FFFB99>>>FFFFF:???FBFF:
@M04999:289:000000000-L3R54:1:1101:24442:11187 2:N:0:413
ATAGCGACTACTCGGGTATCTAATCCTGTTTGCTCCCCACGCTTTCGCATCTCAGCGTCAGTATCTGTCCAGAAGGCCGCCTTCGCCACCGGTATTCCTCCACATCTCTACGCATTTCACCGCTACACGTGGAATTCTACCTTCCTCTACAATACCCCAGATAACCAGTTTTAAGTGCAATTCCCAGGTTGAGCCCGGGGCTTTCACACCTAACTTAATTATCCGCCTACATGCCCTTTACGCCCAGTCATTCCGATTAACGCTCGCACCTTCCGTATTACCTCGCCTGCTGGCACGGAGT
+
CCCCCGGGGGGGGGGGGGGGGGGGGGGGGGGGGGGGGGGGGGGGGGGGGDGGGGGFGGGGGGGGGGGGGGGGGGGGGGGGGGGGGGGGGGGGGGGGGGGGGGGDDGGGGGGGGGGGGGGGGGGGGGGGGGGGGGGGGGGGGFFGGGGGEGCFDGGDGCGGG89FGGGGGGGGCGFGFGFGGGGCCFGGGFFGCF6?>C>/4AFFFAFFFD:>5?FFBFF<FECFFF0218@F<@E(;@@+9(1;>F;=33C)66:<11:440(((,(-79,)53241:4AA)))((-2?:7:(((,((--4
@M04999:289:000000000-L3R54:1:1101:22884:11204 2:N:0:413
GACTACCAGGGTATCTAATCCTGTTTGCTCCCCACGCTTTCGCATCTCAGCGTCAGTATCTGTCCAGAAGGCCGCCTTCGCCACCGGTATTCCTCCACATCTCTACGCATTTCACCGCTACACGTGGAATTCTACCTTCCTCTACAATACTCTAGTTAACCAGTTTTAAGTGCAATTCCTAGGTTGAGCCCAGGGCTTTCACACCTAACTTAATTATCCGCCTACATGCCCTTTACGCCCAGTCATTCCGATTAACGCTCGCACCCTCCGTATTACCGCGGCTGCTGGCACGGAGTTAGCC
+
CCCCCGGGGGGGGGGGGGGGGGGGGGGGGGGGGGGGGGGGGGGGGGGGGGGGGGGGGGGGGGGGGGGGGGGGGGGGGGGGGGGGGGGGGGGGGGGGGGFGGGGGGGGGGGGGGGGGGGGGGGGGGGGGGGGGGGGGGGGGGGGGGGGGGGGGGGGGGGGGGGGGGGGFGGGGGGGGFGFGGGCFGGGGGGGGGGGGGGGGFFFFBFFF@@E@EFFFFFFFFFDAFEFFE=B:DBFFFF@FF9BEFFFFFEDD?FECDFF@6>BFB@FFFFFF?FBDFF03;BBFB????:?F(468:ABF7
@M04999:289:000000000-L3R54:1:1101:29075:11209 2:N:0:413
ACTAGACTACAGGGGTATCTAATCCTGTTTGCTCCCCACGCTTTCGCATCTCAGCGTCAGTATCTGTCCAGAAGGCCGCCTTCGCCACCGGTATTCCTCCACATCTCTACGCATTTCACCGCTACACGTGGAATTCTACCTTCCTCTACAATACTCCAGATAACCAGTTTTAAGTGCAGTTCCCAGGTTGAGCCCGGGGCTTTCACACCTAACTTAATTATCCGCCTACATGCCCTTTACGCCCAGTCATTCCGATTAACGCTCGCACCCCCCGTATTACCGCGGCTGCTGGCACGGAGTT
+
CCCCCGGGGGGGGGGGGGGGGGGGFGGGGGGGGGGGGGGGGGGGGGGGGGGGGGGGGGGGGGGGGGGGGGGGGGGGGGGGGGGGGGFGCGGG:4:9AFGGGGGFGCFGGGGDGGGGGGGGGGGGGGGGGFGDDGGGGFGGGGGGGGGGGGGGGGGDGGGFFFGGGGGGGGGF@DFFFGFGGGCFFGDGGG,CFGGGDGGGEFFFFFFFFFEFFFFFFFFF=C:@FD=9BB45B@@FFFFF0?FF@;E@337??E;(8;?4(7?F90(47:(19;BB:45:)((-143(-5?8((.46(2-,
@M04999:289:000000000-L3R54:1:1101:26880:11212 2:N:0:413
GGACTACCAGGGTATCTAATCCTGTTCGCTCCCCACGCTTTCGTCCATCAGCGTCAATCGGTATTTAGTAACCTGCCTTCGCAATCGGGGTTCTGTGTAATATCTATGCATTTCACCGCTACACTACACATTCCAGCTACTTCAATACTATTCAAGATTAACAGTATCAACGGCAGTTCTACAGTTAAGCTGCAGGTTTTCACCGCTGACTTATCAACCCGCCTACGGACCCTTTAAACCCAATAAATCCGGATAACGCTCGCATCCTCCGTATTACCGCGGCTGCTGGCACGGAGTTAGC
+
CCCCCGGGCGGGGGGGGGGGGGGGGGCEGGGGGGGGGGGGGGGFEECGGGGGGGGGDF<C@@EGCEFGFGGAFFFGGGGGGG@C@BDGGGGGGFCEAFGGGFGGGGAGGGGGGGGGGGGGGGGGGGCE8AFGGGC,,@FGFDFCFA=DGGAEGGFGCFDFGGGGGGGGCFGCEEGGFDFGDFGGGGGCGFFD63@03;DGFFFABF>BBFEE5;FFCFFDA2:ADFF92>@DBFE*7;3A?;?@E346<@>6?F@FFF>D(6;61>?2236?FFBAFF09(299;<>:0:?70109?BA>4
@M04999:289:000000000-L3R54:1:1101:4373:11225 2:N:0:413
AGACTACTGGGGTATCTAATCCTGTTTGCTCCCCACGCTTTCGCATCTCAGCGTCAGTATCTGTCCAGAAGGCCGCCTTCGCCACCGGTATTCCTCCACATCTCTACGCATTTCACCGCTACACGTGGAATTCTACCTTCCTCTACAATACTCCAGATAACCAGTTTTAAGTGCAATTCCCAGGTTGAGCCCGGGGCTTTCACACCTAACTTAATTATCCGCCTACATGCCCTTTACGCCCAGTCATTCCGATTAACGCTCGCACCCTCCGTATTACCGCGGCTGCTGGCACGGAGTTAGC
+
CCCCCGGGGGGGGGGGGGGGGGGGGGGGGGGGGGGGGGGGGGGGGGGGGGGGGGGGGGGGGGGGGGGGGGGGGGGGGGGGGGGGGGGGGGGGGGGGGGGGGGGGGGGGGGGGGGGGGGGDFGGGGGGCGGGGGGGGFGFGGGGGGGGEGGGGGGGGGGGGGGGGGGGGGGGFGGGFFGFFGGGFGGGGGGGGGCEGGGGGFFFFFFFFFFFFEFFFFFFF:B=@?DFEC9BFFFFEFFF>@@FFEFFEFFF;@(:EFDFB<>6BBF?<??>:B::DBF:>99;1(18D0<:<?019:B<B<
@M04999:289:000000000-L3R54:1:1101:27746:11259 2:N:0:413
CGACTACTGGGGTATCTAATCCTGTTCGCTACCCATGCTTTCGAGCCTCAGCGTCAGTAACAGACCAGAGAGCCGCCTTCGCCACTGGTGTTCTTCCATATATCTACGCATTTCACCGCTACACATGGAGTTCCACTCTCCTCTTCTGCACTCAAGTCTCTCAGTTTCCGATGCTCTTCCTCAGTTAAGCTGAGGGCTTTCACATTCAGACTTAAAAGACCGCCTGCGCTCCCTTTACGCCCAATAAATCCGGACAACGCTTGCCACCTACGTATTACCGCGGCTGCTTGCACGTAGTT
+
CCCCCGGGGGGGGGGGGGGGGGGGGGGGGGGGGGGGGGGGGGGGGGGGGGGGGGGGGGGGGGGGGGGGGGGGGGGGGGGGGGGGGGGGGGGGGGGGGGGGGGGGGGGGGGGGGGGGGGGGGGGGGGGGGGGGGGGGGGGGGGGGGGGGGGGGGGGGGGGGGGGGGGGGGGGGGGGGFGFFGGGGGGGGGGGGGGGGGGGGFFFFFFFFFFFFFFFFE6?CAFABFDFFFFFFFFFEFFFFFFFFFFFEFCEBBFF9?DFFFFFFBFFB?FFFFFB?DFA?;40(-43:)568>?13(:A
@M04999:289:000000000-L3R54:1:1101:25931:11260 2:N:0:413
CTCGACTACCGGGGTATCTAATCCTGTTCGCTACCCATGCTTTCGAGCCTCAGCGTCAGTAACAGACCAGAGAGCCGCCTTCGCCACTGGTGTTCTTCCATATATCTACGCATTTCACCGCTACACATGGAGTTCCACTCTCCTCTTCTGCACTCAAGTCTCTCAGTTTCCGATGCTCTTCCTCAGTTAAGCTGAGGGCTTTCACATTCAGACTTAAAAGACCGCCTGCGCTCCCTTTACGCCCAATAAATCCGGACAACGCTTGCCACCTACGTATTACCGCGGCTGCTGGACAGTAGTT
+
CCCCCFEGGGGDFGGGGGGGGGGGGGGGGGGGGGGGGGGGGGGGGCGDGGGGGGDEEGGFDFGGGFGGGFFGFGDGGGGGGGGGGGGGGGGF4CBFC9FGGGGCEFGGGGDEGGGGGFGGGGGGGGGGG8@EGGGFCEGG=8DGGGGGGFFGFFGGGGGGFGDGGCGGGGFGCECEFGFGGFFFF?GGEGGGGGDDGGGGFFAFFFFFFFF?;6FF4AFEF=B9=@=(0-(6;9@@9@CF;DF>038;3C6CF96?1903430::<?>FFF?FB2)6.652((4((42<:2,(,)(.6)).
@M04999:289:000000000-L3R54:1:1101:29487:11271 2:N:0:413
GTGGACTACACGGGTATCTAATCCTGTTCGCTCCCCACGCTTTCGCTCCTCAGCGTCAGTGACGCCCCAGAGACCTGCCTTCGCAATCGGTGTTCTTCTCGATATCTACACATTCCACCGTTACACCGGGAATTCCAGTCTCCCCTACCGCACTCCAGTCCCCCCGTACCCGGCGCCGACCCACCGTTAAGCGACGGACTTTCACACCAGACGCAACGAACCGCCGACGACCTCTTTACGCCCAATAAATCACGATGACGCTGGCACCCGACGTATTACCGCGGCTGCTGGCAAGATAGTT
+
A@8,,6C<8FFG7:FCDFGGGGGGG<F9F,F6EF,F@FFEG,9,FFCEE<@<@,C868B6,C<C,@7@@FGGGGF<<FA,AE<C,+,B,BC,4@DDCF,C+AFDGGG9EFGDFAFG5F@8,+@CGGGG=7CGGGGDD;DG8EFGGGF?D=68C+A8D=DF8,48E57CG*<@EG;52/?))1*=8C/8*:+AE**)1*95*/74=9F3((,(,<)0()04BB(79((4,,((4:<464)509B,(.4)6)-)((-(()),4:(,44.,8(((-41),)..:B63;((32)((()(()---.
@M04999:289:000000000-L3R54:1:1101:11776:11288 2:N:0:413
GGACTACTCGGGTATCTAATCCTGTTTGCTCCCCACGCTTTCGCATCTCAGCGTCAGTATCTGTCCAGAAGGCCGCCTTCGCCACCGGTATTCCTCCACATCTCTACGCATTTCACCGCTACACGTGGAATTCTACCTTCCTCTACAATACTCTAGTTAACCAGTTTTAAGTGCAATTCCTAGGTTGAGCCCAGGGCTTTCACACCTAACTTAATTATCCGCCTACATGCCCTTTACGCCCAGTCATTCCGATTAACGCTCGCACCCTCCGTATTACCGCGCCTGCTGGCACGGGTTTAGC
+
CCCCCFCCGGGGGGGGGFFGGCEEFGG<FGGCGGGGCGGFGGCGGGGCGEFGGEGGGGGGGGFGGGFGFDCFCF@FGGFFCEDGGGGCFGGGFCAF<?E<EAFGGGGGGGGCFFEGGGGGGGGGGGGDGGGGAEFGGFGGGGFGGFFFCFGFGGCFGGGGGEDEDGGGFDCDF=EFFGFFGFGFGG@CGGFFCDCGDGGFF@FFFFFF@DFFFFF>EFFEEFAD9:=EEB3B:==4662?@256@A<?<74;(/49C09D;;B>B9BFF14-2:29<AFF9(4:0(..8:?D:((,,(.44
@M04999:289:000000000-L3R54:1:1101:22668:11314 2:N:0:413
GGACTACAGGGGTATCTAATCCTGTTTGCTCCCCACGCTTTCGCACCTCAGCGTCAGTATCTGTCCAGAAGGCCGCCTTCGCCACCGGTATTCCTCCACTTCTCTACGCATTTCACCGCTACACGTGGAATTCTACCTTCCTCTACAATACTCCAGATAACCAGTTTTAAGTGCAGTTCCCAGGTTGAGCCCGGGGCTTTCACACCTACTTTAATTATCCGCCTACTTGCCCTTTACGCCCAGTCATCCCGTTTAAGGCTCGCACCCTCCGATTTACCCGGGCTCCTGGCACGGATTTAGC
+
CCCCCGGGGGGGGGGGGGGGGGGGGGGGGGGGGE@@B@FGGF@C,++,6;E@68:7,<;,6C@EG<EFG<F8F<@FBF,59F7=F?F:>6DEFGGGCFF,959?E,49@:FFAEFG9:=>+B@A4AF7F,FAE;@F,E,D,4EE9EF==,6CFE88,@E8E8,,@DFFG8@FADD=?@DD=7C+D9:E?CC7CEG*0CD0++=+;*3;)*/2A1B:81B48>D>52*//>@3@D8>.(653,(./4?);:1(/(66))(..269>F((,((((4()6)(((((,(,4:,1:28(-(-3).4
@M04999:289:000000000-L3R54:1:1101:17599:11341 2:N:0:413
CGCGACTACCGGGGTATCTAATCCTGTTTGTTCCCCACGCTTTCGCATCTCAGCGTCAGTATCTGTCCAGAAGGCCGCCTTCGCCACCGGTATTCCTCCACATCTCTACGCATTTCACCGCTACACGTGGAATTCTACCTTCCTCTACAATACTCCAGATAACCAGTTTTAAGTGCAGTTCCCAGGTTGAGCCCGGGGCTTTCACACCTAACTTAATTATCCGCCTACATGCCCTTTACGCCCAGTCATTCCGATTAACGCTCGCACCCTCCGTATTACCGCGGCTGCTGGCACGGAGTTT
+
CCCCCGGGGGGGGGGGGGGGGGGGGGGGGGGGGGGGGGGGGGGGGGGGGGGGGGGGGGGGGGGGGGGGGGGGGGGGGGGGGGGGGGGGGGGGGGGGGGGGGGGGGGGGGGGGGGGGGGGGGGGGGGGGGGGGGGGGGGGGFGGGGGGGGGGGGGGGGGGGGGGGGGGGGGGGFGFGFGFGGG6FGGGGGGGGGGGGGGGGFFFFFFFFFFFFFFBFFFFFFFFFFFFF;?CFFFFFFFFF@BF<;=E<BDBFB6:?FDFFB?0;BBB9:BFF>?((544<390301(4?24:1<:>303:)
@M04999:289:000000000-L3R54:1:1101:25312:11348 2:N:0:413
TTTGACTACTAGGGTATCTAATCCTGTTCGCTACCCATGCTTTCGAGCCTCAGCGTCAGTAACAGACCAGAGAGCCGCCTTCGCCACTGGTGTTCTTCCATATATCTACGCATTTCACCGCTACACATGGAGTTCCACTCTCCTCTTCTGCACTCAAGTCTCTCAGTTTCCGATGCTCTTCCTCAGTTAAGCTGAGGGCTTTCACATTCAGACTTAAAAGACCGCCTGCGCTCCCTTTACGCCCAATAAATCCGGACAACGCTTGCCACCTACGTATTACCGCGGCTGCTGGCACGTCGTT
+
CCCCCGGGGGGGGGGGGGGGGGGGGGGGGGGGGGGGGGGGGGGGGFGGGGGGGGGGGGGGGGGGGGGGGGGGGGGGGGGGGGGGGGGGGGGGGGGGGGGGGGGGGGGGGGGGGGGGGGGGGGGGGGGGFGGGGGGGGGGGGGGGGGGGGGGGGGGGGGGGGGGGGGGGGGGGEGGGFGFGGGGGGCGGGGGFGGGDFCDFFFFFFFFFFFFFFFFFFFFFFFFFFFFFFBFBFFFFF@CFFFFBDDFFFFFEF91/:B?FFFFFBFFFFFFFFFFFFBFF42>99964<FB?614<?(132
@M04999:289:000000000-L3R54:1:1101:21043:11350 2:N:0:413
GTAGGACTACACGGGTATCTAATCCTGTTCGCTACCCATGCTTTCGAACCTCAGCGTCAGTTACAGACCAGAGAGCCGCCTTCGCCACTGGTGTTCTTCCATATATCTACGCATTCCACCGCTACACATGGAGTTCCACTCTCCTCTTCTGCACTCAAGAAAAACAGTTTCAGCTGCACTTCCCCGGTTAAGCCGAGGGCTTTCACAGCTGACTTGTTCTCCCGCCTGCGTTCGCTTTACGCCCAATAAATCCGGACAACGCTTGCCACCTACGTATTACCGCGGCTGCTGGCCAGTAGTT
+
CCCCCGGGGGGFBFGGGGGGGGGGGGGGGGGGGGGGGGGGGGGGGGGGGGGGGGGGGGGGGGGGGGGGGGGGGGGGGGGGGGGGGGGGGGGGGGGGGGGGGGGGGGGGGDGGGGGGGEGGGGGGGCGGGGFDGGGGGGGGGGGGGGGGGGGGGGGGGDGGCFCDEGGGGGGGGGGGFFFGGCFGGGGGEEGCGGGGGG47FFFFFFFABEFFFFFFEFFEFBBF>=9>?>F@DF>?@73AD?BBF(6@A<BFBFBF;>FB6044,324247282:D<?>>439019(3::4:4,((.65<6
@M04999:289:000000000-L3R54:1:1101:23884:11360 2:N:0:413
CGGGACTACCGGGGTATCTAATCCCATTTGCTCCCCTAGCTTTCGTCTCTCAGTGCCAGTGTCGGCCCAGCAGAGTGCTTTCGCCGTTGGTGTTCTTTCCGATCTCTACGCATTTCACCGCTCCACCGGAAATTCCCTCTGCCCCTACCGTACTCCAGCTTGGTAGTTTCCACCGCCTGTCCAGGGTTGAGCCCTGGGATTTGACGGCGGACTTAAAAAGCCACCTACAGACGCTTTACGCCCAATCATTCCGGATAACGCTTGCATCCTCTGTATTACCGCGGCTGCTGGCACAGAGTT
+
CCCCCGGGGGGGGGGGGGGGGGGGGGGGGGGGGGGGGGGGGGGGGGGGGGGGGGGGGGGGGGGGGGGGGGGGGGGGGGGGGGGGGGGGGGGGGGGGGGGGGCEFGGGGGGGGGGGGGGGGGGGGGGGGGGDGGGGGGGGGGGGGGGGGGGGGGGGGGGGGGGGGGGGGGGGGGGGGFGFGGGGGGGGDGGGGGGGGGGGGAFFFFFEFFFFFFAFFFAFFFFFFFFFFBBDFFFFFFFFFFFFFF?B?AFFFFFBFFFFF;?::62AAFBFFFFBDF<>439B>BBB62:2<?2<<(8AF
@M04999:289:000000000-L3R54:1:1101:27183:11361 2:N:0:413
GTATCTACTCCTGTTCGCTCCCCACGCTTTCGTCCCTCAGCGTCAATCGGTATTTAGTAACCTGCCTTCGCAATCGGGGTTCTGTGTAATATCTATGCATTTCACCGCTACACTACACATTCCAGCTACTTCAATACTATTCAAGATTAACAGTATCAACGGCAGTTCTACAGTTAAGCTGCAGGCTTTCACCGCTGACTTATCAACCCGCCTACGGACCCTCTAAACCAAATAAATCCGGATAACGCTCTCATCCTCCGCATTACCGCGGCTGCTGGCACGGCGTCAGCCGATGCTTATT
+
BB,@CGD,F,FF@;CFG+;F7CB<F@@FEDGGFCB,CFGG86CGGGGD,FF<<<CA@C,CF69,C,C@F,88+B8B,7CF7=EE@?9B,,6E,A5E<,:C@9E?E,,C=FGG8<4,,=EEA,F,CFCDA8?FF9@,@@F9,4=,99,@F;8;@33;>DDG8>1@===3EE=,@E7C;+0+6+==6+36@CF,,5@?9DC+?=AF6;AC=B)54:6*0@A=;>(7545(8((-7;4*>C(.60273;?((((/)<>>84/7,4(-)).(4(-(,(3)).(,460(4--,3231,2(,).)66
@M04999:289:000000000-L3R54:1:1101:16626:11374 2:N:0:413
GACTACAGGGGTATCTAATCCTGTTTGCTCCCCACGCTTTCGCATCTCAGCGTCAGTATCTGTCCAGAAGACCGCCTTCGCCACCGGTATTCCTCCACATCTCTACGCATTTCACCGCTACACGTGGAATTCTACCTTCCTCTACAATACTCTAGTTAACCAGTTTTAAGTGCAATTCCTAGGTTGAGCCCAGGGCTTTCACACCTAACTTAATTATCCGCCTACATGCCCTTTACGCCCAGTCATTCCGATTAACGCTCGCACCCTCCGTATTACCGCGGCTGCTGGCACGGAGTTAGCC
+
CCCCCGGGGGGGGGGGGGGGGGGGGGGGGGGGGGGGGGGGGGGGGGGGGGGGGGGGGGGGGGGGGGGGGGGGGGGGGGGGGGGGGGGGGGGGGGGGGGGGGGGGGGGGGGGGGGGFGGGGGGGGGGGGGGGGGGGGGGGGGGGGGGGGGGGGGGGGGGFFGGGGGGGGGGGGGGGGFGFGGGFFGGGGGGGGGGGGGGGGFFFFFFFFFFFFFFFFEFBDFAFFFFFFFFFFFFFF2@>BD>>EEEFF?@DD;?EEDFFFFFBFBFBBB0((4,4<<69>(70(40)3:728B176(.6<7
@M04999:289:000000000-L3R54:1:1101:29247:11416 2:N:0:413
GACTACTCGGGTATCTAATCCTGTTCGCTCCCCATGCTTTCGAACCTCAGCGTCAGTTACAGACCAGAGAGCCGCCTTCGCCACTGGTGTTCTTCCATATATCTACGCATTCCACCGCTACACATGGAGTTCCACCCTCCTCTTCTGCACTCAAGAAAAACAGTTTCAGCTGCACTTCCCCGGTTAAGCCGAGGGCTTTCACAGCTGACTTGTTCTCCCGCCTGCGTTCGCTTTACGCCCAATAAATCCGTACAACGCTTGCCACCTACGTATTACCGCGGCTGCTGGCACGTAGTTAGCC
+
-B@CCG9FCGGFFGFGFFGGCAFGDFFGE,CFGGGDF@FFGEDCFFGGFGFFGCFGGEFGFE9<FGGGGCFCFGGGGGGGGGGGGGG6AFEGGGGGGGGGGGGFGEBFDGGGDEFGEGGGGGGGGGGGGFGCEFGGGGGGFGGGGGGGGGGGC89E8@FFGG8:EFGGGDGFGGFAFAFGGGGGGGFGGGGGGGGGGGGGFFF86FAF>A6=C=FFFF62>@DFFFF;D?FFFFFF?@(=<2;E8CCFEF(4::AF9><:??:F7??BF:??AFFB>?0>BFF>6::B<:?081,4))623
@M04999:289:000000000-L3R54:1:1101:2362:11441 2:N:0:413
GTGGACTACTGGGGTATCTAATCCTGTTTGCTCCCCACGCTTTCGCATCTCAGCGTCAGTATCTGTCCAGAAGGCCGCCTTCGCCACCGGTATTCCTCCACATCTCTACGCATTTCACCGCTACACGTGGAATTCTACCTTCCTCTACAATACTCCAGATAACCAGTTTTAAGTGCAGTTCCCAGGTTGAGCCCGGGGCTTTCACACCTAACTTAATTATCCGCCTACATGCCCTTTACGCCCAGTCATTCCGATTAACGCTCGCACCCTCCGTATTACCGCGGCTGCTGGCACGGAGTT
+
CCCCCGGGGGGGGGGGGGGGGGGGGGGGGGGGGGGGGGGGGGGGGGGEGGGGGGEGGGGGGGGGGGGGGGGGGGGGGGGGGGGGGGGGGGGGGGGGGGGGGGGGGGGGGGEGGGGGGGGGGGGGGGGGGGGGGGGGFGGGGGGGGGFGGFGGGGGGGGGGGGGGGGGGGGGGGGGFF?FFGGGGG?EF6CCFDEEGDCDCFFFFFFFF=BEBEFB>CFFFF?9BDDDFE?EFF@EDFFCEF6112/47?5?5;(4:@EC20:BFF11904(8>??F?DF20266661(4??B7?<;314<
@M04999:289:000000000-L3R54:1:1101:23556:11451 2:N:0:413
CCGACTACACGGGTATCTAATCCTGTTCGCTACCCACGCTTTCGAGCCTCAGCGTCAGTTACTAGCCAGTCAGCCGCCTTCGCCACTGATGTTCTTCCATATATCTACGCATTTCACCGCTACACATGGAGTTCCACTGACCTCTCTAGCACTCAAGTCTTACAGTTTCTGATGCACGTCCATAGTTGAGCTATGACCTTTCACATCAGACTTATTAGACCGCCTGCGCTCCCTTTACGCCCAATAATTCCGGACAACGCTCGCCACCTACGTATTACCTCGGCTGCTGGCACGTAGTT
+
CCCCCGGGGCFGGGGGGGGGGGGGGGGGGGGGGGGGGGGGGGGGGGGGGGGGGGGGCGGGGGGGGGGGGGGGGGGGGGEGGGGGGGGGGEDFGFGGGGGGFGGFGGGGGGGGGGGGGGGGGGGGGGGGFGGGGGGGGGGGGGGGGGGGGFFGGGFG?FGGGGGFGGGGGGGGGGGGFGFGGGGFGGGGGGGGFGGGGFGGFFFFFFFFBEBFF>FFEF6CFFFFFFFB@@=BFFEFCC?EB6@D@;A?EE?;079>7?6;F;;FFFB?:024:>D?FF2)-42<B112:0:B?FFF<6A
@M04999:289:000000000-L3R54:1:1101:15825:11503 2:N:0:413
GCGACTACAGGGGTATCTAATCCTGTTTGCTCCCCACGCTTTCGCATCTCAGCGTCAGTATCTGTCCAGAAGGCCGCCTTCGCCACCGGTATTCCTCCACATCTCTACGCATTTCACCGCTACACGTGGAATTCTACCTTCCTCTACAATACTCTAGTTAACCAGTTTTAAGTGCAATTCCTAGGTTGAGCCCAGGGCTTTCACACCTAACTTAATTATCCGCCTACATGCCCTTTACGCCCAGTCATTCCGATTAACGCTCGCACCCTCCGTATTACCGCGGCTGCTGGCACGGAGTT
+
CCCCCGGGGGGGGGGGGGGGGGGGGGFGGGGGGGGGGGGGGGGGGGDEGGGGGGGGGGGGGGGGGGGGGGGGGGGGGGGGGGGGGGGGGGGGGGGGGGGGGGGGGGGGGGGGGGGGGGGGGGGGGGGGGGGGGGGGGGGGGGGGGGGGGGGGGGGGGGGGGGGGGGGGGGGGGFGFFGFGGFFG?FFGCCGGGCCFDGFGFFAFFFFFFEFFFFFFFFFEFFFFDFBF?CB3=E2>:C(8=@<@EEAEFFFFFFD74C?;;F;BBF;66?6>64?BFFAB9>09>B???BBFBF>B((3
@M04999:289:000000000-L3R54:1:1101:29316:11532 2:N:0:413
GACTACTGGGGTATCTAATCCTGTTTGCTCCCCACGCTTTCGAGCATGAACGTCAGTGTTATCCCAGGAGGCTGCCTTCGCCATCGGTATTCCTCCACATCTCTACGCATTTCACTGCTACACGTGGAATTCTACCTCCCTCTGACACACTCTAGTTTGACAGTTTCAAATGCACGTCCCAAGTTGAGCTCGGGGATTTCACATCTGACTTATCTAACCGTCTGCGCTCGCTTTACGCCCAGTAATTCCGATTAACGCTCGCACCCTACGTATTACCGCGGCTGCTGGCACGTAGTTAGCC
+
CCCCCGGGGGGGGGGGGGGGGGGGGGGGG,FFGGGGGGGGGGGGGGGGGGGGGGGGGGGGGGGGGGGGGGGGGGGGGGGGGGGGGGGGGGGGGGGGGGGFGGGGGGGGGGGGGGGGGGGGGGGGGGGGGGGGGGGGGGGGGGGGGGGGGGGGGGFFGGGGGGG9DFGGGGGGGGGGFGFGGGGGGGGGGGGGGGGCDGGGFFFFFFFFFFFFFFFFAFFFFFFFFFFAABFFFFEEDFFFFFEFFFFFFF6<<@EF;;??BFFFFFFFFF<DFBFFA?>9BFFFB7:F:04:::?BAFFF?
@M04999:289:000000000-L3R54:1:1101:23569:11546 2:N:0:413
GACTACCAGGGTATCTAATCCTGTTCGCTACCCATGCTTTCGAACCTCAGCGTCAGTTACAGACCAGAGAGCCGCCTTCGCCACTGGTGTTCTTCCATATATCTACGCATTCCACCGCTACACATGGAGTTCCACTCTCCTCTTCTGCACTCAAGAAAAACAGTTTCAGCTGCACTTCCCCGGTTAAGCCGAGGGCTTTCACAGCTGACTTGTTCTCCCGCCTGCGTTCGCTTTACGCCCAATAAATCCGGACAACGCTTGCCACCTACGTATTACCGCGGCTGCTGGCACGTCGTTAGCC
+
CCCCCGGGGGGGGGGGGGGGGGGGGGGGGGGGGGGGGGGGGGGGGGGGGGGGGGGGGGGGGGGGGGGGGGGGGGGGGGGGGGGGGGGGGGGGGGGGGGGGGGG9FFGGGGGGGGGGGGGGGGGGGGFGGGGGGGGGGGGGGGGGGGBFGGGGFGFFGGFGGGGGGGGGGGGGGGGGFGFGGGGGGG7DGGEGGGGGDGGGFFFFFFFFFEEFFFFCEFF2A@?>B@FD@<B@@FEFFFFFF<@E3>?EEB>FFFF?9B032??FD???F?:<<BFAFF9>90(400)46(4:1(,-8?F94
@M04999:289:000000000-L3R54:1:1101:5453:11558 2:N:0:413
GGGACTACCGGGGTATCTAATCCTGTTTGCTCCCCACGCTTTCGCATCTCAGCGTCAGTATCTGTCCAGAAGGCCGCCTTCGCCACCGGTATTCCTCCACATCTCTACGCATTTCACCGCTACACGTGGAATTCTACCTTCCTCTACAATACTCCAGATAACCAGTTTTAAGTGCAGTTCCCAGGTTGAGCCCGGGGCTTTCACACCTAACTTAATTATCCGCCTACATGCCCTTTACGCCCAGTCATTCCGTTTAACGCTCGCACCCTCCGTATTACCGCGGCTGCTGGCCCGGATTCAC
+
CCCCCGGGGGGGGGGGGGGGGGGGGGGGGGGGEGGGGGGGGGGGGGGGGGGGGGGGGGGGGFGGGGGGGGGGGGGGGGGGGGGGGGGGGGGGGGGGGGGGGGGGGGGGGGGGGGGDGGGGGGGGGGGGGGGGGGGGGGGGGGGGGGGG?GFGGGGGGGGGGGGGGGGGGGGGFEGGFGAGGGGG+DFGGFCGGGDDGGGGFFAAAABF==DFCAFFE6B?B2>=@D;;E5;E@1@EC<;39@16443??CC@)4=:<>2(-46((4(41:((-4:><A9(2((-3-28:??((,((-4,))
@M04999:289:000000000-L3R54:1:1101:12656:11627 2:N:0:413
GACTACACGGGTATCTAATCCTGTTTGCTCCCCACGCTTTCGCATCTCAGCGTCAGTATCTGTCCAGAAGGCCGCCTTCGCCACCGGTATTCCTCCACATCTCTACGCATTTCACCGCTACACGTGGAATTCTACCTTCCTCTACAATACTCTAGTTAACCAGTTTTAAGTGCAATTCCTAGGTTGAGCCCAGGGCTTTCACACCTAACTTAATTATCCGCCTACATGCCCTTTACGCCCAGTCATTCCGACTAACGCTCGCACCCTCCGTATTACCGCGGCTGCTGGCACGGAGTTAGCC
+
CCCCCGGDEGGCFGFGGGGGGGGGGGGGGFGGGGGGGEGGGGGD:FC@EFCFGGGGG<EFFFECEFGGFFFGGGGGGGGGGGGGDFGGEGG9FFGCFEFGFCCACFGGGDDGDGGGEGGGGGGGGGEGGGGG,=AFFDFGGGGCF,=3,@FF=EDF>AEGGGFGGGF8EGGGGG7C99;D?D?FC,:5@CGGG++:;CG+13+;5FF5)9A@4++121B54))07)**8:5>BE=>2>@EF(/747).7;1((()(((((,609>2(-11((.(6><-,336390)5(((4,1-(37<):2
@M04999:289:000000000-L3R54:1:1101:23941:11660 2:N:0:413
ATTGACTACTCGGGTATCTAATCCTGTTTGCTCCCCACGCTTTCGCATCTCAGCGTCAGTATCTGTCCAGAAGGCCGCCTTCGCCACCGGTATTCCTCCACATCTCTACGCATTTCACCGCTACACGTGGAATTCTACCTTCCTCTACAATACTCCAGATAACCAGTTTTAAGTGCGGTTCCCAGGTTGAGCCCGGGGCTTTCACACCTAACTTAATTATCCGCCTACATGCCCTTTACGCCCAGTCATTCCGATTAACGCTCGCACCCTCCGTATTACCGCGGCTGCTGGCACGGAGTTT
+
CCCCCGGGGGGGGGGGGGGGGGGGGGGGGGGGGGGGGGGGGGGGGGGGGGGGGGGGGGGGGGGGGGGGGGGGGGGGGGGGGGGGGGGGGGGGGGGGGGGGGGGGGGGGGGGGGGGGGGGGGGGGGGGGGGGGGGGGGGGGGGGGGGGGGGGGGGGGGGGGGGGGGGGFGGGGGGGGFGFGGGGGGGGGGGGGGGGGGDDGFFFFFFFFFFBFFFFFFFFEFFDDFFFFFEEFEDFFFEFEFFFDFFEA5<CCEF?:?FFFF::>FFF6?:BFBFF:?FBAFF>0((70:B:BFFF;-7:()
@M04999:289:000000000-L3R54:1:1101:15687:11744 2:N:0:413
TATGTGACTACTCGGGTATCTAATCCTGTTTGCTCCCCACGCTTTCGCATCTCAGCGTCAGTATCTGTCCAGAAGGCCGCCTTCGCCACCGGTATTCCTCCACATCTCTACGCATTTCACCGCTACACGTGGAATTCTACCTTCCTCTACAATACTCCAGATAACCAGTTTTAAGTGCAGTTCCCAGGTTGAGCCCGGGGCTTTCACACCTAACTTAATTATCCGCCTACATGCCCTTTACGCCCAGTCATTCCGATTAACGCTCGCACCCTCCGTATTACCGCGGCTGCTGGCACGGAGT
+
CCCCCGGGGGGGGGGGGGGGGGGGGGGGGGGGGGGGGGGGGGGGGGGGGGGGGGGGGGGGGGGGGGGGGGGGGGGGGGGGGGGGGGGGGGGGGGGGGGGGGGGGGGGGGGGGGGGGGGGGEEGGGGGGGGGGGGGGGGGGGGGGGGGGGGGGGGGGGGGGGGGGGGGGGGGGGGGGFGFGGGGGGGGGGGGFFGGGGGGGEFFFFFFFFFFFFFFFFFFCFEECDF>FFFFFFFEFFFFFFFFFBF?;@EEECFFFDDFF6@9<?>;(6;:??BFF???<>AFFF>>B>6?D?6<B:B6;4
@M04999:289:000000000-L3R54:1:1101:20758:11749 2:N:0:413
ATCAGACTACTGGGGTATCTAATCCTGTTTGCTCCCCACTCTTTCGCATCTCAGCGTCAGTATCTGTCCAGAAGGCTGCCTTCGCCACCGGTATTCCTCCACATCCCTACGCATTTCACCGCTACACGTTGAATTCTACCTTCCTCGACAATACTCCAGATAACCAGTTTTAAGTGCAATTCCCAGGTTGAGCCCGGGTCTTTCACACCTAACTTAATTACCCGCCTACACTCCCTTTACGCCCAGTCAGTCCGATTAACGCTCCCACCCTCCTAATTACCTCGGCTGCCGCGACGTAGTT
+
-8,,ACFGGGG,@D+FGCEE@CFAC<FCFF<FE,CCF<@,B,CEFE7,,+CF,<8FGGEEE,;E,,@FEEF9@FA8,?FB?EFG,,B,B@@6+AFGGGG8<,AF8,95E,4:7,@<FF;EFEFC@5F:,,,9,@EGG4DA9,1@3E+1=++2==,A,@D,,@,=,6,7,7,7,,?EFC9FF7+2,@CD8,6@EF+++++3;BF@FF60:C8CB6+9:++:+10)/:@>D2(*70(-83/B(-,6?0=@A)))6(,((/9)6>01((,.-18?0()-)5<9-.-1,(-33(-((-,(-(.--
@M04999:289:000000000-L3R54:1:1101:9705:11754 2:N:0:413
GACTACTCGGGTATCTAATCCTGTTCGCTCCCCACGCTTTCGTCCATCAGCGTCAATCGGTATTTAGTAACCTGCCTTCGCAATCGGGGTTCGGTGTATTTCTATTCATTTTACCCCCACACTACACAATTCCAGCTCCTCAATTCTATTCAAGATTAACCGTATCAACGGGCGGTTCACCATTTAAGTTCCAGGTTTTACCCCCTGACTTACCACCCCCCCACCGGACCCTTTAACCCCAAAAAACCCGTAAACGCTCGCATTCCCCCTATTTCCCCGGCTTCTGGCACCGGAGTTAGCC
+
CCCCCGGCFGGGGGGGEGGGGGGGGGGG7<FGGGGFDEEGGGGDGCFGFGGGGGGGGFFGGGGGGFGGGGGGGGGGGGGGGG:FGGGGGGC,++8,4:,,5,55,,49,CFA,5F,+4+4+6,,4,,,+9,4=,4,4,,@,,@3,,,,3@=,6,,,7,@,,+6+,+8,,+@+3+*@9*+52*3@;D,,2,,,,>,;9F4=*;*))/))(0***1=8>D).:(((,.((49(480<D4>:.1(321((,-3,(-4)(((--,((,6))4(-48A).-),(-(((.).)),)((2-(4(.)63
@M04999:289:000000000-L3R54:1:1101:8888:11758 2:N:0:413
CGACTACTAGGGTGTCTAATCCTGTTTGCTACCCACGCTTTCGAGCATGAACGTCAGTGTTATCCCAGGAGGCTGCCTTCGCTATCGGTATTCCTCCACATCTCTACGCATTTCACTGCTACACGTGGAATTCTACCTCCCTCTGACACACTCTAGTTTGACAGTTTCAAATGCACGTCCCAAGTTGAGCTCGGGGATTTCACATCTGACTTATCTAACCGTCTGCGCTCGCTTTACGCCCAGTAATTCCGATTAACGCTCGCACCCTACGTATTACCGCGGCTGCTGGCACGTAGTTAGC
+
CCCCCGGGGGGGGGGGGGGGGGGGGGGGGGGGGGGGGGGGGGGGGGGGGGGGGGGGGGGGGGGGGGGGGGGGGGGGGGGGGGGGGGGGGGGGGGGGGGGGGGGGGGGGGGGGGGGGGGGGGGGGGGGGGGGGGGGGGGGGGGGGGGGGGGGGGGGGGGGGGGGGFGFFEGGGGGGGFGFGGGGGGGGGGGFGGCGGGGGGFFFFFFFFFFFFFFFFEFFFFFFF9CFFBD@FD=FFFDFEF;@@EFFFFFEFFFFFCD@;<06BFFFFB??:7A?2>A(2,,7;68??0?BF:816-<<B<
@M04999:289:000000000-L3R54:1:1101:26597:11762 2:N:0:413
TCCGACTACAAGGGTATCTAATCCTGTTTGCTCCCCACGCTTTCGCATCTCAGCGTCAGTATCTGTCCAGAAGGCCGCCTTCGCCACCGGTATTCCTCCACATCTCTACGCATTTCACCGCTACACGTGGAATTCTACCTTCCTCTACAATACTCCAGATAACCAGTTTTAATTGCAGTTCCCAGGTTGAGCCCGGGGCTTTCACACCTAACTTAATTATCCGCCTACATGCCCTTTACGCCCAGTCATTCCGATTAACGCTCGCACCCTCCGTATTACCGCGGCTGCTGTCACGGAGTTT
+
CCCCCEGDFG?FFCFGGCD9EFFFGGGGGGGGG8FGGGGGGECEGGFEGGGGGGGGGGDFCEGFFGDFADF@GGGGGCGDEFFEGEEEFGGGGGGGGFCGGDGDGGDGGEGGGGGGGGGGGGDFFFCFFGCGEFFGEGFGGG?FDE8DGGF8FCDEDGF=@D?DDFF,@CFG,2DFF?FGCG?FFFEGFF?CEG>C55C7AFF++1;>BFFDFFFFFFFFFFFF=F2@68<B68@@F<C379B((6;7)67<@D1;D3>01,4>F602(128>?1<?2<AFF>B>F00)2)5<<?(,,47)
@M04999:289:000000000-L3R54:1:1101:18951:11776 2:N:0:413
TAGACTACTAGGGTATCTAATCCTGTTTGCTCCCCACGCTTTCGCATCTCAGCGTCAGTATCTGTCCAGAAGGCCGCCTTCGCCACCGGTATTCCTCCACATCTCTACGCATTTCACCGCTACACGTGGAATTCTACCTTCCTCTACAATACTCCAGATAACCAGTTTTAAGTGCAGTTCCCAGGTTGAGCCCGGGGCTTTCACACCTAACTTAATTATCCGCCTACATGCCCTTTACGCCCAGTCATTCCGATTAACGCTCGCACCCTCCGTATTACCGCGGCTGCTGGCACGGAGTT
+
CCC@CGGGGGGCFFCGGGGGGGGGGGGGGGGF8DFGFFGGGGGGGGGGGGGGGGGGGGGFGFFFGFCFEFDG,<FEDFEGGGDGGGGCFEEGGGGGGGGFGGGGGGGGGGDGCCFFGGGGEEGGGGGFGGGFFGGGGGFGGGGGGGGGGGGGGGGGFGFFFGGGE8@EGGD==D7FF?F?D+AC8FF=@EFCCEE6CDDD5A+=EFFFEBBEFF>C<697F@FF=5@=E5@33@DB=433:><6.79<CE?313329C(,(/7>0(1:B0:>F112644(231;022??(37??;(-42
@M04999:289:000000000-L3R54:1:1101:14481:11779 2:N:0:413
GACTACACGGGTATCTAATCCTGTTTGCTCCCCACGCTTTCGCATCTCAGCGTCAGTATCTGTCCAGAAGGCCGCCTTCGCCACCGGTATTCCTCCACATCTCTACGCATTTCACCGCTACACGTGGAATTCTACCTTCCTCTACAATACTCCAGATAACCAGTTTTAAGTGCAGTTCCCAGGTTGAGCCCGGGGCTTTCACACCTAACTTAATTATCCGCCTACATGCCCTTTACGCCCAGTCATTCCGATTAACGCTCGCACCCTCCGTATTACCGCGGCTGCTGGCACGGAGTTAGCC
+
CCCCCGGGGGGGGGGGGGGGGGGGGGGGGGGGGGGGGGGGGGGGGGGGGGGGGGGGGGGGGGGGGGGGFGGGGGGGGGGGGGGGGGGGGGGGGGGGGGGGGGGGGGGGGGGGGGGGGGGGGGGGGGGGGGGGGGGGGGGGGGGGGGGGGGGGGGGGGGGGGGGGGGGGGGGGGGGGFGFCFGGGGCFGGGGGGGGGGGGFFFFFFFFADFFEFFFFFFFFFFFDFEFF935;DF9EFFFFFFFFFFFFEEFFF@CCDBFF>FBFBBFFF><?:?DF91;269B>??:060>?19(38)<94
@M04999:289:000000000-L3R54:1:1101:12111:11799 2:N:0:413
GTACGACTACAAGGGTATCTAATCCTGTTCGCTCCCCACGCTTTCGTCCATCAGCGTCAATCGGTATTTAGTAACCTGCCTTCGCAATCGGGGTTCTGTGTAATATCTATGCATTTCACCGCTACACTACACATTCCAGCTACTTCAATACTATTCAAGATTAACAGTATCAACGGCAGTTCTACAGTTAAGCTGCAGGTTTTCACCGCTGACTTATCAACCCGCCTACGGACCCTTTAAACCCAATAAATCCGGATAACGCTCGCATCCTCCGTATTACCGCGGCTGCTGGCACGGAGTT
+
CCCCCGGGGGGGGGGGGGGGGGGGGGGGGGGGGGGGGGGGGGGGGGGGGGGGGGGGGGGGGGGGGGGGGGGGGGGGGGGGGGGGGGGGGGGGGGGGGGGGGGGGGGGGGGGGGGGGGGGGGGGGGGGGGGGGGGGGGGGGGGGGGGGGGGGGGGGGGGGGGGGGGGGGGGGGGGGGFGFGGGGGGGGGGGGGGGGGGGGGFFFFFFFFFFFFFFFFFFFAFDFFFFFFFFFFFFFF@FEFFFFFFFF@EFFFF@F67DFFDFFFFFFFFFFFF9?6?7AFBBBFF>FFFFF???>?>>FB4
@M04999:289:000000000-L3R54:1:1101:8906:11801 2:N:0:413
GAGGACTACTGGGGTATCTAATCCCATTCGCTCCCTAGCTTTCGTCTCTCAGTGTCAGTGTCGGCCCAGCAGAGTGCTTTCGCCGTTGGTGTTCTTTCCGATCTCTACGCATTTCACCGCTCCACCGGAAATTCCCTCTGCCCCTACCGTACTCCAGCTTGGTAGTTTCCACCGCCTGTCCAGGGTTGAGCCCTGGGATTTGACGGCAGACTTAAAAAGCCACCTACAGACGCTTTACGCCCAATCATTCCGGATAACGCTTGCATCCTCTGTATTACCGCGGCGGCTGTCACAGAGTT
+
B<CCCGGFGGGGGGGGGGGGGGGGGGGFGGGGGGGGGGGGGGGGGGGGGGGGGGGGGGGGGGGGGGGGGGGGGGGGGGGGGGGGGEGGGGGGGGGGGGGGGGGGGFGGGGGEFGGGGCCGGGGGGGGGGGGGGGGGGGGGGGGGGGGGGGGGGGGGGGGGGGFGGGGGGGGGGGGGDGFGGGFFCFGGFGGGGGGCF>FGFFFFFADFFBB=CFFFFAEFFFDFF;1@@<;;1;7?FFFFFFF6;DBFFFFFBFFFFB?>F?F?FFFF<AB?<)6<244<((46>609>(.)59<::BA
@M04999:289:000000000-L3R54:1:1101:19531:11831 2:N:0:413
GCAGGGACTACCCGGGTATCTAATCCTGTTCGCTACCCATGCTTTCGAACCTCAGCGTCAGTTACAGACCAGAGAGCCGCCTTCGCCACTGGTGTTCTTCCATATATCTACGCATTCCACCGCTACACATGGAGTTCCACTCTCCTCTTCTGCACTCAAGAAAAACAGTTTCAGCTGCACTTCCCCGGTTAAGCCGAGGGCTTTCACAGCTGACTTGTTCTCCCGCCTGCGTTCGCTTTACGCCCAATAAATCCGGACAACGCTTGCCACCTACGTATTACCGCGGCTGCTGGCACGTAGT
+
CCCCCGGGGGGGGGGGGGGGGGGGGGGGGGGGGGGGGGGGGGGGGGGGGGGGGGGGGGGGGGGGGGGGGGGGGGGGGGGGGGGGGGGGGGGGGGGGGGGGGGGGGFGGGGGGGGGGGGGGGGGGGGGGGGFE@FGGGGGGGGGGFGFGGGGGGGGGGGGGGGGGGGGGGGGGGGGGFGFGGG?GGGGGGGGGGGGGGGGGDFFFFFFFFFFFEFFFEAB?FFFFFFFF?FFFFFFFFFFFFFF;9?(:?>BFF>FFF>>::BF6<:<>BDFF:>?:?A>4:9099416>F?3::?<24:?4
@M04999:289:000000000-L3R54:1:1101:14362:11856 2:N:0:413
TGGGCGACTACTAGGGTATCTAATCCTGTTTGCTCCCCACGCTTTCGCATCTCAGCGTCAGTATCTGTCCAGAAGGCCGCCTTCGCCACCGGTATTCCTCCACATCTCTACGCATTTCACCGCTACACGTGGAATTCTACCTTCCTCTACAATACTCCAGATAACCAGTTTTAAGTGCAGTTCCCAGGTTGAGCCCGGGGCTTTCACACCTAACTTAATTATCCGCCTACATGCCCTTTACGCCCAGTCATTCCGCTTAACGCTCGCCCCATCCGTTTTCCCGGGGCTGCTCGCACGGAGT
+
C@<CCC@FCEFGGGGFGEGFFE<C<CFCFGCC@FGGFGGGGEGCDGGGGGGFFFGFG@CFGEGGGGFEFE@EGG@8DFGD@@FFFEDCEECCF7=CEFEEEFFGGGGFAFGCEFG:,FFA=CC=FGGFGEEE7EEGAEF;===8DG=8ECCFAAFG9@DEEGE99=9@EA:C82D@7D<+D<CC9;3+@EGFCFFDCD5C49*3AFF64A:27?8+*=68A5*>2((52@(768),;@4C>6;6(/6...1)6);0,-2-909?F01(4(((.(38)(,)5<((,(((,1,)-12;9B((-
@M04999:289:000000000-L3R54:1:1101:25969:11865 2:N:0:413
GCCGACTACCCGGGTATCTAATCCTGTTCGCTACCCATGCTTTCGAACCTCAGCGTCAGTTACGGACCAGAGAGCCGCCTTCGCCACTGGTGTTCTTCCATATATCTACGCATTCCACCGCTACACATGGAGTTCCACTCTCCTCTTCTGCACTCAAGAAAAACAGTTTCAGCTGCACTTCCCCGGTTAAGCCGAGGGCTTTCACAGCTGACTTGTTCTCCCGCCTGCGTTCGCTTTACGCCCAATAAATCCGGACAACGCTTGCCACCTACGTATTACCGCGGCTGCTGGCACGTAGTT
+
CCCCCGGGGGGGGGGGGGGGGGGGGGGGCFE@FEGGGCFGGFGGGDFGGGGFGGGGGGGGGGGDEEFFGGFE@FFGEGGGGGGGGGGGGFGGGGGGGGGGGGGGGGGGGFGGGGGGGGGGGGGGGGGFGGGGGGGDEFFFGGF8FGDGGGFGGGGCDFGGGDFGGFGFGGFGGGGGFGFFGGGFEGGGCCCFF>>CDGGGFFFFFFFFFF==EF*=5:8CFF06>;D@F<,(,76??CE>DFFF??)8AAFF>F09(4:966:?FB)8??:?F?)::>B9(((49((4?B0:04::<:(.
@M04999:289:000000000-L3R54:1:1101:16693:11893 2:N:0:413
GCATGACTACTCGGGTATCTAATCCTGTTTGCTCCCCACGCTTTCGCATCTCAGCGTCAGTATCTGTCCAGAAGGCCGCCTTCGCCACCGGTATTCCTCCACATCTCTACGCATTTCACCGCTACACGTGGAATTCTACCTTCCTCTACAATACTCCAGATAACCAGTTTTAAGTGCAGTTCCCAGGTTGAGCCCGGGGCTTTCACACCTAACTTAATTATCCGCCTACATGCCCTTTACGCCCAGTCATTCCGATTAACGCTCGCACCCTCCGTATTACCGCGGCTGCTGGCACGGAGTT
+
CCCCCGGGGGGGDGGFGFGFGGGGCFGGGGGGGGGGDCGEGGGGGGGGGGGGGFGGGGGGGGGGGGGFGGGGGGGGGGGGGGGGGGFGFGGGGGGFGGGGGGFGG,FEGGGGGGGFGGGGGGGGGGGGGCCGGGGGGGGGGGFGGGGGGDFGGGGGGGGADCCGGGGGF8=ECGGGCGFGDFFDGG?DFFGGCDGDGDDDEFFFFFFFA5B3@FFFEF8@ACCFB@F@FFEC=3=3=@EFFF1;F06@4CFFEE(663?C@><?FFFFBFFF62:3774:2(-4(4413).(,15<2((-.
@M04999:289:000000000-L3R54:1:1101:13227:11906 2:N:0:413
TTTGACTACCAGGGTATCTAATCCTGTTTGCTCCCCACGCTTTCGCATCTCAGCGTCAGTATCTGTCCAGAAGGCCGCCTTCGCCACCGGTATTCCTCCACATCTCTACGCATTTCACCGCTACACGTGGAATTCTACCTTCCTCTACAATACTCCAGATAACCAGTTTTAAGTGCAGTTCCCAGGTTGAGCCCGGGGCTTTCACACCTAACTTAATTATCCGCCTACATGCCCTTTACGCCCAGTCATTCCGATTAACGCTCGCACCCTCCGTATTACCGCGGCTGCTGGCACGGAGTTT
+
CCCCCGGGGFGGGGFGGGGGGGGGGGGGGGGGGGGGGGGGGGGGGGGGGGGGGGGGGGGGGGGFFGGGGGGGGGGGGGCGGGGGGGGGGGGGGGGGGG8FGGGGGGGGGGGGGGGGGGGGGGGGGGGGGEGGGGGGGGGGGGGGGGGGGGGGGGGFGFFFGGGGGGGGGGGGGFGGFGFGGGGGCFFGFGGG6DEGDGDGFFFCA>FDBEEF;CFFFFFFF??B?D25=EFFEF=B@CE5?BF?;;EFFFEFFD@;D);2;<F07697<:6?B:?18ABFF9;(9>9:B?8?<D0(((40-
@M04999:289:000000000-L3R54:1:1101:10670:11922 2:N:0:413
GACTACTCGGGTATCTAATCCTGTTTGCTCCCCACGCTTTCGCATCTCAGCGTCAGTATCTGTCCAGAAGGCCGCCCTCGCCACCGGTATTCCTCCACATCTCTACGCATTTCACCGCTACACGTGGAATTCTACCTTCCTCTACAATACTCCAGATAACCAGTTTTAAGTGCAATTCCCAGGTTGAGCCCGGGGCTTTCACACCTAACTTAATTATCCGCCTACATGCCCTTTACGCCCAGTCATTCCGATTAACGCTCGCACCCTCCGTATTACCGCGGCTGCTGGCACGGTGTTAGCC
+
CCCCCGFGGGGGGGGGGGGGGGGGGGGGGGGGGGGGGGGGGGGGGGGGGGGGGGGGGGGGGGGGGGGGGGGGGGGGGGGGGGGGGGGGGGGGGGGGGGGGGGGGGGGGGGGGGGGGGGGGGGGGGGGGGGGGGGGGGGGGGGGGGGGGGGGGGGGGGGGGGGFFGGGGGGGGGGGGFGFGGGGGGGFGGGGGGGGGGFGGFFFFFFFFBCEFCFFF5FF@FFFFFEEFFEFFDFEFFF>>?D@E9CFFFFFFFFF<BFFF>01>FFFFF>1144<DFFFF(42>?::?6(4?F(,,4:<A:
@M04999:289:000000000-L3R54:1:1101:28557:11965 2:N:0:413
GCTGACTACCGGGGTATCTAATCCTGTTTGCTCCCCACGCTTTCGCATCTCAGCGTCAGTATCTGTCCAGAAGGCCGCCTTCGCCACCGGTATTCCTCCACATCTCTACGCATTTCACCGCTACACGTGGAATTCTACCTTCCTCTACAATACTCCAGATAACCAGTTTTAAGTGCAGTTCCCAGGTTGAGCCCGGGGCTTTCACACCTAACTTAATTATCCGCCTACATGCCCTTTACGCCCAGTCATTCCGATTAACGCTCGCACCCTCCGTATTACCGCGGCTGCTGGCACGGAGTT
+
CCCCCGGGGGGGGGFGGGGGGGGGGGGGGGGGGGGGGGGGGGGGGGGEGGGGGGGGGGGGGGGGGGGGGGFGGGGGGGGGGGGGGGGGGEGGGGGGGGGGGFGGFGGGGGGGGGGGGGGGGGGGGGGGGGGGFGGGGGGGGGGGGGDFGGGGGGGGGGGGFGGGGGFGGGGFCGGCFCFGGGGGGFFGGEGGGGGGGGGGFFFFFFFFFBEFFFFFCFAEFFFFDFF@(9?;3@E@F<CEF@B@?FF366CFFF???FF?>3419>FB?FFB931:::<>696;>>117?(((.2319:7
@M04999:289:000000000-L3R54:1:1101:24697:11966 2:N:0:413
TCGAGACTACCGGGGTATCTAATCCTGTTCGCTCCCCACGCTTTCGTCCATCAGCGTCAATCGGTATTTAGTAACCTGCCTTCGCAATCGGGGTTCTGTGTAATATCTATGCATTTCACCGCTACACTACACATTCCAGCTACTTCAATACTATTCAAGATTAACAGTATCAACGGCAGTTCTACAGTTAAGCCGCAGGTTTTCACCGCTGACTTATCAACCCGCCTACGGACCCTTTAAACCCAATAAATCCGGATAACGCTCGCATCCTCCGTATTACCGCGGCTGCTGGCACGGAGTT
+
CCCCCGGGGGGGGGGGGGGGGGGGGGGGGGGGGGGGGGGGGGGGGGGGGGGGGGGGGGGGGGGGGGGGGGGGGGGGGGGGGGGGGGGGGGGGGGGGGGGGGGGGFGGGGGGGGGGGGGGGGGGGGGGGGGGGGGGGGGGGGGGGGGGGGGGGGGFGGGGGGGGGGGGGGGGGGGGGFGFGGGGGGGGGGGGGGGGGGGGGFFFFFFFFFFFFFFFFFFFFFFFFFFFFDFF?F9;;DFFFFFFF?F@FEFFFF9>FFF<??BBFFFFFFBF2:BFFF:FFFFBBFFBFBFFBF<DF>F01.
@M04999:289:000000000-L3R54:1:1101:2597:11968 2:N:0:413
TGGGACTACTGGGGTATCTAATCCTGTTTGCTCCCCACGCTTTCGCATCTCAGCGTCAGTATCTGTCCAGAAGGCCGCCTTCGCCACCGGTATTCCTCCACATCTCTACGCATTTCACCGCTACACGTGGAATTCTACCTTCCTCTACAATACTCCAGATAACCAGTTTTAAGTGCAATTCCCAGGTTGAGCCCGGGGCTTTCACACCTAACTTAATTATCCGCCTACATGCCCTTTACGCCCAGTCATTCCGATTAACGCTCGCACCCTCCGTATTACCGCGGCTGCTGCCACGGAGTT
+
CCCCCGGGGGGGGGGGGGGGGGGGGGGGGGGGGGGGGGGGGGGGGGGGGGGGGGGGGGGGGGGGGGGGGGGGGGGGGGGGGGGGGGGGGGGGGGGGGGGGGGGGGGGGGGGGGGGGGGGGGGGGGGGGFEGGGGGGGGGGGGGGGGGGGGGGGGGGGGGGGGGGGGEGGGGGGGGDFGFGGGGGGGGGGGGGGGGGGGGGFFFFFFFFFFFFFFFFFFFEFF?DDFFF>EFEE@EFFFFFDB@72=EEE)9<@;@083>7;?FFB>BBBFFF9:(42<B629(4>>>:BB).4>B9((,3
@M04999:289:000000000-L3R54:1:1101:11519:11982 2:N:0:413
TGACTACCCGGGTATCTAATCCTGTTTGCTCCCCACGCTTTCGCATCTCAGCGTCAGTATCTGTCCAGAAGGCCGCCTTCGCCACCGGTATTCCTCCACACCTCTCCGCATTTCCCCGCTACACGTGGATTTCTACCTTCCTCTACAATACTCAAGATAACCAGTTTTAAGTGCAGTTCCCAGTTTAAGCCCGGGGCTTTCACACTTAACTTAATTATCCGCCTACATCCCCTTTACGCCCAGTCATTCCGATTAACGCTCGCACCCTCCGAATTACGCCGGCTGCTGGAACGGATTTAGC
+
CCCCCGGCFGGGGGGGGGGGGGGGGGGGGGGGGGGGDGGGGGGGGGGGGGFGGGEGGGGGGGGGGGGGGGGGGGEGGGEGGGEGGGGGGGGGGGFGF<,<4,,99,,++8FF<,,E8+:@@+,A=FG7F,E9,,,@>D,>,,76,9E,63,6E8,6,,@DG8==EDG:D89=:@92@;EC6+=,7,,,,7,1CGG4*@D4++++;*4B*4@4B+BA?CF4/6(-((..)/8(/=)/./8B90((./<)6642;4:).(((,((,46<(82((--()6(((-((((,.4(((.((,(-))).
@M04999:289:000000000-L3R54:1:1101:19699:11983 2:N:0:413
TGGACTACCCGGGTATCTAATCCTGTTTGCTCCCCACGCTTTCGCATCTCAGCGTCAGTATCTGTCCAGAAGGCCGCCTTCGCCACCGGTATTCCTCCACATCTCTACGCATTTCACCGCTACACGTGGAATTCTACCTTCCTCTACAATACTCCAGATAACCAGTTTTAAGTGCAGTTCCCAGGTTGAGCCCGGGGCTTTCACACCTAACTTAATTATCCGCCTACATGCCCTTTACGCCCAGTCATTCCGATTAACGCTCGCACCCTCCGTATTACCGCGGCTGCTGGCACGGATTT
+
B6@CCGGGFGGGECEFFGGGFGGGFGGGGGGG8FEGEEEGGGGGGGGGGGGGGGGGDGEFGGGGDEFGGFGGGGGFGGGGGGDGGGGGGFGGAEDFGDCFGEGGGGGGGGGGGGGGGGGGGGGGGGGCGGFGFFGGGEGGGGAEGGFA=FGFGGFGFDEFGGGFGGGGG:8DDGGGDGFGFCCCCDDGFGF?EEEGC>DFFFFFFAFFFF==EFFF?CC?8@BFF?BEFFF;@E1=.)15(.1,/;4)7?CFFF?F?90((369B>>B1?B;4137A>A?FFF9;>0:?(43?FF0(24
@M04999:289:000000000-L3R54:1:1101:5018:11988 2:N:0:413
TTTGACTACTAGGGTATCTAATCCTGTTTGCTCCCCATGCTTTCGCACCTCAGCGTCAGTATTAGGCCAGAAGGCTGCCTTCGCCATCGGTATTCCTCCAGATCTCTACGCATTTCACCGCTACACCTGGAATTCTACCTTCCTCTCCTATACTCTAGCTAACCAGTATCGTATGCAATTCCCAAGTTGAGCTCGGGGATTTCACATCCGACTTAATTAGCCGCCTACGCGCGCTTTACGCCCAGTAATTCCGATTAACGCTTGCACCCTCTGTATTACCGCGGCTGCTGGCACAGCGTT
+
CCCCCGGGGGGGGGGGGGGGFGFGFGGGGGGGGGGGGGGGGGGGGGGGGGGGCGGGGGGGGGGGGGGGFGFGGGGGGGGGGGGGGGGGGGGGGGGGGGGGGGGGGG9FFGGGGGGGGGFGGGGGGGGGFGGFGGGGGGFGGGGFGGGGGGGGFFGGGGFEFFFGGGGGGGEGGGGFFFFGGG?F8@ECCCFGGFGGDDGGFFFFFFFFFFFFF5FFEFFEFF>BFFDFA>B2=B;DFEFFD@FDFEEFECCE;D<?B>)366(3?FBF?0?FFDFB>ABF09BB>9BF>3::?73<BFF?
@M04999:289:000000000-L3R54:1:1101:26981:12017 2:N:0:413
GAACGGACTACTAGGGTATCTAATCCTGTTTGCTCCCCACGCTTTCGCATCTCAGCGTCAGTATCTGTCCAGAAGGCCGCCTTCGCCACCGGTATTCCTCCACATCTCTACGCATTTCACCGCTACACGTGGAATTCTACCTTCCTCTACAATACTCCAGATAACCAGTTTTAAGTGCAGTTCCCAGGTTGAGCCCGGGGCTTTCACACCTAACTTAATTATCCGCCTACATGCCCTTTACGCCCAGTCATTCCGATTAACGCTCGCACCCTCCGTATTACCGCGGCTGCTGGCACGGAGT
+
CCCCCGGGGGGGGGGGGGGGGGGGGGGGGGGGGGGGGGGGGGGGGGGGGDGGGGGGGGGGGGGGGGGGGGGGGGGGGGGGGGGGGGGGGGGGGGGGGGGGGGGGGGGGGGGGGGGGGGGGGGGGGGGGGGGGGGGGGGGGGGGGGGGGGGGGGGGGGGGGGGGGGGFGEFGFGGGGFGFGGGGGGGGGGFGCCFFGGDGC45>AFFFFEDFE@FFAB=FFFFCEDF9==FEEFEEDE;EFF@F@;<@1=AFCE?;(/6?EFF6::90(66::B?B1?BFB<>?9>9>F>?>),102?06>:
@M04999:289:000000000-L3R54:1:1101:29391:12042 2:N:0:413
TCTGACTACTAGGGTATCTAATCCTGTTTGCTACCCACGCTTTCGAGCATGAACGTCAGTGTTATCCCAGGAGGCTGCCTTCGCCATCGGTATTCCTCCACATCTCTACGCATTTCACTGCTACACGTGGAATTCTACCTCCCTCTGACACACTCTAGTTTGACAGTTTCAAATGCACGTCCCAAGCTGAGCTCGGGGATTTCACATCTGACTTATCTAACCGTCTGCGCTCGCTTTACGCCCAGTAATTCCGATTAACGCTCGCACCCTACGTATTACCGCGGCTGCTGGCACGTAGTT
+
CCCC@EGGGGGGGGGGGGGGGGFFGGGGGGGCFGAFFGFGGFGGGGFEGGGFGGGGFEGGFGGGEGGGGGGGDEGFDEE@EG@FGGGGGGGFFGGGAFFGFGGGGGGGG7FCECGGGGACFGGGGGGFGGDGD8FFGGGEFEGGGGGGGGGEGGGGGGFGGGFGFFGGCFGGEGGGFGFDDCCFFFGGGC?E8DEGDDDDAFFFFFFFFF@EE6FFFAFFFFFFFFFFFF9A55=>9CC42@@@DEC736CE1/;@@EE0:@DBFFF9?<:6?:BA:4:>:62296(3,.411.86(4<<
@M04999:289:000000000-L3R54:1:1101:4434:12042 2:N:0:413
GCGACTACCGGGGTATCTAATCCTGTTCGCTACCCATGCTTTCGAACCTCAGCGTCAGTTACAGACCAGAGAGCCGCCTTCGCCACTGGTGTTCTTCCATATATCTACGCATTCCACCGCTACACATGGAGTTCCACTCTCCTCTTCTGCACTCAAGAAAAACAGTTTCAGCTGCACTTCCCCGGTTAAGCCGAGGGCTTTCACAGCTGACTTGTTCTCCCGCCTGCGTTCGCTTTACGCCCAATAAATCCGGACAACGCTTGCCACCTACGTATTACCGCGGCTGCTGGCACGTAGTT
+
CCCCCGGGGGGGGGGGGGGGGGGGGGGGGGGGGGGGGGGGGGGGGGGGGGGGGGGGGGGGGGGGGGGGGGGGGGGGGGGGGGGGGGGGGGGGGGGGGGGGGGGGGGGGGGGGGGGGGGGGGGGGGGGGGGGGGGGGGGGGGGGGGGGGGGGGGGGFFGGGGGGGGGGGGGGGGGGGFGFGFFGGGGGGGGGGGGGGGGGGFFFFFFFFEFBFFFFFFFFF;@FFFFFFFFFFFF;DEEFF@B<:?:AFFF?>B?FFF?>FB?FFFFFFFFF?:?B?ADB<>(9>99137(:?FFFFBB2
@M04999:289:000000000-L3R54:1:1101:18186:12050 2:N:0:413
GACTACCAGGGTATCTAATCCTGTTTGCTACCCACGCTTTCGAGCATGAACGTCAGTGTTATCCCAGGAGGCTGCCTTCGCCATCGGTATTCCTCCACATCTCTACGCATTTCACTGCTACACGTGGAATTCTACCTCCCTCTGACACACTCTAGTTAGACAGTTTCAAATGCACGTCCCAAGTTGAGCTCGGGGATTTCACATCTGACTTATCTAACCGTCTGCGCTCGCTTTACGCCCAGTAATTCCGATTAACGCTCGCACCCTACGTATTGCCGCGGCTGCTGGCACGTAGTTAGCC
+
CCCCCGGGGGGGGGGGGGGFGGGFGGGGGGGFFGGGGGCGAFGGG+EAFFGGGGGGGGGGGGGGFGDGGGGGGGGFGGGGGGGEGGGGGGGGGGGGGGGECFFGGGGGGGGGGGGGGGGGGGFGGGGGGFGGGGGGGGGGFGGGGGCCGGGGGGGGGGGGGGGECFFGGGGFFGGGFGEDGGFGGF8FGGGGGGGGGGGGFFF79AFFEFFFFFFFFFF=9=>@E2A><562>BCE(>>B=D@C<CCEE@D7@DEFD0179@B;B:??:???95AAB>F999060).::1?B04:B2<<A2
@M04999:289:000000000-L3R54:1:1101:5627:12066 2:N:0:413
TGACTACTGGGGTATCTAATCCCGTTCGCTACCCATGCTTTCGAGCCTCAGCGTCAGTAACAGACCAGAGAGCCGCCTTCGCCACTGGTGTTCTTCCATATATCTACGCATTTCACCGCTACACATGGAGTTCCACTCTCCTCTTCTGCACTCAAGTCTCTCAGTTTCCGATGCTCTTCCTCAGTTAAGCTGAGGGCTTTCACATTCAGACTTAAAAGACCGCCTGCGCTCCCTTTACGCCCAATAAATCCGGACAACGCTTGCCACCTACGTATTACCGCGGCTGCTGGCACGTATGTA
+
CCCCCGGGGGGGGGGGGGGGGGGGGGGGGGGGGGGGGGGGGGGGGGGGGGGGGGGGGGGGGGGGGGGGGGGGGGGGGGGGGGGGGGGGGGGGGGGGGGGGGGGGGGGGGGGEGGGGGGGGGGGGGGGGGGGGGGGGGGGGGGGGGGGGGGGGGGGGGGGGGGGGGGFEFCEGGG?GFFFGGGGGGGGG7A9??F7DGGFGFFFFFFFFEFFFFFFFFF>@ABFFFF92>>FFFFFFFFFF>9?71@FEFFF90?B>D@FF08:FFFBBBB??F<AF<A<?B19>BF::?23:4((4)(.:
@M04999:289:000000000-L3R54:1:1101:4289:12076 2:N:0:413
TGACTACTGGGGTATCTAATCCCATTTGCTCCCCTAGCTTTCGTCTCTCAGTGTCAGTGTCGGCCCAGCAGAGTGCTTTCGCCGTTGGTGTTCTTTCCGATCTCTACGCATTTCACCGCTCCACCGGAAATTCCCTCTGCCCCTACCGTACTCCAGCTTGGTAGTTTCCACCGCCTGTCCAGGGTTGAGCCCTGGGATTTGACGGCGGACTTAAAAAGCCACCTACAGACGCTTTACGCCCAATCATTCCGGATAACGCTTGCATCCTCTGTATTCCCGCGGCTGCTGGCACAGAGTTAGC
+
CCCCCGGGGGGGGGGGGGGGGGGGGCGGGGGGGGGGGGGGGGGGGGGGGGGGGGGGGGGGGGGGGGGGGGGGGGGGGGGGGGGGGGGGGGGGGGGGGGGGGGGGFGGGGGGGGGGGGGGGGGGGGGGGGGGFGGGGGGGGGGGGGGGGGGGGGGGGFFGGGGGGGGGGGGFFGGGGFGFCFGGGGGGGFGFGFFGGGFGFFFFFFFFF@>2=EFFFEEA@A@FFFFEFCD9;DD?FFF:EB??B<FFDABB00(,6716??BFFAAF?A<>4<A2)-5:6(3999<?0:1(,((554<>A<
@M04999:289:000000000-L3R54:1:1101:4969:12083 2:N:0:413
GACTACCCGGGTATCTAATCCTGTTTGCTCCCCACGCTTTCGCATCTCAGCGTCAGTATCTGTCCAGAAGGCCGCCTTCGCCACCGGTATTCCTCCACATCTCTACGCATTTCACCGCTACACGTGGAATTCTACCTTCCTCTACAATACTCCAGATAACCAGTTTTAAGTGCAATTCCCAGGTTGAGCCCGGGGCTTTCACACCTAACTTAATTATCCGCCTACATGCCCTTTACGCCCAGTCATTCCGATTAACGCTCGCACCCTCCGTATTACCGCGGCTGCTGGCACGGAGTTAGCC
+
CCCCCGGGGGGGGGGGGGGGGGGGGGGGGGGGGGGGGGGGGGGGGGGGGGGGGGGGGGGGGGGGGGGGGGGGGGGGGGGGGGGGGGGGGGGGGGGGGGGGGGGGGGGGGGGGGGGGGGGGGGGGGGGGGGGGGGGGGGGGGGGGGGGGGGGGGGGGGGGGGGGGGGGGGGGFGGGGFGFFGGGGGGGGGGGGGGGGGGGGFFFFFFFFFFFFFFFFFFFFFFFFFEFFFFFFFFFFFFFFDFEFFFFFFFFF;3;>?(4?>BFFF<?FB>??FFFFF<;9(499????F?FB4>>F1>DD:
@M04999:289:000000000-L3R54:1:1101:17462:12087 2:N:0:413
GTTTACTAGGGTATCTAATCCTGTTTGCTCCCCACGCTTTCGCATCTCAGCGTCAGTATCTGTCCAGAAGGCCGCCTTCGCCACCGGTATTCCTCCACATCTCTACGCATTTCACCGCTACACGTGGAATTCTACCTTCCTCTACAATACTCCAGATAACCAGTTTTAAGTGCAATTCCCAGGTTGAGCCCGGGGCTTTCACACCCAACTTAATTGTCCGCCTACATGCCCTTTACGCCCAGTCATTCCGATTAACGCTCGCACCCTCCGTATTACCGCGGCTGCTGGCACGGAGTTAGCC
+
CCCCCGGGGGGGGGGGGGGGGGGGGGGGGGGGGGGGGGGGGGGGGGGGGGGGGGGGGGGGGGGGGGGGGGGGGGGGGGGGGGGGGGGGGGGGGGGGGGGGGGGGGGGGGGGGGGGGGGGGGGGGGGGGGGGGGGGGGGGGGGGGGGGGGGGGGGGGGGGGGGGGGGGGGGGGGGGGFGFGGGFGGGFGGGGGDGGGDGGGFFFFFFFFFFFFFFFFFFC=BDDF@EFFFFFFFFFFDF@EFFE@FFEFF@FFFFFFFFD6>009>F:<1>:(28AFFFF,(46;6230:?FFF09??4.<2
@M04999:289:000000000-L3R54:1:1101:6158:12104 2:N:0:413
GTCGACTACCGGGGTATCTAATCCTGTTTGCTCCCCACGCTTTCGCATCTCAGCGTCAGTATCTGTCCAGAAGGCCGCCTTCGCCACCGGTATTCCTCCACATCTCTACGCATTTCACCGCTACACGTGGAATTCTACCTTCCTCTACAATACTCTAGTTAACCAGTTTTAAGTGCAATTCCTAGGTTGAGCCCAGGGCTTTCACACCTAACTTAATTATCCGCCTACATGCCCTTTACGCCCAGTCATTCCGATTAACGCTCGCACCCTCCGTATTACCGCGGCTGCTGCCACGGAGTT
+
CCCCCGGGGGGGGGGGGGGGGGGGGGGGGGGGGGGGGGGGGGGGGGGDGGGGGGGGGGGFGGGGGFGGGGGGGGGGGGGGGGGGGGGGGGGGGGGGGGGGGGGGGGGCFGGGGGGGGGGGGGEGGGGCFGGGGGGGGGGG:FGGGGGGGGG8==FGFGGGGGGGGGGGFGGGGGGGFGFGGGGGG6EEFFDFGGGGGDGGFFFFFFFFBEFDFFFFFAFFFE2>2>DFB4*5@2>DE;9;@F>(268)9?CE@?@FFF<;(,4199BB:16:>1(88A:.3;B(4913:7)34>194(:0
@M04999:289:000000000-L3R54:1:1101:8636:12116 2:N:0:413
TAGACTACCCGGGTATCTAATCCTGTTTGCTCCCCACGCTTTCGCATCTCAGCGTCAGTATCTGTCCAGAAGGCCGCCTTCGCCACCGGTATTCCTCCACATCTCTACGCATTTCACCGCTACACGTGGAATTCTACCTTCCTCTACAATACTCCAGATAACCAGTTTTAAGTGCAGTTCCCAGGTTGAACCCGGGGCTTTCACACCTAACTTAATTATCCGCCTACATGCCCTTTACGCCCAGTCATTCCGATTAACGCTCGCACCCTCCGTATTACCGCGGCTGCTGGCACGGAGTT
+
CCCCCGGGGGGGGGGFGGGGGGGGGGGGGGGGGGGGGGDGGGGGGGGEGGGGGGFGGGGGGGGGGGGGGGGGGGGGGGGGGGGEGGFGEEGGGGGGGGGGGFGGGGGGGGGGGGGGGGGGGGGGGGGGGGGGGGGGGGGGGGCFFGGGGGGGGGFGGGCFFGGGG?DFGGGGGGGGFGFGGGDGGGFGGGGFGGGGGGGGFFFFFFEFFFFFFFFFEFFCA@FFFFFFFFFFFFFFFFFF9@??;@EFFE<@F;?<9<B;BFF>>FF:?BFF?B::<<<?FF>>912:B36:4:>F;3(
@M04999:289:000000000-L3R54:1:1101:5401:12124 2:N:0:413
GACTACCCGGGTATCTAATCCTGTTTGCTCCCCACGCTTTCGCATCTCAGCGTCAGTATCTGTCCAGAAGGCCGCCTTCGCCACCGGTATTCCTCCACATCTCTACGCATTTCACCGCTACACGTGGAATTCTACCTTCCTCTACAATACTCCAGATAACCAGTTTTAAGTGCAGTTCCCAGGTTGAGCCCGGGGCTTTCACACCTAACTTAATTATCCGCCTACATGCCCTTTACGCCCAGTCATTCCGATTAACGCTCGCACCCTCCGTATTACCGCGCCTGCTGGCACGGAGTTAGCC
+
CCCCCGGGGGGGGGGGGGGGGGGGGGGGGGGGGGGGGGGGGGGGGGGGGGGGGGGGGGGGGGGGGGGGGGGGGGGGGGGGGGGGGGGGEGGGGGGGGGGGGGGGGGGGGGGGGGGGGGGGGGGGGGEGGGGGGGGGGGGGGGGGGFGFGGGGGGGGGGGGGGGGGGGGGGGGGGGGFGFGGGFGGGFGDGGGGGGGGGGGFFFFFFFFFFFFEAFFFF=@FFFDFFFFBFDEF@FFF@FEFFFFFFEFFE(:1;?C60:?>9(49:1::6,8BF<BF?60(-246:2(324:16>:(4<B0
@M04999:289:000000000-L3R54:1:1101:25256:12129 2:N:0:413
CTAGACTACCGGGGTATCTAATCCTGTTCGCTACCCATGCTTTCGAACCTCAGCGTCAGTTACAGACCAGAGAGCCGCCTTCGCCACTGGTGTTCTTCCATATATCTACGCATTCCACCGCTACACATGGAGTTCCACTCTCCTCTTCTGCACTCAAGAAAAACAGTTTCAGCTGCACTTCCCCGGTTAAGCCGAGGGCTTTCACAGCTGACTTGTTCTCCCGCCTGCGTTCGCTTTACGCCCAATAAATCCGGACAACGCTTGCCACCTACGTATTACCGCGGCTGCTGGCACGTAGTT
+
CCCCCGGGGGGGGGGGGGGGGGGGGGGGGGGGGGGGGGGGGGGGGFGGGGGGGGGGGGGFGGGGGGGGGGGGGGGGGGGGGGGGGGGGGGGGGGGGGGGGGGGGGGGGGGGGGGGGGGGGGGGGGGGGGFGGGGGGGGGGGGGGGGGGGGGGGGGGFGGGGGGGGGGFDGGGGGGGFGFGGGGGGGGGGGFGGEGGGGGGFFFFFFFFFFFFEFBFFFFFFFFF>D?@@?DFFFFFFFFFFFFFF:?AFFFF>FFFFFFFFFFFFFFFFFFFFB?FBFFF?BBFFFFF?BFF:.46:B?>
@M04999:289:000000000-L3R54:1:1101:18454:12243 2:N:0:413
CTGACTACACGGGTATCTAATCCTGTTTGCTCCCCACGCTTTCGCATCTCAGCGTCAGTATCTGTCCAGAAGGCCGCCTTCGCCACCGGTATTCCTCCACATCTCTACGCATTTCACCGCTACACGTGGAATTCTACCTTCCTCTACAATACTCCAGATAACCAGTTTTAAGTGCAGTTCCCAGGTTGAGCCCGGGGCTTTCACACCTAACTTAATTATCCGCCTACATGCCCTTTACGCCCAGTCATTCCGATTAACGCTCGCACCCTCCGTATTACCGCGGCTGCTGGCACTGAGTTAC
+
CCCCCGGCFGGGGGGGGGGGGGGGGGGGGGGGGGGGGGGGGGGGGDGGGGGGGGGGGGGGGGGGGGGGGGGGGGGGGGGGGGGEGGGGGGGGGGGGGGGGGGGGGGGGGGGGGGGGGGGGGGGGGGGGGGGGGGGGGGGGGGGGGGGGGGGGGGGGGGGGGGGGGGGGGGGGGGGGFGFGGGGGGGGGGGGGGGCGDGGGFFFFFFFFFFFFFFFFFFFEFDFDFFFBCCFE;@FFFFFFFFFF@EFFFF?@D?;?CEBFF:;B>F>?<FF>:0:04<219>>F99???BF72(..56>A)
@M04999:289:000000000-L3R54:1:1101:20524:12252 2:N:0:413
GGATGGACTACCGGGGTATCTAATCCTGTTTGCTCCCCACGCTTTCGCATCTCAGCGTCAGTATCTGTCCAGAAGGCCGCCTTCGCCACCGGTATTCCTCCACATCTCTACGCATTTCACCGCTACACGTGGAATTCTACCTTCCTCTACAATACTCTAGTTAACCAGTTTTAAGTGCAATTCCTAGGTTGAGCCCAGGGCTTTCACACCTAACTTAATTATCCGCCTACATGCCCTTTACGCCCAGTCATTCCGATTAACGCTCGCACCCTCCGTATTACCGCGGCTGCTGGCACGGAGT
+
CCCCCGGGGGGGGGGGGGGGGGGGGGGGGGGGGGGGGGGGGGGGGGGGGGGGGGGGGGGGGGGGGGGGGGGGGGGGGGGGGGGGGGGGGGGGG7FGGGGGGGGGGGGGGGGGGGGGGGGGGGGGGGGGGGGCFGGGGGGGGGGGGGGGGGGGGGGGGGGGGGGCFGGGGGGGGGGGFGFGGGGGGGGDFGFGGGGGGGGGFFFFFFFFFFFFFFFFFFFCAEFCD9@=@DFCCEBDEFFFFFF@BFD@EEFFFEF<@FFCF2>;?BF>FFFF?F92??BFFFFFF>909???7018?F9B:
@M04999:289:000000000-L3R54:1:1101:4772:12264 2:N:0:413
TGACTACTCGGGTATCTAATCCTGTTCGCTACCCACGCTTTCGAGCCTCAGCGTCAGTTACTAGCCAGCCAGCCGCCTTCGCCACTGATGTTCTTCCATATATCTACGCATTTCACCGCTACACATGGAGTTCCACTGACCTCTCTAGCACTCAAGTCTTACAGTTTCTGATGCACGTCCATAGTTGAGCTATGACCTTTCACATCAGACTTATTAGACCGCCTGCGCTCCCTTTACGCCCAATAATTCCGGACAACGCTCGCCACCTACGTACTACCGCGGCTGCTGGCACGTAGTTAGC
+
CBCCCEEFGGGGGGGGGGGGGGGGGGGGGGGGFFGGEGGGGGEGGDGGFGFFGECEGGGGFGGGFFFFGGGFDFFDGEGGGGGGGGGGFGGGGGFGDGFGDEFFGGGGGGGDGGGFGGGGGGGGGGFGGGFGFGDGGGGGGGFEGFGGGGFG8EFCGFGGFGG9DFDGGDGGFFGGFGFGGGGGGGFFGGGEADED78FGFF?FACB9*:>EEFFFFAF@>AFAD=AB92@DBE==>29;@F@DEFFEEF;(616?;9>?D;>9(-8:7>B?FF0<>71(329>1247::1<60::4:A<6
@M04999:289:000000000-L3R54:1:1101:8207:12270 2:N:0:413
TGAGACTACAGGGGTATCTAATCCTGTTTGCTCCCCACGCTTTCGCATCTCAGCGTCAGTATCTGTCCAGAAGGCCGCCTTCGCCACCGGTATTCCTCCACATCTCTACGCATTTCACCGCTACACGTGGAATTCTACCTTCCTCTACAATACTCTAGTTAACCAGTTTTAAGTGCAATTCCTAGGTTGAGCCCAGGGCTTCCACACCTAACTTAATTATCCGCCTACATGCCCTTTACGCCCAGTCATTCCGATTAACGCTCGCACCCTCCGTATTACCGCGGCTGCTGGCACGGATTTT
+
CCCCCGGGGGGGGGGGGGGGGGGGGGGGGGGGGGGGGGGGGGGGGGGGGGGGGGGGGGGGGFGGGGGGGGGGGGGGGGGGGGGGFGGGGGGGGGGGGGGGGGGGGGGGGGGGEGDGGGGGGGGGGGGGGGGGGGGGGGGGFGGGGGGGGGGGGGGGGFGGGGGGGGGGGGGGGGGGFGFGGGGGGGGGGGGGGGGCGGGGFFFFFFFFFFBFEFFFFFFFFFFFA=AD=EFFEFED>CEF=99(6==@FEEEEFF<?EC@@?<>B>F23:?BF??08AF>?FF9>2>FF??:(.(4(,(5)
@M04999:289:000000000-L3R54:1:1101:10855:12294 2:N:0:413
AGACTACTAGGGTATCTAATCCTGTTTGCTCCCCACGCTTTCGCATCTCAGCGTCAGTATCTGTCCAGAAGGCCGCCTTCGCCACCGGTATTCCTCCACATCTCTACGCATTTCACCGCTACACGTGGAATTCTACCTTCCTCTACAATACTCCAGATAACCAGTTTTAAGTGCAGTTCCCAGGTTGAGCCCGGGGCTTTCACACCTAACTTAATTATCCGCCTACATGCCCTTTACGCCCAGTCATTCCGATTAACGCTCGCACCCTCCGTATTACCGCGGCTGCTGGCACGGAGTTAGC
+
CCCCCGGGGGGGGGGGGGGGGGGGGGGGGGGGGGGGGGGGGGGGGGGGGGGGGGGGGGGGGGGGGGGGGGGGGGGGGGGGGGGGGGGGGGGGGGGGGGGGGGGGGGGGGGGGGGGGGGGGGGGGGGGGGGGGGGGGGGGGGGGGGGGGGGGGGGGGGGGGGGGGGGFGGGGGGGGGFGFGGGGGGGGGGGGGGGGGGDFFFFFFFFFFFFEFFFFFFFFA?BDFFFEFFE>@FBEFFDFBF?@EFFFFFC@0?F?EF@FFDFF>FBF0(4;3<B?FFD?F19B2>:?BB?03:4(,4:564
@M04999:289:000000000-L3R54:1:1101:3285:12303 2:N:0:413
TGACTACAGGGGCATCTAATCCTGTTCGCTCCCCACGCTTTCGTTCATCAGCGTCCATCGGTATTTAGTAACCTGCCTTCGCAATCGGGGTTCTGTGTAATATCTATGCATTTCACCGCTACACTACACATTCCAGCTACTTCAATACTATTCAAGATTAACAGGATCAACGGCAGTTCTACAGTTAAGCTGCAGGTTTTCACCGCTGACTTATCAACCCGCCTACGGACCCTTTAAACCCACTAAATCCGGATCACGCTCGCATCCTCCGTATTACCGCGACCGCTTGCACGGATTTAGC
+
C-6AC9F,,,,+8@,6CFAF,<,CF,EC+CFEDGFGEGG7@F7F,C,EFED,+6B+6EF7CF@7FFCF6,E9@<,BF:EF@E@+@FF7CE+>B9AFA9,,9A<EEGF,?BFFA?9,CEE+6@=:,AF=F<<=A,@;FF8=DGGDFDFFE,,@D8,,,@4@;E,,,+=DFF@+@6CED6DD+?9AFFADGAA67,579+53C+4*0**3159>EF6=<FFF>BF22=(222(((3.)));)/7(6/63<5;9016(6=1216>B91,5)-.(-((.<2),7(((,(43,1<2>((4(-))))
@M04999:289:000000000-L3R54:1:1101:11901:12307 2:N:0:413
TGCGCGACTACCGGGGTATCTAATCCTGTTTGCTCCCCACGCTTTCGCATCTCAGCGTCAGTATCTGTCCAGAAGGCCGCCTTCGCCACCGGTATTCCTCCACATCTCTACGCATTTCACCGCTACACGTGGAATTCTACCTTCCTCTACAATACTCCAGATAACCAGTTTTAAGTGCAGTTCCCAGGTTGAGCCCGGGGCTTTCACACCTAACTTAATTATCCGCCTACATGCCCTTTACGCCCAGTCATTCCGATTAACGCTCGCACCCTCCGTATTACCGCGTCTGCTGGCACGGAGT
+
CCCCCGCGECFFGGGGGGGGGGEDCEGGFG@AFGGGGGGGDCGEEGGGGGGGGCFCCFFFFFCGGGC<CFFGGGFGDFG7CBCFCGFFGGGGGG+EEFFGGGFGFGGG9FGFCCCFGGGGAEEGGGGGGFGD@=,@FGCFA=FGGGGCFFGGFFFGGGGDFG7DGGDF@2D:EGGCFGFFCDGDGFGGFGG,CE=FGG>?EFA;BFFFF@9@EFFFEFA?@EFFF;@<D@FF?@)315@@E@?>BB?:?A<<A28(4(8<4,7<BB9>B;03:39?<<B9AB?FF(,(())4(2,,,-,4-
@M04999:289:000000000-L3R54:1:1101:23353:12351 2:N:0:413
CTGTGGACTACAAGGGTATCTAATCCTGTTTGCTCCCCACGCTTTCGCATCTCAGCGTCAGTATCTGTCCAGAAGGCCGCCTTCGCCACCGGTATTCCTCCACATCTCTACGCATTTCACCGCTACACGTGGAATTCTACCTTCCTCTACAATACTCCAGATAACCAGTTTTAAGTGCAATTCCCAGGTTGAGCCCGGGGCTTTCACACCTAACTTAATTATCCGCCTACATGCCCTTTACGCCCAGTCATTCCGATTAACGCTCGCACCCTCCGTATTACCGCGGCTGCTGGCACGGAGT
+
CCCCCGGGGGGGGGGGGGGGGGGGGGGGGGGGGGGGGGGGGGGGGGGGGGGGGGGFGGGGGGGGGGGGGGFGGGGGCGGDGGGGGGEEFGGGGCDEFGGGGGGGGGGGGGGGGGGEFGGGFEGGGDFGGGGGGGGGGGGGGGGGGGGGGGGGGGGGGGGGGGGGGGGGGGFGGGGGFGFGGFGF,@FFGGGGGGDGGDDGFEAFFFFFFFFFFA>AEFACCFFFFFFFFBEFFE=@@8@FEFFFBF;647C<CCE61;@FEFF?1>9012:?FFFFF??<9AF99(7>BF?F7B<B<B0;-
@M04999:289:000000000-L3R54:1:1101:19758:12352 2:N:0:413
TGACTACCGGGGTATCTAATCCTGTTCGCTACCCATGCTTTCGAGCCTCAGCGTCAGTAACAGACCAGAGAGCCGCCTTCGCCACTGGTGTTCTTCCATATATCTACGCATTTCACCGCTACACATGGAGTTCCACTCTCCTCTTCTGCACTCAAGTCTCTCAGTTTCCGATGCTCTTCCTCAGTTAAGCTGAGGGCTTTCACATTCAGACTTAAAAGACCGCCTGCGCTCCCTTTACGCCCAATAAATCCGGACAACGCTTGCCACCTACGTATTACCGCGGCTGCTGGCACGTAGTTAC
+
CCCCCGGGGGGGGGGGGGGGGGGGGGGGGGGGGGGGGGGGGGGGGGGGGGGGGGGGGGGGGGGGGGGGGGGGGGGGGGGGGGGGGGGGGGGGGGGGGGGGGGGGGGGGGGGGGGGGGGGGGGGGGGGGGGGGGGGGGGGGGGGGGGGGGGGGGGGGGGFF8FGFFGGGGGDGGGGGFGFGGGGGGGGGGFEGFGGGGGGGFFFFFFFFFFFFFFFFFFFFFFFFFDDFB@FFFFFEFFFFFFFD1@<<EE;B@01:??FFFBFFBFFB:?B?:DF>FFFBB9BF>FF?F?:???61?BA<)
@M04999:289:000000000-L3R54:1:1101:26082:12356 2:N:0:413
GTTGACTACAAGGGTATCTAATCCTGTTTGCTACCCACGCTTTCGAGCATGAACGTCAGTGTTATCCCAGGAGGCTGCCTTCGCCATCGGTATTCCTCCACATCTCTACGCATTTCACTGCTACACGTGGAATTCTACCTCCCTCTGACACACTCTAGTTTGACAGTTTCAAATGCACGTCCCAAGTTGAGCTCGGGGATTTCACATCTGACTTATCTAACCGTCTGCGCTCGCTTTACGCCCAGTAATTCCGATTAACGCTCGCACCCTACGTATTACCGCGGCTGCTGGGACGTAGGT
+
<CCCC<@FG@9C@FGG<@CE<,6C<FCC@CAFF@EGGC@FC@D,C8FEGEGGFGDCF:CC@@@@6FFFFF<FEFFFGG<FEEGGG:B@@@FDCF,9:EFFGF8E,,A<=FECG,@EFF;,EFBFFEBGDC:E:BACFGGDF?CFF?8C;9EGG?FFF;@A,@DFGGAFFGGG,=9FF8:DGG+,,@=E8E@F,DCGDD6;A?A73?95EEEEB>197A+7@)):@-5;59AA9=5>==CE(5>=(/;?EF??@?(6?EEF@22((31420(4(44)4:>)-42((-((.)((((-::1(.
@M04999:289:000000000-L3R54:1:1101:3420:12396 2:N:0:413
ACGGACTACACGGGTATCTAATCCTGTTTGCTCCCCACGCTTTCGCATCTCAGCGTCAGTATCTGTCCAGAAGGCCGCCTTCGCCACCGGTATTCCTCCACATCTCTACGCATTTCACCGCTACACGTGGAATTCTACCTTCCTCTACAATACTCTAGTTAACCAGTTTTAAGTGCAATTCCTAGGTTGAGCCCAGGGCTTTCACACCTAACTTAATTATCCGCCTACATGCCCTTTACGCCCAGTCATTCCGATTAACGCTCGCACCCTCCGTATTACCGCGGCTGCTGGCCCGGCGTTT
+
CCCCCGGGGGGGGGGGGGGGGGGGGGGGGGGGGGGGGGGGGGGGGGGGGGGGGGGGGGGGCFGGGGGFGGGGGGGGGGGGGGGGGGGGGGGGGGGGGGGGGGGGFFEGGGGGGGGGGGGGGGGGGGGGGGGGGGGGGGGGGGGGGGGGGGGGGGGGGGGGGGGFGGGGGGGGGGCDFGFDCGGCGGGG?GGGGGGGG>DGFFFFFFFFDFFFFFF>EFFFFEFFFFFBEFFFEFFFFEEFFF0(,63E?CEE1<?<@FFF>D229>F9142:9<1(5<AF:099B>91:7?0.(-((-46(
@M04999:289:000000000-L3R54:1:1101:16144:12430 2:N:0:413
GACTACTCGGGTATCTAATCCTGTTTGCTCCCCACGCTTTCGCATCTCAGCGTCAGTATCTGTCCAGAAGGCCGCCTTCGCCACCGGTATTCCTCCACATCTCTACGCATTTCACCGCTACACGTGGAATTCTACCTTCCTCTACAATACTCCAGATAACCAGTTTTAAGTGCAGTTCCCAGGTTGAGCCCGGGGCTTTCACACCTAACTTAATTATCCGCCTACATGCCCTTTACGCCCAGTCATTCCGATTAACGCTCGCACCCTCCGTATTACCGCGGCTGCTGGCACGGAGTTAGCC
+
CCCCCGGGGGGGGGGGGGGGGGGGGGGGGGGGGGGGGGGGGGGGGGGGGGGGGGGGGGGGGGGGGGGGGGGGGGGGGGGGGGGGGGGGGGGGGGGGGGGGGGGGGGGGGGGGGGGGGGGGGGGGGGGGGGGGGGGGGGGGGGGGGGGGGGGGGGGGGGGGGGGGGGGGGGGGGGFFFGFGGGGGGGGGGGGGGGGGGGGGFFFFFFFFFFFFFFFFFFFFFFFDFFFFF=>EFFFCFFFFF;=EEEFFFFFFFFFFFFFFFBFFFFFFFF?6?>ADB<BF09>9BD7??BFF>F08::AA:
@M04999:289:000000000-L3R54:1:1101:17040:12472 2:N:0:413
GACTACAAGGGTATCTAATCCTGTTCGCTCCCCACGCTTTCGCTCCTCAGCGTCAGTGACGGCCCAGAGACCTGCCTTCGCCATCGGTGTTCTTCCCGATATCTACACATTCCACCGTTACACCGGGAATTCCAGTCTCCCCTACCGCACTCCAGTCCGCCCGTACCCGGCGCCGATCCACCGTTAAGCGATGGACTTTCACACCAGACGCGACGAACCGCCTACGAGCTCTTTACGCCCAATAAATCCGGATAACGCTTGCACCCTACGTATTACCGGGGCTGCTGGCACGTAGTTAACC
+
CCCCCGGGGGGGGGGGGGGGGFGGGGGGGGGGGGGGGGGGGGGGGGGGGGGGGGGGGGGGGGGGGGGGGGGGGGGGGGGGGGGGGGGGGGGGGGGGGGGGGGGGGGFFGGGGGGGGGGGGGGGGGCGGGGGGGGGGGGGGGGGGGGGGGGGGGGGGGGGGGGGGCGGGGGGGGGGGFGFGGGGGGGGGGGGGE=6DGGGGFFFFFFAFFFF;0DFFBFFF>FF<7:26;(8>A<A96BFE:?FFA2:A?>;?BFFFFFBB61<?BB:1<?B>DB4A<6((46;:<7:7?(),240-5<)-.
@M04999:289:000000000-L3R54:1:1101:2784:12522 2:N:0:413
GACTACCAGGGTATCTAATCCTGTTTGCTCCCCACGCTTTCGCATCTCAGCGTCAGTATCTGTCCAGAAGGCCGCCTTCGCCACCGGTATTCCTCCACATCTCTACGCATTTCACCGCTACACGTGGAATTCTACCTTCCTCTACAATACTCTAGTTAACCAGTTTTAAGTGCAATTCCTAGGTTGAGCCCAGGGCTTTCACACCTAACTTAATTATCCGCCTACATGCCCTTTACGCCCAGTCATTCCGATTAACGCTCGCACCCTCCGTATTACCGCGGCTGCTGGCACGGAGTTAGCC
+
CCCCCGGGGGGGGGGGGGGGGGGGGGGGGGGGGGGGGGGGGGGGGGGGGGGGGGGGGGGGGGGGGGGGGGGGGGGGGGGGGGGGFGGGGGGGGGGGGGGGGGGGGGGGGGGGGGGGGGGGGGGGGGGGGGGGGGGGGGGGGGGGGGGGGGGGGGGGGGGGGGGGGGGGGGGGGGGGFGFGGGDGGGGGGGGGGGGGGGGGFFFFFFFFFFFFFFFFFFFAFFFFFFFF5<BFD@CFFFFFFFEEBCEFEFDFFFFF?BFD@>BFBF???B?<:BFFD?>6(2;4:??26:??F01:?<BF7
@M04999:289:000000000-L3R54:1:1101:23649:12524 2:N:0:413
TGACTACCAGGGTATCTAATCCTGTTTGCTCCCCACGCTTTCGCATCTCAGCGTCAGTATCTGTCCAGAAGGCCGCCTTCGCCACCGGTATTCCTCCACATCTCTACGCATTTCACCGCTACACGTGGAATTCTACCTTCCTCTACAATACCCTAGTTAACCAGTTTTAAGTGCAATTCCTAGGTTGAGCCCAGGGCTTTCACACCTAACTTAATTATCCGCCTACATGCCCTTTACGCCCAGTCATTCCGATTAACGCTCGCACCCTCCGTATTACCGCGGCTGCTGGCACGGAGTTAGC
+
CCCC?C<F@EEGF@C6;CFC,C,CCFFGEE6FGGFGDE7FFFCFB@E9@FC<FGFEGGGF,CFGFGGGGGGG<F@CF7F<<,?FGGGGC=BF9FF9FCGG@85C=@;AFCCEFEGGFGG+4BFFEEEGGG9FFGGGGGGGGGG,@DCFFGGGG9DEFGGGAFGGE=,@E8EDDGFE7DDFFG9@EFGGGFFGGGGDDG+;8FFFFF*A@DCFEFFCC>FEEBAAD9>EEFFDEBFFEFFFF957@EFFFFE618<EFDF?;@B;F:?(436:?(84<A?>6104(,,3??(,(7(4,15<4
@M04999:289:000000000-L3R54:1:1101:17237:12527 2:N:0:413
AGACTACTCGGGTATCTAATCCTGTTTGCTCCCCACGCTTTCGCATCTCAGCGTCAGTATCTGTCCAGAAGGCCGCCTTCGCCACCGGTATTCCTCCACATCTCTACGCATTTCACCGCTACACGTGGAATTCTACCTTCCTCTACAATACTCCAGATAACCAGTTTTAAGTGCAATTCCCAGGTTGAGCCCGGGGCTTTCACACCTAACTTAATTATCCGCCTACATGCCCTTTACGCCCAGTCATTCCGATTAACGCTCGCACCCTCCGTATTACCGCGGCTTCTGGCACGGAGTTAGC
+
CCCCCGGGGGGGGGGGGGGGGGGGGGGGGGGGGGGGGGGGGGFGGGGFGGGGGGGGGGGGFGGGGGGGGGGGGGGGGGGGGGGGGGGGGGGGGGGGGGGGGGGGGGGGGGGGGGGGGGGGGGGGGGGGGGGGGGGGGGGGGGGGGGGCFGGGDFFGGGDGGGGGGGGGGGFFFGEFFGFGGGGDGGGGGGGFGGGGGGGGAAFFFFAF3>CE*BFFFFFFFFFFFB=EEFFFFFFFE@FBB@?@EFCEFE4;@FFEFFFB?FFBF>::::>?6?F2A>FFFFB0(,6)5?:<:(4(4<B94
@M04999:289:000000000-L3R54:1:1101:17790:12528 2:N:0:413
GACTACCCGGGTATCTAATCCTGTTCGCTACCCATGCTTTCGAGCCTCAGCGTCAGTTACAGACCAGAGAGCCGCCTTCGCCACTGGTGTTCTTCCATATATCTACGCATTCCACCGCTACACATGGAGTTCCACTCTCCTCTTCTGCACTCAAGAAAAACAGTTTCAGCTGCACTTCCCCGGTTAAGCCGAGGGCTTTCACAGCTGACTTGTTCTCCCGCCTGCGTTCGCTTTACGCCCAATAAATCCGGACAACGCTTGCCACCTACGTATTACCGCGGCTGCTGGCACGTAGTTAGCC
+
CCCCCGGGGGGGGGGGGGGGGGGGGGGGGGGGGGGGGGGGGGGGGGGGGGGGGGGGGGGGGGGGGGGGGGGGGGGGGGGGGGGGGGGGGGGGGGGGGGGGGGGGGGGGGGGGGGGGGGGGGGGGGGGGGGGGGGGGGGGGGGGGGGGGGGGGGGGGGGGGGGGGGFGGGGGGGGGGFGFGGGGGGGGGGGGGGGGGGGGGFFFFFFFFFFEFFFFFFBFFFFFDFFFDD@BDFFFFF;FFD@DFFFFFBF6?F>?BBFF?B?09<BB>FBFF>:BF>1>>>B>BF:?FFB???:<0<A>>:
@M04999:289:000000000-L3R54:1:1101:8308:12537 2:N:0:413
GTTGACTACTGGGGTATCTAATCCTGTTTGCTCCCCACGCTTTCGCATCTCAGCGTCAGTATCTGTCCAGAAGGCCGCCTTCGCCACCGGTATTCCTCCACATCTCTACGCATTTCACCGCTACACGTGGAATTCTACCTTCCTCTACAATACTCTAGTTAACCAGTTTTAAGTGCAGTTCCCAGGTTGAGCCCGGGGCTTTCACACCTAACTTAATTATCCGCCTACATGCCCTTTACGCCCAGTCATTCCGATTAACGCTCGCACCCTCCGTATTACCGCGGCTGCTGGCACGGAGGT
+
CCCCCGGGGGGGGGGGGGGGGGGGGGGGGGGGGGGGGGGGGGGGGGGGGGGGGGGGGGGGGGGGGGGGGGGGGGGGGGGGGGGGGGGGGGGGGGGGGGGGGGGGGGGGGGGGGGGGGGGGGGGGGGGGGGGGGGGGGGGGGGGGGGGGFGGGGGGGGGGGGGGGGGGGGGGGGGGGFGFGGGGGGGGGFGGGGGGGGGGGFFFFFFFFFFEFFFFFFFFEFFFFFDFFBEFEFFFFFFFFFFFD@=EFFFFFFDFDFFF;@BB>FBF9BFBFFF?F0<A<?F;B>;9?FFBBF??F(4(-
@M04999:289:000000000-L3R54:1:1101:5699:12552 2:N:0:413
GACTACACGGGTATCTAATCCTGTTCGCTCCCCATGCTCTCGAGCCTCAGCGTCAGTAACAGACCAGAGAGCCGCCTTCGCCACTGGTGTTCTTCCATATATCTACGCATTTCACCGCTACACATGGAGTTCCACTCTCCTCTTCTGCACTCAAGTCTCTCAGTTTCCGATGCTCTTCCTCAGTTAAGCTGAGGGCTGTCACATTCAGACTTAAAAGACCGCCTGCGCTCCCTTTACGCCCAATAAATCCGGACAACGCTTGCCACCTACGTATGACCGCGGCAGCTGGCACGTAGGTAGC
+
CCCCCGGGGG@FGFGFGGGGFGEFFGEGG8F,CFGFGGGGGGFGGGFEFGGGFGGDFFGGGGGDG<AFEFGGGGGGGGFGGGGGFG8BF:8AFGGGGGADFDDFGEFGDCFECFFGGGGGGFGGG9@FFFF;FFEGG9FF9FFGFGFGFGFGE8=DFAFFFGGGGGGDEDCEG,=FFC9DFDDFFGGEGFECFEACG7C5BFAAFF697>C;=9845//<?AB=BD92252255>4;0?D6?@DFF6?E8>3;66;;@((,-2:A<?07:??B<(6:404((-(-4,4:0?2::82(6),.
@M04999:289:000000000-L3R54:1:1101:22602:12560 2:N:0:413
GACTACCGGGGTATCTAATCCTGTTTGCTCCCCACGCTTTCGCATCTCAGCGTCAGTATCTGTCCAGAAGGCCGCCTTCGCCACCGGTATTCCTCCACATCTCTACGCATTTCACCGCTACACGTGGAATTCTACCTTCCTCTACAATACTCTAGTTAACCAGTTTTAAGTGCAATTCCTAGGTTGAGCCCAGGGCTTTCACACCTAACTTAATTATCCGCCTACATGCCCTTTACGCCCAGTCATTCCGATTAACGCTCGCACCCTCCGTATTACCGCGGCTGCTGGCACGGAGTTAGCC
+
CCCCCGGGGGGGDGGGGGGFGGGGGGGDGGGGEFGGGGGGGGDGGGGGGGGGGFEGGGGGGGGGGGGGGGGGGFCFGGGGCFGGGGGFGGGGGGGGGGGFGGGGGFGGGGGFGGGGGGGGGGFEFFGG9FGGFGGGGGGGGGGGGFDFFDDGADGFFGGGGGGGGGGGFFEDFGGGFFFGGG7EGGGGGGGGGGGGFFGFFCFFFFFFFFFF=FFFFFFDFFFFFECEFFFFFBFFF@FFFF@@ECEE?@D@F67>@;DFFF9;B???BF?B7?<<><>B6>>FFFF><:?(93(-4<AB:
@M04999:289:000000000-L3R54:1:1101:22470:12566 2:N:0:413
GGCTGACTACCCGGGTATCTAATCCTGTTTGCTCCCCACGCTTTCGCATCTCAGCGTCAGTATCTGTCCAGAAGGCCGCCTTCGCCACCGGTATTCCTCCACATCTCTACGCATTTCACCGCTACACGTGGAATTCTACCTTCCTCTACAATACTCCAGATAACCAGTTTTAAGTGCAGTTCCTAGGTTGAGCCCGGGGCTTTCACACCTAACTTAATTATCCGCCTACATGCCCTTTACGCCCAGTCATTCCGATTAACGCTCGCACCCTCCGTCTTACCGCGGCTGCTGGCACGGATTT
+
C@CCCGGGGGGGGGGGGGGGGGGGGGGGGGGGGGGGGGGGGGGGGGGGGGGGGGGGGGGGGGGGFGGGGGGGGGGGGGGGGGGGGGGGGGGGGGGGGGGGGGGFGGGGGGGGGGGGGGGGGGGGGGGGGGGGGGGGGGGGGGGGGGGGGGGGGGGGGGGGGGGGGGGGGDGGFFGGFGFGGGGGGGGGGGGGGFFGDDGGFFFFFFFFDBFEFFFFCFFF>CE=92@@FEEFFFFFF@;F<D>BDDEFFFFFFFFFDB>F09<83>FB0??FFF6(44<A?01>69>0::0:::2<(((,.
@M04999:289:000000000-L3R54:1:1101:10407:12572 2:N:0:413
TGACTACTGGGGTATCTAATCCTGTTTGCTCCCCACGCTTTCGCATCTCAGCGTCAGTATCTGTCCAGAAGGCCGCCTTCGCCACCGGTATTCCTCCACATCTCTACGCATTTCACCGCTACACGTGGAATTCCACCTTCCTCTACAATACTCCAGATAACCAGTTTTAAGTGCAATTCCCAGGTTGAGCCCGGGGCTTTCACACCTAACTTAATTATCCGCCTACATGCCCTTTACGCCCAGTCATTCCGATTAACGCTCGCACCCTCCGTATTACCGCGGCTGCTGGCACGGAGTTAGC
+
CCCCCGGGGGGGGGGGGGGGGGGGGGGGGGGGGGGGGGGGGGGGGGGGGGGGGGGGGGGGGGGGGGGGGGGGGGGGGGGGGGGGGGGGGGGGGGGGGGGGGGGGGGGGGGGGGGGGGGGGGGGGGGGGGGGGGGGGGGGFGGGGGGGGGGGGGGGGGFGGGGGGFGGGGGGGGGGGFGFGGGDGGGGGGGGGGGGGGGFGFFFFFEFFFFFFFFFFEFFFFDDFFFFFFF@FFFFFFFFE>FFFFFECEEEFFFFFEFFFFF;FBBBBFBFFFF?DFFFF>BFFFFBF?FFFB06B??5<4
@M04999:289:000000000-L3R54:1:1101:21742:12596 2:N:0:413
AGACTACTGGGGTATCTAATCCCATTTGCTCCCCTAGCTTTCGTCTCTCAGTGTCAGTGTCGGCCCAGCAGAGTGCTTTCACCGTTGGTGTTCTTTCCGATCTCTACGCATTTCACCGCTCCACCGGAAATTCCCTCTGCCCCTACCGTACTCCAGCTTGGTAGGTTCCACCGCCTGTCCAGGGTTGAGCCCTGGGATTTGACGGCGGACTTAAAAAGCCACCTACAGACGCTTTACGCCCAATCATTCCGGATAACGCTTGCATCCTCTGTATTACCGCGGCTGCTGGCACAGAGTTAGC
+
CCCCCGGGGGGGGGGGGGGGGGGGGGGGGGGGGGGGGGGGGGGGGGGGGGGGGGGGGGGGGGGGGGGGGGGGGGGGGGGGGGGGGGGGGGGGGGGGGGGGGGGGGGGGGGGGCFGGGGGGGGGGGGGGGGGGGGGGGGGGFGGGGGCGGGGGGGGGGGGGGGGGGGGGGGGGGGGGFGFGGGGCDFCCFGGGGGGGGGGGFAFEBFFFFFFEEFFFFFFDFD=DFFFF>?@F<FFFFF?>FFFFFFFFFF?9?0?FFFFF?FFFFFF?AFDFFF9A<A?FFFFFFFFF><BBB<?:6<9<4
@M04999:289:000000000-L3R54:1:1101:13847:12640 2:N:0:413
CCTGACTACTCGGGTATCTAATCCCATTCGCTCCCCTAGCTTTCGTCTCTGAGTGTCAGTGACGGCCCAGCAGAGTGCTTTCGCCTGTTGGTGTTCTTCCCGATCTCAACGCATTTCACCGCTCCACCGGAAATTCCCTCTGCCTCTACCGTACTCTAGCTTGGTAGTTTCCACCGCCTGTCCAGGGTTGAGCCCTGGGATTTGACGACGGACTTGAAAAGCCACCTACAGACACTTTACGCCCAATAATTCCGGATAACGCTTGCATCCTCTGTTTTACCGCGGCTGCTGGCACCGAGTT
+
CCCCCGGGGGGGGGGGGGGGGGGGGGGGGGGGGGGGGGGGGGGGGGGGGGGGGGGGGGGGGGGGFGGGGGGGGGGGGGGGGGGGGGGGGGGGGGGGGGGGGGGGGGGGFGGGGGGGGGGGGGGGGGGGGGGGGGGGGGGGGGGGGGGGGFEEGECGGGGGGGGGGGFGGGFEGGGGBD5DGGGGGGGGGEGGGGGGGGGGFFFFFFFFFF@@BF4ABFFFFD6@@FF@E@FFF8;;>EEFF<6>D;DFFFFBAFFFB?FF:(4<B<B<904><?DFF<<<28(26>9BF>)((.)(((-,(
@M04999:289:000000000-L3R54:1:1101:12187:12663 2:N:0:413
TGGACTACCCGGGTATCTAATCCTGTTCGCTACCCATGCTTTCGAACCTCAGCGTCAGTTACAGACCAGAGAGCCGCCTTCGCCACTGGTGTTCTTCCATATATCTACGCATTCCACCGCTACACATGGAGTTCCACTCTCCTCTTCTGCACTCAAGAAAAACAGTTTCAGCTGCACTTCCCCGGTTAAGCCGAGGGCTTTCACAGCTGACTTGTTCTCCCGCCTGCGTTCGCTTTACGCCCAATAAATCCGGACAACGCTTGCCACCTACGTATTACCGCGGCTGCTGGCACGTAGTT
+
CCCCCGGGGGGGGGGGGGGGGGGGGGGGGGGGGGGGGGGGGGGGGAFFGGGGGGGGGGGGGGGGGGGGGGGGGGGGGGGGGGGGGGGGGGGGGGGGGGGGGGGGGGGGGGGGGGGGGGGGGGGGGGGGGGGGGGGGGGGGGGGGGGGGGGGFFGGGGGGGFFGGGFFFFGGGGGGGFGFGGGGGGGGGGGGGGGGGGGGGFFFFFFAA==BFCFFFFFFFFFFFFFFF?;DFFFDFFFFFFBF<;FFFFFFFF?BF??96668?FBF<BB?FFFB?FFABFF>9>;??>7??DF?B?F9
@M04999:289:000000000-L3R54:1:1101:10346:12764 2:N:0:413
CAGACTACTGGGGTATCTAATCCCATTTGCTCCCCTAGCTTTCGTCTCTCAGTGTCAGTGTCGGCCCAGCAGAGTGCTTTCGCCGTTGGTGTTCTTTCCGATCTCTACGCATTTCACCGCTCCACCGGAAATTCCCTCTGCCCCTACCGTACTCCAGCTTGGTAGTTTCCACCGCCTGTCCAGGGTTGAGCCCTGGGATTTGACGGCGGACTTAAAAAGCCACCTACAGACGCTTTACGCCCAATCATTCCGGATAACGCTTGCATCCTCTGTATTACCGCGGCTGCTGGCACAGGGTT
+
CCCCCGGGGGGGGGGGGGGGGGGGGGGGGGGGGGGGGGGGGGGGGGGGGGGGGGGGGGGGGGGGGGGGGGGGGGGGGGGGGGGGGGGGGGGGGGGGGGGGGGGGGGGGGGGGGGGGGGGGGGGGGGGGGGGGGGGGGGGGGGGGGGGGGGGGGGGGGGGGGGGGGGGGGGGGGGGGFGFGGGGGGGGGGGGGGGGGGGGGFCFFFFFF@FFFFFFFFFFFFFFFFFFFFFFFBFB?FFFEFFFFFFDAFFFFFFBFFD6>::BFFFFFFFFFFB>>ABA<>FFBFFFF?FFF?B:((.4
@M04999:289:000000000-L3R54:1:1101:29176:12769 2:N:0:413
GACTACCAGGGTATCTAATCCTGTTTGCTCCCCACGCTTTCGCATCTCAGCGTCAGTATCTGTCCAGAAGGCCGCCTTCGCCACCGGTATTCCTCCACATCTCTACGCATTTCACCGCTACACGTGGAATTCTACCTTCCTCTACAATACTCCAGATAACCAGTTTTAAGTGCAGTTCCCAGGTTGAGCCCGGGGCTTTCACACCTAACTTAATTATCCGCCTACATGCCCTTTACGCCCAGTCATTCCGATTAACGCTCGCACCCTCCGTATTACCGCGGCTGCTGGCACGGGGTTAGCC
+
CCCCCGADGGGGGGGGGGGGGGGGGGGGGGGGGGGGGGEGGGD@:FGGGGGGGGGGGCACFGGGGGGGGFGGCFEGGGGGGCFFFGGGDGGCGGGGGFGGGGGGGGFGGGGGGGGGDGGGGGGGGGGGGGGFFFAFGGFGGGGGGFFFGGGG?FGFFFGGGGGGEFAGGGFGGGGGFGFFGGGFFGGGGGGGGGGCGGGDFFAADFFFFFFFEF6FEFF?FD>@F(94@=DFB=EEDF7BF@EEECEEEFD;;DFF6>FFF>B11:?F6>?:??AAFFF(7>69:?:??22:B3(,(8?42
@M04999:289:000000000-L3R54:1:1101:15783:12770 2:N:0:413
ATTCGACTACCCGGGTATCTAATCCTGTTCGCTCCCCACGCTTTCGCTCCTCAGCGTCAGTGACGGCCCAGAGACCTGCCTTCGCCATCGGTGTTCTTCCCGATATCTACACATTCCACCGTTACACCGGGAATTCCAGTCTCCCCTACCGCACTCCAGTCCGCCCGTACCCGGCGCCGATCCACCGTTAAGCGATGGACTTTCACACCAGACGCGACGAACCGCCTACGAGCTCTTTACGCCCAATAAATCCGGATAACGCTTGCACCCTACGTATTACCGCGGCTGCTGGCACGTAGTT
+
CCCCCGGGGGGFGGGGGGGGGGGGGGGGGGGGGGGGGGGGGGGGGGGGGGGGGGGGGGGGGGGGEGGGGGGGGGGGGGGGGGGGGGGGGGGGGGGGGGGGGGGGGGGGGGGGGGGGGGGGGGGGGGGGGGGGGGGGGGGGGGGGGGGGGFGGGGGGGGGGGGGGDDGGGGGGGGGGFGFDDGGGGGGGGGGGFGCFDCFGFFFFFFFFFFFFF@FBFFEBFFFFF>BFF:??;6?AFAAFFFFBF1:?AAFB4(218:<<BFFB::?F?B?:01:4>FFBBBF>6>>BBFFF:7>B(((-.
@M04999:289:000000000-L3R54:1:1101:29258:12772 2:N:0:413
GGACGGACTACTGGGGTATCTAATCCTGTTTGCTCCCCACGCTTTCGCATCTCAGCGTCAGTATCTGTCCAGAAGGCCGCCTTCGCCACCGGTATTCCTCCACATCTCTACGCATTTCACCGCTACACGTGGAATTCTACCTTCCTCTACAATACTCCAGATAACCAGTTTTAAGTGCAGTTCCCAGGTTGAGCCCGGGGCTTTCACACCTAACTTAATTATCCGCCTACATGCCCTTTACGCCCAGTCATTCCGATTAACGCTCGCACCCTCCGTATTACCGCGGCTGCTGGCACGGCGT
+
CCCCCGGGGGGGGGGGGGGGGGGGGGGGGGGGGGGGGGGGGGGGGGGGGCGGGGGGGGGGGGFFGFGGGGGGGGGGGGGGGGGGGGGGGGGGGGGGGGGGGGGGGGGGGGGGGGGGGGGGGGGGGGGGGGGGGGGGGGGGGGGGGGGGGGFFFGGGGFGGDEDGGGGFGGGG:EGGFGFGGGGGGGGGGG?FDGFFGCG7?BFFFFFFFFFFFFFFFFFFFFFF@FD?DF;CEEEF@FEFCDFFFDFFEFECFFEFF0:5A?FF?>BFB>03<?FFBF:ABA?BFFB90:??FFFFFF1(-
@M04999:289:000000000-L3R54:1:1101:10562:12784 2:N:0:413
CGGACGACTACTCGGGTATCTAATCCTGTTTGCTACCCACGCTTTCGAGCATGAACGTCAGTGTTATCCCAGGAGGCTGCCTTCGCCATCGGTATTCCTCCACATCTCTACGCATTTCACTGCTACACGTGGAATTCTACCTCCCTCTGACACACTCTAGTTAGACAGTTTCAAATGCACGTCCCAAGTTGAGCTCGGGGATTTCACATCTGACTTATCTAACCGTCTGCGCCCGCTTTACGCCCAGCAATTCCGATTAACGCTCGCACCCTACGTATTACCGCGGCTGCTGGCACGTAGT
+
6BC,ACE:CFGC8FGGGGGGGGEEGDFGGGGFFGGGGFFGGGGGCECEGGG<<FGGGGFEEGFFCEFGD8ECCBEGEGGGGFGEEG:FGGE7FGFFFGAGFFGFCEDFGG<FGGGGFGGFFGFA;FGEFAFFCFGFGCFGGGG,=EGGGFDGGCC,DEEFGGFGGGGGGGCFGG7EDF9DFGG6C=@FDFFCCFEGCGDD**;;BAFB<=AA?FFFFFFFFFFB=FFD(692(/>@@(38C@(69D@(61)/97=03;77<?6??919>(3,8?<3<2>ABAB0991>00440,.5-(4(-
@M04999:289:000000000-L3R54:1:1101:14870:12789 2:N:0:413
GGAGACTACTAGGGTATCTAATCCTGTTTGCTCCCCACGCTTTCGCATCTCAGCGTCAGTATCTGTCCAGAAGGCCGCCTTCGCCACCGGTATTCCTCCACATCTCTACGCATTTCACCGCTACACGTGGAATTCTACCTTCCTCTACAATACTCCAGATAACCAGTTTTAAGTGCAATTCCCAGGTTGAGCCCGGGGCTTTCACACCTAACTTAATTATCCGCCTACATGCCCTTTACGCCCAGTCATTCCGATTAACGCTCGCACCCTCCGTATTACCGCGGCTGCTGGCACGGAGTT
+
CCCCCGGGGGGGGGGGGGGGGGGGGGGGGGGGGGGGGGGGGGGGGGGGGGGGGGGGGGGGGGGGGGGGGGGGGGGGGGGGGGGGGGGGGGGGGGGGGGGGGGGGGGGGGGGGGGGGGGGGGGGGGGGGGGGGGGGGGGGGGGGGGGGGGGGGGGGGGGGGGGGGGGGGGGGGGGFGFGFGGGGGFGGGGGGGGGGGGGGDFFFFFFFEB@FFFFFFFFFFFFFFFFFFBFFFFFFFFFEDFFFF@EFFFFFE@;?DFFFFFFFFFFFF6?B:9?:??FAF?BFB919???B?:<?>9127
@M04999:289:000000000-L3R54:1:1101:19341:12874 2:N:0:413
CGTGACTACTCGGGTATCTAATCCTGTTTGCTCCCCACGCTTTCGCATCTCAGCGTCAGTATCTGTCCAGAAGGCCGCCTTCGCCACCGGTATTCCTCCACATCTCTACGCATTTCACCGCTACACGTGGAATTCTACCTTCCTCTACAATACTCCAGATAACCAGTTTTAAGTGCAGTTCCCAGGTTGAGCCCGGGGCTTTCACACCTAACTTAATTATCCGCCTACATGCCCTTTACGCCCAGTCATTCCGATTAACGCTCGCACCCTCCGTATTACCGCGGCTGCTGGCACGGCGTTC
+
CCCCCGGGGGGGGGGGGGGGGGGGGGGGGGGGGGGGGGGGGGGGGGGEGFGGGGGGGGGGGGGGGGAFGGGGGGGGGGGGGGGGGGGGGGGGGGGGGGGGGGGGGGGGGGGGGGGGGGGGGGGGGGGGGGGGGGGGGGGGGGGGGGGDGGGGGGGGGG8DCFGGGFFGGGGGGGFFFGFGGF?FGGGGFFGGGGCGGDGGFFFFFFFFFFBBFFFFFFF?FCD2@FFDFFF=>DFFFFFF@BFFDFFEFFFEF;DFFFF?0::099>0?FBBB?F?:DD6(-3(7;6::02::<?,-439(
@M04999:289:000000000-L3R54:1:1101:5542:12894 2:N:0:413
CGACTACCCGGGTATCTAATCCTGTTTGCTCCCCACGCTTTCGCATCTCAGCGTCAGTATCTGTCCAGAAGGCCGCCTTCGCCACCGGTATTCCTCCACATCTCTACGCATTTCACCGCTACACGTGGAATTCTACCTTCCTCTACAATACTCTAGTTAACCAGTTTTAAGTGCAATTCCTAGGTTGAGCCCAGGGCTTTCACACCTAACTTAATTATCCGCCTACATGCCCTTTACGCCCAGTCATTCCGATTAACGCTCGCACCCTCCGTATTACCGCGGCTGCTGGCACGGAGTTAGC
+
CCCCCGGGGGGGGGGGGGGGGGGGFGGGGGGGGGGGGGGGGGGGGGGGGGGGGGGGGGGGGGGGGGFGGGGGGGGGGGGGGGGGGGGGGGGGGGGGGGGGGGGGGGGGGGGGGGGGGGGGGGGGGGGGGGGGGGGGGGGGGGGGGGGFGGGGGGCGGGGGGGGGGFGGGGGGGGGGFGFGFCGGGGGGGGGGGGGDGGGGFFFFFFFFFFFFEAFFEFFFFFFFFFFF?BEBEFFFEF?5>FF;34C6?EEFDDFFFF@FFFFFFF?FFF>??F0:A9?F03;723.)3?:4<0>9?FA2-
@M04999:289:000000000-L3R54:1:1101:12400:12897 2:N:0:413
ATGACTACCGGGGTATCTAATCCTGTTCGCTACCCATGCTTTCGAACCTCAGCGTCAGTTACAGACCAGAGAGCCGCCTTCGCCACTGGTGTTCTTCCATATATCTACGCATTCCACCGCTACACATGGAGTTCCACTCTCCTCTTCTGCACTCAAGAAAAACAGTTTCAGCTGCACTTCCCCGGTTAAGCCGAGGGCTTTCACAGCTGACTTGTTCTCCCGCCTGCGTTCGCTTTACGCCCAATAAATCCGGACAACGCTTGCCACCTACGTATTACCGCGGCTGCTGGCACGTAGTT
+
CCCCCGGGGGGGGGGGGGGGGGGGGGGGGGGGGGGGGGGGGGGGGFGFGGGGGGGGGGGGGGGGGGGGGGGGGGGGGGGGGGGGGGGGGGGGGGGGGGGGGGGGGGGGGGGGGGGGGGGGGGGGGGGGGGGGGGGGGGGGGGGGGGGGGGGGGGGGGGGGGGGGGGGGGGGGGGGGFGFGGGGGEEGGGGGGGGGGGGGGFFFFFFFFEFFEEFFFEFFFFF@9DDFFFF?DFFFFFEDF6>?<?07>>A?>BBF;1:BB???F0>FB0(:<<>DBDFFFF;;;96<>B06<?BB<??2
@M04999:289:000000000-L3R54:1:1101:20617:12907 2:N:0:413
TTGGACTACCAGGGTATCTAATCCTGTTTGCTCCCCATGCTTTCGCACCTCAGCGTCAGTATTAGGCCAGAAGGCTGCCTTCGCCATCGGTATTCCTCCAGATCTCTACGCATTTCACCGCTACACCTGGAATTCTACCTTCCTCTCCTATACTCTAGCTAACCAGTATCGTATGCAATTCCCAAGTTGAGCTCGGGGATTTCACATCCGACTTAATTAGCCGCCTACGCGCGCTTTACGCCCAGTAATTCCGATTAACGCTTGCACCCTCTGTATTACCGCGGCTGCTGGCACAGCGTTT
+
CCCCCGGGGGGGGGGGGGGGGGGGGGGGGGGGGGGGGGGGGGGGGGGGGGGGGGGGGGGGGGGGGGGGGGGGGGGGGGGGGGGGGGGGGGGGGGGGGGGGGGGGGGGGGGGGGGGGGGGGGGGGGGGGGGGGGGGGGGGGGGGGGGGGGGGGGGGGGGGGGGGGGGGGGGGGGGGGFGFFFGGFGGGGGGGGGGGGGGGGFFFFFFFFFDDFFEFFFFFFFFFF@ADFFBFFFFFFFFFFF;@?@EFEEC7CFDF?BFFFFFB6???<?<?FFFBFFAAA?FFFFFF?F>??7?0:((4:(
@M04999:289:000000000-L3R54:1:1101:28439:12962 2:N:0:413
TGCGACTACTCGGGTATCTAATCCTGTTTGCTCCCCACGCTTTCGCATCTCAGCGTCAGTATCTGTCCAGAAGGCCGCCTTCGCCACCGGTATTCCTCCACATCTCTACGCATTTCACCGCTACACGTGGAATTCTACCTTCCTCTACAATACTCCAGATAACCAGTTTTAAGTGCAATTCCCAGGTTGAGCCCGGGGCTTTCACACCTAACTTAATTATCCGCCTACATGCCCTTTACGCCCAGTCATTCCGATTAACGCTCGCACCCTCCGTATTACCGCGGCTGCTGGCACGGAGTTT
+
CCCCCGGGGGFGGGGGGGGGGGGGGGGGGGGGGFGGGGGGGGGGGGGGGGGGGGGGGGGGGGGGGGGGGGGGGGGGGGGGGGGGGGGGGGGGGGGGGGGGGGGGGGGGGGGGGGGGGGGGGGGGGGGGGGGGGGGGGGGGGGGGGGGGGGGGGGGGGGFGGGGGGGGGGGGGGGGGFGFGGGGGGGGGGGGGGGGGG>DGFFFFFFFEFFFFFFF=CFFC8;@D@F?FEFC3;;@D@EE>@@9,4@FFFFFE@@DDFFFF>BF>B9B6BFFFFF0::9A<(-3136>0>0:0,4(4-(-1)
@M04999:289:000000000-L3R54:1:1101:18598:13003 2:N:0:413
AGACTACCGGGGTATCTAATCCTGTTCGCTCCCCACGCTTTCGTCCATCAGCGTCAATCGGTATTTAGTAACCTGCCTTCGCAATCGGGGTTCTGTGTAATATCTATGCATTTCACCGCTACACTACACATTCCAGCTACTTCAATACTATTCAAGATTAACAGTATCAACGGCAGTTCTACAGTTAAGCTGCAGGTTTTCACCGCTGACTTATCAACCCGCCTACGGACCCTTTAAACCCAATAAATCCGGATAACGCTCGCATCCTCCGTATTACCGCGGCTGCTGGCACGGAGTTAGC
+
CCCCCGGGGGGGGGGGGGGGGGGGGGGGGGGGGGGGGGGGGGGGGGGGGGGGGGGGGGGGGGGGGGGGGGGGGGGGGGGGGGGGGGGGGGGGGGGGGGGGGGGGGGGGGGGGGGGGGGGGGGGGGGGGGGGGGGGGGGGGGGGGGGGGGGGGGGGGGGGGGGGGGGGGGGGGGGGGFGFGGGGGGGGGGGGGGGGGGGGGFFFFFFFFFFFFFFFFFFFFFFFFFFDDFFFFFFFFFFFFFFFFEFFECEBB;@?FFFFFFFFF?FF?A?FFFFFA<<?>919>FFFFFFFFF;>>::AD4
@M04999:289:000000000-L3R54:1:1101:7393:13010 2:N:0:413
GAGACTACCGGGGTATCTAATCCTGTTTGCTCCCCACGCTTTCGCATCTCAGCGTCAGTATCTGTCCAGAAGGCCGCCTTCGCCACCGGTATTCCTCCACATCTCTACGCATTTCACCGCTACACGTGGAATTCTACCTTCCTCTACAATACTCCAGATAACCAGTTTTAAGTGCAGTTCCCAGGTTGAGCCCGGGGCTTTCACACCTAACTTAATTATCCGCCTACATGCCCTTTACGCCCAGTCATTCCGATTAACGCTCGCACCCTCCGTATTACCGCGGCTGCTGGCACTGAGTT
+
CCCCCGGGGGGGGGGGGGGFGGFFGGGGGGFGGGGGGGGGGGGGGGGGGGGGGGGGGGGGGGGGGGGGGGGGGFGGGGGGGGGGGGGGGFGGGGGGGGGGGAFFGFGGGGGGEDGGGGGGGGGGGGGGDGCGGGGGGGGGGGGGGGGGDGGGFGGGGAEGFGGGGGCEFF8AFEDGFGFGGFFFCEFGGFGGGGGGDDGGFFFFFF?FFEFFFFFFEFFFFDFFDDD@CEEFDF;@9EDFBFD06<3)<??;(:<:<6(1<61669>:??F9:?:?AF>20((390().(33,((43<2
@M04999:289:000000000-L3R54:1:1101:27120:13025 2:N:0:413
TGTAGGACTACTAGGGTATCTACTCCTGTTCGCTACCCATGCTTTCGCACCTCAGCGTCAGTTACAGACCAGAGAGCCGCCTTCGCCACTGGTGTTCCTCCACATCTCTACGCATTCCACCGCTACACGTGGAGTTCCGCTCTCCTCTTCTGCACTCAAGAACCACAGTTTCAGCTGCACTTCCCCGGTTAACCCGACGCCTTTCCCAGCGGACTTGTGAACCGCCTTGGGTTCGCTTTAGCCCAACTAAATCGGACCAACGCTTGCCCCCTCGGTCTGACCGCGCTGGTTGGCCCGTAGT
+
-86,AFGGGGG96CFGGGGGGG<FFGGGGG,FGG,CFGGCEFGGGGG7,@FGGGGGGGGGGGGGGGG,FFGGGGGGGGGGGGGGGGGGGGGGGGGGG,AFGG8FG,EGGGGGGGGG9FFGGGGGGGGG+EFGG,EFGG+B=EGGGGGGGGGGGGGGGGGG8,,,6=DGGGGG,2+@DGFF:+A,,,@6C?@,,5C***/**//*10**)-(-(2:*)1))+/6((6(()(((/((.:?(*.)5:(3(.4)))6(-((,4((((-((4:2((2-((-(-,).((((((-(()4(()(-(((-
@M04999:289:000000000-L3R54:1:1101:28302:13038 2:N:0:413
GGACTACAGGGGTATCTAATCCTGTTTGCTCCCCACGCTTTCGCATCTCAGCGTCAGTATCTGTCCAGAAGGCCGCCTTCGCCACCGGTATTCCTCCACATCTCTCCGCATTTCACCGCTACACGTGGAATTCTACCTTCCTCTACAATACTCCAGATAACCAGTTTTAAGTGCAGTTCCCAGGTTGAGCCCGGGGCTTTCACACCTAACTTAATTATCCGCCTACATGCCCTTTACGCCCAGTCATTCCGATTAACGCTCGCACCCTCCGTATTACCGCGCCTGCTGGCACGGATTTAGC
+
CCC@C<EFGGGGGDCFGGFGGGGGGGGFGGGGGGGGGGGGGGGDGGEFFEGGGFGGEGDFGGGGGGGGGGGGGGGGGGGGGGGGGGEGCCFFGGFF<FGGADEGE,EFGGGGCFGGFGD>FGGGGGGG7FFGGGGFGGGGGAFCFGFFGGEDFFGG9D=DGGGGGGGGGGFGGDFFFGFG?DFCGGG6CGGGGGDD>DGGFFFFFFFF9>CC=FAFEFFFFFDF>FFCEEFFF;@;CDFDFF@5=ECCEEF((6(9>001?FB>>>F6??234::)49:;9(,4-174:?3<:>(((.642
@M04999:289:000000000-L3R54:1:1101:26427:13045 2:N:0:413
TGCGACTACCCGGGTATCTAATCCTGTTTGCTCCCCACGCTTTCGCATCTCAGCGTCAGTATCTGTCCAGAAGGCCGCCTTCGCCACCGGTATTCCTCCACATCTCTACGCATTTCACCGCTACACGTGGAATTCTACCTTCCTCTACAATACTCTAGTTAACCAGTTTTAAGTGCAATTCCTAGGTTGAGCCCAGGGCTTTCACACCTAACTTAATTATCCGCCTACATGCCCTTTACGCCCAGTCATTCCGATTAACGCTCGCACCCTCCGTATTACCGCGGCTGCTGGCACGGAGTT
+
CCCCCGGGGGGGGGGGGGGGGGGGGGGGGGGGGGGGGGGGGGGGGGGGGGGGFGGGGGGGGGGGGGGGGGGGGGGGGGGGGGGGGGGGGGGGGGGGGGGGGGGGGGGGGGGGGGGGGGGGGGGGGGGGGGGGGGGGGGGGGGGGGGGGGGGGGGGGGGGGGGGGGGGGDDFGCGGGFFFGGGGGDFFGGGGDGGFG@DGGFFFFFFFEFFEDFFFFFFFFFF>FFFFBBFFF3BEDBFEFDF26?EEFFFFFF@@F@C<DF;DFFBFFBF?BFB??FFFBFFB9129BB?:0246129?7
@M04999:289:000000000-L3R54:1:1101:26826:13069 2:N:0:413
CGTTGGACTACCAGGGTATCTAATCCTGTTCGCTACCCATGCTTTCGAGCCTCAGCGTCAGTAACAGACCAGAGAGCCGCCTTCGCCACTGGTGTTCTTCCATATATCTACGCATTTCACCGCTACACATGGAGTTCCACTCTCCTCTTCTGCACTCAAGTCTCTCAGTTTCCGATGCTCTTCCTCAGTTAAGCTGAGGGCTTTCACATTCAGACTTAAAAGACCGCCTGCGCTCCCTTTACGCCCAATAAATCCGGACAACGCTTGCCACCTACGTATTACCGCGGCTGCTGGCACGT
+
CCCCCGGGGGGGGGGGGGGGGGGGGGGGGGGGGGGGGGGGGGGGGGGGGGGGGGGGGFGGGGGGGGGGGFGGGGGCFGGGGGGGGGGGGGGGGGGGGGGGGGGGGGGGGGGGGGGGGGGGGGGGGGGGGGGGGGGGGGGGGGGGGGGFGGGGGFFGGGGGGGGGGGGGGGGGGDGGFGFGGGGGFGDGGGGGGDFGFCGDDFFFFFFFFFFFFFFFFFFFFEDDF2AAFFFF@FFFFFFFFFFFFFFFDFFFEFFBBF@FFFBFF:6?BFF?0,::<?F:ADB6;>394(4)4(43<36
@M04999:289:000000000-L3R54:1:1101:4830:13078 2:N:0:413
GCAAGACTACCCGGGTATCTAATCCTGTTTGCTCCCCACGCTTTCGCATCTCAGCGTCAGTATCTGTCCAGAAGGCCGCCTTCGCCACCGGTATTCCTCCACATCTCTACGCATTTCACCGCTACACGTGGACTTCTACCTTCCTCTACAATACTCCAGATAACCAGTTTTAAGTGCAGTTCCCAGGTTGATCCCGGGGCTTTCACACCTAACTTAATTATCCGCCTACATGCCCTTTACGCCCAGTCATTCCGATTAACGCTCGCACCCTCCGTATTACCGCGGCTGCTGGCACGGAGTT
+
CCCCCGFFGGGFFGFGGGGFGCGGFGGGFFGGCFGGGDF:FGGGGEG@CCEEEFCFGGGGGD<F<EFFAFGGGGEGGEGGGCFDEB:FDBFCFEGFGDGFGGGFFAEFGCG>CFBFFFFGGE+FGGGGFGG>,DBDFGGCFGGGGGF9EFGEGGCFFGFFFFG88DGA=DGGGGG8DFFFGCC9DEDEDFF,7@F755*@BAFFACFAA@:3@F:AEFCCFEEDF225:=:EF3=;(46A@6B3<;F@A3.<C@;((6)68;:BFF>9>FF?0916:246<?>1;((,42)3<:?007>-.
@M04999:289:000000000-L3R54:1:1101:16670:13083 2:N:0:413
CGACTACAGGGGTATCTAATCCTGTTTGCTCCCCACGCTTTCGCATCTCAGCGTCAGTATCTGTCCAGAAGGCCGCCTTCGCCACCGGTATTCCTCCACATCTCTACGCATTTCACCGCTACACGTGGAATTCTACCTTCCTCTACAATACTCCAGATAACCAGTTTTAAGTGCAGTTCCCAGGTTGAGCCCGGGGCTTTCACACCTAACTTAATTATCCGCCTACATGCCCTTTACGCCCAGTCATTCCGATTAACGCTCGCACCCTCCGTATTACCGCCGCTGCTGGCACGGAGTTAGC
+
CCCCCGGGGGGGGGGGGGGGGGGGGGGGGGGGGGGGGGGGGGGGGGGGGGGGGGGGGGGGGGGGGGGGGGGGGGGGGGGGGGGGGGGGGGGGGGGGGGGGFGGGGGGGGGGGGGGGGGGGGGGGGGGGGGGGGGGGGGGGGGGGGGGGGGGGGGGGGGGGGGGGFGGGGGGGGGGGFGFGGGGGGGGGGGGGGGGGGGGGFFFFFFFFFFFCEFCFFFFEFFFFFFFFEE=@@D;EE;@DB6?@=EFCFFFFFFFFF?98:9>FFFFBBB>BFFFBFBFF(4;>9>BFFB:<6602:?FD>
@M04999:289:000000000-L3R54:1:1101:15268:13103 2:N:0:413
AGGACTACTAGGGTATCTAATCCTGTTTGCTCCCCACGCTTTCGCATCTCAGCGTCAGTATCTGTCCAGAAGGCCGCCTTCGCCACCGGTATTCCTCCACATCTCTACGCATTTCACCGCTACACGTGGAATTCTACCTTCCTCTACAATACTCCAGATAACCAGTTTTAAGTGCAGTTCCCAGGTTGAGCCCGGGGCTTTCACACCTAACTTAATTATCCGCCTACATGCCCTTTACGCCCAGTCATTCCGATTAACGCTCGCACCCTCCGTATTACCGCGGCTGCTGGCACGGAGTTAC
+
C@CCCGFGGGGGGGGGGGGGGFGGGGFGGGGGEGGGGEGGFGGGGE@FEFGFGGFGGEFCFGGGGGGGGFFGGGGGGFGGGGGEEGGGDG>DF9EFGGGGBEFFGGGGFGGGCFEFGEFGGCCFF:AEGGCFCDFGGFFFGGGGGGGGGGGGEEGCGGGGFG8EGD3CEG=FGGFGFGFGF8FCEFEFG?FCD8@D>DGFFCFC9ADFF>DFF4BEEFAEFFF>D@F=?C3)75>F4C@FF>61@<AC?EC;<61;E3(6;129(49?BFFB:(80):4((-731((58??(,2(-(-.6)
@M04999:289:000000000-L3R54:1:1101:4336:13126 2:N:0:413
GACTACAGGGGTATCTAATCCTGTTCGCTACCCATGCTTTCGAACCTCAGCGTCAGTTACAGACCAGAGAGCCGCCTTCGCCACTGGTGTTCTTCCATATATCTACGCATTCCACCGCTACACATGGAGTTCCACTCTCCTCTTCTGCACTCAAGAAAAACAGTTTCAGCTGCACTTCCCCGGTTAAGCCGAGGGCTTTCACAGCTGACTTGTTCTCCCGCCTGCGTTCGCTTTACGCCCAATAAATCCGGACAACGCTTGCCACCTACGTATTACCGCGGCTGCTGGCACGTAGTTAGCC
+
CCCCCGGGGGGGGGGGGGGGGGGGGGGGG7FGGGGGGGGGGGGGGGGGGFGGGGGGGGGGGGGGGGGGGGGGGGGGGGGGGGGGGGGGGGGGGGGGGGGGGGGGGGGGGGGGGGGGGGGGGGGGGGFGFGGGGGGGGGGGGGGGGGGGGGGGGGGGGGGGGGGGGGGGGGGGGGGGFGFGGGGGGGGGGGG>EEG>@CCFFFFFFAFFDF*9AFFFFFF=DFFFFFFF?FFD<@EE@DFFD63@AFFF;0;:9><?>>F?:?:A>:?B0?3328<DB691(7>F?7)204?B18?FAA944
@M04999:289:000000000-L3R54:1:1101:28641:13155 2:N:0:413
AGACTACTCGGGTATCTAATCCTGTTTGCTCCCCACGCTTTCGCATCTCAGCGTCAGTATCTGTCCAGAAGGCCGCCTTCGCCACCGGTATTCCTCCACATCTCTACGCATTTCACCGCTACACGTGGAATTCTACCTTCCTCTACAATACTCCAGATAACCAGTTTTAAGTGCAATTCCCAGGTTGAGCCCGGGGCTTTCACACCTAACTTAATTATCCGCCTACATGCCCTTTACGCCCAGTCATTCCGATTAACGCTCGCACCCTCCGTATTACCGCGGCTGCTGGCACGGAGTTAGC
+
CCCCCGGGGGGGFGGGGGGGGGGFGGGGGGGGGGGGGGGGGGGGGGGGGGGGGGGG7FFGGGFGGGGCEFGFFGGGGGGGCEGGGGG:EEFGGGGGGGGGGGGGGGGFGGGGGGGGGGDGGGGGGGGGGGGGGGEGGGGGGGGGGGGGGGGGFGGG9FAFGGGFGGGGGGGGGGGGFGFGFGG+DGGGGGGGGGGGGGGGFFFFFFFFFFEEE>FBEFFEEFF?FDFFFFEDFFFFE@FE90<;@@C6<CFDFDFCF<@B:916>>F?FF0:??FAFF:19>>99:7).302:(1(,494)
@M04999:289:000000000-L3R54:1:1101:13861:13178 2:N:0:413
CCGACTACCAGGGTATCTAATCCTGTTTGCTCCCCACGCTTTCGCATCTCAGCGTCAGTATCTGTCCAGAAGGCCGTCTTCGCCACCGGTATTCCTCCACATCTCTACGCATTTCACCGCTACACGTGGAATTCTACCTTCCTCTACAATACTCCAGATAACCAGTTTTAAGTGCAGTTCCCAGGTTGAGCCCGGGGCTTTCACACCTAACTTAATTATCCGCCTACATGCCCTTTACGCCCAGTCATTCCGATTAACGCTCGCACCCTCCGTATTACCGCGGCTGCTGGCCCGGAGTT
+
CCCCCGGGGGGGGGGGGGGGGGGGGGGGGGGGGGGGGGGGGGGGGGDGFGGGGGGGGGGGGGGGGGGGGGGGGGGGGGGGGGGGGGGGGGGGGGGGGGGGGGGGGGGGGGGGGGGGGGGGGGGGGGGGGGGGGGGGGGGGGGGGGGGGGGGGGGGGGGGGGGGGGGGGGGFGGGGGFGFGGGGGGGGGGGGGFGGDGGGGFFFFFFFFF4>EFFFFFFFFFFFFFFFFFFF>DFFFFF<BF@FFEFFFECFFFFFFFE;;@FBF>>>BFB?F?FBBAFF6>FF9>04>)46(4961(3<
@M04999:289:000000000-L3R54:1:1101:4586:13193 2:N:0:413
ATGACTACTCGGGTATCTAATCCTGTTCGCTACCCATGCTTTCGAACCTCAGCGTCAGTTACAGACCAGAGAGCCGCCTTCGCCACTGGTGTTCTTCCATATATCTACGCATTCCACCGCTACACATGGAGTTCCACTCTCCTCTTCTGCACTCAAGAAAAACAGTTTCAGCTGCACTTCCCCGGTTAAGCCGAGGGCTTTCACAGCTGACTTGTTCTCCCGCCTGCGTTCGCTTTACGCCCAATAAATCCGGACAACGCTTGCCACCTACGTATTACCGCGGCTGCTGGCACGTAGTT
+
CCCCCGGGGGGGGGGGGGGGGGGGGGGGGGGGGGGGGGGGGGGGGGGGGGGGGGGGGGGGGGGGGGGGGGGGGGGGGGGGGGGGGGGGGGGGGGGGGGGGGGGGGGGGGGGGGGGGGGGGGGGGGGGGGGGGGGGGGGGGGGGGGGGGGGGGGGGGGGGFGFGGGGGGGGGGGGGGFGFGGGGGCEGGGGGGGGGGDGGGFFFFFFFFFE@BFFFFFFFEFFFBFFFFFFFFFF?@EFFFFFF@D@FFFFFF;BF9?BBFFFFFFF?FBFFFF?DFFFFFF09>>>?FB26(<???01:
@M04999:289:000000000-L3R54:1:1101:18202:13262 2:N:0:413
CGACTACTAGGGGTATCTAATCCCATTCGCTCCCCTAGCTTTCGTCTCTCAGTGTCAGTGTCGGCCCAGCAGAGTGCTTTCGCCGTTGGTGTTCTTTCCGATCTCTACGCATTTCACCGCTCCACCGGAAATTCCCTCTGCCCCTACCGTACTCCAGCTTGGTAGTTTCCACCGCCTGTCCAGGGTTGAGCCCTGGGATTTGACGGCAGACTTAAAAAGCCACCTACAGACGCTTTACACCCAATCATTCCGGATACCGCTTGCATCCTCTGTATTACCGCGGCTGCTGGCACAGAGTTAC
+
CCCCCGGGGGGGGGGGGGGGGGGGGGGGGGGGGGGGFCEGGGFGEGGGGGGGGGGGGGGGGGGGGGGGGGGGCGFFFFFCGDGFGGEGGGGGGGGGGGGDGGGGGFGGGGEGCFGGGGDGGGGGGGGGGEGGFGGGGGGFGGGGGGGGGGGGGGGGGGGGGGGGGGFGFDGGG7DGFCFGFFGFGGGCFGFGGGGGG>7FFFFFFFFFFDFFEFFFEFFBF@@;@FEFEEF@9?7?EFFFF@F;1@@EFFAF9(4?))-3>?F1):A77A<3:<>26AB?B09(0,(,30:,)((,,:A2-
@M04999:289:000000000-L3R54:1:1101:15389:13276 2:N:0:413
TTTGACTACCGGGGTATCTAATCCTGTTTGCTCCCCACGCTTTCGCATCTCAGCGTCAGTATCTGTCCAGAAGGCCGCCTTCGCCACCGGTATTCCTCCACATCTCTACGCATTTCACCGCTACACGTGGAATTCTACCTTCCTCTACAATACTCCAGATAACCAGTTTTAAGTGCAGTTCCCAGGTTGAGCCCGGGGCTTTCACACCTAACTTAATTATCCGCCTACATGCCCTTTACGCCCAGTCATTCCGCTTAACGCTCGCACCCTCCGTATTACCGCGGCTGCTGGCACGTAGTTT
+
CCCCCGFGGGGGGGGGGGGGGGGGGGGGGGGGGGGGGGGGGGGGGGGGGGGGGGGGGGGGGGGGGGGGGGGGGGGGGGGGGGGG7FGGGGGGGGGGGGGGGGCFEGFGGGGGGGGGGGGGGGEGGGGCEFECFGGGGGFFGGGFGGGGGGGFGGGGGFC?DFGFGG=FGGGFGGGGFGFFFFGGFFGGGGGFCFG>DD4DFFFAFAAFF==BCFFAEFFEFF@BD1,3(/5;;18=;;C>?B:(((/)9C?EE(-2:AA<>F(4709>FBFF;::??A9<01>FFF9(,8><(83(4:?))
@M04999:289:000000000-L3R54:1:1101:22740:13312 2:N:0:413
AGCGACTACAGGGGTATCTAATCCTGTTCGCTACCCATGCTTTCGCGCCTCAGCGTCAGTAACAGACCAGAGAGCCGCCTTCGCCACTGGTGTTCTTCCATATATCTACGCATTTCACCGCTACACATGGAGTTCCACTCTCCTCTTCTGCACTCAAGTCTCTCAGTTTCCGATGCTCTTCCTCAGTTAAGCTGAGGGCTTTCACATTCAGACTTAAAAGACCGCCTGCGCTCCCTTTACGCCCAATAAATCCGGACAACGCTTGCCACCTACGTATTACCGCGGCTGCTGGCACGTAGTT
+
CCCCCGGGGGGGGGGGGGGGGGGGGGGGGGGGGGGGGGFGGGGGG,CGGGGGGGGGGGGGGGGGGGGGGGGGGGGGGGGGGGGGGGGGGGGGGGGGGGGGGGGGGGGGGGGGGGGGGGGGGGGGGGGGGGGGGGGGGGGGGGGGGGGGGGGGGGFEGGGGGGGGGGGGGGGGGGGGFFFGGGGGGGGGGGGGGGGGGGGGFFFFFFFFFFCCEFFFFFAA*:<ABFDFBBFFFBFFFFFF@@9BF6@F)9??@F@DBF?6>>:2-8:A??BFB0:BB:9<40,(460(-402((.43:((.
@M04999:289:000000000-L3R54:1:1101:17254:13326 2:N:0:413
AAATGACTACCGGGGTATCTAATCCTGTTCGCTACCCATGCTTTCGAACCTCAGCGTCAGTTACAGACCAGAGAGCCGCCTTCGCCACTGGTGTTCTTCCATATATCTACGCATTCCACCGCTACACATGGAGTTCCACTCTCCTCTTCTGCACTCAAGAAAAACAGTTTCAGCTGCACTTCCCCGGTTAAGCCGAGGGCTTTCACAGCTGACTTGTTCTCCCGCCTGCGTTCGCTTTACGCCCAATAAATCCGGACAACGCTTGCCACCTACGTATTACCGCGGCTGCTGGCACGTAGTT
+
CCCCCGGGGGGGGGGGGGGGGGGGGGGGGGGGGGGGGGGGGGGGGGGGGGGGGGGGGGGGGGGGGGGGGGGGGGGGGGGGGGGGGGEGGGGGGGGGGGGGGGGGGGGGGGGGGGGGGGGGGGGGGGGGGGGGGGGGGGGGGGGGGGGGGGGGGFGGGGGGGGGGGGGGGGGGGGGGFGFGGGGGGGGGGGGCDG7DGCDGFFFFFFFFFFF@DFFFFFFF64@@FBFFFFFFFFFFFFFFFF@0:<:7AFFFFFFFFFF?>>B::?42>??721<?AB>F4?0>9;6BFFB((.5?4:?B:
@M04999:289:000000000-L3R54:1:1101:16807:13437 2:N:0:413
CGGTGACTACCGGGGTATCTAATCCTGTTCGCTACCCATGCTTTCGAGCCTCAGCGTCAGTAACAGACCAGAGAGCCGCCTTCGCCACTGGTGTTCTTCCATATATCTACGCATTTCACCGCTACACATGGAGTTCCACTCTCCTCTTCTGCACTCAAGTCTCTCAGTTTCCGATGCTCTTCCTCAGTTAAGCTGAGGGCTTTCACATTCAGACTTAAAAGACCGCCTGCGCTCCCTTTACGCCCAATAAATCCGGACAACGCTTGCCACCTACGTATTACCGCGGCTGCTGGCACGTAGT
+
CCCCCCDDFGGGCCE@FGFGGGGGFFFFEGGGGGGGGGGGGGGGGGGGGGGGGGGGGGGGGGGGGGGGGGGGGGGGGGGGGGGGGGGGGGGGGGGGGGGGGGGGGGFGGGGGGGGGGGGGGGGGGGGFGGGGGGGGGFGGGGGGGGGGGGGGGFFGGGGGGGGGGFFGGGGGGEDGBFDGGGGFGGGGGFFGGGFFFGGDFFFFFFFFFFFA?FFFEFFFFBDBF>FDDD@@2@9DFFFC316>BF?D@EECEFB9;19??FB?FFFFBFBFBF??FBBBAA?F901216?023<D14::8
@M04999:289:000000000-L3R54:1:1101:25202:13520 2:N:0:413
GGTAGACTACAGGGGTATCTAATCCTGTTTGCTCCCCACGCTTTCGCATCTCAGCGTCAGTATCTGTCCAGAAGGCCGCCTTCGCCACCGGTATTCCTCCACATCTCTACGCATTTCACCGCTACACGTGGAATTCTACCTTCCTCTACAATACTCCAGATAACCAGTTTTAAGTGCAGTTCCCAGGTTGAGCCCGGGGCTTTCACACCTAACTTAATTATCCGCCTACATGCCCTTTACGCCCAGTCATTCCGATTAACGCTCGCACCCTCCGTATTACCGCGGCTGCTGGCACGGAGTT
+
CCCCCGGGGGGGGGGGGGGGGGGGGGGGGGGGGGGGGGGGGGGGGGGGGGGGGGGGGGGGGGGGGGGGGGGGGGGGGGGGGGGGGGGGGGGGGGGGGGGGGGGGGGGGGGGGGGGGGGGGGGGGGGGGGGGGGGGGGGGGGGGGGGGGGGGGGGGGGGFGGFGGGFGFGGGGGGGGFGFGFCGGGGGGGGGGGGGGGGGGFAFFFFFFFFFFFFF=EFFFFFEDFFFFFFFFE3;EFFEFDFFFF?FFEC?EF@DFF7?C2;<?>FF>9:261;842:><A041099B::?0??<B9;(-.
@M04999:289:000000000-L3R54:1:1101:28042:13534 2:N:0:413
GGCAGACTACTGGGGTATCTAATCCTGTTCGCTCCCCACGCTTTCGTCCATCAGCGTCAATCGGTATTTAGTAACCTGCCTTCGCAATCGGGGTTCTGTGTAATATCTATGCATTTCACCGCTACACTACACATTCCAGCTACTTCAATACTATTCAAGATTAACAGTATCAACGGCAGTTCTACAGTTAAGCTGCAGGTTTTCACCGCTGACTTATCAACCCGCCTACGGACCCTTTAAACCCAATAAATCCGGATAACGCTCGCATCCTCCGTATTACCGCGGCTGCTGGCACGGAGTT
+
CCCCCGGGGGGGGGEGFGGFGGGGGGGGGGGGGFGFGGGDGGGGGGFGGGGGGGGGGGGGGGGGGGFGGGGGGGGGGGDGGGGGGGGGGGGGGEFFGGGGGGGGGFFGGGGGGGGGGGGGGGGGGGGGGGGGGGGG,@FDEGGGFGGGGGGCFFGGFGFFFFGGGGGFAEGGAFGGFDE6=DGGGGFGGFFCFGGGFFFCAFFFFFFABFBFFFFFFFFAFFFFB=@@F@F?@B@FDFCF<@DDD08)7).9@@B6?;>@1>02999:>(3<:>2087<D220,3((463:(002469>B:
@M04999:289:000000000-L3R54:1:1101:11047:13582 2:N:0:413
CTGCGACTACTGGGGTATCTAATCCTGTTTGCTCCCCACGCTTTCGCATCTCAGCGTCAGTATCTGTCCAGAAGGCCGCCTTCGCCACCGGTATTCCTCCACATCTCTACGCATTTCACCGCTACACGTGGAATTCTACCTTCCTCTACAATACTCCAGATAACCAGTTTTAAGTGCAGTTCCCAGGTTGAGCCCGGGGCTTTCACACCTAACTTAATTATCCGCCTACATGCCCTTTACGCCCAGTCATTCCGATTAACGCTCGCACCCTCCGTATTACCGCGGCTGCTGGCACGGACTT
+
@CCC@@F@CGAEGCDFEEFGF@EFF<EFFGGGGGFDB,F@FGGGDFEEFFFFFG,@BB@@CFGGGCCEFDFFEGF8FF+@@@F@CE@?EEG>>DGACEFGGGGCEDFGFFG7FCGGGGGFECCGGFGDG@4+8DEFGCACFFGGGGCFGGGDCF:DFFE=989D=+AFFE8DF=F8DF+5;+?@9D6@E769FG@>7*3;>9AFCF9A)53;BFFF4FF48??25@D?@(.7;48;3;7A00:9(4()/75)?=?17394(,(4(4(-74,-8>(((.45)(-(-92;??0.147612((.
@M04999:289:000000000-L3R54:1:1101:20463:13611 2:N:0:413
TTGACTACCAGGGTATCTAATCCTGTTTGCTCCCCACGCTTTCGCATCTCAGCGTCAGTATCTGTCCAGAAGGCCGCCTTCGCCACCGGTATTCCTCCACATCTCTACGCATTTCACCGCTACACGTGGAATTCTACCTTCCTCTACAATACTCTAGTTAACCAGTTTTAAGTGCAATTCCTAGGTTGAGCCCAGGGCTTTCACACCTAACTTAATTATCCGCCTACATGCCCTTTACGCCCAGTCATTCCGATTAACGCTCGCACCCTCCGTATTACCGCGGCTGCTGCGACGGAGTT
+
CCCCCGGGGGGGGGGGGGGGGGGGGGGGGGGGGGGGGGGGGGGGGGGEFGGGGGGGGGGGGGGGGGGGGGGGGGGGGGGGGGGGGGGGGGGGGGGGGGGGGGGGGGGGGGGGGGGGGGGGGGGGGGGFGGGGGGGGGGGGGGGGGGGEFGADFGGEFGGGGGCFGFGGGGGGGGGGFGFGCFGGDGGCGGFFGGGGGGGGFFFFFFFAFFFFFFFFFFFFFDFFDFFFFFBFFFFFFFFFFFDDFE3?EFFF@FDF?3(6;;>FFF(43?B>2::?B:43996;(,1),)(-439404:
@M04999:289:000000000-L3R54:1:1101:10068:13616 2:N:0:413
CCCGGGACTACCAGGGTATCTAATCCTGTTCGCTCCCCACGCTTTCGCTCCTCAGCGTCAGTGACGGCCCAGAGACCTGCCTTCGCCATCGGTGTTCTTCCCGATATCTACACATTCCACCGTTACACCGGGAATTCCAGTCTCCCCTACCGCACTCCAGTCCGCCCGTACCCGGCGCCGATCCACCGTTAAGCGATGGACTTTCACACCAGACGCGACGAACCGCCTACGAGCTCTTTACGCCCAATAAATCCGGATAACGCTTGCACCCTACGTATTACCGCGGCTGCTGGCACGTAGT
+
CCCCCGGGGGGGGGGGGGGGGGGGGGGGGGGGGGGGGGGGGGGGGGGGGGGGGGGGGGGGGGGGGGGGGGGGGGGGGGGGGGGGGGGGGGGGGGGGGGGGGGGGGGGGGGGGGGGGGGGGGGGGGGGGGGGGGGGGGGGGGGGGGGGGGGGGGGGGGGGGGGGGGGGGGGGGGGGGFGFDCDGGFGGGGGGGGGGGGGGG;FFFFFFFFF:21@:DF>D>566>01>:BFF0:>0:AAA?A:?FFFB:?7><B0730:0<BFFFBBB23<BBFFFB<28AA>09;9FF>6:?:17?0((4-
@M04999:289:000000000-L3R54:1:1101:8254:13629 2:N:0:413
GACTACCCGGGTATCTAATCCTGTTTGCTCCCCATGCTTTCGCACCTCAGCGTCAGTATTAGGCCAGAAGGCTGCCTTCGCCATCGGTATTCCTCCAGATCTCTACGCATTTCACCGCTACACCTGGAATTCTACCTTCCTCTCCTATACTCTAGCTAACCAGTATCGTATGCAATTCCCAAGTTGAGCTCGGGGATTTCACATCCGACTTAATTAGCCGCCTACGCGCGCTTTACGCCCAGTAATTCCGATTAACGCTTGCACCCTCCGGATTACCGCGGCTGCTGGCACGTAGTTAGCC
+
CCCCCGGGGGGGGGGGGGGGGGGGGGGGGGGGGGGGGGGGGGGGGGGGGGGGGGGGGGGGGGGGGGGGGGGGGGGGGGGGGGGGGGGGGGGGGGGGGGGGGGGGGGGGGGGGGGFGGGGGGGGGGGGGGGFGGGGGGGGGGGGGGGGGGGGGGGGGFGGGGGGGGGGGGGGGGGGGFGFFGGGGGGGGGGGGGGGGGGGFCFFFFFFEFFFFFFFFFFFFFFFFFD=@=@FFD?CFD@B:<F@EEEEFF@6?1?AA<BF6???F<0:BF0(38?DF<?;>;909:02267??F?:<65AD:
@M04999:289:000000000-L3R54:1:1101:22538:13644 2:N:0:413
GGACTACAAGGGTATCTAATCCTGTTCGCTACCCATGCTTTCGAACCTCAGCGTCAGTTACAGACCAGAGAGCCGCCTTCGCCACTGGTGTTCTTCCATATATCTACGCATTCCACCGCTACACATGGAGTTCCACTCTCCTCTTCTGCACTCAAGAAAAACAGTTTCAGCTGCACTTCCCCGGTTAAGCCGAGGGCTTCACAGCTGACTTGTTCTCCCGCCTGCGTTCGCTTTACGCCCAATAAATCCGGACAACGCTTGCCACCTACGTATTACCGCGGCTGCTGGCACGTAGTTAGCC
+
CCCCCGGGGGGGGGGGGGGGGGGGGGGGGGGGGGGGGGGGGGGGGGGGGGGGGGGGGGGGGGGGGGGGGGGGGGGGGGGGGGGGGGGGGGGGGGGGGGGGGGGGGGGGGGGGGGGGGGGGGGGGGGGFGGGGGGD9>FGGGGGGGGGGGGGGGGGGGGFFGGGGFCFGGGGGCGGGFGFGGGGGGEEFGGGGGGGGGGG5AFFFFFFFFFEFEFFA4BFBFFDFFF>@=0:DDFFFFFBE;@@)7)9<@FBFFFFFF>1366?FFF:BFFFFFF9AFF>06>9BBF:2:1<:??13926<4
@M04999:289:000000000-L3R54:1:1101:6398:13648 2:N:0:413
GACTACTCGGGTATCTAATCCTGTTCGCTACCCATGCTTTCGAACCTCAGCGTCAGTTACAGACCAGAGAGCCGCCTTCGCCACTGGTGTTCTTCCATATATCTACGCATTCCACCGCTACACATGGAGTTCCACTCTCCTCTTCTGCACTCAAGAAAAACAGTTTCAGCTGCACTTCCCCGGTTAAGCCGAGGGCTTTCACAGCTGACTTGTTCTCCCGCCTGCGTTCGCTTTACGCCCAATAAATCCGGACAACGCTTGCCACCTACGTATTACCGCGACTGCTGGCACGTAGTTAGCC
+
CCCCCGGGGGGGGGGGGGGGGGGGGGGGG7FFGGFGGGGGGGGGGGGGGGGGGGGGGGGGGGGGGGGGGGGFGGGGGGGGGGGGGGGGGFGGGGGGGGGGGGGGGGGGGGGGGGGGGGGGGGGGGGGGGGGGGGGGGGGGGGGGGGGFGGGGGGGGGGGGGGGGGGGGGGGGGGGFFGFGGDDGGGAEGGEEGGGDDFGG>FFFFFFFFFFFFFC9EBA@FFFDFB=<6@BDFFFF@F@FF?@@@EFFFF9:99??FFFF?<44)31:?:<FBBFFF?>B(499?<:7(444<:?:9>A94
@M04999:289:000000000-L3R54:1:1101:7429:13652 2:N:0:413
ACTTGACTACCAGGGTATCTAATCCTGTTCGCTACCCATGCTTTCGAACCTCAGCGTCAGTTACAGACCAGAGAGCCGCCTTCGCCACTGGTGTTCTTCCATATATCTACGCATTCCACCGCTACACATGGAGTTCCACTCTCCTCTCCTGCACTCAAGAAAAACAGTTTCAGCTGCACTTCCCCGGTTAAGCCGAGGGCTTTCACAGCTGACTTGTTCTCCCTCCTGCGTTCGCTTTACGCCCATTAAATCCGCACAACGCTTGCCACCTACGTATTACCGCTGCTCCTGGCACGGAGTT
+
6@@BCEGGCGG8,@FFGDD<CAFGGGGGGCGGDG@,6CFEEFFGDG8CD:FGGGGGGGEFCF<FGGCFGGGGEGCFE:::CEFGGE@:EGFFGGGGGGF?FE<FGDFFFGD:FGGGEFGGGEGGCEFFGD,FFFE;;,9@@,AF,==,@8DG?EGGG?=FDGCG688AF:DFGFFFFGFGGGG,==C:CC;CC:7@C>DC9AFF>C605@575F99*8B<=>B(52:35@@@;@@@007F;@@9;(7?4)7.6;(,33::BFF:?<0<?::??0(<AF)6409(49:))45467<(,((-.
@M04999:289:000000000-L3R54:1:1101:15612:13675 2:N:0:413
TCGGGACTACAGGGGTATCTAATCCTGTTTGCTCCCCACGCTTTCGCATCTCAGCGTCAGTATCTGTCCAGAAGGCCGCCTTCGCCACCGGTATTCCTCCACATCTCTACGCATTTCACCGCTACACGTGGAATTCTACCTTCCTCTACAATACTCCAGATAACCAGTTTTAAGTGCAGTTCCCAGGTTGAGCCCGGGGCTTTCACACCTAACTTAATTATCCGCCTTCATGCCCTTTACGCCCAGTCATTCCGATTAACGCTCGCACCCTCCGTATTACCGCGTCTGCTGGCACGGAGTT
+
CCCCCGGGGGGGGGGGGGGGGGGGGGGGGGGGGGGGGGGGGGGGGGGGDGGGGGGGGGGGGGGGGGGGGGGGGGGGGGGGGGGGGGGGGGGGGGGGGGGGGGGGGGGGGGGGGGGGGGGGGGGGGGGGGGGGGGGGGGGGGGGGGGGGGGGGGGGGGGGGGFGGGGGGFFGGFFFGFGFGGGGGGFGGGGGGGGGGGGGGFFFFFFFFFFFEDFFFFFFFFFEDFFFFFEEFCEFFFEEFFFFBFF;@EFEFFE@@<?>BFFFF>9962:?F?B6?7?FFA?9B(466AADFF0<B7;F?8
@M04999:289:000000000-L3R54:1:1101:9772:13707 2:N:0:413
AAGCTGACTACCGGGGTATCTAATCCTGTTTGCTCCCCACGCTTTCGCATCTCAGCGTCAGTATCTGTCCAGAAGGCCGCCTTCGCCACCGGTATTCCTCCACATCTCTACGCATTTCACCGCTACACGTGGAATTCTACCTTCCTCTACAATACTCCAGATAACCAGTTTTAAGTGCAGTTCCCAGGTTGAGCCCGGGGCTTTCACACCTACCTTAATTATCCGCCTACATGCCCTTTACGCCCAGTCATTCCGATTAACGCTCGCACCCTCCGTATTACCGCGGCTGCTGGCACTGAGT
+
9CCCCGG8E<FCEGGDGGGFGGFDG<F<FFFEDFGGGGGGGGGGFGEGDEFCGGFGEEGGGGGFFGFEGGGGGGDGGGGGEGEGGGGGGGGGGFGFGGCGGGGCECF<EAEDEGGGEDCFFEGECECFGGGGG9EEGGGGAFFGEAFDFGGDFF?DFFFGC=9DGGGGFCFCCGGFFFF+C=F;:EG6FGGGCFGGGGGGAFFFF6AAE@:B(;FF4+=1@CE?@B2;1=(7))68==3+72<>(,(/7)<.7?((-3(.6(9?:490;14080346?44<2,(((,4-(..3:02(4)36
@M04999:289:000000000-L3R54:1:1101:7755:13722 2:N:0:413
ACGACTACCCGGGTATCTAATCCTGTTTGCTCCCCACGCTTTCGCATCTCAGCGTCAGTATCTGTCCAGAAGGCCGCCTTCGCCACCGGTATTCCTCCACATCTCTACGCATTTCACCGCTACACGTGGAATTCTACCTTCCTCTACAATACTCCAGATAACCAGTTTTAAGTGCAGTTCCCAGGTTGAGCCCGGGGCTTTCACACCTAACTTAATTATCCGCCTACATGCCCTTTACGCCCAGTCATTCCGATTAACGCTCGCACCCTCCGTATTACCGCGGCTGCTGGCACGGAGTT
+
CCCCCGGGGGGEGGGFGGGGGGGGGGGGGGGGGGDGGGGGGGGGGGGGGGGGFGGGGGGGGGGGGGGGGGGGGGGGGGGGGGGGGGGGGGGGGGGGGGGGGFGFGGGGGGEGGFFFGGGGGGGGGGGFDGGFFFGGGGGFGGGGGGGFGFGGGGGCFGFFGGGGGCEGGGGEGGGGFGFGGGGGFGGGFGGGGGGGGGGGFF>CFFFFEFFFCA+8?FA@155(5@;;;?EFFFF@)9;E@>?F;)4CEEFE02?6AF0(3(2916;:?FF>B0349<A:99999;?:?(8(4144(43
@M04999:289:000000000-L3R54:1:1101:5776:13757 2:N:0:413
GACTACTCGGGTATCTAATCCTGTTCGCTACCCATGCTTTCGAACCTCAGCGTCAGTTACAGACCAGAGAGCCGCCTTCGCCACTGGTGTTCTTCCATATATCTACGCATTCCACCGCTACACATGGAGTTCCACTCTCCTCTTCTGCACTCAAGAAACATAGTTTCAGCTGCAGTTCCCCAGTTAAGCTGGGGGCTTTCACAGCTGACTTATCTTCCCGCCTGCGTTCGCTTTACGCCCAAGTAATCCGGACAACGCTTGCCACCTACGTATTACCGCGGCTGCTGGCTCGTAGTTTGCC
+
CCCCCGGGGGGFGGGGGGGFGGGGGGGCG,FFFFFGGGGGGGGCFGFGGGGGGGGGFFGGGGGGGFGGGGGGGGGGGEGGGGEGGGGGGGDFFGCFGGGGGCFGGGGGGGGGCFGGGGGGGGGGGGGGGGGGGGGGG=EGGGGGGFGGFGGGFFDC8EGGGGGGGGFGGGGGGGFEF?FDGFGFFGCAG9,AEECCGGFDAAFFFFFACEFEEFFFE>FFFBFB=(/55(5>BBE3(23>0;()./7CCB(61;0;,3?BFB?BFFFB>:?F<5)4946>90(,15)3((,47((-.).2-
@M04999:289:000000000-L3R54:1:1101:4040:13765 2:N:0:413
GCCGGACTACTGGGGTATCTAATCCTGTTTGCTCCCCACGCTTTCGCATCTCAGCGTCAGTATCTGTCCAGAAGGCCGCCTTCGCCACCGGTATTCCTCCACATCTCTACGCATTTCACCGCTACACGTGGAATTCTACCTTCCTCTACAATACTCCAGATAACCAGTTTTAAGTGCAGTTCCCAGGTTGAGCCCGGGGCTTTCACACCTAACTTAATTATCCGCCTACATGCCCTTTACGCCCAGTCATTCCGATTAACGCTCGCACCCTCCGTATTACCGCGGCTGCTGCCACGGAGTT
+
@@CCCCCGFGGGGFFFFGGGGGGGGGGGGGGGGGFGCGGGGGGGGGGGGGGGGGGGGGGGGGGGGGGGGGGGGGGGGGGGGGGGGGGGGGGGGGGGGGGGGGGFGGGGGGEEFEFFFGGGGGGGGGGGGGDDGGGGGFEFGGGGGGGGGGGGFGGGGGGAFGGGGGGF=FGGGGGGFGFGGGGGGGGGGFFFGGGGGDGDAFFFFAFFFBFEFFFFEFFFF5CFFFFDFFFFFE@FFFFFF;BB?<=@35<CEFDDFFFFFFFFF>FFF?(186((2:AFF?>(496>02:)47<9((,44
@M04999:289:000000000-L3R54:1:1101:8056:13793 2:N:0:413
AGGGACTACTCGGGTATCTAATCCTGTTTGCTCCCCATGCTTTCGCACCTCAGCGTCAGTATTAGGCCAGAAGGCTGCCTTCGCCATCGGTATTCCTCCAGATCTCTACGCATTTCACCGCTACACCTGGAATTCTACCTTCCTCTCCTATACTCTAGCTAACCAGTATCGTATGCAATTCCCAAGTTGAGCTCGGGGATTTCACATCCGACTTAATTAGCCGCCTACGCGCGCTTTACGCCCAGTAATTCCGATTAACGCTTGCACCCTCTGTATTACCGCGGCTGCTGGCACAGAGTTT
+
CCCCCGGGGGGGGGGGGGGGGGGGGGGGGGGGGGGGGGGGGGGGGGGGGGGGGGGGGGGGFGGGGGGGGGGGGGGGGGGGGGGGGGGGGGGGGGGGGGGGGGGGGGGGGGGGGGGGGGGGGGGGGGGGGGGGGGGGGGGGGGGGGGGGGGFGGGGGGGGGGGGGGGGGGGGGGGGGFGF?DFGGGGGGGGGGGGGDGGGGFFCFFCFFBF5==DFFCCF:A=ABFF?B?>BF@F9<7CEDF26?DF<EFFCEE606<>>:>??B?<?0<BF0:4<>FFFF?>F6>>9?7>(478:12>AF)
@M04999:289:000000000-L3R54:1:1101:16256:13804 2:N:0:413
GGCGACTACTCGGGTATCTAATCCTGTTCGCTACCCATGCTTTCGAACCTCAGCGTCAGTTACAGACCAGAGAGCCGCCTTCGCCACTGGTGTTCTTCCATATATCTACGCATTCCACCGCTACACATGGAGTTCCACTCTCCTCTTCTGCACTCAAGAAAAACAGTTTCAGCTGCACTTCCCCGGTTAAGCCGAGGGCTTTCACAGCTGACTTGTTCTCCCGCCTGCGTTCGCTTTACGCCCAATAAATCCGGACAACGCTTGCCACCTACGTATTACCGCGGCTGCTGGCACGTAGTT
+
CCCCCGGGGGGGGGGGGGGGGGGGGGGGGGGGGGGGGGGGGGGGG8FGGGGGGGGGGGGGGGGGGGGGGGGGGGGGGGGGGGGGGGGGGGGGGGGGGGGGGGGGFGGGGGGGGGGGGGGGGGGGGGGGGGGGGGGGGGGGGGGGGGGGGGGGGGGGGGGFGGGGGGGGGGGGGGGGFGFGGGGGGGGGGGGGGGGGGGGGFFFFFFFFFFBBEFFFFFFFFF=>>?DFFFFFFF;?FFFD@FFFF@@<<AA?09<B;<B66<BFBFFFFF>B?FFFFFFFF>B;>0203:BFF)8,4.,6
@M04999:289:000000000-L3R54:1:1101:29303:13841 2:N:0:413
AGAGACTACCCGGGTATCTAATCCTGTTTGCTCCCCACGCTTTCGCATCTCAGCGTCAGTATCTGTCCAGAAGGCCGCCTTCGCCACCGGTATTCCTCCACATCTCTACGCATTTCACCGCTACACGTGGAATTCTACCTTCCTCTACAATACTCCAGATAACCAGTTTTAAGTGCAATTCCCAGGTTGAGCCCGGGGCTTTCACACCTAACTTAATTATCCGCCTACATGCCCTTTACGCCCAGTCATTCCGATTAACGCTCGCACCCTCCGTATTACCGCGGCTGCTGGCACGAAGTTT
+
CCC@CGGGGGGGGGGGGGGGGGGGGGGGGGGGGGGGGGGGGGGGGGGGGGGGCGGGGGGGGGGGGGGGGGFGGGGGGGGGGGGGGGGFGGGFGFGGGGGGGGGGGGGGGGGGGGGGGGGGGGGGGGGGGGGGGGGGGGGGGDGGGGGGGGGGGGGGGGGFFGGGGGGGGGGGGGGGFGFGGGGGGGGGGGGGGFGG7CDGFFFFFFFFFFFFEFFFFFFFFFFFD9534C3;)51337CDFFF?DEEFFFE<3<6?BF4(3:?6>19>BB?0(8?:4<A<296321(1:>(378:(((46)
@M04999:289:000000000-L3R54:1:1101:13435:13858 2:N:0:413
ATAATGACTACCAGGGTATCTAATCCTGTTTGCTCCCCACGCTTTCGCATCTCAGCGTCAGTATCTGTCCAGAAGGCCGCCTTCGCCACCGGTATTCCTCCACATCTCTACGCATTTCACCGCTACACGTGGCATTCTACCTTCCTCTACAATACTCCAGATAACCAGTTTTAAGTGCAGTTCCCAGGTTGAGCCCGGGGCTTTCACACCTAACTTAATTATCCGCCTACATGCCCTTTACGCCCAGTCATTCCGATTAACGCTCGCACCCTCCGTATTACCGCGGCTGCTGGCACGGAGT
+
@CCCCFFFEFEEEGGCGGGEAEAFEEFGEGGFGACGGGGG7FFGDF@7FGEAFFEFGGEGGGA,EGGG<FFGC<CEF@CFCCCEGGGGGGG7F7?EF<9F=DF4ACFFGGFFGFGEFECDFGECCEGFGEFC+DF9;FGG8EFFGGFCDFDCDFGGGFA@ADDE?FECD==FG,DGFGFGGGFCBFGGGFC6,DF6+6?*0@FFFFFFFFDBFFF979ACFECC9BDFFFBFCEE>@@@@C:?03?05=<C66C811;;;C;9BF9;6B>1(8?(,4(56<B?>(29>>B)8((()((-4,
@M04999:289:000000000-L3R54:1:1101:24667:13861 2:N:0:413
GGACTACTAGGGTATCTAATCCTGTTTGCTACCCATGCTTTCGAGCCTCAGCGTCAGTGACAGACCAGAGAGCCGCCTTCGCCACTGGTGTTCTTCCATATATCTACGCATTTCACCGCTACACATGGAGTTCCACTCTCCTCTTCTGCACTCAAGTTAAACAGTTTCCGTTGCAATTCCTCAGTTGAGCTGAGGGCTTTCACATCCCAGACTTATTTAACCGCCTGCGCTCCCTTTACGCCCAATAAATCCGGACAACGCTTGCCACCTACGTATTACCGCGGCTGCTGGCACGTAGTT
+
@CCCCGGGGGGGGGGGGGGGGGGGGGGGGGGGGGGGGGGGGGGGGGGGGGGGGGGGGGGGGGGFGGGGGGGGGGGGGGGGGGGGGGGGGGGGGGFGGGGGGGGGGGGGGGGGGGGGGGGGGGGGGGGGGGGGGGGGFGGFGGGGGGGGFFGGGGGGGGGGGGGGGGGGDEGFGGGGFGFGGGF?GGFF8DGGGCDD6DCFFFFFF69C@5@=EFFFEFFFFFFFFFFBFA9A=BDFFFFBFFF@>F)7)93(:13>BD?@@<;,64A@DD????)6:AA<:2;BFF;?07(-(.(41(2)
@M04999:289:000000000-L3R54:1:1101:18367:13875 2:N:0:413
GGACTACCCGGGTATCTAATCCTGTTTGCTCCCCACGCTTTCGCATCTCAGCGTCAGTATCTGTCCAGAAGGCCGCCTTCGCCACCGGTATTCCTCCACATCTCTACGCATTTCACCGCTACACGTGGAATTCTACCTTCCTCTACAATACTCCAGATAACCAGTTTTAAGTGCAGTTCCCAGGTTGAGCCCGGGGCTTTCACACCTAACTTAATTATCCGCCTACATGCCCTTTACGCCCAGTCATTCCGATTAACGCTCGCACCCTCCGTATTACCGCGGCTGCTGGCACGGAGTTAGC
+
CCCCCGGGDEGGGGGAACFFFGGCGFGGGDCFEGGGGG@FGDFGEFGDFCGGDFGGGGGGDEFGGGGFGGGGGGGGGGGGG>FGGGGEC7CF<FFEGFFGDEDEA<EGGEEGGGGGGEGDEGFFBEAFFGGGGGGGGGA8DFG8=DFGGGG89DCFGGFGGGGDEDFFGFF::D9DDGFGGGDEDFGGFGGGGGDGGGGGFFFFFFFABFE<EBC+9@AEBBDD>D=?C@@;3@EE>;;>B@;EEEEEF?@?;?1?EF;(4499BFF1(2(-.1:449?F(7>013:?(-(434>>2,6))
@M04999:289:000000000-L3R54:1:1101:24334:13878 2:N:0:413
AGACTACTGGGGTATCTAATCCTGTTTGCTCCCCACGCTTTCGCATCTCAGCGTCAGTATCTGTCCAGAAGGCCGCCTTCGCCACCGGTATTCCTCCACATCTCTACGCATTTCACCGCTACACGTGGAATTCTACCTTCCTCTACAATACTCTAGTTAACCAGTTTTAAGTGCAATTCCTAGGTTGAGCCCAGGGCTTTCACACCTAACTTAATTATCCGCCTACATGCCCTTTACGCCCAGTCATTCCGATTAACGCTCGCACCCTCCGTATTACCGCGGCTGCTGGCACGGAGTGAGC
+
CCCCCGGGGGGGGGGGGGGGGGGGGGGGGGGGGGGGGGGGGGGGGGGGGGGGGGGGGGGGGGGGGGGGGGGGGGGGGGGGGGGGGGGGGGGGGGGGGGGGGGGGGGGGGGGGGGGGGGGGGGGGGGGGGGGGGGGGGGGGGGGGGGGGFGGGGGGGGGGGGGGDEFGGGGGGGGGGFGFCFFFCGGGCGGGGGGGGGGGFFFFFADFFFFEFEFFFFFFF5B=AFBBFFFFBFFFFF@FFF@BEFEE?CF@?;DFFF;9DFB@>B2::?F6<?FFFAF:((4>>FF?:??04:(461(.43
@M04999:289:000000000-L3R54:1:1101:4158:13889 2:N:0:413
CTCGACTACTGGGGTATCTAATCCTGTTTGCTCCCCACGCTTTCGCATCTCAGCGTCAGTATCTGTCCAGAAGGCCGCCTTCGCCACCGGTATTCCTCCACATCTCTACGCATTTCACCGCTACACGTGGAATTCTACCTTCCTCTACAATACTCCAGATAACCAGTTTTAAGTGCAATTCCCAGGTTGAGCCCGGGGCTTTCACACCTAACTTAATTATCCGCCTACATGCCCTTTACGCCCAGTCATTCCGATTAACGCTCGCACCCTCCGTATTACCGCGGCTGCTGGCACGGAGTTT
+
CCCCCGGGGGGGGGGGGGGGGGGGGGGGGGGGGGGGGGGGGGGGEGGGGGGGGGGGGGGGGGGGGGGGGGGGGGGGGGGGGGGGGGGGGDGGGGGGGGGGGGGGGGFGGGGGGGGGGGFGGGGGGGGGGEGFFGGGGGGGGGGGGGGFGGGGGGGGGGFGGGGGFGGGGGGGGGGGFGBFGGFGEGFGGCGGGGGGDGGDFFFFFFFF=@EFFFFFFFFFFF=DD@FF=?C;):;DFFFFFF>@DFFFFEEFE@1@FFC?>??FF;6-28:?BFBF?FFF<>66>6;FF2>??)2729(8)
@M04999:289:000000000-L3R54:1:1101:12094:13907 2:N:0:413
TGATGACTACTAGGGTATCTAATCCTGTTTGCTCCCCACGCTTTCGCATCTCAGCGTCAGTATCTGTCCAGAAGGCCGCCTTCGCCACCGGTATTCCTCCACATCTCTACGCATTTCACCGCTACACGTGGAATTCTACCTTCCTCTACAATACTCCAGATAACCAGTTTTAAGTGCAGTTCCCAGGTTGAGCCCGGGGCTTTCACACCTAACTTAATTATCCGCCTACATGCCCTTTACGCCCAGTCATTCCGATTAACGCTCGCACCCTCCGTATTACCGCGGCTGCTGGCACGGAGTT
+
CCCCCGGGGGGGGGGGGGGGGGGGGGGGGGGGGGGGGGGGGGGGGGGGGGGGGGGGGGGGGGGGGGGGCGGGGGGGGGGGGGGGGGGGGGGGGGGGGGGGGGGGGGGGGGGGGGGGGGGGGGGGGGGGGGGGGGGGGGGGGGGGGGGGGGGGGGGGGGGGGGGGGGGGGGGGGGGFFGFGGGCEEGGGGGGGGGGGDGGGFFFFFFFFFFFFFFFFEFFFFEEFFFFFFEFFFBDFFFCA;@9@FFFFFFFFFF?@F??E;;1(((39B<-1<>:14(4<>0,4(4366??0::>690248
@M04999:289:000000000-L3R54:1:1101:26865:13930 2:N:0:413
CGACTACCAGGGTATCTAATCCTGTTCGCTACCCATGCTTTCGAACCTCAGCGTCAGTTACAGACCAGAGAGCCGCCTTCGCCACTGGTGTTCTTCCATATATCTACGCATTCCACCGCTACACATGGAGTTCCACTCTCCTCTTCTGCACTCAAGAAAAACAGTTTCAGCTGCACTTCCCCGGTTAAGCCGAGGGCTTTCACAGCTGACTTGTTCTCCCGCCTGCGTTCGCTTTACGCCCAATAAATCCGGACAACGCTTGCCACCTACGTATTACCGCGGCTGCTGGCACGTAGTTAGC
+
CCCCCGGGGGGGGGGGGGGGGGGGGGGGGGGGGGGGGGGGGGGGGGGGGGGGGGGDGEGGGGGGGGGGGGGGGGGGGGGGGGGGGGGGGGGGGGGGGGGGGGGGGGG?GGGGGGGGGGGGGEGGGGGGGGGGGGGGGGGGGGGGGGGGGGGGGGFGGGGGGGGGGGGGGGGGGGGFFGFFGGGGGGGGGGGGGEGGGGFGFFFFFFFFFFFFFFFFCFFFA@@FFFFFFFFFFDFCC<<DB?;@E<CE?;06:>>FB>;B??B?A<?BFF?FB9?>AFB>>B>1100)7?7<(.21:<AB<
@M04999:289:000000000-L3R54:1:1101:2169:13961 2:N:0:413
ATGACTACCCGGGTATCTAATCCTGTTTGCTCCCCACGCTTTCGCATCTCAGCGTCAGTATCTGTCCAGAAGGCCGCCTTCGCCACCGGTATTCCTCCACATCTCTACGCATTTCACCGCTACACGTGGAATTCTACCTTCCTCTACAATACTCTAGTTAACCAGTTTTAAGTGCAATGCCTAGGTTGAGCCCAGGGCTTTCACACCTAACTTAATTATCCGCCTACATGCCCCTTACGCCCAGTCATTCCGATTAACGCTCGCACCCTCCGTATTACCGCCGCTGCTTGCACGGAGTT
+
CCCCCEFFGGEC@F@EDFFFGFGGCEFF<DFFFGGGGGGGEFG@@BFGGGFAF>FG@GCE<CE9EFEFFGFGFEFGGEGGG@EECGGG7FGFGGCGGGGGFFEAEFFGFCE::@EGGGGBE7FEGGEE7CBFEFGGGGFFDGGGGGGGGGFGFFDECEFCFECD?+=EEGGCGFG=DG+=8CC,3<@F64@CC,C7DDC9?CAAAA5AE@BECFAFEFFCC9@A9>F=C?=5B99B)0(2,6;;4=AEECE;(3(636((/231199:2??6::0:AAF01(7;;;1,)4(.)(((-,4
@M04999:289:000000000-L3R54:1:1101:7700:13966 2:N:0:413
GACGACTACCCGGGTATCTAATCCTGTTCGCTACCCATGCTTTCGAACCTCAGCGTCAGTTACAGACCAGAGAGCCGCCTTCGCCACTGGTGTTCTTCCATATATCTACGCATTCCACCGCTACACATGGAGTTCCACTCTCCTCTTCTGCACTCAAGAAAAACAGTTTCAGCTGCACTTCCCCGGTTAAGCCGAGGGCTTTCACAGCTGACTTGTTCTCCCGCCTGCGTTCGCTTTACGCCCAATAAATCCGGACAACGCTTGCCACCTACGTATTACCGCGGCTGCTGGCACGTAGTT
+
CCCCCGGGGGGGGGGGGGGGGGGGGGGGGGGGGGGGGGGFGGGGGGGGGGGGGGGGGGGGGGGGGCGGGG@FGGGGGGGGGGGGGGGGGGGGGGGGGGGGGGGFFGF?FFGGGGGGGGGGGGGGGGFGDGFCFFGGAEGGGGGGGGGGGFGGGGGGGGGGGFFGGGGGGGGGGGGGFGFGG?FGGGGGEFGGFGCDGGD>FAFFFFFFFFFFFFFFFFFEFF>FFF<06;D@6>F@FC<B@69D?:?AF<::021621<39?(80?A?FBF>:<4<>24<?>9>>91(4701<??13??A
@M04999:289:000000000-L3R54:1:1101:11927:13971 2:N:0:413
AGACTACTGGGGTATCTAATCCTGTTCGCTACCCATGCTTTCGAGCCTCAGCGTCAGTTACTAGCCAGTCAGCCGCCTTCGCCACTGATGTTCTTCCATATATCTACGCATTTCACCGCTACACATGGAGTTCCACTGACCTCTCTAGCACTCAAGTCTTACAGTTTCTGATGCACGTCCATAGTTGAGCTATGACCTTTCACATCAGACTTATTAGACCGCCTGCGCTCCCTTTACGCCCAATAATTCCGGACAACGCTCGCCACCTACGTATTACCGCGGCTGCTGGCTCTGAGTTAGC
+
CCCCCGGGGGGGGGGGGGGGGFGGGGGGGGEGGGGGGGGGGGEGGGGGGGG?FCCGGGGGGGGGGGGG<EFGGGGGGGGGGGGGGGGEFGEEGGGGGDFGGGEGEGGGGGEGGGGGGGGCEGGGGGGGGGGFGGGGGGGGGGGGGFFACGGGGGGGGGGGGGFFGFFGGGGGGGGFDGFGDGGGGGGGGGGFGGGFGGGGFFFFFFFABEC<EFFF@FF@DBAACFFFFFFFFFFEFFFF>D>BE3@7CFF@F9>@@9BFFFF@DFF(4::(,6.5AB?1,403>:23?:()(.)-65454
@M04999:289:000000000-L3R54:1:1101:24952:13992 2:N:0:413
GACTACACGGGTATCTAATCCTGTTCGCTACCCATGCTTTCGAACCTCAGCGTCAGTTACAGACCAGAGAGCCGCCTTCGCCACTGGTGTTCTTCCATATATCTACGCATTCCACCGCTACACATGGAGTTCCACTCTCCTCTTCTGCACTCAAGAAAAACAGTTTCAGCTGCACTTCCCCGGTTAAGCCGAGGGCTTTCACAGCTGACTTGTTCTCCCGCCTGCGTTCGCTTTACGCCCAATAAATCCGGACAACGCTTGCCACCTACGTATTACCGCGGCTGCTGGCACGTAGTTAGCC
+
CCCCCGGGGGGGGGGGGGGGGGGGGGGGGGGGGGGGGGGGGGGGGGGGGGGGGGGGGGGGGGGGGGGGGGGGGGGGGGGGGGGGGGGGGGGGGGGGGGGGGGGGGGGGGGGGGGGGGGGGGGGGGGGGGGGGGGGGGGGGGGGGGGGGGGGGGGGGGGGGGGGGGGGGGGGGGGGGFGFGGGCGGGGGGGEDGGGGGGGFFFFFFFFFFFFFEFFFFFFFFF>2BFFFDDBFFFFFFFFFDFFFFCFFFBBFF>:B;>?F?B2ADF?::BFDBFFF4(219>BF:??2(4?F?:??<<497
@M04999:289:000000000-L3R54:1:1101:22441:14027 2:N:0:413
GGACTACTGGGGTATCTAATCCTGTTCGCTACCCATGCTTTCGAACCTCAGCGTCAGTTACAGACCAGAGAGCCGCCTTCGCCACTGGTGTTCTTCCATATATCTACGCATTCCACCGCTACACATGGAGTTCCACTCTCCTCTTCTGCACTCAAGAAACATAGTTTCAGCTGCAGTTCCCCAGTTAAGCTGGGGGCTTTCACAGCTGACTTATCTTCCCGCCTGCGTTCGCTTTACGCCCAATAAATCCGGACAACGCTTGCCACCTACGTATTACCGCGGCTGCTGGCACGTAGTTAGC
+
CCCCCGGGGGGGGGGGGGGGGGGGGGGGGGGGGGGGGGGGGGGGGGGGGGGGGGGGGGGGGGGGGGGGGGGGGGGGGGGGGGGGGGGGFFGGGGGGGGGGGGGGGGGGGGGGGGGGGGGGGGGGGGGGGGGGGGGGGGGGGGGGGGGGGGGGGFFGGGGGGGGFGGGGGGGGGGGGFGFGGGGGGGGGGGGGGGGGGGGGFFFFFFFFEDFFFFFFFFFFF=>AFFFFFFDFFB=7;@FEFFFFEFCFFF9BFFF@FF>?FFFFBFBBFFFFB<:)59<040>F>FBFFB<?68???<2A4
@M04999:289:000000000-L3R54:1:1101:10858:14078 2:N:0:413
GTGACTACCAGGGTATCTAATCCTGTTTGCTCCCCACGCTTTCGCATCTCAGCGTCAGTATCTGTCCAGAAGGCCGCCTTCGCCACCGGTATTCCTCCACATCTCTACGCATTTCACCGCTACACGTGGAATTCTACCTTCCTCTACAATACTCCAGATAACCAGTTTTAAGTGCAGTTCCCAGGTTGAGCCCGGGGCTTTCACACCTAACTTAATTATCCGCCTACATGCCCTTTACGCCCAGTCATTCCGATTAACGCTCGCACCCTCCGTATTACCGCGGCTGCTGGCACGGAGTT
+
CCCCCGGGGGGGGGGGGGGGGGGGGGGGGGGGGGGGGGGGGGGGGGEGGGGGGGGGGGGGGGGGGGGGGGGGGGGGGGGGGGGGGGGGGGGGGGGGGGGGGFGGGGGGGGGGGGGGGGGGGGGGGGGGGGGGGGGGGGGGGGGGGGGGGGGGGGGGGGGGGGGGGGGGGGGGGGGGFGFGGGGGCFGGGGGGGGGGGGGGFFFFFFFFFFDFFFFFFFFFF@D=?FDFFFFFFFFFCFFFFFF?FFFEFCEFDFFFFE?FFF>9169<:FFFFFF?<FBBBF69>FFFF:?(5<9>>FF
@M04999:289:000000000-L3R54:1:1101:14279:14141 2:N:0:413
GACTACCGGGGTATCTAATCCTGTTTGCTACCCACGCTTTCGAGCATGAACGTCAGTGTTATCCCAGGAGGCTGCCTTCGCCATCGGTATTCCTCCACATCTCTACGCATTTCACTGCTACACGTGGAATTCTACCTCCCTCTGACACACTCTAGTTTGACAGTTTCAAATGCACGTCCCAAGTTGAGCCCGGGGATTTCACATCTGACTTATCTAACCGTCTGCGCTCGCTTTACGCCCAGTAATTCCGATTAACGCTCGCACCCTACGTATTACCGCCGCTGCTGGCACGTTGTTAGCC
+
CCCC@DFE@FG+;CECFG<@FEFEGGEEG,CFGGGGGCGG9:D<@F9F9FEEBDFEGCF<EDFAFGEF<:F:EFFGFGGFEGGGGGGDFFGAFG<FFF?AEBD<FFDFE7FGF?CE?FE=FFGCDEEEGFGBDCFG94DGDGDG8F988@1A9=A=DD=9FDF=EDAFGG,DCFF=F=?DG6==DDCFG,34@:E>75C7@FFFFFFC=8EA6BEFFFFA9@4>=922=5>@3?3;?D9E;;@)7.759@??@6;<3084(-(,(4(.11,)6:)4<((((41760)5(3>B((.-2:)).
@M04999:289:000000000-L3R54:1:1101:15363:14163 2:N:0:413
GGGACTACTGGGGTATCTAATCCTGTTCGCTCCCCACGCTTTCTCTCCTCAGCGTCAGTGACTGCCCAGAGACCTGCCTTCGCCATCGGTGTTCTTCCCGATATCTACACATTCCACCGTTACACCGGGAATTCCAGTCTCCCCTACCGCACTCCATTCCGCCCGTACCCGGCGCCGACCCCCCGTTAAGCGATGGACTTTCCCACCAGACGCGACCAACCCCCCACGAGCTCTTTACGCCCAATAAATCCGGATAACGCTTTCCCCCGTCGTATTACCGCGGGCGCTTGCACCGCATTAC
+
8C,<6,,666,CB@@FEG<@<6,-;CC<C+,E7CF8F7F,6DE,E,F,;E@<EFC:6@EF,C,,,66,CFFFCFD,,AA,9@FG,4B@,8BC:,E,F<A?FCFFGGC<FGCE,?<,C8>>F84FF@+:>C+E:,6,8@=FGFGGGF8D8+@81@=@,3333+=+@9@7+9+7@5C*:9?*/*14:CEE@+371**:*29FF=+1=5).,,/,(8.5(7::3619(-,49(4(44AA:A<B>B0<:)5<-6:(443(6<231<())),,,(,(-((5.-<0;9,(((39((-,)(((((--)
@M04999:289:000000000-L3R54:1:1101:21320:14186 2:N:0:413
GAGACTACACGGGTATCTAATCCTGTTCGCTACCCATGCTTTCGAACCTCAGCGTCAGTTACAGACCAGAGAGCCGCCTTCGCCACTGGTGTTCTTCCATATATCTACGCATTCCACCGCTACACATGGAGTTCCACTCTCCTCTTCTGCACTCAAGAAAAACAGTTTCAGCTGCACTTCCCCGGTTAAGCCGAGGGCTTTCACAGCTGACTTGTTCTCCCGCCTGCGTTCGCTTTACGCCCAATAAATCCGGACAACGCTTGCCACCTACGTATTACCGCGGCTGCTGGCACGTAGTT
+
CCCCCGGGGGGGGGEGGGGGGFGGGGGGGGGEGGGGGGGGGGGGF@@FGGGGGGFGGGGFGGGGGGGGGGGGGGGGGGGGFG>FGGGGGGGGGGCGGGGGGGGFGFGGF7FGGGGGGGGGGGGGGGGGGGGGGFGGGGGFGGGGGGGGGFFGGGGGGGFGFDGC=CFFGFDEFGGGFGFGGFGGGGGGGDGGGGGGDGFGFFFFFFFFFFFFEFFFFFFFFFFF9=@B@F0;@DFFFFDFBFFF(67;<C?;>067<?>9?:BFFBF63:>??>BB>D<2(419>;B::06:B16(.:9
@M04999:289:000000000-L3R54:1:1101:3602:14259 2:N:0:413
TTGACTACTCGGGTATCTAATCCTGTTTGCTCCCCACGCTTTCGCATCTCAGCGTCAGTATCTGTCCAGAAGGCCGCCTTCGCCACCGGTATTCCTCCACATCTCTACGCATTTCACCGCTACACGTGGAATTCTACCTTCCTCTACAATACTCCAGATAACCAGTTTTAAGTGCAATTCCCAGGTTGAGCCCGGGGCTTTCACACCTAACTTAATTATCCGCCTACATGCCCTTTACGCCCAGTCATTCCGATTAACGCTCGCACCCTCCGTATTCCCGCGGCTGCTGGCACGGAGTT
+
CCCCCGGGGGGGGGGGGGGGGGGGGGGGGGGGGGGGGGGGGGGGGGGGGGGGGGGGGGGGGGGGGGGGGGGGGGGGGGGGGGGGGGGGGGGGGGGGGGGGGGGGGGGGGGGGGGGGGGGGGGGGGGGGGGGGGGGGGGGGGGGGFGGGGGGGGGGGGGGGGGGGGGGGGGGGGGDDFGFGGFGGEGGGGGGGGGGGGGGGFFFFFFFFFFFFFFFFFFFFFFFDFFFFFFEF@EFFEFFFF>FFFEFE?CEF?FFFFFFFFFFF>F;?B??F<?<?)63:969>F>?FFFF(5:>06?(
@M04999:289:000000000-L3R54:1:1101:13449:14276 2:N:0:413
GATTGACTACAAGGGTATCTAATCCTGTTTGCTCCCCACGCTTTCGCAACTCAGCGTCAGTATCTGTCCAGAAGGCCGCCTTCGCCACCGGTATTCCTCCACATCTCTACGCATTTCACCGCTACACGTGGAATTCTACCTTCCTCTACAATACTCCAGATAACCAGTTTTAAGTGCAGTTCCCAGGTTGAGCCCGGGGCTTTCACACCTAACTTAATTATCCGCCTACATGCCCTTTACGCCCAGTCATTCCGATTAACGCTCGCACCCTCCGTATTACCGCGGCCGCTGGCACGTAGGT
+
CCCCCGGGGGGGGGGGGGDCGGGGGGGGFGGGGGFGGFGGGGGGGGGGGGGGGGGGGGGGGGGGGGGGCEFFGGGGGGGGGGGFGGGGGGGCGGGGGFGGGG8EF9E<FGGGGGGCGFGGEGGCCGGGGGDCEGGGFFGGGGGGGGGGGGG88D=EDFEFFGGFEFCGGGGGGGDDFGFG9CF9FGGGCCFGCFCG>CC5?FFFFFFFFFE4@>FFFAFEA4@D>9@933?CEB@@DE3;?;6;@<4=AECE?(/,(66>?;11036>><BFBF<???45<(4(70((-11(,.,8.(((.
@M04999:289:000000000-L3R54:1:1101:18568:14339 2:N:0:413
CACTGACTACACGGGTATCTAATCCTGTTCGCTACCCATGCTTTCGAGCCTCAGCGTCAGTAACAGACCAGAGAGCCGCCTTCGCCACTGGTGTTCTTCCATATATCTACGCATTTCACCGCTACACATGGAGTTCCACTCTCCTCTTCTGCACTCAAGTCTCTCAGTTTCCGATGCTCTTCCTCAGTTAAGCTGAGGGCTTTCACATTCAGACTTAAAAGACCGCCTGCGCTCCCTTTACGCCCAATAAATCCGGACAACGCTTGCCACCTACGTATTACCGCGGCTGCTGGCACGTAGT
+
CCCCCGGGGGGGGGGGGGGGGGGGGGGGGGGGGGGGGGGGGGGGGGGGGGGGGGGGGGGGGGGGGGGGGGGGGGGGGGGGGGGGGGGGGGGGGGGGGGGGGGGGGGGGGGGGGGGGGGGGGGGGGGGGGGGGGGGGGGGGGGGGGGGGGGGGGGGGGGGGGGGGGGGGGGGGGGGGFGFGGGGGGGGGGGGGGGFGGGGGFFFFFFFFFFFEEFFFFFFFFBDDFFBDDFFFFFFFFFFFEFFFFF;DEFEFF;@@FFF<F>FB?BFFFFF?7???FABAB689B>919B?F7??F<:BB:
@M04999:289:000000000-L3R54:1:1101:19458:14351 2:N:0:413
TGGACTACCAGGGTATCTAATCCTGTTTGCTCCCCACGCTTTCGCATCTCAGCGTCAGTATCTGTCCAGAAGGCCGCTTTCGCCACCGGTATTCCTCCACATCTCTACGCATTTCACCGCTACACGTGGAATTCTACCTTCCTCTACAATACTCCAGATAACCAGTTTTAAGTGCAGTTCCCAGGTTGAGCCCGGGGCTTTCACACCTAACTTAATTATCCGCCTACATGCCCTTTACGCCCAGTCATTCCGATTAACGCTCGAACCCGCAGTATTACCGCGGCTGCTGGCACGGCGTT
+
CC<<A<66E<@F@CCE<FE<FFFGCCCFGGCFGGC<FFGFEF<BC@,C<@<,,68BBCF<@CFECEA9CF8@C<6@:+8AFD,,B4=>FC><B?A,EFGGF,F,?<FFFG@F7FE?EFGEB7>EFE?=@:59,@;9EA@=D8=;,=;;==DGD9,DBFC9E@8=F+,7,E,ECCFG72BFG6?E8FG8@9CFEEGG59CF*<9@AA?FEEFE<4C9E9C<B>9@(/-347;BD=56;<<3(6?D;<<369566?(6)7(.(/((.8;((4(((-66<94:6,(((7(.,2:B<:0((40
@M04999:289:000000000-L3R54:1:1101:10145:14351 2:N:0:413
ATTGACTACCGGGGTATCTAATCCCATTTGCTCCCCTAGCTTTCGTCTCTCAGTGTCAGTGTCGGCCCAGCAGAGTGCTTTCGCCGTTGGTGTTCTTTCCGATCTCTACGCATTTCACCGCTCCACCGGAAATTCCCTCTGCCCCTACCGTACTCCAGCTTGGTAGTTTCCACCGCCTGTCCAGGGTTGAGCCCTGGGATTTGACGGCGGACTTAAAAAGCCACCTACAGACGCTTTACGCCCAATCATTCCGGATAACGCTTGCATCCTCTGTATTACCTCGGCTGCTTGCACATAGTTT
+
CCCCCGGGGFGGGGGGGGGGGGGGGGGGGGGGGGGGGGGGGGGGGGGGGGGGGGGFGGGGGGGGGGGGGGGDGGGGGGGGGFGGGGGGGGGGGGGGGGGGGGGGCGGGGGGGDGGGGFGGGGGEFGGGCFGGGGGGFGGGGGGGGGGGGEGEGGGDF8FCFGGGFGGGGGGGGGGCEGFGG5CFGGGGGGGGGGGGGF>CF*BAFEEB>;>FFFFFEA6?A@;8?@F@@3<?FF:(:<A52(-,28?BB<<9>>01<44?;60(()-.34><4-4<29A4)--42:0:?240<44)-64<4
@M04999:289:000000000-L3R54:1:1101:22944:14361 2:N:0:413
TGAGACTACCGGGGTATCTAATCCTGTTTGCTCCCCACGCTTTCGCATCTCAGCGTCAGTATCTGTCCAGAAGGCCGCCTTCGGCACCGGTATTCCTCCACATCTCTACGCATTTCACCGCTACACGTGGAATTCTACCTTCCTCTACAATACTCCAGATAACCAGTTTTAAGTGCAGTTCCCAGGTTGAGCCCGGGGCTTTCACACCTAACTTAATTATCCGCCTACATGCCCTTTACGCCCAGTCATTCCGATTAACGCTCGCACCCTCCGTATTACCGCGGCTGCTGGCACGGAGTTT
+
CCCCCGGGGGGGGGGGGGGGGGGGGGGGGGGGGGGGGGGGGGGGGGGGGGGGGGGGGGGGFGGGGGGGGGGGGGGGGGGGGGGGGGGGGGGGGDGGGGGGGGGGGGGGGGGGGEGFGGGGGGGGGGGGGGGGGGGGGGGGGGGGGGGGGGGGGGGGGGGGGGGGGGGGGGGGGGGGFFFGGGCGGEGGGGGGGGGGDCGDFFFFFFFF=2>BFFFF?FFFF?DFFFFFEFFFFFE1=C9BFF0;@EFEFFFFFFFB?FFF0<?FFF>F??0?FB(4:BFDFFB09>>?F>(:15334;F7)
@M04999:289:000000000-L3R54:1:1101:5619:14407 2:N:0:413
GAGGACTACTAGGGTATCTAATCCTGTTTGCTCCCCACGCTTCCGCATCTCAGCGTCAGTATCTGTCCAGAATGCCGCCTTCGCCACCGGTATTCCTCCACATCTCTACGCATTTCACCGCTACACGTGGAATTCTACCTTCCTCTACAATACTCCAGATAACCAGTCTTAAGTGCAGTTCCCAGGTTGAGCCCGGTGCTTTCACACCTATCTTAATTATCCTCCTACAGATCCCCTACGCCCAGTTCATCCGATCGACGCTCGCACACCCCGTGTTCACGCTGTTGCCGGCCCGCTGTTC
+
CC@CCGFDGF,,<EA<F9EEFFAFGGGFC@CFF,D,;+@:,6,,B76B@FFA<DCCB,@,;,,6CEA,CF<A,AFG7C:C,,,4BF,,@7FFF?F9C?AFFC,A,CE?ECEFEEFFF,?CF@+CCDFA,67E9BAAEGGC;DFCA;=8;=D8DA,@,,@9,@?8E+9,3@A,9=+=<=0=D9=98=AF?,@E,340+3;FF@FFFAA9)3**;:++*=9A+:**7)*:@)**6*0(0(7)5@2((/).))))(27(((,(.((,((((.((4(,((()).4(((,.)64(,0((-(((,))
@M04999:289:000000000-L3R54:1:1101:25857:14458 2:N:0:413
CGAGACTACAGGGGTATCTAATCCTGTTCGCTACCCATGCTTTCGAGCCTCAGCGTCAGTAACAGACCAGAGAGCCGCCTTCGCCACTGGTGTTCTTCCATATATCTACGCATTTCACCGCTACACATGGAGTTCCACTCTCCTCTTCTGCACTCAAGTCTCTCAGTTTCCGATGCTCTTCCTCAGTTAAGCTGAGGGCTTTCACATTCAGACTTAAAAGACCGCCTGCGCTCCCTTTACGCCCAATAAATCCGGACAACGCTTGCCACCTACGTATTACCGCGGCTGCTGGCACGTAGTT
+
CCCCCGGGGGGGGGGGGGGGGGGGGGGGGGGGGGGGGGGGGGGGGGGGGGGGGGGGGGGGGGGGGGGGGGGGGGGGGGGGGGGGGGGGGGGGGGGGGGGGGGGGGGGGGGGGGGGGGGGGGGGGGGGGGGGGGGGGGGGGGGGGGGGGGGGGGGGGGGGGGGGGGGGGGGGGGEGGFGFFGGGGGGGGGGGGFGGGGGGGFFFFFFFFFFFFFFFFFFFFFFFFFFFFFFB@@FBFFFFFFFFF@<@;EFFFF@BDFBFF>F?FB:?AFB74:BFFF?<<9:999>BFFBF?FB?BB?BB:
@M04999:289:000000000-L3R54:1:1101:19098:14458 2:N:0:413
GCTTGACTACCAGGGTATCTAATCCTGTTCGCTACCCATGCTTTCGAACCTCAGCGTCAGTTACAGACCAGAGAGCCGCCTTCGCCACTGGTGTTCTTCCATATATCTACGCATTCCACCGCTACACATGGAGTTCCACTCTCCTCTTCTGCACTCAAGAAAAACAGTTTCAGCTGCACTTCCCCGGTTAAGCCGAGGGCTTTCACAGCTGACTTGTTCTCCCGCCTGCGTTCGCTTTACGCCCAATAAATCCGGACAACGCTTGCCACCTACGTATTACCGCGGCTGCTGGCACGTAGTT
+
CCCCCGGGGGGGGGGGGGGGGGGGGGGGGGGGGGGGGGGGGGGGGGGGGGGGGGGGGGGGGGGGGGGGGGGGGGGGGGGGGGGGGGGGGGGGGGGGGGGGGGGGGGGGGGGGGGGGGGGGGGGGGGGGGGGGGGGGGGGGGGGGGGGGGGGGGGGGGGGGGGGGGGGGGGGGGGGGFGFGGGGGGGGGGGGFGGGGGGGGFFFFFFFFFEBFFFFFEBFFFFFF>=DBFFFFFF@FFFEFD@F0?=@8EFFFF;;0996?>FFF?FFAB:?08?82>?AFF?>(42964??F17)34:B:6
@M04999:289:000000000-L3R54:1:1101:18460:14472 2:N:0:413
GACTACAAGGGTATCTAATCCTGTTTGCTCCCCACGCTTTCGCATCTCAGCGTCAGTATCTGTCCAGAAGGCCGCCTTCGCCACCGGTATTCCTCCACATCTCTACGCATTCCACCGCTACACGTGGAATTCTACCTTCCTCTACAATACTCCAGATAACCAGTTTTAAGTGCAGTTCCCAGGTTGAGCCCGGGGCTTTCACACCTAACTTAATTATCCGCCTACATGCCCTTTACGCCCAGTCATTCCGATTAACGCTCGCACCCTCCGTATTACCGCGGCTGCTGGCACGGAGTTAGCC
+
CCCCCGGGGGGFGGGGGGGGGGGGGGGGGGGGGGGGGGGGGGGGGGGGGGGGGGGGGGGGGGGGGGGGGGGGGGGGGGGGGGGGGGGGGGGGGGGGGGGGGGGGGGGGGGGGGGGGGGGGGGGGGGGGGGGGGGGGGGGGGGGGGGGGGGGGGGGGGGGGGGGGGGGGGGGGGGGGFGFGGG?FGGGGGGGGGGGCDGGGFFFFFFFFFFFFEFFFF>FFFFF@FFFFFFF2:E=EFFFFFDFFEEEFFFFFFFE3?@FD>BFF;<??BBFFBFFFF?BBF>;BFFBFFFFFF07?8A>A?
@M04999:289:000000000-L3R54:1:1101:8974:14489 2:N:0:413
GACTACACGGGTATCTAATCCTGTTCGCTCCCCACGCTTTCGCTCCTCAGCGTCAGTGACGGCCCAGAGACCTGCCTTCGCCATCGGTGTTCTTCCCGATATCTACACATTCCACCGTTACACCGGGAATTCCAGTCTCCCCTACCGCACTCCAGTCCGCCCGTACCCGGCGCCGATCCACCGTTAAGCGATGGACTTTCACACCAGACGCGACGAACCGCCTACGAGCCCTTTACGCCCAATAAATCCGGATAACGCTTGCACCCTACGTATTACCGCGTCTGCTGGCACGTCGTTAGCC
+
C@CCCFGGGGGGGGGGGGGFGGGGGGGGGGGGGGGGGGGGGGGGGGGGGGGGEGGGFGGDGFGCFEGGGGGGCFGGCFGGGG7FCEEFGGGGFGGFGCGGGGGDEGGGGGGFGGGGGGGEGGGGGGDGGGGGFGGGGFGGGGGGGGG>EGCFGFFFFFEE>CEGDDGGDGGGCGDCBDD*8CDFG=CFGECFGGGGGG7F68CFFFAFF9FBBB@B>DFFFF(4?:6<F(82436>??9E::7?>94>?FF4:<AF69:21:.<?BF?B1().7)6A279(3(8648(-14(,(-4616A:
@M04999:289:000000000-L3R54:1:1101:14969:14564 2:N:0:413
TCAGACTACCCGGGTATCTAATCCTGTTTGCTCCCCACGCTTTCGCATCTCAGCGTCAGTATCTGTCCAGAAGGCCGCCTTCGCCACCGGTATTCCTCCACATCTCTACGCATTTCACCGCTACACGTGGAATTCTACCTTCCTCTACAATACTCCAGATAACCAGTTTTAAGTGCAATTCCCAGGTTGAGCCCGGGGCTTTCACACCTAACTTAATTATCCGCCTACATGCCCTTTACGCCCAGTCATTCCGATTAACGCTCGCACCCTCCGTATTACCGCGGCTGCTGGTCCGGAGTT
+
C9B8CFGFCGGGGGFEGGGGGGGGFGGGGGGGGGGGGGGGGGGGGDGGGGGGGFGGGGGGGGGGGGGGGGGGGGGGGGGGEGGGGGGGGGGGGGGGGGGGGGFFGGGFGGGGGGGGGGFGGGGGGGGGGGGCGFGGGGGGGGGFFGGGGGGGGGGFGFGGGGGCGGGGGDEFGGGGFGFGGGGEFFFF,AFGGGGDD5?DFFFFFFFFFFEFFFFFFFFFFF@B@D@FEFC@E@;FFFEB0>9D;@FEEC<C;0;6?4>?01:>929>??023::((-6426;1;(20:>0(-,4--26<
@M04999:289:000000000-L3R54:1:1101:15243:14571 2:N:0:413
GACTACAAGGGTATCTAATCCCATTTGCTCCCCTAGCTTTCGTCTCTCAGTGTCAGTGTCGGCCCAGCAGAGTGCTTTCGCCGTTGGTGTTCTTTCCGATCTCTACGCATTTCACCGTTCCACCGGAAATTCCCTCTGCCCCTACCGTACTCCAGCTTGGTAGTTTCCACCGCCTGTCCAGGGTTGAGCCCTGGGATTTGACGGCGGACTTAAAAAGCCACCTACAGACGCTTTACGCCCAATCATTCCGGATAACGCTTGCATCCTCTGTATTACCGCGGGTGCTGGCACAGAGTTAGCC
+
CCCCCGGGGGGGGGGGGGGGGGGGGGGGGGGGGGGGGGGGGGGGGGGGGGGGGGGGGGGGGGGGGGGGGGGGGGGGGGGGGGGGGGGGGGGGGGGGGGGGGGGGGGGGGGGGGGGGGGGGGGGGEGGGGGGGGGGGGGGCDFGFGGGGGGGGGGGGGGGGGGGGGGGGGGGGGGGGFFFGGGGFGGGGGGGGGGFGGCFGFF>5BEFEB@FE4AAFDFFDFFFEFE;9;>>1<@FFDFFFBF??FFFFDF0(8?>F<6<<?F<A>FBFF:A<>A4>BBB9((--426:<12((,(.<>BF?
@M04999:289:000000000-L3R54:1:1101:11194:14582 2:N:0:413
GAGACTACTAGGGTATCTAATCCTGTTTGCTCCCCACGCTTTCGCATCTCAGCGTCAGTATCTGTCCAGAAGGCCGCCTTCGCCACCGGTATTCCTCCACATCTCTACGCATTTCACCGCTACACGTGGAATTCTACCTTCCTCTACAATACTCCAGATAACCAGTTTTAAGTGCAGTTCCCAGGTTGAGCCCGGGGCTTTCACACCTAACTTAATTATCCGCCTACATGCCCTTTACGCCCAGTCATTCCGATTAACGCTCGCACCCTCCGTATTACCGCGGCTGCTGGCACGGAGTT
+
CCCCCGGGGGGGGGGGGGGGGGGGGGGGGGGGGGGGGGGGGGGGGGDGGGGGGGGGGGGGGGGGGGGGGGGGGGGGGGGGGGGGGGGGGGGGGGGGGGGGGGGGGGGGGGGGGGGGGGGGGGGGGGGGGGGGGGGGGGGGGGGGGGGGGGGGGGFGGGGGGGGGGGGGGGGGGGGGFCFGGGGGFGGGGGGGGDGDGG>GFFFFFFFFFFFFFAFFFFFFF?FFFFFFC<EFBFFFCEDEBBF@EEFFEEFF(;?FFED;<@019BFF?:4>F6<BBAA:BB>>>>?:2:?:??FB(3:
@M04999:289:000000000-L3R54:1:1101:18580:14597 2:N:0:413
GGACTACCAGGGTATCTAATCCTGTTTGCTCCCCACGCTTTCGCATCTCAGCGTCAGTATCTGTCCAGAAGGCCGCCTTCGCCACCGGTATTCCTCCACATCTCTACGCATTTCACCGCTACACGTGGAATTCTACCTTCCTCTACAATACTCCAGATAACCAGTTTTAAGTGCAGTTCCCAGGTTGAGCCCGGGGCTTTCACACCTAACTTAATTATCCGCCTACATGCCCTTCACGCCCAGTCATTCCGATTAACGCTCGCACCCTCCGTATTACCGCGGCGGCTGGCACGGAGTTAGC
+
CCCCCGGFGGDCFGGGGGGGGGGGGGGGGGFGGGGGGGGCFFGDG@FFFGGGEGGGGGGGGGGFGGGGCEFGGGGGGDEGF@FFEGGECCFFFFGFGGGDEFFFGGGGGGGECCD?FEE7FEFGEFC@FGFEDFFFGGGGGGGAEEGFFFGGF8EFFGGGGGGGF9DA:D8@EFGGFFB=DGGGDFGDEGGF>CC5***0+9::A44AEDFCEF6B76BC)>=@DFE*9;EFFB:3=2?:>D0/;>CC??;2;@(7;;9?F1>>9>:16?BB0??A941;((2(471636131371<:492
@M04999:289:000000000-L3R54:1:1101:17996:14600 2:N:0:413
AGTAAGACTACCCGGGTATCTAATCCTGTTTGCTCCCCACGCTTTCGCATCTCAGCGTCAGTATCTGTCCAGAAGGCCGCCTTCGCCACCGGTATTCCTCCACATCTCTACGCATTTCACCGCTACACGTGGAATTCTACCTTCCTCTACAATACTCCAGATAACCAGTTTTAAGTGCAGTTCCCAGGTTGAGCCCGGGGCTTTCACACCTAACTTAATTATCCGCCTACATGCCCTTTACGCCCAGTCATTCCGATTAACGCTCGCACCCTCCGTATTACCGCGGCTGCTGGCACGGAGT
+
CCCCCGGGGGGGGGGGGGGGGGGGGGGGGGGGGGGGGGGGGGGGGGGGGGGGGGGGGGGGGGGGGGGGGGGGGGGGGGGGGGGGGGGGGGGGGGGGGGGGGGGGGGGGGGGGGGGGGGGGGGGGGGGGGGGGGGGGGGGGGGGGGGGGGGGGGGGGFGGGFGGGGGGGGGGGGGGGFGFGGGGGGGGGGGGGGGGGGGGGFFFFFFFFFD2>BFFFEFFFFEFF?FFF?FFFFEEDEFFFC;@FFFFFFFEEFCE<@F<DABFFFFFFFBFFFFF?:BFFFAF>>B104<B?B6??BF0;4
@M04999:289:000000000-L3R54:1:1101:28154:14607 2:N:0:413
ATTGCGACTACACGGGTATCTAATCCTGTTTGCTCCCCACGCTTTCGCATCTCAACGTCAGTATCTGTCCAGAAGGCCGCCTTCGCCACCGGTATTCCTCCACATCTCTACGCATTTCACCGCTACACGTGGAATTCTACCTTCCTCTACAATACTCCAGATAACCAGTTTTAAGTGCAATTCCCAGGTTGAGCCCGGGGCTTTCACACCTAACTTAATTATCCGCCTACATGCCCTTTACGCCCAGTCATTCCGATTAACGCTCGCACCCTCCGTATTACCGCGGCTGCTGGCACGGAGT
+
CCCCCGGGGGGGGGGGGGGGGGGGGGGGGGGGGGGGGGGGGGGGGGGGGGGGGGGGGGGGGGGGGGGGGGGGGGGGGGGGGGGGGGGGGGGGGGGGGGGGGGGGGGGGGGGGGGGGGGGGGGGGGGGGGGGGGGGGGGGGGGGGGGGGGGFGFGGGGGFF=FFGGGGGGGGGGGGGFGEGGGGFGGGGGGG6ECFGGCCD5?FFFFFFFFFFFFFFFFFFFFFFFFFFFFFFEE@D@D@FFFFBB1?EE<EFF3;:1<69A?>B?66(4>(2<26?<?(6A<6>F17>;?FF:B:7110(-
@M04999:289:000000000-L3R54:1:1101:27754:14640 2:N:0:413
GACTACTGGGGTATCTAATCCTGTTCGCTACCCATGCTTTCGAACCTCAGCGTCAGTTACAGACCAGAGAGCCGCCTTCGCCACTGGTGTTCTTCCATATATCTACGCATTCCACCGCTACACATGGAGTTCCACTCTCCTCTTCTGCACTCAAGAAAAACAGTTTCAGCTGCACTTCCCCGGTTAAGCCGAGGGCTTTCACAGCTGACTTGTTCTCCCGCCTGCGTTCGCTTTACGCCCAATAAATCCGGACAACGCTTGCCACCTACGTATTACCGCGGCTGCTGGCACGTAGTTAGCC
+
CCCCCGGGGGGGGGGGGGGGGGGGGGGGGGGGGGGGGGGGGGFFGGGGGGGGGGGGGGGGGGGGGGGGGGGGGGGGGGGGGGGGGGGEFGGGGGGGGGGGGGGGGGGGGGGGGGGGGGGGGGGGGGGGGGGGGGGGGGGGGGGFGGGGGGGGGGGGGGGGGGGGGGGGGGGGGGGGFGFGGGGGGGFGGGGGGGGGGGGGFFFFFFFFFFFFFFFFFFFFFFFFFFF@DFF@?FFF;D9BFF@EFFF7@>F?>BFFFF?6?FFFFFF?F<2)6:DBA664;9>9B:04::??2:<?><AF:
@M04999:289:000000000-L3R54:1:1101:4935:14704 2:N:0:413
TGACTACTCGGGTATCTAATCCTGTTTGCTCCCCACGCTTTCGCATCTCAGCGTCAGTATCTGTCCAGAAGGCCGCCTTCGCCACCGGTATTCCTCCACATCTCTACGCATTTCACCGCTACACGTGGAATTCTACCTTCCTCTACAATACTCCAGATAACCAGTTTTAAGTGCAGTTCCCAGGTTGAGCCCGGGGCTTTCACACCTAACTTAATTATCCGCCTACATGCCCTTTACGCCCAGTCATTCCGATTAACGCTCGCACCCTCCGTATTACCGCGGCTGCTGGCACGGAGGTAGC
+
CCCCCGGGGGGGGGGGGGGGGGGGGGGGGGGGGGGGGGGGGGGGGGGGGGGGGGGGGGGGGGGGGGGGGGGGGGGGGGGGGGGGGGGGGGGGGGGGGGGGGGGGGGGGGGGGGGGGGGGGGGGGGGGGGGGGGGGGGGGGGGGGGGGFGGGGGGGGGGFGGGGGFGGFGGGFFGGGFGFGGGG?DGGFGGGGGGGGGGCGAFFFFFFFFFFFFFFFFFFFEDFFFFEFFFEFF@;EFFFFFFFFFFFCFFFFFFFFF;BFBF>BFF??FFF<B?FFFF66109>6???F6:>:037(-,4.
@M04999:289:000000000-L3R54:1:1101:19374:14706 2:N:0:413
AGACTACCGGGGTATCTAATCCTGTTTGCTCCCCACGCTTTCGCATCTCAGCGTCAGTATCTGTCCAGAAGGCCGCCTTCGCCACCGGTATTCCTCCACATCTCTACGCATTTCACCGCTACACGTGGAATTCTACCTTCCTCTACAATACTCCAGATAACCAGTTTTAAGTGCAGTTCCCAGGTTGAGCCCGGGGCTTTCACACCTAACTTAATTATCCGCCTACATGCCCTTTACGCCCAGTCATTCCGATTAACGCTCGCACCCTCCGTATTACCGCGGCTGCTGGCACGGAGTTAGC
+
CCCCCGGGGGGGGGGGGGGGGGGGGGGGGGGGGGGGGGGGGGGGGGGGGGGGGGGGGGGGGGGGGGGGGGGGGGGGGGGGGGGEGGGGGGGGGGGGGGGGGGGGGGGGGGFGGGGGGGGGGGGGGGGGGGGGGGGGGGGGGGGGGGGGGGGGGGGGFGGGGGGGGGGGGGGGGGGGFGFGGGGGGGGGGGGGGGEDGDFGFFFFFFFFFFFFFFFFFFFFFFFFFFEFF;@FFFFEFFFFFFFFFFF?EFE@FBB<<BBFFF>9>F<1:?>6:?B>ADF>>>0,4:??((.28,2(4?FF<
@M04999:289:000000000-L3R54:1:1101:13415:14722 2:N:0:413
GAAATGACTACCAGGGTATCTAATCCCATTTGCTCCCCTAGCTTTCGTCTCTCAGTGTCAGTGTCGGCCCAGCAGAGTGCTTTCGCCGTTGGTGTTCTTTCCGATCTCTACGCATTTCACCGCTCCACCGGAAATTCCCTCTGCCCCTACCGTACTCCAGCTTGGTAGTTTCCACCGCCTGTCCAGGGTTGAGCCCTTGGATTTGACGGCGGACTTAAAAAGCCACCTACAGACGCTGTACGCCCATTCATTCCGGCTAACGCTTGCACCCTCGTCATTACCTCTGCCGCTGACACTGAGT
+
CCCCCGGGGFGGGGEGGGGGGGFGGAFGGGGGGGGGGGGGGGGFGGGGGGGGGDFFGGGAFGFGGEGGECFGGGGGGGGGGCGEFEG7F7CFEGGCFEGGGGG,FG:FFFG7CE,F@9EFGCF:>FFGGGG7+>EGFDF9DGGGGGG?F?FG?6=DDDFDG,6DEFDGFF8EFDD=?8BGCFGGF8CDGFG6,,@***;*;*96=1=/445=@DB=3;+/*,8;D@,((65=439;;(444,(41:()664<A2,4(-(4:<9?B:<))(42((,--(5-5A4))))),442-.3:)3-).
@M04999:289:000000000-L3R54:1:1101:10372:14819 2:N:0:413
TGCGTGACTACCCGGGTATCTAATCCTGTTTGCTCCCCACGCTTTCGCATCTCAGCGTCAGTATCTGTCCAGAAGGCCGCCTTCGCCACCGGTATTCCTCCACATCTCTACGCATTTCACCGCTACACGTGGAATTCTACCTTCCTCTACAATACTCCAGATAACCAGTTTTAAGTGCAATTCCCAGGTTGAGCCCGGGGCTTTCACACCTAACTTAATTATCCGCCTACATGCCCTTTACGCCCAGTCATTCCGATTAACGCTCGCACCCTCCGTATTACCGCGGCTGCTGGCACGGACT
+
CCCCCCBFGGGFGGGGGGGGFDFGCFGGGGEFFEGGG7F@F>EFGGGGGGGGGGFCGGGGGGGDGGGGGGGFGG@EFFC@FEEGGGGEC?@=FECAFG?FGGGG@FGGGGFGGGE@FGFGGGGGGGGGGGGCCFFGGGGGFFGGGGGGGGG,ECEF?DDDEDDDFGDFFEGGGGGGFGFGGGGF9;F6@CF?CGFFGDGC>>FFFFFFF25B3AFFFAFCC?CE/(8208@3?3=@F1;FE<?0;71==9)6)<;6?1:446123211>,44:<;?<B04<AB03,2722:)(-1)190((
@M04999:289:000000000-L3R54:1:1101:27860:14827 2:N:0:413
GGACTACCGGGGTATCTAATCCTGTTCGCTACCCATGCTTTCGAACCTCAGCGTCAGTTACAGACCAGAGAGCCGCCTTCGCCACTGGTGTTCTTCCATATATCTACGCATTCCACCGCTACACATGGAGTTCCACTCTCCTCTTCTGCACTCAAGAAAAACAGTTTCAGCTGCACTTCCCCGGTTAAGCCGAGGGCTTTCACAGCTGACTTGTTCTCCCGCCTGCGTTCGCTTTACGCCCAATAAATCCGGACAACGCTTGCTACCTACGTATTACCGCGGCTGCTGGCACGTAGTTAGC
+
CCCCCGGGGGGGGGGGGGGGGGGGGGGGGGGGGGGGGGGGGGGGGGGGGGGGGGGGGGGGGGGGGGGGGGGGGGGGGGGGGGGGGGGGEGGGGGGGGGGGGGGGGGGGGEGGGFGGGGGGGGGGGGGGGGGGGGGGGGGGGGGGGGGGGGGGGGFGFGGGGGGGGGGGGGGGGGGGFGFGGGGGGGGFGGGGGGGCGFCFFFFFFFFFEFFEBF=CEFFFFFFFFFFFF@@BDF;<CDFFFFFBF<AFFFFFF9>?BBFFFF:)6<:BFFF?BFFFFFB>FFFF;?BFF?FF:4?FFBFF<
@M04999:289:000000000-L3R54:1:1101:11041:14831 2:N:0:413
CCGGGACTACTGGGGTATCTAATCCTGTTCGCTACCCATGCTTTCGAGCCTCAGCGTCAGTAACAGACCAGAGAGCCGCCTTCGCCACTGGTGTTCTTCCATATATCTACGCATTTCACCGCTACACATGGAGTTCCACTCTCCTCTTCTGCACTCAAGTCTCTCAGTTTCCGATGCTCTTCCTCAGTTAAGCTGAGGGCTTTCACATTCAGACTTAAAAGACCGCCTGCGCTCCCTTTACGCCCAATAAATCCGGACAACGCTTGCCACCTACGTATTACCGCGGCTGCTGGCACGTAGT
+
CCCCCGGGGGGGGGGGGGGGGGGGEGDGGFGGGFGGGGGGCGGGGGFGGGGGGGGGGGGGGGGGGFFGGGGGGGGGGGCGGGGGG:CEFGGGGGGGGGCGEGGGGGGDFGGDCEGGGGG9?EGGGGGGGGF?ABFGGGGGGGGFGGGGGGFFGGGGGFFGGFGGGGGG8EFEGDDGDFFGGGDFFCFGGGDFGGGGC?+9?CFFFFFFFFEEEFFFFFFAB>B=AFFFFFFFFF>BDF86;<;>@F?@F<CFFEFFDFF1:>FF?2::A?1(0:0(5674<>311(44;0:77:()-4(3,
@M04999:289:000000000-L3R54:1:1101:19863:14836 2:N:0:413
GTGACTACACGGGTATCTAATCCTGTTTACTACCCACGCTTTCGAGCATGAACGTCAGTGTTATCCCAGGAGGCTGCCTTCGCCATCGGTATTCCTCCACATCTCTACGCATTTCACTGCTACACGTGGAATTCTACCTCCCTCTGACACACTCTAGTTTGACAGTTTCAAATGCACGTCCCAAGTTGAGCTCGGGGATTTCACATCTGACTTATCTAACCGTCTGCGCTCGCTTTACGCCCAGTAATTCCGATTAACGCTCGCACCCTACGTATTACCGCGGCTGCTGGCACGTAGTT
+
CCCCCGGGGGGGGGGGGGGGGGGGGGGG,EFGGGGGGGGGGGGGGGGGGGGGGGGGGGGGGGGGGGGGGGGGGGGGGGGGGGGGGGGGGGGGGGGGGGGGGFGGGGGGGGGGGGGGGGGGGGGGGGGFGGGGGGGGGGGGGGGGGGGGGGGGGGGGGGGGGGGGGGGGGGGGGGGGFFFGDGGGGGGGGFGFGGGGGGGGFFFFFFFFEECFEFFFEFFFFAADF>A->@DFBFDF==DEF@?D@9EFFFF@(8?0?EFFFFFFBF>FF?BF?<<BAFF:>>BFF;<BF?:0<?<7084
@M04999:289:000000000-L3R54:1:1101:3711:14840 2:N:0:413
TGACTACTGGGGTATCTAATCCTGTTTGCTCCCCACGCTTTCGCATCTCAGCGTCAGTATCTGTCCAGAAGGCCGCCTTCGCCACCGGTATTCCTCCACATCTCTACGCATTTCACCGCTACACGTGGAATTCTACCTTCCTCTACAATACTCCAGATAACCAGTTTTAAGTGCAGTTCCCAGGTTGAGCCCGGGGCTTTCACACCTAACTTAATTATCCGCCTACATGCCCTTTACGCCCAGTCATTCCGATTAACGCTCGCACCCTCCGTATTACCGCGGCTGCTGGCACTGAGTTAGC
+
CCCCCGGGGGFGGGGGGGGGGGGGGGGGGGGGFGGGGGGGGGGGGGGGGGDGGGGGGGGGGGGGGGGGGGGGGGGGGGGGGGGGGGGGGDGGGGGGGFGFGGGGGGGFGDEGGGGGGGGGGGGGGGGGGGGGGGGGGFGGGGGGGGGGGGGGGFGGFGGGGCFGEGGGGGGGGGGGFGFGGGFGGGGGGFGGGGGGGGGFAFFFFFFFE=EE=FFFFFFFFDDFDFEFFF=BFFEFEDFFFFF88AFFFFF;7@;C<<FD0(79>FF18:B3:BFFD),-310(435>4<7?(.))-6:<4
@M04999:289:000000000-L3R54:1:1101:4283:14863 2:N:0:413
TGACTACAGGGGTATCTAATCCTGTTCGCTACCCATGCTTTCGAACCTCAGCGTCAGTTACAGACCAGAGAGCCGCCTTCGCCACTGGTGTTCTTCCATATATCTACGCATTCCACCGCTACACATGGAGTTCCACTCTCCTCTTCTGCACTCAAGAAAAACAGTTTCAGCTGCACTTCCCCGGTTAAGCCGAGGGCTTTCACAGCTGACTTGTTCTCCCGCCTGCGTTCGCTTTACGCCCAATAAATCCGGACAACGCTTGCCACCTACGTATTACCGCGGCTGCTGGCACGTAGTTAGC
+
CCCCCGGGGGGGGGGGGGGGGGGGGGGGGGGGGGGGGGGGGGGGGGGGGGGGGGGGGGGGGGGGGGGGGGGGGGGGGGGGGGGGGGGGGGGDGGGGGGGGGGGGGGGGGGGGGGGGGGGGGGGGGGGGGGGGGGGGGGGGGGGGGGGGGGGGGGGGGGGGGGGGGGGGGGGGGGGGFFFGGGGGGGGGCFGGGGGGGGGGFFFFFFFFFFEEFFFFFFFFFFFFFFFFFFFFFFFFFFFFFFFFFFEFCEF>:06?FFFFFFFBFDFBFFFF<<8:<DF>6>;0(48:BB0)(,23(6<A<
@M04999:289:000000000-L3R54:1:1101:24486:14885 2:N:0:413
TGACTACTGGGGTATCTAATCCTGTTTGCTCCCCACGCTTTCGCATCTCAGCGTCAGTATCTGTCCAGAAGGCCGCCTTCGCCACCGGTATTCCTCCACATCTCTACGCATTTCACCGCTACACGTGGAATTCTACCTTCCTCTACAATACTCCAGATAACCAGTTTTAAGTGCAGTTCCCAGGTTGAGCCCGGGGCTTTCACACCTAACTTAATTATCCGCCTACATGCCCTTTACGCCCAGTCATTCCGATTAACGCTCGCACCCTCCGTATTACCGCGGCTGCTGGCACGGAGTTAGC
+
CCCCCGGGGGGGGGGGGGGGGGGGGGGGGGGGGGGGGGGGGGGGGGGGGGGGGGGGGGGGGGGGGGGGGGGGGGGGGGGGGGGGGGGGGGGGGGGGGGGGGGGGGGGGGGGGGGGGGGGGGGGGGGGGGGGGGGGGGGGGGGGGGGGGGFGGGGGGGGGGGGFGGGGGGFGGGGGGFGFGGGGGGGCFGGGGGGGGGGGGFFFAFFFFFDEFFFFFEFFFFFFFFFBCEFEDFFFFFFFEBFFFFFEEFFFFF??EE@F@BFFFBB:6?BBF?F:A<AB966>FBF?F0<?FFF9>BFFF2
@M04999:289:000000000-L3R54:1:1101:25514:14897 2:N:0:413
TGACTACCAGGGTATCTAATCCTGTTTGCTCCCCACGCTTTCGCATCTCAGCGTCAGTATCCGTCCAGAAGGCCGCCTTCGCCACCGGTATTCCTCCACATCTCTACGCATTTCACCGCTACACGTGGAATTCTACCTTCCTCTACAATACTCCAGATAACCAGTTTTAAGTGCAGTTCCCAGGTTTAGCCCTGGGCTTTCACACCTAACTTAATTATCCACCTACATGCCCTTTACGCCCAGTCATTCCGATTAACGCTCCCACCCTCCGTATTACCGCGGCTGCTTGCACGAAGTTAGC
+
CC<A@CC<@@,@C,@<CE<CC@<@CECCEFEF,F6FF@GGGGGEC:@6C@,C@FGG@FAFGAEC@@@CF@F,6F@CGGC<,B:FGFCF=>F5?F9,:,A??F?F;<F+F=@?F,EF<BCBF@BEBFG@+,5EFGGC=9,DDAAFDG9?DA=CFDE89E9==DF8DFGFD==@=99E8=2DD=7:DF,DFG8@,@@CC>99961B9@F>8CCCEFAFF>99+05=BEBE?EE@2>6>E2>DF>=@E33)?C((22<3C(,(6(/63;(((/,-(4:9<249((29(42..-),((((,-):4
@M04999:289:000000000-L3R54:1:1101:6601:14935 2:N:0:413
AAGAGACTACCAGGGTATCTAATCCTGTTCGCTCCCCACGCTTTCGCTCCTCAGCGTCAGTGACGGCCCAGAGACCTGCCTTCGCCATCGGTGTTCTTCCCGATATCTACACATTCCACCGTTACACCGGGAATTCCAGTCTCCCCTACCGCACTCCAGTCCGCCCGTACCCGGCGCCGATCCACCGTTAAGCGATGGACTTTCACACCAGACGCGACGAACCGCCTACGAGCTCTTTACGCCCAATAAATCCGGATAACGCTTGCACCCTACGTATTACCGCGGCTGCTGGCACGTAGTT
+
CCCCCGGGGGGGGGGGGGGGGGGGGGGGGGGGGGGGGGGGGGGGGGGGGGGGGGGGGGGGGGGGGGGFGGGFGGGGGGGGGGGGGDGGGGGGGGFGGGGGGGGGGGGGGGGGGGGGGGGGGGGGGGGGGGGGGGGGGGGGGGGFFGGGGGGGGGCGGGFGGGGGCDDEGGGGGGGGFGFGGGGGGGGGGGGGGGDFGGGGF6A6:AFFFFFFFFFFFBD9EFF>FBF:?:?6>FBA2<46:69>18?>2><A>>6:6:BFFFF?FFFBFFFF?:4<B?BFB:9>>0131)4(1(8:::2,.
@M04999:289:000000000-L3R54:1:1101:23303:14939 2:N:0:413
TTTATGACTACAAGGGTATCTAATCCTGTTCGCTACCCATGCTTTCGAACCTCAGCGTCAGTTACAGACCAGAGAGCCGCCTTCGCCACTGGTGTTCTTCCATATACCTACGCATTCCACCGCTACACATGGAGTTCCACTCTCCTCTTCTGCACTCAAGAAAAACTGTTTCAGCTGCACTTCCCCGGTTAAGCCGAGGGCTTTCACAGCTGACTTGTTCTCCCGCCTGCGTTCGCTTTAAGCCCAATAACTCCGGACCAACCTTCGCACCTACGTATTACCGCGGCTGCTGGCACGTAGT
+
-AAC8E9FGAF@,,68CC86@F@FFEAG<@FECB@F<FGE,C<<,C6@6;+,B<FCC,F:,FCCGGGDGG@F8FFEFFG7FF,<FDG,6,EE<,:,:9?5AAA,4E,E,?FB:FEEE,4C,@F@>F:8,A,,A88=EFG9,D9=8=D83EF,@8EC,@89=,18BD,=333:DGG8DF6D6=D8B8CEGD8793<+9**?BFF*@6+9*/<=EAA66B0>+/8-5=9(((6;?<(:;??;))./(80@6<))7=D>(3(:0(-5<((-(-4:(7:3<43444<9037;((82,-.<?B2((
@M04999:289:000000000-L3R54:1:1101:13240:15056 2:N:0:413
TGATAGACTACAAGGGTATCTAATCCTGTTCGCTACCCATGCTTTCGAACCTCAGCGTCAGTTACAGACCAGAGAGCCGCCTTCGCCACTGGTGTTCTTCCATATATCTACGCATTCCACCGCTACACATGGAGTTCCACCCTCCTCTTCTGCACTCAAGAAAAACAGTTTCAGCTGCACTTCCCCGGTTAAGCCGAGGGCTTTCACAGCTGACTTGTTCTCCCGCCTGCGTTCGCTTTACGCCCAATAAATCCGGACAACGCTTGCCACCTACGTATTACCGCGGCTGCTTGCACGTAGT
+
CCCCCGGGGGGGGGGGGGGGGGGGGGGGGGGGGGGGGGGGGGGGGGGGGGGGGGGGGGGGGGGGGGGGGGGGGGGEGGGGGGGGGGGGGGFGGGGGGGGGGGGGGGFGGFGGGGGGGGGGGGGGGGGGGGGF@DFGGGGGFGGGGGGGGGGFGGGGGGGGF8?DFGGGGGGGGFGGFF5FGDGGGGGDGGGGGGGGDDGGBFFA4AFFFFFFFFFFFFFFFFBDFFFFFDBFFF;>DDF6CDFFF??DF3CEFBFFFBFBF09BFF?:<?:?B??B?D>4>68>>06;>?>)2()4(.,44
@M04999:289:000000000-L3R54:1:1101:6024:15060 2:N:0:413
CGACTACTCGGGTATCTAATCCTGTTTGCTCCCCACGCTTTCGCATCTCAGCGTCAGTATCTGTCCAGAAGGCCGCCTTCGCCACCGGTATTCCTCCACATCTCTACGCATTTCACCGCTACACGTGGAATTCTACCTTCCTCTACAATACTCCAGATAACCAGTTTTAAGTGCAGTTCCCAGGTCGAGCCCGGGGCTTTCACACCTAACTTAATTATCCGCCTACATGCCCTTTACGCCCAGTCATTCCGATTAACGCTTGCACCCTCCGTAGTACCGCCGCGTCTGGCACGGAGTTAGC
+
CCCCCGFGGDGGFEGGGGGG9FFFGGGFGGFGGGGGGGGGGGGGEGGCGEGFFEEEGFF<EFGGGGGGFFGDGGGGFGGGDEFGGGEGGCGGGGGGGGGFFGGGFGGGGGGGGGGGGGEGGGGG7EF7FGCGGGFGGFFGGGGEGGGGFCFGFGGGG?FGFGGGDFFFGGGFFC7DFG7DGFDFBF+:CEGGGGGGG>FGFAF+69?4>=4CEFFFEFFF?BDFFF@E)6@F@FFFF;<EF(/(/)5<7?;38@?B9:91(,28B<B6<?>1((44:A00(42233,2801<<B((4?BA<
@M04999:289:000000000-L3R54:1:1101:11575:15078 2:N:0:413
GACTACCCGGGTATCTAATCCTGTTTGCTCCCCACGCTTTCGCATCTCAGCGTCAGTATCTGTCCAGAAGGCCGCCTTCGCCACCGGTATTCCTCCACATCTCTACGCATTTCACCGCTACACGTGGAATTCTACCTTCCTCTACAATACTCCAGATAACCAGTTTTAAGTGCAGTTCCCAGGTTGAGCCCGGGGCTTTCACACCTAACTTAATTATCCGCCTACATGCCCTTTACGCCCAGTCATTCCGATTAACTCTCGCACCCTCCGTATTCCCGCGTCTGCTGGCACGGAGTTAGCC
+
CCCCCGGGGGGGGGGGGGGGGGGGGGGGGGGGGGGGGGGGGGGGEGGGGGGGGGGGGGGGGGGGGGGGGGGGGGGGGGFGDGGGGGGGDGGGGGGGGGGGGGGGGGGGGGGGGGGGGGGGGGGGGGGDGGGGGGGGGGGGGGGGGGGGGGGGGGGFGFGGGGGGGFGGGGGGGGGEFGFGGGGGG@6DF?FGGGCDGGGCFFFFFFFFFEA@EFFFFFA@F?FFFFECF@;@3;E<?FBF00=@><CCE@(6;DF4)460<0(44??F?6:??7)-4<B94>B645:7?0<6(-(4(.4<,
@M04999:289:000000000-L3R54:1:1101:12526:15097 2:N:0:413
GACTACTGGGGTATCTAATCCTGTTTGCTCCCCACGCTTTCGCATCTCAGCGTCAGTATCTGTCCAGAAGGCCGCCTTCGCCACCGGTATTCCTCCACATCTCTACGCATTTCACCGCTACACGTGGAATTCTACCTTCCTCTACAATACTCCAGATAACCAGTTTTAAGTGCAATTCCCAGGTTGAGCCCGGGGCTTTCACACCTAACTTAATTATCCGCCTACATGCCCTTTACGCCCAGTCATTCCGATTAACGCTCGCACCCTCCGTATTACCGCGGCTGCTGGCACGGAGTTAGCC
+
CCCCCGGGGGGGGGGGGGGGGGGGGGGGGGGGGGGGGGGGGGGGGGGGGGGGGGGGGGGGGGGGGGGGGGGGGGGGGGGGGGGGGGGGGGGGGGGGGGGGGGGGGFGGGGGGGGGGGGGGGGGGGGGGGGGGGGGGGGGGGGGGGGGGGGGGGGGGGGGGGGGGGGGGGGGGGGGGFGFFGGGGGGGGGGGGGGGGDGFGFFFFFFFFFFFFFFFFFFFFFFFFFFFFFEFFFFFFFF@A<FFFFFFFFFFD;<E>11246>>BBFB?F>?:::9<A:>9290(,5)70()-((,442)).
@M04999:289:000000000-L3R54:1:1101:28950:15116 2:N:0:413
GACTACAGGGGTATCTAATCCTGTTCGCTCCCCATGCTTTCGAACCTCAGCGTCAGTTACAGACCAGAGAGCCGCCTTCGCCACTGGTGTTCTTCCATATATCTACGCATTCCACCGCTACACATGGAGTTCCACTCTCCTCTTCTGCACTCAAGAAAAACAGTTTCAGCTGCACTTCCCCGGTTAAGCCGAGGGCTTTCACAGCTGACTTGTTCTCCCGCCTGCGTTCGCTTTACGCCCACTAAATCCGGACAACGCTTGCCACCTACGTATTACCGCGGCTGCTGGCACGTAGTTAGCC
+
CCCCCGGGGGGGGGGGGGGGGGGGGGGGG,FFGGGGGGGGGGGGGGGGGGGGGGGGGGGGGGGGGGGGGGGGGGGGGGGGGGGGGGGGGGGGGGGGGGGGGGGGGGGGGGGGGGGGGGGGGGGGGFGGGGGGGGGGGGGGGGGGGGGGGGGGGGGGFGGGGGGFGGGFGGGGGGGGFGFGGGGGGGGGGGGGGGGDD>CGFFFFFFFFFFF>EFFF?8A@EFFFDBDFFFF@DDFFFFFF?(6@E@EF@B;BFFB?>>:??B0)4:B?????AFFF9<9;F921(47?:342?:<?4<>F?
@M04999:289:000000000-L3R54:1:1101:28694:15117 2:N:0:413
AATTTGACTACACGGGTATCTAATCCTGTTTGCTACCCACGCTTTCGAGCATGGACGTCAGTGTTATCCCAGGAGGCTGCCTTCGCCATCGGTATTCCTCCACATCTCTACGCATTTCACTGCTACACGTTGAATTCTACCTCCCTCTGACACACTCTAGTTTGACAGTTTCAAATGCACGTCCCAATTTGAGCTCGGGGATTTCACATCTGACTTATCTAACCGTCTGCGCTCGCTTTACGCCCAGTAATTCCGATTAACGCTCGCACCCTACGTATTACCGCTGCTGCTGGCACGTAGT
+
C<C@CF<FF9FEEC++@FFGFC9CFGGGGGG8FFGG<FFEDG,B@AFDFG7FC8,CCFFE@FFGGFEDGGGG,,C7CF8BEGGGFFGEGF:7F8FDGGGGGEGGGGGFGGG@FGE:FEEFGEGGDFFGEF,494@EGGDGGGGDG?GG,@FFFDE8EGGCFEDGABE,@CEGFFGF9F7F8==@C9,,7=6=AFFFD+0+3?CAF+BF;CE**=CFFFFFF;A2)<=DDE=@=@>FFB9BE>@@F?1@<3<CFE(6;<@3CDBD6(704>0:(4(.).5<<)-1((-:8<>:(4,434314
@M04999:289:000000000-L3R54:1:1101:10303:15144 2:N:0:413
ATAAGACTACTGGGGTATCTAATCCTGTTTGCTCCCCACGCTTTCGCATCTCAGCGTCAGTATCTGTCCAGAAGGCCGCCTTCGCCACCGGTATTCCTCCACATCTCTACGCATTTCACCGCTACACGTGGAATTCTACCTTCCTCTACAATACTCCAGATAACCAGTTTTAAGTGCAATTCCCAGGTTGAGCCCGGGACTTTCACACCTAACTTAATTATCCGCCTACATGCCCTTTACGCCCAGTCATTCCGATTAACGCTCGCACCCTCCGTATTACCGCGGCTGCTGGCACGGAGTT
+
CCCCCGGGGGGGGGGGGGGGGGGGGGGGGGGGGGGGGGGGGGGGGGGGGGGGGGGGGGGGGGGGGGGGGGGGGGGGGGGGGGGGGGGGGGGGGGGGGGGGGGGGGGGGGGGGGGGGGGGGGGGGGGGGGGGGGGGGGGGGGGGGGGGGGGCGFFGCGGGGGGGGGGGGGGGFGGGGFGFGGGGFGGGGGGGGGGGGGGDDFCFFFFFFFFEFFFFFFFFFFFFFDFFFFFFEF=DEFECF@FFFFDFEFFFEFEF@FFFFDFF6>F>>12:?BFFBFFFB4:09;09>F?).27<1619:4
@M04999:289:000000000-L3R54:1:1101:12469:15175 2:N:0:413
CCATAGACTACTGGGGTATCTAATCCTGTTCGCTCCCCACGCTTTCGTCCATCAGCGTCAATCGGTATTTAGTAACCTGCCTTCGCAATCGGGGTTCTGTGTAATATCTATGCATTTCACCGCTACACTACACATTCCAGCTACTTCAATACTATTCAAGATTAACAGTATCAACGGCAGTTCTACAGTTAAGCTGCAGGTTTTCACCGCTGACTTATCAACCCGCCTACGGACCCTTTAAACCCAATAAATCCGGATAACGCTCGCATCCTCCGTATTACCGCGGCTGCTGGCACGGAGT
+
CCCCCGGGGGGGGGGGGGGGGGGGGGGGGGGGGGGGGGGGGGGGGGGGGGGGGGGGGGGGGGGGGGGGGGGGGGGGGGGGGGGGGGGGGGGGGGGGGGGGGGGGGGGGGGGGGGGGGGGGGGGGGGGGGGGGGGGGGGGGGGGGGGGGGGGGGGGGGGGGGGGGGGGGGGGGGGGDFGFGGGGGGGGGGEFGGGGGGGGGFFFFFFFFFFFFFFFFFFFFCFDFFFF>=DFFFFFFFFFFFFFFF?8@@FFFFFFFFFFFED>@?FFFBFB<>?04?BB2A4<6>69B1::?06??29994
@M04999:289:000000000-L3R54:1:1101:3993:15186 2:N:0:413
TGCGACTACCCGGGTATCTAATCCTGTTCGCTACCCATGCTTTCGAGCCTCAGCGTCAGTAACAGACCAGAGAGCCGCCTTCGCCACTGGTGTTCTTCCATATATCTACGCATTTCACCGCTACACATGGGGTTCCACTCTCCTCTTCTGCACTCAAGTCTCTCAGTTTCCGATGCTCTTCCTCAGTTAAGCTGAGGGCTTTCACATTCAGACTTAAAAGACCGCCTGCGCTCCCTTTACGCCCAATAAATCCGGACAACGCTTGCCACCTACGTATTACCGCGTCTGCTGGCACGGAGTT
+
CCCCCGGGGGGGGGGGGGGGGGGGGGGGGGGGGGGGGGGGGGGGGEGGGGGGGGGGGGGGGGGGGGGGGGGGGGGGGGGGGGGGGGGGGGGGGGGGGGGGGGGGGGGGGGGGGGGGGGGGGGGGGGGGGGGGGGGGGGGGGGGGGGGGGGGGGGGGGGGGGGGGGGFGGGGGDGGGFGFGGGGGGGGGGGFGGGGFGGGDAAAFFFFFFFFFFFFFACFE4=BFF>@FDFF>DBF@EEFFDFFFFFFFFCF?;>(8>B6((4:??FFF??FFB0(5<?AAA09>(41-<>0447?((-(84
@M04999:289:000000000-L3R54:1:1101:25000:15209 2:N:0:413
AAGACTACAGGGGTATCTAATCCTGTTTGCTCCCCACGCTTTCGCATCTCAGCGTCAGTATCTGTCCAGAAGGCCGCCTTCGCCACCGGTATTCCTCCACATCTCTACGCATTTCACCGCTACACGTGGAATTCTACCTTCCTCTACAATACTCTAGTTAACCAGTTTTAAGTGCAATTCCTAGGTTGAGCCCAGGGCTTTCACACCTAACTTAATTATCCGCCTACATGCCCTTTACGCCCAGTCATTCCGATTAACGCTCGCATCCTCCGTATTACCGCGGCTGCTGCCACGGAGTT
+
CCCCCGGGGGGGGGGGGGGGGGGGGGGGGGGGGGGGGGGGGGGGGDGGGGGGGGGGGGGGGGGGGGGGGGGGGGGGGGGGGGGGGGGGGGGGGGGGGGGGGGGGGGGGGGGGGGGGGGGGGGGGGGFGGGFGGGGGGGGGGGGGGGGGGGGGGGGDGGGGGGGGGGGGGGGGGFGGFGFGGGGG8EFGGGGGGGGGDCGGFFFFFFFFFEFFFFFFFFFFFAFFFFFEFF@F=E=BEF2A@>@>EFFFECC;7@FFFFFBF@9;>FFFBFF0?:BBABD09;B796??:)47<9>06?0
@M04999:289:000000000-L3R54:1:1101:18543:15273 2:N:0:413
ATTGACTACCAGGGTATCTAATCCTGTTTGCTCCCCACGCTTTCGCATCTCAGCGTCAGTGACGGCCCAGAGACCTGCCTTCGCCATCGGTGTTCTTCCCGATATCTACACATTCCACCGTTACACCGGGAATTCCAGTCTCCCCTACCGCACTCCAGTCCGCCCGTACCCGGCGCCGATCCACCGTTAAGCGATGGACTTTCACACCAGACGCGACGAACCGCCTACGAGCTCTTTACGCCCAATAAATCCGGATAACGCTTGCACCCTACGTATTACCGCGGCTGCTGGCACGTAGTT
+
CCCCCGGGGGGGGGGGGGGGGGGGGGGGGGGGGGGGGGGGGGGGGGGGGGGGGGGGGGGGGGGGGGGGGGGGGGGGGGGGGGGGGGGGGGGGGGGGGGGGGGGDGGFGGGGGGGGGGGGGGGGGGGGGGGGGGGGGGGGGGGGGGGGGGGGGGGGGGDGGGGGGGGGGGGGGGGGGFGFGGGGGGGGGGCFCECFGGGGGFFFFFFFE?;1?>A)<>FBBFFFFF?FFF?FFFFBFFFFEF>>BFFF>9ABF;>6?<9?B>?FB<<<::?FFFF?D7)5<:>>99(4<?7?F:7<??BBA
@M04999:289:000000000-L3R54:1:1101:21574:15278 2:N:0:413
GACTACCGGGGTATCTAATCCTGTTCGCTACCCATGCTTTCGAACCTCAGCGTCAGTTACAGACCAGAGAGCCGCCTTCGCCACTGGTGTTCTTCCATATATCTACGCATTCCACCGCTACACATGGAGTTCCACTCTCCTCTTCTGCACTCAAGAAAAACAGTTTCAGCTGCACTTCCCCGGTTAAGCCGAGGGCTTTCACAGCTGACTTGTTCTCCCGCCTGCGTTCGCTTTACGCCCAATAAATCCGGACAACGCTTGCCACCTACGTATTACCGCGGCTGCTGGCACGGAGTTAGCC
+
CCCCCGGGGGGGGGGGGGGGGGGGGGGGGGGGGGGGGGGGGGGGGGGGGGGGGGGGGGGGGGGGGGGGGGGGGGGGGGGGGGGGGGGGGGGGGGGGGGGGGGGGFGGGGGGGGGGGGGGGGGGGGGFGGGGGGGGGGGGGGGGGGGGGGGGGF?@CGGG?EGGGGGGGGGGGGGGGFGBGGGGGGGGCFGGGGGEGGGGGFFFFFFFFFFEFFFFFFFFFE@FFFFFFF;;@FFFC<;@>?=3:76>BF0(4>>B?9>F(16:AFFB(8?:?<:A<4:>19B10:B>(,4417,(-.5)63
@M04999:289:000000000-L3R54:1:1101:27199:15279 2:N:0:413
GGACTACTGGGGTATCTAATCCTGTTTGCTCCCCACGCTTTCGCATCTCAGCGTCAGTATCTGTCCAGAAGGCCGCCTTCGCCACCGGTATTCCTCCACATCTCTACGCGTTTCACCGCTACACGTGGAATTCTACCTTCCTCTACAATACTCCAGATAACCAGTTTTAAGTGCAATTCCCAGGTTGAGCCCGGGGCTTTCACACCTAACTTAATTATCCGCCTACATGCCCTTTACGCCCAGTCATTCCGATTAACGCTCGCACCCTCCGTATTACCGCGGCTGCTGGCACGGAGTTAGC
+
CCCCCGGGGGGGGGGGGGGGGGGGGGGGGGGFGGGGGGGGGGGGGGGGGGGGGGGGGGGGGGGGGGGGGGGGGGGGGGGGGGGGGGGGGGGGGGGGGGGGGGGGGGGFGGGGGGGGGGGGGGGGGGGGGGGGGGGGGGGGGGGGGGGGGGGGDFGGGGGGGGGGGGGGGGGGGGGGFGFGGGGGGGGGGGGGGGGGGGGGAACAFFFFFFFFFFFFFFFFEFFFFDFFFF=DFFFFFFFE>;@@FF?EEFFFF?:AF?B6?6>;>FFBFF622:2)6)899104(4:,:?0<:;09:<BF5
@M04999:289:000000000-L3R54:1:1101:25967:15281 2:N:0:413
ACTACTCGGGTATCTAATCCTGTTTGCTCCCCACGCTTTCGCATCTCAGCGTCAGTATCTGTCCAGAAGGCCGCCTTCGCCACCGGTATTCCTCCACATCTCTACGCATTTCACCGCTACACCTGGAATTCTACCTTCCTCTCCTATACTCTAGCTAACCAGTATCGTATGCAATTCCCAAGTTGAGCTCGGGGATTTCACATCCGACTTAATTAGCCGCCTACGCGCGCTTTACGCCCAGTAATTCCGATTAACGCTTGCACCCTCTGTATTACCGCGGCTGCTGGCACAGAGTTAGCCG
+
CCCCCGGGGGGGGGGGGGGGGGGGGGGGGGGGGGGGGGGGGGGGGGGGGGGGGGGGGGGGGGGGGGGGGGGGGGGGGGGGGGGGGGGGGGGGGGGGGGGGGGGGGGGGGGGGGGGGGGGGGGGGGGGGGGGGGGGGGGGGGGGGGGGGGGGGGGGGGGGGGGGFGGGGGGGGGGGGFGFGGGGGGGGGGGGGGEGGGGGGFFFFFFFFFFF;EFFA@FFBFFFFFFFFBFFFFFEFFF@@BBFF4>AFF?::B<BFFFFFFFFFF<B0:>ABB<AABFFFF;01>7::<B:<?BAAFFFF0
@M04999:289:000000000-L3R54:1:1101:25030:15297 2:N:0:413
CGCTGACTACACGGGTATCTAATCCTGTTTGCTCCCCACGCTTTCGCATCTCAGCGTCAGTATCTGTCCAGAAGGCCGCCTTCGCCACCGGTATTCCTCCACATCTCTACGCATTTCACCGCTACACGTGGAATTCTACCTTCCTCTACAATACTCCAGATAACCAGTTTTAAGTGCAGTTCCCAGGTTGAGCCCGGGGCTTTCACACCTAACTTAATTATCCGCCTACATGCCCTTTACGCCCAGTCATTCCGATTAACGCTCGCACCCTCCGTATTACCGCGGCTGCTGGCACGGAGTT
+
CCCCCGGGGGGGGGGGGGGGGGGGGGGGGGFGGGGGGGFGGGGGGGGGGGGGGGGGGGGGGGGGGGGGGGGFGDGGGGGGGGGGGGGGGGGGGGGGGGGGGGGFGGGGGGGGGGDGGGGGGGGCFGGGGGGGGGGGGGGGGGGGGGGGFGGGGGGGGGGGGGGGGGGGGGGGGGGGFDFFCFGGG66DGGFFGGGGGGGGFFFFFFFFFFFF=F8FEFFFFF9255>=B@??EF@FF.>F;F9>60;@FE<CEED?;?FB?9?:>B>9;:BF?0-,1:ABA?>B064>?DF::<??19(44
@M04999:289:000000000-L3R54:1:1101:21086:15315 2:N:0:413
AATAGACTACAGGGGTATCTAATCCTGTTCGCTCCCCACGCTTTCGTCCATCAGCGTCAATCGGTATTTAGTAACCTGCCTTCGCAATCGGGGTTCTGTGTAATATCTATGCATTTCACCGCTACACTACACATTCCAGCTACTTCAATACTATTCAAGATTAACAGTATCAACGGCAGTTCTACAGTTAAGCTGCAGGTTTTCACCGCTGACTTATCAACCCGCCTACGGACCCTTTAAACCCAATAAATCCGGATAACGCTCGCATCCTCCGTATTACCGCGGCTGCTGGCACGGAGTT
+
CCCCCFFFGEFEFCC@CFCEDGGGGGGGGGGDGGCGDFDGCCFFFGGCFCFG<FCCFEFGFGGCFFGFGFGGFFGFFDC??EFFGG+BDFEEGCGFGGGGGGG?9FGFGGGFGGGGGGDEDCE=:EFDGGGGGGFFFGGGGGFDGGFGGGFC=C=FAFC,@=9DFFGFCGGGGGDGFGBGDF9AFG,E:@@AGGGCCC;FFFFFAFF?>B=AFFFAEFFEFFFFFA=5B=(:@@D@B;37CEF7?;@).9<3;((641A@?0;:>BFBB?).:9<??39>F07(44(4?2:(:1)(,(3(.
@M04999:289:000000000-L3R54:1:1101:8953:15320 2:N:0:413
CGACTACTGGGGTATCTAATCCTGTTTGCTACCCACGCTTTCGAGCATGAACGTCAGTGTTATCCCAGGAGGCTGCCTTCGCCATCGGTATTCCTCCACATCTCTACGCATTTCACTGCTACACGTGGAATTCTACCTCCCTCTGACACACTCTAGTTTGACAGTTTCAAATGCACGTCCCAAGTTGAGCTCGGGGATTTCACATCTGACTTATCTAACCGTCTGCGCTCGCTTTACGCCCAGTAATTCCGATTAACGCTCGCACCCTACGTATTACCGCGGCTGCTGGCACGTAGTTAGC
+
CCCCCGGGGCGCGGGGGGGGGGGGGGGGGGGGGGGGGGGGGGGGGGGGGGGGGGGGGGFGGGGGGGGG7DGGGGGGGGGGGGGDGGGGGGGGGGGGGGGGGGGGGGGGGGGDGGGGGGGGGGGGGGGGGGGGFGGG9DGFGGGGGGGGGGGGGGGGGGGGGGGGGGGGGGGGGFGGFGFGGGDFGGGDFGGGGGGGDGGGFFFFCFFFFFFFFFFFFFFFDD>BDFAFFDFFFFFECF@A=@FFFFFCCC@F?7??<4(6;@F69938<?FB?ABFFA?>62649?>??FFB044<:<<24
@M04999:289:000000000-L3R54:1:1101:8525:15330 2:N:0:413
GACTACTAGGGTATCTAATCCTGTTCGCTACCCATGCTTTCGAACCTCAGCGTCAGTTACAGACCAGAGAGCCGCCTTCGCCACTGGTGTTCTTCCATATATCTACGCATTCCACCGCTACACATGGAGTTCTACTCTCCTCTTCTGCACTCAAGAAAACCAGTTTTAGCTGCACTTCCTCGGTTAAGCCGAGGGCTTTCACAGCTGACTTGTTCTTCCGCCTGCGTGCGCTTTACGCCCAGTAAATCCGGTTAACGCCTGCCCCCTCCGTATTACCGCGGCTGCTGGCACGGAGTTAGCC
+
CCCCCGGAFGGGGGGGGGGGGGGGG9FGGGGGGG8EFGGGGG8F<FGGGGGGGGGGGDDG9F,FFGGGE@FGGGGGGGGGGGGG,AFGCF7F<FGGGAGG<FGGGGGGGGG,FGGGGGGGGGG,FFGGCFGG,EG,,@EGGGG8E=3,@EGG8@E,,4D,AFGGGG,E1,=EGG6FFFF++==EE=FAFG+CEEGGGGGGFFF+AFAAFFF*1?1+*=FAEFF5B5@(65=@DDECFFFFF(;)9)9CEF0,(/;CBF(4<<((-9B1<08?BFAABFFB(16>FDFF07>0(-44(.6>:
@M04999:289:000000000-L3R54:1:1101:26732:15402 2:N:0:413
GTCCGACTACACGGGTATCTAATCCTGTTTGCTCCCCACGCTTTCGCATCTCAGCGTCAGTATCTGTCCAGAAGGCCGCCTTCGCCACCGGTATTCCTCCACATCTCTACGCATTTCACCGCTACACGTGGAATTCTACCTTCCTCTACAATACTCTAGTTAACCAGTTTTAAGTGCAATTCCTAGGTTGAGCCCAGGGCTCTCACACCTAACTTAATTATCCGCCTACATGCCCTTTACGCCCAGTCATTCCGATTAACGCTCGCACCCTCCGTATTACCGCGGCTGCTGGCACGGAGTT
+
CCCCCGGGGGGGGGGGGGGGGGGGGGGGGGFGGGGGGGGGGGGGGGGGGGGGGGGGGGGGGGGGGGGGGGGGGGGGGGGGGGGGGGGGGGGGGFGGGGGGGGGGGFGFAFCGGGGGGGGGGGGGGGGGGGGGGGGGGGGGGGGGGGFCFFCFGFFGGGGGCFCFGGGGGGGGGGGGFGFGGGGGFG6@DFGGFGGGGGDDFFFFFFFFFB=):FFFAFFFFEFADFD?B@C4@8=BB:CFFD(6?FEFFFCCE;,217)6;FFFFFFB36<?FFFF??49A6B3161(454:143(4((-4
@M04999:289:000000000-L3R54:1:1101:20598:15408 2:N:0:413
AGGTGGACTACTAGGGTATCTAATCCTGTTTGCTCCCCACGCTTTCGCATCTCAGCGTCAGTATCTGTCCAGAAGGCCGCCTTCGCCACCGGTATTCCTCCACATCTCTACGCATTTCACCGCTACACGTGGAATCCTACCTTCCTCTACAATACTCCAGATAACCAGTTTTAAGTGCAGTTCCCAGGTTGAGCCCGGGGCTTTCACACCTAACTTAATTATCTGCCTACATGCTCTTTACTCTCATTCATTCCGACTAACGCTCGCACCCTCCGTATTACCGCGGCGGCTGGCACGGAGT
+
@CCC8C<E<EE<EA,6FGFCFC,CFFDGAFFEFE<F<FC@@F:@FGEEEDEG<<@8FGGGGFFCGFCDF<FGF8FFFD>F@@?E@::B=EC+4+AAGGCAEGF<==AF4FF,F7@?9<F4967=+8CACA,+8>B9,EDGGGCFFFFGAA9A=EFCGGGFA3=3@=,A26@:ECDDFGF9?DFFG,@6E<FE?8?:?>**<AAFB>+36AB<@FC6=FA7BCC*9?>*/75?CB**>77A>))).4)7756.9)6;99;).(4(6626>>:<(:(-(.().649>6(((-2110:>B0((-
@M04999:289:000000000-L3R54:1:1101:19696:15412 2:N:0:413
ATATGACTACAAGGGTATCTAATCCTGTTTGCTCCCCACGCTTTCGCATCTCAGCGTCAGTATCTGTCCAGAAGGCCGCCTTCGCCACCGGTATTCCTCCACATCTCTACGCATTTCACCGCTACACGTGGAATTCTACCTTCCTCTACAATACTCCAGATAACCAGTTTTAAGTGCAGTTCCCAGGTTGAGCCCGGGGCTTTCACACCTAACTTAATTATCCGCCTACATGCCCTTTACGCCCAGTCATTCCGATTAACGCTCGCACCCTCCGTATTACCGCGGCTGCTGGCACGGAGTT
+
CCCCCGGGGGGGGGGGGGGGGGGGGGGGGGGGGGGGGGGGGGGGGGGGGGGGGGGGGGGGGGGGGGGGGGFGGGGGGGGGGGGGGGGGGGGGGGGGGGGGGGGGGGGGGGGGGGGGGGGGGGGGGGGGGGGGGGGGGGGGGGGGGGGGGGGGGGGGGGGGGFFGFGGGGGGGGGGGFGFGGGCGGGGGGGGGFGGGGGGGFFFFFFFFFBFFFFFFFCFFFFE?DFFFFFFFFEFE@@FFFFBF??EFFFFEEF;6D?EFFFFB06BBF?:166?FBBAFA6>>90>6:?F:::3?1(-,,
@M04999:289:000000000-L3R54:1:1101:14886:15420 2:N:0:413
GACTACTGGGGTATCTAATCCTGTTTGCTCCCCACGCTTTCGCATCTCAGCGTCAGTATCTGTCCAGAAGGCCGCCTTCGCCACCGGTATTCCTCCACATCTCTACGCATTTCACCGCTACACGTGGAATTCTACCTTCCTCTACAATACTCTAGTTAACCAGTTTTAAGTGCAATTCCTAGGTTGAGCCCAGGGCTTTCACACCTAACTTAATTATCCGCCTACATGCCCTTTACGCCCAGTCATTCCGATTAACGCTCGCACCCTCCGTATTACCGCGGCTGCTGGCACGGTGTTAGCC
+
CCCCCGGGGGGGGGGGGGGGGGGGGGGGGGGGGGGGGGGGFFGGGGFGGGGGGGGGGGGGGGGGGGGGGGGGGGGGGGGGGGGGGGGFGGGGGGGGGGGFGFGGGGGGGDGGGGGGGGGGGGGGGDEEGGGGEGGGGEFGGGGGGGFGGGGGGFGGBFGGGGGGFGFGGGGGA8=EFGFGGG+7E,DGGGGGGGDDGGGGFFFF>?FACFFFEFFFEFFFFFFABFFE=EF::=CF29@A=(8=*9?CE;;<7;?>06?0((.3:<(-,(4(.()64136(723?7:,4(5:1,(-44).2
@M04999:289:000000000-L3R54:1:1101:3011:15446 2:N:0:413
TGACTACACGGGTATCTAATCCTGTTTGCTCCCCACGCTTTCGCATCTCAGCGTCAGTATCTGTCCAGAAGGCCGCCTTCGCCACCGGTATTCCTCCACATCTCTACGCATTTCACCGCTACACGTGGAATTCTACCTTCCTCTACAATACTCCAGATAACCAGTTTTAAGTGCAATTCCCAGGTTGAGCCCGGGGCTTTCACACCTAACTTAATTATCCGCCTACATGCCCTTTACGCCCAGTCATTCCGATTAACGCTCGCACCCTCCGTATTACCGCGGCTGCTGGCACGGAGTTAGC
+
CCCCCGGGGGGGGGGGGGGGGGGGGGGGGGGGGGGGGGGGGGGGGGGGGGGGGGGGGGGGGGGGGGGGGGGGGGGGGGGGGGGGGGGGGDGGGGGGGGGGGGGGGGGGGGGGGGGGGGGGGGGGGGGGGGGGGGGGGFGGGGGGGGGGGGGGGGGGGGGGGGGGGGGGGGGGGGGGFGFGGGGFGGFGGGGGGDGGGCFGFFFFFFFFFFFF9FFFFAFF4BFFFFFFFFFFFFFFFFFEFDD@@EFFFFFFD@FFFFFFF9>FFF03<<>1?F2AFFFF939>FFFF08(,-(478:<<5
@M04999:289:000000000-L3R54:1:1101:13741:15483 2:N:0:413
GGACTACACGGGTATCTAATCCTGTTCGCTCCCCACGCTTTCGTCCATCAGCGTCAATCGGTATTTAGTAACCTGCCTTCGCAATCGGGGTTCTGTGTAATATCTATGCATTTCACCGCTACACTACACATTCCAGCTACTTCAATACTATTCAAGATTAACAGTATCAACGGCAGTTCTACAGTTAAGCTGCAGGTTTTCACCGCTGACTTATCAACCCGCCTACGGACCCTTTAAACCCAATAAATCCGGATAACGCTCGCATCCTCCGTATTACCGCGGCTGCTGGCACGGAGTTAGC
+
CCCCCGGGGGGGGGGGGGGGGGGGGGGGGGGGGGGGGGGGGGGGGGGGGGGGGGGGGGGFGGGGGGGGGGGGGGGGGGGGFEGGGGGGGGGGGGGGGGGGGGGGGGGGFGGGGGGGGGGGGGGGGGGGGGGFGGGGGGGGGGGGGGGGGGG8DFGFGGGGGGFGGGGGGGGGGDDCFGFGGGGGGGGGGGGGGGGGGGGGFFFFDEEDBFFEFFFFFFFFFFFFFF>@=@FFDFFFFEEFDDFFFEFFFF>>?FFFF@@@FFF>FBBBFF(4??FBF<699BBFFF0).0:?<996?FFF9
@M04999:289:000000000-L3R54:1:1101:26894:15487 2:N:0:413
ATTATGACTACCGGGGTATCTAATCCTGTTTGCTCCCCATGCTTTCGCACCTCAGCGTCAGTATTAGGCCAGAAGGCTGCCTTCGCCATCGGTATTCCTCCAGATCTCTACGCATTTCACCGCTACACCTGGAATTCTACCTTCCTCTCCTATACTCTAGCTAACCAGTATCGTATGCAATTCCCTAGTTGAGCTCGGGGATTTCACATCCGACTTAATTAGCCGCCTACGCGCGCTTTACGCCCAGTAATTCCGATTAATGCTTGCCCCCTCTGTATTACCGCGGCTGCTGGCAACGAAT
+
CCCCCFGGGFAFGD@+CCFFGC<FFEGDGGFAFFGFGFEF8<EFGGGGCFCEFFEFE@F@@@F9FA9,:6FFCABFGG<@FDDGCGFFGGGDE=DFGGGCFGGCFDFFDGGFCCE:<FCFCCGGEGGFFGD8A8E8FGFEG=FGFGGGGGGCF8BDDF8FFGGG??EE=FGDEGDFFC?+C?+2,,,36:3E7DD?D>7CB0**1+?>A5@))9@BFFFCA326:(>=2>>B4((4,338>;06(,(56)6:)6728<6)))))-5:24(49(():A9)524:;(4>FF<>08?7)(4((.
@M04999:289:000000000-L3R54:1:1101:19704:15496 2:N:0:413
GACTACTAGGGTATCTAATCCTGTTTGCTCCCCACGCTTTCGCATCTCAGCGTCAGTATCTGTCCAGAAGGCCGCCTTCGCCACCGGTATTCCTCCACATCTCTACGCATTTCACCGCTACACGTGGAATTCTACCTTCCTCTACAATACTCTAGTTAACCAGTTTTAAGTGCAATTCCTAGGTTGAGCCCAGGGCTTTCACACCTAACTTAATTATCCGCCTACATGCCCTTTACGCCCAGTCATTCCGATTAACGCTCGCACCCTCCGTATTACCGCGGCTGCTGGCACGGAGTTAGCC
+
CCCCCGGGGGGGGGGGGGGGGGGGGGGGGGGGGGGGGGGGGGGGGGGGGGGGGGGGGGGGGGGGGGGGGGGGGGGGGGGGGGGGGGGGGGGGGGGGGGGGGGGGGGGGEGGGGGGGGGGGGGGGGGGGGGGGGGGGGGGGGGGGGGFGGGGGGGGGGGGGGGGGGGGGGGD8FGGGFGFGGGGGGFGGGGGGGG>DGGGGFFFFFFFFFFFEFFFFFFFFFFFFFFFFF9BFFFFFFFFF=BEEFFFFEE6;?DFF@F?1;BFFF6;?40:<??AAF:>9>>61:>F:F<DFF;B?:)4:7
@M04999:289:000000000-L3R54:1:1101:6519:15524 2:N:0:413
GACTACTGGGGTATCTAATCCTGTTCGCTCCCCACGCTTTCGTCCATCAGCGTCAATCGGTATTTAGTAACCTGCCTTCGCAATCGGGGTTCTGTGTAATATCTATGCATTTCACCGCTACACTACACATTCCAGCTACTTCAATACTATTCAAGATTAACAGTATCAACGGCAGTTCTACAGTTAAGCTGCAGGTTTTCACCGCTGACTTATCAACCCGCCTACGGACCCTTTAAACCCAATAAATCCGGATAACGCTCGCATCCTCCGTATTACCTCTGCTGCTGGCACGGAGTAAGCC
+
CCCCCFGGGGGGGGGGGFGGGGGGGGGGGGGFEGGGGGGGGGGGGGGGGGGGGGGGGGGGGGGCDGGGGGGGGGGGGGGGGDC@FGGGGECFGGFFGGFGFGGGGGFFGGDFFFGGGGGGGGGGGGGFGGGGGGGGGDG8EFGGFGGGGGGGGGGGFFGGGGFGGGFGGGGGGGGGFGFGGGFGGFF8EGGGGGGGGGGCFFFFFDFDCBFFEFFFBA45?>2>D2@=@29B=EFFEB@AD6:37.<?;6;0;DFFFF616>FB6:)4:B<F0:<54)))))6830:(,(,4-(42(..4,
@M04999:289:000000000-L3R54:1:1101:7149:15543 2:N:0:413
GATGACTACACGGGTATCTAATCCTGTTTGCTCCCCACGCTTTCGCATCTCAGCGTCAGTATCTGTCCAGAAGGCCGCCTTCGCCACCGGTATTCCTCCACATCTCTACGCATTTCACCGCTACACGTGGAATTCTACCTTCCTCTACAATACTCCAGATAACCAGTTTTAAGTGCAGTTCCCAGGTTGAGCCCGGGGCTTTCACACCTAACTTAATTATCCGCCTACATGCCCTTTACGCCCAGTCATTCCGATTAACGCTCGCACCCTCCGTATTACCGCGGCTGCTGGCACGGAGTTT
+
CCCCCGGGGGGGGGGGGGGGGGGGGGGGGGGGGGGGGGGGGGGGGGGGGGGGGGGGGGGGGGGGGGGGGGGGGGGGGGGGGGGGGGGGGGGGGGGGGGGGGGGGGGGGGGGGGGGGGGGGGGGGGGGGGGGGGGGGGGGGGGGGGGGGGFGGGGGGGGGGGGGGGGGGGGGFCFFGFGFGGGGGGGGGGGCGGGGDGGGGFFFFFFFFFFEFFFFFFFFEFFDFFF?FECF@EFFFFFFFFFFF<@FAFEFFFD@;@FEF0:F2;B>>F?BFBBF:>9<<:>>9>>2:?47::><>6;6<)
@M04999:289:000000000-L3R54:1:1101:25945:15559 2:N:0:413
GATGGACTACTGGGGTATCTAATCCTGTTTGCTACCCACGCTTTCGAGCATGAACGTCAGTGTTATCCCAGGAGGCTGCCTTCGCCATCGGTATTCCTCCACATCTCTACGCATTTCACTGCTACACGTGGAATTCTACCTCCCTCTGACACACTCTAGTTTGACAGTTTCAAATGCACGTCCCAAGTTGAGCTCGGGGATTTCACATCTGACTTATCTAACCGTCTGCGCTCGCTTTACGCCCAGTAATTCCGATTAACGCTCGCACCCTACGTATTACCGCGGCTGCTGGCACGGAGTT
+
CCCCCGGGGGGGGGGGGGGGGGGGGGGGGGGGGGGGGGGGEGGGGGGGGGGGGGGGGGGGGGGGGGGGGGGGGGGGGGGGGGGGGGGGGGGGGGGGGGGGGGFGGGGFGGGGGGGGGGGGGGGGGGGGGFGFFGGGGGGGGGGGGGGGFGGGGGGGGGGGGGGGGGGGGGGGGGFGFGFGGGGGGGGGGFGGGGFDGGGCDFFFFFFFFFEEEFFFEFFFFFFFFFFBFAFFFFFFFFCF@F=@?D@CCFFFEE?FF2?EDFFD:9(721????FF<:4<<B;>FF0(3::0:(.((,(-.
@M04999:289:000000000-L3R54:1:1101:17865:15565 2:N:0:413
GGGGACTACCCGGGTATCTAATCCTGTTCGCTACCCATGCTTTCGAGCCTCAGCGTCAGTAACAGACCAGAGAGCCGCCTTCGCCACTGGTGTTCTTCCATATATCTACGCATTTCACCGCTACACATGGAGTTCCACTCTCCTCTTCTGCACTCAAGTCTCTCAGTTTCCGATGCTCTTCCTCAGTTAAGCTGAGGGCTTTCACATTCAGACTTAAAAGACCGCCTGCGCTCCCTTTACGCCCAATAAATCCGGACAACGCTTGCCACCTACGTATTACCGCGGCTGCTGGCACGTAGTT
+
CCCCCGGGGGGGGGGGGGGGGGGGGGGGGGGGGGGGGGGGGGGGG8FGGGGGGGGGGGGGGGGGGFFGGGGGGGGGGGGGGGGGGGGGGGGGGGGGGGGGGGGGGGGGGGGGGGGGGGGGGGGGGGGGGGGGGGGGGGGGGGGGFGGGGGGGGGGGGGGGGGGGGGGGGGGGGGGGFGFGGGGGGGGGGGGGFFDGGGGGFFFFFFFAEFFFFFFFFFFEFBFAFFFFFFF@FFFFFFFFFF>BFF@FFCFFFFFFFF??;BF?:BFFFFFFFB?FFFFFFFF(79;96>F7:7<?F::?<
@M04999:289:000000000-L3R54:1:1101:24673:15591 2:N:0:413
AGACAGACTACTCGGGTATCTAATCCTGTTTGCTCCCCACGCTTTCGCATCTCAGCGTCAGTATCTGTCCAGAAGGCCGCCTTCGCCACCGGTATTCCTCCACATCTCTACGCATTTCACCGCTACACGTGGAATTCTACCTTCCTCTACAATACTCCAGATAACCAGTTTTAAGTGCAGTTCCCAGGTTGAGCCCGGGGCTCTCACACCTAACTTAATTATCCGCCTACATGCCCTTTACGCCCAGTCATTCCGATTAACGCTCGCACCCTCCGTATTACCGCGGCTGCTGGCACGGAGT
+
CCCCCGGGGGGGGGGGGGGGGGGGGGGGGGGGGGGGGGGGGGGGGGGGGGGGGGFGGGGGGGGGGGGGGGGGGGGGGGGGGGGGGGGGGGGGG7FGGGFGGGGGGGGGGGGGGGGGGGGGGGGGGGGGGGGDEGGGGGGGGGGGGGGGGGGGGGGGGGGFGGFGGGGGGGGGGGGGFGFGGGGGGGGGGGGGGGGGGCGDAEFFFFFFFFFFFFFFFFFFA?EEF9=D@F9EE8@DFFFAEDD;FFFFE9E<6C;(:;;?>BF?B2;073:BFF>B(47<AA<6>0619042:(47<((4-
@M04999:289:000000000-L3R54:1:1101:12047:15616 2:N:0:413
CGAGACTACAAGGGTATCTAATCCTGTTTGCTCCCCACGCTTTCGCATCTCAGCGTCAGTATCTGTCCAGAAGGCCGCCTTCGCCACCGGTATTCCTCCACATCTCTACGCATTTCACCGCTACACCTGGAATTCTACCTTCCTCTCCTATACTCTAGCTAACCAGTATCGTATGCAATTCCCAAGTTGAGCTCGGGGATTTCACATCCGACTTAATTAGCCGCCTACGCGCGCTTTACGCCCAGTAATTCCGATTAACGCTTGCACCCTCTGTATTACCGCGGCTGCTGGCCCAGAGGTT
+
CCCCCGGGGGFGGGGGGGGGGGGGGGGGGGGGGGGGGGGGGGGGGGGDGFGGGGGGGGGGGGGGGGGGGGGGGGGGGG7FFGGGGGGGGGGDGGGGGGGGGGGGGGGGGGGGGGGGGGGGGGGGGGGGGGGGCFGGGGGGGGGGGFGGGGGGGGGGGGGFFCEGGGGGGGGGGGGGDGFGGGGGGGGGGGFGGGGGCGGDFFFFFFFFBA=BBFFFEFFFFFFFF?@F9=@>>FF?DEF:DF;FF?<4:BAAFBFBFAAB9?FFFF?FFB?8>>2:69>)(400612:2)4:(2(2.((..
@M04999:289:000000000-L3R54:1:1101:17001:15628 2:N:0:413
TGTAGACTACACGGGTATCTAATCCTGTTCGCTACCCATGCTTTCGGACCTCAGCGTCAGTTACAGACCAGAGAGCCGCCTTCGCCACTGGTGTTCTTCCATATATCTACGCATTCCACCGCTACACATGGAGTTCCACTCTCCTCTTCTGCACTCAAGAAAAACAGTTTCAGCTGCACTTCCCCGGTTAAGCGGAGGGCTTTCACAGCTGACTTGTTCTCCCGCCTGCGTTGGCTTTCCGCCCAATAAATCCGTACAACGCTTGCCCCCTACTTATTACCGCGGCTGCTGTCACTGAGTT
+
@CC@@CFGAFECF@C@CA@EGGGGGGG9FFGGGGG@FGGFCGAAEFGDC:EFFFFE@FCFGFFGGGDEGGF<8FE<F+=F=F<FGGGDEFCA<=@EFFFA<A?FG<FFGG=C@@FFE<AFGEEGG9FFGG=FCDE;9D,@8A8D,@ACDECC8DFFDE9888,6>?F:=:AFD9DE?F6DFDG86CCEEE<CE**;D7749;*9+1++)033-+=AEFFEFEB2650819:4((/6(()2/(6>?2(5-4>AFF0(2(57>FB,,:()-(3(().6))66-27,((,38),))).).5.-.
@M04999:289:000000000-L3R54:1:1101:7845:15632 2:N:0:413
CGACTACCAGGGTATCTAATCCTGTTCGCTCCCCACGCTTTCGTCCATCAGCGTCAATCGGTATTTAGTAACCTGCCTTCGCAATCGGGGTTCTGTGTAATATCTATGCATTTCACCGCTACACTACACATTCCAGCTACTTCAATACTATTCAAGATTAACAGTATCAACGGCAGTTCTACAGTTAAGCTGCAGGTTTTCACCGCTGACTTATCAACCCGCCTACGGACCCTTTAAACTCAATAAATCCGGATAACGCTCGCATCCTCCGTATTACCGCGGCTGCTGGCACGGAGTTAGC
+
CCCCCGGGGGGGGGGGGGGGGGGGGGGGGGGGGGGGGGGGGGGGGGGGGGGGGGGGEGGGGEGGGGGGGGGGGGGGGGGGGGGGGGGGGGGGGGGGGGGGGGGGGGGGGGGGGGGGGGGGGGGGGGGGGGGGGGGGGGGGGGGGGGGGGGGGGGGGGGGGGGGGGGGGGGGGGGGGFGFGGGGGGGFGCFGGGGGGGGGGFFFFFFFFFFFEFFFF@AFFFFFFFFD>@BFFFFFEEFFFEFEFEEFFFFF7@D;@@FFF@FFFF>FFF?9::<7AAABFB99>>FDBFF<D?9;08:A94
@M04999:289:000000000-L3R54:1:1101:12141:15689 2:N:0:413
GTAGGACTACTGGGGTATCTAATCCTGTTCGCTCCCCACGCTTTCGTCCATCAGCGTCAATCGGTATTTAGTAACCTGCCTTCGCAATCGGGGTTCTGTGTAATATCTATGCATTTCACCGCTACACTACACATTCCAGCTACTTCAATACTATTCAAGATTAACAGTATCAACGGCAGTTCTACAGTTAAGCTGCAGGTTTTCACCGCTGACTTATCAACCCGCCTACGGACCCTTTAAACCCAATAAATCCGGATAACGCTCGCATCCTCCGTATTACCGCGGCTGCTGGCACGGAGTT
+
CCCCCGGGGGGGGGGGGGGGGGGGGGGGGGGGGGGGGGGGGGGGGGGGGGGGGGGGGGGGGGGGGGGGGGGGGGGGGGGGGGGGGGCGGGGGGGGGGGGGGGGGGGGGGGGGGGGGGGGGGGGGGGGGGGGGGGGGGGFGGFGGGGGDGGGGGGFFGGFGGGGGGGGGGGGGGGGGFGFGGGGGGGGGGGEFGGGGGGGGFFFFFFFFAFF==FFFEFFFF=AFFBFFFFFFFFFFFE3ACEFFD@1EEEFFFFF67<<8?>?FFFF?F?BF:9?FFFFF239909216::??F3<(363.
@M04999:289:000000000-L3R54:1:1101:16743:15744 2:N:0:413
GATTGACTACACGGGTATCTAATCCTGTTTGCTCCCCACGCTTTCGCATCTCAGCGTCAGTATCTGTCCAGAAGGCCGCCTTCGCCACCGGTATTCCTCCACATCTCTACGCATTTCACCGCTACACGTGGAATTCTACCTTCCTCTACAATACTCCAGATAACCAGTTTTAAGTGCAGTTCCCAGGTTGAGCCCGGGGCTTTCACACCTAACTTAATTATCCGCCTACATGCCCTTTACGCCCAGTCATTCCGATTAACGCTCGCACCCTCCGTATTACCGCGGCTGCTGGCACGGAGTT
+
CCCCCGGGGGGGGGGGGGGGGGGGGGGGGGGGGGGFGGGGGDGGGGGGGGGGGGGGGGGGGGGGGGGGG,CEGGGGGGGGGGGGGGEGFCGGGGGGGGGGGGGGGFGGGFGDGGGGGGGGGGGGGGGGGGGD:AFGGGGGGGGGGGGGGCGFGGGGGFGGGGFGGGGAFFGGGDGCFGFF7CFFFGGGGGFGGFGDGGGGFFFFFFFADB=EBFFFFFFEFECFFFFFFEEEEEF135)@;;BF?=@<<EEF3@FF6@EFFFFF6;;;>FBB?(-,(5<<A1(906>FFFF2((5113>F?
@M04999:289:000000000-L3R54:1:1101:28663:15753 2:N:0:413
GACTACCCGGGTATCTAATCCTGTTCGCTACCCATGCTTTCGAACCTCAGCGTCAGTTACAGACCAGAGAGCCGCCTTCGCCACTGGTGTTCTTCCATATATCTACGCATTCCACCGCTACACATGGAGTTCCACTCTCCTCTTCTGCACTCAAGAAAAACAGTTTCAGCTGCACTTCCCCGGTTAAGCCGAGGGCTTTCACAGCTGACTTGTTCTCCCGCCTGCGTTCGCTTTACGCCCAATAAATCCGGACAACGCTTGCCACCTACGTATTACCGCGGCTGCTGGCACGTAGTTAGCC
+
CCCCCGFGCGGGGGGGGGGGGGFGGGEGGGGGGGGFFGGGGGEEFGGGGGGGGGGGGGGGGGGGGGGGGGGGGGGGGGGGGDFGGGGFFGGFGGGGGGGGFGGGGG?GGEF;FGFGDGGGGGGGF?:FFGGGGGGGG,6DFGGGGGGGGGGGGGFFFGG8EEDGGGGGFGGG8EGGFGBFDG6EGEDEFGGGG>EDGF4CFFFFFFFFFEFFFFFFFFFFFFFFDFFF07@FFFFFDFBFF1=3<CFFFB>:>F?B0>BB?4(628??B?<?F?AAF09069;>?:7:?B?:8:626:4).
@M04999:289:000000000-L3R54:1:1101:10125:15794 2:N:0:413
CTTGACTACAAGGGTATCTAATCCTGTTTGCTCCCCACGCTTTCGCATCTCAGCGTCAGTATCTGTCCAGAAGGCCGCCTTCGCCACCGGTATTCCTCCACATCTCTACGCATTTCACCGCTACACGTGGAATTCTACCTTCCTCTACAATACTCCAGATAACCAGTTTTAAGTGCGATTCCCAGGTTGAGCCCGGGGCTTTCACACCTAACTTAATTATCCGCCTACATGCCCTTTACGCCCAGTCATTCCGATTAACGCTCGCACCCTCCGTATTACCGCGGCTGCTGGCACGGAGTTT
+
CCCCCGGGGGGGGGGGGGGGGGGGGGGGGGGGGGGGGGGGGFGFGGGGGGGGGGGGGGGGGGGGGGGGGGGGGGGGGGGGGGGGGGGFGGEDGGGGGGGGGGGGGEGGGGGGGGGGGGGGGGGGGGGGGGGGGGGGGGGGGGGGGGGGGGGGGGGGGGGGGGGGGGGGGGGGGGGCEGFFCFGFGFGGGFFFGGEGGDGGFFFFFFFFFE=B;FF6?=BEFFFFFFFD2CEFE@F8@CE>;:@FD3<EC??E@D;DFEED><?6116;B??<B??04A4)(-9>;F9FF7?(()((-(,8-
@M04999:289:000000000-L3R54:1:1101:24950:15824 2:N:0:413
GTCGGACTACTGGGGTATCTAATCCTGTTTGCTCCCCACGCTTTCGCATCTCAGCGTCAGTATCTGTCCAGAAGGCCGCCTTCGCCACCGGTATTCCTCCACATCTCTACGCATTTCACCGCTACACGTGGAATTCTACCTTCCTCTACAATACTCCAGATAACCAGTTTTAAGTGCAGTTCCCAGGTTGAGCCCGGGGCTTTCACACCTAACTTAATTATCCGCCTACATGCCCTTTACGCCCAGTCATTCCGATTAACGCTCGCACCCTCCGTATTACCGCGGCTGCTGGCACGGAGTT
+
CCCCCGGGGGGGGGGGGGGGGGGGGGGGGGGGGGGGGGGGGGGGGGGGGGGGGGGGGGGGGGGGGGGGGGGGGGGGGGGGGGGGGGGGGGGGGGGGGGGGGGGGGGGGGGGGGGGGGGGGDGGGGGGGGGGGGGFGGGGFGGGGGGGGGGGGFGGGFGFGGGGGGGGGGDFGGGGGFGFGGGFFGG?GGFCGGGGGGGGGEFFFFFFFD@EFFFF4CFFFFEFFFFFFFFFFFED@DFFFFDFF<FFFEFE?EF@FFFFFF;?BFFFFBF?:?FB?FFFF9<BBFB6>FFFF0(,46(234
@M04999:289:000000000-L3R54:1:1101:6175:15850 2:N:0:413
GATTACTCGGGTATCTAATCCTGTTCGCTCCCCACGCTTTCGTCCATCAGCGTCAATCGGTATTTAGTAACCTGCCTTCGCAATCGGGGTTCTGTGTAATATCTATGCATTTCACCGCTACACTACACATTCCAGCTACTTCAATACTATTCAAGATTAACAGTATCAACGGCAGTTCTACAGTTAAGCTGCAGGTTTTCACCGCTGACTTATCAACCCGCCTACGGACCCTTTAAACCCAATAAATCCGGATAACGCTCGCATCCTCCGTATTACCGCGGCTGCTGGCACGGAGTTAGCC
+
CCCCCGGGGGGGGGGGGGGGGGGGGFGGGGGGGGGGGGGGGGFCFEGGGGGGGGGCFF<CFFGFFGGFGFFGFGGGGGGGG@F7@FGEGGGGDGEAFGGGGGGGGAFGGGGGGGGGGGGGGGGGGFFGGGGGGGAFGFGDGGFFDDC;F=EGDGG8FGGGGGGGECGGGGEGGGGGBGFGGGGGGFGGGGGGCFFFGGGGFF5>EFFDDFFF7FFA>FFFEFFFFD9(5@@FFEC4CFFFF;D@A<EFFFFFFFFFFF?199>1>FFA<>FF<?FFA?>>FFFFBF??6,38(--4.6><4
@M04999:289:000000000-L3R54:1:1101:4946:15912 2:N:0:413
TGACTACTCGGGTATCTAATCCTGTTCGCTACCCATGCTTTCGAACCTCAGCGTCAGTTACAGACCAGAGAGCCGCCTTCGCCACTGGTGTTCTTCCATATATCTACGCATTCCACCGCTACACATGGAGTTCCACTCTCCTCTTCTGCACTCAAGAAAAACAGTTTCAGCTGCACTTCCCCGGTTAAGCCGAGGGCTTTCACAGCTGACTTGTTCTCCCGCCTGCGTTCGCTTTACGCCCAATAAATCCGGACAACGCTTGCCACCTACGTATTACCGCGGCTGCTCGCCCGTAGTTAGC
+
CCC<@E@<FEDFCEF<FGFGG<EAFGGEGD@FCF9<FFGGGGEGGG7CFG8FCFGEGGFEGFCF@FFFGGF@FGGGGEEGGGGGGGDG?,ACFGGGGBC?EFFF;FGFG:CBGAFG8>C8FGGGGDGDG?EEF9EDEDFGCDF=FGGC,@D=DD88B?EGG8@,EGGFFEAEFGGEFGFGGGGGGDCGGGGDEGG5>CGF8@CAFFFFEBEC=@AFCFA>EB@>BB@F;<;9;0<E41;597=1;A<3/6:;0>>0:33:332:9260:>B7><(<AFF9B907;:?)413((,3:,))64
@M04999:289:000000000-L3R54:1:1101:9475:15936 2:N:0:413
AGTTGACTACCGGGGTATCTAATCCTGTTCGCTACCCATGCTTTCGAACCTCAGCGTCAGTTACAGACCAGAGAGCCGCCTTCGCCACTGGTGTTCTTCCATATATCTACGCATTCCACCGCTACACATGGAGTTCCACTCTCCTCTTCTGCACTCAAGAAAAACAGTTTCAGCTGCACTTCCCCGGTTAAGCCGAGGGCTTTCACAGCTGACTTGTTCTCCCGCCTGCGTTCGCTTTACGCCCAATAAATCCGGACAACGCTTGCCACCTACGTATTACCGCGGCTGCTGGCACGTAGTT
+
CCCCCGGGGGCFEGCFGGGGGGGGGGGGGFGGGGGGGGGFGGGGGGFFGGDGGGGGGGGGGGGGGGGGGGGGGGDC<FGFGEGGGGEGFFGGGGGGGGGGGGGGGGGGGGGGGGGGGGGGFGGGGGGGGGGFGFFGF;FGCGGGGGGFGGFGFDGEFGFGFGEGGFFGGGGGG8DDDFDFFGDG6@EGC:DCFF>;DGCGAFFFFFFFFBF=BFFFCBCFFFFFF@DDFFFFFF9;<;7F;2;(8:?)-<B9?;;1((.3213:(2264:<?:2<?<BA9466>9;996:35(()34(,-.
@M04999:289:000000000-L3R54:1:1101:24606:15956 2:N:0:413
GGTGGGACTACTAGGGTATCTAATCCTGTTCGCTCCCCACGCTTTCGTCCATCAGCGTCAATCGGTATTTAGTAACCTGCCTTCGCAATCGGGGTTCTGTGTAATATCTATGCATTTCACCGCTACACTACACATTCCAGCTACTTCAATACTATTCAAGATTAACAGTATCAACGGCAGTTCTACAGTTAAGCTGCAGGTTTTCACCGCTGACTTATCAACCCGCCTACGGACCCTTTAAACCCAATAAATCCGGATAACGCTCGCATCCTCCGTATTACCGCGGCTGCTGGCACGGAGT
+
CCCCCGGGGGGGGGGGGGGGGGGGGGGGGGGEGGGGGGGGGGGGFGGGGGGGGFGGGGGGGGGGGGGGGGGGGGGGGGGGGGGGGGGFGGGGGGGGGGGGGGGGGGGGGGGGGGGGGGGGGGGGGGGGGGFGGGGGGGGGGGFGGGGGFGGGGGGGGGGGGGGGGGDGGFFFFGGD?DDGFDFGGGGGGGGGFGGGFGGFFFFFFFFFFFBAAFFCEAFFFFDFAFFDFF?F@FFFD8@CFFFFF73=EFCC?E17;?<EFFF(:9>F:>B?>:6-2::AFF:09B9>FF??0343166(-
@M04999:289:000000000-L3R54:1:1101:28282:15987 2:N:0:413
GACTACACGGGTATCTAATCCTGTTCGCTACCCATGCTTTCGAACCTCAGCGTCAGTTACAGACCAGAGAGCCGCCTTCGCCACTGGTGTTCTTCCATATATCTACGCATTCCACCGCTGCACATGGAGTTCCACTCTCCTCTTCTGCACTCAAGAAAAACAGTTTCAGCTGCACTTCCCCGGTTAAGCCGAGGGCTTTCACAGCTGACTTGTTCTCCCGCCTGCGTTCGCTTTACGCCCAATAAATCCGGACAACGCTTGCCACCTACGTATTACCGCGCCTGCTGGCACGTAGTTAGCC
+
CCCCCGGGGGGGGGGGGGGGGGGGGGGGGGGGGGGGGGGGGGFFFGGGGGGGGGGGGGGGGGGGGGGGGGGGGGGGGGGGGGGFGGGBFGGGGGGGGGGGGGGGGGGGGGGGGGGGGGGGGGGGGGGGGGGGGGGGGGGGGGGGGGGGGGGGGGGGF?FFGGGGGGGFGGGGGGGGFGFGGGDGGEGGGGGGGGGDFGGGFFFFFFFFDFFEFFFAEFFBFF>DB@2?FFF??DCCDFFFF@D34>?EE@;?96?F>FB:FFFFFFF(:1:244<><6>1(46:8744::B<(3144959:
@M04999:289:000000000-L3R54:1:1101:22782:16006 2:N:0:413
GGTGACTACTGGGGTATCTAATCCTGTTTGCTCCCCACGCTTTCGCATCTCAGCGTCAGTATCTGTCCAGAAGGCCGCCTTCGCCACCGGTATTCCTCCACATCTCTACGCATTTCACCGCTACACGTGGAATTCTACCTTCCTCTACAATACTCTAGTTAACCAGTTTTAAGTGCAATTCCTAGGTTGAGCCCAGGGCTTTCACACCTAACTTAATTATCCGCCTACATGCCCTTTACGCCCAGTCATTCCGATTAACGCTCGCACCCTCCGTATTACCGCGGCTGCTGGCACGGAGTTT
+
CCCCCGGGGGFGGGGDGGGGGGGGGGGGGGGGGFDGGGGDGGGGGGGGGGGGGGGCFGGGGGGGGGGGGGGGGGGGGGGGGGGGGGGGGGGGGFFGGGGGGGGGGGDGGGGGGGGGGGGGDGGGGGGGGGGGGGGGGGGGGGGGGGGGGGGGGCECGGGGGGGCFGGGFGGGGGGGFGFGGGGGGFFGGCGGGCGGGGGGFFFFFFFFFFFFFFFFFFFEAEF>AA=BFCEFBFFF=4C5>/5=BEFFEEF3@6?;<CFFF0?6@9;F?:B:B?0:?D<6(-7>>>FFBFFB24:19;B:)
@M04999:289:000000000-L3R54:1:1101:3116:16007 2:N:0:413
CGTTACTACAAGGGTATCTAATGCTGTTTGCTCCCCACGCTTTCGCATCTCAGCGGCAGTATCTGGCCAGAAGGTCGCCTTCGCCACCGGTATTCCTCCACATCTCTACGCATTTCACCGCTACACGTGGAATTCTACCTTCCTCTACAATACTCCAGATAACCAGTTTTAAGTGCAGTTCCCAGGTTGAGCCCGGGGCTTTCACACCTAACTTAATTATCCGCCTACATGTCCTTTACGCCCAGTCATTCCGATTAACGCTCGCACCCTCCGTATTACCGCGGCTGCTGGCACGCAGTTT
+
--8,,BC6E@6E8C,,,6CE,C,C6<;;C8F<<8FGD:++B@@,,6@,7,B6B,+++8CF9AE@C,,,:FA<CFFFEEFGGFEFDC:8>FGCFGGGG9,4?==ECFDGGG74+@FFEF9++@>>:=CEE7FGGDGGD;DDGGG8,,@9FGGFE:@@EGGGGGGFDGE,=CFE,@CD?D?=DCDF68:EFGFGEFC795*;6?FFF6ABFEBF=FFFCAFCAC(9@=>=EE?)167?<EEF;1(6;;8)<CE5=;0;;?C<(40;9;2246:1(4:(4<94:B6>069BB2(-381((42A)
@M04999:289:000000000-L3R54:1:1101:10385:16010 2:N:0:413
GGATGGACTACACGGTATCTAATCCTGTTTGCTCCCCACGCTTTCGCATCTCAGCGTCAGTATCTGTCCAGAAGGCCGCCTTCGCCACCGGTATTCCTCCACATCTCTACGCATTTCACCGCTACACGTGGAATTCTACCTTCCTCTACAATACTCCAGATAACCAGTTTTAAGTGCAGTTCCCAGGTTGAGCCCGGGGCTTTCACACCTAACTTAATTATCCGCCTACATGCCCTTTACGCCCAGTCATTCCGATTAACGCTCGCACCCTCCGTATTACCGCGGCTGCTGGCACGGAGTT
+
CCCCCGGGGGGGGGGGGGGGGGGGGGGGGGGGGGGGGGGGGGGGGGGGGGGGGGGGGGGGGGGGGGGGGGGGGGGGGGGGGGGGGGGGGGGGGFGGGGGGGGGGGGGGGGGGGGGGGGGGGGGGGGGGGGGGGGGGGGGGGGGGGGGGGGGGGGGGGGGGGGGGGGGGGGGGGGGGFGFGGGGFGGCGFFGGGG6DGGGGFFFFFFFFFFFEFFFFFFFFFFF?D2>@D=EEEEFFFFCFDDBFD?;@FFFFFEFFFFE6:0:((4;>F?:12>?2?FDB4296>691<?F08:3?49>?4
@M04999:289:000000000-L3R54:1:1101:27770:16035 2:N:0:413
GACTACCCGGGTATCTAATCCTGTTTGCTCCCCACGCTTTCGCATCTCAGCGTCAGTATCTGTCCAGAAGGCCGCCTTCGCCACCGGTATTCCTCCACATCTCTACGCATTTCACCGCTACACGTGGAATTCTACCTTCCTCTACAATACTCTAGTTAACCAGTTTTAAGTGCAATTCCTAGGTTGAGCCCAGGGCTTTCACACCTAACTTAATTATCCGCCTACATGCCCTTTACGCCCAGTCATTCCGATTAACGCTCGCACCCTCCGTATTACCGCGGCTGCTGGCACGGAGTTAGCC
+
CCCCCGGGGGGGGGGGGGGGGFGGGFGGGGGGGGGGGGGGGGGG>EEGGGGGGGGGGGGGGGGGGGGGGGGGGGGGGGGGGEGEGGGGGGGGGGGGGFGFGGGGGGGGGGGGGGGGGGGGGGGGGGEF@FGGGGGGGGGGGGGGGGGDFFFGGGGGGGGDEFGGFGGGGGGGGGFGFGFDCFCFC,<DEEGGGGCCFGGGFFFFDFFFFFFE4AFFF>FAFDDFFFCFFBFEFFFF=2@A?@E@EFFFF@DD2<CFD(,,6@@>>?:?B1<:?BFFD?F60>B>?78.812(29(44<A2)
@M04999:289:000000000-L3R54:1:1101:11948:16047 2:N:0:413
TTCTCGACTACAAGGGTATCTAATCCTGTTTGCTCTCCACGCTTTCGCATCCCAGCGCCAGTATCTGCTCAGAAGGCCGCCTTTGCTACCGGTTTTCCTCCACATCTCTACGCATTTCACCGCTACACGCGGAATTCTACCTTCCTCTACAATACTCCAGATAACCAGTTTTAAGTGCAGTTCTAAGGTTGAGCCCGGGGCTTTCACACCTAACTTAATTATCAGCCTACATGCTCTTTACGCCCAGTCAGTCCGATCAACGCTCGCACCCTCCGTAGCACCGCGGCTGCTGGCACGGTGT
+
A@,6,,;+,+C<,@FG<<FFGC96EFECFF,,C@;,;E<FF+BF@;6B7BC,;,6F:++766,CF9F,,:6E9E,,44@CF,F,C<,C<<++8+@,EGGG<,FF:FFEA<,AC+4+9F;;FEFEFGEF:+>++668>;E;=D,@DFCFAGDCFF?=DGDD8,@E?=DGGGFGF,5;+?@GG8+,,7@8;,,@<,4*3***/9/8+=F6(:BFFAAC=8@4@?E*6)/,=@86C@)))7)+;7<0:1=@E<)/;@:1:(404:9(1303>0:::<618((..(,((-(4914::(,8:(--(
@M04999:289:000000000-L3R54:1:1101:16467:16058 2:N:0:413
GGACTACTGGGGTATCTAATCCTGTTTGCTCCCCACGCTTTCGCATCTCAGCGTCAGTATCTGTCCAGAAGGCCGCCTTCGCCACCGGTATTCCTCCACATCTCTACGCATTTCACCGCTACACGTGGAATTCTACCTTCCTCTACAATACTCCAGATAACCAGTTTTAAGTGCAGTTCCCAGGTTGGGCCCGGGGCTTTCACACCTAACTTAATTATCCGCCTACATGCCCTTTACGCCCAGTCATTCCGATTAACGCTCGCACCCTCCGTATTACCGCGGCTGCTGGCACGGAGTTAGC
+
CCCCCGGGGGGGGGGGGGGGGGGGGGGGGGGGGGGGGGGGGGGGGEGGGGGGGGGGGGGGGGGGGGGGGGGGGGGGGGGGGGGGGGGGGGGGGGGGGGGGGFFGGGGGGGGGGGGGGGGGGGGGGGGEGGGGGGGGGGGGGGGGFGGGGGGGGGGGGGGGGGGGGGGGGFEGFCGGFGFGGGF6DFGGGGFEGGGCGDGDAFFFFEFF=5>EFFFFFFFFBFDFDB@EFFFFFFFFFFFFF?<3;<EEFFFFFFFE<(4:6996>F??2124(42<AD:>9601603?:::<(7>6BF9>4
@M04999:289:000000000-L3R54:1:1101:20477:16106 2:N:0:413
CCCGCGACTACTGGGGTATCTAATCCTGTTTGCTCCCCACGCTTTCGCATCTCAGCGTCAGTATCTGTCCAGAAGGCCGCCTTCGCCACCGGTATTCCTCCACGTCTCTACGCATTTCACCGCTACACGTGGAATTCTACCTTCCTCTACAATACTCCAGATAACCAGTTTTAAGTGCAGTTCCCAGGTTGAGCCCGGGGCTTTCACACCTAACTTAATTATCCGCCTACATGCCCTTTACGCCCAGTCATTCCGATTAACGCTCGCACCCTCCGTATTACCGCGGCTGCTGGCACGGAGT
+
CCCCCGGGGGGGGGGGGGGGGGGGGGGGGGGGGGGGGGGGGGGGGGGGGGGGGGGGGGGGGGGGGGGGGGGGGGGGGGGGGGGGGGGGGGGGG>FGGGGGGGGGGGGGGGGGGGGGGGGGGGGGGGGGGGGGGGGGGGGGGGGGGGGGGGGGGGGGGGGGGGGGGGGGGGGGGGGGFGFGGGGGGGGGGGGGGGGGGGGGFFFFFFFFFDFFFFFFFFFFFFFFFFFFFFEEFFEFFFFFF@FFFFFFFFFBFFFFF?FDFFFFBBFFFFFFFB92<?BFFBFF09>>>FF7:?B>:>FF4
@M04999:289:000000000-L3R54:1:1101:20818:16110 2:N:0:413
GGACTACTAGGGTATCTAATCCTGTTCGCTCCCCACGCTTTCGCTCCTCAGCGTCAGTGACGGCCCAGAGACCTGCCTTCGCCATCGGTGTTCTTCCCGATATCTACACATTCCACCGTTACACCGGGAATTCCAGTCTCCCCTACCGCACTCCAGTCCGCCCGTACCCGGCGCCGATCCACCGTTAAGCGATGGACTTTCACACCAGACGCGACGAACCGCCTACGAGCTCTTTACGCCCAATAAATCCGGATAACGCTTGCACCCTACGTATTACCGCGGCTGCTGGCACGTAGTTAGC
+
CCCCCGGGGGGGGGGGGGGGGGGGGGGGGGGGGGGGGGGGGGGGGGGGGGGGGGGGGGGGGGGGGGGGGGGGGGGGGGGGGGGGGGGGGGGGGGGGGGGGGGGGGGGGGGGGGGGGGGGGGGGGGGGGGGGGGGFCGGGGGGGGGGGGGGGGGGGGGGGGGGGGGGGGGGGGGGGGFGFGFGGGGGGFGGC>EEGCCFGGF=FFFFFFF?>>6:B>>B3;EFFFFFF?<99BA>F<AB2BF0:B>ABB>?B><<:<??(41(1<<?FFBF?BFB?FFA?>1699B<7),84<0:BF?A)-.
@M04999:289:000000000-L3R54:1:1101:3240:16112 2:N:0:413
AGACTACAGGGGTATCTAATCCTGTTTGCTCCCCACGCTTTCGCATCTCAGCGTCAGTATCTGTCCAGAAGACCGCCTTCGCCACCGGTATTCCTCCACATCTCTACGCATTTCACCGCTACACGTGGAATTCTACCTTCCTCTACAATACTCCAGATAACCAGTTTTAAGTGCAATTCCCAGGTTGAGCCCGGGGCTTTCACACCTAACTTAATTATCCGCCTACATGCCCTTTACGCTCAGTCATTCCGATTAACGCTCGCACCCTCCGTATTACCGCGGCGGCTGGCACGTAGTTAGC
+
CCCCCGGFFGBEGCGGGGGGFGGGGG<FGGGGGGGGGCG:FGGGGGEDFGGGDCFGCFED<FGFEFGGGGGGGGEGCFE=FFGGE8FGGGGGGGGGEGGCGGFFGGCFEGGFGFGFFGGGGGGGGFGGGGGGGGGGF,@>@8DEEGGGDFGGFGFF9FGGFGFFDFFDFGGEAAFGFF?GCFDDGGFFGGDCGEG>D7CFFACAFFFFEF4<EFFFFFFFED@@?BBF*6)8=@EC>@F):1;76@5C?EF0(224CF0/3>FF2>3(249?(.4<>F?B179120(21:(,1,4:?AA92
@M04999:289:000000000-L3R54:1:1101:14020:16118 2:N:0:413
CATAGACTACTCGGGTATCTAATCCTGTTCGTTACCCATGCTTTCGAACCTCAGCGTCAGTTACAGACCAGAGAGCCGCCTTCGCCACTGGTGTTCTTCCATATATCTACGCATTCCACCGCTACACATGGAGTTCCACTCTCCTCTTCTGCACTCAAGAAAAACAGTTTCAGCTGCACTTCCCCGGTTAAGCCGAGGGCTTTCACAGCTGACTTGTTCTCCCGCCTGCGTTCGCTTTACGCCCAATAAATCCGGACAACGCTTGCCACCTACGTATTACCGCGGCTGCTGGCACGTAGTT
+
CCCCCGGGGGGGGGGGGGGGGGGGGGGGGGGGGGGGGGGGGGGGGGGGGGGGGGGGGGGGGGGGGGGGGGGGGGGGGGGGGGGGGGGGGGGGGGGGGGGGGGGGGGGGGGGGGGGGGGGGGGGGGGGGGGGGGGGGGGGGGGGGGGGGGGGGGGGGGGGGGGGGGGGGGGGGGGGGFGFGGGGGGGEEGGGGGGGGGGGGFFFFFFFFFFFFFFFFFFFFFFF@FFFFFFFFFF;<@DFFFFFFFFFFFFFFEFFBBFFFFFFFFFFFFF73>B:?FFFFA:;13;>BBB>>08<68???>
@M04999:289:000000000-L3R54:1:1101:21785:16128 2:N:0:413
CTGACTACACGGGTATCTAATCCTGTTCGCTACCCATGCTTTCGAACCTCAGCGTCAGTTACAGACCAGAGAGCCGCCTTCGCCACTGGTGTTCTTCCATATATCTACGCATTCCACCGCTACACATGGAGTTCCACTCTCCTCTTCTGCACTCAAGAAAAACAGTTTCAGCTGCACTTCCCCGGTTAAGCCGAGGGCTTTCACAGCTGACTTGTTCTCCCGCCTGCGTTCGCTTTACGCCCAATAAATCCGGACAACGCTTGCCACCTACGTATTACCGCGGCTCGTGGCACGGAGTTAC
+
CCCCCGGGGGGGGGGGGGGGGGGGGGGGGGGGGGGGGGGGGGGGGDGGCGGGFGFGGGFGGGGGGGGGGGGGGGGGGGGGGGGGGGGGGFGGDFGGGGGGGGGDFFGGFFEGGGGGGGGGGGGGGGGGGGGGEFGFGGF=FDFGGCFGGGGGCGGGGGGFGGGGGGGGGGGGGGGGFGDFGCFGGGGGGAFGGCEGDCFGFFFFFFFFEBBE4?FFEFFFF5999592,6?7;F?;477BFFF753=>CC2;(19B01,3:B2:?4>61>?:2224264((-,(,(,-(10(<404(48<)
@M04999:289:000000000-L3R54:1:1101:26610:16140 2:N:0:413
GGACTACAGGGGTATCTAATCCTGTTTGCTCCCCACGCTTTCGCATCTCAGCGTCAGTATCTGTCCAGAAGGCCGCCTTCGCCACCGGTATTCCTCCACATCTCTACGCATTTCACCGCTACACGTGGAATTCTACCTTCCTCTACAATACTCCAGATAACCAGTTTTAAGTGCAGTTCCCAGGTTGAGCCCGGGGCTTTCACACCTAACTTAATTATCCGCCTACATGCCCTTTACGCCCAGTCATTCCGATTAACGCTCGCACCCTCCGTATTACCGCGGCTGCTGGCACGGAGTTAGC
+
CCCCCGGGFGGGEEGGGGGGGFGGGGGGGGGGGGGGGGGGGGGGGEG9EFGGCCFGGGGGGGGGGGGGGGGGGGGGCFEGGGGGGGGGGGFGGGGGFGGGGGGGGGGGGGGDGGGGGGGGGGGGGFGGGGGGGFGGFFGGFGGGGGGDFGFFGGCFDGGGGGGGGGGGGGGFGGGGFGFGGGGGGGGEGGGGG>C5DGGCFFFFFFFFEFEFFAFFFFFEDBDDDFF?EEFFE;EEFF;A;@D;EEEEEFFFFFFCC@F?B69;>9<:?FF?0??AF>F>90(4>0)8::B?<019::AA:
@M04999:289:000000000-L3R54:1:1101:7794:16177 2:N:0:413
AGACTACCGGGGTATCTAATCCTGTTTGCTCCCCACGCTTTCGCATCTCAGCGTCAGTATCTGTCCAGAAGGCCGCCTTCGCCACCGGTATTCCTCCACATCTCTACGCATTTCACCGCTACACGTGGAATTCTACCTTCCTCTACAATACTCCAGATAACCAGTTTTAAGTGCAGTTCCCAGGTTGAGCCCGGGGCTTTCACACCTAACTTAATTATCCGCCTACATGCCCTTTACGCCCAGTCATTCCGATTAACGCTCGCACCCTCCGTATTACCGCGGCTGCTGGCACGGAGTTAGC
+
CCCCCGGGGGGGGGGGGGGGGGGGGGGGGGGGGGGGGGGGGGGGGGGGGGGGGGGGGGGGGGGGGGGGGGGGGGGGGGGGGGGGGGGGGGGGGGGGGGGGGGGGGGGGGGGGGGGGGGGGGGGGGGGDGGGGGGGGGGGFGGGGGGGGGGGGGGGGGGGGGGGGGGGGGGGGGGGGFGFFGGGFGGGGGGGGGGGDD9FFFFFFFFFA3>EFFFFFFFFFFFFFFDEFF;8@E@EFFFFFFFFFEFFFFFF671?<2<9:(369>F?:?B>8?FFFAA:>>9709<:>FF7?B93-::<44
@M04999:289:000000000-L3R54:1:1101:4898:16183 2:N:0:413
GACTACTGGGGTATCTAATCCTGTTCGCTACCCATGCTTTCGAACCTCAGCGTCAGTTACAGACCAGAGAGCCGCCTTCGCCACTGGTGTTCTTCCATATATCTACGCATTCCACCGCTACACATGGAGTTCCACTCTCCTCTTCTGCACTCAAGAAAAACAGTTTCAGCTGCACTTCCCCGGTTAAGCCGAGGGCTTTCACAGCTGACTTGTTCTCCCGCCTGCGTTCGCTTTACGCCCAATAAATCCGGACAACGCTTGCCACCTACGTATTACCGCGGCTGCTGGCACGTAGTTAGCC
+
CCCCCGGGGGGGGGGGGGGGGGGGGGGGG7FGGGGGGGGGGGGGGGGGGGGGGGGGGGGGGGGGGGGGGGGGGGGGGGGGGGGGGGGGGGGFGGGGGGGGGGGFFGGGGGGGFFGGGGGGGGGGGGGGGGGGGGGGGGGGGGGGGGGGGGGGGGGGG8EFGGCGGGGGGGGGGGFGFGFGGGDEGEEGGGGGGDGDGGGGFFFFFFFFFFCBEFFFFFFBFFFFF2>@;@BD0=EFFFFD?7@;<CEFEF9?FFFBFFFFFFBFFFFF?FFFFF>BA0>>9>9BFF7BF??01:04<2>>4
@M04999:289:000000000-L3R54:1:1101:17833:16208 2:N:0:413
GCAAGACTACAGGGGTATCTAATCCTGTTCGCTCCCCACGCTTTCGTCCATCAGCGTCAATCGGTATTTAGTAACCTGCCTTCGCAATCGGGGTTCTGTGTAATATCTATGCGTTTCACCGCTACACTACACATTCCAGCTACTTCAATACTATTCAAGATTAACAGTATCAACGGCAGTTCTACAGTTAAGCTGCAGGTTTTCACCGCTGACTTATTAACCCGCCTACGGACCCTTTAAACCCAATAAATCCGGATAACGCTCGCATCCTCCGTATTACCGCGGCTGCTGGCACGGAGTT
+
CCCCCGGGGGGGGGGGGGGGGGGGGGGGGGGGGGGGGGGGGGGGGGGGGGGGGGGGGGGGGGGGGGGGGGGGGGGGGGGGGGGGGGGGGGGGGGGGGGGGGGGGGGGGGGGGGGGGGGGGGGGGGGGGGGGGGGGGGGGGGGGGGGGGGGGGGGGGGGGGGGGGGGGGGGGGGGGGEGFFGGGGGGGGGGGGFGGGGGFFFFFFFFFFFFFFF>CACFFFFFFFFFFFFFFF@@DDFFFFFFFF@D;FEF<CE;9?<;EF;46?FFFBFFFFFFB?:79AAFFF0;BBFFF01:BFBF>F?
@M04999:289:000000000-L3R54:1:1101:17205:16269 2:N:0:413
GAGGACTACACGGGTATCTAATCCTGTTTGCTCCCCACGCTTTTGCATCTCAGCGTCAGTATCTGTCCAGAAGGCCGCCTTCGCCACCGGTATTCCTCCACATCTCTACGCATTTCACCGCTACACGTGGAATTCTACCTTCCTCTACAATACTCTAGTTAACCAGTTTTAAGTGCAATTCCTAGGTTGAGCCCAGGGCTTTCACACCTAACTTAATTATCCGCCTACATGCCCTTTACGCCCAGTCATTCCGATTAACGCTCGCACCCTCCGTATTACCGCGGCTGCTGGCACGTAGTT
+
CCCCCGGGGGGGGGGGGGGGFGGGGFFGGGGGGGGGFEGGGGGGDFGFGGGGCFGGGGGGGGGGGGGGGFGGGGGGEGEGGGGD:CG8CBFDEFFAFGGGGGFGGGGGGCDFFGGGCFFGGGGGGGGGGGDFGGGGGDGEFE8EGGGGGCFGGGGGFG:FGDGGGGFGGGDGGGGGCGFGGGGGDFFGDFGGG???FGDGFFAFFAFFF@EFFFFA@A9EFCDFA=>9544>3=ED=CCAFFF99=E.)7?E@;;@04CD9;?;B093?BFB;F6?FFA96(9>B;;04?7632(((,-)
@M04999:289:000000000-L3R54:1:1101:3619:16273 2:N:0:413
GACTACTCGGGTATCTAATCCTGTTCGCTACCCATGCTTTCGAACCTCAGCGTCAGTTACAGACCAGAGAGCCGCCTTCGCCACTGGTGTTCTTCCATATATCTACGCATTCCACCGCTACACATGGAGTTCCACTCTCCTCTTCTGCACTCAAGAAAAACAGTTTCAGCTGCACTTCCCCGGTTAAGCCGAGGGCTTTCACAGCTGACTTGTTCTCCCGCCTGCGTTCGCTTTACGCCCAATAAATCCGGACAACGCTTGCCACCTACTTATTACCGCGGCTGCTGGCACGTAGTTCGCC
+
CCCCCGGGGGGGGGGGGGGGGGGGGGGGG,FGGGGGGGGGGGFGGGGGGGGGGGGGGGGGAFAFGGGFGACFGGGGGGGGGEGGGGGGGGGGGGGGGGFGFGAFGGGGEFFGGGGGGGGGGGGGGGGGFGGGCEGFGGGGGGGFGGGGGGGGD,ECF8D,@ECDEGFGFFGGGFFGFCF6DG6CEE,@FGGDGC>DFCDGFFFFFFFAFFFEAA>AEFF=A>@=DBDFFFFFD1<<DD3>@/6@@CCE@BF(49(4(1:?60:A???07)).6>9<<?>>(790(35(8:<2.16,))-11
@M04999:289:000000000-L3R54:1:1101:25739:16281 2:N:0:413
GGAGACTACCCGGGTATCTAATCCTGTTTGCTCCCCACGCTTTCGCATCTCAGCGTCAGTATCTGTCCAGAAGGCCGCCTTCGCCACCGGTATTCCTCCACATCTCTACGCATTTCACCGCTACACGTGGAATTCTACCTTCCTCTACAATACTCCAGATAACCAGTTTTAAGTGCAGTTCCCAGGTCGAGCCCGGGGCCTTCACACCTAACTTAATTATCCGCCTACATGCCCTTTACGCCCAGTCATTCCGATTAACGCTCGCACCCTCCGTATTACCGCGGCTGCTGGCACGGAGTTC
+
CCCCCGGGGGGGGGGGGGGGGGGGGGGGGGGGGGGGGGGGGGGGGGGGGGGGGGGGGGGGCFGGGGGGGGGGGGGGGGGGGGGGGGGGGGGFFGGGGGGGGGGGFGGGGGGGGGGGGGGGGEGGGGGGGGGFFGGGGGGGGGGGGGGGGGGGGGGGGGGGGGGGGGGGFFGGGGFGFGFFFGGGGGFGG6@AGGGGDGGGFFFFFFFFFEFFFFFFFFFEFFFFFFFFFCEE@FFF@9E3<FFFF3=4???EF::??FF:9?FBF>FF?1:B>(8:4A<4(2114160242:??F9403?)
@M04999:289:000000000-L3R54:1:1101:4770:16283 2:N:0:413
TGACTACCGGGGTATCTAATCCTGTTTGCTCCCCACGCTTTCGCATCTCAGCGTCAGTATCTGTCCAGAAGGCCGCCTTCGCCACCGGTATTCCTCCACATCTCTACGCATTTCACCGCTACACGTGGAATTCTACCTTCCTCTACAATACTCTAGTTAACCAGTTTTAAGTGCAATTCCTAGGTTGAGCCCAGGGCTTTCACACCTAACTTAATTATCCGCCTACATGCCCTTTACGCCCAGTCATTCCGATTAACGCTCGCACCCTCCGTATTACCGCGGCTGCTGGCACGTAGTTAGC
+
CCCCCGGFEGGGGGGDFGFFFCGGGGGFGFGGGGGGGGGGGGGGGGGGGGGGGGGGGGGFGGGFFFGGFGGGGFGGGGGGGGFGCEEGGGGGGCBFAFEFGGGGGGGBCGGGGGGGGGGGGGGGGGGECGDEFGGGGGG?GGGFGGGCFFFGGGFGGGGFFDFGGGGGGGGG8EGGFGFDFGG?GGGGGG?FGG>C>FDF>FFFFFF>@DE<B>F>EFFC4>999BE?<=7BFFFFFFD59?FFFF5CCC;FFD;?C13,(:>9>B?308>F03,4>A<901(4;B?:?:(22,4?BA<<2
@M04999:289:000000000-L3R54:1:1101:5738:16294 2:N:0:413
TGACTACTGGGGTATCTAATCCCATTTGCTCCCCTAGCTTTCGTCTCTCAGTGTCAGTGTCTGCCCAGCAGAGTGCTTTCGCCGTTGGTGTTCTTTCCGATCTCTACGCACTTCACCGCTCCACCGGAAATTCCCTCTGCCCCTACCGTACTCCAGCTTGGTAGTTTCCACCGCCTGTCCAGGGTTGAGCCCTGGGATTTGACGTCGGACTTAACAAGCCACCTACACACGCTTTACGCCCAATCATTCCGGATAACGCTTGCATCCTCCGTATTACCGCGGCTGCTGTCACAGAGTTAGC
+
CCCCCGGGFFFGGGGGGGGGFFD<FGGGFGGGGG?<FCGGGG6CB,EFFGGEFFFFCE9CF,@,;CFF88C,6CEGGFGGGGDCCFFGGGGGGGCF<A,FF7FFGGGGGGEGGGFGGGGGGCF,,+8+=FFGGGDB,@8D=4==EGG>FF8FGG?F8=9D6EGGG+=E:DC8CGGE560;+A6?EGCCCCEF,@>FCFFC>FFB35*:9@@FC6+17)8>FB>56B((83(:7?DF336A>0=83@)95?E1(4(6<B>FF0:<))(.833:11:22<?>29>BFBBF-426)62?6:A>4
@M04999:289:000000000-L3R54:1:1101:8403:16307 2:N:0:413
GACTACCAGGGTATCTAATCCTGTTCGCTACCCATGCTTTCGAACCTCAGCGTCAGTTACAGACCAGAGAGCCGCCTTCGCCACTGGTGTTCTTCCATATATCTACGCATTCCACCGCTACACATGGAGTTCCACTCTCCTCTTCTGCACTCAAGAAAAACAGTTTCAGCTGCACTTCCCTGGTTAAGCCGAGGGCTTTCACACCTAACTTAATTATCCGCCTACATGCCCTTTACGCCCAGTCATTCCGATTAACGCTCGCACCCCCCGTATTACCGCGGCTGCTGGCACGGTGTTCGCC
+
CCCCCGGGGGGGGGGGGGEGGGGGGGGGGGGGGGGGGGGGGGGGGGGGGGGGGGGGGGGGGGGGGGGGGGGFGGGGGGGGGGGGFGGGGGGGGGGGGGGGGGGGGGGGGGGGGGGGGGGGGGGGGGGGGGGGGGGGGGGGGGGGGGGGGGGGGFGGGFFGGGGGGGGGGGGGGFGFFGFGGGGGGGFGGGG>EGGGGGGGFFFFEFFFFEEBFFFFFFFFFFFFFFFF==:BFEFE@FFF@@EFEFFFE3(21;EC(6;@F@FF>B>>FFF97:AFAB>9,999::8::1<07(-46)(4-
@M04999:289:000000000-L3R54:1:1101:25378:16398 2:N:0:413
CTTAGACTACCCGGGTATCTAATCCTGTTCGCTCCCCACGCTTTCGTCCATCAGCGTCAATCGGTATTTAGTAACCTGCCTTCGCAATCGGGGTTCTGTGTAATATCTATGCATTTCACCGCTACACTACACATTCCAGCTACTTCAATACTATTCAAGATTAACAGTATCAACGGCAGTTCTACAGTTAAGCTGCAGGTTTTCACCGCTGACTTATCAACCCGCATACGGACCCTTTAAACCCAATAAATCCGGATAACGCTCGCATCCTCCGTATTACCGCGGCGGCTGGCACGGAGTT
+
<B@CCGFGGFFGE+CFGGGGGGGFEGGFGGGGCAFFGF@FFGFGGGGGGGGCAEFGGGD@FFGG@C7<DCFFGFGGGGGDGGEFGC:FFGGGCGGGGE@FG<ECE<;AFFFGGGFGGGGGC7=CCDFFGGFF9DGGC>DFF9EC8DECC;?FD=AF=FF3EF9=@DFFEAC=F8>E*69?BFGEA7@DF7CCEAFF?GG;C8FFFF55@ABF4AFFCFF6F=>AB2>@EFD25>033;4AC<(;?2@E@C5)/1.(,;7;86,8BF1(452<293:0244629>(((,((4:0.),,29<4
@M04999:289:000000000-L3R54:1:1101:13792:16399 2:N:0:413
TTGACTACAGGGGTATCTAATCCTGTTCGCTACCCATGCTTTCGAACCTCAGCGTCAGTTACAGACCAGAGAGCCGCCTTCGCCACTGGTGTTCTTCCATATATCTACGCATTCCACCGCTACACATGGAGTTCCACTCTCCTCTTCTGCACTCAAGTCTCTCAGTTTCCGATGCTCTTCCTCAGTTAAGCTGAGGGCTTTCACATTCAGACTTAAAAGACCGCCTGCGCTCCCTTTACGCCCAATAAATCCGGACAACGCTTGCCACCTACGTATTACCGCGGCTGCTGGCACGTAGTT
+
CCCCCGGGGGGGGGGGGGGGGGGGGGGGGGGGEGGGGGGGGGGGG@FEGGGGGGGGGGGGGGGGGGGGGGGGGGGGGGGGGGGGGGGGGGGGGGGGGGGGGGGAFCFGGDGGGFFGGGGGGGGGGGGGGGGGGGGGGGGDGGGGGGGGGGFGFEGCGFGGG=?GGGGGGCEGGGGGFGFGGGGFDFG8EFC9FEDGGGFFFA7CFFFFCCECEFFFE>FFF=A=AA2<@=>FFFFFFEFFFFFF?@F<)95;@(19@FFFB?2??:AB027?1:<ABBBB86132996:>:?123:1822
@M04999:289:000000000-L3R54:1:1101:11703:16400 2:N:0:413
TGTGACTACAAGGGTATCTAATCCTGTTTGCTCCCCACGCTTTCGCATCTCAGCGTCAGTATCTGTCCAGAAGGCCGCCTTCGCCACCGGTATTCCTCCACATCTCTACGCATTTCACCGCTACACGTGGAATTCTACCTTCCTCTACAATACTCCAGATAACCAGTTTTAAGTGCAATTCCCAGGTTGAGCCCGGGGCTTTCACACCTAACTTAATTATCCGCCTACATGCCCTTTACGCCCAGTCATTCCGATTAACGCTCGCACCCTCCGTATTACCGCGGCTGCTGGCACGGAGTT
+
CCCCCGGGGGGGGGGGGGGGGGGGGGGGGGGGGGGGGGGGGGGGGGDCGGGGGGGGGGGGGGGGGGGGGGGGGGDGGGGGGGGGGGGFGGGDFFGGGGGGGGGGGGGGGGEEGGGGGGGGGGGGGGGGGGGGFGGGGGGGGGGFGGGGFEDGGDFGGGGGGGGGGGGGGGGFFEGGDFFDFGGGGCGGGGGGFCG6DCDGFFFFFFFFFEEFFFFFECFCFFFFFF@F@F53;>B=ECFF@F@D1@<<5<EE@?;;?CE11;BF;(16:6:?B?0?7A>6199(499048(((.43-4?:
@M04999:289:000000000-L3R54:1:1101:13747:16422 2:N:0:413
AGACTACCGGGGTATCTAATCCTGTTCGCTACCCATGCTTTCGAACCTCAGCGTCAGTTACAGACCAGAGAGCCGCCTTCGCCACTGGTGTTCTTCCATATATCTACGCATTCCACCGCTACACATGGAGTTCCACTCTCCTCTTCTGCACTCAAGAAAAACAGTTTCAGCTGCACTTCCCCGGTTAAGCCGAGGGCTTTCACAGCTGACTTGTTCTCCCGCCTGCGTTCGCTTTACGCCCAATAAATCCGGACAACGCTTGCCACCTACGTATTACCGCGGCTGCTGGCACGTAGTTAGC
+
CCCCCGGGGGGGGGGGGGGGGGGGGGGGGGGGGGGGGGGGGGGGGGGGGGGGGGGGGFGGGGGGGGGGGGGGGGGGGGGGGGGGGGGGGGGGGGGGGGGGGGGGGGGGGGGGGGGGGGGGGGGGGGGGGGGGGGGGGGGGGGGGGGGFGGGGGGGGGFGGGGGGGGGGGGGGGGGGFGFGGGGGGGGGGGGGGGGGGGGFFFFFFFFFFFFE@FFFEF=@B@BFFFBDFFFFFFF<C@D>BDDBFFFF<B>BBFFBFFFF?BFBA?31??<2?>?AF<?FF>FFFFF::BFFF:BF2>AA6
@M04999:289:000000000-L3R54:1:1101:4084:16440 2:N:0:413
TGACTACTGGGGTATCTAATCCTGTTTGCTCCCCACGCTTTCGCATCTCAGCGTCAGTATCTGTCCAGAAGGCCGCCTTCGCCACCGGTATTCCTCCACATCTCTACGCATTTCACCGCTACACGTGGAATTCTACCTTCCTCTACAATACTCCAGATAACCAGTTTTAAGTGCAGTTCCCAGGTTGAGCCCGGGGCTTTCACACCTAACTTAATTATCCGCCTACATGCCCTTTACGCCCAGTCATTCCGATTAACGCCCGCACCCTCCGTATTACCGCAGCTGCTGGCACGGAGTTAGC
+
CCCCCGGGGGGGGGGGGGGGGGGGGGGGGGGGGGGGGGGGGGGGGGGGGGGGGGGGGGGGGGGGGGGGGGGGGGGGGGGGGGGEGGGGGGGGGGGGGGGGGGGGGGGGGGGGGGGGGGGGGGGGGGGGGGGGGGGGGGGGGGGGGGGGGGGGGGGGGGGGGGGGGGGGGGGGGGGGFGFGGGGGGGGGGFGGGGGGGGFGFFFFFFFFFFFEFFFFFFFFFBFFFFFFFF@DFFFFFFFFFFFFFFFEEEE<018?E?F>>>>F>9?<BFFF6?0AFFBF>9BFFFFFF?B70-,9?:AA4
@M04999:289:000000000-L3R54:1:1101:10387:16472 2:N:0:413
CGGACTACTAGGGTATCTAATCCTGTTCGCTCCCCACGCTTTCGTCCATCAGCGTCAATCGGTATTTAGTAACCTGCCTTCGCAATCGGGGTTCTGTGTAATATCTATGCATTACACCGCTACACTACACATTCCAGCTACTTCAATACTATTCAAGATTAACAGTATCAACGGCAGTTCTACAGTTAAGCTGCAGGTTTTCACCGCTGACTTATCAACCCGCCTACGGACCCTTTAAACCCAATAAATCCGGATAACGCTCGCATCCTCCGTATTACCGCGGCTGCTGGCACGGAGTT
+
CCCCCGGGFGGGGGGGGGGGGGGGGGGGGGGGGGGGGGGEGGGGGGGGGGGGGGGGGGGGGGFGGGGGGGGGGGGGGGGGGGGGGGGGGGGGGGGGGGGGFGGGGFGGGFGGG<FGGGGGGGGGGGGGGGGGGGGFGGGGGGGGGGGGGGGGGGGGGGGGGGGGGGGGGGGGGGGGFGFGFGGGGGGGGGGGGGGGGGGFFCFFFFBEBBFEFFFFEFFBAFFFADF@FDFFFFFEFFFFFFFD@EE>ECEF>D?FFFFBDDB(48>FFFFFB02:4A<:969BF>??0(21>:F>(,4
@M04999:289:000000000-L3R54:1:1101:10721:16475 2:N:0:413
TGGTTGACTACTAGGGTATCTAATCCTGTTCGCTCCCCACGCTTTCGTCCATCAGCGTCAATCGGTATTTAGTAACCTGCCTTCGCAATCGGGGTTCTGTGTAATATCTATGCATTTCACCGCTACACTACACATTCCAGCTACTTCAATACTATTCAAGATTAACAGTATCAACGGCAGTTCTACAGTTAAGCTGCAGGTTTTCACCGCTGACTTATCAACCCGCCTACGGACCCTTTAAACCCAATAAATCCGGATAACGCTCGCATCCTCCGTATTACCGCGGCTGCTGGCACGGAGT
+
CCCCCGGGGGGGGGGGGGGGGGGGGGGGGGGGGGGGGGGGGGGGGGGGGGGGGGGGGGGGGGGGGGGGGGGGGGGGGGGGGGGGGGGGGGGGGGGGGGGGGGGFGGGGGGGGGGGGGGGGGGGGGGGGGGGGGGGGGGGGGGGGGFGGGGGGGGGGGGGGGGGGGGGGGGGGGGGGEG>DGGGGGFGGGGGGGGGGGGGGFFFFFFFFFFFFFFFFFFFFFFFFFFFFFFFFFFFFFDFFFFFFFFDFFEFEFFFF?DDEFFFDF>F>:BFFAFF:(:?<BF?F9>;>BBFF??BDB9993
@M04999:289:000000000-L3R54:1:1101:7034:16503 2:N:0:413
AGACTACAAGGGTATCTAATCCTGTTTGCTCCCCACGCTTTCGCATCTCAGCGTCAGTATCTGTCCAGAAGGCCGCCTTCGCCACCGGTATTCCTCCACATCTCTACGCATTTCACCGCTACACGTGGAATTCTACCTTCCTCTACAATACTCTAGTTAACCAGTTTTAAGTGCAATTCCTAGGTTGAGCCCAGGGCTTTCACACCTAACTTAATTATCCGCCTACATGCCCTTTACGCCCAGTCATTCCGATTAACGCTCGCACCCTCCGTATTACCTCGGCTGCTAGCACGGGGTGAGC
+
CCCCCFGGCFGGFGGFECF9EG<FFFE,F<AFFGGGGGCGGFFCG:F9<EFF@F@EEFGGAFFF<FFFGFFGEC@FF:FDG7FGGGGGFGDF?FFGGGGFAFE?FCEDGGDFFEFGGGGDCGGGGCFEGGGGDFEGGFGF?;;3=FGGGDF,63EFF,==AF?,36=DFC9@,,?B;FFFC9=D>A@F8CGGGD6=DFGGF9BCFBFFF@*@@@CFFF9A49D554>66:EDEBFFC=>BB@DE@=5?CF10123CE7>D6(.69B;(,49((3894)))-(-(41)6<0<26(369(30(
@M04999:289:000000000-L3R54:1:1101:16173:16524 2:N:0:413
TGACTACCAGGGTATCTAATCCTGTTTGCTACCCACGCTTTCGAGCATGAACGTCAGTGTTATCCCAGGAGGCTGCCTTCGCCATCGGTATTCCTCCACATCTCTACGCATTTCGCTGCTACACGTGGAATTCTACCTCCCTCTGACACACTCTAGTTAGACAGTTTCAAATGCACGTCCCAAGTTGAGCTCGGGGATTTCACATCTGACTTATCTAACCGTCTGCGCTCGCTTTACGCCCAGTAATTCCGATTAACGCTCGCACCCTACGTATTACCGCGGCTGCTGGCACGTAGTTAGC
+
CCCCCGFFGGGGGGGGGGGGGGGGGGGGGGGGGGGGGGGGGGGGGGGGGGGGGGGGGGGGGGGGGGGGGGGGGGGGGGGGGGGGGGGGGGGGGGGGGGGGGGGGGGGGGGGGGGGGGGGGGGGGGGGGGGGGGGGGGFGGGGGGGFGGGGGGGGGFGFGGGGGGGGGGGGGGGGGGFGFGGGGFGGGGGFFGGGCGCGGGFFFFFFFFFFFFFFFAFFFFEDFFFFFFA?FFFDFFFFFBFFDEFFF3?EFFFF0EEFF02.:019622288<904:AFF090(4<?F0?F??2:18>259
@M04999:289:000000000-L3R54:1:1101:25876:16572 2:N:0:413
GCCCTGACTACCGGGGTATCTAATCCTGTTCGCTACCCATGCTTTCGAACCTCAGCGTCAGTTACAGACCAGAGAGCCGCCTTCGCCACTGGTGTTCTTCCATATATCTACGCATTCCACCGCTACACATGGAGTTCCACTCTCCTCTTCTGCACTCAAGAAAAACAGTTTCAGCTGCACTTCCCCGGTTAAGCCGAGGGCTTTCACAGCTGACTTGTTCTCCCGCCTGCGTTCGCTTTACGCCCAATAAATCCGGACAACGCTTGCCACCTACGTATTACCGCGGCTGCTGGCACGTAGT
+
CCCCCGGGGGGGGGGGGGGGGGGGGGGGGGGGGGGGGGGGGGGGGGGGGGGGGGGGGGGGGGGGGGGGGGGGGGGGGGGGGGGGGGGGGGGGGGGGGGGGGGGGGGGGGGGGGGGGGGGGGGGGGGGGGGGGFGGGGGGGGGGGGGGGGGGGGGGGGGGGGGGGGGGGGGGGGCGGFGFGGGGGGGGGGGGGGGGGGGGGFFFFFFFFFFFEFFFFFFFFFFFFB@@?<DFF<<DFDF?FE<D>FFF?DFB<A7B9BBFFB>;:6?<?FF::(5?:5A?9ABFBF>>FF<24(3:>F::04
@M04999:289:000000000-L3R54:1:1101:22467:16573 2:N:0:413
CGGGACTACACGGGTATCTAATCCTGTTTGCTCCCCACGCTTTCGCATCTCAGCGTCAGTATCTGTCCAGAAGGCCGCCTTCGCCACCGGTATTCCTCCACATCTCTACGCATTTCACCGCTACACGTGGAACTCTACCTTCCTCTACAATACTCCAGATAACCAGTTTTAAGTGCATCTCCCAGGCTGAGCCCGGGGCTCTCACACCTAACTTAATTCTCCGCCTACATCCCCTTTACGCCCAGTTATTCCTATTAACGCTCGCCCCCTCCGTACTACCGCGGCCGCTGGCACGGAGTTC
+
BCB,<B@FGGGGGEG:EFFF<FFFGDGGFCF,EFCFGEE7C,6@@FF7FEGFGC:88@FFEFGGA<,6<CCECEFG77>:?FGEGGD,B7FC,CEFE,,AF8?FAE,BFFF?@=<FGEFGGEEGC,FA8@:A,@EFEFG,6D,3==FGG9ECF=,=D,,,,@@8FDGGGDC8=7=,2++2<=+@6@?F@,:A@:99C**9*394B6F526.3*1/8C++1B>=29;(((1)61(/(.)9)8(,(/.))))1<)96<4)6(-(-(((-(70(4((,((..4(((-((,4(7(-44(4(--(.
@M04999:289:000000000-L3R54:1:1101:13510:16589 2:N:0:413
GGATGACTACAGGGGTATCTAATCCTGTTCGCTACCCATGCTTTCGAACCTCAGCGTCAGTTACAGACCAGAGAGCCGCCTTCGCCACTGGTGTTCTTCCATATATCTACGCATTCCACCGCTACACATGGAGTTCCACTCTCCTCTTCTGCACTCAAGAAAAACAGTTTCAGCTGCACTTCCCCGGTTAAGCCGAGGGCTTTCACAGCTGACTTGTTCTCCCGCCTGCGTTCGCTTTACGCCCAATAAATCCGGACAACGCTTGCCACCTACGTATTACCGCGGCTGCTGGCACGTATGT
+
[truncated: 21,598,860 more chars]
