# Supplementary material for: Dynamics of the hindgut microbiota of the Japanese honey bees (Apis cerana japonica) throughout the overwintering period
Source: PeerJ. 2025 Oct 13;13:e20050. doi: 10.7717/peerj.20050 (PMC12530201; doi:10.7717/peerj.20050)
Supplement: Supplemental Information 9 [file peerj-13-20050-s009.gz › peerj-13-20050-s009]

@M04999:289:000000000-L3R54:1:1101:12339:1828 2:N:0:407
CGACGACTACTAGGGTATCTAATCCTGTTCGCTACCCATTCTTTCTTACCTCTTCTTCAGTTACAGACCAGATATCCGCCTTCTCCTCTTTTGTTCTTCCATATATCTACTCATTCCACCACTACACTTGTAGTTCCTCTCTCCTCTTCTGCACTCTTGTTCAACAGTTTCAGCTGCACTTCCCCTTTTTAGCCGTGTTCTTTCACATCTTTCTTTTTCTCCCGCCTGCTTTCTCTTTTCTCCCCTTTATTCCTGTCACCTCTTCCCACCTACTTTTTACCCCTGCTTCTTCCACTTATTT
+
--,6,+88+;E9;88E<FDGC9@66C,;C@,:C7@@@,;,6CCF@,,,<6A<,,;,C6,,<C,6,,,;6,,,,,,95,,,@CE,,5,6<,,9,:FBEFE@,:,9,5A@,9,9,9???,49,9=,4,9,9,,,,994,,99,4@,9==DDF,3,9==,,,,,,,,9+,9;=,,,3=,0+3==D7,,,,6=,,,,6+++6+6?<DE+2++3;**23;+1999;:0)001)0):;**02;=*3*;0)))3)**32*/**0**1*/6<*/0:)655;*9*/3(07(6(((.*)/)).).)/))..
@M04999:289:000000000-L3R54:1:1101:18217:1950 2:N:0:407
CGGACTACAGGGGTATCTAATCCCATTCGCTCCCCTAGCTTTCGTCTCTCAGTGTCAGTGTCGGCCCAGCAGAGTGCTTTCGCCGTTGTTTTTCTTTCCGATCTCTACGCATTTCACCGCTCCACCGGAAATTCCCTCTTCCCCTACCGTACTCCAGCTTGGTAGTTTCCACCGCCTGTCCAGGGTTTCTCCCTGGGATTTTACGGCGGACTTAAACAGCCACCTACAGACGCTTTACGCCCACTCATTCCGTATAACGCTTGCATCATCTGTATTACCGCCGCTGCTGGCACAGATTTAT
+
868@AE8CCCFDGGGCGGGGGGAC8EE<,BFGEFGG8;@EEFEFFGGFGGA<EFGG9,CEEF:+@BCE8D88,@B<AEFFCC7C+@B:,B,BFCFGGCE,,?@DF?;?7:7CFGG9E?BEGEEEFC:++6=EGG,4>8D,@=8AD?EDCG6EED?88,@=,+6,@=ECEE,@=+7CBF?FC++,*5@3,2@CCCC5CCC>F69;**9)((637:++)+2(2(62=13(/)((13;:9-(0136(81142-58).,).)(6?:0:<4>))..66)).)-)3(((-407?:(3,.,(.).69)
@M04999:289:000000000-L3R54:1:1101:10821:2018 2:N:0:407
GGACTACTCGGGTATCTAATCCTGTTTGCTCCCCACGCTTTCGCATCTCAGCGTCAGTATCTGTCCAGAAGGCCGCCTTCGCCACCGGTATTCCTCCACATCTCTACGCATTTCACCGCTACACGTGGAATTCTACCTTCCTCTACAATACTCTAGTTAACCAGTTTTAAGTGCAATTCCTAGGTTGGGCCCAGGGCTTTCACACCTAACTTAATTATCCGCCTACATGCCCTTTACGCCCAGTCATTCCGATTAACACTCGCACCCTCCGTATTACCGCGGCTGCTGGCACGGAGTTAGC
+
-ACCCGGGGGGGGGGGGGGGGGGFGGGGGGGGGGGGGGGGGGCGGGGGGGGGGGGGGGGGGGGGGGGGGGGGGGGGGGGGGGGGGGCEGDFGGGGGGGGGGGGGGGGFGGGGGGGGGGGGGGGGGGGGGGGGGGFGGGGGGGGGGGGGGGGGGGFGGFFGFGGGGGGGGGGGGGGGFGFGGGG8EGG6>9DEGGGGGGGGFFFFFFFFFFFFFFFFEFFFEDFFFFFFCE=@EFFCE@FEB?D@EAFFFC;?<4@EEFFEFFFFB@F6?BFFF?:AFF?>B9>((47::FFBF69>:32:-
@M04999:289:000000000-L3R54:1:1101:16416:2031 2:N:0:407
CGACTACTCGGGTATCTAATCCTGTTCGCTCCCCACGCTTTCGTCCATCAGCGTCAATCGGTATTTAGTAACCTGCCTTCGCAATCGGGGTTCTGTGTAATATCTATGCATTTCACCGCTACACTACACATTCCAGCTACTTCAATACTATTCAAGATTAACAGTATCAACGGCAGTTCTACAGTTAAGCTGCAGGTTTTCACCGCTGACTTATCAACCCGCCTACGGACCCTTTAAACCCAATAAATCCGGATAACGCTCGCATCCTCCGTATTACCGCGGCTGCTGGCACGGAGTTAGC
+
-8ACCGGGGGGGGGGGGGGGGGGFGGDGDGGGGGGGGGGGGGCFGGGGGGGGGGGGGGGGGGFGGGGFGGGFEFGGGGGGGGGGGGGGGGGGFGGGGGGFGGGGGGGFGGGFGGFGCFGGGGGGGGGCGGGGGGFEGGGGGGGGGGGGGGGGGGAFFFEFCFGGGGFGCFGG8EGGFGFGGGGFGGFAE<9CGGGGGGGGFABFEFFEFF@AEFF>EFF=BBAFFFFFFFFFFDBFCCAF(61=@8EFF@F63;@97;@?09>7,9>)5148(146><?B>09B962:72<D?,2;32AF9
@M04999:289:000000000-L3R54:1:1101:21118:2044 2:N:0:407
TGAGACTACAGGGGTATCTAATCCTGTTTGCTCCCCACGCTTTCGCATCTCAGCGTCAGTATCTGTCCAGAAGGCCGCCTTCGCCACCGGTATTCCTCCACATCTCTACGCATTTCACCGCTACACGTGGAATTCTACCTTCCTCTACAATACTCCAGATAACCAGTTTAAGTGCAATTCCCAGGTTGAGCCCGGGGCTTTCACACCTAACTTAATTATCCGCCTACATGCCCTTTACGCCCAGTCATTCCGATTAACGCTCGCACCCTCCGTATTACCGCGGCTGCTGGCACGGAGTT
+
ABCCCGGGGGGGGGGGGGGGGGGGGGGGGGGGGGGGGGGGGGGGGGGGGGGGGGGGGGGGGGGGGGGGGGGGGGGGGGDGGGGEEFFGGGGGGGGGFGGGGGEDFGGFFGDGGGGGGGGGGGGGGGGGGGGGGGGGGGGFGGGGGGGGGG8FFGGFGF8=DAFFGGGGGGGGGGGGFGFGGGGD?FGC6?FCFCEDDGCGFFFFFFEFFFFFFFFFFFFCFDDFDFFFFFF3>EFF<C0D33?0@EEF?<<@017@C9DFFBFF;;9:046;?FB7>4>?>F63108??::(4(423?B
@M04999:289:000000000-L3R54:1:1101:11928:2130 2:N:0:407
GGACTACTGGGGTATCTAATCCTGTTTGCTACCCACGCTTTCGAGCATGAACGTCAGTGTTATCCCAGGAGGCTGCCTTCGCCATCGGTATTCCTCCACATCTCTACGCATTTCACTGCTACACGTGGAATTCTACCTCCCTCTGACACACTCTAGTTAGACAGTTTCAAATGCACGTCCCAAGTTGAGCTCGGGGATTTCACATCTGACTTATCTAACCGTCTGCGCTCGCTTTACGCCCAGTAATTCCGATTAACGCTCGCACCCTACGTATTACCGCGGCTGCTGGCACGTAGTTAGC
+
9CCCCGGGGGGGGGGGGGGGGGGGGGGGGGGGGGGGGGGGGGGGGGGGGGGGGGGGGGFGGGGGGGGGGGGGGGGGGGGGGGGGGGEEGFGGGGGGGGGGGGGGGGGGGGGGGGGGGGGGGGGGGGGGGGGGGGGGGGGGGGGGGGFGGGGGGGGGEFGGGGGGGFGGEGGGGFGGFGFGGGGGFGGGCEDFGGEGGGFGFFFFFFFFFFFCEFFFFFFDEDDFFFFFAFF>@FFFEFDEFFDFFFFFF?81@@FFFFFFFFFFFFFFFFFFFAFFF9<>B>10(472:677<80:?2694
@M04999:289:000000000-L3R54:1:1101:9188:2191 2:N:0:407
GACTACCGGGGTATCTAATCCTGTTCGCTACCCATGCTTTCGAACCTCAGCGTCAGTTACAGACCAGAGAGCCGCCTTCGCCACTGGTGTTCTTCCATATATCTACGCATTCCACCGCTACACATGGAGTTCCACTCTCCTCTTCTGCACTCAAGAAAAACAGTTTCAGCTGCACTTCCCCGGTTAAGCCGAGGGCTTTCACAGCTGACTTGTTCTCCCGCCTGCGTTCGCTTTACGCCCAATAAATCCGGACAACGCTTGCCACCTCCGTATTACCGCGGCTGCTGGCCCGTAGTAATCC
+
CCCCCGCC@FEFGFGGGGGGGGGFFFBCGGGFGGGGFGFGGCFGEGEGGFGGCGFGEFCFGDEFFGGGGGCE,FFG:FF@CFCGGGCGG4FEGGGFFG9FGD?FFGFD7FEGFE<FFGGDGGG:BE8<FGGGAFGFGDFGGGFGGGGFF8DGC8DFGCFGEGFGDFGGGGFGGFDDF=+;CDGG6CCFFGGGGC770@FFAFFFFFF4>B?3@888@8A@FF7?D;31(3>@(63;0(::;(,4755A312(49??960818:BF?7(1-(((59<4890(3;(-8:5((33462:)))..
@M04999:289:000000000-L3R54:1:1101:9592:2234 2:N:0:407
CGTAGACTACTCGGGTATCTAATCCTGTTCGCTCCCCACGCTTTCGTCCATCAGCGTCAATCGGTATTTAGTAACCTGCCTTCGCAATCGGGGTTCTGTGTAATATCTATGCATTTCACCGCTACACTACACATTCCAGCTACTTCAATACTATTCAAGATTAACAGTATCAACGGCAGTTCTACAGTTAAGCTGCAGGTTTTCACCGCTGACTTATCAACCCGCCTACGGACCCTGTAAACCCAATAAATCCGGATAACGCTCGCATCCTCCGTATTACCGCGGCTGCTGGCACGGAGTT
+
CCCCCGGGGGGGGGGGGGGGGGGGCFGGGGCCFGEGGGGCFGFCGGGGGGGGGGGGGGGGGGGGGGGGCGGGGGGGGGGGGGGGGG@FG7?7FCGEGGEGGGGGGGCGGGGGGGGGGGGG>EEGGFGGGGGGGGGGGGGGGGGGGGGGGGGGGCGGC=CFGGGGGFGFFGGGGGGDEGFGGGFFC=8DFFAFGAFGDFCFFFFFFFFDB>=5=>BCE>9AABF=AADF@>95@>(:,6CFE?17@D@F@CEC@>@;6?9@09<?FFF?F><22916?:A<2:;9>9>>15).(()(414?1
@M04999:289:000000000-L3R54:1:1101:12491:2311 2:N:0:407
GGACTACTGGGGTATCTAATCCTGTTTGCTACCCACGCTTTCGAGCATGAACGTCAGTGTTATCCCAGGAGGCTGCCTTCGCCATCGGTATTCCTCCACATCTCTACGCATTTCACTGCTACACGTGGAATTCTACCTCCCTCTGACACACTCTAGTTAGACAGTTTCAAATGCACGTCCCAAGTTGAGCTCGGGGATTTCACATCTGACTTATCTAACCGTCTGCGCTCGCTTAACGCCCAGTAATTCCGATTAACGCTCGCACCCTACGTATTACCGCGGCTGCTGGTACGTAGTGAGC
+
CCCCCGGFFEFGEGDGGGGGGFCGGGGGGGCG<FGGGGEGGGEFGGDGFGGFGGGGGGFGGGCEFFFG7<FFGFGGGDGDDGGDGGG78ECFGGGGGGGB<FBFFEFDFFFFBE<EFGGCCGFFEGFDEGFCFGGGGFGGGGGGGFAED8C=8,==@=FG,EAF9?,@DFGFGGGGFF5=@FDFEGFAEG9=CEDGDDFF7;+C9A6@*36*:66+;AF@*/5))*-:=925@B(**/(/4;2@CC5.9.402(;CE;(((700090,(.(44<:2AFB04(311().5(6::()1:()3(
@M04999:289:000000000-L3R54:1:1101:18743:2332 2:N:0:407
GCTGACTACTAGGGTATCTAATCCTGTTTGCTACCCACGCTTTCGAGCATGAACGTCAGTGTTATCCCAGGAGGCTGCCTTCGCCATCGGTATTCCTCCACATCTCTACGCATTTCACTGCTACACGTGGAATTCTACCTCCCTCTGACACACTCTAGTTAGACAGTTTCAAATGCACGTCCCAAGTTGAGCTCGGGGATTTCACATCTGACTTATCTAACCGTCTGCGCTCGCTTTACGCCCAGTAATTCCGATTAACGCTCGCACCCTACGTATTACCGCGGCTGCTGGCACGTAGTT
+
CCCCCGGGGGGGGGGGGGGGGGGGGGGGGGGGGGGGGGGGGGGGGCGGGGGGGGGGGGGGGGGGGGGGGGGGGGGGGGGGGGGGGGGGGGGGGGGGGGGGGGGGGGGGGGGGGGGGGGGGGGGGGGGGGGGGGGGGGGGGGGGGGGGGGFGGGGFGGGFFGGGGGGFGDGFGGGGGFGFGGGGGDGGGGGGGFGGGDGCDFFFFFFFFCCEFEFFFFFFFFFFFFFDE2A=DFFFFFEEFF@BDDFEFF<CFFF0?;ECDFF0;;6>>FF?::B<A?FFF?>F;B>>?:4:B:B6:??<A
@M04999:289:000000000-L3R54:1:1101:18225:2337 2:N:0:407
TGTGACTACAGGGGTATCTAATCCTGTTTGCTCCCCACGCTTTCGCATCTCAGCGTCAGTATCTGTCCAGAAGGCCGCCTTCGCCACCGGTATTCCTCCACATCTCTACGCATTTCACCGCTACACGTGGAATTCTACCTTCCTCTACAATACTCCAGATAACCAGTTTTAAGTGCAATTCCCAGGTTGAGCCCGGGGCTTTCACACCTAACTTAATTATCCGCCTACATGCCCTTTACGCCCAGTCATTCCGATTAACGCTCGCACCCTCCGTATTACCGCGGCTGCTGGCACGGAGTT
+
CCCCCGGGGGGGGGGGGGGGGGGGGGGGGGGGGGGGGGGGGGGGGGGGGGGGGGGGGGGGGGGGGGGGGGGGGGGGGGGGGGGGGFGGGGGGGGGGGGGGGGGGGGGGGGGGGGGGGGGGGGGGGGGGGGGGGGGGGGGGGGGGGFGGGGGGGGGGGGGGGGGGGGGGGGGGGF?EFGFGGGGGGGGGGGFGGGGGDGGGFFFFFFFFFFFFFFFFEFFFFFFBFF@DFEEF;@FFE<EAFB>DFFFFFEEFE?@FF)779?:BFF>>FFFFBB<BFAD<<>0(42;BF7:B:?:>9>BF
@M04999:289:000000000-L3R54:1:1101:16094:2361 2:N:0:407
GTGTTGACTACTCGGGTATCTAATCCTGTTCGCTCCCCACGCTTTCGTCCATCAGCGTCAATCGGTATTTAGTAACCTGCCTTCGCAATCGGGGTTCTGTGTAATATCTATGCATTTCACCGCTACACTACACATTCCAGCTACCTCAATACTATTCAAGATTAACAGTATCAACGGCAGTTCTACAGTTAAGCTGCAGGTTTTCACCGCTGACTTATCAACCCGCCTACGGACCCTTTAAACCCAATAAATCCGGATAACGCTCGCATCCTCCGTATTACCGCGGCTGCTGGCACGGAGT
+
CCCCCGGGGGGGGGGGGGGGGGGGGGGGGGGGGGGGGGGGGGGGGGGGGGGGGGGGGGGGGGGGGGFGGGGGGGGGGGGGGGGGGGGGGGGGGGGGGGGGGGGGGGGGGGGGGGGGGGGGGGGGGGGGGGGGGGGFFEGGGGGGGGGGGGGGGGGGGGGGGGGGGGGGGGGGGGGGFGFGGGGGGGGGGGGGGGGGGGGGFFFFFFFCFBFFAFFFFFFFFFFFFFFF>DDFFFFF@FEFFFF@DFFDFFFFCFFBFFFFFF>(4>FF<FFFBF><FF0>A):0>6(,46:?:?BFFFBF,
@M04999:289:000000000-L3R54:1:1101:10377:2362 2:N:0:407
TAAGGGACTACAGGGGTATCTAATCCTGTTCGCTACCCATGCTTTCGAGCCTCAGCGTCAGTAACAGACCAGAAAGCCGCCTTCGCCACTGGTGTTCTTCCATATATCTACGCATTTCACCGCTACACATGGAGTTCCACTTTCCTCTTCTGTACTCAAGTTTTGTAGTTTCCACTGCACTTCCTCAGTTGAGCTGAGGGCTTTCACAGCAGACTTACAAAACCGCCTGCGCTCGCTTTACGCCCAATAAATCCGGACAACGCTTGCCACCTACGTATTACCGCGGCTGCTGGCACGTAGT
+
CCCCCGGGGGGGGGGGGGGGGGGGGGGGGGGGGGGGGGGGGGGGGGGGGGGGGGGGGGGGGGGGGGGGGGGGGGGGGGGGGGGGGGGGGGGGGGGGGGDGGGGGGGGGGGGGGGGGGGGGGGGGGGGGGEFFGGF8FFGGGGGGGGGGGGGGGGGGGGGGGGGEFGFGGGGGCGGGFGFGGFGGGGGFGF==ECCDFGGDEFFFFFFFFFFFDA>FFFFFFFFAFBAABFFF=@FFF=B=CFF:>@?F;A;<CEF@DF>6(346(8:8B?07?:08?D?BA21(-1(43:>???<<(3(,(
@M04999:289:000000000-L3R54:1:1101:10277:2377 2:N:0:407
TGACTACCCGGGTATCTAATCCTGTTTGCTCCCCACGCTTTCGCATCTCAGCGTCAGTATCTGTCCAGAAGGCCGCCTTCGCCACCGGTATTCCTCCACATCTCTACGCATTTCACCGCTACACGTGGAATTCTACCTTCCTCTACAATACTCTAGTTAACCAGTTTTAAGTGCAATTCCTAGGTTGAGCCCAGGGCTTTCACACCTAACTTAATTATCCGCCTACATGCCCTTTACGCCCAGTCATTCCGATTAACGCTCGCACCCTCCGTATTACCGCGGCTGCTGGCACGGGATTAGC
+
CCCCCGGGGGGGGGGGGGGGGGGGGGGGGGGGGGGGGGGGGGGGGGGGGGGGGFGGGGGGGGGGGGGGGGGGGGGGGGGGGGGGGGGGGGGGGGGGGGGGGGGGGGGGGGGGGGGGGGGGGGGGGGGGGGGGGGGGGGGGGGGFGGGGGGGFGFGGCFGGGGGGBFGGGGGGGGGGFCFGGGGGFGGGGGGGGCFGGGGGAFFFFFFFFFFFFFFFFFFFFDFADFEEF@E@=BEEEFFFFFFFFFFFF?@0287EF<22(.(.7;61:?F6??(6><1--299>B?)413>B;(((,.),
@M04999:289:000000000-L3R54:1:1101:17780:2386 2:N:0:407
TGACTACCAGGGTATCTAATCCTGTTTGCTCCCCACGCTTTCGCATCTCAGCGTCAGTATCTGTCCAGAAGGCCGCCTTCGCCACCGGTATTCCTCCACATCTCTACGCATTTCACCGCTACACGTGGAATTCTACCTTCCTCTACAATACTCTAGTTAACCAGTTTTAAGTGCAATTCCTAGGTTGAGCCCAGGGCTTTCACACCTAACTTAATTATCCGCCTACATGCCCTTTACGCCCAGTCATTCCGATTAACGCTCGCACCCTCCGTATTACCGCGGCTGCTGGCACGGAGTTAGC
+
CCCCCGGGGGGGGGGGGGGGGGGGGGGGGGGGGGGGGGGGGGGGGGGGGGGGGGGGGGGGGGGGGGGGGGGGGGGGGGGGGGCCEGGGFGGGGGGGGGGGGGGGGGGGGGGGGGGGGGGGGGGGGGGGDFGGGGGGGGGGGGGGGGGGGGGGGGFGGGGGGGGGGGGGGGFF:=CBDGFGGGGGGFDFGGGGGGGDGGGGFFFFFBFFFDFFEFFFFCFFADFFFFFEFFEFFFFFF@FBFFFFEECCEEE;D?D9E6977;@FF>0(8<96:B?FA<B;(1196?D?FFFFF>07:1<94
@M04999:289:000000000-L3R54:1:1101:7647:2403 2:N:0:407
TCCGAGACTACCAGGGTATCTAATCCTGTTTGCTCCCCACGCTTTCGCATCTCAGCGTCAGTATCTGTCCAGAAGGCCGCCTTCGCCACCGGTATTCCTCCACATCTCTACGCATTTCACCGCTACACGTGGAATTCTACCTTCCTCTACAATACTCCAGATAACCAGTTTTAAGTGCAGTTCCCAGGTTGAGCCCGGGGCTTTCACACCTAACTTAATTATCCGCCTACATGCCCTTTACGCCCAGTCATTCCGATTAACGCTCGCACCCTCCGTATTACCGCGGCTGCTGTCACGGTGT
+
CCCCCGGGGGGGGGGGGGGGGGGGGGGGGGGGGGGGGGGGGGGGGGGGGGGGGGGGGGGGGGGGGGGGGGGGGGGGGGGGGGGGGGGGGGGGGGGGGGGGGGGGGGGGGGGGGGGGGGGGGGGGGGGGGGFGGGGGGGFGGGGGGGGGGGGGGGGGGGGGGGGGGGGGGGGGGGGGFGFGGGGGGGGGGGDFGGGGGGGGFFFFFFFF=FFEBFFFFFFFFFFFFDFFDFFFFFEFFFF+6;DBF;=EFFFCCEEDDDFAFFFFF9(((-(-(49B<FF2:<BF(124>?BF44462:(--
@M04999:289:000000000-L3R54:1:1101:18001:2417 2:N:0:407
TAAAGACTACTCGGGTATCTAATCCTGTTTGCTCCCCACGCTTTCGCATCCCAGCGTCAGTATCTGTCCAGAAGGCCGCCTTCGCCACCGGTATTCCTCCACATCTCTACGCATTTCACCGCTACACGTGGAATTCTACCTTCCTCTACAATACTCCAGATAACCAGTTTTAAGTGCAATTCCCAGGTTGAGCCCGGGGCTTTCACACCTAACTTAATTATCCGCCTACATGCCCTTTACGCCCAGTCATTCCGATTAACGCTCGCACCCTCCGTATTACCGCGGCTGCTGGCACGGAGTT
+
CCCCCCFGGGG<FECGGGGGGGGGGGGFFFGGGGGGGGGGGGGGGGGGGG<FFGGGGGGGGGGGGFGGFGGGGGGGGGGEGGGGGGG@FDGGDGFGGGGFGGGGGFGGGGGGGGGDFGGGGGGGGGGGDDEGAFFGGGGGGFGGGGGGGGDCFGGGFGGGDGGGFGGGGGGGGGGGFGFCFGFCFGEEFGGGGGGDCDGDDAFFFFFFAFEFFFFFF6=CBC?@FFFFFEEEEFF@DEEF?726;=@FAE3)9;;;?FFFBF??BFB>9012:>:6(:D>4119016>0>:?:??BB96:(
@M04999:289:000000000-L3R54:1:1101:19262:2435 2:N:0:407
GACTACAAGGGTATCTAATCCTGTTCGCTACCCATGCTTTCGAACCTCAGCGTCAGTTACAGACCAGAGAGCCGCCTTCGCCACTGGTGTTCTTCCATATATCTACGCATTCCACCGCTACACATGGAGTTCCACTCTCCTCTTCTGCACTCAAGAAAAACAGTTTCAGCTGCACTTCCCCGGTTAAGCCGAGGGCTTTCACAGCTGACTTGTTCTCCCGCCTGCGTTCGCTTTACGCCCAATAAATCCGGACAACGCTTGCCACCTACGTATTACCGCGGCTGCTGGCACGTAGTTAGCC
+
CCCCCGGGGGGGGGGGGGGGGGGGGGGGGDGGGGGGGGGGGGGGGGGGGGGGGGGGGGGGGGGGGGGFGGGGGGGGGGGGGGGGGGGGGGGGGGGGGGGGGGGGGGGGGGGGGGGGGGGGGGGGGGGGGGGGGGGGGGGGGGGGGGGGGGGGGGGGFGGGGGGGGGGFCGGGGGGFFGFGGGGGGGAFFGGGGGGGGGGCFFFFFFFFFF46CFFFEFFBEFFFFF@@=?9?D?EFF@@FFDDEE9EEFF>;>FFF>FFFF<?A?:?7:BB2<2<A-21911((80).3:?F:10?B9<).
@M04999:289:000000000-L3R54:1:1101:13338:2453 2:N:0:407
GACTACTGGGGTATCTAATCCTGTTCGCTCCCCACGCTTTCGTCCATCAGCGTCAATCGGTATTTAGTAACCTGCCTTCGCAATCGGGGTTCTGTGTAATATCTATGCATTTCACCGCTACACTACACATTCCAGCTACTTCAATACTATTCAAGATTAACAGTATCAACGGCAGTTCTACAGTTAAGCTGCAGGTTTTCACCGCTGACTTATCAACCCGCCTACGGACCCTTTAAACCCAATAAATCCGGATAACGCTCGCATCCTCCGTATTACCGCGGCTGCTGGCACGGAGTTAGCC
+
CCCCCGGGGGGGGGGGGGGGGGGGGGGGGGGGGGGGGGGGGGGGGGGGGGGGGGGGGGGGGGGGGGGGGGGGGGGGGGGGGGGGGGGGGGGGGGGGGGGGGGGGGGGGGGGGGGGGGGGGGGGGGGGGGGGGGGGGGGGGGGGGGGGGGGGGFGGFGGGGGGGGGGGGGGGCEGGFFGFGGGGGGFGGFGGGGGGFFGGGFFFFFFFFFFFFCFFFFFF9D=ADFFFF@FDFFB=CFE@DDFF8ACEFFB6;;;<EDBFDFFFFFF7A?9?FFFF9ABFB0;>>F??><FFFF90(3))4)
@M04999:289:000000000-L3R54:1:1101:12206:2490 2:N:0:407
TCGACTACTGGGGTATCTAATCCTGTTTGCTCCCCACGCTTTCGCATCTCAGCGTCAGTATCTGTCCAGAAGGCCGCCTTCGCCACCGGTATTCCTCCACATCTCTACGCATTTCACCGCTACACGTGGAATTCTACCTTCCTCTACAATACTCCAGATAACCAGTTTTAAGTGCAATTCCCAGGTTGAGCCCGGGGCTTTCACACCTAACTTAATTATCCGCCTACATGCCCTTACGCCCAGTCATTCCGATTAACGCTCGCACCCTCCGTATTACCGCGCCTGCGGGCACGGAGTTAGC
+
CCCCCGGGGGGGG:CFFGGGGGGEGFCFGGGGGGGGGGGGGGGDGGGGGGGGGGGGGGGGGGGGGGGGGFGGGGGGGEGCGGGGGGFGDFEDFGFGGGGGGGFFFFGGGGGGGGGFGFGGGGGFGGEGGGGG?FFGGGGAFFCFGGGGGGGGGGGGGGDAFGGDD=DGDDDGG,?FFGFGGGGGGGGFFGGGGGGC5DGDF89@19AFF@BCFFFFFFF?FDBFFFFFC?@;;EDFFFF>28;4;<ECEEEF<?;CFF>??>>BBBF<<<(,8BFFF>FBB03:(1(42((,:(4((,)))
@M04999:289:000000000-L3R54:1:1101:10583:2514 2:N:0:407
AGCCGACTACTCGGGTATCTAATCCTGTTTGCTCCCCACGCTTTCGCATCTCGGCGTCAGTATCTGTCCAGAAGGCCGCCTTCGCCACCGGTATTCCTCCACATCTCTACGCATTTCACCGCTACACGTGGAATTCTACCTTCCTCTACAATACTCTAGTTAACCAGTTTTAAGTGCAATTCCTAGGTTGAGCCCAGGGCTTTCACACCTAACTTAATTATCCGCCTACATGCCCTTTACGCCCAGCCATTCCGATTAACGCTCGCACCCTCTGTATTACCGCGGCTGCTGGCACGTAGTG
+
CCC<CEEGGGGGGGGGGFFFGAEEDFGEGGGGGGEGGGEFGGECGG@EFGGGGGGGGGGGGF<FDDFFFGGGGGGGGGGEGCGDEEEFFGGFGGCGGGGGGFGGG9EEF?DFFGGGFEAECEGGFFGGFCF79DCFGGGGG8@DCFDGGFEEGGFGGGGF8DEFDGDFFAGGFFGGADCGCDCF;FEGCFGCCFGFFC976AF>@EFAA==3=FFF*4+94>4@=9@DFE:?E:B(:84F??99;D;?F<CEFEDF@(.9690(3934>:0:(56<9<AA4001,(--84):(()3((42(
@M04999:289:000000000-L3R54:1:1101:21168:2527 2:N:0:407
GGAGACTACACGGGTATCTAATCCTGTTTGCTACCCACGCTTTCGAGCATGAACGTCAGTGTTATCCCAGGAGGCTGCCTTCGCCATCGGTATTCCTCCACATCTCTACGCATTTCACTGCTACACGTGGAATTCTACCTCCCTCTGACACACTCTAGTTTGACAGTTTCAAATGCACGTCCCAAGTTGAGCTCGGGGATTTCACATCTGACTTATCTAACCGTCTGCGCTCGCTTTACGCCCAGTAATTCCGATTAACGCTCGCACCCTACGTATTACCGCGGCTGCTGGCACGTAGTT
+
CCCCCGGGGGGGGGGGGGGGGGGGGGGGGGGGGGGGGGGGGGGGGGGGGGGGGGGGGGGGGGGGGGGGGGGGGGGGGGGGGGGGGGGGGGGGGGGGEGGGGFFGGGCGGGGGGGGGGGGGGGGGGGGFCGGGGGGGEFCFGGDGGGGGGGGGG=FGGGFFF8FGGFGFGGGGFGGGFGAFGGGC?FGCFDFF88EGGDDDFFFFFFFFEFE@ECFFFFA=BDF4=>>C>BFFFBDBDFEADBF??@9<EFFE@@@6<CE@9D;(-4>0<:::4<?A?<AA:1;9B69<07:<7318((-.
@M04999:289:000000000-L3R54:1:1101:17281:2590 2:N:0:407
GCAGACTACTCGGGTATCTAATCCTGTTTGCTCCCCACGCTTTCGCATCTCAGCGTCAGTATCTGTCTAGAAGGCCGCCTTCGCCACCGGTATTCCTCCACATCTCTACGCATTTCACCGCTACACGTGGAATTCTACCTTCCTCTACAATACTCCAGATAACCAGTTTTAAGTGCAATTCCCAGGTTGAGCCCGGGGCTTTCACACCTAACTTAATTATCGTCCTACATGCCCTTTACGCCAAGTCATTCCGATTAACGCTCGCCCCCTCCGTTTTACCGCGGCGGCGGCCACGGAGTT
+
CCCCCGGGGGGGGGGGGGGGGGGGGGGGGGGGGGGGGGGGGGGGGGGGGGGGGGGGGGGGGGGGGGGGGGGGGGGGGGGGGGGGGGGGGGG@GGGGGGGGGGGG9EFGGGGGGGGGGGGGGGGGGGGGFCCFGGGGGGGGGGGGGGGGGGGEGGGGCGGGGGGGGGGGGGGGGG+9EFFGGGGGGGFGGFDFFGGGGDGG4>+=BFF*:6))9+;17+1*=((0/(**.873=2BF)745;9((,.4?E5C<3(28;;CF0414((,4(,41;().()534(70((,((-(-((-(((4(
@M04999:289:000000000-L3R54:1:1101:23520:2603 2:N:0:407
TTTATGACTACTCGGGTATCTAATCCTGTTCGCTCCCCACGCTTTCGTCCATCAGCGTCAATCGGTATTTAGTAACCTGCCTTCGCAATCGGGGTTCTGTGTAATATCTATGCATTTCACCGCTACACTACACATTCCAGCTACTTCAATACTATTCAAGATTAACAGTATCAACGGCAGTTCTACAGTTAAGCTGCAGGTTTTCACCGCTGACTTATTAACCCGCCTACGGACCCTTTAAACCCAATAAATCCGGATAACGCTCGCATCCTCCGTATTACCGCGGCTGCTGGCACGGAGT
+
CCCCCGGGGGGGGGGGGGGGGGGGGGGGGGGGGGGGGGGGGGGGGGGGGGGGGGGGGGGGGGGGGGGGGGGGGGGGGGGGGGGGGGGGGGGGGGGGGGGFGGGGFGAGFFGGGGGGFGGGGGGGGGGGGGGGGGGFGGGGGGGGGAFGGGGGFGGDGGGGGGAEFGGGGGGGGGGGFDFGFFDGGGGGGGGGGGGGGGGGAA??FFFFDFFFFFFFFFFEFFF=@F=9@FF?@FFFDF3AFCFFFF@1@EF3?EB@??DFE<B<FFFFFB04>:>B?<:<A9?9>>9>>?FF01<>B>BF-
@M04999:289:000000000-L3R54:1:1101:17907:2616 2:N:0:407
TGACTACAAGGGTATCTAATCCTGTTTGCTCCCCACGCTTTCGCATCTCAGCGTCAGTATCTGTCCAGAAGGCCGCCTTCGCCACCGGTATTCCTCCACATCTCTACGCATTTCACCGCTACACGTGGAATTCTACCTTCCTCTACAATACTCCAGATAACCAGTTTTAAGTGCAATTCCCAGGTTGAGCCCGGGGCTTTCACACCTAACTTAATTATCCGCCTACATGCCCTTTACGCCCAGTCATTCCGATTAACGCTCGCACCCTCCGTATTACCGCGGCTGCTGGCACGGAGTTAGC
+
CCCCCGGGGFGGFGGGGGGGGGGGGGGGGGGGGGGEFGGGGGFGGEGGGGGGGGGGGFFFGGGGGGGGGGGGGGGGGEGGGGCEGGGEFEGCGGGGGCFGGGGGGGGFGGGGGGGGGGGGGGGGGFGGEGGFFFGD9EFFFFGGGFGFFGGGGGGGGGG,EFFGGGGGFGFAADGGFGFGFFFGGGFFGGGFGGDDDGGGFFFFFFFFE=E<EFFEFFFEFFDFFFFE?B3@=BFFFF0>62=449C<?E1;(6??C0;D;6169BB?B03((((.6<<43(6-,,.)4:?<(491(16<2
@M04999:289:000000000-L3R54:1:1101:11389:2624 2:N:0:407
TAGACTACTCGGGTATCTAATCCTGTTTGCTCCCCACGCTTTCGCATCTCAGCGTCAGTATCTGTCCAGAAGGCCGCCTTCGCCACCGGTATTCCTCCACATCTCTACGCATTTCACCGCTACACGTGGAATTCTACCTTCCTCTACAGTACTCCAGATAACCAGTTTTAAGTGCAATTCCCAGGTTGAGCCCGGGGCCTTCACACCTAACTTAATTATCCGCCTACATGCCCTTTACGCCCAGTCATTCCGATTAACGCTCGCACCCTCCGTATTACCGCGGCTGCTGTCACGGAGTT
+
CCCCCGGGGGGGGGGGGGGGGFGGGEGGGGGGFGGGGGGGGGGGGGEGGGGGGGEGGGGGGGGGGGGGGGFGGGGGGGGGGGGGGGGGGGGGGGGGGGGGGGGGGGGGGGGGGGGGGGGGGGGGGGGFGGGGGGGGGGGGGGGGGGGGGGGGFFGGGGGDFFGGGGGGGGGGGGGGFGFGGFFEGGGFGGGGGGGGGGGDFFFFFFEAEEFEFFFFFFFFFFFFDDFFFFF:B;@FFFFFF9?DE@F????@D;?DFE;;?F>>>BFFF?19BFFFFF9?66>FFB?BB649>?B;,4(
@M04999:289:000000000-L3R54:1:1101:17664:2661 2:N:0:407
GACTACCCGGGTATCTAATCCTGTTCGCTCCCCACGCTTTCGTCCATCAGCGTCAATCGGTATTTAGTAACCTGCCTTCGCAATCGGGGTTCTGTGTAATATCTATGCATTTCACCGCTACACTACACATTCCAGCTACTTCAATACTATTCAAGATTAACAGTATCAACGGCAGTTCTACAGTTAAGCTGCAGGTTTTCACCGCTGACTTATCAACCCGCCTACGGACCCTTTAAACCCAATAAATCCGGATAACGCTCGCATCCTCCGTATTACCGCGGCTGCTGGCACGGAGTTAGCC
+
CCCCCGGGGGGGGGGGGGGGGGGGGGGGGGGGGGGGGGGGGGGGGGGGGGGGGGGGGGGGGGGGGGGGGGGGGGGGGGGGGFGGGGGGGGGGGGGGGGGGGGGGGGGGGGGGGGGGGGGGGGGGGGGGGGGGGGGGGGGGGGGGGGGGGGGGGGGGGGGGGGGGGGGGGGGGGGGGFGFGGGGGGGGGGGGGGGGGGGGGFFFFABDDBFFFFFFFFFFFFFDFFF?DFF==@FFFFFFFFFFFFFFFEBFFFF<@F0;?BFFFB?FFF68?::BBA:09,249B:02<?FFFFFFFDFF7
@M04999:289:000000000-L3R54:1:1101:8403:2697 2:N:0:407
CTGACTACTGGGGTATCTAATCCTGTTCGCTACCCATGCTTTCGAACCTCAGCGTCAGTTACAGACCAGAGAGCCGCCTTCGCCACTGGTGTTCTTCCATATATCTACGCATTCCACCGCTACACATGGAGTTCCACTCTCCTCTTCTGCACTCAAGAAAAACAGTTTCAGCTGCACTTCCCCGGTTAAGCCGAGGGCTTTCACAGCTGCCTTGTTCCCCCGCCTGCGTTCGCTTTACGCCCAATAAATCCGGACAACGCTTGCCACCTACGTATTACCGCGGCTGCTGGCACGTAGGT
+
CCCCCGGGGGGGGGGGGGGGGGGGGGGGGGGEGGFGGGGGGGGGGGGGGGGGGGGFGGGGGGGGGGGGGGGGGGGGGGGGGGGGGGGGGGGGGGGGGGGGGGGGGGGGGGGGGGGGGGGGGGGGGGGGGGGGGGGGGGGGGGGGGCEGGGGGGGGGGGFGCFGGGGGGGGGGFGGGBGFGGGGGEGGGGFCFEGGGGGGFFFFFFFFFEFFFFFFAFF4@?B=@9;FF<@?FFFF;)62896;;@EF64A2;41;11(,7?1:?0423((((..:?F2<?660(4,:B02((,((41,)
@M04999:289:000000000-L3R54:1:1101:21838:2721 2:N:0:407
CGGACTACACGGGTATCTAATCCTGTTTGCTCCCCACGCCTTCGCATCTCAGCGTCAGTATCTGTCCAGAAGGCCGCCTTCGCCACCGGTATTCCTCCACATCTCTACGCATTTCACCGCTACACGTGGAATTCTACCTTCCTCTACAATACTCCAGATAACCAGTTTTAAGTGCAGTTCCCAGGTTGAGCCCGGGGCTTTCACACCTAACTTAATTATCCGCCTACATGCCCTTTACGCCCAGTCATTCCGATTAACGCTCGCACCCTCCGTATTACCGCGGCTGCTGGCACGGAGTT
+
CCCCCGGGGGGGGGGGGGGGGGGGGFGGGGGGGGGGGGGGGGGGGECGGGGGGGGGGGGGGGGGGGGGGGGGGGGGDGGGGGGGCEFGFGGGGGGGGGGGGGFAFGGGGGGGGGGGGGGGGGGGGGGGGGGGDFGGGGGGGGGGGGGGGGGGGGGGGGGGGGGGGFF8FGGGGGGGFGFGFGFFEGFGGGGFFECDCC?FFBFFFFEFFFFCFFF6>>+>==DD>@BEE?EFFF@@FF;F;@?@347<CC?E0;?FFE09??BFFFFB?BB><(:())6((,37070:?0(.22(,-3:
@M04999:289:000000000-L3R54:1:1101:6544:2729 2:N:0:407
GTCTGGACTACTCGGGTATCTAATCCTGTTTGCTCCCTACGCTTTCGCATCTCAGCGTCAGTATCTGTCCAGAAGGCCGCCTTCGCCACCGGTATTCCTCCACATCTCTATGCATTTCACCGCTACACGTGGAGTTCTACCTTCCTCTACAATACTCCAGATAACCAGTCTTCAGTGCTGTTCCCAGGTTGAGCACGGGGCTTTCACACCTAACTTAATTATCCGCCTACATGCCCATTACGCCCAGTCATACCGATTTACGCTCGCACCCTCCGTATTACCGCGGCTGCTGGCACGGAGC
+
C6AB6,,C;ECF8F;+;@FF9@<E9,C<FCFCF9E<F,,;@FB,,6,BF7F<,CC8CF7@@,C<F9FD9C<6CBBA=,@@F@7@9@4B6<++C:,9@EE9,4=,A==FFF,4ECAF9E,@FGG:CFFFBF,+?,@8EDAE,,E@@DCDGC,,7@,@E,6DEFF8D+,@7,E,,@=F7+22+=+,,66@6,@4,,,=++=750*3<6+B85>BF4++6++*1:*/7)4925(9>3)5)(*165(((6(.7)<))/28(((173;D@,(,7((41(-3((()).,(((,(4,)57:(2(,-(,
@M04999:289:000000000-L3R54:1:1101:13833:2778 2:N:0:407
CGGAAGACTACCGGGGTATCTAATCCTGTTTGCTCCCCACGCTTTCGCATCTCAGCGTCAGTATCTGTCCAGAAGGCCGCCTTCGCCACCGGTATTCCTCCACATCTCTACGCATTTCACCGCTACACGTGGAATTCTACCTTCCTCTACAATACTCCAGATAACCAGTTTTAAGTGCAATTCCCAGGTTGAGCCCGGGGCTTTCACACCTAACTTAATTATCCGCCTACATGCCCTTTACGCCCAGTCATTCCGATTAACGCTCGCACCCTCCGTATTACCGCGGCTGCTGGCACGGAGT
+
CCCCCGGGGGGGGGGGGGGGGGGGGGGGGGGGGGGGGGGGGGGGGGGGGGGGGGGGGGGGGGGGGGGGGGGGGGGGGGGGGGGGGGGGGGGGGGGGGGGGGGGGGGGGGGGGGGGGGGGGGGGGGGGGGGGGGCFGGGGGGGGGGGFDGGGGGGGGGGGGGGGGGGGGGGCFGGGGCGFGGGGFGGGGGGGGGGGGGGGGFFFFFFFFFFFFFFFFFFFFFFFCDFFFFFFFFF@@13;FEFFBBF@@EECCFEBF???BB:>6<>>BFF0<BFFBBFB<>BB;BF>FBFF32:???BF>4
@M04999:289:000000000-L3R54:1:1101:10662:2800 2:N:0:407
AGGTGGACTACCGGGGTATCTAATCCTGTTCGCTACCCATGCTTTCGAACCTCAGCGTCAGTTACAGACCAGAGAGCCGCCTTCGCCACTGGTGTTCTTCCATATATCTACGCATTCCACCGCTACACATGGAGTTCCACTCTCCTCTTCTGCACTCAAGAAAAACAGTTTCAGCTGCACTTCCCCGGTTAAGCCGAGGGCTTTCACAGCTGACTTGTTCTCCCGCCTGCGTTCGCTTTACGCCCAATAAATCCGGACAACGCTTGCCACCTACGTATTACCGCGGCTGCTGGCACGTAGT
+
CCCCCGGGGGGGGGGGGGGGGGGGGGGGGGGGGGGGGGGGGGGGGGGEFGGGGGGGGGGGGGGGGGGFGGGGGGGGGGGGGGGGGGGGGGGGGGGGGGFGGGGGGGGGGGGGGGGGGGGGGGGGGGGGGFGGGFGGGGGGGGGGGGGGGGGGGGGGGGFGGFGGDGGGGGGGGGGGFGFGGDGFGGGCGGGGGGGGGGGGFFFFFFFFFFEFFFFFFAAE@?BFFBBFDFB1?D;0;DFFFFFFFF?B:AADFBB6?9;?<>BF::<09><72:?FF2?AAB(;>(39B0>?:B1>::4:-
@M04999:289:000000000-L3R54:1:1101:21000:2803 2:N:0:407
CATAGACTACTCGGGTATCTAATCCTGTTTGCTCCCCACGCTTTCGCATCTCAGCGTCAGTATCTGTCCAGAAGGCCGCCTTCGCCACCGGTATTCCTCCACATCTCTACGCATTTCACCGCTACACGTGGAATTCTACCTTCCTCTACAATACTCCAGATAACCAGTTTTAAGTGCAGTTCCCAGGTTGAGCCCGGGGCTTTCACACCTAACTTAATTATCCGCCTACATGCCCTTTACGCCCAGTCATTCCGATTAACGCTCGCACCCTCCGTATTACCGCGGCTGCTGGCACGGAGTT
+
CCCCCGGGGGGGGGGGGGGGGGGGGGGGGGGGGGGGGGGGGGGGGGGGGGGGGGGGGGGGGGGGGGGGGGGGGGGGGGGGGGGGGGGGGGGGDGGGGGGGGGGGGGGGGGGGGGGGGGGGGGGGGGGGGGGGGGGGGGGGGGGGGGGGGGCFGGGGGGGGGGGGGGGGGGGGGGGGF+9FGGGFGGGGCEGFEFGGGGGGFFAFFFFFFFEFFFFFFFFFFFEDF>=@DBEFFF@E@EFFDDFFDDEFFFFFC@FF6?FEF916;FBBFFFBF96??BF<A:0(4673:?::<04:((((.
@M04999:289:000000000-L3R54:1:1101:12204:2804 2:N:0:407
GTCCGACTACTGGGGTATCTAATCCTGTTTGCTCCCCACGCTTTCGCATCTCAGCGTCAGTATCTGTCCAGAAGGCCGCCTTCGCCACCGGTATTCCTCCACATCTCTACGCATTTCACCGCTACACGTGGAATTCTACCTTCCTCTACAATACTCCAGATAACCAGTTTTAAGTGCAGTTCCCAGGTTGAGCCCGGGGCTTTCACACCTAACTTAATTATCCGCCTACATGCCCTTTACGCCCAGTCATTCCGATTAACGCTCGCACCCTCCGTATTACCGCGGCTGCTGGCACGGAGTT
+
CACCCGGGGGGFGGFGGGGFGGFFCFFFGFGGGGGGGGGGGEFCGGGDGGCEGGGGGGGGGGGGGGGGGGGFGGGGGEGDGGGGGDGCEG7CFG9FFGGGGGGGGGGGGGGGGGCGFGGFGGGGGGGGEGGGGGCDFFGGGGGGGGGCGGGGGGFGFGGEGGGGC?DEBCDGCGGGFGFCCGDCFGGG6CCFGGGG>DDG*96FFFFFFDFFFFFFEFFFFCFFFDDD@E?C@@DF1=);?F@;?D3@F)7?CF?0164:<BFBBB6>>B:::;6(834<A?0;F67>??726:??0993.
@M04999:289:000000000-L3R54:1:1101:24252:2838 2:N:0:407
CGACTACACGGGTATCTAATCCTGTTTGCTCCCCACGCTTTCGCATCTCAGCGTCAGTATCTGTCCAGAAGGCCGCCTTCGCCACCGGTATTCCTCCACATCTCTACGCATTTCACCGCTACACGTGGAATTCTACCTTCCTCTACAATACTCTAGTTAACCAGTTTTAAGTGCAATTCCTAGGTTGAGCCCAGGGCTTTCACACCTAACTTAATTATCCGCCTACATGCCCTTTACGCCCAGTCATTCCGATTAACGCTCGCACCCTCCGTATTACCGCGGCTGCTGGCACGGAGTTAGC
+
CCCCCGGGGGGGGGGGGGGGGGGGGGGGGGGGGGGGGGGGGGGGGGGGGGGGGGGGGGGGGGGGGGGGGGGGGGGGGGGGGGGGGGGGGGGGGGGGGGGGGGGGGGGGGGGGGGGGGGGGGGGGGGGGGFGGGFGGGGGGGFGGGGGGGGGGGGGGGGGGGGGGGGGGGGGGGGGGFGFGFFGGFGGGGGGGGGGGGGGGFFFFFFFFFFFFFFFFFFFFFFFFFFFFFFBDEFFFE>D?BF?EEA<CEFFFFFFEF;>DFFFFFFFF??6??:?FF>:9B>>FFFFFBBFFF>FF?(64.
@M04999:289:000000000-L3R54:1:1101:9000:2874 2:N:0:407
CGTGACTACAGGGGTATCTAATCCTGTCTGCTACCCACGCTTTCGAGCATGAACGTCAGTGTTATCCCAGGAGGCTGCCTTCGCCATCGTTATTCCTCCACATCTCTACGCATTTCACTGCTACACGTGGAATTCTACCTCCCTCTGACACACTCTAGTTTGACAGTTTCAAATGCACGACCCAAGTTGAGCTGGGGGTTTTCACATCTGACTGATCTAACCGTCTGCGCTCGTTTCACGCCAAGTAATTCCGATTAATGCTCGCACCTTACGCATTACCTCTGCTGCTCGCTCGTAGTC
+
@<6,AFFFFGF?;@,,;CEECFG9CDC,CFFE9FGGF@6@,C<FCC,8@F,C,C@CFECFFG,@FCFG8F,CCGGGD,AEFGGGGCGFG6B<FFGCF<=FGG8F9FFFG<FG:C<F5FEFGFFGGGG=A:+,49@;E9=,4@+,@,@8E=D,=@CCA=,6,@,4@863:E:,3@F81=*+6CD?C8@C,@,@8,=0;+0<*9?+?91*;;*A6+?9A++*4):>49==B2(89-5()1?A08((,/<)65.)(33(,))9;CFFB6(4()),((--(6<>)5).363>3)-3((3,(46)
@M04999:289:000000000-L3R54:1:1101:21658:2930 2:N:0:407
CGACTACCAGGGTATCTAATCCTGTTTGCTCCCCACGCTTTCGCATCTCAGCGTCAGTATCTGTCCAGAAGGCCGCCTTCGCCACCGGTATTCCTCCACATCTCTACGCATTTCACCGCTACACGTGGAATTCTACCTTCCTCTACAATACTCCAGATAACCAGTTTTAAGTGCAGTTCCCAGGTTGAGCCCGGGGCTTTCACACCTAACTTAATTATCCGCCTACATGCCCTTTACGCCCAGTCATTCCGATTAACGCTCGCACCCTCCGTATTACCGCGGCTGCTGGCACGGAGTTAGC
+
CCCCCGGGGGGGGGGGGGGGGGGGGGGGGGGGGGGGGGGGGGGGGGGGGGGGGGGGGGFGGGGGGGGGGGGGGGGGGGGGGGGGGGGGGGGGGGGGGGGGGGGGGGGGGGGGGGGGGGGGGGGGGGGGGGGGGGGGGGGGGGGGGGGGGGGGGGGGGGGGGGGGGGGGGGGGGGGGFGFGGGGGGGFDGGGGGGGGGGGGFFFFFFFFFFFFFFFFFFFFFFFFFFFFFE=BFFFFF<DD;DFFFFFFFFFFDFFFF;3;?9>096?1:?F?1::DFFFFF>F;B:025??<BBFFFF2).
@M04999:289:000000000-L3R54:1:1101:12738:2932 2:N:0:407
CCGACTACTGGGGTATCTAATCCTGTTTGCTCCCCACGCTTTCGCATCTCAGCGTCAGTATCTGTCCAGAAGGCCGCCTTCGCCACCGGTATTCCTCCACATCTCTACGCATTTCACCGCTACACGTGGAATTCTACCTTCCTCTACAATACTCTAGTTAACCAGTTTTAAGTGCAATTCCTAGGTTGAGCCCAGGGCCTTCACACCTAACTTAATTATCCGCCTACATGCCCTTTACGCCCAGTCATTCCGATTAACGCTCGCACCCTCCGTATTACCGCGGCTGCTGGCACGGAATT
+
CCCCCGGGGGGGGGGGGGGGGGGGGGGGGGGGGGGGGGGGGGGGGGGGGGGGGGGGGGGGGGGGGGGGGGGGGGGGGGGGGGGGGGGGGGGGGGGGGGGGGGGGGGGGGGGGDGGGGGGGGGGGGGGGGGGGGGGGGGGFGGGGGGGGGGGGGGGGGGGGGGGGGGGGGGGGGGGGFGFGGFFGGGGGGGGGGGGDGGGGFFFFFFFFFBDFFFFFFFFFFDFFFFFFFC@:>BFEFEFFFBFF@E9EFEFF?FFDFFFF0;9917>?6:?F??2:<AFFF>B99;6)58B:<?B(((.
@M04999:289:000000000-L3R54:1:1101:24346:2946 2:N:0:407
GACTACCAGGGTATCTAATCCTGTTCGCTCCCCACGCTTTCGTCCATCAGCGTCAATCGGTATTTAGTAACCTGCCTTCGCAATCGGGGTTCTGTGTAATATCTACGCATTTCACCGCTACACTACACATTCCAGCTACTTCAATACTATTCAAGATTAACAGTATCAACGGCAGTTCTACAGTTAAGCTGCAGGTTTTCACCGCTGACTTATCAACCCGCCTACGGACCCTTTAAACCCAATAAATCCGGATAACGCTCGCATCCTCCGTATTACCGCGGCTGCTGGCACGGAGTTAGCC
+
CCCCCGGGGGGGGGGGGGGGGGGGGGGGGGGGGGGGGGGGGGGGGCFGGGGGGGGGGGGGGGGGGGGGGGGGGGGGGGGGGGGGGGGGGGGGGGGGGGGGGGGGGGGEGGDGGGGGGGGGGGGGGGGGGGGGGGGGGGGGGGGGFGGGGGGGGGGGGGGGGGGFFGGGGGGGGGGGFGFGGGGGGGGGGGGGGGGGFFGGFFF5BFEBDFFFFFFFFFEFFF?FFFFF>>=BFFFFFF3BFFFFEEFFFFFF@FFFF13<>F62>3)2:;66124:42>9;>0>FFFB?<2(,1031)4<5
@M04999:289:000000000-L3R54:1:1101:16271:2955 2:N:0:407
ATTCGGACTACTAGGGTATCTAATCCTGTTCGCTACCCATGCTTTCGAACCTCAGCGTCGGTTACAGACCAGAGAGCCGCCTTCGCCACTGGTGTTCTTCCATATATCTACGCATTCCACCGCTACACATGGAGTTCCACTCTCCTCTTCTGCACTCAAGAAAAACAGTTTCAGCTGCACTTCCCCGGTTAAGCCGAGGGCTTTCACAGCTGACTTGTTCTCCCGCCTGCGTTCGCTTTACGCCCAATAAATCCGGACAACGCTTGCCACCTACGTATTACCGCGGCTGCTGGCACGTAGT
+
CCCCCGGGGGGGGGGGGGGGGGGFGGGGGGGGGGGGGGGGGGGGGGGGGGGGGGGGGGGGGFGGGGGGGGGGGGGGGGGGGGGGGGGGGGGGGGGGGGGGGGGGGGGGGGGGGGGGGGGGGGGGGGGGGFGGGGGGGGGGGGGGGGGGGGGGGGGGGGGGGGGGGGGGGGGGGGGGFGFGGGGGGGGGGGGGGGGGGGGGFFFFFFFFFFE@BFBAEFFFFE47@9@@FFFFFFFFFFFFFFF0>B:??B<BF:>FFFF?B>BF1:B?A21:::?:?ABAF><0>9>>>FFF0?B?FF??,
@M04999:289:000000000-L3R54:1:1101:18289:3041 2:N:0:407
AGAGACTACCAGGGTATCTAATCCTGTTTGCTACCCACGCTTTCGAGCATGAACGTCAGTGTTATCCCAGGAGGCTGCCTTCGCCATCGGTATTCCCCCACATCTCTACGCATTTCACTGCTACACGTGGAATTCTCCCTCCCTCTGACACACCCTAGTTAGACAGTTTCAAATGCACGTCCCAAGTTGAGCTCGGGGATTTCCCATCTGACTTATCTAACCCTCTTCGCTCGCTTTACGCCCAGTAATTCCGAATAACGCTCGCACCCTACGTATTACCGCGGCGGTTGGCCCGTCGTT
+
-AC<C@<,CF<FGGF@@,6CE@FCFEAGFCD,,CFGC@CCFCFACF6FFDGGGCFG8C7FCDF9CFFCF<@EGDG,,@?FAF<FC:CEFGG8FDG<,AB:F,:,45EFF7C:FEEG<F,,,4?A,9:9EC:4A@EF,9DEGGG,=A,3,@D=++8=DD,;C,6EGFGFDFFFFD?G9DF8DDG96DFGD:?F,@CDD+9CF9B+99+*:7*03+39A>6CF9)0:4*1-4(-0(-(6>;):>FF;.7CE)7658((/)7;F(((4;BF??<6(..).))6140;>((((-,()---(-40
@M04999:289:000000000-L3R54:1:1101:7627:3102 2:N:0:407
GGACTACCCGGGTATCTAATCCTGTTTGCTCCCCACGCTTTCGCATCTCAGCGTCAGTATCTGTCCAGAAGGCCGCCTTCGCCACCGGTATTCCTCCACATCTCTACGCATTTCACCGCTACACGTGGAATTCTACCTTCCTCTACAATACTCCAGATAACCAGTTTTAAGTGCAATTCCCAGGTTGAGCCCGGGGCTTTCACACCTAACTTAATTATCCGCCTACATGCCCTTTACGCCCAGTCATTCCGATTAACGCTCGCACCCTCCGTATTACCGCGGCTGCTGGCCCGGAGTTAGC
+
CCCCCGGGGGGGGGGGFFGGGGGFFFGGGGGFFFGGGGCGGGGDGFG9FD@FEGGGGGGGGGGGFFGGGGGGGGGGGGGGGGCFGGGGGEGGGCFGGGGGGGGGGGGGGGGGGGGGGGGGGGGGGGGEEGGGFFCGGGGGGDGDGGGFGGGGFGGGGGGGGGGGGGGFGGGGGGFFFGFGGC:6@EGGGCFGGCGGDDDFFFFFFEFFFFFFFFF>CAFFFDDFFFFFEF)6=DFEC(:A>;;(7<CEFEF@(1;EB?;349;FFF?:B?B?<B0)4<0((-32>(.42((((49(-45<4
@M04999:289:000000000-L3R54:1:1101:20283:3173 2:N:0:407
TTTGACTACCGGGGTATCTAATCCTGTTCGCTCCCCACGCTTTCGTCCATCAGCGTCAATCGGTATTTAGTAACCTGCCTTCGCAATCGGGGTTCTGTGTAATATCTATGCATTTCACCGCTACACTACACATTCCAGCTACTTCAATACTATTCAAGATTAACAGTATCAACGGCAGTTCTACAGTTAAGCTGCAGGTTTTCACCGCTGACTTATCAACCCGCCTACGGACCCTTTAAACCCAATAAATCCGGATAACGCTCGCATCCTCAGTATTACCGCGGCTGCTGGCACGGAGTT
+
BCCCCGGGEGGGGGFFGFFFGGGGGGFGFGGFFGGGGGGGEGGGGGGGGGGGGGEGGGGGGGG@ECEGGGGGGGGGGGGGGGGGGGGGGGGGFGGGFGGGGGGGFGGDGGGFFGGGGGGGEGGGGDFGGGCGGGGGGGGGGGFGGGFFFDFGG8=EGGGCFGGGE8@6@EFGGGCEDDCDDD9EFFCC;ACCDGGGG5;?B>BA;?EFFFADFFCC>F@:67@@@=92@@D@3<1;8CEFE(67?F@EEC6;@;;?@ADFF??B;>?B:24)(.6<BABA?>BBBB;:2828:>?9(483
@M04999:289:000000000-L3R54:1:1101:23125:3184 2:N:0:407
GGTTTGACTACTAGGGTATCTAATCCTGTTTGCTCCCCACGCTTTCGCATCTCAGCGTCAGTATCTGTCCAGAAGGCCGCCTTCGCCACCGGTATTCCTCCACATCTCTACGCATTTCACCGCTACACGTGGAATTCTACCTTCCTCTACAATACTCCAGATAACCAGTTTTAAGTGCAATTCCCAGGTTGAGCCCGGGGCTTTCACACCTAACTTAATTATCCGCCTACATGCCCTTTACGCCCAGTCATTCCGATTAACGCTCGCCCCCTCCGTATTCCCGGGGCGGCTGGCACGTAGT
+
CC8ACGGGGFGGGFGGGGGGGGGF,EFGEFGGGGGCFECC+@CFGGGGGDGGFFGGGFGGGCFAFDFFGGGGCFFFFGGDGG@FFGFFFF7:@=DF<C<FFFGGGGGGDFAFEGGCCFGGGGGGGGFGCFGGF9EDGGGGGGG?FFFGFG;FDGGFFGGC@EFGFGG?E=FAFGGFFGFDFDGG,=?FG6CGGGGGGDGD>EF4?@69>=4>:FFFEF>4C?C6@>@DFFFE43>@(64C32;39774;@?<<C((((,7>D@((-(((42(-4640(().8(((-2-(((-,(()(.,((
@M04999:289:000000000-L3R54:1:1101:6329:3206 2:N:0:407
TGACTACTCGGGTATCTAATCCTGTTTGCTCCCCACGCTTTCGCATCTCAGCGTCAGTATCTGTCCAGAAGGCCGCCTTCGCCACCGGTACTCCTCCACATCTCTACGCATTTCACCGCTACACGTGGAATTCTACCTTCCTCTACAATACTCTAGTTAACCAGTTTTAAGTGCAATTCCTAGGTTGAGCCCAGGGCTTTCACACCTAACTTAATTATCCGCCTACATGCCCTTTACGCCCAGTCATTCCGATTAACGCTCGCACCCTCCGTATTACCGCGGCTGCTGGCACGGAGTTAGC
+
CCCCCGGGGGGGGGGGGGGGGGGGGGGGGGGGGGGGGGGGGGGGGGGGGGGGGGGGGGGGGGGGGGGGGGGGGGGGGGGGGGGGGGGGGGGGGGGGGGGGGGGGGFGGGDGGGGGGGGGGGGGGGGGGDEGGGGGGGGGGGGGGGGGGGGGGGGGGGGFGGGGGFCFGGGGGGGGGF7DFGGGFFGFGGGGGGGGGGGGGFFFFFFFFFFFFFFFFFFFFFFFFFFFFFEB=FFFFFFFBB?@@<7<3?CE7;(;CFFFFF>FFFFBFFFBBF7:>FAF;F499;B?DF?72(39>1:BF2
@M04999:289:000000000-L3R54:1:1101:22448:3276 2:N:0:407
GACTACTAGGGTATCTAATCCTGTTTGCTCCCCACGCTTTCGCATCTCAGCGTCAGTATCTGTCCAGAAGGCCGCCTTCGCCACCGGTATTCCTCCACATCTCTACGCATTTCACCGCTACACGTGGAATTCTACCTTCCTCTACAATACTCTAGTTAACCAGTTTTAAGTGCAATTCCTAGGTTGAGCCCAGGGCTTTCACACCTAACTTAATTATCCGCCTACATGCCCTTTACGCCCAGCCATTCCGATTAACGCTCGCACCCTCCGTATTACCGCGGCTGCTGGCACGGAGTTAGCC
+
CCCCCGGGGGGGGGGGGGGGGGGGGGGGGGGGGGGGGGEGGGGGGGGGGGDGGGGGGGGGGGGCGGGGFGGGGGDEFGGGGGGEFGGGGFGFGGGGGGGCE?FGGGGGGGGGGGGGGGGGGGGEGGCFFGGGGGGGGGGGGGGGGAD;EFA?GFGFGGGG=FGFGGGFD9@=FGGGFGFGF??ACGGGGFFGD?EGGDDCAFAABFFFFFFFEFFAEFF9FFFFFFFF>EB2BEFEDF2?@=(-7>C555(,179>692330:>@1(18>4<B0<>B?>F(((7:2:0:<?<932?1>DF?
@M04999:289:000000000-L3R54:1:1101:23842:3293 2:N:0:407
GACTACACGGGTATCTAATCCTGTTTGCTCCCCACGCTTTCGCATCTCAGCGTCAGTATCTGTCCAGAAGGCCGCCTTCGCCACCGGTATTCCTCCACATCTCTACGCATTTCACCGCTACACGTGGAATTCTACCTTCCTCTACAATACTCCAGATAACCAGTTTTAAGTGCAGTTCCCAGGTTGAGCCCGGGGCTTTCACACCTAACTTAATTATCCGCCTACATGCCCTTTACGCCCAGTCATTCCGATTAACGCTCGCACCCTCCGTATTACCGCGGCTGCTGGCACGGAGTTAGCC
+
CCCCCGGGGGGGGGGGGGGGGFGGGGGGGGGGGGGGGGGGGGGGGGGGGGGGGGGGGGGGGGGGGGGGGFFFGGGGGGGGGGGGGGGGGGGGGFGGGGGGGGGGGGGGGGGGGGGGGGGGGGGGGGGGFGGGGGGGGGGGGGGGGGGGGGGGGGGGGFGGGGGGGGFFGGGGGGGFFGFGGGGGCCFCFGGGGGGGDGGGFFFFFFFFFFFFFFFFFFFFFFF@DFFEFF81@@EF?@9B;?@EF<CCFFD0;6EFFFBF6;FF90828913<:>A>193011>:>)781<:;063:)2<7
@M04999:289:000000000-L3R54:1:1101:19788:3307 2:N:0:407
GACTACTGGGGTATCTAATCCTGTTTGCTACCCACGCTTTCGAGCATGAACGTCAGTGTTATCCCAGGAGGCTGCCTTCGCCATCGGTATTCCTCCACATCTCTACGCATTTCACTGCTACACGTGGAATTCTACCTCCCTCTGACACACTCTAGTTAGACAGTTTCAAATGCACGTCCCAAGTTGAGCTCGGGGATTTCACATCTGACTTATCTAACCGTCTGCGCTCGCTTTACGCCCAGTAATTCCGATTAACGCTCGCACCCTACGTATTACCGCGGCTGCTGGCACGTAGTTAGCC
+
CCCCCGGGGGGGGGGGGGGGGGGGGGGGGDFGGGGGGGGGGGFGGCGGGGGGGGGGGFGGGGGGGGGGGGGGGGGGGGGGGGGGGGGGGGGGGGGGGGF@FGGGGGGEGGGGGGGGGGGGGGGGGGGGFGFGGGGGGGGGGGFFGGGGGGGGGGGGGGGGGGGGFFGGGFGGFGGGFGFGG?DG9:FGGDGEGGGDG6CFFFFAFFFFC@7AAFFFFFFBDDBBFFFF=9=@5>EFFFFBDFF93?CC441??FEED;@0.1:@9<?BF:<?A2AFBFF9;90408721:??FBBFF2<92
@M04999:289:000000000-L3R54:1:1101:19300:3317 2:N:0:407
GACTACTCGGGTATCTAATCCTGTTTGCTCCCCACGCTTTCGCATCTCAGCGTCAGTATCTGTCCAGAAGGCCGCCTTCGCCACCGGTATTCCTCCACATCTCTACGCATTTCACCGCTACACGTGGAATTCTACCTTCCTCTACAATACTCCAGATAACCAGTTTTAAGTGCAATTCCCAGGTTGAGCCCGGGGCTTTCACACCTAACTTAATTATCCGCCTACATGCCCTTTACGCCCAGCCATTCCGATTAACGCTCGCACCCCCCGTATTTCCGCGGCTGCCTGCACGGAGTTAGCC
+
CCCCCGGGGGGGGFGGGGGGGGGGGFGGGGGGGGGGGFGGGGGGCGFGGGFGGGGGGGGGGGGGGGGGGGGGGGFGCCFGGDGGGGGEGGGAEFAGFGGGGGGGGGGGGGGGGGGGCCFGGGGGGGGGGFFGGGGGGGGGGGGGFFDGDGGGGGGGCFGGGGGGG@EC?F=EGGGDFGFGGGD7FFF?EGCEGGGGDGGGFF99AA4ADFFFFFFFCAFDFFFFF2@C@E25BE<E17BFF@(3=FFEFE03(2?C;B?B106>>?(499?9B224:6<01>6>:0)86(.((-(-4:AA2
@M04999:289:000000000-L3R54:1:1101:11508:3356 2:N:0:407
AAAAGACTACTGGGGTATCTAATCCTGTTTGCTACCCACGCTTTCGAGCATGAACGTCAGTGTTATCCCAGGAGGCTGCCTTCGCCATCGGTATTCCTCCACATCTCTACGCATTTCACTGCTACACGTGGAATTCTACCTCCCTCTGACACACTCTAGTTAGACAGTTTCAAATGCACGTCCCAAGTTGAGCTCGGGGATTTCACATCTGACTTATCTAACCGTCTGCGCTCGCTTTACGCCCAGTAATTCCGATTAACGCTCGCACCCTACGTATTACCGCGGCTGCTGGCACGTAGTT
+
CCCCCGGGGGGGGGGGEDGGGGGGGGGGGGGGGGGGFGGGGGGGGGGGGGGGGGGGGGGGGGGGGGGGGGGGGGDGGGDFGGGGFGGGGGGGGGGGGGGFGGGGGGGGGGGGGGGGGFGGGGGGGGGGGGGGFFGGGGGGGGGGGGGFGGGGGGGGGGGDGGGFCFGDFFGGF:FEFGFGGGGEGFGFGFGGGFGGG>D99AFF;BFFFFEFFFFFFFFAF@5@>AFF;AFFFFFF=2CF2@93?D@EEF)7C@;<@;CEF9DFF>>9BFFF?0,<232:-31070((42046()3::(4.
@M04999:289:000000000-L3R54:1:1101:23114:3377 2:N:0:407
GGGACTACTCGGGTATCTAATCCTGTTCGCTCCCCACGCTTTCGTCCATCAGCGTCAATCGGTATTTAGTAACCTGCCTTCGCAATCGGGGTTCTGTGTAATATCTATGCATTTCACCGCTACACTACACATTCCAGCTACTTCAATACTATTCAAGATTAACAGTATCAACGGCAGTTCTACAGTTAAGCTGCAGGTTTTCACCGCTGACTTATCAACCCGCCTACGGACCCTTTAAACCCAATAAATCCGGATAACGCTCGCACCCTCCGTATTACCGCGGCTGCTGGCACGGAGTT
+
CCCCCGGGGGGGGGGGGGGGGGGGGGGGGGGGGGGGGGGGGGGGGGGGGGGGGGGGGGGGGGEGGGGGGGGGGGGGGGGGGGGGGGGGGGGGGGGGGGGGGGFGGGGGGGGGGGGGGGGGGGGGGGGGFGGGGGGGGGGGGGGGGGGGGGGFGGGGGGGEGGGGGDGGGGGGGGGGFGBGGGGGFFFGFGGFGGGGGF?FFFFFFFFFFFFEFFFFEFFDEFFFFFFD=@FFFFFFFFFF1;?@FFFEEF;>(/3(7<;9@6>BFFFFFB:B<(2(6<)4(366>20:?F0:??9>>?:
@M04999:289:000000000-L3R54:1:1101:9321:3435 2:N:0:407
TCCCGACTACTCGGGTATCTAATCCTGTTTGCTCCCCACGCTTTCGCATCTCAGCGTCAGTATCTGTCCAGAAGGCCGCCTTCGCCACCGGTATTCCTCCACATCTCTACGCATTTCACCGCTACACGTGGAATTCTACCTTCCTCTACAATACTCTAGTTAACCAGTTTTAAGTGCAATTCCTAGGTTGAGCCCAGGGCTTCCACACCTAACTTAATTATCCGCCTACATTCCCTTTACGCCCAGTCATTCCGATTAACGCTCGCACCCTCTGTACTACCGCGTCTGCTGGCACGTCGTT
+
CCCCCEGGCGGGGEGGGGGGGGGGG,CFGG<F,CFCFFGGGGGGGGCCCEGGG9DEGGGG<CFFAFGG<EFGGFCFFEGEE@9CFEGGCGGG7FFGGGGGGC@FC,CFCF7BEGGCFCGFCDEEE=BFGGC7ED=F9=DFG=8A99EGGDFGCFC?,AFD8EGGD?DD62@=3@FFFFB=2=;EEFFGGF6AFD++;95?FCFF@AA>ADF=2=>AE61:EE4>@@@=BF**>CE=>B4F?@99?1(/.?EECEF70;).(41(6906>?04(56:)-64<92>(4,8)4)8104:(((-(
@M04999:289:000000000-L3R54:1:1101:20979:3442 2:N:0:407
GGACTACCGGGGTATCTAATCCTGTTTGCTACCCACGCTTTCGAGCATGAACGTCAGTGTTATCCCAGGAGGCTGCCTTCGCCATCGGTATTCCTCCACATCTCTACGCATTTCACTGCTACACGTGGAATTCTACCTCCCTCTGACACACTCTAGTTAGACAGTTTCAAATGCACGTCCCAAGTTGAGCTCGGGGATTTCACATCTGACTTATCTAACCGTCTGCGCTCGCTTTACGCCCAGTAATTCCGATTAACGCTCGCACCCTACGTATTACCGCGGCTGCTGGCACGTCGTTAGC
+
CCCCCGGGGGGGGGGGGGGGGGGGGGFGGGGGGGGGGGGGGGGGGGGGGGGGGGGGGGGGGGGGGGGGGGGGGGGGGGGGGGGGGGGGGGGGGGGGGGGG8FGGEFGGGGGGGGGGGGGGGGGFGGGGGFGGGGGGGFFGGGGFCDCFGGGFGGGGFGGFGGGGGGGGGGFGGGGGFGFGGGDCFGFGGGCFGEGGCDGGFFFFFFFF<AE5=FFFFFB2/:4>=C@FF?2=55B=EF@D6;?@E3?EFEF;(3<)7(228>>>>F?FBF<?34><A9(2926>BF:306(5(((-30:?2
@M04999:289:000000000-L3R54:1:1101:7068:3502 2:N:0:407
GTTTGACTACCGGGGTATCTAATCCTGTTCGCTACCCATGCTTTCGAACCTCAGCGTCAGTTACAGACCAGAGAGCCGCCTTCGCCACTGGTGTTCTTCCATATATCTACGCATTCCACCGCTACACATGGAGTTCCACTCTCCTCTTCTGCACTCAAGAAAAACTGTTTCAGCTGCACTTCCCCGGTTAAGCCGAGGGCTTTCACAGCTGACTTGTCCTCCCGCCTGCGTTCGCTTTACGCCCAATAAATCAGGACATCGCTTGCCACCTACGTATTACCGCGCCCGCTGGCACGTGGTT
+
CCC<CGGGGGEGG7:FEGCFFECFFGGGGGEE7:FEFF@C@@<,CF8,;@@CAFGGBFGECFCF9FAFCCAEGGCFE7CCG@FFGGGDA=FG=?:FAF<EEGGGAFCFFGF@FGGGGDDEFEDGE<E,,C,4,@FGF446@,6@DGGFEFFG,@@=?DD9,@@DG+=ED==ECF7,0+:F?DFFC>++@?7;FFCGGG47@4*@9::4()(*0++1/*40=>5(-(4,(6/6060(6/)26@(,1((..)64)5)4::-38:6?B?0)423(,(.393))4(-4(((,((4(-,,13(,4,
@M04999:289:000000000-L3R54:1:1101:8543:3569 2:N:0:407
GACTACTGGGGTATCTAATCCTGTTTGCTACCCACGCTTTCGAGCATGAACGTCAGTGTTATCCCAGGAGGCTGCCTTCGCCATCGGTATTCCTCCACATCTCTACGCATTTCACTGCTACACGTGGAATTCTACCTCCCTCTGACACACTCTAGTTAGACAGTTTCAAATGCACGTCCCAAGTTGAGCTCGGGGATTTCACATCTGACTTATCTAACCGTCTGCGCTCGCTTTACGCCCAGTAATTCCGATTAACGCTCGCACCCTACGTATTACCGCGGCTGCTGGCACGTAGTTAGCC
+
CCCCCGGGGGGGGGGGGGGGGGGGGGGGGGGGGGGGGGGGGGGGGGGGGGGGGGGGGGGGGGGGGGGGGGGGGGGGGGGGGGGGGGGGGGGGGGGGGGGGGGGGGGGGGGGGGGGGGGGGGGGGGGGGGGGGGGGGGGGGGGGGGGGGGGGGFGGGGGGFGGGFCDFGGGGGFGGGFGFGGGGGGGGGGGGGGGGCCGGGAFFFFFFF;EFFFFFFFFFFDFF=EBFAABFFFFF==@@DDFFFF?CECFFFDDCEF@DDFBFF;?BFFFFF9?FFFBBF>BFFF:?3(420.28:44:A7
@M04999:289:000000000-L3R54:1:1101:11575:3582 2:N:0:407
TTGACTACCGGGGTATCTAATCCTGTTTGCTCCCCACGCTTTCGCATCTCAGCGTCAGTATCTGTCCAGAAGGCCGCCTTCGCCACCGGTATTCCTCCACATCTCTACGCATTTCACCGCTACACGTGGAATTCTACCTTCCTCTACAATACTCTAGTTAACCAGTTTTAAGTGCAATTCCTAGGTTGAGCCCAGGGCTTTCACACCTAACTTAATTATCCGCCTACATGCCCTTTACGCCCAGTCATTCCGATTAACGCTCGCACCCTCCGTATTACCGCGGCTGCTGGCACTGAGTT
+
CCCCCGGGGGGGGGGGGGGGGGGGGGGGGGGGGGGGGGGGGGGGGGGGGGGGGGGGGGGGGGGGGGGGGGGGGGGGGGGGGGGGGGGGGGGGGGGGGGGGGGGGGGGGGGGGGGGGGGGGGGGGGGGGGGGGGGGGGGGGGGGGGGGGGGGGGGGGGGGGGGGGGGGGGGGGGGGGCGFGGGFECGD6?FGFGGGGGGGGFFFFFFFFFFDFFFFFFFFFCFFFFDDEFFFEFFFEEF?EFB?@@EFFFFFF;@D@EFFFFFF>FF;:,1:>B1::ABD:>>B>9167)5:<<(84)--
@M04999:289:000000000-L3R54:1:1101:20378:3596 2:N:0:407
GGTTGACTACCGGGGTATCTAATCCTGTTTGCTCCCCACGCTTTCGCATCTCAGCGTCAGTATCTGTCCAGAAGGCCGCCTTCGCCACCGGTATTCCTCCACATCTCTACGCATTTCACCGCTACACGTGGAATTCTACCTTCCTCTACAATACTCCAGATAACCAGTTTTAAGTGCAATTCCCAGGTTGAGCCCGGGGCTTTCACACCTAACTTAATTATCCGCCTACATGCCCTTTACGCCCAGTCATTCCGATTAACGCTCGCACCCTCCGTATTCCCGCGGCTGCTGGCACGTAGTT
+
CCCCCGGGGGGGGGGGGGGGGGGGGGGGGGGGGGFGGGGGGGGGGGGGGGGGGGGGGGGGGGGGGGGGGGGGGGGGGGGGGGGGGGFGCGGGGGGGGGGGGGGCFGGGGGGGGGGGGGGGGGGCFGGGGGGGGGCFGGGGGGGGFGGAFGGGDGAFGGGFGGGGEGGFGGGGFFGGAD?FDFFGGGGG?FGFGGGGGGGGBFFBFFFFD=EEFFFF=ABEFFFFFFFF@@E?EE@1,3.;;?9>@?3).<36?@<,,846(-1-,7,,1:?0((-,37)6,-4>9>9(,503<?2<4(48.
@M04999:289:000000000-L3R54:1:1101:10730:3614 2:N:0:407
CGACTACAAGGGTATCTAATCCTGTTCGCTCCCCACGCTTTCGTCCATCAGCGTCAATCGGTATTTAGTAACCTGCCTTCGCAATCGGGGTTCTGTGTAATATCTATGCATTTCACCGCTACACTACACATTCCAGCTACTTCAATACTATTCAAGATTAACAGTATCAACGGCAGTTCTACAGTTAAGCTGCAGGTTTTCACCGCTGACTTATCAACCCGCCTACGGACCCTTTAAACCCAATAAATCCGGATAAAGCTCGCATCCTCCGTATTACCGCGGCTGCTGGCACGGAGTTAGC
+
CCC@CEGFGGGGGCCFFFGFFGCFFGGCCCDFGGGGGEFGGGEEFECFEEGDFGFGG9EDGGGGCEFCFGGGGGFFFEGGFFFG>AFGGE=FGGGGGGGCGFFGAFDFEEFGGDFFGGG7FEGGDFGGGGFFDFGGGCEFDGFGAFGGFGFE;CED@FGGFGGG98=ACCFGGGGGFGFCFGGGGFFGGGGGGGGF=CFGFFFFFAB?):A>C=CF<*6>D=AFABF@25>@D@FCFF=ADFFFEAEFFE9BDFF<))433;BF<BB2<?0461:>B40139919()4:4()41(-43)..
@M04999:289:000000000-L3R54:1:1101:13293:3716 2:N:0:407
CGACTACTCGGGTATCTAATCCTGTTTGCTCCCCACGCTTTCGCATCTCAGCGTCAGTATCTGTCCAAAAGGCCGCCTTCGCCACCGGTATTCCTCCACATCTCTACGCATTTCACCGCTACACGTGGAATTCTACCTTCCTCTACAATACTCTAGTTAACCAGTTTTAAGTGCAATTCCTAGGTTGAGCCCAGGGCTTTCACACCTAACTTAATTATCCGCCTACATGCCCTTTACGCCCAGTCATTCCGATTAACGCTCGCACCCTCCGTATTACCGCGGCTGCTGGCACGGAGTTAGC
+
CCCCCGGGGGGGGGGGGGGGGGGGGGGGGGGGGGGGGGGGGGGGGGGGGGGGGGGGGGGGGGGGGGGGGGGGGGGGGGGGGGGGGGGGGGGGGGGGGGGGGGGGGGGGGGGGGGGGGGGGGGGGGGGGGGGGGGFFGGGGGGGGGGGGGGGGGGGGGGGGGGGGGGGGGFGGFGGGFGFGGGGFGGGGGGGGGGGGGGGGFFFFFFFFFFFF@CFF?FFFFFFFFFFFFF@DFBEEFFFFFFFFEFCEECEF(8@CE<>@?F>;@>?6?BFF0:(5:4899>>B>BBF?:?>B1614:>D4
@M04999:289:000000000-L3R54:1:1101:26004:3781 2:N:0:407
GACTACACGGGTATCTAATCCTGTTTGCTCCCCACGCTTTCGTCCATCAGCGTCAATCGGTATTTAGTAACCTGCCTTCGCAATCGGGGTTCTGTGTAATATCTATGCATTTCACCGCTACACTACACATTCCAGCTACTTCAATACTATTCAAGATTAACAGTATCAACGGCAGTTCTACAGTTAAGCTGCAGGTTTTCACCGCTGACTTATCAACCCGCCTACGGACCCTCTAAACCCAATAAATCCGGATAACGCTCGCATCCTCCGTATTACCGCGGCTGCTGGCACGGCGTTAGCC
+
CCCCCGGGGGGGGGGGGGGGGGGGGGGGGGGGGGGGGGGGGGGGGEGGGGGGGGGGGGGGGGGGGGGGGGGGGGGGGGGFGGFGGGGGGGGGGGGGGGFGGGGGGGGGGGGGGGGGGGGGGGGGFGGFGGGGGGGGGGGGGGGGGGGGGGGGG8FGGGGGGGFGGGGGGGGDGGGGFGFFGGGGGGGGGGGGGGGGGGGGFFFFFFFFFFFFEFFFFFFFFFFFDD>@BBDFFFFFCFDEFF@;<CEFFFF@<?AF69@FF>9:>>FBF91::?5:>009(4>>B7:>::<12((--80:5
@M04999:289:000000000-L3R54:1:1101:7656:3811 2:N:0:407
TGTCGACTACCAGGGTATCTAATCCTGTTTGCTACCCACGCTTTCGAGCATGAACGTCAGTGTTATCCCAGGAGGCTGCCTTCGCCATCGGTATTCCTCCACATCTCTACGCATTTCACTGCTACACGTGGAATTCTACCTCCCTCTGACACACTCTAGTTAGACAGTTTCAAATGCACGTCCCAAGTTGAGCTCGGGGATTTCACATCTGACTTATCTAACCGTCTGCGCTCGCTTTACGCCCAGTAATTCCGATTAACGCTCGCACCCTACGTATTACCGCGGCTGCTGGCACGTAGTC
+
CCCCCGGGGGGGEGGGGGGGGGGGGGGGGGGGGGGFGGGGGGGGGGGGGGGGGGGGGGGGGGGGGGGGGGGGGGEGGGGGGGGGGGGEGFDGGGGFGGGGGGGGGFFGGGGGGGGGFFGGGGGGGGGGFGGG@EGGGGGGGGGGGGGGGGGGGGGGGGDGGGG,,?DFGGFFGFGFCCFGFFDGGGGDGGGGG8DG67CGEFFFA@BEEFC=EAAFFFFFFABF>A))9-:2>29@FF=FFFFBFFF95CECE@131:6>?96?9>BFFFB??FFFA2<B233(433((.4.:3?1.3:8)
@M04999:289:000000000-L3R54:1:1101:12340:3881 2:N:0:407
CGACTACTAGGGTATCTGATCCTGTTCGCTACCCATGCTTTCGAACCTCAGCGTCAGTTACAGACCAGAGAGCCGCCTTCGCCACTGGTGTTCTTCCATATATCTACGCATTCCACCGCTACACATGGAGTTCCACTCTCCTCTTCTGCACTCAAGAAACATAGTTTCAGCTGCAGTTCCCCAGTTAAGCTGGGGGCTTTCACAGCTGACTTATCTTCCCGCCTGCGTTCGCTTTACGCCCACTAAGTCCGGACAACGCTTGCCACCTACGTATTACCGCGGCTGCTGGCACGTAGTTAGC
+
CCCCCGGGGEEGGGGGG,CFFGGGEFGGGGGG<FFGFCEGGGGCFFFGGGFGGFEGFAEFFGGGGFGGFCFGCFGGGEEGFEGGGGG@FGFGGGGGGGCGGGGAEEGB@FG7AEDEFGGGGGFFFGD8FFGGGC;EED=>@DFGGGGGFC=D8?D?DGGEGGAEDFCCC:FFF8FGBFFFGGGGGGGG9EFGGEGDG>FCFA;;AFA585AECFC>CFF=>@FFDF>9-5(/>958=@@FFF(3@E;?CC7>?9;D?9F?66:?BFFF(514)5>><42;02;910450(.4(((.-)-)-
@M04999:289:000000000-L3R54:1:1101:11880:3882 2:N:0:407
AAACGACTACAGGGGTATCTAATCCTGTTTGCTCCCCACGCTTTCGCATCTCAGCGTCAGTATCTGTCCAGAAGGCCGCCTTCGCCACCGGTATTCCTCCACATCTCTACGCATTTCGCCGCTACACGTGGAATTCTACCTTCCTCTACAATACTCCAGATAACCAGTTTTAAGTGCAAGTCCCAGGTTGAGCCCGGGGCTTTCACACCTAACTTAATTATCCGCCTACATGCCCTTTACGCCCAGTCATTCCGATTAACGCTCGCACCCTCCGTCTTACCGCGGCTGCTGGCCCGCAGTT
+
CCCCCFGGGGFGGGGEGFFGDCFGGGGEFGFFEGEGE@F@FFGFFGGGCCGGGGGGGGGGGFGGGGFFDGGFGGGGGGGG=EFGGGGE<FEGDGGGEFGGCFGCGGGGFF?EF@CFGGGEGGDEGGGGDFGGCGGFFFGGGGGGFFD=9FGGFGGFFCC,@,EFBDF=A=EGCFFCFF7+=8?AFC@E6C:CGGDD5DDGDFAFFFFFFD@3>F>=EF:?FEFD@??@F;CFF@@83@3A;?0(,24<><7A<:<(426A?9:?F61>F-81<63113<<.(46,(-78)43:(37(-92.
@M04999:289:000000000-L3R54:1:1101:11420:3912 2:N:0:407
GACTACCGGGGTATCTAATCCTGTTTGCTACCCACGCTTTCGAGCATGAACGTCAGTGTTATCCCAGGAGGCTGCCTTCGCCATCGGTATTCCTCCACATCTCTACGCATTTCACTGCTACACGTGGAATTCTACCTCCCTCTGACACACTCTGGTTAGACAGTTTCAAATGCACGTCCCAAGTTGAGCTCGGGGATTTCACATCTGACTTATCTAACCGTCTGCGCTCGCTTTACGCCCAGTAATTCCGATTAACGCTCGCACCCTACGTATTACCGCGGCTGCTGGCACGGAGTTAGCC
+
C@C<,C66+:FCGFGGFGGG<CCFFDEFGFGCDFGEGGDGGGGFGDFEF9E<CF@6@CF<<FE9FFG@CB@FDFGCEEFGG@FEEE=:FG9EEGF8EFC=FEGGGGGG@=CEFFFFCGGFGFG>EDE7FGEFDGGGFFCGGFGFD,E8,==DFC?DEFG9FFFEFFFFFDGGAAD?FG:C?D8@DCDF,@CED8EDGCCCFFF9?A6A58A*1=BBE>A=?AD46>@B=@BFB=6>0620,:.))1.5/4;@0?4C06;1;0(-(-,1<:?<A049A672,2,3?7?0(,),,(4,().))
@M04999:289:000000000-L3R54:1:1101:26091:3913 2:N:0:407
CAAAGACTACAAGGGTATCTAATCCTGTTCGCTACCCATGCTTTCGAACCTCAGCGTCAGTTACAGACCAGAGGGCCGCCTTCGCCACTGGTGTTCTTCCATATATCTACGCATTCCACCGCTACACATGGAGTTCCACTCTCCTCTTCTGCACTCAAGAAAAACAGTTTCAGCTGCACTTCCCCGGTTAAGCCGAGGGCTTTCACAGCTGACTTGTTCTCCCGCCTGCGTTCGCTTTACGCCCAATAAATCCGGACAACGCTTGCCACCTACGTATTACCGCGGCTGCTGGCACGTAGTT
+
CCCCCGGGGGGGGGGGGGGGGGGGGGGGGGGGGGGGGGGGGGGGGGGGGGGGGGGGGGGGGGGGGGGGGGGGGGGGGGGGGGGGGGGGGGGGGGGGGGGGGGGGGGGGGGGGGGGGGGGGGGGGGGGGGGGGGGGGFFGGGGGGGGFFGGGGGGGGGGGGGEFGGGGGGGGGFGGGFGFGGGGGGGGGGGFGGGGGDGGGFFFFFFFFFEEFFFFFFBFFFFFB@FFFFB;@@FFFFFFFFDB>?2;@<:AFF;;BFFFF9>????7A<:BF>64?A?FF<6>>99>;:>:2<??B6?:36
@M04999:289:000000000-L3R54:1:1101:14530:3980 2:N:0:407
CCAGACTACCCGGGTATCTAATCCTGTTTGCTCCCCACGCTTTCGCATCTCAGCGTCAGTATCTGTCCAGAAGGCCGCCTTCGCCACCGGTATTCCTCCACATCTCTACGCATTTCACCGCTACACGTGGAATTCTACCTTCCTCTACAATACTCTAGTTAACCAGTTTTAAGTGCAATTCCTAGGTTGAGCCCAGGGCTTTCACACCTAACTTAATTATCCGCCTACATGCCCTTTACGCCCAGTCATTCCGATTAACGCTCGCACCCTCCGTATTACCGCGGCTGCTGGCACGGAGTT
+
CCCCCGGGGGGGGGGGGGGGGGGGGGGGGGGGGG,FGGGGGGGGGGGGGGGGGGGGGGGGGGGGGGGGGGGGGGGGGGGGGGGGGGGGGGGGGGGGGGGGGGGGGGGGGGGGGGGGGGGGGGGGGGGGGGGGGGGGGGGGGGGGGGGGGGGGGGGGGGGGGGGGGGGGGGGGGGGGFGFGGGGGGGGGGGGGGGGGGGGGFFFFFFFFFFFFFFFFFFFFFFFFFFFFFFFFFFFFFFFFFFFFF@<EFFFFFFFFFEFFFFFF09BFB6?B9:<BFBFF?BFF9>>B?:BB0)27-38?
@M04999:289:000000000-L3R54:1:1101:20535:4026 2:N:0:407
GTCGGGACTACCAGGGTATCTAATCCTGTTTGCTCCCCACGCTTTCGCATCTCAGCGTCAGTATCTGTCCAGAAGGCCGCCTTCGCCACCGGTATTCCTCCACATCTCTACGCATTTCACCGCTACACGTGGAATTCTACCTTCCTCTACAATACTCCAGATAACCAGTTTTAAGTGCAGTTCCCAGGTTGAGCCCGGGGCTTTCACACCCAACTTAATTATCCGCCTACATGCCCTTTACGCCCAGTCATTCCGATTAACGCTCGCCCCCTCCGTATTACCGGGGCTGCTGGCACGGAGT
+
CCCCCGGGGGGGGGGGGGGGGGGGGGGGGGGGGGGGGDGGDGGGGGGGGGGGGGGGGGGGGGGGGGGGGGGGGGFGGGGGGGGGGGEGGGGDFGGGGDGGGGGGGGGCAFGGGGGGGGGGFECGDFGGGGFGGGFDFGGGGGGGGGGC,EFGGGGFE8DFGGFGGGGGG8DGGGGFFGBFCDCGGGGEFGCFDE6@GGG>>EFAA9BFF=BBBFAFFBF4BEC@DD?08@(4));3@@FFFFF936;8<>EFFCE0310)629?09>0:9(4((,,(,2::4((-26,-8)3.:0)49191
@M04999:289:000000000-L3R54:1:1101:11189:4081 2:N:0:407
GCGTTTATGCCTCCCGCTGGGGTATGGGCTGTGTCTCAGTCCAAGTGTGGGCTATCACACTGTCAGCTCGTTTCTTCTTCCGCGCTTTTGTTGTCCTCTCCCCCACCATCTAGTAGCTGCCCCTCGCGTCCACCTCCCGCGCACGTCGCCTCGCCCTTCATCACCAGACCATGCGGTCAGGTTGTCTCCTCCATACTACCTCTGATCTATACGCATTTGCACACTACATGGTCACCGGTGCAGTCCTCCTCTCTCGGTGTTCGATCCACATACCGCCTCACCTCGTGTCGCGTCGCTCGAT
+
@-@@@+,=CC,6,,8@+88@,+6-,C<FC,,;CECGB,C@,;6,E;C,<6,9,@,;@9,6,,6C,<C<6C+,CEFCF,,,,,8+@+,,:C:?4:?C,,5,,,,4++4,,AF,?559,54,,4?4?++888>+,,,4,+4+++6@11+6=6@:CCECEF,,7E,@C;C,*4899<4*@7***24,*5;11,,,,,=6::+01**/+4+1).))()2)/;:.17)(6(/).1/7)9.)/(-5())-()))(,()())(((,((),(.4(.52,-)4:(,(,((()4,(((.((((((,(((((
@M04999:289:000000000-L3R54:1:1101:17282:4103 2:N:0:407
GACTACTAGGGTATCTAATCCTGTTTGCTCCCCACGCTTTCGCATCTCAGCGTCAGTATCTGTCCAGAAGGCCGCCTTCGCCACCGGTATTCCTCCACATCTCTACGCATTTCACCGCTACACGTGGAATTCTACCTTCCTCTACAATACTCTAGTTAACCAGTTTTAAGTGCAATTCCTAGGTTGAGCCCAGGGCTTTCACACCTAACTTAATTATCCGCCTACATGCCCTTTACACCCCGCCATTCCGATTAACGCTCGCACCCCCCGTCTTACCGCGGCGGCTGGCTCGGAGTTAGTC
+
CCCCCF@@F<CC6E<FFGGGGGGEC6CFGGGGG8CEEG:8<F:BFFFGCFGEFECFFA@EEEFDGCEA6C<FFFEGE7AFDFGG<GGG7BFFGG9?FG,BFAFFGGF@GF:FCEAF:B>CGFGGG<BC<F<FDC9DG,=FGFGGE,@EGF8@F8=333=EED,,7?:==93=DE+@++3==D?DEFC=FE8@FCCDF?DDCFFFFFAFD7@C*?;+@CF=FAFABBE<:@B):5CC*85)(((8374?<47;12CF6@FF@0(29?(,991(4(.621>014(-2(74<()-4-2,(.)).
@M04999:289:000000000-L3R54:1:1101:22496:4165 2:N:0:407
GGGACTACAAGGGTATCTAATCCTGTTTGCTACCCACGCTTTCGAGCATGAACGTCAGTGTTATCCCAGGAGGCTGCCTTCGCCATCGGTATTCCCCCACATCTCTACGCATTTCACTGCTACACGTGGAATTCTACCTCCCTCTGACACACTCTAGTTAGACAGTCTCAAATGCACGTCCCAAGTTGAGCTCGGGGATTTCACATCTGACTTATCTAACCGTCTGCGCTCGCTTTACGCCCAGTAATTCCGATTAACGCTCGCACCCCACGTATTACCGCGGCTGCTGGCACGTAGTTAC
+
CCCCCFEFGGGGGGGGGGFEFFEGGGGFGGFGGGGGGEEG7DGGFGCCFGFGGFEFCFGGFGGGGGGFGGGEDG,E7E,AFFCEGCGGGGFFGFGGGGGCGGGGF9FFG7FG7EGGF?4BBEGGGGGGGEFCFG9EGGDGGGGGGGGGGGDEEFGGC=FGGGG8?F,=EFFGEFF=DDFGGGGGCDFGFDGCFEGCD6>FFFFFFAAFACEA7B;BEFFFF=A>4BC>@A@>FDB=8>@FB>(44><9356;?<;;CE;;6@;9067:,(34:?)()-6?;((-(433)8?.,4,,.(6))
@M04999:289:000000000-L3R54:1:1101:9119:4211 2:N:0:407
GTGGACTACAGGGGTATCTAATCCTGTTTGCTCCCCACGCTTTCGCATCTCAGCGTCAGTATCTGTCCAGAAGGCCGCCTTCGCCACCGGTATTCCTCCACATCTCTACGCATTTCACCGCTACACGTGGAATTCTACCTTCCTCTACAATACTCCAGATAACCAGTTTTAAGTGCAATTCCCAGGTTGAGCCCGGGGCTTTCACACCTAACTTAATTATCCGCCTACATGCCCTTTACGCCCAGTCATTCCGATTAACGATCGCACCCTCCGTATTACCGCGGCTGCTGGCACGGAGTT
+
CCCCCGGGGGGGGGGGGGGGGGGGGGGGGGGGGGGGGGGGGGGGGGGGGGGGGGGGGGGGGGGGGGGGGGGGGGGGGGGGGGGGGGGFGGGGGGGGGGGGGGGGGGGGGGGGGGGDGGGGGGGGGGGGGGGGGGGFFGGGGFGDGGGGGGGGGFFGGGGGGGGGGGFGGGGGGGGGFGFGGGGCFCGGGGGGGFGGGGGDFFFFFFFFBBEDEFFFFFFFFFFFFF@FECFEFFFFFFCDF;;@@;@<EEE5@;@FFCEF((:>?FB;?0::BF0?:><A0(49>>>:)026??BBBBB0
@M04999:289:000000000-L3R54:1:1101:8225:4233 2:N:0:407
GGTTGACTACACGGGTATCTAATCCTGTTTGCTCCCCACGCTTTCGCATCTCAGCGTCAGTATCTGTCCAGAAGGCCGCCTTCGCCACCGGTATTCCTCCACATCTCTACGCATTTCACCGCTACACGTGGAATTCTACCTTCCTCTACAATACTCCAGATAACCAGTTTTAAGTGCAATTCCCAGGTTGAGCCCGGGGCTTTCACACCTAACTTAATTATCCGCCTACATGCCCTTTACGCCCAGTCATTCCGATTAACGCTCGCACCCTCCGTATTACCGCGGCTGCTGGCACGGAGTT
+
CCCCCGGGGGGGGGGGGGGGGGGGGGGGGGGGGGGGGGGGGGGGGGGGGGGGGGGGGGGGFGGGGGGGGGGGGGGGGGGGGGGGGGFGFGGFGGGFGGGGGGGGGGGGGGGGGGGGGGGGGGDGEGGGEGGCFFFGFGGGFGGGGGGGGGGGGGG?8DGGFGGGGFGGFGGGGGCGFGFGGGGGFFGFGGFGGGGGGGGGEFFFFFFFA2=EBFFFFFFEFEEDF@@F@=?);3=;FE3@82(3(((/7?EC?;D@@FFFFBB?BBFF0:6?<;:0804<4:0-3>BFFB:(((316(,1,
@M04999:289:000000000-L3R54:1:1101:8832:4320 2:N:0:407
AAGTTGACTACAAGGGTATCTAATCCTGTTTGCTCCCCACGCTTTCGCATCTCAGCGTCAGTATCTGTCCAGAAGGCCGCCTTCGCCACCGGTATTCCTCCACATCTCTACGCATTTCACCGCTACACGTGGAATTCTACCTTCCTCTACAATACTCTAGTTAACCAGTTTTAAGTGCAATTCCTAGGTTGAGCCCAGGGCTTTCACACCTAACTTAATTATCCGCCTACATGCCCTTTACGCCCAGTCATTCCGATTAACGCTCGCACCCTCCGTATTACCGCGGCTGCTGGCACGGAGT
+
CCCCCGGGGGGGGGGGGGGGGGGGGGGGGGGGGGGCGGGGGGGGGGGGGGGGGGGGGGGGGGGGGGGGGGGGGGGGGGGGGGGGGGGGGGGGGGGGGGGGGGGGGGGGGGGGGGGGGGGGGGGGGGGGGGGGGFGFGGGGGGGGGGGGGGGGGGGGGGGGGFGGGGGGGGGGGGGGFGFGGGGGGGGGGGGGGGGDGGGGFFFFFFFFFADFFFFFEFFFFEFFFFFFFFFFFF=BEFEFFFFFFFDEFFFFFEFFFFDFFF>@<B99BFFFFFF?F??<<<B>9>B9BFFF:1:?FF>>,
@M04999:289:000000000-L3R54:1:1101:5213:4324 2:N:0:407
GCGACTACTCGGGTATCTAATCCTGTTTGCTACCCACGCTTTCGAGCCTGAACGTCAGTGTTATCCCAGGAGGCTGCCTTCGCCATCGGTATTCCTCCACATCTCTACGCATTTCACTGCTACACGTGGAATCCTACCTCCCTCTGACACACTCTAGTTAGACAGTTTCAAATGCACGTCCCAAGTTGAGCTCGGGGATTTCACATCTGACTTATCTAACCGTCTGCGCTCGCTTTACGCCCAGTAATTCCGATTAACGCTCGCACCCTACGTATTACCGCGGCTGCTGGCACGTAGTT
+
CCCCCGGGGGGGGGGGGGGGGGGGGGGGGGGGGGGGGGGGGGGGGGG+FFGGGGGGGGGGGGGGGGGGGGGGGGGGGGGGGGGGGGGGGGGGGGGGGGGGGGGGGGGGGGGGGGGGGGGGGGGGGGGGGGGGGGGGGGGGGGGGGGGGGGGGGGGGGGGGGFGGGGGFGGGDGGGGFFFGDGFCFDFGGGGGGGGGDGGGFFFFFFFFFFFF@FFFFFFFFBFFFFFF>==@B?DDCFFFFBFD@<55CC?;FF;@FFD0?<;B>B>:<FFFFFFBFFBFF6;9(-4??:?:?BFFFFF
@M04999:289:000000000-L3R54:1:1101:16159:4409 2:N:0:407
GACTACCGGGGTATCTAATCCTGTTTGCTCCCCACGCTTTCGCATCTCAGCGTCAGTATCTGTCCAGAAGGCCGCCTTCGCCACCGGTATTCCTCCACATCTCTACGCATTTCACCGCTACACGTGGAGTTCCACTCTCCTCTTCTGCACTCAAGAAAAACAGTTTCAGCTGCACTTCCCCGGTTAAGCCGAGGGCTTTCACAGCTGACTTGTTCTCCCGCCTGCGTTCGCTTTACGCCCAATAAATCCGGACAACGCTTGCCACCTACGTATTACCGCGGCTGCCGGCACGTAGTTAGCC
+
CCCCCGGGGGGGGGGGGGGGGGGGGGGGGGFGEGGGGGGGGGGGDGGGGGGGGGGGGGGGGGGGFGGGGGGGGGGGGGGGDEGEGGGGGGCGGGGGGGGGGGGGGGGCGFGGGGGGGGGGGGGGGGEDGGGGGGGDGGFGGGGGGGGGGGGGGGGGGGGGGGGGGGGGGGGGGGGGFGFGGGGGCGFFGGEEGG>DFGGFFFFAFA44B@EEFBFCEFFFFFFFFFFDFFF;;:;E;09EB:7?FAAAFFF?BFBFFFFFFB>FFF<0?FFB2(-4<?>B1769:?6>BBFFB?<66<493
@M04999:289:000000000-L3R54:1:1101:19889:4427 2:N:0:407
GGACTACCAGGGTATCTAATCCTGTTCGCTACCCATGCTTTCGAGCCTCAGCGTCAGTAACAGACCAGAGAGCCGCCTTCGCCACTGGTGTTCTTCCATATATCTACGCATTTCACCGCTACACATGGAGTTCCACTCTCCTCTTCTGCACTCAAGTCTCTCAGTTTCCGATGCTCTTCCTCAGTTAAGCTGAGGGCTTTCACATTCAGACTTAAAAGACCGCCTGCGCTCCCTTTACGCCCACTAAATCCGGACAACGCTTGCCACCTACGTATTACCGCGGCTGCTGGCACGTAGTT
+
CCCCCGGGGGGGGGGGGGGGGGGGGGGGGGGGGGGGGGGGGGGGGGGGGGGGGGGGGGGGGGGGGGGGGGGGGGGGGGGGGGGGGGGGGGGGGGGGGGGFGGGGGGGGGGGGGGGGGGGGGGGGGGGGGGGGGGGGDGGGGGGGGGGGGGGGGGGGGGGGGGGGGGGGGGGEGGGGFGFGGGGGGGGGGGGFGGGGGGGGFFFFFAFFFF@EFFFFFFFFFFAAAFFFFF?@DBEFEFD>@B@(3=E@EE@FFD@BFFFFFFB:?B<:0>::2<>7AB9<>96>>;04,2:BFFFF<:4
@M04999:289:000000000-L3R54:1:1101:20097:4451 2:N:0:407
GACTACTGGGGTATCTAATCCTGTTTGCTCCCCACGCTTTCGCATCTCAGCGTCAGTATCTGTCCAGAAGGCCGCCTTCGCCACCGGTATTCCTCCACATCTCTACGCATTTCACCGCTACACGTGGAATTCTACCTTCCTCTACAATACTCCAGATAACCAGTTTTAAGTGCAGTTCCCAGGTTGAGCCCGGGGCTTTCACACCTAACTTAATTATCCGCCTACATGCCCTTTACGCCCAGTCATTCCGATTAACGCTCGCACCCTCCGTATTACCGCGGCTGCTGGCACGGCGTTAGCC
+
CCCCCGGGGGGGGGGGGGGGGGGGGGGGGGGGGGGGGGGGGGGGGGGGGGGGGGGGGGGGGGGGGGGGGGGGGGGGGGGGGEEGGGGF:FGFGFGGGGGGGGGGGGGGGGGGGGGGGGGGGGGGGGGGGGFFGGGGGGGGGGFGGFGFGGGFGGGFDGGCGGGDFDGGGGFGGGGGFGDFC?=EFDFGGGGGGGGGGFGFCCFFDFFFFFFFFCFF?FFDFFFDDFFFFFFFBE<C?(6A;;48A?EF54;;6?FFF0@FFB;1;?66B9FFF?AA6?0999B>B:?FF??<(((,(416)
@M04999:289:000000000-L3R54:1:1101:22889:4471 2:N:0:407
GACTACCAGGGTATCTAATCCTGTTCGCTCCCCACGCTTTCGTCCATCAGCGTCAATCGGTATTTAGTAACCTGCCTTCGCAATCGGGGTTCTGCGCAATATCTATGCATTTCACCGCTACACTACACATTCCAGCTACTTCAATACTATTCAAGATTAACAGTATCAACGGCAGTTCTACAGTTAAGCTGCAGGTTTTCACCGCTGACTTATTAACCCGCCTACGGACCCTTTAAACCCAATAAATCCAGATAGCGCTCGCATCCTCCGTATTACCGCGGCTGCTGGCACGGAGTTAGCC
+
CCCCCGGGGGGGGGGGGGGGGGGGGGGGGGGGGGGGGGGGGGGGGGGGGGGGGGGGGGGGGGGGGGGGGGGGGGGGGGGGGGGGGGGGGGGGGGGG+FGGGGGGGGGGGGGGGGGGGGGGGGGGGGGGGGGGGGGGGGGGGGGGGGGGGGGGGGGGGGGGGGGGGGGGGGGGGGGGFGFGGGGGGGGGGFGGGGGGGGGGFFFDFFFFFFFFFFFFFBFAEFFFF9@DFFFF;EFFFFDFFDDFFFCFFFFFECE<BF?6;14:B05<<>:0:?<>F?6;9B9>F7?::043(,-282<B:
@M04999:289:000000000-L3R54:1:1101:19767:4529 2:N:0:407
CTGACTACTGGGGTATCTAATCCTGTTTGCTACCCACGCTTTCGAGCATGAACGTCAGTGTTATCCCAGGAGGCTGCCTTCGCCATCGGTATTCCTCCACATCTCTACGCATTTCACTGCTACACGTGGAATTCTACCTCCCTCTGACACACTCTAGTTAGACAGTTTCAAATGCACGTCCCAAGTTGAGCTCGGGGATTTCACATCTGACTTATCTAACCGTCTGCGCTCGCTTTACGCCCAGTAATTCCGATCAACGCTCGCACCCTACGTATTACCGCGGCTGCTGGCACGTAGTT
+
CCCCCGGGGFGGGGGGGGGGGGGGGGGGGGGGGGGGGGGGGGGGGGGGGGGGGGGGGGGGGGGGGGGGGGGGGGGGGGGGGGGGGGGGGGGGGGGGGGGGGGGGGGGGGGGGGGGGGGGGGGGGGGGGGGGGGGGGGGGGGGGGGGGGGGGGGGGGGDGFGGGGGGGGGGGGGGGGFGFGGGFFGGGGGGGCFGGDDGGGFFFFFFFFFFEEFFFFFFFFFFFFFFFFFFA>>?DFEE=>BB;;;CFF?<4106>?EFFFF099;B;B6::?43<7).6-((-(,-8:?0::<6((4<D
@M04999:289:000000000-L3R54:1:1101:18186:4583 2:N:0:407
AGTGACTACTAGGGTATCTAATCCTGTTCGCTACCCATGCTTTCGAACCTCAGCGTCAGTTACAGACCAGAGAGCCGCCTTCGCCACTGGTGTTCTTCCATATATCTACGCATTCCACCGCTACACATGGAGTTCCACCCTCCTCTTCTGCACTCAAGAAAAACAGTTTCAGCTGCACTTCCCCGGTTAAGCCGAGGGCTTTCACAGCTGACTTGTTCTCCCGCCTGCGTTCGCTTTACGCCCAATAAATCCGGACAACGCTTGCCACCTACGTATTACCGCGGCGGCTGGCACGTAGTT
+
CC@CCGGGGGGGGGGGGGGGGGGGGGGGGGGGGGGGGGGGGGGGGGGGGGGGGGGGGGGGGGGGGGGGGGGGGGGGGGGGGGGGGGGGGGGGGGGGGGGGGGGGFFGGGGGGGGGFGGGGGGGGGGGCGGGGGGGGGGGGGGDGGGAFGGFGGCGGGGGGGGGGGGGGGGGGGFGGFGFGFGGGGGGGGGGGGGGGGGGCFFFFFFFFFFFFBAFF4FFFFFFFFFFFB@F6@9;?<CCEFFBDD@=AE<<EFB?FFBB>B<?FF:B>61:??BFA7B<43999>(-9(40(.<(.((2)
@M04999:289:000000000-L3R54:1:1101:16684:4671 2:N:0:407
GACTACTCGGGTATCTAATCCTGTTTGCTACCCACGCTTTCGAGCATGAACGTCAGTGTTATCCCAGGAGGCTGCCTTCGCCATCGGTATTCCTCCACGTCTCTACGCATTTCACTGCTACACGTGGAATTCTACCTCCCTCTGACACACTCTAGTTAGACAGTTTCAAATGCACGTCCCAAGTTGAGCTCGGGGATTTCACATCTGACTTATCTAACCGTCTGCGCTCGCTTTACGCCCAGTAATTCCGATTAACGCTCGCACCCTACGTATTACCGCGGCTGCTGGCACGTAGTTAGCC
+
CCCCCGGGGGGGGGGGGGGGGGGGGGGGGFGGGGGGGGGGGGGGGGGGGGGGGGGGGGGGGGGGGGGGGGGGGGGGGGGGGGGGGGGGGGGGGGGGGGGGGGGGGGGGGGGGGGGGGGGGGGGGGGGGGGGGGGGGGGGGGGGGGGGGGGGGGGGGGGGGGGGFGGGGFGGGGGGGFGFGGGGGGGGGGGGGGGGGGGGGFFF6@FFFEFFFEFFFFFFAAABDFFAB=BFFFDFEF@@>?DFEEFFFFF?@FDFF@FFFFFFF;??B?0:?AFBFAB>BFF>F:????BFFFBBF>BAF7
@M04999:289:000000000-L3R54:1:1101:20617:4719 2:N:0:407
GGTCAGACTACCCGGGTATCTAATCCTGTTTGCTCCACACGCTTTCGCATCTCAGCGTCAGTATCTGTCCAGAAGGCCGCCTTCGCCACCGGTATTCCTCCACATCTCTACGCATTTCACCGCTACACGTGGAATTCTACCTCCCTCTACAATACTCCAGATAACCAGTTTTAAGTGCAATCCCCAGGTTGAGCCCGGGGCTTTCACACCTAACTTAATCACCCGCCTACATCCTCTTCACGCCCAGTCATTCCGATTAACGCTCGCCCCCTCCGTCTTCCCGCGCCTGCTGGCAGGGGGT
+
CCCCC<,C,6,;,@:+C@FDFDCC6CFFGD6@F@FG,F<F7FG:CFGG:FE99<F8@B:6BCEECGAC,6CCEEFEFFF@44@F?7FFEFGGG7=5CF@E=F8FFGGFABFF7CG:,E=@FC++@FECG<,@B9,44,,@,@,1@FGDA,,@9DFGF8D,A=F9@=@8A,3,@,A,26++5+3<+:@EF9ED7DF7CD57*99*;BB+.(5366++>++*1(0-((,63=@))6)7)4.A<170(((/74<))6((,(,66(((-(213(,(4,(-,(,).8:9;(,404(2(-3,-(((-
@M04999:289:000000000-L3R54:1:1101:4919:4748 2:N:0:407
AGACTACACGGGTATCTAATCCTGTTTGCTCCCCACGCTTTCGCATCTCAGCGTCAGTATCTGTCCAGAAGGCCGCCTTCGCCACCGGTATTCCCCCACATCTCTACGCATTTCACCGCTACACGTGGAATTCTACCTTCCCCTACAATACTTCAGATAACCAGGTTTAAGTGCAATTCCCAGGTTGAGCCCGGGGCTTTCACACCTAACTTAATTATCCGCCTACATGCCCTTTACGCCCAGTCATTCCGATTAACGCTCGCACCCTCCGTATTACCGCGGCTGCTGGCACGGGTGTAGC
+
-A<,,6C@CFGGB:C@@6F@<F<<;CFEEC6FFG<C:F,BF<68FE:,;FEE:,B@@E<6E<EFCFEF<FFGGGDCF:F<48@EFB:F>+<A<EE<CFGGCE<?,5A9F:4CGFGFG@CC:CF86FBE4FFGE4@FGFF,@,1,1@8EFGF,,@33B=DE?FD@+=9DGFGC==5@C71CFGD?BFCECCFG7C7D>*;C?AFA>AA4BFCEB6BFCF+9)-59(63?3))=13=;>/()666=4;?EFF;1(28A4,28622,9>?06<><?F?259(((-,(-43)560<26,((4562
@M04999:289:000000000-L3R54:1:1101:16926:4813 2:N:0:407
TGACTACTCGGGTATCTAATCCTGTTTGCTACCCACGCTTTCGAGCATGAACGTCAGTGTTATCCCAGGAGGCTGCCTTCGCCATCGGTATTCCTCCACATCTCTACGCATTTCACTGCTACACGTGGAATTCTACCTCCCTCTGACACACTCTAGTTAGACAGTTTCAAATGCACGTCCCAAGTTGAGCTCGGGGATTTCACATCTGACTTATCTAACCGTCTGCGCTCGCTTTACGCCCAGTAATTCCGATTAACGCTCGCACCCTACGTATTACCGCGGCTGCTGGCACGTCGTAAGC
+
CCCCCGGGGGGGGGGGGGGGGGGGFGGGGGGGGGGGGGGGGGGGGGGGGFFGGGGGGGGFFFFGFGGGGGGGGGGGGGFGGGGGGGGGGGGGGGGGGGGGGGGGGGGGGGGCGGFGGGGGGGGGGGGGCEFFFGGGGFGGGGGFGCGGGGGGGGGGGGGGGGGGGGFD:DGFFFGG?GFGGFGGGGAEFGC8C6CGGGGGFFFFAFFFFFAEEFFFE>FFFADFBCA9=999@FFFEF=?2(,6>3???CE@(2;CC7@;0.6>>FFFF:<722(-4)2464(391::8?:76((,-(((,
@M04999:289:000000000-L3R54:1:1101:17996:4829 2:N:0:407
GGATGACTACAGGGGTATATAATCCTGCTTGCTCCCCACGCTTTCGCATCCCAGCGCCAGTATCTGGCCAGAAGGCCGCCCGCGCCACCGGTATTCCTCCACATCTCCAAGCATTTCATCGCTACACGTGGAATTCAACCTTCATCTACTACACCCCAGATAACCAGTTTTACGTGCAATCCCTAGGTTGAGCCCGGGGCTATCATACCCAACTTAATTATCCGCCTACATGCCCTTTACGCCCAGTCATCCCCAACCATGCTCCCACCCTCCAGATTACGCTGGCTGCAGGCAGGGAGTG
+
<-,@B,,,,6,,=B+68F,,6CA9@6C,,,,<@C<<,6+@BC,,;C:::@,C@E,+++++:969,,6:FDFFCF8F@FEC+++>7BF:,>FF:=9EFAF,EFF<F<;,F,,+9?,CEF,C,+9=:C:F<E@44D,,,@,D8,6,@E::,,3,=D,=C8+,@EGCFD79,,,,,@74*=+<+0*,33,7@>:6<,*3*/*1:/6?++++7(*(6);8)33.+9)6(((38;)7;)648@)11;(3:67<24)6.,.-((-).(6-)4331((-((())-.-((((((,14(((((((-(,-(
@M04999:289:000000000-L3R54:1:1101:20147:4844 2:N:0:407
TAGACTACCGGGGTATCTAATCCTGTTTGCTCCCCACGCTTTCGCATCTCAGCGTCAGTATCTGTCCAGAAGGCCGCCTTCGCCACCGGTATTCCTCCACATCTCTACGCATTTCACCGCTACACGTGGAATTCTACCTTCCTCTACAATACTCCAGATAACCAGTTTTAAGTGCAATTCCCAGGTTGAGCCCGGGGCTTTCACACCTAACTTAATTATCCGCCTACATGCCCTTTACGCCCAGTCATTCCGATTAACGCTCGCACCCTCCGTATTACCGCGGCTGCTGGCACGGAGTT
+
CCCCCGGGGGGGGGGGGGGGGGGGGGGGGGGGGGGGGGGGGGGGGGGGGGGGGGGGGGGGGGGGGGGGGGGGGGGGGGGGGGGGGGGGGGGGGGGGGGGGGGGGGGGGGGGGGGGGGGGGGGGGGGGGGGGGGGGGGGGGGGGGGGGGGGGGGGFGGGGGGGGGGGGGGGGGGGGGFGFGGGGGGGGGGGGGGGGDGGGGFFFFFFFFFFFFEAFCEFCEF@DDDDFFFFFFFFFFFFFFFFF?@EEFFFC@DFFFFFF>BBFFFFFB?BFFF::7<AFFF>B>99?F07::4?09((.
@M04999:289:000000000-L3R54:1:1101:17908:4854 2:N:0:407
GGTGACTACCAGGGTATCTAATCCTGTTCGCTCCCCACGCTTTCGTCCATCAGCGTCAATCGGTATTTAGTAACCTGCCTTCGCAATCGGGGTTCTGTGTAATATCTATGCATTTCACCGCTACACTACACATTCCAGCTACTTCAATACTATTCAAGATCAACAGTATCAACGGCAGTTCTACAGTTAAGCTGCAGGTTTTCACCGCTGACTTATCAACCCGCCTACGGACCCTTTAAACCCAATAAATCCGGATAACGCTCGCATCCTCCGTATTGCCGCGGCTGCTGGCACGGAGTT
+
CCCCCGGGGGGGGGAEGGGGGGGGGGGGAFGGGGFGGGGGGGEGFGGGGGGGGGGGGGGGGGGGGGGGGGGGGGGGDGGGGGGGGDCEGGGGGGGGGFFFGGGGGGGGGGGGGGGGGGGGGEGGGGCGGGGGFGGGGGGGGGGFGFCGGFFGGDEGGGGGGGGGGCFFGGGGGGGGFDFDFGGFADGGGGGGFFGGGF=DFFFFFFEFFFBFFFFFFFFFAA>FFFFFFFFFFFF@=EFFE/;;=@EA6<CE@F;;@EE?F;DF>BB902<<;:180>>BFBFB013<FFF?:?:>0238
@M04999:289:000000000-L3R54:1:1101:13433:4869 2:N:0:407
GGACTACCCGGGTATCTAATCCTGTTTGCTCCCCACGCTTTCGCATCTCAGCGTCAGTATCTGTCCAGAAGGCCGCCTTCGCCACCGGTATTCCTCCACATCTCTACGCATTTCACCGCTACACGTGGAATTCTACCTTCCTCTACAATACTCCAGATAACCAGTTTTAAGTGCAGTTCCCAGGTTGAGCCCGGGGCTTTCACACCTAACTTAATTATCCGCCTACATGCCCTTTACGCCCAGTCATTCCGATTAACGCTCGCACCCTCCGTATTACCGCGGCTGCTGGCACGGAGTTAGC
+
CCCCCGGGGGGGGGGGGGGGGGGGGGGGGGGGGGGGGGGGGGGGGGGGGGGGGGGGGGGGGGGGGGGGGGGGGGGGGGGGGGGGGGGGGGGGGGGGGGGGGGGGGGGGGGGGGGGGGGGGGGGGGGGGGGGGGGGGGGGGGGGGGGGGGGGGGGGGGGGGGGGGGGFFGGFFGFFGFGFGGGGGGGFGGGGGGDGGGGGGFFFFFFFFFFFFFFFFFFFFDBFFFFFFFFFFFFEFFDFF6;<37AE56<@;<(;EE?FFFFFFFFFBBF9:BBF2:>19909B;08?FFF>?;9;??<A<
@M04999:289:000000000-L3R54:1:1101:13841:4893 2:N:0:407
CTGACTACAGGGGTATCTAATCCTGTTCGCTACCCATGCTTTCGAACCTCAGCGTCAGTTACAGACCAGAGAGCCGCCTTCGCCACTGGTGTTCTTCCATATATCTACGCATTCCACCGCTACACATGGAGTTCCACTCTCCTCTTCTGCACTCAAGAAAAACAGTTTCAGCTGCACTTCCCCGGTTAAGCCGAGGGCTTTCACAGCTGACTTGTTCTCCCGCCTGCGTTCGCTTTACGCCCAATAAATCCGGACAACGCTTGCCACCTACGTATTACCGCGGCTGCTGGCACGTAGTT
+
CCCCCGGGGGGGGGGGGGGGGGGGGGGGGGGEGGGGGGGGGGGEGGGGGGGGGGGGGGGGGGGGGGGGGGGGGGGGGGGGGGGGGGDGGGGGGGGGGGGGGFGFGFGGGGGGGGGGGGGGGGGGGGGGGGGGFGGGGGGGFFGGGGGGGGGGGGGGGGGGGGGGGGGGFGGGFGGGFGFGGFGGGGGGGGGGGEGGGGGFFFFFFFFFFFFEEFFFEFF48=B=>DFFDDFFFFFFFFFFFF?=DE@EECFBF<;;18BFB6:?FBFFBFFFFFAFDFBF94(616(3:(4:.(.261>
@M04999:289:000000000-L3R54:1:1101:5610:4926 2:N:0:407
GGACTACCCGGGTATCTAATCCTGTTCGCTCCCCACGCTTTCGTCCATCAGCGTCAATCGGTATTTAGTAACCTGCCTTCGCAATCGGGGTTCTGTGTAATATCTATGCATTTCACCGCTACACTACACATTCCAGCTACTTCAATACTATTCAAGATTAACAGTATCAACGGCAGTTCTACAGTTAAGCTGCAGGTTTTCACCGCTGACTTATCAACCCGCCTACGGACCCTTTAAACCCAATAAATCCGGATAACGCTCGCATCCTCCGTATTACCGCGGCTGCTGGCACGGAGTTAGC
+
CCCCCGGGGGGGGGGGGGGGGGGGGGGGGGGGGGGGGGGGGGGGGGGGGGGGGGGGGGGGEFGGGGGGGGGGGGGGGGGGGGGGGGGEGGGEFGGGDGGGGGGGGGGDGGGGGGGGGGGGGGGGGGGGGGGGFGGGGGGGGGGGGGGGGFG8FFFGGGGGGGGGGGGGGDGG>CGGFDFGGGGGGGGGGGGGGGGGFFFFFCFF>DDEFF@49>69EFADBFF??BFF>B@DFDFFFCEF@@(3;AF?E3996?D@@06?6996<FFFD:9BFBF)6AB>;6(2((.38?<??;9BF0A<6
@M04999:289:000000000-L3R54:1:1101:11703:4957 2:N:0:407
CATGAGACTACCGGGGTATCTAATCCTGTTCGCTACCCATGCTTTCGAACCTCAGCGTCAGTTACAGACCAGAGAGCCGCCTTCGCCACTGGTGTTCTTCCATATATCTACGCATTCCACCGCTACACATGGAGTTCCACTCTCCTCTTCTGCACTCAAGAAAAACAGTTTCAGCTGCACTTCCCCGGTTAAGCCGAGGGCTTTCACAGCTGACTTGTTCTCCCGCCTGCGTTCGCTTTACGCCCAATAAATCCGGACAACGCTTGCCACCTACGTATTACCGCGGCGGCTGGCACGTAGT
+
CCCCCGGGGGGGGGGGEFGGGGGGGGGGGGGGGGGGGGGGGGGGGGGGGGGGGGGGGGGGGGGGGGGGGGGGFGGGGGGGGGGGGGGGGGGGGGGGGGGGGGGGGGGGGGGFGGGGGGGGGGGGGGGGGGGGGGGGGGGGGGGGGGGFGGGGGGGFGGGGGGGGGGGGFGGGGGGGFFFFGGGGFGGGGGGGFGGGGGGGEFF>FFFFFFFFFFFFFFFFAEFFFFF<;@@F;DFF03;CCDFFF<(4:7A>A?>>FFBB:2>B3?:><??7?F??2:7<<2:99(((,7690(..1,32(
@M04999:289:000000000-L3R54:1:1101:14598:4958 2:N:0:407
CTGACTACTCGGGTATCTAATCCTGTTTGCTCCCCACGCTTTCGCATCTCAGCGTCAGTATCTGTCCAGAAGGCCGCCTTCGCCACCGGTATTCCTCCACATCTCTACGCATTTCACCGCTACACGTGGAATTCTACCTTCCTCTACAATACTCCAGATAACCAGTTTTAAGTGCAATTCCCAGGTTGAGCCCGGGGCTTTCACACCTAACTTAATTATCCGCCCACATGCCCTTTACGCCCAGTCATTCCGATTAACGCTCGCACCCTCCGTATCACCGCGGCTGCTGTCACGGAGTT
+
CCCCCFGGGGGGGGGGGGFGGGFFGFCECFGGCDGGGGGG:FDCGEFGEFFGGGGG@:FFGDGGGGEFFFGFGGGC7F?CE,FFFGDGCFEDCAA9??FCGGEGFGGGEGDDBGGGGGGGGGGGGGEECDFE,,@EGGCGGGGFGGCFGGGGDFCGGGGGGFEFFGC=@DGF8@=AF7D?9F?FGFD6?GGGFG>DDDD3;@6ACFFAE3:4:AA6*=1*8-5>(65=6;;464/=4C?FBF62/).)).14(((63/(43<9>B>>?(46332?(-6:BF6>90((80-).42:,33(
@M04999:289:000000000-L3R54:1:1101:14662:4959 2:N:0:407
GGACTACAGGGGTATCTAATCCTGTTCGCTCCCCACGCTTTCGTCCATCAGCGTCAATCGGTATTTAGTAACCTGCCTTCGCAATCGGGGTTCTGTGTAATATCTATGCATTTCACCGCTACACTACACATTCCAGCTACTTCAATACTATTCAAGATTAACAGTATCAACGGCAGTTCTACAGTTAAGCTGCAGGTTTTCACCGCTGACTTATCAACCCGCCTACGGACCCTTTAAACCCAATAAATCCGGATAACGCTCGCATCCTCCGTATTACCGCGGCTGCTGGCACGGAGTTAGC
+
CCCCCGGGGGGGGGGGGGGGGGGGGGGGGGGGGGGGGGGGGGGGGGGGGGGGGGGGGGGGGGGGGGGGGGGGGGGGGGGGGGGGGGGGGGGGGFGGGGGGDGGGGGGGGGGGGGGGGGGGGGGGGGGGGGGGGGGFGGGGGGGGGGGGGGGGGGGGGGGGGGGGGGGGGGGGGGGGFGFGGGGGGGGGGFGGGGGGCCDFFFFFDFFFBFECEFFFFFFFABFFDDFFFBBFFFB=EEEF<FFDEAC7?E@0<6?<E@FFFFF>09B?B0023?0<AAFFF>;9BBF>BFFFF0(2??D<4
@M04999:289:000000000-L3R54:1:1101:14289:4964 2:N:0:407
TAGACTACCCGGGTATCTAATCCTGTTTGCTCCCCACGCTTTCGCATCTCAGCGTCAGTATCTGTCCAGAAGGCCGCCTTCGCCACCGGTATTCCTCCACATCTCTACGCATTTCACCGCTACACGTGGAATTCTACCTTCCTCTACAATACTCCAGATAACCAGTTTTAAGTGCAATTCCCAGGTTGAGCCCGGGGCTTTCACACCTAACTTAATTATCCGCCTACATGCCCTTTACGCCCAGTCATTCCGATTAACGCTCGCACCCTCCGTATTACCGCGGCTGCTGGCACGGAGTT
+
CCCCCGGGGGGGGGGGGGGGGGGGGGGGGGGGGGGGGGGGGGGGGGFGGGGGGGGGGGGGGGGGGGGGGGGGGGGGGGGGGGGGGGGGGGGGGGGGGGGGGGGGGGGGGGGGGGGGGGGGGGGGGGGGGGGGGGGGGGGGGGGGGGGGGGGGGGFGGFGGGGGGG=DDDFGFFGGGFGFGGGGGGGCFGGGGGGGDC>DFFFCFFFFAEFFFFFFFCFFF@DFFFDFEE?@@DFFFFF@39BD;844CFCFFF<FD99:>F?BFFB>?:?B9:1?F<A28>BFF6208:(3?B?;9BF0
@M04999:289:000000000-L3R54:1:1101:20662:4995 2:N:0:407
TCTACGACTACCAGGGTATCTAATCCTGTTTGCTCCCCACGCTTTCGAACCTCAGCGTCAGTTACAGACCAGAGAGCTGCCTTCGCCACTGGTGTTCTTCCATATATCTACGCATTCCACCGCTACACATGGAGTTCCACTCTCCTCTTCTGCACTCAAGAAAAACAGTTTCAGCTGCACTTCCCCGGTTAAGCCGAGGGCTTCCACAGCTGACTTGTTCTCCCGCCTGCGTTCGCTTTACGCCCAATAAATCCGCACTACGCTTGTCACCTACGTATTACCGCGGCTGCTGGCACGTAGG
+
AC,8@CCFGGFGGGG7CFGG9CFGFFG<FAECECFFG@@:6@:CFGC@FGGGGFCC@BBCGGGGGGGGGFGGGGFEE,4ABFFFFC@B:FG<,AA?BAE@FC,CAAFCE9CFFGB:CFEGDCEGGCGGGGFFD==,9,=EFG8,@E,@@FF=8D@=8FF8=38D8+6@:DGGDDFGFGFGF?FC8DGGC7ECECG+<CD5AFA*;3;A>2>EF>F6@+9?8@:BFF>F2>2?F02;08(:611:1;2(;3>E<(4((1(5211,3(,5:A<<,(,(,..4)4,4(46B(()).4051((.(
@M04999:289:000000000-L3R54:1:1101:13603:5024 2:N:0:407
GACTACACGGGTATCTAATCCTGTTTGCTACCCACGCTTTCGAGCATGAACGTCAGTGTTATCCCAGGAGGCTGCCTTCGCCATCGGTATTCCTCCACATCTCTACGCATTTCACTGCTACACGTGGAATTCTACCTCCCTCTGACACACTCTAGTTAGACAGTTTCAAATGCACGTCCCAAGTTGAGCTCGGGGATTTCACATCTGACTTATCTAACCGTCTGCGCTCGCTTTACGCCCAGTAATTCCGATTAACGCTCGCACCCTACGTATTACCGCGGCTGCTGGCACGTAGTTAGCC
+
CCCCCGGGGGGGGGGGGGGGGGGGGGGGGGGGGGGGGGGGGGGGGGGGGGGGGGGGGGGGGGGGGGGGGGGGGGGGGGGGGGGGGGGGGGGGGGGGGGGGGGGGGGGGGGGGGGGGGGGGGGGGGGGGGGEFGGGGGGGGGGGGGGGGGGGGGGFGGGGGGGGGGFGGGGGGGGGGFGFGGGGGGGGGGFGGGGGGGGGGFFFFFFFFFEF@EFFFFFFFDDFFFABFFFF@DFFFFFFFFFFFEFFFFFFFFFFFFFFFFF>FF?:?F6?B<:DB9?9B(702<:7((8>:23(-5AAA4
@M04999:289:000000000-L3R54:1:1101:6313:5052 2:N:0:407
TCGACTACCGGGGTATCTAATCCTGTTCGCTCCCCACGCTTTCGTCCATCAGCGTCAATCGGTATTTAGTAACCTGCCTTCGCAATCGGGGTTCTGTGTAATATCTATGCATTTCACCGCTACACTACACATTCCAGCTACTTCAATACTATTCAAGATTAACAGTATCAACGGCAGTTCTACAGTTAAGCTGCAGGTTTTCACCGCTGACTTATTAACCCGCCTACGGACCCTTTAAACCCAATAAATCCGGATAACGCTCGCATCCTCCGTATTACCGCGGCTGCTGGCACGGAGTT
+
CCCCCGGGGGECGGGGGGGGFGGGGGGDGGGGGGGGGGG:FGGGGGGGGGFGGEEGGCCFGGGGFGGGGGGGGGGGGGGGGGGGDGGGGGGFFGGGFGFFGGGGGFGGGGGGFFDFFFGGGGGGGEFGGGGGGGFFDFGGGGEFDGFFGGGGGGGAFFGFFFDGGFGGGGGGGEDCDFFGFGGGGGACDFCFFF9C547DFFFFFDADAAF;AFFFFFFFF@>F=@DF>FFFF8@FFF3=@1;@;E<CC34;2;12<2<;0<>FF<12?F11,4<FFFA?09>B(4:7?4??2(,431:
@M04999:289:000000000-L3R54:1:1101:17826:5083 2:N:0:407
GGACTACCGGGGTATCTAATCCTGTTTGCTCCCCACGCTTTCGCATCTCAGCGTCAGTATCTGTCCAGAAGGCCGCCTTCGCCACCGGTATTCCTCCACATCTCTACGCATTTCACCGCTACACGTGGAATTCTACCTTCCTCTACAATACTCCAGATAACCAGTTTTAAGTGCAATTCCCAGGTTGAGCCCGGGGCTTTCACACCTAACTTAATTATCCGCCTACATGCCCTTTACGCCCAGTCACTTCGATTAACGCTCGCACCCTCCGTATTACCGCGGCTGCTGGCACGGAGTTAGC
+
CCCCCGGGGGGGGGGGGGGGGGGGGGGGGGGGGGGGGGGGGGGGGGGGGGGFGGGGEGGGGGGGGGGGGGGGGGGGGGGGGGGGGGGGGGGFGGGGGGGGGGGGGGGGGGGGGGGGGGGGGGGGGEGGGGGGGGGGGGGGGGGGGGFGGGFGGGGGGGGGGGGGEGGGGFFFGGGGFGFGFGG7F9DGGGGGGGGGD*@FACFFFFFFFFFCBFF6CFAC4BFDDFFEFFEDFDFEEFFD617.7ACCCEF;EEFFAB;??96>>>::BFFF:0>ADA:20(46>?B7::0,4(-((.644
@M04999:289:000000000-L3R54:1:1101:21586:5137 2:N:0:407
GGGGACTACTCGGGTATCTAATCCTGTTTGCTACCCACGCTTTCGAGCATGAACGTCAGTGTTATCCCAGGAGGCTGCCTTCGCCATCGGTATTCCTCCACATCTCTACGCATTTCACTGCTACACGTGGAATTCTACCTCCCTCTGACACACTCTAGTTAGACAGTGTCAAATGCACGTCCCAAGGTGAGCTCGGGGATTTCACATCTGACTTATCTAACCGTCTCCGCTCGCTTTACGCCCAGCAATTCCGATTAACGCTCGCACCCTACGTATTACCGCGGCTGCTGGCACGTATTT
+
CC@CCGGFFAFFGGEFGGGGGGGGGGGCE8FDEFGFGGEGGDCGFFFGGGAECFCFDFDFFGGGAECFFGGCCFGGGDG,AFEGGGGGGGGCFFGGGFDBFGGG;FGGGGCE:FGGGGGFGCG=FEG4F@FCGCGGGGGFGGDDFGGGGD8,1,A,>=DCGGGFF6A,6CGG8F?97?DF+8C8=F+@,,=A=AEC>7+=A3<BFF6AEA5A51B;CFF=FFF)7)).:A=@FFFDB4>?2(3;=(3377C?@<(/6?9;9<;01((424?83?F2544<19119((3::?B0>83(.()
@M04999:289:000000000-L3R54:1:1101:25981:5149 2:N:0:407
GACTACAGGGGTATCTAATCCTGTTCGCTCCCCACGCTTTCGTCCATCAGCGTCAATCGGTATTTAGTAACCTGCCTTCGCAATCGGGGTTCTGTGTAATATCTATGCATTTCACCGCTACACTACACATTCCAGCTACTTCAATACTATTCAAGATTAACAGTATCAACGGCAGTTCTACAGTTAAGCTGCAGGTTTTCACCGCTGACTTATCAACCCGCCTACGGACCCTTTAAACCCAATAAATCCGGATAACGCTCGCATCCTCCGTATTACCGCGGCTGCTGGCACGGAGTTAGCC
+
CCCCCGGGGGGGGGGGGGGGGGGGGGGGGGGGGGGGGGGGGGGGGEGGGGGGGGGGGGGGGGGGGGGGGGGGGGGGGGGGGGGGGGGGGGGGGGGGGGGGGGGGGGGGGGGGGGGGGGGGGGGGGGGGGGGGGGGGGGGGGGGGGGGGGGGGGGGGGGGGGGGGGGGGGGEGGGGGFGFGGGGGGGGGGGGGGGGGGFGGFFFDFAEEDFFFFFFFDFDFFFDFFFFDFFFF@B=CFFFFD=84E<?EFFB??DAFFFFFFFFBF?FFFFF:?BAA<00>B092?D?(1<BF>;>::ABF:
@M04999:289:000000000-L3R54:1:1101:23343:5151 2:N:0:407
GACTACCCGGGTATCTAATCCTGTTTGCTCCCCACGCTTTCGCATCTCAGCGTCAGTATCTGTCCAGAAGGCCGCCTTCGCCACCGGTATTCCTCCACATCTCTACGCATTTCACCGCTACACGTGGAATTCTACCTTCCTCTACAATACTCTAGTTAACCAGTTTTAAGTGCAATTCCTAGGTTGAGCCCAGGGCTTTCACACCTAACTTAATTATCCGCCTACATGCCCTTTACGCCCAGTCATTCCGATTAACGCTCGCACCCTCCGTATTACCGCGGCTGCTGGCACGGAGTTAGCC
+
CCCCCGGGGGGGGGGGGGGGGGGGGGGGGGGGGGGGGGGGGGGGGGGGGGGGGGGFGGGGGGGGGGGGGGGGGGGGGGGGGCFGGGGGGGGGGGFGGGGGGGGGGGGGGGGGGGGGGGGGGGGGGGGGGGGGGGGGGFGGGGGGGGFGGGGGGGGGFGFGGGGFDGGGGGEFFGGGFGFFGGGGFFGGGFGGGGGG7FGFFFFAEAFFFFFFFFAF?FFD>FDAFEEFFEB@BBCFD>9D@?4=A?EFE@F6;7?C?944>>>99:3369814:2442;>BF>6())4<(,,-(4344:<4
@M04999:289:000000000-L3R54:1:1101:10456:5179 2:N:0:407
AAGCAGACTACCCGGGTATCTAATCCTGTTTGCTACCCACGCTTTCGAGCATGAACGTCAGTGTTATCCCAGGAGGCTGCCTTCGCCATCGGTATTCCTCCACATCTCTACGCATTTCACTGCTACACGTGGAATTCTACCTCCCTCTGACACACTCTAGTTAGACAGTTTCAAATGCACGTCCCAAGTTGAGCTCGGGGATTTCACATCTGACTTATCTAACCGTCTGCGCTCGCTTTACGCCCAGTAATTCCGATTAACGCTCGCACCCTACGTATTACCGCGGCTGCTGGCACGTAGT
+
CCCCCGGGGGGGGGGGGGGGGGGGGGGGGGGGGGGGGGGGGGGGGGGGGGGGGGGGGGGGGGGGGGGGGGGGGGGGGGGGGGGGGGGGGGGGGGGGGGGGGGGGGGGGGGGGGGGGGGGGGGGGGGGGGGFGGGGGGGGGGGGGGGGCGGFFGGGGGGGGGGGGGGGGGGGGGGGGFGFGGGGGGGGGGGGGGGGGGDDGFBAFFFFFEFCFCFFFFFFCFEEBFDFDFFFFFFFFFFFFFD<;>FFFFFCC<4@FF<??960(66>61>B?(4???<:9A4:9>9B09:?F70,42,(4-
@M04999:289:000000000-L3R54:1:1101:19813:5186 2:N:0:407
GACTACCAGGGTATCTAATCCTGTTTGCTCCCCACGCTTTCGCATCTCAGCGTCAGTATCTGTCCAGAAGGCCGCCTTCGCCACCGGTATTCCTCCACATCTCTACGCATTTCACCGCTACACGTGGAATTCTACCTTCCTCTACAATACTCCAGATAACCAGTTTTAAGTGCAATTCCCAGGTTGAGCCCGGGGCTTTCACACCTAACTTAATTATCCGCCTACATGCCCTTTACGCCCAGTCATTCCGATTAACGCTCGCACCCTCCGTATTACCGCGGCTGCTGGCACGGAGTTAGCC
+
CCCCCGGGGGGGGGGGGGGGGGGGGGGGGGGGGGGGGGGGGGGGGGGGGGGGGGGGGGGGGGGGGGGGGGGGGGGGGGGGGGGGGGGGGGGGGGGGGGGGGGGGGGGGGGGGGGGGGGGGGGGGGGGGGGGGGGGGGGGGGGGGGGGGGGGGGGGGGGGGGGGGGGGGGGGGGGGGFGFGGGGGGGGGGGGDGGGGGGGGFFFFFFFFFFFFFFFFFFFFFFFFFFFFF=BEBEFFFFBFFF@EAEEEFFF1??EE<BD?>9;6>6?BFFFFF:><4029;BFFFFFFF1719>>FB))6)
@M04999:289:000000000-L3R54:1:1101:13076:5193 2:N:0:407
GACTACTGGGGTATCTAATCCTGTTTGCTCCCCACGCTTTCGCATCTCAGCGTCAGTATCTGTCCAGAAGGCCGCCTTCGCCACCGGTATTCCTCCACATCTCTACGCATTTCACCGCTACACGTGGAATTCTACCTTCCTCTACAATACTCCAGATAACCAGTTTTAAGTGCAGTTCCCAGGTTGAGCCCGGGGCTTTCACACCTAACTTAATTATCCGCCTACATGCCCTTTACGCCCAGTCATTCCGATTAACGCTCGCACCCTCCGTATTACCGCGGCTGCTGGCACGGAGTTAGCC
+
CCCCCGGGGGGGGGGGGGGGGGGGGGGGGGGGGGGGGGGGGGGGGGGGGGGGGGGGGGGGGGGGGGGGGGGGGGGGGGGGGGGGGGGGGGGGGGGGGGGGGGGGGGGGGGGGGGGGGGGGGGGGGGGGGGGGGGGGGGGGGGGGGGGGGGGGGGGGGGGGGGGGGGGGGGGGGGGGFGFGGGGGGGGGGGGGGGGGGGGGFFFFFFFFFFFFFFFFFFA@FFFFFECEEFFFDFFEDFFEFFFFFFEFEFFFDFEF?BDFF;>>FFFF?0:828ADA1991>FFB??BB(,4,17?72)5.
@M04999:289:000000000-L3R54:1:1101:23650:5235 2:N:0:407
TGACTACCGGGGTATCTAATCCTGTTTGCTACCCACGCTTTCGAGCATGAACGTCAGTGTTATCCCAGGAGGCTGCCTTCGCCATCGGTATTCCTCCACATCTCTCCGCATTTCACTGCTACACGTGGAATTCTACCTCCCTCTGACACACTCTAGTTAGACAGTTTCAAATGCACGTCCCAAGTTGAGCTCGGGGATTTCACATCTGACTTATCTAACCGTCTGCGCTCGCTTTACTCCCAGTAATTCCGATTAACGCTCGCACCCTCCGTATTACCGCGGCTGCTGGCACGTAGGTAGC
+
CCC@CGGG@F:FCCFFFFGF9FCFDCEGGGFGG8FGGGGCDFC8FFGGDCC<EFE7FFFEF@EFG@E<FDFGGGGGGFFGFC?CEGGDCF<B<FFCFFGG<BFGG,,@7>FCFGEFGFGGCGDGGAFCGGFFGGEDFGGGGGF==8ACGFCF?DECA,@FGDAD>9==:D=FDFGA:=DDDD?@3=EEDFFFGG+9>>CF;9B946+=AEFEE91=EFB2:5A=BE(55@9==B<CC)96=8@E375?E?=<<02?9(:;6;>0-4::(49<:<0A>96;219;62).863<?3(.(.)))
@M04999:289:000000000-L3R54:1:1101:7824:5239 2:N:0:407
TGGGACTACCCGGGTATCTATCCTGTTCGCTCCCCACGCTTTCGTCCATCAGCGTCAATCGGTATTTAGTAACCTGCCTTCGCAATCGGGGTTCTGTGTAATATCTATGCATTTCACCGCTACACTACACATTCCAGCTACTTCAATACTATTCAAGATTAACAGTATCAACGGCAGTTCTACAGTTAAGCTGCAGGTTTTCACCGCTGACTTATTAACCCGCCTACGGACCCTTTAAACCCAATAAATCCGGATAACGCTCGCATCCTCCGTATTACCGCGGCTGCTGGCACGGATTTAC
+
CCCCCGGGGGGGGGGGGGGGGGGGGGGGGGGGGGGGGGGGGGGGGGGGGGGGFGGGGGGGGGGCFGGGGGGGGGGGGGGGGGGGGGGG:EGGGGGGGGGFFGGGGGGCFFFGGGGGGGGGGDGGGGGGGGGGGGGGGGGGGGGGGFFFGFFCFGGGGGFGGGGGGGGGGGGGEGGGBD+CDFDGGGGGGGGGGFGD+59+:9FF8>DABFFFCFFFFFFFFFFBDFF@F>=2@DDF9C>A@<D0@FA<CC;;BD;;@E?0:6>FF6(,4<:9?B7:4692;9(413::40?BFF9B((..)
@M04999:289:000000000-L3R54:1:1101:18967:5252 2:N:0:407
GACTACTCGGGTATCTAATCCTGTTCGCTCCCCACGCTTTCGTCCATCAGCGTCAATCGGTATTTAGTAACCTGCCTTCGCAATCGGGGTTCTGTGTAATATCTATGCATTTCACCGCTACACTACACATTCCAGCTACTTCAATACTATTCAAGATTAACAGTATCAACGGCAGTTCTACAGTTAAGCTGCAGGTTTTCACCGCTGACTTATCAACCCGCCTACGGACCCTTTAAACCCAATAAATCCGGATAACGCTCGCATCCTCCGTATTACCGCGGCTGCTGGCACGGAGTTAGCC
+
CCCCCGGGGGGGGGGGGGGGGGGGGGGGGGGGGGGGGGGGGGGGGGGGGGGGGGGGGGGGGGGGGGGGGGGGGGGGGGGGGGGGGGGGGGGGGGGGGGGGGGGGGGGGGGGGGGGGGGGGGGGGGGGGGGGGGGGGGGGGGGGGGGGGFGGGGGGGGGGGGGGGGGGGGGGGGGGGFFFGGGGGGGGGGGGGGGGGGGGGFFF>FFFFFFFFFFFFFFFFFBFFFFFDBFFFFFFFFFFFFFF@@EFFFFFFFFFFF;@FFBFFFB2216:8?F<AF<B9BBFFFFFFBBBF16>F:<>A5
@M04999:289:000000000-L3R54:1:1101:14120:5264 2:N:0:407
TCGGACTACTAGGGTATCTAATCCTGTTTGCTCCCCACGCTTTCGCATCTCAGCGTCAGTATCTGTCCAGAAGGCCGCCTTCGCCACCGGTATTCCTCCACATCTCTACGCATTTCACCGCTACACGTGGAATTCTACCTTCCTCTACAATACTCCAGATAACCAGTTTTAAGTGCAGTTCCCAGGTTGAGCCCGGGGCTTTCACACCTAACTTAATTATCCGCCTACATGCCCTTTACGCCCAGTCATTCCGATTAACGCTCGCACCCTCCGTATTACCGCGGCTGCTGGCACGGAGTT
+
CCCCCGGGGGGGGGGGGGGGGGGGGGGGGGGGGGGGGGGGGGGFGGGGGGGGGGGGGGGGGGGGGGGGGGGGGGGGGGGGGGGGGGGGGGGGGGGGGGGGGGGGGGGGGFGGGGGGGGGGGGGGGGGGGGGGGGGGGGGGGGGGGGGGGGGGGGGGGCGGGGGGGGGGGGGGFGFGFGFGGGGGGGGGGGGGGGGGGGGD>FFFFFFEFFEFFFFFFFFFFFFFFDFFBEEFEB@@;EFFFFFFF@EEFFFFE;@7DFFDBBFFFFFFFB?FB20:BAFFFFFFB0665:BFF?:>;FB?
@M04999:289:000000000-L3R54:1:1101:17109:5288 2:N:0:407
TTATTGACTACACGGGTATCTAATCCTGTTTGCTCCCCACGCTTTCGCATCTCAGCGTCAGTATCTGTCCAGAAGGCCGCCTTCGCCACCGGTATTCCTCCACATCTCTACGCATTTCACCGCTACACGTGGAATTCTACCTTCCTCTACAATACTCCAGATAACCAGTTTTAAGTGCAATTCCCAGGTTGAGCCCGGGGCTTTCACACCTAACTTAATTATCCGCCTACATGCCCTTTACGCCCAGTCATTCCGATTAACGCTCGCACCCTCCGTATTACCGCGGCTGCTGGCACGGAGT
+
CCCCCGGGGGGGGGGGGGGGGGGGGGGGGGGGGGGGGGGGGGGGGGGGGGGGGGGGGGGGGGGFGGGGGGGGGFFGGGEGGGGGGGGGGGFGGDFGGGGGGGGGGGGGGGGGGGGGGGGGGGGGGGGG7FFGGGFGGGGGGGGGGGGGAFGDFGGGGFGGGGGGFFGGFGAEFGGGFGFGGFGGGGGGGGGGGGGFGGDGDFFFFFFF@ABEEFFF9=@CCEECFB@DFF@33=@@3@@6;0;>@0<@E@37<?36;((:ABF6139,466BF:B3,(().6832;999?F7:0:?2(31,
@M04999:289:000000000-L3R54:1:1101:12970:5305 2:N:0:407
CGGACTACAGGGGTATCTAATCCTGTTCGCTCCCCACGCTTTCGTCCATCAGCGTCAATCGGTATTTAGTAACCTGCCTTCGCAATCGGGGTTCTGTGTAATATCTATGCATTTCACCGCTACACTACACATTCCAGCTACTTCAATACTATTCAAGATTAACAGTATCAACGGCAGTTCTACAGTTAAGCTGCAGGTTTTCACCGCTGACTTATCAACCCGCCTACGGACCCTTTAAACCCAATAAATCCGGATAACGCTCGCATCCTCCGTATTACCGCGGCTGCTGTCACGGAGTT
+
CCCCCGGGGGGGGGGGGDGGGGGFGGGGGGGGGGGGGGGGGGGGGGGGGGGGGGGGGGGGGGFGGFGGGGGGGGGGGGGFGGGGCFGGGGGGCFGGGGGGGGGFGAEFGGGGFGGGGGGGGGGGGGGGGGGGGGGGGGGGGGGGGGFGGGGGFFGCFGGAFGGGGGGFGGGGGD>=AFFFFGGGGGGGGGGGGGGGGGCFFFFFFDEFABF6ECA@AFFFBBFFFFF?6@@@2B(;6?CF=<DFF@EEEF169?FFFE<9<176>?B?<<?F6:,49>AFB96(,4:D:)4:A0,(--1
@M04999:289:000000000-L3R54:1:1101:22458:5307 2:N:0:407
CGGACTACCCGGGTATCTAATCCTGTTTGCTCCCCACGCTTTCGCATCTCAGCGTCAGTATCTGTCCAGAAGGCCGCCTTCGCCACCGGTATTCCTCCACATCTCTACGCATTTCACCGCTACACGTGGAATTCTACCTTCCTCTACAATACTCTAGTTAACCAGTTTTAAGTGCAATTCCTAGGTTGAGCCCAGGGCTTTCACACCTAACTTAATTATCCGCCTACATGCCCTTTACGCCCAGTCATTCCGATTAACGCTCGCACCCTCCGTATTACCGCGGCTGCTGGCACGGAGTT
+
CCCCCGGGGGGGGGGGGGGGGGGGGGGGGGGGGGGGGGGGGGGGGGDGGGGGGGGGGGGGGGGGGGGGGGGGGGGGGGGGGGGGGGFGGGGGGGGGGGGGGGGGGGGGGGGGGGGGGGGGGGGGGGGGGGGGFFGGGGGGGGGGGFGFCFFGGFGGGGGFGGGGGGFGGGGGGGGGFGFGGGGGGFAFGGGGGGGGGGFGFFFFFFFFFFFFFFFFCFFFF=DDFFFEEFFEFFFFFFFFFFFFFFF?<.<E;;0;?>DFFFFFF>(4:F?0312:<<.269(41(8B?(44706(431
@M04999:289:000000000-L3R54:1:1101:16593:5388 2:N:0:407
CTCTAGACTACCCGGGTATCTAATCCTGTTTGCTACCCACGCTTTCGAGCATGAACGTCAGTGTTATCCCAGGAGGCTGCCTTCGCCATCGGTATTCCTCCACATCTCTACGCATTTCACTGCTACACGTGGAATTCTACCTCCCTCTGACACACTCTAGTTAGACAGTTTCAAATGCACGTCCCAAGTTGAGCTCGGGGATTTCACATCTGACTTATCTAACCGTCTGCGCTCGCTTTACGCCCAGTAATTCCGATCAACGCTCGCACCCTACGTATTACCGCGGCTGCTGGCACGTAGT
+
CCCCCGGGGGGGGGGGGGGGGFGGGGGGGGGGGGGGGGFGGGDGGGGDGGGGFFGGGGGGGGGGGGGFGGGGGGGGFGGGGGGGGGGGGGGGG,FFGGGGGGGGCFGGGFGFGGGGGGGFGGGGGGGGGFGGGCADGGFGGGGGEDFFGGGGFCEDFGGFDGEGGGGFDGGGGGGGFGFFGGGGGFCGFGGGCFCGGGDD?EFFFFFF5CA;;FFFEFFEFEFFFADFBEBFFFFB@BBFC36>9DD@).9?EFFDF(633;B@?BF;B6??1??BF).64<:>;;BFFFBDB0326:7?4
@M04999:289:000000000-L3R54:1:1101:13881:5459 2:N:0:407
GGGTGACTACACGGGTATCTAATCCTGTTCGCTCCCCACGCTTTCGTCCATCAGCGTCAATCGGTATTTAGTAACCTGCCTTCGCAATCGGGGTTCTGTGTAATATCTATGCATTTCACCGCTACACTACACATTCCAGCTACTTCAATACTATTCAAGATTAACAGTATCAACGGCAGTTCTACAGTTAAGCTGCAGGTTTTCACCGCTGACTTATCAACCCGCCTACGGACCCTTTAAACCCAATAAATCCGGATAACGCTCGCATCCTCCGTATTACCGCGGCTGCTGGCACGGAGTT
+
CCCCCGGGGGGGGGGGGGGGGGGGGGGGGGGGGGGGGGGGGGGGGGGGGGGGGGGGGGGGGGGGFFGGGGGGGGGGGGGGGGGGGGECFGGGGGGGGGGGGGGGGCGGGGGGGGGGGGGGGGGGGGGGGGGGGGFGGGGGGGGGGGGGGGGGGGGGGGGDFGGGGGGGGGGGGGGGFGFGGGGGGGGGFGGFGGGGGGGGFFFFFFFFFFFFFFFFEFFFFFFFFF=@FF@@BF?D(;EFFFFF?1;@FF?EFFFF@DE@D90<>>F?FF?<<B?:::AB>?B0-7;9?F7((.5<1991.
@M04999:289:000000000-L3R54:1:1101:17520:5467 2:N:0:407
GACTACACGGGTATCTAATCCTGTTTGCTACCCACGCTTTCGAGCATGAACGTCAGTGTTATCCCAGGAGGCTGCCTTCGCCATCGGTATTCCTCCACATCTCTACGCATTTCACTGCTACACGTGGAATTCTACCTCCCTCTGACACACTCTAGTTAGACAGTTTCAAATGCACGTCCCAAGTTGAGCTCGGGGATTTCACATCTGACTTATCTAACCGTCTGCGCTCGCTTTACGCCCAGTAATTCCGATTAACGCTCGCACCCTACGTATTACCGCGGCTGCTGTCACGTAGTTAGCC
+
CCCCCGGGGGGGGGGGGGGGGGGGGGGGGCGGGGGGGGGGGGGGGGGGGGGGGGGGGGGGGGGFGGGGGGGGGGGGGGGGGGGGGEGGGGGGGGGGGGGGGGGGGGGGGGGGGGGGGGGGGGGGGGGGGGGGGGGGGGGGGGGGGAGCCEGGGGGFFGGGGGGGGGGGGGGGGGGGFGDDGGGGGGGGGGGGDGGGGGGGFFFFFFFFF5AEFFFFFFFF>@DFFAFFFFFFBFFFDFBFFFFF?CE?EF?<<FFF;9?;B;60;3?F?BFFA?>AA:>>9>>FF??)444?F7<?AAB<7
@M04999:289:000000000-L3R54:1:1101:26793:5487 2:N:0:407
ATAGACTACAAGGGTATCTAATCCTGTTTGCTCCCCACGCTTTCGCATCTCAGCGTCAGTATCTGTCCAGAAGGCCGCCTTCGCCACCGGTATTCCTCCACATCTCTACGCATTTCACCGCTACACGTGGAATTCTACCTTCCTCTACAATACTCCAGATAACCAGTTTTAAGTGCAATTCCCAGGTTGAGCCCGGGGCTTTCACACCTAACTTAATTATCCGCCTACATGCCCTTTACGCCCAGTCATTCCGATTAACGCTCGCACCCTCCGTATTACCGCGGCTGCTGGCACGTAGTTC
+
CCCCCGGGGGGGGGGGGGGGGGGGGGGGGGGGGGGGGGGGGGGGDGGGGGGGGGGGGGGGCFGGGGGGGFGGGGGFGGDGDGGGGGGGGGGGGGGGGGGGGGGGGGFGGGGGGGGGGGGGGGGGGGCGGGGGGFGFFGGFGGGGGGGGGFGGGGGGGFGGGGGFFFFEGFDGGGGGFGFFCFGGDFGGG6:CGFEG>57DAFFFFFFFFEBFFA*=EFFFF@@BFFFFFFCEB@2>3>EBDFF<@FFEEEFEEF0;;CE6;??>969(42:?>:3?(4<>?B;>69(,47(2224.((44)
@M04999:289:000000000-L3R54:1:1101:10545:5491 2:N:0:407
AGTGACTACTGGGGTATCTAATCCTGTTCGCTCCCCACGCTTTCGTCCATCAGCGTCAATCGGTATTTAGTAACCTGCCTTCGCAATCGGGGTTCTGTGTAATATCTATGCATTTCACCGCTACACTACACATTCCAGCTACTTCAATACTATTCAAGATTAACAGTATCAACGGCAGTTCTACAGTTAAGCTGCAGGTTTTCACCGCTGACTTATCAACCCGCCTACGGACCCTTTAAACCCAATAAATCCGGATAACGCTCGCATCCTCCGTATTACCGCGGCTGCTGGCACGGAGTT
+
CCCCCGGGGGGGGGGGGGGGGGGGGGGGGGGGGGGGGGGGGGGGGGGGGGGGGGGGGGGGGGGGGGGGGGGGGGGGGGGGGGGGGGGGGGGGGGGGGGGGGGGGGGGGGGDGGGGGGGGGGGGGGGGGGGGGGGGGGGGGGGGGGGGGGGGGGEGGGGGGFGGGGGGGGGGGGGGGFGFGGFGGGGGGGGGGGGGGGGGFFFFFFFFFFFFFFFFFFFFFFDFFFFFFF?FFFFFF=EEFFF<F?8@<EFFFFFDFFA@D6@@BFF?6?FBFFFBBB2<<(9>>>;>:?F01152279?B
@M04999:289:000000000-L3R54:1:1101:18776:5510 2:N:0:407
GGGACTACAGGGGTATCTAATCCTGTTTGCTACCCACGCTTTCGAGCATGAACGTCAGTGTTATCCCAGGAGGCTGCCTTCGCCATCGGTATTCCTCCACATCTCTACGCATTTCACTGCTACACGTGGAATTCTACCTCCCTCTGACACACTCTAGTTAGACAGTTTCAAATGCACGTCCCAAGTTGAGCTCGGGGATTTCACATCTGACTTATCTAACCGTCTGCGCTCGCTTTACGCCCAGTAATTCCGATTAACGCTCGCACCTTACGTATTACCGCGGCTGCTGGCACGTAGTT
+
CCCCCGGGGGGGGGGGGGGGGGGGGGGGGGGGGGGGGGGGGGGGGGGGGGGFFFGGGGFGGCDDEFGGGGGGGEGGGGGFGGGGGGGGGGGGGGGGGGGGGGGGGGGGGDGGGFFGGFFGGGGGGGGGGGGGGGGGGAEGGGGGGFFFGGGGFGFGGGGGGGGGGFGGGGGGGDFGFFFGCD?FGGGGGGGF?EEGGGGGFFFFFFF>;5==;CFF@FFE>=>=BBCBB2A@@?BDCC=D@FFFEF3367?@F0;0?;1(7<@B(37049?61)684AA:((7>>>(),(-.8:8:<(:
@M04999:289:000000000-L3R54:1:1101:18651:5513 2:N:0:407
CGGGACTACACGGGTATCTAATCCTGTTCGCTCCCCACGCTTTCGTCCATCAGCGTCAATCGGTATTTAGTAACCTGCCTTCGCAATCGGGGTTCTGTGTAATATCTATGCATTTCACCGCTACACTACACATTCCAGCTACTTCAATACTATTCAAGATTAACAGTATCAACGGCAGTTCTACAGTTAAGCTGCAGGTTTTCACCGCTGACTTATCAACCCGCCTACGGACCCTTTAAACCCAATAAATCCGGATAACGCTCGCATCCTCCGTATTACCGCGGCTGCTGGCACGGAGTT
+
CCCCCGGGGGGGGGGGGGGGGGGGGGGGGGGGGGGGGGGGGGGGGGGGGGGGGGGGGGGGGGGGGGGGGGGGGGGGGGGGGGGGGGGGGGGGGGGGGGGGGGGGFGGGGGGGGGGGGGGGGGGGGGGGGGGGGGGGGGGGGGGGGGFFGGGGG;FFGGGGGGGGGGGGGGGGGGGGEGFGGGGGGGGGGGGGGGGGGGGGFFFFFFFFFFFFFFFFFFFFFABFFFFFFFFFFFD@EEE6EF?@<FFF3<?8;076?EFFF?:6>>?67)509<0?FFAFFFF(((-(:?>??F:9031:
@M04999:289:000000000-L3R54:1:1101:13763:5577 2:N:0:407
GTGACTACAAGGGTATCTAATCCTGTTCGCTACCCATGCTTTCGAACCTCAGCGTCAGTTACAGACCAGAGAGCCGCCTTCGCCACTGGTGTTCTTCCATATATCTACGCATTCCACCGCTACACATGGAGTTCCACTCTCCTCTTCTGCACTCAAGAAAAACAGTTTCAGCTGCACTTCCCCGGTTAAGCCGAGGGCTTTCACAGCTGACTTGCTCCCCCGCCTGCGTTCGCTTTACGCCCAATAAATCCGGACAACGCTTGCCACCTACGTATTACCGCGGCTGCTGGCACGTAGTT
+
CCCCCGGGGGGGGGGGGGGGGGGGGGGGGGGGGGGGGGGGGGGGGGGGGGGGGGGGGGGGGGGGGGGGGGGGGGGGGGGGGGGGGGGGGGGGGGGGGGGGGGGGGGGGGGGEGFGGGGGGGGGGGGGGGGGGGGGGGGGGGGGGGGGGGGGGGGGGGGGGGGGGGGGGGGGGGGGGFGFGGGGG>EECGGGGGGGGGGGGFFFFFFFF==DFFFF@;FFF45=@=BDFF?FFF<(:9C<B9@F@FFE;:<?FF:BFFFFBFFFB?2)3?FB<4)6:9BFF;99B>>0)5((.4:(((,6
@M04999:289:000000000-L3R54:1:1101:25697:5579 2:N:0:407
AGTTCGACTACTAGGGTATCTAATCCTGTTTGCTCCCCACGCTTTCGCATCTCAGCGTCAGTATCTGTCCAGAAGGCCGCCTTCGCCACCGGTATTCCTCCACATCTCTACGCATTTCACCGCTACACGTGGAATTCTACCTTCCTCTACAATACTCCAGATAACCAGTTTTAAGTGCAATTCCCAGGTTGAGCCCGGGGCTTTCACACCTAACTTAATTATCCGCCTACATGCCCTTTACGCCCAGTCATTCCGATTAACGCTCGCACCCTCCGTATTACCGCGGCTGCTTGCACGGAGT
+
CCCCCGGGGGGGGGGGGGGGGGEDGGGGGGGGGGGGGGGGGGGGGGGGGEGGGGGGGGGGGGGGGGGGGGGGGGFGGGGGGGGGGGGGGGGGCEGGGGFGGGGGGGFGGGGGGGGGGGGGGGGG7FGFFGGGGCFGGGGGGGGGGGGGGGGGG8EGGGGEGGGFGGGGGFGFGGDGFGFGGGGGGGFGGGGC6FGGGGGDFFFFFFFFFFFFEFFFFFFEFFF;2>@DFFFFFE@;@@ECE@DB67D;<)<?ECE;;?DEC09?F0646>12:<FB(4>292(-(4919:74264??9B;:
@M04999:289:000000000-L3R54:1:1101:6405:5609 2:N:0:407
GTTGACTACTGGGGTATCTAATCCTGTTCGCTACCCATGCTTTCGAACCTCAGCGTCAGTTACAGACCAGAGAGCCGCCTTCGCCACTGGTGTTCTTCCATATATCTACGCATTCCACCGCTACACATGGAGTTCCACTCTCCTCTTCTGCACTCAAGAAAAACAGTTTCAGCTGCACTTCCCCGGTTAAGCCGAGGGCTTTCACAGCTGACTTGTTCTCCCGCCTGCGTTCGCTTTACGCCCAATAAATCCGGACAACGCTTGCCACCTACGTATTACCCAGGCTGCTGGCACGTAGTTT
+
CCCCCGGGGGGGGGGGGGGGGGGGGGGGGGGGGGGGFGGGGGGGGGGGGGGGGGGGGGGFGFGGGFGGGGGGGGGGGGGGGGGGGGGGGGGGGGGGGGGGGGGGFFGGGGGGGGGDEGGGGEGGGGGCCGGGGGGGGGFGFGGGFFGGGEFGGGGGGGGGGGCGGGFGGGGGGGGGFGF8DGGGGGGGGGGGG>E>DDGGFFFFFFFFFFFFFFFFEFFEFB(29292@;21;>D1?C>EFFB?<@;ECCE3((46>FB69?:?FFAFF??B0()-,6<9()4(::6BF?061<:((22<)
@M04999:289:000000000-L3R54:1:1101:8406:5632 2:N:0:407
AGACTACACGGGTATCTAATCCTGTTTGCTCCCCACGCTTTCGCATCTCAGCGTCAGTATCTGTCCAGAAGGCCGCCTTCGCCACCGGTATTCCTCCACATCTCTACGCATTTCACCGCTACACGTGGAATTCTACCTTCCTCTACAATACTCCAGATAACCAGTTTTAAGTGCAATTCCCAGGTTGAGCCCGGGGCTTTCACACCTAACTTAATTATCCGCCTACATGCCCTTTACGCCCAGTCATTCCGATTAACGCTCGCACCCTCCGTATTACCGCGGCTGCTGGCACGGAGTTAGC
+
CCCCCGGGGGGGGGGGGGGGGGGGGGGGGGGGGGGGGGGGGGGGGGGGGGGGGGGGGGGGGGGGGGGGGGGGGGGGGGGGGGGGGGGGGCGGGGGGGGGGFGGGGGGGGGGGGGGGGGGGGGGGGGGGGGGGGGGGGGGGGGGGGGGGGGGGGGGGGGGGGGGGGGGGGGFGGGGGFGFGCFGGFGGGGGGGGGGGGGGFFFFFFFFFFFFFFFFFFAFFEFFFFFBFEEEF@@@FFFFFFF?@@EFFFFFFDD?EFFFFFBFFFFF:?<;????FFB:BF(169<???B771,4>B?BA2
@M04999:289:000000000-L3R54:1:1101:20467:5638 2:N:0:407
GAAGACTACTGGGGTATCTAATCCTGTTTGCTCCCCACGCTTTCGCATCTCAGCGTCAGTATCTGTCCAGAAGGCCGCCTTCGCCACCGGTATTCCTCCACATCTCTACGCATTTCACCGCTACACGTGGAATTCTACCTTCCTCTACAATACTCCAGATAACCAGTTTTAAGTGCAGTTCCCAGGTTGAGCCCGGGGCTTTCACACCTAACTTAATTATCCGCCTACATGCCCTTTACGCCCAGTCATTCCGATTAACGCTCGCACCCTCCGTATTACCGCGGCTGCTGGCACGGAGTT
+
CCCCCGGGGGGGGGGGGGGGGGGGGGFGGGGGGGGGGGGGGGGGGGGGGGGGGGGGGGGGGGGGGGGGGGGGGGGGGGGGGGGGGGGGGGGGGGGGGGGGGGGGGGGGGGGGGGGGGGGGGGGGGGGGGGGGGGGGGGGGGGGGGGGGGGGGGGGGGGGGGGGGGGGGGGGGGGCGFGFGGGGGGGGGGGGGGGGDGGGGFFFFFFFFBEEFFFFFCFFFFEFFFFFFFFFFFDEFFFFFFFFFFFFFFCE<E?DDFEEDFFFFFFFF8:?FFF<??9>BB>F>1(1::?(4<F?409,,
@M04999:289:000000000-L3R54:1:1101:16908:5653 2:N:0:407
GACTACACGGGTATCTAATCCTGTTTGCTACCCACGCTTTCAAGCATGAACGTCAGTGTTATCCCAGGAGGCTGCCTTCGCCACCGGTATTCCTCCACATCTCTACGCATTTCACTGCTACACGTGGAATTCTACCTCCCTCTGACACACTCTAGTTAGACAGTTTCAAATGCACGTCCCAAGTTGAGCTCGGGGATTTCACATCTGACTTATCTAACCGTCTGCGCTCGCTTTACGCCCAGTAATTCCGATTAACGCTCGCACCCTACGTATTACCGCGGCTGCTGGCCCGTAGTTAGCC
+
CCCCCGGGGGGGGGGGGGGGGGGGGGGGGFGGGGGGGGGGGGFGGGGGGFGGGGGGGGGGGGGGGGGGGGGGGGGGGGGGGGGGGGGGGGGGGGGGGGGGGGGGGGGGGGGGGGGGGGGGGGGGGGGGFGGGGGGGGGGGFGGGGGGGGGFGGGGGGGGGFGGGGGGGGGGGGGFGF6@CFFGGGGGGGCGGGGGGGGGGFFFFFFFFFFFFFFFFFFFFF>@@=BA2@>BFFF94>DFEDDEF??CFEF<F@FCCD>@@BFB>>BF?FFB2<?:49((9,369:4>B((-7>;(46<<<5
@M04999:289:000000000-L3R54:1:1101:7264:5658 2:N:0:407
TGCACGACTACCCGGGTATCTAATCCTGTTTGCTACCCACGCTTTCGAGCACGAACGTCAGTGTTATCCCAGGAGGCTGCCTTCGCCATCGGTATTCCTCCACATCTCTACGCATTTCACTGCTACACGTGGAATTCTACCTCCCTCTGACACACTCTAGTTAGACAGTTTCAAATGCACGTCCCAAGTTGAGCTCGGGGATTTCACATCTGACTTATCTAACCGTCTGCGCTCGCTTTACGCCCAGTAATTCCGATTAACGCTCGCACCCTACGTATTACCGCGGCTGCTGGCACGTAGT
+
CCCCCGGGGGGGGGGDGGGGGGGGGGGGGGGGGGGGGGGGGGGGGGGGGGGGGGGGGGGGGGGGGGGGGGGGGFGGGGGGGGGGGGGDGGGGG@FFGGGGGGGGGGGGGGGGGGGGGGGGGGGGGGGGGGGGGGGGGGGGGGGGGGGGGGGGGGGGGGGGGGGGGGGG=FGGFGGGFD?FGGGGGGCFCFGGGGFGGGGG?>FFFFFFFEC;<FFB=CFCF;>@@DFFBCBFFFF>;8@CEFFFFDDF3?EFEE@;<?F<9?>?0(4222081<04)6>6ABB660;4((8:(67<3376:
@M04999:289:000000000-L3R54:1:1101:9651:5665 2:N:0:407
TTAGACTACCGGGGTATCTAATCCTGTTTGCTCCCCACGCTTTCGCATCTCAGCGTCAGTATCTGTCCAGAAGGCCGCCTTCGCCACCGGTATTCCTCCACATCTCTACGCATTTCACCGCTACACGTGGAATTCTACCTTCCTCTACAATACTCTAGTTAACCAGTTTTAAGTGCAATTCCTAGGTTGAGCCCAGGGCTTTCACACCTAACTTAATTATCCGCCTACATGCCCTTTACGCCCAGTCATTCCGATTAACGCTCGCACCCTCCGTATTACCGCGGCTGCTGGCACGGAGTT
+
CCCCCGGGGGGGGGGGGGGGGGGGGGGGGGGGGGGGGGGGGGGGGGGGGGGGGGGGGGGGGGGGGGGGGGGGGGGGGGGGGGGGFFGGGGGGGGGGGGGGGGGGGGGGGGGGGGGGGGGGGGGGGGCFFGGGGFGGGGGGGGGGGGGGGDGDGGGGGGGGGGGFGGGGGGGFFGGGFGFGGGGGFGGGGGGGFGGCG>CGFFFFFFFFDEFFFFFFFFFEFFFFFFFFEEFF=@FFFFFFFFFFF@EEF??C;,87;3;@6<<9>BB9:?B?9B6206>B<>>F>>F:FFF??7(3(28?
@M04999:289:000000000-L3R54:1:1101:22025:5674 2:N:0:407
ATGACTACCCGGGTATCTAATCCTGTTCGCTCCCCACGCTTTCGTCCATCAGCGTCAATCGGTATTTAGTAACCTGCCTTCGCAATCGGGGTTCTGTGTAATATCTATGCATTTCACCGCTACACTACACATTCCAGCTACTTCAATACTATTCAAGATTACCAGTATCAACGGCAGTTCTACAGTTAAGCTGCAGGTTTTCACCGCTGACTTATCAACCCGCCTACGGACCCTTTAAACCCAATAAATCCGGATAACGCTCGCATCCTCCGTATTACCGCGGCTGCTTGCACGGAGTTAC
+
CCCCCGGGGGGGGGGGGGGGGGGFGGGGGGGGGGGGGGGGGGGGGCGGGGGGGGGGGGGDGGGGFGFGGGGGGGGGGFFGGGGDGGGFGGGGGGGGGFGGGGGGGGGGGGGGGGGGGGGGGGGFGGGGGFFGFGGGGGGGGGGGGGGGCFGFGGFGGGGGG,EGGFFGGGGGEGGG>DFGC7CGFGDFGGGGDGFG9;FFFFFF5>DE=B=BEFFFFFFFFA=@D@9@2>>=;DFFC<CF;;D2;EFFFFFFF6;0>@<0:0796,4(8<BF?BBF2<9?BB>>92:0)52)8:0376(6)
@M04999:289:000000000-L3R54:1:1101:3926:5797 2:N:0:407
GATACTCGGGTATCTAATCCTGTTCGCTCCCCACGCTTTCGTCCATCCGCGTCAATCGGTATTTAGTAACCTGCCTTCGCAATCGGGGTTCTGTGTAATATCTATGCATTTCACCGCTACACTACACATTCCAGCTACTTCAATACTATTCAAGATTAACAGTATCAACGGCAGTTCTACAGTTAAGCTGCAGGTTTTCACCGCTGACTTATCAACCCGCCTACGGACCCTTTAAACCCAATAAATCCGGATAACGCTCGCATCCTCCGTATTACCGCGGCTGCTGGCACGGAGTTAGCCG
+
CCCCCGGGGGGGGGCGGGGGGGGGGGGGGGGGGGGGGGGGGGGGGGG8FGGGGGGGGGGGGGGGGGGGGGGGGGFGGFGGGGGGGGGGGGGGFGGGGFGGGGGGGGGGGGGGGGGGGGGGGGGGGGGGGGGGGCGGGGGGGGFGGGGGGGGGGGFGGGGGGGGGGGFFGGEGGGGGFGFGGGGGGGFFGGGFGCFGGGGGFAEFFFEFFFCFFFFF@>EAFFFFF9=2@FF1@36C<;@DFF@3EFFEFFFFF9@F>B<B9;?>??FFFBBFFFFFBFF0996????B?F04413:6<B?(
@M04999:289:000000000-L3R54:1:1101:21243:5823 2:N:0:407
TTGACTACTAGGGTATCTAATCCTGTTTGCTCCCCACGCTTTCGCATCTCAGCGTCAGTATCTGTCCAGAAGGCCGCCTTCGCCACCGGTATTCCTCCACATCTCTACGCATTTCACCGCTACACGTGGAATTCTACCTTCCTCTACAATACTCTAGTTAACCAGTTTTAAGTGCAATTCCTAGGTTGAGCCCAGGGCTTTCACACCTAACTTAATTGTCCGCCTACATGCCCTTTACGCCCAGTCATTCCGATTAACGCTCGCACCCTCCGTATTACCGCGGCTGCTGGCACGGAGTT
+
CCCCCGGGGGGGGGGGGGGGGGGGGGGGGGGGGGGGGGGGGGGGGGGGGGGGGGGGGGGGGGGGGGGGGGGGGGGGGGGGGGGGGGGGGGGGGGGGGGGGGGGGGGGGGGGGGGGGGGGGGGGGGGGGGDGGGGGGFGGGGGGGGGGGGGGGGGGGGFGGGGGGGGGGGFFGGGGGFGFGGGGDGGG?FFGGGGGGDGGGFFFFFFFFFEFEFBFFFFAECDBAFFFFFFFEFFBEFFFFF=@BE34CCFFE;DFFEEDF@0119>@@:?69?BBFFFFFFB>>6662::BFF03>;(4
@M04999:289:000000000-L3R54:1:1101:13909:5836 2:N:0:407
GGACTACTCGGGTATCTAATCCTGTTTGCTCCCCACGCTTTCGCATCTCAGCGTCAGTATCTGTCCAGAAGGCCGCCTTCGCCACCGGTATTCCTCCACATCTCTACGCATTTCACCGCTACACGTGGAATTCTACCTTCCTCTACAATACTCCAGATAACCAGTTTTAAGTGCAGTTCCCAGGTTGAGCCCGGGGCTTTCACACCTAACTTAATTATCCGCCTACATGCCCTTTACGCCCAGTCATTCCGATTAACGCTCGCACCCTCCGTATTACCGCGGCTGCTGGCACGGAGTTAGC
+
CCCCCGGGGGGGGGGGGGGGGGGGGGGGGGGGGGGGGGGGGGGGGGGGGGGGGGGGGGGGGGGGGGGGGGGGGGGGGGGGGGGGGGDGGGGGGGGGGGGGGGGGGGGGGGGGGGGGGGGGGGGGGGGGGGFGGGGGGGGGGGGGGGGGGGGGGGGGFGGGGGGGEGFGGGGGGGGGFGFGGGFGGGGGGGGGGGGGGGFGFFFFFFFFFFFFFFFFFFFFFFFFDDE48BE@EF@CF@FFFDFFEEFEFEFDFF<?E;FFFFBFFFB1:0;?BFFA>BBB>1>>6?:2:B<F<B69?0AA6
@M04999:289:000000000-L3R54:1:1101:8606:5859 2:N:0:407
GGACTACCAGGGTATCTAATCCTGTTCGCTCCCCACGCTTTCGTCCATCAGCGTCAATCGGTATTTAGTAACCTGCCTTCGCAATCGGGGTTCTGTGTAATATCTATGCATTTCACCGCTACACTACACACTCCAGCTACTTCAATACTATTCAAGATTAACAGTATCAACGGCAGTTCTACAGTTAAGCTGCAGGTTTTCACCGCTGACTAACAACCCGCCCACCGGCCCTTTAAACCCAATAAATCCGGATAACCACCCCCACCTCCCGATTTCCCCGCGCCGTGGCCCGGGGAGTGAC
+
CCCCCGGGGGGGGGGFGGGGGGGGGGGGGGGGGGGGGGGGGGGGGGGGGGGGGGGGGGGGGGGGGFGGGGGGFGGGGGGGGCFEGGGGGGEEGGGGFGGGGGFGGFGGGGGGGGGEGGGGEGGGGGGGGGGGGGDEG@FG?FGGGFFGFGFFGGGGGFGGDGGGGGA=FEGG>EGGF?DDFGGF>DFGGGGFGGGG7C7CFCFFAFBFAC5**9*;)/@)/:(0-(0((5:(/3)77.=E;?(43>67;(42(/7)(),(((((,4(..((-3:()))((((((-(((((-,((-((-())
@M04999:289:000000000-L3R54:1:1101:15066:5863 2:N:0:407
GGACTACAGGGGTATCTAATCCTGTTTGCTCCCCACGCTTTCGCATCTCAGCGTCAGTATCTGTCCAGAAGGCCGCCTTCGCCACCGGTATTCCTCCACATCTCTACGCATTTCACCGCTACACGTGGAATTCTACCTTCCTCTACAATACTCCAGATAACCAGTTTTAAGTGCAATTCCCAGGTTGAGCCCGGGGCTTTCACACCTAACTTAATTATCCGCCTACATGCCCTTTACGCCCAGTCATTCCGATTAACGCTCGCACCCTCCGTATTACCGCGGCTGCTGGCACGGAGTTAGC
+
CCCCCGGGGGGGGGGGGGGGGGGGGGGGGGGGGGGGGGGGGGGGGGGGGGGGGGGGGGGGGGGGGGGGGGGGGGGGGGGGGGGFGGGGGGGGGGGGGGGGGGGGGGGGGGGGGGGGGGGGGGGGGGGGGGGGGGGGGGGGGGGGGGGGGGGGGGGGGGGGGGGGEFFGGGGGGGGGFGFGGGGGGGGGGGGGGGGGGG>FFFFFFFFFFFFFFFFFFFFEFFFFFFFFFF=DEFEFEFFFFFF;@AECCE@FD<DFFFF<:9>BFFFF?:984<7AB<:>>1>>BF:>:B:2344184644
@M04999:289:000000000-L3R54:1:1101:9797:5867 2:N:0:407
TTTGACTACAGGGGTATCTAATCCTGTTTGCTCCCCACGCTTTCGCATCTCAGCGTCAGTATCTGTCCAGAAGGCCGCCTTCGCCACCGGTATTCCTCCACATCTCTATGCATTTCACCGCTACACGTGGAATTCTACCTTCCTCTACAATACTCTAGTTAACCAGTTTTAAGTGCAATTCCTAGGTTGAGCCCAGGGCTTTCACACCTAACTTAATTATCCGCCTACATGCCCTTTACGCCCAGTCATTCCGATTAACGCTCGCACCCTCCGTATTACCGCGGCTGCTGGCACGGAGTT
+
CCCCCGGGGGGGGGGGGGGGGGGGGGGGGGGGGGGGGGGGGGGGGGGGGGGGGGGGGGGGGFGGGGGGGGGGGFGGGDGGGGGGGFEGGGGGGFGGFGGGGGGGGGGGCFGGGGGGGGGGGGGGGGGGGGGGGDGGGGGGGGGGGGGGGGGFGGFGGGGGGGGGGGFGGGGGGGGGFGCFGGGGGGGGGGGGGG6;FGGGFFFFFFFFFFFFFFFFCECEF?DFDD>D@EEBFFFFEECB=925=>BBE7931(;?FCC;@DFFBFFF@FFB>FF?BDBDFF;>6170::7:,28;;(-7
@M04999:289:000000000-L3R54:1:1101:21410:5876 2:N:0:407
TGGTGACTACTGGGGTATCTAATCCTGTTTGCTCCCCACGCTTTCGCATCTCAGCGTCAGTATCTGTCCAGAAGGCCGCCTTCGCCACCGGTATTCCTCCACATCTCTACGCATTTCACCGCTACACGTGGAATTCTCCCTTCCTCTACAATACTCCAGATAACCAGTTTTAAGTGCAATTCCCAGGTTGAGCCCGGGGCGTTCACACCTAACTTAATTATCCCCCTACATGCCCTTTACGCCCAGTCATTCCGATTAACGCTCGCACCCTCCGTACTACCGGCGCTGCCTGCACGGAGTT
+
ACC,,;66@FCEFGG:B6EFEGFFG<CEFG,ECFGGG<F@C,@F<@6F@F@FAF8@,6FF,FA<E9F<FCDFGDFFF=CE:CF7CF:CF=C>+DD5FAEFF8<,454C9F7:+=CF9<,=+@=@@FFEFGG7=DE;E,4D8AFGFGGGFCFDFGDG8=DCFFFFD?8F9DEFGD@EB+DDFC=ECC6@EE8FFCF7@D*9*:5?6FFFF3@:BAFFCFF)+9))43(/=EE3;@@E@E)2(139((52)).-:0:0::9)(((,(4(47?(3392((3)63(((499-((,4((.(((-(.
@M04999:289:000000000-L3R54:1:1101:11169:5915 2:N:0:407
AGATTGACTACCCGGGTATCTAATCCTGTTCGCTCCCCACGCTTTTGTCCATCAGCGTCAATCGGTATTTAGTAACCTGCCTTCGCAATCGGGGTTCTGTGTAATATCTATGCATTTCACCGCTACACTACACATTCCAGCTACTTCAATACTATTCAAGATTAACAGTATCAACGGCAGTTCTACAGTTAAGCTGCAGGTTTTCACCGCTGACTTATCAACCCGCCTACGGACCCTTTAAACCCAATAAATCCGGATAACGCTCGCATCCTCCGTATTACCGCGGCTGCTGGCACGGTGG
+
CCCCCGGGGGGGGGGGGGGGGGGGGGGGGGGGGGGGGGGGGGGGGGGGGGGGGGGGGGGGGGGGGGGGGGGGGGGGGGGGGGGGGGGGGGGGGGGGGGGGGGGGFGGGGGGGGGGGGGGGGGGGGGGGGGGGGGGGGGGGGGDGGGGGFGGGGGGGGGGGGGGGGGGGGGGGGGGCEGFGGGCGGGGGFGGGFGGGGGGCFFFFFFFFDBBBFFFFFFFEFFFF=ABFFFF2>@BF(64FECEDFF@@EAEFF3;FFF<EFFFFFFFFF>?><:0467:F9A096;>>112:70()41(((
@M04999:289:000000000-L3R54:1:1101:16811:5948 2:N:0:407
AGGGGGACTACTGGGGTATCTAATCCTGTTTGCTACCCACGCTTTCGAGCATGAACGTCAGTGTTATCCCAGGAGGCTGCCTTCGCCATCGGTATTCCTCCACATCTCTACGCATTTCACTGCTACACGTGGAATTCTACCTCCCTCTGACACACTCTAGTTAGACAGTTTCAAATGCACGTCCCAAGTTGAGCTCGGGGATTTCACATCTGACTTATCTAACCGTCTGCGCTCGCTTTACGCCCAGTAATTCCGATTAACGCTCGCACCCTACGTATTACCGCGGCCGCTGGCACGTAGT
+
CCCCCEGGGGGG@FGGGGGGGGGGGGGGGGGGGGGGFGGGGGFFGGGGGGGFGGFGGGGGGFGGGGGGGGGGGGGGGGGGGGGGGGGGGGGDFCFEFGGGGGGFGGGGGGGGGGGGGG=FGFFGGGGGGGFG>FGDGGGGGFG8EFGGGGEGFDEFFFGGFGGGGGFGGGGGGGFGFCFGGGGG6=?@FGGGGFADDDGDAB>AFFFFEEEEFFFFECFFCCEFFFFFFEF=-->28=;FFDF@9?@ECF39CEEFF(34>D90,4>9B>(4?<?:)6(6<<B((4(((-9;;(48:B:2-
@M04999:289:000000000-L3R54:1:1101:13665:5962 2:N:0:407
TCGGACTACCCGGGTATCTAATCCTGTTTGCTCCCCACGCTTTCGCATCTCAGCGTCAGTATCTGTCCAGAAGGCCGCCTTCGCCACCGGTATTCCTCCACATCTCTACGCATTTCACCGCTACACGTGGAATTCTACCTTCCTCTACAATACTCCAGATAACCAGTTTTAAGTGCAGTTCCCAGGTTGAGCCCGGGGCTTTCACACCTAACTTAATTATCCGCCTACATGCCCTTTACGCCCAGTCATTCCGATTAACGCTCGCACCCTCCGTATTACCGCGGCTTCTGGCACGGAGTT
+
CCCCCGGGGGGGGGGGGGGGGGGGGGGGGGGGGGGGGGGGGGGGGGGGGGGGGGGGGGGGGGGGGGGGGGGGGGGGGGGGGGGGGGCFGGGGGGGGGGGGGGGGGGGGFGGGGGGGGGGGGGGGGGGFGGGGGGGGGGGGGGGGGGGFGGFGGFGFGGGGGGFFGG=AFGGGGGGGEFAFGGGGCEFFGGGGGGGGCDGDFFFFFFFFFFFFFFFFFFFFFF>BFFDFFFFFFFFDFFFF@;B?@;@FEEFFE6@0:BFFBFFFFBF08<?(--(,8>A>?9>090(.))).:B?0,463
@M04999:289:000000000-L3R54:1:1101:7789:6002 2:N:0:407
ATCGACTACTAGGGTATCTAATCCTGTTTGCTCCCCACGCTTTCGCATCTCAGCGTCAGTATCTGTCCAGAAGGCCGCCTTCGCCACCGGTATTCCTCCACATCTCTACGCATTTCACCGCTACACGTGGAATTCTACCTTCCTCTACAATACTCCAGATAACCAGTTTTAAGTGCAATTCCCAGGTTGAGCCCGGGGCTTTCACACCTAACTTAATTATCCGCCTACATGCCCTTTACGCCCAGTCATTCCGATTAACGCTCGCACCCTCCGTCTTACCGCGGCTGCTGGCACCGAGTTT
+
CCCCCGGGGGGGGGGGGGGGGGGGFGGGGGGGGGGGGGGGGGGGGGGGGGGGGGDGGGGGGGGGGGGGGGGGGGGGGGGGGGGGGGGFGFFGGGGGGGGGGGGGGGGGGGGGGGGGGGGGGGGGGGGGGDGGGGGGGGGGGGGGGFGGFGGGGGGGGF9EGGGGGG=FGGGGFFFGFGFGGGGGFGGGFGGGGGDGDGGGFAFFFFFBFFFFFFFFEFCCFE>B?@2=EFEF9DFFFFEEF>@D?EFEF?35=?D6;CE?63:>0169?0<F01(44<>??0,9013<B,4:14(-(--:)
@M04999:289:000000000-L3R54:1:1101:25329:6045 2:N:0:407
AGGACTACTGGGGTATCTAATCCTGTTCGCTACCCATGCTTTCGAACCTCAGCGTCAGTTACAGACCAGAGAGCCGCCTTCGCCACTGGTGTTCTTCCATATATCTACGCATTCCACCGCTACACATGGAGTTCCACCCTCCTCTTCTGCACTCAAGAAAAACAGTTTCAGCTGCACTTCCCCGGTTAAGCCGAGGGCTTTCACAGCTGACTTGTTCTCCCGCCTGCGTTCGCTTTACGCCCAATAAATCCGGACAACGCTTGCCACCTACGTATTACCGCGGCTGCTGGCACGTAGTT
+
CCCCCGGGGGGGGGGGGGGGGGGGGGGGGGGGGGGGGGGGGGGGGCGGGGGGGGGGGGGGGGGGGGGGGGGGGGGGGGGGGGGGGGGGGGGGGGGGGGGGGGGGGGGGGGGGGGGGGGGGGGGGGGGGGGGGGGGGGGGGGGGGGGGGGGGGGGGGGGGGGGGGGGGFGGGFGGGGFFFGGGGGGGGGGGGGGGGGGGGGFFFFFFFFFFFFFFFFFFFFFFFFFFD>FFFFFF<?3C;D9@D?DFFFFE?9>BFBFFFFFFFBBFFFF:?FFFBFFAFFF9;B92??:B???(1:<?>
@M04999:289:000000000-L3R54:1:1101:19586:6055 2:N:0:407
GGACTACACGGGTATCTAATCCTGTTTGCTCCCCACGCTTTCGCATCTCAGCGTCAGTATCTGTCCAGAAGGCCGCCTTCGCCACCGGTATTCCTCCACATCTCTACGCATTTCACCGCTACACGTGGAATTCTACCTTCCTCTACAATACTCCAGATAACCAGTTTTAAGTGCAGTTCCCAGGTTGAGCCCGGGGCTTTCACACCTAACTTAATTATCCGCCTACATGCCCTTTACGCCCAGTCATTCCGATTAACGCTCGCACCCTCCGTATTACCGCGGCTGCTGGCACGGAGTTAGC
+
CCCCCGGGGGGGGGGGGGGGGGGGGGGGGGGGGGGGGGGGGGGGGGGGGGGGGGGGGGGGGGGGGGGGGGGGGGGGGGGGGGGGGGGGGGGGFGGGGGGGGGGGGGGGGGGDFGGGGGGGGGGGGGGGGGGGGGGGGGGGGGGGGGGGGGGGGGGGGGGGGGGGGGCFGGGEGFGFFGFGFGGGGGGGGGGGGEEGGGGGFFFFFFAFFFFFFFFFFFFFFFFF?DEECEEFFFE<EFF:;<@EEFFFFFF0<DDCCFFB:BFFF>B<FF>4<<0<<AB963672?F>B?BBFFF6839<5
@M04999:289:000000000-L3R54:1:1101:19809:6086 2:N:0:407
GACTACTCGGGTATCTAATCCTGTTTGCTCCCCACGCTTTCGCATCTCAGCGTCAGTATCTGTCCAGAAGGCCGCCTTCGCCACCGGTATTCCTCCACATCTCTACGCATTTCACCGCTACACGTGGAATTCTACCTTCCTCTACAATACTCCAGATAACCAGTTTTAAGTGCAGTTCCCAGGTTGAGCCCGGGGCTTTCACACCTAACTTAATTATCCGCCTACATGCCCTTTACGCCCAGTCATTCCGATTAACGCTCGCACCCTCCGTATTACCGCGGCTGCTGGCACGGAGTTAGCC
+
CCCCCGGGGGGGGGGGGGGGGGGGGGGGGGGGGGGGGGGGGGGGGGGGGGGGGGGGGGGGGGGGGGGGGGGGGGGGGGGGGGEGGGGGGGGGGGGGGGGGGGGGGGGGGGFGGGGGGGDEGGGGGGGGGGGGGGGGGFCFFGCFGGGGGGGGGGGADGGGGGGGFGCFGFEGGGGGFGFFFCGFGGFGGGGGGEGGGDGFAFFFFFFFFFFFE9>9CA8@>DDFDFF?).533;EF@F;A@?@EEF??EF?D0;CE@F@BBF664?BB:>BF08<AB6>B9BBFF??.3??0799((554.
@M04999:289:000000000-L3R54:1:1101:16947:6150 2:N:0:407
GACTACCGGGGTATCTAATCCTGTTTGCTCCCCACGCTTTCGCATCTCAGCGTCAGTATCTGTCCAGAAGGCCGCCTTCGCCACCGGTATTCCTCCACATCTCTACGCATTTCACCGCTACACGTGGAATTCTACCTTCCTCTACAATACTCCAGATAACCAGTTTTAAGTGCAATTCCCAGGTTGAGCCCGGGGCTTTCACACCTAACTTACTTATCCGCCTACATGCCCTTTACGCCCAGTCATTCCGATTACCGCTCGCACCCTCCGTATTACCGCGGCTGCTGGCCCGGAGTTAGCC
+
CCCCCGGGGDGGGGGGGGGGGGGGGGGGGGGGGGGGGGGGGGGGGGGGGGGGGGGGGGGGGGGGGGGGGGGGGGGGGGGGGGGGGGGGEGGGGGGGGGFGGGGGGGGGGGGGGGGGGGGGGGGGGGGG<FGGGGGGGGGGGGGGGGDFGGGGGGGDGGGGGGDDFGGGGGGGGGFGFGFGGCFFGGGGG?E@E5@DDFFGFA9ADFFF@EEF*BFFFFFDFFF@FFEF8;DE1;4C?FFF?0.=A??EE4(63<).09>>BF(44?:<:96:?><:66>F691,(50:1(44(,44:9<24
@M04999:289:000000000-L3R54:1:1101:4482:6174 2:N:0:407
GACTACTCGGGTATCTAATCCTGTTTGCTCCCCACGCTTACGCATCTCAGCGTCAGTATCTGTCCAGAAGGCCGCCTTCGCCACCGGTATTCCTCCACATCTCTACGCATTTCACCGCTACACGTGGAATTCTACCTTCCTCTACAATACTCTAGTTAACCAGTTTTAAGTGCAATTCCTAGGTTGAGCCCAGGGCTTTCACACCTAACTTAATTATCCGCCTACATGCCCTTTACGCCCAGTCATTCCGATTAACGCTCGCACCCTCCGTATTACCGCGGCTGCTGGCACGGAGTTAGCC
+
CCCCCGGGGGGGGGGGGGGGGFGGGGGGGGGGGGGGGGGGGGGGCGGGGGGGGGGGGGGGGGGGGGGGGGGGGGGGGGGGGGGGGGGGGGGGGGGGGGGGGGGGGGGGGGGGGGGGGGGGGGGGGGGGGGGGGGGGGGFGGGGGGGGGGGGGGFGGGFGGGGGGGGGFDGGGGGGGFGFGGGGGGGGGGFGGGGGGGDFGFFFFDFFFFFFFFFFFFFFAFFFAFFFFF@DFFFFFD@=BD9(=ECFFFFFFFFFFFFFD9>>>F?<<?FFFB>FFFFFF9B90())81(.,146<1<A>4
@M04999:289:000000000-L3R54:1:1101:9477:6220 2:N:0:407
GTTTGGACTACAAGGGTATCTAATCCTGTTTGCTACCCACGCTTTCGAGCATGAACGTCAGTGTTATCCCAGGAGGCTGCCTTCGCCATCGGTATTCCTCCACATCTCTACGCATTTCACTGCTACACGTGGAATTCTACCTCCCTCTGACACACTCTAGTTAGACAGTTTCAAATGCACGTCCCAAGTTGAGCTCGGGGATTTCACATCTGACTTATCTAACCGTCTGCGCTCGCTTTACGCCCAGTAATTCCGATTAACGCTCGCACCCTACGTATTACCGCGGCTGCTGGCACGTAGT
+
CCCCCGGGGGGGGGGDGFGGGGGGGGGGGGGGGGGGGGGGGGGGGGGGGGGGGGGGGGGGGGGGGGGGGGGGGGDDFGFEGGGGGGGGGGEGG<FGGGGGGGGGGGGGGGGGGGGGGGGGGGGGEFEGCFGEGGGGGGGGGGGGGGGGGGGGGGGGGGGCFFGFDFCGGGGGGGGGFGFGGGGGGCEGGGCFFGGGG6DG>DFFFFFFFFFFCFFFFFFFFFFF9AAB=F9>BFFFFFFFFD@>FF0@43CCE?E(:<2CC;@DF@FBFFFF???F<A?4<-2691(-2:D)(42<<F0:4
@M04999:289:000000000-L3R54:1:1101:4618:6253 2:N:0:407
GACTACACGGGTATCTAATCCTGTTTGCTCCCCACGCTTTCGCATCTCAGCGTCAGTATCTGTCCAGAAGGCCGCCTTCGCCACCGGTATTCCTCCACATCTCTACGCATTTCACCGCTACACGTGGAATTCTACCTTCCTCTACAATACTCTAGTTAACCAGTTTTAAGTGCAATTCCTAGGTTGAGCCCAGGGCTTTCACACCTAACTTAATTATCCGCCTACATGCCCTTTACGCCCAGTCATTCCGATTAACGCTCGCACCCTCCGTATTACCGCGGCTGCTGGCACGGAGTTAGCC
+
CCCCCGGGGGGGGGGGGGGGGGGGGGGGGGGGGGGGGGGGGGGGEGGGGGGGGGGGGGGGGGGGGGGGGGGGGGGGGGGGGGGGGGGGGGGGGGGGGGGGGGGGGGGGGGGGGGGGGGGGGG:FGGGGDCEGGGGGGGGGGGGGFFFGGGGGGDGGGFGGGGGGGGFGGGGGGGGGFF?FGGGGGDFGGGGGDGGGGGGFFFFFEFFFFFFFFFFFFFFFFFDFFFFEEEFBF3@EDDFFFFFFFECFFFF@;DEE;9@F1@>B>FFFFFBFFFF>6209(44-4:?0<77<B;;?7<A<2
@M04999:289:000000000-L3R54:1:1101:24066:6253 2:N:0:407
GATGACTACTGGGGTATCTAATCCTGTTTGCTCCCCACGCTTTCGCATCTCAGCGTCAGTATCTGTCCAGAAGGCCGCCTTCGCCACCGGTATTCCTCCACATCTCTACGCATTTCACCGCTACACGTGGAATTCTACCTTCCTCTACAATACTCCAGATAACCAGTTTTAAGTGCAATTCCCAGGTTGAGCCCGGGGCTTTCACACCTAACTTAATTATCCGCCTACATGCCCTTTACGCCCAGTCATTCCGATTAACGCTCGCACCCTCCGTATTACCGCGGCTGCTGGCACGGAGTT
+
CCCCCGGGGGGGGGGGGGGGGGGGGGGGGGGGGGGGGGGGGGGGGGGGGGGGGGGGGGGGGGGGGGGGGGGGGGGGGGGGGGGGGGGGGGGGGGGGGGGGGGGGGGGGGGGGGGGGGGGGGGGGGGGGGGGGGGGGGGGGGGGGGGGGGGGAFGGFGGGGGGGGGGGGGGGGGGDGFGFGGGGGGGGGGGGGGGGGGDDGFFFCFFFFFFFFFFFFFFFFFFFFDF>FEF?EEDFFFEFDFF>6<()7CFFF1(24<EED>1:>F>FFF<F:1:?F?DFFF0;49946020((5:(2(,,
@M04999:289:000000000-L3R54:1:1101:25901:6269 2:N:0:407
GGACTACCGGGGTATCTAATCCTGTTTGCTCCCCACGCTTTCGCATCTCAGCGTCAGTATCTGTCCAGAAGGCCGCCTTCGCCACCGGTATTCCTCCACATCTCTACGCATTTCACCGCTACACGTGGAATTCTACCTTCCTCTACAATACTCTAGTTAACCAGTTTTAAGTGCAATTCCTAGGTTGAGCCCAGGGCTTTCACACCTAACTTAATTATCCGCCTACATGCCCTTTACGCCCAGTCATTCCGATTAACGCTCGCACCCTCCGTATTACCGCGGCTGCTGGCACGTAGTTAGC
+
CCCCCGG@C@CGGGGGGGGFGGGGEEGGGGGGGGGGEGEFFEFCFFGGGGGGGGGGEGGGGGGGGGFFCGGGGGGGGGEGGGDFFFEGFG@GGEGGFFGGFGDGGFCFEFGGGGGGGGGGDGGGGFGDE@FGGFGGGGGGGFFGGGAECGGGGGAFFGGDF8AFGGCEFGGFDGF9FGFGGGF9FGGGCGDFCFFDDGGC?CFFADFFFFFFEFFCEFFFFBFDDF=FFF@DFFFFF2<D><=@FFEFEFF?70;EE?BF;9963723:?B?:?0<943966>>BF0?0:2<?(412<4<2
@M04999:289:000000000-L3R54:1:1101:15797:6281 2:N:0:407
TGACTACTGGGGTATCTAATCCTGTTCGCTACCCATGCTTTCGAACCTCAGCGTCAGTTACAGACCAGAGAGCCGCCTTCGCCACTGGTGTTCTTCCATATATCTACGCATTCCACCGCTACACATGGAGTTCCACTCTCCTCTTCTGCACTCAAGAAAAACAGTTTCAGCCGCACTTCCCCGGTTAAGCCGAGGGCTTTCACAGCTGACTTGTTCTCCCGCCTGCGTTCGCTTTACGCCCAATAAATCCGGACAACGCTTGCCACCTACGTATTACCGCGCCTGCTGGCACGTAGTTAGC
+
CCCCCGGGGGGGGGGGGGGGGGGEGGFGGGGGGGGFGGGGGGFCGGGGGGGGGGGGGGGGGGG9FGGGGGGGGGGGGGGGGGFGGGGGGGGGGGGGGGGGGGGGGGGGGGGGFGFGGGGGGEGGGGGGGGFGGGGGGGGGGGGGGGGGGFGGGGEGGDFCFGGGGGGGGGGFGGGGFGFFFGGEGG6DFGG>EGGG>CGGFFFFAFFAEFFFFFFFFFFFFBBD?FB?DFFF<D?F>DD=>D<@?D<>ABBB<26029>?<BFFA<:?7???<A?>BA:6>09?F00)2:8B?2:??FFF<
@M04999:289:000000000-L3R54:1:1101:26307:6285 2:N:0:407
GGACTACCGGGGTATCTAATCCTGTTCGCTACCCATGCTTTCGAACCTCAGCGTCAGTTACAGACCAGAGAGCCGCCTTCGCCACTGGTGTTCTTCCATATATCTACGCATTCCACCGCTACACATGGAGTTCCACTCTCCTCTTCTGCACTCAAGAAAAACAGTTTCAGCTGCACTTCCCCGGTTAAGCCGAGGGCTTTCACAGCTGACTTGTTCTCCCGCCTGCGTTCGCTTTACGCCCAATAAATCCGGACAACGCTTGCCACCTACGTATTACCGCGGCTGCTGGCACGTAGTTAGC
+
CCCCCGGGGGGGGGGGGGGGGGGGGGGGGGGGGGGGGGGGGGGGGGGGGGGGGGGGGGGGGGGGGGGGFGGGGGGGGGGGGGGGGGGGGGGGGGGGGGGGGGGGGGGGGGGGGGGGGGGGGGGGGGGCGGGGGGGGGGGGGGGGGGGFGGGGGGGGGGDGFGGGGGGGGGGGGGGGFGFGGGGGGGGGGGGGGDGGGFGGFFFFFFFFFFFFFFFFEFFDFFFFDD>@FFFF@??E><?DFFFFFFFFFFFF:BF??FB?FBB49?F<FF:(4<?ADFBFF>>FF::?B?17:?023<<<5
@M04999:289:000000000-L3R54:1:1101:7469:6312 2:N:0:407
ATTGGACTACCAGGGTATCTAATCCTGTTTGCTACCCACGCTTTCGAGCATGAACGTCAGTGTTATCCCAGGAGGCTGCCTTCGCCATCGGTATTCCTCCACATCTCTACGCATTTCACTGCTACACGTGGAATTCTACCTCCCTCTGGCACACTCTAGTTAGACAGTTTCAAATGCACGTCCCAAGTTGAGCTCGGGGCTTTCACATCTGACTTATCTAACCGTCTGCGCTCGCTTTACGCCCAGTAATTCCGATTAACGCTTGCACCCTACGTATTACCGCGGCTGCTGGCACGTAGTT
+
@C@CCFFGGGGDGGGGGGGGGGGGGGGGGGGGFGGGGG,CFGGGGGGGGFGFFGFFGGGCGGGEGGGGGGGF@CEFGGGGGGGGGGG@FFGGEFFGFGGGG<FGGGGGGFGGGGGGGFGGGGGGGGGGG@EEEFGGFDGEFFGGGGG8=,1E@FFGFFGGG;;=@+?DFFGG:FGGF8D8DGD8,=FGG8=DG,==0=C+9AFFCFFFFCA*8@;609BECCCA):@9C@AA>=@DF2=FFFF377@EFEFFE@3?@FECDF;(((77D(403672>BAB61300(33<0).0(40(((46
@M04999:289:000000000-L3R54:1:1101:22175:6338 2:N:0:407
GACTACCGGGGTATCTAATCCTGTTCGCTCCCCACGCTTTCGTCCATCAGCGTCAATCGGTATTTAGTAACCTGCCTTCGCAATCGGGGTTCTGTGTAATATCTATGCATTTCACCGCTACACTACACATTCCAGCTACTTCAATACTATTCAAGATTAACAGTATCAACGGCAGTTCTACAGTTAAGCTGCAGGTTTTCACCGCTGACTTATCAACCCGCCTACGGACCCTTTAAACCCAATAAATCCGGATAACGCTCGCATCCTCCGTATTACCGCGGCTGCTGGCACGGATTTAGCC
+
CCCCCGGGGGGGGGGGGGGGGGGGGGGGGGGGGGGGGGGGGGGGGGGGGFGGGGGGGGGGGGGGGFFFDGGGGGGGGGGGGGGGGGGGGGGGGGGGGGGGGGGGGGFGGGGGGGGGGGGGGGGGGGGGGGGGGGEGGGGGGGFGGGGGGGGGGGGFGGGGGGGGGFGGGGD6CEGGFGFGGGFGGGGGFGFGGGGGGGGGFFF5BFFEFFF*7FFFFFF=FFFDFF=9=6<;DFEFFFFB?;@EAECE1;>0((/78>1<BFFF>BBFF3:?FB9AA0((7639:3)2<(519((,54)64
@M04999:289:000000000-L3R54:1:1101:16286:6355 2:N:0:407
GACTACCGGGGTATCTAATCCTGTTTGCTACCCACGCTTTCGAGCATGAACGTCAGTGTTATCCCAGGAGGCTGCCTTCGCCATCGGTATTCCTCCACATCTCTACGCATTTCACTGCTACACGTGAAATTCTACCTCCCTCTGACACACTCTAGTTAGACAGTTTCAAATGCACGTCCCAAGTTGAGCTCGGGGATTTCACATCTGACTTATCTAACCGTCTGCGCTCGCTTTACGCCCAGTAATTCCGATTAACGCTCGCACCCTACGTATTACCGCGGCTGCTGGCACGTAGTTAGCC
+
CCCCCGGGGGGGGGGGGGGGGGGGGGGGGGGGGGGGGGGGGGGGGGGGGGGGGGGGGGGGGGGGGGGGGGGGGGGGGGGGGGGGGGGGGGGGGGGGGGGGGGGGGGGGGGGGGGGGGGGGGGGGGGGGGGGGGGGGGGGGGGGGGGGGFGGGGGGGGGGGGGGGGGGGGGGGGGGGFGBDGGGGDGGGGGGGGGGGGGGGFFFFFFFFFFFFFFFFFFFFFFFFFFFFFFFFFFFF6;>EF<EFCEFFFF<DFFEE12;?FF>>FFBBFBFFFF<2<?F(9>FFF?D:B??FFF04A9<A?
@M04999:289:000000000-L3R54:1:1101:4040:6358 2:N:0:407
TGAGACTACCAGGGTATCTAATCCTGTTCGCTACCCATGCTTTCGAACCTCAGCGTCAGTTACAGACCAGAGAGCCGCCTTCGCCACTGGTGTTCTTCCATATATCTACGCATTCCACCGCTACACATGGAGTTCCACTCTCCTCTTCTGCACTCAAGAAAAACAGTTTCAGCTGCACTTCCCCGGTTAAGCCGAGGGCTTTCACAGCTGACTTGTTCTCCCGCCTGCGTTCGCTTTACGCCCAATAAATCCGGACAACGCTTGCCACCTACGTATTACCGCTGCTGCTGGCCAGTTGTT
+
CCCCCGGGGGGGGGGGGGGGGGGGGGGGGGGGGGGGGGGGGGGGGGGGGGGGGGGGGGGGGGGGGGGGGGGGGGGGGGGGGGGGGGGGGGGFGGGGGGGGGGGGGGGGGGEGGGGGGGGGGGGGFGDGGGFGFFFGGGGGGGGGGGFFGGGGGGGGGGGGGGGEECGFFGGGGGGFFGFGFGFGGGGGGFFGGCCGGDGGFFFFFFFFFFEBFF9FFFFFFDBF@>>B55;D<BFFFFEF09BDDFEE)7?EB(2106:>>:?:?BB?FB70:B?<B9<AB((4932)4)8:05(.)).(
@M04999:289:000000000-L3R54:1:1101:27048:6384 2:N:0:407
TGACTACTGGGGTATCTAATCCTGTTTGCTCCCCACGCTTTCGCATCTCAGCGTCAGTATCTGTCCAGAAGGCCGCCTTCGCCACCGGTATTCCTCCACATCTCTACGCATTTCACCGCTACACGTGGAATTCTACCTTCCTCTACAATACTCTAGTTAACCAGTTTTAAGTGCAATTCCTAGGTTGAGCCCGGGGCTTTCACACCTAACTTAATTATCCGCCTACATGCCCTTTACGCCCAGTCATTCCGATTAACGCTCGCACCCTCCGTATTACCGCGGCTGCTGGAACGCAGTTAGC
+
CCCCCGGGGGGGGGGGGGGGGGGGGGGGGGFFEGGGGGGGGGGGG@FFGFGGEGGGGGGGGGGGGGFGGGGFGGGGGGGGG@?FGGGGEGGFGGGGGGGGGGGGGFGGGGGGFGGGCFGCFGGGGGGGGGGGGFGGFGGGGGGGGGGG8FGGGG8EGGGGGFFGECFEDEGGGGGFFGFCFCGGFGFFDGGFGCC>CCFCFAAFFFFF4>CEBFFF?A>CD=>@DFFFCE3>@FFFED?E(6;.4>?))6;0;?DFEF9DFFF>FBB?F6931(3<<A?B>((-402:(((,4((,4):A9
@M04999:289:000000000-L3R54:1:1101:18148:6400 2:N:0:407
GGACTACTCGGGTATCTAATCCTGTTTGCTACCCACGCTTTCGAGCATGAACGTCAGTGTTATCCCAGGAGGCTGCCTTCGCCATCGGTATTCCTCCACATCTCTACGCATTTCACTGCTACACGTGGAATTCTACCTCCCTCTGACACACTCTAGTTAGACAGTTTCAAATGCACGTCCCAAGTTGAGCTCGGGGATTTCACATCTGACTTATCTAACCGTCTGCGCTCGCTTTACGCCCAGTAATTCCGATTAACGCTCGCACCCTACGTATTACCGCGACTGCTGGCACGTAGTAGCC
+
CCCCCGGGGGGGGGGGGGGGGGGGGGGGGGGGGFGGGGGGGGGGGGGGGGGGGGGGGGGGGGGGFGGGGGG7FFGEGGGGGGGGGGGCGGGGGFGGGGGFFGGGGGG7EGGGGGGGGGGGGGGGGGGG>ECGGGGGGGGGGGGGGFG?FGGCEGGGGGGGGGGGFFFGGGGGGFFG5DFGDC8=EFFFGGFFG6EGGGFFFFFFFFFFFFFFEFFFCFFCBFDF>CFAB9:@FBDEFFFD=0;EE?CEFF@;@<<CC@08@B;@63<?1??1,)3>>A2;F(76614:(,320,(4:)523
@M04999:289:000000000-L3R54:1:1101:26404:6401 2:N:0:407
GGCGACTACTCGGGTATCTAATCCTGTTCGCTACCCATGCTTTCGAACCTCAGCGTCAGTTACAGACCAGAGAGCCGCCTTCGCCACTGGTGTTCTTCCATATATCTACGCATTCCACCGCTACACATGGAGTTCCACTCTCCTCTTCTGCACTCAAGAAAAACAGTTTCAGCTGCACTTCCCCGGTTAAGCCGAGGGCTTTCACAGCTGACTTGTTCTCCCGCCTGCGTTCGCTTTACGCCCAATAAATCCGGACAACGCTTGCCACCTACGTATTACCGCGGCTGCTGGCACGTACTTT
+
@9CCCGGGGGFFGGFGGGCDGGCFFFGG9FGEGGGGGGGGDGGGEGGGGGCGGGGGDEEFGGGG9FCFGGGGGGGGGGGGGGGGGGGDEFFFFGGAFFGGGGGGFGGGGCFGEGEFGGGGGEEGGGGGCGGGFFEGEFGGFFGGGGGGGGGFGFF8DFGF?FGGGFGGGG8EGFDFFGDF?FGGGDEG8FGGG5*;CDDDAAAFFFAF@EFFEF8+*=CEFD@FF=17;<?@DF;@DEE>;BBFD8;3AFF?>F0916:>>?::<:<?<B:24:?AF<AFFF(49(((),5142(..(-4)
@M04999:289:000000000-L3R54:1:1101:23802:6464 2:N:0:407
GTATACTACCAGGGTATCTAATCCTGTTTGCTCCCCACGCTTTCGCATCTCAGCGTCAGTATCTGTCCAGAAGGCCGCCTTCGCCACCGGTATTCCTCCACATCTCTACGCATTTCACCGCCACACGTGGAATTCTACCTTCCTCTACAATACTCCAGATAACCAGTTTTAAGTGCAATTCCCAGGTTGAGCCCGGGGCTTTCACACCTAACTTAATTATCCGCCTACATGCCCTTTACGCCCAGTCATTCCGATTAACGCTCGCACCCTCCGTATTACCCCGGCTGCTGGCACGGAGTT
+
CCCCCGGGGGGGGGGGGGGGGGGGGGGGGGGGGGGGGGGGGGGGGGGGGGGGGGGGGGGGGGGGGGGGGGGGGGGGGGGGGGGGGGGGGGGGGGGGGGGGGGGGGGGGGGGGGGGGGGGGGGGGGGGFGGGGGGGGGGGGGGGGGGFGGGGGGGFGGGGCGGGGGGGGGGGGGGGGFGFGGGGGGGGGGGGGGGGGGDCCFFBFFFFFFFFFFFFFEFFFFF@B@29BEEFF=@EF@EEFFFFFF@FFFCEE@60;?EEF01890(23121:>1(4:AD)((,(43,3?F0((.3--,::
@M04999:289:000000000-L3R54:1:1101:19540:6482 2:N:0:407
GGCGACTACAAGGGTATCTAATCCTGTTTGCTACCCACGCTTTCGAGCATGAACGTCAGTGTTATCCCAGGAGGCTGCCTTCGCCATCGGTATTCCTCCACGTCTCTACGCATTTCACTGCTACACGTGGAATTCTACCTCCCTCTGACACACTCTAGTTAGACAGTTTCAAATGCACGTCCCAAGTTGAGCTCGGGGATTTCACATCTGACTTATCTAACCGTCTGCGCTCGCTTTACGCCCAGTAATTCCGATTAACGCTCGCACCCTACGTATTACCGCGGCTGCTGGCACGTAGTTT
+
CCCCCGGGGGGGGGGGGGGGGGGGGGGGGGGGGGGGGGGGGGGGGGGGGGGGGGGGGGGGFGGGGGGGGFGGGGGGGGGGGGGGGGGGGGGGGGGGGGGGGGGGGGGGGGGGGGGGGGGGGGGGGGGGGGGGGGGGGGGGGGGGGGFGGGGGGGGGGGGGGGGGGGGGGGGGGGFGFGFGGGGGGGGGGGGGGGGGCGGGFFFFFFFFEE@EEFFFFFFFFF=ADF=C9@>>2=@FFFE)8>FF(;CEEEEEE??<<?C23((69F>;??((-4<DF<A>?>>(41(,5021(23(4(4A-
@M04999:289:000000000-L3R54:1:1101:11129:6493 2:N:0:407
ATGTGACTACCCGGGTATCTAATCCTGTTCGCTACCCATGCTTTCGAACCTCAGCGTCAGTTACAGACCAGAGAGCCGCCTTCGCCACTGGTGTTCTTCCATATATCTACGCATTCCACCGCTACACATGGAGTTCCACTCTCCTCTTCTGCACTCAAGAAAAACAGTTTCAGCTGCACTTCCCCGGTTAAGCCGAGGGCTTTCACAGCTGACTTGTTCTCCCGCCTGCGTTCGCTTTACGCCCAATAAATCCGGACAACGCTTGCCACCTCCGTCTTACCGCGGCTGCTGGCACGTAGTT
+
<CCCCGGGGGGGGGGGGGGGGGGGGGGGGGGGGGGGGGGGGGGGGGGGGGGGGGGGGGGGGGGGGGGGGGGFGGGGGGGGGGGGGGGEGGGGGGGGGGGGGGGGGGGGGGGGGGGGGGGGGGGGGGGGGGGGGGGGGGGGGGGGGGGGGGGGGGGGGGGGFGFGEGGFGFGGGGGGFGFGFGGGGCCEGGGGGG5DDC4>FFFFFFFFFE=@BFF8CFFCABB9@@@6@;?DF0>@0=CFDF6;<(:8A6<::1117>F?;BBBBF?2767(123(,4>B(496199;B:??6:?FB00:6
@M04999:289:000000000-L3R54:1:1101:17875:6498 2:N:0:407
GTGTGGACTACCAGGGTATCTAATCCTGTTTGCTACCCACGCTTTCGAGCATGAACGTCAGTGTTATCCCAGGAGGCTGCCTTCGCCATCGGTATTCCTCCACATCTCTACGCATTTCACTGCTACACGTGGAATTCTACCTCCCTCTGACACACTCTAGTTAGACAGTTTCAAATGCACGTCCCAAGTTGAGCTCGGGGATTTCACATCTGACTTATCTAACCGTCTGCGCTCGCTTTACGCCCAGTAATTCCGATTAACGCTCGCGCCCTACGTATTACCGCGGCTGCTGGCACGTAGT
+
CCCCCGGGGGGGGGGGGGGGGFGGGGGGGGGFFGGGECEFGGGGGGGGGGGGDGCGFGGGGGGGGFGGGCGAEFF@FFF7EFGG<FGEGGGCFEFGFGGFFGGGGGGEAFGFGGGGGGGGGGGFGGGGGGGGGFGGGEEGGFCGGGGGGGFDGFDGGGGGGGFCGG8EEFGGGGGGFGFGFFGCECGC@FFCE,==DCDD5?FF7+BFABACEFFCCAFEFFFF)>=D)9A25599@DF8>2>=((/6<?C)5?E6?F?C<7@DF696>>09<68??AF2.6(,,36>>:D??B(51<((-
@M04999:289:000000000-L3R54:1:1101:20245:6515 2:N:0:407
GACTACTAGGGTATCTAATCCTGTTTGCTCCCCACGCTTTCGCATCTCAGCGTCAGTATCTGTCCAGAAGGCCGCCTTCGCCACCGGTATCCCTCCACATCTCTACGCATTTCACCGCTACGCGTGGAATTCTACCTTCCTCTACAATACTCTAGTTAACCAGTTTTAAGTGCAATTCCTAGGTTGAGCCCAGGGCTTTCACACCTAACTTAATTATCCGCCTACATGCCCTTTACGCCCAGTCATTCCGATTAACGCTCGCACCCTCCGTATTACCGCGGCTGCTGGCACGGAGTTAGCC
+
CCCCCGGGGGGGGGGGGGGGGGGGGGGGGGGGGGGGGGGGGGGGGGGGGGGDGGGGGGGGGGGGGGCECGGGGGGGGGGGGGGGGGGG@FFGGGGGGGGGGGGGGGGGGGGGGGGGGGGGGGGDGGDEGGGGGGGGGGGGGGGGFG=FGGGGGGGGGGGGGGGGFGGGGCGGDFGGFGFGC86EFGFGGGFGGC>7FFGGFFFFFFFFFFE=EFFFFFA=F>D@DEFEEEFFFFCE?FFFF<;@EEFFFF0@@@EC06@7111;9BFF<0:,:09>4:;>>9>(37:(4??B>(7?:AF22
@M04999:289:000000000-L3R54:1:1101:11540:6520 2:N:0:407
GGTCGACTACACGGGTATCTAATCCTGTTTGCTCCCCACGCTTTCGCATCTCAGCGTCAGTATCTGTCCAGAAGGCCGCCTTCGCCACCGGTATTCCTCCACATCTCTACGCATTTCACCGCTACACGTGGAATTCTACCTTCCTCTACAATACTCCAGATAACCAGTTTTAAGTGCAATTCCCAGGTTGAGCCCGGGGCTTTCACACCTAACTTAATTATCCGCCTACATGCCCTTTACGCCCAGTCATTCCGATTAACGCTCGCACCCTCCGTCTTACCTCGGCTGCTGGCACGTCGTT
+
CCCCCGGGGGGGGGGGGGGGGGGGGGGGGGGGGGGGGGGGGGGGGGGGGGGGGGGGGGGGGFGGGDFFGGGFGGGGGGGGGGGGGGGGGGGGGGGGGGGGGGGGGGGGGGFGGGGGGGGGGGGGGGGGGGGCEGGGGGGGGGGGGGFGGGFFGGGGGGCFG8DGGGGGGGGGGGFGFFFGGGGGGGFEGGCCF6FCDDD>DFFFFFFFFFFFFFFFEFFFFEC>2@F;@EFCEFFFFFEF6DF@(45<AEEFF;1:<:A>0;:64>39923??>F1:B9A:)41101238?0(.53(((--
@M04999:289:000000000-L3R54:1:1101:4672:6581 2:N:0:407
GCGTTGACTACACGGGTATCTAATCCTGTTTGCTCCCCACGCTTTCGCATCTCAGCGTCAGTATCTGTCCAGAAGGCCGCCTTCGCCACCGGTATTCCTCCACATCTCTACGCATTTCACCGCTACACGTGGAATTCTACCTTCCTCTACAATACTCTAGTTAACCAGTTTTAAGTGCAATTCCTAGGTTGAGCCCAGGGCTTTCACACCTAACTTAATTATCCGCCTACATGCCCTTTACGCCCAGTCATTCCGATTAACGCTCGCACCCTCCGTATTACCGCGGCTGCTGGCACGGAGT
+
CCCCCGGGGGGGGGGGGGGGGGGGGGGGGGGGGGGGGGGGGGGGGGGGGGGGGGGGGGGGGGGGGGGGGGGGGGGGGGGGGGGGGGGGGGGGG7FGGGGGGGGGGGGGGGGGGGGGGGGGGGGGGGGGGGGGGGGGGGGGGGGGGGGGGGFDFGGGGGGGGGGGGGGGGGGGGGGGFGFGGGGGGGGGGGGGGGGGGGGGFFFFFFFFFFFFFFFFBFFCFFFF)5A@@FFFEEFFFDBFFFFFFFFEFF?EFFF?FFDFF?@D;649BB:BFFF<:?FFFA2>FFBF><F??F:<6;(,-
@M04999:289:000000000-L3R54:1:1101:20037:6584 2:N:0:407
TTTTGACTACCCGGGTATCTAATCCTGTTTGCTCCCCACGCTTTCGCATCTCAGCGTCAGTATCTGTCCAGAAGGCCGCCTTCGCCACCGGTATTCCTCCACATCTCTACGCATTTCACCGCTACACGTGGAATTCTACCTTCCTCTACAATACTCCAGATAACCAGTTTTAAGTGCAATTCCCAGGTTGAGCCCGGGGCTTTCACACCTAACTTAATTATCCGCCTACATGCCCTTTACGCCCAGTCATTCCGATTAACGCTCGCACCCTCCGTATTACCGCGGCTGCTGGCACGGAGTT
+
CCCCCGGAFFGGGGGGGGGGGFGGGGFGGGGGGGGGGGGGGGGGGEGG:FFGGAFFGGGGGGGGGFGFGGGGDGGFEFE@GGGG>FGEFGGGEGGFGGGGGGGCGGGGGGGGGGGGGGGGGGGGGGGGGGGDGGGGGGFGGAFGGGGGGGFGGGGFGFFCGAFDGGEFFFGGGGGFFCFGGGGGFGGGGCFGFG7CDGGG>AFFFFFFAFEEFFFFFFFE6?8292>@@EFFF;@FFFEA2<@B;8EE<C5C?18,42<B096?90(4>FF??FF:?7):A?>B3((-3::7?:D:-1944
@M04999:289:000000000-L3R54:1:1101:10030:6593 2:N:0:407
ACTTGACTACTCGGGTATCTAATCCTGTTTGCTCCCCACGCTTTCGCATCTCAGCGTCAGTATCTGTCCAGAAGTCCGCCTTCGCCACCGGTATTCCTCCACATCTCTACGCATTTCACCGCTACACGTGGAATTCTACCTTCCTCTACAATACTCCAGATAACCAGTTTTAAGTGCAATTCCCAGGTTGAGCCCGGGGCTTTCACACCTAACTTAATTATCCGCCTACATGCCCTTTACGCCCAGTCATTCCGATTAACGCTCGCACCCTCCGTTTTCCCGCCGCTGCTGCCACGGAGTT
+
@CCCCED<AFG<FFDFCEF@F96C@C6CFE8F<FGGGDGDCFFF<6BFCFCGGFC7FCCECGGFGAFGDC,C,E,CE=C=FCE@FGCECCEE7FGG5AFFFGFFGBC?=FDC,@?@E<FF78>FE9A+AF@E:=FGGFGGGFCFDFFGGAEDFGG@FCD9@8=EC?,EAFDFGGGFFG77DGG9>E+6D8@1@?FGGGC9@?AF6BAAAD435=64*BF*97E==26=B24?>>=FF;:F6?@9;,())19CC36;;?))(.1((91333(34680(2).489(42,41)4)(2),,,(-.
@M04999:289:000000000-L3R54:1:1101:15244:6595 2:N:0:407
GACTACAAGGGTATCTAATCCTGTTTGCTCCCCACGCTTTCGCATCTCAGCGTCAGTATCTGTCCAGAAGGCCGCCTTCGCCACCGGTATTCCTCCACATCTCTACGCATTTCACCGCTACACGTGGAATTCTACCTTCCTCTACAATACTCCAGATAACCAGTTTTAAGTGCAATTCCCAGGTTGAGCCCGGGGCTTTCACACCTAACTTAATTATCCGCCTACATGCCCTTTACGCCCAGTCATTCCGATTAACGCTCGCACCCTCCGTATTACCGCGGCTGCTGGCACGTAGTTAGCC
+
CCCCCGGGGGGGGGGGGGGGGGGGGGGGGGGGGGGGGGGGGGGGGGGGGFGGGGGGGGGGGGGGGGAFGGGGGGGGGGGGGGGGGGGGCFGFGGGGGGGGGGGGGGFGGGGGGGGGDGGGGGGGGG@FGGGGGGGGGGGGGGGGGFGGGGGGGGGGGGGGGGGGGGGGGAEAFFFGFGFGGGGGGD8FGGGGGGDDGGGGFFFFFFFFFFF=4FFFFFF>FFF@FBE?EFDEFECE0?BB@;@EFEFCF;D@FFE4?;FF;;2>FBBFFF?BB?>DFFF6137BFFF0<:B<:06?A2<<:
@M04999:289:000000000-L3R54:1:1101:21610:6603 2:N:0:407
CGAAGACTACTCGGGTATCTAATCCTGTTTGCTACCCACGCTTTCGAGCATGAACGTCAGTGTTATCCCAGGAGGCTGCCTTCGCCATCGGTATTCCTCCACATCTCTACGCATTTCACTGCTACACGTGGAATTCTACCTCCCTCTGACACACTCTAGTTAGACAGTTTCAAATGCACGTCCCAAGTTGAGCTCGGGGATTTCACATCTGACTTATCTAACCGTCTGCGCTCGCTTTACGCCCAGTAATTCCGATTAACGCTCGCACCCTACGTATTACCGCGGCTGCTGGCACGTAGTT
+
CCCCCGGGGGGGGGGGGGGGGGGGGGGGGGGGGGGGGGGGGGGGGGGGGGGGGGGGGGGGGGGGGGGGGGGGGGGGGGGGGGGGGGGGGGGGGGGGGGGGGGGGGGGGGGGGDGGGGGGGGGGGGGGGGGGGGGGGGGGGGGGGGGGGGFGGGGGGGGGGGGGFCDGGGGGGGCDFFGFGGGGGG?FGG8EGGFGGGGGGFFFFFFFFFFFFFFF>CFFFFFFAAFFFFAAFFFFFFFCF@DFFFD8CFEFCF1(;<?EEDFFFFF>>B14<B0,)6:<<<(69>F19?B)5:(4:220-6
@M04999:289:000000000-L3R54:1:1101:16715:6629 2:N:0:407
TGACTACACGGGTATCTAATCCTGTTTGCTCCCCACGCTTTCGCATCTCAGCGTCAGTATCTGTCCAGAAGGCCGCCTTCGCCACCGGTATTCCTCCACATCTCTACGCATTTCACCACTGCACGTGGAATTCTACCTTCCTCTACAATACTCTAGTTAACCAGTTTTAAGTGCAATTCCTAGGTTGAGCCCAGGGCTTTCACACCTAACTTAATTATCCGCCTACATGCCCTTTACGCCCAGTCATTCCGATTAACGCTCGCACCCTCCGTATTACCGCGGCTGCTGGCACGGAGTTAGC
+
CCCCCGGGGGGGEGGGGGGGGGGGGGGGGGGGGGGGGGGGGGGGGGGGGGGGGGGGGGGGGGGGGGGGGGGGGGGDGGGGGGGGGGGEGGGGGGGGGGGGGGGGGGGGGGGGCGGGGGGGGGGGGGGGGGGGGGGGGGGGGGGGGGGGGGGGGGGGGGCGGGGGGGFGDEFGGGGGFGFGGGGGGGGGGGGGGGFGGGGGFFFFFFFFFFFFFFFFFFFFEFAFAFFFCE@DFB@FF?FDBDFFEFF<CFFFF@DFFFB@F099B>F:?FFFF::AFFFF074;B:?F0:?FB>9>274<4
@M04999:289:000000000-L3R54:1:1101:3941:6669 2:N:0:407
CTTCGACTACAAGGGTATCTAATCCTGTTCGCTCCCCACGCTTTCGTCCATCAGCGTCAATCGGTATTTAGTAACCTGCCTTCGCAATCGGGGTTCTGTGTAATATCTATGCATTTCACCGCTACACTACACATTCCAGCTACTTCAATACTATTCAAGATTAACAGTATCAACGGCAGTTCTACAGTTAAGCTGCAGGTTTTCACCGCTGACTTATCAACCCGCCTACGGACCCTTTAAACCCAATAAATCCGGATAACGCTCGCATCCTCCGTATTACCGCGGCTGCTGGCACGGAGTT
+
CCCCCGGGGGGGGGGGGGGGGGGGGGGGFFGGGDFFGGGEGGGGGGGGGGGGGGGGGEGGGGGGEGGFGGGGDGGGG@FGGGGFGGDGGCDFGGGGGGGGGGGGGGGGFG<FGGFGGGGGGGGGGGGGGGGGFDGGGCFGGGGGGGGEGFGGFGG8C;EEGGFGFDFEGFGGGGGGFGFGGGGGGGFFGGAAEGFGGDC??BFFFF5:>>AFFFBAEAAEA:>9AB@=BF2>=BDB5;<8>733?13=<)59@:@0((77;04:2(41,5<<(38:??AB<1>2613(,5)3:773;9(-.
@M04999:289:000000000-L3R54:1:1101:5002:6702 2:N:0:407
CGATGACTACTGGGGTATCTAATCCTGTTCGCTACCCATGCTTTCGAACCTCAGCGTCAGTTACAGACCAGAGAGCCGCCTTCGCCACTGGTGTTCTTCCATATATCTACGCATTCCACCGCTACACATGGAGTTCCACTCTCCTCTTCTGCACTCAAGAAAAACAGTTTCAGCTGCACTTCCCCGGTTAAGCCGAGGGCTTTCACAGCTGACTTGTTCTCCCGCCTGCGTTCGCTTTACGCCCAATAAATCCGGACAACGCTTGCCACCTACGTATTACCGCGGCTGCTGGCACGTAGTT
+
CCCCCGGGGGGGGGGGGGGGGGGGGGGGGGDGEGGGGGGGGGGGGGGGGFGGGGGGGGGGFGGGGGGGGGGGGGGGGGGGGGGFEGGGGGGFDFGGGGGGGGGGGGGGGGGGGGGGFGGGGGGGGGGGGGGGGGGGGGGGGGGGGGGGGGGGGGGGGGGGGGGGGGGGGGGGGGFGFGFGGGGGGGGGGCGGGGGGGDDDFFFFFFFFF@@@DFFFFFFEFFFBFFDFF>DFFF9D?DEFFFFB@F@EAFEFFFFF>FB?>F??6?FA>::4:1:><FFFA?FB>;21::D?BB73((446
@M04999:289:000000000-L3R54:1:1101:21712:6727 2:N:0:407
GACTACCCGGGTATCTAATCCTGTTTGCTCCCCACGCTTTCGCATCTCAGCGTCAGTGTTATCCCAGGAGGCTGCCTTCGCCATCGGTATTCCTCCACATCTCTACGCATTTCACTGCTACACGTGGAATTCTACCTCCCTCTGACACACTCTAGTTTGACAGTTTCAAATGCACGTCCCAAGTTGAGCTCGGGGATTTCACATCTGACTTATCTAACCGTCTGCGCTCGCTTTACGCCCAGTAATTCCGATTAACGCTCGCACCCTACGTATTACCGCGGCTGCTGGCACGTAGTTAGCC
+
CCCCCGGGGGGGGGGGGGGGGGGGGGGGGGGGGGGGGGGGGGGGGGGGGGGGGGGGGGGGGGGGGGGGGGGGGGGGGGGGGGGGGGEGFGGGGGGGGGGGGGGGGGGGGGGGGGGGGGGGGGGGGGGEGGGGGGGGGGGGGGGGGGGGFDGGGGGGGGGGGGGFFFGGGGGGGGCGFGEGG+=EGGGGGGGGGGGGGGGGFFFFFFFFFFEEEFFFFFF>EFF>FAFFFFF@D>CEF;(58@EEEEEFFFFFF?CC098<09>>BBFBF62>2:>A<:0669>B?4806?4?1,,:>AA4.
@M04999:289:000000000-L3R54:1:1101:26742:6756 2:N:0:407
TGACTACTGGGGTATCTAATCCTGTTTGCTCCCCACGCTTTCGCATCTCAGCGTCAGTATCTGTCCAGAAGGCCGCCTTCGCCACCGGTATTCCTCCACATCTCTACGCATTTCACCGCTACACGTGGAATTCTACCTTCCTCTACAATACTCCAGATAACCAGTTTTAAGTGCAATTCCCAGGTTGAGCCCGGGGCTTTCACACCTAACTTAATTATCCGCCTACATGCCCTTTACGCCCAGTCATTCCGATTAACGCTCGCACCCTCCGTATTACCGCGGCTGCTGGCACGGAGTTAGC
+
CCCCCGGGGGGGGGGGGGGGGGGGGGGGGGGGGGGGGGGGGGGGGGGGGGGGGGGGGGGGGGGGGGGGGGGGGGGGGGGGGGGGGGGGGGGGGGGGGGGGGGGGGGGGGGGGGGGGGGGGGGGGGGGGGCFGGGGGGGGGGGGGGGGGGGGGGGGGFGGGGGGGGGGGEGGGGGGGFGFGGGFGGGGGGGGGGGGGGDFGFFFFFFFFBDFFFFFFFFFF>BDF@BFFEE>DFFFEFFFFFFFFEFFEEEFF<?DEFFFF:9>FBFFFBFFFFFFFF9?0>(4>9?:>?BFF?B>;::<26
@M04999:289:000000000-L3R54:1:1101:6685:6760 2:N:0:407
GGACTACAGGGGTATCTAATCCCGTTTGCTCCCCACGCTTTCGCATCTCAGCGTCAGTATCTGTCCAGAAGGCCGCCTTCGCCACCGGTATTCCTCCACATCTCTACGCATTTCACCGCTACACGTGGAATTCTACCTTCCTCTACAATACTCCAGATAACCAGTTTTAAGTGCAGTTCCCAGGTTGAGCCCGGGGCTTTCACACCTAACTTAATTATCCGCCTACATGCCCTTTACGCCCAGTCATTCCGATTAACGCTCGCACCCTCCGTATTACCGCGGCTGCTGGCACGGAGTTAGC
+
CCCCCGGGGGGGGGGGGGGGGGFGGGGGGGGGGGGGGGGGGGGGGGGGGGGGGGGGGGGGGGGGGGGGGGGGGGGGGGGGGGGGGGGGGGGGGGGGGGGGGGGGGGGGGGGGGGGGGGGGGGGGGGGGGGGGGGGGGGGGGGGGGGGGGGGGGGGGFGGFGGGGGGGGGGGGGGGGFGFGGGGGGGGGGGGGGGGGD>FGFFFFFFFFFFFFFFFFFFFEDF@@FFECEFEFFFFFFFFFFFF;4<EEEF@;?FF3C?BFBFBFFF6:BFFF6:(.<A?B2;>>FFFF7??FF69>B?D95
@M04999:289:000000000-L3R54:1:1101:5639:6761 2:N:0:407
TGCGGACTACTGGGGTATCTAATCCTGTTTGCTACCCACGCTTTCGAGCATGAACGTCAGTGTTATCCCAGGAGGCTGCCTTCGCCATCGGTATTCCTCCACATCTCTACGCATTTCACTGCTACACGTGGAATTCTACCTCCCTCTGACACACTCTAGTTAGACAGTTTCAAATGCACGTCCCAAGTTGAGCTCGGGGATTTCACATCTGACTTATCTAACCGTCTGCGCTCGCTTTACGCCCAGTAATTCCGATTAACGCTCTCACCCTACGTATTACCGCGGCTGCTTGCCCGTAGTT
+
CCCCCGGGGGGGGGGGGGGGGGGGGGGGGGGGGGGGGGGGGGGGGGGGGGGGGGGGGGGGGGGGGGGGGGGGGGGDGGGGGGGGGGGGGGGGGGGGGGGGGGGGGGGGGGGGGGGGGGGGGGGGGGGGFGGGGGGGGGFFGGGGGGGGGGGGGGGGGGGGGGGGGGGGGGGGGFFGFGDGGGGGGFGGGGGGGFGGGGDGEFFFFFFFFFFFFFFFEFFECEBBFADFF@BF9(>=6BCFFFF@FFE9?EFEC@0;?DFE?>D@(4>A:BFFFF?<A?BFA(796>2>?2)5((5<931:4
@M04999:289:000000000-L3R54:1:1101:27098:6771 2:N:0:407
TCTGACTACTGGGGTATCTAATCCTGTTTGCTCCCCACGCTTTCGCATCTCAGCGTCAGTATCTGTCCAGAAGGCCGCCTTCGCCACCGGTATTCCTCCACATCTCTACGCATTTCACCGCTACACGTGGAATTCTACCTTCCTCTACAATACTCCAGATAACCAGTTTTAAGTGCAATTCCCAGGTTGAGCCCGGGGCTTTCACACCTAACTTAATTATCCGCCTACATGCCCTTTACGCCCAGTCATTCCGATTAACGCTCGCACCCTCCGTATTACCGCGGCTTCTTGCACGGAGTT
+
CCCCCGGGGG9FGGGGGGGGGGGGGGGGGGGGGGGGGGGGGGGGGGGFGGGGGGGGGGGGGGGGGGGGGGGGGGGGGGGGGGGGGGGFGGGGGGGGGGGGGGGGFGGGGGGGGGGGGGGGGGGGGGGFGGGGCGGGGGGGGGGGGGGGGGFGGGGGEFFGFGGGGG9FDGGGGGFGFGFGFGGGFGGGGGGGGGGGGGGDFFBFFFFF2@BFFFFFCFFE6?@9@FDDEFFEFFFFFFFFFFFFFFFFFFFFFFFFFC<?B1(,46>B<::BFB?7:<<<:BF094(,6).4220761<:
@M04999:289:000000000-L3R54:1:1101:27677:6777 2:N:0:407
GGAGACTACTAGGGTATCTAATACTGTTCGCTCCCCACGCTCTCGTCCATCAGCGTCAATCGGTATTTAGTAACCTGCCTTCGCAATCGGGGTTCTGTGTAATATCTATGCATTTCACCGCTACACTACACATTCCAGCTACTTCAATACTATTCAAGATTAACAGTATCAACGGCAGTTCTACAGTTAAGCTGCAGGTTTTCACCGCTGTCTTATCAACCCGCCTACGGACCCTTTAAACCCAATAAATCCGGATAACGCTCTCATCCTCCGTATTACCGCGGCTGCTGGCACGGAGAT
+
CCCCCGGGFFFACGGGGGGGCA,CFCFCFCGDFEFGFGCCG,6FFFGGGGCFG8FC7,:FF,@F,DFAFFF<CFFC4<<5,CFFF+:EDECE@FFA?AFDFG<FFGFGFFFCF9AFFFGGGGDCFEEFGFCC:EF>@,@,@4@CEADFDADF8=E;D;FEE=EFA=FFGGF=F8DE>=3+=9@=,66:=:@CFFGFCCGG?FFFFF5?)8)3*++?*;+:994@4):5:(8=55:7>CCFFF6?7;)3))1(6(/18<=0;1@(=)/)94224-(.4:4<BF1;91(8)3.3:??>0((,
@M04999:289:000000000-L3R54:1:1101:13529:6808 2:N:0:407
TTGACTACTGGGGTATCTAATCCTGTTTGCTCCCCACGCTTTCGCATCTCAGCGTCAGTATCTGTCCAGAAGGCCGCCTTCGCCACCGGTATTCCTCCACATCTCTACGCATTTCACCGCTACACGTGGAATTCTACCTTCCTCTACAATACTCTAGTTAACCAGTTTTAAGTGCAATTCCTAGGTTGAGCCCAGGGCTTTCACACCTAACTTAATTATCCGCCTACATGCCCTTTACGCCCAGTCATTCCGATTAACGCTCGCACCCTCCGTATTACCGCGTCTGCTGGCACGGAGTT
+
CCCCCGGGGGGGGGGGGGGGGGGGGGGGFFGGGGGGGGGGGGGGGEFGGGGGGGGGGGGGGGGGGGGGGGGGGGGGGGGGGGGGGGGGGG@GGGGGGGGGGGGGGGGGGGGGGGGGGGGGGGGGGGGFGGGGGGGGGGGGGGGGGGGFGGGGGGGGGGGGGGFGGGGGGGGAFDGGFGFGGGGF8FGGGGGGGGFFDDGGFFFFFFFFFECFF>FFFFFFF9BDFFFEF/>EFFFFFF>>@FF2BFEFFFFF;@DFFF19?;@FF@FFFFFBB0?FAAB:9>(7?,-67(48<:9;>?B
@M04999:289:000000000-L3R54:1:1101:17178:6829 2:N:0:407
TGGTGACTACTAGGGTATCTAATCCTGTTCGCTACCCATGCTTTCGAACCTCAGCGTCAGTTACAGACCAGAGAGCCGCCTTCGCCACTGGTGTTCTTCCATATATCTACGCATTCCACCGCTACACATGGAGTTCCACTCTCCTCTTCTGCACTCAAGAAAAACAGTTTCAGCTGCACTTCCCCGGTTAAGCCGAGGGCTTTCACAGCTGACTTGTTCTCCCGCCTGCGTTCGCTTTACGCCCAATAAATCCGGACAACGCTTGCCACCTACGTATTACCGCGGCTGCTGGCACGTAGTT
+
CCCCCGGGGGGGGFGGGGGGGGGGGGGGGGDGGGGGGGGGGGGGGGGGGGGGGGGGGGGGGGGGGGDFGGGGFGGGGGGGGGGGGGGGGGGGGGGGGGGGGGGGCECFGGGGGGGGGGGGGGGGGGGCGGFFFFGFGGGGGGGGGGGGGGFFGFGGEC,=DFG8EC8FGGGGGGGGFFFGGGGGGGGEGE97EGEGDDGGFFFFFFF4:BE=BFFFEFFFF4B2@BFFFFFFD79DFFFFFFFFF<@;E3??16>09B??1>FFF<?AFBFFBF<?A2)66,291((-,)).1(5:0004.
@M04999:289:000000000-L3R54:1:1101:11667:6867 2:N:0:407
TTGGCGACTACAAGGGTATCTAATCCTGTTTGCTCCCCACGCTTTCGCATCTCAGCGTCAGTATCTGTCCAGAAGGCCGCCTTCGCCACCGGTCTTCCTCCACATCTCTACGCATTTCACCGCTACACGTGTAATTCTACCTTCCTCTACAATACTCCAGATAACCAGTTTTAAGTGCAATTCCCAGGTTGAGCCCGTTGCTTTCACACCTAACTTAATTATCCGCCTACATGCCCTTTACGCCCAGTCATTCCGATTAACGTTCGCACCCTCAGTATTACCGCGGCTGCTTGCACGGCGT
+
CCCCCC@BFEGGEFFGGGGGGGGGGGGGCFEEFFF<FGCGGEDGGGEGEG:CEDEFCGEDEFGGGGFF<@F8CF,BF8@FGEGGGGDGGGC@F+@EFGEG<=FFFGFGGA?AFC=CFGCEFE@FEGGG7EC,6@FGGGFCCCEGGGGGGG9FGEGFE88=,@8E>DCEGGFD,,+=DG=7EGGF?FDGGGE6@EF09**3<A9AFFF>E4>4;AFFF+BA+:A4===>9:2@C@B:BDF64;@60(,(.)9<6?3(26;)4,((/(439411?((6<4)).4(71((,-48),(.>?1(74
@M04999:289:000000000-L3R54:1:1101:14062:6901 2:N:0:407
TGACTACCCGGGTATCTAATCCTGTTTGCTCCCCACGCTTTCGCATCTCAGCGTCAGTATCTGTCCAGAAGGCCGCCTTCGCCACCGGTATTCCTCCACATCTCTACGCATTTCACCGCTACACGTGGAATTCTACCTTCCTCTACAATACTCTAGTTAACCAGTTTTAAGTGCAATTCCTAGGTTGAGCCCAGGGCTTTCACACCTAACTTAATTATCCGCCTACATGCCCTTTACGCCCACTCATTCCGATTAACGCTCGCACCCTCCGTATTACCGCGGCTGCTGGCACGGAGTTAGC
+
CCCCC9,CFFEGGGGGGEEFGC9EGGGFFGG<CFFGGGGGGFBGG@F<FE<CFFGGEFGGGGCFGF9CFFGCGGGGGE@F<FC?FGEEGFGGDF@FFGGGGGFGGGFFFFDCFE<FC@FGCEFGGA:+?EGGCE,EE9EBFFGGAA=FGFGDGG8,EFEFGGGFGGGGGF8FAFFDFGFGGCFDFG,@?CFFC6F5CF>C5;BFF>A9@@C<>8BACFA6*:):)07:8B3>EFF**/:>@?(5;1;6)/5(6;;36(.37(6(7>B01((-(43:99(70(3>9180:F0?:1004:)))
@M04999:289:000000000-L3R54:1:1101:20685:6986 2:N:0:407
TCCAAGACTACAGGGGTATCTAATCCTGTTCGCTCCCCACGCTTTCGTCCATCAGCGTCAATCGGTATTTAGTAACCTGCCTTCGCAATCGGGGTTCTGTGTAATATCTATGCATTTCACCGCTACACTACACATTCCAGCTACTTCAATACTATTCAAGATTAACAGTATCAACGGCAGTTCTACAGTTAAGCTGCAGGTTTTCACCGCTGACTTATCAACCCGCCTACGGACCCTTTAAACCCAATAAATCCGGATAACGCTCGCATCCTCCGTATTACCGCGGCTGCTGGCACGGAGT
+
CCCCCGGGGGGGGGGGGGGGGGGGGGGGGGGGGGGGGGGGCCGGGGGGGGGGGGGGGGGGGGGGDGGGGGGGGGGGGGGGGGGGGGGEGGGGGCFFGGGGGGGGGGGGGGGGFGGGGGGGGGGEFGGGGGGGGGGGGGGGGGGGGGGGGFDFFGGGGGGAFGGGCGFGGGGGGGGGFGEGGGGGCGGGGGGGFGGGGGG?FFFFFFFF>AFAFFFFFFFFFFFFBAFD@FD=D@@@DDFF3;<DF<;@;;;EE;B@;?@AF<B:6;94:;:?FF;?:?BADBB>>6;F28:?:<FB(7194
@M04999:289:000000000-L3R54:1:1101:17600:6989 2:N:0:407
CATCGGACTACCCGGGTATCTAATCCTGTTTGCTCCCCACGCTTTCGCATCTCAGCGTCAGTATCTGTCCAGAAGGCCGCCTTCGCCACCGGTATTCCTCCACATCTCTACGCATTTCACCGCTACACGTGGAATTCTACCTTCCTCTACAATACTCTAGTTAACCAGTTTTAAGTGCAATTCCTAGGTTGGGCCCAGGGCTTTCACACCTAACTTAATTATCCGCCTACATGCCCTTTACGCCCAGTCATTCCGATTAACGCTCGCACCCTCCGTATTACCGCGGCTGCTGGCACGGAGT
+
C<C8@FDGGDGEGGGCFGFGGFDEGFGGGGGGGGGFGCFCEDCFGGEGFEGGGGDGGGGGGGEGGGFCFFGGCC8FFFCGGGDGGGGGEEEDFEDFGGGGGCFGFFFGGCEFGDGGGGGGFDFGEEGGGEGG+>EGGFGFGGGG8EGGGFG8E=FEGGCFFGFGGCFG=9FGGDCCFFFGDFGFG7=CFGC+5DFG>FFC5FFFFFFFFFFFFAFFFAFC8CFF@FFD9D2CEBE@EDF+>0796?FFF<EFEF1;<;0?;?>?F;9(76(81:94(4::<A3>>,(42:?>228?<(29(
@M04999:289:000000000-L3R54:1:1101:26714:7059 2:N:0:407
ATCGAGACTACAAGGGTATCTAATCCTGTTCGCTCCCCACGCTTTCGTCCATCAGCGTCAATCGGTATTTAGTAACCTGCCTTCGCAATCGGGGTTCTGTGTAATATCTATGCATTTCACCGCTACACTACACATTCCAGCTACTTCAGTACTATTCAAGATTAACAGTATCAACGGCAGTTCTACAGTTAAGCTGCAGGTTTTCACCGCTGACTTATCAACCCGCCTACGGACCCTTTAAACCCAATAAATCCGGATAACGCTCGCATCCTCCGTCTTACCTCGGCTGCTGGCACGGAGT
+
@@CCCCEGGFFFGFC;FFGGGF<CCCFAFEGGGCGEGCF:FGCFGGEE@EDFGFCE7FECEFEG>CEFFGFFGF<FDFEFGGFFGE:@FE@C=:CCFFGGGGA9F@EFBEF;FGAFEFEGGDGEEDDGC@EFFGD;>>DFGFGGGGF,@D=FGGCGGGGF9DFF9==DEFGC,EGG5?5+=9DFCFGGECEGGGFC6:+=00=5E6BAA=B>>AFFFFFAFB:=BFF?@D>2(8>=>:):<;;5<;(5@<EF336@6(6@@?6(4(91?BFF>?>1((-658)8:0??10?>BFF<?990-
@M04999:289:000000000-L3R54:1:1101:17999:7073 2:N:0:407
GACTACCCGGGTATCTAATCCTGTTTGCTACCCACGCTTTCGAGCATGAACGTCAGTGTTATCCCAGGAGGCTGCCTTCGCCATCGGTATTCCTCCACATCTCTACGCATTTCACTGCTACACGTGGAATTCTACCTCCCTCTGACACACTCTAGTTAGACAGTTTCAAATGCACGTCCCAAGTTGAGCTCGGGGATTTCACATCTGACTTATCTAACCGTCTGCGCTCGCTTTACGCCCAGTAATTCCGATTAACGCTCGCACCCTACGTATTACCGCGGCTGCTGGCACGTAGTTAGCC
+
CCCCCGGGGGGGGGGGGGGGGGGGGGGGGGGGGGGGGGGGGGGGGGGFGGGGGGGGGGGGGGGGGGGGGGGGGGGGGGGGGGGGGGGGGGGGGFGGGGGGGGGGGGGGGGGGGGGGGGGGGGGGGGGGGGGGGGGGGGGGGGGGFGGGGGGGGGGGGGGGGGGGGGGGGGGGGGGGFGFGGGGGGGFGGGGGGGGGGGGGFFFFFFFFFFFFFFFFFFFFFFFFFFFFFFFFFFEEFFFFFFFF??CCEFFFFFFFFFFF>FFFFF?FFFFFFFFFFFF>>>BFFFF0172(380:69AA:
@M04999:289:000000000-L3R54:1:1101:7533:7097 2:N:0:407
AAGTGACTACTGGGGTATCTAATCCTGTTTGCTCCCCACGCTTTCGCATCTCAGCGTCAGTATCTGCCCAGAAGGCCGCCTTCGCCACCGGTATTCCTCCACATCTCTACGCATTTCACCGCTACACGTGGAATTCTACCTTCCTCTACAATACTCTAGTTAACCAGTTTTAAGTGCAATTCCTAGGTTGAGCCCAGGGCTTTCACACCTAACTTAATTATCCGCCTACATGCCTTTACGCCCAGTCATTCCGATTAACGCTCGCACCCTCCGTATTCCCCCGGCTGCTTGCCCGGAGTTT
+
<-ACCGGGGGGGGGGGGGGGGGGGGGGGGFGGGGGGGG:FGGGGGGGG7FFGGGGGGGGGG9CFCGCGGGGG?@FGGGGGGGFGGGGG@FGGGGGGFGGGGFGGGGGGGGGGGGGFGGGGGGGGGGG@FGEGCFGGCGGD?FGGGGG8F,6=@FGGDFGG8CA8FDGGGGFGDACFFGFFFGGFDFGGG?GGGG@CFFDGFFFFFFFA=C5@DFFA/:98=<ADB=A2=:E*>5?EFEFE?9@5=3;EFE?C(/(,,9CF>@1(30:><12((-37?))5(,(,7(((,)51(,(4(,-()
@M04999:289:000000000-L3R54:1:1101:3335:7116 2:N:0:407
TGGACTACTAGGGTATCTAATCCTGTTTGCTCCCCACGCTTTCGCATCTCAGCGTCAGTATCTGTCCAGAAGGCCGCCTTCGCCACCGGTATTCCTCCACATCTCTACGCATTTCACCGCTACACGTGGAATTCTACCTTCCTCTACAATACTCCAGATAACCAGTTTTAAGTGCAATTCCCAGGTTGAGCCCGGGGCTTTCACACCTAACTTAATTATCCGCCTACATGCCCTTTACGCCCAGTCATTCCGATTAACGCTCGCACCCTCCGTATTACCGCGGCTGCTGGCACGGAATT
+
BCCCCFCCDFAEGFFGGGGGGGGGGFGFFGGGFG7FFE@FFGGGDFGGGGGGGGGGDGGFFDGGGGGGGGFGGGGGG@FBFGGGGDFFGGFFFGGGGCGGGGGGGFGGG>CECFGGFGGGGGGFGGGGEDGGGGGGCEFDFGGGFGFCC=FGGFEFGFFFGGCG8DGFGGF,=E7EFDFGFFFDFFGGGFGGGC6+*7DDF>FFFFEF:@BEFFAFC6BCC@FFFFFFC<78BBD9CE@B13?(;EFF?CFFFF6<C>07?06>FF136?0>4((89>6?>F07>0:?B(4:>:020(4
@M04999:289:000000000-L3R54:1:1101:19893:7151 2:N:0:407
ATTAGACTACAAGGGTATCTAATCCTGTTTGCTACCCACGCTTTCGAGCATGAACGTCAGTGTTATCCCAGGAGGCTGCCTTCGCCATCGGTATTCCTCCACATCTCTACGCATTTCACTGCTACACGTGGAATTCTACCTCCCTCTGACACACTCTAGTTAGACAGTTTCAAATGCACGTCCCAAGTTGAGCTCGGGGATTTCACATCTGACTTATCTAACCGTCTGCGCTCGCTTTACGCCCAGTAATTCCGATTAACGCTCGCACCCTACGTATTACCGCGGCTGCTGGCACGTAGTT
+
CCCCCGGGGGGGGGGGGGGGGGGGGGGGGGGGGGGGGGGGGGGGGGGGGGGGGGGGGGGGGGGGGGGGGGGGGGGGGGGGGGGGGGGGGGGGGGGGGGGGGGGGGGGGGGGGGGGGGGGGGGGGGGGGGGGGGGGGGGGGGGGGGGGCCGGGGGGFGGGGGGGGGGGGGGGGGGGGFGFGGGGGFGGFGGGGGFGGDGDGEFFFFFFFFFF@EFFFFFFE+>C8ADFBFBAAF@FDFFEFFFFB07ECCEEFFEFDF?EFDF?;(69>F:<BBFF2<FFAA09(31(-6?>>B(.28?:4:
@M04999:289:000000000-L3R54:1:1101:17565:7185 2:N:0:407
GGAGGACTACCAGGGTATCTAATCCTGTTCGCTACCCATGCTTTCGAACCTCAGCGTCAGTTACAGACCAGAGAGCCGCCTTCGCCACTGGTGTTCTTCCATATATCTACGCATTCCACCGCTACACATGGAGTTCCACTCTCCTCTTCTGCACTCAAGAAAAACAGTTTCAGCTGCACTTCCCCGGTTAAGCCGAGGGCTTTCACAGCTGACTTGTTCTCCCGCCTGCGTTCGCTTTACGCCCAATAAATCCGGACAACGCTTTCCACCTACGTATTACCGCGGCTTCTGGCACGTAGTT
+
CCCCCGGGGGGGGGEGGGGGGGGGGGGGGGGGGGGGGFGCFGFGGGGGGGGGGGGGGGGGGGGGGGGGGGGFDGGGGGGGGGGGGGCGGGGGGGGGGGGGFGFGGFGGGGGGGGGGGGGGGGGGGGGFFFGGGFFGGFGGGGGGGGGGGGGGCC=FGFGGCECEGGGGGGGGGGG8F?FGGGGGGGGGGD7;FGECDDDD?AFFFFFFFF=*5FFFFFFEC=>29@FDD=;@?;9?@D<F?FFB0;@EF9CEF9(3666<(-4?(4)-9(.,4(.)64)<A<B>FFF339A<?:),.((46
@M04999:289:000000000-L3R54:1:1101:20261:7187 2:N:0:407
GACTACTCGGGTATCTAATCCTGTTCGCTACCCATGCTTTCGAACCTCAGCGTCAGTTACAGACCAGAGAGCCGCCTTCGCCACTGGTGTTCTTCCATATATCTACGCATTCCACCGCTACACATGGAGTTCCACTCTCCTCTTCTGCACTCAAGAAAAACAGTTTCAGCTGCACTTCCCCGGTTAAGCCGAGGGCTTTCACAGCTGACTTGTTCTCCCGCCTGCGTTCGCTTTACGCCCATTAAATCCGGACAACGCTTGCCACCTACGTATTACCGCGGCTGCTGGCACGTACTTAGCC
+
CCCCCGGGGGGGGGGGGGGGGGGGGGGGGEGGGGGGGGGGGGGGGGGGGGGGGGGGFGFGGGGGGGGGGGGGGGGGGGGGGEGGGGGGFGGGGGGGGGGGFGGGGGGGGGGGGGGGGDEGGGGFGEGGFGGGGGGGGDGFGGGGGGGGGGGDDGGDGDFDGGGGGFDFCGGFGGGGFGFCFDDCGEFCCFE6EGGGFGGGFFFFFFFFFFC6>BAFCAF>EB@BF2@DD@BF@FFF@FFA?(..;<C?@@9<>F??9>FBBF>FFBFFFF08AFFF<<>BFB6B::?:0(46(4(-4.)63
@M04999:289:000000000-L3R54:1:1101:25480:7193 2:N:0:407
TGGGACTACCCGGGTATCTAATCCTGTTTGCTCCCCACGCTTTCGCATCTCAGCGTCAGTATCTGTCCAGAAGGCCGCCTTCGCCACCGGTATTCCTCCACATCTCTACGCATTTCACCGCTACACGTGGAATTCTACCTTCCTCTACAATACTCCAGATAACCAGTTTTAAGTGCAATTCCCAGGTTGAGCCCGGGGCTTTCACACCTAACTTAATTATCCGCCTACATGCCCTTTACGCCCAGTCATTCCGATTAACGCTCGCACCCTCCGTATTACCGCGGCTGCTGGCCCGGAGTT
+
CCCCCGGGGGGGGGGGGGGGGGGGGGGGGGGGGGGGGGGGGGGGGGGGGGGGGGGGGGGGGGGGGGGGGGGGGGGGGGGGGGGGGGGGGGGGGGGGGGGGGGGGGGGGGGGGGGGGGGGGGGGGGGGGGGGGG8FGGGGGGGGGGGGGGGGGGGGGGGGGGGGGGGGGGGGGGGGGFGFGGGGGFGGGGGGGGGGGDGDCFFFFFFFFFFFFFFFFFFFFFF@FDFFFEFFFFFFFFFFFFFFFF@EFFFFFF@0;B).39(172299FFF0>?F?FFFFF>104>11>?02(,49(4,8
@M04999:289:000000000-L3R54:1:1101:27242:7199 2:N:0:407
TGACTACCAGGGTATCTAATCCTGTTTGCTCCCCACGCTTTCGCATCTCAGCGTCAGTATCTGTCCAGAAGGCCGCCTTCGCCACCGGTATTCCTCCACATCTCTACGCATTTCACCGCTACACGTGGAATTCTACCTTCCTCTACAATACTCCAGATAACCAGTTTTAAGTGCAATTCCCAGGTTGAGCCCGGGGCTTTCACACCTAACTTAATTATCCGCCTACATGCCCTTTACGCCCAGTCATTCCGATTAACGCTCGCACCCTCCGTATTACCGCGGCTGCTGGCACGTAGTTAGC
+
CCCCCGGGGGGGGGGGGGGGGGGFGGGGGGGGGGGGGGGGGGGGGGGGGGGGGGGGGGGGGGGGGGGGGGGGGGGGGGGGGGGGGGGGGGGGGGGGGGGGGGGGGGGGGGGGGGGGGGGGGGGGGGGGGGGGGGGGGGGGGGGGGGGGGGGGGGGGG?FGGGGGFGGGGGGGGGFGFGFGGGGGGGGGCFGGGGGGGGGGFFFFFFFFFFF?E6EFEFFFFFFFFF9EEFFFFDFFFFFFF@D3=EEEFFF;@FDFFFFFFFFFFFF:(462174<AA?F>(14>BFF(133881?:4A>9
@M04999:289:000000000-L3R54:1:1101:23119:7219 2:N:0:407
GCTTAGACTACTGGGGTATCTAATCCTGTTTGCTACCCACGCTTTCGAGCATGAACGTCAGTGTTATCCCAGGAGGCTGCCTTCGCCATCGGTATTCCTCCACATCTCTACGCATTTCACTGCTACACGTGGAATTCTACCTCCCTCTGACACACTCTAGTTAGACAGTTTCAAATGCACGTCCCAAGTTGAGCTCGGGGGTTTCACATCTGACTTATCTAACCGTCTGCGCTCGCTTTACGCCCCGTAATTCCGCTTAACGCTCCCCCCCTACGTTTTACTCGCGTCGCTGGCACCTAGT
+
C@CCCGFGFFGGFGGGCFGGGGGFGGGGGGEGGGGGGGGGGDFGGGGGGGGGGCFGFGGGGGGGGGGGCG8FGGGGGGFEGGGGGGEGGGGGGGGGGGGGFGGG8FGGGCFFGECCFCCFFFGGGGGGGGGGGGA8EEDAFGGGGGFD8AFCFFG8@ECGGGGGAFGGFDCFGGFFFGFGGGGEG8DGFF=A1@ADGGDD?BB>BFFAAECC48B6AFCCAFEB5>@BDF==6;66DFFAC8;;21>F;?(62<2,-1(:<19(-((((-(4(422(.4)-))-((((-4:(4:()(..56
@M04999:289:000000000-L3R54:1:1101:8121:7224 2:N:0:407
TGGCGACTACTCGGGTATCTAATCCTGTTTGCTCCCCACGCTTTCGCATCTCAGCGTCAGTATCTGTCCAGAAGGCCGCCTTCGCCACCGGTATTCCTCCACATCTCTACGCATTTCACCGCTACACGTGGAATTCTACCTTCCTCTACAATACTCTAGTTAACCAGTTTTAAGTGCAATTCCTAGGTTGAGCCCAGGGCTTTCACACCTAACTTAATTATCCGCCTACATGCCCTTTACGCCAAGTCATTCCTATTAACGCTCGCACCCTCCGCATTACCGCGGCTGCTGGCCCGGCGTT
+
CCCCCGGGGGGGGGGGGGGGGGGGGGGGGGFGGGFGGFGGGGGGGBCEFGFGGGGGGGGGGGGGGGGGGGGGGGGGGGGGGGGGGGFGGGGEEGGGGGGGGGGGGGGGGGCFFEGGGGDGGGGGGFGGGGGGGDGGGDFGGGGFGGGGGFFEFFFGFEF3@FGGGGGGGCGGGGGCDD<?:FFFGCGEGGC6EFFG5FGDFFFF6FFFDDEBBFFF=FFFAEE9>@FFFFFF=E3;BEFF9@9((6AEEE?EF)9?3)))/2;?9>0993(-0;B13444.(90(473?DB>:(-4-(-4,
@M04999:289:000000000-L3R54:1:1101:9305:7227 2:N:0:407
AGACTACCAGGGTATCTAATCCTGTTTGCTCCCCACGCTTTCGCATCTCAGCGTCAGTATCTGTCCAGAAGGCCGCCTTCGCCACCGGTATTCCTCCACATCTCTACGCATTTCACCGCTACACGTGGAATTCTACCTTCCTCTACAATACTCCAGATAACCAGTTTTAAGTGCAATTCCCAGGTTGAGCCCGGGGCTTTCACACCTAACTTAATTATCCGCCTACATGCCCTTTACGCCCAGTCATTCCGATTAACGCTCGCACCCTCCGTATTACCGCGGCCGCTGGCACGGAGTTAGC
+
CCCCCGGGGGGGGGGGGFGGGGGGGGGGGGGGGGGGGGGGGGEGGGGGGGGGGGGGGGGGGGGGGGGFFGGGGGGGGGGGGGGGGGEGGGGGGGGGGFGGGGGGGGG@FDGGGGGGGGGGGGGGGGGGGGGGGGGGGGGGGGGGGGGDGFGGGGGGGGGGGGGGGGGGGDGG=FGGFGFGGGFGGGGEFFGGGDDDGGGGFFFFFFFFFFFFFFFFCFFF>BFFFF2:@BEFFFFCE6?DF;04;47<EEFDFDFFF<@FFBFFFBF?BFFB::?4AB(71206(711167?(-32<?A><
@M04999:289:000000000-L3R54:1:1101:22336:7250 2:N:0:407
GGACTACCAGGGTATCTAATCCTGTTTGCTCCCCACGCTTTCGCATCTCAGCGTCAGTATCTGTCCAGAAGGCCGCCTTCGCCACTGGTATTCCTCCACATCTCTACGCATTTCACCGCTACACGTGGAATTCTACCTTCCTCTACAATACTCTAGTTAACCAGTTTTAAGTGCAATTCCTACGTTGAGCCCAGGGCTTTCACACCTAACTTAATTATCCGCCTACATGCCCTTTACGCCCAGTCATTCCGATTAACTCTCTCCCCCTCCGTATTACCCGGGCTGCTGGCACGGAGTTAGC
+
-<C<BFE,C@;FE?ACE9FFEF,CFFFAF9EGGGAECCCFGF:@:6FDA,AFGGGEEGGG<9CFG8,<@EFFFGGGGGGC<BF:F,BEEFGGGGGGG,EFEDEFAECD:@EFFGCAE:FECE:E+9ACEGEFGGE>FG;FGGGGEG,,,,6CGDGGG;=,@FFFGGGF,@DCFGDEF89D+?+1@EFFGGF6F,97?FGGF9A7;93;CDFFFF6+;+=E5>AA5==E4>@5B>EC>>=EF@D=BEEE?<;68;:CE37?))/((6613712((67?E3((((4:37,58(.((((-4A49
@M04999:289:000000000-L3R54:1:1101:17980:7262 2:N:0:407
GGGCGACTACTGGGGTATCTAATCCTGTTTGCTCCCCACGCTCTCGCATCTCAGTGTCAGTATCTGTCCAGCAGGCCGTCTTCGCCACCGGTATTCCTTCACATCTCTACGCATTTCACCGCTACACGTGGAATTCTACCCTCCTCTACAATACTCCATCTAACCAGTTTTAAGTGCAGTTCCCAGGTTGACCCCGGGGCTTTCACACCTAATTTAATTATCCGCCTACATGTCCTTTACGCCCAGTCATTCCGATTACCCCTCGCACCCTCCGTATATCCCGGCCTGCTGGCACGGCGTT
+
-@,,<@@C@CF<E87F7EAAFAFG<EAF9,CE<CF,CEF+@F,:E7F:F+,6<E6,6<<6C,966CFDC98,,,,@@C4+,4A@B:=,6>FFGG,CF,,,C?FEFF9AAG@:+@=?F,AE+@:FG<4@A<::,,,66C,@4=EGGGGGF,===AD==,,,@:9=D8,@A=8=EFGGFD72BC9=,,4@@F,,,5+0;*3*:A*@++:A)7:)*4+87C>5@C?9((/(>3?7*/7<61)1:?1130;<)9)9)((60?)/((-(4169;?61((-(.)).5)(-,4::??0(224?(((-(
@M04999:289:000000000-L3R54:1:1101:7507:7282 2:N:0:407
GCTGACTACTCGGGTATCTAATCCTGTTCGCTCCCCACGCTTTCGTCCATCAGCGTCAATCGGTATTTAGTAACCTGCCTTCGCAATCGGGGTTCTGTGTAATATCTATGCATTTCACCGCTACACTACACATTCCAGCTACTTCAATACTATTCAAGATTAACAGTATCAACGGCAGTTCTACAGTTAAGCTGCAGGTTTTCACCGCTGACTTATCAACCCGCCTACGGACCCTTTAAACCCAATAAATCCGGATAACGCTCGCATCCTCCGTATTACCGCGGCTGCTGGCACGGAGTT
+
CCCCCGGGGGGGGGGGGGGGGGGGGGGGGGGGGGGGGGGGGGGGGGGGGGGGGGGGGGGGGGGGGGGGGGGGGGGGGGGGGGGGGGGGGGGGGGGGGGGGGGGFGGGGGGGGGGGGGGGGGGGGGGGGGGGGGGGGGGGGGGGGGGGDFGGGGGGGGGGGGGGGGGGGGGGGGGGGFGFGGGGGGGGGGGCFGGGGGGGGFFFFFFBFFFFFB>BFFFADF>FF=@=D@D@BFFFFE3?CE@DFFFF3<EFFF;D<@@@<BFFFF9?>?FAB9?BFFAFA?F9;>>>?:>7??2?63;<?
@M04999:289:000000000-L3R54:1:1101:11460:7291 2:N:0:407
TTCGGACTACCCGGGTATCTAATCCTGTTCGCTCCCCACGCTTTCGTCCATCAGCGTCAATCGGTATTTAGTAACCTGCCTTCGCAATCGGGGTTCTGTGTAATATCTATGCATTTCACCGCTACACTACACATTCCAGCTACTTCAATACTATTCAAGATTAACAGTATCAACGGCAGTTCTACAGTTAAGCTGCAGGTTTTCACCGCTGACTTATCAACCCGCCTACGGACCCTTTAAACCCAATAAATCCGGATAACGCTCGCATCCTCCGTATTACCGCGGCTGCTGGCACGGAGTT
+
CCCCCGGGGGGGGGGGGGGGGGGGGGGGGGGGGGGGGGGGGGGGGGGGGGGGGGGGGGGGGGGGGGGGGGGGFGGGGGGGGGGGGGGGGGGGGGGGGGGGGGGGGGGGGGGGGGGGGGGGGGGGGGGGGGGGGGGGGGGGGGGGGGGFGGGGFGGGGGGGGGGGGGGGGGGGGGGGFGFGGGGGGGGGGGFFGG?FGFGGFFFFFFFFFFFFFFFFFFFEFBF2=>DDFF9>FFFFFFFFFED?FFFFAEFFF19(8@9>:BBBBFFFFFFF1;?(:5<AAFF>0966?F???B<:6;><3
@M04999:289:000000000-L3R54:1:1101:3090:7292 2:N:0:407
TATGGGACTACAGGGGTATCTAATCCTGTTTGCTCCCCACGCTTTCGCATCTCAGCGTCAGTATCTGTCCAGAAGGCCGCCTTCGCCACCGGTATTCCTCCACATCTCTACGCATTTCACCGCTACACGTGGAATTCTACCTTCCTCTACAATACTCCAGATAACCAGTTTTAAGTGCAATTCCCAGGTTGAGCCCGGGGCTGTCACACCTAACTTAATTATCCGCCTACATGCCCTTTACGCCCAGCCATTCCGATTACGGCTCGCACCCTCCGTATTTGTCCGTCTCCTCGCTCTGGTT
+
CCCCCGGGGGGGGFDFGG<FFCCCC<EFCFFFFGC<FGFCGGFFFEEF7BFGF@CFGGFGGGGGGGCCFFA8<EEGG,@F=FFFGG7=B=FEG@FEEEEFEFGGGGGFGGFFGGGCGEFAEEGFCEEFGGG>CFD8FEE=F,==1=DFGGGGFGFGGGG?A8BFG?FGGGGGFGGA;FF==FGGFG6?DE679DF65D5*9:*3;B6+5/-6.8FAB8+7+8?:=2>?(((9)633;,)296;9>D0(,(77C)(6<;?)(((-,3(3214(--(((.2)-))--.(,())((-((-.)..
@M04999:289:000000000-L3R54:1:1101:9998:7313 2:N:0:407
TGACTACAGGGGTATCTAATCCTGTTTGCTACCCACGCTTTCGAGCATGAACGTCAGTGTTATCCCAGGAGGCTGCCTTCGCCATCGGTATTCCTCCACATCTCTACGCATTTCACTGCTACACGTGGAATTCTACCTCCCTCTGACACACTCTAGTTTGACAGTTTCAAATGCACGTCCCAAGTTGAGCTCGGGGATTTCACATCTGACTTATCTAACCGTCTGCGCTCGCTTTACGCCCAGTAATTCCGATTAACGCTCGCACCCTCCGTATTACCGCGGCTGCTGGCACGGAGTTAGC
+
CCCCCGGGGFDGGGGGGGGGGGGGGGGGGGGGGGGGGGGGGGGGGGGGGGGGGGGG@FGGGGGGGGGFGGGGGGGGGGGGGGGGGGGGGGGGGGGGGGGGGGGGGGG@FEGGGGGGGGGGGGGGEGGGGGFGGGGGFGGGGGGGGDGGGGGGGGGGGGGA=DGGGGGGGGGGGGGGFGFGGGFFGGGGGGGGDGCDGGGGFFFFFAFF7CEFEFFFFFFFFFFF=EBBFFFBFBFFFFFFFD?@E6?EFEEFFF@CF1><D@>6>B63?<1<(4:AA9(4036>>FFDBFFF(((-42A94
@M04999:289:000000000-L3R54:1:1101:17477:7376 2:N:0:407
ATGACTACCGGGGTATCTAATCCTGTTTGCTCCCCACGCTTTCGCATCTCAGCGTCAGTATCTGTCCAGAAGGCCGCCTTCGCCACCGGTATTCCTCCACATCTCTACGCATTTCACCGCTACACGTGGAATTCTACCTTCCTCTACAATACTCTAGTTAACCAGTTTTAAGTGCAATTCCTAGGTTGAGCCCAGGGCTTTCACACCTAACTTAATTATCCGCCTACATGCCCTTTACGCCCAGTCATTCCGATTAACGCTCGCACCCTCCGTATTACCGCGGCTGCTGGCACGGATTT
+
CCCCCGGGGGGGGGGGGGGGGGGGGGGGGGGGGGGGGGGGGGGDGGGGGGGGGGGGGGGGGGGGGGGGGFGGGGGGGGGGGGGGGGGGEGCGGFGGGGFGGGGGGGGGGGGGGGGGGGGGGGGGGGGDFEGGGGGGGGGGGGGGGGGGGGGGGGGAFGGFGGGGGGGGGGGFGFGGFGFGGGFGGGGCFGGGGGGGDGGGFFFFFFFFFEFFFF@FECFFA5@=@?DBFEFFFFDFEE>AB9?1/74CEFEE;@@FFF?BFF@B9>FF?FFB?0:B2>A69B9>F>??F0:0<?(9(4)
@M04999:289:000000000-L3R54:1:1101:13534:7412 2:N:0:407
TGACTACACGGGTATCTAATCCTGTTTGCTCCCCACGCTTTCGCATCTCAGCGTCAGTATCTGTCCAGAAGGCCGCCTTCGCCACCGGTATTCCTCCACATCTCTACGCATTTCACCGCTACACGTGGAATTCTACCTTCCTCTACAATACTCTAGTTAACCAGTTTTAAGTGCAATTCCTAGGTTGAGCCCAGGGCTTTCACACCTAACTTAATTATCCGCCTACATGCCCTTTACGCCCAGTCATTCCGATTAACGCTCGCACCCTCCGTATTACCGCGGCTGCTGGCCATGAGTTAGC
+
CCCCCGGGGGGGGGGGGGGGGGGGGGGGGGGGGGFGGGGGGGDGGGGGGG<FGGGGGGGGGGGGGGGGGGGGGGCGGGGGFGGGGGGGGFGGGGGGGFGGGGGGGGGFGGGGGGGGGCGGEGGGGGG@7EGGGGDGGGGGGGGGCGGFGGGGGGGGGGGGGGGGGGGGGGCGEGFGFGFGGD??GG?C6C6FF:+CDGGGFFFAFDFF@CEFEAFFFFFFABAF>FEF4@EDB2@EFD?BF@06=AEEC<3871??>@9@2(6169:(4<6328>4>B,2-266(24)580((.))5>4<9
@M04999:289:000000000-L3R54:1:1101:13736:7440 2:N:0:407
GAACGGACTACTAGGGTATCTAATCCTGTTCGCTCCCCACGCTTTCGTCCATCAGCGTCAATCGGTATTTAGTAACCTGCCTTCGCAATCGGGGTTCTGTGTAATATCTATGCATTTCACCGCTACACTACACATTCCAGCTACTTCAATACTATTCAAGATTAACAGTATCAACGGCAGTTCTACAGTTAAGCTGCAGGTTTTCACCGCTGACTTATCAACCCGCCTACGGACCCTTTAAACCCAATAAATCCGGATAACGCTCGCATCCTCCGTATTACCGCGGCTGCTGGCACGGAGT
+
CCCCCGGGGGGGGGGGGGGGGGGGGGGGGGGGGGGGGGGGGGGGGGGGGGGGGGGGGGGGGGGGGGCGGGGGGGGGGGFGGGGGGGGGGGGGGGGGGGGGAFFFGCFGGGGGGGGGGGGGGGGGGGGGGGGGGGGGGGGGGGGGGGGGGGGGGGGGGGGGGGGGGGGGGGGGGGGGADFGGFGF;EGGGFGFAFCGFFFCFFFFFFFFFFFFFFFFFFFCCBBF2AF@DB@@=BF=FDFAECF@FFFF3;CEFEFF@D6<E@BF?9>BFFFFFF>F:BFFFAB99>0-(2::8BFF?B9>4
@M04999:289:000000000-L3R54:1:1101:8090:7513 2:N:0:407
GGTAGACTACCAGGGTATCTAATCCTGTTCGCTCCCCACGCTTTCGAGCATGAACGTCAGTGTTATCCCAGGAGGCTGCCTTCGCCATCGGTATTCCTCCACATCTCTACGCATTTCACTGCTACACGTGGAATTCTACCTCCCTCTGACACACTCTAGTTAGACAGTTTCAAATGCACGTCCCAAGTTGAGCTCGGGGATTTCACATCTGACTTATCTAACCGTCTGCGCTCGCTTTACGCCCAGTAATTCCGATTAACGCTCGCACCCTACGTATTACCGCGGCTGCTGGCACGGAGTT
+
CCCCCGGGGGGGGGGGGGGGGGGGGGGGGGGGGGGGGGGGGGGGGGGGGGGGGGGGGGGGGGGGGGGGGGGCFGGGGGGFGGGGGGGGGGGGGGGGGGGGGGGGFFGGGGGGGGFGGGGGGGGGGGGGGGGGGGGGGGFFGGFEGGGGGGGGGGGGGGGFGGGGGFGGGGGGCADFFGFGGGGGGGGGGCFGGGGGGGGGBAAFFFFFEFEEAFFCCCFFAEB2<@DDFFF>@==@>DFF@FFF@DFFFEE?9@DF?@?38>3/1791;1:1:21):?>>)(32(7962:7>:?82(3934
@M04999:289:000000000-L3R54:1:1101:13071:7533 2:N:0:407
GACTACCCGGGTATCTAATCCTGTTTGCTCCCCACGCTTTCGCATCTCAGCGTCAGTATCTGTCCATAAGGCCGCCTTCGCCACCGGTATTCCTCCACATCTCTACGCATTTCACCGCTACACGTGGAATTCTACCTTCCTCTACAATACTCCAGATAACCAGTTTTAAGTGCAATTCCCAGGTTGAGCCCGGGGCTTTCACACCTAACTTAATTATCCGCCTACATTCCCTTTACGCCCATTCATTCCGATTAACGCTCGCACCCTCCGTATTACCGCGCCTGCTGGCCCGGAGTTAGCC
+
CCCCCGGGGGGGGGGGGGGGGGGGGGGGGGGGEGGGFGGGGGGGGGGGGFFGGGGGGFGGGGGGGF,CCA9FEEGGGGGFGGGGGGFGEGGGFGGGGGGGGGGGGGDFEGGGGGGGGGGGGGG@FGGGGGFGGFGGGGGGGGGDGDGFGGGFGF8,EDGGGGFFFFGGGGG8=F7DDG?GFG+@FCDFGGGDG57DCDFGFFFFEFFFFFF:CFFAFFF9;DF2>(6*8C=AFEEF60;D@17?EC)7?;(2<73>F(,2;0(4;<??4(83::424(43,,:(24:(((-,((,84).67
@M04999:289:000000000-L3R54:1:1101:24490:7540 2:N:0:407
TGGACTACTAGGGTATCTAATCCTGTTCGCTACCCATGCTTTCGAACCTCAGCGTCAGTTACAGACCAGAGAGCCGCCTTCGCCACTGGTGTTCTTCCATATATCTACGCATTCCACCGCTACACATGGAGTTCCACTCTCCTCTTCTGCACTCAAGAAACATAGTTTCAGCTGCAGTTCCCCAGTTAAGCTGGGGGCTTTCACAGCTGACTTATCTTCCCGCCTGCGTTCGCTTTACGCCCAATAAATCCGGACAACGCTTGCACCCTACGTATTACCGCGGCTGCTGGCACGTAGTT
+
CCCCCGGGGGGGGGGGGGGGGGGGGGGGGGGGGGGGGGGGGGGGDFGGGGGGGGGGGGFGGGFGGGGGGFGGGGGGGGGGGGGGGGGGGGGGGGGGGGGGGGGGGGFGGGGGFFGGGGGGGGGGG@GGGCFGGGGGGGGGGGGGGGGGGGGGGGFGGGGGGGGGEGFGGGGADEGGFGDFGGGGGFGG@FCFGFGGGGGDFFFFFFFFEFFFFFFFFFFFFFFFFFBFF?F@BFFD*41B@FD((687CEEF06;FF;0>B:08),8??:::32<?244(42>BB;?7)5<?>::::?2
@M04999:289:000000000-L3R54:1:1101:8356:7597 2:N:0:407
CAGACTACTAGGGTATCTAATCCTGTTTGCTACCCACGCTTTCGAGCATGAACGTCAGTGTTATCCCAGGAGGCTGCCTTCGCCATCGGTATTCCTCCACATCTCTACGCATTTCACTGCTACACGTGGAATTCTACCTCCCTCTGACACACTCTAGTTTGACAGTTTCAAATGCACGTCCCAAGTTGAGCTCGGGGATTTCACATCTGACTTATCTAACCGTCTGCGCTCGCTTTACGCCCAGTAATTCCGATTAACGCTCGCACCCTACGTATTACCGCGGCTGCTGGCACGGAGTT
+
CCCCCFFGFGGGGGGGGGGGGGGGGGGGGGGGGGGGGGDGGGGGGGGGGGGGGGGGGGFFFFGGGGFGGGGGGGGGGGGGGGGGGGGGGGGGGGGGGGGGGGGGGGGGGGGGGGGGGGGGGGGGGGGGGGGGGGGFGGGGFGGGGGGGGGGGFEGGGGGGGGGFGGGGGGGGFGGGFGFGDDGGGGGGFEGFFECCGGCDFFF?FFFFFEC5EFFFFFFEFB>9@9C4=BDBFFFFFF(82@FDEF?EEFC;@FD<EF<0;?B019F<:B?::)48BFA<120999??F?<:)2(-,-(
@M04999:289:000000000-L3R54:1:1101:24855:7610 2:N:0:407
GACTACCGGGGTATCTAATCCTGTTTGCTCCCCACGCTTTCGCATCTCAGCGTCAGTATCTGTCCAGAAGGCCGCCTTCGCCACCGGTATTCCTCCACATCTCTACGCATTTCACCGCTACACGTGGAATTCTACCTTCCTCTACAATACTCTAGTTAACCAGTTTTAAGTGCAATTCCTAGGTTGAGCCCAGGGCTTTCACACCTAACCTAATTATCCGCCTACATGCCCTTTACGCCCAGTCATTCCGATTAACGCTCGCACCCTCCGTATTACCGCGTCTGCTGGCACGGAGTTAGCC
+
CCCCCGGGGGGGGGGGGGGGGGGGGGGGGGGGGGGGGGGGGGGGGGGGGGGGGGGGGGGGGGGGGGGGGGGGGGGGGGGGGGGGGGGG7FGGGGGGGGGGGGGGGFGGGGGGGGGGGGGGGGGGGGGGGGGGGGGGGEGGGGGGGFGGCGGGGFFEGGGGGGGGGGGGDGGGGGGGFGFGGGCFFC?EFGGGCGGGGGGGFFFFFFFFFFCBEFFFEFFDFFFFFEF4=EDFFF=CDFFFF@FFFFFFFE076?FE(27;@B>BB??BB>BFB39<<:B(-,(-64)588?2>0;BBFFF?
@M04999:289:000000000-L3R54:1:1101:12611:7662 2:N:0:407
TCAAGGACTACTCGGGTATCTAATCCTGTTTGCTACCCACGCTTTCGAGCATGAACGTCAGTGTTAACCCAGGAGGCTGCCTTCGCCATCGGTCTTCCTCCACATCTCTACGCATTTCACTGCTACACGTGGAATTCTACCTCCCTCTGACACACTCTAGTTTGACAGTTTCAAATGCACGTCCCAAGTTGAGCTCGGGGATTTCACATCTGACTTATCTAACCGTCTGCGCTCGCTTTACGCCCAGTAATTCCGATTAACGCTCGCACCCTACGTATTACCGCGGCTGCTGGCACGTAGT
+
CCCCCGGGGGGGGGEEGGGGGGFGGGGGGGGGGGGGGGGGCFGGGGGGDGGGGGGGGGGGGGGGGGGGGGGCFGCEFGGGGGGGDFEGGGGGG,CGGGGGGGGGGGGGGGGGGGGEGGGGGGGGGGGGGGG7@9EFGGGGGGGGGGGGGFGGGGGGGDECFFGFFGGGFGGGGGGGDFFGFGGGGGDGGGFGGGFGGGDC?EFFFFFFFFE7=FFFFFFFFFFFFFFF@EFFFFFFFFFFFF?@FF?;C)<CCCE7@?2?E;6;71;9>B?FBFFFFAB<:4?BF0137?:)8:03,3(.-
@M04999:289:000000000-L3R54:1:1101:8003:7662 2:N:0:407
GGACTACAGGGGTATCTAATCCTGTTTGCTCCCCACGTTTTCGCATCTCAGCGTCAGTATCTGTCCAGAAGGCCGCCTTCGCCACCGGTATTCCTCCACATCTCTACGCATTTCACCGCTACACGTGGAATTCTACCTTCCTCTACAATACTCCAGATAACCAGTTTTAAGTGCAATTCCCAGGTTGAGCCCGGGGCTTTCACACCTAACTTAATTATCCGCCTACATGCCCTTTACGCCCAGTCATTCCGATTAACGCTCGCACCCTCCGTATTACCGCGGCTGCTGGCACGGAGTTAGC
+
CCCCCGGGGGGGGGGGGGGGGGGGGGGGGGGGGGGGGGGGGGGGGGGGGGGGGGGGGGGGGGGGGGGGGGGGGGGGGGGGGGGGGGGGGGGGGGGGGGGGGGGGGGGGGGGGGGGGGGGGGGGGGGGGGGGGGGGGGGGGGGGGFGGGGGGGGGGGGGGGGGGGGGGGGGGGGGGFFGFGGGD8FGGGGGGGGGGGGGGGFFFFFFFFFFFFFFFFFFFFFDFFFFFFFF@BF@@6CDFFFDF;EEFEFE;7??FFF0>F?9BFBB?:BF>:<??FFFF>99BFFFFFF?:?BF09:BAA<
@M04999:289:000000000-L3R54:1:1101:16312:7666 2:N:0:407
GGACTACCAGGGTATCTAATCCTGTTTGCTCCCCACGCTTTCGCATCTCAGCGTCAGTATCTGTCCAGAAGGCCGCCTTCGCCACCGGTATTCCTCCACATCTCTACGCATTTCACCGCTACACGTGGAATTCTACCTTCCTCTACAATACTCTAGTTAACCAGTTTTAAGTGCAATTCCTAGGTTGAGCCCAGGGCTTTCACACCTAACTTAATTATCCGCCTACATGCCCTTTACGCCCAGTCATTCCGATTAACGCTCGCACCCTCCGTATTACCGCGGCTGCTGGCACGTAGTTAGC
+
CCCCCGG<FFDGGGGGGGGGGGGGGGGGGGGGGGGGGGGGGGDGF,FFGGGCGGGGGGF<FCFGGGGFGGFCFGGGGGGGGGGGGDEEGFGGGGGGGDEGGGGGGGGGGGGGGGGGGGGGGGGG7AFEGGFFGECG9DF8DGGGAF@@DFGGGFGGGG,@DGGGGGGG:DFDFE=2?FFGG998EGF8EGGF6;CDGGGGFFFFFB>AEDFF@+?B7BFF>>DF=B>>CE@DFFFEFF?BF20;34CCCF;0223CC;>@<9@(.:?(1<>?BFFFFBB>0;6;9?B:01()((.(3:):4
@M04999:289:000000000-L3R54:1:1101:28552:7685 2:N:0:407
CGACTACTCGGGTATCTAATCCTGTTCGCTCCCCACGCTTTCGTCCATCAGCGTCAATCGGTATTTAGTAACCTGCCTTCGCAATCGGGGTTCTGTGTAATATCTATGCATTTCACCGCTACACTACACATTCCAGCTACTTCAATACTATTCAAGATTAACAGTATCAACGGCAGTTCTACAGTTAAGCTGCAGGTTTTCACCGCTGACTTATCAACCCGCCTACGGACCCTTTAAACCCAATAAATCCGGATAACGCTCGCATCCTCCGTATTACCGCGGCTGCTGGCACGGAGTTAGC
+
CCCCCGGGGGGGGGGGGGFGGGGGGGGGGGGGGGGGGGGGGG@GGGGGGGGGGGGGGGGGGGEGGGGGGGGGGGGGGGGGGGGGGGFFGGGGGGGGGGGFGGGGGGGFGGGGGGGGGGGGGGGGGFGGGGGGGGGGGGGGGGGGGGGGGGGGGGGG9AFGGGGGGGGGGGGD6EGGFGFGGGGGGGGGGGGGGGGGFGGGFCAF>DFFBDFFEFFFFFFFBBFA@D@9@BFFFFBEFEFF@@@@3=CEFFBB0;0>E?FFDB>BBBBFFFFF1:BAB4:6169>9<FBF?1>B>>>FF<95
@M04999:289:000000000-L3R54:1:1101:17286:7704 2:N:0:407
TGACTACAAGGGTATCTAATCCTGTTTGCTCCCCACGCTTTCGCATCTCAGCGTCAGTATCTGTCCAGAAGGCCGCCTTCGCCACCGGTATTCCTCCACATCTCTACGCATTTCACCGCTACACGTGGAATTCTACCTTCCTCTACAATACTCTAGTTAACCAGTTTTAAGTGCAATTCCTAGGTTGAGCCCAGGGCTTTCACACCTAACTTAATTATCCGCCTACATGCCCTTTACGCCCAGTCATTCCGATTAACGCTCGCACCCTCCGTATTACCGCGGCTGCTGGCACTGATTTAGC
+
CCCCCDGGGG?CFGGGGGGGGGGGGGGGGGGGGGFGGGGGGGEGGGGGGGGGGGGGGGGGGGGFFGGGGGGCFGGGGGGGGGGGGGGGGGGGGGGGGGGGGGGGGGGGGGGGGGGGGDGGFGGGGG?FCFGGGGCGGGGGGGGGFGGGGCGGGGF9FGFGGGGGGGGGGGGGFGFFFGFGGFG?FGGFFGGGGG+@CFGGFFFCFFFF:CFF@FFFFFFFDD=A2BBEEEE4BFFFC9@?FD9>=*@EC?5368D3>;(3(61>>:@:BFB:?<:)64390469(4:::?(4(52).6644
@M04999:289:000000000-L3R54:1:1101:25879:7724 2:N:0:407
AGCCGACTACTCGGGTATCTAATCCTGTTTGCTGCCCACGCTTTCGAGCATGAACGTCAGTGTTATCCCAGGAGGCTGCCTTCGCCATCGGTATTCCTCCACATCTCTACGCATTTCACTGCTACACGTGGAATTCTACCTCCCTCTGACACACTCTAGTCAGACAGTTTCAAATGCACGTCCCAAGTTGAGCTCGGGGATTTCACATCTGACTTATCTAACCGTCTGCGCTCGCTTTACGCCCAGTAATTCCGATTAACGCTCGCACCCTACTTATTACCGCGGCTGCTGGCACGTAGTT
+
CCCCCGGGGGGGGGGGGGGGGGGGGGGGGGGGGGGGGGGGGGGGGGGGGGGGGGGGGGGGGGGGGGGGGGGGGGGGGGGGGGGDGGEGGGGGGGGGGGGGGGGCGGDFGGGGGGGGGGGGGGGGGGGGGGGGGGGGFDGGGGEGGGGGGGGGGGGGGGGGGGGGGGGGGGGGGGDFFGFGGGGGFGCEF8ADFDGGGGGGAAAFFFFFFEF*:CAAEFC?FFBFADB2CFBBFF@@D9;FDDB;<0/9?C3??37<?DEE(1<01307>??40).)6:<><696161404802()(.(.36
@M04999:289:000000000-L3R54:1:1101:16399:7729 2:N:0:407
CGGACTACTCGGGTATCTAATCCTGTTTGCTACCCACGCTTTCGAGCATGAACGTCAGTGTTATCCCAGGAGGCTGCCTTCGCCATCGGTATTCCTCCACATCTCTACGCATTTCACTGCTACACGTGGAATTCTACCTCCCTCTGACACACTCTAGTTAGACAGTTTCAAATGCACGTCCCAAGTTGAGCTCGGGGATTTCACATCTGACTTATCTAACCGTCTGCGCTCGCTTTACGCCCAGTAATTCCGATTAACGCTCGCACCCTACGTATTACCGCGGCTGCTGGCACGTAGTTAC
+
CCCCCGGGGGGGGGGGGGGGGGGGGGGGGGGGGGGGGGGGGGGGGGGGGGFGGGGGGGGGGGGGGGGGGGGEGEGGGGGGGDGGGGGGEGGGGGGGGGGGGGGGGGGGGGGGGGGGGGGGGGGGGGGGGGGGGGGAFGGGGGGGGGGFGGGGGGGGGGGCFGGGGGGGGGGGGGGFFGFGGGG8BGGGGGFFGEGGGGGGFFFFFFFFF<EFEAFFFFFFF@AFF);4=>@F@FBFEF=D=:;3=;<C?CEE<;DDFC,6;DB@FFFFFB?14<<?<D>(449>99B?02:7>??0(,6:.
@M04999:289:000000000-L3R54:1:1101:12810:7737 2:N:0:407
TAGACTACTAGGGTATCTAATCCTGTTTGCTACCCACGCTTTCGAGCATGAACGTCAGTGTTATCCCAGGAGGCTGCCTTCGCCATCGGTATTCCTCCACATCTCTACGCATTTCACTGCTACACGTGGAATTCTACCTCCCTCTGACACACTCTAGTTAGACAGTTTCAAATGCACGTCCCAAGTTGAGCTCGGGGATTTCACATCTGACTTATCTAACCGTCTGCGCTCGCTTTACGCCTAGTAATTCCGATTAACGCTCGCACCCTCCGTATTACCGCGGCTGCTGGCACGGAGTT
+
CCCCCGGGGGGFGGGGGGGGGGGGGGGGGGGGGGGGGGGGGGGGGGGGGGGGGGGGGGGGGGGGGFGGFGG>EFGGGGGGGGGGGGGGEGGGGGGGGGGGGGGGGGGGGGGGGGGGGGGGGGGGGGGGGGGGGGGCGGGGGGGGGGGGGGGGGGGGGGGGGAGGGGGGGGGCEGGGFGFGGGGG8AFGFGGDGDGG>DGGFFFFFFFFFFFFFFFFFFFFFBFAFBFBFBFFFFFDFF@FFFF=CCCFFFFF08;@FF19?F>F9>@:?FFFB0:BFFD(30>>>B?F2>??F?(1147
@M04999:289:000000000-L3R54:1:1101:7651:7768 2:N:0:407
TTGACTACCAGGGTATCTAATCCTGTTCGCTCCCCACGCTTTCGTCCATCAGCGTCAATCGGTATTTAGTAACCTGCCTTCGCAATCGGGGTTCTGTGTAATATCTATGCATTTCACCGCTACACTACACATTCCAGCTACTTCAATACTATTCAAGATTAACAGTATCAACGGCAGTTCTACAGTTAAGCTGCAGGTTTTCACCGCTGACTTATCAACCCGCCTACGTACCCTTTAAACCCAATACATCCGGCTAACGCTCGCATCCTCCGTATTACCGCGCCTGCTGGCACGGAGTTAC
+
@C@CCGGGGFF;B@EEFGGGAGGGGGGFCGCFBFCCFEC@G,C@FGGGGGGEGGEGCGAE@C6E<CEEFF<EGGGFG@FFFFGGCFGGDGGGGGGG<EFDFFEFFF;ED9BFFGGFFFEDE7F,E<AFGGGG9FGFCGE>EG;E8D8EGFDGFGGDD,@,;@FGFC:@FGGGG6?CEC9DDFGF,@FF8,;@EFGCCCFGFFFFFEFE>ABCEFFFC6ADB)7@D4>@(*25>=756@EF=FF=@E3;7C;63(6;@E00,8B911;:>7<F:38(-5<6(4(34:?70282<:>((4(4)
@M04999:289:000000000-L3R54:1:1101:24085:7773 2:N:0:407
GGACTACCAGGGTATCTAATTCCGTTTGCTACCCACGCTTTCGAGCATGAACGTTAGTTTTATCCCAGGAGGCTGCCTTCGCCATCGGTATTTCTCCACATTTCTACGCATTTCACTGCCACACGTGGAATTCTACCTCCCCCCTACACACCCTAGTTAGACAGTTTTAAATGCACGTCCCAAGTTGAGCTCGGGGATTTCACATCTGACTTATCTAACCGTCTGCGCTTGCTTTTCGACCAGTAATTCCGATTAACGCTCGCACCCTACGTATTACCGCGGCCGCTGGCACGGAGTTAGC
+
6BC<,6;C,,BFEAC,;,C<,C,=EFF,;6,EFG<@@@6CF<,6@B+;,,CCAC,66;,C<E@<9F<@<DEF@,6:E,C<4:C:BF@FB,BF,A<,C?A85,:5,599=,6@F<FA,59,44,@+AFF:FEF;;49CF,DG+1+++@,,,1++1636@,3@D,6>DG,,,7,379AFF?GGDDGGG,,3,,@6>ED*95C;+1=+0+166.A6=B66BFD*/7)/*--(((0*9C*91(::0/7)))9);8831(9)/71(,129><:.3682<34).-3(7>((2(471241((((()-)
@M04999:289:000000000-L3R54:1:1101:4738:7815 2:N:0:407
CGGACTACTCGGGTATCTAATCCTGTTCGCTCCCCACGCTTTCGTCCATCAGCGTCAATCGGTATTTAGTAACCTGCCTTCGCAATCGGGGTTCTGTGTAATATCTATGCATTTCACCGCTACACTACACATTCCAGCTACTTCAATACTATTCAAGATTAACAGTATCAACGGCAGTTCTACAGTTAAGCTGCAGGTTTTCACCGCTGACTTATCAACCCGCCTACGGACCCTTTAAACCCAATAAATTCGGATAACGCTCGCATCCTCCGTATTACCGCGGCTGCTGGCACGGAGTT
+
CCCCCGGGGGGGGGGGGGGGGGGGGGGGGGGGGGGGGGGGGGGGGGGGGGGGGGGGGGGGGGGGGGGGGGGGGGGGGGGGGGGGEGGGGGGGGGGGGGGGGGGFGGGGGGGGGGGGGGGGGGGGGGGGGGGGGGGGGGGGGGGGGGGGGGGGGGGGGGGGGGGGGGGGGGGGDGDEFGFGGGGGGGGGGGGGGGGGGGGGFFFFFBA>ABFFFFFFFFFFDA====B=D=@BDDFFCFFFFFFFD;EEE34@@?;?EE?6;;((1:BB<A?(,(33>F2(-411;964?:0<2:9>;B:
@M04999:289:000000000-L3R54:1:1101:8561:7905 2:N:0:407
GGTTTGACTACCGGGGTATCTAATCCTGTTTGCTCCCCACGCTTTCGCATCTCAGCGTCAGTATCTGTCCAGAAGGCCGCCTTCGCCACCGGTATTCCTCCACATCTCTACGCATTTCACCGCTACACGTGGAATTCTACCTTCCTCTACAATACTCCAGATAACCAGTTTTAAGTGCAGTTCCCAGGTTGAGCCCGGGGCTTTCACACCTAACTTAATTATCCGCCTACATGCCCTTTACGCCCAGTCATTCCGATTAACGCTCGCACCCTCCGTATTACCGCGGCTGCTGGCACGGAGG
+
CCCCCGGGGGGGGGGGGGGGGGGGGGGGGGGGGGGGGGGGGGGGGGGGGGGGGGGGGGGGGGGGGGGGGGGGGGGGGGGGGGGGGGGGGGGGG7FGGGGGGGGGGGGGGGGGGGGGGGGGGGGGGGGGGGGGGGGGGGGGGGGGGGGGGGGGGGGGGGGEGFGGGGGGGGGGFGGGFGFGGGGGGGGGGGDG7EGGGCGGF>FFFFFFFFFFEFFFEFFFFFFF?DFFFFFFC@;DFFFFCFF@F@DEFFFEEE;?B?B>AFFFB>FFF9BF061?B?BFFA00499>F?FF701307>6,
@M04999:289:000000000-L3R54:1:1101:19009:7934 2:N:0:407
TGGACTACTGGGGTATCTAATCCTGTTTGCTCCCCACGCTTTCGCATCTCAGCGTCAGTATCTGTCCAGAAGGCCGCCTTCGCCACCGGTATTCCTCCACATCTCCACGCATTTCACCGCTACACGTGGAATTCTACCTTCCTCTACAATACTCCAGATAACCAGTTTTAAGTGCAATTCCCAGGTTGAGCCCGGGGCTTTCACACCTAACTTAATTATCCGCCTACATGCCCTTTACGCCCAGTCATTCCGATTAACGCTCGCACCCTCCGTATTACCGCGGCTGCTGTCACGGAGTTAC
+
CCCCCGGGG<FGGGGGGGGGGGGGGGGGGGGGGGGGGGGGGGGGGGGGGGGFGGGGGGGGGGGGGFGGGGGGGGGGGGGGGGGGGGGGGGDGGGFGGGGGGGGGGGGGGGGGGGGGGGGGGCFGGGG8FEGFGGGGGGGGGGGGGGGGFGFGGGFG=9EA9FGG?FGGGFGGFGG8FFFGGGGEFGGGFGGGFED>DDGGFFFFFFFFE3>EA4==?AFEF@FF@>BEFCEFFFFFFF;>B>;<E@3?EFF8;;@D?C69?<>B99>B:?B6:1:.6AA0912((-4>D-<)<(2(2814)
@M04999:289:000000000-L3R54:1:1101:14081:7953 2:N:0:407
TATGGACTACTGGGGTTTCTAATCCTGTTTGCTACCCACGCTTTCGAGCATGAACGTCAGTGTTATCCCAGGAGGCTGCCTTCGCCATCGGTATTCCTCCACATCTCTACGCACTTCACTGCTACACGTGGATTTCTACCTCCCTCTGACACACTCTAGTTAGACAGTTTCAAATGCACGTCCCAAGTTGACCTCGGGGATTTCACATATGACTTATCTAACCGTCTGCGCCTGCTTTCCGCCCAGTAATTCCGATTAACGCTCGCACCCTACGTCTTTCCGCGGCTGCGTGCACGTATGT
+
C9B88FFGGFEGFF+@+8;EEAEE9E,,6CFGC<FCFEG+CFG,FCC<FGGGAEFFGGGGEFCFEGFGG8CF<F@FDE,E@DFDFF:FGGDF,,CEFF,?,A,,95CFFF?E@+6,C@FFGGGGFGECE<+@,4>FFFG9FDFGFG,@FGGC,@FDGE;ED,=E,=8@EFFGG=?F7+8=0==E9D8==,,,6E=897@7BC6B@FF+****3B6=AF6E+:B)0-))/)/)(/(.19*;(9@>((665<<<)(/(6;4>?((6170(4-4(8(3(.2).436((1(66((41-3(..)(.
@M04999:289:000000000-L3R54:1:1101:27265:7976 2:N:0:407
GCCTGACTACTAGGGTATCTAATCCTGTTCGCTCCCCACGCTTTCGTCCATCAGCGTCAATCGGTATTTAGTAACCTGCCTTCGCAATCGGGGTTCTGTGTAATATCTATGCATTTCACCGCTACACTACACATTCCAGCTACTTCAATACTATTCAAGATTAACAGTATCAACGGCAGTTCTACAGTTAAGCTGCAGGTTTTCACCGCTGACTTATCAACCCGCCTACGGACCCTTTAAACCCAATAAATCCGGATAACGCTCGCATCCTCCGTATTACCGCGGCTGCTGGCACGGAGTT
+
CCCCCGGGGGGGGGGGGGGGGGGGGGGGGGDGGGGGGGGGGGGFGGGGGGGGGGGGGGGGGGGGGGGGGGGGGGGGGGGGGGGGGG@FGGGGGCEGGGGGGGGFEGGGGGGGGGGFGGGGGGGGGGGGGGGGGCGGGGFFGGFGGGGFGGGGGGGGGFFGGGGGGGGGGGGGGGGGFG5DFGGGGGGGGGFGGGGGGGGGFC?FFFFEBFBBCFFACFAEFBFAAFFFFF=DFFDDF=EFCFFF17@8@33?E>:D@FFF;00:;BFFFFFF:BFBF?AAFFF96>9>?0:78?B1((-84
@M04999:289:000000000-L3R54:1:1101:2818:7996 2:N:0:407
TTTGGACTACCGGGGTATCTAATCCTGTTTGCTCCCCACGCTTTCGCATCTCAGCGTCAGTATCTGTCCAGAAGGCCGCCTTCGCCACCGGTATTCCTCCACATCTCTACGCATTTCACCGCTACACGTGGAATTCTACCTTCCTCTACAATACTCTAGTTAACCAGTTTTAAGTGCAATTCCTAGGTTGAGCCCAGGGCTTTCACACCTAACTTAATTATCCGCCTACATGCCCTTTACGCCCAGTCATTCCGATTAACGCTCGCACCCTCCGTATTACCGCGGCTGCTGGCACGGAGTT
+
CCCCCGGGGGGGGGGGGGGGGGGGGGGGGGGGGGGGGGGGGGGGGGGGGGGGGGGGGGGGGGGGGGGGGGGGFGGGFGGGGGGGGGGGGGGGGGGGGGGGGGGGFGGGGGGGGGGGGGGGGGGGGGGGGGGGGGGGGGGCFGGGGGGGGGGGGFFGGCGFA8EGGGGGGFGGGGGGFGFGGGGGGCGGGGGGGGGGGGGGFFAFFFFFFF@=7BFAEFFFFAE?B=DDFFFF@EFEFFFFFD(68;EFFEFFF@;@@FEEFBDF>>>9>1334;:673AB2((4(7>>?03:6(5230(4.
@M04999:289:000000000-L3R54:1:1101:23912:8041 2:N:0:407
GACTACCGGGGTATCTAATCCTGTTTGCTCCCCACGCTTTCGCATCTCAGCGTCAGTATCTGTCCAGAAGGCCGCCTTCGCCACCGGTATTCCTTCACATCTCTACGCATTTCACCGCTACACGTGGATTTCTACCTTCCTCTACAATACTCTAGTTAACCAGTTTTAAGTGCAATTCCTAGGTTGAGCCCAGGGCTTTCATACCTAACTTACTTATCCGCCTACATGCCCTTTACGCCCAGTCATTCCGATCAACGCTCGCATCCTCCGTATTACGGCGGCTGCTGGCACGGGGTTAGCC
+
@-AC,CF:6++6,666CAFG,CF6,,C,6,C,BEBE+,,6<:86B6,;CFA@B,68F<FGDGEFGGG9@<F86@:F:FGGGG7=4C@7@?FF?F,5:EE5,,CFGGG7+4@;<?FG+@FE:E?CB<@F,,54@D9=,4=@3E,6@D=DF88936=733=,6,6,@?A,2,66=,2@D8@DFF6@F:FFG?3A6D*;FF9C9+?9*?B*:A*:*=1+*1:=>)5@B6@CFFB=25*05-(:28.7>EF6C(,2((/(3(/407((4:7<BF36??B<(16133;6(.4(-.)(((((-,(:7
@M04999:289:000000000-L3R54:1:1101:15934:8043 2:N:0:407
GGACTACTAGGGTATCTAATCCTGTTCGCTCCCCACGCTTTCGTCCATCAGCGTCAATCGGTATTTAGTAACCTGCCTTCGCAATCGGGGTTCTGTGTAATATCTATGCATTTCACCGCTACACTACACATTCCAGCTACTTCAATACTATTCAAGATTAACAGTATCAACGGCAGTTCTACAGTTAAGCTGCAGGTTTTCACCGCTGACTTATCAACCCGCCTACGGACCCTTTAAACCCAATAAATCCGGATAACGCTCGCATCCTCCGTATTACCGCAGCTGCTGGCACGGAGTTAGC
+
CCCCCGGGGGGGGGGGGGGGGGGGGGGGGGGGGGGGGGGGGGGGGGGGGGGGGGGGGGGGGGGGGGFGGGGGGGGGGGGGGGGGGGGGGGGGGGGGGGGGGGGGGGGGGGGGGGGGGGGGGGGGGGGGGGGGGGFDGGGGGGGGGGGGGGGGGGGGDGGFGGGGGGGGGGGGGGGGFGFGGGF?FFDFGGGFGGGGGGGGFFFFFFFFFFFF@FFFFFFFDFFFFFADFFFFFFBFEFFFFFDF@<CEFF;BFDFFF;;;?60(39(5AB;6(8?>BFBF21(480:FFF??66;1:?444
@M04999:289:000000000-L3R54:1:1101:23047:8065 2:N:0:407
GACTACCAGGGTATCTAATCCTGTTCGCTCCCCACGCTTTCGTCCATCAGCGTCAATCGGTATTTAGTAACCTGCCTTCGCAATCGGGGTTCTGTGTAATATCTATGCATTTCACCGCTACACTACACATTCCAGCTACTTCAATACTATTCAAGATTAACAGTATCAACGGCAGTTCTACAGTTAAGCTGCAGGTTTTCACCGCTGACTTATCAACCCGCCTACGTACCCTTTAAACCCAATAAATCCGGATAACGCTCGCATCCTCCGTATTACCGCGGCTGCTGGCACGGAGTTAGCC
+
CCCCCGGGGGGGGGGGGGGGGGGGGGGGGGGGGGGGGGGGGGGGGGGGGGGGGGGGGGGGGGGGGGFFFGGGGGGGGGGGGDFGGGGGGGGGGGGGGFFGGGGGGGGGGGGGGGGGEGGGGGGGGGGGGGGGGGGGGGGGGGGGGGGGGGGGGGGGGGGGGGGGGGGGGGG+CEGGFGFGGGDGGFFGGGFGGFFGGGGGFFFFFFBBCFFFFFFFFFEFFFFDFF(.6@EFBE4<>EBEF=@3=6?EF@@;<;AEFBD;BB>FFBFFFFF:?F9<AF9>>9BFF??BF?FFB9;??BFF:
@M04999:289:000000000-L3R54:1:1101:8342:8076 2:N:0:407
TTTGACTACTGGGGTATCTAATCCTGTTTGCTCCCCACGCTTTCGCATCTCAGCGTCAGTATCTGTCCAGAAGGCCGCCTTCGCCACCGGTATTCCTCCACATCTCTACGCATTTCACCGCTACACGTGGAATTCTACCTTCCTCTACAATACTCTAGTTAACCAGTTTTAAGTGCAATTCCTAGGTTGAGCCCAGGGCTTTCACACCTAACTTAATTATCCGCCTACATGCCCTTTACGCCCAGTCATTCCGATTAACGCTCGCACCCTCCGTATTACCGCGGCTGCTGGCACGGAGTT
+
CCCCCGGGGGGGGGGGGGGGGGGGGGGGGGGGGGGGGGGGGGGGGGGGGGGGGGGGGGGGGGGGGGGGGGGGGGGGGGGGGGGGGGGGGGGGGGGGGGGGGGGGGGGGGGGGGGGGGGGGGGGGGGGGGGGGGGGGGGGGGGGGGGGGGGGGGGGGGGGGGGGGGGGGGGGGGGGGFGFGGGGGGGGGGGGGGGFFGGGGFFFFFFFFFEFFFFFF?FFFFFFFFF=BBFFFFFFFEFFEFFFFFEFAFE<<;@F?FFFD@FFFFFF>BFBFB?0322<<B;>B>9>FFF:((,:01918
@M04999:289:000000000-L3R54:1:1101:24514:8124 2:N:0:407
AGGAAGACTACCAGGGTATCTAATCCTGTTTGCTACCCACGCTTTCGAGCATGAACGTCAGTGTTATCCCAGGAGGCTGCCTTCGCCATCGGTATTCCTCCACATCTCTACGCATTTCACTGCTACACGTGGAATTCTACCTCCCTCTGACACACTCTAGTTAGACAGTTTCAAATGCACGTCCCAAGTTGAGCTCGGGGATTTCACATCTGACTTATCTAACCGTCTGCGCTCGCTTTACGCCCAGTAATTCCGATTAACGCTCGCACCCTACGTATTACCGCGGCTGCTGGCACGTAGT
+
CCCCCGGGGGGGGGGGGGGGGGGGGGGGGGGGGGGGFGGGGGGEGGGGGGGGGGGGGGGGGGGGGGGGGGGGGGGGGGGGGGGGGGEGGGGDGGGGGGGGGGGGGFFGGGGFGGGGGGGGGGGGGGGGGGGGGGGGGGGGGGGGGGGGGGGG?FGGGGGGGGADDFCFGGGGGGGGFGFGGGG6EGFCFGGFGGAFGGGGFFAFFFFFFFEF5BFFEFFFFEFFFDFD@FB=2@@FDFFFC9@@@DD;E??36.36??D3CDB;;@FF>BBF??FF?AFFB2(31,((42220<021<0:,
@M04999:289:000000000-L3R54:1:1101:16859:8143 2:N:0:407
TTAGGACTACCGGGGTATCTAATCCTGTTTGCTCCCCACGCTTTCGCATCTCAGCGTCAGTATCTGTCCAGAAGGCCGCCTTCGCCACCGGTATTCCTCCACATCTCTACGCATTTCACCGCTACACGTGGAATTCTACCTTCCTCTACAATACTCTAGTTAACCAGTTTTAAGTGCAATTCCTAGGTTGAGCCCAGGGCTTTCACACCTAACTTAATTATCCGCCTACATGCCCTTTACGCCCAGTCATTCCGATTAACGCTCGCACCCTCCGTATTACCGCGGCTGCTGGCACGGAGTT
+
CCCCCGGGGGGGGGGGGGGGGGGGGGGGGGGGGGGGGGGGGGGGGGGGDFFGGGGGGGGGGGGGGGGGGGGGGGGGGGGGGGGGGGGGGGDGGFGGGFGGGGGGG<FEFGGGGGGGGGGGGGGGGGGGGGGGFGGGGGFGGGGGGGGGGFFGAFFGGGFGGDFFGGGGGGGGGGGGFCCGGGGGCGFGGCFGGGGGGGGGFFFFFFFFFFF)5BFFCFFEFFFFFD=2>2@?EEFFFFEF?DFF?0@F3<?EEFFDFFFF?F@<7>>BF6:?:BB1?BABB:9913(26?F??37?,3(-.
@M04999:289:000000000-L3R54:1:1101:10698:8171 2:N:0:407
TGAGACTACCCGGGTATCTAATCCTGTTTGCTCCCCACGCTTTCGCATCTCAGCGTCAGTATCTGTCCAGAAGGCCGCCTTCGCCACCGGTATTCCTCCACATCTCTACGCATTTCACCGCTACACGTGGAATTCTCCCTTCCTCTACAATACTCCATATAACCAGTTTTAAGTTCAGTTCCCAGTTTGATCCCGGGCCTTTCACACCTAACTTAATTATCCGCTTACATGCCCTTTACGCCCATCCATTCCGATTACCGCTCGCACCCTCCGAATTACCCCTGCCTTTGGCCCGGATTTT
+
CCCCCFFGGGGEGGFEFGFFGFGFGGGFGFFGGDGGACFCGFFFFFGGEGGGFG7BCGEGF9FFEFGGGGG@ECFGEGEGGGFGGGC,FFGGGGGF9FFFDE<E;AEAF==C==EC,AFB@C4C,E:A8+F,C>FF,4@@4@=,,=,,@,7,@3A83,,7,@EFF+@AAC,@,@6=+6?+?CC7?3@D7<,72,AD**3@F?F99+A>-7;5A9;=A9=4BA-8(65>=/*.)-7>00>38;0((,()7)9?;0;11)76(((,((49102?(((--)42(((4:())-.(.)(-(((-4)
@M04999:289:000000000-L3R54:1:1101:13451:8178 2:N:0:407
GACTACCGGGGTATCTAATCCTGTTTGCTCCCCACGCTTTCGCGTCTCAGCGTCAGTATCTGTCCAGAAGGCCGCCTTCGCCACCGGTATTCCTCCACATCTCTACGCATTTCACCGCTACACGTGGAATTCTACCTTCCTCTACAATACTCCAGATAACCAGTTTTAAGTGCAATTCCCAAGTTGGGCCCGGGGCTTTCACACCTAACTTAATTATCCGCCTACATGCCCTTTACGCCCAGTCATTCCGATTAACGCTCGCACCCTCCGTATTACCGCGGCTGCTGGCACTGCGTTAGCC
+
CCCCCGGGGGGGGGGGGGGGGGGGGGGGGGGGGGGGGGGGGGGGGGGGGGGGGGGGGGGGGGGGGGFGGGGGGGGGGGGGGGGGGGGG:FGGGGGGGGGGGGGGGGFGGGGGGGGGGGGGGGGGGGDGGGGGGGGGGGGGGGGGGFFFGGGGGGCGGGGGGGGGGGGGGFGGGGGGFGFGG?CFGGFEEFECECGDGGGGFFFFFFFFBFEFFFFFFFA8FFD6;EFFFFFE@@CC<DB><?3@<ABB47??FF496;?:1;BF>?F?49:1:8)5>06((399BFB0(,8(()(4,42:,
@M04999:289:000000000-L3R54:1:1101:19741:8186 2:N:0:407
GGGACTACAAGGGTATCTAATCCTGTCCGCTACCCATGCTTTCGAACCTCAGCGTCAGTTACAGACCAGAGAGCCGCCTTCGCCACTGGTGTTCTTCCATATATCTACGCATTCCACCGCTACACATGGAGTTCCACTCTCCTCTTCTGCACTCAAGAAAAACAGTTTCAGCTGCACTTCCCCGGTTAAGCCGAGGGCTTTCACAGCTGACTTGTTCTCCCGCCTGCGTTCGCTTTACGCCCAATAAATCCGGACAACGCTTGCCACCTACGTATTACCGCGGCTGCTGGCACGTAGTT
+
CCCCCGGGGGGGGGGGGGGGGGGGGGGFGGGGGGGGGEGGGGGGGGGGGGGGGGGGGGGGGGGGGGGGGGGGGGGGGGGGGGGGGGGGGGGGGGGGGGGGGGFEDFGGGGGGGGGGGGGGGGGGGGGFGGGGGGGGGGDFGGGGGGGGFGGGGGGGGGGFGGGGGGGGGGGFGGGGFGFGGFGGDEGDFCFGGDEGGDFGFFFFFFFFFFFFFFFFFFFFFFFFFFFFFFFFF?FFFFFEFFF;@@AFFFFBB<B>B<>FFFFFBFF?B7???2<>DFD669;0;B?FFFFF?BBB:(6
@M04999:289:000000000-L3R54:1:1101:12118:8194 2:N:0:407
AGACTACAGGGGTATCTAATCCTGTTTGCTACCCACACTTTCGAGCATGAACGTCAGTGTTATCCCAGGAGGCTGCCTTCGCCATCGGTATTCCTCCACATCTCTACGCATTTCACTGCTACACGTGGAATTCTACCTCCCTCTGACACACTCTAGTTAGACAGTTTCAAATGCACGTCCCAAGTTGAGCTCGGGGATTTCACATCTGACTTATCTACCCGTCTGCTCTCGCTTTACGCCCAGTAATTCCGATTAACGCTCGCACCCTACGTATTACCGCGGCTGCTGGCACGTAGTTAGC
+
<CC@CFGCC@@FGGGGGGC@<FGGGFGGFGG@FGGEEGGGGGGGGEFGGGGGGGGDE@@@FGGGGGFFDFEGGGFGGGGGGGEGGG@DGFCFDEGGGGGGGGGGGGGGGGG@FFGGGGGGFGFGGGFFEFGGGGGGFGGGGGGGGFFGGGGGGGG;EG8,,6@FDDCF;DA=9EGDFF?GGFDFGGGGCFAE86EC9?CGFFFFF5FC*:A;=BFFE+01::A=4C46*1)-44=AC25B(8(0**19@4;5(:0)76(330(:9;<0=7;?<45244(2-,4(41)3>(.2(8((4<2:2
@M04999:289:000000000-L3R54:1:1101:15145:8211 2:N:0:407
GTTGACTACAAGGGTATCTAATCCTGTTCGCTACCCATGCTTTCGAACCCCAGCGTCAGTTACAGACCAGAGAGCCGCCTTCGCCACTGGTGTTCTTCCATATATCTACGCATTCCACCGCTGCACATGGAGTTCCACTCTCCTCTTCTACACTCAAGAAACATAGTTTCAGCTGCAGTTCCCCAGTTAAGCTGGGGGCTTTCACAGCTGACTTATCTTCCCGCCTGCGTTCGCTTTACGCCCAATAAATCCGGACAACGCTTGCCACCTACGTATTACCGCGGCTGCTGGCACGTAGTT
+
CCCCCGGGGGGGGGGGGGGGGGGGGGGGGGGGDGGGGGGGGGGGGCFGEGGGGGGGGGGGGGGGGFGGGGGFGGGGGGGGGGFGGGGGGGGGGGGGGGGGGGGFEFGGGEGGGGGGGGGGGGCFFGBFFGFDGGGG,EFGGGGGGGGGGGGGGFGG?8@DCEGF,=EGFFFEGGFGFDFGGGGG8>EFACGFGCFGGGDGFFFFFF8FFB6@EFCCCFFFF<2>=@==(:@F@FFDFCE):>@70:3=)?C89;(616:(96?:<BFBF?3::?)5:<A)(66>>99<0::B(.2::0:B
@M04999:289:000000000-L3R54:1:1101:3380:8255 2:N:0:407
AGACTACTCGGGTATCTAATCCTGTTTGCTCCCCACGCTTTCGCATCTCAGCGTCAGTATCTGTCCAGAAGGCCGCCTTCGCCACCGGTATTCCTCCACATCTCTACGCATTTCACCGCTACACGTGGAATTCTACCTTCCTCTACAATACTCTAGTTAACCAGTTTTAAGTGCAATTCCTAGGTTGAGCCCAGGGCTTTCACACCTAACTTAATTATCCGCCTACATGCCCTTTACGCCCAGTCATTCCGATTAACGCTCGCACCCTCCGTATTACCGCGGCTGCTGGCACGGAGTTAGC
+
CCCCCGGGGGGGGGGGGGGGGGGGGGGGGGGGGGGGGGGGGGGGGGGGGGGGGGGGGGGGGGGGGGGGGGGGGFGGGGGGGGGGGGGGGGGGGGGGGGGGGGGGGGGGGGGGGGGGGGGGGGGGGGGGGGGGGGGGGGGGGGGGGGGGGGGGGGFGGGGFGGGGGGGGGGGGGGGGFGFGGGGGGGGGGGGGGCGDGGGGFFFFFFFFFFFFFFFFFFFEAD@DFFFFFFFFFFEFEFFFFFBFEEE?CFFFFFFFFF;FDFFFFFFF?FFF:<FDFF6>BF>FFFFFFFFFB>FBFFFF>
@M04999:289:000000000-L3R54:1:1101:6189:8268 2:N:0:407
AGCAGACTACTCGGGTATCTAATCCTGTTCGCTACCCATGCTTTCGAACCTCAGCGTCAGTTACAGACCAGAGAGCCGCCTTCGCCACTGGTGTTCTTCCATATATCTACGCATTCCACCGCTACACATGGAGTTCCACTCTCCTCTTCTGCACTCAAGAAAAACAGTTTCAGCTGCACTTCCCCGGTTAAGCCGAGGGCTTTCACAGCTGACTTTTTCTCCCGCCCGCGTTCGCTTTCCGCCCAATAAATCCGGACAACCCTTCCCACCTACGTATTACCGCGGCTGGTGCCACGTAGTT
+
CCCCCGGFCFFGGGGGGGGGGGGGGGDGGGGG7FGGGGGGEGFEGGGGFFEGGGGGEGGCFFDFGGFGGGGFFGEGGGGGGCEFGGGGGGGGGGGGGFGGGGDEDEEFAFGGEFGGGGGEEGG@FCFFFGCE?GFGGC=BFAF8EDEGGGGGE=34@8=FC=DCEF?GFDFDFDCDDGF=+=D=DCCCE>E,5DCGGD5CAFAFFFF49>2@=FA+9;F64>B(>@(,3696??B@DF);3;?BF?BFF><F7((,773((-.,(42):?<(52..4:4>2,-7991((.3).).4,2:(.
@M04999:289:000000000-L3R54:1:1101:3968:8291 2:N:0:407
TGACTACTGGGGTATCTAATCCTGTTTGCTCCCCACGCTTTCGCATCTCAGCGTCAGTATCTGTCCAGAAGGCCGCCTTCGCCACCGGTATTCCTCCACATCTCTACGCATTTCACCGCTACACGTGGAATTCTACCTTCCTCTACAATACTCCAGATAACCAGTTTTAAGTGCAATTCCCAGGTTGAGCCCGGGGCTTTCACACCTAACTTAATTATCCGCCTACATGCCCTTTACGCCCATTCATTCCGCTTAACGCTCGCACCCTCCGTATTACCGCGGCTGCTGGCACCTAGCTAGC
+
CCCCCFFGFF@FGEE,CC@EEGGGGGG8DFFCDFFFCCFEFG7F@F@EFG9F@FCC,C@@E99FG8F@EEGECFGGGGCECFGEGF7+86B9,5:EEGGGADFFF9F@EEGFGG?EGGECE=DGFC8F7,?:FDEDGC=BCFGF=ADDEFGGDFG?>DCGDF8DBDFEFD=E@AF8CF19=AF64@D,DFCC>CC99*09A+1=95?637***+==CF6*:=DD2>=C7:B=F2E3;1;396(/7?E??<;(66(9A0(2:631-(4,4((4342)).-(((-(-4),.:27((.4(.)..
@M04999:289:000000000-L3R54:1:1101:26696:8300 2:N:0:407
TGACTACTCGGGTATCTAATCCTGTTTGCTCCCCACGCTTTCGCATCTCAGCGTCAGTATCTGTCCAGAAGGCCGCCTTCGCCACCGGTATTCCTCCACATCTCTACGCATTTCACCGCTACACGTGGAATTCTACCTTCCTCTACAATACTCCAGATAACCAGTTTTAAGTGCAATTCCCAGGTTGAGCCCGGGGCTTTCACACCTAACTTAATTATCCGCCTACATGCCCTTTACGCCCAGTCATTCCGATTAACGCTCGCACCCTCCGTATTACCGCGGCTGCTGGCACGGAGTTAGC
+
CCCCCGGGGGGGGGGGGGGGGGGGGGGGGGGGGGGG>FGGGGDGGGGGGGGGGGGGGGGGGGGGGGGGGGGGGGGGGGGG@FGGGGCGGDGGGGGGGGGGGGGGGGGGGGGGGGGGGGGGGGGGGGGGGGGGGGGGGGGGGFFGGGG8DCGGFGGGGFFGGGGGGFDFGGGGGGGGFGFGGGGFGGGGGGGGGGGGDGGFFFFCFDFFFDFFE>EECFFFFFFFFFFF?EFFFDF9E0;A>1<=<<EE?C;2;1;9C@BB:6BF9;B?FF>:::?AAAB;9>>>FFFBBFFB:04(4:BF9
@M04999:289:000000000-L3R54:1:1101:15960:8345 2:N:0:407
TCGACTACTAGGGTATCTAATCCTGTTTGCTCCCCACGCTTTCGCATCTCAGCGTCAGTATCTGTCCAGAAGGCCGCCTTCGCCACCGGTATTCCTCCACATCTCTACGCATTTCACCGCTACACGTGGAATTCTACCTTCCTCTACAATACTCTAGTTAACCAGTTTTAAGTGCAATTCCTAGGTTGAGCCCAGGGCTTTCACACCTAACTTAATTATCCGCCTACATGCCCTTTACGCCCAGTCATTCCGATTAACGCTCGCACCCTCCGTATTACCGCGGCTGCTGGCACGGAGTT
+
CCCCCGGGGGGGGGGGGGGGGGGGGGGGGGGGGGGGGGGGGGGGGGGGGGGGGGGGGGGGGGGGGGGGGGGGGGGGGGGGGGGGGGGGGGGGGGGGGGGGGGGGGGGGGGGGGGGGGGGGGGGGGGGGGDGGGFGGGGGGGGGGGGGGGGGGGGGGGGGGGGGGGGGGGGGGGGGGFGFGGGDFFGGGGGGGGGGGGGGGFFFFFFFFFFFFFF8FFFFFF=BFFFFFFFFFFFFFEFFEFFFBBFFFFFFEDFDFFF?>@<;@BF@FFFF0:??BFFFFFB9;>BFFF7<?DF069<?
@M04999:289:000000000-L3R54:1:1101:12193:8403 2:N:0:407
CGTGAGACTACTAGGGTATCTAATCCTGTTCGATCCCCACGCTTTCGTCCATCAGCGTCAATCGGTATTTAGTAACCTGCCTTCGCAATCGGGGTTCTGTGTAATATCTATGCATTTCACCGCTACACTACACATTCCAGCTACTTCAATACTATTCAAGATTAACAGTATCAACGGCAGTTCTACAGTTAAGCTGCAGGTTTTCACCGCTGACTTATCAACCCGCCTACGGACCCTTTAAACCCAATAAATCCGGCTAACGCTCGCATCCTCCGTATTACCGCCGCTGCTGGCACGGAGT
+
CCCCCEFEEGGGGG@,C6FACE@<@EFE<F,,,<;F<9;CEG@,6;:F:F@FCFGC@FEGECC<6BFGGGC<C,66EEFF?@9@<B46B@,?::4>=FE?FBFEFE9FF<FGFGGGEFBGGCFGGGGDFGF?FFGGGGFAEF89?FGD;DAGGFA;F;;=8=,EA9=AF:=C:=FGAD5C=FFGGGG8DFCAEFC?9??7;6=@FFA8=@==89FF@F>CFFFA224>>==@(55:373+*1*(/:;@EF)9)4,((62);02;3321:3?F229??F74<)23(-,(,3,)((.3411(-
@M04999:289:000000000-L3R54:1:1101:21491:8433 2:N:0:407
GACTACAGGGGTATCTAATCCTGTTTGCTACCCACGCTTTCGAGCATGAACGTCAGTGTTATCCCAGGAGGCTGCCTTCGCCATCGGTATTCCTCCACATCTCTACGCATTTCACTGCTACACGTGGAATTCTACCTCCCTCTGACACACTCTAGTTAGACAGTTTCAAATGCACGTCCCAAGTTGAGCTCGGGGATTTCACATCTGACTTATCTAACCGTCTGCGCTCGCTTTACGCCCAGTAATTCCGATTAACGCTCGCACCCTACGTATTACCGCGGCTGCTGGCACGTAGTTAGCC
+
CCCCCGGGGEDGGGGGGFGGGGGGGGGGGGGGGGGGGGGGGGGGGGGGFGGGGGGGGGGGGGGGGGFFGGGGGGGGGGGGGGGGGGGGCGGGGGGGGGGGGGGGGGGGGGGGGAGGGGGGGGGGGGGCEGGGGGGGGGGGGGGGGGFGGGGGGGGGGGGGGGGGGGGGFGGGG9FCFGFGDDDFFGGGGGGGGG6?DDFGFFFFFFCCEFF7EFFAEFFAEABBF==):==DFF=CFF@FDF5<7?CFCE1<@F37(68119614?18B(4<<:<5610,(30(,44(8<?(47(-:4-64
@M04999:289:000000000-L3R54:1:1101:28524:8448 2:N:0:407
GAGGACTACCAGGGTATCTAATCCTGTTTGCTCCCCACGCTTTCGCATCTCAGCGTCAGTATCTGTCCAGAAGGCCGCCTTCGCCACCGGTATTCCTCCACATCTCTACGCATTTCACCGCTACACGTGGAATTCTACCTTCCTCTACTATACTCCAGATAACCAGTTTTAAGTGCAATTCCCAGGTTGAGTCCGGGGCTTTCACACCTAACTTAATTATCCGCCTACATGCCCTTTACGCCCAGTCATTCCGATTAACGCTCGCACCCTCCGTATTACCGCGGCTGCTGGCACGGAGTTT
+
CCCCCGGGGGGGGGGGGGGGGGGGGGGGGGGGGGGGGGGGGGGGGGGGGGGGGGGGGGGGGGGGGGGGGGGFGGGGGGGGGGGGGGGGGDGGGGGGGGGGGGGGGGGGGGGGGGGGGGGGGGGGGGGGGGGGGGGGGGGGGGGGGGGGFDGGGGGGGFGGGGGGGGGGGGGGFFFGFGFGGGFFGGGGGCC@EGGGGGG5FFFFFAAFFFFFFFF6<CFEFEDF??9BE?4B=BB=@EFF@9@@FFFA??EC@8;@?CE<@FF69BF>F?FBB<:?7<BD?B13>9(443(-,3,10(-,)
@M04999:289:000000000-L3R54:1:1101:12703:8487 2:N:0:407
TGTTCGACTACCCGGGTATCTAATCCTGTTCGCTCCCCACGCTTTCGTCCATCAGCGTCAATCGGTATTTAGTAACCTGCCTTCGCAATCGGGGTTCTGTGTAATATCTATGCATTTCACCGCTACACTACACATTCCAGCTACTTCAATACTATTCAAGATTAACAGTATCAACGGCAGTTCTACAGTTAAGCTGCAGGTTTTCACCGCTGACTTATCAACCCGCCTACGGACCCTTTAAACCCAATAAATCCGGATAACGCTCGCATCCTCCGTATTACCGCGGCTGCTGGCACGGAGT
+
CCCCCGGGGGGGGGGGGGGGGGGGGGGGGGGGGGGGGGGGGGGGGGGGGGGGGGGGGGGGGGGGGGGGGGGGGGGGGGGGGGGGGGGGGGGGGGGGGGGGGGGGGGGGGGGGGGGGGGGGGGGGGGGGGGGGGGGGGGGGGGGGGGGGGGGGGGGGGGGGGGGGGGGGGGGGGGGGFGFGGGGGGGGGGGGGGFGGGGGGFFCFFFFFAAFFFFFFFFFFFFDFBBFFFFD?FFFFFFFFFFEFFFFFEAEFEFFFFFFFB6;BBFBBFFFF<<9:BFFABF6>B960-4:?><BF?909-
@M04999:289:000000000-L3R54:1:1101:24918:8487 2:N:0:407
GTTTGACTACTGGGGTATCTAATCCTGTTCGCTACCCACGCTTTCGAACCTCAGCGTCAGTTACAGACCAGAGAGCCGCCTTCGCCACTGGTGTTCTTCCATATATCTACGCATTCCACCGCTACACATGGAGTTCCACTCTCCTCTTCTGCACTCAAGAAAAACAGTTTCAGCTGCACTTCCCCGGTTAAGCCGAGGGCTTTCACAGCTGACTTGTTCTCCCGCCTGCGTTCGCTTTACGCCCAATAAATCCGGACAACGCTTGCCACCTACTTATTACCGCGGCTTCGGGCCCGTAGTT
+
C8@CCGGCFGGA@FCGGGF9FGGDFFGCFFCGCGGGGFCFGCGGGGCFGDFGFFGGGEGGGGCEEGFGFDGFFGEGEEGGGGGGEGGEGGG?FGGGGGGGGGFGC<A<EEEGDGEFDGGG:8=>FFGG=FGFCDE>EBEGGFFGGGG9DEFDDFF@DFGG,@=?6=DGGGCDAAFD5+DGGG?8CGGGG+,@CEEC*;CC4;9;9=9?>:43>FFF>?FECBD@B@=?@26;?(::;?CFFFFFFFF;).64:>-49>?61;:B(38-.8<(2))54)4<21(436((4(((-(-7-9?(.
@M04999:289:000000000-L3R54:1:1101:28554:8520 2:N:0:407
GACTACCCGGGTATCTAATCCTGTTCGCTCCCCACGCTTTCGTCCATCAGCGTCAATCGGTATTTAGTAACCTGCCTTCGCAATCGGGGTTCTGTGTAATATCTATGCATTTCACCGCTACACTACACATTCCAGCTACTTCAATACTATTCAAGATTAACAGTATCAACGGCAGTTCTACAGTTAAGCTGCAGGTTTTCACCGCTGACTTATCAACCCGCCTACGGACCCTTTAAACCCAATAAATCCGGATAACGCTCGCATCCTCCGTATTACCGCGGCTGCTTGCACGGAGTTAGCC
+
CCCCCGGGGGGGGGGGGGGGGGGGGGGGGGGGGGGGGGGGGGGGGGGGGGGGGGGGGGGGGGGGGGGGGGGGGGGGGGGGGCGGGGGGGGGGGGGGGGFGGGGGGGDGGGGGGGGGGGGGGGGGGGGGGGGGGGDFGGGGGGGFFGGGGGGGGFGGGGGGFGGGGGGGGGGDGGGDDGFGGGFGGGFGGGGCFGGFGGFCFFADDFDFDEFFFFFFFFFFFF@9B=D>FFFFF@CC<<@EF?DFFECC;B>?F@)7;B;?>09?FFFBFFFF<?DFF:B919>040)52<<<B>;6?F>F>
@M04999:289:000000000-L3R54:1:1101:12670:8529 2:N:0:407
TCGACTACTAGGGTATCTAATCCTGTTTGCTCCCCACGCTTTCGCATCTCAGCGTCAGTATCTGTCCAGAAGGCCGCCTTCGCCACCGGTATTCCTCCACATCTCTACGCATTTCACCGCTACACGTGGAATTCTACCTTCCTCTACAATACTCCAGATAACCAGTTTTAAGTGCAATTCCCAGGTTGAGCCCGGGGCTTTCACACCTAACTTAATTATCCGCCTACATGCCCTTTACGCCCAGTCATTCCGATTAACGCTCGCACCCTCCGTATTACCGCGGCTGCTGGCACGGAGTT
+
CCCCCGGGGGGGGGGGGGGGGGGFGGGGGGGGGGGGGGGGGGGGG:FFGGGGGGGGGGGGGGGFGGGGGAFFFGGGGGGGGGGGGGGGGGGGGGGGGGGGGGGGGGGGGGGGGGGGGGGGGGGGGCGAFGGGGGGGGGGGGFGGGGGGGGGGGGGGEFFFFFGGGGEFGGGAGAFGFGFGGGGGCFGFFGCGGC+;*<CFFFFFFFFFFEFFFFFFEFFF===@@@BBFCBEFEFFEEFFFBD6=FEFEECE;;?;EEF9??>FFFF?FB06<?FFFFDBB(69;1::7::<2-79(::
@M04999:289:000000000-L3R54:1:1101:6147:8552 2:N:0:407
CACAACTCTTGCGCAGGCTTATCCAGTTGGGTCCTGTTGCTGACTCGGCGGGTCTTTATTTCTCGTTTCTCTGCACGCCTTCGGGCCTGGTATTCTACTTTATCTCAAGCGCTTGCCTTCTCCACCGTTACTTCTCCACCTCTTCACCTCTACTCCTGTGTCTCGGTTGACTTTCCCCTCCCTCCATCACCCCTCCGTATTCCGCTTCGAATCTACACCCCCACTTTACCTACTGTGCTTGTGCGCCCTTCTTTCTGTGCTTCTTGCCCATCTACTCCTCGCGCACAGTGTATCCTTGTTC
+
--,,,8E,,,,,++++++,,,,6-,6;C,;+B,6,,,,;,;,,,6;,,,+++@+6,,66,,,,,6:66<CC,,,,,,8,AC=,,+++4999,,,,,,,,,::C@,5,,9,+4+8+AE,,,4,,,,68A+++,,,,,3,3,6,,,,2,6,6,,,,63,3,,73,@,+@9+,,,,727*4;9***434,,,21,4:5**/**)++))2:)(/()/+16)0)()(..(7)7)))1(.4))1)1)())((((,(,))).4.).-)64.)))(.).2)).-,4-2(,4(,((.))..)..))))))
@M04999:289:000000000-L3R54:1:1101:21350:8587 2:N:0:407
TGACTACTCGGGTATCTAATCCTGTTTGCTCCCCACGCTTTCGCATCTCAGCGTCAGTATCTGTCCAGAAGGCCGCCTTCGCCACCGGTATTCCTCCACATCTCTACGCATTTCACCGCTACACGTGGAATTCTACCTTCCTCTACAATACTCCAGATAACCAGTTTTAAGTGCAATTCCCAGGTTGAGCCCGGGGCTTTCACACCTAACTTAATTATCCGCCTACATGCCCTTTACGCCCAGTCATTCCGATTAACGCTCGCACCCTCCGTATTACCGCGGCTGCTGGCACGGCGTTAGC
+
CCCCCGGAEEGGFEC<FGGGGGFGGGFGCCDGFGFGGGGGGGGGGEF<FDFGFGGEGGGGGGGGGGGGGFGGGGGGGGGGGGGG@EF@BFGGFF?EFFGG8A?FGGGGGGGGGGGGGGGGGGGGGGFGGCGDFFDGGGGGGGGGGGFFGGGGFGGFFEFDGF?EEFGG:FDFFGFDFGFFGGGGGDC@8EGGGDGD5CG4?FFFF>AFE=CEFFA>CFFF>D?FDBE?>=EFFFF<C;?39?;EE@C7CEE21;;9>02:?F919>:6?FFF(87AFB034021;?>F(((.-3((-4((-
@M04999:289:000000000-L3R54:1:1101:26269:8595 2:N:0:407
TTGACTACTGGGGTATCTAATCCTGTTCGCTCCCCACGCTTTCGTCCATCAGCGTCAATCGGTATTTAGTAACCTGCCTTCGCAATCGGGGTTCTGTGTAATATCTATGCATTTCACCGCTACACTACACATTCCAGCTACTTCAATACTATTCAAGATTAACAGTATCAACGGCAGTTCTACAGTTAAGCTGCAGGTTTTCACCGCTGACTTATCAACCCGCCTACGGACCCTTTAAACCCAATAAATCCGGATAACGCTCGCATCCTCCGTATTACCGCGGCTGCTGGCACGGAGTT
+
CCCCCGGGGGGGGGGGGGGGGGFGGGGGGGGGGGGGGGGGGGGGGGGGGGGGGGGGGGGGGGGGGGGGGGGGGGGGGGGGGGGGGGGGGGGGGGGGGGGGGGGGGGGGGGGGGGGGGGGGGGGFFGGGGGGGGGGGGGGGGGDGGGGGGGGGGGGGGGGGGGGGGGGGGGGGGGGGFGFCFGGGGGGGGGFGGGGGGCGGFFFFFFFFFFFFFFFFEBFBFAFFFFFFFFF@93:EFEFF@DD=@FFCEE86>0<@FFD6;?FFFFFFFF?FBB074AA?>6>FFF?B?:0,5:>F9::
@M04999:289:000000000-L3R54:1:1101:11825:8637 2:N:0:407
GGCGACTACCGGGGTATCTAATCCTGTTTGCTCCCCACGCTTTCGCATCTCAGCGTCAGTATCTGTCCAGAAGGCCGCCTTCGCCACCGGTATTCCTCCACATCTCTACGCATTTCACCGCTACACGTGGAATTCTACCTTCCTCTACAATACTCTAGTTAACCAGTTTTAAGTGCAATTCCTAGGTTGAGCCCAGGGCTTTCACACCTAACTTAATTATCCGCCTACATGCCCTTTACGCCCCTTCATTCCGATTAACGCTCGCCCCCTCCGTATTACCCCGGCTGCTGGCACGGAGTT
+
CCCCCGGGGGCEGGGGGGGGGGGGGGGGGGGGCFFGGGGGGEGGGGGGGEGGFFGGGGGGCGGGGGGGGFFGCGGGGGGGGGGGGGEGE>FGGGFGGGGGGGGGGGGGDFGFGGGGFGGGGGGGGG:FED:F:EGFDEGGGGGGGGGGDFDFF:EFDFGG8DFGDFGGGGFCFGDGFFFGGGGCDFEFF?:EFCEFDGGGAFFCFFFFDFEFFFFFFFFEFF@F?F=>;C5>EDBF8>3)623((,3)9?<?./:;(;3((2339((-26?B6,4?F9<4.(((441:>)5<3)(,(,38
@M04999:289:000000000-L3R54:1:1101:12102:8638 2:N:0:407
GGACTACTCGGGTATCTAATCCTGTTTGCTCCCCACGCTTTCGCATCTCAGCGTCAGTATCTGTCCAGAAGGCCGCCTTCGCCACCGGTATTCCTCCACATCTCTACGCATTTCACCGCTACACGTGGAATTCTACCTTCCTCTACAATACTCCAGATAACCAGTTTTAAGTGCAATTCCCAGGTTGAGCCCGGGGCTTTCACACCTAACTTAATTATCCGCCTACATGCCCTTTACGCCCAGTCATTCCGATTAACGCTCGCACCCTCCGTATTACCGCGGCTGCTGGCACGGAGTTAGC
+
CCCCCGGGGGGGGGGGGGGGGGGGFFGGGGGDFF<FGGGGGGEEG:FGGGGGGGGGGGGGGGGGGCGC<EFFFGGGGGGGGG:CFGFGGCGGGGGGGGGGGGGGGGGGEDGGGGGCFEGGGGFGGGGG>B9FFGGDGGGGGGGGGFGDGGGGCF?,@FGGGFFGFF8FGGGFDGGGFGFGFG67@,@FG6CFCC5CDGGGFFFFFFFFFFFF9BFF<FFEDBFFFFFF8BEBE@3>>;;EF0=;@A?EEF@@@D;?E(:<BB>FFBB20:>B<7?FA<0>179>6??):B721-,14:2).
@M04999:289:000000000-L3R54:1:1101:14819:8673 2:N:0:407
TAAGGACTACCCGGGTATCTAATCCTGTTTGCTCCCCACGCTTTCGCATCTCAGCGTCAGTATCTGTCCAGAAGTCCGCCTTCGCCACCGGTATTCCTCCACATCTCTACGCATTTCACCGCTACACGTGGAATTCTACCTTCCTCTACAATACTCCAGATAACCAGTTTTAAGTGCAATTCCCAGGTTGAGCCCGGGGCTTTCACACCTAACTTAATTCTCCGCCTACATGCCCTTTACGCCCAGTCATTCCGATTAACGCTCGCACCCTCCGTATTACCGCGTCTGCGGGCACGGAGTT
+
<<C@<,C,EEECFGDG:FFAFC<9CFEEF<<FAFGCGFGEGGEGC@FGGGCECF?:CFECFAFDGCF<@@EFD<@FFE:==@FC@@=CEEGG@,EEFFGGG@FFGG9F;ED@+@?EFFFG+8>FGEGGCEB7:>4@FB4>=EDGGGGGGEFGDGE?8D,,@=9,@=DFAAD:@F9=B9<=FFG89,+4<?,1A@CDC>>7A9AF+=9A=B475BF94BF5=>E((6@23:;8:.6@;;<F0?9B(6;@7C5CC4;@@24>790:02(47?<B6>?((,45<:B>(42?4((,748<2((-.
@M04999:289:000000000-L3R54:1:1101:13716:8714 2:N:0:407
AGACTACCGGGGTATCTAATCCTGTTCGCTCCCCACGCTTTCGTCCATCAGCGTCAATTGGTATTTAGTAACCTGCCTTCGCAATCGGGGTTCTGTGTAATATCTATGCATTTCACCGCTACACTACACATTCCAGCTACTTCAATACTATTCAAGATTAACAGTATCAACGGCAGTTCTACGGTTAAGCTGCAGGTTTTCACCGCTGACTTATCAACCCGCCTACGGACCCTTTAAACCCAATAAATCCGGATAACGCTCGCATCCTCCGTATTACCGCGGCTGCTTGCACGCAGTTAGC
+
CCCCCGGGGGEEEEGGGGEFGGGGGG<FGGFCGGFGEDGCGGFGGGGGGGFGGGGGDGGGGGGGGGGGGFGGGGGFGGGGGGGFGGECGGEFGGFFFFGGGGGGGGGGFGGGGGGGGEGGCEGGGGGDGGGGGGG9EGGGGGGGFFGGGGGGGCGC=FGFFGCGGGGG8EGGEGDEDFFDCGGEFGGFGAGGFF,CCFFGFFF89A?>>BFFCFC6<F4@;2@F9B=2@FBFF8=<C<E;@FFFFFC<E36186@<;07?1,99?187A?9<180-6>(462419B:)41240(--352<4
@M04999:289:000000000-L3R54:1:1101:2498:8734 2:N:0:407
TGCTTGACTACTAGGGTATCTAATCCTGTTCGCTCCCCACGCTTTCGTCCATCAGCGTCAATCGGTATTTAGTAACCTGCCTTCGCAATCGGGGTTCTGTGTAATATCTATGCATTTCACCGCTACACTACACATTCAGCTACTTCAATACTATTCAAGATTAACAGTATCAACGGCAGTTCTACAGTTAAGCTGCAGGTTTTCACCGCTGACTTATCAACCCGCCTACGGACCCTTTAAACCCAATAAATCCGGATAACGCTCGCATCCTCCGTATTACCGCGGCTGCTGACACGGAGTT
+
CCCCCGGGGGGGGFFGGGGGGG<FFGGGGGGGGGGEGGGGGGGCGGGGGGGGGE<FGGGGGGGG>CEFGGGGGGGGGGG8FGGGGGG@FGGEGEGGGFGGDFFCFGGGGGGFFFGGGGGG9CGGGGFGGGGDFGGGGFFGGCFGGGGGGFGGGGGGGGGGGGGGGF8DCEGGGGD8BC?=FGGGFGFGGGCFGGGGGG6FFFFFFFFAA==ACFFFFFFFFFFAFFFFF(5@F@@F:BFFFFDF??FEEFFF16>?71>=@BF@F;>?>F?F19BF<?D29(90(442<??)42:?999??
@M04999:289:000000000-L3R54:1:1101:4980:8744 2:N:0:407
GAGGACTACTCGGGTATCTAATCCTGTTTGCTACCCACGCTTTCGAGCATGAACGTCAGTGTTATCCCAGGAGGCTGCCTTCGCCATCGGTATTCCTCCACATCTCTACGCATTTCACTGCTACACGTGGAATTCTACCTCCCTCTGACACACTCTAGTTAGACAGTTTCAAATGCACGTCCCAAGTTGAGCTCGGGGATTTCACATCTGACTTATCTAGCCGTCTGCGCTCGCTTTACGCCCAGTAATTCCGATTAACGCTCGCACCCTACGTATTACCGCGGCTGCTGGCACGTAGTT
+
CCCCCFFFFGGGGEGGGGGGGFGGGGGGGDGFGGGGGGGGGGCFGGGGCFFGGFF<FGEEFGGGGGEGGGGFGGGGEF<EFFGGGEG?FGGGGGGGFGEGGGCFCGGGGGGGGGFGGGGGGGGGGGGFFE@FGGGGCG9@ECEED,=ECEGGCEGFGGFEGFGGGGEGGGGGGGDAFDF==CDFFGGGGGFG8DEDD7?CFA?FFFFFFFFEBF69A@FEFFF259B=@99@FFFB=:=F?5(3;4<EF3CEF1(:??E@((3:04;9(3<113)6:>AFF93(46334)5:?2:.81-<
@M04999:289:000000000-L3R54:1:1101:9210:8769 2:N:0:407
TCAGAGACTACCAGGGTATCTAATCCTGTTTGCTACCCACGCTTTCGAGCATGAACGTCAGTGTTATCCCAGGAGGCTGCCTTCGCCATCGGTATTCCTCCACATCTCTACGCATTTCACTGCTACACGTGGAATTCTACCTCCCTCTGACACACTCTAGTTAGACAGTTTCAAATGCACGTCCCAAGTTGAGCTCGGGGATTTCACATCTGACTTATCTAACCGTCTGCGCTCGCTTTACGCCCAGTAATTCCGATTAACGCTCGCACCCTACGTATTACCGCGGCTGCTGGCACGTAGT
+
CCCCCGGGGGGGGGGGGGGGGGGGGGGGGGGGGGGGGGGGGGGGGGGGGGGGGGGGGGGGGGGGGGGGGGGGGGDEGGGGGGGGDGGGGGGGG8FGGGGGGGGGGGGGGGGGGGGGGGGGGGGGGGGGGGGGGGGGGGGFFGGGGGGGGGDFGGGGGGGGGGGGGGGGGGGGFFFGFGFGGFGGGGGCFGGGFFGGGGGGEFFFFFFFFFFFFFFFFFFEFFFFFFFF>EFFFFBFDFDFF@FFFFFE<CEFFFE?FF?CE?@DD;F9>93673:3<28<>A:>;>FF>6>B0(4244?(-
@M04999:289:000000000-L3R54:1:1101:28644:8819 2:N:0:407
GGGACTACTGGGGTATCTAATCCTGTTTGCTCCCCACGCTTTCGCATCTCAGCGCCAGTATCTGTCCAGAAGGCCGCCTTCGCCACCGGTATTCCTCCACATCTCTACGCATTTCACCGCTACACGTGGAATTCTACCTTCCTCTACAATACTCTAGTTAACCAGTTTTAAGTGCAATTCCTAGGTTGAGCCCAGGGCTTTCACACCTAACTTAATTATCCGCCTACATGCCCTTTACGCCCAGTCATTCCGATTAACGCTCGCACCCTCCGTATTACCGCGGCTGCCGGCACGGAGTT
+
CCCCCGGGGGGGGGGGGGGGGGGGGGGGGGGGGGGGGGGGGGGGGGGGGGGGGGGGGDGGGGGGGGGGGGGGGGGGGGGGGGGGGGGGGGGGGGGGGGGGGGGGGGGGGGGGGGGGGGGGGGGGGGGGGGGGFGGGGGGGGGGGGGGGGGGGGGGGGGGGGGGGGGGGGGGGGGGGFGFGGGGG6EGGFCGGGGGGCDGGFFFFFFFFFFFFFFFFFFFFFFFFDFFFFEFFFE@;*16A@FFFFFACEFCFFFF<ECD(:?@6@FFF?:?>:043>AB6>BF0;>:B9(69BF>(3:?
@M04999:289:000000000-L3R54:1:1101:21523:8837 2:N:0:407
TGCACGACTACAAGGGTATCTAATCCTGTTTGCTCCCCACGCTTTCGCATCTCAGCGTCAGTATCTGTCCAGAAGGCCGCCTTCGCCACCGGTATTCCTCCACATCTCTACGCATTTCACCGCTACACGTGGAATTCTACCTTCCTCTACAATACTCCAGATAACCAGTTTTACGTGCAGTTCCCAGGTTGAGCCCGGGGCTTTCACCCCTCACTTAATTATCCGCCTACATGCCCTTTACGCCCAGTCATTCCGATTAACGCTCGCACCCTCCGTATTACCGCGGCTGCTGGCACGGAGT
+
C<CCCGDGGGGCFGGGFGGGGGGGGGGGGG9FGGGGGGGGGGGGGGGGGGGGGGGGGGGGGG<EFDCGGGGGFGEFBFEEGGGGFGGGG@FEGGGGGGGGGGGGGGGGGGGGGGGGGGGGGGGGGGGGEGDGCEFGGGFDED=FGGGGGDFFA=FGG,=FCAF=9DGGF8EGF,=F5F5BFGGDG,DFF?34@FECC5**:?9AFFF*:6>(7AFF:FF8+8CF@FFF6@=CEE;@@@F6E6@BF6D@FF)9EFF(8(3<<?FFFBF>FFF?2?>31::AA<<>699B9B?F(40<<01(-
@M04999:289:000000000-L3R54:1:1101:19524:8839 2:N:0:407
GAGGGGACTACTCGGGTATCTAATCCTGTTCGCTCCCCACGCTTTCGTCCGTCAGCGTCAATCGGTATTTAGTAACCTGCCTTCGCAATCGGGGTTCTGTGTAATATCTATGCATTTCACCGCTACACTACACATTCCAGCTACTTCAATACTATTCAAGATTAACAGTATCAACGGCAGTTCTACAGTTAAGCTGCAGGTTTTCACCGCTGACTTATCAACCCGCCTACGGACCCTTTAAACCCAATAAATCCGGATAACGCTCGCATCCTCCGTATTACCGCGGCTGCTGGCACGGAGT
+
CCCCCGEGGGGGGGGGGGGGGGGGGGGGGGGGGGGGGGGGGGGGGGGGGGGGGGGGGGGDGGGGGGFGGGGGGGGGGGGGGGGGGGGGGGGGGGGGGGGGGGGGGGGGGGGGGGGGGGGGGDGGGGGGGGGGGGGGGGGGGGGGGGGGGGGGGGGGGGGGGGGGGGGGGGGGGGGG>DFDGGGGCGGCGGGGGGGGGGGFFFFFFFFFFFFFFFFFFFFFFFFFFFFFFF@=<FF@FFEFFFF@DFFFFEFFFFFFFFF9>?>:B>FFB>>F>?9,2:?FDFF;16919B??FF0)(70>4
@M04999:289:000000000-L3R54:1:1101:28695:8883 2:N:0:407
GACTACAAGGGTATCTAATCCGGTTTGCTACCCACGCTTTCGAGCATGAACGTCAGTGTTATCCCAGGAGGCTGCCTTCGCCATCGGTATTCCTCCACATCTCTACGCATTTCACTGCTACACGTGGAATTCTACCTCCCTCTGACACACTCTAGTTTGACAGTTTCAAATGCACGTCCCAAGTTGAGCTCGGGGATCTCACATCTGACTTATCTAACCGTCTGCGCTCGCTTTACGCCCAGTAATTCCGATTAACGCTCTCACCCTACGTATTCCCGCGGCTGCGGGCACCTAGTTAGCC
+
CCC@CEF9FCEGGGGEFGCEF:FFFCGGGFECDFG7FF@FGGGGCEDEFGGGBDFEDFGGGFFGGGGCEGGGGGGDFGGGG@CEGFEGFGGGGGGGFE?EFGAFFGDGGGGGGFEGGGEFFGGGGFGGGGGFGGGGGGDEGFE8FDGGGEGGGGGGGGFGGF8EFGGGGGFGFCFGFG9CGGDDGDFEGGGGG>EDDFF9>FFCFFAC==*:=>FAE5A)3<=56):4@=>@>BC=@(.:21=<<ECEF;(((,7C00,((/3)2:??6::>A>):?<>99B>01,((-(((.(.644)6.
@M04999:289:000000000-L3R54:1:1101:26892:8894 2:N:0:407
TCTTGACTACCAGGGTATCTAATCCTGTTCGCTCCCCACGCTTTCGTCCATCAGCGTCAATCGGTATTTAGTAACCTGCCTTCGCAATCGGGGTTCTGTGTAATATCTATGCATTTCACCGCTACACTACACATTCCAGCTACTTCAATACTATTCAAGATTAACAGTATCAACGGCAGTTCTACAGTTAAGCTGCAGGTTTTCACCGCTGACTTATCAACCCGCCTACGGACCCTTTAAACCCAATAAATCCGGATAACGCTCGCATCCTCCGTATTACCGCGGCTGCTGGCACGGAGTT
+
CCCCCGGGGGGGGGGGGGGGGGGGGGGGGGGGGGGGGGGGGGGGGGGGGGGGGGGGGGGGGGGGGGGGGGGGGGGGGGGGGGGGGGDGGGDGGGGFCEFGGGGGGGGGGGGGGGGGGGGGGGGEGGGGGGGGGGGGGGGGGGFCFGGGGGGGGGGGGGGCGGGGGGGGGGGGFGGG>DDGGGGGGGFGGGFGGGGFG?CDAA@FFFFFAFBFFFFFFAFFF=@AFFDDFFFF@>@=BFFFE<(6;(=EAEC<(19;DF93@FFDBFFFB><<0321<09>B069071;??2:?:??9;623
@M04999:289:000000000-L3R54:1:1101:12678:8977 2:N:0:407
GACTACAGGGGTATCTAATCCTGTTCGCTACCCATGCTTTCGAACCTCAGCGTCAGTTACAGACCAGAGAGCCGCCTTCGCCACTGGTGTTCTTCCATATATCTACGCATTCCACCGCTACACATGGAGTTCCACTCTCCTCTTCTGCACTCAAGAAAAACAGTTTCAGCTGCACTTCCCCGGTTAAGCCGAGGGCTTTCACAGCTGACTTGTTCTCCCGCCTGCGTTCGCTTTACGCCCAATAAATCCGGACAACGCTTGCCACCTACGTATTACCGCGGCTGCTGGCACGTAGTTAGCC
+
CCCCCGGFGGGGGGGGGGGGGGGGGGGGGGGGGGGGGGGGGGGGGGGGGGGGGGGGFGGGGGCFGGFFEFEGGGGGGGGGGGGGGGGGGGGGGGGGGGGGGGGGGGGGGGGGGFGGGGGGGGGGGGGFGFGGGGFGGGGGGGGGGGGCFGGGGG8AEGGGGGGGGGGGGGGGGGGGFGFGFGDGGGE3EFECE57D?FFGFFFAFFFF=BEBEFFFFFF@A@DFF@D<@FFFFF<E?@BE0=D;EEC?E6>(7>BF>FBF06?DFFF:?FF2>B9AA6>616>BB:??BB><F11:.)5<:
@M04999:289:000000000-L3R54:1:1101:4679:8990 2:N:0:407
GACTACTGGGGTATCTAATCCTGTTTGCTCCCCACGCTTTCGCATCTCAGCGTCAGTATCTGTCCAGAAGGCCGCCTTCGCCACCGGTATTCCTCCACATCTCTACGCATTTCACCGCTACACGTGGAATTCTACCTTCCTCTACAATACTCTAGTTAACCAGTTTTAAGTGCAATTCCCAGGTTGAGCCCGGGGCTTTCACACCTAACTTAATTATCCGCCTACATGCCCTTTACGCCCAGTCATTCCGATTAACGCTCGCACCCTCCGTATTACCGCGGCTGCTGGCACGCAGTTAGCC
+
CCCCCGGGGGGGGGGGGGGGGGGGGGGGGGGGGGGGGGGGGGGGGGFGGGGGGGGGGGFGGGGGGGGGGGGGGGGGGGGGGGGGGGGGDFGGGGGGGGGGGGGGGGGCFFGGGGGGGGGGGGGGGGGGGFGGGGGGGGGGGGGGGGGGFCGGGGGGGGGGGGGGGCFGGGFCFGGGFGFGGDFGGGGGGGGGGGGG>CDFFFFFFFFFFEFFFFFFFFFDFDF>DFF4@BDFFECE609B?0;EEFEFF@D??D3)((609;>B3?42,(321:45461916((,),>?<DF(27?FFA).
@M04999:289:000000000-L3R54:1:1101:10435:8999 2:N:0:407
AACGACTACTAGGGTATCTAATCCTGTTCGCTCCCCACGCTTTCGTCCATCAGCGTCAATCGGTATTTAGTAACCTGCCTTCGCAATCGGGGTTCTGTGTAATATCTATGCATTTCACCGCTACACTACACATTCCAGCTACTTCAATACTATTCAAGATTAACAGTATCAACGGCAGTTCTACAGTTAAGCTGCAGGTTTTCACCGCTGACTTATCAACCCGCCTACGGACCCTTTAAACCCAATAAATCCGGATAACGCTCGCATCCTCCGTATTACCGCGGCTGCTGGCACGGAGTT
+
CCCCCGGGGGGGGGGGGGGGGGGGGGGGGGGGGGGGGGGGGGGGGGGGGGGGGGGGGGGGGGGGGGGGGFGGGGGGGGGGGGGGGGGGGGGGGGGGGGGGGGGFGGGGGGGGGGGGGGGGGGGGGGGGGGGGGGGGGGGGGGGGGGGGGGGGGFGGGGFGGGGGGGGGGGGGGGCGFDDGGGGGGGFGGGCGGGGGGGGGFFFFFFEFF=BFFF>FFFFFFF=AA@DFDFDFFFFFFCEFFDF;<DEE36E;B>@DFEFF>@F6>FFFF?7293(48AFFBF>99(3<F2>BFF6>9FFB
@M04999:289:000000000-L3R54:1:1101:20535:9002 2:N:0:407
CTCTGACTACCGGGGTATCTAATCCTGTTTGCTCCCCACGCTTTCGCATCTCAGCGTCAGTATCTGTCCAGAAGGCCGCCTTCGCCACCGGTATTCCTCCACATCTCTACGCGTTTCACCGCTACACGTGGAATTCTACCTTCCTCTACAATACTCTAGTTAACCAGTTTTAAGTGCAATTCCTAGGTTGAGCCCAGGGCTTTCACACCTAACTTAATTATCCGCCTACATGCCCTTTACGCCCAGTCATTCCGATTAACGCTCGCACCCTCCGTATTACCGCGGCTGCTGGCACGGAGTT
+
CCCCCFGGGGGGGGGGGGGGGGGGGGGGGGGGGGGGGGGGGGGGGCGGGGGGGGGGGGGGGGGGGGGGGGGGGGGGGGGGGGGGGGGGGGGGGGGGGGGGGGGGGGGGGGGGGGGGGGGGGGGGGGGGGGGGGGGGGGGGGGGGGGGGGGGGGGGGGGCFFGGGGGGGGGGGGGGGFGFGGGGGFGGGGGGFGGGGCCGGFFFFFFFFFFF@FFFFFFFEFFE=BDF>DFFEB;DFFFFFDFFFF@EFFFCF5(;;?FFF:>BFB;02>FFFBBFFFBABA<B9B>>>BFD70:<?>0934
@M04999:289:000000000-L3R54:1:1101:22396:9040 2:N:0:407
GGACTACACGGGTATCTAATCCTGTTTGCTACCCACGCTTTCGAGCATGAACGTCAGTGTTATCCCAGGAGGCTGCCTTCGCCATCGGTATTCCTCCACATCTCTACGCATTTCACTGCTACACGTGGAATTCTACCTCCCTCTGACACACTCTAGTTAGACAGTTTCAAATGCACGTCCCAAGTTGAGCTCGGGGATTTCACATCTGACTTATCTAACCGTCTGCGCTCGCTTTACGCCCAGTAATTCCGATTAACGCTCGCACCCTACGTATTACCGCGGCTGCTGGCACGTAGTTAGC
+
CCCCCGGFGEGGGGGGGGGGGGGGGGGGGGGGGGGGDGGGGGGCGGGGGGGGGGGGGGGGGGGGGGGGCFGEFGGGGGGGGGGGGGGGGGGGGGGGGGGGFGGGGGGGGGGGGGGGFGGGGGGGEGFDGGGGGGFGGGGGGGGG?8FGGGGGGGGGGGGGDFGGGGGGGGGGEGFGFGFGGGG8FEF8=D=D>EGCDDGGFFFFFFFCEEFFFFFFFFFDEFFFDFFFFF@BFFB462>?901=)7?C3;4186@?E0>;;962(7?:::??2>4>BF094;1430))(47??:?18>244
@M04999:289:000000000-L3R54:1:1101:13199:9059 2:N:0:407
TGACTACCAGGGTATCTAATCCTGTTCGCTCCCCACGCTTTCGTCCATCAGCGTCAATCGGTATTTAGTAACCTGCCTTCGCAATCGGGGTTCTGTGTAATATCTATGCATTTCACCGCTACACTACACATTCCAGCTACTTCAATACTATTCAAGATTAACAGTATCAACGGCAGTTCTACAGTTAAGCTGCAGGTTTTCACCGCTGACTTATCAACCCGCCTACGGACCCTTTAAACCCAATAAATCCGGATAACGCTCGCATCCTCCGTATTACCGCGGCTGCTGGCACGGAGTTAGC
+
CCCCCGGGGGEGGGGGGGGGGGGGGGGGGGFGGGGGEGEGGGGGGGGGGGGGGGGGCFGGFGGGGGGFGGGGGGGGGGGGGGGGGGGCFCGGGGGGGGGGGGGGGGGFGGGGGGGGGCFGGGGGGGGGGGGGGGFGFGGGGGGGFGGGGFGGGGGGGGGFFGGFGGGFGCGG+CDGFFFGGGFFGGFFFGGGGG?CFGGGFFFFE5@58@EFFFFF<FFF49AFFF(:@BB2:>=*>=EFFF(3;3CEFF9;0?;@EF(3((4;?>F>212?04?DF>B1,,3>>?:??0:,8(49?BBF9
@M04999:289:000000000-L3R54:1:1101:14528:9068 2:N:0:407
GGACTACTGGGGTATCTAATCCTGTTTGCTCCCCACGCTTTCGCATCTCAGCGTCAGTATCTGTCCAGAAGGCCGCCTTCGCCACCGGTATTCCTCCACATCTCTACGCATTTCACCGCTACACGTGGAATTCTACCTTCCTCTACAATACTCCAGATAACCAGTTTTAAGTGCAATTCCCAGGTTGAGCCCGGGGCTTTCACACCTAACTTAATTATCCGCCTACATGCCCTTTACGCCCAGTCATTCCGCTTAACGCTCGCACCCTCCGTATTACCGCGGCTGCTGGCCTGGAGTTAGC
+
CCCCCGGGGGGCF7EEFG9FGFGGGGGGGGGGGGFGGGGGGGEGGCCGGFGGEGGGGGFFGGGFFGFFGGGGFFGDGGGGGGGGGGD:BCFFGGGGGFGFCE?FGDEEGCFFGGEFG7FECEGGGGGGG?FFGGCFFFFGGGGCD=ADGG=FGFGFBDFGGGGFFGG:FD9FFGGGBGF?=D8+4E@DE@DFGG757DGGFFFAA>A465CC68=1A8@C)5@?2BB*8>;>@,6;C??8906(/7<.7?E((,4<E04?:6>>>2:1<:68:(,.<<?>B(44(434(-()(-(.,,654
@M04999:289:000000000-L3R54:1:1101:6836:9087 2:N:0:407
GACTACTGGGGTATCTAATCCTGTTCGCTCCCCACGCTTTCGTCCATCAGCGTCAATCGGTATTTAGTAACCTGCCTTCGCAATCGGGGTTCTGTGTAATATCTATGCATTTCACCGCTACACTACACATTCCAGCTACTTCAATACTATTCAAGATTAACAGTATCAACGGCAGTTCTACAGTTAAGCTGCAGGTTTTCACCGCTGACTTATCAACCCGCCTACGGACCCTTTAAACCCAATAAATCCGGATAACGCTCGCATCCTCCGTATTACCGCGGCTGCTGGCACGGAGTTAGCC
+
CCCCCGGGGGGGGGGGGGGGGGGGGGGGGGGGGGGGGGGGGGGGG@FGGGGGGGGGGGGGGGGGGGGGGGGGGGGGGGGGGGGGGGGGGGGGGGGGGGGGGGGGGGGGGGGGGGGGGGGGGGGGGGGGGGGGGGGGGGGGGGGGGGGGGGGGGGGGGGGGGGGGGGGGGGEGGGGGFGFGGGGGGGGGGGGGGGFFGFGGFFFFFFEEFFFFFFFFFFFFFFFFFFFFFFDFFFF<CEFEFFFEFFEE;>FD?FEFD;;;B>9?FFF<?>?FFBFFF<>>>BFFBF?BF<B?960329A24
@M04999:289:000000000-L3R54:1:1101:24991:9271 2:N:0:407
CACTGACTACCGGGGTATCTAATCCTGTTTGCTCCCCACGCTTTCGCATCTCAGCGTCAGTATCTGTCCAGAAGGCCGCCTTCGCCACTGGTATTCCTCCACATCTCTACGCATTTCACCGCTACACGTGGAATTCTACCTTCCTCTACAATACTCTAGTTAACCAGTTTTAAGTGCAATTCCTAGGTTGAGCCCAGGGCTTTCACACCTAACTTAATTATCCGCCTACATGCCCTTTACGCCCAGTCATTCCGATTAACGCTCGCACCCTCCGTATTACCGCGGCTGCTGGCACGGAGTT
+
CCCCCGGGGGGGGGGGGGGGGGGGGGGGGGGGGGGGGGGGGGGGGGGGGGGGGGGGGGGGGGGGGGGGGGGGGGGGGGGGGGGGGGGGGGGGGGGGGGGGGGGGGGGGGGGGGGGGGGGGGGGGGGGGGGGGGFFGFFGGGGGGGGGGGG?EFFGGGGGGGGGGGGGGGGGGGGGGFGFGGGGGGGFFGGGGGGGGGGGGFFFFFFFF=DFFFFFFFFFFFFEADDAFFFFE=EFFFFFFFFFFF;EEEEFE<@FFFFFFD;DF@B>FBBBFFFFFFFFFAFBFFBF>?FF(37??6;9:.
@M04999:289:000000000-L3R54:1:1101:11193:9274 2:N:0:407
CAAGACTACCGGGGTATCTAATCCTGTTTGCTCCCCACGCTTTCGCATCTCAGCGTCAGTATCTGTCCAGAAGGCCGCCTTCGCCACCGGTATTCCTCCACATCTCTACGCATTTCACCGCTACACGTGGAATTCTGCCTTCCTCTACAATACTCCAGATAACCAGTTTTAAGTGCAGTTCCCAGGTTGAGCCCGGGGCTTTCACACCTAACTTAATTATCCGCCTACATGCCCTTTACGCCCAGTCATTCCGATTAACGCTCGCACCCTCCGTATTACCGCGGCTGCTGGCACGGAGTT
+
CCCCCGGFGGGGGGGGGGGGGGGGGGGGGGGGGGGGGGEGGGGGGGGGGGGGGGGGGGGGGGGGGGGGGGGGGGGGGGGGGGGGGGGGGGGGGGGGGGGGGGGGGGGGGGGGGGGGGGGGGGGGGGGGGGEGGEFGGGGGGGGGGGGGGDFGGGGFCFFGGGGCGGFGGGGGGGGFF?FGGGFGGC@FF?CFGGGDGDGGFFFFFFFFFFEDFFFFFFFFFE?B@DFD@ECF@FFDF<<:<B00(5=4CFEC=8???46(7<?F9;>9016?0,,:?AAD403999B67)4372<1128.
@M04999:289:000000000-L3R54:1:1101:9192:9303 2:N:0:407
AAGACTACAAGGGTATCTAATCCTGTTCGCTACCCATGCTTTCGAACCTCAGCGTCAGTTACAGACCAGAGAGCCGCCTTCGCCACTGGTGTTCTTCCATATATCTACGCATTCCACCGCTACACATGGAGTTCCACTCTCCTCTTCTGCACTCAAGAAAAACAGTTTCAGCTGCACTTCCCCGGTTAAGCCGAGGGCTTTCACAGCTGACTTGTTCTCCCGCCTGCGTTCGCTTTACGCCCAATAAATCCGGACAACGCTTGCCACCTACGTATTACCGCGGCTGCTGGCACGTAGTT
+
CCCCCGGGGGGGGGGGGGGGGGGGGGGGGGGGGGGGGGGGGGGGGFGGGGGGGGGGGGGGGGGGGGGGGGGGGGGGGGGGGGGGGGGGGGGGGGGGGGGGGGGGGGGGGGGGGGGGGGGGGGGGGGGGGGGGGGGGGGGGGGGGGGGGGGGGGGGGGGGGGGGGGGGGGGGGGGGGFGFGGGGGCGGGGGGGGGGGGGGGFFFFFFFFFFFFFFFFFFFFFFFFFFFFFDDFFFFFFFFFBF<05@E<?EE66?;9?FFFFFFFFFFB<FFFF>BBFB<?>F>BFFFFFF67?:6:18>
@M04999:289:000000000-L3R54:1:1101:4945:9325 2:N:0:407
GACTACAGGGGTATCTAATCCTGTTCGCTCCCCACGCTTTCGTCCATCAGCGTCAATCGGTATTTAGTAACCTGCCTTCGCAATCGGGGTTCTGTGTAATATCTATGCATTTCACCGCTACACTACACATTCCAGCTACTTCAATACTATTCAAGATTAACAGTATCAACGGCAGTTCTACAGTTAAGCTGCAGGTTTTCACCGCTGACTTATCAACCCGCCTACGGACCCTTTAAACCCAATAAATCCGGATAACGCTCGCATCCTCCGTATTACCGCGGCTGCTGGCACGGAGTTAGCC
+
CCCCCGGGGGGGGGGGGGGGGGGGGGGGGGGGGGGGGGGGGGGGGGGGGGGGGGGGGGGGGGGGGGGGGGGGGGGGGGGGGGGGGGGGGGGGGGGGGGGGGGGGGGGGGGGGGGGGGGGGGGGGGGGGGGGGGGGGGGGGGGGGGGGGGGGGGGGGGGGGGGGGFGGGGGGGGGGGFGFGGGGGGGGGGGGGGGGGGGGGFFFFFFFFFFFFFFFFFFFFFFFFFFFFFFFFFFFFEFFFFFFFFFFEFFF@@F<EFFFFBBFF>?BA<F<FF:AFFFBBB>99??>2:B?F;93::BAA8
@M04999:289:000000000-L3R54:1:1101:10444:9370 2:N:0:407
TGGTGGACTACACGGGTATCTAATCCTGTTTGCTCCCCACGCTTTCGCATCTCAGCGTCAGTATCTGTCCAGAAGGCCGCCTTCGCCACCGGTATTCCTCCACATCTCTACGCATTTCACCGCTACACGTGGAATTCTACCTTCCTCTGCAATACTCTAGTTAACCAGTTTTAAGTGCAATTCCTAGGTTGAGCCCAGGGCTTTCACACCTAACTTAATTATCCGCCTACATGCCCTTTACGCCCAGTCATTCCGATTAACGCTCGCACCCTCCGTATTACCGCGGCTGCTGGCACGGAGT
+
<CCCCGGGGGGGGGGGGGGGGGGGGGGGGGGGGGGGGGGGGGGGGGGGGGGGGGGGGGGGGGGGGGGGGGGGGGGGGGGGGGGGGGGGGGGGGGGGGGGGGGGGGGGGGGGGGGGGGGGGGGGGGGGGGGGGGGGGGFFGGGGGCGGGGGGGGFGGGGGGGGGGGGGGGGGGGGCFFGFGFGGGGGGGGGGGGGGGGGGGDFFFFFFF@DBFFFFFFFF?AEFED=D@@DFFFFEDFFFFFFF>9DFFFFFFECF<F@??C19@DF>>>FF?FFFB?FF>A43>;9BBF?FFFB<<1219-
@M04999:289:000000000-L3R54:1:1101:25216:9386 2:N:0:407
TTGACTACAGGGGTATCTAATCCTGTTTGCTACCCACGCTTTCGAGCATGAACGTCAGTGTTATCCCAGGAGGCTGCCTTCGCCATCGGTATTCCTCCACATCTCTACGCATTTCACTGCTACACGTGGAATTCTACCTCCCTCTGACACACTCTAGTTAGACAGTTTCGAATGCACGTCCCAAGTTGAGCTCGGGGATTTCACATCTGACTTATCTAACCGTCTGCGCTCGCTTTACGCCCAGTAATTCCGATTAACGCTCGCACCCTACGTATTACCGCGGCTGCTGGCCCGTAGTT
+
CCCCCGGGGGGGGGGGGGGGGGGGGGGGGGGGGGGGGGGGGGGGGGGGGGGGGGGGGGGGGGGGGGGGGGGGGGGGGGGGGGGGGGGGGGGGGGGGGGGGGGGGGGGGGGGGGGGGGGGGGGGGGGGGGGGGGGGGGGGGGGGGGGFGGGGGGGGGGGGGGDGGGGGGGGGGGGGGFGFGGGGF8=EEGFGGGGGGGGGGFFFFFFFFECEEFFFFFFFFFBFFF>=>BFFFFFFBCC=EF0?@EEFFFFC@?D?0?CF>DFB>>9>BB<BFF?92444(-49;630:>0((4(42,()
@M04999:289:000000000-L3R54:1:1101:18642:9398 2:N:0:407
TGACTACCGGGGTATCTAATCCTGTTTGCTCCCCACGCTTTCGCATCTCAGCGTCAGTATCTGTCCAGAAGGCCGCCTTCGCCACCGGTATTCCTCCACATCTCTACGCATTTCACCGCTACACGTGGAATTCTACCTTCCTCTACAATACTCCAGATAACCAGTTTTAAGTGCAATTCCCAGGTTGAGCCCGGGGCTTTCACACCTAACTTAATTATCCGCCTACATGCCCTTTACGCCCAGTCATTCCGATTAACGCTCGCACCCTCCGTATTACCGCGGCTGCTGGCACGGAGTTAGC
+
CCCCCGGGGGGGGGGGGGGGGGGGGGGGGGGGGGGGGGGGGGGGGGGGGGGGGGGGGGGGGGGGGGGGGGGGGGGGGGGGGGGGGGGGGGGGGGGGGGGGGGGGGGGGGGGGGGGGGGGGGGGGGGGGGGGGGGGGGGGGGGGGGGGGGGGGGGGGGGFGGGGGGGGGGGGGGGGGFGFGGGGGGG?FFGGGGGGGGGGGFFFFFEFFFFFFFFFFFFFFFFFF;DEFEFFFFFFFF?FFFFFFFFFFFEFFDFFFAFFFFFF0;BB01?;<6?FAAA699BBFFFFF??(2,249:?)4.
@M04999:289:000000000-L3R54:1:1101:10702:9473 2:N:0:407
GACTACACGGGTATCTAATCCTGTTCGCTCCCCACGCTTTCGTCCCTCAGCGTCAACCGGTATTTAGTAACCTGCCTTCGCAATCGGGGTTCTGTGTAATATCTATGCATTTCACCGCTACACTACACATTCCAGCTACTTCAATACTATTCAAGATTAACAGTATCAACGGCAGTTCTACAGTTAAGCTGCAGGTTTTCACCGCTGACTTATCAACCCGCCTACGCACCCTTTAAACCCATTAAATCCGGATAACGCTCGCATCCTCCGTATTACCGCGGCTGCTGGCACGGCGTTAGCC
+
<@C<@FCDCGGCGGFGAFGGEG9FFACFCECGG<FCEGEGGGG@F,CFGFGGGGG7,::F@7CFAFEE@@FC<FFGGGGF@FF7FFFGGG7FA?59CAF9FEFCA,AFGGGFFCEGGEGGGFF9=CGGC=A==EECFGFEFFF,6=DG8@CFCEEFB3ECDFGGGGGGGGCEE6?DFGFDGGFFCD@9,2@<78,;*=?C>BF>5*9*5A**1+=1);>@FB2(75(-20<064>5>E3>D(76?515;B9?D@E)/((4699?9(4<31,440544((4(4411))(-(),((-4,41:>
@M04999:289:000000000-L3R54:1:1101:25806:9531 2:N:0:407
GGTGCGACTACTAGGGTATCTAATCCTGTTTGCTCCCCACGCTTTCGCATCTCAGCGTCAGTATCTGTCCAGAAGGCCGCCTTCGCCACCGGTATTCCTCCACATCTCTACGCATTTCACCGCTACACGTGGAATTCTACCTTCCTCTACAATACTCTAGTTAACCAGTTTTAAGTGCAATTCCTAGGTTGAGCCCAGGGCTTTCACACCTAACTTAATTATCCGCCTACATGCCCTTTACGCCCAGTCATTCCGATTAACGCTCGCACCCTCCGTATTACCGCGGCTGCTGGCACGGAGT
+
CCCCCGGGGGGGGGGGGGGGGGGGGGGGGGGGGGGGGGGGGGGGGGGGGDGGGGGGGGGGDGGGGGGGGGGFDFGGGFGGGGGGGGEGGGGDF@FGGGGGGGGGDFGGGGGGGGGGGGGGGEGGGGGGEGGGCGGGGGGGGGGGGGGGGGE8FAFFGGGGGGCFFFGDFGGGGGGGFGF7DGGGGGGDGCFDGGG?F+@7AFCF?FFFEDFFFFFFFFFFFFEE=9>A?FFE43@DFFFFFFF>@;?EF3?5<C@;DD<CC19@02(4>BFFB07?F??<AB0091691?>>(31<:>293
@M04999:289:000000000-L3R54:1:1101:13184:9534 2:N:0:407
GGACTACTGGGGTATCTAATCCTGTTCGCTACCCATGCTTTCGAACCTCAGCGTCAGTTACAGACCAGAGAGCCGCCTTCGCCACTGGTGTTCTTCCATATATCTACGCATTCCACCGCTACACATGGAGTTCCACTCTCCTCTTCTGCACTCAAGAAAAACAGTTTCAGCTGCACTTCCCCGGTTAAGCCGAGGGCTTTCACAGCTGACTTGTTCTCCCGCCTGCGTTCGCTTTACGCCCAATAAATCCGGACAACGCTTGCGACCTACGTATTACCGCGGCTGCTGGCACGTAGTTAGC
+
CCCCCGGGGGGGGGGGGGGGGGGGGGGGGGGGGGGGGGGEGGGGGGGGGGGGGGGGGGGGGGGFGGGGGGGGGGGGGGGGGGGGGGGGGGGGGGFEGGGDFFGGGGFGGGGGGGGGGGGGGGGGGAFGFFGGGGGGGGGGGGGGGGGGFFFGGGDFGGGGGGGGGGGGGGGGGGGGFFBGGGGGGGGFGGDGCEGGGGCGFFFFFFFFFFFE:FFCEF=BDBF@BFF@<?DFDDFCE;?>BF2=@;CFFF@FFBF3?>>??BB(-9;;<??<2A:>DA09>129;680,312(43:64A<6
@M04999:289:000000000-L3R54:1:1101:6669:9570 2:N:0:407
AACTGACTACAGGGGTATCTAATCCTGTTTGCTCCCCACGCTTTCGCATCTCAGCGTCAGTATCTGTCCAGAAGGCCGCCTTCGCCACCGGTATTCCTCCACATCTCTACGCATTTCACCGCTACACGTGGAATTCTACCTTCCTCTACAATACTCCAGATAACCAGTTTTAAGTGCAATTCCCAGGTTGAGCCCGGGGCTTTCACACCTAACTTAATTATCCGCCTACATCCCCTTTACGCCCAGTCATTCCGATTAACGCTCGCACCCTCCGCATTACCGCGGCTGCTGCCCCGGAGTT
+
CCCCCGGGGGGGGGGGGGGGGGGGGGGGGGGGGGGGGGGGGGGGGGGGGGCFFGGGGGGGGFCGGGFFGGGDGCGGGGGGGGGFGGGGGGGGGFGFGGGGGGGGGGGGGGGGGGGGGGGGGGDEGGGGGGGGGGGGGGGGGGGGGGGGGCFGGGGGGGGFFFFGGGGGFFFGGGGGF7FF=FGGAFGGFGFEFDGGC9CDEAFF@FFFFDF=DFA86@A?A<EDFF>@D2C*5=@@1;CF?DFFFF;E37CEFF0423?E?((2(766;12:?-(((2<DF:B(444(653)8((24(42,
@M04999:289:000000000-L3R54:1:1101:17407:9575 2:N:0:407
GACTACCCGGGTATCTAATCCTGTTTGCTCCCCACGCTTTCGCATCTCAGCGTCAGTATCTGTCCAGAAGGCCGCCTTCGCCACCGGTATTCCTCCACATCTCTACGCATTTCACCGCTACACGTGGAATTCTACCTTCCTCTACAATACTCCAGATAACCAGTTTTAAGTGCAGTTCCCAGGTTGAGCCCGGGGCTTTCACACCTAACTTAATTATCCGCCTACATGCCCTTTACGCCCAGTCAGTCCGATTAACGCTCGCACCCCCCGTCTTACCGCGGCTGCCTGCACGCAGTTAGCC
+
B-8AC@E66@7@CCFGFDA<FF9CFGGFD<EGE<F7F7FGFCEEFF6CEFCC:FCFGFCDF@FGECFGGGGGGGCGECGECFGGGEECFCEFCFEG8FD<D,AFCGFGC?FFA<<?4>4@FDG79EF7A<=;E9FGGGGGGGFAFGFGGFG?D?=CCGGGGGE=EFFG88EFFFFGFGF6+=CGGG868E?EEC*99>9;BB6AFAAA@=<BCFFF4+425>>9@34*03/(6;))(,9E;0(73)1.61.(6/9)((-896(,-2(-9(3(,4243(--(49>(()2:(.1(-(-.62),
@M04999:289:000000000-L3R54:1:1101:12973:9578 2:N:0:407
TTGACTACCGGGGTATCTAATCCTGTTTGCTCCCCACGCTTTCGCATCTCAGCGTCAGTATCTGTCCAGAAGGCCGCCTTCGCCACCGGTATTCCTCCACATCTCTACGCATTTCACCGCTACACGTGGAATTCTACCTTCCTCTACAATACTCCAGATAACCAGTTTTAAGTGCAGTTCCCAGGTTGAGCCCGGGGCTTTCACACCTAACTTAATTATCCGCCTACATGCCCTTTACGCCCAGTCATTCCGATTAACGCTCGCACCCTCCGTATTACCACGGCTTCTGGCACGGAGTTAC
+
CCCCCGC,EF:FGFEGGGGGGGGFFGGGGGGGGGGFFFGGGGE,B@B@,F<CA@BFC7FEFGGGGGFFGGGFGFGDGCCEGDG=FFEG7C:CF@9AFGGGGFGGGGGCFGGGFGFG<FGGGGGGGG?EC+FEEFGGGGGGFE=,@,E99E9FGDCFFFGGGFGG8=6CAEFFGFGGAFFG?F87+DFF6C@CFGE*3CDCAFFFFF>A@@=CE81=C6=>82256<@;))3=@@8@)13>;F02=@)7.655;;6?2<?>?0,71191,8<(4440))6623196(34).8:??(((4(-)
@M04999:289:000000000-L3R54:1:1101:9691:9594 2:N:0:407
GAGGGACTACACGGGTATCTAATCCTGTTTGCTCCCCACGCTTTCGCATCTCAGCGTCAGTATCTGTCCATAAGGCCGCCTTCGCCACCGGTATTCCTCCACATCTCTACGCATTTCACCGCTACACGTGGATTTCTACTTTCCTCTACTATACTCCAGATAACCAGTTTTATGTGCATTTCCCAGGTTGAGCCCGGGGCTTTCACACCTAACTTACTTAACCGCCTACATGCGCTTTACGCCGAGTCATTCTATTGAACGCTCGCACCCTCCGTATTACCGGCGCCGCTGGAACGACATT
+
-C<<C@FAFF,C;::8FFGGFGED<EFFG<CFG9CFCC+@CEB@FE7FBB@<@F,6B:C76,6C@CFCE<,6,@FF=FGGGCF==::B,CF@+A<F9F,?FEGFE,9CFACC@CF@FC=AFGG>+E@+4,4F:,4@=,@,7@AEDEF89,7E8D=,>DFC==,E,+,7E:DF,E+@F99+=CF?D::<<,37<,19C**35;6?+9@>2<.>B>>F*=+*+07@=>2@;(;);((,3:46((((.(-(.6<>))))))))46??F>0---1:((((435A2(((,((((((-((,-(((--
@M04999:289:000000000-L3R54:1:1101:5187:9613 2:N:0:407
GTGACTACTCGAGTATCTAATCCTGTTTGCTCCCCACGCTTTCGCATCTCAGCGTCAGTATCTGTCCAGAAGGCCGCCTTCGCCACCGGTATTCCTCCACATCTCTACGCATTTCACCGCTACACGTGGAATTCTACCTTCCTCTACAATACTCTAGTTAACCAGTTTTAAGTGCAATTCCTAGGTTGAGCCCAGGGCTTTCACACCTAACTTAATTATCCGCCTACATGCCCTTTACGCCCAGTCATTCCGATTAACGCTCGCACCCTCCGTATTACCGCGGCTGCTGGCACGGAGTT
+
CCCCCGGGGGGGGGGGGGGGGGGGGGGGGGGGGGGGGGGGGGGGGGGGGGGGGGGGGGGGGGGGGGGGGGGGGGGGGGGGGGGGGGGGGGGGGGGGGGGGGGGGGGGGGGGGGGGGGGGGGGGGGGGGGGGGGGGGGGGGGGGGGGGGGGGGGGGGGGGGFGGGGGGGGGG9FFGFFGFGGGGGGGGGGGGGFGGG6CFFFFFFFFFFFFDEFFFFEF>ACAB=DFFFFFFFFFBEF=>DB>D=(>@FCFFF6@@;3)8(46:FF>162?:>?04?>DF:69099>FFFF<(2<96(4?
@M04999:289:000000000-L3R54:1:1101:17625:9623 2:N:0:407
GACTACACGGGTATCTAATCCTGTTCGCTCCCCACGCTTTCGCCCATCAGCGTCAATCGGTATTTAGTAACCTGCCTTCGCAATCGGGGTTCTGTGTAATATCTATGCATTTCACCGCTACACTACACATTCCAGCTACTTCAATACTATTCAAGATTAACAGTATCAACGGCAGTTCTACAGTTAAGCTGCAGGTTTTCACCGCTGACTTATTAACCCGCCTACGGACCCTTTAAACCCAATAAATCCGGAGAACGCTCGCATCCTCCGTATTACCGCGGCTGCTCGCACGGCGTTAGCC
+
CCCCCCFGE:@@7FEGC<<FE<<FCC;BCF:FF@FCGCCGGG,BF:FG<@@FCC6,6ED:C<CF9@EECFEGG,<B<?B,C@+BE<@FEGDGGF99A<99FCCFEFGGGFCGF,C9CFE7>FG9:EGCFF949,,@@4EDAFA,EEFF=F8@C,=D=D,,=DGDDGGF,A>+@C66DDD7FGDG9,7ECG6CF?F9CDF9;F5??@9>=6>199+46;A=BA@9B9-:@22(-646CE(:88;@<)7)6(13(.5@9DF?20((4?).(-,.3,)64(76(,-(4:)(-(-,,(-,(,().
@M04999:289:000000000-L3R54:1:1101:13035:9639 2:N:0:407
GACTACTGGGGTATCTAATCCTGTTCGCTACCCATGCTTTCGAACCTCAGCGTCAGTTACAGACCAGAGAGCCGCCTTCGCCACTGGTGTTCTTCCATATATCTACGCGTTCCACCGCTACACATGGAGTTCCACTCTCCTCTTCTGCACTCAAGAAAAACAGTTTCAGCTGCACTTCCCCGGTTAAGCCGAGGGCTTTCACAGCTGACTTGTTCTCCCGCCTGCGTTCGCTTTACGCCCAATAAATCCGGACAACGCTTGCCACCTACGTATTACCGCGGCTGCTGGCACGTAGTTAGCC
+
CCCCCGGGGGGGGGGGGGGGGGGGGGGGGGGGGGGGGGGGGGGGGGGGGGGGGGGGGGGGGGGGGGGGGGGGGGGGGGGGGGGGGGGGGGGGGGGGGGGGGGGGGGGGGGGGGFGGGGGGGGGGGGGFFGGGGGGGGGGEFGGGGGFGGGGGGDGGFGFGGGGGGGGGGGGGGGGGFGFGGGGGGGGFGGGGGGGGGGGGFFFFFFFFFFEFEFFFFFF>FFFFFFFDFFFFFDC<?DFFF?DEF9BFBFFF>60:>FFF<?7<>BFFF:FBFFFDBFF9(499????BF??B7<?9AFB7
@M04999:289:000000000-L3R54:1:1101:7845:9693 2:N:0:407
TACGACTACAAGGGTATCTAATCCTGTTTGCTCCCCACGCTTTCGCATCTCAGCGTCAGTATCTGTCCAGAAGGCCGCCTTCGCCACCGGTATTCCTCCACATCTCTACGCATTTCACCGCTACACGTGGAATTCTACCTTCCTCTACAATACTCCAGATAACCAGTTTTAAGTGCAGTTCCCAGGTTGAGCCCGGGGCTTTCACACCTAACTTAATTATCCGCCTACATGCCCTTTACGCCCAGTCATTCCGATTAACGCTCGCACCCTCCTTATTCCCGCGGCTGCTGGCACGGAGTTT
+
CCCCCGGGGGGGGGGGGGGGGGGGGGGGGGGGGGGGGGGGGGGGGGGGGGGGGGGGGGGGGGGGGGGGGGGGGGGGGGGGGGGGGGGGGGGGGGGGGGGGGGGGGGGGGGGGGGGGGGGGGGGGGGGGGGGGGGGGGGGGGGGGGGGGGGGGGGGGGGGGGGGGGGGGGGGGFGGGFFFGGGGGGGGGGGGFGGGGGGGDFFFFFFFFFE=DFFFFFFFEFFFFFFFBFEEFFFFFFFFEFF;@@FFFFEFF327<FEFFFBBBF>BB82:?(.)4<-5,-,,4;6;FF::04<?024:<)
@M04999:289:000000000-L3R54:1:1101:23541:9713 2:N:0:407
TTTGGACTACTAGGGTATCTAATCCTGTTTGCTCCCCACGCTTTCGCATCTCAGCGTCAGTATCTGTCCAGAAGGCCGCCTTCGCCACCGGTATTCCTCCACATCTCTACGCATTTCACCGCTACACGTGGAATTCTACCTTCCTCTACAATACTCCAGATAACCAGTTTTAAGTGCAATTCCCAGGTTGAGCCCGGGGCTTTCACACCTAACTTAATTATCCGCCTACATGCCCTTTACGCCCAGTCATTCCGATTAACGCTCGCACCCTCCGTATTACCGCGGCTGCTGGCACGGAGTT
+
CCCCCGGGGGGGGGGGGGGGGGGGGGGGGGGGGGGGGGGGGGGGGGGGGGGGGGGGGGGGGGGGGGGGGGGGGGGGGGGGGGGGGGGGGGGGGGGGGGGGGGGGGGGGGGGGGGGGGGGGGGGGGGGGGGGGGGGGGGGGGGGGGGGGGGGGGGGGGGGGGGGGGGGGGGGGGGGGFGFGGGGGGGGGGGGGGGFGDGGGEFFFFFFFFFFFFFFFFFB4ACFFFDFFFBFEFFFFFEEFFFFFF@FFEF)<6=(8<FEE@FF:>>B;4108?>?FF:4<A09B96>96:BB?F?F0>>F3
@M04999:289:000000000-L3R54:1:1101:21414:9727 2:N:0:407
GACTACCAGGGTATCTAATCCTGTTTGCTCCCCACGCTTTCGCATCTCAGCGTCAGTATCTGTCCAGAAGGCCGCCTTCGCCACCGGTATTCCTCCACATCTCTACGCATTTCACCGCTACACGTGGAATTCTACCTTCCTCTACAATACTCTAGTTAACCAGTTTTAAGTGCAATTCCTAGGTTGAGCCCAGGGCTTTCACACCTAACTTAATTATCCGCCTACATGCCCTTTACGCCCAGTCATTCCGATTAACGCTCGCACCCTCCGTCTTACCCCGGCTGCTGGCACGGAGTTAGCC
+
CCCCCGFGFGGGGGGGGGGGGGGGGGEFGGGGGGGGGGGGGGGGGGGGGFGGGGGEEGGGGGGGGGGFFFGGGGGGGGGFGGGGGGGGEGGGFGGGGGGEFFGGGGGGGGGGGGGGGGGGGDFCF@FEFGGGGGGGGFGGGGGFFFCG88FGGGGGEGFGFGF=E@FG?DFDFFCGFGFG?FGGFGGFGGGCCCCGGGFGAAAFEFA>=ECB8FFFEFF>FFFFDFE>B=DEF@EEDD@F@9>B=C?C3((:;@3C?66?009FF@04(42(8?F<.(42(2,90))(4:),,(,(.:4<0
@M04999:289:000000000-L3R54:1:1101:27374:9759 2:N:0:407
GTAGACTACTCGGGTATCTAATCCTGTTCGCTCCCCACGCTTTCGTCCATCAGCGTCAATCGGTATTTAGTAACCTGCCTTCGCAATCGGGGTTCTGTGTAATATCTATGCATTTCACCGCTACACTACACATTCCAGCTACTTCAATACTATTCAAGATTAACAGTATCAACGGCAGTTCTACAGTTAAGCTGCAGGTTTTCACCGCTGACTTATCAACCCGCCTACGGACCCTTTAAACCCAATAAATCCGGATAACGCTCGCATCCTCCGTATTACCGCGGCTGCTGGCACGGAGTT
+
CCCCCGGGGGGGGGGGGGGGGGGGGGGGGGGGGGGGGGGGGGGGGGGGGGGGGGGGGGGGGGGGGGGGGGGGGGGGGGGGGGGGGGGGGGGGGGGGGGGGGGGFGGGGGGGGGGGGGGGGGGGGGGGGGGGGGGGGGGGGGGGGGGGGGGGGGGGGGGGGGGGGGGGGGGGGGGGGFGFGGGGGGGGGGGGGGGGGGGGGFFFFFFBEBBFFFFFFEFFFFDFFFDDDD9@FFFFF@EEFE@DD?FEFECC;>F?@FAE<>DD>FFFF?DB?>BFFFBF2<B9B9>F624:?BFBFBBF7
@M04999:289:000000000-L3R54:1:1101:3375:9794 2:N:0:407
AGAGACTACTAGGGTATCTAATCCTGTTCGCTCCCCACGCTTTCGCTCCTCAGCGTCAGTGACGGCCCAGAGACCTGCCTTCGCCATCGGTGTTCTTCCCGATATCTACACATTCCACCGTTACACCGGGAATTCCAGTCTCCCCTACCGCACTCCAGTCCGCCCGTACCCGGCGCCGATCCACCGTTAAGCGATGGACTTTCACACCAGACGCGGCGAACCGCCTACGAGCTCTTTACGCCCAATAAATCCGGATAACGCTTGCACCCTACGTATTACCGCGGCTGCTGGCACGTAGTTT
+
CCCCCGGGGGGGGGGGGGGGGGGGGGGGGGGGGGGGGGGGGGGGGGGGGGGGGGGGGGGGGGGGGGDGGGGGGGGGGGGGGGGGGGGGGGGEGGGGGGGGGGGGGGGGGGGGGGGGGGGGGGGGGGGGGGGGGGGGGFGGGGGGGGGGGGGGGGGGGCGGGGGGGGGGGGG>GGGGFGFGGGGGGGGED5CEEEGGCGFGFAFFFFFFF6=<BFF:>35(043;;?0:(,-7;09<42<B6((41:72>4430406162<>F?6?2>1?F??622<2<BA?>90(,46::(842-4.8?4)
@M04999:289:000000000-L3R54:1:1101:19652:9808 2:N:0:407
TGGACTACCGGGGTATCTAATCCTGTTCGCTCCCCACGCTTTCGTCCATCAGCGTCAATCGGTATTTAGTAACCTGCCTTCGCAATCGGGGTTCTGTGTAATATCTATGCATTTCACCGCTACACTACACATTCCAGCTACTTCAACACTATTCAAGATTAACAGTATCAACGGCAGTTCTACAGTTAAGCTGCAGGCTTTCACCGCTGACTTATCAACCCACCTACGGACCCTTTAAACCCAATAAATCCGGATAACGCTCGCATCCTCCGTATTACCGCGGCTGCTGGCACGGAGTT
+
CCCCCGGGGGGGGGGGGGGGGGGGGGGGGGGGGGGGGGGGGGGGGGGGGGGGGGGGGGGGGGGGGGGGGGGGGGGGGGGGGGGGEEGGGGGGGGGGGGGGGGGGGGGGGGGGGGGGGGGGGGGGGGGGGGGGGGGGGGGGGFGGGG8EGGGGGGGGGGGGGGGGGGGGGGGGDEGGFGFGGGGGGGGGGGGGGGGGGGGGFFFFFDEFFFBFFFFFFFFFFFF>BEEF@@FFD@FFFFFFFFF@FFEECEEFFDF?FF<>?:6>FFFFFFFFF?BFFAD:>FFBFFB?:(4781(418?
@M04999:289:000000000-L3R54:1:1101:20424:9821 2:N:0:407
CGACTACCAGGGTATCTAATCCTGTTTGCTCCCCACGCTTTCGCATCTCAGCGTCAGTATCTGTCCAGAAGGCCGCCTTCGCCACCGGTATTCCTCCACATCTCTACGCATTTCACCGCTACACGTGGAATTCTACCTTCCTCTACAATACTCCAGATAACCAGTTTTAAGTGCAATTCCCAGGTTGAGCCCGGGGCTTTCACACCTAACTTAATTATCCGCCTACATGCCCTTTACGCCCAGTCATTCCGATTAACGCTCGCACCCTCCGTATTACCGCGGCTGCTGGCACGGAGTTAGC
+
CCCCCGGGGGGGGGGGGGGGGGGGGGGGGGGGGGGGGGGGGGGGGGGGGGGGGGGGGGGGGGGGGGGGGGGGGGGGGGGGGGGGGGGGGGGGGGGGGGGGGGGGGGGGGGGGGGGGGGGGGGGGGGGGGGGGGGGGGGGGGGGGGGGGGGGGGGGGGGGGGGGGGGFGGGGGFGGGFGFGGGGGGGGFGGGGGGGDDGGGFFFFFFFFFFFF@BFAEFFF?D@92BFFEFEFFFFFFFFDB?;58@EFFFF0?D?CC@9?(16>BF?(21(41?:2<>:99;;FF:07(4:7:03(:(.)4
@M04999:289:000000000-L3R54:1:1101:7483:9838 2:N:0:407
TCGACTACAGGGGTATCTAATCCTGTTCGCTACCCATGCTTTCGAACCTCAGCGTCAGTTACAGACCAGAGAGCCGCCTTCGCCACTGGTGTTCTTCCATATATCTACGCATTCCACCGCTACACATGGAGTTCCACTCTCCTCTTCTGCACTCAAGAAAAACAGTTTCAGCTGCACTTCCCCGGTTAAGCCGAGGGCTTTCACAGCTGACTTGTTCTCCCGCCTGCGTTCGCTTTACGCCCAATAAATCCGGACAACGCTTGCCACCTACGTATTACCGCGGCTGCTGGCACGTAGTTAT
+
CCCCCGGGGGFGGGGGGGGGGGGGGGGGGGGGGGGGGGGGGGFGGFGGGGGGGGGGGGGGGGGGGGGGGGGGGGGGDGGGFGGGGGGGGGGGGGGGGGGGGGGGGGGGGGGGGGGGGGGGGGGGGGGGGGGCFFGGGGGGGGGGGGGGGGGGGGGGGGFGDFGGFGGGGGGFGGGGFGFGGFGDGEGGGGGGGGGGGGGGFFFFFFFFFFFFFFFFFFFE6>=BF>B>D@FF@D?FFCDFF;D?@@FEEFF>9<>FFF;B?2:?:>B:<BFFF?F>AFF:9>F9;615?53<>187(4:>)
@M04999:289:000000000-L3R54:1:1101:2769:9849 2:N:0:407
GACTACAGGGGTATCTAATCCTGTTTGCTCCCCACGCTTTCGCATCTCAGCGTCAGTATCTGTCCAGAAGGCCGCCTTCGCCACCGGTATTCCTCCACATCTCTACGCATTTCACCGCTACACGTGGAATTCTACCTTCCTCTACAATACTCCAGATAACCAGTTTTAAGTGCAGTTCCCAGGTTGAGCCCGGGGCTTTCACACCTAACTTAATTATCCGCCTACATGCCCTTTACGCCCAGTCATTCCGATTAACGCTCGCACCCTCCGTAGTACCGCGGCTGCTGGCCCGGAGTTAGCC
+
CCCCCGGGGGGGGGGGGGGGGFFGGGGGGGGGGGGGGGGGGGGGGGGGGGGGGGGGGGGFGGGGGGGGGGGGFEGGGGGGGGGGGGGFFFGGGGGGGGGFGGGGGGGGGGGGGGGGGGCCGGGGGGGGGGDDFFGGGGGGGGGGGEGGGGGFGGGGGGGGGGGFGGGGGGGEAFGGFGFGGFGGGGGGGGGGGEGDDCGGFFFFFFFFFFFFFC9ACFFFFDFDDFFFFFFFFECEF@951(./47?<EED037CE0;??939;B04,476((-6>D<1(3909?BB38((,1(28(-5>:
@M04999:289:000000000-L3R54:1:1101:10242:9850 2:N:0:407
GACTACTCGGGTATCTAATCCTGTTTGCTCCCCACGCTTTCGCATCTCAGCGTCAGTATCTGTCCAGAAGGCCGCCTTCGCCACCGGTATTCCTCCACATCTCTACGCATTTCACCGCTACACGTGGAATTCTACCTTCCTCTACAATACTCCAGATAACCAGTTTTAAGTGCAATTCCCAGGTCGAGCCCGGGGCTTTCACACCTAACTTAATTATCCGCCTACATGCCCTTTACGCCCAGTCATTCCGATTAACGCTCGCACCCTCCGTATTACCGCGGCTGCTGGCACGGAGTTAGCC
+
CCCCCGGGGGGGGGGGGGGGGGGGGGGGGGGGGGGGGGGGGGGGGGGGGGGGGGGGGGGGGGGGGGGGGGGGGGGGGGGGGGGGGGGGGGGGGGGGGGGGGGGGGGGGGGGGGGGGGGGGGGGGGGGGGGGGGGGGGGGGGGGGGGGGFGGGGGGGGGGGGGGGGGGGGGGFFGGGFGFGGGGGGGGGGGGGDGEGDGGGFFFFFFFFFFF=EFFFFFFFFFFFFF?3=FFFFFEFFFFBFFFEFFEFFFFFFFFFFFF:>FFFBB?B?FBFF>).6:BF6>F3385:00<?;9;1().-.
@M04999:289:000000000-L3R54:1:1101:24084:9858 2:N:0:407
TGACTACAAGGGTATCTAATCCTGTTTGCTACCCACGCTTTCGAGCATGAACGTCAGTGTTATCCCAGGAGGCTGCCTTCGCCATCGGTATTCCTCCACATCTCTACGCATTTCACTGCTACACGTGGAATTCTACCTCCCTCTGACACACTCTAGTTAGACAGTTTCAAATGCACGTCCCAAGTTGAGCTCGGGGATTTCACATCTGACTTATCTAACCGTCTGCGCTCGCTTTACGCCCAGTAATTCCGATTAACGCTCGCACCCTACGTATTACCGCGGCTGCTGGCACGTAGTTAGC
+
CCCCCGGGGGGGGGGGGGGGGGGGGGGGGGGGGEGGGGGGGGGGGGGGGGGGGGGGGGGGGGGGGGGGGGGGGGGGGGGGGGGGGGGGGGGGGGGGGGGGGGGGGGGGGGGGGGGGGGGGGGGGGGGGGFGGGGGGGGGGGGGGGGGGGGGGGGGGGGGGGGGGGGGGGGGGGGGGFGFGGGGGGGGGGGGGGGGGGGGGFFFFFFFFFFFFEFFF<AFCFFFFFFFFFFFBFFFFFFFABDF;E<EFFFF;@;?EEDFFFFFBFFF<:BFF?9?>AFFFF6>>0??2>BFFF:???A4:4
@M04999:289:000000000-L3R54:1:1101:16661:9870 2:N:0:407
GACTACCGGGGTATCTAATCCTGTTCGCTCCCCACGCTTTCGTCCATCAGCGTCAATCGGTATTTAGTAACCTGCCTTCGCAATCGGGGTTCTGTGTAATATCTATGCATTTCACCGCTACACTACACATTCCAGCTACTTCAATACTATTCAAGATTAACAGTATCAACGGCAGTTCTACAGTTAAGCTGCAGGTTTTCACCGCTGACTTATCAACCCGCCTACGGACCCTTTAAACCCAATAAATCCGGATAACGCTCGCATCCTCCGTATTACCGCGGCTGCTGGCACGGAGTTAGCC
+
CCCCCGGGGGGGGGGGGGGFGGGGGGGGGGGGGGGGGGGGGGGGGGGGGGGGGGGGGGGGGGGGGGGGGGGGGGGGGGGGDGGGGGGGGGGGGGGGGGFGGGGGDFGGGGGGGGGGGGGGGGGGGGGGGGGGGGDGGGGGGGGGGGGGGGGGGGGEGGGGGGGGGGGGGGGGGGGGFGFGGGGGGGGGGGGGGGGGGGGGFFADFFFFFFFEEFAC=ADBF@@@BFDDFFD;@8;?EE@FF@D;<EFE;06;?FEF6>B:B;>?6?<B?9??<?>4><9>1;24<B)5::,4((--8AFB:
@M04999:289:000000000-L3R54:1:1101:9415:9875 2:N:0:407
AAGTAGACTACACGGGTATCTAATCCTGTTTGCTACCCACGCTTTCGAGCATGAACGTCAGTGTTATCCCAGGAGGCTGCCTTCGCCATCGGTATTCCTCCACATCTCTACGCATTTCACTGCTACACGTGGAATTCTACCTCCCTCTGACACACTCTAGTTAGACAGTTTCAAATGCACGTCCCAAGTTGAGCTCGGGGATTTCACATCTGACTTATCTAACCGTCTGCGCTCGCTTTACGTCCAGTAATTCCGATTAACGCTCGCACCCTACGTATTACCGCGGCTGCTGGATCGTAGT
+
@CCCCGGFGGEEFEGGGGFEFGGFGGGGGGGGFGDGGFGGGGGEEGGGGGGGGGFCCGGGGGGGDGGGGFGGGGGDFGDEFGFDGGGGGGGGGGGGGGGGGGGGGGG<;FCCEGGGCFGGGGGGGGGGGGGGGFGGGGFGFGDDGGDCD8DGGGGGDGGGGGGFFFDFGGGGGGGGFGFGGF68+ECFGGFFGGDCDGGC>DFFFFFFFFFCFA5EEFFCFE;4AFDD2A92>=2@9B9AED=@?@EEEEE37)=;@;14;?;DF>@FF91:73(42-4)))(((-((-4)5(()),(.(-
@M04999:289:000000000-L3R54:1:1101:9880:9891 2:N:0:407
GACTACCGGGGTATCTAATCCTGTTTGCTCCCCACGCTTTCGCATCTCAGCGTCAGTATCTGTCCAGAAGGCCGCCTTCGCCACCGGTATTCCTCCACATCTCTACGCATTTCACCGCTACACGTGGAATTCTACCTTCCTCTACAATACTCTAGTTAACCAGTTTTAAGTGCAATTCCTAGGTTGAGCCCAGGGCTTTCACACCTAACTTAATTATCCGCCTACATGCCCTTTACGCCCAGTCATTCCGATTAACGCTCGCACCCTCCGTATTACCGCGGCTGCTGGCCAGGAGTTAGCC
+
CCCCCGGGGGGGGGGGGGGGGGGGGGGGGGGGGGGGGGGGGGGGGGGGGGGGGGGGGGGGGGGGGGGGGGGGGGGGGGGGGGGGGGGGGGGGGGGGGGGGGGGGGGGGGGGGGGGGGGGGGGGGGGGGGGGGGGGGGGGGGGGGGGGGGGGGGGGGGGGGGGDFFGGGGGGGGGGGFGFGGGGGGGGGGGGFFGEGGCFFFFFFFAFFFFFFFFFFCFFDFDF@FFFF@E3B@EFFFFFFFF3@3?ECCFFF<FFF@96269169F?B:28::BAFF099(19>BF334(((--2(.-.54
@M04999:289:000000000-L3R54:1:1101:2979:9900 2:N:0:407
TTTGCGACTACTCGGGTATCTAATCCTGTTTGCTCCCCACGCTTTCGCATCTCAGCGTCAGTATCTGTCCAGAAGGCCGCCTTCGCCACCGGTATTCCTCCACATCTCTACGCATTTCACCGCTACACGTGGAATTCTACCTTCCTCTACAATACTCCAGATAACCAGTTTTAAGTGCAATTCCCAGGTTGAGCCCGGGGCTTTCACACCTAACTTAATTATCCGCCTACATGCCCTTTACGCCCAGTCATTCCGATTAACGCTCGCACCCTCCGTATTACCGCGGCTGCTGGCACGGAGC
+
CCCCCGGGGGGGGGGGGGGGGGGGGGGGGGGGGGGGGGGGGGGGGGGGGGGGGGFGGGGGGGGGGGGGGGGGGGGGGGGGGGGGGGGGGGGGGDGGGGGGGGGGGGGGGGGGGGGGGGGGFGGGGGGGGGFEDFFGGGGGGGGFGGGGGGGGGAGGGGGGGGGGGGGGGGGGGGCEFFFGGGGGGGGGGGGGGGGGDG>CDB4AFFFFFFFFFFFFFFFFFEFEFFFFFFFFEEFFFFFFF?F;FDD@EFFFFFFFBFF<>F>FF9>0;;??<<B40:?49409>93(-:FFF:??,9(,(
@M04999:289:000000000-L3R54:1:1101:13978:9900 2:N:0:407
GACTACGGGGTATCTAATCCTGTTCGCTACCCATGCTTTCGCACCTCAGCGTCAGTTACAGACCAGAGAGCCGCCTTCGCCACTGGTGTTCTTCCATATATCTACGCATTCCACCGCTACACATGGAGTTCCACTCTCCTCTTCTGCACTCAAGAAAAACAGTTTCAGCTGCACTTCCCCGGTTAAGCCGAGGGCTTTCACAGCTGACTTGTTCTCCCGCCTGCGTTCGCTTTACGCCCAATAAATCCGGACAACGCTTGCCACCTACGTATTACCGCGGCTGCTGGCACGTAGTTAGCCG
+
CCCCCGGGGGCGGGGGGGGGGGGGGGGGGGGGGGGGGGGGG:FGGFGGGGGGGGGGGGGGGGGGGGFGGGGGGGGGGGGGGGGGGGGGGGGGGGGGGGGGGGGGGGGGGGGGGGGGGGGGGGGGGGGGGGGGGGGGGFCFGGGGGGGGGGGGGGGGGGGGGGGGGGGGGGGGGGGFFGDGGGGGGFFGGGGGGGGGGGGGFFFFFFFFFFFEFFFFFF?BFFFFBFFFFFFFFFFFDBFF;;=FEEF@BB<FFFFFF???<BFFFFFFF?B<34<DFFF99>B???7?FFB?03:5926?(
@M04999:289:000000000-L3R54:1:1101:19966:9933 2:N:0:407
TGACTACCGGGGTATCTAATCCTGTTTGCTCCCCACGCTTTCGCATCTCAGCGTCAGTATCTGTCCAGAAGGCCGCCTTCGCCACCGGTATTCCTCCACATCTCTACGCATTTCACCGCTACACGTGGAATTCTACCTTCCTCTACAATACTCTAGTTAACCAGTTTTAAGTGCAATTCCTAGGTTGAGCCCAGGGCTTTCACACCTAACTTAATTATCCGCCTACATGCCCTTTACGCCCAGTCATTCCGATTAACGCTCGCACCCTCCGTATTACCGCGGCTGCTGGCACGGAGTTAGC
+
CCCCCGGGGGGGGGGGGGGGGGGGGGGGGGGGGGGGGGGGGGGGGGGGGGGGGGGGGGGGGGGGGGGGGGGGGGGGGGGGGGGGGGGGGGGGGGGGGGGGGGGGGGGGGGGGGGGGGGGGGGGGGGGGGGGGGGGGGGGGGGGGGGGGCGGGGGGGGGGGGGGGGGGGGGGGGGGGFGFGGGGGGGGFGGGFEGGGDGGGFFFFFFFFEFFFFFFFEFFFFFFFFFFFEEFFFFBCF=DFFFFFEFFFFFFFF6?FFFFFFF>>FFFFFFFFF??ADB69>>>FFFFFF03<?9B9?0>>4
@M04999:289:000000000-L3R54:1:1101:18638:9938 2:N:0:407
TAAGACTACACGGGTATCTAATCCTGTTCGCTCCCCACGCTTTCGTCCATCAGCGTCAATCGGTATTTAGTAACCTGCCTTCGCAATCGGGGTTCTGTGTAATATCTATGCATTTCACCGCTACACTACACATTCCAGCTACTTCAATACTATTCAAGATTAACAGTATCAACGGCAGTTCTACAGTTAAGCTGCAGGTTTTCACCGCTGACTTATCAACCCGCCTACGGACCCTTTAAACCCAATAAATCCGGATAACCCTCGCATCCTCCGTATTACCGCGGCTGCTGGCACGGAGTT
+
CCCCCGGGGGGGGGGGGGGGGGGGGGGGGGGGGGGGGGGGGGGGGGDGGGGGGGGGGGGGGGGGGGGGGGGGGGGGGGGGGGGGGGGGGGGGGGGGGGGGGGGGGGGGGGGGGGGGGGGGGGGGGGGGGGGGGGGGGGGGGGGGGGGGGGGGGGGFEGGGGGGGGGGGGGGGGGGGFGFGGGGGGGGGGGGGGGGGGGFGFFFFFFFFFFFDFBFFFFFFFDFFFDFFFFFFFFFFFFFFF@FDDFFFFFFFFFF;@FFFD;DBFFBF?FF?><?B:>BBF9>B>91:?F???F?1((,,
@M04999:289:000000000-L3R54:1:1101:17234:9939 2:N:0:407
TACGACTACCGGGGTATCTAATCCTGTTTGCTCCCCACGCTTTCGCATCTCAGCGTCAGTATCTGTCCAGAAGGCCGCCTTCGCCACCGGTATTCCTCCACATCTCTACGCATTTCACCGCTACACGTGGAATTCTACCTTCCTCTACAATACTCTAGTTAACCAGTTTTAAGTGCAATTCCTAGGTTGAGCCCAGGGCTTTCACACCTAACTTAATTATCCGCCTACATGCCCTTTACGCCCAGTCATTCCGATTAACGCTCGCACCCTCCGTATTACCGCGGCTGCTGGCACGGAGTTT
+
CCCCCGGGGFGGGGGGGGGGGGGGGGGGGGGGGGGGGGGGGGGGGGGGGGGGGGGGGGGGGGGGGGGGGGGGGCFGGGGGGGGGEGGGGGFEFFGGGGGGGGGGGGGGGGGGGGGGGGGGGGGGGGGGGGDGGGGGGGGGGGGGGGGGFFGGGGFGGGGGGGGFGGGGGGGGGGGGFGFGGGGGGGGGGGGGGCFCFCDFFFFFFFFFFFFFFFFFEFFFFFDBFFFFFCC==F9::<CDD(763@FFEFFFF@;;?EFD0<BFFBF9??F?BB0<?FFAB9>>029:?F7??D6961:B)
@M04999:289:000000000-L3R54:1:1101:7904:9941 2:N:0:407
GTCTGGACTACTAGGGTATCTAATCCTGTTTGCTACCCACGCTTTCGAGCATGAACGTCAGTGTTATCCCAGGAGGCTGCCTTCGCCATCGGTATTCCTCCACATCTCTACGCATTTCACTGCTACACGTGGAATTCTACCTCCCTCTGACACACTCTAGTTAGACAGTTTCAAATGCACGTCCCAAGTTGAGCTCGGGGATTTCACATCTGACTTATCTAACCGTCTGCGCTCGCTTTACGCCCAGTAATTCCGATTAACGCTCGCACCCTACGTATTACCGCGTCTGCTTGCACGTAGT
+
CCCCCGGGGGGGGGGGGGGGGGDCFFGGGGGGGGGGEFFGGGGGGGGGGGGGGGGGGGGGGGGGGGGGGFGGGGGGGGGEGGGGGGCFGGGEGGGGGGGGGGGGGGGGGGGGGGGGGGGGGGGGGGGGGGGGGGGGGGGGGGGCCFGGGGCF=8EGGGGGGGGGGFGFFGGGGGGGFGFGGGGGGGFDEFFFFGCDGGGD5:AFFFFF5@EE79?FCFFFFEFFA=AF9CB59=>>@FFFC22>2(4=>)?EF3@?FD@9770:@F(.9>F?06(,.)8A49(93(441<.).(4?1(344
@M04999:289:000000000-L3R54:1:1101:6015:9977 2:N:0:407
CGGACTACCCGGGTATCTAATCCTGTTCGCTCCCCACGCTTTCGTCCATCAGCGTCAATCGGTATTTAGTAACCTGCCTTCGCAATCGGGGTTCCGTGTAATATCTATGCATTTCACCGCTACACTACACATTCCAGCTACTTCAATACTATTCAAGATTAACAGTATCAACGGCAGTTCTACAGTTAAGCTGCAGGTTTTCACCGCTGACTTATCAACCCGCCTACGGACCCTTTAAACCCAATAAATCCGGATAACGCTCGCATCCTCCGTATTACCGCGGCTGCTGGCACGGAGTT
+
CCCCCGGGGGGGGGGGGGGGGGACGGGGGGGGGGGGGGGGGGGGGGGGGGGGGGGGGGGGGGGGGGGGGGGGGGGGGGGGGGGGGGGGGGGGGGGGGGGGGGGGGFGGGGGGGGGGGGGGGGGGGGGGGGGGGGGGGGGGGGGGGGGGGGGGGGGGGGGGGGGGGGGGGGGGGGGGFGFGGGGGFGGGGGGGGGGGGGFGFFFFFFEEFFFFFFFFFFFFFFFFFFFF=DFF@FDEEFFFFFFFFFEFEFFF@DFFFFF>1(99>B>?7ABFFFF04:A100>966:FFF0(<?>B1:B
@M04999:289:000000000-L3R54:1:1101:7034:9981 2:N:0:407
CGACTACAGGGGTATCTAATCCTGTTTGCTCCCCACGCTTTCGCATCTCAGCGTCAGTATCTGTCCAGAAGGCCGCCTTCGCCACCGGTATTCCTCCACATCTCTACGCATTTCACCGCTACACGTGGAATTCTACCTTCCTCTACAATACTCCAGATAACCAGTTTTAAGTGCAATTCCCAGGTTGAGCCCGGGGCTTTCACACCTAACTTAATTATCCGCCTACATGCCCTTTACGCCCAGTCATTCCGATTAACGCTCGCACCCTCCGTATTACCGCGGCTGCTGGCACGGAGTTAGC
+
CCCCCGGGGGGGGGGGGGGGGGGGGGGGGGGGGGGGGGGGGGGGGCGGGGGGGGGGGGGGGGGGGGGGGGGGGGGGGGGGGGGGGGGGGGGFFGGGGGGGGGGGGGGGGGGGGGGGGGGGGGGGGGGGGGGGGFFGFGFGGGGGGGGGGGGGGGGGGGGGGGGGGGGFFEGGFGFGFGFG?GGGGGGGGGGGGEGGDGGGFFFFFFFFEFFFFFFFFFFFFFFFFFFFFFBFFFFE>@;EB<D@@EEFFFFFF;<CF(9:0((394:?FF>8???ADFFF19B0;?BFBF??B31(21<B<
@M04999:289:000000000-L3R54:1:1101:29064:9984 2:N:0:407
CGACTACACGGGTATCTAATCCTGTTTGCTCCCCACGCTTTCGCATCTCAGCGTCGGTATCTGTCCAGAAGGCCGCCTTCGCCACCGGTATTCCTCCACATCTCTACGCATTTCACCGCTACACGTGGAATTCTACCTTCCTCTACAATACTCCAGATAACCAGTTTTAAGTGCAATTCCCAGGTTGAGCCCGGGGCTTTCACACCTAACTTAATTATCCGCCTACATGCCCTTTACGCCCAGTCATTCCGATTAACGCTCGCACCCTCCGTATTACCGCGGCTGTTGGCACGGAGTTAGC
+
CCCCCGGGGGGGGGGGGGGGGGGGGGGGGGGGGGGGGGGGGFGGGGGFGGGGGGGGGGGGGGGGGGGGGGGGGGGGGGGGGGGGGGGGGGGFFGGGGGGGGGGGGGGGGGGGGGGGGGGGGGGGGGGGGGGGGGGGGGGGGGGGGGGGGGGGGGGGGGGGGGGGGGGGGGGGGGGFFGFGGGGGGGGGGGGGGCGDGDFGFFFFFFFFFFFFFFF><FFCFFFFFFFFEFFD@FFF<D?DFFF;;EFECFF??6BF2<>B?B99B>F?FFFF6??FFFFBFBF9>4.348)46906?49>4
@M04999:289:000000000-L3R54:1:1101:5890:10051 2:N:0:407
GACTACCCGGGTATCTAATCCTGTTCGCTACCCATGCTTTCGAACCTCAGCGTCAGTTACAGACCAGAGAGCCGCCTTCGCCACTGGTGTTCTTCCATATATCTACGCATTCCACCGCTACACATGGAGTTCCACTCTCCTCTTCTGCACTCAAGAAAAACAGTTTCAGCTGCACTTCCCCGGTTAAGCCGAGGGCTTTCACAGCTGACTTGTTCTCCCGCCTGCGTTCGCTTTACGCCCAATAAATCCGGACAACGCTTGCCACCTACGTATTACCGCGGCTGCTGGCACGTAGTTAGCC
+
CCCCCGGGGGGGGGGGGGGGGGGGGGGGG7FFFGGGGGGGGGGGGGGGGGGGGGGGGGGGGGGGGGGGGGGGGGGGGGGGGGGGGGGGGGGGGGGGGGGGGGGGGGGGGGGGGGGGGGGGGGGGGGGGGGGGGGGGGGGGGGGGEGFGGGFGGGGG8@DDGGGGGGGGGGGGG8DGFGFGGGDGGCGGGG@EGDGGGGGFCFCFFFFFBECEEFFCFFA=EBFBB3;806>DF;<EF;>EF1;@<;CEBF;1;>FF>FFFFFFFFFBFF::2)849A1913;((8:)8:(<?B7(,46)42
@M04999:289:000000000-L3R54:1:1101:17126:10062 2:N:0:407
GACTACTGGGGTATCTAATCCTGTTTGCTCCCCACGCTTTCGCATCTCAGCGTCAGTATCTGTCCAGAAGGCCGCCTTCGCCACCGGTATTCCTCCACATCTCTACGCATTTCACCGCTACACGTGGAATTCTACCTTCCTCTACAATACTCCAGATAACCAGTTTTAAGTGCAATTCCCAGGTTGAGCCCGGGGCTTTCACACCTAACTTAATTATCCGCCTACATGCCCTTTACGCCCAGTCATTCCGATTAACGCTCGCACCCTCCGTATTACCGCGGCTGCTGGCACGGAGTTAGCC
+
CCCCCGGGGGGGGGGGGGGGGGGGGGCGGGGGGGGGGGGGGGGGGGGGGGGGGGGGGGGGGGGGGGGGGGGGGGGGGGGGGGGGGGGGGGGGGGGGGGGGGGGGGGGGGGGGGGGGEGGGGGGGGGGGGGGGGGGGGGGGGGGGGGGGGGGGGFGFGFFGGGGGGGGGGGGFGGGGFGFFGGGGGGGGGGGGGGCGDGGGFFFFFFFFBEEEFFFFFFF@F@?FFEEEEFFFD@EF<?>EFFE@AEFFFF;@DDFF@>D?B9>FBB:<:9:((2))4,4931((-5)>F(4<33(:?AFF?
@M04999:289:000000000-L3R54:1:1101:6461:10081 2:N:0:407
AGACTACACGGGTATCTAATCCTGTTCGCTCCCCACGCTTTCGTCCATCAGCGTCAATCGGTATTTAGTAACCTGCCTTCGCAATCGGGGTTCTGTGTAATATCTATGCATTTCACCGCTACACTACACATTCCAGCTACTTCAATACTATTCAAGATTAACAGTATCAACGGCAGTTCTACAGTTAAGCTGCAGGTTTTCACCGCTGACTTATCAACCCGCCTACGGACCCTTTAAACCCAATAAATCCGGATAACGCTCGCATCCTCCGTATTACCGCGGCTGCTGGCACGGAATTAGC
+
CCCCCGGGGGGGGGGGGGGGGGGGGGGGGGGGGGGGGGGGGGGGGGGGGGGGGGGGGGGGGGGGGGGGGGGGGGGGGGGGGGGGGGFGGGGGGGGGGGFGGGGGGGGGGGGGGGGGGGGGGGGGGGGGGGGGGGGGGGFGGGGGGGGGGFGGGGFGCGGGFGGGGFGGCFGGGGGGFGFGGGGGGGGGGGGGGGGGGGGGFFFFEFFFFFFFF6FFFFFFDFFF?BDFF>@FFFFECFFFFFFFFFFFFF@FFFFFF@FFFF>9?>?>FFB0(4:<DFB99(4>>F:??::BFB((,54>:
@M04999:289:000000000-L3R54:1:1101:14094:10084 2:N:0:407
GGGAGACTACTAGGGTATCTAATCCTGTTTGCTCCCCACGCTTTCGCATCTCAGCGTCAGTATCTGTCCAGAAGGCCGCCTTCGCCACCGGTATTCCTCCACATCTCTACGCATTTCACCGCTACACGTGGAATTCTACCTTCCTCTACAATACTCCAGATAACCAGTTTTAAGTGCAATTCCCAGGTTGAGCCCGGGGCTTTCACACCTAACTTAATTATCCGCCTACATGCCCTTTACGCCCAGTCATTCCGATTAACGCTCGCACCCTCCGTATTACCGCGGCTGCTGGCACGGAGTT
+
CCCCCGGGGGGGGGGGGGGGGGGGGGGGGGGGGGGGGGGGGGGGGGGGGGGGGGGGGGGGGGGGGGGGGGGGGGGGGGGGGGGGGGGGFGGGGGGGGGGGGGGGGGGGGGGGGGGGGGGGGGDGGGGGGGGGGGGGGGGGGGGGGGGGGGGGGGGGGGGGGGGGGGGGGGGGGGGGFGFGDGGGGGGGGGGGGGFD>DGGEFFFFFFFFDEFFFFFFFFFFEF=DFFFFFFFFFFFFFCFFFF@;DEFF?EFFF?F6@E4?9::>>F>BFFF<>????AA<BF9066>?>FB:7>617>?1
@M04999:289:000000000-L3R54:1:1101:26383:10136 2:N:0:407
GGACTACCAGGGTATCTAATCCTGTTTGCTCCCCACGCTTTCGCATCTCAGCGTCAGTATCTGTCCAGAAGGCCGCCTTCGCCACCGGTATTCCTCCACATCTCTACGCATTTCACCGCTACACGTGGAATTCTACCTTCCTCTACAATACTCTAGTTAACCAGTTTTAAGTGCAATTCCTAGGTTGAGCCCAGGGCTTTCACACCTAACTTAATTATCCGCCTACATGCCCTTTACGCCCAGTCATTCCGATTAACGCTCGCACCCTCCGTATTACCGCGGCTGCTGGCCCGGAGTTAGC
+
CCCCCGGGGGGGGGGGGGGGGGGGGGGGGGGGGGGGGGGGGGGGGGGGGFGGGGGGGGGGGGGGGGGGGGGGGGGGGGGGGGGGGGGGGGGGGGGGGGGGGGGGGGGGGGGGGGGGGGGGGGGGGGFGGGGGFGGGGGGGGGGGGGFFCFGGGGGGGGGGGGGGGGGGGGGGGGGGFGFGGGGGGGCFGGFDGGGCDGGGFFFFFFFFFFFFEFFFFFF?ABFADFFFEFEBFFFFF?@A>(207>CEEC(/333397@@7(13;F13<?B?:1?)69(3((,7217:80(-431;:2<65
@M04999:289:000000000-L3R54:1:1101:17155:10155 2:N:0:407
GACTACTCGGGTATCTAATCCTGTTTGCTACCCACGCTTTCGAGCATGAACGTCAGTGTTATCCCAGGAGGCTGCCTTCGCCATCGGTATTCCTCCACATCTCTACGCATTTCACTGCTACACGTGGAATTCTACCTCCCTCTGACACACTCTAGTTAGACAGTTTCAAATGCACGTCCCAAGTTGAGCTCGGGGATTTCACATCTGACTTATCTAACCGTCTGCGCTCGCTTTACGCCCAGTAATTCCGATTAACGCTCGCACCCTACGTATTACCGCGGCTGCTGGCACGTAGTTAGCC
+
CCCCCGGGGGGGGGGGGGGGGGGGGGGGGGGGGGGGGGGGGGGGGGGGGGGGGGGGGGGGGGGGGGGGGGGGGGGGGGGGGGGGGGGGGGGGGGGGGGGGGGGGGGGGGGGGGGGGGGGGGGGGGGGGGGGGGGGGGGGGGGGGGGGGGGGGGGGGGGGGGGGGGGGGGFFGGGGGFG5DGFGGGGGGGGGGGGGGDFGGFFFFFFFFFFEFFFFFFFFFFFFDCAFFDFFDBBEFFF2B?DFEFFECFE((:;E9?FFFFFBB;??BFFBFFFAAABFF9B99?>>?<0<:?F:6A2)<4
@M04999:289:000000000-L3R54:1:1101:22216:10177 2:N:0:407
ACGAGACTACAAGGGTATCTAATCCTGTTTGCTCCCCACGCTTTCGTCCATCAGCGTCAATCGGTATTTAGTAACCTGCCTTCGCAATCGGGGTTCTGTGTAATATCTATGCATTTCACCGCTACACTACACATTCCAGCTACTTCAATACTATTCAAGATTAACAGTATCAACGGCAGTTCTACAGTTAAGCTGCAGGTTTTCACCGCTGACTTATCAACCCGCCTACGGACCCTTTAAACCCAATAAATCCGGATAACGCTCGCATCCTCCGTATTACCGCGGCTGCTGGCACGGAGTT
+
CCCCCGGGGGGGGGGGGGGGGGGGGGGGGGGGGGGGGGGGGGGGGGGGGGGGGGGGGGGGGGGGGGGGGGGGGGGGGGGGGGGGGGGDGGGGGGGGGFGGGGGFGGGGGGGFGGGGGGGGGGGGGGGGGGGGGDGGGGGGGFDDFGGCFGGGGGGGGGGGGGGGGGGGGGGGGGDGFGFGGGGGGGGGGGGFGGGGGGGDFFFFFFFFFFFFFFFFAFFFFBDFFBFFDF?DFFFFFFFFFFD?<D@EFFEEFFBFFFFEF0;@F>F?F??FFB:?:?AF<<9;>09BFF?36<DF>1><2
@M04999:289:000000000-L3R54:1:1101:21670:10198 2:N:0:407
GATGACTACCGGGGTATCTAATCCTGTTCGCTCCCCACGCTTTCGTCCATCAGCGTCAATCGGTATTTAGTAACCTGCCTTCGCAATCGGGGTTCTGTGTAATATCTATGCATTTCACCGCTACACTACACATTCCAGCTACTTCAATACTATTCAAGATTAACAGTATCAACGGCAGTTCTACAGTTAAGCTGCAGGTTTTCACCGCTGACTTATCAACCCGCCTACGGACCCTTTAAACCCAATAAATCCGGATAACGCTCGCATCCTCCGTATTACCGCGGCTGCTGGCACGGAGTT
+
CCCCCGGGGGGGGGGGGGGGGGGFGGGGFGGGGGGGGGGGGGGGGGGGGGGGGGGGGGGGGGGGGGGGGGGGGGGGGGGGGGGGGGGGGGGGGGGGGGGGGGGGGGGGGGGGGGGGGGGGGGGGGGGDGGGGGGGGGGGGGGGGGGGGGGGGGGGGGGFGFGGFFGFGGGGGGGGGEGFGGGGGGGGGGGGCFGGGGGFGFFAFFFFBBFFFE9BFFFABFFF@FFDFF@DBF?FF@CCFFFFF<@EFEE<@B>FFFF280:BF09?BF?FF>:BF7<A9:0>B6(-1>?F???F>FF?1
@M04999:289:000000000-L3R54:1:1101:17325:10199 2:N:0:407
GGACTACAAGGGTATCTAATCCTGTTTGCTCCCCACGCTTTCGCATCTCAGCGTCAGTATCTGTCCAGAAGGCCGCCTTCGCCACCGGTATTCCTCCACATCTCTACGCATTTCACCGCTACACGTGGAATTCTACCTTCCTCTACAATACTCCAGATAACCAGTTTTAAGTGCAATTCCCAGGTTGAGCCCGGGGCTTTCACACCTAACTTAATTATCCGCCTACATGCCCTTTACGCCCAGTCATTCCGATTAACGCTCGCACCCTCCGTATTACCGCGGCTGCTGGCACGTAGTTAGC
+
CCCCCGGGGGGGGGGGGGGGGGGGGGGGGGGGGGGGGGGGGGGGGGGGGGGGGGGGGGGGGGGGGGGGGGGGGGGGGGGGGGGGGGGGGGGGGGGGGGGGGGGGGGGGGGGGGGGGGGGGGGGGGGGGGGGGGGGGGGGGGGGGGGGGGGGGGGGGGGGGGGGGGGGGGGGGGGGGFGFGGGGGGFGGGGGGGGGGGGGGFFFFFFFFFFFFFFFFFFFFFFFFFFFFFFEFFDFCEF@E60,;<@3?EFFFD?FFC;6D<>;>B>F???>B0:?<FA6>BF920:?FFF2<?.38354:4
@M04999:289:000000000-L3R54:1:1101:26868:10203 2:N:0:407
GACTACCAGGGTATCTAATCCTGTTTGCTCCCCACGCTTTCGCATCTCAGCGTCAGTATCTGTCCAGAAGGCCGCCTTCGCCACCGGTATTCCTCCACATCTCTACGCATTTCACCGCTACACGTGGAATTCTACCTTCCTCTACAATACTCTAGTTAACCAGTTTTAAGTGCAATTCCTAGGTTGAGCCCAGGGCTTTCACACCTAACTTAATTATCCGCCTACATGCCCTTTACGCCCAGTCATTCCGATTAACGCTCGCACCCTCCGTATTACCGCGGCTGCTGGCACGGAGTTAGCC
+
CCCCCGGGGGGGGGGGGGGGGGGGGGGGGGGGGGGGGGGGGGGGGGGGGGGGGGGGGGGGGGGGGGGGGGGGGGGGGGGGGGGGGGGGGGGGGGGGGGGGGGGGGGGGGGGGGGGGGGGGGGGGGGGGGGGGGGGGGGGGGGGGGGGGGGGGGGGGGGGGGGGGGGGGGGFFGGGGFGFGFFGGG?FCFGG??GGGGFGG>FAFFFFFFFFFFFFFCFFFFFFFFFEA>BFFDFCF>@FE9BEFBE?CEFFFF@?E@@DF02>FFFBFFFB?B?BBF:;>B>B0<???F0<?>>><<<4>>
@M04999:289:000000000-L3R54:1:1101:26036:10222 2:N:0:407
GACTACTAGGGTATCTAATCCTGTTTGCTCCCCACGCTTTCGCATCTCAGCGTCAGTATCTGTCCAGAAGGCCGCCTTCGCCACCGGTATTCCTCCACATCTCTACGCATTTCACCGCTACACGTGGAATTCTACCTTCCTCTACAATACTCCAGATAACCAGTTTTAAGTGCAATTCCCAGGTTGAGCCCGGGGCTTTCACACCTAACTTAATTATCCGCCTACATGCCCTTTACGCCCAGTCATTCCGATTAACGCTCGCACCCTCCGTATTACCGCGGCTGCTGGCACGGAGTTAGCC
+
CCCCCGE<FFFFFGGGGGGGGGGGFFGGFGF@F<FGGGGGGGGG7@<EFGGGGGGGEEEGGGGGGGGGGGGGGFGGGGC?FGGFGGGEGGGGGGGGGGDAFFGGGGGGGE@EGEEEE7FEGGGGGGGGCF<EFFEEFFEGGGFGGGGGGGGGFFGGGFGGFFGEFGFGGGCDFDDFFGBDGGFGCFGFFFFDGGGGGGGGFFEF>AFA4CE=EAFF?EF@FFDFDFEFE=B>D=FF1(7B<;3=EECFFFF0?@CC26;7-(462::1<;(41><AAFF0122;??B7?(,49(4<?)624
@M04999:289:000000000-L3R54:1:1101:17913:10236 2:N:0:407
AGGGACTACACGGGTATCTAATCCTGTTTGCTCCCCACGCTTTCGCATCTCAGCGTCAGTATCTGTCCAGAAGGCCGCCTTCGCCACCGGTATTCCTCCACATCTCTACGCATTTCACCGCTACACGTGGAATTCTACCTTCCTCTACAATACTCCAGATAACCAGTTTTAAGTGCAATTCCCAGGTTGAGCCCGGGGCTTTCACACCTAACTTAATTATCCGCCTACATGCCCTTTACGCCCAGTCATTCCGATTAACGCTCGCACCCTCCGTATTACCGCGGCTGCTGGCACGGAGTT
+
CCCCCGGGGGGGGGGGGGGGGGGGGGGGGGGGGGGGGGGGGGGGGGGGGGGGGGGGGGGGGGGGGGGGGGGGGGGGGGGGGGGGGGGGGGGGGGGGGGGGGGGGGGGGGGGGGGGGGGGGGGGGGGGGGGGGGGGGGGGGGGGGGGGGGGGGGGGGGGCFGGGGGGGGGGGGGGGGFGFGGGGGGGGGGGGGGGGGGGGGFFFFFFFFFFFFFFFFFFFEFEFD@9=BEEEFFFFFFFFFFBFDD@EFFFFFFDFF?9AF>?:BFFFFF06?F??:BFFB1(14;;>027:<?<:3--(.
@M04999:289:000000000-L3R54:1:1101:11195:10249 2:N:0:407
TGATGGACTACTAGGGTATCTAATCCTGTTTGCTCCCCACGCTTTCGCATCTCAGCGTCAGTATCTGTCCAGAAGGCCGCCTTCGCCACCGGTATTCCTCCACATCTCTACGCATTTCACCGCTACACGTGGAATTCTACCTTCCTCTACAATACTCCAGATAACCAGTTTTAAGTGCAATTCCCAGGTTGAGCCCGGGGCTTTCACACCTAACTTAATTATCCGCCTACATGCCCTTTACGCCCAGTCATTCCGATTAACGCTCGCGCCCTCCGTATTCCCGCGGCTGCTGGCACGGAGT
+
CCCCCGC<FFGGGGGDFGCECFE@FAFFGDF,,<CFGD<C::FGFGGGGDB,@F<@@FFGCCF<CFFCFDFCFGGCFEBFCG?F@FFEGGGCF@F<FFEFGBGAA?4AADF7F@GGCDFGG@+8=FDFCGG>F=F,@D,@DG8D8=;F9DD?FD==FF8FCFGAGFGFEFD8FGGGFD99F8D=FGGCFFCF?CEGGGG55?A*AAFFFFFFBFFFEF6?F489@BFF@D=C4>BFFFFAC<@FFF@6;4)7?E;(((/9>;@?179(2>>B??FB603)4202(,43;B?):62<4(((,
@M04999:289:000000000-L3R54:1:1101:21945:10265 2:N:0:407
GCGACTACAAGGGTATCTAATCCTGTTTGCTCCCCACGCTTTCGCATCTCAGCGTCAGTATCTGTCCAGAAGGCCGCCTTCGCCACCGGTATTCCTCCACATCTCTACGCATTTCACCGCTACACGTGGAATTCTACCTTCCTCTACAATACTCCAGATAACCAGTTTTAAGTGCAATTCCCAGGTTGAGCCCGGGGCTTTCACACCTAACTTAATTATCCGCCTACATGCCCTTTACGCCCAGTCATTCCGATTAACGCTCGCACCCTCCGTATTACCGCGGCTGCTGGCACGGAGTT
+
CCCCCGGGGGGGGGGGGGGGGGGGGGGGGGGGGGGGGGGGGGGGGGGGGGGGGGGGGGGGGGGGGGGGGGGGGGGGGGGGGGGGGGGGGGGGGGGGGGGGGGGGGGGGGGGGGGGGGGGGGGGGGGGGGGGGGGGGGGGGGGGGGGGGGGGGGGGGGGGGGGGGGGGGGGGGGGGGFGFGGGGGGGGGGGGGGEGDGGGGFFCFFFFFFFFFFFFFFFFFFFBFFFFFFEBF(4@@EFFFFFFFFFFFFFF@F?FFFF0;FFFFFF>FFFFFFB7?9AABBFFFFFFFF>B???927::
@M04999:289:000000000-L3R54:1:1101:2359:10280 2:N:0:407
GGACTACAAGGGTATCTAATCCTGTTTGCTCCCCACGCTTTCGCATCTCAGCGTCAGTATCTGTCCAGAAGGCCGCCTTCGCCACCGGTATTCCTCCACATCTCTACGCATTTCACCGCTACACGTGGAATTCTACCTTCCTCTACAATACTCCAGATAACCAGTTTTAAGTGCAATTCCCAGGTTGAGCCCGGGGCTTTCACACCTAACTTAATTATCCGCCTACATGCCCTTTACGCCCAGTCATTCCGATTAACGCTCGCACCCTCCGTATTACCGCGGCTGCTGGCACGCAGTTAGC
+
CCCCCGGGGGGGGGGGGGGGGGGGGGGGGGGGGGGGGGGGGGGGGGGGGGGGGGGGGGGGGGGGGGGGGGGFGGGGGGGGGGGGGGGGGGGGGGGGGGGGGGGGGGGGGGGGGGGGGGGGGGGGGGGGGGGGGGGGGGGGGGGGFFEGGGGGGGFGFGGGGGGGGGGGGGGGGGGGFGFGGGGFGGGGGGGGGGGGGGGGFFFFFFFFEFFFFFFFFFFEEFFFFFFFF=EFFFFFFFF>9D?EFFCEFFF;(6@EEF@D:--2>>FF?:>:2:?AA)19>>BBFFFB?B7>6(-(-62)-
@M04999:289:000000000-L3R54:1:1101:25352:10306 2:N:0:407
GACTACTCGGGTATCTAATCCTGTTCGCTCCCCACGCTTTCGTCCATCAGCGTCAATCGGTATTTAGTAACCTGCCTTCGCAATCGGGGTTCTGTGTAATATCTATGCATTTCACCGCTACACTACACATTCCAGCTACTTCAATACTATTCAAGATTAACAGTATCAACGGCAGTTCTACAGTTAAGCTGCAGGTTTTCACCGCTGACTTATCAACCCGCCTACGGACCCTTTAAACCCAATAAATCCGGATAACGCTCGCATCCTCCGTATTACCGCGGCTGCTGGCACGGAGTTAGCC
+
CCCCCGGGGGGGGGGGGGGGGGGGGGGGGGGGGGGGGGGGGGGGGEFGGGGGGGGGGGGGGGGGGGGGGGGGGGGGGGGGGGDGGGGGGGGGGGGGGGGGGGGGGGGGGGGGGGGGGGGGGGGGGGGGGGGGGGGGGGGGGGGGGFGGGGGGGGGGGGGGGGGGGGGGGGGGGDGFCGFFGGGGGGFGGGGGGGGGGGGGFFFEFFFFFFFFFFFFFFFBFFA>=DD=@FFDBFFFEF@EF=FFFFFF;@>@;@<3<><?>BFFFFFFFFFB?FF<<6;BF>BBB:D2:?<?FF(-3:<A:
@M04999:289:000000000-L3R54:1:1101:14197:10350 2:N:0:407
TGGACTACACGGGTATCTAATCCTGTTTGCTCCCCACGCTTTCGCATCTCAGCGTCAGTATCTGTCCAGAAGGCCGCCTTCGCCACCGGTATTCCTCCACATCTCTACGCATTTCACCGCTACACGTGGAATTCTACCTTCCTCTACAATACTCTAGTTAACCAGTTTTAAGTGCAATTCCTAGGTTGAGCCCAGGGCTTTCACACCTAACTTAATTATCCGCCTACATGCCCTTTACGCCCAGTCATTCCGATTAACGCTCGCACCCTCCGTATTACCGCGCCTGCTGGCACGGAGTT
+
CCCCCGGGGGGGGGGGGGGGGGGGGGGGGGGGGGGGGGGGGGGGGGGGGGGGGGGGGGGGGGGGGGGGGGGGGGGGGGGGGGGGGGGGGGGGGGGGGGGGGGGGGGGGGGGGGGGGGGGGGGGGGGGGGGGFFGGGGGGGGGGGGGGGGGGGFGGGGGGGGGGGGGGFGGGGGGGGFGFGGGGGGGGGFCGGGGGGDDDFFFFFFFFFFEFEFFAFCFFFFFFFFFFFFF=E=EBFFE@E@F@F3)/<3<EEFD6;EEFFFFFFFFFF:??B<(4?<BF4,4(4:<B::402)-4;><:
@M04999:289:000000000-L3R54:1:1101:4006:10361 2:N:0:407
CACAGACTACTAGGGTATCTAATCCTGTTTGCTACCCACGCTTTCGAGCATGAACGTCAGTGTTATCCCAGGAGGCTGCCTTCGCCATCGGTATTCCTCCACATCTCTACGCATTTCACCGCTACACGTGGAATTCTACCTTCCTCTACAATACTCCAGATAACCAGTTTTAAGTGCAATTCCCAGGTTGAGCCCGGGGCTTTCACACCTAACTTAATTATCCGCCTACATGCCCTTTACGCCCAGTCATTCCGATTAACGCTCGCACCCTCCGTCTTACCCCGTCTGCTGGCACCGGGTT
+
CCCCCGGEAFFCGGGGGGGGGGGFGGGFGGFGGGGGGGGGGGGGGGFGGGGGGGGGGGGGGGGGGGGGGGGGGGGGGGGGFGGGEGGGGGGGGGGGGGGGGGGEFGGGGFFDGGGGFFGFGGGGGGGGGGGEGGGGGGGGGEFGGGGGGEFDCF;,DGFGFGGGGGGGGGGGGGGF;EB?DFGCBFFFGG?CGGGGDCDGFFFFFFFF=DE@CFFAEFCEFFF=BAAFDFFFE=@3>BFF===@@@;3>C5?EF??(:7)((/(..;90:6:<9(((()::(,743(,664004?(((-44
@M04999:289:000000000-L3R54:1:1101:7385:10363 2:N:0:407
AGACTACCGGGGTATCTAATCCTGTTCGCTACCCATGCTTTCGAACCTCAGCGTCAGTTACAGACCAGAGAGCCGCCTTCGCCACTGGTGTTCTTCCATATATCTACGCATTCCACCGCTACACATGGAGTTCCACTCTCCTCTTCTGCACTCAAGAAAAACAGTTTCAGCTGCACTTCCCCGGTTAAGCCGAGGGCTTTCACAGCTGACTTGTTCTCCCGCCTGCGTTCGCTTTACGCCCAATAAATCCGGACAACGCTTGCCACCTACGTATTACCGCGGCTGCTGGCACGTAGTTAGC
+
CCCCCGGGGGGGGGGGGGGGGGGGGGGGGGGGGGGGGGGGGGGGGGGGGGGGGGGGGGGGGGGGGGGGGGGGGGGGGGGGGGGGGGGGGGGGGGGGGGGGGGGGGGGGGGGGGGGGGGGGGGGGGGGGGGGGGGGGFGGGGGGGGGGGGGGGGGGGGGGGGGGGGGGGGGGGGGGGFGFGGGGGGGGGGGFECECDGGGGFF6EFFFFFFFFFFFFCFFBDFFF@FFDFFFFFFFCFFFB>D1:?FFAABF>?>>B:06??BFFF<BFFF?BFFBF9<:>>013;:D7?:8?F3468-))-
@M04999:289:000000000-L3R54:1:1101:11670:10377 2:N:0:407
GCTAGGACTACAAGGGTATCTAATCCTGTTCGCTCCCCACGCTTTCGTCCATCAGCGTCAATCGGTATTTAGTAACCTGCCTTCGCAATCGGGGTTCTGTGTAATATCTATGCATTTCACCGCTACACTACACATTCCAGCTACTTCAATACTATTCAAGATTAACAGTATCAACGGCAGTTCTACAGTTAAGCTGCAGGTTTTCACCGCTGACTTATCAACCCGCCTACGGACCCTTTAAACCCAATAAATCCGGATAACGCTCGCATCCTCCGTATTACCGCGGCTGCTGGCACGGAGT
+
CCCCCGGGGGGGGGGGGGGGGGGGGGGGGGGGGGGGGGGGGGGGGGGGGGGGGGGGGGGGGGGGGGCFGGGGGGGGGGGGGGGGGGGDGGGGGGGGGGGGGGGGGGGGGGGGGGGGGGGGGGGGGGGGGGGGGGGGGGGGGGGGGGGGGGGGGGGGGGGGGGGGGGGGGGGGGGGGEDDGGGGGGGGGGFGFGGGGGGFGFFFAFFFF5=AAFFFAEFFFFFFFB>F@9B@?@BBFFFFFFFFFFFFFFFEFFF69@FFE3;9;FFFFF>B?FFF008?AFF602(439BFBBB12?;>94
@M04999:289:000000000-L3R54:1:1101:4107:10393 2:N:0:407
GAATTGACTACACGGGTATCTAATCCTGTTCGCTCCCCACGCTTGCGTCCATCAGCGTCAATCGGTATTTAGTAACCTGCCTTCGCAATCTGTGTTCTGTGTAATATCTATGCATTTCACCGCTACACTACACATTCCAGCTACTTCAATACTATTCAAGATTAACAGTATCAACGGCAGTTCTACATTTAAGCTGCAGTTTTTCACCACTCACTTATCAACCCGCCTACGGACCCTTTAAACCCAATAAATCCGTATAACTCGCGCATCCCCCATTTTACCGCGTCTGCTGACACGGAGT
+
C@B<<66C<FA<<F7+@+EECC,6E,C@FC9,@BFG8F<FD7F@,C@6++8,66F,@B,66@F6F86C<<FC9,6C5?,,4,9ED=:76?,C:,:,9A?:,CA,E,F<,5@=5AE<<FE,C8::@FF<<=AF:999,E44=@DCAEDF;,,@;334>;@=,=,@F+7,=363E,6=9@B+=6+,>8=,,=3@,7BF7C7<=C<:FF9A*0))10+3:++;+:58825)>B=/-629@=6856@=@(>333C))(6(6/))9)/(,.(.,,((-((,9))6.2:0(-((()6))4).,4(,-
@M04999:289:000000000-L3R54:1:1101:26327:10412 2:N:0:407
TCTGACTACCAGGGTATCTAATCCTGTTTGCTACCCACGCTTTCGAGCATGAACGTCAGTGTTATCCCAGGAGGCTGCCTTCGCCATCGGTATTCCTCCACATCTCTACGCATTTCACTGCTACACGTGGAATTCTACCTCCCTCTGACACACTCTAGTTAGACAGTTTCAAATGCACGTCCCAAGTTGAGCTCGGGGATTTCACATCTGACTTATCTAACCGTCTGCGCTCGCTTTACGCCCAGTAATTCCGATTAACGCTCGCACCCTACGTATTACCGCGGCTGCTGGCACGTAGTT
+
CCCCCGGGGGGGGGGGGGGGGGFGGGGGGGGGGGGGGGGGGGGGGGGGGGGGGGGGGGGGGGGGGGCGGGGGGGGGGGGGGGGGGGGGGGGGGGGGGGGGGGGGGGGGGGGGGGGGGGGGGGGGGGGGGGGGGGGGGGGGGGGGGGGGGGGGGDGGGGGGGGGGGGGGGGGGGGGGFGFFGGGGGGGGGGGGFGGGGG>DFFFFFFFFFFCFFFFFFFFFF@AADBDFFB=>9@D99>EFF@BD@EEFFEFEFFFFFFFD6DFFF9BFFFB:3<><?FFF36>069>FF?(477?34??B
@M04999:289:000000000-L3R54:1:1101:18626:10445 2:N:0:407
GACTACTAGGGTATCTAATCCTGTTTGCTACCCACGCTTTCGAGCATGAACGTCAGTGTTATCCCAGGAGGCTGCCTTCGCCATCGGTATTCCTCCACATCTCTACGCATTTCACTGCTACACGTGGAATTCTACCTCCCTCTGACACACTCTAGTTAGACAGTTTCAAATGCACGTCCCAAGTTGAGCTCGGGGATTTCACATCTGACTTATCTAACCGTCTGCGCTCGCTTTACGCCCAGTAATTCCGATTAACGCTCGCACCCTACGTATTACCGCGGCTGCTGGCACGTAGTTAGCC
+
CCCCCGGGGGGGGGGGGGGGGGGGGGGGGGGFGGGGGGGGGGGGGGGGGGGGGGGGGGGGGGGGGGGGGGGGGGGGGGGGGGGGGGGGGGGGGGGGGGGGGGGGGGGGGGGGGGGGGGGGGGGGGGGGGGGGGGGGGGGGGGGGGGGGGGGGGGGGGGGGGGGFGGGGGGGGGGGGFGDGGDFGGGGGGCGGGGGDGGGGFFFFFFFFEAEFFFFFFFFFFFFBCAABFFFFBBEFFFFFFFFFFEFFFFFFFFEE?B@;3>>;FBF7?:8?<?FDA?FF>>;6<BF?02)21113AF<A:
@M04999:289:000000000-L3R54:1:1101:11768:10446 2:N:0:407
GACTACTCGGGTATCTAATCCTGTTTGCTCCCCACGCTTTCGCATCTCAGCGTCAGTATCTGTCCAGAAGGCCGCCTTCGCCACCGGTATTCCTCCACATCTCTACGCATTTCACCGCTACACGTGGAATTCTACCTTCCTCTACAATACTCCAGATAACCAGTTTTAAGTGCAATTCCCAGGTTGAGCCCGGGGCTTTCACACCTAACTTAATTATCCGCCTACATGCCCTTTACGCCCAGTCATTCCGATTAACGCTCGCACCCTCCGTATTACCGCGGCTGCTGGCACGGAGTTAGCC
+
CCCCCGGGGGGGGGGGGGGGGGGGGGGGGGGGDGGGGGGGGGGGGGGGGGGGGGGGGGGGGGGGGGGGGGGGGGGGGGGGGGGGGGGGGGGGGGGGGGGGGGGGGGGGGGGGGGGGGGGGGGGGGGGGGGGGGGGGGGGGGGGGGGGGGGGGGGGGGGGGGGGGGGGGGGGGGGGGFGFGGGGGCGGGGGGGGGGGGGGGFFFFFFFFFFFFFFFFFFFFFF@DFFFEFBFFFFFFFDFFFFFFFFFFFF6?DDCEDFFFF09F>FFFF188:>FFBBB>>>0184?:61<B;>9?8<AD3
@M04999:289:000000000-L3R54:1:1101:4122:10471 2:N:0:407
GTGGACTACCAGGGTATCTAATCCTGTTTGCTCCCCACGCTTTCGCATCTCAGCGTCAGTATCTGTCCAGAAGGCCGCCTTCGCCACCGGTATTCCTCCACATCTCTACGCATTTCACCGCTACACGTGGAATTCTACCTTCCTCTACAATACTCCAGATAACCAGTTTTAAGTGCAATTCCCAGGTTGAGCCCGGGGCTTTCACACCTAACTTAATTATCCGCCTACATGCCCTTTACGCCCAGTCATTCCGATTAACGCTCGCACCCTCCGTATTACCGCGGCTGCTGGCTCGGAGTTT
+
CCCCCGGGGGGGGGGGGGGGGGGGGGGGGGGGGGGGGGGGGGGGGDGFGGGGGGGGGGGGGGGGGGGGGGGGGGGGGGGGGGGGGGGFG7>FDFGGGGGGGGGGEFGGGGDEGGFGGGGGGGGGGGGGGGGCFGGGGGEGGFGGGGGFGGGGGFFGGDFGGGGFDGADGGGGCAFFFFFGGGCFG+@FCCFGGFGGDCDDFFFFFFFFFFFFFFFAE98<AEDD@=9B:CCEE(;@F<EA<;>;;EEE3<CF;?DFFEEF@BFFB>B96<??14:?B4<9?9;>(((3:?01(.4((-(,)
@M04999:289:000000000-L3R54:1:1101:21814:10494 2:N:0:407
GGACTACTGGGGATCTAATCCTGTTCGCTCCCCACGCTTTCGTCCATCAGCGTCAATCGGTATTTAGTAACCTGCCTTCGCAATCGGGGTTCTGTGTAATATCTATGCATTTCACCGCTACACTACACATTCCAGCTACTTCAATACTATTCAAGATTAACAGTATCAACGGCAGTTCTACAGTTAAGCTGCAGGTTTTCACCGCTGACTTATCAACCCGCCTACGGACCCTTTAAACCCAATAAATCCGGATAACGCTCGCATCCCCCGTATTACCGCGGCTGCTGGCACGGAGTTAGCC
+
CCCCCGGGGGGGGGGGGGGGGGGGGGGGGGGGGGGGGGGGGGGGGGGGGGGGGGGGGGGGGGGGGGGGGGGGGGGGGGGGGGGGGGGGGGGGGGGGGGGGGGGGGGGGGGGGGGGGGGGGGGGGGGGGGGFGGGGGGGGGGGGGGGGGGGGGGGGGGGGGGGGGGGGGGGGGGGGFFGFGGGGGGGGGGGGGGGGGGGGGFFFDFDFEDFFFFFFFFFBA>BFDFFDD>FFFFFEFFFFF<6;EE<CFFF@FFFFFFFF?BBF?9>FFFBF9FFFFF?>>FFF>BB?FFF?F0904:4<2.
@M04999:289:000000000-L3R54:1:1101:9284:10495 2:N:0:407
GACGACTACACGGGTATCTAATCCTGTTTGCTCCCCACGCTTTCGCATCTCAGCGTCAGTATCTGTCCAGAAGGCCGCCTTCGCCACCGGTATTCCTCCACATCTCTACGCATTTCACCGCTACACGTGGAATTCTACCTTCCTCTACAATACTCTAGTTAACCAGTTTTAAGTGCAATTCCTAGGTTGAGCCCAGGGCTTTCACACCTAACTTAATTATCCGCCTACATGCCCTTTACGCCCAGTCATTCCGATTAACGCTCGCACCCTCCGTATTACCGCGGCTGCTGGCACGGAGTT
+
CCCCCGGGGGGGGGGGGGGGGGGGGGGGGGGGGGGGGGGGGGGGGGGGGGGGGGGGGGGGGGGGGGGGGGGGGGGGGGGGGGGGGGGGGGGGGGGGGGGGGGGGGGGGGGGGGGGGGGGGGGGGGGGGGGGGGGGGGGGGGGGGGGGGGGGGGGGGGGGGGGGGGGGGGGGGFGGGFGFGGFGGGGGDGGGGGGGG7DDGFFFFFFFFFFFFFFFFFFFFFFDBDD@FFECFFFFFFFFFFFFFF;@>EFFFFFFFFFF09DFFFFFFFFFB;??BF24<4;F29624?::?0<:04231
@M04999:289:000000000-L3R54:1:1101:14477:10507 2:N:0:407
GACTACACGGGTATCTAATCCTGTTTGCTCCCCACGCTTTCGCATCTCAGCGTCAGTATCTGTCCAGAAGGCCGCCTTCGCCACCGGTATTCCTCCACATCTCTACGCATTTCACCGCTACACGTGGAATTCTACCTTCCTCTACAATACTCCAGATAACCAGTTTTAAGTGCAGTTCCCAGGTTGAGCCCGGGGCTTTCACACCTAACTTAATTATCCGCCTACATGCCCTTTACGCCCAGTCATTCCGATTAACGCTCGCACCCTCCGTATTACCGCGGCTGCTGGCACGGAGTTAGCC
+
CCCCCGGGGGGGGGGGGGGGGGGGGGGGGGGGGGGGGGEFGGGGGGGGGGGGGGGGGGGGGGGGGGGGGGGGGGGGGGGGGGGGGGGGGGGGGGGGGGGGGGGGGGGGGGGGGGGGGGGGGGGGGGGGGGGGGGGGGGGGGGGGGGGGGGGGGGGGGGGGGGGGFGGFGGGGGGGGFGFGGGGGGGGGGFGGGGGGGGGGFFFFFFFFFFFBFFFFCFFFF@?FFFFFBFFE;EFFFFFFFFF@3?EFFF?;0;EFFFFFFF>FF?:?FF1:(5AAAFB>09B>62:::?8?046435<92
@M04999:289:000000000-L3R54:1:1101:26487:10595 2:N:0:407
GGTAGACTACCCGGGTATCTAATCCTGTTTGCTCCCCACGCTTTCGCATCTCAGCGTCAGTATCTGTCCAGAAGGCCGCCTTCGCCACCGGTATTCCTCCACATCTCTACGCATTTCACCGCTACACGTGGAATTCTACCTTCCTCTACAATACTCCAGATAACCAGTTTTAAGTGCAATTCCCAGGTTGAGCCCGGGGCTTTCACACCTAACTTAATTATCCGCCTACATGCCCTTACGCCCAGTCATTCCGATTAACGCTCGCACCCTCCGTATTACCGCGGCTGCTGGCACGGAGTTT
+
CCCCCGGGGGGGGGGGGGGGGGGGGGGGGGGGGGGGGGGGGGEGGGGGGGGGGGFEGGGGGGGGGGGGGGGGGGGGGGGGGGGGGGGGGGDFEGGFGGGGGGGGGFGGGGGGDGGGGGGGGGGGGGGGGGGGGGGGGGGGGGGGGGGGGGGGGGGGGGGGG8EFGGGGGFGGGGGGFGFGGGGGGGGG6,DEFGGGGDGGFFFFFFFFAFFFFFFBFFFFFE??BDFFFEFF@;DEF@FF@F9?D5@AFF?EFDF<F<AB>1-39>B>FBFF;4(.:<AB:99;>192:?0::?:(32:2)
@M04999:289:000000000-L3R54:1:1101:13892:10604 2:N:0:407
GACTACTAGGGTATCTAATCCTGTTTGCTCCCCACGCTTTCGCATCTCAGCGTCAGTATCTGTCCAGAAGGCCGCCTTCGCCACCGGTATTCCTCCACATCTCTACGCATTTCACCGCTACACGTGGAATTCTACCTTCCTCTACAATACTCTAGTTAACCAGTTTTAAGTGCAATTCCTAGGTTGAGCCCAGGGCTTTCACACCTAACTTAATTATCCGCCTACATGCCCTTTACGCCCAGTCATTCCGATTAACGCTCGCACCCTCCGTATTACCGCGGCTGCTGGCCCGGAGTTAGCC
+
CCCCCGGGGGGGGGGGGGGGGGGGGGGGGGGGGGGGGGGGGGGGGGGGGGGGGGGGGGGGGGGGGGGGGGGGGGGGGGGGGGGGGGGGGGGGGGGGGGGGGGGGGGGGGGGGGGGGGGGGGGGGGFGEGGGGGGGGGGGGGGGGGGGGGGGGGGGGGGGGGGGGGGGGGGFDGGGGFFFGFGGGGGFGGGGGGGEDGGGGFFFFFFFFFFFFFFFFEFFFFFFFFFFFF9BFFFFFFFFDFF>FFFFFFFFDFFFCFFFFFFFFF<;:?FF?0:DFF<B1>69>BFF:0(-((-133:AA7
@M04999:289:000000000-L3R54:1:1101:28696:10609 2:N:0:407
GCTCGACTACTCGGGTATCTAATCCTGTTCGCTACCCATGCTTTCGAACCTCAGCGTCAGTTACAGACCAGAGAGCCGCCTTCGCCACTGGTGTTCTTCCATATATCTACGCATTCCACCGCTACACATCGAGTTCCACTCTCCTCTTCTGCACTCAAGAAAAACAGTTTCAGCTGCACTTCCCCGGTTACGCCGAGGGCTTTCACAGCTGACTTGTTCTCCCGCCTGCGTTCGCTTTACGCCCAATAAATCCGGACAACGCTTGCCACCTACGTATTACCGCGGCTGCTGGCACGTAGTT
+
B@,AC@FFEG96;;CFEGGG,CAECE@FAFEG7FG@FC,6@FCEFG,C<FFGDFFCFG:@FCFGA6CF,F8CF@@FG@+844E4FE:BFG<EDFF9E?FGGGGGGD,C;FFGGF7FEGFF:EFGG@AFG,6AFE7>E@,48EFFF8E=,@@DE,,=8,3EDE8DC?=CDF7,=D7?50:+=D?,3++@>C,@>5CCDG4DFFA++419(7.05;8*8F6/107;90,6;(,(3;(6,1;A3?6(,3:7A)6A0((-94,:96?(3<>A>60(5:0)-4-:2(4(7>99().41(5:((,,.
@M04999:289:000000000-L3R54:1:1101:15342:10611 2:N:0:407
GACTACTAGGGTATCTAATCCTGTTTGCTCCCCACGCTTTCGCATCTCAGCGTCAGTATCTGTCCAGAAGGCCGCCTTCGCCACCGGTATTCCTCCACATCTCTACGCATTTCACCGCTACACGTGGAATTCTACCTTCCTCTACAATACTCTAGTTAACCAGTTTTAAGTGCAATTCCTAGGTTGAGCCCAGGGCTTTCACACCTAACTTAATTATCCGCCTACATGCCCTTTACGCCCAGTCATTCCGATTAACGCTCGCACCCTCCGTATTACCGCGGCTGCTGTCACGGAGTTAGCC
+
CCCCCGGGGGGGGGGGGGGGGGGGGGGGGGGGGGGGGGGGGGGGGGGGGGGGGGGGGGGGGGGGGGGGGGGGGGGGGGGGGEFGGGGGDGGGGGGGGGGGGGGGGGGGGGGGGGGGGGGGGGGGGGGGGGGGGGGGGGGGGGGGGGGGGGGGGGGGGGFGGGGGGGGGGGGGGGGGFGFGGGGGGGGFGGGGGGDD+@FGFFFFFFFFCEEFEFFFFFFAFADFDEEEFFBEFFFF9D@F==E=@EEFFFFDFFFF0>;?@FFFFD?BFB:0<FBAAFFF49BFFFF)5<9?:;>:7)-63
@M04999:289:000000000-L3R54:1:1101:4039:10615 2:N:0:407
ACGACTACCCGGGTATCTAATCCTGTTTGCTCCCCACGCTTTCGCATCTCAGCGTCAGTATCTGTCCAGAAGGCCGCCTTCGCCACCGGTATTCCTCCACATCTCTACGCATTTCACCGCTACACGTGGAATTCTACCTTCCTCTACAATACTCTAGTTAACCAGTTTTAAGTGCAATTCCTAGGTTGAGCCCAGGGCTTTCACACCTAACTTAATTATCCGCCTACATGCCCTTTACGCCCAGTCATTCCGATTAACGCTCGCACCCTCCGTATTACCGCGGCTGCTGGCACGGAGTT
+
CCCCCGGGGGGGGGGGGGGGGGGGGGGGGGGGGGGGGGGGGGGGGGGGGGGGGGGGGGGGGGGGGGGGGGGGGGGGGGGGGGGGGGGGGGCGCGGGGGGGGGGGGGGGGGGGGGGGGGGGGGGGGGGGGGGGGFGGGGGGGGGGGGGGGGGGGGGGGGGGGGGGGGGGGGGGGFGGFGFGGGGGFGGGGGGGGGGGDDCGFFFFFFFFFFFFE9FFFFFFF94>DFDFFFFFFFFFFFFFFBFFFEFFFFFFFFFFEFFFFFFF999?FFFFF??>ABFFF(46>9?2)5:0<:9,4:<
@M04999:289:000000000-L3R54:1:1101:24033:10655 2:N:0:407
GGACTACACGGGTATCTAATCCTGATTGCTCCCCACGCTTTCGCATCTCAGCGTCAGTATCTGTCCAGAAGGCCGCCTTCGCCACCGGTATTCCTCCACATCTCTACGCATTTCACCGCTACACGTGGAATTCTACCTTCCTCTACAATACTCCAGATAACCAGTTTTAAGTGCAGTTCCCAGGTTGAGCCCGGGGCTTTCACACCTAACTTAATTATCCGCCTACATGCCCTTTACGCCCAGTCATTCCGATTAACGCTCGCACCCCCCGTATTACCGCGGCTGCTGGCAGCGAGTTAGC
+
CCCCCFGDGG:@@@FAFFGGFGGGCFEEFEFGGGFGGDFE<,@,CGCFG,EFCCEEG@F9@F@@FGGGGFFCFGGGGCCEDFGGGGGGGGGGGGDF=FGA,F9E=FF@:F7+EFFEFCGBFEGGGEE:+EGCGGCFGCCFGCFDAFD=EDGF=EC===DFGGGGD9CDECD@AE+B+?DF=?:C@EE,<C8C+*4*3@GGFA9B?D69>:C?*=:8CFFEDD>@DBB4*8)348)7C;@A01(/)4?)9?E;7073>?16?BB>FBF(7992(1().48BFF939:??(((((--36(..4
@M04999:289:000000000-L3R54:1:1101:2241:10673 2:N:0:407
GGTTGGACTACACGGGTATCTAATCCTGTTTGCTCCCCACGCTTTCGCATCTCAGCGTCAGTATCTGTCCAGAAGGCCGCCTTCGCCACCGGTATTCCTCCACATCTCTACGCATTTCACCGCTACACGTGGAATTCTACCTTCCTCTACAATACTCCAGATAACCAGTTTTAAGTGCAATTCCCAGGTTGAGCCCGGGGCTTTCACACCTAACTTAATTATCCGCCTACAGGCCCTTTACGCCCAGTCATTCCGATTAACGCTCGCACCCTCAGTATTACCGCGCCTGCTGGCCCGGAGT
+
CCCCCGGGGGGGGGEDGGFDCF9FGFGGEGFGAFEFDGGCCFGGGG:CC6CFGGGGDFGGDGGFGDGFGGGGFCGDFGGGGCFGFCGEFEGCGD@FGGFFGGGG@FEEGGG7CB=@CFGG:@FBEGDEGGG7@FGGGGGGGGDFF9DGGGGGFGGFGGFGFFGGEFGGEC:EFFGGFGDG7;FFGF6CGFGGGGGFD597?A*;999FEFB6=AC6@:FE8CEE==2@;14)30<@<@@F90712<;;;A?9<<(/(-34>?0(,4;;;9((((..).624)((4(,-1:03((((4(((-
@M04999:289:000000000-L3R54:1:1101:19197:10679 2:N:0:407
AGGACTACAAGGGTATCTAATCCTGTTTGCTCCCCACGCTTTCGCATCTCAGCGTCAGTATCTGTCCAGAAGGCCGCCTTCGCCACCGGTATTCCTCCACATCTCTACGCATTTCACCGCTACACGTGGAATTCTACCTTCCTCTACAATACTCCAGATAACCAGTTTTAAGTGCAGTTCCCAGGTTGAGCCCGGGGCTTTCACACCTAACTTAATTATCCGCCTACATGCCCTTTACGCCCAGTCATTCCGATTAACGCTCGCACCCTCCGTTTTACCGCGGCTGCTGGCCCGGATTT
+
CCCCCGGGGGGGGGGGGGGGGGGGGGGGGGGGGGGGGGGGGGGGGGGGGGGGGGGGGGGGGGGGGGGGGGGGGGGGGGGGGGGGGGGGGGGGGGGGGGGGGGGGGGGGGGGGGGGGGGGGGGGGGGGGGGGGGGGGGGGGGGGGGGGGGGGGGGGGGGGGGGGGGGGGGGGGGGGGFGFGGFGGGGGGDGGGGGGGGGDFFFFFFFFFEEFFFFFFFFFFFFFFFFFFCCEFFFFFFFFFFFF<@@FFCEEFF@FFFE@F66;9>>>61:692).:AFA0022(-42:?(((,4(0((,
@M04999:289:000000000-L3R54:1:1101:7072:10686 2:N:0:407
GGACTACTGGGGTATCTAATCCTGTTCGCTACCCATGCTTTCGAACCTCAGCGTCAGTTACAGACCAGAGAGCCGCCCTCGCCACTGGTGTTCTTCCATATATCTACGCATTCCACCGCTACACATGGAGTTCCACTCTCCTCTTCTGCACTCAAGAAACATAGTTTCAGCTGCAGTTCCCCAGTTAAGCTGGGGGCTTTCACAGCTGACTTATCTTCCCGCCTGCGTTCGCTTTACGCCCAATAAATCCGGACAACGCTTGCCACCTACGTATTACCGCGGCTGCTGGCACGTAGTTAGC
+
CCCCCGGGGGGGGGGGGGGGGGGGGGGGGGGGGGGGGGGGGGGGGGGGGGGGGGGGGGGGGGGGGGGGGGGGGGGGGGGGGGGGGGGGGGGGGGGGGGGGGGGGGGGGGGGGGGGGGGGGGGGGGGGFGGGGGGGGGGGGGGGGGGGGGGGGGGEGFGGGGGGGGGGGGGGGGGGGFGFGGGGGGGFFGGGGGGGGGGGGFFFFFFFFFFECCFFFFFFFEFBDFFFFF>DFF;DECFF>BFFF@EF?<;9>@@>BF>BFFB?>ABB?>BFFFFF9AFB906>>FF27:6<FB?B<:<4<4
@M04999:289:000000000-L3R54:1:1101:3562:10691 2:N:0:407
GAAGACTACACGGGTATCTAATCCTGTTTGCTACCCACGCTTTCGAGCATGAACGTCAGTGTTATCCCAGGAGGCTGCCTTCGCCATCGGTATTCCTCCACATCTCTACGCATTTCACTGCTACACGTGGAATTCTACCTCCCTCTGACACACTCTAGTTAGACAGTTTCAAACGCACGTCCCAAGTTGAGCTCGGGGATTTCACATCTGACTTATCTAACCGTCTGCGCTCGCTTTACGCCCAGTAATTCCGATTAACGCTCGCACCCTACGTATTACCGCGGCTGCTGGCACGTAGTTT
+
CCCCCGGGGGGGGGGGGGGGGGGGGGGGGGFGGGGGGGGGGGGGGGGGGGGGGGGGGGGGGGGGGGGGGGGGGGCFGGGGGG@FGGGFFGEGGGGDFGGGGGGGGGGGGGGGGGGGGGGGGGGGGGGFGGGGGGGGGGGGGGGGGGGGGGGGGFGGGDEGGGGGGGFGGGGEGGGGFG>DGGGGCGFGGGGGGDEDGGCGFFFFFFFFFFFFFFFF;FFEFFBAFD(95@9@9BDFFEEFF49(6@CEF<7?8(26;CFF91:9BFF;BF32182<?AB420>09024827(4,((.489)
@M04999:289:000000000-L3R54:1:1101:9383:10722 2:N:0:407
GACTACTCGGGTATCTAATCCTGTTTGCTCCCCACGCTTTCGCACCTGAGCGTCAGTCTTTGTCCAGGGGGCCGCCTTCGCCACCGGTATTCCTCCAGATCTCTACGCATTTCACCGCTACACCTGGAATTCTACCCCCCTCTACAAGACTCAAGCCTGCCAGTTTCAAATGCAGTTCCCAGGTTAAGCCCGGGGATTTCACATCTGACTTAACAGACCGCCTGCGTGCGCTTTACGCCCAGTAATTCCGATTAACGCTTGCACCCTCCTGATTACCGCGGCTGCTGGCACGTAGTTAGCC
+
CCCCCGGGGGGGGGGGFFGGGGGGGGGGGAEGGGGGGGEFGGGGGGGGGGGGGGGGFFGGGGGGGGGGGGGGGGGGGGFDFGGGGGGGGGGGGGGGGGGGGGGGGGGGGGFGFFFGGGGGGGGGGG8EDGGGFGGGFGGGGEGGGG?FFGGGGECFGGEGGGGFGGGCFGGGGGGGFG>GGGGGGGGCEGGGGEGCDFFCAFFFFCFCCEFEEFFF@F3>B(6;@F7@?BF9<?A<?F0><:><BB>AA:?FBBBA09?::??F?FF04().9<4<9?9>0692().512<34(41)6)),
@M04999:289:000000000-L3R54:1:1101:19719:10734 2:N:0:407
GCCGTGACTACCGGGGTATCTAATCCTGTTTGCTCCCCACGCTTTCGCATCTCAGCGTCAGTATCTGTCCAGAAGGCCGCCTTCGCCACCGGTATTCCTCCACATCTCTACGCATTTCACCGCTACACATGGAGTTCCACTCTCCTCTTCTGCACTCAAGTCTCTCAGTTTCCGATGCTCTTCCTCAGTTAAGCTGAGGGCTTTCACATTCAGACTTAAAAGACCGCTTGCGCTCCCTTTACGCCCAATAAATCCGGACAACGCTTGCCACCTACGTATTACCGCGGCTGCTGGCACGT
+
CCCCCGGGGGGGGGGGGGGGGGGGGGGGGGGGGGGGGGGGGGGGGGGGGGGGGGGGGGGGGGGGGGGGGGGGGGGGGGGGGGGGGGGGGGGGGGGGGGGGGGGGGGGGGGGGGGGGGGGGGGGGGGGGGGGGGGGGGGGGGGGGGGGGGGGGGGGGGGGGGGGGGGGGGFGGGGGGFGFGGGGGGGGGGGGGGGGGGGGGFFFFFFFFFFFFFFFFFFFFFFDFB@BFFFFFFFFFF@EFFFFFFFDF;EAFFFFFFF>B?FFFBFFFFBD<<>BF??AB>BFF01999>6:B?:B>?B
@M04999:289:000000000-L3R54:1:1101:8274:10760 2:N:0:407
GGAGACTACCCGGGTATCTAATCCTGTTCGCTACCCATGCTTTCGAACCTCAGCGTCAGTTACAGACCAGAGAGCCGCCTTCGCCACTGGTGTTCTTCCATATATCTACGCATTCCACCGCTACACATGGAGTTCCACTCTCCTCTTCTGCACTCAAGAAAAACAGTTTCAGCTGCACTTCCCCGGTTAAGCCGAGGGCTTTCACAGCTGACTTGTTCTCCCGCCTGCGTTCGCTTTACGCCCAATAAATCCGGACAACGCTTGCCACCTACGTATTACCGCGGCTGCTGGCACGTAGTT
+
CCCCCGGGGGGGGGGGGGGGGGGGGGGGGGGGGGGGGGGGGGGGGGGGGGGGGGGGGGGGGGGGGGGGGGGGGGGGGGGGGGFGGGGGGGGGGGGGGGGGGGGFGGGGGGGGGGGGGGGGGGGGGGGGGGGGGGGGGGGGGGGGGGGGGGGGGGGGGGGGGGGGGGGGGGGGGGGGFGFFCGGGGGGGGGGGGGGGGGGGFFFFFFFFFFFFFFFC=FFF;BB@BFFFFFFFFFFDDFFB;BFFF;;DFAD>3>?BF009>BB?BBFFFF:B62))4<D9:9>>>>96???F72<??8?A
@M04999:289:000000000-L3R54:1:1101:11528:10782 2:N:0:407
GGGTAGACTACTAGGGTATCTAATCCTGTTTGCTACCCACGCTTTCGAGCATGAACGTCAGTGTTATCCCAGGAGGCTGCCTTCGCCATCGGTATTCCTCCACATCTCTACGCATTTCACTGCTACACGTGGAATTCTACCTCCCTCTGACACACTCTAGTTAGACAGTTTCAAATGCACGTCCCAAGTTGAGCTCGGGGATTTCACATCTGACTTATCTAACCGTCTGCGCTCGCTTTACGCCCAGTAATTCCGATTAACGCTCGCACCCTACGTATTACCGCGGCTGCTGGCACGTAGT
+
CCCCCGGGGGGGGGGGGGGGGGGGGDEFGGFGGGGGGGGGGGG7EGGGGGGGGGGGGGGGGGGGGGGGGGGGGGEGFGFEGGGGGGGGGFGGG=FCGGEGGGGGGGGGGGGGGDFGGGGCFGGGGGGGGGCCFFGGGFGGFFFFGGGGEDFDGGEGGGGGFFGGGGGGGAFGGGGGFGFGCFGGGGFFGFGGGGGGGD?D>@FFFFFFCEFFFFFFFFFF>E@CA5AD=EAFFFFBFFBFF=2@@@FFF3<CC3=?828E3;0;099;>>8:0<:0<<(6:<:>>>F0;F?:?:(,4(46-
@M04999:289:000000000-L3R54:1:1101:19919:10784 2:N:0:407
GCATGACTACCAGGGTATCTAATCCTGTTCGCTACCCATGCTTTCGAACCTCAGCGTCAGTTACAGACCAGAGAGCCGCCTTCGCCACTGGTGTTCTTCCATATATCTACGCATTCCACCGCTACACATGGAGTTCCACTCTCCTCTTCTGCACTCAAGAAAAACAGTTTCAGCTGCACTTCCCCGGTTAAGCCGAGGGCTTTCACAGCTGACTTGTTCTCCCGCCTGCGTTCGCTTTACGCCCAATAAATCCGGACAACGCTTGCCACCTACGTATTACCGCGGCTGCTGGCACGTAGTT
+
CCCCCGGGGGGGGGGGGGGGGGGGGGGGGGGGGGGGGGGGGGGGGGGGGGGGGGGGGGGGGGGGGGGGGGGGGGGGGGGGGGGGGGGGGGGGGGGGGFGGGGGGGGGGGGGGGGGGGGGGGGGGGGGGGGGGGGGGGGGGGGGGGGGGGGGGGGGGGGGGGGGGGGGGGGGGGGGGFGFGGGGGGGGGGGGGGGGGGGGGFFFFFFFFFFFFFFFFFFFFFFFFFFFFFFFFFFFFFFFFFFFFFFFFFEEFEFFFFFFFFFFFFFFFF?:?FFFFFFA<>B;>9>6>FBF>F?3,.3:?:
@M04999:289:000000000-L3R54:1:1101:12935:10789 2:N:0:407
TGTAGACTACCCGGGTATCTAATCCTGTTCGCTCCCCACGCTTTCGTCCATCAGCGTCAATCGGTATTTAGTAACCTGCCTTCGCAATCGGGGTTCTGTGTAATATCTATGCATTTCACCGCTACACTACACATTCCAGCTACTTCAATACTATTCAAGATTAACAGTATCAACGGCAGTTCTACAGTTAAGCTGCAGGTTTTCACCGCTGACTTATCAACCCGCCTACGGACCCTTTAAACCCAATAAATCCGGACAACGCTCGCATCCTCCGTATTACCGCGCCTGCTGGCACGGAGTT
+
@BCCCGGGGGGGGGGGGGGGFGGGGGFGGGGGGGGGGGGGGGGGGGEGGGGGGGGGGGGGGGFFFDGACFGFGGFGGGGGGGGGGGB:FDFGGGEFGG?@FGGGCFGGGGGGDFG@FFGGGGG@GCFFGGGGGGFGGF,>@EFCGGGCF=EGFAFGGFGGGGG9FGFGFGFGGGGGEDAGFGFCGGDFGGFDFA6?FF69AFAFFFFEFF99=FBA7FAEFFF>BB@5B5>9@FFF1@;76=@D<<@E<96C@130(6;<;F:1,912343A:922706>A19B0704154864<6(42(,
@M04999:289:000000000-L3R54:1:1101:24638:10826 2:N:0:407
GGACTACTCGGGTATCTAATCCTGTTCGCTCCCCACGCTTTCGTCCATCAGCGTCAATCGGTATTTAGTAACCTGCCTTCGCAATCGGGGTTCTGTGTAATATCTATGCATTTCACCGCTACACTACACATTCCAGCTACTTCAATACTATTCAAGATTAACAGTATCAACGGCAGTTCTACAGTTAAGCTGCAGGTTTTCACCGCTGACTTATCAACCCGCCTACGGACCCTTTAAACCCAATAAATCCGGATAACGCTCGCATCCTCCGTATTACCGCGGCTGCTGGCACGGAGTTAGC
+
CCCCCGGGGGGEGGGGGGGGGGGCGFFGGGGGGGGGGGGGGGGGGGGGGGGGGGGGGGGGGGGGFGFGGCGGGGGGGGGGGGEGGGGCGGGGGGGGGGGDFFGGGGGFCFCEFGGFFGGGGGGGGGGGGGGFGFDFGGGGGGGGGGGGG8FGGGDEAFFGGFGGGGGGGGGGE6>EFGFDGGDGGGGGGACFFGGGCGCGFFFFEFBD=DBEFFFFFFFABBBAFB>@FFFDDFFFFFF;@@@@EEEC<EFF0?DFEF;?D>FB<BFFFFBBB?FFB<:B>>>9;B?FBB0?6(248:BB4
@M04999:289:000000000-L3R54:1:1101:29172:10852 2:N:0:407
GACTACAGGGTTATCTAATCCTGTTTGCTCCCCACGCTTTCGAGCATGAACGTCAGTGTTATCCCAGGAGGCTGCCTTCGCCATCGGTATTCATCCACATCTCTACGCATTTCACTGCTACACGTGGAATTCTACCTCCCTCTGACACACTCTAGTTAGACAGTTTCAAATGCACGTCCCAAGTTGAGCTCGGGGATTTCACATCTGACTTATCTAACCGTCTGCGCTCGCTTTACGCCCAGTAATTCCGATTAACGCTCGCACCCTACGTATTACCGCGGCTGCCTGCAGTTAGTTAACC
+
CCCCCGG8EF;EFGFGGGGDG9DCEFGFG9CFEGGEGG7FF7<CF7FAFGGGGGGGGGGFGGDGFGGFGGGGGDGGGGGGGGEGCCFGBBE,:EFGGGGD<EFGGFDEEG,EFGFGEDFFFGGGGGGGGFGGGGGGEFGGGG,@BEFGGG8FGGFCDGGDFGGGFGGCEFGGGGFGFG?DCFCAFGFG8,DECEDGCD?FFFFAAF@9CEFFFAFFFF>@BFFFFFFFDFFF===;@9(8206E)7<)7;((/3CE;(,8>F67>FF1?0382.-).89>9BFF:1)5?0(-).)6).).-
@M04999:289:000000000-L3R54:1:1101:27298:10875 2:N:0:407
GTGACTACCGGGGTATCTAATCCTGTTCGCTCCCCACGCTTTCGTCCATCAGCGTCAATCGGTATTTAGTAACCTGCCTTCGCAATCGGGGTTCTGTGTAATATCTATGCATTTCACCGCTACACTACACATTCCAGCTACTTCAATACTATTCAAGATTAACAGTATCAACGGCAGTTCTACAGTTAAGCTGCAGGTTTTCACCGCTGACTTATCAACCCGCCTACGGACCCTTTAAACCCAATAAATCCGGATAACGCTCGCATCCTCCGTATTACCGCGGCTGCTGCAACGGAGTT
+
CCCCCGGGGGGGGGGGGGGGGGGGGGGGGGGGGGGGGGGGGGGGGGGGGGGGGGGGGGGGGGEGGGGGGGGGGGGGGGGGFGGGGGGGGGGGGGGGGGGGGGGGGGGGGGGGGGGGGGGGGGGGGGGGGGGGGGGGGDGGGGGGGGDGGGGGFGGFGAFGGGGGGGGGGGGGGG6>EGFGGGGGGGGGGGF7ECFFD9C7CFFF?ABD=9@44F988BFBEFBFFFFF9>BFFF;@9?9FF;DDD;ECCEEF900:<)((-(49B:9:>A:18<?B).)49279>0:::)().(4:(-,
@M04999:289:000000000-L3R54:1:1101:28404:10896 2:N:0:407
TAGACTACTCGGGTATCTAATCCTGTTTGCTCCCCACGCTTTCGCATCTCAGCGTCAGTATCTGTCCAGAAGGCCGCCTTCGCCACCGGTATTCCTCCACATCTCTACGCATTTCACCGCTACACGTGGAATTCTACCTTCCTCTACAATACTCTAGTTAACCAGTTTTAAGTGCAATTCCTAGGTTGAGCCCAGGGCTTTCACACCTAACTTAATTATCCGCCTACATGCCCTTTACGCCCAGTCATTCCGATTAACGCTCGCACCCTCCGTATTACCGCGGCTGCTGGCACGGAGTT
+
CCCCCDGFFGGEGFFGFFCFEF9A<CFGFGGGGGGGGFEGGFGEDG>CEFGEGGGGGGFGGGGGGEGGGGFF8<FEGEGECGGCGGFFGG:CE@FGCEFGFAFFGGGGFGGGGEFFGGEGGGGGGGGGGDGGGGGGGGGFGGGGGGGGGGFFDFGCDDFGGGGGCGGGGGGA8EDGFGFGCD?FGGGG,<E6?8C6DGGFFFCFFF>CFF97@B1BEFFEFDFA2940:/>B@=B:*15;(5>B@@FE?CEE7(,:;<<1163699>BFF03::0599)-4>09>1:,,(,,4126(42
@M04999:289:000000000-L3R54:1:1101:20226:10913 2:N:0:407
ACTACCGGGGTATCTAATCCTGTTTGCTACCCACGCTTTCGAGCATGAACGTCAGTGTTATCCCAGGAGGCTGCCTTCGCCATCGGTATTCCTCCACATCTCTACGCATTTCACTGCTACACGTGGAATTCTACCTCCCTCTGACACACTCTAGTTAGACAGTTTCAAATGCACGTCCCAAGTTGAGCTCGGGGATTTCACATCTGACTTATCTAACCGTCTGCGCTCGCTTTACGCCCAGTAATTCCGATTAACGCTCGCACCCTACGTATTACCGCGGCTGCTGGCACGTAGTTAGCCG
+
CCCCCGGGGGGGGGGGGGGGGGGGGGGGGGGGGGGGGGGGGGGGGGGGGGGGGGGGGGGGGGGGGGGGGGGGGGGGGGGGGGGGGGGGGGGGGGGGGGGGGGGGGGGGGFGGGGGGGGGGGGGGFGGGGGGGGGGFGGGGGGGGGGGGGGGGFGGFGGGGGGGGFGGGGGGGGGGF?8?GGGGGGGGGGGGGGGGGGGGGFFFFFFFFFEEFFFFFFFBDEF7;>@@@BFFFF;EFFF>EFFFFEEFFFD;?DCE@FD@FFBF9:<??B7<2:49>:>BB>;BBFFFF?DFF768<44<?(
@M04999:289:000000000-L3R54:1:1101:10582:10947 2:N:0:407
GATGACTACTAGGGTATCTAATCCTGTTTGCTCCCCACGCTTTCGCATCTCAGCGTCAGTATCTGTCCAGAAGGCCGCCTTCGCCACCGGTATTCCTCCACATCTCTACGCATTTCACCGCTACACGTGGAATTCTACCTTCCTCTACAATACTCCAGATAACCAGTTTTAAGTGCAATTCCCAGGTTGAGCCCGGGGCTTTCACACCTAACTTAATTATCCGCCTACATGCCCTTTACGCCCAGTCATTCCGATTAACGCCCGCACTCTCCGTATTACCGCGGCTGCTGGCACGGAGTTT
+
CCCCCGGGGFFGGGGGGGGGFGFGGGGGGGFGGGECGGGGGGGFGGGGGGGGGGGGGGGGGGGGGGGGGGGGDGGGGGGGGGGGGGGFGGGCFGGGGGGGGGFGGGGGGGGGGGGGGGGGGGGGGGGGGGGG9DFGAFGFGGGGGGGFGCGGGGGGGGGCFDFGGG9DDEGGGGGGFGFGGGGGGGGGGGGCGGGGGGDDAFFFFFF>B=BDEFFCE9ACCC?FFFFD=ECFE@:BFFFFFFF;?;EAEE??40(41?>090(79>F6:4:?B61:2>D)2>B(-(4<F00?1<?62(,3)
@M04999:289:000000000-L3R54:1:1101:14312:10949 2:N:0:407
TTCGACTACAGGGGTATCTAATCCTGTTTGCTCCCCACGCTTTCGCATCTCAGCGTCAGTATCTGTCCAGAAGGCCGCCTTCGCCACCGGTATTCCTCCACATCTCTACGCATTTCACCGCTACACGTGGAATTCTACCTTCCTCTACAATACTCCAGATAACCAGTTTTAAGTGCAGTTCCCAGGTTGAGCCCGGGGCTTTCACACCTAACTTAATTATCCGCCTACATGCCCTTTACGCCCAGTCATTCCGATTAACGCTCGCACCCTCCGTATTACCGCGGCTCCTGTCACGGAGTTT
+
C9BCCGGGGGCFGEGGGGGGGGGGGGGGAFGGGGGGGGGGGGGGGGG@FGGGGGGGGGGGCEGGFFGGGGGGGGGGGG7=FGGGGGGFGEGGGGGGGFGGGGGGGGGGGGDGGEGGGGGGGGGGGGGFGGGGGGGF=F8,EFGFGGCAFGGGGGGGGFCFGGDFFGGGGFGGCCFGFGFDGGGGGGGGG?FGCC?CCCDDFFFFFFFFFFFFFFFFC>FEF?2>@FFF;4<@E@EFFFEDD9@;0(/7<35<E31<@EC?06?>FFBF::6:>F1(,4:>?>991((,48)4><BF1>:0)
@M04999:289:000000000-L3R54:1:1101:6576:10950 2:N:0:407
GTGACTACCCGGGTATCTAATCCTGTTTGCTCCCCACGCTTTCGCATCTCAGCGTCAGTATCTGTCCAGAAGGCCGCCTTCGCCACCGGTATTCCTCCACATCTCTACGCATTTCACCGCTACACGTGGAATTCTACCTTCCTCTACAATACTCCAGATAACCAGTTTTAAGTGCAGTTCCCAGGTTGAGCCCGGGGCTTTCACACCTAACTTAATTATCCGCCTACATGCCCTTTACGCCCAGTCATTCCGATTAACGCTCGCACCCTCCGTATTACCGCGGCTGCTGGCACGGAGTT
+
CCCCCGGGGGGGGGGGGGGGGGGGGGGGGGGGGGGGGGGGGGGGGGGGGGGGGGGGGGGGGGGGGGGGGGGGGGGGGGGGGGGGGGGGGGGGGGGGGGGGGGGFGGGGGGGGGGGGGGGGGGGGGGGGGGGGGGGGGGGGGGGGGGGGGGGGGGGGGGGGGGGGGGGGGGGGGGGGFGFGGGGGGGGGGGGGGGGGGDCDFFFFFFFF=EFFFFFFFFFC@@F@F@DFFFF;@FFFFFFFFFF@EFEFFFFFDF0;?AFFFFF66B;0,:?>6::?ABA<03;>>9<>?(43?F>0(-8
@M04999:289:000000000-L3R54:1:1101:29191:10963 2:N:0:407
AGGGGACTACAAGGGTATCTAATCCTGTTCGCTCCCCACGCTTTCGTCCATCAGCGTCAATCGGTATTTAGTAACCTGCCTTCGCAATCGGGGTTCTGTGTAATATCTATGCATTTCACCGCTACACTACACATTCCAGCTACTTCAATACTATTCAAGATTAACAGTATCAACGGCAGTTCTACAGTTAAGCTGCAGGTTTTCACCGCTGACTTATCAACCCGCCTACGGACCCTTTAAACCCAATAAATCCGGATAACGCTCGCATCCTCCGTATTACCGCGGCTGCTGGCACGGCGTT
+
CCCCCGGGGGGGGGGGGFGGGGGGGGGGGGGGGGGGGGGGGGGGGGGDGGGGGGGGGGGGGGGGGGGFGGGGGDFGGGGGGGGGDC@C<FGCEGGGGGGGGGGGGFGGGGGFGGGGGGGGGGEGGGGGGGGGGGGGGGGGFFGGGFGFGGGGGGGGGGGGGDGGGGGGGGGGGGGGDDEFDFFGGGGGGGGGCFGFGCGGFFFFFFFAFAAFFFFFFFFFFFF>AADFBF@?B2@FDFFFFFFFFD@E<45<;>F04?EEF9239BFF;BB2:>FFFBFF2<9>FFFFFFF:6:DFB(4>4
@M04999:289:000000000-L3R54:1:1101:21623:10972 2:N:0:407
GCAGACTACTCGGGTATCTAATCCTGTTCGCTCCCCACGCTTTCGTCCATCAGCGTCAATCGGTATTTAGTAACCTGCCTTCGCAATCGGGGTTCTGTGTAATATCTATGCATTTCACCGCTACACTACACATTCCAGCTACTTCAATACTATTCAAGATTAACAGTATCAACGGCAGTTCTACAGTTAAGCTGCAGGTTTTCACCGCTGACTTATCAACCCGCCTACGGACCCTTTAAACCCAATAAATCCGGATAACGCTCGCATCCTCCGTATTACCGCGGCTGCTGGCACGGAGTT
+
CCCCCGGGGGGGGGGGGGGGGGGGGGGGGGGGGGGGGGGGGGGGGGGGGGGGGGGGGGGGGGGGGGGGGGGGGGGGGGGGGGGGGGGGGGGGGGGGGGGGGGGCGGGGGGGGGGGGGGGGGGGGGGGGGGGGGDGGGGGGGGGGGGGGGGGGGGGGGGGGGGGGGGGGGGGGGGGGFGDGGGGGGGGGGGGGGGGGGFFDFFFFFFBFFFFFFFFFFFFFFFFFFFFFF?@@FFBDFFEFFFFF?DFEEEEEFF;;@FE?9?B>B9?FFDFFF?BFFDFFB>B>B>B03:>B??:9>>?0
@M04999:289:000000000-L3R54:1:1101:11349:10991 2:N:0:407
TCTTGGACTACAGGGGTATCTAATCCTGTTTGCTCCCCACGCTTTCGCATCTCAGCGTCAGTATCTGTCCAGGAGGCCGCCTTCGCCACCGGTATTCCTCCACATCTCTACGCATTTCACCGCTACACGTGGAATTCTACCTTCCTCTACAATACTCCAGATAACCAGTTTTAAGTGCAATTCCCAGGTTGAGCCCGGGGCTTTCACACCTAACTTAATTATCCGCCTACATGCCCTTTACGCCCAGTCATTCCGATTAACGCTCGCACCCTCCGTATTACCGCGGCTGCTGGCACGGAGT
+
9BCCCGAEFFDFGGGCF@CFFFFCGGGGFFG8<<FGGGGGE:FGCG:FEEFGGGGGDGGFGGFGCFGGGGGDCGE@CF=FFCEEFGFEEFD>FFFFGAFG?AFDFFFGGGGGGGGGCFGEGGGGEGGDEGG@C,EFGGFGF?=D,@9@D9F,B,AFFGGF8EDDGFFFFF:DGFFG9DF?CFGGFFGFGGGGGGGDG7;5BEAFFFFAEAD=BFFFFF6CFEEFFBFFFF83955=@@EF<?@FFF;(7)776CE<(684AB9?F(7>>FF?B(,44072)6269091(44)8<1)(-494
@M04999:289:000000000-L3R54:1:1101:24580:11001 2:N:0:407
GCGCGACTACAAGGGTATCTAATCCTGTTTGCTCCCCACGCTTTCGCATCTCAGCGTCAGTATCTGTCCAGAAGGCCGCCTTCGCCACCGGTATTCCTCCACATCTCTACGCATTTCACCGCTACACGTGGAATTCTACCTTCCTCTACAATACTCCAGATAACCAGTTTTAAGTGCAATTCCCAGGTTGAGCCCGGGGCTTTCACACCTAACTTAATTATCCGCCTACATGCCCTTTACGCCCAGTCATTCCGATTAACGCTCGCACCCTCCGTATTACCGCGGCTGCTGGCACGGACTT
+
CCCCCGGGGGGGGGGGGGGGGGGGGGGGGGGGGGGGGGGGGGGGGGGGGGGGGGGGGGGGGGGGGGGGGGGGGGGGGGGGGGGGGGGGGGGGGGGGGGGGGGGGGGGGGGGGEG@FFGGGGGGGGGGGGGGGDCGFGGGGGGGGGGGGGGGFGFGGGGGGGGGGGGGFGFGGGGGGFGFGGGCEGGGGGGGGGGGDCDGDFFFFFFFFFFFFFFFFFFFFFFFFFFFFFFFEF@@FDECFFFF@<?@F4CCFFE6?(-6<?>B?>6(498<040-3?7AB<192;>(6?:036:<?19(45
@M04999:289:000000000-L3R54:1:1101:23865:11023 2:N:0:407
ACGACTACTGGGGTATCTAATCCTGTTTGCTCCCCACGCTTTCGCATCTCAGCGTCAGTATCTGTCCAGAAGGCCGCCTTCGCCACCGGTATTCCTCCACATCTCTACGCATTTCACCGCTATACGTGGAATTCTACCTTCCTCTACAATACTCCAGATAACCAGTTTTAAGTGCAATTCCCAGGTTGAGCCCAGGGCTTTCACACCTAACTTAATTATCCGCCTACATGCCCTTTACGCCCAGTCATTCCGATTAACGCTCGCACCCTCCGTATTACCGCGGCTGCTGCCACGGAGTC
+
CCCCCGGGGGGGGGGGGGGGGGGGGGGGGGGGGGGGGGGGGGGGGGGGAGGGGGGGGGGGGGGGEGGGGGGGGGGGGGGGGGGGGGGGGGGGGGFFGGGGGGGGGGGGGGDG>FGGGGGGGG>FGGGGDFCGDGEGGGGFGGGGGGGGGGGFGGGGGA8FGGGGGGGFGFGGGGGFDF5DF?FGDFFFGFGGGGGGC7?D58@EFFBFFFBC4AB>EFFFFFFFAFB2?4=)-.57CE>FF>FF(34?)6<@613?F<?BF<19BF6??B:F247>9ABF>FB>;>24?)4)519>>F(
@M04999:289:000000000-L3R54:1:1101:7633:11067 2:N:0:407
AGACTACTCGGGTATCTAATCCTGTTCGCTCCCCACGCTTTCGTCCATCGGCGTCAATCGGTATTTAGTAACCTGCCTTCGCAATCGGGGTTCTGTGTAATATCTATGCATTTCACCGCTACACTACACATTCCAGCTACTTCAATACTATTCAAGATTAACAGTATCAACGGCAGTTCTACAGTTAAGCTGCAGGTTTTCACCGCTGACTTATCAACCCGCCTACGGACCCTTTAAACCCAATAAATCCGGATAACGCTCGCATCCTCCGTATTACCGCGGCTGCTGGCACGTAGTTAGC
+
CCCCCGGFGGGCFDFDFGGGGGGGGGGEGGGGGGGGGGGGGGDGGGG<FFGDCGGGGGGGGGG7FFGGGGGFGGGGGGFGGGGDGCGGCCFFFGFGGGDGGGGGFGGGFGFFGGGGGGGGE@FGGFGGGGGGGGGFGGGGGGGGGGGGGEGGGFGGGGGGGGGGGGFGCFGDEGGGFF?FFGGFGGGFDGFGGGGGGGGGFFFFDBFDA:A8AFFFFFA>4@=>2BFF?=(;F@;C3>=F@FFDFFECE1,60(6>FF9116>0?F??<094:?:AA22;2(4620>>BB(44.,8344.)
@M04999:289:000000000-L3R54:1:1101:13051:11096 2:N:0:407
GACTACTGGGGTATCTAATCCTGTTTGCTACCCACGCTCTCGAGCATGAACGTCAGTGTTATCCCAGGAGGCTGCCTTCGCCATCGGTATTCCTCCACATCTCTACGCATTTCACTGCTACACGTGGAATTCTACCTCCCTCTGACACACTCTAGTTAGACAGTTTCAAATGCACGTCCCAAGTTGAGCTCGGGGATTTCACATCTGACTTATCTAACCGTCTGCGCTCGCTTTACGCCCAGTAATTCCGATTAACGCTCGCACCCTACGTATTACCGCGGCTGCTGGCACGTAGTTAGCC
+
CCCCCGGFGGGGGGGGGGGGGGGGGGGGGGGGFGGGGGGGGGGGG@FGGGGGGGGGGGGGGGGGGGGGGGGGGGGGGGGGGGGGGGGGGGGGGGGGGGGGGGGGGGGGGGGGGGGGGGGGGGGGGGGGGGGGGGGGGGGGGGGGGGGGGGGGGGGGGGGGGGGGGGGGGGGGGGGGFGFGGGGGGGGGGGGGGGGDGGGGFFFCFFFFFFFFFFFFFFFB<ADDFBFFFFFFFFFF?DFFFFECFEFFFF;DFFFFFF?FFFFFFFF?FFF2<B45<BFFFBB>B:02:BBB?BBFAF>D:
@M04999:289:000000000-L3R54:1:1101:14616:11105 2:N:0:407
TGGGACTACTGGGGTATCTAATCCTGTTTGCTACCCACGCTTTCGAGCATGAACGTCAGTGTTATCCCAGGAGGCTGCCTTCGCCATCGGTATTCCTCCACATCTCTACGCATTTCACTGCTACACGTGGAATTCTACCTCCCTCTGACACACTCTAGTTAGACAGTTTCAAATGCACGTCCCAAGTTGAGCTCGGGGATTTCACATCTGACTTATCTAACCGTCTGCGCTCGCTTTACGCCCAGTAATTCCGATTAACGCTCGCACCCTACGTATTACCGCGGCTGCTGGCACGTTGTTT
+
CCCCCGGGGGGGGGGGGGGGGGGGGGGGGGGGGGGGGGGGGGGGGFGGGGGGGGGGGGGGGGGGGGGGGGGGGGGGGGGGGGGGGGGFGGGGGGGGGGGGGGGGGGGGGGGGGEGGGGGGGGGGGGGGGGGGEFGGGGGGEGGGGGGGGGFGGGGGGGGGGGGFEGGGGGGGEFGGFGFGGGGGGGDFFFGGGGEDDGCGFFFFFFFFF@AEFFFFFFA;AC5A@=5A:=525@FFFFF>=BF?;E))99?982;;DEE<0/,.3093431:6445?<:40((39;B0:?:0(,-,,(-3(
@M04999:289:000000000-L3R54:1:1101:21571:11113 2:N:0:407
CGGACTACAAGGGTATCTAATCCTGTTCGCTACCCATGCTTTCGAACCTCAGCGTCAGTTACAGACCAGAGAGCCGCCTTCGCCACCGGTATTCCTCCACATCTCTACGCATTTCACCGCTACACGTGGAATTCTACCTTCCTCTACAATACTCCAGATAACCAGTTTTAAGTGCAATTCCCAGGTTGAGCCCGGGGCTTTCACACCTAACTTAATTATCCGCCTACATGCCCTTTACGCCCAGTCATTCCGATTAACGCTCGCACCCTCCGTATTACCGCGGCTGCTGGCACGGAGTT
+
CCCCCGGGGGGGGGGGGGGGGGGGGGFGGGGGGGGGGGGGGGGGGFGGGGGGGGGGGGGGGGGGGGGGGGGGGGGGGGGGGGGGGGGGGEGGGGGGGGGGGGGGGGGGGGGGGGGGGGGGGGGGGGGGGGGGGGGGFAFGGGGGGGGGGGGGGGGGGGGGGGGGGGFFGGGGGGGGFGFFGGGGGGGGGGGGGGGGGGGGAAAFFFBFFFFFFB8F?AFF69BDF@FF98BE=EDFFFFFFFDFE@EEF?CE;<@DFFFFFFF02>>??BF6-(426<>B>F4>B0:DFFFFF629(2(
@M04999:289:000000000-L3R54:1:1101:26459:11134 2:N:0:407
GACTACAAGGGTATCTAATCCTGTTCGCTCCCCACGCTTTCGTCCATCAGCGTCAATCGGTATTTAGTAACCTGCCTTCGCAATCGGGGTTCTGTGTAATATCTATGCATTTCACCGCTACACTACACATTCCAGCTACTTCAATACTATTCAAGATTAACAGTATCAACGGCAGTTCTACAGTTAAGCTGCAGGTTTTCACCGCTGACTTATTAACCCGCCTACGGACCCTTTAAACCCAATAAATCCGGATAACGCTCGCATCCTCCGTATTACCGCGGCTGCTGGCACGGAGTTAGCC
+
CCCCCGGGGGGGGGGGGGGGGGGGGGGGGGGGGGGGGGGGGGGGGGGGGGGGGGGGGGGGGGGGGGGGGGGGGGGGGGGGGEGGGGGGGGGGGGGGGGGGGGGGGGGGGGGGGGGGGGGGGGGGGGGGGGGGGGGGGGGGGGGGGGGGGGGGGGGGGGGGGGGGGGGGGGGGGGGGFGFGGGGGGGFGGGGGGGGGDGGGFFFFFFFACEFCFFFFFFFFFFFFFF=@@FDFFFFFFFFFFFFFFFFFEFB7;;EEF;FFFFFFFF?FFBF:F?FFFFF>>9;F??::(.<:FBBF:96<4
@M04999:289:000000000-L3R54:1:1101:5976:11148 2:N:0:407
GAGACTACCCGGGTATCTAATCCTGTTTGCTCCCCACGCTTTCGCATCTCAGCGTCAGTATCTGTCCAGAAGGCCGCCTTCGCCACCGGTATTCCTCCACATCTCTACGCATTTCACCGCTACACGTGGAATTCTACCTTCCTCTACAATACTCTAGTTAACCAGTTTTAAGTGCAATTCCTAGGTTGAGCCCAGGGCTTTCACACCTAACTTAATTATCCGCCTACATGCCCTTTACGCCCAGTCATTCCGATTAACGCTCGCACCCTCCGTATTACCGCGGCTGCTGGCACGGAGTTAC
+
CCCCCGGGGGGGGGGGGGGGGGGGGGGGGGGGGGGGGGGGGGGGGEFGFGGGGGGGGGGGGGGGFGGGGGGGGGGGGGGGGGGGGGGGGGGGGGGGGGFGGGGGGGGGGGGGGGGGGGGGGGGGGGGFGGDEFGGGGGGGGGGGGGGGGGFGCGGGGGGGGGGGGFCFGGGGGDFGFGFGGGGFGGGGGGGGGGGFGGGGFFFFFFFFFFFFFFFFFFFEFAFFFFFBFEE=2B=FE=@BBFFFF@3??EE;?;1?CFDFFF((291<0<F>B(.(6A<4623>BFF).,4(<3>22?BA)
@M04999:289:000000000-L3R54:1:1101:3985:11150 2:N:0:407
CGACTACTGGGGTATCTAATCCTGTTTGCTACCCACGCTTTCGAGCATGAACGTCAGTGTTATCCCAGGAGGCTGCCTTCGCCATCGGTATTCCTCCACATCTCTACGCATTTCACTGCTACACGTGGAATTCTACCTCCCTCTGACACACTCTAGTTAGACAGTTTCAAATGCACGTCCCAAGTTGAGCTCGGGGATTTCACATCTGACTTATCTAACCGTCTGCGCTCGCTTTACGCCCAGTAATTCCGATTAACGCTCGCACCCTCCGTATTACCGCGGCTGCTGGCACGTAGTTAGC
+
CCCCCGGGGGGGGGGGGGGGGGGGGGCGGGFGGGGGGGGGGGG8CFBFEE@FGGGGGGGGEEGEFGGGC<,F:<FGGGGGGGGGEBFEGAFGFGGGCFFGEGGGGGGFGGGGGGGGFGGGGGFGCGBFGFGGGGGGA9EGGGGGGCF9FGGGGGGGD,E=EGGGGGGGFGFGGFGC5DFGG?DGGGAFGG8AEEG>DGFGFFFFFFFFFFFFFFFAAFFF>->B)A>A)>(:@FB9C>?F=72@ECCECC@1?FDFFFF@<>B>FFFF6?>F(4?<BA:>(-9>F::23327?6?FF)..)
@M04999:289:000000000-L3R54:1:1101:18834:11180 2:N:0:407
GGGGGACTACCGGGGTATCTAATCCTGTTTGCTCCCCACGCTTTCGCATCTCAGCGTCAGTATCTGTCCAGAAGGCCGCCTTCGCCACCGGTATTCCTCCACACCTCTACGCATTTCACCGCTACACGTGGAATTCTACCTTCCTCTACCATACTCCAGATAACCAGTTTTAAGTGCAGTTCCCAGGTTGAGCCCGGGGCTTTCACACCTAACTTAATTATCCGCCTACATGCCCTTTACGCACACTCATTCCGATTAACGCTCGCACCCTCAGTGTTACCGCGGCTGCTGCCATGGAGTT
+
<<C8BBFG8F,@+:@@BEF9FFGGEFF9ECF<CEF,CFECEG78;@@C::<CDFD:CC@:F9FGCGAFFGG<C<<A9C:F@FFFEF:F<F@FCFGFDDDFFF<+8,A?EG<FFFGGGGGGE+F7=FEGA=3@3,8>DCF9,@1@=9D=F,8:EGGGGG8,6,,E8CG9C7EC:FC,?F+52+5EFG*,5@DFF8@C>C*:B)?F6@=;(7>:3+84CA6);9?1=(2333C76;D;@@3A;<(42((.(6:4A(((((6<69343;6726(4..66))-6.((((-,(38:)4)).,)3..
@M04999:289:000000000-L3R54:1:1101:14058:11188 2:N:0:407
TGGAAGACTACTCGGGTATCTAATCCTGTTTGCTCCCCACGCTTTCGCATCTCAGCGTCAGTATCTGTCCAGAAGGCCGCCTTCGCCACCGGTATCCCTCCACATCTCTACGCATTTCACCGCTACACGTGGAATTCTACCTTCCTCTACAATACTCTAGTTAACCAGTTTTAAGTGCAATTCCTAGGTTGAGCCCAGGGCTTTCACACCTAACTTAATTATCCGCCTACATGCCCTTTACGCCCAGTCATTCCGATTAACGCTCGCACCCTCCGTATTACCGCGGCTGCTGGCACGGAGT
+
CCCCCGGGGGGGGGGGGGGGGGGGGGGGGGGGGGGGGGGGGGGGGGGGGGGGGGGGGGGGGGGGGGGGGGGGGGGGGGGGGGGGGGGGGGGGGGG<FGGGGGGGGGGGGGGGGGGGGGGGGGGGGGGGGGGGGGGGGGGGGGGGGGGGGGGGGGGGGGGGGGGGGGGGGGGGGGGGFGFGGGGGGGGGGGFGGGGGGGGDBFFFFFFFFFFFFFFFEFFFFF?FFFAAFFFC<BEFFFFFEDF@B@@E@AE?CFFFFF;CFF9;@B@>FFBFFFFB0:?AFFF99(432:?BFFFFF>>0-
@M04999:289:000000000-L3R54:1:1101:13175:11207 2:N:0:407
AGACGACTACTGGGGTATCTAATCCTGTTTGCCCCCCACGCTTTCGCATCTCAGCGTCAGTATCTGTCCAGAAGGCCGCCTTCGCCACCGGTATTCCTCCACATCTCTACGCATTTCACCGCTACACGTGGAATTCTACCTTCCTCTACAATACTCTAGTTAACCAGTTTTAAGTGCAATTCCTAGGTTGAGCCCAGGGCTTTCACACCTAACTTAATTATCCGCCTACATGCCCTTTACGCCCAGTCATTCCGATTAACGCTCGCACCCTCCGTATTACCGCGGCTGCTGGCACGGAGTT
+
CCCCCGGGGGGGGGGGGGGGGGGGGGGGGGGGGGGGGGGGGGGGGGGGGGGGGGGGGGGGGGGGGGGGGGGGGGGGGGGGGGGGGGGGGGGGGGGGGGGGGGGGGGGGGGGGGGGGGGGGGGGGGGGGGGGGGGGGGGGGGGGGGGGGGGFGGGGGGGGGGGGGGGGGGGGGGGGGFGFGGGGGGGGGGGFGGGGGGGGGFFFFFFFFFFFFFFFFFFF?FF:@FFDFDEFFFB1;@FFFDFFFFFFFEFECFF;;??CE;04((42;9<?<<,-(4:<AAB>>>34;?FFFF0<?93><4
@M04999:289:000000000-L3R54:1:1101:25399:11218 2:N:0:407
GACTACACGGGTATCTAATCCTGTTTGCTCCCCACGCTTTCGCATCTCAGCGTCAGTATCTGTCCAGAAGGCCGCCTTCGCCACCGGTATTCCTCCACATCTCTACGCATTTCACCGCTACACGTGGAATTCTACCTTCCTCTACAATACTCCAGATAACCAGTTTTAAGTGCAATTCCCAGGTTGAGCCCGGGGCTTTCACACCTAACTTAATTATCCGCCTACATGCCCTTTACGCCCAGTCATTCCGATTAACGCTCGCACCCTCCGTATTACCTCGGCTGCTGGCCCGGAGTTAGCC
+
CCCCCGGGGGGGGGGGGGGGGGGGGGGGGGGGGGGGGGGGGGGGGGGGGGGGGGGGGGGGGGGGGGGGGGGGGGGGGGGGGGGGGGGGGGFGGGGGGGGGGGGGGGGGGGGGGGGGGGGGGGGGGGGGGGGGGFGGGGGGGGGGGGGGGGGGGGGGGGGGGGGGGGGGGGGDGGGGFGFGGGGGGGGGGGGGEC5@CGGGFFFFFFFFFFFFFFFFFFFFFFFFFFFFFFFFFFCFFFFFFFEEFFFFFFFFFDFCDFFF9B>;7<?BFB<6BFAAD)8??F:9(.5:?((-9(((4<A<4
@M04999:289:000000000-L3R54:1:1101:6193:11262 2:N:0:407
GATGACTACTGGGGTATCTAATCCTGTTTGCTCCCCACGCTTTCGCATCTCAGCGTCAGTATCTGTCCAGAAGGCCGCCTTCGCCACCGGTATTCCTCCACATCTCTACGCATTTCACCGCTACACGTGGAATTCTATCTTCCTCTACAATACTCCAGATAACCAGTTTTAAGTGCAGTTCCCAGGTTGAGCCCGGGGCTTTCACACCTAACTTAATTATCCGCCTACATGCCCTTTACGCCCCGTCATTCCGATTAACGCTCGCACCCTCCGTATTACCGCCGCTGCTGTCACGGATGTT
+
<<@CCGGFGGFGFDFEFFGG9EFFEEGGGGGGGGC:FEEEDGEFGEECFFDCG,@F@FCEGGGGGEEFGGGGGG8FDEGG7FBC:=:EEEFCFGGGGGGGGGFGGGGGGGGGGGGGGGGGGGGGGGGF@CGGGGGDFF=DDFAFGGGGGCDEEFGGG?9EGFDECDFEAEFEFFGGF7@D?FFFCGGGGGGFCF6+<;CG*@8A9BF*0<.<CF>F79FFF*65>D>=(99@>@F;)7)813((,,62@EF?@022649(4:<BFFFFF??614<04<AD(((-3,(4?4.56)-41((..
@M04999:289:000000000-L3R54:1:1101:25281:11297 2:N:0:407
GACTACAGGGGTATCTAATCCTGTTTGCTACCCACGCTTTCGAGCATGAACGTCAGTGTTATCCCAGGAGGCTGCCTTCGCCATCGGTATTCCTCCACATCTCTACGCATTTCACTGCTACACGTGGAATTCTACCTCCCTCTGACACACTCTAGTTAGACAGTTTCAAATGCACGTCCCAAGTTGAGCTCGGGGATTTCACATCTGACTTATCTAACCGTCTGCGCTCGCTTTACGCCCAGTAATTCCGATTAACGCTCGCACCCTACGTATTACCGCGGCTGCTGGCACGAAGTTAGCC
+
CCCCCGGGGGGGGGGGGFGGGGGGGGGGGDGFECGGGGGGGGCFGCGGFFGGFGGGGGGGGGGGGGGGGGGGGGGGGCFFGGGEGGEGGGGFGGGGGFFFGGFFDGGGEGGGGGGGFEGGGGGCFGGGFGGGGGGGGGGGGFDFFFGGFCFFGGGGFDDEGGGFFGGGGCFGGGGGFGB>C+@FFGGGGFG8EGGDGGGFFFAFFFFF@C@CCFFFFFFF?ADBEF=):9@@@=:E>@FE0=;E3?CF4;(4;;E36;6<99;>>F??BFB?FBBDA<>>99>>B?:((.22((43>2)65
@M04999:289:000000000-L3R54:1:1101:20966:11314 2:N:0:407
GTGACTACAGGGGTATCTAATCCTGTTTGCTACCCACGCTTTCGAGCATGAACGTCAGTGTTGTCCCAGGAGGCTGCCTTCGCCATCGGTATTCCTCCACATCTCTACGCATTTCACTGCTACACGTGGAATTCTACCTCCCTCTGACACACTCTAGTTAGACAGTTTCAAATGCACGTCCCAAGTTGAGCTCGGGGATTTCACATCTGACTTATCTAACCGTCTGCGCTCGCTTTACGCCCAGTAATTCCGATTAACGCTCGCACCCTACGTATTACCGCGGCTGCTGGCACGTAGTTAC
+
CCCCCGGGFGGGGGGGGGGGGGGGGGFGGGGGGGGGGGGGGGGGGGGGGGGGGGGGGGGGGGGGGGGGGGGGGGGGGGGGGGGGGGGGGGGGGGGGGFGGCCGGGGGGGGGGGGGGGGGGGFGGGGGFGGGGGGGGGGGGGGGGGGGGGGGGGGGGGEG8ECGGGGFGGGGGGGGGFGFGDGFDFFDDGGGGGGGGGDGFFFFFFFFFFCFFFFFFFFFFFBADFFEFFFFFF=BBFFFFFFFFFC?CFFFF?@F0C<7@?0@B;BB<<::68>D?94<(20(4>BB:426:<?F03:6))
@M04999:289:000000000-L3R54:1:1101:10227:11342 2:N:0:407
AACATGACTACTCGGGTATCTAATCCTGTTTGCTACCCACGCTTTCGAGCATGAACGTCAGTGTTATCCCAGGAGGCTGCCTTCGCCATCGGTATTCCTCCACATCTCTACGCATTTCACTGCTACACGTGGAATTCTACCTCCCTCTGACACACTCTAGTTAGACAGTTTCAAATGCACGTCCCAAGTTGAGCTCGGGGATTTCACATCTGACTTATCTAACCGTCTGCGCTCGCTTTACGCCCAGTAATTCCGATTAACGCTCGCACCCTACGTATTACCGCGGCTGCTGGCACGTCGT
+
CCCCCGGGGGGGGGGGGGGGGGGGGGGGGGGGGGGGGGGGGGGGGGGGGGGGGGGGGGGGGGGGGGGGGGGGGGGGGGGGGGGGGGGGGGGGGGGGGGGGGGGGDGGGGGGGGGGGGGGGGGGGGGGGGGGGGGGGGGGGGGGGGGGGGGGGGGGGGGGGGGGGGGGGGGGGGGGGFGFGGFGGGGGEGGGGGFFGGGGGFFFFFFFFC@@EEFFFFFFFFFFFFFFB@CBABD>@=BBFFFFF@FFFFFFEEFE;@@F;>;;;<110>9?F?1(..43AF>B>F;990?B?4:7?61(44
@M04999:289:000000000-L3R54:1:1101:11480:11365 2:N:0:407
CCAGGACTACACGGGTATCTAATCCTGTTTGCTACCCACGCTTTCGAGCATGAACGTCAGTGTTATCCCAGGAGGCTGCCTTCGCCATCGGTATTCCTCCACATCTCTACGCATTTCACTGCTACACGTGGAATTCTACCTCCCTCTGACACACTCTAGTTAGACAGTTTCAAATGCACGTCCCAAGTTGAGCTCGGGGATTTCACATCTGACTTATCTAACCGTCTGCGCTCGCTTTACGCCCAGTAATTCCGATTAACGCTCGCACCCTACGTATTACCGCGGCTGCTGGCACGTAGTT
+
CCCCCGGGGGGGGGGGGGGGGGGGGGGGGGGGGGGGGGGGGGGGGGGGGGGGGGGGGGGGGGGGGGGGGGGGGGGGGGGGGGGGGGGGGGGGGGGGGGGGGGGGGGGGGGGGGGGGGGGGGGGGGGGGGGGGGGGGGGGGGGFGGGGGGGGGGGGGGGGGGGGFGGGGGGGGDGGGFGF?DGGGGGGGGGGGGFGGGGGG>FFFFFFF5EEEFFFFFCFFFFF=A@DDEFBBFFF@>98F>DFFFF@EECCCFFFDFFFE19@FFF699?B0<:87>?FA9(642>BFF:)(3186.4?B<
@M04999:289:000000000-L3R54:1:1101:24353:11385 2:N:0:407
CCCGGACTACCAGGGTATCTAATCCTGTTTGCTCCCCACGCTTTCGCATCTCAGCGTCAGTATCTGTCCAGAAGGCCGCCTTCGCCACCGGTATTCCTCCACATCTCTACGCATTTCACCGCTACACGTGGAATTCTACCTTCCTCTACAATACTCTAGTTAACCAGTTTTAAGTGCAATTCCTAGGTTGAGCCCAGGGCTTTCACACCTAACTTAATTATCCGCCTACATGCCCTTTACGCCCAGTCATTCCGATTAACGCTCGCACCCTCCGTATTACCGCGGCTGCTGGCACGGAGTT
+
CCCCCGGGGGGGGGGGGGGGGGGGGGGGGGGGGGGGGGGGGGGGGGGGGGGGGGGGGGGGGGGGGGGGGGGGGGGGGGGGGGGGGGGGGGGGGGGFGGGGGGGGGGGGGGGGGGGGGGGGGGGGGGGGGGGDFEFGGGGGGGGGGGGGGGGGGGGGGGGGGGGFGGGGGGGGGGGGF?FGGGGGGGGGGGGCFDFGCFGCCFFFFFFFFFFFFFFFFFFFFFFF>=DDFFFFE=2>BECF@F@BF@@EEFFFF8@FFDCC(:@@BF9096??BB?:<FFF<8>B9>>BBB?B612109034
@M04999:289:000000000-L3R54:1:1101:27066:11404 2:N:0:407
GGACTACCGGGGTATCTAATCCTGTTTGCTCCCCACGCTTTCGCATCTCAGCGTCAGTATCTGTCCAGAAGGCCGCCTTCGCCACCGGTATTCCTCCACATCTCTACGCATTTCACCGCTACACGTGGAATTCTACCTTCCTCTACAATACTCCAGATAACCAGTTTTAAGTGCAATTCCCAGGTTGAGCCCGGGGCTTTCACACCTAACTTAATTATCCGCCTACATGCCCTTTACGCCCAGTCATTCCGATTAACGCTCGCACCCTCCGTATTACCGCGGCTGCTGGCACGGAGTTAGC
+
CCCCCGGGGGGGGGGGGGGGGGGGGGGGGGGGGGGGGGGGGGGGGGGGGGGGGGGGGGGGGGGGGGGGFGGGGGGGGGGGFG7FFFGGGGGGGGGGGGGGGGGFGFGGFGFGFFGGGDEGGGGGGGGDEGGGGGGGGGGGFGGGGGFEFGGGFGCGGF8EGFGGFDFFGGGGGGGGFG7CGGG6D6C?FDG5@CCCDCC4ABFFFFFFFDEFFFFFE>FE>B5=D@@ECEF@FDFECFFFF1=EFFFE?C@D0?<AFF>?<(199>(4(494?(.6AA<F(49BFFB2:?BFFF01::<A9
@M04999:289:000000000-L3R54:1:1101:14745:11475 2:N:0:407
GAGACTACCCGGGTATCTAATCCTGTTTGCTACCCACGCTTTCGAGCATGAACGTCAGTGTTATCCCAGGAGGCTGCCTTCGCCATCGGTATTCCTCCACATCTCTACGCATTTCACTGCTACACGTGGAATTCTACCTCCCTCTGACACACTCTAGTTAGACAGTTTCAAATGCACGTCCCAAGTTGAGCTCGGGGATTTCACATCTGACTTATCTAACCGTCTGCGCTCGCTTTACGCCCAGTAATTCCGATTAACGCTCGCACCCTACGTATTACCGCGGCTGCTGGCACGTAGTTAC
+
CCCCCGGGGGGGGGGGGGGGGGGGGGGGGGGGGGGGGGGGDGGGGGGGGGGGGGGGGGGGGGGGGGGGGGGGGGGGGGGGGGGGGGGGDGGGGGGGGGGGGGGGGGGGGGGGGGGGGGGGGGGGGGGGGGGFGGGGGGGGGGGGGGGGGGCEEGGGGGFGGGGGGGGGFGFGGGFGFGFFG6FCGFGGGGGGGGGGGGGGFFFFFFFFFFFFFFFFCF6AA5>AD9=B>>DBFFDD=E>D@;@@FC?CCFFE?D@FEE6>FF;B>>B<BB?<<>AFF<236>013162>(3,),.13?4<)
@M04999:289:000000000-L3R54:1:1101:28895:11533 2:N:0:407
GGACTACAAGGGTATCTAATCCTGTTTGCTACCCACGCTTTCGAGCATGAACGTCAGTGTTATCCCAGGAGGCTGCCTTCGCCATCGGTATTCCTCCACATCTCTACGCATTTCACTGCTACACGTGGAATTCTACCTCCCTCTGACACGCTCTAGTTAGACAGTTTCAAATGCACGTCCCAAGTTGAGCTCGGGGATTTCACATCTGACTTATCTAACCGTCTGCGCTCGCTTTACGCCCAGTAATTCCGATTAACGCTCGCACCCTACGTATTACCTCGGCTGCTTGCACGTAGTTAGC
+
CCCCCGGGGGGGGGGGGGGGGGGGGGGGGGGGGGGGGGGGGGDGGGGGGGGGGCGGGGGGGGGGGGGGGGGGGGGGGGGGGCCFFGGGGGGAFDFGGGGGGGGGGGGGGGGGGGEGGGGGGGGGGFGGGGGGGGGGGGGGGGGGGGGGGGGGGGGGGGGGCEDDGGCEEF8=FGGEFGFGGGDGGCFC@DFGG6C>7DDGFFFFFFFFFFFEFFFFFFFFFFFFFFFBFF@BDB9*062?;D;E3<CCCFFF@?09>D0;<FF1>BB?36:2560)64)5:6:?(-).4:<?<4((-.5)6
@M04999:289:000000000-L3R54:1:1101:19378:11542 2:N:0:407
TGGATGACTACCGGGGTATCTAATCCTGTTTGCTACCCACGCTTTCGAGCATGAACGTCAGTGTTATCCCAGGAGGCTGCCTTCGCCATCGGTATTCCTCCACATCTCTACGCATTTCACTGCTACACGTGGAATTCTACCTCCCTCTGACACACTCTAGTTAGACAGTTTCAAATGCACGTCCCAAGTTGAGCTCGGGGATTTCACATCTGACTTATCTAACCGTCTGCGCTCGCTTTACGCCCAGTAATTCCGATTAACGCTCGCACCCTACGTATTACCTCGGCTGCTGGCACGTACT
+
CCCC<FGGGGGGFG@FGGGFEGFGGGGGGGGGFDFGFDFGGGG7FCFGFGGGGGG9<DDEEGGG9C<EGFCEFGG7CDGCFFFGGGGCEEGGGGGGGGB<EFFF,9ECFGGGGGEEGG9EFFGFGGGCGGG+C?GFGGGGAGGFGGGGGGG?=FGCDFCF:=DGB?DFFFCFDGFFFFFGFFGGCF8EEFF2@EFCDDGGE>69C96EEEC*;CFFFFFEFFF)4>=B@:9@B=(:901+)6869?F@C?CE?3(((((976,44,((-(421<08<B(692)),(-<>:)44(4<6<0(-
@M04999:289:000000000-L3R54:1:1101:8760:11550 2:N:0:407
CGACTACCGGGGTATCTAATCCTGTTTGCTCCCCACGCTTTCGCATCTCAGCGTCAGTATCTGTCCAGAAGGCCGCCTTCGCCACCGGTATTCCTCCACATCTCTACGCATTTCACCGCTACACGTGGAATTCTACCTTCCTCTACAATACTCCAGATAACCAGTTTTAAGTGCAATTCCCAGGTTGGGCCCGGGGCTTTCACACCTAACTTAATTATCCGCCTACATGCCCTTTACGCCCAGTCATTCCGATTAACGCTCGCACCCTCCGTATTACCGCGGCTGCTGGCACGGAGTTAGC
+
CCCCCGGGGGGGGGGGGGGGGGGGGGGGGGGGGGGGGGGGGGGGGGGGGGGGGGGGGGGGGGGGGGGGGGGGGGGGGGGGGGGGGGGGGDGGGGGGGGGGGGGGGGGGGGGGGGGGGGGGGGGGGGGGGGGGGGGGGGGGGGGGGGGGGGGGGGGGGGGGGGGGGGGGGFFGGGGGFGFGGGGGGGGGGFGGGGGDDG?FFFFFFFFFFFFFFFFFFFFFBDFF@FFEF@EFFFFCFFFFFFFFFFFFFFFBFBFFB:BFB>>9B96:?B9:<B:ADFBF>F>FFFFF??B??F>>6?AF<
@M04999:289:000000000-L3R54:1:1101:26111:11554 2:N:0:407
GTGGGGACTACTCGGGTATCTAATCCTGTTCGCTCCCCACGCTTTCGTCCATCAGCGTCAATCGGTATTTAGTAACCTGCCTTCGCAATCGGGGTTCTGTGTAATATCTATGCATTTCACCGCTACACTACACATTCCAGCTACTTCAATACTATTCAAGATTAACAGTATCAACGGCAGTTCTACAGTTAAGCTGCAGGTTTTCACCGCTGACTTATCAACCCGCCTACGGACCCTTTAAACCCAATAAATCCGGATAACGCTCGCCTCCTACGTATTACCGCGGCTGCTGGCACGGAGT
+
CCCCCGGFGGGGGGGGGGGGGGGGGGGGGGGGGGGGGFGGGGGGGGGGGGGGGGGGGGGGFGGGGGFGGGGGGGGGGGGGGGGGGGFGGGGGGEGGGGGGFGG9EDFGGGGGGGGGGGGGGDGGEGGGGGGGGFGGGGGAFGGG?EGGEFAGG8FFGAFGGGGFFGGGGGGGGGGGBDFGCGGGGGGGGGGGFGGGGGGGFFFFFFFF5>55AFFFFFFFFF=52@BFFFF(>@BDDDFFCFEFDDFFF86?3;(6(6<)4?9??(,(-::4).3:3A?24<?9B(799??0:08?F(49-
@M04999:289:000000000-L3R54:1:1101:8745:11578 2:N:0:407
GCATGACTACTCGGGATCTAATCCTGTTCGCTCCCCACGCTTTCGTCCATCAGCGTCAATCGGTATTTAGTAACCTGCCTTCGCAATCGGGGTTCTGTGTAATATCTATGCATTTCACCGCTACACTACACATTCCAGCTACTTCAATACTATTCAAGATTAACAGTATCAACGGCAGTTCTACAGTTAAGCTGCAGGTTTTCACCGCTGACTTGTCAACCCGCCTACGGACCCTTTAAACCCAATAAATCCGGATAACGCTCGCATCCTCCGTATTACCGCGGCTGCTTGCACGGAGTT
+
CCCCCGGGGGGGGGGGGGGGGGGGGGGGGGGGGGGGGGGGGGGGGGGGGGGGGGGGGGGGGGGGGGGGGGGGGGGGGGGGGGGGGGGGGGGGGGGGGGGGGGGGGGGGGGGGGGGGGGGGGGGGGGGGGGGGGGGGGGGGGGGGGGGGGGGGFGGGGGGGGGGGGGGGGGGGGGGGFGFGGGGGGGGGGGGGGGGGGGGGFFFFFFFFFFFFFFFFFF6>>ABFFFFFF?FFFFFFFFFFFFF@@FFFFFFFF;(66>@@>;1;>9?>>2.3>B?F:BFDFB0;>9>??)5<<?6>09BF
@M04999:289:000000000-L3R54:1:1101:26225:11604 2:N:0:407
GGGGACTACCGGGGTATCTAATCCTGTTTGCTCCCCACGCTTTCGCATCTCAGCGTCAGTATCTGTCCAGAAGGCCGCCTTCGCCACCGGTATTCCTCCACATCTCTACGCATTTCACCGCTACACGTGGAATTCTACCTTCCTCTACAATACTCCAGATAACCAGTTTTAAGTGCAATTCCCAGGTTGAGCCCGGGGCTTTCACACCTAACTTAATTATCCGCCTACATGCCCTTTACGCCCAGTCATTCCGATTAACGCTCGCACCCTCCGTATTACCGCGGCTGCTGGCACGGCGTT
+
CCCCCGGGGGGGGGGGGGGGGGGGGGGGGGGGGGGGGGGGGGGGGGGGGGGGGGGGGGGGGGGGGGGGGGGGGGGGGGGGGGGGGGGGGGGGGGGGGGGGGGGGGGGGGGGGGGGGGGGGGGGGGGGGGGGGFGGGGGGGGGGGGGGGGGGGGGGFFGGGGGGGGGGGGGGGGGGGFGFGGGFGGGGGGGGFGGGGGGGCFFFFFFFFBFFFFFFFECFFFE@DFFFDFFFFEFE@FFFFFFFF;@@FFFFE1?6?FFB:6:BFFFFFFFF?03(43<BF6>9(799<D)4:1<?>(-7(
@M04999:289:000000000-L3R54:1:1101:17046:11616 2:N:0:407
GACTACTCGGGTATCTAATCCTGTTTGCTCCCCACGCTTTCGCATCTCAGCGTCAGTATCTGTCCAGAAGGCCGCCTTCGCCACCGGTATTCCTCCACATCTCTACGCATTTCACCGCTACACGTGGAATTCTACCTTCCTCTACAATACTCCAGATAACCAGTTTTAAGTGCAATTCCCAGGTTGAGCCCGGGGCTTTCACACCTAACTTAATTATCCGCCTACATGCCCTTTACGCCCAGTCATTCCGATTAACGCTCGCACCCTCCGTATTACCGCGGCTGCTGGCACGGAGTTAGCC
+
CCCCCGGGGGGGGGGGGGGGGGGGGGGGGGGGGGGEGGGGGGGGGGGGGGGGGGGGGGGGGGGGGGGFGGGGGGGGGGGGGGGGGGGFGGGFGGGGGGGGGGGGGGFGGGGGGGGGGGGGGGGGGGGGGGGGGGGGGGGGGGGFGGFGGGGGGGGGGGGGGGGDFGGGGGGGGGCFFCFGGGGGGGGGGGGGGGGGGGGGFFFFFFFFFFFFFFFF?FA=?=@>==C4>BBFBFFF@D6B<;@@AFEFEED@D@CEDFBFF>9BFB4((-(,8?FFF:69B1(4<BF:B:D?((48:99>7
@M04999:289:000000000-L3R54:1:1101:22466:11617 2:N:0:407
GATGGGACTACCCGGGTATCTAATCCTGTTTGCTCCCCACGCTTTCGCATCTCAGCGTCAGTATCTGTCCAGAAGGCCGCCTTCGCCACCGGTATTCCTCCACATCTCTACGCATTTCACCGCTGCACGTGGAATTCTACCTTCCTCTACAATACTCTAGTTAACCAGTTTTAAGTGCAATTCCTAGGTTGAGCCCAGGGCTTTCACACCTAACTTAATTATCCGCCTACATGCCCTTTACGCCCAGTCATTCCGATTAACGCTCGCACCCTCCGTATTACCGCGGCTGCTGGCACGGAGT
+
CCCCCGGGGGGGGGGGGGGGGGFFGGGGGGGGGGGGGGGGGGEGGGGGGGGGGGGGGGGGGGGGGGGGGGGGGGGGGGGGGGGGGGGGGGGGGGGGGGGGGGGGGGGGGGGGGGGGGGGGGGGDGGGGGGGGGGGGGGGGGGGGFGGGGGGFGGGGGGGGGGFGGGGGGGGGGGGFFGFGGGGGGGGCGGGGGGGDGG5>>FFFFFFFFAFFEFFF9>FEAEFCADF==B=EEFBDFFF=>2;BFD6;@4CCFC@<?@DCFF;6@@;9B>?:?FF??FFFFABF996;>B>4:???:9(--
@M04999:289:000000000-L3R54:1:1101:24840:11618 2:N:0:407
TGGCAGACTACAAGGGTATCTAATCCTGTTTGCTCCCCACGCTTTCGCATCTCAGCGTCAGTATCTGTCCAGAAGGCCGCCTTCGCCACCGGTATTCCTCCACATCTCTACGCATTTCACCGCTACACGTGGAATTCTACCTTCCTCTACAATACTCTAGTTAACCAGTTTTAAGTGCAATTCCTAGGTTGAGCCCAGGGCTTTCACACCTAACTTAATTATCCGCCTACATGCCCTTTACGCCCAGTCATTCCGATTAACGCTCGCACCCTCCGTATTACCGCGGCTGCTGGCACGGAGT
+
CCCCCGGGGGGGGGGGGGGGGGGGGGGGGGGGGGGGGGGGGGGGGGGGGGGGGGGGGGGGGGGGGGGGGGGGGGGGGGGGGGGGGGGGGGGGGGGGGGGGGGGGDGGGGGGGGGGGGGGGGGGGGGGGGGGGGFGFGGGGGGGGGGGGGGGGGFGGGGDGGGGGGGGGGFGGFGGGFFFFGGGGGGGFGGGGFGGGGGGGDFFFFFFFFFFFFFFFEFFEFFFFAFFFFFFFC@6:3@ECE@F2@?@E@FFCFFF@F079CF>DDB669>:3019?:?B<A<:9B>;;;:B:(435:>9>:
@M04999:289:000000000-L3R54:1:1101:16423:11623 2:N:0:407
GACTACCTGGGTATCTAATCCTGTTTGCTCCCCACGCTTTCGCATCTCAGCGTCAGTATCTGTCCAGAAGGCCGCCCTCGCCACCGGTATTCCTCCACATCTCTACGCATTTCACCGCTACACGTGGAACTCTACCTTCCTCTACAATACTCCAGATAACCAGTTTTAAGTGCAAGTCCCAGGTTGAGCCCGGGGCTTTCACCCCTAACTTAATTATCCGCCTACATGCCCTTTACGCCCAGTCATTCCGATTAACGCTCTCACCCTCCGTATTACCGCGGCTGCTGTCACGTACTTTGCC
+
<<B8,=C,C,6E<<FE6F@<FC9-C@F,,CCCB@F:C7CF,,BF@FC<FFGCBF766,,CF,EEACF<6EFG8@FE+>4+++74E::FB,E9,5CFD=<,A,,9EG::F7FDF?<C:+6+@=FG,FGG<,,,C,4=EA8=EDADF;=DFD=@FGG8D,,E@===DG,CF83,,7=,=++=DC77EE?,@9F6CE*;DGG8+=*;5??9:6@548=+98=9FFDFF5?*).(433;C@D(5<0.7<9?C<4(/(,)1,404(,))46--(34:18)64((3(4(2:2).<)),(.(-)).)-
@M04999:289:000000000-L3R54:1:1101:11430:11705 2:N:0:407
TTGCGACTACTAGGGTATCTAATCCTGTTTGCTCCCCACGCTTTCGCATCTCAGCGTCAGTATCTGTCCAGAAGGCCGCCTTCGCCACCGGTATTCCTCCACATCTCTACGCATTTCACCGCTACACGTGGAATTCTACCTTCCTCTACAATACTCTAGTTAACCAGTTTTAAGTGCAATTCCTAGGTTGAGCCCAGGGCTTTCACACCTAACTTAATTATCCGCCTACATGCCCTTTACGCCCAGTCATTCCGATTAACGCTCGCACCCTCCGTATTACCGCGGCTGCTGGCACGGAGTT
+
CCCCCGGGGGGGGGGGGGGGGGGGGGGGGGGGGGGGGGGGGGGGGGGGGGGGGGGGGGGGGGGGGGGGGGGGGGGGGGGGGGGGGGGGGGGGGGGGGGGGGGGGGGGGGGGGGGGGGGGGGGGGGGGGGGGGGGGGGGGGGGGGGGGGGGGGGGGGGGGGGGGGGGGGGGGGGFGGFGFGGGGGGGGGGGGGGGGGGGGGFFFFFFFFFFEFFFFFFFFEFFFFFDFFFBCCEFFFFFCFF=@FDF@<AEEFFF<?@DCC128002>BF:?FB1??FFAF<:>09646?7:(((4?4((4.
@M04999:289:000000000-L3R54:1:1101:12491:11747 2:N:0:407
GAGGGGACTACTCGGGTATCTAATCCTGTTTGCTCCCCACGCTTTCGCATCTCAGCGTCAGTATCTGTCCAGAAGGCCGCCTTCGCCACCGGTATTCCTCCACATCTCTACGCATTTCACCGCTACACGTGGAATTCTACCTTCCTCTACAATACTCCAGATAACCAGTTTTAAGTGCAGTTCCCAGGTTGAGCCCGGGGCTTTCACACCTAACTTAATTATCCGCCTACATGCCCTTTACGCCCAGTCATTCCGATTAACGCTCGCACCCTCCGTATTACCGCGGCTGCTGGCACGGAGT
+
CCCCCGGGGGGGGGGEFCFGGGGGGFGGGGGGGFGGGGGCFGFGGGGGG>FGFGGGGGGGGGGGGGGFGGGFFGGGGGGGGGEGGGGGGGGGGCCFGGFGGDGE8=EGGGGGGEGGFFGGEGGGGGFGGGGEEGGGGGGGGGGGFGGGGGGGGCGGGGFGGGGGGDCFGCFGGGGGFC=FGGGGFDFG:F8FEFGFGGGDBFA>FFFFEDD=:AFF=AFCA?EE@DFF?8;E?3=11=@+>7?9>DFFFEFEC?8?(,4<4:68?1;;(7?66?0:?<0444171,17(8?2:?0)(402(
@M04999:289:000000000-L3R54:1:1101:13084:11757 2:N:0:407
GACTACAGGGGTATCTAATCCTGTTTGCTCCCCACGCTTTCGCATCTCAGCGTCAGTATCTGTCCAGAAGGCCGCCTTCGCCACCGGTATTCCTCCACATCTCTACGCATTTCACCGCTACACGTGGAATTCTACCTTCCTCTACAATACTCCAGATAACCAGTTTTAAGTGCAATTCCCAGGTTGAGCCCGGGGCTTTCACACCTAACTTAATTATCCGCCTACATGCCCTTTACGCCCAGTCATTCCGATTAACGCTCGCACCCTCCGTATTACCGCGGCTGCTTGCACGGAGTTAGCC
+
CCCCCGGGGGGGGGGGGGGGGGGGGGGGGGGGGGGGGGGGGGGGGGGGGGGGGGGGGGGGGGGGGGGGGGGGGGGGGGGGGGGGGGGGGGGGGGGGGGGGGGGGGGGGGGGGGGGGGGGGGGGGGGGGGGGGGGGGGGGGGGGGGGGGGGGGGGGGGGGGGGGGGGGDEGFGGGGGFGFGGGGGGGGGGGGGGGC>DGGGFFFFFFFFFFFEFFFFEFFFFFFFBFFFE@BE@EFE6@>F;<@EFFFFF@<DFFFFFB??FF9BFF?FF>6?BF<AB?>(9>BF??)8??<:469BFA267
@M04999:289:000000000-L3R54:1:1101:22486:11787 2:N:0:407
CTGACTACTGGGGTATCTAATCCTGTTTGCTCCCCACGCTTTCGCATCTCAGCGTCAGTATCTGTCCAGAAGGCCGCCTTCGCCACCGGTATTCCTCCACATCTCTACGCATTTCACCGCTACACGTGGAATTCTACCTTCCTCTACAATACTCCAGATAACCAGTTTTAAGTGCAGTTCCCAGGTTGAGCCCGGGGCTTTCACACCTAACTTAATTATCCGCCTACATGCCCTTTACGCCCAGTCATTCCGATTAACGCTCGCACCCTCCGTATTACCGCGGCTGCTGGCACGGAGTT
+
CCCCCGGGGGGGGGGGGGGGGGGGGGGGGGGGGGGGGGGGGGGGG:FGGGGGGGGGGGGGGGGGGGGGGGGGGGGGGGGGGGGGGGGGFGEGGGGGGFGGGGGGGGGGGGGGGGGGGGGGGGGGGGGGGDGGGGGGGGGGGGGGGGGGGGGGGGGGG8DGGGGGGFGGFGGDFDFGFGFGDFG8D@EFGFGGFGGGGDGGFFFFFFEFFFFEEBF6*=CCFFFF?DFBEEFEFF@FCCFF@BFF@<ECECC@6<76EF;>:6>BFF;6:BB9<B1>AFF<B9(7>>?>70:12(-(43(
@M04999:289:000000000-L3R54:1:1101:16257:11879 2:N:0:407
AAAGACTACTGGGGTATCTAATCCTGTTTGCTCCCCACGCTTTCGCATCTCAGCGTCAGTATCTGTCCAGAAGGCCGCCTTCGCCACCGGTATTCCTCCACATCTCTACGCATTTCACCGCTACACGTGGAATTCTACCTTCCTCTACAATACTCCAGATAACCAGTTTTAAGTGCAATTCCCAGGTTGAGCCCGGGGCTTTCACACCTAACTTAATTATCCGCCTACATGCCCTTTACGCCCAGTCATTCCGATTAACGCTCGCACCCTCCGTATTACCGCGGCTGCTGGCACGGAGTT
+
CCCCCGGGGGGGGGGGGGGGGGGGGGGGGGGGGGGGGGGGGGGGGGGGGGGGGGGGGGGGGGGGGGGGGGGGGGGGGGGGGGGGGGGGGGGGGGGGGGGGGGGGGGGGGFGGGGGGGGGGGGGGGGGGGGGGGGGGGGGGGGGGGGGGGGGGGGGFGGGGGGGGGGGGGGGGGFFFFGFGGGDFGFGFGGGGGGGGGGGGFFFFFFFFFFFFFFFFEFFFFF>DDFFFFFFFFDFF@EFBFBFF?@@FF5CEE;?DFFFFFF0269B;??::F??B?AAA?BFB;B>?72328?(((4:B
@M04999:289:000000000-L3R54:1:1101:24652:11889 2:N:0:407
GACTACAAGGGTATCTAATCCTGTTCGCTCCCCACGCTTTCGTCCATCAGCGTCAATCGGTATTTAGTAACCTGCCTTCGCAATCGGGGTTCTGTGTAATATCTATGCATTTCACCGCTACACTACACATTCCAGCTACTTCAATACTATTCAAGATTAACAGTATCAACGGCAGTTCTACAGTTAAGCTGCAGGTTTTCACCGCTGACTTATCAACCCGCCTACGGACCCTTTAAACCCAATAAATCCGGATAACGCTCGCATCCTCCGTATTACCGCGGCTGCTGGCACCGAGTTCGCC
+
CCCCCGGGGGGGGGGGGGGGGGGGGGGGGGGGGGGGGGGGGGGGGGGGGGGGGGGGGGGGGGGGGGGGGGGGGGGGGGGGGGGGGGGGGGGGGGGGGGFGGGGGGGGGGGGGGGGGGGGGGGGGGGGGGGGGGGGGGGGGGGGDGCGFGGGGGFGFGGGGGGGGGGGGGGGGGGGGFDFGGGFGGGGGGGGGFG6=CGGGFFFBFFFFFBFFF6FFFFFAEB>AFFFFFBFFFBFFFFFFF@@EEEE?=B;6;@FEFF?;@6;:6>?B?63(4?<BA<901>;602:??<?(4(38:)((-
@M04999:289:000000000-L3R54:1:1101:25466:11904 2:N:0:407
GACTACTAGGGTATCTAATCCTGTTCGCTACCCATGCTTTCGAACCTCAGCGTCAGTTACAGACCAGAGAGCCGCCTTCGCCACTGGTGTTCTTCCATATATCTACGCATTCCACCGCTACACATGGAGTTCCACTCTCCTCTTCTGCACTCAAGAAAAACAGTTTCAGCTGCACTTCCCCGGTTAAGCCGAGGGCTTTCACAGCTGACTTGTTCTCCCGCCTGCGTTCGCTTTACGCCCAATAAATCCGGACAACGCTTGCCACCTACGTATTACCGCGGCTGCTGGCACGTAGTTAGCC
+
CCCCCGGGGGGGGGGGGGGGGGGGGGGGGGGGGGGGGGGGGGGGGGGGGGGGGGGGGGGGGGGGGGGGGGGGGGGGGGGGGGGGGGGGGGGGGGGGGGGGGGGGGGGGGGGGGGGGGGGGGGGGGGGGGGGGGGGGGGGGGGGGGGGGGGGGGGGGGGGGGGGGGGGGGGGGGGGGFGFGGGGGGGGGGGGGGGGGGGGGAFFF4AFFFFFFFFFFFFFFFFFFFFFF?<BFFFF91<>DFFFFEEEFFFFFFFF?>6BFFFFFBBBFFFF7A:AA4(47>;>FFFFB<73:??(4>A<<:
@M04999:289:000000000-L3R54:1:1101:23465:11911 2:N:0:407
TGTCGGACTACAAGGGTATCTAATCCTGTTTGCTCCCCACGCTTTCGCATCTCAGCGTCAGTATCTGTCCAGAAGGCCGCCTTCGCCACCGGTATTCCTCCACATCTCTACGCATTTCACCGCTACACGTGGAATTCTATCTTCCTCTACAATACTCTAGTTAACCAGTTTTAAGTGCAATTCCTAGGTTGAGCCCAGGGCTTTCACACCTAACTTAATTATCCGCCTACATGCCCTTTACGCCCAGTCATTCCGATTAACGCTCGCACCCTCCGTATTACCGCGGCTGCTGGCACGGCGT
+
CCCCCGGGGGGGGGGGGGGGGGGGGGGGGGGGGGGGGGGGGGGGGGGGGGGGGGGGGGGGGGGGGGGGGGGGGGGGGGGGGGGGGGGGGGGGGCFFGGGGGGGGGGGGGGGGGGGGGGGGGGGGGGGGGGGGGGGGGGGGGCGGGGGGGGGGGGGGGGGGGGGGGGGGGGGGGCFGFGFDCDFCGFCCEGGGGGGFFFGDDFFFFFFFFFFFFFFFFFFFFFF?=9AFFFFFFF3>FFFFEDFFFF@EE3CCE?E?F@FFFF;DDFFFFFFFFFF:?:?<AA?FB09>0(8>2::2:9(--
@M04999:289:000000000-L3R54:1:1101:7223:11966 2:N:0:407
GACTACCCGGGTATCTAATCCTGTTTGCTCCCCACGCTTTCGCATCTCAACGTCAGTATCTGTCCAGAAGGCCGCCCTCGCCACCGGTATTCCTCCACATCTCTACGCATTTCACCGCTACACGTGGAATTCTACCTTCCTCTACAATACTCCAGATAACCAGTTTTAAGTGCAATTCCCAGGTTGAGCCCGGGGCTTTCACACCTAACTTAATTATCCGCCTACATGCCCTTTACGCCCAGTCATTCCGATTAACGCTCGCACCCTCCGTATTACCGCGGCTGCTGGCACGGAGTTAGCC
+
CCCCCGGGGGGGGGGGGGGGGGGGGGGGGGGGGGGGGGGGGGGGGGGGGGGGGGGGGGGGGGGGGGGGGGGGGGGGGGGGGGGGGGGGGGGGGGGGGGGGGGGGGGGGGGGGGGGGGGGGGGGGGGGGGGGGGGGGGGGGGGGGGGGGGGGGGGGGGGGGGGGGGGGGGGGGGGGGFGFGGGGGGGGGGGGGGGGGGGGGFFFFFFFFDFFFEFFFFFFFFFFFFFFFFE@FDFFFFFFD6@;EFFFFFFFFD?AD:6??FBFFFFFFFFFF?:>A>:;036>FFF701(48669:<2<>:
@M04999:289:000000000-L3R54:1:1101:8431:11967 2:N:0:407
AGACTACAAGGGTATCTAATCCTGTTCGCTACCCATGCTTTCGAACCTCAGCGTCAGTTACAGACCAGAGAGCCGCCTTCGCCACTGGTGTTCTTCCATATATCTACGCATTCCACCGCTACACATGGAGTTCCACCCTCCTCCTCTGCACTCAAGAAAAACAGTTTCAGCTGCACTTCCCCGGTTAAGCCGAGGGCTTTCACAGCTGACTTGTTCTCCCGCCTGCGTTCGCTTTACGCCCAATAAATCCGGACAACGCTTGCCACCTACGTATTACCGCGGCTGCTGGCACGTAGGTAGC
+
@CCCCGGCGFECFFFGGGGGGGGGEFFEEGDGFGGGGGFEGGGDFFG<FGGGG@@FEFFEEFGGFFEGFGCEFGGGGGGGGCFGGGGGGGAFGGGGGGGGGGFEGGGGGGGGGGFGGGGGGGGGFEEFFGFGGDCGGGGFGGGGGGGFGGGGD8FFGGGCDCFGGF:DAFAFCGDFFDFC8DDCEEEGFFGGCCCGDGFGFFFBAFFFFFFE:CAFEFFDB=BDFF>;<D@F@;@EF1?A@FF@FEFFFF(4062<:>9???B>94?B:B6249:DFA29(4604:?FB((.88?0(64<0
@M04999:289:000000000-L3R54:1:1101:29009:11980 2:N:0:407
CCGACTACCAGGGTATCTAATCCTGTTCGCTACCCATGCTTTCGAGCCTCAGCGTCAGTAACAGACCAGAGAGCCGCCTTCGCCACTGGTGTTCTTCCATATATCTACGCATTTCACCGCTACACATGGAGTTCCACTCTCCTCTTCTGCACTCAAGTCTCTCAGTTTCCGATGCTCTTCCTCAGTTAAGCTGAGGGCTTTCACATTCAGACTTAAAAGACCGCCTGCGCTCCCTTTACGCCCAATAAATCCGGACAACGCTTGCCACCTACGTATTACCGCGGCTGCTGGCACGTAGTTT
+
CCCCCGGGGGGGGGGGGGGGGGGGGGGGGGGGGGGGGGGGGGGGGGGGGGGGGGGGGGGGGGGGGGGGGGGDGGGGGGGGGGGGGGGGGGGGGGGGGGGGGGGFGFGGGGGGFGGGGGGGGGGGGGGGGEFGGGGGGGGGGGGGGGGGGGGGGGGGGGGGGGGGGGGGGGGGGGGFFFFGGGGGGFGGFFGGGGGGGGGGFFFFFFFFF5EFFFFFEFFFFFFFFFFF@F>FFFFFFEF>?BBFFFFF)?EEF1;;BFFB>B:?BFFF:?:??B>9?AD<<9(6;>>1:?F?FF<::B?D)
@M04999:289:000000000-L3R54:1:1101:24221:12004 2:N:0:407
TATGACTACCAGGGTATCTAATCCTGTTTGCTCCCCACGCTTTCGCATCTCAGCGTCAGTATCTGTCCAGAAGGCCGCCTTCGCCACCGGTATTCCTCCACATCTCTACGCATTTCACCGCTACACGTGGAATTCTACCTTCCTCTACAATACTCTAGTTAACCAGTTTTAAGTGCAATTCCTAGGTTGAGCCCAGGGCTTTCACACCTAACTTAATTATCCGCCTACACGCCCTTTACGCCCAGCCATTCCGTTTAACGCTCGCACCCTCCTTATTACCCCGCCTGCTGGCACGGAGTT
+
CCCC@CCFDGGDGGGFGGGGEGGFFFGGGECFG,DFGGGGGEFCFGGGGEF@FFGEGEEFFGGGFGGGGGGGGGFGGGFCCGGGGGGGGDFFFFAEFGGF<EBFGGGEFDGD@BFFFGA8F7FFFGD=<:=AADAEEFFGE8?AD;=,E=EDGEGGGG=EDFDFGGEAAFFFFF?89+2=DDCCGCFGGGFFAFCFGDCC5CFFBFFFF@EFFCFFF;C69AAFAA==>):55>9-6**:@@@;<((336?<3)).6)920;1:>9((-(32.-:A))44412((,((,),(,)(,-((.
@M04999:289:000000000-L3R54:1:1101:22573:12036 2:N:0:407
GGACTACTGGGGTATCTAATCCTGTTTGCTCCCCACGCTTTCGCATCTCAGCGTCAGTATCTGTCCAGAAGGCCGCCTTCGCCACCGGTATTCCTCCACATCTCTACGCATTTCACCGCTACACGTGGAATTCTACCTTCCTCTACAATACTCTAGTTAACCAGTTTTAAGTGCAATTCCTAGGTTGAGCCCAGGGCTTTCACACCTAACTTAATTATCCGCCTACATGCCCTTTACGCCCAGTCATTCCGATTAACGCTCGCACCCTCCGTATTACCGCGGCTGCTGGCACGGAGTTAGC
+
CCCCCGGGGGGGGGGGGGGGGGGGGGGGGGGGGGGGGGGGGGGGGGGGGGGGGGGGGGGGGGGGGGGGGGGGGGGGGGGGGGGGGGGGGGGGGGGGGGGGGGGGGGGGGGGGGGGGGGGGGGGGGGGGDGGGGGGGGGGGGGFGGGFFFGGGGFGGGGGCFGGGGGGGFGGFEFGGFGFFGGGGGGGGGGGGGGGGGGGGFFFFFFFFFFEEFFFFFFF6>>=ADFFFEF=BFFFFFFF4>==EFFF<CEFFFF0?F?FFF;>BF1??FFF?3::BF23>BF>66??2:64<?1962292.
@M04999:289:000000000-L3R54:1:1101:15459:12071 2:N:0:407
GACTACCGGGGTATCTAATCCTGTTCGCTACCCATGCTTTCGAACCTCAGCGTCAGTTACAGACCAGAGAGCCGCCTTCGCCACTGGTGTTCTTCCATATATCTACGCATTCCACCGCTACACATGGAGTTCCACCCTCCTCTTCTGCACTCAAGAAAAACAGTTTCAGCTGCACTTCCCCGGTTAAGCCGAGGGCTTTCACAGCTGACTTGTTCTCCCGCCTGCGTTCGCTTTACGCCCAATAAATCCGGACAACGCTTGCCACCTACGTATTACCGCGGCTGCTGGCACGTAGTTAGCC
+
CCCCCGGGGGGGGGGGGGGGGGGGGGGGG@FGGGGGGGGGGGFGGGGGGGGGGGGGGGGGGGGGGGGGGGGGGGGGGGGGGGGGGGGGGGGGGGGGGGFGGGGGGGGGGGGGGGGGGGGGGGGGGGGGGGGGGGGGGGGGGGGGGGGGGGGGGGGGGGGGGGGGGGGGGGGGGGGGFFAFGGDGGGGCFFCEGGGGGGGGFFFFFFFFFFFFFFFFFFFFF@F??>@D<FF@DFFFFFFFF0?DF>92>FBFFFFFFFFFBFFF??::B<<<<0)6<:>F6;>6:::21(5:??B:9499:
@M04999:289:000000000-L3R54:1:1101:9146:12085 2:N:0:407
GGACTACACGGGTATCTAATCCTGTTTGCTCCCCACGCTTTCGCATCTCAGCGTCAGTATCTGTCCAGAAGGCCGCCTTCGCCACCGGTATTCCTCCACATCTCTACGCATTTCACCGCTACACGTGGAATTCTACCTTCCTCTACAATACTCCAGATAACCAGTTTTAAGTGCAATTCCCAGGTTGAGCCCGGGGCTTTCACACCTAACTTAATTATCCGCCTACATGCCCTTTACGCCCAGTCATTCCGATTAACGCTCGCACCCTCCGTATTACCGCGGCTGCTGGCACGGATTTAGC
+
CCCCCGGGGGGGGGGGGGGGGGGGGGGGGGGGGGGGGGGGGGGGGGGGGGGGGGGGGGGGGGGGGGGGGGGGGGGGGGGGGGGGGGGGGGGGGGGGGGGGGGGGGGGGGGGGGGGGGGGGGGGGGGGGGGGGGGGGGGGGGGGGGGGGGGGGGGGGGGGGGGGGGGFGGGGGGGGGFGFGGGGGGGGGGGFGGGGGGGGGFFFFFEFFFFFFFFFFFFFFDDFFFDFFEEEFFFEEFFFDFF@;@FE?CFFFDFFEF@6:?FFFFF<1:BF:<?FFFF?>BF;428??0::><0((43:).
@M04999:289:000000000-L3R54:1:1101:18955:12095 2:N:0:407
CGACTACTAGGGTATCTAATCCTGTTTGCTCCCCACGCTTTCGCATCTCAGCGTCAGTATCTGTCCAGAAGGCCGCCTTCGCCACCGGTATTCCTCCACATCTCTACGCATTTCACCGCTACACGTGGAATTCTACCTTCCTCTACAATACTCCAGATAACCAGTTTTAAGTGCAATTCCCAGGTTGAGCCCGGGGCTTTCACACCTAACTTAATTATCCGCCTACATGCCCTTTACGCCCAGTCATTCCGATTAACGCTCGCACCCTCCGTATTACCGCGGCTGCTGGCACGGAGTTAGC
+
CCCCCGGGGGGGGGGGGGGGGGGGGGGGGGGGGGGGGGGGGGGGGGGGGGGGGGGGGGGGGGGGGGGGGGGGGGGGGGGGGGGFGGGGGGGGGGGGGGGGGGGGGGGGGGGGGGGGGGGGGGGGGGGGGGGGGGGGGGGGGGGGGGGGGGGGGGGGGGGGGGGGGGGGGGGGGGGGFGFGGGGGGDCFGGGGGGGGGGGGFFFFFFFFFFFFBFCA<FFFFFFF=BEEE=EFFFFFFFFFFF@;EFFEFFEDFDFF<@BFF;F6;FFFFF>FBF?2<>BFF>9(4244:?BFB033:?264
@M04999:289:000000000-L3R54:1:1101:19332:12106 2:N:0:407
AGCGACTACCCGGGTATCTAATCCTGTTTGCTCCCCACGCTTTCGCATCTCAGCGTCAGTATCTGTCCAGAAGGCCGCCTTCGCCACCGGTATTCCTCCACATCTCTACGCATTTCACCGCTACACGTGGAATTCTACCTTCCTCTACAATACTCCAGATAACCAGTTTTAAGTGCAATTCCCAGGTTGAGCCCGGGGCTTTCACACCTAACTTAATTATCCGCCTACATGCCCTTTACGCCCAGTCATTCCGATTAACGCTCGCACCCTCCGTATTACCGCGGCTGCTGGCACGGAGTT
+
CCCCCGGGGGGGGGGGGGGFGGGGGGGGGGGGGGGGGGGGGGGGGGGGGFGGGGGGGGGGGGGGGGGGGGGGGGGGGGGGGGGGGGGGGGGGFGGGGGGGGGGGGGGGGGGGGGGGGGGGGGGGGGGGGGGGGGGGGGGGFGGGGGGGGGGGGGGGGGGGGGGGGGGGGGGGGGGGFGFGGGGGGFFGGGGGGGGGDDGGFFFFFFFFFFFFFFFFFFFFFEF=>FFDFFE@@FFFECCBF:9DD8@EEFFF@0?62<B?>::BFFFBBFFFFF?7?AAD?BBFFF9:FBBBFFFBB0:2
@M04999:289:000000000-L3R54:1:1101:20744:12122 2:N:0:407
AAGTGACTACCCGGGTATCTAATCCTGTTTGCTCCCCACGCTTTCGCATCTCAGCGTCAGTATCTGTCCAGAAGGCCGCCTTCGCCACCGGTATTCCTCCACATCTCTACGCATTTCACCGCTACACGTGGACTTCTACCTTCCTCTACAATACTCCAGATAACCAGTTTTAAGTGCAGTTCCCAGGTTGAGCCCGGGGCTTTCACACCTAACTTAATTATCCGCCTACATGCCCTTTACGCCCAGTCATTCCGATTAACGCTCGCACCCTCCGTATTACCGCGGCTGCTGGCACGGAGTT
+
66AAAFAFFA@CFGE@CC6EF<CFGGGGGGGGGGG@FGEC@GGFGGGGDGGGGGGGGGGEGEFGCGFEFGG9FFF@,4C>FG9?F@CCEECG+FFFGFGGFFGGGAFFGFF@FCGGGGG9BEGGGGG7FEEG8EFDF;=>FA=EGGGGGC9DGGFE?C==DE8DGGG=DFFGFGGD?9DDFG92;DECCE<CFG6;*;;C@F4BFFF9@@EBDFABEFF4B??@F@=9=@?C3;;;;;CFFF0(2=EFFFFFF1(216<A?9??F0>F>6:<068?04<9A?>(479B:2:(3(5?0091,
@M04999:289:000000000-L3R54:1:1101:17169:12122 2:N:0:407
TGACTACACGGGTATCTAATCCTGTTTGCTCCCCACGCTTTCGCATCTCAGCGTCAGTATCTGTCCAGAAGGCCGCCTTCGCCACCGGTATTCCTCCACATCTCTACGCATTTCACCGCTACACGTGGAATTCTACCTTCCTCTACAATACTCCAGATAACCAGTTTTAAGTGCAGTTCCCAGGTTGAGCCCGGGGCTTTCACACCTAACTTAATTATCCGCCTACATGCCCTTTACGCCCAGTCATTCCGATTAACGCTCGCACCCTCCGTATTACCGCGGCTGCTGGCACGGAGTTAGC
+
CCCCCGGGGGGGGGGGGGGGGGGGGGGGGGGGGGGGGGGGGGGGGEGFGGGGGGGGGGGGGGGGGGGGGGGGGGGGGGGGGGGGGGGGGDGGGGGGGGGGGGGGGGGG>FGGGGGGGGGGGGGGGGGGGGGGGGGGGGGGGGGGGGGGGGGGGFGGGGGGGGGGGGGGFGGGGGGGFGFGGGGFFGGGGGGGGDGDDD?CFFFFFFFFEFFFFFFFCCFEABF@DDFFF@FFFFFFFF@DFFFEF3EC5<61;?@FF<>?BFFBFFF?:?>612:9448>BF>;>B00:?7>?17663AA2
@M04999:289:000000000-L3R54:1:1101:14068:12150 2:N:0:407
GTGACTACACGGGTATCTAATCCTGTTCGCTCCCCACGCTTTCGTCCATCAGCGTCAATCGGTATTTAGTAACCTGCCTTCGCAATCGGGGTTCTGTGTAATATCTATGCATTTCACCGCTACACTACACATTCAGCTACTTCAATACTATTCAAGATTAACAGTATCAACGGCAGTTCTACAGTTAAGCTGCAGGTTTTCACCGCTGACTTATCAACCCGCCTACGGACCCTTTAAACCCAATAAATCCGGATAACGCTCGCATCCGCCGTATTACCGCGGCTGCTGGCACGGAGTTAGC
+
CCCCCGGGGGGGGGGGGGGGGGGGGGGGGGGGGGGGGGGGGGGGGGGGGGGGGGGGGGGGGGGGGGGGGGGGGGGGGGGGGGGGGGGGGGGGGGGGGGGGGGGGGGGGGGGGGGGGGGGGGGGGGGGGGGGGGGGFFFF9?EFDFGFFFACFFDGF9DDAFGCADGGGGGDEGGCEFGFGGGGGGGGGFGCFGGGGFGGGFFFFEFBF=CAEEBBBEFFFFFBFFFFF92>@=BFFFFEFDFF@F)7<?@@FDF<FF;;70330132((479?0:>AF?>>FF09BF?B<?B1(144:2:-
@M04999:289:000000000-L3R54:1:1101:19540:12150 2:N:0:407
GGTTGACTACCGGGGTATCTAATCCTGTTCGCTACCCATGCTTTCGAACCTCAGCGTCAGTTACAGACCAGAGAGCCGCCTTCGCCACTGGTGTTCTTCCATATATCTACGCATTCCACCGCTACACATGGAGTTCCACTCTCCTCTTCTGCACTCAAGAAAAACAGTTTCAGCTGCACTTCCCCGGTTAAGCCGAGGGCTTTCACAGCTGACTTGTTCTCCCGCCTGCGTTCGCTTTACGCCCAATAAATCCGGACAACGCTTGCCACCTACGTATTACCGCGGCTGCTGGCACGTAGTT
+
CCCCCGGGGGGGGGGGGGGGGGGGGGGGGGGGGGGGGGGGGGGGGGGGGGGGGGGGGGGGGGGGGGGGGGGGGGDGGGGGGGGGGGGGGGGGGGGGGGGGGGGGGGGGGGGGGGGGGGGGGGGGGGGGGGGGGGGGGGGGGGGGGGGGGGGGGGGGGGGGCGGGGGGGGGGGGGGGFGFGGGGGGGGGGCGGGGGGGGGGFFFF6BAA=EFFDFFFFFFFFED=@B?FFF@FF;@FFFCF0;@;???FFA26:>;?BF??>9B:?FFF?3<>:0:2<FBFA?BB>B6>FFF724<:6B036
@M04999:289:000000000-L3R54:1:1101:24033:12209 2:N:0:407
TCGCTACTGGGGTCTAATCCTGTTTGCTCCCCACGCTTTCGCATCTCAGCGTCAGTATCTGTCCAGAAGGCCGCCTTCGCCACCGGTATTCCTCCACATCTCTACGCATTTCACCGCTACACGTGGAATTCTACCTTCCTCTACAATACTCTAGTTAACCAGTTTTAAGTGCAATTCCTAGGTTGAGCCCAGGGCTTTCACACCTAACTTAATTATCCGCCTACATGCCCTTTACGCCCAGTCATTCCGATTAACGCTCGCACCCTCCGTATTACCGCGGCTGCTGGCACGGAGGTAGCCC
+
CCCCCGGGGGGGGGGGGGGGGGGGGGGGGGGGGGGGGGGGGGGEGFGGGGGGGGGGGGGGGGGGGGGGGGGGGGGGGGGGGGGGGGGCGGGGGGGGGGGGGGGGGGGGGGGGGGGGGGGGGGGGGGGGGGGGFGGGGGGGGGGGGGGGGGGGGEGCGFGGGGEFGGGGGGGGGGFGFGFGGGFGFFGGGGGGGGGGGGGFFFFFFFFFFFFE@FFAAFFFFADFFFFFFFFDBFFDFFFFFFFEFFFFFFF<FFFFFFFFFFFFF?BFFF?BF4<AB>F;BB>??D0(,4:>>2(37?:D(
@M04999:289:000000000-L3R54:1:1101:2800:12210 2:N:0:407
GACTACTGGGGTATCTAATCCTGTTTGCTCCCCACGCTTTCGCATCTCAGCGTCAGTATCTGTCCAGAAGGCCGCCTTCGCCACCGGTATTCCTCCACATCTCTACGCATTTCACCGCTACACGTGGAATTCTACCTTCCTCTACAATACTCTAGTTAACCAGTTTTAAGTGCAATTCCTAGGTTGAGCCCAGGGCTTTCACACCTAACTTAATTATCCGCCTACATGCCCTTTACGCCCAGTCATTCCGATTAACGCTCGCACCCTCCGGATTACCGCGTCTGCTGGCACGGAGTTAGCC
+
CC@CCGGGEFCFEGGGGGGGFFGFFGGGGFG<FEGGGGCGGGG@@CGGGFFGGGGGGGGGGGFFEFGGGFGGGGGEG7EF7@FGDFCCEDFGFFFCAGGEGFGGFGGGEFGGGFGAFGGGGGFCFG>?AFGFFFG9EDF?EGAFF8DD8DG8CFGGGGFGGCFEFGGGGFDD9DFGFGFGFGGGGGGGDD6CF6CDCGGC;BFFFFFFFFFFEFCFEFF2@ADABB4<BF2BFFE=@9@F=BBB47?5CE(/8<?C?FFF>>FFB033(2(((-4AF<>9(7<6<9?:??7?>(48,2442
@M04999:289:000000000-L3R54:1:1101:10971:12309 2:N:0:407
ATTCTGACTACTAGGGTATCTAATCCTGTTTGCTACCCACGCTTTCGAGCATGAACGTCAGTGTTATCCCAGGAGGCTGCCTTCGCCATCGGTATTCCTCCACATCTCTACGCATTTCACTGCTACACGTGGAATTCTACCTCCCTCTGACACACTCTAGTTAGACAGTTTCAAATGCACGTCCCAAGTTGAGCTCGGGGATTTCACATCTGACTTATCTAACCGTCTGCGCTCGCTTTACGCCCAGTAATTCCGATTAACGCTCGCACCCTACGTACTACCGCGGCTGCTGTCACGTAGT
+
CCCCCGGGGGGGGGGGGGGFFGGGGFGGGGGGGGGGGGGGGGGGGGGGGEGGGGGGGGGGGGGFGGGGGGGGFDGGGGGGGGGGFGDEGGGGGGGGGGGGGGGGDGGGGGGGGGGGGGGGGGGGGFGGGGGDGGGGGGGGGGGCEGGGGGGGGGGGGGGGGGGGFDF?E8EFGGFGFCDFGGGGG8DGFAAFGF=FDGGGFDF5CFFFEEFFEFFFFAFFFFFFFADFF;BF=A@BFFFFFFF(:?@FFEFFF33?;?F9C<>?F;F6>68?:B1(3(4<B(3103(((2?76,46:3::1
@M04999:289:000000000-L3R54:1:1101:16335:12320 2:N:0:407
TGAGGACTACCCGGGTATCTAATCCTGTTCGCTCCCCACGCTTTCGTCCATCAGCGTCAATCGGTATTTAGTAACCTGCCTTCGCAATCGGGGTTCTGTGTAATATCTATGCATTTCACCGCTACACTACACATTCCAGCTACTTCAATACTATTCAAGATTAACAGTATCAACGGCAGTTCTACAGTTAAGCTGCAGGTTTTCACCGCTGACTTATCAACCCGCCTACGGACCCTTTAAACCCAATAAATCCGGATAACGCTCGCATCCTCCGTATTACAGCGGCTGCTGCAACGGAGTT
+
CCCCCGGGGGGGGGGGGGGGGGGGGGGGGGGGGGGGGGGGGGGGGGGGGGGGGGGGGGGGGGGGGGGGGGGGGGGGGGGGGGGGGGGGGGGGGGGGGGGGGFGGFBFCFGFDDGGGGGGGGGGGGGGFGFGGGGFGFFGGGGGGGGGEGFGGGGGFGGGGFGGFF?DCFGGGDCDC>DFGGGDGGGGGGGGEGGC?DGFGFF><FFFFFBAFFF6BEFFEFFDAFBFDBD2(9><@D@EF<FF0?=@EF966;@9?;7@EF>?64192>?BB:;6617<<))599((((,4)().1(((4(
@M04999:289:000000000-L3R54:1:1101:2805:12353 2:N:0:407
GCCCGACTACCGGGGTATCTAATCCTGTTCGCTCCCCACGCTTTCGTCCATCAGCGTCAATCGGTATTTAGTAACCTGCCTTCGCAATCGGGGTTCTGTGTAATATCTATGCATTTCACCGCTACACTACACATTCCAGCTACTTCAATACTATTCAAGATTAACAGTATCAACGGCAGTTCTACAGTTAAGCTGCAGGTTTTCACCGCTGACTTATCAACCCGCCTACGGACCCTTTAAACCCAATAAATCCGTAACACGCTCGCATCCTCCGTATTACCGCGCCTGCTGACTCGGAGTT
+
AA8CCEGEGG,@CDD@@EFGGGGG9FEEEFEGDGGGGGE@EC7FGGFGFGGGGGGGGGGGGGGGD8CFFFGGGGGGGG8FFDFGGEEGGGCFCBEFEBEEFGGGGGF9EFFFA?AFFFFFGGGGEGGFGGGGG8EFBFGFFGGGAFFGGGGGDGGC9ADFECGGG6@EDAGGFGGCEG*3CDGGGGFGGFACEFCGF*;?FFFFF>F4:AA5:B6+@AFF6B2229@@3;;@99?F1476);11225);456;;(,((.0((4229306.,5.,417:4A2<(((3-3<?)-4))((4(4,
@M04999:289:000000000-L3R54:1:1101:9180:12353 2:N:0:407
GACTACAGGGGTATCTAATCCTGTTCGCTACCCATGCTTTCGAACCTCAGCGTCAGTTACAGACCAGAGAGCCGCCTTCGCCACTGGTGTTCTTCCATATATCTACGCTTTCCACCGCTACACATGGAGTTCCACTCTCCTCTTCTGCACTCAAGAAACATAGTTTCAGCTGCAGTTCCCCAGTTAAGCTGGGGGCTTTCACAGCTGACTTATCTTCCCGCCTGCGTTCGCTTTACGCCCAATAAATCCGGACAACGCTCGCCACCTACGTATTACCGCGGCTGCTGGCACGTAGTTAGCC
+
CCCCCGGFGGGGGGGGGGGGGGGGGGGGGGGGGGGGGGGGGGGGGGGGGGGGGGGGGGGGGGGGGGGGGGGGGGGGGGGGGGGGGGGGGGGGGGGGGGGGGGGGGGGGGGGGGGGGGGGGGGGGGGGGGGGGGGGGGGGGGGGGGGGGGGGGGGGGGGGGGGGGGGGGFGGGGGGGFGFGGGGGGGGGGGGGGGGGGGGGFFFFFFFFFFFFFFFFFFFFFFFFFFFFFF@=DFFEFFFFFFFFFEFFFF>DFFDFFF?FFFFBBFFBFFFF9:BBABFFBF>08))5::B?B:<?A2)-.
@M04999:289:000000000-L3R54:1:1101:2226:12377 2:N:0:407
GACTACTGGGGTATCTAATCCTGTTCGCTCCCCACGCTTTCGTCCATCAGCGTCAATCGGTATTTAGTAACCTGCCTTCGCAATCGGGGTTCTGTGTAATATCTATGCATTTCACCGCTACACTACACATTCCAGCTACTTCAATACTATTCAAGATTAACAGTATCAACGGCAGTTCTACAGTTAAGCTGCAGGTTTTCACCGCTGACTTATCAACCCGCCTACGGACCCTTTAAACCCAATAAATCCGGATAACGCTCGCATCCTCCGTATTACCGCGTCTGCTGGCACGGAGTTAGCC
+
CCCCCGGGGGGGGGGGGGGGGGGGGGGGGGGGGGGGGGEGGGGGGGGGGGGGGGGGGGGGGGGGGGGGGGGGGGGGGGGGGGGGGGGGGGGGGGGGGGGGGGGGGGGGGGGGGGGGGGGGGGGGGGGGGGGGGGGGGGGGGGGGGGGGGGGGGFGGGGGGGGGGGGGGGGGGGGGGFGFGGGGGGGFGGGGGGGGGGGGGFFFFFFFDDEFFFFFFFFFADFFFFF@FFFFFFFFFFF@3;DFFF;CEF9>DDFFF;0<0461(7:BDFBF0,8AAA?>F233:<A7?0430046215:A4
@M04999:289:000000000-L3R54:1:1101:26134:12397 2:N:0:407
GGACTACTGGGGTATCTAATCCTGTTTGCTCCCCACGCTTTCGCATCTCAGCGTCAGTATCTGTCCAGAAGGCCGCCTTCGCCACCGGTATTCCTCCACATCTCTACGCATTTCACCGCTACACGTGGAATTCTACCTTCCTCTACAATACTCTAGTTAACCAGTTTTAAGTGCAATTCCTAGGTCGAGCCCGGGGCTTTCACACCTAACTTAATTATCCGCCTACATGCCCTTTACGCCCAGTCATTCCGATTAACGCTCGCACCCTCCGTATTACCGCGGCTGCTGGCACGGAGTTAGC
+
CCCCCGGGGGGGGGGGGGGGGGGGGGGGGGGGGGGGGGGGGGGGGGGGGGGGGGGGGGGGGGGGGGGGGGGGGGGGGGGGGGGGGGGGGGGGGGGGGGGGGGGGGGGGGGGGGGGGGGGGGGGGGGGGDGGGGGGGGGGGGGGGGGGGGGGGGGGGGGGGGGGGGGGGGGGGGGGGFGFGGDFFGGGGGGGGGGGGGGGGFFFFFFFFFFFFFFFFFFFFFFFFFFFFFF;@FFFFFFFFFFDEEFCFFFE?DFFFF?>??FFFFBFF:BFF?FFFFFF9049;;BDB>B77?6>>FFFB6
@M04999:289:000000000-L3R54:1:1101:18219:12405 2:N:0:407
CTTAAGACTACTAGGGTATCTAATCCTGTTTGCTCCCCACGCTTTCGCATCTCAGCGTCAGTATCTGTCCAGAAGGCCGCCTTCGCCACCGGTATTCCTCCACATCTCTACGCATTTCACCGCTACACGTGCAATTCTACCTTCCTCTACAATACTCCAGATAACCAGTTTTAAGTGCAATTCCCAGGTTGAGCCCGGGGCTTTCACACCTAACTTAATTATCCGCCTACATGCCCTTTACGCCCAGTCATTCCGATTAACGCTCGCACCCTACGTATTACCGCGGCTGCTGGCACGTAGT
+
CCCCCGGGGGGGGGGGGGGGGGGGGGGGGGGGGGGGGGGGGGGGGGGGGGGGGGGGGGGGGGGGGGGGFGGGGGGGGGGGGGGGGGGGGGGGGEGGGGGGGGGGGGGGGGGGGGGGGGGGGGGGGGGGCFGGGDGGGGGGGGGGGGGGGGGGGGGGGGGGGGGGGGGGGGGGGGGGFGFGGGGGGGGGGGGGGGGGGGGGF>FFFFFFFFFFFFFFFCFFFFFFFFFFFFFFFFFFFFFFFFFB>@DFFFFFFEEF;??EFFFFFFFFF>?BFFF?FD?FFF?FF0>9BFF>>?BFFFFF8
@M04999:289:000000000-L3R54:1:1101:14910:12416 2:N:0:407
GACTACTGGGGTATCTAATCCTGTTTGCTACCCACGCTTTCGGGCATGAACGTCAGTGTTATCCCAGGAGGCTGCCTTCGCCATCGGTATTCCTCCACATCTCTACGCATTTCACTGCTACACGTGGAATTCTACCTCCCTCTGACACACTCTAGTTAGACAGTTTCAAATGCACGTCCCAAGTTGAGCTCGGGGATTTCACATCTGACTTATCTAACCGTCTGCGCTCGCTTTACGCCCAGTAATTCCGATTAACGCTCGCACCCTACGTATTACCGCGGCTGCTGGCACGTAGTTAGCC
+
CCCCCGGGGGGGGGGGGGGGGGGGGGGGGAFFGGGGGGGGGGGGGGGGGGGGGGGGGGGGGGGGGGGGGGGGGGGGGGGGGGGGGGGGGGGGGGGGGGGGGGGGGGGGGGGGGGGGGGGGGGGGGGGGGGGGGGGGGGGGGGGGGGGGGGGGGGGFGGGGGGGGGGGGGGGGGGGGFGFGGGGGGGGGGFGGGGGGDGGGFFFFFFFFFFEFFFFFEFFFFFFDFFBA?@@FBFEEFFFFDDFFEECFFFFFFFFEFFFFFFFFFF?FB??FFFFFB(4;69BFFFFFF7?F?4:?<2564
@M04999:289:000000000-L3R54:1:1101:10355:12418 2:N:0:407
GCGTGACTACCAGGGTATCTAATCCTGTTTGCTCCCCACGCTTTCGCATCTCAGCGTCAGTATCTGTCCAGAAGGCCGCCTTCGCCACCGGTATTCCTCCACATCTCTACGCATTTCACCGCTACACGTGGAATTCTACCTTCCTCTACAATACTCCAGATAACCAGTTTTAAGTGCAATTCCCAGGTTGAGCCCGGGGCTTTCACACCTAACTTAATTATCCGCCTACATGCCCTTTACGCCCAGTCATTCCGATTAACGCTCGCACCCTCCGTATTACCGCGGCTGCTGGCACGGAGTT
+
CCCCCGGGGGGGGGGGGGGGGGGGGGGGGGGGGGGGGGGGGGGGGGGGGGGGGGGGGGGGGGGGGGGGGGGGGGGGGGGGGGGGGGGGGGGGGGGGGGGGGGGGGGGGGGGGGGGGGGGGGGGGGGGGGGGGGGGFGGGGGGGGGGGGGGGGGGGGGGGGGGGGGGGFGGGGGGGGFGFGGGGGGGGGGGGGGGGGGGGGFFFFFFFFABFFFFFFFFFEAFE>FFFFFFFFF@FFFFFFFFFFF@FF@<CE<E;<;?CCDFFFFFBFFFBFBFBF(.6AFFF>FBBFF?>??18:>0188
@M04999:289:000000000-L3R54:1:1101:18626:12460 2:N:0:407
GACTACAAGGGTATCTAATCCTGTTCGCTCCCCACGCTTTCGTCCATCAGCGTCAATCGGTATTTAGTAACCTGCCTTCGCAATCGGGGTTCTGTGTAATATCTATGCATTTCACCGCTACACTACACATTCCAGCTACTTCAATACTATTCAAGATTAACAGTATCAACGGCAGTTCTACAGTTAAGCTGCAGGTTTTCACCGCTGACTTATCAACCCGCCTACGGACCCTTTAAACCCAATAAATCCGGATAACGCTCGCATCCTCCGTATTACCGCGGCTGCTGGCACGGAGTTAGCC
+
CCCCCGGGGGGGGGGGGGGGGGGGGGGGGGGGGGGGGGGGGGGGGGGGGGGGGGGGGGGGGGGGGGGGGGGGGGGGGGGGGGGGGGGGGGGGGGGGGGGGGGGGGGGGGGGGGGGGGGGGGGGGGGGGGGGGGGGGGGGGGGGGGGGGGGGGGDGCFGGGGGGGGGGGGGGGGGGGFGFGGGGGGGGGGGGFGGGGGGGGFFFEFFFDFFEFEFFFFFFFFFFFFFDFFFFFFFFE=EF5;DFFFEFFFFF@;844;>?FFFFFFF<7:9<BFFBFFF>06;>F?DF:B(4:>>((4<6<8
@M04999:289:000000000-L3R54:1:1101:9520:12467 2:N:0:407
GGGACTACACGGGTATCTAATCCTGTTTGCTCCCCACGCTTTCGCATCTCAGCGTCAGTATCTGTCCAGAAGGCCGCCTTCGCCACCGGTATTCCTCCACATCTCTACGCATTTCACCGCTACACGTGGAATTCTACCTTCCTCTACAATACTCTAGTTAACCAGTTTTAAGTGCAATTCCTAGGTTGAGCCCAGGGCTTTCACACCTAACTTAATTATCCGCCTACATGCCCTTTACGCCCAGTCATTCCGATTAACGCTCGCACCCTCCGTATTACCGCGGCTGCTGGCACGGAGTT
+
CCCCCGGGGGGGGGGGGGGGGGGGGGGGGGGGGGGGGGGGGGGGGGGGGGGGGGGGGGGGGGGGGGGGGGGGGGGGGGGGGGGGGGGGGGGGEFFGGGGGGFGGGGGGFGGGGGFGGGGGGDGFGGGFGGGGFGFGGGGGGGGGGGGDFAEGCFGFGFGGGGFGGFDFGGGGFGGFFFFGGGGFCFCDFGGGGGGFGCF;CA61BFDFFECCEAF699=AFD>AFFFFF?=EFFBEEC@D>2;737;CCEE8(,:??EF0(;;91;9:(8604(40449:999>FFBFF(3:>:>7(83
@M04999:289:000000000-L3R54:1:1101:29537:12468 2:N:0:407
CGCCGACTACAGGGGTATCTAATCCTGTTCGCTCCCCACGCTTTCGTCCATCAGCGTCAATCGGTATTTAGTAACCTGCCTTCGCAATCGGGGTTCTGTGTAATATCTATGCATTTCACCGCTACACTACACATTCCAGCTACTTCAATACTATTCAAGATTAACAGTATCAACGGCAGTTCTACAGTTAAGCTGCAGGTTTTCACCGCTGACTTATCAACCCGCCTACGGACCCTTTAAACCCAATAAATCCGGATAACGCTCGCATCCTCCGTATTACCGCGGCTGCTGGCACGGAGTT
+
CCCCCGGGGGGGGGGGGGGGGGGGGGGGGGGGGGGGGGGGGGEGGGGGGFGGGGGGGGGGGGGGFGGGGGGGGGGGGGGGGGGGGGGDGGGGGGGGGGGGGGGGGGGGGGCGGGGGGGDGGGGGGGGGGGGGGG9FGGGGGGGGGGGGGGGGGDFGGGGGGGGGGCFGGGGGGGGGFGFGGGGGFFDGGAAEGGGGGGGFFFFFFF8?BBFFFFFFFFFFFF=FBFFFFFD=;;?FFEEFFF;8;7;FFE35=9@;@39?FFFFBF;09:?>BBFB0:AF4:BBBBF>FF>.:?BF>>BB4
@M04999:289:000000000-L3R54:1:1101:6578:12491 2:N:0:407
TAGACTACTCGGGTATCTAATCCTGTTCGCTACCCATGCTTTCGAACCTCAGCGTCAGTTACAGACCAGAGAGCCGCCTTCGCCACTGGTGTTCTTCCATATATCTACGCATTCCACCGCTACACATGGAGTTCCACTCTCCTCTTCTGCACTCAAGAAAAACAGTTTCAGCTGCACTTCCCCGGTTAAGCCGAGGGCTTTCACAGCTGACTTGTTCTCCCGCCTGCGTTCGCTTTACGCCCAATAAATCCGGACAACGCTTGCCACCTACGTATTACCGCGGCTGCTGGCACGTGTTTAC
+
CCCCCGGGGGGGGGGGGGGGGGGGGGGGGGGGGGGGGFGGGGGGGGGDFFFGGGGGGGGGGGGGGGFGGGGGGGGGGEGGGGGGGGGGGGGGGGGGGGGGGGFAFFGGGGGGGGGGGGGGGGGFGFCFFGGGFGGGGCF=DDFFGGGG;;=D=FGDDGFGGCCF?FGGGGGGCDDCFGFGGDDE+:CGD7DFEE9DGGGGFAAFAAFFF3><**=9?8B>;5=@F5>>?;721?D@64(:>>F(:@37EEEF>0190:13:32?B<?:?3,,42<F944422((471:7(32)(,((.36)
@M04999:289:000000000-L3R54:1:1101:8556:12491 2:N:0:407
GACTACTCGGGTATCTAATCCTGTTCGCTCCCCACGCTTTCGTCCATCAGCGTCAATCGGTATTTAGTAACCTGCCTTCGCAATCGGGGTTCTGTGTAATATCTATGCATTTCACCGCTACACTACACATTCCAGCTACTTCAATACTATTCAAGATTAACAGTATCAACGGCAGTTCTACAGTTAAGCTGCAGGTTTTCACCGCTGACTTATCGACCCGCCTACGGACCCTTTAAACCCAATAAATCCGGGTAACGCTCGCACCCTCCGTATTACCGCGGCTGCTGGCACGGAGTTAGCC
+
CCCCCGGGGGGGGGGGGGGGGGGGGGGGGGGGGGGGGGGGGGGGGGGGGGGGGGGGGGGGGGGGGGGGGGGGGGGGGGGGGGFFGGGGGGGGGGGGGGGGGCDGGGGGGGGGGGGGGGGGGGGGGGGGGGGGGGGGGGGGGGGGGGGGGGGGGGGGGGGGGGGGGGGGGGGDGGGGFGFGGGGGGGGGGGGGGGGGGGGGFFFFFFFFFFFFFFFFB5AAEFFFFD=D@BFF@EEFFFDD??F@EFFFF>FFFFFFFB:((7>(3<?BB614<FAFF?FFF039?F?FBFFFBF0:424<7
@M04999:289:000000000-L3R54:1:1101:25069:12535 2:N:0:407
GACTACCGGGGTATCTAATCCTGTTTGCTCCCCACGCTTTCGCATCTCAGCGTCAGTATCTGTCCAGAAGGCCGCCTTCGCCACCGGTATTCCTCCACATCTCTACGCATTTCACCGCTACACGTGGAATTCTACCTTCCTCTACAATACTCCAGATAACCAGTTTTAAGTGCAATTCCCAGGTTGAGCCCGGGGCTTTCACACCTAACTTAATTATCCGCCTACATGCCCTTTACGCCCAGTCATTCCGATTAACGCTCGCACCCTCCGTATTACCGCGGCTGCGGGCACGGAGTTAGCC
+
CCCCCGGGGGGGGGGGGGGGGGGGGGGGGGGGGGGGGGGGGGGGGGGGGGGGGGGGGGGGGGGGGGGGGGGGGGGGGGGGGGGGGGGGGGGGGGGGGGGGGGGGGGGGGGGGGGGGGGGGGGGGGGGGGGGGGGGGGGGGGGGGGGGGGGGGGGGGGGGGGGGGGGGGGGGGGGGGFGFGGG?FGGFGGGGGGGGGGGGGFFFFFFFFFFEEEFFFFFFFFFD2=EFF@EFFF@EE;?@EDF@@EFEFFF;?F?BFFB::>FFF>?:?FF???FAFF8>>7>FB0(-73>BF9F>B?>AB)
@M04999:289:000000000-L3R54:1:1101:6511:12574 2:N:0:407
GGGACTACTAGGGTATCTAATCCTGTTCGCTCCCCACGCTTTCGTCCATCAGCGTCAATCGGTATTTAGTAACCTGCCTTCGCAATCGGGGTTCTGTGTAATATCTATGCATTTCACCGCTACACTACACATTCCAGCTACTTCAATACTATTCAAGATTAACAGTATCAACGGCAGTTCTACAGTTAAGCTGCAGGTTTTCACCGCTGACTTATCAACCCGCCTACGGACCCTTTAAACCCAATAAATCCGGATAACGCTCGCATCCTCCGTATTACCGCGGCTGCTGGCACGGAGTT
+
CCCCCGGGGGGGGGGGGGGGGGGGGGGGGGGGGGGGGGGGGGGGGGGGGGGGGGGGGGGGGGGGGGGGGGGGGGGGGGGGGGGGGGGGGGGGGGGGGGGGGGGGGGGGGGGGGGGGGGGGGGGGGGGGGGGGGGGGGGGGGGGGGGGGGGGGGGGDGGGGGGGGGGGGGGGGGGGGEGFGGGGG?EGGGGGGGGGGGCFGFFFFFFFEFFDEFFFFFFFFBFFFFFFFF?BB@=DE=CEFFFF<;EEC??EFB?FFF<D9<09>FFFFFB7><BFFFAF?>>;>99:?02??26932:B
@M04999:289:000000000-L3R54:1:1101:6086:12580 2:N:0:407
TCCCGACTACTAGGGTATCTAATCCTGTTTGCTACCCACGCTTTCGAGCATGAACGTCAGTGTTATCCCAGGAGGCTGCCTTCGCCATCGGTATTCCTCCACATCTCTACGCATTTCACTGCTACACGTGGAATTCTACCTCCCTCTGACACACTCTAGTTAGACAGTTTCAAATGCACGTCCCAAGTTGAGCTCGGGGATTTCACATCTGACTTATCTAACCGTCTGCGCTCGCTTTACGCCCAGTAATTCCGATTAACGCTCGCACCCTACGTATTACCGCTGCTGCTGGCACGTAGTT
+
CCCCCGGGGGGGGGGGGGGGGGGGGGGGGGGGGDGGGGGGGGGGGGGGGGGFGGGGGGGGGGFEGGFGGGGGFGGGGGGGGGGGGGGGGGGFFEGGGGGGGGGFGFGGGGGGGGGGGGGFGGGGGGGGGGGFGGGGGGGGGGGGGGGGGGGGFGFGGGGGGGGGGGGGGGGGGGGGFGFGGGGGGG?DFDFDE8F=DDGDEFFFFFFFFFFFFFFFFFFFFFFFFFFFEF9>@FF?FF=FFF@BFDECFEFCEE?@F@3723;<@9196??BFFFFB:A)6:9(-25:BFF:142(.41-.
@M04999:289:000000000-L3R54:1:1101:7284:12631 2:N:0:407
TCATTGACTACAAGGGTATCTAATCTTGTTTGCTCCCCACGCTTTCGCATCTCAGCGTCAGTATCTGTCCAGAAGCCCGCCTTCGCCACCGGTATTCCTCCACATCTCTACGCATTTCACCGCTACACGTGGAATTCTACCTTCCTCTACAATACTCTAGTTAACCAGTTTTAAGTGCAATTCCTAGGTTGAGCCCAGGGCTTTCACACCTAACTTAATTATCCGCCTACATGCCCTTTACGCCCAGTCATTCCGATTAACGCTCGCACCCTCCGTACTACCGCGGCTGCTGGCACGGAGT
+
CCCCCGGGGGGGGFGEGGGGDGGGGGGGGGFGGGGGGGGGGGGCGGGGGGGFGDFGGGGGGGGGGGGGGDFGGFGDFGGGGGGFGGGGFGGGGGGDGGGGGGGGGGGGGGGFCFGGFGGGGGGGGGGGGGF:FGFGGGGGGGGGGGGCGGGGCDGGGGFFEAEGAF9?@EFAGGGFFFFFFGGGGFGGGG=DCGGGGG6=BFF5FFFFE>@EFFFFE@A@CEFFFF9>DBBFFF3:@=6F=@=@BF(.7>CCFC;18(,63;903496>13:<048:(85<:9>FF134:?F((4236(44
@M04999:289:000000000-L3R54:1:1101:27830:12656 2:N:0:407
AGACTACTAGGGTATCTAATCCTGTTTGCTCCCCACGCTTTCGCATCTCAGCGTCAGTATCTGTCCAGAAGGCCGCCTTCGCCACCGGTATTCCTCCACATCTCTACGCATTTCACCGCTACACGTGGAATTCTACCTTCCTCTACAATACTCCAGATAACCAGTTTTAAGTGCAATTCCCAGGTTGAGCCCGGGGCTTTCACACCTAACTTAATTATCCGCCTACATGCCCTTTACGCCCAGTCATTCCGATTAACGCTCGCACCCTCCGTATTACCGCGGCTGCTGGCACGGAGTTAGC
+
CCCCCGGGGGGGGGGGGGGGGGGGGGGGGGGGGGGGGGGGGGDGGFGGGGGGGGGGGGGGGGGGGGGFGGGGGGGGGGGGGGDFGGGGGGGGGGGGGGGGGGGGGGGGGGGGGGFGGGGGGGGFGGGGGGGGGGGGGGGGGGFGGGGGGGGGGGGGGGGGGGGGGFGDGGGFGGGGFGFGGGGGGGFGCGGGGDGGGDGGFFFFFFFFFFFEFFFCFFFFFFFFFFEECFFFEB3CEFFEFD=(.)75<E@;<<DFFD>D@F02;;?B66>B6(44<B:;6;>FF:0)30(4106((4<94
@M04999:289:000000000-L3R54:1:1101:10286:12669 2:N:0:407
TCGGAAGGAACCAGCTACTAGATAGTTCGATTCGTCTTTCGCCCCTATCCCCAAGTCTGATGATCGTTTTGCACGTCCCAACCGCTTCGGACTTCCACCAGAGGTTTCTCTGGCTTCTTTCTCCTCAGGCATATTTCACCATATTTCTGGTCTCACCGTGTACGCTCTTCTTCCACCCTACTGTCAAACGTTATAATGGTAACATTATTCACTTTTGTTGAACAATTTTGCACCACAGTGTCATATGTATATTGTCCACTCACTCACCTTTACCGTTATTCCCTCCACAATGTTTACTCAC
+
-AC,8;+@FFDF88EDFEFC<EE-;CFGDFCD<@E7@8C6,6,8F@@E<,,,;,,EF,;@,<<<EF,CF:<FEA,:4,,:,44@@@,?>,,C>=9CEC,,,,4,9?,A,,5C,,94=,A,,,,94A?,A,,9,,4,4,,,4@,@=F,,,6@;E,,=@+,6@@,+@8+@,@,,37+,3+<+=++=,@,,3=,4,,,5C+<?++*5?=1?**5**+;+*3*)1*)3)**02*1**)))))*+22******1/**1*0*/**/7-(**((-*)))))/,(((/))/)(,((/,)))1)1.)))(
@M04999:289:000000000-L3R54:1:1101:2873:12713 2:N:0:407
GACTACAGGGGTATCTAATCCTGTTCGCTCCCCACGCTTTCGTCCATCAGCGTCAATCGGTATTTAGTAACCTGCCTTCGCAATCGGGGTTCTGTGTAATATCTATGCATTTCACCGCTACACTACACATTCCAGCTACTTCAATACTATTCAAGATTAACAGTATCAACGGCAGTTCTACAGTTAAGCTGCAGGTTTTCACCGCTGACTTATCAACCCGCCTACGGACCCTTTAAACCCAATAAATCCGGATAACGCTCGCATCCTCCGTATTACCGCGTCTGCTGGCACGGAGTTAGCC
+
CCCCCGGGGGGGGGGGGGGGGGGGGGGGGGGGGGGGGGGGGGGGGDGGGGGGGGGGGGGGGGGGGFGGGGGGGGGGGGGGGEGGGGGGGGGFGGGGGGGGGGGGGGGGGGGGGGGGGGGGGGGGGGGGGGGGGGGGGGGGGGGGGGGGGGGGGFFFGGGGGGGGGGGGGGGGGGGGFGFGGGGGGGGGGGGGGGGGGGGGFFF>EEFFFFEFFFFFFFB=>AFFFFFF@@@DBFFFFFFFD6;;@CEFFFF@@FFFDF@?;36:;:><<>F?:BBFF07;(,2:BF:>F?FFBB>FB>BF?
@M04999:289:000000000-L3R54:1:1101:5588:12759 2:N:0:407
TTGACTACTAGGGTATCTAATCCTGTTTGCTCCCCACGCTTTCGCATCTCAGCGTCAGTATCTGTCCAGAAGGCCGCCTTCGCCACCGGTATTCCTCCACATCTCTACGCATTTCACCGCTACACGTGTAATTCTACCTTCCTCTACAATACTCCAGATAACCAGTTTTAAGTGCAGTTCCCAGGTTGAGCCCGGGGCTTTCACACCTAACTTAATTATCCGCCTACATGCCCTTTACGCCCAGTCATTCCGATTAACGCTCGCACCCTCCGTATTACCGCGGCTGCTGGCACGGATAT
+
C@CCCGGGGGGGGGGGFGGGGGGFFFGGGGFAFGEGEGGGEFFCFGEFFGGGGGGGGGGGFGGFEGFEDGFGGGEGGEE:FFECFEDGGGDDFGGGGGGGGAFGGAFGGGGGCFFFEFEGGGGGGG@F,<C=FDGGGGGG8EEFEEFD?DAFFGD=?F?FGF?FGGGFFGG9==FGBDFFC6DFFGGG8D?EGG7DDGC*@8@FFFFFEBFFFFFF<F+:+)6@@DDFFF=)-7>3>E=EF9@FFFFE?CFE0;2;9<(6?FFF079???066?:(44A:12((311?B0:0332-(()
@M04999:289:000000000-L3R54:1:1101:14967:12771 2:N:0:407
GAGACTACCGGGGTATCTAATCCTGTTTGCTCCCCACGCTTTCGCATCTCAGCGTCAGTATCTGTCCAGAAGGCCGCCTTCGCCACCGGTATTCCTCCACATCTCTACGCATTTCACCGCTACACGTGGAATTCTACCTTCCTCTACAATACTCCAGATAACCAGTTTTAAGTGCAGTTCCCAGGTTGAGCCCGGGGCTTTCACACCTAACTTAATTATCCGCCTACATGCCCTTTACGCCCAGTCATTCCGATTAACGCTCGCACCCTCCGTATTACCGCGGCTGCTGGCACGGAGTT
+
CCCCCGGGGGGGGGGGGGGFGGGGGGGGGGGGGGGGGGGGGGGGGFEGGGGGGGGGGGGGGGGGGGGGGGGGGGGGGGGGGGGGGGGGGGDGFGFGGGGGGGGFGGGGGGGGGGGGGGGGGGGGGGGFCCGGGGGGGGGGGGGGGGGF8FGGGGGGGGGGGGCFGFFGGGGGGFFGFGFGGFGGCFGGF?GFGGGDGGGGFFFFFFFFFB@CCFFFFFFFFFFFFFFFFFFFFF;@FF@FFBFDEFEFEFE;;?:?A<09?FF>>F>:(3:>?1:>BFD?FFF>FFF?F0?:?F(4-(3
@M04999:289:000000000-L3R54:1:1101:1809:12776 2:N:0:407
TGATGACTACTAGGGTATCTAATCCTGTTTGCTCCCCACGCTTTCGCATCTCAGCGACAGTATCTGTCCAGAAGGCCGCCTTCGCCACCGGTATTCCTCCACATCTCTACGCATTTCACCGCTACACGTGGAATTCTACCTTCCTCTACAATACTCTAGTTAACCAGTTTTAAGTGCAATTCCTAGTTTGAGCCCAGGGCTTTCACACCTAACTTAATTATCTGCCTACATGCCCTTTACGCCCAGTCATTCCGACTAATGCTCGCACCTTCTGTATTACCGCGGCTGCTGGCAGTGAGTT
+
CCCCCGGFCFCEFDDGGGGGGCGF6,EEFCEFCD6CFE@:FGGFFFECEEAEA,CFCCGEG9EEF9FE<EGGGGEGCFGGGCC@,8?C=:+C7D<FGF,,AAFFG<;DG<FEBF+9AEA,CEEC:EEC=FD=9ECGGFGGG,@8,,=,ED,6EDDFCEF=@F=D=D,=ECEG8@C=9999=DDF9D3:<9<7CGG:?++=A>6+3?6AD@5@=CB8669<:7*966>4<)96@))05)4B82225((55557<;;((())/1.1(6317(.4)//62<<623(,-2(9:43((,((.)3).
@M04999:289:000000000-L3R54:1:1101:2238:12818 2:N:0:407
TCGGGGACTACAGGGGTATCTAATCCTGTTTGCTCCCCACGCTTTCGCATCTCAGCGTCAGTATCTGTCCAGAAGGCCGCCTTCGCCACCGGTATTCCTCCACATCTCTACGCATTTCACCGCTACACGTGGAATTCTACCTTCCTCTACAATACTCTAGTTAACCAGTTTTAAGTGCAATTCCTAGGTTGAGCCCAGGGCTTTCACACCTAACTTAATTATCCGCCTACATGCCCTTTACGCCCAGTCATTCCGATTAACTCTCGCACCCTCCGTATTACCGCCGCTGCTGGCACGGAGT
+
CCCCCEEGGGGGGGGGGGGGGFFFCFGFGGGGFFFFGCFGGGGEGGGGGGGGEGCFGGGGGGFGFGGGGGGFGGGG8EEGGGCF7CFFGGFGE7<EFGCFGCFF=FGGGFGDEG@FGGCEGGGGGGGFGGGFCFGGGGGG9EGDGGFFGGF,@AEFGGFGGGGGG??FEGFFFDGE+CFFGGFAFGFF<A?7FFGGGC55>FFFFFA>BDFFFFFFF>FFF?CE25@@@@EEF3)>=@3:=@;99(6/4;9)5<@;D(,69)7/4(,4(44,4(--.336><:20966;B?7(40)(-4(-
@M04999:289:000000000-L3R54:1:1101:24846:12851 2:N:0:407
AGCGGACTACAAGGGTATCTAATCCTGTTTGCTACCCACGCTTTCGAGCATGAACGTCAGTGTTATCCCAGGAGGCTGCCTTCGCCATCGGTATTCCTCCACATCTCTACGCATTTCACTGCTACACGTGGAATTCTACCTCCCTCTGACACACTCTAGTTAGACAGTTTCAAATGCACGTCCCAAGTTGAGCTCGGGGATTTCACATCTGACTTATCTAACCGTCTGCGCTCGCTTTACGCCCAGTAATTCCGATTAACGCTCGCACCCTACGTATTACCGCGGCTGCTGGCACGTAGTT
+
CCCCCGGGGGGGGGGGGGGGGGGGGGGGGGGGGGGGGGGGGGGGGGGGGGGGGGGGGGGGGGGGGGGGGGGGGGGGGGGGGGGGGGGGGGGGGGGGGGGGGGGFGGGGGGGGGGGGGGGGGGGGGGGGGGGGGGGGGGGGGGGGGGGGGGGGGGGGGGFGGGGGGGGGGGGGGFGGFGFGGGGGGGGGGGGGGGGGGGGGAFFFFFFFFFEEFFFFFFFFFFFFFFFDFFFF@FB@FFEFDFFFFFFFFFFFFFFFDDFFFFF?>FFFFFFBFFBFFFFDFFFFFF>9:FFF??>B<??B6
@M04999:289:000000000-L3R54:1:1101:14242:12877 2:N:0:407
TGGGGACTACTAGGGTATCTAATCCTGTTTGCTACCCACGCTTTCGAGCATGAACGTCAGTGTTATCCCAGGAGGCTGCCTTCGCCATCGGTATTCCTCCACATCTCTACGCATTTCACTGCTACACGTGGAATTCTACCTCCCTCTGACACACTCTAGTTTGACAGTTTCAAATGCACGTCCCAAGTTGAGCTCGGGGATTTCACATCTGACTTATCTAACCGTCTGCGCTCGCTTTACGCCCAGTAATTCCGATTAACGCTCGCACCCTACGTATTACCGCGGCTGCTGGCACGTAGTT
+
CCCCCGGGGGGGGGGGGGGGGGGGGGGGGGGGGGGGGGGGGGGGGGGGGGGGGGGGGGGGGGGGGGGGGGGGGGGGGGGGGGGGGGGGGGGGGGGGGGGGFFGGGGGGGGGGGGGGGGGGGGGGGGGGGGGGGGGGGGGGGGGGGGGGGGGGGGGGGGGCFGGGGGGGGGGGGGGGFGFGGGDGGFGGGGGFGGFGGGGGEFA?EFFFEFFEFFFFCFFFFFFFFFDB=A=AF@>=>DEFF?@>FFFEFFFF;;<<;@EFFB?16;>F><?011:742<AA6BBFFFF?2::03.(.4<:6
@M04999:289:000000000-L3R54:1:1101:27828:12884 2:N:0:407
GGACTACTGGGGTATCTAATCCTGTTTGCTACCCACGCTTTCGAGCATGAACGTCAGTGTTATCCCAGGAGGCTGCCTTCGCCATCGGTATTCCTCCACATCTCTACGCATTTCACTGCTACACGTGGAATTCTACCTCCCTCTGACACACTCTAGTTAGACAGTTTCAAATGCACGTCCCAAGTTGAGCTCGGGGATTTCACATCTGACTTATCTAACCGTCTGCGCTCGCTTTACGCCCAGTAATTCCGATTAACGCTCGCACCCTACGTATTACCGCGGCGGCTGGCACGTAGTTAGC
+
CCCCCGGGGGGGGGGGGGGGGGGGGGGGGGGGGGGGGGGGGGGGGGGGGGGGGGGGGGGGGGGGGGGGGGGGGGGGFGGGGGGGGGGGGGGGGGGGGGGGGGGGGGGGGGGGGGGGGGGGGGGGGGGGGGGGGGGGGGGGGGGGGGGGGGGFFCFGGGGGGGGGGGGGGGGCCGGGFGFGGGGGGGGGGGFGEGGGGGGGFFFFFFFFFFFEFFFFFFFBFFFDBEFFFFFFFF=EFF?B@DFEEE?EFF@(4(6;EFFF<>BBB;:<BBF<<A:BFBFFFFB0(,(30:<?64:B?AA))
@M04999:289:000000000-L3R54:1:1101:20705:12930 2:N:0:407
AAGACTACTGGGGTATCTAATCCTGTTCGCTCCCCACGCTTTCGTCCATCAGCGTCAATCGGTATTTAGTAACCTGCCTTCGCAATCGGGGTTCTGTGTAATATCTATGCATTTCACCGCTACACTACACATTCCAGCTACTTCAATACTATTCAAGATTAACAGTATCAACGGCAGTTCTACAGTTAAGCTGCAGGTTTTCACCGCTGACTTATCAACCCGCCTACGGACCCTTTAAACCCAATAAATCCGGATAACGCTCGCATCCTCCGTATTACCGCGGCTGCTGGCACGGAGTT
+
CCCCCGGGGGGGGGGGGGGGGGGGGGGGGGGGGGGGGGGGGGGGGGGGGGGGGGGGGGGGGGGGGGGGGGGGGGGGGGGGGGGGCGGGGGGGGGGGGGGGGGGGGGGGGGGGGGGGGGGGGGGGGGGGGGGGGGGGGGGGGGGGGGGGGGGGGGGGGGGGGGGGGGFGGGGGGGGGEGFGGGGGCGGGGGGGGGGGGGGC?EFFFFFFFFFFFFFFFFFFFFFFD@FD@?@FFFF@EF<B;@F?@;E3?E@>9D@FEFF;FD6>F?B?FFF>FFFFFF<?FB9>9>BFF?:?D?BF>??
@M04999:289:000000000-L3R54:1:1101:5263:12949 2:N:0:407
GGACTACTCGGGTATCTAATCCTGTTTGCTCCCCACGCTTTCGCATCTCAGCGTCAGTATCTGTCCAGAAGGCCGCCTTCGCCACCGGTATTCCTCCACATCTCTACGCATTTCACCGCTACACGTGGAATTCTACCTTCCTCTACAATACTCCAGATAACCAGTTTTAAGTGCAATTCCCAGGTTGAGCCCGGGGCTTTCACACCTAACTTAATTATCCGCCTACATGCCCTTTACGCCCAGTCATTCCGATTAACGCTCGCACCCTCCGTATTACCGCGGCTGCTGGCACGCAGTTAGC
+
CCCCCGGGGGGGGGGGGGGGGGGGGGGGGGGGGGGGGGGGGGGGGGGGGGGGGGGGGGGGGGGGGGGGGGGGGGGGGGGGGGGGGGGGGGGGGGGGGGGGGGGGGGGGGGGGGGGGGGGGGGGGGGGGDGGGGGGGGGGGGGGGGGGGGGGGFGGGGGGGGGGGFGAEGGFDEGGGFGFGGGGGGGGGGGGGDEGGG5DCFFFFFFFFFFFFFFFFFFFFBDDFFFFF<BBDF@FFC?DB@1;8@FFCECF<D?DFFF(420;076B?:?>F0<FF>F:B;6966?>)5:(4:(-044:<5
@M04999:289:000000000-L3R54:1:1101:2858:12963 2:N:0:407
GGAAGACTACAGGGGTATCTAATCCTGTTTGCTCCCCACGCTTTCGCATCTCAGCGTCAGTATCTGTCCAGAAGGCCGCCTTCGCCACCGGTATTCCTCCACATCTCTACGCATTTCACCGCTACACGTGGAATTCTACCTTCCCCTACAATACTCTAGTTAACCAGTTTTAAGTGCAATTCCTAGGTTGAGCCCAGGGCTTTCACACCTAGCTTAATTATCCGCCTACATGCCCTTACGCCCAGTCATTCCGATTAACGCTCGCACCCTCCGTATTACCCCGGCTGCTGGCACGGACTT
+
CCCCCGGGGG8FGGGGGGGGGGGGGGGGGFFGFGGEGGGGGGFGGGGGGGGGGGFFFGGGEGGGGGEGGGGDGFFGGGGECFGGCGGEFGDEC7EBF?EFFFGGGGGGGGG7CF7AEFGGGGGGGGGGEEG7@CEGGFGDFDGGDFGFGDG8FDFG;FGFCEFGDFEGCFFF8DFFFF+D=DCGEF6EGGCGGCF?FF>DFA9CFF>68=:*5EAFEFFC@EFDBA9=B2;<@7:EFFB)6=>1=@E3?<EF13;(2478(6;70,(-(-8<((333<>9(,449(,1::(81269((-.
@M04999:289:000000000-L3R54:1:1101:23332:12972 2:N:0:407
TGGACTACTCGGGTATCTAATCCTGTTTGCTCCCCACGCTTTCGCATCTCAGCGTCAGTATCTGTCCAGAAGGCCGCCTTCGCCACCGGTATTCCTCCACATCTCTACGCATTTCACCGCTACACGTGGAATTCTACCTTCCTCTACAATACTCTAGTTAACCAGTTTTAAGTGCAATTCCTAGGTTGAGCCCAGGGCTTTCACACCTAACTTAATTATCCGCCTACATGCCCTTTACGCCCAGTCATTCCGATTAACGCTCGCACCCTCCGTATTACCGCGGCTGCTGGCACGGAGTT
+
CCCCCDFGEFCFGGGGGGGGGDFFGAFEEGGGGGGGEGGGGGGGD,BCGGFGGEGGGGGGGFE<FFFFGGCGGFC@EE:FCDCFG@CFGGFGGGGGGEGGGGGGGCGGGEGG+CFGF9=B@CEGGGGGG+AF:FGFG,EADGGGG8EFGCFGGFGFCF:E:9EEFDFFFFFGGFCGFGBDFFGFBGFFFGGFC8CD6?DFAFF9AF>FEEFFFFFFAFFEFAB=@AB=6*3;=BFE445689(((7)5<).4(2(/940:?FFF0;>6486(2132<46261((4(324(4(31124,(
@M04999:289:000000000-L3R54:1:1101:18433:12991 2:N:0:407
TCGAGACTACCGGGGTATCTAATCCTGTTCGCTCCCCACGCTTTCGTCCATCAGCGTCAATCGGTATTTAGTAACCTGCCTTCGCAATCGGGGTTCTGTGTAATATCTATGCATTTCACCGCTACACTACACATTCCAGCTACTTCAATACTATTCAAGATTAACAGTATCAACGGCAGTTCTACAGTTAAGCTGCAGGTTTTCACCGCTGACTTATCAACCCGCCTACGGACCCTTTAAACCCAATAAATCCGGATAACGCTCGCATCCTCCGTATTACCGCGGCTGCTGGCACGGAGTT
+
CCCCCGGGGGGGGGGGGGGGGGGGGGGGGGGGGGGGGGGGGGGGGGGGGGGGGGGGGGGGGGGGEGGGGGGGGGGGGGGGGGGGGGGGGGGGGGGGGGGGGGGGGGGFGGGGGGGGGGGGGGGGGGGGGGGGGGGGGGGGGGGGGGGGGGGGGGGGGGGGGGGGGGGGGGGGGGGGFGFGGGGGGGGGGGGGGGGGGGGGFFFFFFFEFFFFFFFFFFFFFBD=@FFFFFFFFF?FFFFFFFFFD;@EECCFF@F;DFFFFFFFFFFFFFFABFFB?FFFABF;B>;><?B04:B:BBF?8
@M04999:289:000000000-L3R54:1:1101:21166:12995 2:N:0:407
CTGCGACTACCGGGGTATCTAATCCTGTTTGCTCCCCACGCTTTCGCATCTCAGCGTCAGTATCTGTCCAGAAGGCCGCCTTCGCCACCGGTATTCCTCCACATCTCTACGCATTTCACCGCTACACGTGGAATTCTACCTTCCTCTACAATACTCCAGATAACCAGTTTTAAGTGCAATTCCCAGGTTGAGCCCGGGGCTTTCACACCTAACTTAATTATCCGCCTACATGCCCTTTACGCCCAGTCATTCCGATTAACGCTCGCACCCTCCGTATTACCGCTGCTGCTGGCACGGAGTT
+
CCCCCGGGGGGGGGGGGGGGGGGGGGGGGGGGGGGGGGGGGGGGGGGGGGGGGGGGGGGGGGGGGGGGGGGGGGGGGGGGGGGGGGGGGGGGGGGGGGGGGGGGGGGGGGGGGGGGGGGGGGGGGGGGGGGGGGGGGGGGGGGGGGGGGGFGGGGGGGGGGGGGGGGGGGGGGGGGFGFGGGG9EGGGGGGGGGGGGGGGDFAFFFFFDDFEFFFF9CFEFFFDF?FFFFFFF@@;@FFFFFFFFFFFAFFFFF?BB:BB:>?B>F9>FFFBFFFF:2<BA?F(47)4<>:(-,)(3(623
@M04999:289:000000000-L3R54:1:1101:27179:13024 2:N:0:407
TCGACTACAGGGGTATCTAATCCTGTTCGCTACCCATGCTTTCGAGCCTCAGCGTCAGTAACAGACCAGAGAGCCGCCTTCGCCACTGGTGTTCTTCCATATATCTACGCATTTCACCGCTACACATGGAGTTCCACTCTCCTCTTCTGCACTCAAGTCTCTCAGTTTCCGATGCTCTTCCTCAGTTAAGCTGAGGGCTTTCACATTCAGACTTAAAAGACCGCCTGCGCTCCCTTTACGCCCAATAAATCCGGACAACGCTTGCCACCTACGTATTACCGCGGCTGCTGGCACGTAGTT
+
CCCCCGGGGGGGGGGGGGGGGGGGGGGGGGGGGGGGGGGGGGGGGGGGGGGGGGGGGGGGGGGGGGGGGGGGGGGGGGGGGGGGGGGGGGGGGGGGGGGGGGGGGGGGGGGGGGGGGGGGGGGGGGGGGFGGGGGGGGGGGGGGGGGGGGGGGGGGGGGGGGGGGGGGGGEGGGGGFGFGGGGGGGGGGGGGGGGGDGGGFFFFFFFFFEFFFFFFEFFFFFFFAFFB99@FBDFFFFFBFFFF@D@EFFEFFFFFFFFFB?BBFBFDFFFFFFFFFFFF?FFFF9><?4>F<<2?:<BA
@M04999:289:000000000-L3R54:1:1101:20000:13062 2:N:0:407
GACTACTGGGGTATCTAATCCTGTTCGCTACCCATGCTTTCGAACCTCAGCGTCAGTTACAGACCAGAGAGCCGCCTTCGCCACTGGTGTTCTTCCATATATCTACGCATTCCACCGCTACACATGGAGTTCCACTCCCCTCTTCTGCACTCAAGAAACATAGTTTCAGCTGCAGTTCCCCAGTTAAGCTGGGGGCTTTCACAGCTGACTTATCTTCCCGCCTGCGTTCGCTTTACGCCCAATAAATCCGGACAACGCCTGCCACCTACGTATTACCGCGGCTGCTGGCCCGTAGTTGGCC
+
CCCCCGG@EFCGGGGGGGGGGGDFGGDGGGGGGGGGG9FGGG8@FGGGGGGGGGGGGGG,CF9FGFG@<F@FGGGGGGGGGGGGD@FFGGGGGGGFCGGGGGGGGGGGGGGFEEFFGGGGGGGG8?FGGGGGGEFGG,DGDGD=DFGFGGGGCFGGF?DE,EFFGGGGEEFGGFGF?FFFF?CEGGGFG,@@+@:9DGGC1+?+*0;CBFFEE9FCE669A>55>B@2-6((6?FC<F>B(335=).<4>2726=:96(16?08?FF070?BA2):.(12(3,,42:>((-4,4-,))((,
@M04999:289:000000000-L3R54:1:1101:21321:13084 2:N:0:407
CGACTACCCGGGTATCTAATCCTGTTTGCTCCCCACGCTTTCGCATCTCAGCGTCAGTATCTGTCCAGAAGGCCGCCTTCGCCACCGGTATTCCTCCACATCTCTACGCATTTCACCGCTACACGTGGAATTCTACCTTCCTCTACAATACTCCAGATAACCAGTTTTAAGTGCAATTCCCAGGTTGAGCCCGGGGCTTTCACACCTAACTTAATTATCCGCCTACATGCCCTTTACGCCCAGTCATTCCGATTAACGCTCGCACCCTCCGTATTACCGCGGCTGCTGGCACGTAGTTAGC
+
CCCCCGGFGGEGGCFGGGGGGGGGGGGGGGGGGEGGGGGGGGGGGGGGGGFGGGGGGEFGGGGGGGGGFGGGFGGGGGGGGGGGGGGGGCFGGGFGGFGGCGGGGGGGGGGGGGGGGGGGGGGGGGGGCECDFGFGGFGGGGGGGGGGGGGGGGGGFFGGGGGGFGGGGGGFGGGG7F?F7CGC@EGGGFFGGGCDGGGGFFFAFFFFFFFFFFFCF6BCEF=@>DBEEE3@@DF3>DFFFF<;<AEF?EE03;?B><B((4609118?FF?B??D4<:B>>B;90))3((5:B?(3<AA9
@M04999:289:000000000-L3R54:1:1101:20120:13086 2:N:0:407
GTAGACTACTAGGGTATCTAATCCTGTTTGCTCCCCACGCTTTCGCATCTCAGCGTCAGTATCTGTCCAGAAGGCCGCCTTCGCCACCGGTATTCCTCCACATCTCTACGCATTTCACCGCTACACGTGGAATTCTACCTTCCTCTACAATACTCCAGATAACCAGTTTTAAGTGCAATTCCCAGGTTGAGCCCGGGGCTTTCACACCTAACTTAATTATCCGCCTACATGCCCTTTACGCCCAGTCATTCCGATTAACGCTCGCACCCTCCGTATTACCGCGTCTGCTGGCACGGAGTTT
+
CCCCCGGGGGGGGGGGGFFGGGGGGGGGGGGGGGGGGGGGGG<FEGGGGGGGGGGGGGGGGGGGGGFGGGGGGGGGEGEFGGGGECEGGD@=DFGCACGGGGGGGGGGGGDFGGGGGGGGGGGGGGEGGGCFFGGGGGGFFGGFFFGGGGGGGFFFGGGGGDGGGGGGCFGGGEGGFG7FDGFGGGGGGCFGGGEDGG5DA?>@FFA?>BEFFFFFE6=<EE@FD=DFEECFFFE(679)3>0386=EC<C3=;;?;EE60(((27;>?(4,4814,)-62(4(-(4>5)(4:4(44(:4)
@M04999:289:000000000-L3R54:1:1101:13635:13101 2:N:0:407
GGACTACTAGGGTATCTAATCCTGTTTGCTCCCCACGCTTTCGCATCTCAGCGTCAGTATCTGTCCAGAAGGCCGCCTTCGCCACCGGTATTCCTCCACATCTCTACGCATTTCACCGCTACACGTGGAATTCTACCTTCCTCTACAATACTCCAGATAACCAGTTTTAAGTGCAGTTCCCAGGTTGAGCCCGGGGCTTTCACACCTAACTTAATTATCCGCCTACATGCCCTTTACGCCCAGTCATTCCGATTAACGCTCGCACCCTCCGTATTACCGCGGCTGCTGGCACGGAGTTAGC
+
CCCCCGGGGGGGGGGGGGGGGGGGGGGGGGGGGGGGGGGGGGGGGGGGGGGGGGGGGGGGGGGGGGGGGGGGGGGGGGGGGGGGGGGGGGGGGGGGGGGGGGGGGGGGGGGGGGGGGGGGGGGGGGGGGGGGFGGGGGGGGGGGGGGGGGGGGGGGGGGGGGGGGGGGGGGGGFFGFGFGGGGGGGGGGGGGGGGGGGFFFFFFFFFFFFFFFFFFFFF4DDDFFFFFEFEBFDFFFFFFF@DEFFFEEFF@DFFFF@BFFF967;???BFF0?7AB41;>FB99B?BFB?FF6(71:BF6
@M04999:289:000000000-L3R54:1:1101:14222:13116 2:N:0:407
GGCGACTACTCGGGTATCTAATCCTGTTCGCTCCCCACGCTTTCGTCCATCAGCGTCAATCGGTATTTAGTAACCTGCCTTCGCAATCGGGGTTCTGTGTAATATCTATGCATTTCACCGCTACACTACACATTCCAGCTACTTCAATACTATTCAAGATTAACAGTATCAACGGCAGTTCTACAGTTAAGCTGCAGGTTTTCACCGCTGACTTATCAACCCGCCTACGGACCCTTTAAACCCAATAAATCCGGATAACGCTCGCATCCTCCGTATTACCGCGGCTGCTGGCACGGAGTT
+
CCCCCGGGGGGGGGGGGGGGGGGGGGGGGGGGGGGGGGGGGGGGGGGGGGGGGGGGGGGGGGGGGGGGGGGGGGGGGGGGGGGGGGGGGGGGGGGGGGGGGGGGGGGGGGGGGGGGGGGGGGGGGGGGGGGGGGGGGGGGGGGGGGGGGGGGGGGGGGGGGGGGGGGGGGGGGGGGFGFGGGGGGFGGGGGGGGGGFFFCFFFFFFFFFFFFFFFFFFFFFDFFFFFF9DDF@D@FFFFFFFDFF@EFFFE@>@?DFFE?F?:>>>FF7BFFFFF::>FAF>B;F9>?DDFF1,444>:7
@M04999:289:000000000-L3R54:1:1101:21487:13144 2:N:0:407
GACTACTAGGGTATCTAATCCTGTTCGCTCCCCACGCTTTCGTCCATCAGCGTCAATCGGTATTTAGTAACCTGCCTTCGCAATCGGGGTTCTGTGTAATATCTATGCATTTCACCGCTACACTACACATTCCAGCTACTTCAATACTATTCAAGATTAACAGTATCAACGGCAGTTCTACAGTTAAGCTGCAGGTTTTCACCGCTGACTTATTAACCCGCCTACGGACCCTTTAAACCCAATAAATCCGGATAACGCTCGCATCCTCCGTATTACCGCGGCTGCTGGCACGGAGTTAGCC
+
CCCCCGGGGGGGGGGGGGGGGGGGGGGGGGGGGGGGGGGGGGGGG@FGGGGGGGGGGGGGGGGGGGGGGGGGGGGGGGGGGGGGGGGGGGGGGGGGGGGGGGGGGGGGGGGGGGGGGGGGGGGGGGGGGGGGGGGGGGGGGGGGGGGGGGGGGGGGGGGGGGGGGGGGGGGGGGGGFGFFGGGGGGEFGGGGGGFFGGGGFFFFFFEFFEFFFFFAEFFFDAFFFF=@>BFFFFFEFFFFF<DFFFFFEFFFFFFFFFFF96>F9?FFFFFFFFBDFF9>FFFFBD>FF<70999::D248
@M04999:289:000000000-L3R54:1:1101:7254:13146 2:N:0:407
GTGACTACACGGGTATCTAATCCTGTTCGCTCCCCACGCTTTCGTCCATCAGCGTCAATCGGTATTTAGTAACCTGCCTTCGCAATCGGGGTTCTGTGTAATATCTATGCATTTCACCGCTACACTACACATTCCAGCTACTTCAATACTATTCAAGATTAACAGTATCAACGGCAGTTCTACAGTTAAGCTGCAGGTTTTCACCGCTGACTTATCAACCCGCCTACTGACCCTTTCAACCCAATAAATCCGGATAACGCTCGCATCTCCCGTATTACCGCGCCTTCTGGCACGGATTTAC
+
BCC<CFGEEFGGGGEGF<FGGGFF<FGCFEFGGGGGEFGGGGGGGGGGGFFEGGFGFEFGGEEDGGGFAF<FGGGFGFGGF@EG7?,DC::FFGGGG9CFFGGFFGFGFGGFGGEEGEED@=@EEGFGGG@F9;@D=?F,EFD=E;EGFF,ECEGDDDEFFGGC>FDFGGGGG+=EDGFGGGFG,@DFCDGGGF6DFGGGF>>6FAA>=58CEFFFFC>=B=BA?2B*>4@E=DF)*1/=>0045E<;?E(.,1/84)/6<<>9909))42(.28>):)(,3(-((.3<)213?>((474)
@M04999:289:000000000-L3R54:1:1101:13964:13150 2:N:0:407
GCAGTGACTACACGGGTATCTAATCCTGTTCGCTACCCATGCTTTCGAACCTCAGCGTCAGTTACAGACCAGAGAGCCGCCTTCGCCACTGGTGTTCTTCCATATATCTACGCATTCCACCGCTACACATGGAGTTCCACTCTCCTCTTCTGCACTCAAGAAAAACAGTTTCAGCTGCACTTCCCCGGTTAAGCCGAGGGCTTTCACAGCTGACTTGTTCTCCCGCCTGCGTTCGCTTTACGCCCAATAAATCCGGACAACGCTTGCCACCTACGTATTACCGCGGCTGCTGGCACGTAGT
+
CCCCCFGGGGGGGGGGGGGGGGGGGGGGGGGGGGGGGGGGGGGGGGGGGGEGGGGGGFEEGFGFGGGGGGGEEFGGGGGGGGGGGDEGGFGGGFFEGGGGGGGGGGGGGGGGGGGGG9EFGGGGGGGGCEFFFFGGGGGGGGGGGGGGGFDDCEGAGGGGGFFFFGGGGGGGGGGGFGFCG?GFGGGGGGGGGGGC>CD>AFFFFFFFFFFEEFFFFFFFFFFFFFFFFDBFFFFBFDFFE<<6;F;@EFAFF?FB?FF??>FBF?FFFF:BF:1.74:4<A6>F9>FFFF>?F7??F1:3
@M04999:289:000000000-L3R54:1:1101:2952:13196 2:N:0:407
TCGACTACAGGGGTATCTAATCCTGTTCGCTACCCATGCTTTCGAACCTCAGCGTCAGTTACAGACCAGAGAGCCGCCTTCGCCACTGGTGTTCTTCCATATATCTACGCATTCCACCGCTACACATGGAGTTCCACTCTCCTCTTCTGCACTCAAGAAAAACAGTTTCAGCTGCACTTCCCCGGTTAAGCCGAGGGCTTTCACAGCTGACTTGTTCTCCCGCCTGCGTTCGCTTTACGCCCATTAAATCCGGACAACGCTTGCCACCTACGTATTACCGCGGCTCCTGGCACGTAGTTAC
+
C@@8AB@FGGGGCF@CCFCFFGFGAFGGEEG>CG@,BA<FGGC,C,F:@FF@<68B@FGGGC,,<FG@@FFGDGFGFCG@?BFCGF8E@F=FCFGEFDEFAEC<=FE<F::FGGCEF,6=FCFEFGGGEFCFCFCFCFG9D8=@A=B;;CFCAEGFFGGG8FE83DG=EFGDA8DDFGF6DFF8+CGG7,@CE5@DCGGGFFFFFFF*5649<4=BEFFFF>B92>B9,,6:96;?E4(.:;;(7CC7CCEB6:1;6?09?14<?4?0((.,8<BF2<>,39(1>(3(,(41)-(((4)4.
@M04999:289:000000000-L3R54:1:1101:22621:13219 2:N:0:407
TGACTACTCGGGTATCTAATCCTGTTTGCTCCCCACGCTTTCGCATCTCAGCGTCAGTATCTGTCCAGAAGGCCGCCTTCGCCACCGGTATTCCTCCACATCTCTACGCATTTCACCGCTACACGTGGAATTCTACCTTCCTCTACAATACTCCAGATAACAAGTTTTAAGTGCAATTCCCAGGTTGAGCCCGGGGCCTTCACACCTAACTTAATTATCCGCCTACATGCCCTTTACGCCCAGTCATCCCGATTAACGCTCGCACCCTCCGTATTACCGCGGCTGCTGGCACGGCGTTAGC
+
C9CCCGGGGEEGGGGGGAEFGGC<FFGGGGGEFG8FFGGGGGGGG@EGGGGGGGGGCFFGGGGGGGGEEGGGGGGGDEGG@GFGGGEGGEGGGGGGGGGGGGGGGCF@FGFCFGGGGGGGGGGGDAF@FEEF;;;DF9DCGGG;FGAFGDFGGGGGFFADD,,@6DECGGFEGC?8DDDFFFGF?FDFCEGFC6CDD*;9>FFF//AAE4CEF6EF<CF>?>@D2@FFCE0-/6;9CF0AB?;;@<3)/(3(.;@FF1731;6(,122<?B13(.6AFFF,43;00343(:<1((-(((-)
@M04999:289:000000000-L3R54:1:1101:24537:13229 2:N:0:407
GCCTTGACTACACGGGTATCTAATCCTGTTTGCTCCCCACGCTTTCGCATCTCAGCGTCAGTATCTGTCCAGAAGGCCGCCTTCGCCACCGGTATTCCTCCACATCTCTACGCATTTCACCGCTACACGTGGAATTCTACCTTCCTCTACAATACTCTAGTTAACCAGTTTTAAGTGCAATTCCTAGGTTGAGCCCAGGGCTTTCACACCTAACTTAATTATCCGCCTACATGCCCTTTACGCCCAGTCATTCCGATTAACGCTCGCACCCTCCGTATTACCGCGGCTGCTGGCACGGAGT
+
CCCCCGGGGGGGGGGGGGGGGGGGGGGGGGGGGGGGGGGGGGGGGGGGGGGGGGGGGGGGGGGGGGGGGGGGGGGGGGGGGGGGGGGGGGGGGCFGGGGGGGGGGGGGGGGGGGGGGGGGGGGGGGGGGGGGGGFGGGFGGGGGGGGGGGGGGDGGGGGGGGGGGDGGFGGGGGGGBGFDC8FFGGGFGGGGGGGGGGGGFFFFFFFFFFFFFFFFFFFFFFFFFBDFFFEFFFFFFFFAC5@@BFF;EEFEFEFFFFFFEF0;DFF6>B?FFFF?37>24<:B9613>F::2??>F>(44
@M04999:289:000000000-L3R54:1:1101:19146:13301 2:N:0:407
ATTGACTACCAGGGTATCTAATCCTGTTTGCTCCCCACGCTTTCGCATCTCAGCGTCAGTATCTGTCCAGAAGGCCGCCTTCGCCACCGGTATTCCTCCACATCTCTACGCATTTCACCGCTACACGTGGAATTCTACCTTCCTCTACAATACTCCAGATAACCAGTTTTAAGTGCAATTCCCAGGTTGAGCCCGGGGCTTTCACACCTAACTTAATTATCCGCCTACATGCCCTTTACGCCCAGTCATTCCGATTAACGCTCGCACCCTCCGTATTACCGCGGCTGCTGGCACGGAGTTT
+
CCCCCGGGGGGGGGGGGGGGGGGGGGGGGGGGGGGGGGGGGGGGGGGGGGGGGGGGGGGGGGGGGGGGGGGGGGGGGGGGGGGGGGGGGGGGGGFGGGGGGGGGGGGGGGGDGGGGGGGGGGGGGGGGGGGGGGGGGGGGGGGGGGGGGGGFGGGGGGGGGGGGGGGGGGGGDGGGFGFGGGGGGGGGGFGGGGGDGGGDFFFFFFFFFFFFFFFFFFFFFFDFDFFDEF?EEFFFFFFFFFFF04=<CCEF@011;9C<9??FF;17?BBFFBFFF<FD:>>FF>FFF??<??:(-428)
@M04999:289:000000000-L3R54:1:1101:29192:13311 2:N:0:407
GACTACACGGGTATCTAATCCTGTTTGCTCCCCACGCTTTCGCATCTCAGCGTCAGTATCTGTCCAGAAGGCCGCCTTCGCCACCGGTATTCCTCCACATCTCTACGCATTTCACCGCTATACGTGGAATTCTACCTTCCTCTACAATACTCCAGATAACCAGTTTTAAGTGCAATTCCCAGGTTGAGCCCGGGGCTTTCACATCTAACTTAATTATCCGCCTACATGCCCTTTACGCTCAGTCATTCCGATTAACGCTCGCATCCTCCGTACTACCGCGGCGGCTCGCACGGCGTTAGCC
+
CCCCCEGGGGCC@CFGGGGGGFGGFC@EFFGCFFGGG:FCFGCCFGGEGGFCFFEGE<FFGGFCFEGFFA<FDFDGGGCDF@CGFBBFFGEFGAA<EFEG8FFFCGFGDEGGGGGE@FE7FGGCEEEG@F@FEGFBEGGGFDBA;=EGGDAG,A=AFGGGGF87@7:F8@EAFF+EFGF?=88E@@GGF?FEGC*CDCFG>BFFFFFFECE6;FFFEAFFFFF2BE:8>E2@:;3>1@(8637CAFCFFE0??;EFF9??6>9(72)5796,(4)62334(4(-33-22,1;0(366?:<0
@M04999:289:000000000-L3R54:1:1101:20727:13359 2:N:0:407
AAGACTACTGGGGTATCTAATCCTGTTCGCTACCCATGCTTTCGAACCTCAGCGTCAGTTACAGACCAGAGAGCCGCCTTCGCCACTGGTGTTCTTCCATATATCTACGCATTCCACCGCTACACATGGAGTTCCACTCTCCTCTTCTGCACTCAAGAAAAACAGTTTCGGCTGCACTTCCCCGGTTAAGCCGAGGGCTTTCACAGCTGACTTGTTCTCCCGCCTGCGTTCGCTTTACGCCCAATAAATCCGGACAACGCTTGCCACCTACGTATTACCGCGGCTGCTGGCACGTAGTT
+
CCCCCGGGGGGGGGGGGGGGGGGGGGGGGGGGGGGGGGGGGGGGGFGGGGGGGGGGGGGGGGGGGGGGGGGGGGGGGGGGGGGGGGGGGGGGGGGGGGGGGGGGGGGGGGGGGGGGGGGGGGGGGGGGGGGGGGFGGGGGGGGGGGGGGGGGFFC?FFFGGGGFGGGGGGGGGGGGFGFGCDGGEGGGFGGGGGGGGGGGFFFFFFFFFFFF?FFFFFFEA@BFFFFFFFFFFFFFCCDFFBFFFFFBFF>99?BF:19BF<BBFFF:73?BF2<?AFF<09(490?:?0<:>:1:1:<
@M04999:289:000000000-L3R54:1:1101:25125:13372 2:N:0:407
TTGACTACTCGGGTATCTAATCCTGTTTGCTACCCACGCTTTCGAGCATGAACGTCAGTGTTATCCCAGGAGGCTGCCTTCGCCATCGGTATTCCTCCACATCTCTACGCATTTCACTGCTACACGTGGAATTCTACCTCCCTCTGACACACTCTAGTTAGACAGTTTCAAATGCACGTCCCAAGTTGAGCTCGGGGATTTCACATCTGACTTATCTAACCGTCTGCGCTCGCTTTACGCCCGGTAATTCCGATTAACGCTCGCACCCTACGTATTACCGCGGCTGCTGGCACGTAGTT
+
CCCCCGGGGGGGGGGGGGGGGGGGGGGGGGGGGGGGGGGGGGGDGGGGGGGGGGGGGGGGGGGGGGGGFGFGGEGGGGGGGGGGGGGGFGGGGGGGGGGGGGGGGGGGGGGGGGGGGGGGGGGGGGGGGCGGFGGGGGGGGGGGGGGGGGGGGGGGGGGG;DFGGGGGGAFEGGGGFGFGCCDFFFFDEGGGGGGGGGGGFFFFFFFFCEEBEFFFFFFFFADAFBEFFFFBFFFFEF@FBFF1>18<CFEFD@;@CF@9D;09;BBFFF?(.4<:>A6((((4342:>4::>F?:1:9
@M04999:289:000000000-L3R54:1:1101:12084:13375 2:N:0:407
TTGGACTACTAGGGTATCTAATCCTGTTCGCTCCCCACGCTTTCGTCCATCAGCGTCAATCGGTATTTAGTAACCTGCCTTCGCAATCGGGGTTCTGTGTAATATCTATGCATTTCACCGCTACACTACACATTCCAGCTACTTCAATACTATTCAAGATTAACAGTATCAACGGCAGTTCTACAGTTAAGCTGCAGGTTTTCACCGCTGACTTATCAACCCGCCTACGGACCCTTTAAACCCAATAAATCCGGATAACGCTCGCATCCTCCGTATTACCGCGGCTGCTGGCACGGAGTT
+
CCCCCGGGGGGGGGGGGGGGGGGGGGGGGGGGGGGGGGGGGGGGGGGGGGGGGGGGGGGGGGGGGGGGGGGGGGGGGGGGGGGGGGGGGGGGGGGGGGGGGGGFGGGGGGGGGGGGGGGGGGGGGGGGGGGGGGGGGGGGGGGGGGGDGGGGGGGGGGGGGGGGGGGGGGGGGGGGFGFGGGGGGGGGGGGGGGGGGFC?CFFFFFFFFFFFFFFFFFFFFFFFFFFF@@FFFFDFFFFFEFFFFFF<EEFFFBF@DEE7960916?2:?BF>?F?FFFF?9>>9>>BFDFF<26>;931
@M04999:289:000000000-L3R54:1:1101:18355:13404 2:N:0:407
GAGGACTACTAGGGTATCTAATCCTGTTCGCTACCCATGCTTTCGAACCTCAGCGTCAGTTACAGACCAGAGAGCCGCCTTCGCCACTGGTGTTCTTCCATATACCTACGCATTCCACCGCTACACATGGAGTTCCACTCTCCTCTTCTGCACTCAAGAAAAACAGTTTGAGCTGCACTTCCCCGGTTAAGCCGAGGGCTTTCACAGCTGACTTGTCCTCCCGCCTGCGTTCGCTTTACGCCCAATAAATCCGGACAACGCTTGCCACCTACGTATTACCGCGGCTGCTGGCACGTAGTT
+
CCCCCGGGGGGGGGGGGGGGGGGGGGGGGGGGGGGGGGGGGGGGG8FGGGGGGGGGGGGGGGGGGGGGGGGGGGGGGGGGGGGGGGGGGGGGGGGGGGGGGGGGGGGGGGGGGGGGGGGGGGGGGGGGGGGGGGGGGGGGGGGGGGGGGGGGGGGGGGGGGGGGGGGGGGGGGGGGFGFGGGGGGGGGEGGGGGGGG5DGFFFFFFFFFFFFFFAFEFFEFDFFFFFF=?DFD07@FFFFFB;D?@EFCEFF>>?>F?BFF:?FFFFBFFFB68?A?FA2:>BB>;FFD?:<FFB??B?<
@M04999:289:000000000-L3R54:1:1101:23916:13433 2:N:0:407
GGGGTGACTACTCGGGTATCTAATCCTGTTTGCTCCCCACGCTTTCGCATCTCAGCGTCAGTATCTGTCCAGAAGGCCGCCTTCGCCACCGGTATTCCTCCACATCTCTACGCATTTCACCGCTACACGTGGACTTCTACCTTCCTCTACAATACTCCAGATAACCAGTTTTAAGTGCATCTCCCAGGTTGAGCCCGGGGCTTTCACACCTAACTTAATTATCCGCCTACATGCCCTTTCCGCCCAGTCATTCTCATTAACGCTCGCACCCTCCGTACTACCGCGGCTGCTGGACCGGAGT
+
CCCCCEFGGGGG8@;CECGCFFEEFGGGGFG8F<<CFCF7FGGGGGCFFGGGGGFGCGGFCFGGGGGFG<FFEAAFFFGCFG@F?CEC:F7+@>4EDGEGGCGE?FFGGGGDEEC:FFFE98FC:+FFGGFG7,C4EE8EGFGEFC,9DDF8E,8=D@=8AECGGF,6=AAEFEG,2=F+++5<3D?+,,,11@79;753:@**9@99@>:23;@83+=5A?0@22@@(/37)6;(/3@+>(61:?0=@47<C))1<3/))(-4?((,30(0,4(4((-)62961(((,1.,((((,-(--
@M04999:289:000000000-L3R54:1:1101:11360:13466 2:N:0:407
GACTACTCGGGTATCTAATCCTGTTCGCTCCCCATGCTTTCGAACCTCAGCGTCAGTTACAGACCAGAGAGCCGCCTTCGCCACTGGTGTTCTTCCATATATCTGCGCATTCCACCGCTACACATGGAGTTCCACTCTCCTCTTCTGCACTCAAGAAAAACAGTTTCAGCTGCACTTCCCCGGTTAAGCCGAGGGCTTTCACAGCTGACTTGTTCTCCCGCCTGCGTTCGCTTTACGCCCAATAAATCCGGACAACGCTTGCCACCTACGTATTACCGCGGCTGCTGGCACGTATTTAGCC
+
CCCCCGGGGGGGGGGGGGGGGGGGGGGGG,CFGFGGGGGGGGGGGGGGGFGGGGGGGGGGGGGGGFGGGGGGGGGGGGGGGGGGGGCFGGGGGGGGGGGGGGGGFGCEGGGGGGGGGGGCGGGFFGFGFGGAFGGGGBFGGGGFGGCGFGGFG?@8BFFGGGGGGGGGDGGGGGGGFFFGGGDEGGGGGGGEGGGGGG4FFFFFFFFFFF4;A?ACEFF>FFFFDFFFFFF?D@3C?<@F?<@FFC<<;(4(3,8?99:B<?FFF?F02(,<A?24AB01491(-.)(4:)(:0),-.6<4
@M04999:289:000000000-L3R54:1:1101:14980:13482 2:N:0:407
AGACTACTAGGGTATCTAATCCTGTTCGCTCCCCACGCTTTCGTCCATCAGCGTCAATCGGTATTTAGTAACCTGCCTTCGCAATCGGGGTTCTGTGTAATATCTATGCATTTCACCGCTACACTACACATTCCAGCTACTTCAATACTATTCAAGATTAACAGTATCAACGGCAGTTCTACAGTTAAGCTGCAGGTTTTCACCGCTGACTTATTAACCCGCCTACGGACCCTTTAAACCCAATAAATCCGGATAACGCTCGCATCCTCCGTATTACCGCGGCTGCTGGCACGGAGTTAGC
+
CCCCCGGGGGGGGGGGGGGGGGGGGGGGGGGGGGGGGGGGGGGGGGGGGGGGGGGGGGGGGGGGGGGGGGGGGGGGGGGGGGGGGGGGGGGGGGGGGGGGGGFGGFGGGGGGGGGGGGGGGGGGGGGGGGGGGGGGGGGGGGGGGGGGGGGGGGGFAFGGGGGGGGGGGGGGGGDGFGFGGGGGGGGGGGGGGFFGGGGGFFFF>DFFFFFFFFFAAFFDDABFFFF@2=@D==B:CEFFFFF@F3;C?FFFD;@FFD08?FFFF02)4<FFBBF<4A09>6>B2(44021.89>FFF>9<
@M04999:289:000000000-L3R54:1:1101:7999:13545 2:N:0:407
GTATTGACTACTAGGGTATCTAATCCTGTTTGCTACCCACGCTTTCGAGCATGAACGTCAGTGTTATCCCAGGAGGCTGCCTTCGCCATCGGTATTCCTCCACATCTCTACGCATTTCACTGCTACACGTGGAATTCTACCTCCCTCTGACACACTCTAGTTAGACAGTTTCAAATGCACGTCCCAAGTTGAGCTCGGGGATTTCACATCTGACTTATCTAACCGTCTGCGCTCGCTTTACGCCCAGTAATTCCGATTAACGCTCGCACCCTACGTATTACCGCGGCTCCGGTCACGTAGT
+
CCCCCGGGGGGGGGGGGGGGGGGGGGGGGGGGGGGGGGGGGGGGGGGGGGGGGGGGGGGGGGGGGGGGGGGGGGGGGGGGGGGGGGGGGGGGGGGGGFFGGGGGFGGGGGGGGGGGGGGGGGGGGGGGGGGGGGGGGFGGD=EEGGGFGGDGFGGGGGGF;DFGCFGGGGGGGGGGFGFGGGGGCFGGGFCEGGADGGDG5:AFFFCCCEE@5BA;AFFFFCEDBA9@FF9@57>9=>DFC9=>516=EC?EC33,6/;?),(//4329B??:131)::AB4((24(((((,,(,,-.(.-
@M04999:289:000000000-L3R54:1:1101:5748:13572 2:N:0:407
AGACTACTGGGGTATCTAATCCTGTTTGCTCCCCACGCTTTCGCATCTCAGCGTCAGTATCTGTCCAGAAGGCCGCCTTCGCCACCGGTATTCCTCCACATCTCTACGCATTTCACCGCTACACGTGGAATTCTACCTTCCTCTACAATACTCCAGATAACCAGTTTTAAGTGCAATTCCCAGGTTGAGCCCGGGGCTTTCACACCTAACTTAATTATCCGCCTACATGCCCTTTACGCCCAGTCATTCCGATTAACGCTCGCACCCTCCGTATTACCGCGGCTGCTGGCACGGAGTTAGC
+
CCCCCGGGGGGGGGGGGGGGGGGGGGGGGGGGGGGGGGGGGGGGGGGGGGGGGGGGGGGGGGGGGGGGGGGGGGGGGGGGGGGGGGGGGGGGGGGGGGGGGGGGGGGGGGGGGGGGGGGGGGGGGGGGFCFGGGDGGGGGGGGGGGGGGGGGGGGGCGFGGGGGGGGGGGGGGGGGFGFGGGGGGGG?FGGGDGGGGGGGFFFFFDFFFFFFFFFFFFFFFFFFFFEFFFFDFFFFFFFFFFF;74C6CFE;?DFEC?@B:9>>9;302?>?2<BFFFFF>(131??B43(,163017AA2
@M04999:289:000000000-L3R54:1:1101:18023:13579 2:N:0:407
GGGGACTACTAGGGTATCTAATCCTGTTTGCTACCCACGCTTTCGCGCATGAACGTCAGTGTTATCCCAGGAGGCTGCCCTCGCCATCGGTATTCCTCCACATCTCTACGCATTTCACTGCTACACGTGGAATTCTACCTCCCTCTGACACACTCTAGTTAGACAGTTTCAAATGCACGTCCCAAGTTGAGCTCGGGGATTTCACATCTGACTTATCTAACCGTCTGCGCTCGCTTTACGCCCAGTAATTCCGATTAACGCTCGCACCCTACGTATTACCGCGGCTGCTGGCACGTAGTTT
+
CCCCCGGGGGGGGGGGGGGFDGGGGGGGGGGGGGGGGGGGGGGGG,FGGG@FFGGGGGGGGFFGGFGGGGGGGCGGGGGGGGGGGGGCGGGGGGGFGGGGGGGGGFFGGFGGEEGGGGGGGGGGGGGGGGGFGGGGGGFG=FGGGG8EADGGGGGGDDGFDFFDFGGCEG8DFGGGFGFGFDDCFFGGGGGG7,7?GG5CCFFFFFFFE7EFEFFFC>9EFFA45<@CB==@B=?FF3EBFF@<;;)7)<EFF(6;?;E?@66;((,44-8?6.5<8)6.,(-(379?2:::284..426)
@M04999:289:000000000-L3R54:1:1101:22644:13583 2:N:0:407
CGAGACTACTGGGGTATCTAATCCTGTTTGCTACCCACGCTTTCGAGCATGAACGTCAGTGTTATCCCAGGAGGCTGCCTTCGCCATCGGTATTCCTCCACATCTCTACGCATTTCACTGCTACACGTGGAATTCTACCTCCCTCTGACACACTCTAGTTAGACAGTTTCAAATGCACGTCCCAAGTTGAGCTCGGGGATTTCACATCTGACTTATCTAACCGTCTGCGCTCGCTTTACGCCCAGTAATTCCGATTAACGCTCGCACCCTACGTATTACCGCGGCTGCTGGCACGTAGTTT
+
CCCCCGGGGGFGGGGGGGGGGGGGGGGGGGGGGGGGGGGGGGGGGDGGGGGGGGGGGGGGGGGGGGGGGGGGGGGGGGGGGGGGGGGGGGGGGGGGGGGGGGGGGGGGGGGGGGGGGGGGGGGGGGGGGGDGGGGGGGGGGGGFGGGGGGGGGGGGGGGGGGFGGGGGGGGGGGGGFGFGGGGGGGGGGGGGGGGGGGGGFFFFFFFFFFFFFFFFFFFFFDBDFFBEFFBDFF==B=C;>>FF@EC?CEFCE?FFFFFFB<D6>;;68?0:?:<>BBFF0969B>>:82?B(286:(4<)
@M04999:289:000000000-L3R54:1:1101:17757:13587 2:N:0:407
GACTACTCGGGTATCTAATCCTGTTTGCTCCCCACGCTTTCGCATCTCAGCGTCAGTATCTGTCCAGAAGGCCGCCTTCGCCACCGGTATTCCTCCACATCTCTACGCATTTCACCGCTACACGTGGAATTCTACCTTCCTCTACAATACTCTAGTTAACCAGTTTTAAGTGCAATTCCTAGGTTGAGCCCAGGGCTTTCACACCTAACTTAATTATCCGCCTACATGCCCTTTACGCCCAGTCATTCCGATTAACGCTCGCACCCTCCGTATTACCGCGGCTGCTGGCACGGAGTTAGCC
+
CCCCCGGGGGGGGGGGGGGGGGGGGGGGGGGGGGGGGGGGGGGGGGGGGGGGGGGGGGGGGGGGGGGGGGGGGGGGGGGGGGGGGGGGGGGGGGGGGGGGGGGGGGGGGGGGGGGGGGGGGGGGGGGGGGGGGGGGGGGGGGGGGGGGGGGGGGGGGGGGGGGGGGGGGGGGGGGGFGFGGGGGGGGGGFGGGGGGGFGFAFFFFFFFFFFFFFFFEFFFFDFFFFFCFFFFFFFFFFFFFFEEFFFFFFFFFFFE@BF69BFBFFFFFFBFFF9AFFF9BFF06:?FF1)204(3(45..
@M04999:289:000000000-L3R54:1:1101:26295:13591 2:N:0:407
CGGACTACAAGGGTATCTAATCCTGTTTGCTCCCCACGCTTTCGCATCTCAGCGTCAGTATCTGTCCAGAAGGCCGCCTTCGCCACCGGTATTCCTCCACATCTCTACGCATTTCACCGCTACACGTGGAATTCTACCTTCCTCTACAATACTCCAGATAACCAGTTTTAAGTGCAGTTCCCAGGTTGAGCCCGGGGCTTTCACACCTAACTTAATTATCCGCCTACATGCCCTTTACGCCCAGTCATTCCGATTAACGCTCGCACCCTCCGTATTACCGCGGCTGCTGGCACGGAGTT
+
CCCCCGGGGGFGGGFFGFGGGGGGGFFGGGGGGGGGGGGGGGGGGGGGGGGFGGGGGGGGGGGGGGGGGGGGGGGGGGGGGGGGGGGGGGGGGGGGGGGGGGGGGGGGGGGCGGGGGGGGGGGGGGGGGGGGFGGGGGGGGFGGGGGGGGGGFFGGGGGGGGGGGGGGFDGGGGGGFGFGGGGGFGGGGGGGGDGGGGGGFFFFFFFF@=BFFFFFFFFEF@BFFFFFEFFFFFFFFF?ABFFFEFFFEFF;04;@F<D;<4;F>FBFFFFFFFFBFBFBFF669>B7??B???1(((.
@M04999:289:000000000-L3R54:1:1101:25884:13610 2:N:0:407
GCGGACTACTCGGGTATCTAATCCTGTTTGCTCCCCACGCTTTCGCATCTCAGCGTCAGTATCTGTCCAGAAGGCCGCCTTCGCCACCGGTATTCCTCCACATCTCTACGCATTTCACCGCTACACGTGGAATTCTACCTTCCTCTACAATACTCTAGTTAACCAGTTTTAAGTGCAATTCCTAGGTTGAGCCCAGGGCTTTCACACCTAACTTAATTATCCGCCTACATGCCCTTTACGCCCAGTCATTCCGATTAACGCTCGCACCCTCCGTATTACCGCGGCTGCTGGCACGGAGTT
+
CCCCCGGGGGGGGGGGGGGGGGGGGGGGGGGGGGGGGGGGGGGGGGGGGGGGGGGGGGGGGGGGGGGGGGGGGGGGGGGGGGGGGGGGGGGGGGGFGGGGGGGGGGGGGGGGGGGGGGGGGGGGGGGGGGGGGFGGGGGGGGGGGGGGFGGGGGGGGGGGGGGGGFGGGGGGGGGGFFCGGGGGGGGGGGGGGGGGGDGGFFFFFFFFFFFFEFFFFFFFFFAFFFFFEFFEFFEFFFFFFFFFD@FFFFFFF<D@FC>(:?F99;FBFFFBB?:?BFBF:>9B>;BF>0:BB?FFF9?B
@M04999:289:000000000-L3R54:1:1101:13976:13622 2:N:0:407
GAAGACTACCGGGGTATCTAATCCTGTTTGCTCCCCACGCTTTCGCATCTCAGCGTCAGTATCTGTCCAGAAGGCCGCCTTCGCCACCGGTATTCCTCCACATCTCTACGCATTTCACCGCTACACGTGGAATTCTACCTTCCTCTACAATACTCTAGTTAACCAGTTTTAAGTGCAATTCCTAGGTTGAGCCCAGGGCTTTCACACCTAACTTAATTATCCGCCTACATGCCCTTTACGCCCAGTCATTCCGATTAACGCTCGCATCCTCCGTATTACCGCGGCTGCTGGCACGGAGTGT
+
CCCCCGGFGFGGGGGGGGGGFACFGGDFGGGGGGGGGGGGGGGGGGGDGAFFFGGGGGGFEFFFGGGGGGFGGGDGGGGGGGGGEGFFGGGEGGGFGGGGGGGGFGGGCGEEGGGGGGGGGGGGGGGFGE:BFFGGGGADFFGFGGGGGFG88:EGFFFFFGGGGG==:CCFFFGGFC9?FGGGGFCFF?GGFGC>CGGGFFFF6BAA9B=@CFFAEFFEFFF=@D@D=>EE@D2BE:C8?>61=E@4C7CC@D0?;E3<@FFFF>B9BFABF?:F?FF>19>B079??)53<239>9?(-
@M04999:289:000000000-L3R54:1:1101:23882:13666 2:N:0:407
GGACTACTGGGGTATCTAATCCTGTTTGCTACCCACGCTTTCGAGCATGAACGTCAGTGTTATCCCAGGAGGCTGCCTTCGCCATCGGTATTCCTCCACATCTCTACGCATTTCACTGCTACACGTGGAATTCTACCTCCCTCTGACACACTCTAGTTAGACAGTTTCAAATGCACGTCCCAAGTTGAGCTCGGGGATTTCACATCTGACTTATCTAACCGTCTGCGCTCGCTTTACGCCCAGTAATTCCGATTAACGCTCGCACCCTACGTATTACCGCGGCTGCTGGCACGTAGTTAGC
+
CCCCCGGGGGGGGGGGGGGGGGGGGGGGGGGGGGGGGGGGGGGGGGGGGGGGGGGGGGGGGGGGGGGGGGGGGGGGGGGGGGGGGGGGGGGGGGGGGGGGDGGGGGGGGGGGGGGGGGGGGGGGGGGGGGGGGGGGGGGGGGGGGGDGGGGGGGGGGDFFGGGGGGGGGGGGFGGGFGFGGGFCFFGGGGAEGGGG>CFGFFAFAABF@CEEFFCFF6ADFFFFBE9A4@@BFBFFFF@F@DFFECE3CFF;@FDEFFF@;@F9>918::B<<<36AF?BB>F6900:>:0??.(42:AA<
@M04999:289:000000000-L3R54:1:1101:23564:13700 2:N:0:407
GGAGACTACCGGGGTATCTAATCCTGTTCGCTACCCATGCTTTCGCACCTCAGCGTCAGTTACAGACCAGAGAGCCGCCTTCGCCACTGGTGTTCTTCCATATATCTACGCATTCCACCGCTACACATGGAGTTCCACCCTCCTCTTCTGCACTCAAGAAAAACAGTTTCAGCTGCACTTCCCCGGTTAAGCCGAGGGCTTTCACAGCTGACTTGTTCTCCCGCCTGCGTTCGCTTTACGCCCACTAAATCCGGACAACGCTTGCCACCTACGTATTACCGCGGCTGCTGGCACGTAGTT
+
CCCCCGGGGGGGGGGGGGGGGGGGGGGGGGGGGGGGGGGGGGGGG,CGEFFGGGGGGGGGGGGGGFGGGGDGGGGGGGGGGGGGGGGGGGGGGDGGGGGGGGGGGGGGGGGGGGGGGGGGGGGGGGGGGGGGGGGGGGGGGGGGGGGGGGGGGGGGGGGGFG8EEGGGGGGGGGGGFGFGDGGGGGGGGFGGGGGGGGGGFFFFFFFFEB>DFFFFFFFEFFFFFFFFFFFFFFD@DCEB<F>:(4>BDFA?F019>FB6;<BBBBFFF03???7<?4<9<07>>09???2:?BB0??6A
@M04999:289:000000000-L3R54:1:1101:27438:13701 2:N:0:407
GGACTACTCGGGTATCTAATCCTGTTCGCTCCCCACGCTTTCGTCCATCAGCGTCAATCGGTATTTAGTAACCTGCCTTCGCAATCGGGGTTCTGTGTAATATCTATGCATTTCACCGCTACACTACACATTCCAGCTACTTCAATACTATTCAAGATTAACAGTATCAACGGCAGTTCTACAGTTAAGCTGCAGGTTTTCACCGCTGACTTATCAACCCGCCTACGGACCCTTTAAACCCAATAAATCCGGATAACGCTCGCATCCTCCGTATTACCGCGGCTGCTGGCACGGAGTTAGC
+
CCCCCEFGGGGGGGGFFGCFGGGGFGCEGGGCGGGFDGCCFFEGDFGFGGFGGGGGEFGFDEGGAEEAFGGCFGCFCFGGGGD7FGGGGGGEGGGGGEEFGGGGG9FFGGGFGGFGGFGGGGGGGFGGFGFF;;EDGEFGFCC;,=DFDDFAFAFGGGGGGCEFFGFGGGGEECDG?BFFGGGCDGGFFGGFGGGGGGFDCFCCDFBAFC@;CF6+999AFF>A@FFF28>5BFFFFFFF7D<DFF9?C6937(,7;(2(,99(,9(.<4,(4:4>BF?;B06;9(..:?B??199?(-:6
@M04999:289:000000000-L3R54:1:1101:15396:13708 2:N:0:407
GGAACGACTACACGGGTATCTAATCCTGTTTGCTCCCCACGCTTTCGCATCTCAGCGTCAGTATCTGTCCAGAAGGCCGCCTTCGCCACCGGTATTCCTCCACATCTCTACGCATTTCACCGCTACACGTGGAATTCTACCTCCCTCTACAATACTCCAGATAACCAGTTTTAAGTGCAGTTCCCAGGTTGAGCCCGGGGCTTTCACACCTAACTTAATTATCCGCCTACATGCCCTTTACGCCCAGTCATTCCGATTAACGCTCGCACCCTCCGTATTACCGCGTCTGCTGGCACGGAGT
+
CCCCCGGGGGGGGGGGGGGGGGGGGGGGGGGGGGGGGGGGGGGGGGGGGGGGGGGGGGGGGGGGGGGGGGGGGGGGGGGGGGGGGGGGGGGGG>FGGGGGGGGGGGGGGGGGGGGGGGGGGGGGGGGGGGGGGGGGGGGGGGGGGGGGGGGGGGGGGGGGGGGGGGGGGGGGGGFGFGFGGGGGGDGGGGGGFFGGGGGGFFFFFFFFFFFFFFFFFFFFFFFFFFFD@FEFEEFFFFFFFFFFF?(6=EFFEEF((329A19BF;>BBF00:?FFBBBAFFF>932:BFF>?F08(419-
@M04999:289:000000000-L3R54:1:1101:13178:13727 2:N:0:407
TGGTGGACTACAAGGGTATCTAATCCTGTTTGCTCCCCACGCTTTCGCATCTCGGCGTCAGTATCTGTCCAGAAGGCCGCCTTCGCCACCGGTATTCCTCCACATCTCTACGCATTTCACCGCTACACGTGGAATTCTACCTTCCTCTACAATACTCCAGATAACCAGTTTTACGCGCCACCCCCACCCCCCCCCCCGCCCCCCCCCACCCCACCCCCCCCCCCGCCCCCACGCCCCCTCCGCCCCCTCCTCCCCCTTCCCCCCCCCCCCCTCCCTCCTACCCCGCCCCCTGGCCCCCACC
+
CCCCCGCGG8FFDEDEFFGGGGGFGGGGGGGGGGGGGGGGDGGGGGGGGGGGGGGGGFEGGGGGGGGGGGGGGGGGGGDGGGGGGGGGGGGFGCFFGGGGGGGGGGGGGGGGGEGGGGGGGGGGGGGGGGGCFGGFGFEGEGGFGGGGGGGGGGFGGGGGGGGFFC?AFFGGD=+@*=9+00<EG*3*41414CEG5)//8)7)8)>)4:6(,<5)-.0(0,7>(7;2(4((,4:>42()4(4:>(((-(,,4?(,((((.371;(427>F>BF0((,().,(4((,(-3(((.(4(-((-
@M04999:289:000000000-L3R54:1:1101:21724:13812 2:N:0:407
TGCCGACTACCCGGGTATCTAATCCTGTTCGCTCCCCACGCTTTCGTCCATCAGCGTCAATCGGTATTTAGTAACCTGCCTTCGCAATCGGGGTTCTGTGTAATATCTATGCATTTCACCGCTACACTACACATTCCAGCTACTTCAATACTATTCAAGATTAACAGTATCAACGGCAGTTCTACAGTTAAGCTGCAGGTTTTCACCGCTGACTTATCAACCCGCCTACGAACCCTTTAAACCCAATAAATCCGGCTAACGCTCGCACCCTCCGTATTACCGCGGCTGCTGGCACGGACTT
+
CCCCCGGCGGGGGGEEGFFGGFGGGCEFGFCGGGGG:EFEGFGFDFGGGGGGGGGGFFBFGFGG@@<EEEGFGGGFFFFGDEFGCC=F?DGECFB<FEFEFFE9BFFFGGFDEFGFGFGGGGGGGFGFGFGGCDE;FGGGGFGGFFFDGGGGF,@EGAF9ADDFGGGFGGGGGGGGFCBG;C9EEF@FGGGCECDGFGC7*=*=ECA5=BB)>FCF48><A@-5=>@FD>((6:7@F8CA37@;@F@E<4C)5@0(((..((,,4990;<<B074?B75>40,1(((--47233<6(-((.
@M04999:289:000000000-L3R54:1:1101:21491:13819 2:N:0:407
TTGACTACCCGGGTATCTAATCCTGTTTGCTCCCCACGCTTTCGCATCTCAGCGTCAGTATCTGTCCAGAAGGCCGCCTTCGCCACCGGTATTCCTCCACATCTCTACGCATTTCACCGCTACACGTGGAATTCTACCTTCCTCTACAATACTCCAGATAACCAGTTTTAAGTGCAATTCCCAGGTTGAGCCCGGGGCTTTCACACCTAACTTAATTATCCGCCTACATGCCCTTTACGCCCAGTCATTCCGATTAACGCTCGCACCCTCCGTATTACCGCGGCTGCTGGCACGGAGTT
+
CCCCCGGGGGGGGGGGGGGGGGGGGGGGGGGGGGGGGGGGGGGGGCGGGGGGGGGGGGGGGGGGGGGGGGGGGGGGGGGGGGGGGGGGGGGGGGGGGGGGGGGGGGGGGGGGGGGGGGGGGGGGGGGGGGGGGGGGGGGGGGGGGGGGGGGGGGGGGGGGGGGGGGGGGGGGGGGGFGFGGGGGGGGGGGGGGGGGGGGGFFFFFFFFFFFFFFFFFFFFFFFFFFFFFFFFFFFFEE?FBFFFFFFFFFEFFFFFFFFFFFFFFFFFFBFFFFFFFFFFBF>>>BF?0>FF?8;;9??
@M04999:289:000000000-L3R54:1:1101:27690:13983 2:N:0:407
GACTACTCGGGTATCTTATCCTGTTTGCTCCCCACGCTTTCGCATCTCAGCGTCAGTATCTGTCCAGAAGGCCGCCTTCGCCACCGGTATTCCTCCACATCTCTACGCATTTCACCGCTACACGTGGAATTCTACCTTCCTCTACAATACTCCAGATAACCAGTTTTAAGTGCAATTCCCAGGTTGAGCCCGGGGCTTTCACACCTAACTTAATTATCCGCCTACATGCCCTCTACGCCCAGTCATTCCGATTAACGCTCGCACCCTCCGTATTACCGCGGCTGCTGGCACGGAGTTAGCC
+
CCCCCGGGGGGGGGGGGGGGGGGGGGGGGGGGGGGGGGGGGGGGGGGGGGGGGGGGGGGGGGGGGGGGGGGGGGGGGGGGGGGEGGGGGGGGGGGGGGGGGGGGGGGGGGGGGGGGGGGGGGGGGGGGDGGGGGGGGGGGGGGGGGGGGGGGGGDGGGGGGGGGGGGGGGGGGGGGFGFGGGFGGGGGGGFGGGGGGGDGFFFFFFFFBFFEEFFFEFFDFFFFFFFFFFFFFFEE6>FFF@EF<EFFF;D?DDFF;>?F9>FFFB?FFFFFF>9>A6941;9;B?22((5<6B6?04464
@M04999:289:000000000-L3R54:1:1101:9310:13985 2:N:0:407
AATGACTACTGGGGTATCTAATCCTGTTTGCTACCCACGCTTTCGAGCATGAACGTCAGTGTTATCCCAGGAGGCTGCCTTCGCCATCGGTATTCCTCCACATCTCTACGCATTTCACTGCTACACGTGGAATTCTACCTCCCTCTGACACACTCTAGTTAGACAGTTTCAAATGCACGTCCCAAGTTGAGCTCGGGGATTTCACATCTGACTTATCTAACCGTCTGCGCTCGCTTTACGCCCAGTAATTCCGATTAACGCTCGCACCCTACGTATTACCGCGGCTGCTGGCACGTAGTTT
+
CCCCCGGGGGGGGGGGGGGGGGGGGGGGGGGGGGFGFGEGGGGGGFGGGGGGGGGGGGGGGGGGGGGGGGGGGGGGGGGGGGGGGGGGGGGGGGGGGGGGGGGGGGGGGGGGGGGGGGGGGGGGGGGGGGGGGFGGGGGGGGGGGGGGGGGGGGGGGGGGGGGGGGGGGGGGGGGGFGFGGGGGGGGGGGGGGGGGGGGDFFFFFFFFEE@ECFFFFFFFFFFFFFDCBFFFFFFFFFFFFFFF?@EFFEC?E@F;;CCF6?FFF>B6BBFFB<?DFFFF<1>0;6((::(42)4486<))
@M04999:289:000000000-L3R54:1:1101:29455:14023 2:N:0:407
GACTACTCGGGTATCTAATCCTGTTCGCTCCCCACGCTTTCGTCCATCAGCGCCAATCGGTATTTAGTAACCTGCCTTCGCAATCGGGGTTCTGTGTAATATCTATGCATTTCACCGCTACACTACACATTCCAGCTACTTCAATACTATTCAAGATTAACAGTATCAACGGCAGTTCTACAGTTAAGCTGCAGGTTTTCACCGCTGACTTATCAACCCGCCTACGGACCCTTTAAACCCAATAAATCCGGATAACGCTCGCATCCTCCGTATTACCGCGGCTGCTGGCACGGAGTTAGCC
+
CCCCCGGGGGGGGGGGGGGGGGGGGGGGGGGFGGGGGFFGFGGGGEEGGGGGGGGGGGGGFGGDGGGFGGGGGGGGGGGGGGDEGGDGGGGGGGGGGGGFGGGFG9EFGGGGDGGGGGCGGGGGFGGGGGGGGGGGGGGGGGGGFGGGFGFGGAEFGGGFEAFFCFFGFGEGGGG?FGFGGGGGGG;DFGGGGGGCFGGGAA5@EF>?CEFEFFFFFFFFFB2>D=?F9=DBB5<76<@3?;D@E3<?@B9631>@@;7?FF>:>B7A?>:?2>FB)4>769;9?FFF?:??;07B?A6)2
@M04999:289:000000000-L3R54:1:1101:12122:14077 2:N:0:407
CTGGTGACTACTCGGGTATCTAATCCTGTTTGCTCCCCACGCTTTCGCATCTCAGCGTCAGTATCTGTCCAGAAGGCCGCCTTCGCCACCGGTATTCCTCCACATCTCTACGCATTTCACCGCTACACGTGGAATTCTACCTTCCTCTACAATACTCTAGTTAACCAGTTTTAAGTGCAATTCCTAGGTTGAGCCCAGGGCTTTCACACCTAACTTAATTATCCGCCCACATGCCCTTTACGCCCAGTCATTCCGATTAACGCTCGCACCCTCCGTATTACCGCGGCTGCTGGCACGGAGT
+
CCCCCGGGGGGGGGGGGGGGGGGGGGGGGGGGGGGGGGGGGGGGGGGGGGGGGGGGGGGGGGGGGGGGGGGGGCGGGGGGGGGGGGGGGGGGGGGGGGGGGGGGCGGGGGGGGGGGGGGGGGGGGGGGGGGECFFGGGGGGGGGGGGGGGGGGEGGGGGGGGGGGGGGGGGGGFDFFGFGGFGGGGGGGGGGEGGGGGGGFFFFFFFFF=@EFFFFFFFFFFEE)<<AD@DBEFFFFFFFFFFF;1?E@9<CE?42;@FF<?FFF6>BF;?BF?6<?BF>>BBFF017>?:)21(,(4792
@M04999:289:000000000-L3R54:1:1101:24913:14082 2:N:0:407
GGATGACTACTGGGGTATCTAATCCTGTTTGCTACCCACGCTTTCGAGCATGAACGTCAGTGTTATCCCAGGAGGCTGCCTTCGCCATCGGTATTCCTCCACATCTCTACGCATTTCACTGCTACACGTGGAATTCTACCTCCCTCTGACACACTCTAGTTAGACAGTTTCAAATGCACGTCCCAAGTTGAGCTCGGGGATTTCACATCTGACTTATCTAACCGTCTGCGCTCGCTTTACGCCCAGTAATTCCGATTAACGCTCGCACCCTACGTATTACCGCGCCTGCTGGCACGTAGTT
+
CCCCCGGGGGGGGGGGGGGGGGDGDGFGGGGGFFGFGGGGGGGGGGGGGGGGGGGGGGGGGGGGGGGGGGGGGGGGGGGFGGGGGGGGGFGGGGGGGGGGGGGGG<EGGGGGDGGGGGGGGGGGGGGCFGGDFGFGGFFGGEDGGGGDFCFG8C?FGGGGFFGCA=DFGFGGGGGFFGFGFGCEDGFGGGG8A9DGGGD>AFFFFF>>EEFEFFAAAFFEFFF=@DBFEAF=99=>>B*=@F=976@CFF?CEE;@<D?CD><@FFBBFFB<08<?D(6<>(69(43:?427:1?1(4(46
@M04999:289:000000000-L3R54:1:1101:16295:14088 2:N:0:407
AAGACTACACGGGTATCTAATCCTGTTCGCTCCCCACGCTTTCGTCCATCAGCGTCAATCGGTATTTAGTAACCTGCCTTCGCAATCGGGGTTCTGTGTAATATCTATGCATTTCACCGCTACACTACACATTCCAGCTACTTCAATACTATTCAAGATTAACAGTATCAACGGCAGTTCTACAGTTAAGCTGCAGGTTTTCACCGCTGACTTATCAACCCGCCTACGGACCCTTTAAACCCAATAAATCCGGATAACGCTCGCATCCTCCGTATTACCGCGGCTGCTGGCACGGAGTT
+
CCCCCGGGGGGGGGGGGGGGGGGGGGGGGGGGGGGGGGGGGGGGGGGGGGGGGGGGGGGGGGGGGGGGGGGGGGGGGGGGGGGGGGGGGGGGGGGGGGGGGGGGGGGGGGGGGGGGGGGGGGGGGGGGGGGGGGGGGGGGGGFGGGGGGGGGGGGGGGGGGGGGGGGGGGGGGGGGFFBGGGGGGGGGGGGGGGGGGGGGFFFFFFFFFFFFFFFFFFFFFFBF9@FFFFFFFFF@FEFFFFFFFFFC?C46@<;DFFFF@FFFFB>?BDFF?FFBAAFFFB919>???BFB<?>>9?<
@M04999:289:000000000-L3R54:1:1101:5907:14155 2:N:0:407
ACGCGACTACCCGGGTATCTAATCCTGTTCGCTCCCCACGCTTTCGTCCATCAGCGTCAATCGGTATTTAGTAACCTGCCTTCGCAATCGGGGTTCTGTGTAATATCTATGCATTTCACCGCTACACTACACATTCCAGCTACTTCAATACTATTCAAGATTAACAGTATCAACGGCAGTTCTACAGTTAAGCCGCAGGTTTTCACCGCTGACTTATCAACCCGCCTACGGACCCTTTAAACCCAATAAATCCGGATAACGCTCGCATCCTCCGTATTACCGCGGCTGCTGGCACGGAGTT
+
CCCCCGGGGGGGGGGGGGGGGGGGGGGGGGGGGGGGGGGGGGGGGGGGGGGGGGGGGGGGGGGGGFFGGGGGGGGGGGGGGGGGGGGGGGGGGGGGGGGGGGGGGGGGGGGGGGGGGGGGGGGGGGGGGGGGGGGGGGGGGGGFGGGGGGGGGGGGGGGGGGGDGGGGGGGGGGGGDGFFGGGGGGGGGGGGG8EGGGGFFFFFFFFFFFFFFAFCFFFCFF@@FFDF;@;;@FFFFFEFC3@?DD@?A4AFFFBB?FA?F9?FFFFFFFBAF94:??<A4319>>;FFFFF014:(36:4
@M04999:289:000000000-L3R54:1:1101:15797:14158 2:N:0:407
ATTGACTACTGGGGTATCTAATCCTGTTTGCTCCCCACGCTTTCGCATCTCAGCGTCAGTATCTGTCCAGAAGGCCGCCTTCGCCACCGGTATTCCTCCACATCTCTACGCATTTCACCGCTACACGTGGAATTCTACCTTCCTCTACAATACTCTAGTTAACCAGTTTTAAGTGCAATTCCTAGGTTGAGCCCAGGGCTTTCACACCTAACTTAATTATCCGCCTACATGCCCTTTACGCCCAGTCATTCCGATTAACGCTCGCACCCTCCGTATTACCGCGGCTGCTGGCACGGAGTTT
+
CCCCCGGGGGGGGGGGGGGGGGGGGGGGGGGFFGGGGGGGGGGGGGGGGGGFGGGDGEEGFGGGGGGGGGGGGGGGGGGGGGGDCFEFGGGDCEGGGGGGGGGGGGGGGGGGGGGGGGGGGGGGGGGGGGGCB8FGFGGGGGGGGGFCCDFFGEGGGF,@FGFFGGGGGGGGGF9EDFFGGGGGGGGGGGCFGGGGDGGG>FFFFFFFFFEFCFFFCFFFFFAFFDAF2A7EBB2@B=C495@?B@@9CCEF;;<;?CC70;@99B>9:???F:B7?BF<6;;099;?>?0:37122(4:)
@M04999:289:000000000-L3R54:1:1101:10909:14194 2:N:0:407
AGACTACAAGGGTATCTAATCCTGTTTGCTCCCCACGCTTTCGCATCTCAGCGTCAGTATCTGTCCAGAAGGCCGCCTTCGCCACCGGTATTCCTCCACATCTCTACGCATTTCACCACTACACGTGGAATTCTACCTTCCTCTACAATACTCCAGATAACCAGTTTTAAGTGCAATTCCCAGGTTGAGCCCGGGGCTTTCACACCTAACTTAATTATCCGCCTACATGCCCTTTACGCCCAGTCATTCCGATTAACGCTTGCACCCTCCGTATTACCGCGGCTGCTGGCACGGAGTTAGC
+
@CCCCGGDFGGGGGGGGGGGGGGGGGGGGGGGGGGGGGGGGGGGG7FGFGGGGGGGGGFGAFGGGGGGGFGGGGGGGGGGGGGGGGGEGGGGGGGGGGDGGGGGGGGGGGGGGGGGGFGGGGGGDGGGGGGGGGGGGCAGGGGGGGFGGGGGG8FGD===,DFGGFGGGGFGGGGFFGFGGGGGGGCGFGGGGGGGCGGGFFFFAF4A@DFFFF>+7+=AEDFF2=5@4>3>EFFFE=@>FDDFE<EFFFFFFD;EFF;<(38=@BB0:BBFF7:<DB:>9>FFFF?>(3:2:490,32.)
@M04999:289:000000000-L3R54:1:1101:8172:14197 2:N:0:407
ACAGGGACTACTAGGGTATCTAATCCTGTTTGCTCCCCACGCTTTCGCATCTCAGCGTCAGTATCTGTCCAGAAGGCCGCCTTCGCCACCGGTATTCCTCCACATCTCTACGCATTTCACCGCTACACGTGGAATTCTACCTTCCTCTACAATACTCCAGATAACCAGTTTTAAGTGCAATTCCCAGGTTGAGCCCGGGGCTTTCACACCTAACTTAATTATCCGCCTACATGCCCTTTACGCCCAGTCATTCAGATTAACGCTCGCACCCTCCGTATTACCGCGGCTGCTGGCACGGATT
+
CCCCCGGGGGGGGGGGGGGGGGGGGGFFGGGGGGGFGGGGGGGGGGGGGGGGGGGGGGGGGGGGGGGGGGGGGFGGGFGGGGGGGGGGGDGG@FGGGGGFGGGGFGGGGGGGGGGGGGFGGGGGGGGGGGG@CGFGCAFGGFGDCFFCDGCGBAFGFGGGGGGGGGGGFGFGDFFGFGFGGFGCDFGFFGGGGCFFDCG5ADFFFFFFF92;>6BF=FACFFFFDF>@DFFF?B3;@3@F<8?>@6(4446??)9)9).7CD6<69019(,-4(--42269-,,-((-(2::((..:(((,
@M04999:289:000000000-L3R54:1:1101:20507:14240 2:N:0:407
CTTGACTACTAGGGTATCTAATCCTGTTTGCTCCCCACGCTTTCGCATCTCAGCGTCAGTATCTGTCCAGAAGGCCGCCTTCGCCACCGGTATTCCTCCACATCTCTACGCATTTCACCGCTACACGTGGAATTCTACCCTCCTCTACAATACTCCAGATAACCAGTTTTAAGTGCAATTCCCAGGTTGAGCCCGGGGCTTTCACACCTAACTTAATTATCCGCCTACATGCCCTTTCCGCCCAGACATTCCGATTAACGTTCGCACCCTCCGTATTACCGCGGCTGCTGGCACGGTGTTT
+
@<BCCGGGGFFFFFE<CCFGFGGFFCGGGFG9FGGC,7@+@CDGCFB,:BFFFGGG7@FFGEE9FEEEFFA8CEGGG7CGEE<7FEEEGEGGGGGGGF8<F<<54?C,;<:4+8,5EFACE@+@FGGGGD7EFFE,ECG,4@==DFGGAAFA8,6,@8=F,EFEEFA9F:==A:=8D++2BFGDFCCC8EGGF:>CCD5C93;>F6AA)4):CCFF69BCCC?>DFD=B?<3)(73))/.:101((((/)))/(,,347((,.(((-48(-,-4:1,6:4-,3(-42(,.4:1234(-4((
@M04999:289:000000000-L3R54:1:1101:21657:14272 2:N:0:407
GACTACCGGGGTATCTAATCCTGTTTGCTACCCACGCTTTCGAGCATGAACGTCAGTGTTATCCCAGGAGGCTGCCTTCGCCATCGGTATTCCTCCACATCTCTACGCATTTCACTGCTACACGTGGAATTCTACCTCCCTCTGACACACTCTAGTTAGACAGTTTCAAATGCACGTCCCAAGTTGAGCTCGGGGATTTCACATCTGACTTATCTAACCGTCTGCGCTCGCTTTACGCCCAGTAATTCCGATTAACGCTCGCACCCTACGTATTACCGCGGCTGCTGGCACGTAGTTAGCC
+
CCCCCGGGGGGGGGGGGGGGGGGGGGGGGFGGGGGGGGGGGGGGG@FFGGGGGGGGGGGGGGGGGGGGGGGGGGGGGGGGGGGGGGGGGGGGGGGGGGGGGGGGGGGGGGGGGGGGGGGGGGGGGGGGGGGGGGGGGGGGGGGGGGGGGGGGGGGGGGGGGGGGGGGGGGGGGGGGFGFGGGGGGGFGGGGEGGGGGGGGFFFFFFFFFFFFFFFFFFFFD>BB=BB@FFF=BFEFFDBFFF;C?EFFFFFF?FFFF9((6>BBFFF?FF?FAFFFBF99>>>9087??B?BF?:?A4BB>
@M04999:289:000000000-L3R54:1:1101:25670:14280 2:N:0:407
GGGACTACCGGGGTATCTAATCCTGTTTGCTCCCCACGCTTTCGCATCTCAGCGTCAGTATCTGTCCAGAAGGCCGCCTTCGCCACCGGTATTCCTCCACATCTCTACGCATTTCACCGCTACACGTGGAATTCTACCTTCCTCTACAATACTCCAGATAACCAGTTTTAAGTGCAGTTCCCAGGTTGAGCCCGGGGCTTTCACACCTAACTTAATTATCCGCCTACATGCCCTTTACGCCCAGTCATTCCGATTAACGCTCGCACCCTCCGTATTACCGCGGCTGCTGGCACGGAGTT
+
CCCCCGGGGGGGGGGGGGGGGGGGGGGGGGGGGGGGGGGGGGGGGGGGGGGGGGGGGGGGGGGGGGGGGGGGGGGGGGGGGGGGGGGGGGGGGGGGGGGGGGGGGGGGGGGGGGGGGGGGGGGGGGGGGGGGGGGGGGGGGGGGGGGGGGGGGGGGGGGGGGGGGGGGGGGGGFGGFGFGFGGGGGGGGGGGGGGGGGGGFFFFFFFFFFFFFFFFFFFFF=D@FF@8EFFFFFFFFF;EFFF@EFFCCEEE;?BFFFBFFFFF99>FFFFFFFFBBFFFBFFFB6:?F:BFFF>69?:
@M04999:289:000000000-L3R54:1:1101:22291:14298 2:N:0:407
TATGACTACAGGGGTATCTAATCCTGTTTGCTCCCCACGCTTTCGCATCTCAGCGTCAGTATCTGTCCAGAAGGCCGCCTTCGCCACCGGTATTCCTCCACATCTCTACGCATTTCACCGCTACACGTGGAATTCTACCTTCCTCTACAATACTCCAGATAACCAGTTTTAAGTGCAATTCCCAGGTTGAGCCCGGGGCTTTCACACCTAACTTAATTATCCGCCTACATGCCCTTTACGCCCAGTCATTCCGATTAACGCTCGCACCCTCCGTATTACCGCGGCTGCTGGCACGGATTTT
+
CCCCCGGGGGGGGGGGGGGGGGGGGGGGGGGGGGGGGGGGGGGGGGGGGGGGGGGGGGGGGGGGGGGGGGGGGGGGGDGGGGGGGEFEGGGGGGGGGGGGGGGGGGGGGGGGGGGGFGGGGGGGGGGGGGGGGGGGGGGGGGGGGGGGGFGGGGGGGGGGGGGGGGGFGDGFGGGGFGFFGGGGGGGGGGGGGGEGGGDDFFFFFFFFFFFFFFFFFFFFFFFFF>DFFFFFE;;DEFFFFFF;;58EEEFEE(/6?EE<6?B1>>F6?,436?077<AF11-4>26:B:4<?>:60(,5.
@M04999:289:000000000-L3R54:1:1101:20222:14395 2:N:0:407
GTGACTACCAGGGTATCTAATCCTGTTTGCTCCCCACGCTTTCGCATCTCAGCGTCAGTATCTGTCCAGAAGGCCGCCTTCGCCACCGGTATTCCTCCACATCTCTACGCATTTCACCGCTACACGTGGAATTCTACCTTCCTCTACAATACTCTAGTTAACCAGTTTTAAGTGCAATTCCTAGGTTGAGCCCAGGGCTTTCACACCTAACTTAATTATCCGCCTACATGCCCTTTACGCCCAGTCATTCCGATTAACGCTCGCACCCTCCGTATTACCGCGGCTGCTGGCACGGAGTTAC
+
CCCCCGGGGGGGGGGGGGGGGGGGGGGGGGGGGGGGGGGGGGGGGECFGGGGGGGGGGGGGGGGGGGGGGGGGGGGGGGGGGGGGGGGGGGGGGGGGGGGGGGGGGGGGGGGGGGGGGGGGGGGGGGDGGGGGGGGGGGGGGGGGGGG?DFGGGGGGGGGGGGGGGGGGGGGGGGGF7DGGGGGGGGGGGGGG?FGGGGGFFFFFFFFBFFFFF6@EFFCFFFFFFFFFFEBBE=@F=@D@FDDFFFFFFFFFF@D3<0;DF9BFFBBFFFF?F?0<4<<>9>96><::012>F99BF())
@M04999:289:000000000-L3R54:1:1101:2460:14397 2:N:0:407
AGGTGACTACTCGGGTATCTAATCCTGTTCGCTACCCATGCTTTCGAACCTCAGCGTCAGTTACAGACCAGAGAGCCGCCTTCGCCACTGGTGTTCTTCCATATATCTACGCATTCCACCGCTACACATGGAGTTCCACTCTCCTCTTCTGCACTCAAGAAAAACAGTTTCAGCTGCACTTCCCCGGTTAAGCCGAGGGCTTTCACAGCTGACTTGTTCTCCCGCCTGCGTTCGCTTTACGCCCAATAAATCCGGACAACGCTTTCCACCTACGTATTACCGCGGCTGCGGGCCCGTAGTT
+
CCCCCGGGGGGGGGGGGGGGGGGGGGGGGGGGGGGGGGGGGGGGGGGGGGGGGGGGGGGGGGGGGGGGGGGGGGGGGGGGGGGGGGGGGGGGGGGGGGGGGGGGGGGGGGGGGGGGGGGGGGGGGGGGGGGGGGGGGGGGGGGGGGGGGGGGGGGGGGGGGGG?EGFGGGCFGGGGFGFGGGGGGGGGGGGGFF5DDDDGFFFFFFFFFF@=BFFFFFFFFF@BFBFFDBFFDFFFFFEF?@F>@FFFF<CE;9>FFFF:9>11-6<AFFFFF0().8A2612(3691:(3((((-73<<:
@M04999:289:000000000-L3R54:1:1101:17706:14450 2:N:0:407
GAAGTGACTACCAGGGTATCTAATCCTGTTTGCTACCCACGCTTTCGAGCATGAACGTCAGTGTTATCCCAGGAGGCTGCCTCCGCCATCGGTATTCCTCCACATCTCTACGCATTTCACTGCTACACGTGGAATTCTACCTCCCTCTGACACACTCTAGTTAGACAGTTTCAAATGCACGTCCCAAGTTGAGCTCGGGGATTTCACATCTGACTTATCTAACCGTCTGCGCTCGCTTTACGCCCAGTAATTCCGATTAACGCTCGCACCCTACGTATTACCGCGGCTGCTGGCACGTAGT
+
CCCCCGGGGGGGGGGGGGGGGGGGGGGGGGGGGGGGGGGGGGGGGGGGGGGGGGGGGGGGGGGGGGGGGGGGGGGGGGGGGGGGGGGGGGGGGGGGGGGGGGGGGGGGGGGGGGGGGGGGGGGGGGGGGGGGGGGGGGGGGGGGGGGGGGGGGGGGGGGGGGFGGGGGGGFGGGGGFFFGGGGGGCFGFGGGGGGGGGGGEEFFFFFFFFFFFFFFEFFFFCEDA55BB=>FFFFFFFFF;9@FF;?;<EFC?EEFFFFFFF@@?BFBFFFFFFFFFF?BAF0(4(27>04>F03704((-
@M04999:289:000000000-L3R54:1:1101:22657:14461 2:N:0:407
GACTACCCGGGTATCTAATCCTGTTCGCTACCCATGCTTTCGAACCTCAGCGTCAGTTACAGACCAGAGAGCCGCCTTCGCCACTGGTGTTCTTCCATATATCTACGCATTCCACCGCCACACATGGAGTTCCACTCTCCTCTTCTGCACTCAAGAAAAACAGTTTCAGCTGCACTTCCCCGGTTAAGCCGAGGGCTTTCACAGCTGACTTGTTCTCCCGCCTGCGTTCGCTTTACGCCCAATAAATCCGGACAACGCTTGCCACCTACGTATTACCGCGGCTGCTGGCACGTAGTTAGCC
+
CCCCCGGGGGGGGGGGGGGGGGGGGGGGGGGGGGGGGGGGGGGGGGGGGGGGGGGGGGGGGGGGGGGGGGGGGGGGGGGGGGGGGGGGGGGGGGGGGGGGGGGGGGGGGGGGGGGGGGGGGGGGGGGGGGGGGGGGGGGGGGGGGGGGGGGGGGGDGGGGGGGGGGGGGGGGGGGGFFFGGDGGGEGGGFEGGGGGGGGGFFCFFFFFFFEBEFFFFFA@FB@DDFFFFFFDDFFFFF>DF@@FFFFFFFF?FFF66(4(((5<BB<:B?:<A?>24<9(9;99B)33?1),4762564A4
@M04999:289:000000000-L3R54:1:1101:21293:14488 2:N:0:407
GATGGGACTACCGGGGTATCTAATCCTGTTTGCTCCCCACGCTTTCGCATCTCAGCGTCAGTATCTGTCCAGAAGGCCGCCTTCGCCACCGGTATTCCTCCACATCTCTACGCATTTCACCGCTACACGTGGAATTCTACCTTCCTCTACAATACTCCAGATAACCAGTTTTAAGTGCAATTCCCAGGTTGAGCCCGGGGCTTTCACACCTAACTTAATTATCCGCCTACATGCCCTTTACGCCCAGTCATTCCGATTAACGCTCGCCCCCTCCGTATTACCGCGGCTCCTGGCACGGAGT
+
CCCCCFGGGGGEGGEEFGGGGGGGDGGGGFGGGGGFG@FEFGFFGGGGGGGGGGGGGGGGGGGGGGGGGFGGGGFGG?EDGGGGGG7FFFGGGECFGGFGGFGGGGGGGFEGGGDGFGGGGGGGDGGGGGGGCGCGGGGGGFGGGGGFGGGGGFGFGGGG8DGDGDFGGFGGGGFGFGFFFGGG?EFDGGGGGGGGC>D/956>AFCFF@FEF;FCFCACA?CEFF@@<FFFF;EDF3@FFF?;>@05=4?7CC>?B:?4<?F::(-(4;1((-44?774><2>0600(-(43042:0(4(
@M04999:289:000000000-L3R54:1:1101:5558:14491 2:N:0:407
GGGACTACTGGGGTATCTAATCCTGTTTGCTCCCCACGCTTTCACATCTCAGCGTCAGTATCTGTCCGGAAGGCCGCCTTCGCCACCGGTATTCCTCCACATCTCTACGCATTTCACCGCTACACGTGGAATTCTACCTTCCTCTACAATACTCCAGATAACCAGTTTTAAGTGCAATTCCCAGGTTGAGCCCGGTGCGTTCACACCTCACTTAATTATCCGCCTACCTGCCCTTTACGCCCTGTCATTCCGGTTCACGCCCGCACCCCCCGTATTACCGCTGCTGCTGGCACGGAGTTAC
+
CCCCCGFGGCC8C7CEEFDFFEE<<;EGDFCCAGGGGGGGGFG9C<EEFE<AFGGGGGGFFGG<CCE@FBCCEGGDCFGDCFE:FGG7FE:A?AF9ECCFDBFAFEEAFGGBCFGGGCGC++>FGGDG=+CFEFG9E9EF8CAA=EFG8FFGC=1=>9,E9EFGCGAFGFDCC8?FFDDG+8=66@D,D7661@7*37CDA5*1+39*-<4*:9:FFF6:+/>22(8(*.057>:)9C6>99(/)))/.7C((.((/6(((,(49>>(((3(403546<0((-(),.4)38()(((-(())
@M04999:289:000000000-L3R54:1:1101:5148:14505 2:N:0:407
GGACTACAGGGGTATCTAATCCTGTTTGCTCCCCACGCTTTCGCATCTCAGCGTCAGTATCTGTCCAGAAGGCCGCCTTCGCCACCGGTATTCCTCCACATCTCTACGCATTTCACCGCTACACGTGGAATTCTACCTTCCTCTACAATACTCTAGTTAACCAGTTTTAAGTGCAATTCCTAGGTTGAGCCCAGGGCTTTCACACCTAACTTAATTATCCGCCTACATGCCCTTTACGCCCAGTCATTCCGATTAACGCTCGCACCCTCCGTATTACCGCGGCTGCTGGCACGGAGTTAGC
+
CCCCCGGGGGGGGGGGGGGGGGGGGGGGGGGGGGGGGGGGGGGGGGGGGGGGGGGGGGGGGGGGGGGGGGGGGGGGGGGGGGGGGGGGGGGGGGGGGGGGGGGGGGGGGGGGGGGGGGGGGGGGGGGGGGGGGGFGGGGGGGGGGGGGGGGGGGGGGGGGGGGGGGGGGGGGGGGGFGFGGGGGDF6EFGGFGFGGGGGGFFFFFFFFFFFFFFFFFFFFDFFFFFBFFFBFB=BFFFFFFFDE@A?EFFFFFFFFE11?;;@BBFF:BFFBF?:DFAFB>>>BF604:?F<?09>?FAA2
@M04999:289:000000000-L3R54:1:1101:5179:14547 2:N:0:407
GATTGACTACTGGGGTATCTAATCCTGTTCGCTCCCCACGCTTTCGTCCATCAGCGTCAATCGGTATTTAGTAACCTGCCTTCGCAATCGGGGTTCTGTGTAATATCTATGCATTTCACCGCTACACTACACATTCCAGCTACTTCAATACTATTCAAGATTAACAGTATCAACGGCAGTTCTACAGTTAAGCTGCAGGTTTTCACCGCTGACTTATCAACCCGCCTACGGACCCTTTAAACCCAATAAATCCGGATAACGCTCGCATCCTCCGTATTACCGCTGCTGCTGGCACGGAGTT
+
CCCCCGGGGGGGGGGGGGGGGGGGGGGGGGGGGGGGGGGGGGFGGGGGGGGGGGGGGGGGGGGGGGGGGGGGGGGGGGGGGGGGGGEGGGGGGGGGGGGGGGGGGGGGGGGGGGGGGGGGGGGGGGGGGGGGGGGGGGGGGGGGGGGGGGGGGGEGGGFGGGGGGFGGGGGGGGGGFGFGGGGGGGGGFGGGGGGGGGGGFFFFFFFDFFFBFFFFFFFFFBD>BFDFFF@?F>FDBEFFFFFF@=FF<CEFE09;<;AEFFFFFFFFFF?7:0:??FBF4(,,46?:>42:BFFF>>744
@M04999:289:000000000-L3R54:1:1101:25301:14552 2:N:0:407
ATGGTGACTACCCGGGTATCTAATCCTGTTTGCTACCCACGCTTTCGAGCATGAACGTCAGTGTTATCCCAGGAGGCTGCCTTCGCCATCGGTATTCCTCCACATCTCTACGCATTTCACTGCTACACGTGGAATTTTACCTCCCTCTGACACACTCTAGTTAGACAGTTCCAAATGCACGTCCCAAGTTGACCTCGGGGATTCTACATCTGACTTATCTAACCGTCTGCGCTCGCTTTACGCCCAGTAATGCTGATTAACGCTCACACCCTACGTATTACCGCGGCTGCTGCCACGGAGG
+
ACCC@FC,=CEEACDGG7F@FGCFFFFGFCFEFGFGGG@,@+FB6EFFECFGGFC9<CFE:FGGCFFGG<@FFC,8FFDE<9,:,8B@:FE@C,=FD<,,9AF,?A,C;FGGD:F+9<=EC;?CECFFE88F+E,4,@=ED,E=+,@F,=3=ED68DEA44;EFF?,@2E8,@=D,9@F?DGDE6DD=37D,,6EC>C+0*<6*++4=7;7**=?+:9ACAEA727>)/659(/922B(1*-;3;@;5>)?)))9.7/)9C(616(/)(4401334)-3<>)(7((199(..),,.1300(
@M04999:289:000000000-L3R54:1:1101:15737:14563 2:N:0:407
TGACTACCAGGGTATCTAATCCTGTTTGCTACCCACGCTTTCGAGCATGAACGTCAGTGTTATCCCAGGAGGCTGCCTTCGCCATCGGTATTCCTCCACATCTCTACGCATTTCACTGCTACACGTGGAATTCTACCTCCCTCTGACACACTCTAGTTAGACAGTTTCAAATGCACGTCCCAAGTTGAGCTCGGGGATTTCACATCTGACTTATCTAACCGTCTGCGCTCGCTTTACGCCCAGTAATTCCGATTAACGCTCGCACCCTACGTATTACCGCGGCTGCTGGCACGTAGTTAGC
+
CCCCCGGGGGGGGGGGGGGGGGGGGGGGGGGG@FGGGGGGGGGGGGGGGGGGGGGGGGGGGGGGGGGGGGGGGGGGGGGGGGGGGGGGGGGGGGGGGGGGGGGGGGGGGGGGGGGGGGGGGGGGGGGGGGGGGGGGGGGGGGGGGDGGGGGGGGGGGGGGGGGGGGGGGGGFGGGGFGFGGGGGGGGGGGGGGGGGGGGGFFFFFFFFFFFEEFFFFFF@BAFFFFFFFFFFFBFFFFFAFFFFFEFFFEF@FFFFFFBFFFFFFFFF?:<?DFFBFBFFF23;>??F?<0<163.4>><9
@M04999:289:000000000-L3R54:1:1101:3484:14572 2:N:0:407
GGACTACCAGGGTATCTAATCCTGTTTGCTCCCCACGCTTTCGCATCTCAGCGTCAGTATCTGTCCAGAAGGCCGCCTTCGCCACCGGTATTCCTCCACATCTCTACGCATTTCACCGCTACACGTGGAATTCTACCTTCCTCTACAATACTCTAGTTAACCAGTTTTAAGTGCAATTCCTAGGTTGAGCCCAGGGCTTTCACACCTAACTTAATTATCCGCCTACATGCCCTTTACGCCCAGTCATTCCGATTAACGCTCGCACCCTCCGTATTACCGCGGCTGCTGGCACGTAGTTAGC
+
CCCCCGGGGGCFGGGGGGGGGGGGGGGGGGGGGEGGGGGGGGGGGGGGGGGGGGGGGGFGGGGGGFGFFGGGGGGGGGGGGGGGGGGGGDGGGGGGGGGGGGGGGDGFGGGGGGFGGGGGGGGGGGGGGGFGGGGGGGGGFGGGGGGGGGGGGCGFFGCDFFFF@FDFGGGGGGGGFGFGGGG8>D?,<C89FGGGGGDG56BFF*?FEDE;C8BFEFFE>B29DDFF4:EFE2@CEFF>0520>=C3??E7?;0?<@1<790:;>((-8>2?0:AAAB>>(762:??3:???B(416<46
@M04999:289:000000000-L3R54:1:1101:3140:14592 2:N:0:407
TTTGACTACAGGGGTATCTAATCCTGTTCGCTACCCATGCTTTCGAACCTCAGCGTCAGTTACAGACCAGAGAGCCGCCTTCGCCACTGGTGTTCTTCCATATATCTACGCATTCCACCGCTACACATGGAGTTCCACTCTCCTCTTCTGCACTCAAGAAACATAGTTTCAGCTGCAGTTCCCCAGTTAAGCTGGGGGCTTTCACAGCTGACTTATCTTCCCGCCTGCGTTCGCTTTACGCCCAATAAATCCGGACAACGCTTGCCACCTACGTATTACCGCGGCTGCTGGCACGTAGTT
+
CCCCCGGGGGGGGGGGGGGGGGGGGGGGGGGGGGGGGGGGGGGGGGGGGGGGGGGGGGGGGGGGGGGGGGGGGGGGGGGGGGGGGGGGGGGGGGGGGGGGGGGGGGGGGGGGGGGGGGGGGGGGGGGGGGGGGGGGGGGGGG?GGGGGGGGGGGGGGGGGGGGGGGGGGGFGGFGGFGFGDGGGGGGGGGGGFGGGGG5DAFFAFFF58=CBEFFFEF>E9BAAFFF25>@@D@@F07>>D>FFDFFFFFEF>176@<?>FB<F<:F?F<BBFFFBFDAABFFFFFFBFF::??<6?B?F
@M04999:289:000000000-L3R54:1:1101:18338:14605 2:N:0:407
CTGACTACAGGGGTATCTAATCCTGTTTGCTCCCCACGCTTTCGCATCTCAGCGTCAGTATCTGTCCAGAAGGCCGCCTTCGCCACCGGTATTCCTCCACATCTCTACGCATTTCACCGCTACACGTGGAATTCTACCTTCCTCTACAATACTCTAGTTAACCAGTTTTAAGTGCAATTCCTAGGTTGAGCCCAGGGCTTTCACACCTAACTTAATTATCCGCCTACATGCCCTTTACGCCCAGTAATTCCGATTAACGCTCGCACCCTACGTATTACCGCGGCTGCTGGCACGTAGTTAT
+
CCCCCGGEGGGGGFEGGGGAFGGEFGGGFGCG@FGGGGGGGGGCGB@FFFFEFDCEEGGFGGGGGGGGGGGFGGFCFFGEFFGFGGGGCBFGGGGDGFGGGGFFGGGCGGG7BFFGGGGGGG7FGFFGEDFGDGEEGFGGGCEGGGGC8FFGGFGGGGFGGGCGFDFFGGGGGGFFFGFG7FGF,@AC,CFGGGGGG6C5AACFFFF5@CCF=A>FEFCCFFF2>2=@CF9E=5:@>EFF>@DB8>)937)6(/4<E<;>DFF09BBB:7:?:?A:A54(3412,4(.5(((.4:2((62)
@M04999:289:000000000-L3R54:1:1101:21506:14614 2:N:0:407
GACTACAGGGGTATCTAATCCTGTTTGCTCTCCACGCTTTCGCATCTCAGCGCCAGTATCTGTCCAGAAGGCCGCCTTCGCCACCGGTATTCCTCCACACCTCTACGCATCTCACCGCTACACGTCGCATTCTACCTTCCTCTACAATACTCTCGTTAACCAGTTTAAAGTGCAATTCCTAGGTTGAGCCCAGGGCTTTCACACCTAACTTAAGTATCCGCCCACATGCCCTTTACGCTCAGTCATTCTGATTAACGCTCGCACCCTCCGTATCACCGCTGCTGCTTGGACGGCGCTTGCC
+
C9C,66,,,,+86E6ECEEFGGGGG,C;E<,C,,6C@6,96@,,BFAFCG?:+6@+;,66,<FFF9D,,,,CE:@:,CF,BFG?<FGGGFAFG9,9EF=,@BF=EE@FGD+EAF<EFG@+@,EFG+4+CF:FGGGE,,669E9FG9,@AF8=:,63D8EGA9,73=,@=EFA7:+@;=B2+@6,D,DG?FGGCD**;*3<FC>A?FF>B:*66+==*BA2?2(622633BB3:496;6(:(,19)65<))155.?E2>023(39>F::61288(45719((,)..4)2()5((-(-((-2(
@M04999:289:000000000-L3R54:1:1101:10085:14629 2:N:0:407
TGACTACAAGGGTATCTAATCCTGTTCGCTCCCCACGCTTTCGTCCATCAGCGTCAATCGGTATTTAGTAACCTGCCTTCGCAATCGGGGTTCTGTGTAATATCTATGCATTTCACCGCTACACTACACATTCCAGCTACTTCAATACTATTCAAGATTAACAGTATCAACGGCAGTTCTACAGTTAAGCTGCAGGTTTTCACCGCTGACTTATCAACCCGCCTACGGACCCTTTAAACCCAATAAATCCGGATAACGCTCGCATCCTCCGTATTACCGCTGCTGCTGGCACGCAGTTAGC
+
B@CCCEG8@C<,;;@<CF9EG9<FFFGGD7FEFFGGGDCCFFGGGG7FCFGCBCCCCFGGC8C7<C<FEFGGGGD8FFGGGGG7FFG7FEF>FDGGGEDEFGGFEBFA9DEFEFDFFGGEGGGGGGGFGEG;A=EFGDDFGGFGDFGCEAFFGFEFAFAFGDGGDFDGGGGGGGD>F=D@D?G?DFGD9F=CFCFCCFGGFFF?>?B0=C;5A6CFCFAA?9B>9:=>(69@DFE488;A?DF@;7<C3@@>?187<8(6<9>F:982>?1:BB09A91((,()3).5460362648>4<2
@M04999:289:000000000-L3R54:1:1101:2334:14713 2:N:0:407
AAGAGACTACCAGGGTATCTAATCGTGTTTGCTCCCCACGCTTTCGCATCTCAGCGTCAGTATCTGTCCAGAAGGCCGCCTTCGCCACCGGGATTCCTCCACATCTCTACGCATTTCACCGCTACACGTGGAATTCTACCTTCCTCTACAATACTCTAGTTAACCAGTTTTAAGTGCAATTCCTAGGTTGAGCCCAGGTCTTTCACACCTAACTTAATTATCCGCCTACATGCCCTTTACGCCCAGTCATGCCGATTAACGCTCGCACCCTCCGTATTACCGCGGCTGCTGTCACGTAGTG
+
C6@@CC<FED,CCF@CE<E9<CFC,;6;,CFECFG<,@CFFE@F9@@::FA<<,CC@F@@FFE99CC,6FFGDB,,:>:CB,EF7,=,6=6+8+:F<?<F@FG,FE9FFGGG7?:FGF;FEGG:F,?@A=++,@8E;@E=E8,63E=,=,,@EE:FED8=@DFD9FF8,@,@AFDFFFDFCFGF;,,@ECECGGGGG5*;B6EAF9BA=5=C>A9BEAEABC*:@AD@5(>9@3>=258+(/-48;8E<?334:>>62C>;@FDF>922:6032-47:4-)4946(-(4).)56<B2(33(
@M04999:289:000000000-L3R54:1:1101:18787:14721 2:N:0:407
AGTCAGACTACTGGGGTATCTAATCCTGTTTGCTCCCCACGCTTTCGCATCTCAGCGTCAGTATCTGTCCAGAAGGCCGCCTTCGCCACCGGTATTCCTCCACATCTCTACGCATTTCACCGCTACACGTGGAATTCTACCTTCCTCTACAATACTCCAGATAACCAGTTTTAAGTGCAATTCCCAGGTTGAGCCCGGGGCTTTCACACCTAACTTAATTATCCGCCTACATGCCCTTTACGCCCAGTCATTCCGATTAACGCTCGCACCCTCCGTATTCCCGCGTCTGCACGCACGGAGT
+
CCCCCF@FFCFGFCG7FGFFGF,CFFGGFGGGADEGGGGFGG@FGGDGD@EEGDFFEGGGDGCFGFFFFGGGGGAEFEEGGGEFFCBCC,@FE+AFFGGFGGGGEGGFGGGGGGGEGGGGGGGGGGFGC=F+=DE8FGGGGGGGGGFC8F9,@FGFGGGFGFG8BDFG=98DDDDF++?7D+=@EE6?EGC,1@A?D555BBAAF>@FB52)7?@6==F8><C452>@>D249B8;E@EF)2<6BF<..759CC;2?(;)142636B0(4:8:613(4:442,(2(,,22)((((4;402-
@M04999:289:000000000-L3R54:1:1101:13495:14734 2:N:0:407
AACGGACTACACGGGTATCTAATCCTGTTTGCTACCCACGCTTTCGAGCATGAACGTCAGTGTTATCCCAGGAGGCTGCCTTCGCCATCGGTATTCCTCCACATCTCTACGCATTTCACTGCTACACGTGGAATTCTACCTCCCTCTGACACACTCTAGTTAGACAGTTTCAAATGCACGTCCCAAGTTGAGCTCGGGGATTTCACATCTGACTTAACTAACCGTCTGCGCTCGCTTTACGCCCAGTAATTCCGATTAACGCTCGCACCCTACGTATTACCGCGGCTGCTGGCACGTAGTT
+
CCCCCGGGGGGGGGGGGGGGGGGGGGGGGGGGGGGGGGGGGGGGGGGGGGGGGGGGGGGGGGGGGGGGGGGGGGGGGGGGGGGGDGGGGGGGGGGGGGGGGGGFGGFGGGGGGGGGGGGGGGGFGGGGGGGGFGFGGGGGGGGGGGGGGGGGFGFGGGGGGGGGGGGGGGGFFFGGFGFFGGGGGFGGGGGCFCCDGGGGFFFFFFFAEFFFEFEFFFFFFFBADDFDF==@=BBDFBFFFF;>DDFFFFF?;@61;@FFFFFB>>(-38:(8187AFFF.4909>9FFBF:?7B:8:?4.
@M04999:289:000000000-L3R54:1:1101:16431:14761 2:N:0:407
GCGACTACTAGGGTATCTAATCCTGTTTGCTCCCCACGCTTTCGCATCTCAGCGTCAGTATCTGTCCAGAAGGCCGCCTTCGCCACCGGTATTCCTCCACATCTCTACGCATTTCACCGCTACACGTGGAATTCTACCTTCCTCTACAATACTCCAGATAACCAGTTTTAAGTGCAATTCCCAGGTTGAGCCCGGGGCTTTCACACCTAACTTAATTATCCGCCTACATGCCCTTTACGCCCAGTCATTCCGATTAACGCTCGCACCCTCCGTATTACCGCGGCTGCTGGCACGGAGTT
+
CCCCCGGGGGGGGGGGGGGGGGGGGGGGGGGGGGGGGGGGGGGGG7FGGGGGGGGGGGGGGGGGGGGGGGGGGGGGGGGGGGGGGGGGGGGGGGGGGGGGGGGGGGGGGGGGGGGGGGGGGGGGGGGGGGGGGGGGGGGGGGGGGGGGGGGGGGGGGGGGGGGGGGGGGGGGGGGGFGFGGGGGDGGGGGGGGGGGGDDFFFFFFFFFFFFFFFFFFFFFF?DDF?DFFFFFFFFFF<6>@>F;@<3CFFF@D@7<9;0>BF>FFF>B<?66:B72<>249999>6?FFF?,<:;6(8?
@M04999:289:000000000-L3R54:1:1101:24867:14762 2:N:0:407
TAAGACTACTCGGGTATCTAATCCTGTTTGCTCCCCACGCTTTCGCATCTCAGCGTCAGTATCTGTCCAGAAGGCCGCCTTCGCCACCGGTATTCCTCCACATCTCTACGCATTTCACCGCTACACGTGGAATTCTACCTTCCTCTACAATACTCCAGATAACCAGTTTTAAGTGCAATTCCCAGGTTGAGCCCGGGGCTTTCACACCTAACTTAATTATCCGCCTACATGCCCTTTACGCCCAGTCATTCCGATTAACTCTCGCACCCTCCGTATTACCGCGGCTGCTGGCACGGAGTTT
+
CCCCCGGGGGGGGGGGGGGGGGGGGGGGGGGGGGGGGGGGGGGGGGGGGGGGGGGGGGGGGGGGGGGGGGGGGGGGGGGGGGGGGGGGGGGGGGGGGGGGGGGGGGGGGGGGGGGGGGGGGGGGGGGGGGGGGGGGGGGGGGGGGGGGGGGGGGGGGGGGGGGGGGGGGGGGGGGGFGFGGGGGGGGGGGGGGGDGGGGGFFFFFFFFFFFFFFFFFFFFFFFFFFFFFFEFFFFFFCEFFF@<DFEE)?CEED?@<E3)4;>FFFF1??FFB((249ABBFBBF09?D7BF?>?>>>?0)
@M04999:289:000000000-L3R54:1:1101:4975:14780 2:N:0:407
GACTACAAGGGTATCTAATCCTGTTTGCTCCCCACGCTTTCGAGCATGAACGTCAGTGTTATCCCAGGAGGCTGCCTTCGCCATCGGTATTCCTCCACATCTCTACGCATTTCACTGCTACACGTGGAATTCTACCTCCCTCTGACACACTCTAGTTAGACAGTTTCAAATGCACGTCCCAAGTTGAGCTCGGGGATTTCACATCTGACTTATCTAACCGTCTGCGCTCGCTTTACGCCCAGTAATTCCGATTAACGCTCGCACCCTACGTATTACCGCGGCTGCTGGCACGTAGTTAGCC
+
CCCCCGGFGGDGFFEFCGGGGFGGGDFGG<FGGGGDGGEGFGFGGGGFGFGGBEEGGGGGGGGFEDFF?FFGDGGGGGGGGGEGGGGF8CFGCFFGGCGDGGGGGGGEFEFCFFGFFGGGGGGGAFC:CFGFFAEDG9DEDFF8DGGGGGDFGGFEDFGCFDFGGGGFFGG8DD?EFGD?78=FFGFGF,D88EED>FGGFFCAFFAAE6E@F6?9799=9>BFFB>25A>D9=EE?DBEF@E<??CCEF@;(3?;;>;0:900,10036?):BDFFFF69>FFF>?(-:?FB?6<254<4
@M04999:289:000000000-L3R54:1:1101:15669:14791 2:N:0:407
ATGCGGACTACCCGGGTATCTAATCCTGTTCGCTCCCCACGCTTTCGTCCATCAGCGTCAATCGGTATTTAGTAACCTGCCTTCGCAATCGGGGTTCTGTGTAATATCTATGCATTTCACCGCTACACTACACATTCCAGCTACTTCAATACTATTCAAGATTAACAGTATCAACGGCAGTTCTACAGTTAAGCTGCAGGTTTTCACCGCTGACTTATTAACCCGCCTACGGACCCTTTAAACCCAATAAATCCGGATAACGCTCGCATCCTCCGTATTACCGCGGCTGCTGGCACGGAGT
+
CCCCCGGGGGGGGGGGGGGGGGGGGGGGGGGGGGGGGGGGGGGGGGGGGGGGGGGGGGGGGGFGGGGGGGGGGGGGGGGGGGGGGGGGGGGGGGGGGGGGGGGGGFGGGGGFGGGGGDGDGGGGGGFGGGGGGGGGGGFCGGGGGGGGGGGGGGGGGGGGFFGGGGGGGGGGGGGG5DFGGGGGGGFGGGGGGFGGGCFGAFFFFFFF==AFFFFFEA>EFEF5>>@>2:>0?;BDDFEFFFF@FF;@FFFE?@B@@:<24<;:<109?F?>A<18:1:AFA069(-49(5:4?7?17>64
@M04999:289:000000000-L3R54:1:1101:25255:14808 2:N:0:407
GACTACCAGGGTATCTAATCCTGTTTGCTCCCCACGCTTTCGCATCTCAGCGTCAGTATCTGTCCAGAAGGCCGCCTTCGCCACCGGTATTCCTCCACATCTCTACGCATTTCACCGCTACACGTGGAATTCTACCTTCCTCTACAATACTCCAGATAACCAGTTTTAAGTGCAATTCCCAGGTTGAGCCCGGGGCTTTCACACCTAACTTAATTATCCGCCTACATGCCCTTTACGCCCAGTCATTCCGATTAACGCTCGCACCCTCCGTATTACCGCGGCTGCTGACACGGAGTTAGCC
+
BC@CCFFFGDECFDFGGGGCEGGGGG,FFGECFFFFGGGGGGGDBEFFGGGGFEGGGGCFGGGGGFFFEEGGFGEECFGGDGGEGCFBF<FGEFGGGGF@ECFFFEEGGEGGFGAFFGGGGFEFF<CCFGFAFCFFGFGGFGED=EFEGFGGDFF9EGFC?FFFDFF:D,7CFCDC?G7DD=DFF8FEC?F79E@CGGGG>FCFAAFFDCEEEFFFEFFFFD==BBEE=3>=:@4C;70>11=@E<<?C@7;@<CF;6?(790136:?02:(4()-4((((3713.)).44?6(3414)).
@M04999:289:000000000-L3R54:1:1101:18034:14825 2:N:0:407
TCGACTACCCGGGTATCTAATCCTGTTTGCTCCCCACGCTTTCGCATCTCAGCGTCAGTATCTGTCCAGAAGGCCGCCTTCGCCACCGGTATTCCTCCACATCTCTACGCATTTCACCGCTACACGTGGAATTCTACCTTCCTCTACAATACTCTAGTTAACCAGTTTTAAGTGCAATTCCTAGGTTGAGCCCAGGGCTTTCACACCTAACTTAATTATCCGCCTACATGCCCTTTACGCCCAGTCATTCCGATTAACGCTCGCACCCTCCGTATTACCGCGGCTGCTGGCACGGAGTT
+
CCCCCGGGGGGGGGGGGGGGGGGGGGGGGGGGGGGGGGGGGGGGG7CFGGGGGGGGGGGGGGGGGGGGGGGGGGGGGGGGGGGGGGGGGGFGGGGGGGGGGGGGGGGGGGGGGGGGGGGGGGFGGGGGGGGGFCFGGGGGGGGGGGGGCGGGAGGGGGGGGGAFGGGGGGGGGGGGFGFGDFGGBFGGGFGGGGGGGGGGFFFFFFFABEDE6FFFFFFFFFFFFFFFFFBFDFFFFC5?B9DFFFFFFFE;0?@;?3(:?1991>FB6?B630:.<B<:>09BBBBDF413>?04613
@M04999:289:000000000-L3R54:1:1101:25932:14831 2:N:0:407
GACTACCCGGGTATCTAATCCTGTTTGCTCCCCACGCTTTCGCATCTCAGCGTCAGTATCTGTCCAGAAGGCCGCCTTCGCCACCGGTATTCCTCCACATCTCTACGCATTTCACCGCTACACGTGGAATTCTACCTTCCTCTACAATACTCCAGATAACCAGTTTTAAGTGCAATTCCCAGGTTGAGCCCGGGGCTTTCACACCTAACTTAATTATCCGCCTACATGCCCTTTACGCCCAGTCATTCCGATTAACGCTCGCACCCTCCGTATTACCGCGGCTGCTGGCACGGAGTTAGCC
+
CCCCCGGGGGGGGGGGGGGGGGGGGGGGGGGGGGGGGGGGGGGGGGGGGGGGGGGGGGGGGGGGGGGGGGGGGGGGGGGGGGGGGGGGGGGGGGGGGGGGGGGGGGGGGGGGGGGGGGGGGGGGGGGGGGGGGGGGGGGGGGGGGGGGGGGGGGGGGGGGFGGGGGGGGGFFGGGGFFFGGGGGGGFGGGGGDGGGG4?DFFFFFFFFFFFFFFFFFFFFFFFFBFFFFEFFFEEFFFFE@FFFFFFFFE0;?DE<?>6<>FFFFFFF?>?<B?FF>?BF9;;>?BF.4??BB>>F?AFF:
@M04999:289:000000000-L3R54:1:1101:21671:14837 2:N:0:407
CAGACTACCCGGGTATCTAATCCTGTTCGCTCCCCACGCTTTCGTCCATCAGCGTCAATCGGTATTTAGTAACCTGCCTTCGCAATCGGGGTTCTGTGTAATATCTATGCATTTCACCGCTACACTACACATTCCAGCTACTTCAATACTATTCAAGATTAACAGTATCAACGGCAGTTCTACAGTTAAGCTGCAGGTTTTCACCGCTGACTTATCAACCCGCCTACGGACCCTTTAAACCCAATAAATCCGGATAACGCTCGCATCCTCCGTATTACCGCGGCTGCTGGCACGGAGTT
+
CCCCCGGGGGGGGGGGGGGGGGGGGGGGGGGGGGGGGGGGGGGGGGGGGGGGGGGGGGGGGGGGGGGGGGGGGGGGGGGGGGGGGGGGGGGGGGGGGGGGGGGGGGGGGGGGGGGGGGGGGGGGGGGGGGGGGGGGGGGGGGGGGGGGGGGGGGGGGGGGGGGGGGGGGGGGDGGGFGFGGGGGGGGFGGGGGGGGGGGFFFFFFFFFFFFEFFFFFFFFFFFFFFFF@?FFFFFFF?EFFF@D@@EFFFF@9;@@FFF@FFFFB:BFFFBBBF?FFBAFF69BFFFBFFF?<?66;?F
@M04999:289:000000000-L3R54:1:1101:28928:14840 2:N:0:407
TTGTGACTACTGGGGTATCTAATCCTGTTTGCTCCCCACGCTTTCGCATCTCAGCGTCAGTATCTGTCCAGAAGGCCGCCTTCGCCACCGGTATTCCTCCACATCTCTACGCATTTCACCGCTACACGTGGAATCCTACCTTCCTCTACAATACTCCAGATAACCAGTTTTAAGTGCAATTCCCAGGTTGAGCCCGGGGCTTTCACACCTAACTTAATTATCCGCCTACATGCCCTTTACGCCCAGTCATTCCGATTAACGCTCGCACCCTCCGTATTACCGCGGCTGCTGGCACGGAGTT
+
CCCCCGGGGGGGGGGGGGGGGGGGGGGGGGGGGGGGGGGGGGGGGGGGGGGGGGGGGGGGGGGGGGGGGGGGGGGGGGGGGGGGGGFGFGGGGGGGGGGGGGGGGGGGGGGGGGGGGGGGGGGGGGGGGGGGGGGGGGGGGGGGGGGGGGGGGFGGGGGGGGGGGGGGGGGGGGGGFGFFGGFGGGGGGGGGGGGGGGGGFFFFFFFFFFFFFFFF:F6CFFEFFFFFFFFFFFDF;E<A@FFFF?EEFFCCFE;@FFCFFFBF>FFF;??FFFF?FFFF<1>F(42;?D??B44?096-4
@M04999:289:000000000-L3R54:1:1101:17444:14857 2:N:0:407
AGGGACTACTAGGGTATCTAATCCTGTTCGCTCCCCACGCTTTCGTCCATCAGCGTCAATCGGTATTTAGTAACCTGCCTTCGCAATCGGGGTTCTGTGTAATATCTATGCATTTCACCGCTACACTACACATTCCAGCTACTTCAATACTATTCAAGATTAACAGTATCAACGGCAGTTCTACAGTTAAGCTGCAGGTTTTCACCGCTGACTTATCAACCCGCCTACGGACCCTTTAAACCCAATAAATCCGGATAACGCTCGCATCCTCCGTATTACCGCGGCTGCTGGCACGGAGTTT
+
CCCCCGGGGGGGGGGGGGGGFGGGGGGGGGGGGGGGGGGGGGGGGFEGGGGGGGGGGGGGGGGGFGGGGGGGGGGGGFGFFGGGGCGGGDGGGGGGGGGGGGGGGGGGGFGGGGFGGGEEEGGGGGGGGGGFGGGGGGGGGGGGGGGGGGGGGGGGFFGFFGGGGCFFGGGGGGGGDGFGGGGGGGGGGGGAFFFGGGGGFFFFFFFB5>9CEFFFEFFFFABBAFDFD2:=@D93B4?AE@FFFF;=367(311?@E@<@DD6>>?>BF23>11(56<BFFF9>96<B)7<:?:9>6?:)
@M04999:289:000000000-L3R54:1:1101:9835:14869 2:N:0:407
GGACTACTGGGGTATCTAATCCTGTTCGCTCCCCACGCTTTCGTCCATCAGCGTCAATCGGTATTTAGTAACCTGCCTTCGCAATCGGGGTTCTGTGTAATATCTATGCATTTCACCGCTACACTACACATTCCAGCTACTTCAATACTATTCAAGATTAACAGTATCAACGGCAGTTCTACAGTTAAGCTGCAGGTTTTCACCGCTGACTTATCAACCCGCCTACGGACCCTTTACACCCAATAAATCCGGATAACGCTCGCATCCTCCGTATTACCGCGGCTGCTGGCACGGAGTTAGC
+
CCCCCGGEFGGGGGGGGGGGGGGFGGGGGGGGGGGGGGGGGGGGGGGGGGGGGGGGGGGGDGGFFFGGGGGGGGGGGGGGGGGCCFGGDDGGGGGGGGGGGCGFFGGFGGGGGGGGGGGGGGGGGGGGGGGGGGGGGGGGGGGGGGGFGGCGGGGGGGGGGGGGGGGGGFGGGGGGFFFGGGGGGGGGGA39EGGF7FFFFFFF>FFFFFFEEBFFEFFFFFFDFFFFF>FFFFFF*9E59;;8=@7393>37?F@FF0;69>F<>F2A?>BF?:4:4:>>66>B04701(.:63;B:4>5
@M04999:289:000000000-L3R54:1:1101:21189:14914 2:N:0:407
CGACTACAAGGGTATCTAATCCTGTTTGCTCCCCACGCTTTCGCATCTCAGCGTCAGTATCTGTCCAGAAGGCCGCCTTCGCCACCGGTATTCCTCCACATCTCTACGCATTTCACCGCTACACGTGGAATTCTACCTTCCTCTACAATACTCTAGTTAACCAGTTTTAAGTGCAATTCCTAGGTTGAGCCCAGGGCTTTCACACCTAACTTAATTATCCGCCTACATGCCCTTTACGCCCAGTCATTCCGATTAACGCTCGCACCCTCCGTATTACCGCGGCTGCTGGCACGGAGTTAGC
+
CCCCCEGFAFDCFGGGGGGGGGGGGGGEFGFFFEFEGDFGFGGGGGGGGGGGGGGEFCEEFGGGGG<FGCFGGGGGGGGGGGGGGGGGGGGGGGGGGGGFFGGGFGGCFCGDGGGGGGGGGGGGGGGEGGGFGGCFFFFGGGEFGGD=EDFFGG8FDA=DGGGGG9EFGGGGGGGFBFFGF+=DGGGGGGGG6E9CGGGGFAF6A>CFE@EF6BB=7FFFEDFFFFFEF=0:EDBCE@@A@=D;@36<CCE0<10;C(2;?>>(.6:,:?>:6<?<AB?999>(((350<?2:(4(-.5<:
@M04999:289:000000000-L3R54:1:1101:25624:14925 2:N:0:407
GTATCTAATCCTGTTTGCTCCCCACGCTTTCGCATCTCAGCGTCAGTATCTGTCCAGAAGGCCGCCTTCGCCACCGGTATTCCTCCACATCTCTACGCATTTCACCGCTACACGTGGAATTCTACCTTCCTCTACAATACTCCAGATAACCAGTTTTAAGTGCAGTTCCCAGGTTGAGCCCGGGGCTTTCACACCTAACTTAATTATCCGCCTACATGCCCTTTACGCCCAGTCATTCCGATTAACGCTCGCACCCTCCGTATTACCGCGGCTGCTGGCACGGAGTTAGCCGGTGCTTCTT
+
CCCCCGGFGGGGGGGGFGGGGGGGGGGGGGGGGGCGFGGFDEGEGGGGGGGGGGGGGDGGFGGGGGGGGGGGCGGGGFDGGGGGGGGGGGGGGGGGGGGEGGGGFGGGGGGGGGGGGGGGGGGGGGGGGGGGGGGFGGGGGFGGGFGFFGGGGGGGFGGGFGGGGGGFFCEEFFGGFGFGCDDGGGGGGGGGGGGFGGGGFFFFFFFF?DBDAEFFEAAEFEB)8>>?FF=BE@3<CFFF?DFFFFDFFFFF@F6?BFBF1:,44<21133,-76::08??6;(3-.6<B090((3362).
@M04999:289:000000000-L3R54:1:1101:27148:14933 2:N:0:407
GGGACTACAGGGGTATCTAATCCTGTTTGCTACCCACGCTTTCGAGCATGAACGTCAGTGTTATCCCAGGAGGCTGCCTTCGCCATCGGTATTCCTCCACATCTCTACGCATTTCACTGCTACGCGTGGAATTCTACCTCCCTCTGACACACTCTAGTTTGACAGTTTCAAATGCACGTCCCAAGTTGAGCTCGGGGATTTCACATCTGACTTATCTAACCGTCTGCGCTCGCTTTACGCCCAGTAATTCCGATTAACGCTCGCACCCTACGTATTACCGCGGCTGCTGGCACGTAGTTAC
+
CCCCC@@EEEFGGGGGGGDGGFGGGGGGGGGGFFGGGGGGGGDGGGGGGGGGFGGGGGDFGGGGGGGGGGFGGGGFGGFDFFGGGGGGGGGGGGGGGCGGGGGGGGGGGGGD:FCGGGGGGFFEEEC7C7FGGGGGGGGGGGGGFGGGGGDEFGGGFFGGGFFF36E:DGGGGGGGFGFGGGGFGGGGFCFCFECD6DGGAFFFFFFFFEEFF>FFCA9AAADDF>CBF>@29DFFCE@F>67@;6CEEFF43?@?EFFFFFFFFF>0(4??:7)4ADF:BF9;>B<?:(84?B:???FA)
@M04999:289:000000000-L3R54:1:1101:12098:14981 2:N:0:407
TTAGTGACTACACGGGTATCTAATCCTGTTTGCTACCCACGCTTTCGAGCATGAACGTCAGTGTTATCCCAGGAGGCTGCCTTCGCCATCGGTATTCCTCCACATCTCTACGCATTTCACTGCTACACGTGGAATTCTACCTCCCTCTGACACACTCTAGTTAGACAGTTTCAAATGCACGTCCCAAGTTGAGCTCGGGGATTTCACATCTGACTTATCTAACCGTCTGCGCTCGTTTTACGCTCAGTAATTGCGATTCACGCTCGCACTCTACGTATTACCGCGGCCGCTGGCACGTATT
+
<@BCCGCFF<FEFCCGGGGGFC96CFFG6CFEFGCFFGDBFGF,@,B,ECE<FE<FGFGGEDGGFGGGGFCFFGEDFF8CFGGGGG76BE:@GFFGG<?EGGD,FFFDFGGGEDGCAFFAFCCFFFDC@AACC9,DFGGGGGG,AF8D?;=9D8E8EGFFEFGFGCADFFGGGF9=D++2=@8EGCD?AFEDGGA=867+*06;B6AFEEF@7BA6AC6;BE62>D=94;9ABFF(//5+7>=07>(1<)9)))/,2()7>226/(((,(.).-12,)(649020((,(,106(()(.,)(
@M04999:289:000000000-L3R54:1:1101:16034:14984 2:N:0:407
TAGTTGACTACCAGGGTATCTAATCCTGTTTGCTCCCCACGCTTTCGCGTCTCAGCGTCAGTATCTGTCCAGAAGGCCGCCTTCGCCACCGGTATTCCTCCACATCTCTACGCATTTCACCGCTACACGTGGAATTCTACCTTCCTCTACAATACCCCAGATAACCAGTTTTAAGTGCAATTCCCAGGTTGAGCCCGGGGCTTTCACACCTAACTTAATTATCCGCCTACATGCCCTTTACGCCCAGTCATTCCGATTAACGCTCGCACCCTCCGTATTACCGCGGCTGCTGGCACGGAGT
+
CCCCCGGGGGGGGGGGGGGGGGGGGGGGGGGGGGGFGGGGGGGGGGGGGGGGGGGGGGGGGGGGGGGGGGGGGGGGGGGGGGGGGGGGGGGGGGGGGGGG<FGGGGGGGGGGGGGGGGGGGGGGGGGGGGGGGGGGGGGGGGGGGGGGGGGGGGGGGGGGGGGGGGGGGGGGGGGGFGFGGGGGFGGGGGGGGGGGGGGGFFFFFFFFFFFFFFFFFFFFFEFF?FFFDF;CEFFFFFFFFDF>@D;;@<3?EEFFFFFFFFB?BB>>BB?:?FFFFFFFB<?B019>9<D:7:1>BBB>4
@M04999:289:000000000-L3R54:1:1101:10241:14991 2:N:0:407
TTAGGGACTACTGGGGTATCTAATCCTGTTTGCTACCCACGCTTTCGAGCATGAACGTCAGTGTTATCCCAGGAGGCTGCCTTCGCCATCGGTATTCCTCCACATCTCTACGCATTTCACTGCTACACGTGGAATTCTACCTCCCTCTGACACACTCTAGTTAGACAGTTTCAAATGCACGTCCCAAGTTGAGCTCGGGGATTTCACATCTGACTTATCTAACCGTCTGCGCTCGCTTTACGCCCAGTAATTCCGATTGACGCTCGCACCCTACGTATTACCGCGGCTGCTGGCACGTAGT
+
@CCCCGFGGGFGCEC+CFGGGGFG9FGFGEEFGGAEF<FCFGGGDG7FGGDGGDFFFGGGGDFFFFGDFGFE@DBE7FFGGCFCBCGGDFECFF<EDAFFFDGGGGGGGGF:EGCFFF=FFEFFGGEGGF@E:DF,EDF;AECF@8D=DFGGFGE=FFGG;DF4BFGGGGGGGDDFBGFGDF816=D8=2EG,39=D>DC*3A>B9++;CC7*=89*=@*=79BFAA2):4=B?B>9BDFC((397;;)7<?E;3;@FDFFD62<>90>,4?<?0,.)5)6--11311-:>0(,(4((,4-
@M04999:289:000000000-L3R54:1:1101:21341:14995 2:N:0:407
TCCTGACTACAAGGGTATCTAATCCTGTTCGCTCCCCACGCTTTCGTCCATCAGCGTCAATCGGTATTTAGTAACCTGCCTTCGCAATCGGGGTTCTGTGTAATATCTATGCATTTCACCGCTACACTACACATTCCAGCTACTTCAATACTATTCAAGATTAACAGTATCAACGGCAGTTCTACAGTTAAGCTGCAGGTTTTCACCGCTGACTTATCAACCCGCCTACGGACCCTTTAAACCCAATAAATCCGGATAACGCTCGCATCCTCCGTATTACCGCGGCTGCTGGCACGGAGTT
+
CCCCCGGGGGGGGGGGGGGGGGGGGGGGGG>GGGGGGGGGGGGGGGGGGGGGGGGGGGGGGGGGEGGGGGGGGGGGGGGGGGGGDE@FGGGGEFGGGGGGGGGGGGGGGGGGGGGGGGGGGGGGGGGGGGGGGGGGGGGGGGGGGGGGADGCGFGGGGGGGGGGGGGGGGGGFD68ACBGGGGGGGFGGF:EGGFGGGGCFFFFFFFFFF>58CFFFFA7F=AFFFF@F@?>BF?=BECFCEFFD?D@FFFFFF;6<D@FDFFF;FFFFFF<?>:???BD4:;>;>9>?FF?<?B<>F1,.
@M04999:289:000000000-L3R54:1:1101:6498:15004 2:N:0:407
TTCGACTACTGGGGTATCTAATCCTGTTTGCTACCCACGCTTTCGAGCATGAACGTCAGTGTTATCCCAGGAGGCTGCCTTCGCCATCGGTATTCCTCCACATCTCTACGCATTTCACTGCTACACGTGGAATTCTACCTCCCTCTGACACACTCTAGTTAGACAGTTTCAAATGCACGTCCCAAGTTGAGCTCGGGGATTTCACATCTGACTTATCTAACCGTCTGCGCTCGCTTTACGCCCAGTAATTCCGATTAACGCTCGCACCCTACGTATTACCGCGGCTGCTGGCACGTATTTT
+
CCCCCGGGGGFGGGGGGGGGGGGGGGGGGGGGGGGGGGGGGGGGGGGGGGGGGGGGGGGGGGGGGGGGGGGGGGGGGGGGGGGGGGGGGGGGGGFGGGGGGGGGGGGGGGGGGGGGGGGGGGGGGGGGGGGGGGGGGGGGGGGGGGGGGGGGGGGGGGGGGGGGGGGGGGGGFGGGFGFGGGGGGGGGGGGGDFGGGGGGFFFFFFFFFE@CBFFFFFFFFFAAFBDFFFFFFFFFDFEDFFB6<EFEEEFFE;?@DFFFF@FBFFF3??<:<<?BFFFB29;9>BBFBFF?77180)(:)
@M04999:289:000000000-L3R54:1:1101:19130:15015 2:N:0:407
AATAAGACTACAGGGGTATCTAATCCTGTTTGCTCCCCACGCTTTCGCATCTCAGCGTCAGTATCTGTCCAGAAGGCCGCCTTCGCCACCGGTATTCCTCCACATCTCTACGCATTTCACCGCTACACGTGGAATTCTACCTTCCTCTACAATACTCCAGATAACCAGTTTTAAGTGCAATTCCCAGGTTGAGCCCGGGGCTTTCACACCTAACTTAATTATCCGCCTACATGCCCTTTACGCCCAGTCATTCCGATTAACGCTCGCACCCTCCGTATTACCGCGCCTGCTGGCACGGAGT
+
CCCCCGGGGGGGGGGGGGGGGGGGGGGGGGGGGGGGGGGGGGGGGGGGGGGGGGGGGGGGGGGGGCGGFGGGGGGGGGGGGGGGGGGGGGGGGBFGGGGGGGGGGGGGGGGGGGGGGGGGGGGGGGGGGFGGFGGGGGGGGGGGGGGGFGGGGGGGGGGGFGGGGGGGGGGGFFGGFGFGGGGGGFGGGGGGGGGGGGGGB>AF4BFFBFFFFFFFFCFFFFF4@=@@=@3?E;3888=FE;D;@F;@@ECCEEFF<@1).316:(7;BF3<?F94::(<A9<04(43:(()5:?<:(((-
@M04999:289:000000000-L3R54:1:1101:11397:15032 2:N:0:407
CGAGACTACACGGGTATCTAATCCTGTTTGCTCCCCACGCTTTCGCATCTCAGCGTCAGTATCTGTCCAGAAGGCCGCCTTCGCCACCGGTATTCCTCCACATCTCTACGCATTTCACCGCTACACGTGGAATTCTACCTTCCTCTACAATACTCTAGTTAACCAGTTTTAAGTGCAATTCCTAGGTTGAGCCCAGGGCTTTCACACCTAACTTAATTATCCGCCTACATGCCCTTTACGCCCAGTCATTCCGATTAACGCTCGCACCCTCCGTATTACCGCGGCTGCTGGCACGGAGTT
+
CCCCCGGGGGGGGGGGGGGGGGGGGGGGGGGGGGGGGGGGGGGGGGGGGGGGGGGGGGGGGGGGGGGGGGGGGGGGGGGGGGGGGGGGGEGEGGGGGGGGGGGGGGGGGGGGGGGGGGGGGGGGGGGGGGGGGGGGGGGGGGGGGGGGGGGGGGGGGGGGGGGGGGGGGGGGGGGGFGFGGGGGCGGGGGGGGGGGGGGGFFFFFFFFFFFFFFFFFFF?FE@DFFFF@EFFFFFF:4CFFFF<@EFEFFFFFFFFFFF01<FBFFFFFFFF61(47>FF6;FFF07?::0<<>1416:7
@M04999:289:000000000-L3R54:1:1101:25597:15039 2:N:0:407
GTTAGACTACTGGGGTATCTAATCCTGTTTGCTCCCCACGCTTTCGCGTCTCAGCGTCAGTATCTGTCCAGAAGGCCGCCTTCGCCACCGGTATTCCTCCACATCTCTACGCATTTCACCGCTACACGTGGAATTCTACCTTCCTCTACAATACTCCAGATAACCAGTTTTAAGTGCAGTTCCCAGGTTGAGCCCGGGGCTTTCACACCTAACTTAATTATCCGCCTACATGCCCTTTACGCCCAGTCATTCCGATTAACGCTCGCACCCTCCGTATTACCGCGGCTGCCGGCACGGGGTT
+
@@CCCFFCFEFEEGGECFGFDDGFFC9FEFGGDFGGGDECG@EFFGEGCFCFGDFCFGGEGAFFGGEFFACFEGGC=CCCGEGGE:FF<=CE:=5EEFGGGDFCFCGDECGGEC:FF<FFGCC@FGGFFECCFDFFGFAFGGGCBEG8F=9DDFG?==88ED=EFFF9AAFFDGGA7==CC9CCCF8DFF@?GF?7;D*;?FFA++4;==:EFFFAEFB*19?2>9@@@84);@8@D@CF1<BF<<@E3?5.76(61(6::>::9;076??BF((4(36-<((,417(,(((-(,3(-1,-
@M04999:289:000000000-L3R54:1:1101:23577:15075 2:N:0:407
GACTACCAGGGTATCTAATCCTGTTCGCTCCCCACGCTTTCGTCCATCAGCGTCAATCGGTATTTAGTAACCTGCCTTCGCAATCGGGGTTCTGTGTAATATCTATGCATTTCACCGCTACACTACACATTCCAGCTACTTCAATACTATTCAAGATTAACAGTATCAACGGCAGTTCTACAGTTAAGCTGCAGGTTTTCACCGCTGACTTATCAACCCGCCTACGGACCCTTTAAACCCAATAAATCCGGATAACGCTCGCATCCTCCGTATTACCGCGGCTGCTGGCACGGAGTTAGCC
+
CCCCCGGGGGGGGGGGGGGGGGGGGGGGGGGGGGGGGGGGGGGGG7FGGGGGGGGCGGGGGFGGGGGGGGGGGGGGGGGGGGGGGGGGGGGGGGGGGGGGGGGGGGGGGGGGGGGGGGGGGGGGGGGGGGGGGGGGGGGGGGGGGGGGGDFGGGGFGGGGGGGGGGGGGGGGGGGFFGFGGGFFGGFGFGGGGGGGFGGGFFFEEFDFFFFFFFFADFEFFFDFFFFFFFFFFFFFCFFFDFDF3CFFEF>0;;EEDFFFFFFFF:<A?FB:?B<AFB09(,9;??BF?F>?999:3<><4
@M04999:289:000000000-L3R54:1:1101:7151:15084 2:N:0:407
AAGACTACTAGGGTATCTAATCCTGTTTGCTCCCCACGCTTTCGCATCTCAGCGTCAGTATCTGTCCAGAAGGCCGCCTTCGCCACCGGTATTCCTCCACATCTCTACGCATTTCACCGCTACACGTGGAATTCTACCTTCCTCTACAATACTCTAGTTAACCAGTTTTAAGTGCAATTCCTAGGTTGAGCCCAGGGCTTTCACACCTAACTTAATTATCCGCCTACATGCCCTTTACGCCCAGTCATTCCGATTAACGCTCGCACCCTACGTATTACCGCGGCTGCTGGCACGTAGTT
+
CCCCCGGGGGGGGGGGGGGGGGGGGGGGGGGGGGGGGGGGGGGGGGGGGGGGGGGGGGGGGGGGGGGGGGGGGGGGGGGGGGGGGGGGGGGGGGGGGGGGGGGGGGGGGGGGGGGGGGGGGGGGGGGGGGGGGGGGGGGGGGGGGGGGGGFGGGGEGGGGGGGGGGGGGGGGGGGGFGFGGGFFEGGGGGGGFGGGGGGGFFFFFFFFFFFFFFFFFCFFFDFFFFFFFFFFFFFFFF=E=FFFFFFFFFFE0;DD9>@@FF;BFFF<BBFFF247AFD<B6;B6(:?F>?7<33,2,6
@M04999:289:000000000-L3R54:1:1101:9352:15087 2:N:0:407
TGGCGACTACAAGGGTATCTAATCCTGTTTGCTCCCCACGCTTTCGCATCTCAGCGTCAGTATCTGTCCAGAAGGCCGCCTTCGCCACCGGTATTCCTCCACATCTCTACGCATTTCACCGCTACACGTGGAATTCTACCTTCCTCTACAATACTCCAGATAACCAGTTTTAAGTGCAATTCCCAGGTTGAGCCCGGGGCTTTCACACCTAACTTAATTATCCGCCTACATGCCCTTTACGCCCAGTCATTCCGATTAACGCTCGCACCCTCCGTATTACCGCGGCTGCTGGCACGGATTT
+
CCCCCGGGGGGGGGGGGGGGGGGGGGGGGGGGGGGGGGGGGGGGGGGGGGGGGGGGGGGGGGGGGGGGGGGGGGGGGGGGGGGGGGGGGGGGGGGGGGGGGGGGGGGGGGGGG:CFGGGGGGGGGGGGGGGDFFFGGGGGGGGGGGGGGGGGGGGGGGGGGGGGGGGGGGGGGGGGFGFGGGGGFFGGGGGGGGGGGGGGFFFFFFFFFFFFFFFFEFFFFF9@FFD>B;EFFFF@1;CFFFFF@FFFFFFFEE;1;@FFFFB61907946?89(44><A<<>F>,-3(32213<36>:05
@M04999:289:000000000-L3R54:1:1101:20731:15090 2:N:0:407
TGACTACAGGGGTATCTAATCCTGTTCGCTCCCCACGCTTTCGTCCATCAGCGTCAATCGGTATTTAGTAACCTGCCTTCGCAATCGGGGTTCTGTGTAATATCTATGCATTTCACCGCTACACTACACATTCCAGCTACTTCAATACTATTCAAGATTAACAGTATCAACGGCAGTTCTACAGTTAAGCTGCAGGTTTTCACCGCTGACTTATCAACCCGCCTACGGACCCTTTAAACCCAATAAATCCGGATAACGCTCGCATCCTCCGTATTACAGCGGCTGCTGGCAATGCTGTAGC
+
CCCCCGGFG87@CBFGFG9CFFGFGGGG+CEF,CCFC@CCFG7EE@FGGGD8:CFF7ED<,B@6CCCFFCDGEEFF<9EGGGECFGC7+>>FFGGGGDB?EFGGGGE9EFGG<<?EFCFEDGBFFFF<??FGGEFFGGA?F=D,E;E8DFAEFG==,=E=DFGGGFEF8,@+66=63DFFGGGGGFCFG9E6CGCCGGGGF7C5@>A?)08A*;+96AF49-75@(-5-8=@:7>;*9AFDF0()767)54331(;E11(/((,((,)5(4?617).).)-(((40))((()(.()..))-
@M04999:289:000000000-L3R54:1:1101:6405:15148 2:N:0:407
GGACTACTAGGGTATCTAATCCTGTTCGCTCCCCACGCTTTCGTCCATCAGCGTCAATCGGTATTTAGTAACCTGCCTTCGCAATCGGGGTTCTGTGTAATATCTATGCATTTCACCGCTACACTACACATTCCAGCTACTTCAATACTATTCAAGATTAACAGTATCAACGGCAGTTCTACAGTTAAGCTGCAGGTTTTCACCGCTGACTTATCAACCCGCCTACGGACCCTTTAAACCCAATAAATCCGGATAACGCTCGCATCCTCCGTATTACCGCGGCTGCTGGCACGGAGTTAGC
+
CCCCCGGGGGGGGGGGGGGGGGGGGGGGGGGGGGGGGGGGGGGGGGGGGGGGGGGGGGGGGGGGGGGGGGGGGGGGGGGGGGGGGGGGGGGGGGGGGGGGGGGGGGGGGGGGGGGGGGGGGGGGGGGGGGGGGGGGGGGGGGGGGGGGGGGGGGFGGGGGGGGGGGGGGGGGDGGGFGFGGGGDGGGGGGGGGGGGGGDCCFFFFFFFFFFFFFFFFFFFFFAFFFFFFFFFBBEE?:BADFFFFFFFFF63?F?EE@@D?FFF?>FFFF0::FBFFFFF99913?B?>::F<B>6:?AA9
@M04999:289:000000000-L3R54:1:1101:21269:15159 2:N:0:407
TGTAAGACTACACGGGTATCTAATCCTGTTTGCTCCCCACGCTTTCGCATCTCAGCGTCAGTATCTGTCCAGAAGGCCGCCTTCGCCACCGGTATTCCTCCACATCTCTACGCATTTCACCGCTACACGTGGAATTCTACCTTCCTCTACAATACTCCAGATAACCAGTTTTAAGTGCAATTCCCAGGTTGAGCCCGGGGCTTTCACACCTAACTTAATTATCCGCCTACATGCCCTTTACGCCCAGTCATTCCGATTAACGCTCGCACCCTCCGTATTACCGCGGCTGCTGGCACGGAGT
+
CCCCCGGGGGGGGGGGGGGGGFFGGGGGGGGGGFFGGGGGGGGGGGGGGGGGGGGGGGGGGGGGGGGGFGGGGG<FGGGGGGGGGGGGGFFGGGGFGGGGGGGGFGGGGGGGGGGGGGGFGEGGGGGGGGGGDGGGGGGGGGGGGGGGGGGGGFGFGGGG,EFGGGGFGGGGGCDF7DDGGGFF:9EG?FFGGGCFGGGD5BFFFAFFFFDFFFFFFFFFFEFEFFFF>BFF?@;@EFEAEFDFF0=EE)7??C@D1?FFF?F?<6>90;BFFF>8:044<<1>0296>?F7>??D?>B(-
@M04999:289:000000000-L3R54:1:1101:5601:15167 2:N:0:407
TGCGACTACCGGGGTATCTAATCCTGTTCGCTCCCCACGCTTTCGTCCATCAGCGTCAATCGGTATTTAGTAACCTGCCTTCGCAATCGGGGTTCTGTGTAATATCTATGCATTTCACCGCTACACTACACATTCCGGCTACTTCAATACTATTCAAGATTAACAGTATCAACGGCAGTTCTACAGTTAAGCTGCAGGTTTTCACCGCTGACTTATCAACCCGCCTACGGACCCTTTAAACCCAATAAATCCGGATAACGCTCGCATCCTCCGTATTACCGCGGCTGCTGGCACGGAGTT
+
CCCCCGGGGGGGGGGGGGGGGGGGGGGGGGGGGGGGGGGGGGGGGGGGGGGGGGGGGGGGGGGGGGGGGGGGGGGGGGGGGGGGGGGGGGGGGGGGGGGGGGGFGGGGGFGGGGGGGGGGGGGGGGGGGGGGGGGGGGGGGGGDGGGGGGGGGGGGGGGGGGGGGGGGGGGGGGGGFG@DGGGGGGGGGGGGGGGGGGGGFFFFFFFFFB>FFFFFFFFFFFFFFFFFDFFFFFFFFFFFFFFFD@8EFFFFB66?09?BFF?>B>?9?<<?9?0::AFBFBF06((8?)2::??>0;?B
@M04999:289:000000000-L3R54:1:1101:21074:15173 2:N:0:407
GACTACCCGGGTATCTAATCCTGTTTGCTACCCACGCTTTCGAGCATGGACGTCAGTGTTATCCCAGGAGGCTGCCTTCGCCATCGTTATTCCTCCACACCTCTACGCATTTCACTGCTACACGTGGAATTCTCCCTCCCTCTGACACACTCTAGTTAGACAGTTTCAAATGCACGTCCCAAGTTGAGCCCGGGGATTTCACATCTGACTTATCTAACCGTCTGCGCTCGCTTTACGCCCCGTCATTCCGATTAACGCTCGCACCCTCCGTATTACGGCGCCTGCCGGCACGCAGTTAGCC
+
66BCCGG8@+88@@@FFAFGDFGFD6EAFEF<FGE+F@@C66C6@6C@FGB:BFE@F@FCFE@FGFG<778BCFCGCGGGGGGGGG,69B<F?FGCAFF,79ECFF@:C:F;?5A?FGG9FEEFAE4FCE?A=,,@,,=B===,@=,@8@=FA=347,@DEGG=DDEGGGFGD,+63=BCF8==F88D@1@@:E57C**?AA9;;FA6AEA67A6=4AA=/>>(*-(855>961).;025(3,321.)94(/,(.5(3(89>FF6:6:823?126<((,((44:0(-(-(4(((,4)6><0
@M04999:289:000000000-L3R54:1:1101:16393:15209 2:N:0:407
GTCTGACTACACGGGTATCTAATCCTGTTTGCTCCCCACGCTTTCGCATCTCAGCGTCAGTATCTGTCCAGAAGGCCGCCTTCGCCACCGGTATTCCTCCACATCTCTACGCATTTCACCGCTACACGTGGAATTCTACCTTCCTCTACAATACTCTAGTTAACCAGTTTTAAGTGCAATTCCTAGGTTGAGCCCAGGGCTTTCACACCTAACTTAATTATCCGCCTACATGCCCTTTACGCCCAGTCATTCCGATTAACGCTCGCACCCTCCGTATTACCCCGGCTGCTGGCACGGCGTT
+
CBCCCGGGGGGGGGGGGGGGGGGGGGGGGGGGGGGGGGGGGGGGGGGGGGGGGGGGGGGGGGGGGGGGGGGGGGGGGGGGGGGGGGGGGGGGGGGGGGGGGGGGGGGGGGGGGGGGGGGGGGGGGGGGGGGDCGGGGGGGGGGGGGGGGGGGDGGGGFGGGGGGFFGGGGGFGGGGFGFGGGGGECDFGGGGGGGGGGGGFFFFFFFFF@EEFFFFFFFFFECDDFFDDFFCEEDBFE==5=9@?;@EFFFFC(:?F0397938>FFF9BBFFFF<BFFF4((409>FFFFBF?<?0(4;7
@M04999:289:000000000-L3R54:1:1101:5763:15251 2:N:0:407
TATAGACTACCAGGGTATCTAATCCTGTTCGCTACCCATGCTTTCGAACCTCAGCGTCAGTTACAGACCAGAGAGCCGCCTTCGCCACTGGTGTTCTTCCATATATCTACGCATTCCACCACTACACATGGAGTTCCACTCTCCTCTTCTGCACTCAAGAAAAACAGTTTCAGCTGCACTTCCCCGGTTAAGCCGAGGGCTTTCACAGCTGACTTGTTCTCCCGCCTGCGTTCGCTTTACGCCCAATAAATCCGGACAACGCTTGCCACCTACGTATTACCGCGGCTGCTGGCACGTAGTT
+
CCCCCGGGGGGGGGGGGGGGGGGGGGGGGGGGGDGGGGGGGGGGGGGGGGGGGGGGGGGGGGGGFGDGGGGGGGGGGGGGGGGGGGGGGGGGGGGGGGGGGGGGGCGGGGGGGGGGGGGGGGGEGGGDGGGDFFGGGGGGGGGGGGGGGGGGGGGGGGGGGGGGGGGGGGGGGGGGFGFGGGGGG>?GEGFGGFGGGGGGFFFFFF>FFFFFFFFBFFFFFE=AFFDFFB@DDFFFFF<FFF@963@@<E3?@B;13;1?F1???:?AB?F(4(()6.6<42>699>BF?03:B24.13<<
@M04999:289:000000000-L3R54:1:1101:5196:15268 2:N:0:407
TGACTACCGGGGTATCTAATCCTGTTTGCTCCCCACGCTTTCGCATCTCAGCGTCAGTATCTGTCCAGAAGGCCGCCTTCGCCACCGGTATTCCTCCACATCTCTACGCATTTCACCGCTACACGTGGAATTCTACCTTCCTCTACAATACTCCAGATAACCAGTTTTAAGTGCAATTCCCAGGTTGAGCCCGGGGCTTTCACACCTAACTTAATTATCCGCCTACATGCCCTTTACGCCCAGTCATTCCGATTAACGCTCGCACCCTCCGTATTACCGCGCCTGCTGGCCCGGAGTTAGC
+
CCCCCGGGGC@FEGGGGGCEFGGGFGGGGGGGGGFFGGGEGGGDF7FDFGFFGEGGGGFGFGGGGCFE9EFGFFGGEEGGFGCGGGGDE7F<<FGFGGGGFFGGG9A@FFFCFGGGGEFC:>FFE<87@EGGFGDGGGGGGGGGF=B8==FFFFDCBGEGGGFGGGGFDFEFGGGCAGF?FGDFFGGGGFFD>8E4>DDF>AA6ADFAEBFE:A8>EFFEDDF9;@4;/;@@@14C317A0((/.)7).<1(/(4:A?9?0431;>B<?F9B0::AA<397(4118082((-4(,9BF22)
@M04999:289:000000000-L3R54:1:1101:6576:15285 2:N:0:407
TTAAGACTACTGGGGTATCTAATCCTGTTTGCTACCCACGCTTTCGAGCATGAACGTCAGTGTTATCCCAGGAGGCTGCCTTCGCCATCGGTATTCCTCCACATCTCTACGCATTTCACTGCTACACGTGGAATTCTACCTCCCTCTGACACACTCTAGTTAGACAGTTTCAAATGCACGTCCCAAGTTGAGCTCGGGGATTTCACATCTGACTTATCTAACCGTCTGCGCTCGCTTTACGCCCAGTAATTCCGATTAACGCTCGCACCCTACGTATTACCGCGGCTGCTGGCACGTAGTT
+
CCCCCGGGGGGGGGGGGGGGGGGGGGGGGGGGGGGGGGGGGGGGGGGGGGGGGGGGGGGGGGGGGGGGGGGGGGGGGGGGGGGGGGGGGGGGGGGGGGGGGGGGGGGGGGGGGGGGGGGGGGGGGGGGGGGGCGGGGGGGGGGGGGGGGGGGGGGFGGGGGGGGGGGGGGGGGGGGFGFFGGGGGFGGGGGGGGGGGGGGFFFFCFFFFFFEFFFFEFFFFEFFFFFFF=AF?@@FBDCF>>BFFFFEFFFEFF?DD<CE;BFFFF0;FFFFF??<A7)6)2>FF>>6<77?B?3:418?6
@M04999:289:000000000-L3R54:1:1101:29536:15292 2:N:0:407
CACACGACTACCCGGGTATCTAATCCTGTTTGCTCCCCACGCTTTCGCATCTCAGCGTCAGTATCTGTCCAGAAGGCCGCCTTCGCCACCGGTATTCCTCCACATCTCTACGCATTTCACTGCTACACGTGGAATTCTACCTTCCTCTACAATACTCCAGATAACCAGTTTTAAGTGCAGTTCCCAGGTTGAGCCCGGGGCTTTCACACCTAACTTAATTATCCGCCTACATGCCCTTTACGCCCAGTCATTCCGATTAACGCTCGCACCCTCCGTATTACCGCGGCTGCTGGCACGGAGT
+
CCCCCGGGGGGGGGGGGGGGGGGGGGGGGGGGGGGGGGGGGGGGGGGGGGGGGGGGGGGGGGFGGGGGGGGGGGGGGGGGGGGGGGGGGGGGGGGGGGGGGGGGGFGGGGGGGGGGGGGGGGGGGGGGGGGGGGGGGGGGGGGGGGGGGGGGGGGGGGGGGGGGGGGGGGGGGGGGFGFGGGGGGGGGFGFCFGGGGGGDFFFFFFFFFFF=EFFFFFFFFFFFDFF?FFFFFFFFFFFFF<DFF@FFFFFE?CFF@FFBFFF::BFFF>FBF?FBBFFBFAFFFFFFFF:3>::BFB093
@M04999:289:000000000-L3R54:1:1101:16776:15336 2:N:0:407
GACTACCGGGGTATCTAATCCTGTTTGCTCCCCACGCTTTCGCATCTCAGCGTCAGTATCTGTCCAGAAGGCCGCCTTCGCCACCGGTATTCCTCCACATCTCTACGCATTTCACCGCTACACGTGGAATTCTACCTTCCTCTACAATACTCTAGTTAACCAGTTTTAAGTGCAATTCCTAGGTTGAGCCCAGGGCTTTCACACCTAACTTAATTATCCGCCTACATGCCCTTTACGCCCAGTCATTCCGATTAACGCTCGCACCCTCCGTCTTACCGCGGCTGCTGGCACGGAGTTAGCC
+
CCCCCGGGGGGGGGGGGGGGGGGGGGGGGGGGGGGGGGGGGGGGGGGGGGGGGGGGGGGGGGGGGGGGGGGGGGGGGGGGGGGGGGGGGGGGGGGGGGGGGGGGGGGGGGGGGGGGGGGGGGGGGGGGGGGGGGGGGGGGGGGGGGGGGFEDF8FGEFGGGGGGGGGGFGGGFGGGFGFGFGGGFGGGGGGGGGGGGGGGFFFFFFFFFF<EEFFFEFFFFADDF2>8@FFFFFECDFFED;EEFFEFC@60?FFE@0;26;6>B608:11(.,4>?1(43217:2220.2119>FF>:<:
@M04999:289:000000000-L3R54:1:1101:2189:15339 2:N:0:407
CGACTACTCGGGTATCTAATCCTGTTTGCTACCCACGCTTTCGAGCATGAACGTCAGTGTTATCCCAGGAGGCTGCCTTCGCCATCGGTATTCCTCCACATCTCTACGCATTTCACTGCTACACGTGGAATTCTACCTCCCTCTGACACACTCTAGTTAGACAGTTTCAAATGCACGTCCCAAGTTTAGCTCGGGGATTTCACATCTGACTTATCTAACCTGCTGCTCTCGCTTTACGCCCAGTACTTCCGATTAACGCTCGCACCCTACGTATTACCGCCGCTGCTTGCCCGGAGTTATC
+
CC@CCGGGGGGGFGDGGGGGGGGFEFGGFGGGGGGGGCFGGGFDGGGGGGGGFFFG,<;FFFGD@FGFGCEGDGF,FGGGE@FFCGGGCD?FGGGGGGGGGGFFGGGC48CFFGCFGGEGGGGF7F8CFGGGGGGGGGGFGGGG?DGGFGGGGGG,6@8;A,@DEFGGGGGEAC==FGFGG7+,7@,,@FDE>+@D+=DGFAACFFF8*9CAEAAFEAA@8)74>6)8A>AFFD=4>@DAB?93>*/1*>((,3644((6;03>02785;<?2::)6<:3(((-(-.)5(.3(,,-41).-
@M04999:289:000000000-L3R54:1:1101:27294:15344 2:N:0:407
AGCGTGACTACAAGGGTATCTAATCCTGTTTGCTCCCCACGCTTTCGCATCTCAGCGTCAGTATCTGTCCAGAAGGCCGCCTTCGCCACCGGTATTCCTCCACATCTCTACGCATTTCACCGCTACACGTGGAATTCTACCTTCCTCTACAATACTCCAGATAACCAGTTTTAAGTGCAGTTCCCAGGTTGAGCCCGGGGCTTTCACACCTAACTTAATTATCCGCCTACATGCCCTTTACGCCCAGTCATTCCGATTAACGCTCGCACCCTCCGTATTACCGCGGCTGCTGGCACGGAGT
+
CCCCCGGGGGGGGGGGGGGGGGGGGGGGGGGGGGGGGGGGGGGGGGGGGGGGGGGGGGGGGGGGGGGGGGGGGGGGGGGGGGGGGGGGGGGGGGGGGGGGGGGGFGGGGGGGGGGGGGGGGGGGGGGGGGGGGGGGGGGGGGGGGGGGGGGGGGGGGGGGGGGGGGGGGGGGGGGGFGFGGGGGGGGGGGGGGGGGGDGGFFFFFFFFEDBEFFFFE=FFFEFEFFFDFFFFCEF@EFEFF;?@F<@;3>FEFEFFFFFFFF>F?B>>F9????BBBFF4AF((710(-3:?:?B?FF(--
@M04999:289:000000000-L3R54:1:1101:26672:15361 2:N:0:407
GACTACCCGGGTATCTAATCCTGTTCGCTACCCATGCTTTCGAACCTCAGCGTCAGTTACAGACCAGAGAGCCGCCTTCGCCACTGGTGTTCTTCCATATATCTACGCATTCCACCGCTACACATGGAGTTCCACTCTCCTCTTCTGCACTCAAGAAAAACAGTTTCAGCTGCACTTCCCCGGTTAAGCCGAGGGCTTTCACAGCTGACTTGTTCTCCCGCCTGCGTTCGCTTTACGCCCAATAAATCCGGACAACGCTTGCCACCTACGTATTACCGCGGCTGCTGGCACGTAGTTAGCC
+
CCCCCGGGGGGGGGGGGGGGGGGGGGGGGGGGGGGGGGGGGGFEFGGGGGGGGGGGGGGGGGGGGGGGGGGGGGGGGGGGGGGGGGGGGGGGGGGGGGGGGGGGGGGGGGGGGGGGGGGGGGGGGGGGGGGGGGGGGGGGGGGGGGGGGGGGGGGGGGGGGGGGGGGDFGGGGFGGFGFGGGDEGGGGGGGGGGGDGGGGFFFAFFFFDEFEFFFFFFABFFFFFBFFFF9;DF39@F9BF6@FFFFFBB;?;>6<BBFFFFFFFF?F???FFFFF2<;B;93(4387:7>??7?6<)6<2
@M04999:289:000000000-L3R54:1:1101:5098:15383 2:N:0:407
TGCGACTACCGGGGTATCTAATCCTGTTTGCTCCCCACGCTTTCGCATCTCAGCGTCAGTATCTGTCCAGAAGGCCGCCTTCGCCACCGGTATTCCTCCACATCTCTACGCATTTCACCGCTACACGTGGAATTCTCCCTTCCTCTACAATACTCCAGATAACAAGTTTTAAGTGCAGTTCCCAGGTTGAGCCCGGGGCTTTCACACCTAACTTAATTATCCGCCTACATGCCCTTTACGCCCAGTCATTCCGATTAACGCTCGCACCCTCCGTATTACCGCGGCTGCTCGCACGGTATT
+
@CCC@GFGGGGGGEE@FGGFEEGCEFGDGGFFFGGDEEGEGEEDFGC@FGGGEGGECC@FFFC@F<FFFGGGGGGG@FGGCECFEEGFGFGGGGFFGF?EGCFDEE9?BC@4FGBCFGFC@C7CCGEBFCGFC>FG,>=D=F8=FGCGG9FGCCFDFDFEEFG,@FGFGGG7FF?C+=8++2=ECFG6DFCGF:CCD4CDF4ACFA6?:>3(6@?FEFB?8C<<1773;69;)(;3;CC>090634)7CCA9?<0?:<<6>BF6;2((:(4<B<12726<?F(4;0(4:),73,,,,((.
@M04999:289:000000000-L3R54:1:1101:3659:15392 2:N:0:407
CGAAGACTACCGGGGTATCTAATCCTGTTTGCTCCCCACGCTTTCGCATCTCAGCGTCAGTATCTGTCCAGAAGGCCGCCTTCGCCACCGGTATTCCTCCACATCTCTACGCATTTCACCGCTACACGTGGAATTCTACCTTCCTCTACAATACTCCAGATAACCAGTTTTAAGTGCAATTCCCAGGTTGAGCCCGGGGCTTTCACACCTAACTTAATTATCCGCCTACATGCCCTTTACGCCCAGTCATTCCGATTAACGCTCGCACCCTCCGTATTACCGCGGCTGCTAGCACGGAGTT
+
CCCCCGGGGGGGGGGGGGGGGGGGGGGGGGGGGGGGGGGGGGGGGGGGGGGGGGGGGGGGGGGGGGGGGGGGGGDGGGGGGGGGGGGGGGGGGGGGGGGGGGGGGGGGGGGGGGGGGGGGGGGGGGGGGGGGFGGGGGGGGGGGGGGGGCEGGFFGFGFGGGGGCDGGGGGGGGGGFGFGGGFGGGF@EGGGGGGGGGGGFFFFFFFFFFFFFFFFCFFFFEFDFFFFF@EFE;@FFFFF@FBFFFFFFFFEF;6:0:BA((:?16>B>801<>??:?BF62;;>B99<?FDB)5(,99?8
@M04999:289:000000000-L3R54:1:1101:19705:15438 2:N:0:407
GACTACTCGGGTATCTAATCCTGTTTGCTACCCACGCTTTCGAGCATGAACGTCAGTGTTATCCCAGGAGGCTGCCTTCGCCATCGGTATTCCTCCACATCTCTACGCATTTCACTGCTACACGTGGAATTCTACCTCCCTCTGACACACTCTAGTTAGACAGTTTCAAATGCACGTCCCAAGTTGAGCTCGGGGATTTCACATCTGACTTATCTAACCGTCTGCGCTCGCTTTACGCCCAGTAATTCCGATTAACGCTCGCACCCTACGTATTACCGCGGCTGCTGGCACGTAGTTAGCC
+
CCCCCGGGGGGGGGGGGGGGGGGGGGGGGGGGGGGGGGGGGGGGGGGGGGGGGGGGGGGGGGGGGGGGGGGGGGGGGGGGGGGGGGGGGGGGGGGGGGGGGGGGGGGGGGGGGGGGGGGGGGGGGGGGGGGFGGGGGGGGGGFGGGGGGGGGGGGGGGGGFGGGGGGGGGGGGGGGFGFGGGGGGGGGGGGGGGGGDFGFFFFFFFFFFFFFFFFFFFFFFFFBCFBFFFFFFFFFDF>FDDEEFFFFEEF@@DFF?@2<719>FFFB?BBFFBFBFFFFF>101>7>((5?64((:AA98
@M04999:289:000000000-L3R54:1:1101:24650:15473 2:N:0:407
GACTACTCGGGTATCTAATCCTGTTCGCTACCCATGCTTTCGAACCTCAGCGTCAGTTACAGACCAGAGAGCCGCCTTCGCCACTGGTGTTCTTCCATATATCTACGCATTCCACCGCTACACATGGAGTTCCACTCTCCTCTTCTGCACTCAAGAAACATAGTTTCAGCTGCAGTTCCCCAGTTAAGCTGGGAGCTTTCACAGCTGACTTATCTTCCCGCCTGCGTTCGCTTTACGCCCAATAAATCCGGACAACGCTTGCCACCTACGTATTACCGCGGCTGCTGGCACGTAGTGAGCC
+
CCCCCGGGGGGGGGGGGGGGGGFGGGGGGGGDFGGGGGGGGGGFEFFGFGGGEGGGGGGGGGGGGGGGGGDGGGGGGGGGGGGGGGGGGFFFAFF?FGAFGCGGGGGGGGGGGGGEFGGGGGGFD@F@FFGGGGGGGGGGGGGGGGGFGGGGGGFG=EFFFGGGDGGGG,@EGGDDFG@FGGGGGGGGD=@F+89DGGGGFFFFFF?FCBF5C@FFC8A=BAFFFB9AF?B@==682996@68@E>?EE>9@;FDFF6(4;@?FFFF?:BBBF?AAAF010(,3:::((,50((4:()...
@M04999:289:000000000-L3R54:1:1101:18776:15479 2:N:0:407
GACTACTCGGGTATCTAATCCTGTTTGCTCCCCACGCTTTCGCATCTCAGCGTCAGTATCTGTCCAGAAGGCCGCCTTCGCCACCGGTATTCCTCCACATCTCTACGCATTTCACCGCTACACGTGGAATTCTACCTTCCTCTACAATACTCCAGATAACCAGTTTTAAGTGCAATTCCCAGGTTGAGCCCGGGGCTTTCACACCTAACTTAATTATCCGCCTACATGCCCTTTACGCCCAGTCATTCCGATTAACGCTCGCACCCTCCGTATTACCGCGGCTGCTGGCACGGAGTTAGCC
+
CCCCCGGGGGGGGGGGGGGGGGGGGGGGGGGGGGGGGGGGGGGGGGGGGGGGGGGGGFGGGGGGGGGGGGGGGGGGGGGGGGGGGGGGGGGGGGGGGGGGGGGGGGGGGGGGCGGGGGGGGGGGGGGGFGGGGGGGGGGGGGGGGGGGGGGGGGGFGGGGGGGGGGGGGGGGGGGGFGFGGGGGGGGGGGGGGGGGGGGGFFFFFFFFFFFFFFFFFFFFFFFFD=EFFFBFFFFFFFFB@D@<EFFFFF;;<DFC<>BFFB14><:?FFF:?F2A9---499>?>?70(),3,(-44<A?
@M04999:289:000000000-L3R54:1:1101:21207:15488 2:N:0:407
CATAATTCTACGGGATCAAAACCTTCTTTTTCCCCCCCCCTTTTCCGCACGGATGCTATCTCTATCCAAGTGGGCCCCTTCCCCCATCGGTATTTCCCCACCACCCTATACTTTTACCCCCTCCACCTGCAGTACTCCCACCCCTCCCAAACTCACCCATAACAGAATCTAAATCAATTTCACCGTTTGAGACCTCGGCTTTGCCACCGACCTTACAAATCGCCCCACATCGCTTTTACGCCTATCTATCCGGATCAACGCACGCCCCACCCGCATACTCCGGCCGCCTGTCCTGGAGTGG
+
8-,,8<,,,,,,=:8+,,;C6CF-,,;E<,,,,;E+C6+++66:,,,66++++,+,,,,,C,,<,<,,,6,6,B9,+@,,,4A,C+,:?+8,+,:,:,A,4@,++++,,,9,9<?,7,,+@+++,38,8,,,9,8,,,3,3@=C=++68=,+5,,,45+,5@@3,*4,,,,,,2+4*+4+5++4*4;E?,1,4*2*3**2))*+*1;/((,((*;))3*)*/,469?0(/)(-((())-)4-((.4)))-.((,(((.,-((((-,47--(,-4(4(5).,(-((((,((-,))-(.(,,(
@M04999:289:000000000-L3R54:1:1101:6539:15543 2:N:0:407
GGGGACTACTCGGGTATCTAATCCTGTTTGCTCCCCACGCTTTCGCATCTCAGCGTCAGTATCTGTCCAGAAGGCCGCCTTCGCCACCGGTATTCCTCCACATCTCTACGCATTTCACCGCTACACGTGGAATTCTACCTTCCTCTACAATACTCCAGATAACCAGTTTTAAGTGCAATTCCCAGGTTGAGCCCGGGGCTTTCACACCTAACTTAATTATCCGCCTACATGCCCTTTACGCCCAGTCATTCCGATTAACGCTCGCACCCTCCGTCTTACCGCGGCTGCTGGCACGGAGTT
+
CCCCCGGGGGGGGGGGGGGGGGGGGGGGGGGGGGGGGGGGGGGGGGGGGGGGGGGGGGGGGGGGGGGGGGGGGGGGGGGGGGGGGGGGGGGGGGGGGGGGGGGGGGGGGGGGGGGGGGGGGGGGGGGGGGGGGGGGGGFGGGGGGGGGGGGGGGGGGGGGGGGGGGGGGGGGGGGGFFFGGGGGGGGGGGCFFFGGGDGDAFFFFFFFFF:B=FFFFFFFF829=9@BEEFFFFFFEFEAD>9;;E@AF?EEF@;1;C<?>1139>BF?:4((((.84),((7>;6904::?0.(((-48
@M04999:289:000000000-L3R54:1:1101:24018:15562 2:N:0:407
CGACTACTCGGGTATCTAATCCTGTTCGCTCCCCACGCTTTCGTCCATCAGCGTCAATCGGTATTTAGTAACCTGCCTTCGCAATCGGGGTTCTGTGTAATATCTATGCATTTCACCGCTACACTACACATTCCAGCTACTTCAATACTATTCAAGATTAACAGTATCAACGGCAGTTCTACAGTTAAGCTGCAGGTTTTCACCGCTGACTTATCAACCCGCCTACGGACCCTTTAAACCCAATAAATCCGGATAACGCTCGCATCCTCCGTATTACCGCGGCTGCTGGCACGGAGTTAGC
+
CCCCCGGGGGGGGGGGGGGGGGGGGGGGGGGGGGGGGGGGGGGGGGGGGGGGGGGGGGGGGGFGGGGGGGGGGGGGGGGGGGGGGGGGGGGGGGGGGGGGGGGGGGGGGGGGGGGGGGGGGGGGGGGGGGGGGGGGGGGGGGGGGGGGGGGGGGGGGGGGGGGGGGGGGGGGGGGGFGFGGGGGGGGGGGGGGGGGGGGGFFFFFFFFFFFFEFFFFFFFFFFFFFFFFFFF=B@ECCEADF@F@@FFFF@>DFFFFFFFF;9>?>?BFFFF?FFFFF?>(79B>BDF?BFF6066:B>F4
@M04999:289:000000000-L3R54:1:1101:12990:15586 2:N:0:407
GGTTTGACTACACGGGTATCTAATCCTGTTCGCTACCCATGCTTTCGAACCTCAGCGTCAGTTACAGACCAGAGAGCCGCCTTCGCCACTGGTGTTCTTCCATATATCTACGCATTCCACCGCTACACATGGAGTTCCACTCTCCTCTTCTGCACTCAAGAAAAACAGTTTCAGCTGCACTTCCCCGGTTAAGCCGAGGGCTTTCACAGCTGACTTGTTCTCCCGCCTGCGTTCGCTTTACGCCCAATAAATCCGGACAACGCTTGCCACCTACGTATTACCGCGGCTGCTGGCCCGTAGT
+
CCCCCGGGGGGGGGGGGGGGGGGGGGGGGGGGGGGGGGGGGGGGGGGGFFGGGGGGGGGGGGGGGGGGGGGGGGGGGGGGGGGGGGGGGGGGGGGGGGGGGGGGGGGGGGGGGGGGGGGGGGGGGGGGGGGFCGGGGGGGGGCGFGGGGGGGGGGGGGGGGGGGGGGGGGGGGGGGFGDGGDCGGGGGGGGG7FGGGGGGAFFFFFFFFFFEEFFCFFFEFFEF>@==6?FFFFF><D1AEFFBB@@@FF44>B(-8>B(36>:<<?:2)282:042<?BF<119(7BF<70(4(,4;>(.
@M04999:289:000000000-L3R54:1:1101:9178:15601 2:N:0:407
AGGTTGACTACCCGGGTATCTAATCTTGTTTGCTCCCCACGCTTTCGCATCTCAGCGTCAGTATCTGTCCAGAAGGCCGCCTTCGCCACCGGTATTCCTCCACATCTCTACGCATTTCACCGCTACACGTGGAATTCTACCTTCCTCTACAATACTCCAGATAACCAGTTTTAAGTGCAATTCCCAGGTTGAGCCCGGGGCTTTCACACCTAACTTAATTATCCGCCTACATGCCCTTTACGCCCAGTCATTCCGATTAACGCTCGCACCCTCCGTATTACCGCGGCTGCTGGCACTGAGT
+
CCCCCGGGGGGGGGGGGGGGGGGGGGGGGGGGGGGGGGGGGGGGGGGGGGGGGGGGGGGGGGGGGGGGGGGGGGGGGGGGGGGGGGGGGGGGGGGGGGGGGGGGGGGGGGGGGGGGGGGGGGGGGGGGGGGGGGGGGGGGGGGGGGGGGGGGGGGGGGGGGGGGGGGGGGGGGGGGFGFGGGGGGGGGGGGGGGGGGGGGFFFFFFFFFFFEFFFFFFFEFFCE?F?22@EFFFFFFFFFFFD;BFD;@3?EFFFDFFBFA?>?:B>FF90?:?>F??:<<9?B(7>09820317>(5556
@M04999:289:000000000-L3R54:1:1101:18389:15616 2:N:0:407
TGAGACTACCGGGGTATCTAATCCTGTTTGCTCCCCACGCTTTCACATCTCAGCGTCAGTATCTGTCCAGAAGGCCGCCTTCGCCACCGGTATTCCTCCACATCTCTACGCATTTCACCGCTACACGTGGAATTCTACCTTCCTCTACAATACTCCAGATAACCAGTTTTAAGTGCAATTCCCAGGTTGAGCCCGGGGCTTTCACACCTAACTTAATTATCCGCCTACATGCCCTTTACGCCCAGTCATTCCGATTAACGCTCGCACCCTCCGTATTACCGCGGCTGCTGGCACGGAGTTT
+
CCCCCGGGGGGGGGGGGGGGGGGGGGGGGGGGGGGGGGGGGGGGGGGGGGGGGGGGGGGGGGGGGGGGGGGGGGGGGGGGGGGGGGGGGGGGGGGGGGGGGGGGGGGGGGGGGGGGGGGGGGGGGGGGGGGGGGGGGGGGGGGGGGGGGGGGGGGGGGGGGGGGGGGGGGGGGGGGFGFGGGGGGGGGGGGGGGGGGDDGFFFFFFFFFFFFFFFFFFFFFFFFFFFFFFFFFFFFECEFFBFFDEE3?CCEF;D02>AFFFFFFF>>FFFFFFBF:<A4:9>(396:??:BB?:4(2:()
@M04999:289:000000000-L3R54:1:1101:15013:15631 2:N:0:407
AGACTACTCGGGTATCTAATCCTGTTTGCTCCCCACGCTTTCGCATCTCAGCGTCAGTATCTGTCCAGAAGGCCGCCTTCGCCACCGGTATTCCTCCACATCTCTACGCATTTCACCGCTACACGTGGAATTCTACCTTCCTCTACAATACTCCAGATAACCAGTTTTAAGTGCAATTCCCAGGTTGAGCCCGGGGCTTTCACACCTAACTTAATTATCCGCCTACATGCCCTTTACGCCCAGTCATTCCGATTAACGCTCGCACCCTCCGTATTACCGCGGCTGCGGGCACGTAGTTAGC
+
CCCCCGGGFGGGGGGGGGGGGGGGGGGGGGGGGGGGGGGGGGGGG7FGGGGGGGGGGGGGGFGGGFGGFGGGFGGGGGGGEGGGGGGGG@FGGGGGGGGGGGGGGGGGGGGGGGGGGGGGGGGGG=FCFEFCFGGGG9=FFGGGGGDGGGGGGGGG,EACCFGGDFGGGGFGGFGADGFGGGG?FGGGGGGGGGGDDGGGFFFFAEFFEFFEFF@+>8AE?B@DFFE*9=):=@EFFFFB@FDF33CEFFF;?@D4EF00(3>>>FFBF:9:(4,:4<?F0120,((-47;?F.(462924
@M04999:289:000000000-L3R54:1:1101:5088:15656 2:N:0:407
TCGACTACTGGGGTATCTAATCCTGTTCGCTCTCCACGCTTTCGTCCATCAGCGTCAATCGGTATTTAGTAACCTGCCTTCGCAATCGGGGTTCTGTGTAATATCTATGCATTTCACCGCTACACTACACATTCCAGCTACTTCAATACTATTCAAGATTAACAGTATCAACGGCAGTTCTACAGTTAAGCTGCAGGTTTTCACCGCTGACTTATCAACCCGCCTACGGACCCTTTAAACCCAATAAATCCGGATAACGCTCGCATCCTCCGTATTACCGCGGCTGCTGGCACGGAGTT
+
CCCCCGGGGGGGGGGGGGGGGGGGGGGGGGGG8FGGGGGGGGGGGGGGGGGGGGGGGGGGGGGGGGGGGGGGGGGGGGGGGGGGGGGGGGGGGGGGGGGGGGGGGGGGGGGGGGGGGGGGGGGGGGGGGGGGGGGGGGGGGGGGGGGGGGGGGGGGGGGGGGGGGGGGGGGGGGGGFGFGGGGGGGGGGGGGGGGGGGGGFFFFFBFFFFFFFFFFFFFFEFFBFFFF@?>9=DFFFFEFFFFFFFEFFFFF>DFFFFFFFDFFFFFFFFFFFFF?BFAFF0106>?F>?FB?FFF06,
@M04999:289:000000000-L3R54:1:1101:24467:15694 2:N:0:407
AGTGACTACTGGGGTATCTAATCCTGTTTGCTCCCCACGCTTTCGCATCTCAGCGTCAGTATCTGTCCAGAAGGCCGCCTTCGCCACCGGTATTCCTCCACATCTCTACGCATTTCACCGCTACACGTGGAATTCTACCTTCCTCTACAATACTCCAGATAACCAGTTTTAAGTGCAATTCCCAGGTTGAGCCCGGGGCTTTCACACCTAACTTAATTATCCGCCTACATGCCCTTTACGCCCAGTCATTCCGATTAACGCTCGCACCCTCCGTATTACCGCGGCTGCTGGCACGGAGTT
+
CCCCCGGGGGGGGGGGGGGGGGGGGGGGGGGGGGGGGGGGGGGGGGGGGGGGGGGGGGGGGGGGGGGGGGGGGGGGGGGGGGGGGGGGGGGGGGGGGGGGGGGGGGGGGGGGGGGGGGGGGGGGGGGGGGGGGGFGFGGGGGGGGGGGGGGGGGGGGGGGGGGGGGGGGGFGGGGGFGFFGGGGGGGGGGGGEGGGGGGGFFFFFFFFFFFFEEFFEFFFFFFFFFFFFFFFFFFFFFFF?9@F;3=@E?EFE6?D;EFFBBFBFFFFBBBFBBF?F>BA1;BFF>9:B:?FF<0410::
@M04999:289:000000000-L3R54:1:1101:18164:15712 2:N:0:407
TGACTACTGGGGTATCTAATCCTGTTCGCTCCCCACGCTTTCGTCCATCAGCGTCAATCGGTATTTAGTAACCTGCCTTCGCAATCGGGGTTCTGTGTAATATCTATGCATTTCACCGCTACACTACACATTCCAGCTACTTCAATACTATCCAAGATTAACAGTATCAACGGCAGTTCTACAGTTAAGCTGCAGGTTTTCACCGTTGATTTATCAACCCGCCTAGGGACCCTTTAACCCCAATAAATCCGGATACGCCCGGCATCCTCCGTATACCCGCGGCTCCTGGCCCGGAGTTAGC
+
<ACCC@<9F@F7@@C,CFAEF,;CFGE;:CEFCEFEFGGG<@@C@F,,CFCCFFGGF<D,,CE@99@FF<AFF,BFFF,<CFF@@5DBC7C6FF5A9FFF55,C;,9<,?FFAEEF<?E@EEFF=EEFF=FBE;44>,DFE8DCCAFGGCF,@EFF,,4@DFFGGGG8EGGGE+=CFCFFGC7=FDGCC,3@98CF7?F?C7F89*098*3;@+=ECFF)*4-)/)0(-(0/>@==C*./(-,65;))941((/3)((,(,((,,5:)3,(((4)).,,(4117((,84(((((40,(.)-
@M04999:289:000000000-L3R54:1:1101:12298:15718 2:N:0:407
GACTACCAGGGTATCTAATCCTGTTCGCTACCCATGCTTTCGAACCTCAGCGTCAGTTACAGACCAGAGAGCCGCCTTCGCCACTGGTGTTCTTCCATATATCTACGCATTCCACCGCTACACATGGAGTTCCACTCTCCTCTTCTGCACTCAAGAAAAACAGTTTCAGCTGCACTTCCCCGGTTAAGCCGAGGGCTTTCACAGCTGACTTGTTCTCCCGCCTGCGTTCGCTTTACGCCCAATAAATCCGGACAACGCTTGCCACCTACGTATTACCGCGGCTGCTGGCACGTAGTTAGCC
+
CCCCCGGGGGGGGGGGGGGGGGGGGGGGG,FGGGGGGGGGGGGGGGGGGGGGGGGGGGGGGGGGGGGGGGGGGGGGGGGGGGGGGGGGGGGGGGGGGGGGGGGGGGGGGGGGGGGGGGGGGGGGGGGGGGGGGGGGGGGGGGGGGGGGGGGGGCGGGGGGGGGGGGGGFGGGGGGGFGFGGGGGGGGGGGGGGGGGGGGGFFFFFFFFFFFFFFFFFFFFFBFFFFFFDFFFF@FEDFFFFFDFEECFEFF019?BFB80<??FFF?2:3<?<BAD<?0309>BB>DF?0811(342:4<7
@M04999:289:000000000-L3R54:1:1101:18877:15720 2:N:0:407
TGCTGACTACTAGGGTATCTAATCCTGTTTGCTACCCACGCTTTCGAGCATGAACGTCAGTGTTATCCCAGGAGGCTGCCTTCGCCATCGGTATTCCTCCACATCTCTACGCATTTCACTGCTACACGTGGAATTCTACCTCCCTCTGACACACTCTAGTTAGACAGTTTCAAATGCACGTCCCAAGTTGGGCTCGGGGATTTCACATCTGACTTATCTAACCGTCTGCGCTCGCTTTACGCCCAGTAATTCCGATTAACGCTCGCACCCTACGTATTACCGCGGCTGCTGGCACGTAGTT
+
CCCCCGGGGGGGGGGGGGGGGGGGGGGGGGGGGGGGGGGGGGGGGGGGGGGGGGGGGGGGGGGGGGGGGGGGGGGGGGGGGGGGGGGGGGGGGGGGGGGGGGGGGGGGGGGGGGGGGGGGGGGGGGGGGGGGGGGGGGGGGGGGGGGGGGGGGGGGGGGGGGGFGGGFGFGGGGGGFGFGGGDEGGGGGGGGGGGGGGGGFFFFFFFFFFFFFFFFFFFFFFF>A>B=E2ABFFFFFF@F=@BF?DE7C<EEEFF<DFFFFFFFF>>B(3<:?07?>BFA>6((2((4?>7:?2368?::<
@M04999:289:000000000-L3R54:1:1101:7555:15731 2:N:0:407
CGAGACTACTGGGGTATCTAATCCTGTTTGCTCCCCACGCTTTCGCATCTCAGCGTCAGTATCTGTCCAGAAGGCCGCCTTCGCCACCGGTATTCCTCCACATCTCTACGCATTTCACCGCTACACGTGGAATTCTACCTTCCTCTACAATACTCCAGATAACCAGTTTTAAGTGCAATTCCTAGGTTGGGCCCAGGGCTTTCACACCTAACTTAATTATCCGCCTACATGCCCTTTACGCCCAGTCATTCCGATTAACGCTCGCACCCTCCGTATTACCGCGGCTGCTGGCACGGAGTTT
+
CCCCCGGGGGFGGGGGGFGGGGGGGGGGGGGGGGGGGGGGGGGGGGGGGGGGGGGGGGGGGGGGGGFGGGGGGGGGGGGGGGGGGGGGGGGDGGGGGFGGGGGGGGGGGGGGGGGGGGGGGGGGGGEGFGGGGGGGGGGGGGGGGGGGGCGGGGGGGFGFDGGGGGGDGGGGFGDFF=EGGGGFFFGGFGEGDEGCGGGGFFFFFFFFF@EFEFFFFFFEFFFDDF@F:4/>E=BFF44?@FFFFFFFFFFEF@;D6?CF;DFBFFFB???BF?(,:BFFFFF(7(,8:)4<<?0909,:)
@M04999:289:000000000-L3R54:1:1101:23001:15735 2:N:0:407
TTGGTGACTACCCGGGTATCTAATCCTGTTTGCTCCCCACGCTTTCGCATCTCAGCGTCAGTATCTGTCCAGAAGGCCGCCTTCGCCACCGGTATTCCTCCACATCTCTACGCATTTCACCGCTACACGTGGAATTCTACCTTCCTCTACAATACTCTAGTTAACCAGTTTTAAGTGCAATTCCTAGGTTGAGCCCAGGGCTTTCACACCTAACTTAATTATCCGCCTACATGCCCTTTACGCCCAGTCATTCCGATTAACGCTCGCACCCTCCGTATTACCGCGCCTGCTGGCACGGAGT
+
CCCCCGGGGGGGGGGGGGGGGGFGGGGGGGGGGGGGGGGGGGGGGGGGGGGGGGGGGGGGGGGGGGGGGGGGGGGGGGGGGGGGGGGGGGGGGGGGGGGGGGGGGGGGGGGGGGGGGGGGGGGGGGGGGGGGGGGGGGGGGGGGGGGGGGGGGFGGGGGGGGGGGGGGGGGGGGGGFGFCFGGGGGFFGGGGGGGGGGGGFFFFFFFFFFFFFFFFFFFCFEEEDFFFDFFFFFFFFFFFFFFFFFFFFFFEFCE@@F@EC@FFFFFFF>?FFBF:B0:AFB?>0(43,17:?F?BF02((
@M04999:289:000000000-L3R54:1:1101:14685:15767 2:N:0:407
GACTACCCGGGTATCTAATCCTGTTTGCTACCCACGCTTTCGAGCATGAACGTCAGTGTTATCCCAGGAGGCTGCCTTCGCCATCGGTATTCCTCCACATCTCTACGCATTTCACTGCTACACGTGGAATTCTACCTCCCTCTGACACACTCTAGTTAGACAGTTTCAAATGCACGTCCCAAGTTGAGCTCGGGGATTTCACATCTGACTTATCTAACCGTCTGCGCTCGCTTTACGCCCAGTAATTCCGATTAACGCTCGCACCCTACGTATTACCGCGGCTGCTGGCACGTAGTTAGCC
+
CCCCCGGGGGGGGGGGGGGGGGGGGGGGGFGGGGGGGGGGGGGGGEEE@FGGGGGGGGGGGGGGGGGGGGGGGGGGGGGGGGGGGGGGGGGGGGGGGGGFFGGGGGGGGGGGFGGGGGGGGGGGFGGGGGGGGGGGGGGGGGGGGFFGGGGGGGGGGGGGGFFFGGGGGGFGGGGGFGFGG6DGG:DGG9FGGGGDDGGGFFFFFFFFE;EFFFFFFFFFEFFDFB95>@>>BFFF?DFFF;EEFFFFCFFFFDEFFF?;@>BFBFF7??FB<?229:>>BFFFFFF2?()14<1<<BFA7
@M04999:289:000000000-L3R54:1:1101:6445:15891 2:N:0:407
GGATGGACTACCAGGGTATCTAATCCTGTTCGCTCCCCACGCTTTCGTCCATCAGCGTCAATCGGTATTTAGTAACCTGCCTTCGCAATCGGGGTTCTGTGTAATATCTATGCATTTCACCGCTACACTACACATTCCAGCTACTTCAATACTATTCAAGATTAACAGTATCAACGGCAGTTCTACAGTTAAGCTGCAGGTTTTCACCGCTGACTTATCAACCCGCCTACGGACCCTTTAAACCCAATAAATCCGGATAACGCTCGCATCCTCCGTATTACCGCGGCTGCTGGCACGGAGT
+
CCCCCGGGGGGGGGGGGGGGGGGGGGGGGGGGGGGGGGGGGGGDGGGGGEGGGGGGGGGGGGGGGGGGGGGGGGGGGGGGGGGGGGGGGGGGGGGGGGGGGGGGGGGGGGGGGGGGGGGGGGGGGGGGGGGGGGGGGGGGGGGGGGGGGGGGGGGGGGGGGGGGGGGGGGGGGGGGFGFGGGGGGGGGGGGGGFFGGGGGFFFFFFFFFFFFFFFFFFFFFFBFFFFFFF>D@FFFDF;FE3<@FF;@FEC<C8>BDFF9@F;2<B>BFFFFFFF?(8?BFA012,3>114:701,,3993
@M04999:289:000000000-L3R54:1:1101:28107:15906 2:N:0:407
CTGACTACCAGGGTATCTAATCCTGTTTGCTCCCCACGCTTTCGCATCTCAGCGTCAGTATCTGTCCAGAAGGCCGCCTTCGCCACCGGTATTCCTCCACATCTCTACGCATTTCACCGCTACACGTGGAATTCTACCTTCCTCTACAATACTCTAGTTAACCAGTTTTAAGTGCAATTCCTAGGTTGAGCCCAGGGCTTTCACACCTAACTTAATTATCCGCCTACATGCCCTTTACGCCCAGTCATTCCGATTAACGCTCGCACCCTCCGTATTACCGTGGCTACTGGCACGGGTTG
+
C@CCCGGGGDECFECEECGCEFFED<FAFCCFFGGGGGGGGG9@:F7@,@A<<FFEGGGGGGGGEGGGGGGGCFFGGGEFGFGGEC=ECF@CFF<FFFGGGFF<AFFGGEGGGGDFGCFEDGDGDFFECFFFGGGGGGCE8DFFGFGGGFCFFGGDDGCFGGAEFDF8C=8DFDGFF?FG+=D8>FGGFGGFC?F6>6?DA5FFFF>?5@@=AFFAEF>6>5)0:AB@CEF@:B:56@5B@90:3>45)7?8((((1;1((329BB(-(4(,,.:.4<<1(.(76).358472:0((-(
@M04999:289:000000000-L3R54:1:1101:29228:15924 2:N:0:407
TCTCGGACTACTCGGGTATCTAATCCTGTTTGCTCCCCACGCTTTCGCATCTCAGCGTCAGTATCTGTCCAGAAGGCCGCCTTCGCCACCGGTATTCCTCCACATCTCTACGCATTTCACCGCTACACGTGGAATTCTACCTTCCTCTACAATACTCCAGATAACCAGTTTTAAGTGCAATTCCCAGGTTGAGCCCGGGGCTTTCACACCTAACTTAATTATCCGCCTACATGCCCTTTACGCCCAGTCATTCCGATTAACGCTCGCACCCTCCGTATTACCGCCGCTGCTGGCATGGCGT
+
CC6CCGCGGGGGGGGFGGGGGGAFGGGGGGGGGGGGFGGGDGGGGGGGGCGGGGACFGGGGGF9E@EGGGGGGDGCFGGDGGGGGGGEG8FGGGGGGGGGGDB?FGGGGGGG@FGCFGGGGCGEGGGGGFGGDGFFGGGF,,=DGGGG,EDFAFGGGGFGGCGFGGGGGGC=EFGGFGFGGGGGCFGFFGGGGGGGDGGC5B*;FFFAEFF25AFA>A67+8C?9(82;DFFFFE@@@EFF;DB@@;@@@3.9?E(((35<:96(-3(,,(--19<((55-<?B(424>B?)48().(((-
@M04999:289:000000000-L3R54:1:1101:25408:15932 2:N:0:407
CGACTACCCGGGTATCTAATCCTGTTCGCTACCCATGCTTTCGAGCCTCAGCGTCAGTAACAGACCAGAGAGCCGCCTTCGCCACTGGTGTTCTTCCATATATCTACGCATTTCACCGCTACACATGGAGTTCCACTCTCCTCTTCTGCACTCAAGTCTCTCAGTTTCCGATGCTCTTCCTCAGTTAAGCTGAGGGCTTTCACATTCAGACTTAAAAGACCGCCTGCGCTCCCTTTACGCCCAATAAATCCGGACAACGCTTGCCACCTACGTACTACCGCGGCTGCTGGCACGTAGTTAC
+
CCCCCGGGGGGGGGGGGGGGGGGGGGGGGGGGGGGGGGGGGGGGGGGGGGGGGGGGGGGGGGGGGGGGGGGGGGGGGGGGGGGGGGGGGGGGGGGFGGGGGGGGGGGGGGGGGGGGFGGGGGGGGGFGGGFFFGGGGGGGGGGGGGGGGGGGGGGGGGGGGGGGGGGGGGGGGGGGFGFGGGFGGGGGGGGGGGFDGDGGFFAFFFFFEEFFFFAAEFFFF2AAFFB@@FFFFFFF<EFFFFF653=>CF@FB?B>1=6>B?<?:ADBFB?BBFB::B?97(4>>>:FFFF()(.(.45A)
@M04999:289:000000000-L3R54:1:1101:20972:15974 2:N:0:407
GACTACAAGGGTATCTAATCCTGTTCGCTCCCCACGCTTTCGTCCATCAGCGTCAATCGGTATTTAGTAACCTGCCTTCGCAATCGGGGTTCTGTGTAATATCTATGCATTTCACCGCTACACTACACATTCCAGCTACTTCAATACTATTCAAGATTAACAGTATCAACGGCAGTTCTACAGTTAAGCTGCAGGTTTTCACCGCTGACTTATCAACCCGCCTACGGACCCTTTAAACCCAATAAATCCGGATAACGCTTGCATCCTCCGTATTACCGCGGCTGCTGGCACGGAGTTAGCC
+
CCCCCGGGGGGGGGGGGGGGGGGGGGGGGGGGGGGGGGGGGGGGGGGGGGGGGGGGGGGGGGGGGGGGGGGGGGGGGGGGGGFGGGGGGGGGGGGGGGGGGGGGGGGGGGGGGGGGGGGGGGGGGGGGGGGGGGGGGGGGGGGGGGGGGGGGGGGGGGGGGGGGGGGGGGGGGGGGFGFGGGGGGGGGGGGGGGGGGGGGFFFFFFFFFFFFFFFFFFFFFFFFFFFFFFFDFFFEFFBAFFFEFFFFE;@F@FFFFFFFFFFFFFFFFFBB?BBD<029>B;>:BB4((.8>;BF?>><4
@M04999:289:000000000-L3R54:1:1101:2701:16029 2:N:0:407
GACTACTGGGGTATCTAATCCTGTTTGCTCCCCACGCTTTCGCATCTCAGCGTCAGTATCTGTCCAGAAGGCCGCCTTCGCCACCGGTATTCCTCCACATCTCTACGCATTCCACCGCTACACGTGGAATTCTACCTTCCTCTACAATACTCTAGTTAACCAGTTTTAAGTGCAATTCCTAGGTTGAGTCCAGGGCTTTCACACCTAACTTAATTATCCGCCTACATGCCCTTTACGCCCAGCCATTCCGATTAACGCCCGCACCCTCCGTATTACCGCGGCTGCTGGCACGCAGTCAGCC
+
C@CCCGC,@C7CCFCFGFGGFGFFECF,ECFFCGGEFGFFGC7@,@,6CE,@FCCGGA<EFGGGGGCC<EFDEEEFDGGGEGECGGD>FFGGFF9EFFG,EEFGGFG7F+B,99CFF7+@+9EF4=CBBFFCFCGGG9DEF8AAE8EFGG:D8AF=>DFFGGGGAC,,6A=EGGGF++3?CD6@FGCC,5@9<,6CGFF?1B;C5?F6@E;679+?7AFF*<>45=ECB=:=33*/5>=B29(5>49??@?@DFFC;9((:99@0?:6?>?((.)6)(24((440).4<038(7(-(64:0
@M04999:289:000000000-L3R54:1:1101:19613:16037 2:N:0:407
GGACTACAAGGGTATCTAATCCTGTTCGCTCCCCACGCTTTCGTCCATCAGCGTCAATCGGTATTTAGTAACCTGCCTTCGCAATCGGGGTTCTGTGTAATATCTATGCATTTCACCGCTACACTACACATTCCAGCTACTTCAATACTATTCAAGATTAACAGTATCAACGGCAGTTCTACAGTTAAGCTGCAGGTTTTCACCGCTGACTTATCAACCCGCCTACGGACCCTTTAAACCCAATAAATCCGGATAACGCTCGCATCCTCCGTATTACCGCGGCTGCTGGCACGGAGTTAGC
+
CCCCCGGGGGGGGGGGGGGGGGGGGGGGGGGGGGGGGGGGGGGGGGGGGGGGGGGGGGGGGGGGGGGGGGGGGGGGGGGGGGGGDGGGGGGGGGGGGGGFGGGGGGGGGGGGGGGGGGGGGGGGGGGGGGGGGGGGGGGGGGGGGGGGGGGGGGGGGGGGGGGGGGGGGGGGDGGGFGFGGGCDGGGGGGGGCFGGDGFGFFFFDEFDFFFEEFAFFFFFFFFFFFF@?@BFF2BEE@EF?FDFEFFEF;9(6<DFEFF?;70349??FFF?<?0<AB?909>FBB:::08<?49>?:2<<
@M04999:289:000000000-L3R54:1:1101:14587:16046 2:N:0:407
TCCGACTACTAGGGTATCTAATCCTGTTTGCTCCCCACGCTTTCGCATCTCAGCGTCAGTATCTGTCCAGAAGGCCGCCTTCGCCACCGGTATTCCTCCACATCTCTACGCATTTCACCGCTACACGTGGAATTCTACCTTCCTCTACAATACTCTAGTTAACCAGTTTTAAGTGCAATTCCTAGGTTGAGCCCAGGGCTTTCACACCTAACTTAATTATCCGCCTACATGCCCTTTACGCCCAGTCATTCCGATTAACGCTCGCACCCTCCGTATTACCGCGGCTGCTGGCACGGTGTTT
+
CCCCCGGGGGGGGGGFGGGGGGFFGGGGGGGGGGGGGGGDGGGGGGGGGGGGGFGGGGGFFGGGGCFGGGFGGDGGGGGGGGGGGGGGGGGDDGGGEEFGGGGGGGGGGDGGEGGGGGDEGGGGGGGGGGFGGGGGGGG?FGGGG8FG8DFFGACA,=DEFGGGFGGCDGGGGG?FFGFGGGGGG,@EGG,7;?CFF>5F6AFFFFFFFFFFFFFFEFFFFF9BDAAD4C@EEFEBE4CB@BB@?54;EFFEE0210?E;0?@9@(79B6:09-31(5:9:B017(427)(,43:B(--3(
@M04999:289:000000000-L3R54:1:1101:11855:16058 2:N:0:407
GGACTACTCGGGTATCTAATCCTGTTTGCTCCCCACGCTTTCGCATCTCAGCGTCAGTATCTGTCCAGAAGGCCGCCTTCGCCACCGGTATTCCTCCACATCTCTACGCATTTCACCGCTACGCGTGGAATTCTACCTTCCTCTACAATACTCCAGATAACCAGTTTTAAGTGCAATTCCCAGGTTGAGCCCGGGGCTTTCACACCTAACTTAATTATCCGCCTACATGCCCTTTACGCCCAGTCATTCCGATTAACGCTCGCACCCTCCGTATTACCGCGGCTGCTGGCACGGAGCTAGC
+
CCCCCGGGGGGGGGGGGGGGGGGGGGGGGGGGGGGGGGGGGGGGGGGGGGGGGGGGGGGGGGGGGGGGGGGGGGGGGGGGGGGGGGGGGGGGGGGGGGGGGGGGGGGGGGGGGGGGGGGGGGGGGGGGGGGGGGGGGGGGGGGGGGGGGGGGGGGGGGGGGGGGGGGGGGGGGGGGFGFGGGGGGGGGGGGGGGGGGGGGFFFFFFFFFFFFFFFFEFFFFFFFFFFFFE@DFFFEFFF>@@FFF@?EFFFFFFFFFFFFFFFFF>B?FFFFF<?FFFFF9BFFFB:0:?<DF91;;FAF?
@M04999:289:000000000-L3R54:1:1101:22597:16074 2:N:0:407
GTGACTACTCGGGTATCTAATCCTGTTCGCTCCCCACGCTTTCGTCCATCAGCGTCAATCGGTATTTAGTAACCTGCCTTCGCAATCGGGGTTCTGTGTAATATCTATGCATTTCACCGCTACACTACACATTCCAGCTACTTCAATACTATTCAAGATTAACAGTATCAACGGCAGTTCTACAGTTAAGCTGCAGGTTTTCACCGCTGACTTATCAACCCGCCTACGGACCCTTTAAACCCAATAAATCCGGATAACGCTCGCATCCTCCGTATTACCGCGGCTGCTGGCACGGAGTT
+
CCCCCGGGGGGGGGGGGGGGGGGGGGGGGGGGGGGGGGGGGGGGGGGGGGGGGGGGGGGGGGGGFGGGGGGGGGGGGGGGGGGGGGGGGGGGGGGGGGGGGGGGGGGGGGGGGGGGGGGGGGGGGGGGGGGGGGGGGGGGGGGGGGGGGGGGGGGGGFGGGGGGGGGGGGGGGGGGEGFGGGGGGGGGGGGGGGGGGGGGFFFFFFFFFFFFFFFFFFFFEFFFFFFFFFFFFFFFFECB@FF<@EEEEC@B>;;<EFF@@FFB>?FBFFFF??:?<<ABF>>;BB??0?FFF0627:(
@M04999:289:000000000-L3R54:1:1101:12883:16141 2:N:0:407
GACTACCAGGGTATCTAATCCTGTTTGCTCCCCACGCTTTCGCATCTCAGCGTCAGTATCTGTCCAGAAGGCCGCCTTCGCCACCGGTATTCCTCCACATCTCTACGCATTTCACCGCTACACGTGGAATTCTACCTTCCTCTACAATACTCCAGATAACCAGTTTTAAGTGCAATTCCCAGGTTGAGCCCGGGGCTTTCACACCTAACTTAATTATCCGCCTACATGCCCTTTACGCCCAGTCATTCCGATTAACGCTCGCACCCTCCGTATTACAGCGGCTGCTGGCACGGAGTTAGCC
+
CCCCCFCEEGG<EFFGFGCFD9CFGG,CFG8FGGGDGECFCCGEE+EFFGFGBBFCCEGFGEF@E9EF@EC@DCE@F@D@FCFG8C=F@FFFFFGDFGGCBGGGC9DFEFEGFGGFGGDCCGGGEG@C<E?EE;;@4>DD;EFECFCDGCFG8?DD?E9DFD=DBFGE===CEDGC59<FG6DD?86F6CG>EEGC55CF;AAF?96FD6***+41;FF9FF2>:ECE37B:>@E<0?9D;1=3.)))14(,8;C319??;96>-81422-.7:A4)).4(4(3134(,42:031,46AA:
@M04999:289:000000000-L3R54:1:1101:4941:16152 2:N:0:407
GGAGACTATAGGGTATCTAATCCTGTTTGCTACCCACGCTTTCGAGCATGAACGTCAGTGTTATCCCAGGAGGCTGCCTTCGCCATCGGTATTCCTCCACATCTCTACGCATTTCACTGCTACACGTGGAATTCTACCTCCCTCTGACACACTCTAGTTTGACAGTTTCAAATGCACGTCCCAAGTTGAGCTCGGGGATTTCACATCTGACTTATCTAACCGTCTGCGCTCGCTTTACGCCCAGTAATTCCGATTAACGCTCGCACCCTACGTATTACCGCGGCTGCTGGCACGTAGTTAC
+
CCCCCGGGGGGGGGGGGGGGGGGGGGGGGGGGGGGGGGGGGGGGGGGGGGGGGGGGGGGGGGGGGGGGGGGGGGGGGGGGGGGGGGGGGGGGGGGGGGGGGGGGGGGGGGGGGGGGGGGGGGGGGGGGGGGGGGGGGGGGDEGGGGFGGFGGFGGGGGGGGGGGGGGGGGGGGGGGFGFGGGGGGGGGGGGGGGGGGGGGFFFFFFFFFFFFEFFFFFFFFADFBDF>FFFFFFFFFFFFFF?2;3?EEECE3?DFFCF9<FFFBF><?08BBBB>BBFFF9B9;9?FFBB7<?FF8644)
@M04999:289:000000000-L3R54:1:1101:15279:16185 2:N:0:407
GACTACCGGGGTATCTAATCCTGTTTGCTACCCACGCTTTCGAGCATGAACGTCAGTGTTATCCCAGGAGGCTGCCTTCGCCATCGGTATTCCTCCACATCTCTACGCATTTCACTGCTACACGTGGAATTCTACCTCCCTCTGACACACTCTAGTTTGACAGTTTCAAATGCACGTCCCAAGTTGAGCTCGGGGATTTCACATCTGACTTATCTAACCGTCTGCGCTCGCTTTACGCCCAGTAATTCCGATTAACGCTCGCACCCTACGTATTACCGCGGCTGCTGGCACGTAGTTAGCC
+
CCCCCGGGGGGGGGGGGGGGGGGGGGGGG<FGGGGGGGGGGGFGGGGGGGGGGGGGGGGGGGGGGGGGGGGGGGGGGGGGGGGGGGGGGGGGGGGGGGGGGGGGGGGGGGGGGGGGGGGGGGGGGGGGGGGGGGGGGGGGGGGGGGGGGGGGGGGGGGGGGGGGGGGGAFGGGGGGFG>DGFGGGGGGGGGGEECDGGGGFFFFFFFFFFFFEFFFFFFFEFFDFFFFFFFFFBEF?<>F;?ECCEFFFF?FFFFFFB@;(4>;>??<?0:)<B2<<:9;9;16?>?FB:FBF0129><A:
@M04999:289:000000000-L3R54:1:1101:8069:16225 2:N:0:407
TGCGACTACACGGGTATCTAATCCTGTTTGCTACCCACGCTTTCGAGCATGAACGTCAGTGTTATCCCAGGAGGCTGCCTTCGCCACCGGTATTCCTCCACATTTCTACGCATTTCACTGCTACACGTGGAATTCTACCTTCCTCTGACATCCTCTAGTTAGACAGTTTCAACTGCACGTCCCAAGTTCAGCTGGGGGATTTCACATCTGTCTTATCTAACCTTCTGCGCCCTCTTTACGCCTAGTACTTCCGATTAACTCTCGCACCCTACTTATTACCGCGGCTGCCCGCACGTTGTTC
+
@<C<CGGGEF@;@B66CEFCCF<CFFC,FCFF9EFCB6@+86DE@F@FGD<C9F@F6B@<,C<@FF<,CC7C:FG,,7AA,C@7@B:,=+F+AF,9F<=,4,5,9C,5C,++6?,C<FG=FFD=FFFGF:=AF?;E,,@F,D,@=ADCC9,,629E=,@83@A,D+,6@,=,,36,+=D++6+,,@@8,23@,,@7+0**3*?AF6<5*1**3+44*9B4AD6:7=E*)0(0((0.9*9)/6(/(;)).7))(36,(74)/7)/;(((3;(()-)))-)4:B09230(((-(-738((,.)
@M04999:289:000000000-L3R54:1:1101:16776:16305 2:N:0:407
GGTGCGACTACTGGGGTATCTAATCCTGTTTGCTCCCCACGCTTTCGCATCTCAGCGTCAGTATCTGTCCAGAAGGCCGCCTTCGCCACCGGTATTCCTCCACATCTCTACGCATTTCACCGCTACACGTGGAATTCTACCTTCCTCTACAATACTCCAGATAACCAGTTTTAAGTGCAATTCCCAGGTTGAGCCCGGGGCTTTCACACCTAACTTAATTATCCGCCTACATGCCCTTTACGCCCAGTCATTCCGATTACCGCTCGCACCCTCCGTATTACCGCGCCTGCTGGCACGGAGC
+
CCCCCGGGGGGGFGGGGGDFGFGGGGGGGGGFGGGGFGGDGGGGGGGGGGGGGEFGGGGGGGGGGGGGGGGGCEGGGFGGGEGGGGGGFGGGBFFGGGGGDGGGGGGGGGGGG7FFGGGGGGGGGGGGGGGDE,EFGGGGGGGGGGGGGGGFDGGGGFCGCFFGGGCD@=DGGFGGFFFGG72@@;FGGGGGCFGGGGGGFEFFBFFFFFFFFFFFBFFCFEFC@B@@FFFFC@)(.33AEDF;BF@F<).7<E;D1<B))(3411;>>(1:<691(322<241607BF<(54<??06>>(
@M04999:289:000000000-L3R54:1:1101:25783:16319 2:N:0:407
AAAACGACTACCCGGGTATCTAATCCTGTTTGCTCCCCACGCTTTCGCATCTCAGCGTCAGTATCTGTCCAGAAGGCCGCCTTCGCCACCGGTATTCCTCCACATCTCTACGCATTTCACCGCTACACGTGGAATTCTACCTTCCTCTACAATACTCTAGTTAACCAGTTTTAAGTGCAATTCCTAGGTTGAGCCCAGGGCTTTCACACCTAACTTAATTATCCGCCTACATGCCCTTTACGCCCAGTCATTCCGCTTAACGCTCGCACCCTCCGTATTACCGCGGCTGCTGGCACGGAGT
+
CCCCCGGGGGGGGGGGGGGGGGGGGGGGGGGGGGGGGGGGGGGGGGGGGGGGGGGGGGGGGGGGGGGGGGFGGFGGGGDEFGGGGGGGGGGGG>FGGGGGGFFGFGGGGGG7FGGGGGGGGEGGGGGGGFGEGGGGGGGGFGFGGGGGGGGGGGGGGGGGGGGGGGGGDEEGGGGGFGFFGGGGGGGGGGGGGGGGGGGGFFFFFFFFFFFFFFFFFFFFFFF6@D@FFFEFEBBFEBEFFFDBFFFFFFFFFFE(4;@FEF@??FF>>FF??FF?BB?>F2:B19>FF?B).2<FFF99-
@M04999:289:000000000-L3R54:1:1101:23860:16330 2:N:0:407
CGCAGACTACAGGGGTATCTAATCCTGTTTGCTCCCCACGCTTTCGCATCTCAGCGTCAGTATCTGTCCAGAAGGCCGCCTTTGCCACCGGTATTCCTCCACATCTCTACGCATTTCACCGCTACACGTGGAATTCTACCTTCCTCTACAATACTCCAGATAACCAGTTTTAAGTGCAATTCCCAGGTTGAGCCCGGGGCTTTCACACCTAACTTAATTATCCGCCTACATGCCCTCTACGCCCAGTCATTCCGATTAACGCTCGCACCCTCCGTATTACCGCGGCTGCTGGCACGGAGTT
+
CCCCCGGGGGGGGGGGGGGGGGGGGGGGGGGGGGGGGGGGGGGGGGGGGGGGGGGGGGGGGGGGGGGGGGGGGGGGGGGGGGGGGGFGGFGFGGGGGGGGGGG8FFGGGGGGGGGGGGGGGGGGGGGGGGGGGGGGGGGGGGGGGGGGGGFFGGGGGGGGGGGGFFGGFGGGGGGGFGFGGGGGGGGGGGGGGGGGDCDGFFFFFFFF>=EFFFFFFFFEFFFFFFFFFFFFFFFF@FFF?B1@D?EEEF3CEE@0;7CEDF?32999BFFFFF06?>AFFFFF6991<??(8<2:--(-.
@M04999:289:000000000-L3R54:1:1101:9686:16362 2:N:0:407
TTTGGACTACCGGGGTATCTAATCCTGTTCGCTACCCATGCTTTCGAACCTCAGCGTCAGTTACAGACCAGAGAGCCGCCTTCGCCACTGGTGTTCTTCCATATATCTACGCATTCCACCGCTACACATGGAGTTCCACTCTCCTCTTCTGCACTCAAGAAAAACAGTTTCAGCTGCACTTCCCCGGTTAAGCCGAGGGCTTTCACAGCTGACTTGTTCTCCCGCCTGCGTTCGCTTTACGCCCAATAAATCCGGACAACGCTTGCCACCTACGTATTACCGCGGCTGCTGGCACGTAGTT
+
CCCCCGGGGGGGGGGGGGGGGGGGGGGGGGGGGGGGGGGGGGGGGGFFGGGGGGGGGGGGFGGGGGGGGGGGGGGGGGGGGGGGGGGGGGGGGGGGGGGGGGGGGFGGGGGGGGGGGGGGGGGGGGGGGGGGGGGGGGGGGGGGGFGGGGGGGGGGGGGGGGGGGGGGGGGGGGGGFGFGGGGGGGGGGGGGGGDDGGGDFFFFFFFFFFFFFFFFFFFFFEBFF@FFF;<?FFBFDFEFFFF@??:?FDAFFFF:BF:BF><BFF?FFF??B:1?AFFFFFF1>>>B?:B?FFB?6<??<
@M04999:289:000000000-L3R54:1:1101:6010:16365 2:N:0:407
CCGACTACTAGGGTATCTAATCCTGTTCGCTACCCATGCTTTCGAACCTCAGCGTCAGTTACAGACCAGAGAGCCGCCTTCGCCACTGGTGTTCTTCCATATATCTACGCATTCCACCGCTACACATGGAGTTCCACTCTCCTCTTCTGCACTCAAGAAAAACAGTTTCAGCTGCACTTCCCCGGTTAAGCCGAGGGCTTTCACAGCTGACTTGTTCTCCCGCCTGCGTTCGCTTTACGCCCAATAAATCCGGACAACGCTTGCCACCTACGTATTACCGCGGCTGCTGGCACGTATTT
+
CCCCCGGGGGGGGGGGGGGGGGGGGGGGGGGGGGGGGGGGGGGGGGGGGGGGGGGGGGGGGGGGGGGGGGGGGGGGGGGGGGGGGGFGGGGGGGGGGGGGGGGGGGGGGGGGGGGGGGGGGGGGGGGGGGGGGGGGGGGGGGGGGGGGGGGGGGGGGGGGGGGGGGGGGGGGGGGGFGFGGGGGEEGEEGGGDEGGGGGGFFFFFFFFF@BEFFFFFFFFFFFFFF95@?;@>FFFEFFFFFF83);;EFFF>?BFFB;66<??FAD??>???3<?BFFF9>FF643:B?:()328)(.
@M04999:289:000000000-L3R54:1:1101:5151:16380 2:N:0:407
TAGGACTACTGGGGTATCTAATCCTGTTCGCTCCCCACGCTTTCGTCCATCAGCGTCAATCGGTATTTAGTAACCTGCCTTCGCAATCGGGGTTCTGTGTAATATCTATGCATTTCACCGCTACACTACACATTCCAGCTACTTCAATACTATTCAAGATTAACAGTATCAACGGCAGTTCTACAGTTAAGCTGCAGGTTTTCACCGCTGACTTATCAACCCGCCTACGGACCCTTTAAACCCAATAAATCCGGATAACGCTCGCATCCTCCGTATTACCGCGGCTGCTGGCACGGAGTT
+
CCCCCGFGGFCFGGGGGGGFFGFFGGGGGGGGGGGGGGGGGGGGGFEGGGGGGGGGGGGGGGGEFGGFGGGGGGGGGGGGGGGGGCCFGGGGGGFGGEEGGGGGGGFGGGGGGDGGGGGGGECGCCFGGGGGFFFGGGGGGGGAFGEFGFFGG8;FFGGGGGGGGGGGGGGGGGCEBDBFGGGGGGFGGCFAFG??9FC77??E6FA*0==@EBFC49@@>4@BFFFFFFDFF@22:<EF<8?@7=@3CEFE>;0;<>.3:23,-7(,(,803-(4(6<4((4(46>B?BF:7><>6914
@M04999:289:000000000-L3R54:1:1101:5889:16411 2:N:0:407
GACTACCCGGGTATCTAATCCTGTTTGCTCCCCACGCTTTCGCATCTCAGCGTCAGTATCTGTCCAGAAGGCCGCCTTCGCCACCGGTATTCCTCCACATCTCTACGCATTTCACCGCTACACGTGGAATTCTACCTTCCTCTACAATACTCCAGATAACCAGTTTTAAGTGCAATTCCCAGGTTGAGCCCGGGGCTTTCACACCTAACTTAATTATCCGCCTACATGCCCTTTACGCCCAGTCATTCCGATTAACGCTCGCACCCTCCGTATTACCGCGGCTGCTGGCACGGAGTTAGCC
+
CCCCCGGGGGGGGGGGGGGGGGGGGGGGGGGGGGGGGGGGGGGGGGGGGGGGGGGGGGGGGGGGGGGGGGGGGGGGGGGGGCFFGGEGGGGGGGGGGGGGGGGGGGGGGGGGGGGGGGGGGGGGGGGDCGGGGGGGGGGGGGGGGGGGGGGGGGGFGFGGGGGGEGGGGGGGGGGGFGFCDDDGGGGDGGGGGGGGGGGGFFFFFFFADFF=EFFFFF6@FFFFDEFFFEF@8@EFF?BF??@@9C<?EE?<8@FEFFFFF>>F;F::?0(.1:AF<?0(2;>;B:?FF()(409BFA)63
@M04999:289:000000000-L3R54:1:1101:15950:16436 2:N:0:407
CGACTACCGGGGTATCTAATCCTGTTTGCTCCCCACGCTTTCGCATCTCAGCGTCAGTATCTGTCCAGAAGGCCGCCTTCGCCACCGGTATTCCTCCACATCTCTACGCATTTCACCGCTACACGTGGAATTCTACCTTCCTCTACAATACTCTAGTTAACCAGTTTTAAGTGCAATTCCTAGGTTGAGCCCAGGGCTTTCACACCTAACTTAATTATCCGCCTACATGCCCTTTACGCCCAGTCATTCCGATTAACGCTCGCACCCTCCGTATTACCGCGGCTGCTGGCACGGAGTTAGC
+
CCCCCGGGGGGGGGGGGGGGGGGGGGGGGGGGGGGGGGGGGGGGGGGGGGGGGGGGGGGGGGGGGGGGGGGGGGGGGGGGGGGGGGGGGGGGGGGGGGGGGGGGGGGGGGGGGGGGGGGGGGGGGGGGGGGGGGGFGGGGGGGGGGGGGGGGGGGGGGGGGGGGGGGGGGGGGGGGFGFFDGGGGGGGGGGGGGGCGGGFFFFFFBFFEFEEEFFFFFFEFFF@FFFFFFFFFFFFE>?8@<?EEEFFFFFFF@?CE6BFF9>;>(4,4?FBF:?FF<?F>6>FF??FB?:BF9994()<6
@M04999:289:000000000-L3R54:1:1101:22973:16437 2:N:0:407
GGAGGACTACCGGGGTATCTAATCCTGTTTGCTCCCCACGCTTTCGCATCTCAGCGTCAGTATCTGTCCAGAAGGCCGCCTTCGCCACCGGTATTCCTCCACATCTCTACGCATTTCACCGCTACACGTGGAATTCTACCTTCCTCTACAATACTCTAGTTAACCAGTTTTAAGTGCAATTCCTAGGTTGAGCCCAGGGCTTTCACACCTAACTTAATTATCCGCCTACATGCCCTTTACGCCCAGTCATTCCGATTAACGCTCGCACCCTCCGTATTTCCGCGGCTGCTGGCACGGAGTT
+
CCCCCGGGGGGGGGGGGGGGGGGGGGGGGGGGGGGGGGGGGGGGGGGGGGGGGGGGGGGGGGGGGGGGGGGGGGGGGGGGGGGGGGFGGGGGGGGGGGGGGGGGGGGGGGGGGGGGGGGGGGGGGGGGGGGGFGGGGGGGGGGGGGGGGGGGGGGGGGGGGGGGGGGGGGFFGFFGFGFGFGGGGGGGGFGFGGGGGGGGFFFFFFFADFEFFFFFFFFFFF?@FFDFDFFFF3>:=EEF;099;@;@<?EFFEFF;0;38@F:29>69?F:2(-8<?9<<0?>>B;FFF:7?0<699B:3
@M04999:289:000000000-L3R54:1:1101:9978:16453 2:N:0:407
TGACTACCAGGGTATCTAATCCTGTTTGCTCCCCACGCTTTCGCATCTCAGCGTCAGTATCTGTCCAGAAGGCCGCCTTCGCCACCGGTATTCCTCCACATCTCTACGCATTTCACCGCTACACGTGGAATTCTACCTTCCTCTACAATACTCCAGATAACCAGTTTTAAGTGCAGTTCCCAGGTTGAGCCCGGGGCTTTCACACCTAACTTAATTATCCGCCTACATGCCCTTTACGCCCAGTCATTCCGATTAACACTCGCACCCCCCGTATTACCGCGGCTGCTGTCACGGAGTTAGC
+
CCCCCGGGFGEGGGGGGGGGGGGGGGGGGGGFGGGGGGGFFGGGGCFFGGGGGEGFFGGGGGGGGGGGGGGGGGGGGGGEGGEFFGEEGGDF9FCFGGGDEFGGGGFGGGECGGGGGGGGGCGGGGFGCGFEEDFGF,DDFCGGGGGFGGGGGGGGGGFGGGGGDGGGGGGG:AFGFGFGGGGGFFGCGD??E>@DCGCDFFFFFDFA77E<;9:FEFA:BF@@=BEEFF:B=5=CCD@BF08;@4)7?EE1@@;?EE@)6<>>BFF(4>F:BFFFBD1940093:?:),26:,(4::<24
@M04999:289:000000000-L3R54:1:1101:19866:16462 2:N:0:407
TATGACTACAGGGGTATCTAATCCTGTTCGCTCCCCACGCTTTCGTCCATCAGCGTCAATCGGTATTTAGTAACCTGCCTTCGCAATCGGGGTTCTGTGTAATATCTATGCATTTCACCGCTACACTACACATTCCAGCTACTTCAATACTATTCAAGATTAACAGTATCAACGGCAGTTCTACAGTTAAGCTGCAGGTTTTCACCGCTGACTTATCAACCCGCCTACGGACCCTTTAAACCCAATAAATCCGGATAACGCTCGCATCCTCCGTATTACCGCGGATGCTGGCACGGAGTT
+
[truncated: 24,624,762 more chars]
