# Supplementary material for: Dynamics of the hindgut microbiota of the Japanese honey bees (Apis cerana japonica) throughout the overwintering period
Source: PeerJ. 2025 Oct 13;13:e20050. doi: 10.7717/peerj.20050 (PMC12530201; doi:10.7717/peerj.20050)
Supplement: Supplemental Information 10 [file peerj-13-20050-s010.gz › peerj-13-20050-s010]

@M04999:289:000000000-L3R54:1:1101:15551:1887 2:N:0:410
TGACTACAAGGGTATCTAATCCTGTTCGCTCCCCACGCTTTCTTCCATCAGCGTCAATCGGTATTTAGTAACCTGCCTTCGCAATCTGTTTTCTGTGTAATATCTATGCATTTCACCGCTACACTACACATTCCATCTACTTCAATACTATTCAAGATTAACAGTATCAACTGCAGTTCTACAGTTAATCTGCAGGTTTTCACCGCTGACTTATCAACCCGCCTACGGACCCTTTAAACCCATTCAATCCGGATAACGCTCGCATCCTCCGTATTACCGCGGCTGCTGGCACTGATTTAGC
+
6-,@B,C,6C8BFGGGGFDGGGE-CEC,6FFFEECG7@CFDA,CEE,EE96@@FC7,CC9@C,CFF9,C9,9,B8<EEFC,@,+BA,,,,<EEFFF9F<,9,CE@9F9?,EFF?,<9,@B7@,AF8A,E9FEFD,,9@,4@FD8,@,=E8EF88,,,9=,,9@,@9D;,,=,,,+,<@;F8=+,8@,,,37,@,,0=DDFD+;9:5:*)1DD9<1+*39808=A)8)))0:)77B46*1/5))16*2/67(((/2*7((/((.11914<D(305;?E<199((4304,5((5(()).:-5)
@M04999:289:000000000-L3R54:1:1101:19479:1972 2:N:0:410
TGACTACCAGGGTATCTAATCCTGTTCGCTACCCATGCTTTCGAACCTCAGCGTCAGTTACAGACCAGAGAGCCGCCTTCGCCACTGGTGTTCTTCCATATATCTACGCATTCCACCGCTACACATGGAGTTCCACTCTCCTCCTCTGCACTCAAGAAAAACAGTTTCAGCTGCACTTCCCCGGTTAAGCCGAGGGCTTTCACAGCTGACTTGTTCTCCCGCCTGCGTTCGCTTTACTCCCAATAAATCCGTACAACGCTTGCCACCTACGTATTACCGCGGCTGCTGGCACGTTGTGAGC
+
86@CCDFEGGGGGGGGGGGGGGFAFGD@EGGGGGFGCFFFGF7CFGGGGFFFGGG>BFFFFCFCEGCCFGD7@FEEFGGGGDE:FFF8FBFFGGGGGGGCF<EF@9F<FCFGGGCGGDEEGGGGFGF8EGGGGG9DDEDD?FFGGGGGGFFGGGC=,,8,,=DFFGGGFFCGGGGGFFFCDF>8@C+,,@D:?EC7CFFGFFFFF>F>=@EE3C?ACFFBA==@222>7;7(/:?3>).=?;;;33.76=>(((/):(218<B:4<<133(.)67>AFF;699BF(,4(,(4(4((4().,
@M04999:289:000000000-L3R54:1:1101:8899:2015 2:N:0:410
ATGGACTACTAGGGTATCTAATCCTGTTCGCTCCCCACGCTTTCGTCCATCAGCGTCAATCGGTATTTAGTAACCTGCCTTCGCAATCGGGGTTCTGTGTAATATCTATGCATTTCACCGCTACACTACACATTCCAGCTACTTCAATACTATTCAAGATTAACAGTATCAACGGCAGTTCTACAGTTAAGCTGCAGGTTTTCACCGCTGACTTATCAACCCGCCTACGGACCCTTTAAACCCAATAAATCCGGATAACGCTCGCATCCTCCGTATTACCGCGGCTGCTGGCACGGAGTT
+
-8CCCGGGGGGGGGGGGGGGGGFFGGGGFGGGGGFGCGDFGGGGGGEGGGGGGGGGDGFGGGEGFGGGGCGFFGGGGGGGGGGG7FCFFECCGGGGGFGGFFFFFFFGGGGGGGGGGGAGGGGGFGFFDFFGGGGDF,9>@FFGFFGGGGGGGCGEAE8AEF=FFDGGGGGGG>CGFGFDGFFEB,@DF:ACFFGGFGGGFF?FAFFAFFF:EFFFFFFFF55>22)7=22:>@BFFFC80=(6,:4=;EF@>;F@FE3<>0029(:>:<71(((,4)42((-3;996:DBFF24(418(
@M04999:289:000000000-L3R54:1:1101:17482:2058 2:N:0:410
GGACTACCCGGGTATCTAATCCCGTTTGCTCCCCACGCTTTCGCATCTCAGCGTCAGTATCTGTCCAGAAGGCCGCCTTCGCCACCGGTATTCCTCCACATCTCTACGCATTTCACCGCTACACGTGGAATTCTACCTTCCTCTACAATACTCCAGATAACCAGTTTTAAGTGCAATTCCCAGGTTGAGCCCGGGGCTTTCACACCTAACTTAATTATCCGCCTACATGCCCTTTACGCCCAGTCATTCCGATTAACGCTCGCACCCTCCGTATTACCGCGGCTGCTGGCACGGAGTTAGC
+
9CCCCGGGGGGGGGGGGGGGGGGGGGGGGGGGGGGGGGGGGGGGGGGGGGGGGGGGGGGGGGGGGGGGGGGGGGGGGGGGGGGGGGGGGGGGGGGGGGGGFGGGGGGGGGGGGGGGGGGGGGGGGGGGDGEFGGFGGGGGGGGGGGGGGGGFGGGGGGGGGFGGGDFGGGGGFGGGCGFGFGG6DA<FFFFFGGGGDGDFFFFFFFFFFFFFFFFFFFFFFFFF@FFFFF@FFFFEE<0ABF;4=;CEFFFFDFFF9?912399>>?133><<F24A)((2(((-(),50:>2299:?DF9
@M04999:289:000000000-L3R54:1:1101:7705:2094 2:N:0:410
AAAGACTACAAGGGTATCTAATCCTGTTTGCTCCCCACGCTTTCGCATCTCAGCGTCAGTATCTGTCCAGAAGGCCGCCTTCGCCACCGGTATTCCTCCACATCTCTACGCATTTCACCGCTACACGTGGAATTCTACCTTCCTCTACAATACTCCAGATAACCAGTTTTAAGTGCAGTTCCCATGTTGAGCCCGGGGCTTTCACACCTAACTTAATTATCCGCCTACATGCCCTTTACGCCCTGTCATTCCGATTAACGCTCGCACCCTCCGTATTACCGCGGCTGCGGGCACGGAGTTT
+
-ACC<FGGGFFGGGGGGGGFFGGCGFGGGFFGGGGGDGFGFC<FGGGGGFGGG8CFBFEGGGGGFCCCGGGGGFCFGGEG7FFGGE=B=FFCGCDGGGGGFGGGGGFEFG7FFEGGGCG+:CGGGDFFEFG::DEGFGGGFEGGGGGGGGGGGGF=?GGGEDG86=FGGGG,EFCFB7<D?CD9,,@FGDGGGFEGG5DGA9CFFFFFF2356BA88FFAAEDF?=DF(>CE33>:@9CB6>1(6=)6??<331<<<)6,32(7>>B9<??2,43:?4:AB9>B>>>F(24((467(,3()
@M04999:289:000000000-L3R54:1:1101:20944:2148 2:N:0:410
CGACTACCGGGGTATCTAATCCTGTTCGCTACCCATGCTTTCGAACCTCAGCGTCAGTTACAGACCAGAGAGCCGCCTTCGCCACTGGTGTTCTTCCATATATCTACGCATTCCACCGCTACACATGGAGTTCCACTCTCCTCTTCTGCACTCAAGAAAAACAGTTTCAGCTGCACTTCCCCGGTTAAGCCGAGGGCTTTCACAGCTGACTTGTTCTCCCGCCTGCGTTCGCTTTACGCCCAATAATTCCGGACAACGCTTGCCACCTACGTATTACCGCGGCTGCTGGCACCTAGTTCTC
+
@CCCCGGGGGEGGGFFGGFGGGGCCFDFCGEGDGFFEFGGGGE8FEFCFCDFE@FB@CFFGGFAFFGGCFGGGGGGG@FG=,@BF??@FDEFFGGGEFFGGFGGFFGBFCG=?A@FFFGGDGFFC@=AEFGFCEFGGGGGFGGFGFGAFAFGGG89E?8FGGFGE92E==88,DFEFA9?69?CEGG7,<DECCD***9CFFFF+;FFFFEE5BBFEFFB4@>?16087??B722)7(0>>D(.)5)..6:083;::>;B(1<F<217(2,4,6(-).3416>B6::D04()(.32A))).
@M04999:289:000000000-L3R54:1:1101:14155:2257 2:N:0:410
CGACTACTGGGGTATCTAATCCTGTTCGCTCCCCACGCTTTCGCTCCTCAGCGTCAGTGACGGCCCAGAGACCTGCCTTCGCCATCGGTGTTCTTCCCGATATCTACACATTCCACCGTTACACCGGGAATTCCAGTCTCCCCTACCGCACTCCAGTCCGCCCGTACCCGGCGCCGATCCACCGTTAAGCGATGGACTTTCACACCAGACGCGACGAACCGCCTACGAGCTCTTTACGCCCAATAAATCCGGATAACGCTTGCACCCTACGTATTACCGCGGCTGCTGGCACGTGGTTAGC
+
CCCCCGGGGGGGGGGGGGGGGGGGGGGGGGGGGGGGGGGGGGGGGGGFGGGGGGGGGGGGGGGGGGGGGGGGGGGGGGGGGGGGGGGG:FGGGGGGGGGGGDGGFGGGGGCFGFGGGGGGGGGGGGGGGGGDFGGGGGGGGGGGGGGGGDGGFGFGGGFGGGGGGGCEFGGGGGGGFGFGGGGG>EEGGGGGFGGGGGDFFFFFFFFF?FFF>E>>>FFBEFF:03::?99:A29>FB?F0(8??A4)6,1161:>73;???:?BF?61:672<:ADF:;>;>(,()5(,(.-8(((-).-
@M04999:289:000000000-L3R54:1:1101:20359:2272 2:N:0:410
GGGACTACCAGGGTATCTAATCCTGTTCGCTACCCATGCTTTCGAACCTCAGCGTCAGTTACAGACCAGAGAGCCGCCTTCGCCACTGGTGTTCTTCCATATATCTACGCATTCCACCGCTACACATGGAGTTCCACTCTCCTCTTCTGCACTCAAGAAAAACAGTTTCAGCTGCACTTCCCCGGTTAAGCCGAGGGCTTTCACAGCTGACTTGTTCTCCCGCCTGCGTTCGCTTTACGCCCACTCAATCCGGACAACGCTTGCCACCTACGTATTACCGCGGCTGCTGGCACGTAGTT
+
CCCCCFGGGGGDGGGGGGGGGGGGGGGGGGGGGGCGGFCFGFGGGGGGGGGGGGGGGFEFAFCFFGGGGCGGGGGGGGGGGGGGDEGGGGGFGGEFGFFFGGGEGGGGGGGCFGCGF8FGDEEFFGGGGGGFFGGFGAFDDGADFFEEGDGGAFFCFC?FGFEGFDAFGFF8DEDFFFD=F8DGBEGGA9FDE6E*<CFGFFFFA84*:;B;4;B8;FA4A9=BD=BFDDFFB?@?<;@E>;7(5(6;4C=9>0;94?9;<(,-5<>?BFF?:?F(6>>?06066034576,41(.3:>
@M04999:289:000000000-L3R54:1:1101:21439:2308 2:N:0:410
GTATCTAATCCTGTTCGCTCCCCACGCTTTCGTCCATCAGCGTCAATCGGTATTTAGTAACCTGCCTTCGCAATCGGGGTTCTGTGTAATATCTATGCATTTCACCGCTACACTACACATTCCAGCTACTTCAATACTATTCAAGATTAACAGTATCAACGGCAGTTCTACAGTTAAGCTGCAGGTTTTCACCGCTGACTTATCAACCCGCCTACGGACCCTTTAAACCCAATAAATCCGGATAACGCTCGCATCCTCCGTATTACCGCGGCTGCTGGCACGGAGTTAGCCGATGCTTATT
+
@-C<CFFFGDGGGGFEGGGGGGGGFGCCCFEEEECFGGFFGEFGE@C9DFEDGGE<FGFGGFGGGGFGFFGEGDGGEDGFGFGGGGGGGGGFFGGFGGGGGGGEFAFGGG@EDFGFGFGGFEFGDGF,AEFFGGGFGGGFADF;AD8@D==FFEE=FEFFE>EDEFGGGFGGGFGGF75BFCC?@@=@DECFFEGGGGGGFFEFFFF>ABAFABA>A>DFFDBBCEF=>@FF=FFCFFB>@FFFE3;06(:>>FF;EF@>?:??2<>?B(6(-41?03<B??61;((:A28>>B?<<259)
@M04999:289:000000000-L3R54:1:1101:7886:2325 2:N:0:410
CCTGACTACACGGGTATCTAATCCTGTTCGCTACCCATGCTTTCGAGCCTCAGCGTCAGTAACAGACCAGAGAGCCGCCTTCGCCACTGGTGTTCTTCCATATATCTACGCATTTCACCGCTACACATGGAGTTCCACTCTCCTCTTCTGCACTCAAGTCTCTCAGTTTCCGATGCTCTTCCTCAGTTAAGCTGAGGGCTTTCACATTCAGACTTAAAAGACCGCCTGCGCTCCCTTTACGCCCAATAAATCCGGACAACGCTTGCCACCTACGTATTACCGCGGCTGCTGGCAGTTACTT
+
CACCCGGGGGGGGGGCGFGGGGGFFEFF<CEGCGCCFFGGGFFFGGGGEGGGFGGCFGGFGGFFGFEGGFA8FC7FGDECFG?7,=FEGGE<FGGGGG9FGGGGGGGGFG7FFGGFCFGGGEG@=FFGFFA=EFGGGFGEF8E98FGGAFFCFFFGFFFGA8:E9F,DE::@EADDFGFGGFFFGGGGGG,E7<<F66>?FCFFFA<EFC>55AFFEA88:=):>AFF>2=22>9D:@4A((6:?@DF89CFF@9399((,4??::3-50:>?(()6(--<(1,2904347((((.-5)).
@M04999:289:000000000-L3R54:1:1101:18033:2342 2:N:0:410
GACTACCCGGGTATCTAATCCTGCTCGCTCCCCACGCTTTCGTCCATCAGCGTCAATCGGTATTTAGTAACCTGCCTTCGCAATCGGGGTTCTGTGTAATATCTATGCATTTCACCGCTACACTACACATTCCAGCTACTTCAATACTATTCAAGATTAACAGTATCAACGGCAGTTCTACAGTTAAGCTGCAGGTTTTCACCGCTGACTTATCAACCCGCCTACGGACCCTTTAAACCCAATAAATCCGGATAACGCTCGCATCCTCCGTATTACCGCGGCGGCTGGCACGGAGTTAGCC
+
CCCCCGGGGEGGGFGGGGGGGGGGGGGGGGGGGGGGGGGGGGGFGGGGGGGGGGGGGGGGDGG,FDGGGGGGGGGGFGGGG7FCDGGGGGGGGGGGGFGGGGGGGGGGGGGGGFGGGGGGGGGGGGGGGFEFGGGGGGGGGGGGGGGGGGGFGFD8D9DFGGFDCCAGGGGGGGGDCGFGGGGFGGDGGGGGGGGGFGGGFFFDFFFFFFFFFFFFDF>@F225=DFFFFD;@FEEFFFFFFDFECE?;@>D68<E6BF?FF9:9>3<7;2:0()6-:FF;6(2;;>::7<:9>B?2<<<4
@M04999:289:000000000-L3R54:1:1101:17728:2359 2:N:0:410
TGTGACTACAAGGGTATCTAATCCTGTTCGCTCCCCACGCTTTCGCTCCTCAGCGTCAGTAACGGCCCAGAGACCTGCCTTCGCCATTGGTGTTCTTCCCGATATCTACACATTCCACCGTTACACCGGGAATTCCAGTCTCCCCTACCGCACTCCAGTCCGCCCGTACCCGGCGCAGATCCACCGTTAAGCGATGGACTTTCACACCAGACGCGACGAACCGCCTACGAGCTCTTTACGCCCAATAATTCCGGATAACGCTTGCACCCTACGTATTACCGCGGCTGCTGGCACGTAGTT
+
CCCCCGGGGGGGGGGGGGGGGGGGGGGGGGGGGGGGGGGGGGGGGGGGGGGGGGGGGGGGGGGGGGGGGGGGGGGGGGGGGGGGGGGCGGGGGGGGGGGGGGGGGGGGGGGGGGGGDGGGGGGGGGGGGGGGGGGGGGGGGGGGGGGGFGGGGEGGGGGGGGGGCC@CGGGGGGGGDDDGGGFGGGGGGCCGGGGGGGGGF=FFFFFFF@FFBFFFFFFB379BF:??F??B6?FFFFFD<F9:?:?AF<A<:(48?FFB>:<B6237?103644959<<<BBF>11(7?>60213111)
@M04999:289:000000000-L3R54:1:1101:22070:2400 2:N:0:410
TGACTACTGGGGTATCTAATCCTGTTCGCTACCCATGCTTTCGAACCTCAGCGTCAGTTACAGACCAGAGAGCCGCCTTCGCCACTGGTGTTCTTCCATATATCTACGCATTCCACCGCTACACATGGAGTTCCACTCTCCTCTTCTGCACTCAAGAAAAACAGTTTCAGCTGCACTTCCCCGGTTAAGCCGAGGGCTTTCACAGCTGACTTGTTCTCCCGCCTGCGTTCGCTTTACGCCCAATAAATCCGGACAACGCTTGCCACCTACGTATTACCGCGGCTGCTGGCACGTAGTTAGC
+
CCCCCGGGGGGGGGGGGGGGGGGG@FGGGGGGGGGGGGGGGGGGGGGGGGGGGGGGGGGGGGGGGGGGGGGGGGGGGGGGGGGGGGGGGGGGGGFGGGGGGGGGGGGGGGGGGGGGGGGGGGGGGGGFGFGGGGGGGGGGGGGGFGFFGGGGGGGGGGGGGGGGGGGGGGGAFCFGFFFGGGGGGGGGGGGGDGGGGGGGFFFFFFFFB@EEFFBFFFFBEFFFFFF?6<DFFFFFEFFD>FFFEFFFF1:7?>FF?BFFBFF?FF00>FFFF>06AABF>;6(9<D?::BFB??B6<9A6
@M04999:289:000000000-L3R54:1:1101:12759:2482 2:N:0:410
GGTTCGACTACTCGGGTATCTAATCCTGTTTGCTCCCCACGCTTTCGCATCTCAGCGTCAGTATCTGTCCAGAAGGCCGCCTTCGCCACCGGTATTCCTCCACATCTCTACGCATTTCACCGCTACACATGGAGTTCCACTCTCCTCTTCTGCACTCAAGTCTCTCAGTTTCCGATGCTCTTCCTCAGTTAAGCTGAGGGCTTTCACATTCAGACTTAAAAGACCGCCTGCGCTCCCTTTACGCCCAATAAATCCGGACAACGCTTGCCACCTACGTATTACCGCGGCTGCTGGCACGT
+
CCCCCGGGGGGGGGGGGGGGGGGGGGGGGGGGGGGGGGGGGGGGGGGGGGGGGGGGGGGGGGGGGGGGGGGGGGGGGGGGGGGGGGGGGGGGGGGGGGGGGGGGGGGGGGGGGGGGGGGGGGGGGGGGGGGGGGGGGGGGGGGGGGGGGGGGGGGGGGGGGGFFGGGGGGGGGGGGFGFGGGGGGGGGGGGGGGGGGFGGFFFFFFFFFFFFFFFFEFFCFFFFFFFFFFBBBBFFFFFFFFFFB@F1=FF9EEFF>6>BFFFFBFBFFFFBBB??<7<?FFD:>B;BBBBFF5<:<?:
@M04999:289:000000000-L3R54:1:1101:15247:2534 2:N:0:410
CACGGGTATCTAATCCTGTTTGCTCCCCACGCTTTCGCATCTCAGCGTCAGTATCTGTCCAGAAGGCCGCCTTCGCCACCGGTATTCCTCCACATCTCTACGCATTTCACCGCTACACGTGGAATTCTACCTTCCTCTACAATACTCCAGATAACCAGTTTTAAGTGCAGTTCCCAGGTTGAGCTCGGGGCTTTCACACCTAACTTAATTATCCGCCTACGTGCCCTTTACGCCCAGTCATTCCGATTAACGCTCGCACCCTCCGTATTACCGCGGCTGCTGGCACGGAGGTAGCCGGTGC
+
CCCCCGGGGGGGGGGGGGGGGGGGGGGGGGGGGGGGGGGGGGGGGGGGGGGGGGGGGGGGGGGGGGGGGGGGGGGGG>FGGGGGGGGGGGGGGGGGGGGGGGGGGEFGGGGGGGGGGGGGGGGGGGGGGGGGGGGGGGGGGGGGGGGGGGGGGGGGGGGFFGGGGGCFGCFGGGGGFGFGGDGGGGGGGGGGGGGGGGGGFFFFFFFFFFFFFFFFDE?=;BDBBFFFFCFFFFBFF8EFCEFFE??F?CE@@;@FFF>>?FBFB1(426<<16>19>063:??F?:0(((-4))590(-(
@M04999:289:000000000-L3R54:1:1101:11407:2572 2:N:0:410
GACTACCGGGGTATCTAATCCTGTTCGCTCCCCACGCTTTCGCTCCTCAGCGTCAGTGACGGCCCAGAGACCTGCCTTCGCCATCGGTGTTCTTCCCGATATCTACACATTCCACCGTTACACCGGGAATTCCAGTCTCCCCTACCGCACTCCAGTCCGCCCGTACCCGGCGCCGATCCACCGTTAAGCGATGGACTTTCACACCAGACGCGACGAACCGCCTCCGAGCTCTTTACGCCCAATAAATCCGGATAACGCTCGCACCCTCCGTATTACCGCGGCTGCTGGCAAGGAGTTAGAC
+
CCCCCF<B:FGCFGGGGFFCFFEFGFGG@FCFEGGGGFCFFDE:EFFGGGGEFEGEFGFG7B:@FEFGGGGGDFGGGGGGGEGEGGEGGGDGGGGGGEGCGGFGGF=FDEECFFGFE4?CEGGGDFGGGGGEGFGGGGGGGGGGFGEEEEEGGGGFGGEGE5>EEDGFDGGGG=4E?CEGGGCCEGGGGG5CE=CG=FFFFFFFE5)04>>>()7)3>@>>98(49(2;1797<DFFF0>((,48A24((,3(3)2693(7(19BB08?6((4.))6:BF6>(-::?,2()(-:(.4<4)-
@M04999:289:000000000-L3R54:1:1101:23580:2575 2:N:0:410
AGATCGACTACTCGGGTATCTAATCCTGTTTGCTCCCCACGCTTTCGCATCTCAGCGTCAGTATCTGTCCAGAAGGCCGCCTTCGCCACCGGTATTCCTCCACATCTCTACGCATTTCACCGCTACACGTGGAATTCTACCTTCCTCTACAATACTCTAGTTAACCAGTTTTAAGTGCAATTCCTAGGTTGGGCCCAGGGCTTTCACACCTAACTTAATTATCCGCCTACATGCCCTTTACGCCCAGTCATTCCGATTAACGCTCGCACCCTCCGTATTACCGCGGCTGCTGGCACGGAGT
+
CCCCCGGGGGGGGGGGGGGGGGFGGGGGGGGGGGGGGGGGGGGGGGGGGGGGGGGGGEGGGGGGGGGGGGFGGGGGGGGGGGGGGGGGGGGGGCGGGGGGGGGGGGGGGGGGGGGGGGGGFGGGGGGGGGGGGGFGGGGGGGGFGGGGGGGGGGGGGGGGGGGGGGGGFGGCGGGGFGFGFGGGGGGCFGGGGGGGGGGGFFFFFFFFFFBFEFFFEFFFFFEFD==@FFFFFFBD=BBFEDFFFDFF@E3?C?@;;(6?C?9?F>B99>BFFFF<F0>24<?F9>69BF227044:F>>(
@M04999:289:000000000-L3R54:1:1101:7036:2597 2:N:0:410
TCCCAGACTACTTGGGTATCTAATCCTGTTCGCTACCCATGCTTTCGAACCTCAGCGTCAGTTACAGACCAGAGAGCCGCCTTCGCCACTGGTGTTCTTCCATATATCTACGCATTCCACCGCTACACATGGAGTTCCACTCTCCTCTTCTGCATTCAAGAAACATAGTTTCAGCTGCAGTTCCCCAGTTAAGCTGGGGGCTTTCACAGCTGACTTATCTTCCCGCCTGCGTTCGCTTTACGCCCAATAAATCCGGACAACGCTTGCCACCTACGTATTACCGCGGCTGCTGGCACGTAGT
+
CCCCCGGGGGGGGGGGGFEGGGGGGGGGGGGGGGGGFGGGGGGFGGGGGGFEFCGGGGGGEFGGGGGGGGGGGGGGGGGDFGGGGGGGGGGGGGGEGGGGGGGGFGDGGGGGGGGGGFGFFGGGGDGGGGGGGGGGGGGGGGGGGGGGGGGGGGGGGGGGGGGGGGGGGGGGGGDGFGFFDG7CFGGEGGGAFGGGGGDGFFFFFFFFFFEF@FFFCFFFFCE:AFFFFFFFFDDFFF==<?022;,6@@CEFF>B@FFFFBFF?B::AFBFF0173<?FF9(436>FF:::?:(5:1,3-
@M04999:289:000000000-L3R54:1:1101:13818:2623 2:N:0:410
GACTACCCGGGTATCTAATCCTGTTTGCTCCCCACGCTTTCGCATCTCAGCGTCAGTATCTGTCCAGAAGGCCGCCTTCGCCACCGGTATTCCTCCACATCTCTACGCATTTCACCGCTACACGTGGAATTCTACCTTCCTCTACAATACTCTAGTTAACCAGTTTTAAGTGCAATTCCTAGGTTGAGCCCAGGGCTTTCACACCTAACTTAATTATCCGCCTACATGCCCTTTACGCCCAGTCATTCCGATTAACGCTCGCACCCTCCGTATTACCGCGGCTGCTGGCACGGAGTTAGCC
+
CCCCCGGGGGGGGGGGGGGGGGGGGGGGGGGGGGGGGGGGGGGGGGGGGGGGGGGGGGGGGGGGGGGGGGGGGGGGGGGGGGGGGGGGGGGGGGGGGGGGGGGGGGGGGGGGGGGGGGGGGGGGGGGGGGGGGGGGGGGGGGGGGGGGGGGGGGGGGGGGGGGGGGGGGGGGGGGGFGFGGGDFGGGGGGGGGGEGFGGGFFFFFFFFFFFFFFFFFFFA4ADFFFFFBF@=@@CCDFFFFF@@@?EFFFF(6@FED9<@FFFF;:13<B6<??FF2<FBFFFFFFF:?B?F>BB1(<<>.
@M04999:289:000000000-L3R54:1:1101:22063:2636 2:N:0:410
TGGGACTACCAGGGTATCCTAATCCTGTTCGCTCCCCACGCTTTCGCTCCTCAGCGTCAGTGACGGCCCAGAGACCTGCCTTCGCCATCGGTGTTCTTCCCGATATCTACACATTCCACCGTTACACCGGGAATTCCAGTCTCCCCTACCACACTCCAGTCCGCCCGTACCCGGCGCCGATCCACCGTTAAGCGTTGGACTTTCACACCAGACGCGACGAACCGCCTACGAGCTCTTTACGCCCAATAAATCCGGATAACGCTTGCACCCTACGTATTACCGCCGCTGCTGGCACGTAGTT
+
CCCCCGGGGGGGGGGGGGGGGGGGGGGGGGGGGGGGGGGGGGGGGGGGGEGGGGGGGGGGGGGGGGGGGGGGGGGGGGGGGGGGGGGGGGGGGGGGGGGGFGGGGGGGGGGGGGGGGGGGGGGGGGGGGGGGGGGGGGGGGGGFFGGGGG,DFGGGGGGGGGDGGGGEGGGGGGGGFGDCDGG6FGGCEGGGGC=C37>FFFFFFFFFFF;@DFDFFDEBFFF>BFBFBBF?>(24>BFF0:>FFFFFFFBF:>>(3:A2:BF:(0<>?FFB?0,)6>ABA?((-4160202:<7(((.-.
@M04999:289:000000000-L3R54:1:1101:8120:2676 2:N:0:410
GGGACTACCGGGGTATCTAATCCTGTTTGCTCCCCACGCTTTCGCATCTCAGCGTCAGTATCTGTCCAGAAGGCCGCCTTCGCCACCGGTATTCCTCCACATCTCTACGCATTTCACCGCTACACGTGGAATTCTACCTTCCTCTACAATACTCCAGATAACCAGTTTTAAGTGCAGTTCCCAGGTTGAGCCCGGGGCTTTCACACCTAACTTAATTATCCGCCTACATGCCCTTTACGCCCAGTCATTCCGATTAACGCTCGCACCCTCCGTATTACCGCGGCTGCTGGCACGGAGTT
+
CCCCCGGGGGGGGGGFFGGGGGGGGGGFGGGGCF@FGGGFGGGGGGGGGGGGGGGGGGGGGGGGGGCFFGGGGGGGGGGGGGGGGGGG>GGGDFGGGGGGGDGGFCGGGGCEFGGGGGGGGGGGGGGGGGFGGGGGGGGGGGGFGGGFGGGGGGGGGGGGGGGGGDFGGGGGGGGGFFFFFFGFF:DFEFGG7CEG4CGGFFFFFFFFFEBFFFFF?FFCF@B2@D@@CEFEFE@EEEFFBFDFFE@C7CFFF:<BFFB0?F0((39?<??0<?BBFFFFFFF>F93?F?B18:1(230
@M04999:289:000000000-L3R54:1:1101:21214:2740 2:N:0:410
ATTTGACTACTAGGGTATCTAATCCTGCTTGCTCCCCACGCTTTCGCATCTCAGCGTCAGTATCTGTCCAGAAGGCCGCCTTCGCCACCGGTATTCCTCCACATCTCTACGCATTTCACCGCTACACGTGGAATTCTACCTTCCTCTACAATACTCTAGTTAACCAGTTTTAAGTGCAATTCCTAGGTTGAGCCCAGGGCTTTCACACCTAACTTAATTATCCGCCTACATGCCCTTTACGCCCAGTCATTCCGATTAACGCTCGCACCCTCCGTATTACCGCGGCTGCTGGCACGGAGTT
+
C@@CCGFGFGCEGGGFGFGFDFFFGGGGGGFF,EFCCGGGGGFGGGGGCGGGGFGDGGGGFG9FGGGGFGGF@E,FF>FEGGGFGEEGGGDC7DEFGFCAEFEFFGF9FECGGGFGFGGGDEGDEGGGGCCCFGGFGFFBDFGFDFDFGGF;9DFG;FGGG:AFFFDCEF=EFGGGFGFFGGDFGF8EFF6?G,A???DC6AFAFFFFFFF5=F;FCF6ABECA2>4=26ECF=2;(04CF=9999B@<E)/<;?07;?9<96;:BB@(4(,094<?(5<43;0,76--:?.(4801(-4(
@M04999:289:000000000-L3R54:1:1101:9981:2752 2:N:0:410
GGTGACTACCCGGGTATCTAATCCTGTTCGCTACCCATGCTTTCGAACCTCAGCGTCAGTTACAGACCAGAGAGCCGCCTTCGCCACTGGTGTTCTTCCATATATCTACGCATTCCACCGCTACACATGGAGTTCCACTCTCCTCTTCTGCACTCAAGAAAAACAGTTTCAGCTGCACTTCCCCGGTTAAGCCGAGGGCTTTCACAGCTGACTTGTTCTCCCGCCTGCGTTCGCTTTACGCCCAATAAATCCGGACAACGCTTGCCACCTACGTATTACCGCGGCTGCTGGCACGTAGTTG
+
CCACCGG<FFGFGGCCFEGGFGFFGGGGGGGEGGGG9FFGGGFGGDGGGGGGGGGGFEGGGGGGGGGGGGGGFGGGGCGGDFGGG7BFGGGGFGFFFG9DFFGGGGGGGGDCEEFAFGGEEC=FGGGGGF<AFGGGGGFGFGFGFGGGGGGGGEGFGFAEFGGGFGF:E,@FGFGGFGFGGF6=C6+@EGCFG54;9D4CAF+9BAFFEEEFECF:>FB?FB5@B=2(6;0;@9DDF3C><@2;?@@;AFB0>FFFB0203::??F>BBFBB0?B<:9AA099>FBFFF?4<?7?BBBFA)
@M04999:289:000000000-L3R54:1:1101:10997:2781 2:N:0:410
TTTGGACTACTAGGGTATCTAATCCTGTTTGCTCCCCACGCTTTCGCATCTCAGCGTCAGTATCTGTCCAGAAGGCCGCCTTCGCCACCGGTATTCCTCCACATCTCTACGCATTTCACCGCTACACGTGGAATTCTACCTTCCTCTACAATACTCCAGATAACCAGTTTTAAGTGCAATTCCCAGGTTGAGCCCGGGGCTTTCACACCTAACTTAATTATCCGCCTACATGCCCTTTACGCCCAGTCATTCCGATTAACGCTCGCACCCTCCGTATTACCGCGGCTGCTGGCACGGAGGT
+
CCCCCGGGGGGCFGGGGGGGGGGGGGGFFGGGGGFGGFGGGGGGGGGGEGGGGGGGGGGGFGGGGGGEFFGGGGGGGGGEGEFGGGGGFGGFEGGGFGGGGGGGGGGGGGGGGGGGGGGGGGGGGGGEGGGGGGGGFGGGFGGGGGGDFGGFGGGGGGFGGGGGG?DFGCCFGGDGFG7+===9DGGGGFFCGGG>DGGGFFAAFFFFF2BEFFFFEFFE8<EF=DD@FECCEFBE=@EFF@>@FDFEEFFFF@@@;@E<66((390(4:4(3(301:9AB(939((,42:(2(4(49((-
@M04999:289:000000000-L3R54:1:1101:13490:2783 2:N:0:410
AGGACTACCCGGGTATCTAATCCTGTTCGCTACCCATGCTTTCGAACCTCAGCGTCAGTTACAGACCAGAGAGCCGCCTTCGCCACTGGTGTTCTTCCATATATCTACGCATTCCACCGCTACACATGGAGTTCCACTCTCCTCTTCTGCACTCAAGAAAAACAGTTTCAGCTGCACTTCCCCGGTTAAGCCGAGGGCTTTCACAGCTGACTTGTTCTCCCGCCTGCGTTCGCTTTACGCCCAATAAATCCGGACAACGCTTGCCACCTACGTATTACCGCGGCTGCTGGCACGTAGTG
+
CCCCCGGGGGGGGGGGGGGGGGGGGGGGGGGGGGGGGGGGGGGGGGGGAFGFFGFGDFFFGFGGGGGGGGGGGGGEGGGGGGGGFGGGGGGGGGGCFCGGGGGGGCFFEGDEGGD9EGFGCCCEFCGGGGGGGGGC9BDFGGGGDDFGDFGGGGGGGGGGFGGFGFGGGCGGGGGGFGFGGGGEE:EGCFGFE>EDDCGGFFCFFFF47=B@?BFFCFA:F9=>@FD9/,,6;D<3CE?FFF?7;)7C>A?>6(09B?06(46::BFB:?FFF79:9A>26316(-(),.41<??0,((
@M04999:289:000000000-L3R54:1:1101:22646:2817 2:N:0:410
ACGACTACCGGGGTATCTAATCCTGTTCGCTCCCCACGCTTTCGTCCATCAGCGTCAATCGGTATTTAGTAACCTGCCTTCGCAATCGGGGTTCTGTGTAATATCTATGCATTTCACCGCTACACTACACATTCCAGCTACTTCAATACTATTCAAGATTAACAGTATCAACGGCAGTTCTACAGTTAAGCTGCAGGTTTTCACCGCTGACTTATCAACCCGCCTACGGACCCTTTAAACCCAATAAATCCGGATAACGCTCGCATCCTCCGTATTACCGCGGCTGCTGGCACGGAGTT
+
CCCCCGGGGGGGGGGGGGGGGGGFGGGGGGGGGGGGGGGGGGGGGGGGGGGGGGGGGGGGGGGGGGGGGGGGGGGGGGGGGGGGGGGGGGGGGGGGGGGGGGGGGGGGGGGGGGGGGGGGGGGGGGGGGGGGGGGGGGGGGGGGGGGGGGGGGGGGGGGGGGGGGGGGFGGGGGGGFGFFGCGGGGGGGGGGGGGGGCFFFAFFFFFF>AFEEFA@EAFFD@BFFFFF6=0;DFFFFFFFFFF@FEFEFEEF@D?FF<?(34>0909:<7?>:1::AFBF03(39>FBD0208?>1(37
@M04999:289:000000000-L3R54:1:1101:14089:2827 2:N:0:410
TGCGAGACTACAAGGGTATCTAATCCTGTTTGCTCCCCACGCTTTCGCATCTCAGCGTCAGTATCTGTCCAGAAGGCCGCCTTCGCCACCGGTATTCCTCCACATCTCTACGCATTTCACCGCTACACGTGGAATTCTACCTTCCTCCACAATACTCCAGATAACCAGTTTTAAGTGCAATTCCCAGGTTGAGCCCGGGGCTTTCACACCTAACTTAATTATCCGCCTACATGCCCTTTACGCCCAGTCATTCCGATTAACGCTGGCACCCTCCGTATTACCGCGGCTGCTGGAACGGAGT
+
CCCCCGGGGGGGGGGGGGGGGGGGGGGGGGGGGGGGGGGGGGGGGGGCEGGGGFGGGGGGGGGGGGGGGGGGGGGGGGGGGGGGGGGGGGGGGGGGGGGGGGGGDGGGGGGGGGGGGGGFGGEGGDGGGGGGGGFGGGGGGGAEGGGFCFGDFGGGGCEGGGGGGGGGFFGGGGGGFGFDFFGGGGGFFFFGGGGGGGGGD>F>FFFF:94.>48CEFFCF?E:@D?2=B;E?;)6@1=A<;?>>D0()/5<<CE6(68<2(9:(-((.:((-(-(,:04)),(44(-447:2((,2630(
@M04999:289:000000000-L3R54:1:1101:17775:2830 2:N:0:410
TGACGACTACTCGGGTATCTAATCCTGTTTGCTCCCCACGCTTTCGCATCTCAGCGTCAGTATCTGTCCAGAAGGCCGCCTTCGCCACCGGTATTCCTCCACATCTCTACGCATTTCACCGCTACACGTGGAATTCTACCTTCCTCTACAATACTCCAGATAACCAGTTTTAAGTGCAGTTCCCAGGTTGAGCCCGGGGCTTTCACACCTAACTTAATTATCCGCCTACATGCCCTTTACGCCCAGTCATTCCGATTAACGCTCGCACCCTCCGTATTACCGCGGCTGCTGGCACGGAGTT
+
CCCCCGEGGGGGGGGGGGGGGGGGGGGGGGGGGGGGGGGGGGGGGGGGGGDGFGGGGGGGGGGGGGGGGGGGGGGGGDGGGEGGGGGGGGGCGGGGGGGGGGGGG9FGGGGGFGGGFGGGGGGGGGGGGGGGGGFEGGGGGGGEGGGGGGEFAFFGDFFFFGGGFGGFGFGGGGFFFG7DFFGGGGGFFGGGGGGGGGGGFAAFFCFFFFFBFFFFFFCE+8*8BDF@FEEFFFF;DEC=?@91;?FEFE<E5E@FF:AABF?:;>FF96??:B:?1:<A9?>FBBFF1)40:036122?1
@M04999:289:000000000-L3R54:1:1101:17428:2907 2:N:0:410
TTGACTACAGGGGTATCTAATCCTGTTCGCTCCCCACGCTTTCGTCCATCAGCGTCAATCGGTATTTAGTAACCTGCCTTCGCAATCGGGGTTCTGTGTAATATCTATGCATTTCACCGCTACACTACACATTCCAGCTACTTCAATACTATTCAAGATTAACAGTATCAACGGCAGTTCTACAGTTAAGCTGCAGGTTTTCACCGCTGACTTATCAACCCGCCTACGGACCCTTTAAACCCAATAAATCCGGATAACGCTCGCATCCTCCGTATTACCGCGGCTGCTGGCACGGAGTT
+
CCCCCGGGGGGGGGGGGGGGGGGGGGGGGGGGGGGGGGGGGGGGGGGGGGGGGGGGGGGGGGGGGGGGGGGGGGGGGGGGGGGGGGGGGGGGGGGGGGGGGGGGGGGGGGGGGGGGGGGGGGGGGGGGGGGGGGGGGGGGGGGGGGGGGGGGGGGGGGGGGGGGGGGGGGGGGGGGFGFGGGGGGGGGGGGGGGGGFFDFFFFFFFFFFFFFFFFFFFFFFFFFFFFFFFFFFFF9>EFFFFF@F3@<EEFFBDFFFFF@@FF>FFFFF>70:2204ABFFFFBB>F:?F6:?B>09?0
@M04999:289:000000000-L3R54:1:1101:10070:2982 2:N:0:410
GCGACTACCGGGGTATCTAATCCTGTTTGCTCCCCACGCTTTCGCATCTCAGCGTCAGTATCTGTCCAGAAGGCCGCCTTCGCCACCGGTATTCCTCCACATCTCTACGCATTTCACCGCTACACGTGGAATTCTACCTTCCTCTACAATACTCCAGATGACCAGTTTTAATTGCAATTCCCAGGTTGAGCCCGGGGCTTTCACACCTAACTTAATTATCCGCCTACATGCCCTTTACGCCCCATCATTCCGATTAACGCTCGCACCCTCCGTATTACCGCAGCTGCTGGCACGGAGTTAC
+
CCCCCGGGGGEFGCFGGCDFDED<FFGFGGGEGCFGGGGEEEGGGGGGFFGFGEEGGGGGGAEECFFEFCGGGGFEGGGGGGGDFDEEGCEDFFGFFGGGGEFFGGGGGGE:@BFEG<FGGGGGGGFGGGGGEFGGGGCDEEFFGCGC=AFGFG88DFFFDGGGFD9CCF8,3,=FACFGGCCCCCFGGGFFCGGDC9**;AFFFFFFE@=8?8B>8F@@+8(84,:19EEFF@F3>3(:19((/6=<CAA?:?BFA<(36((4(4>B:::0-2(39261(((-.,,)8(((501393(6)
@M04999:289:000000000-L3R54:1:1101:14277:3006 2:N:0:410
GACTACACGGGTATCTAATCCTGTTTGCTCCCCACGCTTTCGCATCTCAGCGTCAGTATCTGTCCAGAAGGCCGCCTTCGCCACCGGTATTCCTCCACATCTCTACGCATTTCACCGCTACACGTGGAATTCTACCTTCCTCTACAATACTCCAGATAACCAGTTTTAAGTGCAATTCCCAGGTTGAGCCCGGGGCTTTCACACCTAACTTAATTATCCGCCTACATGCCCTTTACGCCCAGTCATTCCGATTAACGCTCGCACCCTCCGTATTACCGCGGCTGCTGGCACGGAGTTAGCC
+
CCCCCGGGGGGGGGGGGGGGGGGGGGGGGGGGGGGGGGGGGGGGCFGGGGGGGGGGEGGGGFFGGGGGGGGGGGGGGGGGGGGGGGGGDGFGGGGGGGGGGGGGGGGGGGGGGGGGGGGGGGGGGGGGGGGGGFFGFFGGGGGGGGGGGGGGGGGCBAFGGGGFGGGGGGGGGGFGFFFG7FGGGGGCGGGGGGGDGGGGFFFFFFFFDEC6>CBFCFFFFD@>=EEFF=8@DFFF0(4BD?E@76?EFF??FFF910123(3>7?02:B:B:4A<A<014>BF?0>?F?7<6>9::B<A3
@M04999:289:000000000-L3R54:1:1101:16387:3018 2:N:0:410
TGGGGGACTACTCGGGTATCTAATCCTGTTTGCTCCCCACGCTTTCGCATCTCAGCGTCAGTATCTGTCCAGAAGGCCGCCTTCGCCACCGGTATTCCTCCACATCTCTACGCATTTCACCGCTACACGTGGAATTCTACCTTCCTCTACAATACTCCAGATAACCAGTTTTAAGTGCAATTCCCAGGTTGAGCCCGGGGCTTTCACACCTAACTTAATTATCCGCCTACATGCCCTTTACGCCCAGTCATTCCGATTAACGCTCGCACCCTCCGTATTACCGCGGCTGCTGGCACGGAGT
+
CCCCCGGGGGGGGGGGGGGGGGGGGGGGGGGGGGGGGGGGGGGGGGGGGGGGGGGGGGGGGGGGGGGGGGGGGGGGGGGGGGGGGGGGGGGGGDGGGGGGGGGGGGGGGGGGGGGGGGGGGGGGGGGGGGGGGGFFFGGGGGGGGGGGGGGGGGGGGFGGGGGGGGGGGGGGGGGGFGFGGGGGGGGGGGGGGGGGGGGGFFFFFFFFFFFFEFFFFFFFFFFFF@DFFF;3?EFFFF8CC<@F;<?EF@EEFFFB?4?BD?91<9>B;BBBFFF?BBFBFF?303939:?:?FBF?239-
@M04999:289:000000000-L3R54:1:1101:8984:3066 2:N:0:410
CGTTGACTACCGGGGTATCTAATCCTGTTTGCTCCCCACGCTTTCGCATCTCAGCGTCAGTATCTGTCCAGAAGGCCGCCTTCGCCACCGGTATTCCTCCACATCTCTACGCATTTCACCGCTACACGTGGAATTCTACCTTCCTCTACAATACTCTAGTTAACCAGTTTTAAGTGCAATTCCTAGGTTGAGCCCAGGGCTTTCACACCTAACTTAATTATCCGCCTACATGCCCTTTACGCCCAGTCATTCCGATTAACGCTCGCACCCCCCGTATTACCGCGGCTGCTGGCACGGAGTT
+
CCCCCGGGGFGGGGGGGFGGGGGGGGGGGGGGGGGGGGGD7FGFGBFE:FGFGFGGGCGGGGGGGGEGFEFGFGGGGGGDGFGGGGGGGGGFFGGGGGGGGGGC:,45FGFGEGGGDGGEEE:FGGGGFGCGGGGGGGGGGGGEAFGGGGFFA?FDDFEFGGGGGGGGGGGGFGFGFGFFFGFCEGEFCFGGGGGGGGCDFFFFFFFFA=EEBFFFCFB<6AEFD@DFFE85=BBEDF==0;BBDF;3<EEE5402;D?470(2419;F0(4>B83:BAA212639>F<??:B:)29;BF0
@M04999:289:000000000-L3R54:1:1101:6569:3082 2:N:0:410
TCGAGACTACTGGGGTATCTAATCCTGTTCGCTCCCCACGCTTTCGCTCCTCAGCGTCAGTGACGGCCCAGAGACCTGCCTTCGCCATCGGTGTTCTTCCCGATATCTACACATTCCACCGTTACACCGGGAATTCCAGTCTCCCCTACCGCACTCCAGTCCGCCCGTACCCGGCGCCGATCCACCGTTAAGCGATGGACTTTCACACCAGACGCGACGAACCGCCTACGAGCTCTTTACGCCCAATAAATCCGGATAACGCTTGCACCCTACGTACCACGGCGGCTGCCGGCACGTTGTT
+
CCCCCGGGGGCFGGGEEGGGDEGGGGGGGGGGDGFGGFCF7CGGGGGGGGGGD@FEFFGGGGGGGGGFGGGGGGGGGF8FFGGGGCG:DGDFGGGGGGGGGEEEFGFEGGFEEAFGGGG@GEGEEGGFGGDEGG8DEFGAEFGFFGGGGFE>EGGGFGEGGGGG67ECGCC9ECCEBCA<CC*=?EC@EEFGGGGCDCF0/=66:ACF@F@61)<B>B39@9B>FFB:?:010().34493190200.24:A:906(-42((--,<<4?::(1(.3(34?((4;B99B1((((((,.(.3.
@M04999:289:000000000-L3R54:1:1101:7000:3089 2:N:0:410
CCCGACTACACGGGTATCTAATCCTGTTCGCTCCCCACGCTTTCGTCCATCAGCGTCAATCGGTATTTAGTAACCTGCCTTCGCAATCGGGGTTCTGTGTAATATCTATGCATTTCACCGCTACACTACACATTCCAGCTACTTCAATACTATTCAAGATTAACAGTATCAACGGCAGTTCTACAGTTAAGCTGCAGGTTTTCACCGCTGACTTATCAACCCGCCTACGGACCCTTTAAACCCAATAAATCCGGATAACGCTCGCATCCTCCGTATTACCGCGGCTGCTGGCACGGAGTT
+
CCCCCGGGGGGGGGGGGGGGGGGGGGGGGGGGGGGGGGGGGGGGGGGGGGGGGGGGGGGGGGGGGGGGGGGGGGGGGGGGGGGGGGGGGGGGGGGGGGGGGGGGGGGGGGGGGGGGGGGGGGGGGGGGGGGGGGGGGGGGGGGGGGGGGGGGGGGGGGGGGGGGGGGGGGGGGGGGFGFGGGGGGGGGGGGGGGGGGGFGFFFFFFEFFFFFFFFFFFFFFFFFFDFF@DFFFFDFFFFFFFFFFFFFEFFFF>DFFAEBFF?B9>FFFF<BB?:?79ABF9>9>>;FBF:?BB?>6>:8
@M04999:289:000000000-L3R54:1:1101:9397:3108 2:N:0:410
ATGACTACTGGGGTATCTAATCCTGTTCGCTACCCATGCTTTCGAACCTCAGCGTCAGTTACAGACCAGAGAGCCGCCTTCGCCACTGGTGTTCTTCCATATATCTACGCATTCCACCGCTACACATGGAGTTCCACTCTCCCCTTCTGAACTCAAGAAAAACAGTTTCAGCTGCACTTCCCCGGTTAAGCCGAGGGCTTTCACAGCTGACTTGTTCTCCCGCCTGCGTTCCCTTTACGCCCAATAAATCCGGACAACGTTTGCCACCTACGTATTCCCCCGGCTCATGGCACTGAGTT
+
6-8CCFFFCGGGGEEGGGGEFGFGDGGGGEG:@FF@E@FGGGGD@FGGC@E8BBFGDEGG<FAECF<FGGGGGFEFFGD@F<FFGG4BF<?FGGGGGGAECFGEGGGFGDC@FFCCFF@C@8FGCE8F=EFF9;EFGGGFG,,==@D=;D8?;E=,79==8,@8@CEFGA:E8@FEDC*=FF8=3@C>9;AFC>ECC77DFF@BF+6*7==A<44981+>)-:@FD9(/62(/74=<6(2:08;8EF<?E@9>0(26(((((()-4<6,(.(().,)),((-49(().).((,(.-4<A
@M04999:289:000000000-L3R54:1:1101:10372:3171 2:N:0:410
TGGACTACCCGGGTATCTAATCCTGTTCGCTACCCATGCTTTCGAACCTCAGCGTCAGTTACAGACCAGAGAGCCGCCTTCGCCACTGGTGTTCTTCCATATATCTACGCATTCCACCGCTACACATGGAGTTCCACTCTCCTCTTCTGCACTCAAGAAAAACAGTTTCAGCTGCACTTCCCCGGTTAAGCCGAGGGCTTTCACAGCTGACTTGTTCTCCCGCCTGCGTTCGCTTTACGCCCAATAAATCCGGACAACGCTTGCCACCTACGTATTACCGCGGCTGCTGGCACGTAGTT
+
CCCCCGGGGGGGGGGGGGGGGGGGGGGGGGGGGGGGGGGGGGGGGGGGGGGGGGGGGGGGGGGGGGGGGGGGGGGGGGGGGGGGGGGGGFGGGGGGGGGGGGGGGGGGGGGGGGGGGGGGGGGGGGGGGGGGGGGGGFGGGGGGGGGGGGGGGGGFGGGGGGGGFGGGGGGGGGGGFGFGGGGGCEGGGGGGGGGGGGGFFFFFFFFFFFDFFFFFFFFFFFFFDBDF(6?FFDDF<<<>F>;=8E<<>FFF>FFFFFFFF<?B?FFFF?:?34:?<BAF>B;9>BB7?F<FFB?FFFF
@M04999:289:000000000-L3R54:1:1101:12307:3234 2:N:0:410
CGAGAGACTACTCGGGTATCTAATCCTGTTTGCTCCCCACGCTTTCGCATCTCAGCGTCAGTATCTGTCCAGAAGGCCGCCTTCGCCACCGGTATTCCTCCACATCTCTACGCATTTCACCGCTACACGTGGAATTCTACCTTCCTCTACAATACTCCAGATAACCAGTTTTAAGTGCAATTCCCAGGTTGAGCCCGGGGCTTTCACACCTAACTTAATTATCCGCCTACATGCCCTTTACGCCCAGTCATTCCGATTAACGCTCGCACCCTCCGTATTACCGCGGCTGCTGGCACGGAGG
+
CCCCCGGGGGGGGGGGGGGGGGGGGGGGGGGGGGGFGGGGGGGGGGGGGDGFGGGGGGGGGGGGGGGGGGGGGGGGGGEGGGGGGGGGGGGGGGGGGGGGGGGGGGGGGGGGGGGGGGGGGGGGGGGGGGGG:FGGGGGGGGGGGGGGGGGGGGGGGGGGGGGGFGCFGGGGGG?FFGFGGGGFCCFGGGGGGFGFGDDCEFF>FFCFFFB=EFFFEFFEFFEFFDFFFFEFFFFFFF@FFFDB170.7;<CE?EF06<44:>FFF>9BB:?F6>,4174<BFBF>F(7?3:??B<?>FF(
@M04999:289:000000000-L3R54:1:1101:24796:3234 2:N:0:410
TCCTGACTACTCGGGTATCTAATCCTGTTTGCTCTCCACGCTTTCGCATCTCAGCGTCAGTATCTGTCCAGAAGGCCGCCTTCGCCACCGGTATTCCTCCACATCTCTACGCATTTCACCGCTACACGTGGAATTCTACCTTCCTCTACAATACTCCAGATAACCAGTTTTAAGTTCAATTCCCAGGTTGAGCCCGGGGCTTTCACACCTAACTTAATTATCCGCCTACATGCCCTTTACGCCCAGTCATTCCGATTAACGCTCGCCCCCTCCGTATTACCGCGGCTGCTGGCACGGAGTT
+
@9CCCGG<<FCFGGGGCFDGFGGFGDGGGGFGFGGGGGGGGEGGDEGEFEGGFGGGFEGGGGFGGFFFGGGGGGGFFFGGGGGGGGGGGGGGGFC<F<FFGGGDFFC<BGGGGGGGGGGGGGGGGGGDFFCEFEGGGFGGGGGGGGADFAFGFGGGGGFGGGGGGGGGGGGGGGGA;DFGGDFGGGGGG?@@CFFGGGGGFFFFFFFFF=BFFFFFFFFFA5;@=9@DDEC<EF:;B@EF<<BF?;37@6<C?513<0;CD>18(2(499BFFFF?3>9>AB>016(2:34:?()3969?:
@M04999:289:000000000-L3R54:1:1101:16040:3253 2:N:0:410
AACACGACTACTAGGGTATCTAATCCTGTTCGCTACCCATGCTTTCGAACCTCAGCGTCAGTTACAGACCAGAGAGCCGCCTTCGCCACTGGTGTTCTTCCATATATCTACGCATTCCACCGCTACACATGGAGTTCCACTCTCCTCTTCTGCACTCAAGAAAAACAGTTTCAGCTGCACTTCCCCGGTTAAGCCGAGGGCTTTCACAGCTGACTTGTTCTCCCGCCTGCGTTCGCGTTACGCCCAATAAATCCGGACAACGCTTGCCACCTACGTATTACCGCGGCTGCTGGCACGTAGT
+
CCCCCGGGGGGGGGGGGGGGGGGFFGGGGGGGGGGGGGGGGGGGGGGGGGGGGGGGGGGGGFGGGGGGGGGGGGGGCEGGGGEGGGFGGGGGEFFEFGFGGGGGFGGGGGGGGGGGGGGGGGGGGGGGGGGGGGGGGGGGGGGGGGGGGGGGGGGGGGGGGGGGGGGGGGGGGGCFFGFGGDGFFGGGGGGGGGGDGGGGDFFFFFFF;BEEFFFFFFFFCE=DBF=@D@F?;@;0(.:5;?DF9:<(7ABFA?FF((9?B>966<F797:B>7:?BF(56)(-4;>>10034212,,(.,
@M04999:289:000000000-L3R54:1:1101:14244:3312 2:N:0:410
GCAAGACTACTCGGGTATCTAATCCTGTTTGCTCCCCACGCTTTCGCATCTCAGCGTCAGTATCTGTCCAGAAGGCCGCCTTCGCCACCGGTATTCCTCCACATCTCTACGCATTTCACCGCTACACGTGGAATTCTACCTTCCTCTACAATACTCCAGATAACCAGTTTTAAGTGCAATTCCCAGGTTGAGCCCCGGGCTTTCACACCTAACTTAATTATCCGCCTACATGCCCTTTACGCCCAGTCATTCCGATTAACGCTCGCACCCTCCGTATTACCGCGGCTGCTGGCACGGAGTT
+
CCCCCGGGGGGGGGGGGGGGGGGGGGGGGGGGGGGGGGGGGGGGGGGGGGGGGGGGGGGGGGGGGGGGGGGGGGGGGGGGGGGGGGCCFFFGGGGGGGGGGGGGGGGGGGGGGGGGGGGGGGGGGGGGGGGGGGFGGGGGGGGGGGGGGGGGGGGGGGGGGGGGGGGGGGGGGGGGFGFGGGGGGGGGGGGGGGGGGGGGFFFFFFFFDBFFFFFFFFFC6@EFFFFDFBFFFEFFFFFF?FBBFD3@EFEFFFF<1@FFD9?BFF9;BF?BFF?FF>BFFF037((36?:70(5:(,21(
@M04999:289:000000000-L3R54:1:1101:19546:3335 2:N:0:410
TGGCGACTACCGGGGTATCTAATCCTGTTTGCTCCCCACGCTTTCGCATCTCAGCGTCAGTATCTGTCCAGAAGGCCGCCTTCGCCACCGGTATTCCTCCACATCTCTACGCATTTCACCGCTACACGTGGAATTCTACCTTCCTCTACAATACTCCAGATAACCAGTTTTAAGTGCAATTCCCAGGTTGAGCCCGGGGCTTTCACACCTAACTTAATTATCCGCCTACATGCCCTTTACGCCCAGTCATTCCGATTAACGCTCGCACCCTCCGTATTACCGCGGCTGCTGGCCGGGAGTT
+
CCCCCGGGGGGGGGGGGGGGGGGGGGGGGGGGGGGGGGGGGGGGGGGGGGGGGGGGGGGGGGGGGGGGGGGGGGGGGGGGGGGGGGGGGGGGGGGGGGGGGGGGGGGGGGGGGGGGGGGGGGGGGGGGGGGGGGGGGGGGGGGGGGGGGGGGGGGGGGGGGGGGGGGGGGGGGGGGFGFGGGGGGGGGGGGGGGGGGGGGFFFFFFFFFFBBFAFFE8FFFF37<?DFF;CE@F@EFFFFFFFFF<8@A<ADFFFBFFFFF9:?B(-7;?FFFFF?BFFFF?039>99<)5(1(((-4080
@M04999:289:000000000-L3R54:1:1101:23584:3353 2:N:0:410
TAAGACTACCCGGGTATCTAATCCTGTTTGCTCCCCACGCTTTCGCATCTCAGCGTCAGTATCTGTCCAGAAGGCCGCCTTCGCCACCGGTATTCCTCCACATCTCTACGCATTTCACCGCTACACGTGGAATTCTACCTTCCTCTACAATACTCCAGATAACCAGTTTTAAGTGCAGTTCCCAGGTTGAGCCCGGGGCTTTCACACCTAACTTAATTATCCGCCTACATGCCCTTTACGCCCAGTCATTCCGATTAACGCTCGCACCCTCCGTATTACCGCGGCTGCTGGCACGGAGTT
+
@B@CCGFFGEGGGGGGGGGGFGEFECCEFGFGGCFECF+C:FGCFECEG<EFCGEGGGGGGFFCFFGGGG<FE8@E4FBGGCFG:?CECGGCFGEAFGGGGG<FAFGGGGEGGGGGGGGCFEGGFGGFDFCEA=EFGGGFGGGFGGGGFFGCFDD=E8A8DGGGGGGDFDGGGEG9FF98?969E6ACC7CC7CE>CDCGFFAF>B>BB=EFCBA8<B>EAE(86=>B;?C@;;((3>6)666783=ECFFFF??FF421613(11;>??:1;F?(8ADA?66;>60(44:<1,(4(1(.
@M04999:289:000000000-L3R54:1:1101:22850:3355 2:N:0:410
TTCGGACTACTGGGGTATCTAATCCTGTTCGCTCCCCACGCTTTCGCTCCTCAGCGTCAGTGACGGCCCAGAGACCTGCCTTCGCCATCGGTGTTCTTCCCGATATCTACACATTCCACCGTTACACCGGGAATTCCAGTCTCCCCTACCGCACTCCAGTCCGCCCGTACCCGGCGCCGATCCACCGTTAAGCGATGGACTTTCACACCAGACGCGACGAACCGCCTACGAGCTCTTTACGCCCAATAAATCCGGATAACGCTTGCACCCTACGTATTACCGCGGCTGCTGGCACGTAGTT
+
CCCCCGGGGGGGGGGGGGAFFGGGGGGGGGGGGGGGGGGGGGGGGGGGGGGGGGGGGGGDGGDGEGGGGGGGGGGGGGGGGGGGGGGGGGGGGGGGGGGGGGGGG7FGGGGGGGGGGGGGGGGGGGGGDEGGGFGFGGGGGGGEFGGGGGGGCGGGCEGA9DCGEGGGGGGG:EGGEGF:CDGFGGGFGGGFFGGGDGGGAA66@AFA?FBBBFEEBBD9BB>B>>?F<?61>0:<A9)=??>7B?7)24)6342??B2><BF:<?F?01?002:))4949<0(7;6B?F>06?<B3::86
@M04999:289:000000000-L3R54:1:1101:16850:3377 2:N:0:410
TTGGACTACCCGGGTATCTAATCCTGTTCGCTCCCCACGCTTTCGCTCCTCAGCGTCAGTGACGGCCCAGAGACCTGCCTTCGCCATCGGTGTTCTTCCCGATATCTACACATTCCACCGTTACACCGGGAATTCCAGTCTCCCCTACCGCACTCCAGTCCGCCCGTACCCGGCGCCGATCCACCGTTAAGCGATGGACTTTCACACCAGACGCGACGAACCGCCTACGAGCTCTTTACGCCCAATAAATCCGGATAACGCTTGCACCCTACGTATTACCGCGGCTGCTGGCACGTAGTT
+
CCCCCGGGGGGGGGGGGGGGGGGGGGGGGGGGGGGGGGGGGGGGGGGGGGGGGGGGGGGGGGGGGGGGGGGGGGGGGGGGGGGGGGGGGGGGGGGGGGGGGGGGGGGGGGGGGGGGGGGGGGGGGGGGGGGGGGGGGFGGGGGGGGGGFDGGGGGFCE=EGGGGGGGGGGGGGGGGEGBGGGDGGEGGGGGGGGGGDGGGFFFFFFFEFFFFFF3B>FF0.7>99?FFF?1>9:9)6<ABF6>BF?BA2>F0;;0:0>DBBFFFFFFBF?<:F??A2<ADB09>0,4:??:?:)(((4-)
@M04999:289:000000000-L3R54:1:1101:10257:3390 2:N:0:410
GGACTACTAGGGTATCTAATCCTGTTCGCTACCCATGCTTTCGAGCCTCAGCGTCAGTAACAGACCAGAGAGCCGCCTTCGCCACTGGTGTTCTTCCATATATCTACGCATTTCACCGCTACACATGGAGTTCCACTCTCCTCTTCTGCACTCAAGTCTCTCAGTTTCCGATGCTCTTCCTCAGTTAAGCTGAGGGCTTTCACATTCAGACTTAAAAGACCGCCTGCGCTCCCTTTACGCCCAATAAATCCGGACAACGCTTGCCACCTACGTATTACCGCGGCTGCTGGCACGTAGTT
+
CCCCCGGGGGGGGGGGGGGGGGGGGGGGGGGGGGGGGGGGGGGGGGGGGGGGGGGGGGGGGGGGGGGGGGGGGGGGGGGGGGGGGGGGGGGGGGGGGGGGGGGGGGFGGGGEGGGGGGGGGGGGGGGGGGGGGGGGGFGGGGGGGGGGGGGGGGGGDGFCGGGGEGGGGGGCEGGGFGFDFFCGGGGGGGFGGGGGGGG6CFFFF+=CEEFFFFFFFFFF5@=@@B=B2=@@D:>B=C@FFFFFFFFFFFFFFFFBD@FFFFFFFFFBF???1447AB><(-9>92::BF0:>:3((,4
@M04999:289:000000000-L3R54:1:1101:18726:3403 2:N:0:410
CTCGACTACTGGGGTATCTAATCCTGCTCGCTCCCCACGCTTTCGTCCATCAGCGTCAATCGGTATTTAGTAACCTGCCTTCGCAATCGGGGTTCTGTGTAATATCTATGCATTTCACCGCTACACTACACATTCCAGCTACTTCAATACTATTCAAGATTAACAGTATCAACGGCAGTTCTACAGTTAAGCTGCAGGTTTTCACCGCTGACTTATCAACCCGCCTACGGACCCTTTAAACCCAATAAATCCGGATAACGCTCGCATCCTCCGTATTACCGCGGCTGCTGGCACGGAGTT
+
CCCCCGGGGGGGGGGGGGGGGGGGGGGGGGGGGGGGGGGGGGGGGGGGGGGGGGGGGGGGGGGGGGGGGGGGGGGGGGGGGGGGGGGGGGGGGGGGGGGGGGGGGGGGGGGGGGGGGGGGGGGGGGGGGGGGGGGGGGGGGGGGGGGGGGGGGFGGFGGGGGGGGGGGGGGCGDGGFG?7DGGGGGGGGGGGGGGGGGGGFFFFFFFFFFBFFAFFFFFDAABBFFFFFDFFFFFFFFFFFDFF?@F@FEFFFBFF;EE?;?:9B>04><A0;2,8:9ABB>BFF;B??FF04?B6(4<:
@M04999:289:000000000-L3R54:1:1101:16377:3408 2:N:0:410
GGAGGACTACCAGGGTATCTAATCCTGTTCGCTCCCCACGCTTTCGTCCATCAGCGTCAATCGGTATTTAGTAACCTGCCTTCGCAATCGGGGTTCTGTGTAATATCTATGCATTTCACCGCTACACTACACATTCCAGCTACTTCAATACTATTCAAGATTAACAGTATCAACGGCAGTTCTACAGTTAAGCTGCAGGTTTTCACCGCTGACTTATCAACCCGCCTACGGACCCTTTAAACCCAATAAATCCGGATAACGCTCGCATCCTCCGTATTACCGCGGCTGCTGGCACGGAGTT
+
CCCCCGGGGGGGGGGGGGGGGGGGGGGGGGGGGGGGGGGGGGGGGGGGGGGGGGGGGGGGGGGGGGGGGGGGGGGGGGGGGGGGGGGGGGGGGGGGGGGGGGGGGGGGGGGGGGGGGGGFGGGGGGGGGGGGGGGGGGGGGGGGGGGGGGGGGGGGGGGGGGGGGGGGGGGGGGGGFGFGGGGGGGGGGGGGGGGGGGGFC8FFFFFFFFFFFFFFFFFFFB=A=AFFFFDFBFFFFFFFFE@?@D;EFFEFFFF??;;E69DFFFFBFBB<?9:?:>AF<?>>>>>>BF>F?:2:>>FF3
@M04999:289:000000000-L3R54:1:1101:25363:3437 2:N:0:410
TTTCGACTACTAGGGTATCTAATCCTGTTCGCTCCCCACGCTTTCGCTCCTCAGCGCCAGTAACGGCCCAGAGACCTGCCTTCGCCATTGGTGTTCTTCCCGATATCTACACATTCCACCGTTACACCGGGAATTCCAGTCTCCCCTACCGCACTCCAGTCCGCCCGTACCCGGCGCAGATCCACCGTTAAGCGATGGACTTTCACACCAGACGCGACGAACCGCCTACGAGCTCTTTACGCCCAATAATTCCGGATAACGCTTGCACCCTACGTATTACCGCGGCTGCTGGCACGTAGTT
+
CCCCCGGGGGGGGGGGGGGGGGGGGGGGGGGGGGGGGGGGGGGGGGGGGGGGGGGGGGGGGGGGGGGGGGGGGGGGGGGGGGGGGGGGGGGGGGGGGGGGGGGGGGGGGGGGGGGGGGGGGGGGGGGGGGGGEGGGGGGGGGGGGGGGGGGGGGGGGGGGGGGGGGDGGGGGGGGGFGFGGGGDGGGGG=8FEGEGGGGGFFFFFFFFFFFFFFFFFFFFFFFFFFFFFFFFFFBFFBFF?BBBF::?<ABF<BBFFF<?BBF?:BFFFFFFFFBFB:<A<:9;BF>(-8??F?7:.42<:
@M04999:289:000000000-L3R54:1:1101:8249:3448 2:N:0:410
TTATGACTACCGGGGTATCTAATCCTGTTTGCTCCCCACGCTTTCGCATCTCAGCGTCAGTATCTGTCCAGAAGGCCGCCTTCGCCACCGGTATTCCTCCACATCTCTACGCATTTCACCGCTACACGTGGAATTCTACCTTCCTCTACAATACTCCAGATAACCAGTTTTAAGTGCAATTCCCAGGTTGAGCCCGGGGCTTTCACACCTAACTTAAGTATCCGCCTACATGCCCTTTACGCCCAGTCATTCCGATTAAAGCTCGCACCCTCCGTATTACCGCGGCTGCTGGCCCGGAGTT
+
CCCCCGGDCFGGGGGGGGGDFGGGGGGGGGGGCFGGGGGGGGGGF@@C@F<FFFGGG>FEFGGGGGEFFGGGGGCGGGGGEGGGGGGGGGGGEGCGGGGFFCF8A?;AEFGGGGGGGGGGCE=FEG?EFGGGGGDE;FGGFEFG8,,AFCG,=DCEEFGGC=FGBDFFAACFGF977<BC?DFDCA@<AFFFGGGGGGG>5;AAFAFFDB@E@8@A4+4/+9859@;<;E3?EEFE88;F0(:0((5=975<C8?,104)))),291;B:((43,8:B2)---4>>9BF),((((49>F3.
@M04999:289:000000000-L3R54:1:1101:9023:3463 2:N:0:410
GGTGACTACACGGGTATCTAATCCTGTTTGCTCCCCACGCTTTCGCATCTCAGCGTCAGTATCTGTCCAGAAGGCCGCCTTCGCCACCGGTATTCCTCCACATCTCTACGCATTTCACCGCTACACGTGGAATTCTACCTTCCTCTACAATACTCCAGATAACCAGTTTTAAGTGCAATTCCCAGGTTGAGCCCGGGGCTTTCACACCTAACTTGATTATCCGCCTACATGCCCTTTACGCCCAGTCATTCCGATTAACGCTCGCACCCTCCGTATTACCGCGGCTGCTGGCACGGAGTT
+
CCCCCGGGGGGGGGGGGGGGGGGGGGGGGGGGGGGGGGGGGGGGGGGGGGGGGGGGGGGGGGGGGGGGGGGGGGGGGGGGGGGGGGGGGGGGGGGGGGGGGGGGGGGGGGGGGGGGGGGGGGGGGGGGGGGGA8FGGGGGFGGGGGGGGGGGGFGGGGGGGGGFGGGGGGGGGGGGFDFGGGGGGFGGGGGGGGGDGGGGFFFFFFFFDEFFFFFFEFFFFEFBFFFFE?EFF@@DEFFF6@FDD@EEF<EEF<;?FEFFFFBB>BF>FFFFF???BFFF?B;4;9BFFF?<?>FF>9?B
@M04999:289:000000000-L3R54:1:1101:24234:3480 2:N:0:410
GCGGTGACTACTAGGGTATCTAATCCTGTTTGCTCCCCACGCTTTCGCATCTCAGCGTCAGTATCTGTCCAGAAGGCCGCCTTCGCCACCGGTATTCCTCCACATCTCTACGCATTTCACCGCTACACGTGGAATTCTACCTTCCTCTACAATACTCTAGTTAACCAGTTTTAAGTGCAATTCCTAGGTTGAGCCCAGGGCTTTCACACCTAACTTAATTATCCGCCTACATGCCCTTTACGCCCAGTCATTCCGATTAACGCTCGCACCCTCCGTATTACCGCGGCTGCTGGCACGGAGT
+
-ACCCGGGGGGGGGGGGGGGGGGGGGGGGGGGGGGGGGGGGGGGGGGGGGGGGGGGGGGGGGGGGGGGGGGGGGGGGGGGGGGGGGGGGGGGGGGGGGGGGGGGGGGGGGGGGGGGGGGGGGGGGGGGGGGGGFGGGGGGGGGGGGGGGGGGGFGGGGGGGGGGGGGGGGGGGGGGFGFGGGGGGGGGGGGGGGGGGGGGDFFFFFFFFFFFEFFFFFFCFFFFFFFAADFFFFFFFFFFE2=@FFFFFECEFFFDFDFFCD;<;9;>BF???:9<<?FABAF>6>9>B?F?BF?4:0,4,
@M04999:289:000000000-L3R54:1:1101:22885:3620 2:N:0:410
GGCGGACTACTAGGGTATCTAATCCTGTTTGCTCCCCACGCTTTCGCATCTCAGCGTCAGTATCTGTCCAGAAGGCCGCCTTCGCCACCGGTATTCCTCCACATCTCTACGCATTTCACCGCTACACGCGGAATTCTACCTTCCTCTACAATACTCCAGATAACCAGTTTTAAGTGCAATTCCCAGGTTGAGCCCGGGGCTTTCACACCTAACTTAATTATCCGCCTACATGCCCTTTACGCCCAGTCATTCAGATTAACGCTCGCACCCTCCGTATTACCGCGGCTGCTGGCACGGAGTT
+
CCCCCGGGGGGGGGGGGGGGGGGGGGGGGGGGGGGGGGGGGGGGGGGGGGGGGGGGGGGGGFGGGGGGGGGGGGCDCGGGGGGGGGGGGGGGGGGGGGGGGGGGFEFGGG@EFGFGGGGGGGGGGGGGDEGGGGGGGFGFGGFFGGGGGFDFGGGFDFFFFGGGGGG<CFGGGGGGFGFGG7CFGGGGEGGGGGGD4DGGFFFFFFFA9BFFFFFFFFFEFF):?(4;;FFE@F;8@FFF@FF@F<?FFA>9)66:<<AF60(,(,4(,48(3;66:B9A63((49;>?>0(6?D?0260.
@M04999:289:000000000-L3R54:1:1101:24250:3779 2:N:0:410
GTGGGACTACCCGGGTATCTAATCCTGTTTGCTCCCCACGCTTTCGCATCTCAGCGTCAGTATCTGTCCAGAAGGCCGCCTTCGCCACCGGTATTCCTCCACATCTCTACGCATTTCACCGCTACACGTGGAATTCTACCTTCCTCTACAATACTCCAGATAACCAGTTTTAAGTGCAATTCCCAGGTTGAGCCCGGGGCTTTCACACCTAACTTAATTATCCGCCTACATGCCCTTTACGCCCAGTCATTCCGATTAACGCTCGCACCCTCCGTATTACCGCGGCTGCTGGCACGGAGTT
+
CCCCCGGGGGGGGGGGGGGGGGGGGGGGGGGGGGGGGGGGGGGGGGGGGGGGGGGGGGGGGGGGGGGGGGGGGGGGGGGGGGGGGGGGGGGGGFGGGGGGGGGGGGGGGGGGGGGGGGGGGGGGGGGGGGGGGGGGGGGGGGGGGGGGGGGGGGGGGGFGGGGGGGGGGGGGGGGGFGFGGGGGGFEGFFGGGGGGGDGGFFFFFFFFFDFFFF6B*BBCFCFF=@D7;@C?E@;@FFCF;FFF;(;<AFEFF17<?FAB:9?((3399?FFFFB1:?AB<190991(4)),4()(24634
@M04999:289:000000000-L3R54:1:1101:11361:3790 2:N:0:410
TGGGACTACTGGGGTATCTAATCCTGTATGCTCCCCACGCTTTCGCATCTCAGCGTCAGTATCTGTCCAGAAGGCCGCCTTCGCCACCGGTATTCCTCCACATCTCTACGCATTTCACCGCTACACGTGGAATTCTACCTTCCTCTACAATACTCCAGATAACCAGTTTTAAGTGCAATTCCCAGGTTGAGCCCGGGGCTTTCACACCTAACTTAATTATCCGCCTACATGCCCTTTACGCCCAGTCATTCCGATTAACGCTCGCACCCTCCGTATTACCGCGGCTGCTGGCCCGGAGTTG
+
CCCCCGGGGGGGGGGGGGGGGGGGGGGGGGGGGGGGGGGGGGGGGGGGGGGGGGGGGGGGGGGGGGGGGFGGGGGGGGGFGGGGGGGGGGGGGGGGFFGGGGGGGGGFGGGGGGGGGFGGGGGGGGGGFGGGGGGGGGGGGFGGGGFGGGGGGGGGGGGGGGGGGDGGFGGF8EFGFGFGGGGGGGGGGGGGGGGGDGGGFFFFFFF5>BEB;FFFFFFCFFFFFFFDEEC==3@DEFE>DF>08;<9C?EE;;@03?C;9:09BFFFF0??>?:::94>((14;0960302(((47987)
@M04999:289:000000000-L3R54:1:1101:21062:3802 2:N:0:410
AGGTGGACTACTAGGGTATCTAATCCTGTTCGCTCCCCACGCTTTCGCTCCTCAGCGTCAGTGACGGCCCAGAGACCTGCCTTCGCCATCGGTGTTCTTCCCGATATCTACACATTCCACCGTTACACCGGGAATTCCAGTCCCCCCTACCGCACTCCAGTCCGCCCGTACCCGGCGCCGATCCACCGTTAAGCGATGGACTTTCACACCAGACGCGACGAACCGCCTACGAGCGCTTTACGCCCAATAAATCCGGATAACGCTTGCACCCTACGTATTACCGCGGCTGCTGGCACGCAGT
+
CCCCCGGGGGGGGGGGGGGGGGGGGGGGGGGGGGGGGGGGGGGGGGGGGGGGGGGGGGGGGGGGGGGGEGGGGGGGGGGGGGGGGGGGGGCGEGGGGGGGGGGGGGGGGGGGGGGGGGGGGGGGGGGGGGGDEGGGGGGGGGGF?EGGGGGGGGGGGGGGGGGGGGGGEEGGGGGDEGFGDDGGCFGGCGEFGGGGGGDFF=6FFAFFFFFFFFFFBFEFB9>FFF>?FFF??B(,3:<BA::BFF?<07A>A361012)4--:?632>?<10:(32:?92<B>(246>FF:7:330(-4(
@M04999:289:000000000-L3R54:1:1101:5868:3815 2:N:0:410
TGACTACCCGGGTATCTAATCCTGTTTGCTCCCCACGCTTTCGCATCTCAGCGTCAGTATCTGTCCAGAAGGCCGCCTTCGCCACCGGTATTCCTCCACATCTCTACGCATTTCACCGCTACACGTGGAATTCTACCTTCCTCTACAATACTCCAGATAACCAGTTTTAAGTGCAGTTCCCAGGTTGAGCCCGGGGCTTTCACACCTAACTTAATTATCCGCCTACATGCCCTTTACGCCCAGTCATTCCGATTAACGCTCGCACCCTCCGTATTACCGCGGCTGCTGGCACGGAGTTATC
+
CCCCCGGGGGGGGGGGGGGGGGGGGGGGGGGGGGGGGGGGGGGGGGGGGGFGGGGGGGGGGGGGGGGGGGGGGGGGGGGGGGGGGGGGGGGGGGGGGGGGGGGGGGGGGGGGGGGGGGGGGGGGGGGGGGGGGGGGGGGGGGGGGGGGGGGGGGGGGGDGGGGGGFGGFGGGGGGGFGFGGGGCFGGGGGGGGGCDGCFGFFFFFFFFFFFEEFFFFFFFBBFFFFFFEF@@FDFFFDFEFFFFFFFEF<;;?DD?>?>BB>>>BBBB6:;?BF?2<9?9(79>0:?:BF??:(19:<2).
@M04999:289:000000000-L3R54:1:1101:24270:3821 2:N:0:410
TTTAAGACTACTCGGGTATCTAATCCTGTTCGCTCCCCACGCTTTCGTCCATCAGCGTCAATCGGTATTTAGTAACCTGCCTTCGCAATCGGGGTTCTGTGTAATATCTATGCATTTCACCGCTACACTACACATTCCAGCTACTTCAATACTATTCAAGATTAACAGTATCAACGGCAGTTCTACAGTTAAGCTGCAGGTTTTCACCGCTGACTTATCAACCCGCCTACGGACCCTTTAAACCCAATAAATCCGGATAACGCTCGCATCCTCCGTATTACCGCGGCTGCTGGCACGGAGT
+
CCCCCGGGGGGGGGGGGGGGGGFGGGGGGGGGGGGGGGGGGGGGGGGGGGGGGGGGGGGGGGGGGGGGGGGGGGGGGGGGGGGGGGFGGGGGGGGGGGGGGGGGGGGGGGGGGGGGGGGGGGGGGGGGGGGGGGGGGGGGGGGGGGGGGGGGGGGGGGGGGGGGGGGGGGGGGGGGFGFGGGGGGGGGGGGGGGGFGGGGFFFFFFFFFFFBBFFF6CFFFFF>BFFFDB@F>@>@B@ECECFF?FFFE3;6CEF@F6@AFD;;FFFFFFFBA?F?1285AA?F996;(:07::(<B0(,,
@M04999:289:000000000-L3R54:1:1101:24323:3830 2:N:0:410
TGACTACTGGGGTATCTAATCCTGTTCGCTCCCCACGCTTTCGTCCATCAGCGTCAATCGGTATTTAGTAACCTGCCTTCGCAATCGGGGTTCTGTGTAATATCTATGCATTTCACCGCTACACTACACATTCCAGCTACTTCAATACTATTCAAGATTAACAGTATCAACGGCAGTTCTACAGTTAATCTGCAGGTTTTCACCGCTGACTTATCAACCCGCCTACGGACCCTTTAAACCCAATAAATCCGGATAACGCTCGCATCCTCCGTATTACCGCCGCTTCTGGCACGGATTTAGC
+
CCCCCGGGGGGDGGGGGGGGGDFGGGGDDFGGGGGEGGGGFFGGGGEGFGCFGGGEBFGGGFFG9EEGFGGGGGGGGGEEDGDFDFGGGDG:FFCDFFECFGFCFAFFGGGGGFFGFFGGGGGGGGGGGGGGGGGGGGGGGGGCAFFGGAFFGAFF9EFFGGFAFGGGGG?E+=CEFDFGGGGGGGGAFGG7CCFGDFFF+=FB5@EAADF*ACFAEFF4?=9>4<@@=>@2BB@4/*8F@DD83=9)?66@FF7<E;96<0992>B7A<(4(,4<BFB7(-1-(,4>)582:BF6())).
@M04999:289:000000000-L3R54:1:1101:18152:3832 2:N:0:410
GACTACAGGGGTATCTAATCCTGTTCGCTACCCATGCTTTCGAACCTCAGCGTCAGTTACAGACCAGAGAGCCGCCTTCGCCACTGGTGTTCTTCCATATATCTACGCATTCCACCGCTACACATGGAGTTCCACTCTCCTCTTCTGCACTCAAGAAAAACAGTTTCAGCTGCACTTCCCCGGTTAAGCCGAGGGCTTTCACAGCTGACTTGTTCTCCCGCCTGCGTTCGCTTTACGCCCAATAAATCCGGACAACGCTTGCCACCTACGTATTAACGCGGCTGCTTGCACGTACTTAGCC
+
@@BCCFF8CFG@@EFFEF<CF@E<FC,CCFFGGFGFEDGGGGFCACAFFFGGFGGFCFFEEG9FGD<<@ECFFEEF@FGFCFEFGGGEEFGEAGDEEFDFFCEBFGGGD@GGGGGGEEC@FFF9EFGGGGGGGGGGGGGGGGGGGGGFDGDCFCFAFGG,@??DF@FFGGG=8DGGFGFGGD6@E6DFFFG6EEGGGGGGFFF4F6*;46ABC+=:C=A>;@@2>29;D@66;D6CD<BFF;@336C?;6>?913(4083:<?F?F:?>((44:))-4399(,(-,),37<:<0((...))
@M04999:289:000000000-L3R54:1:1101:22508:3845 2:N:0:410
ATCTCGACTACAAGGGTATCTAATCCTGTTTGCTCCCCACGCTTTCGCATCTCAGCGTCAGTATCTGTCCAGAAGGCCGCCTTCGCCACCGGTATTCCTCCACATCTCTACGCATTTCACCGCTACACGTGGAATTCTACCTTCCTCTACAATACTCCAGATAACCAGTTTTAAGTGCAGTTCCCAGGTTGAGCCCGGGGCTTTCACACCTAACTTAATTATCCGCCTACATGCCCTTTACGCCCAGTCATTCCGATTAACGCTCGCACCCTCCGTATTACCGCGGCTGCTGGCACGGAGT
+
CCCCCGGGGGGGGGGGGGGGGGGGGGGGGGGGGGGGGGGGGGGGGGGGGGGGGGGGGGGGGGGGGGGGGGGGGGGGGGGGGGGGGGGGGGGGG@FGGGGGGGGGGGGGGGGGGGGGGGGGGGGGGGGGGFGGGGGGGGGGGGGGGGGGGGGCFGGGGGGGGGGGGGGGFFFGGGGGFGFGGGFGGGGGGGGFGGGGGGGGFEFFFFFFFFFF>FFFFFFFFFEEFFFDFFF45@@FFFFFFFF04;?@EAFFEE@1;?FFFFFFFF>FF96?F26<?FFFFF?FF99(4?2:2?<>F4;>-
@M04999:289:000000000-L3R54:1:1101:18340:3865 2:N:0:410
CTGACTACTAGGGTATCTAATCCTGTTCGCTACCCATGCTTTCGAACCTCAGCGTCAGTTACAGACCAGAGAGCCGCCTTCGCCACTGGTGTTCTTCCGTATATCTACGCATTCCACCGCTACACATGGAGTTCCACTCTCCTCTTCTGCACTCAAGAAAAACAGTTTCAGCTGCACTTCCCCGGTTAAGCCGAGGGCTTTCACAGCTGACTTGTTCTCCCGCCTGCGTTCGCTTTACGCCCAATAAATCCGGACAACGCTTGCCACCTACGTATTACCGCGGCTGCTGGCACGTAGTT
+
CCCCCGGGGGGGGGGGGGGGGGGGGGGGGGGGGGGGGGGGGGGGGGGGGGGGGGGGGGGGGGGGGGGGGGGGGGGGGGGGGGGGGGGGGGGGGGGGGGGGGGGGGGGGGGGGGGGGGGGGGGGGGGGGGGGGGGGGGGGGGGGGGGGGGGGGGGFGGGFFGGGGGGGGGGGGGGGGFGFGGGGGDGGGGGGGGGGGGGFGFFFFFFFFFFFAEFAFCFFFFFFFFFFFFDFFFF;@EFFEBFF63@EF?FFFF<BFBF;FFF?BFFFB??FF<7<?FFFFB9F;FF<?>BFF244??FF
@M04999:289:000000000-L3R54:1:1101:23454:3909 2:N:0:410
TGGGACTACTAGGGTATCTAATCCTGTTCGCTACCCACGCTTTCGAGCCTCAGCGTCAGTTACTAGCCAGTCAGCCGCCTTCGCCACTGATGTTCTTCCATATATCTACGCATTTCACCGCTACACATGGAGTTCCACTGACCTCTCTAGCTCTCAAGTCTTACAGTTTCTGATGCACGTCCATAGTTGAGCTATGACCTTTCACATCAGACTTATTAGACCGCCTGCGCTCCCTTTACGCCCAATAATTCCGGACAACGCTCGCCACCTACGTATTACCGCGGCTGCTGGCACGTAGTT
+
CCCCCGGGGGGGGGGGGGGGGGGGGGGGGGGGGGGGFGGGGGGGGGGGFFGGGGGGEGGGGGGGGGGGGGGGGGGGGGDGGGGGGGGGGGGGGGGGGGGGGGGGGGGGGGGGGGGGGGGGGGGGGGFGGGGGGGGGGGGGGGGGGDGDGFDGFGGGGGEEE8FGGGGGGGGGGGGGFD?=DDCEFGGGGGGGCDAFGGGGFFFFFFFFFFEFF9FAEFFFFFAFFFFFFA>A@B:@FFFBD>@=BDEE<???E0;BBFF@0(2369?B?<?:?<2A?<AAFFF;>93<7??B<8888?()
@M04999:289:000000000-L3R54:1:1101:13746:3928 2:N:0:410
TGACTACCAGGGTATCTAATCCTGTTTGCTCCCCACGCTTTCGCATCTCAGCGTCAGTATCTGTCCAGAAGGCCGCCTTCGCCACCGGTATTCCTCCACATCTCTACGCATTTCACCGCTACACGTGGAATTCTACCTTCCTCTACAATACTCCAGATAACCAGTTTTAAGTGCAATTCCCAGGTTGAGCCCGGGGCTTTCACACCTAACTTAATTATCCGCCTACATGCCCTTTACGCCCAGTCATTCCGATTAACGCTCGCACCCTCCGTATTACCGCGGCTGCTGGCACGGAGTTAGC
+
CCCCCGGGGGGGGGGGGGGGGGGGGGGGGGGGGGGGGGGGGGGGGGGGGGGGGGGGGGGGGGGGGGGGGGGGGGGGGGGGFGGGGGGGGGGGGGGGGGGGGGGGFFGGGGGGGGGGGGGGGGGGGGGGGGGGGGGGGGGGGGGGGGGFGGGGGGGGGGGGGGGGGGGGFFDFGFGGFGFGDFFGGGGGGGGGGGGGGGGGFFFFFFFFFFFFEFFFFFFFBFFFFFFE<EFFFFFFFFFDF<@F@FFEEFFFF0?EFF0((39;>9?1:<>?B:?BFFFF69B>><?:2?FFF10321-:-
@M04999:289:000000000-L3R54:1:1101:18988:3999 2:N:0:410
GTCGGACTACCGGGGTATCTAATCCTGTTTGCTCCCCACGCTTTCGCATCTCAGCGTCAGTATCTGTCCAGAAGGCCGCCTTCGCCACCGGTATTCCTCCACATCTCTACGCATTTCACCGCTACACGTGGAATTCTACCTTCCTCTACAATACTCCAGATAACCAGTTTTAAGTGCAGTTCCCAGGTTGAGCCCGGGGCTTTCACACCTAACTTAATTATCCGCCTACATGCCCTTTACGCCCAGTCATTCCGATTAACGCTCGCACCCTCCGTATTACCGCGGCTGCTGGCACGGAGTT
+
CCCCCGGGGGGGGGGGGGGGFGGGGGGGGGGGGGGGGGGGGGGGGGGGGGGGGGGGGGGGGGGGGGGGGGGGGGGGGGGGGGGGGGGGGGGGGGGGGGGGGGGCGGGGGGGGGGGGGGGGGGGGGGGGGGGGGGGGGGGGGGGGGGGGGGFGGGFGGGGGGGGGFCGDFFGGGGGFFGFFGGGGGGGGGGGGGGGDGDGGFFFFFFFFFFFFFFFFFFFEFFEF@@FFFFFFFE@F@ECF0;;BFFFFFFFFFF??::>D6>FF9BFB6<BFFFFBB>AF<?BB9>9><BB(4:?:>>9(.
@M04999:289:000000000-L3R54:1:1101:14225:4039 2:N:0:410
GACTACTCGGGTATCTAATCCTGTTTGCTCCCCACGCTTTCGCATCTCAGCGTCAGTATCTGTCCAGAAGGCCGCCTTCGCCACCGGTATTCCTCCACATCTCTACGCATTTCACCGCTACACGTGGAATTCTACCTTCCTCTACAATACTCCAGATAACCAGTTTTAAGTGCAATTCCCAGGTTGAGCCCGGGGCTTTCACACCTAACTTAATTATCCGCCTACATGCCCTTTACGCCCAGTCATTCCGATTAACGCTCGCACCCTCCGTATTACCGCGGCTGCTGGCACGGAGTTAGCC
+
CCCCCGGGGGGGGGGGGGGGGGGGGGGGGGGGGGGGGGGGGGGGGGGGGGGGGGGGGGGGGGGGGGGGGGGGGGGGGGGGGGGGGGGGEGGGGGGGGGGGGGGGGGGGGGGGGGGGGGGGGGGGGGGGGGFGGGGGGGGGGGGGGGGGGGGGGGGGGGGGGGGGGGGGGGGGGGGGFGFGGGGGGGGGGGGGGGGGGGGGFFFFFFFFFFFEFFFFFFF@F@D@FEFEEFFFBEFF@FFFFFEEAFFFEE<D@FC>D9BBB>FFBFFFFF?62:>ADFFFBB29??FBBFBF9098:FF<2
@M04999:289:000000000-L3R54:1:1101:13253:4047 2:N:0:410
CGACTACTAGGGTATCTAATCCTGTTCGCTCCCCACGCTTTCGTCCATCAGCGTCAATCGGTATTTAGTAACCTGCCTTCGCAATCGGGGTTCTGTGTAATATCTATGCATTTCACCGCTACACTACACATTCCAGCTACTTCAATACTATTCAAGATTAACAGTATCAACGGCAGTTCTACAGTTAAGCTGCAGGTTTTCACCGCTGACTTATCAACCCGCCTACGGACCCTTTAAACCCAATAAATCCGGATAACGCTCGCATCCTCCGTATTACCGCGGCTGCTGGCACGGAGTTAGC
+
CCCCCGGGGGGGGGGGGGGGGGGGGGGGGGGGGGGGGGGGGGGGGGGGGGGGGGEGGGGGGGGGGGGGGGGGGGGGGGGGGGGGGGGGGGGGGGGGGGGGGGFGGGGGGGGGGGGGGGGGGGGGGGGGGGGGGGGGGGGGGGGGGGGGGGGGGGGGFGGGGGGGGGGGGFGGGGGGFGFGGGGGGGGGGGGGFGGGGGFGFFFFFFFEBFEAAFFFFFFAFFFFFFFFFF@@BD=ECEFA;D68;@EFFFFBF;?<EFFFFFFFFFFFA168<0:DFFB>79BFBFFF0::<?;064:<:.
@M04999:289:000000000-L3R54:1:1101:7960:4059 2:N:0:410
GATTGACTACCCGGGTATCTAATCCTGTTCGCTCCCCACGCTTTCGTCCATCAGCGTCAATCGGTATTTAGTAACCTGCCTTCGCAATCGGGGTTCTGTGTAATATCTATGCATTTCACCGCTACACTACACATTCCAGCTACTTCAATACTATTCAAGATTAACAGTATCAACGGCAGTTCTACAGTTAAGCTGCAGGTTTTCACCGCTGACTTATCAACCCGCCTACGGACCCTTTAAACCCAATAAATCCGGATAACGCTCGCATCCTCCGTATTACCGCGGCTGCTGGCACGGAGTT
+
CCCCCGGGGGGGGGGGGGGGGGGGGGGGGGGGGGGGGGGGGGGGGGGDGGGGGGGGGGGGGGGGGGGGGGGGGGGGGGGGGGGGGGGGGGGGGGGGGGGGGGGGGGGGGGGGGGGGGGGGGGGGGGGGGGGGGGGGGGGGGGGGGGGGGGGGGGGGGGFFEGGGGGGGGGGGGGGGFGEGGGGGGGGGGGGGGGGGGFGGAFFFFFFEFFFFFFFFFFFFFF==BB?@D@FDFFFDFFFF<A@@F(3@AFFF@>BFD?EE;FF?;>96B(.-43:??F<ABBB>>0-66,4>B17<>B>?<
@M04999:289:000000000-L3R54:1:1101:15588:4089 2:N:0:410
CGACTACCGGGGTATCTAATCCTGTTTGCTCCCCACGCTTTCGCATCTCAGCGTCAGTATCTGTCCAGAAGGCCGCCTTCGCCACCGGTATTCCTCCACATCTCTACGCATTTCACCGCTACACGTGGAATTCTACCTTCCTCTACAATACTCTAGTTAACCAGTTTTAAGTGCAATTCCTAGGTTGAGCCCAGGGCTTTCACACCTAACTTAATTATCCGCCTACATGCCCTTTACGCCCAGTCATTCTGATTAACGCTCGCACCCTCCGTATTACCGCGGCTGCTGGCACGGAGTTAGC
+
CCCCCGGGGGGGGGGGGGGGGGGGGGGGGGGGGGGGGGGGGGGGGGGGGGGGGGGGGGGGGGGGGGGGGGGGGGGGGGGGGGGGGGGGGGGGGGGGGGGGGGGGGGGGGGGGGGGGGGGGGGGGGGGGGGGGGGGGGGGGGGGGGGGGGGGGGFGGGGGGGGGGGGGGGGGGGGGGFGFGFFGGGGGGGFGCGGGGDGGGFFFFFFFFBFFFEFFFFFFFFF>>DFFFFFFFFFFFFFFFF<@E;E3?EFC?EFFFFDFD1019BFFFFBBF6?BFD)463>>FFF:>BFFFB>9>?<>>)
@M04999:289:000000000-L3R54:1:1101:8428:4113 2:N:0:410
CCGGACTACAGGGGTATCTAATCCTGTTTGCTCCCCACGCTTTCGCATCTCAGCGTCAGTATCTGTCCAGAAGGCCGCCTTCGCCACCGGTATTCCTCCACATCTCTACGCATTTCACCGCTACACGTGGAATTCTGCCTTCCTCTACAATACTCCAGATAACCAGTTTTAAGTGCAGTTCCCAGGTTGAGCCCGGGGCTTTCACACCTAACTTAATTATCCGCCTACATGCCCTTTACGCCCAGTCATTCCGATTAACGCTCGCACCCTCCGTATTACCGCGGCTGCTGGCACGGAGTT
+
CCCCCGGGGGGGGGGGGGGGGGGGGGGGGGGGGGGGGGGGGGGGGGGGGGGGGGGGGGGGGGGGGGGGGGGGGGGGGGGGGGGGGGGGGGGGGGGGGGGGGGGFGGGGGGGGGGGGGGGGGGGGGGGGGGGGGGGGGGGGGGGGFGGGGGGGGCGGGGGGGGGGGGEFGGGGGGGGFGFGGGGGGGGGGGGGGGGGGGGGFFFFFFFFBFFFFC8FEFFFFFDFFFFBFFFFE@@@@EEBFFFFFFFFFFFFFFDFFFFF>FBFFFBBFBFFF?FFFFFA:B9BF6>?0:B??)43193<
@M04999:289:000000000-L3R54:1:1101:10214:4119 2:N:0:410
ACGACTACCGGGGTATCTAATCCTGTTTGCTCCCCACGCTTTCGCATCTCAGCGTCAGTATCTGTCCAGAAGGCCGCCTTCGCCACCGGTATTCCTCCACATCTCTACGCATTTCACCGCTACACGTGGAATTCTACCTTCCTCTACAATACTCTAGTTAACCAGTTTTAAGTGCAATTCCTAGGTTGAGCCCAGGGCTTTCACACCTAACTTAATTATCCGCCTACATGCCCTTTACGCCCAGTCATTCCGATTAACGCTCGCACCCTCCGTATTACCGCGGCTGCTGGCACGGAGTT
+
CCCCCGGGGGGGGGGGGGGGGGGGGGGGGGGGGGGGGGGGGGGGGGGGGGGGGGGGGGGGGGGGGGGGGGGGGGGGGGGGGGGGFGGGGGGGGGGGGGGGGGGFGFGGGGGGGGGGGGGGGGGGGGGGGGGGGGGGGGGGGGGGGGGGGFGGGGGGGFFGGGGGGGGGGGFGGGGGFGFGGGGGGGGGGGGGGGGGDGGGFFFFFFFFFFFFFFFCEFFFB@F=DDFB4@EFFFFEFFFFFBD@(;>F<EFE?D?;EEFFF@;9>FBBF::B:???<99?B>6;B60:?B?7<0;90?B
@M04999:289:000000000-L3R54:1:1101:19007:4192 2:N:0:410
GACTACCCGGGTATCTAATCCTGTTCGCTCCCCACGCTTTCGTCCATCAGCGTCAATCGGTATTTAGTAACCTGCCTTCGCAATCGGGGTTCTGTGTAATATCTATGCATTTCACCGCTACACTACACATTCCAGCTACTTCAATACTATTCAAGATTAACAGTATCAACGGCAGTTCTACAGTTAAGCTGCAGGTTTTCACCGCTGACTTATCAACCCGCCTACGGACCCTTTAAACCCAATAAATCCGGATAACGCTCGCATCCTCCGTATTACCGCGGCTGCTGGCACGGCGTTAGCC
+
CCCCCGGGGGGGGGGGGGGGGGGGGGGGGGGGGGGGGGGGGGGGGCFGGGGGGGGGGGGGGGGGGGGGGGGGGGGGGGGGGGGGGGGGGGGGGGGGGGGGGGGGGGGGGGGGGGGGGGGGGGGGGGGGGGGGGGGGGGGGGGGGGGGG;FGGGGGGGGGGGGGGGGGGGGGGGGGGFFFGGGGGGGGGGGGGGGGGGGGGFFFFFFFFFFFFFFFFFFEFFFFFFF=FFFDF@FFFEFDFFDD@FEC?@FFFD?EE666?FF>?F??ABF?FFFFF>FF036(-8>????FB6(33914>7
@M04999:289:000000000-L3R54:1:1101:8401:4201 2:N:0:410
GCGGGACTACAAGGGTATCTAATCCTGTTCGCTCCCCACGCTTTCGTCCATCAGCGTCAATCGGTATTTAGTAACCTGCCTTCGCAATCGGGGTTCTGTGTAATATCTATGCATTTCACCGCTACACTACACATTCCAGCTACTTCAATACTATTCAAGATTAACAGTATCAACGGCAGTTCTACAGTTAAGCTGCAGGTTTTCACCGCTGACTTATCAACCCGCCTACGGACCCTTTAAACCCAATAAATCCGGATAACGCTCGCATCCTCCGTATTACCGCGGCTGCTGGAACGGAGTT
+
CCCCCGGGGGGGGGGGGGGGGGGGGGGGGGGGGGGGGGGGGGGGGGGGGGGGGGGGGGGGGGGGGGGGGGGGGGGGGGGGGGGGGGGGGGGGGGGGGGGGGGGGGGGGGGGGGGGGGGGGGGGGGGGGGGGGGGGGGGGGGGGGGGGGGGGGGGGGGGGGGGGGGGGGGGGGGGGGFGFGGGGGGGGGGGGGGGGGGGGDFFFFFFFFFFFFFFFFEFFFFB@A2@@@BFFFF>FDDFFFFFFF@D8EFEEFF@F?<@EED>BFFBF?6:BABFFB:?AFA?9BF646(48.((,8:BBF2
@M04999:289:000000000-L3R54:1:1101:18337:4214 2:N:0:410
GACTACAAGGGTATCTAATCCTGTTTGCTCCCCACGCTTTCGCATCTCAGCGTCAGTATCTGTCCAGAAGGCCGCCTTCGCCACCGGTATTCCTCCACATCTCTACGCATTTCACCGCTACACGTGGAATTCTACCTTCCTCTACAATACTCCAGATAACCAGTTTTAAGTGCAATTCCCAGGTTGAGCCCGGGGCTTTCACACCTAACTTAATTATCCGCCTACATGCCCTTTACGCCCAGTCATTCCGATTAACGCTCGCACCCTCCGTATTACCGCGGCTGCTGGCACGGAGTTAGCC
+
CCCCCGGGGGGGGGGGGGGGGGGGGGGGGGGGGGGGGGGGGGGGGGGGGGGGGGGGGGGGGGGGGGGGGGGGGGGGGGGGGGEFGGGGGGGGGGGGGGGGGGGGGGGGGGGGGGGGGGGGGGGGGGGGGGCFGGGGGGGGGGGGGGGGGGGGGGGGGGGGGGGFGDFGGGGGGGGGFGFFGGGFGFGFGGGGGGGDGFGGFFFFEFFFFFE=CAFFFFFFFFDFFFFFFFDFFB:CF?B>DD(3>??E3;(;7@FED>FF>>FFFFB??>::7?4:-:>FB>1;BBDFFFFFF6;<?A4<,
@M04999:289:000000000-L3R54:1:1101:5094:4233 2:N:0:410
CAGACTACCCGGGTATCTAATCCTGTTTGCTCCCCACGCTTTCGCATCTCAGCGTCAGTATCTGTCCAGAAGGCCGCCTTCGCCACCGGTATTCCTCCACATCTCTACGCATTTCACCGCTACACGTGGAATTCTACCTTCCTCTACAATACTCCAGATAACCAGTTTTAAGTGCAATTCCCAGGTTGAGCCCGGGGCTTTCACACCTAACTTAATTATCCGCCTACATGCCCTTTACGCCCAGTCATTCCGATTAACGCTCGCACCCTCCGTATTACCGCGGCTGCTGGCACGGAGTTAC
+
CCCC@FFGCFEEGGGGGGGGGCFGGAEFFGGGFGGGGGGGGGGGGGGGGGGFGGGGGGGGCFGGGGFGFFGFGG,@F:FGGGGEGGGDGGGFFFGFFGEFFEG<FFFFDGGGCFEFGFFGG7FEGGFFGEGFGGGGGGGGGGGGGGGGEDGGGGGGGGGGGG8DFD,@D:EA@DFDBGFGG+??6DGF,AE@ECED5C>7AFFFFFFFE=BFFF6C?FBECD>??@FEFF;E138E3>0>B3(:;<E?66738(42<AF9::6B>9>BFF(346:?2>A?6>09;>??,((280(1(81))
@M04999:289:000000000-L3R54:1:1101:10827:4271 2:N:0:410
GACGTGACTACTAGGGTATCTAATCCTGTTTGCTCCCCACGCTTTCGCATCTCAGCGTCAGTATCTGTCCAGAGGGCCGCCTTCGCCACCGGTATTCCTCCACATCTCTACGCATTTCACCGCTACACGTGGAATTCTACCTTCCTCTACAATACTCCAGATAACCAGTTTTAAGTGCAGTTCCCAGGTTGAGCCCGGGGCTTTCACACCTAACTTAATTATCCGCCTACATGCCCTTTACGCCCAGTCATTCCGATTAACGCTCGCACCCTCCGTATTACCGCGGCTGCTGGCCCGGAGG
+
CCCCCGGGGGGGGGGGGGGGGGGGGGGGGGGGGGGGGGGGGGGGGGGGGGGGGGGGGGGGGGGGGGGGGGGGGGGGGGGGGGGGGGGGGGGGGGGGGGGGGGGGGGGGGGGGGGGG9EFGGGGGGGGGGGGGGFGFGGGGGGGGGGGGGGGGGGGFGGGGCGGFGGGGAD8CFGFGFGFGGFGFFGFGGGFGGGGFD7DD>EFFFFFFFDFFFFFFEFFEFF<4@F2@DFBFCE@;;D@FFF@F917(7AFEC?38@73A4:6:BFFFFFBBF?>41?8A>666;26041.).((-,729,
@M04999:289:000000000-L3R54:1:1101:8486:4289 2:N:0:410
GACTACTCGGGTATCTAATCCTGTTTGCTCCCCACGCTTTCGCATCTCAGCGTCAGTATCTGTCCAGAAGGCCGCCTTCGCCACCGGTATTCCTCCACATCTCTACGCATTTCACCGCTACACGTGGAATTCTACCTTCCTCTACAATACTCCAGATAACCAGTTTTAAGTGCAATTCCCAGGTTGAGCCCGGGGCTTTCACACCTAACTTAATTATCCGCCTACATGCACTTTACGCCCAGTCATTCCGATTAACGCTCGCACCCTCCGTATTACCGCGGCTGCTGGCACGGAGTTAGCC
+
CCCCCGGGGGGGEFGGGGGGGGGFGGGGGGGGGGGGGGGGGGGGGGAFGGGGEGGGGGGGFGGCEFGGGGGGGGGGGGGGGGGGGGDEGDDGGGGGGGGGGGGGGGGGGGGGGFGGGGGGGGGGEEFGGGGGGGGGGAFGGGDFFCFGGGGCFFFGGDFFGGGD>?EGGGFFGFFFFC;DGGGGFGGGGFFEGGGGDFFGFAFAEFFFFFCEFFAEEFF2ADF?FEEFF*08>EFE;DBFFFEEE??EF1;0/:CCDFFFF99B>B0219:<?0)64?971707:::4:1?<(3(-.5AB4
@M04999:289:000000000-L3R54:1:1101:23271:4329 2:N:0:410
GACTACCCGGGTATCTAATCCTGTTTGCTACCCACGCTTTCGAGCATGAACGTCAGTGTTATCCCAGGAGGCTGCCTTCGCCATCGGTATTCCTCCACATCTCTACGCATTTCACTGCTACACGTGGAATTCTACCTCCCTCTGACACACTCTAGTTAGACAGTTTCAAATGCACGTCCCAAGTTGAGCTCGGGGATTTCACATCTGACTTATCTAACCGTCTGCGCTCGCTTTACGCCCAGTAATTCCGATTAACGCTCGCACCCTACGTATTACCGCGGCTGCTGGCACGTAGTTAGCC
+
CCCCCGGGGGGGGGGGGGGGGGGGGGGGGDGGGGGGGGGGGGGGGGGGGGGGGGGGGGGGGGGGGGGGGGGGGGGGGGGGGGGGGGGGGGFGGGGGGGGGGGGGGGGGGGGGGGGGGGGGGGGGGGGGGGGGGGGGGGGGGGGGGGGGGGGGGGGGFGGGGGGGGGGGGGGGGGGGFGFGGGGFADGGGFGEGGGGC?FFFFFFFFFFFFFFFFFFFF>=9>25EBFFDFF99->=@9:D?FEFFF??7@DD?DFFDFFFF06>>FF??FFFA>AF>B>F9BB9?B::(44:116BA9<24
@M04999:289:000000000-L3R54:1:1101:9546:4390 2:N:0:410
GGGACTACTGGGGTATCTAATCCTGTTTGCTCCCCACGCTTTCGCATCTCGGCGTCAGTATCTGTCCAGAAGGCCGCCTTCGCCACCGGTATTCTTCCACAGCTCTACGCATTTCACCGCTACACACGGTATTCTACCTTCCTCTACAATACTCCAGATAACCAGTTTTAAGTGCAATTCCCAGCTTGTGCCCGGGGCGTTCACACCTCACTTAATCAGCCGCCGACAAGCCCTTTACCCCCATTCAGTCCGAGTAACGCTCGCACCCTCCGAATTACCGGGGCCGCTGGCACAGGGTTG
+
CC@,@6C<FGGGGGGGGFF9FG<<FFD9,6EFCFGCEEGF@C@@C@CCEFGGCB87,@FGDFEEFA@C<F8CCF8@C:FCFECGEEGGG@7FDB,95?BEF,<59,EFGFD7+C?<<?=C@>C,=,++@+AF9=EBE,EFF83@FADC?,AGDF,3DF8=DE,3@22=CDG8@,5,=7??8;+@,@EF,<,2;89D**)2)/)4+;?)(((.7:+1)3*3A2:6((.1(.4-((...)))-4,(.65)-48,,74?A6,(4:;B>(,,4369(38?29)(((4(((-4;96()((.(,,(
@M04999:289:000000000-L3R54:1:1101:6732:4474 2:N:0:410
CGACTACCCGGGTATCTAATCCTGTTCGCTGCCCATGCTTTCGAACCTCAGCGTCAGTTACAGACCAGAGAGCCGCCTTCGCCACTGGTGTTCTTCCATATATCTACGCATTCCACCGCTACACATGGAGTTCCACTCTCCTCTTCTGCACTCAAGAAAAACAGTTTCAGCTGCACTTCCCCGGTTAAGCCGAGGGCTTTCACAGCTGACTTGTTCTCCCGCCTGCGTTCGCTTTACGCCCAATAAATCCGGACAACGCTTGCCACCTACGTATTACCGCGGCTGCTGGCACGTAGTTAGC
+
CCCCCGGGGGGGGGGGGGGGGGGGGGGGGGGGGGGGGGGGGGGGGGEFGGGGGGGGGGGGGGGGGGGGGGGGGGGGGGGGGGGGGGGGGGGGGGGGGGGGFGGGGGGGGGGGGGGGGGGGGGGGGGGGGGGGGGGGGGGGGGGGGGGGGGGGGGGGGGGGGGGGGGGDGGGGGGGGFGFGGGGGGGGGGGGGGGEDGFGGFFFFFFFAEFFFFFFFFFAB62>@B@F<;@FB@FFFFF;EFFFF@FFFF09469(3?BF?0(42).(47:0<?<BFF>BB6B69>FBBB?0.34(8?A9>9
@M04999:289:000000000-L3R54:1:1101:7145:4542 2:N:0:410
GGACTACCGGGGTATCTAATCCTGTTCGCTCCCCACGCTTTCGTCCATCAGCGTCAATCGGTATTTAGTAACCTGCCTTCGCAATCGGGGTTCTGTGTAATATCTATGCATTTCACCGCTACACTACACATTCCAGCTACTTCAATACTATTCAAGATTAACAGTATCAACGGCAGTTCTACAGTTAAGCTGCAGGTTTTCACCGCTGACTTATCAACCCGCCTACGGACCCTTTAAACCCAATAAATCCGGATAACGCTCGCATCCTCCGTATTACCGCGGCTGCTGGCACGGAGTTAGC
+
CCCCCGGGGGGGGGGGGGGGGGGGGGGGGGGGGGGGGGGGGGGGGGGGGGGGGGGGGGGGGGGFGGGGGGGGGGGGGGGGGGGGGGGGGGGGGGGGGGGGGGGGGGGGGGGGGGGGGGGGGGGGGGGGGGGGGGGGGGGGGGGGGGGGGGGGGGGGGGGGGGGGGGGGGGGGGGGGFGFGGGGGGGGGGGGGGGGGGGFGFFFFFFFFFFFFFFFFFFFFFFFFFFFFFFFFDF@ECCEF;DD@EE9EFFFFDFFF@:9<1;BFFF7>BBFF?FFFFF6>BFFBFF?:BF??19>>FBA4-
@M04999:289:000000000-L3R54:1:1101:17344:4547 2:N:0:410
GACTACCCGGGTATCTAATCCTGTTTGCTCCCCACGCTTTCGCATCTCAGCGTCAGTATCTGTCCAGAAGGCCGCCTTCGCCACCGGTATTCCTCCACATCTCTACGCATTTCACCGCTACACGTGGAATTCTACCTTCCTCTACAATACTCCAGATAACCAGTTTTAAGTGCAGTTCCCAGGTTGAGCCCGGGGCTTTCACACCTAACTTAATTATCCGCCTACATGCCCTTTACGCCCAGTCATTCCGATTAACGCTCGCACCCTCCGTATTACCGCGGCTGCTGGCACGGAGTTAGCC
+
CCCCCGGGGGGGGGGGGGGGGGGGGGGGGGGGGGGGGGGGGGGGGGGGGGGGGGGGGGGGGGGGGGGGGGGGGGGGGGGGGGGGGGGGGGGGGGGGGGGGGFGGGGGGGGGGGGGGGGGGGGGGGGGGGGGGGGGGGFGGGGGGGGGGGGGGGGGFGGGGGGGGFGGGGGGGGGGCFDFDGGFFFGGGGGGGGGGGGGGGFFFFFFFFFEFFFFFFEFFFFFFFBFFFB@DEDFFFFFF>;@@FFFEFEED@;7?<:F?0(,3;>FFFFFF02>AF239B>FFF::>0:7??;99:8<AF7
@M04999:289:000000000-L3R54:1:1101:7775:4567 2:N:0:410
GGACTACACGGGTATCTAATCCTGTTTGCTCCCCACGCTTTCGCATCTCAGCGTCAGTATCTGTCCAGAAGGCCGCCTTCGCCACCGGTATTCCTCCACATCTCTACGCATTTCACCGCTACACGTGGAATTCTCCCTTCCTCTACAATACTCTAGTTAACCAGTTTTAAGTGCAATTCCTAGGTTGAGCCCAGGGCTTTCACACCTAACTTAATTATCCGCCTACATGCCCTTTACGCTCAGCCCTTCCGCTCAACGCTCGCACCCTCCGTATTACCGCCGCTGCTGGCACGCATTCAGC
+
CCCCCFGGFG@:7@CFEG9FGCFFE<@FFFCF@FGGCGC:<C:@@FE<FFEC@BFCCGAGGFG<FGGGF8E6EFGDFFFGGGGG=EGEC=7EF9FG=EF8AF<FFGGGC?=FAFEBDGFBBEF=F?=?FE9A44,@@B9>?8EFCE,67==:E:DFD:,,=3=8>7=CGGA=E8+@D?9DGFG6>9<EF?FG6@E67CFFFFAAF>CF)=:*:@@6*+BC>=ADA3>E4)6@356*992)-(()((/(6@0(:((7;01;?9(6>9?0::(,2(,.:4(((-36(3)80(.,-(,-().))
@M04999:289:000000000-L3R54:1:1101:20949:4573 2:N:0:410
CCGACTACTAGGGTATCTAATCCTGTTTGCTCCCCACGCTTTCGCATCTCAGCGTCAGTATCTGTCCAGAAGGCCGCCTTCGCCACCGGTATTCCTCCACATCTCTACGCATTTCACCGCTACACGTGGAATTCTACCTTCCTCTACAATACTCCAGATAACCAGTTTTAAGTGCAATTCCCAGGTTGAGCCCGGGGCTTTCACACCTAACTTAATTATCCGCCTACATGCCCTTTACGCCCAGTCATTCCGATTAACGCTCGCACCCTCCGTATTACCGCGGCTGCTGGCACGGAGTT
+
CCCCCGGGGGGGGGGGGGGGGGGGGGGGGGGGGGGGGGGGGGGGGCGGGGGGGGGGGGGGGGGGGGGGGGGGGGGGGGGGGGGGGGGGGGGGGFGGGGGGGGGGGGGGGGGGGGGGGGGGGGGGGGGGGGGGGGGGGGGGGGGGGGGGGGGGGGGGGGGGGGGGGGFGGGGFGGGGFGFGGGGGDGGGGGGGGGGGGGGGFFFFFFFFFFDFFFFFEFFFFFFFFFFFFFFEFE@;<EFFFFFFFFFFFFFFF6<<?C?FF?FF2;9B?BFFB6:72:4?>B>969?7:0???6010:(
@M04999:289:000000000-L3R54:1:1101:17369:4580 2:N:0:410
AGACTACTCGGGTATCTAATCCTGTTCGCTCCCCACGCTTTCGTCCATCAGCGTCAATCGGTATTTAGTAACCTGCCTTCGCAATCGGGGTTCTGTGTAATATCTATGCATTTCACCGCTACACTACACATTCCAGCTACTTCAATACTATTCAAGATTAACAGTATCAACGGCAGTTCTACAGTTAAGCTGCAGGTTTTCACCGCTGACTTATCAACCCGCCTACGGACCCTTTAAACCCAATAAATCCGGATAACGCTCGCACCCTCCGTATTACCGCGGCTGCTGGCACGGAGTTAGC
+
CCCCCGG,CFGGGGGGGGGGGGGGGGAFGGGGGGGGGGGGGGGECFFFGGGGGGGGEGGGG:ECCCFGGGGFF9FFGGGGGGGGCFDGEGGGGFC9EEFGGGGGGGDGCFGGGGGGG@FGGGGGGGGCEFFGGGGG8DGG8DGGFF8=EF8CFAFFG?=FGGGGGFGA:FFGGGGDFGF7FG?FFGFGGGCFGFGGFGGGAFFFAA>5>BEEE9<BE6A=A>A=@DDF25@=BFEE?EEF?F@FFF9CEFF6;;?EF;@D809>(7B:?:>B?FF9:9(46140(4)8?((.8-4;F?24)
@M04999:289:000000000-L3R54:1:1101:19542:4663 2:N:0:410
GACTACACGGGTATCTAATCCTGTTTGCTCCCCACGCTTTCGCATCTCAGCGTCAGTATCTGTCCAGAAGGCCGCCTTCGCCACCGGTATTCCTCCACATCTCTACGCATTTCACCGCTACACGTGGAATTCTACCTTCCTCTACAATACTCCAGATAACCAGTTTTAAGTGCAGTTCCCAGGTTGAGCCCGGGGCTTTCACACCTAACTTAATTATCCGCCTACATGCCCTTTACGCCCAGTCATTCCGATTAACGCTCGCACCCTCCGTATTACCGCGGCTGCTGGCACGGAGTTAGCC
+
CCCCCGGGGGGGGGGGGGGGGGGGGGGGGGGGGGGGGGGGGGGGGGGGGGGGGGGGGGGGGGGGGGGGGGGGGGGGGGGGGGGGGGGGGGGGGGGGGGGFGGGGGGGGGGGGGGGGGGGGGGGGGGGGGDFGGGGGGGGGGGGGGGGGGGGGGGGGGGGGGGGGGGGGGGGGGGGGFGFGGGGGGG6EGGGGGGGGGGFFFFFFFFFFFFEEEAAFEFF?F=>@FEFFE@DEDFFFFFFEDFFFF?EFFFFFFFFFDFF?>B9>>FFFFFF?FBFFFF9>(4>68?:01(80(-7<2<292
@M04999:289:000000000-L3R54:1:1101:22169:4710 2:N:0:410
CGACTACCAGGGTATCTAATCCTGTTCGCTCCCCACGCTTTCGTCCATCAGCGTCAATCGGTATTTAGTAACCTGCCTTCGCAATCGGGGTTCTGTGTAATATCTATGCATTTCACCGCTACACTACACATTCCAGCTACTTCAATACTATTCAAGATTAACAGTATCAACGGCAGTTCTACAGTTAAGCTGCAGGTTTTCACCGCTGACTTATCAACCCGCCTACGGACCCTTTAAACCCAATAAATCCGGATAACGCTCGCATCCTCCGTATTACCGCGGCTGCTGGCACGGAGTTAGC
+
CCCCCGGGGGGGGGGGGGGGGGGGGGGGGGGGGGGGGGGGGGGGGGGGGGGGGGGGGGGGGGGGGGGGGGGGGGGGGGGGGGGGGGGGGGGGGGFGGGGGGGGGGGGGGGFFGGGGGGGGGGGGGGGGGGGGGGGGGGGGGGGGGGGGGGGGGGGGGGGGGGGGGGGGGGGGGGGGFGFGGGGGGGGGGGGGGGGGFFGGFFFFFFBFFFFFFFFFFFFDFFFDFFFFFFFFFFFFFFFFFFFDEFFF?@FFD?FFFFF?DFFF?FB<7?>FF::<>B?>>1>;66:??FF?:9B>?:AB6
@M04999:289:000000000-L3R54:1:1101:18355:4763 2:N:0:410
CTACACGGGTATCTAATCCTGTTCGCTACCCATGCTTTCGAGCCTCAGCGTCAGTAACAGACCAGAGAGCCGCCTTCGCCACTGGTGCTCTTCCATATATCTACGCATTTCACCGCTACACATGGAGTTCCACTCTCCTCTTCTGCACTCAAGTCTCTCAGTTTCCGATGCTCTTCCTCAGTTAAGCTGAGGGCTTTCACATTCAGACTTAAAAGACCGCCTGCGCTCCCTTTACGCCCAATAAATCCGGACAACGCTTGCCACCTACGTATTACCGCGGCTGCTGGCACGTAGTTAGCCC
+
CCCCCGGGGGGGGGGGGGGGGGGGGGGGGGGGGGGGGGGGGGGGGGGGGGGGGGGGGGGGGGGGGFGGGGGGGGGGGGGGGGGGGFFGGGGGGGGGGGGFGGGGGGGGGGGGGFGGGGGGGGGGGGGGGGGGGGGGGGGGGGGGGGGGGGGFGFGGGGGGGGGEFGGGGGGDFGGGFGFGGGGGGGGGGGGGGGGGGGGGFFFFFFFFFFFEFFFFF>EFEFFFFF>@FFF@==CFF;BB@F@F<EEFFFFFF;=;B;<6B:>?B<B?F??ABF9>:BF;047<>?:BFBB??:6<4)).(
@M04999:289:000000000-L3R54:1:1101:5528:4770 2:N:0:410
GACTACTGGGGTATCTAATCCTGTTTGCTCCCCACGCTTTCGCATCTCTGCGTCAGTATCTGTCCAGAAGGCCGCCTTCGCCACCGGTATTCCTCCACATCTCTACGCATTTCACCGCTACACGTGGAATTCTACCTTCCTCTACAATACTCTAGTTAACCAGTTTTAAGTGCAATTCCTAGGTTGAGCCCAGGGCTTTCACACCTAACTTAATTATCCGCCTACATGCCTTTTACGCCCAGTCATTCCGATTAACGCTCGCACCCTCCGTATTACCGCGGCTGCTGGCCCGTAGTTAGCC
+
CCCCCGGGGGGGGGGGGGGGGGGGGGGGGGGGGCGGGGGGGGGGGGGGGGGGGGGGGGGGGGGGGGGGGGGFDFGGGGGGGDECFGEGGGGGGGGGGGGGGGGFGGGGGGGGGGGGGGGGGGGGGGGGFGGGGGGDFGGGGGGGDGFGGGGGGGGGGDFGGGGGGGGGGFGF8EFGFFDFDGFGGGGGG?8FGF>DFFGGFFAFFFFFFF@C@CFFFFC=FAF=D4EEEE4@EFFF@D@5>>FFFFFFE;<@DDFEF9DD;@>B:?FFFFFFFFFAF1610122::??<(47,308<B)).
@M04999:289:000000000-L3R54:1:1101:7469:4796 2:N:0:410
GACTACCAGGGTATCTAATCCTGTTCGCTCCCCACGCTTTCGCTCCTCAGCGTCAGTGACGGCCCAGAGACCTGCCTTCGCCATCGGTGTTCTTCCCGATATCTACACATTCCACCGTTACACCGGGAATTCCAGTCTCCCCTACCGCACTCCAGTCCGCCCGTACCCGGCGCCGATCCACCGTTAAGCGATGGACTTTCACACCAGACGCGACGAACCGCCTACGAGCTCTTTACGCCCAATAAATCCGGATAACGCTTGCACCCTACGTATTACCGCGGCTGCTGGCACGTAGTTAGCC
+
CCCCCGGGGGGGGGGGGGGGGGGGGGGGGGGGGGGGGGGGGGGGGGGGGGGGGGGGGGGGGGGGGGGGGGGGGGGGGGGGGGGGGGGGGGGGGGGGGGGGGGGGGGGGGGGGGGGGGGGGGGGGGGGGGGGGGGGGGGGGGGGGGGGGGGGGGGGGGGDGGGGGGGGGGGGGGGGGFDFFFFGFECFGGGDFGG?F4DGGFFFFFFFA@FF60;@D>F56>61??F?FFB?FFFFFFFFFFFB0<9<<BFFB?F<?F1<?:?B<:BB0::036:4AABFF1>F;:0421(463,43<4444
@M04999:289:000000000-L3R54:1:1101:8170:4842 2:N:0:410
CGTACGACTACTAGGGTATTTAATCCCGTTTCCCACCCCCGCTTTGGCAGCTCATCGTCAGTATCTGGCCAGTAGGCGGCCTCCGCCACCGGTATTCCCCCACACCCCAACGCATTTCACGCCTCCCCGTGGAATTCCACCTTCTCTTACAATCTTCCAGATAACCAGATATAAGTGCAATTCCCAGGTTGAGCTCGGGGCTTTCACACCTAACTTACTCATCCTCCTACATGCCCTTTCCCCCCAGTCCTTCCGATCATCCGTCTACCCTTCCGTATGCCGTCGGCGCCCGGCCGGGAGT
+
CC@@,C@FF+C,,<,6;;;,CC@-6C,8FE<,66,;6B+@:CGCD,C<,,,,B6,;;CF7769CE@,,C,C7,,CAE++@+,4,@,,@,,7+4+4CEE<<FEG+4+8++8?+4@F:,,CE,,4,+8+83>:+@BD8EB:E,@8162,22EC,,,,,,7,@,@,33+5,,@,,35?@9CFGG789DFG8FCD,,>,*3*3/:/8A+8:+7@8@E.:+/++)36;))733)73)))383;)1.)(3((3.4)-).(((460)))(-.(()4:4((.(43(().((-(21(((((40,(((((,
@M04999:289:000000000-L3R54:1:1101:12233:4871 2:N:0:410
ATGACTACAAGGGTATCTAATCCTGTTCGCCCCCCACGCTTTCGCTCCTCAGCGTCAGTGACGGCCCAGAGACCTGCCTTCGCCATCGGTGTTCTTCCCGATAGCTACACATTCCACCGTTACACCGGGAATTCCAGTCTCCCCTACCGCACTCCAGTCCGCCCGTACCCGCCGCCGAACCACCGTTAAGCGATGTGCCTTCACACCAGACGCGACGAACCGCCAACGAGCCCTTTACGCCCAATAAATCCGGTTACGGCTGGCACCCTCCGTCTTACCGAGGCCCTGGGCACGTAGTTGG
+
@66@@,<;@,CF;FE,66C<;F,6;E,,6C,,@F+@F:F6F,,BF,;C<@A<,88@,BCFGFE+@@@@@,9C=7<B,A<?,DCF=,B:FFBFFG<<?EF7@+@+AEGF:<A:AF<F?F+EE8F;FEC=+@:>=66DF6E,6E,+A?,A=+14+@F8:FC3@*@@3@@:*=E*=5?E><))>*//=3=8C++=E=C*+++3+*20@6)7:BF(().7>>56)41((4(,((((-(.4-61),-,,323.6)(40-((,-201(,(.48(((-(-((-.67((-(2(,(.((.(-(,((-))(
@M04999:289:000000000-L3R54:1:1101:15978:4917 2:N:0:410
TCCTGGACTACTGGGGTATCTAATCCTGTTTGCTCCCCACGCTTTCGCATCTCAGCGTCAGTATCTGTCCAGAAGGCCGCCTTCGCCACCGGTATTCCTCCACATCTCTACGCATTTCACCGCTACACGTGGAATTCTACCTTCCTCTACAATACTCCAGATAACCAGTTTTAAGTGCAATTCCCAGGTTGAGCCCGGGGCTTTCACACCTAACTTAATTATCCGCCTACATGCCCTTTACGCCCAGTCATTCCGATTAACGCTCGCACCCTCCGTATTACCGCGGCTGCTGGCACGGAGT
+
CCCCCGGGGGGGGGGGGGGGGGGFGGGGGGGGGGGGGGGGGGGGGGGGGGGGGGGGGGGGGGGGGGGGGGGGGGGGGGGGGGGGGGGGGGGGGEGGGGGGGGGGGGGGGGGGGGGGGGGGGGGGGGGGGGGGGGGGGGGGGGGGGGGGGGGGGGGGGGGGGGGGGGGGGGGGGGGGFGFGGGFGGGGGGGGGGGGGGGGGEEF>FAFFFDFFFFFFEFFFFFFFFFFFFFFFEF;@EFFFFFF90;;;3<EFFEEFF?FFE162:FFFFFFFF0;F??BFF<?BF;>FB:BF>BBFF9BB4
@M04999:289:000000000-L3R54:1:1101:19129:4927 2:N:0:410
TGACTACAGGGGTATCTAATCCTGTTTGCTCCCCACGCTTTCGCATCTCAGCGTCAGTATCTGTCCAGAAGGCCGCCTTCGCCACCGGTATTCCTCCACATCTCTACGCATTTCACCGCTACACGTGGAATTCTACCTTCCTCTACAATACTCCAGATAACCAGTTTTAAGTGCAATTCCCAGGTTGAGCCCGGGGCTTTCACACCTAACTTAATTATCCGCCTACATGCCCTTTACGCCCAGTCATTCCGATTAACGCTCGCACCCTCCGTATTACCGCGGCCGCTGGCACTGACTTAGC
+
<CCCCGGGGGGGGGGFGGGGG9AFGGGGGGGGGGGGGGGGGGGGE@@EEGFGGGGGDFEGGGGFGGGGGGGGGGGGGGEGGGCFGGGGGEGGGGGGFFGGGGGGGGGGGGGGAFGG9BEEEGGGGGGGGGG?FGGGGGDGGGGGGGF9ECFGGGGG9DGGGGG?@DGGGGGGGGGGFGFGGGGFD:DFGDFEGGGGGGGG496BFD>F:BEE@F69?+BEFF?9=BFFCB>=EFFFF;?B@<@8;ACCEEE61;<EF?0(09B06-212:>F:F0AA643760(-293>0()((-(.)5<4
@M04999:289:000000000-L3R54:1:1101:18264:4994 2:N:0:410
AGTGACTACTCGGGTATCTAATCCTGTTTGCTCCCCACGCTTTCGCATCTCAGCGTCAGTATCTGTCCAGAAGGCCGCCTTCGCCACCGGTATTCCTCCACATCTCTACGCATTTCACCGCTACACGTGGAATTCTACCTTCCTCTACAATACTCCAGATAACCAGTTTTAAGTGCAGTTCCCAGGTTGAGCCCGGGGCTTTCACACCTAACTTAATTATCCGCCTACATGCCCTTTACGCCCAGTCATTCCGATTAACGCTCGCACCCTCCGTATTACCGCGGCTGCTGGCACGGAGTT
+
CCCCCGGGGGGGGGGGGGGGGGGGGGGGGGGGGGGGGGGGGGGGGGGGGGGGGGGGGGGGGGGGGGGGGGGGGGGGGGGGGGGGGGGGGGGGGGGGGGGGGGGGGGGGGGGGGGGGGGGGGGGGGGGGGGGGGGGGGGGGGGGGGGGGGGGGGGGGGGGGGGGGGGGGGGGGGGGGFDFGGGGGGGGGGGGGGGGGGGGDFAFFFFFFFFFFE6FF<FFFFFF29==DFFEFFFF1;EFFFFFDFEFFFCC?E@@FFFFFBF?>>BFF?FB<B<6?B<A9<BF>FBB??:>?F?B>(2(8
@M04999:289:000000000-L3R54:1:1101:16884:5040 2:N:0:410
CCAGGACTACCCGGGTATCTAATCCTGTTCGCTCCCCACGCTTTCGTCCATCAGCGTCAATCGGTATTTAGTAACCTGCCTTCGCAATCGGGGTTCTGTGTAATATCTATGCATTTCACCGCTACACTACACATTCCAGCTACTTCAATACTATTCAAGATTAACAGTATCAACGGCAGTTCTACAGTTAAGCTGCAGGTTTTCACCGCTGACTTATCAACCCGCCTACGGACCCTTTAAACCCAATAAATCCGGATAACGCTCGCATCCTCCGTATTACCGCGGCTGCTGGCACGGAGTT
+
CCCCCGGGGGGGGGGGGGGGGGGGGGGGGGGGGGGGGGGGGGGGGGGGGGGGGGGGGGGGGGGGGGGGGGGGGGGGGGGGGGGGGGGGGGGGGGGGGGGGGGGGGGGGGGGGGGGGGGGGGGGGGGGGGGGGGGGGGGGGGGGGEGGGGGGGGGFGGGGGGGGGGGGGGGGGGGGEFGFGGFGGGGGGGGGGGGGGFFGGFFFFFFFFFBFFFFAFFFFFFFDBF@FFFFFFFFDFF@EF9AF7;,8EECEEE@@;;;A@:(4230;BFFFFB>22??ABB?612076<DB2?<?F3>9?3
@M04999:289:000000000-L3R54:1:1101:21779:5066 2:N:0:410
TTGACTACTGGGGTATCTAATCCTGTTCGCTCCCCACGCTTTCGTCCATCAGCGTCAATCGGTATTTAGTAACCTGCCTTCGCAATCGGGGTTCTGTGTAATATCTATGCATTTCACCGCTACACTACACATTCCAGCTACTTCAATACTATTCAAGATTAACAGTATCAACGGCAGTTCTACAGTTAAGCTGCAGGTTTTCACCGCTGACTTATCAACCCGCCTACGGACCCTTTAAACCCAATAAATCCGGATAACGCTCGCATCCTCCGTATTACCGCGGCTGCTGGCACGGAGTT
+
CCCCCGGGGGGGGGGGGGGGGGGGGGGGGGGGGGGGGGGGGGGGGCGGGGGGGGGGGGGFGGGGGGGGGGGGGGGGGGGGGGGGGGGGGGGGGGGGFGGGGGGGGGGGGGGGGGGGGGGGGGGGGGGGGGGGGGGGGGGGGGGGGGGGGGGGGGGGGGGGGFDFGGFGGGGGGGGGFGCGFGGGGGGGFGGFGFGGGCGFFFFFADB>BFFBEFABCFFDBBAFFFDFDFFFFDDFFFEFFFF<@FF;<C@BF@FFFFFFFFF>B<B?2<014:2?<>FF>BF>>BFB?FFFFFF>6?F
@M04999:289:000000000-L3R54:1:1101:14249:5120 2:N:0:410
GGTAGACTACCAGGGTATCTAATCCTGTTTGCTCCCCACGCTTTCGCATCTCAGCGTCAGTATCTGTCCAGAAGGCCGCCTTCGCCACCGGTATTCCTCCACATCTCTACGCATTTCACCGCTACACGTGGAATTCTACCTCCCTCTACAATACTCCAGATAACCAGTTTTAAGTGCAATTCCCAGGTTGAGCCCGGGGCTTTCACACCTAACTTAATTATCCGCCTACATGCCCTTTACGCCCAGTCATTCCGATTAACGCTCGCACCCTCCGTATTACCGCGGCTGCTGGCACGGAGTT
+
CCCCCGGGGGGGGGGGGGGGGGGGGGGGGGGGGGGGGGGGGGGGGGGGGGGGGGGGGGGGGGGGGGGGGGGGGGGGGGGGGGGGGG=BEFEFGGGGGGGGGGGGGGGGGGGGGGGGGFGFGGGGGGGGGGGGGGDGGGGGGGGGGGGGGGGGGGGFGGFGGGGGGGGFCGGGGGGGFGFGGGGFGGGFFGGGGGGGGGGGEFAAFFFFFDFBDFFFFAFE8CEDBFFFFEFFFE@EF@EFDFFF@?;EFF7CEF;<(;E9/7:BF(-4>F?08;?83>AA98B9;BFFF?>7614:BFF13
@M04999:289:000000000-L3R54:1:1101:13145:5169 2:N:0:410
GTTAGACTACTCGGGTATCTAATCCTGTTTGCTCCCCACGCTTTCGCATCTCAGCGTCAGTATCTGTCCAGAAGGCCGCCTTCGCCACCGGTATTCCTCCACATCTCTACGCATTTCACCGCTACACGTGGAATTCTACCTTCCTCTACAATACTCTAGTTAACCAGTTTTAAGTGCAATTCCTAGGTTGAGCCCAGGGCTTTCACACCTAACTTAATTATCCGCCTACATGCCCTTTACGCCCAGTCATTCCGATTAACGCTCGCACCCTCCGTATCACCGCAGCTGCTGGCACGGAGGT
+
CCCCCGGCGGCFGGGGGGGGFFGGGGGGGGGGGGGGGGGGGGEDFGGGGGGFGGGGGECGGGGGGGFCGFGGGGGGGGDGGGGGGGGGGGGGGGGGAAFCFGGGGGGGGGFGGGDFGGGGGGGGGFGGGGGGE9ECGGGGDFGGGGCEFA?FGGGGGFGGGC:DC??EEF8DFGGGFG9CGFFFGACGGGCFFGCDGFGGFF5CEFFF>D95@F+9CABEF?ED=9)7<@*9;6BE@BEFFF>BFDE@E?5?EED?((7>(60:90(4(66?(1:13(6<<61(30(,3:7:??<:21((,
@M04999:289:000000000-L3R54:1:1101:24206:5169 2:N:0:410
GCGACTACCGGGGTATCTAATCCTGTTCGCTCCCCACGCTTTCGTCCATCAGCGTCAATCGGTATTTAGTAACCTGCCTTCGCAATCGGGGTTCTGTGTAATATCTATGCATTTCACCGCTACACTACACATTCCAGCTACTTCAATACTATTCAAGATTAACAGTATCGACGGCAGTTCTACAGTTAAGCTGCAGGTTTTCACCGCTGACTTATCAACCCGCCTACGGACCCTTTAAACCCAATAAATCCGGATAACGCTCGCATCCTCCGTATTACCGCGGCTGCTGGCACGGAGTTAC
+
CCCCCGGFGGGGGFGGGGGGGGGGGGGDFGGGGGGGGGGGEFGCFGGGGGGGGGGGEGGGGGGGGGGGFGGGGGGGGFFFGDGGF@DFEGGGGGGGFGGGGGGGGGGGGGFGGGGFGFGGGGGGGGGGDGFGFGEGFGGGGGGGFGFGGGGGDGGEAFGGGGGGGGFGFGDGEGCCBD+?CDFFGGFGFFGCGGGGFFDGFFFFFFFDBAFF4=AFEAFBABB=D<32(66:FF1@<EEFF;D=@EEFFC=;6?BF<)4;<?9B>BFFFFBB1:0(.6),16((-2(4:(8:BB>3((4:)
@M04999:289:000000000-L3R54:1:1101:6061:5246 2:N:0:410
TAGGACTACCGGGGTATCTAATCCTGTTTGCTCCCCACGCTTTCGCATCTCAGCGTCAGTATCTGTCCAGAAGGCCGCCTTCGCCACCGGTATTCCTCCACATCTCTACGCATTTCACCGCTACACGTGGAATTCTACCTTCCTCTACAATACTCCAGATAACCAGTTTTAAGTGCAATTCCCAGGTTGAGCCCGGGGCTTTCACACCTAACTTAATTATCCGCCTACATGCCCTTTACGCCCAGTCATTCCGATTAACGCTCGCACCCTCCGTATTACCGCGGCTGCTGGCACGGAGTTC
+
CCCCCGGGGGGGGGGGGGGGGGGGGGGGGGGGGGGGGGGGGGGGGGGGGGGGGGGGGGGGFGGGGGGFGGGGGGGGGGGGGGGGGEFEGGGGGGGGGGGGGGGEFGAFGGGGGGGGGGGGGGGGGGGGGDEFEFGGGGGGGGGGGGGGGGGGF8DFGGGGGGGFGFEFFGGGGGGCF?FGGGGGGCFGGGGGGGGD>4CDFFFFFFFFD=BBEFFFFFFFF?@DFDF@EC?@F1=@@EFBFF9<DFFFFEFFFFF6?2)39?FF;(49?:F<28??:>BF?BF099;03:0:?BBF9((4)
@M04999:289:000000000-L3R54:1:1101:7173:5248 2:N:0:410
GACTACAAGGGTATCTAATCCTGTTCGCTACCCATGCTTTCGAGCCTCAGCGTCAGTAACAGACCAGAGAGCCGCCTTCGCCACTGGTGTTCTTCCATATATCTACGCATTTCACCGCTACACATGGAGTTCCACTCTCCTCTTCTGCACTCAAGTCTCTCAGTTTCCGATGCTCTTCCTCAGTTAAGCTGAGGGCTTTCACATTCAGACTTAAAAGACCGCCTGCGCTCCCTTTACGCCCAATAAAGCCGGACAACCCTTGCCACCTACGTATTACCGCGGCTGCTGGCACGTAGTTAGC
+
CCCCCFG@EFCFFFGGGFGGG<FGCFGGGCFCECGECEFFFC@FDFGDFFGGGGGGEGGGC9CFGGGDFFGGGGEGGFC@FCEEGD8FF=CFFAFGGBFGGCGGFGGGGFFGGGF?F:FEGFFFG<EE8FEGGAFGCDE?DFCFGGGGGGDFFGGGGGGGGGGF;DFGCE=8CGGFFGFDGGGFDEE8ECF9=DCDFFFG9=C;FFF7;5);*8ACCF*0*:>=BB29=DF2(86=ED().;;1;E9)),(69@6?(((,((58><:?((,,,6?45606;931,23)5:1.(.(.42)).
@M04999:289:000000000-L3R54:1:1101:21856:5262 2:N:0:410
TTGCGACTACTGGGGTATCTAATCCTGTTTGCTCCCCACGCTTTCGCATCTCAGCGTCAGTATCTGTCCAGAAGGCCGCCTTCGCCACCGGTATTCCTCCACATCTCTACGCATTTCACCGCTACACGTGGAATTCTACCTTCCTCTACAATACTCCAGATAACCAGTTTTAAGTGCAATTCCCAGGTTGAGCCCGGGGCTTTCACACCTAACTTAATTATCCGCCTACATGCCCTTTACGCCCAGTCATTCCGATTAACGCTCGCACCCTCCGTATTACCGCGGCTGCTGGCACGGAGTT
+
CCCCCGGGGGGGGGGGGGGGGGGGGGGGGGGGGGGGGGGGGGGGGGGGGGGGGGGGGGGGGGGGGGGGGGGGGGGGGGGGGGGGGGGGFGGGGGGGGGGGGGGGGFGGGGGGGGGGGGGGGGGGGGGGGGGGGGGGGGGGGGGGGGGGGGGGGGGGGGGGGGGGFGGGGGGGGGGGFGFGGGFGGGFGGFFGGGGGGGGGFFFFFFFFFFFFFFFFFFFEFFEDDD@DFFFEFFFFFFFFF?BFDF@FFEEFEFFF0?FA?FB<>FFFFBFFFFF?07AF9:;9B((4:?F?FFDB;B;?4
@M04999:289:000000000-L3R54:1:1101:25167:5264 2:N:0:410
CGACTACTAGGGTATCTAATCCTGTTTGCTCCCCACGCTTTCGCATCTCAGCGTCAGTATCTGTCCAGAAGGCCGCCTTCGCCACCGGTATTCCTCCACATCTCTACGCATTTCACCGCTACACGTGGAATTCTACCTTCCTCTACAATACTCCAGATAACCAGTTTTAAGTGCAGTTCCCAGGTTGAGCCCGGGGCTTTCACACCTAACTTAATTATCCGCCTACATGCCCTTTACGCCCAGTCATTCCGATTAACGCTCGCACCCTCCGTATTACCGCGGCTGCTGGCACGGAGTTAGC
+
CCCCCGGGGGGGGGGGGGGGGGGGGGGGGGGGGGGGGGGGGGGGGGGGGGGGGGGGGGGGGGGGGGGGGGGGGGGGGGGGGGGGGGGGGGGGGGGGGGGGGGGGGGGGGGGGGGGGGGGGGGGGGGGGDGGGGGFGGGGGGGGGGGGGGGGGGGGGFGGGGGGGGGGGGGGGGGGGFGFGGGGGGGGGGGGGGGGGGGGGBFFFFFFFFFEFFFFFEFFEFFFFFFFFFFFDFFFFFFFFFFFEEFFFEFF;0<@CCDFFFFF019B?0426(42<AD09;;1(-27:??:FFF0(-345-
@M04999:289:000000000-L3R54:1:1101:8997:5297 2:N:0:410
GACTACCAGGGTATCTAATCCTGTTTGCTCCCCACGCTTTCGCATCTCAGCGTCAGTATCTGTCCAGAAGGCCGCCTTCGCCACCGGTATTCCTCCACATCTCTACGCATTTCACCGCTACACGTGGAATTCTACCTTCCTCTACAATACTCCAGATAACCAGTTTTAAGTGCAATTCCCAGGTTGAGCCCGGGGCTTTCACACCTAACTTAATTATCCGCCTACATGCCCTTTACGCCCAGTCATTCCGATTAACGCTCGCACCCTCCGTATTACCGCGGCTGCTGGCACGGAGTTAGCC
+
CCCCCGGGGGGGGGGGGGGGGGGGGGGGGGGGGGGGGGGGGGGGGGGGGGGGGGGGGGGGGGGGGGGGGGGGGGGGGGGGGGGGGGGGGGGGGGGGGGGGGGGGGGGGGGGGGGGGGGGGGGGGGGGGGGGGGGGGGGGGGGGGGGGGGGGGGGGGGGGGGGGFGFGGGGGFGGGGFGFGGGGGGGGGGGGGGGGGGGGGFFFFEFFFFE?BECFFEFFFFFFFFFFFF=B>BFEFFD>DFD3=EF?EEFFFFFEE<08@FFFFBFFBF>111>BFFFFF>F;;<?::61221(4:14<44
@M04999:289:000000000-L3R54:1:1101:11058:5300 2:N:0:410
TATTAGACTACCAGGGTATCTAATCCTGTTCGCTACCCATGCTTTCGAACCTCAGCGTCAGTTACAGACCAGAGAGCCGCCTTCGCCACTGGTGTTCTTCCATATATCTACGCATTCCACCGCTACACATGGAGTTCCACTCTCCTCTTCTGCACTCAAGAAAAACAGTTTCAGCTGCACTTCCCCGGTTAAGCCGAGGGCTTTCACAGCTCACTTGTTCTCGCGCCTGCGTTCGCTTTACCCCCAATAAACCCGGACAACGCTCGCCACCTACGTATTACCGCGGCTGCTCGCTAGTAGG
+
C@CCCDE<EA<FFGGGFFCFGGFEFGFGGGGDEFCGGGCF8,CFFFCCGG@FFGEGCFGGGCCFFFG9FGGGFFCBEG7FEECEFFGGG<E<FAF@FE,BAAFE;EACFAFD:FGGGGGGGGDFGEGGF,C=FFFEFC,D,==DFD?8DFG8=@D,>FF,EFGGFDFGGADDE8D,;???FCGFGF66+4:7=EFGD75**9*;AFFFEF))1@=+:FF?+*(8((-(:B9<(,(.3;(+9)5(4(1(6)9)/3,0((((4-32((44??B(4,147A?26<:19(,(-()),(((())))
@M04999:289:000000000-L3R54:1:1101:8447:5303 2:N:0:410
GATGACTACCGGGGTATCTAATCCTGTTTGCTCCCCACGCTTTCGCATCTCAGCGTCAGTATCTGTCCAGAAGGCCGCCTTCGCCACCGGTATTCCTCCACATCTCTACGCATTTCACCGCTACACGTGGAATTCTACCTTCCTCTACAATACTCTAGTTAACCAGTTTTAAGTGCAATTCCTAGGTTGAGCCCAGGGCTTTCACACCTAACTTAATTATCCGCCTACATGCCCTTTACGCCCAGTCATTCCGATTAACGCTCGCACCCTCCGTATTACCGCGGCTGCTGGCACGGAGTT
+
CCCCCGGGGGGGGGGGGGGGGGGGGGGGGGGGGGGGGGGGGGGGGGGGGGGGGGGGGGGGGGGGGGGGGGGGGGGGGGGGGGGGGGGGGGGGGGGGGGGGGGGGGGGGGGGGGGGGGGGGGGGGGGGGGGGGDGGGGGGGGGGGGGGGGGGGGEFGGGFGGGGGGGDGFGGGGGGGFGFGGGGGGGGGGGGGG5CGGGGGFFFFFFFFFFFFFFFFFBFFFFF=DFFFFFFFFFFFEFEFFFFD?(;E35?FFFF<?FFF916619B>?B?33<13?BF<2(4;B>FFBF?FBFB629:0
@M04999:289:000000000-L3R54:1:1101:18350:5306 2:N:0:410
TGACTACCGGGGTATCTAATCCTGTTCGCTCCCCACGCTTTCGCTCCTCAGCGTCAGTGACGGCCCAGAGACCTGCCTTCGCCATCGGTGTTCTTCCCGATATCTACACATTCCACCGTTACACCGGGAATTCCAGTCTCCCCTACCGCACTCCAGTCCGCCCGTACCCGGCGCCGATCCACCGTTAAGCGATGGACTTTCACACCAGACGCGACGAACCGCCTACGAGCTCTTTACGCCCAATAAATCCGGATAACGCTTGCACCCTACGTATTACCGCGGCTGCTGGCACGTAGTTAGC
+
CCCCCGGGGGGGGGGGGGGGGGGGGGGGGGGGGGGGGGGGGGGGGGGGGGGGGGGGGGGGGGGGGGGGGGGGGGGGGGGGGGGGGGGGGEGGGGGGGGGGGGGGGFFGGGGGGGGGGGGGGGGGGGGGGGGGGGGGGGGGGGGGGGGGGGGGGGGGGGGGGGGGGGGGGGGGGGGGFGFGGGGGCEGGGFGGGGGGGFGGFFFFFFFFFFFFF5BEFFF>DFFF6???FF;:<><4A:?FFFF07<<6A>B2?BBDF?FF::?FFFF<73142<:ABABFF>(47<?:3::23,:<15>F9
@M04999:289:000000000-L3R54:1:1101:5159:5333 2:N:0:410
TGGCCGACTACTCGGGTATCTAATCCTGTTCGCTCCCCACGCTTTCGTCCATCAGCGTCAATCGGTATTTAGTAACCTGCCTTCGCAATCGGGGTTCTGTGTAATATCTATGCATTTCACCGCTACACTACACATTCCAGCTACTTCAATACTATTCAAGATTATCAGTATCAACGGCAGTTCTACAGTTAAGCTGCAGGTTTTCACCGCTGACTTATCAACCCGCCTACGGACCCTTTAAACCCAATAAATCCGGATAACGCTCGCATCCTCCGTATTACCGCGGCTGCTGGCACGGCGT
+
CCCCCGGGGGGGGGGGGGGGGGGGGGGGGGGGGGGGGGGGGGGGGGGGGGGGGGGGGGGGGGGGGGGGGGGGGG@CCFGGGGGGGGGGGGGGGGGGGGGGGGGGGGGGGGGGGGGGGGGGGGGGGGGGGGGGGGGGGGGGGGGGGGGGGGGGGGGGGGGGGGGGGGGGGGGGGGGGFGFGGGGGGGGGGGGGGGGFGGGGFFFFFFFFFFFFBFFFFFFFFF5>@>FFFF??DFB@DFFFCCFFFFFFFEFEEEB;D?BFFF03?FFFFF?FFF>?FB?<AAFFF9>;>FF:001<F;((,
@M04999:289:000000000-L3R54:1:1101:27063:5376 2:N:0:410
TTATGACTACTGGGGTATCTAATCCTGTTTGCTCCCCACGCTTTCGCATCTCAGCGTCAGTATCTGTCCAGAAGGCCGCCTTCGCCACCGGTATTCCTCCACATCTCTACGCATTTCACCGCTACACGTGGAATTCTACCTTCCTCTACAATACTCCAGATAACCAGTTTTAAGTGCAATTCCCAGGTTGAGCCCGGGGCTTTCACACCTAACTTAATTATCCGCCTACATGCCCTTTACGCCCAGTCATTCCGATTAACGCTCGCACCCTCCGTATTACCGCGGCTGCTGGCACGGAGTT
+
C<CCCFGGEGGGGDGFFEFFGGFGGGGGFGGGFGFGGGGGCGGGFGGEEGGGGGGGGGGGFFGGGGGGFGFFGGGGCE7:FFGGGGEG,FCFCFGFGFGGGGGFG<DFGGFGGGDFGGGFGEGGGGGGGFGGEG8FGEGG?EGGGGGGGGGGGGGGGGG,=ADFGGF@D:EF?FGFBFFG7FFDFFGGFCFGGG7DC7;C?FFFFAFFFFF=BFFFFFB?CC>@BF@9@FFCE=;;;EEA<DB@;0(7;?EFE1@@034;?>??09(4>F((10(30:<44(4309,9(8?0113(((-34
@M04999:289:000000000-L3R54:1:1101:6536:5431 2:N:0:410
AGGGGTATCTAATCCTGTTTGCTCCCCACGCTTTCGCATCTCAGCGTCAGTATCTGTCCAGAAGGCCGCCTTCGCCACCGGTATTCCTCCACATCTCTACGCATTTCACCGCTACACGTGGAATTCTACCTTCCTCTACAATACTCTAGTTAACCAGTTTTAAGTGCAATTCCTAGGTTGAGCCCAGGGCTTTCACACCTAACTTAATTATCCGCCTACATGCCCTTTACGCCCAGTCATTCCGATTAACGCTCGCACCCTCCGTATTACCGCGGCTGCTGGCACGGAGTTAGCCGGTGCT
+
CCCCCGGGGGGGGGGGGGGGGGGGGGGGGGGGGGGGGGGGGGGGGGGGGGGGGGGGGGGGGGGGGGGGGGGGGGGGGGGGGGGGGGGGGGGGGGGGGGGGGGGGGGGGGGGGGGGGGGGGGGGGGGGGGGGGGGGGGGGGGGGGGGGGGGGGGGGGGFGGGGGGGGGGGGGGGGGGFGFGGGGFFGGGGGGGGFGGGGGGFFFFFFFFFEFFFDFDDFFFFFEFBFBEEFFFFFFFF=BFFFFEFFFFFFFFFF6BFFF@F@?FBBFF9<)89BF>>FF>0>??F:009?BF>F0>4470)
@M04999:289:000000000-L3R54:1:1101:17009:5467 2:N:0:410
GACTACCGGGGTATCTAATCCTGTTTGCTCCCCACGCTTTCGCATCTCAGCGTCAGTATCTGTCCAGAAGGCCGCCTTCGCCACCGGTATTCCTCCACATCTCTACGCATTTCACCGCTACACGTGGAATTCTACCTTCCTCTACAATACTCCAGATAACCAGTTTTAAGTGCAATTCCCAGGTTGAGCCCGGGGCTTTCACACCTAACTTAATTATCCGCCTACATGCCCTTTACGCCCAGTCATTCCGATTAACGCTCGCACCCTCCGTATTACCGCGGCTGCTGGCACGGAGTTAGCC
+
CCCCCGGGGGGGGGGGGGGGGGGGGGGGGGGGGGGGGGGGGGGGCGFGGGGGGGGGGGGGGGGGGGGGGGGGGGGGGGGGGGGGFGGGGGGGGGGGGGGFGGGGGGGGGGGGGGGGGGGGGGGGGGDEGGGGG;EGFGGGGGGGGGGGGFGFGGGGGGGGGGGGGGGGGGGGGGGGF8FFGGGGCFFGGFCGGCED7F4FFFFFFFFFFFF@EFABCAFDF=@@FFFE;EF@DF34;?>FFFFF@CFFE;6?F:94:;:<B9>FFFBF:1:?0:AB<:BB96>92))510<6(49?:<22.
@M04999:289:000000000-L3R54:1:1101:26873:5528 2:N:0:410
GGACTACAGGGGTATCTAATCCTGTTTGCTCCCCACGCTTTCGCATCTCAGCGTCAGTATCTGTCCAGAAGGCCGCCTTCGCCACCGGTATTCCTCCACATCTCTACGCATTTCACCGCTACACGTGGAATTCTACCTTCCTCTACAATACTCCAGATAACCAGTTTTAAGTGCAATTCCCAGGTTGAGCCCGGGGCTTTCACACCTAACTTCATTATCCGCCTACATGCCCTTTACGCCCAGTCATTCCGATTAACGCTCGCACCCTCCGTCTTACCGCGGCTGCTGGCACGGAGTTAGC
+
CCCCCGGGGGGGGGGGGGGGGGGGGGGGGGGGGGGGGGGGGGGGGCFGGGGGGGGGGGFGGGGGFFFGFGGGGGGGGGGGGGGGGGGGGGGGGFGGGGGGFGFGGGGGGGGGGGGGGGGGGGGGGGGGGGGGGGGGGGGGGGGGGGGGGGGGGGGGCGGAFGGF>DF:==EFGGDFFGFCF?FFGGGGCFFGGGGGGGGC++=BFFFFBBEF*=9@CFF4AB=9@DEFFFB==1;>EFFFF;?@<7?<ECE,67?EF;04:9>FBBBBF((4(3,6<>:>>19BB:??4::?<6((-(6><
@M04999:289:000000000-L3R54:1:1101:8361:5558 2:N:0:410
GCAGACTACCGGGGTATCTAATCCTGTTCGCTACCCATGCTTTCGAACCTCAGCGTCAGTTACAGACCAGAGAGCCGCCTTCGCCACTGGTGTTCTTCCATATATCTACGCATTCCACCGCTACACATGGAGTTCCACTCTCCTCTTCTGCACTCAAGAAAAACAGTTTCAGCTGCACTTCCCCGGTTAAGCCGAGGGCTTTCACAGCTGACTTGTTCTCCCGCCTGCGTTCGCTTTACGCCCAATAAATCCGGACAACGCTTGCCACCTACGTATTACCGCGGCTGCTGGCACGTAGGT
+
C@CCCGGGGGGGGGGGGGGGGGGGGGGGGGGGGGGGGFCGGF<FGFGGGGGGGGGGGGGGGGGGGFGGGGGGGGGGGGGGGGGGGGCCGGGGGGGGFGGGGGGGFGGFGFGGGGGGGGGGGGGGGGGGGGCEFEGGGGGGGGGGGGDDFFGFGFGGGGGFGGGGGGGGGGGGGGGGFGFFFFGGGGCEGGGGE5CGGDGGFFFFFFFFBFF2:BFFFFFFFB(5:;;@@@F@DFFF@FFFFFF??FFAFFFBFFFFF:<6>:BFFFA?F?B?BF?F>AB903;((,424?B?18B:?626
@M04999:289:000000000-L3R54:1:1101:17871:5600 2:N:0:410
ATGTGACTACAGGGGTATCTAATCCTGTTCGCTCCCCACGCTTTCGCTCCTCAGCGTCAGTGACGGCCCAGAGACCTGCCTTCGCCATCGGTGTTCTTCCCGATATCTACACATTCCACCGTTACACCGGGAATTCCAGTCTCCCCTACCGCACTCCAGTCCGCCCGTACCCGGCGCCGATCCACCGTTAAGCGATGGACTTTCGCACCAGACGCGACGAACCGCCTACGAGCTCTTTACGCCCACTAAATCCGGATAACGCTTGCACCCTACGTATTACCGCGGCTGCTGGCACGTAGTT
+
CCCCCGGGGGGGGGGGGGGGGGGGGGGGGGGGGGFGGGGGGGGGGGGGGGGGGGGGGGGGGGGGGGGGGGGGGGGGGGGGGGGGGGGGGGGGGGGGGGGGGGGGGGGGGGGGGGFGGGGGGGGGGGGGGGGGGFGGGGGGGFGGGGGGGGGGGGGGGGGGGGGGEDGGGGGGGGCEBDBGGGGGGGGFGCGGGGCFGDGGFFFFDDDB>BF?B:B@9EDFFFFFFFF0(,0(43:A3<>FF<96:((,8:ADF9BFF(6?6>?BFF?2:??BF?046:F9)44(,413173417??8::?)
@M04999:289:000000000-L3R54:1:1101:12362:5637 2:N:0:410
GACTACTCGGGTATCTAATCCTGTTCGCTCCCCACGCTTTCGTCCATCAGCGTCAATCGGTATTTAGTAACCTGCCTTCGCAATCGGGGTTCTGTGTAATATCTATGCATTTCACCGCTACACTACACATTCCAGCTACTTCAATACTATTCAAGATTAACAGTATCAACGGCAGTTCTACAGTTAAGCTGCAGGTTTTCACCGCTGACTTATCAACCCGCCTACGGACCCTTTAAACCCAATAAATCCGGATAACGCTCGCATCCTCCGTATTACCGCGGCTGCTGGCACGGAGTTAGCC
+
CCCCCGGGGGGGGGGGGGGGGGGGGGGGGGGGGGGGGGGGGGGGGGGGGGGGGGGGGGGGGFGGGGGGGGGGGGGGGGGGGGGGGGGGGGGGGGGGGGGGGGGGGGGGGGGGGGGGGGGGGGGGGGGGGGGGGGFGGGGGGGGGGGGGGGGGGGGGGFFEGGGGGGGGGGGCGGGGFGFGGGGGGGGGGCGGGGF?FGFFFFAAEFFFF@EFFFFFFFFFFFFFFFDD>@DFFFEEEFFEFFFFEEEFFFBFFFFF@BFF>B6015?>:BB0:?>BF:FB9>FFB0246BFFF>9:BA>B7
@M04999:289:000000000-L3R54:1:1101:27154:5676 2:N:0:410
CTTGGACTACTGGGGTATCTAATCCTGTTTGCTCCCCACGCTTTCGCATCTCAGCGTCAGTATCTGTCCAGAAGGCCGCCTTTGCCACCGGTATTCCTCCACATCTCTACGCATTTCACCGCTACACGTGGAATTCTACCTTCCTCTACAATACTCCAGATAACCAGTTTTAAGTGCAATTCCCAGGTTGAGCCCGGGGCTTTCACACCTAACTTAATTATCCGCCTACATGCCCTTTACGCCCAGTCATTCCGATTAACGCTCGCACCCTCCGTATTACCGCGGCTGCTGGCACGTAGTT
+
CCCCCFGFGGGGGFGCFFEGGGFFGFGGGGGGGGGFGGGGEFGGFGGGGGGGGGGGFFGGGGGGGGGGGGGGFGGGGGDGGGGGGGGGCFGGD@FGGGGGGGG8DEGGGGGGDGGGGGGGGG7FCFGGGGGEFFFEGDFGGGGGDGGGGGGGGGDGGGGCFDGFGGGGGGDGFGG:FFC7FGGGEGGGGGGGGGFG66DDFF5BFFFF=>@EFCBFFF6EAC?@F@DD==EFBE(;BFCF;@FB?;E<E3<)6377;<?EFFDFF906>0-2:94:0:AABFF>(719<FF267??((.,.
@M04999:289:000000000-L3R54:1:1101:21700:5692 2:N:0:410
GTGACTACTGGGGTATCTAATCCTGTTTGCTCCCCACGCTTTCGCATCTCAGCGTCAGTATCTGTCCAGAAGGCCGCCTTCGCCACCGGTATTCCTCCACATCTCTACGCATTTCACCGCTACACGTGGAATTCTACCTTCCTCTACAATACTCCAGATAACCAGTTTTAAGTGCAATTCCCAGGTTGAGCCCGGGGCTTTCACACCTAACTTAATTATCCGCCTACATGCCCTTTACGCCCAGTCATTCCGATTAACGCTCGCACCCTCCGTATTACCGCGGCCGCTGGCACGGAGTT
+
CCCCCGGGGGGGGGGGGGGGGGGGGGGGGGGGGGGGGGGGGGGGGGEFGGGGGGGGGGGGGGGGGFGGGGGGGGGGGGGGGGGGGGGGGGGGFGGGGGFGGGGGGGGGGGGGGGGGGGGGGGGGGGGGGGGGGFGGGGGGGGFFGGGGGGGGGGGGGGGGGGGGGGGGGGGGGFDFFGFFGGGGGGGGGGGDGGEGGGGGFFFFFFFFFFFFFFFFCFCEFD=DDDFFFFE=@F@EFFFFBF@<;3;?EFFFFD<;EEF@FFF>>;>F?<6688?:ADBFF661>B>;09?BBF>F9<0
@M04999:289:000000000-L3R54:1:1101:13902:5739 2:N:0:410
AGACTACTGGGGTATCTAATCCTGTTTGCTCCCCACGCTTTCGCATCTCAGCGTCAGTATCTGTCCAGAAGGCCGCCTTCGCCACCGGTATTCCTCCACATCTCTACGCATTTCACCGCTACACGTGGAATTCTACCTTCCTCTACAATACTCCAGATAACCAGTTTTAAGTGCAGTTCCCAGGTTGAGCCCGGGGCTTTCACACCTAACTTAATTATCCGCCTACATGCCCTTTACGCCCAGTCATTCCGATTAACGCTCGCACCCTCCGTATTACCGCGGCTGCTGGCACGGAGTTAGC
+
CCCCCGGGGFEGGGGGGGGGGGGDFGGGGGGGGGGGGGCEGGGGGGGGGGGGDFGGGGGGGGGGGGGGGGGGGGGGGGFGGGGGGGEDFGFGGFFGGGGGGGGGGGGGGGGGGGFGGFGGDGGGGFCGGGFFGEFGGGGGGGGGGGGGFGGGGGFGGGGGGGGGAGADEF8@FGGGFFFCGFGD:DGGGGGGGGGGGGGFFFFFFFFFFFFEFFFFFFFFBFF@(7@?EF=BFFFCEDFFFDF33ACCEEFFF;;C4,66?(-4>6?BFBF?B:B<AF:>009>9:4?3(4)(-,23?9A4
@M04999:289:000000000-L3R54:1:1101:25832:5747 2:N:0:410
ATGGACTACTCGGGTATCCAATCCTGTTCGCTCCCCACGCTTTCGTCCATCAGCGTCAATCGGTATTTAGTAACCTGCCTTCGCAATCGGGGTTCTGTGTAATATCTATGCATTTCACCGCTACACTACACATTCCAGCTACTTCAATACTATTCAAGATTAACAGTATCAACGGCAGTTCTACAGTTAAGCTGCAGGTTTTCACCGCTGACTTATCAACCCGCCTACGGACCCTTTAAACCCAATAAATCCGGATAACGCTCGCATCCTCCGTATTACCGCGGCTGCTGGCACGGAGTT
+
CCCCCGGGGGGGGGGGGGGGGGGGGGGGGGGGGEGGGGGGGGGGGGGGGGGGGGGGGGGGFFEFFGGGGGGGFGGGGGGGGGGGGGEGFFGGGGGGGGGGGGGGGGGGGGFFGGGGGGGGGGGGGGGGGGGFGGGFG9FFFGFGGGFFFGG;FFGGG=FGGGGGFFGGGGGGGGGGFCFGG7DFFEGGGGGGGGGGFFFFFFFFFFFFFFBFEFFFFF9>ADFAAFFFF@59@?B=@FFFAFFFDDEFFFC@FFFF?><091(-46:1>?71;B?FF2463126;0137,211>:>B>?F
@M04999:289:000000000-L3R54:1:1101:16527:5762 2:N:0:410
ACCAGACTACAGGGGTATCTAATCCTGTTTGCTCCCCACGCTTTCGCATCTCAGCGTCAGTATCTGTCCAGAAGGCCGCCTTCGCCACCGGTATTCCTCCACATCTCTACGCATTTCACCGCTACACGTGGAATTCTACCTTCCTCTACAATACTCCAGATAACCAGTTTTAAGTGCAATTCCCAGGTTGAGCCCGGGGCTTTCACACCTAACTTAATTATCCGCCTACATGCCCTTTACGCCCAGTCATTCCGATTAACGCTCGCACCCTCCGTATTACCGCGGCTGCTGGCACGGAGTT
+
CCCCCGGGGGGGGGGGGGGGGGGGGGGGGGGGGGGGGGGGGGGGGGGGGGGGGGGGGGGGGGGGGGGGGGGGGGGGGGGGGGGGGGGGGGGGGGGGGGGGGGGGGGGGGGGGGEGGGGGGGGGGGGGGGGGGGFFGGGGGGGGGFGFGGGGGGGFGGGGGGGGGGGGFGGGGGGGGFGFGCGGFGG?FGGGGGGGGGGGGFFFFFFFFFFFFFFFFC@AEFFCFBF@FFFFFFFFFF3<A?;@BFFFEFE?CFF@??@FEBBFF>FFFF?BB<90.:4<>619(700;FB?:BFF001911
@M04999:289:000000000-L3R54:1:1101:20825:5777 2:N:0:410
CCCGACTACACGGGTATCTAATCCTGTTTGCTCCCCACGCTTTCGCATCTCAGCGTCAGTATCTGTCCAGAAGGCCGCCTTCGCCACCGGTATTCCTCCACATCTCTACGCATTTCACCGCTACACGTGGAATTCTACCTTCCTCTACAATACTCCAGATAACCAGTTTTAAGTGCAATTCCCAGGTTGAGCCCGGGGCTTTCACACCTAACTTAATTATCCGCCTACATGCCCTTTACGCCCAGTCATTCCGATTAACGCTCGCACCCTCCGTATTACCGCGGCTGCTGGCACGGAGTT
+
C<CCCGGEFCGGGDEDGGGGGGGGGGGGGFGGGDFGGGGGGGGGGGGEGGGGGGGGGGGGGGGGGGGGGGGGFDGGGGGGGGGGGGF<:CGGGGGGGGGGGGFGFGGGGGGGGC@EGGGEGEEGCFGGGGG9BDEGFDFGGGGFGFGGGFGFDAFGGGGGFFFGC?FGGFGF8EFGFCFF?FDCFGGG8CGGGGGGG4DDFFB9AAFFFFFFEFFFF8C?F92BFFFFEFFF;DFDE3>5(2(/6;3;)9<CF0461:)17081999>F:1?>8?0.66)21699;48>)(8.)(432:<
@M04999:289:000000000-L3R54:1:1101:15218:5789 2:N:0:410
GGACTACCAGGGTATCTAATCCTGTTCGCTCCCCACGCTTTCGCTCCTCAGCGTCAGTGACGGCCCAGAGACCTGCCTTCGCCATCGGTGTTCTTCCCGATATCTACACATTCCACCGTTACACCGGGAATTCCAGTCTCCCCTACCGCACTCCAGTCCGCCCGTACCCGGCGCCGATCCACCGTTAAGCGATGGACTTTCACACCAGACGCGACGAACCGCCTACGAGCTCTTTACGCCCAATAAATCCGGATAACGCTTGCACCCTACGTATTACCGCGGCTGCTGGCACGTAGTTAGC
+
CCCCCGGGGGGGGGGGGGGGGGGGGGGGGGGGGGGGGGGGGGGGGGGGGGGGGGGGGGGGGGGGGGGGGGGGGGGGGGGGGGGGGGGGGGGGGGGGGGGGGGGGGGGGGGGGGGGGGGGGGGGGGGGGDGGFGGFGGGGGGGGGGGGGGGGGGGGGGGGGGGGGGGGGGGGGCECGADFGGGGGFGDGGGGGGGGGFGGGFFFFFFFFFFFF;@EFFFFFF;FFFFFF<B(8A<4-:8?FFFFFFF9<<?>;0689<?9<?B0))338?FB??FFFFF?>99>FFB?7?<()(.(,8<AA4
@M04999:289:000000000-L3R54:1:1101:4598:5816 2:N:0:410
CAAAGACTACTGGGGTATCTAACCCTGTTTGCTCCCCACGCTTTCGCCTCTCAGCGTCAGTATCTGTCCAGAAGGCCGCCTTCGCCACCGGTATTCCTCCACATCCCTACGCATTCCACCGTTACACGTGGAATTCTACCTTCCTCTACAATACTCTAGTTAACCATTTTTAAGTGCAATTCCTAGGTTGAGCCCAGGGCTTTCACACCCAACTTAATTATCCGCCTACATGCCCTTTACGCCCAGTCATTCCGATTAACGCTCGCACCCTCCGTATTACCGCGGTGTCTGCCACGGCGTT
+
C9CCC8,,<CFFGG@+,6,CC,,C6;;FEA,,,CEFE,6@7FG<@6,@C,;;,,,6B@:,;EECF9CFD,,:CAFE8CF:FC=,C:?CEF+=4F,E,9CF88=,,,,54,6:?FG,9,E@F,6+4AAFFG:=,@,>EA8DE8DGEEGGGCFDGC893,7,3,3E==,77CDF,@DDF7DDDG?8,E,,@@D97@C+@+**36;CFFFA)18>4A+?*3+21A*/:42235;@EEBE=;8:29>0<0(4479C33;;;@F<(3;:96B3;:0811((4:<A90((-((-,..)4))-4((,-
@M04999:289:000000000-L3R54:1:1101:20073:5859 2:N:0:410
GGGACTACTCGGGTATCTAATCCTGTTCGCTACCCATGCTTTCGAACCTCAGCGTCAGTTACAGACCAGAGAGCCGCCTTCGCCACTGGTGTTCTTCCATATATCTACGCATTCCACCGCTACACATGGAGTTCCACTCTCCTCTTCTGCACTCAAGAAAAACAGTTTCAGCTGCACTTCCCCGGTTAAGCCGAGGGCTTTCACAGCTGACTTGTTCTCCCGCCTGCGTTCGCTTTACGCCCAATAAATCCGGACAACGATTGCCACCTACGTATTACCGCGGCTGCTGGCACGTAGTT
+
CCCCCGGGGGGGGFGGGGGGGGGGGGGGGGGGGGGGGGGGGGGGGEGGGGGGGGCFGGGGGGGGGGGGGGGGGGGGGGGGGGGGGGGGGGGGGGGGGGGGFGGGGGGEFDGGGGGGGGGGGGGGGGGGGGGGGGGGGGGGGGGGGGFGGGGGGFFGGGGGGGCDC?D8A8FC9=6D?FDGCFGGEGGGGDGGE:?DD7FGFFCFFFFF:BDEFFFF46C4A=@2=BDFFF<D>D6<CCFF;>FF8@EE?C3641(1:<0((.:AAF?<:?BBBBF0<>ABB>9(-18B?70?><140:B
@M04999:289:000000000-L3R54:1:1101:21650:5875 2:N:0:410
GGACTACACGGGTATCTAATCCTGTTCGCTCCCCACGCTTTCGTCCATCAGCGTCAATCGGTATTTAGTAACCTGCCTTCGCAATCGGGGTTCTGTGTAATATCTATGCATTTCACCGCTACACTACACATTCCAACTACTTCAATACTATTCAAGATTAACAGTATCAACGGCAGTTCTACAGTTAAGCTGCAGGTTTTCACCGCTGACTTATCAACCCGCCTACGGACCCTTTAAACCCAATAAATCCGGATAACGCTCGCATCCTCCGTATTACCGCGGCTGCTGGCACGGAGTTAGC
+
CCCCCGGGGGGGGGGGGGGGGGGGGGGGGGGGGGGGGGGGGGGGGGGGGGGGGGGGGGGGGGFGGGGGGGGGGGGGGGGGGGGGGGGGGGGGGGGGGGGGGGGGGGGGGGGGGGGGGGGGGGGGGGGGGGGGGGGGGGGGGGGGGGGGGGGGGGGGGGGGGGGGGGGGGGGGGGGGFGFGGGGGGGGGGGGGGGGGGGGGFFFFFFFFFFFFFFFFFFFAFFFFFFFF?=B>DFFFFEFFFFFFFFFCCE@FDFFFFF>D6;>>?>:?AF>FBFFB>AFFFFF>9??7?B?B?B>>F7>A6
@M04999:289:000000000-L3R54:1:1101:14670:5893 2:N:0:410
TGACTACAGGGGTATCTAATCCTGTTTGCTCCCCACGCTTTCGCATCTCAGCGTCAGTATCTGTCCAGAAGGCCGCCTTCGCCACCGGTATTCCTCCACATCTCTACGCATTTCACCGCTACACGTGGAATTCTACCTTCCTCTACAATACTCTAGTTAACCAGTTTTAAGTGCAATTCCTAGGTTGAGCCCAGGGCTTTCACACCTAACTTAATTATCCGCCTACATGCCCTTTACGCCCAGTCATTCCGATTAACGCTCGCACCCTCCGTATTACCGCGGCTGCTGGCACGGAGTTAGC
+
CCCCCGGGGGGGGGGGGGGGGGGGGGGGGGGGGGGGGGGGGGGGGGGGGGGGGGGGGGGGGGGGGGGGGGGGGGGGGGGGGGGGGGGGGGGGGGGGGGGGGGGGGGGGGGGGGGGGGGGGGGGGGGGGGGGGGGGGGGGGGGGGGGGGGGGGGCGGGGGGGGGGGGGGGGGGGGGGFGFGGDGGGGGGGGGGGGGGGGGGFFFFFEFFFFFE@FFFFFFFD=25@@EFFFED=DFFEDDFFFFFE@FECE@;?<FFC@FFFFFFFF0(3?BF:BF4<B?143>6;:>?:21)(3((4394.
@M04999:289:000000000-L3R54:1:1101:27044:5893 2:N:0:410
GGACTACTCGGGTATCTAATCCTGTTTGCTCCCCACGCTTTCGCATCTCAGCGTCAGTATCTGTCCTGAGGGCCGCCTTCGCCACCGGTATTCCTCCACATCTCTACGCATTTCACCGCTACACGTGGAATTCTACCTTCCTCTACAATACTCCAGATAACCAGTTTTAAGTGCAATTCCCAGGTTGAGCCCGGGGCTTTCACACCTAACTTAATTATCCGCCTACATGCCCTTTACGCCCAGTCATTCCGATTAACGCTCGCACCCTCCGTCTTACCGCGGCTGCCGGCACGGAGTAAGC
+
CCCCCGGGGGGGGGGGGGGGGGGGGGGGGGGGGGGGGGGGGGGGGGGGGGGGGGGGGGGGGGGGGGGGGGGGGGGGGGGGGGGGGGGGGDGGGGGGGGGGGGGGGGGGGGGGGGGGGGGGGGGGGGGGEGFGGGGGGGGGGGGGGGGGGGGGGGGGGGGGGGGGGGGGGGGGGGFFFFFFGGFGGGGGGGGGGGGGGGGGFFFFFFFF=BCEEFFFFFFEB>FF>DEC4@E@E13CC6?D@?D;@E??CFFFD@FCF6(,((-,39B?FFB3(244<:341(99B0(,49(4149(4()).
@M04999:289:000000000-L3R54:1:1101:19749:5908 2:N:0:410
GACTACTGGGGTATCTAATCCTGTTCGCTACCCATGCTTTCGAACCTCAGCGTCAGTTACAGACCAGAGAGCCGCCTTCGCCACTGGTGTTCTTCCATATATCTACGCATTCCACCGCTACACATGGAGTTCCACTCTCCTCTTCTGCACTCAAGAAAAACAGTTTCAGCTGCACTTCCCCGGTTAAGCCGAGGGCTTTCACAGCTGACTTGTTCTCCCGCCTGCGTTCGCTTTACGCCCAATAAATCCGGACAACGCTTGCCACCTACGTATTACCGCGGCTGCTGGCACGTAGTTAGCC
+
CCCCCGGGGGGGGGGGGGGGGGGGGGGGGGGGGGGGGGGGGGGGGGGGGGGGGGGGGFGGGGGGGGGGGGGGGGGGGGGGGGGGGGGGGGGGGGGGGGGGGGGGGFGGGGGGGGGGGGGGGGGGGGGFFGGGFGGGGGGGGGGAFGGGGGGCGGGGGGDGGGGGGGGGGGGGGGGGFGFGGGGGGGGGGGGGGGGGFFGGFCFFFAFFFFFEEFFFCFF>B@?BFF>@FFFDFD<CDFB>D1@F3<?C4(,4>BFF>;?B:1.62<:0>FF<<:<>4<9>FFF>?:?0?:D?F:(--)6:.
@M04999:289:000000000-L3R54:1:1101:5591:5915 2:N:0:410
GACTACCGGGGTATCTAATCCTGTTCGCTCCCCACGCTTTCGTCCATCAGCGTCAATCGGTATTTAGTAACCTGCCTTCGCAATCGGGGTTCTGTGTAATATCTATGCATTTCACCGCTACACTACACATTCCAGCTACTTCAATACTATTCAAGATTAACAGTATCAACGGCAGTTCTACAGTTAAGCTGCAGGTTTTCACCGCTGACTTATCAACCCGCCTACGGACCCTTTAAACCCAATAAATCCGGATAACGCTCGCATCCTCCGTATTACCGCGTCTGCTGGCACGGAGTTAGCC
+
CCCCCGGGGGGGGGGGGGGGGGGGGGGGGGGGGGGGGGGGGGGGGGGGGGGGGGGGGGGGGGGGGGGGGGGGGGGGGGGGGGDGGGGGGGGGGGGGGFGGGGGGGGGGGGGGGGGGGGGGGGGGGGGGGGGGGGGGGFGGGGFDGGGGGGGGGGGGGGGGGGGGGFGGGGGGGEGEFGFGGGGGGGGGGGGGGGGGGGGGACAAEBEEFFFFFFFFFFFAFFFFFFD@FFFFFFFFFFFFF<@8ACEE;;BF@FFFBBF?;BFFFFFBBFF<??AFFBF>(74(<>:?0.<B06(8<2))4
@M04999:289:000000000-L3R54:1:1101:14994:5921 2:N:0:410
GACTACCAGGGTATCTAACCCTGTTCGCTCCCCACGCTTTCGCTCCTCAGCGTCAGTGACGGCCCAGAGACCTGCCTTCGCCATCGGTGTTCTTCCTGATATCTACACATTCCACCGTTACACCGGGAATTCCAGTCTCCCCTACCGCACTCCAGTCCGCCCGTACCCGGCGCCGATCCACCGTTAAGCGATGGACTTTCACACCAGACGCGACGAACCGCCTACGAGCCCTTTACGCCCAATAAATCCGGATAACGCTTGCACCCTACGTATTACCGCGGCGGCTGGCACGTAGTTATCC
+
CCCCCGGGGGGGGGGGGGGGGGGGGGGGGGGGGGGGGGGGGGGGGGGGGGGGGGGGGGGGGGGGGGGGGGGGGGGGGGGGGGGGGGGGGGGGGGGGGGFGGGGGGGGGGGGGGGGGGGGGGGGGDGGGGGGGGGGGGCGGGGGGGGDGGGGGGGGGGGGGEGGEGGGGGGGGGDGEFGFGGGGGGGGGGGGFGEFGGGGGFFFFFFFA<>F@BFFFF>>BFFF0:??BF>:???AB<BFFBFFF2><A:B>??<>2?>BFF6<??FF:<??<<04<B:9161((-22::??6((,-)-)..
@M04999:289:000000000-L3R54:1:1101:23450:5932 2:N:0:410
GTTCTGACTACCCGGGTATCTAATCCTGTTTGCTCCCCACGCTTTCGCATCTCAGCGTCAGTATCTGTCCAGAAGGCCGCCTTCGCCACCGGTATTCCTCCACATCTCTACGCATTTCACCGCTACACGTGGAATTCTACCTTCCTCTACAATACTCCAGATAACCAGTTTTAAGTGCAATTCCCAGGTTGAGCCCGGGGCTTTCACACCTAACTTAATTATCCGCCTACATGCCCTTTACGCCCAGTCATTCCGATTAACGCTCGCACCCTCCGTATTACCGCGGCGGCTGGCACGGAGT
+
CACCCGGGGGGGGGGGGGGGGGGGGGGGGGGGGGGGGGGGGGGGGGGGGGGGGGGGGEGGGGGGGGGFGGGGGGGGGGGGGGGGGGGGDGGGE@FGGGGGFGGGGGGGGGGGGGGGGGGGGGGGGGGGGFFFGGGGGGGFDGGGGGGGGGGGGGGGFGGGGGFGGGGCFDGA:?FGFGFDFGGFGGGGGGGGGGGGD>DDFFFFFFFFEFDB@FCF=FF?FEEFF2=@?@EFFF@DFDFFFFFBBFF;@<))6?EF(64).(3(3(79>FFBFFB?B(3<BF?BFB;(2(291?:4:>6(,
@M04999:289:000000000-L3R54:1:1101:5759:5979 2:N:0:410
GTTTTGACTACCCGGGTATCTAATCCTGTTTGCTCCCCACGCTTTCGCATCTCAGCGTCAGTATCTGTCCAGAAGGCCGCCTTCGCCACCGGTATTCCTCCACATCTCTACGCATTTCACCGCTACACGTGGAATTCTACCTTCCTCTACAATACTCCAGATAACCAGTTTTAAGTGCAATTCCCAGGTTGAGCCCGGGGCTTTCACACCTAACTTAATTATCCGCCTACATGCCCTTTACGCCCAGTCATTCCGATCAACGCTCGCCCCCTCCGTATTACCGCGGCTGCTGGCACGTAGT
+
CCCCCGGGGGGGGGGGGGGGGGGGGGGGGGGGGGGGGGGGGGGGGGGGGGGGGGGGGGGGGGGGGGGGGGGGGFFGGGGGGGGGGGGGGGGGGGGGGGGGGGGGGGGGGGGGGGGGGGGGGGGGGGGGGGGGGFGGGGGGAFDGGGGGGGGGGGGGFGDGGGFGGGGGGGGGC?GGFGAFGGGFGGGGGGGFCDGGDG7CBFFFFFFFEDF@;FFF@CB8FFFF@D?2;@FEEE):@8EACD@>B2(;@ECEF<;<@(1,46>?F>>(839;B?>:014494(23(49((5:56(.4.,2-
@M04999:289:000000000-L3R54:1:1101:8624:5989 2:N:0:410
AGGGCGACTACCAGGGTATCTAATCCTGTTCGCTACCCATGCTTTCGAACCTCAGCGTCAGTTACAGACCAGAGAGCCGCCTTCGCCACTGGTGTTCTTCCATATATCTACGCATTCCACCGCTACACATGGAGTTCCACTCTCCTCTTCTGCACTCAAGAAAAACAGTTTCAGCTGCACTTCCCCGGTTAAGCCGAGGGCTTTCACAGCTGACTTGTTCTCCCGCCTGCGTTCGCTTTACGCCCAATAAATCCGGACAACGCTTGCCACCTACGTATTACCGCGGCTGCTGGCACGTAGG
+
CCCCCGGGGGGGGGGGGGGGGGGGGGGGGGGGGGGGGGGGGGGGGGGGGGGFFGGGGGGGGFGGGGGGGGGGGGGGGGGGGGGGGGDGGCGGGGGGGGGGGGGGGGGGGGGGGGGGGGGGGGGGGGGGGGFGGGGGGGGGGGFGGGGFGGGGFGGGGGGGGG?FGGGGGGGFGFFGFGFGGGGGFGGGGGGGGGGGGGGGFFFFFFFFFFFFFFF63CFFA?E@FFFFF;2@<@D;??;FC?DFBBF?BF244:B;?FF?:9BF6:BFFF((:>?B84:A<9B;;>B,383:>::?B1?F,
@M04999:289:000000000-L3R54:1:1101:17328:6001 2:N:0:410
TTGACTACCCGGGTATCTAATCCTGTTTGCTCCCCACGCTTTCGCATCTCAGCGTCAGTATCTGTCCAGAAGGCCGCCTTCGCCACCGGTATTCCTCCACATCTCTACGCATTTCACCGCTACACGTGGAATTCTACCTTCCTCTACAATACTCCAGATAACCAGTTTTAAGTGCAATTCCCAGGTTGAGCCCGGGGCGTTCACACCTAACTTAATTATCCGCCTACATGCCCTTTACGCCCAGTCATTCCGATTAGCGCTCGCACCCTCCGTATTACCGCGGCTGCTGGCACTGAGTC
+
CCCCCGGGGGGEGGDGGGGGGGGGGGGFGGGGGGGGGGGDEGGGGEECFGGCFEG>FGGGGGGGGGGFGDGGGGGGGDGGGGGGFGGGGGGGGGGGGGGGGGGGGGGGFGGCGGGGGGGGGEEFGGGGGGGGFGGGGGGFGGGGGGGCFDFGGGFEGGFGGGGGG89DFGGGGGGGF?DFGFFC6DFGDGGGFECDGG)86BFFFADF@:@=EFFA9@=C6;@@?6;@FFFFFF8467:E>>:0(49ABAD?6?B:<?692?>99B1:B<B>4(..4<)304((4165)3313(.-.6)
@M04999:289:000000000-L3R54:1:1101:10499:6014 2:N:0:410
CGGGACTACACGGGTATCTAATCCTGTTTGCTCCCCACGCTTTCGCATCTCAGCGTCAGTATCTGTCCAGAAGGCCGCCTTCGCCACCGGTATTCCTCCACATCTCTACGCATTTCACCGCTACACGTGGAATTCTACCTTCCTCTACAATACTCCAGATAACCAGTTTTAAGTGCAGTTCCCAGGTTGAGCCCGGGGCTTTCACACCTAACTTAATTATCCGCCTACATGCCCTTTACGCCCAGTCATTCCGATTAACGCTCGCACCCTCCGTATTACCGCGGCTGCTGGCACGGAGTT
+
CCCCCGGGGGGGGGGGGFGGGGGFGGGGGGGGGGGGGGGGGGGGGGGGGGGGGGGGGGGGGGGGGGGGGGGGGGGGGGGGGGGGGGGGGGGGGGGGGGGGGGGGGGFGGGGGGGGGGGGGGGGGGGGGGEGGGGGGFFGGFGFGGFGGGGGGGFFGGGFGGGGGGGFGGGGGGGGGFGFGGGGGGGDGGGGGGGGGGGGDFFFFFFFFFFFBCFFFEFFFFFDB@DFFFFFFFFFFEFFDFB@DF@EFEFEFFFFF?AFFBFFFB>;>FFFFF?13>>AF?F>>6(38?BFFFF:;9BB<
@M04999:289:000000000-L3R54:1:1101:22950:6034 2:N:0:410
AACAGACTACTGGGGTATCTAATCCTGTTCGCTACCCATGCTTTCGAGCCTCAGCGTCAGTAACAGACCAGAGAGCCGCCTTCGCCACTGGTGTTCTTCCATATATCTACGCATTTCACCGCTACACATGGAGTTCCACTCTCCTCTTCTGCACTCAAGTCTCTCAGTTTCCGATGCTCTTCCTCAGTTAAGCTGAGGGCTTTCACATTCAGACTTAAAAGACCGCCTGCGCTCCCTTTACGCCCAATAAATCCGGACAACGCTTGCCACCTACGTATTACCGCGGCTGCTGGCACGTAGG
+
CCCCCGGGGGGGGGGGGGGGGFGGGGGGGGGGGGGGGGGGGGGGGGGGGGGGGGGGGGGGGGGGGGGGGGGGGGGGGGGGGGGGGGGGGGGGGGGGGGGGGGGFGGGGGGGGGGGGGGGGGGGGGGGGGGGGGGGGGGGGGFEFGGGGGGGGGGGGGGGGGGGGGGGGGGGGGGGGFFFFGGFGGGGGGGGGGGGGFFGGFFFFFFFFFFFFFFFFFFFFFFFFA=AFFFFFFFFFFFF=:@FFFF(=E<EFEFF9@FF??9;?6<BFFF????B:?FFFF4:6>9046::70-(),4:((
@M04999:289:000000000-L3R54:1:1101:18366:6051 2:N:0:410
TGACTACTCGGGTATCTAATCCTGTTCGCTACCCATGCTTTCGAGCCTCAGCGTCAGTAACAGACCAGAGAGCCGCCTTCGCCACTGGTGTTCTTCCATATATCTACGCATTTCACCGCTACACATGGAGTTCCACCCTCCTCTTCTGCACTCAAGTCTCTCAGTTTCCGATGCTCTTCCTCAGTTAAGCTGAGGGCTTTCACATTCAGGCTTAAAAGACCGCCTGCGCTCCCTTTACGCCCAATAAATCCGGACAACGCTTGCCACCTACGTATTACCGCGGCTGCTGGCACGTATTT
+
CCCCCGGGGGGGGGGGGGGGGGGGGGGGGGGGGGGGGGGFGGFGGGGGGGGGGGGGGGGGGGGGGGGGGGGDGGGDGCGGGGGGGGGGFGGGGGGFGGGGFGFGGGGGGGGGGGGGGGGGGGGGGGGGGGGGGGGGGGGGGGGGEGGGGGGFGGGGFGFG:AFGEFGGGGEGGGGGFGFGFGGGGGFFGGFGGGGGDCGGFFFF6=B=ACDD@FFF=F4BFBAF>9>FF9@BFFF34@<>;FFDDEF<<EE6229>?;160<BFFFFF?:??2><?DFFF;61(,3:3?F1?72,.),)
@M04999:289:000000000-L3R54:1:1101:9176:6082 2:N:0:410
GGGGTATCTAATCCTGTTCGCTCCCCACGCTTTCGTCCATCAGCGTCAATCGGTATTTAGTAACCTGCCTTCGCAATCGGGGTTCTGTGTAATATCTATGCATTTCACCGCTACACTACACATTCCAGCTACTTCAATACTATTCAAGATTAACAGTATCAACGGCAGTTCTACAGTTAAGCTGCAGGTTTTCACCGCTGACTTATCAACCCGCCTACGGACCCTTTAAACCCAATAAATCCGGATAACGCTCGCATCCTCCGTATTACCGCGGCTGCTGGCACGGAGTTAGCCGATGCTT
+
CCCCCGGGGFGGGGGGGGGGGGGGGGGGGGGGGGGGGGGGG<FGGGGGGGGGGGGGGGGGGGGGGGGGGGGGGGGGGGGGGGFEGGGGGGGGGGGGGGGGGGGGGGGGGGGGGGGGGGGGGGGGGGGGGFGGGGGGGGGGGGGGGGGGFGFGGGGGGGGGGGGGGGGGGGGGGGGGFGFGGGGGGGGGFFGGGGGGGGGGFFFFFFFFFFFFFFFFAFFDEFFFFDFFEFFF@FFFFFF=7@90;@FFFFB(;@>BD>?7<:>660:<AA?F9>BFFFFF>?BBF001-346A:9>3<<A6
@M04999:289:000000000-L3R54:1:1101:8992:6126 2:N:0:410
CGGACTACTGGGGTATCTAATCCTGTTTGCTCCCCACGCTTTCGCATCTCAGCGTCAGTATCTGTCCAGAAGGCCGCCTTCGCCACCGGTATTCCTCCACATCTCTACGCATTTCACCGCTACACGTGGAATTCTACCTTCCTCTACAATACTCCAGATAACCAGTTTTAAGTGCAATTCCCAGGTTGAGCCCGGGGCTTTCACACCTAACTTAATTATCCGCCTACATGCCCTTTACGCCCAGTCATTCCGATTAACGCTCGCACCCCCCGTCTTACCGAGGCTGCTGGCACTGAGTTAC
+
CCCCBCCFGFECF@FEGGGFFGGGGGGGGGFG<C:CCFGGGGGGGGGCFGGGGGGCCEE<FFDCFACFGFFGCEBCFGGGGGGGGGGC7C=FGGGGGGGGGCG9FFGGFFGGEGGGGGECDEGGFCFGGCAFEFFGG9EADGFGGGGGC9FFGGGGGD8EFGGGFD8:=EDFGGGFDF+2B?FFGGGD?9FC?E>D?DCDFFCFF4?AE@@C<A8B?AC?B=B5-9BF4>=EFF1;EFFFBF<D@7AFEFEE(8;D?C60(299,49<(-96:(.,:>?(--0966())((()(,5)4--)
@M04999:289:000000000-L3R54:1:1101:15666:6126 2:N:0:410
GGGAGACTACTGGGGTATCTAATCCTGTTCGCTCCCCACGCTTTCGCTCCTCAGCGTCAGTGACGGCCCAGAGACCTGCCTTCGCCATCGGTGTTCTTCCCGATATCTACACATTCCACCGTTACACCGGGAATTCCAGTCTCCCCTACCGCACTCCAGTCCGCCCGTACCCGGCGCCGATCCACCGTTAAGCGATGGACTTTCACACCAGACGCGACGAACCGCCTACGAGCTCTTTACGCCCACTAAATCCGTATAACGCTTGCACCCTACGTATTACCGCGCCTGCTGGCACGCAGTT
+
CCCCCGGGGGGGGGGGGG<FFFFGGGGGGG7@FFGFGGGEEGGFEFGGGDFFGGGGGGGGGGDGGDGGFEFGGGGGGGG@GFGGGGEFFGGEGGGGGFGGGGGGGGGFCGGGGGGGGGGGGGGGFGGFGGEGGE8EFDGFGDGDGEG6,@@EGGCCFFFGFG+8@DGGEGGFGDDE>?A4CD59<CEG5>=CCGDFGGGGFFAFFFFFFFF??3B@>>.9)7(7;,427406>6:AAA2@B?01:(228726>>,.(,69:BF??B>?B:?(48,).546)(-4((,(4:BBB??6(443.
@M04999:289:000000000-L3R54:1:1101:15164:6134 2:N:0:410
TGCGAGACTACTCGGGTATCTAATCCTGTTTGCTCCCCACGCTTTCGCATCTCAGCGTCAGTATCTGTCCAGAAGGCCGCCTTCGCCACCGGTCTTCCTCCACATCTCTACGCATTTCACCGCTACACGTGGAATTCTACCTCCCTCTACAATACTCCAGATAACCAGTTTTAAGTGCAATTCCCAGGTTGAGCCCGGGGCTTTCACACCTAACTTAATTATCCGCCTACATGCCCTTTACGCCCAGTCATTCCGATTAACGCTCGCACCCTCCGTATTACCGCGTCTGCTGGCACGGCGT
+
CCCCCGCEEDGGEFGGGGGGGFGGGGGGGGDFFGGGGGGGGGGGGGGGGGGCGFEGGCF:FGGGGGGFFGGGGGGFGGGGGGGGGGGGGGGGF@FGGGEFGGGGCGGGGGG7FEGDGGGGGGGGGGGGGFGG>>EFGGGGGGGGEGGGGGG?GFGFGGFCGGEGGGGGGGGGGGGGFGFGGGGFGGGFG6<@7DGGCCDD5*;AFF@FBF9EFFFFEFF4FEFFFF=<DDEFFFFF1=EF3(/6(/8.74<19CE0<::AFFF(39FBFFF6?<14(2>BAD?6>(330:)),4(4<90,-
@M04999:289:000000000-L3R54:1:1101:10694:6135 2:N:0:410
GCGACTACTGGGGTATCTAATCCTGTTTGCTCCCCACGCTTTCGCATCTCAGCGTCAGTATTTGTCCAGAAGGCCGCCTTCGCCACCGGTATTCCTCCACATCTCTACGCATTTCACCGCTACACGTGGAATTCTACCTTCCTCTACAATACTCCAGATAACCAGTTTTAAGTGCAATTCCCAGGTTGAGCCCGGGGCTTTCACACCTAACTTAATTATCCGCCTACATGCCCTTTACGCCCAGTCATTCCGATTAACGCTCGCACCCTCCGTATTACCGCGGCTGCTGGCACGGAGTT
+
CCCCCEFC@EFFGGGGGGC@FFFCFGDGFCGFAFGGGEGG:FD@F,8@,C@@8FGE@FFEF9F@FE<FFGGGCCGGGF,:FCGGGGGGCFEGGEFFGFFFGGGGFCFCBF@FBFFFGGGGGGEGGG=?C=FCFFFGGFF;EEAFGGFF=8FCEF8EDCGGFGGDFDAFGGDGEF?FF78=9DF?DF,@EFGGGGCGGGGFF4+=FF4A=ED**;==7==<F>B@(5@F4/>6=@1;<;?D3>DF1@EC???(011<9ED>BB;0((431<FBF:BFA)<164(,-,304:?77?2296(
@M04999:289:000000000-L3R54:1:1101:5384:6142 2:N:0:410
TAGACTACAGGGGTATCTAATCCTGTTTGCTCCCCACGCTTTCGCATCTCAGCGTCAGTATCTGTCCAGAAGGCCGCCTTCTCCACCGGTATTCCTCCACATCTCTACGCATTTCACCGCTACACGTGGAATTCTACCTTCCTCTACAATACTCCAGATAACCAGTTTTAAGTGCAATTCCCAGGTTGAGCCCGGGGCTTTCACACCTAACTTAATTATCCGCCTACATGCCCTCTACGCCCAGTCATGCACATTAACGCTCGCACCCTCCGTATTACCGCGCCTGCTGGCACTGAATT
+
B<CCCGGFGFDGGGGGGGFEFG,;6CCFE9EG@<FFFB7,8D@,BFFC6FE<<F:@@7C@F9,C@@E9CFEGCAECF7@:E,EEEGGG:+6DA<,CE<8FGGGGFGF9CFE:@CA<FF=EDC>FG799C@=EEFEDGGFGFGGGGGD;=DFGAF=FFDED9DDF83,@FFGFD87=+9399??=+@DD?FCFFGED*007AF9BCF5A=B4>AF>F?F=46>99--:=?*6@B(--76(530(/4)4C);/)/))1)436;?61;FB<6<-1<(4()--3>B((-(,7)36(.(.))-.
@M04999:289:000000000-L3R54:1:1101:4942:6147 2:N:0:410
TGGGACTACAAGGGTATCTAATCCTGTTCGCTCCCCACGCTTTCGTCCATCAGCGTCAATCGGTATTTAGTAACCTGCCTTCGCAATCGGGGTTCTGTGTAATATCTATGCATTTCACCGCTACACTACACATTCCAGCTACTTCAATACTATTCAAGATTAACAGTATCAACGGCAGTTCTACAGTTAAGCTGCAGGTTTTCACCGCTGACTTATCAACCCGCCTACGGACCCTTTAAACCCAATAAATCCGGATAACGCTCGCATCCTCCGTATTACCGCGGCTGCTGGCACGGAGTT
+
CCCCCGGGGGGGGGGGGGGGGGGGGGGGGGGGGGGGGGGGGGGGGGGGGGGGGGGGGGGGGGGGGGCFGGGGGGGGGGGGGGGGGGGGGGGGGGGGGGGGGGGGGGGGGGGGGGGGGGGGGGGGGGGGGGGGGGGGGGGGGGGGGGGGGGGGGGGGGGGGGGGGGGGGGGGGGGGGEGFGGGGGGGGGGGGGGGGGGGGGFFFFFFFFFFFFEFFFFFFFFFFFFFFF==@BBFFFFFFFFFFDFFFF3)?@>9;DFFFFF<?;;BBFFBAB>::?BDF<(2919>>BFF:03?896>:<
@M04999:289:000000000-L3R54:1:1101:25645:6170 2:N:0:410
GACTACCCGGGCATCTAATCCTGTTTGCTCCCCACGCTTTCGCATCTCAGCGTCAGTATCTGTCCAGAAGGCCGCCTTCGCTACCGGTATTCCTCCACACCTCTACGCATTTCACCGCTACACGTGGAATTCTACCTTCCTCTACAATACTCCAGATAACCAGTTTTAAGTTCAATTCCCATGTTGAGCCCGGGGTTTTCACACCTAACTTAATTATCCGCCTACCTGCCCTTTATGTCCAGTCATTCCGTTTAACGCTCGCACCCCCCGTATTACCGCGGCTGCTGGCACGGCTGTAGCC
+
--6CCF@E@+++8FFFC9C@FF,C@9CFFG,C6,@:FFFGG@F7@@FGA,@F@:BFF@C<C6CF@C8,,CFEE@:FFEGF7,@FFB@F+DFAAFEF,4:,@FFF9,4@F:@ED,CF+C+@>,A:4F=+A<E9,4@9,@=DDD9=D8===F8,A8@,@DGGCE8FGGF8D8@,,2+;;+1C?++7@D,3,@D>C51*;/@F:EA699A65**7*:B+*++(:>(5@(>)=(648;<)7)/:/).747CF)/))(/5)2;(129>6><((43,32(-6)41,-4--()),884:>(((4)4).
@M04999:289:000000000-L3R54:1:1101:9232:6174 2:N:0:410
TGAGACTACACGGGTATCTAATCCTGTTCGCTACCCATGCTTTCGCACCTCAGCGTCAGTTACAGACCAGAGAGCCGCCTTCGCCACTGGTGTTCTTCCATATATCTACGCATTCCACCGCTACACATGGAGTTCCACTCTCCTCTTCTGCACTCAAGAAAAACAGTTTCAGCTGCACTTCCCCGGTTAAGCCGAGGGCTTTCACAGCTGACTTGTTCTCCCGCCTGCGTTCGCTTTACGCCCAGTAAATCCGGACAACGCTTGCCCCCTACGTATTACCGCGGCTGCTGGCACGTAGTT
+
8@,CCGGGG<CFFGGGGGGGGGGGGGGGGGGGGGGGG@FGGGGGG,6@FGGFGGGGGGGGG9FFG9FGGG,CFGGGGGGGGGGGGGGCGGGGGGGGGGG9CFFGGGGGGGGGGGEGGGGGGGGGGG9?EFGEEGGG9FG87DFGGFEGGGDFGAF8DG,3=DFGGGGGGG8@8=FGFGF8D6=?EGGG>F7FG***0/7CA@FFFF46@F=BFFF6>6+1AD=BFF5=9(6<3;@D<EFA<@>@(=>C5<DBF0043??BFF(2?2)46>BBFFFFFFFBBF9>146?FD?B?B<:((46
@M04999:289:000000000-L3R54:1:1101:13888:6220 2:N:0:410
GACTACTGGGGTATCTAATCCTGTTCGCTCCCCATGCTTTCGAGCCTCAGCGTCAGTAACAGACCAGAGAGCCGCCTTCGCCACTGGTGTTCTTCCATATATCTACGCATTTCACCGCTACACATGGAGTTCCACTCTCCTCTTCTGCACTCAAGTCTCTCAGTTTCCGATGCTCTTCCTCAGTTAAGCTGAGGGCTTTCACATTCAGACTTAAAAGACCGCCTGCGCTCCCTTTACGCCCAATAAATCCGGACAACGCTTGCCACCTACGTATTACCGCGGCTGCTGGCACGTAGTTAGC
+
CCCCCGGFFGGGGGGGGGGGGGGGGGGGGCGGGGGGGGFGGG@FGGGGCGGGGCGGGGGGGGGGFECGGGGGGGGGGGGGG,FFGGGFFGGGGGGGGGGGGGFGGGGGGGGGGGGGGGGGGGGGGGG,FFFFFGGGGGGGGGGGGGFGGFGGGGGGGGGGGGGGGGGGEGGGGGGGFFFGGGGFG=FCFGGFGFDCGGGGFFFFFFFF@@EF@FFF@FFD>A==BF2@FFFDDE=EC@@DFF<3;<EEE(2:0:>?0(2;:?FFF>?F?F:?F>:ABD:(7(-9BFB0:B<?BFFFF2)<4
@M04999:289:000000000-L3R54:1:1101:15073:6244 2:N:0:410
AGACTACCCGGGTATCTAATCCTGTTTGCTCCCCACGCTTTCGCATCTCAGCGTCAGTATCTGTCCAGAAGGCCGCCTTCGCCACCGGTATTCCTCCACATCTCTACGCATTTCACCGCTACACGTGGAATTCTACCTTCCTCTACAATACTCCAGATAACCAGTTTTAAGTGCAATTCCCAGGTTGAGCCCGGGGCTTTCACACCTAACTTAATTATCCGCCTACATGCCCTTTACGCCCAGTCATTCCGATTAACGCTCGCACCCTCCGTATTACCGCGCCTGCTGGCACTGAGTTAGC
+
CCCCCGGGFGGCFGGGGGGGGGGGGGFGGGGGGGGGGGGGGGFGE@FGGGDGEEGEGGFGGGFGGGG8EFGGDG@GEFGGDF:FGGEGF7FGGGGGGFFGCFGGGGGGDCF:5EFGC7EE@EDEEGG7:EFGGGGGGGGGGGGGFG8=EEGGGDF8>DEGGGEFFFGGFF,@,==DFGFGGD+:DCEGGFGFGC*@DDFCFFCAFEFF3>CEE6+=?C>C;@=@FF2@8;EFE8;CC;;EB6(67>?7<C;?;?@CE19:6>B>B4:1:16?<:B2:900909:((,5??18((4)-5469
@M04999:289:000000000-L3R54:1:1101:20161:6268 2:N:0:410
GACTCGACTACTAGGGTATCTAATCCTGTTTGCTCCCCACGCTTTCGCATCTCAGCGTCAGTATCTGTCCAGAAGGCCGCCTTCGCCACCGGTATTCCTCCACATCTCTACGCATTTCACCGCTACACGTGGAATTCTACCTTCCTCTACAATACTCCAGATAACCAGTTTTAAGTGCAATTCCCAGGTTGAGCCCGGGGCTTTCACACCTAACTTAATTATCCGCCTACATGCCCTTTACGCCCAGTCATTCCGATTAACGCTCGCACCCTCCGTATTACCGCGGCTGCTGGCACGGAGT
+
CCCCCGGGGGGGGGGGGGGGGGGGGGGGGGGGGGGGGGGGGGGGGGGGGGGGGGGGGGGGGGGGGGFGGGGGFGGFGGGGGGGGGGGGGGGGGGGGGGGGGGGGGGGGGGGGGGGGGGGGGGGGGGGGGGGGECGGGGGGGGGGGGGGGGGGGGGGGGGGGGFGGGGGGGGGGGDGFGFGGGGGGGGGGG8FCGDGGGGGFFFFFFFFFFFFFFFFFFFFFFFF=B=@?DFF?EFFFFF+96@FFFFE<9C5CFFFF;F4;:9BB6>;BFFFF?0<3?FAFD?F19>BFFFFFFFF21694
@M04999:289:000000000-L3R54:1:1101:14130:6268 2:N:0:410
TTCTCGACTACCGGGGTATCTAATCCTGTTTGCTCCCCACGCTTTCGCATCTCAGCGTCAGTATCTGTCCAGAAGGCCGCCTTCGCCACCGGTCTTCCTCCACATCTCTACGCATTTCACCGCTACACGTGGAATTCTACCTTCCTCTACAATACTCTAGTTAACCAGTTTTAAGTGCAATTCCTAGGTTGAGCCCAGGGCTTTCACACCTAACTTAATTATCCGCCTACCTGCCCTTTACGCCCAGTCATTCCGATTAACGCTCGCACCCTCCGTATTACCGCGGCTGCTGGCCATGAGT
+
CCC<CEGGGGGGDDE7C;EFFCFGGFGGGAFFFGGGGGGGEFGGGGGG@EFGGE<FGGGGGGGGFFCFGGGCC<BEFGG7FG@FGGGGGFG@F+CFFGGGGGGG,<EFGGGFGGEGFFGGCGGGDGGGG4A@+9@DDF8FGGGGGGGG8@E,==FGGGD,E3@EFC?F9B=EEGGG?@C+?CGGG,@?CGDEFFAGFF5**@F6;EFF@>B)0@AA=FFEAECC(5@@22->>B=383@FC(0:,688@)7757=72(63>(((((-(313441(4(.4-:4(,((,7>:?)(-((())).
@M04999:289:000000000-L3R54:1:1101:5948:6289 2:N:0:410
TAGGACTACCCGGGTATCTAATCCTGTTTGCTCCCCACGCTTTCGCATCTCAGCGTCAGTATCTGTCCAGAAGGCCGCCTTCGCCACCGGTATTCCTCCACATCTCTACGCATTTCACCGCTACACGTGGAATTCTACCTTCCTCTACAATACTCTAGTTAACCAGTTTTAAGTGCAATTCCTAGGTTGAGCCCAGGGCTTTCACACCTAACTTAATTATCCGCCTACATTCCCTTTACGCCAAGTCATTCCGATTAACGCTCGCACCCTCCTTATTCCCGCGGCTCCGGGCCGCGAGTTT
+
CCCCCGGCFGGGGGGGGGGGGGCEGGGGGGGGGGGGGGCGGGGGDGGFGGGGGGGGGGGGGGGGFFFGFGFGGGGGGGGEGGGGGGGECFGCGGGGGGGGGGGGGGGGGGGGGGGGGGGDGGEGGGGGGGCFFGGGGGFC=FG9EGAGGGFGGCGGDGFGGCGG?DCFFGGFGAFFF+?8BFGGCCFC6EC6CGGG>DCFFFFFF9AD@B.:CFFFFAF4BC9B4>2=EC*>C35B=:C)5>(,(/3?CE5C161((9;?9((6(3>2<??3(4).)).)(-6((,((,1((((((((42)
@M04999:289:000000000-L3R54:1:1101:24191:6329 2:N:0:410
GTCCGGACTACAGGGGTATCTAATCCTGTTTGCTCCCCACGCTTTCGCATCTCAGCGTCAGTATCTGTCCAGAAGGCCGCCTTCGCCACCGGTATTCCTCCACATCTCTACGCATTTCACCGCTACACGTGGAATTCTACCTTCCTCTACAATACTCCAGATAACCAGTTTTAAGTGCAATTCCCAGGTTGAGCCCGGGGCTTTCACACCTAACTTAATTATCCGCCTACATGCCCTTTACGCCCAGTCATTCCGATTACCGCTCGCACCCTCCGTATTACCGCGGCTGCTGGCACGGAGT
+
CCCCCGGGGGGGGGGGGGGGGGGGGGGGGGGGGGGGGGGGGGGGGGGGGGGGGGFGGGGGGGGGGGGGGGGGGGGGGGGGGGGGGGGGGGGDGGGCFFFGGGGGFGGGGGGGGGGGGGGFFEGGEGGGGGGGGFGFGG;FGGFGGGGGGGGCGDGGGGGGAFGGGGGGGADFGGFGFGFFG?FCGGGGGGFFGGG5CCDCBEF>AFFFF=BF=AFFF6>?FFFC@D=D?DFFFFFF@FE:<0<FFDDEFFF35?E6<::).4901((-4;3:BBB8?:()6616(-6>1:7:0:77<9>94
@M04999:289:000000000-L3R54:1:1101:26691:6334 2:N:0:410
AGACTACCGGGGTATCTAATCCTGTTCGCTCCCCACGCTTTCGCTCCTCAGCGTCAGTGACGGCCCAGAGACCTGCCTTCGCCATCGGTGTTCTTCCCGATATCTACACATTCCACCGTTACACCGGGAATTCCAGTCTCCCCTACCGCACTCCAGTCCGCCCGTACCCGGCGCCGATCCACCGTTAAGCGATGGACTTTCACACCAGACGCGACGAACCGCCTACGAGCTCTTTACGCCCAATAAATCCGGATAACGCTTGCACCCTACGTATTACCGCGGCTGCTGGCACGTAGTTAGC
+
CCCCCGGGGGGGGGGGGGGGGGGGGGGGGGGGGGGGGGGGGGGGGGGGGGGGGGGGGGGGGGGGGGGGGGGGGGGGGGGGGGGGGGGEGGGGGGGGGGGGEGGGGGGGGGGGGGGGGGGGGGGGGGDGGGGGGGGGGGGGGGGGGGFEGEEGGGGGGGGEGGGCGGGGGGEG>EGGFGFGGGGGGGGGFFGGGGDCFGGCFFFFFFFF?F9B>:>5>DEFB>F<BBB?<>9?FA9ADBFFFF?BFF>BFBBF:?BA7:>:28<?FFFB04<?>FB>AAF9;069BB?F?:?<6(1(,44-)
@M04999:289:000000000-L3R54:1:1101:24392:6376 2:N:0:410
GGAGGACTACCGGGGTATCTAATCCTGTTTGCTCCCCACGCTTTCGCATCTCAGCGTCAGTATCTGTCCAGAAGGCCGCCTTCGCCACCGGTATTCCTCCACACCTCTACGCATTTCACCGCTACACGTGGAATTCTACCTTCCTCTACAATACTCCAGATAACCAGTTTTAAGTGCAATTCCCAGTTTGAGCCCGGGGCTTTCACACCTAACTTAATTATCCGCCTACAGCCCCCTTTCGCCCCGTCATTCCGACTCACGCTCACCCCCTACGTCTTACCCTGGCTGCTGGCCCGCAGTT
+
CCCCCCF,,CF::F7@C<ED<CF9FFCFGGFG,@FGGGGEG7FGFCCE@FEFA,E:BFC@F9E<F<FGGFGGGF<@<+:F:FG<=FEGGEGG7,:AFEGGDGG+F88,AEDGCFGGFAFGDG+>EEFE48:+7,DFD,@@EFDFAFGE,=8D8A@9F?8=,@,@DFFAEGFCAGC:8?8;:8F6,8,,=,,*AFF>*3*C/6A8+:=A@B(6:88F4FF<@CE@FF0:;())/6((.6);(4;;((-4:16):30(,(),4((((),440((.,41(46AB0.((,.(-3)(,((((((-.
@M04999:289:000000000-L3R54:1:1101:6140:6390 2:N:0:410
ACCGACTACCCGGGTATCTAATCCTGTTCGCTACCCATGCTTTCGAACCTCAGCGTCAGTTACAGACCAGAGAGCCGCCTTCGCCACTGGTGTTCTTCCATATATCTACGCATTCCACCGCTACACATGGAGTTCCACTCTCCTCTTCTGCACTCAAGAAAAACAGTTTCAGCTGCACTTCCCCGGTTAAGCCGAGGGCTTTCACAGCTGACTTGTTCTCCCGCCTGCGTTCGCTTTACGCCCAATAAATCCGGACAACGCTTGCCACCTACGTATTACCGCGGCTGCTGGCACGTAGTT
+
CCCCCGGGGGGGGGGGGGGGGGGGGGGGGGGGGGGGGGGGGGGGG8FGGGGGGGGGGGGGGGGGGGGGGGGGGGGGGGGGGGGGGGGGGGGGGGGGGGGGGGGGGGGGGGGGGGGGGGGGGGGGGGGGGGGGGGGGGGGGGGGGGGGGGGGGGGGGGGGGGGGGGGGGGGGGGAFGFGFGGGGFGGGGGGGFFGEGGGGFAFFFFFFFFFFFFFFFFFFFFFFFFFFFFFFF?FFFFCEFFBFF6?7>94AFF(:BFFFFFFBF<?FFBFB:BFFBFFFB429>;6-:?:B?07(,8?BD
@M04999:289:000000000-L3R54:1:1101:6428:6416 2:N:0:410
GACTACTGGGGTATCTAATCCTGTTTGCTCCCCACGCTTTCGCATCTCAGCGTCAGTATCTGTCCAGAAGGCCGCCTTCGCCACCGGTATTCCTCCACATCTCTACGCATTTCACCGCTACACGTGGAATTCTACCTTCCTCTACAATACTCCAGATAACCAGTTTTAAGTGCAATTCCCAGGTTGAGCCCGGGGCTTTCACACCTAACTTAATTATCCGCCTACATGCCCTTTACGCCCAGTCATTCCGATTAACGCTCGCACCCTCCGTATTACCGCGGCTGCTGGCACGGATTTAGCC
+
CCCCCGGGGGGGGGGGGGGGGGGGGGGGGGGGGGGGGGGGGGGGGGGGGGGGGGGGGGGGGGGGGGGGGFGGGGGGDGGGGGGGGGGGGGGGGGGGGGGGGGGGGGGGGGGGGGGGGGGGGGGGGGCEGGGGGGGGGGGGGGGGGGGFGGGGGGFGGDFGGGGGGGGCGGGGGGFGFGFFFGGGGGGGGGGGGGGGGGGGFFFFFFFFDFFFEAFFCCFFFFF>DFFFF35=DEFED@>ED?@F<???EFFF0<EFFFFB>>BFF:(4:1,(4>A<A(9BF>F>14>?B??F((42<ABB>
@M04999:289:000000000-L3R54:1:1101:5622:6436 2:N:0:410
GATATGACTACTAGGGTATCCAATCCTGTTCGCTCCCCACGCTTTCGTCCATCAGCGTCAATCGGTATTTAGTAACCTGCCTTCGCAATCGGGGTTCTGTGTAATATCTATGCATTTCACCGCTACACTACACATTCCAGCTACTTCAATACTATTCAAGATTAACAGTATCAACGGCAGTTCTACAGTTAAGCTGCAGGTTTTCACCGCTGACTTATCAACCCGCCTACGGACCCTTTAAACCCAATAAATCCGGATAACGCTCGCATCCTCCGTATTACCGCGGCTGCTGGCACGGAGT
+
CCC8CGGGGGGGGGGGGGGGGGGGGGGGGGGGGGGGGGGGGGGGGGGGGGGGGGGGGGDGGGGGGGGGGGGGGGGGGGGGGGGGGGGGGGGGGGGGGGGGGGGGGGGGGGGGGGGGGGGGGGGGGGGGGGGGGGGGGGGGGGGGGGGGGGGGGGGGGGGGGGGGGGGGGGGGGGGCDGFGGGGGGGGGGGGGGGGGGFFFFFACFFFFFFFFFFFFFFFE9@>ABFFFFFF@?@FFFFFFFFE@FD@@;EFFFFFFFFFFF6@DFFFFF;BFF023:B:A>F:6>29>B???:6(41>>B2
@M04999:289:000000000-L3R54:1:1101:26022:6485 2:N:0:410
GTATGACTACCCGGGTATCTCATCCCGTTTGCTCCCCACGCTTTCGCATCTCAGCGTCAGTATCTGTCCATAAGGCCGCCTTCGCCACCGGTATTCCTCCACATCTCTACGCCTTTCACCCCTACACGTGGGATTCTCCCTTCCTCTACAATACTCCCGATAACCAGTTTTTAGTTCAATTCCCCAGTTTAGCCCGGGGCTTTCCCACCTTACTTAATTATTCCCCTACATGCCCCTTTACCCCAGTCCATCCGATTAACGCTCGCACCCTCCGTCATTCCCCCCGTGCTTGCACGGGTGT
+
A@<,,=C996EF7:F66C6C,6C-C,,;CF,,,;EFF,@+@@:F,,,8,7<<,,,76,68C6<EE,,,C,,<CEF@F+4F,4A,:C,?F+@+8=F9F@?EED=,4,4,,A4F+,@FC,=E,@=+A8A+9?F7:,>=E,,8,71@8E3,7,=8A8368,3@++@,DD,,,7E+;,<,++?;<+2<:,*,7,7,7:@*0;>749A++**)6()0(+=+1+458**)/611=()).63(6=)+))/3((/7)1.)32-(,(6-1;,(-,3(3?08(-(((.)).)(((,(-(().3),(,((--
@M04999:289:000000000-L3R54:1:1101:6574:6487 2:N:0:410
CGAGACTACACGGGTATCTAATCCTGTTTGCTCCCCACGCTTTCGCATCTCAGCGTCAGTATCTGTCCAGAAGGCCGCCTTCGCCACCGGTATTCCTCCACATCTCTACGCATTTCACCGCTACACGTGGAATTCTACCTTCCTCTACAATACTCCAGATAACCAGTTTTAAGTGCAATTCCCAGGTTGAGCCCGGGGCTTTCACACCTAACTTAATTATCCGCCTACATGCCCTTTACGCCCAGTCATTCCGATTAACGCTCGCACCCTCCGTATTACCGCGGCTGCTGGCACGGCGTT
+
CCCCCGGGGGGGGGGGGGGGGGGGFGGGGGGGGGFGGGCFGGGGGGGGGGGGGGGGGGGGGGGGGGGGGGGGGGGGGGGGGGGGGGGGGGGGGGGGGGGGGGGGGGGGGGGGGGGGGGGGGGGGGGGGGGGGGGGGGGGGGGGGGGGGGGGGGGGGGGGGGGGFFGGGGGGGGGGGFGFGGGGFG6DCFGGGGGGGGGD4AFFFFFF>2@EFFFFFCFFFFCDD@DDFFE35@@@FFFFFF@B@0=EFFECE8?DDFFFB>F:>BFF>:?F?((.:?4<9<>F>>9>?2:70(5((((,4
@M04999:289:000000000-L3R54:1:1101:18950:6543 2:N:0:410
GACTACACGGGTATCTAATCCTGTTCGCTCCCCACGCTTTCGTCCATCAGCGTCAATCGGTATTTAGTAACCTGCCTTCGCAATCGGGGTTCTGTGTAATATCTATGCATTTCACCGCTACACTACGCATTCCAGCTACTTCAATACTATTCAAGATTAACAGTATCAACGGCAGTTCTACAGTTAAGCTGCAGGTTTTCACCGCTGACTTATCAACCCGCCTACGGACCCTTTAAACCCAATAAATCCGGATAACGCTCGCATCCTCCGTATTACCGCGGCTGCTGGCACGGAGTTAGCC
+
CCCCCGGGGGGGGGGGGGGGGGGGGGGGGGGGGGGGGGGGGGGGGGGGGGGGGGEGGGGGGGGGGGEFGGGGGGGGGGGGGGGGGGGGGGGGGGGGGGGGGGGGGGGGGGGGGGGGGGGGGGGGGGGGGGGGGGGGGGGGGGGGGGGGGGGGGGGGGGGGGGGGGGGGGGGGGGGGFGFGGGCEGGGGGGFGGFGGGGGGFFFFFFEDDFFFFFFFFFFBFFF?FF?DFFFF@FFFFFFFFFFFFFFFFFFFF<F3?;<B07>B>BFFFFFFBFFFF?B9F>FFB:?(27?B;>>FBFA>7
@M04999:289:000000000-L3R54:1:1101:20821:6550 2:N:0:410
TGCTCGACTACCCGGGTATCTAATCCTGTTCGCTACCCATGCTTTCGAGCCTCAGCGTCAGTAACAGACCAGAGAGCCGCCTTCGCCACTGGTGTTCTTCCATATATCTACGCATTTCACCGCTACACATGGAGTTCCACTCTCCTCTTCTGCACTCAAGTCTCTCAGTTTCCGATGCTCCTCCTCAGTTAAGCTGAGGGCTTTCACATTCAGACTTAAAAGACCGCCTGCGCTCCCTTTACGCCCAATAAATCCGGACAACGCTTGCCACCTACGTATTACCGCGGCTGCTGGCACGT
+
CCCCCGGGGGGGGGGGGGGGGGGGGGGGGGGGGGGGGGGGGGGGGGGGGGGGGGGGGGGGGGGGGGGGGGGGGGGGGGGGGGGGGGGGGGGGGGGGGGGGGGGGGGGGGGGGGGGGGGGGGGGGGGGGGGGGGGGGGGGGGGGGGGGGGGGGGGGGGGGGGGGFGGFGGGGGGEGGEGFG+;DFFGCCFFGFGGGGGGGDDFFFFFFCEFFEFAFFFFFFACD@@>BBFBFBB@D@@FFF<EF?>9D?DFFEEFF>(29>?:;;028?FFFFF??242<>)-<:09(12>052:?<?FB
@M04999:289:000000000-L3R54:1:1101:22660:6563 2:N:0:410
GTTGCGACTACTCGGGTATCTAATCCTGTTTGCTCCCCACGCTTTCGCATCTCAGCGTCAGTATCTGTCCAGAAGGCCGCCTTCGCCACCGGTATTCCTCCACATCTCTACGCATTTCACCGCTACACGTGGAATTCTACCTTCCTCTACAATACTCCAGATAACCAGTTTTAAGTTCAATTCCCAGGTTGAGCCCGGGGCTTTCACACCTAACTTAATTATCCGCCTACATGCCCTTTACGCCCATTCATTCCGATTAACGCTCGCACCCTCCGTCTTACCGCGGCTGCTGGCACGGAGT
+
CCCCCGGGGGFGGGGCF@FGGGGGGGGGGGGGGGGGGFFEFFGEGDEGGFDEAAAFEGG7FF9FFFCFGFFFG<EEFGGGGGGGGGEEFBFDFEDFFGGGGAFG8FFGGFFDFBFGFGDGFEGG74EFGFFG7FEDFGD>FFFGDDGGGGGGFEFGF8,@8@9ADDG8=9FFF8DG+CC9C@:EFCFGGG,A9ECC?D5;@>>FFAB9;@F3>FFFBFFC>CC?-9@@?@1;?E@@;D;FC(;@@0(79CE))7(2421:A:;0,,36;B?B66>1(21<A40(((41(()5(84?(3(4-
@M04999:289:000000000-L3R54:1:1101:15304:6564 2:N:0:410
AGACTACCAGGGTATCTAATCCTGTTTGCTCCCCACGCTTTCGCATCTCAGCGTCAGTATCTGTCCAGAAGGCCGCCTTCGCCACCGGTATTCCTCCACATCTCTACGCATTTCACCGCTACACGTGGAATTCTACCTTCCTCTACAATACTCTAGTTAACCAGTTTTAAGTGCAATTCCTAGGTTGAGCCCAGGGCTTTCACACCTAACTTAATTATCCGCCTACATGCCCTTTACGCCCAGTCATTCCGATTAACGCTCGCACCCTCCTTATTACCGCGGCTGCTGGCACGGAGTTAGC
+
CCCCCGGGGGGGGGGGGGGGGGGGGGGGGGGGGGGGGGGGGGGGGGGGGGFGDGGGGGGGGGGGGGGGGGGGGGGGGGGGGGGGGGGGGGGGGGGGGGGGGGGGGGGGGDGGGGGGGCGGGGGGGGF7@EGGGGCFGGGGGGGGFGGGGGGGGGGCGGGGGGFGGGGGGG8EAFGGFGFFFC?FGGGFFFGGGGCDDGGGFFFFFFFF5CCE5=FCEFCEDB==4BFC745@EFFCC2@BB((7>>E6.9;;DD@EF09<7;B999(-8:()).6).436-4>;((4)4?0<?(4(-8494
@M04999:289:000000000-L3R54:1:1101:25570:6570 2:N:0:410
AGGGACTACCAGGGTATCTAATCCTGTTTGCTCCCCACGCTTTCGCATCTCAGCGTCAGTATCTGTCCAGAAGGCCGCCTTCGCCACCGGTATTCCTCCACATCTCTACGCATTTCACCGCTACACGTGGAATTCTACCTTCCTCTACAATACTCCAGATAACCAGTTTTAAGTGCAATTCCCAGGTTGAGCTCGGGGCTTTCACACCTAACTTAATTATCCGCCTACATGCCCTTTACGCCTAGTCATTCCGATTAACGCTCGCACCCTCCTTATTACCCCGGCTGCTTGCACGGAGTTT
+
<C8CC<F<F8,C@FGGDFCEEFDFFGGEFGFGGDGGGC@FB:D<F7C,@<A<@FF:FGG@F<EEG@FFFC@F@<FGCFCG7FFG@?:B>ECF<FE<FEGGGDFF=FFGFFGCF7CEFDFGG8CFGFG4A?=:FFGDGGGF=FDFGFGFF98983@=3=9@FFG89DGG8CD8EFCCD9@F?D+2DFGGC6<F,@79DGDGF5FFFFA>25>5*99CEFFFF4>>>=>B:CC93>E>==EF?:(/3CEF65C?/83(:49,00((4(-3,81((.)6)64<((3(499()-.,821212(3.
@M04999:289:000000000-L3R54:1:1101:7865:6630 2:N:0:410
AGAAAGACTACACGGGTATCTAATCCTGTTTGCTCCCCACGCTTTCGCATCTCAGCGTCAGTATCTGTCCAGAAGGCCGCCTTCGCCACCGGTATTCCTCCACATCTCTACGCATTTCACCGCTACACGTGGAATTCTACCTTCCTCTACAATACTCCAGATAACCAGTTTTAAGTGCAATTCCCAGGTTGAGCCCGGGGCTTTCACACCTAACTTAATTATCCGCCTACATGCCCTTTACGCCCAGTCATTCCGATTAACGCTCGCACCCTCCGTATTACCGCGGCTGCTGGCACGGCGT
+
CCCCCGFGGGGGGGGGGGGGGGAFFFGGGGGGGGGGGCGGGGGGGGGGGGGGGGGGGGGGGGGGGGGGGGGGGGGGDGGGGGGGGGGGGGGGC7FGGGGGGGGGGGGGGGGFDFGGGGGGGGGGGGGGGGGGGGGGGGFGGGGGGGGGFGGGFGGGGGFGGFFFGGCFFGGGGG?DDGFGGGGD?CGFFGF6EGGGCDGD>>FA>>FFFDFF3ACFBFFEFE?CDFDD=@8C<@;@EDE6CDFFFD(4;>EFEF@@06<<A:>62(2(49<:61(41<8).-1613(7;?78??0830(3(
@M04999:289:000000000-L3R54:1:1101:6403:6642 2:N:0:410
TCGCGACTACCCGGGTATCTAATCCTGTTTGCTCCCCACGCTTTCGCATCTCAGCGTCAGTATCTGTCCAGAAGGCCGCCTTCGCCACCGGTATTCCTCCACATCTCTACGCATTTCACCGCTACACGTGGAATTCTACCTTCCTCTACAATACTCTAGTTAACCAGTTTTAAGTGCAATTCCTAGGTTGAGCCCAGGGCTTTCACACCTAACTTAATTATCCGCCTACATGCCCTTTACGCCCAGTCATTCCGATTAACGCTCGCACCCTCCGTATTACCGCGGCTGCTGGCACGGAGTT
+
@AC?CGGGGGGGGGGGGGGGGGGGGGGGGGGGGGGGGGGGGGGGGGGG,@FGGGGGGGGGGFFFFFGGGGGFFFFGGGGGGGGGGGGGGGGGGGGG9FCGFGGGGGGGGFGGGGGGGGGGGGGGGGGC=FG7FGGGFGGGGGGGGGGGGAFCFGGGGGGFGGGGGGGGFG:CDCGGFG8FGGFF,EFGGAGGGFGCFGG5AFFFFF63:B5>DFFFFF>?8CE@FFFFF(*9=:@FFFFFDFFFFFFFF3CEFF;((4?EF>?(4>>;B:??69:???B>>091>>>FFB:?01)467,44
@M04999:289:000000000-L3R54:1:1101:4956:6668 2:N:0:410
CCGACTACCGGGGTATCTAATCCTGTTCGCTCCCCACGCTTTCGTCCATCAGCGTCAATCGGTATTTAGTAACCTGCCTTCGCAATCGGGGTTCTGTGTAATATCTATGCATTTCACCGCTACACTACACATTCCAGCTACTTCAATACTATTCAAGATTAACAGTATCAACGGCAGTTCTACAGTTAAGCTGCAGGTTTTCACCGCTGACTTATCAACCCGCCTACGGACCCTTTAAACCCAATAAATCCGGATAACGCTCGCATCCTCCGTATTACCGCGGCTGCCGGCACGGAGTT
+
CCCCCGGGGGGGGGGGGGGGGGGGGGGGGGGGGGGGGGGGGGGGGGGGGGGGGGGGGGGGGGGGGGGGGGGGGGGGGGGGGGGGGGGGGGGGGGGGGGGGGGGGGGGGGGGGGGGGGGGGGGGGGGGGGGGGGGGGGGGGGFGGGGGGGGGGGGGGGGGGGGGGGGGGGGGGGEGGFGFGGGGGGGGGGGGGGGGGGGGGFFFFFDFFFFFFFFFFFFFFFBFFFFFDFFFFFFFFFFFFFF@;@FFFFF@FFFFFFFBFFFFFBBFBBFFB?(8?FFFF9B>B>>FFFFFF>B>B;B<
@M04999:289:000000000-L3R54:1:1101:7629:6705 2:N:0:410
TGCGGGACTACTGGGGTATCTAATCCTGTTCGCTACCCATGCTTTCGAACCTCAGCGTCAGTTACAGACCAGAGAGCCGCCTTCGCCACTGGTGTTCTTCCATATATCTACGCATTCCACCGCTACACATGGAGTTCCACTCTCCTCTTCTGCACTCAAGAAAAACAGTTTCAGCTGCACTTCCCCGGTTAAGCCGAGGGCTTTCACAGCTGACTTGTTCTCCCGCCTGCGTTCGCTTTACGCCCAATAAATCCGGACAACGCTTGCTACCTACGTATTACCGCGGCTGCTGTCACGTAGT
+
CCCCCGGGGGGGGGGGGGGGGGECCFGGGGGGGGGGGGGGGGGFGFGCGGGGGGGGGGGGGGGGGGGGGGGGGGEEDGGGGGGGGGGGGGGGGGGGGGGGGGGCFFFGGGGGGGGGGGGGFGGGGGGGGFGF8EFGGGGGGGGGGGGGGGGEFGGGGGGCFFCDDDFFGFGFFGGGFDFGGGGGGGGGGGGG7EFD5CDG>FFFFFFF*(6;EFFFFF8@FEFF=@6?<D>F;;;02(6A;?FFBB01)<2<A22;06>?01>FB?:)6<<2:???DF?AF2:;012(41::-2))23.84
@M04999:289:000000000-L3R54:1:1101:24973:6721 2:N:0:410
CGACTACAGGGGTATCTAATCCTGTTTGCTCCCCACGCTTTCGCATCTCAGCGTCAGTATCTGTCCAGAAGGCCGCCTTCGCCACCGGTATTCCTCCACATCTCTACGCATTTCACCGCTACACGTGGAATTCTACCTTCCTCTACAATACTCCAGATAACCAGTTTTAAGTGCAATTCCCAGGTTGAGCCCGGGGCTTTCACACCTAACTTAATTATCCGCCTACATGCCCTTTACGCCCAGTCATTCCGATTAACGCTCGCACCCTCCGTATTACCGCGGCTGCTGGCACGGAGTTAGC
+
CCCCCGFGGGGGGEEGGGGGGGGGGGGGGGGFGGGGGGGGGGGGGDGFCGGGGGGGGGGGGGGGGGGGGGGGGGGGGGGGFCECFGGGGGGGGGGGFGGFFEFA,FGGGGGGGGDGGGGGGGGGGEFEG9FFGFFGDGFGGGGGGGGGGGGGGGGGGGGGGGGGEFGCGGGGGFFGF?DCGFD6FFGGG6FFDGGCDGGCFFFFFFFF=@EEFAF6@6B4?B?DFFFFFFF1@DEFF;@>B<7@@EF3?CE;@7DFFFFFFFFFFF?B?FFB6?4<928>;;99BBF8?BF?69>>F0<92
@M04999:289:000000000-L3R54:1:1101:10186:6735 2:N:0:410
GAAGACTACACGGGTATCTAATCCTGTTTGCTCCCCACGCTTTCGCATCTCAGCGTCAGTATCTGTCCAGAAGGCCGCCTTCGCCACCGGTATTCCTCCACATCTCTACGCATTTCACCGCTACACGTGGAATTCTACCTTCCTCTACAATACTCCAGATAACCAGTTTTAAGTGCAATTCCCAGGTTGAGCCCGGGGCTTTCACACCTAACTTAATTATCCGCCTACATGCCCTTTACGCCTAGTCATTCCGATTAACGCTCGCACCCTCCGTATTACCGCGGCTGCTGGCACGGAGTT
+
CCCCCGGGGGGGGGGGGGGGGGGGGGGGGGGGGGGGGGGGGGGGGGGGGGGGGGGGGGGGGGGGGGGGGGGGGGGGGGGGGGGGGGGGGGGGGGGGGGGGGGGGGGGGGGGGGGGGGGGGGGGGGGEGGGGGGGGGGGGGGGGGGGGGGGGGGGGGGGGGGGGGGGGGGGGGDGFGFGFGGGGGFGGGGGGGGGGGGGGGFFFFFFFFDFFFFFFFFFFFF?9DFFFDEFCF@@FFFFEBD@FDDFFEEFFFFFFFFFFF>FFFF;>9:BFB>:BFFFB629BB99>FFB?BFB:>F;61
@M04999:289:000000000-L3R54:1:1101:25384:6805 2:N:0:410
GCCGGACTACTCGGGTATCTAATCCTGTTCGCTACCCATGCTTTCGAGCCTCAGCGTCAGTAACAGACCAGAGAGCCGCCTTCGCCACTGGTGTTCTTCCATATATCTACGCATTTCACCGCTACACATGGAGTTCCACTCTCCTCTTCTGCACTCAAGTCTCTCAGTTTCCGATGCTCTTCCTCAGTTAAGCTGAGGGCTTTCACATTCAGACTTAAAAGACCGCCTGCGCTCCCTTTACGCCCAATAAATCCGGACAACGTTTCCCACCGACGTATTACCGCGGCTGCTGGCACGTAGT
+
CABCC:F7<EEFGGEGGGFFFE<E@FCGGGDG@,F@FE@ECGF9CFDECGFE<F8FE@,BFFGD<C@@FFGGG8FDFEEC:7FFEGCBDCFGD4CEE<<FFGGGAF;?FCDC?F7AFGFGGEEGGDFFGEF,,@E;F==FG88EFGFGFGGGFGGGF@EDACD=9DEF::::==6=B?FDFDFFGCDEFFG799?DDGGDFFFCFFFFEAAE5AAFEF>4BBB>2425>B@F5@>(3>@6;1;>043=@8<37@911(,((,((().8<:<((-19:9:AAABBF6>00-5448:7BB11-
@M04999:289:000000000-L3R54:1:1101:25106:6828 2:N:0:410
CCTAGGACTACTCGGGTATCTAATCCTGTTCGCTACCCATGCTTTCGAACCTCAGCGTCAATTACAGACCAGAGAGCCGCCTTCGCCACTGGTGTTCTTCCATATATCTACGCATTCCACCGCTACACATGGAGTTCCACTCTCCTCTTCTGCACTCAAGAAAAACAGTTTCAGCTGCACTTCCCCGGTTAAGCCGAGGGCTTTCACAGCTGACTTGTTCTCCCGCCTGCGTTCGCTTTACGCCCAATAAATCCGGACAACGCTTGCCACCTACGTATTACCGCGGCTGCTGGCACTTAGT
+
CCCCCFCGGGGGGGEEGGGGGGGGFDGGGGGGGGCFGGGGFGFFGGGCGDGGGGGGGGGGGGGGGGGGGGGGFGFEGCFGGGGGGGGGGGGFEGGGGFFFGGGFGGGGGGFFGGGEGGGGGGGGEGGGGGCEFGFDEEFGGGGGGGGGGGGGGGGGEGGG8E8D=>=EDFGGGGGGFGFGGGG8BFGGGEEFFGGDGCGGBFAFFFFFFBFBBFFAF8?EAC*7@@>FBFFFF?<@F=?AFFF90878;AEEA>B>BF9??BFF??FBA?0:?:?(44,.6226>>0>>BFBB6B>()-6)
@M04999:289:000000000-L3R54:1:1101:11801:6852 2:N:0:410
CAGACTACTAGGGTATCTAATCCTGTTTGCTCCCCACGCTTTCGCATCTCAGCGTCAGTATCTGTCCAGAAGGCCGCCTTCGCCACCGGTATTCCTCCACATCTCTACGCATTTCACCGCTACACGTGGAATTCTACCTTCCTCTACAATACTCCAGATAACCAGTTTTAAGTGCAATTCCCAGGTTGAGCCCGGGGCTTTCACACCTAACTTAATTATCCGCCTACATGCCCTTTACGCCCAGTCATTCCGATTAACGCTCGCACCCTCCGTATTACCGCGGCTGCTGGCACGGAGTT
+
CCCCCGGGGGGGGGGGGGGGGGGGGGGGGGGGGGGGGGGGGGGGG:FGGGGGGGGGGGGGGGGGGGGGGGGGGGGGGGGGGGGGGGGGGGGGGGGGGGGGGGGGGGGGGGGGGGGGGGGGGGGGGGGGGGGGGGGGGGGGGGGGGGGGGGGGGGGGCAFGGGGGGGGGGGGDFGGGFGFGGGGGGGGGGGGGGGC>DDGGFFFFFFFFEEFFFFFFFFFFF>F?@DF=FFFFFFFEFFFFFBF0;EEFCEFF1<DFFE(2;?F9>;B??FFF??BFFFF<>(4>920483?:7<(,(48
@M04999:289:000000000-L3R54:1:1101:12109:6856 2:N:0:410
GACTACTCGGGTATCTAATCCTGTTTGCTCCCCACGCTTTCGCATCTCAGCGTCAGTATCTGTCCAGAAGGCCGCCTTCGCCACCGGTATTCCTCCACATCTCTACGCATTTCACCGCTACACGTGGAATTCTACCTTCCTCTACAATACTCCAGATAACCAGTTTTAAGTGCAATTCCCAGGTTGAGCCCGGGGCTTTCACACCTAACTTAATTATCCGCCTACATGCCCTTTACGCCCAGTCATTCCGATTAACGCTCGCACCCTCCGTATTACCGCGGCTGCTGGCACGGAGTTAGCC
+
CCCCCGGGGGGGGGGGGGGGGGGGGGGGGGGGGGGGGGGGGGGGGGGGGGGGGGGGGGGGGGGGGG<FGGGGGGGGGGGGGGGGGGGGGGGGGGGGGGGGGGGGGGFGGGGGGGGGGGGGGGGGGGGGGGGGGGGGGGGGGGGGGGGGGGGGGGFGGGGGGGGGGGGGGGGFGGGGFGFGFGCFGGFGGGGGGCGGGGGGFFFFFFFFFFFFF+=FEFF?FFFFFEFFEEFFFFFFFFBFFFEFEFFFF8?FF7?E118?>F6;>FFFFFF?FFFFAFFF9>>1<?B7B0<:(((484AA:
@M04999:289:000000000-L3R54:1:1101:17914:6888 2:N:0:410
GACTACTGGGGTATCTAATCCTGTTTGCTCCCCACGCTTTCGCATCTCAGCGTCAGTATCTGTCCAGAAGGCCGCCTTCGCCACCGGTATTCCTCCACATCTCTACGCATTTCACCGCTACACGTGGAATTCTACCTTCCTCTACAATACTCCAGATAACCAGTTTTAAGTGCAGTTCCCAGGTTGAGCCCGGGGCTTTCACACCTAACTTAATTATCCGCCTACATGCCCTTTACGCCCAGTCATTCCGATTAACGCTCGCACCCTCCGTATTACCGCGGCTGCTGGCACGGAGTTAGCC
+
CCCCCGGGGGGGGGGGGGGGGGGGGGGGGGFGGGGGGGGGGGGGGGGGGGGGGGGGGGGGGGGGGGGGGGGGGGGGGGGGGGGGGGGGGGGGGGGGGGGGGGGGGGGGGGGGGGGGGGGGGGGGGGGGGGGGGGGGGGGGGGGFFFGFGGGGGGGGGGGGGGGGGGGGGGGGGGGGFGFGGFFGGGGGGGGGGGGGGGGGFFFFFFFFFFFFFFFFCFFDFDFFFFFFFFFFFFEFFFFFD@EEEECCF@;DFF?<@>1:9203;B<6<BB:BFBFF?0199B3:?0?0(4:1(4:15252
@M04999:289:000000000-L3R54:1:1101:25467:6888 2:N:0:410
GACTACCAGGGTATCTAATCCTGTTTGCTCCCCACGCTTTCGCATCTCAGCGTCAGTATCTGTCCAGAAGGCCGCCTTCGCCACCGGTATTCCTCCACATCTCTACGCATTTCACCGCTACACGTGGAATTCTACCTTCCTCTACAATACTCCAGATAACCAGTTTTAAGTGCAATTCCCAGGTTGAGCCCGGGGCTTTCACACCTAACTTAATTATCCGCCTACATGCCCTTTACGCCCAGTCATTCCGATTAACGCTCGCACCCTCCGTATTACCGCGGCTGCTGGCACGGAGTTAGCC
+
CCCCCGGGGGGGGGGGGGGGGGGGGGGGGGGGGGGGGGGGGGGGGGGGGGGGGGGGGGGGGGGGGGGGGGGGGGGGGGGGGGGGGGGGGGGGGGGGGGFGGGGGGGGGGGEGGGGGDGGGGGGGFFFFFGGGGGGGGGGGGGGGGGGFGGGGGGGGCFGGGGGEEFFFGGFGGGFGFGFGGGGGGGGGGGGGGGEGGGGGFFAFFFFFFFFF;FFFFFFFFFFDFEEEFFFF:E:C@F;FF06=AFCFFF(36?EEFFFFFBFB9BFFFFF?FFFA2?946>>FFFF7?B?<>;3?<BBA:
@M04999:289:000000000-L3R54:1:1101:19212:6893 2:N:0:410
TGACGACTACTTGGGTATCTAATCCTGTTTGCTCCCCACGCTTTCGCATCTCAGCGTCAGTATCTGTCCAGAAGGCCGCCTTCGCCACCGGTATTCCTCCACATCTCTACGCATTTCACCGCTACACGTGGAATTCTACCTTCCTCTACAATACTCCAGATAACCAGTTTTAAGTGCAATTCCCAGGTTTAGCCCGGGGCTTTCACACCTAACTTAATTATCCGCCTACATGCCCTTTACGCCCAGTCATTCCGCTTAACGCTCGCACCCTCCGTATTACCGCGGCTGCTGGCACGGAGTT
+
CCC,AFEB@FF,CFFG9@FFGGGFGFAGFGFGGGFGGFGFGEGGCCFGDGFECEGEGCEFFCFFGEFFGFFGE8EFFEFGGGGGGGCEG@FG7BFGGGGGGGFFDBFFCFFE@FGGGFCEFEEDGGGGF<FEFGGCGAFGGFGGGGGGCEDD=EF8DGEDDGGGGGG,EFGCGFF,?+9?FFGG,DFFG,DCFGGGDGGDBFFFAFCFF:;6=FF;=CF*BEE9B@F=@(9>3=@;DF3F<7@>;163.7CCC;(6;0>@:03:(4(29?::4(4(346AFFF6(,(-04)(-(5:(((43
@M04999:289:000000000-L3R54:1:1101:11073:6919 2:N:0:410
GACTACTGGGGTATCTAATCCTGTTCGCTCCCCACGCTTTCGTCCATCAGCGTCAATCGGTATTTAGTAACCTGCCTTCGCAATCGGGGTTCTGTGTAATATCTATGCATTTCACCGCTACACTACACATTCCAGCTACTTCAATACTATTCAAGATTAACAGTATCAACGGCAGTTCTACAGTTAAGCTGCAGGTTTTCACCGCTGACTTATCAACCCGCCTACGGACCCTTTAAACCCAATAAATCCGGATAACGCTCGCATCCTCCGTATTACCGCGGCTGCTGGCACGGAGTTAGCC
+
CCCCCGGGGGGGGGGGGGGGGGGGGGGGGGGGGGGGGGGGGGGGG7FGGGGGGGGGGGGGGFGGGGDFGGGGGGGGGGGGG7FFGGGGGGGGGGGGGGGGGGGGGGGGGGGGGGGGGGGGGGGGGGGGGGGGGGGGGGGGGGGGGGGGGGGGGGGGGGGGGGGGGGGGGFGEEGGGFGFGGGGGGCFGGGGGGGFGGGGFFFFFFFFFFFFFFFFFFFDAEFFFD==99@FFFFFCEFFFFFFF<EEFF0>DFFFE?>DFFFFFB>3AFFF?FFBF<?023393?BF06:<?903<?AFF:
@M04999:289:000000000-L3R54:1:1101:18590:6941 2:N:0:410
GGACTACAGGGTATCTAATCCTGTTCGCTCCCCACGCTTTCGTCCATCAGCGTCAATCGGTATTTAGTAACCTGCCTTCGCAATCGGGGTTCTGTGTAATATCTATGCATTTCACCGCTACACTACACATTCCAGCTACTTCAATACTATTCAAGATTAACAGTATCAACGGCAGTTCTACAGTTAAGCTGCAGGTTTTCACCGCTGACTTATCAACCCGCCTACGGACCCTTTAAACCCAATAAATCCGGATAACGCTCGCATCCTCCGTATTACCGCGGCTGCTGGCATGGAGTTAGCC
+
CCCCCGGGGGGGGGGGGGGGGGGGGGGGGGGGGGGGGGGGGGGGGGGGGGGGGGF:FGGDGGGGGFGGGGGGGGGGGGGGGGGGGGGGGGGGGFGGGGFGFGGGGGGGGGGGGGGGGGGGGGGGGGGGGGGGGGGGGFGGGGGFFGGGGGGGGGDFFGGGGF8DGDGGGG>CEGGGFGFGGGFGGGGCGFFGGGGGGGGGFFFFFFBA@EEFFFFFFFF>DB>2@4>2>BFFFFCE=EDE@DF;EFFFFB>016)44>;1;F9?;?DAB661:?FF>?B7;9>F<???B:BB:?031A<B>
@M04999:289:000000000-L3R54:1:1101:9708:7002 2:N:0:410
GACTACTGGGGTATCTAATCCTGTTTGCTCCCCACGCTTTCGCATCTCAGCGTCAGTATCTGTCCAGAAGGCCGCCTTCGCCACCGGTATTCCTCCACATCTCTACGCATTTCACCGCTACACGTGGAATTCTACCTTCCTCTACAATACTCCAGATAACCAGTTTTAAGTGCAATTCCCAGGTTGAGCCCGGGGCTTTCACACCTAACTTAATTATCCGCCTACATGCCCTTTACGCCCAGTCATTCCGATTAACGCTCGCACCCTCCGTATTACCGCGGCTGCTGGCACGGAGTTAGCC
+
CCCCCGGGGGGGGGGGGGGGGGGGGGGGGGGGGGGGGGGGGGGGGGGGGGGGGGGGGGGGGGGGGGGGGEDFGGGGGGGGGGGGGGGGGGGGGGGGGGGGGGGGGGGGGGGGGGGGGGGGGGGGGGGGGGGGGGGGGGGGGGGGGGFGGGGGGGFGGFGGGGGGGGGGGGGFGGGGFGFGGFFGGGGFGGGGG5CGGGGGFFFFBFFFFFFEFFFFEF=@FDFFFFFEBFFFFFEFFFFFFD;@FFFFFF6;DFFF1:<<9;9>><2:?;:BFF>FA6;32027:7,7?F?39(-(4<AB?
@M04999:289:000000000-L3R54:1:1101:11133:7003 2:N:0:410
ATGCGACTACTAGGGTATCTAATCCTGTTTGCTCCCCACGCTTTCGCATCTCAGCGTCAGTATCTGTCCAGAAGGCCGCCTTCGCCACCGGTATTCCTCCACATCTCTACGCATTTCACCGCTACACGTGGAATTCTACCTTCCTCTACAATACTCTAGTTAACCAGTTTTAAGTGCAATTCCTAGGTTGAGCCCAGGGCTTTCACACCTAACTTAATTATCCGCCTACATGCCCTTTACGCCCAGTCATTCCGATTAACGCTCGCACCCTCCGTATTACCGCGGCTGCTGGCACGTAGTT
+
CCCCCGGGGGGGGGGGGGGGGGGGGGGGGGGGGGGGGGGGGGGGGGGGGGGGGGGGGGGGGFGGGGFFFGGGGGGGGGGGGGGGGGGGGGGGGGGGGGGGGGGGGGGGGGGGDGGGGGGGGGGGGGGGGGGGGGGGGGGGGGGGGGGGGGGF9FGGGFGGGGGGGGGGGGGGGGGGFGFGGGGGFGGGGGGCFGGGGGGGFFFFFFFFFFFEFFFFCFFFFCEADFFDFFF?B5BFFF:F9@=@;1EFFEFFF82?F@7C7@D0:>(16?FFFF?0<?AFBB>(9>;9::??:0):((46.
@M04999:289:000000000-L3R54:1:1101:12369:7023 2:N:0:410
GGACTACTGGGGTATCTAATCCTGTTTGCTCCACACGCTTTCGCATCTCAGCGTCAGTATCTGTCCAGAAGGCCGCCTTCGCCACCGGTATTCCTCCACATCTCTACGCATTTCACCGCTACACGTGGAATTCTACCTTCCTCTACAATACTCCAGATAACCAGTTTTAAGTGCAATTCCCAGGTTGAGCCCGGGGCTTTCACACCTAACTTAATTATCCGCCTACATGCCCTTTACGCCCAGTCATTCCTATTAACGCTCGCACCCTCCGTATTACCGCCGCTGCTGGCACGGAGTTAGC
+
CCCCCGGCFG<7:@FFGGGGGGGGGFFG9F9F<CFGEGG@FG7BB:FAFGAFGGGGGGGGGG<FGGFGEAFEGGGDGGGGGDGGCGGE@:FFFGGFGGGFFDFGGGG<FC=@DF?FACFGGGGGEEABE9<BFGGGGFGGGGGDGCF9DEFGGGFGADDEGGDD>37@AFFFAFF=FGFGFFFFDEE6,@@FG+@CDCGGFCC>F@FF=DFAEFFFF6BC>=DF>D=?<=BD=>93>(/=6/(/;A<75?)9)/<E323@FFF(,44(48(8:(.)).(4((4096280877((3--244)
@M04999:289:000000000-L3R54:1:1101:27685:7067 2:N:0:410
GACTACTGGGGTATCTAATCCTGTTTGCTCCCCACGCTTTCGCATCTCAGCGTCAGTATCTGTCCAGAAGGCCGCCTTCGCCACCGGTATTCCTCCACATCTCTACGCATTTCACCGCTACACGTGGAATTCTACCTTCCTCTACAATACTCTAGTTAACCAGTTTTAAGTGCAATTCCTAGGTTGAGCCCAGGGCTTTCACACCTAACTTAATTATCCGCCTACATGCCCTTTACGCCCAGTCATTCCGATTAACGCTCGCACCCTCCGTATTACCGCGGCTGCTGGCACGGAGTTAGCC
+
CCCCCGGGGGGGGGGGGGGGGGGGGGGGGGGGGGGGGGGGGGGGGGGGGGGGGGGGGGGGGGGGGGFGGGGGGGGGGGGGGGGGGGGGGGGGGGGGGGGGGGGGGGFGGGGGGGGGGGGGGGGGGGGGGGGGGGGGGGGGGGGGGGGGGGCFGGGGGGFGGGGGGFGGGGGGGGGGFGFGGGFGFFGGGGGGGGGGGGDCFFFFFFFFFEE@EAFFEFFFFAFFFFFEFFFFFFFFFFBFFFFFEFFCFFF6@0CFFFFF>0;F>FBFFFFBF?FFF:91>>>BFB376(<BB>9:<9AB4
@M04999:289:000000000-L3R54:1:1101:16342:7079 2:N:0:410
GACTACCGGGGTATCTAATCCTGTTCGCTCCCCACGCTTTCGTCCATCAGCGTCAATCGGTATTTAGTAACCTGCCTTCGCAATCGGGGTTCTGTGTAATATCTATGCATTTCACCGCTACACTACACATTCCAGCTACTTCAATACTATTCAAGATTAACAATATCAACGGCAGTTCTACAGTTAAGCTGCAGGTTTTCACCGCTGACTTATCAACCCGCCTACGGACCCTTTAAACCCAATAAATCCGGATAACGCTCGCATCCTCCGTATTACCGCGGCTGCTGGCACGGAGTTAGCC
+
CCCCCGGGGGGGGGGGGGGGGGGGGGGGGGGGGGGGGGGGGGGGGGGGGGGGFFFGGGGGGGGGGGCFGGGGGGGGGGGGGGGGGGGGGGGGGGGGGGGGGGGGGGGGGGGGGGGGGGGGGGGGGGGGGGGGGGGGGGGGGGGGGGGGGGGGGGGGGGGGGGGGGGGGGGGGGGGGFGFGGGGGGGGGGGGGGGGGGGGGFFFEEFDEBAEFFFFFFFFFFFFFF?2@BFFFFFFFFFFFFFF8@<EFF>@@FFFFFFBFFFFBBBBBF>FFFFAFF?F>19>BBFF?BBF<BF(-4A>A5
@M04999:289:000000000-L3R54:1:1101:25898:7136 2:N:0:410
AGACTACTCGGGTATCTAATCCTGTTCGCTACCCATGCTTTCGAACCTCAGCGTCAGTTACAGACCAGAGAGCCGCCTTCGCCACTGGTGTTCTTCCATATATCTACGCATTCCACCGCTACACATGGAGTTCCACTCTCCTCTTCTGCACTCAAGAAAAACAGTTTCAGCTGCACTTCCCCGGTTAAGCCGAGGGCTTTCACAGCTGACTTGTTCTCCCGCCTGCGTTCGCTTTACGCCCAATAAATCCGGACAACGCTTGCCACCTACGTATTACCGCGGCTGCTGGCACGTAGTTAGC
+
CCCCCGGGGGGGGGGGGGGGGGGGGGGGGGGGGGGGGGGGGGGGGGGGGGGGGGGGGGGGGGGGGGGGGGGGFGGGGGGGGGGGGGGGGGGGGGGGGGGGGGGGGGGGGGGGGGGGGGGGGGGGGGGGGGGGGGGGGGGGGGGGGGGDFFGGGGGGGGGGGGGGGGGGGGGGGGGGFGFGGGGGGGGGGGGGGGGGGGGGFFFFFFFFFFFFFFFFF=F@FFFFFF@@@DFFFF;EF@<DFFFF@8CFFF@B?>B??FF??FFFFFFF:FFFFDBAFFFFFFFFFFFBFB?F??(.(.6A4
@M04999:289:000000000-L3R54:1:1101:18289:7138 2:N:0:410
TGACTACCGGGGTATCTAATCCTGTTTGCTCCCCACGCTTTCGCATCTCAGCGTCAGTATCTGTCCAGAAGGCCGCCTTCGCCACCGGTATTCCTCCACATCTCTACGCATTTCACCGCTACACGTGGAATTCTACCTTCCTCTACAATTCTCCAGATAACCAGTTTTAAGTGCAATTCCCAGGTTGAGCCGGGGGCTTTCACACCTAACTTAATTATCCGCCTACATGCCCTTTACGCCCAGTCATTCCGATTAACGCTCGCACCCTCCGTATTACCGCGGCTGCTGGCACGGAGTTAGC
+
CCCCCGGGGGGGGGGGGGGGGGGGGGGGGGGGGGGGGGGGGGGGGGGGGGGGGGGGGGGGGGGGGGGGGGGGGGGGGGGGGGGGGGGGGGGGGGGGGGGGGGGGGGGGGGGGGGGGGGGGGGGGGGGGGGGGGGGGGGGGGGGGGGGGGGGGGGGGGGGGGGGGGGGFFFFGGGGGFGFGGGGCGGGGCFGGDGGDDDGGFFFFFFFFFFFFE6FFEFFC>?;;(:8?<@EFFFF9<?DF>?14<>:)<<>?BF:9:0(4:;>12>:(:B9::?>AF>0609>F00:?32(.44;1:?2))
@M04999:289:000000000-L3R54:1:1101:26489:7139 2:N:0:410
CGGACTACTCGGGTATCTAATCCTGTTTGCTCCCCACGCTTTCGCATCTCAGCGTCAGTATCTGTCCAGAAGGCCGCCTTCGCCACCGGTATTCCTCCACATCTCTACGCATTTCACCGCTACACGTGGAATTCTACCTTCCTCTACAATACTCCAGATAACCAGTTTTAAGTGCAATTCCCAGGTTGAGCCCGGGGCTTTCACACCTAACTTAATTATCCGCCTACATGCCCTTTACGCCCAGTCATTCCGATTAACGCTCGCACCCTCCGTATTACCGCGGCTGCTGGCACGGATTTGC
+
@CCC@@FGGGEGGGGGGGDFGF9EFEGGGEGFGGGGGGGEGGGGGDCGGGFGEFGGG:CFGGGGEGFFF9FGGFGG7FGFF@FEGGGGGGGGGGGGGGGCFEGFGGFGCFGDGGGGFGGGGGGGGGGGGDGFFGGFGGGGGGCG;DFF9FEGGGGF,=DAFDFGGFFEFGGAEGGGFGFGCDCFCCFG,1@FGG57;DGFAFFCFFFFBBFE?46B4@=7C(5=22@2:7@EDFF33>25:681;@/95?)5,62;EC@0,,4((-4(4::((4(.664(4(42(42:F20(423(((,))
@M04999:289:000000000-L3R54:1:1101:25634:7177 2:N:0:410
TGACTACAAGGGTATCTAATCCTGTTTGCTCCCCACGCTTTCGCGTCTCAGCGTCAGTATCTGTCCAGAAGGCCGCCTTCGCCACCGGTATTCCTCCACATCTCTACGCATTTCACCGCTACATGTGGAATTCTACCTTCCTCTACAATACTCCAGATAACCAGTTTTAAGTGCAATTCCCAGGTTGAGCCCGGGGCTTTCACACCTAACTTAATTATCCGCCTACATGCCCTTTACGCCCAGTCATTCCGATTAACGCTCGCACCCTCCGTATTACCGCGGCTGCTGGCACGGAGTTAGC
+
CCCCCGFGGGGGGGGGGGGGGGGGGGGGGGGGGGGGGGGGGGGGGGGGGGGGGGGGGGGGGGGGGGGGGGGGGGGGGGGGGGGFGGGGGGGGGGGGGGGGGGGGGGGGGEGGGGGGGGGGGGGGGGGGGGGGGGGGGGGGGGGGGGGGGGGGGGGGGGFGGGGGGGFGGGGGGGGGFGFGGGGGFGFGGGGGGGGD*;?4;CFFFFFF37CEEAFF?CFFFD@@@FEFEEEFFF@FF;6D9?6;7<ECEE@;DFFFE;9??966>FB:?FF3(.8ADF:(72((435>(-(.227B??FAA
@M04999:289:000000000-L3R54:1:1101:19242:7197 2:N:0:410
GACTACTAGGGTATCTAATCCTGTTCGCTACCCATGCTTTCGAACCTCAGCGTCAGTTACAGACCAGAGAGCCGCCTTCGCCACTGGTGTTCTTCCATATATCTACGCATTCCACCGCTACACATGGAGTTCCACTCACCTCTTCTGCACTCAAGAAAAACAGTTTCAGCTGCACTTCCCCGGTTAAGCCGAGGGCCTTCCCAGCTGACTTGTTCTCCCGCCTGCGTTCCCTTTACGCCCAATAAATCCGGACAACGCTTGCCACCTACGTATTACCGCGGCTGCTGCCACGTAGTCTGCC
+
CCCCCGG<FDGGGGGGGGGGGGFFGGECGEGGGGGGGGGGGGGGGEFGFGGGGGGGGFEFFEGGGDGFGCEFGGGGGGGGGECGGGGGFGGGGGGFFGGFGGGCFFGGGEGFEBGGGGGDGGG@FCG8=FFGGFGF=8DDEGGGGF=FGGGFCEFGG8D,@E?FGGGGEFFFG8=EDGFGFG6CEGGDGG>C+*@C7DGD*9F6AFFFBBE:CFFFFFF2>@D(>@>>6(74AE334;>F<=@E833?@B(/42.:;>2400().4:(4(47A?)6.((4(43((,))().(,(.4-))..
@M04999:289:000000000-L3R54:1:1101:21971:7203 2:N:0:410
GGGACTACTAGGGTATCTAATCCTGTTCGCTACCCATGCTTTCGTCCATCAGCGTCAATCGGTATTTAGTAACCTGCCTTCGCAATCGGGGTTCTGTGTAATATCTACGCATTTCACCGCTACACTACACATTCCAGCTACTTCAATACTATTCAAGATTAACAGTATCAACGGCAGTTCTACAGTTAAGCTGCAGGTTTTCACCGCTGACTTATCAACCCGCCTACGGACCCTTTAAACCCAATAAATCCGGATAACGCTCGCATCCTCCGTATTACCGCGGCTGCTGGCACGGAGTT
+
CCCCCGGGGGGGGGGGGGGGGGGGGGGDGDGGGGGGGGGGGGGGGGGGGGGGGGGGGGGFFGGGGGGGGGGGGFGGGFGGGGGGEEGGGGGGGFGGGGGGGGGGGGGGGGGGGGGGGGGGGGGGGGGGGGGGGGGGDGGGGGGGGGGGGGGGGGG=FFD8FCFGGGFGGGGGGDGGFGFGGGGGGFGGGGFGGGDGCF6BFFFFFEFFFFFFEFFFFFF@@AAADFFF=@BFDDFF=<EFFFF?;;@E?5@B@@@FFF@9?FF>><9??BFB?B:?<>A:>96;;66?F?0?7?0908?
@M04999:289:000000000-L3R54:1:1101:27990:7222 2:N:0:410
TAGACTACTGGGGTATCTAATCCTGTTTGCTCCCCACGCTTTCGCATCTCAGCGTCAGTATCTGTCCAGAAGGCCGCCTTCGCCACCGGTATTCCTCCACATCTCTACGCATTTCACCGCTACACGTGGAATTCTACCTTCCTCTACAATACTCTAGTTAACCAGTTTTAAGTGCAATTCCTAGGTTGAGCCCAGGGCTTTCACACCTAACTTAATTATCCGCCTACATGCCCTTTACGCCCAGTCATTCCGATTAACGCTCGCACCCTCCGTATTACCGCGGCTGCTGGCACGGAGTT
+
CCCCCGGGGGGGGGGGGGGGGGGGGGGGGGGGGGGGGGGGGGGGGGGGGGGFGGGGGEGGGGGGGGGGGGGGGGGGGGGGGGGGGGGGGGGGGGGGGGGGGGGGGGGGGGGGGGGGGGGGGGGGGGGGGGGGGGGGGGGGGGGGGGGGGGGGGGGGGGGGGGGGGGGGGGFGGGGGFGFGGGGGGGGGGGGGGGGFDDGGFFFFFFFFFFFFFFFFEFFFFAFFFFFFFFFFFFFFFF2A@FFDFFFFFFFF;?FFEE?B?@F91@FB6:?B1(3:)6A?>F66>BBFF?B:B<(43::
@M04999:289:000000000-L3R54:1:1101:7653:7228 2:N:0:410
ACTGACTACTCGGGTATCTAATCCTGTTCGCTACCCATGCTTTCGAACCTCAGCGTCAGTTACAGACCAGAGAGCCGCCTTCGCCACTGGTGTTCTTCCATATATCTACGCATTCCACCGCTACACATGGAGTTCCACTCTCCTCTTCTGCACTCAAGAAAAACAGTTTCAGCTGCACTTCCCCGGTTAAGCCGAGGGCTTTCACAGCTGACTCGTTCTCCCGCCTGCGTTCGCTTTACGCCCAATAAATCCGGACAACGCTTGCCACCTACGTATTACCGCGGCTGCTGGCACGTAGTTT
+
CCCCCGGGGGGGGGGGGGGGGGGGGGGGGGGGGGGGGGGGGGGGG8FGGGGGGGGGGGGGGGGGGCGGGGGGGGGGGGGGGGGGGGGGGGGGGGGGGGGGGGGGGGGGGGGGGGGGGGGGGGGGGGGGGGGGGGGGGGGGGGGGGGGGGGGGFFGGGGGGGGGGGGGGGGGGGGGGFGFGGGGGGGGEEFFFGGGGGGGGFFFFFFFFFBEDFFFFFFFFFFFFFF=96<@FFFFF;3>:@FFFFD)=EFFF66?F0?FFF??1(4446<7??:>A?D><:;9;B9>F?:0:<>64,((.)
@M04999:289:000000000-L3R54:1:1101:11103:7238 2:N:0:410
ATGGCGACTACTAGGGTATCTAATCCTGTTTGCTCCCCACGCTTTCGCATCTCAGCGTCAGTATCTGTCCAGAAGGCCGCCTTCGCCACCGGTCTTCCTCCACATCTCTACGCATTTCACCGCTACACGTGGAATTCTACCTTCCTCTACAATACTCTAGTTAACCAGTTTTAATTGCAATTCCTAGGTTGAGCCCAGGGCTTTCACACCTAACTTAATTATCCGCCTACATGCCCTTTACGCCCAGTCATTCCGATTAACGCTCGCACCCTCCGTATTACCGCGGCTGCTGGCACGGAGT
+
CCCCCEEEG:FGGGGGGGGGGFFFGGGGFFGFFGG8FG@FGGGGGGCFCFGGFFDFCFGGGGDGGG,CEFFFFF,FFFFGGGGGDG7FGFCCFCFFFGFGGDGGFGFFGFFGG7CCGGFEGDEDGCCF:A=+@4EDFFFFGFGCGFFGCGFGFAEGGG99=EGGGFFCDFFGG8+@=FFFFGGGGFFCDFDFGDED>F509FCFFFCFFFFEF6FF=FF?CE4C):@@9B=E?E@BBFEA=2;;>;;334<5?C30/3?3.;@@D1;0>(2?<66:(4:).4496(-((3::B?F?60(38
@M04999:289:000000000-L3R54:1:1101:12845:7245 2:N:0:410
GACTACACGGGTATCTAATCCTGTTTGCTCCCCACGCTTTCGCATCTCAGCGTCAGTATCTGTCCAGAAGGCCGCCTTCGCCACCGGTATTCCTCCACATCTCTACGCATTTCACCGCTACACGTGGAATTCTACCTTCCTCTACAATACTCCAGATAACCAGTTTTAAGTGCAGTTCCCAGGTTGAGCCCGGGGCTTTCACACCTAACCTAATTATCCGCCTACATGCCCTTTACGCCCAGTCATCCCGATTAACGCTCGCACCCTCCGTATTACCGCGGCTGCTGGGACGGAGTTAGCC
+
CCCCCGGGGG7FGGGGGGGGGGGGGGGGGGGGGGGGGGGGGGGGGGGGGGGGGGGGGGGGGGGGGG<EFFGGGGGGGGGGGGGGGGGG@FGGGGGGGGGGGGGGGGFGGGGGGGGGGGGGGGGEGGGGGGGGGGGGGGGGGGGGGGFGFGGGGGGGGFGGGGGGGGGGGGGFGGCFFGFGGGCFGEDGGGGGGCCGGGGGFFFFEFFFFFFBBFFFFFFDF@F@FBECEFFFFECF@FFF;D@EFFF<D;<BF0;B?632>BFFFFFB?FF??FFFF?>F669>BBBB<1?01:>B:>AD:
@M04999:289:000000000-L3R54:1:1101:14446:7256 2:N:0:410
GCTGACTACTGGGGTATCTAATCCTGTTTGCTCCCCACGCTTTCGCATCTCAGCGTCAGTATCTGTCCAGAAGGCCGCCTTCGCCACCGGTATTCCTCCACATCTCTACGCATTTCACCGCTACACGTGGAATTCTACCTTCCTCTACAATACTCCAGATAACCAGTTTTAAGTGCAGTTCCCAGGTTGAGCCCGGGGCTTTCACACCTAACTTAATTATCCGCCTACATGCCCTTTACGCCCAGTCATTCCGATTAACGCTCGCACCCTCCGTATTACCGCGGCTGCTGGCACGGAGTGT
+
CCCCCGF9FEFFGGGEFGFFGGFGGEFGGGGGGGGGGFGGGGGGFGCFGGFDFG7FGDGGGGFGGFGGGGGGCGGEGGGEGFFEGGGFGGGGGFFGGEFGGGFGFEECGFGGGGGGFGGGGGGGGGGGGDCFFGGGDGFFGGGGGGGGC?FCGC9DCD9DD8DFCFFFGGC=FC7EFDFGFFGFDCFF6AFFGF+@D*CDFFF6B9FE@@@DFFBC9+8>@4(5@F(:0>7@3@E@;;E3<FF@(6).7??55(67<CC@>B:(((--2::?BB(42:AF040(2142280:8211(-8()
@M04999:289:000000000-L3R54:1:1101:10192:7269 2:N:0:410
AAGCGGACTACTCGGGTATCTAATCCTGTTTGCTCCCCACGCTTTCGCATCTCAGCGTCAGTATCTGTCCAGAAGGCCGCCTTCGCCACCGGTATTCCTCCACATCTCTACGCATTTCACCGCTACACGTGGAATTCTACCTTCCTCTACAATACTCCAGATAACCAGTTTTAAGTGCAGTTCCCAGGTTGAGCCCGGGGCTTTCACACCTAACTTAATTATCCGCCTACATGCCCTTTACGCCCAGTCATTCCGATAAACGCTCGCACCCTCCGTATTACCGCGGCTGCTGGCACGGAGT
+
CCCCCBCF:FGGFGGGGGGGGFGGGGGGGFECFFF@FGFEG>CGGGGGGGGFGF9FEGGEGGGGGGGFCECFGGDEGFGGGGGGFGFFGG:CC=FEGGGGGGGGGGGGGGDGGGGGGGFGGCGGGGFGE?EGFGGGGGGGGGGFGGGGGGGGFFFFGGGGAEFFGGGGGFDGGGFFFGFGGGFFFGGCGGGG?C?CG5CDDDFFFFFFFFFFFFFFEAFFFECC2><FFFFFFFEFFFFFE<;@@;(57435?C1221(:<<F??F;(96?BFF((433)6-290-(47?D703??80(1-
@M04999:289:000000000-L3R54:1:1101:27656:7276 2:N:0:410
AGACTACCCGGGTATCTAATCCTGTTTGCTACCCACGCTTTCGAGCATGAACGTCAGTGTTATCCCAGGAGGCTGCCTTCGCCATCGGTATTCCTCCACATCTCTACGCATTTCACTGCTACACGTGGAATTCTACCTCCCTCTGACACACTCTAGTTTGACAGTTTCAAATGCACGTCCCAAGTTGAGCTCGGGGATTTCACATCTGACTTATCTAACCGTCTGCGCTCGCTTTACGCCCAGTAATTCCGATTAACGCTCGCACCCTCCGTATTACCGCGGCTGCTGGCACGGAGTTAGC
+
CCCCCGGGGGGGGGGGGGGGGGGGGGGGGGGGGGGGGGGGGGGGGGGGGGGGGGGGGGGGGGGGGGGGGGGGGGGGGGGGGGGGGGGGGGGGGGGGGGGGCGGGGGGGGGGGGGGGGGGGGGGGGGGGGGGGGGGGGGGGGGGGGGGGGGGGGGGGGGGGGGGGGGGGGGFGGGGGFGFGGGCFGFFGGGFGGGGGCDGGFFFAFFFFEE5ECAFFFFFFD=DFFFFFF@FBFDB=C==:@FFFF)95CFFF@@6EE(27;>>F>FF???FF?FFFFFFFB999BB?F:BFF<B(4:2A<4
@M04999:289:000000000-L3R54:1:1101:6837:7280 2:N:0:410
TGTAGACTACCAGGGTATCTAATCCTGTTTGCTCCCCACGCTTTCGCATCTCAGCGTCAGTATCTGTCCAGAAGGCCGCCTTCGCCACCGGTATTCCTCCACATCTCTACGCATTTCACCGCTACACGTGGAATTCTACCTTCCTCTACAATACTCCAGATAACCAGTTTTAAGTGCAATTCCCAGGTTGAGCCCGGGGCTTTCACACCTAACTTAATTATCCGCCTACATGCCCTTTACGCCCAGTCATTCCGATTAACGCTCGCACCCTCCGTATTACCGCGGCTGCTGGCACGGAGTT
+
CCCCCGGGGGGGGGGGGGGGGGGGGGGGGGGGGGGGGGGGGGGGGGGGGGGGGGGGGGGGGGGGGGGGGGGGGGGGGGGGGGGGGGGGGGGGGGGGGGGGGGGGGGGGGGGGGGGGGGGGGGGGGGGGGGGGGGGGGGGGGGGGGGGGGGGGGGGGGGGGGGGGGGGGGGGGGGGGFGFFGGGGGGFGGGG?FGGGGGGGFFFFFFFFFFFFFFFFFFFFFFEFDFFFFFFFFEFFFFFFFFFFFF@@EFFFFFD??DFF?FBFFFFFFFFFF;??B0<FA?>1;B>F:BF>B?289;;B:
@M04999:289:000000000-L3R54:1:1101:19995:7285 2:N:0:410
GACTACTAGGGTATCTAATCCTGTTTGCTCCCCACGCTTTCGCATCTCAGCGTCAGTATCTGTCCAGAAGGCCGCCTTCGCCACCGGTATTCCTCCACATCTCTACGCATTTCACCGCTACACGTGGAATTCTACCTTCCTCTACAATACTCCAGATAACCAGTTTTAAGTGCAGTTCCCAGGTTGAGCCCGGGGCTTTCACACCTAACTTAATTATCCGCCTACATGCCCTTTACGCCCAGTCATTCCGATTAACGCTCGCACCCTCCGTATTACCGCGGCTGCTGGCACGGAGTTAGCC
+
CCCCCGGGGGGGGGGGGGGGGGGGGGGGGGGGGGGGGGGGGGGGGGGGGGGGGGGGGGGGGGGGGGGGGGGGGGGGGGGGDGGGGGGGGGGGGGGGGGGGGGGGGGGGGGGGGGGGGGGEGGGGGGGGGGGGFGGGGGGGGGGGGGEFGGGGGGFFGGGGGGGGGGGGGGGFGGGGFFFGGDDGGGGGGGGDGGGGCFGGFFFFFFFFFFEFFFFFEFFFFFF?=:CFFFFFFFFFFFFF6@F@EFFFFFDFFFE<(16;>>;;BF1:?;1(4?<BF:9;99B((5:0<(5<>(6:?29<2
@M04999:289:000000000-L3R54:1:1101:18741:7329 2:N:0:410
GACTACTCGGGTATCTAATCCTGTTTGCTCCCCACGCTTTCGCATCTCAGCGTCAGTATCTGTCCAGAAGGCCGCCTTCGCCACCGGTATTCCTCCACATCTCTACGCATTTCACCGCTACACGTGGAATTCTACCTTCCTCTACAATACTCCAGATAACCAGTTTTAAGTGCAATTCCCAGGTTGAGCCCGGGGCTTTCACACCTAACTTAATTATCCGCCTACATGCCCTTTACGCCCAGTCATTCCGATTAACGCTCGCACCCTCCGTATTACCGCGGCTGCTGGCACGTACTTAGCC
+
CCCCCGGGGGGGGGGGGGGGGGGGGGGGGGGGGGGGGGGGGGGGGGGGGGGGGGGGGGGGGGGGGFCFGGGGGGGGGGGGGGGGGDGGGGGGGGGGGGGGGGGGGGFGGGGGGFGGGGGGGGGGGGGGFFFGGGGGGGGGGGGGGGGGGGGGGGGGGGGGGGGGGGGGGGGGGGGGFGFGGG6FGGGDGGGEG>EDDGGF@F9AEFFFFFFFFFFFCAF(?=DFF;>5=EFF=E<C@@FD26@EFEFEEE7??<3;(622(7>>>?F?:9B(47>BB<0(4;B>F4:?<0?B,1(,64>A7
@M04999:289:000000000-L3R54:1:1101:11098:7345 2:N:0:410
GAAGACTACTCGGGTATCTAATCCTGTTTGCTCCCCACGCTTTCGCATCTCAGCGTCAGTATCTGTCCAGAAGGCCGCCTTCGCCACCGGTATTCCTCCACATCTCTACGCATTTCACCGCTACACGTGGAATTCTACCTTCCTCTACAATACTCCAGATAACCAGTTTTAAGTGCAATTCCCAGGTTGAGCCCGGGGCTTTCACACCTAACTTAATTATCCGCCTACATGCCCTTTACGCCCAGTCATTCCGATTAACGCTCGCACCCTCCGTATTACCTCGGCTGCTGGCACGGAGTT
+
CC@CCGGGGGGGGGGGGGGGGGGGGGGGGGGGGGGGGGGGGGGGGGGGGGGGGGGGGGGGGGGGGGGGGGGFGGGGDGGGGGDGGGGGGGGGGGGGGGGGGGGGFGGGF@GFGGGGGGGGGGGGGGGGGGDEGGGGFGGGGGGGGGGGGFGGGGGGCGGGCFGGGGGGGGGGGGGGFFFGGGGGGGGGGGGGGGGDGGGGFFFFFFFFFFFFFFFFFFFFFE=B@D@DEFC>B@@FFFF3@@;02@EFFFFFED@;7E<?B?B>FFFB??FB04<BFFA2-8B1:?>BB??015(44(,,
@M04999:289:000000000-L3R54:1:1101:22897:7372 2:N:0:410
TGACTACCAGGGTATCTAATCCTGTTCGCTACCCATGCTTTCGAACCTCAGCGTCAGTTACAGACCAGAGAGCCGCCTTCGCCACTGGTGTTCTTCCATATATCTACGCATTCCACCGCTACACATGGAGTCCCACTCTCCTCTTCTGCACTCAAGAAAAACAGTTTCAGCTGCACTTCCCCGGTTAAGCCGAGGGCTTTCACAGCTGACTTGTTCTCCCGCCTGCGTTCGCTTTACGCCCAATAACTCCGGACAACGCTTGCCACCTACGTATTACCGCGGCTGCTGGCACGTAGTTCGC
+
CCCCCGGGGFGGGGGGGGGGGGGGGGGGGGGGGGGGGGGGGGCFFGGGGGGGGGGGGGGGGGGCGFGGGGGGGGGGGGGGGGGGGGGGGGGGGGGGGGGGGGGGGGGGGGGGGGGGGGGGGGGGGGG?EDFGGGGGGGGGGGGGGGGGGGGGGCGFGGG8FGGFGGGGGGGGFGGGFGF?FD=CECE@9EF>+;E*<CFGAFFFFFFFFFFFFFFFEFFBEBFFFF=@FFF@??FEE07;9;@@=E3;E=(16904?F6?BBF>A?(4(437)63<B9:02;>>>FBF?::>01(4<2)(,
@M04999:289:000000000-L3R54:1:1101:6308:7380 2:N:0:410
TTGAGACTACCCGGGTATCTAATCCTGTTTGCTCCTCACGCTTTCGCATCTCAGCGTCAGTATCTGTCCAGAAGGCCGCCTTCGCCACCGGTATTCCTCCACATCTCTACGCATTTCACCGCTACACGTGGAATTCTACCTTCCTCTACAATACTCCAGATAACCAGTTTTAAGTGCAATTCCCCGGTTGAGCCCGGGGCTTTCACACCTAACCTAATTATCCGACTACATGCCCTTTACGCCCAGGCATTCCGATTCACGCTCGCACCCTCAGTATTACCGCGTCTGCTGGCACGTAGTT
+
CB<A,;CCFG@FECGFBFGGGDAECF<C@CFGFEGGGA<F8F:CF:F:@@B@@F8C:FEFFGFGFG@<EFCA<8@@FFC+7B,,48CB@CFCGFGGFGA,9A<ADFDFEF?7CC7?@<;=CEEEGG8FA,+?:>CFFFFGGGGFF832EE=CFGGGGFEGG9=DF+1E,@::,E=FFFF7++6D,5:3@C612@F**094@4A4EFFF(:E35)4;=6B/+*9/(,6>EEFE3)/=D4)2(1:671(6=2)).4:22)6<:(4:(,((42(8(().))))),,4(((-<B)(-(51(.,2-
@M04999:289:000000000-L3R54:1:1101:12049:7399 2:N:0:410
TGTGACTACTGGGGTATCTAATCCTGTTCGCTACCCACGCTTTCGAGCCTCAGCGTCAGTTACTAGCCAGTCAGCCGCCTTCGCCACTGATGTTCTTCCATATATCTACGCATTTCACCGCTACACATGGAGTTCCACTGACCTCTCTAGCACTCAAGTCTTACAGTTTCTGATGCACGTCCATAGTTGATCTATGACCTTTCACATCAGTCTTATTAGACCGCCTGCGCTCCCTTTACGCCCAATAATTCCGTCCAACGCTCGCACCCTACGCATTACCTCGGCTGCTGTCACGTACTTT
+
<CCCCGGGGGAEDCFCFGGEGGGGGGGGFGGD66;;;CFEGGGGE,C@FGGFGEFGGFGGGGGGFGGG9EFGFEFFGGGGGG@EGCEGFFFEEFGGGGCFG<FEFFFGGGGDGGGEFECEGGGGDGGGDE,=EDFGFCF=DEGFDDGFG8D,@8DFF==FGGGFD?FCDFGAFGGFD+:F+=+86DEGA,,,E,E@+B?FFFF????F<5*0;A<;AA+**:5=@ADB545)8=BE=CE4>55(8364<7??35(6,>@2;D709((-13(44(41:<9B).((-((4:0),54(,((-6)
@M04999:289:000000000-L3R54:1:1101:7448:7414 2:N:0:410
GCCTGACTACTAGGGTATCTAATCCTGTTTGCTCCCCACGCTTTCGCATCTCAGCGTCAGTATCTGTCCAGAAGGCCGCCTTCGCCACCGGTATTCCTCCACATCTCTACGCATTTCACCGCTACACGTGGAATTCTACCTTCCTCTACAATACTCCAGATAACCAGTTTTAAGTGCAATTCCCAGGTTGAGCCCGGGGCTTTCACACCTAACTTAATTATCCGCCTACATGCCCTTTACGCCCAGTCATTCCGATTAACGCTCGCACCCTCCGTATTACCGCCGCTGCTGGCACGGAGTT
+
CCCCCGGGGGGGGGGGGGGGGGGGGGGGGGGGGGGGGGGDGGGGGGGGGGGGGGGGGGGGGGGGGGGGGGGGGGGGGGGGGGGGGGGGGGGGGGGGGGGGGGGGFGGGGGGGGG7FGGGGEGGGGGGGGGGDFFGGGDCFGGGGGGGGGGGGGGFGGGGGGGGGGFGGGGGGGGGFFGFGFGGGFG6FGCCGFFGGDG55@AFFFFF*5@=EFFFF=FFE6>C@DF=9B@EEF=2;:@EFFF>001=<;?59?@(2(893<023(1,42(,,41,32?2AA?>(2711(5241(.-9;034
@M04999:289:000000000-L3R54:1:1101:8072:7426 2:N:0:410
GACTACTGGGGTATCTAATCCCGTTCGCTCCCCATGCTTTCGAACCTCAGCGTCAGTTACAGACCAGAGAGCCGCCTTCGCCACTGGTGTTCTTCCATATATCTACGCATTCCACCGCTACACATGGAGTTCCACTCTCCTCTTCTGCACTCAAGAAAAACAGTTTCAGCTGCACTTCCCCGGTTAAGCCGAGGGCTTTCACAGCTGACTTGTTCTCCCGCCTGCGTTCGCTTTACGCCCAATAAATCCGGACAACGCTTGCCACCTACGTATTACCGCGGCTGCTGGCACGTAGTTAGCC
+
CCCCCGGGGGGGGGGGGGGGGGGGGGEGG,FGFGGGGGGGGGGGGGGGGGGGGGGGGGGGGGGGGGGGGGGGGGGGGGGFGGGDGGGGGGGGGGGGGGGGGGGGGGGGGGGGGGGGGGGGGGGGGGFCGGGGGGGGGGGGGGGGGGGGGGGGGGGGFGGGGGGGGGGGGGGGGGGGFGFGGGGGGGGGGGGGGGEGGGFGAFFFFFFABFFFEFFFFFF>FFFFFFFFFDFFFFCFFFFFF;DF@EFFFF9?>>6?FFFFF?:<>?7>FBBFF?FFFFF07>>BBBF,31<??4?FFAA<:
@M04999:289:000000000-L3R54:1:1101:14255:7434 2:N:0:410
GGACTACTCGGGTATCTAATCCTGTTCGCTCCCCACGCTTTCGTCCATCAGCGTCAATCGGTATTTAGTAACCTGCCTTCGCAATCGGGGTTCTGTGTAATATCTATGCATTTCACCGCTACACTACACATTCCAGCTACTTCAATACTATTCAAGATTAACAGTATCAACGGCAGTTCTACAGTTAAGCTGCAGGTTTTCACCGCTGACTTATCAACCCGCCTACGGACCCTTTAAACCCAATAAATCCGGATAACGCTCGCATCCTCCGTATTACCGCGGCTGCTGGCACGGAGTTAGC
+
CCCCCGGGGGGGGGGGGGGGGGGGGGGGGGGGGGGGGGGGGGGGGGGGGGGGGGGGGGGGGGCGGGFGGGGGGGGGGGGGGGGDGGGGGGGGGGGGGGGGGGGGGGGCGGGGGGGGGEGGGGGGGGGGGGGGGGGGGGGGGGGGGFGGGGGGGGFGGGGGFGGGGGGFGGGC=EGGFGFGGGGGGGGFFGGGGG6DGGGGFFFF>DFFBDFEFFFFFFFFDBFF@F2>FFFFFBEFFFFFFFDD;<FFFF9F;DFFEDBFF>BFFBFBFFFF<FFBFFFF>B>F;B?F?F?<(470:?2<5
@M04999:289:000000000-L3R54:1:1101:9683:7468 2:N:0:410
GACTACAAGGGTATCTAATCCTGTTCGCTCCCCACGCTTTCGTCCATCAGCGTCAATCGGTATTTAGTAACCTGCCTTCGCAATCGGGGTTCTGTGTAATATCTATGCATTTCACCGCTACACTACACATTCCAGCTACTTCAATACTATTCAAGATTAACAGTATCAACGGCAGTTCTACAGTTAAGCTGCAGGTTTTCACCGCTGACTTATCAACCCGCCTACGGACCCTTTAAACCCAATAAATCCGGATAACGCTCGCATCCTCCGTATTACCGCGGCTGCTGGCACGGAGTTAGCC
+
CCCCCGGGGGGGGGGGGGGGGGGGGGGGGGGGGGGGGGGGGGGGG7FGGFGGGEFFGGGGGGGGGGFFEFGGGEGGGGGGGGGGGGGGGGGGGGGGGFEGGGGGGGGGGGGGGGGGGGGGGGGGGGGGGGGGGGGGGGGGGGGGFDGGDGGGGGFGGGGGGDGFGGGGFGDCEGDFFGFGGGGGGGDFGG?EFFDFGGGGFFFFFFDFFFFFFFFFFFFFFFFDF9D2@=>FF==C>E@B;?DEE3<EE;96@DFFF9DD1>FB>BFFFFBFFBFFABF617>>FF0:?:??F99:,:6:4
@M04999:289:000000000-L3R54:1:1101:24905:7553 2:N:0:410
TTTCGACTACTCGGGTATCTAATCCTGTTTGCTCCCCACGCTTTCGCATCTCAGCGTCAGTATCTGTCCAGAAGGCCGCCTTCGCCACCGGTATTCCTCCACATCTCTACGCATTTCACCGCTACACGTGGAATTCTACCTTCCTCTACAATACTCCAGATAACCAGTTTTAAGTGCAATTCCCAGGTTGAGCCCGGGGCTTTCACACCTAACTTAATTATCCGCCTACATGCCCTTTACGCCCAGTCATTCCGATTAACGCTCGCACCCTCCGTCTTACCGCGTCTGCTGGCACGGAGTT
+
CCCCCGGGGGGGGGGGGGGGGGGGGGFGGGGGGGGGGGGGGGGGGGGGGGGGGGGGGGGGGGGGGGGGGGGGGGGGGGGGGGGFGGGGGGGGCFGGGGGGGGGGGGGGGGGGGGGGGGGGGGGGGGGGGGGGGGGGGFGGGGGGGGGFGFGGFGGGGGGGGFGGGFGGGGGGGGGDFGFGGGGGGFDFGGGGGGGGGGGGFFFFFFFFFFFFFFFAEFF?FCEFFFFFFBEEFFF@@F);1;>B?6EFFFFFFE;?D1<<:>6((-149?F<?(((32)64031,4-4:BF::72(((((.
@M04999:289:000000000-L3R54:1:1101:19764:7561 2:N:0:410
AATGACTACAGGGGTATCTAATCCTGTTTGCTCCCCACGCTTTCGCATCTCAGCGTCAGTATCTGTCCAGAAGGCCGCCTTCGCCACCGGTATTCCTCCACATCTCTACGCATTTCACCGCTACACGTGGAATTCTACCTTCCTCTACAATACTCTAGTTAACCAGTTTTAAGTGCAATTCCTAGGTTGAGCCCAGGGCTTTCACACCTAACTTAATTATCCGCCTACATGCCCTTTACTCCCAGTCATTCCGATTAACGCTCGCACCCTCCGTATTACCGCGGCTGCTGGCACGGAGTT
+
CCCCCGGGGGGFGGGGGGGGGGGGGGGGGGGGGGGGGGGGGGGGGGGGGGGGGGGGGGGGGGGGGGFGGGGGGGGGGGGGGGGGGGGGGGGGGGGGGGGGGGGGGGGGGGGGGGGGGGGGGGGGGGEGFGEGGGGFEGGGGGGGGGGGGGGGGGGGFEGGCGGGGGGGGGGGGFFGFDFGGGGGG8FGEGGFGGGGDDDGFFFFFFFFF@EDEFFFFFFFFF=BDFDFFFFFEFFFFCC+9@FB);EEEFFFFDDDFFED;FFBFF>BFFBFFFBB>:ADFF0>>>BFF7><1719(9??
@M04999:289:000000000-L3R54:1:1101:10606:7566 2:N:0:410
AAGACTACTGGGGTATCTAATCCTGTTCGCTACCCATGCTTTCGAACCTCAGCGTCAGTTACAGACCAGAGAGCCGCCTTCGCCACTGGTGTTCTTCCATATATCTACGCATTCCACCGCTACACATGGAGTTCCACTCTCCTCTTCTGCACTCAAGAAAAACAGTTTCAGCTGCACTTCCCCGGTTAAGCCGAGGGCTTTCACAGCTGACTTGTTCTCCCGCCTGCGTTCGCTTTACGCCCAATAAATCCGGACAACGCTTGCCACCTACGTATTACCGCGGCTGCTGGCACGTATTT
+
CCCCCGGGGGGGGGGGGGGGGGGGGGGGGGGGGGGGGGGGGGGGG8FFGGGGGGGGGGGGGGGGGGGGGGFGGGGGGGGGGGGGGGGGGGGGGGGGGGGGGGGGGGGGGGGGGGGGGGGGGGGGGGGGFGGGGGGGGGGGGGGGGGGGGGGGGGGGGGGGGGEGFGGGGGGGGGGGFGFGGGGG>EGGFGGGGGGGGDGGFFFFFFFFFFFFFAFFFFFFF>B>FDFBFFFFFFFFFF?E@FF0=;FC?EFF(372::01?FBB?AFBF07624A?ABF03>;BF9<FB280<1:0)56
@M04999:289:000000000-L3R54:1:1101:10687:7578 2:N:0:410
GACTACCCGGGTATCTAATCCTGTTTGCTCCCCACGCCTTCGCATCTCAGCGTCAGTATCTGTCCAGAAGGCCGCCTTCGCCACCGGTATTCCTCCATATATCTACGCATTCCACCGCTACACATGGAGTTCCACTCTCCTCTTCTGCACTCAAGAAAAACAGTTTCAGCTGCACTTCCCCGGTTAAGCCGAGGGCTTTCACAGCTGACTTGTTCTCCCGCCTGCGTTCGCTTTACGCCCAATAAATCCGGACAACGCTTGCCACCTACGTATTACCGCGGCTGCTGGCCCGTATTTAGCC
+
CCCCCGGGGGGGGGGGGGGGGGGGGGGGGGGGGGGGGGGGGGGGGGGGGGGGGGGGGGGGGGGGGGGGGGGGGGGGGGG@FGGGGGGGGGGGGGGGGGGGGGGGGGGGGGGGGGGGGGGGGGGGGGG=EGGGGGGGGGGGGGGGGGGGGGGGGGGGGGGGGGGGGGGGFGGDFFFGFGFGGD7CEEAFGGGGGGEDGGGGFFFAFFFFDE8>EFFFEFA9B>??FFD;;<>F?0.;0;BFFDBF<BAFB;9?>;:?;>???F?A?F?2:?FBAF5941999>BFF02(((-4;((.6>993
@M04999:289:000000000-L3R54:1:1101:14218:7585 2:N:0:410
CGTGACTACTAGGGTATCTAATCCTGTTCGCTCCCCACGCTTTCGCTCCTCAGCGTCAGTGACGGCCCAGAGACCTGCCTTCGCCATCGGTGTTCTTCCCGATATCTACACATTCCACCGTTACACCGGGAATTCCAGTCTCCCCTACCGCACTCCAGTCCGCCCGTACCCGGCGCCGATCCACCGTTAAGCGATGGACTTTCACACCAGACGCGACGAACCGCCTACGAGCTCTTTACGCCCAATAAATCCGGATAACGCTTGCACCCTACGTATTACCGCGGCTGCTGTCACGTAGTT
+
CCCCCGGGGGGGGGGGGGGGGGGGGGGGGGGGGGGGGGGGGGGGGGGGGGGGGGDGGGGGGGGGGGGGGGGGGGGGGGGGGGGGGGGGGGGGGGGGGGGG7=C:FGGGGGGGGGGGGGGGGGGGGGGGGGGGGGGGGGGGGGGGGGGGGGGGGGGGGDFGGGGGGGGGGGFCCEGGFGFGGGGGGGGGEFFGECGGGGGGFFF7FFFFFD?DFFE@>BF0>>>FFF??8:?BB?FFFFF:?BFFB??DAFDFF1?<F<??FFFFFFF?FF?FFF?A?AFA:9119>>FFF)22::?<(3<
@M04999:289:000000000-L3R54:1:1101:10682:7594 2:N:0:410
GACTACCCGGGTATCTAATCCTGTTTGCTCCCCACGCCTTCGCATCTCAGCGTCAGTATCTGTCCAGAAGGCCGCCTTCGCCACCGGTATTCCTCCATATATCTACGCATTCCACCGCTACACATGGAGTTCCACTCTCCTCTTCTGCACTCAAGAAAAACAGTTTCAGCTGCACTTCCCCGGTTAAGCCGAGGGCTTTCACAGCTGACTTGTTCTCCCGCCTGCGTTCGCTTTACGCCCAATAAATCCGGACAACGCTTGCCACCTACGTATTACCGCGGCTGCTGGCACGTAGTTAGCC
+
CCCCCGGGGGGGGGGGGGGGGGGGGGGGGGGGGGGGGGGGGGGGGGGGGGGGGGGGGGGGGGGGGGCCGFGGGGGGGGGGGGGGGGGGGGGGGGGGGGFGGGGGGGGGGGGGGGGGEGGGGGGGGGFCFGGGGGGGGGGGGGGGGGGGGGGGGGFFFGC3CGGGGGGGGGGGGGGGFGFGGG>EGEC9EGG>E8EGGGGGFFFFFFFFFE7>EFFFFFF2B@F<@F@DD7BFD?CFDFFFF0:28>:A>90:B9:BFBFF?FFFDFFBF:??D>9>DF0;47B>0>:><48::01<>2<A4
@M04999:289:000000000-L3R54:1:1101:24304:7595 2:N:0:410
GAGACTACAAGGGTATCTAATCCTGTTCGCTCCCCACGCTTTCGTCCATCAGCGTCAATCGGTATTTAGTAACCTGCCTTCGCAATCGGGGTTCTGTGTAATATCTATGCATTTCACCGCTACACTACACATTCCAGCTACTTCAATACTATTCAAGATTAACAGTATCAACGGCAGTTCTACAGTTAAGCTGCAGGTTTTCACCGCTGACTTATCAACCCGCCTACGGACCCTTTAAACCCAATAAATCCGGATAACGCTCGCATCCTCCGTATTACCGCGGCTGCTGGCACGGAGTT
+
CCCCCGGGGFGGGGGGGGGGGGGGGGGGGGGGGGGGGGGGGGGGGGGGGGGGGGFFFFGGGGGFGFGGGGGGGGFGGGGGGFGGGGGGGGGGGGGGGGGGGGGFGCCGFGGGGGGGGCFCEGGGGGGGGGGGGGGGGGGGGFGGGGFFGGFGGGCFG8EGGGGGGGGGGGGGG6DDEGFDGGGGGGGGGGGGGGGFGFDCFFFCFFFFFFDFEFFFFFFD5AAFFFF?=>(5=BFEEE8FDFF1@@8>ECEB1;DDAED;?DB9BFFFFFFB:?<?2<A16119>(8?F:(8><B>(-8
@M04999:289:000000000-L3R54:1:1101:16026:7609 2:N:0:410
GAGGACTACATGGGTATCTAATCCTGTTCGCTCCCCACGCTTTCGTCCATCAGCGTCAATCGGTATTTAGTAACCTGCCTTCGCAATCGGGGTTCTGTGTAATATCTATGCATTTCACCGCTACACTACACATTCCAGCTACTTCAATACTATTCAAGATTAACAGTATCAACGGCAGTTCTACAGTTAAGCTGCAGGTTTTCACCGCTGACTTATCAACCCGCCTACGTACCCTTTAAACCCCATAAATCCGGATAACGCTCGCATCCTCCGTATTTCCGCCGCTGCTGGCCCTGAATTT
+
--8<@FGFGC,CFFC6CCEFGGGGGGGGFEEC,FCFGGEG@FGG>FFGEAFFC<@FF,CFF8786CFEFCFAFGF<<<FFFGGG:+FGGCE+@CFDEGCFEADE,@;A@FGGCFGFCFGGG=:FCFFF==FF:D,@,,@4=E8DFFFGA8DAD,7=,@DD,@EFC7EFGA:EDC=>*=:D+++@DD=E,@=A,4@CGGGGFFFFFF59>==@*B8B=++>6=9=>7<B25*(6B*:;><83559;@(.66)6,6621>E(22,610(,55)418:12).6((-26((-),4((-(,.).))
@M04999:289:000000000-L3R54:1:1101:26378:7616 2:N:0:410
TGACTACTAGGGTATCTAATCCTGTTTGCTCCCCACGCTTTCGCATCTCAGCGTCAGTATCTGTCCAGAAGGCCGCCTTCGCCACCGGTATTCCTCCACATCTCTACGCATTTCACCGCTACACGTGGAATTCTACCTTCCTCTACAATACTCCAGATAACCAGTTTTAAGTGCAATTCCCAGGTTGAGCCCGGGGCTTTCACACCTAACTTAATTATCCGCCTACATGCCCTTTACGCCCAGTCATTCCGATTAACGCTCGCACCCTCCGTATTACCGCGGCTGCTGGCACGGAGTTATC
+
CCCCCGGGGGGGGGGGGGGGGGGGGGGGGGGGGGGGGGGGGGGGGDGGGGGGGGGGGGGGGGGGGGGGGGGGGGGGGGGGGGGGGGGGGGGGGGGGGGGGGGGGGGGGGGGGGGGGGGGGGGGGGGGGGGGGGGGGGGGGGGGGGGGGGGGGGGGGGGGGGGCEDFGGGGGGGGG8DGFFFGGGGGGGGGGGGGGGGGFGFFFFFFFFFFFFEAFFFFFF>B@D>FEFFFFFFBB=EDFAB;73))9?C?;0<DFFFFFDD9;;F9B?FFFB(14:AA?F;06;B?BDF008:(39:?<)5
@M04999:289:000000000-L3R54:1:1101:22028:7677 2:N:0:410
ATAGGACTACCAGGGTATCTAATCCTGTTCGCTCCCCACGCTTTCGCTCCTCAGCGTCAGTGATGGCCCAGAGACCTGCCTTCGCCATCGGTGTTCTTCCCGATATCTACACATTCCACCGTTACACCGGGAATTCCAGTCTCCCCTACCGCACTCCAGTCCGCCCGTACCCGGCGCCGATCCACCGTTAAGCGATGGCCTTTCACACCAGACGCGACGAACCGCCTACGAGCTCTTTACGCCCAATAAATCCGGATAACGCTTGCACCCTACGTATTACCGCGGCCGCTGGCACGTAGTT
+
C<CCCGGGGGG@FGGGCFGGGFGGGGGGGGGGGGGFGGGGGGGGGGGCGGDGEGFFFGDEGAFGA<AFGGC<F8FG<EDFFGGGGG7?FGGGGEGGFFGGGGEGGGFGGGGGGGEDGGGGG8CFEFFFGE@FG8EGG;,@E;FF,AFGFDCCEEEGDD8CDFC?CDCE6+@EEGC>DD?G4?D6CFDGGGC7EECDCC*;AAFFFF+)27;?@58)->3651906>?B:?((49:BFF-@0?BB60:05)-6:>0:2(6>03642?2)48<7((.4>7)4)466(,(-7B((-431(((-.
@M04999:289:000000000-L3R54:1:1101:15562:7686 2:N:0:410
TCAGGACTACTGGGGTATCTAATCCTGTTCGCTACCCATGCTTTCGAGCCTCAGCGTCAGTAGCAGACCAGAGAGCCGCCTTCGCCACTGGTGTTCTTCCATATATCTACGCATTTCACCGCTACACATGGAGTTCCACTCTCCTCTTCTGCACTCAAGTCTCTCAGTTTCCGATGCTCTTCCTCAGTTAAGCTGAGGGCTTTCACATTCAGACTTAAAAGACCGCCTGCGCTCCCTTTACGCCCAATAAATCCGGACAACGCTTGCCACCTACGTATTACCGCGGCTGCTGGCACGTAGT
+
CCCCCGGGGGGGGGGGGGGGGGGGGGGGGGGGGGGGGGGGGGGGGGFFGGGGGGGGGGGGGGGGFFFFGGGGGGGGGGGGGGGGGGGGGGFGGGGGGGGGGGGGFGGGFFGGEGGGGGGGEGGGGGGGGGGGGGGGGGGGGGGGGGGGGGGGGGGGGGFFGGFGGGGGGGGFECGGFGFGGGGGGGCFGDEGGGGGGG6DFFFFFFFFFFF5AFFA@C6:8CBB=B=DDD>FFFFFFFFFE1;>;@FFFAF?CF9072:=2>BBBFFFBFFFFFBB<ABBF4,6(4907?B08:1?(,2:4
@M04999:289:000000000-L3R54:1:1101:17055:7713 2:N:0:410
CTTGACTACAAGGGTATCTAATCCTGTTTGCTACCCATGCTTTCGAGCCTCAGCGTCAGTGACAGACCAGAGAGCCGCCTTCGCCACTGGTGTTCTTCCATATATCTACGCATTTCACCGCTACACATGGAGTTCCACTCTCCTCTTCTGCACTCAAGTTAAACAGTTTCCGTTGCAATTCCTCAGTTGAGCTGAGGGCTTTCACATCCCAGACTTATTTAACCGCCTGCGCTCCCTTTACGCCCAATAAATCCGGACAACGCTTGCCACCTACGTATTACCGCGGCTGCTGGCACGTAGT
+
CCCCCGGGGGGGGGGGGGGGGGGGGGGGGGGGGGGGGGGGGGGGDGFGGGGGGGGGGGGGGGGGGFGGGGGFGGGGGGGGGGGGGGGGGGGFGGGGGGGGGGGGGGGGGGGGGGGGGGGGGGGGGGGGGGGGGGGGGGGGGGGGGGGGGGGGGGGGGGGGGGGGGGGGGGGEFGCEFFFDGGGGFFGGGGFFGGFFGGGGFFFFFFFFFFFED?F+8FFEFEFFFFFFFFFA4=BDFFF6C2@@FF8@;E3CFFF@0>6<;B9D@?DEF3<BBF?BFB>)).12241;FFF0:??B1221-
@M04999:289:000000000-L3R54:1:1101:8219:7741 2:N:0:410
CTACTCGGGTATCTAATCCTGTTCGCTACCCATGCTTTCGACCCTCAGCGTCAGTTACAGACCAGAGAGCCGCCTTCGCCACTGGTGTTCTTCCATATATCTACGCATTCCACCGCTACACATGGAGTTCCACTCTCCTCTTCTGCACTCAAGAAAAACAGTTTCAGCTGCACTTCCCCGGTTAAGCCGAGGGCTTTCACAGCTGACTTGTTCTCCCGCCTGCGTTCGCTTTACGCCCAATAAATCCGGACAACGCTTGCCACCTACGTATTACCGCGGCTGCTGGCACGTAGTTAGCCGT
+
CCCCCGGGGGGGGGGGGGGGGGGDGGGGGGGGFGGGGGGGG:@FGGGGGGGGGGGGGGGGGGGGGGGGGGGGGGGGGGGDGGGFGGGFGGFGGGGGGGGEFGGGGGGGGGGGGGDFGEGGGGGGGFFGGGGGG9EFGGGGGGCFGFGGADGGGGGGGGGGGGGGGFFGGCCFGCFGFGFGGGG6>CGFGGCEGGGGGGGGFFFFFFFFCBFEFFF8BEFFFFFFDFFFF180><?@>B6):8<3<EE16?9912>F?<??BF?B?BF<<2<?<B2(996601182:6(5<?FB:49:949-
@M04999:289:000000000-L3R54:1:1101:8498:7762 2:N:0:410
TCATGCCTCCTAGCGTAGCTAATCCTGTTTGCTCTCCACGCTTTTGCATCTCAGCGTCAGTTTCTGTCCAGTAGGCGTCCCTCCCTACCGGGATTACTCCACCTCCCTCCGCCTTTTACTCCTACACGTCATATTCTACCTTCCACACCATTCATCACACTCACTAGATTTAAGTCCTATTCCCTAGTTGACCCAGTTGCTCTCACTCCTAACTAAATTCATCGCATATCTGCCCCTTGTTCCTCATCCTTCCGCTTCTCGCTTGCACTCCACGCATTGCCTTTGCTTCTGGCTTGCAATT
+
A-,AC,,6,C,,,,@FG+,,,,666,C6;<,,CF,C,66,@@@6,C,<6F,6,,C+8B,,6,,6CFCF,;,6C,,C+4@+,5,,B,596++++4,,,:,B,E,,A,,,,6+,,@+,,C=,,9,,,9,+A++,,,C=,@FGC8,1,,,+++2,,,,@,,,46,@E,=,,,@8,37C8D++6+?+2,,3@,AD8AF,=6++=0+130B++):**03+9)=+*+**):)):5;**1>))):)+1/9*/*/1.7C*852((-*.((((,6)7).,),6(((/.9;))))/))).))/((-())))
@M04999:289:000000000-L3R54:1:1101:22641:7770 2:N:0:410
TCAAGACTACCAGGGTATCTAATCCTGTTCGCTCCCCACGCTTTCGTCCATCAGCGTCAATCGGTATTTAGTAACCTGCCTTCGCAATCGGGGTTCTGTGTAATATCTATGCATTTCACCGCTACACTACACATTCCAGCTACTTCAATACTATTCAAGATTAACAGTATCAACGGCAGTTCTACAGTTAAGCTGCAGGTTTTCACCGCTGACTTATCAACCCGCCTACGGACCCTTTAAACCCAATAAATCCGGATAACGCTCGCATCCTCCGTATTACCTCGGCTGCTGGCACGGATTT
+
CCCCCGGGGGGGGGGGGGGGGGGGGGGGGGGGGGGGGGGGGGGGGGGGGGGGGGGGGGGGGGGGGGGGGGGFFGGGGGGGGGGGGGCGGGGGGGGGGGGGGGGGGGGGGGGGGGGGGGGGGGGGGGGGGGGGGGGGGGCGGFGGGGGFGGGGFGGGGGGCGGGCEFFGGGGGGGCCADFGGGGGGEGGGGGFGGGGGGGGFFFFFFFFBFFFFFFFFFFEFDF9AFFFFDDFBFFFFFEAFFFDFF@EFFFFFF9?;@FE<FF;6>B69?FA?>?FF?<B>222:<:6:>)8:13:4((-5
@M04999:289:000000000-L3R54:1:1101:11562:7770 2:N:0:410
AGGGGACTACTAGGGTATCTAATCCTGTTCGCTACCCATGCTTTCGAACCTCAGCGTCAGTTACAGACCAGAGAGCCGCCTTCGCCACTGGTGTTCTTCCATATGTCTACGCATTCCACCGCTACACATGGAGTTCCACTCTCCTCTTCTGCACTCAAGAAACATAGTTTCAGCTGCAGTTCCCCAGTTAAGCTGGGGGCTTTCACAGCTGACTTATCTTCCCGCCTGCGTTCGCTTTACGCCCAATAAATCCGGACAACGCTTGCCACCTACGTATTACCGCGGCTGCTGGCACGTAGTT
+
CCCCCGGGGGGFFGGGGGGGGGGGGGGGGGGGGGGGGGGFGGGGGGGGGGGGGGGGGGGGGGGGGGGGGGGGGGEGGGGGGGGGGGGGGGGGGGGFGGGGGGGG,FGGGGFGGGGGGGGDGGG@FGGGGGGGGGGGFGFGGGGGGGGGGGGGGGGGGGFGGGGGGGGGGGGFAFGGFFDGGGGGGGGGGC=AEGCFDDGGEFFF;FFFFFFEBFFFEFFFFF25AFFBF9@92@BFFF3A2?29@0=@E3??@>>;6;??>B?F???4<2:2:(.36:AFA?>(7>>F6?F(0341413:6
@M04999:289:000000000-L3R54:1:1101:20412:7832 2:N:0:410
CTCAGATACTGGGGTATCTAATCCTGTTCGCTACCCATGCTTTCGAGCCTCAGCGTCAGTAACAGACCAGAGAGCCGCCTTCGCCACTGGTGTTCTTCCATATATCTACGCATTTCACCGCTACACACGGAGTTCCACTCTCCTCTTCTGCACTCAAGTCTCTCAGTTTCCGATGCTCTTCCTCAGTTAAGCTGAGGGCTTTCACATTCAGACTTAAAAGACCGCCTGCGCTCCCTTTGCGCCCAATAAATCCGGACAACGCTTGCCACCTACGTATTACCGCGGCTGCTGGCACGTAGTT
+
CCCCCGGGGGGFGGGGGGGGGGGGGGGGGGGGGGGGGGGGGGGGGGGGGGGGGGGGGGGGGGGGGGGGGGGGGGGGGGGGGGGGGGGGGGGGGGGGGGGGGGGGGGGGGGGGGGGGGGGGGGGGGGGGGGGGGGGGGGGGGGGGGGGGGGGGGGGGGGGGGGGGGGGGGGGDEGGGFGFGGGGGGGGGGFGGGFF7FGDGFFFFFFFFFFFEFFFFCFF=>@DAAFFFDBFFFFFFFEFFFFDBD;@FECEEF;:DFF6<BF?F??7>DF<0:?B7<?<9289(199;B?:2:??,4(.-6
@M04999:289:000000000-L3R54:1:1101:23605:7848 2:N:0:410
CGACTACAGGGGTATCTAATCCTGTTCGCTCCCCACGCTTTCGTCCATCAGCGTCAATCGGTATTTAGTAACCTGCCTTCGCAATCGGGGTTCTGTGTAATATCTATGCATTTCACCGCTACACTACACATTCCAGCTACTTCAATACTATTCAAGATTAACAGTATCAACGGCAGTTCTACAGTTAAGCTGCAGGTTTTCACCGCTGACTTATCAACCCGCCTACGGACCCTTTAAACCCAATAAATCCGGATAACGCTCGCATCCTCCGTATTACCGCGGCTGCTGGCACGGAGTTAGC
+
CCCCCGGGGGGGGGGGGGGGGGGGGGGGGGGGGGGGGGGGGGGGGGGGGGGGGGGGGGGGGGGGGGGGGGGGGGGGGGGGGGGGGGGGGGGGGGGGGGGGGGDGGGGGGGGGGGGGGGGGGGGGGGGGGGGGGGGGGGGGGGGGGGGGGGGGGGGGFGGGGGGGGGGGGGGGGGGGFGFGGGGGGGGGGGGGGGGGGGGGFFFFFFFFFFFFFFFFFFFFFFFFFF9@?BFFFFFFCEFFFFFFFFCC?E>FFFFFE@BFFFFF?>F<DBFF?B?FFF<>9BB>>FF?BFFB?9BBFFAA:
@M04999:289:000000000-L3R54:1:1101:21101:7868 2:N:0:410
CCCGACTACCAGGGTATCTAATCCTGTTTGCTCCCCACGCTTTCGCATCTCAGCGTCAGTATCTGTCCAGAAGGCCGCCTTCGCCACCGGTATTCCTCCACATCTCTACGCATTTCACCGCTACACGTGGAATTCTACCTTCCTCTACAATACTCCAGATAACCAGTTTTAAGTGCAATTCCCAGGTTGAGCCCGGGGCTTTCACACCTAACTTAATTATCCGCCTACATGCCCTTTACGCCCAGTCATTCCGATTAACGCTCGCACCCTCCGTATTACCGCGGCTGCTGGCACGGAGTT
+
CCCCCGGGGGGGGGGGGGGGGGGGGGGGGGGGGGGGGGGGGGGGEGGGGGGFFGGGGGGGGGGGGGFGGGFGFGGGGGGGGGGGGGGGGGGDFGGGGGGGGGGGGGGGGGGGGGGGGGGGGGGGGGGGGGGGGGGFFGGGGGGGGGGGGGGGGGGGGGGGFGGGGGGGGGGGDFFGFFFGGGGG8?FEGEEGGGGDDGGGFFFFFFFFFFEFFFFAC@FFF?@D@FDDEFFF38EDFCEFF9B?1;@<??FEE6;<?CE:;?FBB>>6?FFF>:BF7AAAFBB0916BFF?:7<:B0(47
@M04999:289:000000000-L3R54:1:1101:7776:7926 2:N:0:410
GACTACTAGGGTATCTAATCCTGTTCGCTCCCCACGCTTTCGCTCCTCAGCGTCAGTGACGGCCCAGAGACCTGCCTTCGCCATCGGTGTTCTTCCCGATATCTACACATTCCACCGTTACACCGGGAATTCCAGTCTCCCCTACCGCACTCCAGTCCGCCCGTACCCGGCGCCGATCCACCGTCAAGCGAGGGACTTTCACACCAGACGCGACGAACCGCCTACGTGCTCTCTACGCCCAATAAATCCATATAAAGCTCGCACCCTACCTATGACCGCGGCGGGCTGCTCCTCGTGATCC
+
CCCCCGGAEGFEECFEGA<CA@EF,;FCCFCF,CC@F@@FFGGCFFGGFGGEE:C@EEFFG@EFGGGCFEFCC@CEG9FFGGEFGECG7F,9CFEGCECFGEGGGGFGGGFG<9EB:9F=FFGGGGDDGF,C=,,,CBAADEFGGGE>C?C1A,,@DEEGGE6@+=4,CCE7:EDE5C;FCFGG**/>9=?**==C>67:++1;>F)86B072)75(853>B::7:(3?4)6)544:((0-(.))6-)5))-))))-)))--(9><00:27)-))).(-1(-(((((,().)((,-(((62
@M04999:289:000000000-L3R54:1:1101:7390:7930 2:N:0:410
GGCGGACTACTGGGGTATCTAATCCTGTTCGCTCCCCACGCTTTCGCTCCTCAGCGTCAGTGACGGCCCAGAGACCTGCCTTCGCCATCGGTGTTCTTCCCGATATCTACACATTCCACCGTTACACCGGGAATTCCAGTCTCCCCTACCGCACTCTAGTCCGCCCGTACCCGGCGCCGATCCACCGTTAAGCGATGGACTTTCACACCAGACGCGACGAACCGCCTACGAGCTCTTTACGCCCAATAAATCCGGATAACGCTTGCACCCTACGTATTACCGCGGCTGCTGGCACGTAGTT
+
CCCCCGGGGGGGGGGGGGGGGGGGGGGGGGGGGGGGGGGGGGGGGGGGGGGGGGGGGGGGGGGGGGGGGGGGGGGGGGGGGGGGGGGGGGGGGGGGGGGGGGGGDGGGGGGGGGGGGGGGGGGGGGGGGGGGGGGGGGGGGGGGGGGGGGGGGGGGGGGGGGGGGGEGGGEFGGGEDGFGGDGGGGGGEEGCFGCGGGFGFFFFFFFFBFFBFEFF;EF9>6>FFB??FFFFF>BA<>4=:<FFF(1)4<ADF>FBF0A??0:B?F<??<?:B?FFD7469((-17111:2((()(,4146
@M04999:289:000000000-L3R54:1:1101:21176:7948 2:N:0:410
AGAGTGACTACTGGGGTATCTAATCCTGTTCGCTCCCCACGCTTTCGTCCATCAGCGTCAATCGGTATTTAGTAACCTGCCTTCGCAATCGGGGTTCTGTGTAATATCTATGCATTTCACCGCTACACTACACATTCCAGCTACTTCAATACTATTCAAGATTAACAGTATCAACGGCAGTTCTACAGTTAAGCTGCAGGTTTTCACCGCTGACTTATCAACCCGCCTACGGACCCTTTAAACCCAATAAATCCGGATAACGCTCGCATCCTCCGTATTACCGCTGCTGCTGGCACGGAGT
+
CCCCCGGGGFGGGGGGGGGGGGGGGGGGGGGGGGGGGGGGDGGGGGGGGGGGGGGGGGGGGGGGGGGGGGGFFGGGGGGGGGGGGGCCGGGGGGGGGGGGGGGFGGGGGGGGGGGGGGGGGEGGGGGGGGGGGGGGGFGDFGGGGGGGGGCGGCGGFGGFEGFGGGFGFGGGGFGC?D?CFGGGFGGGFGGGGGGGGGFGFFFFFFFF5>BBBFFFFFFFFDD=BFBFFF>@=@FFDBFFC<EDFF6=@<<C?;>>,47E<(62,,43?>(.819B?B:>DA?01222:<>0,103?99B8
@M04999:289:000000000-L3R54:1:1101:17212:7970 2:N:0:410
AAAGACTACCCGGGTATCTAATCCTGTTTGCTCCCCACGCTTTCGCATCTCAGCGTCAGTATCTGTCCAGAAGGCCGCCTTCGCCACCGGTATTCCTCCACATCTCTACGCATTTCACCGCTACACGTGGAATTCTACCTTCCTCTACAATACTCCAGATAACCAGTTTTAAGTGCAATTCCCAGGTTGAGCCCGGGGCTTTCACACCTAACTTAATTATCCGCCTACATGCCCTTTACGCCCAGTCATTCCGATTAACGCTCGCACCCTCCGTATTACCACCGCTGCTGGCACGGAGTT
+
CCCCCGGCFCGCGGG@FGGGGGGGGGGGGFGGGGGGFGEEGDGGFGGGEEGGFEGGGGGGAGGGGGGGGFGGGGGGGGGGGGGGGGGGGGGGGGGGGGGGGGGGGGGAFGGGCCFEAFCEGGCFFGGGGGDFGGGF9EGGGGGGGG,=A=BDDEGGFDGGG8DF?FDGGGFFFGGA@DE2B8::E6DCCG,@CF*9*9CGFFFFAFFBF46BFFB=CFFC+429>=2=(933@@FFF34:?>0((.745)63.(630<A(4(24(,49??F69:4:>A4)).(-4426:)2:0.30(18<
@M04999:289:000000000-L3R54:1:1101:3613:7995 2:N:0:410
TCTAATCCTGTTTGCTCCCCACGCTTTCGCATCTCAGCGTCAGTATCTGTCCAGAAGGCCGCCTTCGCCACCGGTATTCCTCCACATCTCTACGCATTTCACCGCTACACGTGGAATTCTACCTTCCTCTACAATACTCCAGATAACCAGTTTTAAGTGCAATTCTCAGGTTGAGCCCGGGGCTTTCACACCTAACTTAATTATCCGCCTACATGCCCTTTCCGCCCAGTCATTCCGATTACCGCTCGCACCCTCCGTATTACCGCGGCTGCTGGCACGGAGTTACCCGGTGCTTCTTCGT
+
CCCCCGGGGGGGGGGGGGGGGGGGGGGFGGGGGCGGEGCGEGGG9FGGFFGGGGGFFGGDFGGGEF6@CFCGFGGGGGGFGGGGGFEFFCGFA7FFGCDFGBFFEGGGEGGGF7@FDGFCGGGFFGGCEFGFFFGGGGGB8E9@8EGFGGFCD=FGGDEGGFECFFG8E?DFDCDFFD9+=9CE,@AFFCEG?FDDFF8CFCFCFFEF@D2>=FFF3?4(/*0-9>@FB5>@EFFE@D0><))/:;@>B69B1:?:9??B?A96497(49;:::(4(<0223(44)-3729(4)2<A<5(,
@M04999:289:000000000-L3R54:1:1101:16785:8007 2:N:0:410
ACGACTACCAGGGTATCTAATCCTGTTCGCTACCCATGCTTTCGAACCTCAGCGTCAGTTACAGACCAGAGAGCCGCCTTCGCCACTGGTGTTCTTCCATATATCTACGCATTCCACCGCTACACATGGAGTTCCACTCTCTTCTTCTGCACTCAAGAAACATAGTTTCAGCTGCAGTTCCCCAGTTAAGCTGGGGGCTTTCACAGCTGACTTATCTTCCCGCCTGCGTTCGCTTTACGCCCAATAAATCCGGACAACGCTTGCCACCTACGTATTACCGCGGCTGCTGGCACGTAGTT
+
CCCCCGGGGGGGGGGGGGGGGGGGGGGGGGGGGGGGGFGGGGGGGGGGGGGGGGGGGGGGGGGGGGGGGGGGGGGGGGGGGGGGGGGGGGGGGGGGGGGGGGGGGGGGGGGGGGGGGGGGGGGGGGGGGFGGGGGGGGGGGGGGGGGGGGGGGGGGFGGGGGGFFFGGGGGGGFGGFGFGGGGGGGGGFEGFDFGGGGGGFBFFFFFFEBFFFFFFFFFEF9AFDBFFFFFDBFFFFF<FFFF0=;ECEFFB129;DDBFFFFF:>F?F?2,:?D?AF2<6;>>>9BBF?FFFF814?<
@M04999:289:000000000-L3R54:1:1101:14350:8034 2:N:0:410
TGAATGACTACCGGGGTATCTAATCCTGTTTGCTCCCCACGCTTTCGCATCACAGCGTCAGTATCTGTCCAGAAGGCCGCCTTCGCCACCGGTATTCCTCCACATCTCTACGCATTTCACTGCTACACGTGGAATTCTACCTCCCTCTGACACACTCTAGTTTGACAGTTTCAAATGCACGTCCCAAGTTGAGCTCGGGGATTTCACATCTGACTTATCTAACCGTCTGCGCTCGCTTTACGCCCAGTAATTCCGATTAACGCTCGCACCCTACGTATTACCGCGGCTGCTGGCACGTAGT
+
CCCCCGGGGGGGGGGGGGGGGGGGGGGGGGGGGGGGGGGGGGGGGGGGGGGGGGGGGGGGGGGGGGFGGGGGGGGGGGGGGGGGGGGGGGGGG+AFGGGGGGGGGGGGGGGGGGGGGGGGGGGGGGGGGFGGGGGGGGGGGGGGGGGGGGGGGGGGGGGGGGGGCDGGGGGGGGFGFGFGDFGGGGGGGGGGGGGGGGGD4BFFFFFFFEFCEFFFFFF?FEFF=DFFFFFBF@>BF?FFE??>6?6@EEFC<C::BF6AF?F<?9BFFB?B4??F7AB>A<03070;BFBF0::?1?06-
@M04999:289:000000000-L3R54:1:1101:11901:8036 2:N:0:410
TGACTACTCGGGTATCTAATCCTGTTTGCTCCCCACGCTTTCGCATCTCAGCGTCAGTATCTGTCCAGAAGGCCGCCTTCGCCACCGGTATTCCTCCACATCTCTACGCATTTCACCGCTACACGTGGAATTCTACCTTCCTCTACAATACTCCAGATAACCAGTTTTAAGTGCAGTTCCCAGGTTGAGCCCGGGGCTTTCACACCTAACTTAATTATCCGCCTACATGCCCTTTACGCCCAGTCATTCCGATTAACGCTCGCACCCTCCGTATTACCGCGGCTGCTGGCACGGAGTTAGC
+
CCCCCGGGGGGGGGGGGGGGGGGGGGGGGGGGGGGGGGGGGGDGGGGGGGFGGGGGGGGGGGGGGGCEFGGCGGGGGGGGGGGGGGGGFGGGGGGGGGGGGGGGGGGGGGGGGGGGGGGGGGGGGGGGGGGGGGGGGGGGGGGGGGGGGGGGGGGGGGGGGGGGGGGGGGGGCGGGFGFGGGGGGGGFCGGGGGGDGGGGFFFFFFFFFFFFFFFFEFFFBDF@>BFFCEEFFDEFE1;BF?;4@<C??CE;;?@FFFFFFFFF6>B02<B8:??AFFF>(4>>FFFB?FF?(((3?:2:-
@M04999:289:000000000-L3R54:1:1101:27943:8061 2:N:0:410
TGCGGACTACCGGGGTATCTAATCCTGTTCGCTCCCCACGCTTTCGTCCATCAGCGTCAATCGGTATTTAGTAACCTGCCTTCGCAATCGGGGTTCTGTGTAATATCTATGCATTTCACCGCTACACTACACATTCCAGCTACTTCAATACTATTCAAGATTAACAGTATCAACGGCAGTTCTACAGTTAAGCTGCAGGTTTTCACCGCTGACTTATCAACCCGCCTACGGACCCTTTAAACCCAATAAATCCGGATAACGCTCGCATCCTCCGTATTACCGCGGCTGCTGGCACGGAGTT
+
CCCCCGGGGGGGGGGGGGGGGGFGGGGGGGGGGGGGGGGGGGGG<FGGGGGGGGGGGGGGGGGGGGGGGGGGGGGGGGGGGGGGGGGGGGGGGGGGGGGGGGGGGGGGGGGGGGGGGGGGGGGGGGGGGGGGGGGGGGGGGGGGGGGGGGGGGGGGGGGGGGGGGCGGCCFFGGGDFGFGGGGGGGGGGGGGFGGGGGGFFFFFFFFFFFFFFFFFFFFEFF@@BFFDFF0;99<F@;EFFFFFFFF;89??EFF?:?ADFFFF>>9?FBBFFF?(872>A020713>?42(242?0,482
@M04999:289:000000000-L3R54:1:1101:18212:8072 2:N:0:410
CCGACTACACGGGTATCTAATCCTGTTCGCTCCCCACGCTTTCGCTCCTCAGCGTCAGTGACGGCCCAGAGACCTGCCTTCGCCATCGGTGTTCTTCCCGATATCTACACATTCCACCGTTACACCGGGAATTCCAGTCTCCCCTACCGCACTCCAGTCCGCCCGTACCCGGCGCCGATCCACCGTTAAGCGATGGACTTTCACACCAGACGCGACGAACCGCCTACGAGCTCTTTACGCCCAATAAATCCGGATAACGCTTGCACCCTACGTATCACCGCCGCTGCTGGCACGGAGTTAC
+
CCCCCGGFGGGGGGGFGGGGCFDCFGGF>EGGGGGGGGGGGGGGGDGGCGGFGGGGGGGGAE@CFCGGGDGGGGGGGFGGGGGG7FGC7FGGGGGFGGFG7FGCFGFFGGGGGAFCGFCFGEFEGFECEGGGFGGG9FFCFFGGG8=@+@8@7CGCC:@FCEGGGGCGGDE?CE<E>4:DDGGFGGDE*9<**=*9C<FGFF7FFFB32669>35;6:59B;BF(8?:2(46:D<4:>:EFF:?B0849<?>6?B(98(402(42<<B6222(.27)602-((((((.4(322-9(-31<)
@M04999:289:000000000-L3R54:1:1101:14715:8105 2:N:0:410
GACTACTCGGGTATCTAATCCTGTTTGCTCCCCACGCTTTCGCATCTCAGCGTCAGTATCTGTCCAGAAGGCCGCCTTCGCCACCGGTATTCCTCCACATTTCTACGCATTTCACCGCTACACGTGGAATTCTACCTTCCTCTACAATACTCCAGATAACCAGTTTTAAGTGCAATTCCCAGGTTGAGCCCGGGGCTTTCACACCTAACTTAATTATCCGCCTACATGCCCTTTACGCCCAGTCATTCCGATTAACGCTCGCACCCTCCGTATTACCGCGGCTGCTGGCACGGAGTTAGCC
+
CCCCCGGGGDGGGGGGGGGGGGGGGGGGGGGGGGGGGGGGGGGGGGGGGGFGGGGGGGGGGGGGGGCEGGGFGGGGGGGGGFFGGGGGDGGGGGGGGGFGFGGGGGGGGGGGGGGGGGGGGGGGGGGDGGGGGGGGGGGGGGGGFGGGGGGGGGGGFFGGGGGGGGGGGFGGGGGGFFFGGG6DGFFG?FGGGEEDGGGGFFFFFFFFBFCEFFFFFFC?FFFFDFFFE3>EFFC<<?FFF;EFEEFE6@<(((6;?9@F>FFB>F?FFFF?<B4<A?>969BFF004?:??((4?FD><:
@M04999:289:000000000-L3R54:1:1101:16087:8122 2:N:0:410
CGCTGACTACCGGGGTATCAATCCTGTTCGCTACCCATGCTTTCGAACCTCAGCGTCAGTTACAGACCAGAGAGCCGCCTTCGCCACTGGTGTTCTTCCATATATCTACGCATTCCACCGCTACACATGGAGTTCCACTCTCCTCTTCTGCACTCAAGAAAAACAGTTTCAGCTGCACTTCCCCGGTTAAGCCGAGGGCTTTCACAGCTGACTTGTTCTCCCGCCTGCGTTCGCTTTACGCCCAATAAATCCGGACAACGCTTGCCACCTACGTATTACCGCGGCTGCTGGCACGTAGTT
+
CCCCCGGGGGGGGGGGGGGGGGGGGGGGGGGGGGGGGGGGGGGGGGGGGGGGGGGGGGGGGGGGGGGGGGGGGGGGGGGGGGGGGGGGGGGGGEGGGGGGGGGGGGGGGGGGGGGGGGGGGGGGGGGGGGGGGGGGGGGGGGGGGGGGGGGGGGGGGGGGGGGGGGGGGGGGGGGGFGFGGGGGGGGGGGGGGGGGGGGGFFFFFFFFFFFFFFFFFFFFFFBFBF@FFFFFFFFFFFFFFFFF:7:BDFFF>BFBBBFFFFFFBBAB:BFFFFFFFFFFF>>9>9>FFF3:12(.46<A
@M04999:289:000000000-L3R54:1:1101:25439:8129 2:N:0:410
TTCGACTACTCGGGTATCTAATCCTGTTCGCTACCCATGCTTTCGAACCTCAGCGTCAGTTACAGACCAGAGAGCCGCCTTCGCCACTGGTGTTCTTCCATATATCTACGCATTCCACCGCTACACATGGAGTTCCACTCTCCTCTTCTGCACTCAAGAAACATAGTTTCAGCTGCAGTTCCCCAGTTAAGCTGGGGGCTTTCACAGCTGACTTATCTTCCCGCCTGCGTTCGCTTTACGCCCAATAAATCCGGACAACGCTTGCCACCTACGTATTACCGCGGCTGCTGGCACGTAGTT
+
CCCCCGGGGGGGGGGGGGGGGGGGGGGGGGGGGGGGGGGGGGGGGGGGGGGGGGGGGGGGGGGGGGGGGGGGGGGGGGGGGGGGGGGGGGGGGGGGGGGGGGGFGGGGGGGGGGGGGGGGGGGGGGGGFGGGGGGGGGGGGGGGGGGGGFGGGGGGGEGFGGGGGGGGGGGGGGGGFGFGGGGGGGGGG7FGGGGGGGDGFFFFFFFFE=EFFFFFFFFFFFDFFDDB2@DFD>D?D<EEFFF<6@E3>EFFF;0:>126>B?:?025<B:?<BBFFFFD29(7>>>???0:13(,42<<
@M04999:289:000000000-L3R54:1:1101:6408:8136 2:N:0:410
GGTTTGACTACCGGGGTATCTAATCCTGTTTGCTCCCCACGCTTTCGCATCTCAGCGTCAGTATCTGTCCAGAAGGCCGCCTTCGCCACCGGTATTCCTCCACATCTCTACGCATTTCACCGCTACACGTGGAATTCTACCTTCCTCTACAATACTCCAGATAACCAGTTTTAAGTGCAATTCCCAGGTTGAGCCCGGGGCTTTCACACCTAACTTAATTATCCGCCTACATGCCCTTTACGCCCAGTCATTCCGATTAACGCTCGCACCCTCCGTATTACCGCGGCTGCTGGCACGGAGT
+
CCCCCGGGGGEGGGEEGCGGGGFFEFFFGGGGGGGGGEGGGGGFGGGGGGGGGGGGGFGGGGFGGGGGGFEFGGGGGGGGGGGGGGGGGGGGFECGDGGGGGFDFGGGGGGGGGGGGGGGGGGGGGGGGFGG7DFFGGGGGG8EGGGGGGGGFGGGFFGGGGGGGGGFFFGGGGGFFGFDGFFFGGGGGGGF?EGCGC7CEF>FFFF8(9:E3AFFFAFFFCEEF9:2?3;C?3;;@FFFCDFFFFF@@F53<<@<:6:A>60::BBBFBF<FBFFF::<AA<;B376>(5)26:<B6;9(
@M04999:289:000000000-L3R54:1:1101:25408:8150 2:N:0:410
TGGGACTACAGGGGTATCTAATCCTGTTCGCTCCCCACGCTTTCGTCCATCAGCGTCAATCGGTATTTAGTAACCTGCCTTCGCAATCGGGGTTCTGTGTAATATCTATGCATTTCACCGCTACACTACACATTCCAGCTACTTCAATACTATTCAAGATTAACAGTATCAACGGCAGTTCTACAGTTAAGCTGCAGGTTTTCACCGCTGACTTATCAACCCGCCTACGGACCCTTTAAACCCAATAAATCCGGATAACGCTCGCATCCTCCGTATTACCTCGGCTGCTGGCACGGAGGTT
+
CCCCCGGGGGGGGGGGGGGGGGGGGGGGGGGGGGGGGGGGGGGGGGGGGGGGGGGGGGGGGGGGGCCGGGGGGGGGGGGGGGGGGGGGGGGGGGGGGGGGGGGGGGGGGGGGGGGGGGAGGGGGGGGGGGGGGGGGGGGGGGGGGGGGFEGFGGGGFGGGGGGGGGGGGGGGGGGGFGFFGGGGGGGGGGGGGGGFGGGDFFFFFFFFF>BFFFFFFFFFFFFFF>2=@=DFFFF=@4<FFFF02=8@EFFFF@06;<E?;DBFFFFFFFA038::>:9<.)(-:19BF:>B:B:64((-(
@M04999:289:000000000-L3R54:1:1101:22962:8165 2:N:0:410
AGACTACTGGGGTATCTAATCCTGTTCGCTACCCATGCTTTCGAGCCTCAGCGTCAGTAACAGACCAGAGAGCCGCCTTCGCCACTGGTGTTCTTCCATATATCTACGCATTTCACCGCTACACATGGAGTTCCACTCTCCTCTTCTGCACTCAAGTCTCTCAGTTTCCGATGCTCTTCCTCAGTTAAGCTGAGGGCTTTCACATTCAGACTTAAAAGACCGCCTGCGCTCCCTTTACGCCCAATAAATCCGGACAACGCTTGCCACCTACGTATTACCGCGGCTGCTGGCACGTAGTT
+
CCCCCGGGGGGGGGGGGGGGGGGGGGGGGGGGGGGGGGGGGGGGGGGGGGGGGGGGGGGGGGGGGGGGGGGGGGGGGGGGGGGGGGGGGGGGGGGGGGGGGGGGGGGGGGGGGGGGGGGGGGGGGGFFFGGGGGGGGGGGGGGGGGGFGGGGGGFGGGGGGGGGGGGGGGCGGGGGFGFGGGGGGGCDGGGGGF?DGGGGFFFFFFFFFEFFFFFFFAFBFAFFFFFFFB@FFFF@CE@FB>D<@;ACFFFF909@FF09;::?BF??FFF<??DFAF<12(3;((4:??:1<68?(-.
@M04999:289:000000000-L3R54:1:1101:11230:8172 2:N:0:410
TAGGGACTACTCGGTATCTAATCCTGTTTGCTCCCCACGCTTTCGCATCTCAGCGTCAGTATCTGTCCAGAAGGCCGCCTTCGCCACCGGTATTCCTCCACATCTCTACGCATTTCACCGCTACACGTGGAATTCTACCTTCCCCTACAATACTCCAGATAACCAGTTTTAAGTGCAGTTCCCAGGTTGAGCCCGGTGCTTTCACACCTAACTTAATTATCCGCCTACATGCCCTTTACGCCCAGTCATTCCGATTAACGCTCGCACCCTCCGTATTACCGCGGCTGCTGGCACGGAGTT
+
CCCCCGGGGGGGGGGGGGGGGGGGGGGGGGGGGGGGGGGGGGGGGGGGGGGGGGGGGGGGGGGGFGGGGGGGGGGGGGGGGGFGGGGGFEGGGGGGGGGGGGGGGGGGGFGGGGGGGGGGGGGGGGDGGGGGGGGGEFGGGGGGGGGGGGGGGGGGGGCFDCEGGGGGGGGGFGDGF?FGGGDFFDGGGGCGGG6D*;CFFFFAFFFFFFEFFFFFFFFFFFABFDFD>C*3>BFFE:ED?>F<7=<>?EFF;;?@?EF0:DF>>BFFB6?B9::BFAAA?>16>>>:75:?(5,34>12
@M04999:289:000000000-L3R54:1:1101:17567:8195 2:N:0:410
CTGACTACTAGGGTATCTAATCCTGTTCGCTCCCCACGCTTTCGTCCATCAGCGTCAATCGGTATTTAGTAACCTGCCTTCGCAATCGGGGTTCTGTGTAATATCTATGCATTTCACCGCTACACTACACATTCCAGCTACTTCAATACTATTCACGATTAACAGTATCAACGGCAGTTCTACAGTTAAGCTGCAGGTTTTCACCGCTGACTTATCAACCCGCCTACGGACCCTTTAAACCCACTAAATCCGGCTAACGCTCGCATCCTCCGTATTACCGCGGCTGCTGGCACCTAGTT
+
CB@CCEAE,<6F8CAFGFGGGFFFDCEFGCB@FFGEFGGE@FFBFCFGGG9C8@CFB,CFFGGCFFG<6C9CFFGFG<EFGGD@BGCFFG7CFEFDE?A<F<B<F?FFGGDAFFEFGGGGEEGGGGCFCGFC;EFG;ED=EFGGFFD;EFGF;EC,>=88C,BFGF:AGGGFE6?6@8BFGCFFGGGF7@FC,<CC6D7<FFFFFB5588@=;CAAAFF:B>AAD2:(5>2=@3-)*16/,36(6(())).(61913;21(211339:>B0744(4:AA?F((0,-60280()((()))
@M04999:289:000000000-L3R54:1:1101:19148:8207 2:N:0:410
TGACTACCCGGGTATCTAATCCTGTTTGCTCCCCACGCTTTCGCATCTCAGCGTCAGTATCTGTCCAGAAGGCCGCCTTCGCCACCGGTATTCCTCCACATCTCTACGCATTTCACCGCTACACGTGGAATTCTACCTTCCTCTACAATACTCCAGATAACCAGTTTTAAGTGCAATTCCCAGGTTGAGCCCGGGGCTTTCACACCTAACTTAATTATCCGCCTACATGCCCTTTACGCCCAGTCATTCCGATTAACGCTCGCACCCTCCGTATTACCGCGGCTGCTGGCACGGAGTTAGC
+
CCCCCGGGGGGGGGGGGGGGGGGGGGGGGGGGGGGGGGGGGGGGGGGGGGGGGGGGGGGGGGGGGGGGGGGGGGGGGGGGGGGGGGGGGGGGGGGGGCGFFGFGGGGGGGGGGGGGGGGGGGFGCFDBECGGGGGGGGGGGGGGGGGGGGGGFGGGFFFGGGGDFGGGGGGGDGGFFGFGGGC7FFG?GGGGGGEGGGGFFFFFFFF44BFFB6FAEAFE;BFDDFFFFFE1@@EEE?DDF7;;@AFCEFE(4;@EE106199;BB0(3:>F?0:-<<FB;0616?D>?0<??(4(429:2
@M04999:289:000000000-L3R54:1:1101:12147:8235 2:N:0:410
TGATGGACTACCGGGGTATCTAATCCTGTTCGCTACCCATGCTTTCGAACCTCAGCGTCAGTTACAGACCAGAGAGCCGCCTTCGCCACTGGTGTTCTTCCATATATCTACGCATTCCACCGCTACACATGGAGTTCCACTCTCCTCTTCTGCACTCAAGAAAAACAGTTTCAGCTGCACTTCCCCGGTTAAGCCGATTGCTTTCACAGCTGACTTGTTCTCCCTCCTTCGTTCGCTTTCCGCCCAATAAATCCGGACAACGCTTGCCACCTACGTACTACCGCGGCTGCTAGCACGTAGT
+
9BCCCFCFFCFGGGGGGGGGG<<AEFGFGGGGDFCFGGC@EDG<FGG@E@:FFGGGFGG:CFDDGCCACCFFGG@6BE>CC:@FEE:CC<EEGG?FGG<FFGGGGGFFECFA@FF@EGFGGCGFGG9EFGCA8B4@BF8FFGA8DFFFGGG=A=FGGGG,=@@DGGCDGGDCF8=DB6@FCC;FFG68;E5A,EF>D*999BBCF9BAA555*;8=>B8?85;@2(9(.5535(:0,42+)(6328<13).7?30(490((,--((44>?F<82?BD(465869((2(60:)),-4(4.2-
@M04999:289:000000000-L3R54:1:1101:25696:8247 2:N:0:410
ACCGACTACAGGGGTATCTAATCCTGTTCGCTACCCATGCTTTCGAACCTCAGCGTCAGTTACAGACCAGAGAGCCGCCTTCGCCACTGGTGTTCTTCCATATATCTACGCATTCCACCGCTACACATGGAGTTCCACTCTCCTCTTCTGCACTCAAGAAAAACAGTTTCAGCTGCACTTCCCCGGTTAAGCCGAGGGCTTTCACAGCTGACTTGTTCTCCCGCCTGCGTTCGCTTTACGCCCAATAAATCCGGACAACGCTTGCCACCTACGTTTTACCGCGGCTGCTGGCACGGAGTT
+
B<CC8EGDEEGGGEGD89CFCDFFGGGFFGDCCF<ECCEEFGGGGFDF@EDGFC:@@CFEFFFCF9CFFGGGGDGGEGGECGFEE7F<FDFFFCFGFEGGGGGE=<;EGFG?FDFGGGGDC7FGGGF8F<FFF?9;9=,@,DGDC;9@;EGGEFFFD,98DFFED6EF8=EF8E=EFDF6DD+;E6C>CG9CFGGGGGDGFAFF69FF=)7(8B4=4F8CFB@=22(:1,8<11;D=3>):66;;3@A)).((,3>02:;08((-8)4:18234,.-.<7?7(11(4<DF:?F22(36?B
@M04999:289:000000000-L3R54:1:1101:27821:8258 2:N:0:410
GGTCCGACTACCCGGGTATCTAATCCTGTTTGCTACCCACGCTTTCGAGCATGAACGTCAGTGTTATCCCAGGAGGCTGCCTTCGTCATCGGTATTCCTCCACATCTCTACGCATTTCACTGCTACACGTGGAATTCTACCTCCCTCTGACACACTCTAGTTTGACAGTTTCAAATGCACGTCCCAAGTTGAGCTCGGGGATTTCACATCTGACTTATCTAACCGTCTGCGCTCGCTTTACGCCCAGTAATTCCGATTAACGCTCGCACCCTACGTATTACCGCGGCTGCTGGCACGTAGT
+
CCCCCGGGGGGGGGGGGGGGGGFEFGGGGGGGGGGGGGGGGGGGGGGGGGGGGGGGGGGGGGGGGGGGGGGGGGGGGGGGGGGGGGGGGGGGGGGGGGGGGGGGGGGGGGGGGGGGGGGGGGGGGGGGGGGGGGGGGGGGGGGGGGGGGGGGGGGGGGGGGGGGGFGGFGGGGGGGFGFGGGGGGGGGGGGGGGEFGGGGEDFFFFFFFFFFFFFFFFFFFEFFFFFD=E@BB@BFFFFFFFF66;@EFFFECFFFFFDEE<BFBF>BBFB?4?FF2:?>AA?06>>FFFF??BFDFFF04
@M04999:289:000000000-L3R54:1:1101:17795:8271 2:N:0:410
TGGGACTACCCGGGTATCTAATCCTGTTCGCTACCCATGCTTTCGAGCCTCAGCGTCAGTAACAGACCAGAGAGCCGCCTTCGCCACCGGTGTTCTTCCATATATCTACGCATTTCACCACTACACATGGAGTTCCACTCTCCTCTTCTGCACTCAAGTCTCTCAGTTTCCGATGCTCTTCCTCAGTTAAGCTGAGGGCTTTCACATTCAGACTTAAAAGACCGCCTGCGCTCCCTTTACGCCCAATAAATCCGGACAACGCTTGCCACCTACGTATTACCGCTGCTGCTGGCACGTAGTT
+
CCCCCGGGGGGGGGGGGGGGGGGGGGGGGGGGGGGGGGGGGGGGGGGGGGGGGGGGGGGGGGGGGGGGGGGGGGGGGGGGGGGGGGGGGGGGGGGGGGGGGGGGGGGGGGGGGGGGGGGGGGGGGGGGGGGGGGGGGGGGGGGGGGGGGGGGGGGGCGGGGGGGGGGGGGGG>EGGFFFGGGGGGGGGGGGFGGGGGGGGFFFFFFFFFFFEFFFFFFF65BFABFFFFFFFFFFFFFFF@DF9DF@FFFCCFB6;@F:FFFB?8??<DF??7(1<B?AFA:((41?7<>?F:??(,4(44
@M04999:289:000000000-L3R54:1:1101:13370:8298 2:N:0:410
AGAGACTACCCGGGTATCTAATCCTGTTTGCTCCCCACGCTTTCGCATCTCAGCGTCAGTATCTGTCCAGAAGGCCGCCTTCGCCACCGGTGTTCCTCCACATCTCTGCGCATTTCACCGCTACACGTGGAATTCTACCTTCCTCTACAATACTCCAGATAACCTGTTTTAAGTGCAATTCCCAGGTTGAACCCGGGGCTTTCACACCTAACTTAATTATCCGCCTACATGCCCTTTACGCCCAGTCATTCCGATTAACGCTCGCACCCTCCGTATTACCGCGGCTGCTGGCACGGAGTT
+
CCCCCGGGGGGGGGGGGGGGGGGGGGGGGGGGGGGGGGGGGGGGGGGGGGGGGGGGGGGGGGGGGGGGGGGGGFGGGGGGGGGGGGGGGGGGGGGGGGGGGGGGGGGCFDGGGGGGGGGGGGGGGGGGGGGGGGGGEGDFGGGGGGGGFGGGGGG8BFDFAFFFGCGGGGGGGGGGFDFGGGGGGGGGGGGFGC>CGGGGFFFFFFFFFFFFFFFFFFA<B69BFD@DEFEE@@FFFFFA;7@D;3<<EFFFE?:?FFF?0889BB>B?FFFFF((4:AB?6>9>11<FFBF0>6(613?
@M04999:289:000000000-L3R54:1:1101:25715:8349 2:N:0:410
TGACTACCAGGGTATCTAATCCTGTTCGCTCCCCACGCTTTCGTCCATCAGCGTCAATCGGTATTTAGTAACCTGCCTCCGCAATCGGGGTTCTGTGTAATATCTATGCATTTCACCGCTACACTACACATTCCAGCTACTTCAATACTATTCAAGATTAACAGTATCAACGGCAGTTCTACAGTTAAGCTGCAGGTTTTCACCGCTGACTTATCAACCCGCCTACGGACCCTTTAAACCCAATAAATCCGGATAACGCTCGCATCCTCCGTATTACCGCGGCTGCTGGCACGGAGTTAGC
+
CCCCCGGGGGGGGGGGGGGGGGGGGGGGGGGGGGGGGGGGGGGGGGGGGGGGGGGGGGGGGGGGGGGGGGGGGGGGGGGGGGGGGGGGGGGGGGGGGGGGGGGGGGGGGGGGGGGGGGGGGGGGGGGGGGGGGGGGGGGGGGGGGGFGGGGGGGEFAFGGGGGGGGGGGGGGGGGGFGFGGGGGGGGGGGFGGGGGFFGGFFFFFEFFFFFFFFFFFFFFFFFFFFDDFFFFFFFFFFFF;<@F;A;CF;@>(6?9@FFFFFFFF>F?A?B?:?FFFF:B>B;BFBBF0<B>6;19:F<A<
@M04999:289:000000000-L3R54:1:1101:22518:8380 2:N:0:410
AGGACTACTGGGGTATCTAATCCTGTTCGCTCCCCACGCTTTCGTCCATCAGCGTCAATCGGTATTTAGTAACCTGCCTTCGCAATCGGGGTTCTGTGTAATATCTATGCATTTCACCGCTACACTACACATTCCAGCTACTTCAATACTATTCAAGATTAACAGTATCAGCGGCAGTTCTACAGTTAAGCTGCAGGTTTTCACCGCTGACTTATCAACCCGCCTACGGACCCTTTAAACCCAATAAATCCGGATAACGCTCGCATCCTCCGTATTACCGCGGCTGCTGGCACGGAGTT
+
CCCCCGGGGGGGGGGGGGGGGGGGGGGGGGGGGGGGGGGGGGGGGGGGGGGGGGGGGGGGGGGGGGGGGGGGGGGGGGGGGGGGCGGGGGGGGGGGGGGGGGGGGGGGGGGGGGGGGGGGGGGGGGGGGGGGGGGGGGGGGGGGGFGFGFDGGGGGGGGGGGGGGGGGGGFGCEDEFGFGFGGGGGGGGGGGGGGGGFGGFFFFF>EFFAFFF6FFFFFFE=FFD@FF??FFFFFFECCFFFFF@;@CEFF9@;;6AED@DFFFFFBF>F098:??FFA?9(,49BFFFFF7?BFF018
@M04999:289:000000000-L3R54:1:1101:6528:8386 2:N:0:410
GACTACCGGGGTATCTAATCCTGTTCGCTCCCCATGCTTTCGAGCCTCAGCGTCAGTAACAGACCAGAGAGCCGCCTTCGCCACTGGTGTTCTTCCATATATCTACGCATTTCACCGCTACACATGGAGTTCCACTCTCCTCTTCTGCACTCAAGTCTCTCAGTTTCCGATGCTCTTCCTCAGTTAAGCTGAGGACTTTCACATTCAGACTTAAAAGACCGCCTGCGCTCCCTTTACGCCCAATAAATCCGGACAACGCTTGCCACCTACGTATTACCGCGGCTGCTGGCACGTAGTTAGC
+
CCCCCGGGGGGGGGGGGGGGGGGGGGGGG,CFGGGGGGGGGGGGGGGGGGGGGGGGGGGGGGGGGGGGGGGGGGGGGGGGGGGGGGGGGGGGGGGGGGGGGGGGGGGGGGGGGGGGGGGGGGGGGGGGGGGGGGGGGGGGGGGGGGGGGGGGGGGGGGGGGGGGGGGGGGGGGGGGFGFGGGGGGGGGGGGGGGGGFGGGFFFFFFFFFFFCEFFFFFFFEFFFFFFFFFFFFFFFFFFFFF;@FFEFF@0>@F9DB>F6?6??FFBB?BBF>)5ADDB9>BFFFFB???:?F::8,44--
@M04999:289:000000000-L3R54:1:1101:27505:8396 2:N:0:410
TAGCGGACTACTAGGGTATCTAATCCTGTTTGCTCCCCACGCTTTCGCATCTCAGCGTCAGTATCTGTCCAGAAGGCCGCCTTCGCCACCGGTATTCCTCCACATCTCTACGCATTTCACCGCTACACGTGGAATTCTACCTTCCCCTACAATACTCCAGATAACCAGTTTTAAGTGCAATTCCCAGGTTGAGCCCGGGGCTTTCACACCTAACTTAATTATCCGCCTACATGCCCTTTACGCCCAGTCATTCCGATTAACGCTCGCACCCTCCGTATTACCGCGGCTGCTGGCACGGAGT
+
CCCCCFEGGGGGGGGDFGGGFG@CFFFGGGGGGGGGGGGGGGGGGG:FBFEDFGAFFGGGGGGGGGGEGGGGGCFGGGGGGGGGGGGGGGGCFGGGGGGGGGGGFGGGGGGGGE@FGGGGGGGGEGGGGFFFGFDFGGFGGGGGGGDF?FGFFFGFFGGGFGGGGGGGFFGGGGGGFG7<EGGGFFFGGGGGFGGGGGCDBEFFFFFFF@BEBFFFEFFFFFFFDFF?DFF?6EEF83;F3,4@9;65<3?3C?@<3??FBFFB10,49>????132:?A9A?>>69B9:25(8:?203(-
@M04999:289:000000000-L3R54:1:1101:3208:8412 2:N:0:410
GGACTACAGGGGTATCTAATCCTGTTTGCTCCCCACGCTTTCGCATCCCAGCGTCAGTATCTGTCCAGAAGGCCGCCTTCGCCACCGGTATTCCTCCACATCTCTACGCATTTCACCGCTACACGTGGAATTCTACCTTCCTCTACAATACTCCAGATAACCAGTTTTAAGTGCAATTCCCAGGTTGAGCCCGGGGCTTTCACACCTAACTTAATTATCCGCCTACATGCCCTTTACGCCCAGTCATTCCGATTAACGCTCGCACCCTCCGTATTACCGCGCCTGCTGTCACGGAGTTAGC
+
CCCCCFGGGGGGGEF9FEEFGEFGGGGGGGGGGGGGGDGGGGGGGGGGGGDFGFGGGGGGGGGGGGG?FGGGGGFGGGGFGGFEFGGGG@GGGGFGFGGGFGGGGGGFEEFGC<EFG:EGGGGGGGGGDFGFGG9EAFGGGCFGFGF,EGGG=,,=BDFGGGGFGGGGG?FGGFDD9?FCFFGFGGGFGGGGC@EDDGGFFFF>F46A4>EFF86=8CF*:B5@?DE?C=EFFFF3C<DFFD;3<EF/<CF;?1?EED0::6>;>921<?B?6:?9<>?>,(-81(.7).44?(--3:2:2
@M04999:289:000000000-L3R54:1:1101:26236:8456 2:N:0:410
TGAAGACTACCGGGGTATCTAATCCTGTTCGCTACCCATGCTTTCGAGCCTCAGCGACAGTAACAGACCAGAGAGCCGCCTTCGCCACTGGTGTTCTTCCATATATCTACGCATTTCACCGCTACACATGGAGTTCCACTCTCCTCTTCTGCACTCAAGTCTCTCAGTTTCCGATGCTCTTCCTCAGTTAAGCTGAGGGCTTTCACATTCAGACTTAAAAGACCGCCTGCGCTCCCTTTACGCCCAATAAATCCGGACAACGCTTGCCACCTACGTATTACCGCGGCTGCTGGCACGTAGT
+
CCCCCGGGGGGGGGGGGGGGGGGGGGGGGGGGGGGGGGGGGGGGGGGGGGGGGGGGGGGGGGGGGGGGGGGGGGGGGGGGGGGGGGGGGGGFGGGGGGGGGGGGGCGGGGGGGGGGGGGGGGGGGGGGGGGGGGGGGGGGGGGGGGGGGGGGGGGGGGGGGGFCFGCGFGFGG6CCDDFGGGGGGGGGGGGGGF?FGGGGFFFF>FFFFFFFEFFFCFFEFF=BBFFDFFFFFDB@FFFFF<FFFD?@FAEFFFF;06>FFFBFFFFBA>BFFFFBBF>BFA?FF9069<?:BFB?B?164
@M04999:289:000000000-L3R54:1:1101:20382:8458 2:N:0:410
GACTACTGGGGTATCTAATCCTGTTTGCTCCCCACGCTTTCGCATCTCAGCGTCAGTATCTGTCCAGAAGGCCGCCTTCGCCACCGGTATTCCTCCACATCTCTACGCATTTCACCGCTACACGTGGAATTCTACCTTCCTCTACAATACTCCAGATAACCAGTTTTAAGTGCAGTTCCCAGTTTGAGCCCGGGGCTTTCACACCTAACTTAATTATCCGCTTACATGCCCTTTACGCCCAGTCATACCGATTAACGCTCGCACCCTCCGTATTACCGCGCCTGCTGGCACGTAGTTAGCC
+
CCCCCGGDFGGEFGGGGGGGGGGGGGGGGGGGGGGCEEGGGGGGGGCEEFFDFGGGGGFGGFEFGGFGFGGDGGGGGGGGG7FGGGDG7FFFGGGG@FGAFAF9EFFGGGGFF9FF7FFEGGGGGGDE9F8AFEG9E=DF8=E,@F8ECFFG8D8D=E8EGFGFGGGGGFGDFGCFFGFFFF8EC=AFCFCC:C5CD>>+11BA?FF4<A;6AFCB6F92?(/5>5*95>BF(7*44;@B1(/4)1)1//(,(634;((((119>0(4421620)6<3-6(((-(()((,5:1((3..)60
@M04999:289:000000000-L3R54:1:1101:23265:8492 2:N:0:410
CAGACTACCGGGGTATCTAATCCTGTTTGCTCCCCACGCTTTCGCATCTCAGCGTCAGTATCTGTCCAGAAGGCCGCCTTCGCCACCGGTATTCCTCCACATCTCTACGCATTTCACCGCTACACGTGGAATTCTACCTTCCTCTACAATACTCCAGATAACCAGTTTTAAGTGCAATTCCCAGGTTGAGCCCGGGGCTTTCACACCTAACTTAATTATCCGCCTACATGCCCTTTACGCCCAGTCATTCCGATTAACGCTCGCACCCTCCGTATTACCGCTGCTGCTGGCACGGACTT
+
CCCCCGGGGGGGGGGGGGGGGGGGGGGGGGGGGGGGGGGGGGGGGGGGGGGGFEGGGGGGGGGGGCGGGGGGGGGGEGGGGGGGGGGGGGGGGGGGGGGGGGGFGGGGGGGCGGGFGGGGGGGGGGGGEDFCFGGGGGGGFGGGGGGGGGDGGGCFGAFGFGGGGGGGCGCFGFGGC9CCFDGGGGGGGGF6CGE5DGGCAFFFFFFFEEFEFFFFEFFEA@=DFFFFFEEEFFFFCED>B>DFF@@C<?EE6::BA9(91:>2(49???BB?6024<>(7(-14)53>51:B003((4
@M04999:289:000000000-L3R54:1:1101:16680:8510 2:N:0:410
ATTCCGACTACCCGGGTATCTAATCCTGTTTGCTCCCCACGCTTTCGCATCTCAGCGTCAGTATCTGTCCAGAAGGCCGCCTTCGCCACCGGTATTCCTCCACATCTCTACGCATTTCACCGCTACACGTGGAATTCTACCTTCCTCTACAATACTCCAGATAACCAGTTTTAAGTGCAGTTCCCAGGTTGAGCCCGGGGCTTTCACACCTAACTTAATTATCCGCCTACATGCCCTTTACGCCCAGTCATTCCGATTAACGCTCGCACCCTCCGTATTACCGCGGCTGCTGGCACGGAGT
+
CCCCCGGGGGGGGGGGGGGGGGGGGGGGGGGGGGGGGGGGGGGGGGEGGGGGGGGGGGGGGGGGGGFGGGGGGGGGGGGGGGGGGGGGGGGGGEFGGGGGGGGGGGGGGGGGGGGGGGGGGGGGGGGGGGGGGGGGGGGGGGGGGGGGGGGGGGGGGGGGGGGGGGGGGGGGGGCGFGFGGGGGGGGGGGFG7FGGG>D>>EFFFFFFFFFF=FFFFFFFFFFCFDFFFF@FC;;;@DFFFFFF;D;EF3?EEFB?BB6>DFFFB>00>;F?FFFFFFFAAA?B>02901:?5?FF02144
@M04999:289:000000000-L3R54:1:1101:22616:8518 2:N:0:410
AGACTACCCGGGTATCTAATCCTGTTCGCTACCCATGCTTTCGAACCTCAGCGTCAGTTACAGACCAGAGAGCCGCCTTCGCCACTGGTGTTCTTCCATATATCTACGCATTCCACCGCTACACATGGAGTTCCACTCTCCTCTTCTGCACTCAAGAAAAACAGTTTCAGCTGCACTTCCCCGGTTAAGCCGAGGGCTTTCACAGCTGACTTGTTCTCCCGCCTGCGTTCGCTTTACGCCCAATAAATCCGGACAACGCTTGCCACCTACGTATTACCGCGGCTGCTGGCACGTAGTTAGC
+
CCCCCGGGGGGGGGGGGGGGGGGGGGF7FGGGGGGGGGGGGGGGFGGGGGGGGGGGGGGGGGGGGDGGGGGGGGGGGGGGGGGGGFGGGGGGGGGGGGGGGGGGGGGGGGGGGGGGFGGGGGGGGGG?FGGGGGGGGGGGGGGGGGGGGGGGGGDGFGGGFGGGGGGGGDGGGGGGFGF7FFDGGGGGAFGGCGEDGGGGFFFFFFFFFFFE3BAFEFF=D@BFFDBFFFFFFFFFFFFFF?<@EE6CA:(4<;><?BFFFF?BA>FF:FFF?AFFFF:>319>>?BB?BF??<<??AAF<
@M04999:289:000000000-L3R54:1:1101:14701:8527 2:N:0:410
GACTACCGGGGTATCTAATCCTGTTTGCTCCCCACGCTTTCGCATCTCAGCGTCAGTATCTGTCCAGAAGGCCGCCTTCGCCACCGGTATTCCTCCACATCTCTACGCATTTCACCGCTACACGTGGAATTCTACCTTCCTCTACAATACTCCAGATAACCAGTTTTAAGTGCAATTCCCAGGTTGAGCCCGGGGCTTTCACACCTAACTTAATTATCCGCCTACATGCCCTTTACGCCCAGTCATTCCGATTAACGCTCGCACCCTCCGTATTACCGCGGCTGCTGGCACGGAGTTAGCC
+
CCCCCGGGGGGGGGGGGGGGGGGGGGGGGGGFGFGGGGGGGGGGGGGGGGGGGGGGGGGGGGGGGGGGGGGGGGGGGGGGGGGGGGDGGGGGGGGGGGGGGGGGGGGGGGGGGGGGGGGGGGGGGGGEGGGGGGGGGGGGGGGGGGCFGGGGGGGGGGGGGGGGGGGGGGGGGGGGFGAGGFGEGGFGGGGGGGGCGGGGFFFFFFFFDFFFFFFFFFFFAFFFDEFC;FFEDF<E6;>EDDEF9CFEFFFF<?BBF0<<>696>::<?FFF?:<<B<9012>BB??B6<??;96?:AAD7
@M04999:289:000000000-L3R54:1:1101:11200:8536 2:N:0:410
TGCTCGACTACTCGGGTATCTAATCCTGTTCGCTCCCCACGCTTTCGTCCATCAGCGTCAATCGGTATTTAGTAACCTGCCTTCGCAATCGGGGTTCTGTGTAATATCTATGCATTTCACCGCTACACTACACATTCCAGCTACTTCAATACTATTCAAGATTAACAGTATCAACGGCAGTTCTACAGTTAAGCTGCAGGTTTTCACCGCTGACTTATCAACCCGCCTACGGACCCTTTAAACCTAATAAATCCGGATAACGCTCGCATCCTCCGTATTACCGCGGCTGCTGGCACGGAGT
+
CCCCCGCGGGGGGGGGGGGGGGFGGGGGGGGGGGGGGGGGEGGCGGGGGGGGGGGGGGGGGGGGGGGGGGGFFGFGGGGGGGGGGGGDEGGGGGGGGGGGGGGGGFGGGGGGFGGGGGGGGGGGGGGGGGGGGGGGGGGGGGFGGGGGGGGGGGGGGGFFCFGCGGGGGGGGGGGGFGEDFGGGGGG?GCGFGGGGGF69AFFFFFFFFFFBFFFFFFFFFFBFB>92>B@29@@?@D;AFEA@FF@<E3>CC@2;FFFF;<9?FFB>FFF?F?B?B0:4<<<6>>FF9FFF(,(8(-,,-
@M04999:289:000000000-L3R54:1:1101:17907:8539 2:N:0:410
GTATGACTACTCGGGTATCTAATCCTGTTCGCTCCCCACGCTTTCGTCCATCAGCGTCAATCGGTATTTAGTAACCTGCCTTCGCAATCGGGGTTCTGTGTAATATCTATGCATTTCACCGCTACACTACACATTCCAGCTACTTCAATACTATTCAAGATTAACAGTATCAACGGCAGTTCTACAGTTAAGCTGCAGGTTTTCACCGCTGACTTATCAACCCGCCTACGGACCTTTTAAACCCAATAAATCCGGATAACGCTCGCATCCTCCGTATTACCGCGGATGCTGGCACGGAGTT
+
CCCCCGGGFGGGGGGGGGGGGGGGGFGGGFGDCGGGGGGGGGGGGGGGGGGGGFGGGGGGGGGDGGDFGGFFGGGGGFGFGGGGGG:FGGGGGEEGGGFGGGGGGCGGGGGGFGGGGGGGGGGGGGGGGGGGGGGGGGFGGFGGGGGFGGGGGFGGGGGGGGGDGGGGGGFGFEGG>D5DFGGGGGGGGGGCFFGFGGFGFFFCFFFFFF@):C9:AAFEF=AABAFFF@(9@BFFFECF<ADDD?DF@EEF@B00;@@FF0;?>FF?F?BF:6?B08A>>B>16(40:A9:67<?,79?4
@M04999:289:000000000-L3R54:1:1101:23006:8570 2:N:0:410
TGGTGGACTACCAGGGTATCTAATCCTGTTCGCTCCCCACGCTTTCGTCCATCAGCGTCAATCGGTATTTAGTAACCTGCCTTCGCAATCGGGGTTCTGTGTAATATCTATGCATTTCACCGCTACACTACACATTCCAGCTACTTCAATACTATTCAAGATTAACAGTATCAACGGCAGTTCTACAGTTAAGCTGCAGGTTTTCACCGCTGACTTATCAACCCGCCTACGGACCCTTTAAACCCAATAAATCCGGATAACGCTCGCATCCTCCGTTTTACCGCGGCTGCTGGCACGGAGT
+
CCCCCGGGGFGAFGDFGGGGGGGGGGGGGGGDGGGFGGGGGGGGGGGGGECFGGGGGGGGEGGF@FGGGGGGGGGGGGGGGGGGGGGGGGGGGGGGGGGEFG<FFEGGGGGGGGGGGGGGGGGGGGGGGGGGGGGGG9F=FGGGGGGFFFGGGGGGGGDFAEFFBFGGGFGGGGGEBDACFFDGDGFGGGGGGGG+7CGGFFFFFFFFD@F==FFFFFF*95:@ABF>5B@(59@DFF@C?CAD<D;@;E3<C@;>(:1><D>(2(12:BBFFF91).4)5809((,7922)5:75?F964
@M04999:289:000000000-L3R54:1:1101:10285:8719 2:N:0:410
CGGACTACAGGGGTATCTAATCCTGTTTGCTCCCCACGCTTTCGCATCTCAGCGTCAGTATCTGTCCAGAAGGCCGCCTTCGCCACCGGTATTCCTCCACATCTCTACGCATTTCACCGCTACACGTGGAATTCTACCTTCCTCTACAATACTCCAGATAACCAGTTTTAAGTGCAGTTCCCAGGTTAAGCCCGGGTCTTTCACACCTAACTTAATTATCCGCCTACATGCCCTTTACGCCCAGTCATTCCGATTAACGCTCGCACCCTCCGTTTTACCGCGGCTGCTTGCACGGAGTTAC
+
CCCCCGFGGC8CFGGGGGGGGGGGFGGGGGGGGGGGGGGGGGGGG7FGGGGGGGGGGGGGGGGGGGFGGGGGGGGGGGGGGGGGGGFG7FCGGGGFGFGGGFGGGGGGGGGGGGGGGDGGGGGGGGG8CCFDFGGFGGGGGGGGGGGFGFGGGGGFFFFAFGFFCDFGGFFFGGGGFGFGFDF66<EECFGGGCEG*<FGFFFFFFBF:6BEFFFFEAFEF2=@@=B@F4@;2@BEEF=B01((67<EE?<(38??EC(68;4>(424((,(-).,637,((193967-.1))(-0-4:2)
@M04999:289:000000000-L3R54:1:1101:4646:8723 2:N:0:410
TGACTACCCGGGTATCTAATCCTGTTCGCTACCCATGCTTTCGAGCCTCAGCGTCAGTAACAGACCAGAGAGCCGCCTTCGCCACTGGTGTTCTTCCATATATCTACGCATTTCACCGCTACACATGGAGCTCCACTCTCCTCTTCTGCACTCAAGTCTCTCAGTTTCCGATGCTCTTCCTCAGTTAAGCTGAGGGCTTTCACATTCAGACTTAAAAGACCGCCTGCGCTCCCTTTACGCCCAATCAATCCGGACAACGCTTGCCACCTTCGTATTACCGCGGGTGCTGGCACGTAGTTAT
+
-A68CF,;CFFGGDGGGGGGGG,-;C,6@F:6E<,6EGFGGGG8FF@,;,,;@F:@FC,6,E6,,6CF<@F@78+C>F7?D=,,8:F=FAA6CF??F,FFFGDF9A,,4+86A<EFBCC=>8FFGG9,,A,A,,E8E89D8=?DG;EAF8,=A=,33@,=E9E33+7:8CEECGG8EF?=9=+@5E::9C,24;:+9+00+13B3B83*75)*18<C>4)354:>5@22->@=(8)>),8:((3((6)94(6;76B@(4(8??BB6).().4:87?>948>B6(-4(5)580,28:((66)
@M04999:289:000000000-L3R54:1:1101:5906:8767 2:N:0:410
TCGACTACCAGGGTATCTAATCCTGTTTGCTACCCACGCTTTCGAGCATGAACGTCAGTGTTATCCCAGGAGGCTGCCTTCGCCATCGGTATTCCTCCACATCTCTACGCATTTCACTGCTACACGTGGAATTCTACCTCCCTCTGACACACTCTAGTTTGACAGTTTCAAATGCACGTCCCAAGTTGAGCTCGGGGATTTCACATCTGACTTATCTAACCGTCTGCGCTCGCTTTACGCCCAGTAATTCCGATTAACGCTCGCACCCCACGTATTACCGCGGCTGCTGGCACGTAGTTAC
+
CCCCCGGGGGGGGGGGGGGGGGGGGGGFGGGGGGGGGGGGGGGGGGGGGGGGGGGGGGGGGGGGGGGGGGGGGGGGGGGGGGGGGGGGGGGGGGGGGGGGGGGGGGGGGGGGGGGGGGGGGGGGGGFGGGGGGGGGGGGGGGGGGGGGGGGGFGGGGGGFFGFGGGGGGGGGGGGGFGB8@DGG8EGGGGGFCEGGGGDFFFFFFFFFFEE@EF6FFFFFF5>9BBE=BAF@FFFFFFFFFBFFEE?CCEEE;;<FCF?B@?;@FFFFFFFFF7<8:<>036(79007,4187?:?04<A)
@M04999:289:000000000-L3R54:1:1101:23088:8771 2:N:0:410
ACTAGGACTACTCGGGTATCTAATCCTGTTTGCTCCCCACGCTTTCGCATCTCAGCGTCAGTATCTGTCCAGAAGGCCGCCTTCGCCACCGGTATTCCTCCACATCTCTACGCATTTCACCGCTACACGTGGAATTCTACCTTCCTCTACAATACTCTAGTTAACCAGTTTTAAGTGCAATTCCTAGGTTGAGCCCAGGGCTTTCACACCTAACTTAATTATCCGCCTACATGCCCTTTACGCCCAGTCATTCCGATTAACGCTCGCACCCTCCGTATTACCGCGGCTGCTGGCACGGAGT
+
CCCCCGGGGGGGGGGGGGGGGGGGGGGGGGGGGGGGGGGGGGGGGGGGGGGGGGGGGGGGGGGGGGGGGGGGGGGFGGGGGGGGGGGGGGGGGGGGGGGGGGGGGGGGGGGGGGGGGGGGGGGGGGGGGGGGGGGGGGGGGGGGGGGGGGGGGFGGGGGGGGGGGGGGGGGGGFGGFGFGGGGGGGGGGGGGGGFGFGFGFFFFFFFFFFDEFFFFFFFEFEFEDFFFADFFFFE@BFBFEFF@FFFFEFFEEFE;@<DFFFF@F6@FF6?F??>::?FFAB?0>1(7>?F?B?:<?9(4-
@M04999:289:000000000-L3R54:1:1101:20656:8837 2:N:0:410
CCGGGGACTACACGGGTATCTAATCCTGTTTGCTCCCCACGCTTTCGCATCTCAGCGTCAGTATCTGTCCAGAAGGCCGCCTTCGCCACCGGTATTCCTCCACATCTCTACGCATTTCACCGCTACACGTGGAATTCTACCTTCCTCTACAATACTCCAGATAACCAGTTTTAAGTGCAATTCCCAGGTTGAGCCCGGGGCTTTCACACCTAACTTAATTATCCGCCTACATGCCCTTTACGCCCAGTCATTCCGATTAACGCTCGCACCCTCCGTATTACCGCGGCTGCTGGCACGGAGT
+
CCCCCGGGGGGGGGGGGGGGGGGGGGGGGGGGGGGFGGGGGGGGGGGGGGGGGGGGGGGGGGGGGGGGGGGGFGGGGGGGGGGGGGEFFFGGGCFFGGGGGGGGGGGGGGGGGGGGGGGGGGGGGGGGGGGGGFFGGGGGGGGFGGGGGGGCFGGGGGGGFGGAFGGGFGGGGGGGFGFGGGGGGGGGGGFFFGGGGGDGEFFFFFFFFFFFEFFFFFFFFFFF?@DFFFFFE;@8;@@FE6;BB<D;EEC4:AB<?F:>AF61:>>>F9?FFBF?BF?>>4?9>9;948:::?:467614
@M04999:289:000000000-L3R54:1:1101:8906:8865 2:N:0:410
GACTACTGGGGTATCTAATCCTGTTTGCTCCCCACGCTTTCGCATCTCAGCGTCAGTATCTGTCCAGAAGGCCGCCTTCGCCACCGGTATTCCTCCACATCTCTACGCATTTCACCGCTACACGTGGAATTCTACCTTCCTCTACAATACTCTAGTTAACCAGTTTTAAGTGCAATTCCTAGGTTGAGCCCAGGGCTTTCACACCTAACTTAATTATCCGCCTACATGCCCTTTACGCCCAGTCATTCCGATTAACGCTCGCACCCTCCGTATTACCGCGGCTGCTGGCACGGAGTTAGCC
+
CCCCCGGGGGGGGGGGGGGGGGGGGGGGGGGGGGGGGGGGGGGGGGGGGGGGGGGGGGGGGGGGGGFGGGGGGGGGGGGGGGGGGGGGGGGGGGGGGGGGGGGGGGGGEFGGGGGGGGGGGGGGGGGGGGGGGGGGGGGGGGGGGGGGGGGGGGGGGFGGGGFGGGGGGGGGGGGGFGFGGGGGGGGGGGGGGG6DGGGGFFAFFFFFFFFFFFFFFFFDFDFDF@EFFFFFFFFF9@@FFB@B@EFFFF@FFFFF0:<DFFFFFFBFBBF<F?BFF?>1,29>?74?B0<0>(3:7<AF?
@M04999:289:000000000-L3R54:1:1101:23766:8877 2:N:0:410
CAAGACTACACGGGTATCTAATCCTGTTTGCTCCCCACGCTTTCGCATCTCAGCGTCAGTATCTGTCCAGAAGGCCGCCTTCGCCACCGGTATTCCTCCACATCTCTACGCATTTCACCGCTACACGTGGAATTCTACCTTCCTCTACAATACTCTAGTTAACCAGTTTTAAGTGCAATTCCTAGGTTGAGCCCAGGGCTTTCACACCTAACTTAATTATCCGCCTACATGCCCTTTACGCCCAGTCATTCCGATTAACGCTCGCACCCTCCGTATTACCGCGGCTGCTGGCACGGAGTT
+
CCCCCGGGGGGGGGGGGGGGGGGGGGGGGGGGGGGGGGGGGGGGGGGGGGGGGGGGGGGGGGGGGGGGGGGGGGGGGGGGGGGGGGGGGGGGGGGGGGGGGGGGGGGGGGGGGGGGGGGGGGGGGGGGGGFGFGGGGGGGGGGGGGGGGGGCGGGGGGGGGGGFGGGGGGGGGGDGFGBFGGGGGGGGGGGGGGGGFDDFFFFFFFFBFFFFFFFFFFFFFFFFFFFFFFFFFFFDFFEF?@BD?@EF??EEE01;<FCF6;DBFFF>(8<BF?:7:FFA:611049?FBF:7<:909B<
@M04999:289:000000000-L3R54:1:1101:26277:8903 2:N:0:410
TTGACTACTCGGGTATCTAATCCTGTTCGCTCCCCACGCTTTCGTCCATCAGCGTCAATCGGTATTTAGTAACCTGCCTTCGCAATCGGGGTTCTGTGTAATATCTATGCATTTCACCGCTACACTACACATTCCAGCTACTTCAATACTATTCAAGATTAACAGTATCAACGGCAGTTCTACAGTTAAGCTGCAGGTTTTCACCGCTGACCTATCAACCCGCCTACGGACCCTTTAAACCCAATACATCCGGATAACGCTCGCATCCTCCGTATTACCGCGGCTGCTGGCACGGAGTT
+
CCCCCGGGGGGGGGGGGGGGGGGGGGGGGGGGGGGGGGGGGGGGGGGGGGGGGGGGGGGGGGGGGGGGGGGGGGGGGGGGGGGGGGGGGGGGGGGGGGGGGGGGGGGGGGGGGGGGGGGGGGGGGGGGGGGGGGGGGGGGGGGGGGGFGGGGGGGGGGGGGGGGGGGGGGGGGGGDEGFGGGGGGGGGGGGGGGGGGGGGFFFFFEEFFFFFFFFFFFFFFFFFFFFDF9@FFFFFFFFFFFFFFF)7<C@FF@D?F@FFFFFFFB>?FFB96(,8ADF:9(39>>FFBFF?>6;923:
@M04999:289:000000000-L3R54:1:1101:27671:8906 2:N:0:410
TTGACTACTGGGGTATCTAATCCTGTTTGCTCCCCACGCTTTCGCATCTCAGCGTCAGTATCTGTCCAGAAGGCCGCCTTCGCCACCGGTATTCCTCCACATCTCTACGCATTTCACCGCTACACGTGGAATTCTACCTTCCTCTACAATACTCCAGATAACCAGTTTTAAGTGCAATTCCCAGGTTGAGCCCGGGGCTTTCACACCTAACTTAATTATCCGCCTACATGCCCTTTACGCCCAGTCATTCCGATTAACGCCCGCACCCCCCGTATTCCCGCGGCTGCTGCCACGAAGTATG
+
CCCCCFGGGGGGGFCEDFGFCGFFAFEGFFGGGGEEGEEGG@F@FEFFEFGGGEFEG@CFCEFGGAFFEGGGDFGEFFGCFEEGGGGGGGGGF<FGGGGGDEB<?F@BDF@EGFFGGF=7C>FEEGFGGG=E=EFGG>@>DDFGG9D;DFF?EFGDF8EGGGFF8=EAAFCFGECFFG9=FGGGFGF@@@6CCGGGGGGFFFFFFF>4>55AAAFF<:8C:9D=@(36??3>(>@;<EFFF1;(/;<<)76E<<;DC41((,499>B6(41(-(4.--3,(((-(-(33,804>(-(4)))
@M04999:289:000000000-L3R54:1:1101:4863:8907 2:N:0:410
TACCGACTACTGGGGTATCTAATCCTGTTTGCTCCCCACGCTTTCGCATCTCAGCGTCAGTATCTGTCCAGAAGGCCGCCTCCGCCACCGGTATTCCTCCACATCTCTACGCATTTCACCGCTACTCGTGGAATTCTACCTTCCTCTACAATACTCCAGATAACCAGTTTTAAGTGCAATTCCCAGGTTGAGCCCGGGGCTTTCACACCTAACTTAATTATCCGCCTACATGCCCTTTACGCCCAGTCATTCCGATTAACGCTCGCACCCTCCGTATTACCGCGGCTGCTGGCACGGAGTT
+
CCCCCGGGGGGGGGGGGGGGGGGGGGGGGGGGGGGGGGGGGGGGGGGGGGGGGGGGGGGGGGGGGGGGGGGGGGGGGGGGGGFGGGGGGGGGGGGGGGGGGGGGGGGGGGGGGGGGGGGGGGGGGGGGGGGGGGFGGGGGGGGGGGGGGGGGGGGGGGGGGGGGGGGGGFGGGGGFFGFGGGGGGGGGGGGGGGF>CCDDAFFFFFFFFFFFFFFFEFFFFFEDDFFFFFFFF;DFFFFFFFFFFF;EEFECFF?BF?A96>FFFBFBBBFBF>31<F<>A2419B31?FFBF7?:(((-.
@M04999:289:000000000-L3R54:1:1101:20411:8927 2:N:0:410
CTTGACTACCAGGGTATCTAATCCTGTTCGCTCCCCACGCTTTCGTCCATCAGCGTCAATCGGTATTTAGTAACCTGCCTTCGCAATCGGGGTTCTGTGTAATATCTATGCATTTCACCGCTACACTACACATTCCAGCTACTTCAATACTATTCAAGATTAACAGTATCAACGGCAGTTCTACAGTTAAGCTGCAGGTTTTCACCGCTGACTTATCAACCCGCCTACGGACCCTTTAAACCCAATAAATCCGGATAACGCTCGCATCCTCCGTATTACCGCGGCTGCTGGCACGGAGTT
+
CCCCCGGGGFGGGGGGGGGGGGEGGGEFF@CGGGGGGGEGGEGFGGGGEGGGFGGGGGGGGGDGGGGGEFFGDFGGGGGGGGFGECEGFGGGFGFGFEFEEEFECGFGGGGGGGCFFGGGGCGGGGGFFGGG:=FGG;FGAFGGGGFFGGGGGCFGCGCFFGGFFGGGFGGGG68C?GFFFGGGDEGGGFGGGFGGGFGGFFFFFFFFFFF@5A6699+:AA4=>9AF2@2>=>:D=CE=4(2<6@FE3553,38;D<@F(0;;FBFFB7>:>1:7?499?(7(433??7>13??B(,4,
@M04999:289:000000000-L3R54:1:1101:3025:8942 2:N:0:410
TGGGACTACAGGGGTATCTAATCCTGTTCGCTCCCCACGCTTTCGTCCATCAGCGTCAATCGGTATTTAGTAACCTGCCTTCGCAATCGGGGTTCTGTGTAATATCTATGCATTTCACCGCTACACTACACATTCCAGCTACTTCAATACTATTCAAGATTAACAGTATCAACGGCAGTTCTACAGTTAAGCTGCAGGTTTTCACCGCTGACTTATCAACCCGCCTACGGACCCTTTAAACCCAATAAATCCGGATAACGCCCGCATCCTCCGTATTACCGCGGCTGCTGGCACGGAGTTT
+
<BCCCFFCFFAF>FGGG9FFF9@EEFCFCBFGGGGCC@CFCGFECFGECEFGGG@CGCBEFGGC8EEGGGGGGGCGGGGFFGGG,4FF7CEE>>FFFF<F?E<B,FAGGGGGGGGGFGGGGBFEG8E<FEFFFGFFGGFGGGGGGGGGEGGG,@E,,=@DGF=EG8CA=:DAFE++9=9=9EF8,DFFFFGGG6,+=?9C+?F61*3?5==CCF>>;CA7;<@9599>(>9=>DD2;EE=EFF07@=)))1;99(,67@1((4;B1:9722214<30:4>26>99B(8B70::<0(,(-4)
@M04999:289:000000000-L3R54:1:1101:11459:8961 2:N:0:410
GACTACCCGGGTATCTAATCCTGTTCGCTCCCCACGCTTTCGTCCATCAGCGTCAATCGGTATTTAGTAACCTGCCTTCGCAATCGGGGTTCTGTGTAATATCTATGCATTTCACCGCTACACTACACATTCCAGCTACTTCAATACTATTCAAGATTAACAGTATCAACGGCAGTTCTACAGTTAAGCTGCAGGTTTTCACCGCTGACTTATCAACCCGCCTACGGACCCTTTAAACCCAATAAATCCTGATAACGCTCGCATCCTCCGTATTACCGCGGCTGCTGGCACGGAGTTAGCC
+
CCCCCGGFGGGGGGGGGGGGGGGGGGGGGGGGGGGGGGGGGGGGG,CFFFGGGGGGGGDFGFGGGGFGGGGGGGGGGGGFG,FGGGGGGGGGGGGGGGGGGGGGGGGGGGGGGGGGGGGGGGGGGGGGGGGGGGGGGFGGGGGGGGGGGGGGGGFGGGGGGGGGGGGGGGG6CC=DFGFGGGGGGGAAFGFFGGGGFFGGFFFEFFF>CEFCEFFFFFFFEFF=B(5>F=@BDEECCFFF;DFFFEF34)7)7C6@D>;;>F0:6?FFFFF08?<AA?BF;6>>FFB26:??0(4?36<A:
@M04999:289:000000000-L3R54:1:1101:26129:9013 2:N:0:410
GACTACTGGGGTATCTAATCCTGTTTGCTCCCCACGCTTTCGCATCTCAGCGTCAGTATCTGTCCAGAAGGCCGCCTTCGCCACCGGTATTCCTCCACATCTCTACGCATTTCACCGCTACACGTGGAATTCTACCTTCCTCTACAATACTCCAGATAACCAGTTTTAAGTGCAATTCCCAGGTTGAGCCCGGGGCTTTCACACCTAACTTAATTATCCGCCTACATGCCCTTTACGCCCAGTCATTCCGATTAACGCTCGCACCCTCCGTATTACCGCGGCTGCTGGCACGGAGTTAGCC
+
CCCCCGGGGGGGGGGGGGGGGGGGGGGGGGGGGGGGGGGGGGGGGGGGGGGGGGGGGGGGGGGGFGFGGGGGCGGGGGGGGGGGGGGG>FGGGGGGGGGGGGGGGGGGGGGGGGGGGGGGGGGGGGGGGGGGGGGGGFGGGGGGGGGGGGGGGGFFFFGGGGGGGGGGGGGGGGFGFGFGGG=FF?FCG?GGGGGGGGGGFFFFEFFFFFFFFFFFFFA9F9@DFFFEF>BEDFCEFDFFF?@EFFFEF@(38<C<4>DFFF9>9?0:<B2???DFFFF61>B;?BF:?12(4(4:?BFD2
@M04999:289:000000000-L3R54:1:1101:25315:9016 2:N:0:410
GGACTACTGGGGTATCTAATCCTGTTTGCTACCCACGCTTTCGAGCATGAACGTCAGTGTTATCCCAGGAGGCTGCCTTCGCCATCGGTATTCCTCCACATCTCTACGCATTTCACTGCTACACGTGGAATTCTACCTCCCTCTGACACACTCTAGTTTGACAGTTTCAAATGCACGTCCCAAGTTGAGCTCGGGGATTTCACATCTGACTTATCTAACCGTCTGCGCTCGCTTTACGCCCAGTAATTCCGATTAACGCTCGCACCCTACGTATTACCGCGGCTGCTGGCACGTAGTTAGC
+
CCCCCGGGGGGGGGGGGGGGGGGGGGGGGGGGGGGGGGGGGGGGGGGGGGGGGGGGGGGGGGGGGGGGGGGGGGGGGGGGGGGGGGEGGGGGGGGGGGGGGGGGGGGGGGGGGGGGGGGGGGGGGGGGGGGGGGGGGGGGGGGGGGGGGGGGGGGGGGGGGGGGGGGGGGGGGFGGFGAGGGCGGGGGGGGGGGGGGGFGFFFFFFFFFFEFFFFFEFFFFFFFFFFFFFFFFFBCF2@BFF0;C6?EEFFFFFFFE?9DFFF>BBFF0:6<?FBFFB19>>>FFF?FFB?FFF??FFAA<
@M04999:289:000000000-L3R54:1:1101:12428:9037 2:N:0:410
GGGGACTACACGGGTATCTAATCCTGTTTGCTCCCCACGCTTTCGCATCTCAGCGTCAGTATCTGTCCAGAAGGCCGCCTTCGCCACCGGTATTCCTCCACATCTCTACGCATTTCACCGCTACACGTGGAATTCTACCTTCCTCTACAATACTCTAGTTAACCAGTTTTAAGTGCAATTCCTAGGTTGAGCCCAGGGCTTTCACACCTAACTTAATTATCCGCCTACATGCCCTTTACGCCCAGTCATTCCGATTAACGCTCGCACCCTCCGTATTACCGCGGCTGCTGGCACGGCTTTT
+
<CCCCGGGG8<FGGGGGGGGGGGGGGGGGGGGFGGGGGGGGGGGGGGDGGEFGGGGGEGGFGDGGGGGGGAFGGGGDEGGGGGGGGGFFGGGGGGGGGGGFGFGGGGGGGGGGGGGGGGGGGGGGG7F?7FFGGGGEFGFFGGGGGGGG9=EGFF:DGAF=FEDD?FGGDDFEFGGFDFGCGGGGFGGDGGGGGFCGCDFFFFFFFFE@@EFFFF><+19>E4>AAFD2>/>=DFB=E:?@>B@;@4>EFFFE(6;;EC;>F?@FF;>?FFF034334<<?>9(9>96>2>?(4(,((-5)
@M04999:289:000000000-L3R54:1:1101:6075:9073 2:N:0:410
GACTACTGGGGTATCTAATCCTGTTTGCTCCCCACGCTTTCGCATCTCAGCGTCAGTATCTGTCCAGAAGGCCGCCTTCGCCACCGGTATTCCTCCACATCTCTACGCATTTCACCGCTACACGTGGAATTCTACCTTCCTCTACAATACTCCAGATAACCAGTTTTAAGTGCAATTCCCAGGTTGAGCCCGGGGCTTTCACACCTAACTTAATTATCCGCCTACATGCCCTTTACGCCCATTCATTCCGATTAACACTCGCACCCTCCGTATTACCGCGGCTGCTGTCACGGAGTGAGCC
+
CCCCCFGDAFGGGGFGGFFGDFFGGGGCFGEGGFGGG@CFFFGGEGGGGGFGG@BEFGGGGEGFAEDFEEFFGGGGEGGGGFGGGGDEGGGD,CF=FFGDFFFGGCFGDCCFF<FGGGDC=EGDEFD=FGGGFCEFGD8D;EGCAF9EFFGGF88DDADFGGGADEGG8FFGGFDFFF9DG?FG988EFFGE9*@CGDDFFFFF?AAFDE466BFFF+8@FF?@2@*/7>BFBEC62?9D0(/95.7671(2;;EC)63@02127<6::9::?74:>066((4,2:)).)6,((-2,))((
@M04999:289:000000000-L3R54:1:1101:26852:9094 2:N:0:410
GGACTACTCGGGTATCTAATCCTGTTCGCTACCCATGCTTTCGAACCTCAGCGTCAGTTACAGGCCAGAGAGCCGCCTTCGCCACTGGTGTTCTTCCATATATCTACGCATTCCACCGCTACACATGGAGTTCCACTCTCCTCTTCTGCACTCAAGAAAAACAGTTTCAGCTGCACTTCCCCGGTTAAGCCGAGGGCTTTCACAGCTGACTTGTTCTCCCGCCTGCGTTCGCTTTACGCCCAATAAATCCGGACAACGCTTGCCACCTCCGTATTACCGCGCCTGCTGGCACGCAGTTATC
+
CCCCCGGGGGGGGGGGGGGGGGGFFFGGCGDGCGFGGGGFGFCFCFGF8FGFGGGGGGGGGGFGFEGG8FCFGGGGGGEGGGGFGGGGFEGGFGGGGGFGGGCAFGGF+@FEG9EFGGGCECFGGFGFGGFFF9@DGGFG?AFGGGGD8EFDGGDDDFGEF6?DE?F,==9DDFGGFGBFFFG>CEGC,<@EEE>*CCDF>BFFF>AF3@*8*=FF?8A=D@FF(((6387BD184>;@F>F(6=<;?E19-49>(.-7<<((2)542(39:(3:>46:6>(-1:?F3>64?<(21:))).
@M04999:289:000000000-L3R54:1:1101:5802:9110 2:N:0:410
GGACTACCGGGGTATCTAATCCTGTTCGCTACCCATGCTTTCGAACCTCAGCGTCAGTTACAGACCAGAGAGCTGCCTTCGCCACTGGTGTTCTTCCATATATCTACGCATTCCACCGCTACACATGGAGTTCCACTCTCCTCTTCTGCACTCAAGAAACATAGTTTCAGCTGCAGTTCCCCAGTTAAGCTGGGGGCTTTCACAGCTGACTTATCTTCCCGCCTGCGTTCGCTTTACGCCCAATAAATCCGGACAACGCTTGCCACCTACGTATTACCGCGGCTGCTGGCACGTAGTTAGC
+
CCCCCGGGGGGGGGGGGGGGGGGGGGGGGGGGGGGGGGGGGGGGGGGGGGGGGGGGGGGGGGGGGGGGGGGGGGGGGGGGGGGGGGGGGGGGGGGGGGGGGGGGGGGFGGGGGGGGGGGGGGGGGGGGGGGGGGGGGGGGGGGGGGGGGFGGGGFGGGFGGGGGGGGGGGGGCGGGFGFGFGGGEGFEGGFFFCE>DGGGFA>BFFFF@DFEEFFFFFFBDFFFFD2>@DFFFFFFFFF>;0;@8A3?EE>6(6>D:9BB??FFFF?7(538<B?<AB09F9>FF?F?FF:<248(3<6<4
@M04999:289:000000000-L3R54:1:1101:25882:9134 2:N:0:410
GACTACTCGGGTATCTAATCCTGTTTGCTCCCCACGCTTTCGCATCTCAGCGTCAGTATCTGTCCAGAAGGCCGCCTTCGCCACCGGTATTCCTCCACATCTCTACGCATTTCACCGCTACACGTGGAATTCTACCTTCCTCTACAATACTCCAGATAACCAGTTTTAAGTGCAATTCCCAGGTTGAGCCCGGGGCTTTCACACCTAACTTAATTATCCGCCTACATGCCCTTTACGCCCAGTCATTCCGATTAACGCTCGCACCCTCCGTATTACCGCGGCTGCTGGCACGGAGTTAGCC
+
CCCCCGGGGGGGGGGGGGGGGGGGGGGGGGGGGGGGGGGGGGGGGGGGGGGGGGGGGGGGGGGGGGGGGGGGGGGGGGGGGGGGGGGGEGGGGGGGGGGGGGGGGGGGGGGGGGGGGGGGGGGGGGGDFGGGGGGGGEFGGGGGGGGGGGGGGGGGGGGGGGGGGFGGGGGGGGGGFGFGGG?CGGGGGGGGGEGGGGGGFFFFFFFFFFFFFFFFFFF9FDFFFFFEEBDFFFFFF?FFFDE<EEEFFF;?;@EC<BFBFF;B6:?BFFFF?FDA42>F9>FB<?>:<7?6(79?:<>2.
@M04999:289:000000000-L3R54:1:1101:4726:9155 2:N:0:410
GACTACTAGGGTATCTAATCCTGTTCGCTCCCCACGCTTTCGCTCCTCAGCGTCAGTGACGGCCCAGAGACCTGCCTTCGCCATCGGTGTTCTTCCCGATATCTACACATTCCACCGTTACACCGGGAATTCCAGTCTCCCCTACCGCACTCCAGTCCGCCCGTACCCGGCGCCGATCCACCGTTAAGCGATGGACTTTCACACCAGACGCGACGAACCGCCTACGAGCTCTTTACGCCCAATAAATCCGGATAACGCTTGCACCCTACGTATTACCGCGGCTGCTGGCACGTAGTTAGCC
+
CCCCCGGGGGGGGGGGGGGGGGGGGGGGGGGGGGGGGGGGGGGGGGGGGGGGGGGGGGGGGGGGGGGGGGGGGGGGGGGGGGGGGGGGGGGGGGGGGGEGGGGGGGGGGGFGGGGGGGGGGGGGGGGGGGEGGGGGGGGGGGGGGGGGGGGGGCGGGGEGGGGGGG5CGGGGGGGCEGEDGGGGGGFGGGGGGGCGCFGGFFFFFFFFFFFFBBFEFF:>EF?<FFF?B>B><24:(29EF212<6<9:>9<BFFFFF?BF??D0<:0(,4443:A4:9;9>BFF?F?B??:??6?<A942
@M04999:289:000000000-L3R54:1:1101:9108:9163 2:N:0:410
GACTACCCGGGTATCTAATCCTGTTCGCTACCCATGCTTTCGAACCTCAGCGTCAGTTACAGACCAGAGAGCCGCCTTCGCCACTGGTGTTCTTCCATATATCTACGCATTCCACCGCTACACATGGAGTTCCACTCTCCTCTTCTGCACTCAAGAAAAACAGTTTCAGCTGCACTTCCCCGGTTAAGCCGAGGGCTTTCACAGCTGACTTGTTCTCCCGCCTGCGTTCGCTTTACGCCCAATAAATCCGGACAACGCTTGCCACCTACGTATTACCGCGGCTGCTGGCACGTAGTTAGCC
+
CCCCCGGGGGGGGGGGGGGGGGGGGGGGGGGGGGGGGGGGGGGGGGGGGGGGGGGGGGGGGGGGGGGGGGGGGGGGGGGGGGGGGGGGGGGGGGGGGGFGGGGGGGGGGGGGGGGGGGGGGGGGGGGGGGGGGGGGGGGGGGGFGGGGGGGGGGGGGGGGGGGGGGGGGGCGGGGGFGFGGGGGGGGGGGGGGGGGGGGGFFFFFFFFFFFFFFFFFFFFFFFFFFFFFDBF?DFFFFFFF?FFFEFC?>;16>BFB;:8:0:AB8?5>?F?FFFFB?FB>BB6??>?F?F?BF<?4<<A:
@M04999:289:000000000-L3R54:1:1101:16997:9167 2:N:0:410
CAGACTACAGGGGTATCTAATCCTGTTTGCTCCCCACGCTTTCGCATCTCAGCGTCAGTATCTGTCCAGAAGGCCGCCTTCGCCACCGGTATTCCTCCACATCTCTACGCATTTCACCGCTACACGTGGAATTCTACCTTCCTCTACAATACTCCAGATAACCAGTTTTAAGTGCAATTCCCAGGTTGAGCCCGGGGCTTTCACACCTAACTTAATTATCCGCCTACATGCCCTTTACGCCCAGTCATTCTGATTAACGCTCGCACCCTCCGTATTACCGCGGCTGCTGGCACGGAGTTAC
+
CCCCCGGGGGGGGGGGGGGGGGGGGGGGGGGGGGGGGGGGGGGGGGGGGGGGGGGGGGGGGGGGGGGGGGGGGGGGGGGGGGGGGGGGGGGGGGGGGGGGGGGGGGGGFGGGGGGGGGGGGGGGGGGGGGGGFGGGGGGGGGGGGGGGGGGGGGGGGFGGGGGGGGGGGGFGFGGGFGFGGGGGGGGF<CCGFGGG5>>G>99FFFDFFEFFEF9BCF>CFDFFFFFFFEEFFFFFFE18;9@?@<EECCEEFFFEE;((/(399>>:-6?(13?>A9AFBFFF;11:)4:?B1699449)
@M04999:289:000000000-L3R54:1:1101:25314:9172 2:N:0:410
ATTGGACTACCGGGGTATCTAATCCTGTTTGCTCCCCACGCTTTCGCATCTCAGCGTCAGTATCTGTCCAGAAGGCCGCCTTCGCCACCGGTATTCCTCCACATCTCTACGCATTTCACCGCTACACGTGGAATTCTACCTTCCTCTACAATACTCCAGATAACCAGTTTTAAGTGCAATTCCCAGGTTGAGCCCGGGGCTTTCACACCTAACTTAATTATCCGCCTACATGCCCTTTACGCCCAGTCATTCCGATTAACGCTCGCACCCTCCGTATTACCGCGGCTGCTGGCACGGAGTT
+
CCCCCGGGGGGGGGGEEGGGGGGGGGGGGGGGGGGGEGGGGGGGGGGDGCGGGGGGGGGGGGFGGGFCFFGGGGGGGGGGGGGGGGGGGGGG@FGGGGGGGGCEFFGGGGGGGGGGGDDEFGGGGGGGGGGGGFFFAEDFGGGFGGFGFGG=FGGFFFECGFFGGGGFGGGAFGFFFG8FFGGFFGFFGGF6E8>DGDGGBFFFFFFFF9E@DFAA>FFF6??29?@@FFFF@F@FDEFA?;;F28/)7?E3<@::??)5(338(23>>0::<>2(3:>D9(27;96605>0:?>B(,,4.
@M04999:289:000000000-L3R54:1:1101:8345:9190 2:N:0:410
CAGGACTACACGGGTACCTAATCCTGTTCGCTCCCCACGCTTTCGTCCATCAGCGTCAATCGGTATTTAGTAACCTGCCTTCGCAATCGGGGTTCTGTGTAATATCTATGCATTTCACCGCTACACTACACATTCCAGCTACTTCAATACTATTCAAGATTAACAGTATCAACGGCAGTTCTACAGTTAAGCTGCAGGTTTTCACCGCTGACTTATCAACCCGCCTACGGACCCTTTAAACCCAATAAATCCGGATAACGCTCGCATCCTCCGTATTACCGCGGCTGCTGGCACGGAGTT
+
CCCCCGGGGGGGGGGGGGGGGGGGGGGGGGGGGGGGGGGGGGGGGGGGGGGGGGGGGGGGGGGGGGGGGGGGGGGGGGGGGGGGDGGGGGGGGGGGGGGGGGGGFGGGGGGGGGEGGGGGGGGGGGGGGGGGGGGGGGGGGGGFGGGGGGGGGGGGGGGGFGGGGGFGGGGGGGGDAGFGGFCEGGFGGGGGGGGGGGGGFFFFF;BBAFFFEFFFFFFBF>AB@D?BF@FFB?F@EFCFE@FF<DFEEFF(:0<6;EED9::B>;027?A:>(47?B92:>016-1288?<:23229<0
@M04999:289:000000000-L3R54:1:1101:26505:9205 2:N:0:410
GACTACTGGGGTATCTAATCCTGTTCGCTCCCCACGCTTTCGTCCATCAGCGTCAATCGGTATTTAGTAACCTGCCTTCGCAATCGGGGTTCTGTGTAATATCTATGCATTTCACCGCTACACTACACATTCCAGCTACTTCACTACTATTCAAGATTAACAGTATCAACGGCAGTTCTACAGTTAAGCTGCAGGTTTTCACCGCTGACTTATCAACCCGCCTACGGACCCTTTAAACCCAATAAATCCGGAGAACGCTCGCATCCTCCGTATTACCGCGGCTGCTGGCCCGGGAGTAGCC
+
C9C<@FAFGGGECFGGFAFFGCDFC<@FGFGFGGGCGG:FG@FEEEGGGGFGGGG@EGFGGGGGGGGGGGGCFGFGFE<DGBCFEFDEEFGAFCFGFGGGGGGGGGGCGCFGCGFFEFE7BGGEAEGG?FGGFCGGGFEGGFG,@CFGGGGGFGGGGGG=EFGGGGGGGF6EEC=ABEF9+==DFFCF7B:E?F6D?CGFFFF>A5@?@6ACE6BC:FF2945):52-552-8>=E=EDF6;8E@C5<46(,(.5)(6(((,,493)4:04<(.46)((4(31(4)54((-(-(((,.5).
@M04999:289:000000000-L3R54:1:1101:20963:9228 2:N:0:410
AATAAGACTACTCGGGTATCTAATCCTGTTTGCTCCCCACGCTGTCGCATCTCAGCGTCAGTATCTGTCCAGAAGGCCGCCTTCGCCACCGGTATTCCTCCACATCTCTACGCATTTCACCGCTACACGTGGCATTCTACCTTCCTCTACAATACTCCAGATAACCAGTTTTAAGTGCAATTCCCAGGTTCAGCCCGGGGCTTTCACACCTAGCTTAATCATCCGCCTACATGCCCTTTACGCCCAGTCATTCCGCTTAACGCTCGCACCCTCCGTATTACCGCGGCTGCTGGCACGGCGT
+
<CC@CEEF<,CCF;FEFGFEGA,ECFCCFFFGGFGGFEF@FGG,CC8FECFFGDCECFGECG,@FFCFC@CFF<FGGBFFGGGGGCDE:<>CFD=AFGAGGDEG,FEFGFGFG7FCGFGADE7F@:FGGED:+@@DDGFGGCEFDGFFGGG,E=FGFC88=FA=EDGFF8DFFFDGD?7+6=22@,3@AE,7299>*;50:5AF4+=+.<::*9BFFAC485*8>299@=B*)635@@314/2;@<?;@3<???(,((6)610(4163(-((,4741(())4(9031-((,),,(44((4(
@M04999:289:000000000-L3R54:1:1101:20910:9236 2:N:0:410
GACTACTGGGGTATCTAATCCTGTTCGCTACCCATGCTTTCGAACCTCAGCGTCAGTTACAGACCAGAGAGCCGCCTTCGCCACTGGTGTTCTTCCATATATCTACGCATTCCACCGCTACACATGGAGTTCCACTCTCCTCTTCTGCACTCAAGAAAAACAGTTTCAGCTGCACTTCCCCGGTTAAGCCGAGGGCTTTCACAGCTGACTTGTTCTCCCGCCTGCGTTCGCTTTACGCCCAATAAATCCGGACAACGCTTGCCACCTACGTATTACCGCGGCTGCTGGCACGTAGTTAGCC
+
CCCCCGGGGGGGGGGGGGGGGGGGGGGGGGGGGGGGGGGGGGGGGGGGGGGGGGGGGGGGGGGGGGGGGGGGGGGGGGGGGGGGGGGGGGGGGGGGGGGGGGGGGGGGGGGGGGGGGGGGGGGGGGGGGGGFGGGGGGGGGGGGGGGGGGGGGGGGGGGFGGGGGGGGGFGGGGGGFGFGGGDGGGGGGGEEGGGGGGGGFFFFFFFFFFF=EFFFFF6@FFF>FFFFFFFFFFFFFFFFFDDEECCEF>>BFFFFFFBFFFFFFFF??::)<?AFA(((49>BF???1<?:BFF:A24<4
@M04999:289:000000000-L3R54:1:1101:17151:9259 2:N:0:410
GTGTGACTACTAGGGTATCTAATCCTGTTTGCTCCCCACGCTTTCGCGTCTCAGCGTCAGTATCTGTCCAGAAGGCCGCCTTCGCCACCGGTATTCCTCCACATCTCTATACATTTCACCGCTACACGTGGAATTCTACCTTCCTCTACAATACTCCAGATAACCAGTTTTAAGTGCAATTCCCAGGTTGAGCCCGGGGCTTTCACACCTAACTTAATTATCCGCCTACATGCCCTTTACGCCCAGTCATTCCGATTAACGCTCGCACCCTCCGTATTACCGCGGCTGCTGGCACGGATTT
+
CBCCCGGGGGGGGGGGGGGGGGGGGGGGGGGGGGGGGGGGGGGGGGGGGGGGGGGGFGGGGGGGGGGGGGGGGGGGGGGGGGGGGGGGGGGGGGGGGGGGGGGGGGGGGGGGGGGGGGGGGGGGGGGGGGGGGGGGGGGGGGGGGGGDFGGGGGGGGGGGGGGGGFGGGGGFGGGCFGFGGGGGGGDGGGGGGGGGGGGGFFFFFFFFFFFEBFFFFFFEFE*>=9@FFFFFEEFFFFFFDFFFDFFFEFFFF;;DFDFF0:?B6>>>9(4:B;<BFFFB2((49BFF???010<?(((-5
@M04999:289:000000000-L3R54:1:1101:9076:9271 2:N:0:410
TGAGACTACTAGGGTATCTAATCCTGTTTGCTCCCCACGCTTTCGCATCTCAGCGTCAGTATCTGTCCAGAAGGCCGCCTTCGCCACCGGTATTCCTCCACATCTCTACGCATTTCACCGCTACACGTGGAATTCTACCTTCCTCTACAATACTCCAGATAACCAGTTTTAAGTGCAATTCCCAGGTTGAGCCCGGGGCTTTCACACCTAACTTAATTATCCGCCTACATGCCCTTTACGCCCAGTCATTCCGATTAACGCTCGCACCCTCCGTATTACCGCGGCTGCTGGCACGGAGTT
+
CCCCCGGGGGGGGGGGGGGGGGGGGGGGGGGGGGGGGGGGGGGGGGGGGGGGGGGGGGGGGGGGGGGGGGGGGGGGGGGGGGGGGGGGGGGGGGGGGGGGGGGGGGGGGGGGGGGGGGGGGGGGGGGGGGGGGGGGGGGGGGGGGGGGGGGGGGGGGGGGGGGGGGGGGGGGGGGGFGFGGGGGGGGGGGGGGGGGGGGGFFFFFFFFFFFFFFFFFFFFFFFFFFFFECCFFFFFFFFDFFF@FFFFEEFFFF07?E9?9??6>BF;B?:B>1,7?AB)(407>11:BFFF77:9;6B?
@M04999:289:000000000-L3R54:1:1101:24929:9335 2:N:0:410
ACGACTACTAGGGTATCTAATCCTGTTTGCTCCCCACGCTTTCGCATCTCAGCGTCAGTATCTGTCCAGAAGGCCGCCTTCGCCACCGGTATTCCTCCACATCTCTACGCATTTCACCGCTACACGTGGAATTCTACCTTCCTCTACAATACTCTAGTTAACCAGTTTTAAGTGCAATTCCTAGGTTGAGCCCAGGGCTTTCACACCTAACTTAATTATCCGCCTACATGCCCTTTACGCCCAGTCATTCCGATTAACGCTCGCCCCCTCCGAATTACCGCGGCTGCTGGCACGGAGTT
+
C@CCCDCFFGGGDCECFFGFGGFAFFGGGCFGGGGGGGGGGGGGGEBFDCA<@BFECGGGGFGF<FFGGGCGGGF@GCFEFEGGGGEFCF7FGGCAFDFF@,AEGGFEGG@GGGCAFFGGGGGGGGGFFC@FEG9CEFDGGD=EFCFGFGFFFFF,DFGGGG9EF?FGFG?EFGCDFGFC++2@3@E8CCFGF?EF+9@GFAFFFFDFC5=E<FFFCF><+5<)<=B5>4>===BEE==B9@228;>C5?33(67<;9;914@0((34(2:6((43)64,4791,22>F>6<2((,(-8
@M04999:289:000000000-L3R54:1:1101:19336:9339 2:N:0:410
GACTACAGGGGTATCTAATCCTGTTCGCTACCCACGCTTTCGAGCCTCAGCGTCAGTTACTAGCCAGTCAGCCGCCTTCGCCACTGATGTTCTTCCATATATCTACGCATTTCACCGCTACACATGGAGTTCCACTGACCTCTCTAGCACTCAAGTCTTACAGTTTCTGATGCACGTCCATAGTTGAGCTATGACCTTTCACATCAGACTTATTAGACCGCCTGCGCTCCCTTTACGCCCAATAATTCCGGACAACGCTCGCCACCTACGTATTACCGCGGCTGCTGGCACGTAGTTAGCC
+
CCCCCGGGGGGGGGGGGGGGGGGGGGGGGGGGGGGGGGGGGGGGGGGGGGGGGGGGGGGGGGGGGGGGGGGGGGGGGGGGGGGGGGGGGGGGGGGGGGGGGGGGGGGGGGGGGGGGGGGGGGGGGGGGGGGGGGGGGGGGGGGGGGGGGGGGGGGFGGGGGGFGGGGGGGGGGGGGFGFGGFGGGGGGGGGGGGGGGGGGFFFFFAFFEFCECFFFFFFBFFFFFFFFFFFFFFEFFFFFFFF@EFFFFF>FFFF?9>?<F6>BBB?FFFF24:>AABB>0960:>?FF:?F<?:6A22A:
@M04999:289:000000000-L3R54:1:1101:11338:9347 2:N:0:410
ATTGGACTACCCGGGTATCTAATCCTGTTTGCTCCCCACGCTTTCGCATCTCAGCGTCAGTATCTGTCCAGAAGGCCGCCTTCGCCACCGGTATTCCTCCACATCTCTACGCATTTCACCGCTACACGTGGAATTCTACCTTCCTCTACAATACTCCAGATAACCAGTTTTAAGTGCAATTCCCAGGTTGAGCCCGGGGCTTTCACACCTAACTTAATTATCCGCCTACATGCCCTTTACGCCCAGTCATTCCGATTAACGCTCGCACCCTCCGTATTACCGCTGCTGCTGGCACGGAGTT
+
CCCCCGGGGGGGGGGGGGGGGGGGGGGGGGGGGGGGGGGGGGGGGGGGGGGGGGGGGGGGGGGGGGGGGGGGGGGGGGGGGGGGGGGGGGGGGGGGGGGGGGGGGGGGGGGGGGGGGGGGGGGGGGGGGGGGGGGGGGGGGGGGGGGGGGGGGGGGGGGGGGGGGGGGGGGGGGGGFGFGGGGGGGGGGGGGGGGGGGGGEFFFFFFFFFFEFFFFFFFEFFFFFFFFFFEFFFFE1;EFDDFFF0=EEFFFFFDFFFFF0(,,7;FFF?F2?;::??FFABB(492:?:?::73?90(43
@M04999:289:000000000-L3R54:1:1101:28968:9380 2:N:0:410
TAGACTACAAGGGTATCTAATCCTGTTTGCTCCCCACGCTTTCGCATCTCAGCGTCAGTATCTGTCCAGAAGGCCGCCTTCGCCACCGGTATTCCTCCACATCTCTACGCATTTCACCGCTACACGTGGAATTCTACCTTCCTCTACAATACTCCAGATAACCAGTTTTAAGTGCAGTTCCCAGGTTGAGCCCGGGGCTTTCACACCTAACTTAATTATCCGCCTACATGCCCTTTACGCCCAGTCATTCCGATTAACGCTCGCACCCTCCGTATTACCGCGGCTGCTGGCACGGAGTTAT
+
CCCCCGGGGGGGGGGGGGGGGGGGGGFGGGGGCFGGGGGGGGGGG:FGGGFFGGGGGGGGFGGGGGGGGGGGGGGGGGGGGGGG@BB@FFECFGGGGGGGGGGGGGGGGGGGGGGGGGGGGGGGGGGGGEGGGGGGGGGGGGGGGGGGGGGGGGGGGGFGGGGGF?FFGGGGFFGGFGFGGGGGGGGFCGGFGGGG5CDCFACFFFFFFFFCCAFF?FFFFFFFF?DFECE33BFF<;2ABF?0/7EEEFFFD?6?EF;FD?FB9;B:(,4>?BFF>AA?F02>>>?F?7:F?:>962:))
@M04999:289:000000000-L3R54:1:1101:23095:9391 2:N:0:410
GACTACACGGGTATCTAATCCTGTTTGCTCCCCACGCTTTCGCATCTCAGCGTCAGTATCTGTCCAGAAGGCCGCCTTCGCCACCGGTATTCCTCCACATCTCTACGCATTTCACCGCTACACGTGGAATTCTACCTTCCTCTACAATACTCCAGATAACCAGTTTTAAGTGCAATTCCCAGGTTGAGCCCGGGGCTTTCACACCTAACTTAATTATCCGCCTACATGCCCTTTACGCCCAGTCATTCCGATTAACGCTCGCACCCTCCGTTTTACCTCGGCCTCTGGCCCCGATTTCGGC
+
CCCCCGGGGGGGGGGGFGGGGGEFGG8AFGGGGFEEGGGGGGGDFFFGGGGGGGGGGGGGGGGGGGGFGFGGGGGGGGGGGGCGGGGG7FFDGGGGAGFFGGA?=F:C+@FGGGGGGGEDD=FCFFECEGGGG;FDEDDGFFDFF8@FAFG9EFC=DFFGGD8EFFGG?CF,AEFG?FFGDD6CGGGCFGGEEGDDC7C;9A+99;?ABCEE=FAF>AF@FFF2:(;?@B@E@@E91(:DF@FFAC??C;2;DFFE(-(-(((-4?0<12,)(46>>))(-(-(.,.5?(4(((,(-)((-
@M04999:289:000000000-L3R54:1:1101:5829:9406 2:N:0:410
TGACTACACGGGTATCTAATCCTGTTCGCTACCCATGCTTTCGAGCCTCAGCGTCAGTAACAGACCAGAGAGCCGCCTTCGCCACTGGTGTTCTTCCATATATCTACGCATTTCACCGCTACACATGGAGTTCCACTCTCCTCTTCTGCACTCAAGTCTCTCAGTTTCCGATGCTCTTCCTCAGTTAAGCTGAGGGCTTTCACATTCAGACTTAAAAGACCGCCTGCGCTCCCTTTACGCCCAATAAATCCGGACAACGCTTGCCACCTACGTATTACCGCGGCTGCTGGCACGTAGTTAC
+
CCCCCGGGGGGGGGGGGGGGGGGGGGGGGGGGGGGGGGGGGGGGGGGGGGGGGGGGGGGGGGGGGGGGGGGGGGGGGGGGGGGGGGGGGGGGGGGGGGGGGGGGGGGGGGGGGGGGGGGGGGGGGGGGGGGGGGGGGGGGGGGGGGGGGGGGGGGGGGGGGGGGGGGGGGGGGGGGFGFGGGGGGGGGGGGG?EGDCGGGFFFFFAF67>EFFFFFFFFDFFFFFFBFFFFFFFFFFF=DB>FF@FEEEFF967>FF@FB?3:BFFFFF?BFF?<>FF2?;;>BFFFFF3<1>B?0,399)
@M04999:289:000000000-L3R54:1:1101:15893:9409 2:N:0:410
TGACTACCCGGGTATCTAATCCTGTTTGCTCCCCACGCTTTCGCATCTCAGCGTCAGTATCTGTCCAGAAGGCCGCCTTCGCCACCGGTATTCCTCCACATCTCTACGCATTTCACCGCTACACGTGGAATTCTACCTTCCTCTACAATACTCCAGATAACCAGTTTTAAGTGCAATTCCCAGGTTGAGCCCGGGGCTTTCACACCTAACTTAATTATCCGCCTACATGCCCTTTACGCCCAGTCATTCCGATTAACGCTCGCACCCTCCGTATTACCGCGGCTGCTGGCACGGAGTTAGC
+
CCCCCGGGGGGGGGGGGGGGGGGGGGGGGGGGGGGGGGGGGGGGGGGGGGGGGGGGGGGGGGGGGGGGGGGGGGGGGGGGGGGGGGGGGGGGGGGGGGGGGGGGGGGGGGGGGGGGGGGGGGGGGGGGGGGGGGGGGGGGGGGGGGGGGGGGGGGGGGGGGGGGGGGGGGGGGGFGFGFGDFFGGGGGGGGGGGGGGGFFFFFFFAFFFFFFFFFFFFFFFFFF@DEFFFEF;@F<FFFF;22;<<?CEFFDFDFE;?BB?2797>F6166((4:AFD?B;>>FF:0??B72(490(1464
@M04999:289:000000000-L3R54:1:1101:6994:9436 2:N:0:410
GACTACACGGGTATCTAATCCTGTTCGCTCCCCACGCTTTCGTCCATCAGCGTCAATCGGTATTTAGTAACCTGCCTTCGCAATCGGGGTTCTGTGTAATATCTATGCATTTCACCGCTACACTACACATTCCAGCTACTTCAATACTATTCAAGATTAACAGTATCAACGGCAGTTCTACAGTTAAGCTGCAGGTTTTCACCGCTGACTTATCAACCCGCCTACGGACCCTTTAAACCCAATAAATCCGGATAACGCTCGCATCCTCCGTATTACCGCGGCTGCTGGCACGGAGTTAGCC
+
CCCCCGGGGGGGGGGGGGGGGGGGGGGGGGGGGGGGGGGGGGGGGDGGGGGGGGGGGGGGGGGGGGGGGGGGGGGGGGGGGGGGGGGGGGGGGGGGGGGGGGGGGGGGGGGGGGGGGGGGGGGGGGGGGGGFFGGGGGFGFGGGFGGGFGGGGGGGGGGGGGGGGGGFFGGEGGGGFFFFDFGEFGFGGGFGGGCFGFGFFFFFFFFFFFFCFFFFFFFFFFFFFF@DFBFFFFFFFFD3;DD);EFF@B@FFDE@DBFDFFFFF>BBFFFFBBFFFFB>09>((.)5<:7?9>BB0<AB?
@M04999:289:000000000-L3R54:1:1101:14191:9442 2:N:0:410
TTTTGACTACCCGGGTATCTAATCCTGTTTGCTCCCCACGCTTTCGCATCTCAGCGTCAGTATCTGTCCAGAAGGCCGCCTTCGCCACCGGTATTCCTCCACATCTCTACGCATTTCACCGCTACACGTGGAATTCTACCTTCCTCTACAATACTCCAGATAACCAGTTTTAAGTGCAGTTCCCAGGTTGAGCCCGGGGCTTTCACACCTAACTTAATTATCCGCCTACATGCCCTTTACGCCCAGTCATTCCGATTAACGCTCGCACCCTCCGTATTACCGCGGCTGCTGGCACGGAGTT
+
CCCCCGGGGGGGGGGGGGGGGGGGGGGGGGGGGGGGGGGGGGGGGGGGGGGGGCGGGGGGGGGGGGGGGGGGGGGGGGGGGGGGGGGGGGGGGGGGGGGGGGGFGGGGGGGGGGGGGGGGGGGGGGGGGGGGGGGGGGGGFGGGGGGGGGGGGGGGGGGGGGGGGGGGGGGGGGGFFGFGGGGFGGGGGGGGGGGGGGGD>AFAFFFFFFFFFFAFEFFEBE>?DFFFFFFFEEFFFFFFFFFBFDEEEFFE?E;DFF>BFFFFF>;BFFF?3>:::?AA9?9B9>93<BD?B???6(-(.
@M04999:289:000000000-L3R54:1:1101:15756:9445 2:N:0:410
TCTGACTACAGGGGTATCTAATCCTGTTTGCTCCCCACGCTTTCGCATCTCAGCGTCAGTATCTGTCCAGAAGGCCGCCTTCGCCACCGGTATTCCTCCACATCTCTACGCATTTCACCGCTACACGTGGAATTCTACCTTCCTCTACAATACTCCAGATAACCAGTTTTAAGTGCAGTTCCCAGGTTGAGCCCGGGGCTTTCACACCTAACTTAATTATCCGCCTACATGCCCTTTACTCCCAGTCATTCCGATGACCGTCCGCCCCCTCCGTATTACCGCGGCCTCTGGCACGGACTTT
+
CCCCCGGGGGEGEGGEEGGGGFGFDFGGGGGFGGDGGGGGGGDGFF>BFGFGEGGGGG:CFFGGFGAFGGGG@@EFGGDG:EF7=FGGECE7DEFGFGGEFD=FFFFCFGGGGGGGGGCEF7FFGECAA:CF=FFGGGGF;DGGGGGGF8DGGCD888==D8?GG?F8:CGGGGC9DDFFFGGGGFGGGCGGCFGG5CCCFF9++9A>5==:E68AE6F4=?2>@2(86*05;@@D@;C645883=@EECFE6(,(9.;1((.(-(499(3(718(2).4(4-((((((44)(88(((,4)
@M04999:289:000000000-L3R54:1:1101:8558:9456 2:N:0:410
CTGACTACAAGGGTATCTAATCCTGTTCGCTCCCCACGCTTTCGTCCATCAGCGTCAATCGGTATTTAGTAACCTGCCTTCGCAATCGGGGTTCTGTGTAATATCTATGCATTTCACCGCTACACTACACATTCCAGCTACTTCAATACTATTCAAGATTAACAGTATCAACGGCAGTTCTACAGTTAAGCTGCAGGTTTTCACCGCTGACTTATCAACCCGCCTACGGACCCTTTAAACCCAATAAATCCGGATAACGCTCGCACCCTCCGTATTACCGCGGCTGCTGGCACGGAGTT
+
CCCCCGGGGGGGGGGGGGGGGGGGGGGGGGGGGGGGGGGGGGGGGGGGGGGGGGGGGGGGGGGGGGGGGGGGGGGGGGGGGGGGGGGGGGGGGGGGGGGGGGGGGGGGGGGGGGGGGGGGGGGGGGGGGGGGGGGGGGGGGGGGGGGGGGGGGGGGGGGFGGGGGGGGGGGGGGGGFGFGGGGGGGGGGGGGGGGGGGGGFFFFFFFFFFF@EFFFFFFFEFFFFFFF9@>BDFDEFFFFFF;;DF3CFFF@FDD?@E@@FFFFFF>FFB:>F:?FDFA<B>9;99?FB:03>19>>?B
@M04999:289:000000000-L3R54:1:1101:6071:9475 2:N:0:410
GACTACACGGGTATCTAATCCTGTTCGCTCCCCACGCTTTCGTCCATCAGCGTCAATCGGTATTTAGTAACCTGCCTTCGCAATCGGGGTTCTGTGTAATATCTATGCATTTCACCGCTACACTACACATTCCAGCTACTTCAATACTATTCAAGATTAACAGTATCAACGGCAGTTCTACAGTTAAGCTGCAGGTTTTCACCGCTGACTTATCAACCCGCCTACGGACCCTTTAAACCCAATAAATCCGGATAACGCTCGCATCCTCCGTATTACCGCGGCTGCTGGCACGGAGTTAGCC
+
CCCCCGGGGGGGGGGGGGGGGGGGGGGGGGGGGGGGGGGGGGGGGFGGGGGGGGGGGGGGGGGGGGGGFGGGGGGGGGGGGGGGGGGGGGGGGGGGGGGGGGGGGGGGGGGGGGGGGGGGGGGGGGGGGGGGGGGGGGGGFGGGGGGGGGGGGGECGFGGGGGGGGGGGGCEGGGGFDFGGFGGGDGGGGGGGGGGFGGGFFFAEFADDFFFEFFFFFBBFFD23>>?BF=BFEF?>A@FFDF;ECFEE@018?FFFFFFBFFFFFFA:>F?BBAFF09,3>>>?::(8<<?(14?4)6>5
@M04999:289:000000000-L3R54:1:1101:5876:9570 2:N:0:410
CGACTACAAGGGTATCTAATCCTGTTCGCTACCCATGCTTTCGAACCTCAGCGTCAGTTACAGACCAGAGAGCCGCCTTCGCCACTGGTGTTCTTCCATATATCTACGCATTCCACCGCTACACATGGAGTTCCACTCTCCTCTTCTGCACTCAAGAAACATAGTTTCAGCTGCAGTTCCCCAGTTAAGCTGGGGGCTTTCACAGCTGACTTATCTTCCCGCCTGCGTTCGCTTTACGCCCAATAAATCCGGACAACGCTTGCCACCTACGTATTACCGCGGCTGCTGGCACGTAGTTAGC
+
CCCCCGGGGGGGGGGGGGGGGGGGGGGGGGGGGGGGGGGGGGGGGGGGGGGGGGGGGGGGGGGGGGGGGFGGGGGGGGGGGGGGGGGGGGGGGGGGGGGGGGGGGGGGGGGGGGGGGGGGGGGGGGGGGGGGGGGGGGGGGGGGGGGGGGGFGGGGGGGGGGGGGGGGGGGGGGGGFGFGGGGGGGGEFGGGGGDDDGGGFFFFAFFF@FE@EFFFCFFDAB9=D>9@@FF@@DFFF;D>0<DF@<EFFF@0?9;<007?BBB?AF::::0:?>?DFA?04>;;9B>:(32<621:BA9A9
@M04999:289:000000000-L3R54:1:1101:27600:9577 2:N:0:410
GAAGACTACAAGGGTATCTAATCCTGTTTGCTCCCCACGCTTTCGCATCTCAGCGTCAGTATCTGTCCAGAAGGCCGCCTTCGCCACCGGTATTCCTCCACATCTCTACGCATTTCACCGCTACACGTGGAATTCTACCTTCCTCTACAATACTCTAGTTAACCAGTTTTAAGTGCAATTCCTAGGTTGAGCCCAGGGCTTTCACACCTAACTTAATTATCCGCCTACATGCCCTTTACGCCCAGTCATTCCGATTAACGCTCGCATCCTCCGTATTACCGCGGCTGCTGGCACGGAGTT
+
CCCCCGGGGGGGGGGGGGGGGGGGGGGGGGGGGGGGGGGGGGGGGGGGGGGGGGGGGGGGGGGGGGGGGGGGGGGGGGGGGGGGGGGGGGGGGGGGGGGGGGGGGGGGGGGGGGGGGGGGGGGGGGGGGGGGGGGGGGGGGGGGGGGGGGGGGGGGGGGGGGGCFGGGGGGGGGGGFGFGGGGGGGGGGGGGGGGGGGGGFFFFFFFFFFFFFFFFEFFFFFFF=AFFEEFFFDFFEFEFFFFFBEFFFFFF@;FFD?E;9@?FF969;7A:>B?BBF9A?FF>BBBFFFFFFF?B9BF?
@M04999:289:000000000-L3R54:1:1101:8176:9721 2:N:0:410
CTGGACTACTAGGGTATCTAATCCTGTTTGCTCCCCACGCTTTCGCATCTCAGCGTCAGTATCTGTCCAGAAGGCCGCCTTCGCCACCGGTATTCCTCCACATCTCTACGCATTTCACCGCTACACGTGGAATTCTACCTTCCTCTACAATACTCCAGATAACCAGTTTTAAGTGCAGTTCCCAGGTTGAGCCCGGGGCTTTCACACCTAACTTAATTATCCGCCTACATGCCCTTTACGCCCAGTCATTCCGATTAACGCTCGCACCCTCCGTATTACCGCGGCTGCTGGCACGGAGTTT
+
CCCCCGGGGGGGGGGGGGGGGGGGGGGGGGGGGGGGGGGGGGGGGGGGGGGGGGGGGGGGGGGGGGGGGGGGGGGGGGGGGGGGGGGGGGCGGGGGGGGGGGGGGGGGGGGGGGGGGGGGGGGGGGGGGGGFGFGGGGGGGGGGGGGGGGGGGGGGGGGGGGGGGGGGGGGGGGFFFGFGGGDCGGGGGGGGGGGGGGGDFFFFFFFFFFFFFFFFFFFEFFFFFFFFFFEFEFFFFFFFDB;?FFEFFFFFFFFDFFFDFFFFFFF;?<BFF??FFFAABF>FFFFBFD::(3369>F?)
@M04999:289:000000000-L3R54:1:1101:11602:9738 2:N:0:410
TGGGACTACCGGGGTATCTAATCCTGTTTGCTCCCCACGCTTTCGCATCTCAGCGTCAGTATCTGTCCAGAAGGCCGCCTTCGCCACCGGTATTCCTCCACATCTCTACGCATTTCACCGCTACACGTGGAATTCTACCTTCCTCTACAATACTCCAGATAACCAGTTTTAAGTGCAATTCCCAGGTTGAGCCCGGGGCTTTCACACCTAACTTAATTATCCGCCTACATGCCCTTTACGCCCAGTCATTCCGATTAACGCTCGCACCCTCCGTATTACCGCTGCTGCTTGCACGGAGTT
+
CCCCCGGGGFGGGEFEFGGGGGGGGGGGGGGGGGGGGG>FGGGFGGGEGGGGGGGGGGGGGFGGGFGGGGGGGGGGDGGGGGGGGGGGGGGCFGGGGGFGGGGGGGGGGGGDGGGGGGGGGGGGGGGGGGGFGDFGGFFFFFGGGGGGGCFFFGGGGGDFGGGGGDFGGGGGGGGGF7CFFFFC?FFEF6FGGGDGGDGGFFFFFFFFFBEFFFFFFFFFFF@F?@?FEF<@3;@D;7CD@BBDF;EFECE<E?366AA:>FFFFB>96BB?9:02:4:4:B(4972?B)43))(-(2,(
@M04999:289:000000000-L3R54:1:1101:20969:9756 2:N:0:410
TCTGACTACTCGGGTATCTAATCCTGTTTGCTCCCCACGCTTTCGCATCTCAGCGTCAGTATCTGTCCAGAAGGCCGCCTTCGCCACCGGTATTCCTCCACATCTCTACGCATTTCACCGCTACACGTGGAATTCTACCTTCCTCTACAATACTCCAGATAACCAGTTTTAAGTGCAATTCCCAGGTTGAGCCCGGGGCTTTCACACCTAACTTAATTATCCGCCTACATGCCCTTTACGCCCAGTCATCCCGATTAACGCTCGCACCCTCCGACTTACCGCCGCTGCCGGCACGGAGTTT
+
CCCCCGGGGGGGGGGGGGGGGGGGGGGGGGGGGGGGGGGGGGGGGGGGGGGGGGGGGGGGGGGGGGGGGGGGGGGGGGGGGGGGGGGGGGGGGGGGGGGGGGGGGGGGGGGGGGGGGGC@FGGGGGGGGGGGGFFG9EAFFGGGFGGGGGGGGGGGGGFGGGGGGGGGGDCDFGFFFGFGGCFG?DFGGGGGFGGDGDDGFFFFFFFFFBE=EF>8CFFCFCDF@?FB=EEB=3;@ECC:<@;2?3;)9))6,(6;7CF:01,192;><6:B(((--)6:?9(40,(-(((411:,-(41-
@M04999:289:000000000-L3R54:1:1101:20361:9787 2:N:0:410
CGACTACTGGGGTATCTAATCCTGTTTGCTACCCACGCTTTCGAGCATGAACGTCAGTGTTATCCCAGGAGGCTGCCTTCGCCATCGGTATTCCTCCACATCTCTACGCATTTCACTGCTACACGTGGAATTCTACCTCCCTCTGACACACTCTAGTTTGACAGTTTCAAATGCACGTCCCAAGTTGAGCTCGGGGATTTCACATCTGACTTATCTAACCGTCTGCGCTCGCTTTACGCCCAGTAATTCCGATTAACGCTCGCACCCTACGTATTACCGCGGCTGCTGGCACGTAGTTAGC
+
CCCCCGGGGGGGGGGGGGGGGGGGGGGGGGGGGGGGGGGGGGGGGGGGGGGGGGGGGGGGGGGGGGGGGGGGGGGGGGGGGGGGGGGGGGGGGGGGGGGGGGGGGGGGGGGGGGGGGGGGGGGGGGGGEGGGGGGGGGGGGGGFGGGGGGGGGGGGGGGGFGGGGGGGGGGGGGGGFGFGGGG?FGGGGGFGGGDGDGGGFFFFFFFFFFFCEFFFFFFFFFFFFFFFFFFFFFFFFFFFFFFFFFFFFFF;<@?CC<0;;BFFBF:?0:1,442<AFFB09139:?F7??BF??08A2<5
@M04999:289:000000000-L3R54:1:1101:21006:9817 2:N:0:410
GGAGACTACTAGGGTATCTAATCCTGTTCGCTCCCCACGCTTTCGCTCCTCAGCGTCAGTGACGGCCCAGAGACCTGCCTTCGCCATCGGTGTTCTTCCCGATATCTACACATTCCACCGTTACACCGGGAATTCCAGTCTCCCCTACCGCACTCCAGTCCGCCCGTACCCGGCGCCGATCCACCGTTAAGCGATGGACTTTCACACCAGACGCGACGAACCGCCTACGAGCTCTTTACGCCCAATAAATCAGGATAACGCTTGCACCCTACGTATTACCCCGGCTGCTGGCACGGAGTTT
+
CCCCCGGFGGGGGGGGGGGGGGGGGGGGGGGGGGGGGGGGGGGGGGGGGGGGGGGGGGGGGGGGGGGGGGGGGGGGGGGGGGGGGGGGGGGGGGGGGGGGDCF7FGGGGGGGGGGGGGGGGGGGGGGGGGD:FGGGEGGFFGGGGGGGGGGGGGGGGGFGGGGGGGGDGGGGGGGGFG;DDGGGGGGGGGGGGGDDDCGGFFFFFFFB0;0;@FF)7B:>EFFFFF:<?FB62?DFFAFBFFF?:?F)649<<?B?<)<<>3((44?<?F0:?:?A8<4<(,-32661.2(,(4(((42,)
@M04999:289:000000000-L3R54:1:1101:24619:9853 2:N:0:410
TTGACTACTAGGGTATCTAATCCTGTTCGCTACCCATGCTTTCGAGCCTCAGCGTCAGTAACAGACCAGAGAGCCGCCTTCGCCACTGGTGTTCTTCCATATACCTACGCATTTCACCGCTACACATGGAGTTCCACTCTCCTCTTCTGCACTCAAGTCTCTCAGTTTCCGATGCTCTTCCTCAGTTAAGCTGAGGGCTTTCACATTCAGACTTAAAAGACCGCCTGCGCTCCCTTTACGCCCAATAAATCCGGACAACGCTTGCCATCTACGTATTACCGCGGCTGCTGGCACGTAGTT
+
CCCCCGGGGGGGGGGGGGGGGGGGGGGGGGGGGGGGGGGGGGGGGGGGGGGGGGGGGGGGGGGGGGGGGGGGGGGGGGGGGGGGGGGGGGGGGGGGGGGGGGGGGGGGGGGGGGGGGGGGGGGGGGGGGGGGGGGGGGGGGGGGGGGGGGGGGGGGGGGGGGGGGGGGGGGGGGGGFGFGGGGGGGGGGGGGGGGGGGGGFFFFFFFFFF@@EFFFFFACFFFFFFFFF@FFFFFFFFFFFF@FFFFFEEEE@FF>>??9@FFFF?AD?<<A01427<AFB>9B>96:??>?(),,((-6
@M04999:289:000000000-L3R54:1:1101:16642:9867 2:N:0:410
TAATGACTACCCGGGTATCTAATCCTGTTTGCTCCCCACGCTTTCGCATCTCAGCGTCAGTATCTGTCCAGAAGGCCGCCTTCGCCACCGGTATTCCTCCACATCTCTACGCATTTCACCGCTACACGTGGAATTCTACCTTCCTCTACAATACTCCAGATAACCAGTTTTAAGTGCAATTCCCAGGTTGAGCCCGGGGCTTTCACACCTAACTTAATTATCCGCCTACATGCCCTTTACGCCCAGTCATTCCGATTACCGCTCGCGCCCTCCGTATTACCGCGGCTCCGGGCACGGAGTT
+
<CCCC,CFFDGGGGCFEDEEGAAFGFFFGFDFAFGGGCCGGGGDFCDFEEEFG@FGGGCFGGGCFCFFEFGFGGCGFGGDGCFGGFGGGGGFEDFGBADFFGGGGFDFFCCDGFE?AEEE=EFGGEGGEDGE9EGFGFG9E=?FGGE8=A=FGFGCEECGFGFGFC86=:AAFGGGDF9ECFG9;C+@EGGFGG7DG>GGBFABCFFFF=:5:F=F=66CFE4>B59@F4;C;@(6@E3A@?992/;EEFEFFF@0(8).(41(-3-396>1,--(434A4(-49(((((,-3((-((--4
@M04999:289:000000000-L3R54:1:1101:28007:9894 2:N:0:410
GGACTACTGGGGTATCTAATCCTGTTTGCTCCCCACGCTTTCGCATCTCAGCGTCAGTATCTGTCCAGAAGGCCGCCTTCGCCACCGGTATTCCTCCACATCTCTACGCATTTCACCGCTACACGTGGAATTCTACCTTCCTCTACAATACTCCAGATAACCAGTTTTAAGTGCAATTCCAGGTTGAGCCCGGGGCTTTCACACCTAACTTAATTATCCGCCTACATGCCCTTTACGCCCAGTCATTCCGATTAACGCTCGCACCCTCCGTATTACCGCGGCTGCTGGCACGGAGTTGGCC
+
CCCCCGGGGGGGGGGGGGGGGGGGGGGGGGGGGGGGGGGGGGGGGGGGGGGGGGGGGGGGGGGGGGGGGGGGGGGGGGGGGGGGGGGGGGGGGGGGGGGGGGGGGGGGGGGGGGGGGGGGGGGGGGGGGGGFGGFFFGGGGGGGGGGGGGGGGGGGGGGGGGGGGGGGGGGGGGGGFGFGGGGGGGGGGGGGGGGGGGGGFFFFFFFFFFFEEFFFCFFFFFFFBFFFFFDEFFFCD@;:;<EFFFFFFFFF@?FF<>?FFF01;:<?BFB::?BFFFF>39>BFF:BB22314;?:)(4.
@M04999:289:000000000-L3R54:1:1101:3509:9894 2:N:0:410
GACTACCAGGGTATCTAATCCTGTTCGCTCCCCACGCTTTCGTCCATCAGCGTCAATCGGTATTTAGTAACCTGCCTTCGCAATCGGGGTTCTGTGTAATATCTATGCATTTCACCGCTACACTACACATTCCAGCTACTTCAATACTATTCAAGATTAACAGTATCAACGGCAGTTCTACAGTTAAGCTGCAGGTTTTCACCGCTGACTTATCAACCCGCCTACGGACCCTTTAAACCCAATAAATCCGGATAACGCTCGCATCCTCCGTATTACCGCGGCTGCTGGCACGGAGTTAGCC
+
CCCCCGGGGGGGGGGGGGGGGGGGGGGGGGGGGGGGGGGGGGGGGGGGGGGGGGGGGGGGGGGGGGGGGGGGGGGGGGGGGGGGGGGGGGGGGGGGGGGGGGGGGGGGGGGGGGGGGGGGGGGGGGGGGGGGGGGGGGGGGGGGGGGGGFGGGGFGGGGGGGGGGGGGGGGGEGGGFGFGGGGGGGFCFGFGGGGCGGGGFFFFFFFFDEEEFFFFFFDFFFFFFF=DFFDFFFFFFFFDDF@EFC?EFFFFFFFE@FFF>2><2:,<:>BF:?><AFF939>B?:>:8:B:6>FF?FBFF
@M04999:289:000000000-L3R54:1:1101:11686:9897 2:N:0:410
GACTACAAGGGTATCTAATCCTGTTTGCTCCCCACGCTTTCGCATCTCAGCGTCAGTATCTGTCCAGAAGGCCGCCTTCGCCACCGGTATTCCTCCACATCTCTACGCATTTCACCGCTACACGTGGAATTCTACCTTCCTCTACAATACTCCAGATAACCAGTTTTAAGTGCAATTCCCAGGTTGAGCCCGGGGCTTTCACACCTAACTTAATTATCCGCCTACATGCCCTTTACGCCCAGTCATTCCGATTAACGCTCGCACCCTCCGTATTACCGCGGCTGCTGGCACGGAGTTAGCC
+
CCCCCGGGGGGGGGGGGGGGGGGGGGGGGGGGGGGGGGGGGGGGGGGGGGGGGGGGGGGGGGGGGGGGGGGGGGGGGGGGGGGGGGGGDGGGGGGGGGGGGGGGGGGGGGGGGGGGGGGGGGGGGGGGGGGGGGGGGGGGGGGGGGGGGGGGGGGGGGGGGGGGFGGGGGGGGGDDFCFGGGFGGGGGGGGGGGGGGGGGFFFFFFFFFFFFFFFFEFFDFFFFFFFFFFFFFFFF;@BFF?EEFFFFFEFF@FFF@9?7;>9>BFFFFFB:?:<BFFF>FFFBB>05:?2(-((8?D>A5
@M04999:289:000000000-L3R54:1:1101:3411:9902 2:N:0:410
CTCGACTACTGGGGTATCTAATCCTGTTTGCTCCCCACGCTTTCGCATCTCAGCGTCAGTATCTGTCCAGAAGGCCGCCTTCGCCACCGGTATTCCTCCACATCTCTACGCATTTCACCGCTACACGTGGAATTCTACCTTCCTCTACAATACTCCAGATAACCAGTTTTAAGTGCAATTCCCAGGTTGAGCCCGGGGCTTTCACACCTAACTTAATTATCCGCCTACATGCCCTTTACGCCCAGTCATTCCGATTAACGCTCGCACCCTCCGTATTACCGCGCCTGCTGGCACGGAGTTT
+
CCCCCFGEGGGGG:F7CDFGGDGEFFGGGCEFFGGGFGGGGGFFGEC@FFGGCF:CFGGGGGFGA@FFGGGGGGFGGGCFGFGGGGGDGCFFFAFGGGCFFDFD;EFGCFDEGGGGFGGGGGEGGGGFGGDFFBEF,6=EFGFGGGGGGGGGGFG=FC9DGFFCBFDGGCFGFGGFBDFGGGGFGGFF?FFGFDGDG5CCF44BFFFED2=4=FFFF6B5BEFF2>D37CEEF((6@CF:DFB6;@E>E)7CE?D3;CEB>:B20(37?421(4(:8<<<(-6130,(5420(,-(4(8()
@M04999:289:000000000-L3R54:1:1101:17657:9909 2:N:0:410
AAAGGGACTACCAGGGTATCTAATCCTGTTCGCTACCCATGCTTTCGAACCTCAGCGTCAGTTACAGACCAGAGAGCCGCCTTCGCCACTGGTGTTCTTCCATATATCTACGCATTCCACCGCTACACATGGAGTTCCACTCTCCTCTTCTGCACTCAAGAAAAACAGTTTCAGCTGCACTTCCCCGGTTAAGCCGAGGGCTTTCACAGCTGACTTGTTCTCCCGCCTGCGTTCGCTTTACGCCCAATAAATCCGGACAACGCTTGCCACCTACGTATTACCGCGGCTGCTGGCACGTAGT
+
CCCCCGGGGGGGGGGGGGGGGGGGGGGGGGGGGGGGGGGGGGGGGGGGGGGGGGGGGGGGGGGGGGGGGGGGGGGGGGGGGGGGGGGGGGGGGGGGGGGGGGGGGGGGGGGGGGGGGGGGGGGGGGGGGGGGGGGGGGGGGGGGGGGGGGGGGGGGGGGGGGGGGGGFGGGGGGGGFGFGGGGGGGGGGGGGGGGGGGGGEFFFFFFFFFFBBFFFFFFFFFFB@B@FDFFFFFFFFFFA47@B>FDFFFEEFF>0:;>??>FBFFFBA???8:(4<A?24<:>9>>>F?F?:6<FFB?F4
@M04999:289:000000000-L3R54:1:1101:24996:9921 2:N:0:410
TAGTCGACTACTAGGGTATCTAATCCTGTTTGCTCCCCACGCTTTCGCATCTCAGCGTCAGTATCTGTCCAGAAGGCCGCCTTCGCCACCGGTATTCCTCCACATCTCTACGCATTTCACCGCTACACGTGGAATTCTACCTTCCTCTACAATACTCCAGATAACCAGTTTTAAGTGCAATTCCCAGGTTGAGCCCGGGGCTTTCACACCTAACTTAATTATCCGCCTACATGCCCTTTACGCCCAGTCATTCCGATTAACGCTCGCACCCTCCGTATTACCGCGGCTGCTGGCACGGAGT
+
CCCCCGGGGGGGGGGGGGGGGGGGGGGGGGGGGGGGGGGGGGGGGGGGGGGGGGGGGGGGGGGGGGGGGGGGGGGGGGGGGGGGGGGGGGGGGGGGGGGGFGGGFGGGGFGGGGGGGGGGGGGGGGGGGGGGGGGGGGGGGGGGGGGFFGG?FGGGGGGCGGGGGGGGGGGGGGGGFFFGGDFGGGFGGGGGGGGGG>D*@?AFFFFFFFFFFFFFBFFEFFFFDBFF2>@E3;E(6@F677<>(/1/37?EFCE?DDD4AFBFFFBB>9(41?BFBFFADD0023>96?F:?624<7913
@M04999:289:000000000-L3R54:1:1101:16172:9933 2:N:0:410
GTGGACTACTGGGGTATCTAATCCTGTTCGCTCCCCACGCTTTCGTCCATCAGCGTCAATCGGTATTTAGTAACCTGCCTTCGCAATCGGGGTTCTGTGTAATATCTATGCATTTCACCGCTACACTACACATTCCAGCTACTTCAATACTATTCAAGATTAACAGTATCAACGGCAGTTCTACAGTTAAGCTGCAGGTTTTCACCGCTGACTTATCAACCCGCCTCCGGACCCTTTAAACCCCATAAATCCGGATAACGCTCGCATCCTCCGTATTACCGCGCCTGCTGGCCCGGAGTTT
+
C@CC@EE<@F<<<C@CF,CFE<F<,@FFGCF@EF@GGGGGGGDGG@CB8@EF@EEFGGEEGCEG,CEEFFGCGFGDDFFG9ECCD::BCEGCFEGG<F9EFA<,@FE<FEC;FGAAFG=CGEEGGGFFFAFFFGGAGCGFGEDDDGA=EFGGF,@==A8D,E==ADGFG8=AFCGGFDFGGGFGE8EFFFFF9DF7C7FFFF9CF*@5@==@AFFFEFFFFA=AA=(59(5==55=39767@((/3;).)).6((,6;@318?63614?<2042(,4<<ABB9(-04,.4((,-(((221)
@M04999:289:000000000-L3R54:1:1101:21083:9943 2:N:0:410
GCTGACTACACGGGTATCTAATCCTGTTCGCTCCCCACGCTTTCGTCCATCAGCGTCAATCGGTATTTAGTAACCTGCCTTCGCAATCGGGGTTCTGTGTAATATCTATGCATTTCACCGCTACACTACACATTCCAGCTACTTCAATACTATTCAAGATTAACAGTATCAACGGCAGTTCTACAGTTAAGCTGCAGGTTTTCACCGCTGACTTATCAACCCGCCTACGGACCCTTTAAACCCAATAAATCCGGATAACGCTCGCATCCTCCGTATTACCGCGGCTGCTGGCACGAAGTTT
+
CCCCCGGGGGGGGGGGGGGGGGGGGGGGGGGGGGGGGGGGGGGGGGGGGGGGGGGGGGGGGGGGGGGGGGGGGGGGGGGGGGGGGGGGGGGGGGGGGGGGGGGGGGGGGGGGGGGGGGGGGGGGGGGGGGGGGGGGGGGGGGGGGGGGGGGGGGGFGGGGGGGGGGGGGGGGGGGGFGFGGGGGGGGGGGGGGGGGGGGGFFFFFFFFFF=CEFFFFFFFFFFFFFFFF22@FFF@EFCFFDFFFFF8C??E>610;AF?>2149>BF:BF<;?:B?A><:B>B;>1?F:?BFF?(--8A-
@M04999:289:000000000-L3R54:1:1101:21158:9943 2:N:0:410
TATAGGACTACTCGGGTATCTAATCCTGTTTGCTCCCCACGCTTTCGCATCTCAGCGTCAGTATCTGTCCAGAAGGCCGCCTTCGCCACCGGTATTCCTCCACATCTCTACGCATTTCACCGCTACACGTGGAATTCTACCTTCCTCTACAATACTCCAGATAACCAGTTTTAAGTGCAATTCCCAGGTTGAGCCCGGGGCTTTCACACCTAACTTAATTATCCGCCTACATGCCCTTTACGCCCAGTCATTCCGATTAACGCTCGCACCCTCCGTATTACCGCGGCTGCTGGCACGGAGT
+
CCCCCGGGGGGGGGGGGGGGGGGGGGGGGGGGGGGGGGGGGGGGGGGGGGGGGGGGGGGGGGGGGGGGGGGGGGGGGGGGGGGGGGGGGGGGGDGGGGGGGGGGGGGGGGGGGGGGGGGGGGGGGGGGGGGGGFFGGGGGGGGGGGGGGGGGGGGGGGGGGGGGGGGGGFFGGGGGFGFGGGGGGGGGGFGGGGGGGGGGFFFFFFFFFFFFFFFFEFFFFFFE=DFFFFEFFEE@FDEFF@FFFDFFFFFFFFF<;FFFF:BF?>>>FF0??<>::::4<<<BF96;BFFB7?<?:B92-
@M04999:289:000000000-L3R54:1:1101:22310:9948 2:N:0:410
ATGACTACCGGGGTATCTAATCCTGTTCGCTACCCATGCTTTCGAACCTCAGCGTCAGTTACAGACCAGAGAGCCGCCTTCGCCACTGGTGTTCTTCCATATATCTACGCATTCCACCGCTACACATGGAGTTTCACTCTCCTCTTCTGCACTCAAGAAAAACAGTTTCAGCTGCACTTCCCCGGTTAAGCCGAGGGCTTTCACAGCTGACTTGTTCTCCCGCCTGCGTTCGCTTTACGCCCAATAAATCCGGACAACGCTTGCCACCTACGTATTACCGCGGCTGCTGGCACGTAGTT
+
CCCCCGGGGGGGGGGGGGGGGGGGGGGGGGGGGGGGGGGGGGGGGGGGGGGGGGGGGGGGGGGGGGGGGGGGGGGGGGGGGGGGGGGGGGGGGFFGGGGGGGGGGGGGGGGGGGGGGGGGGGGGGGGGGGGGGGGGGGGGGGGGGGGGGGGGGGGGGGGGGGGGGGGGGGGFGGGGFGFG?GGGGGGGGCFGGGGDGGGGFFFFFFFFFFFFFFFFFFFFF=@FFF@BDFFFFFFFCEFFBFFFB?FFADBFFFFFFFFFFFFFFFFFF?FB?7ABDFF?916969:?B7?FF6:BB36
@M04999:289:000000000-L3R54:1:1101:11296:9956 2:N:0:410
AGAGGACTACCAGGGTATCTAATCCTGTTCGCTGCCCATGCTTTCGAACCTCAGCACCAGTTACAGACCAGAGAGCCGCCTCCGCCACTGGCGTTCTTCCATATATCTACGCATTCCACCGCTACACATGGAGTTCCACTCTCCACTTCTGCACTCACGCACAACAGTTTCAGCTGCACTTCTCCGGGTAAGCCGAGGGCTTTCACATCTGACTTGTCCTGCCGGCTGCGTTCGCTTTACGCCCACCACATCCCGACAACGCTTGCTGCCACCGTGTTACCTCGGCTCGTCTCACATGGGT
+
C@B,,;CC<FG<FGDFFF,F,,=@@,;;EA7FF7@;,;;6B,C,,B,;E:FDAEFE,66;66<6C@;CF<<6C,B<FEGGC,A:4,+6BFG,>,@==?FG9E,5C,E<FE<+8?B9,9FFGGGG+=89E<?4,444C,,44,=,,@EF,,33EE,,3,,,@+1=3?82@@,2,@2,*+@D8:+,,5++5+52234**3/;9*3;+3=+:8**/+11@*18*0792:B(((/,(((61;)2//.6:0(((()).(-4,,(,,,(((,)).,)).384?3))).803(3(((-,,6-).)(-5
@M04999:289:000000000-L3R54:1:1101:6955:9957 2:N:0:410
CGACTACAGGGGTATCTAATCCTGTTCGCTACCCACGCTTTCGAGCCTCAGCGTCAGTTACTAGCCAGTCAGCCGCCTTCGCCACTGATGTTCTTCCATATATCTACGCATTTCACCGCTACACATGGAGTTCCACTGACCTCTCTAGCACTCAAGTCTTACAGTTTCTGATGCACGTCCATAGTTGAGCTATGACCTTTCACATCAGACTTATTAGACCGCCTGCGCTCCCTTTACGCCCAATAATTCCGGACAACGCTCGCCACCTACGTATTACCGCGGCTGCTGGCACGTAGTTAGC
+
CCCCCGGGGDGGGGGGGGGGGGGGGGFGGGGGGGGGGGGGGGGGGGGGGGGGGGGGGGGGGGGGGGGGGGGGGGGGGGGGGGGGGGGDGGGGGGGGGGGGGGGGGGGGGGGGGGGGGGGGGGGGGGGGGGGGGGGGGGGGGGGFDGFGGEGGGGGGEFGFDFGGGGGGGGGGGGGG?D?CDGG8EFF=FFGGFGGGGGGC@FFFFFFFBEE@CFFFEFFFFFAAFFBFF@BBFFFCF-(8>68@EEE)1.3(62><@09179>B?3?:B?B:B<>BFF?3(4;11155>B()(.80,64)-
@M04999:289:000000000-L3R54:1:1101:15654:9961 2:N:0:410
TTGACTACAGGGGTATCTAATCCTGTTTGCTCCCCACGCTTTCGCATCTCAGCGTCAGTATCTGTCCAGAAGGCCGCCTTCGCCACCGGTATTCCTCCACATCTCTACGCATTTCACCGCTACACGTGGAATTCTACCTTCCTCTACAATACTCCAGATAACCAGTTTTAAGTGCAATTCCCAGGTTGAGCCCGGGGCTTTCACACCTAACTTAATTATCCGCCTACATGCCCTTTACGCCCAGTCATTCCGATTAGCGCTCGCACCCTCCGTATTACCGCGGCTGCTGTCACGGAGGT
+
B9CC<C@C6CFGGGEE@6CFE<FAEFFGDE@EFGGCCBC:FFCCCC@F<E,@ECFCBCF9C<EFFGGA@@@CCFG@EG@FG@?FGG@CFGGGG<FE?FF<FA55A<4AFCBFGGFFGGGGGCEF@CFDG?FCF;E=FFGGFGGFCAE;=DEGGDF8@,=3@,A=EDFGGA=AF:F=9D?9++66@3D3443AFGEGCD9DFF>BA956.7=;EAFA>FFEF@B@=(((**07BF;;<<<BB>D(4).19764<0<D8=>9(8((,321(---(.4:5><43912((45)..5<8:02(-
@M04999:289:000000000-L3R54:1:1101:22914:9998 2:N:0:410
GACTACAGGGGTATCTAATCCTGTTTGCTCCCCACGCTTTCGCATCTCAGCGTCAGTATCTGTCCAGAAGGCCGCCTTCGCCACCGGTATTCCTCCACATCTCTACGCATTTCACCGCTACACGTGGAATTCTACCTTCCTCTACAATACTCCAGATAACCAGTTTTAAGTGCAATTCCCAGGTTGAGCCCGGGGCTTTCACACCTAACTTAATTATCCGCCTACATGCCCTTTACGCCCAGTCATTCCGCTTAACGCTCGCACCCTCCGTATTACCGCGGCTGCTGTCACGGATTTAGCC
+
CCCCCGGGGGGGGGGGGGGGGGGGGGGGGGGGGGGGGGEGGGGGFGGGGGGGGECFGFGGGGGGGGGGFGGGGGGGGGGGGGGGGGFG>FGGGGGGGGGGFGFGGGCGFGGGGGGGEGGDGGGGGFGGGFGGFGGGGGGGGGGFFFFGGGGGGFGGGGGGGGGEGGGDFG8:8DFGFGFGFGGGGGDGFGGGGGGCCFGGFFFA>A>F=9A64BBF?AF9F=>=B:EFFFDFF@CE;D>B@?E@<EEFFF0126<)(.((-,4>FBBFF>FFF?<A2,,2(1(68>?)))68((((.))63
@M04999:289:000000000-L3R54:1:1101:6086:10003 2:N:0:410
TGACTACAAGGGTATCTAATCCTGTTTGCTCCCCACGCTTTCGCATCTCAGCGTCAGTATCTGTCCAGAAGGCCGCCTTCGCCACCGGTATTCCTCCACATCTCTACGCATTTCACCGCTACACGTGGAATTCTACCTTCCTCTACAATACTCCAGATAACCAGTTTTAAGTGCAATTCCCAGGTTGAGCCCGGGGCTTTCACACCTAACTTAATTATCCGCCTACATGCCCTTTACGCCCAGTCATTCCGATTAACGCTCGCACCCTCCGTATTACCGCGGCTGCTGGCCCGGAGTTAGC
+
CCCCCGGGGGFGGGGGGGGGGGGGGGGGGGGGGGGGGGGGGGGGGGGGGGGGGGGGGGGGGGGGGGGGGGGGGGGGGGGGGGGGGGGGGGGGGGFGGGGGGGGGGGGGGGGGGGGGGGGGGGGGGGGGGGGGGGGGGGGGGGGGGGGFGGGGGGGGGGGGGGGGGGGGGGGGGGGGFGFGGGGGGFGGCGGGGGGGGGGGFFFFFFFFFFFFFFFFFFFFBB>?9B3??E:@EFFEEFFF964==;C?CEF<FFFEF@B?;FFBBFFFFB>?FFF<<ABF1,99><:0(0(,(4206:<92
@M04999:289:000000000-L3R54:1:1101:10140:10015 2:N:0:410
TAGGACTACAGGGGTATCTAATCCTGTTTGCTCCCCACGCTTTCGCATCTCAGCGTCAGTATCTGCCCAGAAGGCCGCCTTCGCCACCGGTATTCCTCCACATCTCTACGCATTTCACCGCTACACGTGGAATTCTACCTTCCTCTACAATACTCCAGATAACCAGTTTTAAGTGCAATTCCCAGGTTGAGCCCGGGGCTTTCACACCTAACTTAATTATCCGCCTACATGCCCTTTACGCCCAGTCATTCCGATTAACGCTCGCACCCTCCGTATTACCGCGGCTGCTGGCACGGAGTT
+
CCCCCGGGGGGGGGGGGGGGGGGGGGGGGGGGGGGGGGGGGGGGGGGGGGGGGGGGGGGGGGGGGGGGGGGGGGGGGGGGGGGGGGGGGGGGGGGGGGGGGGGGGGGGGGGGGGGGGGGGGGGGGGGGGGGGGGGGGGGGGGGGGGGGGGGGGGGGGGGGGGGGGGFFGGGGGGGGFGFGGGGGGGGGGGGGGGGGGGGGFFFFFFFFBFFFFFFFFFFFFFFF=@FFFFFFF@FFFFFEFFFFFF<AFFFFE@FFFFEF>BFFFFF6?FFFFFFFFFA)4>>FFF>F?)507,8-39::
@M04999:289:000000000-L3R54:1:1101:26516:10019 2:N:0:410
GCAGACTACCGGGGTATCTAATCCTGTTTGCTCCCCACGCTTTCGCATCTCAGCGTCAGTATCTGTCCAGAAGGCCGCCTTCGCCACCGGTATTCCTCCACATCTCTACGCATTTCACCGCTACACGTGGAATTCTACCTTCCTCTACAATACTCCAGATAACCAGTTTTAAGTGCAATTCCCAGGTTGAGCCCGGGGCTTTCACACCTAACTTAATTATCCGCCTACATGCCCTTTACGCCCAGTCATTCCGATTAACGCTCGCACCCTCCGTATTACCGCGGCTGCTGGCACGGAGTTT
+
CCCCCGGGGGGGGGGGGGGGGGGGGGGGGGGGGGGGGGGGGGGGGGGGGGGGGGGGGGGGGGGGGGGGGGGGGGGGGGGGGGGGGGGGGGGGGGGGGGGGGGGGGGGGGGGDGGGGGGGGGGGGGGGGGGGGGGGGGGGGGGGGGGGGGGGGGGGGGCFFGGGGGGGGGFGFGGGGFFFFFGFGGGGGGGGGGGDGGGGGFFFFFFFFFFFFFFF=CFF?AEDBD@DFEFFEEFEFFFFFFBBFFFFEFFFEE;???FF:>BFFFFFFFBB?FF??FBDF:BF(29B6>:>0(5342>F?)
@M04999:289:000000000-L3R54:1:1101:24227:10029 2:N:0:410
GCGTGACTACTGGGGTATCTAATCCTGTTTGCTCCCCACGCTTTCGCATCTCAGCGTCAGTATCTGTCCAGAAGGCCGCCTTCGCCACCGGTATTCCTCCACATCTCTACGCATTTCACCGCTACACGTGGAATTCTACCTTCCTCTACAATACTCTAGTTAACCAGTTTTAAGTGCAATTCCTAGGTTGAGCCCAGGGCTTTCACACCTAACTTAATTATCCGCCTACATGCCCTTTACGCCCAGTCATTCCGATTACCGCTCGCACCCTCCGTATTACCGCGGCTGCTGGCACGGAGTT
+
CCCCCGGGFG<F8<FCGGGGEFGGGFGGGGFFGGCE@EFGGGDFFEGEGCFGGGGGGGGCFGFFGGFGGGFEEGGGGECF@CGGGGGGFGGGGGGGGFGFFGGFGDGGFGGGGGGGGFGACEEF:FGGGGGGFGFEEEGGGFGGFGGGGFFFDDFGFD9CDDEGGGGFFAEFGDGGFG+CFFDF99DDFFF6?:FFFGDGFFFFFFCFFDEBCFB9AF9>FCFAD9=ABECCFEBEFFFFDFF96(5@<F?CFF?@DD)7<>>6(,49BF26324?<B)4629>>>190:3203<<96(4.
@M04999:289:000000000-L3R54:1:1101:22525:10031 2:N:0:410
GACTACCGGGGTATCTAATCCTGTTCGCTCCCCACGCTTTCGTCCATCAGCGTCAATCGGTATTTAGTAACCTGCCTTCGCAATCGGGGTTCTGTGTAATATCTATGCATTTCACCGCTACACTACACATTCCAGCTACTTCAATACTATTCAAGATTAACAGTATCAACGGCAGTTCTACAGTTAAGCTGCAGGTTTTCACCGCTGACTTATCAACCCGCCTACGGACCCTTTAAACCCAATAAATCCGGATAACGCTCGCATCCTCCGTATTACCGCGGCTGCTGGCACGGAGTTAGCC
+
CCCCCFGGECEFGGGGGGGGGGGGGGGGGGGGDGGGGGGGGGGGGGGGGGGGGGGGGCFGGGFGGGGGGGGGGGGGGGGGGGCGGGGGGFCGGGGGGGBFGGGGGGGFGGGGGGCGGGGGGGGGGGGGGGGGGGFFGFFGFGGGFDCFFGFGGFGFFGGGGGGGGGGGGFEEGGGFFGFGGFGGGGGGGGGGGGGGFGGFFCF>BFFFD@C4EF@ABFBF>@25>@2@FBFF;ECE<<FEF<@EEFEFFB;<DFFF?>??FF>?>FFDBFFFB7<FA:>>9903<:B?0()-790-826:3
@M04999:289:000000000-L3R54:1:1101:18078:10078 2:N:0:410
GACTACCGGGGTATCTAATCCTGTTTGCTCCCCACGCTTTCGCATCTCAGCGTCAGTATCTGTCCAGAAGGCCGCCTTCGCCACCGGTATTCCTCCACATCTCTACGCATTTCACCGCTACACGTGGAATTCTACCTTCCTCTACAATACTCCAGATAACCAGTTTTAAGTGCAGTTCCCAGGTTGAGCCCGGGGCTTTCACACCTAACTTAATTATCCGCCTACATGCCCTTTACGCCCAGTCATTCCGATGAACGCTCGCACCCTCCGTATTACCGCGGCTGCTGGCACGGATGTAGCC
+
CCCCCGGFGGGFGGGGGFFGGGGGGGGGGGEGGGGGGGGGGGGGEGGGGGGGGGGDFGGGGGGGGGGGGGGGGGGGGGGGGGGGGGGGGGGEFGGFGGGGGGGGGGGGGGGGFGGGGGGGGGGGGGGGGGGGFGGGGGGGGGGFCFCFGGGGCGGGGGGGGGGGFFGGGGGGGGFGFGAFGFFFGFFFCFFGGGGGDGGFFFFFFFFFFFCBEFFFFF8=FFDDDFFEF@FFFFFCDD@FDF@FFEFFEE03(.:B??F?;(39>F:?<F6<?F9:A179>9141:30((.199((.6442
@M04999:289:000000000-L3R54:1:1101:22101:10093 2:N:0:410
AAGACTACAAGGGTATCTAATCCTGTTTGCTCCCCACGCTTTCGCATCTCAGCGTCAGTATCTGTCCAGAAGGCCGCCTTCGCCACCGGTATTCCTCCACATCTCTACGCATTTCACCGCTACACGTGGAATTCTACCTTCCTCTACAATACTCCAGATAACCAGTTTTAAGTGCAATTCCCAGGTTGAGCCCGGGGCTTTCACACCTAACTTAATTATCCGCCTACATGCCCTTTACGCCCAGTCATTCCGATTAACGCTCGCACCCTCCGTATTACCGCGGCTGCTGGCACGGAGTT
+
CCCCCGGGGGGGGGGGGGGGGGGGGGGGGGGGGGGGGGGGGGGGGGGGGGGGGGGGGGGGGGGGGGGGGGGGGGGGGGGGGGGGGGGGGGGGGGGGGGGGGGGGGGGGGGGGGGGGGGGGGGGGGGGGGGGGGGGGGGGGGGGGGGGGGGGGGGGGGGGGGGGGGGFGGGGGGGGGFGFGGGGGGGGGGGGGGGGDDGGGFFFFFFEFE=BCEFCFFFFFFFF@29DEFCFEFFFFFFFFFFFFFFFFFFFF;@FFFEF0<BBFFFBBFBFFB?F?>>ABB>91(41083:()-4,(47
@M04999:289:000000000-L3R54:1:1101:24237:10098 2:N:0:410
TGACTACCCGGGTATCTAATCCTGTTTGCTCCCCACGCTTTCGCATCTCAGCGTCAGTATCTGTCCAGAAGGCCGCCTTCGCCACCGGTATTCCTCCACATCTCTACGCATTTCACCGCTACACGTGGAATTCTACCTTCCTCTACAATACTCCAGATAACCAGTTTTAAGTGCAATTCCCAGGTTGAGCCCGGGGCTTTCACACCTAACTTAATTATCCGCCTACATGCCCTTTACGCCCAGTCATTCCGATTAACGCTCGCACCCTCCGTATTACCGCGGCTGCTGGCACGGAGTTAGC
+
CCCCCGGGGGGGGGGGGGGGGGGGGGGGGGGGGGGGGGGGGGGGGGGGGGGGGGGGGGGGGGGGGGGGGGGGGGGGGGGGGGGEGGGGGGGGGGGGGGGGGGGGGGGGGGGGGGGGGGGGGGGGGGGGGGGGGGGGGGGGGGGGGGGGGGGGGGGGGGGGGGGGGGGGGGGGGGGGFGFGGGGGGGGGGGGGGGGGDGGGFFFFFFFFFFFFFFAFFFF?BF??DDEFFFFFFFFFFFFF>DFFEF?EEFFFDFFFFFFFFF909;(4?FBB:?FBBFFFFFFF0(4:(3:?B49;:05<9
@M04999:289:000000000-L3R54:1:1101:7037:10148 2:N:0:410
GACTACAAGGGTATCTAATCCTGTTCGCTACCCATGCTTTCGAACCTCAGCGTCAGTTACAGACCAGAGAGCCGCCTTCGCCACTGGTGTTCTTCCATATATCTACGCATTCCACCGCTACACATGGAGTTCCACTCTCCTCTTCTGCACTCAAGAAAAACAGTTTCAGCTGCACTTCCCCGGTTAAGCCGAGGGCTTTCACAGCTGACTTGTTCTCCCGCCTGCGTTCGCTTTACGCCCAATAAATCCGGACAACGCTTGCCACCTACGTATTACCGCGGCTGCTGGCACGTAGTTAGCC
+
CCCCCGGGGGGGGGGGGGGGGGGGGGGGG7FFGGGGGGGGGGGGGGGGGGGGGGGGFGGGGGGGGGGGGGGGGGGGGGGGGGGGGGGGGGGGGGGGGGGGGGGGGGGGGGGGGFGGGGGGGGGGGGCFGGGGGGGGGGGGGGGGGGGGGGFGFDFGGGGGGGGGGGGGGGGGGGGFFGFGGGGGGGFGGGGGGGGGGFGGFFFFFFFFFFEFFFFFFFFBE>?DFFFFFFFFFFFFDF@AD2@@AEEFE;9?BFFF>B0???:<<FFF::B2>?FFFF9B19B96:3??<<?F<?<AF443
@M04999:289:000000000-L3R54:1:1101:19703:10165 2:N:0:410
TAGGCTACAGGGGTATCTAATCCTGTTTGCTCCCCACGCTTTCGCATCTCAGCGTCAGTATCTGTCCAGAAGGCCGCCTTCGCCACCGGTATTCCTCCACATCTCTACGCATTTCACCGCTACACGTGGAATTCTACCTTCCTCTACAATACTCCAGATAACCAGTTTTAAGTGCAATTCCCAGGTTGAGCCCGGGGCTTTCACACCTAACTTAATTATCCGCCTACATGCCCTTTACGCCCAGTCATTCCGATTAACGCTCGCACCCTCCGTATTCCCCCGGCTGCTGGCACGGAGTT
+
CCCCCGGGGGGGGGGGGGGGGGGGGGGGGGGGGGGGGGGGGGGGGGEGFGGGGGGEGGGGGGGGGGGGGGGGGGGGGGGGGGGGGGGGGGGGGGGGGGGGGGGGGGGGGGGGGGGGGGGGGGGGGGGGGDGGGGGGGGGGGGGGGGGGGGGGGGGGGFGGGGGGGGGGGGGGGGGGFGFGGFGGGGFGGGCFGGGGDGGGFFFFFFEFFFFFFFFF?FFEF?>FDFFFFFFEFFFF<E?FFFF;;EFF?EEFFDFFCCFB<?29>F>FF?BF2(.(--.(49;BFFF02?B?7<>0;?<
@M04999:289:000000000-L3R54:1:1101:17626:10213 2:N:0:410
TGGACTACCCGGGTATCTAATCCTGTTCGCTACCCATGCTTTCGAACCTCAGCGTCAGTTACAGACCAGAGAGCCGCCTTCGCCACTGGTGTTCTTCCATATATCTACGCATTCCACCGCTACACATGGAGTTCCACTCTCCTCTTCTGCACTCAAGAAAAACAGTTTCAGCTGCACTTCCCCGGTTAAGCCGAGGGCTTTCACAGCTGACTTGTTCTCCCGCCTGCGTTCGCTTTACGCCCAATAAATCCGGACAACGCTTGCCACCTACGTATTACCGCGGCTGCTGGCACGTAGTT
+
CCCCCGGGGGGGGGGGGGGGGGGGGGGGGGGGGGGGGGGGGGGGGGGGGGGGGGGGGGGGGGGGGGGGGGGGGGGGGGGGGGGGGGGGGGGGGGGGGGGGGGGGGGGGGGGGECFFGGGGGGGGGGGGGGGFGGGGGGGACGGGGGGGGGGGGGGGGGGGGGGGGGGGGGGGGGGGFGFGGGGGGGGGGGGGEGGGGGGGFFFFFFFFFFFFEFFFFFAEF@FFFFFFFFFFF0=?CC?FFFDDFFAEFFFFFFF9?BFFB08?2AFFFF???D<:AF<<>B>FFF?BB?B:?6BB(8)
@M04999:289:000000000-L3R54:1:1101:12346:10293 2:N:0:410
AGTTCGACTACTCGGGTATCTAATCCTGTTTGCTCCCCACGCTTTCGCATCTCAGCGTCAGTATCTGTCCAGAAGGCCGCCTTCGCCACCGGTATTCCTCCACATCTCTACGCACTTCACCGCTACACGTGGAATTCTACCTTCCTCTACAATACTCCAGATAACCAGTTTTAAGTGCAATTCCCAGGTTGAGCCCGGGGCTTTCACACCTAACTTAATTATCCGCCTACATGCCCTTTACGCCCAGTCATTCCGATTAACGCTCGCACCCTCCGTATTACCGCGGCTGCTGGCACGGAGT
+
CCCCCGGGGGGGGGGGGGGGGGGGGGGGGGGGGGGGGGGGGGGGGGGGGGGGGGGGGGGGGGGGGGGGGGGGGGGGGGGGGGGGGGGGGGGGGCGGGGGGGGGGGGGGGGGGGGGGGGGGGGGGGGGGGGGGGGGGGGGGGGGGGGGGGGGGGGGGGGGGGGGGGGGGFGGGGGGGFGFGGGGGGGGGGGGGGGGGGGGGFFFFFFFFFFFFFFFFFFFFFFFFFFFFFFFFFF@DF@FFFFF99@D@EFFFFE@DF?FBF:>BFFFFFF6<::9?FF?FFFFF>BFB;:>>(4?<3319-
@M04999:289:000000000-L3R54:1:1101:17283:10301 2:N:0:410
GACTACTGGGGTATCTAATCCTGTTTGCTCCCCACGCTTTCGCATCTCAGCGTCAGTATCTGTCCAGAAGGCCGCCTTCGCCACCGGTATTCCTCCACATCTCTACGCATTTCACCGCTACACGTGGAATTCTACCTTCCTCTACAATACTCCAGATAACCAGTTTTAAGTGCAGTTCCCAGGTTGGGCCCGGGGCTTTCACACCTAACTTAATTATCCGCCTACATGCCCTTTACGCCCAGTCATTCCGATTAACGCTCGCACCCTCCGTATTACCGCGGCTGCTGGCACGGAGTTAGCC
+
CCCCCGGGGGGGGGGGGGGGGGGGGGGGGGGGGGGGGGGGGGGGGGGGGGGGGGGGGGGGGGGGGGGGGGGGGGGGGGGGGGGGGGGGGGGGGGGGGGGGGGGGGGGGGGGGGGGGGGGGGGGGGGGGGGGGGGGGGGGGGGGGGGGGGGGGGGGGGGGGGGGGGGGGGGGGGGGGFGFGGGGGGGGGGGGGGGGGGG>FFFFFFFFFFFFFFFFFEFFFFFDDDFFF@@FFFFFFFFFEFF@EFFFFFF?@0?FEB>F3(49BFF?:?4:?:?<A<<9>>96>F>:??(4600(445644
@M04999:289:000000000-L3R54:1:1101:15503:10436 2:N:0:410
ATGACTACAGGGGTATCTAATCCTGTTTGCTCCCCACGCTTTCGCATCTCAGCGTCAGTATCTGTCCAGAAGGCCGCCTTCGCCACCGGTATTCCTCCACATCTCTACGCATTTCACCGCTACACGTGGAATTCTACCTTCCTCTACAATACTCCAGATAACCAGTTTTAAGTGCAGTTCCCAGGTTGAGCCCGGGGCTTTCACACCTAACTTAATTATCCGCCTACATGCCCTTTACGCCCAGTCATTCCGATTAACGCTCGCACCCTCCGTATTACCGCGGCTGCTGGCACGGAGTT
+
CCCCCGGGGGGGGGGGGGGGGGGGGGGGGGGGGGGGGGGGGGGGGGGGGGGGGGGGGGGGGGGGGGGGGGGGGGGGGGGGGGGGGGGGGGGGGGGGGGGGGGGGGGGGGGGGGGGGGGGGGGGGGGGGGGGGGGGGGGGGGGGGGGGGGGGGGGGGGGGGGGGGGGGGGGGGGFGGFGFGGGGGGGGGCGGGGGGGGGGGFFFFFFFFFFFFFFFFFFFEFDFFFFFFFFEFFFFFFC@FF@;73=EFFFFF;?F@EC0;B?F99BBF<6?F?BBF<<26;BB9>FBFFFB1<FB(-:(
@M04999:289:000000000-L3R54:1:1101:21812:10438 2:N:0:410
AGGAGGACTACACGGGTATCTAATCCTGTTTGCTCCCCACGCTTTCGCATCTCAGCGTCAGTATCTGTCCAGAAGGCCGCCTTCGCCACCGGTATTCCTCCACATCTCTACGCATTTCACCGCTACACGTGGAATTCTACCTTCCTCTACAATACTCTAGTTAACCAGTTTTAAGTGCAATTCCTAGGTTGAGCCCAGGGCTTTCACACCTAACTTAATTATCCGCCTACATGCCCTTTACGCCCAGTCATTCCGATTAACGCTCGCACCCTCCGTATTACCGCGGCTGCTGGCACGGAGT
+
CCCCCGGGGGGGGGGGGGGGGGGGGGGGGGGGGGGGGGGGGGGGGGGGGGGGGGGGGGGGGGGGGGGGGGGGGGGGGGGGGGGGGGGFGGGGGGGGGGGGGGGGGGGGGGGGGGGGGGGGGGGGGGGGGGGGGGGGGGGGGGGGGGGGGGGGGGGGGGGFFGGGGGGGEGFGGGGGFGFGGGGGGGGGGGFGGCFDGG>DEFFFFFFFFFDFFFFFFFFFFFFFFDFFFFFFFFFFFFFFFFFFFFF8<EEEEFFFFDFFFFFF69711631:66:?7?FFA?0;9(-4?DFFFFFFB>;3
@M04999:289:000000000-L3R54:1:1101:4379:10448 2:N:0:410
CTGACTACCAGGGTATCTAATCCTGTTTGCTCCCCACGCTTTCGCATCTCAGCGTCAGTATCTGTCCAGAAGGCCGCCTTCGCCACCGGTATTCCTCCACATCTCTACGCATTTCACCGCTACACGTGGAATTCTACCTTCCTCTACAATACTCTAGTTAACCAGTTTTAAGTGCAATTCCTAGGTTGAGCCCAGGGCTTTCACACCTAACTTAATTATCCGCCTACATGCCCTTTACGTCCAGTCATTCCGATTAACGCTCGCACCCTCCGTATTACCGCGGCTGCTGGCACGGCGTTAT
+
CCCCCGGGGGGGGGGGGGGGGGGGGGGGGGGGFGGGGGGGGGGGGGGG9FGGGGGGGGGGGGGGGGDGGGGGGGGGGGGGGGGGGGGGGGGGGGGGGGGGGGGGGGGGGGGGGGGGGGGGGGGGGGGGGGGGGGGGGGGGGGGGGGGGGFFFGGGGGGCFFGFFG?GGGGGDEFFGFGFGFGGGGGG8EGGGGFGGDDGGFFFFFFFFEFDCEFFFCFFFFFFFFFDFFCFFFFBEFFFF=DFF*5@ECEEF:7@@FFD@@D@0(6;2,3<9(118AFFBB,4;B>B?:B<(.(2(-311(
@M04999:289:000000000-L3R54:1:1101:25696:10454 2:N:0:410
GACTACAGGGGTATCTAATCCTGTTTGCTCCCCACGCTTTCGCATCTCAGCGTCAGTATCTGTCCAGAAGGCCGCCTTCGCCACCGGTATTCCTCCACATCTCTACGCATTTCACCGCTACACGTGGAATTCTACCTTCCTCTACAATACTCCAGATAACCAGTTTTAAGTGCAATTCCCAGGTTGAGCCCGGGGCTTTCACACCTAACTTAATTATCCGCCTACATGCCCTTTACGCCCAGTCATTCCGATTAACGCTCGCACCCTCCGTATTACCGCGGCTGCTGGCACGGAGTTAGCC
+
CCCCCGGGGGGGGGGGGGGGGGGGGGGGGGGGGGGGGGGGFGGGGGGGGGGGGGGGGGGGGGGFGGGGGFGGGGGGGGGGGGGGGGGGGGGGGGGGGGGGGGGGGGGGGGGGGGGGGGGGGGGGGGGFGGGGGGGGGGGGGGGGGGGGGGGGGGGGGGGGGGGFCGGGGGEFFGFGFGFGGGGGGFFGGGGGGGGDDGGFFFFFFFAFFFFFFFFFFFF@FFFFFFFF:BD@DFFFFF@E<;37ACCE?;0<?<34<BBFF>>FB::<:9?BFFFFFBFFF9>B?:?BB?D?BF>(2<BF7
@M04999:289:000000000-L3R54:1:1101:9490:10463 2:N:0:410
CCGACTACTCGGGTATCTAATCCTGTTTGCTACCCACGCTTTCGAGCATGAACGTCAGTGTTATCCCAGGAGGCTGCCTTCGCCATCGGTATTCCTCCACATCTCTACGCATTTCACTGCTACACGTGGAATTCTACCTCCCTCTGACACACTCTAGTTAGACAGTTTCAAATGCACGTCCCAAGTTGAGCTCGGGGATTTCACATCTGACTTATCTAACCGTCTGCGCTCGCTTTACGCCCAGTAATTCCGATTAACGCTCGCACCCTACGTATTACCGCGGCTGCTGGCACGTAGTT
+
CCCCCGGGGGGGGGGGGGGGGGGGGGGGGGGGGGGGGGGGGGGGGGGGGGGGGGGGGGGGGGGGGGGGGGGGGGGGGGGGGGGGGGGGGGGGGGGGGGGGGGGGGGGGGGGGGGGGGGGGGGGGGGGGGGGGGGGGGGGGGGGGGGGGGGGGGGGGGGGGGGGGGGGGGGGGGGGGFGFGGGFGGGGGGGGGGGGGGGGGFFFFFFFFFEFFFFFFFFFFFFFFF=EFBFFFF==DFFFFFFFFFFFEFFFFFFFFEE29DF@FFFFFF???FBD?AFFFFFB>FBFFFFFFF<6?0(:
@M04999:289:000000000-L3R54:1:1101:10619:10484 2:N:0:410
TATTTGACTACAAGGGTATCTAATCCTGTTCGCTCCCCACGCTTTCGTCCATCAGCGTCAATCGGTATTTAGTAACCTGCCTTCGCAATCGGGGTTCTGTGTAATATCTATGCATTTCACCGCTACACTACACATTCCAGCTACTTCAATACTATTCAAGATTAACAGTATCAACGGCAGTTCTACAGTTAAGCTGCAGGTTTTCACCGCTGACTTATCAACCCGCCTACGGACCCTTTAAACCCAATAAATCCGGATAACGCTCGCATCCTCCGTATTACCGCGGCTGCTGGCACGGAGT
+
CCCCCGGGGGGGGG8@FGGGGGCFFGGGGGGGGGGGDGGGGGGGGGGGGGGGGGGGGGEGGGGGG7EFGAFFF9FGGGGGGGGGG,@FGFGGCCEFGGGFFFGAEDFGGGGFAFGGGGGGGGGCFGGFGGFFFCE=EFGGGGGGGGGFGFCGGFCCGGFGGFFGGFFFFGEFF8FG*=ADCDGGGGGFGACGG7ACFCFC:AF?FFFFFA=>BFFFF9CECBD2>AAA?=2(6@>D@B@FFF3@?D<14<<3<;9:(333719(64>14>2<ABBBF0>A<9?99113;?2)4(234>>F1
@M04999:289:000000000-L3R54:1:1101:17811:10513 2:N:0:410
AGTTGACTACCGGGGTATCTAATCCTGTTCGCTACCCATGCTTTCGAGCCTCAGCGTCAGTAACAGACCAGAGAGCCGCCTTCGCCACTGGTGTTCTTCCATATATCTACGCATTTCACCGCTACACATGGAGTTCCACTCTCCTCTTCTGCACTCAAGTCTCTCAGTTTCCGATGCTCTTCCTCAGTTAAGCTGAGGGCTTTCACATTCAGACTTAAAAGACCGCCTGCGCTCCCTTTACGCCCAATAAATCCGGACAACGCTTGCCACCTACGTATTACCGCGGCTGCTGGCACGTAGT
+
CCCCCGGGGGGGGGGGGGGGGGGGGGGGGGGGGGGGGGFGGGGGGGFGGGGGGGGGGGGGGGGGGGGGGGGGGGGGGGGGGGGGGGGGGGGGGGGGFGGGGCGGFGGGGGGGGGGGGGGCGGGGGGGGGGGGGGGGCGGGGFGGGGGGGGGGGGAFFGGGGGGGGFGGGGGGGGGGFDFGGGGGGGGFGFFGCFF?FGGGFFFFFFFFFFFE@FFFC8>CFFDFF=BDFDFFFDB?DFFFFFFBF?<DFEFFF@>><BFFFF9?:?:4<B1:?F?BFBF<<AB09019;(.4(.:2:B368
@M04999:289:000000000-L3R54:1:1101:21854:10534 2:N:0:410
GGGAGACTACTAGGGTATCTAATCCTGTTTGCTCCCCACGCTTTCGCATCTCAGCGTCAGTATCTGTCCAGAAGGCCGCCTTCGCCACCGGTATTCCTCCACATCTCTACGCATTTCACCGCTACACGTGGAATTCTACCTTCCTCTACAATACTCCAGATAACCAGTTTTAAGTGCAATTCCCAGGTTGAGCCCGGGGCTTTCACACCTAACTTAATTATCCGCCTACATGCCCTTTACGCCCAGTCATTCCGATTAACGCTCGCACCCTCCGTATTACCGCGGCTGCTGGCACGGAGCT
+
CCCCCGGGGGGGGGGGGGGGGGGGGGGGGGGGGGGGGGGGGGGGGGGGGGGGGGGGGGGGGGGGGGGGGGGGGGGGGGGGGGGGGGGGGGGEGGGGGGGGGGGGGGGGGGGGGGGGGGGGGGGGGGGGGGGGGGGGGFFFGGGGGGGGGGFGGGFGGGGGGGGGGGGGFGFGGGGFBFFGGGG8FF@FGGGGGGGGCGDGFFFFFFFF9B==BFFFFFFCFEFFF=2@BEEEFEB=D@CFFFFF?FEEFFCFFF?DDFFFD@<:9B>>BFFF?6??B:BAA?>F0;>BFFFB14<<6(,((
@M04999:289:000000000-L3R54:1:1101:26263:10561 2:N:0:410
TACGACTACCCGGGTATCTAATCCTGTTCGCTCCCCACGCTTTCGTCCATCAGCGTCAATCGGTATTTAGTAACCTGCCTTCGCAATCGGGGTTCTGTGTAATATCTATGCATTTCACCGCTACACTACACATTCCAGCTACTTCAATACTATTCAAGATTAACAGTATCAACGGCAGTTCTACAGTTAAGCTGCAGGTTTTCACCGCTGACTTATCAACCCGCCTACGGACCCTTTAAACCCAATAAATCCGGATAACGCTCGCATCCTCCGTATTACCGCGGCTGCTGGCACGGAGTT
+
CCBCC7B@,=FCGGFEG<EGCEF-,CFFFGDGEECGGGGGGGFGGFECCFCFGGGCGGDGGGDGCFFGGGGGGAFGFGGGEFFGG7,,BFGCGG@FEE?FGGEGFGFGGFDEFGE,CFABE@CGGGGGGGGGEGG=ECFFGEEDFGFFGGFGF:=CDE8F,DDFFFFGFGGGGGG6BDFGGGFGG6FGCFFGGGFGGGGG69F=FFF589=>EFFAEFFFAABF2(>B?==@F?DD@F?F331;;1.;66.(1((/6)519<:129((,.<7;6:1,.44(,4(,(400:(-(),(,4<?
@M04999:289:000000000-L3R54:1:1101:16482:10562 2:N:0:410
GTAGACTACTAGGGTATCTAATCCTGTTTGCTACCCATGCTTTCGAGCCTCAGCGTCAGTGACAGACCAGAGAGCCGCCTTCGCCACTGGTGTTCTTCCATATATCTACGCATTTCACCGCTACACATGGAGTTCCACTCTCCTCTTCTGCACTCAAGTTAAACAGTTTCCGTTGCAATTCCTCAGTTGAGCTGAGGGCTTTCACATCCCAGACTTATTTAACCGCCTGCGCTCCCTTTACGCCCAATAAATCCGGACAACGCTTGCCACCTACGTATTACCGCGGCTGCTGGCACGTAGT
+
CCCCCGGGGGGGGGGGGGGGGGGGGGGGGGGGGGGGGGGGGGGGGGGGGGGGGGGGGGGGGGGGGGGGGGGGGGGGGGGGGGGGGGGGGGGGGGGGGGGGGGGGGGGGGGGGGGGGGGGGGGGGGGGGGGGGGGGGGGGGGGGGGGGGGGGGGGGGGGGGGGGGGGGGGGGGGGGGFGFGGGGGGGGGGGGGGGGGGGGGFFFFFFFFFFFFFFFFFFFFFEFFFF=ADFFFFFFFFFFFFDFFFFDFFFFCEFFF?@FFFFFF1:@FFFFB(8:<?AFFBFFF97>BFFFF:?<>?4(24
@M04999:289:000000000-L3R54:1:1101:2106:10597 2:N:0:410
GTAGACTACCGGGGTATCTAATCCTGTTCGCTATCCATGCTTTCGAGCCTCAGCGTCAGTAACAGACCAGAGAGCCGCCTTCGCCACTGGTGTTCTTCCATATATCTACGCATTTCACCGCTACACATGGAGCTCCACTCTCCTCTTCTGCACTCAAGTCTCTCAGTTTCCGATGCTCTTCCTCAGTTAAGCTGAGGGCTTTCACATTCAGACTTAAAAGACCGCCTGCGCTCCCTTTACGCCCAATAAATCCGGCCAACGCTTGCCACCTACGTATTCCCGTGGCGGCTGGACCGTGGTT
+
CCCCCGGFDFGCF7@,@CCEFFGEF9F<6CFC,,;C6EE,6CFGFE,FF<,C6FE8,BF,C9<CEF8FFGGGFDC8>7FE7FGD7FCEF@FFFGAFE,F9?EC,9CF9E7==CBEGGG,>CCCE@FFF=8,?,4,788,66D8AFFG;=A3@E38=D=EFCCDE9+,7@CDE8AC+<DF?+=2=;DFCAE9AFA296C7CA5+++?B9>;CEBABAEAF8AB2=@B@==@@B>2(,.;3ADD04;133)).)/6,(.3:6((4(((4)8?<B:(4>A0)623((3((499;1(,((,.((,
@M04999:289:000000000-L3R54:1:1101:19718:10647 2:N:0:410
GACGACTACTGGGGTATCTAATCCTGTTTGCTCCCCACGCTTTCGCATCTCAGCGTCAGTATCTGTCCAGAAGGCCGCCTTCGCCACCGGTATTCCTCCACATCTCTACGCATTTCACCGCTACACGTGGAATTCTACCTTCCTCTACAATACTCCAGATAACCAGTTTTAAGTGCAGTTCCCAGGTTGAGCCCGGGGCTTTCACACCTAACTTAATTATCCGCCTACATGCCCTTTACGCCCAGTCATTCCGATTAACGCTCGCACCCTCCGTATTACCGCGGCTGCTGGCACGGAGTT
+
CCCCCGGGGGGGGGGGGGGGGGGGGGGGGGGGGGGGGGGGGGGGGGGGGGGGGGGGGGGGGGGGGGGGGGGGGGGGGGGGGGGGGGGGGGGGGGGGGGGGGGGGGGGGGGGGGGGGGGGGGGGGGGGGGGGGGGGGGGGGGGGGGGGGGGGGGGGGGGGGGGGGGGGGGGGGGGGGFGFGGGGGGGGGGGGGGGGGGGDGFFFFFFFFFFFFFFFFFFFFFFFFDFFFFFF@EFFFFFFFFFFFFFEFF<CFFFFFFFFFFFFFF;FBFFB09?:7,449:>BFFFFF?251:<623>B:
@M04999:289:000000000-L3R54:1:1101:27400:10666 2:N:0:410
TGCAGACTACTAGGGTATCTAATCCTGTTTGCTCCCCACGCTTTCGCATCTCAGCGTCAGTATCTGTCCAGAAGGCCGCCTTCGCCACCGGTATTCCTCCACATCTCTACGCATTTCACCGCTACACGTGGAATTCTACCTTCCTCTACAATACTCCAGATAACCAGTTTTAAGTGCAATTCCCAGGTTGAGCCCGGGGCTTTCACACCTAACTTAATTATCCGCCTACATGCCCTTTACGCCCAGTCATTCCGATTAACGCTCGCACCCTCCGTATTACCGCGGCTGCTGGCACGGAGTT
+
CCCCCGGGGGGGGGGGGGGGGGGGGGGGGGGGGGGGGGGGGGGGGGGGGGGGGGGGGGGGGGGGGGGGGGGGGGGGGGGGGGGGGGGGGGGGGGGGGGGGGGGGGGGGGGGGGGGGGGGGGGGGGGGGGGGGGGGGGGGGGGGGGGGGGGGGGGGGGGGGGGGGGGGGGGFGGGGGFGFGGGGGGGGGGGGGGGGGGGGGFFFFFFFFFFFBFFFFFFFEFFF?B>DDFFEFFEFEFEFFDFF04?FFFEFFFFFFDFFFF9::B07>BFF60>?FFBFF<:004639??)4<12?B((-.
@M04999:289:000000000-L3R54:1:1101:6228:10699 2:N:0:410
GACTACAAGGGTATCTAATCCTGTTTGCTACCCACGCTTTCGAGCATGAACGTCAGTGTTATCCCAGGAGGCTGCCTTCGCCATCGGTATTCCTCCACATCTCTACGCATTTCACTGCTACACGTGGAATTCTACCTCCCTCTGACACACTCTAGTTTGACAGTTTCAAATGCACGTCCCAAGTTGAGCTCGGGGATTTCACATCTGACTTATCTAACCGTCTGCGCTCGCTTTACGCCCAGTAATTCCGATTAACGCTCGCACCCTACGTATTACCGCTGCTGCTGGCACGTAGTTAGCC
+
CCCCCGGFGGGGGGGGGGGGGGGGGGGGG9FGFGGGGGGGGGGGGGGFGGGCGGGGGGGGGGGGGGGGGGGGFGGGGGGGGGGGGGGGGGGGGGFEGGGCGGGGGGGGGGGGGGGGGGGGGGGGGGGDFGGGGGGGGGGGGGGGGGGGGGDGGGGADGGGGGGGGGGGGGGGGGGGFGFGGGGGGGGGG8EEEEGGGGGGFFFFFF778EEFCFFFCFFBFFFFFB>BDA>F>DFFF9=E=9@33??EFFFFF<EFF>DF9(1:(3:?BFF2:7A<91;(4>:BB>>?F(3:?((26<<A:
@M04999:289:000000000-L3R54:1:1101:8307:10705 2:N:0:410
GGGTAGACTACACGGGTATCTAATCCTGTTTGCTCCCCACGCTTTCGCATCTCAGCGTCAGTATCTGTCCAGAAGGCCGCCTTCGCCACCGGTATTCCTCCACGTCTCTACGCATTTCACCGCTACACGTGGAATTCTACCTTCCTCTACAATACTCCAGATAACCAGTTTTAAGTGCAATTCCCAGGTTGAGCCCGGGGCTTTCACACCTAACTTAATTATCCGCCTACATGCCCTTTACGCCCAGTCATTCCGATTAACGCTCGCACCCTCCGTATTACCGCGGCTGCTGGCACGGAGT
+
CCCCCGGGGGGGGGGGGGGGGGGGGGGGGGGGGGGGGGGGGGGGGGGGGGGGGGGGGGGGGGGGGGGGGGGGGGGGGGGGGGGGGGGGGGGGGGGGGGGGGGGGGGGGGGGGGGGGGGGGGGGGGGGGGGGGGGGGGGGGGGGGGGGGGGGGGGGGGGGGGGGGGGGFFGFFGGFE?DFGGFGGFGGGGFGGGGG5CCDCBEFFFFFFFFBEEFFFFFFCFFFEDBD??FE?EF@@E@3861;BFFD3<75CEFF?D:?F<?9::96>FF0<?F9-((,:BAFFBF0(4??B0,8229(4-
@M04999:289:000000000-L3R54:1:1101:9472:10742 2:N:0:410
GACTACCCGGGTATCTAATCCTGTTCGCTCCCCACGCTTTCGCTCCTCAGCGTCAGTGACGGCCCAGAGACCTGCCTTCGCCATCGGTGTTCTTCCCGATATCTACACATTCCACCGTTACACCGGGAATTCCAGTCTCCCCTACCGCACTCCAGTCCGCCCGTACCCGGCGCCGATCCACCGTTAAGCGATGGACTTTCACACCAGACGCGACGAACCGCCTACGAGCTCCTTACGCCCAATAAATCCGGATAACGCTTGCACCCTACGTATTACCGCGGCTGCTGGCACGTAGTTAGCC
+
CCCCCGGGGGGGGGGGGGGGGGGGGGGGGGGGGGGDGGGGGGGGGGGGGGGGGGGGGGGGGGGGGGGGGGGGGGGGGGGGGGGGGGGGGGGGGGGGGGGGGGGGGGGGGGGGGGGGGGGGGGGGGGGGGGGGGGGGGGGGGGGGGFGGGGGGGGGGGGGGGGGGGGGGGGGGGGGGFGEGGGGGGG5CGGGGGEGGGGGGFFFFFFFFF66>FFD:;FFFB>?FFB0:9>BF7AFFB:9BB:?FBAAAF>FF?BFFFFFBF?DBF:<BBF(46342><F>(79>BFFFB8<33((-)))-.
@M04999:289:000000000-L3R54:1:1101:11423:10786 2:N:0:410
GGGACTACTCGGGTATCTAATCCTGTTTGCTCCCCACGCTTTCGCATCTCAGCGTCAGTATCTGTCCAGAAGGCCGCCTTCGCCACCGGTATTCCCCCACATCTCTACGCATTTCACCGCTACACGTGGAATTCTACCTTCCTCTACAATACTCCAGATAACCAGTTTTAAGTGCAGTTCCCAGGTTGAGCCCGGGGCTTTCACACCTAACTTAATTATCCGCCTACATGCCCTTTACGCCCAGTCATTCCGATTAACGCTCGCACCCTCCGTATTACCGCGGCTGCTGGCACGGAGTTAC
+
CCCCCGGGGGGGGGGGGGGGGGGGGGGGGGGGGGGGGGGEGGGGGCGGFGGGGGGGGGGGGGGGGGGGGGGGGFGGGGGGGGGGGGGGGGGGGGGGGGGGGGG<FFGGGGGGGGGGGGGGGGGGGGGGGCFFFGGGGGGGGGGGGGGGEGGGDFGGGCFFGGGGGGGGGGFGGCFGFGFGGGGGCGGGGFGGGGGGGGGGFFFFFFFFFFFFFF=FE88>FDFDFFFBEFFFFFFF<EFFFFFF@EF3<EEFFFF@35(1,4>B>6>:<::0<:B?>AB009(133:>??B:7((,(-44)
@M04999:289:000000000-L3R54:1:1101:2626:10824 2:N:0:410
GACTACCGGGGTATCTAATCCTGTTTGCTCCCCACGCTTTCGCATCTCAGCGTCAGTATCTGTCCAGAAGGCCGCCTTCGCCACCGGTATTCCTCCACATCTCTACGCATTTCACCGCTACACGTGGAATTCTACCTTCCTCTACAATACTCCAGATAACCAGTTTTAAGTGCAATTCCCAGGTTGAGCCCGGGGCTTTCACACCTAACTTAATTATCCGCCTACATGCCCTTTACGCCCAGTCATTCCGATTAACGCTCGCACCCTCCGTATTACCGCGGCTGCTGGCAGGGAGTTAGCC
+
CCCCCGGGGGGGGGGGGGGGGGGGGGGGGGGGGGGGGGGGGGGGGGGGGGGGGGGGGGGGGGGGGGGGGGGGGGGGGGGGGGGGGGGGGGGGGGGGGGGGGGGGGGGGGGGGGGGGGGGGGGGGGGGGGGGGGGGGGGGGGGGGGGGGGGGGGGGGGGGGDCGGF@DFGGGFGGGGFGCGGG?GGGGGGGGGGGGGGGGGFFFFFFFFFFFFEFFFCFFFFFFFFFCEEEFE@EEEFFFFFD;E@CCF?8?D0?A<:>B?>69>FFBBF>?(3?F<9?F>>9>6874:?((((-3:BF>43
@M04999:289:000000000-L3R54:1:1101:5125:10829 2:N:0:410
GGACTACTCGGGTATCTAATCCTGTTCGCTCCCCACGCTTTCGTCCATCAGCGTCAATCGGTATTTAGTAACCTGCCTTCGCAATCGGGGTTCTGTGTAATATCTATGCATTTCACCGCTACACTACACATTCCAGCTACTTCAATACTATTCAAGATTAACAGTATCAACGGCAGTTCTACAGTTAAGCTGCAGGTTTTCACCGCTGACTTATCAACCCGCCTACGGACCCTTTAAACCCAATAAATCCGGATAACGCTCGCATCCTCCGTATTACCGCGGCTGCTGGCACGGAGTTAGC
+
CCCCCGGGGGGGGGGGGGGGGGGGGGGGGGGGGGGGGGGGGGGGGGGGGGGGGGGGGGGGGGGGGGGGGGGGGGGGGGGGGGGGGGGGGGGGGGGGGGGGGGGGGGGGGGGGGGGGGGGGGGGGGGGGGGGGGGGGGGGGGGGGFGGGGGGGFGEGFGGGGGGGGGGGGGGGGGGGFGFGGGGGGGGGGFGGGGGDCGFGFFFFF>BFAFFFEFFFFFFFDBFFF9>=(9@DDF3CEFFA;?DFF<FFFEB9(3?FFF;?399>F9??F?1::?B9A9(4(1199BB:B0(460(32:5--
@M04999:289:000000000-L3R54:1:1101:7433:10849 2:N:0:410
CTGGACTACACGGGTATCTAATCCTGTTCGCTCCCCACGCTTTCGTCCATCAGCGTCAATCGGTATTTAGTAACCTGCCTTCGCAATCGGGGTTCTGTGTAATATCTATGCATTTCACCGCTACACTACACATTCCAGCTACTTCAATACTATTCAAGATTAACAGTATCAACGGCAGTTCTACAGTTAAGCTGCAGGTTTTCACCGCTGACTTATCAACCCGCCTACGGACCCTTTAAACCCAATAAATCCGGATAACGCTCGCATCCTCCGTATTACCGCGGCTGCTGGCACGAAGTTT
+
CCCCCGGGGGGGGGGGGGGGGGGGGGGGGGGGGGGGGGGGGGGGGGGGGGGGGGGGGGGGGGGGGGGGGGGGGGGGGGGGGGGGGDGGGGGGGGGGGGGGGGGGGGGGGGGGGGGGGGGGGGGGGGGGGGGGGGGGGGGGGGGGGGGGGGGGGGGGGGGGFGGGGGGGGGGGGGGGFGFGGGFGGGGGFGGGGGGGGGGGFFFFFFFFFFFFFFFFFFFFF>AFFFFDFFFFFF@@8ECFED?;?@3AFFFF@BFFFFFFFFFFFFFFFFA7(4:?42<9?FF09>;6:>::?BF?901:)
@M04999:289:000000000-L3R54:1:1101:13196:10881 2:N:0:410
AATGACTACAAGGGTATCTAATCCTGTTCGCTCCCCACGCTTTCGTCCATCAGCGTCAATCGGTATTTAGTAACCTGCCTTCGCAATCGGGGTTCTGTGTAATATCTATGCATTTCACCGCTACACTACACATTCCAGCTACTTCAATACTATTCAAGATTTACAGTATCAACGGCAGTTCTACAGTTAAGCTGCAGGTTTTCACCGCTGACTTATCAACCCGCCTACGGACCCTTTAAACCCAATAAATCCGGATAACGCTCGCATCCTCCGTATTACCGCGGCTGCTGGCACGGAGTTT
+
CCCCCGGGGGGGGGGGGGGGGGGGGGGGFGDGGGGGGGGGGGGGGGGGGGGGGGGGGGGGGGGGGCFGGGGFGGGGGGFGGGGGEGGGGGGGEGGGGGGGGGGGGGGGGGGGGGGGGGFGGGGGGFGGGGGGGGGGGGGGGGGGGFGFEGGFGGFFGGFGGGGFGGGGGGGFGGCG?CDFGC7DGGGGGGGGGGGGG?=CFFFCFFEDFAAC@FFFFFFFF7>2>25BF2>@@>FFFF4BB@??2;;EFFCEB@@F69<@@D6>;1<>?BBB0-4?0<44(,((4(4<0)3(8?:>0;??)
@M04999:289:000000000-L3R54:1:1101:10406:10890 2:N:0:410
CTCGACTACCCGGGTATCTAATCCTGTTTGCTCCCCACGCTTTCGCATCTCAGCGTCAGTATCTGTCCAGAAGGCCGCCTTCGCCACCGGTATTCCTCCACATCTCTACGCATTTCACCGCTACACGTGGAATTCTACCTTCCTCTACAATACTCCAGATAACCAGTTTTAAGTGCAGTTCCCAGGTTGAGCCCGGGGCTTTCACACCTAACTTAATTATCCGCCTACATGCCCTTTACGCCCAGTCATTCCGATTAACGCTCGCACCCTCCGTATTACCGCGGCTGCTGGCACGGAGTT
+
CCCCCGGGGGGGGGGGGGGGGGGGGGGGGGGGGGGGGGGGGGGGGGGGGGGGGGGGGGGGGGGGGGGGGGGGGGGGGGGGGGGGGGGGGGGGGGGGGGGGGGGGGGGGGGGGGGGGGGGGGGGGGGGGGGGGGGGGGGGGGGGGGGGGGGGGGGGGGGGGGGGGGGGGGGGGGGGGFGFGFGGGGGGGGGGGGGGGGGGGFFFFFFFFFEEFFFFFFFFFFFFFFDFFFFFFFFEFFFFFFFFFFFFFFEFFEFFFFFFFFFBFFFFFFFF?>BFF>FFABFF6>BBFFF7?F>?>BFF<
@M04999:289:000000000-L3R54:1:1101:5250:10890 2:N:0:410
TAGGACTACTGGGGTATCTAATCCTGTTCGCTCCCCACGCTTTCGCACCTCAGCGTCAGTGACGGCCCAGAGACCTGCCTTCGCCATCGGTGTTCTTCCCGATCTCTACACATTCCACCGTTACACCGGGAATTCCAGTCTCCCCTACCGCACTCCAGTTCGCCCGTACCCGGCGCCTATCCACCGTTACGCGATGGACTTTCACACCAGACGCGACGAACCGCCTACGAGCCCTTTACGCCCAATAAATCCGGATAACGCTTGCACCCTTCGTATTCCCGCGTCTGCTGGCACGTACTTC
+
@@CCCFGFFGEGFDGEGGGGG<CCFAFGFEFFFEFGGGGCGCEEFG,+7AFFGCFGGGGGGGGGEEBECF@D6E@,AB,9AF<FCE7,4BFG?45AAEG<:=F+AFB<EGDFFA,FCFFGFCGGGFFGE@:+,@DFD93@9DE,@=8DG6C6E>@8E6D,,3@8:+@*@*3*@C9C*1)0;*48,*4AC5*::C5C3508A6CFFAA5=(,6(.).1))35(414(18((-4((4,.:A51>0(4:).)).(((3((68196(414>(48(4(48.4)6<BF6(4(449.(47<((.(-))
@M04999:289:000000000-L3R54:1:1101:23208:10973 2:N:0:410
GACTACCAGGGAATCTAATCCTGTTCGCTCCCCACGCTTTCGTCCATCAGCGTCAATCGGTATTTAGTAACCTGCCTTCGCAATCGGGGTTCTGTGTAATATCTATGCATTTCACCGCTACACTACACATTCCAGCTACTTCAATACTATTCAAGATTAACAGTATCAACGGCAGTTCTACAGTTAAGCTGCAGGTTTTCACCGCTGACTTATCAACCCGCCTACGGACCCTTTAAACCCAATAAATCCGGATAACGCTCGCATCCTCCGTATTACCGCGGCTGCTGGCACGGAGTTAGCC
+
CCCCCGGGGGGGGGGGGGGGGGGGGGGGGGGGDGGGGGGGGGGGGGGGGFFGGGGEGGGGGGGGGGGGGGGGGGGGGGGGGCFEGGGEEGEGGGGDGGGGGGGGGGGGGGGGGGFGGGDEEGGGGGGGGGGGGGGGGGGGGGGGGGGGGGGGGGGEGFFDEGGFGGGFFFEGGGGGFFFGFGGFFGGDFGGGGGGGGDGCFFABBDEEFFCFC8FA@*:9BFFDF?@FFFFFF:48;=@F<183A<C?@261;@E8(21?BF9:>B?A<;F?0(6><(16>B>>B0,:?041991:3)-68
@M04999:289:000000000-L3R54:1:1101:8498:10984 2:N:0:410
CTCGACTACCCGGGTATCTAATCCTGTTTGCTCCCCACGCTTTCGCATCTCAGCGTCAGTATCTGTCCAGAAGGCCGCCTTCGCCACCGGTATTCCTCCACATCTCTACGCATTTCACCGCTACACGTGGAATTCTACCTTCCTCTACAATACTCCAGATAACCAGTTTTAAGTGCAATTCCCAGGTTGAGCCCGGGGCTTTCACACCTAACTTAATTATCCGCCTACATGCCCTTTACGCCCAGTCATTCCGATTAACGCTCGCACCCTCCGTATTACCGCGGCCGCTGGCACGGAGGTT
+
CCCCCGGGGGGGGGGGGGGGGGFGGGGGGGGGGGGGGGGGGGGGGGGGGGGGGGGGGGGGGGGGGGGFFGGFGGGGGGGGGGGGGGGFCGGGGGGGGGFGGGGGGGGGGGGGGGGGGGGGGEEGGGGGGGGGGGGGGGGFAFGGGGGGGGGFGGGGGGGGGGGGGGGGGGGGGFFGFGFGDF7E:DFGGGGGGGGGGGGGFFFFFFFE27>BEFFFF6B5FF=B>@;@;;)358EFFEFD?@B;;/7@EC3CED6::ADFFB(-(,13?0(3,127B>BF?B69B(-(136?FF11(-(-(
@M04999:289:000000000-L3R54:1:1101:21332:11009 2:N:0:410
GAGACTACCGGGGTATCTAATCCTGTTTGCTCCCCACGCTTACGCATCTCAGCGTCAGTATCTGTCCAGAAGGCCGCCTTCGCCACCGGTATTCCTCCACATCTCTACGCATTTCACCGCTACACGTGGAATTCTACCTTCCTCTACAATACTCCAGATAACCAGTTTTAAGTGCAATTCCCAGGTTGAGCCCGGGGCTTTCACACCTAACTTAATTATCCGCCTACATGCCCTTTACGCCCAGTCATTCCGATTAACGCTCGCACCCTCCGTATTACCGCGGCTGCTGCCACGGAGTTAC
+
CCCCCDCCEFFEG@FFGGGGGGGGGGGDFGGGFGGGGGDF:@EFGGGDGGGGGG,FEGGGFFGFGGGGGGGGGGGGGG@CGGGGGEFGGGGGGGGGGFGGGFGFFGGGFGG::FCGDAFGG@CEFGGGCCGG@GGFGGGBDD=FGDGG8FFGGG,@>AE3EDDGDFEGF8DF87=ABG8@C6CC8FG?:FFGGDGGCDGGFFF>FFFFFFBFEAFF5CFFFFBD@DDFFF;;@FFEFE?B@F@D.7;C3??@(81:BA?6??B0(39?1:BF?1:5)4<<9(-2(-()3)())(-((44)-
@M04999:289:000000000-L3R54:1:1101:16394:11065 2:N:0:410
TGTGACTACCCGGGTATCTAATCCTGTTCGCTACCCATGCTTTCGAACCTCAGCGTCAGTTACAGACCAGAGAGCCGCCTTCGCCACTGGTGTTCTTCCATATATCTACGCATTCCACCGCTACACATGGAGTTCCACTCTCCTCTTCTGCACTCAAGAAACATAGTTTCAGCTGCACTTCCCCGGTTAAGCCGAGAGCTTTCACAGCTGACTTGTTCTCCCGCCTGCGTTCGCTTTACGCCCAATAAATCCGGACAACGCTTGCCACCTACGTATTACCGCGGCTGCTGGCACGTAGTT
+
CCCCCGGGGGGGGGGGGGGGGGGGGGGGGGGGGGGGGGGGGGGGGGGGGGGGGGGGGGGGGGGGGGGGGGGGGGGGGGGGGGGGGGGGGGGGGGGGGGGGGGGGEFGGGGGGGGGGGGGGGGGGGGGGGGGGGGGGGGGFGGGGGGGGGGGGGFGGGGGGGGGGGGGGGGGGGFGGFGFFGGGGGGGGGDFGGGGGGGGFFFFFFC>F=EFDEFFFEFFE43@FB99B>?<1?BFFDEFFFF9@?FFFCEF;@>(,7::>FB:6?BA?(87B:B)6:>FFFF>B>>>BFF00:7(4208<
@M04999:289:000000000-L3R54:1:1101:13370:11070 2:N:0:410
CAAGGGACTACTGGGGTATCTAATCCTGTTTGCTCCCCACGCTTTCGCATCTCAGCGTCAGTATCTGTCCAGAAGGCCGCCTTCGCCACCGGTATTCCTCCACATCTCTACGCATTTCACCGCTACACGTGGAATTCTACCTTCCTCTACAATACTCCAGATAACCAGTTTTAAGTGCAATTCCCAGGTTGAGCCCGGGGCTTTCACACCTAACTTAATTATCCGCCTACATGCCCTTTACGCCCAGTCATTCCGATTAACGCTCGCACCCTCCGGATTACCGCGGCTGCTGGCACGGAGT
+
CCCCCGGGGGGGGGGGGGGGGGGGGGGGGGGGGGGGFGGGGGGGGGGGGGGGGGGGGGGGGGGGGGGGGGGGGFGGGGGGGGGGGGGGGGGGG>FGGGGGGGGGGGGGGGGGGGGGGGGGGGGGGGGGGGGGGGGGGGGGGGGGGGGGGGGGGGGGFFDGGGGGGGGGGGGGGCFFFG?@FGGGGGGGGGGGGGGGGG*9BFFFFFFFFFF@:FACEA8?CEEEFDFF?=::)5;;EDFFEF06;F;57))7C<8;11;?463369>>B4::BF9(((-4<A?;>FB9>B>2?0026119-
@M04999:289:000000000-L3R54:1:1101:22105:11073 2:N:0:410
CGACTACTAGGGTATCTAATCCTGTTTGCTCCCCACGCTTTCGCATCTCAGCGTCAGTATCTGTCCAGAAGGCCGCCTTCGCCACCGGTATTCCTCCACATCTCTACGCATTTCACCGCTACACGTGGAATTCTACCTTCCTCTACAATACTCCAGATAACCAGTTTTAAGTGCAATTCCCAGGTTGAGCCCGGGGCTTCCACACCTAACTTAATTATCCGCCTACATGCCCTTTACGCCCAGTCATTCCGATTAACGCTCGCACCCTCCGTATTACCGCGGCTGCTGGCACGGAGTTAGC
+
CCCCCGGGGGGGGGGGGGGGGGGGGGGGGGGGGGGGGGGGGGGGGGGGGGGGGGGGGGGGGGGGGGGGGGGGGGGGGGGGGGGGGGGGGGGGGGGGGGGGGGGGGGGGGGGGGGGGGGGGGGGGGGGGGGGGGGGGGGGGGGGGGGGGGGGGGFGGGGGGGGGGGGGGGGGGFGGGFGFGGGGGGGGGGGFGGGGGGGGGFFFFFFFAEFFFFFFFFFFEEFFFFFFFFFEFFFFFFFFFFF@EEECFFFFFFF?EFFFFFFFFFFFFFFF:<735AA:BFFBFF?B2>BFFB9120:BB<
@M04999:289:000000000-L3R54:1:1101:27474:11077 2:N:0:410
CTGACTACACGGGTATCTAATCCTGTTCGCTACCCATGCTTTCGAACCTCAGCGTCAGTTACAGACCAGAGAGCCGCCTTCGCCACTGGTGTTCTTCCATATATCTACGCATTCCACCGCTACACATGGAGTTCCACTCTCCTCTTCTGCACTCAAGAAAAACAGTTTCAGCTGCACTTCCCCGGTTAAGCCGAGGGCTTTCACAGCTGACTTGTTCTCCCGCCTGCGTTCGCTTTACGCCCAATAAATCCGGACAACGCTTGCCACCTACGTATTACCGCGGCTGCTGGCACGTAGTT
+
CCCCCGGGGGGGGGGGGGGGGGGGGGGGGGGGGGGGGGGGGGGGGGGGGGGGGGGGGGGGGGGGGGGGGGGGGGGGGGGGGGGGGGGGGGGGGGGGGGGGGGGGGGGGGGGGGGGGGGGGGGGGGGGGGGGGGGGGGGGFFGGGGGGGGGGGGGGGGGFGGGGGGGGGGGGGGGGGFGFGGGGGGGGGGGGGGGGGGGGGFFFFFFFFFF=EFFFFFFFFFBFFFFFFFFFFFFFFE<;EBFDD@F3CFF?BB<B>??FFFFFF?F?BFFFFFFBBBFFF>FB;>9?>?BF:B:8?42:
@M04999:289:000000000-L3R54:1:1101:18899:11088 2:N:0:410
GTCGGACTACTCGGGTATCTAATCCTGTTTGCTCCCCACGCTTTCGCATCTCAGCGTCAGTATCTGTCCAGAAGGCCGCCTTCGCCACCGGTATTCCTCCACATCTCTACGCATTTCACCGCTACACGTGGAATTCTACCTTCCTCTACAATACTCCAGATAACCAGTTTTAAGTGCAGTTCCCAGGTTGAGCCCGGGGCTTTCACACCTAACTTAATTATCCGCCTACATGCCCTTTACGCCCAGTCATTCCGATTAACGCTCGCACCCTCCGTATTACCGCGGCTGCTGGCACGGAGTT
+
CCCCCGGGGGGGGGGGGGGGGGGGGGGGGGGGGGGGGGGGGGGGGGGGGGGGGGGGGGGGGGGGGGGGGGGGGGGGGGGGGGGGGGGGGGGGGGGGGGGGGGGGGGGGGGGGGGGGGGGGGGGGGGGGGGGGGGGGGGGGGGGGGGGGGGFGGGG8DGGGGGGGGGGGFGGGGGGGFGFGGGGGGGGGGFFGGGGGGGGGFFFFFFFFFFFFFFFFFFFFFFFD>DFFFFFFFFF@@FCA?DFFD03;EF??EFFFF?:A616?FFFFF6<6?;?2<:<AAB9>FF2>FFFBF0,:69>68
@M04999:289:000000000-L3R54:1:1101:10947:11100 2:N:0:410
TAGACTACCCGGGTATCTAATCCTGTTTGCTCCCCACGCTTTCGCATCTCAGCGTCAGTATCTGTCCAGAAGGCCGCCTTCGCCACCGGTATTCCTCCACATCTCTACGCATTTCACCGCTACACGTGGAATTCTACCTTCCTCTACAATACTCCAGATAACCAGTTTTAAGTGCAATTCCCAGGTTGAGCCCGGGGCTTTCACACCTAACTTAATTATCCGCCTACATGCCCTTTACGCCCAGTCATTCCGATTAACGCTCGCACCCTCCGTATTACCGCCGCTGCTGGCACGGAGTT
+
CCCCCGGGGGGGGGGGGGGGGGGGGGGGGGGGGGGGGGGGGGGGGEGGGGGGGGGGGGGGGGGGGGGGGGGGGGGGGGGGGGGGGGGGGGGGGGGGGGGGGGGGGGGGGGGGGGGGGGGGGGGGGGGGGGGGGGGGGGGGGGGGGGGGFGGGGGGGGGGGGGGGGGGGGGGGGGGGFGFFGGGGGGGFFGGGGGGGGDGGFFFFFFFFF@DEEFFACFFFFFFFFFFECFFFFFFFFF?FFFFDEE9???EF7?FFCA:>?B((39;?16?>4((4<D<3((-(39>0)4??FBFF0((
@M04999:289:000000000-L3R54:1:1101:10672:11112 2:N:0:410
AGACTACCGGGGTATCTAATCCTGTTTGCTCCCCACGCTTTCGCATCTCAGCGTCAGTATCTGTCCAGAAGGCCGCCTTCGCCACCGGTATTCCTCCACATCTCTACGCATTTCACCGCTACACGTGGGATTCTACCTTCCTCTACAATACTCCAGATAACCAGTTTTAAGTGCAGTTCCCAGGTTGAGCCCGGGGCTTTCACACCTAACTTAATTATCCGCCTACATGCCCTTTACGCCCAGTCATTCCGATTAACGCTCGCACCCTCCGTATTACCGCGGCTGCTGGCACGGAGTTAGC
+
CCCCCGGFGGGGGGGGGGGGGGGGGGGGGGGGGGGGGGGGGGGGGEGGGGGGGGGGGGGGGGGGGGGGGGGGGGGGGGGGGGGGGGGGGGGGGGGGGGGGGGGGGGGGGGGGGGGGGGGGGGGGGGGGGGGGGGGGGGGGGGGGFGGGGGGGGGGGGGGGGGGGGGGGGGGGGGGGFGFGGGGGGGGGGGGGGGGGGGCFFFFFFFFFFFFEFFF6CFFFEDFDFFFFFFFFEDFF<D@E9<DEEFFEFFF@?FFFB?BFFFBFF>??BFFFFB:):96B>BF608:?78?>?312-494.
@M04999:289:000000000-L3R54:1:1101:10021:11126 2:N:0:410
TGGTGACTACTCGGGTATCTAATCCTGTTTGCTCCCCACGCTTTCGCATCTCAGCGTCAGTATCTGTCCAGAAGGCCGCCTTCGCCACCGGTATTCCTCCACATCTCTACGCATTTCACCGCTACACGTGGAATTCTACCTTCCTCTACAATACTCCAGATAACCAGCTTTAAGTGCAATTCCCAGGTTGAGCCCGGGGCTTTCACACCTAACTTAATTATCCGCCTACATGCCCTTTACGCCCAGTCATTCCGATTAACGCTCGCACCCTCCGTATTACCGCGGCTGCTGGCACGGAGTT
+
CCCCCGGGGGGGGGGGGGGGGGGGGGGGGGGGGGGGGGGGGGGGGGGGGGGGGGGGGGGGGGGFGGGGGGGGGGDFGGGGGGGGGGGGGGGGDFGGGGGGGGGGGGGGGGGGGGGGGGGGGGGGGGGGGGGGGGGGGGGGGGGGGGGGGGGGGGGGGGGGGGGGFGGGGGGGGGGGFGFDFGGGFGGGGGGFGGCDGGGGFFFFFFFFFFFFDFFFFFFFFEEDD@@>DEEFFFDFDEFF;01:?@4;;CE3?;1;DFEEB>6B99>>FB0:3>BF?BFF<,07>FF9?F376246(1(-.
@M04999:289:000000000-L3R54:1:1101:27328:11127 2:N:0:410
ACGACTACCGGGGTATCTAATCCTGTTTGCTCCCCACGCTTTCGCATCTCAGCGTCAGTATCTGTCCAGAAGGCCGCCTTCGCCACCGGTATTCCTCCACATCTCTACGCATTTCACTGCTACACGTGGAATTCTACCTTCCTCTACAATACTCCAGATAACCAGTTTTAAGTGCAATTCCCAGGTTGAGCCCGGGGCTTTCACACCTAACTTAATTATCCGCCTACATGCCCTTTACGCCCAGTCATTCCGATTAACGCTCGCACCCTCCGTATTACCGCGGCTGGTGGCACGGAGTT
+
CCCCCGGGGGGGGGGGGGGGGGGGGGGGGGGGGGGGGGGGGGGGGGGGGGGGGGGGGGGGGGGGGGGGGGGGGGGGGGGGGGGGGGGGGGGGGGGGGGGGGGGGGGGGGGGGGGGGGGGGGGGGGGGGGGGGGGGGGGGGGGGGGGGGGGGGGGGGGGGGGGGGGGGGGGFFGGGGFGFGFFGGGGGGGGFGGGGGGGGFFFFFFFFFFBBCFFFFFFFFFFFFFFFFFFFFFFFFFFFFFBFFFFFFFFFFFFFFFFBBFFFFFFFFFFFFF07?>ABFBB019>:B?F::<43;08?
@M04999:289:000000000-L3R54:1:1101:20839:11140 2:N:0:410
TATCGACTACTGGGGTATCTAATCCTGTTTGCTCCCCACGCTTTCGCATCTCAGCGTCAGTATCTGTCCAGAAGGCCGCCTTCGCCACCGGTATTCCTCCACATCTCTACGCATTTCACCGCTACACGTGGAATTCTACCTTCCTCTACAATACTCCAGATAACCAGTTTTAAGTGCAATTCCCAGGTTGAGCCCGGGGCTTTCACACCTAGCTTAATTATCCGCCTACATGCCCTTTACGCCCAGTCATTCCGATTAACGCCCGCACCCTCCGTATTACCGCGGCTGCTGGCACGGTGTT
+
CCCCCGGGGGGGGGGGGGGGGGGGGGGGGGGGGGGFGGGGGGGGGGGGGGGGGGGGGGGGGGGGGGGGGGGGGGGGGGGGGGGGGGGGGGDCGGGGGGGGGGGCFFGGGGGGGGGGGGGGGGGGGGGGGGGGGGGGGGGGGGGGGGGGGGGFCF8=FGGDFGGGGGGGGFEGEGGGFG?GGG?EEGGGGFCFGGGDDGGDEF4ACFFF=DEEEFFAEFFCFFF=B>@2@BE5;;=EFF4A((3(:(6397.9<@;?D034,,(-4219>F:?<B?<??BFFFB9(4(7<?2??(38>(-44
@M04999:289:000000000-L3R54:1:1101:28325:11164 2:N:0:410
AACCGACTACCAGGGTATCTAATCCTGTTCGCTCCCCACGCTTTCGTCCATCAGCGTCAATCGGTATTTAGTAACCTGCCTTCGCAATCGGGGTTCTGTGTAATATCTATGCATTTCACCGCTACACTACACATTCCAGCTACTTCAATACTATTCAAGATTAACAGTATCAACGGCAGTTCTACAGTTAAGCTGCAGGTTTTCACCGCTGACTTATCAACCCGCCTACGGACCCTTTAAACCCAATAAATCCGGATAACGCTCGCATCCTCCGTATTACCGCGGCTGCTGGCACGGAGTT
+
CCCCCGGGGGGGGGGGGGGGGGGGGGGGGGGGGGGGGGGGGGGGGGGGGGGGGGGGGGGGGGGGGFGGGGGGGGGGGGGGGGGGGGGGGGGGGGGGGGGGGGGGGGGGGGGGGGGGGGGGGGGGGGGGGGGGGGGGFFGGGGGGGGGFGGGGGGGGGGGGGGGGGGGGGGGGGGGGFGEGGGGGGGGGGGGGGGGGGGCFFFFFFFFFFFFFFFFFFFFFFBA9@BFFFF=DFF@D@FFF<ADF;0=;EEFF89@;<;EFD6??BFFFB?7B:B?6<BFBB?FB;B>B6?D:?()499BB8
@M04999:289:000000000-L3R54:1:1101:20308:11184 2:N:0:410
CGACTACCCGGGTATCTAATCCTGTTTGCTCCCCACGCTTTCGCATCTCAGCGTCAGTATCTGTCCAGAAGGCCGCCTTCGCCACCGGTATTCCTCCACATCTCTACGCATTTCACCGCTACACGTGGAATTCTACCTTCCTCTACAATACTCTAGTTAACCAGTTTTAAGTGCAATTCCTAGGTTGAGCCCAGGGCTTTCACACCTAACTTAATTATCCGCCTACATGCCCTTTACGCCCAGTCATTCCGATTAACGCTCGCACCCTCCGTATTACCGCGGCTGCTGGCACGGAGTTAGC
+
CCCCCGGGGGGGGGGGGGGGGGGGGGGGGGGGGGGGGGGGGGGGGGGGGGGGGGGGGGGGGGGGFGGGGGGGGGGGGGGGGGGGGGGCGGGGGGGGGGGGGFGGGGGGGGGGGGGGGGGGGGGGGGGGGGGFGGGGGGGGGGGGGGGEGGGGGF8DFCGFGGGFFDGGD8FEGGGGFGFGGGGGGGGGGGGGGGGGGGGGFFFFFDFA=DFFFFF>CFFFFFFFFFFFFFFFFDEFFF?;@F;@EAECCCE?FFF3>?;@?F>6>BBBFF>B6?>24>BFF9>F06>?7(4?B13331<<4
@M04999:289:000000000-L3R54:1:1101:2616:11192 2:N:0:410
GGGACTACCCGGGTATCTAATCCTGTTCGCTACCCATGCTTTCGAGCCTCAGCGTCAGTAACAGACCAGAGAGCCGCCTTCGCCACTGGTGTTCTTCCATATATCTACGCATTTCACCGCTACACATGGAGTTCCACTCTCCTCTTCTGCACTCAAGTCTCTCAGTTTCCGATGCTCTTCCTCAGTTAAGCTGAGGGCTTTCACATTCAGACTTAAAAGACCGCCTGCGCTCCCTTTACGCCCAATAAATCCGGACAAGGCTTGCCACCTACGTATTACCGCGTCTGCTGGCACGTAGTGT
+
CCCCCGGGGGEGGGCEFFGGGGGGGGF<C7FEC@FF@FFDGF@F8FGGGFFGGGFGEGGFAFAE<E@FFGFDGFCFGGGEF<FGGGADD<FGGGAFGGGFGGGGGGGEGGGF@DECEGEGGEGFF=D=F<FGF=4@EDFD?D8DGAGFGGF=FG8EGFGFD:DFGFGEA,6+@EDGFFFGDDDF?C<7;AEC7D?FGG+9?<=9F;<FE5;))?<B78+<9)):>>>25@B?FDF@EE457>6((3;)79C@9(/(9((.-486(498(.(,(..6?<:)((-(-8(.64(21,4..(-:-
@M04999:289:000000000-L3R54:1:1101:14710:11194 2:N:0:410
AGGGACTACCAGGGTATCTAATCCTGTTTGCTCCCCACGCTTTCGCATCTCAGCGTCAGTATCTGTCCAGAAGGCCGCCTTCGCCACCGGTATTCCTCCACATCTCTACGCATTTCACCGCTACACGTGGAATTCTACCTTCCTCTACAATACTCCAGATAACCAGTTTTAAGTGCAATTCCCAGGTTGAGCCCGGGGCTTTCACACCTAACTTAATTATCCGCCTACATGCCCTTTACGCCCAGTCATTCCGATTAACGCTCGCACCCTCCGTATTACCGCGGCTGCTGGCACGGAGTTT
+
CCCCCGGGGGGGGGGGGGGGGGGGGGGGGGGGGGGGGGGGGGGGGGGGGGGGGGGGGGGGGGGGGGGGGGGGGGGGGGGGGGGGGGGGGGGGGGGGGGGGGGGGGGGGGGGGGGGGGGGGGGGGGGGGGGGGGGGGGGGGGGGGGGGGGGGGGGGGGGGGGGGGGGGGGGGGGGGGFDFGGGGGGGGFCGGGGGGGGGGGFABFFFFEFFFFFFFFFFF5=CFFF?@=2?CB3=;DF>EEFFFFF;@EFCEC;?DFFFEF9?:13236:016;:0(4ABF00(4;BFFFFFB(.(--4<?)
@M04999:289:000000000-L3R54:1:1101:21297:11203 2:N:0:410
CTGACTACAAGGGTATCTAATCCTGTTTGCTACCCATGCTTTCGAGCCTCAGCGTCAGTGACAGACCAGAGAGCCGCCTTCGCCACTGGTGTTCTTCCATATATCTACGCATTTCACCGCTACACATGGAGTTCCACTCTCCTCTTCTGCACTCAAGTTAAACAGTTTCCGTTGCAATTCCTCAGTTGAGCTGAGGGCTTTCACATCCCAGACTTATTTAACCGCCTGCGCTCCCTTTACGCCCAATAAATCCGGACAACGCTTGCCACCTACGTATTACCGCGGCTGCTGGCACGTAGTT
+
CCCCCGGGGGGGGGGGGGGGGGGGGGGGGGGGGGGGGGGGGGGGGGGGGGGGGGGGGGGGGGGGGGGGGGGGGGGGGGGGGGCFGGGGGGGGGGGGGGGGGGGGGGGGGGEEGGGGGGGGGGGGGGGGGGGGGGGGGGGGGGGGGGGGGGGGGGGGGGGGGGGGGGGGGGGGGGGGFGFFGGGGGGCFGGGGGDGGGGGGFFFFFFFFC@@5>FFBEFAEFEFFAFDFFFFFFFFFFF=FFF@FFFDEE9EFEFF?BFFF@FFF(6=<<:???BB<>:5A91;BB0;>BBB>B:>:.2:?6
@M04999:289:000000000-L3R54:1:1101:24754:11252 2:N:0:410
ATCTTGACTACTCGGGTATCTAATCCTGTTCGCTACCCATGCTTTCGAGCCTCAGCGTCAGTAACAGACCAGAGAGCCGCCTTCGCCACTGGTGTTCTTCCATATATCTACGCATTTCACCGCTACACATGGAGTTCCACTCTCCTCTTCTGCACTCAAGTCTCTCAGTTTCCGATGCTCTTCCTCAGTTAAGCTGAGGGCTTTCACATTCAGACTTAAAAGACCGCCTGCGCTCCCTTTACGCCCAATAAATCCGGACAACGCTTGCCACCTACGTATTACCGCGGCTGCTGGCACGT
+
CCCCCGGGGGGGGGGGGGGGGGGGGGGGGGGGGGGGGGGGGGGGGGGGGGGGGGGGGGGGGGGGGGGGGGGGFGGGGGGGGGGGGGGGGGGGGGGGGGGGGGGGGGGGGGGGGGGGGGGGGGGGGGGGGGGGCFGGGGGGGGGGGGGGGGGFGFGGGGGGGGGCEGGGGGGGGD=E>GFGFGGGGGGFEDF:99@FGGGGFFFFFFFFEEEEFFFFFCF@FEFFF9ABFFF=@2>@@DFF490;91;;DF<9<CE990>>F?>FBF0<?B?0:(28:BFF259<;((((-8>>(34)(4
@M04999:289:000000000-L3R54:1:1101:1977:11274 2:N:0:410
GACTACCCGGGTATCTAATCCTGTTCGCTCCCCACGCTTTCGCTCCTCAGCGTCAGTGACGGCCCAGAGACCTGCCTTCGCCATCGGTGTTCTTCCCGATATCTACACATTCCACCGTTACACCGGGAATTCCAGTCTCCCCTACCGCACTCCAGTCCGCCCGTACCCGGCGCCGATCCACCGTTAAGCGATGGACTTTCACACCAGACGCGACGAACCGCCTACGAGCTCTTTACGCCCAATCAATCCGGATAACGCTTGCACCCTACGTATCACCGCGGCTGCTGGCACGGAGTTAGCC
+
CCCCCGGGGGGGGGGGGGGGGGGGGGGGGGGGGGGGGGGGGGGGGGGGGGGGGGGGGGGGGGGGGGGGGGGGGGGGGGGGGGGGGGGGGGGGGGGGGDFGGGGGGGGGGGGGGGGGGGGGGGGGGGGGGGGGGGGGGGGGGEGGGGGGGCCGGGGGGGGGGGGGCGGGGGGGGGGGFGD=CCGGGGGCDCEGG=6CFGGG6AAFFFAF?FF>9@>70@5>FFFBFF0:1;?2AA2)8B>FF?F(54AA?>BB??28:6??01242?B???726:ADF19119904083:(,,(43??<548
@M04999:289:000000000-L3R54:1:1101:25011:11301 2:N:0:410
GTATTGACTACTCGGGTATCTAATCCTGTTTGCTCCCCACGCTTTCGCATCTCAGCGTCAGTATCTGTCCAGAAGGCCGCCTTCGCCACCGGTATTCCTCCACATCTCTACGCATTTCACCGCTACACGTGGAATTCTACCTTCCTCTACAATACTCCAGATAACCAGTTTTAAGTGCAATTCCCAGGTTGAGCCCGGGGCTTTCACACCTAACTTAATTATCCGCCTACATGCCCTTTACGCCCAGTCATTCCGATTAACGCTCGCACCCTCCGTATTACCGCGGCTGCTGGCACGTGAT
+
CCCCCGGGGGGGGGGGGGGGGGGGGGGGGGGGGGGGGGGGGGGGGGGGGGGGGGGGGGGGGGGGGGGGGGGGGGGGGGGGGGGGGGGGGGGGGGGGGGGGGGGGGGGGGGGGGGGGGGGGGGGGGGGGGGGGGGGGGGGGGGGGGGGGGGGGGGGGGGGGFGGGGGGG=FFGGGGGFGFGGGGGGGGGGGCFFFGGGDDGDBFFFFFFFFFFFFFFEF6CFFCC9BFF9BEFEFEFFDFFFF?@;;06=4CEEFF<DDFF<BB<?6903;03:<68::?DFBFB;1((404:BFBFF?((.
@M04999:289:000000000-L3R54:1:1101:16920:11338 2:N:0:410
GGACTACCAGGGTATCTAATCCTGTTCGCTACCCATGCTTTCGAACCTCAGCGTCAGTTACAGACCAGAGAGCCGCCTTCGCCACTGGTGTTCTTCCATATATCTACGCATTCCACCGCTACACATGGAGTTCCACTCTCCTCTTCTGCACTCAAGAAAAACAGTTTCAGCTGCACTTCCCCGGTTAAGCCGAGGGCTTTCACAGCTGACTTGTTCTCCCGCCTGCGTTCGCTTTACGCCCAATAAATCCGGACAACGCTTGCCACCTACGTATTACCGCGGCTGCTGGCACGTAGTTAGC
+
CCCCCGGGGGGGGGGGGGGGGGGGGGGGGGGGGGGGGGGGGGGGGGGGGGGGGGGGGGGGGGGGGGGGGGGGGGGGGGGGGGGGGGGGGGGGGGGGGGGGGGGGGGGGGGGGGGGGFEGGGGGGGGGGGGGGGGGGGGGGGGGGGGGGGGGGGGGGGGGGGGGGGGGGGGGGGGGGFGFGGDG6CGEGGGGGEECGDGGGFFFFFFFFFFFFFFFFFFFFFFFDFFFFDFFFDFFEE@FEFFFFFF)6?@F>:BFFFFBFB?6?BBFFFF???FFBFFFFF>69BFFF317<BB:(-6-..
@M04999:289:000000000-L3R54:1:1101:7918:11458 2:N:0:410
ATGATGACTACTAGGGTATCTAATCCTGTTCGCTCCCCACGCTTTCGCTCCTCAGCGTCAGTGACGGCCCAGAGACCTGCCTTCGCCATCGGTGTTCTTCCCGATATCTACACATTCCACCGTTACACCGGGAATTCCAGTCTCCCCTACCGCACTCCAGTCCGCCCGTACCCGGCGCCGATCCACCGTTAAGCGATGGACTTTCACACCAGACGCGACGAACCGCCTACGAGCTCTTTACGCCCAATCAATCCGCATAACGCTCGCACCCTACGTATTATCTCCGCTGCTAGCACGTCGT
+
CCCCCGFGGGGGGGFGGGGGGGFGFGGGGGGGGGGGGGGGGGGGGGDGGGGGGGGGGGGGGGGFGCEDFGGGFGGGGGGGGFFGGGGCGG:FCGCGGGGGGFCCFEGGFFGGGGGGGGGGGGFGGGGGGGGD+BEGGGGGGGGGGGCFGGGGGGGEGGGG=DGGGDGDGGGEFGGGFGFD45CGGGGG5CEFG7=DGGCCFFFFFFFFFFF;0AF:9BD>376>69;:042<?FFFF<>*28:BB?:?(4<4<7>(,-(9::(8(39>BFF3.327>)4>)6))--34;BB)638A3.(4(
@M04999:289:000000000-L3R54:1:1101:5125:11458 2:N:0:410
CGACTACTCGGGTATCTAATCCTGTTCGCTACCCATGCTTTCGAACCTCAGCGTCAGTTACAGACCAGAGAGCCGCCTTCGCCACTGGTGTTCTTCCATATATCTACGCATTCCACCGCTACACATGGAGTTCCACTCTCCTCTTATGCACTCAAGAAAAACAGTTTCAGCTGCACTTCCCCGGTTAAGCCGAGGGCTTTCACAGCTGACTTTTTCTCCCGCCTGCGTTCGCCTTACGCCCAATAAATCCGGACAACGCTTGCCACCTACGTATTACCGCGGCTGCTGGCACGTAGTTAGC
+
CCCCCGGGGGGGFGGGFFGGGGGGGFFGGGGGGGGGGGGGGGEFFCGCGGGGGEGGGFGGGFGGGGGGGGFGGGEFFGGGGDGGGFGGFGFGGGGGGGGGGGGFFGGGGGGGE<EDFCGGGGGGGFGGFFGGGGFG9@AFFGG8EDDEFFGGGFGGGGC,=EDEGGGGGFFDGGGGFDFDFFGGEECFCGGGGEGGGGGGFFFFFF96>BBF*+9ACFFB?>@DDB@;?<7B@F;@@?DEF;08@AFC?@03?69?<318?BF?>F<(4:?B)4:<>68076>>03:DFB(4:((8(<4<2
@M04999:289:000000000-L3R54:1:1101:26743:11467 2:N:0:410
CAGGGGACTACAAGGGTATCTAATCCTGTTTGCTCCCCACGCTTTCGCATCTCAGCGTCAGTATCTGTCCAGAAGGCCGCCTTCGCCACCGGTATTCCTCCACATCTCTACGCATTTCACCGCTACACGTGGAATTCTACCTTCCTCTACAATACTCCAGATAACCAGTTTTAAGTGCAGTTCCCAGGTTGAGCCCGGGGCTTTCACACCTAACTTAATTATCCGCCTACATGCCCTTTACGCCCAGTCATTCCGATTAACGCTCGCACCCTCCGTATTACCGCGGCTGCTGGCACGGAGT
+
CCCCCGGGGGGGGGGGGGGGGGGGGGGGGGGGGGGGFGGGGGGGGGGGGGDGGGGGGGGGGGGGGGGGGGGGGGGGGGGGGGGGGGGGGGGGGDGGGGGGGGGGGGGGGGGGGGGGGGGGFGGGGGGGGGGGGGGFGGGGGGGGGGGGGGGGGGGGGGGGGGGGGGGGGGGGFGGGFGFGGGGGGGGFGGFFFGGGGGGGFFFFFFFFFFBEFFFF3:>5BEF?@F@2->EFFF@FFDFFFFF>0(//))67C<;;FF05AB;?FFF6;>FF<:>?<::AD<1(6(,13:?F707??>(74
@M04999:289:000000000-L3R54:1:1101:19138:11488 2:N:0:410
TGCGACTACAAGGGGGTCTAATCCTGTTTTCTCCCCCCGCTTTTGCATCTCTGCGGTAGTATCTGTTCAGAAGGCCGCCCTCGCCACCGGGATTCCTCCACATCTCTACGCACTTTACCGCTCCACCGTGGATTCTACCCTCCCCTACAATACCCCCGAAAACCAGTTTTAACGGTAAATTCCCGGGTGAGACCGCGGCGTTCACACCTAACTTAATTTACCCCCTACATTCCCCTTTCTCGCCAGCAATCCCGATTACTCGCCGCCCCCCCCCATTTCACGCGCCTCGTGTCCCGGTGCT
+
@-AB,::+;@,CFG7+@6C,6,6666CCF,6CC,FF+C6@@@F,,9<,@<ED6C:+,68C,<<,,<,,,,<6,9,:=:>4@,+@:,:E=4++@A,,5:A,AF,A;EF,4+>++4A,,AE+@+++,,,+38@FA9,@,793=+@+:,+1,5,542,5**5*14,1,*55=C54,*)/)*1=+=D6*4*3**/+2=*)28))07)/9*072()()/*1-1*)*.(470-,().).48:?06/.(-(((-((4)(,((,(-).5((-(-(-(,(,((,.9-))-,(2((,((-,((.)--4((-
@M04999:289:000000000-L3R54:1:1101:24778:11495 2:N:0:410
GATATGACTACACGGGTATCTAATCCTGTTTGCTCCCCACGCTTTCGCATCTCAGCGTCAGTATCTGTCCAGAAGGCCGCCTTCGCCACCGGTATTCCTCCACATCTCTACGCATTTCACCGCTACACGTGGAATTCTACCTTCCTCTACAATACTCCAGATAACCAGTTTTAAGTGCAGTTCCCAGGTTGAGCCCGGGGCTTTCACACCTAACTTAATTATCCGCCTACATGCCCTTTACGCCCAGTCATTCCGATCAACGCTCGCACCCTCCGTATTACCGCGGCTGCTGGCACGGAGT
+
CCCCCGGGGGGGGGGGGGGGGGGGGGGGGGGGGGGGGGGGGGGGGGGGGGGGGGGGGGGGGGGGGGGGGGGGGGGGGGGGGGGGGGGGGGGGGDFGGGGGGGGGGGGGGGGGGGGGFGGGGGGGGGGGGGGGDFGGGGGGGGGGGGGGFGGGGCGGGGGGGGGGGGGGGGGGGGGGFGFFGFGGCGGGGGGGGDGGGCCDBE6F96BFFFFFEFFFFFFC@E48@DF@932;3;@8;:@:43?B;DDF@3CE??8?DFFFF:;??9;0622??69<:1?))61917>21?F?>0,5(11(-
@M04999:289:000000000-L3R54:1:1101:24709:11520 2:N:0:410
GGACTACACGGGTATCTAATCCTGTTCGCTCCCCACGCTTTCGTCCATCAGCGTCAATCGGTATTTAGTAACCTGCCTTCGCAATCGGGGTTCTGTGTAATATCTATGCATTTCACCGCTACACTACACATTCCTGCTACTTCAATACTATTCAAGATTAACAGTATCAACGGCAGTTCTACAGTTAAGCTGCAGGTTTTCACCGCTGACTTATCAACCCGCCTACGGACCCTTTAAACCCAATAAATCCGGATAACGCTCGCATCCTCCGTATTACCGCGGCTGCTGGCACGGAGTTAGC
+
CCCCCGGGGGGGGGGGGGGGGGGGGGGGGGGGGGGGGGGGGGGGGGGGGGGGGGGGGGGGDGGGGGGGGFGGGGGGGGGGGGGGGGGGGGGGGGGGGGFGGFGGGGGGGGGGGGGGGGGGGGGGGGGGGGGGGGGGGGFGGGGGGGFGGGGGGGGGGGGGGGGGGGGGGGGGDGGGFGFGFGFGGFFGGGGGGGGGDGGGFFFFFFFFFFFFFFFFFFFFFFFFFBF>@FB@FDEFEFFFFF?DEEEFFFFBFF?EF;;FFFFFFFFFBF>F???<<A:9>BBFFFFF>?FFF9;>FFFF<
@M04999:289:000000000-L3R54:1:1101:8314:11546 2:N:0:410
CCTGACTACAGGGGTATCTAATCCTGTTTGCTCCCCACGCTTTCGCATCTCAGCGTCAGTATCTGTCCAGAAGGCCGCCTTCGCCACCGGTATTCCTCCACATCTCTACGCATTTCACCGCTACACGTGGAATTCTACCTTCCTCTACAATACTCCAGATAACCAGTTTTAAGTGCAATTCCCAGGTTGAGCCCGGGGCTTTCACACCTAACTTAATTATCCGCCTACATGCCCTTTACGCCCAGTCATTCCGATTAACGCTCGCACCCTCCGTATTACCGCGGCTGCTGGCACGGAGTT
+
CCCCCGGGGGGGGGFGGGGGGGGGGGGGGGGFFFGGGGGGGGGGGGGEGGGGGGGGGGGGGGGGGGGGGGGGGGGGGGGGGGGGGGGGGGGGGGGGGGGGGGGGGGGGGGGGDGGGGGGGGEGGGGGGGGGGCDCFGGGGGGFGGGGGGGGGGGGGGGGGGGGEFFDEGFGGFEFGFFFGGGGGGGGGG?FGFGEDGGGGFFFFFFFFFEFFEFFFFFFFFCFFFF@DFEFFFFFFFFFFF9>FFEFFFEFFFDF6?EEDFF?F>6B9<:B?;8?0:4A><BF9(24:B>7:BD21(4:?
@M04999:289:000000000-L3R54:1:1101:10196:11570 2:N:0:410
GCGGACTACAGGGGTATCTAATCCTGTTTGCTCCCCACGCTTTCGCATCTCAGCGTCAGTATCTGTCCAGAAGGCCGCCTTCGCCACCGGTATTCCTCCACATCTCTACGCATTTCACCGCTACACGTGGAATTCTACCTTCCTCTACAATACTCCAGATAACCAGTTTTAAGTGTAATTCCCGGGTTGAGCCCGGGGCTTTCACACCTAACTTAATTATCCGCCTACATGCCCTTTACGCCCAGTCATTCCGATTAACGCTCGCACCCTCCGTATTACCGCGGCTTCTGGCACGGAGTTT
+
CCCCCGGGGGGGGGGGGGGGGGGGGGGGGGGGGGGGGGGGGGGGGGGGGGGGGGGGGGGGGGGGGGGGGGGGGGGGGGGGGGGGGGGGGGGGGGGGGGGGGGGGGGGGGGGGGGGGGGGGGGGGGGGGGGGGGGGGFGGGGGGGGGGGGGGGGGGGGGGGGGGGGGGGGGGGGGGGFGFGFGGGGGGGGGGGGGGGGGGGFFFFFFFFFFFFEFFFFCFEFFFFFFFD1?EFFFFD;CCE?:BFD@837CEF@:BFFAFF9,3;>;BFFF<?FFBFFBBA(16446(.947???:B(,8:)
@M04999:289:000000000-L3R54:1:1101:8972:11581 2:N:0:410
ACGACTACTGGGGTATCTAATCCTGTTTGCTCCCCACGCTTTCGCATCTCAGCGTCAGTATCTGTCCAGAAGGCCGCCTTCGCCATCGGTGTTCTTCCCGATATCTACACATTCCACCGTTACACCGGGAATTCCAGTCTCCCCTACCGCACTCCAGTCCGCCCGTACCCGGCGCCGATCCACCGTTAAGCGATGGACTTTCACACCAGACGCGACGAACCGCCTACGAGCTCTTTACGCCCAATAAATCCGGATAACGCTTGCACCCTACGTATTACCGCGGCTGCTGGCACGTAGTT
+
CCCCCGGGGGGGGGGGGGGGGGGGGGGGGGGGGGGGGGGGGGGGGGGGGGGGGGGGGGGGGGGGGGGGGGGGGGGGGGGGGGGGGGGGGGGGGGGGGGGGGGGGGGGGGGGGGGGGGGGFGGGGGGGGGGGGGGGGGGGGGGGGGGGGGGGGDFGGGGGGGGGGGGGGGGGGGGGGEGFGGGGGGGGGGGGGGCCD*;=FFFFFFFBF<FFFBB:56@E>B9BB??FF:(4(5489<BFFFFFB073:<A?62(23<7:>:0,-.,2::102()6:<A>:;B99;BFFF><183?FBFA
@M04999:289:000000000-L3R54:1:1101:6743:11602 2:N:0:410
GCGACTACAGGGGTATCTAATCCTGTTCGCTACCCATGCTTTCGAGCCTCAGCGTCAGTAACAGACCAGAGAGCCGCCTTCGCCACTGGTGTTCTTCCATATATCTACGCATTTCACCGCTACACATGGAGTTCCACTCTCCTCTTCTGCACTCAAGTCTCTCAGTTTCCGATGCTCTTCCTCAGTTAAGCTGAGGGCTTTCACATTCAGACTTAAAAGACCGCCTGCGCTCCCTTTACGCCCAATAAATCCGGACAACGCTTGCCACCTACGTATTACCGCGGCTGCTGGCACGTAGTT
+
CCCCCGGGGGGGGFGGGGGGGGGGGGGGGGGGGGGGGGGGGGGGGGGGGGGGGGGGGGGGGGGGGGGGGGGFGGGGGGGGGGGGGGGGGGGGEGGDBCFFGGGFGCGGGGGGGGCGGGGGGGGGGGGGGFGGGGFGGGGGGGGGGGFFFFCGFGGGFCEEFFFGGFGGGGGGGGDF?FFFGGGGGGFGFGGFGFGGDDGGABFFFCFFFFFFFFFFFFFFFFFAA>>BBF9>BFFBEFFF0:@<;@EFFFE19@@;FFFBFBBB?FFF<<?:?B>D7AA2:(4066610)3:?4::,23<
@M04999:289:000000000-L3R54:1:1101:10167:11617 2:N:0:410
GGTGACTACCCGGGTATCTAATCCTGTTCGCTCCCCACGCTTTCGTCCATCAGCGCCAATCGGTATTTAGTAACCTGCCTTCGCAATCGGGGTTCTGTGTAATATCTATGCATTTCACCGCTACACTACACATTCCAGCTACTTCAATACTATTCAAGATTAACAGTATCAACGGCAGTTCTACAGTTAAGCTGCAGGTTTTCACCGCTGACTTATCAACCCGCCTACGGACCCTTTAAACCCAATAAATCCGGATAACGCTCGCATCCTCCGTATTACCGCGGCTGCTGGCACGGAGTT
+
CCCCCGGGGFGGGGGGGGGGGGGGGGGGGGGGGGGGGGGGGGGGGGGGGGGGGGGGGGGGGGGGGGGGGGGGGGGGGGGGGGGGGGGGGGGGGGGGGGGGGGGGGGGGGGGGGGGGGGGGGGGGGGGGGGGGGGGGGGGGGGGGGGGGGGGGGGGGGGGGGGGGGGGGGGGGGGGGFGFGGGGGGGGGGGGGGGGGGGGGFFFFFFFFFF=DFFFFFFFFFFBFFFFFF>DFFF@FFFFFF@?;33@E3CF@;60(;;<?BFFF0(69BB2:>?BF8<A<?FBFB>>?72>?BB(249<1
@M04999:289:000000000-L3R54:1:1101:14084:11629 2:N:0:410
TATAGACTACACGGGTATCTAATCCTGTTTGCTCCCCACGCTTTCGCATCTCAGCGTCAGTATCTGTCCAGAAGGCTGCCTTCGCCACCGGTATTCCTCCACATCTCTACGCATTTCACCGCTACACGTGGAATTCTACCTTCCTCTACAATACTCTAGTTAACCAGTTTTAAGTGCAATTCCTAGGTTGAGCCCAGGGCTTTCACACCTAACTTAATTATCCGCCTACATGCCCTTTACGCCCAGTCATTCCGATTAACGCTCGCACCCTCCGTATTACCGCGGCTGCTGGCACGGAGTT
+
--ACCGGGGGECGGGGGGGGGGGGGGGGGGGGGGGGGGCGGGGGGDGG,@FGGGGGGGGGGGGD<CCFGGGGGGGG,EGGGGGGGGG7FGGGGGGGGGGGG@GGGGGGGGGGGGGGGGGGGGGGGGGEGGGGGGGGGGGGGGGGGGGAF,EDGGGGGGG,@DGFGGGG9D,==EEGFG7EGGG8FGGGGGGGGGGCFGGCFFFFFFFFFF@ECFFFEFFFAEEFBFF2B./2>7>EBEEFFFFFFFF3>?4CFF@?DFFFF>;?@FB@FFFF:911:?AFF?FB9BBFF?07?FF?31634
@M04999:289:000000000-L3R54:1:1101:7433:11637 2:N:0:410
AGTGACTACTGGGGTATCTAATCCTGTTTGCTCCCCACGCTTTCGCGTCTCAGCGTCAGTATCTGTCCAGAAGGCCGCCTTCGCCACCGGTATTCCTCCACATCTCTACGCATTTCACCGCTACACGTGGAATTCTACCTTCCTCTACAATACTCTAGTTAACCAGTTTTAAGTGCAATTCCTAGGTTGAGCCCAGGGCTTTCACACCTAACTTAATTATCCGCCTACATGCCCTTTACGCCCAGTCATTCCGATTAACGCTCGCACCCTCCGTATTACCGCGGCTGCTGGCACGGAGTT
+
CCCCCGGGGGGGGGGGGGGGGGGGGGGGGGGGGGGGGGGGGGGGGGGGGGGGGGGGGGGGGGGGGGGGGGGGGGGGGGGGGGGGGGGGGGGGGGGGGGGGGGGGGGGGGGGGGGGGGGGGGGGGGGGGGGG?FGGGGGGGGGGGGGGGGGGFGGGGGFGGGGGGGGGGGGGGGGGGFG9FGGFCFFGGGGGGGGGGGGGGFFFFFFFFFFFFFFFFFFFFFE=DDFFFFFFFFFFFEEFFFFFDFFFFE<ECFDF?@9;@9@FFFB>;<61:9?0??29<?F;>BFFFFF707?1921-2
@M04999:289:000000000-L3R54:1:1101:21730:11642 2:N:0:410
AGAGGACTACAGGGGTATCTAATCCTGTTTGCTCCCCACGCTTTCGCATCTCAGCGTCAGTATCTGTCCAGAAGGCCGCCTTCGCCACCGGTATTCCTCCACATCTCTACGCATTTCACCGCTACACGTGGAATTCTACCTTCCTCTACAATACTCCAGATAACCAGTTTTAAGTGCAATTCCCAGGTTGAGCCCGGGGCTTTCACACCTAACTTAATTATCCGCCTACATGCCCTTTACGCCCAGTCATTCCGATTAACGCTCGCACCCTCCGTATTACCGCCGCTGCTGGCACGGAGTT
+
CCCCCGGGGGGGGGCBFGGGGGGGGGGGGGGFFGGGGGGGGDGFGFEGGGGGGGCF@EEGGGGGGGGGFFGGGGGGGGGGGGGGGGGGGGGGGGGGGGGGGGG?EDGGGGFGFGGGGGGGGGDGGGGGGG@FEGGFFGGGGGGGFGFGGGGFGGGGGGGEFGGGGGGGGGGFGDFGFGFDFGGCGGFEGGGGGFGGDDDGFFAFABAFDDEFDFFF=FAEF<E2=@?@@EFFFE((839A<@>>@16<AC?CEE;<;;468>F<FB616?B<B6,412-:A:>(-109>B?(3:26177,.
@M04999:289:000000000-L3R54:1:1101:21759:11674 2:N:0:410
CGGACTACTGGGGTATCTAATCCTGTTTGCTCCCCACGCTTTCGCATCTCAGCGTCAGTATCTGTCCAGAAGGCCGCCTTCGCCACCGGTATTCCTCCACATCTCTACGCATTTCACCGCTACACGTGGAATTCTACCTTCCTCTACAATACTCCAGATAACCAGTTTTAAGTGCAATTCCCAGGTTGAGCCCGGGGCTTTCACACCTAACTTAATTATCCGCCTACATGCCCTTTACGCCCAGTCATTCCGATTAACGCTCGCACCCTCCGTATTACCGCGGCTGCTGGCACGGAGTT
+
CCCCCGGGGGGGGGGGGGGGGGGGGGGGGGGGGGGGGGGGGGGGGEGGGGGGGGGGGGGGGGGGGGGGGGGGGGGGGGGGGGGGGGGGGGGGGGGGGGGGGGGGGGGGGGGGGGGGGGGGGGGGGGFGGGGGGFGGGGGGGGGGGGGGGGGGGGGGGGGGGGGGGGGGGFGFGFFGFGFGGGGGGGGGGGFGGGGGGGGGFFFFFFFFBFFFFFFFCFFC1:B@FFFFFCFEFF;;3CDFB>?F;@3)9<<;;FD?CEDF?F6>>FF?:B<64<14-<<(,799;>24?:?0<3;6(4?
@M04999:289:000000000-L3R54:1:1101:5728:11685 2:N:0:410
GACTACTCGGGTATCTAATCCTGTTTGCTCCCCACGCTTTCGCATCTCAGCGTCAGTATCTGTCCAGAAGGCCGCCTTCGCCACCGGTATTCCTCCACATCTCTACGCATTTCACCGCTACACGTGGAATTCTACCTTCCTCTACAATACTCCAGATAACCAGTTTTAAGTGCAGTTCCCAGGTTGAGCCCGGGGCTTTCACACCTAACTTAATTATCCGCCTACATGCCCTTTACGCCCAGTCATTCCGATTAACGCTCGCACCCTCCGTATTACCGCGGCGGCAGGCACGGAGTTAGCC
+
CCCCCGGGGGGGGGGGGGGGGGGGGGGCGGFGGGGGGGGGGDGGEGGGDGGGGGGGGGGGGGGGGGGGGGGGGGGGGGGGGGGGGGGGGGGDGGGGGGGGGGGGGGGGGGGGGGGGGGGGGGGGGGEEAFFGGGGGGGGGGGGGGGGGGGGGGGGGGGGGGFGGGGGGFG:EGGGGFGFGGGGEGFC?CFGEGEEGCGGGFFFFFFFFFECBEFF:>B6>;>@DDF??E>DFFFFCFDFFFDE@46CECE?@;09),68<>F09>F:?(34324)-6402((,(-(,101:?66>616<2)
@M04999:289:000000000-L3R54:1:1101:14427:11716 2:N:0:410
CCCTGACTACAAGGGTATCTAATCCTGTTCGCTACCCATGCTTTCGAGCCTCAGCGTCAGTAACAGACCAGAGAGCCGCCTTCGCCACTGGTGTTCTTCCATATATCTACGCATTTCACCGCTACACATGGAGTTCCACTCTCCTCTTCTGCACTCAAGTCTCTCAGTTTCCGATGCTCTTCCTCAGTTAAGCTGAGGGCTTTCACATTCAGACTTAAAAGACCGCCTGCGCTCCCTTTACGCCCAATAAATCCGGACAACGCTTGCCACCTACGTATTACCGCGGCTGCTGGCACGTAGT
+
CCCCCGGGGGGGGGGGGGGGGGGGGGGGGGEGGEGEGGGGGGFGGGGGGGGGGGGGGGGGGGGGGGGGGGGGGGGGGDGGGGGGGGGGFGGGG=FGGGGGGGGGEAEFGGGGGGGGGGGGGGGGGGGGGGGFC>FGFFGGGGGGGGGGGGGGGGGGGCFC9FFGGGGGFGFGGCDGFGFFGGGGGFGGGGGAFGGGGG6=CFFFFFFFFEE5EFFFEFFEFFF@AF=2<BFF2@BF=4BBEDFBFFFFF@EC<@F;D>B6;>>???BFFFFFFFFFFA?<FB6>F99B(4:3:0<BF:1(.
@M04999:289:000000000-L3R54:1:1101:28701:11722 2:N:0:410
GGGACTACTCGGGTATCTAATCCTGTTCGCTACCCACGCTTTCGAGCCTCAGCGTCAGTTACTAGCCAGTCAGCCGCCTTCGCCACTGATGTTCTTCCATATATCTACGCATTTCACCGCTACACATGGAGTTCCACTGACCTCTCTAGCACTCAAGTCTTACAGTTTCTGATGCACGTCCATAGTTGAGCTATGACCTTTCACATCAGACTTATTAGACCGCCTGCGCTCCCTTTACGCCCAATAATTCCGGACAACGCTCGCCACCTACTTATTACCGCGGCTGCTGGCACGTAGTTAC
+
CCCCCGGGGGGGGGGGGGGGGGGGGGGGGGGGGGGGGGGGGGGGCGGGGGGGGGGGGGGGGGGFGGGFGGGFGGGGGGGGFGGGGGGG<FGGGGGGGGGGGGGFGGGGGGGGGGGGGGGGGDGGGGGCGCFFGGGGGGCFG?;FGGGGFGGGGGG?9EGGGGGFDDFGGGGGGFGCFFFGD6FD?FGGAFFGCGCFGGGGFFFFAFFAEBEFFFFFF>FBABABFFF=97@BFFF3>E?DFF02@3=EEFF(6(,((69B039>>1?1207))).5):<-4(,27767:414>0?<1?<A)
@M04999:289:000000000-L3R54:1:1101:13570:11738 2:N:0:410
GGGTGGACTACTGGGGTATCTAATCCTGTTCGCTACCCATGCTTTCGAGCCTCAGCGTCAGTAACAGACCAGAGAGCCGCCTCCGCCACTGGTGTTCTTCCATATATCTACGCATTTCACCGCTACACATGGAGTCCCACTCTCCTCTTCTGCACTCAAGTCTCTCAGTTTCCGATGCTCTTCCTCAGTTAAGCTGAGGGCTTTCACATTCAGACTTAAAAGACCGCCTGCGCTCCCTTTACGCCCAATAAATCCGGACAACGCTTGCCACCTACGTATTACCGCGGCTGCTGGCACGT
+
CCCCCGGGGGGGGGGGGGGGGGGGGGGGGGGGGGDGGGGGGGGGGGGGGGGGGGGGGGGGGGGGGGGGGGGGGGGGGGGGGGGGGGGGGGGGGGGGGGGGGGGGGGGGGGGGGGGGGGGGGGGGGGGGGGGGGGGFGGGGGGGGGGGGGGGGGGGGGGGGGGGGGGGGGGGGGGGGFGFGGGGGGGGGGGGGGGGGGGGGBFFFFFFFEFFFEFFFFFFFFFFFFFFFFFF2@BFFFFEFFFFFFFFFF;EEFFFFB?@FF<BFF??<:A?<BFB??2<BF>4:BF0>B1?D,247<03
@M04999:289:000000000-L3R54:1:1101:23786:11739 2:N:0:410
CCGACTACTGGGGTATCTAATCCTGTTTGCTCCCCACGCTTTCGCATCTCAGCGTCAGTATCTGTCCAGAAGGCCGCCTTCGCCACCGGTATTCCTCCACATCTCTACGCATTTCACCGCTACACGTGGAATTCTACCTTCCTCTACAATACTCCAGATAACCAGTTTTAAGTGCAATTCCCAGGTTGAGCCCGGGGCTTTCACACCTAACTTAATTATCCGCCTACATGCCCTTTACGCCCAGTCATTCCGATTAACGCTCGCACCCTCCGTATTACCGCGGCTGCTGGCACGGAGTT
+
CCCCCGGGGGGGGGGGGGGGGGGGGGGGGGGGGGGGGGGGGGGGGGGGGGGGGGGGGGGGGGGGGGGGGGGGGGGGGGGGGGGGGGGGGGGGGGGGGGGGGGGGGGGGGGGGGGGGGGGGGGGGGGGGGGGGGGGGGGGGGGGGGGGGGGGGGGGGGCGCFGFFGGGGGGGGGGGGFGFGGGGFGGGGGGGGGGGGGGGGFFFFFFFFEEFFFFFFFFFFFFFFFFFFFFFFFFFFECFFBF@DEFFFFFFF0<DFFFFFFBFFBFFFFFFF?FF7><A:;>F>>FFFFF?0>?;4(4(
@M04999:289:000000000-L3R54:1:1101:24686:11740 2:N:0:410
GTGACTACTCGGGTATCTAATCCTGTTTGCTACCCACGCTTTCGAGCATGAACGTCAGTGTTATCCCAGGAGGCTGCCTTCGCCATCGGTATTCCTCCACATCTCTACGCATTTCACTGCTACACGTGGAATTCTACCTCCCTCTGACACACTCTAGTTTGACAGTTTCAAATGCACGTCCCAAGTTGAGCTCGGGGATTTCACATCTGACTTATCTAACCGTCTGCGCTCGCTTTACGCCCAGTAATTCCGATTAACGCTCGCACCCTACGTATTACCGCGGCTGCTGGCACGTAGTT
+
CCCCCGGGGGGGGGGGGGGGGGGGGGGGGGGGGGGGGGGGGGGGGGGGGGGGGGGGGGGGGGGGGGGGGGGGGGGGGGGGGGEGGGGGGGGGGGGGGGGGGGGGGGGGFGGDGGGGGGGGGFGGGGGFGGGGGGGGGGGGGGGGGGGGGGGGGGGGGGGFFFGGGGGGGGGGGGGGFGFGDGGFFFGGGGGGGGEGGDGGFFFFFFFFFCEF@8CF@FFE9A=AB>C>AFFFFDFFFFFFFFF?E)??<?E808?0CEFBFFF>FF348:<:?F406<<19BFBBFBFF:::<(,.(,)
@M04999:289:000000000-L3R54:1:1101:21332:11764 2:N:0:410
CGGACTACTCGGGTATCTAATCCTGTTCGCTCCCCACGCTTTCGTCCATCAGCGTCAATCGGTATTTAGTAACCTGCCTTCGCAATCGGGGTTCTGTGTAATATCTATGCATTTCACCGCTACACTACACATTCCAGCTACTTCAATACTATTCAAGATTAACAGTATCAACGGCAGTTCTACAGTTAAGCTGCAGGTTTTCACCGCTGACTTATCAACCCGCCTACGGACCCTTTAAACCCAATAAATCCGGATAACGCTCGCATCCTCCGTATTACCGCGGCTGCTGGCACGGAGTT
+
CCCCCGFGGGGGGGGGGGGGGGGGGGGGGGGGGGGGGGGGGGGGGGGGGGGGGGGGGGGGGGGGGGGGGGGGGGGGGGGGGGGGGDGGGGGGGGGGGGGGGGGGFGGGGGGGGGGGGGGGGGGGGGGGGGGGGGGGGGGGGGGGGGGGGGGFGGGGGGCFAFGGGGGGGGGGGGGGFGFGGGGGGGGFGGGGGGGGGGGGFFFFFDFFFFFFFFFFFFFFFABBDFFDF9@FFFFFECEFFFF3@EEFFE@F>FFFFFFF??BFFF>:2<?F?082AF2066B090:FDF?04:>9>B:
@M04999:289:000000000-L3R54:1:1101:26387:11818 2:N:0:410
GTCAGGACTACTGGGGTATCTAATCCTGTTCGCTACCCATGCTTTCGAACCTCAGCGTCAGTTACAGACCAGAGAGCCGCCTTCGCCACTGGTGTTCTTCCATATATCTACGCATTCCACCGCTACACATGGAGTTCCACTCTCCTCTTCTGCACTCAAGAAACATAGTTTCAGCTGCAGTTCCCCAGTTAAGCTGGGGGCTTTCACAGCTGACTTATCTTCCCGCCTGCGTTCGCTTTACGCCCAATAAATCCGGACAACGCTGGCCACCTCCGTATTACCTCGGCTGCTGGCACGCAGT
+
CCCCCGFGGGGGGGGGGGGGGGGGGGGGGGGGGGGGGGGGGGCFGGGGGGGGGGFFGGGGGGGGGGGGGGGGGGGGGGGGGGGGGGGGGGGGFFGGGGDGGGGGGFGGGGGGGGGGGFGGGGGGGGGGGGGGGGGGFGGGGGGGGGGGGGGFFGGGGG8EAFCFFGGFGFGGGGGGFGFGGGGGGGFGGGGGGGGGGGGDDFFFFFFF;CEFFFFFCFFFFFFFFAFFFF(6=@DFFDFFF?FF@?;@3A)<E8(30794<031(48:::?<((2-:1?A4).)2(46;07:0,3<:99;-
@M04999:289:000000000-L3R54:1:1101:8566:11830 2:N:0:410
GACTACCGGGGTATCTAATCCTGTTTGCTCCCCACGCTTTCGCATCTCAGCGTCAGTATCTGTCCAGAAGGCCGCCTTCGCCACCGGTATTCCTCCACATCTCTACGCATTTCACCGCTACACGTGGAATTCTACCTTCCTCTACAATACTCCAGATAACCAGTTTTGAGTGCAATTCCCAGGTTGAGCCCGGGGCTTTCACACCTAACTTAATTATCCGCCTACATGCCCTTTACGCCCTGTCATTCCGATTAACGCTCGCACCCTCCGTATTACCGCGGCTGCTTGCACGGAGTTAGCC
+
CCCCCGGGGGGFGGGGFGF9FDGGGGGGGGGGGGGGGGGGGGGG:FFGFGGGGGGGGGGGGGGGGGGGGGGGFFGGEFGGEGGGGGGFDGGFACFGGGGDGFFGFGGGDGGDGFGGEEGGGGGGG@@CFFGGGFCGDFGGGGGGGGDGGGGDGGG8EGFGGGGGEGFGDGGGGGGGFGFGGGGGGGCFDFGGEGGGGGGGAFFFEFAFFFF=4CFFEF8>F=DFFFFF8E@@FEFFFDBF(6/;57CEE31<:BDF01<69>F>91(,:2??BFFFFFF>60(--,.5:)303(28?24<3
@M04999:289:000000000-L3R54:1:1101:11644:11834 2:N:0:410
CGTGACTACCGGGGTATCTAATCCTGTTCGCTACCCACGCTTTCGAGCCTCAGCGTCAGTTACTAGCCAGTCAGCCGCCTTCGCCACTGATGTTCTTCCATATATCTACGCATTTCACCGCTACACATGGAGTTCCACTGACCTCTCTAGCACTCAAGTCTTACAGTTTCTGATGCACGTCCATAGTTGAGCTATGACCTTTCACATCAGACTTATTAGACCGCCTGCGCTCCCTTTACGCCCAATAATTCCGGACAACGCTCGCCACCTACGTATTACCGCGGCTGCTGGCACGTAGTT
+
CCCCCGGGGGGGGGGGGGGGGGGGGGGGGGGGDGGGGGGGGGGGGGGGGGGGGGGGGGGGGGGGGGGGGGGGGGGGGGDGDGGGGGGGGCGGGGGGGGGFGGGGCGGGGGGGGGGGGGGGGGGGGGGGGGGGGGGGGGGGGGGGGGGGGGCGGCGGGGGGFGGGGGGGGGGGFGGGFGFGGGGGAFGGFGGGGGGFGGGGF>6AFFFFFEE@@FFFF99EFFFFFFFF@F99@FDFFFFEFF0<DFFFFFFEFBFFFFD99BFFF>FFF7:?1,)6:2<669B9079FF22?BF03,44)
@M04999:289:000000000-L3R54:1:1101:20910:11847 2:N:0:410
AGACTACACGGGTATCTAATCCTGTTTGCTCCCCACGCTTTCGCATCTCAGCGTCAGTATCTGTCCAGAAGGCCGCCTTCGCCACCGGTATTCCTCCACATCTCTACGCATTTCACCGCTACACGTGGAATTCTACCTTCCTCTACAATACTCCAGATAACCAGTTTTAAGTGCAATTCCCAGGTTGAGCCCGGGGCTTTCACACCTAACTTAATTATCCGCCTACATGCCCTTTACGCCCAGTCATTCCGATTAACACTCGCACCCTCCGTATTACCGCGGCTGCTGGCACGTGGTTATC
+
<CCCCGDGGGGGE7FEFEFFCDDEGGGGFFGGGGFGDG7CFG@GD,C<FGF8FC7FGGFG<FCFFGGGGGGG8EFGEGGGCG=FGFEGE7FFG?FGB?FGFCFGGEFCGFE:FGDGDGGGGGGGGFG7C,AFGGAF=>EGGGGGGFF9==DFGDEGGGGFGF?D,=FFFCF:ECC==DFDCDFGF6EFGGGGG5C**;7DAFFFFFAA@:6*>1=+0B8*28>F==E?CE3;@DEF4,;561(4))).9C;D?DD?E)()(,((49:(23(-,40):>:69112318:(4(.1.(--4)).
@M04999:289:000000000-L3R54:1:1101:12787:11875 2:N:0:410
TCAGTGACTACACGGGTATCTAATCCTGTTTGCTCCCCACGCTTTCGCATCTCAGCGTCAGTATCTGTCCAGAAGGCCGCCTTCGCCACCGGTATTCCTCCACATCTCTACGCATTTCACCGCTACACGTGGAATTCTACCTTCCTCTACAATACTCTAGTTAACCAGTTTTAAGTGCAATTCCTAGGTTGAGCCCAGGGCTTTCACACCTAACTTAATTATCCGCCTACATGCCCTTTACGCCCAGTCATTCCGATTAACGCTCGCACCCTCCGTATTACCGCGGCTGCTGGCACGGAGT
+
CCCCCGGGGGGGGGGGGGGGGGGGGGGGGGGGGGGGGGGGGGGGGGGGGGGGGGGGGGGGGGGGGGGGGGGGGGGGGGDGGGGGGGGGGGGGGDGGFGGGGGGGGGGGGGGGGGGGGGGGGGGGGGGGGFG>C9=FGGGGGGGGGGGGGGGGGGGGGGGGGGGGGFGGGGGGGGGGFGFGGGGGGGGGFEGGGGGGGFG5AFFFFFFFFFFFFFFFFFFEBECCDFFFFFFECF=DE3=FF==>FF@@FFFEEEFD;;6476>?619>F9??FFF?1:?DFAFF(-7>BFFF:?0<<>11-
@M04999:289:000000000-L3R54:1:1101:4441:11891 2:N:0:410
AACTGACTACCAGGGTATCTAATCCTGTTCGCTCCCCACGCTTTCGTCCATCAGCGTCAATCGGTATTTAGTAACCTGCCTTCGCAATCGGGGTTCTGTGTAATATCTATGCATTTCACCGCTACACTACACATTCCAGCTACTTCAATACTATTCAAGATTAACAGTATCAACGGCAGTTCTACAGTTAAGCTGCAGGTTTTCACCGCTGACTTATCAACCCGCCTACGGACCCTTTAAACCCAATAAATCCGGATAACGCTCGCATCCTCCGTATTACCGCGGCTGCTGGCACGGAGTT
+
CCCCCGGGGGGGGGGGGGGGGGGGGGGGGGGGGGGGGGGGGGGGGGGGGGGGGGGGGGGGGGGGGGGGGGGGGGGGGGGGGGGGGGGGGGGGGGGGGGGGGGGGGGGGGGGGGGGGGGGGGGGGGGGGGGGGGGGGGGGGGGGGGGGGGGGGGGGGGGFGGGGGGGGGGGGGGGGGFGFGGGGGGGGFGGGGGGGGGGGGFFFFFFFFFFFFFFFFFFFFFFAAA>DFFFFFFFFFF=FFFEFFDFFFFEFFFFBFFFEEFFFFF>FBF??ABFFBBFFFFFFFFF>>FFF?6:719;133
@M04999:289:000000000-L3R54:1:1101:6353:11913 2:N:0:410
GACTACTCGGGTATCTAATCCTGTTCGCTTCCCATGCTTTCGAACCTCAGCGTCAGTTACAGACCAGAGAGCCGCCTTCGCCACTGGTGTTCGTCCATATATCTACGCATTCCACCGCTACACATGGAGTTCCACTCTCCTCTTCTGCACTCAAGAAAAACAGTTTCAGCTGCGCTTCCCCGGTTAAGCCGAGGGCTTTCACAGCTGACTTGCTCTCCCGCCTGCGTTCGCTTTACGCCCAACAAATACGGACAATGCTTGCCACCTCCGTATTACTGCGGCTGCTGGCACGTAGTTAGCC
+
<B,A@EEAF;:;8,<EFAEEEED@C@F7F,8E<F,CF<,@FC8<FBFFGF,@B@CFFFG<6C@,9C@C@FGCEC:FGDG7B,@?B,<F=68,,@4C=F@EGC<AFDF7F:4E@<<?FCCB>FBF@C:F@E?EE;>BE,DFFGA9=3=8DF98?=,,,D?DEC8EAFA8@A3@==C80=*++;+45@,35?:@7:1?0@?C191949F=B><3*=0=>8;>)63;D0;@@6@@0;3)(13>?6(-8(4))4((42:)435<??0<7?70<1:((()6))94((,4:)4:B0<B,2(,.4<))
@M04999:289:000000000-L3R54:1:1101:15427:11926 2:N:0:410
GAGTTGACTACCAGGGTATCTAATCCTGTTTGCTCCCCACGCTTTCGCATCTCAGCGTCAGTATCTGTCCAGAAGGCCGCCTTCGCCACCGGTATTCCTCCACATCTCTACGCATTTCACCGCTACACGTGGAATTCTACCTTCCTCTACAATACTCCAGATAACCAGTTTTAAGTGCAATTCCCGGGTTGAGCCCGGGGCTTTCACACCTAACTTAATTATCCGCCTACATGCCCTTTACGCCCAGTCATTCCGATTAACGCTCGCACCCTCCGTATTACCGCGCCTGCTGGCACGGAGT
+
CCCCCGGGGGGGGGGGGGGGGGGGGGGGGGGGGGGGGGGGGGGGGGGGGGGGGGGGGGGGGGGGGGGGGGGGGGGGGGGGGGGGGGGGGGGGGGGGGGGGGGGGGGGGGGGGGGGGGGGGGGGGGGGGGGGGDGGGGGGGGGGGGGGGGGGGGGGGGFFGGGGGGGGGEGGCGGGGFGFGGGGFGGGEDGGFGGGCDDDDE4AFAFFFFFFFFFFFEFF?FFE4@BDFD@EFFF;@;8@FFFFFFFF@FFFFFEFFF:BFBFBFFFFFF9??F?F??:?FF2:09(,86?FF:<<F?2(73
@M04999:289:000000000-L3R54:1:1101:16726:11931 2:N:0:410
TGACTACTGGGGTATCTAATCCTGTTTGCTCCCCACGCTTTCGCATCTCAGCGTCAGTATCTGTCCAGAAGGCCGCCTTCGCCACCGGTATTCCTCCACATCTCTACGCATTTCACCGCTACACGTGGAATTCTACCTTCCTCTACAATACTCCAGATAACCAGTTTTAAGTGCAATTCCCAGGTTGAGCCCGGGGCTTTCACACCTAACTTAATTATCCGCCTACATGCCCTTTACGCCCAGTCATTCCGATTAACGCTCGCACCCTCCGTATTACCGCGGCTGCTGGCACGGAGTTAGC
+
CCCCCGGGGGGGGGGGGGGGGGGGGGGGGGGGGGGGGGGGGGGGGGGGGGGGGGGGGGGGGGGGGGGGGGGGGGGGGGGGGGGGGGGGGGGGGGGGGGGGGGGGGGGGGGGGGGGGGGGGGGGGGGGGGGGGGGGGGGGGGGGGGGGGGGGGGGGGGGGGGGGGEGGGGFGGGGGGFGFGGGGGGGGGGGGGGGGGGGGGFFFFFFFFFFFFFFFFFFFFFFFFFFFFFFFFBFEFFFFBFFFEFFFFFFFFFF?FFDFFFFFBFB???FFF:?B9A>FBFBBBBFFFFBBFF33(4:BFA
@M04999:289:000000000-L3R54:1:1101:15988:11943 2:N:0:410
TCTTGACTACTCGGGTATCTAATCCTGTTTGCTCCCCACGCTTTCGCATCTCAGCGTCAGTATCTGTCCAGAAGGCCGCCTTCGCCACCGGTATTCCTCCACATCTCTACGCATTTCACCGCTACACGTGGAATTCTACCTTCCTCTACAATACTCCAGATAACCAGTTTTAAGTGCAGTTCCCAGGTTGAGCCCGGGGCTTTCACACCTAACTTAATTATCCGCCTACATGCCCTTTACGCCCAGTCATTCCGATTAACGCTCGCACCCTCCGTATTACCGCGGCTGCTGGCACGGAGTT
+
CCCCCGGGGGFGGGGGGGGGGGGGGGGGGGGDCGGGGGGGGGGGGGGGGGGGGGGGGEGGGGGGGGGGGFGGGGGGGGCGDGGGGGEGGGGGEGGGGGGGGGGGGGGGGGGGGGGGGGGGGGGGGGGGGGGEGGGGGGGGGGGFGGGGGGGEGFFGGGGFGGGGGGFGGGGGGGGFFGF=FGG?FFGFFGGGGFGGGDGGFFFFFFFFFBEFBFFFFFFFFEFDD@F?FFFEFEFFFFEFFFFFFFFFEFEECE<;@63929??;>>B>:1(8>6<FFFDBB>B2>9;<????(4149((,
@M04999:289:000000000-L3R54:1:1101:16053:11946 2:N:0:410
TATGGACTACCCGGGTATCTAATCCTGTTCGCTCCCCACGCTTTCGCTCCTCAGCGTCAGTGACGGCCCAGAGACCTGCCTTCGCCATCGGTGTTCTTCCCGATATCTACACATTCCACCGTTACACCGGGAATTCCAGTCTCCCCTACCGCACTCCAGTCCGCCCGTACCCGGCGCCGATCCACCGTTAAGCGATGGACTTTCACACCAGACGCGACGAACCGCCTACGAGCTCTTTACGCCCAATAAATCCGGATAACGCTTGCACCCTACGTATTACCGCGGCTGCGGGCAAGTAGTT
+
CCCCCGGGGGGGGGGGGGGGGGGGFGGGGGGGDGGGGGGGDFGGGGGGGGGGGGGGGGGGGGGGGDGEEGGFFGGGGGFGGGGGGDEGGGGGGGGGGGGGFGGGGEGFGGGFFGGGGGGFE>FGGGGGGGGECFCFFGGGFGGGGGGGGGGDGGGGFGGGGGGGE>EEEGEDGGGGEDFGGGGGGCGCEC5=EEEGDDG<AFFFFFFFFFFFF5@B0:;6@9B9BF:6:?:319742<<FBFF03(42>DF<:993<?B<3(,((443(81??04<2:<92:B>06391(400(((-)66-
@M04999:289:000000000-L3R54:1:1101:5448:11951 2:N:0:410
AAAGACTACTCGGGTATCTAATCCTGTTTGCTCCCCACGCTTTCGCATCTCAGCGTCAGTATCTGTCCAGAAGGCCGCCTTCGCCACCGGTATTCCCCCACATCTCTACGCATTTCACCGCTACACGTGGAATTCTACCTTCCTCTACAATACTCTAGTTAACCAGTTTTAAGTGCAATTCCTAGGTTGAGCCCAGGGCTTTCACACCTAACTTAATTATCCGCCTACATGCCCTTTACGCCCAGTCATTCCGATTAACGCTCGCACCCTCCGTATTACCGCGGCTGCTGGCACGGAGTT
+
CCCCCGGGGGGGGGGGGGGGGGGGGGGGGGGGGGGGGGGGGGGGGGGGGGGGGGGGGGGGGGGGGGGGGGGGGGGGGGGGGGGGGGGGGGGGGGGGGGGGGGGGGGGGGGGGGGGGGGGGGGGGGGGGGGGGGGGGGGGGGGGGGGGGGFGFGGFGGGGGGGGGGGGFGGGGGFGGFGFGGGGGGGGCCFGGGGGGGGGGFFFFFFFFDEFFFFFFFFFFFFFFFFFFFFFFBDBDEFFDFFFFFFEEEEEFFD?7;CF09?FFFFFF<:?FF6:??AAA?0;06>9??0518>B9;96?
@M04999:289:000000000-L3R54:1:1101:20565:11964 2:N:0:410
AGACTACCGGGGTATCTAATCCTGTTCGCTCCCCACGCTTTCGTCCATCAGCGTCAATCGGTATTTAGTAACCTGCCTTCGCAATCGGGGTTCTGTGTAATATCTATGCATTTCACCGCTACACTACACATTCCAGCTACTTCAATACTATTCAAGATTAACAGTATCAACGGCAGTTCTACAGTTAAGCTGCAGGTTTTCACCGCTGACTTATCAACCCGCCTACGGACCCTTTAAACCCAATAAATCCGGATAACGCTCGCATCCTCCGTATTACCGCGGCTGCTGGCACGGAGTTAGC
+
CCCCCGGGGGGGGGGGGGGGGGGGGGDGGGGGGGGGGGGGGGGGGGCFGGGGGGGGFGFDFGGGFAGGGGGGGGGGGGGGGGGGDGGGDGGGGEGF<FGFGGGGGGGGFGGGGGGGGGDEGGGGGGGGGGGGGGGGFGGGGFGGFGGGGGFGGGFFEDFGGGGGGGGGGGGGGGGGFGFGGGGCGGFFGGFGGGFGDGGGFFFFFFFEBFEFEFFFEFFFFFFFFFDD29>6@@FFCCFF?D@DEE3EFFBF<?FFF:>?0>BB:;BBFFB:,4:<FABB09>>>FB)40:<160128AA4
@M04999:289:000000000-L3R54:1:1101:19928:11970 2:N:0:410
GACTACCGGGGTATCTAATCCTGTTCGCTCCCCACGCTTTCGTCCATCAGCGTCAATCGGTATTTAGTAACCTGCCTTCGCAATCGGGGTTCTGTGTAATATCTATGCATTTCACCGCTACACTACACATTCCAGCTACTTCAATACTATTCAAGATTAACAGTATCAACGGCAGTTCTACAGTTAAGCTGCAGGTTTTCACCGCTGACTTATCAACCCGCCTACGGACCCTTTAAACCCAATAAATCCGGATAACGCTCGCATCCTCCGTATTACCGCGGCTGCTGGCACGGAGTTAGCC
+
CCCCCGGGGGGGGGGGGGGGGGGGGGGGGGGGGGGGGGFGGGFEGGGGGGGGGGGGGGGGGGGGGGGGGGGGGGGGGGGGGGFGGGGGGGGGGGGGGGGGGGGGGGGGGGGGGGGGGGGGGGGGGGGGGGGGGGGGGGGGGGGGGGGGGGGGGGGGGFGGGGGGGGGGGGGGGGGGFGFDGGGGGGGGGGGGGGGGGGGGFFFFFFFFFFFFFFFFFFFFFFFDF@FFFFFFFEFEFFFFFFFF@CEE@>;DDFFEFFF6>F>?;?>FBFB6B:<A<F9;2>>9?D???:FF99111<D94
@M04999:289:000000000-L3R54:1:1101:2689:11995 2:N:0:410
GGCCGACTACCCGGGTATCTAATCCTGTTTGCTCCCCACGCTTTCGCATCTCAGCGTCAGTATCTGTCCAGAAGGCCGCCTTCGCCACCGGTATTCCTCCACATCTCTACGTATTTCACCGCTACACGTGGAATTCTACCTTCCTCTACAATACTCCAGATAACCAGTTTTAAGTGCAGTTCACAGGTTGAGCCCGGGGCTCTCACACCTAACTTAATTATCCGCCTACATGCCCTGTAGGCCACGTCATTCAGACTAACGTTCGCACCCTCCGTATTACTGCGGCTGCTCGCACGGTGTT
+
8CC8C@7+@E,EF+@8CFAC@EE9FEG6,<8EF9,C:86@+B8,CCE>@7F9@F8F@7BC,9,<CCE6,CFA8@FFFG7+7B,B,BF:=FCBF=FGGGCBAEFG8,F<F,49CF,A,A,,4=47FGAFFC7:?F8>E,4@DG8,@=E9DECF8EEEF=8,=DD@E+,E@E,,6EF=+2BFFF7EGC?E@9,,@,***3**/*;AAFAA2-(8>++10B8?>C:@22;(=(963)(/(/9+))6((6(3;@?)7..)/.)81((.(7:01(3((-(.((64)))-(12>::)(4296((,4(
@M04999:289:000000000-L3R54:1:1101:24122:12008 2:N:0:410
TTGACTACACGGGTATCTAATCCTGTTTGCTCCCCACGCCTTCGCATCTCAGCGTCAGTATCTGTCCAGAAGGCCGCCTTCGCCACCGGTATTCCTCCACATCTCTACGCATTTCACCGCTACACGTGGAATTCTACCTTCCTCTACAATACTCCAGATAACCAGTTTTAAGTGCAATTCCCAGGTTGAGCCCGGGGCTTTCACACCTAACTTAATTATCCGCCTACATGCCCTTTACGCCCAGTCATTCCGATTAACGCTCGCACCCTCCGTATTACCGCGGCGGCTGCCACGGATTT
+
CCCCCGGGGGGGGGGGGGGGGGGGGGGFGGGGGGGGGGGGGGGGGGGGGGGGGGGGGGGGGGGGGGGGGGGGGGGGGGGGGGGGGGFGGGGGGGGGGGGGGFGFGGGGGGGCGGGDGGGGGGGGGGGGGGGGGGGGGGGGGGGGGGGGGGGGGGGGGGGGGGGGGGGGGGGGGGGGFGFGGGGGGGGGGGGGGGGGDGGGFAFFFFFFEFFEFBFFFFFE=@DFFFFFFEFEFFF;EC@E9;D7(7<EFFFFD@0<?<;>BF>09BF<F<B>1(37>>A<09>6((,7;(.)577((,5
@M04999:289:000000000-L3R54:1:1101:17154:12024 2:N:0:410
ATCTTGACTACCCGGGTATCTAATCCTGTTTGCTCTCCACGCTTTCGCATCTCAGCGTCAGTATCTGTCCAGAAGGCCGCCTTCGCTACCGGTATTCCTCCACATCTCTACGCATTTCACCGCTACACGTGGAATTCTACCTTCCTCTACAATACTCCAGATAACCAGTTTTAAGTGCAATTCCCAGGTTGAGCCCGGGGCTTTCACACCTAACTTAATTATCCGCCTACATGCCCTTTACGCCCAGTCATTCCGATTAACGCTCGCACCCTCCGTATTACCGCGGCTGCTGGCACGGAGT
+
CCCCCGGGGGGGGGGGGGGGGGGGGGGGGGGGGGGGGGGGGGGGGGGGGGGGGGGGGGGGGGGGGGGGGGGGGGGGGGGGGGGGGGGGGGGGGGGGGGGGGGGGGGGGGGGGGGGGGGGGGGGGGGGGGGGGEGGGGGGGGGGGGGGGGGGGGGGGGGGGGGGGGGGGGGGGGGGGFGFGGGGGGGGGGDFGGGGG>DDCDEFFFFFFFFFFFFFFFFFFFFFCFDFF@DFFFFE@@@FFE?FFFF?@@FFEFFF6;<@FFF9:?9FBFFF?B?F?0::AA<?>F2>9((5:::??<>>;1
@M04999:289:000000000-L3R54:1:1101:3197:12060 2:N:0:410
TGTGACTACTGGGGTATCTAATCCTGTTTGCTCCCCACGCTTTCGCATCTCAGCGTCAGTATCTGTCCAGAAGGCCGCCTTCGCCACCGGTATTCCTCCACATCTCTACGCATTTCACCGCTACACGTGGAATTCTACCTTCCTCTACAATACTCCAGATAACCAGTTTTAAGTGCAATTCCCAGGTTGAGCCCGGGGCTTTCACACCTAACTTAATTATCCGCCTACATGCCCTTTACGCCCAGTCATTCCGATTAACGCTCGCACCCTCCGTATCACCGCGGCTGCTGGTACGGAGTGT
+
CCC8CFGFGF<@@+@6CFAFGGG<CFG<;EDGDG@GGECC7:DDBE7BFFFD@8@:FFEGFGGCGGGGGGACFBFGG7FFGGGGGC:=F+@FCGGG95,9EFEGDFCGGGEC7FFF9@AEGCGCA<FG,FCD9>FCFGGGGGGCFFGGFDGGGCEGGG9DFGGF9D6@DFGGGGFG?F?FG7DD?DF?DF@CFGE7***@FFFFAFADD4@DEFBFE+=?BE@>>2(-;65)>=E34>4:7(,6=EFFF??5.,/214>(3?6>6163:1?:>4:7:AB??F9996(8?)5()-,7(33()
@M04999:289:000000000-L3R54:1:1101:15144:12067 2:N:0:410
GACTACACGGGTATCTAATCCTGTTTGCTCCCCACGCTTTCGCATCTCAGCGTCAGTATCTGTCCAGAAGGCCGCCTTCGCCACCGGTATTCCTCCACATCTCTACGCATTTCACCGCTACACGTGGAATTCTACCTTCCTCTACAATACTCCAGATAACCAGTTTTGAGTGCAGTTCCCAGGTTGAGCCCGGGGCTTTCACACCTAACTTAATTATCCGCCTACATGCCCTTTACGCCCAGTCATTCCGATTAACGCTCGCACCCTCCGTATTACCGCGGCTGCTGGCACGGAGTTAGCC
+
CCCCCGGGGGGGGGGGGGGGGGGGGGGGGGGGGGGGGGGGGGGGGGGGGGGGGGGGGGGGGGGGGGGGGGGGGGGGGGGGGGGGGGGGGGGGGGGGGGGFGGGGGGGGGGGGGGGGGGGGGGGGGGGGGGGGGGGFGGGGGGGGGGGGGGGFFGGGGGGGGGGFGFGGGGGGGGGGFGFFGF?GFDEGGGGGDCCD4FGGFFA>?FFFFFFFFFFFFFA2FF@FD=EEEEFFFEEF2?>A;?@<EC<CEE@D<?FFFFB:;BF>;?(4?08:?:9AA029(3;6:??>6:<137(:1<<4,
@M04999:289:000000000-L3R54:1:1101:20875:12114 2:N:0:410
TACGACTACTCGGGTATCTAATCCTGTTTGCTACCCACGCTTTCGAGCATGAACGTCAGTGTTATCCCAGGAGGCTGCCTTCGCCATCGGTATTCCTCCACATCTCTACGCATTTCACTGCTACACGTGGAATTCTACCTCCCTCTGACACACTCTAGTTTGACAGTTTCAAATGCACGTCCCAAGTTGAGCTCGGGGATTTCACATCTGACTTATCTAACCGTCTGCGCTCGCTTTACGCCCAGTAATTCCGATTAACGCTCGCACCCTACGTATTACCGCGGCTGCTGGCACGTAGTT
+
CCCCCGGGGGGGGGGGGGGGGGGGGGGGGGGG@ECCFGGGGGGGGGGGGGGGGGGGGGGGGGGGGGGGGGGFGGGGGGGGGGGGGGGGGGGGGGGGGGGGGGGGGGGGGGGGGGGGGGGGGGGGGGGGGGGGGGGGGGGGGGGGGGGGFGGGGCGGGGGFGGGGGGGGGGGGGGGGFGFGGGGGFGGGFGGGCFGGGGGDFFFFCFFFE5*:CFFFFFFFFFAFF>BEFFF95@=B2:>FD:34;;)9CEECFF<?<))371;99(44<<::03><>ABA19>0>9>?:?0?046<(436
@M04999:289:000000000-L3R54:1:1101:5421:12135 2:N:0:410
GGTGACTACCTGGGTATCTAATCCTGTTTGCTCCCCACGCTTTCGCATCTCAGCGTCAGTATCTGTCCAGAAGGCCGCCTTCGCCACCGGTATTCCTCCACATCTCTACGCATTTCACCGCTACACGTGGAATTCTACCTTCCTCTACAATACTCTAGTTAACCAGTTTTAAGTGCAATTCCTAGGTTGAGCCCAGGGCTTTCACACCTAACTTAATTATCCGCCTACATGCCCTTTACGCCCAGTCCTTCTGATTAACGCTCGCACCCTCCGTATTACCGCGGCTGCTGGCACGGTGTTT
+
CCCCCGGFGGGGGFGFGGGGGGC@FGGGGCFEFEFFGEFD@EFGGG76C9FFEFGGGEGC<FGGFGCCEGGGGGGGGCGEEFFGGGGFGGGGFGGFEG?EFFFECFCDGDF@:CEGGGE@FEFEGFEDFECFF8EGGFG,@F==FAE,E=D8D=EFGGGDFFC,@CFDCFG8ADFCF?DDF9DECFFFFFGGFFC7?+09:*++?EF>5@@@EFFFE+?6=952>A))):*.:(075@E4=2((/7*)977))1596?333(3:9099D??60421?):449191(-322(((540(--4,
@M04999:289:000000000-L3R54:1:1101:19275:12141 2:N:0:410
TTTGACTACCAGGGTATCTAATCCTGTTTGCTCCCCACGCTTTCGCATCTCAGCGTCAGTATCTGTCCAGAAGGCCGCCTTCGCCACCGGTATTCCTCCACATCTCTACGCATTTCACCGCTACACGTGGAATTCTACCTTCCTCTACAATACTCCAGATAACCAGTTTTAAGTGCAATTCCCAGGTTGAGCCCGGGGCTTTCACACCTAACTTAATTATCCGCCTACATGCCCTTTACGCCCAGTCATTCCGATTAACGCTCGCACCCTCCGTATTACCGCGGCTGCTGGCACGGAGTTT
+
CCCCCGGGGGGGGGGGGGGGGGGGGGGGGGGGGGGGGGGGGGGGGGGGGGGGGGGGGGGGGGGGGGGGGGGGGGGGGGGGGGGGGGGGGGGGGGGGGGGGGGGGGGGGGGGGGGGGGGGGGGGGGGGGGGGFGGGGGGGGFGGGGGGGGGGGGGGGGGGGGGGGGGFGGGGGGGGGFGFGGGGGGGGGGGFGGGGGGGGGFFFFFFFEFFEFFFFFFFFFFFFD@FDFBFFFBDFDEEEEF19;@@EFFFFC@;DDFFFFFFFFFFFFBFB?BFF<FFFFFFFFF921?::(()(-(238)
@M04999:289:000000000-L3R54:1:1101:6104:12208 2:N:0:410
GCGCGGACTACTGGGGTATCTAATCCTGTTCGCTACCCATGCTTTCGAGCCTCAGCGTCAGTAACAGACCAGAGAGCCGCCTTCGCCACTGGTGTTCTTCCATATATCTACGCATTTCACCGCTACACATGGAGTTCCACTCTCCTCTTCTGCACTCAAGTCTCTCAGTTTCCGATGCTCTTCCTCAGTTAAGCTGAGGGCTTTCACATTCAGACTTAAAAGACCGCCTGCGCTCCCTTTACGCCCAATAAATCCGTGCAACGCTTGCCACCTACGTATTACCGCGGCTGCTGGCACGT
+
CCCCCCEGGDGGFEFEFEGGDGFGGGGGGGGGGGGGFGGGCFFFGFCDEFEGGFGGGCGFEGAFGGGGGGFGFCGGGGGEGGCGGGGEEAFGEFGGFCADFFGFFG9FFGGGEGGGFGGGGGGGEGGGGGCDF,@DGGGGFGGGGGGGFFGFCFGAEG8@EGFG9?,EEFFGGGGDFGFGFFFC@FCFGGFEGGFGG>CD>AFAFAAEFFFFF6AAEFFFA89B2>(:@B=569<F@@F;)12(6612=EF3)?;;((48>D9>:6:3(4<11228:?B()668>9(4>>::??(,)4.
@M04999:289:000000000-L3R54:1:1101:22584:12227 2:N:0:410
GACTACACGGGTATCTAATCCTGTTCGCTCCCCACGCTTTCGTCCATCAGCGTCAATCGGTATTTAGTAACCTGCCTTCGCAATCGGGGTTCTGTGTAATATCTATGCATTTCACCGCTACACTACACATTCCAGCTACTTCAATACTATTCAAGATTAACAGTATCAACGGCAGTTCTACAGTTAAGCTGCAGGTTTTCACCGCTGACTTATCAACCCGCCTACGGACCCTTTAAACCCAATAAATCCGGATAACGCTCGCATCCTCCGTATTACCGCGGCTGCTGGCACGGAGTTAGCC
+
CCCCCGGGEGGGGF@EFFAFGEEFFF@FC@BDFEGEEGGGGGFCF7CFGGGCGGGDFGGCGFGGGFEFFEFFDFGFGGGGGFFCEFGGDFFFFDGFGGFGGGGFFGFGGGGGGFGFGGGGGGGGGGGGGGGGGGGGGFGEDEFG;FGGDFAFDAE8FFDEGGGGGDFGFFE>EEGGFGFGGGFEGGFGCGGGGGGCFFGGFFF>BA>5=A;AA8FFFFFFEF==BDF=@@@B=>4<93/./,3;A6<CE93<D;<<7(139498B?7>BF6<0246<196(4>9(543?:8?9112()6:0
@M04999:289:000000000-L3R54:1:1101:2500:12300 2:N:0:410
TTTGCGACTACCCGGGTATCTAATCCTGTTTGCTCCCCACGCTTTCGCATCTCAGCGTCAGTATCTGTCCAGAAGGCCGCCTTCGCCACCGGTATTCCTCCACATCTCTACGCATTTCACCGCTACACGTGGAATTCTACCTTCCTCTACAATACTCCAGATAACCAGTTTTAAGTGCAATTCCCAGGTTGAGCCCGGGGCTTTCACACCTAACTTAATTATCCGCCTACATGCCCTTTACGCCCAGTCATTCCGATTAACGCTCGCACCCTCCGTATTACCGCGGCTGCTGGCACGGAGT
+
CCCCCGGGGGGGGGGGGGCFGGGGGGGGGGGGGGGGGGGGGGGGGGGGGGGGGGGGGGGGGGGGGGGGGGGGGGGGGGGGGGGGGGGGGGGGGGGGGGGGGGGGGGGFGGGGGGGGGGGGGGGGGGGGGGGGGGGGGGGGGGGGGGGGGGGGGGGGGGGGGGGGGGGGGGGGGFGGFGFGGGGGGGGGGGGDGGGFDCDGFFFFFFFFFFFFFFFFFFFFFFFFDDFFDFFFFFEFEFFFFFFFFFFFF@CFFFFFF<B<ABFFFFF>B>FFFFB3:?FFF<<BFFFFF??D>(()-,(,-
@M04999:289:000000000-L3R54:1:1101:22271:12310 2:N:0:410
ACTAGGGTATCTAATCCTGTTCGCTACCCATGCTTTCGAGCCTCAGCGTCAGTAACAGACCAGAGAGCCGCCTTCGCCACTGGTGTTCTTCCATATATCTACGCATTTCACCGCTACACATGGAGTTCCACTCTCCTCTTCTGCACTCAAGTCTCTCAGTTTCCGATGCTCTTCCTCAGTTAAGCTGAGGGCTTTCACATTCAGACTTAAAAGACCGCCTGCGCTCCCTTTACGCCCAATAAATCCGGACAACGCTTCCCACCTACGTATTACCGCGGCTGCTGGCACGTAGTTAGCCGTG
+
@BCCCF@EDFEFGGGFGGGGGGGDGGGGGGGGCEF9@FFFGG<FEG?FGGCGGFGGEFE<FFCGGGGGGGGG@FFGEFGFGFGG@FGGGGGGGGDGAFGGGGCF:BFFGEGGGGGGGGGGGDGFGGCE<CEGGA8>EFCFFFADGGGGFDFEG8D,,@D@EFGFCDGGGAEFFF@DFDFGGGGC9FFGCFEEFEFGGFFGFCFACFFFFFFFEFFA5DFDFFF=:)/53@3CF2@5>@=F;3CEEE997;9?@1(6((/:E@?7386:).8<A>?(4>;((3:?::7?F?:?B:><62(-(
@M04999:289:000000000-L3R54:1:1101:20005:12316 2:N:0:410
ATATTGACTACAAGGGTATCTAATCCTGTTCGCTCCCCACGCTTTCGTCCATCAGCGTCAATCGGTATTTAGTAACCTGCCTTCGCAATCGGGGTTCTGTGTAATATCTATGCATTTCACCGCTACACTACACATTCCAGCTACTTCAATACTATTCAAGATTAACAGTATCAACGGCAGTTCTACAGTTAAGCTGCAGGTTTTCACCGCTGACTTATCAACCCGCCTACGGACCCTTTAAACCCAATAAATCCGGATAACGCTCGCATCCTCCGTATTACCGCGGCTGCTGGCACGGAGT
+
CCCCCGGGGGGGGGGGGGGGGGGGGGGGGGGGGGGGGGGGGGGGGGGGGGGGGGGGGGGGGGGGGGGGGGGGGGGGGGGGGGGGGGGGGGGGGGGGGGGGGGGGGGGGGGGGGGGGGGGGGGDGGGGGGGGGGGGGGGGGGGGGGGGGGGGGGGGGGGGGGGGGGGGGGGGGGGGGFGFGGGGGGGGGGGGGGGGGGFGCFFFFFFFFFFFFFFFFFFFFFFFDFFFFFFDFFFFFFFFFFEEFFFFFFF<EF;@FFF@>@@@0;>FFFF>?<B>11<BAFDFBF9>9>?:>>:04:>6;8
@M04999:289:000000000-L3R54:1:1101:17502:12333 2:N:0:410
GGTGACTACTCGGGTATCTAATCCTGTTCGCTCCCCACGCTTTCGTCCATCAGCGTCAATCGGTATTTAGTAACCTGCCTTCGCAATCGGGGTTCTGTGTAATATCTATGCATTTCACCGCTACACTACACATTCCAGCTACTTCAATACTATTCAAGATTAACAGTATCAACGGCAGTTCTACAGTTAAGCTGCAGGTTTTCACCGCTGACTTATCAACCCGCCTACGGACCCTTTAAACCCAATAAATCCGGATAACGCTCGCATCCTCCGTATTACCGCGGCTGCTGGCACGGAGTT
+
CCCCCGGGGGGGGGGGGGGGGGGGGGGGGGGGGGGGGGGGGGGGGGGGGGGGGGGGGGGGGGGFGFFGFFGGGGGGGGGGGGGGGFGGGCGGGGGGGGGGGGGGGGGGGGGGGFGGGGFGGGGGGGGGGGGGGGGGGGGGFGGGGGGGGGGGGGGGGGFGGGCGGGGGGGGGGGGGEGFGGGGGFGGGGGGCEGGGGGGGFFFFFFFFBBADFFFFFFFD45>AA99B?2>BFFDFEFFFF@@DFF@ECEFFFBDD@E<<@?;601:>BF<(7<::82:-(4>>>>>6BF:??F:2-1:<
@M04999:289:000000000-L3R54:1:1101:14820:12334 2:N:0:410
TTCTGACTACTGGGGTATCTAATCCTGTTTGCTCCCCACGCTTTCGCATCTCAGCGTCAGTATCTGTCCAGAAGGCCGCCTTCGCCACCGGTATTCCTCCACATCTCTACGCATTTCACCGCTACACGTGGAATTCTACCTTCCTCTACAATACTCCAGATAACCAGTTTTAAGTGCAATTCCCAGGTTGAGCCCGGGGCTTTCACACCTAACTTAATTATCCGCCTACATGCCCTTTACGCCCAGTCATTCCGATTAACGCTCGCACCCTCCGTATTACCGCGGCTGCTGGCACGGAGTT
+
CCCCCGGGGGGGGGGGGGGGGGGGGGGGGGGGGGGGGGGGGGGGGGGGGGGGGGGGGGGGGGGGGGGGGGGGGGGGGGGGGGGGGGGGGGGGGGGGGGGGGGGGGGGGGGGGGGGGGGGGGGGGGGGGGGGGGGGGGGGGGGGGGGGGGGGGGGGGGGGGGGGGGGGGGGGGGGGGFGFGGGGGGGGGGGGGGGGGGGGGFFFFFFFFFFFFFFFFCFFFFFFDDDFFFFFFF=DFFFFF;DFFFFFFFEEFFF;@FDF<1>F4090>>FFBF><2??BFF?>99>FFFFF2((5:229?<
@M04999:289:000000000-L3R54:1:1101:29320:12341 2:N:0:410
GACTACTGGGGTATCTAATCCTGTTCGCTCCCCATGCTTTCGAACCTCAGCGTCAGTTACAGACCAGAGAGCCGCCTTCGCCACTGGTGTTCTTCCATATATCTACGCATTCCACCGCTACACATGGAGTTCCACTCTCCTCTTCTGCACTCAAGAAAAACAGTTTCAGCTGCACTTCCCCGGTTAAGCCGAGGGCTTTCACAGCTGACTTGTTCTCCCGCCTGCGTTCGCTTTACGCCCAATAAATCCGGACAACGCTTGCCACCTACGTATTACCGCGGCTGCTGGCGCGTAGTTAGCC
+
CCCCCGGGGGGGGGGGGGGGGGGGGGGGG,CFGGGGGGGGGGGGGGGGGGGGGGGGGGGGGGGGFGGGGGGGGGGGGGGGGGGGGGGGGGGGGGGGGGGGGGGGGGGGGGGGGGGFGGG+FGGGGGGFGGFGGGGGGGGGGGGFGGGGGGGGG8FGGGGFGGGGGGGGGGGGFGGGFGF6DGGGGGGGGGGGGGGGGGGGFFFFFFFFFFFFFFFFFFFFFFFFFB>;?;B@FFFCF@BFFF@FFFFFFF0?BFFFF02<BF2648BFFFF7A(:A2:9;;FFFB).:B(29>B3<6>A>7
@M04999:289:000000000-L3R54:1:1101:9434:12354 2:N:0:410
TGACTACACGGGTATCTAATCCTGTTTGCTCCCCACGCTTTCGCATCTCAGCGTCAGTATCTGTCCAGAAGGCCGCCTTCGCCACCGGTATTCCTCCACATCTCTACGCATTTCACCGCTACACGTGGAATTCTACCTTCCTCTACAATACTCCAGATAACCAGTTTTAAGTGCAATTCCCAGGTTGAGCCCGGGGCTTTCACACCTAACTTAATTATCCGCCTACATGCCCTTTACGCCCAGTCATTCCGATTAACGCTCGCACCCTCCGTATTACCGCGGCTGCTGGCACGGAGTTAGC
+
CCCCCGGGGGGGGGGGGGGGGGGGGGGGGGGGGGGGGGGGGGGGGGGGGGGGGGGGGGGGGGGGGGGGGGGGGGGGGGGGGGGGGGGGGGGGGGGGGGGGGGGGGGGGGGGGGGGGGGGGGGGGGGGGGGGGGGGGGGGGGGGGGGGGGGGGGGGGGGGGGGGGGGGGGGGGGGGGFGFGGGGGGGGFGGGGGGGGGGGGFFFFFFFFFFFFFFFFFFFFFBF??DFFFFFFFFFFFFFFFF@FEFFFFFFFFFFFFFF6<6>>>FFB:?FFFF?FFFFFF9BF>BFFFF7?:>>6??AD9
@M04999:289:000000000-L3R54:1:1101:26788:12370 2:N:0:410
TGACTACTCGGGTATCTAATCCTGTTTGCTCCCCACGCTTTCGCATCTCAGCGTCAGTATCTGTCCAGAAGGCCGCCTTCGCCACCGGTATTCCTCCACATCTCTACGCATTTCACCGCTACACGTGGAATTCTACCTTCCTCTACAATACTCCAGATAACCAGTTTTAAGTGCAATTCCCAGGTTGAGCCCGGGGCTTTCACACCTAACTTAATTATCCGCCTACATGCCCTTTACGCCCAGTCATTCCGATTAACGCTCGCACCCTCCGTATTACCGCGGCTGCTGGCACGGAGTTAGC
+
CCCCCGGGGGGGGGGGGGGGGGGGGGGGGGGGGGGGDGGGGGGGGGGGGGGGGGGGGGGGGGGGGGGGGGGGGGGGGGGGFGGGGGGGGGGGGGGGGGGGGGGGGGGGGGGGGGGGGGGGGGGGGGGGGGGGGGGGGGGGGGFGGGGGGGGGGGGGGGGGGGGGGGGGGGGGGGGGFGFGGGGGGGGGFFGFGGG5CCGGFFFFFFFFFFFFFFFFFFFEFFFFFFFFCEFFFDE<4?<EF?;883?CF<@D;?FFE@@FBB>FF1:6<B;B60?BFF49B09BFFFF>:(5:6>><BB)-
@M04999:289:000000000-L3R54:1:1101:24983:12382 2:N:0:410
GAGTTGACTACTAGGGTATCTAATCCTGTTCGCTACCCACGCTTTCGAGCCTCAGCGTCAGTTACTAGCCAGTCAGCCGCCTTCGCCACTGATGTTCTTCCATATATCTACGCATTTCACCGCTACACATGGAGTTCCACTGACCTCTCTAGCACTCAAGTCTTACAGTTTCTGATGCACGTCCATAGTTGAGCTATGACCTTTCACATCAGACTTATTAGACCGCCTGCGCTCCCTTTACGCCCAATAATTCCGGACAACGCTCGCCACCTACGTATTACCGCGGCTGCTGGCACGTAGT
+
CCCCCGGGGGGGGGGGGGGGGGGGGGGGGGGGGGGGGGGGGGGGGGGGGGGGGGGGGGGGGGGGGGGGGGGGGGGGGGGGGGGGGGGGGGGGGGGGGGGGGGGGGGGFFGGGGGGGGGGGGGGGGGGGGGGG8FGGGGGGGGGGGGGGGGGGGGGGGGGGGGFGGGGGFGGGGGGGFGFGGGGGGGGFGGFGGGGGGGGGFFFFFFFFFFFF@AFFEFFFFFF@AAAAFDABFF@FFEEFFFFFFF2=;8EFFFFFDFFDFF668>F>FFB?>BF:<9?226(4969BFFFBB1<>?:<?3
@M04999:289:000000000-L3R54:1:1101:5169:12413 2:N:0:410
GTAAGGACTACTAGGGTATCTAATCCTGTTTGCTCCCCACGCTTTCGCATCTCAGCGTCAGTATCTGTCCAGAAGGCCGCCTTCGCCACCGGTATTCCTCCACATCTCTACGCATTTCACCGCTACACGTGGAATTCTACCTTCCTCTACAATACTCCAGATAACCAGTTTTAAGTGCAGTTCCCAGGTTGAGCCCGGGTCTTTCACACCTAACTTAATTATCCGCCTACATGCCCTTTACGCCCAGTCATTCCGATTAACGCTCGCACCCTCCGTATTACCGCGGCTGCTGGCACGGATT
+
CCCCCFGGCGGGEGGFGGGGGGGFFFGCFFCFEEFGGGGGGDGGFG@FEEEFDGG?CCBCFGFGCGGGGDFE<FFFFGGG7FEEFEGGGFCEFEF9AE<FGGGFFFFFGCGGDCGGCFGGGGG7FGGGGGFDEDFFGFC;DD==FGGAAGFGCDGGGGGFDFDFGDDGGGE8:DFF;F9FDCFG?=,+@CF?<DC;DG7**999FFFFFA@B:>>9<>FE+96C)52@2>=?58)-85)BC2((6124<A7?7<@0;;;EE@>D@.96>,8(4:>F6:054AB>1(3((-))((42890(,
@M04999:289:000000000-L3R54:1:1101:2667:12433 2:N:0:410
GACTACTGGGGTATCTAATCCTGTTCGCTCCCCACGCTTTCGCTCCTCAGCGTCAGTGACGGCCCAGAGACCTGCCTTCGCCATCGGTGTTCTTCCCGATATCTACACATTCCACCGTTACACCGGGAATTCCAGTCTCCCCTACCGCACTCCAGTCCGCCCGTACCCGGCGCCGATCCACCGTTAAGCGATGGACTTTCACACCAGACGCGACGAACCGCCTACGAGCTCTTTACGCCCAATAAATCCGGATAACGCTTGCACCCTACGTATTACCGCGGCTGCTGGCCCGTAGTTAGCC
+
CCCCCGGFGGGGGGGGGGGGGGGGGGGGGGGGFGGGGGGGGGGGGGGGGFGGGGGGGGDFDGC@FEGGFFGGGGGGCFGGGDGEGGGFE?FFGGGFFGGGGGGGGGGGGGGGGGGGGGGEFGGGGEECEGGGGGGGGGGGFGGFFFEGGGGGGGGGGCGGGGGEEGDGGGGGGGGEFG>?FGD::AFGDGEFGE*9CGGF7FAA>FAFF>199EBB;>03364(322:>03AF9AF?0;E18(5)).639(426A>1146,:7):<:??3().5<AAFFFFF61?2::?(((-46<>A>24
@M04999:289:000000000-L3R54:1:1101:11123:12447 2:N:0:410
TAGACTACCGGGGTATCTAATCCTGTTCGCTCCCCACGCTTTCGTCCATCAGCGTCAATCGGTATTTAGTAACCTGCCTTCGCAATCGGGGTTCTGTGTAATATCTATGCATTTCACCGCTACACTACACATTCCAGCTACTTCAATACTATTCAAGATTAACAGTATCAACGGCAGTTCTACAGTTAAGCTGCAGGTTTTCACCGCTGACTTATCAACCCGCCTACGGACCCTTTAAACCCAATAAATCCGGATAACGCTCGCATCCTCCGTATTACCGCGGCTGCTGGCACGTAGTT
+
CCCCCGGGGGGGGGGGGGGGGGGGGGGGGGGGGGGGGGGGGGGGGGG7EFDEF7BCG@@AF7B,FF<<CCEFGFD<F<FEFDCF=7?FEGGG7FGGGGGGDFD9AFFFCA?FGEFGGFE7@8FFFCGGGG<F,EEGGGGCFGGGGGGGCE=F:FGADCGGGGGG9?=FFGGGGCDG>F3=CFFF8FCF;EFGGGCF>FGGFFFFFFBF=A>A/=@CECFD@@B2(85@>@@FF@F@E<CF87;23;E49C1(3,2<A210<01992902>2;:B?7<A>BFB>0((()4.3:)-(((4)
@M04999:289:000000000-L3R54:1:1101:14472:12448 2:N:0:410
GGAGACTACTGGGGTATCTAATCCTGTTCGCTCCCCACGTTTTCGTCCATCAGCGTCAATCGGTATTTAGTAACCTGCCTTCGCAATCGGGGTTCTGTGTAATATCTATGCATTTCACCGCTACACTACACATTCCAGCTACTTCAATACTATTCAAGATTAACAGTATCAACGGCAGTTCTACAGTTAAGCTGCAGGTTTTCACCGCTGACTTATCAACCCGCCTACGGACCCTTTAAACCCAATAAATCCGGATAACGCTCGCATCCTCCGTATTACCGCGGCTGCTGGCACGGAGTTT
+
CCCCCGCFCFGGGGGGGGGGGGFGGGGGGGGGGGGGGGGGGGDGGF@FGGGGGGGGGGGF9FEFGCAFFFG9FGGGGGFFCFGGGEGFGGGGGGGGGFGGGGGGGGFGGGAFGGGGGGGGGCEEFGGGGGGGGFGAFDGFGGGGGGGGGDGGG8=FFFGFGGDFFFFGGGGGGECGFGFGGGGGGGGGGGGDGGGGGGFDFFFFFFDBBBADFFF6AFFDFDFAADDB2>@@BDFDFFEFF@070;@A<C?@>6@?DFF?B@D2(,,7:))4>10(52<>:>>FF>F6484(87:9>(3..
@M04999:289:000000000-L3R54:1:1101:8531:12449 2:N:0:410
GACTACTCGGGTATCTAATCCTGTTTGCTCCCCACGCTTTCGCATCTCAGCGTCAGTATCTGTCCAGAAGGCCGCCTTCGCCACCGGTATTCCTCCACATCTCTACGCATTTCACCGCTACACGTGGAATTCTACCTTCCTCTACAATACTCCAGATAACCAGTTTTAAGTGCAATTCCCAGGTTCAGCCCGGGGCTTTCACACCTAACTTAATTATCCGCCTACATGCCCTTTACGCCCAGTCATTCCGATTAACGCTCGCACCCTCCGTATTACCGCGGCTGCTGGCACGGAGTTAGCC
+
CCCCCGGGGGGGGGGGGGGGGGGGGGGGGGGGGGGGGGGGGGGGGGFGGGGGGGGGGGGGGGGGGGGGFGGGGGGGGGGGGGGGGGGGGGGGGGGGGGGGGGGGGGGGGGGGGGGGGGGGGGGGGGGGGGGGGGGGGGGGFGGGGGGGGGGGFGGGGGGGGGGDGGGGFGGGGGGGFGFGGGGGGGGGGGGGGGGGGGGGFFFFFFFFFFEFFFFFFFFFFF=DFFEEBFFFFFFFF<@>@FFFFFFFFF??0;EEFFF:B6029BFFFF?FF:ABA<FF019>??0,8?D?B0;B:BFF8
@M04999:289:000000000-L3R54:1:1101:15200:12454 2:N:0:410
GACTACAAGGGTATCTAATCCTGTTCGCTACCCATGCTTTCGAGCCTCAGCGTCAGTAACAGACCAGAGAGCCGCCTTCGCCACTGGTGTTCTTCCATATATCTACGCATTTCACCGCTACACATGGAGTTCCACTCTCCTCTTCTGCACTCAAGTCTCTCAGTTTCCGATGCTCTTCCTCAGTTAAGCTGAGGGCTTTCACATTCAGACTTAAAAGACCGCCTGCGCTCCCTTTACGCCCAATAAATCCGGACAACGCTTGCCACCTACGTATTACCGCGGCTGCTGGCACGTAGTTAGC
+
CCCCCGGGGGGGGGGGGGGEGFGGGGGGG7@FFGGGGFGGGGGGGFGGGGDGFEEGGFGGGGGGDGGGFGGFGGGGGGGGGCCGDFFBEG:FGGGGGGGFGGGGGGGDGGGGGGGGGGGGGCGGGGGGGEFFGGFEEDF8EGGGGGGGGGFFGGEFGGA8DFDGGGFGGGGGC9DFFFFCD88CFGGGGGGGGGGD?CFGFFFFFFFFEE@EE6>B=FFFFFFDBFF=@F@FBB@C>29?>;?FEEC36;1620;DFFB????:<?F:B:(.,4:29<?FF29BFFFF08<<??16:<<42
@M04999:289:000000000-L3R54:1:1101:19374:12456 2:N:0:410
CTCGACTACTCGGGTATCTAATCCTGTTTGCTCCCCACGCTTTCGCATCTCAGCGTCAGTATCTGTCCAGAAGGCCGCCTTCGCCACCGGTATTCCTCCACATCTCTACGCATTTCACCGCTACACGTGGAATTCTACCTTCCTCTACAATACTCCAGATAACCAGTTTTAAGTGCAATTCCCAGGTTGAGCCCGGGGCTTTCACACCTAACTTAATTATCCGCCTACATGCCCTTTACGCCCAGTCATTCCGATTAACGCTCGCACCCTCCGTATTACCGCGGCTGCTGGCACTGAGTTT
+
CCCCCGGGGGGGGGGGGGGGGGGGGGGGGGGGGGGGGGGGGGGGGGGGGGGGGGGGGGGGGGGGGGGGGGGGGGGGGGGGGGGGGGGGGGGGGGGGGGGGGGGGGGGGGGGGGGGGGGGGGGGGGGGGGGGGGGGGGGGGGGGGGGGGGGGGGGGGGGGGGGGGGGGGGGGGGGGGFGFGGGGGGCGGGGGGGGGGGGGGFFFFFFFBFFFFEFFFCFFFFFDDF@DFFFFEEFEFFFFF?(:<;;EFFEEFF(:?FFF:0:?9>B>>F:BFFF:BFAF<00116138:>>0<3(,-54:)
@M04999:289:000000000-L3R54:1:1101:25915:12473 2:N:0:410
GTAGGGACTACAAGGGTATCTAATCCTGTTCGCTACCCATGCTTTCGAACCTCAGCGTCAGTTACAGACCAGAGAGCCGCCTTCGCCACTGGTGTTCTTCCATATATCTACGCATTCCACCGCTACACATGGAGTTCCACTCTCCTCTTCTGCACTCAAGAAAAACAGTTTCAGCTGCACTTCCCCGGTTAAGCCGAGGGCTTTCACAGCTGACTTGTTCTCCCGCCTGCGTTCGCTTTACGCCCAATAAATCCGGACAACGCTTGCCACCTACGTATTACCGCGGCTGCTGGCACGTAGT
+
C@CCCGGGGGCGEFFEGGGGFGGGGGGGGGGGEFGGGGFGGGGGGGGGGGGGGGGGGGGGGFFGFGGGE7FGGGFG?FGGGGGGG7FCGGGGFGGEGGGGFGGGFFGGGGEGEGGGGGGFDEGEGGGGGGGGGFGGGGAE8DGFGGGGFGGAFA?DFFFGGGFE=>FGGGGGFFDD?FFGGGGGC?EGGECFGGGGDGDCEFFFFCFFF2EEFFFFFFFCFFB=>BFFFF6;?FFFFFFFFDF@B?;;4;6<36>>1>0:69(41:<?<?813:(3<AFBA4?;F>;>F<??FF??<:2:-
@M04999:289:000000000-L3R54:1:1101:21988:12527 2:N:0:410
TACGACTACCGGGGTATTAATCCTGTTCGCTCCCCACGCTTTCGTCCATCAGCGTCAATCGGTATTTAGTAACCTGCCTTCGCAATCGGGGTTCTGTGTAATATCTATGCATTTCACCGCTACACTACACATTCCAGCTACTTCAATACTATTCAAGATTAACAGTATCAACGGCAGTTCTACAGTTAAGCTGCAGGTTTTCACCGCTGACTTATCAACCCGCCTACGGACCCTTTAAACCCAATAAATCCGGATAACGCTCGCATCCTCCGTACTACCGCGGCTGCTGGCACGGAGTT
+
<CC8CGGGF@FFG78@F<<;6,CF,EFGGG7FGFGCFB7C@C<F@F7@C@<F,:@:@7@,C:CC,,9CFGFEF<@6,A,AF=7?=,BFGGC==?A<FAE<FGBFG,=@E,AF<<FFAF@C+CGGGAFFG<F,C9EECE?94,@FDAFFG:=,@A:,@9A=AD9=EF:=CEFF88CC>:+=?@9B:3<;ECFCFCEFFGGGFFFFFFFE52<:<A@FABF26/(652>=>?F04;@EEFFF@43?()37EE(01?;<9?:02<17139><7:48((-<ABF6((((-2::(4<)36(-41
@M04999:289:000000000-L3R54:1:1101:28148:12533 2:N:0:410
GTGACTACCGGGGTATCTAATCCTGTTTGCTCCCCACGCTTTCGCATCTCAGCGTCAGTATCTGTCCAGAAGGCCGCCTTCGCCACCGGTATTCCTCCACATCTCTACGCATTTCACCGCTACACGTGGAATTCTACCTTCCTCTACAATACTCCAGATAACCAGTTTTAAGTGCAGTTCCCAGGTTGAGCCCGGGGCTTTCACACCTAACTTAATTATCCGCCTACATGCCCTTTACGCCCAGTCATTCCGATTAACGCTCGCACCCTCCGTATTACCGCGGCTGCTGGCACGGAGTT
+
CCCCCGGGGGGGGGGGGGGGGGGGGGGGGGGGGGGGGGGCFGGGGGGGGGGGGGGGGGGGGGGGGGGGGGGGGGGGGGGG?FGGGGGGGGGGGGGGGGGGGGGEFFGGGGGGGGGGGGGGGGGGGGGGG?CGGGGGGGGGGGGGGGGGGGGGGGFGGGEGGGGGGF9DGFGFFFGGFGFGF?FGGGGGGEGGGGGGDGGGFFFFFFBA5@DFEFF68C8*BD2=DDDECF;EFFFFFF0>>BF@FF)7/7)6;;:6AB<FBBBFFFF:1?B9?:<?AA<?;99;>62::>?02:BB62(
@M04999:289:000000000-L3R54:1:1101:20315:12545 2:N:0:410
CAGCGACTACTGGGGTATCTAATCCTGTTCGCTCCCCACGCTTTCGTCCATCAGCGTCAATCGGTATTTAGTAACCTGCCTTCGCAATCGGGGTTCTGTGTAATATCTATGCATTTCACCGCTACACTACACATTCCAGCTACTTCAATACTATTCAAGATTAACAGTATCAACGGCAGTTCTACAGTTAAGCTGCAGGTTTTCACCGCTGACTTATCAACCCGCCTACGGACCCTTTAGACCCAATAAATCCGGATAACGCTCGCATCCTCCGTATTACCGCGGCTGCTGGCACGGAGTT
+
CCCCCGGGGGGGGGGGGGGGGGGGGGGGGGGGGGGGGGGGGGGGGGGGGGGGGGGGGGGGGGGGCFGGGGGGGGGGGGGGGGGGGGGGGGGGGGGGGGGGGGGFGGGGGGGGGGGGGGGGGGGGGGGGGFGGGGGGGGGGGGGGGFCGDFGGGCFGGFGGGGGGGGGGGGGGGGGGFGFGGGGGGGGGGGGGGGGGGGGCFFFFFFFFFFFFFFFFFFFFFF2AB==@FF?FFBFFFFCFFFF<DFD3@9?EFBBF??AEFFFFBF>?FBBA?F?0<BBAFF>>FBF>FFF:B:3?9(,4(
@M04999:289:000000000-L3R54:1:1101:15512:12566 2:N:0:410
TTGGACTACACGGGTATCTAATCCTGTTTGCTCCCCACGCTTTCGCATCTCAGCGTCAGTATCTGTCCAGAAGGCCGCCTTCGCCACCGGTATTCCTCCACATCTCTACGCATTTCACCGCTACACGTGGAATTCTACCTTCCTCTACAATACTCCAGATAACCAGTTTTAAGTGCAATTCCCAGGTTGAGCCCGGGGCTTTCACACCTAACTTAATTATCCGCCTACATGCCCTTTACGCCCAGTCACTCCGATTAACGCTCGCACCCTCCGTATTACCGCGGCTGCTGGCACGGAGAT
+
CCCCCGGGGGGGGGGGGGGGGGGGGGGGGGGGGGGGGGGGGGGGGGGGGGGGGGGGGGGGGGGGGGGGGGGGGGGGGGGGGGGGGGGGGGGGGGGGGGGGGGGGGGGGGGGGGGGGGGGGGGGGGGGGGGGGGGGGGGGGGGGGGGGGGGGGGGGGGGGGGGGGGGGGGGGGGGGGFGFGGGGGGGGGGGGGGGGGGGGGFFFFFFFFDFFFFFFFFFFFFFFFFFFFFEFFEFFFFFFFFFFFFFFF6<>DFFF?FFFBFFF9>FF>FFFFB:BF?>A<:BF>F17:B)8?:<0702,3
@M04999:289:000000000-L3R54:1:1101:20440:12591 2:N:0:410
GGGGGACTACTGGGGTATCTAATCCTGTTCGCTCCCCACGCTTTCGTCCATCAGCGTCAATCGGTATTTAGTAACCTGCCTTCGCAATCGGGGTTCTGTGTAACATCTATGCATTTCACCGCTACACTACACATTCCAGCTACTTCAATACTATTCAAGATTGACAGTATCAACGGCAGTTCTACAGTTAAGCTGCAGGTTTTCACCGCTGACTTATCAACCCGCCTACGGACCCTTTAAACCCAATAAATCCGGATAACGCTCGCATCCTCCGTATTACCGCGGCTGCTGGCACGGAGTT
+
CCCCCGGGGGGGGGGGGGGGGGGGGGGGGGGGGGGGGGGGGGGGGGGGGGGGGGGGGGGGGGGGGGGGGGGGGGGGGGGGGGGGGGGGGGGGGGGGGGGGGGG<FGGGGGGGGGGGGGGGGGGGGGGGGGGGGGGGGGGGGGGGGGGGGGGGGGFGGGGGGGGGGGGGGGGGGGGGFGFGGGGGFFGGGGGGGGGGGGGFFFFFFFFFFFFFFFFFFFFFFBFBFFFFFFDFFFFFFFFACEDFFFFFFFFFFF@F;@EFFFFBF>(,7?DDFFFF?B494161661;137>?BFB.46?4
@M04999:289:000000000-L3R54:1:1101:17562:12591 2:N:0:410
GGAGACTACCGGGGTATCTAATCCTGTTCGCTCCCCACGCTTTCGCTCCTCAGCGTCAGTGACGGCCCAGAGACCTGCCTTCGCCATCGGTGTTCTTCCCGATATCTACACATTCCACCGTTACACCGGGAATTCCAGTCTCCCCTACCGCACTCCAGTCCGCCCGTACCCGGCGCCGATCCACCGTTAAGCGATGGACTTTCACACCAGACGCGACGAACCGCCTACGAGCTCTTTACGCCCAATAAATCCGGATAACGCTTGCACCCTACGTATTACCGCGGCTGCCGGCACGTAGTTC
+
CCCCCGGGGGGGGGGGGGGGGGGGGGGGGGGGGGGGGGGGGGGGGGGGGGGGGGGGGGGGGFGGGGGGGGGGGGGGGGGGGGGGEGEGGGFGFGGGGGGGGGGGGGGGGGGGGGGFGGGEFGGGGGGGGGGGFGGGGF=D,EDGGGFFDEGGGEGFC8;DFEGGEDGGGGGGGGDDED>3DGGGCECEGCFGGGDD37DFAFF?FFFFFF?F6BE>9>>>E;9090:?F?FFFBF)6:A>?4>?:?:7A9<339168A<:;0,4:<DFB?(4:?2<B4<B(49(9;96:03>;B?<4<?<)
@M04999:289:000000000-L3R54:1:1101:3062:12603 2:N:0:410
GCGGACTACACGGGTATCTAATCCTGTTCGCTACCCACGCTTTCGAGCCTCAGCGTCAGTTACTAGCCAGTCAGCCGCCTTCGCCACTGATGTTCTTCCATATATCTACGCATTTCACCGCTACACATGGAGTTCCACTGACCTCTCTAGCACTCAAGTCTTACAGTTTCTGATGCACGTCCATAGTTGAGCTATGACCTTTCACATCAGACTTATTAAACCGCCTGCGCCCCCTTTACGCCCAATAATTCCGGACAACGCTCGCCACCTACGTATTACCGCTGCTGCTGGCACGTTGTTC
+
CCCCCGGGGGGGGGGGGGGGGGGGGGGGGGGGGGGGGGGGGGGGGGGGGGGGGGGFDEFFFGGGGGGGGGGGFGCFGGGGGGGDGGGGGFGGGGF9FGG<FEGE=FGGGG>FGGGFGGGGGC@CGGFFGFG8EDFGGGF,4@DFGEGFGGFGFFDCGGF@:=EAFGGGGGGGGGGGFGFGGGDFEGGGFGEFCFA?7<?CFFCFFFC6==*05BCFA6+1;@B@>>5>9@((/6@@:C<>?FFF6834CCFFF(:>BFF>FB:32>(-8:?F?BFFBAFA:>(,232<:??<4)-4(.-.-
@M04999:289:000000000-L3R54:1:1101:15338:12623 2:N:0:410
GACTACAAGGGTATCTAATCCTGTTTGCTCCCCACGCTTTCGCATCTCAGCGTCAGTATCTGTCCAGAAGGCCGCCTTCGCCACCGGTATTCCTCCACATCTCTACGCATTTCACCGCTACACGTGGAATTCTACCTTCCTCTACAATACTCCAGATAACCAGTTTTAAGTGCAATTCCCAGGTTGAGCCCGGGGCTTTCACACCTAACTTAATTATCCGCCTACATGCCCTTTACGCCCAGCCATTCCGATTAACGCTCGCACCCTCCGTATTACCGCGGCTGGTGGCCCGGAGTTAGCC
+
CCCCCFGFGGGEFGFGGGGGGFGGGGGGGGGGGEFGGGGGGEGG7EFGCFG>FGGGEGGGGGGFGGGGGGFGGGGGGEFBCCFGGGGFEGGGGCFGDFGBFGGGGGGGGGGAFEGGGGEGGGGGGGG:AFEFGGGCGGGFGGGFGGGG8FGDGGFFFGGGE@EGGGGGGGGGGFGGFGBFGGGGGFCEGGF>GE>9<CDFAF6>?AFF=EE36AAF<AFFF@??DB*9.7>EFFFFFF6B@1(6;E<CEE<0;;E31:?FBB97126:((467()<A10((((,((.4((-,-((-().)4
@M04999:289:000000000-L3R54:1:1101:7579:12634 2:N:0:410
AGGGGACTACTGGGGTATCTAATCCTGTTTGCTACCCACGCTTTCGAGCATGAACGTCAGTGTTATCCCAGGAGGCTGCCTTCGCCATCGGTATTCCTCCACATCTCTACGCATTTCACTGCTACACGTGGAATTCTACCTCCCTCTGACACACTCTAGTTTGACAGTTTCAAATGCACGTCCCAAGTTGAGCTCGGGGATTTCACATCTGACTTATCTAACCGTCTGCGCTCGCTTTACGCCCAGTAATTCCGATTAACGCTCTCACCCTACGTATTACCGCGGCTGCTGGCACGTAGTT
+
CCCCCDGGGGGGGFGGGGGGDFGGGFGGGGFGFCF@EGGGGGFGGGGGGGGGGGGGGGGGGGFGGGGGGGGG@FEEGGDGFGGFGGFGGGGGGGGGGGGGGGGGGFGGGGGGGGGGGGGFBGGGGGGGGGDGGGFGGFGGGGGGGGGGDGGGGGGGDFGFGGGGGGGEEFGADEFF?F8?FGD>FFCFGFCFCFCGDGG6*:CFFFFFFFFFFFFFFFFE>A@>ADFFCB9>?@@FBFEFD=33;@FECECCE@07@;771>?0(;<CB6<?F:B?<?)64(7;BB>9?B:(-2>0.43(.
@M04999:289:000000000-L3R54:1:1101:15380:12640 2:N:0:410
CGACTACTGGGGTATCTAATCCTGTTTGCTCCCCACGCTTTCGCATCTCAGCGTCAGTATCTGTCCAGAAGGCCGCCTTCGCCACCGGTATTCCTCCACATCTCTACGCATTTCACCGCTACACGTGGAATTCTACCTTCCTCTACAATACTCCAGATAACCAGTTTTAAGTGCAATTCCCAGGTTGAGCCCGGGGCTTTCACACCTAACTTAATTATCCGCCTACATGCCCTTTACGCCCAGTCATTCCGATTAACGCTCGCACCCTCCGTATTACCGCGGCTGCTGGCACGGAGTTAGC
+
@CCCCGGFGGGGGGGGGGGGGGFGGFGGGGCGGGGGGGGGGGGGGGGCFCGGGGGGGGGGGGGGGGGGGFGGGGGGGGEGGGDGGGGGGGGGGGGGGGGGGGGGDFFFEGGGGGGGGGGEGGGGGGGGGGGGGGFGGGGGGGGGGGGGGGGG?FGGADFFFFGGEFGGGGGGGGGFFDFG?FGGGGGGGGGGGGGGGGGGFFFFFFFFFFFFEFFAE8:4BFFFDFBF?E3@@1@FEFFDBFF4@AEEFFF8;2;E<;1:?FF>B;???:>?B77)643>F1799(),4(,4((((-,5--
@M04999:289:000000000-L3R54:1:1101:7798:12651 2:N:0:410
AGCCTGACTACAAGGGTATCTAATCCTGTTTGCTCCCCACGCTTTCGCATCTCAGCGTCAGTATCTGTCCAGAAGGCCGCCTTCGCCACCGGTATTCCTCCACATCTCTACGCATTTCACCGCTACACGTGGAATTCTACCTTCCTCTACAATACTCCAGATAACCAGTTTTAAGTGCAGTTCCCAGGTTGAGCCCGGGGCTTTCACACCTAACTTAATTATCCGCCTACATGCCCTTTACGCCCAGTCATTCCGATTAACGCTCGCACCCTCCGTATTACCGCGGCTGCTGGCACGGAGT
+
CCCCCGGGGGGGGGGGGGGGGGGGGGGGGGGGGGGGGGGGGGGGGGGGGGGGGGGGGGGGGGGGGGGGGGGGGGGGGGGGGGGGGGGGGGGGGGGGGGGGGGGGGGGGGGGGGGGGGGGGGGGGGGGGGGGGGGGGGGGGGGGGGGGGGGGGGGGGGGGGGGGGGGGGFGGGGGGGFGFGGGGGGGGGGGGGGGGGGDDCEFAFFFFFEFDFFFFFFFFEF?E?>B>@FBEFFFE;@@EFEFFFF??EFFF<CEE?D;?FFFFFFFFFFFB?68>BFB7BFFFBB(7BBFF:?:BB?9B>4
@M04999:289:000000000-L3R54:1:1101:13789:12662 2:N:0:410
GAGGACTACAAGGGTATCTAATCCTGTTTGCTCCCCACGCTTTCGCATCTCAGCGTCAGTATCTGTCCAGAAGGCCGCCTTCGCCACCGGTATTCCTCCACATCTCTACGCATTTCACCGCTACACGTGGAATTCTACCTTCCTCTACAATACTCCAGATAACCAGTTTTAAGTGCAGTTCCCAGGTTGAGCCCGGGGCTTTCACACCTAACTTAATTATCCGCCTACATGCCCTTTACGCCCAGTCATTCCGATTAACGCTCGCACCCTCCGTATTACCGCGGCTGCTGGCACGGAGTT
+
CCCCCGGGGGGFGEFFGGGGGGGGGGFGGGGGGGGGGGGGGGGGGGGGGGGGGGGGGGGGFGGGGGGGGGEGGGGGGGGGGGGGGGGGGGGGGGGGG<FGGGFGEFGGGGGDFGGGGGGGGGGGGGGG8@CFFGGGGGGGCGGFFGGGFGGGGGEGGGFGGGGCFGGGG8FGGC?FDFFFGGGFGGGG?FFGGGGGGD>DFFFFFFFFFFFFFFFFFCFFFFDFFFDFBFCFEDBFF9CF0@@0=@F@ECEF@F;(44>0,2<>BFFF:?0(,((,42).-4619;66::76(5:6162:
@M04999:289:000000000-L3R54:1:1101:24309:12696 2:N:0:410
TGAGGACTACAGGGGTATCTAATCCTGTTTGCTCCCCACGCTTTCGCATCTCAGCGTCAGTATCTGTCCAGAAGGCCGCCTTCGCCACCGGTATTCCTCCACATCTCTACGCATTTCACCGCTACACGTGGAATTCTACCTTCCTCTACAATACTCCAGATAACCAGTTTTAAGTGCAATTCCCAGGTTGAGCCCGGGGCTTTCACACCTAACTTAATTATCCGCCTACATGCCCTTTACGCCCAGTCATTCCGATTAACGCTCGCACCCTCCGTATTACCGCGGCTGCTGGCACGGAGTT
+
CCCCCGGGGGGGGGGGGGGGGGGGGGGGGGGGGGGGGGGGGGGGGGGGGGGGGGGGGGGGGGGGGGGGGGGGGGGGGGGGGGGGGGGGGGGGGGGGGGGGGGGGGGGGGGGGGGGGGGGGGGGGGGGGGGGGGGGGGGGGGGGGGGGGGGGGGGGGGGGGGGGGGGGGGGGGGGGGFGFGGGGGGGFFFGGGGGGGGGGGFFFFFFFFFFFFFFFFFFBCFFEFB@FFF@CFFEFFFFFFFFFFFDEEEFFEE@?;@FC<?>FBFFFFFFFF?BB?B?DB<BF>0>BFB?F?FBBF>9>?7
@M04999:289:000000000-L3R54:1:1101:12709:12712 2:N:0:410
GGGACTACTAGGGTATCTAATCCTGTTCGCTCCCCACGCTTTCGCTCCTCAGCGTCAGTGACGGCCCAGAGACCTGCCTTCGCCATCGGTGTTCTTCCCGATATCTACACATTCCACCGTTACACCGGGAATTCCAGTCTCCCCTACCGCACTCCAGTCCGCCCGTACCCGGCGCCGATCCACCGTTAAGCGATGGACTTTCACACCAGACGCGACGAACCGCCTACGAGCTCTTTACGCCCAATAAATCCGGATAACGCTTGCACCCTACGTATTACCGCGGCTCCTGGCACGTAGTTAC
+
CCCCCGGGGGGGGGGGGGGGGGGGGGGGGGGGGGGGGGGGGGGGGGGGGGGGGGGGGGGGGGGGGGGGGGGGGGGGGGGGGGGGGGGGGGGGGGGGGGGGGGGGGGGGGGGGGGGGGGGGGGGGGGGGGGGGGGGGGGGGGGGGGGGGGGGGGGGGGGGGGGGGGGGGGGGGGGGEEGDGGGGGGFGGGGGG5@CCFGFGFFFFFFEF@?<>FFFFFFEFFFFFFB?F3:>1?AFFF<8B>6:4:?FFF<>B10<BDFFFF16:>FFF?:?6?>A?924(-31992273220<::B??94)
@M04999:289:000000000-L3R54:1:1101:17323:12715 2:N:0:410
ACCGACTACACGGGTATCTAATCCTGTTCGCTACCCATGCTTTCGAACCTCAGCGTCAGTTACAGACCAGAGAGCCGCCTTCGCCACTGGTGTTCTTCCATATATCTACGCATTCCACCGCTACACATGGAGTTCCACTCTCCTCTTCTGCACTCAAGAAAAACAGTTTCAGCTGCACTTCCCCGGTTAAGCCGAGGGCTTTCACAGCTGACTTGTTCTCCCGCCTGCGTTCGCTTTACGCCCAATAAATCCGGACAACGCTTGCCACCTACGTATTACCGCGTCTGCTGGCACGTAGTT
+
CCCCCGGGGGGGGGGGGGGGGGGGGGGGGGGGGGGGGGGGGGGGG@FGGGGGGGGGGGGGGGGGGGGGGGGGGGGGGGGGGGGGGGGGGGGGGGGGGGGGGGGGFGGGGGGGGGGGGGGGGGGGGGGGGGGGGGGGGGGGGGGGGGGGGGGGGGGGGGGGGGGGGGGGGGGGGGGGFGFGGGGGGGGGGGGGGGGGGGGGFFFFFFFFFFFFFFFFFFFFF=@BFFFFBDF@FFF@FEFFF>6@2?BFFFFFFFFFFFBFFFFFFFFFFFFF282A?2>F0>7,26?BA>?FFFFB0:?>
@M04999:289:000000000-L3R54:1:1101:17267:12741 2:N:0:410
GACTACACGGGTATCTAATCCTGTTTGCTCCCCACGCTTTCGCATCTCAGCGTCAGTATCTGTCCAGAAGGCCGCCTTCGCCACCGGTATTCCTCCACATCTCTACGCATTTCACCGCTACACGTGGAATTCTACCTTCCTCTACAATACTCCAGATAACCAGTTTTAAGTGCAATTCCCAGGTTGAGCCCGGGGCTTTCACACCTAACTTAATTATCCGCCTACATGCCCTTTACGCCCAGTCATTTCGATTAACGCTCGCACCCTCCGTATTACCGCGGCTGCTGGCACGGAGTTAGCC
+
CCCCCGGGGGGGGGGGGGGGGGGGGGGGGGGGGGGGGGGGGGGGEGGGGGGGGGGGGGGGGGGGGGGGGGGGGGGGGGGGGGGGGGGGGGGGGGGGGGGGGGGGGGGGGGGGGGGGGGGGGGGGGGGGGGFGGGGGGGGGGGGGGGGGGGGGGGGGGGGGGG8=FGGG,EFGGGGGFGFGGGGGGGFGGGGGGGGGGGFGFFFFFFFADFFFEFFFFFFFF>FFFFFEFFFFDFEFFFBD?D;@@<EE33?CCF?CF@<B>FFFB<BB:;F?B:>FF0>(-379<?DF?2<?31;17AF94
@M04999:289:000000000-L3R54:1:1101:15930:12762 2:N:0:410
TACGACTACCGGGGTATCTAATCCTGTTTGCTCCCCACGCTTTCGCATCTCGGCGTCAGTATCTGTCCAGAAGGCCGCCTTCGCCACCGGTATTCCTCCACATCTCTACGCATTTCACCGCTACACGTGGAATCCTCCTTCCTTCTCCATTCTCCAGATAAACAATTTTAAGTTCAATTCCCCGGTTGAGGCCGGGGCTTTCCCACCCTAACTAATTAACCGGCTACCATCCCCTTTACGCCCATCCTTCCGAATTACGGCTCGCACCCTCCGTATAACGCGGCTTCCTGCCCCGAAGT
+
CCCCCGGGGGGGGGGGGGGGGGGGGGGGGGGGGGGGGGGGGGGGGGGGGGGGGGGGGGGGGGGGGGGGGGGGGGGGGGGGGGGGGGGGGGGGGGGGGGGGGGGGGGGGGGGGGGGGGGGGGGGGGGGGG7F,A6,33@8E9E,,,,,,@3,,22@,,6,,7,@,,+7EF=F77,+2?+?2BG5*@:C:,,,=E1?DD4)8A+1**):)(/((93A6971);((6((,,))(.8(4?))-)49(((.()..3(((-(6),,(,,,((-4((-((,(.)-6(((-9((()).((((,,-(-
@M04999:289:000000000-L3R54:1:1101:3221:12772 2:N:0:410
CGACTACACGGGTATCTAATCCTGTTTGCTCCCCACGCTTTCGCATCTCAGCGTCAGTATCTGTCCAGAAGGCCGCCTTCGCCACCGGTATTCCTCCACATCTCTACGCATTTCACCGCTACACGTGGAATTCTACCTTCCTCTACAATACTCCAGATAACCAGTTTTAAGTGCAATTCCCAGGTTGAGCCCGGGGCTTTCACACCTAACTTAATTATCCGCCTACATGCCCTTTACGCCCAGTCATTCCGATTAACGCTCGCACCCTCCGTATTACCGCGGCTGCTGGCACGGAGTTAGC
+
CCCCCGGGGGEEGGGGGGGGGGGGGGGGGGGGGGFGGGFFGGGDGGGEGGGGGGGGGGGGGGGGGGGGGGGGGGGGGGEFGEGGGGGGEGGGGGGGGGGGGGGGGGGGGGGDGGGBDGGGGGGGGGGGGGGGGGGGGGFFGGFGGGGGGAFGGGGDEFGGGGGC>DGGGGGFGGGFFGFGFGGGGGFCFG8CE:7;DGFGFF9CFFFFFFFEFFFFFFFFDBF955@CFFFFFF@CE?FFF?<3;9?EC?@((,7CEF>BF991>>1(4:>-285<<<?>939>62:)(4446(-7:?A))
@M04999:289:000000000-L3R54:1:1101:24340:12795 2:N:0:410
ATGACTACACGGGTATCTAATCCTGTTTGCTCCCCACGCTTTCGCATCTCAGCGTCAGTATCTGTCCAGAAGGCCGCCTTCGCCACCGGTATTCCTCCACATCTCTACGCATTTCACCGCTACACGTGGAATTCTACCTTCCTCTACAATACTCCAGATAACCAGTTTTAAGTGCAATTCCCAGGTTGAGCCCGGGGCTTTCACACCTAACTTAATTATCCGCCTACATGCCCTTTACGCCCAGTCATTCCGATTAACGCTCGCACCCTCCGTATTACCGCGGCTGCTGGCACGGAGTT
+
CCCCCGGGGGGGGGGGGGGGGGGGGGGGGGGGGGGGGGGGGGGGGGGGGGGGGGGGGGGGGGGGGGGGGGGGGGGGGGGGGGGGGGGEGGGGGGGGGGGGGGGGGGGGGGGGGGGGGGGDGGGGGGGGGGGGGGGGGGGGGGGGGGGGGGGGGGGGGGGGGGGGGGGGGGGGGGGGFGFGGGGGGGGGDFGGGGGGGGGCAAFFFFFFEEFFFFFFFFCEFFFFFFDFFEFFFFFFCFFFFFF<EEFFEFFF@D<@?3(4?BFF>99?FFFBF?BB<9<1131969BF)44?2:(41?F
@M04999:289:000000000-L3R54:1:1101:8500:12809 2:N:0:410
AGGGACTACCGGGGTATCTAATCCTGTTCGCTACCCATGCTTTCGAGCCTCAGCGTCAGTAACAGACCAGAGAGCCGCCTTCGCCACTGGTGTTCTTCCATATATCTACGCATTTCACCGCTACACATGGAGTTCCACTCTCCTCTTCTGCACTCAAGTCTCTCAGTTTCCGATGCTCTTCCTCAGTTAAGCTGAGGGCTTTCACATTCAGACTTAAAAGACCGCCTGCGCTCCCTTTACGCCCAATAAATCCGGACAACGCTTGCCACCTACGTATTACCGCGGCTGCTGGCACGTAGTT
+
CCCCCGGGGGGGGGGGGGGGGGGGGGGGGGGGGGGGGGGGGGGGGGGGGGGGGGGGGGGGGGGGGGGGGGGGGGGGGGGGGGGGEGGGGGFGGGGGGGGGGGGGGGGGGGGGGGGGGGGGGGGGGGGGGGGGGGGGGGGGGGGGGGGGGGGGGFGGGGGGGGGGGGGGGGGGGGGGFGFGGGGFGGGGGGGGGGGGGGGGFFFFFFFFFFFFFFFFFFFFFFDFF@@BB=BFFFFFFFFFFFFF@=@EFF??EFFFBBFFBFFBFFB9??02?BFFFB<>A?>>B04;B0,::<D:22,-.
@M04999:289:000000000-L3R54:1:1101:2159:12825 2:N:0:410
GGGACTACTGGGGTATCTAATCCTGTTCGCTACCCATGCTTTCGAGCCTCAGCGTCAGTAACAGACCAGAGAGCCGCCTTCGCCACTGGTGTTCTTCCATATATCTACGCATTTCACCGCTGCACATGGAGTTCCACTCTCCTCTTCTGCACTCAAGTCTCTCAGTTTCCGATGCTCTTCCTCAGTTAAGCTGAGGGCTTTCACATTCAGACTTAAAAGACCGCCTGCGCTCCCTTTACGCCCAATAAATCCGGACAACGCTGCCCACTAACTATTTCCCACGCCGACTGCAAGTAGTTA
+
CCCCCGGGGGFGGGGGGGGGGGGGGGGGGGGGGGGGGGGGGGGGGGGGGGGGGGGGGFGGGGGGGGGGGGGGGGGGGGGGGGGGGGGGGGGGGGGGFFGGFGGGGGGGGGGGGGGGGCGGGGGGGGGGGGGGGGGGGGGGGGGGGGGGGGGGGGGGGGGGGGGGGGGGGDGGGGGGFGFGGGGGGGGFFGGGGCGG+;FG5FFFFFFFFFFFFFFFFF8CFDBFBFFFB>BFFFDFF9:BF9>FFFF<;C5;B63@BD@9>?124(),((,())).)).).(-(-4((,4.))))))-.)
@M04999:289:000000000-L3R54:1:1101:18610:12839 2:N:0:410
AAGTAGACTACCAGGGTATCTAATCCTGTTTGCTCCCCACGCTTTCGCATCTCAGCGTCAGTATCTGTCCAGAAGGCCGCCTTCGCCACCGGTATTCCTCCACATCTCTACGCATTTCACCGCTACACGTGGAATTCTACCTTCCTCTACAATACTCCAGATAACCAGTTTTAAGTGCAGTTCCCAGGTTGAGCCCGGGGCTTTCACACCTAACTTAATTATCCGCCTACATGCCCTTTACGCCCAGTCATTCCGATTAACGCTCGCACCCTCCGTATTACCGCGGCTGCTGGCACGGAGT
+
CCCCCGGGGGGGGGGGFGGGGGFGGGGGGGGGFGGFGDGGGGGGGGGGGGGGGGGGGGGGGGGGFGGGGGGGGGGGGGGGFGFGGGFGEFEGG>CFGFEFGGGGDGFGGGGGGGGGGFGGFEGGGGGGGGGDGGGGGGGGGGGGFDCGDGGGGGGGGGGGGGGGFGGGGDFGFFFGFGFCFGGGFFFGGGGGGGGGGD5CB>FAFFFCEF=BFFFFFFFEFFF4>DDFFF=CCE==E@EFEDFF0<D=@FFFFFFF?;DEFF9?FFF>9>08689B??7<AB?>F>>BF?FB??FB(492-
@M04999:289:000000000-L3R54:1:1101:24528:12841 2:N:0:410
GACTACTAGGGTATCTAATCCTGTTTGCTCCCCACGCTTTCGCATCTCAGCGTCAGTATCTGTCCAGAAGGCCGCCTTCGCCACCGGTATTCCTCCACATCTCTACGCATTTCACCGCTACACGTGGAATTCTACCTTCCTCTACAATACTCCAGATAACCAGTTTTAAGTGTAATTCCCAGGTTGAGCCCGGGGCTTTCACACCTAACTTAATTATCCGCCTACATGCCCTTTACGCCCAGTCATTCCGATTAACGCTCGCACCCTCCGTATTACCGCGGCTGCTGGCACGGAGTTAGCC
+
CCCCCGGGGGGGGGGGGGGGGGGGGGGGGGGGGGGGGGGGGGGGGGGGGGGGGGGGGGGGGGGGGGGGGGGGGGGGGGGGGGGGGGGGGGGGGGGGGGGGGGGGGGGGGGGGGGGGGGGGGGGGGGGGGGGGGGGGGGGGGGGGGGGGGGGGGGGFGGGGGGGFGGGGGGGGGGGGFGFGGGFGGGGGGGGGGGGGDGGGFFFFFFFFFFEB4FFFFFFFFFF@FFFFFB=F3EFFFFFF@D8@FFFFFFFDFFFFFFFF9>;B;?FFFBF:?BABF<B9BB>BFFF:BFD0>2;BFFFB>
@M04999:289:000000000-L3R54:1:1101:16665:12852 2:N:0:410
AACGACTACCGGGGTATCTAATCCTGTTTGCTCCCCACGCTTTCGCATCTCAGCGTCAGTATCTGTCCAGAAGGCCGCCTTCGCCACCGGTATTCCTCCACATCTCTACGCATTTCACCGCTACACGTGGAATTCTACCTTCCTCTACAATACTCCAGATAACCAGTTTTAAGTGCAATTCCCAGGTTGAGCCCGGGGCTTTCACACCTAACTTAATTATCCGCCTACATGCCCTTTACGCCCAGTCATTCCGATTAACGCTCGCACCCTCCGTATTACCGCGGCTGCTGGCACGGAGTTT
+
CCCCCGGGGGGGGGGGGFGGGGGGGGGGGGGGGGGGGGGGGGGGGGGCGFGGGGGEGGGGGGGGGGGGGGGGGGGGGGDGGGGGGGEFGGGGGGGGGGGGGGGGGGGGGFEEGGGGGGGGGDGGGGGGGGGGGGGGGGGGEGGGGGGGGFGGGGGFGGGGGGGGGGGGFGGGGGGGFGF?FGFFGGGGGGGGGGGGGGGGFFFFFFFF=BE5CFFFFFFFFEDD@FFFFF3=F@EDEEFBD;><?E<>C3CDB:BB?FAFF?(36496:28:>86?0<AA(-47;6(:FF7:14?02>B:)
@M04999:289:000000000-L3R54:1:1101:26701:12858 2:N:0:410
AGACTACCCGGGTATCTAATCCTGTTCGCTACCCATGCTTTCGAGCCTCAGCGTCAGTAACAGACCAGAGAGCCGCCTTCGCCACTGGTGTTCTTCCATATATCTACGCATTTCACCGCTACACATGGAGTTCCACTCTCCTCTTCTGCACTCAAGTCTCTCAGTTTCCGATGCTCTTCCTCAGTTAAGCTGAGGGCTTTCACATTCAGACTTAAAAGACCGCCTGCGCTCCCTTTACGCCCAATAAATCCGGACAACGCTTGCCACCTACGTATTACCGCGGCTGCTGGCACGTAGTTAC
+
CCCCCCFGGGGGGGGGGGGGGGGGGGFGGGGGGGGGGGGGGGGGGGGGGFGGGGGGGGGGGGGGGGGFFDFGGGGGGG>FGGGGGFGGGGGFGGGGGGGGGGGGGGGFGGGGGGGGGGGGGGGGFGGGG?FEFFGGCGGGGGGGGGGEGGGGGGGGGGGGGGGGGGGGGGGGGGGGFGFGGGGGGGGGGGFDEFGGDFFGFFFFFFFFFFFFEFFFFFFBFAF=52>@9@FFFFFFFFDFFFFFF@E>C3@;6;>FFFFFFFFFFBB?F??:(2>FAB<(3(46>>?DF46(514126:9)
@M04999:289:000000000-L3R54:1:1101:14406:12929 2:N:0:410
TGACTACAGGGGTATCTAATCCTGTTTGCTCCCCACGCTTTCGCATCTCAGCGTCAGTATCTGTCCAGAAGGCCGCCTTCGCCACCGGTATTCCTCCACATCTCTACGCATTTCACCGCTACACGTGGAGTTCTACCTTCCTCTTCAATACTCCAGATAACCAGTTTTAAGTGCAATTCCCAGGTTGGGCCCGGGGCTTTCACACCTAACTTAATTATCCGCCTACATGCCCTTTACGCCCAGTCATTCCGATTAACGCTCGCACCCTCCGTATTACCGCGGCTGCTGGCACGGAGTTAGC
+
CCCCCGGGGGGGGGGGGGGGGGGGGGGGGGGGGGGGGGGGGGGGGGGGGGGGGGGGGGGGGGGGGGGGGGGGGGGGGGGGGGGGGGGGGGGGGGGGGGGGGGGGGGGGGGGGGGGGGGGGGGGGGGGGGGGGGGGGGGGGGFGGFGGGFGGGGGGGFGGGGFGGGGFFGFGGGFGGFGFGGCFGGGGGGGGGGGGCDDGGFFFFFFFFBBEFF6BCCCFC?BDFFFFFFFF@;@FFFF?E@?@3=@7CEE3110;AD:F:29>;7>?1:<>01?BB96:>B06>0:?FFFFFF;09BBDFA
@M04999:289:000000000-L3R54:1:1101:9819:12952 2:N:0:410
GACTACTCGGGTATCTAATCCTGTTTGCTCCCCACGCTTTCGCATCTCAGCGTCAGTATCTGTCCAGAAGGCCGCCTTCGCCACCGGTATTCCTCCACATCTCTACGCATTTCACCGCTACACGTGGAATTCTACCTTCCTCTACAATACTCTAGTTAACCAGTTTTAAGTGCAATTCCTAGGTTGAGCCCAGGGCTTTCACACCTAACTTAATTATCCGCCTACATGCCCTTTACGCCCAGTCATTCCGATTAACGCTCGCACCCTCCGTATTACCGCGGCTGCTGGCACGGAGTTAGCC
+
CCCCCGGGGGGGGGGGGGGGGGGGGGGGGGGGGGGGGGGGGGGGDGGGGGGGGGGGGGGGGGGGGGGGGGGGGGGGGGGGGGGGGGGGGGGGGGGGGGGGGGGGGGGGGGGGGGGGGGGGGGGGGGGGGGGGGGGGGGGGGGGGGGGGGGGGGGGGGGGGGGGGCGGGGGGGGGGGFGFG?@FGGFGGGGGGGGGGGGGGFFFFFFFFCFFFEFF>CF8>FAFFFECEFFFFFEEFFFFEFFFB<C?EFF?DDFECFFFFFBFFBFFFFFF0::BA9831(49BBD?FF7??B09?FFFA:
@M04999:289:000000000-L3R54:1:1101:2700:12955 2:N:0:410
GACTACAGGGGTATCTAATCCTGTTTGCTCCCCACGCTTTCGCATCTCAGCGTCAGTATCTGTCCAGAAGGCCGCCTTCGCCACCGGTATTCCTCCACATCTCTACGCATTTCACCGCTACACGTGGAATTCTACCTTCCTCTACAATACTCCAGATAACCAGTTTTAAGTGCAATTCCCAGGTTGAGCCCGGGGCTTTCACACCTAACTTAATTATCCGCCTACATGCCCTTTACGCCCAGTCATTCCGATTAACGCTCGCACCCTCCGTATTACCGCGGCTGCTGGCACGGAGTTAGCC
+
CCCCCGGGGGGGGGGGGGGGGGGGGFGGGGGGGGGGGGGGGGGGGGGGGGGGGGGGGGGGGGGGGGGGGGGGGGGGGGGGGGGGGGGGGGGGGGGGGGGGGGGGGGGGGGGGGGGGGGGGGGGGGGGEGGGGGGGGGGGGGGGGGGFGGGGGGGGGFFGGGGGGGFGFFGGGGGGGFGFGGGGGGG,DFGGDECGGGGGGFFFFFFFFFF?E4ECFEFF?FFFFDEFCFEF=@E3;;@>F?@FFFFFFFFF@F6?CDFFFF>>FF62:?FBF?FBAF1>F(76-87??B(412-,8<:<A7
@M04999:289:000000000-L3R54:1:1101:3873:12998 2:N:0:410
GGACTACTGGGGTATCTAATCCTGTTTGCTCCCCACGCTTTCGCATCTCAGCGTCAGTATCTGTCCAGAAGGCCGCCTTCGCCACCGGTATTCCTCCACATCTCTACGCATTTCACCGCTACACGTGGAATTCTACCTTCCTCTACAATACTCCAGATAACCAGTTTTAAGTGCAATTCCCAGGTTGAGCCCGGGGCTTTCACACCTAACTTAATTATCCGCCTACATGCCCTTTACGCCCAGTCATTCCGATTAACGCTCGCACCCTCCGTATTACCGCTGCTGCTGGCACGGCGTTAGC
+
CCCCCGGGGGGGGGGGGGGGGGGGGGGGGGGGGGGGGGGGGGGGGGGGGGGGGGGGGGGGGGGGGGGGGGGGGGGGGGGGGGDGGGGGGDGGGGGGGGGGGGGGGGFGGGGEGGGGGGGGGGGGGFGGGGGGGGGGGGGGGGGGGGGGGGGGGEFFFFGGGFFGGGFGGGFFGGFGFGFGGGGFFGGG?7FEEGGGGGGGFFFFFFFF=>A?6AC>EFFFEFFDD=3C4308BDFFF;?AFD1;=EFEF?@7@D7C>?BFB>BF>96<F<9:0:BFF<?9(46:7<>02((501(-9>BF9
@M04999:289:000000000-L3R54:1:1101:20769:13028 2:N:0:410
AGACTACACGGGTATCTAATCCTGTTTGCTCCCCACGCTTTCGCATCTCAGCGTCAGTATCTGTCCAGAAGGCCGCCTTCGCCACCGGTATTCCTCCACATCTCTACGCATTTCACCGCTACACGTGGAATTCTACCTTCCTCTACAATACTCCAGATAACCAGTTTTAAGTGCAATTCCCAGGTTGAGCCCGGGGCTTTCACACCTAACTTAATTATCCGCCTACATGCCCTTTACGCCCAGTCATTCCGATTAACGCTCGCACCCTCCGTATTACCGCGGCTGCTGGCACGGAGTTAGC
+
CCCCCGGGGGGGGGGGGGGGGGGGGGGGGGGGGGGGGGGGGGGGGGGGGGGGGGGGGGGGGGGGGGGGGGGGGGGGGGGGGGGGGGGGGGGGGGGGGGGGGGGGGGGGGGDGGGGGGGGGGGGGGGGGGGGGGGFGGGGGGGGGGGGGGGGGGGGGGGGGGGGGFGGGGGGGGGGFFGFGDGGCGGGGGGGGGGGDDDGFFFFFFFFFFFFFFFFAEFFFFFFFFFFEFEEFFFEEEDFABD@8@EF)<CE@@FFC<8>3(390;>B:BBF:<F(4<>B;,-9>B?).:1,5(-4,3:496
@M04999:289:000000000-L3R54:1:1101:7180:13096 2:N:0:410
GGACTACCAGGGTATCTAATCCTGTTCGCTCCCCACGCTTTCGCTCCTCAGCGTCAGTGACGGCCCAGAGACCTGCCTTCGCCATCGGTGTTCTTCCCGATATCTACACATTCCACCGTTACACCGGGAATTCCAGTCTCCCCTACCGCACTCCAGTCCGCCCGTACCCGGCGCCGATCCACCGTTAAGCGATGGACTTTCACACCAGACGCGACGAACCGCCTACGAGCTCTTTACGCCCAATCAATCCGGATAACGCTTGCACCCTACGTATTACCGCGGCTGCTGGCACGGAGTTAGC
+
CCCCCGFGGGGGGGGGGGGGGGGGGGGDGGGGGGGGGGGGGGGGGGGGGGGGGGGGGGGGGCGGFGGGGGGGGGGGGFGGGGGGEGEGGGGGGGGGGFG:FGGGCGGGGGGGGGGGGGGGGGGGGGGGGGGGGGGGGGGGGGGGGGFGDGGEGGGGGGGCCEGGGGEGGGGGGGGGFGFGGGGECGDFGGGGFGG<6CGFFFFFFFFF;?>9BBDDBD39<01((46(4>9>42<<AB?D>1<F(4<ABFF;0:BFF:B?::BFF(4-3(382>:A>)472;BBF6:B??:<17113()6.
@M04999:289:000000000-L3R54:1:1101:18557:13128 2:N:0:410
GGGACTACAGGGGTATCTAATCCTGTTCGCTCCCCACGCTTTCGCTCCTCAGCGTCAGTGACGGCCCAGAGACCTGCCTTCGCCATCGGTGTTCTTCCCGATATCTACACATTCCACCGTTACACCGGGAATTCCAGTCTCCCCTACCGCACTCCAGTCCGCCCGTACCCGGCGCCGATCCACCGTTAAGCGATGGACTTTCACACCAGACGCGACGAACCGCCTACGAGCTCTTTACGCCCAATAAATCCGGATAACGCTTGCACCCTACGTATTACCGCGGCTGCTGGCACGTAGTT
+
CCCCCGGGGGGGGGGGGGGGGGGGGGGGGGGGGGGGGGGGGGGGGGGGGGGGGGGGGGGGGGGGGGGGGGGGGGGGGGGGGGGGDGGGGGGGGGGGGGGGGGGGGGGGGGGGGGGGGGGGGGGGGGGGGGGGGGGGGGGGGGGGGGGGGGGGEGGGGGGGGGGGGGGGGGGGGGGGFGEGGGGGGFGGGFGGGGGGGGGGFFFFFFFFFFFFFF>E>DFFF>>FF0:<BFBFFBFFBABFFFB?<)34<BBFFF?B>?B9?F022>FF<(4385AFFDF:1(49602??:(()-4(.86
@M04999:289:000000000-L3R54:1:1101:28555:13155 2:N:0:410
GGGGACTACAGGGGTATCTAATCCTGTTTGCTCCCCACGCTTTCGCATCTCAGCGTCAGTATCTGTCCAGAAGGCCGCCTTCGCCACCGGTATTCCTCCACATCTCTACGCATTTCACCGCTACACGTGGAATTCTACCTTCCTCTACAATACTCCAGATAACCAGTTTTAAGTGCAATCCCCAGGTTGAGCCCGGGGCTTTCACACCTAACTTAATTATCCGCCTACATGCCCTTTACGCCCAGTCATTCCGATTAGCGCTCGCACCCTCCGTATTACCGCGGCTGCTGGCACGGAGTT
+
CCCCCGGGGGGGGGGGGGGGGGGGGGGGGGGGGGGGGGGGGGGGGGGGGGGGGGGGGGGGGGGGGGGGGGGGGGGGGGGGGGDGGGGGGGGGGGGGGGGGGGGGGGGGGDEGGGGGGGGGGGGGGGGGGGGGGFGGGGGGGGGGGGGGGFGFGGGGFGFGGGGGGGDGGGGGGGGGFGFG8DDFGDFGGGGGGGGGGGDGFFFFFFFFFEFDFFFFCFFFF?DDFD=DEECEFDEFF39.79911@@3?CCEE1;07<0((48,,3>FFF08>141>AA<?019>(-344?FF2:>0((.
@M04999:289:000000000-L3R54:1:1101:16803:13167 2:N:0:410
CAGTGACTACAGGGGTATCTAATCCTGTTCGCTCCCCACGCTTTCGTCCATCAGCGTCAATCGGTATTTAGTAACCTGCCTTCGCAATCGGGGTTCTGTGTAATATCTATGCATTTCACCGCTACACTACACATTCCAGCTACTTCAATACTATTCAAGATTAACAGTATCAACGGCAGTTCTACAGTTAAGCTGCAGGTTTTCACCGCTGACTTATCAACCCGCCTACGGACCCTTTAAACCCAATAAATCCGGATAGCGCTCGCATCCTCCGGATTACCGCGGCTGCTGGCACGGAGTT
+
CCCCCGGGGGGGGGGGGGGGGGGGGGGGGGGGGGGGGGGGGGEGGGGGGGGGGGFGGGGGGGGGGGGGGGGGGGGGGGFGGGFGGGGGGGDDCGGGGFGGGFGGFGGFGGGGGGGGGGGGGGGGGGGGGGGGGGGGGGGGGFGGGGGGGGGGGGGGGGGGFCFCCDFDCFGGFGGGFGFFGGGGGGGGGGGGGDFGGGGGFFFFFFFBFB=BDFFC<=BAF@A29ADFF?FDFFFFFFFFFFFFFFDEFCFF@99821;<9@??BF>:BF?<?2(3?6>A<?B;(229?>>0<??<>>0:4
@M04999:289:000000000-L3R54:1:1101:19935:13190 2:N:0:410
CTCGACTACTGGGGTATCTAATCCTGTTCGCTCCCCACGCTTTCGTCCATCAGCGTCAATCGGTATTTAGTAACCTGCCTTCGCAATCGGGGTTCTGTGTAATATCTATGCATTTCACCGCTACACTACACATTCCAGCTACTTCAATACTATTCAAGATTAACAGTATCAACGGCAGTTCTACAGTTAAGCTGCAGGTTTTCACCGCTGACTTATCAACCCGCCTACGGACCCTTTAAACCCAATAAATCCGGATAACGCTCGCATCCTCCGTATTACCGCGGCTGCTGGCACGGAGTT
+
CCCCCGGGGGGGGGGGGGGGGGGGGGGGGGGGGGGGGGGGGGGGGGGGGGGGGGGGGGGGGGGGGGGGGGGGGGGGGGGGGGGGGGGGGGGGGGGGGGGGGGGGGGGGGGGGGGGGGGGGGGGGGGGGGGGGGGGGGGGGGGGGGGGGGGGDGFGFFGFFGGGGGGGGGGGGGGGGADFGGGGGGGGGGGGGGGGGGGDGFFFFFFFFFFFFFFFFFFFFFFFFFFFFFFFFFFF@EF<FF;;DFFEEFFFFB@@DFFFFF:09BB?FFBA<9:::?AB<?;>>FFFBBFFFFFB>;6(4
@M04999:289:000000000-L3R54:1:1101:20888:13193 2:N:0:410
GACTACTCGGGTATCTAATCCTGTTCGCTACCCATGCTTTCGAACCTCAGCGTCAGTTACAGACCAGAGAGCCGCCTTCGCCACTGGTGTTCTTCCATATATCTACGCATTCCACCGCTACACATGGAGTTCCACTCTCCTCTTCTGCACTCAAGAAAAACAGTTTCAGCTGCACTTCCCCGGTTAAGCCGAGGGCTTTCACAGCTGACTTGTTCTCCCGCCTGCGTTCGCTTTACGCCCAATAAATCCGGACAACGCTTGCCACCTACGTATTACCGCGGCTGCTGGCACGTAGTTAGCC
+
@<,ACCEGGGGGGGGFFGFGGGGGGFGGGGGGGGGFGGGGGGG@F7FFGGGGGGGEFGGGGGDFGGGFGGGGGEEGGGGGGGGGGGFGGFGCFFCFGGCFFFFEDEFGGEEGAFGGGGGGGGG9?EGFGGGGG9FGGGGGGGFFGGGFCEGGGCFGG@,@EGGFGGFGGGFGGG8DFGFGGGGGGC;CFFGGGGDCDFFGFFFFFFFFFFF=:BFFCFFBFFFFFF@@F@6@D;EE<?9B;88@@<CEFFF?FB0269:0:?7)<??2:?B<AFAFB?(,(127?B0:??2:132894.4,
@M04999:289:000000000-L3R54:1:1101:15407:13213 2:N:0:410
ATTTGGACTACTGGGGTATCTAATCCTGTTTGCTCCCCACGCTTTCGCATCTCAGCGTCAGTATCTGTCCAGAAGGCCGCCTTCGCCACCGGTATTCCTCCACATCTCTACGCATTTCACCGCTACACGTGGAATTCTACCTTCCTCTACAATACTCCAGATAACCAGTTTTAAGTGCAGTTCCCAGGTTGAGCCCGGGGCTTTCACACCTAACTTAATTATCCGCCTACATGCCCTTTACGCCCAGTCATTCCGATTAACGCTCGCACCCTCCGTATTACCGCGCCTGCTGCCACGGAGT
+
CCCCCGGGGGGGCFGGGGGGGGGGGGGGGFFGGFG@FGFGGGEGGGGGGGGGGGGG7@CFGGGGGGGGGGGGGGGGGGGGGGGGGGGGGGGGG7FFGGGGGGGGGGGGGGGGGGGGFGGGGGGGGGGG>FFFCGFGGGGGGGGGGGGGFFGCGDGGGGGGGGGGGGGGGCFGGGCEFGFFGGGGGGFGGGFFFGGFD>D09DFFFFFA:A2=EFFFEFFECFFCFFFF5B=E7>E@@@3+>@;BF;D4<<C??EE?DFFCEBFFFFBFF>BBFFF???BBA6(-7(416((.)(5<9(-94
@M04999:289:000000000-L3R54:1:1101:13253:13213 2:N:0:410
TGGCTGACTACCCGGGTATCTAATCCTGTTCGCTCCCCACGCTTTCGTCCATCAGCGTCAATCGGTATTTAGTAACCTGCCTTCGCAATCGGGGTTCTGTGTAATATCTATGCATTTCACCGCTACACTACACATTCCAGCTACTTCAATACTATTCAAGATTAACAGTATCAACGGCAGTTCTACAGTTAAGCTACAGGTTTTCACCGCTGACTTATCAACCCGCCTACGGACCCTTTAAACCCAATAAATCCGTATAACGCTCGCATCCTCCGTATTACCGCGGCTGCTGGCACGGCTT
+
CCCCCGFGGGGGGGGGGGGGGGFGGFGGGGGGGGGGGGGGDEGEGGGGGGEGGGFFGGGGEGGGGGGCFGGGGGGGGGGGGGGGGGGFGGGGGGGGGGGGGGGF;FGGGGGGGGGGGGGGGGGGCGFGGFGFGGGGGGGGGGFGGGFCGGGGGCGGGFDAFFEGAFGGGFGGGFGCEDADGGGG9DFCFGGEGFG7FGGFFFFFFFFF=BBFFFFFC9CEFFFAA=@@=DF9=@(2=;@FEFFFFFFF@37<E17((64<9<1(89916>BF<B>-,(8).<047(39B:7204(.-((((
@M04999:289:000000000-L3R54:1:1101:24390:13215 2:N:0:410
CTAGACTACTGGGGTATCTAATCCTGTTTGCTCCCCACGCTTTCGCATCTCAGCGTCAGTATCTGTCCAGAAGGCCGCCTTCGCCACCGGTATTCCTCCACATCTCTACGCATTTCACCGCTACACGTGGAATTCTACCTTCCTCTACAATACTCTAGTTAACCAGTTTTAAGTGCAATTCCTAGGTTGAGCCCAGGGCTTTCACACCTAACTTAATTATCCGCCTACATGCCCTTTACGCCCAGTCATTCCGATTAACGCTCGCACCCTCCGTATTACCGCGGCTGCTGGCACGGAGTT
+
CCCCCGGGGGGGGGGGGGGGGGGGGGGGGGGGGGGGGGGGGGGGGGGGGGGGGGGGGGGGGGGGGGGGGGGGGGGGGGGGGGGGGGGGGGGGGGGGGGGGGGGGGGGGGGGGGGGGGGGGGGGGGGGGGGGGGGGGFGGGGGGGGGGGGGGGGGGGGGGGGGGGGFGGGGGGGGGGFGFGGGGGGGGGGGGGGGGGGGGGFFFFFFFFFFFFFFFFFFFFFFFFFFDFFFEFFDFFFEFDFFFFDEE@EFFFEFFFD?>;98?>90:6?:01433?B<>BB9;FF1>FFF:0(5,4(42:
@M04999:289:000000000-L3R54:1:1101:14139:13297 2:N:0:410
AACCGGACTACTCGGGTATCTAATCCTGTTCGCTCCCCACGCTTTCGTCCATCAGCGTCAATCGGTATTTAGTAACCTGCCTTCGCAATCGGGGTTCTGTGTAATATCTATGCATTTCACCGCTACACTACACATTCCAGCTACTTCAATACTATTCAAGATTAACAGTATCAACGGCAGTTCTACAGTTAAGCTGCAGGTTTTCACCGCTGACTTATCAACCCGCCTACGGACCCTTTAAACCCAATAAATCCGGATAACGCTCGCATCCTCCGTATTACCGCGGCTGCTGGCACGGAGT
+
CCCCCGGGGGGGGGGGGGGGGGGGGGGGGGGGGGGGGGGGGGGGGGGGGGGGGGGGGGGGGGGGGGGGGGGGGGGGGGGGGGGGGGGGGGGGGGGGGGGGGGGGGGGGGGGGGGGGGGGGGGGGGGGGGGGGGGGGGGGGGGGGGGGFFGGGGGGGGGGGGGGGGGGGGFGGFGGGEGDGGGGGGGGGGGGGGGGGGGGGFFFFFFFFDFFFFFFFFFFFFD:>@>@FFFDFFFFDFFFFFFFFFDDFFFFFEF>><DFFB?><BFFFB93?BB0(42:AFF?B0107>FF?:BF>B>F0-
@M04999:289:000000000-L3R54:1:1101:20337:13299 2:N:0:410
GACTACACGGGTATCTAATCCTGTTCGCTCCCCACGCTTTCGTCCATCAGCGTCAATCGGTATTTAGTAACCTGCCTTCGCAATCGGGGTTCTGTGTAATATCTATGCATTTCACCGCTACACTGCACATTCCAGCTACTTCAATACTATTCAAGATTAACAGTATCAACGGCAGTTCTACAGTTAAGCTGCAGGTTTTCACCGCTGACTTATCAACCCGCCTACGGACCCTTTAAACCCAATAAATCCGGATAACGCTCGCATCCTCCGTATTACCGCGGCTGCTGGCACGGAGTTAGCC
+
CCCCCGGGGGGGGGGGGGGGGGGGGGGGGGGGGGGGGGGGGGGGGGGGGGGGGGGGGGGGGGGGGGGGGGGGGGGGGGGGGGGGGGGGGGGGGGGGGGGGGGGGGGGGGGGGGGGGGGGGGGGGGGGGGGGGGGGGGGGGGGGGGGGGGGGGGGGGGGGGGGGGGGGGGGGGGGGGFGFGGGGGGGFGGGGGGGGGGGGGFFFFFFFFFFFFEFFFFF>AFFFFFF=@FFFFFEFFFFFFFFFFAEFE@;>DFFFFFB<2>BFFF?DFFFF?0>BFBF;4>>BFFFFFFFFF>09?B94A8
@M04999:289:000000000-L3R54:1:1101:27095:13300 2:N:0:410
TTCGACTACCGGGGTATCTAATCCTGTTCGCTACCCATGCTTTCGAGCCTCAGCGTCAGTAACAGACCAGAGAGCCGCCTTCGCCACTGGTGTTCTTCCATATATCTACGCATTTCACCGCTACACATGGAGTTCCACTCTCCTCTTCTGCACTCAAGTCTCTCAGTTTCCGATGCTCTTCCTCAGTTAAGCTGAGGGCTTTCACATTCAGACTTAAAAGACCGCCTGCGCTCCCTTTACGCCCAATAAATCCGGACAACGCTTGCCACCTACGTATTACCGCGGCTGCTGGCACGTAGTT
+
CCCCCGGGGGGGGGGGGGGGGGGGGGGGGGGGGGGGGGGGGGGGGGGGGGGGGGGGGGGGGGGGGGGGGGGGGGGGGGGGGGGGGGGGGGGGGGGGGGGGGGGGGGGGGGGGGGGGGGGGGGGGGGGGGFGGGGGGGGGGGGGGGGGGGGGGGGGGGGGGGGGGGGGGGGGGGGGGFGFGGGGGGGGGGGGGGGGGCGGGFFFFFFFFFFFFFFFFCABE4@>ABFFFFFFFF>@DAFFFD?BBDDDFFFFF@BF;>FB?FFFF?BFB?60(42?2>?<AF079>0((477>:,48(,436
@M04999:289:000000000-L3R54:1:1101:6028:13312 2:N:0:410
GGTAGACTACCGGGGTATCTAATCCTGTTTGCTCCCCACGCTTTCGCATCTCAGCGTCAGTATCTGTCCAGAAGGCCGCCTTCGCCACCGGTATTCCTCCACATCTCTACGCATTTCACCGCTACACGTGGAATTCTACCTTCCTCTACAATACTCCAGATAACCAGTTTTAAGTGCAATTCCCAGGTTGAGCCCGGGGCTTTCACACCTAACTTAATTATCCGCCTACATGCCCTTTACGCCCAGTCATTCCGATTAACGCTCGCACCCTCCGTATTACCGCGGCTGCTGGCACGGTGTT
+
CCCCCGGGGGGGCDGFEGGGGGGGGGGGGGGGGGGFBFGGGGEGGGGGDGGGGFGGGGGGFFGGGGGGGGFGFGFGCBFGGEGFGGGGGGGGDFGGGGGGGGFFGDGGGGFEGGEFGGGGCGGGGDGGGGGGGGGFGGFFGGGGGGGGGGFFAFGGGGGGGFGGGGGGGGGGGFGACC7FGGFGFFGGFGE6CCGG>>7DEFFFFAFFFF@EBF=8EFFC+89=99;?FEFEE;@EFF<F0<BBFDEFFEEEFE:::044-1:<96;91(,139:(:7444(4(41(,3?:::4<89(,,4
@M04999:289:000000000-L3R54:1:1101:28355:13335 2:N:0:410
GGGGTATCTAATCCTGTTCGCTACCCATGCTTTCGAACCTCAGCGTCAGTTACAGACCAGAGAGCCGCCTTCGCCACTGGTGTTCTTCCATATATCTACGCATTCCACCGCTACACATGGAGTTCCACTCTCCTCTTCTGCACTCAAGAAAAACAGTTTCAGCTGCACTTCCCCGGTTAAGCCGAGGGCTTTCACAGCTGACTTGTTCTCCCGCCTGCGTTCGCTTTACGCCCAATAAATCCGGACAACGCTTGCCACCTACGTATTACCGCGGCTGCTGGCACGTAGTTAGCCGTGACTT
+
CCCCCGGGGGGGGGGGGGGGGGGGGGGGGGGGGGGGGGGGGGGGGGGGGGGGGGGGGGGGGGGGGGGGGGGGGGGGGGGGGGGGGGGGGGGGFFGGGGGGGGGGGGGGGGGGGGGGGGFGGDDGGGGGGGGGGGGGFGGGGGGGGGG?FGEGGGGGGGGGGGGGGGGGGGGGGGGGFGFGGGGGGGGGGGGGGGGGGGGGFFFFFFFFFFEFFFFFFFBFFFFFDFFFFFDFF?(5)7CFF496;9@@BF>?B<BFDF:B?BFF<DFAF>079>;09??)521361.,:6<<2)(-41<B<
@M04999:289:000000000-L3R54:1:1101:2428:13359 2:N:0:410
TTGTTGACTACTCGGGTATCTAATCCTGTTTGCTCCCCACGCTTTCGCATCTCAGCGTCAGTATCTGTCCAGAAGGCCGCCTTCGCCACCGGTATTCCTCCACATCTCTACGCATTTCACCGCTACACGTGGAATTCTACCTTCCTCTACAATACTCCAGATAACCAGTTTTAAGTGCAATTCCCAGGTTGAGCCCGGGGCTTTCACACCTAACTTAATTATCCGCCTACATGCCCTTTACGCCCAGTCATTCCGATTAACGCTCGCACCCTCCGTATTACCGCGGCTGCTGGCACGGAGT
+
CCCCCGGGGGGGGGGGGGGGGGGGGGGGGGGGGGGGGGGGGGGGGGGGGGGGGGGGGGGGGGGGGGGGGGGGGGGGGGDGGGGGGGGGGGGGGDGGGGDGGGGGGGGGGGGGGGGGGGGGGGGGGGGGGGGGGGGGGGGGGGGGGGGGGGGGGGGGGGGGGGGGGGGGGGGGGGFGFGFDFGGGGGG+DEGGGGCDGDG>?EFFFFFFFFFFFFFFFBFEFCEEDBFF@DEFCEFFEFFFFFFFF;?EEEFFFFEFD@FFEB>BFBF9B>BBFFB<(23:<<6>;B043??42?:?:16><
@M04999:289:000000000-L3R54:1:1101:10170:13359 2:N:0:410
AGGGACTACTCGGGTATCTAATCCTGTTTGCTCCCCACGCTTTCGCATCTCAGCGTCAGTATCTGTCCAGAAGGCCGCCTTCGCCACCGGTATTCCTCCACATCTCTACGCATTTCACCGCTACACGTGGAATTCTACCTTCCTCTACAATACTCCAGATAACCAGTTTTAAGTGCAATTCCCAGGTTGAGCCCGGGGCTTTCACACCTAACTTAATTATCCGCCTACATGCCCTTTACGCCCAGTCATTCCGATTAACGCTCGCACCCTCCTTATTACCTCGGCTGCTGGCACGGAGTTT
+
CCCCCGGGGGGGGGGGGGGGGGGGGGGGGGGGGGGGGGGGGGGGGGGGGGGGGGGGGGGGGGGGGGGGGGGGGGGGGGGGGGGGGGGGGGGGGGGGGGGGGGGGGGGGGGGGGGGGGGGGGGGGGGGGGGGGGGGGGGGGGGGGGGGGGEGGGGGGGGGGGGGGGGDGGGGGGGGGFGFGGGGGGGGGGGGGGGCDGGGGFFFFFFFBFEEDFFFFFFFECFFFFF@FEEEF@@FFFFF:@BFFD@EAE3C?3/2;;EF@;<866(3723:?().5AFA>44<:??>?FF(4150;(4(3)
@M04999:289:000000000-L3R54:1:1101:19073:13388 2:N:0:410
ATGACTACTCGGGTATCTAATCCTGTTCGCTACCCATGCTTTCGAGCCTCAGCGTCAGTAACAGACCAGAGAGCCGCCTTCGCCACTGGTGTTCTTCCATATATCTACGCATTTCACCGCTACACATGGAGTTCCACTCTCCTCTTCTGCACTCAAGTCTCTCAGTTTCCGATGCTCTTCCTCAGTTAAGCTCAGGGCTTTCACATTCAGACTTAAAAGACCGCCTGCGCTCCCTTTACGCCCAATAAATCCGGACAACGCTTGCCACCTACGGATTACCGCGGCTGCTGGCACGTATGTT
+
AC<CC@EFDFFFGFEGGGEGECFCDGGGCFCCBFGFF8F<EFF,@FG@DFE@<FEBCBF@EGEACCFEGGGGGCGEF:CF9@F:,F?F8?FGCFGGGFFGGFGGGGGGGGEEEFEFFCGGDECFGGF@<,EAABECGGGGF@FGGFGGEFGGGG88,7DFGGG8,=DFAE=8CCD8B9+==DF8EGGADFAC,,A=CDCDCA?FFAFFE**1)==<A>C5FF==FDBFF25/:>BFFFC4=@FFDFFEFE?@9((:6?20:2:B0:),8:23(((-:>DB030>B1(3)42:18?:::,6-
@M04999:289:000000000-L3R54:1:1101:3845:13425 2:N:0:410
CCTGACTACACGGGTATCTAATCCTGTTCGCTCCCCACGCTTTCGCTCCTCAGCGTCAGTGACGGCCCAGAGACCTGCCTTCGCCATCGGTGTTCTTCCCGATATCTACACATTCCACCGTTACACCGGGAATTCCAGTCTCCCCTACCGCACTCCAGTCCGCCCGTACCCGGCGCCGATCCACCGTTAAGCGATGGACTTTCACACCAGACGCGACGAACCGCCTACGAGCTCTTTACGCCCCATAAATCCGGATAACGCTTGCACCCTACGTATTACCGCGGCTGCTGGCACGTAGTT
+
CCCCCGGGGGGGGGGGGGGGGGGGGGGGGGGGGEGGGGGGGGGGGGGGGGGGGGGGGGGGGGGGGGGGGGGGGGGGGGGGGGGGGGGGGGGGGGGGGGGGGGGGGGGGGGGGGGGGFGGGGGGGGGGGGGGGGGGGGGGGGFGGGGGGGDGGGEGGGGGGGGGGGGGGGGGGGGGGEGFGGGGGGGFECGGGGGGGGGGGFFFFFFFD@1181;:5;FF>FBFBBFBF(((,-59>A46<?FF(8??<AAF?B;((4<??B::??FFFF?(:<42AB)666;>96;2627:B2<,43<:A
@M04999:289:000000000-L3R54:1:1101:14622:13434 2:N:0:410
CGCGACTACTGGGGTATCTAATCCTGTTTGCTCCCCACGCTTTCGCATCTCAGCGTCAGTATCTGTCCAGAAGGCCGCCTTCGCCACCGGTATTCCTCCACATCTCTACGCATTTCACCGCTACACGTGGAATTCTACCTTCCTCTACAATACTCCAGATAACCAGTTTTAAGTGCAATTCCCAGGTTTAGCCCGGGGCTTTCACACCTAACTTAATTATCCGCCTACATGCCCTTTACGCCCAGTCATTCCGATTAACGCTCGCACCCTCCGTATTACCGCGGCTGCCTGGACGGATTTT
+
@CCCCGGDG<CAFG@,;CAFGGGGFGFFGFEFFGGGGGGECEGFDGGEG,EFGG@FFCCFGGGDFDAFFGGFGDEFGCFEG9FGGGDGGEFGFFGGGAGGGCEECEGFFFGGEFGGGGGGC=FGG8@F8BFEAFGGCCDGC?FAEDGCEGG8AFGFFGGEEGGGCFAFGFFF8,?=DF?FCFC7E+@E,CC:F?C*;799AFFF6+99)07=CCB@CBC5>E=2>=2=@;)53,6@EC3><>F?68@A?CFF180;(56:9:109029B<(((,.8:<BB19(29(--())((.(,-(-5)
@M04999:289:000000000-L3R54:1:1101:2685:13437 2:N:0:410
GACTACTGGGGTATCTAATCCTGTTTGCTCCCCACGCTTTCGCATCTCAGCGTCAGTATCTGTCCAGAAGGCCGCCTTCGCCACCGGTATTCCTCCACATCTCTACGCATTTCACCGCTACACGTGGAATTCTACCTTCCTCTACAATACTCTAGTTAACCAGTTTTAAGTGCAATTCCTAGGTTGAGCCCAGGGCTTTCACACCTAACTTAATTATCCGCCTACATGCCCTTTACGCCCAGTCATTCCGATTAACGCTCGCACCCTCCGTATTACCGCGCCTGCTGGCACGGAGTTAGCC
+
CCCCCGGFFGCFEGGGGGGGCEFGGC<EF@CFFDFFGEFGGGGEGGCGGDGDGGG7FGGGGGGG8CCCFCFGGEGGGGGGGCCEFF:FEGFG<FE,EFFEGGGGFGCFCFFGGGGF7FFGGGGGFEFEGGGGGGGD,EFGGGGGG;@FFGFGFGGGAFGFEFFG9CEE?,EFGGFFFGFFGF6BECFGD,DFG?CGFGFFFFAAA>9FDFCEF>=CFF>AADAF=B664>BEBECE25-8@B5@EF3CFFFF6;?E6>D;9>FF24(8?0-,,.-.6009,42,,(.(((549(,4(6:A0
@M04999:289:000000000-L3R54:1:1101:12294:13463 2:N:0:410
TAGCGACTACCCGGGTATCTAATCCTGTTCGCTACCCATGCTTTCGAACCTCAGCGTCAGTTACAGACCAGAGAGCCGCCTTCGCCACTGGTGTTCTTCCATATATCTACGCATTCCACCGCTACACATGGAGTTCCACTCTCCTCTTCTGCACTCAAGAAAAACAGTTTCAGCTGCACTTCCCCGGTTAAGCCGAGGGCTTTCACAGCTGACTTGTTCTCCCGCCTGCGTTCGCTTTACGCCCAATAAATCCGGACAACGCTTGCCACCTACGTATTACCGCGGCTGCTGGCACGTAGTT
+
CCCCCGGGGGGGGGGGGGGGGGGGGGGGGGGGGGGGGGGGGGGGGGGGGGGGGGGGGGGGGGGGGGGGGGGGGGGGGGDGGGGGGGGGGGGGGGGGGGGGGGGGGGGGGGGGGGGGGGGGGGGGGGGGFGGGGGGGGGGGGGGGGGGGGGGGGGGGGGGGGGGGGFFGGGGGGGGGFGFGGGGGGGGGGGGGGGGGDGGGAFFFFFFFFFFFFFFFFFAEFFDFFFFFFFFFDF@FF@EF@;@B860:A2ADBF;FF9??FBF:?FF9<?<:::23>7AAF?>F(91,4?FF?B?F?BBF<
@M04999:289:000000000-L3R54:1:1101:22308:13464 2:N:0:410
TGTGACTACTAGGGTATCTAATCCTGTTTGCTCCCCACGCTTTCGCATCTCAGCGTCAGTATCTGTCCAGAAGGCCGCCTTCGCCACCGGTATTCCTCCACATCTCTACGCATTTCACCGCTACACGTGGAATTCTACCTTCCTCTACAATACTCCAGATAACCAGTTTTAAGTGCAATTCCCAGGTTGAGCCCGGGGCTTTCACACCTAACTTAATTATCCGCCTACATGCCCTTTACGCCCAGTCATTCCGATTAACGCTCGCACCCTCCGTATTACCGCGGCTGCTGGCACGGAGTT
+
CCCCCGGGGGGGGGGGGGGGGGGGGGGGGGGGGGGGGGGGGGGGGGGGGGGGGGGGGGGGGGGGGGGGGGGGGGGGGGGGGGGGGGGGGGGGGGGGGGGGGGGGGGGGGGGGGGGGGGGGGGGGGGGGGGGGGGGGGGGGGGGGGGGGGGGGGGGGGGGGGGGDGGGGGGGGGGGGFGFGGGGGGGGGGGGGGGGGGGGGFFFFFFFFFFFFFFF6EFFFFFFFFFFFFFEEEBFFFFFF@FFDDFFFFFFFE@??FEC;>DFF;2;>FFFFBFFFBDD4?F>99>B??FF2?>?6>>BF
@M04999:289:000000000-L3R54:1:1101:5335:13465 2:N:0:410
ACTGACTACCCGGGTATCTAATCCTGTTTGCTCCCCACGCTTTCGCATCTCAGCGTCAGTGTCTGTCCAGAAGGCCGCCTTCGCCACCGGTATTCCTCCACATCTCTACGCATTTCACCGCTACACGTGGAATTCTACCTTCCTCTACAATACTCCAGATAACCAGTTTTAAGTGCAATTCCCAGGTTGAGCCCGGGGCTTTCACACCTAACTTAATTATCCGCCTACATGCCCTTTACGCCCAGTCATTCCGATTAACGCTCGCACCCTCCGTATTACCGCGGCTGCTGGCACGGAGTTT
+
CCCCCGGGGGGGGGGGGGGFGGGGGGGGGGGGGGGGGGGGGGGGGGGGGGGGGGGGGGGGGGGGGGGGGGGGGGGGGGGGGGGGGGGGGGGGGGGGGGGGGGGGGGGGGGGGGGGGGGGGGGGGGGGGGDG@FGGGGGGGGGGGGGGGGFFGGGGGGDGGGGGGGGGGFGGGGFGGFGFGGGGGGGGGGGFGGDGGGGCDFFFFFFFFFFFFFFFFEFFFFEFFFFFF@?E@@@8@FFF>?F0(=EEFFFC3@<D0:248>?F;02248B:?>::(4:<9:>0;B>6<B8?FFF:>996?-
@M04999:289:000000000-L3R54:1:1101:26077:13506 2:N:0:410
GGACTACTCGGGTATCTAATCCTGTTCGCTACCCATGCTTTCGAACCTCAGCGTCAGTTACAGACCAGAGAGCCGCCTTCGCCACTGGTGTTCTTCCATATATCTACGCATTCCACCGCTACACATGGAGTTCCACTCTCCTCTTCTGCACTCAAGAAAAACAGTTTCAGCTGCACTTCCCCGGTTAAGCCGAGGGCTTTCACAGCTGACTTGTTCTCCCGCCTGCGTTCGCTTTACGCCCAATAAATCCGGACAACGCTTGCCACCTACGTATTACCGCGGCTGCTGGCACGTAGTTAGC
+
CCCCCGGGGGGGGGGGGGGGGGGGGGGGGGGGGGGGGGGGGGGFGGGGGGGGGGGGGGGGGGGGGGGFCFFGGGGGGGGGGGGGGGGGGGGGGGGGGGGGGGGGGGGFEGGGGGGGGGGGGGGGGGFGGGGGGGGGGGGGGGGGGGGGGGGGGGGGGGGGGGGGGGGGGGGGGGGGFGFGGGGGGG6EAEGC7EGGGGGGFFFFFFFFFFFFFFFFFFFDD>@FFFFFDFFFDDDFF@DEFFFF3=CEFFF9B>F??6>BF??BF?FF?FBFFABFA4,14(79>B?>:B?D?38?4>FF:
@M04999:289:000000000-L3R54:1:1101:7323:13520 2:N:0:410
GGACTACTAGGGTATCTAATCCTGTTCGCTACCCATGCTTTCGAACCTCAGCGTCAGTTACAGACCAGAGAGCCGCCTTCGCCACTGGTGTTCTTCCATATATCTACGCATTCCACCGCTACACATGGAGTTCCACTCTCCTCTTCTGCACTCAAGAAAAACAGTTTCAGCTGCACTTCCCCGGTTAAGCCGAGGGCTTTCACAGCTGACTTGTTCTCCCGCCTGCGTCCGCTTTACGCCCAATAAATCCGGACAACGCTTGCCACCTACGTATTACCGCGGCTGCTGGCACGTAGTTAGC
+
CCCCCGGGGGGGGGGGGGGGGGGGGGGGGGGGGGGGGGGGGGGGGGGGGGGGGGGGGGGGGGGGGGGGGGGGGGGGGGGGGGGGGGGGGGGGGGGGGGGGGGGGGGGGGGGGGGGGGGGGGGGGGGGGGGGGGGGGGGGGGGGGGGGGGGGGGGGFGGGGGGGGGGGGGGGGGGGGFGFGGGGEGGGGGGGGDEGGGGGGFFFFFFFFFFFFFFFFFFFDFFFFFFBF=>FFFFFFFFFFFFF@EEFFFF;96>;?F>F??FFFAFFFFFFF?DB<A<?9>1099???:BB<?F?:BFBF<
@M04999:289:000000000-L3R54:1:1101:27113:13534 2:N:0:410
GACGACTACACGGGTATCTAATCCTGTTCGCTCCCCACGCTTTCGTCCATCAGCGTCAATCGGTATTTAGTAACCTGCCTTCGCAATCGGGGTTCTGTGTAATATCTATGCATTTCACCGCTACACTACACATTCCAGCTACTTCAATACTATTCAAGATTAACAGTATCAACGGCAGTTCTACAGTTAAGCTGCAGGTTTTCACCGCTGACTTATCAACCCGCCTACGGACCCTTTAAACCCAAGAAATCCGGATAACGCTCGCATCCTCCGTATTACCGCGGCTGCTGGCACGGAGTT
+
CCCCCGGGGGGGGGGGGGGGGGGGGGGGGDGDGEGGGGGGGGGGGGDE@FGGGGGGGEGGGGGGGGGGGGGGGGGGGGGGGGGGGDGGGDGGGDGGGGGGGGEGGGGGGFGGGGFFEGGGGEGGGGGGGGCFGGGGGGGGGGDGGGGGGGGGGEGGGFEGGGFFGGGGGGCFFGGGFGFGGCDGGGGGGGGFFGGGGG5C>CFFFFFF>99<AFFFEFFDF=5@BF=22@@F;?@D@E?@E@?D@1(5;);=;B<D?<?:30,9;>69>>231:::?BAB(129;>9:).2:7<33-731
@M04999:289:000000000-L3R54:1:1101:16890:13537 2:N:0:410
TGACTACTGGGGTATCTAATCCTGTTCGCTCCCCACGCTTTCGCTCCTCAGCGTCAGTGACGGCCCAGAGACCTGCCTTCGCCATCGGTGTTCTTCCCGATATCTACACATTCCACCGTTACACCGGGAATTCCAGTCTCCCCTACCGCACTCCAGTCCGCCCGTACCCGGCGCCGATCCACCGTTAAGCGATGGACTTTCACACCAGACGCGACGAACCGCCTACGAGCTCTTTACGCCCAATAAATCCGGATAACGCTTGCACCCTACGTATTACCGCGGCTGCTGGCACGTAGTTAGC
+
CCCCCGGGGGGGGGGGGGGGGGGGGGGGGGGGGGGGGGGGGGGGGGGGGGGGGGGGGGGGGGGGGGGGGGGGGGGGGGGGGGGGGGGGGGGGGGGGGGGGGGGGGGGGGGGGGGGGGGGGGGGGGGGGGGGGGGGGGGGGGGGGGGGGGGGGGGGGGGGGGGGGEGGGGGGGGGGGFGFGGGGGGGGGGGGGGGGCGGGGFFFFFFFFFFFFFBEF;EFFFFFFFFFFFF(,<AABFFFF;BFFFFFB<?>9?B?<B?BFFFFFFF??7?BB22:>AFFB9FB99??FF?FB<:70-4444
@M04999:289:000000000-L3R54:1:1101:7904:13570 2:N:0:410
GACTACAGGGGTATCTAATCCTGTTTGCTCCCCACGCTTTCGCATCTCAGCGTCAGTATCTGTCCAGAAGGCCGCCTTCGCCACCGGTATTCCTCCACATCTCTACGCATTTCACCGCTACACGTGGAATTCTACCTTCCTCTACAATACTCTAGTTAACCAGTTTTAAGTGCAATTCCTAGGTTGAGCCCAGGGCTTTCACACCTAACTTAATTATCCGCCTACATGCCCTTTACGCCCAGTCATTCCGATTAACGCTCGCACCCTCCGTATTACCGCGGCTGCTGGCACGGAGTTAGCC
+
CCCCCGGGGGGGGGGGGGGGGGGGGGGGGGGGGGGGGGGGGGGGGGGGGGGGGGGGGGGGGGGGGGGGGGGGGGGGGGGGGGGGGGGGGGGGGGGGGGGGGGGGGGFGGGGGGGGGGGGGGGGGGGGGFGGGGGGGGGGGGGGGGGGGGGGGGDGGGGGGGGGGGGGFFFGGGGGGFGFF9DFGGGGGGFGGGGGGGGGGFFFFFFAFFFFFCFFFFFFAFFFFFEFEFFFFFFFF9?BEDDFFFFCFFFF?60C;;;;;;BBFFF?2?901:?AFA<66-499?FB??(4(032<:24A:
@M04999:289:000000000-L3R54:1:1101:14514:13594 2:N:0:410
TGACTACCGGGGTATCTAATCCTGTTTGCTCCCCACGCTTTCGCATCTCAGCGTCAGTATCTGTCCAGAAGGCCGCCTTCGCCACCGGTATTCCTCCACATCTCTACGCATTTCACCGCTACACGCGGAATTCTACCTTCCTCTACAATACTCTAGTTAACCAGTTTTAAGTGCAATTCCTAGGTTGAGCCCAGGGCTTTCACACCTAACTTAATTATCCGCCTACATGCCCTTTACGCCCAGTCATTCCGATTAACGCTCGCACCCTCCGTATTACCGCGGCTGCTGGCACGGATTTAGC
+
CCCCCGGGGGGGGGGGGGGGGGGGGGGGGGGGGGGGGGGGGGGGGGGGGGGGGGGGGGGGGGGGFGGGGGGGGGGGGGGGGGFGGGGGGGGGGGGGGGGGGGGGGGFGGGGGGGGGGGGGGGGGGGGGGGGGGGGGGGGGGGGGGGGGGGGGGGGGGGGGGCGGGGFGGGFGGGGGFGFGGFGDFGGFFGGGGGGDGGGGAFFFFFFFFFFEFAAFEFFCADFFFFEFFFFFFFFFFDFF1<?@@FF3CC8?@F?A9:6<?B>9>FFFFFFFFFFBFFFF>>>0(3:BF0(.:96(3)66)
@M04999:289:000000000-L3R54:1:1101:11972:13606 2:N:0:410
CTTGACTACCAGGGTATCTAATCCTGTTTGCTCCCCACGCTTTCGCATCTCAGCGTCAGTATCTGTCCAGAAGGCCGCATTCGCCACCGGTATTCCTCCACATCTCTACGCATTTCACCGCTACACGTGGAATTCTACCTTCCTCTACAATACTCCAGATAACCAGTTTTAAGTGCAATTCCCAGGTTGAGCCCGGGGCTTTCACACCTAACTTAATTATCCGCCTACATGCCCTTTACGCCCAGTCATTCCGATTAACGCTCGCACCCTCCGTATTACCGCTGCTGCTGGCCCGGAGTTT
+
CCCCCGGGGGGGGGGFGFFFGGGGGGGGGGFFGGGGGGGGGGGGGGGGGFGFFGGEGGGGGDGGGGGGGGGGFGGFGG+FFGGGGGGFEGCFGGGGGGGGGGGGFGGGGGGEGGGGGGGGGGGGGGGGGEECFGGG;EFFGGGGGGGGFGFFGGGGGGGGGGGFGGC9=DFGFGGGFDFGGGFGGGGGGGGGGGGGGDGCFFFFFFFD=>>DFFFFCFFE6?@D@?@B5@CE:B=5@CFEFFBDD@<@E?3C@;?7?;4403:;9029B<?:B3<03<B<FF(36?:<722:((((,-(3-
@M04999:289:000000000-L3R54:1:1101:14540:13613 2:N:0:410
GTGGGGACTACCCGGGTATCTAATCCTGTTCGCTACCCATGCTTTCGAGCCTCAGCGTCAGTAACAGACCAGAGAGCCGCCTTCGCCACTGGTGTTCTTCCATATATCTACGCATTTCACCGCTACACATGGAGTTCCACTCTCCTCTTCTGCACTCAAGTCTCTCAGTTTCCGATGCTCTTCCTCAGTTAAGCTGAGGGCTTTCACATTCAGACTTAAAAGACCGCCTGCGCTCCCTTTACGCCCAATAAATCCGGACAACGCTTGCCACCTACGTATTACCGCGGCTGCTGGCACGTGG
+
CCCCCGGGGGGGDFGCGGFFGGGGGGGGGGGGGGGGGGGGGGGGGGGDFGGCGCEGGGGGGGGGGFGGGGGGFEGEGFGGGGGGGEBFEGGCEEFGGGGGGGGGGG9FGGEGDCGG9FGFGEGGEFFGGGGGGGGGGGGGGG8AFGGG9DFFFGGCFDDG@FDGGGGDFDFGGGCEF6+CFC8CFECFFGGGFGGGGGGCEA5?FFFFF@C<AFFF?FFFCEBFD>F225BB>@?FF;<F9CD;>BF(();9CE@06?FF??>FF:??><B:((5?4>B56-41260;>9?:?0:0461(-
@M04999:289:000000000-L3R54:1:1101:27633:13662 2:N:0:410
GAAGACTACTAGGGTATCTAATCCTGTTTGCTCCCCACGCTTTCGCATCTCAGCGTCAGTATCTGTCCAGAAGGCCGCCTTCGCCACCGGTATTCCTCCACATCTCTACGCATTTCACCGCTACACGTGGAATTCTACCTTCCTCTACAATACTCTAGTTAACCAGTTTTAAGTGCAATTCCTAGGTTGAGCCCAGGGCTTTCACACCTAACTTAATTATCCGCCTACATGCCCTTTACGCCCAGTCATTCCGATTAACGCTCGCACCCTCCGTATTACCGCGGCTGCTGGCACGGAGTT
+
CCCCCGGGGGGGGGGGGGGGGGGGGGGGGGGGGGGGGGGGGGGGGGGGGGGGGGGGGGGGGGGGGGGGGGGGGGGGGGGGGGGGGGGFGEGGGGGGGGCGGGGGGGGGGGGGGGGGGGGGGGGGGGGGGGGGGGGGGGFGGFFGGGGGGGGGGGGGGGGGGGGFDFDF=FGGGGGFFFFGGGGGGGGGGFFDGGGGGGGGFFFFFFFFFCCFEFFFFFFEFCD9@DFD)6E=>@B2@EEFD@9@BFFEFEFFF@FDFFFF008@04;0?2?09:?7?ADBF;>036>??70:B?:>(48?
@M04999:289:000000000-L3R54:1:1101:3255:13713 2:N:0:410
TATTAGACTACAAGGGTATCTAATCCTGTTTGCTCCCCACGCTTTCGCATCTCAGCGTCAGTATCTGTCCAGAAGGCCGCCTTCGCCACCGGTATTCCTCCACATCTCTACGCATTTCACCGCTACACGTGGAATTCTACCTTCCTCTACAATACTCTAGTTAACCAGTTTTAAGTGCAATTCCTAGGTTGAGCCCAGGGCTTTCACACCTAACTTAATTATCCGCCTACATGCCCTTTACGCCCAGTCATTCCGATTAACGCTCGCACCCTCCGTATTACCGCGGCTGCTGGCACGGAGT
+
CCCCCGGGGGGGGGGGGGGGGGGGGGGGGGGGGGGGGGGGGGGGGGGGGGGGGGGGGGGGGGGGGGGGGGGGGGGGGGGGGGGGGGGGGGDGGGGGGGGGGGGGGGGGGGGGGGGGGGGGGGGGGGGGGGGGFGGGGGGGGGGGGGGGGGGGFGGGGGGGGGGGGFGGGGGGGGDFFGFGGGGGGGGGGGCFCGGGGGGGFFFFFFFFFFFFFFFFFFFFFFFFFDFFFFFFFFFDBBEFFDFB>@DEEFFFFCE<??DEFDFDDFFBBFFFFFFFF??ABFF9702;>BD?B:1<F;9>3
@M04999:289:000000000-L3R54:1:1101:11482:13713 2:N:0:410
GGACTACTCGGGTATCTAATCCTGTTCGCTCCCCACGCTTTCGTCCATCAGCGTCAATCGGTATTTAGTAACCTGCCTTCGCAATCGGGGTTCTGTGTAATATCTATGCATTTCACCGCCACACTACACATTCCAGCTACTTCAATACTATTCAAGATTAACAGTATCAACGGCAGTTCTACAGTTAAGCTGCAGGTTTTCACCGCTGACTTATCAACCCGCCTACGGACCCTTTAAACCCAATAAATCCGGATAACGCTCGCATCCTCCGTATTACCGCGGCTGCTGGCACGGAGTTAGC
+
CCCCCGGGGGGGGGGGGGGGGEGFGGECFCFFGGGGCGFFFFEEFEEFGGGGDGGCEFFGGFGGGGGGGGGGFGGGGGGFGDFEGGGGGGGGGGDGGGGGGGGGFEFGGDGGGGGGFGGCFGEGGAEFCFGBFAFF@FE=AEGFACFGGGGGGGG8E@FDGGAFDFGFFEFGCCDCDFFGGGGGGGGGGGGCGCE?CC:CFFF59?9?ABBECF>CAAF-9A25@:@@2(6@FDBE?CEFFF((.;;?C.6(,6?EFF003(-9:94>F<>F61,:94(,421290)238?<89((.3-46
@M04999:289:000000000-L3R54:1:1101:17094:13725 2:N:0:410
GACTACCGGGGTATCTAATCCTGTTCGCTACCCATGCTTTCGAACCTCAGCGTCAGTTACAGACCAGAGAGCCGCCTTCGCCACTGGTGTTCTTCCATATATCTACGCATTCCACCGCTACACATGGAGTTCCACTCTCCTCTTCTGCACTCAAGAAAAACAGTTTCAGCTGCACTTCCCCGGTTAAGCCGAGGGCTTTCACAGCTGACTTGTTCTCCCGCCTGCGTTCGCTTTACGCCCAATAAATCCGGACAACGCTTGCCACCTACGTATTACCGCGGCTGCTGGCACGTAGTTAGCC
+
CCCCCGGGGGGGGGGGGGGGGGGGGGGGGGGGGGGGGGGGGGFFGGGGGGGGGGGGGGGGGGGGGGG@FFGGGGGGGGGGGGGGGGGGGGGGGGGGGGGGGGGGGGGGGGFGGGGGGGGGGGGGGGGFGGFGGGGFGFGGGGGGGGGGGGGGGGGGGGFGGGGFFGGGGGDGGGGGFGFGGGDGGGGGGGGGEGGGFGGGFFFFFFFFFFFEC=FFEFF9B2;1=>DFF@BDFFFE6?;D?<@:7<>FFF9:>>BF6>B66B:<FBF???FFF?29<20199(,(,4:?7),3303<>492
@M04999:289:000000000-L3R54:1:1101:17365:13739 2:N:0:410
AGGACTACAAGGGTATCTAATCCTGTTCGCTACCCATGCTTTCGAGCCTCAGCGTCAGTAACAGACCAGAGAGTCGCCTTCGCCACTGGTGTTCTTCCATATATCTACGCATTTCACCGCTACACATGGAGTTCCACTCTCCTCTTCTGCACTCAAGTCTCTCAGTTTCCGATGCTCTTCCTCAGTTAAGCTGAGGGCTTTCACATTCAGACTTAAAAGACCGCCTGCGCTCCCTTTACGCCCAATAAATCCGGACAACGCTTGCCACCTACGTATTACCGCGGCTGCTGGCACGTAGTT
+
CCCCCGGGGFGGGGGGGGGGGGGGGGGGGGGGGGGGGGGGGGGGGGGGGGGGGGGGGGGGGGGGGGGGGGGGGGGGGGGGGGGGGGGGGGGGGGGGGGGGGGGGGGGGGGGGGGGGGGGGGGGGGGGGGGGGGGGGGGGGGGGGGGGGGGGGGGGGGGGGGGGGGGGGGGGGGGGGFGFGFGGGGGGGFGGFDEGGDGGGFFFFFFFFFFA:EFFFFFFFFFFFFFFFF2=@FFFE:CFFFFFF@DEEFFFEF@6@;@D@BFD=:BFF?FFB?BF<:AFFF>;0999<FF:0(,4::42<
@M04999:289:000000000-L3R54:1:1101:20310:13752 2:N:0:410
TCCATGACTACCGGGGTATCTAATCCTGTTCGCTACCCATGCTTTCGAACCTCAGCGTCAGTTACAGACCAGAGAGCCGCCTTCGCCACTGGTGTTCTTCCATATATCTACGCATTCCACCGCTACACATGGAGTTCCACTCTCCTCTTCTGCACTCAAGAAAAACAGTTTCAGCTGCACTTCCCCGGTTAAGCCGAGGGCTTTCACAGCTGACTTGTTCTCCCGCCTGCGTTCGCTTTACGCCCAATAAATCCGGACAACGCTTGCCACCTACGTATTACCGCGGCTGCTGGCACGTAGT
+
CCCCCGGGGGGGGGGGGGGGGGGGGGGGGGGGGGGGGGGGGGGGGGGGGGGGGGGGGGGGGGGGGGGGGGGGGGGGGGGGGGGGGGGGGGGGGGGGGGGGGGGGGGGGGGGGGGGGGGGGGGGGGGGGGGGAFGGGGGGGGGGGGGGGGGGGGGGGGGGGGGGGGGGGGGGGGGGGFGFGGGGGGGGGGGGGGGGGGGGGFFFFFFFFFFFFFFFFEFFFFFFFFFFFFFFFFFFFFF@FFFFB>?BF?BAAA?FFFFFF?FFFFFFFFFFFFFFFFF?FA<:BFF>>1??DFBB<?BBF4
@M04999:289:000000000-L3R54:1:1101:21639:13752 2:N:0:410
TGACTACTCGGGTATCTAATCCTGTTCGCTCCCCACGCTTTCGCTCCTCAGCGTCAGTGACGGCCCAGAGACCTGCCTTCGCCATCGGTGTTCTTCCCGATATCTACACATTCCACCGTTACACCGGGAATTCCAGTCTCCCCTACCGCACTCCAGTCCGCCCGTACCCGGCGCCGATCCACCGTTAAGCGATGGACTTTCACACCAGACGCGACGAACCGCCTACGAGCTCTTTACGCCCAATAAATCCGGATAACGCTTGCACCCTACGTATTACCGCGGCTGCTGGCACGTAGTTAGC
+
CCCCCGGGGGGGGGGGGGGGGGGGGGGGGGGGGGGGGGGGGGGGGGGGGGGGGGGGGGGGGGGGGGGGGGGGGGGGGGGGGGGGGGGGGGGGGGGGGGGGGGGGGGGGGGGGGGGGGGGGGGGGGGGGGCGGGGGGGGGGGGGGGGGGGGGEGGGGGGGGGGGGGGGGGGGGGGGGEGFGGGGGG5CCFCEGGGGGGGDFFFFFFFFFDFFFF:D@FFF>>6>B?<?:69>7<ABFAFFFFFBF>AFFFFB>:01<7:9?FFF<?B?B2B043<?4<64>;>B>>?7?2((5:4:1?<AB6
@M04999:289:000000000-L3R54:1:1101:20101:13757 2:N:0:410
TGACTACCCGGGTATCTAATCCTGTTCGCTACCCATGCTTTCGAGCCTCAGCGTCAGTAACAGACCAGAGAGCCGCCTTCGCCACTGGTGTTCTTCCATATATCTACGCATTTCACCGCTACACATGGAGTTCCACTCTCCTCTTCTGCACTCAAGTCTCTCAGTTTCCGATGCTCTTCCTCAGTTAAGCTGAGGGCTTTCACATTCAGACTTAAAAGACCGCCTGCGCTCCCTTTACGCCCAATAAATCCGGACAACGCTTGCCACCTACGTATTACCGCGGCTGCTGGCACGTAGTTAC
+
CCCCCGGGGGGEGGGGGGGGGGGGGGGGGGGGGGGFFGGGGGGGGGGGGGGGGGGGGGGGGGGCFGGGGGGGGGGGGGGGGGGGGGGGFGGGGGGGGGGGGGGGGGGGGGGGFGGGGGGGGGGGGGGGGGGGEF9EGG8EGGGGGGGGGGGGGGGGGGGGGGGGGGGGGGGGGGDGFGFGGGGGGGGGCGFGGGGGCGGFFFFFFFFFECEEEAAF@6AFFFBAAFF>>=@FBBEEFEFF9;DFF@EEEEFB@?FFFF>BFB?BBB<?<F??1>B?<D>09>>0((4??????B??3<FB2
@M04999:289:000000000-L3R54:1:1101:18378:13777 2:N:0:410
GGTTGACTACACGGGTATCTAATCCTGTTCGCTCCCCACGCTTTCGTCCATCAGCGTCAATCGGTATTTAGTAACCTGCCTTCGCAATCGGGGTTCTGTGTAATATCTATGCATTTCACCGCTACACTACACATTCCAGCTACTTCAATACTATTCAAGATTAACAGTATCAACGGCAGTTCTACAGTTAAGCTGCGGGTTTTCACCGCTGACTTATCAACCCGCCTACGGACCCTTTAAACCCAATAAATCCGGATAACGCTCGCATCCTCCGTATTACCGCGGCCGCTGGCACGGAGTT
+
CCCCCGGGGGGGGGGGGGGGGGGGGGGGGFFG@<CEFGEGGGFFGEGGGGGGFFD@FGGGGGGGFGGGGGGGGFFGGGGGDFFBEGGGGGGEGGGGFGGEEEFGGDG9FFGGGGFGGGG9CEDGGGGFGGEGGFFGGGFGGGGGGGFFGCCFGGGFFGFFF9ADFDFFEFFGFCDEEGFF+9=FGCGFCG3@7,2@DCGDEE>+?+/9=9=ABFAA4BFCFD?(>29>DF@@BB?@F)6@CAD2;714)465@>(3,(.8?>:(41617?BFBF2::(-6.(--2((49BB9(1),-24:1
@M04999:289:000000000-L3R54:1:1101:12056:13806 2:N:0:410
GACTACTCGGGTATCTAATCCTGTTCGCTCCCCACGCTTTCGTCCATCAGCGTCAATCGGTATTTAGTAACCTGCCTTCGCAATCGGGGTTCTGTGTAATATCTATGCATTTCACCGCTACACTACACATTCCAGCTACTTCAATACTATTCAAGATTAACAGTATCAACGGCAGTTCTACAGTTAAGCTGCAGGTTTTCACCGCTGACTTATCAACCCGCCTACGGACCCTTTAAACCCAATAAATCCGGATAACGCTCGCATCCTCCGTATTACCGCGGCTGCTGGCACGGAGTTAGCC
+
CCCCCGFGGGGEFGGGGFGGGGGGGGGGGGGGEFGGGGGGGGGGGEGGFGGGGGGGDGGGGG7FFGGGGFGGDFGGG,5=CEGGGGGGCFCGGGEEFFFGGGGGGGFGGGGGGGGEGGGGGGGGGGGGGGGGGGGGGGGGGGGGCGGGGGGGFGGGGGGDFGGGGGGGGGGEEEGGFGFGGGGGGGGGGGGGGFGGGGGGFFA>5BFFDEECFFAEBA>@EFFFFDFF25@DF3@*8=@>?DFF<3??EB(21;EF;@FFFF0<FFFFFFFB:BFFA?;>>0(,28>0(4<<(32<,:)-.
@M04999:289:000000000-L3R54:1:1101:13674:13815 2:N:0:410
CTACTGACTACCAGGGTATCTAATCCTGTTCGCTCCCCACGCTTTCGTCCATCAGCGTCAATCGGTATTTAGTAACCTGCCTTCGCAATCGGGGTTCTGTGTAATATCTATGCATTTCACCGCTACACTACACATTCCAGCTACTTCAATACTATTCAAGATTAACAGTATCAACGGCAGTTCTACAGTTAAGCTGCAGGTTTTCACCGCTGACTTATCAACCCGCCTACGGACCCTTTAAACCCAATAAATCCGGATAACGCTCGCATCCTCCGTATTACCGCGGCTGCTGGCACGGAGT
+
@@@CC<<FGGC@FFC7FFGGDAEG<EGGGGGEGGFGGEF+CFEF<FFF:FGGCFGGGFCFGGGCC@DDFGFFFEGGFGEGGCFDFG@CEGG>=:C7FFGGDFGCFAGGFFGCFGFEGGGFGGGCFGDGFGCEFGGFGGF=EGGGGGGGC;DGGGGGGGDF=DDGGFGADEFGGGGG5?ADD?@FAFGGGFCAEGFGGGFDA:+@FFF;>9A5=A>>A9FAF@4:@F>==BD925:@BB31<47=;;;@;<))614(((:;<@B@F(391(,,4(72(2.).<(6;((736?>(473,(49(
@M04999:289:000000000-L3R54:1:1101:19083:13831 2:N:0:410
TTGACTACACGGGTATCTAATCCTGTTTGCTCCCCACGCTTTCGCATCTCAGCGTCAGTATCTGTCCAGAAGGCCGCCTTCGCCACCGGTATTCCTCCACATCTCTACGCATTTCACCGCTACACGTGGAATTCTACCTTCCTCTACAATACTCCAGATAACCAGTTTTAAGTGCAGTTCCCAGGTTGAGCCCGGGGCTTTCACACCTAACTTAATTATCCGCCTACATGCCCTTTACGCCCAGTCATTCCGATTAACGCTCGCACCCTCCGTATTACCGCGGCTGCTGGCACGGAGTT
+
CCCCCGGGGGGGGGGGGGGGGGGGGGGGGGGGGGGGGGGGGGGGGGGGGGGGGGGGGGGGGGGGGGGGGGGGGGGGGGGGGGGGGGGGGGGGGGGGGGGGGGGGGGGGGGGGGGGGGGGGGGGGGGGFGGGGGGGGGGGGGGGGGGGGGGGGGGGGGGGGGGGGFGGGGGGGGGGGFGFGGFFGFGGFGGGGGGGDGDGGFFFFFFDFE=DFFFFFFFFFADFFDDFE?CFEFF@FCCFEF@?DFFFFF?CE;DFFC3(4?F>;BFFFFFFFB(4:2>BFF>0>>B:??712<?>996:
@M04999:289:000000000-L3R54:1:1101:28591:13854 2:N:0:410
AGACTACTGGGGTATCTAATCCTGTTTGCTCCCCACGCTTTCGCATCTCAGCGTCAGTATCTGTCCAGAAGGCCGCCTTCGCCACCGGTATTCCTCCACATCTCTACGCATTTCACCGCTACACGTGGAATTCTACCTTCCTCTACAATACTCCAGATAACCAGTTTTAAGTGCAATTCCCAGGTTGAGCCCGGGGCATTCACACCTAACTTAATTATCCGCCTACATGCCCTTTACGCCCAGTCATTCCGATTAACGCTCGCACCCTCCGTATTACCGCGGCGGCTGGCACGGAGTTAGC
+
<@<CCEFEFGFEGEFGGGGGGGCCFGCGGGGGDEFFGGCGGG:FGBFFAFDCFGGGGGDFGGAFG8EEC8FGGGGGGGEFGGFFCGGGGGGG9FDGGFGFEGFGGGGGGGGEGFGFEFEEFGGGGFGGEFFGGGGGGGG8DFDEGGGGGGGGAEFGGG8FGEDFFGGCFGGG,=D89=9DDCDEGGGGGFC6?CEDDGG76B>9AB4FED=E=891>>F45@F99:>**)08BB;C<F<E9?DE)7?CEE@036;3>D>2(,(399::?191(7><A969>(4((46B?1?80(-(-,:2-
@M04999:289:000000000-L3R54:1:1101:15379:13918 2:N:0:410
TGACTACCCGGGTATCTAATCCTGTTTGCTCCCCACGCTTTCGCATCTCAGCGTCAGTATCTGTCCAGAAGGCCGCCTTCGCCACCGGTATTCCTCCACATCTCTACGCATTTCACCGCTACACGTGGAATTCTACCTTCCTCTACAATACTCTAGTTAACCAGTTTTAAGTGCAATTCCTAGGTTGAGCCCAGGGCTTTCACACCTAACTTAATTATCCGCCTACATGCCCTTTACGCCCAGTCATTCCGATTAACGCTCGCACCCTCCGTATTACCGCGGCTGCTGGCACGTAGTTAGC
+
CCCCCGGGGGGGGGGGGGGGGGGGGGGGGGGGGGGGGGGGGGGGGGGGGGGGGGGGGGGGGGGGGGGGGGGGGGGGGGGGGGGGGGGGGGGGGGGGGGGGGGGGGGGGGGGGGGGGGGGGGGGGGGGGGGGFGGGGGGGGGGGGGFGGGGGGGGGGGGGGGGGGFGGGGFFGGGGGFGFGGFG6EGGCFGGGFGFGGGGGFFFFFFFFFFFEEFFFFFFFFDFFD@=ECFFFFBB:E2@E((46=EFFFFF@<7??EF>?;>B9>FF?FFFF?B?DFF:>F;>99?F?>0236(,416AF<
@M04999:289:000000000-L3R54:1:1101:8162:13930 2:N:0:410
TTAGACTACCGGGGTATCTAATCCTGTTCGCTCCCCACGCTTTCGCTCCTCAGCGTCAGTGACGGCCCAGAGACCTGCCTTCGCCATCGGTGTTCTTCCCGATATCTACACATTCCACCGTTACACCGGGAATTCCAGTCTCCCCTACCGCACTCCAGTCCGCCCGTACCCGGCGCCGATCCACCGTTAAGCGATGGACTTTCACACCAGACGCGACGAACCGCCTACGAGCTCTTTACGCCCAATAAATCCGGATAACGCTTGCACCCTACGTATTACCGCGGCTGCTGGCACGTAGTT
+
CCCCCGGGGGGGGGGGGGGGGGGGGGGGGGGGGGGGGGGGGGGGGGGGGGGGGGGGGGGGGGGGGGGGGGGGGGGGGGGGGGGGGGGGGGGGGGGGGGGGGGGGGGGGGGGGGGGGGGGGGGGGGGGGGGGEGGGGGGGGGGGGGGGGGGGGGGGGGGGGGGGGGGGGGGGGGGGGFG;DDGGGGGGGGC9CGGGGGCFFFFFFFFFFFFFFFFB;>DDBFFBFFF673<?F0>9AFFFFFB>FF:7AA9AFF>FFF<>B9::??FFBFFFF??<A7>A>?>90107?723((4<44:BF
@M04999:289:000000000-L3R54:1:1101:19447:13945 2:N:0:410
TAGACTACAAGGGTATCTAATCCTGTTTGCTCCCCACGCTTTCGCATCTCAGCGTCAGTATCTGTCCAGAAGGCCGCCTTCGCCACCGGTATTCCTCCACATCTCTACGCATTTCACCGCTACACGTGGAATTCTACCTTCCTCTACAATACTCTAGTTAACCAGTTTTAAGTGCAATTCCTAGGTTGAGCCCAGGGCTTTCACACCTAACTTAATTATCCGCCTACATGCCCTTTACGCCCAGTCATTCCGATTAACGCTCGCACCCTCCGTATTACCGCGGCTGCTGGCACGGAGTT
+
CCCCCGGGGGGGGGGGGGGGGGGGGGGGGGGGGGGGGGGGGGGGGECFCGGGGGGGGGGGGGGGGGGGGGGGGGGGGGGGGGGGGGGGGGGGGGGGGGGGGGGGGGGGGGGGGGGGGGGGGGGGGGGGGGFGFGGGGGGGGGGGFGGGGGGGGFFFGGGGGGFFGDFGGGGGGGGGFGFFDGGGFGGGFGGGGGGGCGGGAFFFFFFFFFFFCFFFFFFFFFF4=AFECEEFBFBBFFFF>@@BEEFC?EE;;DFFEFD0?FBB>BF?4:?B3,82):>:091>6(8?F?:??F;((-2
@M04999:289:000000000-L3R54:1:1101:8991:13975 2:N:0:410
CATGACTACAAGGGTATCTAATCCTGTTTGCTCCCCACGCTTTCGCATCTCAGCGTCAGTATCTGTCCAGAAGGCCGCCTTCGCCACCGGTATTCCTCCACATCTCTACGCATTTCACCGCTACACGTGGAATTCTACCTTCCTCTACAATACTCCAGATCACCAGTTTTAAGTGCAATTACCAGGTTGAGCCCGGGGCTTTCACACCTAACTTAATTATCCGCCTACATGCCTTTTACGCCCAGTCATCCCGATTAACGCTCGCCCCCTGCATATTAGCGCGTCCGCTGGCACGGATATC
+
6-68666<C;6F<,F,F,6666;;FCF<6,E@FG@F8F+@F:,E7F@FG<@6F<@@,8@F9EC,6<,6CFG8966EC+>=?F<,C@4:6CF7=AFG<<?F<FGGGFB?A<4@F:5FE<F+@>FGAGGE,4+4,9>>;E4>;DFGGG8,EG=9D:@,@8,3,6689+E=::E8E:993+=2+6+73=D6E,<E63@D5*0CA6A=F9*@:))-*4*+2=+1199(65(0(0>B)*17)9=579(07(./7).3(((,/)9(((,(-(431((((.)))))541(-(((-4((3(,49((().
@M04999:289:000000000-L3R54:1:1101:4777:13999 2:N:0:410
GACTACAAGGGTATCTAATCCTGTTTGCTCCCCACGCTTTCGCATCTCAGCGTCAGTATCTGTCCAGAAGGCCGCCTTCGCCACCGGTATTCCTCCACATCTCTACGCATTTCACCGCTACACGTGGAATTCTACCTTCCTCTACAATACTCCAGATAACCAGTTTTAAGTGCAGTTCCCAGGTTGAGCCCGGGGCTTTCACACCTAACTTAATTATCCGCCTACATGCCCTTTACGCCCAGTCATTCCGATTAACGCTCGCACCCTCCGTATTACCGCGGCTGCTGGCACGGAGTTAGCC
+
CCCCCFGDGGGFGGGGGGEFGCEFGGDGGF@FEGGGGEEGGGGGEDAEFFGGFFFCFGGGGFGGGGGGGGGGGGGGDEGGGGGGGGCFGGGCFFGFGGGGGGFGGFFEFC@FGGGGGGGGGGGGBEGFGDGGGGGGGGGGGGGGFFGGGGGGGGGGFGGGGGGGGGF:FGEDD:D=DGFGGFFG,@DGFGGGGGGDDF>CAFFF>4FADC6>FFF@66B@FFD=:>FFEFFE(>EFFFFF<;=@A677)(:;;?FF?FFFF6>B>:3447?F70:AAFFF0109::>:?(<<(4904<<<3
@M04999:289:000000000-L3R54:1:1101:10384:13999 2:N:0:410
TGTGAGACTACCCGGGTATCTAATCCTGTTCGCTCCCCACGCTTTCGCTCCTCAGCGTCAGTGACGGCCCAGAGACCTGCCTTCGCCATCGGTGTTCTTCCCGATATCTACACATTCCACCGTTACACCGGGAATTCCAGTCTCCCCTACCGCACTCCAGTCCGCCCGTACCCGGCGCCGATCCACCGTTAAGCGATGGACTTTCACACCAGACGCGACGAACCGCCTACGAGCTCTTTACGCCCAATAAATCCGGCTAACGCTTGCACCCTACGTATTACCGCGGCTGCTGGCCCGTAGT
+
CCCCCGGGGGGGGGGGGGGGGGGGGGGGGGGGGGGGGGGGGGGGGGGGGGGGGGGGGGGGGGGGGGGGGGGGGGGGGGGGGGGGGGGGGGGGGGGGGGGGGGGGGGGGGGGGGGGGGGGGGGGGGGGGGGGGGGGGGGGGGGGGGGGGGGGGGGGGGGGGGGGGGDGGGCEGGGGGFGFGDGGGFGGGFEGFGGGDGGDGFFFFFFFFFF1(:FBFFFFFF0>>F>FB??F6?>BFABF?9:?B>?0())6:476;((-)8?(:6322)::?FFF084?AFDFF>99;;08:2(((-4;:-
@M04999:289:000000000-L3R54:1:1101:6355:14024 2:N:0:410
GGACTACCCGGGTATCTAATCCTGTTTGCTCCCCACGCTTTCGCATCTCAGCGTCAGTATCTGTCCAGAAGGCCGCCTTCGCCACCGGTATTCCTCCACATCTCTACGCATTTCACCGCTACACGTGGAATTCTACCTTCCTCTACAATACTCCAGATAACCAGTTTTAAGTGCAATTCCCAGGTTGAGCCCGGGGCTTTCACACCTAACTTAATTATCCGCCTACATGCCCTTTACGCCCAGTCATTCCGATTAACGCTCGCACCCTCCGTATTACCGCGGCTGCTGGCACGGAGTTAGC
+
CCCCCGGGGGGGGGGGGGGGGGGGGGGGGGGGGGGGGGGGGGGGGGGGGGGGGGGGGGGGGGGGGGGGGGGGGGGGGGGGGGGGGGGGGGGGGGGGGGGGGGGGGGGGGGGGGGGGGGGGGGGGGGGDGGGGGGGGGGGGGGGGGGGGGGGGGGGGGGGGGGGGGGGGGGGGGGGGFGFGGGGGGGGGGGGGGGDGGDGGFFFFFFFFEFFEFFFFFFFF>BFF?B3CE@EDFFFEEFFFB?D;39?CE?;7<F?ED:>FF>BFFFFFFF>::?:AFFF;9BBFBBB?:??DF>974<))-
@M04999:289:000000000-L3R54:1:1101:26405:14042 2:N:0:410
AAGCAGACTACAAGGGTATCTAATCCTGTTTGCTCCCCACGCTTTCGCATCTCAGCGTCAGTATCTGTCCAGAAGGCCGCCTTCGCCACCGGTATTCCTCCACATCTCTACGCATTTCACCGCTACACGTGGAATTCTACCTTCCTCTACAATACTCCAGATAACCAGTTTTAAGTGCAATTCCCAGGTTGAGCCCGGGGCTTTCACACCTAACTTAATTATCCGCCTACATGCCCTTTACGCCCAGTCATTCCGATTAACGCTCGCACCCTCCGTATTACCGCGGCTGCTGGCACGGAGT
+
CCCCCGGGGGGGGGGGGGGGGGGGGGGGGGGGGGGGGGGGGGGGGGGGGEGGGGGGGGGGGGGGGGGGGGGGGGGGGGGGGGGGGGGGGGGGGGGGGGGGGGGGGGGGGGGGGGGGGGGGGGGGGGGGGGGGDFFGGGGGGGGGGGGGGGGGGGGGGEGGGGDAFGGGFGGFCGGGFGFCGGFGGGGGGGFGGGGGGGGGFEFFFFFFB=B;BFFFFFFEF4CC@F@FDFBFFF=@F@FFC(3:@DF@@EE)).=<@FFFFFFF079999??1?FFFBBADF?>BF>>FBFF0<72:9698
@M04999:289:000000000-L3R54:1:1101:15791:14049 2:N:0:410
GGACTACTAGGGTATCTAATCCTGTTCGCTCCCCACGCTTTCGCTCCTCAGCGTCAGTGACGGCCCAGAGACCTGCCTTCGCCATCGGTGTTCTTCCCGATATCTACACATTCCACCGTTACACCGGGAATTCCAGTCTCCCCTACCGCACTCCAGTCCGCCCGTACCCGGCGCCGATCCACCGTTAAGCGATGGACTTTCACACCAGACGCGACGAACCGCCTACGAGCTCTTTACGCCCAATAAATCCGGATAACGCTTGCACCCTACGTATTACCGCGGCTGCTGGCACGTATGTAGC
+
CCCCCGGGGGGGGGGGGGGGGGGGGGGGGGGGGGGGGGGGGGGGGGGGGGGGGGGGGGGGFGGGGGGGFFGFGGGGGGGGGGGGDGGGGGGGGGGGGGGGGGGGFGGGGGGGGGGGGGGGGGGGGGGGGGGGGGGGGGFGGGGGGGGGGGGGGGGGFGGGGGGGGGGGGG>>EGGDFGFGGGGGGGG5@GEGFGGFGGGCC@FFFFFFFFFFB@BB6@EB@FFFFFF?490:BDA>F?BFFF<B03<>DF>9B?:A?66:1:<27?F::BF?<<0<<A(1(4,46?78:B0>?08)(.)).
@M04999:289:000000000-L3R54:1:1101:27344:14080 2:N:0:410
GCAGGACTACTGGGGTATCTAATCCTGTTCGCTCCCCACGCTTTCGTCCATCAGCGTCAATCGGTATTTAGTAACCTGCCTTCGCAATCGGGGTTCTGTGTAATATCTATGCATTTCACCGCTACACTACACATTCCAGCTACTTCAATACTATTCAAGATTAACAGTATCAACGGCAGTTCTACAGTTAAGCTGCAGGTTTTCACCGCTGACTTATCAACCCGCCTACGGACCCTTTAAACCCAATAAATCCGGATAACGCTCGCATCCTCCGTATTACCGCGGCTGCTGGCACGGAGTT
+
CCCCCEGGGGGGGGGFGGGGGGGGGGGGGGGGGGGGGGGGGGEFGGGGGGGGGGGGGGGGGGGGCFGGGGGGGGGGGGGGGGGGGGCFGGGGGGGGGGGGGGGGGGGGGGGGGGGGGGGGGGGGGGGGGGGGGGGGGGGGGGGGFGGGGGGGGGGGGGGGGGFGGGGGGGGGGGGGFGFGGGGGGGGGGGGGGGGGGGGDFFFAFF5ABFFFFFFFFAAAF=:79@FFB@=DFB@=DFFFF@DF;F@F3>EFFFF;DFFED6?6;0(3;:?A:>::<?BDFFF66>9>?577(.)-6>B1.
@M04999:289:000000000-L3R54:1:1101:21044:14123 2:N:0:410
CTTTGGACTACTCGGGTATCTAATCCTGTTTGCTCCCCACGCTTTCGCATCTCAGCGTCAGTATCTGTCCAGAAGGCCGCCTTCGCCACCGGTCTTCCTCCACATCTCTACGCATTTCACCGCTACACGTGTAATTCTACCTTCCTCTACAATACTCCAGCTAACCAGTTTTAAGTGCAATTCCCAGGTTGAGCCCGGGGCTTTCACACCTAACTTAATTCTCCGCCTACATGCCCTTTACGCCCAGTCATTCCGCTTAACGCTCGCACCCTCCGTATTACCGCGTCTTCTGACACGGCGT
+
BCCCCFCF9F8,CFGCFEFFGF,EEFCCFFGGDFGGG@6@BE@CFGGGG7FG<9@E:BC7@FDFFF<C<CFC<@@ECFGGGE7FD:7F:A=FF+@E<F,FGCFG,A9<AFFCG>FGGGF=FEGFGGFGCFC,8>E,EFCGG?FDDF8ECE,9B98@FGGF,@ECGGCF=,@FFFGGBF7D9FGCE,33@E?CCCCFGDC5@*?*4=9644@E3>FFFCFE6*9*6>2222(@C@;@ED@6>1<@9(8;@9EFFFF6(3(.<((((3,4;>(4::0,8??)66,((---(.-<)-..4(((-
@M04999:289:000000000-L3R54:1:1101:8440:14162 2:N:0:410
AGACTACAGGGGTATCTAATCCTGTTTGCTCCCCACGCTTTCGCATCTCAGCGTCAGTATCTGTCCAGAAGGCCGCCTTCGCCACCGGTATTCCTCCACATCTCTACGCATTTCACCGCTACACGTGGAATTCTACCTTCCTCTACAATACTCTAGTTAACCAGTTTTAAGTGCAGTTCCCAGGTTGAGCCCGGGGCTTTCACACCTAACTTAATTATCCGCCTACATGCCCTTTACGCCCAGTCATTCCGATTAGCGCTCGCACCCTCCGTATTACCGCGGCTGCTGGCACGGAGTTAGC
+
CCCCCGGGGGGGGGGGGGGGGGGGGGGGGGGGGGGGGGGGGGGGGGGGGGGGGGGGGGGGGGGGGGGGGGGGGGGGGGGGGGGGGGGGGGGGGGGGGGGGGGGGGGGGGGGGGGGGGGGGGGGGGGGGGGGGGGGGGGGGGGGGGGGGGGGGGGFGGGGGGGGGGGGGGGGGGGGGFGFGGGGGGGGGGGGGGGGGGGGGFFFFFFFFFFFFFFFFFFFFFFFFDFFFEFFFFFFEEFFFFD?;@EE3<CE3;DFE@@BFFFF9BBF:BFFF:B:DFA39B>>BFFFBB:1)3(378<<94
@M04999:289:000000000-L3R54:1:1101:9395:14168 2:N:0:410
GTGTTGACTACCGGGGTATCTAATCCTGTTCGCTACCCATGCTTTCGAACCTCAGCGTCAGTTACAGACCAGAGAGCCGCCTTCGCCACTGGTGTTCTTCCATATATCTACGCATTCCACCGCTACACATGGAGTTCCACTCTCCTCTTCTGCACTCAAGAAAAACAGTTTCAGCTGCACTTCCCCGGTTAAGCCGAGGGCTTTCACAGCTGACTTGTTCTCCCGCCTGCGTTCGCTTTACGCCCAATAAATCCGGACAACGCTTGCCACCTACGTATTACTGCGGCTGCTGGCACGTAGT
+
CCCCCGGGGGGGGGGGGGGGGGGGGGGGGGGGGGGGGGGGGGGGGGGGGGGGGGGGGGGGGDGGGGGGGGGGGGGGGGGGGGGGGGGGGGGGGGGGGGGGGGGGFFGGGGGGGGGGGGGGGGGGGGGGGGGGDGGGGGGGGGGGGGGGGGGGGGGGGGGGGGGGGGGGGGGGGGGGFGFGGGGFFGGGGGGGGGGGDG7DEFFFFFFFFBEEEFFFFFFEFFFB=@BDFF0;@FFFF6@FF@?FFBF7?FAF<>7>?>>:<FFFF?F?AD3:?FFBFF0<4)-4(3(,,23)5((.411.-
@M04999:289:000000000-L3R54:1:1101:17268:14193 2:N:0:410
GTAGACTACTGGGGTATCTAATCCTGTTTGCTCCCCACGCTTTCGCATCTCAGCGTCAGTATCTGTCCAGAAGGCCGCCTTCGCCACCGGTATTCCTCCACATCTCTACGCATTTCACCGCTACACGTGGAATTCTACCTTCCTCTACAATACTCCAGATAACCAGTTTTAAGTGCAGTTCCCAGGTTGAGCCCGGGGCTTTCACACCTAACTTAATTATCCGCCTACATGCCCTTTACGCCCAGTCATTCCGATTAACGCTCGCACCCTCCGTATTACCGCGGCTGCTGGCACGGAGTT
+
CCCCCGGGGGGGGGGGGGGGGGGGGGGGGGGGGGGGGGGGGGGGGGGGGGGGGGGGGGGGGGGGGGGGGGGGGGGGGGGGGGGGGGGGGGGGGGGGGGGGGGGGGGGGGGGGGGGGGGGGGGGGGGGGGGGGGGGGGGGGGGGGGGGGGGGGGGGGGGGGGFGGGGGGGGFGGGGGFGFGGGGGGGGGGGGGGGGDGGC5@AFFFFFEFFFFFFFFEFFFF?DFFFFDFFFFEBFFFCEFFFFDFFFFFFFFFFFFFFFF>F:BFFFF06?BF?08?FFFFF>B>;>FFBBBFFBB114:
@M04999:289:000000000-L3R54:1:1101:25023:14195 2:N:0:410
TGCGTGACTACTGGGGTATCTAATCCTGTTTGCTCCCCACGCTTTCGCATCTCAGCGTCAGTATCTGTCCAGAAGACCGCCTTCGCCACCGGTATTCCCCCACATCTCTACGCATTTCACCGCTACACGTGGAATTCTACCTTCCTCTACAATACTCCAGATAACCAGTTTTAAGTGCAGTTCCCAGGTTGAGCCCGGGGCTTTCACACCTAACTTAATTATCCGCCTACATGCCCTTTACGCCCAGCCATTCCGATTAACGCTCGCACCCTCCGTATTACCGCGGCTGCTGGCACGGAGT
+
CCCCCGGGGGGGGGGGGGGGGGGGGGGGGGGGGGGGGGGGGGGGGGGGGGGGGGGGGGGGGGGGGGGGGGGGGGGGGGGGGGGGGGGGGGGGGCFGGGGGGGGGGGGGGGGGGGGGGGGGGGGGGGGGGGGGGGGGGGGGGGGGGGGGGGGGGGGGGGGGGGGGGGGGGFGGGGGGBGFGGGGGGGGGGGGGGGGGGGGGEFFFFFFFFFFFFFFFEFCCACEFFFFDFFFFFFEFFDFFFFFFFF<DFF<CF<EFF:BF>61<?9>1>9:<::1361:ADF?BF>649?D>0?1<?99(-
@M04999:289:000000000-L3R54:1:1101:9205:14264 2:N:0:410
TGTGGACTACCCGGGTATCTAATCCTGTTTGCTCCCCACGCTTTCGCATCTCAGCGTCAGTATCTGTCCAGAAGGCCGCCTTCGCCACCGGTATTCCTCCACATCTCTACGCATTTCACCGCTACACGTGGAATTCTACCTTCCTCTACAATACTCTAGTTAACCAGTTTTAAGTGCAATTCCTAGGTTGAGCCCAGGGCTTTCACACCTAACTTAATTATCCGCCTACATGCCCTTTACGCCCAGTCATTCCGATTAACGCTCGCACCCTCCGTATTACCGCGGCTGCTGGCACGGAGTT
+
CCCCCGGGGGGGGGGGGGGGGGGGGGGGGGGGGGGGGGGGGGGGGGGGGGGGGGGGGGGGGGGGGGGGGGGGGGGGGGGGGGGGGGGGGGGGGGGGGGGGGGGGGGGGGGGGGGGGGGGGGGGGGGGGGGGGGGGGGGGGGGGGGGGGGGGGGGGGGGGGGGGGGGGGGGGGGGGGFGFGGGGGGGGGGGGGGGGGGGGGFFFFFFFFFFFFFFFFFFFEFFFFFFFFFFFFFFFFFFFFFFBFFFEEEFFFEF<FF6CC?FF;BF>FFFF?:>(4?(449?>>9BF9B?:7??>F>FFB:
@M04999:289:000000000-L3R54:1:1101:10053:14297 2:N:0:410
GTTGACTACTCGGGTATCTAATCCTGTTTGCTCCCCACGCTTTCGCATCTCAGCGTCAGTATCTGTCCAGAAGGCCGCCTTCGCCACCGGTATTCCTCCACATCTCTACGCATTTCACCGCTACACGTGGAATTCTACCTTCCTCTACAATACTCCAGATAACCAGTTTTAAGTGCAATTCCCAGGTTGAGCCCGGGGCTTTCACACCTAACTTAATTATCCGCCTACATGCCCTTTACGCCCAGTCATTCCGATTAACGCTCGCACCCTCCGTATTACCGCGGCTGCTGGCACGGAGTTT
+
CCCCCGGGGGGGGGGGGGGGGGGGGGGGGGGGGGGGGGGGGGGGGGGGGGGGGGGGGGGGGGGGGGGGGGGGGGGGGGGGGGGGGGGGGGGGGFGGGGGGGGGGGGGGGGGGGGGGGGGGGGGGGGGGGGGGGGGGGGGGGGGGGGGGGGGGGGGGGGAFGFGGGGFGFGGGGGGGFGFGGGGGGGGGFGGGGGGGGGGGFFFFFFFEDFFFFFFFCFFFFCFBDF?BFFEFFFFFFFFFFFFFF4=AE<EEE@FFF?E<>?:9>6;>F::?73(8?FFF09;(432:?D06:D?796(.)
@M04999:289:000000000-L3R54:1:1101:20949:14299 2:N:0:410
GACTACAAGGGTATCTAATCCTGTTCGCTACCCATGCTTTCGAACCTCAGCGTCAGTTACAGACCAGAGAGCCGCCTTCGCCACTGGTGTTCTTCCATATATCTACGCATTCCACCGCTACACATGGAGTTCCACTCTCCTCTTCTGCACTCAAGAAAAACAGTTTCAGCTGCACTTCCCCGGTTAAGCCGAGGGCTTTCACAGCTGACTTGTTCTCCCGCCTGCGTTCGCTTTACGCCCAATAAATCCGGACAACGCTTGCCACCTACGTATTACCGCGGCTGCTGGCACGTAGTTAGCC
+
CCCCCGGGGGGGGGGGGGGGGGGGGGGGGGGGGGGGGGGGGGGGGGGGGGGGGGGGGGGGGGGGGGGGGGGGGGGGGGGGGGGGGGGGGGGGGGGGGGGGGGGGGGGGGGGGGGGGGGGGGGGGGGGGGGGGGGGGGGGGGGGGGGGGGGGGG?FGGGGFGGGGGGGGGGGGGGGGFGBGGGGGGGGGGGGGGGGGGGGCAFFFFFFFFFFFFFFFFFFFFFFFFFFFFDFFFFFFFFFFFFF;<CFEF@@?>FBFBFFFFFF<<?FFF?<<4>BF2<F>>B9;035:0428?74,.5<93
@M04999:289:000000000-L3R54:1:1101:27655:14306 2:N:0:410
TGCGACTACCGGGGTATCTAATCCTGTTTGCTCCCCACGCTTTCGCACCTCAGCGTCAGTATCTGTCCAGAAGGCCGCCTTCGCCACCGGTATTCCTCCACATCTCTACGCATTTCACCGCTACACGTGGAATTCTACCTTCCTCTACAATACTCCAGATAACCAGTTTTAAGTGCAATTCCCAGGTTGAGCCCGGGGCTTTCACACCTAACTTAATTATCCGCCTACATGCCCTTTACGCCCAGTCATTCCGATTAACGCTCGCACCCTCCGTATTACCGCGGCTGCTGGCACGGAGTT
+
CCCCCGGGGGGGGGGGGGGGGGGGGGGGGGGGGGGGGGGGGGGGGGGGGGGGGGGGGGGGGGGGGGGGGGGGGGGGGGGGGGGGGGGGGGGGGGGGGGGGGGGGGGGGGGGGGGGGGGGGGGGGGGGGGGGGGGGGGGGGGGGGGGGGGGGGGGGGGGGGGGGGGGGGGGGGGGGGFGFGGGGGGGGGGGGGGGGGGGGGFFFFFFFFFFFFFFFFFFFFFFFFFFFFFFFFFFFFFFFFFFFF@FEFFFAFFFF6?D>:>??>FFFBFFFFF23<FAFFFFBF>>>BDDFBFF:409?0
@M04999:289:000000000-L3R54:1:1101:11001:14339 2:N:0:410
TGGACTACTGGGGTATCTAATCCTGTTCGCTCCCCACGCTTTCGCTCCTCAGCGTCAGTGACGGCCCAGAGACCTGCCTTCGCCATCGGTGTTCTTCCCGATATCTACACATTCCACCGTTACACCGGGAATTCCAGTCTCCCCTACCGCACTCCAGTCCGCCCGTACCCGGCGCCGATCCACCGTTAAGCGATGGACTTTCACACCAGACGCGACGAACCGCCTACGAGCTCTTTACGCCCAATAAATCCGGATAACGCTTGCACCCTACGTATTACCGCGGCTGCTGGCACGGAGTTAC
+
CCCCCGGGGGGGGGGGGGGGGGGGGGGGGGGGGGGGGGGGGGGGGGGGGGGGGGGGGGGGGGGGGGGGGGGGGGGGGGGGGGGGGGGGGGGGGGGGGGGGGGGGGGGGGGGGGGGGGGGGGGGGGGGGGGGGGGGGGGFFGGGGGGGGGGGGGGGGGGGGGGGGGGGGGGGGGGGGFGFGGGGGGGGGGGGGGGGDCGGGFFFFFFE:<@?3;E5>>FFFEBFFFFFF:?FFFFFFFFFFFFFBB>BDAD?69?FFFFFFFFFF<<BF??<:??FBFF<<>FFFFB::)314<((4(32A)
@M04999:289:000000000-L3R54:1:1101:3826:14390 2:N:0:410
GAAAGGACTACCAGGGTATCTAATCCTGTTTGCTCCCCACGCTTTCGCATCTCAGCGTCAGTATCTGTCCAGAAGGCCGCCTTCGCCACCGGTATTCCTCCACATCTCTACGCATTTCACCGCTACACGTGGAATTCTACCTTCCTCTACAATACTCCAGATAACCAGTTTTAAGTGCAATTCCCAGGTTGAGCCCGGGGCTTTCACACCTAACTTACTTATCCGCCTACATGCCCTTTACGCCCAGTCATTCCGATTAACGCTCGCACCCTCCGTATTACCGCGGCTGCTGGCACGGAGT
+
CCCCCGGGGGGGGGGGGGGGGGGGGGGGGGGGGGGGGGGGGGGGGGGGGGGGGGGGGGGGGGGGGGGGGGGGGGGGGGGGGGGGGGGGGGGGGGGGGGGGGGGGGGGGGGGGGGGGGGGGGGGGGGGGGGGGGGGGGGGGGGGGGGGGGGGGGGGGGGGGGGDFGGGGGGGGGGGGFGFFGGGGGFFGGGDFGGGGGDG5?EFFFFFFFFFFFFFFF+8>FFF?@B@FFBEFFBEFF@EFF?D0;?<@EFFFFFFFF<0CC:;?F6>;>(:<BBFB<??9<>?>;129103270?>:4914
@M04999:289:000000000-L3R54:1:1101:19804:14393 2:N:0:410
GCGACTACTCGGGTATCTAATCCTGTTTGCTCCCCACGCTTTCGCATCTCAGCGTCAGTATCTGTCCAGAAGGCCGCCTTCGCCACCGGTATTCCTCCACATCTCTACGCATTTCACCGCTACACGTGGAATTCTACCTTCCTCTACAATACTCCAGATAACCAGTTTTAAGTGCAATTCCCAGGTTGAGCCCGGGGCTTTCACACCTAACTTAATTATCCGCCTACATGCCCTTTACGCCCAGTCATTCCGATTAACGCTCGCACCCTCCGTATTACCGCGCCTGCTGGCACGGAGTT
+
CCBBB@CCFGGGGGEGGFEFGAEFFFG<FGGGGGECFDCGCCGGGGGGFGFFCCFGGDGGGGGGEFGGGGGGGGGGCFECGGEEGG<CFGDEGGGDGAFFGGGGGAFGGGFG:FFGGGEECEGGGGCFGFGGCEGEGF?FDFGGGGCFGGEGDGFGGGGFGGGFGGCFFDGC=E7DBD?FGCFGGGGGFDGCCEGGDGCCFFFFFFE4>EFFFFF+8@8C822>DDDBCE;4@@F3;C<A;B?0;@EC??CE??DFECF>::966>B:?<<630(.4491;B(9????B0:?2261942
@M04999:289:000000000-L3R54:1:1101:15533:14398 2:N:0:410
AGGCACTACCAGGGTATCTAATCCTGTTCGCTACCCATGCTCTCGAGCCTCCGCGTCAGTAACAGACCAGAGAGCCGCCTTCGCCACTGGTGCTCTTCCATATATCCACGCATCTCACCGCTACACATGGAGTTCCTCTCCCCTCTTCTGCTCTCACGCCCCTCAGTTTCCGATGCTCCTCCTCATTTAAGCTGAGGGTTTTCACATTCAGACTTAAACGTCCGCCTGCGCCCCCTTTCCCCCCAATAACTCCGGACAACGCCTGCCACCTCCGTATTACCGCGGCTGCTGGTACGTAGTT
+
-AA,,;6;F<<FD7F8F<A6;C,;FCGAF,FECGDG@66,C,<FGG7,@@A,@:+78,8<966E<<C@,EGG8,,E+++,4CA?F:,BFGG8,C?<,:?EFGG9FEGA==77C+9FC5F+++@F9FE<=F8=4,@E,@8E,4@F8,3=,,@,ED?=,6,6+@6@8DF,6@:A6+04@<*;3079,,,7,2,@98<C5**;45B6B+=9/*/*.*+=;B*6)08(6>2(7(,(((,.(56B)(,(.(40-,)..((492(.((((-3:)4:(((,4:1(-6)8>619B>0))((-.48?:B2
@M04999:289:000000000-L3R54:1:1101:21279:14491 2:N:0:410
GACTACCGGGGTATCTAATCCTGTTCGCTACCCATGCTTTCGAACCTCAGCGTCAGTTACAGACCAGAGAGCCGCCTTCGCCACTGGTGTTCTTCCATATATCTACGCATTCCACCGCTACACATGGAGTTCCACTCTCCTCTTCTGCACTCAAGAAAAACAGTTTCAGCTGCACTTCCCCGGTTAAGCCGAGGGCTTTCACAGCTGACTTGTTCTCCCGCCTGCGTTCGCTTTACGCCCAATAAATCCGGACAACGCTTGCCACCTACGTATTACCGCGGCTGCTGGCACGTAGTTAGCC
+
CCCCCGFBBFEFGGGGGGGGFFGGGGCFGEGGGGFEGFFGGGCFFGFGGGGGFGGEFGGGGGG8FGGGGGCCACGGGCGFGBEGGCE?EFGGGFEFEAEEFCGGFFGGEGCFGGGGGGGGGGGDD,A,FGGGFFAGGGFGADGGGGDCFGFF8@FC8,@EGFFDDFEFFGGGEGGGFGFFGD>EEGFFFCEGG::DGGGDAFFFFFAFFFFE=8AFFBA>E@@7?@7@FFFFF;EFF62BD6337BFFF;619;6:9>1(8??BDB1:?6?)6:2)449992642550::,44(3:4<AA2
@M04999:289:000000000-L3R54:1:1101:15376:14509 2:N:0:410
CAGACTACAGGGGTATCTAATCCTGTTCGCTACCCATGCTTTCGAACCTCAGCGCCAGTTACAGACCAGAGAGCCGCCTTCGCCACTGGTGTTCTTCCATATATCTACGCATTCCACCGCTACACATGGAGTTCCACTCTCCTCTTCTGCACTCAAGAAAAACAGTTTCAGCTGCACTTCCCCGGTTAAGCCGAGGGCTTTCACAGCTGACTTGTTCTCCCGCCTGCGTTCGCTTTACGCCCAATAAATCCGGACAACGCTTGCCACCTACGTATTACCGCGGCTGCTGGCACGTAGTT
+
CCCCCGGGGGGGGGGGGGGGGGGGGGGGGGGGGGGGGGGGGGGGGEFGGGGGGGGGGGGGGGGGGGGGGGGGGGGGGGGGGGGGGGGGGGGFGGGGGGGGGGGGGGGGGGGGGFFGGGGGGGGGGGGGGGGGFGGGGGGGGGGGGGGGGGGGGGGGGFGGGGGGGGGGFGGGGGGGFGFGGGGGGGGGGGGGGGGGGGGGFFFFFBFFFEFFEFFFCFFFFFFFFFB@DDF<FFFDFC?E@B?28@A<CDFB9?9BFF>B?:B?8><:?FFFFFDFA<680(460(-:??1328:03-5
@M04999:289:000000000-L3R54:1:1101:22446:14509 2:N:0:410
AGACTACTGGGGTATCTAATCCTGTTTGCTCCCCACGCTTTCGCATCTCAGCGTCAGTATCTGTCCAGAAGGCCGCCTTCGCCACCGGTATTCCTCCACATCCCTACGCATTTCACCGCTACACGTGGAATTCTACCTTCCTCTACAATACTCCAGATAACCAGTTTTAAGTGCAATTCCCAGGTTGAGCCCGGGGCTTTCACACCTAACTTAATTATCCGCCTACATGCCCTTTACGCCCAGTCATCCCGATTAACGCTCGCACCCTACGTATTACCGCGGCTGCTGGCACGGAGTTAGC
+
CCCCCGGGDGGGFGGFGGGGGGGGGGFFGGGGGCFGGGCEGFFGGDGGGGGGGGGDEFGGGGFGGGGGGGGGGGGGGGEFFEEGGGGGGGGGGGGFFGGGGGGGGGGGGGGCGGGGGGGGGGGGGFDFDGDGFGGFGDFGGGGFFGFFGGGGGGDGGGGGGFFC@DDFGGGFGCFFFGFDFGGGFFGFFGGFGGGGGGGGFFFFFFFFEFFEF6FFFFFCBB=@FFFEFF9:1=@CED<E1;0/7AF);<;;0;;CF<021((-41(((.13<A?FBFB64>109<FF2(4?F07(-:>B<
@M04999:289:000000000-L3R54:1:1101:6241:14528 2:N:0:410
GACTACTAGGGTATCTAATCCTGTTTGCTCCTCACGCTTTCGCATCTCAGCGTCAGTATCTGTCCAGAAGGCCGCCTTCGCCACCGGTATTCCTCCACATCTCTACGCATTTCACCGCTACACGTGGAATTCTACCTTCCTCTACAATACTCCAGATAACCAGTTTTAAGTGCAATTCCCAGGTTGAGCCCGGGGCTTTCACACCTAACTTAATTATCCGCCTACATGCCCTTTACGCCCAGTCATTCCGATTAACGCTCGCACCCTCCGTATTACCGCGGCTGCTGGCACGGAGTTAGCC
+
CCC<CFGEGGCCEEGAFGGGCFEGGGGGGFGFGAFGGGEFGGGDDE9FGGGGGGGEGGGGGGGGFFGGGFDGGGGDGGGGGCFGFGGG:BF<EFFFGGG<FFGGGGGGGGFGGGG9FGEGGGGGEFDCEEDGGGGC9>DGFFGGGGEFGGGGGG?99EFFFGGFGFGFCGGGGGDFFGF?DFDDFCG?,ADGE+@C9?FDFFFAAFFFFFFE=A>E<FCDFF=@B26C=;@E(>CFF=951(/7A?CFF80?DFEF?;0;9>9F11(-413((4))6409(((-,.),43,2(4(-45:<2
@M04999:289:000000000-L3R54:1:1101:11581:14568 2:N:0:410
GGACTACTCGGGTATCTAATCCTGTTCGCTCCCCACGCTTTCGCTCCTCAGCGTCAGTGACGGCCCAGAGACCTGCCTTCGCCATCGGTGTTCTTCCCGATATCTACACATTCCACCGTTACACCGGGAATTCCAGTCTCCCCTACCGCACTCCAGTCCGCCCGTACCCGGCGCCGATCCACCGTTAAGCGATGGACTTTCACACCAGACGCGACGAACCGCCTACGAGCGCTTTACGCCCAATAAATCCGGATAACGCTTGCACCCTACGTATTACCGCGGCTGCTGGCACGGCGTTTGC
+
CCCCCGGDEFEDFFGGFGGGGGGGGGFGGGGGF:DFGGGGGGGDGGGGGGGGGGGGGG9CFGEGFGGGFEFGCEEFGGGGG7=CCGGGGGGGGFGGGFGCEGFGGGGGGGGGGGGGGGGGGGEEFEDGCFDFEGFFFGFCDGEDGGGEGGG>EEFGFGDEGGEGEDEGGGGGEDDGEG>C=FGGGGGGGCE=FGDCFGGFF=FFFEFFDF>>FFEFFBB95410-3(-49(,3<1<>?F3;F68?32692141?1)329?F6?7>?B((4(:2624)66934,43::).:082-((44(34
@M04999:289:000000000-L3R54:1:1101:23042:14577 2:N:0:410
GAGACTACCAGGGTATCTAATCCTGTTCGCTACCCATGCTTTCGACCCTCAGCGTCAGTTACAGACCAGAGAGCCGCCTTCGCCACTGGTGTTCTTCCATATATCTACGCATTCCACCGCTACACATGGAGTTCCACTCTCCTCTTCTGCACTCAAGAAAAACAGTTTCAGCTGCACTTCCCCGGTTAAGCCGAGGGCTTTCACAGCTGACTTGTTCTCCCGCCTGCGTTCGCTTTACGCCCAATAAATCCGGACAACGCTTCCCACCTACGTATTACCGCGGCTGCTGGCCCGGAGTT
+
CCCCCEEFFFFGGGCGFFGGCEGFFFFFGGGGGGGGGFFEGGFFF,@FDD8EFFC:7FFGGFFCEFGGGGCGGGGGDFFGFDEGDC=FGFGFFFFGGGDC<FF9A<A<:F:@F<A?EGGGCEE:F<DGGGFCFBFAFAFGFFF?FFGC@FG89?,=>98DFFGFD@EFFFCGF8=D6DFGGGFCGGG?CFGG>**99D*3?A91+0@9)*0*A4:A6:+0?22>=2=@<;1(33=?;EFE;>1;3))9<<E9>066<<1(,4(.323:1(:<43<:4:A16(41;1:D:30((,(-(-3
@M04999:289:000000000-L3R54:1:1101:4893:14595 2:N:0:410
GACTACTGGGGTATCTAATCCTGTTTGCTCCCCACGCTTTCGCATCTCAGCGTCAGTATCTGTCCAGAAGGCCGCCTTCGCCACCGGTATTCCTCCACATCTCTACGCATTTCACCGCTACACGTGGAATTCTACCTTCCTCTACAATACTCTAGTTAACCAGTTTTAAGTGCAATTCCTAGGTTGAGCCCAGGGCTTTCACACCTAACTTAATTATCCGCCTACATGCCCTTTACGCCCAGTCATTCCGATTAACGCTCGCACCCTCCGTATTACCGCGGCTGCTGCCACGGCGTTAGCC
+
CCCCCGGGGGGGGGGGGGGGGGGGGGGGGGGGGGGGGGGGGGGGGGGGGGGGGGGGGGGGGGGGGGGGGGGGGGGGGGGGGGEGGGGGFGGGGGGGGGGGGGGGGGGGGGGGGGGGGGGGGGGEGGGEFGGGGGGGGGGGGGGGGGGGGGGGGGGGGGGGGGGFGFGGGGGGGGGGFGFGF9DGDFGGFDFGGGGGGGGGFFFFFFFFFFFFEFFFFFFAFF=DB4EEE==EFFEFFDFDFFFFFFFFFFF0<FEFFFF<01;B@6:40380?3AFFFB921418?:),,4904149?6),
@M04999:289:000000000-L3R54:1:1101:23274:14636 2:N:0:410
GTGGACTACTGGGGTATCTAATCCTGTTCGCTACCCATGCTTTCGAACCTCAGCGTCAGTTACAGACCAGAGAGCCGCCTTCGCCACTGGTGTTCTTCCATATATCTACGCATTCCACCGCTACACATGGAGTTCCACTCTCCTCTTCTGCACTCAAGAAAAACAGTTTCAGCTGCACTTCCCCGGTTAAGCCGAGGGCTTTCACAGCTGACTTGTTCTCCCGCCTGCGTTCGCTTTACGCCCAATAAATCCGTACAACGCTTGCCACCTACGTATTACCGCGGCTGCTGGCACGTAGTT
+
CCCCCGGGGGGGGGGEGGGGGGGGGGGGGGGGGGGGGGGGGGGGG@FGGGGGGGGGGGGAFGGGGGGGGGFGGGGGGGGGGGGGGGGGGGGGGGGGGGGGGGGGGGGGGGGGGGGGGGGGGGGGGGGGGGGFGEGGGGGGGGGGGGGGGGGGGGGGGGGFGG8CFGFGGGGGDFDFFGFCDGGGGGGGDGGGGGGD>*?FFFFFFFFFFFFFFFFFFFFFFFFF>D=(6<D@DFFFFFFF;>B<;8@3;EEE>(28?A:>0:1:?:<703>?(32<BFF<?B0>>B>FFBF?()44:?24
@M04999:289:000000000-L3R54:1:1101:18219:14643 2:N:0:410
GAATTGACTACTAGGGTATCTAATCCTGTTCGCTCCCCACGCTTTCGTCCATCAGCGTCAATCGGTATTTAGTAACCTGCCTTCGCAATCGGGGTTCTGTGTAATATCTATGCATTTCACCGCTACACTACACATTCCAGCTACTTCAATACTATTCAAGATTAACAGTATCAACGGCAGTTCTACAGTTAAGCTGCAGGTTTTCACCGCTGACTTATCAACCCGCCTACGGACCCTTTAAACCCAATAAATCCGGATAACGCTCGCATCCTCCGTATTACCGCGGCTGCTGGCACGGAGT
+
CCCCCGGGGGGGGGGGGGGGGGGGGGGGGGGGGGGGGGGGGGGGGGGGGGGGGGGGGGGGGGGGGGGGGGGGGGGGGGGGGGGGGGGGGGGGGGGGGGGGGGGGGGGGGGGGGGGGGGGGGGGGGGGGGGGGGGGGGGGGGGGGFGGGGGGGGGGGGGGGGGGGGGGGGGGGGGGGFGFGGGGGGGGGGGGGGGGGGGGGFFFFFFFFFFFFFFFFFAFEFFFABFFFFFFFFFBFFFFFFFFFFFF;;EFFEFFF<<?EF<B@FFFFBBFFFFF?BF2<BB?FB>FFF6?FF:?BF992(
@M04999:289:000000000-L3R54:1:1101:5431:14661 2:N:0:410
GGACTACCAGGGTATCTAATCCTGTTCGCTCCCCACGCTTTCGCTCCTCAGCGTCAGTGACGGCCCAGAGACCTGCCTTCGCCATCGGTGTTCTTCCCGATATCTACACATTCCACCGTTACACCGGGAATTCCAGTCTCCCCTACCGCACTCCAGTCCGCCCGTACCCGGCGCCGATCCACCGTTAAGCGATGGACTTTCACACCAGACGCGACGAACCGCCTACGAGCTCTTTACGCCCAATAAATCCGGATAACGCTTGCACCCTACGTATTACCGCGCCTGCTGGAACGTAGTTAGC
+
CCCCCGGGFFGGGGGGGGGGGGGGECGGGGGDGGGGGGGGGGGGGGGGFGGGGGGGCGGGGGGCFGGGGGGGGGGGGGGGGGGGGGGGGGGGGGGGGGGGGGGG9FFGGGGGGGGGGGGGGGGGGGGGCCFFGGGFFGGGGGGGGGGGGEGGG?8,EFFGGCEGE>EECGDGGDD7;)8DFFGGCCGFFFGEGG5DFGG+;=11AEFA?D>B>ED@B>FFFFF???:6((424>A<)3:>6??00)4464>0?61<?BB<662<?104(4?F2),4)6:(-,((487,5((53(,(,46))
@M04999:289:000000000-L3R54:1:1101:12869:14679 2:N:0:410
GACTACTGGGGTATCTAATCCTGTTCGCTCCCCATGCTTTCGAGCCTCAGCGTCAGTAACAGACCAGAGAGCCGCCTTCGCCACTGGTGTTCTTCCATATATCTACGCATTTCACCGCTACACATGGAGTTCCACTCTCCTCTTCTGCACTCAAGTCCCTCAGTTTCCGATGCTCTTCCTCAGTTAAGCTGAGGGCTTTCACATTCAGACTTAAAAGACCGCCTGCGCTCCCTTTACGCCCAATAAATCCGGACAACGCTTGCCACCTACGTATTACCGCGGCTGCTGGCACGTAGTTAGC
+
CCCCCGGGGGGGGGGGGGGGGGGGGGGGG8FGGGGGGGGGGGGGGGGGGGGGGGGGGGGGGGGGGGGGGGGGGGGGGGGGGGGGGGGGGGGGGGGGGGGGGGGGGGGGGGGGGGGGGGGGGGGGGGGGGGGGGGGGGGGGGGGGGGGGGGGGGGGFGGGGGGGGGGGGGGGGGGGGFGFGGGGGGGGGGGGGGGGGGGGGFFFFFFFA@CE@@FFFFFFFFFFFFFFFFFFFFFE4@>DDBD@FFFFCE@F913>@FFFFFFF:AFFFFFFF>A?FFBBBFF>00405(8:<?:0:B:<99
@M04999:289:000000000-L3R54:1:1101:13148:14724 2:N:0:410
GACTACCGGGGTATCTAATCCTGTTTGCTCCCCACGCTTTCGCATCTCAGCGTCAGTATCTGTCCAGAAGGCCGCCTTCGCCACCGGTATTCCTCCACATCTCTACGCATTTCACCGCTACACGTGGAATTCTACCTTCCTCTACAATACTCTAGTTAACCAGTTTTAAGTGCAATTCCTAGGTTGAGCCCAGGGCTTTCACACCTAACTTAATTATCCGCCTACATGCCCTTTACGCCCAGTCATTCCGATTAACGCTCGCACCCTCCGTATTACCGCGGCTGCTGGCACGGAGTTAGCC
+
CCCCCGFGGGGGGGGGGGGGGGGGGGGGGGGGGGGGGGGGGGGG>FGFGGGGGGGGGGGGGGGGGGGGGGGGGGGGGGGGGGGGGGGGGGGGGGGGGGGGGGGGGGGGGGGGGGGGGGGGGGGGGGGDGGGGGGGGGGGGGGGGGGGGGGGGGGGGGFGDGGGGGGGFGGGGGGGGFGFGGF?GGGGGGGGCEFD>FGFGFFFFFFF4BFFFEFAFEFADF9@?FBFCEFFFFEFFDDBE;?;@@EEEFF;;(2;<;><?B>BB9?<<?FF2??FFFFF9907>6??:((522((40:443
@M04999:289:000000000-L3R54:1:1101:26150:14731 2:N:0:410
GACTACTCGGGTATCTAATCCTGTTCGCTACCCATGCTTTCGAACCTCAGCGTCAGTTACAGACCAGAGAGCCGCCTTCGCCGCTGGTGTTCTTCCATATATCTACGCATTCCACCGCTACACATGGAGTTCCACTCTCCTCTTCTGCACTCAAGAAAAACAGTTTCAGCTGCACTTCCCCGGTTAAGCCGAGGGCTTTCACAGCTGACTTGTTCTCCCGCCTGCGTTCGCTTTACGCCCAATAAATCCGGCCAACGCTTGCCACCTCCGTATTCCCGCGGCTGCTGGCCCGGAGTTAGCC
+
CCCCCGGGFF@FCCFGGGGGFGFGGGGGEGGGGGG<DDGFGCFFEGGFEDFGGEEGCEDEDG@EFFGFFF@CFGGGGGGGGGGG@CFGGGGGF9FGFGGGC<FB;FFEBFCFGCEFEFCEF@F:FGGGGEEEFFEFG9DFGCCDAF;EFDGFFGF,6@D,@=@EE=DGGDGGFCFGD89CG9C?EE79CFE7@4:?CFGGFFFAF66A=>>7/?FA?BF=ABF??22;@@B72(;CF;9>;<3)544>?>0(43(::9?6?F2)8?<((422(,)6<?>,(,47?04:?(31(((((.)),
@M04999:289:000000000-L3R54:1:1101:4868:14737 2:N:0:410
AGCTGACTACTAGGGTATCTAATCCTGTTTGCTCCCCACGCTTTCGCATCTCAGCGTCAGTATCTGTCCAGAAGGCCGCCTTCGCCACCGGTATTCCTCCACATCTCTACGCATTTCACCGCTACACGTGGAATTCTACCTTCCTCTACAATACTCCAGATAACCAGTTTTAAGTGCAATTCCCAGGTTGAGCCCGGGGCTTTCACACCTAACTTAATTATCCGCCTACATGCCCTTTACGCCCAGTCATTCCGATTAACGCTCGCACCCTCCGTATTACCGCGGCTGCTGGCACGGAGTT
+
CCCCCFGGGGGFGGGGGGGGGGGGGGGGGGGGGGGGGGGGGGGGGGGGGGGGGGGGGGGGGFGGGGGGGGGGEFFGGGGGGGGGGGGGGGGGGGGGGGGGGGGGGGGGGGGGGGGGGGGGGGGGGGGGGGGGGGGGGGFGGGGGGGGGGGGGFGGGGGGFFGGGGGGGGGGGGGGGFGFGGGGGGG?FGGGDGGGGGGDDFFFFFFFFDFEFFF>;CFFEFFEFFFFFDFFCE=@BDE3@;66@FFFFFFFFC@06(2?9@FFFFFFFFF:??B<FF?FFF?0(969F?:FFF?<4>B>?:
@M04999:289:000000000-L3R54:1:1101:4520:14738 2:N:0:410
GGGGTGACTACTCGGGTATCTAATCCTGTTTGCTCCCCACGCTTTCGCATCTCAGCGTCAGTATCTGTCCAGAAGGCCGCCTTCGCCACCGGTATTCCTCCACATCTCTACGCATTTCACCGCTACACGTGGAATTCTACCTTCCTCTACAATACTCCAGATAACCAGTTTTAAGTGCAATCCCCAGGTTGAGCCCGGGGCTTTCACACCTAACTTAATTATCCGCCTACATGCCCTTTACGCCCAGTCATTCCGATTAACGCTCGCACCCTCCGTATTACCGCGGCTGCTGGCACGGAGT
+
CCCCCGGGGGGGGGGGGGGGGGGGGGGGGGGGGGGGGGGGGGGGGGGGGGGGGGGGGGGGGGGGGGGGGGGGFGGGGGGGGGGGGGGGGGGGGFGGGGGGGGGGGGGGGGGGGGGGGGGGGGGGGGGGGGGGGGGGGGGGGGGGGGGGGGGGGGGGGGGGGGGGGGGGGGGGGGGGFGFGGGGGGGGGGGGGGGGGGDGGF>FFFFFFFFFEEFFFEFFFAFFC@F??FF;EFFFFFFFFF00>F?FFE9<EFFFDBFFFFFF:809(-7?<:B0(23:AFFFB>>9B>FF??B(.-7703
@M04999:289:000000000-L3R54:1:1101:13148:14777 2:N:0:410
GGACTACAAGGGTATCTAATCCTGTTTGCTCCCCACGCTTTCGCATCTCAGCGTCAGTATCTGTCCAGAAGGCCGCCTTCGCCACCGGTATTCCTCCACATCTCTACGCATTTCACCGCTACACGTGGAATTCTACCTTCCTCTACAATACTCCAGATAACCAGTTTTAAGTGCAATTCCCAGGTTGAGCCCGGGGCTTTCACACCTAACTTAATTATCCGCCTACATGCCCTTTACGCCCAGTCATTCCGATTAACGCTCGCACCCTCCTTATTACCGCGGCTGCTGGCACGGGTTTAGC
+
CCCCCGGFGFFCFFGGGGGDGF@FGFEFAEGGCE8FGEGGGGGGG7CFFGGFECFGDGGGAFGGGGGGGDFGGGGGGGGGGGEGGEGGEFGGGFGGFGA45?AA=FFGGGGGGGGGGGEEGGGEGGGGG9EFFG9FEDFGGGGGGGG8BFEGGFGD9FFEGGG?GGFGGGGGFGGGFFFGGGGGGGDGFCFGGGGDDGGDFCF>ADFFB:EFF+BCFFFC)8-6(((8?EE2B>33;;DE02;()7C???@61;?CF006,4969>:112())-6:B9:4(-(((-)30<18(((-,,.-4
@M04999:289:000000000-L3R54:1:1101:24631:14779 2:N:0:410
AGGACTACCCGGGTATCTAATCCTGTTCGCTACCCATGCTTTCGAACCTCAGCGTCAGTTACAGACCAGAGAGCCGCCTTCGCCACTGGTGTTCTTCCATATATCTACGCATTCCACCGCTACACATGGAGTTCCACTCTCCTCTTCTGCACTCAAGAAAAACAGTTTCAGCTGCACTTCCCCGGTTAAGCCGAGGGCTTTCACAGCTGACTTGTTCTCCCGCCTGCGTTCGCTTTACGCCCAATAAATCCGGACAACGCTTGCCACCTACGTATTACCGCGGCTGCTTGCCAGTAGTT
+
9CCCCGGGGGGGGGGGGGGGGGGGGGGGGGGGGGGGGGGGGGGGGFGGGGGGGGGGGGGGGGGGFGGGGGGGGGGGGGGGGGGGGGGGGGGGGGGGGGGGGGGGGGGGGGGGGGGGGGGGGGGGGEFGGGGGGGGFFGGGFGGGGEGGGGGGGGDFG9DEGFGECFGGFFA8DEFCDFFGG?DEEGG>9CFGG5CDCGGGFFFFFFF?>=FEE4A8@FFFF=BF297663;<FFF?376;BBD?@EFFF>B61029:0((4102:43:FF?0?>DFD<<00(26>9B0)5:())5:9<D
@M04999:289:000000000-L3R54:1:1101:23685:14784 2:N:0:410
GGGACTACTCGGGTATCTAATCCTGTTTGCTCCCCACGCTTTCGCATCTCAGCGTCAGTATCTGTCCAGAAGGCCGCCTTCGCCACCGGTATTCCTCCACATCTCTACGCATTTCACCGCTACACGTGGAATTCTACCTTCCTCTACAATACTCCAGATAACCAGTTTTAAGTGCAGTTCCCAGGTTGAGCCCGGGGCTTTCACACCTAACTTAATTATCCGCCTACATGCCCTTTACGCCCAGTCATTCCGATTAACGCTCGCACCCTCCGTATTACCGCGGCTGCTGGCCCGGAGTT
+
CCCCCGGGGGGGG<:<;ECFGGGGGGFGFDEFGGGGGCF@C<<@F:@FDEFFGGDGGGGGCCFGEFGFDFGGGGGGGGGEGGGGGGGGGGGGGFFGGGGGG8,59C;FF7CEGGGGFGDGGGGG@FEFFEGGGGGCFGG9D=DF8@FFFGCGDDED=,9EEGC?DFEGAFGG8:DFCGBGG888+D9@D?CGGGGG5?7493+++;B*:4BE*AFF5B4985>992((877BFFFF<><)6>D?;4453<C@@<D24.0(4:6;0(3:02((-.4:4)),,-(4(,()5:0(49(4-(8
@M04999:289:000000000-L3R54:1:1101:15697:14786 2:N:0:410
GCTGACTACAGGGGTATCTAATCCTGTTTGCTCCCCACGCTTTCGCATCTCAGCGTCAGTATCTGTCCAGAAGGCCGCCTTCGCCACCGGTATTCCTCCACATCTCTACGCATTTCACCGCTACACGTGGAATTCTACCTTCCTCTACAATACTCCAGATAACCAGTTTTAAGTGCAATTCCCAGGTTGAGCCCGGGGCTTTCACACCTAACTTAATTATCCGCCTACATGCCCTTTACGCCCAGTCATTCCGATTAACGCTCGCACCCTCCGTATTACCGCGGCTGCTGGCACGGAGTTT
+
CCCCCGGGGGGGGGGGGGGGGGGGGGGGGGGGGGGGGGGGGGGGGGGGGGGGGGGGGGGGGGGGGGGGGGGGGGGGGGGGGGGGGGGGGGGGGGGGGGGGGGGGGGGGGGGGGGGGGGGGGGGGGGGGGGGGGGGGGGFFGGGGGGGGGGGFGGGGGGGGGGGGGGGGGGGGGGGGFGFGDGGGGGFGGGGGGGGGGGGGFFFFFFFFFFFFFFFFFFFFFEFBFFFFFEEBEFFFFCFFFFFF;@FFEFFFF07?FFC@>BFBFFF>FFFFFF?B?AAA?9(4102?FB?F:81;9F:?)
@M04999:289:000000000-L3R54:1:1101:19550:14808 2:N:0:410
CGACTACTAGGGTATCTAATCCTGTTTGCTCCCCACGCTTTCGCATCTCAGCGTCAGTATCTGTCCAGAAGGCCGCCTTCGCCACCGGTATTCCTCCACATCTCTACGCATTTCACCGCTACACGTGGAATTCTACCTTCCTCTACAATACTCCAGATAACCAGTTTTAAGTGCAATTCCCAGGTTGAGCCCGGGGCTTTCACACCTAACTTAATTATCCGCCTACATGCCCTTTACGCCCAGTCATTCCGATTAACGCTCGCACCCTCCGTATTACCGCGGCTGCTGGCACGGAGTTAGC
+
CCCCCGGGGGGGGGGGGGGGGGGGGGGGGGGGGGGGGGGGGGGGGGGGGGGGGGGGGGGGGGGGGGGGGGGGGGGGGGGGGGGFGFGGGGGGGGGGGGGGGGGGGGGGGGGGGGGGGGGEDGGGGGGGGGGGGGGGFGGGGGGGGGGGGGGGGGGGGGGGGGGG@FGGGGGGGGGGFGFFGGGGGGGGGGFGGGGGGGGGFFFFFDFFFFFFE8FFFFFFFFDFFFFFFFFDFF=9CDDFFFF1@EFFFFF;@FDEFDBFFFF>B9::?<9?:??DFAF>>>>>>F7:?::?:4>1??A>4
@M04999:289:000000000-L3R54:1:1101:21868:14819 2:N:0:410
GACTACCCGGGTATCTAATCCTGTTTGCTCCCCACGCTTTCGCATCTCAGCGTCAGTATCTGTCCAGAAGGCCGCCTTCGCCACCGGTATTCCTCCACATCTCTACGCATTTCACCGCTACACGTGGAATTCTACCTTCCTCTACAATACTCCAGATAACCAGTTTTAAGTGCAATTCCCAGGTTGAGCCCGGGGCTTTCACACCTAACTTAATTATCCGCCTACATGCCCTTTACGCCCAGTCATTCCGATTAACGCTCGCACCCTCCGTATTACCGCGGCTGCTGGCACGGAGTTAGCC
+
CCCCCGGGGGGGGGGGGGGGGGGGGGGGGGGGGGGGGGGGGGGGGGGGGGGGGGGGGGGGGGGGGGGGGGGGGGGGGGGGGGGGGGGGGGGGGGGGGGGGGGGGGGGGGGGGGGGGGGGGGGGGGGGEGGGGGGGGGGGGGGGGGGGGGGGGGGGGGGGGGGGGGGGGFGGGGGGGFGFGGGGGGGGGGGGGGGGGGGGCFFFFFFFFFFFEEFFFFFFFFFFFFFFFFFFEFFFE2@@FFF@EEFFFFF?;;?CEFFFFFF9>;0:??FB:?FA<A39(4444<7::?:<BB0(44)-63
@M04999:289:000000000-L3R54:1:1101:20291:14824 2:N:0:410
AGACTACTGGGGTATCTAATCCTGTTTGCTACCCACGCTTTCGAGCATGAACGTCAGTGTTATCCCAGGAGGCTGCCTTCGCCATCGGTATTCCTCCACATCTCTACGCATTTCACTGCTACACGTGGAATTCTACCTCCCTCTGACACACTCTAGTTAGACAGTTTCAAACGCACGTCCCAAGTTGAGCTCGGGGATTTCACATCTGACTTATCTAACCGTCTGCGCTCGCTTTACGCCCAGTAATTCCGATTAACGCTCGCACCCTACGTATTACCGCGGCTGCTGGCACGTAGTTAGC
+
CCCCCGGGGGGGGGGGGGGGGGGGGGGGGGGGGGGGGGGGGGGGGGGGGGGGGGGGGGGGGGGGGGGGGGGGGGGGGGGGGGGGGGGGGGGGGGGGGGGGGGGGGGGGGGGGGGGGGGGGGGGGGGGGGGGGGGFGGGGGGGGGGGGGGGGGGGGGGGFGFGGGGGGGGGGGGEGGFGFGGGGGGGGGGGDGGGGGGGGGFFFFAFFFFFFFFFFFFFFB5ADF)ABFFDFF@FFCE7;>>@?@<E?CFC3<D;7EC?9((4016>FFBF01)6><BAF>FFFFBB?72<1418218:94-
@M04999:289:000000000-L3R54:1:1101:29038:14854 2:N:0:410
CGGGACTACAGGGGTATCTAATCCTGTTCGCTCCCCACGCTTTCGTCCATCAGCGTCAATCGGTATTTAGTAACCTGCCTTCGCAATCGGGGTTCTGTGTAATATCTATGCATTTCACCGCTACACTACACATTCCAGCTACTTCAATACTATTCAAGATTAACAGTATCAACGGCAGTTCTACAGTTAAGCTGCAGGTTTTCACCGCTGACTTATCAACCCGCCTACGGACCCTTTAAACCCAATAAATCCGGATAACGCTCGCATCCTCCGTATTACCGCGGCTGCTGGCACGGAGTT
+
CCCCCGGGGGGGGGGGGGGGGGGGGGGGGGGGGGGGGGGGGGGGGGGGGGGGGGGGGGGGGGGGGGGGGGGGGGGGGGGGGGGGGGGGGGGGGDGGGGGGGGGGGGGGGGGGGGGGGGGGGGGGGGGGGGGGGGGGGGGGGGGGGGGGGGGGGGGGGDGGFGGGGGGGGGGEEEDGFGFGGGGGGGGGGGGGGFGGGGGCCFFFFFFDFFBDFFFFFFFDFAAFBF?@2@DFFDF;@CF6<8D?0;EFF??;>;(67AEF;BFFF>?B08<BF<6<:AAAF6BF>99?08(,()(,((43
@M04999:289:000000000-L3R54:1:1101:15531:14863 2:N:0:410
GACGACTACAGGGGTATCTAATCCTTTTTGCTCCCCACGCTTTCGCATCTCAGCGTCAGTATCTGTCCAGAAGGCCGCCTTCGCCACCGGTATTCCTCCACATCTCTACGCATTTCACCGCTACACGTGGAATTCTACCTTCCTCTACAATACTCCAGATAACCAGTTTTAAGTGCAATTCCCAGGTTGAGCCCGGGGCTTTCACACCTAACTTAATTATCCGCCTACATGCCCTTTACGCCCAGTCATTCCGATTAACGCTCGCACCCTCCGTATTACCGCGGCTGCTGGCCCGGAGTTT
+
CCCCCGGGGGGGGGGGGGGGGGGGGGGGGGGGGGGGGGGGGGGGGGGGGGGGGGGGGGGGGGGGGGGGGGGGGFGGGGCGGGGGGGGGGGGCGGGGGGGGGGGGGGGGGGDGGGGGGGGGGGGGGGGGGGGGGGGGGGGGGGGGGGGGGGGGGGGGGFGGGGGGFFDFGGGGGGGGFFFDCGGGG6EGGFGGFGCDGGDGFFFAE+@9=EBFFFFFEFFCFEDB@>2@FF<E;@@@E3;D?9>?0.37CECC@176?A96>BFF;>B;66??B<<?:<AA2219923?FB(-(-,--(47)
@M04999:289:000000000-L3R54:1:1101:22907:14880 2:N:0:410
TTGACTACACGGGTATCTAATCCTGTCCGCTACCCATGCTTTCGAGCCTCAGCGTCAGTAACAGACCAGAGAGCCGCCTTCGCCACTGGTGTTCTTCCATATATCTACGCATTTCACCGCTACACATGGAGTTCCACTCTCCTCTTCTGCACTCAAGTCTCTCAGTTTCCGATGCTCTTCCTCAGTTAAGCTGAGGGCTTTCACATTCAGACTTAAAAGACCGCCTGCGCTCCCTTTACGCCCAATAAATCCGGACAACGCTTGCCACCTACGTATTACCGCGGCTGCTGGCACGTAGTTT
+
CCCCCGGGGGGGGGGGGGGGGGGGGGGGGGGGGGGGGGGGGGGGFGGGGGGGGGGGGGGGGGGGGGGGGGGGGGGGGGGGGGGGGGGGGGGGGGGGGGGGGGGFGGGGGGGGGGGGGGGGGGGGGGGGGGGGGGGGGGGGGGGGGGGGGGGGGGGGGGGGGGGGGGAEFGGGGGGGFGFGGGGGGGGFGGGGGEGGGGGGFFFFFFFFFCFFFFFFEFFDFFFFBFFFFFFFFFFFEEC><FFF1@FFEFFFFF@FBDF;>FFFF79?FFFF?F2A?BFA092;>66?F)26:?(.4:BB2
@M04999:289:000000000-L3R54:1:1101:8137:14927 2:N:0:410
CATGACTACTGGGGTATCTAATCCTGTTCGCTACCCATGCTTTCGAGCCTCAGCGTCAGTAACAGACCAGAGAGCCGCCTTCGCCACTGGTGTTCTTCCATATATCTACGCATTTCACCGCTACACATGGAGTTCCACTCTCCTCTTCTGCACTCAAGTCTCTCAGTTTCCGATGCTCTTCCTCAGTTAAGCTGAGGGCTTTCACATTCAGACTTAAAAGACCGCCTGCGCTCCCTTTACGCCCAATAAATCCGGACAACGCTTGCCACCTACGTATTACCGCGGCTGCTGGCACGTAGTT
+
CCCCCGGGGGFGGGGGGGGGGGGGGGGGGGGGGGGGGGGGGGGGGGGGGGGGGGGGGGGGGGGGGGGGGGGGGGGGGGGGGGGGGGGGGGGGGGGGGGGGGGGGGGGGGGGGGGGGGGGGGGGGGGGFGGGGGGGGGGGGFGGGGGGGGGGGGGGGGGGGGGGGGGGGGGGGDGGGFGFGGGGGGGGGGGGGGGGGGGGGFFFFFFFFFFF@EFFFFFFFFFFFFFFFFFF@DFFFF3=FDF9B<;@;ECEFEFF;B>DFFFFF??FFFF03:?BFF>DF2<FB>FFFBFFBFF?:::<F<
@M04999:289:000000000-L3R54:1:1101:24015:14947 2:N:0:410
GACTACTAGGGTATCTAATCCTGTTTGCTACCCATGCTTTCGAGCCTCAGCGTCAGTGACAGACCAGAGAGCCGCCTTCGCCACTGGTGTTCTTCCATATATCTACGCATTTCACCGCTACACATGGAGTTCCACCCTCCTCTTCTGCACTCAAGTTAAACAGTTTCCGTTGCAATTCCTCAGTTGAGCTGAGGGCTTTCACATCCCAGACTTATTTAACCGCCTGCGCTCCCGTTACGCCCACTAAATTCGGACAACGCTTGCCACCTCCGTCTTACCGCGGCTCCTGGCACGTAAGT
+
CABCCAAE<@CF@CEFGAC<EFECCFG9FE<F<E@@FC,CF@,CF@E,;@,@B@BFG9FCFE<F@@F@CFGCCBBCC?FB@,@@4@@6,BFDDF<FAG<EFC?FG9?CGCCF9?A,6>B+449EDE,94A=FA94,@4D8,9=,@33EFGAFC,A4EFA,@ED=>EGF6D=E>DDA0++?=++@>FAE,7@9,+6=F?67<91+*;?55)15*9EA7@F@>5==)))):9)-5(-7(((8>@F1((6;5)1((/.7(,(6;(4(/))..(.(4(.,64419>(4((((.(,..1,((()
@M04999:289:000000000-L3R54:1:1101:11864:14966 2:N:0:410
GGTGACTACCAGGGTATCTAATCCTGTTCGCTCCCCACGCTTTCGCTCCTCAGCGTCAGTGACGGCCCAGAGACCTGCCTTCGCCATCGGTGTTCTTCCCGATATCTACACATTCCACCGTTACACCGGGAATTCCAGTCTCCCCTACCGCACTCCAGTCCGCCCGTACCCGGCGCCGATCCACCGTTAAGCGATGGACTTTCACACCAGACGCGACGAACCGCCTACGAGCTCTTTACGCCCAATAAATCCGGATAACGCTTGCACCCTACGTATTACCGCGGCTGCTGGCACGTAGTT
+
CCCCCGGGGGGGGGGGGGGGGGGGGGGGGGGGGGGGGGGGGGGGGGGGGGGGGGGGGGGGGGGGGGGGGGGGGGGGGGGGGGGGGGGGGGGGGGGGGGGGGGGGGGGGGGGGGGGGGGGGGGGGGGGGGGGGGGGGGGGGGGGGGGGGGGGGGGGGGGGGGGGGDGGGGGGGGGGGEG>DCDGGGGGGGGGGEEGDDGGGFFFFFFFFFFFF;D>DFEF>FFB>>B6<:??;;DFFF<<>?FFFFFF2>:A?6>???FFF>B<FF?<<FF7<?:?FBBAA:>9>>BB:?DBF??B?74(6
@M04999:289:000000000-L3R54:1:1101:10831:14994 2:N:0:410
AGACTACCAGGGTATCTAATCCTGTTCGCTACCCATGCTTTCGAGCCTCAGCGTCAGTAACAGACCAGAGAGCCGCCTTCGCCACTGGTGTTCTTCCATATATCTACGCATTTCACCGCTACACATGGAGTTCCACTCTCCTCTTCTGCACTCAAGTCTCTCAGTTTCCGATGCTCTTCCTCAGTTAAGCTGAGGGCTTTCACATTCAGACTTAAAAGACCGCCTGCGCTCCCTTTACGCCCAATAAATCCGGACAACGCTTGCCACCTACGTATTACCGCGGCTGCTGGCACGTAGTT
+
CCCCCGGGGGGGGGGGGFGGGGGGGGFGGDGGGGGGGGGGGGGGGEGGFGGGGGGGGGGGGGGGGGGGGGGGGGGGGGGGGGGGGGGGGGGGGGAEGFGGGGGGFGGGGGGGGGGGGGGGGGGGGGFGGGGGFGGGGGGGGGFGFGGGGGGGDFCFFGGGAFGGGGGGGGGGGGGGFGFGGGGGGGGGGGGGGGGGGFGGFFFFFFFFFFFFFFFFFFFBFFFFFDBAF@D@FFFFEFFFFFFD@EFCFFFFF<@0379BFD?FFFFF?>?B?<>?FF<6>99>FF?::?<,4<:01:6
@M04999:289:000000000-L3R54:1:1101:9358:15003 2:N:0:410
GGACTACTAGGGTATCTAATCCTGTTTGCTCCCCACGCTTTCGCATCTCAGCGTCAGTATCTGTCCAGAAGGCCGCCTTCGCCACCGGTATTCCTCCACATCTCTACGCATTTCACCGCTACACGTGGAATTCTACCTTCCTCTACAATACTCTAGTTAACCAGTTTTAAGTGCAATTCCTAGGTTGAGCCCAGGGCTTTCACACCTAACTTAATTATCCGCCTACATGCCCTTTACGCCCAGTCATTCCGATTAACGCTCGCACCCTCCGTATTACCGCGGCTGCTGGCACGGAGTTAGC
+
CCCCCGGGGGGGGGGGGGGGGGGGGGGGGGGGGGGGGGGGGGGGGGGGGGGGGGGGGGGGGGGGGGGGGGGGGGGGGGGGGGGGGGGGGGGGGGGGGGGGGGGGGGGGGGGGGGGGGGGGGGGGGGGGGGGGGGGGGGGGGGGGGGGGGCGGGFFGGGGGGGGGGGGGGGGGGGGGFFFGGGGFGGGGGGGGGGGGGGGGFFFFFFFFFFFFBACAEFFF4BDD9BEFFFFDFFFFFDFEFFFFFFFFFF@;@D@EF?BD;BF>3>D??:>?:7:)6<?>(7>>;:>F0::81(3;BFA<9
@M04999:289:000000000-L3R54:1:1101:22539:15032 2:N:0:410
GGGGGGACTACTGGGGTATCTAATCCTGTTTGCTCCCCACGCTTTCGCATCTCAGCGTCAGTATCTGTCCAGAAGGCCGCCTTCGCCACCGGTATTCCTCCACATCTCTACGCATTTCACCGCTACACGTGGAATTCTACCTTCCTCTACAATACTCCAGATAACCAGTTTTAAGTGCAGTTCCCAGGTTGAGCCCGGGGCTTTCACACCTAACTTAATTATCCGCCTACATGCCCTTTACGCCCAGTCATTCCGATTAACGCTCGCACCCTCCGTATTACCGCGGCTGCTGGCAGGGATT
+
CCCCCD@FGDFGGDGGGGGGGG9FGGGGFGGGFGGGFGGEGGECFGGGEGGGGGGFGEGGGGFGGGGGGGGGG@EECFEFGGGGGGGCFGDGGGFDEFGGGGGG7FFFGCFFG7CFGGFFEEGGDGGGE>:F:22>FGC>FFCFGGGGGGGGGGGGFGDG7@FGGGGG<AFEF?FF777D;@795<CFGFFFGG65)5DC5>>?@FFFFF<BFFFF7FFAF<>):::BF<?9:?)22:)*63?69<BB7)65AFF03?BBA<;(44>9B0:??B916??92<27300(4().(41((,((.
@M04999:289:000000000-L3R54:1:1101:23453:15073 2:N:0:410
CCTTGACTACCGGGGTATCTAATCCTGTTTGCTACCCACGCTTTCGAGCATGAACGTCAGTGTTATCCCAGGAGGCTGCCTTCGCCATCGGTATTCCTCCACATCTCTACGCATTTCACTGCTACACGTGGAATTCTACCTCCCTCTGACACACTCTAGTTTGACAGTTTCAAATGCACGTCCCAAGTTGAGCTCGGGGATTTCACATCTGACTTATCTAACCGTCTGCGCTCGCTTTACGCCCAGTAATTCCGATTAACGCTCGCACCCTACGTATTACCGCGGCTGCTGGCACGTAGTT
+
CCCCCGGGGGGGGGGGGGGGGGGGGGGGGGGGGGGGGGGGGGGGGGGGGGGGGGGGGGGGGGGGGGGGGGGGGGDGGGGGGGGGGGGGGGGGGGGGGGGGGGGGGGGFFGGGGGGGGGGGGGGGGGGGGGGGGGGGGGGGGGGGFGGGGGGGGGGGGGGGGGGDFGGGGFGGGGGGFGFGGGGGGGGGGGCGGGGGGGGGFFFFFFFFFFFEFFFFFFFEFFFFF2@B9@F@=@>=BDFFF@FFF2;EE??EEFFDF;CC601,7>>BF4:::BF<<2:A4?;F>>6>??B>6()48?:B<
@M04999:289:000000000-L3R54:1:1101:10303:15085 2:N:0:410
TTCTAGACTACTCGGGTATCTAATCCTGTTTGCTCCTCACGCTTTCGCATCTCAGCGTCAGTATCTGTCCAGAAGGCCGCCTTCGCCACCGGTATTCCTCCACATCTCTACGCATTTCACCGCTACACGTGGAATTCTACCTTCCTCTACAATACTCCAGATAACCAGTTTTAAGTGCTATTCCCAGGTTGAGCCCTGGGCTTTCACACCTAACTTAATTATCCGCCTACATCACCTTTACGCCCAGTCTTTCCGATTAACTCTCGCACCCTCCGTATTTACCCCGCCGCTGGTACGGAGT
+
C-A@CA<@FFG9,C@+C+E96F<<C6E66;ECA96F,@,CFC,,9666FCF,6FG,+88F@CEGGGFG,@<@E<F<FGG7@BCF@:@C@6+7C@<,@F@,AFC,AE;EG<?BFFGGC<;EF=F+4FF8FA@CGCFGGGDGAE@=DFGADEA2E8=DG?8D9D3,E888E,=,=EG:;D+?2D+2,@6+6@D,9<,:+5;FF??AF6++38@)8*BF@+?*:9E457):544>**0(*856*/-2(527<)1<)/(/(44).)7;6(/,1(/67(1,((5)).)((-(-(,,2-().(--(-
@M04999:289:000000000-L3R54:1:1101:25878:15089 2:N:0:410
AGATGACCTGGGAATTTATCCCCTGTTGCTTCCCCCCCTCTCGGACTCACGTGTCTGTCACTGTCAGGAACGCGAGCTCCCCCCCCCGCTTTCCTTCCATCCTATCTCCATTCAATTCCCCCATGCGGATATCTTTCTGCTTCTCTCATCCTTCCTCTAACCATTCATAAGTGCAATCCTCAGGCTGGTACCGGGGGTTTCTCGCCCACTTTAACTACTCCCCGACATACTCTCTCGCTCCACTCAGTACTCCGCCTCTCGGCTTCACACTTTTCTCCTTCGCTTCCTGCCAGCGCGTCCT
+
-8A,,,,666,9,,,;C<,,,;,C,;6;,6,6C,,@++@,BF,,+7@C,,,,;9C,6C,,,C,<E,,,,,,,8++++7,,,8+++7+8+>++,5C,C,,,,65,9,,,45,,5,,,,5963=+,,,6+3++9;,83,,,7,@9,,,225,257,,5;DF53D6,,+7@,,,7,,2,=9;+=5*,,4,*=,,<***))2/>8++)))).((.))**/-9*.).((((((-.)3)).)-((0450..(,.).))(-((((((((4(-.).).())6))-))))-(4(())),())(((,,-((
@M04999:289:000000000-L3R54:1:1101:13109:15093 2:N:0:410
GGACTACCCGGGTATCTAATCCTGTTCGCTCCCCACGCTTTCGCTCCTCAGCGTCAGTGACGGCCCAGAGACCTGCCTTCGCCATCGGTGTTCTTCCCGATATCTACACATTCCACCGTTACACCGGGAATTCCAGTCTCCCCTACCGCACTCCAGTCCGCCCGTACCCGGCGCCGATCCACCGTTAAGCGATGGACTTTCACACCAGACGCGACGAACCGCCTACGAGCTCTTTACGCCCAATAAATCCGGATAACGCTTGCACCCTACGTATTACCGCTGCTGCTGCCCCGGGGTTCGC
+
CCCCCGGGGGGGGGGGGGGGGGGGGGGGGGGGGGGGGGGGGGGGGGGGGGGGGGGGGGGGGGGGGGGGGGGGGGGGGGGGGGGGGGGGFGGGGGGGGGGGGGGGGGGGGGGGGGGGGGGGGGGGGGGDGGGGGGGGGGFGGGGGGGGGGGGGGGGDFFGGGGGGGGGEGGGGGGGDEGFGGGGGGGGGGGEGGGGFFFGGFFFFFFFFFFFFBEEFF:DFBFFFFFFFFF1>DABBFFBB>:BF0A<<<?FB??F<28>?F?BFFFF?((((,44>F<39(-()5,47)(((((((,-(-,
@M04999:289:000000000-L3R54:1:1101:28356:15176 2:N:0:410
GTTCTGACTACACGGGTATCTAATCCTGTTCGCTCCCCACGCTTTCGCTCCTCAGCGTCAGTGACGGCCCAGAGACCTGCCTTCGCCATCGGTGTTCTTCCCGATATCTACACATTCCACCGTTACACCGGGAATTCCAGTCTCCCCTACCGCACTCCAGTCCGCCCGTACCCGGCGCCGATCCACCGTTAAGCGATGGACTTCCACACCAGACGCGACGAACCGCCTACGAGCTCTTTACGCCCAATAAATCCGGATAACGCTTGCACCCTACGTATTACCGCGTCTGCTGGCACGTAGT
+
CCCCCGGGGGGGGGGGGGGGGGGGGGGGGGGGGGGGGGGGGGCGGG>FGGGGGGGGGGGGGGGGGGGGGGGFGGGGFGGGGGGGGGGGGGGGGGGGGGGGGGGGG7FGGGGGGGGGGGGGFGGGGGGGGGGGGGGFGGGGGGFGGGGG?FEGGDEEGGGGFFGDEDEEGEEGGGGGBGFGGGGG9FGGGGGGGG=DGDD76AFFFFFA@D::FFDB;3;>:>>>>>FF:B?B(73:DBA=>6<B>F0:B2>AD:>9?614??FFF????FFF011:<B0<B>F6((4(499)42(44(((-
@M04999:289:000000000-L3R54:1:1101:21519:15184 2:N:0:410
GACTACTCGGGTATCTAATCCTGTTTGCTCCCCACGCTTTCGCATCTCAGCGTCAGTATCTGTCCAGAAGGCCGCCTTCGCCACCGGTATTCCTCCACATCTCTACGCATTTCACCGCTACACGTGGAATTCTACCTTCCTCTACAATACTCCAGATAACCAGTTTTAAGTGCAGTTCCCAGGTTGAGCCCGGGGCTTTCACACCTAACTTAATTATCCGCCTACATGCCCTTTACGCCCAGTCATTCCGATTAACGCTCGCACCCTCCGTATTACCGCGGCTGCTGGCACGGAGTTAGCC
+
CCCCCGGGGGGGGGGGGGGGGGFGGGGGGGGGGGGGGGGGGGGGGGGGGDFGGGGGGGGGGGGGGGGFGGGCFEGGGGGGGFGGGGGGGGGGGGGGFFGFGGGGFFGDGGGGGGGGGGGGGGGGGGG@FGGGGGGGGGGGGGGFGGGGGFGGGGGFFGGGGFGFFGGGGGGFGFGGFGFGC?DFGGGGDFFGGEGGGGG>>69FEFAF@ECBEAFFCFFFFFFDF=44B)7:3@FFFDFDF6(7>?EF632;2?FC?>??>>090<??<B??7?A96:>>B>696:DF?333(,4<:>224
@M04999:289:000000000-L3R54:1:1101:4301:15228 2:N:0:410
AGGTGACTACAAGGGTATCTAATCCTGTTTGCTCCCCACGCTTTCGCATCTCAGCGTCAGTATCTGTCCAGAAGGCCGCCTTCGCCACCGGTATTCCTCCACATCTCTACGCATTTCACCGCTACACGTGGAATTCTACCTTCCTCTACAATACTCCAGATAACCAGTTTTAAGTGCAATTCCCAGGTTGAGCCCGGGGCTTTCACACCTAACTTAATTATCCGCCTACATGCCCTTTACGCCCAGTCATTCCGATTAACGCTCGCACCCTCCGTATTACCGCGGCTGCTGGCACGGAGTT
+
CCCCCGGGGGGGGGGGGGGGGGGGGGGGGGGGGGGGGGGGGGGGGGGGGGGGGGGGGGGGGGGGGGGGGGGGGGGGGGGGGGGGGGGGGGGGGGGGGGGGGGGGGGGGGGGGGGGGGGGGGGGGGGGGGGGGGGGGGGGGGGGGGGGGGGGGGGGGGGGGGGGGGGGGGGGGGGGGFGFGGGGGGGGGGGGGGFGGGDDGFFFFFFFFFFFFFFFFFFFFFFCFFDFFFEFFFFFFFFFFFFFFD?@FAEE?C@;@<;C<DFFFFFB>F:6:<FF6??FAF:>;;B96:B02:(.231138
@M04999:289:000000000-L3R54:1:1101:19494:15235 2:N:0:410
GACTACCCGGGTATCTAATCCTGTTCGCTACCCATGCTTTCGAACCTCAGCGTCAGTTACAGACCAGAGAGCCGCCTTCGCCACTGGTGTTCTTCCATATATCTACGCATTCCACCGCTACACATGGAGTTCCACTCTCCTCTTCTGCACTCAAGAAAAACAGTTTCAGCTGCACTTCCCCGGTTAAGCCGAGGGCTTTCACAGCTGACTTGTTCTCCCGCCTGCGTTCGCTTTACGCCCAATAAATCCGGACAACGCTTGCCACCTACGTATTACCGCGGCTGCTGGCACGTAGTTAGCC
+
CCCCCGGGGGGGGGGGGGGGGGGGGGGGGGGGGGGGGGGGGGGGGGGGGGGGGGGGGFEGGGGGGGGGGGGGGGGGGGGGGGGGGFGFGGGGGGGGGGGGGGGGGGGGGGGGGGGGGGGGGGGGGGGDFGGGG9EGGFGGGGGGGGGGFGGGGGGGGGGGGGGGGGGGGGGGGGGGFFFGGGGGGGAEGGEGGGCDGGGFFFFFFFFFFFFFCFFAEFFFFFF>(:;?;?>D?FFFFFBFF?F.=)<?F>6?FF:BFFF?F?09?FFFFFFFABBFF?FF(7216:>014>?:??:6)6A4
@M04999:289:000000000-L3R54:1:1101:19917:15284 2:N:0:410
CTGACTACTGGGGTATCTAATCCTGTTTGCTCCCCACGCTTTCGCATCTCAGCGTCAGTATCTGTCCAGAAGGCCGCCTTCGCCACCGGTATTCCTCCACATCTCTACGCATTTCACCGCTACACGTGGAATTCTACCTTCCTCTACAATACTCCAGATAACCAGTTTTAAGTGCAGTTCCCAGGTTGAGCCCGGGGCTTTCACACCTAACTTAATTATCCGCCTACATGCCCTTTACGCCCAGTCATTCCGATTAACGCTCGCACCCTCCGTATTACCGCGGCTGCTGGCACGGAGTT
+
CCCCCGGGGGGGGGGGGGGGGGGGGGGGGGGGGGGGGGGGGGGGGGGGGGGGGGGGGGGGGGGGGGGGGGGGGGGGGGGGGGGGGGGGGGGGGGGGGGGGGGGGGGGGGGGGGGGGGGGGGGGGGGGGGGGGGGGGGGGGGGGGGGGGGGGGGGGGGGGGGGGGGGGGGGEGGGGGFGFGGFFGFGGGGGGGGGGGGGGGFFFFFFFFF=BCEFCFA6FFFDF9@FFFFFF=@EFFFFDFFFFFFFFF??E;@FFFFF?BFFFFFFF?14:>80?><BAF>>F>;3:?F??0?FF;1:?
@M04999:289:000000000-L3R54:1:1101:20268:15303 2:N:0:410
ATTCGACTACCCGGGTATCTAATCCTGTTTGCTCCCCACGCTTTCGCATCTCAGCGTCAGTATCTGTCCAGAAGGCCGCCTTCGCCACCGGTATTCCTCCACATCTCTACGCATTTCACCGCTACACGTGGAATTCTACCTTCCTCTACAATACTCCAGATAACCAGTTTTAAGTGCAATTCCCAGGTTGAGCCCGGGGCTTTCACACCTAACTTAATTATCCGCCTACATGCCCTTTACGCCCAGTCATTCCGATTAACGCTCGCACCCTCCGTATTACCGCGGCTGCTTGCACGGAGTT
+
CCCCCGGGGGGGGGGGGGGGGGGGGGGGGGGGGGGGGGGGGGGGGGGGGGGGGGGGGGGGGGGGFGGGGGGGGGGGGGGGGGGGGGGGGDGGGGGGGGGGGGGGGGFGGGGGGGGGGGGGGGGGGGGGFFG7CFGGGGGGGGGFGGGGGGGGGFGGGGGGGFGGFGGGGGGGGGGGFGFGGGGGGGCFGGGGGFGGGGDGFFFFFFFF23@EFFFFFFFFFFE=BDFFFEFEFF;@FFEF?D@@DD@EFF<CEF;;B0<4?>?FF>FFB?0(-124?>6<<?19(((13)).685:((4(.
@M04999:289:000000000-L3R54:1:1101:18196:15313 2:N:0:410
TGGGCGACTACTGGGGTATCTAATCCTGTTCGCTCCCCACGCTTTCGTCCATCAGCGTCAATCGGTATTTAGTAACCTGCCTTCGCAATCGGGGTTCTGTGTAATATCTATGCATTTCACCGCTACACTACACATTCCAGCTACTTCAATACTATTCAAGATTAACAGTATCAACGGCAGTTCTACAGTTAAGCTGCAGGTTTTCACCGCTGACTTATCAACCCGCCTACGGACCCTTTAAACCCAATAAATCCGGATAACGCTCGCATCCTCCGTATTACCGCGGCTGCTGGCACGGCGT
+
CCCCCEFGGCFFGGGGGGGGGGGGGGGGGGGGGGGEFGFGGGGGFGGGGGEFFFGGGGGGGCGGGFFGGGCGGGGGGGFGGGGGGGGEFGFFGGEDFCGE9?ECGFGGGGGGGGGGGGGGGGGGGGGGGGGGGGGGGGGGGGGGGGGGAEGGGGGFGFGGFG9EFGGGGGGFGGGGFGFGGGGGGGCFFGGFFGGGGGGFAAFFAFF>8=4>AAAAEFFFFFF(5=9@@FFF=9>?DF;FF3A8?D?;EAC39@>>0(44813(,,11:;:<A<;?:BFF<<?B(-(7>B,).422(4-(-
@M04999:289:000000000-L3R54:1:1101:7139:15346 2:N:0:410
TCGTCGACTACTGGGGTATCTAATCCTGTTTGCTCCCCACGCTTTCGCATCTCAGCGTCAGTATCTGTCCAGAAGGCCGCCTTCGCCACCGGTATTCCTCCACATCTCTACGCATTTCACCGCTACACGTGGAATTCTACCTTCCTCTACAATACTCCAGATAACCAGTTTTAAGTGCAATTCCCAGGTTGAGCCCGGGGCTTTCACACCTAACTTAATTATCCGCCTACATGCCCTTTACGCCCAGTCATTCCGATTAACGCTCGCACCCTCCGTATTACCGCGGCTGCTGGCACGGAGT
+
CCCCCGGGGGGGGGGGGGGGGGGGGGGGGGGGGGGGGGGGGGGGGGGGGGGGGGGGGGGGGGGGGGGGGGGGGGGGGGGGGGGGGGGGGGGGGGGGGGGGGGGFGGGGGGGGGGGGGGGGGGGGGGGGGGGGGGGGGGGGGGGGGGGGGGGFGGGGGGGGGGDFGGGGGGGGGF?FFGFGFGGFEGFFGGGGGGGGGCDGFFFFAFFFFFFFFFFF@FFCA?5C9B@D?FFFFFFF@@FFF6<>>?0@EFEFFFFFFBBF4:>FFFF>BF6:??686?F>B<?604>>60:7B:1)(3498
@M04999:289:000000000-L3R54:1:1101:26888:15373 2:N:0:410
ACGAGTACTCGGGTATCTAATCCTGTTTGCTCCCCACGCTTTAGCATCTCAGCGTCAGTATCTGTCCAGAAGGCCGCCTTCGCCACCGGTATTCCTCTACATCTCTACGCATTTCACCGCTACACGTGGAATTCTACCTTCCTCTACAATACTCCAGATAACCAGGTTTAAGCGCAATTCCTAGGTTGAGCCCCGCGGTTTCACACCTAACTTAATTATCCGCGTACATGCTCTTTACGCCTAGCCAATCCGATTAACACTCGCACCCTCCGTAATACCGCGGCCGCTCGGACCGATGTAT
+
CCCC,8,,,F7;CF+F,;,6,6CEFFFD8CF<,C@,@FEF:CE@@,EC,CAGGG:,@:;<F,@@@,F6F@86CFG7>:,,C,@F@E8CFGGE<FGAF,CF<5E?F<F<DFF7+C,C@?=C+>7??4,,++CF,EE=F9@;,D,,,@=;,@9?AD8363@,@DGG,+,63=DF,++6:++=++25,3@<,4,,9+****;?BFFACF5;445C**+=*=+*:92((,6<<E8)66=C<3;:3(/((()((/(30:(,64)58?:;9F04(3:((((-..82,(-90((((((,7(,(((.6-
@M04999:289:000000000-L3R54:1:1101:4111:15400 2:N:0:410
AGACTACACGGGTATCTAATCCTGTTTGCTCCCCACGCTTTCGCATCTCAGCGTCAGTATCTGTCCAGAAGGCCGCCTTCGCCACCGGTATTCCTCCACATCTCTACGCATTTCACCGCTACACGTGGAATTCTACCTTCCTCTACAATGCTCCAGATAACCAGTTTTAAGTGCAATTCCCAGGTTGAGCCCGGGGCTTTCACACCTAACTTAATTATCCGCCTACATGCCCTTTACGCCCAGTCATTCCGATTAACGCTCGCACCCTCCGTATTACCGCGGCTGCTGGCACTGAGTTAGC
+
CCCCCGGGGGGGGGGGGGGGGGGGGGGGGGGGGGGGGGGGGGGGGGGGGGGGGGGGGGGGGGGGGGGGFGGGGGGGGGGGGGGGGGGGGGGGGGGGGGGGGGGGGGGGGGGGGGGGGGGGGGGGGGGEEGGGGGGGGGGGGGGGGGGGGGGGGFGFGFGGGGGGGGGGGGGGGGGGFGFGGGGGGGFG8EEGGGGGGGGGFFFFFFFFFFFF96CAEFFFED?DFDEF4E>3EFEFEDFEFFFFFFEEFFF?@FFFFFFBBBFFF>?FFF02<:89A<?F(69>;6:B:??<(33>BFFF<
@M04999:289:000000000-L3R54:1:1101:4425:15450 2:N:0:410
AGACTACACGGGTATCTAATCCTGTTTGCTCCCCACGCTTTCGCATCTCAGCGTCAGTATCTGTCCAGAAGGCCGCCTTCGCCACCGGTATTCCTCCACATCTCTACGCATTTCACCGCTACACGTGGAATTCTACCTTCCTCTACAATACTCCAGATAACCAGTTTTAAGTGCAGTTCCCAGGTTGAGCCCGGGGCTTTCACACCTAACTTAATTATCCGCCTACATGCCCTTTACGCCCAGTCATTCCGATTAACGCTCGCACCCTCCGTATTACCGCGGCTGCTGGCACGGAGTTAGC
+
CCCCCGGGGGGGGGGGGGGGGGGGGGGGGGGGGGGGGGGGGGGGGGGGGGGGGGGGGGGGGGGGGGGGGGGGGGGGGGGGGGGGGGGGGGGGGGGGGGGGGGGGGGGGGGGGGGGGGGGGGGGGGGGGGGGGGGGGGGGGGGGGGGGGGGGGGGGGGGGGGGGGGGGGGGGGGGGGFGFGGGGGGGGGGGGGGGGGGGGGFFFFFFFFFFFFFFFFFFFFFFFFDFFFFFFFE@@EFFFFB;?@EFFFF?;@FF@EEDFF?6BFF>FB?FFFFFFAFFFB1>FFFFF?BF?BB>0;27<A6
@M04999:289:000000000-L3R54:1:1101:7813:15501 2:N:0:410
TGACTACAGGGGTATCTAATCCTGTTCGCTCCCCACGCTTTCGCTCCTCAGCGTCAGTGACGGCCCAGAGACCTGCCTTCGCCATCGGTGTTCTTCCCGATATCTACACATTCCACCGTTACACCGGGAATTCCAGTCTCCCCTACCGCACTCCAGTCCGCCCGTACCCGGCGCCGATCCACCGTTAAGCGATGGACTTTCACACCAGACGCGACGAACCGCCTACGAGCTCTTTACGCCCAATAAATCCGGATAACGCTTGCACCCTACGTATTACCGCGGCTGCTGGCACGGAGTTAGC
+
CCCCCGGGGGGGGGGGGGGGGGGGGGGGGGGGGGGGGGGGGGGGGGGGGGGGGGGGGGGGGGGGGGGGGGGGGGGGGGGGGGGGGGGGGGGGGGGGGGGGGGGGGGGGGGGGGGGGGGGGGGGGGGGDGGGGGGGGGGGGGGGGGGGGGGGGGGGGGGGGGGGGGGGGGGGGGGGGFGFGGGGGGGGGFGGG=EGGGGGGFFFFFFFFFFFFF>FEFFF>BFF?BFF1:>1?AAAFFFFFFFFFFFFFFBF96??ABFF?F?BFFFFFBB?1?<?AFB?>(3>>>B???F72-(,2216<2
@M04999:289:000000000-L3R54:1:1101:7126:15516 2:N:0:410
GGTGGACTACTAGGCTATCTAATCCTGTTTGCTCCCCACGCTTTCGCATCTCAGCGTCAGTATCTGTCCAGAAGGCCGCCTTCGCCACTGGTATTCCTCCACATCTCTACGCATTTCATCGCTACACGTGGAATTCTACCTCCCTCTACAATACTCCAGATAACCAGTTTTAAGTGCAATTCCCAGGTTGATACCGGGGCTTTCACACCTAACTTAATTATCCGCCTACATGCCCTTTACGCCCATTCATTCCGATTAACGCTCGCACCCTCCGTATTACCGCGGCCGCGCGCCCCGAGTT
+
6B666,6,66,,6;,6;C8<,E,-CFG6C,;;CC8D:86FCFB<6,,@F+6F9FC78,6@;,6C,,<;FEF<,,6BF7>+44::,B@6,BFFGD5FF<F<FGGBF<F9F?=7F,4C5E,,,4,8@<A+A46+CE=DEBEF?,1@=1@AD8=E,A,,@,D84,EFGFGF9,,7DF@=+=1++2+63,@6=,,,,,@+3+09AFFFC>1*1):))=9*/=49+2*-5542@:4C).57>3:FF=21;1)...)1?E22(,)9,27;06174<B?(-(4(,4)4((4(2((((-(((-(39(4(
@M04999:289:000000000-L3R54:1:1101:15632:15541 2:N:0:410
GACTACAACGGCATCTAATCCTCTTCGCTCCCCACGCTTTCGCTCCTCAGCGTCAGTGACGGCCCAGCGACCTGCCTTCGCCACCGGTGTTCTTCCTCATATCTACACATTCCTCCGTTACACCGGGCACTCCAGTCTCCCCTACCGCATCCCCTTCACCCCGTACGCGGCGCCGACCCACCGTTTAGTGGTGCACGTTCCCACCAGACGCGCCGAACCGCCTACCAGCTCTCCCCGCCCATACACTCCGGATAGCCCTTGCACCCTTCGTATTACCCAGAGCGCTTGCTCTCACGTTGCC
+
<C,B6E<6,6++7+,=F9;;<E,C9,DFB@+:,,8+@,B<F,@@C+C,C,BC66,6<,69,+@@+6,,@@F+66EF9FGG,B=,B4+@FGFE<,FA,,C??<FD;CFEF,94F,59++,8C,,AFGG+++,3A,,,8,@E8=?D?8++1++@,4,,7,,@E>5CE9***=***42*)))*2:7*3+=++2*1*++2*9F*)9*..0)),((((8))47@9B6(,,()80)24,(((((-),((.))).8((((4(-).(.(44<(,((4(.,,()..(.(,(.((,(-:)))).)(.2145
@M04999:289:000000000-L3R54:1:1101:14082:15541 2:N:0:410
GACTACTCGGGTATCTAATCCTGTTTGCTCCCCACGCTTTCGCATCTCAGCGTCAGTATCTGTCCAGAAGGCCGCCTCCGCCACCGGTATTCCTCCACATCTCTACGCATTTCACCGCTACACGTGGAATTCTACCTTCCTCTACAATACTCCAGATAACCAGTTTTAAGTGCAATTCCCAGGTTGAGCCCGGGGCTTTCACACCTAACTTAATTATCCGCCTACACGCCCTTTACGCCCAGTCATCCCGATTAACGCTCGCACCCTCCGTATTACCGCGGCTGCTGGCCCGGAGTTAGCC
+
CCCCCGGGGGGGGGGGGGGGGGGGGGGGGGGGGGGGGGGGGGGGGGGGGGGGGGGGGGGGGGGGGGGGGGGGGGGGGGGGGGGGGGGGGGGGGGGGGGGGGGGGGGGGGGGGGGGGGGGGGGGGGGGGFGGGFGGGGGGGGGGGGGGGGGGGGGGGFGGGGGGGGGGGGGGGGGGGFGFGGG6CGGGGGGGGGGGGGGGGFFFFFFFFFFFFFFFFFFFFFDFFFFFF>FBFFE)67@;EFFFFFFCFFDFFBFFFFFBFFF9BB?BFFFFFFF9<92;9>B>B::73((-3639?3>AF8
@M04999:289:000000000-L3R54:1:1101:28032:15549 2:N:0:410
GACTACTCGGGTATCTAATCCTGTTTGCTCCCCACGCTTTCGCATCTCAGCGTCAGTATCTGTCCAGAAGGCCGCCTTCGCCACCGGTATTCCTCCACATCTCTACGCATTTCACCGCTACACGTGGAATTCTACCTTCCTCTACAATACTCCAGATAACCAGTTTTAAGTGCAATTCCCAGGTTGAGCCCGGGGCTTTCACACCTAACTTAATTATCCGCCTACATGCCCTTTACGCCACGTCATTCCGATTAACGCTCGCACTCTCCGTATTACCGCGGCTGCTGGCACGGAGTTAGCC
+
CCCCCGGGGGGGCGGGGGGGCEGGGFGGGFGCEGGCEEGGGFGGGGGGGGFGGGGGGFGGGGGGGFFCEGCGGGGGGGGGGGGGGGFEFGGGGGGGGGGFGGGGGGGEFGGGGCGGGGGGGGGGGFGGGGFEFDGGGCFFGGGGACDADFGGFGGCFGFGCFFGGDDEGGGGGGFGFDFGGG6@CCFGGGGGGGGGGGGGFFFF*9AADFCEEFFFFF+2?(595BECFEFF=3<C;D()((/488?<53:(,;9<106:9617(467:>11(4<<ABFF749,8)3(1(,19(23()-5)
@M04999:289:000000000-L3R54:1:1101:5410:15598 2:N:0:410
TAGACTACTGGGGTATCTAATCCTGTTTGCTCCCCACGCTTTCGCATCTCAGCGTCAGTATCTGTCCAGAAGGCCGCCTTCGCCACCGGTATTCCTCCACATCTCTACGCATTTCACCGCTACACGTGGAATTCTACCTTCCTCTACAATACTCCAGATAACCAGTTTTAAGTGCAATTCCCAGGTTGAGCCCGGGGCTTTCACACCTAACTTAACTATCCGCCTACATGCCCTTTACGCCCAGTCATTCCGATTAACGCTCGCACCCTCCGTATTACCGCGGCTGCTGGCACGGAGTT
+
CCCCCGGGGGGGGGGGGGGGGGGGGGGGGGGGGGGGGGGGGGGGGGGGGGGGGGGGGGGGGGGGGGGGGGGGGGGGGGGGGGGGGGGGGGGGFGGGGGGGGGGGGGGGGGGGGGGGGGEGGGGGGGFGGGGGGGGGGGGGGGGGGGGGGGGGGGCGGGGGGGGGGGGGGGGFGGFFBFFDFGGCFGGGGGGGGGGGDDGGFFFFFFFFFFFFFFAFFFFEF?DFFFF@C5@EDEFFFF<DBFDFFFFFF5CE;1;<EFFF?FB0(79:(3?><B0:<2)(,-3(((-4:(422(213?F
@M04999:289:000000000-L3R54:1:1101:27726:15633 2:N:0:410
GAGACTACACGGGTATCTAATCCTGTTCGCTCCCCACGCTTTCGTCCATCAGCGTCAATCGGTATTTAGTAACCTGCCTTCGCAATCGGGGTTCTGTGTAATATCTATGCATTTCACCGCTACACTACACATTCCAGCTACTTCAATACTATTCAAGATTAACAGTATCAACGGCAGTTCTACAGTTAAGCTGCAGGTTTTCACCGCTGACTTATCAACCCGCCTACGGATCCTTTAAACCCAATAAATCCGGATAACGCTCGCATCCTCCGTATTACCGCGGCTGCTGGCACGGAGTT
+
CCCCCGGGGGGGGGGGGGGGGGGGGGGGGGGGGGGGGGGGGGGGGGGGGGGGGGGGGGGGGGGGGGGGGGGGGGGGGGGGGGGGGGGGGGGEGGGGGGGGGGGCFFFGGGGGGGGGGGGGGGGGGGGGGGGGGGGGGGGGGGGGGFGGGGGDGGGGGGGGGGGGGGGGGGGGDEGGFGFDGGGGGGGGGGFCGCFGGGGFFFFFFFFDFAC@EFFFFFFDFFFF@>BFFDFFFFEFFC>F@;D2=8A46C899DFDFED9DDFBB?BBDDFB?B:>BDAF;9(4036BF46:<<014:F
@M04999:289:000000000-L3R54:1:1101:27526:15654 2:N:0:410
CAGACTACTGGGGTATCTAATCCTGTTTGCTCCCCACGCTTTCGCATCTCAGCGTCAGTATCTGTCCAGAAGGCCGCCTTCGCCACCGGTATTCCTCCACATCTCTACGCATTTCACCGCTACACGTGGAATTCTACCTTCCTCTACAATACTCCAGATAACCAGTTTTAAGTGCAATTCCCAGGTTGAGCCCGGGGCTTTCACACCTAACTTAATTATCCGCCTACATGCCCTTTACGCCCAGTCATTCCGATTAACGCTCGCACCCTCCGTATTACCGCGGCTGCTGGCACGGAGTT
+
CCCCCGGGGGGGGGGGGGGGGGGGGGGGGGGGGGGGGGGGGGGGGGGGGGGGGGGGGGGGGGGGGGGGGGGGGGGGGGGGGGGGGEGGGGGGGGGGGGGGGGGGGGGGGGGGGGGGGGGGGGGGGGGGGGFGGGGGGGGGGGGGGGGGGGGGGFGFGCFGGGGGGGGGFGGGGGGGFGFGDDFGGGGGGGGGGGGGGGGGFFFFFFFFFFFFFFFFFFFFFFFFDDFEEF3BDE;EEF?F;@;;EEFECE338?@;EEFFF?BBFFF:11?>?FFFFAA?FF>BFFFF??F<?B61--4
@M04999:289:000000000-L3R54:1:1101:5914:15664 2:N:0:410
GTGTCTACTCGGGTATCTAATCCTGTTTGCTCCCCACGCTTTCGCATCTCAGCGTCAGTATCTGTCCAGAAGGCCGCCTTCGCCACCGGTATTCCTCCACCCCTCTCCGCATTTCACCGCTACACGTGGAATTCTACCTTCCTCTACAATACTCCAGTTAACTAGTTTTAAGTGCGGTTCCCTGTTTTAGCCCGGGGCTTTCACACTTTACTTAATTATCCGCCTACATGCCCTTTACTCCTCGTCATTCTGCTTAACGCTCGCACCCTCCGTATAACCGCGCCTGCTGGCAGTGAGTTCC
+
-A,,866,,C;,6;+6,6<6;6,-,;;66C6,66B6C@+CF<FC:,:+,@6,6@FGG7@6EFG<<@,99:69,6EFG>F4?,,,8F,+@8665@F,5,9:,,+9?,,,8F+8+,,C5,@E7>FFGGGE@=,AFFGG;>,@8DDF9,@EGDGGA9,,,37,@E,E,CF8:2,@EDF+9CDG?2+439E@C9FF9E5*/*3368+B+*)4*0>748BCE++*=5>(-/:(9))68.:)/))1..//(61=?<.6)1)1)72(4:04,7(4?:(22(().)(,,2((-44:4(((((().64))
@M04999:289:000000000-L3R54:1:1101:7646:15687 2:N:0:410
GACTACCGGGGTATCTAATCCTGTTCGCTCCCCATGCTTTCGAGCCTCAGCGTCAGTAACAGACCAGAGAGCCGCCTTCGCCACTGGTGTTCTTCCATATATCTACGCATTTCACCGCTACACATGGAGTTCCACTCTCCTCTTCTGCACTCAAGTCTCTCAGTTTCCGATGCTCTTCCTCAGTTAAGCTGAGGGCTTTCACATTCAGACTTAAAAGACCGCCTGCGCTCCCTTTACGCCCAATAAATCCGGACAACGCTTGCCACCTACGTATTACCGCCGCTGCTGGCACGTAGTTAGC
+
[truncated: 23,988,719 more chars]
