# Supplementary material for: Dynamics of the hindgut microbiota of the Japanese honey bees (Apis cerana japonica) throughout the overwintering period
Source: PeerJ. 2025 Oct 13;13:e20050. doi: 10.7717/peerj.20050 (PMC12530201; doi:10.7717/peerj.20050)
Supplement: Supplemental Information 13 [file peerj-13-20050-s013.gz]

Archive with 1 entries (1 files):
- peerj-13-20050-s013
