# Supplementary material for: Dynamics of the hindgut microbiota of the Japanese honey bees (Apis cerana japonica) throughout the overwintering period
Source: PeerJ. 2025 Oct 13;13:e20050. doi: 10.7717/peerj.20050 (PMC12530201; doi:10.7717/peerj.20050)
Supplement: Supplemental Information 13 [file peerj-13-20050-s013.gz › peerj-13-20050-s013]

@M04999:289:000000000-L3R54:1:1101:9032:1888 2:N:0:409
TAGACTACTGGGGTATCTAATCCTGTTCTCTCCCCACGCTTTCGTCCATCAGCGTCAATCGGTATTTAGTAACCTGCCTTCGCAATCGGGGTTCTGTGTAATATCTTTCCTTTTCCCCCCTACACTCCACTTTCCCCCTCCTTCATTCTTTTTCATGTTTACCATTATCAACGCCATTTCTCCATTTATCCTCCAGGTTTTCCCCCCTGCCTTTTCAACCCCCTTACGTACCCTTTAACCCCATTCATTCCGATTAACCCTCCCACCCTCCGTTTTCCCGCGCCTCTTGCCCCGCTTTTAC
+
--8,6C,6CF@FGGGGGGCDGG<C,CE@,CFECEFE@:@FCF<@EFC,EF?9<:BC,,CC<,B,CFG9,C,,9@F8==FFF77,+8@,,++8@EFFF9F9,A,?EE,5,5,CE<,,5,++4+,,,,,,,,,C4@,,,+4+4@,,,,=,,,,@,==,,,7,,,6,,3,3,,,,++++*6+++++,7@A,,,,7,,,++5=C5+*03**30)07**/+*+4)*):(()((0*65*5::*/*4301()))).9)/((,()))(,,(3((/,(-1(()56)23((((3?0(4492)(4,,(-2))
@M04999:289:000000000-L3R54:1:1101:18797:1906 2:N:0:409
CACTACTAGGGTATCTAATCCTTTTCGCTCCCCACGCTTTCGTCCATCAGCGTCAATCGGTATTTAGTAACCTGCCTTCGCACTCGGGTTTCTGTGTAATATCTATGCATTTCACCGCTACACTACTCATTCCATCTACTTCACTACTATTCAAGATTCACAGTATCAACTGCAGTTCTACAGTTAATCTGCAGGTTTTCACCGCTGACTTATCACCCCTCCTACGGACCCTTTAAACCCAATAAATCCGTATAACCCTCGCATCCTCCGTATTACCGCGGCTGCTGGCACGTATTTTGCC
+
--8@,CE,<E@FFGGGCAFGGG,;CC+@@FCFCCCF@CCF@,CC@,CA,,@+BB,,<@,,B,CEE,,<,,99C,AA=EE,?,+8@,,+,8??FAF9A9,:,:59,C,,;AAFF,@?,@C+>,EE8<F=,CEEB9,9>,@>AF8,@,@DDDGG8,,,64,,7,3@,?=,,@,,6,+@<?D+=++7>,,,,=3=:,,=DFF7+4;*99**39=*;+++030)<8858))):7>D:>4**14*))0).*1>>(((-0*0(50569(24@<@@9818@957((6(49(1:)(4(50(.)(6)...
@M04999:289:000000000-L3R54:1:1101:11699:1951 2:N:0:409
GACTACTCGGGTATCTAATCCTGTTTGCTACCCACGCTTTCGAGCATGAACGTCAGTGTTATCCCAGGAGGCTGCCTTCGCCATCGGTATTCCTCCACATCTCTACGCATTTCACTGCTACACGTGGAATTCTACCTCCCTCTGACACACTCTAGTTAGACAGTTTCAAATGCACGTCCCAAGTTGATCTCGGGGATTTCACATCTGACTTATCTAACCGTCTGCGCTCGCTTTACGCCCAGTAATTCCGATTAACGCTCGCACCCTACGTATTACCGCGGCTGCTGGCACGTAGTTAGCC
+
-6AC?FGGGGGGGGGGGGGGGGAFFF<EGGGGFGGGGGGGD@<EFCFFCGEFGGGCEFGGFGDCFC8<@::@FFGGGGGD@@FGFF7FDGGCFGGGGGGFFGDGCAFDCGGGGG?FEFG9FFCCG8C7FFGGGGC9ED@CGGGC,@=FFEGGGGDDF;=8@,DFFF;E:8ED9AGGFCBGC?DEE:8,3,3,@>66DGGGA7CFFF7CEFECFFFF5C6=?AFDA9AB=4@@BF9>5=(?(77))9?CE;6D67E<7;<;B>96>?6:?:3?A4<<<:>B(19>62:26:<080(-.6)).
@M04999:289:000000000-L3R54:1:1101:12951:1952 2:N:0:409
TCCGGACTACTGGGGTATCTAATCCTGTTTGCTCCCCACGCTTTCGCATCTCAGCGTCAGTATCTGTCCAGAAGGCCGCCTTCGCCACCGGTATTCCTCCACATCTCTACGCATTTCACCGCTACACGTGGAATTCTACCTCCCTCTGACACACTCTAGTTAGACAGTTTCAAATGCACGTCCCAAGTTGAGCTCGGGGATTTCACATCTGACTTATCTAACCGTCTGCGCTCGCTTTACGCCCAGTAATTCCGATTAACGCTCGCACCCTACGTATTACCGCGGCTGCTGGCACGTAATT
+
8AA@87FFGGGCGGGGGGGGGGGEEFAEFGFGGGGG@AC+@FEGGEGGGGGGGAFGGGEFGCGGGFGCFFECCFE@FFGGGGGFCF7=EC7CEGGGGGGFFFCEEEGGGGEGGGGGGFGGEEGGGDGDGGDGGGGGGGDFGGGGGGGGGFGGFEGGGFAGG8FFFGFGGGGGFFGFDGADGGGE983@E,@1CAFGGG54@AFFFFFF=EF48AC8?AFC8>>B=DFB9@29?4>FFF3:;;1;70@)<?C<:?::<?2<?>F?>>((7?<:?BFF<B>ABF>FB07;BF7?6(518.((.
@M04999:289:000000000-L3R54:1:1101:12137:1952 2:N:0:409
TTAGTGACTACCCGGGTATCTAATCCTGTTTGCTACCCACGCTTTCGAGCATGAACGTCAGTGTTATCCCAGGAGGCTGCCTTCGCCATCGGTATTCCTCCACATCTCTACGCATTTCACTGCTACACGTGGAATTCTACCTCCCTCTGACACACTCTAGTTTGACAGTTTCAAATGCACGTCCCAAGTTGAGCTCGGGGATTTCACATCTGACTTATCTAACCGTCTGCGCTCGCTTTACGCCCAGTAATTCCGATTAACGCTCGCACCCTACGTATTACCGCGGCTGCTGGCACGTAGT
+
@CCACCCFGGGGGGGGGGGGGG9AEEFCGGGGGGGGFD9@+@FGGGD8EFFFFC9FDFGEEFFGGFFFEFC8@C:@CFDCFGGG,C:@FG,=FFGGGGGGF8EFEEGGGGGFGGGGGGGGGGFGFFFEEGDFDGEFGGCECGGDGGGGDFFGFDEGGGCA=EEGCFFFGGGDECFFFDFGDDFCC88,@@DA=FEFGD67@BFFFFFF@@EE5AFF@CFF66BD5>DF>C9=BDF=@F>::6033;65>3<C<CF63?;?E@07:(4-7;:?????7AFAA<14(10(36:051<?2?0:3
@M04999:289:000000000-L3R54:1:1101:20212:1983 2:N:0:409
CGACTACAGGGGTATCTAATCCTGTTTGCTCCCCACGCTTTCGCATCTCAGCGTCAGTATCTGTCCAGAAGGCCGCCTTCGCCACCGGTATTCCTCCACATCTCTACGCATTTCACCGCTACACGTGGAATTCTACCTTCCTCTACAATACTCCAGATAACCAGTTTTAAGTGCAATTCCCAGGTTGAGCCCGGGGCTTTCACACCTAACTTACTTATCCGCCTACATGCCCTTTACGCCCAGTCATTCCGATTAACGCTCGCCCCCTCCGTATTACCGCGGCTGCTTGCACGGAGTTAGC
+
-8ACCGGCFGGGGGGGGGGGGGE9FEFCEGGGGGGGCEFGGF,BFCFGGGCGDGFEDFCGGGFFFGFCAC8<FFGGGGGGBECGCF:7F+DFDFGGFGGF==EFC<FFGFFGGGGGGFFGGGGGGCF7CEGGGG9=EFGFGGGGDF,EFFGGGFD8,@@8DDFGDFGGG,D=DEGCFGFG?F+1>E:,,<5@CC*;C>?CF6CAF?FAFBEEB+=:9FC:)9@F==@;?E=DF@F371681(/.;4E57C;(:<D3>69?F;>((-34??B?<:B94>17>0036:04<B7?(-(1:<A<)
@M04999:289:000000000-L3R54:1:1101:15213:2017 2:N:0:409
GACTACAGGGGTATCTAATCCTGTCTGCTCCCCACGCTTTCGCATCTCAGCGTCAGTATCTGTCCAGAAGGCCGCCTTCGCCACCGGTATTCCTCCACATCTCTACGCATTTCACCGCTACACGTGGAATTCTACCTTCCTCTACAATACTCCAGATAACCAGTTTTAAGTGCAATTCCCAGGTTGAGCCCGGGGCTTTCACACCTAACTTAATTATCCGCCTACATGCCCTTTACGCCCAGTCATTCCGATTAACGCTCGCACCCTCCGTATTACCGCGGCTGCTGGCACGGAGTTAGCC
+
-ACCCGGGGGGGGGGGGGGGGGGGGGGGGGGGGGGGGGGGGFGGEGGGGGGGGGGGGGGGGGGGGGGGGGGGGGGGGGGFGFFGFG7F+FGEGGGGGGGGGGGGFFCFGGGGGGGGGGGGGGGGGGGCFGGGGGFGGGGGGGGGGGGGGGGGGGDAFFGDF8FGGGGGFEFGGGGGFGFGGF??FD??EFEGGGDDGGGGFFFFFFFFFFF=CFFFFFFFFFFDFFFFF=BEFF<E;D1BD0;@FE65?@(;;3CC?92-49>>0:<<?><BF?AFA:>FF>FB?:7>?(.8;((3,5)).
@M04999:289:000000000-L3R54:1:1101:9860:2043 2:N:0:409
GCACGACTACACGGGTATCTAATCCTGTTTGCTACCCACGCTTTCGAGCATGAACGTCAGTGTTATCCCAGGAGGCTGCCTTCGCCATCGGTATTCCTCCACATCTCTACGCATTTCACTGCTACACGTGGAATTCTACCTCCCTCTGACACACTCTAGTTAGACAGTTTCAAATGCACGTCCCAAGTTGAGCTCGGGGATTTCACATCTGACTTATCTAACCGTCTGCGCTCGCTTTACGCCCAGTAATTCCGATTAACGCTCGCACCCTACGTATTACCGCGGCTGCTGGCACGTAGTT
+
-8CCCGGGGGGGGGGGGGGGGGGGCGEGGGGGGFGGGGG7:FFGGGGGGGGGGGGGGGGGGGGGGGGGGGGFGGGGGGGFCFGFCF7?EFCFFGGGGCFGEF,5,AFADF@EEGGGGGGGGFGAFGGGGGGGGFFGGCF9@FGDGGGGFGEGGEFFFF8ED:CFDF8@FFFGFFG89DF?FCC=,3@==2:=CFFDDD>C9AFFFFA1:AE5AFFFFFFFFF=AA4==A@BFF2>?D@3C@?467743<C<ECF;<(/);@BFFF>FFF0<2??B?20<<9?B>9>BF???BF?)14:11-
@M04999:289:000000000-L3R54:1:1101:16790:2057 2:N:0:409
TGGAGACTACCCGGGTATCTAATCCTGTTCGCTCCCCACGCTTTCGTCCATCAGCGTCAATCGGTATTTAGTAACCTGCCTTCGCAATCGGGGTTCTGTGTAATATCTATGCATTTCACCGCTACACTACACATTCCAGCTACTTCAATACTATTCAAGATTAACAGTATCAACGGCAGTTCTACAGTTAAGCTGCAGGTTTTCACCGCTGACTTATCTACCCGCCTACGGACCCTTTAAACCCAATAAATCCGGATAACGCTCGCATCCTCCGTATTACCGCGGCTGCTGGCACGGAGTT
+
BCCCCFGGGGGGGGGGGGGGGGGGGGGGGGGGGGGGGGGGGGGGGGGGGGGGGGGGGGGGGGGGGGGGGGGGGGGGGGGGGGGGGGGGGGGGGGGGGGGGGGGGFGGGGGGGGGGGGGGGGGGGGGGGGGGGGGGGGGGGGGGGGGGGGGGGGFGGGGF,EFFGGGGGGGGGGGGGFGDDGGGGGGCEGGGGGGGGGGGGFFFFFFFFBBFADFFFCFFFFF=BFFFFFFFFBFFFFF)7>E@DFFFFECFFF>@?@@EF<F:?>31:>??AF0<(8?FF<:>B6;366>:B:<2(49>:3
@M04999:289:000000000-L3R54:1:1101:20889:2122 2:N:0:409
TGACTACTGGGGAAGCTAATCCTGTTTGCTTCCCACGCTTTCGCTCCTCAGCGTAAGTTAATGTTTAGCCGGCCGGCTTCCCTCCTCGTGTTCATCCCTATATCTACGCACTTCACTGCTTCATTGGGAATGGCGCCTGCCTCCCCATCACTAAATACCCACAGTTCAAATTGCAGTTATGTGCCTAGGCCGCCCGAGTTCACTTCTCACTTACATAACTGACTACCCGCCTGTTACACACAGCAAACCCAGATAACTATTGCTCCCGACGTACTACTGCTCCTGCCGGCCCGCAGGCAGG
+
CCCBC@,,,666,,,,;CDC<C6-;,6@<F@,C,EFFG,,@C,6,;@,;,;,@B@,C6FE<FFC,,,6,,+@++@78FB@,B,,49,,B,:45,C,AF,,5:5CFF,,4?+45,,C,,,,,9A4C,4AA=,,,4++8C@EGF,,@=,=@EF8,6,,,@86E@=83+,,2,,,,,+63+++55+,,79,5,,+4@1**9**41+=9A++2>;<*;+8*+)*+0088;5599>0(/)./))*,((,(((((/(,()).///))792-54((4(((((---,)-))()((,((-(,,3(((,-(
@M04999:289:000000000-L3R54:1:1101:10568:2154 2:N:0:409
GACTACCGGGGTATCTAATCCTGTTCGCTACCCATGCTTTCGAACCTCAGCGTCAGTTACAGACCAGAGAGCCGCCTTCGCCACTGGTGTTCTTCCATATATCTACGCATTCCACCGCTACACATGGAGTTCCACTCTCCTCTTCTGCACTCAAGAAAAACAGTTTCAGCTGCACTTCCCCGGTTAAGCCGAGGGCTTTCACAGCTGACTTGTTCTCCCGCCTGCGTTCGCTTTACGCCCAATAAATCCGGACAACGCTTGCCACCTACGTATTACCGCGGCTGCTGGCACGTAGTTAGCC
+
CCCCCGGGGGGGGGGGGGGGGGGGGGGGGGGGGGGGGGGGGGGGGGGGGGGGGGGGGGGGGGGGGGGGGGGGGGGGGGGGGGGGGGGGGGGGGGGGGGGGGGGGGGGGGGGGGGGGGGGGGGGGEFGGGGGGGGGGGGGGGGGGGGGGGGGGGGGDCGGGGGGGGGGGGGGGGGGGFGFGGGGGGGGGGGGGGGGGGGGGFFFFFFFFFEFFEFFFEFFBFFFFFFFFF@B?;<FFFFFFFF8?<4AFFB>BFFFF9>6<??(9<?FFF<<B9:>DBFFB9;BB?>:F<?F?3:??:<BB7
@M04999:289:000000000-L3R54:1:1101:20659:2183 2:N:0:409
TGCGACTACTCGGGTATCTAATCCTGTTTGCTACCCACGCTTTCGAGCATGAACGTCAGTGTTATCCCAGGAGGCTGCCTTCGCCATCGGTATTCCTCCACATCTCTACGCATTTCACTGCTACACGTGGAATTCTACCTCCCTCTGACACACCCTAGTTAGACAGTTTCAAATGCACGTCCCAAGTTGAGCTCGGGGATTTCACATCTGACTTATCTAACCGTCTGCGCTCGCTTTACGCCCCGTAATTCCGATTAACGCTCGCACCCTACGTATTACCGCGGCTGCTGGCCCGTAGTTT
+
CCCCCGGGGGGGGGGGGGGGGFGGGGGGGGGGGGGGGGGGGGGGG<FEEFFGGFGGGGGGGGGGGGGGGGGGGGGGGGGGGGGGGGGGG7FGGGGGGGEGGGGFA?EGGGGGGGGGGGGGGGEGGGGGFGGFEFFDEGGGGGGGGGGGGGGGG+=DGGGGGGGGGGGGGGGGGGGFFFFGGGGGG8AFGGGG:FEGD>*;FFFF6EFFFEFFEFFACFFEFB>))-)96@(55>>B@C75;(((.,60=.?E1(4,276:02,-1(46??B?:1<<7AB)(-7>B6>FFF:0(((-4:BF)
@M04999:289:000000000-L3R54:1:1101:21353:2202 2:N:0:409
ATCGACTACTCGGGTATCTAATCCTGTTTGCTCCCCACGCTTTCGCATCTCAGCGTCAGTATCTGTCCAGAAGGCCGCCTTCGCCACCGGTATTCCTCCACATCTCTACGCATTTCACCGCTACACGTGGAATTCTACCTTCCTCTACAATACTCTAGTTAACCAGTTTTAAGTGCAATTCCTAGGTTGAGCCCAGGGCTTTCACACCTAACTTAATTATCCGCCTACATGCCCTTTACGCCCAGTCATTCCGATTAACGCTGGACCCCTCCGTATTAGCGCGTCTGCTGGCGCGGACAT
+
@-A,@@CBFFGGFG@@F9FGFFGGFGGGG8EFGGG7@FGEGG<C@@F@@9BC@F@@CCCFG99FGFGFFGFFGGG@>@7FFEFGGGGBFCG:FFFF5E?FFFD<4?FFCEE:FEC99FA8+4449,=EFCG@F8EFABFGAFD=DEAAF,7@=3=DFFCFGDGGGGGGGAFF9@D8;DDDD+9<;,ECDCFFF+:@7*;DF9AFF;6@@=)-:9FCEFFEFE5>4@=B:48>>BFB:>EB@@17<534)1)9((,//7>2>?0((((,((.,33,42)).,(-(--(:).(4(,2(((()
@M04999:289:000000000-L3R54:1:1101:17116:2224 2:N:0:409
AGAGACTACAAGGGTATCTAATCCTGTTTGCTCCCCACGCTTTCGCATCTCAGCGTCAGTATCTGTCCAGAAGGCCGCCTTCGCCACCGGTATTCCTCCACATCTCTACGCATTTCACCGCTACACGTGGAATTCTACCTTCCTCTACAATACTCCAGATAACCAGTTTTAAGTGCAATTCCCAGGTTGAGCCCGGGGCTTTCACACCTAACTTAATTATCCGCCTACATGCCCTTTACGCCCAGTCATTCCGATTAACGCTCGCACCCTCCGTATTACCGCGGCGGCTGGCACGGAGTTT
+
C@CCCGGGGGGGGGGGGGGGGGGGGGGGGGGGGGGGGGGGGGGGGGGGGGGGGGGGGGGGGGFGGGGGGGGGGGGGGGGGGGGGGGGGGGGDGGGGGGGGGGGGGGFGGGGGGGGGGGGGGGGGGGGGGGDFGGGGGGFGGGGGGGFGGDFGGGGGFGFFGGGGGGGGGGGGGGGGFGFGGGGFFFGGGGGGGFGGGGGGF>8=FFFF@EEBFFFFFFFFFC@BD?=3@EEFEFE1@<C:@FFF068;C???@????9C?BB6>BFFF00:03-1<BBDA?BB0143261-4?)863(-3-
@M04999:289:000000000-L3R54:1:1101:21882:2241 2:N:0:409
GGTGGACTACTGGGGTATCTAATCCTGTTTGCTCCCCACGCTTTCGCATCTCAGCGTCAGTATCTGTCCAGAAGGCCGCCTTCGCCACCGGTATTCCTCCACATCTCTACGCATTTCACCGCTACACGTGGAATTCTACCTTCCTCTACAATACTCCAGATAACCAGTTTTAGGTGCAATTCCCAGGTTGAGCCCGGGGCTTTCACACCTAACTTAATTATCCGCCTACATGCCCTTTACGCCCAGTCATTCCGATTAACGCTCGCACCCTCCGTATTACCGCGGCTGCTGGCACGGAGTT
+
CCCCCGGGGGGGGGGGGGGGGGGGGGGGGGGGGGGGGGGGGGGGGGGGGGGGGGGGGGGGGGGGGGGGGGGGGGGGGGGGGGGGGGGGGGGGGGGGGGGGGGGGGGGGGGGGGGGGGGGGGGGGGGGGGGGGGGGGGFGFGGGGGGGGGGGGGGGGGGGGGGGGFGGGGGGGGGGGFGFGGGGGGGGGGGGGGGGGGGGGEFFFFFFFFFFFFFF=EFFFFFEDFF?DFFFCF@@;@FFFFF@FDD@FFFCE?@FF@?C<:6?F;;>F9BFB3>2::?AFDF0;0;99:7B:?BFFB>9<0
@M04999:289:000000000-L3R54:1:1101:15408:2247 2:N:0:409
GACTACTAGGGTATCTAATCCTGTTTGCTACCCACGCTTTCGAGCATGAACGTCAGTGTTATCCCAGGAGGCTGCCTTCGCCATCGGTATTCCTCCACATCTCTACGCATTTCACTGCTACACGTGGAATTCTACCTCCCTCTGACACACTCTAGTTAGACAGTTTCAAATGCACGTCCCAAGTTGAGCTCGGGGATTTCACATCTGACTTATCTAACCGTCTGCGCTCGCTTTACGCCCAGTCATTCCGATTAACGCTCGCACCCTTCGTATTACCGCGGCTGCTGTCACGTAGTTAGCC
+
CCCCCGGGGGGGGGGGGGGGGGGFGGGGGGGGGGGGGGGGGGFEFGGGGGGGGGGGGGGGGGGGGGGGGGEGGGGGGGGGGGGGGGGG?FGGGGGGGGGGGGGGGGGGGG7FGGGGGGGGGGGGGGDGGGGGGGGGGF?ECGGGGFGGCEFDGGFE>EGGGGGFGGGGGGGGGGGFDCAGGGFGFGGGG9DEECGGGFFFFFFFFFFFEBEFEFFFFFFA5ACBEBB@>A>2598>9=2529;*.957C1(271C<;6136>96>B0(41:??:))4:>33991(8>).))4:(4?FBAA3
@M04999:289:000000000-L3R54:1:1101:17417:2249 2:N:0:409
GGACTACAGGGGTATCTAATCCTGTTTGCTACCCACGCTTTCGAGCATGAACGTCAGTGTTATCCCAGGAGGCTGCCTTCGCCATCGGTATTCCTCCACATCTCTACGCATTTCACTGCTACACGTGGAATTCTACCTCCCTCTGACACACTCTAGTTTGACAGTTTCAAATGCACGTCCCAAGTTGAGCTCGGGGATTTCACATCTGACTTATCTAACCGTCTGCGCTCGCTTTACGCCCAGTAATTCCGATTAACGCTCGCACCCTACGTATTACCGCGGCTGCTGGCACGTAGTTAGC
+
CCCCCGFGGGGGGGGFGGGGGGGGGGGGGGGGGGGGGGGGGGGGGGGGGGFGGGGGGGGGGGGGGGGFGGGDGGGGGGGGGGGGGGGGGGGGGGGGGGGGGGGGGGGGGGGGGD9FGGGGGGGGGGGGGGGFGGGGGGGGGGGGFFGGGGGFGGGGDFGGGGGFGGGGFGGFGGGGFGFDDGGGGGFGGGFFG6EG>GGGFFFFF5FFEFFFEF>FFFF@5:5<>E9@4>=@FB9CEFFAB@6/;<??E?@DD0;EEDBFFB@@F>??FF???<()64<0>;60763:??:>:62:44<2)
@M04999:289:000000000-L3R54:1:1101:24098:2356 2:N:0:409
GAGGACTACCAGGGTATCTAATCCTGTTCGCTCCCCACGCTTTCGTCCATCAGCGTCAATCGGTATTTAGTAACCTGCCTTCGCAATCGGGGTTCTGTGTAATATCTATGCATTTCACCGCTACACTACACATTCCAGCTACTTCAATACTATTCAAGATTAACAGTATCAACGGCAGTTCTACAGTTAAGCTGCAGGTTTTCACCGCTGACTTATTAACCCGCCTACGGACCCTTTAAACCCAATAAATCCGGATAACGCTCGCATCCTCCGTATTACCGCGGCTGCTGGCACGGAGTT
+
CCCCCGGGGGGGGGGGGGGGGFGGGGGGGGGGGGGGGGGGGGFGGGGGGGGGGGGGGGGGGGGGGGGGGGGGGGGGGGGGGGGGGGGGGGGGGGGGGGGGGGGGGGGGGGGGGGGGGGGGGGGGGGGGGGGGGGGGGFGGGGGGGFGGFGGGGGGGGGGGGGGGGGGGGGGGGGGG>CFGGGGGGCFGGFGG7EGGGGGGFFFFFFFBBFFFFFFFFFFCA>AABAA:(5>@9@=3=E4BE@F@@8;AE)3(64;<@;<86,36(4?>F?A:;BFF0AF<0;>09>;B??FBFF11(3<(
@M04999:289:000000000-L3R54:1:1101:24175:2365 2:N:0:409
ACGCTGACTACAGGGGTATCTAATCCTGTTTGCTCCCCACGCTTTCGCATCTCAGCGTCAGTATCTGTCCAGAAGGCCGCCTTCGCCACCGGTATTCCTCCACATCTCTACGCATTTCACCGCTACACGTGGAATTCTACCTTCCTCTACAATACTCCAGATAACCAGTTTTAAGTGCAATTCCCAGGTTGAGCCCGGGGCTTTCACACCTAACTTAATTATCCGCCTACATGCCCTTTACGCCCAGTCATTCCGATTAACGCTCGCACCCTCCGTATTACCGCGGCTGCTGGCACGCAGT
+
CCCCCGGGGGGGGGGGGGGGGGGGGGGGGGGGGGGGGGGGGGGGGGGGGGGGGGGGGGGGGGGGGGGGGGGGGGGGGGGGGGGGGGGFGGGGGEGGGGGGGGGGGGGGGGGGGGGCGGGGGGGGGGGGGGGGGGGGGGGGGGGGGGGGGGGGGGGGGGGGGGGGGGGGGFGGGEGGDGFGGGGGGGDGFCGFGGGGGDGDFFFFFFFFFFFFFFFF=FFEFFF9@DFFFD@EC3=@F@F66;6@6<;@@EE?EFF086;DA0-36(49BFFFFFB<:0:AAB:;;00>>:0>2<?<?(4(-
@M04999:289:000000000-L3R54:1:1101:13558:2405 2:N:0:409
AGACTACAGGGGTATCTAATCCTGTTCGCTCCCCACGCTTTCGCTCCTCAGCGTCAGTGACGGCCCAGAGACCTGCCTTCGCCATCGGTGTTCTTCCCGATATCTACACATTCCACCGTTACACCGGGAATTCCAGTCTCCCCTACCGCACTCCAGTCCGCCCGTACCCGGCGCCGATCCACCGTTAAGCGATGGACTTTCACACCAGACGCGACGAACCGCCTACGAGCTCTATACGCCCAATAAATCCGGATAACGCTTGCACCCTACGTATTACCGCGGCTGCTGGCACGTAGTTAGC
+
CCCCCGGGGGGGGGGGGGGGGGGGGGGGGGGGGGGGGGGGGGGGGGGGGGGGGGGGGGGGGGGGGGGGGGGGGGGGGGGGGGGGGGGGGGGGGGGGGGGGGGGGGGGGGGGGGGGGGGGGGGGGGGGGDGGGGGGGGGGGGGGGGGGGGGGGGGGGGGGGGGGGGGGGGDGGGGGGEDFGFGFEGEGGFGGGGGGDGFGGFFFFFE5FDFF>FEBFFFFF>BB????:BFB?ABFFF?:B90<:?FFFFF>B?(3>2,(41(34,4?:13(4<)5<)6((-(443::>321),.22-))4)
@M04999:289:000000000-L3R54:1:1101:11178:2459 2:N:0:409
ATTGACTACCAGGGTATCTAATCCTGTTTGCTCCCCACGCTTTCGCATCTCAGCGTCAGTATCTGTCCAGAAGGCCGCCTTCGCCACCGGTATTCCTCCACATCTCTACGCATTTCACCGCTACACGTGGAATTCTACCTTCCTCTACAATACTCTAGTTAACCAGTTTTAAGTGCAATTCCTAGGTTGAGCCCAGGGCTTTCACACCTAACTTAATTATCCGCCTACATGCCCTTTACGCCCAGTCATTCCGATTAACGCTCGCACCCTCCGTATTACCGCGGCTGCTGGCACGGAGTT
+
CCCCCGGGGGGGGGGGGGGGGGGGGGGGGGGGGGGGGGGGGGGGGGGGGGGGGGGGGGGGGGGGGGGGGGGGGGGGGGGGGGGGGGGGGGGGGGGGGGGGGGGGGGGGGGGGGGGGGGGGGGGGGGGGGGGGGGGGGGGGGGGGGGGGGGGGGGGGGGGGGGGGGGGGFGGGGGFGFGFGGGGGGFFGGGGGGGGGGGGGFFFFFFFFDFFFEFFFFFFFFFFFAFFFFFFFFD9@EFFFF@FFFEFFFFFFFFFFFFFF9?FBFFFFFFFBF?BFBFFBF>BF>BBFFFF?:<?F>921
@M04999:289:000000000-L3R54:1:1101:23698:2465 2:N:0:409
GTTGGACTACCCGGGTATCTAATCCTGTTTGCTACCCACGCTTTCGAGCATGAACGTCAGTGTTATCCCAGGAGGCTGCCTTCGCCATCGGTATTCCTCCACATCTCTACGCATTTCACTGCTACACGTGGAATTCTACCTCCCTCTGACACACTCTAGTTAGACAGTTTCAAATGCACGTCCCAAGTTGAGCTCGGGGATTTCACATCTGACTTATCTAACCGTCTGCGCTCGCTTTACGCCCAGTAATTCCGATTAACGCTCGCACCCTACGTATTACCGCGGCTGCTGGCACGTAGTT
+
CCCCCGGGGGGGGGGGGGGGGGGGGGGGGGGGGGGGGGGGGGGGGGGGGGGGGGGGGGGGGGGGGGGGGGGGGGGGGGGGGGGGGGGGGGGGGGGGGGGGGGGGGGGGGGGGGGGGGGGGGGGGGGGGGGGFGGGGGGGGGGGGGGGGGGGGGGGGGGGGGGGGGGGGGGGGFGGGFGFGGGGGGGGGGGGGGFGGGGGC5FFFFFFFFFFFFFFFFFFFFFDFDAF=EBFBFFBF2>CFFFBBFFFFFFCFEFFFFFECDBFF9;B(9BB??BFFFBFB)(-4>;;>FB>2:<<643134
@M04999:289:000000000-L3R54:1:1101:22468:2517 2:N:0:409
TAGGGGACTACTAGGGTATCTAATCCTGTTTGCTACCCACGCTTTCGAGCATGAACGTCAGTGTTATCCCAGGAGGCTGCCTTCGCCATCGGTATTCCTCCACATCTCTACGCATTTCACTGCTACACGTGGAATTCTACCTCCCTCTGACACACTCTAGTTAGACAGTTTCAAATGCACGTCCCAAGTTGAGCTCGGGGATTTCACATCTGACTTATCTAACCGTCTGCGCTCGCTTTACGCCCAGTAATTCCGATTAACGCTCGCACCCTACGTATTACCGCGGCTGCTGGCACGTAGT
+
CCCCCGGGGGGGGGGGGGGGGGGGGGGGGGGGGGGGFGGGGGGGGGGGGGGGGGGGGGGGGGGGGGGGGGGGGGGGGGGGGGGGGGGGGGGGGGGGFGGGGGGGGGGGFGGGGGGGGGGGGGGGGGGGGGGGGGGGGGGGGGGGGGGGGGGGGGGGGGGGGGGGFFGGFGGGGGGGFGFGGGGGGGGGGGGGGGGGGGGGFFFFFFFFFFCEFFFFFFFFFFFFAFFFFEFFFFFF?9DF=@FFBFFFFFEC6?EFF(;EED1;;;F>9>BBFFB<><:AD9:(799F>6:7????FB01-
@M04999:289:000000000-L3R54:1:1101:13688:2517 2:N:0:409
GGACTACCGGGGTATCTAATCCTGTTCGCTACCCATGCTTTCGAGCCTCAGCGTCAGTAACAGACCAGAGAGCCGCCTTCGCCACTGGTGTTCTTCCATATATCTACGCATTTCACCGCTACACATGGAGTTCCACTCTCCTCTTCTGCACTCAAGTCTCTCAGTTTCCGATGCTCTTCCTCAGTTAAGCTGAGGGCTTTCACATTCAGACTTAAAAGACCGCCTGCGCTCCCTTTACGCCCAATAAATCCGGACAACGCTTGCCACCTACGTATTACCGCGGCTGCTGGCACGTAGTT
+
CCCCCGGGGGGGGGGGGGGGGGGGGGGGGGGGGGGGGGGGGGGGGGGGGGGGGGGGGGGGGGGGGGGGGGGGGGGGGGGGGGGGGGGGGGGGGGFGGGGGGGGGGGGGGGGGGGGGGGGGGGGGGGGGGGGGGGGGGGGGGGGGGGGGGGGGGGG?FFFGFGGGGGGGGGEGGGGFFGFGGGGGGGGGGGGGGGCGGGGGFFFCFFFFFFFFFFFFFFFFFFB=DFFFFFFBFFFEFF@DB9;;@;3CFEFFB799??>>FFB6?FFFBFB<2<AFBF2?>>>FFFB?BFFF)827<<B
@M04999:289:000000000-L3R54:1:1101:8433:2677 2:N:0:409
TTATGACTACACGGGTATCTAATCCTGTTTGCTCCCCACGCTTTCGCATCTCAGCGTCAGTATCTGTCCAGAAGGCCGCCTTCGCCACCGGTATTCCTCCACATCTCTACGCATTTCACCGCTACACGTGGAATTCTACCTTCCTCTACAATACTCCAGATAACCAGTTTTAAGTGCAATTCCCAGGTTGAGCCCGGGGCTTTCACACCTAACTTAATTATCCGCCTACATGCCCTTTACGCCCAGTCATTCCGATTAACGCTCGCACCCTCCGTATTACCGCGGCTGCTGGCACGGAGTT
+
CCCCCGGGGGGGGGGGGGGGGGGGGGGGGGGGGGGGGGGGGGGGGGGGGGGGGGGGGGGGGGGGGGGGGGGGGGGGGGGGGGGGGGGGGGGGGGGGGFGGGGGDGGGGGGGGGGGGGGGGGGGGGGGGGGGGGGGGGGGGFGGGGGGGGGGGGGGGGGGGGGGGGGGGGGGGGGGGFGFGGG8FGGGGGGGGGGGGGGGG>A>FFFFFFFBEFFFFEFFEFFFDD?FFDFEC@@@;@EFFDF@BDF;EFFFFF@6@@FFFF1:?B19;>:??FF:6:05<<112>0066::02:?F79684
@M04999:289:000000000-L3R54:1:1101:21541:2740 2:N:0:409
GACTACCGGGGTATCTAATCCTGTTTGCTCCCCACACTTTCGCATCTCAGCGTCAGTATCTGTCCAGAAGGCCGCCTTCGCCACCGGTATTCCTCCACATCTCTACGCATTTCACCGCTACACGTGGAATTCTACCTTCCTCTACAATACTCTAGTTAACCAGTTTTAAGTGCAATTCCTAGGTTGAGCCCAGGGCTTTCACACCTAACTTAATTATCCGCCTACATGCCCTTTACGCCCAGTCATTCCGATTAACGCTCGCACCCTCCGTATTACCGCGGCTGCTGGCACGGAGTTAGCC
+
CCCCCGGGGGG@FGGGGGGGGGGFFG<FGGGGGGGGGGGGGGGGCFAFGGGGGEGGFGACEGEFGFGGFGGGGGGGGGGGGGGGGGG=FCEGAFGGGGGGGFGGEFFGGGGGGGGG@FEGGGGGF=FG9<FGGGGGGDGGGGFAD=FFFCFGFCFFDGGG8EG=@CFGDF=FFGG8@F7FGFFCGGGGGGFGFG7DDFGDAFFFBFFFDF?*69+BEC@=>A>ADE4@@=BE@=C=@25B@D@<EEE?C@7(;;CE;>DF9B>B028?<>08:?F<)1>>10(43)433:<?24;<(6AA:
@M04999:289:000000000-L3R54:1:1101:20382:2753 2:N:0:409
GACTACCAGGGTATCTAATCCTGTTCGCTCCCCACGCTTTCGTCCATCAGCGTCAATCGGTATTTAGTAACCTGTCTTCGCAATCGGGGTTCTGTGTAATATCTATGCATTTCACCGCTACACTACACATTCCAGCTACCTCAATACTATTCAAGATTAACAGTATCAACGGCAGTTCTACAGTTAAGCTGCAGGTTTTCACCGCTGACTTATTAACCCGCCTACGGACCCTTTAAACCCAATAAATCCGGATAACGCTCGCATCCTCCGTATTACCGCGTCTGCTGGCACGTAGTTAGCC
+
CCCCCGGGGGGGGGGGGGGGGGGGGGGGGGGGGGGGGGGGGGGGGGGGGGGGGGGGGGGGGGGGGGGGGGGGGGGGGGGGGGGGGGGGGGGGGGGGGGGGGGGGGGGGGGGGGGGGGGGGGGGGGGGGGGGGGGGGGGGGGFGGGGGGGGGGGFGGGGGGGGGGGFGGGGGGGGGCFGFGGGGGGGGGFGGGGFGGGFFDCFABEEFFFF5C<CAAEFFADBFDDFFF2@=DFFFC=E=E<;@FAC?5@@:D;FFEFFF?@FB?B04<?F??:4<49?9>--369A:76<?F,38:<AFA2
@M04999:289:000000000-L3R54:1:1101:13006:2778 2:N:0:409
GGACTACTGGGGTATCTAATCCTGTTTGCTCCCCACGCTTTCGCATCTCAGCGTCAGTATCTGTCCAGAAGGCCGCCTTCGCCACCGGTATTCCTCCACATCTCTACGCATTTCACCGCTACACGTGGAATTCTACCTTCCTCTACAATACTCTAGTTAACCAGTTTTAAGTGCAATTCCTAGGTTGAGCCCAGGGCTTTCACACCTAACTTAATTATCCGCCTACATGCCCTTTACGCCCAGTCATTCCGATTAACGCTCGCACCCTCCGTATTACCGCGGCTGCTGGCACGGATTTAGC
+
CCCCCGGGGGGGGGGGGGGGGGGGGGGGGGGGGGGGGGGGGGGGGGGGGGGGGGGGGGGGGGGGGGGGGGGGGGGGGGGGGGGGGGGGGGGGGGGGGGGGGGGGGGGGGGGGGGGGGGGGGGGGGGGGGGGGGGGGGGGGFGGGFGGGGGGGG=EGGGGGGGGGGGGGGGGGGGGGFGFGGGFGGGGGGGGGGGGGGGFGFFFFFFFFFFFFFFFFFFFFFBDADFBEFFEFFFFFFFFFFFFBEFFFFFFFFFFFFFFFD99>BF<:BBFF:?BAFFFB;11,9::?B6(<1>0(38A>4
@M04999:289:000000000-L3R54:1:1101:23135:2782 2:N:0:409
GACTACCCGGGTATCTAATCCTGTTTGCTACCCACGCTTTCGAGCATGAACGTCAGTGTTATCCCAGGAGGCTGCCTTCGCCATCGGTATTCCTCCACATCTCTACGCATTTCACTGCTACACGTGGAATTCTACCTCCCTCTGACACACTCTAGTTAGACAGTTTCAAATGCACGTCCCAAGTTGAGCTCGGGGATTTCACATCTGACTTATCTAACCGTCTGCGCTCGCTTTACGCCCAGTAATTCCGATTAACGCTCGCACCCTCAGTATTACCGCGGCTGCTGGCACGGAGTTAGCC
+
CCCCCGDGGGGGGGGGGGGGGGGEGGGGG9FGGEGGGGGGGGGGGGGGFGGGGGGGGGGGGGGGGGGGGGGGGGGGGGGGGGGGGGGGGGGGGGGGGGGFGGGGGGGGGGGGGGGFGGGGGGGGGGGGGGFGGGGGGGGGGGGGGGGGGGGGGGGGGGGGGGFDF9FFGGGGGGGGFGEGGGGGGGGGGFGGGGGCCF?GFFFFFFFFCFFEEFABEFFFDFDFCF92>@=>@B=ED?>>@F4633?EE@FD;DC>@@<?>BBF>B0(,,6<><AF416>B06;0:?(((),(44:44AA7
@M04999:289:000000000-L3R54:1:1101:9657:2808 2:N:0:409
CGTGACTACCGGGGTATCTAATCCTGTTCGCTCCCCACGCTTTCGTCCATCAGCGTCAATCGGTATTTAGTAACCTGCCTTCGCAATCGGGGTTCTGTGTAATATCTATGCATTTCACCGCTACACTACACATTCCAGCTACTTCAATACTATTCAAGATTAACAGTATCAACGGCAGTTCTACAGTTAAGCTGCAGGTTTTCACCGCTGACTTATTAACCCGCCTACGGACCCTTTAAACCCAATAAATCCGGATAACGCTCGCATCCTCCGTATTACCGCGGCTGCTGGCACGGAGTT
+
CCCCCFGEGGGFGECBFDCECGGF9FC<FGEC@F<FG:@CFCD96;@B:FGFGCFFGD:FGGGF@FCFEFFCFGGFG<FFDFGGGCGFF>>C:FECEGGFFE<DFF9FFF?=FF9FEFEEGG@FFFEEFFFD8=EGGGF=,E@,@EGFGDFDD,38>FFF9C9ACFCF:FGDDCDGFD;C9CCFCGG7;;9AFFFGFG@DFFFAC9?>A):26B1:*=+1A>2595(5@F@99?@@EE5673(6=FEEC)7(1227;<286,39;0(4:<<?>38??)444(609>>67350(53326<(
@M04999:289:000000000-L3R54:1:1101:20010:2820 2:N:0:409
AATTAGACTACCCGGGTATCTAATCCTGTTCGCTCCCCACGCTTTCGTCCATCAGCGTCAATCGGTATTTAGTAACCTGCCTTCGCAATCGGGGTTCTGTGTAATATCTATGCATTTCACCGCTACACTACACATTCCAGCTACTTCAATACTATTCAAGATTAACAGTATCAACGGCAGTTCTACAGTTAAGCTGCAGGTTTTCACCGCTGACTTATCAACCCGCCTACGGACCCTTTAAACCCAATAAATCCGGATAACGCTCGCATCCTCCGTATTACCGCGGCTGCTGGCACGGAGT
+
CCCCCGGGGGGGGGGGGGGGGGGGGGGGGGGGGGGGGGGGGGGGGGGGFGGGGGGGGGGGGGGGGGGGGGGGGGGGGGGGGGGGGGGGGGGGGGGGGGGGGGGGFGGGGGGGGGGGGGGGGGGGGGGGGGGGGGGGGGGGGGFGGGGGAFGGGGGGGGGGGGGGGGGGGFGGGGGGFGFGGGGGGGGGGGGGGGGGGGGF9AFFFFFFFFFFFFFFFFFFFFFFFF>DFFFFFFFFFFFFFFE@77?FFEEFEFBB;@<AEBFF<FFFF6??AFB<<FF>AABFB0199B>?007<?>9;-
@M04999:289:000000000-L3R54:1:1101:22623:2823 2:N:0:409
AGGGACTACAAGGGTATCTAATCCTGTTTGCTACCCACGCTTTCGAGCATGAACGTCAGTGTTATCCCAGGAGGCTGCCTTCGCCATCGGTATTCCTCCACATCTCTACGCATTTCACTGCTACACGTGGAATTCTACCTCCCTCTGACACACTCTAGTTAGACAGTTTCAAATGCACGTCCCAAGTTGAGCTCGGGGATTTCACATCTGACTTATCTAACCGTCTGCGCTCGCTTTACGCCCAGTAATTCCGATTAACGCTCGCACCCTACGTATTACCGCGGCTGCTGGCACGGAGTT
+
CCCCCGGGGGGGGGGGGGGGGGGGGGGGGGGGGGGGGGGGGGGGGGGGGGGGGGGGGGGGGGGGGGFGGGGGGGGGGGGGGGGGGGGGGGGGGGGCGGGGGGGGGGGGGGGGGGGGGGGGGGGGGGGEGGGGGGGGGGGGGCGGGGGGGGGGGFGGGGGGGGGGGGGGGGGGGGGGFGFGGCDFFGGGFD@DEFGGGGGGFFAFFFBFEFEFFFFCEFFFFFFFFBBEFFAA>8@B9=>B@BFF@;<CECFFF7;D;?3<>21:31646?FF0..6?2<>11>9>07(.2.3()((-9<?
@M04999:289:000000000-L3R54:1:1101:14064:2845 2:N:0:409
CGGTGACCACCGGGGCATCTAATCCTGTTTGCTCCCCACGCTTTCGCATCTCAGCGTCAGTATCTGTCCAGAAGGCCGCCTTCGCCACCGGTATTCCTCCACATCTCTACGCATTTCACCGCTACACGTGGAATTCTTCCTTCCTCTACAATACTCCAGATAACCAGTTTTAAGTGCAATTCCCAGGTTGAGCCCGGGGCGTTCACACCTAACTTAATTATCCGCCTACATGCCCTTTACGCCCAGTCTGTCCGATGAACGCTCGCACCCTCCGTATTACCACCGCGTCTGGCACGGAGTT
+
CCC<C8;,,C,@7+@+@FE<CF,-6<ECACE<FEEF@F@@@CCDFGG@C@,EDGGGFEGCC6CE,FE9CFFF<FF<A:+@BC<FCFFBEFGFG<AEF,,9ADEFF?FEFDFDGGCGGGAF:=7CFFFGF=?C:FD9:,6,,@=DDA,@,@A99E8,D888,EF9>=D<;=DEE792+2=<?DCGGGGGG@64<E5C>*C4)2:?A686(6(/=8@F):@C6<C;0;;0533)//,6:3)*-42;?,.,)-5).(((().6:1(4961,-,2(,4:21(:4.))(-(,(-(4<02)3((480
@M04999:289:000000000-L3R54:1:1101:15035:2849 2:N:0:409
GACTACAGGGGTATCTAATCCTGTTCGCTCCCCACGCTTTCGTCCATCAGCGTCAATCGGTATTTAGTAACCTGCCTTCGCAATCGGGGTTCTGTGTAATATCTATGCATTTCACCGCTACACTACACATTCCAGCTACTTCAATACTATTCAAGATTAACAGTATCAACGGCAGTTCTACAGTTAAGCTGCAGGTTTTCACCGCTGACTTATCAACCCGCCTACGGACCCTTTAAACCCAATAAATCCGGATAACGCTCGCATCCTCCGTATTACCGCGGCTGCTGGCACGGAGTTAGCC
+
CCCCCGGGGGGGGGGGGGGGGGGGGGGGGGGGGGGGGGGGGGGGGGGGGGGGGGGGGGGGGGGGGGGGGGGGGGGGGGGGGGGGGGGGGGGGGGGGGGGGGGGGGGGGGGGGGGGGGGGGGGGGGGGGGGGGGGGGGGGGGGGGGGGGGGGGGGGGGGGGGGGGGFGGGGGGGGGGFGFGGGGGGGGGGGGGGGGGGGGGFFFFFFFFFFFFFFFFFFFFFFFFFFF@FFFFFFFFFFFFFFFF@>CEFFBFFFAFF1?F>FFF>BFAFF0:??AAB<BFF>6;??FFFBFF019?:AAA8
@M04999:289:000000000-L3R54:1:1101:18617:2881 2:N:0:409
GGACTACAAGGGTATCTAATCCTGTTCGCTCCCCACGCTTTCGTCCATCAGCGTCAATCGGTATTTAGTAACCTGCCTTCGCAATCGGGGTTCTGTGTAATATCTATGCATTTCACCGCTACACTACACATTCCAGCTACTTCAATACTATTCAAGATTAACAGTATCAACGGCAGTTCTACAGTTAAGCTGCAGGTTTTCACCGCTGACTTATCAACCCGCCTACGGACCCTTTAAACCCAATAAATCCGGATAACGCTCGCATCCTCCGTATTACCGCGGCTGCTGGCACGGAGTTAGC
+
CCCCCGGGGGGGGGGGGGGGGGGGGGGGGGGGGGGGGGGGGGGGGGGGGGGGGGGGGGGGGGGFGGGGGGGGGGGGGGGGGGGGGGGGGGGGGGGGGGGGGGGGFGGGGGGGGGGGGGGGGGGGGGGGGGGGGGGGGGGGGGGGGGGGGGGCGGGGGFGGGGGGGGDGGGGGGGGGFGFGGGGGGGGGGGGGGGGG?FGGFFFFDFFFFFFFEAFFFFFFFFFFFFFFFFFFF==ECCEF<;@F;EFFEFB0??@FFFF?<@BB:2>7<07832><9BB;FF>>>:7:>B724;;66745)
@M04999:289:000000000-L3R54:1:1101:22643:2911 2:N:0:409
GACTACCGGGGTATCTAATCCTGTTTGCTCCCCACGCTTTCGCATCTCAGCGTCAGTATCTGTCCAGAAGGCCGCCTTCGCCACCGGTATTCCTCCACATCTCTACGCATTTCACCGCTACACGTGGAATTCTACCTTCCTCTACAATACTCTAGTTAACCAGTTTTAAGTGCAATTCCTAGGTTGAGCCCAGGGCTTTCACACCTAACTTAATTATCCGCCTACATGCCCTTTACGCCCAGTCATTCCGATTAACGCTCGCACCCTCCGTATTACCGCGGCTGCTGGCACGGAGTTAGCC
+
CCCCCGGGGGGFGGGGGGGGGGGGGGFGGGGGGGGGGGGGGGGGGGGGGGGGGGGGGGGGGGGGGGGGGGGGGGGGGGGGGGGGGGGGGGGGGGGGGGGGGGGGGGGGGGGGGGGGGGGGGGGGGGGGGGGGGFGGGGGGGGGGGGGG8EFGGGGGFGGGGGGGGGGGGGGGGFGGFGFGGGGGGGGFGGFGGE5CGFGGFFFAEFFFFFFFFFFF<BFDFFFFFFFFEB==BFFF@9@DD@@FFFFFFF@D0;?EFBFD60(-71:?29B:?7<AA?>FBB6;674>:122999B:AAA:
@M04999:289:000000000-L3R54:1:1101:20028:2922 2:N:0:409
CTCGAGACTACTGGGGTATCTAATCCTGTTTGCTACCCACGCTTTCGAGCATGAACGTCAGTGTTATCCCAGGAGGCTGCCTTCGCCATCGGTATTCCTCCACATCTCTACGCATTTCACTGCTACACGTGGAATTCTACCTCCCTCTGACACACTCTAGTTAGACAGTTTCAAATGCACGTCCCAAGTTGAGCTCGGGGATTTCACATCTGACTTATCTAACCGTCTGCGCTCGCTTTACGCCCAGTAATTCCGATTAACGCTCGCACCCTACGTATTACCGCGGCTGCTGGCAGGCAGT
+
CCCCCGGGGGGGFGGGGGGGGGGGGGGGGGGGGGGGGGGGGGGGGGGGGGGGGGGGGGGGGGGGGGGGGGGGGGGGGGGGGGGGGGGGGGGGGGGGGGGGGGGGFGGGGGGGGGGGGGGGGGGGGGGGGGGGGGGGGGGGGGGGGGGGGGGGGGGGGGGGGGGGGGGGGGGGGGGGFGFGGGGGGGGGGGGGGGGGGDGGFFFFFFFFFFFEAFFFF>C@FFFFFFFFDF>A@DBFFFFFFDFFFFF@EEFFFF@017;CE@F;;;BBBF:8.1:33)5:AA0>>9;FFFFF>0((((,4.
@M04999:289:000000000-L3R54:1:1101:18533:2930 2:N:0:409
TCAGACTACTAGGGTATCTAATCCTGTTTGCTCCCCACGCTTTCGCATCTCAGCGTCAGTATCTGTCCAGAAGGCCGCCTTCGCCACCGGTATTCCTCCACATCTCTACGCATTTCACCTCTACACGGGGAATTCTACCTTCCTCTACAATACTCAAGCTAACCAGTCTTAAGGGCAATTCCGAGGTTGAGCCCGGGGCTTTCACACCTAACTTAATTATCCGCCTACATGCGCTTTACGCCCAGTCATTCCGATTAACGCTCGCACCCTCCGTATTACCGCGGCTGCTGGCACGGAGTT
+
--,ACGGGGG9FGGGGGGGGGGGGGGGGGGGGGGGGGGGGGGGGGGG,CFGGGGGGGGGG9,C,E6EFGG966EGGGGGGGGGGGGG<FEG+DFG9FGGF<FG,EFGGGG>FGGGGGGG,EFGGGG7+@FGGGGGGFG,,,@ADFC,E;,@EFFG,@F,33@8DGGG,E,EF,,AE5DFGGG+1@EGGGGGGGGCDGDDDFFFFF99?D:@BEF4=C++*=>DDFFD@/7<@(4:@FEFE?1;6?F<<CE<<2?(,4<A<FB02>(2310:1(((48:<9((-9B9208>B:(3((,-3:
@M04999:289:000000000-L3R54:1:1101:9569:2961 2:N:0:409
CGGCGACTACTCGGGTATCTAATCCTGTTTGCTACCCACGCTTTCGAGCATGAACGTCAGTGTTATCCCAGGAGGCTGCCTTCGCCATCGGTATTCCTCCACATCTCTACGCATTTCACTGCTACACGTGGAATTCTACCTCCCTCTGACACACTCTAGTTAGACAGTTTCAAATGCACGTCCCAAGTTGAGCTCGGGGATTTCACATCTGACTTATCTAACCGTCTGCGCTCGCTTTACGCCCAGTAATTCCGATTAACGCTCGCACCCTACGTATTACCGCGGCTGCTGGCACGTAGTT
+
CCCCCGGGGGGGGGGGGGGGGGGGGGGGGGGGGGGFGGGGGGFGGGGGGEGGGGGGGGGGGGGGGGGGGGGGGGEGGGGFGGGGGGGGGGGGGDGGGGGFGGGDGGGGGGGGGGGFGGGGGGGGGGGGGGGGGFGGFCFGGGDEGGFFFGGGGGGGGGGGGGGGGGGGGGGGGGGGFGFGGGD>BGGGGGGGGFGGGGGGBFFFFFFFFFFFFAFFFFFFFF>BDFFFFFFBD>BFFFFFFFFF?F1;CCEF?122<DFF;1:<F>FFBFBBFFBFF7AFB?6296290),3(.404:1:)
@M04999:289:000000000-L3R54:1:1101:14607:2972 2:N:0:409
ACTGACTACTGGGGTATCTAATCCTGTTTGCTACCCACGCTTTCGAGCATGAACGTCAGTGTTATCCCAGGAGGCTGCCTTCGCCATCGGTATTCCTCCACATCTCTACGCATTTCACTGCTACACGTGGAATTCTACCTCCCTCTGACACACTCTAGTTAGACAGTTTCAAATGCACGTCCCAAGTTGAGCTCGGGGATTTCACATCTGACTTATCTAACCGTCTGCGCTCGCTTTACGCCCAGTAATTCCGATTAACGCTCGCACCCAACGTATTACCGCGGCTGCTGGCACGTAGTT
+
CCCCCGGGGGGGGGGGGGGGGGGGGGGGGGGGGGGGGGGGGGGGGGGGGGGGGGGGGGGGGGGGGGGGGGGGGGGGGGGGGGGGGGGGGGGGGGGGGGGGGGGGGGGGGGGGGGFGGGGGGGGGGGGGGGGGGGGGGGGGGGGGGGGGGGGGGGGGGGGEGGGGGGFGDFGGGGGGFGFGGGGGGGGGGGGGCFGGGGGDFFFFFFCFEFFFFFFFFFFFFFFFFBBEFBFFFF?9>EEFF>:?@@3??ECFEFF<DEEF;?;1>BFFBBFFF:14:AFBF099123?B?B?FFF:?F?<
@M04999:289:000000000-L3R54:1:1101:11947:3002 2:N:0:409
CTTTGACTACTGGGGTATCTAATCCTGTTCGCTACCCATGCTTTCGAACCTCAGCGTCAGTTACAGACCAGAGAGCCGCCTTCGCCACTGGTGTTCTTCCATATATCTACGCATTCCACCGCTACACATGGAGTTCCACTCCCCTCTTCTGCACTCAAGAAAAACAGTTTCAGCTGCACTTCCCCGGTTAAGCCGAGTGCTTTCACAGCTGACTTGTTCTCCCGCCTGCGTTCGCTTTACGCCCAATAAATCCGGACAACGCTTGCCACCTACGTATTACCGCGGCTGCTGCCACGTAGTT
+
C@CCCGGGGGGGGGGGGGGGGCF9FGGGGGGGDGGFGGGFGGCEFGGGGGFGGGCFFEEFFFGGFFFGGGGGG@CFFC7FECGGGGDDGGGGGGCFGGGFGGGGGGFFGGGDGGFEGGGGGGGGGGGGABFAEGGGGFGGGFGGGGGGGGGGFD=DF?E8DF8D6DFEAEDDAFDFFFF?+=DFGDGGDE,2@8?;@;C>FFF>;=CF2))>B4EFFFFFFBF>@B26=@F9@DBF;D38(179<1;3=).<@>08976?F>0(-:BA2?1>>1?FF>AF)20999(-:>B),)51(26:)
@M04999:289:000000000-L3R54:1:1101:10509:3034 2:N:0:409
CGAATGACTACAGGGGTATCTAATCCTGTTTGCTCCCCACGCTTTCGCATCTCAGCGTCAGTATCTGTCCAGAAGGCCGCCTTCGCCACCGGTATTCCTCCACATCTCTACGCATTTCACCGCTACACGTGGAATTCTACCTTCCTCTACAATACTCCAGATAACCAGTTTTAAGTGCAATTCCCAGGTTGAGCCCGGGGCTTTCACACCTAACTTAATTATCCGCCTACATGCCCTTTACGCCCAGTCATTCCGATTAACGCTCGCACCCTCCGTATTACCGCGGCGGGTGGCACGGAGG
+
CCCCCGGGGGGFGGGGGGGGGGFFGGGGGGFGGGG,BFGB@FEGEGGGGEGFGGGGGGGGGGGCGGFEFGFGGGGGG8CE@FGGGDCCCAFEFFGCGGGGFF@FDFFFCGGGEGGGGGGFFCFGGGGFGE8CGFGGG9=FFEGGGGF,@FG?,E=FFGCDFFGG9D=EFFGG:?FFFGFDG8?=CFGGCCFCFFCCDGG>BD464BF@BDF=EFAFFFCCFEF:@B2=FF@CF;8;ED=8C;696<<;@EF).<;73(4?<:>?:276990((33<BB><44:,33((,((-11,.-106,
@M04999:289:000000000-L3R54:1:1101:19558:3071 2:N:0:409
CCCTGACTACCCGGGTATCTAATCCTGTTCGCTCCCCACGCTTTCGTCCATCAGCGTCAATCGGTATTTAGTAACCTGCCTTCGCAATCGGGGTTCTGTGTAATATCTATGCATTTCACCGCTACACTACACATTCCAGCTACTTCAATACTATTCAAGATTAACAGTATCAACGGCAGTTCTACAGTTAAGCTGCAGGTTTTCACCGCTGACTTATCAACCCGCCTACGGACCCTTTAAACCCAATAAATCCGGATAACGCTCGCATCCTCCGTATTACCGCGGCTGCTGGCACGGAGTT
+
C@CCCGGGGGGGGGGGGGGFGGGGGGGGGGGGEFGGGGGGGGGFE@FGGGGGGGGGGGGGGGGGFGGFFGCGGGGGGGGGGGCDFGGGFGGGGGGGGGGGGGGFGFGGGGGFGGGGFGGAFGDFGFGFGGFGGGGGGGGGGGGGGGGGGGGGGDCFGGGGFGGGGGGGGGGGGGGGFGFFDGGGGEGGGGGGGGFFGGG9?FFFFFFFFBB9=FFCEFFFFF=>=B@FFD>9@93@FFECFFF?<?8EA>EFFFFF<FE@D;:BFFF:9?D>?;B?:?FF2309B>>B?:BF?FBB90;?0
@M04999:289:000000000-L3R54:1:1101:15678:3078 2:N:0:409
GTTGCGACTACCCGGGTATCTAATCCTGTTTGCTACCCACGCTTTCGAGCATGAACGTCAGTGTTATCCCAGGAGGCTGCCTTCGCCATCGGTATTCCTCCACATCTCTACGCATTTCACTGCTACACGTGGAATTCTACCTCCCTCTGACACACTCTAGTTAGACAGTTTCAAATGCACGTCCCAAGTTGAGCTCGGGGATTTCACATCTGACTTATCTAACCGTCTGCGCTCGCTTTACGCCCAGTAATTCCGATTAACGCTCGCACCCTACGTATTACCGCGGCTGCTGGCACGTAGT
+
CCCCCGGGGGGGGGGGGGGGGGGGGGGGGGGGGGGGGGGGGGGGGGGGGGGGGGGGGGGGGGGGGGGGGGGGGGGGGGGGGGGGGGGGGGGGGGGGGGGGGGGGCGGGGGGGGGGGGGGGGGGGGGGGGGGGGGGGGGGGGGGGGGGGGGGGGGGGGGGGGGGGGGGGGGGGGGGGFGFGGGGGGGFGGGGGGGGGGGGGFAFFFFFFFFFFFFFFFFFC>EFFFF@DDFFFFFFF;@?AEFFBFD@F<ECFFEF@;?D?C<>FFFF>>>F:7?FFBFFFF96>>0>F>?F?BFFFB:?F3
@M04999:289:000000000-L3R54:1:1101:22425:3124 2:N:0:409
ACGACTACAGGGGTATCTAATCCTGTTTGCTACCCACGCTTTCGAGCATGAACGTCAGTGTTATCCCAGGAGGCTGCCTTCGCCATCGGTATTCCTCCACATCTCTACGCATTTCACTGCTACACGTGGAATTCTACCTCCCTCTGACACACTCTAGTTAGACAGTTTCAAATGCACGTCCCAAGTTGAGCTCGGGGATTTCACATCTGACTTATCTAACCGTCTGCGCTCGCTTTACGCCCAGTAATTCCGATTAACGCTCGCACCCTACGTATTACCGCGGCTGCTGGCACGTAGTT
+
CCCCCGGGGGGGGGGGGGGGGGGGGGGGGGGGGGGGGGGGGGGGGGGGGGGGGGGGGGGGGGGGGGGGGGFGGGGGGGGGGGGGGGGGGGGGGGGGGGGGGGGGGGGGGGGGGGGGGGGGGGGGGGGGGGGGGGGGGGGGGGGGGGGGGGGGGGGGGGGGGGGGGGGGGGGGGGGGFGFGGDF8FFGGGGGGGGGGGGGGFFFFFFFFFFF@EFFFFFFFFFFFFFEFFAFFFF(:4CDD@>F@@EFCEE?EFFFFFFFFFFFFFF48?BFFF?DFFFF?119B>B?F??<0)1:BF?F
@M04999:289:000000000-L3R54:1:1101:14289:3133 2:N:0:409
TTTGACTACTGGGGTATCTAATCCTGTTTGCTCCCCACGCTTTCGCATCTCAGCGTCAGTATCTGTCCAGAAGGCCGCCTTCGCCACCGGTATTCCTCCACATCTCTACGCATTTCACCGCTACACGTGGAATTCTACCTTCCTCTACAATACTCTAGTTAACCAGTTTTAAGTGCAATTCCTAGGTTGAGCCCAGGGCTTTCACACCTAACTTAATTATCCGCCTACATGCCCTTTACGCCCAGTCATTCCGATTAACGCTCGCACCCTCCGTATTACCGCGGCTGCTGGCACGGAGTT
+
CCCCCGGGGGGGGGGGGGGGGGGGGGGGGGGGGGGGGGGGGGGDGGGGGGGGGGGGGGGGGGGGGGGGGGGGGGGGGGGGGGGGGGGGGGGGGGGGGGGGGGGGGGGGGGGGGGGGGGGGGGGGGGGGGGGGGGGGFGGGGGGGGGGGGGGGGFGGGGGGGGGGGGGGGGGGGGGGFGFGGGGGGFFF?FGGGGGGGGGGFFFFFFFFDFFF@FFFFFFFFFFFDFFFFFFFFFFFFFFFDFF>BFFFEFFFF<?6@EC76;DFBBFFFBF?>01:BFFBBFF962;FF??FFB?FB>2<
@M04999:289:000000000-L3R54:1:1101:6570:3166 2:N:0:409
TGGGACTACTGGGGTATCTAATCCTGTTTGCTCCCCACGCTTTCGCATCTCAGCGTCAGTATCTGTCCAGAAGGCCGCCTTCGCCACCGGTATTCCTCCACATCTCTACGCATTTCACCGCTACACGTGGAATTCTACCTTCCTCTACAATACTCCAGATAACCAGTTTTAAGTGCAATTCCCAGGTTGAGCCCGGGGCTTTCACACCTAACTTAATTATCCGCCTACATGCCCTTTACGCCCAGTCATTCCGATTAACGCTCGCACCCTCCGTATTACCGCGGCTGCTGGCACGGAGTTG
+
CCCCCGGGGGGFGGFGGGGGGGGGGGGCFGGGGGGDFFGGGGGGGGGGGGGGFGGFGGGGGFGGGGGGGGGGGGGGGGGGGGGDGEB<CFGGGGGGGGGGGGFGFGCGGGG=CFFGFGGGGGGGGGGGGD:EEFGGGGGFGGGGGFFFGGGGGGGGGGGDGGGGGF,BFGGGGDCFFGFGFGFF6EFGGGGGGGCDGGDCFFFFFFFFFEFFFFBF?AFCFFDFFFFFFFEF:;;DEEFFF@;?@FEE?37?;??DFFCFB<?FFFF9:3::>BB7>BDABBF69>F:B.5(2)((,448.
@M04999:289:000000000-L3R54:1:1101:25070:3175 2:N:0:409
TGACTACCCGGGTATCTAATCCTGTTCGCTCCCCACGCTTTCGTCCATCAGCGTCAATCGGTATTTAGTAACCTGCCTTCGCAATCGGGGTTCTGTGTAATATCTATGCATTTCACCGCTACACTACACATTCCAGCTACTTCAATACTATTCAAGATTAACAGTATCAACGGCAGTTCTACAGTTAAGCTGCAGGTTTTCACCGCTGACTTATTAACCCGCCTACGGACCCTTTAAACCCAATAAATCCGGATAACGCTCGCATCCTCCGTATTACCGCGGCTGCTGGCACGGAGTTAGC
+
CCCCCGGGGGGGGGGGGGGGGGGGGGGGGGGGGGGGGGGGGGGGGGGGGGGGGGGGGGGGGGGGGGGGGGGGGGGGGGGGGGGGGGGGGGGGGGGGGGGGGGGGGGGGGGGGGGGGGGGGGGGGGGGGGGGGGGGGGGGGGGGGGGGGGGGGGGGGGFGGGGGGGGGGGGGGGGGGFGFGGGGGGGGGGGGGGGGGFGGGFFFFFFFFBFFAEFFFFFFBF>ADFFF@FFFFFFFFFFFFFD<D3AEFFFFFFFFFFFFF?BFFFFFDD09BFFBFFFFFFFFF>?2:BF0319608?>><
@M04999:289:000000000-L3R54:1:1101:22296:3177 2:N:0:409
CGACTACTGGGGTATCTAATCCTGTTTGCTCCCCACGCTTTCGCATCTCAGCGTCAGTATCTGTCCAGAAGGCCGCCTTCGCCACCGGTATTCCTCCACATCTCTACGCATTTCACCGCTACACGTGGAATTCTACCTTCCTCTACAATACTCCAGATAACCAGTTTTAAGTGCAATTCCCAGGTTGAGCCCGGGGCTTTCACACCTAACTTAATTATCCGCCTACATGCCCTTTACGCCCAGTCATTCCGATTAACGCTCGCACCCTCCGTATTCCCGCGGCTGCTGGCCCGGAGTTAGC
+
CCCCCGGGGGGGGGGGGGGGGGGGGGGGGGGGGGGGGGGGGGGGGGGGGGGGGGGGGGGGGGGGGGGGGGGGGGGGGGGGGGGGGGGGGGGGGGGGGGGGGGGGGGGGGGGGGGGGGGGGGGGGGGGGGGGGGGFGFGGGGGGGGGGGGGGGGGGGFGGGGGGGGGGGGGGGFGGGFGFGGGGCFGGGGGGGGGGGGDGGFFFFFEFFFFFFFFFFFFFFFF@FFF@CEEFFFFF<EDFFFFF;8AECFFF??@DCFDF66>FFF>:-8?;(40:))54;91>>F12::(,-(32>:1)66
@M04999:289:000000000-L3R54:1:1101:13976:3244 2:N:0:409
TTGCCGACTACCCGGGTATCTAATCCTGTTTGCTCCCCACGCTTTCGCATCTCAGCGTCAGTATCTGTCCAGAAGGCCGCCTTCGCCACCGGTATTCCTCCACATCTCTACGCATTTCACCGCTACACGTGGAATTCTACCTTCCTCTACAATACTCCAGATAACCAGTTTTAAGTGCAATTCCCAGGTTGAGCCCGGGGCTTTCACACCTAACTTAATTATCCGCCTACATGCCCTTTACGCCCAGTCATTCCGATTAACGCTCGCACCCTCCGTATTACCGCGGCTGCTGGCACGGAGT
+
CCCCCGGGGGGGGGGGGGGGGGGGGGGGGGGGGGGGGGGGGGGGGGGGGGGGGGGGGGGGGGGGGGGGGGGGGGGGGGGGGGGGGGGGGGGGGGGGGGGGGGGGFGGGGGGGGGGGGGGGGGGGGGGGGGGGGGGGGGGGGGGGGGGGGGGGGGGGGGGGGGFFGGGGGGGGGGGGFGFGGGGGGGGGGGGGGGGGGGGGFFFAFFFFFFFEFFFFFFFEFFFFDF??FFFFEFFFFFFCEDF0:?@@EFFFFFF?<?BFFF>?FFFFF>FFFF>2<B2AD>B9BB6(7?F04:7231;F1
@M04999:289:000000000-L3R54:1:1101:8323:3301 2:N:0:409
TTGTGGACTACCCGGGTATCTAATCCTGTTCGCTCCCCACGCTTTCGTCCATCAGCGTCAATCGGTATTTAGTAACCTGCCTTCGCAATCGGGGTTCTGTGTAATATCTATGCATTTCACCGCTACACTACACATTCCAGCTACTTCAATACTATTCAAGATTAACAGTATCGACGGCAGTTCTACAGTTAAGCTGCAGGTTTTCACCGCTGACTTATTAACCCGCCTACGGACCCTTTAAACCCAATAAATCCGGATAACGCTCGCATCCTCCGTATTACCGCGGCTGCTGGCACGGAGT
+
CCCCCGGGGGGGGGGGGGGGGGGGGGGGGGGGGGGGGGGGGGGGGGGGGGGGGGGGGGGGGGGGGGGGGGGGGGGGGGGGGGGGGGGGGGGGGGGDFGGEGGGGGGGGGGGGGGGGGGGGGGGGGGGGGGGGGGGGGGGGGGGGGGGGGGFGGGGGGGGGGFGGGGGGGGGGGGGGDGFGFGGGGGGGGGGGGGGGGGGGAFAFFFFFAFBFFF>>EF9AFEEBFBBDFFFFFFFFFFFFFFFFF?DFFFEEF3:9<BBB??>B?F96?0:8<:>?FF?ABF0>FF>6>6??:::<B>>9-
@M04999:289:000000000-L3R54:1:1101:11533:3302 2:N:0:409
TGACTACTGGGGTATCTAATCCTGTTCGCTCCCCACGCTTTCGTCCATCAGCGTCAATCGGTATTTAGTAACCTGCCTTCGCAATCGGGGTTCTGTGTAATATCTATGCATTTCACCGCTACACTACACATTCCAGCTACTTCAATACTATTCAAGATTAACAGTATCAACGGCAGTTCTACAGTTAAGCTGCAGGTTTTCACCGCTGACTTATTAACCCGCCTACGGACCCTTTAAACCCAATAAATCCGGATAACGCTCGCATCCTCCGTATTACCGCGCCTGCTGGCACGGAGTTAGC
+
CCCCCFFGFGGGGGGGGGGFGGGGGGGGGGGGGGGGGGGEGGDEFGGGGGGGGGDGDGGGGGGGFGGGGGGGGGGGGGGGGGGEGGGEGGGGGGGGGGFGFFGGGGGGGFFDGGGGGGGG7CFGGGGGGGGGGGGGCCGGGGGGGGGGGGGGGGFGGG8EGGGFDGGGGCDCGDCE?FBFGGGGGGGGGGCCGGGGCFGF7FFFFB5?>DFEEFFFCFF:B>=A4:DF2@==5=>EEEFF@F<6;EFE?8>;?FFFE@9;?FB>19:2<:>6?:BFF<:09(321::3:00487;BF(:A9
@M04999:289:000000000-L3R54:1:1101:18611:3312 2:N:0:409
TTGACTACAGGGGTATCTAATCCTGTTCGCTACCCATGCTTTCGAACCTCAGCGTCAGTTACAGACCAGAGAGCCGCCTTCGCCACTGGTGTTCTTCCATATATCTACGCATTCCACCGCTACACATGGAGTTCCACTCTCCTCTTCTGCACTCAAGAAAAACCCTTTCCCCCGCCCCCCCCCGCCCAAGCCCCCCCCTTCCCCCCCCGCCCTCTCCCCCCGCCTCCGCTCCCTTCACGCCCCATAAACCCGCACCCCGCTTGCCACCTACGTATTCCCGCGGCTCCTCGCCCGTCGCTAC
+
CCCCCGGGGGGGGGGGGGGGGGGGGGGGGGGGGGGGGGGGGGGGGGGGGGGGGGGGGGGGGGGGDGGGGGGGGGFGGGGGGGGGGGGFGGGGGGGGGGGGFFFFDGGGGGGGGGGGGGGGGGGGGF=A9FGGGGGGGGGGGGGGGGGGGGFFEFFFGGGGGFC3++,,@,,@=+=+<+*<CDG/1****,4C*/*//:)*)8)8))8)((4((0).8.<>F-7>1(4,((4(4(.()5(8?91((()))4:(((4((3,4((,4:)5:,(5(,)).)4<2;((4((43,(1(4(4,,((--
@M04999:289:000000000-L3R54:1:1101:9710:3351 2:N:0:409
ATGCGGACTACTGGGGTATCTAATCCTGTTTGCTACCCACGCTTTCGAGCATGAACGTCAGTGTTATCCCAGGAGGCTGCCTTCGCCATCGGTATTCCTCCACATCTCTACGCATTTCACTGCTACACGTGGAATTCTACCTCCCTCTGACACACTCTAGTTAGACAGTTTCAAATGCACGTCCCAAGTTGAGCTCGGGGATTTCACATCTGACTTATCTAACCGTCTGCGCTCGCTTTACGCCCAGTAATTCCGATTAACGCTCGCTCCCTACGTATTACCGCGGCTGCTGTCACGTAGT
+
CCCC@FCFGGGGFGGEGGGGGF<FCFCFEGGGFGGGGGGEGGGEFGGCFGGGGGGGGGGGGDFGGFDFG@EFGFGGGFFGFGGGGGDEEFFGG8FGGGGCFGC<?FGGCGF7CGGFFEGGGFGGGGGEEEFG>9F8EFGFFGC8>EGDGCFGGGGCFFCGFFGGD8=?=:CF:=DE9=DFGGGEE88@=:EDCC=CDDC6A>93@F6+*8=;7C+1:1BEAEFFF>A2:C@F@?FF2>26C;?69?;E39?)/761((/;>FF??(3(.9617,13).3:<)160(999??:)46)-38:4
@M04999:289:000000000-L3R54:1:1101:11894:3353 2:N:0:409
GACGACTACAGGGGTATCTAATCCTGTTCGCTCCCCACGCTTTCGTCCATCAGCGTCAATCGGTATTTAGTAACCTGCCTTCGCAATCGGGGTTCTGTGTAATATCTATGCATTTCACCGCTACACTACACATTCCAGCTACTTCAATACTATTCAAGATTAACAGTATCAACGGCAGTTCTACAGTTAAGCTGCAGGTTTTCACCGCTGACTTATCAACCCGCCTACGGACCCTTTAAACCCAATAAATCCGGATAACGCTCGCATCCTCCGTATTACCGCGGCTGCTGGCACGGAGTT
+
CCCCCGGGGGGGGGGGGGGGGGGGGGGGGGGGGGGGGGGGGGGGGGGGGGGGGGGGGGGGGGGGGGFGGGGGGGGGGGGGGGGGGGGGGGGGGGGGGFGGGCGGGFFGGGGGGGFGGGGGGGGGGGGGGGGGG,EGFFGFGGFGGGGGFFGGG;FGFFGGGCFGGGGGGGGGGGGGFGFGGFGGGGGGGGGGGC?DGGFGFFFFFFFFBFFBEFFFEFFDA4>B>@FFFFFFFFFF3>CFFF??@@);CEF4;16;;>;;;?FFFF?>:?D?6:?FFAF2:>FF>03<FF?F7<17(33(
@M04999:289:000000000-L3R54:1:1101:15929:3368 2:N:0:409
CGACTACACGGGTATCTAATCCTGTTTGCTCCCCACGCTTTCGCATCTCAGCGTCAGTATCTGTCCAGAAGGCCGCCTTCGCCACCGGTATTCCTCCACATCTCTACGCATTTCACCGCTACACGTGGAATTCTACCTTCCTCTACAATACTCCAGATAACCAGTTTTAAGTGCAATTCCCAGGTTGAGCCCGGGGCTTTCACACCTAACTTAATTATCCGCCTACATGCCCTTTACGCCCAGTCATTCCGATTAACGCTCGCACCCTCCGTATTACCGCGGCTGCTGGCACGGAGTTAGC
+
CCCCCGGGGGGGEGGGGGGGGGGGGGGGGGGGGGGGDGGEGGGGGGGGGGGFGGGGGGGGGGGGGGGGGGGGGGGGGGGGGGGGGGGGGGGGGFGGGGGGCGGGGGGCGEEGGGGGGGD7CGGGGGGGGCFGGGGGGGGGGGGGGGGGGGGGGGFGGGGFGGGGGGGGGFFGGGGGFGFGCFGGGCFGFCGFECGGGGFGFAFFFFFFFFFCFFFFFFFFFBD2(8@C<@@88;;FFFF>BDF@EF<?EFF??;D?C?FFF9F>9;80(24227?AA926;,(3((.5:<0<0(((-3<).
@M04999:289:000000000-L3R54:1:1101:23947:3383 2:N:0:409
TGACTACCGGGGTATCTAATCCTGTTTGCCACCCACGCTTTCGAGCATGAACGTCAGTGTTATCCCAGGAGGCTGCCTTCGCCATCGGTATTCCTCCACATCTCTACGCATTTCACCGCTACACGTGGAATTCTACCTTCCTCTACAATACTCCAGATAACCAGTTTTAAGTGCAATTCCCAGGTTGAGCCCGGGGTTTTCACACCTAACTTAATTATCCGCCTACATGCCCTTTACGCCCCGTCATTCCGATTAACGCTCGCACCCCCCGTATTACCGCGGCTGCTGGCACGGAGTTAGC
+
CCCCCGCFEEGGGGGGGGEFGFFFGGGG<,CEGGGGGGD@FF@FGGFGGGGGGGGGGGGGGGGGGGGGGGGGGGGGGGGGCGFFDFGGGGGE9DFEFFGGGGGGGGCGGECFGGEFGGGGGCGGGGGGGGFGGGFGEFGGGGGGGCFFFDFFGCGGDFFGGCFDEFAFFFCEFG=EBFF7?DFFGGDCGGCDEEGGDGCFF>FFFFFFFBE6B9AFEFFCFF=5@@EEEF)7@:B>CD@>>(.61/(/6<@0;<FFC17??B9629(((39-(.4:<<?F>9169:38(4(546((4:AF<
@M04999:289:000000000-L3R54:1:1101:20470:3517 2:N:0:409
GACTACCCGGGTATCTAATCCTGTTTGCTACCCACGCTTTCGAGCATGAACGTCAGTGTTATCCCAGGAGGCTGCCTTCGCCATCGGTATTCCTCCACATCTCTACGCATTTCACTGCTACACGTGGAATTCTACCTCCCTCTGACACACTCTAGTTTGACAGTTTCAAATGCACGTCCCAAGTTGAGCTCGGGGATTTCACATCTGACTTATCTAACCGTCTGCGCTCGCTTTACGCCCAGTAATTCCGATTAACGCTCGCACCCTACGTATTACCGCGGCTGCTGGCACGTAGTTAGCC
+
CCCCCGGGGGGGGGGGGGGGGGGGGGGGGEGGGGGGGGGGGGGGGCGGGGGGGGGGGGGGGGGGGGGGGGGGGGGGGGGGGGGGGGGGGGGGGGGGGGGGGGGGGGGGGGGGGGGGGGGGGGGGGGGGGGGGGGGGGGGGGGGGGGGGGGGGGGGEGEGGGGGFGFGGGGGFGFGGFGFGGGGGGGGFFDEGGGGGGGGGFFFFFFFFEAEFFFFFFFFFFFFFFABFFBFFDD9E@D@EFFFFFFFFFFD@DFFEF9@FFFFFBFFFFFFB<?FFF?>>FF96<7:BBFB647:BF<<<.
@M04999:289:000000000-L3R54:1:1101:10981:3525 2:N:0:409
AGTGACTACTCGGGTATCTAATCCTGTTCGCTCCCCACGCTTTCGTCCATCAGCGTCAATCGGTATTTAGTAACCTGCCTTCGCAATCGGGGTTCTGTGTAATATCTATGCATTTCACCGCTACACTACACATTCCAGCTACTTCAATACTATTCAAGATTAACAGTATCAACGGCAGTTCTACAGTTAAGCTGCAGGTTTTCACCGCTGACTTATTAACCCGCCTACGGACCCTTTAAACCCAATAAATCCGGATAACGCTCGCATCCTCCGTATTACCGCGGCTGCTGGCACGGAGTT
+
CCCCCGGGGGGGGGGGGGGGGGGGGGGGGGGGGGGGGGGGGGGGGGGGGGGGGGGGGGGGGGGGGGGGGGGGGGGGGGGGGGGGGGGGGGGGGGGGGGGGGGGGGGGGGGGGGGGGGGGGGGGGGGGGGGGGGGGGGGGGGGGGGGGGGGGGGCFGGGGGGGGGFGGGGGGGGGGGDGFGGGFGGGGGGGGGGGGGGGGGFFFFFFFFFFFFEFFFEFFFF>ABFFFFD=FFFF@@@EEFFFFFDF3ACEFEFB6?@FEDBDFFF>?BFFFBFFB:BFF22(34>>>BFFFF7?:90604
@M04999:289:000000000-L3R54:1:1101:21178:3535 2:N:0:409
TTGGGACTACAAGGGTATCTAATCCTGTTCGCTACCCATGCTTTCGAACCTCAGCGTCAGTTACAGACCAGAGAGCCGCCTTCGCCACTGGTGTTCTTCCATATATCTACGCATTCCACCGCTACACATGGAGTTCCACTCTCCTCTTCTGCACTCAAGAAAAACAGTTTCAGCTGCACTTCCCCGGTTAAGCCGAGGGCTTTCACAGCTGACTTGTTCTCCCGCCTGCGTTCGCTTTACGCCCAATAAATCCGGACAACGCTTGCCACCTACGTATTACCGCGGCTGCTGGCACGTAGTT
+
BCCCCGGGFGGGGGGGGGGGGGGGGGGGGGGGGGGGGGGGGGGGGGFGGGGGGGGGGGGGGGGGGGGGGGGGGGGGGGGGGGGGGGGGGGGGGGGGGGGGGGGGGFGGGGGGGGEGGGGGGGGGGGGG9EFGGGGGGGGGGGFCFGGGGGGGGFFGGDFFGGFGGGGGGCGGGGGGFFFGGGGGGGGGGDGFGFEGDGGGFF4BFFFFDFFFFFABEFFCFFFFFF=FFFF@@@@F0;EFDFB9<;8EECCEE>BFFFFFFFF??FFFFF??BFF?FFFFAB>BB61;FFF??FB142<(.
@M04999:289:000000000-L3R54:1:1101:13426:3551 2:N:0:409
TACGACTACCGGGGTATCTAATCCTGTTTGCTCCCCACGCTTTCGCATCTCAGCGTCAGTATCTGTCCAGAAGGCCGCCTTCGCCACCGGTATTCCTCCACATCTCTACGCATTTCACCGCTACACGTGGAATTCTACCTTCCTCTACAATACTCCAGATAACCAGTTTTAAGTGCAATTCCCAGGTTGAGCCCGGGGCTTTCACACCTAACTTAATTATCCGCCTACATGCCCTTTACGCCCAGTCATTCCGATTAACGCTCGCACCCTCCGTATTACCGCGGCTGCTGGCACGGAGTT
+
CCCCCGGGGGGGGGGGGGGGGGGGGGGGGGGGGGGDGGGGGGGGGGGGGGGGGGGGGGGGGGGGGGGGGGGGGFGGGGGGDGGGGGGGGGGGGGGGGGGGGGGGGGGFGGGGGDGGGGFEGGEGGGGGGGCFGCFG,DGFGGG8FGGGGGGGGFEFC?3E,EFFGGGGFFGGGGGGFGFGFGFGGGGGGFEGGFE>DGDDFFFFFFF;=BFFEA8=?8ACCE2;<@D@EFFF8@FD;EFF<9(3=@E356?C:0:0249?90:9>F>>?(2:;-8?><FA:((29360:?:?131203:B
@M04999:289:000000000-L3R54:1:1101:23324:3565 2:N:0:409
GGACTACTCGGGTATCTAATCCTGTTCGCTCCCCACGCTTTCGTCCATCAGCGTCAATCGGTATTTAGTAACCTGCCTTCGCAATCGGGGTTCTGTGTAATATCTATGCATTTCACCGCTACACTACACATTCCAGCTACTTCAATACTATTCAAGATTAACAGTATCAACGGCAGTTCTACAGTTAAGCTGCAGGTTTTCACCGCTGACTTATCAACCCGCCTACGGACCCTTTAAACCCAATAAATCCGGATAACGCTCGCATCCTCCGTATTACCGCGGCTGCTGGCACGGAGTTAGC
+
CCCCCGGFGGGGGGGGGGGGGGGGGGGG>FGGGGGGGGGGGGGGGGCAFGGGGGDGGGGGGGFCF9EFGGGFFFEGFGCFGGGGEGFDGEFFGGFGGGFADEFFGGGGFFGGGGGGGEDEGGGGGGFGGGGGGGGGGGGGGGGGGGGGGGGFGGFGGFE=DGGGGGGGGGGGEDGGFFFCDGGGGGFGFGFFGGGGGGG7CCCFDFFFAD@*7?=AEFAAEA>2@DFFF>=@BDEEFFFF;F@;@<E??E;@0;8;EF>01;>>0734)368<:B2>2:;>;963:::BFFB<(47:0><5
@M04999:289:000000000-L3R54:1:1101:14330:3593 2:N:0:409
TTCGACTACCAGGGTATCTAATCCTGTTTGCTACCCACGCTTTCGAGCATGAACGTCAGTGTTATCCCAGGAGGCTGCCTTCGCCATCGGTATTCCTCCACATCTCTACGCATTTCACTGCTACACGTGGAATTCTACCTCCCTCTGACACACTCTAGTTAGACAGTTTCAAATGCACGTCCCAAGTTGAGCTCGGGGATTTCACATCTGACTTATCTAACCGTCTGCGCTCGCTTTACGCCCAGTAATTCCGATTCACGCTCGCACCCTACGTATTACCGCGGCTGCTGGCACGTAGTT
+
CCCCCGGGGGGGGGGGGGGGGGGGGGGGGGGGGGGGGGGGGGGGGGGGGGGGGGGGGGGGGGGGGGGGGGGGGGGGGGGGGGGGGGGGGGGGGGGGGGGGGGGGGGGGGGGGGGGGGGGGGGGGGGGGGGGGGGGGGGGGGGGGGGGGGGGGGCFGGGGGGGGGGGGGGGGGGGGGFGFGGGGGGGGGGGGGGFEDDDGDFFFFFFFFFE<EFFFFFFFFFFFDD=B*7:A?BBFBDFFFF9>?7;ECFFFFFFD;)193@D?9FFFFF<::BF294AA<?>F993208:0687?47:?>
@M04999:289:000000000-L3R54:1:1101:23059:3608 2:N:0:409
TGGTAGACTACAGGGGTATCTAATCCTGTTTGCTACCCACGCTTTCGAGCATGAACGTCAGTGTTATCCCAGGAGGCTGCCTTCGCCATCGGTATTCCTCCACATCTCTACGCATTTCACTGCTACACGTGGAATTCTACCTCCCTCTGACACACTCTAGTTAGACAGTTTCAAATGCACGTCCCAAGTTGAGCTCGGGGATTTCACATCTGACTTATCTAACCGCCTGCGCTCGCTTTACGCCCAGTAATTCCGATTAACGCTCGCACCCTACGTATTACCGCGGCTGCTGGCACGTAGT
+
@CCCCGGGGGGGGGGGGGGGGGGGGGGGGGGGGGGGGGGEGGGFGGGGGGGGGFGGGGGGGGGGGGGGGGGGGGGGGGGGEGGGGGGGCF:CG8FFGGGGGGGGGGGACFGFGGGGGGGGGFGGGGGGGGGGGGFDCFGGGGGFGGGGGFG8FGGGGGGG=FGGG8DEEFGGGGGGFCFGFDD88=FGGFGF88=8@>D+:BFAFFFFF:7>EFFFC+1*BE=<9)/4-4:95@>FDBFAE0?;B;DE3?3<?C=2:6?C<@97<>FFF>1:::?F<<?A>B:>F;B6;?F>01(.4(4<4
@M04999:289:000000000-L3R54:1:1101:24994:3627 2:N:0:409
AGACTACCGGGGTATCTAATCCTGTTTGCTACCCACGCTTTCGAGCATGAACGTCAGTGTTATCCCAGGAGGCTGCCTTCGCCATCGGTATTCCTCCACATCTCTACGCCTTTCACTGCTACACGTGGAATTTTACCTCCCTCTGACACACTCTAGTCTGCCAGTTTCAAATGCACGTCCCAAGTTGAGCTCGGGTATTTTACATCTGACTTATCTAACCCTCTGCGTTCGCTTTACGCCCAGTAATTACGATTAACGCCCGCACCCTACCTACTACCGCCGCTGCTAGCACGTAGTTATC
+
@C8BCEF,@+@7+,,;CFE9@FG-FFGGG9D@6<,CF@,BFG@F<@@FE9<EFD,BBCFDFEFF<CF8D,@,,BEF=<FGG@@CCFD76AB9,C,CEF=EBE?9FFG,4+9=,,,59,4C?E@::F8C:=?F,,4@CA9EEGGFFGGGG=CGGGC,D,6,,,,,6?=EAEG,83+,3=DDC8+6,7@:,25@7C+3+39?+5A;B1<+3:>=A6A+*+4=*77))7))00>@=B(*65()-(-;<?<)1;/(/609<096621(,(4((4())(.).(,((-,6;7?).3)4(.((44))-
@M04999:289:000000000-L3R54:1:1101:19160:3645 2:N:0:409
GACTACTCGGGTATCTAATCCTGTTTGCTACCCACGCTTTCGAGCATGAACGTCAGCGTTATCCCAGGAGGCTGCCTTCGCCATCGGTATTCCTCCACATCTCTACGCATTTCACTGCTACACGTGGAATTCTACCTCCCTCTGACACACTCTAGTTAGACAGTTTCAAATGCTGGTCCCAAGTTGAGCTCGGGGATTTCACATCTGACTTATCTAACTGTCTGCGCTCGCTTTACGCCCAGCCCTTCCGATTAACGCTCGCACCCTCCGTATTATCGCGGCTGCTGCCACGGAGTTATCC
+
<-C<C@@F7@CEFFGF<C<<C@FGEGGCE,C,C96676B,B6C6B+CF<@C@AFG,,68BBFG,FGGGF:@CA@:EAFE,C,4C@@,B<=E,<?EFGGG,ACFFEEGGGC,@E9FG9AFGG???F8?+5CAFC@E,49,@=,,9,@,DF86,=B=EE=;,@EEF;DG8EFGFF,+,5+:87+=@E,@,@,=8+@E++0AC+?+4;BAB7A;*;1+<59+*1:>*6>2)0)8@5-0/5=-)-/(,(((33;(:;0)1((/3>9396:(-:(-1,34)6:B>BF0(-)5)(,8((,--4))..
@M04999:289:000000000-L3R54:1:1101:11673:3648 2:N:0:409
TGCAGGACTACAAGGGTATCTAATCCTGTTTGCTCCCCACGCTTTCGCATCTCAGCGTCAGTATCTGTCCAGAAGGCCGCCTTCGCCACCGGTATTCCTCCACATCTCTACGCATTTCACCGCTACACGTGGAATTCTACCTTCCTCTACAATACTCTAGTTAACCAGTTTTAAGTGCAATTCCTAGGTTGAGCCCAGGGCTTTCACACCTAACTTAATTATCCGCCTACATGCCCTTTACGCCCAGTCATTCCGATTAACGCTCGCACCCTCCGTATTACCGCGGCGGCTGGCACGGAGT
+
CCCCCGGGGGGGGGGGGFGGGGGGGGGGGGGGGFGFGGGGGGGGGGGGGGGGCFGGDGGGGGGGGGGGGFFGGGGGFGGGGGGGGGGGGGGEEFEFFCFGGGGGFGGFGDGGGGFGGGGGGGGGGGGGEGEEGGGGGGFFEGFGGGGGGGGGGFFFGG8DEGGGGGGGFFDFGGGGFGFFDDFAFGGGFGFCCGDFFF6:56FFFFFAC=@FFF6?EFFFFE/AAD==>=FFFF=B=(>+4>D=@;13;A??C?@@22<C3(271:.,22?B??B1:10<9A<6199((((,46(5:B>>(
@M04999:289:000000000-L3R54:1:1101:7007:3660 2:N:0:409
GACTACACGGGTATCTAATCCTGTTTGCTACCCACGCTTTCGAGCATGAACGTCAGTGTTATCCCAGGAGGCTGCCTTCGCCATCGGTATTCCTCCACATCTCTACGCATTTCACTGCTACACGTGGAATTCTACCTCCCTCTGACACACTCTAGTTAGACAGTTTCAAATGCACGTCCCAAGTTGAGCTAGGGGATTTCACATCTGACTTATCTAACCGTCTGCGCTCGCTTTACGCCCAGTAATTCCGATTAACGCTCGCACCCTACGTATTACCGCGGCTGCTGGCACGTAGTTAGCC
+
CCC@CFFEFGGGGGGDC@FFCGFGGFGGFGFGGGCFGGCGGCCFGFECFGGGGGGGEEFGFGGDGGF@FFGGGGGGGGFGG@FFFEFBFGGGGGGGGGF8FGGGGGGGGECFFGGGGGGGGGFGGFDCGGG9FGGFGGGGGGGGCGGG8EGGCFGGGGGADFGGE8@AFFGGGFF6DFEDFFFFDGGG=,,61D69;+=FFFFC@FF7EE==7AFFFA*=BF@)*/55)/9@DFEFFF=F@>E*97553=(2(2?E0:??00;6;<BF?,4<A(.642(,(((((,.8(4<(((44669A7
@M04999:289:000000000-L3R54:1:1101:25033:3691 2:N:0:409
AGGTGACTACTGGGGTATCTATCCTGTTCGCTACCCATGCTTTCGAACCTCAGCGTCAGTTACAGACCAGAGAGCCGCCTTCGCCACTGGTGTTCTTCCATATATCTACGCATTCCACCGCTACACATGGAGTTCCACTCTCCTCTTCTGCACTCAAGAAAAACAGTTTCAGCTGCACTTCCCCGGTTAAGCCGAGGGCTTTCACAGCTGACTTGTTCTCCCGCCTGCGTTCGCTTTACGCCCAATAAATCCGGACAACGCTTGCCACCTACGTATTACCGCGGCTGCTGGCACGTAGTT
+
CCCCCGGGGGGGGGGGGGGGGGGGGGGGGGGGGGGGGGGGGGGGG8FGGGGGGGGGGGGGGGGGGGGGGGGGGGGGGGGGGGGGGGGFGGGGGGGGGGGGGGGGGGGGGGGGGGGGGGGGGGGGGGGGGGGGGGGGGGGGGGGGGGGGGGGGGGGGGGGGFGGGGGGGGGGGGGGGFGFGGGGGGGGGDEGGGGEGGGDGFFFFFFFFFF=DFFFFFFFFFBFFFFFFFFFFF6??F<;BD@:;48EFEC5;B9?FFFFFFF??B:A<B?702:>ABABB26>>F>FB>FF????B:08A
@M04999:289:000000000-L3R54:1:1101:10743:3694 2:N:0:409
TAGTGGACTACAAGGGTATCTAATCCTGTTTGCTCCCCACGCTTTCGCATCTCAGCGTCAGTATCTGTCCAGAAGGCCGCCTTCGCCACCGGTATTCCTCCACATCTCTACGCATTTCACCGCTACACGTGGAATTCTACCTTCCTCTACAATACTCCAGATAACCAGTTTTAAGTGCAATTCCCAGGTTGAGCCCGGGGCTTTCACACCTAACTTAATTATCCGCCTACATGCCCTTTACGCCCAGTCATTCCGATTAACGCTCGCACCCTCCGTATTACCGCGGCTGCTGGCACGGAGG
+
CCCCCGGGGGDFGGGGGGGGGGGGGF<EFGGGGGGGGGGGGGGGGGGGGEGGGGFGGGGGGGGGGGGGGGGGGGGGGGGGGGGGGGGEFGEGFDGGGCGGGGGGGGGGGGGGGGGGGGGGGGGGGGGGGGGGGGGGGGGGGGGFFGGGGGGGGGGGGGFG8=ADFGGGDFGGFGGGFGFGGGGADGGGGGGGGGGCDDDDBFFFFFFFFFFFFFFF=FFFAC??DFFFFFFFCEEF@DEFFFFFF616@FFFEC@6(,2?EF6??B7(796::?B44??AAFB9,04>FFB0067?BF;B(
@M04999:289:000000000-L3R54:1:1101:25415:3700 2:N:0:409
GACTACTAGGGTATCTAATCCTGTTCGCTCCCCACGCTTTCGTCCATCAGCGTCAATCGGTATTTAGTAACCTGCCTTCGCAATCGGGGTTCTGTGTAATATCTATGCATTTCACCGCTACACTACACATTCCAGCCACTTCAATACTATTCAAGATTAACAGTATCAACGGCAGTTCTACAGTTAAGCTGCAGGTTTTCACCGCTGACTTATCAACCCGCCTACGGACCCTTTAAACCCAATAAATCCGGATAACGCTCGCATCCTCCGTATTACCGCAGCTGCTGGCACGGAGTTAGCC
+
CCCCCGGGGGGGGGGGGGGGGGGGGGGGGGGGGGGGGGGGGEGGGDFGGGGGGGGGGGGGGGGGGGGGGGGGGGGGGGGGGGGGGGGGGGGGGGGGGGGGGGGGGGGGGGGGGGGGGGGGGGGGGGGGGGGGGGGGFGGGGGGGFGGGGGGGGGGFGGGGGGGGGGGGGGGDGGGGFGFGGGGGGGGGGGGGGGGGGGGGFFFEFFFFFFFFFFFFFF>AFFDFFF=@>BFFF=EEEEF>@D3;3CEFFFFFFFFFFFFFFF><;?FFFFFBF?>B42>09977?B3(47?F>6;F:ABF:
@M04999:289:000000000-L3R54:1:1101:23573:3727 2:N:0:409
GACTACTAGGGTATCTAATCCTGTTTGCTCCCCACGCTTTCGCATCTCAGCGTCAGTGTCTGTCCAGAAGGCCGCCTTCGCCACCGGTATTCCTCCACATCTCTACGCATTTCACCGCTACACGTGGAATTCTACCTTCCTCTACAATACTCCAGATAACCAGTTTTAAGTGCAATTCCCAGGTTGAGCCCGGGGCTTTCACACCTAACTTAGTTATCCGCCTACATGCCCTTTACGCCCAGTCATTACGATTAACGCTCGCACCCTCCGTATTACCGCGGCTGTTGGCACGACGTTAGCC
+
CCCCCFGGGGGGGGGGGGGGGCGGGGFGGGGGGGGGGGFGGCGGCGDGGGGGGCFGGGGGGGGGGGFGGGGGGFGGEGGGDEGGGGGFGGGGFFGGGGG@FGGGGGGGGGGGF<FFGGGECFGGFFCCFFGGFGCGGFFGGGGG;D8EGGGG8D?FGGFFGGFFGGGGGGGGFGGGFF7DFCGGGGGGGFDCEGGGDDGGFFFFFFFFFC8=CAFFFFFDFF(6@:4<:>2;=>C6@F3DF;6849)))30?03?C0.:?999(616:09:?:7<496;>00>3(.),44.3((432:6A3
@M04999:289:000000000-L3R54:1:1101:18931:3727 2:N:0:409
GACTACTCGGGTATCTAATCCTGTTTGCTCCCCACGCTTTCGCATCTCAGCGTCAGTATCTGTCCAGAAGGCCGCCTTCGCCACCGGTATTCCTCCACATCTCTACGCATTTCACCGCTACACGTGGAATTCTACCTTCCTCTACAATACTCCAGATAACCAGTTTTAAGTGCAATTCCCAGGTTGAGCCCGGGGCTTTCACACCTAACTTAATTATCCGCCTACATGCCCTTTACGCCCAGTCATTCCGATTAACGCTCGCACCCTCCGTATTACCGCGGCTGCTGGCACGGAGTTAGCC
+
CCCCCGGGGGGGGGGGGGGGGGGGGGGGGGGGGGGGGGGGGGGGGGGGGGGGGGGGGGGGGGGGGGGGGGGGGDGGGGGGGGGGGGGGGGGGGGGGGGGGGGGGGGGGGGGGGGGGGGGGGGGGGGGDGGGGGGGGGGGGGGGGGGGGGGGG?FGGGFAEGGGGGGGGFGGGGGGGFFFGGGFGG6<FGGGGGGGGGGGGF>CFF?FFFFFB;AFFFFFFFFFDFFF?@3=:==CEDFFFDFE@AC)<C@DD1?EF?9?FF043124?BF:?<:2<><9>1999B?:5028?(42::<<A3
@M04999:289:000000000-L3R54:1:1101:25704:3743 2:N:0:409
GACTACCGGGGTATCTAATCCTGTTCGCTCCCCACGCTTTCGTCCATCAGCGTCAATCGGTATTTAGTAACCTGCCTTCGCAATCGGGGTTCTGTGTAATATCTATGCATTTCACCGCTACACTACACATTCCAGCTACTTCAATACTATTCAAGATTAACAGTATCAACGGCAGTTCTACAGTTAAGCTGCAGGTTTTCACCGCTGACTTATCAACCCGCCTACGGACCCTTTAAACCCAATAAATCCGGATAACGCTCGCATCCTCCGTATTACCGCGGCTGCTGGCACGGAGTTAGCC
+
CCCCCGGGGGGGGGGGGGGGGGGGGGGGGGGGGGGGGGGGGGGGGCFGGGGGGGGGGGGGGGGGGGGGGGGGGGGGGGGGGGGGGGGGGGGGGGGGGGGGGGGGGGGGGGGGGGGGGGGGGGGGGGGGGGGGGGGGGGGGGGGGGGGGGGGGGFGGGGGGGGGGGGGGGGGGGGGGFGFGGGDGFGFGGGGGFFFFGGGGFFFFFFFFDEFFFFFADFFFFFFDFFFFFFFFD@FFFFFFFFFFECCEE9@DFFAE696?>>0,2??A<>FF::)6469B9>FFFF?(37<?040:?4).5
@M04999:289:000000000-L3R54:1:1101:14434:3758 2:N:0:409
TGGACTACTGGGGTATCTAATCCTGTTTGCTCCCCACGCTTTCGCATCTCAGCGTCAGTATCTGTCCAGAAGGCCGCCTTCGCCACCGGTATTCCTCCACATCTCTACGCATTTCACCGCTACACGTGGAATTCTACCTTCCTCTACAATACTCCAGATAACCAGTTTTAAGTGCAATTCCCAGGTTGAGCCCGGGGCTTTCACACCTAACTTAATTATCCGCCTACATGCCCTTTACGCCCAGTCATTCCGATTAACGCTCGCACCCTCCGTATTACCGCAGCTGCTGGCACGGAGTTAC
+
CCCCCGGGGCCCFGGGGFFGGGGFECFGGCGGGGFFFEGGGGGGGGGGEGGFFGGGDFGGGGGGGGGFFFGGGGGGGGGGGFGGFGCGEFEFGGGGGGGGGGGGF<=ECGGCBFFFGGGGGGGGGGEFFGGGFGGGGGGGFFGGGGGGFGGGGGD8FFCFGGGFGDADFGFGGGCFFCFFGGGCFFFFFGGGGGDGDGGGABFF>ADFBEBCE>BFFFFC+599(92>FC3)((/6EE2DFF(26.4?3CF;1(4<9)20((-926041:69-:(4.54899(47(.:BBF0?09;1:?))
@M04999:289:000000000-L3R54:1:1101:9103:3837 2:N:0:409
TGACTACCGGGGTATCTAATCCTGTTCGCTACCCATGCTTTCGAGCCTCAGCGTCAGTAACAGACCAGAGAGCCGCCTTCGCCACTGGTGTTCTTCCATATATCTACGCATTTCACCGCTACACATGGAGTTCCACTCTCCTCTTCTGCACTCAAGTCTCTCAGTTTCCGATGCTCTTCCTCAGTTAAGCTGAGGGCTTTCACATTCAGACTTAAAAGACCGCCTGCGCTCCCTTTACGCCCAATAAATCCGGACAACGCTTGCCACCTACGTATTACCGCGGCTGCTGGCACGTAGTT
+
CCCCCGGGGGGGGGGGGGGGGGGGGGGGGGGGGGGGGGGGGGGGGGGGGGGGGGGGGGGGGGGDGFGFFGFGGGGGDGGFGGGFG?FFFGGFGGGGGGGFGGGFGGGGDGGDGGGGGGGGGGGGGGGFGGGFGGGGGGGGGGGGGGGGGGGFGFGGFGEDGCEFFCEGEEGGGGFGFCFFGGGFGGEGGGGGEFFDGGGGAFFFFFFFEFFFFFFA=FFFFBBF?DF==(66B@<EEE?59.8;@F8;CFEB;DFFF449B0:B>AFB<0:B<?22<BA?B;>09;B5)5<B31<??(6
@M04999:289:000000000-L3R54:1:1101:18052:3868 2:N:0:409
GGGACTACCAGGGTATCTAATCCTGTTCGCTCCCCACGCTTTCGTCCATCAGCGTCAATCGGTATTTAGTAACCTGCCTTCGCAATCGGGGTTCTGTGTAATATCTATGCATTTCACCGCTACACTACACATTCCAGCTACTTCAATACTATTCAAGATTAACAGTATCAACGGCAGTTCTACAGTTAAGCTGCAGGTTTTCACCGCTGACTTATCAACCCGCCTACGGACCCTTTAAACCCAATAAATCCGGATAACGCTCGCATCCTCCGTATTCCCGCGGCTGCTGGCACGGAGTT
+
CCCCCGGGGFGGGGGGGGGGGFGGFGGGGGGGGGGGGGGGGGGGGGGGGGGGGGGGGGGGGGGGGGGGGGGGGGGGGGGGGGGGDEGGGGGGGGGGGGGFGGGGGGGGGGGGGGGFGGGGGGGGGGGGGGGGGGGGGGGGGGGGGGGGGG8FGGGGGDFGGGGGGGGGGFGGGGGGFGFGGGGGGGGGGGGGGGGGGGGFFFFFFF>B=5@;EFFFCFFFFFBADDDF59@FFF9EFECFDFF;DE8CEFFF6@DFEFF6?FFFF:BB><:;-:??))),9;9;;014::??B6;99:?
@M04999:289:000000000-L3R54:1:1101:7886:3868 2:N:0:409
TGGGACTACCCGGGTATCTAATCCTGTTTGCTCCCCACGCTTTCGCATCTCAGCGTCAGTATCTGTCCAGAAGGCCGCCTTCGCCACCGGTATTCCTCCACATCTCTACGCATTTCACCGCTACACGTGGAATTCTACCTTCCTCTACAATACTCTAGTTAACCAGTTTTAAGTGCAATTCCTAGGTTGAGCCCAGGGCTTTCACACCTAACTTAATTATCCGCCTACATGCCCTTTACGCCCAGTCATTCCGATTAACGCTCGCACCCTCCGTATTACCGCGGCTGCTGGCACGGAGTTC
+
CCCCCGGGGGGGGGGGGGGGGGGGGGGEGGGGGFGGG:FGGGGGGGGEGFGGDGGGGGGFGGGGGFGGGGGGGGGGFGGGGGGGGGEFGGFGGFGFGGGGGGGGGGGFFGG7FFA<FGGEGGGGGFEGGGCFG8FGGFG?DGFCGCGEGGGGGGGGGGGCGFGGGDGGGGG?FGGGFGFGCGGGGGGGGGFFGCFFGDGGFFFFFCFFCBF:AFFF<A9EFA)5/5@B2CCFE53>B>84@362@8@ECCCEF;;;DFEDFFFFF;99<0:0120(8<<DF92124(-,3413>:41((4)
@M04999:289:000000000-L3R54:1:1101:11396:3869 2:N:0:409
TAGACTACTGGGGTATCTAATCCTGTTTGCTACCCACGCTTTCGAGCATGAACGTCAGTGTTATCCCAGGAGGCTGCCTTCGCCATCGGTATTCCTCCACATCTCTACGCATTTCACTGCTACACGTGGAATTCTACCTCCCTCTGACACACTCTAGTTAGACAGTTTCAAATGCACGTCCCAAGTTGAGCTCGGGGATTTCACATCTGACTTATCTAACCGTCTGCGCTCGCTTTACGCCCAGTAATTCCGATTAACGCTCGCACCCTACGTATTACCGCGGCTGCTGGCACGTAGTT
+
CCCCCGGGGGGGGGGGGGGGGGGGGGGGGGGGGGGGGGGGGGGGGGGGGGGGGGGGGGGGGGGGGGGGGGGGGGGGGGGGGGGGGGGGGGGGGGGGGGGGGGGGGFGFFGGGGGGGGGGGGGGGGGGFGGGGGGGFGGGGGGGGGFCFGGGG?FGFEFGGGGFFGGGFGGG8DFFGFGFFDGGFGGC:8=DFFEEDGGGGAFFFFFFFFFFB5C>8EFFEFFFFFF=@>ADF@FFFCFFFFFFDF<<<?E3(301;?<;9;;921041<BFFBF<?F9<?B311>>?037?()-:7?B4
@M04999:289:000000000-L3R54:1:1101:10393:3897 2:N:0:409
GACTACTAGGGTATCTAATCCTGTTTGCTACCCACGCTTTCGAGCATGAACGTCAGTGTTATCCCAGGAGGCTGCCTTCGCCATCGGTATTCCTCCACATCTCTACGCATTTCACTGCTACACGTGGAATTCTACCTCCCTCTGACACACTCTAGTTAGACAGTTTCAAATGCACGTCCCAAGTTGAGCTCGGGGATTTCACATCTGACTTATCTAACCGTCTGCGCTCGCTTTACGCCCAGTAATTCCGATTAACGCTCGCACCCTACGTATTACCGCGGCTGCTGGCACGTAGTTAGCC
+
CCCCCGGGGGGGGGGGGGGGGGGGGGGGGGGGGGGGGGEGGGGGGGGGGGGGGGGGGGGGGGGFGGEGGGGGGGGGGGGGGGDGGGGGGGGGGGFGGGGFGGGGGGGGGCFGGGGGGGGGGGGGGGGGGGGGGGGGGGGGGGDGFGFG?EDFGFDFAFGFFGGGGFF;D8EF;9FGFG5CFGGGGGGGGFFGGGGDCFFFFFFFFAA?C;EFFFFACFF99:C@FABADF@FB2>EF=BD2534?E37C;?@8@FC0918>9>@;?BFF:0)-8<>A?((4>>;:>DF?03<3232<<AA2
@M04999:289:000000000-L3R54:1:1101:15259:3920 2:N:0:409
CGTGACTACCGGGGTATCTAATCCTGTTTGCTACCCACGCTTTCGAGCATGAACGTCAGTGTTATCCCAGGAGGCTGCCTTCGCCATCGGTATTCCTCCACATCTCTACGCATTTCACTGCTACACGTGGAATTCTACCTCCCTCTGACACACTCTAGTTTGACAGTTTCAAATGCACGTCCCAAGTTGAGCTCGGGGATTTCACATCTGACTTATCTAACCGTCTTCGCTCGCTTTACGCCCAGTAATTCCGATTAGCGCTCGCACCCTACGTATTACCGGGGCTGCTGGCACGTAGTT
+
CCCCCGGGGGGGGGGGGGGGGGGGGGGGGGGGGGGGGGGGGGGGGGGGGGGGGGGGGGGGGGGGGGGGGGGFGGGGGGGGGGGGGGGGGGGDGGGGGGGFGGGFEGGGGGGGGGGGGGGGGGGGGCGGGGGGGFCFEGGGGFCFGGFGGGG?E@@DFGDEA98AFFGGGFGFFGFFFGFGCGG8D8@DFGGGEGDG6DDDFFFFFA>F=5EEFF@68BFEFF=AD9)788>>@>=BBEFFD9BF147<CCCF;0;@D<1(.3?>>>BB:F7?FFFFF2:A1((4(-367528()461:?A
@M04999:289:000000000-L3R54:1:1101:18483:3936 2:N:0:409
TGGGTGACTACTCGGGTATCTAATCCTGTTCGCTCCCCACGCTTTCGTCCATCAGCGTCAATCGGTATTTAGTAACCTGCCTTCGCAATCGGGGTTCTGTGTAATATCTATGCATTTCACCGCTACACTACACATTCCAGCTACTTCAATACTATTCAAGATTAACAGTATCAACGGCAGTTCTACAGTTAAGCTGCAGGTTTTCACCGCTGACTTATCAACCCGCCTACGGACCCTTTAAACCCAATAAATCCGGATAACGCTCGCATCCTCCGTATTACCGCGGCTGCTGGCACGGAGT
+
CCCCCGGGGGGGGGGGGGGGGGGGGGGGGGGGGGGGGGGGGGGGGGGFGGGGGGGGGGGGGGGGGGGGGGGGGGGGGGGGG<FGGGGGGGGGGGGGGGGGGGGGGGGGGGGGGGGGGGGGGGGGGGGGGGGGGGGGGGGGGGGGGGGGGGGGGGGGGGGGGGGGGGGGGGGGGGGGFGFGGGGGGGGGGGGGGGGGGFFGFFFFFFFFFFFFFFFFFFFFFFFFFFBDFFFF?B=DFFEFFEF@DDFFFFFFFFFF<;D@@F@BB>FBFFFFFFF?F?0AF<:(49;960:>B<FFFF>9-
@M04999:289:000000000-L3R54:1:1101:20579:3960 2:N:0:409
GATAGACTACCGGGGTATCTAATCCTGTTTGCTACCCACGCTTTCGAGCATGAACGTCAGTGTTATCCCAGGAGGCTGCCTTCGCCATCGGTATTCCTCCACATCTCTACGCATTTCACTGCTACACGTGGAATTCTACCTCCCTCTGACACACTCTAGTTAGACAGTTTCAAATGCACGTCCCAAGTTGAGCTCGGGGATTTCACATCTGACTTATCTAACCGTCTGCGCTCGCTTTACGCCCAGTCATTCCGATTAACGCTCGCACCCTACGTATTACCGCGGCTGCTGGCACGTAGTT
+
CCCCCGGGGGGGGGGGGGGGGGGGGGGGGGGGGGGGGGGGGGGFGGGGGGGGGGGGGGGGGGGGGGGGGGGGGGGGGGGGGGGGGGGGGGGGGGGGGGGGGGGFGGFGGGGGGGGGDGGGGGGGGGGGGGGGGGGGGGGGGGGGGGGGGGGGGGGGGGGGGGFA9@FFGGGGF8DGFGFGGGGGGFGGGFGGGFGGGDDGDFFFFFFFEFFFFFFFFFFFAAD=DAFFFFFFFFFFD;<FFFF738;)7CCFFFFD???EF;?((,7>9?<<86:24>A<9129607227?0(436<7:<2
@M04999:289:000000000-L3R54:1:1101:19909:3966 2:N:0:409
TGACTACCGGGGTATCTAATCCTGTTTGCTACCCACGCTTTCGAGCATGAACGTCAGTGTTATCCCAGGAGGCTGCCTTCGCCATCGGTATTCCTCCACATCTCTACGCATTTCACTGCTACACGTGGAATTCTACCTCCCTCTGACACACTCTAGTTAGACAGTTTCAAATGCACGTCCCAAGTTGAGCTCGGGGATTTCACATCTGACTTATCTAACCGTCTGCGCTCGCTTTACGCCCAGTAATTCCGATTAACGCTCGCACCCTACGTATTACCGCGGCTGCTGGCACGTAGTTAGC
+
CCCCCGGGGGGGGGGGGGGGGGGGGGGGGGGGGGGGGGGGGGGGGGGGGFGGGGGGGGGGGGGGGGGGGGGGGGGGGGGGGGFGGGGGGGGGGGGGGGGGGGGGGGGGGGGGGFGDGGGGGGGGGGGGGGGGGGGGGGGGGGGGGGGGGGGGGFGGGFFFGGGGGGGGGGGGGGGGFGFGDG?FGGGGGGGGGGGGGGGGFFFFFFAFEFAEFFFFFFFFFFFFFFF@@@BFFBDFF;DA@FD@E)<EC6@D@@FFC0;FFFFFF6:6?BF?D2:AFFFFF96228??:?:?B4:(4<AD4
@M04999:289:000000000-L3R54:1:1101:14288:3970 2:N:0:409
GGACTACACGGGTATCTAATCCTGTTTGCTCCCCACGCTTTCGCATCTCAGCGTCAGTATCTGTCCAGAAGGCCGCCTTCGCCACCGGTATTCCTCCACATCTCTACGCATTTCACCGCTACACGTGGAATTCTACCTTCCTCTACAATACTCTAGTTAACCAGTTTTAAGTGCAATTCCTAGGTTGAGCCCAGGGCTTTCACACCTAACTTAATTATCCGCCTACATGCCCTTTACGCCCAGTCATTCCGATTAACGCTCGCACCCTCCGTATTACCGCGGCTGCTGGCACGGCGTTAGC
+
CCCCCGGGGGGGGGGGGGGGGGGGGGGGGGGGGGGGGGGGGGGGGGGGGGGGGGGGGGFGGGGGGGGGGGGGGGGGGGGGGGGGGGGGGGGGGGGGGGGGGGGGGGGGGGGGGGGGGGGGGGGGGGGGDGGGGGGGGGGGGGGGGGGGGCFGGGGGGGGGGGGGFFFGGGGGGGGGFGFGGGGGGGGGGGGGGGGDGGGGFFFFFFFFFFFFFFFFFFFCFFFADBEFEFFFFFFFF?FDFF0;@FECE?@<<DFFF;03<B@FFFF1:?FFFFFFFBBF9>B99:?>?BFFB1(249:?4
@M04999:289:000000000-L3R54:1:1101:20607:3981 2:N:0:409
TTGCGACTACTCGGGTATCTAATCCTGTTCGCTCCCCACGCTTTCGTCCATCAGCGTCAATCGGTATTTAGTAACCTGCCTTCGCAATCGGGGTTCTGTGTAATATCTATGCATTTCACCGCTACACTACACATTCCAGCTACTTCAATACTATTCAAGATTAACAGTATCAACGGCAGTTCTACAGTTAAGCTGCAGGTTTTCACCGCTGACTTATCAACCCGCCTACGGACCCTTTAAACCCAATAAATCCGGATAACGCTCGCATCCTCCGTATTACCGCGGCTGCTGGCACGGAGTT
+
CCCCCGGGGGGGGGGGGGGGGGGGGGGGGGGGGGGGGGGGGGGGGGGGGGGGGGGGGGGGGGGGGGGGGGGGGGGGGGGGGGGGGGGGGGGGGGGGGGGGGGGGGGGGGGGGGGGGGGGGGGGGGGGGGGGGGGGGGGGGGGGGGGGGGGGGGGGGGGGGGGGGGGGGGGGGGGGGFGFGGFGGGGGGGFGGGGGGGGGGFFFFFFFFFFFFFFFFFFFFFFAFFFFFFD@FF;D@;@FFEFFFD@FFFEFFFF;8DFFEBFB:>BFFF0>A?FF:?BFF2<6>BF9F?FFFFFFF(2>F2
@M04999:289:000000000-L3R54:1:1101:8901:4002 2:N:0:409
GACTACTAGGGTATCTAATCCTGTTTGCTACCCACGCTTTCGAGCATGAACGTCAGTGTTATCCCAGGAGGCTGCCTTCGCCATCGGTATTCCTCCACATCTCTACGCATTTCACTGCTACACGTGGAATTCTACCTCCCTCTGACACACTCTAGTTAGACAGTTTCAAATGCACGTCCCAAGTTGAGCTCGGGGATTTCACATCTGACTTATCTAACCGTCTGCGCTCGCTTTACGCCCAGTAATTCCGATTAACGCTCGCACCCTACGTATTACCGCGGCTGCTGGCACGTAGTGAGCC
+
CCC?CFFDFFFEFEFGGGGGFFFGF@FGGGGGGFGGGFGFGGGGGGFFGGGGGFGEFFGGEGFGFGFGFCGEGGGGGGGGGEGGGGGGFFGGFFGCFGFDGGGGGGFGGGGGGGGGGGGGGFGGFFC@FGFDFFEFEGGGDFD8AEGFDEGGCFFF9FGEGGGFDFFFFFGEGGGGFGADGFFGGGFFDFCEE>E>G6D+?F?FFFFC7*28;@FFEFFFDDFFFFAAFBF26B*>9@@4=B=EEE?C)=@F(:CED6:@F0326303::?2246>4<>F((,3608:1:7?2::2(6>0(
@M04999:289:000000000-L3R54:1:1101:6896:4026 2:N:0:409
CGGCTGACTACACGGGTATCTAATCCTGTTCGCTCCCCACGCTTTCGTCCATCAGCGTCAATCGGTATTTAGTAACCTGCCTTCGCAATCGGGGTTCTGTGTAATATCTATGCATTTCACCGCTACACTACACATTCCAGCTACTTCAATACTATTCAAGATTAACAGTATCAACGGCAGTTCTACAGTTAAGCTGCAGGTTTTCACCGCTGACTTATCAACCCGCCTACGGACCCTTTAAACCCAATAAATCCGGATAACGCTCGCATCCTCCGTATTACCGCGGCTGCTGGCACGGAGT
+
CCCCCGGGGGGGGGGGGGGGGGGGGGGGGGGGGGGGGGGGGGGGGGGGGGGGGGGGGGGEGGGGGGGFGGGGGGGGGGGGGGGGGGGGGGGGGGGGGGGGGGGGGGF9FGGGGGGGGGGGGGGGGGGGGGGGGGGGGGGGGGGGGFFFFGGGGGGGFGGGGGGGGGGFGGGGGGGGEGBDFFGGFGGGGGGGGGGGGGGGFFFFFFFFFBFFFFFFFFFFFF9AF>BF=BFFFBFFF=EF?EEFF<03;EFCCE;@0;DEE6>:?BBB:(38A:;<FFFABB?(790(((8BBFFDBBF>4
@M04999:289:000000000-L3R54:1:1101:25248:4060 2:N:0:409
GGGACTACCCGGGTATCTAATCCTGTTTGCTCCCCACGCTTTCGCATCTCAGCGTCAGTACCTGTCCAGAAGGCCGCCTTCGCCACCGGTATTCCTCCACATCTCTACGCATTTCACCGCTACACGTGGAATTCTACCTTCCTCTACAATACTCCAGATAACCAGTTTTAAGTGCAATTCCCAGGTTGAGCCCGGGGCTTTCACACCTAACTTAATTATCCGCCTACATGCCCTTTACGCCCAGTCATTCCGATTAACGCTCGCACCCTCCGTATTACCGCGGCTGCTGGCACGGAGTT
+
CCCCCGGGGGGGGGGGGGGGGGGGGDFGGGGGG@FGGGGGGGGGG,CFGGGGGGGGGGGGGGGGGGGGGGGGGGGGGGGGGGGGGGGGGGGGGGGGGGGGGGGGGGGGGGGGGGGGGGGGGGGGGGGGGGGGGGGGGGGGGGGGGGGGFAGGGGGGGGGGGGGGGGGGGGGGGGGGFGFGGFGGGGGGFGGGGGGGGGGGFFFFFFFFFFB4>FFFFFFFFDBFDFFEFFEE@EDFCFDEFFFFFFFFCEFF0??:AF00?:>BFF2::?F930::4<AB>FBF>BFFB?FF3:>F;:3
@M04999:289:000000000-L3R54:1:1101:14875:4119 2:N:0:409
CTGTTGACTACCCGGGTATCTAATCCTGTTTGCTCTCCACGCTTTCGCATCTCAGCGTCAGTATCTGTCCAGAAGGCCGCCTTCGCTACCGGTATTCCTCCACACCTCTACGCATTTCACCGCTACACGTGTAATTCTACCTTCTTCTACAATACTCTAGTTAACCAGTTTTAAGTGCAATTCCTAGGTTGAGCCCAGGGCTTTCACACCTAACTTAATTATCCGCCAACATCCCCTTTACGCCCAGTCATGCCGATTAACGCTCGCCCCCTCCGTATTACGGCGGCTGCTGCCACTGTGT
+
ACCC<6EF,@CC;+8@87C<FF,C6<FFDFG<FCF,,,,66+666,6@@:@@F@<F:B:,8@F9@,,96<FFE8<@FGC+F,=F@F,86:@FG7,AFG@A<4=4,84F:?94+?++,EAE,>FCD:FFC<=,6,66EF==DDFG,@CGDFG,E,=,@==9E:DG;=9=,236D,==29DDFGF9BEDEC7D,43:=?C67***331B93))3:0B=33+2=*:E)>9)/-55)5-(55.192(((//634C)..117604)(32;4;(170(((,,.(5).,(29(4>>(22).,)(.)))
@M04999:289:000000000-L3R54:1:1101:24502:4119 2:N:0:409
GCGACTACAAGGGTATCTAATCCTGTTTGCTCCCCACGCTTTCGCATCTCAGCGTCAGTATCTGTCCAGAAGGCCGCCTTCGCCACCGGTATTCCTCCACATCTCTACGCATTTCACCGCTACACGTGGAATTCTACCTTCCTCTACAATACTCCAGATAACCAGTTTTAAGTGCAATTCCCAGGTTGAGCCCGGGGCTTTCACACCTAACTTAATTATCCGCCTACATGCCCTTTACGCCCAGTCATTCCGATTAACGCTCGCACCCTCCGTATTACCGCGGCTGCTGGCACGGAGTTAC
+
8-AB<@@FC<@@FFGEACEEE,<CEC@@<@FG<FE8:+CC@CEF@,6F@A@,FC,C7CC@<EAGGG<FFAFFFGE:F7FGECF,B=<:=@==<@EFGGF@4?F,EFGEGEEGCE?<F?FGF@@,F:A,?:?FFGGGCD=DD8EFFGEF8,==@=,=8E=9DF,ED+6@@=8D::9,+?5=?66,4@E:DFEEF+6*CCC/399B9@?45<@C4;+=CCFEFDDFFDFBEF@)7(3@EF;E96;2;EEE7C<@@D219);90?9426>:,411441(.4)((-(6736>)8:<<<00-(,))
@M04999:289:000000000-L3R54:1:1101:18255:4168 2:N:0:409
GTTGACTACCGGGGTATCTAATCCTGTTTGCTCCCCACGCTTTCGCATCTCAGCGTCAGTATCTGTCCAGAAGGCCGCCTTCGCCACCGGTATTCCTCCACATCTCTACGCATTTCACCGCTACACGTGGAATTCTACCTTCCTCTACAATACTCCAGATAACCAGTTTTAAGTGCAGTTCCCAGGTTGAGCCCGGGGCTTTCACACCTAACTTAATTATCCGCCTACATGCCCTTTACGCCCAGTCATTCCGATTAACGCTCGCACCCTCCGTATTACCGCGGCTGCTGGCCCGGAGTTT
+
CCCCCGGGGGGGGGGGGGGGGGGGGGGGGGGGGGGGGGGGGGGGGGGGGGGGGGG@FGGGGGGGGGGGGGGGGGGGGGGGGGGGGGGFGGGGGGGGGGFGGGGGGGGFGGGGGGGGGFGGGGGGGGGGGGGGGGGGFGCFGGGFGGDBFGGGGFGD?FFG9=EFGGFGCGGGGGFGFFAGGGDC8CEFEEE6CFGDCGGGFFFFFFFFFF@DFFA@CFFEF?FDFDFF;CEE@@;1);CA@>B?;;@ECCFFEFFFFAB?9?B79>9>BFBBFB012>AAB>966(260)2(((-1(3,4)
@M04999:289:000000000-L3R54:1:1101:8626:4201 2:N:0:409
TGACTACTGGGGTATCTAATCCTGTTTGCTCCCCACGCTTTCGCATCTCAGCGTCAGTATCTGTCCAGAAGGCCGCCTTCGCCACCGGTATTCCTCCACATCTCTACGCATTTCACCGCTACACGTGGAATTCTACCTTCCTCTACAATACTCCAGATAACCAGTTTTAAGTGCAATTCCCAGGTTGAGCCCGGGGCTTTCACACCTAACTTAATTATCCGCCTACATGCCCTTTACGCCCAGTCATTCCGATTAACGCTCGCACCCTCCGTATTACCGCGGCTGCTGGCACGGAGTTAGC
+
CCCCCGGGGGGGGGGGGGGGGGGGGGGGGGGGGGGGGGGGGGGGGGGGGGGGGGGGGGGGGGGGGGGGGGGGGGGGGGGGGGGEGGGGGGGGGGFGGGGGGGGGGGGGGGGGGGGGGGGGGGGGGGGGGGGGGGGGFFGGGGGGGGGGFGGFGFGGGGGGGGGGCGFGFGGGGGGGFGFGGGGGGGGGGGGFGGGGGDFGFFFFFFAFEFEFFFFFFFCEBDFFFFFFFFEFEBFC<?7B>FF14>EECEFFFFFFFFF?B>F>>>03??>:?BFFAFFF99B>FB>?>BFF?;>F2(6>-
@M04999:289:000000000-L3R54:1:1101:6659:4236 2:N:0:409
GGGACTACCGGGGTATCTAATCCTGTTTGCTCCCCACGCTTTCGCATCTCAGCGTCAGTATCTGTCCAGAAGGCCGCCTTCGCCACCGGTATTCCTCCACATCTCTACGCATTTCACCGCTACACGTGGAATTCTACCTTCCTCTACAATACTCCAGATAACCAGTTTTAAGTGCAATTCCCAGGTTGAGCCCGGGGCTTTCACACCTAACTTAATTATCCGCCTACATGCCCTTTACGCCCAGTCATTCCGATTAACGCTCGCACCCTCCGTATTACCGCGGCTGCTGGACCGAAGTTGG
+
CCCCCGGGGGGGGGGGEFGGGGGGGGGEGGGGGGGGGGGGGGECFGGGFFGGGGEGDCFGF9FGCFCDFFGGFFGGGGGGGGGGGGGGEEGFGGCBF?EFC8,CA@FFFCFGGFGFGGGGGGEFGGCFGGGG8EGGGFG9DFGGGGGF?FA@FCFGG8ECFGGGCDDFGGE,3EDGFGFGGFGGFGCFG6EGGE*@/?DCFFFFFF;6>6(8?48B4C:C@5>23<F@C5@@DFF@EF<F;17?837CCE7=0:F?AA61:2-79B9:182(-(.8ADF<9;019;1:?((((-,((4))(
@M04999:289:000000000-L3R54:1:1101:15776:4242 2:N:0:409
GACTACTCGGGTATCTAATCCTGTTTGCTACCCACGCTTTCGAGCATGAACGTCAGTGTTATCCCAGGAGGCTGCCTTCGCCATCGGTATTCCTCCACATCTCTACGCATTTCACCGCTACACGTGGAATTCTATCTCCCTCTGACACACTCTAGTTAGACAGTTTCAAATGCACGTCCCAAGTTGAGCTCGGGGATTTCACATCTGACTTATCTAACCGTCTGCGCTCGCTTTACGCCCAGTAATTCCGATTAACGCTCGCACCCTACGTATTACCGCGGCTGCTGGCACGTAGTTAGCC
+
CCCCCGGGGGGGGGGGGGGGGGGGGGGGGFGEFGGGGGGGGGGGGGGGGGGGGGGGGGGGGGGGGGGGGGGGGGGGGGGGGGGGGGGGCFGGGGGGGGGGGGGGGGGGGGEGGGGGGGGGGGGGGGGGGGGGGGGGGGGGGGGGGGGGGGGGGGGGGGGGGGGFGCGGGGGGGGGGFGFGGFGGGGGGGGGGGGGGGGGGFFFFFFFFFFFFFFFFFFFA?=9BFB9>@FFFFFFCFF;>?DEFEFEFFFFFFDEC?F?DFF;>>::::?BF<:<DF?;3076>0,,8?12(,4:,:ABB2
@M04999:289:000000000-L3R54:1:1101:10744:4277 2:N:0:409
CGAAGACTACTCGGGTATCTAATCCTGTTTGCTACCCACGCTTTCGAGCATGAACGTCAGTGTTATCCCAGGAGGCTGCCTTCGCCATCGGTATTCCTCCACATCTCTACGCATTTCACTGCTACACGTGGAATTCTACCTCCCTCTGACACACTCTAGTTAGACAGTTTCAAATGCACGTCCCAAGTTGAGCTCGGGGATTTCACATCTGACTTATCTAACCGTCTGCGCTCGCTTTACGCCCAGTAATTCCGATTAACGCTCGCACCCTACGTATTACCGCGGCTGCTGGCACGGAGTT
+
CCCCCGGFGGGGGGGGGGGGGGGGGGGFGGGGGGGGGGGGGGFGGGGGGGGGGGGGGGGGGGFGGFGGGGGGGGGGGGGGGGGGD@FGGGGGGGGGGGGGFGGCGFEEGGGGGGGGGGGGGGFGGGGGGG@?B,EFGGGCFGGGGGGGFGCFGGDGGGC=FGGAEGGGGGGGGGGFCGFGGGGGGGGGGGGFGGGGGGDGEFFFFFFAEFECFAFAEFFE>*>AA>==CABBFFFFFFFFF9@>DFEFEEEEC;6@03;4768<19(22<671:BF9>BAA:090(-4:2>:?0)(((4,,
@M04999:289:000000000-L3R54:1:1101:14567:4285 2:N:0:409
GACTACTGGGGTATCTAATCCTGTTTGCTCTCCACGCTTTCGCATCTCAGCGTCAGTATCTGTCCAGAAGGCCGCCTTCGCCACCGGTCTTCCTCCACATCTCTACGCATTGCACCGCTACACGTGGAATTCTACTCTCCTCTACAATACTCCAGATAGCCAGTTCTAAGTGCAATTCCCAGGTTGAGCCCGGGGCTTGCACACCTAACTTAATTATCCGCCGACATGCCCTTTACGCCCAGTCATTCCGATTAAAGCTCGGACCCTCCGTTATACATCGGCGGCGGGGACGGAGCGAGCC
+
C9<CC866C,77B@F@<FGGACCF,6,CFF,6EAFCFEF8@@7CCF9EF9FF@:FFDC<,,C<9F9E,;C@F8@E:449?F:=F8@C6+B?E,,C=FFF,BFEF4C,C,,F,ED,A@GDEG?G7=<+45C<4=E9,,4=DE8@DD36BAFD81A=,,3=,@@,3,+3,==DFGGFEBFF8?+06,DEF678CGC5D<7*9A/4*:?A646**19A+0=@=42(((.,73@D3;);;612),4.3)6)1)/,:1<<))).),((-(4(-((()(.)-)))-(3(-1((((,391((((-(--
@M04999:289:000000000-L3R54:1:1101:11931:4301 2:N:0:409
GGTGACTACCAGGGTATCTAATCCTGTTCACTCCCCACGCTTTCGTCCATCAGCGTCAATCGGTATTTAGTAACCTGCCTTCGCAATCGGGGTTCTGTGTAATATCTATGCATTTCACCGCTACACTACACATTCCAGCTACTTCAATACTATTCAAGATTAACAGTATCAACGGCAGTTCTACAGTTAAGCTGCAGGTTTTCACCGCTGACTTATTAACCCGCCTACAGACCCTTTAAACCCAATAAATCCGGATAACGCTCGCATCCTCCGTATTACCGCGGCTGCTGGCGCGGAGTT
+
CCCCCGGGGGGGGGGGGGGGGGGGGGGGGGGGGGGGGGGGGGGGGGGGGGGGGGGGGGGGGGGGGGGGGGGGGGGGGGGGGGGGGGGGGGGGGGGGGGGGGGGGGGGGGGGGGGGGGGGGGGGGGGGGGGGGGGGGGGGGGGGGGGGGGGGGGFGGGFGGGGGGGGGGGGGGGGGGFGFGGGGGGGGGGGGGGGGGGGGGFFFFFFFBFFFFBFFFFFFEFCFFFFFFFFFFFFFFBFFFFFDDBFEFC5C;>1;;;9<@1;029@698@AB>??::<A>:>>B0(4<B?7?BF>;9>::
@M04999:289:000000000-L3R54:1:1101:21544:4310 2:N:0:409
TTTTGGACTACTCGGGTATCTAATCCTGTTTGCTACCCACGCTTTCGAGCATGAACGTCAGTGTTATCCCAGGAGGCTGCCTTCGCCATCGGTATTCCTCCACATCTCTACGCATTTCACTGCTACACGTGGAATTCTACCTCCCTCTGACACACTCTAGTTAGACAGTTTCAAATGCACGTCCCAAGTTGAGCTCGGGGATTTCACATCTGACTTATCTAACCGTCTGCGCTCGCTTTACGCCCAGTAATTCCGATTAACGCTCGAATCCTACGTATTCCCGCGGCTGCTGGCACGGAGG
+
CCCCC@FGGGGGFGEDFEFFGGGGGGGDGFGGGGGG8CEFGGEFFAF@FGGGGGGGGGGGEGFGGGFFFFGGGDGGFGGEEFFDEEEGGGGEGCFGFGFGGFGFFFGGGGAGGGGGGFEFGGGGFGGGGGGDGFGGGDGGGGGFDFGGGGGFFGG?FGGGGGFGFFCCGFGDGFGGFGFGGGGGGGG8@,,@@EAFGGGGF>AFFFFFCFCEFFCFEFFEFEE=BAABD=)7(8@BF=BA=@?32/(/7<C<)74(6(6;9<61;0(.)(,59???24())580;34(-(8>3<04((-4(
@M04999:289:000000000-L3R54:1:1101:16095:4325 2:N:0:409
TGACTACTGGGGTATCTAATCCTGTTTGCTACCCACGCTTTCGAGCATGAACGTCAGTGTTATCCCAGGAGGCTGCCTTCGCCATCGGTATTCCTCCACATCTCTACGCATTTCACTGCTACACGTGGAATTCTACCTCCCTCTGACACACTCTAGTTAGACAGTTTCAAATGCACGTCCCAAGTTGAGCTCGGGGATTTCACATCTGACTTATCTAACCGCCTGCGCTCGCTTTCCGCCCAGCAATTCCGATTAACGCTCGCACCCTACGTATTACCGCGGCTGCTGGCACGTAGTTAGC
+
C<<@@FFF<FGC@7ECGGA9<6,6CAF<,@FFGEFFC7,C,CCF<FGDCFF<A6@@:C<C@FEFG@FECCFGGDGGG@AFCFEG7@C@FGF9FFADEG@<F<FF9AFCDE@F9EFGG9EGGGGF7=E:CGC,44EFCFG?+4=,9=BDG?=6@@FCGGFGGGFGEF,EFGD=@,?9F?9CGGGGDCFF88,=>C>D6CC?C?FF?FFF580**?8@EFF5?):>2))-(5--9B=*0:?F0;<0=843)4;@?0:6)21;06(,291-:B(()4(65A?>>09(76:B:02?B,.8<)6<<
@M04999:289:000000000-L3R54:1:1101:23105:4333 2:N:0:409
GACTACTGGGGTATCTAATCCTGTTCGCTCCCCACGCTTTCGTCCATCAGCGTCAATCGGTATTTAGTAACCTGCCTTCGCAATCGGGGTTCTGTGTAATATCTATGCATTTCACCGCTACACTACACATTCCAGCTACTTCAATACTATTCAAGATTAACAGTATCAACGGCAGTTCTACAGTTAAGCTGCAGGTTTTCACCGCTGACTTATCAACCCGCCTACGGACCCTTTAAACCCAATAAATCCGGATAACGCTCGCATCCTCCGTATTACCGCGGCTGCTGGCCCGGAGTTAGCC
+
CCCCCGGGFGGGGGGGGGGGGGGCEGGGGGGGGGGGGEEGGGGGGF@FGGGGGGGGFGGGGGFC<FFFGGDGGFGGGGGGGGGEGGGGGFFGGGFFGGGGGGGGGGGGGGDDFCEFGGGGGGGCGGGGGGGGGGGGEFGGGGFGFGGGGGGGGGFGFCFGGGGGGDFFFGGGGGDFFFCGGGGGGGGGGCGGGGGD?7?CCFAA>AEFDFFFFFFFBFBAFF29@DDF=>D9=BCEFF@>8=;EE><EEB><;<AE?0009>F?FF<2<>-(1(<AABFFFF;>?BF:((-399>114<A7
@M04999:289:000000000-L3R54:1:1101:5683:4367 2:N:0:409
CGGACTACAAGGGTATCTAATCCTGTTTGCTCCCCACGCTTTCGCATCTCAGCGTCAGTATCTGTCCAGAAGGCCGCCTTCGCCACCGGTATTCCTCCACATCTCTACGCATTTCACCGCTACACGTGGAATTCTACCTTCCTCTACAATACTCCAGATAACCAGTTTTAAGTGCAATTCCCAGGTTGAGCCCGGGGCTTTCACACCTAACTTAATTATCCGCCTACATGCCCTTTACGCCCAGTCATTCCGATTAACGCTCGCACCCTCCGTATTACCGCGGCTGCTGGCACGGAGTT
+
CCCCCGGGGGGGGGGGGGGGGGGGGGGGGGGGGGGGGGGGGGGGGGGGGGGGGGGGGGGGGGGGGGGGGGGGGGGGGGGGGGGGGGGGGFGGGGGGGGGGGFGGGGGGGGGGGGGGGGGGGGGGGGGGGGGGGGGGGFGGGGGGFGGGGGGGGGGGGGGGGGGGFFGGFGFGGGGGFGFGFGGGFFFGGGGC?ECGDGGGA9@FCFEFE44EEFFFFFFEFFF=D=2=EFFFDE@849<D;9?<E@FF3?78;08;9<(62:>07>FFB:(6:<FFFFF?9>9>>31:?0(.5?B>2:0
@M04999:289:000000000-L3R54:1:1101:19416:4392 2:N:0:409
GTGACTACCCGGGTATCTAATCCTGTTTGCTACCCACGCTTTCGAGCATGAACGTCAGTGTTATCCCAGGAGGCTGCCTTCGCCATCGGTATTCCTCCACATCTCTACGCATTTCACTGCTACACGTGGAATTCTACCTCCCTCTGACACACTCTAGTTAGACAGTTTCAAATGCACGTCCCAAGTTGAGCTCGGGGATTTCACATCTGACTTATCTAACCGTCTGCGCTCGCTTTACGCCCAGTAATTCCGATTAACGCTCGCACCCTACGTATTACCGCGGCTGCTGGCACGTAGTT
+
CCCCCGGGGGGGGGGGGGGGGGGGGGGGGGGGGFGGGGGGGGGGGGGGGGGGGGGGGGGGGGGGGGGGGGGGGGGGGGGGGGGGGGGGGGGGGGGGGGGGGGGGGGGGGGGGGFGGGGGGGGGGGGGGGGGFGGGGGGGGGGGGGGGGGGGGGGGGGGGGGGGGGGGFGGGA=DGGFGFGGGGGGGGGGFGGGGGGDGDGFFFFFFFFFEF@EFCFEFFFF=AFFFFFA(>@@FBFEFDFF@FFFE3EEFFFFF?@F919;3>F6>>:B7?BB<)4<AFF9;23((-))531?FF:0(6
@M04999:289:000000000-L3R54:1:1101:17250:4412 2:N:0:409
ATTATGACTACTAGGGTATCTAATCCTGTTTGCTCCCCACGCTTTCGCATCTCAGCGTCAGTATCTGTCCAGAAGGCCGCCTTCGCCACCGGTATTCCTCCACATCTCTACGCATTTCACCGCTACACGTGGAATTCTACCTTCCTCTACAATACTCTAGTTAACCAGTTTTAAGTGCAATTCCTAGGTTGAGCCCAGGGCTTTCACACCTAACTTAATTATCCGCCTACATGCCCTTTACGCCCAGTCATTCCGATTAACGCTCGCACCCTCCGTATTACCGCGGCTGCTGGCACGGAGT
+
CCCCCGGGGGGGGGGGGGGGGGGGGGGGGGGGGGGGGGGGGGGGGGGGGGGGGGGGGGGGGGGGGGGGGGGGGGGGGGGGGGGGGGGGGGGGGEGGGGGGGGGGGGGGGGGGGGGGGGGGGGGGGGGGGGGGGGGGGGGGGGGGGGGGGGGGGGGGGGGGGGGGGGGGGGGGGGGGFGFGGGGGGGGGFGGGGGGGGGFGFFFFFFFFFFFFFFFFBFFFFFFEDD==DFFFFFFF=DFFFFF@FFFFFFFFFFF?<0<ECFB?FFB69>?FFFFFF?FF9A09(9;9;?:)76??4>10-
@M04999:289:000000000-L3R54:1:1101:22073:4418 2:N:0:409
TGACTACTGGGGTATCTAATCCTGTTTGCTACCCACGCTTTCGAGCATGAACGTCAGTGTTATCCCAGGAGGCTGCCTTCGCCATCGGTATTCCTCCACATCTCTACGCATTTCACTGCTACACGTGGAATTCTACCTCCCTCTGACACACTCTAGTTAGACAGTTTCAAATGCACGTCCCAAGTTGAGCTCGGGGATTTCACATCTGACTTATCTAACCGTCTGCGCTCGCTTTACGCCCAGTAATTCCGATTAACGCTCGCACCCTACGTATCACCGCGGCTGCTGGCACGTAGTTAGC
+
CCCCCGGGGGGGGGGGGGGGGGGGGGGGGGGGGGGGGGGGGGGGGGGGGGFFGGGGGGGGGGGGGGGGGGGGGGGGGGGGGGGGGGGGGGGGGGGGGGGGGGGGGGGGGGGGGGGGGGGGFGGGGGGGGGGGGGGGGGGGGGGGGGGGGGGGGGGGGGGGGGGGGGGGGGGGGFFF?FFDGGGGGGFGGGFGGGGGG>FGFFFFFFFFEFF@EFFFFFFFFFFBDFFFBA>FFBFFFFFFFFDFFFFFFFFFF?DFEF9?FB;@9><6?B?<>AFD>??F>BF>BBFFFF?2::<<2<4A6
@M04999:289:000000000-L3R54:1:1101:19630:4438 2:N:0:409
GGACTACTGGGGTATCTAATCCTGTTTGCTCCCCACGCTTTCGCATCTCAGCGTCAGTATCTGTCCAGAAGGCCGCCTTCGCCACCGGTATTCCTCCACATCTCTACGCATTTCACCGCTACACGTGGAATTCTACCTTCCTCTACAATACTCCAGATAACCAGTTTTAAGTGCAATTCCCAGGTTGAGCCCGGGGCTTTCACACCTAACTTAATTATCCGCCTACATGCCCTTTATGCCCAGTCATTCCGACTAACGATCGCACCCACCGTATTACCGCGCGTGCTGGCACGGAGTTAGC
+
CCCCCGFEDFFGGGGGGGFGGGFFGGGGGGGGGGGGGGCFFGGGDC@,CAFFGEFFFGGGGGGGGGGGGGGGGGDCG7CEC@@FGGGGEGGC?FFGGFGFA<FFGG9CCGEFGGCEGEE8FCFGGEGGGG9EFEFGGDF?FEFDFGGGFGGGGFFGGGGGG6ECDFCFGFGECFGFFGFFFFGGG6DCEFCC@:7>D>59A@1=FEFFB>CEEFFFFFF65>@==BEC4:=DB34))))283(/7<C<?<;(((.7(((,,2:6>41((2,42((5:4:030(,4:65331)((-2((:5)
@M04999:289:000000000-L3R54:1:1101:22596:4448 2:N:0:409
GACTACCCGGGTATCTAATCCTGTTTGCTACCCACGCTTTCGAGCATGAACGTCAGTGTTATCCCAGGAGGCTGCCTTCGCCATCGGTATTCCTCCACATCTCTACGCATTTCACTGCTACACGTGGAATTCTACCTCCCTCTGACACACTCTAGTTAGACAGTTTCAAATGCACGTCCCAAGTTGAGCTCGGGGATTTCACATCTGACTTATCTAACCGTCTGCGCTCGCTTTACGCCCAGTAATTCCGATTAACGCTCGCACCCTACGTATTACCGCGGCTGCTGGCACGTAGTTAGCC
+
CCCCCGGGGGGGGGGGGGGGGGGGGGGGGFGGGGGGGGGGGGGGGGGGGGGGGGGGGGGGGGGGGGGGGGGGGGGGGGGGGGGGGGGGGGGGGGGGGGGGGGGGGGGGGGGGGGGGGGGGGGGGGGGGGGGGGGGGGGGGGGGGGGGEGGFGGGGGGGGFGGGGGGGGGGGGGGGGFGFGGGGFFGGGDCGGGGGGDFGFFFFAFCFFFFFFFFFFFFFFFFFFEFABFFFDBBCCFFFFF?ECFFEFFFF@FFEEFF@DFBBFBFF?FF:?DFFFFFFBFFF>?BF?B<???0224:BF:
@M04999:289:000000000-L3R54:1:1101:17125:4508 2:N:0:409
AGGACTACTGGGGTATCTAATCCTGTTTGCTCCCCACGCTTTCGCATCTCAGCGTCAGTATCTGTCCAGAAGGCCGCCTTCGCCACCGGTATTCCTCCACATCTCTACGCATTTCACCGCTACACGTGGAATTCTACCTTCCTCTACAATACTCCAGATAACCAGTTTTAAGTGCAATTCCCAGGTTGAGCCCGGGGCTTTCACACCTAACTTAATTATCCTCCTACATGCCCTTTACGCCCAGTCATTCCGATTAACGCTCGCACCCTCCGTATTACCGCGGCTGCTGGCACGGAGTT
+
CCCCCGGGGGGGGGGGGGGGGGGGGGGGGGGGGEFGGGGGGGGGGGGGGGGGGGGGGGGGGGGGGGGGGGGGGGGGGGGGGGGGGGGGGGEGGGGGGGGGGGGGGGGGGGGGGGGGGGGGGGGGFGFGGDCGGFGFCEFGGFGGGGFCDEGGGGGGFGGGGGGGGCFGGGGGFDGGFGFGGGGGGGGGGGGGGGGGGGD>FFFFFFFFBEDFFF>C4BFF8CEFFFFFFFEFDE:@EC;E@>FF;8ACEEFFF06?EFFFF;;>FB>B:??(42:(4<A?>>1901(,5(,(8(49((4
@M04999:289:000000000-L3R54:1:1101:21481:4565 2:N:0:409
GACTACTGGGGTATCTAATCCTGTTCGCTCCCCACGCTTTCGTCCATCAGCGTCAGTCGGTATTTAGTAACCTGCCTTCGCAATCGGGGTTCTGTGTAATATCTATGCATTTCACCGCTACACTACACATTCCAGCTACTTCAATACTATTCAAGATTAACAGTATCAACGGCAGTTCTACAGTTAAGCTGCAGGTTTTCACCGCTGACTTATCAACCCGCCTACGGACCCTTTAAACCCAATAAATCCGGATAACGCTCGCATCCTCCGTATTACCGCGGCTGCTGGCACGGAGTTAGCC
+
CCCCCGGGGGGGGGGGGGGGGGGGGGGGGGGGGGGGGGGGGGGGGFGGGGGGFGGGGGGGGGGGGGGGGGGGGGGGGGGGGGGGGGGGGGGGGGGGGGGGGGGGGGGGGGGGGGGGGGGGGGGGGGGGGGGGGGGGGGGGCDEAGGGGGGGGGGGGGGGGGGGGGGGGGGGGGGGGFFFGGGGGGGGGGGGGGGGDGFGGFFFFFFFFF5AAEBFFFFBFFBDFFFFFF@FFFFEFFFFFF?@E=4CEEFBDDDEFFB<;>F>:9:7A:6?0:04<<:>BF>FFF7??6:?B9;6?34AF8
@M04999:289:000000000-L3R54:1:1101:11632:4667 2:N:0:409
CCGCGACTACTGGGGTATCTAATCCTGTTTGCTACCCACGCTTTCGAGCATGAACGTCAGTGTTATCCCAGGAGGCTGCCTTCGCCATCGGTATTCCTCCACATCTCTACGCATTTCACTGCTACACGTGGAATTCTACCTCCCTCTGACACACTCTAGTTAGACAGTTTCAAATGCACGTCCCAAGTTGAGCTCGGGGATTTCACATCTGACTTATCTAACCGTCTGCGCTCGCTTTACGCCCAGTAATTCCGATTAACGCTCGCACCCTACGTATTACCGCGGCTGCTGGCACGTAGTT
+
C@B8CGGGGGFEFGGGGGGGGGGGGGGFGGGGGGGGGGGGGGGGGGGGGGGFGGGGGGGGGGACFFFGGGGGGGGGGGGGGGGGGGGDDGGGGGGGGGGGGFGGGFGGGGGGGGGGGGGGGGGGGGGGGGGGGGGGGGGGGGGGGGGG;=FGGGGGGGGGGFEGGGGGGGGGGGGGFGFGGGGGADGGGGGGGAEGGGGDBFFFFFFFEEFFFFFFA1=EFEDF==BBEFFFFFBF@?<FDFFFFFFF3)9?CE?014CF?FB:>>BFFFFFFFF?9:BA>?0>>>>>:??7?B?B3:FF4
@M04999:289:000000000-L3R54:1:1101:20357:4696 2:N:0:409
GTAGGGACTACCCGGGTATCTAATCCTGTTTGCTCCCCACGCTTTCGCATCTCAGCGTCAGTATCTGTCCAGAAGGCCGCCTTCGCCACCGGTATTCCTCCACATCTCTACGCATTTCACCGCTACACGTGGAATTCTACCTTCCTCTACAATACTCCAGATAACCAGTTTTAAGTGCAATTCCCAGGTTGAGCCCGGGCCTTCACACCTAACTTAATTAACCGGCTTCCATGCCTTTACGGCCAGTCCATTCGATTAAAGGCTGCAACCTTCGGAATAACGGGGCTGCTGGCACCGAGTT
+
CCCCCGGGGGGGGGGGGGGGGGGGGGGGGGGGGGGFGDGGGGEGGGGGGGGGGGGGGGGGGGGGGGGGGGGGGGGGGGGGGGGGGGGGGGGGGGGGGGGGGGGGGGGGGGGGGGGGGGGGGGGGGGGGGGGGGFGGGGGGGGGGGGGGGGGGGGGGGGGGGGGGGFGGGGGGGGGGFGFGGGGGGFFGGDGGGGGGGGGD*@A***+*:0):-+=*@+8/+/./(-((())))/;)7=)+,(6;(()//)1)96))9(.))-((((,)5<2)53(((-5).(((-4((2).227)(-(-44
@M04999:289:000000000-L3R54:1:1101:8454:4708 2:N:0:409
TGTCCGACTACACGGGTATCTAATCCTGTTTGCTCCCCACGCTTTCGCATCTCAGCGTCAGTATCTGTCCAGAAGGCCGCCTTCGCCACCGGTATTCCTCCACATCTCTACGCATTTCACCGCTACACGTGGAATTCTACCTTCCTCTACAATACTCCAGATAACCAGTTTTAAGTGCAGTTCCCAGGTTGAGCCCGGGGCTTTCACACCTAACTTAATTATCCGCCTACATGCCCTTTACGCCCAGTCATTCCGGTTAACGCTCGCACCCTCCGTATTACAGCGGCTGCTGCCACGGAGT
+
CCCCCGGGGGF<FGGGGGGDGGAFGGGGFCGFGGGGGEDE:@FFFF7@FFGGGGFGE:FGCGGGGGFGGGGGGFFGGGEEGEEEGGGGDCFC>C@FGGCFFGGG8EFGGGGFGGGGFCEGGGGGGGGGGE<CEEFDE4CD=?FFGCFGGGGFGGGGFGGGFGAFGFFGF8D,E?F,=FFCFF;::FFGG6,9CEEG559*99@/AEAB@5>(7;+BBF8CAEEF2=?@?8;?<;@F@F38>FFB6((63415<.3(-4(.)(333;2((4:(,331:(.5:9)2433(1(.))(,)-((,-
@M04999:289:000000000-L3R54:1:1101:8669:4718 2:N:0:409
TGACTACCAGGGTATCTAATCCTGTTTGCTCCCCACGCTTTCGCATCTCAGCGTCAGTATCTGTCCAGAAGGCCGCCTTCGCCACCGGTATTCCTCCACATCTCTACGCATTTCACCGCTACACGTGGAATTCTACCTTCCTCTACAATACTCCAGATAACCAGTTTTAAGTGCAATTCCCAGGTTGAGCCCGGGGCTTTCACACCTAACTTAATTATCCGCCTACATGCCCTTTACGCCCAGTCATTCCGATTAACGCTCGCACCCTCCGTATTACCGCGGCTGCTGGCACTGAGTCAGG
+
CCCCCGGFGDCE@CDEFGFCFGGGGACEFFFFCEGGGGGGGGGGGGDGGFFGGGGEG<FGGGGGCFGEGFFFDFGGGCFGFGDCGG>F>:D<FE,EFGCFCFEFFGGDGEGF9FFFGEFBCGGGGEEGCGEFF;EGGBEGG8F;ADGGFF8DGGGC>9,@DD=EFFEGGDGFGGGA+AFFGGFGE9FDCDFGG@CCDD5F4>EFFB4A5@ECBFFFFAF?AB9(5558<5===B)7>7;5@@?@<3<?EC1,/6196(2,(9;>;0:4??6(40(.6)41,434((,)5<:2.(40)))-(
@M04999:289:000000000-L3R54:1:1101:22323:4788 2:N:0:409
CAACGACTACCCGGGTATCTAATCCTGTTCGCTCCCCACGCTTTCGTCCATCAGCGTCAATCGGTATTTAGTAACCTGCCTTCGCAATCGGGGTTCTGTGTAATATCTATGCATTTCACCGCTACACTACACATTCCAGCTACTTCAATACTATTCAAGATTAACAGTATCAACGGCAGTTCTACAGTTAAGCTGCAGGTTTTCACCGCTGACTTATTAACCCGCCTACGGACCCTTTAAACCCAATAAATCCGGATAACGCTCGCATCCTCCGTATTACCGCGGCTGCTGGCACGGAGTT
+
CCCCCGGGGGGGGGGGGGGGGGGGGGGGGGGGGGGGGGGGGGGGGGGGGGGGGGGGGGGGGGGGGGGGGGGGGGGGGGGGGGGGGGGGGGGGGGGGGGGGGGGGGGGGGGGGGGGGGGGGGGGGGGGGGGGGGGGGGGGGGGGGGGGGGGGGGGFGGGGGGGGGGGGFGGGFDGGEEGFGGGGGGGGGGGGGGGGGGGGFFFFFFFFFAAFFFFCFEFCEFFF@@F?@FFFFFFFFF;EFFFFFFFDFFFFEFF9;08AB?9??FFFFFFD7?BB<<BFFA16>B0-9?BFFFFFF1>B?2
@M04999:289:000000000-L3R54:1:1101:14386:4805 2:N:0:409
CGGACTACAAGGGTATCTAATCCTGTCTGCTACCCACGCTTTCGAGCATGAACGTCAGTGTTATCCCAGGAGGCTGCCTTCGCCATCGGTATTCCTCCACATCTCTACGCATTTCACTGCTACACGTGGAATTCTACCTCCCTCTGACACACTCTAGTTAGACAGTTTCAAATGCACGTCCCAAGTTGAGCTCGGGGATTTCACATCTGACTTATCTAACCGTCTGCGCTCGCTTTACGCCCAGTAATTCCGATTAACGCTCGCACCCTACGTATTACCGCGGCTGCTGGCACGTAGTT
+
CCCCCGGGGGGGGGGGGGGGGGGGGGGGGGGGGGGGGGGGGGGGGGGGGGGGGGGGGGGGGGGGGGGGGGGGGGGGGGGGGGGGGGGGGGGGGGGGGGGGGGGGGGGGGGGGGGGGGGGGGGGGGGGGGGGGGGGGGGGGGGGGGGGGGGGGGGGGGGGGGGGGGGGFGGGGGGFFFGFGGGGGGGGGGGGGGGGGGGGGFFFFFAFFFEFBEFFFFFFFABAFFFFBBB=@FFFDC==B@FFFEFFCEC366@?FFFF@F;@>FFFF?BFFBF9?B<ABBFB692(.87?:):B::?B
@M04999:289:000000000-L3R54:1:1101:6298:4808 2:N:0:409
CATGACTACCGGGGTATCTAATCCTGTTCGCTCCCCACGCTTTCGTCCATCAGCGTCAATCGGTATTTAGTAACCTGCCTTCGCAATCGGGGTTTTGTGTAATATCTATGCATTTCACCGCTACACTACACATTCCAGCTACTTCAATACTATTCAAGATTAACAGTATCAACGGCAGTTCTACAGTTAAGCTGCAGGTTTTCACCGCTGACTTATCAACCCGCCTACGGACCCTTTAAACCCAATAAATCCGGATAACGCTCGCATCCTCCGTATTACCGCGGCTGCTGGCACGGAGTT
+
CCCCCGGGGGGGGGGGGGGGGGGGGGGGGGGGGGGGGGGGGGGGGGGGGGGGGGGGGGGGGGGGGGGGGGGGGGGGGGGGGGGGGGGGGGGGGGGGGGGGGGGGGGGGGGGGGGGGGGGGGGGGGGGGGGGGFGGGGGGGGGGCGGGFGGGGGGGGGGGGGGGGGGGGGGGGGGGGFGFFGGGGGGGGGGGGGFGGGGGGFFFFFFFFFFABEFFFFFFFF>@BFFFFFDDFFFFF;CEFFFFFFDFFFFFFFF@FFFFFFFFFFFFFFFBFF?B::DDF,(4364;<?:0((5:6793:
@M04999:289:000000000-L3R54:1:1101:6060:4822 2:N:0:409
ATTTGACTACACGGGTATCTAATCCTGTTTGCTACCCACGCTTTCGAGCATGAACGTCAGTGTTATCCCAGGAGGCTGCCTTCGCCATCGGTATTCCTCCACATCTCTACGCATTTCACTGCTACACGTGGAATTCTACCTCCCTCTGACACACTCTAGTTAGACAGTTTCAAATGCACGTCCCAAGTTGAGCTCGGGGATTTCACATCTGACTTATCTAACCGTCTGCGCTCGCTTTACGCCCAGTAATTCCGATTAACGCTCGCACCCTACGTATTACCGCGGCTGCTGGCACGTAGTT
+
CCCCCGGGGGGGGGGGGGGGGGGGGGGGGGGGGGGGGGGGGGGGGGGGGGGGGGGGGGGGGGGGGGGGGGGGGGGGGGGGGGGGGGGGGGGGGGGGGGGGGGGGGGGFGGGGGGGGGGGGGGGGGGGGGGGGGGGGGGGGGGGGGGGGGGGGGGFGGGGGGGGGGGGCGGGGGGGGFDFFFGGGG8DEFDGGGGFDCDGG>FFFFFFFEFFEFAFF<A6AFFD>@ADFF9@@@2@@BBEF=(337@EEEFFFF@D<;;C<D@;DFFF69:??B?F24324--99B>00::?>0(.380.,.
@M04999:289:000000000-L3R54:1:1101:18328:4857 2:N:0:409
CGTGACTACACGGGTATCTAATCCTGTTTGCTCCCCACGCTTTCGCATCTCAGCGTCAGTATCTGTCCAGAAGGCCGCCTTCGCCACCGGTATCCCTCCACATCTCTACGCATTTCACCGCTACACGTGGAATTCTACCTTCCTCTACAATACTCCAGATAACCAGTTTTAAGTGCAATTCCCAGGTTGAGCCCGGGGCTTTCACACCTAACTTAATTATCCGCCTACATGCCCTTTACGCCCAGTCATTCTGATTACCGCTCGCACCCTCCGTATTACCGCGCCGGCTGGCACGGGTTT
+
CCBCCGGGGGGGGGGGGGGFGGG9FFGGGGGGGGGGGGGGGGGGGGG7CFGGFGGGGFGGGGGGFGGGGGGGGGGGGGGGEFFGGGGGGEGGGGGGGGGFGGFGGGGFFGGGGGGGGG:EFEEGFFGEFGGGGGGFEFF?DD=FGGFAFF8FFFGCEFFFGGGCGFA,CEFGGGGGFGFGGGGGGFFGGFGG,:EDDD4D?FFFFFFFFFEFE6?8<4B*49@B@DDDE9C34=@())1:36>@06)755?).)./9/);09>9B>>3:1<:1(,,.):9009(3(,379(((.8((-(-
@M04999:289:000000000-L3R54:1:1101:12241:4897 2:N:0:409
GGACTACTGGGGTATCTAATCCTGTTTGCTACCCACGCTTTCGAGCATGAACGTCAGTGTTATCCCAGGAGGCTGCCTTCGCCATCGGTATTCCTCCACATCTCTACGCATTTCACTGCTACACGTGGAATTCTACCTCCCTCTGACACACTCTAGTTTGACAGTTTCAAATGCACGTCCCAAGTTGAGCTCGGGGATTTCACATCTGACTTATCTAACCGTCTGCGCTCGCTTTACGCCCAGTAATTCCGATTAACGCTCGCACCCTACGTATTACCGCGGCTGCTGGCACGTAGTTAGC
+
CCCCCGGGGGGGGGGGGGGGGGGGGGGGGGGGGGGGGGGGGGGGGGGGGGGGGGGGGGGGGGGGGGGGGGGGGGGGGGGGGDEEGGGGGFFGGGGGGGGGGGGGGFGGGGGGGGGGGGGGGGGGGGGGGGGGGFFGGGGGGGGGGFFGGGGGGGGGGGGGGGGGGGFGGGGGGGGGFGFGGGGGGFGGGGFGE>EDGGGGFAFFFFFFFFFFEFFAEFFFFFFDFFFFFF@BFFB=E@DBFFFEFFF37?@FF;DFFFFFFBFFFF?67?FFFF?DAFB010399?FBBF1<???:?A9A6
@M04999:289:000000000-L3R54:1:1101:9782:4912 2:N:0:409
TTTGGACTACTCGGGTATCTAATCCTGTTTGCTCCCCACGCTTTCGCATCTCAGCGTCAGTATCTGTCCAGAAGGCCGCCTTCGCCACCGGTATTCCTCCACATCTCTACGCATTTCACCGCTACACGTGGAATTCTACCTTCCTCTACAATACTCCAGATAACCAGTTTTAAGTGCAATTCCCAGGTTGAGCCCGGGGCTTTCACACCTAACTTAATTATCCGCCTACATGCCCTTTACGCCCAGTCATTCCGATTAACGCTCGCACCCTCCGTATTACCGCGGCTGCTGGCACGGAGTT
+
CCCCCGGGGGGGGGGGGGGGGGGGGGGFGGGGGGGGGGGGGGGGGGGGGGGGGGGGGGGGGGGGGGGGGGGGGGGGGGGGGGGGGGGGGGGGGGGGGGGGGGGGGGGGGGGGGGGGGGGGGGGGGGGGGGGGGGGGGGGGGGGGGGGGGGFGGGGGGGGGGGGGGGGGGFFGGGGGFFFGFGGGGGGGGGGGGGGGGGGGF>AAFFFFFDEEF>CAEAFEFFEDFFFFFFCCEF@@8@>FFDB>1=@<AF?E?@<F07?>?FF:B>>>FFB:?FFB<B>D289>BB21:?2:?B?B049?8
@M04999:289:000000000-L3R54:1:1101:6278:4922 2:N:0:409
CGTTGACTACCGGGGTATCTAATCCTGTTCGCTCCCCACGCTTTCGTCCATCAGCGTCAATCGGTATTTAGTAACCTGCCTTCGCAATCGGGGTTCTGTGTAATATCTATGCATTTCACCGCTACACTACACATTCCAGCTACTTCAATACTATTCAAGATTAACAGTATCAACGGCAGTTCTACAGTTAAGCTGCAGGTTTTCACCGCTGACTTATCAACCCGCCTACGGACCCTTTAAACCCAATAAATCCGGATAACGCTCGCATCCTCCGTATTACCGCGGCTGCTGGCACGGAGTT
+
CCCCCGGGGGDFGGGGGGGGGGGGGEGGGGGGGGGGGGGGGGGGGGGGGGGGGGGGGGGGGGGGCFGFGGGGGGGGGGGGGGGGGGGGGGGGGGGGGGGGGGGGGGGFGGGGGGGDGGGGGGGGGGGGGGGGGGGGGGGGGGG8CFGGGGGGFGGGGGGGGGGGGGGGGGGGGGGDEGEFGFGFGGFFGGGGGGGCFGFFFFFF>FF?AAA=DFFC?FFFFB?@>@FFF?D?BFFFFFF7CED?@FDFFECEF9;?;BFFF;FFFFFFF07B?>??0?FFF(44>06>B))53746(39?:
@M04999:289:000000000-L3R54:1:1101:25593:4923 2:N:0:409
AGTGACTACTCGGGTATCTAATCCTGTTTGCTCCCCACGCTTTCGCATCTCAGCGTCAGTATCTGTCCAGAAGGCCGCCTTCGCCACCGGTATTCCTCCACATCTCTACGCATTTCACCGCTACACGTGGAATTCTACCTTCCTCTACAATACTCCAGATAACCAGTTTTAAGTGCAATTCCCAGGTTGAGCCCGGGGCTTCCACACCTAACTTAATTATCCGCCTACATGCCCTTTACGCCCAGTCATTCCGATTAACGCTCGCACCCTCCGTATTACCGCGGCTGCTGGCCCGGGGTTT
+
CCCCCGGGGGGGGGGGGGGGGGGGGGGGGGGGFCGGGGGDGGGGGDFEGGGGGGGGGGGGGGGGGGGGGGGGGFGGEGGGGGGGGGGGFGGGGGGGGGGGGGGGFFGGGGGGGGGFGGGGGGGGGGGGGGGGGGGGGGGGGGGGDFGGGGGGG8=FGGGFGFGGFFGFGGGGGGGGFG7DCFDFGGGG@FFGFGGGGDGGFFFFFABBDF@DFFFAEFFFFCFFFFFFFFEFFFEFF3;>;>BD(6@EFEFFFFFF;C<7;B?461344((4280<FFBD:0(499(())40(-7-((,-(
@M04999:289:000000000-L3R54:1:1101:14461:4936 2:N:0:409
TGACTACTCGGGTATCTAATCCTGTTTGCTCCCCACGCTTTCGCATCTCAGCGTCAGTATCTGTCCAGAAGGCCGCCTTCGCCACCGGTATTCCTCCACATCTCTACGCATTTCACCGCTACACGTGGAATTCTACCTTCCTCTACAATACTCTAGTTAACCAGTTTTAAGTGCAATTCCTAGGTTGAGCCCAGGGCTTTCACACCTAACTTATCTATCCGCCTACATGCCCTTTACGCCCAGTCATTCCGATTAACACTCGCACCCCACGTATCACCGCGGCTGCTGGCACTGAGTGAGC
+
CC@CC@FF,B@FGGFGGGFADFGGC,CFFGFFGEFGEGCCFGG78BCF<F9E@FGE@C<C,C,,CEEE<FGGF8FFGGCGGGCF,BCGCF7?F?FGGGGECGFDFGGFE@F=DECGCE@4@CFG?BA=+?E:?ECFGF8DDGFFDEFF8=ECG,9=;EC89=DFG+CDD8=DDDF8+=BFGC+1DFC:C6@F,D7DC7;*3<BC699*):C*8++1;BF4B2@@)7466>)-5:>48(58-(//793<ECE<;?;CC3=AF;B9091((492:A())(-(,(7(2(.)20.,(.)4<):85
@M04999:289:000000000-L3R54:1:1101:9778:4962 2:N:0:409
CGTCTCTACGGGTATCTAATCCCGTGTGCGCCCCACACTCTCGCGTCTCAGAGTCACTATCTGTGCAGAGAGGCGCGTCCGCGACCGGGATTCCTCCACACCTCTCCGCATATCACCGCTACACGTGGGAATCTACCTCCCTCTACACTATTCCAGATAACCAGTTTTAAGTGCAATTCTCCGGTTTAGCCCCGGGCGTTCACACCTAACTCAAATATCCGCGCCCACACCCCTTCTACCCACTCATTCCTCCGTAAACTCTCCCCCCCCCTATTACCGCGCGTGCTCGCGCCGAGATTGG
+
--68,6,,<6,8++;,CC,,,,;-;,F,F,@:CG7F,B,,CC@C+8+CF9,6C66@,6,C<F9E,,,,C,,,,8+@+8++4>+4F++8++@,,:,5,,?F++AFF=,+@+8+75,@83C++6CF+8@=>,,63@;3,,,3+,59,2@,,5,,@,,,33;<34,33+5BE7,2>C>,+2++2+34***,1=1=**=D3))28/;1))))6(.)./*/)9*-)(,((,4((((--(,())./44327?)).)).(((.2(-),-)(,(4(-(,(-4).))(,4((,,(,)((3((((-(,-)(
@M04999:289:000000000-L3R54:1:1101:19505:4979 2:N:0:409
AAGGACTACCGGGGTATCTAATCCTGTTTGCTCCCCACGCTTTCGCATCTCAGCGTCAGTATCTGTCCAGAAGGCCGCCTTCGCCACCGGTATTCCTCCACATCTCTACGCATTTCACCGCTACACGTGGAATTCTACCTTCCTCTACAATACTCCAGATAACCAGTTTTAAGTGCAATTCCCAGGTTGAGCCCGGGGCTTTCACACCTAACTTAATTATCCGCCTACATGCCCTTTACGCCCAGTCATTCCGATTAACGCTCGCACCCTCCGTATTACCGCGGCTGCTGGCACGGAGTT
+
CCCCCGGGGGGGGGEGGGGGGGGGGGGGGGGGGEGGGGGGGEGFEGGEGGGGGGGGGGEGGGGGGFGFGGGGGGGGGGGGGGGGGFGDFFGGGAEGGGGGGGGGGGGGGGGGEFGGFGGGGGGGGGGGFGGGGGFGGGGGGGGFGGGGGGFGGFGGGGGGFGGGGGDEFGGGGGGGAGCFGGGGGFFCGGGGGGGGGGGDFFFFFFFBFFFFFFFFCFFEFEDFD6@@EEFF3=@1@FEFF;FFFFFFF?EEF:::<FF6>FFFFBFFF0<?B33<?A49BFFFF09()5>6(5?B69(4
@M04999:289:000000000-L3R54:1:1101:14529:4999 2:N:0:409
CAATGACTACTCGGGTATCTAATCCTGTTTGCTACCCACGCTTTCGAGCATGAACGTCAGTGTTATCCCAGGAGGCTGCCTTCGCCATCGGTATTCCTCCACATCTCTACGCATTTCACTGCTACACGTGGAATTCTACCTCCCTCTGACACACTCTAGTTTGACAGTTTCAAATGCACGTCCCAAGTTGAGCTCGGGGATTTCACATCTGACTTATCTAACCGTCTGCGCTCGCTTTACGCCCAGTAATTCCGATTAACGCTCGCACCCTACGTATTACCGCGGCTGCTGGCACGTAGTT
+
CCCCCGGGGGGGGGGGGGGGGGGGGGGGGGGGGGGGGGGGGGGGGGFGGGGGGGGGGGGGGGGGGGGGGGGGGGGGGGGGGGGGGGEFGGGGGGGGGGGGGGGGGGGGGGGCEGFGGGGGGGGFGGGGGGGGEFGGGGGGGGGGFGGGG=DFFE@FGGGFF8DFGGGDFGGGGGGGFGFG=FDGGGGGGGGGGCD?C>>CDFFFFFFFFFFFFFCFEFFEFA@=-5>BFFFFFB=D===F>@@>?FF3C?CEC@?@?DEF<>;@FFBFFBBB<F?><:AA<609396>?7?B?B?FBB<?:
@M04999:289:000000000-L3R54:1:1101:12234:5019 2:N:0:409
TGGAAGACTACTAGGGTATCTAATCCTGTTTGCTACCCACGCTTTCGAGCATGAACGTCAGTGTTATCCCGGGAGGCTGCCTTCGCCATCGGTATTCCTCCACATCTCTACGCATTTCACTGCTACACGTGGAATTCTACCTCCCTCTGACACACTCTAGTTAGACAGTTTCAAATGCACGTCCCAAGTTGAGCTCGGGGATTTCACATCTGACTTATCTAACCGTCTGCGCTCGCTTTACGCCCAGTAATTCCGATTAACGCTCGCACCCTACGTATTACCGCGGCTGCTGGCACGTAGT
+
CCCCCGGGGGGGGGGGGGGGGGGGGGGGGGGGGGGGGGGGGGGGGGGGGGGGGGGGGGGGGGGGGGGGGGGGGGGCFGGDGGGGGGGGGGGGGG?FGGGGGGGGCFCGGGGGGGGGGGFFGGGGGGGGGGGGGGGFGFGGGGGGGGGGGGGGGGGGGGGGFGGGGGGGEGCFGFGGFGFGGFGGEGGGGGGGGGGGGGGGF>>AFFFFEFEEFFFFFFFFFEFDF>AFFEFFF@B>2>BFFF@>FFF46EFFFFFF;;DCFF@FFFFFB>FBFFFFFB?<>46>BFF>>??F(8<BFF8<4
@M04999:289:000000000-L3R54:1:1101:26467:5019 2:N:0:409
GACTACTGGGGTATCTAATCCTGTTTGCTCCCCACGCTTTCGCATCTCAGCGTCAGTATCTGTCCAGAAGGCCGCCTTCGCCACCGGTATTCCTCCACATCTCTACGCATTTCACCGCTACACGTGGAATTCTACCTTCCTCTACAATACTCCAGATAACCAGTTTTAAGTGCAATTCCCAGGTTGAGCCCGGGGCTTTCACACCTAACTTAATTATCCGCCTACATGCCCTTTACGCCCAGTCATTCCGATTAACGCTCGCACCCTCCGTATTACCGCGGCTGCTGGCACGGAGTTAGCC
+
CCCCCGGGGGCFGGGGGGGGGGGGGGGGGGGGGGGGGGGGGGGGGGGGGGGGGGGGGGGGGGGGGGGGGGGGGGGGGGGGGGGGGGGGEEFGGGGGGGGGGGGGGFF>FGGGGGGGGGDGGGGGGGGGGG?DFGGGGGGGGGGGGGGGFFGGGGG8EGGGFGGGDGGGGGDFEFGGFGFGFGGGGFGGGGGGGGGGDGGGFFFFDFFFFFFFFFFFFFFDFFFFFFFFBFFEF3;EF0:DF04;>E?C5@@@@?E<DFFF>>>>(4,-((-4424<4(29BF>BFBFFF08:363:,:BA3
@M04999:289:000000000-L3R54:1:1101:20911:5028 2:N:0:409
TTCCGACTACCGGGGTATCTAATCCTGTTTGCTCCCCACGCTTTCGCATCTCAGCGTCAGTATCTGTCCAGAAGGCCGCCTTCGCCACCGGTATTCCTCCACATCTCTACGCATTTCACCGCTACACGTGGAATTCTACCTTCCTCTACAATACTCTAGTTAACCAGTTTTAAGTGCAATTCCTAGGTTGAGCCCAGGGCTTTCACACCTAACTTAATTATCCGCCTACATGCCCTTTACGCCCAGTCATTCCGATTAACGCTCGCACCCTCCGTATTACCGCGGCTGCTGGCACGGAGTT
+
CCCCCGGGGGGGGGGGGGGGGGGGGGGGGGGGGGGGGGGGGGGGGGGGGGGGGGGGGGGGGGGGGGGGGGGGGGGGGGGGGGGGGGGGGGGGGGGGGGGGGGGGGGGGGGGGGGGGGGGGGGGGGGGGGGGEGGGGGGGGGGGGGGGGGGGGGGGGGGGGGGGGGGGGGGGGGGGGFGFGGGGGFGGGFGGGGGGGGGGGFFFFFFFFABFFFFFFFFFEFEFDFFFFFBCCFB=(6;EFFFFFFF@FEFFFFFDFDFEEFFFFFFFB>BFFFFFF7?FF>?9>F>BFFF?:::?F3>>B4
@M04999:289:000000000-L3R54:1:1101:19843:5072 2:N:0:409
GACTACAAGGGTATCTAATCCTGTTCGCTCCCCACGCTTTCGTCCATCAGCGTCAATCGGTATTTAGTAACCTGCCTTCGCAATCGGGGTTCTGTGTAATATCTATGCATTTCACCGCTACACTACACATTCCAGCTACTTCAATACTATTCAAGATTAACAGTATCAACGGCAGTTCTACAGTTAAGCTGCAGGTTTTCACCGCTGACTTATCAACCCGCCTACGGACCCTTTAAACCCAATAAATCCGGATAACGCTCGCATCCTCCGTATTACCGCGGCTGCTGGCACGGAGTTAGCC
+
CCCCCGGGGGGGGGGGGGGGGGGGGGGGGGGGGGGGGGGGGGGGGCGGGGGGGGGGGGGGGGGGGGGGGGGGGGGGGGGGGGGGGGGGGGGGGGGGGGGGGGGGGGGGGGGGGGGGGGGGGGGGGGGGGGGGGGGGGGGGGGGEGGGGGGGGGGGGGGGGGGGGGGGGGGGGGGGGFGFGGGGGGGGGGGGGGGGGGGGGFFFFFFEFFEFFFFFFFFFAFAFFFDFFFFFFFFFFFFFFFF@@EFFFFF6;<DFFFFFFB>>FFFFFB>::BB<4ABFF>F>BBDB7?F<B0((3:A>A2
@M04999:289:000000000-L3R54:1:1101:7943:5073 2:N:0:409
GACTACTGGGGTATCTAATCCTGTTTGCTCCCCACGCTTTCGCATCTCAGCGTCAGTATCTGTCCAGAAGGCCGCCTTCGCCACCGGTATTCCTCCACATCTCTACGCATTTCACCGCTACACGTGGAATTCTACCTTCCTCTACAATACTCTAGTTAACCAGTTTTAAGTGCAATTCCTAGGTTGAGCCCAGGGCTTTCACACCTAACTTAATTATCCGCCTACATGCCCTTTACGCCCAGTCATTCCGATTAACGCTCGCACCCTCCGTATTACCGCGGCTGCTGGCACGGAGTTAGCC
+
CCCCCGGFGGGGGGGGGGGGGGGGGGGGGGGGGGGGGGGGGGGGFGFGGGGGGGGGGGGGGGGGGGGGGGGGGGGGGGGGGGGEGGFGGFGGGGGGGGGGGGGGGGGFEGGGGGGGGGGGGGGGGGFGGGFFGGGGGGFGGGGGGGGGGGGGGGGGGGGGGGGGGGGFGFFGGGGDFGFGFG=AEGFGGGFGGECDGGGGFFFFFFFFDFFFF>FFEFAAFADDFB?<4@@EBEFF>D>5>=E@EEFF53;;DFFF?B?041999::?FF:002<<9:>FBF9>B??FB1<?06(47AFF:
@M04999:289:000000000-L3R54:1:1101:5224:5084 2:N:0:409
GACTACTGGGGTATCTAATCCTGTTTGCTCCCCACGCTTTCGCATCTCAGCGTCAGTATCTGTCCAGAAGGCCGCCTCCGCCACCGGTATTCCTCCACATCTCTACGCATTTCACCGCTACACGTGGAATTCTACCTTCCTCTACAATACTCCAGATAACCAGTTTTAAGTGCAATTCCCAGGTTGAGCCCGGGGCTTTCACACCTAACTTAATTATCCGCCTACATGCCCTTTACGCCCAGTCATTCCGATTAACGCTCGCACCCTCCGTATTACCGCGGCTGCTGGCACGGAGTTAGCC
+
CCCCCGGGGGGGGGGGGGGGGGGGGGGGGGGGGGGGGGGGGGGGEGGGGGGGGGGGGGGGGGGGGGGGGGGGGGGGGGGGGFGGGGGGGGGGGGGGGGGGGGGGGGGGGGGGGGGGGGGGGGGGGGGGGGGGGGGGGGGGGGGGGGGGGGGGGGGGGGGGGGFDFGGGGGGGGGGGFG?8DDFGGGGGGGGGGGGDGGDGFFFFEFFFFFFFEFFFFF82?@>@FEEEFFBF@EEEFF;E;<53@CECEE?FFFFF?@??66>F>BF?B;0,8?FF26>F1>96?F>FF?207694:4268
@M04999:289:000000000-L3R54:1:1101:13590:5090 2:N:0:409
GTGTAGACTACCCGGGGTATCTAATCCTGTTCGCTCCCCACGCTTTCGTCCATCAGCGTCAATCGGTATTTAGTAACCTGCCTTCGCAATCGGGGTTCTGTGTAATATCTATGCATTTCACCGCTACACTACACATTCCAGCTACTTCAATACTATTCAAGATTAACAGTATCAACGGCAGTTCTACAGTTAAGCTGCAGGTTTTCACCGCTGACTTATCAACCCGCCTACGGACCCTTTAAACCCAATAAATCCGGATAACGCTCGCATCCTCCGTATTACCGCGGCTGCTGGCACGG
+
CACCCFFGGGGCGGGDEC@FFGGFGGFGEGCGGG:EGGCEFFEECDCBACCFGGGGGGFEGGGGC@FED9EFFGCGGFEGFGFGGGGGFF,B,>:>FGFFFGGGGGGGGGGGGCFCF<@FGCFEGDGGGGGGGGGDFGGGGFEGGG8EGGGGGFGG@@CEDGGFGFGGAFADGGGGD6*9+CFGGGFGGGGGGGCCGFGGFAFF*=9;C>9:>BFF6FFEF*-5925@D@FD27@66@597?CE3;??@FFC?)60916:<?:B6?9996>FB2113:1():4<>(49>61)0(-13:B
@M04999:289:000000000-L3R54:1:1101:18304:5141 2:N:0:409
CAATCGACTACTGGGGTATCTAATCCTGTTTGCTCCCCACGCTTTCGCATCTCAGCGTCAGTATCTGTCCAGAAGGCCGCCTTCGCCACCGGTATTCCTCCACATCTCTACGCATTTCACCGCTACACGTGGAATTCTACCTTCCTCTACAATACTCTAGTTAACCAGTTTTAAGTGCAATTCCTAGGTTGAGCCCAGGGCTTTCACACCTAACTTAATTATCCGCCTACATGCCCTTTACGCCCAGTCATTCCGATTAACGCTCGCACCCTCCGTATTACCGCGGCTGCTGCCACGGAGT
+
CCCC8FGEGGGGGGGGGGGGGGGFGGGGGGGGGGGGGGGGGGGGGGG>C@FCFGGGGGGGGGGGGGGGGGGGGGFGGFEGGGGGGGCBBFFGC@FGGFGGGGGGGGGGGGCGGGGGGGGGGGGGGGGGGFGG>FGGGGGGFGFGGGGGGGG9EGGGGGGGEFGGGFGGFF8CCFFFFGFGDDGGGGDFGGGFEFCCCCGGFFFFFCFACACFEFFFBFFFFEF4-:)2-5;;CEFFEB=F>=DF901.3>C.<9@<;?@EE@>?<(((2>:,8<9?BB?DAA07>,0461:?)()3(-((-
@M04999:289:000000000-L3R54:1:1101:26013:5144 2:N:0:409
TGACTACAAGGGTATTTAATCCTGTTCGCTCCCCACGCTTTCGTCCATCAGCGTCAATTGGTATTTAGTAACCTGCCTTCGCAATCGGGGTTCTGTGTAATATCTATGCATTTCACCGCTACACTACACATTCCAGCTACTTCAATACTATCCAAGATTAACAGTATCAACGGCAGTTCTACAGTTAAGCTGCAGGTTTTCACCGCTGACTTATCAACCCCCCTACGGACCTTTTAAACCAAATAATCCCGAATAACGCTCGCATCCTCCGTATTCCCGCGGCTGTGGGCACAGGGTTGGC
+
-66,6,,;CFGC6,,,6C,,C<66FF,,+8CFGD<C:@FF,6B6CF7,CF@C@88F,C,C,;,,,<C,<FC6FE<F,C594CF:CCFCF7F+=FA@A@F9A,,,9<;?:,CF<<9F?=>CCEFD=99FF9F;F;;9,49EF,,9,3@D=;E,,7=@=9A==D,,>=F,ED8C>6C8D9D=997,EGGG,@8,1=@=CFF7CCFA**0*11:004<BE9A)*:):/0(2(5>(7>*0)*8F(,,743))/6,(.(6;37(/((--(4()5,236,().)(470(,((,.(,(-((,(4(((.
@M04999:289:000000000-L3R54:1:1101:14462:5200 2:N:0:409
CCGACTACTCGGGTATCTAATCCTGTTTGCTACCCACGCTTTCGAGCATGAACGTCAGTGTTATCCCAGGAGGCTGCCTTCGCCATCGGTATTCCTCCACATCTCTACGCATTTCACTGCTACACGTGGAATTCTACCTCCCTCTGACACACTCTAGTTAGACAGTTTCAAATGCACGTCCCAAGTTGAGCTCGGGGATTTCACATCTGACTTATCTAACCGTCTGCGCTCGCTTTACGCCCAGTAATTCCGATTAACGCTCGCACCCTACGTATTACCGCGGCTGCTGGCACGTAGTT
+
CCCCCGGGGGGGGFGFGGGGGGGFGFFGGCFDGEFGGGGGGFFGGGGGGGDFGGGGGGFGFFGGGG8FGGDGGGGFGGGGGGGGGGGGGFGGFGFGGGGGGFGCGFGGGFGGGFGGGGGGGGGGGGGGDECFFFGGGGGGFGFGFGGGGGGGGGGGGGGFGGFGGGGGGGGFGGFGFGFGGCCGGG8EGGCEAEEDG7:76;FFFFFFC78CCFFFFFC@4>>DFFFFA956=@B=>=D4>>@FEFFEEFCE<63<?EDFFF>B9>(8???<??FBDABF09>0190:7:(,338??B9
@M04999:289:000000000-L3R54:1:1101:21942:5206 2:N:0:409
GACTACTCGGGTATCTAATCCTGTTTGCTCCCCACGCTTTCGCATCTCAGCGTCAGTATCTGTCCAGAAGGCCGCCTTCGCCACCGGTATTCCTCCACATCTCTACGCATTTCACCGCTACACGTGGAATTCTACCTTCCTCTACAATACTCCAGATAACCAGTTTTAAGTGCAATTCCCAGGTTGAGCCCGGGGCTTTCACACCTAACTTAATTATCCGCCTACATGCCCTTTACGCCCAGTCATTCCGATTAACGCTCGCACCCTCCGTATTACCGCGGCTCGTGGCACGGAGTTAGCC
+
CCCCCGGGGGGFGGGGGGGGGGGGGGGGGGGGGGGGGGGFGGGGGGGGFFFGGGGGGGGGGGGGGGGGGGGGGGGGGGGGGGGGFGGGGFAFGFFGGGGGGGGGGGGGGGGGGGGGGGGGGGGGGGGGGGGGGFGGGGGGGGGGGGFGGGGG?FGGGGGGGGGFGGFGGGGGAFFGFGFGGGGFFGGGFCEGG8CD95DGFFFFFFFFFFEEFF9ACF:2?=9@DE44=E@EB@CF@FFFFF8<EC)9CEDFFDFF@B0?>F>9BB6?6>?(87)66(-2(3(((-.423<(209??F424
@M04999:289:000000000-L3R54:1:1101:10242:5211 2:N:0:409
GGTAGACTACCCGGGTATCTAATCCTGTTCGCTCCCCACGCTTTCGTCCATCAGCGTCAATCGGTATTTAGTAACCTGCCTTCGCAATCGGGGTTCTGTGTAATATCTATGCATTTCACCGCTACACTACACATTCCAGCTACTTCAATACTATTCAAGATTAACAGTATCAACGGCAGTTCTACAGTTAAGCTGCAGGTTTTCACCGCTGACTTATCAACCCGCCTACGGACCCTTTAAACCCAATAAATCCGGATAACGCTCGCATCCTCCGTATTACCGCGGCGGCTGGCACGGAGTT
+
CC@BCFFCEEFAFGEGGGDDEFA<CFG@FGFG@<FDFC::FC,<<@FGEECFF9@FGGCCGFFFCF<ACFGGFFGGGGGB=C=@FCCFFEC@EGCEEE<,@AEFG9FEGG9BFF?AAFC9FC>C@CFEFFAFEDEFDEDDGGGDFEGGED?CFC=A;FGGDDDFF=EFG8:DFGC69C>==DDEFFCDGGGGGEGFCD630B5EFC85>BBF=BFFCFFFFFA9>(-9B=2(6>1(65;7C@18;=@EF).)626<(3@;;;3:1;>1>B?23(,,3(6<<6>>F0,49(-:?FF?4>>,(
@M04999:289:000000000-L3R54:1:1101:15765:5248 2:N:0:409
ATGGACTACTGGGGTATCTAATCCTGTTCGCTCCCCACGCTTTCGTCCATCAGCGTCAATCGGTATTTAGTAACCTGCCTTCGCAATCGGGGTTCTGTGTAATATCTATGCATTTCACCGCTACACTACACATTCCAGCTACTTCAATACTATTCAAGATTAACAGTATCAACGGCAGTTCTACAGTTAAGCTGCAGGTTTTCACCGCTGACTTATCAACCCGCCTACGGACCCTTTAAACCCAATAAATCCGGATAACGCTCGCATCCTCCGTATTACCGCGGCTGCTGGCACGGAGTT
+
CCCCCGGGGGGGGGGGGGGGGGGGGGFGGGGGGGGGGGGGGGGGGGGGGGGGGGGGGGGGGGGGGGGGGGGGGGGGGGGGGGGGGGGGGGGGGGGGGGGGGGGGGGGGGGGGGGGGGGGGGGGGGGGGGGGGGGGGGGGGGGGGGGGGGGGGGFGGGGGGGGGGGGGGGGGGGGDGFGFGGGGGGGFGGGGGGGGGGGCGFFFFFFFFAFFFFFFFFFFFFFFFFFFFFFFFFFFFFFEFFD@@F@EFFFFF;FFFFFFFFFDFBFBFF?<?F?B:BBAAFFFF>B>?:7::BB:99BB:
@M04999:289:000000000-L3R54:1:1101:16251:5259 2:N:0:409
CTTTTTCCTCCTCCCGTATTTTGCTCTGCTTTCTCTCCGCCACCTTGTTACCTATCCCCCTTTCCGTCCCCCTCCCCCTCGTCTCCTTGTTCATTCCTTACCCCACACCCCCCCTTCCCGCCCGCGCTTCCCCCCCTACCTACTAACTTCCTCCCTACCCCACCATCTTCTCCCCTCCCCTTGCCCCCCTACAACCCCTGCTTCCCCCCCTCTCCCCCCGTTACCCCCAGGGTCCTCACTACCATCTCTCTCTCCCCCCCGTCCTCCCCACCGCGTCCTCCGCTACCTACATCGCCTTGCC
+
6-,,,6C,,=C,,;,+C@E8,,,-,,,,,,,C9CF<B,+,,+6,,,,,,,,C,66,,,,7@,;6C6;EC@C+@@C,7+:,+94,:C,,,6,,:?,,9,59EF,=:B,46++++6+?,4A+@++8+4++8+,,8+++++;D,,5,,,,,,,,2719,,5@,@*@*,24,,,,,,43,**/*2**,,,/*****2+3**/*1)0+185)).-(-(0)0(00,.48()((-((-1.4()-)(*)(())(-).5))8)(.(,-(-((,--(-((((-1((--1:(((,((.,)(46)(,(-()((
@M04999:289:000000000-L3R54:1:1101:19815:5260 2:N:0:409
TGGACTACCCGGGTATCTAATCCTGTTTGCTCCCCACGCTTTCGCATCTCAGCGTCAGTATCTGTCCAGAAGGCCGCCTTCGCCACCGGTATTCCTCCACATCTCTACGCATTTCACCGCTACACGTGGAATTCTACCTTCCTCTACAATACTCCAGATAACCAGTTTTAAGTGCAATTCCCAGGTTGAGCCCGGGGCTTTCACACCTAACTTAATTATCCGCCTACATGCCCTTTACGCCCAGTCATTCCGATTAACGCTCGCACCCTCCGTATTACCGCGGCTGCTGGCACGGAGTT
+
CCCCCGGGGGGGGGGGGGGGGGGGGGGGGGGGGGGGGGGGGGGGGGDGGGGGGGGGGGGGGGGGGGGGGGGGGGGGGGGGGGGGGGGGGGGGGGGGGGGGGGGGGGGGGGGGGGGGGGGGDGGGGGGGGGGGGGGGGGGGGGGGGGGGGGGGGGFGGGGGGGGGGGGGFGGGGDGGFGFGFGGGDGGGGGGGGGEDCDDGFFCFFFFFFFFFFFFFFFFF=@=@FFBFFE8EFFFFEF@FFFF;EEFFFFEEFF@FFFFFFBF0277::::B:B??>>28(466>>FBDFFFF?F04<1
@M04999:289:000000000-L3R54:1:1101:10704:5271 2:N:0:409
GACTACTAGGGTATCTAATCCTGTTTGCTCCCCACGCTTTCGCATCTCAGCGTCAGTATCTGTCCAGAAGGCCGCCTTCGCCACCGGTATTCCTCCACATCTCTACGCATTTCACCGCTACACGTGGAATTCTACCTTCCTCTACAATACTCCAGATAACCAGCTTTAAGTGCAATTCCCAGGTTGAGCCCGCGGCGTTTATACCTAACTAAATTATCCGCCTACATGCCCCGTACGCCGAGTCATACTGACGAACGCCCGCACCCCCCGTATTACCGCGGCTGCTGGTACGGAGTGAGTC
+
BBC<BFGGEGF<<E<@;CEE9F,-CE@,CCF6FEG@7,,,,6,66@CFD@F@6C7:,CACFF<6<,,,CFGGFFGGG,E=,B@FGD+8@AF<,CFD<FDBE99C=FC+6@+@,95C7F@8F=E444@8955CE=FGE,4,6@;=D3==D8E,A==,,6=E8DF86=A=3@8E,==D8F+=A6=@,D,,@,@1+3:;*//*)+++==F;=C*))1+;41+-??12@4?).53((/((,(:)(((,)-)6)))((-79,((46(441:-46,428?F))-3,3911().(().(,(76())).
@M04999:289:000000000-L3R54:1:1101:16817:5293 2:N:0:409
AGACTACCGGGGTATCTAATCCTGTTCGCTACCCATGCTTTCGAACCTCAGCGTCAGTTACAGACCAGAGAGCCGCCTTCGCCACTGGTGTTCTTCCATATATCTACGCATTCCACCGCTACACATGGAGTTCCACTCTCCTCTTCTGCACTCAAGAAAAACAGTTTCAGCTGCACTTCCCCGGTTAAGCCGAGGGCTTTCACAGCTGACTTGTTCTCCCGCCTGCGTTCGCTTTACGCCCAATAAATCCGGACAACGCTTGCCACCTACGTATTACCGCGGCTGCTGGCACGTAGTTAGC
+
CCCCCGGGGGGGGGGGGGGGGGGGGGGGGGGGGGGGGGGGGGGGGGGGGGGGGGGGGGGGGGGGGGGGGGGGGGGGGGGGGGGGGGGGGGGGGGGGGGGGGGGGGGGGGGGGGGGGGGGGGGGGGGGGGGGGGGGGGGGGGGGGGGGGGGGGGGGGGGGGGGGGGGGGFAFGFGGGFGFGGGGGGGGGGGGGGGGGGGFGFFFFFFFFFBE@@FAFFFFFFFF@FFFDDFFFF@@FFFFFFF;BFA9A4?B9BFFFB>FF<?F348?BF>?F>AFADF?9>>>BFFBF?<?FF???-5>F6
@M04999:289:000000000-L3R54:1:1101:10668:5343 2:N:0:409
TGACTACACGGGTATCTAATCCTGTTTGCTACCCACGCTTTCGAGCATGAACGTCAGTGTTATCCCAGGAGGCTGCCTTCGCCATCGGTATTCCTCCACATCTCTACGCATTTCACTGCTACACGTGGAATTCTACCTCCCTCTGACACACTCTAGTTAGGCAGTTCCAAATGCACGTCCCAAGTTGAGCTCGGGGATTTCACATCTGACTTATCTAACCGTCTGCGCTCGCTTTACGCCCAGTAATTCCGATTAACGCTCGCACCCTACGTATTACCGCGGCTGCTGGCACGTAGTTAGC
+
CCCCCGGGGGGGGGGGGGGGGGGGGGGGGGGGGGGGGGGGGGGGGGGGGGGGGGGGGGGGGGGGGGGGGGGGGGGGGGGGGGGGGGGGGGGGGGGGGGGGGGGGGGGGGGGGGGGGGGGGGGGGGGGGGGGGGGGGGGGGGFGGGGGGGGGGGGGGFGGG8DFGFGGGGGGGGGGGFGFGGGGGGGFGGGFGGGGGGGGGFFFFFFFFFFFFFFFFEFFFFFFFFFAF@FFF@FFFFDFFFFFFCCEEFFFF?DFFFFB<0>9634??BBF??<2ABDFBFFFBBB?F::(3:(.1,<>>:
@M04999:289:000000000-L3R54:1:1101:15950:5356 2:N:0:409
TGACTACAGGGGTATCTAATCCTGTTCGCTCCCCACGCTTTCGTCCATCAGCGTCAATCGGTATTTAGTAACCTGCCTTCGCAATCGGGGTTCTGTGTAATATCTATGCATTTCACCGCTACACTACACATTCCAGCTACTTCAATACTATTCAAGATTAACAGTATCAACGGCAGTTCTACAGTTAAGCTGCAGGTTTTCACCGCTGACTTATCAACCCGCCTACGGACCCTTTAAACCCAATAAATCCGGATAACGCTCGCATCCTCCGTATTACCGCGGCTGCTGGCACGGAGTTAGC
+
CCCCCGGGGGGGGGGGGGGGGGGGGGGGGGGGGGGGGGGDGGGGGGGGGGGGGGGGGGGGGGGGGGGGGGGGGGGGGGGGGGGGGGGGGGGGGGGGGGGGGGGGGGGGGGGGGGGGGGGGGGGGGGGGGGGGGGFGG8FGGGGGGGGGGGGGGGGFEFGGGGGGFGGGGGGGGGGGFGFGGGGGGGGGGGGGGGGGGGGGFFFFFFBDFFFEFFFFFFFFFFFFFDFDFF@FDFEEFFFFFFF@@EFC<@66:0<@E@;DFFFF?3>?FFFFFFFFF<6017>>>?34>6?FF>>044>A<
@M04999:289:000000000-L3R54:1:1101:11633:5361 2:N:0:409
ATCCAGACTACAAGGGTATCTAATCCTGTTCGCTCCCCACGCTTTCGTCCATCAGCGTCAATCGGTATTTAGTAACCTGCCTTCGCAATCGGGGTTCTGTGTAATATCTATGCATTTCACCGCTACACTACACATTCCAGCTACTTCAATACTATTCAAGATTAACAGTATCAACGGCAGTTCTACAGTTAAGCTGCAGGTTTTCACCGCTGACTTATCAACCCGCCTACGGACCCTTTAAACCCAATAAATCCGGATAACGCTCGCATCCTCCGTATTACCGCGGCTGCTGGCACGGCGT
+
CCCCCGGGGGGGGGGGGGGGGGGGGGFGGGGGGGGGGGGGGGGGGGGGGGGGGGGGGGGGFGGGGGFGFGGGGGGGGGGGGGGGGGCFFGFGDFGGGGGF9FDGGGGGGGGGGGGGGGGGGGGGGGGGGGGGGGGGGGGGGGGGGFGFFGGGGGGGGGGGGGG8DGGGGGFGGGGDFGEGGGFGGGGGGGGGGGGGGGGGFFF?FFFADAAFFFFFFACA==BABFFDFFFF2=BFFFEFFEFFFF43;<9CE@;9?6@<8;@<DB>>?>FFA09<0:B9:<<>0(3,4:FFF61486(--
@M04999:289:000000000-L3R54:1:1101:19856:5368 2:N:0:409
GACTACTGGGGTATCTAATCCTGTTTGCTCCCCACGCTTTCGCATCTCAGCGTCAGTATCTGTCCAGAAGGCCGCCTTCGCCACCGGTATTCCTCCACATCTCTACGCATTTCACCGCTACACGTGGAATTCTACCTTCCTCTACAATACTCCAGATAACCAGTTTTAAGTGCAATTCCCAGGTTGAGCCCGGGGCTTTCACACCTAACTTAATTATCCGCCTACATGCCCTTTACGCCCAGTCATTCCGATTAACGCTCGCACCCTCCGTATTACCGCGGCTGCTGGCACGGAGTTAGCC
+
CCCCCGGGGGGGGGGGGGGGGGGGGGGGGGGGGGGGGGGGGGGGGGGGGGGGGGGGFFFGGGGFGGGGGGGGGGGGGGGGGGGGGGGGGGGGGGGGGGGGGGGGGGGGGGGGGGGGGGGGGGGGGGGGGGGGGGGGGGGGGGGFGGGGGGGGGGGGGGGGGGGGGGDGGGGGGGGGFGFGGFGFFFGGGGGGGGDGCCC+=FFFFFFFDCEFEFFFFFFFFFFFFFC?E3=ED;EFFF0>D?8@9C?EC3(3;<C;?9/39969>:??FF6<?><5>?>;BB008>?0((5(717?BA:A:
@M04999:289:000000000-L3R54:1:1101:6089:5379 2:N:0:409
GACTACTGGGGTATCTAATCCTGTTTGCTCCCCACGCTTTCGCATCTCAGCGTCAGTATCTGTCCAGAAGGCCGCCTTCGCCACCAGTATTCCTCCACATCTCTACGCATTTCACCGCTACACGTGGAATTCTACCTTCCTCTACAATACTCTAGTTAACCAGTTTTAAGTGCAATTCCTAGGTTGAGCCCAGGGCTTTCACACCTAACTTAATTATCCGCCTACATGCCCTTTACGCCCAGTCATTCCGATTAACGCTCGCACCCTCCGTATTACCGCGGCTGCTGGCACGGCGTTAGCC
+
CCCCCGGGGGGGGGGGGGGGGGGGGGGGGGFGGGGGGGGGGGGGEGGGGGGGGGGGGGGGGGGGGGGGGGGGGGGGGGGGGGGGGGGGGGGGFGGGGGGGGGGGGGGGGGGGGGGGGGGGGGGGGGGGFGGGGGGGFGGGGGGGGGGGFFGGGGGGDFGGGGGFGGGGGGFGGGGGFGFGGGFGF8EFFGGGGGGGGGGGFFFFEFFFFFEFFFFFAFFFFFFFFFFFFFFFFECE@FFFFFFFFFFCEE=??@FFDFFDFFFFF??D?>??BBFFFFF>BF0(48:>F(),4((4-44).
@M04999:289:000000000-L3R54:1:1101:4360:5404 2:N:0:409
ATATCGACTACAGGGGTATCTAATCCTGTTTGCTACCCACGCTTTCGCGCATGAACGTCAGTGTTATCCCAGGAGGCTGCCTTCGCCATCGGTATTCCTCCACATCTCTACACATTTCACTGCTACACGTGGAATTCTACCTCCCTCTGACATACTCTAGTTAGACAGTTTCAAATGCACGTCCCAAGTTGAGCTCGGGGATTTCACATCTGACTTATCTCACCGTCTGCGCTCGCTTTACGCCCAGTAATTCCGATTAACGCTCGACCCCTCCGTATTACCGCGGCTGTTGGCACGTAGT
+
-B6B<,:@FCE@C8F@@CGGGACFGGDCFG9DF<,6FFD7F:FCFF7FEEEGC,;E,CF@FFGGCF,CE8EF<D7,,F<CG<F,D:BC@AF,B<DEEGD,=AFGCFG?FF<=<,=,<FECFGFGFGCE:FFE+49=>FDD,@EFC?,?FGG,,368BE8==E3:E+,@A8D:E8DF?+1DF8D=@=D=ECEFCC,:7C7+<5>A=<EA55A**38B69CF+26>>7<>49(85(8(0(0B4(((2414..))16;0(:<99;((/,((37<:1,3<:0,66931(,4B0()-(.)),((.-
@M04999:289:000000000-L3R54:1:1101:9595:5422 2:N:0:409
ATGGACTACTCGGGTATCTAATCCTGTTTGCTCCCCACGCTTTCGCATCTCAGCGTCAGTATCTGTCCAGAAGGCCGCCTTCGCCACCGGTATTCCTCCACATCTCTACGCATTTCACCGCTACACGTGGAATTCTACCTTCCTCTACAATACTCCAGATAACCAGTTTTAAGTGCAATTCCCAGGTTGAGCCCGGGGCTTTCACACCTAACTTAATTATCCGCCTACATGCCCTTTACGCCCAGTCATTCCGATTAACGCTCGCACCCTCCGTATTACCGAGTCTGCTTGCACGGCGTT
+
C<BCCFGGFGECE@FFFGGGGGFEEFGDDGGGGGGGGGEGGE8EEG@FE@EEA@C@@FGFGFGGFGCFF8EF<CFFGGGGGCDCFCCFCCEFDAFF??EFFGGGFFEAE@@?F@ECCEF@EEGFFEF,4+?EF,E9FG9,@FGGGG8=E8B9=,=D?DFGGGGGGGFDAFGGF8=DE=DA9DFF6?CADFGGCFED*;D99/9FFF49:2;D=BFF7>F<+9((-8>=@?>=3;E@8;<889023/7>9<?E;?,/89C1>(116>>10(-4(-,,5))--(-((.6):.2())-1((-(
@M04999:289:000000000-L3R54:1:1101:6367:5428 2:N:0:409
GACTACCCGGGTATCTAATCCTGTTTGCTCCCCACGCTTTCGCATCTCAGCGTCAGTATCTGTCCAGAAGGCCGCCTTCGCCACCGGTATTCCTCCACATCTCTACGCATTTCACCGCTACACGTGGAATTCTACCTTCCTCTACAATACTCCAGATAACCAGTTTTAAGTGCAATTCCCAGGTTGAGCCCGGGGCTTTCACACCTAACTTAATTATCCGCCTACATGCCCTTTACGCCCAGTCATTCCGATTAACGCTTGCACCCTCCGTATTACCGCGGCTGCTGGCACGTAGTTAGCC
+
@C@CCGFGGGEFGGGFGGGGGGCFGGGGFGGGGF@CFEGGGGG>EGGGGGGGGEFEGGGGGGGGGGGGCFFGGGDGGGGGDFGGGDEB@FCCGEGGGGGDFDGFGGGGGGGGGFFGEE=CEFGGGGGGGGGFEGGC@EGGAFGGFFGGGGGGGGGFFEFGGGGGEGGGGGGDGAFAD9DFGGGGGEEFFGGGGGGGGGCFFFFA?FFFFFC5>>BCEF82?@D@BEFE@8@1=FFFFDB>014).)965(4;DFFE(4(((342<0((-(,.88AB2(49010(()),44)2,48(64<A>
@M04999:289:000000000-L3R54:1:1101:13974:5452 2:N:0:409
TAGACTACAAGGGTATCTAATCCTGTTCGCTCCCCACGCTCTCGTCCATCAGCGTCAATCGGTATTTAGTAACCTGCCTTCGCAATCGGGGTTCTGTGTACTATCTATGCATTTCACCGCTACACTACACATTCCAGCTACTTCAATACTATTCAAGATTAACAGTATCAACGGCAGTTCTACAGTTAAGCTGCAGGTTTTCATCGCTGACTTATCAACCCGCCTACGGACCCTTTAAACCCAATAAATCCGGATAACGCTCGCATCCCCCGTATTACCGCGGCGGCTGGCTCCGAGTT
+
-@@B@CFFCF<E;CC,C@AFGGGEC<FFGG7<@,CFGDCCF<FFGGE@FC@FGEGGE:,@F@BE<,FE<<CFC<<FGGG<C,4@:,@FEFEGGFGGC@FG,?FAFCCDGGGGGG?FCACEGEGFD,EECGGFGGF;;DFFFEEGGC8=DFA8@,=;>99E;;DFGCFGGF=D86+6@8+?FDGGGF:83@,@FGC9C+25<++<<;BFFF5A=B;C*??=B)9=9=BF52@B?=3)9C4=B0;((;4>)73:@(804<,((39;0,7((-3641,()6<:>139(--4(38,)((4(42
@M04999:289:000000000-L3R54:1:1101:26529:5499 2:N:0:409
TAGGGACTACTGGGGTATCTAATCCTGTTCGCTCCCCACGCTTTCGTCCATCAGCGTCAATCGGTATTTAGTAACCTGCCTTCGCAATCGGGGTTCTGTGTAATATCTATGCATTTCACCGCTACACTACACATTCCAGCTACTTCAATACTATTCAAGATTAACAGTATCAACGGCAGTTCTACAGTTAAGCTGCAGGTTTTCACCGCTGACTTATCAACCCGCCTACGGACCCTTTAAACCCAATAAATCCGGATAACGCTCGCATCCCCCGTATTACCGCGGCTGCTGGCACGGAGTT
+
CCCCCGGFGGGGGGGGGGGGGGCFGGGFFGGGGGGGGGGGGDGGGGGGGGGGGGGGCCEGGGFEGGGDGGGGFGGFGGGGGGGGGEGGGGGGGEGGGG,:EEFAEEFGGGGGGGGGGGGGGGGGGGGGGGGGGGGGGGGGGFGGGGGGGGGGGGGGG8EAFFGFGGGGGGGGGFGGFGFF2DFGFFGFGCFGGGGGGFF?9=:6BFFBFFBADFFFFFFEFFFFF=9@B@(:259@B;C7CA@;?F;43CE<;BF?<@EFFBDB(2(-94(49B?;<FFF4<B99926B?7(415<(49<4
@M04999:289:000000000-L3R54:1:1101:16632:5516 2:N:0:409
TGACTACCGGGGTATCTAATCCTGTTCGCTCCCCACGCTTTCGTCCATCAGCGTCAATCGGTATTTAGTAACCTGCCTTCGCAATCGGGGTTCTGTGTAATATCTATGCATTTCACCGCTACACTACACATTCCAGCTACTTCAATACTATTCAAGATTAACAGTATCAACGGCAGTTCTACAGTTAAGCTGCAGGTTTTCACCGCTGACTTATCAACCCGCCTACGGACCCTTTAAACCCAATAAATCCGGATAACGCTCGCATCCTCCGTATTACCGCGGCTGCTGGCACGGAGTTAGC
+
CC@CCFG,F@+@@@6EFGAEEDF<E<@BFBF@C@@FEC,FFGFFEGDGFGEDFCECEFGGGFF,9@FCFGGAF<@@<5EFGEGC:FEFGGGGGG5AFGEGGCFG;F;FCFGFFF<FEBFGCGGGGGEFGG@@EFDFFGGGDFEAFF=EG8==FG:D9EFGGFGC@DFFFGCGGDGG*21;CCD?D==CACCEFGCF7*=D6FFA>>AEB@4ACCFC?AA>;2>@=B(59(,6;(;CFE<FFF(()=>3?@;91;DFFF1?FFBB:9?<<8>FFF>>BA:B(14((()533,)4(,,-144)
@M04999:289:000000000-L3R54:1:1101:22493:5603 2:N:0:409
GGACTACCAGGGTATCTAATCCTGTTCGCTCCCCACGCTTTCGTCCATCAGCGTCAATCGGTATTTAGTAACCTGCCTTCGCAATCGGGGTTCTGTGTAATATCTATGCATTTCACCGCTACACTACACATTCCAGCTACTTCAATACTATTCAAGATTAACAGTATCAACGGCAGTTCTACAGTTAAGCTGCAGGTTTTCACCGCTGACTTATCAACCCGCCTACGGACCCTTTAAACCCAATAAATCCGGATAACGCTCGCATCCTCCGTATTACCGCGGCTGCTGGCACGGAGTTAGC
+
CCCCCGGGGGGGGGGGGGGGGGGGGGGGGGGGGGGGGGGGGGGGGGGGGGGGGGGGGGGGGGGGGGGGGGGGGGGGGGGGGGGGGGGGGGGGGGGGGGGGGGGGGGGGGGGGGGGGGGGGGGGGGGGGGGGGGGGGGGGGGGGGGGGGGGGGGGGGGGGGGGGGGGGGGGGGGDGGFGFFGGGGGGGGGGGGGGGGGGGGFFFFFFFFFFEFFFFFFFFFFFFAFFF>@B@FFFEFFFFFFF?DFFFFFFFFFFFFFFFFFFFFFFB7AFFFFBFFFFFBF>B>>:?FF?<DB>9;?:>A6
@M04999:289:000000000-L3R54:1:1101:21485:5606 2:N:0:409
GGACTACTCGGGTATCTAATCCTGTTTGCTCCCCACGCTTTCGCATCTCAGCGTCAGTATCTGTCCAGAAGGCCGCCTTCGCCACCGGTATTCCTCCACATCTCTACGCATTTCACCGCTACACGTGGAATTCTACCTTCCTCTACAATACTCCAGATAACCAGTTTTAAGTGCAATTCCCAGGTTGAGCCCGGGGCTTTCACACCTAACTTAATTATCCGCCTACATGCCCTTTACGCCCAGTCATTCCGATTAACGCTCGCACCCTCCGTATTACCGCGGCTGCTGGCACGGAGTTAGC
+
CCCCCGGGGGGGGGGGGGGGGGGGGGGGGGGGGGGGGGGGGGGGGGGGGGGGGGGGGGGGGGGGGGGGGGGGGGGGGGGGGGGGGGGGGGGGGGGGGGGGGGGGGGGGGGGGGGGGGGGGGGGGGGGGGGGGGGGGGGGGGGGGGGGGGGGGGGGGGGGGGGGGFGGGGGGGGGGGFGFGFGGGGGGGGGGGGGGGDCCFFFFFFFFFFFFFFFFFFFFF>=DFFFFFC3;BEDEFEFFFB<?E@FF<CE;(4;@CEF9<<BFFFF?162>:?::AA28>99B>900>?F7?F9>;:1<D2
@M04999:289:000000000-L3R54:1:1101:17379:5613 2:N:0:409
CCTTGGACTACTCGGGTATCTAATCCTGTTTGCTCCCCACGCTTTCGCATCTCAGCGTCAGTATCTGTCCAGAAGGCCGCCTTCGCCACCGGTATTCCTCCACATCTCTACGCATTTCACCGCTACACGTGGAATTCTACCTTCCTCTACAATACTCTAGTTAACCAGTTTTAAGTGCAATTCCTAGGTTGAGCCCAGGGCTTTCACACCTAACTTAATTATCCGCCTACATGCCCTTTACGCCAAGTCATTCCGATTAACGCTCGCACCTTCCGTATTACCGCGGCGACTGGCACGGAGC
+
6ACC@FAFCEFGGG@CCFGGE6CFAGE@FFEFG9C@FCDFEGCEEG7FGEGFDEFGCCEBFGGGGGGGGGFEFGEE<?FCFC7FCF@FFEB:F:F9@AD?EFGABFGGGCEFGGGGDG;EFCFCFFEFGGGDCF9FFGFGFGGFGGGCFGF==AE8DFGFDC=@FF=8DFGA:AFGBGDGGG?EFAAF5=DGGGGGGF7C>>3?FA;BC=C559BF=BF?A<76))/:523CF=8::236*6=@(6(/9?5?E?1(4(8CC2>;@@04>6(.,4:4(324)6(,,79(196;:::<(41((
@M04999:289:000000000-L3R54:1:1101:27018:5616 2:N:0:409
GGACTACTAGGGTATCTAATCCTGTTTGCTCCCCACGCTTTCGCATCTCAGCGTCAGTATCTGTCCAGAAGGCCGCCTTCGCCACCGGTATTCCTCCACATCTCTACGCATTTCACCGCTACACGTGGAATTCTACCTTCCTCTACAATACTCCAGATAACCAGTTTTAAGTGCAATTCCCAGGTTGAGCCCGGGGCTTTCACACCTAACTTAATTATCCGCCTACATGCCCTTTACGCCCAGTCATTCCGATTAACGCTCGCACCCTCCGTATTACCGCGGCTGCTGGCACGGAGTTAGC
+
CCCCCGGGGGGGGGGGGGGGGGGGGGGGGGGGGGGGGGGGGGGGGGGGGGGGGGGGGGGGGGGGGGGGGGGGGGGGGGGGGGGGGGGGEGGGGCGGGGGGGGGGGGGGGGGGGGGGGGGGGGGGGGGGGGGGGGGFGGGGGGDGGGGGGGGGGGGGGGGFGGGFGGGGGCFGCGGEDFFFGGG6DFCGGFGFGGGGGGGGAFFFFFFF=:CEEFFFFFFFBBDF=DFEFFFFF2>EF@FFFD;8@<EECC@1?FFF<DBF?196163:?F>B:::A<>:BBFFF;B?FFF07((((4:BF<
@M04999:289:000000000-L3R54:1:1101:5691:5653 2:N:0:409
TATGACTACTGGGGTATCTAATCCTGTTTGCTACCCACGCTTTCGAGCATGAACGTCAGTGTTATCCCAGGAGGCTGCCTTCGCCATCGGTATTCCTCCACATCTCTACGCATTTCACTGCTACGCGTGGAATTCTACCTCTCTCTGACACACTCTAGTTAGACAGTTTCAAATGCACGTCCCAAGTTGAGCTCGGGGATTTCACATCTGACTTATCTAACCGTCTGCGCTCGCTTTACGCCCAGTAATTCCGATTAACGCTCGCACCCTACGTATTACCGCGGCTGCTGGCACGTAGTTT
+
CCCCCGGGGGGGGGGGGGGGGGGGGGGGGGGGGGGGFGGGGGGGGGGGGGGGGGGGGGGGGGGGGGGGGGGGGGGGGGGGGGGGGGGGGGGGGGGGGGGGGGGGGGGGGGGGGGGGGGGGGGGGGGGGGGGGGGGGGGGGGGGGGGGGGGGGGGGGGGGGGGGGGGGGGGGGGGGFFGFGC>DFGGFFDFGGGGGGGGGGFFFFFFFFC5=C5FFFFFFFFFB>AF=EFFFFFBFFFFFFFFF1?FF?)<EFFF;;<CCD11<>16>>FFFBFFBA(-46219>>>9BFD>?1<??F03<)
@M04999:289:000000000-L3R54:1:1101:22386:5663 2:N:0:409
CGTGGACTACTCGGGTATCTAATCCTGTTCGCTACCCATGCTTTCGAACCTCAGCGTCAGTTACAGACCAGAGAGCCGCCTTCGCCACTGGTGTTCTTCCATATATCTACGCATTCCACCGCTACACATGGAGTTCCACTCTCCTCTTCTGCACTCAAGAAAAACAGTTTCAGCTGCACTTCCCCGGTTAAGCCGAGGGCTTTCACAGCTGACTTGTTCTCCCGCCTGCGTTCGCTTTACGCCCACTAAATCCGGACAACGCTTGCCACCTACGTATTGCCGCGGCTGCTGGCAGTTACTT
+
CCCCCGGGFGGGGGDGGGGGGGGFGFGGGGDDGDGGGGGGGGFGGGGGGGGGFFGGGGGGFGGGGGGGGGGGGGGCGEGGGGGGGGGGGGGFFGDGGGCFGGGGFEDGGGGGDGEGGGGDFGGGGGGG8FGG:FGFGGGGGGGFGGGGGGGGGGGFGGGGGGGF>FGGGC8=CCDDDFFGGCDGFGGGDEEGCGGGGG>DFFFFFFFFB3<BFFFFFFF5=@D>@9>DF@FF@?>0;<>F;DFF7(/54)1)416?>6:<136:334))4:???:74(:<)-449B(960>:?0(().)))
@M04999:289:000000000-L3R54:1:1101:5275:5691 2:N:0:409
GACTACAGGGGTATCTTATCCTGTTTGCTCCCCACGCTTTCGCATCTCAGCGTCAGTATCTGTCCAGAAGGCCGCCTTCGCCACCGGTATTCCTCCACATCTCTACGCATTTCACCGCTACACGTGGAATTCTACCTTCCTCTACAATACTCTAGTTAACCAGTTTTAAGTGCAATTCCTAGGTTGAGCCCAGGGCTTTCACACCTAACTTAATTATCCGCCTACATGCCCTTTACGCCCAGTCATTCCGATTAACGCTCGCACCCTCCGTATTACCGCGGCTGCTGGCACGGAGTTAGCC
+
CCCCCGGGGGGGGGGGGGGGGGGGGGGGGGGGGGGGGGGGGGGGGGGGGGGGGGGGGGGGGGGGGGGGGGGGGGGGGGGGGGGGGGGGGGGGGGGGGGGGGGGGGGGGGGGGGGGGGGGGGGGDGFGGGGGGGGGGGGGGGGGGGGGGGGGGGGGGGGGGFGGGFGGGGGGGGGGGFGFGCDDGGGGGGGGGGGGDGFFGFFFFFFFFFFFEFFFFFFFDFFFFFFE<EFFFFF=CDFBFDFFFFEFFFE@FFDFF?B@;9@BBFFFFFF??B?ADF?6>(99B125(4:B6>>0::BFD:
@M04999:289:000000000-L3R54:1:1101:4096:5721 2:N:0:409
GGACTACTCGGGTATCTAATCCTGTTTGCTACCCACGCTTTCGAGCATGAACGTCAGTGTTATCCCAGGAGGCTGCCTTCGCCATCGGTATTCCTCCACATCTCTACGCATTTCACTGCTACACGTGGAATTCTACCTCCCTCTGACACACTCTAGTTAGACAGTTTCAAATGCACGTCCCAAGTTGAGCTCGGGGATTTCACATCTGACTTATCTAACCGTCTGCGCTCGCTTTACGCCCAGTAATTCCGATTAACGCTCGCACCCCACGTATTACCGCGGCTGCTGGCACGTCGTTAGC
+
CCCCCGGGFGGEGGGGGGFGGGGGGGGGGGAFGGGGDGGGGGGD,CCFGGDGGGGGGGGFFGGDEFGGGGGGCEEGGGGGFGGGGGGGG8FFGAFGEE=FFGGGGFG@FGGGFGGGGAFGGGGGGGGGGGG:?EGGGGADEFFGG8FFGGGC?AEGDEFFFGGGFGGGGGGGGFFG5+@8DD+=EGFDF8,@C>EG+:FGFFFFFFAF<EFCFA=FFFFD*):@BFBA9A2>@>=C=@()/28(;3)9C9((,3;?C((,,:(.24,(-9>33:0<<AF(,-14;?:D03()4:((40:()
@M04999:289:000000000-L3R54:1:1101:27124:5765 2:N:0:409
CTTCGACTACCCGGGTATCTAATCCTGTTCGCTCCCCACGCTTTCGTCCATCAGCGTCAATCGGTATTTAGTAACCTGCCTTCGCAATCGGGGTTCTGTGTAATATCTATGCATTTCACCGCTACACTACACATTCCAGCTACTTCAATACTATTCAAGATTAACAGTATCAACGGCAGTTCTACAGTTAAGCTGCAGGTTTTCACCGCTGACTTATTAACCCGCCTACGGACCCTTTAAACCCAATAAATCCGGATAACGCTCGCATCCTCCGTATTACCGCGGCTGCTGGCACGGAGTT
+
CCCCCGGGGGGGGGGGGGGGGGGGGGGGGGGGGGFFGGGGGGGGGGGGGGGGGGGGGGGGGGGGGGGGGGGGGGGGGGGGDGGGGGGGGGGGGEGGGGBEFGGFFFFFGGFGGGGGGGGGGGGGGGGGGGGGGGGGGGGGGGGGGGGGGGGFFGGGGGF,=EGGGGGGGGGGGGDEFDAGGFGFGGGGG7AFGFGGDCDCFFFFFFFDFFFFFFFF?FFEAFB=BFFFFF22>>DFDFEFEFF;@@;;EEFFFFF1;D37<>BFF>B?FF<ABFB?:?BDF:>F;079FFF2087:,26<4
@M04999:289:000000000-L3R54:1:1101:9502:5765 2:N:0:409
GGACTACCAGGGTATCTAATCCTGTTTGCTACCCACGCTTTCGAGCATGAACGTCAGTGTTATCCCAGGAGGCTGCCTTCGCCATCGGTATTCCTCCACATCTCTACGCATTTCACTGCTACACGTGGAATTCTACCTCCCTCTGACACACTCTAGTTAGACAGTTTCAAATGCACGTCCCAAGTTGAGCTCGGGGATTTCACATCTGACTTATCTAACCGTCTGCGCGCGCTTTACGCCCAGTAATTCCGATTAACGCTCGCACCCTACGTATTACCGCGGCTGCTGGCACGTAGTTAGC
+
CCCCCGGGGGGGGGGGGGGGGGGGGGGGGGGGGGGGGGGGGGGFGGGGGGGGGGGGGGGGGGGGGGGGGGGGGGGGGGGGGGGGGGGGEFGGGGGGGGGGGGGGGGGGGGGGGGGGGGGGGGGGGGGGGGGGGGGGGGGGGGGGGGGGGGGGGFDGG,DFGGGGEGGGGGGGGGGGFGFGGGGGGF:DFGC?GGGGG>FDFFCFFAFFCECEFFFFFFFCD=ADFFA2)6>BFD>EC;D>>DFFF39?7?EF?FFCC@>DF;>>F6?:FB?BF2>BD900(,,49?FFF:(8<,(4154).
@M04999:289:000000000-L3R54:1:1101:5199:5780 2:N:0:409
GAACGACTACAAGGGTATCTAATCCTGTTCGCTCCCCACGCTTTCGTCCATCAGCGTCAATCGGTATTTAGTAACCTGCCTTCGCAATCGGGGTTCTGTGTAATATCTATGCATTTCACCGCTACACTACACATTCCAGCTACTTCAATACTATTCAAGATTAACAGTATCAACGGCAGTTCTACAGTTAAGCTGCAGGTTTTCACCGCTGACTTATTAACCCGCCTACGGACCCTTTAAACCCAATAAATCCGGATAACGCTCGCATCCTCCGTATTACCGCGGCTGCTGGCACGTAGTT
+
CCC@CEGGGGFFFFGGGGFFGGGGGFGGGGGGGFE<CFEEGG:FGGGGGGGGGGGFGGG7CFG7@ECCFG<FDG<FG@FGGGFDFFGGGGEDGGGGGGGDFGGGGEFEGGGGGGGBFGGGGGGGGGGGEGEGGGCFEFFGGGFDEGFDFGGECEGGGGGGGFGGGGFFGGGGGG6@DDF?FGFCFGG<DEC,2ECFFGGCAFFF9AF>AFBABF6:AF9A6:>)5>@@BF(52=@=;E9ACE@6;0=;@CF?E010;1@<0:?BF9B0(82389:0:7<A)(43921720:4:?2:,,,46
@M04999:289:000000000-L3R54:1:1101:27150:5789 2:N:0:409
TGAGACTACTCGGGTATCTAATCCTGTTTGCTCCCCACGCTTTCGCATCTCAGCGTCAGTATCTGTCCAGAAGGCCGCCTTCGCCACCGGTATTCCTCCACATCTCTACGCATTTCACCGCTACACGTGGAATTCTACCTTCCTCTACAATACTCCAGATAACCAGTTTTAAGTGCAATTCCCAGGTTGAGCCCGGGGCTTTCACACCTAACTTAATTATCCGCCTACATGCCCTTTACGCCCAGTCATTCCGATTAACGCTCGCACCCTCCTTATTACCGAGGCTGCTGGCACGGGGTTG
+
CCCCCGGGGGGGGGGGGGGGGGGGGGGGGGGGGGGGGGGGGGFGGEGGGGGGGGGGGGGFGGGGGGGGGGGFFGGGGGDGEFGGGGGFGGGGG9FGGGGGGGGGGGGGGGGGGGGGGGGGGGGGGGGGGGG@FGGGGGGGGGGGGGGGGGGGGGFGGFFDGGGGGGGGGGGGGDGGFGFGCFGGGGGGGGGGGGCD<DGGFFFFFAA?2=@FFFAFFFFE>85=@DFFFE7@>@EDFFFFF>60=;<E<7??E<??FFEFF?BF6(79B:1<())4:)64(((--42()..8()(-((,-(
@M04999:289:000000000-L3R54:1:1101:17932:5793 2:N:0:409
GACTACAAGGGTATCTAATCCTGTTTGCTACCCACGCTTTCGAGCATGAACGTCAGTGTTATCCCAGGAGGCTGCCTTCGCCATCGGTATTCCTCCACATCTCTACGCATTTCACTGCTACACGTGGAATTCTACCTCCCTCTGACACACTCTAGTTAGACAGTTTCAAATGCACGTCCCAAGTTGAGCTCGGGGATTTCACATCTGACTTATCTAACCGTCTGCGCTCGCTTTACGCCCAGTAATTCCGATTAACGCTCGCACCCTACGTATTACCGCGGCTGCTGGCACGTAGTTAGCC
+
CCCCCGGGGGGGGGGGGGGGGGGGGGGGGFGGGGGGGGGGGGGGGGGGGGGGGGGGGGGGGGGGGGGGGGGGGGGGGGGGGGGGGGGGGGGGGGGGGGGGGGGGGGGGGGGFGGGGGGGGGGGGGGGGGGGGGGGGGGGGGGGGGGGGGGGGGGGGGGGGGGGGGFGGGGGGGGGGFGAGGGGGGGD@FGGGGGGGGGFFFFFFFFCFFFF;CFFFEF6ABD=BFFF=AABD===C=>9?=93>EFFFFFFFDDEE;BFFBBFB7?<BBFF?BFFF<BFBFBFFB>B:(.4:4??<AFFB2
@M04999:289:000000000-L3R54:1:1101:6388:5800 2:N:0:409
GACTACTAGGGTATCTAATCCTGTTTGCTCCCCACGCTTTCGCATCTCAGCGTCAGTATCTGTCCAGAAGGCCGCCTTCGCCACCGGTATTCCTCCACATCTCTACGCATTTCACCGCCACACGTGGAATTCTACCTTCCTCTACAATACTCCAGATAACCAGTTTTAAGTGCAATTCCCAGGTTGAGCCCGGGGCTTTCACACCTAACTTAATTATCCGCCTACATGCCCTTTACTGCCAGTCATTCCGATTAACCCTCGCACCCTCCGTATTACCGCGGCTCCTGGCGCGTCGTTAGCC
+
CCCCCGE<F<CFEEFF<FGGGFFFFFGGCFE<F<C:F@FGGGGGCFDAEGGCFFDEFGDFGDGG<D@EFGGGGCGGECEFGGGCGECFE@G9FGGGGAEEF<FGGGGEG:FA?AFEFCE+CEGDEFGF99EFF9F9E98DDADGGGGCGGG8@EE89EFGGGG,,?DFGADDC:BF?F7=D606@8DD,@DECC5?*@DFFFA4*;6A=>?=CAFFCF+>:2(65(/*).8>3>4)))/)3)/7.9.<C((/8;)4)(,/((.-2(,-1,-410:>9,,((,-(-3:(8((42(-4486<0
@M04999:289:000000000-L3R54:1:1101:22302:5813 2:N:0:409
GACTACTGGGGTATCTAATCCTGTTTGCTCCCCACGCTTTCGCATCTCAGCGTCAGTATCTGTCCAGAAGGCCGCCTTCGCCACCGGTATTCCTCCACATCTCTACGCATTTCACCGCTACACGTGGAATTCTACCTTCCTCTACAATACTCTAGTTAACCAGTTTTAAGTGCAATTCCTAGGTTGAGCCCAGGGCTTTCACACCTAACTTAATTATCCGCCTACATGCCCTTACGCCCAGTCATTCCGATTAACGCTCGCACCCTCCGTATTACCGCGGCTGCTGGCACGGAGTTAGCCG
+
CCCCCGGGGGGGGGGGGGGGGGGGGGGGGGGGGGGGGGGGGGGGEGGGGGGGGGGGGGGGGGGGGGGGGGGGGGGGGGGGGGGGGGGGGGGGGGGGGGGGGGGGGGGGGGGGGGGGGGGGGGGGGGGGGGGGGGGGDGGGGGGGGGGGGGGGGGGGGGGGGGFDFFFGGGGGGGGGFGFGGGGGGGGGGGGGGGGGGGGGFFFFAFFFFEFFFFFFFFFFFFFFFFFFEED@BFFFFFFADFFFFFFFFF??@FFDFDD9>B>>?FBFFFFFFFFFFF91>0;?D:(14?FB02::4)64,
@M04999:289:000000000-L3R54:1:1101:9977:5830 2:N:0:409
GACTACCCGGGTATCTAATCCTGTTTGCTCCCCACGCTTTCGCATCTCAGCGTCAGTATCTGTCCAGAAGGCCGCCTTCGCCACCGGTATTCCTCCACATCTCTACGCATTTCACCGCTACACGTGGAATTCTACCTTCCTCTACAATACTCCAGATAACCAGTTTTAAGTGCAATTCCCAGGTTGAGCCCGGGGCTTTCACACCTAACTTAATTATCCGCCTACATGCCCTTTACGCCCAGTCATTCCGATTAACGCTCGCACCCTCCGTATTACCGCGGCTGCTGGCACGGAGTTAGCC
+
CCCCCGGGGGGGGGGGGGGGGGGGGGGGGGGGGGGGGGGGGGGGGGGGGGGGGGGGGGGGGGGGGGGGGGGGGGGGGGGGGGGGGGGGEGGGGGGGGGGGGGGGGGGGGGGGGGGGGGGGGGGGGGGGGGGGGGGGGGGGGGGGGGGGGGGGGGGGGGGGGGGGGGGGGGGGGGGGFGFGGGGGGGGGGGGGGGGGG7FGFFFFFFFFBCEFFFFCEFFFFF@FFFFEEFDEFFEFFDFFFFFFFFFFFEFD@FFFFF<6>FFFFFFF?>BFFFAA>BFF9>>B?:::?03<6>2<3<AA4
@M04999:289:000000000-L3R54:1:1101:16377:5831 2:N:0:409
CGTGACTACCGGGGTATCTAATCCTGTTCGCTACCCATGCTTTCGAACCTCAGCGTCAGTTACAGACCAGAGAGCCGCCTTCGCCACTGGTGTTCTTCCATATATCTACGCATTCCACCGCTACACATGGAGTTCCACTCTCCTCTTCTGCACTCAAGAAAAACAGTTTCAGCTGCACTTCCCCGGTTAAGCCGAGGGCTTTCACAGCTGACTTGTTCTCCCGCCTGCGTTCGCTTTACGCCCAATAAATCCGGACAACGCTTGCCACCTACGTATTACCGCGGCTGCTGGCACGTAGTT
+
CCCCCGGGGGGGGGCFGGGGGGGGGGGGGGGGGGGGGGGGGGGGGGGGGGGGGGGGGGGGGGGGGGGGGGGGGGGGGGGGGGGGGGGGGGGGGGGGGGGGGGGGFGGGGGGGGGGGGGGGGGGGGGA8FCDFFGGGGGGGGGGGGFGGGGGGGFGGDGGGGGGGGGGGGGGGGGGGFGFGFFGGGGGGGGGGGGGGGGDGFFFFFFFFFFFFFFAF:FFEFFFFFDDDFFFFFFF<@FEEF9;@4<DA2:A:B0499?F>>BBFFFFBBFFFBB):3<BBF>>61(,24>(4<<?::?F<
@M04999:289:000000000-L3R54:1:1101:24077:5860 2:N:0:409
GACTACACGGGTATCTAATCCTGTTTGCTACCCACGCTTTCGAGCATGAACGTCAGTGTTATCCCAGGAGGCTGCCTTCGCCATCGGTATTCCTCCACATCTCTACGCATTTCACTGCTACACGTGGAATTCTACCTCCCTCTGACACACTCTAGTTAGACAGTTTCAAATGCACGTCCCAAGTTGAGCTCGGGGATTTCACATCTGACTTATCTAACCGTCTGCGCTCGCTTTACGCCCAGTAATTCCGATTAACGCTCGCACCCTACGTATTACCGCGGCTGCTGGCACGTAGTTAGCC
+
CCCCCGGGGGGGGGGGGGGGGGGGGGGGGGGGGGGGGGGGGGGGG:FGGGGGGGGGGGGGGGGGGGGGGGGGGGGGGGGGGGGGGGGGGGGGGGGFGGGGGGGGGGGGGGGGGGGGGGGGGGGGGGGE<FGGGGGGGGCGGGGFFFGGGGGGGCGGGGGGGGGGGFGGGFFGGGGGFGFGGGFGFGGDGCE6EC7CD7DGFFFFFFFFF5ECEAFFFFFBFFFFEFFFFFFF=D=C@DFFFFFCFFCF?E6?F;?EFBFFFFB>1<FBF08?24<AAFB>>BFFFBF(41<:0143-6)),
@M04999:289:000000000-L3R54:1:1101:25162:5865 2:N:0:409
GTTCTGACTACCAGGGTATCTAATCCTGTTTGCTCCCCACGCTTTCGCATCTCAGCGTCAGTATCTGTCCAGAAGGCCGCCTTCGCCACCGGTATTCCTCCACATCTCTACGCATTTCACCGCTACACGTGGAATTCTACCTTCCTCTACAATACTCCAGATAACCAGTTTTAAGTGCAATTCCCAGGTTGAGCCCGGGGCTTTCACACCTAACTTAATTATCCGCCTACATGCCCTTTACGCCCAGTCATTCCGATTAACGCTCGCACCCTCCGTATTACCGCGGCTGCTGGCACGGAGT
+
CCCCCGGGGGGGGGGGGGGGGGFGGGGGGGGGGGGGGGGGGGGGGGGGGGGGGGGGGGGGGGGGGGGGGGGGGGGGGGGGGGGGGGGGGGGGGGGGGGGGGGGGGGGGGGGGGGGGGGGGGGGGGGGGGGGGG?FGGGGGGGGGGGGGGGGGGGGGGGGGGGGGGGGGGGGGGGGGFGFGGGGGGGGGGGGGGGGGCGCDDFFFFAA>2:@EFAFFFFFFFFFFFDFD=DEFCFFFFFFFFFFFFD@FFFFEE?E@F<@CE;9?BB>;BB-(3:BF?BFFFF<0;9>F>?FF?<(5<06(-
@M04999:289:000000000-L3R54:1:1101:20797:5868 2:N:0:409
GACTACCGGGGTATCTAATCCTGTTCGCCCCCCACGCTTTCGTCCATCAGCGTCAATCGGTATTTAGTAACCTGCCTTCGCAATCGGGGTTCTGTGTAATATCTATGCATTTCACCGCTACACTACACATTCCAGCTACTTCAATACTATTCAAGATTAACAGTATCAACGGCAGTTCTACAGTTAAGCTGCAGGTTTTCACCGCTGACTTATCAACCCGCCTACGGACCCTTTAAACCCAATAAATCCGGATAACGCTCGCATCCTCCGTATTACCGCGGCTGCTGGCACGGAGTTAGCC
+
CCCCCGGGGGGGGGGGGGGGGGGGGGGGGGGGEGGGGFGGGGGGG7<EFGGGGGGGGGGGGFGGGGGGGGGGGGGGGFGGGGGGGGGGGGGGGGGGGGGGGGGGGGGGGGGGGGFFGGGEGGGGGGGGGGGGGGFGGGGGGGGGFGGGGGGGGGFGGGGFGGGGGGGGDFGEGGGFFGFGGGGGGGGDFCFGGGGFG7CFFFFAEDFD<ACE<ABB@AB@FFFFF;1;@@@D@4><CEFFF<DEECEF8>9?::>BB>F?FBF:15?A?F:??2<490999BFB???:BFFB2,484)44.
@M04999:289:000000000-L3R54:1:1101:21453:5874 2:N:0:409
AGAGACTACTGGGGTATCTAATCCTGTTCGCTACCCATGCTTTCGAGCCCCAGCGTCAGTAACAGACCAGAGAGCCGCCTTCGCCACTGGTGTTCTTCCATATATCTACGCATTTCACCGCTACACATGGAGTTCCACTCTCCTCTTCTGCACTCAAGTCTCTCAGTTTCCGATGCTCTTCCTCAGTTAAGCTGAGGGCTTTCACATTCAGACTTAAAAGACCGCCTGCGCTCCCTTTACGCCCAATAAATCCGGACAACGCTTGCCACCTACGTATTACCGCGGCTGCTGGCACGTAGTT
+
CCCCCGGGGGGGGGGGGGGGGGGGGGGGGGGGGGGGGGGGGGGGGGGGGGGGGGGGGGGGGGGGGGGGGGGGGGGGGGGGGGGGGGGGGGGGGGGGGGGGGGGGGGGGGGGGGGGGGGGGGGGGGGGGGGGGGFGGGGGGGGGGGGGGGGGGGDGGGGGGFGGGFGGGGFGGGDCEFGFGGGGGGGGGGGGGFFGGGGGGFFFFFFFFFFCEFFAFFFFEFFFFFF=BFFFFFFFFFFFFFFFBFFDFFF?C;@BFFFFFF9<?F?:A?<:BFFFFFFFBAFBFF9>>FFFFFFFB87<<6
@M04999:289:000000000-L3R54:1:1101:15128:5881 2:N:0:409
GTGTGACTACAGGGGTATCTAATCCTGTTTGCTACCCACGCTTTCGAGCATGAACGTCAGTGTTATCCCAGGAGGCTGCCTTCGCCATCGGTATTCCTCCACATCTCTACGCATTTCACTGCTACACGTGGAATTCTACCTCCCTCTGACACACTCTAGTTTGACAGTTTCAAATGCACGTCCCAAGTTGAGCTCGGGGATTTCACATCTGACTTATCTAACCGTCTGCGCTCGCTTTACGCCCAGTAATTCCGATTAACGCTCGCACCCTACGTATTACCGCGGCTGCTGGAACGTAGTT
+
CCCCCGGGGGGGGGGGGGGGGGGGGGGGGGGGGGGGGGGGGGGGGGGGGGGGGGGGGGGGGGGGGGGGGGGCFGGGGGGGGGGGGGCEGGGGGGEDFGGGGGGFGFGGGGGGGGFFGGGGGGGGGGGGGGGGFGFGGGGGGGGGGFGGGGGGGGGGGGGGGGGGGGFFGFFGGGGGFGFGGGGGGGGGGGGGGADDGGG6>FCFFFFFFEFEFFAFCBACFFDFFFFFFBB=9@@FFDEFFFF1;;=C3?EE.4172;C9;@<?;((-7:<:60().89>613>06,22.2((.5?<(((-
@M04999:289:000000000-L3R54:1:1101:26024:5951 2:N:0:409
TCTATGACTACTGGGGTATCTAATCCTGTTCGCTCCCCACGCTTTCGTCCATCAGCGTCAATCGGTATTTAGTAACCTGCCTTCGCAATCGGGGTTCTGTGTAATATCTATGCATTTCACCGCTACACTACACATTCCAGCTACTTCAATACTATTCAAGATTAACAGTATCAACGGCAGTTCTACAGTTAAGCTGCAGGTTTTCACCGCTGACTTATCAACCCGCCTACGGACCCTTTAAACCCAATAAATCCGGATAACGCTCGCATCCTCCGTATTACCGCGGCTGCTGGCACGGAGT
+
CCCCCGGGGGGGGGGGGGGGGGGGGGGGGGGGGGGGGGGGGGGGGGGGGGGGGGGGGGGGGGGGGGGGGGGGGGGGGGGGGGGGGGGGGGGGGGGGGGGGGGGGGGGGGGGGGGGGGGGGGGGGGGGGGGGGGGGGGGGGGGGGGGGGGGGGGGGGGGGGGGGGGGGGGGGGGGGGFGFGGGGGGGGGGGGGGGGGGGGGFFFFFFFFFFFBBFFFFFFFFFDFFFFFFFF?FFFFFFFFFFFD@FF@;EFFFEFBFFDFFFBFFB>BFFFFFFFFFFF<>A66BB>>>F??0?FF<B194
@M04999:289:000000000-L3R54:1:1101:25507:5977 2:N:0:409
CGACTACCGGGGTATCTAATCCTGTTCGCTCCCCACGCTTTCGTCCATCAGCGTCAATCGGTATTTAGTAACCTGCCTTCGCAATCGGGGTTCTGTGTAATATCTATGCATTTCACCGCTACACTACACATTCCAGCTACTTCAATACTATTCAAGATTAACAGTATCAACGGCAGTTCTACAGTTAAGCTGCAGGTTTTCACCGCTGACTTATCAACCCGCCTACGGACCCTTTAAACCCAATAAATCCGGATAACGCTCGCATCTTCCGTATTACCGCGGCTGCTGGCACGGAGTTAGC
+
<CCCCGGCEGGGGGGGGGGGGGFGGGGGGGGGGGFFGGGGGGGECFFGGGGGGGGGGA9D@@FDAAFGGGGFGGGGGGGGGGE>FFG7FDGCFGCFGGGDFEA?CFGBBABGGGGAFFGGGGGGGFGGFFGCGGFG?EGGGE=FDFAFGGGAFGCF9=DFFGGGG8DGGGGGGGGGFGFGGGGCGFGGAFGGGFGGGFFGFF9AEFFFBBF7C+=FEFF26=@==>9>=>;?FF6><EFF?F;@@E;5<;;.3(;<769??>FF0>).<)431:BFFBF>>9936:??FFF<B7>9B0><<
@M04999:289:000000000-L3R54:1:1101:25680:6007 2:N:0:409
GTGACTACTCGGGTATCTAATCCTGTTCGCTCCCCACGCTTTCGTCCATCAGCGTCAATCGGTATTTAGTAACCTGCCTTCGCAATCGGGGTTCTGTGTAATATCTATGCATTTCACCGCTACACTACACATTCCAGCTACTTCAATACTATTCAAGATTAACAGTATCAACGGCAGTTCTACAGTTAAGCTGCAGGTTTTCACCGCTGACTTATTAACCCGCCTACGGACCCTTTAAACCCAATAAATCCGGATAACGCTCGCATCCTCCGTATTACCGCGGCTGCTGGCACGGAGTT
+
C-ACCGGGGGGGGGDGGGGGGGGGGGGGGGGGGGGGGGGGGGGGGGGGGGGGGGGGGGGGGGGGGFFFGGGGGGGGFGGGGGGGGGGGGGGGGGGGGGGGGGGGGGGGGGGGGGGGGDGGGGGGGGGGGGGGGGGGGGGGGGGGGGGGGGGGFGFFGCGEGGGFFFGG8F=FGGGGFGFGGGGGFGGGGGGGGFGGGGGGFFFFFDDFFFFFFFFFFFFFF>BFFFFF@DBBFFFEFFCFD;;@DEAFFFFFBFFFFFF070196?FFFD09<B::BBBFBF>>19:?::BFB?>B9B0
@M04999:289:000000000-L3R54:1:1101:7506:6025 2:N:0:409
GACTACTCGGGTATCTAATCCTGTTTGCTCCCCACGCTTTCGCATCTCAGCGTCAGTATCTGTCCAGAAGGCCGCCTTCGCCACCGGTATTCCTCCACATCTCTACGCATTTCACCGCTACACGTGGAATTCTACCTTCCTCTACAATACTCTAGTTAACCAGTTTTAAGTGCAATTCCTAGGTTGAGCCCAGGGCTTTCACACCTAACTTAATTATCCGCCTACATGCCCTTTACGCCCAGTCATTCCGATTAACGCTCGCACCCTCCGTATTACCGCGGCTGCTGGCACGGAGTTAGCC
+
CCCCCGGGGGGGGGGGGGGGGGGGGGGGGGGGGGGGGGGGGGGGGGFGGCGGGGGGGGGFGGGGGGGGGGGGGGGGGGGGGGGGGDGGGGGFGGGGGGGGGGGEFGGEGGGGDGGGGGEGGGGGGGGGGGGGGGGGGGGGGGGGGGGDGFGGGGGGGGGGGGGGGGGGGGGGGGGGFGFGGGGGG8DGGFGFGCGCC+CCFFFFFFAACCFEEAFFEFFDFFFFFBEEFFFFFFFF?DF:9>B=EFFCFF@;DDFED08<@FFFFFBF?>B(::4:AB;>19>66>0::?F:0((4.-)53
@M04999:289:000000000-L3R54:1:1101:10468:6030 2:N:0:409
GACTACCGGGGTATCTAATCCTGTTTGCTACCCACGCTTTCGAGCATGAACGTCAGTGTTATCCCAGGAGGCTGCCTTCGCCATCGGTATTCCTCCACATCTCTACGCATTTCACTGCTACACGTGGAATTCTACCTCCCTCTGACACACTCTAGTTAGACAGTTTCAAATGCACGTCCCAAGTTGAGCTCGGGGATTTCACATCCGACTTATCTAACCGTCTGCGCTCGCTTTACGCCCAGTAATTCCGATTAACGCTCGCAACCTACGGCATACCGCGGCTGCTGGCCCGGAGTTAGCC
+
CCCCCGGGGGGGGGFGGGGGGGGGGFFGGGGGGGGGGGGGGGFGGGGGGGGGGGGGEFFFGGGFGGGGGGGGGGGGGGGGGGGGGGGGGGGGGGGGGFG8=<<FEGGGGGEGGGGGGGDEGGGGGGDGGGGFGGGGGGFCGGFGGGGG?E?FGGGFEFGGGGG@9=DFFEFFGGGGFGFD7DF8EE8=FDFCEGC;CC>;B6@FFFBAB2<6AACFEF9936=5EF=(-/9;1=19(:>5025CEF3??EFF0<C36((,((((4((4?(((((.)43;19>>FFB0((((-(-,,(-...
@M04999:289:000000000-L3R54:1:1101:6475:6049 2:N:0:409
GAGACTACTCGGGTATCTAATCCTGTTTGCTCCCCACGCTTTCGCATCTCAGCGTCAGTATCTGTCCAGAAGGCCGCCTTCGCCACCGGTATTCCTCCACATCTCTACGCATTTCACCGCTACACGTGGAATTCTACCTTCCTCTACAATACTCTAGTTAACCAGTTTTAAGTGCAATTCCTAGTTTGAGCCCAGGGCTTTCACACCTAACTTAATTATCCGCCTACATGCCCTTTACGCCCAGTCATTCCGATTAACGCTCGCACCCTCCGTATTACCGCGGCTGCTGGCACTGATTTCC
+
CCCCCGGGD@FFDG>FGGCEFFGGFGG<EGCFF,CFG7BF7FGGGGGG<FGG,68B@FGCFGGGFGGGGFEF@FGG7C?FGGGGGDFGGGDFAFFA?<FFGGGFGDBFCCCC7BEAAFCC@EGGGGGCC7A:=DFFGGFDFFGGGGGDGGDECFFDGGDFFGDF,?9,7EAEA@FFFG5D79D,,6@F9FDFGGGG69FGFFAFFFB*:88CEBC6>F@A6>)4<5>E>EF)(835CC(:@>(0/./))9?80;;7)7((/((:9>911:?;?0(.6<<((((4,4632(40)(,))64).
@M04999:289:000000000-L3R54:1:1101:20192:6060 2:N:0:409
CGACTACAAGGGTATCTACTCCTGTTCGCTCCCCACGCTTTCGTCCATCAGCGTCAATCGGTATTTAGTAACCTGCCTTCGCAATCGGGGTTCTGTGTAATATCTATGCATTTCACCGCTACACTACACATTCCAGCTACTTCAATACTATTCAAGATTAACAGTATCAACGGCAGTTCTACAGTTAAGCTGCAGGTTTTCACCGCTGACTTATCAACCCGCCTACGGACCCTTTAAACCCAATAAATCCGGATAACGCTCGCATCCTCCGTATTACCGCGGCGACTGGCACGGAGTTAGC
+
CCCCCGGGGGGGGGGGGGGGGGGGGGGGGGGGGGGGGGFGFGGGGGGGGGGFGGGGGGGGGGGGGGGGGGGGGGGGGGGGGCEGGGGGGGGEGGGGGGGGGGGGGGGGGGGDGGFGGGGGGGGGGGGGGGGGGGGGGGGGGGGGGGGGGGGGGGGGGGGFGGGFFGGGGGGGGDGGFGFGGGGGGGGGGGGGGGGGFFGGFFFAADEFFFBEFFFFFFFFFFFDFFF>FFFFFFFFFE<FDD?@EFFFEFFBF<;AEFBDF>9>?FF<ABBF:BBAFABFFF>1(49>FFFBF66B?:>B4
@M04999:289:000000000-L3R54:1:1101:25492:6064 2:N:0:409
CCAAGACTACAAGGGTATCTAATCCTGTTTGCTCCCCACGCTTTCGCATCTCAGCGTCAGTATCTGTCCAGAAGGCCGCCTTCGCCACCGGTATTCCTCCACATCTCTACGCATTTCACCGCTACACGTGGAATTCTACCTTCCTCTACAATACTCCAGATAACCAGTTTTAAGTGCAATTCCCAGGTTGAGCCCGGGGCTTTCACACCTAACTTAATTATCCGCCTACATGCCCTTTACGCCCAGTCATTCCGATTAACGCTCGCACCCTCCGTATTACCGCGGCTGCTGGCACGGAGTT
+
CCCCCGGGGGGGGGGGGGGGGGGGGGGGGGGGGGGGGGGGGGGGGGGGGGGGGGGGGGGGGGGGGGGGGGGGGGGGGGGGGGGGGGGGGGGGGGGGGGGGGGGGGGGGGGGGGGGGGGGGGGGGGGGGGGGGGGGGGGGGGGGGGGGGGGGGGGGGGGGGGGGGGGGGGGGGGGGGFGFGGGGGGGGGGGGGGGGGGGGGFFFFFFFFFFFFFFFFFFFFF?C>BDFFFFFEBBDFFFEFF<;BFD@@EFEFFE0<DFFFF0244;BBFF:(:>B?B2<D<?FB>6(4<:?7:(,(4,4:4
@M04999:289:000000000-L3R54:1:1101:6684:6094 2:N:0:409
AATGACTACTAGGGTATCTAATCCTGTTCGCTACCCATGCTTTCGAGCCTCAGCGTCAGTAACAGACCAGAGAGCCGCCTTCGCCACTGGTGTTCTTCCATATATCTACGCATTTCACCGCTACACATGGAGTTCCACTCTCCTCTTCTGCACTCAAGTCTCTCAGTTTCCGATGCTCTTCCTCAGTTAAGCTGAGGGCTTTCACATTCAGACTTAAAAGACCGCCTGCGCTCCCTTTACGCCCAATAAATCCGGACAACGCTTGCCACCTACGTATTACCGCGGCTGCTGGCACGTAGTT
+
CCCCCGGGGGGGGGGGGGGGGGGGGGGGGGGGGGGGGGGGGGGGGGGGGFGGGGGGGGGGGGGGGGGGGGGGGGGGGGGGGGGGGGGGGGGGGGGGGGGGGGGGGGGGGGGGGGGGGGGGGGGGGGGGGGGGGGGGGGGGGGGGGGGGGGGGGGGGGGGGFGGGGGGGGGGGGGGGFGFGGGGGGGGGGGFGGGGGGGGGFFFFFFFFEFFCEFFAECFEFDBFFFFDFFFFFFFBFFFFFF9>DFF@ECFFFF><9@D?BFFFFFFFFFF?FFF260AA6:02>>>9F005:02:3:?::
@M04999:289:000000000-L3R54:1:1101:6746:6108 2:N:0:409
GACTACCGGGGTATCTACTCCTGTTTGCTCCCCACGCTTTCGAGCATGAACGTCAGTGTTATCCCAGGAGGCTGCCTTCGCCATCGGTATTCCTCCACATCTCTACGCATTTCACTGCTACACGTGGAATTCTACCTCCCTCTGACACACTCTAGTTAGACAGTTTCAAATGCACGTCCCAAGTTGAGCTCGGGGATTTCACATCTGACTTATCTAACCGTCTGCGCTCGCTTTACGCCCAGTAATTCCGATTAACGCTCGCACCCTACGTATTACCGCGTCTGCTGGCACGTAGTTAGCC
+
CCCCCGGGGGGGGGGGGGGGGGGGGGGGG9FGGGGDGGGGGGGGGGGGGGGGGGGGGGGGGGGGGGGGGGGGGGGGGGGGGGGGGGGGGGGGGGGGGGGGGGGGGGGGGGGGGGGGGGGGGGGGGGGGGGGGGGGGGGGGGGGGGGGGGGGFGGGGGGGGGGGGGGGGGGGGGGGGFGFGGGGGGGGGGEGGGGGGDGGGFFFAFFCFFFFFFFFFFFFFFDFFFF@@DBFFDD)9<DB>6?FCECEECE@;;19CFB60409FFFFBBFF<BF2<B?09(4??<44:?FF((,(4:<<B7
@M04999:289:000000000-L3R54:1:1101:12623:6119 2:N:0:409
TTACGACTACACGGGTATCTAATCCTGTTCGCTCCCCACGCTTTCGTCCATCAGCGTCAATCGGTATTTAGTAACCTGCCTTCGCAATCGGGGTTCTGTGTAATATCTATGTATTTCACCGCTACACTACACATTCCAGCTACTTCAATACTATTCAAGATTAACAGTATCAACGGCAGTTCTACAGTTAAGCTGCAGGTTTTCACCGCTGACTTATCAACCCGCCTACGGACCCTTTAAACCCAATAAATCCGGATAACGCTCGCATCCTCCGTATTACCGCGGCTGCTGGCCCGGAGTT
+
CCCCCGGGGGGGGGGGGGGGGGGGGGGGGGGGGGGGGGGGGGGGGGGGGGGGGGGGGGGGGGGGFGGGGGGGGGGGGGGGGGGGGGGGGGGGGGGGGGGGGGGGGGGGGGGGGGGGGGGGGGGGGGGGGGGGGGGGGGGGGGGGGGGGGGGGGFGGGGGGGGGGGGGGGGGGGGGDEGFGGGGGGGGGGGCFGGGGGGGGFFFFFFFFFFFFFFFFEFFEFFFFFFFFFF?@9>@DD@CFFFFFFFFFEFCFE@6?FDFFFBB?>BFFF7?DB9?:<BAFFFFFFF>>F:?0,(-791>?1
@M04999:289:000000000-L3R54:1:1101:15616:6129 2:N:0:409
GGCGACTACAGGGGTATCTAATCCTGTTTGCTCCCCACGCTTTCGCATCTCAGCGTCAGTATCTGTCCAGAAGGCCGCCTTCGCCACCGGTATTCCTCCACATCTCTACGCATTTCACCGCTACACGTGGAATTCTACCTTCCTCTACAATACTCCAGATAACCAGTTTTAAGTGCAATTCCCAGGTTGAGCCCGGGGCTTTCACACCTAACTTAATTATCCGCCTACATGCCCTTTACGCCCAGTCATTCCGATTAACGCTCGCACCCTCCGTATTACCGCGGCTGCTGGCACGGAGTT
+
CCCCCGGGGGGGGGGGGGGGGGGGGGGGGGGGGGGGGGGGGGGGGGGGGGGGGGGGGGGGGGGGGGGGGGGGGGGGGGGGGGGGGGGGGGGGGGGGGGGGGGGGGGGGGGGGGGGGGGGGGGGGGGGGGGGGGGGGGGGGGGGGGGGGGGGGGGGGGGGGGGGGGGGGFFGGGGGGFGFGGGGGGGGGGGGGGGGGGDGGFAFFFFFFFE:BEFFFFFFFFFFFD>=DFFFFEFF;EEFFFFFF@8EECEFFF?DFBFFFFFFFF>F9??FFFFF??FFFFF10169<:B7?BF?B6732
@M04999:289:000000000-L3R54:1:1101:23042:6145 2:N:0:409
CTGACTACTGGGGTATCTAATCCTGTTCGCTCCCCACGCTTTCGTCCATCAGCGTCAATCGGTATTTAGTAACCTGCCTTCGCAATCGGGGTTCTGTGTAATATCTATGCATTTCACCGCTACACTACACATTCCAGCTACTTCAATACTATCCAAGATTAACAGTATCAACGGCAGTTCTACAGTTAAGCTGCAGGTTTTCACCGCTGACTTATCAACCCGCCTACGGACCCTTTAAACCCAATAAATCCGGATAACGCTCGCATCCTCCGTATTACCGCGGCTGCTGGCACGGAGTT
+
CCCCCGGGGGGGGGGGGGGGGGGGGGGGGGGGGGGGGGGGGGGGGGGGGGGGGGGGGGGGGGGGGGGGGGGGGGGGGGGGGGGGGDGGGGGGGGGGGGGGGGGGGGGGGGGGGGGGGGGGGGGGGGGGGGGGGGGGGGGGGGGGGGGGGGGG8@GGGGGGGGGGGGAGGGGGGGGGFGFGGGGGGGGGGGGGGGGGGGGGFFFFFDFFFBFFFFFFFFFFEFFFAFFFDFBFDFBF4ECFF@DFFFEFFFFBF<F?EFFFDFB>9:BF<4?9<1<?BF2411>FFFFD0(2073;>63?
@M04999:289:000000000-L3R54:1:1101:14132:6169 2:N:0:409
TTTGACTACCGGGGTATCTAATCCTGTTTGCTCCCCACGCTTTCGCATCTCAGCGTCAGTATCTGTCCAGAAGGCCGCCTTCGCCACCGGTATTCCTCCACATCTCTACGCATTTCACCGCTACACGTGGAATTCTACCTTCCTCTACAATACTCCAGATAACCAGTTTTAAGTGCAATTCCCAGGTTGAGCCCGGGGCTTTCACACCTAACTTAATTATCCGCCTACATGCCCTTTACGCCCAGTCATTCCGATTAACGCTCGCACCCTCCGTATTACCGCGGCTGCTGGCACGGAGTT
+
CCCCCGGGGGGGGGGGGGGGGGGGGGGGGGGGGGGGGGGGGGGGGGGGGGGGGGGGGGGGGGGGGGGGGGGGGGGGGGGGGGGGGGGGGGGGGGGGGGGGGGGGGGGGGGGGGGGGGGGGGGGGGGGGGGGGGGGGGGGGFGGGGGGGGGGGGGGGGGGGGGGGGGGGGGGCGGGGFGFGGGGGGGGGGGGGGGGGGGGGFFFFFFFFFFFFFFAFFFFFFFFBFFFDEEEF;DF@FFFFFFFFDEFFFFFEFDF6?FFFFFFFFFFFFFFBF?F?:<<>6;FFFFF?240:?>6>9>(.
@M04999:289:000000000-L3R54:1:1101:5740:6180 2:N:0:409
GAAGCGACTACCAGGGTATCTAATCCTGTTCGCTCCCCACGCTTTCGTCCATCAGCGTCAATCGGTATTTAGTAACCTGCCTTCGCAATCGGGGTTCTGTGTAATATCTATGCATTTCACCGCTACACTACACATTCCAGCTACTTCAATACTATTCAAGATTAACAGTATCAACGGCAGTTCTACAGTTAAGCTGCAGGTTTTCACCGCTGACTTATCAACCCGCCTACGGACCCTTTAAACCCAATAAATCCGGATAACGCTCGCATCCTCCGTATTACCGCGGCTGCTGGCACGGAGT
+
CCCCCGEGGGGGGGGGGGGGGGGGGGGGGGGGGGGGGGGGGGGGGGGGGGGGGGGGGGGGGGGGGGGGGGGGGGGGGGGGGGFGGGGFGGGGGGGDFGGGGGGFFGGGGGGGGGGGGGGGGGGGGGGGGGGGGGGGGGFGGGFGGGFFFGGGGGGGGGGGGGGGBFFGGGGFADFE>GAGGGGGGGGGGGGGGGGGFGGCFAAFFFFFFFFFFFF6A9B4ADDFF>@==@(5@2@F@FEFFF@3;16@@<C<5@967147<:>:6376?>>4>?F1015).4:0440(4:??(002?;BF(
@M04999:289:000000000-L3R54:1:1101:27068:6198 2:N:0:409
AGACTACTGGGGTATCTAATCCTGTTTGCTCCCCACGCTTTCGCATCTCAGCGTCAGTATCTGTCCAGAAGGCCGCCTTCGCCACCGGTATTCCTCCACATCTCTACGCATTTCACCGCTACACGTGGAATTCTACCTTCCTCTACAATACTCCAGATAACCAGTTTTAAGTGCAATTCCCAGGTTGAGCCCGGGGCTTTCACACCTAACTTAATTATCCGCCTACATGCCCTTTACGCCCAGTCATTCCGATTAACGCTCGCACCCTCCGTATTACCGCGGCTGCTGGCACGGAGTTAGC
+
CCCCCGGGGGGGGGGGGGGGGGGGGGGGGGGGGGGGE@FGGGGGGEGFGFEFEGGGEGFAAFFGGGGGGGGGGGGGGGFFGGGGGGGCCFGGGCEFGGGDCFEEGFFEGFGGGGGGGGGGGGGGGGGGGDFE4EBFFGGGGGFGGGGGFGGGGGGGFGGFGGGGGGGGGGCFCGG8DGFGCGF6EGG6DCECGGGCDGGGFFFFF>FF=4CCE6E9AFFFFF?D=F39CEEB@;@<E0?FF?((7;C<C3@;?D@9<098?>>>B>B???B??:><FA?>9((-,(53:6:28436:7<B4
@M04999:289:000000000-L3R54:1:1101:6132:6219 2:N:0:409
GGTTAGACTACTCGGGTATCTAATCCTGTTTGCTACCCACGCTTTCGAGCATGAACGTCAGTGTTATCCCAGGAGGCTGCCTTCGCCATCGGTATTCCTCCACATCTCTACGCATTTCACTGCTACACGTGGAATTCTACCTCCCTCCGACACACTCTAGTTAGACAGTTTCAAATGCACGTCCCAAGTTGAGCTCGGGGATTTCACATCTGACTTATCTAACCGTCTGCGCTCGCTTTACGCCCAGTAATTCCGATTAACGCTCGCACCCTACGTATTACCGCGGCTGCTGGCACGTAGT
+
CCCCCGGGGGGGGGGGGGGGGG@EEFGGGGGGGGGGGGGGGGGGGGGGGGGGGFGGGGGGGGGGGGGGGGGGGGGGGGGDGGGGGGGGGGGGGGGGGGGGGGGGGGGGGGGGGGEGGGGGGGGFGGGGGDGGGGGGGGGGGGGFGGGGGGCEGGGGGGGGEGGGCFFGFFGGGGGGFGFGGGGGGG8FGAFGGGGGGGDD5?CFFFFFEFFFFFFF=FFFFC=B2>@=B=B229@BFD@6>DDFFFFFFFFFF;E;<?;CC0021419B>8:7013<>B))6:93(4;9:0>((,3<?BF8
@M04999:289:000000000-L3R54:1:1101:20893:6238 2:N:0:409
GACTACTCGGGTATCTAATCCTGTTCGCTACCCATGCTTTCGAACCTCAGCGTCAGTTATAGACCAGAGAGCCGCCTTCGCCACTGGTGTTCTTCCATATATCTACGCATTCCACCGCTACACATGGAGTTCCACTCTCCTCTTCTGCACTCAAGAAAAACAGTTTCAGCTGCACTTCCCCGGTTAAGCCGAGGGCTTTCACAGCTGACTTGTTCTCCCGCCTGCGTTCGCTTTACGCCCAATAAATCCGTACAACGCTTGCCACCTACGTATTACCGCGCCTTCTGGCACGTAGTTAGCC
+
CCCCCGGGGGGGGGGGGGGGGGGGGGGGGGGGGGGGGGGGGGFGGGGGGGGGGGGGGGGGGGCGECFDFGGGGDGGGGGGCF@FFGGFFGGFGGGGGGGGGGGGGGGGGGGGG<FGGGDGGGGE:F8?FGGGGCFGGGGGGGGGGFDFFGGGG8DF=8EEGFFGGFCFCGGFGGGGFGFFFG>EGGGGGGGGGG>DFFC?FFFFF6;*:AFFF+4=AFA5B9925/59;@67=DCC?07:0(6@@)7?EB(6<:D?B><?:?BFB628??F).8<AF:>F(422)..<7(5(((33A<A22
@M04999:289:000000000-L3R54:1:1101:22596:6240 2:N:0:409
GACTACACGGGTATCTAATCCTGTTTGCTCCCCACGCTTTCGCATCTCAGCGTCAGTATCTGTCCAGAAGGCCGCCTTCGCCACCGGTATTCCTCCACATCTCTACGCATTTCACCGCTACACGTGGAATTCTACCTTCCTCTACAATACTCCAGATAACCAGTTTTAAGTGCAATTCCCAGGTTGAGCCCGGGGCTTTCACACCTAACTTAATTATCCGCCTACATGCCCTTTACGCCCAGTCATTCCGATTAACGCTCGCACCCTCCGTATTACCGCGGCTGCTGGCACGGAGTTAGCC
+
CCCCCGGGGGGGGGGGGGGGGGGGGGGGGGGGGGGGGGGGGDGGGGGGGGGGGGGGGGGGGGGGGGGGGFGGGGGGGGGGGGGGGGGG7FGGGGGGGGGGGGGGGGGGGGGGGGGGGGGGGGGGGCE7EFGGGGGFGGGGGGGGGGGGGGGGGGGEGGGGGGGGGGGGGGFGGGGGFGFC?DCGGGGGGGGGGCEGDGGGFFFFFFFFFFF3>ABFEFF2?>FFDFFEFF@FFF34;D@F@F@EEFFF341;;;?E?923119>21(4?FFBFBAA-((3;919:))(42><;31<7<AA:
@M04999:289:000000000-L3R54:1:1101:15306:6246 2:N:0:409
GTGACTACCAGGGTATCTAATCCTGTTTGCTCCCCACGCTTTCGCATCTCAGCGTCAGTATCTGTCCAGAAGGCCGCCTTCGCCACCGGTATTCCTCCACATCTCTACGCATTTCACCGCTACACGTGGAATTCTACCTTCCTCTACAATACTCCAGATAACCAGTTTTAAGTGCAATTCCCAGGTTGAGCCCGGGGCTTTCACACCTAACTTAATTATCCGCCTACATGCCCTTTACGCCCAGTCATTCCGATTAACGCTCGCACCCTCCGTATTACCGCGGCTGCTGGCCCGGATTTAC
+
CCCCCGGGGFGGGGGGGGGGGGGGGGGGGGGGGGGGGGGGGGGGG@FGGGGGGGGGGGGGGGGGGGGGGGGGGGGGGGGGGGGGGGGGGGCFGGGGGGGGGGGGGGGGGGGGGGGGGGGGGGGGGGGDG@FGGGGGGGGGGGGGGGGGEGGGGGFFGFGGGGGGGGGGGGGGFGFGFGFGGGGGGGGGGGGGGGCCDGGGFFAFFFFFFBBFFF9FFFFFF=D9=@BEE4>:BBBFCEFDBFF?@F3?EFF;(6;@370634(((7>?22:2,(48))649907>9<2).((-((((-46)
@M04999:289:000000000-L3R54:1:1101:13914:6266 2:N:0:409
TCGACTACCGGGGTATCTAATCCTGTTTGCTACCCACGCTTTCGAGCATGAACGTCAGTGTTATCCCAGGAGGCTGCCTTCGCCATCGGTATTCCTCCACATCTCTACGCATTTCACTGCTACACGTGGAATTCTACCTCCCTCTGACACACTCTAGTTAGACAGTTTCAAATGCACGTCCCAAGTTGAGCTCGGGGATTTCACATCTGACTTATCTAACCGTCTGCGCTCGCTTTACGCCCAGTAATTCCGCTTAACGCTCGCACCCTACGTATTACCGCCGCTGCTGGCACGTCGTTAC
+
8ACCCGGGGCC@@CBCFGGGGGFCGFD<FFFCF@FGGEGECFFGGFEGEAFGDFFDCEFAFFFGCGGGGCD7@,FF7FGFEFGGGGGG7?=DED<FEF<F@=F?CFGGCEG7FFFEFDFGEEGF@FF,@:CAFA;4@>9,@+@?F,,326,61AFD;=EFFAEG=+@=C=F8EA9,;60D=?=16@3@DEGG?CCD9**3;B>FFBFFF=AE49FFECFF>>A4@24@B9@9@@DD<E1A9B71@CCEC<38(:??C910010992>(41:63)-3449(-(4712223,(4<01(,-36(
@M04999:289:000000000-L3R54:1:1101:24831:6289 2:N:0:409
CGACTACCCGGGTATCTAATCCTGTTTGCTCCCCACGCTTTCGCATCTCAGCGTCAGTATCTGTCCAGAAGGCCGCCTTCGCCACCGGTATTCCTCCACATCTCTACGCATTTCACCGCTACACGTGGAATTCTACCTTCCTCTACAATACTCTAGTTAACCAGTTTTAAGTGCAATTCCTAGGTTGAGCCCAGGGCTTTCACACCTAACTTAATTATCCGCCTACATGCCCTTTACGCCCAGTCATTCCGATTAACGCTCGCACCCTCCGTATTCCCGCGGCTGCTGGCACGGAGTTAGC
+
CCCCCGGGGGGGGGGGGGGGGGGGGGGGGGGGGGGGGGGGGGGGGGGGGGGGGGGGGGGGGGGGGGGGGGGGGGGGGGGGGGGGGGGGGGGGGGGGGGGGGGGGGGGGGGGGGGGGGGGGGGGGGGGGGGGGGGGGDFGGGGGGGGGEGGGGGGFGGGGGGGGGGGGG:EFGFGGGFGFGGGGCFFDGGGGGGGGGGGGGFFFFF?FFFFEFEFFFFFFEFFDFFFFFEFFFFFFCEFFFFFFFF@EEFFFDFFFFFFFF@>F9>F?1??B?(4?).<0;B9BF63:??:(),2412?4)-
@M04999:289:000000000-L3R54:1:1101:19245:6316 2:N:0:409
GACTACTCGGGTATCTAATCCTGTTCGCTACCCATGCTTTCGAACCTCAGCGTCAGTTACAGACCAGAGAGCCGCCTTCGCCACTGGTGTTCTTCCATATATCTACGCATTCCACCGCTACACATGGAGTTCCACTCTCCTCTTCTGCACTCAAGAAAAACAGTTTCAGCTGCACTTCCCCGGTTAAGCCGAGGGCTTTCACAGCTGACTTGTTCTCCCGCCTGCGTTCGCTTTACGCCCAATAAATCCGGACAACGCTTGCCACCTACGTATTACCGCGGCTGCTGGCACGTAGTTAGCC
+
CCCCCGGGGDGGGGGGGGGGGGGGGGGGGGGGGGGGGGGGGGGGGGGGGFGGGGGGGGGGGGGGGGGGGGGGGGGGGGGGGGGGGGGGGGGGGGGGGGGGGGGGGGGGGGGGGGGGGGGGGGGGFFFGGGGGGGGGGGGGGGGGGGGGGGGGGGGGGGGGGGGGGGGGGGGGGGFGFGFGGGDGGEFGGGGG>CEDGGGGFFFFFFFFDEF>EFFFFFFFFFD=B@FFFFB?DFFFFFFFF<@EE<EFF;BFBB?FFFBFF?FFFB??FFF>FF<BABB69>9;B?FBF:D???FF<B>D?
@M04999:289:000000000-L3R54:1:1101:15597:6367 2:N:0:409
GACTACAGGGGTATCTAATCCTGTTTGCTCCCCACGCTTTCGAGCATGAACGTCAGTGTTATCCCAGGAGGCTGCCTTCGCCATCGGTATTCCTCCACATCTCTACGCATTTCACTGCTACACGTGGAATTCTACCTCCCTCTGACACACTCTAGTTAGACAGTTTCAAATGCATGTCCCAAGTTGAGCTCGGGGATTTCACATCTGACTTATCTAACCGTCTGCGCTCGCTTTACGCCCAGTAATTCCGATTAACGCTCGCACCCTACGTATTACCGCGGCTGCTGGCCCGTAGTTAGCC
+
CCCCCGGFGGGGGGGGGGGGGGGGGGGGG<FGGGGGGGGGGGGGG@FGGGGGGGGGGGGGGGGGGGCDGGGGGGGGGGGGGGGGGGGGDGGGGGGGGGGGGGGGGGGGGGGGGGGGGGGGGGGGGGGGGGGGGGGGGGGGGGG8DFGGGGGGGGGGGGGGGGGGGGGGGDFDFG9EFGFGGF?FGFGGGGGGGGGGGGGGFFFFFFFFFFFFFFFFFFF=E@FBF=AFFFFFFF=E?FF?>(6)?CCEC8;<?D?E?>279>;F6?F4?FFDA?)-9196>379B7?(((((40(4:).:3
@M04999:289:000000000-L3R54:1:1101:14849:6369 2:N:0:409
GACTACACGGGTATCTAATCCTGTTTGCTCCCCACGCTTTCGCATCTCAGCGTCAGTATCTGTCCAGAAGGCCGCCTTCGCCACCGGTATTCCTCCACATCTCTACGCATTTCACCGCTACACGTGGAATTCTACCTTCCTCTACAATACTCCAGATAACCAGTTTTAAGTGCAGTTCCCAGGTTGAGCCCGGGGCTTTCACACCTAACTTAATTATCCGCCTACATGCCCTTTACGCCCAGTCATTCCGATTAACGCTCGCACCCTCCGTATTACCGCGGCTGCTGGCACGGCGTTAGCC
+
CCCCCGFGGEEGGGGGGFFFGGGFFGGGGGFGCGGEGGGGGECFCFGGGAGGGGCFFAFGGAFGGFC<FFGGGGGGGGGF7:CEGGG>7FGFFGGGCEE8=FGGGFFEGGGFGGEGCDECG@=CAF+F<FFGGGEGGGGFGGC=DE,@D?EGGG?8DF=DDDFD>DFF?8=,@F+E;DB6=6+49DF6?FGG>C>CDGGGF@9ADAAA>EFF=FFFE6A@A9@?B@F5BEFFFF)>0(30/(4@ACCEE;((/6?>,(-819(29:1:?(4:1:<<4227(,36:7?:((,4((-44(().
@M04999:289:000000000-L3R54:1:1101:26261:6380 2:N:0:409
GCTGACTACACGGGTATCTAATCCTGTTTGCTCCCCACGCTTTCGCATCTCAGCGTCAGTATCTGTCCAGAAGGCCGCCTTCGCCACCGGTATTCCTCCACATCTCTACGCATTTCACCGCTACACGTGGAATTCTACCTTCCTCTACAATACTCCAGATAACCAGTTTTAAGTGCAATTCCCAGGTTGAGCCCGGGGCTTTCACACCTAACTTAATTATCCGCCTACATGCCCTTTACGCCCAGTCATTCCGATTAACGCTCGCACCCTCCGTATTACCGCGGCTGCTGGCACGGAGTTT
+
CCCCCGGGGGGGGGGGGGGGGGGGGGGGGGGGGGGGGGGGGGGGGGGEGGGGGGGGGGGGGGGGGGGGGGGGGGGGGGGGGGGGGGGFGGGGGGGGGGGGGGGGGGGGGGGGGGGGGGGGGGGGGGGGGGGGGGGGGGGGGGGGGGGGGGGGGGGGGGGGGGGGGGGGGGGGGGFEFGFGGGGGGGFGGGGGGGGGGGGCFFFFFFFF@EFFFFFFCFFFFFFFFFFDFFF;E@FFFFFFFFB<?EEFFEFF;@@?@4;:>FF6>FF;:BFBF:BFBFD4:1>9999??:BFBF0609?2)
@M04999:289:000000000-L3R54:1:1101:5539:6383 2:N:0:409
CTGACTACTGGGGTATCTAATCCTGTTTGCTCCCCACGCTTTCGCATCTCAGCGTCAGTATCTGTCCAGAAGGCCGCCTTCGCCACCGGTATTCCTCCACATCTCTACGCATTTCACCGCTACACGTGGAATTCTACCTTCCTCTACAATACTCCAGATAACCAGTTTTAAGTGCAATTCCCAGGTTGAGCCCGGGGCTTTCACACCTAACTTAATTATCCGCCTACATGCCCTTTACGCCCATTCATTCCGATTAACGCTCGCACCCTCCGTATTACCGCGGCTGCTGGCACGGAGTTAC
+
CCCCCGGGGGGDEFEGGGGGGGGGGGGGGGFGDFGGGCGGGGGGGGGGGGGGGGGGGGGDGGGCFGGGGAFGDEFGGGGGGGGGGGGEEFGGGGGGGGGGGGGEGGGGGGGGGGGFGGGGGGGGGGGGGGGEFGGCGGGGGGGGFGGGGGGGGGGGG9F8ED,@==EFDGFCD8BAFFFGGGGGFG6DEGFFF6?C9DCGAFFFFFDFEEFFEF8ACFF5B@=D?@FFFFFFFF@;4<1B:@2(7C35.97;02;(9317(329919?:1?08?B0><A20,1,((-))(-(4423644))
@M04999:289:000000000-L3R54:1:1101:15591:6391 2:N:0:409
TTGGGGACTACACGGGTATCTAATCCTGTTTGCTCCCCACGCTTTCGCATCTCAGCGTCAGTATCTGTCCAGAAGGCCGCCTTCGCCACCGGTCTTCCTCCACATCTCTACGCATTTCACCGCTACACGTGGAATTCTACCTTCCTCTACAATACTCCAGATAACCAGTTTTAAGTGCAATTCCCAGGTTGAGCCCGGGGCTTTCACACCTAACTTAATTATCCGCCTACATGCCCTTTACGCCCGGTCATTCCGATTAACGCTCGCACCCTCCGTATTACCGCGGCTGCTGGCACGGAGT
+
CCCCCGGGGGGGGGGGGGGGGGGGGGGGGGGGGGGGGGGGGGGGGGGGGGGGGGGGGGGGGGGGGGGGGGGGGGGGGGGGGGGGGGGGGGGGG+FFGGGGGGGGGGGGGGGGGGGGGGGGGGGGGGGGGGGGGGGGGGGGGGGGGGGGGGGGGGGGGGGFGGFGGGGGGGGGGGGGCGFGGGGGGGFGGGDEGGGGDGG4?DFFFFFFFFF@EFFFBFFFFFFF2BFD?F@EEEEFFFFFF@FB>F9@F?BFFF7?FFFFF1>FFFFF>FFFFFBF?F>ABA:;6>1618??:6?<BF2(-
@M04999:289:000000000-L3R54:1:1101:20855:6400 2:N:0:409
GGGGACTACCAGGGTATCTAATCCTGTTTGCTCCCCACGCTTTCGCATCTCAGCGTCAGTATCTGTCCAGAAGGCCGCCTTCGCCACCGGTATTCCTCCACATCTCTACGCATTTCACCGCTACACGTGGAATTCTACCTTCCTCTACAATACTCCAGATAACCAGTTTTAAGTGCAATTCCCAGGTTGAGCCCGGGGCTTTCACACCTAACTTAATTATCCGCCTACATGCCCTTTACGCCCATTCATTCCGATTAACGCTCGCACCCTCCGTATTACCGCGGCTGCTGGCACGGAGTTT
+
CCCCCGGGGGGGGGGGGGGGGGGGGGGGGGGGGGGGGGGGGGGGGGGGGGGGGGGGGGGGGGGG<EFGGGGGGGGGGGGGGGGGGGGGGGG>FGGGGGGGGGGGGGGFGGGGGGGGGGGGGGGGGG@FGGGGGGGGGGGGGGGGGGGGGGGGGGGGGFGDEGGGGFGGGGGGDEGGFFFGGGGGG?FGGCFGGGEGGDDGFF>6BFFFFFE:CC>C?BAECE?F=?@DBF?FE8@FFEE5<;96(7CCECFFF0;?@E<;14:1907903<:2<B:?<FF<BF069(8::067439(4<<)
@M04999:289:000000000-L3R54:1:1101:21351:6448 2:N:0:409
GACTACTCGGGTATCTAATCCTGTTCGCTCCCCACGCTTTCGTCCATCAGCGTCAATCGGTATTTAGTAACCTGCCTCCGCAATCGGGGTTCTGTGTAATATCTATGCATTTCACCGCTACACTACACATTCCAGCTACTTCAATACTATTCAAGACTAACAGTATCAACGGCAGTTCTACAGTTAAGCTGCAGGTTTTCACCGCTGACTTATCAACCCGCCTACGGACCCTTTAAACCCAATAAATCCGGATAACGCTCGCATCCTCCGTATTACCGCGGCTGCTGGCACGGAGTTAGCC
+
CCCCCGGGGGGGGGGGGGGGGFGGGGGGGGGGGGGGGGGGGGFEGEFGGGFGGGGCGFGCCGFFGGGGFAFAEFGGGGGGG@FFGGGEGGGGGGGGGFGGGGGGGGGGGGGGGGGGDGGGGGGGGGGGGGGGGGGGGGGGGGF=FFGFGGGGGCFGDEG?FGGGGGGGGGGDEEGGFGFGGGFGGGGGGGGGGFGFGGGGFFF>?DFFFFFECFFFFFFABF@DF2:@BBFFDEEFFFFFF;@;EFFFFF>@0;EF@>F;>FFFFFFFB;??FFFFFF;399>FFDFB?<FF091:?BFF:
@M04999:289:000000000-L3R54:1:1101:6227:6473 2:N:0:409
GTACGACTACCGGGGTATCTAATCCTGTTTGCTCCCCACGCTTTCGCATCTCAGCGTCAGTATCTGTCCAGAAGGCCGCCTCCGCCACCGGTATTCCTCCACATCTCTACGCATTTCACCGCTACACGTGGACTTCTACCTTCCTCTACAATACTCCAGATAACCAGTTTTAAGTGCAATTCCCAGGTTGAGCCCGGGGCTTTCACACCTAACTTAATGATCCGCCTACATGCCCTTTCCGCCCAGTCATTCCGATCAACGCTCGCACCCCCTGTATTACCCCGGCTGCTGGCGTGGGGTT
+
CCCCCCBFGFGGGGDG@<,E@,@C,CECFG,F,EGGGG:@@7C8F,8,,86C9CEFG7F:FFCFCFFGGGG9EECGG@ECC,E:BBF:4=+=+AFFE<DEFGGCF5?FFC===F=,CADC7>+@4<=@,4+=,>9EF;EGGAFC,=3==9=D9DEDG?FE,@B@,=9,,=EFGGGFA+1=2C+99@E8A,87<C7**;9D564A+BFF=BB=31+/*8+5+1)13772@3653=@1(4);((661(/36)4))(((,(.1(2-:(,7432(4((..4).44((-(436<:>0(((-((--(
@M04999:289:000000000-L3R54:1:1101:22352:6478 2:N:0:409
GACTACTCGGGTATCTAATCCTGTTTGCTCCCCACGCTTTCGCATCTCAGCGTCAGTATCTGTCCAGAAGGCCGCCTTCGCCACCGGTATTCCTCCACATCTCTACGCATTTCACCGCTACACGTGGAATTCTACCTTCCTCTACAATACTCCAGATAACCAGTTTTAAGTGCAATTCCCGGGTTGAGCCCGGGGCTTTCACACCTAACTTAATTATCCGCCTACATGCCCTTTACGCCCAGTCATTCCGATTAACGCTCGCACCCTCCTTATTACCGCGTCTGCTGGCACGGAGTTAGCC
+
CCCCCGGGGGGGGGGGGGGGGGGGGGFGGGGGGGGGGGGGGGGGGGGGGGGGGGGGGGGGGGGGGGGGFGGGGGGGGGGGGGGGGGEGGGGGGGGGGGFGGGGGGGGGGGGGGGGGGGGGGGGGGGDGGGGGGFGGGGGGGGGGGGGGGGGGGGG=EAFGGGGGGGGGGGDEGGCGFGFGGD6CGGGGGGGGCEDGGGGGFFAFFFF;BFFFEFFFEFF2?@DDFEFCF@@EDF<CF63A??EFFFFFFFDFFFFF8>FF09BF>F?F?()-:>AB9(71991:95852(3(-,4?FF242
@M04999:289:000000000-L3R54:1:1101:17604:6484 2:N:0:409
AGACTACTGGGGTATCTAATCCTGTTTGCTCCCCACGCTTTCGCATCTCAGCGTCAGTATCTGTCCAGAAGGCCGCCTTCGCCACCGGTATTCCTCCACATCTCTACGCATTTCACCGCTACACGTGGAATTCTACCTTCCTCTACAATACTCTAGTTAACCAGTTTTAAGTGCAATTCCTAGGTTGAGCCCAGGGCTTTCACACCTAACTTAATTATCCGCCTACATGCCCTTTACGCCCAGTCATTCCGATTAACGCTCGCACCCTCCGTCTTACCGCGGCTGCTGGCACGGAGTTAGC
+
CCCCCGGGGGGGGGGGGGGGGGGGGGGGGGGGGGGGGGGGGGGGGGGGGGGGGGGGGGGGGGGGGGGGGGGGGGGGGGGGGGGGGGGGGGGGGGGGGGGGGGGGGGGGGGGGGGGGGGGGGGGGGGGDGGGGGGGGFGGGGGGGGGGDGGGGGGGGGGFFGGGGGGGGGE9EAFGGFGFGGCFFGGGGFGGGGGFCGGGGFFFFFFFFEDFFFFFFFFFFFFDFFFFC?E>BFFFFFD>EB==BF@EEFFFF;<6?E@BDFF669>B6:2>?(4<9AF?B077>,12246:?26>18<9A9
@M04999:289:000000000-L3R54:1:1101:25355:6498 2:N:0:409
TGTGACTACAGGGGTATCTAATCCTGTTCGCCCCCCACGCTTTCGTCCATCAGCGTCAATCGGTATTTAGTAACCTGCCTTCGCAATCGGGGTTCTGTGTAATATCTATGCATTTCACCGCTACACTACACATTCCAGCTACTTCAATACTATTCAAGATTAACAGTATCAACGGCAGTTCTACAGTTAAGCTGCAGGTTTTCACCGCTGACTTATCAACCCGCCTACGGACCCTTTAAACCCAATAAATCCGGATAACGCTCGCATCCTCCGTATTACCGCGGCTGCTGGCACGGAGTT
+
CCCCCGGGGGGGGGGGGGGGGGGGGGGGGGGGGGGGGGGGGGGGGGGGGGGGGGGGGGGGGGGGFGGGGGGGGGGGGGGGGGGGGEGGGGEGGGGGGGGGGGGCGGGGGGGGGGGGGGGGGGGGGGGGGGGGGGGFGGGGGGGGGGGGGGGGGFGGGGGGGGGGGGGGGGGGGGGDFGFGGGGGGGGGGGGGGGGGGGGGFFFFFFFFFAFF@FFFFFFFFFFFFFFFF=?>>FFDFFFFFFF?;@EEECE(1;@:BAF<>FFF>BFFFFFB>BBB?>4<<;;BB96?FFFF0?:99;?7
@M04999:289:000000000-L3R54:1:1101:21291:6501 2:N:0:409
GACTACAGGGGTATCTAATCCTGTTTGCTCCCCACGCTTTCGCATCTCAGCGTCAGTATCTGTCCAGAAGGCCGCCTTCGCCACCGGTATTCCTCCACATCTCTACGCATTTCACCGCTACACGTGGAATTCTACCTTCCTCTACAATACTCTAGTTAACCAGTTTTAAGTGCAATTCCTAGGTTGAGCCCAGGGCTTTCACACCTAACTTAATTATCCGCCTACATGCCCTTTACGCCCAGTCATTCCGATTAACGCTCGCACCCTCCGTATTACCGCGGCTGCTGGCACGGAGTTAGCC
+
CCCCCGGGGGGGGGGGGGGGGGGGGGGGGGGGGGGGGGGGGGGGGGGGGGGGGGGGGGGGGGGGGGGGGGGGGGGGGGGGGGGGGGGGDGGGGGGGGGGGGGGGGGGGGGGGGGGGGGGGGGGCGFFEGGGGGGGGGGGGGGGGGGCEAGGGGDGGGGGGGGGGGGGGGDGFGGGGFGFGFF?EGGGGGGGGG6EDGGGGFFFFFFFFFFFFCFFFFFFAFDFFFFFF=>FFFFEFFFFFF>EEFFFFF@FDFDCC<>@?>F@B>BFFFF?BF?BAB<>9>>BFBDF7:?D6>09BF)442
@M04999:289:000000000-L3R54:1:1101:12613:6503 2:N:0:409
GACTACAGGGGTATCTAATCCTGTTTGCTACCCACGCTTTCGAGCATGAACGTCAGTGTTATCCCAGGAGGCTGCCTTCGCCATCGGTATTCCTCCACATCTCTACGCATTTCACTGCTACACGTGGAATTCTACCTCCCTCTGACACACTCTAGTTAGACAGTTTCAAATGCACGTCCCAAGTTGAGCTCGGGGATTTCACATCTGACTTATCTAACCGTCTGCGCTCGCTTTACGCCCAGTAATTCCGATTAACGCCCGCACCCTACGTATTACCGCGGCTGCTGGCACGTAGTTAGCC
+
CCCCCGGGGGGGGGGGGGGGGGGGGGGGGGGGGGGDGGGGGGGGG:FGGGGGGGGGGGGGGGGGGG<FFGDFGGGGGGGGGGGGGGGGEFGGGGGGGGGGGGGGGGDGGGGGGGGGGGGGGGGGGGEGGGGGGGGGGGGGGGGGGGGGGGGGGGFFGGGGGGGGGGGGGGGGGGGGFGFGGFFGGFEGGGGGGDDGGGGGFFFFFFFFFEFEEFFFFFFAEFFFFFFFABFFFFEEFFFF?DFEECCEEE;@?;EF<;9B@F>>BFF?F0:2>?FFF6>>9B>FF?:?F:???3??B26>:
@M04999:289:000000000-L3R54:1:1101:8639:6505 2:N:0:409
GGACTACTGGGGTATCTAATCCTGTTCGCTCCCCACGCTTTCGTCCATCAGCGTCAATCGGTATTTAGTAACCTGCCTTCGCAATCGGGGTTCTGTGTAATATCTATGCATTTCACCGCTACACTACACATTCCAGCTACCTCAATACTATTCAAGATTAACAGTATCAACGGCAGTTCTACAGTTAAGCTGCAGGTTTTCACCGCTGACTTATCAACCCGCCTACGGACCCTTTAAACCCAATAAATCCGGATAACGCTCGCATCCTCCGTATTACCGCGGCTGCTGGCACGGAGTTAGC
+
CCCCCGGGGGGGGGGGGGGGGGGGGGGGGGGGGGGGGGGGGGGGGGGGGGGGGGGGGGGGGGGGGGGGGGGGGGGGGGGGGGGGGGGGGGGGGGGGGGGGGGGGGGGGGGGGGGGGGGGGGGGGGGGGGGGGGGGGGGGGGGGGGGGGGGGGGGGGGGGGGGGGGGGGGGGGEGGGFGFGGGGGGGGGGGGGGGGGGGGGFFFFFFFFBFBFFFFFFFFFFBFFFF@DFFFFFFFFFFFFFFFFF@FFFFFB@DFFFF0?FFFFFFFFFFFF:B>AFF?F;9939B???:12(3414:<>9
@M04999:289:000000000-L3R54:1:1101:25352:6525 2:N:0:409
TTAGGGACTACCAGGGTATCTAATCCTGTTTGCTACCCACGCTTTCGAGCATGAACGTCAGTGTTATCTCAGGAGGCTGCCTTCGCCATCGGTATTCCTCCACATCTCTACGCATTTCACCGCTACACGTGGAATTCTACCTTCCTCTACAATACTCCAGATAACCAGTTTTAAGTGCAATTCCCAGGTTGAGCCCGGGGCTTTCACACCTAACTTAATTATCCGCCTACATGCCCTTTACGCCCAGTCATTCCGATTAACGCCCGCACCCTCCGTATTACCGCGGCTGCTGGCACGGAGT
+
CCCCCGGGGGGGGGGGGGGGGGGGGGGGGGGGGGGGGGGGGGGGGGGGGGGGGGGGGGGGGGGGGGGGGGGGGGGGGGGGGGGGGGGGGGGGGGGGGGGGGGGGGGGGGGGGGGGGGGGGGGGGGGGGGGGGCEGGGGGGGGGGGGGGGGGGGGGGGGGGGGGGGGGGFGGGGGGGFGFGGGGGGGGGGGGGGGGGGGGGFFFFFFFFFFFFFFFFFFFFFFFC2@DFFFFFFF3>EFFFF=DFBDDFFFFFFFFFD;?EFF@69BFFFFFFFF9?BB?<<<?BFBFBFFFFFFB??F0(-
@M04999:289:000000000-L3R54:1:1101:18184:6542 2:N:0:409
TCGGACTACTCGGGTATCTAATCCTGTTCGCTCCCCACGCTTTCGTCCATCAGCGTCAATCGGTATTTAGTAACCTGCCTTCGCAATCGGGGTTCTGTGTAATATCTATGCATTTCACCGCTACACTACACATTCCAGCTACTTCAATACTATTCAAGATTAACAGTATCAACGGCAGTTCTACAGTTAAGCTGCAGGTTTTCACCGCTGACTTATTAACCCGCCTACGGACCCTTTAAACTCAATAAATCCGGATAACGCTCGCATCCTCCGTATTACCGCGGCTGCTGGCACGGAGTT
+
CCCCCGGGGGGGGGGGGGGGGGGGGGGGGGGGGGGGGGGGGGGGGGGGGGGGGGGGGGGGGGGGGGGGGGGGGGGGGGGGGGGGGGGGGGGGGGGGGGGGGGGGGGGGGGGGGGGGGGGGGGGGGGGGGGGGGGGGGGGGGGGGGGGFGGGGGGGGGGGGGGGGGGGGGGGGGGGGFGFGGGGGGGGGGGGGGGGGGGFGFFFFFFFEFFFFEAFF?FFEFDFFB@@D@=DFFFFFFFFFFFFFFFCEFFF;>>FFFEF<FDF>07B97?DFFB?B?A<9<B>7>B907::?BF099>BF
@M04999:289:000000000-L3R54:1:1101:8097:6546 2:N:0:409
TCGGACTACCGGGGTATCTAATCCTGTTTGCTACCCACGCTTTCGAGCATGAACGTCAGTGTTATCCCAGGAGGCTGCCTTCGCCATCGGTATTCCTCCACATCTCTACGCATTTCACTGCTACACGTGGAATTCTACCTCCCTCTGACACACTCTAGTTAGACAGTTTCAAATGCACGTCCCAAGTTGAGCTCGGGGATTTCACATCTGACTTATCTAACCGTCTGCGCTCGCTTTACGCCCAGTAATTCCGATTAACGCTCGCACCCTACGTATTACCGCGGCTGCTAGCACGGAGTTT
+
CCCCCGGDFGGGGGGGGGGGGGAEGGGGGGGGGGGGGGGGGEGGG,EFGGGGGGGGGGGGGGGGGGGDFEGGGGGGGGGFGGGGGGGGEDGGGGGGGGFFGGFGGGGGGGGGGGGGFGGFDEFEGGDFG>CECCFGFEGGGFDGGGGGGGGGGGGGGGEGGFGGGGGAFFGGGGGAFGFGGGGFGDGEGFFFGGGGGGD5CFFFFFFFFFEEFBFFECFF4@A=@26C@@>@>>;<@<CF@99?DFFF?3?;(61173)3;:006;61?6:6,4<),:)42>(4999(.).478(323((-
@M04999:289:000000000-L3R54:1:1101:18467:6550 2:N:0:409
CACGACTACACGGGTATCTAATCCTGTTTGCTCCCCACGCTTTCGCATCTCAGCGTCAGTATCTGTCCAGAAGGCCGCCTTCGCCACCGGTATTCCTCCACATCTCTACGCATTTCACCGCTACACGTGGAATTCTACCTTCCTCTACAATACTCTAGTTAACCAGTTTTAAGTGCAATTCCTAGGTTGAGCCCAGGGCTTTCACACCTAACTTAATTATCCGCCTACATGCCCTTTACGCCCAGTCATTCCGATTAACGCTCGCACCCTCCGTATTACCGCGGCTGCTGGCACGGAGTT
+
CCCCCGGGGGGGGGGGGGGGGGGGGGGGGGGGGGGGGGGGGGGGGGGGGGGGGGGGGGGGGGGGFGGGGGGGGGGGGGGGGGDFGGGGGGGGGGGGGGGGGGGGGGGGGGGGGGGGGGGGGGGGGGGGGFGGGGGGGGGGGGGGGGGGGDFGGGGGGGGFFGGGGGGGGGCGCFGGFFFGGGGGGGFE?C?EGGGG5DDFFFFFFFFFFFEFFFFFEFCEFE>BDFFFEFFBFFFFFFC):>@?0;@EECF<10;@F)91@FFBB043?F?BFF0?>AFAB;F6>>6<:)50776(-9:0
@M04999:289:000000000-L3R54:1:1101:7791:6561 2:N:0:409
GACTACAAGGGTATCTAATCCTGTTCGCTCCCCACGCTTTCGTCCCTCAGCGTCAATCGGTATTTAGTAACCTGCCTTCGCAATCGGGGTTCTGTGTAATATCTATGCATTTCACCGCTACACTACACATTCCAGCTACTTCAATACTATTCAAGATTAACAGTATCAACGGCAGTTCTACAGTTAAGCTGCAGGTTTTCACCGCTGACTTATTAACCCGCCTACGGACCCTTTAATCCCATTAAATCCGGATAACGCTCGCATCCTCCGTATTCCCGCGGCTGCTGGCACGGAGTTAGCC
+
CCCCCGCEGGEGGGGGGGGGGG9FGFEEGGGGGGGGGGGGGGGED,EGGGGGGGGGGGF:@<FEGFFGGFFFGGGFGGGGGEFGGGGCGGGGGGGGB,CFGGGGGGGGGGGGGGFFCEGGGDFGGGGGGGGGFA9DFGGFFGGFACFGFGGGA@F8>=D8EGDCEGGDGFGGDGDG7DDGG7?F9FDGFGEDFF73AFGGAEF5@AEBCFCC79BF*A/>D=@A=@2--:@FBEFE*95/=)..4?EF;;B(60>E79?;>96?9:77?F:61:).240((,(((.22:?<?19(4:9<<4
@M04999:289:000000000-L3R54:1:1101:3403:6567 2:N:0:409
GGACTACTCGGGTATCTAATCCTGTTTGCTACCCATGCTTTCGAGCCTCAGCGTCAGTGACAGACCAGAGAGCCGCCTTCGCCACTGGTGTTCTTCCATATATCTACGCATTTCACCGCTACACATGGAGTTCCACTCTCCTCTTCTGCACTCAAGTTAAACAGTTTCCGTTGCAATTCCTCAGTTGAGCTGAGGGCTTTCACATCCCAGACTTATTTAACCGCCTGCGCTCCCTTTACGCCCAATAAATCCGGACAACGCTTGCCACCTACGTATTCCCGCGGCTGCTGGCCCGTAGTG
+
CCCCCGGGGGGGGGGGGGGGGGGG@FG8<FGGGGGGGGGGGGC8,CFFGGFGGEEDDGGAEAF<EFGF@<CFEGGGGGGGGEGGGGGGGFFFGGGGGGGCFEFGGGGF:CFGGGFGGGGGGGGGGGFGGDFGFFGGD,EDGGGGGGGECEGGGDFD;DDGGGGGGGGGGGEFCEGGFFFFFGDEFG,,@A,6=E6CDGGFACFFAFF*85@5CCA;*<E5B@@87>@=5>4@@>BEE4C>@F>@;@E/;6<(3(610;70:21;D1)2:?F:(.).5-:23(33(,-1),,(((-44(4(
@M04999:289:000000000-L3R54:1:1101:7775:6580 2:N:0:409
GACTACAAGGGTATCTAATCCTGTTTGCTCCCCACGCTTTCGCATCTCAGCGTCAGTATCTGTCCAGAAGGCCGCCTTCGCCACCGGTATTCCTCCACATCTCTACGCATTTCACCGCTACACGTGGAATTCTACCTTCCTCTACAATACTCTAGTTAACCAGTTTTAAGTGCAATTCCTAGGTTGAGCCCAGGGCTTTCACACCTAACTTAATTATCCGCCTACATGCCCTTTACGCCCAGTCATTCCGATTAACGCTCGCACCCTCCGTATTACCGCGGCTGCTCGCACGGATTTCGCC
+
CCCCCGGEGGGGGGGGGGGGGGGGGGGGGGEGGGGGGFGGGGGGGGGGGGGGGGGGGGGGGGGGGGGGGGGGGGGGGGGGGGGGFGGGGGE?EFGCFGGGGGGGGGFGGGGGGFGGGGECFGGGGGGEFGGGGGGGGGGGGGGGCFCFFGGGGFGFCFGGGG?A,DFGGGGFGGGGFGFGGDFGF@EFGGGGGGDGGGGGFFFFFFAFFFFECFFA<FF2>AFFFFFFFEFFFEFC@DFFFDEEBEFFEE(8?@FF<B@(2:@F7<=?:>:0?72:A?>(-7>4:7)41(7>00((3)3:2
@M04999:289:000000000-L3R54:1:1101:20090:6630 2:N:0:409
GCTTAGACTACCGGGGTATCTAATCTTGTTCGCTACCCATGCTTTCGAACCTCAGCGTCAGTTACAGACCAGAGAGCCGCCTTCGCCACTGGTGTTCTTCCATATATCTACGCATTCCACCGCTACACATGGAGTTCCACTCTCCTCTTCTGCACTCAAGAAAAACAGTTTCAGCTGCACTTCCCCGGTTAAGCCGAGGGCTTTCACAGCTGACTTGTTCTCCCGCCTGCGTTCGCTTTACGCCCAATAAATCCGGACAACGCTTGCCACCTACGTATTACCGCGGCTGCTGGCACGTAGT
+
CCCCCGGGGGGGGGGGGGGGGGGGGGGGGGGGGGGGGGGGGGGGGGGGGGGGGGGGGGGGGGGGGGGGGGGGGGFGGGGGGGGGGGGGGGGGGGGGGGGGGGGGGGGGGGGGGGGGGGGGGGGGGGGGGEGF8EGGGGGGGGGGGGGGGGGGGGGGGGFGFCGGGGGGGGGGGGGGFGFGGGGGGGGGGGGGFGGDDGGGDFFFFFFFFFF@EFFFFFFFFFFD>BFFFF;?DFFFFFFAEFFFFFFFFF24A?F0?>>FF96?<4?FA>BF0::BFFFFFBBB>B>9BFF)5?BD:(41-
@M04999:289:000000000-L3R54:1:1101:4397:6636 2:N:0:409
ACTGACTACCCGGGTATCTAATCCTGTTTGCTCCCCACGCTTTCGCATCTCAGCGTCAGTATCTGTCCAGAAGGCCGCCTTCGCCACCGGTATTCCTCCACATCTCTACGCATTTCACCGCTACACGTGGAATTCTACCTTCCTCTACAATACTCCAGATAACCAGTTTTAAGTGCAATTCCCAGGTTGAGCCCGGGGCTTTCACACCTAACTTAATTATCCGCCTACATGCCCTTTACGCCCAGTCATTCCGATTAACGCTCGCACCCTCCGTATTACCGCGGCTGCTGGCACGGAGTT
+
CCCCCGGGGGGGGGGGGGGGGGGGGGGGGGGGGGGFGGGGGGGGGGGGGGGGGFGFGGGGGGGGGGGGGGGGGGGGGGGGGGGGGEGEEGFCFGGGGGGGGGGGGGGGGGGGGGGGGGGGGGGGGGGEEG@FFGGGGGGGFGGGGGGGFDFGCEGFFGGGGGGGGGGGGGGGGGGGFGFGFG6ECFG,:EDGGGGGGDGGFAFFFCFABEEFEFFA?8CE>CFFFFFB@C<EFFFF;<EB?@02=;@ECCE<;?(:@4<:906;9;(,4:?B>64:7-:A89>(31(47??BB2,4(48:
@M04999:289:000000000-L3R54:1:1101:21617:6647 2:N:0:409
GCGACTACTGGGGTATCTAATCCTGTTCGCTCCCCACGCTTTCGTCCATCAGCGTCAATCGGTATTTAGTAACCTGCCTTCGCAATCGGGGTTCTGTGTAATATCTATGCATTTCACCGCTACACTACACATTCCAGCTACTTCAATACTATTCAAGATTAACAGTATCAACGGCAGTTCTACAGTTAAGCTACAGGTTTTCACCGCTGACTTATCAACCCGCCTACGGACCCTTTAAACCCAATAAATCCGGATAACGCTCGCATCCTCCGTATTACCGCGGCTGCTGGCACGGAGTT
+
CCCCCGGGGCFGGGGGGGGGGGGGGGGGGGGGGGGGGGGGGGGGGGGGGGGGGGGGGGGGGGGGGGGGGGGGGGGGGGGGGGGGEGGGGGGGGGGGGGGGGGFGGGGGGGGGGGGGGGGGGGGGGGGGGGGGGGGGGGGGGGGGGGGGGGGGGGGGGGGGGFGGFGGGGGGGGGGGFGFGGGGGGGGEGFGGGGGFCFGGFFFFFFFFABBFFFFFFFFFFFFFFFFF>DFFFFFEFCFFFFF@@E8CEFFFB;@@EF0;DFFF9BFFFFFF?1??BFD?9(7;;>FBD:0(<<007?B
@M04999:289:000000000-L3R54:1:1101:8900:6650 2:N:0:409
TACGACTACTCGGGTATCTAATCCTGTTCGCTCCCCACGCTTTCGCTCCTCAGCGTCAGTGACGGCCCAGAGACCTGCCTTCGCCATCGGTGTTCTTCCCGATATCTACACATTCCACCGTTACACCGGGAATTCCAGTCTCCCCTACCGCACTCCAGTCCGCCCGTACCCGGCTCCGATCCACCGTTAAGCGATGGACTTTCACACCAGACGCGACGAACCGCCTACGAGCTCTTTACGCCCAATAAATCCGGATAACGCTTGCACCCTACGTATTACCGCGGCTGCTGGCACGTAGTTT
+
CCCCCGGGGGGGGGGGGGGGGGGGGGGGFGGGGGGGGGGGGGGGGGGGGGGGGGGGGGGGDGGGCFCGGGGGGGGGGGGGGGGGGGGGGGGEGGGGGGGGGGGGGGGGGFGGGGGGGGGGGGGGGGGGGGGGGGGGGCGFGGGGGGGGGGGGGGGGGGGGGGGGGGGGGGGGEE>CDDDGGGGGGGEEE=9FECCCCFDGFFCFFFFD6=?F05539>>BEF>FB?(8?86>>?<AFFFF?FFFBF?>D>42>9<?B<?69:B:?BFFF??BFFFABBAFF>106(2<)5::073.,4:<)
@M04999:289:000000000-L3R54:1:1101:5894:6678 2:N:0:409
TCTAGACTACACGGGTATCTAATCCTGTTCGCTACCCATGCTTTCGAGCCTCAGCGTCAGTAACAGACCAGAGAGCCGCCTTCGCCACTGGTGTTCTTCCATATATCTACGCATTTCACCGCTACACATGGAGTTCCACTCTCCTCTTCTGCACTCAAGTCTCTCAGTTTCCGATGCTCTTCCTCAGTTAAGCTGAGGGCTTTCACATTCAGACTTAAAAGACCGCCTGCGCTCCCTTTACGCCCACTAAATCCGGACAACGCTTGCCACCTACGTATTACCGCGGCTGCTGGCACGTAGT
+
CCCCCGGGGGGGGGGGGGGGGGFGGGGGGGGGGGGGGGGGGGGGGGGGGGGGGGGGGGGGGGGGGGGGGGGGGGGGGGGGGGGGGGGGGGGGGGGGGGGGGGGGGGGGGGGGGGGGGGGGGGGGGGGFGGGFCFFGGGGGGGGGGGGGGGGGGGGGGFGGGGGGGGGGGGGGGGGGDGFGGGGGGGGGGGGGGGGGGFGDFFFFFFFFFFFFFFFFFF6AFBFFBFFDFFFF@FFFFFFFE;@F@?034@EFE;>FFBFFFFFF?10897?BFF?B3>:9<2:>F0(466?B0:??F?704
@M04999:289:000000000-L3R54:1:1101:18270:6680 2:N:0:409
TTGACTACAGGGGTATCTAATCCTGTTCGCTACCCATGCTTTCGAACCTCAGCGTCAGTTACAGACCAGAGAGCCGCCTTCGCCACTGGTGTTCTTCCATATATCTACGCATTCCACCGCTACACATGGAGTTCCACTCTCCTCTTCTGCACTCAAGAAAAACAGTTTCAGCTGCACTTCCCCGGTTAAGCCGAGGGCTTTCACAGCTGACTTGTTCTCCCGCCTGCGTTCGCTTTACGCCCAATAAATCCGGACAACGCTTGCCACCTACGTATTACCGCGGCTGCTGGCACGTAGTT
+
CCCCCGGGGGFGGGGGGGGGGGGGGGGGGGGGGGGGGGGGGGGGFEFFGGGGGGGGGGGGGGGGGGGGGGGGGGGGGGGGGGGGGGGGGGGGGGGGGGGGGGFGGGGFGGGGGGGGGGGGGGGGGGGDGGEFGGGGGGGGGGGGGGGGGGGGGGGGGGGGGGGGGGGGGGFGGGGFFGFGGGGEGGGGFGGGGGGDC>FGFFFFFFFFFFFFFAFFFFFFFFFFFDDFFDF<BF;@E;?FFFDF@EFEFFFB>(3;:6(9??:<?>B???B:B?AFDF<:BB0;>>::??<B>(.((--
@M04999:289:000000000-L3R54:1:1101:26234:6712 2:N:0:409
GTGAGACTACTCGGGTATCTAATCCTGTTTGCTCCCCACGCTTTCGCATCTCAGCGTCAGTATCTGTCCAGAAGGCCGCCTTCGCCACCGGTATTCCTCCACATCTCTACGCATTTCACCGCTACACGTGGAATTCTACCTTCCTCTACAATACTCCAGATAACCAGTTTTAAGTGCAATTCCCAGGTTGAGCCCGGGGCTTTCACACCTAACTTAATTATCCGCCTACATGCCCTTTACGCCCAGTCATTCCGATTAACGCTCGCACCCTCCGTATTACCGCGGCTGCGGGCCCGGAGTT
+
CCCCCGGGGGGGGGGGGGGGGGGGGGGGGGGGGGGGGGGGGGGGGGGGDGGGGGGGGGGGGGGGGGGGGGGGGGGGGGGDGGGGGGGGGGGGGGGGGGGGGGGGGGGGGGGGGGGGGGGGGGGGGGGGGGGGGGGGGGGGGGGGGGGGGGGGGGGGFFFGFGGGFGGGCEFGGGFGFGFGFGCECFGGGGGGGGGGGGGGF>FFFFFFFFFFFFFFFFFFFF*:B=DDFFFFBE@FFFFFFD:B@;@FFFEFEE;?<FFFF>B?9;>BFBFFF;?F04AFFBBBF>>66((46(339>9:3
@M04999:289:000000000-L3R54:1:1101:22640:6728 2:N:0:409
GGAGACTACTAGGGTATCTAATCCTGTTTGCTCCCCACGCTTTCGCATCTCAGCGTCAGTATCCGTCCAGAAGGCCGCCTTCGCCACCGGTATTCCTCCACATCTCTACGCATTTCACCGCTACACGTGGAATTCTACCTTCCTCTACAATACTCTAGTTAACCAGTTTTAAGTGCAATTCCTAGGTTGAGCCCAGGGCTTTCACACCTAACTTAATTATCCGCCTACATGCCCTTTACGCCCAGTCATTCCGATTAACGCTCGCACCCTCCGTATTACCGCGGCTGCTGGCACGGAGTTT
+
CCCCCGGGGGGGGGGGGGGGGGGGGGGGGGGGGGGGGGGGGGGGGGGGGGGGGGDGGGGGGGGGGGGGGGGGGGGGGGGGGGGGGGGGGGGDGGGGGGGGGGGGGGGGGFGGGGGGGGGGGGGGGGGGGGGCFGGG9EGGGGGGGGGGGGGGGGGGGFFGGGGGGGGGGGGGFGGGFGFGGGGCDFGGGFDGGGGFD>DFFFFFFFFFFFFFFFFFEFFEFC=DDAAFEFEEFFFFFFFD@FBD6;EFFFFEF0;??EE@@16199FF?FFFFF?FF<AB?;>BF>>FF008:<0>0><<)
@M04999:289:000000000-L3R54:1:1101:5033:6742 2:N:0:409
CAGCGGACTACACGGGTATCTAATCCTGTTTGCTCCCCACGCTTTCGCATCTCAGCGTCAGTATCTGTCCAGAAGGCCGCCTTCGCCACCGGTATTCCTCCACATCTCTACGCATTTCACCGCTACACGTGGAATTCTACCTTCCTCTACAATACTCCAGATAACCAGTTTTAAGTGCAATTCCCAGGTTGAGCCCGGGGCTTTCACACCTAACTTAATTATCCGCCTACATGCCCTTTACGCCCAGTCATTCCGATTAACGCTCGCACCCTCCGTATTACCGCGGCTGCTGGCACGGAGT
+
CCCCCGGGGGGGGGGGGGGGGGGGGGGGGGGGGGGGGGGGGGGGGGGGGGGGGGGGGGGGGGGGGGGGGGGGGGGGGGGGGGGGGGGGGGGGG7FGGGGGGGGGGGGGGGGGGGGGGGGGGGGGGGGGGGGGGGGGGGGGGGGGGGGGGGGGGGGGGGGGGGGGGGGGGGGGGGGGFGFGGGGGGGGGGGGGGGGGGGGGDEFFFFFFFFFFFFFFEFFFACFFFFFF@FFE3@EDEFFFFFDFF@@FF<CABDF??3?BDFFBFBF99BFFB?><?:?<A>19>9>((32276:B03(44
@M04999:289:000000000-L3R54:1:1101:20691:6809 2:N:0:409
AGATGACTACAGGGGTATCTAATCCTGTTTGCTCCCCACGCTTTCGCATCTCAGCGTCAGTATCTGTCCAGAAGGCCGCCTTCGCCACCGGTATTCCTCCACATCTCTACGCATTTCACCGCTACACGTGGAATTCTACCTTCCTCTACAATACTCCAGATAACCAGTTTTAAGTGCAATTCCCAGGTTGAGCCCGGGGCTTTCACACCTAACTTAATTATCCGCCTACATGCCCTTTACGCCCAGTCATTCCGATTAACGCTCGCACCCTCCGTATTACCTCGGCTGCTGGCACGGAGTT
+
CCCCCGGGGGGGGGGGGGGGGGGGGGGGGGGGGGGGGGGGGGGGGGGGEFGFGGFFGGGEFGGGFEEGGGGG@EFGFGGGGGGGGCFGGGGGGDFGGGGGGGGGGFGGGGGGGGGGFFGGGGGGGGGDGGGGEFGGF>FGGFGGGGGGGGGGGGGGGGGDGGGGGGGGGGGGGAF,;CDGGGGFGF6FGGGGFGGGGGGGFFFFFFFFA:2@BFFFEFFEFF9(>=@2@>EE=@DFFECF?DFF6243477?E@<??FFFF>BFFF9BB0(411:?F:<>4)541<<>6::?:(31(-(44
@M04999:289:000000000-L3R54:1:1101:23588:6814 2:N:0:409
TAGGGACTACCGGGGTATCTAATCCTGTTTGCTCCCCACGCTTTCGCATCTCAGCGTCAGTATCTGTCCAGAAGGCCGCCTTCGCCACCGGTATTCCTCCACATCTCTACGCATTTCACCGCTACACGTGGAATTCTACCTTCCTCTACAATACTCCAGATAACCAGTTTTAAGTGCAATTCCCAGGTTGAGCCCGGGGCTTTCACACCTAACTTAATTATCCGCCTACATGCCCTTTACGCCCAGTCATTCCGATTAACGCTCGCACCCTCCGTATTACCGCGGCTGCTGGCCCGGAGTT
+
CCCCCGGGGGGGGGGGGGGGGGGGGGGGGGGGGGGGGGGGGGGGGGGGGGGGGGGGGGGEGGGGGGGGGGGGGGGGGGGGGGGGGGEGGGGEFGFGGDGGGGGAFFGGGGFGGGGGGGGGGGGGGGGGGGED9EFFGGGGGGGGGGGGGGGG8EFGGDG9@FGGGGG=DAEGGGGGFGFGFGGGGFGGGGGGDGGCGGGGFFFFFFFF@BFFFFFFEFBEFFE@B62?@6??@FFFDEFF?6(31;@F9EFE?@(21:45(((--4(46?BFF>:61:<AF1>9;40(4802:(,-(,3:3
@M04999:289:000000000-L3R54:1:1101:17224:6821 2:N:0:409
AGACTACCGGGGTATCTAATCCTGTTTGCTCCCCACGCTTTCGAGCATGAACGTCAGTGTTATCCCAGGAGGCTGCCTTCGCCATCGGTATTCCTCCACATCTCTACGCATTTCACTGCTACACGTGGAATTCTACCTCCCTCTGACACACTCTAGTTAGACAGTTTCAAATGCACGTCCCAAGTTGAGCTCGGGGATTTCACATCTGACTTATCTAACCGTCTGCGCTCGCTTTACGCCCAGTAATTCCGATTAACGCTCGCACCCTACGTATTACCGCGGCTGCTGGCACGTAGTTAGC
+
CCCCCGGGGGDGGGGGGGGGGGGGGGGGGGGGGGGGDGGGGGGGGGGGGGGGGGGGGGGGGGGGGGGFFGGDGGGGGGGGGGGGGGGGGGGGGGGGGGGGGGGGGGGGGGGGGGGGGGGGGGGGGGGGGGGGGGGGFGGGGGGGGGGGGGGGGGGFGGGFFGGGGGGGGGGGGGGGFGFGGG?GGGGGGGGGEGGGDGGGFFFFFFFFFFFFFFFFFFFF>ADF>F@FFFFFDFFFFFFFF?0=9?EE?948?DFEF1@F:299F9B???FBF9:))-(3;9>>>BBFFF1)(.,4:<224
@M04999:289:000000000-L3R54:1:1101:22542:6824 2:N:0:409
TCGGACTACCGGGGTATCTAATCCTGTTTGCTACCCACGCTTTCGAGCATGAACGTCAGTGTTATCCCAGGAGGCTGCCTTCGCCATCGGTATTCCTCCACATCTCTACGCATTTCACTGCTACACGTGGAATTCTACCTCCCTCTGACACACTCTAGTTAGACAGTTTCAAATGCACGTCCCAAGTTGAGCTCGGGGATTTCACATCTGACTTATCTAACCGTCTGCGCTCGCTTTACGCCCAGTAATTCCGATTAACGCTCGCACCCTCCGTATTACCGCGGCTGCTGGCACGGCGTTT
+
CCCCCGGGGGGGGGGGGGGGGGGGGGGGGGGGGGGGGGGGGGGGGGGGGGFFGGGGGGGGGGGGGGGGGGGGGDGGGGGGGGGGGGGGGGGFGGGGGGGGGGGGGGGGGGGGGGGGGGGGGGGGGGGGGGGGGGGGFFGGGGGGGGGGFGGGGGGGGGGGGGGGGGGGGGGGGGGGFGFGFGGG?FFGGGGGFFGDGGGGAFFFFFFFFEEFFF>BEFFFFFFAADBF=BB@FFFFFCC5;BFFDFCFFFFFF?DDFFF;;?F969>BBFFFBBFFFFAFFFBFB9(2:33?:41((,9;(
@M04999:289:000000000-L3R54:1:1101:27395:6832 2:N:0:409
AATAGACTACCCGGGTATCTAATCCTGTTTGCTACCCACGCTTTCGAGCATGAACGTCAGTGTTATCCCAGGAGGCTGCCTTCGCCATCGGTATTCCTCCACATCTCTACGCATTTCACTGCTACACGTGGAATTCTACCTCCCTCTGACACACTCTAGTTAGACAGTTTCAAATGCACGTCCCAAGTTGAGCTCGGGGATTTCACATCTGACTTATCTAACCGTCTGCGCTCGCTTTACGCCCAGTAATTCCGATTAACGCTTGCACCCTACGTATTACCGCGGCTGCTGGCACGTAGTT
+
CCCCCGGFFGGGGGGGGGGGGGGGGGGGGFGFFGGGGGGGGGGGGGGGGGGGGGGGGGGGGGGGGGGGGGGGGGGGGFEGGGGGGGGGGGGGGGCCGGGGGGGGGGGGGGGGGGGGGGGFGGGFGGGGGGGGFGGGGGGGGGGGGGGCGFFGFE?GGGGFGGGGGGGGGGGGGGGFFFDGDFGGGFDFGGFGFDGGGGDDFFFFFFFFFEFFFFCFEFFFFFDFFFBBFFB>D@@DD2CFFF@B2=54C67CE4;?;?EF?@D(/:??FB:26<<44:DB>B019>;>042(:0)3:?BF>
@M04999:289:000000000-L3R54:1:1101:15451:6881 2:N:0:409
TTTAGACTACCCGGGTATCTAATCCTGTTTGCTACCCACGCTTTCGAGCATGAACGTCAGTGTTATCCCAGGAGGCTGCCTTCGCCATCGGTATTCCTCCACATCTCTACGCATTTCACTGCTACACGTGGAATTCTACCTCCCTCTGACACACTCTAGTTAGACAGTTTCAAATGCACGTCCCAAGTTGAGCTCGGGGATTTCACATCTGACTTATCTAACCGTCTGCGCTCGCTTTACGCCCAGTAATTCCGATTAACGCTCGCACCCTACGTATTACCGCGGCTGCTGGCACGTAGTT
+
CCCCCFGFGGGGGGGGGGGGGGGGGGGGGGGGGGGGCGGGEGGGGGGGEGGGCFFGGGDGGGGGGGGGFGDGGGDGGGGGGGGGGGGGGGGGGGGGGGGFGGGGGFGGGGGEGGDGGGGGGGGGGFGGGGEGGFGGGGGGGGGGGGG?AFGGFGFGGGGGGFCGGGGGFFGGFGFGFGFGGGGGF?FFGDGGC8FGGDGDAFFAACFFFEE<EFF67C9988@=>=5)9):@==9DBD*=7<3>@1;)??CEE@(6;;37(6,6(7074?BF?B?2<06>9021(349?0)58.)48((46
@M04999:289:000000000-L3R54:1:1101:5435:6903 2:N:0:409
GACTACAAGGGTATCTAATCCTGTTCGCTACCCATGCTTTCGAGCCTCAGCGTCAGTAACAGACCAGAGAGCCGCCTTCGCCACTGGTGTTCTTCCATATATCTACGCATTTCACCGCTACACATGGAGTTCCACTCTCCTCTTCTGCACTCAAGTCTCTCAGTTTCCGATGCTCTTCCTCAGTTAAGCTGAGGGCTTTCACATTCAGACTTAAAAGACCGCCTGCGCTCCCTTTACGCCCAATAAATCCGGACAACGCTTGCCACCTACGTATTACCGCGGCTGCTGGCACGTAGTTAGC
+
CCCCCGGGGG;FFGGGGGGFGGGGGFEGGGEGEFGGGFGGGG?FGGGGGGGGGGEEFFFGGGGGGGGGFGGGFGDFGGDDFGCCFGGGGGGGGGGCGEFGGFGCGGFCEF7EAFCGCFGGGFGGGGFFGGFFGGGGGGGGGGFCFGFGGFCFEGFGFAF;FGGDGGFGG>EEE9DGFGFG7=+@CDE,DFDGC:CDDFC2C@CFFFFFEFFEEAFFCFFF>AFA4<)52225@>E46@?BBF?@E<>5CEFFF901=90(82?FF<:(8?BF>>:26>:FF1((-45??F<D0(..4A246
@M04999:289:000000000-L3R54:1:1101:25756:6907 2:N:0:409
GGACTACCGGGGTATCTAATCCTGTTTGCTACCCACGCTTTCGAGCATGAACGTCAGTGTTATCCCAGGAGGCTGCCTTCGCCATCGGTATTCCTCCACATCTCTACGCATTTCACTGCTACACGTGGAATTCTACCTCCCTCTGACACACTCTAGTTAGACAGTTTCAAATGCACGTCCCAAGTTGAGCTCGGGGATTTCACATCTGACTTATCTAACCGTCTGCGCTCGCTTTACGCCCAGTAATTCCGATTAACGCTCGCACCCTACGTATTACCGCGGCTGCTGGCACGTAGTTAGC
+
CCCCCGGGGGGGGGGGGGGGGGGGGGGGGGGGGGGGGGGGGGGGGGGGGGGGGGGGGGGGGGGGGGGGGGGGGGGGGGGGGGGGGGGGGGGGGGGGGGGGGGGGGGGGGGGGGGGGGGGGGGGGGGGGGGGGGGGGGGGGGGGGGGGGGGGGGGGGGGGGGGGGGGGGGGGGGGGGFGFGGG?FGGGGGGAFGGED7DGGFFFFFFFFFFFEFFFFFFFFFAFDBEFFBDFFFFFFFFFFFDFFFEF?CEFDFFFF<;>6?B60461?131?B<B2<<FBB>BFFBFD(4<>F?FBBAFF<
@M04999:289:000000000-L3R54:1:1101:13729:6915 2:N:0:409
GACTACCAGGGTATCTAATCCTGTTTGCTCCCCACGCTTTCGCATCTCAGCGTCAGTATCTGTCCAGAAGGCCGCCTTCGCCACCGGTATTCCTCCACATCTCTACGCATTTCACCGCTACACGTGGAATTCTACCTTCCTCTACAATACTCTAGTTAACCAGTTTTAAGTGCAATTCCTAGGTTGAGCCCAGGGCTTTCACACCTAACTTAATTATCCGCCTACATGCCCTTTACGCCCAGTCATTCCGATTAACGCTCGCACCCTCCGTATTACCGCGGCTGCTGGCACGGAGTTAGCC
+
CCCCCGGGGEGGGGGGGGGGGGGGGGGGGGGGGGGGGGGGGGGGGGGGGGGGGGGGGGGGGGGGGGGGGGGGGGGGGGGGGGGGGGGGEGGGGGGGGGGGGGGGGGGGFGGGGFGGGGGGGGGGGGGGGGGGGGGGGGGGGGGGGGGGGGGGDGCGFGGGFGFFFFGGGGGFFFDGFGFGGGDFGFGFGGDGGFEDGGGFFFFFDFAACEFF@FF>AF92ADDAB@EEEFBFFFFF@FFE@2>=8>CEC;<;@63;7;/76;;FF<((:233?FABF07176>04>???7??;073..:43
@M04999:289:000000000-L3R54:1:1101:26144:6960 2:N:0:409
GGACTCCCTGGGTCTCTCCTCCAGTTTGCGCGCCTCGCTTTCTCCCCTCCTCTTCCCTCCCGTTCCCTTGCCCCGCCTTCGCCCCTCTTCGTCTTCCCCATATCTCCGCACTGCCCCTCTCCCCCCCGTCTTCCCCTCTCCTCTCTCACTTTCAAGCGCTCCCTTCTTCCCCACTCTTCTCTCCTTCCTCTCCCTTCTCTCCCCTCTCACCTCCCCCTCCACCTACGTTCTCTTTTGTGCTATTTATTCCCACACGCTCCATCCACATCCGTCTTCCTCTGCTACCTACGCACACATTATC
+
--6,A,,,,,:,6C;6,,,6<,,-6<@CC67+:+,,,6CF8F,,<F,;@,;@F@,,,;EC,@,@C,,,6,,6,:+::?FE,,,,844,9,,:8,A<A,,,?F9F,@4@+8++,99=4+69,@,=+@+3@38>;E8B,>6B8,,21==2,,5@,,2,3++34:@@,9<@C,,,,4*,;2=:CC*,22<6==79684+2*++*)22;5)2*1(.(0.).))()/,/(5(,((,.9<))7((/))-)))).)))),((,((((.)41)((,),(,,3(6-)-))))))(.)((-(-1(()-)).
@M04999:289:000000000-L3R54:1:1101:20844:6962 2:N:0:409
CCGCGGACTACACGGGTATCTAATCCTGTTTGCTCCCCACGCTTTCGCATCTCAGCGTCAGTATCTGTCCAGAAGGCCGCCTTCGCCACCGGTATTCCTCCACATCTCTACGCATTTCACCGCTACACGTGGAATTCTACCTTCCTCTACAATACTCTAGTTAACCAGTTTTAAGTGCAATTCCTAGGTTGAGCCCAGGGCTTTCACACCTAACTTAATTATCCGCCTACATGCCCTTTACTCCCAGTCATTCCGATTAACGCTCGCACCCTCCGTATTACCGCGGCTGCTGGCACGGAGT
+
CCCCCGGGGGGGGGGGGGGGGGGGGGGGGGGGGGGGGGGGGGGGGGGGGGGGGGGGGGGGGGCFGGFFGGGEGGEGGGGGGGGGGGGGGGGGGGFGGGGGGGGGGGGGGGGGGGGGGGGGGGGGGGGGGGGGEGGGGGGGGGGGGGGGFGCFGGGGGGGEDEFFGGGGGGGGGGFGFGFGGGGFGGGGGGFFCEGGGGGGEFFFFFFFFAFFBFFFFFFFFFEE@DFF?D3C<@38@DFC<)7@D@3=E<EFFFF;<@F?C6>FB9BF>F?F?6>?8?>AA<?01(-(38?>?0:211(74
@M04999:289:000000000-L3R54:1:1101:21644:6964 2:N:0:409
TTGACTACCCGGGTATCTAATCCTGTTTGCTCCCCACGCTTTCGCATCTCAGCGTCAGTATCTGTCCAGAAGGCCGCCTTCGCCACCGGTATTCCTCCACATCTCTACGCATTTCACCGCTACACGTGGAATTCTACCTTCCTCTACAATACTCCAGATAACCAGTTTTAAGTGCAATTCCCAGGTTGAGCCCGGGGCTTTCACACCTAACTTAATTATCCGCCTACATGCCCTTTACGCCCAGTCATTCCGATTAACGCTCGCACCCTACGTATTACCGCGGCTGCTGGCACGTAGTT
+
CCCCCGGGGGEGGGGGGGGGGGGGGGGGGGGGGGGGGGGGGGGGGGGGGGGGGGGGGGFGGGGGGGGGGGGGGGGGGGGGGGGGGGGGGGGGGGGGGGGGGGGGGGGGGGGGGGGGGGGGGGGGGGGGFGGGGGGGGGGGGGGGGGGFGGGGGGCGGGGEGGGGF?FGGGGFGGGGFGFGGGFFGGGEGGGGGGGGGGGGFFFFFFFFFFFFFFFFFFFEF2>D@=DB??E)=E@EEFFFF>D;@EFFFFFE0?;DEA?BFFFFFFFFF<B14?BFAB41;>6;B>?7?(4()033326
@M04999:289:000000000-L3R54:1:1101:5912:6984 2:N:0:409
GTGATGACTACTGGGGTATCTAATCCTGTTTGCTCCCCACGCTTTCGCATCTCAGCGTCAGTATCTGTCCAGCAGGCCGCCTTCGCCACCGGTCTTCCTCCACCTCTCTACGCATTTCACCGCTACACGTGGTATTCTACCTTCCTCTACAATACTCCGGATAACCAGTTTTAAGTGCAATTCCCAGGTTTAGCCCGGGGCTATCACACCCAACTTAACTATCCGCCTACATGCACTTTACGCCCAGCCACTCCGATTCACGATCGCGCCCTCCGTACTACTCCGGCTGCTGTGTCGTAGT
+
CACC<6CFACF9@FA7@C8@F<CC@66,CC6,CFF8@66FFGCGGGGGGGEGA@C@@,,666@@C<CC@E@E,BEF7FG+C@?FC:=C:<FFF+@?,A?FGD@,,9,FFGF:7@4F9C=;?ECFCC,A+9A=+@EA;E@;@9E8EGEFFC,,@,AD9=3@==+=DG8AF,=EGCDCFD9BFGGCC,,@39,4,;E>7*99B9*9>+=>;(((5?FFF8+01**0(62(63(63))7;37+71:39,3(61(6(4:6344:>:(22(((,((-(-,-((444<)(((4960,4)()),(.-,
@M04999:289:000000000-L3R54:1:1101:28199:7010 2:N:0:409
ACCGGACTACAAGGGTATCTAATCCTGTTTGCTACCCACGCTTTCGAGCATGAACGTCAGTGTTATCCCAGGAGGCTGCCTTCGCCATCGGTATTCCTCCACATCTCTACGCATTTCACTGCTACACGTGGAATTCTACCTCCCTCTGACACACTCTAGTTAGACAGTTTCAAATGCACGTCCCAAGTTGAGCTCGGGGATTTCACATCTGACTTATCTAACCGTCTGCGCTCGCTTTACGCCCAGTAATTCCGATTAACGCTCGCACCCTACGTATTACCGCGGCTGCTGGCACGTAGTT
+
CCCCCGGGGGGGGGGGGGGGGGGGGGGGGGGGGGGGGGGGGGGGGGGGGGGGGGGGGGGGGGGGGGGGGGGGGGGGGGGGGGGGGGGGGEGGGGGGGGGGGGGGGGGGGGGGGGGGGGGGGGGGGGGGGGGGGGGGGGGGGGGGGGGFGGGGGGGGGGGGFGGDGGGGGGGGGGGGFGFGGGGGGGGGGGGGGGGGGGGGFFFFFFFFBEEEFFFFFFFFFFF>FFFDF@>FFBFFFF4C@F;9?FFEECCFFFFFFFFFF>F0BB;>9<BFF??FAFAA9:9071,4:DF083?F<?:16
@M04999:289:000000000-L3R54:1:1101:18327:7032 2:N:0:409
GACTACCAGGGTATCTAATCCTGTTTGCTCCCCACGCTTTCGCATCTCAGCGTCAGTATCTGTCCAGAAGGCCGCCTTCGCCACCGGTATTCCTCCACATCTCTACGCATTTCACCGCTACACGTGGAATTCTACCTTCCTCTACAATACTCCAGATAACCAGTTTTAAGTGCAATTCCCAGGTTTAGCCCGGGGCTTTCACACCTAACTTCATTATCCGCCTACCTGCCCTTTACGCCCAGTCATTCCGATTAACGCTCGCACCCTCCGTATTACCGCGGCTGCTCGCACGGAGTTAGCC
+
CCCCCGGF<@;E<F<EFGGGGFDGGGGGF,C,B<FEC:BCFGGCEFDGGFFFGGGCFFGGGGGGGGGGFCCGGGGGGCGGEGGG8FCC:FFGGF9F8FA<F,55EGGGEGG;,?FGGG:CFEGCE@FEDCEGACFGFCGGFGGFGGFGDGC?FF8,3E8EFDFDEFGGGADFFF9=DF9DF6@GG,<EE?E6C6EDDGGDFF>FFFFF:CE4AFFF?BFAF2=@D(7>@BBF:>EF(/,03(5=<C)?3=0(614<;@6719119?:::9:27,4<)40134>96))-7(49313,8--4,
@M04999:289:000000000-L3R54:1:1101:10994:7041 2:N:0:409
TTGGACTACAAGGGTATCTAATCCTGTTCGCTCCCCACGCTTTCGTCCATCAGCGTCAATCGGTATTTAGTAACCTGCCTTCGCAATCGGGGTTCTGTGTAATATCTATGCATTTCACCGCTACACTACACATTCCAGCTACTTCAATACTATCCAAGATTAACAGTATCAACGGCAGTTCTACAGTTAAGCTGCAGGTTTTCACCGCTGACTTATTAACCCGCCTACGGACCCTTTAAACCCAATAAATCCGGATAACGCTCGCATCCTCCGTATTACCGCGGCTGCTGGCACGGAGTT
+
CCCCCGGGGGGGGGGGGGGGGGGGGGGGGGGGGGGGGGGGGGGGGGGGGGGGGGGGGGGGGGGGGGGGGGGGGGGGGGGGGGGGGGGGGGEGGGGGGGGGGGGGGGGGGGGGGGGGGGGGGGGGGGGGGGGGGGGGGGGGGGGGGGGGGGGGGGGGGGFEGGGGGGGGGGGGGGDGFGFGGGGGGDGGGGFGGCGFGGFFFFFFFF>ABF>CFFFFFFFFFFBBFDAF2999@@FFFF?@@@;DDFFFFFFFBFFFFF8<0?FFF0:9FBFFFFB?FFFF:>90;090>>?F?<<6(244
@M04999:289:000000000-L3R54:1:1101:5449:7063 2:N:0:409
TGACTACACGGGTATCTAATCCTGTTCGCTCCCCACGCTTTCGTCCATCAGCGTCAATCGGTATTTAGTAACCTGCCTTCGCAATCGGGGTTCTGTGTAATATCTATGCATTTCACCGCTACACTACACATTCCAGCTACTTCAATACTATTCAAGATTAACAGTATCAACGGCAGTTCTACAGTTAAGCTGCAGGTTTTCACCGCTGACTTATCAACCCGCCTACGGACCCTTTAAACCCAATAAATCCGGATAACGCTCGCATCCTCCGTATTACCGCGGCTGCTGGCACGGAGTTAGC
+
CCCCCGGGGGGGGGGGGGFGGGGGGGGGGGGGGGGGGGGGGGGGGGGGGGGGGGGGGGGGGGGGGGGGGGGGGGGGGGGGGGGGGGGEGG>FFGGFDGGGGFFGGFG<FGGGGGGGGGGGGGGGGGGGGGGGGGGGGGGGGFFGGGGGGGGGGGGGGGG9EGGGFGFGGGGGDCGGFGFGGGGGGGGGGGGGGDCG73@CFFFABEFFB88AECAFEFFDABBFFF@DD>BFFD3>EFFFFFFFFF9E5;>F?;DFF<9((3996108>:B?0:FFFF<>B>>>9BF?7(35203;??2A6
@M04999:289:000000000-L3R54:1:1101:17602:7067 2:N:0:409
TGACTACTGGGGTATCTAATCCTGTTCGCTCCCCACGCTTTCGTCCATCAGCGTCGATCGGTATTTAGTAACCTGCCTTCGCAATCGGGGTTCTGTGTAATATCTATGCATTTCACCGCTACACTACACATTCCAGCTACTTCAATACTATTCAAGATTAACAGTATCAACGGCAGTTCTACAGTTAAGCTGCAGGTTTTCACCGCTGACTTATCAACCCGCCTACGGACCCTTTAAACCCAATAAATCCGGATAACGCTCGCATCCTCCGTATTACCGCGGCTGCTGGCACGGAGTTAGC
+
CCCCCGGGFGGGGGGGGGGGGGGGGGGGGGGGGGGGGGGGGGGGGGGGGGGGGGGGGGGGGGGGGGFAFGGGGGGGGGGGGGG7FGGGGGGEGGGGGGGGGGGGGGGGGGGGGGGGGGGGGGGGGGGGGGGGGGFGGGFGGGGGGGFGGGGGFGGGGGGGGGGGGGGGGGGGCECGFGFGFGFGGGGGFFGGGGGGGGGGFFFFAFF*:BEEFFFFFFFF?BFF?B=@29@DDD@EFEFFFFF;;EFEEF>6(68AFF>??;BFBFF>3:>BBF7<AF2>4;B9,104?FF?B9>;24AA4
@M04999:289:000000000-L3R54:1:1101:19191:7069 2:N:0:409
TAGGACTACACGGGTATCTAATCCTGTTTGCTACCCACGCTTTCGTCCATCAGCGTCAATCGGTATTTAGTAACCTGCCTTCGCAATCGGGGTTCTGTGTAATATCTATGCATTTCACCGCTACACTACACATTCCAGCTACTTCAATACTATTCAAGATTAACAGTATCAACGGCAGTTCTACAGTTAAGCTGCAGGTTTTCACCGCTGACTTATCAACCCGCCTACGGACCCTTTAAACCCAATAAATCCGGATAACGCTCGCATCCTCCGTATTACCGCGGCTGCTGGCACGGAGTTT
+
CCCCCGGGGGGGGGGGGGGGGGGGGGGGGGGGGGGGGGGGGGGGGGGGGGGGGGGGGGGGGGGGGGGGGGGGGGGGGGGGGGGGEFGGFGFGGGGGGGGGGGGGGGGGGGGGGGGGGGGGGGGGGGGGGGGGGGGGGGGGGGGGGGGGGGGDGGGG9ECEGFGGGGGGGGGGGGDEDGFGGGGGGGGGGGFGGDGGDGC?AFFFFFFFFFFFFFFFFCFFFFAAB>FF2>59@DFFFFFC@@F?<;3AEEFE>0;;1;E;6;1:>9?674)491?F?BFA:>F;>(16?4?B780>09?<)
@M04999:289:000000000-L3R54:1:1101:26770:7092 2:N:0:409
TATGACTACACGGGTATCTAATCCTGTTTGCTACCCACGCTTTCGAGCATGAACGTCAGTGTTATTCCAGGAGGCTGCCTTCGCCATCGGTATTCCTCCACATCTCTACGCATTTCACTGCTACACGTGGAATTCTACCTCCCTCTGACACACTCTAGTTAGACAGTTTCAAATGCACGTCCCAAGTTGAGCTCGGGGATTTCACATCTGACTTATCTAACCGTCTGCGCTCGCTTTACGCCCAGTAATTCCGATTAACGCTCGCACCCTACGTATTACCGCGGCTGCTGGCACGTAGTTT
+
CCCCCGGGGGGGGGGGGGGGGGGGGGGGGGGGGGGGGGGGGGGGGGGGGGGGGGGGGGGGGGGGGGGGGGGGGGGGGGGGGGGGGGGGGGGGGGGGGGGGGGGGGGGGGGGGGGGGGGGGGGGGGGGGAFEGGGGGGGGGGGGGGGGGGGGGGGGGF;EGGGFFGGGGGGGGCFGGFGFGGDDGFGGGGGGGGGGDGG>DFFFFFFFFFF5>EFCFEFFFFFFAAD9E=BA@>BFFFFFEFF;D?;>CEEFFF6@FFEC(:@DF9124-31:1..)5AD>:99(7(422)58340:80:2-
@M04999:289:000000000-L3R54:1:1101:7936:7102 2:N:0:409
GACTACCAGGGTATCTAATCCTGTTTGCTACCCACGCTTTCGAGCATGAACGTCAGTGTTATCCCAGGAGGCTGCCTTCGCCATCGGTATTCCTCCACATCTCTACGCATTTCACTGCTACACGTGGAATTCTACCTCCCTCTGACACACTCTAGTTAGACAGTTTCAAATGCACGTCCCAAGTTGAGCTCGGGGATTTCACATCTGACTTATCTAACCGTCTGCGCTCGCTTTACGCCCAGTAATTCCGATTAACGCTCGCACCCTACGTATTACCGCCGCTGCTGGCACGTAGTTAGCC
+
CCCCCGGGGGGGGGGGGGGGGGGGGGGGG,FGGGGGGGGGGGGGG7FFFGGGGGGGGGGGGGGGGGGGGGGGGGGGGGGGGGGGGGGGGGGGGGGGGGGGGGGGGGGGGGGGGGGGGGGGGGGGGGGGCGGGGGGGGGGGGGGGGGGGGGGGGGGGGGGGGGGGGGGGGGGGGGGCFGDDGDFGGGGGEGGGGGGGGGGDFFFFFFFFFFFFFFFFFFFAEFBB=A=4ABF=FDFFF@FFF=EEECCEFFFFFFEF19?@03691:B:FFFFBFFBF:B(4>>F;>?7((5?F701AADD:
@M04999:289:000000000-L3R54:1:1101:17352:7114 2:N:0:409
TTTCTGACTACTAGGGTATCTAATCCTGTTTGCTCCCCACGCTTTCGCATCTCAGCGTCAGTATCTGTCCAGAAGGCCGCCTTCGCCACCGGTATTCCTCCACATCTCTACGCATTTCACCGCTACACGTGGAATTCTACCTTCCTCTACAATACTCCAGATAACCAGTTTTAAGTGCAGTTCCCAGGTTGAGCCCGGGGCTTTCACACCTAACTTAATTATCCGCCTACATGCCCTTTACGCCCAGTCATTCCGATTAACGCTCGCACCCTCCGTATTACCGCGGCTGCCGGCACGGAGT
+
CCCCCGGGGGGGGEGFGGGGGDAFGGGGGGGGGGGGGEFEEEGGGGGGGGGGGG9F@GGGGGFFGGCEGFGGGF,EFFFEGGGGGGGGGCGEGGFGGGGGGGGFBFGGGGGFGGGGGFFG9BGE:FEGGFGEG9EFGGDGGGGFDGGGGGGGGADFFGGC8?EGGFFGFFGGAFCEFG9@FGGFF,DFGGFC6FGFGCD59BFFFFFFFFDBFFFFF>FEFEEC2BFF@FFECF=DEBE:>(12271=<;CFEE@1<;1?)2(4,(-(4,48<B6804><A96>(((-(((,(3((4((43
@M04999:289:000000000-L3R54:1:1101:12825:7135 2:N:0:409
GTATTGACTACTGGGGTATCTAATCCTGTTCGCTCCCCACGCTTTCGTCCATCAGCGTCAATCGGTATTTAGTAACCTGCCTTCGCAATCGGGGTTCTGTGTAATATCTATGCATTTCACCGCTACACTACACATTCCAGCTACTTCAATACTATTCAAGATTAACAGTATCAACGGCAGTTCTACAGTTAAGCTGCAGGTTTTCACCGCTGACTTATCAACCCGCCTACGGACCCTTTAAACCCAATACATCCGGCTAACGCTCGCATCCTCCGTATTACCGCGGCTGCTGACACGGAGT
+
CCCCCGGGGGGGGGGGGGGGGGGGGGGGGGGGGGGGGGGGGGGGGGGGGGGGGGGGGGGGGGGGGGFGGGGFGGGGGGDGGGGGGGGGGGGGGGGGGGGGGGGFGGGGGGGGGGGGGGGGGGGGGGGGGGGGGGGGGGFCFGGGGGGGGGGGGGGGGGGGFGGGGFGGGGGGFCFGA6@GFGGGGGGGGGGGGDGCGFF6;FFFFFFFFBB=@FF>CAFFCBFABAA>@D9(5@9@FD;F<<E3;<0@E3=CE;<>(6?;@F6,3(46<F>7>?04(309<<2>>040(42:)4))4((-(
@M04999:289:000000000-L3R54:1:1101:4888:7151 2:N:0:409
CGTGACTACTGGGGTATCTAATCCTGTTTGCTCCCCACGCTTTCGCATCTCAGCGTCAGTATCTGTCCAGAAGGCCGCCTTCGCCACCGGTATTCCTCCACATCTCTACGCATTTCACCGCTACACGTGGAATTCTACCTTCCTCTACAATACTCCAGATAACCAGTTTTAAGTGCAATTCCCAGGTTGAGCCCGGGGCTTTCACACCTAACTTAATTAACCGCCTACATGCCCTTTACGCCCAGTCATTCCGATTAACGCTCGCACCCTCCGTATTACCCCGGCTGCTGGCACGGATTTT
+
BCBCCGGGGGGGGGCFGGGGGGGFGGFGGFGGGFFGGGGDGGGGGGGGGFGGDDGFGGGGGGGDGGFGGGGGFGGGDGGGGG=FEFGFCF>FGGGGFGFFGFGGGGGFGGGGEGGGGGGGGGEGGGGGGDFGFCGGGGGCDFGFGGGFFDF8==GGGGGGFFCGGGEGCFGGGADABFFGFFFGCCFGFDGGGGGGGDD/@F>FFFFD4:=BEFAFC+B*1*69@D>DBCEFFFF;;EC:?@FFF;<9?5?C8@FD@FA<BFBFFBF9??:<0,408A>)(4;;F03<?B(3023>9(,))
@M04999:289:000000000-L3R54:1:1101:11875:7164 2:N:0:409
TATGACTACCCGGGTATCTAATCCTGTTTGCTCCCCACGCTTTCGCATCTCAGCGTCAGTATCTGTCCAGAAGGCCGCCTTCGCCACCGGTATTCCTCCACATCTCTACGCACTTCACCGCTACACGTGGAATTCTACCTTCCTCTACAATACTCTAGTTAACCAGTTTTAAGTGCAATTCCTAGGTTGAGCCCAGGGCTTTCACACCTAACTTAATTATCCGCCTACATGCCCTTTACGCCCAGTCATTCCGTTTAACGCTCGCACCCTCCGTATTACCTCGGCTTCTGGCACGGAGTTT
+
CCCCCGGGGGGGGGGGGGGGGGGGGGGGGGGGGGGGGGGGGGGFEGGGGGGG9F:CFF:C@EFFAEFEEGGGGGGGGGDGEGGGDGG8C=C>FEGGFGF@EFFFAAFAFDFGGG8CEFE=FC>FFF+EFCGFFCEGFGFFFG8BFGFGG,E8DFGFFAEFFGGEGFGGGGGG,@79D@DCF?CFE,EGCE6CGCFDG>DGFAAAFFFA=B)7A989E>97=:>>:>(55?*)>5>FEC:?@>;6(/;7CCC?@)6@@?<07(19>6>>(,8:9?:?>2:4))--2((.9<2:(.,4,,(2)
@M04999:289:000000000-L3R54:1:1101:20723:7181 2:N:0:409
TAGTGACTACTGGGGTATCTAATCCTGTTTGCTCCCCACGCTTTCGCATCTCAGCGTCAGTATCTGTCCAGAAGGCCGCCTTCGCCACCGGTATTCCTCCACATCTCTACGCATTTCACCGCTACACGTGGAATTCTACCTTCCTCTACAATACTCTAGTTAACCAGTTTTAAGTGCAATTCCTAGGTTGAGCCCAGGGCTTTCACACCTAACTTAATTATCCGCCTACATGCCCTTTACGCCCAGTCATTCCGATTAACTCTCGCACCCTCCGTATTACCGCGGCTTCTGGCACGGAGTT
+
CCCCCAFF<FGGGGGGDFFGGEFFGGGGGGGGFGGFGGGGGGGGG@GGGGGGFFGGFGGDGCGGFFFAFCGGG88FEC>7FFGGDGGGGGGGCEFFFFGGFFGGFGGGGGGGCFFGGGGGEGEGGGGGGFGD9E8AFF,,@D?FGGFGGADF==E?FGGGGFGGFGFAFGGGGGGFF9@D?FDFEF,EGCC,?66CF6@CF>FAFF6CD@C@@FF86BBAA?AA):<AFFE5@E=;B3@F?@9=2==74<<CC=6;?FCC377=D;6>;008:>B,40):),((-4((4<2<0.5(263(.
@M04999:289:000000000-L3R54:1:1101:7535:7210 2:N:0:409
TTGACTACTGGGGTATCTAATCCTGTTTGCTACCCACGCTTTCGAGCATGAACGTCAGTGTTATCCCAGGAGGCTGCCTTCGCCATCGGTATTCCTCCACATCTCTACGCATTTCACTGCTACACGTGGAATTCTACCTCCCTCTGACACACTCTAGTTAGACAGTTTCAAATGCACGTCCCAAGTTGAGCTCGGGGATTTCACATCTGACTTATCTAACCGTCTGCGCTCGCTTTACGCCCATTAATTCCGATTAACGCTCGCACCCTACGTATTACCGCTGCTGCTGGCACGGAGTTAC
+
CC@CCGGDGGFGDEGFGGFFGGGGFGGFFGGGGGGFGGEGGF9CDFGGGFA9@,CFGGGGGGFGGGGFGGGGGFGGGFGFGFDGGGGGGGGGGGCFGDGGFGGCFGFFGGGGGGGGGGCDD,AEFCAEFGGGGFFFFGGGGDGGGGAFDGGCDEFDEFGFEDGGGGGGGGGGGFFEDDFDGGGF8EGFA@8FCEC6C+=DFF7CFFFFFCFF@FAAA6@=F=DFFBFBB5>@FD=B4@5?=>1(7575<59(28:06><9;DF907>?FF<::<4()5932(-7:)3>74:37(4((,44)
@M04999:289:000000000-L3R54:1:1101:17359:7211 2:N:0:409
CGCAGGACTACCCGGGTATTAATCCTGTTCGCTACCCATGCTTTCGAGCCTCAGCGTCAGTAACAGACCAGAGAGCCGCCTTCGCCACTGGTGTTCTTCCATATATCTACGCATTTCACCGCTACACATGGAGTTCCACTCTCCTCTTCTGCACTCAAGTCTCTCAGTTTCCGATGCTCTTCCTCAGTTAAGCTGAGGGCTTTCACATTCAGACTTAAAAGACCGCCTGCGCTCCCTTTACGCCCAATAAATCCGGACAACGCTTGCCACCTACGTATTACCGCGGCTGCTGGCACGTAGT
+
CCCCCGGGGGGGGGGGGGGGGGGGGGGGGGGGGGGGGGGGGGGGGGGGGGGGGGGGGGGGGGGGGGGGGGGGGGGGGGGGGGGGGGGGGGGGGGGGGGGGGGGGGGGGGGGGGGGGGGGGGGGGGGGGGGGGGGGGGGGGGGGGGGGGGGGGGFGFCFCFGGGGGGGGGGGGGGGGFGFGGGGGGFGGGGG7FGFGGFGGFFFFFFFFEFF7;CFF;BF4BDFFFFFFBB>BBFFFFFFF<3?;FF08@F)<EE@6?9BFFF>???B0<<B?B????A?4<<10(-716::B0((.:1<62
@M04999:289:000000000-L3R54:1:1101:23016:7225 2:N:0:409
GGACTACTCGGGTATCTAATCCTGTTTGCTCCCCACGCTTTCGCATCTCAGCGTCAGTATCTGTCCAGAAGGCCGCCTTCGCCACCGGTATTCCTCCACATCTCTACGCATTTCACCGCTACACGTGGAATTCTACCTTCCTCTACAATACTCCAGATAACCAGTTTTAAGTGCAATTCCCAGGTTGAGCCCGGGGCTTTCACACCTAACTTAATTATCCGCCTACATGCCCTTTACGCCCAGTCATTCCTATTAACGCTCGCACCCTCCGTATTACCGCGTCTGCTGGCACTGATTTAGC
+
CCCCCGGGGGGGGFGGGGGGGGGGGGGGGGGGGGGGGGGGGGGGGGGGGGGGGGGGGGGGGGGGGGGGFGGGGGGGGGGGGGGGGGGGGGGGGGGGGGGGGGGGGFGGGGGGGGGGGGGGGGGGGGGGFGGFGGBGGGGGGGGGGGG8FFFGFGGG,DFGGGGGEDGGFDFG:E=EFGFGGGDFGGGFGGGGCEC5CGGGFFA+AEF4>:6A9BBC4@B;)-8@@D2C<==DFFFCC(;B3(,6;)1/67).<?<CE0;<8((32>B(::3:?:?>F<(((--(())).372(.)-6)6).
@M04999:289:000000000-L3R54:1:1101:15743:7248 2:N:0:409
AGAGACTACAGGGGTATCTAATCCTGTTTGCTCCCCACGCTTTCGCATCTCAGCGTCAGTATCTGTCCAGAAGGCCGCCTTCGCCACCGGTATTCCTCCACATCTCTACGCATTTCACCGCTACACGTGGAATTCTACCTTCCTCTACAATACTCCAGATAACCAGTTTTAAGTGCAATTCCCAGGTTGAGCCCGGGGCTTTCACACCTAACTTAATTATCCGCCTACATGCCCTTTACGCCCATTCATTCCGATTAACGCTCGCACCCTCCGTATTACCGCGGCTGCTGGCACGTAGTTT
+
CCCCCGGGGGGGGGGGGGGGGGGGGGGGGGGGGGGGGGGGGGGGGGGGGGGGGGGGGGGGFGGGGGGGGGCGGFGGGGGGGGGGGGGGGDGGGGGGGGGGGGGGGGGGGDGGGGGGGGGGGGGGGGEFGGGGGGGGGGFGGGGGGGGGGGGGGGGGG=AEFFGGC8FGGGGG=F=FDGFGGFFGGFGGFGGGGG6<DGDGFFF>FFFEFBBFFFF6CFF<FF@B599B.;43>DFFFFF:@BBF(7?ECFFFF?1<?CFFFBB07((40:<<6<(4>)<A69>B96;F7)5<7>:(.,:9)
@M04999:289:000000000-L3R54:1:1101:7604:7270 2:N:0:409
TGGACTACCGGGGTATCTAATCCTGTTTGCTACCCACGCTTTCGAGCATGAACGTCAGTGTTATCCCAGGAGGCTGCCTTCGCCATCGGTATTCCTCCACATCTCTACGCATTTCACTGCTACACGTGGAATTCTACCTCCCTCTGACACACTCTAGTTAGACAGTTTCAAATGCACGTCCCAAGTTGAGCTCGGGGATTTCACATCTGACTTATCTAACCGTCTGCGCTCGCTTTACGCCCAGTAATTCCGATTAACGCTCGCACCCTACGTATTACCGCTGCTGCTGGCACGTAGTT
+
CCCCCGGGGGGGGGGGGGGGGGGGGGGGGGGGGGGGGGGGGGGGGGGGGGGGGGGGGGGGGGGGGGGGGFGGGGGGGGGGGGGGGGGGGGGGGGGGGGFGGGGGGGGGGGGGGGGGGGGGGGGGGGGGGGGGGGGGGGGGGGGGGGGGGGGGGGGGGGGGGGGGGFGGGGGFGGGGFGFGGGGDFEFAFGGGGGGGGGGGFFFFFFFFFFF5>FFFFFFEFFFFFFFFFFDBFFFFC<DF@@DFEE<EFFEF<<DDFFDF?BFFFFF?FF?BFFFFAFFFFBB>>B7:??:?FB6(.,-
@M04999:289:000000000-L3R54:1:1101:11218:7289 2:N:0:409
GACTACTCGGGTATCTAATCCTGTTTGCTCCCCACGCTTTCGCATCTCAGCGTCAGTATCTGTCCAGAAGGCCGCCTTCGCCACCGGTATTCCTCCACATCTCTACGCATTTCACCGCTACACGTGGAATTCTACCTTCCTCTACAATGCTCCAGATAACCAGTTTTAAGTGCAATTCCCAGGTTGAGCCCGGGGCTTTCACACCTAACTTAATTATCCGCCTACATGCCCTTTACGCCCAGTCATTCCGATTAACGCTCGCACCCTCCGTATTACCGCGGCTGCTGGCACGGAGTTAGCC
+
CCCCCGGGGGGGGGGGGGGGGGGGGGGGGGGGGGGGGGGGGGGGGGGGGGGGGGGGGGGGGGGGGGCFGGGGGGGGGGGDGGGGGGGGFGGGGGGGGGEFGGGGGGGGGGGGDEGGGGGGGGGGGGDFGGGGGGGGGGGGGGGGGFFGGGGGGGGGGFGGGGFCFGGGGGG8EGFGFGFGFGGGGGFFGGGGDGCGGGGGFFFFFFFFFFF=EFFFEFF>FFF>FFF?@EBEFF<FFFFFFFEEA??EF1;1?<CC<;669>9>>F26<>B6??BFA:B919>9832:?15(,,(3:24)4
@M04999:289:000000000-L3R54:1:1101:4301:7341 2:N:0:409
GCCGACTACCCGGGTATCTAATCCTGTTTGCTACCCACGCTTTCGAGCATGAACGTCAGTGTTATCCCAGGAGGCTGCCTTCGCCATCGGTATTCCTCCACATCTCTACGCATTTCACTGCTACACGTGGAATTCTACCTCCCTCTGACACACTCTAGTTAGACAGTTTCAAATGCACGTCCCAAGTTGAGCTCGGGGATTTCACATCTGACTTATCTAACCGTCTGCGCTCGCTTTACGCCCAGTAATTCCGATTAACGCTCGCACCCTACGTATTACTCCGGCTGCTGGCACGTCGTTT
+
CCCCCGGGGGGGGGGGGGGGGGGGGGGGGGGGGGGGGGFGGGGGGGGGGGCFGGGGGGGGGGGGGGGGGGGGGGGGGGGGGGGGGGGGGGFGFFGGGGGGGGFFFGGGGCGEGGGGGGGGGGGGGGGGGGDGGGGGGGFFGGGGGGF=DGDFGFGGGGFFGFCFFF@EFGGGGGGFFGFGFGGGCDAGGGGGGGGGCD5DFFFFCFFFFF5C;EFFC9@EFFFFFFFF92(6(>95=963;;B?7EE)<75?E<D0<46;6(1429>6((43:<>284:.)5,(414:B:::B7:1,9>6(
@M04999:289:000000000-L3R54:1:1101:4238:7351 2:N:0:409
AGACTACTCGGGTATCTAATCCTGTTTGCTACCCACGCTTTCGAGCATGAACGTCAGTGTTATCCCAGGAGGCTGCCTTCGCCATCGGTATTCCTCCACATCTCTACGCATTTCACTGCTACACGTGGAATTCTACCTCCCTCTGACACACTCTAGTTAGACAGTTTCAAATGCACGTCCCAAGTTGAGCTCGGGGATTTCACATCTGACTTATCTAACCGTCTGCGCTCGCTTTACGCCCAGTAATTCCGATTAACGCTCGCACCCTACGTATTACCGCGGCTGCTGGCACGTAGTTAGC
+
CCCCCGGGGGGGGGGGGGGGGGGGGGGGGGGGGGGGGGGGGGGGGGGGGGGGGGGGGGGGGGGGGGGGGGGGGGGGFGGGGGGGGGGFGGGGGGGGGGGGFGGGGGGFGGGGGGGGGGGGGGGGGGGGGGGGGGGGGGGGGGGGGGGGGFGGGGGFGGGGGGGGGGGGGGGGGGGGFGFGGFGCGGGGFFGGGGGG9;DGFFFFFFFCEFFFFFFFFFA8DFFF9C>BAAFFFFFCCDFDFD@;E?EFEC;6?0<39@FFF069>><??F<?74:269622>;>><>FFB170(,38A2<:
@M04999:289:000000000-L3R54:1:1101:6312:7353 2:N:0:409
GACTACTGGGGTATCTAATCCTGTTTGCTCCCCACGCTTTCGCATCTCAGCGTCAGTATCTGTCCAGAAGGCCGCCTTCGCCACCGGTATTCCTCCACATCTCTACGCATTTCACCGCTACACGTGGAATTCTACCTTCCTCTACAATACTCTAGTTAACCAGTTTTAAGTGCAATTCCTAGGTTGAGCCCAGGGCTTTCACACCTAACTTAATTATCCGCCTACATGCCCTTTACGCCCAGTCATTCCGATTAACGCTCGTACCCTCCGTATTACCGCGGCTGCTGGCACGGAGTTATCC
+
CCCCCGGCDFGGGGGFFGGGGGAFGGFFGGCFGGGGGEEFGGGFGGFGGFGGGGGGGGGGGFGGGADEF8EFGGGDGEE@GGGGFE+@C@FDFGFGGGG8FFGGGGFGFEGGEGGGGGGCFFGGFF74AFFGGFGGC=FDGGGGGD=FFGFGG8EDCDFGDDC@>+@@DGGCGGGGDD7D@@8@FDFF8FFGG67C6CF8+B6??;??CCC8EAFFCCAA*<A2):AA==B@BE:=229)5>3B=C)<C3(6;;?E;9<?,((/63)(4-3(.(54422249>;?B0(44)4((--24)..
@M04999:289:000000000-L3R54:1:1101:24433:7387 2:N:0:409
TAAAAGACTACAAGGGTATCTAATCCTGTTTGCTCCCCACGCTTTCGCATCTCAGCGTCAGTATCTGTCCAGAAGGCCGCCTTTGCCACCGGTATTCCTCCACATCTCTACGCATTTCACCGCTACACGTGGAATTCTACCTTCCTCTACAATACTCCAGATAACCAGTTTTAAGTGCAATTCCCAGGTTGAGCCCGGGGCTTTCACACCTAACTTAATTATCCGCCTACATGCCCTTTACGCCCAGTCATTCCGATTAACGCTCGCACCCTCCGTATTACCGCGGCTGCTGGCACGGAGT
+
CCCCCGGGGGGGGGGGGGGGGGFGGGGGGGGGGGGGGGGGGGGGGGGGGGGGGGGGGGGGGGGGGGGGGGGGGGGGGGDGGGGGGGGGGGGGGEGGGGGGGGGGGGGGGGGGGGGGGGGGGGGGGGGGGGGGDGGFFGGGGGGGGGGGGGGGGGGGGGGGGGGGGGGGGGGGGFGG?FFGGGGGGGCGGGEFGGGGGDGGEFFFFFFFFFFFFFFFFFFEFFFF>BFFFFFFFFFFFBFFEFFFF@;FEFFFFFFFFF@9E@FF<4;B>>6<B:>:6?F2AAFF>B047?D?FBF2(((4-
@M04999:289:000000000-L3R54:1:1101:16393:7426 2:N:0:409
ATAGACTACACGGGTATCTAATCCTGTTTGCTCCCCACGCTTTCGCATCTCAGCGTCAGTATCTGTCCAGAAGGCCGCCTTCGCCACCGGTATTCCTCCACATCTCTACGCATTTCACCGCTACACGTGGAATTCTACCTTCCTCTACAATACTCTAGTTAACCAGTTTTAAGTGCAATTCCTAGGTTGAGCCCAGGGCTTTCACACCTAACTTAATTATCCGCCTACATGCCCTTTACGCCCAGTCATTCCGATTAACGCTCGCACCCTCCGTATTACCGCGGCTGCTGGCACGGAGTT
+
CCCCCGGGGGGGGGGGGGGGGGGGGGGGGGGGGGGGGGGGGGGGGGGGGGGGGGGGGGGGGGGGGGGGGGGGGGGGGGGGGGGGGGGGG@FGGGGGGGGGGGGGGGGGGGGGGGGGGGGGGGGGGGGGGGGGGGGGGGGGGGGGGGGGFGGFFGGGGGGGGGGGGGGGGGGGGGGGFGFGGGGGGGGGGGGGGGGGG?CGAFFFFFFEFFFFFFFFFFFFFC=DFFFFEFCFFFFDEEFEFBFF;@EFFCFFF022<EFFFFFF9BFFFFFFFF:?B<AA:0(4;03?FBF:(.3911:2
@M04999:289:000000000-L3R54:1:1101:6768:7466 2:N:0:409
GACTACAAGGGTATCTAATCCTGTTCGCTCCCCATGCTTTCGAACCTCAGCGTCAGTTACAGACCAGAGAGCCGCCTTCGCCACTGGTGTTCTTCCATATATCTACGCATTCCACCGCTACACATGGAGTTCCACTCTCCTCTTCTGCACTCAAGAAAAACAGTTTCAGCTGCACTTCCCCGGTTAAGCCGAGGGCTTTCACAGCTGACTTGTTCTCCCGCCTGCGTTCGCTTTACGCCCAATAAATCCGGACAACGCTTGCCACCTACGTATTACCGCGGCTGCTGGCACGTAGTTAGCC
+
CCCCCGGGFGGGGGGGGGGGGGGGGGGGG,FFGGGGGGGGGGGGGGGGGGGGGGGGGGGGGGGGGGGGGGGGGGGGGGGGGGGGGGGGGGGGGGGGGGGGGGGGGGGGGGGGGGGGGGGGGGGGFGDGGGGGGGGGGGGGGGGGGGGGGGGGGGGGGGGGGGGGGGGGGGGGGGGGFGFGGGGGGGGFGGGGGGEGGGGGFFFFFFFFFFFFFFFFFFFFFFFFFBFFFFFFFFEFF?BFD(:EFEFFFBF;>FFFFF<FFB><?<B?FBBBF?2>A?>F;FFFF>)4::<113(4<BFF:
@M04999:289:000000000-L3R54:1:1101:15433:7477 2:N:0:409
GACTACTGGGGTATCTAATCCTGTTCGCTCCCCACGCTTTCGTCCATCAGCGTCAATCGGTATTTAGTAACCTGCCTTCGCAATCGGGGTTCTGTGTAATATCTATGCATTTCACCGCTACACTACACATTCCAGCTACTTCAATACTATTCAAGATTAACAGTATCAACGGCAGTTCTACAGTTAAGCTGCAGGTTTTCACCGCTGACTTATCAACCCGCCTACGGACCCTTTAAACCCAATAAATCCGGATAACGCTCGCATCCTCCGTATTACCGCGGCTGCTGGCACGGAGTTAGCC
+
CCCCCGGGGFGGGGGGGGGGGGGGGGGGGGGGGGGGGGGGGGGGG,FGGGGGGGGGGGGGGGGGGGFFFFGGGGGGGGGGGGGGGGGGGGGGGGGGGGGGGGGGGGGGGGGGGGGGGGGGGGGGGGGGGGGGGGGGGFGGGGGGFEFGFGGGGGFGGGGGGGFGGGGFFGGCEGDGFGF7DFGGGDDGGGCGFFCFGGGGFFFFFFEBCFFFFFFFFFEAFFFDFD(2@=@FFFF5CF;EFD@@3;CEF;>6?;38;@;;BFB?BB8><>B?FFBFA6>((39>?F77?<2610-8<4-44
@M04999:289:000000000-L3R54:1:1101:15933:7484 2:N:0:409
TCGGGGACTACAGGGGTATCTAATCCTGTTTGCTACCCACGCTTTCGAGCATGAACGTCAGTGTTATCCCAGGAGGCTGCCTTCGCCATCGGTATTCCTCCACATCTCTACGCATTTCACTGTTACACGTGGAATTCTACCTCCCTCTGACACACTCTAGTTAGACAGTTTCAAATGCACGTCCCAAGTTGAGCTCGGGGATTTCACATCTGACTTATCTAACCGTCTGCGCTCGCTTTACGCCCAGTAATTCCGATTAACGCTCGCACCCTACGTATTACCGCGGCTGCTGGCACGTAGT
+
CCCCCGGGGGGGGGGGGGGGGGGGGGGGGGGGGGGGGGGGGGGGGGEGFGGGGGGGGGGGGGGGGGGGGGGGGGGGGGGGGGGGGGGGGGGGGGGGGGGGGGGGGGGGGGGDGGGGGGGGGGGGGGGGGGGGDCGGGGGGGGGGGGGGGGGGGGGGGGGGGGGFGGGGGGGGGGGGFGFGGFGEGFGFFGFFGGGGGGGGEEFFFFFFFFFEEFFFFFFFFEBDADFF>C>B@@BFDFFFE@FB@<DFE<CFFFF;<0?CCFFB?>91;FFF<?032:?4<AF939036<???<<D:11:4
@M04999:289:000000000-L3R54:1:1101:18898:7486 2:N:0:409
GAGGGACTACCAGGGTATCTAATCCTGTTTGCTACCCACGCTTTCGAGCATGAACGTCAGTGTTATCCCAGGAGGCAGCCTTCGCCATCGGTATTCCTCCACATCTCTACGCATTTCACTGCTACACGTGGAATTCTACCTCCCTCTGACACACTCTAGTTAGACAGTTTCAAATGCACGTCCCAAGTTGAGCTCGGGTATTTCACATCTGACTTATCTAACCGTCTGCGCTCGCTTTACGCCCAGTAATTCCGATTAACTCTCGCACCCTACGTATTACCGCGGCTGCTGGCACGGAGTT
+
CCCCCGGGGGGGGGGGGGGGGGGGGGGGGGGGGGGGGGGGGGGGGGGFEGGFFGGGGGGGGGGGGGGGGFEGCFGG,=FGGGGGGGGGGGDG8DGGGGGGGGGDFGGGFGGGEGGGGGGGGGGGGGGCFGDGGGGGGGGGGGGGGGGEAFGGGGGGGFFGGGGGGGGGGGGGFGGEFGFCDFDGGC?DGAFDFGGGDG+;CFFAFFFACFF@EFFFFFFEFFF>AA>B=BBFFBBDFFFF9@B>2>FEF<CEFE<;;?FF)7?E<1(638;FFBBFA:-:4:BB979;BFF4?:?B0(461
@M04999:289:000000000-L3R54:1:1101:22440:7518 2:N:0:409
TGTCAGACTACTCGGGTATCTAATCCTGTTTGCTCCCCACGCTTTCGCATCTCAGCGTCAGTATCTGTCCAGAAGGCCGCCTTCGCCACCGGTACTCCTCCACATCTCTACGCATTTCACCGCTACACGTGGAATTCTACCTTCCTCTACAATACTCCAGATAACCAGTTTTAAGTGCAATTCCCAGGTTGAGCCCGGGGCTTTCACACCTAACTTAATTATCCGCCTACATGCCCTTTACGCCCAGTCATTCCGATTAACGCTCGCACCCTCCGTATTACCGCGGCTGCTGGCACGGAGT
+
CCCCCGGGGGGGGGGGGGGGGGGGGGGGGGGGGGGGGGGGGGGGGGGGGGGGGGGGGGGGGGGGGGGGGGGFGGGGGGGGGGGGGGGGGGGGGGGGGGGGGGGGGGGGGFGGGGGGGGGGGGGGGGGGGGGGDCFGGGGGGGGGGGGGGGGDFFGGGGGGGGGGGGGGGGGGGGGGBGFGGGGGFCGGGGCEGGGGGGGGEFFFFFFFFFFFFFFFBBFE@?E4@FDFDFFFF@EDFFFFF?F;FF<@<EEEFFFFF<@F>0;F?99092?FFBFB(::<AA<F0>>;16B7>:(4211(-
@M04999:289:000000000-L3R54:1:1101:24371:7519 2:N:0:409
TGACTACACGGGTATCTAATCCTGTTTGCTCCCCACGCTTTCGCATCTCAGCGTCAGTATCTGTCCAGAAGGCCGCCTTCGCCACCGGTATTCCTCCACATCTCTACGCATTTCACCGCTACACGTGGAATTCTACCTTCCTCTACAATACTCCAGATAACCAGTTTTAAGTGCAATTCCCAGGTTGAGCCCGGGGCTTTCACACCTAACTTAATTATCCGCCTACATGCCCTTTACGCCCAGTCATTCCGATTAACGCTCGCACCCTCCGTATTACCGCGGCTGCTGGCACGGAGTTAGC
+
CCCCCGGGGGGGGGGGGGGGGGGGGGGGGGGGGGGGGGGGGGGGGGGGGGGGGGGGGGGGGGGGGGGGGGGGGGGGGGGGGGGGGGGGGGGGGGGGGGGGGGGGGGGGGGGGGGGGGGGGGGGGGGGGGGGFGGGGGGGGGGGGGGGFGGGGGGGGFGGGGGGGGGGGGGGGGGGGFGFGGGG?FGFGGGGGGGGGGGGGFFFFFFFF=DFFFFFFFFFFFFFFFFFFFBEFFFFFF?FFFF@@8AEFFFFFDFFFE;32892,19?BFFFF<FF4A>69B>>FF6)371<?0(-487>B9
@M04999:289:000000000-L3R54:1:1101:7175:7533 2:N:0:409
TGGTGACTACCCGGGTATCTAATCCTGTTCGCTCCCCACGCTTTCGTCCATCAGCGTCAATCGGTATTTAGTAACCTGCCTTCGCAATCGGGGTTCTGTGTAATATCTATGCATTTCACCGCTACACTACACATTCCAGCTACTTCAATACTATTCAAGATTAACAGTATCAACGGCAGTTCTACAGTTAAGCTGCAGGTTTTCACCGCTGACTTATCAACCCGCCTACGGACCCTTTAAACCCAATAAATCCGGATAACGCTCGCATCCTCCGTATTACCGCGGCTGCTGGCACGGAGTT
+
CCCCCGGGGGGGGGGGGGGGGGGGGGGGGGGGGGGGGGGGGGGGGGGGGGGGGGGGGGGGGGGGGFGGGGGGGGGGGGGGGGGGGGGGGGGGGGGGGGGGGGGGFGGGGGGGGGGGGGGGGGGGGGGGGGGGGFGGGGGGGGGGGGGGGGGGGGGGGGGGGGGGGGGGGGGGGGGGFGFCFGGGGGGGGGGGGGGGGGGGFFFFFFF558=ABFFFFFFEFBAABFFFF>@FF=@FFECFFEF?@@F@EEEE;69@DFFFF>6?9BFFF??F?F(4?:BFB1>>B>9>8:??BBBBFBFF?
@M04999:289:000000000-L3R54:1:1101:17936:7534 2:N:0:409
GGACTACTGGGGTATCTAATCCTGTTTGCTCCCCACGCTTTCGCATCTCAGCGTCAGTATCTGTCCAGAAGGCCGCCTTCGCCACCGGTATTCCTCCACATCTCTACGCATTTCACCGCTACACGTGGAATTCTACCTTCCTCTACAATACTCCAGATAACCAGTTTTAAGTGCAATTCCCAGGTTGAGCCCGGGGCTTTCACACCTAACTTAATTATCCGCCTACATGCCCTTTACGCCCAGTCATTCCGATTAACGCTCGCACCCTCCGTATTACCGCGGCTGCTGGCACTGAGTTAGC
+
CCCCCGGGGG?FGGGGGGGGGGGGGGGGGGGGGGGGDGGGGGGGGGGGGGGGGGGGGGGGGGFGGGGGGGGGGGGGGGGGGGGGGGGGGDGGGGGGGGGGGGGGGGGGGGGGGGGGGCGGGGGGGGGDGGGGGGGGGGGGGGGGGGGDGGGGGGGFGGGFGGGGGGGGGGDFFDFGFGFGGGGFGGG?FGGGGGEGGGGGFFFFFBFF9=CEFFFAEFFF5BF@5>EF<BFDFFE39(4B@@;43EFFFF@11<@F<(.38;FFFFFFFFB?:8.6A)(40,3>118?(3(3(,).:<)-4
@M04999:289:000000000-L3R54:1:1101:26787:7537 2:N:0:409
TACGGGACTACTCGGGTATCTAATCCTGTTTGCTCCCCACGCTTTCGCATCTCAGCGTCAGTATCTGTCCAGAAGGCCGCCTTCGCCACCGGTATTCCTCCACATCTCTACGCATTTCACCGCTACACGTGGAATTCTACCTTCCTCTACAATACTCCAGATAACCAGTTTTAAGTGCAATTCCCAGGTTGAGCCCGTGGCTTTCACACCTAACTTAATTATCCGCCTACATGCCCTTTCCGCCCAGTCATTCCGATTAACGCTCTCACCCTCCGTATTACCGCGGCTGCTGGCACGGAGC
+
CCCCAFFCGFEEF7,CGDGGGCFFFEFF<@9FGGEGGE8FCBFFFFBGGGGGB<CFGBFD@F9FGFFFFFFGDFF8FFFGGGBE7B=FEGFE@+AF9<EEFGF,EFGGGGGCF=FCFGGGFGGGGGGGGD@F>99DGGCBFGFGGGGGFGGC9EDG?FG,9EA=FF?=@=EFGDFEFGADGDGA9FGGFG,97:,<;375?*9AFFFFFFF=EFFFEFF?F5?6/>=DFFF:*7)83;3+7(;;@@23739))/5(63,?E0:(4(53A?2:2<0(4(4):<?60(22400)(((58092(
@M04999:289:000000000-L3R54:1:1101:6162:7541 2:N:0:409
GACTACAGGGGTATCTAATCCTGTTCGCTCCCCACGCTTTCGTCCATCAGCGTCAATCGGTATTTAGTAACCTGCCTTCGCAATCGGGGTTCTGTGTAATATCTATGCATTTCACCGCTACACTACACATTCCAGCTACTTCAATACTATTCAAGATTAACAGTATCAACGGCAGTTCTACAGTTAAGCTGCAGGTTTTCACCGCTGACTTATCAACCCGCCTACGGACCCTTTAAACCCAATAAATCCGGATAACGCTCGCATCCTCCGTATTACCGCGGCTGCTGGCACGGAGTTAGCC
+
CCCCCGGGGGGGGGGGGGGGGGGGGGGGGGGGGGGGGGGGGGGGGCGGGGGGGGGGGGGGGGGGGGGGGGGGGGGGGGGGGGGGGGGGGGGGGGGGGFGGGGGGGGGGGGGGGGGGGGGGGGGGGGGGGGGGGGGGGGGGGGGGGGGGGGGGGGGGGGGGGGGGGGGGGGGGGGGGFGBFGGGGGGFGGGGGGGFGGGGGFFFFFFFFFFFFFFFFFFFAFFFFFD>DBFFFFF=EFFDFF@FF<EFFFF@?@FFFFFFFFFFFFFFF?9?FFF2AB?>>96;BBFFBBFB?93;F:<<<3
@M04999:289:000000000-L3R54:1:1101:23072:7550 2:N:0:409
CAGGACTACCCGGGTATCTAATCCTGTTCGCTCCCCACGCTTTCGTCCATCAGCGTCAATCGGTATTTAGTAACCTGCCTTCGCAATCGGGGTTCTGTGTAATATCTATGCATTTCACCGCTACACTACACATTCCAGCTACTTCAATACTATTCAAGATTAACAGTATCAACGGCAGTTCTACAGTTAAGCTGCAGGTTTTCACCGCTGACTTATTAACCCGCCTACGGACCCTTTAAACCCAATAAATCCGGATAACGCTCGCATCCTCCGTATTACCGCGGCTGCTGGCACGGAGTT
+
CCCCCGGGGGGGGGGGGGGGGGGGGGGGGGGGGGGGGGGGGGGGGGGGGGGGGGGGGGGGGGGGGGGGFFGCGGGGGFGGGGGG:CGGEGEGGGGGGGGGGFFCGGGGGGGGGGGGGGGGGGGGGGGFGGGGGGGGGGGGCFGGGGGGFGGFGGGGGGFFGFFEGFGGGGGFGGGGEGFGGG7EFGGGCFGGGGGGGFFGFFFFFFAEFFA@EFFFFFFFFB9ABFFFF?=@=?@8@>?CE@F<D@;<EC?;000<0AE?FB?F96?>?BAFF?0::6<AFBB01;>6::0::?<>91?<
@M04999:289:000000000-L3R54:1:1101:3856:7559 2:N:0:409
AGACTACTAGGGTATCTAATCCTGTTTGCTCCCCACGCTTTCGCATCTCAGCGTCAGTATCTGTCCAGAAGGCCGCCTTCGCCACCGGTATTCCTCCACATCTCTACGCATTTCACCGCTACACGTGGAATTCTACCTTCCTCTACAATACTCCAGATAACCAGTTTTAAGTGCAATTCCCAGGTTGAGCCCGGGGCTTTCACACCTAACTTAATTATCCGCCTACATGCCCTTTACGCCCAGTCATTCCGATTAACGCTCGCACCCTCCGTATTACCGCGGCTGCTGGCACGGAGTTAGC
+
CCCCCGGGGGGGGGGGGGGGGGGGGGGGGGGGGGGGGGGGGGGGGEGGGGGGGGGGGGGGGGGGGGGGCEFGGGGGGGGGGGGFCGGGG>FGGGGGGGGDFGGGGGGDEGGGGGGGGGGGGGGGGGGGGFFGGGGGGGGGGGGGGGGEF,=DFGFGGGGGGGGGFGGFGGGGGGGGFGFGGGGGDGGGGFCFDCD>DD>GFAFFFFFFEDECF6>FCCFEA=FD@D@FEFFDBBE=C07=6146@>)7?C8(;?D?E((,(30227<6??B:BFFAB4(603;0988>(2:<0(,9?F942
@M04999:289:000000000-L3R54:1:1101:23013:7590 2:N:0:409
GACTACAGGGGTATCTAATCCTGTTCGCTCCCCACGCTTTCGTCCATCAGCGTCAATCGGTATTTAGTAACCTGCCTTCGCAATCGGGGTTCTGTGTAATATCTATGCATTTCACCGCTACACTACACATTCCAGCTACTTCAATACTATTCAAGATTAACAGTATCAACGTCAGTTCTACAGTTAAGCTGCAGGTTTTCACCGCTGACTTATCAACCCGCCTACGGACCCTTTAAACCCAATAAATCCGGATAACGCTCGCATCCTCCGTATTACCGCGGCTGCTGGCACGGATTTAGCC
+
CCCCCGGGGDGGDGGGGGGGGGGGGGDGGGGGGGGGGGGGGGGGGGGGFGGGGGG@FGGGGGGGGFFFCFGGGGGGGGGCGFCEGGGDCGGGGGGGGFFFDGGGGGGGGGFGGGGG>GGBFGGGGGGGGGGGGFFGGCFGGGGGFFGG=EDGGCFFGFG;FGFFADCA8EE+@>>DFGFGGGCGGCFGGGGGFGFGGGGDAFF*?BDFBFF5AFA@CF>BFFFFFADA=(8=:B=@CE9B@BF)74?EF>00804<003;@FF?;74<B(-(146AA09(41>1237(12<01(((5<<<:
@M04999:289:000000000-L3R54:1:1101:3097:7609 2:N:0:409
CTACACGGGTATCTAATCCTGTTTGCTCCCCACGCTTTCGCCTCTCAGCGTCAGTATCTGTCCAGAAGGCCGCCTTCGCCACCGGTATTCCTCCACATCTCTACGCATTTCACCGCTACACGTGGAATTCTACCTTCCTCTACAATACTCCAGATAACCAGTTTTAAGTGCAATTCCCAGGTTGAGCCCGGGGCTTTCACACCTAACTTAATTATCCGCCTACATGCCCTTTACGCTCAGTCATTCCGATTAACGCTCGCACCCTCCGTATTACGTCGGCTTCTGGCACGGTGTTATCCGG
+
CCCCCFGGGCCGGGGGGGGGGCFGGFDEGGGEEGGGGGGGG,FGGGEFGGGGDGGGGCFFFGFGGGGGGGGEGGGGGFCGGFFGGGDGFGGCFGGFG8A<DFGGFGGGGGGGGGDGGGGGFGFGGGGF=FGGGGGGGGGCFGGGFGFDCFGGGCFFFGGGGGFDGGGGFGFGGFFD98?66FFD8,833+5758>DFGDG6F>AFFFF?B6AE+=11)?>?=@BF*6>7@169C07(39)/))1.956121;CE@FD09>F13:8<06:<(4:90,.-((-(.4))).5((-,,--)).8(
@M04999:289:000000000-L3R54:1:1101:12494:7634 2:N:0:409
GACTACTCGGGTATCTAATCCTGTTTGCTCCCCCCGCTTTCGCATCTCAGCGTCCGTATCTGTCCAGAAGGCCGCCTTCGCCACCTGTATTCCTCCACATCTCTACGCATTTCACCGCTACACGTGGAATTCTACCTTCCTCTACAATACTCCAGATAACCAGTTTTAAGTTCATTTCCCAGGTTTAGCCCGGTGCTTTCACACCTAACTTCATTATCCGCCTACTTGCCCTTTACGCCCAGTCATTCCCATTAACGCTCGCCCCCTCCGTATTACCGCGGCTGCTGGCCCGGAGTTACCC
+
-@CC?FGE;F@FCCAFFFCAEFAFEGFGCEEF:++8@:FGG:@C@FG<<@@CCB+6C,F@EA6EFFFCFG?EFECCCFGGDFG=E,?A,EEAF,EF@8F5<EC?9FFE4FFGGGGGCFFBF9F+,AF+5FF=;,49FFGGCDDFFC@,7=C=D883=DF?D8,DD9E,,=3,@C+,5D+A::7FF,3,@AD*C3*0@D@F++BFEFFFBEF*8B:9AFF=F@2(0*1*13>2>:*;<DFB0(644<)/7)/.).74;(/,,((-31(,,2:(4:)6-2((-31(-5),-0(,(((435).2
@M04999:289:000000000-L3R54:1:1101:24023:7640 2:N:0:409
TTAGACTACCCGGGTATCTAATCCTGTTTGCTACCCACGCTTTCGAGCATGAACGTCAGTGTTATCCCAGGAGGCTGCCTTCGCCATCGGTATTCCTCCACATCTCTACGCATTTCACTGCTACACGTGGAATTCTACCTCCCTCTGACACACTCTAGTTTGACAGTTTCAAATGCACGTCCCAAGTTGAGCTCGGGGATTTCACATCTGACTTATCTAACCGTCTGCGCTCGCTTTACGCCCAGTAATTCCGATTAACGCTCGCACCCTACGTATTACCGCGGCTGCTGGCACGTAGTT
+
CCCCCGGGGGGGGGGGGGGGGGGGGGGGGGGGGGFGGGGGGGGGGGFGGGGGGGFGGGGGGGGGGGGGGGGGGGGGGGGGGFGGGGGGGGGGGGGGGGGGGGGGGGGGGGGDGGGGGGGGGGGGGGGGGGGGGFGGGGGGGGGGGGGGGGGGGGGGGGGGGGGGGGGGGGGGFGGGFGFGGGGG?GGGGGGGGGGGGGGGFFAFFFFFFECC@FFFFFFFFFFFDB@EFFFFFB?FDEFAF@9<@ECCFFFF@FFFFFF;;<;BFF;>:?F<??2<?DFB6(2;B96:>77?:4,8?1:A
@M04999:289:000000000-L3R54:1:1101:26480:7641 2:N:0:409
CGGACTACTCGGGTATCTAATCCTGTTTGCTCCCCACGCTTTCGCATCTCAGCGTCAGTATCTGTCCAGAAGGCCGCCTTCGCCACCGGTATTCCTCCACATCTCTACGCATTTCACCGCTACACGTGGAATTCTACCTTCCTCTACAATACTCCAGATAACCAGTTTTAAGTGCAATTCCCAGGTTGAGCCCGGGGCTTTCACACCTAACTTAATTATCCGCCTACATGCCCTTTACGCCCAGTCATTCCGATTAACGCTCGCACCCTCCGTATTACCGCGGCTGCTGGCACGGAGTT
+
CCCCCGGG9FFGGGGGGGGGGG<FFGGGGGGGGGGGGGGGGGGGGGGGGGGGGGGGGGGEGGGGGGGGGGGGGGGGGGGGGGGGGGGGGGGGGGGGGGGGGGGGGGGGGGGGGGGGGGGGGGGGGGGGGGGGGGFDGGGGGGGGGGGGGGGGFGDFGGGGGGGGGFGGGGGGGGGGFGFGGGGGGGGGGGGGGGGGGGGGFFFFFFFFEFFFFFFFFFFF@9DD>@DEFCFFFFFECFDBB>?;EEEFF?<@66<FFF?FF0720;03:BFFF??FFF<?;;7>FB<BB01:716>0:2
@M04999:289:000000000-L3R54:1:1101:9103:7650 2:N:0:409
TTAGTGACTACCGGGGTATCTAATCCTGTTTGCTACCCACGCTTTCGAGCATGAACGTCAGTGTTATCCCAGGAGGCTGCCTTCGCCATCGGTATTCCTCCACATCTCTACGCATTTCACTGCTACACGTGGAATTCTACCTCCCTCTGACACACTCTAGTTAGACAGTTTCAAATGCACGTCCCAAGTTGAGCTCGGGGATTTCACATCTGACTTATCTAACCGTCTGCGCTCGCTTTACGCCCAGTAATTCCGATTAACGCTCGCACCCTACGTATTACCGCGGCTGCTGGCACGTAGT
+
CCCCCFFGGGGGGGGCGGGGGFDGGGGGGGFGGGGGGGGG@FGGCFFGGGGFGFGGGGGGGGGGGGGGFGGGGGGGFGFGFGGGFGFGGGEFGFGGFFGGGGGGGGGGGGGFGDGDGGGGGGGGDGGG:FD:?EEGGGGGGGG?EFFGGGGGGGGGFGFDGFGG9DFGG:DEGDDGBG?DCFGGGFGGF:,@EFGFDDGD>EFFFFFFFCEECFFFEFFEF?EF9AFFBF@>FD@FFF@FE?F;@F<F3)<CFC@?0:0?EFFB?6>BFB:BFFB?DAB44<<;,(424:???FBF<1464
@M04999:289:000000000-L3R54:1:1101:11473:7665 2:N:0:409
CAGTCGACTACTAGGGTATCTAATCCTGTTTGCTACCCACGCTTTCGGGCATGAACGTCAGTGTTATCCCAGGAGGCTGCCTTCGCCATCGGTCTTCCTCCACATCTCTACGCATTTCACTGCTACACGTGGAATTCTACCTCCCTCTGACACACTCTAGTTAGACAGTTTCAAATGCACGTCCCAAGTTGAGCTCGGGGATTTCACATCTGACTTATCTAACCGTCTGCGCTCGCTTTACGCCCAGTAATTCCGATTAACGCTCGCACCCTACGTATTACCGCGGCTGCTGGCACGTAGT
+
CCCCCGGGGGGGGGGGGGGGGFFGGGGGGGGGGGGGGGGGGGGGGGGFGGGGGFGGGGGGGGGGGGGGFGG8CFGGGGGGGGGGGGGGGGFEGCFGGGGGGGGGGGGGGGGFGGGGGGGGGGGGGGGGGGGGGCFGGGFGGGGGGGGGGGGGGGGGGGGGGGGFDFGFGGGGGGGGFGFGGGGEGDFGGGGGGGGGGGGG>EFFFFFFFFFFFFFFAAFFFEE@>ADFBE@@FFFFFFFAE1<BFFFFF?CFFFFF?FFFEF9<FBFFFF??(8??2<?DF>?>>;BFFFFF:?B<14<?:
@M04999:289:000000000-L3R54:1:1101:13556:7714 2:N:0:409
TAAGACTACTAGGGTATCTAATCCTGTTCGCTACCCATGCTTTCGAACCTCAGCGTCAGTTACAGACCAGAGAGCCGCCTTCGCCACTGGTGTTCTTCCATATATCTACGCATTCCACCGCTACACATGGAGTTCCACCCTCCTCTTCTGCACTCAAGAAAAACAGTTTCAGCTGCACTTCCCCGGTTAAGCCGAGGGCTTTCACAGCTGACTTGTTCTCCCGCCTGCGTTCGCTTTACGCCCAATAAATCCGGACAACGCTTGCCACCTACGTATTACCGCGGCTGCTGGCACGTAGTT
+
CCCCCFFGGGFDFGGGGGGGGGGGGGGGGGGGGGGGGGFGGGGGG8FGGGGFFGGGGEGGGFGDGGGGGGFGGCFGGFGGGGGGGGGGGGGCFCFFGGGFF@FCFGGCFGGGGGGGGGG7FGGGGGGFCD<EFFGFFGGCFDEGGGGGGFCFGGGGGGC8=ECEFGFGGGFGGGGGFGFGGGDGECEG6<DFF+*59>DCAFFFFFAFEB=BFFFFFFFFAB2@BF>B5<,88B?(64>>1>F?(6@AEEFFF9(491?>(34:3?48?B(,4:<972-.-4>079>B0)((()(4,284
@M04999:289:000000000-L3R54:1:1101:21749:7740 2:N:0:409
TCGACTACTAGGGTATCTAATCCTGTTTGCTCCCCACGCTTTCGCATCTCAGCGTCAGTATCTGTCCAGAAGGCCGCCTTCGCCACCGGTATTCCTCCACATCTCTACGCATTTCACCGCTACACGTGGAATTCTACCTTCCTCTACAATACTCTAGTTAACCAGTTTTAAGTGCAATTCCTAGGTTGAGCCCAGGGCTTTCACACCTAACTTAATTATCCGCCTACATGCCCTTTACGCCCAGTCATTCCGATTAACGCTCGCACCCTCCGTATTACCGCGGCTGCTGGCACGGAGTT
+
C-BCCGGGGGGCGGGGGGGGGGGGGGGGGGGGGGGGGGGGGGGGGGGGGGGFGGGGGGGGGGGGGGGFGGGGGGGEGGGGGFGGEGGGGGGGGGGGGGGGGGGGGGGGGGGGGGGGGGGGGGGGGGGFGGGGCGGGGGGGGGGGGGGGGGGGGGGDFGGGGGGGGGGGGGGGGFGFFFDDFDFF8=FGFGFFGGCGGDGGFFAFFFEFCEFFFF6B=FFE6AF=AFFFFFFEF:(64>>AB5@=@EAECCE@6?;<?419@?9BFB@B:<66?024):)4>09;((8?7><:<?03,4(
@M04999:289:000000000-L3R54:1:1101:18777:7745 2:N:0:409
GACGGGACTACCGGGGTATCTAATCCTGTTTGCTCCCCACGCTTTCGCATCTCAGCGTCAGTATCTGTCCAGAAGGCCGCCTTCGCCACCGGTATTCCTCCACATCTCTACGCATTTCACCGCTACACGTGGAATTCTACCTTCCTCTACAATACTCCAGATAACCAGTTTTAAGTGCAATTCCCAGGTTGAGCCCGGGGCTTTCACACCTAACTTAATTATCCGCCTACATGCCCTTTACGCCCAGTCATTCCGATTAACGCTCTCACCCTCCGTATTACCGCGGCTGCCGGCACGGAGT
+
CCCCCGGGGGGGGGGGGGGGGGGGGGGGGGGGGGGGGGGGGGGGGGGGGGGGGGGGGGGGGGGGGGGGGFGGCGCFGGGGGGGGGGGGGGFGFGGGGGGGGGGGGGGGGGGGGGGGGGGGGGGGGGGGCFCF@=DFGGGGGGGGGGGGGGGGGGGGGGGFGDFGGGFGGGGGGDGGFGFGGGGFFCFFGGG6CCFDCDCDA8AFFCAFE@DFFFFFEFFE6?EE1?;<;DFFFFF@(=EA>2;@>@((.6<<DA?086-6<B>:6())63:??BBB?<BBFF?B603910((-79617(1-
@M04999:289:000000000-L3R54:1:1101:3833:7765 2:N:0:409
CGACTACTCGGGTATCTAATCCTGTTCGCTCCCCACGCTTTCGTCCATCAGCGTCAATCGGTATTTAGTAACCTGCCTTCGCAATCGGGGTTCTGTGTAGTATCTATGCATTTCACCGCTACACTACACATTCCAGCTACTTCAATACTATTCAAGATTAACAGTATCAACGGCAGTTCTACAGTTAAGCTGCAGGTTTTCACCGCTGACTTATCAACCCGCCTACGGACCCTTTAAACCCACTAAATCCGGATAACGCTCGCATCCTCCGTATTACCGCGGCTGCTGTCACGGAGTTAGC
+
CCCCCGGGGGGGGGGGGGGGGGGGGGGGGGGGFGGGGGGGGGFGGGGGGGGGGGGGGGGGGGFGGGGGGGGGGGGGGGGGFGGGGGDE7FGGGGGGGGGFGGGGGGGGGGGGGGGGGGGGGGGGGGGGGGGGGGGGGGGGGGGGGGGGGGGGGGGGAFGGGGGGGGGGGGGEEGGGFGFGGGGCFGGGFFFGGGGGFGGGFFFFFEFB@CFFFFFFFFAA>AFFFFFD?>BFFDF<ECEA@F1@E@8EF@BFFDFEF@@2<(,-:BB?FB6<413<AA069,9>;8:>4))6:0(4::A<<
@M04999:289:000000000-L3R54:1:1101:19935:7767 2:N:0:409
ACCAGACTACACGGGTATCTAATCCTGTTCGCTCCCCACGCTTTCGTCCATCAGCGTCAATCGGTATTTAGTAACCTGCCTTCGCAATCGGGGTTCTGTGTAATATCTATGCATTTCACCGCTACACTACACATTCCAGCTACTTCAATACTATTCAAGATTAACAGTATCAACGGCAGTTCTACAGTTAAGCTGCAGGTTTTCACCGCTGACTTATTAACCCGCCTACGGACCCTTTAAACCCAATAAATCCGGATAACGCTCGCATCCTCCGTATTACCGCGGCTGCTGGCACGGAGTT
+
CCCCCGGGGGGGGGGGGGGGGGGGGGGGGGGGGGGGGGGGGGGGGGGGGGGGGGGGGGGGGGGGGFGGGGGGGFFGGGGGGGGGGG7FGGGGGGGGGGGFGGGFFGGGGGGGGGGGGGGGGGGGGGGGEFGGGGGGGGGGGFGGGGGFGGGGGFGGGCGFGGGGGGGGFGGGGGGGECDGGGGGGGGGGGDGGFGGGFGFFFFFFFFFBAA=BFFFEFFFFEBAAFD2559@BFF@@EEF<<@@(8@@E3CEE>BFFFF8@F089>9BFFFF?B:?0:9A<B>9>FFFFF:76??<904:(
@M04999:289:000000000-L3R54:1:1101:16294:7770 2:N:0:409
CGACTACTAGGGTATCTAATCCTGTTTGCTACCCACGCTTTCGAGCATGAACGTCAGTGTTATCCCAGGAGGCTGCCTTCGCCATCGGTATTCCTCCACATCTCTACGCATTTCACTGCTACACGTGGAATTCTACCTCCCTCTGACACACTCTAGTTAGACAGTTTCAAATGCACGTCCCAAGTTGAGCTCGGGGATTTCACATCTGACTTATCTAACCGTCTGCGCTCGCTTTACGCCCAGTAATTCCGATTAACGCTCGCACCCTACGTATTACCGCGGCTGCTGGCACGTAGTTAGC
+
CCCCCGGGGGGGGGGGGGGGGGGGGGGGGGGGGGGGGGGGGGGGGGGGGGGGGGGGGGGGGGGGGGGGGGGDGGGGGGGGGGGGGGGEGFGGGGGGGGGGGGGGGGGGGGGGGGGGGGGGGGGGGGGGGGGGGGGGGGGGGGGGGFGGGGGGGGGFGGG;EGGGGGGGGGGGGGGGFGFGGGFGGGGGGGGGGG6D>GGGFFFFFFFFFFFFFFFFFFFF>AADBEAAAF>BFFFFFFFFFD<@<3?EFFED;?<9C09?FBBFBFFFF?FF?<:<A<66;>FFFFFF>????6?0?A424
@M04999:289:000000000-L3R54:1:1101:3818:7771 2:N:0:409
CGACTACTCGGGTATCTAATCCTGTTCGCTCCCCACGCTTTCGTCCATCAGCGTCAATCGGTATTTAGTAACCTGCCTTCGCAATCGGGGTTCTGTGTAGTATCTATGCATTTCACCGCTACACTACACATTCCAGCTACTTCAATACTATTCAAGATTAACAGTATCAACGGCAGTTCTACAGTTAAGCTGCAGGTTTTCACCGCTGACTTATCAACCCGCCTACGGACCCTTTAAACCCAATAAATCCGGATAACGCTCGCATCCTCCGTATTACCGCGGCTGCTTGCACGGAGTTAGC
+
CCCCCGGGGGGGGGGGGGGGGGGGGGGGGGGGGGGGGGGGGGGGGGGGGGGGGGGGGGGGGGGGGGGGGGGGGGGGGGGGGGGGGGGGGGGGGGGGGGGGGGGGGGGFGGGGGGGGGGGGGGGGGGGGGGGGGGGGFGGGGGGGGGGGGGGGGGGGGGGGGGGGGCFFGGGGGGGGBFBGGGGGGGGGGGGGGGGGGGGGFFFFFFFFFFEFFFFFFFFFFB2>DFFD@FFDFBEFFFAF@1?DF3CEFFF6;<67<DFFF>FFF9?>A79?(82<FF:>99;B93)).15??990(4)--
@M04999:289:000000000-L3R54:1:1101:21423:7786 2:N:0:409
AGTGACTACAGGGGTATCTAATCCTGTTTGCTACCCACGCTTTCGAGCATGAACGTCAGTGTTATCCCAGGAGGCTGCCTTCGCCATCGGTATTCCTCCACATCTCTACGCATTTCACTGCTACACGTGGAATTCTACCTCCCTCTGACACACTCTAGTTAGACAGTTTCAAATGCACGTCCCAAGTTGAGCTCGGGGATTTCACATCTGACTTATCTAACCGTCTGCGCTCGCTTTACGCCCAGTAATTCCGATTAACGCTCGCACCCTACGTATTACCGCGGCTGCTGGCACGTAGTT
+
CCCCCGGGGGGGGGGGGGGGGGGGGGGGGGGGGGGGGGGGGGGGGGGGGGGGGGGGGGGGGGGGGGGGGGGGGGGGGGGGGGGGGGGGGGGGGGGGGGGGGGGGGGGGGGGGGGGGGGGGGGGGGGGGGGGGGGGGEGGGGGGGGGGGGGGGGGGGGGGGG;FGGGGGGGGGFGGGFGAFGGGGFGGGGGDFGGGDDGDGFFFFFFFFFFFFFFCFFFFCFFFDDB9E=BFAFFFDFEFFFFF;@FCCCFFF@(6;?CEFBFF0;9BBBB??F?2A?A5A09699>>020(427:13:?A
@M04999:289:000000000-L3R54:1:1101:18892:7808 2:N:0:409
TTGGACTACCCGGGTATCTAATCCTGTTTGCACCCCACGCTTTCGCATCTCAGCGTCAGTATCTGTCCAGAAGGCCGCCTTCGCCACCGGTATTCCTCCACATCTCTACGCATTTCACCGCTACACGTGGAATTCTACCTTCCTCTACAATACTCCAGATAACCAGTTTTAAGTGCAATTCCCAGGTTGAGCCCGGGGCTTTCACACCTAACTTAATTATCCGCCTACATGCCCTTACGCCCAGTCATTCCGATTAACGCTCGCACCCTCCGTATTACCGCGGCTGCTGGCACGGAGTT
+
CCCCCGGGGGGGGGGGGGGGGGGGGGGGGGGGGGGGGGGGGGGGDGGGGGGGGGGGGGGGGGGGGGGGGGGGGGGGGGGGGGGGGGGGGGGGGGGGGGGGGGGGGGGGGFGGGGGGGGGGGGGGGGGGGGGGGGGGFGGGGGGGGGGGGGGGGGGGGGGFGFGGGGGGGGGEDGGGFGFGGGGGGGGGGG?FGGGGCDDGFFFFFFFFFFBFFFFFFFFFAE=DFDFFEFEFFFFFEF7EF@F0;@<EEFF@1??BAD06?F>B0>>?FFBFF?FF<DF07169F>FF>::(.,(,-4<
@M04999:289:000000000-L3R54:1:1101:26528:7855 2:N:0:409
TCAGGGACTACTAGGGTATCTAATCCTGTTTGCTACCCACGCTTTCGAGCATGAACGTCAGTGTTATCCCAGGAGGCTGCCCTCGCCATCGGTATTCCTCCACATCTCTACGCATTTCACTGCTACACGTGGAATTCTACCTCCCTCTGACACACTCTAGTTAGACAGTTTCAAATGCACGTCCCAAGTTGAGCTCGGGGATTTCACATCTGACTTATCTAACCGTCTGCGCTCGCTTTACGCCCAGTAATTCCGATTAACGCTCGCACCCTACGTATTACCGCGGCTGCTGGCACGTAGT
+
CCCCCGGGGGGGGGGGGGGGGGEEFGGGGGGGGGGGGGGGGGGGGGGGGGGGGGGGGGGGGGGGGGGGGGGGGGGGGGGGGGGGGGGGGGGGGGGGGGGGGGGGDGGGGGGGGGGGGGGGGGGGGGGGGGGGGGGGGGGGGGGGGGGGGGGGGGGGGGGGGGGGGGGGGGGGGGGGFGFGGGGGGGGGGGGGGFDFGGGGEFFAFFFFFFFFFFFFFFFFFEFFFFFFBFBFFFFFFDFCEFFB62=EEEFFEFFFFFFFE?@FFFFFFF??BFFFFFFBDBFFFFBFFFFBFB?>:?064
@M04999:289:000000000-L3R54:1:1101:4331:7866 2:N:0:409
GGGACTACCCGGGTATCTAATCCTGTTCGCTCCCCACGCTTTCGTCCATCAGCGTCAATCGGTATTTAGTAACCTGCCTTCGCAATCGGGGTTCTGTGTAATATCTATGCATTTCACCGCTACACTACACATTCCAGCTACTTCAATACTATTCAAGATTAACAGTATCAACGGCAGTTCTACAGTTAAGCTGCAGGTTTTCACCGCTGACTTATCAACCCGCCTACGGACCCTTTAAACCCAATAAATCCGGATAACGCTCGCATCCTCCGTATTACCGCGGCTGCTGGCACGGAGTT
+
CCCCCGGGGGGGGGGGGGGGGGGGGGGGGGGGGGGGGGGGGGGGGGGGGGGGGGGGGGGGGGGGGGGGGGGGGGGGGGGGGGGGGGGGGGGGGGGGGGGGGGGGGGGGGGGGGGGGGGGGGGGGGGGGGGGGGGGGGGGGGGGGGGGGGGGGGGGGGGGGGGGGGGGGGGGGGCDGFGFGGGGGFGGGGGGGGGGGGGGGFFFFFFFFFFFFFFFFFAFFFFFFFFF@@F@BF1;@FFFFF<D;@@ACEF@B@DFFA<?B<?F>>69?FFFFFF0:9>B?BB0>190227:?><>F72?
@M04999:289:000000000-L3R54:1:1101:5253:7895 2:N:0:409
GACTACCGGGGTATCTAATCCTGTTCGCTCCCCACGCTTTCGTCCATCAGCGTCAATCGGTATTTAGTAACCTGCCTTCGCAATCGGGGTTCTGTGTAATATCTATGCATTTCACCGCTACACTACACATTCCAGCTACTTCAATACTATTCAAGATTAACAGTATCAACGGCAGTTCTACAGTTAAGCTGCAGGTTTTCACCGCTGACTTATCAACCCGCCTACGGACCCTTTAAACCCAATAAATCCGGATAACGCTCGCATCCTCCGTATTACCGCGGCTGCTGGCACGGAGTTAGCC
+
CCCCCGGGGGGGGGGGGGGGGGGGGGGGGGGGGGGGGGGGGGGGGGGGGGGGGGGGGGGGGGGGGGGGGGGGGGGGGGGGGGGGGGGGGGGGGGGGGGGGGGGGGGGGGGGGGGGGGGGGGGGGGGGGGGGGGGGGGGGGGGGGGGGGGGGGGGGGGGGGGGGGGGGGGGGGDGGGFGFGGGGGGGFGGGGGGGGGGGGGFFFFFFFFFFFFFFFFFFFFFF?FFF@FF@@;@@FFFFFFF@33@EFFFFF67;9@<(8:96>?>FFD?BBBFFFF<:>B(99;6:?767<?062:BDAA:
@M04999:289:000000000-L3R54:1:1101:18660:7900 2:N:0:409
GTTCCGACTACAGGGGTATCTAATCCTGTTTGCTCCCCACGCTTTCGCATCTCGGCGTCAGTATCTGTCCAGAAGGCCGCCTTCGCCACCGGTATTCCTCCACATCTCTACGCATTTCACCGCTACACGTGGAATTCTACCTTCCTCTACAATACTCCAGATAACCAGTTTTAAGTGCAATTCCCAGGTTGGGCCCGGGGCTTTCGCACCTAACTTAATTATCCGCCTACATGCCCTTTACGCCCAGTCATTCCGATTAACTCTCGCACCCTCCGTATTACCGCGGCTGCCTGCACTGAGT
+
CCCCCGGGGDGGGGGGGGGGGGGGGGGGGGGGGGGGGGGGDGGGGGGGGGGGGFGGGGGGGGGGGGDFGFGGGGGGGGGGGGGGGGGGGGGEGFGGGGGGGGGGGGGGGGGGGGGGGGGGGGGGGGGGGGGGGFGGGGFGGGGGGGGGFGGCGAGGGGGCGFGCFGGGGGGGGGCFAFFGGGGGGFGFGF6CEGGGGGGD?DFFF>EFFFFEFFFFFFFE@CEFDFFF<@@E?EFF16;=C0<B;?<FFFBFFFB?BB0AB)6<:??;BF?F:?;18:(4>A0729>BB??)41<?)5),-
@M04999:289:000000000-L3R54:1:1101:25701:7917 2:N:0:409
GTGACTACTCGGGTATCTAATCCTGTTCGCTCCCCACGCTTTCGTCCATCAGCGTCAATCGGTATTTAGTAACCTGCCTTCGCAATCGGGGTTCTGTGTAATATCTATGCATTTCACCGCTACACTACACATTCCAGCTACTTCAATACTATTCAAGATTAACAGTATCAACGGCAGTTCTACAGTTAAGCTGCAGGTTTTCACCGCTGACTTATTAACCCGCCTACGGACCCTTTAAACCCAATAAATCCGGATAACGCTCGCATCCTCCGTATTACCGCGGCTGCTGGCACGGAGTT
+
CCCCCGGGGGGGGGGGGGGGGGGGGGGGGGGGGGGGGGGGGGGGGGGGGGGGGGGGGGGGGGGGGGGGGGGGGGGGGGGGGGGGGGGGGGGGGGGGGGGGGGGFGGGGGGGGGGGGGGGGGGGGGGGGGGGGGGGGGGGGGGGGGGFGGGGGGGGGGFFFFEGGGGGGGGGGGGGGFGFGGGGGGGGFCFGGGGGGGGGGFFFFFFFFFFDBCF6FFFFFAAFFAFFF2@B>DDFFFE=F@3?1@EFFEFFFBFFFFFFFFFB>;<>??FFFF0?F>A4?(7(96>(777??FB9>0:?
@M04999:289:000000000-L3R54:1:1101:17501:7919 2:N:0:409
GGACTACCGGGGTATCTAATCCTGTTTGCTCCCCACGCTTTCGCATCTCAGCGTCAGTATCTGTCCAGAAGGCCGCCTTCGCCACCGGTATTCCTCCACATCTCTACGCATTTCACCGCTACACGTGGAATTCTACCTTCCTCTACAATACTCCAGATAACCAGTTTTAAGTGCAATTCCCAGGTTGAGCCCGGGGCTTTCACACCTAACTTAATTATCCTCCTACATGCCCTTTACGCCCCGTCATTCCGATTAACGCTCGCACCCTCCGTATTACCGCTGCTGCTGGCACGGATTTAGC
+
CCCCCGGGGGGGGGGGGFGGGGGGGGGGGGGGGGGGGGGGGGGGGGGGGGGGGGGGGGGGGGGGGGGGGGGGGGGGGGGGGGGGGGGGGGGGGGGGGGGGGGGGGGGGGGGGGGGGGEGGGGGGGGG7:FGGGGFGGGGGGGGFCEF?FGGGGGGGGGGFGGFDFGGGCFGGFGFCFGCGGGGFGGFDGGFGD>ECDGGGFAFFFFFF3>EFE6CA?FFF6>2B*7;C);;8;:@))1;E;((,62;)<E86<<?9A0(4<>F(29?(-49B0<?)6939(44357??:?0<((((-5).-
@M04999:289:000000000-L3R54:1:1101:12678:7933 2:N:0:409
ATAGGACTACACGGGTATCTAATCCTGTTTGCTACCCACGCTTTCGAGCATGAACGTCAGTGTTATCCCAGGAGGCTGCCTTCGCCATCGGTATTCCTCCACATCTCTACGCATTTCACTGCTACACGTGGAATTCTACCTTCCTCTGACACACTCTAGTTAGACAGTTTCAAATGCACGTCCCAAGTTGAGCTCGGGGATTTCACATCTGACTTATCTAACCGTCTGCGCTCGCTTTACGCCCAGTAATTCCGATTAACGCTCGCACCCTACGTATTACCGCGGCTGCTGCCACGTAGTT
+
CCCCCGGGGGGGGGGGGGGGGGGGGGGGGGGGCGGGGGGEEGGGGGGGGGGGGGGGGGGGGGGGGGGGGGGCGGDGGGGGGGGGGGGGGGGGGGGGFGGGGGGGGGGGGGGGGGGGGGGGGGGGGGGGGGGGGGGFGGGGGGGGGGGGFGGGGGGGGGGGGGEFGGGFGGGGGGGGFCFGGGGGGG8=FGGGGGGGGGGDDFFFFFFAEFE@EFFFFFFFFFFADFFDF=BFFF>D==;F@DFBF0;E???EE(:<@;?E@17?>0437?<0:?<<D3<5-(796119<?0)(.31-2:?6
@M04999:289:000000000-L3R54:1:1101:15399:7936 2:N:0:409
GACTACTAGGGTATCTAATCCTGTTTGCTCCCCACGCTTTCGAGCATGAACGTCAGTGTTATCCCAGGAGGCTGCCTTCGCCATCGGTATTCCTCCACATCTCTACGCATTTCACTGCTACACGTGGAATTCTACCTCCCTCTGACACACTCTAGTTAGACAGTTTCAAATGCACGTCCCAAGTTGAGCTCGGGGATTTCACATCTGACTTATCTAACCGTCTGCGCTCGCTTTACGCCCAGTAATTCCGATTAACGCTCGCACCCTACGTATTACCGCTGCTGCTGGCACGTAGTTAGCC
+
CCCCCGGGGFFGGGGGGGGGGGGGGGGGGAFGGGGDGGGGGGEGG7FFGGGGGGGGGGGGGGGGGGFCGCEFGGGGGGGGGGGGGGGG<FGGGGGGGGGGGGGGGGGGGGGGGGGGGGGGGGGGGFGEFGGGGGGGGGGGGGF8EGGGGGGGGGGGGGGFGGGGGGGGGGGEGCFGFGFGGG6EFF:@DAEED6>6DDGGFFFAFF@FEFFFFFFCEFFA?AF=EA>AFF@=DF4===@F?2@CC?EEEFDDFF)4;@?D06@F92:1:0:<<B<AF09(37>DFF?0<7?:<:2<A9>A3
@M04999:289:000000000-L3R54:1:1101:16866:7952 2:N:0:409
TGACTACCGGGGTATCTAATCCTGTTCGCTCCCCACGCTTTCGTCCATCAGCGTCAATCGGTATTTAGTAACCTGCCTTCGCAATCGGGGTTCTGTGTAATATCTATGCATTTCACCGCTACACTACACATTCCAGCTACTTCAATACTATTCAAGATTAACAGTATCAACGGCAGTTCTACAGTTAAGCTGCAGGTTTTCACCGCTGACTTATCAACCCGCCTACGGACCCTTTAAACCCAATAAATCCGGATAACGCTCGCATCCTCCGTATTACCGCGGCTGCTGGCACGGAGTTAGC
+
CCCCCGGGGGCEFGGGGGGGGGGGGGGGGGGGGGGGEGGGGGCGGGGGGGGGGGGGGGGCGGFGGGFFFGGGGGGGGGGGGGGGGGGEGGGGGGGGGGGGGGGGGGGGFGGGGGGGGGGGGGGGGGGGGGGGGGGGGGGGGGGGGGGGGGGGGGFGGGGCFGFGGGGGGGGGDGGGFGFGGGGG>DFEGGGFGGFGFGGGFFFFDFFFFFFFCFFFEFFDFFFFFF@D9>BFFFF9<3=ADF;@8AEFF@(:(3;AE?>FFB>>?BBDF?(41:?AAB06929>BFFF06()4((,-84:4
@M04999:289:000000000-L3R54:1:1101:8288:7981 2:N:0:409
TTTGACTACACGGGTATCTAATCCCGTTTGCTCCCCACGCTTTCGCATCTCAGCGTCAGTATCTGTCCAGAAGGCCGCCTTCGCCACCGGTATTCCTCCACATCTCTACGCATTTCACCGCTACACGTGGAATTCTACCTTCCTCTACAATACTCTAGATAACCAGTTTTAAGTGCAATTCCCAGGTTGAGCCCGGGGCTTTCACACCTAACTTAATTATCCGCCTACATGCCCTTTACGCCCAGTCATTCCGATTAACGCTCGCACCCTCCGTATTACCGCGGCTGCTGGCACGGAGTT
+
CCCCCGGGGGGGGGGGGGGGGGGG,BFGGGGGGGGGGGEGGGGGGGGGGGGGGGGGGGGGGGGGGGGGGGGGGGGGGDGGGGGGGGGGGGGGDGGGCGGFGGGGGGGGGFDFGGGGGGGGGGGGGFGFEFEEGGGFGGGGFCFGGGGGGCE8AEGGGGGGCFGGGGGGCGGFGFGAD7?DFFGCGGGFGGGGFGED>CCCFA4BFFFFD@EFEFFFFF8<FC>=@@(:EE6;38@;8CFBD>;DFFEFFC<C;<6?;A4?BFF;0(99?:<((43<?2)):;;>999:4)5:0)(,(-(.
@M04999:289:000000000-L3R54:1:1101:5626:8016 2:N:0:409
GACTACACGGGTATCTAATCCTGTTTGCTCCCCACGCTTTCGCATCTCAGCGTCAGTATCTGTCCAGAAGGCCGCCTTCGCCACCGGTATTCCTCCACATCTCTACGCATTTCACCGCTACACGTGGAATTCTACCTTCCTCTACAATACTCCAGATAACCAGTTTTAAGTGCAATTCCCAGGTTGAGCCTGGGGCTTTCACACCTAACTTAATTATCCGCCTACATGCCCTTTACGCCCAGTCATTCCGATTAACGCTCGCACCCTCCGTATTACCGCGGCTGCTGGCACGGAGTTAGCC
+
CCCCCGGGGGGGGGGGGGGGGGGGGGGGGGGGGGGGGGGGGGGGGGGGGGGGGGGGGGGGGGGGGGGGGGGGGGGGGGGGGGEGGGGGGGGGGGGGGGGGGGGGGGGGGGGGGGGGGGGGGGGGGGGGGGGGGGGGGGGGGGGGGGGGGGGGGGGGGGGGGGGGGGGGGGGGGFGGFGFGGGGGGGGGGFFGGGGGGGGGFFFFEFFFFFFFFFFFEFFDFAADDFFEFEFFFECC@FBFF6=EE?CFCEFF@FFFF@<@BF>>1??FFFF<FB2>B1;17>FB:23,1(,,669?:AA24
@M04999:289:000000000-L3R54:1:1101:15981:8025 2:N:0:409
ACGACTACCGGGGTATCTAATCCTGTTTGCTCCCCACGCTTTCGCATCTCAGCGTCAGTATCTGTCCAGAAGGCCGCCTTCGCCACCGGTATTCCTCCACATCTCTACGCATTTCACTGCTACACGTGGAATTCTACCTCCCTCTGACACACTCTAGTTAGACAGTTTCAAATGCACGTCCCAAGTTGAGCTCGGGGATTTCACATCTGACTTATCTAACCGTCTGCGCTCGCTTTACGCCCAGTAATTCCGATTAACGCTCGCACCCTACGCATTACCGCGGCTGCTGGCACGTAGTT
+
CCCCCGGGGGGGGGGGGGGGGGGGGGGGGGGGGGGGGGGGGGGGGGGGGGGGGGGGGGGGGGGGGGGGGGGGGGGGGGGGGGGGGGGGGGGGGGGGGGGGGGGGGGGGGGGGGGGGGGGGGGGGGGGGGGGGGGGGGGGGGGGGGGGGGGGGGGGGFGGGGFGFGGGGGGGGGGGGFGFGGGGGFGGGGGGGGGGGGGGGFFFFFFFFF?EEFFFFFFFFFBFFFDFFFFFFFFFFEF@FFFFFFCFFFFFFFFFFFF:>FF;FBFBFBFF?F?0?FFA:;BFBF>?FDBFF>:??4:A
@M04999:289:000000000-L3R54:1:1101:6452:8032 2:N:0:409
GTCCTGACTACTCGGGTATCTAATCCTGTTCGCTACCCATGCTTTCGAACCTCAGCGTCAGTTACAGACCAGAGAGCCGCCTTCGCCACTGGTGTTCTTCCATATATCTACGCATTCCACCGCTACACATGGAGTTCCACTCTCCTCTTCTGCACTCAAGAAAAACAGTTTCAGCTGCACTTCCCCGGTTAAGCCGAGGGCTTTCACAGCTGACTTGTTCTCCCGCCTGCGTTCGCTTTACGCCCAATAAATCCGGACAACGCTTGCCCCCTACGTATTACCGCGGCTGCTGGCACGGAGT
+
CCCCCGGGGGGFGGGGGGGGGGEFFGGGGGGGGGGGGGGGGGGGGGGFGEGGGGGGGGEEGFFGGFGFFGDFFGGGGGGGGEGGGG7?FGGGEFEGGCFGGGFGGGFGGGGGGGGGGGGGGGGGGGGGC=FE8DEFGDGFGGGFGCGGFGGFFFGFGGGGGFGGGGFGGFGGGGGEFGFGGGGGDGGEGEEF;DG9;C5DBFAABFFFBF:@:9BFBAAEFFF=B2@@9238;;;9DFD6>(8>>18;;ACCE:12(49129>F::<>)373<6:7,:2<9-(-2(4(-2>:7(.52(((,
@M04999:289:000000000-L3R54:1:1101:25709:8076 2:N:0:409
GACTACCCGGGTATCTAATCCGTTTGCTCCCCACGCTTTCGCATCTCAGCGTCAGTATCTGTCCAGAAGGCCGCCTTCGCCACCGGTATTCCTCCACATCTCTACGCATTTCACCGCTACACGTGGAATTCTACCTTCCTCTACAATACTCCAGATAACCAGTTTTAAGTGCAATTCCCAGGTTGAGCCCGGGGCTTTCACACCTAACTTAATTATCCGCCTACATGCCCTTTACGCCCAGTCACTCCGATTAACGCTCGCACCCTCCGTATTACCGCGGCTGCTGGCCCGGAGTTAGCCG
+
CCCCCGGGGGGGGGGGGGGGGGGGGGGGGGGGGGGGGGGGGGGGGGGGGGGGGGGGGGGGGGGGGGGGGGGGGGGGGGFDGGGGGGGGGGGGGGGGGGGGGGGGGGGGGGGGGGGGGGGGGGGGGFGGGGGGGGGGGGGFGGGGFGGGGGGGGGGFFGGGGGFGGGGGGGGGGGGGFDFGGFGGFFGGGGGGCCGGFFGGFFFFFFFFFFFCFFFF4C;=BFFFBEFFEFFF8E6<FF9B@EFFC?EDF17<BBDF>((16>B;:(2:0482:9><?9>9;BBB?:0<(4993>34>4A?0
@M04999:289:000000000-L3R54:1:1101:4607:8085 2:N:0:409
GAATGACTACAGGGGTATCTAATCCTGTTTGCTCCCCACGCTTTCGCATCTCAGCGTCAGTATCTGTCCAGAAGGCCGCCTTCGCCACCGGTATTCCTCCACATCTCTACGCATTTCACCGCTACACGTGGAATTCTACCTTCCTCTACAATACTCTAGTTAACCAGTTTTAAGTGCAATTCCTAGGTTGAGCCCAGGGCTTTCACACCTAACTTAATTATCCGCCTACATGCCCTTTACGCCCAGTCATTCCGATTAACGCTCGCACCCTCCGTATTACCGCGGCTGCTGGCACGGAGTT
+
CCCCCGGGGGGGGGGGGGGGGGGGGGGGGGGGGGGGGGGGGGGGGGGGGGGGGGGGGGGGGGGGGGGGGGGGGGGGGGGGGGGGGGGGGGGGGGGGGGGGGGGGGGGGGGGGGGGGGGGGGGGGGGGGGGGGGGGGGGGGGGGGGGGGGGGGGGFGGGGGGFGGFGGGGDFGGGGGFGFGGGGGGFGGGG6CFFGGCDDDFFFFFFFA@B@CDFFFFFFFFFEFDFFFFFFFEEDEDBEFFFFFFFEFFFFFFFFFFFEC@>DFBF>9BFBFF>B:<?DFA?>;9>9BB:78:?BB03;64
@M04999:289:000000000-L3R54:1:1101:5803:8117 2:N:0:409
GTGACTACAGGGGTATCTAATCCTGTTTGCTCCCCACGCTTTCGCATCTCAGCGTCAGTATCTGTCCAGAAGGCCGCCTTCGCCACCGGTATTCCTCCACATCTCTACGCATTTCACTGCTACACGTGGAATTCTACCTCCCTCTGACACACTCTAGTTAGACAGTTTCAAATGCACGTCCCAAGTTGAGCTCGGGGATTACACATCTGACTTATCTAACCGTCTGCGCTCGCTTTACGCCCAGTAATTCCGATTAACGCTCGCACCCCACGTATTACCGCGGCTGCTGGCACGTAGTTAT
+
CCCCCGGGGGGGGGGGGGGGGGGGGGGGGGGGGGGGGGGGGGGGGCGGGGGGGGGGGGGGGGGGGGGGGGGGGGGGGGGGGGGGGGGGDGGGGGGGGGGGGGGCGGGGGGGGGGGGGGGGGGGGGGGGGGGGGGGGGGGGGGGGGGGGGGGGGEGGFFGGFGFF8?FGGFGGGGFGDGFGGGG?FDECFCFEF>EGDGDGFFFFF5FFC?EAAFFFFA@B4=ADF@FBFB==B33=C>;DBF;;;E6CFCFFFFFF?E@>BF06>BFF>:9B:BABFAA0;>669>?FB:08>:?:02AA)
@M04999:289:000000000-L3R54:1:1101:17042:8123 2:N:0:409
TCTTGGACTACCAGGGTATCTAATCCTGTTTGCTCCCCACGCTTTCGCATCTCAGCGTCAGTATCTGTCCAGAAGGCCGCCTTCGCCACCGGTATTCCTCCACATCTCTACGCATTTCACCGCTACACGTGGAATTCTACCTTCCTCTACAATACTCTAGTTAACCAGTTTTAAGTGCAATTCCTAGGTTGAGCCCAGGGCTTTCACACCTAACTTAATTATCCGCCTACATGCCCTTTACGCCCAGTCATTCCGATTAACGCTCGCACCCTCCGTATTACCGCTGCTGCTGGCACGGAGT
+
CCCC<FFGGGGGGGGGGGGGGGGGGGGGGGGGGGGGGGGGGGGGGGGGGGGGGGGGGGGGGGGGGGGGGGGGFFGGGFCEFEEG<FGFGGGGGEGGFGFFFGGCEGGEGGGCEGGGGGGGGEGGGGGGGGGGDCFEGFDFGGGGGGGGGGGGFGGGFGFEGGGGGGFFFGGGGGGGFGFGGFGGGGGFGGFGGF?FGGGGDFFFFFFFFFFFFFFFF696EEEE4=ADDDBFCFE@EDFCED@=(23@@9EEC?@;?F1;9<>D;09999(,4((-1:?<AD:>((3>2<??2:286;0;3
@M04999:289:000000000-L3R54:1:1101:4156:8135 2:N:0:409
GACTACCGGGGTATCTAATCCTGTTTGCTCCCCACGCTTTCGCATCTCAGCGTCAGTATCTGTCCAGAAGGCCGCCTTCGCCACCGGTATTCCTCCACATCTCTACGCATTTCACCGCTACACGTGGAATTCTACCTTCCTCTACAATACTCCAGATAACCAGTTTTAAGTGCAATTCCCAGGTTGAGCCCGGGGCTTTCACACCTAACTTAATTATCCGCCTACATGCCCTTTACGCCCAGTCATTCCGATTAACGCTCGCACCCTCCGTATTACCGCGTCTGCTGGCACGGAGTTAGCC
+
CCCCCGGGGGGGEGGGGGGGGGGGGGGGGGGGGGGGGGGGGGGGGGGGGGGGGGGGGGGGGGGGGGGGGGGGGGGGGGGGDFGGGGGGGGGGGGGGGGGGGGGGGGGGGGGGGGGGGGGGGGGGGGGGGCGGGGGGGGGGGGGGGGGGGGGGDFGGGGGGGGGGGGGGGGGFGFGGFGFGGGFGGGGGGGGGGGGGGGGGFFFFFFFFFF?ECFFFEFF?F@FFFEEC@FF;=;EFFF>B67;E<EEEEE;;:6>F:B?F9BBFFFB:?FFF?><AFFBB(01<AAB7:?731714:AFF:
@M04999:289:000000000-L3R54:1:1101:22548:8162 2:N:0:409
GACTACTGGGGTATCTAATCCTGTTTGCTCCCCACGCTTTCGCATCTCAGCGTCAGTATCTGTCCAGAAGGCCGCCTTCGCCACCGGTATTCCTCCACATCTCTACGCATTTCACCGCTACACGTGGAATTCTACCTTCCTCTACAATACTCCAGATAACCAGTTTTAAGTGCAATTCCCAGGTTGAGCCCGGGGCTTTCACACCTAACTTAATTATCCGCCTACATGCCCTTTACGCCCAGTCATTCCGATTAACGCTCGCACCCTCCGTATTACCGCGGCTGCTGTCACGGACTTAGCC
+
CCCCCGGGGGDGGGGGGGGGGGGFGGGGGGGGGGGGGGGGGGGGCGFGGGGGGGDGGGFGGGGGGGFCFGCFGGGGGGGGGCFGGGGG7FGGGGGGGFGEGGGGGGGGGGGGGGGGGGGGGGGGFCC?FGGFGGGGGGGGGGGFFGDFGGGGGGD9FEGGGGGGGGGGGGGGGGDFFGFDF6?DEGDFFGGG6CCCDGGGFCCFFFFFFFFFEFFFFBC(:@FDD:CCEFBE=@4C0;9BD(;=EFCFFE;<2;?E06<BFF096:0016?0(5<A>690,239?BF-54220;(4?<2<4
@M04999:289:000000000-L3R54:1:1101:5477:8169 2:N:0:409
ATTGACTACCCGGGTATCTAATCCTGTTTGCTCCCCACGCTTTCGCATCTCAGCGTCAGTATCTGTCCAGAAGGCCGCCTTCGCCACCGGTATTCCTCCACATCTCTACGCATTTCACCGCTACACGTGGAATTCTACCTTCCTCTACAATACTCCAGATAACCAGTTTTAAGTGCAATTCCCAGGTTGAGCCCGGGGCTTTCACACCTAACTTAATTATCCGCCTACATGCCCTTTACGCCCAGTCATTCCGATTAACGCTCGCACCCTCCGTATTACCGCGGCTGCTGGCACGGCGTTT
+
CCCCCGGGGGGGGGGGGGGGGGGGGGGGGGGGGGGGGGGGGGGGGGGGGGGGGGGGGGGGGGGGGGGGGGGGGGGGGGGGGGGGGGGGGGGDGGGGGGGGGGGGGGGGGGGGGGGGGGGGGGGGGGGGGGGGGGGGGGGGGGGGGGGGGGGGGFGGGGGGGGGGGGGGGGGGGGGGFGFGGGGGGGGGGGGGGCGGDGGGFFFFFFFFFBEFFFFFFFFFFFFFFFFFFF?EFFF8@FFFFF>@F@@AEFC?@6?@2>BFF?<0(,798?BFF?07?AF26>69;990>2:::76>(49>,
@M04999:289:000000000-L3R54:1:1101:5426:8190 2:N:0:409
TGACTACCGGGGTATCTAATCCTGTTCGCTACCCATGCTTTCGAACCTCAGCGTCAGTTACAGACCAGAGAGCCGCCTTCGCCACTGGTGTTCTTCCATATATCTACGCATTCCACCGCTACACATGGAGTTCCACTCTCCTCTTCTGCACTCAAGAAAAACAGTTTCAGCTGCACTTCCCCGGTTAAGCCGAGGGCTTTCACAGCTGACTTGTTCTCCCGCCTGCGTTCGCTTTACGCCCAATAAATCCGGACAACGCTTGCCACCTACGTATTACCGCGGCTGCTGGCACGTAGTTAGC
+
CCCCCGGGGGGGGGGGGGGGGGGGGGGGGGGGGGGGGGGGGGGGGGGGGGGGGGGGGGGGGGGGGGGGGGGGGGGGGGGGGGGGGGGGGGGGGGGGGGGGGGGGGGGGGGGGGGGGGGGGGGGGGGGGGGGGGGGGGGGGGGGGGGGGGGGGGGGFGGGGGGGGGGGGGGGGGGGGFGFGGGGCGEGCDGGEGDGGGGGGFFFFFFFABFFEFFFFFFFFFF@F?@9D;7;BFF@CCDFFFF;0?D<428>6009:?>616?BFFF11>B0(56>AA2<9403;928:2013:(,4<>AA<
@M04999:289:000000000-L3R54:1:1101:17884:8203 2:N:0:409
CGACTACAGGGGTATCTAATCCTGTTTGCTACCCGCGCTTTCGAGCATGAACGTCAGTGTTATCCCAGGAGGCTGCCTTCGCCATCGGCATTCCTCCACATCTCTACGCATTTCACTGCTACACGTGGAATTCTACCTCCCTCTGACACACTCTAGTTAGACAGTTTCAAATGCACGTCCCAAGTTGAGCTCGGGGATTTCACATCTGACTTATCTAACCGTCTGCGCTCGCTTTACGCCCAGTAATTCCGATTAACGCTCGCACCCTACGTATTACCGCGGCTGCTGGCACGTAGTTAGC
+
CCCCCGGGGGGGGGGGGGGGGGGGGGGGGGGGGG7FGGGGGGGGGGEGGGGGGGGGGGGGGGGGGGGGGGGDDGGGGGGGGGGGGGGGGGGGGGGGGGGGGGGGGGGGGGGGGGGGGGGGGGGGGGGEDGGGGGGGGGGGGGGGFGGGGGGGGGGGGGFGGGGGGGGGGGGGGGGGFGFGGGGGGGGGGGGGGGGGGGGGFFFFFFFFFFFFEFFFFFFFBADFDFFFFFFFFFFFFFFEFF6@ECEFFF@FFFFCC?@FFFFFFF?F:BFFDBFFFB:>(7>FFFFFFF:2(4(.3:)54
@M04999:289:000000000-L3R54:1:1101:27709:8221 2:N:0:409
TTGACTACTAGGGTATCTAATCCTGTTCGCTACCCATGCTTTCGAGCCTCAGCGTCAGTAACAGACCAGAGAGCCGCCTTCGCCACTGGTGTTCTTCCATATATCTACGCATTTCACCGCTACACATGGAGTTCCACTCTCCTCTTCTGCACTCAAGTCTCTCAGTTTCCGATGCTCTTCCTCAGTTAAGCTGAGGGCTTTCACATTCAGACTTAAAAGACCGCCTGCGCTCCCTTTACGCCCAATAAATCCGGACAACGCTTGCCACCTACGTATTACCGCGGCTGCTGGCACGTAGTT
+
CCCCCCFGGGGGFGGGGGGGFGFGGGGCFGGGGGGGGGGGGGGGGGDGGGGGGGFGGGGGGGGGGGGGGGGGGGGGGGEGGGGGGGGGGGGEFGGGGGGGFGGCAEFGGEGGGGGFGGGGGGGGGGGFF,AEFGGGGGGGGGGFEGGGGGGGFGGGGFGGGCEDFGFC,@ECEGGGFGFCFFGGGGGGGAFGFG6+?CFGFFFFFFFFF5AEE>FFE88CFF5AFFFFFB9=@FF==4CB29>FFFF@9CCFF08>B;69FF@?FFA>F::>?F?9(46919019>>FFB04()(.,.-4
@M04999:289:000000000-L3R54:1:1101:21789:8230 2:N:0:409
CGTGACTACCGGGGTATCTAATCCTGTTCGCTCCCCACGCTTTCGTCCATCAGCGTCAATCGGTATTTAGTAACCTGCCTTCGCAATCGGGGTTCTGTGTAATATCTATGCATTTCACCGCTACACTACACATTCCAGCTACTTCAATACTATTCAAGATTAACAGTATCAACGGCAGTTCTACAGTTAAGCTGCAGGTTTTCACCGCTGACTTATTAACCCGCCTACGGACCCTTTAAACCCAATAAATCCGGATAACGCTCGCATCCTCCGTATTACCGCGGCTGCTGGCACGGAGTT
+
CCCCCGGGGGDFGGGGGGDGGGGGFFGFFGEECGGGGGGGGGGGGGGGCGGCEGGGGGGGGGGFGGGGDCFGGGGGGGGGGGGG@FGFFGGEEGGGFGFFGEFGGGGGGGGGGGGGGGGGGGGGGGGCFGGGGGGGGFGGCGGGGGGGFGGAD=EGGGGCE9AFFGGGGGDFGG8EEGFGGGFGCCGGGGEGGGGGGGFGFFFFFFFFBFFFFF>EA@FEFFBFF@@FF@=BFF@FF<?6<DF<FF;ECFEFFFFFDFFFF??>>F?>:?AB;2<BFFBA029;>>>?DF0:04:>>>??
@M04999:289:000000000-L3R54:1:1101:25041:8234 2:N:0:409
GACTACCCGGGTATCTAATCCTGCTCGCTCCCCACGCTTTCGTCCATCAGCGTCAATCGGTATTTAGTAACCTGCCTTCGCAATCGGGGTTCTGTGTAATATCTATGCATTTCACCGCTACACTACACATTCCAGCTACTTCAATACTATTCAAGATTAACAGTATCAACGGCAGTTCTACAGTTAAGCCGCAGGTTTTCACCGCTGACTTATCAACCCGCCTACGGACCCTTTAAACCCAATAAATCCGGATAACGCTCGCATCCTCCGTATTACCGCGGCTGCTGGCACGGAGTTAGCC
+
CCCCCGFGGGGEGGGGGGGGGGGGGGGGGFGGEGGGGGGGGGGGGGGGGGGGGGGGGGGGGGGGGGGGGGGGGGGGGGGGGFEGGGGGGGGGGGGGGGGGGGGGGGGGGGGGGGGGGGGGGGGGGGGGGGGGGGGGGGGGGGGGGGGGGGGGGGFGGGGGGGGGGGGGGGDGGGDFFGFGGGGGGGFFGGGGGGEFGGGGFFFDFFFFFFFFFFFFFFFFFFFFF@2;6>FFFFF?<A@:@FFFFCEFFFFFFFFFFBFB>BFBFFFFFFFF?BFFDBF9BF19:287<(4:BB;0:92<7
@M04999:289:000000000-L3R54:1:1101:23233:8239 2:N:0:409
GGGACTACTGGGGTATCTAATCCTGTTTGCTCCCCACGCTTTCGCATCTCAGCGTCAGTATCTGTCCAGAAGGCCGCCTTCGCCACCGGTATTCCTCCACATCTCTACGCATTTCACCGCTACACGTGGAATTCTACCTTCCCCTACAATACTCTAGTTAACCAGTTTTAAGTGCAATTCCTAGGTTGAGCCCAGGGCTTTCACACCTAACTTAATTATCCGCCTACATGCCCTTTACGCCCAGTCATTCCGATTAACGCTCGCACCCTCCGTATTACCGCGGCTGCTGGCACGGAGTT
+
CCCCCGGGGGGGGGGGGGGGGGFFGGGGGGGGGGGGGGGGGGGGGGGGGGGGGGGGGGGGGGGGGGGGGGGGGGGGGGGGGGGGGGGGGGGGGGGGGGGGGGGGGGGGGGGGDGGGGGGGGGGGGGFGGGGGGGGGGGGGGGGGGGGGGGGFGGGDGGFGGGGGGGGGGGGGGGGGFG5DGGGG?FGGGGGGCFGGGGGGFFFFFFFFFFFFEFAFEFFFF=DAADDFFFFFBBFFEFFFFFFFFFFFFFFFF@FDEE0971>@33><F::>8:BFFA<?>B>>10?>?BB<FB>B6?7
@M04999:289:000000000-L3R54:1:1101:11739:8314 2:N:0:409
TGTGTGACTACTGGGGTATCTAATCCTGTTTGCTCCCCACGCTTTCGCATCTCAGCGTCAGTCTCTGTCTAGAACGCCGCCTTCGCCACCGGTTTTCCTCCACATCTCTACGCATTTCACCGCTACACGTGGAATTCTACCTTCCTCTACAACACTCCAGATAACCAGTTTTACGTGCAGTTCCCAGTTTGAGCCCGGGGCTTTCACACCTAACTTACTTATCCGCCTACATGCCCTTTGCGCCCATTCATTCCGCTTAACGCTCGCACTCTCCGTATTACCGCCGCTGCTGTCACTGCGT
+
CCCC<,,CFECFFD8@FEGGA,,C,CE<FF,,6CFEF:C@7BF7@F@FGGGGF,CE7FEGDD,6FFCEF,C@,@,8,@+4@,8E,BFCCE6>@+@FGG@98<FFEFGGCA?+C7F+EF9EGGG:FCGGGGC7+,@8ED,=D9=8DEE3=D,6,6CF??8,@A9AE+ECAA:CF,@C5C@G<8;C9@@,3@,99DGGD55/*:6*@+143-:3))++8+4/+**105<<<@17735:E(.+.39(4(()9).).71(-804<((4846(--5)).-((.()-6(-(409,7)..4<2)6)1,
@M04999:289:000000000-L3R54:1:1101:14443:8332 2:N:0:409
AGATGACTACAAGGGTATCTAATCCTGTTTGCTCCCCACGCTTTCGCATCTCAGCGTCAGTATCTGTCCAGAAGGCCGCCTTCGCCACCGGTATTCCTCCACATCTCTACGCATTTCACCGCTACACGTGGAATTCTACCTTCCTCTACAATACTCCAGATAACCAGTTTTAAGTGCAATTCCCAGGTTGAGCCCGGGGCTTTCACACCTAACTTAATTATCCGCCTACATGCCCTTTACGCCCAGTCATTCCGATTAACGCTCGCACCCTCCGTATTACCTCGGCTGCTGGCACGGAGTT
+
CCCCCGGGGGGGGGGGGGGGGGGGGGGGGGGGGGGGGGGGGGGGGGGGGGGGGGGGGGGGGGGGGGGGGGGGGGGGGGGGGGGGGGGGGGGGGFGGGGGGGGGGGGGGGGGGGGGGGGGGDGGGGGGGGGGGFGGGGGGGGGGGGGGGGGGGGGGGGGGGGGGGGGGGGGGGGGFGFGFGGGGGGGGGGGGGGGGGGGGGFFFFFFFFFFFFFFFFFFFFFF?=BFFFFFFFFEFEFFFF@F>B@;EFFEFEF@DFFD99(::<1904>F?0:0:?B?AFA)43:61;FFB>???6369:<
@M04999:289:000000000-L3R54:1:1101:10708:8352 2:N:0:409
AGGGACTACCCGGGTATCTAATCCTGTTTGCTCCCCACGCTTTCGCATCTCAGCGTCAGTATCTGTCCAGAAGGCCGCCTTCGCCACCGGTATTCCTCCACATCTCTACGCATTTCACCGCTACACGTGGAATTCTACCTTCCTCTACAATACTCCAGATAACCAGTTTTAAGTGCAGTTCCCAGGTTGAGCCCGGGGCTTTCACACCTAACTTAATTATCCGCCTACATGCCCTTTACGCCCAGTCATTCCGATTAACGCTCGCACCCTCCGTATTACCGCTGCTGCTGGCACGGAGTT
+
CCCCCGGGGGGGGGGGGGGGGGGGGGGGGGGGGGGGGGGGGGGGGGGGGGGGGGGGGGGGFGGGFGGGGGGGGFGGGGGGGGGGGGGGGGGGGGGGGGGGGGGGGGGGGGGGGGGGGGGGGGGGGGGGGGGGGGGGFGGGGGGGGGGGGGGGGGGGGGGGEFGGGGGGGGGGGGGGFGFGGGGGG?FGGGGGGGGGGGGGFFFFFFFFFBFFFFFFFFFFFF@FFFFFEFCFEFFFFCE>D@F@<EFEFEEC32:?BFA?>FF;BBFBFFFF9?FFF<>A13(497:DF7:?BFF0048(
@M04999:289:000000000-L3R54:1:1101:23376:8365 2:N:0:409
CGGACTACCGGGGTATCTAATCCTGTTTGCTACCCACGCTTTCGAGCATGAACGTCAGTGTTATCCCAGGAGGCTGCCTTCGCCATCGGTATTCCTCCACATCTCTACGCATTTCACTGCTACACGTGGAATTCTACCTCCCTCTGACACACTCTAGTTAGACAGTTTCAAATGCACGTCCCAAGTTGAGCTCGGGGATTTCACATCTGACTTATCTAACCGTCTGCGCTCGCTTTACGCCCAGTAATTCCGATTAACGCTCGCACCCTACGTATTACCGCGGCTGCTGGCACGTAGTTAC
+
CCCCCGGGGGGGGGGGGGGGGGGGGGGGGGGGGGGGGGGGGGGGGGGGGGGGGGGGGGGGGGGGGGFGGFGGGGGGGGGGGGGGGGGGGGGGGGGGGGGGGGGCGGGGGGGGGGGGGGGGGGGGGGGGGGGGGGGGGFGGGGGGGFGGGGGGGGGGGFGFG8FGFFCGGGGGGGCGFGFGGGGGGFFGAGFDGD>DGGGGFFFFFFFFF<EEEFFFEFCEFBADF=C@>@=BBFDFFEFD90;@F939CCC;D0;@FFF6?BF;>BFF6<:08224:>9<FF(2>>?7?(148<:0(4A))
@M04999:289:000000000-L3R54:1:1101:7328:8369 2:N:0:409
AGACTACAGGGGTATCTAATCCTGTTCGCTCCCCACGCTTTCGTCCATCAGCGTCAATCGGTATTTAGTAACCTGCCTTCGCAATCGGGGTTCTGTGTAATATCTATGCATTTCACCGCTACACTACACATTCCAGCTACTTCAATACTATTCAAGATTAACAGTATCAACGGCAGTTCTACAGTTAAGCTGCAGGTTTTCACCGCTGACTTATCAACCCGCCTACGGACCCTTTAAACCCAATAAATCCGGATAACGCTCGCATCCTCCGTATTACCGCGGCTGCTGGCACGGAGTTAGC
+
CCCCCGGGGGGGGGGGGGGGGGGGGGGGGGGGGGGGGGGGGGGGGGGGGGGGGGGGGGGGGGGGGGGGGGGGGGGGGGGGGGGGGGGGGGGGGGGGGGGGGGGGGGGGGGGGGGGGGGGGGGGGGGGGGGGGGGGGGGGGGGGGGGGGGGGGGGGGGGGGGGGGGGGGGGGGCEGEFGFGGGGGGGGFGGGGGGGGGGGGFFFFFFFFFFFFFFFFFFFFEFFAFFDF25@FFFFFFFFFFFFFFEFFEFFB6D;<@@FDFB>FB>:?AFFFF0?BFAFB;0939?)8?<13?(9187444
@M04999:289:000000000-L3R54:1:1101:6897:8373 2:N:0:409
TCGCGACTACTGGGGTATCTAATCCTGTTCGCTCCCCACGCTTTCGTCCATCAGCGTCAATCGGTATTTAGTAACCTGCCTTCGCAATCGGGGTTCTGTGTAATATCTATGCATTTCACCGCTACACTACACATTCCAGCTACTTCAATACTATTCAAGATTAACAGTATCAACGGCAGTTCTACAGTTAAGCTGCAGGTTTTCACCGCTGACTTATCAACCCGCCTACGGACCCTTTAAACCCAATAAATCCGGATAACGCTCGCATCCTCCGTATTACCGCGGCTGCTGGCACGGAGTT
+
CCCCCGGGGGGGGGGGGGGGGGCFGGGGGGGGGGGGGGGGGGGGGGGGGGGGGGGGGGGGGGGGGGGGGGGGGGGGGGGGGGGGGEGCG<FGGGGGGGGGGGGGGGGGGGGGFGGGGGGGGGGGGGGGGGGGGGGGGGGGGGGFGGGGGFGGGGGGGGGGGFGGGGGGGGGGGGGGFGFGGGGGGGGGGGGGGGGGGGGCFCFFFFFEFFFBFFFFFFFFFFFF@@===2=?FFFFFFFFFFFFFDDEEFFEEBFF@?AFFFF:BBFFFFBA7><FB>A<>6;>FBF>FF0801<?B(714
@M04999:289:000000000-L3R54:1:1101:14336:8390 2:N:0:409
TAAAGACTACCAGGGTATCTAATCCTGTTCGCTCCCCACGCTTTCGCATCTCAGCGTCAGTATCTGTCCAGAAGGCCGCCTTCGCCACCGGTATTCCTCCACATCTCTACGCATTTCACCGCTACACGTGGAATTCTACCTTCCTCTACAATACTCCAGATAACCAGTTTTAAGTGCAATTCCCAGGTTGAGCCCGGGGCTTTCACACCTAACTTAATTATCCGCCTACATGCCCTTTACGCCCAGTCATTCCGATTAACGCTCGCACCCTCCGTATTACCGCGGCTGCTGGCACGGAGTT
+
CCCCCGGGGGGGGGGGGGGGGGGGGGGGGGDGGGGGGGGCEGGGGGGGGGGGGGGGGGGGGGGGGGGGGGGGGGFGGGGGGGGGGGGGGFFGDFGGGGGGGGGGGGGGGGGGGGGGGGGGDGGGGGGGGGGCFGGGGGGGGGGGGGGGGDFGGGGGEGGGGGGGGFCFGGGGGGGGFGFGGGGGGFGGGCDFFFFGGGDDDFFFFFFFFFEEBFFFFFFFFFF2>DF2B>EFEE@FD@;A0;>FF0;EFFFFF;@FFFAF?>FF3>B9;FB?FF:???FFF0>0293;:??:B:??009:8
@M04999:289:000000000-L3R54:1:1101:2754:8410 2:N:0:409
TAGCGGACTACTCGGGTATCTAATCCTGTTTGCTCCCCACGCTTTCGCATCTCAGCGTCAGTATCTGTCCAGAAGGCCGCCTTCGCCACCGGTCTTCCTCCACATCTCTACGCATTTCACCGCTACACGTGGAATTCTACCTTCCTCTACAATACTCTAGTTAACCAGTTTTAAGTGCAATTCCTAGGTTGAGCCCAGGGCTTTCACACCTAACTTAATTATCCGCCTACATGCCCTTTACGCCCAGTCATTCCGATTAACGCTCGCACCCTCCGTATTACCGCGCCTGCTGGCACGGAGT
+
CCCCCGGGGGGGGGGGGGGGGGFGGGGGGGGGGGGGGGGGGGGGGGGGGCGGGGGGGGGGGGGGGGGGGGGGDGGGGGGGGGGGGGGGGGGGG+FFGGFGGGGGGGFGGFGFEGGGGGGGGGGGGGGGGGGGCFGGGGEGFDFGGGGGFGFG9EFEGGGGGGGGGGCFFFGGGGGGFGFGGGGGGGDGGCFGGGGGGGGGBF;CFFFFFFFFEFFFFBAACEECFFFFFFFE7B35;BE=9?@>>;?E@AE377@F;@D?<D;;?;B6>1:FFFFB<1:AA>:>>(4??B?B48??(74(-
@M04999:289:000000000-L3R54:1:1101:8966:8414 2:N:0:409
GGGAGACTACTGGGGTATCTAATCCTGTTCGCTACCCATGCTTTCGAGCCTCAGCGTCAGTTACAGACCAGAGAGCCGCCTTCGCCACTGGTGTTCTTCCATATATCTACGCATTCCACCGCTACACATGGAGTTCCACTCTCCTCTTCTGCACTCAAGAAAAACAGTTTCAGCTGCACTTCCCCGGTTAAGCCGAGGGCTTTCACAGCTGACTTGTTCTCCCGCCTGCGTTCGCTTTACGCCCAATAAATCCGGACAACGCTTGCCACCTACGTATTACCGCGTCTGCTGGCACGTAGTT
+
@CCCCGGGGGGGFGEGDGGGGGGGGGGGGGGGGGGGGGGAFGGGGGGFGGGGGAFFEGGGGGGGGGGGGGGGGFEGGDGGGGGGGGEGGGGGGGGGGGGGGGGGFFGGGG<FGGGGGGGFGGGGGGGF=E8:F@FGFFFGGGGGGGGGGGGGGGGGGFCF8DFGGG?FGGGGCGGGFGFGGGGFGEECCE79<DED5>CC4AAFFFFFFFEBFFF=EFFFFFBBFFFFF>@FFFFDFF9F0<(:@;;EEEFEF;>BFB<1;BFF?B?A?F?FF1:34:)<919>(32?BF?FF<3(.(2<4
@M04999:289:000000000-L3R54:1:1101:24808:8458 2:N:0:409
GACTACAAGGGTATCTAATCCTGTTTGCTACCCACGCTTTCGAGCATGAACGTCAGTGTTATCCCAGGAGGCTGCCTTCGCCATCGGTATTCCTCCACATCTCTACGCATTTCACTGCTACACGTGGAATTCTACCTCCCTCTGACACACTCTAGTTAGACAGTTTCAAATGCACGTCCCAAGTTGAGCTCGGGGATTTCACATCTGACTTATCCAACCGTCTGCGCTCGCTTTACGCCCAGTAATTCCGATTAACGCTCGCACCCTACGTATTACCGCGCCTGCTGGCACGTAGTTAGCC
+
CCCCCGGGGGGGGGGGGGGGGGGGGGGGGEFFGGGGGGGGGGGGGGGGGGGGGGGGGGGGGGGGGGGGGGGGGGGGGGGGGGGGGGGGGGGGGGGGGGGGGGGGGGGGGGGGGGGGGGGGGGGGGGGGGGGGGFGGGGGGGGGGGGGGGGGGGGGGGGGGGGGGGGGGGGGGGGGGFGFGGGFFGGGGGGGGGGGGDFGGFFFFFFFFFBF;@FFFFFFFFFFFFFFFFFFDFF4>@?FFD;@C3ECEFFFFFFFFD><;09B>>??(41:?F?2:9069(4<BFF??F776?00:AB<>>
@M04999:289:000000000-L3R54:1:1101:27019:8479 2:N:0:409
CTGATGACTACAAGGGTATCTAATCCTGTTTGCTCCCCACGCTTTCGCATCTCAGCGTCAGTATCTGTCCAGAAGGCCGCCTTCGCCACCGGTATTCCTCCACATCTCTACGCATTTCACCGCTACACGTGGAATTCTACCTTCCTCTACAATACTCCAGATAACCAGTTTTAAGTGCAATTCCCAGGTTGAGCCCGGGGCTTTCACACCTAACTTAATTATCCGCCTACATGCCCTTTACGCCCAGTCATTCCGATTAACGCTCGCACCCTCCGTATTACCGCGGCTGCTGGCACGGAGT
+
CCCCCGGGGGGGGGGGGGGGGGCCCFFGGGGGGGGGGGGGGGGGGGGGGGGGGGGGGGGGGGGGGGGGGGGGGGGGGGGDGGGGGGGGGGGGGGGGGGGGGGGGGGGGGGGGGGGGGGGGGGGGGGGGGGGGGGGGGGGGGGGGGGGGGGGGGGGGGGGGGGGGGGGGGGGGGGGGFGFGGGGGGGGGGGGGGGGGGGGGFFFFFFFFFFBFFFFFFFFFFFFFFFFFFFFFFFBFE@EFFFF>FFFEFFECCCEDD<DFE6@F?BFFFFFF?FF?FFFFFAB>B9;>><???BFFF02;:
@M04999:289:000000000-L3R54:1:1101:20576:8499 2:N:0:409
CGTCTGACTACTCGGGTATCTAATCCTGTTCGCTCCCCACGCTTTCGTCCATCAGCGTCAATCGGTATTTAGTAACCTGCCTTCGCAATCGGGGTTCTGTGTAATATCTATGCATTTCACCGCTACACTACACATTCCAGCTACTTCAATACTATTCAAGATTAACAGTATCAACGGCAGTTCTACAGTTAAGCTGCAGGTTTTCACCGCTGACTTATCAACCCGCCTACGGACCCTTTAAACCCAATAAATCCGGATAACGCTCGCATCCTCCGTATTACCGCGGCTGCTGGCACGGAGT
+
CCCCCGGGGGGGGGGGGGGGGGGGGGGGGGGGGGGGGGGGGGGGGGGGGGGGGGGGGGGGGGGGDGGGGGGGGGGGGGGGGGGGGGGGGGFGGGGGGGGGGGGGGGGGGGGGGGGGGGGGGGGGGGGGGGGGGGGGGGGGGGGGGGGGGGGGGGGGGGGFFGGGGGGGGGGGGGGCBGBGGGGGGGGGGGGGFFGGGDDGFFFFFFFFAAFAFFFFFFFFFFFF9@BDFFFFDFFFFFFF?EF@FFFFFFC?CEF@@DDEF0:2866>FFF?AFB??<B<FDBFFFFF>FFFFF:<B>F>:
@M04999:289:000000000-L3R54:1:1101:5238:8500 2:N:0:409
TCGGGACTACCGGGGTATCTAATCCTGTTTGCTCCCCACGCTTTCGCATCTCAGCGTCAGTATCTGTCCAGAAGGCCGCCTTCGCCACCGGTATTCCTCCACATCTCTACGCATTTCACCGCTACACGTGGAATTCTACCTTCCTCTACAATACTCTAGTTAACCAGTTTTAAGTGCAATTCCTAGGTTGAGCCCAGGGCTTTCACACCTAACTTAATTATCCGCCTACATGCCCTTTACGCCCAGTCATTCCGATTAACGCTCGCACCCTCCGTATTACCGCGGCTGCTGGCACGGAGTT
+
CCCCCGGGGGGGGGGGGGGGGGGGGGGGGGGGGGGGGGGGGGGGGGGGGGGGGGGGGGGGGGGGGGGGGGGGGGGGGGGGGGGGGGGGGGGGGGGGGGGGGGGGGGGGGGGGGGGGGGGGGGGGGGGDFGGGGGGGGFGGGGGGGGGGGGGGGGGGGGGGGGGGGGGGGGGGGGGGFGFGGGGGGGGGGGFGGGGGGGGGFFFFFFFFFFFFFFFFCFCEFECD2@@DDFFFFEDFFFFFDFFFFFFFFFFFFF020?EE@FFFFF9>BBFFFFFB?BFF>?FF>BBBFF:(48<B>>F<3
@M04999:289:000000000-L3R54:1:1101:22978:8513 2:N:0:409
GACTACCCGGGTATCTAATCCTGTTTGCTCCCCACGCTTTCGCATCTCAGCGTCAGTATCTGTCCAGAAGGCCGCCTTCGCCACCGGTATTCCTCCACATCTCTACGCATTTCACCGCTACACGTGGAATTCTACCTTCCTCTACAATACTCCAGATAACCAGTTTTAAGTGCAATTCCCAGGTTGAGCCCGGGGCTTTCACACCTAACTTAATTATCCGCCTACATGCCCTTTACGCCCAGTCATTCCGATTAACGCTCGCACCCTCCGTATTACCGCGGCTGCTGGCACGGAGTTAGCC
+
CCCCCGGGGDGGGGGGGGGGGGGGGGGGGGGGGGGGGGGGGGGGGGGGGEGGGGGGGGGGGGGGGGGCFGGGGGGGGGGGGGGGGGGG@FGGGGGGGGGGGGGGGGGGGGGGGGGGGGGGGGGGGAC7EEGGGGGGGGGGGGGGGFGDGGGGGGGGGGFGGGGGGGGFGDFAFGGGFGFGGDFGGG8CGGGG5CEDCDGGFFFFEFFFFFF=CFFFFFF(8@@@F3CE@EFFDEEE01>FF6@@EEECE;7?@FFF(9?<;69994<BF0:?::A46:9(71;9?F072(446(,-4<5>>
@M04999:289:000000000-L3R54:1:1101:22364:8547 2:N:0:409
CTGACTACACGGGTATCTAATCCTGTTTGCTCCCCACGCTTTCGCATCTCAGCGTCAGTATCTGTCCAGAAGGCCGCCTTCGCCACCGGTATTCCTCCACATCTCTACGCATTTCACCGCTACACGTGGAATTCTACCTTCCTCTACAATACTCTAGTTAACCAGTTTTAAGTGCAATTCCTAGGTTGAGCCCAGGGCTTTCACACCTAACTTAATTATCCGCCTACATGCCCTTTACGCCCAGTCATTCCGATTAACGCTCGCACCCTCCGTATTACCGCCGCTGCTGGCACGGAGTT
+
CCCCCGGGGGGGGGGGGGGGGGGGGGGGGGGGGGGGGGGGGGGGGGGGGGGGGGGGGGGGGGGGGGGGGGGGGGGGGGGGGGGGGGGGGGGGGGGGGGGGGGGGGGGGFGGGGGGGGGGGGGGGGGGFGGGGGGGGGGGGGGGGGGGFGGGGGGGGGGGGGGGGGGGGGGGGGFGDFGFGGGFE>FGGFFGGGGF?9CGGFFAFFFEFFFFFFFAFEFFFFAFFA4@=C?EFFFFFEFDFFB;;=EFFFFFE7@@FCC?FFF900;>6:BBFF??FFFF16(469>64>0:7?B0966:
@M04999:289:000000000-L3R54:1:1101:10505:8588 2:N:0:409
GACTACTAGGGTATCTAATCCTGTTTGCTCCCCACGCTTTCGCATCTCAGCGTCAGTCGGTATTTAGTAACCTGCCTTCGCAATCGGGGTTCTGTGTAATATCTATGCATTTCACCGCTACACTACACATTCCAGCTACTTCAATACTATTCAAGATTAACAGTATCAACGGCAGTTCTACAGTTAAGCTGCAGGTTTTCACCGCTGACTTATCAACCCGCCTACGGACCCTTTAAACCCAATAAATCCGGATAACGCTCGCATCCTCCGTATTACCGCGGCTGCTGGCACGGAGTTAGCC
+
CCCCCGGGGGGGGGGGGGGGGGGGGGGGGGGGGGGGGGGGGGGGGGGGGGGGGGGGGGGGGGGGGGGFFFGGGGGGGGGGGGGGGGGGGGGGGGGGGGGGGGGGGGGGGGGGGGGGGGGGGGGGGGGGGGGGGGGGGGGGGGGGGGGGGGGGGGGGGGGGGGGGGGGGGGGEGGDGFGFGGGGGGGGGGGGGGGGGGGGGFFFFFFEFFFFFFFFCDFEBFFFFFF=AFFFFFFFFFFFDFD;8EFFFFF9DDFFFFFFFB@;?B:?A?BBB?:AD<?>F>99BB>FB<3?FF>9B4ADB:
@M04999:289:000000000-L3R54:1:1101:3547:8597 2:N:0:409
GACTACAGGGGTATCTAATCCTGTTTGCTTCCCACGCTTTCGCATCTCAGCGTCAGTATCTGTCCAGAAGGCCGCCTTCCCCACCGGTATTCCTCCACATCTCTACGCATTTCACCGCTACACGTGGAATTCTACCTTCCTCTACAATACTCCAGATAACCAGTTTTAAGTGCAATTCCCAGTTTGAGCCGGGGGCTTTCACACCTAACTTAATTATCCGCCTACATTCCCTTTACTCCCAGTCATGCCGATTAACGCTCGCACCCTCCGTATTACCGCGCCTGCTGGCCCGGAGTTAGCC
+
C<ACCFG,<@78CECDCFGGE=CFFFC,C,;;C<C+@@BCF:,@CGCG9<F:FE@C6,6<<,EFG@FCAC@,EFCGEEE,A@=FG7FFBFA<FF,9AF=,55,59?,@C:?FFGG<CF7CF9B??,?+E?<ACF;=,=,@EA82E=8E,@@,@ED89ED8@DGFFGFAF9E,@=DE5D7=AD+,>EAF878EE>7;DCD++31*86AFDFF*98=8*B@=;@@3,6))/?@E34)7)/(05;43;C345121((6410(3;>13-436?;6:04<2),1((-116:?02(--(((-(4)-)
@M04999:289:000000000-L3R54:1:1101:17383:8629 2:N:0:409
GACTACTAGGGTATCTAATCCTGTTCGCTACCCATGCTTTCGAACCTCAGCGTCAGTTACAGACCAGAGAGCCGCCTTCGCCACTGGTGTTCTTCCATATATCTACGCATTCCACCGCTACACATGGAGTTCCACTCTCCTCTTCTGCACTCAAGAAAAACAGTTTCAGCTGCACTTCCCCGGTTAAGCCGAGGGCTTTCACAGCTGACTTGTTCTCCCGCCTGCGTTCGCTTTACGCCCAATAAATCCGGACAACGCTTGCCACCTACGTATTACCGCGGCTGCTGGCACGTAGTTAGCC
+
CCCCCGGGGGGGGGGGGGGGGGGGGGGGGGGGGGGGGGGGGGGGGGGGGGGGGGGGGGGGGGGGGGGGGGGGGGGGGGGGGGGGGGGGGGGGGGGGGGFGGGGGGGGGGGGGGGGGGGGGGGGGEGGGGGGGGGGGGGGGGGGGGGFGGGGGGGC=DFGFGGGGGGGGGGGGGGGGFGFGGGDEG8FCGGGDGGGGGGGGFFFFFF6FBEE9EFFFFFF(?@@=BBFFFFFFFD)>3?FFF0;@@3<EF9B<BF<:B;<:<?7<?B?FF67<AB92<?9>09BBBF2(44?<:?<?BBA94
@M04999:289:000000000-L3R54:1:1101:4910:8647 2:N:0:409
GGGACTACTGGGGTATCTAATCCTGTTTGCTCCCCACGCTTTCGCATCTCAGCGTCAGTATCTGTCCAGAAGGCCGCCTTCGCCACCGGTATTCCTCCACATCTCTACGCATTTCACCGCTACACGTGGAATTCTACCTTCCTCTACAATACTCCAGATAACCAGTTTTAAGTGCAATTCCCAGGTTGAGCCCGGGGCTTTCACACCTAACTTAATTATCCGCCTACATGCCCTTTACGCCCAGTCATTCCGATTAACGCTCGCACCCTCCGTATTACCGCGGCTGCTGGCACGGAGGT
+
CCCCCGGGGGGGGGGGGGGGGGGGGGGGGGGGGGGGGGGGGGGGGGGGGGGGGGGGGGGGGGGGGGGGGGGGGGFGGGGGGGGGGGGGGGGGGGGGGGGGGGGGGGGGGGGGGGGGGGGGGGGGGGGGGGGGGGGGGGGGGGGGGGGGGGGGGGGGGGGGGGGGGGGGFGGGGGGGFGFFGGGGGGGGGGGGGGGGGGGCAFFFFFFFFFFFFFFFCFFFFDFFFFFFEFFFFEFEFFFF>FFFFFFE<?EF@1;@EF@FFFFFFFFFFFFFFF?(-:<<6(719;FFF?B1>F>6-(4
@M04999:289:000000000-L3R54:1:1101:21934:8650 2:N:0:409
GCGACTACCGGGGTATCTAATCCTGTTTGCTACCCACGCTTTCGAGCATGAACGTCAGTGTTATCCCAGGAGGCTGCCTTCGCCATCGGTATTCCTCCACATCTCTACGCATTTCACTGCTACACGTGGAATTCTACCTCCCTCTGACACACTCTAGTTAGACAGTTTCAAATGCACGTCCCAAGTTGAGCTCGGGGATTTCACATCTGACTTATCTAACCGTCTGCGCTCGCTTTACGCCCAGTAATTCCGATTAACGCTCGCACCCTACGTATTACCGCGGCTGCTGGCACGTAGTT
+
CCCCCGGGGGGGGGGGGGGGGGGGGGGGGGGGGFGGGGGGGGGGGGGGGGGGGGGGGGGGGGGGGFFFGGFEGGGGGGGGGGGGGGGGGGGGGGGGGGGGGGGGG<FGCGGGGGGGGGGGGFGGGFGGGGGGGGGCGGGGGGGGGGDGGGGGGGGGEFFEGGGGGGGGGGFGGGGGFGFGGGFFGEFFGGGGGGGGDGGDFFFFFAFFE5AEFFFFFFFEF2AADDF@FFFFFF?@CEF>BBDDE9<EEEF8@?FFFEDB<610149?FFF?:?BFAA)4;6(-2(4>7:<F?F67<:<
@M04999:289:000000000-L3R54:1:1101:11101:8696 2:N:0:409
CTTGACTACTAGGGTATCTAATCCTGTTTGCTACCCACGCTTTCGAGCATGAACGTCAGTGTTATCCCAGGAGGCTGCCTTCGCCATCGGTATTCCTCCACATCTCTACGCATTTCACTGCTACACGTGGAATTCTACCTCCCTCTGACACACTCTAGTTAGACAGTTTCAAATGCACGTCCCAAGTTGAGCTCGGGGATTTCACATCTGACTTATCTAACCGTCTGCGCTCGCTTTACGCCCAGTAATTCCGATTAACGCTCGCACCCTACGTATTACCGCGGCTGCTGGCACGTAGTTT
+
CCCCCGGGGGGGGGGGGGGGGGFGGFFAFGGG;@;;CFFGGGGGG,FFGGGFGGGGGGGGGGGGGGGGGGFGGGGGGGGGGGGGGEGGGGGGGGGFGGGGGGGGGGGGGGGGGGGGGGGFGGGGGGGGGGGGGGGGGGFGGGGGGGGGGGGGGGGGGFDFFG8EFGFG8DFGEFFGFGFGGGGG8?AFGFC?@DEDGGCDFACECFFFFFEFFFFFFFFFFF5=AF@EAABF>@DDFEEAF@@90=>CF?CE@D37?4<?0;@@B261<:B:::7>?FA>?9;,716:>:76(.,,.1:9)
@M04999:289:000000000-L3R54:1:1101:17065:8697 2:N:0:409
TCCGAGACTACTCGGGTATCTAATCCTGTTTGCTCCCCACGCTTTCGCATCTCAGCGTCAGTATCTGTCCAGAAGGCCGCCTTCGCCACCGGTATTCCTCCACATCTCTACGCATTTCACCGCTACACGTGGAATTCTACCTTCCTCTACAATACTCCAGATAACCAGTTTTAAGTGCAATTCCCAGGTTGAGCCCGGGGCTTTCACACCTAACTTAATTATCCGCCTACATGCCCTTTACGCCCAGTCATTCCGATTAACGCTCGCACCCTCCGTATTACCGCGGCTGCTGGCACGGAGG
+
CCCCCGGGGGGGGGGGGGGGGGGGGGGGGGGGGGGGGGGEGGGGGGGGGGGGGGGGGGGGGGGGGGGGGGGGGGCGGGGGDGGGGGGGGGGGCF@FGGGGGGGGGGGGGGGGGGGGGGGGGGGGGGGGGGGGGGGGGGGGGGGGGGGGGGGGGFGGGGGGGGFGGGGGGGGGGEFFFGFGGGFGGGGGGGGEF8EDGGGCEFFFFFFABADF:8A>BFFFFC?FDDFF@F@EC;@D@;@AC(;BFD<EEAFFF9;7;?3AF<9??>1(144:FFFFBFF2>A?B4169>:?),3(,39(4,
@M04999:289:000000000-L3R54:1:1101:26959:8697 2:N:0:409
GGGACTACCCGGGTATCTAATCCTGTTTGCTCCCCACGCTTTCGCATCTCAGCGTCAGTATCTGTCCAGAAGGCCGCCTTCGCCACCGGTATTCCTCCACATCTCTACGCATTTCACCGCTACACGTGGAATTCTACCTTCCTCTACAATACTCCAGATAACCAGTTTTAAGTGCAGTTCCCAGGTTGAGCCCGGGGCTTTCACACCTAACTTAATTATCCGCCTACATGCCCTTTACGCCCAGTCATTCCGATTAACGCTCGCACCCTCCGTATTACCGCGGCTGCTGGCACGGAGTT
+
CCCCCGGGGGGGGGGGGGGGGGGGGGGGGGGGGGGGGGGGGGGGGGGGGGGGGGGGGGGGGGGGGGGGGGGGGGGGGGGGGGGGGGGGGGGGFGGGGGGGGGGGGGGGGGGGGGGGGGGGGGGGGGGGGGGGGGGGGGGGGGGGGFGEGGFGGGGGGGGGGGGGGFFGGGGGGGGGFGFGGGGF8FGGGGGGGGGGGGGFFFFFFFFFFFFFFFFFEFFF@@FFFFFFF5;@F@DFFFFFFFFFFFFFEFFF@<F@>BF;B:;>9BFFFFF>,2<0<A23(39>FF?D?:(2>096>B?
@M04999:289:000000000-L3R54:1:1101:26210:8716 2:N:0:409
GGAGACTACAAGGGTATCTAATCCTGTTTGCTCCCCACGCTTTCGCATCTCAGCGTCAGTATCTGTCCAGAAGGCCGCCTTCGCCACCGGTATTCCTCCACATCTCTACGCATTTCACCGCTACACGTGGAATTCTACCTTCCTCTACAATACTCCAGATAACCAGTTTTAAGTGCAATTCCCAGGTTGAGCCCGGGGCTTTCACACCTAACTTAATTATCCGCCTACATGCCCTTTACGCCCAGTCATTCCGATTAACGCTCGCACCCTCCGTATTACCGCGGCTGCTGGCACGGAGTTT
+
CCCCCGGGGGGGGGGGGGGGGGCGGGGGGGGGGGGGGGGGGGGGGGGGGGGGGGGGGGGGGGGGGGGGGGGGGGGGGGGGGGGGGGGGGGGGGGGGGGGGGGGGGGGGGGDGGGGGGGGGGGGGGGGFGGGGGGGGGGGGGGGGGGGGGGGGGGGGGFCGFGGGGGGGGFGGDFGGFGFGGGGGGGGGGGFGFGGG5DGG5FFFF>FEFFFFFF>8EFFFFF?DFF=DEECEEBEDF3CE@@@60;@<?ECEF02;<?C@FFB;9;>>B<F<F:(:B2<A:B>;B1;B?F:B?FBB9>?F)
@M04999:289:000000000-L3R54:1:1101:23106:8718 2:N:0:409
GGACTACCAGGGTATCTAATCCTGTTTGCTCCCCACGCTTTCGCCTCTCAGCGTCCGTATCTGTCCAGAAGGCCGCCTTCGCCACCGGTATTCCTCCACATCTCTACGCATTTCACCGCTACACGTGGAATTCTACCTTCCTCTACAATACTCCAGATAACCAGTTTTAAGAGCAATTCCCAGGTTGAGCCCCGGGCTTTCCCCCCTAACTTAATTATCCGCCTACATGCCCTTTACGCCCAGTCATTCCGATTAACGCTCGCACCCCCCGTATTACCCCGGCTCGTGGCACGGGGTTAGC
+
<-@C@@<F<FGGDCE@<CFD<FA-CFG8@,,CFGGG7@,BFC,6,,B6C,<86B@+8F,EE@FFEF99C,C,CEB@F:FE,,F:FGFCB+<E<@FDGCFG8<,,,9C=>C=CG99@F@C+4=A8=FECCAEFFF9EGG8@F;FD,,,,,=8CFFGF>EAD==,@EDAFEGC,@F?8DG9DFCFFDEF:8CFG+*;50*7C++9*39/0(5>C@8FF*=B>)9@>0=4?5=@@;@;96(/::3:EF<?ECE1162(6:19<<9717;6(4;0:7:?).<(-(,23((,,,1(41((,-4,8)
@M04999:289:000000000-L3R54:1:1101:10694:8737 2:N:0:409
TAAAAGACTACCGGGGTACTAATCCTGTTTGCTCCCCACGCTTTCGCATCTCAGCGTCAGTATCTGTCCAGAAGGCCGCCTTCGCCACCGGTATTCCTCCACATCTCTACGCATTTCACCGCTACACGTGGAATTCTACCTTCCTCTACAATACTCTAGTTAACCAGTTTTAAGTGCAATTCCTAGGTTGAGCCCAGGGCTTTCACACCTAACTTAATTATCCGCCTACATGCCCTTTACGCCCAGTCATTCCGATTAACGCTCGCACCCTCCGTATTACCGCGGCTGCTGGCACGGAGTT
+
CCCCCGGGGGGGGGGGGGGGGGGGGGGGGGGGGGGGGGGGGGGGGGGGGGGGGGGGGGGGGGGGGGGGGGGGGGGGGGGGGGGGGGGGGGGGGGGGGGGGGGGGGGGGGGGGGGGGGGGGGGGGGGG7FFGGGGGGGGGGGGGGGGGGGGGGGGGGGGGGGGGGGGGGGGGGGGGFFGFGGGGGGGGGGFGGGGGGGFGGFFFFFFFFFFF;BFFFFFFFFFFF=@FFFFFFEFDFFFFFFFF>FFFFFFEEE@DF?@3;1(8@BFF>FBFF:123:?B<4:B6>BFFFF7??:??0(4:4
@M04999:289:000000000-L3R54:1:1101:12624:8763 2:N:0:409
GGACTACACGGGTATCTAATCCTGTTCGCTCCCCACGCTTTCGTCCATCAGCGTCAATCGGTATTTAGTAACCTGCCTTCGCAATCGGGGTTCTGTGTAATATCTATGCATTTCACCGCTACACTACACATTCCAGCTACTTCAATACTATTCAAGATTAACAGTATCAACGGCAGTTCTACAGTTAAGCTGCAGGTTTTCACCGCTGACTTATCAACCCGCCTACGGACCCTTTAAACCCAATAAATCCGGATAACGCTCGCATCCTCCGTATTACCGCGGCTGCTGGCACGGAGTTAGC
+
CCCCCGGGGGGGGCGGGGGGGGGGGGGGGFGGGGGGGGGGGGGGGGGGGGGGGGGGGGGGGEGCFGFCGGGGGGGGGGGGGGGGGGGGECFGFGGFGGGGGGGGFGGGGGGGGGGGFEGGGGGGCGGGGGGGGGFFGGGGGGGGGFGGGCFFGGGGA?FGADGGEDGGGGGDGGGGFGFGGGGFGGFFD7EEFGDGFGGG?>FFD5@BACC;4B9:CFF>474@FF(65=@@FF3;C<AF;;0=)495CEBB628AE2>0:6>(49:)5<B?(4?9<439(1(--18B(4158((,34<<4
@M04999:289:000000000-L3R54:1:1101:8844:8775 2:N:0:409
TCGTGACTACACGGGTATCTAATCCTGTTTGCTCCCCACGCTTTCGCATCTCAGCGTCAGTATCTGTCCAGAAGGCCGCCTTCGCCACCGGTATTCCTCCACATCTCTACGCATTTCACCGCTACACGTGGAATTCTACCTTCCTCTACAATACTCCAGATAACCAGTTTTAAGTGCAATTCCCAGGTTGAGCCCGGGGCTTTCACACCTAACTTAATTATCCGCCTACATGCCCTTTACGCCCAGTCATTCCGATTAACGCTCGCCCCCTTCGTATTACCGCGGCTGCTGGCACTGCTTT
+
CCCC@@FCFFGGGGGGGGGGECFGGGGGGGGGFGGFEFGGGGGGG:FGEGGGDDCEFGEGG9FFGEEFGGFGFGFFFGE7FGGGGGEGECEGGFFA<CFGGFGGGGDFEGGG@FCFGGGGGGEGGGEFAFGD=DFGGGGDCEGGGGGGGGFCAFGFCDF,E9@FDFFGAEEG?FGGCF=EFDGGF6:@A,8,@CCDCG>*3;AB69BFA5=@=FFFEFF*B5@295>DDEFE8;=EDFEF0?@F;0;<A?6.<//82?)6(3::63(-972(2,3(4:29A(49(-,(,),21(,(.))--
@M04999:289:000000000-L3R54:1:1101:23959:8785 2:N:0:409
TAGACTACAAGGGTATCTAATCCTGTTTGCTACCCACGCTTTCGAGCATGAACGTCAGTGTTATCCCAGGAGGCTGCCTTCGCCATCGGTATTCCTCCACATCTCTACGCATTTCACTGCTACACGTGGAATTCTACCTCCCTCTGACACACTCTAGTTAGACAGTTTCAAATGCACGTCCCAAGTTGAGCTCGGGGATTTCACATCTGACTTATCTAACCGTCTGCGCTCGCTTTACGCCCAGTAATTCCGATTAACGCTCGCACCCTACGTATTACCGCGGCTGCTGGCACGTAGTT
+
CCCCCGGGGGGGGGGGGGGGGGGGGGGGGGGGGGGGGGGGGGGGFGGEGGGGGGGGGGGGGGGGGGGGGGGGGGGGGGGGGGGGGGGGGGGGGGGGGGGGGGGGGGGGGGECFGGGGGGGGGGGGGGFDCGGGGGGGGGGGGGGGGGGGGGGGGGGFEFGGGGGGGGGGGGFFGGGFGFGDGGGGFGGGGGGGGGDG67?FFFFFFFFFFFF5FFFFFFEFFFFFFF>AAFFFFFFFEFF@=@@;ECC)<C@(;1<EFD;<@>9;B><?FFFFFF?AA>?BF;>F6?FF(((4<FF?:A
@M04999:289:000000000-L3R54:1:1101:22008:8795 2:N:0:409
GACTACCAGGGTATCTAATCCTGTTTGCTCCCCACGCTTTCGCATCTCAGCGTCAGTATCTGTCCAGAAGGCCGCCTTCGCCACCGGTATTCCTCCACATCTCTACGCATTTCACCGCTACACGTGGAATTCTACCTTCCTCTACAATACTCCAGATAACCAGTTTTAAGTGCAATTCCCAGGTTGAGCCCGGGGCTTTCACACCTAACTTAATTATCCGCCTACATGCCCTTTACGCCCAGTCATTCCGCTTAACGCTCGCACCCTCCGTATTACCGCGGCTGCTGGCACGGATGTAGCC
+
CCCCCGGGGEGGGGGGGGGGGGGGGGGGGGGGGGGGGGGGGGGG7FEGFGGGGGGGGGGGGGGGGGGGGGGGGGGGGGGGGGGGGGGGEGGFGGGGGGGGGGGGGGGGGGGGGGGGGGGGGGGGGGGE@FGGGGGGGGGGGGGGGGGGGGGGGGGFFDFGGGGGGFFCFFGGGGFGFGFDDF6FGDGGGFGGEGECDFGGFFAFEFFFFFFFFF9EEFF>F2@@FEEEEEFFFFFFFFFFF?3;AC5CC(,60;C<6;<?FF9B>:03?6:(18<F9096((4;?2:(-(.46(((.64>3
@M04999:289:000000000-L3R54:1:1101:3759:8798 2:N:0:409
GGCGACTACTGGGGTACCTAATCCTGTTTGCTACCCACGCTTTCGAGCATGAACGTCAGTGTTATCCCAGGAGGCTGCCTTCGCCATCGGTATTCCTCCACATCTCTACGCATTTCACTGCTACACGTGGAATTCTACCTCCCTCTGACACACTCTAGTTAGACAGTTTCAAATGCACGTCCCAAGTTGAGCTCGGGGATTTCACATCTGACTTATCTAACCGTCTGCGCTCGCTTTACGCCCAGTAATTCCGATTAACGCTCGCACCCTCCGTATTACCGCGGCTGCTGGCACGTAGTT
+
CCCCCGGGGGGGGGGGGGGGGGGGGGGGGGGGGGGGGGGGGGGGGGGGGGGGGGFGGGGGGGGGGGGGGGCFGGGGGGGGGGGGGGGFGGGGGGGFGGGGGGGGGGGGGGGGGGGGGGGGGGGGGGGGGGGFGGGGGGFGGGGGGGGFGGGGGGGGGGECGGGDDGGFGGGFGGGGFF*DFGGGGGGGFGGGAFGGGGGGFFFFFCAACA=EEEFFCFAEFFF>DFBFFBBFFFFFFE=B6@@1;EE<<<5CEDF@<FED9;7>9129:?(49B:04):A(490029?F)2((.4:???B
@M04999:289:000000000-L3R54:1:1101:27345:8865 2:N:0:409
GTATTGACTACAGGGGTATCTAATCCTGTTTGCTCCCCACGCTTTCGCATCTCAGCGTCAGTATCTGTCCAGAAGGCCGCCTTCGCCACCGGTATTCCTCCACATCTCTACGCATTTCACCGCTACACGTGGAATTCTACCTTCCTCTACAATACTCTAGTTAACCAGTTTTAATTGCAATCCTTAGGTTGACCCCAGGGCTTTCACACCTACTTTATTTATCCGCTTCCTTGCCTTTAACGCCCAGTCATCCCAATTAACGCTCGCACCCTCGGTTTTACCGCGCCGCCTGCCACGCATT
+
CCCCCGGGGGGGGGGGGGGGGGCCFGGGGGGGGGGGGGGGGGGGGGGGGGGGGGGGGGGGGGGGGGGGGGGGGGGGGGGGGGGGGGGGGGGGGGGGGGGGGGGGGGGGGGGGGGGGGGGGGGGGGGGGGGGGGGGGGGGGGGGGGGGGGGGGGGGGGGGGGGGGGGGGGFG:F8+,++5+?+A,,35:EC,1,@EC+9F**;?*0++3@)0@)*41A+B;+2:*)7)-)0*0*66*8>*1//8>2(((/)1)7(/(6)73)/(/((((691(3((((-()8)((43((,((4.()),((,-
@M04999:289:000000000-L3R54:1:1101:24390:8894 2:N:0:409
GGGGACTACACGGGTATCTAATCCTGTTTGCTCCCCACGCTTTCGCATCTCAGCGTCAGTATCTGTCCAGAAGGCCGCCTTCGCCACCGGTATTCCTCCACATCTCTACGCATTTCACCGCTACACGTGGAATTCTACCTTCCTCTACAATACTCCAGATAACCAGTTTTAAGTGCAATTCCCAGGTTGAGCCCGGGGCTTTCACACCTAACTTAATTATCCGCCTACATGCCCTTTACGCCCAGTCATTCCGATTAACGCTCGCACCCTCCGTATTACCGCGGCTGCTGGCACGGATTTT
+
CCCCCGGGGGGGGGGGGGGGGGGGGGGGGGGGGGGGGGGGGGGGGDGGGGGGGGGGGGGGGGGGGGGGGGGGGGGGGGGGGGGGGGGGGGGGGGGGGGGGGGGGGGGGGGGGGGGGGGGGGGGGGGGGGGDGGGGGGGGGGGGGGGGGGGGGGGGGGGGGGGGGGGGGGGGGGGFGFGFGGGGGGGGGGGGGGGGGGGGDFFFFFFFADBEFFFFFFCFFFFFFDFFFFFFF3@FFF<CEF@FFFFFFFFF?3;@DFFF:BFFFFFFFF?FFFFF7?<DF079B>9>BF?:0(,:>9((,)
@M04999:289:000000000-L3R54:1:1101:24297:8909 2:N:0:409
CGACTACCCGGGTATCTAATCCTGTTTGCTACCCACGCTTTCGAGCATGAACGTCAGTGTTATCCCAGGAGGCTGCCTTCGCCATCGGTATTCCTCCACATCTCTACGCATTTCACTGCTACACGTGGAATTCTACCTCCCTCTGACACACTCTAGTTAGACAGTTTCAAATGCACGTCCCAAGTTGAGCCCGGGGATTTCACATCTGACTTATCTAACCGTCTGCGCTCGCTTTACGCCCAGTAATTCCGATTAACGCTCGCACCCTACGTATTACCGCGGCTGCTGGCCCGGAGTTAGC
+
CCCCCGGGGGGGGGGGGGGGGGGGGGGGGGGGGGGGGGGGGGGFGGGGFGFGGGGGGEAEGGGFGGGGFD@FGFGGGGGGGGGGEFGGGGGGGGG<FEEFGEGGGGGGGGGGGGGGGGGGGGGGGDG:FGGGGGGG9,9@EGGGF,EGF8CGGDFGF87=DFGGGGGGG8=FGGGE5=5C8==EGGGFFD,@>8EC*?FGFFFF+*11>EFCCFC6AFFFF=AF28==2>5@?FFFCDDFBF?84CCFFFF;((6?C;>6030(34<121(4)6>5:A1179>9BF,020(-,(((42)64
@M04999:289:000000000-L3R54:1:1101:4837:8937 2:N:0:409
TTTGACTACTGGGGTATCTAATCCTGTTTGCTACCCACGCTTTCGAGCATGAACGTCAGTGTTATCCCAGGAGGCTGCCTTCGCCATCGGTATTCCTCCACATCTCTACGCATTTCACTGCTACACGTGGAATTCTACCTCCCTCTGACACACTCTAGTTAGACAGTTTCAAACGCACGTCCCAAGTTGAGCTCGGGGATTTCACATCTGACTTATCTAACCGTCTGCGCTCGCTTTACGCCCTGTAATTCCGATTAACGCTCGCACCCTACGTATTACCGCGGCTGCTGGCACGTAGTTT
+
CCCCCGGGCFFFGGGGGGGGEFGEFEGGGGFG96FFGGGGGCGFFCGDEFEFGGGGFBBEFFGGGGAFGGGFEGGGGGGFGFCGFDFGGDFDFFGGFEGGGFFGGGGGCGDEFFGFGGGFGGF=FGGGGG7E:DFG;FFGGGGGGGFFGGGFGDEGGFEGGFGGFFEGGGGGGGGGEGFGGGGGGGEGGFGGGGGGDGGGFFB9@F9CEE<C6AFFFFFFFFB===>=@>=>BF559=6BF:@066E5C))94<(3?EFFF;D9F>FF::<:(..4:B<419>>FB6<?0?00<1803(.)
@M04999:289:000000000-L3R54:1:1101:26246:8972 2:N:0:409
GTGAGGACTACTCGGGTATCTAATCCTGTTTGCTCCCCACGCTTTCGCATCTCAGCGTCAGTATCTGTCCAGAAGGCCGCCTTCGCCACCGGTATTCCTCCACATCTCTACGCATTTCACCGCTACACGTGGAATTCTACCTTCCTCTACAATACTCCAGATAACCAGTTTTAAGTGCAATTCCCAGGTTGAGCCCGGGGCTTTCACACCTAACTTAATTATCCGCCTACATGCCCTTTACGCCCAGTCATTCCGATTAACGCTCGCACCCTCCGTATTACCGCGGCTGCTGGCACGGAGT
+
C@@CCFGGGGGGGGGEGCFGGGACE@FGGGGGGFGGGGGGGGEGGGGGGGGGGGGGGGGGGGGGGGGGGGGGGGGGGGGGGGGGGDGGEFGDFCFGGGGGCGGGGGEFGGGGGDGGGGFGGGGCGGCCGGGGDGGGGGGGGGGGGGEGGFGGGFGGCGGGCFGGGGGGGGGGGGGGFFFGF6B@DEFFGGGFFGGGGDDCB>F9BFA:@DFFE>8C3FF?FEFC=9==@BFEE@@3=@6AE(12;(,=;EF?EEE;?7;E<03?8(70;6<?B?>FFF>DA>0127179644(,4)46(,-
@M04999:289:000000000-L3R54:1:1101:28884:8983 2:N:0:409
CGGATGACTACTAGGGTATCTAATCCTGTTTGCTACCCACGCTTTCGAGCATGAACGTCAGTGTTATCCCAGGAGGCTGCCTTCGCCATCGGTATTCCTCCACATCTCTACGCATTTCACTGCTACACGTGGAATTCTACCTCCCTCTGACACACTCTAGTTAGACAGTTTCAAATGCACGTCCCAAGTTGAGCTCGGGGATTTCACATCTGACTTATCTAACCGTCTGCGCTCGCTTTACGCCCAGTAATTCCGATTAACGCTCGCACCCTACGTATTACCGCGGCTGCTGGCACGTAGT
+
CCCCCGGGGGGGGGGGGGGGGGGGGGGGGGGGGGGGGGGGGEGGGGGGGGGGGGGGGGGGGGGGGGGGGGGGGGEGFGFGGGGGGGGGGGGG4,AFGGGGGGGGGGGGGGGGGGGGGGGGGGGGGGGGGGGGGGGGFGGGGGGDGGGGGGGGGGGGGGGGGGGFGGGGGGGGGGGGFGFGGGGGGGGGGGGGGGFGGGDDBEFFFFFFFFFFEFBFFFFFFFFBF=ABBEFB)5>@DF@6@(6@3?<F<EEFCFFFFFFFE?@;D09;BB?B?FB<BF?B296(3119B?B2?F2>B((:4
@M04999:289:000000000-L3R54:1:1101:3695:9000 2:N:0:409
GGACTACCGGGGTATCTAATCCTGTTTGCTACCCACGCTTTCGAGCATGAACGTCAGTGTTATCCCAGGAGGCTGCCTTCGCCATCGGTATTCCTCCACATCTCTACGCATTTCACTGCTACACGTGGAATTCTACCTCCCTCTGACACACTCTAGTTAGACAGTTTCAAATGCACGTCCCAAGTTGAGCTCGGGGATTTCACATCTGACTTATCTAACCGTCTGCGCTCGCTTTACGCCCAGTAATTCCGATTAACGCTCGCACCCTACGTATTACCGCGCCTGCTGGCACGGAGTTAGC
+
CCCCCGGGEGGGGGGGGGGGGGGGGGGGGGGGGGGGGGGGGGGGGGGGGGCGGGGGGGGFCFGGGFFG7F7BFGGGGGGGGGGGGGGGGGGGGG9AFEGGGGGGGGGGGGGGGFGGGGGGGGGGCF:C@EFGGGGG=FDFGGGGFFGFGGGFGGGG;DFFGFGGGGGGGGGGGGGG5?*=D?+@FGGGGGFFGGGGGDGGFFFFFFFFEEFFFFFF8BFFEFFB9ABF9>@@F>DEF6DFB6?EEFFFFFE/;;;CFF>((49BFBFFF?6?2<?4A<:BF((2<?>D7:080(-9??FFB
@M04999:289:000000000-L3R54:1:1101:20748:9057 2:N:0:409
CACGTGACTACAAGGGTATCTAATCCTGTTTGCTCCCCACGCTTTCGCATCTCAGCGTCAGTATCTGTCCAGAAGGCCGCCTTCGCCACCGGTATTCCTCCACATCTCTACGCATTTCACCGCTACACGTGGAATTCTACCTTCCTCTACAATACTCCAGATAACCAGTTTTAAGTGCAATTCCCAGGTTGAGCCCGGGGCTTTCACACCTAACTTAATTATCCGCCTACATGCCCTTTACGCCCAGTCATTCCGATTAACGCTCGCACCCTCCGTATTACCGCGGCTGCTGGCACGGAGT
+
CCCCCGGGGGGGGGGGGGGGGGGGGGGGGGGGGGGGGGGGGGGGGGGGGGGGGGGGGGGGGGGGGGFGGGGGGGGGGGGGGGGGGGGGGGGGGGGGGGGGGGGGGGGGGGGGGGGGGGGGGGGGGGGGGGGGEGGGGGFGGGGGGGGGFGGGGGGGFGGFGGGGGGGGGGGGGGGGFGFGGGGGGGGGGGGCCGFGDGGGFFFFFFFFFFFFFFFFFFFFFFEF(9@FDFFEEF>@EFFFF?F;>6;EEEEFCEF;??1CEDFFFBBBF9?FFFFFFF?DFF07(39>9???08,),99;,
@M04999:289:000000000-L3R54:1:1101:20428:9061 2:N:0:409
TGACTACTCGGGTATCTAATCCTGTTTGCTCCCCACGCTTTCGCATCTCAGCGTCAGTATCTGTCCAGAAGGCCGCCTTCGCCACCGGTATTCCTCCACATCTCTACGCATTTCACCGCTACACGTGGAATTCTACCTTCCTCTACAATACTCCAGATAACCAGTTTTAAGTGCAGTTCCCAGGCTGAGCCCGGGGCTTTCACACCTAACTTAATTATCCGCCTACATGCCCTTTACGCCCAGTCATTCCGATTAACGCTCGCACCCTCCGTATTACCGCGGCTGCTGGCACGGAGTTAGC
+
CCCCCGGGGGGGGGGGGGGGGGGGGGGGGGGGGGGGGGGGGGEGGGGGGGGGGGGGGGGGGGGGGGFGGGGGGGGGGGGGGGGGGGGGGGGGGGGGGGGGGGGGGGGDGGGGGGGGGGGGGGGGGGGGCGGGGGGGGGGGGGGGGGGGGGGGGGFFGGFGGGGGGGGGGGGGGGGGFGFGGG6FGGGGGGGGGEGGG4CFFFFFFFFFFFFEF8FFFFFF5BD@FF=C*>BB@DF6C?FEFFFFFFFEFEEFFDDEF?FF?>BFB>BBB?9?02>AFA?FF6>FFFF:?:??:((--()66
@M04999:289:000000000-L3R54:1:1101:6016:9063 2:N:0:409
CCGGACTACTCGGGTATCTAATCCTGTTCGCTCCCCACGCTTTCGTCCATCAGCGTCAATCGGTATTTAGTAACCTGCCCTCGCAATCGGGGTTCTGTGTAATATCTATGCATTTCACCGCTACACTACACATTCCAGCTACTTCAATACTATTCAAGATTAACAGTATCAACGGCAGTTCTACAGTTAAGCTGCAGGTTTTCACCGCTGACTTATCAACCCGCCTACGGACCCTTTAAACCCAATAAATCCGGATAACGCTCGCATCCTCCGTATTACCGCGGCTGCTGGCACGGAGTT
+
CCCCCGGGGGGGGGGGGGGGGGGGGGGGGGGGGGGGGGGGGGGGGGGGGGGGGGGGGGGGGGGGCFGGGGGGFGGGGGGGGGGGG7FFGGGGGGGGGGGGGGGGGGGGGGGGGGGGGGGGGGGGGGGGGGGGGGGGGCGGGGGGGGGGGGGGGCGGGGGGGFFGGGGGGGGGGGGGFGFGGGGGGGGGGGGGGGGGGGGGFFFFFFFFFFFFFFFFFFFDFABFFFFF??FB>@FFE3?CAFFFFFFECECFFB;DDA3,-13122:9?>>70::<?<4<3>>B>9>:?B7<0)44((-8
@M04999:289:000000000-L3R54:1:1101:22044:9077 2:N:0:409
ATGGACTACCAGGGTATCTAATCCTGTTTGCTCCCCACGCTTTCGCATCTCAGCGTCAGTATCTGTCCAGAAGGCCGCCTTCGCCACCGGTATTCCTCCACATCTCTACGCATTTCACCGCTACACGTGGAATTCTACCTTCCTCTACAATACTCCAGATAACCAGTTTTAAGTGCAATTCCCAGGTTGAGCCCGGGGCTTTCACACCTAACTTAATTATCCGCCTACATGCCCTTTACGCCCAGTCATTCCGATTAACGCTCGCACCCTCCGTATTACCGCGGCTGCTGGCCCGGAGTT
+
CCCCCGGGGFGGGGGGGGGGGGGGGGGGGGGGGGGGGGGGGGGGGGGGGGGGGGGGGGGGGGGGGGGGGGGGGGGGGGGGGGGGGGGGGGGEFGGGGGGGGGGGGGGGGGGGGGGGGGGGGGGGGGGGGGDCGGGGCGGGGGGGGGGGGGFGGGGGGGGGGGGGGGFFFGGGGGGGFGFGGGGGGGGGGGGGGGGDGGGGFFFFFFFFFFFFFFFFFFFEFC@FF@FFEFFFFFF;@CE>DFFDFF@AEC6C@22<DCCDF?<BBFBFFB6?>B:BF><A(-(9999??:?B(-3901(3
@M04999:289:000000000-L3R54:1:1101:6118:9087 2:N:0:409
GACTACTCGGGTATCTAATCCTGTTTGCTCCCCACGCTTTCGCATCTCAGCGTCAGTATCTGTCCAGAAGGCCGCCTTCGCCACCGGTATTCCTCCACATCTCTACGCATTTCACCGCTACACGTGGAATTCTACCTTCCTCTACAATACTCTAGTTAACCAGTTTTAAGTGCAATTCCTAGGTTGAGCCCAGGGCTTTCACACCTAACTTAATTATCCGCCTACATGCCCTTTACGCCCAGTCATTCCGATTAACGCTCGCACCCTCCGTATTACCGCGGCTGCTGGCACGGAGTTAGCC
+
CCCCCGGGGGGGGGGGGGGGGGGGGGGGGGFGGGGGGEGGGGGGGGGGGGGGGGGGGGGGGGGGGGGGGGGGGGGGGGGGGGGGGGGGGGGGFGGGGGGFGGGGGFGGGGGGGGGGGGGDFGGGGFGGGGGFGGGGGGGGGGGGGGGFEFGGGGGFGFFDGGGGGGGGGGGGGGDFFGFF?GGGFG6EGGGGGFGG?FGGFFFFFFFFDFFCFFFFFFFFFFFDBFCA::BFFFFFFFFFFF=@EC767@1?<6EEFBDF6>BF;?B?:;?(4326A06093696>270(4:((48<)4:3
@M04999:289:000000000-L3R54:1:1101:16862:9099 2:N:0:409
AGTGGACTACTAGGGTATCTAATCCTGTTTGCTACCCACGCTTTCGAGCATGAACGTCAGTGTTATCCCAGGAGGCTGCCTTCGCCATCGGTATTCCTCCACATCTCTACGCATTTCACTGCTACACGTGGAATTCTACCTCCCTCTGACACACTCTAGTTTGACAGTTTCAAATGCACGTCCCAAGTTGAGCTCGGGGATTTCACATCTGACTTATCTAACCGTCTGCGCTCGCTTTACGCCCAGTAATTCCGATTAACGCTCGCACCCTACGTATTACCGCGGCTGCTGGCACGTAGTT
+
CCCCCGGGGGGGGGGGGGGGGGGGGGGGGGGGGGGGGGGGGGGGGGGGGGGGGGGGGGGGGGGGGGGGGGGFGGGGGGGGGGGGGGGGGGGGGGGGGGGGGGGGGGFGGGGGGGGGGGGGGGGGGGGGGCGGGGGGGGGGGGGGGGGGGGFGGGGGGGGGGGGGGGGGGGGGGGGGFGFGGGGGGGFDFGGFGGGGGGGGFFFFFFFFFEA<EFFAEFFFFFF>AFF9CAA>D@FDDFCFFF6@DFFFFFEEE@?@F@CF?@DF@FFB;?<?BFF<A?FFFB9>FF9B0.,4?0<?(78::
@M04999:289:000000000-L3R54:1:1101:19617:9104 2:N:0:409
TGAGACTACCCGGGTATCTAATCCTGTTTGCTACCCACGCTTTCGAGCATGAACGTCAGTGTTATCCCAGGAGGCTGCCTTCGCCATCGGTATTCCTCCACATCTCTACGCATTTCACTGCTACACGTGGAATTCTACCTCCCTCTGACACACTCTAGTTAGACAGTTTCAAATGCACGTCCCAAGTTGAGCTCGGGGATTTCACATCTGACTTATCTAACCGTCTGCGCTCGCTTTACGCCCAGTAATTCCGATTAACGCTCGCACCCTACGTATTACCGCGGCTGCTGGCACGTAGTTT
+
CCCCCGGGGFFGGGGGGGGGGGGGGGGGGGGGGGGGGGGGGGGGGGGGGGGGGGGGGGGGGGGGGGFGFGDGFEFGGGGGGGGGGGGGGGGGGGGGGGGFGGGGGGGGGGGGGGGGGGGGGGGGGG:FECCFGGFGFGGGGG6FGGGCGGGFCFGGGGGFFDFGGGGGGGGGGGGGFG5DFDGCGCGGDD?EFGGDG+CDFFFFFFFAEEE;8FFFFFFFFF)>@D@E2==DFBFFF=C)21:?0@F)69CFEFF@;E4?0<@FB>17?FFBFFFFF<94:>B>;>9??5:<<B?<0:B>)
@M04999:289:000000000-L3R54:1:1101:14344:9109 2:N:0:409
AGACTACAAGGGTATCTAATCCTGTTTGCTACCCACGCTTTCGAGCATGAACGTCAGTGTTATCCCAGGAGGCTGCCTTCGCCATCGGTATTCCTCCACATCTCTACGCATTTCACTGCTACACGTGGAATTCTACCTCCCTCTGACACACTCTAGTTAGACAGTTTCAAACGCACGTCCCAAGTTGAGCTCGGGGATTTCACATCTGACTTATCTAACCGTCTGCGCTCGCTTTACGCCCAGTAATTCCGATTAACGCTCGCACCCTACGTATTACCGCGGCTGCTGGCACGGAGTTAGC
+
@CCCCFGGGGGGGGGFGGGGGGGGGGGGGGGGGGGGDGGGGGGGFFEGGGGGGGGGGGGFGFGGGFGFCGGDGGFDGGGGGGGGGGGGGCFGGFGGFFGGFGGGGGGGGGGFFGGGGGGGFGGGEGGDDFDFGGGGFGGGGGGGGDGFEFGGGGGCFGCFFGGGGGGGFGGGGGGGEDDDGFGGGGGGFGAGGGCG>DGGFFFFAFFFFFEFFFFFFFFFFAAB)>ABFFFFF=D>EDFF@;=;3CECCEEFFDDFF;BFFFFB>BBB?:<<<A:9<B:>1>>B;?DF(37<((-,::AF>
@M04999:289:000000000-L3R54:1:1101:14375:9166 2:N:0:409
AGCTGACTACTGGGGTATCTAATCCTGTTCGCTCCCCACGCTTTCGTCCATCAGCGTCAATCGGTATTTAGTAACCTGCCTTCGCAATCGGGGTTCTGTGTAATATCTATGCATTTCACCGCTACACTACACATTCCAGCTACTTCAATACTATTCAAGATTAACAGTATCAACGGCAGTTCTACAGTTAAGCTGCAGGTTTTCACCGCTGACTTATTAACCCGCCTACGGACCCTTTAAACCCAATAAATCCGGATAACGCTCGCATCCTCCGTATTACCGCGGCTGCTGGCACGGAGTT
+
CCCCCGGGGGGGGGGFCFGGGFFFGGGGGGGGDGGGGGGGGGFEGGFGGCFGGGGGGGEGGGFECEGAFCFFGGGFFFGGGGGGGGEGGGGGG=>FGGFGGGGFGGFDFFEGFFFFDFF9CEGGGGGGGGGGGGGGFGFGGGGDGGGEDGGGGFFGFDGGGGGGGFGGGGGGGGGGEGEF7FGGGGGGGGGGFFGFF7C9AAFFFFAE5==A@89C?AF?1949ABFDFFD@BFFFFBCC4=@02?@);4?EEFFD@FFFF0<@BFFFB?FF?022:?FF6419>>BFFFD:1876119?4
@M04999:289:000000000-L3R54:1:1101:6729:9257 2:N:0:409
GACTACCAGGGTATCTAATCCTGTTTGCTACCCACGCTTTCGAGCATGAACGTCAGTGTTATCCCAGGAGGCTGCCTTCGCCATCGGTATTCCTCCACATCTCTACGCATTTCACTGCTACACGTGGAATTCTACCTCCCTCCGACACACTCTAGTTAGACAGTTTCAAATGCACGTCCCAAGTTGAGCTCGGGGATTTCACATCTGACTTATCTAACCGTCTGCGCTCGCTTTACGCCCAGTAATTCCGATTAACGCTCGCACCCTACGTATTACCGCGTCTGCTGGCACGTAGTTAGCC
+
CCCCCGGGGGGGGGGGGGGGGGGGGGFGG<FGGGGGGGGGGGGGGEFGGGGGGGGGGGGGGGGGGGGGGGGGGGGGGGGGGGGGGGGGGGGGGGGGGGGGGGGGGGGGGGGGGGGGGGGGGGGGGGGDGGGGGGGGGGGGGGGGGGGGGGGGGGGGGGGFGGGGGGGGGGGGGGFGFGFC=F=FFDGGGGGGGGGGGGGGFF>9FFFFF@CEECFFFFFFF@9>EA>@FBBFFFFF=DFFF0=EEFCCE10102;>?;DDFF;>;BF?B??<28AFF<>9,1:?DA2:012((3::<BA2.
@M04999:289:000000000-L3R54:1:1101:19566:9308 2:N:0:409
CGACTACTGGGGTATCTAATCCTGTTTGCTACCCACGCTTTCGAGCATGAACGTCAGTGTTATCCCAGGAGGCTGCCTTCGCCATCGGTATTCCTCCACATCTCTACGCATTTCACTGCTACACGTGGAATTCTACCTCCCTCTGACACACTCTAGTTAGACAGTTTCAAATGCACGTCCCAAGTTGAGCCCGGGGATTTCACACCTGACTTATCTAACCGTCTGCGCTCGCTTTACGCCCAGTAATTCCGATTCACGCTCGCACCCTCCGTCTTACCGCCGCCGCCTGCCCGTAGTTCGC
+
CCCCCGGCEGGGGGGGCEGGGGFGEEFEFFCFGGDGGGEGGGEGEFCEFFGGGGGEGEAFGFGGFGEEFFGGGFEFGCGG7FGEFFGGFFGGFFGGGEBFEGFG;FGCGGEGGF9ED5FEEGCF7FEE??9AFD;FGGGGGEGD,9EEGCCFGEF8>,@,,@;D9DDGDF,=,=+EFGFGGGD8@C,@,A,@++19+0;CF;B6*<39):>A8B=+7BFF*)5)):)6(8(5(654C(8AB1(.)769CF;((/)7C(8,1,4(3>B2(4,8((,-:?1;((4(-3(((,(41,,(-.)(2
@M04999:289:000000000-L3R54:1:1101:17850:9309 2:N:0:409
GCCGACTACTCGGGTATCTAATCCTGTTTGCTCCCCACGCTTTCGCATCTCAGCGTCAGTATCTGTCCAGAAGGCCGCCTTCGCCACCGGTATTCCTCCACATCTCTACGCATTTCACCGCTACACGTGGAATTCTACCTTCCTCTACAATACTCCAGATAACCAGTTTTAAGTGCAATTCCCAGGTTGAGCCCGGGGCTTTCACACCTAACTTAATTATCCGCCTACATGCCCTTTACGCCCAGTCATTCCGATTAACGCTCGCACCCTCCGTATTACCACGGCTGCTGGCACGGAGTTT
+
CCCCCGGGGGGGGGGGGGGGGGGGGGGGGGGGGGGGGGGGGGGGGGGGGGGGGGGGGGGGGGGGGGGGGGGGGGGGGGGGGGGGGGGGGGGGGGGGGGGGGGGGGGGGGGGGGGGGGGGGGGGGGGGGGGGGGGGGGGGGGGGGGGGGGGGGGGGGGGGGGGGGGGGGGGGGGGFGFGFGGGGGGGGGGGGGGFGGGGGDFFFFFFFFBBBBEFFFFFFFFFFFFFFF@EEF@@F@FEFFFFBDFFF<CEFFFFFFFFF:BFBF00448?B?FF6??FFBAB<F67>BF722<<?B(,-4)
@M04999:289:000000000-L3R54:1:1101:8533:9310 2:N:0:409
CGACTACTAGGGTATCTAATCCTGTTTGCTACCCACGCTTTCGAGCATGAACGTCAGTGTTATCCCAGGAGGCTGCCTTCGCCATCGGTATTCCTCCACATCTCTACGCATTTCACTGCTACACGTGGAATTCTACCTCCCTCTGACACACTCTAGTTAGACAGTTTCAAATGCACGTCCCAAGTTGAGCTCGGGGATTTCACATCTGACTTATCTAACCGTCTGCGCTCGCTTTACGCCCAGTAATTCCGATTAACGCTCGCACCCTACGTATTACCGCGGCTGCTGGCACGTAGTTAGC
+
CCCCCGGGGGFFFGGGGGGGGGGFEGGGGGGFGGGEGGGGGGGGGGGGGGGFGGGGEGGGGGGFGFEDFGGGGGGGGGGGGGGGGGDFFGGGGGGGGGGGGGGGGGGGGGGFGGGGGGGGGGGGGCGGEFFFGGGGGFGGGGGGGGGGGDEGGDGGEGFFGGGGGGGGGGGGGGGGFGFGDGGGFGGGGGGGGGGGGGGGFFFFFFFFECFFCFFFFFFFFA=BDFFF=9=>FFFFFFFF=605><CCFFEFF;<76?>F?699>BFF??((.-5>ABFFF;9>FB?:BFBF6?0(-.)6)
@M04999:289:000000000-L3R54:1:1101:22477:9346 2:N:0:409
GACTACTAGGGTATCTAATCCTGTTTGCTCCCCACGCTTTCGCATCTCAGCGTCAGTATCTGTCCAGAAGGCCGCCTTCGCCACCGGTATTCCTCCCCATCTCTACGCATTTCACCGCTACACGTGGAATTCTACCTTCCTCTACAATACTCCAGATAACCAGTTTTAAGTGCAATTCCCAGGTTGAGCCCGGCGCTTTCACACCTAACTTATTTATCCGCCTACATGCCCTCTACGCCCAGTCATTCCGATGAACGCTCGCACCCTCCGTATTATCGCGGCTGCTGGCACGGAGTTAGCC
+
@<C8@@E,CFGFFGGG<<6;,6,CFG8EFF@FGFGCFFBG<@FCBFEGA,6:B@6@CEFFC<CCF96EAFF<FFEE,49<B,CF8>47+BFB9<?F,@4,AF9F,54C==:F<<FF?F:+6CF:4A+45A<4F,EDEGCBCEA,67,@AF,E1,@DEFD9=FC=BEG=2=3@326:?+DDD?FF934:D7C>C+49**;+=BFF?A4A)8C6*++45++/:@D2-3*7>7B=(6/16:>F?16<37))1((6(734((3<9(4>FF??02((.,4)64:9(.,(-5)(-(,,(4(,,-)).
@M04999:289:000000000-L3R54:1:1101:14650:9351 2:N:0:409
GTAGACTACTGGGGTATCTAATCCTGTTCGCTCCCCACGCTTTCGTCCATCAGCGTCAATCGGTATTTAGTAACCTGCCTTCGCAATCGGGGTTCTGTGTAATATCTATGCATTTCACCGCTACACTACACATTCCAGCTACTTCAATACTATTCAAGATTAACAGTATCAACGGCAGTTCTACAGTTAAGCTGCAGGTTTTCACCGCTGACTTATTAACCCGCCTACGGACCCTTTAAACCCAATAAATCCGGATAACGCTCGCATCCTCCGTATTACCGCGGCTGCTGGCACGGAGTT
+
CCCCCGGGGGGGGGGGGGGGGGGGGGGGGGGGGGGGGGGGGGGGGGGGGGGGGGGGGGGGGGGGGGGGGGGGGGGGGGGGGGGGGGGGGGGGGGGGGGGGGGGGGGGGGGGGGGGGGGGGGGGGGGGGGGGGGGGGGGGGGGGGGGGGGGGGGGGGGGGGGGGGGGGGGGGGGGGGFGFGGGGGGGGGGGGGGGGGGGGGFFFFFFFFFFFFFFFFFFFFFB2AFFFFF@FB@DFFFFFFFDDFFFEAFFC;B0;DFFEFFF?;BB?FFB7(33:??2>A049(466BFBF?04:>>>BB
@M04999:289:000000000-L3R54:1:1101:19379:9376 2:N:0:409
TAGACTACCAGGGTATCTAATCCTGTTCGCTACCCATGCTTTCGAACCTCAGCGTCAGTTACAGACCAGAGAGCCGCCTTCGCCACTGGTGTTCTTCCATATATCTACGCATTCCACCGCTACACATGGAGTTCCACTCTCCTCTTCTGCACTCAAGAAAAACAGTTTCAGCTGCACTTCCCCGGTTAAGCCGAGGGCTTTCACAGCTGACTTGTTCTCCCGCCTGCGTTCGCTTTACGCCCAATAAATCCGGACAACGCTTGCCACCTACGTATTACCGCGGCTGCTGGCACGTAGTT
+
CCCCCGGGGGGGGGGGGGGGGGGGGGGGGGGGGGGGGGGGGGGGGGGGGGGGGGGGGGGGGGGGGGGGGGGGGGGGGGGGGGGGGGGGGGGGGGGGGGGGGGGGGGGGGGGGGGGGGGGGGGGGGGGGGGGGGGGGGGGGGGGGGGGGGGGGGGGGGGGGGGGGGGGGGGGGGGGGFGFGGGGGGGGGGGGGGGGGGGGGFFFFFFFFFFFFFFFFFFFBFFBFFFFFFFFFFF?DFFFFFFFFFFFFFF@B@FB>FFF>FFFFFFFFFF??F29?FFFF0;0(41(5?B??B?BBB?B
@M04999:289:000000000-L3R54:1:1101:2553:9422 2:N:0:409
GACTACCGGGGTATCTAATCCTGTTCGCTCCCCACGCTTTCGTCCATCAGCGTCAATCGGTATTTAGTAACCTGCCTTCGCAATCGGGGTTCTGTGTAATATCTATGCATTTCACCGCTACACTACACATTCCAGCTACTTCAATACTATTCAAGATTAACAGTATCAACGGCAGTTCTACAGTTAAGCTGCAGGTTTTCACCGCTGACTTATCAACCCGCCTACGGACCCTTTAAACCCAATAAATCCGGATAACGCTCGCATTCTCCGTACTACCGCCGCTGCTGGCAAGGAGGTAGCC
+
CCCCCGGGGGC@CFGGGGGGDFCFFG>FFGECF8FEGGGGGEECG:A@EGGGGGGECFGCGEGGGGGFFGGGGGFFF?<<FF+CFGGGGEEFGGGGGF9FFGCE9FEG9EGGFF9?CGGDFGGGGGGGGFG?FFFC=EFCFDFDC8EGGGGFDAD=EFCDADFGCGGGAFEGG6@ABGCGGCFGGGGGGFG6F@?;C8DGF69>>B>5@A747F>ABA9@E@=@B>=(/(6==;C<CADBFFF374?E1((1:;@EB91:9218()6:<;?.(4--311(,((-(.)(2(.(,(,(-))).
@M04999:289:000000000-L3R54:1:1101:12847:9471 2:N:0:409
TTCCGACTACCCGGGTATCTAATCCTGTTTGCTCCCCACGCTTTCGCATCTCAGCGTCAGTATCTGTCCAGAAGGCCGCCTTCGCCACCGGTATTCCTCCACATCTCTACGCATTTCACCGCTACACGTGGAATTCTACCTTCCTCTACAATACTCCAGATAACCAGTTTTAAGTGCAATTCCCAGGTTGAGCCCGGGGCTTTCACACCTAACTTAATTATCTGCCTACATGCCCTTTACGCCCAGTCATTCCGATTAACGCTCGCACCCTCTGAATTACCTCGGCTGCTGGCATGTAGTT
+
<C,C@FF@FGGGGC:C@CEFA,CC9,;CECDFGG@@@6C@F:F@CF7,@@@@CC8BCCFEGG<FE9@<@E86EF@,EF@FE:FF:C46,CG>+AFECEFGDE499<FGGFF7B:FFEAE9F7:>7B@744++CFGF;4D>DDFFGG89AA===DF,@8DAA,2,3?FG9,@FDGCFF7=FG7<,6,@DFG,@EFGCD57DD4AFFFFF9:3>BF6A*=85BE*9@33@D;3)).6@;;3@,0,:<(5745))9((/4?29((466((3((4:()))-..6))52,(-(,524(.)4)-4-.
@M04999:289:000000000-L3R54:1:1101:21970:9490 2:N:0:409
AATGACTACTAGGGTATCTAATCCTGTTCGCTACCCATGCTTTCGAACCTCAGCGTCAGTTACAGACCAGAGAGCCGCCTTCGCCACTGGTGTTCTTCCATATATCTACGCATTCCACCGCTACACATGGAGTTCCACTCTCCTCTTCTGCACTCAAGAAAAACAGTTTCAGCTGCACTTCCCCGGTTAAGCCGAGGGCTTTCACAGCTGACTTGTTCTCCCGCCTGCGTTCGCTTTACGCCCAATAAATCCGGACAACGCTTGCCACCTACGTATTACCGCGGCTGCTGGCACGTAGTT
+
CCCCCGGGGGGGGGGGGGGGGGGGGGGGGGGGGGGGGGGGGGGGGCFGGGGGGGGGGGGGGGGGGGGGGGGGGGGGGGGGGGGGGGGGGGGGGGGGGGGGGFGFFGGGGGGGGGGGGGGGGGGGGGGEGGGGGGGGGGGGGGGGGGGGGGGGGGGGGGGGFGGGGGGGGGGGGGGGFGFGGGGGGGGGGGGGGGGGGGGGFFAFFFFFFF@BFFFFFFFFFFFFFFFFFFFFFFF@FC<EFFBF014ACEEEFB19>F?69??BF5<?:??B?B?BBAA><0>99;0:2081:3(,.4:A
@M04999:289:000000000-L3R54:1:1101:5259:9501 2:N:0:409
CGTGACTACCCGGGTATCTAATCCTGTTTGCTACCCACGCTTTCGAGCATGAACGTCAGTGTTATCCCAGGAGGCTGCCTTCGCCATCGGTATTCCTCCACATCTCTACGCATTTCACTGCTACACGTGGAATTCTACCTCCCTCTGACACACTCTAGTTAGACAGTTTCAAATGCACGTCCCAAGTTGAGCTCGGGGATTTCACATCTGACTTATCTAACCGTCTGCGCTCGCTTTACGCCCAGTAATTCCGATTAACGCTCGCACCCTACGTATTACCGCTGCTGCTGGCACGTAGTT
+
CCCCCGGGGGGGGGGGGGGGGGGGGGGGGGGGGGFGGGGGGGGGGGGGGGGGGGGGGGGGGGGGGGGGGGGGGGGGGGGGGGGGGGGGGGGDGGGGGGGGGGGGGGGGGGGGGGGGGGGGGGGGGGGGGGGGGCFGGGGGGGGGGGGGGGGGGGGGGGFFEFDGGGFGFGGGGGGGFGFGGDDGCFFFGGGGGGGGCC>7CFFFFFFFFFFFFFFFFFFEFFFAABFEA=@FF=>=@CFBF(60;;35CFCCFFD<DEF<;?F0;9>,138?BBFFFFFF09(7;?7??)(1251.4((.
@M04999:289:000000000-L3R54:1:1101:15056:9515 2:N:0:409
GGGACTACTAGGGTATCTAATCCTGTTTGCTACCCACGCTTTCGAGCATGAACGTCAGTGTTATCCCAGGAGGCTGCCTTCGCCATCGGTATTCCTCCACATCTCTACGCATTTCACTGCTACACGTGAAATTCTACCTCCCTCTGACACACTCTAGTTAGACAGTTTCAAATGCACGTCCCAAGTTGAGCTCGGGGATTTCACATCTGACTTATCTAACCGTCTGCGCTCGCTTTACGCCCAGTAATTCCGATTAACGCTCGCACCCTACGTATTACCGCGGCTGCTGGCACGTAGTTAC
+
CCCCCGGGGGGGGGGGGGGGGFGGGGGGGGGGGGGGGGGGEGGGGGGGGGGGGGGGGGGGGGGGGGGGGGGGGGGGGGGGGFGGGGGGGGFGGGGGGGGGGGGGGGGGCFFGGGGGGGGGGGGGGGGFGGGGGGGFGDFFGEGGFE;8EGDEEDFGGGGFFGGGGGGFFGGGGFFGFGFGDDGGGGGC8=EFFGGGGCDDFFFF77:C7C7=EB><AF>=F=DF>)>>)-:2=2:B4C(?B>296.?7CEE;;<6?E<;>1;;0(36:B(244)5:)-446(((462,5:?743<((4<9)
@M04999:289:000000000-L3R54:1:1101:24194:9517 2:N:0:409
GGTGACTACAGGGGTATCTAATCCTGTTTGCTCCCCACGCTTTCGCATCTCAGCGTCAGTATCTGTCCAGAAGGCCGCCTTCGCCACCGGTATTCCTCCACATCTCTACGCATTTCACCGCTACACGTGGAATTCTACCTTCCTCTACAATACTCCAGATAACCAGTTTTAAGTGCAATTCCCAGGTTGAGCCCGGGGCTTTCACACCTAACTTAATTATCCGCCTACATGCCCTTTACGCCCAGTCATTCCGATTAACGCTCGCACCCTCCGTATTACCGCGGCTGCTGGCACGGAGTT
+
CCCCCGGGGGGGGGGGGGGGGGGGGGGGGGGGGGGGGGGGGGGGGGGGGGGGGFGGGGGGFGGGGGGGGGGGGGGGGGGGGGGGGEGGGGGDGGGGGGGGGGGGCFGGGGGGGGGGGGGDGEGGGGGGGGGGGGGGGGGGGGGGGGGGGGGGGGFGGCCCGGGGGFFGGGGDFGDGFFFCG@?EFFGGGGFDGGGGGGGGFFFFFFFFBFEFFAFFEFFFFCFFFF>@EFF=B@ED34CF;4@FFFFFFEFF;D6@DCED0181799;2<??F?B7>FBAB9>4>91(:0:6:<0>>F:?
@M04999:289:000000000-L3R54:1:1101:3749:9545 2:N:0:409
TGACTACCGGGGTATCTAATCCTGTTCGCTCCCCACGCTTTCGTCCATCAGCGTCAATCGGTATTTAGTAACCTGCCTTCGCAATCGGGGTTCTGTGTAATATCTATGCATTTCACCGCTACACTACACATTCCAGCTACTTCAATACTATTCAAGATTAACAGTATCAACGGCAGTTCTACAGTTAAGCTGCAGGTTTTCACCGCTGACTCATCAACCCGCCTACGGACCCTTTAAACCCAATAAATCCGGATAACGCTCGCATCCTCCGTATTACCGCGGCTGCTGGCACGGAGTTAGC
+
CCCCCGGGGGGGGGGGGGGGGGGGGGGGGGGGGGGGGGGGGGGGGGGGGGGGGGGGGGGGGGGGGGGGGGGGGGGGGGGGGGGGGGGGGGGGGGGGGGGGGGGGGGGGGGGGGGGGGGGGGGGGGGGGGGGGGGGFGGGGGGGGGGGGGGGGGGGGGGCGGFGGGGEFGGGGGGGGFGFFFGGGEGGGFGGGGGGGGGGGFFFFFFFFFDB4>FAF:F>9>@@D@BF@@FBDFFFFFFEF?D<@;E<EFEFF;@D<EF6:?>BFBBFDFFFB1:?AB<B91(7>>F??2073:29B<<><2
@M04999:289:000000000-L3R54:1:1101:13459:9553 2:N:0:409
TGCTGACTACAGGGGTATCTAATCCTGTTTGCTCCCCACGCTTTCGCATCTCAGCGTCAGTATCTGTCCAGAAGGCCGCCTTCGCCACCGGTATTCCTCCACATCTCTACGCATTTCACCGCTACACGTGGAATTCTACCTTCCTCTACAATACTCCAGATAACCAGTTTTAAGTGCAATTCCCAGGTTGAGCCCGGGGCTTTCACACCTAACTTAATTATCCGCCTACATGCCCTTTACGCCCAGTCATTCCGATTAACGCTCGCACCCTCCGTATTACCGCGGCTGCTGGCACGGAGTT
+
CCCCCGGGGGGGGGGGGGGGGGGGGGGGGGGGGGGGGGGGGGGGGGGGGGGGGGGGGGGGGGGGGGGGGGGGGGGGGGGGGGGGGGGGGGGGGGGGGGGGGGGGGGGGGGGGGGGGGGGGGGGGGGGGGGGGGGGGGGGGGGGGGGGGGGGGGGGGGGGGGGGGGGGGGGGGGGGGFGFGGGGGGGGGGGGGGFFGGGGGFFFFFFFFFFEEFFFFFFFFFEFFFFFFFEFFE@DF@@3@?@021?FFEE6?E@<D6;9E?>:?>BF6>?FB?6??07AAA:0>FFF>BDF71(8:4;;?8
@M04999:289:000000000-L3R54:1:1101:8952:9566 2:N:0:409
TGACTACTGGGGTATCTAATCCTGTTCGCTCCCCACGCTTTCGTCCATCAGCGTCAATCGGTATTTAGTAACCTGCCTTCGCAATCGGGGTTCTGTGTAATATCTATGCATTTCACCGCTACACTACACATTCCAGCTACTTCAATACTATTCAAGATTAACAGTATCAACGGCAGTTCTACAGTTAAGCTGTAGGTTTTCACCGCTGACTTATCAACTCGCCTACGGACCCTTTAAACCCAATAAATCCGGATAACGCTCGCATCCTCCGTATTACCGCGGCTGCTGGCACGGAGTTAGC
+
CCCCCGGGGGGGGGGGGGGGGGGGGGGGGGGGGGGGGGGGGGGGGGGGGGGGGGGGGGGGGGGGGGGGGGGGGGGGGGGGGGGGGGGGGGGGGGGGGGGGGGGGGGGGGGGGGGGGGGGGGGGGGGGGGGGGGGGGGGGGGGGGGGGGGGGGGGGGGGGGGGGGGGGGGGGGGGGGFGFGGGGGGGGGGGGGGFGGGGGGFFFFFFFFFFFEFFFFFFFFEFFAFFF>DFFFFFFFFFFFFFFFEFFFFE@91;DFFFB;(49;?6??A:9??FFFFF:BB99B>BBF>B0??(-7?:)66
@M04999:289:000000000-L3R54:1:1101:9094:9571 2:N:0:409
GAAGAGACTACCCGGGTATCTAATCCTGTTCGCTCCCCACGCTTTCGTCCATCAGCGTCAATCGGTATTTAGTAACCTGCCTTCGCAATCGAGGTTCTGTGTAATATCTATGCATTTCACCGCTACACTACACATTCCAGCTACTTCAATACTATTCAAGATTAACAGTATCAACGGCAGTTCTACAGTTAAGCTGCAGGTTTTCACCGCTGACTTATTAACCCGCCTACGGACCCTTTAAACCCAGTAAATCCGGTTAACGCTCGCACCCTCCGTATTACCGCGGCTGCTGGCACGGAGT
+
@-8A,FGGGGGCGGGGGGGGGGGGGGGGGG9FGGGGGGGGGGGGGGG@:FCFGGG8FGGG7F9,,8,C,CFGGA@,:5EGGGGGGGDGC8F?7CFGGFDF@EAFFEFGGGFGGGGGGGGGGGGGGGGGA<,AFGFGGGG9C,9E6=E8AC8,=C=FFCFGDE9,3BFGGAFDEE6CDGFGGGGCCC,3EEDFGGAC??FGCAFFFFFF=A98AFFFFE+*=:;=)>BDFFF05>2>BFFA))7=DD0@FC)9?@>(..;E<0;((3>>(4?022>BBB:A>>:>FBBF>FF:::1<?9;04
@M04999:289:000000000-L3R54:1:1101:16925:9584 2:N:0:409
TTAGACTACAGGGGTATCTAATCCTGTTCGCTCCCCACGCTTTCGTCCATCAGCGTCAATCGGTATTTAGTAACCTGCCTTCGCAATCGGGGTTCTGTGTAATATCTATGCATTTCACCGCTACACTACACATTCCAGCTACTTCAATACTATTCAAGATTAACAGTATCAACGGCAGTTCTACAGTTAAGCTGCAGGTTTTCACCGCTGACTTATCAACCCGCCTACGGACCCTTTAAACCCAATAAATCCGGATAACGCTCGCATCCTCCGTATTACCGCGGCTGCTGTCACGGAGTT
+
9BCCCGGGFFGFFGGGGFGGFGFGGGGGGGGGGGGGGGEGGGGGGFFGGGGGGGGGGGCGGGGGFGCFGFGGFFGGGGGGGGGGGGGGGGGGGGGGGGGGGFGFFECFGFFGGGGGFFEEGGCEGGGCFEGGGCFGCGGGGGDCFGFFGGGCFGGGGFGFDGGAFFGGGGGFGDGGEGFGGGGGGGGGGFGGGGGGFGGFAFFFFFFD=AAFFFFFFFFFFF=AF=259>@=@DBF367@E@0<DF@4;CFF99?;?FFFF?D09BFFF>A72:?1:AFF:>>;>F>F?:).6>?0(4-1
@M04999:289:000000000-L3R54:1:1101:12956:9629 2:N:0:409
TTGTGACTACTCGGGTATCTAATCCTGTTTGCTCCCCACGCTTTCGCATCTCAGCGTCAGTATCTGTCCAGAAGGCCGCCTTCGCCACCGGTATTCCTCCACATCTCTACGCATTTCACCGCTACACGTGGAATTCTACCTTCCTCTACAATACTCCAGATAACCAGTTTTAAGTGCAATTCCCAGGTTGAGCCCGGGGCTTTCACACCTAACTTAATTATCCGCCTACATGCCCTTTACGCCCAGTCATTCCGATTAACGCTCGCACCCTCCGTATTACCGCGGCTGCTGGCACGGAGTT
+
CCCCCCEFGGGGGGGGCFGGGEEGGGFGGGGGGGGGCEGEGGGGEEEEEGGGGGGGGGGGGGEGGGGGGGGGGGGGGGGGGGGGGGGGGGGGDGGGGGGGGGGGGGGGGGGGGGGGGGGGGGGGGGGDGGGGGGGGGGGGGGGGGGGGGCGCFGGGFGGCFGGGGGGGGGFGGGGGFGBFGGGGGGCGGFGGGGGGGGGGFFFFFFCFFFFFFFFF=FFFFF?D>DFDD=EEFFFFFFFFFDBFFDEEFFFFFFFF0;EFDFFFF>69>32:1(38<8AF><;>604><7:2008?(49?:
@M04999:289:000000000-L3R54:1:1101:12990:9652 2:N:0:409
CCAGACTACTGGGGTATCTAATCCTGTTCGCTCCCCACGCTTTCGTCCATCAGCGTCAATCGGTATTTAGTAACCTGCCTTCGCAATCGGGGTTCTGTGTAATATCTATGCATTTCACCGCTACACTACACATTCCAGCTACTTCAATACTATTCAAGATTAACAGTATCAACGGCAGTTCTACAGTTAAGCTGCAGGTTTTCACCGCTGACTTATCAACCCGCCTACGGACCCTTTAAACCCAATAAATCCGGATAACGCTCGCATCCTCCGTATTACCGCGGCTGCTGGCACGGAGTT
+
ACCCCGGGFEGGGGGGGGGGGGGGGGGGFGDFGGGGDGECGFGGGFGGGGGGGCFEFGGGGGGGFGGGFGGFGFGGGFFGGGGGGGGGGGGGGGGGGGGGGGGCGGGGGGFFGFGGGGGGGEGGGGGGGGGGFGGGGFGGDFGGGGGGDFGGCFGFGGAFEGGGGDGGGGGGGGGGFGDGGFGDFGFFFGGGGGGGGGGGFFFFFFFFFFFFFFFFFFFFFF==B?@DF>@BFFDFE<CFFF;FFFFF<EF336?DDFFD@@;>B;<B?BFF6?B0,4A43619B>;08:2:???BBB6:
@M04999:289:000000000-L3R54:1:1101:6647:9656 2:N:0:409
GACTACTAGGGTATCTAATCCTGTTCGCTCCCCACGCTTTCGTCCATCAGCGTCAATCGGTATTTAGTAACCTGCCTTCGCAATCGGGGTTCTGTGTAATATCTATGCATTTCACCGCTACACTACACATTCCAGCTACTTCAATACTATTCAAGATTAACAGTATCAACGGCAGTTCTACAGTTAAGCTGCAGGTTTTCACCGCTGACTTATCAACCCGCCTACGGACCCTTTAAACCCAATAAATCCGGATAACGCTCGCACCCTCCGTATTACCGCGGCTGCTGGCACGGAGTTAGCC
+
CCCCCGGFGGGGGGGGGGGGGGGGGGGGGGGGGGGGGGGGGGGGG@FGGGGGGGGGGGGGGGGGGGGGFGFGGGGGGGGGGGGGGGGGGGGGGGGGGFGGGGGGGGGGGGGGGGGGGGGGGGGGGGGGGGGGGGGGGGGGGGGFGGGGFGGGGGGGGGGGGGGGGGGGGGDGGGGGFGFGGGGGGGGGGGGGGGG@FCFFFFFFFFFFFFFFFFFFFFFF>BFFFD=@FB@FFFCFFFDFFFF@AFEFFFFFFFEED;?@FFFFFFFB?FFFFFFFF?BF>6>FF??BB?<B(79?F>F>?
@M04999:289:000000000-L3R54:1:1101:12674:9662 2:N:0:409
GTTGACTACCCGGGTATCTAATCCTGTTTGCTCCCCACGCTTTCGCATCTCAGCGTCAGTATCTGTCCAGAAGGCCGCCTTCGCCACCGGTATTCCTCCACATCTCTACGCATTTCACCGCTACACGTGGAATTCTACCTTCCTCTACAATACTCCAGATAACCAGTTTTAAGTGCAATTCCCAGGTTGAGCCCGGGGCTTTCACACCTAACTTAATTATCCGCCTACATGCCCTTTACGCCCAGTCATTCCGATTAACGCTCGCACCCTCCGTATTACCGCGGCTGCTGGCACGGATTTT
+
CCCCCGGGGGGGGGGGGGGGGGGGGGGGGGGGGGGGGGGGGGGGGGGGGGGGGFGGGGGGGGGGGGGGGGGGGGGGGGGGGGGGGGGGGGGGGGGGGGGGGGGGGGGGGGGGGGGGGGGGGGGGGGGGGGGGGGGGGGGGGGGGGGGGGGGFGGFCGGGGGGGGGGGGGGGGGGGGFC;F8CCGGGGGGCFGFEECCGGCFFFFFFFFFEFFFFFFFFFEFC=BFFD=3C<@E@;@FC>D@@BFFEFFF?CFF<?<;<<?>1:9>6>F???363<FFFB4((-(41(8?F0<?FB>6014)
@M04999:289:000000000-L3R54:1:1101:12118:9691 2:N:0:409
GAGTGACTACCGGGGTATCTAATCCTGTTTGCTCCCCACGCTTTCGCATCTCAGCGTCAGTATCTGTCCAGAAGGCCGCCTTCGCCACCGGTATTCCTCCACATCTCTACGCATTTCACCGCTACACGTGGAATTCTACCTTCCTCTACAATACTCTAGTTAACCAGTTTTAAGTGCAATTCCTAGGTTGAGCCCAGGGCTTTCACACCTAACTTAATTATCCGCCTACATGCCCTTTACGCCCAGTCATTCCGATTAACGCTCGCACCCTCCGTATTACCGCGGCTGCTGGCACGGAGTT
+
CCCCCGGGGGGGGGGGGGGGGGGGGGGGGGGGGGGGGGGGGGGGGGGGGGGGGGGGGGGGGGGGGGGGGGGGGGGGGGGGGGGGGGGGGGGGGGGGGGGGGGGGGGGGGGGGGGGGGGGGGGGGGGGGGGGGGGGGGGGGGGGGGGGGGDGGGGGGGGGGGGGGFGGGGGGGGFFGFGFGGGGGFGFGGGGGGGGGGG5DFFFFFFFFF@E==FFFFFFFF4*:BFF>FFF<;EFFFFFF<?;;?FF<>CEFFEFFFFEF?@FFF>>>F????FB0:?FFA0902>>61BF7<82:9>BF:
@M04999:289:000000000-L3R54:1:1101:6853:9749 2:N:0:409
TAGACTACTGGGGTATCTAATCCTGTTTGCTACCCACGCTTTCGAGCATGAACGTCGGTGTTATCCCAGGAGGCTGCCTTCGCCATCGGTATTCCTCCACATCTCTACGCATTTCACTGCTACACGTGGAATTCTACCTCCCTCTGACACACTCTAGTTAGACAGTTTCAAATGCACGTCCCAAGTTGAGCTCGGGGATTTCACATCTGACTTATCTAACCGTCTGCGCTCGCTTTACGCCCAGTAATTCCGATTAACGCTCGCACCCTACGTATTCCCGCGGCTGCTGCCACGTAGTT
+
@CCCCGGGGGGGGGGGGGGGFGCGAFGGGFGGGGGGGGGGGGGGGGGGGGGGFGGGDGEFGGGGGGGGFFGGGGGFGFGGGFEGGDGDEGFGGGGEGGGGGFCFGGGGGGGGGGGFGGGGGGGGFGCFEGC:AFGGGAFGGEGEC?EGGGGG,AEGGGGGGFGFFFGGGGFGGGGGBFFGGGFG8ECCCCG9@EGGG5DFAFCFCFFF;=EAAFFFFFFBAAFFF==BF@F2(:>BEFD>>@6;E<ECEFC@D@03CF6(8?>B6;>6((.(426()68(-409(2().).))4421?>
@M04999:289:000000000-L3R54:1:1101:22820:9765 2:N:0:409
CTGGTGACTACCAGGGTATCTAATCCTGCTCGCTCCCCACGCTTTCGTCCATCAGCGTCAATCGGTATTTAGTAACCTGCCTTCGCAATCGGGGTTCTGTGTAATATCTATGCATTTCACCGCTACACTACACATTCCAGCTACTTCAATACTATTCAAGATTAACAGTATCAACGGCAGTTCTACAGTTAAGCTGCAGGTTTTCACCGCTGACTTATTAACCCGCCTACGGACCCTTTAAACCCAATAAATCCGGATAACGCTCGCATCCTCCGTATTACCGCGGCTGCTGGCACGGAGT
+
CCCCCGGGGGGGGGGGGGGGGGGGGGGGGGGGGGGGGGGGGGGGGGGGGGGGGGGGGGGGGGGGGGGGGGGGGFGGGGGGGGGGGGGEGGGGGGGGGGGGGGGGFEGGGGGGGGGGGGGGGGGGGGGGGGGGGGGGGGGGGGGGGGGGFGGGGGGGGFGGGGGGGGFGGGGGGFGGADBGGDDFGGGGGGFGGGGGGGGGFFFFFFFFFFFFFFFFFFFEFCFFFFFFDDF@FFFFFFFFFFEFFFFFE<CEFF>B7?DFFFB;7>FF0>FFB?>F0:B>ABFFF;;(76:22:?D?9>>3
@M04999:289:000000000-L3R54:1:1101:8401:9774 2:N:0:409
GGACTACTGGGGTATCTAATCCTGTTTGCTACTTACGCTTTCGAGCATGAACGTCAGTGTTATTCCAGGAGGCTGCCTTCTCCATCGGTATTTCTCCACATTTCTACGCATTTCACTGTTACACGTGGTATTCTACTTTCCTCTGACACACTTTAGTTAGACTGTATCAAATGCTCGTCCCAACTTGAGCCTGTGGTTTTAACACCTGACTTATCTAACCGTTTGCCGTCCCTTTACGCCCAGGAATTCCGTTTAACACTCGCACACTGTCTCTTACTGCGGCTGCTGCCAAGAGTGTAGC
+
66@,,66F<F,C@6C9C,,C,<E<666C,E@,,,6C<F@,,;8,,8+CFF9C<6,8,,C6F,C6,,66,CF,,6,,,C,5,9C@@,4F@F,C5F<A<EE,:,,,9E;,8,6C?E,,A,49C;BEF?4,4,C;,9,,,,,@,=,=A,9,9,@1,@F844@,,@,,@+3,,34@8,+30=?=CGG6D,@,DG8,13,++=F++*=+**;*1)*37+BA0+<)<>):)A*))1)):A)8C)/*/):):B=E*/0))((*1*(*-2290(38).))))9?7)1)339(,0)4),))((())-).)
@M04999:289:000000000-L3R54:1:1101:21158:9776 2:N:0:409
CAGACTACTGGGGTATCTAATCCTGTTTGCTACCCACGCTTTCGAGCATGAACGTCAGTGTTATCCCAGGAGGCTGCCTTCGCCATCGGAATTCCTCCACATCCCTACGCATTTCACTGCTACACGTGGAATTCTACCTCCCTCTGACACCCTCTAGCTTGACAGTTTCAAATGTACGACCCAAGTTGAGCACGGGGATTTCACAGCTGACTTATCTAACCGTCCACGCTCGCTTTACGCCCAGTAATTCCGATTAACCCTCGCCCTCTACGTATTTCCTCCCTTCCGATCAGCATGTT
+
AC8,@F<F<<,,8@,<,CF9FFC<F<,6E9EEEEFGD:F@:@C@,CCF,,;6;8:C:@FAF9F,CFGGF<@7,@,@:F9FGGGG,F,B,,8,,,:E<4,BF<AFFCGG:+44C<,AFGGGFG9E,C44@+94,4C9E9=@D+8@F,,,,4+1+@8,>,@,==,,,2@,@,,C,,+3+6*++=0+,3@,@DF,A+C7+*<0*?+4B+*90*:*21++*+4.@))-/).5(05((/:-..(.(6((//))/1)((,/6.4)(587,(,-4()5((5)().6))(((.(4(-((().)-).)
@M04999:289:000000000-L3R54:1:1101:8953:9827 2:N:0:409
GGACTACAGGGGTATCTAATCCTGTTCGCTACCCATGCTTTCGAACCTCAGCGTCAGTTACAGACCAGAGAGCCGCCTTCGCCACTGGTGTTCTTCCATATATCTACGCATTCCACCGCTACACATGGAGTTCCACTCTCCTCTTCTGCACTCAAGAAAAACAGTTTCAGCTGCACTTCCCCGGTTAAGCCGAGGGCTTTCACAGCTGACTTGTTCTCCCGCCTGCGTTCGCTTTACGCCCAATAAATCCGGACAACGCTTGCCACCTACGTCTTACCGCGGCTGCTGGCACGTAGTTAGC
+
CCCCCEGEGGGGGGGGGCGFFGGGFGEGGGDGGGGGGGGGGGEGGGGGGGGGEFGGGFGGFGGGGGGGCFCCFGGGGEGDDFGGGFFGEFEFDFAEFGGGFG<9=FGFGGGG9,,CF@:EGGGGFF@FGGAFFFEF;==4DFGGGFGF8DFDDC?DFCFGGCFGEFCCFFCDE86DB?+=FGG64@C@EFF6CEEGDFGFFFFA8FAF35*:3@++*:0:?@B=B2(6;D@1/6?37;?87?7@@FE?<E9BFFF<?1;62(4>9?B:>?(((48))(-(-49(137>?:()(((,84)-2
@M04999:289:000000000-L3R54:1:1101:11382:9848 2:N:0:409
ATGTGACTACAGGGGTATCTAATCCTGTTCGCTCCCCACGCTTTCGTCCATCAGCGTCAATCGGTATTTAGTAACCTGCCTTCGCAATCGGGGTTCTGTGTAATATCTATGCATTTCACCGCTACACTACACATTCCAGCTACTTCAATACTATTCAAGATTAACAGTATCAACGGCAGTTCTACAGTTAAGCTGCAGGTTTTCACCGCTGACTTATTAACCCGCCTACGGACCCTTTAAACCCAATAAATCCGGATAACGCTCGCATCCTCCGTATTACCGCGGCTGCTGGCACGGAGTT
+
CCCCCGGGGGGGGGGGGGGGGGGGGGGGGGGGGGGGGGGGGGGGGGGGGGFGGGGGEGGGGGGGGFGGGGDFFGGGFGGGGGGGGGGGGGGGGEGFGGGGGGGFGGGGGGGGGGGFFGGGGGGGGGGGGGGGGGGGGGGGGGGDFGGGGGGGGGFFFFGGGGGGGGGGGGGFGGGGFGBDGGGGGGGGGGDGGGDDCFG;?AFFFFFBFFFFF>9>EFFF>:=@=ADFD>2@=5=BFFFFCAF04;83<EFFEB6DFFE@(1<@;>FB0:?AFF??BFFDAB041;690:>0087012,31
@M04999:289:000000000-L3R54:1:1101:23784:9866 2:N:0:409
GACTACCGGGGTATCTAATCCTGTTTGCTCCCCACGCTTTCGCATCTCAGCGTCAGTATCTGTCCAGAAGGCCGCCTTCGCCACCGGTATTCCTCCACATCTCTACGCATTTCACCGCTACACGTGGAATTCTACCTTCCTCTACAATACTCCAGATAACCAGTTTTAAGTGCAATTCCCAGGTTGAGCCCGGGGCTTTCACACCTAACTTAATTATCCGCCTACATGCCCTTTACGCCCAGTCATTCCGATTAACGCTCGCACCCTCCGTATTACCGCGGCTGCTGGCACGGAGTTAGCC
+
CCCCCGGGGGGGGGGGGGGGGGGGGGGGGGGGGGGGGGGGGGGGGGGGGGGGGGGGGFGGGGGGGGGGGGGGGGGGGGGGGGGGGGGGGGGGGGGGGGGGGGGGGGGGGGGGGGGGGGGGGGGGGGGGGGGGGGGGGGGGGGGGGGGGGGGGGGGGGGGGGGGGGGGGGGGGGGGGFGFGGFGGGGGGGGGGGGGGGGFGFFFFFFFFFFFFFFFFFFFDF@FFFFFFFEFFFFFFFFFFDDFFFFFFFFFFFFFF?FFFFFFFFFBFFF?<FF4AA?B;9>FFFB:?B:?:661,2<<A>
@M04999:289:000000000-L3R54:1:1101:18586:9867 2:N:0:409
GACTACTCGGGTATCTAATCCTGTTTGCTCCCCACGCTTTCGCATCTCAGCGTCAGTATCTGTCCAGAAGGCCGCCTTCGCCACCGGTATTCCTCCACATCTCTACGCATTTCACCGCTACACGTGGAATTCTACCTTCCTCTACAATACTCCAGATAACCAGTTTTAAGTGCAGTTCCCAGGTTGAGCCCGGGGCTTTCACACCTAACTTAATTATCCGCCTACATGCCCTTTACGCCCAGTCATTCCGATTAACGCTCGCACCCTCCGTATTACCGCGGCTGCTGGCACGGAGTTAGCC
+
CCCCCGGGGGGGGGGGGGGGGGGGGFGGGGGGGGGGGFGGGGGGGGGGGGGGGGGGGGGFGGGGGGGGGGGGGDGGGGGGGGGGGGGGGGFGGGGGGGGGGGGGGGGGGGGGGGGGGGGGGGGGGGGGGGFFGGGFGGGGGGGGGGFGGGGFGGFFGGGGFGGFGFGGGGGDGGGGFGFGGGGGGGGGGGGGGGDDDFFGFFFFFFFFFFFFFFFFFFFFF?DFFFCFEEFFDFEF@0:ED<@@9C?EEEFFF@EE19<?BF6>BFF?B9:08:<BF?>F>907:74:12<?90(44A<22
@M04999:289:000000000-L3R54:1:1101:24033:9874 2:N:0:409
GACTACTCGGGTATCTAATCCTGTTTGCTCCCCACGCTTTCGCATCTCAGCGTCAGTATCTGTCCAGAAGGCCGCCTTCGCCACCGGTATTCCTCCACATCTCTACGCATTTCACCGCTACACGTGGAATTCTACCTTCCTCTACAATACTCTAGTTAACCAGTTTTAAGTGCAATTCCTAGGTTGAGCCCAGGGCTTTCACACCTAACTTAATTATCCGCCTACATGCCCTTTACGCCCAGTCATTCCGATTAACGCTCGCACCCCCCGTATTACCGCGGCTGCTGGCACGGAGTTAGCC
+
CCCCCGGGGGGGGGGGGGGGGGGGGGGGGGGGDEGGGGGGGGGGDGEGGFGGGGGGGGGGGGGGGGGGGGGFGGGGGEGGGEEGFGGEGGFGGGFGFGGGGGGGGGFFFGGGGGGGGGCGGGGGGDGGGGGGGGGGGGGGGGGGGEGFFGFGGGGGGGGGGGCEGDFFGGFGGGCFFGFGGGGGGGGGGGGGGGG+=CFGFFFFFFFFFFFFFFFFCFFDF2>AB)*::@@EFFFFDFFD@=55;C5CFE(/3??;(.37>FFF;1(-4941:?)69((-113>0)8??:<010(48AD:3
@M04999:289:000000000-L3R54:1:1101:16165:9875 2:N:0:409
AGACTACTGGGGTATCTAATCCTGTTTGCTACCCACGCTTTCGAGCATGAACGTCAGTGTTATCCCAGGAGGCTGCCTTCGCCATCGGTATTCCTCCACATCTCTACGCATTTCACTGCTACACGTGGAATTCTACCTTCCTCTACAATACTCCAGATAACCAGTTTTAAGTGCAATTCCCAGGTTGAGCCCGGGGCTTTCACACCTAACTTAATTATCCGCCTACATGCCCTTTACGCCCAGTCATTCCGATTAACGCTCGCACCCTCCGTATTACCGCGGCTGCTGTCACGGAGTTAGC
+
CCCCCGGGGGGGGGGGGGGGGGGGGGGGGGGGGGGGGGGGGGGGGGGGGGGGGGGGGGGGGGGGFGGGGGGGGGGGGGGGGGGGGGGCFGGGGGGGGGGGGGGGGGGGGGGGGGGGGGGGGGGGGGGGGGGGGGGGGGGGGGGGGGGGGGGGFGGGGGGGGGGGGGGGGGGGGGGGFGFGGGGGGGGFGGGGGGEGGG?FFFFFFFFFFFFFFFFFEFFCFD=AFFFFFBFFFFFFFFF>@@B5:EEEFFFF?;1?C6@FF>BFFBD?BBB?<B?<A24;B(499:B>)45::4911.542
@M04999:289:000000000-L3R54:1:1101:11339:9879 2:N:0:409
CCAGACTACCGGGGTATCTAATCCTGTTTGCTCCCCACGCTTTCGCATCTCAGCGTCAGTATCTGTCCAGAAGGCCGCCTTCGCCACCGGTATTCCTCCACATCTCTACGCATTTCACCGCTACACGTGGAATTCTACCTTCCTCTACAATACTCCAGATAACCAGTTTTAAGTGCAATTCCCGGGTTGAGCCCGGGGCTTTCACACCTAACTTAATTATCCGCCTACATGCCCTTTACGCCCAGTCATTCCGATTAACGCTCGCACCCTCCGTATTACCGCGGCTGCTGGCACGGAGTT
+
CCCCCGGGGGGGGGGGGGGGGGGGGGGGGGGGGGGGGGGGGGGGGGGGGGGGGGGGGGGGGGGGGGGGGGGGGGGGGGGGGGGGGGGGGGGGGGGGGGGGGGGGGGGGGGGGGGGGGGGGGGGGGGGGGGGGGGGGGGGGGGGGGGGGGGGGGGGGGGGGGGGGGGGGGGGGGGGGFGFGGGGGGGGEGGFGGGGGGGGGFFFFFFFFFFFFFFFFFFFFFFFFFFFF@CFEFFFDFEEBFFFF?3<BFFFFB:??FFFFFB?0>>;;::?F>:?::9>A:>B9>>>?B??<(,444911
@M04999:289:000000000-L3R54:1:1101:4717:9905 2:N:0:409
TGAAAGACTACAAGGGTATCTAATCCTGTTTGCTCCCCACGCTTTCGCATCTCAGCGTCAGTATCTGTCCAGAAGGCCGCCTTCGCCACCGGTATTCCTCCACATCTCTACGCATTTCACCGCTACACGTGGAATTCTACCTTCCTCTACAATACTCTAGTTAACCAGTTTTAAGTGCAATTCCTAGGTTGAGCCCAGGGCTTTCACACCTAACTTAATTATCCGCCTACATGCCCTTTACGCCCAGTCATTCCGATTAACGCTCGCACCCTCCGTATTACCGCGGCTGCTGGCACGGCGT
+
CCCCCGGGGGGGGGGGGGGGGGGGGGGGGGGGGGGGGGGGGGGGGGGGGGGGGGGGGGGGGGGGGGGGGGGGGGGGGGGGGGGGGGGGGGGGGGGGGGGGGGGGGGGGGGGGGGGGGGGGGGGGGGGGGGGGGGGGGGGGGGGGGGGGGGGGGGGGGGGGGGGGGGGGGGGGGGGGFGFGGGGGGGGGGGGGGGGGGGGGEFFFFFFFFFFFFFFF@FFEFFFFADFFFFEFFFBBFFEFFFFFFFFFEFFEFFFDFDFFF?BF;@FBF9?FFBBB0?FFFFF;>(4>B?>F3:?<:9(4-
@M04999:289:000000000-L3R54:1:1101:23491:9915 2:N:0:409
GACTACCGGGGTATCTAATCCTGTTCGCTCCCCACGCTTTCGTCCATCAGCGTCAATCGGTATTTAGTAACCTGCCTTCGCAATCGGGGTTCTGTGTAATATCTATGCATTTCACCGCTACACTACACATTCCAGCTACTTCAATACTATTCAAGATTAACAGTATCAACGGCAGTTCTACAGTTAAGCTGCAGGTTTTCACCGCTGACTTATCAACCCGCCTACGGACCCTTTAAACCCAATAAATCCGGATAACGCTCGCATCCTCCGTATTACCGCGGCTGCTGGCACGGAGTTAGCC
+
@-C8CC@6@@@FECCF<FGG9CCFDG@CF@+:BCFCG7B@F@G7@,,CFBG@BC@@,,:::C,CFDFEE<<CFGFF<A,9F44,AA?>=4@<FAGGD?,@AE<9A<=F9A<=FG<<4C:8F9FFGGGGGGD;=F>=6,444@=;=3@FGDAD=DD93EFFG88,,3,,3631>EDGFGFGC8;5;FGG7E8A?:@03=>2B9**:59@:A4CAC935AB>>2(6=525>B6@F)7)/)/5;(().7)7591(,(/;(41-7;BF9:2)492:?(--6:(-(49>FD>0142:>0(-(:A<4
@M04999:289:000000000-L3R54:1:1101:26870:9921 2:N:0:409
TGTGACTACTGGGGGTATCTAATCCTGTTTGCTACCCACGCTTTCGAGCATGAACGTCAGTGTTATCCCAGGAGGCTGCCTTCGCCATCGGTATTCCTCCACATCTCTACGCATTTCACTGCTACACGTGGAATTCTACCTCCCTCTGACACACTCTAGTTAGACAGTTTCAAATGCACGTCCCAAGTTGAGCTCGGGGATTTCACATCTGACTTATCTAACCGTCTGCGCTCGCTTTACGCCCAGTAATTCCGATTAACGCTCGCACCCTACGTATTACCGCGGCTGCTGGCACGTAGTT
+
CCCCCGGGGGGGGGGGGGGGGGGGGGGGGGGGGGGGGGGGGGGGGGFGGGGGGGGGGGGGGGGGGGGGGGGGGGGGGGGGGGGGGGGGGGGGGGGGGGGGGGGGGGGGGGGGGGGGGGGGGGGGGGGGGGGGGGFGGGGGGGGGGGGGFFGGGGGGGGGGGGGGGGGGGGGDFAFGFGFGGGGGGGGGGGGGGGGGGGGDDFFFFFFFFFFFFFFFFFFEFEDFFFFFC=FFFFB=@?CFD<>B<F@3?CEEEE?FDFEFF@B?>>BF9BF???7)6:>24<BF9>1BF:?0?F<?48??6
@M04999:289:000000000-L3R54:1:1101:12926:9921 2:N:0:409
TCTGACTACCAGGGTATCTAATCCTGTTTGCTCCCCACGCTTTCGCATCTCAGCGTCAGTATCTGTCCAGAAGGTCGCCTTCGCCACCGGTATTCCTCCACATCTCTACGCATTTCACCGCTACACGTGGAATTCTACCTTCCTCTACCATACTCCAGATAACCAGTTTTAAGTGCCGTTCCCAGGTTGAGCCCGGGGCTTTCACACCTAACTTAATTATCCGCCTACATGCCCTTTACGCCCAATCATTCCGATTTACGCTCTCACCCTCCCTTTTACCCCGGCCGCCTGCACGTAGTTT
+
C<,86ECCCF@FGGF8C@6@FE9FA<FFG@@6,EGGC@C@@FG9@CCEE<EEEF::8,6<,CE@CF@FA@@@,:,C:CF=FEBCFECGEGFECFFG??F=AA8=9?,<==B??CGFA9FCE==@:,+9,F=EE?,,4@EFGGGC8=@F,DDEF36DF@9=DDF===DFGGEF,@+=++3=D8=A8EFFFFGFEG6CDCCGFFA>C+*3)0678:*=*B1>FFFDF225(/*).:06@39)2;B1(,3=)3554,;<(9<18?:(.)62?((4(().5).)(499((,((-:60(,.((45)
@M04999:289:000000000-L3R54:1:1101:10877:9948 2:N:0:409
TCCGACTACCAGGGTATCTAATCCTGTTTGCTACCCACGCTTTCGAGCATGAACGTCAGTGTTATCCCAGGAGGCTGCCTTCGCCATCGGTATTCCTCCACATCTCTACGCATTTCACTGCTACACGTGGAATTCTACCTCCCTCTGACACACTCTAGTTAGACAGTTTCAAATGCACGTCCCAAGTTGAGCTCGGGGATTTCACATCTGACTTATCTAACCGTCTGCGCTCGCTTTACGCCCAGTAATTCCGATTAACGCTCGCACCCTACGTATTACCGCGGCTGCTGGCACGTAGTT
+
CCCCCGGGGGGGGGGGGGGGGGGGGGGGGGGG6;;;CFFGGGGGG<FEGGGGGGGGGGGGGGGGGGFGGGGGGGGGGGGGGGGGGGGGGGGFGGGGGGGGGGGGGGGGGGGGGGGGGGGGGGGGGGGGGGGGGGGGGGGGGGGGGGGGGGGGGGGGGGGFGGFGFGGGGGGGGGGGFGFGGGGGGGGGGGGGGGGGGGGGFFFFFFFFFFFFFFFFFFFEFFFFFFFEBFFFFFFFDEFFFFFDDFEFFEEFFF<@FFF?;F;BF>BBF???<:B>?AB4?91262>:D?>???F<4:?<
@M04999:289:000000000-L3R54:1:1101:18627:9970 2:N:0:409
CGAGACTACTGGGGTATCTAATCCTGTTTGCTCCCCACGCTTTCGCATCTCAGCGTCAGTATCTGTCCAGAAGGCCGCCTTCGCCACCGGTATTCCTCCACATCTCTACGCATTTCACCGCTACACGTGGAATTCTACCTTCCTCTACAATACTCTAGTTAACCAGTTTTAAGTGCAATTCCTAGGTTGAGCCCAGGGCTTTCACACCTAACTTAATTATCCGCCTACATGCCCTTTACGCCCAGTCATTCCGATTAACGCTCGCACCCTCCGTATTACCGCGGCTGCTGGCACGGAGTTT
+
CCCCCGGGGGGGGGGGGGGGGGGGGGGGGGGGGGGGGGGGGGGGGGGGGGGGGGGGGGGGGGGGGGGGGGGGGGGGGGGGGGGGGGGGGGGGGGGGGGGGGGGGGGGGGGGGGGGGGGGGGGGGGGGGGGGGGGGGEGGGGGGGGGGGGGGGGGGGGGGGGGGGGGFGGGGGGGGGFGFGGGGGGGGGGGGGGGGGGGGGFFFFFFFFFFFFFFFFFFFFFFFFFFFFFFEFFFFFFFFFFFFFDFFEFFFFF?DFDCEFFFF0;;;BF<62(46<B<A<(26;B;0??F>?FF:9(9??)
@M04999:289:000000000-L3R54:1:1101:21876:9996 2:N:0:409
CTGACTACTCGGGTATCTAATCCTGTTTGCTACCCACGCTTTCGAGCATGAACGTCAGTGTTATCCCAGGAGGCTGCCTTCGCCATCGGTATTCCTCCACATCTCTACGCATTTCACTGCTACACGTGGAATTCTACCTCCCTCTGACACACTCTAGTTAGACAGTTTCAAATGCACGTCCCAAGTTGAGCTCGGGGATTTCACATCTGACTTATCTAACCGTCTGCGCTCGCTTTACGCCCAGTAATTCCGATTAACGCTCGCACCCTACGTATTACCGCGGCTGCTGGCACGTAGTT
+
CCCCCGGGGGGGGGGGGGGGGGGGGGGGGGGGGFGGGGGGGGGGFGGGGGGGGGGGGGGGGGGGGGGGGGGGGGGGGGGGGGGGGGGGGGGGGGGGGGGGGGGGGGGGGGGGGGGGGGGGGGGGGGGFGGGGGGGGGGGGGDFGGGGGGGGGGGGGGGGGGGGGGGGGGFFGGGGGFGFGGGGGGGFGGGGGGGGGGGGGFFFFF>>FF<EFFFFFFFFFFFAAB>=BBBFBFFF2CCDF@FDFFFFFFCFF@?FFFEF0;<@B9B>FF?BB:?FFABA:BF>BF>::?>B?<1:::?A
@M04999:289:000000000-L3R54:1:1101:7272:10024 2:N:0:409
GACTACTCGGGTATCTAATCCTGTTTGCTCCCCACGCTTTCGCATCTCAGCGTCAGTATCTGTCCAGAAGGCCGCCTTCGCCACCGGTATTCCTCCACATCTCTACGCATTTCACCGCTACACGTGGAATTCTACCTTCCTCTACAATACTCTAGTTAACCAGTTTTAAGTGCAATTCCTAGGTTGAGCCCAGGGCTTTCACACCTAACTTAATTATCCGCCTACATGCCCTTTACGCCCAGTCATTCCGATTAACGCTCGCACCCTCCGTATTACCGCGGCTGCTGGCACGGATTTAGCC
+
CCCCCGGGGGGGGGGGGGGGGGGGGGGGGGGGGGGGGGGGGGGGGGGGGGGGGGGGGGGGGGGGGGGGGGGGGGGGGGGGGGGGGGGGDGGGGGGGGGGGGGGGGGGGGGGGGGGGGGGGGGGGGGGGGGGGGGGGGGGGGGGGGGGGGFGGGGGGGGGGGGGGGGGGGGGGGGGGFGFGGGFFFFGGGGGGGGGGGGGGFFFFFFFFFFEFFFFFFFFDFFFDFFFFFFFFFFFFDFFFFF:BEFCEFFFFFFF<(61?;FBFFFFBFF??FFFFFFFF>;FFFFF0((5137(,4<<A?
@M04999:289:000000000-L3R54:1:1101:3727:10047 2:N:0:409
GGGACTACTCGGGTATCTAATCCTGTTTGCTCCCCACGCTTTCGCATCTCAGCGTCAGTATCTGTCCAGAAGGCCGCCTTCGCCACCGGTATTCCTCCACATCTCTACGCATTTCACCGCTACACGTGGAATTCTACCTTCCTCTACAATACTCCAGATAACCAGTTTTAAGTGCAATTCCCAGGTTGAGCCCGGGGCTTTCACACCTAACTTAATTATCCGCCTACATGCCCTTTACGCCCAGTCATTCCGATTAACGCTCGCACCCTCCGTATTACCGCGGCTGCTGGCACGGATTTAC
+
CCCCCGGGGGGGGGGGGGGGGGGGGGGGGGGGGGEGGGGGGGGGGGGGGGGGGGGGGGGFGGGGGGGGGGGGGGGGGGGGGGGGGGGGGGGGGGGGGGGGGGGGGGGGGGGGEGGGGGGGGGGGGGGGGGGGGGGGGGGGGGGGGGGGGGGGGDGGGGGGGGGGGGFGGGGGGAFGFG5DDGGGGFGGFGGGGGEG>?DF>BFFFFEFFFFFFFFFFFFEFFFFFFFFFEFFFEFFFFFEB9?@EEEFE3?@FF@6?C?18?>96BF630611<7:4>A6>>B>>16:?><(20(((-5))
@M04999:289:000000000-L3R54:1:1101:5763:10054 2:N:0:409
CGACTACCGGGGTATCTAATCCTGTTTGCTCCCCACGCTTTCGCATCTCAGCGTCGGTATCTGTCCAGAAGGCCGCCTTCGCCACCGGTATTCCTCCACATCTCTACGCATTTCACCGCTACACGTGGAATTCTACCTTCCTCTACAATACTCTAGTTAACCAGTTTTAAGTGCGATTCCTAGGTTGAGCCCAGGGCTTTCACACCTAACTTAATTATCCGCCTACATGCCCTTTACGCCCAGTCATTCCGATTAACGCTCGCACCCTCCGTATTACCGCGGCTGCTGGCACGGAGTTAGC
+
CCCCCGGGGGGGGGGGGGGGGGGGGGGGGGGFFGGGGGGGGGGGGGGGGGGGGGG@CFEGGGFGGGGGGGGGGGGGGGGGGGGGGGGGGGGGGFGGGGGGGGFGGGGGGGGGGGGGGGGGGGGGGGGGGGDFGFDGGFGFGGGGGGG9=AFGGGEFFGGGGGGGDFGG;FGFGGGGFFCGGGGGGGGGFGGGEGGDDGDFFFFFF9?FB=EFFFFACFFFFFFFFDFFE8;@EFFFFF<EF@FFEE?CEFF;D;DAD0>?:>>BBBFFF09:8?BFFFFFF>BFFFB:B?:?0(32:<A<2
@M04999:289:000000000-L3R54:1:1101:21768:10093 2:N:0:409
GGACTACTGGGGTATCTAATCCTGTTTGCTCCCCACGCTTTCGCATCTCAGCGTCAGTATCTGTCCAGAAGGCCGCCTTCGCCACCGGTATTCCTCCACATCTCTACGCATTTCACCGCTACACGTGGAATTCTACCTTCCTCTACAATACTCCAGATAACCAGTTTTAAGTGCAATTCCCAGGTTGAGCCCGGGGCTTTCACACCTAACTTAATTATCCGCCTACATGCCCTTTACGCCCAGTCATTCCGATTAACGCTCGCACCCTCCGTATTACCGCGTCTGCTGGCACGGAGTTAGC
+
CCCCCDFFGGGGGGGGGGGGGDFFGGGGFGGGGGGGGGGCGGGGGGG<FFDFGFGEGGGGFFGGGGGGGGGGGGEEGGDCGGGGGGGEGGGGFEDDGGGGGEFFGGEFCEGGGGGGFFGGGGGGGGGGGGGGGGGGGFDFGGGFGGGGFGGGGDGGGGGGGGGGFGGFFGGGFGGGFFFGGGGFGGGFGGEGDECDDGGGFFFFFFFFEFC<=BCACFF9DD>=@:>EFFEDE3@EE?;:>;@=<@67??@D<<DFC;6??FF99;?166><<B>DF<<FB3(-8>>??61<<1(3:<A>6
@M04999:289:000000000-L3R54:1:1101:18547:10116 2:N:0:409
TGACTACCGGGGTATCTAATCCTGTTTGCTCCCCACGCTTTCGCATCTCAGCGTCAGTATCTGTCCAGAAGGCCGCCTTCGCCACCGGTATTCCTCCACATCTCTACGCATTTCACCGCTACACGTGGAATTCTACCTTCCTCTACAATACTCTAGTTAACCAGTTTTAAGTGCAATTCCTAGGTTGAGCCCAGGGCTTTCACACCTAACTTAATTATCCGCCTACATGCCCTTTACGCCCAGTCATTCCGATTAACGCTCGCACCCTCCGTATTACCGCGGCTGCTGGCACGGAGTTAGC
+
CCCCCGGGGGGGGGGGGGGGGGGGGGGGGGGGGGGGGGGGGGGGGGGGGGGGGGGGGGGGGGGGGGGGGGGGGGGGGGGGGGGGGGGGGGGGGGGGGGGGGGGGGGGGGGGGGGGGGGGGGGGGGGGGDGGGGGGGGGGGGGGGGGGGGGGGGGGGGGGGGGGGGGGGGGGGGGGGFGFGGGGGGGGGGGGGGGGGGFGGFFFFFFFFFFFFFFFFEFFCDBFF@FEEEEFFFFFFF@FFFF?3;3?EFEED??DFC@B;D>B991?<BFFF:7?BFAFF>>BBBF7)4<7?6249?FFF<
@M04999:289:000000000-L3R54:1:1101:27766:10119 2:N:0:409
GACTACACGGGTATCTAATCCTGTTTGCTCCCCACGCTTTCGCATCTCAGCGTCAGTATCTGTCCAGAAGGCCGCCTTCGCCACCGGTATTCCTCCACATCTCTACGCATTTCACCGCTACACGTGGAATTCTACCTTCCTCTACAATACTCCAGATAACCAGTTTTAAGTGCAATTCCCAGGTTGAGCCCGGGGCTTTCACACCTAACTTAATTATCCGCCTACATGCCCTTTACGCCCAGTCATCCCGATTAACGCTCGCACCCTCCGTATTACCGCGGCTGCTGGCACGGACTTAGCC
+
CCCCCGGGGGGGGGGGGGGGGGGEGGGFGGGGGGGGGGGGGGGGGGFGGGGGGGGGGGGGGGGGGGGGFGGGGGGGGGGGDGFGGGGGGGGGGGGGFGGGGGGGGGGGGGGGGGGGGGGGGGGGGGGGGGGGGGGGGFGGGG;CGGGDGGGFFFGGGGGGGFFDFGGGGGGGGGGGFGFCFGGGGGGGGG?ECGCGGGGGFFFFFFFFFFFFFFFFFAFFFFF?FFFFF@D3@@EFDFFF?@@FFF)43?FFFFE;?;FFFFF1;F?F:911?3-<<?>>6>FFFF>:<(5:(((,.4623
@M04999:289:000000000-L3R54:1:1101:2365:10146 2:N:0:409
GGGACTACTCGGGTATCTAATCCTGTTTGCTACCCACGCTTTCGAGCATAAACGTCAGTGTTATCCCAGGAGGCTGCCTTCGCCATCGGTATTCCTCCACATCTCTACGCATTTCACTGCTACACGTGGAATTCTACCTCCCTCTGACACACTCTAGTTAGACAGTTTCAAATGCACGTCCCGAGTTGAGCTCGGGGATTTCACATCTGACTTATCTAACCGTCTGCGCTCGCTTTACGCCCAGTAATTCCGATTAACGCTCGCACCCTACGTATTACCGCGGCTGCTGGCACCTAGTTAT
+
CCCCCGGGGGGGGGGFGGGGGGGGGGGGGGGDFFGGG@FGGGGGGGGGGGGGF6F@FGGGGGG<FFGGGGGGGGGGGFGGGFGGGGGG@FGGGGGGFGGGFGGGGGGGFEGGGFGGGGGGGGGGGGGGGGGGGGGGGGGFFGGGGGGGGGGGGGGGDFFGFEF8FFGGGGEGGGDFFF*=?DGGGGGD:FGED8CC>>DFFA;FFFFF@EE6EFFFECFEFFA=BFE>BBDF@=B9CEFDB;D;EC?CEEEEDD(3CC?03?>FFF><B:<0(5<())6:9331131403:07(4:2624)
@M04999:289:000000000-L3R54:1:1101:27960:10164 2:N:0:409
CTGACTACTGGGGTATCTAATCCTGTTTGCTACCCACGCTTTCGAGCATGAACGTCAGTGTTATCCCAGGAGGCTGCCTTCGCCATCGGTATTCCTCCACATCTCTACGCATTTCACTGCTACACGTGGAATTCTACCTCCCTCTGACACACTCTAGTTTGACAGTTTCAAATGCACGTCCCAAGTTGAGCTCGGGGATTTCACATCTGACTTATCTAACCGTCTGCGCTCGCTTTACGCCCAGTAATTCCGATTAACGCTCGCACCCTACGTATTACCGCGGCTGCTGGCACGTAGTT
+
CCCCCGGGGGGGGGGGGGGGGGGGGGGGGGGGGGGGGGGGGGGGGGGGGGGGGGGGGGGGGGGGGGGGGGGGGGGGGGGGGGGGGGGGGGGGGGGGGGGGGGGFGGGGGGGGGGGGGGGGGGGGGGGGGCGFGGGGGGGGGGGGGGGGGGGGGGGGGGGGGGGGGGGGGGGGGGGGFGFGGGGFGGGGGGGEFEGGGGGGFFFFFFFFECFFEFFFFFFFFFFFFFFFFFFFFFFFFFFF>@?DFFFECFFFDFDFFEDBFFF@BB>BF::B?BABFFFF;96>F>623::023476?<
@M04999:289:000000000-L3R54:1:1101:29292:10165 2:N:0:409
GGACTACTGGGGTATCTAATCCTGTTCGCTCCCCACGCTTTCGTCCATCAGCGTCAATCGGTATTTAGTAACCTGCCTTCGCAATCGGGGTTCTGTGTAATATCTATGCATTTCACCGCTACACTACACATTCCAGCTACTTCAATACTATTCAAGATTAACAGTATCAACGGCAGTTCTACAGTTAAGCTGCAGGTTTTCACCGCTGACTGATTAACCCGCCTACGGACCCTTTAAACCCAATAAATCCGGATAACGCTCGCATCCTCCGTATTACCGCGGCTGCTGGCACGGAGTTAGC
+
CCCCCGGEGGGGGGGGGGGFGGGFGGGGGGGGGGGGGGGGFFEGGGGGGGGFGGGGGGGGGFF7CFGFGGGGGGGGGGFFGGEGCGGEEGEGFGGFGGGGGGGGGCEEFGGGFEEFCGGGGEGGFGGGGGGEGGFGGGGGGFGGGGGGGGGDFGGGGGFGGGGGGGAFFGGGGDGG6+9FGGGGGGGGGGGGGGGFF7=FFFFFF>>EACA*8BAEEFFFEFFFFB@2@BBDD23CFCEFDFDD3;<C)4:901?FF0@0;;FFB>?2AFFB?FBFDAFFFF>BB6??014??(4((4:A9
@M04999:289:000000000-L3R54:1:1101:4047:10182 2:N:0:409
GACTACTGGGGTATCTAATCCTGTTTGCTACCCACGCTTTCGAGCATGAACGTCAGTGTTATCCCAGGAGGCTGCCTTCGCCATCGGTATTCCTCCACATCTCTACGCATTTCACTGCTACACGTGGAATTCTACCTCCCTCTGACACACTCTAGTTAGACAGTTTCAAATGCACGTCCCAAGTTGAGCTCGGGGATTTCACATCTGACTTATCTAACCGTCTGCGCTCGCTTTACGCCCAGTAATTCCGATTAACGCTCGCACCCTTCGTATTACCGCGGCTGCTGGCACGTAGTTAGCC
+
C@@CCFF<FGGFGGGGGGFFGGGFGGFGGGGGGGGGGGGGGGDGGGGGGGGGGGGGGGGDFFGGAD<FFGGGGGGGGGFFGGGGGGGGGGGCGEGFGGGF<FGGGGGGGGGGGGGGGGGGGGGGGGGGGFGAFGGG@DFGGGGCFFFGGGFGGCFG,@FFGGGFFG8FGGGGGGGGFGFD?DGGG,==FEFGG>EDDFGGAFFFFFFFF=ECEF9@*5A=DAB9EBA2>5>9>D>>DFFE93;CCCE?EEF?(/?<1.3179BB2:1(43?B:4<<>?61(,-(()..3(24:08<AA><7
@M04999:289:000000000-L3R54:1:1101:5531:10202 2:N:0:409
TGACTACTGGGGTATCTAATCCTGTTTGCTCCCCACGCTTTCGCATCTCAGCGTCAGTATCTGTCCAGAAGGCCGCCTTCGCCACCGGTATTCCTCCACATCTCTACGCATTTCACCGCTACACGTGGAATTCTACCTTCCTCTACAATACTCCAGATAACCAGTTTTAAGTGCAATTCCCAGGTTGAGCCCGGGGCTTTCACACCTAACTTAATTATCCGCCTACATGCCCTTTACGCCCAGTCATTCCGATTAACGCTCGCACCCTCCGTATTCCCGCGGCTGCTGGCACGTAGTTAGC
+
CCCCCGGGGGGGGGGGGGGGGGGGGGGGGGGGGGGGGGGGGGGGGGGGGGFGGGGGGGGGGGGGGGGGGGGGGGGGGGGGGGFFGGGGGEGGGGGGGGGGGGGGGGGFGGGGFGGGGGGGGGGGEGGGGGGGFGGGGGGGGGFGCADDGFFGGGGGGGGGGFEFFGGCGDCEFGGGFDFGDGGGGGFGGGGFGGG;CDGGFFFFFFFA=:E<EFFFECFE:B>@FD@ECFEBEFE4;?FF;706;EFCF3;703;CE?F1410,9FB0?6>:((,)),3(429BF(..06(.4((4<>A4.
@M04999:289:000000000-L3R54:1:1101:20939:10208 2:N:0:409
TTTGGACTACTAGAGTATCTAATCCTGTTCGCTCCCCACGCCTTCGTCCATCAGCGTCAATCGGTATTTAGTAACCTGCCTTCGCAATCGGGGTTCTGTGTAATATCTATGCATTTCACCGCTACACTACACATTCCAGCTACTTCAATACTATTCAAGATTAACAGTATCAACGGCAGTTCTACAGTTAAGCTGCAGGTTTTCACCGCTGACTTATCAACCCGCCTACGGACCCTTTAAACCCAATAAATCCGGATAACGCCCGCATCCTCCGTATTACCGCGGCTGCTGGCACGGACTT
+
CCCCCGGGGGGGGGGGGGGGGGGGGGGGGGGGGGGGGGGGGGGGGGGGGGGGGGGGGGGGGGGGGGGGGGGGGGGGGGGGGGGGGGGGGGGGGGGGGGGGGGGGGGGGGGGGGGGGGGGGGGGGGGGGGGGGGGGGGGGGGGGGGGGGGGGGGGGGGGGGGGGGGGGGGGGGGGGGFGFFGGGGGGGGGGGGGGGGGGGGFFFFFFFFBFFFFFFFFFFFFFFFFFFFFF9DFFFFBFFF9EFFFFFFFEFCFFB0((7@?0(.:91:BF?FF98:1?9AD:;6(46184700(2(41(-.
@M04999:289:000000000-L3R54:1:1101:7859:10219 2:N:0:409
CGATGACTACCCGGGTATCTAATCCTGTTTGCTACCCACGCTTTCGAGCATGAACGTCAGTGTTATCCCAGGAGGCTGCCTTCGCCATCGGTATTCCTCCACATCTCTACGCATTTCACTGCTACACGTGGAATTCTACCTCCCTCTGACACACTCTAGTTAGACAGTTTCAAATGCACGTCCCAAGTTGAGCTCGGGGATTTCACATCTGACTTATCTAACCGTCTGCGCTCGCTTTACGCCCAGGAATTCCGATTAACGCTCGCACCCTCCGGATTACCCCGGCTGCTGGTACGGAGTT
+
CCCCCGGGGGGGGGGFGGGGGGGGGGGGGGGGGGGFGGGGGGGGGGGGGGGGGGGGGGGGGGGGGGGGGGGGGGDGGGGGGGGGGGGGGDEGGGGGGGGGGGGGGGGGGGGGGGEGGGGGGGGGGGGGGGGGGCFGGFGGGGGGGGGGGGGGGGFFFGGDFFFGGGFGFGGGGGGFFGFGGFGDECGFFFEGGGFG>?CD@F>;EFFFFF@AE5@BEFFA:6BB>A>BFA>@FFFDDBEFDFFFF0(,6.;EC1(682CED0227006>:6::6(38:2<<(,4(-(-:0)4(-.330044
@M04999:289:000000000-L3R54:1:1101:24746:10243 2:N:0:409
AGGACTACAAGGGTATCTAATCCTGTTCGCTCCCCACGCTTTCGTCCATCAGCGTCAATCGGTATTTAGTAACCTGCCTTCGCAATCGGGGTTCTGTGTAATATCTATGCATTTCACCGCTACACTACACATTCCAGCTACTTCAATACTATTCAAGATTAACAGTGTCAACGGCAGTTCTACAGTTAAGCTGCAGGTTTTCACCGCTGACTTATTAACCCGCCTACGGACCCTTTAAACCCAATAAATCCGGATAACGCTCGCATCCTCCGTATTACCGCGGCTGCTGGCACGGAGTT
+
CCCCCGGGGGGGGGGGGGGGGGGGGGGGGGGGGGGGGGGGGGGGGGGGGGGGGGGGGGGGGGGGGGGGGGGGGGGGGGGGGGGGGGGGGGGGGGGGGGGGGGGGGGGGGGGGGGGGGGGGGGGGGGGGGGGGGGGGGGGGGGGGGGGGGGGGGGGGGGGGGGGGGGGGGGGGGGGGFGFGGGGFGGGGGGGGGGGGGGGGFFFFFFFFFFDFEFFFFFFFFFFFA>FFDFFFFFFFFCFFBDD3=EEFEFE@BFFFFFFB@(29>BF?FFF>?:?:AFB6;B69>FFBF::0<699;:(
@M04999:289:000000000-L3R54:1:1101:13310:10285 2:N:0:409
GGAGACTACTGGGGTATCTAATCCTGTTTGCTCCCCACGCTTTCGCATCTCAGCGTCAGTATCTGTCCAGAAGGCCGCCTTCGCCACCGGTATTCCTCCACATCTCTACGCATTTCACCGCTACACGTGGAATTCTACCTTCCTCTACAATACTCCAGATAACCAGTTTTAAGTGCAATTCCCAGGTTGAGCCCGGGGCTTTCACACCTAACTTAATTATCCGCCTACATGCCCTTTACGCCCAGTCATTCCGATTAACGCTCGCACCCTCCGTATTACCGCGGCTGCTGGCACGGAGTT
+
CCCCCGGGGGGGGGGGGGGGGGGGGGGGGGGGGGGGGGGGGGGGGGGGGGGGGGGGGGGGGGGGGGGGGGGGGGGGGGGGGGGGGGGGGGGGGGGGGGGGGGGGGGGGGGGGGGGGGGGGGGGGGGGGGGGGFCFGGGGGGGGGGGGGFGGGGGGFEFGGFGGFGFADFGGGGGGFFGCGGGFGGGGGGGCF@FGGGGGGFFFFFFFFFFEBEFFFFFAEFEFBFF?FEECE@DFFFFED?>BFFE@EFFFC@@?F<FE1>BFFFF;;B?FFFF??:BFABFF>>;B0))8:(.4041:8
@M04999:289:000000000-L3R54:1:1101:28358:10286 2:N:0:409
GACTACCAGGGTATCTAATCCTGTTTGCTACCCACGCTTTCGAGCATGAACGTCAGTGTTATCCCAGGAGGCTGCCTTCGCCATCGGTATTCCTCCACATCTCTACGCATTTCACTGCTACACGTGGAATTCTACCTCCCTCTGACACACTCTAGTTAGACAGTTTCAAATGCACGTCCCAAGTTGAGCTCGGGGATTTCACATCTGACTTATCTAACCGTCTGCGCTCGCTTTACGCCCAGTAATTCCGATTAACGCTCGCACCCTACGTATTACCGCGGCTGCTGGCACGTAGTTAGCC
+
CCCCCGGGGGGGGGGGGGGGGGGGGGGGGGFGFGGGDEGGGGGGGGGGGGGGGGGGGGGGGGGGGGGGGGGGGGGGGGGGGGGGGGGGGGGGGGGCGGGDGGGGGGGGGGDGGGGGGGGGGGGGGGEGGGGGGGGGEGDEGGGGGGCFGGEGGGGGGGGGGGGFGDFGGFCGCGGGFCBGGGGGGGGGC=FGDGGGGDFGFFFFFFFFFBEEFFFFEFFFFFBFFF=A22>@BDFFF@2AFDECECCEEE;;?FFFFF@DF0;;>BFFF<1223:A>F9>B>>FF0:00,4::4((6>443
@M04999:289:000000000-L3R54:1:1101:2021:10327 2:N:0:409
GACTACCAGGGTATCTAATCCAGTTTGCTACCCACGCTTTCGAGCATGAACGTCAGTGTTATCCCAGGAGGCTGCCTTCGCCATCGGTATTCCTCCACATCTCTACGCATTTCACTGCTACACGTGGAATTCTACCCCCCTCTGACACACTCTAGTTAGACAGTTTCAAATGCACGTCCCAAGTCGAGCTCGGGGATTTGATATCTGACTTATCTAACCGTCCGCGCTCGCTTTACGCCCAGTAATTCCGATCAACGCCCGCACCATACGTACTACCGCGCCTGCCCGCACCTAGTTAGCC
+
CCCC6@C,6@,C<EFE9FFGF,CF,<E@FFG,;CF:B66C@6,<FGG96EFEFCEF,66<CAF,,;CF,,BB<,8EE9,?C@CCE:,BAB,9,:,<9A,?F,C,,C,CC,,9<FEFGGGFFGGGGAB75CFG9=E94D@E+@F,6,@DFGF@3EAE,@3@9,,@,+,=CDF9DGD+3=0=7+=@,66@+9,:EG1*;*;+?++<BCFFCEEE4>6=CF>4*/)05>9@2(,61:)90(6;((637<)).(:;(-.(-2,((-(-(,).4.)),34)8(-,((,((,((((,(((,..))))
@M04999:289:000000000-L3R54:1:1101:28855:10364 2:N:0:409
TATATGACTACTCGGGTATCTAATCCTGTTTGCTACCCACGCTTTCGAGCATGAACGTCAGTGTTATCCCAGGAGGCTGCCTTCGCCATCGGTATTCCTCCACATCTCTACGCATTTCACTGCTACACGTGGAATTCTACCTCCCTCTGACACACTCTAGTTAGACAGTTTCAAATGCACGTCCCAAGTTGAGCTCGGGGATTTCACATCTGACTTATCCAACCGTCTGCGCTCGCTTTACACCCAGTAATTCCGATTAACGCTCGCACCCTACGTATTACCGCGGCTGCTGGCACGCAGT
+
CCCCCGGGGGGGGGGGGGGGGGFGGGGGGGGGGGGGGGGGGGGGGGGGGGGGGGGGGGGGGGGGGGGGGGGGGGGGGGGGFGGGGGGGGGGG:,DFGGGGGGGGGGGGGGGGGGGGGGGGGGGGGGGGGGGGGBGGGGGGGFGGGGGGGGGGGGGGGGGGGGGGGGGGGGGGGGGGBGFGGGGEGFGGGGGGGGGGGGGGFEFFFFFFFFFFEFFFFFFFFFFFFFFFFFFFBFFFF=BFFEED>@FFFFFFFEEFFFFFEDB@F>FFF;B?FFFFFF>D<><61>099BFF0::2:>99-
@M04999:289:000000000-L3R54:1:1101:19098:10427 2:N:0:409
GGACTACCCGGGTATCTAATCCTGTTTGCTACCCACGCTTTCGAGCATGAACGTCAGTGTTATCCCAGGAGGCTGCCTTCGCCATCGGTATTCCTCCACATCTCTACGCATTTCACTGCTACACGTGGAATTCTACCTCCCTCTGACACACTCTAGTTAGACAGTTTCAAATGCACGTCCCAAGTTGAGCTCGGGGATTTCACATCTGACTTATCTAACCGTCTGCGCTCGCTTTACGCCCAGTAATTCCGATTAACGCTCGCACCCTACGTATTACCGCGGCTGCTGGCACGTAGTTAGC
+
CCCCCGGGGGGGGGGGGGGGGGGGGGGGGGGGGGGGGGGGGGGGGGGGGGGGGGGGGGGGGGGGGGGGGGGGGGGGGGGGGGGGGGGGGGGGGGGGGGGGGGGGGGGGGGGGGGGGGGGGGGGGGGGGGGGGGGGGGGGGGGGGGGGGGGGGGFGGGFGGGGGGGGGGGGGGGGGGFGFGGGGGGGGGGGGGGGGGGGGGFFFFFFFFFFFFEAFFFFFFB9AFDFFFFFFFFFF=EFFFFDFFCFECECFDF?@FEFF@?;669>F<<BBB<28>ABBB>(-41::?FFFB0.,:<A<95
@M04999:289:000000000-L3R54:1:1101:15889:10440 2:N:0:409
GGGGGGACTACTCGGGTATCTAATCCTGTTTGCTCCCCACGCTTTCGCATCTCAGCGTCAGTATCTGTCCAGAAGGCCGCCTTCGCCACCGGTATTCCTCCACATCTCTACGCATTTCACCGCTACACGTGGAATTCTACCTTCCTCTACAATACTCCAGATAACCAGTTTTAAGTGCAATTCCCAGGTTGAGCCCGGGGCTTTCACACCTAACTTAATTATCCGCCTACATGCCCTTTACGCCCAGTCATTCCGATTAACGCTCGCACCCTCCGTATTACCGCGGCTGCTGGCACGGAGT
+
CCCCCGGGGGGGGGGGGGGGGGGGGGGGGGGGGGGGGGGGGGGGGGGGGEGGGGGGGGGGGGGGGGGGGGGGGGGGGGGGGGEGGGGGGFGGG+DFGGGGGGGGGGFGGGGGGGGGGGGGGGGGGGGGGGGGGGGGGGGGGGGGGGGGGGGGFGGGGGGGGGGGGGGGGGGGGGGGFGFGGGGGGGGGGGGGGGGGGGDG>BFFFFFFFFFFFFFFFFFFFFFFF?BFFFFFDDD:?F?FFFFFFFFB>>A<AF?6?FBBB?>:699799F:?BF??FBBFF:939;0;???:?BF09663
@M04999:289:000000000-L3R54:1:1101:3945:10441 2:N:0:409
TAAATGACTACTGGGGTATCTAATCCTGTTCGCTCCCCACGCTTTCGTCCATCAGCGTCAATCGGTATTTAGTAACCTGCCTTCGCAATCGGGGTTCTGTGTAATATCTATGCATTTCACCGCTACACTACACATTCCAGCTACTTCAATACTATTCAAGATTAACAGTATCGACGGCAGTTCTACAGTTAAGCTGCAGGTTTTCACCGCTGACTTATCAACCCGCCTACGGACCCTTTAAACCCAATAAATCCGGATAACGCTCGCATCCTCCGTATTACCGCGGCTGCTGGCACGGAGT
+
CCCCCGGGGGGGGGFGGGGGGGGGGGGGGGGGGGGGGGFGGGGGGGFGGGGGGGGGGGGGGGGGGEGGGGGGGGGGGGGGGGGGGGEGGGGGGGGGGGGGGGGGGGGGGGGFGGGGGGGGGGGGGGGGGGGGGGGGGFGGGGGGGGGGFFGGGGGGGGGGGGGDGGGGGGGDGGGGEGEGGCGFCGGGFGGGGGGG?FC7;AFFFFFFFFFFFFFFFFFF9>B>>BFFFFFFFFFF@@EFFEFDFF@@;@CFFEFBF(84>B;?BBBBFFFF<B616??26419>19;B?>:B<:2(,364
@M04999:289:000000000-L3R54:1:1101:21127:10463 2:N:0:409
TAGTGACTACTAGGGTATCTAATCCTGTTTGCTACCCACGCTTTCGAGCATGAACGTCAGTGTTATCCCAGGAGGCTGCCTTCGCCATCGGTATTCCTCCACATCTCTACGCATTTCACTGCTACACGTGGAATTCTACCTCCCTCTGACACACTCTAGTTAGACAGTTTCAAATGCACGTCCCAAGTTGAGCTCGGGGATTTCACATCTGACTTATCTAACCGTCTGCGCTCGCTTTACGCCCAGTAATTCCGATTAACGCTCGCACCCTACGTATTACCGCGGCTGCTGGCACGTCGTT
+
CCCBCCCCFGFGGGGGGFFGGGDGFGGGGFFFAEGGGGEEDGGFFCFFGGCAFGGGGGGGFGCFFCEFGGGFDGCGGCFFGFGFGGD7EGGGGFFGGGGGGGGECFA?;FDEEGG9FGGD?CGEFFGD=FCCAF=EEGG94=FEDFFGC,EFGE8EFD,@;DF,@D8AE8CGFAFGF+:+6@DCFFGFGGGGG,@=DG>+:CFCFF+1:AA**<<BEFF51>=80):-852):7>@FDFFDFFB2?@F<E<C9=<@117CD9<47003;:?(2(,)).5<6((-((,,(33(0()-(,-4-
@M04999:289:000000000-L3R54:1:1101:29394:10496 2:N:0:409
AAGACTACTGGGGTATCTAATCCTGTTCGCTCCCCACGCTTTCGTCCATCAGCGTCAATCGGTATTTAGTAACCTGCCTTCGCAATCGGGGTTCTGTGTAATATCTATGCATTTCACCGCTACACTACACATTCCAGCTACTTCAATACTATTCAAGATTAACAGTATCAACGGCAGTTCTACAGTTAAGCTGCAGGTTTTCACCGCTGACTTATTAACCCGCCTACGGACCCTTTAAACCCAATAAATCCGGATAACGCTCGCATCCTCCGTATTACCGCGGCTGCTGGCACGGAGTT
+
CCCCCGGGGGFGGGGFGGGFEDGGGFGGGGGGGGGGGGGGDGGGGGGGGGGGFGGGGGCFGGGGGGFGGGGGGGGGGGGFGGGG@,BFGGGF@FGGGFGGGGGFGGGGGGGGFGGGGGGGGGGGGGGGGGGGGGGGFFFGGFFGFGCFGGGGGGGGGGGFFGGGGGGFGGGGGEGGFFCGGGGGGGGGGGGGGGGGGCFGFFFFFBFFFFF6AAFFFFFEFFFFFFFFFFFFFBFFFECF@@F033;CCEE>912?AFD07@>>>B;?7>?0-8:,4>A?03(4146>:7<:783;9<7
@M04999:289:000000000-L3R54:1:1101:3766:10514 2:N:0:409
CAATGACTACTCGGGTATCTAATCCTGTTCGCTCCCCACGCTTTCGTCCATCAGCGTCAATCGGTATTTAGTAACCTGCCTTCGCAATCGGGGTTCTGTGTAATATCTATGCATTTCACCGCTACACTACACATTCCAGCTACTTCAATACTATTCAAGATTAACAGTATCGACGGCAGTTCTACAGTTAAGCTGCAGGTTTTCACCGCTGACTTATCAACCCGCCTACGGACCCTTTAAACCCAATAAATCCGGATAACGCTCGCATCCTCCGTATTACCGCGGCTGCTGGCACGGAGTT
+
@@CCCGGGGGCEGGGGGGGGGGGGGGGGGFGGGGGGGGGGGGGGGGF:@BFGGGGGGGGDGGGGFFGGGGGGGGGGGGGGGGGGGGGCFGG7FFGGGGFFFGGGFGGGGGGGGGGGGGGGGGGGGGGGGGGGGGGGFGFGGGGFGGFGCGGGGGGGGGGFGGG8EGGGGGGDFCDGEGAFGFFFCFFGGFFGGGFCCD*3?FFFFFAABAAFFFFFCA9A4>D@FFFFF9@9>;DDFFEFFF@DF<D3@CCF@B0(:;ED<>FF0>F06?FFFBF?FBAF9:>1902;?FB>B?BB;1(,.
@M04999:289:000000000-L3R54:1:1101:7823:10514 2:N:0:409
TAGACTACACGGGTATCTAATCCTGTTTGCTCCCCACGCTTTCGCATCTCAGCGTCAGTATCTGTCCAGAAGGCCGCCTTCGCCACCGGTATTCCTCCACATCTCTACGCATTTCACCGCTACACGTGGAATTCTACCTTCCTCTACAATACTCCAGATAACCAGTTTTAAGTGCAATTCCCAGGTTGAGCCCGGGGCTTTCACACCTAACTTAATTATCCGCCTACATGCCCTTTACGCCCAGTCATTCCGATTAACGCTCGCACCCTCCGTATTACCGCGGCTGCTGGCACGGAGTT
+
CCCCCGGGGGGGGGGGGGGGGGGGGFGGGGGGGGGGGGGGGGGGGGGGGGGGGGGGGGGGGGGGGGGGGGGGGGGGGGGGGGGGGGFG@FGGFGGGGGGGGGGGGGGGGGGGDGGGGGGGGGGGGGGGGGGGGFFGGC=FGGGGGFFFGGFGGGGGFGGGGFGFDDDGGGGGGGGGFGFGFGGGCFGGGGGGGGGGDGGGFFFFFFFFFFFFFFA8@FFFF>FFF=B;65)6@1;EFF?A>@;;;<EC3<CE0;(8?E?>?BFF>>1:?BB938:?FBAF01(999?F>0374:9(3::
@M04999:289:000000000-L3R54:1:1101:2027:10518 2:N:0:409
GAAGCGACTACTCGGGTATCTAATCCTGTTCGCTCCCCACGCTTTCGTCCATCAGCGTCAATCGGTATTTAGTAACCTGCCTTCGCAATCGGGGTTCTGTGTAATATCTATGCATTTCACCGCTACACTACACATTCCAGCTACTTCAATACTATTCAAGATTAACAGTATCGACGGCAGTTCTACAGTTAAGCTGCAGGTTTTCACCGCTGACTTATCAACCCGCCTACGGACCCTTTAAACCCAATAAATCCGGATAACGCTCGCATCCTCCGTATTACCGCGGCTGCTGACACGGAGT
+
CCCCCGGGGGGGGGGGGGGGGG<FGGGGGGGCGGGGGGGGGGGEGGGGGGGGGGGGGGGGGGGGGGGGGGGGGGGGGGGGGGGGGGGCGFGGGGGGGGGG<FGGGGGDGGGGFGGGGGGGGGGGGGGGGGGGGGGGGGGGGGGGGGGGGGGGGGGGGGGGGGGGFGFGGGGGGGGGFGFDFFGGGGGGGGGGGGGGGGGGFFAFFFFFFFFFFFFFFFFEFFF@FFFFFF;D?F@D11=CFEE8@FFF3AEEFE@1(3<)4:0??B>BFFFFFFFFFF?FFB<>1(49F:),).47:>6>8
@M04999:289:000000000-L3R54:1:1101:17103:10529 2:N:0:409
CGACTACTAGGGTATCTAATCCTGTTTGCTACCCACGCTTTCGAGCATGAACGTCAGTGTTATCCCAGGAGGCTGCCTTCGCCATCGGTATTCCTCCACATCTCTACGCATTTCACTGCTACACGTGGAATTCTACCTCCCTCTGACACACTCTAGTTAGACAGTTTCAAATGCACGTCCCAAGTTGAGCTCGGGGATTTCACATCTGACTTATCTAACCGTCTGCGCTCGCTTTACGCCCAGTAATTCCGATTAACGCTCGCACCCTACGTATTACCGCGGCTGCTGGCACGTAGTTAGC
+
CCCCCGGGGGGGGGGGGGGGGGGGGGGGGGGGGGGGGGGGGGFGGGGGGGGGGGGGGGGGGGGGGGGGGGGGGGGGGGGGGGGGGGEDEGGGDEGGGGGGGGGGGFGGGGGGGGGGGGGGGGGGGGGGGGGGGGGGGGGGGGGGGGGGGGGCG8BFGGGGGGGGD?FCFGFGFGGGFGFGGGGGG:EGGGDGGGGGGGGGFFFFAF8CCEBAEFAFCFFFD=8>BEFF252>=DFEF5@F@@@@<EFEEFFD;@F?7((/6:;029B?:BFF)::4:4(4>(701:?47?B>:31<22<44
@M04999:289:000000000-L3R54:1:1101:20032:10543 2:N:0:409
CTTTGACTACTAGGGTATCTAATCCTGTTTGCTCCCCACGCTTTCGCATCTCAGCGTCAGTATCTGTCCAGAAGGCCGCCTTCGCCACCGGTATTCCTCCACATCTCTACGCATTTCACCGCTACACGTGGAATTCTACCTTCCTCTACAATACTCTAGTTAACCAGTTTTAAGTGCAATTCCTAGGTTGAGCCCAGGGCTTTCACACCTAACTTAATTATCCGCCTACATGCCCTTTACGCCCAGTCATTCCGATTAACGCTCGCACCCTCCGTATTACCGCGGCTGCTGGCACGGAGTT
+
CCCCCGGGGGGGGGGGGGGGGGGGGGGGGGGGGGGGGGGGGGGGGGGGGGGGGGGGGGGGGGGGGGGGGGGGGGGGGGGGGGGGGGGGGGGGGGGGGGGGGGGGGGGGGFGGGGGGGGGGGGGGGGGGGGGGGGGGGGGGGGGGGGGGGGGGGGGGGGGGGGGGGGGGGGGGGGGGFGFGGGGGGGGGGGGGGGFGGGGGFFFFFFFFFDEFFFFFFFFFFFFFDFFFFFFFFEDBFFFFFFFBFBFFFFF?EFDFF?CEF>;,6069@FF??F:?<>FFFF;09B9B:?F4?1)1919B4
@M04999:289:000000000-L3R54:1:1101:15228:10563 2:N:0:409
GATAGACTACCAGGGTATCTAATCCTGTTTGCTACCCACGCTTTCGAGCATGAACGTCAGTGTTATCCCAGGAGGCTGCCTTCGCCATCGGTATTCCTCCACATCTCTACGCATTTCACTGCTACACGTGGAATTCTACCTCCCTCTGACACACTCTAGTTAGACAGTTTCAAATGCACGTCCCAAGTTGAGCTCGGGGATTTCACATCTGACTTATCTAACCGTCTGCGCTCGCTTTACGCCCAGTAATTCCGATTAACGCTCGCACCCTACGTATTACCGCGGCTGCTGGCACGTAGTT
+
CCCCCGGGGGGGGGGGGGGGGGGGGGGGGGGGGGGGGGGGGGGGGGGGGGGGGGGGGGGGGGGGGGGGGGGGGGGGGGGGGGGGGGGGGGGGGGGGGGGGGGGGGGGGGGGGGGGGGGGGGGGGGGGGGGGGGGGGGGGGGGGGGGGGGGGGGGFGGGGGGGGGGGGGGGGGGGGGFGFGGGGGGGGGGGGGFAFGGGGGFFFCFFFFFFFCEFFFFFFFFFB=DFDFFFFFFFFFFF9FDD=@@FFFFFFFEF<DDF?CFFFFFFFFF??FFFFFDFFBF6;>>BBFFFF>B<?BFFBFA
@M04999:289:000000000-L3R54:1:1101:27592:10613 2:N:0:409
TGTTAGACTACCCGGGTATCTAATCCTGTTCGCTCCCCACGCTTTCGTCCATCAGCGTCAATCGGTATTTAGTAACCTGCCTTCGCAATCGGGGTTCTGTGTAATATCTATGCATTTCACCGCTACACTACACATTCCAGCTACTTCAATACTATTCAAGATTAACAGTATCAACGGCAGTTCTACAGTTAAGCTGCAGGTTTTCACCGCTGACTTATCAACCCGCCTACGGACCCTTTAAACCCAATAAATCCGGATAACGCTCGCATCCTCCGTATTACCGCGGCTGCTGGCACGGAGT
+
CCCCCGGGGGGGGGGGGGGGGGCCCFGGGGGGGGGGGGGGGGGGGGGGGGGGGGGGGGGGGGGGGGGGGGGGGGGGGGGGGGGGGGGGGGGGGGGGGGGGGGGGGGGGGGGGGGGGGGGGGGGGGGGGGGGGGGGGGGGGGGGGGGGGGGGGGGGGGGGGGGGGGGGGGGGGGGGGFGFGGGGGGGGGGGGGGGGGGGGGFFFFFFFFFFFFAFFFFFFEA=DFFFFFFFFFFFFFFFFFFEFFFFFDFFFFFE;@FFFFFFFB:0(4?FF?AFF?27?FFF0396629B:??FB7?63(-
@M04999:289:000000000-L3R54:1:1101:7879:10614 2:N:0:409
TGACTACTGGGGTATCTAATCCTGTTTGCTCCCCACGCTTTCGCATCTCAGCGTCAGTATCTGTCCAGAAGGCCGCCTTCGCCACCGGTATTCCTCCACATCTCTACGCATTTCACCGCTACACGTGGAATTCTACCTTCCTCTACAATACTCCAGATAACCAGTTTTAAGTGCAATTCCCAGGTTGAGCCCGGGGCTTTCACACCTAACTTAATTATCCGCCTACATGCCCTTTACGCCCAGTCATTCCGATTAACGCTCGCACCCTCCGTATTACCGCGGCTGCTGGCACGGAGTTAGC
+
CCCCCGGGGGGGGGGGGGGGGGGGGGGGGGGGGGGGGGGGGGGGGGGGGGGGGGGGGGGGGGGGGGGGGGGGGGGGGGGGGGGGGGGGGGGGGGGGGGGGGGGGGGGGGGGGGGGGGGGGGGGGGGGGGGGGGGGGGGGGGGGGGGGGGGGGGGGGGGGGGGGGGGGFGGGGGGGGFGFGGGGGGGGGGGGGGGGGGGGGFFFFFFFFFFFFFFFFFFFFFFF@DFFFFEFFFBEFC?DFFFFEFFCEEEFFFFDFFFBF?F>;9;BBB?B::??DAF0>FF;B;?BFF?B7:99633<D4
@M04999:289:000000000-L3R54:1:1101:27728:10646 2:N:0:409
TAGAGGACTACTCGGGTATCTAATCCTGTTTGCTCCCCACGCTTTCGCATCTCAGCGTCAGTATCTGTCCAGAAGGCCGCCTTCGCCACCGGTATTCCTCCACATCTCTACGCATTTCACCGCTACACGTGGAATTCTACCTTCCTCTACAATACTCCAGATAACCAGTTTTAAGTGCAATTCCCAGGTTGAGCCCGGGGCTTTCACACCTAACTTAATTATCCGCCTACATGCCCTTTACGCCCAGTCATTCCGATTAACGCTCGCACCCTCCGTATTACCGCGGCTGCTGGCACGGAGT
+
CCCCCGGGGGGGGGGGGGGGGGDFFGGGGGGGGGGGGGGGGGGGGGGGGDEGGGGGGGGGGGGGGGGGGGGGGGGGGGGGGGGGGGGGGGGGGGGGGGGGGGGGCFGGGGDGGGGGGGGGGGEGGGGGGGGGGGGGGGGGGGGGGGGGGGGGGGGGGGGGGGGGGGGGGGGGGGGGFGFGGGGGGGGGGGFGGGGGGGGG>*;ABFFFFFFFFFFFEFFEFFEE2BD=@FEFF@;F@DFFEDFFFFDFFEEFFFFFFFD3<?;?6>>>03:??:6:B03<AA09>>>>>0>?208?:10>-
@M04999:289:000000000-L3R54:1:1101:18370:10676 2:N:0:409
GGACTACAGGGGTATCTAATCCTGTTCGCTCCCCACGCTTTCGTCCATCAGCGTCAATCGATATTTAGTAACCTGCCTTCGCAATCGGGGTTCTGTGTAATATCTATGCATTTCACCGCTACACTACACATTCCAGCTACTTCAATACTATTCAAGATTAACAGTATCAACGGCAGTTCTACAGTTAAGCTGCAGGTTTTCACCGCTGACTTATCAACCCGCCTACGGACCCTTTAAACCCAATAAATCCGGATAACGCTCGCATCCTCCGTATTACCGCGGCTGCTGGCACGGAGTTAGC
+
CCCCCGGGGGGGGGGGGGGGGGGGGGGGGGGGGGGGGGGGGGGCFEGGGGGGGGGGGGGGGGGGGGGGGGGGGGGGGGGGGGGGGGGGEGGGGGGGGGFBFGFGGGGGGGGGCGGGGGGGGGGGGGGGGGCEFAFGGGGGGGGGGGGGGGGGGGGGGGCGGGGGGGGGGGGGGGDGFGFFGGGGGGGGGGGGGGGGCGDCFFFFFFFFFFFFFFFFFFFFFFFFDFF>=@BFFFBFFEFF6<0@EFCFF;>6;68@EFFFFFFFFF:2AFBF038>FD<;B;>9>?DF?01)8(4(-(-64
@M04999:289:000000000-L3R54:1:1101:8783:10740 2:N:0:409
GACTACTGGGGTATCTAATCCTGTTTGCTACCCACGCTTTCGAGCATGAACGTCAGTGTTATCCCAGGAGGCTGCCTTCGCCATCGGTATTCCTCCACATCTCTACGCATTTCACTGCTACACGTGGAATTCTACCTCCCTCTGACACACTCTAGTTAGACAGTTTCAAATGCACGTCCCAAGTTGAGCTCGGGGATTTCACATCTGACTTATCTAACCGTCTGCGCTCGCTTTACGCCCAGTAATTCCGATTAACGCTCGCACCCTACGTATTACCGCGGCTGCTGGCACGTAGTTAGCC
+
CCCCCGGGGGGGGGGGGGGGGGGGGGGGGGGGGGGGGGGGGGGGGFGGGGGGGGGGGGGGGGGGGGGGGGGGGGGGGGGGGGGGGGGGGGGGGGGGGGGGGGGGGGGGGGGGGGGGGGGGGGGGGGGGGGGGGGGGGGGGGGGGGGGGGGGGGGGGGAEFGGGGGGGGGGGGGGGGFGFGGGGGGGGGGGGGGGGGGGGGFFFFFFFFFFFFFFFFFFFFFFFBEFFFFFFFFDFEDFF?@FFF?EFFFFFFFFEFFFFF@@B@F?FFFBFFAFFFB?BF;;9>:2:?0??B111:<A><7
@M04999:289:000000000-L3R54:1:1101:4810:10750 2:N:0:409
CACTGACTACTGGTGTATCTAATCCTGTTTGCTCCCCACGCTTTCGCATCTCAGCGTCAGTATCTGTCCAGAAGGCCGCCTTCGCCACCGGTATTCCTCCACATTTCTACGCATTTCACCGCTACACGTGGAATTCTACCTTCCTCTACAATACTCTAGTTAACCAGTTTTAAGTGCAATTCCTAGGTTGAGCCCAGGGCTTCAAACCTAACTTAATTAACCGACTACATTCCCTTTACCCCCAGTCATTCCGATTAACGCTCGCACCCTCCGTATTACCCAGGCTGCTGGCACGGAGGT
+
CC@@CCFDCC@FG,<F<FFF@,CC<FFEFEAFGGGGGGGGEF@FGGGGFCBEEGGGFFGGG9EED<FEECEFGGGG@FCGCFEFGGGEFFGFGGFGFFGEDFFGAFGGGGGGGGGGGGGGG>FGGGGGFGGGGGCGGGGGGGGGGGGGGGGGGGCGCFGGGFGG,AEGEEGGGGGGFGFGFGGGFGFEGGEGGCCFFCGGFA*4+=9C80:8AF5B;B+*1:))0/)))1***805B4**062=@2*;7C7?@2703777631196;>2(-:(((3:22<(,(,,(4(4,:034:91(2-
@M04999:289:000000000-L3R54:1:1101:18828:10782 2:N:0:409
ATGCGGACTACCAGGGTATCTAATCCTGTTTGCTACCCACGCTTTCGAGCATGAACGTCAGTGTTATCCCAGGAGGCTGCCCTCGCCATCGGTATTCCTCCACATCTCTACGCATTTCACTGCTACACGTGGAATTCTACCTCCCTCTGACACACTCTAGTTTGACAGTTTCAAATGCACGTCCCAAGTTGAGCTCGGGGATTTCACATCTGACTTATCTAACCGTCTGCGCTCGCTTTACGCCCAGTAATTCCGATTAACGCTCGCACCCTACGTATTACCGCGGCTGCTGGCACGTAGT
+
CCCCCGGGGGGGGGGGGGGGGGGGGGGGGGGGGGGGGGGGGGGGGGGGGGGGGGGGGGGGGGGGGGGGGGGGGGGGGGGGFGGGGGGGGGGGGGGGGGGGGGGGGGGGGGGGGGGGGGGGGGGGGGGGGGGG>DGGGGGGGGGGGGGGGGGGGGGGGGGGGGGGGGGGGGGGGGGGFGFGGGGGGGGGGGGGGGGGGGGGFFFFFFFFEFFFFFFFFFFEFFFFFFAFDEFFBDB@DF?FC@FFF@@FE?EFFFFFFFFFC16::>BFFF?BFB((,43<D2099>BFFBFFF::2431<4
@M04999:289:000000000-L3R54:1:1101:10029:10831 2:N:0:409
GTCGACTACTAGGGTATCTAATCCTGTTTGCTCCCCACGCTTTCGCATCTCAGCGTCAGTATCTGTCCAGAAGGCCGCCTTCGCCACCGGTATTCCTCCACATCTCTACGCATTTCACCGCTACACGTGGAATTCTACCTTCCTCTACAATACTCTAGTTAACCAGTTTTAAGTGCAATTCCTAGGTTGAGCCCAGGGCTTTCACACCTAACTTAATTATCCGCCTACATGCCCTTTACGCCCAGTCATTCCGATTAACGCTCGCACCCTACGTATTACCGCGGCTGCTGGCACGTAGTTT
+
CCCCCGGGGGGGGGGGGGGGGGCGFGGGGGGGGGGGGGGGGGGGGGGGGGGGGGGGGGGGGGGGGGGGGGGGGGGFGGGGGGGGGGGGGGGGGGGGGGGGGGGGGGGGGGGGFGGGGGGGGGGGGGGGGGGGFGGGGGGGGGGGGGGGCGGGGGGGGGGGGGGGGGFGFGGGGF7FFGFGGGGGGGGGDFGGGGGGGGGGFFFFFFFEB@EFFFFF?FF?FFFFFFFFFFE=B(;BECFFFFFFFFFFEFFFF?F7<6CD>F?6;@F9???B:7<AFBFFF>BF>0112:?<?FB<7<16)
@M04999:289:000000000-L3R54:1:1101:18321:10841 2:N:0:409
GACTACTGGGGTATCTAATCCTGTTTGCTACCCACGCTTTCGAGCATGAACGTCAGTGTTATCCCAGGAGGCTGCCTTCGCCATCGGTATTCCTCCACATCTCTACGCATTTCACTGCTACACGTGGAATTCTACCTCCCTCTGACACACTCTAGTTTGACAGTTTCAAATGCACGTCCCAAGTTGAGCTCGGGGATTTCACATCTGACTTATCTAACCGTCTGCGCTCGCTTTACGCCCAGTAATTCCGATTAACGCTCGCACCCTCCGTATTACCGCGGCTGCTTGCACGTAGTTAGCC
+
CCCCCGGGGFGGGGGGGGGGGGGGGGGGGGGGGGGGGGGGGGGCFFGGGGGGGGGGGGGGGGGGGGDFGGGGGGGGGGGGGGGGGGGGGFGGGG9FFGF<FFFGGGGGGGGGFGCGGGGGGGG>FGEGGGGGGGFGGGGGGGGGGGGGGGGGGAFFE8FGGGGGADGGGGGFGG?FFGFGGGGGGGEGCEE6E8CDDGCFAFFFFFF>EFEFCFFFFFAA*55<CAABAA=@=BEC@@(:9;5EF3<CEF013;?C(6349B>>9?<(((-304:F<B9>120-8))40)46,(385>><0
@M04999:289:000000000-L3R54:1:1101:4604:10868 2:N:0:409
TGACTACCAGGGTATCTAATCCTGTTTGCTACCCACGCTTTCGAGCATGAACGTCAGTGTTATCCCAGGAGGCTGCCTTCGCCATCGGTATTCCTCCACATCTCTACGCATTTCACTGCTACACGTGGAATTCTACCTCCCTCTGACACACTCTAGTTAGACAGTTTCAAATGCACGTCCCAAGTTGAGCTCGGGGATTTCACATCTGACTTATCTAACCGTCTGCGCTCGCTTTACGCCCAGTAATTCCGATTAACGCTCGCACCCTACGTATTACCGCGGCGGCTGGCACGTAGTTAGC
+
CCCCCGGGGGGGGGGGGGGGGGGGGGGGGGGGGGGGGGGGGGGGGGGGGGGGGGGGGGGGGGGGGGGGGGGGGGGGGGGGGGGGGGGEGGGGGGGGGGGGFGGGGGGGGGGGGGGGGFGGGFFFGGGGGGGGGGGGGGGFEGGGGGGGGGGFGGGGGGGGGGGGEGGGGGGGGGGGFFFGDGGFGGFGGG,=CEEDDDFGFFFFCFFFFFFCEFFFFFFFFFA2<EFFAFFBFFD48=@EFD@FCCFEEE;;?F(1>@6814;666?21<644<?)6<BFF96(,776BFB<(((44<4<<
@M04999:289:000000000-L3R54:1:1101:6332:10870 2:N:0:409
CGACTACAAGGGTATCTAATCCTGTTTGCTACCCACGCTTTCGAGCATGAACGTCAGTGTTATCCCAGGAGGCTGCCTTCGCCATCGGTATTCCTCCACATCTCTACGCATTTCACTGCTACACGTGGAATTCTACCTCCCTCTGACACACTCTAGTTAGACAGTTTCAAATGCACGTCCCAAGTTGAGCTCGGGGATTTCACATCTGACTTATCTAACCGTCTGCGCTCGCTTTACGCCCAGTAATTCCGATTAACGCTCGCACCCTACGTATTACCGCGGCTGCTGGCACGTAGTTAGC
+
CCCCCGGGGGGGGGGGGGGGGGGGGGGGGGGGGGGGGGGGGGGGGGGGGGGGGGGGGGGGGGGGGGGGGGGGGGGGGGGGGGGGGGGGGGGGGGGGGGGGGGGGGGGGGGGGGGGGGGGGGGGGGGGGGGGGGGGGGGGGGGGGGGGGGGGGGGGGGGGGGFGGGGGGGGGGGGGGFGFGGGGGGGGGGGGGGDGGGGGGFFFFFFFFFFFFFFFFFFFFBFFFFFFFFFFFFFFFFFFDB2?FCCFFFFFFFF@EF;BFF@FFF>::<F?7?AF2<44>B;>BF??>?F?B((,::>AF>
@M04999:289:000000000-L3R54:1:1101:27556:10882 2:N:0:409
GGACTACCAGGGTATCTAATCCTGTTTGCTACCCACGCTTTCGAGCATGAACGTCAGTGTTATCCCAGGAGGCTGCCTTCGCCATCGGTATTCCTCCACATCTCTACGCATTTCACTGCTACACGTGGAATTCTACCTCCCTCTGACACACTCTAGTTAGACAGTTTCAAATGCACGTCCCAAGTTGAGCTCAGGGATTTCACATCTGACTTATCTAACCGTCTGCGCTCGCTTTACGCCCAGTAATTCCGATTAACGCTCGCACCCTACGTATTACCGCGGCTGCTGGCACGTAGTTAGC
+
CCCCCGGGGGGGGGGGGGGGGGGGGGGGGGGGGGGGGGGGGGGGGGGGGGGGGGGGGGGGGGGGGGGGGGGGGGGGGGGGGGGGGGGGGGGGGGGGGGGGGGGGGGGGGGGGGGGGGGGGGGGGGGGGGGGGGGGGGGGGGGGGGGGGGGGGGGGGFGGGGGGGGGGGGGGGGGGGFGFGDGFGGGDGGGGDGGGGG?FGFFFFFFFFFFFFFFFFFFFFFFFFFFBFFFFFDDBCCF=>=DBEFFFFFFFFFFFFFF9;?@@B66;D8?FD?FBFFABF;>;BFFFFB?7<?0,2:<AA9
@M04999:289:000000000-L3R54:1:1101:3777:10892 2:N:0:409
TGACTACTGGGGTATCTAATCCTGTTTGCTACCCACGCTTTCGAGCATGAACGTCAGTGTTATCCCAGGAGGCTGCCTTCGCCATCGGTATTCCTCCACATCTCTACGCATTTCACTGCTACACGTGGAATTCTACCTCCCTCTGACACACTCTAGTTAGACAGTTTCAAATGCACGTCCCAAGTTGAGCTCGGGGATTTCACATCTTACTTATCTAACCGTCTGCGCTCGCTTTACGCCCAGTAATTCCGATTAACGCTCTCACCCTACTTATTACCGCGGCTGCCGTCACGTAGTTATC
+
CCCCCGGGGGDFGGGGGGGGGGCGGFG@FGGFGGFGGGGGGGGDGGGGGGGGGGGG7FGGGFGFGGGG,DFFGGGGGGGGCGFEGGGDCFGGGFGGGFFGFGGGGGGGGGGGGGGGGFFGGEFGGFGCCGFGGGGFGGGFDGGGGCFFGCEGGGDEFGGAFGGGGGGGGFAFFDDFFGFGGGGCEE,@88AFGGCC6CFC9CFFFFF+20>E<CFFCCFB>=A45A):AA(9@B(8>(8;@0(/)5?)))52?@;.7;(/1()/710:@(4:2<4-46(1(((99((-(-36?3((-<).-
@M04999:289:000000000-L3R54:1:1101:19036:10912 2:N:0:409
GACTACCGGGGTATCTAATCCTGTTTGCTCCCCACGCTTTCGCATCTCAGCGTCAGTATCTGTCCAGAAGGCCGCCTTCGCCACCGGTATTCCTCCACATCTCTACGCATTTCACCGCTACACGTGGAATTCTACCTTCCTCTACAATACTCTAGTTAACCAGTTTTAAGTGCAATTCCTAGGTTGAGCCCAGGGCTTTCACACCTAACTTAATTATCCGCCTACATGCCCTTTACGCCCAGTCATTCCGATTAACGCTCGCACCCTCCGTATTACCGCGGCTGCTGGCGCGGAGTTAGCC
+
CCCCCGGGGGGGGGGGGGGGGGGGGGGGGGGGGGGGGGGGGGGGGGGGGGGGGGGGGGGGGGGGGGGGGFFGGGGGFEGFEGGGGDGGGGGGGGGGCFGFGGGGFGGGGGGGGGGGGGGGGGGGGGGDGGGGGGGGGGGFGGGGGGGGCFGGGGGGGGGGGGGGGGGGGGGGGGGGFGFGGF6FFFCFGGGGGGDGFGGGFFFFEFF6>EFFCFFFFFFFFFFFFEFFFBBBBE4;@FFF67;3473??E;<DFCFFFFD>>029?,8:><1:?AAF09>0146:>F:?>?>(4041<F>,
@M04999:289:000000000-L3R54:1:1101:16003:10935 2:N:0:409
CTAGACTACTCGGGTATCTAATCCTGTTTGCTCCCCACGCTTTCGCATCTCAGCGTCAGTATCTGTCCAGAAGGCCGCCTTCGCCACCGGTATTCCTCCACATCTCTACGCATTTCACCGCTACACGTGGAATTCTACCTTCCTCTACAATACTCCAGATAACCAGTTTTAAGTGCAATTCCCAGGTTGAGCCCGGGGCTTTCACACCTAACTTAATTATCCGCCTACTTGCCCTTTACGCCCAGCCATTCCGATTAACGTTCGCACCCTCCGTATTCCCGCGGCTTCTGGCATGGATTTC
+
<ACCCFCAFGGGGGGDGF,CD,;;CCFC@<EEFGFGGG@:F@@FGG@FGFGGGC78C@:CDFGGGC9CECFGEEDGCE:F7F<BF?C67FG:?FEFAA=FDGGGFFFGGC+4?4,@?EGGD7FGGCF?BE:,,4EFEC,6,4=FGFGFGGDEFC==B=DF9AG?9?E,,7ECG2=A++222?D8B6EGGCFFGGGG>C*@*3;@FAF5:):B=+;6@+=4B*(655>D348C=);836C)62;(/(63))..4020;3./.(((,(46:02(.81:()6,((-163(,6))2()4())).-
@M04999:289:000000000-L3R54:1:1101:14644:11001 2:N:0:409
GTGACTACCGGGGTATCTAATCCTGTTCGCTCCCCACGCTTTCGTCCATCAGCGTCAATCGGTATTTAGTAACCTGCCTTCGCAATCGGGGTTCTGTGTAATATCTATGCATTTCACCGCTACACTACACATTCCAGCTACTTCAATACTATTCAAGATTAACAGTATCAACGGCAGTTCTACATTTAAGCTGCAGGTTTTCACCGCTGACTTATCAACCCGCCTACGGACCCTTTAAACCCAATAAATCCGGATAACGCTCGCATCCTCCGTATTACCGCGTCTGCTGGCACGGAGTT
+
CC<@B<EFGGGGGGGGGGCEGGDGGGFFGEBFFFGFGGGG@FECCFG:CFAFGGGG::FEFGGFGG@<EFEGFGFBFD=<FF7?CB=@FEG>FDFFF<CAFGGGGAE?FF<@AFFGGGGGDGGFFC@CDFGF=EFG9D,>CEDGG;AAFGGG8DFCDGGAGFGGFG8@DGGGCCDG59BF79FF,EGGF9F778CF*C9CFCFFFA>?AABE?ACFEAFFE9>>9==6(6@(68(6>579@D?;8@A<?C1:B6,6.<6422;;11;F)8?F1(804<BBF1(2:(6<?:?7<29;0(3
@M04999:289:000000000-L3R54:1:1101:12145:11006 2:N:0:409
GGCGGGACTACTCGGGTATCTAATCCTGTTCGCTCCCCACGCTTTCGTCCATCAGCGTCAATCGGTATTTAGTAACCTGCCTTCGCAATCGGGGTTCTGTGTAATATCTATGCATTTCACCGCTACACTACACATTCCAGCTACTTCAATACTATTCAAGATTAACAGTATCAACGGCAGTTCTACAGTTAAGCTGCAGGTTTTCACCGCTGACTTATCAACCCGCCTACGGACCCTTTAAACCCAATAAATCCGGATAACGCTCGCATCCTCCGTATTACCGCGGCTGCTGGCACGGAGT
+
CCCCCGDGGGGGGGGGGGGGGGGGGGGGGGGGGEGGCFGGGGG:FGGGGGDGGGGFCFGGGGGGGGGGGGGGGGGGGGG8FCEFGGGGGGGGGGFEGGGGGGGFFFGGGGFFGGGGFGBEGGEEEGGGGGGGFFDFAFGEGGFGGGGGGGGGGGGGGGGGGFFGGGCFGGGGGGGGFG5CCFGFGGGGGGFGGGGGGGCGFFFFFFFFFFBF@FFFFFFFFFFFF9BFFFFFF06@F3;FFFFFFDFFF)4AF:9>:<?<D29?:BB6?F?FFFBF?B:>BF?902301<?F51<<B;>F4
@M04999:289:000000000-L3R54:1:1101:16373:11037 2:N:0:409
GACTACAAGGGTATCTAATCCTGTTCGCTACCCATGCTTTCGAACCTCAGCGTCAGTTACAGACCAGAGAGCCGCCTTCGCCACTGGTGTTCTTCCATATATCTACGCATTCCACCGCTACACATGGAGTTCCACTCTCCTCTTCTGCACTCAAGAAAAACAGTTTCAGCTGCACTTCCCCGGTTAAGCCGAGGGCTTTCACAGCTGACTTGTTCTCCCGCCTGCGTTCGCTTTACGCCCAATAAATCCGGACAACGCTTGCCACCTACGTATTACCGCGGCTGCTGGCACGTAGTTAGCC
+
CCCCCGGGGGGGGGGGGGGGGGGGGGGGGGGGGGGGGGGGGGGGGGGGGGGGGGGGGGGGGGGGGGGGGGGGGGGGGGGGGGGGGGGGGGGGGGGGGGGGGGGGGGGGGGGGGGGGGGGGGGGGGGGGGGGGGGGGGGGGGGGGGGGGGGGGGGGFGGGGGGGGGGGGGGGGGGGGFFFGGGGGGGGGGGGGGDDCGGGGFFFFFFFFFFFFFFFFFBF>FFFFBBFFFFFFFFFFFFFF??;FFEFFEFFFFFFBFF:?:::DFBF>?::?<24<>?BFB>00:::?13<?FF046A<A:
@M04999:289:000000000-L3R54:1:1101:26056:11057 2:N:0:409
GGCGGACTACTGGGGTATCTAATCCTGTTCGCTACCCATGCTTTCGAACCTCAGCGTCAGTTACAGACCAGAGAGCCGCCTTCGCCACTGGTGTTCTTCCATATATCTACGCATTCCACCGCTACACATGGAGTTCCACTCTCCTCTTCTGCACTCAAGAAACATAGTTTCAGCTGCAGTTCCCCAGTTAAGCTGGGGGCTTTCACAGCTGACTTATCTTCCCGCCTGCGTTCGCTTTACGCCCAATAAATCCGGACAACGCTTGCCACCTACGTATTACCGCGGCTGCTGGCACGTAGTT
+
CCCCCGGGGGGFGGGGGGGGGGGGGGGGGGGGGGGGGGGGGGGGGGGGGGGGGGGGGGGGGGGGGGGGGGGGGGGGGGGGGGGGGGGGGGGFGGGGGGGGGGGGG9@FGGGGGGGGGGGGGGGGGGGFFGGGGGGGGGGGGGGGGGGGGGFGGGFGGGGGGGGFFGGGGGFGFFGGFGFGGGGGGGGGGGGGGGGGGGGGFFFFFFFFFFFBFFFFFFFFFFB@BFFFFFFFFFFFDDFFFFFFF6@FFEEF@F9?;BBBF>B06?(-22?BBFF?F7A<<19019>F:??067?<?BF16
@M04999:289:000000000-L3R54:1:1101:4004:11090 2:N:0:409
TCGTAGACTACTAGGGTATCTAATCCTGTTCGCTACCCATGCTTTCGAACCTCAGCGTCAGTTACAGACCAGAGAGCCGCCTTCGCCACTGGTGTTCTTCCATATATCTACGCATTCCACCGCTACACATGGAGTTCCACTCTCCTCTTCTGCACTCAAGAAAAACAGTTTCAGCTGCACTTCCCCGGTTAAGCCGAGGGCTTTCACAGCTGACTTGTTCTCCCGCCTGCGTTCGCTTTACGCCCAATAAATCCGGACAACGCTTGCCACCTACGTATTACCGCGTCTGCTGGCACGTAGT
+
CCCCCGGGGGGGGGGGGGGGGGGGGGGGGGGGGGGGGGGGGGGGGGGGGGGGGGGGGGGGGGGGGGGGGGGGGGGGGGGGGGGGGGGGGGGGGGGGGGGGGGGGGFFCGGGGGGGGGGGGGGGGDFGGGGCEFCFGGFFGGGGGGGGGFGFDFGGGGGGGGFGCGGGGGGGGGCGGFGFGGGGGGGGDGGEGGGG6DGDG>FFFFFFFFFFFFFFFFFFFFFEFFFF2>=9<DFF@FFFFFFFFFFFFFFEEE@@>029??>>??FFFFFBF:B08?DFAA2:99(4-2442:?:,48:B:
@M04999:289:000000000-L3R54:1:1101:12363:11095 2:N:0:409
AAAAGGACTACTCGGGTATCTAATCCTGTTTGCTACCCACGCTTTCGAGCATGAACGTCAGTGTTATCCCAGGAGGCTGCCTTCGCCATCGGTATTCCTCCACATCTCTACGCATTTCACTGCTACACGTGGAATTCTACCTCCCTCTGACACACTCTAGTTAGACAGTTTCAAATGCACGTCCCAAGTTGAGCTCGGGGATTTCACATCTGACTTATCTAACCGTCTGCGCTCGCTTTACGCCCAGTAATTCCGATTAACGCTCGCACCCTACGTATTACCGCGGCTGCTGGCACGTAGT
+
CCCCCGGGGGGGGGGGGGGGGGGGGGGGGGGGGGGGGGGGGGGGGGGGGGGGGGGGGGGGGGGGGGGGGGGGGGGGGGGGGGGGGGGGGGGGG8FGGGGGGGGGGGGGGGGGGGGGGGGGGGGGGGGGGGGEGGGGFGGGGGGGGGGGGGGGGGGGGGGGGGGGGGGGGGGGGGGGFGFGGGGGGGGGGGFFGGGGGGGGDEFFFFFFFFFFCFFFFFFFFAEFFFFFFFFF@FFFFBDFFFFF9<6@EECEFCF?FFFEFDFFF1>>>3:BB<6??FB>AA(07-4>>?FBFFF?F0.48
@M04999:289:000000000-L3R54:1:1101:8167:11126 2:N:0:409
GCCGTGACTACCGGGGTATCTAATCCTGTTTGCTCCCCACGCTTTCGCATCTCAGCGTCAGTATCTGTCCAGAAGGCCGCCTTCGCCACCGGTATTCCTCCACATCTCTACGCATTTCACCGCTACACGTGGAATTCTACCTTCCTCTACAATACTCCAGATAACCAGTTTTAAGTGCAATTCCCAGGTTGAGCCCGGGGCTTTCACACCTAACTTAATTATCCGCCTACATGCCCTTTACGCCCAGTCATTCCGATTAACGCTCGCACCCTCCGTATTACCGCGGCTGCTGGCACGGAGT
+
CCCCCGGGGGGFGGGGGGGGGGCCEFFGGGGGGGGFGGGGGGGGGGGGEEGGGGGFGGGGGGGGGGGGGGGGGGGGGGGGGGGGGGGGGGGGCGGGGGGGGGGGCGGGGGGGGGGGGGGGGGGGGGGGGGGGGGGGGGGGGGGGGGGGGGGGGGGGGGGGGGGGGGGGFFGGFGGGFGFGGGGGGGGFGFGGGGFGGGGGFFFFFFFFFFFFFFF>>=CFFFF4=@?FFFFFEFFFFF@FFFFFFFF8<ECEFA>:??BFFF>?FF>>FF0:BF>6?FB>AFFFF0302?BF(2(5<9B98
@M04999:289:000000000-L3R54:1:1101:29505:11161 2:N:0:409
ATGGACTACCCGGGTATCTAATCCTGTTTGCTACCCACGCTTTCGCGCATGAACGTCAGTGTTATCCCAGGAGGCTGCCTTCGCCATCGGTATTCCTCCACATCTCTACGCATTTCACTGCTACACGTGGAATTCTACCTCCCTCTGACACACTCTAGTTAGACAGTTTCAAATGCACGTCCCAAGTTGAGCTCGGGGATTTCACATCTGACTTATCTCACCGTCTGCGCTCGCTTTACGCCCAGTAATTCCGATTAACGCTCGCACCCTACGTATTACCGCGTCTTCTGCCACGTAGTT
+
C@CCCGFGGGDFCGGGGGGGFGGGGGGFDGG9CFEFFGEEGGFGG,CFGGGGFGGG7@FGFGGCEGCFGGGGGGGAFEGGGGGG,BCF7FG<BFGC9<EGCGGGGGGGGGDEGEFGDGGGGGGGFFGFAF7F:?FGGGGCFDGGGGFF;F?FGGDGGC:=EDE@;=A=FGFFEGFF9DF=F=893DDFGGFGCCGG6**7?5EFFFFFEF484BFF=9+:BB=D>2(>@@2@B2<67CEE@076@;CEFC<E@0623E;?03?>F69(,(.1:?2)4<<ABFF23,(-<<)).)78103)
@M04999:289:000000000-L3R54:1:1101:16686:11172 2:N:0:409
GTGACTACCGGGGTATCTAATCCTGTTCGCTCCCCACGCTTTCGTCCATCAGCGTCAATCGGTATTTAGTAACCTGCCTTCGCAATCGGGGTTCTGTGTAATATCTATGCATTTCACCGCTACACTACACATTCCAGCTACTTCAATACTATTCAAGATTAACAGTATCAACGGCAGTTCTACAGTTAAGCTGCAGGTTTTCACCGCTGACTTATCAACCCGCCTACGGACCCTTTAAACCCAATAAATCCGGATAACGCTCGCATCCTCCGTATTACCGCGGCTGCTGGCACGGAGTT
+
CCCCCGGGGGGGGGGGGGGGGGGGGGGGGGGGGGGGGGGGGGGGGGGGGGGGGGGGGGGGGGGGGGGGGGGGGGGGGGGGGGGGGGGGGGGGGGGGGGGGGGGGGGGGGGGGGGGGGGGGGGGGGGGGGGGGGGGGGGGGGGGGGGGGGGGGGGFGGGGGGGGGGGGGGGGGGGGGF?FGGGGGFGGGGGGGGFFGGFGGFFFFFFFFF=BEFFFFFFFDBBF5>DFF>?BBFF8@EEEFF?DFD@EEEEEF;;;@EF?F?BF>98>?BBFFFFF>BB<BB>FB99<?:??FF(4>42:
@M04999:289:000000000-L3R54:1:1101:6567:11188 2:N:0:409
AGACTACAAGGGTATCTAATCCTGTTTGCTACCCACGCTTTCGAGCATGAACGTCAGTGTTATCCCAGGAGGCTGCCTTCGCCATCGGTATTCCTCCACATCTCTACGCATTTCACTGCTACACGTGGAATTCTACCTCCCTCTGACACACTCTAGTTAGACAGTTTCAAATGCACGTCCCAAGTTGAGCTCGGGGATTTCACATCTGACTTATCTAACCGTCTGCGCTCGCTTTACGCCCAGTAATTCCGATTAACGCTCGCACCCTACGTATTACCGCGGCTGCTGGCACGTAGTTAGC
+
CCCCCGGGGGGGGGGGGGGGGGGGGGGGGGGGGGGGGGGGGGGGGGGGGGGGGGGGGGGGGGGGGGGGGGGGGGGGGGGGFGGGGGGGGGGGGGGGGGGGGGGGGGGGGGGGGGGGGGGGGGGGGGGGGGGGGGGGGGGGGGGGGGGGGGGGGGGGGGGGGGGGGGGGGGGGGGGGFGFGGFFGGGGGGGGGGGGGGDGCFFFFFFFFFFB5=AFFFFFFFFDFFFF=ADBFFDFFFFFFFFDFFFFFFEFFF0?FFFBFFBBB>;:6<<FB<2:AFA6;B2990::?>?()48?<:46>A
@M04999:289:000000000-L3R54:1:1101:14685:11259 2:N:0:409
TGACTACCCGGGTATCTAATCCTGTTTGCTACCCACGCTTTCGAGCATGAACGTCAGTGTTATCCCAGGAGGCTGCCTTCGCCATCGGTATTCCTCCACATCTCTACGCATTTCACTGCTACACGTGGAATTCTACCTCCCTCTGACACACTCTAGTTAGACAGTTTCAAATGCACGTCCCAAGTTGAGCTCGGGGATTTCACATCTGACTTATCTAACCGTCTGCGCTCGCTTTACGCCCAGTAATTCCGATTAACGCTCGCACCCTACGTATTACCGCGGCTGCTGGCACGTAGTTAGC
+
CCCCCGGGGGGGGGGGGGGGGGGGGGGGGGGGGGGGGGGGGGGGGGGGGGGGGGGGGGGGGGGGGGGGGGGGGGGGGGGGGGGGGGGGGGGGGGGGGGGGGGGGGGGGGGGGGGGGGGGGGGGGGGGGDGGGGGGGGGGDGGGGGGGGGFGGGGGGFGGGGGGGGGGGGGGGGGGGFGFGGGGGGGGGGGFGGGGGGDFFFFFFFFFFFFFFFFFFFFFFFFFFFFBFBFFFFFFFEFD>;F6@EEFFFEEFDFFFFFF;DFFFB0<BFFBB?FFFBB:B>B;>9??F:BF?B<<::AFB<
@M04999:289:000000000-L3R54:1:1101:12762:11295 2:N:0:409
GGAGACTACTAGGGTATCTAATCCTGTTTGCTCCCCACGCTTTCGCATCTCAGCGTCAGTATCTGTCCAGAAGGCCGCCTTCGCCACCGGTATTCCTCCACATCTCTACGCATTTCACCGCTACACGTGGAATTCTACCTTCCCCTACAATACTCCAGATAACCAGTTTTAAGTGCAATTCCCAGGTTGAGCCCGGGGCTTTCACACCTAACTTAATTATCCGCCTACATGCCCTTTACGCCCAGTCATTCCGATTAACGCTCGCACCCTCCGTATTACCGCGGCTGCTGGCCCGGAGTT
+
CCCCCGGGGGGGGGGGGGGGGGGGGGGGGGGGGGGGGGGGGGGGGGGGGGGGGGGGGGGGGGGGGGGGGGGGGGGGGGGGGGGGGGGGGGGGGGGGGGGGGGGGGGGGGGGGGGGGGGGGGGGGGGGGGGGFGGFFFGGGGGGGGGGGGFCFGGGGGGGGGGGGGGGGGGGGGGGGFGFGGGGGGFGGGGGGGGGDDDD7FFFFFFFFBEFFFFFFFFFCF?DFFF?FEEEFFFFDFFFFFFF@DEFFE??C@;@8@EFFFFFFFFFF6(4:6(((44>46>>1((-:B?(1((273(-,
@M04999:289:000000000-L3R54:1:1101:13483:11297 2:N:0:409
AGACTACCCGGGTATCTAATCCTGTTCGCTCCCCACGCTTTCGTCCATCAGCGTCAATCGGTATTTAGTAACCTGCCTTCGCAATCGGGGTTCTGTGTAATATCTATGCATTTCACCGCTACACTACACATTCCAGCTACTTCAATACTATTCAAGATTAACAGTATCAACGGCAGTTCTACAGTTAAGCTGCAGGTTTTCACCGCTGACTTATTAACCCGCCTACGGACCCTTTAAACCCAATAAATCCGGGTAACGCTCGCATCCTCCGTATTACCGCGGCTGCTGGCACGGAGTTAGC
+
CCCCCGGGGGGGGGGGGGGGGGGGGGGGGGGGGGGGGGGGGGGGGGGGGGGGGGGGGGGGGGFGGGGGGGGGGGGGGGGGGGGDGGGGGGGGGGGGGGGGGGGGGGGGGGGGGGGGGDGGGGGGGGGGGGGGGGGGGGGGGGGGGGGGGFGCGGGFFGGGGGGGGGGGGGGGGDGGFGFGGGGGGGGGGGGGGGGDFGFGFFFAEFFFFFFE=FFFFFFFABFFFFDDFFFFFFFF59<FDFFFEEEFEFFFFFFFF;;B(4;>FBFF272?F:>DFBF09BF>>FFF01<?FBFF:?<).
@M04999:289:000000000-L3R54:1:1101:15489:11298 2:N:0:409
TGACTACTAGGGTATCTAATCCTGTTTGCTACCCACGCTTTCGAGCATGAACGTCAGTGTTATCCCAGGAGACTGCCTTCGCCATCGGTATTCCTCCACATCTCTACGCATTTCACTGCTACACGTGGAATTCTACCTCCCTCTGACACACTCTAGTTTGACAGTTTCAAATGCACGTCCCAAGTTGAGCTCGGGGATTTCACATCTGACTTATCTAACCGTCTGCGCTCGCTTTACGCCCAGTAATTCCGATTAACGCTCGCACCCTACGTATTACCGCGGCTGCTGGCACGTAGTTAGC
+
CCCCCGGGGGGGGGGGGGGGGGGGGGGGGGGGGGGGGGGGGGGGGGGGGGGGGGGGGGGGGGGGGGGGGGGGGGGGGGGGGGGGGGGGGGGGGGGGGGGGGGGGGGGGGGGGGGGGGGGGGGGGGGGGGGGGGGGGGGGGGGGGGGGGGGGGGGGGGGGGGGGGGGGGGGGGGGGGFGFGGGCGGGGGGGGGGGGCCDGGFFFFFFFFFFFFEFFFEFFFFFFFFFBFAABFFDFEFFFF@2BFF?E?CC@DFD?EFFFFFFFFFFFFFB0<>ABABBFFFF>>>?D0?B0,4,3:?F<B4
@M04999:289:000000000-L3R54:1:1101:17611:11313 2:N:0:409
GACTACTCGGGTATCTAATCCTGTTTGCTCCCCACGCTTTCGCATCTCAGCGTCAGTATCTGTCCAGAAGGCCGCCTTCGCCACCGGTATTCCTCCACATCTCTACGCATTTCACCGCTACACGTGGAATTCTACCTTCCTCTACAATACTCCAGATAACCAGTTTTAAGTGCAATTCCCAGGTTGAGCCCGGGGCTTTCACACCTAACTTAATTATCCGCCTACATTCCCTTTACGCCCAGTCTTTCCGATTATCGCTCGCCCCCTCCGCATTACCGCGGCTGCTGTCACGACGTATGCC
+
C@CCCGGGG@EFCGGGGCCC9DAFGG8AFFFGGCFGGF@F@6FCBFGGGGGGGG:CCFGGGEGG<ED<EFEFEFGGFED<BFGGGC7C:DFF,AEEFGGFGGGGGG?CF==FE?FG>GEEEFG+4=BF9F<,CCFD9=@D4@FCA;D;DFF?=8=AFDC8D@=EEDFE8=@FCGCD9D1A=DDEGD6:C,D97CCD?CC2+=+;96AA==A:*B@@?FF@FFF=BB4*/80>*>4;16>>0(..)9)7)(614<)<(13;(((-321<32(4((<)4134(370(,,),6A?,((-()(64
@M04999:289:000000000-L3R54:1:1101:24418:11330 2:N:0:409
CTGGTGACTACACGGGTATCTAATCCTGTTCGCTACCCATGCTTTCGAACCTCAGCGTCAGTTACAGACCAGAGAGCCGCCTTCGCCACTGGTGTTCTTCCATATATCTACGCATTCCACCGCTACACATGGAGTTCCACTCTCCTCTTCTGCACTCAAGAAAAACAGTTTCAGCTGCACTTCCCCGGTTAAGCCGAGGGCTTTCACAGCTGACTTGTTCTCCCGCCTGCGTTCGCTTTACGCCTAATAAATCCGGACAACGCTTGCCACCTACGTATTACCGCGGCTGCTGGCACGTAGT
+
CCCCCGGGGGGGGGGGGGGGGGGGGGGGGGGGGGGGGGGGGGGGGGGGGGGGGGGGGGGGGGGGGGGGGGGGGGGGGGGGGGGGGGGGGGGGGGGGGGGGGGGFGGGGGGGGGGGGGGGGGGGGGGGGFFGF8DFGGGGGGGGGGGGGGGGGGGGGGGGGGGGGGGGGGGGGGGGGFGFGGGGGGGGGGGGGGGGG>CGGFFFFFFFFFFFFFFFAEFBFFFFF>FFFFFFFFFFFF?DFE;DB343<C<CECF>FFFFFFFF?F:BFFF::??3<?A?4992>>;9F>6)),((.2:264
@M04999:289:000000000-L3R54:1:1101:16975:11342 2:N:0:409
GTCGACTACTAGGGTATCTAATCCTGTTCGCTCCCCACGCTTTCGTCCATCAGCGTCAATCGGTATTTAGTAACCTGCCTTCGCAATCGGGGTTCTGTGTAATATCTATGCATTTCACCGCTACACTACACATTCCAGCTACTTCAATACTATTCAAGATTAACAGTATCAACGGCAGTTCTACAGTTAAGCTGCAGGTTTTCACCGCTGACTTATTAACCCGCCTACGGACCCTTTAAACCCAATAAATCCGGATAACGCTCGCATCCTCCGTATTACCGCGGCTGCTGGCACGGAGTT
+
CCCCCGGGGGGGGGGGGGGGGGGGGGGGGGGGGGGGGGGGGGGGGGGGGGGGGGGGGGGGGGGGGGGGGGGGGGGFGGGGGGGGGGGGGGGGGGGGGGGGGGGGGGGGGGGGGGGGGGGGGGGGGGGGGGGGGGGGGGGGCGGGFGGGGGGGGGGGGGGGGGGGGGGGGGGGGGDGFD?FGGGGGGGGFGGGGGFFGGGCACFFFFFFFBADFFFFFFAEF@ABFFFFF2@@@FFDFE4FFDFFF@)4>FEF@B;0;EFF>DD;;9?FF?FFFFFFFFFF<>B>>9BFF?BFFFFF>FFF
@M04999:289:000000000-L3R54:1:1101:18927:11377 2:N:0:409
AATTGGACTACTGGGGTATCTAATCCTGTTTGCTACCCACGCTTTCGAGCATGAACGTCAGTGTTATCCCAGGAGGCTGCCTTCGCCATCGGTATTCCTCCACATCTCTACGCATTTCACTGCTACACGTGGAATTCTACCTCCCTCTGACACACTCTAGTTAGACAGTTTCAAATGCACGTCCCAAGTTGAGCTCGGGGATTTCACATCTGACTTATCTAACCGTCTGCGCTCGCTTTACGCCCAGTAATTCCGATTAACGCTCGCACCCTACGTATTACCGCGGCTGCTGGCACGTAGT
+
CCCCCGGGGGGGGGGGGGGGGGGGGGGGGGGGGGGGGGGGGGGGGGGGGGGGGGGGGGGGGGGGGGGGGGGGGGGGFGGGGGGGGGGGGGGGGGGGGGGGGGGGGGGGGGGGGGGGGGGGGGGGGGGGGGGGGFFGGGGGGGGGGGGGGGGGGGGGGGGFGGGGGGGGGGGGGGGGFGFDFFGEDGDFFGGGGGGGGGGGEFFFFFFFECFC5@5FFFFFFFFB>AFF==4AAFFFFFFFFFF;@D74)9??CCE?FFFEFFF?FFBBFFFF7?BFFF:2<B:9((9,7B>?2273((,44
@M04999:289:000000000-L3R54:1:1101:14796:11382 2:N:0:409
AGCCTGACTACTAGGGTATCTAATCCTGTTTGCTACCCACGCTTTCGAGCATGAACGTCAGTGTTATCCCAGGAGGCTGCCTTCGCCATCGGTATTCCTCCACATCTCTACGCATTTCACTGCTACACGTGGAATTCTACCTCCCTCTGACACACTCTAGTTAGACAGTTTCAAATGCACGTCCCAAGTTGAGCTCGGGGATTTCACATCTGACTTATCTAACCGTCTGCGCTCGCTTTACGCCCAGTAATTCCGATTAACGCTCGCACCCTACGTATTACCGCGGCTGCTGGCACGGAGT
+
CCCCCGGGGGGGGGGGGGGGGGGGGGGGGGGGGGGGGGGGGGGGGGGGGGGGGGGGGGGGGGGGGGGGGGGGGGGGGGGGGGGGGGGGGGGGGCFGGGGGGGGGFGGGGGGGGGGGGGGGGGGGGGGGGGGGGGGGGGGGGGGGGGGGGGGGGGGGGGGGGGGGFGGGGFGGGGGGFGFGFGGGGGFGGGGGGGFFGGGGADFFFFFFFFFFFFFFFFFFFFFFFFFFDFFAFFFFFFFFEFFBF??EECEFFFF<@?FFF?9;<BFBFFBF1:?FFBF>AD?>F93((8?F0?7<191(-
@M04999:289:000000000-L3R54:1:1101:15924:11389 2:N:0:409
GGACTACAGGGGTATCTAATCCTGTTTGCTCCCCACGCTTTCGCATCTCAGCGTCAGTATCTGTCCAGAAGGCCGCCTTCGCCACCGGTATTCCTCCACATCTCTACGCATTTCACCGCTACACGTGGAATTCTACCTTCCTCTACAATACTCCAGATAACCAGTTTTAAGTGCAATTCCCAGGTTGAGCCCGGGGCTTTCACACCTAACTTAATTATCCGCCTACATGCCCTTTACGCCCAGTCATTCCGATTAACGCTCGCACCCTCCGTATTACCGCGGCTGCTGGCACGGAGTTAGC
+
CCCCCGGGGGGGGGGGGGGGGGGGGGGGGGGGGGGGDGGGGCFGGEGGGGGGGGGGGGGGFGGGGGGGGGGGGGGGGEGGGGGGGGGGFGGGGGGGGGGGGGCFFGGGGGGGGGGGGGDEGGGGGGGEGFFGGFFGGGGGGFGGGGGGGGGGGGGGFGDGGCGGDGAEGFGGGGGGFGFGGGGCGGGGGGGGGGGGGGGGFFFFFEF4=>EEEFFAEFFFEDFF@D9EC@EFED@EF<DDF;<;@AEF?EE;@<D3><@BFFFBF7B:BB>B18>44A6>49>0(4:B?<F?B>02(4454
@M04999:289:000000000-L3R54:1:1101:13125:11394 2:N:0:409
AGGACTACAGGGGTATCTAATCCTGTTTGCTCCCCACGCTTTCGCATCTCAGCGTCAGTATCTGTCCAGAAGGCCGCCTTCGCCACCGGTATTCCTCCACATCTCTACGCATTTCACCGCTACACGTGGAATTCTACCTTCCTCTACAATACTCTAGTTAACCAGTTTTAAGTGCAATTCCTAGGTTGAGCCCAGGGCTTTCACACCTAACTTAATTATCCGCCTACATGCCCTTTACGCCCAGTCATTCCGATTAACGCTCGCACCCTCCGTATTACCGCGGCTGCTGGCACGGTGTT
+
CCCCCGGGGGGGGGGGGGGGGGGGGGGGGGGGGGGGGGGGGGGGGGGGGGGGGGGGGGGGGGGGGGGGGGGGGGGGGGGGGGGGGGGGGGGGGGGGGGGGGGGGGGGGGGGGGGGGGGGGGGGGGGGGGGGGGGGGGGGGGGGGGGGGGGGGGGGGGGGGGGGGGGGGGGGFGGGGFGFGGDDG=FGGGGGGGGGFGD>FFFFFFFFFFFFFFFFFEFFFFADFADFFFFBEFFDFFE@FBFFFFFEFFCFE;D@FFFFBFFF;FFFFFFFFF<BFFFFFFF66>9:BDFBBF?B(-8:
@M04999:289:000000000-L3R54:1:1101:2078:11432 2:N:0:409
TGGGGACTACTGGGGTATCTAATCCTGTTTGCTCCCCACGCTTTCGCATCTCAGCGTCAGTATCTGTCCAGAAGGCCGCCTTCGTCACCGGTATTCCTCCACATCTCTACGCATTTCACCGCTACACGTGGAATTCTACCTTCCTCTACAATACTCTAGTTAACCAGTTTTAAGTGCAATTCCTAGTTTGAGCCCAGGGCTTTCACACCTAACTTAATGATCCGCCTACATCCCCTTTACTCCCAGTCATTCCGATTAACGCTCGCACCCTCCGTATTACCGCGGCTCCTGTCACGGAGTT
+
CCCCCCCFEEFCDGCCGGFGFCFEDEFEFGFFAFFGGCFCGGDGGCGGFGFG@FFGGGECG<EEFGGG?DFGGGCF=CFEEGGFGGFEFEGGGGGGGGGGGGGFGGFGGGGGDFGGGFGGGGGGGGGGGFE>,EEFF,EBFGFEFGGGDFDFGEFFECA,7EEGFFGGGGFG6=FGFGFE8FDF9A,EFFF6CFCD+0+?C*9AAFEAAFFECFFF:F+*+>6):<9A=)/*072>>EFA*8B(7).7=<EEE((/(()9,.262;13:7?:(-4<?>6-2(4,2,(,,,5.))62(3((,
@M04999:289:000000000-L3R54:1:1101:7354:11455 2:N:0:409
AGCGACTACTCGGGTATCTAATCCTGTTTGCTCCCCACGCTTTCGCATCTCAGCGTCAGTATCTGTCCAGGAGGCCGCCTTCGCCACCGGTATTCCTCCACATCTCTACGCATTTCACCGCTACACGTGGAATTCTACCTTCCTCTACAATACTCTAGTTAACCAGTTTTAAGTGCAATTCCTAGGTTGAGCCCAGGGCTTTCACACCTAACTTAATTATCCGCCTACATGCCCTTTACGCCCAGTCATTCCGATTAACGCTCGCACCCTCCGTATTACCGCGGCTGCTGGCACGGAGTTT
+
CCCCCGGGGGGGGGGGGGGGGGGGGGGGGGGGGGGGGGGGGGGGGGGGGGGGGGGGDEEGGGGGGGGGGGGGGGGGGGGGGGGGGGGGGFGGGGGGGGGGGGGGGGGEGGGGGGGGGGGGGGGGGGEGGGGGGGGGDGGGC?FGGGGGGGGGGGGGCGGGGGGGGGGFGGGGDADGFGFFGGGGAFGGGGGGGGGGFCGGAFFFFFFDF2>BEFFFEBCEFEFFFFFFF??@3@E27CFDFFFFF@F<CCEF;1;;1C>0662;B9>6B,38;B0<?<<>(49>B>61482182<96(-3)
@M04999:289:000000000-L3R54:1:1101:28942:11465 2:N:0:409
GGTCAGACTACTCGGGTATCTAATCCTGTTCGCTACCCATGCTTTCGAGCCTCAGCGTCAGTAACAGACCAGAGAGCCGCCTTCGCCACTGGTGTTCTTCCATATATCTACGCATTTCACCGCTACACATGGAGTTCCACTCTCCTCTTCTGCACTCAAGTCTCTCAGTTTCCGATGCTCTTCCTCAGTTAAGCTGAGGGCTTTCACATTCAGACTTAAAAGACCGCCTGCGCTCCCTTTACGCCCAATAAATCCGGACAACGCTTGCCACCTACGTATTACCGCGGCTGCTGGCACGT
+
CCCCCGGGGGGGGGGGGGGGGGGGGGGGGGGGGGGGGGGGGGGGGGGGGGGGGG8FGGGGGGGGGGGGGGGGGGC@DGGGGGGGGGGGGGGGGGGGFGFGGGGGGDGGGGGGGGGGGGGGGGGGGGGGGGGGGCGGGGGGGFGGGGGGGGGGGGGGGGGFGGGGGGFFGGGGGD>EFGFGGGGGGGGGGGGGGGGGGGGGEFFFFFFFFEFF=FFFFFF8BCFD:>B=>=D=BFDFDDFFFFFFBFFFF3<E3<@FF699DFBFFF?BBFF?F?20:>BBFB6:>B>F>B?FF?3<234
@M04999:289:000000000-L3R54:1:1101:5567:11485 2:N:0:409
GGACTACCGGGGTATCTAATCCTGTTTGCTACCCACGCTTTCGAGCATGAACGTCAGTGTTATCCCAGGAGGCTGCCTTCGCCATCGGTATTCCTCCACATCTCTACGCATTTCACTGCTACACGTGGAATTCTACCTCCCTCTGACACACTCTAGTTAGACAGTTTCAAATGCACGTCCCAAGTTGAGCTCGGGGATTTCACATCTGACTTATCTAACCGTCTGCGCTCGCTTTACGCCCAGTAATTCCGATTAACGCTCGCACCCTACGTATTACCGCGGCTGCTGGCACGTAGTTAGC
+
CCCCCGGGGGGGGGGGGGGGGGGGGGGGGGGFGGGGGGGGGGGGGGGGGFGGGGGGGGGGGGGGGGGAGGGGGGGGGGGGGGGGGGGGGGGGGGGGGGGGGGGGGGGGGGGGGGGGGGGGGGGGGFFGGGGGGGGGFGGGGGGGFDFGGGGGGGGAFGGGGGGGGGGCFGGGGGGGFGFGGGGGGGGGGGCCCCCDDGFGFFFFAFFF<E;EEFFFEFFB?AF>4A@FBFFF?DDFE@D>B1;EE?EFFCED??;9>60;?B169>?:<B6?7AB2<4:0(-4;>B)4?(322,4,3>>)4
@M04999:289:000000000-L3R54:1:1101:10541:11505 2:N:0:409
GGGGACTACCCGGGTATCTAATCCTGTTCGCTCCCCACGCTTTCGTCCATCAGCGTCAATCGGTATTTAGTAACCTGCCTTCGCAATCGGGGTTCTGTGTAATATCTATGCATTTCACCGCTACACTACACATTCCAGCTACTTCAATACTATTCAAGATTAACAGTATCAACGGCAGTTCTACAGTTAAGCTGCAGGTTTTCACCGCTGACTTATCAACCCGCCTACGGACCCTTTAAACCCAATAAATCCGGATAACGCTCGCATCCTCCGTATTACCGCGGCTGCTGGCACGGAGTT
+
CCCCCGGGGGGGGGGGGGGGGGGGGGGGGGGGGGGGGGGGGGGGGGGGGGGGGGGGGGGGGGGGGGGGGGGGGGGGGGGGGGGGGGGGGGGGGGGGGGGGGGGGGGGGGGGGGGGGGGGGGGGGGGGGGGGGGGGGGGGGGGFGGGGGGGGGGGGGGGGGGGGGGGGGGGGGGGG6?GFGGGGGGGGGGGGGGGGGGGFGFFFFFFFFFABDEFFFFFFFFFFFFFFD=@FFFF@@EFFFFFD@;DEFFFFEFF?D?EEF;:?FFFFFBF>?>B<B:<<B606166;FF)46<?FF(((4
@M04999:289:000000000-L3R54:1:1101:8933:11509 2:N:0:409
GGCGGACTACAGGGGTATCTAATCCTGTTTGCTCCCCACGCTTTCGCATCTCAGCGTCAGTATCTGTCCAGAAGGCCGCCTTCGCCACCGGTATTCCTCCACATCTCTACGCATTTCACCGCTACACGTGGAATTCTACCTTCCTCTACTATACTCTAGTTAACCAGTTTTAAGTGCAATTCCTAGGTTGAGCCCAGGGCTTTCACACCTAACTTAATTATCCGCCTACATGCCCTTTACGCCCAGTCATTCCGATTAACGCTCGCACCCTCCGTATTACCGCGGCTGCTGGCACGGAGTT
+
CCCCCGGGGGFGGGGGGGGGGGGGGGGGGGGGGGGGGGGGGGGGGGEECGGGGGGGGGGGGGFGGGGGGGGGGGGGGGGGGGGGGGGGGGGGGGGGGGGGGFGGGGGGGGGGGGGGGGGGGGGGGGGGGGGGFGGGGC=FGGGGGGGGGGGGGGGGGGGGGGGGGGGGGGGFGFDGFGFGGGGGGCGGGGGGGGG5FDDGFFFFFFFFFD@EFFFFCFFCFEFFFFFFFBFEFFFEBE=C@FFFFFFFEFFF?=<DF0?EFFD?B>BFF(:?BFBFFFF>DBF>;(-4:?2?B:?196284
@M04999:289:000000000-L3R54:1:1101:20480:11515 2:N:0:409
GAGACTACTGGGGTATCTAATCCTGTTTGCTACCCACGCTTTCGAGCATGAACGTCAGTGTTATCCCAGGAGGCTGCCTTCGCCATCGGTATTCCTCCACATCTCTACGCATTTCACTGCTACACGTGGAATTCTACCTCCCTCTGACACACTCTAGTTTGACAGTTTCAAATGCACGTCCCAAGTTGAGCTCGGGGATTTCACATCTGACTTATCTAACCGTCTGCGCTCGCTTTACGCCCAGTAATTCCGATTAACGCTCGCACCCTACGTATTACCGCGGCTGCTGGCACGTAGTT
+
CCCCCGGGGGGGGGGGGGGGGGGGGGGGGGGGGGGGGGGGGGGGGGGGGGGGGGGGGGGGGGGGGGGGGGGGGGGGGGGGGGGGGGGGGGGGGGGGGGGGGGGGGGGGGGGGGGGGGGGGGGGGGGGGGGGGGGGGGGGGGGGGGGGGGGGGGGGGGGGGGGGGGGGGGGGGGGGGFGFGGGGCFGGGGGGGGGGGGDGGFFFFFFFFFFFEEFFFEFFFFFFFFFEAFFFFFFDFFFFFFFFFFFEFFFFFFFFFFF09?<BFFF>BF1?B<<ABAFF:FFFFBBFBFFBFFFFFFFF
@M04999:289:000000000-L3R54:1:1101:28623:11526 2:N:0:409
GACTACTGGGGTATCTAATCCTGTTTGCTCCCCACGCTTTCGCATCTCAGCGTCAGTATCTGTCCAGAAGGCCGCCTTCGCCACCGGTATTCCTCCACATCTCTACGCATTTCACCGCTACACGTGGAATTCTACCTTCCTCTACAATACTCCAGATAACCAGTTTTAAGTGCAATTCCCAGGTTGAGCCCGGGGCTTTCACACCTAACTTAATTATCCGCCTACATGCCCTTTACGCCCAGTCATTCCGATTAACGCTCGCACCCTCCGTATTACCGCGGCTGCTGGCACGGAGTTAGCC
+
CCCCCGGGFGGGGGGGFGGGGGGGGGGGGGGGGGGGGGGGGGGFFGGGGGGGGGGGGGGGGGGFGGGGCGGGGGGGGGGGEGGGGGGGGGGGGGGGGGGGGGGGGGGGGGGGGGGGGGGGGGGGGGGGCGFGGGGGGGGGGGGGGGGGFGGGFFGGGGGGGGGGG8EGFGGGGGGGFGFGFG6DGGGGGGGCEG9C<CGFFFFF>FFFFFF=6EFFFFFFFFD>DEFFF7@FFEFF;6>FF6.7AEEFCE@F(;?EF0,:>FFF4<?FFBF:<?AA46>F6>>>:?0??04:,3;BF<2A4
@M04999:289:000000000-L3R54:1:1101:5514:11530 2:N:0:409
TAATGACTACTGGGGTATCTAATCCTGTTCGCTCCCCACGCTTTCGTCCATCAGCGTCAATCGGTATTTAGTAACCTGCCTTCGCAATCGGGGTTCTGTGTAATATCTATGCATTTCACCGCTACGCTACACATTCCAGCTACTTCAATACTATTCAAGATTAACAGTATCAACGGCAGTTCTACAGTTAAGCTGCAGGTTTTCACCGCTGACTTATCAACCCGCCTACGGACCCTTTAAACCCAATAAATCCGGATAACGCTCGCATCCTCCGTATTACCGCGGCTGCTGGCACGGAGTT
+
CCCCCGGGGGGGGGGGGGGGGGGGGGGGGGGGGGGGGGGGGGGGGGGGGGGGGGGGGGGGGGGGGGGGGGGGGGGGGGGGGGGGGGGGGGGGGGGGGGGGGGGGGGGGGGGGGGGGGGGGGGGGGGGGGGGGGGGGGGGGGGGGGGGGGGGGGGGGGGGGGGGGGGGGGGGGGGGGFGFGGGGGGGGGGGGGGGGGGGGFFFFFFFFFFFFFFFFFFFFFFDFFFFFFFFFFFFFFFFFFEFFDD=@F<EFFFFF?@FFFFB?B>FF:9:FFF>F<??AAA(414;B>F:24<?B011(44
@M04999:289:000000000-L3R54:1:1101:5054:11535 2:N:0:409
TCGTGGACTACTCGGGTATCTAATCCTGTTCGCTCCCCACGCTTTCGTCCATCAGCGTCAATCGGTATTTAGTAACCTGCCTTCGCAATCGGGGTTCTGTGTAATATCTATGCATTTCACCGCTACACTACACATTCCAGCTACTTCAATACTATTCAAGATTAACAGTATCAACGGCAGTTCTACAGTTAAGCTGCAGGTTTTCACCGCTGACTTATTAACCCGCCTACGGACCCTTTAAACCCAATAAATCCGGATAACGCTCGCATCCTCCGTATTACCGCGGCTGCTGGCACGGAGT
+
CCCCCGGGGGGGGGGGGGGGGGGGGGGGGGGGGGGGGGGGGGGGGGGGGGGGGGGGGGGGGGGGGGGGGGGGGGGGGGGGGGGGGGGGGGGGGGGGGGGGGGGGGGGGGGGGGGGGGGGGFGGGGGGGGGGGGGGGGGGGGGGGGGGGGGGGGGGGGGGGFGGGGGGGGGGG8DG>@CDGGGGGGGGGGGGGGGGFGGGGFFFFFFFFFBAABFFFFFFCFFFFFFB?9BFD=@@FFFFFFEFFDFDF@E4CE3:((3;9<;1??09>FFBB779?67?BBF?BF07B31:04:2<?0(94
@M04999:289:000000000-L3R54:1:1101:27198:11548 2:N:0:409
TTACGACTACACGGGTATCTAATCCTGTTTGCTCCCCACGCTTTCGCATCTCAGCGTCAGTATCTGTCCAGAAGGCCGCCTTCGCCACCGGTATTCCTCCACATCTCTACGCATTTCACCGCTACACGTGGAATTCTACCTTCCTCTACAATACTCCAGATAACCAGTTTTAAGTGCAATTCCCAGGTTGAGCCCGGGGCTTTCACACCTAACTTAATTATCCGCCTACATGCCCTTTACGCCCAGTCATTCCGATTAACGCTCGCACCCTCTGTATTACCGCGGCTGCTGGCACGGAGTT
+
CCCCCGGGGGGGGGGGGGGGGGGGGGGGGGGGGGGGGGGGGGGGGGGGGGGGGGGGGGGGGGGGGGGGGGGGGGGGGGGGGGGGGGGGGGGGGGGGGGGGGGGGGGGGGGGGGGGGGGGGGGGGGGGGGFGG?FGGGGGGGGGGGGGGGGGFGGGGGGFGGGGGGGGGGGGGGGGGFGFGGGGGGGGGGCFDGDFDDDGGFFFFFFFFFFFEDFFF4BFFFFFDFFFFD@EFF;;@@FFFFFFFF<EFEFCEFF??B<><:>FF>FFF>?BBFBF>BFFFA?>>F>1>BFF>?BFB>;B?2
@M04999:289:000000000-L3R54:1:1101:11108:11554 2:N:0:409
TACGGACTACTGGGGTATCTAATCCTGTTCGCTCCCCACGCTTTCGTCCATCAGCGTCAATCGGTATTTAGTAACCTGCCTTCGCAATCGGGGTTCTGTGTAATATCTATGCATTTCACCGTTACACTACACATTCCAGCTACTTCAATACTATTCAAGATTAACAGTATCAACGGCAGTTCTACAGTTAAGCTGCAGGTTTTCACCGCTGACTTATTAACCCGCCTACGGACCCTTTAAACCCAATAAATCCGGATAACGCTCGCATCCTCCGTATTACCGCGGCTGCTGGCACGGAGTT
+
CCCCCGGGGGGGGGGGGGGGGGGGGGGGGGGGGGGGGGGGGGGGGGGGGGGGGGGGGGGGGGGGGGFFGGGGGGGGGGGGGGGGGGEGGGGGGGGGEGGGGGGGGGGGGGGGGGGGGGGGGGGGGGGGGGGGGGGGGGGGGGGGGGGGGGGGGFGGGGGGGGGGGGGGGGGGGGGGFGFGGGGGGGGGGGGGGGGGGGGGFFFFFFFDFFFFFFFFFFFFFFFFFFFFFF>DFFFDFFFFFFFFFDFF3>EFFFFFF<4=DF@<>6>69082:41(87AAABF16969?FBFB??0((23.
@M04999:289:000000000-L3R54:1:1101:18825:11570 2:N:0:409
AGACTACCGGGGTATCTAATCCTGTTTGCTACCCACGCTTTCGAGCATGAACGTCAGTGTTATCCCAGGAGGCTGCCTTCGCCATCGGTATTCCTCCACATCTCTACGCATTTCACTGCTACACGTGGAATTCTACCTCCCTCTGACACACTCTAGTTAGACAGTTTCAAATGCACGTCCCAAGTTGAGCTCGGGGATTTCACATCTGACTTATCTAACCGTCTGCGCTCGCTTTACACCCAGTAATTCCGATTAACGCTCGCACCCTACGTATTACCGCGGCTGCTGGCACGTAGTTAGC
+
CCCCCGGGGGGGGGGGGGGGGGGGGGGGGGGGGGGGGGGGGGGGGGGGGGGGGGGGGGGGGGGGGGGGGGGGGGGGGGGGGGGGGGGGGGGGGGGGGGGGGGGGGGGGGGDGGGGGGGGGGGGGGGGGGGGGGGGGGGGCGGGGGGGGGGGFGGGFGGGGGGGGGGGGGGGGFFGGFGFGGGGGGGGGGGFGGGGGGGGGFFFFFFFFEFFEEFAFFFFFFFFFFFFFFFFFFFFEF53AB@?EEECEE93<?0;447>F<FF>6>F:?<?1<4?A>FFFF((196533??FF1(3:<4<4
@M04999:289:000000000-L3R54:1:1101:6639:11584 2:N:0:409
CTTGACTACCGGGGTATCTAATCCTGTTTGCTCCCCACGCTTTCGCATCTCAGCGTCAGTATCTGTCCAGAAGGCCGACTTCGCCACCGGTATTCCTCCACATCTCTACGCATTTCACCGCTACACGTGGAATTCTACCTTCCTCTACAATACTCCAGATAACCAGTTTTAAGTGCAATTCCCAGGTTGAGCCCGGGGCTTTCACACCTAACTTAATTATCCGCCGACATGCCCTTTACGCCCAGTCATTCCGATTAACGCTCGCACCCTCCGTAGTACCCCGGCTGCTGGCACGGCGCTT
+
<-@C@FFFGG+@++CBEEE9AF@FC<6E@<FFG<<FFGDCFFFGGD7CEFA<FFGGGEGCEDFF@@@CA<@FEA8FG+CEEFGGC@F=FG++?FEEFFGGG8?E=FFGG@CE=C5@?FF+>@EEFGGA8=4,?DFD,@=>;@8=DEFFG?AF?,AFGG,EFGGGED=9:===E:DFFG;+=59C?C<3@?D67E?DD*@*;AFCF9A>=(8:@C*=88@5=42(:(6918@F)3;8;3>876:<0(3-6):A2<3<(-:(3(4(,(,4104?3-((,.69)-((7200:03:()(((((((
@M04999:289:000000000-L3R54:1:1101:9115:11629 2:N:0:409
ATATGGACTACCGGGGTATCTAATCCTGTTCGCTCCCCACGCTTTCGTCCATCAGCGTCAATCGGTATTTAGTAACCTGCCTTCGCAATCGGGGTTCTGTGTAATATCTATGCATTTCACCGCTACACTACACATTCCAGCTACTTCAATACTATTCAAGATTAACAGTATCAACGGCAGTTCTACAGTTAAGCTGCAGGTTTTCACCGCTGACTTATTAACCCGCCTACGGACCCTTTAAACCCAATAAATCCGGATAACGCTCGCATCCTCCGTATTACCGCGGCTGCTGGCACGGAGT
+
CCCCCGGGGGGGGGGGGGGGGGGGGGGGGGGGGGGGGGGGGGGGGGGGGGGGGGGGGGGGGGGGGGGGFGGGGGGGGGGGGGGGGGGGGGGGGGGGGGGGGGGFDFGGGGGGGGGGGGGGGGGGGGGGGGGGGGGFGGGGGGFGGGGGGGGGGGGGGGGGGGGGGGGGGGGGGGGGFGFGFFGGGGGGGCCGGGGGGFCDAFFFFFFFFFFBFFFFFFFFFFE):28@FF@@@FFFFFFFFFFF1?FD3AECEFFF0;?A?B>?:>F;?FFF<?FFF?BFFFFBFBFFFFFFB?B??>F03
@M04999:289:000000000-L3R54:1:1101:21330:11675 2:N:0:409
GAGTTGACTACCCGGGTATCTAATCCTGTTTGCTCCCCACGCTTTCGCATCTCAGCGTCAGTATCTGTCCAGAAGGCCGCCTTCGCCACCGGTATTCCTCCACATCTCTACGCATTTCACCGCTACACGTGGAATTCTACCTTCCTCTACAATACTCCAGATAACCAGTTTTAAGTGCAATTCCCAGGTTGAGCCCGGGGCTTTCACACCTAACTTAATTATCCGCCTACATGCCCTTTACGCCCAGTCATTCCGATTAACGCTCGCACCCTCCGTATTACCGCGGCTGCTGGCACGGAGT
+
CCCCCGGGGGGGGGGGGGGGGGFFGGGGGGGGGGGGGGGGGGGGGGGGGDGGGGFGGGGGGGGGGGGGGGGGGGGGGGGGGGGGGGGGGGGGEFFGGFEGFGGGFGGGGGGGGGGGGGGGGGGGGGGGDGGGGGGGGGGGGGGGGGGGGGGGGFGGGGGGFGGFFGGGEGFGGGGGFGFGGGGGDGCFGGFGGGGGDGGGEFFFFFFFFAFFB;FF=CFEFEFFDF@>9@;9?@EFEF@FF;DFFF?8=;<7CC;8?<?>ABFF:011>>?FFFF:(:?)--(4((4918:7?F1?F>>(-
@M04999:289:000000000-L3R54:1:1101:27651:11684 2:N:0:409
GACTACTGGGGTATCTAATCCTGTTTGCTACCCACGCTTTCGAGCATGAACGTCAGTGTTATCCCAGGAGGCTGCCTTCGCCATCGGTATTCCTCCACATCTCTACGCATTTCACTGCTACACGTGGAATTCTACCTCCCTCTGACACACTCTAGTTAGACAGTTTCAAACGCACGTCCCAAGTTGAGCTCGGGGATTTCACATCTGACTTATCTAACCGTCTGCGCTCGCTTTACGCCCAGTAATTCCGATTAACGCTCGCACCCTACGTATTACCGCGGCTGCTGGCACGTAGTTAGCC
+
CCCCCGGGGGGGGGGGGGGGGGGGGGGGGGGGGGGGGGGGGGFFGEGGGGGGGGGGGGGGGGGGGGGGGGGGGGGGGGGGGGGGGGGGGGGGGGGGGGGGGGGGGGGGGGGGGGGGGGGGGGGGGGGGFGGGGGGGGGGGGGGGCGGGGGGGGDGFFGGFGGGFFGGFGGGGGGGGFGFGGGGGGGFGDFGDEGGGGGGGFFFFFFFFFFFFFFFFEFFFFFFFFFFFDFFFDD:CDFFF?7@37CFFFF76<;461>?DFF>F6:???0:?A?AFF?B9>>FF<0:2:()4((.:A>FF:
@M04999:289:000000000-L3R54:1:1101:22035:11700 2:N:0:409
TGGACTACCCGGGTATCTAATCCTGTCTGCTCCCCACGCTTTCGCATCTCAGCGTCAGCATCTGTCCAGAAGGCCGCCTTCGCCACCGGTATTCCTCCACATCTCTACGCATTTCACCGCTACACGTGGAATTCTACCTTCCTCTACAATACTCCAGATAACCAGTTTTAAGTGCAATTCCCAGGTTGAGCCCGGGGCTTTCACACCTAACTTAATTATCCGCCTACATGCCCTTTACGCCCAGTCATTCCGATTAACGCTCGCACCCTCCGTATTACCGCGGCTGCTGGCACGGAGTTCT
+
CCCCCGGGGGGGGGGGGGGGFFFFGGGGGGGGGGGGGGGGGGFGG@EGFGGGGGGGGGGGGGGGGGGGGGGGGGGGGGDEGGGGGGGGGGGGGDGGGGGGGGGGGGGGGGGEFGGGGGGGGGGGGGFGGEGFGGGGGGGGGGGGGGGGDGGGGGGGGGGGGGGGGFGGFGFGGGG8FFFGGGGGGFGGGGGGGGEDGGDDFFFFFFFFFFF=EFFFEFFFFFDFFFFFEF;FF;@F<E;EFFFDE@4<6C3(6;,8AA:>FF>4(7>F(1:><B:BBFF?919>>(47:B:0241,1:B))
@M04999:289:000000000-L3R54:1:1101:21366:11719 2:N:0:409
CAGACTACTAGGGTATCTAATCCTGTTCGCTCCCCACGCTTTCGTCCATCAGCGTCAATCGGTATTTAGTAACCTGCCTTCGCAATCGGGGTTCTGTGTAATATCTATGCATTTCACCGCTACACTACACATTCCAGCTACTTCAATACTATTCAAGATTAACAGTATCAACGGCAGTTCTACAGTTAAGCTGCAGGTTTTCACCGCTGACTTATCAACCCGCCTACGGACCCTTTAAACCCAATAAATCCGGATAACGCTCGCATCCTCCGTATCACCGCGGCTGCTGGCACGGAGTTAT
+
BCCCCEFGFGFGGGGGGGGFGGGGGGGGGGGGGCFDGGGGFGGGGEEFFGGGGGGGGGGGGGGC7EFGFFGGGGGGGFFFGDFGGGGGGGGBCFFD@FFGGGDGF?FFGGAEEFGGFGGGEGGGGGGGGGG8ADFGEFCEFGGGGCGGGGFFGGGGGFD,DFGGFFEGGGGGEEGG>DFDGGGCGGGFFFFGGGGGDFF8@FFCFA>B>ADFEFFFEFFB>AAAD>@=@>@2@==)>@EF:@<@@8<CCC36(3((7;?>DF>FF(3:?FB1134(-62?>((2(467>(4:)(4(--2:)
@M04999:289:000000000-L3R54:1:1101:22730:11756 2:N:0:409
GTTGACTACCCGGGTATCTAATCCTGTTCGCTACCCATGCTTTCGAACCTCAGCGTCAGTTACAGACCAGAGAGCCGCCTTCGCCACTGGTGTTCTTCCATATATCTACGCATTCCACCGCTACACATGGAGTTCCACTCTCCTCTTCTGCACTCAAGAAAAACAGTTTCAGCTGCACTTCCCCGGTTAAGCCGAGGGCTTTCACAGCTGACTTGTTCTCCCGCCTGCGTTCGCTTTACGCCCAATAAATCCGGACAACGCTTGCCACCTACGTATTACCGCGGCTGCTGGCACGTAGTT
+
CCCCCGGGGGGGEGFGGGGGGGGGGGGGGGGGGGGGFGFGGGGGG,CFFFGGGGGGGGGGGGGGGGGGGGGGGGGGGGGGGGGGGGGGGGGGGGGGGGGGGGGGGGGGG@FGEGGFGGGGGGGGGGGGGGFFGGGGGGGGGGGGGGGGGGGGGGGEGGGGGGGGGGGGGGGGGGGGFGFGGGGGGGGGGCGGGGGGGGGGFFFFFFFFFE3>B+8BBFFFF9@@FFFFBFFF@FF;@<CEDFFF1;@FAF>?9>6;9:BF>F??F?F?FBBF?BFF>AFF?FFB996??BF?BF:4,1<<
@M04999:289:000000000-L3R54:1:1101:27440:11759 2:N:0:409
TCGACTACCAGGGTATCTAATCCTGTTCGCTCCCCACGCTTTCGTCCATCAGCGTCAATCGGTATTTAGTAACCTGCCTTCGCAATCGGGGTTCTGTGTAATATCTATGCATTTCACCGCTACACTACACATTCCAGCTACTTCAATACTATTCAAGATTAACAGTATCAACGGCAGTTCTACAGTTAAGCTGCAGGTTTTCACCGCTGACTTATCAACCCGCCTACGGACCCTTTAAACCCAATAAATCCGGATAACGCTCGCATCCTCCGTATTACCGCGGCTGCTGGCACGGAGTT
+
CCCCCGGGGGGGGGGGGGGGGGGGGGGGGGGGGGGGGGGGGGGGGGGGGGGGGGGGGGGGGGGGGGGGGGGGGGGGGGGGGGGGGGGGGGGGGGGGGGGGGGGGGGGGGGGGGGGGGGGGGGGGGGGGGGGGGGGGGGGGGGGGGGGGGGGGGGGGGGGGGGGGGGGGGGGGGGGGEGFGGGGGGGGGFGGGGGGGGGGFFFFFFDFFF=CEFFFFFFFFFBFBFFFF9@BFFFFFFFFFFD?@DFFEEEFF>;@FFF76@DB9>?FBDDF9?FFFFAA<>9;979BDF:?FD?B942:
@M04999:289:000000000-L3R54:1:1101:16294:11764 2:N:0:409
GCTTTGACTACAGGGGTATCTAATCCTGTTTGCTCCCCACGCTTTCGCATCTCAGCGTCAGTATCTGTCCAGAAGGCCGCCTTCGCCACCGGTATTCCTCCACATCTCTACGCATTTCACCGCTACACGTGGAATTCTACCTTCCTCTACAATACTCTAGTTAACCAGTTTTAAGTGCAATTCCTAGGTTGAGCTCAGGGCTTTCACACCTAACTTAATTATCCGCCTACATGCCCTTTACGCCCAGTCATTCCGATTAACGCTCGCACCCTCCGTATTACCGCGGCTGCTGGCACGGAGT
+
CCCCCGGGGGGGGGGGGGGGGGGGGGGGGGGGGGGGGGGGGGGGGGGGGGGGGGGGGGGGGGGGGGGGGGGGGGGGGGGGGGGGGGGGGGGGGGGGGGGGGGGGGGGGGGGGGGGGGGGGGGGGGGGGGGGGGGGGGGGGGGGGGGGGGGGGGGGGGGGGGGGGGGGGGGGGGGGGFGFGFGGGGGGGGGGGGGGGGGGGFFFFFFFFFDFFEFFFFFFFFFFFFFFFFFFFFEFFFFFFFFFFFF25@E?EFEF@DDFFFFBFDFF@;FB?<FF66:29<A:294>FFF??B:1<<BBF,
@M04999:289:000000000-L3R54:1:1101:14577:11798 2:N:0:409
ACGACTACCCGGGTATCTAATCCTGTTCGCTCCCCACGCTTTCGTCCATCAGCGTCAATCGGTATTTAGTAACCTGCCTTCGCAATCGGGGTTCTGTGTAATATCTATGCATTTCACCGCTACACTACACATTCCAGCTACTTCAATACTATTCAAGATTAACAGTATCAACGGCAGTTCTACAGTTAAGCTGCAGGTTTTCACCGCTGACTTATCAACCCGCCTACGGACCCTTTAAACCCAATAAATCCGGATAACGCTCGCATCCTCCGTATTACCGCGGCTGCTGGCACGGAGTT
+
CCCCCGGGGGGGGGGGGGGGGGGGGGGGGGGGGGGGGGGGGGGGGGGGGGGGGGGGGGGGGGGGGGGGGGGGGGGGGGGGGGGGGGGGGGGGGGGGGGGGGGGGGCGGGGGGGGGGGGGGGGGGGGGGGGGGGGGGGGGGGGGGGGGGGGGGGGGGGGFFGGGGGGGGGGGGGGGGFGFGGGGGGGGGGGGGGGGGGGGGFFFFFFFFAFFFFFFFFFFFFFFFFDFFF?FFFFFFFFFFFFFFFFFFFFFFFFFFFF@BFF9FFFFF<7<>318?BDFF>BB907?BFFB?DFFFFFF
@M04999:289:000000000-L3R54:1:1101:20609:11799 2:N:0:409
GAGACTACCAGGGTATCTAATCCTGTTTGCTACCCACGCTTTCGAGCATGAACGTCAGTGTTATCCCAGGAGGCTGCCTTCGCCATCGGTATTCCTCCACATCTCTACGCATTTCACTGCTACACGTGGAATTCTACCTCCCTCTGACACACTCTAGTTAGACAGTTTCAAATGCACGTCCCAAGTTGAGCTCGGGGATTTCACATCTGACTTATCTAACCGTCTGCGCTCGCTTTACGCCCAGTAATTCCGTTTAACGCTCGCACCCTACGTCTTACCGCGGCTGCTGGCACGTATTTAC
+
CCCCCGFFGGFFGGGGA,;@EEFGGGGFGGGFDDCFEF@:FDGE@FGEGFEGFCF@:BDFEFGGGGGGFFGE@FGGGGFGG@FGCGFGGGGGGAGBFGGGGGGFGGGGGD@@GCAFFGFGC>FD?CFGGGGGGGGAGGCFGGGFG?8==D8CFGGGDEFG;@E;FGAFFD8=8=D9DGFGGDF86E=CGGD==EGC7>DFAFFF9;?FEAECEBF>*1?CF9)5>5A=)-<5(/:2C8/?=@2=;C?CCEE1)6=DF9001<111604<0:02(((--((4-4>99:,).1:B66().-65
@M04999:289:000000000-L3R54:1:1101:8963:11809 2:N:0:409
TCCCGACTACACGGGTATCTAATCCTGTTTGCTACCCATGCTTTCGAGCCTCAGCGTCAGTGACAGACCAGAGAGCCGCCTTCGCCACTGGTGTTCTTCCATATATCTACGCATTTCACCGCTACACATGGAGTTCCACTCTCCTCTTCTGCACTCAAGTTAAACAGTTTCCGTTGCAATTCCTCAGTTGAGCTGAGGGCTTTCACATCCCAGACTTATTTAACCGCCTGCGCTCCCTTTACGCCCAATAAATCCGGACAACGCTTGCCACCTACGTATTACCGCGGCTGCTGGCACTT
+
CCC@CDGGGGGGGGGFCFGGGGGGGGGGGGGGGGGGGGGCDFEGGG8FFGGGFGGGGGEGGGGGGGDFFGFGGGGGGGGGGDGGGGGEFFGGGGGGGGGGGGGGFGGGGGGGGGGGGGGGGGGGGGGGGGGFF>EFGGGGGG?FGGGGGGGGFGGGFGEGGG8EFDFGGGGG>FFGFGFGGGGGGCDGGGGGGGGGGG6=AFFFFFFFF9CEEFFAFFFCF<AE6:AAFBBFFFDF92>64@1<BBFFDE)6??E>B0:>F3@><?6?B2<6??B2.2<?)6<:049>03(4>(422(.
@M04999:289:000000000-L3R54:1:1101:27245:11817 2:N:0:409
GGACTACAGGGGTATCTAATCCTGTTTGCTCCCCACGCTTTCGCATCTCAGCGTCAGTATCCGTCCAGAAGGCCGCCTTCGCCACCGGTATTCCTCCACATCTCTACGCATTTCACCGCTACACGTGGAATTCTACCTTCCTCTACAATACTCCAGATAACCAGTTTTAAGTGCAATTCCCAGGTTGAGCCCGGGGCTTTCACACCTAACTTAATTATCCGCCTACATGCCCTTTACGCCCAGTCATTCCGATTAACGCTCGCACCCTCCGTATTACCGCGGCTGCTAGCACGGAGTTACC
+
CCCCCEFGGGEGECE<@FGFFGGGFGGGFD9@FG@FEGEGGGDGGGGGGGGGGGGCE@ECFGGGGGGGFFGGGGGGGEGGGGGGGGGGECFG<@?FGGGGGGFBF9E=7CC:FGGCFFE=EEGG7FEFEGGGGGGGGGGGCCGGFGGFFGC8,AFC@E=EFFGFFGGGGGGFGGGGFG7<FFGFDFCGCFGCGEEGGCG4;9BAA>*3.76@@FFFEFFC;B=@FFFE)63;;@E9C;;DB065<<ECEEF<FF;EA:0(4199>>B021(-42:424096(-1164).82)-(44:(4).
@M04999:289:000000000-L3R54:1:1101:25917:11833 2:N:0:409
TCTAAGACTACTAGGGTATCTAATCCTGTTCGCTCCCCACGCTTTCGTCCATCAGCGTCAATCGGTATTTAGTAACCTGCCTTCGCAATCGGGGTTCTGTGTAATATCTATGCATTTCACCGCTACACTACACATTCCAGCTACTTCAATACTATTCAAGATTAACAGTATCAACGGCAGTTCTACAGTTAAGCTGCAGGTTTTCACCGCTGACTTATCAACCCGCCTACGGACCCTTTAAACCCAATAAATCCGGATAACGCTCGCATCCTCCGTATTACCGCGCCTGCTGGCACGGAGT
+
CCCCCGGGGGGGGGGGGGGGGGGGGGGGGGGGGGGGGGGEFGGGGGGGGGGGGGGGGGGGGGGGGGGGGGGGGGGGGGGGGGGGGGGGGGGGGGGGGGGGGGGGGFGGGGGGGGGGGGGGGGGGGGGGGGGGGGFGGGGGGGGGGGGGGGGGGGGGGGGFGGGGGGGGGGGGGGGGBGFGGGGGGGGGGGGGGGGGGGGFFFFFFFFFD>=>BFFFFFFFFFFFBFFFFFFF@BFFFDEAEEF@??FF;ACEEFB>(;DE<7>067;0?B:<28(,40(.:>?>F(13<?B?F<:2:1(--
@M04999:289:000000000-L3R54:1:1101:5480:11838 2:N:0:409
TGGCGACTACCGGGGTATCTAATCCTGTTTGCTACCCACGCTTTCGAGCATGAACGTCAGTGTTATCCCAGGAGGCTGCCTTCGCCATCGGTATTCCTCCACATCTCTACGCATTTCACTGCTACACGTGGAATTCTACCTCCCTCTGACACACTCTAGTTAGACAGTTTCAAATGCACGTCCCAGGTTGAGCTCGGGGATTTCACATCTGACTTATCTAACCGTCTGCGCTCGCTTTACGCCCAGTAATTCCGATTAACGCTCGCACCCTACGTATTACCGCGGCTGCTGGCACGTAGTT
+
CCCCCGGGGGGGGGGGGGGGGGGGGGGGGGGGGGGGGGGGGGGGGGDGGGGGGGGGGGGGGGGGGGGCGGGGGGGGGGGGGGGGGGGGGGGGGGGGGGGGGGGGGGGGGGGGGGGGGGGGGGGGGGGGGGGGGGGGGGGGGGGGGGGGGGGGGG?FGGGGGGGFGGGGGGGGFDGGFGFFGGGGGGGGGGGGGFGGDGGGEFFFFFFFFFFFFFFFFFFFFFFFFFFFFFFFFFF<D,4CDFBBD;;4CEFFFFF?FFA9?>BFFFF9>6<<?FBFDBA:A0;90>901:?:B??FF1:16
@M04999:289:000000000-L3R54:1:1101:29203:11840 2:N:0:409
TGACTACACGGGTATCTAATCCTGTTTGCTACCCACGCTTTCGAGCATGAACGTCAGTGTTATCCCAGGAGGCTGCCTTCGCCATCGGTATTCCTCCACATCTCTACGCATTTCACTGCTACACGTGGAATTCTACCTCCCTCTGACACACTCTAGTTTGACAGTTTCAAATGCACGTCCCAAGTTGAGCTCGGGGATTTCACATCTGACTTATCTAACCGTCTGCGCTCGCTTTACGCCCAGTAATTCCGATTAACGCTCGCACCCTACGTATTACCGCGGCTGCTGGCACGTAGTTAGC
+
CCCCCGGGGGGGGGGGGGGGGGGGGGGGGGGGGGGGGGGGGGGGGGGGGGGGGGGGGGGGGGGGGGGGGGGGGGGGGGGGGGGGGGGGGGGGGGGGGGGGGGGGGGGGGGGGGGGGGGGGGGGGGGGGCEGGGGGGGGGGGGGGGGGGGGGGGGGGGGGGGGGGGGGGGGGGGGGGFGFGGGGGGGGGGGGGGGGGDDFGFFFFFFFFEFFFFFFFEFFFFFFFFFBFFFFFFFFFF@F):DDFEFFFFFFFFFF970:?FFFFF9BFFF?F?FFFFF(79;>F9???:?:F???:BF<94
@M04999:289:000000000-L3R54:1:1101:8011:11856 2:N:0:409
AGGGCGACTACTCGGGTATCTAATCCTGTTTGCTCCCCACGCTTTCGCATCTCAGCGTCAGTATCTGTCCAGAAGGCCGCCTTCGCCACCGGTATTCCTCCACATCTCTACGCATTTCACCGCTACACGTGGAATTCTACCTTCCTCTACAATACTCCAGATAACCAGTTTTAAGTGCAATTCCCAGGTTGAGCCCGGGGCTTTCACACCTAACTTAATTATCCGCCTACATGCCCTTTACGCCCAGTCATTCCGATTAACGCTCGCACCCTCCGTATTACCGCGGCTGCTGGCACGGAGT
+
CCCCCGDGGGGGGGGGGGGGGGGGGGGGGGGGGGGGGGGGGGGGGGGGGGGFGGGGGGGGGGGGGGCGGGFGGGGCGGGGGGGGGGEGGGGGGGGGGGGGGGGGGGGGGGGGGGGGGGGGGGGGGGGGGGFGGGGGFGGGGGGGGGGGGGFGGGGGFFGFGGGGGGGGGGGGGGGGFFFFGGGGGGFCGGGG?FGGGGGCDFF4FFFFEDBBBFFFBFFEACEC@7;@?FFF?@;DF;EFF<@FF774@AFEFFB?6:14A6;BF9>0>>F:BB>?(3259A?06(112<BD:B?3(4(1-
@M04999:289:000000000-L3R54:1:1101:6431:11861 2:N:0:409
GACTACAGGGGTATCTAATCCTGTTTGCTACCCACGCTTTCGAGCATGAACGTCAGTGTTATCCCAGGAGGCTGCCTTCGCCATCGGTATTCCTCCACATCTCTACGCATTTCACTGCTACACGTGGAATTCTACCTCCCTCTGACACACTCTAGTTAGACAGTTTCAAATGCACGTCCCAAGTTGAGCTCGGGGATTTCACATCTGGCATATCTAACCGTCTGCGCTCGCTTTACGCCCAGTAATTCCGATTAACGCTCGCACCCTACGTATTACCGCGGCGGCTGGCCCGTAGTTAGCC
+
CCCCCGGGGGGGGGGGGGGFGGFGGGGGGCFGGGGGGGGGGGFGGGGGGGGGGGGGGGGGGGGGGGGGGGGGGGGGGGGGGGGGGGGGGGGGGGGGGGGFFGGGGGGGGGGGGGGGGGGFGGGGGGGGGGGGGGGGGGFEGGGGGGGGGGGGGG;FGGGGGGGGG@FGGGGFGGGGFG>DGDFEFGGGFAFGGGGG>FGGFFFFFFFFFFFF<F>FEFFFBA==EFB=DFF==BFFFD@DF@FFEECCEE;?024C60?D6@@BF:08<B?>)8AAAFFF96((,(,64(4;B9:?>>452
@M04999:289:000000000-L3R54:1:1101:18502:11872 2:N:0:409
TTTACGACTACAAGGGTATCTAATCCTGTTTGCTCCCCACGCTTTCGCATCTCAGCGTCAGTATCTGTCCAGAAGGCCGCCTTCGCCACCGGTATTCCTCCACATCTCTACGCATTTCACCGCTACACGTGGAATTCTACCTTCCTCTACAATACTCTAGTTAACCAGTTTTAAGTGCAATTCCTGGGTTGAGCCCAGGGCTTTCACACCTAACTTAATTATCCGCCTACATGCCCTTTACGCCCAGTCATTCCGATTAACGCTCGCACCCTCCGTATTACCGCGGCTGCTGGCACGGAGT
+
CCCCCGGGGGGGGGGGGGGGGGGGGGGGGGGGGGGGGGGGGGGGGGGGGGGGGGGGGGGGGGGGGGGGGGGGGGGGGGGGGGGGGGGGGGGGG@FGGGGGGGGGFGGGGGGGGGGGGGGGGGGGGGGGGGGGGGGGGGGGGGGGGGGGGGGFGGGGGGGGGGGGGGGGGGGGGGGGFGFGGGGGGGGGGGGGGGGGGGGGDFFFFFFFFFFFFFFFEFFFFFFFAFDFDFFFFFFDFFFAEFFFFF@;@EFFCFED@<?EC6>F?>9(9>FFFFB<:??:ABFF>>9(7604:B?F:>>B8
@M04999:289:000000000-L3R54:1:1101:14777:11887 2:N:0:409
GACTACCAGGGTATCTAATCCTGTTTGCTCCCCACGCTTTCGCATCTCAGCGTCAGTATCTGTCCAGAAGGCCGCCTTCGCCACCGGTATTCCTCCACATCTCTACGCATTTCACCGCTACACGTGGAATTCTACCTTCCTCTACAATACTCCAGATAACCAGTTTTAAGTGCAATTCCCAGGTTGAGCCCGGGGCTTTCACACCTAACTTAATTATCCGCCTACATGCCCTTTACGCCCAGTCATTCCGATTAACGCTCGCACCCTCCGTATTACCGCGGCTGCTCGCACGGATTTAGCC
+
CCCCCFGFEGG@<EFGGGGGFCEFFFGGGGFFGGGGGGGGGGGEEGGGGGGGGGGGGDGGG<EEFFGGGFFGGGGGGGGG,@FGGGGGGDFGGFGFBFDEFFGGEGFDGGGCFGGFFGGGGGGGGFGECFGGGG;DEFDFGFFGGGGFFGFFE8DGGGGGGGGGFDFGFFGGGFDGFGFCDD+@DFGGGGCEGGGGDCFDAFCFFFFFDEFFCFFF<6F@F@D=DEE?=>BEF@*7216A6(/7AE?C<314(;9C?>?D>BBF>F<?((46:29)4:1((((41))-1(-1,7((5):A0
@M04999:289:000000000-L3R54:1:1101:23665:11897 2:N:0:409
GGACTACTAGGGTATCTAATCCTGTTTGCTCCCCACGCTTTCGCATCTCAGCGTCAGTATCTGTCCAGAAGGCCGCCTTCGCCACCGGTATTCCTCCACATCTCTACGCATTTCACCGCTACACGTGGAATTCTACCTTCCTCTACAGTACTCTAGTTAACCAGTTTTAAGTGCAATTCCTAGGTTGAGCCCAGGGCTTTCACACCTAACTTAATTATCCGCCTACATGCCCTTTACGCCCAGTCATTCCGATTAACGCTCGCACCCTCCGTATTACCGCGGCTGCTGGCACGGAGTTAGC
+
CCCCCGGGGGGGGGGGGGGGGGGGGGGGGGGGGGGGGGGGGGGGGEGGGGGGGGGGGGGFGGGGGGGGGGGGGGGGGGGGCEGGGGGGGGGGGGGGGGGGGGGGGGGGGGGGGGGGGGGGGGGGGGGGGGGGGGEGGGGFGGGGGGGGGGGGGGGGGGGGGGGGGGFGGFGFGGGGFGFGGGFDFGFGGGGGGGGGGFGGFFFFFDFFFFFFFFFFFFFFF@=A9DEFEBEFFFFECFFFB@F=BEFFFFED;@FFF<9?;@B6@FF@BFF?6<BABFF>>6666<BF?F:B129>FFBA4
@M04999:289:000000000-L3R54:1:1101:24316:11899 2:N:0:409
GACTACACGGGTATCTAATCCTGTTCGCTCCCCACGCTTTCGTCCATCAGCGTCAATCGGTATTTAGTAACCTGCCTTCGCAATCGGGGTTCTGTGTAATATCTATGCATTTCACCGCTACACTACACATTCCAGCTACTTCAATACTATTCAAGATTAACAGTATCAACGGCAGTTCTACAGTTAAGCTGCAGGTTTTCACCGCTGACTTATCAACCCGCCTACGGACCCTTTAAACCCAATAAATCCGGATAACGCTCGCATCCTCCGTATTACCGCGGCTGCTGGCACGGAGTTAGCC
+
CCCCCGGGE:F@@FGGGGGFGGGEFGDGCF7FBDFFGFGGGEGGGGGGG@<FGGDDGGF@BF7FFGEGGGG9F<FGFGGGGGFDFFDGGGGGGGGGGGG9?DGGGDFGFGGFGBFFEGGGCFFGGGGGG8ABF9EFGGG?ECGGGFEFFGF8F;DADFGGFGDAEFGGGGEGGGDFFGFGGGCDFGFCGGGCFG?3ACFGFF?>BB55@CC;<FFFFFE9AFD@@(:9@FFF@BCC))6BD6@83>5CE0(6;<A)(16;>>F:9:28?9?<?29A<(4,,91>?08?<773--92(6)65
@M04999:289:000000000-L3R54:1:1101:10751:11915 2:N:0:409
TGACTACTGGGGTATCTAATCCTGTTTGCTCCCCACGCTTTCGCATCTCAGCGTCAGTATCTGTCCAGAAGGCCGCCTTCGCCACCGGTATTCCTCCACATCTCTACGCATTTCACCGCTACACGTGGAATTCTACCTTCCTCTACAATACTCCAGATAACCAGTTTTAAGTGCAATTCCCAGGTTGAGCCCGGGGCTTTCACACCTAACTTAATTATCCGCCTACATGCCCTTTACGCCCAGTCATTCCGATTAACGCTCGCACCCTCCGTATTACCGCGGCTGCTGGCACGGAGTTAGC
+
CCCCCGGGGGGGGGGGGGGGGGGGGGGGGGGGGGGGGGGGGGGGGGGGGGGGGGGGGGGGGGGGGGGGGGGGGGGGGGGGGGGFGGGGGGGGGGGGGGGGGGGGGGGGGGGGGGGGGGGGGGGGGGGGGGGGGGGGGGGGGGGGGGGGGGGGGGGGGGGGGGGGGGGGGGGGGGGGFGFGGGGGGGGGGGGGGGGGGGGGFFFFFEFFFFEFFFFFFFFFFFFFFFFFFFFFFFFFFFFFFFFFFEFFFFF;<?@EEFFFFF>66>?6?FF?:FBFF<(-99BFF???B<()32238<BB4
@M04999:289:000000000-L3R54:1:1101:15027:11921 2:N:0:409
TCTGACTACTGGGGTATCTAATCCTGTTTGCTACCCACGCTTTCGAGCATGAACGTCAGTGTTATCCCAGGAGGCTGCCTTCGCCATCGGTATTCCTCCACATCTCTACGCATTTCACTGCTACACGTGGAATTCTACCTCCCTCTGACACACTCTAGTTAGACAGTTTCAAATGCACGTCCCAAGTTGAGCTCGGGGATTTCACATCTGACTTATCTAACCGTCTGCGCTCGCTTTACGCCCAGTAATTCCGATTAACGCTCGCACCCTACGTATTACCGCGGCTGCTGGCACGTAGTT
+
CCCCCGGGGGGGGGGGGGGGGGGGGGGGGGGGGGGGGGGGGGGGGGGGGGGGGGGGGGGGGGGGGGGGGGGGGGGGGGGGGGGGGGGGGGGGGGGGGGGGGGGGGGGGGGGGGGFGGGGGGGGGGGGGGGGGGGGGGGFFGGGGGGGGGGGGGGGGGGGGGGGGGGGGGGGGGGGGFGFGGGGFFFFGGGGGGGGGGGGGFFFFFFFFFFFFFFFFFFFEFFAFFFFFFFFF@>555=EFF>@FF8EFCCFF;;<DFFE;@DFFFF>>BB?BFF<BFFFB:>>B>;>FF>?F04<:.:8<
@M04999:289:000000000-L3R54:1:1101:23939:11934 2:N:0:409
TTGACTACTAGGGTATCTAATCCTGTTCGCTCCCCACGCTTTCGTCCATCAGCGTCAATCGGTATTTAGTAACCTGCCTTCGCAATCGGGGTTCTGTGTAATATCTATGCATTTCACCGCTACACTACACATTCCAGCTACTTCAATACTATTCAAGATTAACAGTATCAACGGCAGTTCTACAGTTAAGCTGCAGGTTTTCACCGCTGACTTATCAACCCGCCTACGGACCCTTTAAACCCAATAAATCCGGATAACGCTCGCATCCTCCGTATTACCGCGGCTGCTGGCACGGAGTT
+
CCCCCGGGAFGGGGDE@CFGFFGCEFGA@F:EFGGFGGF@FGCBFGGGGGGGFGGGGGC,F@:FEEAFDGGGGG9BFGGGFFGG@FGGGGDFGGCFGFDG<E?995,EEFGGGGGGGGGGGGGGGFGACFFGGFGGGGGCDD,=E;DGFFAFCADGEAFGGGGGGG=FEFGFE>DEAFFGFFGGGGGGGFD=7@FGGF7:CFFFFEFA5:@5AA6@;BABA-):25>5225>@FDFCEFFD;?FF44>CCFFF;1<;.(./66>1(4?3-19B::B<:984(404702241(43;0(44
@M04999:289:000000000-L3R54:1:1101:17057:11946 2:N:0:409
AGGACTACAGGGGTATCTAATCCTGTTTGCTCCCCACGCTTTCGCATCTCAGCGTCAGTATCTGTCCAGAAGGCCGCCTTCGCCACCGGTATTCCTCCACATCTCTACGCATTTCACCGCTACGCGTGGAATTCTACCTTCCTCTACAATACTCCAGATAACCAGTTTTAAGTGCAATTCCCAGGTTGAGCCCGGGGCTTTCACACCTAACTTAATTATCCGCCTACATGCCCTTTACGCCCAGTCATTCCGATTAACGCTCGCACCCTCCGTATTACCGCGGCTGCTGGCACGGAGTT
+
CCCCCGGGGGGGGGGGGGGGGGGGGGGGGGGGGGGGGGGGGGGGG@GGGGGGGGGGGGGGGGGGGGGGGGGGGGGGGGGGGGGGGGGGGGGGGGGGGGGGGGGGGGGGGGGGGGGGGDGGGGGGGGGGGGGGGGGGGGGGGGGGGGFGGGGGGGGGGGGGGGGGGGGGGGGGGGGGFGFGGGGGGGGGFGGGGGGGGGGGFFFFFFFFEEFFEFFFFFFFFFFDFFFFEFFFFFFFFFDFFFFFFFFFEEC@:::?<AFFFBBBBFFF?:0(,::?AA219>;999624?B??:9;>?7
@M04999:289:000000000-L3R54:1:1101:10766:11953 2:N:0:409
TGGTAGACTACTAGGGTATCTAATCCTGTTTGCTACCCACGCTTTCGAGCATGAACGTCAGTGTTATCCCAGGAGGCTGCCTTCGCCATCGGTATTCCTCCACATCTCTACGCATTTCACTGCTACACGTGGAATTCTACCTCCCTCTGACACACTCTAGTTAGACAGTTTCAAATGCACGTCCCAAGTTGAGCTCGGGGATTTCACATCTGACTTATCTAACCGTCTGCGCTCGCTTTACGCCCAGTAATTCCGATTAACGCTCGCACCCTACGTATTACCGCGGCTGCTGGCACGTAGT
+
CCCCCGGGGGGGGGGGGGGGGGGGGGGGGGGGGGGGGGGGGGGGGGGGGGGGGFGGGGGGGGGGGGDGGGGGGGGGGGGGGGFGGGGGGGGGGGGGGGGGGGGG?FFFDGGGGGGEFGGGGGGGGGGGGGGGGGGGGGGGGGGGGGGGGGGGGGGGGGEFEFGGGGGGGGCGGGGGFGFGGFGEGGGGGGFDGGFGGGGGFEF5FFFFFFFFFFFFEFFFFFFFFFFFFFF>5=@FFFFFFF@26<DEEFEECCFFF(4C<;B;DFFF>BBFFFFFF2?FB9<B01>BFBF??F??F1:(-
@M04999:289:000000000-L3R54:1:1101:12872:11967 2:N:0:409
CGACTACTCGGGTATCTAATCCTGTTCGCTACCCATGCTTTCGAACCTCAGCGTCAGTTACAGACCAGAGAGCCGCCTTCGCCACTGGTGTTCTTCCATATATCTACGCATTCCACCGCTACACATGGAGTTCCACTCTCCTCTTCTGCACTCAAGAAAAACAGTTTCAGCTGCACTTCCCCGGTTAAGCCGAGGGCTTTCACAGCTGACTTGTTCTCCCGCCTGCGTTCGCTTTACGCCCAATAAATCCGGACAACGCTTGCCACCTACGTATTACCGCGGCTGCTGGCACGTAGTTAGC
+
CCCCCGGDFFGGGGGGGGGGGGGGGGGGGGGGGGGGGGGGFGGGGGGGGGGGGGGGGGGGGGGGGGGGGGGGGDEEGGGGGGGGGGGGGGGGGGGGGGGGGGGGGGGGGGGGGGGGGGGGGEGFFEEFGGGGFGGGGGFGGGGGGGGGGGGGGG8FGGGGGGGGGGGGGGGGGGGGFGBFDGDGGGGGGGFEDGGDGGGGFFFFFFFFFFFFFFFFCFFFE@@>F>@?@DFFF@@FCFFABF;D@ACEFFFF69>B<>>:1?FFF?BBFFF:FF0ABFF>FF;99B7?:<:70480:B2>4
@M04999:289:000000000-L3R54:1:1101:8087:11970 2:N:0:409
GGACTACACGGGTATCTAATCCTGTTTGCTACCCACGCTTTCGAGCATGAACGTCAGTGTTATCCCAGGAGGCTGCCTTCGCCATCGGTATTCCTCCACATCTCTACGCATTTCACTGCTACACGTGGAATTCTACCTCCCTCTGACACACTCTAGTTAGACAGTTTCAAATGCACGTCCCAAGTTGAGCTCGGGGATTTCACATCTGACTTATCTAACCGTCTGCGCTCGCTTTACGCCCAGTAATTCCGATTAACGCTCGCACCCTCCGTATTACCGCGGCTGCTGGCACGGAGTTAGC
+
CCCCCGGGGEGGGGGGGGGGGGGGGGGGGGGGGGGGGGGGGGGGGGGGGGGGGGGGGGGGGGGGGGGGGGGGGGGGGGGGGGGGGGGGGGGGGGGGGGGGGGGGGGGGGGGGGGGGGGGGGGGGGGGGGGGFGGGGGGGGGGGGGGGGGGGGGGGGGGGGGGGGGGGGGFFGGGGGFGFGGGGGGGGGGGDGGGGC>>FGFFFFCFFFFFFEFFFFFFFFFAAF>CA2:>BFFDB=>DDDF?2475?CFC@DFFFECDFF?>B(41(-86;??B?AFB?9>>019:8?????1-(46:<A>
@M04999:289:000000000-L3R54:1:1101:12852:11977 2:N:0:409
TGTGCGACTACACGGGTATCTAATCCTGTTCGCTCCCCACGCTTTCGTCCATCAGCGTCAATCGGTATTTAGTAACCTGCCTTCGCAATCGGGGTTCTGTGTAATATCTATGCATTTCACCGCTACACTACACATTCCAGCTACTTCAATACTATTCAAGATTAACAGTATCAACGGCAGTTCTACAGTTAAGCTGCAGGTTTTCACCGCTGACTTATCAACCCGCCTACGGACCCTTTAAACCCAATAAATCCGGATAACGCTCGCATCCTCCGTATTACCGCGGCTGCTGGCACGGAGT
+
CCCCCGGGGGGGGGGGGGGGGGGGGGGGGGGGGGGGGGGGGGGDFGGGDGGGGGGGGGGGGGGGGGGGGGGGGGGGGGGGGGGGGGGDGGGGGGGGGGGGGGGGGGGGGGGGGGFGCFGGGGGGGGGGGGGGGGGGGGFFGGGFGGGGGGGGGGGGGGGGGGGGGGGGGGGGGCFGF6BGGG?FGFCEGGGGFDFGGFFFFFFFFFFFFFFFFFFFFFFFFFFF>F>=9BF=@F>@FF3AE<A@D?08@A6<?@B@;38923>442698>?BF7BF008AB6:F;616>FFF721<B;9F3
@M04999:289:000000000-L3R54:1:1101:2229:11980 2:N:0:409
GGACTACTCGGGTATCTAATCCTGTTTGCTCCCCACGCTTTCGCATCTCAGCGTCAGTATCTGTCCAGAAGGCCGCCTTCGCCACCGGGGTTCCTCCACATCTCTACGCATTTCACCGCTACACGTGGGATTCTACCTTCCTCTACAATACTCCAGATAACCAGTTTTAAGTGCAATTCCCAGGTTGAGCCCGGGGCTTTCACACCTAACTTAATTATCCGCCCACATGCCCTTTCCGCCCAGTCCTTCCGATTAACCCTCGCCCCCTCCGTTCTACCAGGGGTTCTGGCCCTTGGTTTGC
+
-A<,AF<<FC,@C+C<C,66;CFGCFG<<<F,,8CF@FG7BF@FECBFA9,EC@,66<6CFCAFF,E868FF8FE7F@:F7FGDGG+66+44,,9C<EFGFFFGGAFF7FG7?<<@F@FEB+FFC4A=+?<EFC;;E,3D=FGGA899==2=E=GDFF9F,3,=>D:==D8E7EFGFCFFGGGG?D?F,,4A5EG*@D4;+3+=;)8A3>CE9C8BE6C;?B((,6:@).)61=;))((0(,663).)683<:((:.),(((((,76,3:(,)(-)))))(-(--(.:),(-(((.4?(-)
@M04999:289:000000000-L3R54:1:1101:26493:11985 2:N:0:409
GTTTGACTACTGGGGTATCTAATCCTGTTTGCTCCCCACGCTTTCGCATCTCAGCGTCAGTATCTGTCCAGAAGGCCGCCTTCGCCACCGGTATTCCTCCACATCTCTACGCATTTCACCGCTACACGTGGAATTCTACCTTCCTCTACAATACTCTAGTTAACCAGTTTTAAGTGCAATTCCTAGGTTGAGCCCAGGGCTTTCACACCTAACTTAATTATCCGCCTACATGCCCTTTACGCCCAGTCATTCCGATTAACGCTCGCACCCTCCGTGTTACCGCGGCTGCTGGCACGGAGTT
+
CCCCCGGGGGGGGGGGGGGGGGGGGGGGGGGGGGGGGGGGGGGGGGGGGGGGGGGGGGGGGGGGGGGGGGGGGGGGGGGGGGGGGGGGGGGGDFGGGGGGGGGGGGGGGGGGGGGGGGGGGGGGGGGGGGGG9DGGGGGGGGGGFGGGGGGGGGGGGGGGGFGE9DGGGGGGGGGGFGFGGGGGGGCGGGGFGGGGFGGGFFFFFFFFFFFBFFFFEFFFF<EFDDFFFBFEFFFFFEEFF@@@DFE@ACEF?FFFF@E<?@DD03999?0<?>?:BF<B<0;B>6026?FFB0>619;:4
@M04999:289:000000000-L3R54:1:1101:3469:11991 2:N:0:409
GAGACTACCCGGGTATCTAATCCTGTTTGCTCCCCACGCTTTCGCATCTCAGCGTCAGTATCTGTCCAGAAGGCCGCCTTCGCCACCGGTATTCCTCCACATCTCTACGCATTTCACCGCTACACGTGGAATTCTACCTTCCTCTACAATACTCCAGATAACCAGTTTTAAGTGCAATTCCCAGGTTGAGCCCGGGGCTTTCACACCTAACTTAATTATCCGCCTACATGCCCTTTACGCCCAGTCATTCCGATTAACGCTCGCACCCTCCGTATTACCGCGGCTGCTGGCACGGAGTT
+
CCCCCGGGGGGGGGGGGGGGGGGGGGGGGGGGGGGGGGGGGGGGGGGGGGGGGGGGGGGGGGGGGGGGGGGGGGGGGGGGGGGGGGGGGGGGGGGGGGGGGGGGGGGGGGGGGGGGGGGGGGGGGGGGGGGGGGGGGCFGGGGGGGGGGGGGGGGGGGGGGGGGGGGGGGGGGGGGFGFGGGGGGGGGGGGGGGGGGGGGFFFFFFB4@EFFFFFFC8:EFFFDFFFFFFF@FFF@FE6EBF@;EFFFFF?1((/(;>?FB:;B0923(8<B((404<A?B9B0;>?F?::7??09((.
@M04999:289:000000000-L3R54:1:1101:26087:11999 2:N:0:409
CGGACTACCGGGGTATCTAATCCTGTTCGCTACCCATGCTTTCGAACCTCAGCGTCAGTTACAGACCAGAGAGCCGCCTTCGCCACTGGTGTTCTTCCATATATCTACGCATTCCACCGCTACACATGGAGTTCCACTCTCCTCTTCTGCACTCAAGAAAAACAGTTTCAGCTGCACTTCCCCGGTTAAGCCGAGGGCTTTCACAGCTGACTTGTTCTCCCGCCTGCGTTCGCTTTACGCCCAATAAATCCGGACAACGCTTGCCACCTACGTATTACCGCGGCTGCTGGCACGTAGTT
+
CCCCCGGGGGGGGGGGGGGGGGGGGGGGGGGGGGGGGGGGGGGGGGGGGGGGGGGGGGGGGGGGGGGGGGGGGGGGGGGGGGGGGGGGGGGGGGGGGGGGGGGGGGGGGGGGGGGGGGGGGGGGGF=FGGGGGGGGGGGGGGGGGGGGGGGGGGFGGGGGGGGGGGGGGGGGGGGGFGFGGGGGGGGGGGGGGEGGDGGGFFFFFFFFFFFFFFFFFFFFF=@B;@FBDDDFFFFFFFFFFFBFFFBBAB?F;<BFFFFFF:B?:AFF<?>(4462-)4(99>BFFFFFF::2:??<F9
@M04999:289:000000000-L3R54:1:1101:24999:12019 2:N:0:409
TAACGACTACAGGGGTATCTAATCCTGTTCGCTACCCATGCTTTCGAACCTCAGCGTCAGTTACAGACCAGAGAGCCGCCTTCGCCACTGGTGTTCTTCCATATATCTACGCATTCCACCGCTACACATGGAGTTCCACTCTCCTCTTCTGCACTCAAGAAACATAGTTTCAGCTGCAGTTCCCCAGTTAAGCTGGGGGCTTTCACAGCTGACTTATCTTCCCGCCTGCGTTCGCTTTACGCCCAATAAATCCGGACAACGCTTGCCACCTACGTATTACCGCGGCTGCTGCCACGTAGTT
+
C?CBCGGEGGGGEGEFGC9ECGGGGGFEDFCCE@CFAEF<@@EFGEG<FG@FGGGGCBEGFCGAFGF@<CFCFEF?FFGDCFGGGCCF<FDB<FFFFAFGGGGF;FGFDGGGG@FBFGGGGGGGGGF<<E=:FGGGGGGD8FG?FGFGGGCGGGDGGF=ADEFGGGDFGAFFDG7=6D5=26?9EGG@FFCD,5@DGGGC*;98BFBFF=@:BFFFC++:AE=29B@BF@?9@?9@F;CFFF;1;@@EF<C31(1;964((16B??:23(,(.:<7<?A:)4;>;((-(,))(),447(3)
@M04999:289:000000000-L3R54:1:1101:15674:12053 2:N:0:409
ACGGACTACACGGGTATCTAATCCTGTTTGCTCCCCACGCTTTCGCATCTCAGCGTCAGTATCTGTCCAGAAGGCCGCCTTCGCCACCGGTATTCCTCCACATCTCTACGCATTTCACCGCTACACGTGGAATTCTACCTTCCTCTACAATACTCTAGTTAACCAGTTTTAAGTGCAATTCCTAGGTTGAGCCCAGGGCTTTCATACCTAACTTAATTATCCGCCTACATGCCCTTTACGCCCGGTCATTCCGATTAACGCTCGCACCCTCCGTATTACCGCGGCTGCTGGCACGGAGTT
+
CCCCCGGGGGGGGGGGGGGGGGGGGGGGGGGGGGGGGGGGGGGGGGGGGGGGGGGGGGGGGGGGGGGGGGGGGGGGGGGGGGGGGGGGGGGGGGGGGGGGGGGGGGGGGGGGGGGGGGGGGGGGGGGGGGGGGFGGGGGGGGGGGGGGGGGGGGGGGGGGGGGGGGGGGGGGGGGGFGFGGGGGGGGFGGGGGGGGGGGGFFFFFFFFFFFFFFFFFFFFFFFFFFFFFEEEFFFFFFFFFFFFFFFFFFFFE@FFFFFF;?FFFBFFFFFFFFFBFFF>6;B96>B:?F?:7<6939?0
@M04999:289:000000000-L3R54:1:1101:6463:12057 2:N:0:409
TACGACTACAGGGGTATCTAATCCTGTTTGCTCCCCACGCTTTCGCATCTCAGCGTCAGTATCTGTCCAGAAGGCCGCCTTCGCCACCGGTATTCCTCCACATCTCTACGCATTTCACCGCTACACGTGGAATTCTACCTTCCTCTACAATACTCCAGATAACAAGTTTTAAGTGCAATTCCCAGGTTGAGCCCGGGGCTTTCACACCTAACTTAATTATCCGCCTACATGCCCTTTACGCCCAGTCATTCCGCTTAACGCTCGCACCCTCCGTATTACCGACACTGCTAGCACGGAGTTT
+
CCCCCGGGGGGGGGGGGGGGGGGGGGGGGGGGGGGGGGGGGGGGGGGGGGGGGGGGGGGGGGGGGGGGGGGGGGGGGGGGGGGGGGGFGGGGGGGGGGGGGGGGGGGGGGGGGGGGGGGGGGGGGGGGGGGGGGGGGGGGGGFGGGGGD,=9DEGGGGGG9FGFFFGGGGGGGF?FFGFGGGGGGGGGGGGGGGGGGGGGFFFFFFFFFFFFFFFFFFFFFFFFFFFFFFFFEFFFFEFEFFFF@EFFFEFF@(/3;FF6>?:>BFB9((-8>B:(5<AA:8((-)).-))()-(3(7,8)
@M04999:289:000000000-L3R54:1:1101:21038:12081 2:N:0:409
GCTGACTACTGGGGTATCTAATCCTGTTCGCTCCCCACGCTTTCGTCCATCAGCGTCAATCGGTATTTAGTAACCTGCCTTCGCAATCGGGGTTCTGTGTAATATCTATGCATTTCACCGCTACACTACACATTCCAGCTACTTCAATACTATTCAAGATTAACAGTATCAACGGCAGTTCTACAGTTAAGCTGCAGGTTTTCACCGCTGACTTATCAACCCGCCTACGGACCCTTTAAACCCAATAAATCCGGATAACGCTCGCATCCTCCGTATTACCGCGGCTGCTGGCACGGAGTT
+
CCCCCGGGGGGGGGGGGGGGGGGGGGGGGGGGGGGGGGGGGGGGGGGGGGGGGGGGGGGGGGGGGGGGGGGGGGGGGGGGGGGGGG:FGGGGGGGGGGGGGGGGGGGGGGGGGGGGGGGGGGGGGGGGGGGGGGGGGGGGGGGGGGGGGGGFGGGGGGGGGGGGGGGGGGGGGGGGFGFGGGGGGGGGGGGGGGGGGGGFFFFFFFFFBFBFFFFFFFFFFFBFFFFFFFFFFFFFFFFFFFFFFFEFFFFFFFFFFFFFFFFFFFFFFFFFFF1:?AAFFF>>>;>FFFFB?FFF6>:?
@M04999:289:000000000-L3R54:1:1101:20989:12086 2:N:0:409
AGACTACAGGGGTATCTAATCCTGTTCGCTACCCATGCTTTCGAGCCTCAGCGTCAGTAACAGACCAGAGAGCCGCCTTCGCCACTGGTGTTCTTCCATATATCTACGCATTTCACCGCTACACATGGAGTTCCACTCTCCTCTTCTGCACTCCAGTCTCTCAGTTTCCGATGCTCTTCCTCAGTTAAGCTGAGGGCTTTCACATTCAGACTTAAAAGACCGCCTGCGCTCCCTTTACGCCCAATAAATCCGGACAACGCTTGCCACCTACGTATTACCGCGGCTGCTGGCACGTAGTT
+
CCCCCFFEFGGGGGGGGGGDAFFGEFGGEGGGFGEGGGGGGGCFFGGGGCFGEFECGGGGFC<FFDEFGFGGGGCCFGGGFEGGGGGGEG8FEEFEFCGGFFFFEDF@7?=FGGGCGFFCE@=A:F:,AFFFEGGGCFF>FFEDAFF,A==FG,DFFGGFA99:ECF,@CE8EC?F+A9@F++@EGGGFACEC@FGDGGGFFFFFFFFEA@EFFF6>>9CFFFFF2>>B2=@FF93C*6D2;FF@3EFFFF((329@F9;???::4<?F0:B<D>:AF>BBFFF69?B08??FF,82:<
@M04999:289:000000000-L3R54:1:1101:2943:12104 2:N:0:409
GGACTACCCGGGTATCTAATCCTGTTTCCTCCCCACGCTTTCGCATCTCAGCGTCAGTATCTGTCCAGAAGGCCGCCCTCGCCACCGGTGTTCCTCCACATCTCTACGCATTTCACCGCTACACGTCGCATTTTACCTTCCTCTACAATACTCCAGATAACCAGTTTTAAGTGCAATTCCCAGGTTTTGCCCGGGGCTTTCACACCTAACTTAATTATCTGCGTACATGTCCTTTACGCCCCGTCATTCTGAGTAACGCTCGCACCCTCCGCATTCTCGCGGTGGCTCGGACGGAGTTACC
+
A@,,,66CF++76+E,C<F<,CFGGA@,C@E,B@,@F:F:DFG@:F7,C,AC@@:6,,<66,66,CC<F,66:AFE7+@,8@FCC8FGG+8,CE,5,AF<,A,E,,9++:++C,FCG:FB+@:AE8+8+@F+,7D=>,,,,,799E8==DCDE,,63=6EFD9,5;AC,2<,E7+@CC++22ACD6,*49EC@81?4CCDAFA:))2)7(/0*+==*++*+.(((.(9))9C).56C0(.2(,,((.)-)))))))--9((((4768(413(3(42).-831((,(3)((,(,(((-1)).
@M04999:289:000000000-L3R54:1:1101:20470:12121 2:N:0:409
TAGCGGACTACCCGGGTATCTAATCCTGTTTGCTCCCCACGCTTTCGCATCTCAGCGTCAGTATCTGTCCAGAAGGCCGCCTTCGCCACCGGTATTCCTCCACATCTCTACGCATTTCACCGCTACACGTGGAATTCTACCTTCCTCTACAATACTCCAGATAACCAGTTTTAAGTGCAATTCCCAGGTTGAGCCCGGGGCTTTCACACCTAACTTAATTATCCGCCTACATGCCCTTTACGCCCAGTCATTCCGATTAACGCTCGCACCCTCCGTATTACCGCGGCTGCTGGCACGGAGT
+
CCCCCGGGGGGGGGGGGGGGGGGGGGGGGGGGGGGGGGGGGGGGGGGGGGGGGGGGGGGGGGGGG<FGGGGGGGGGGGGGGGGGGGGGGGGGG7FGGGGGGGGGGGGGGGGGGGGGGGGGGGGGGGGGGGGGGGGGGGGGGGGGGGGGGGGGGGGGGGGGGGGGGGGGGGGGGGGGFGFGGFGGGFGGGGGGGGGGGGGGEEFFFFFFFFFFFFFFFFFFFFFFFFFFFFFFFFFFFFFFFFF9BFDEFBAAAA>BB?FBFFFFFFF;>F:<<F;:?:(69249>BBFFFFBB:?<3>F>0
@M04999:289:000000000-L3R54:1:1101:20549:12130 2:N:0:409
GACTACCCGGGTATCTAATCCTGTTCGCTCCCCACGCTTTCGTCCATCAGCGTCAATCGGTATTTAGTAACCTGCCTTCGCAATCGGGGTTCTGTGTAATATCTATGCATTTCACCGCTACACTACACATTCCAGCTACTTCAATACTATTCAAGATTAACAGTATCAACGGCAGTTCTACAGTTAAGCTGCAGGTTTTCACCGCTGACTTATCAACCCGCCTACGGACCCTTTAAACCCAATAAATCCGGATAACGCTCGCATCCTCCGTATTACCGCGGCTGCTGGCACGGAATTAGCC
+
CCCCCGGGGGGGGGGGGGGGGGGGGGGGGGGGGGGGGGGGGGGGGGGGGGGGGGGGGGGGGGGGGGGGGGGGGGGGGGGGGGGGGGGGGGGGGGGGGGGGGGGGGGGGGGGGGGFGGGGGGGGGGGGGGGGGGGGGGGGGGGGGGGGGGGGGGGGGGGGGGGGGGGGGGGGGGGGGFGFGGGGGGGGAFFGGGGGCGGGGFFFFFFFFFFFFFFFFF4AFEFD>B9@=@FDDFEFCEEFFFFFEEFEEFF:@F<FFFF;?B99?B>>DFFF1?F9<9?BF(706<??BB:>?B0(,..223
@M04999:289:000000000-L3R54:1:1101:11395:12143 2:N:0:409
TTAAGACTACAGGGGTATCTAATCCTGTTTGCTACCCACGCTTTCGAGCATGAACGTCAGTGTTATCCCAGGAGGCTGCCTTCGCCATCGGTATTCCTCCACATCTCTACGCATTTCACTGCTACACGTGGAATTCTACCTCCCTCTGACACACTCTAGTTAGACAGTTTCAAATGCACGTCCCAAGTTGAGCTCGGGGATTTCACATCTGACTTATCTAACCGTCTGCGCTCGCTTTACGCCCAGTAATTCCGATTAACGCTCGCACCCTACGTATTACCGCGGCTGCTGGCACGTAGTT
+
CCCCCGGGGGGGGGGGGGGGGGGGGGGGGGGGGGGGGGGGGGGGGGGGGGGGGGGGGGGGGGGGGGGGGGGGGGGGGGCGGGGGGEEGGGGGGGGGGGGGGGGCFGGGGGGGGGGGGGGGGGGGGGGGGGGGFGGGGFGGGGGGGGGFGGGGGGFGGGGGGGGGGGGGGGGGFGFFFGFGGGGGG?FGGGGGGGGDDGD6AFFFFFFFFFFEFFFFFFFEFFFFAFFFCBFFFB=>DF;ADF2;<8ECEEFC4;6?;@CFD6;DBBF>>FFFF<?7A?FF229;>B;;BB)5:(3::?:?6
@M04999:289:000000000-L3R54:1:1101:12764:12154 2:N:0:409
GGACTACAGGGGTATCTAATCCTGTTTGCTCCCCACGCTTTCGCATCTCAGCGTCAGTATCTGTCCAGAAGGCCGCCTTCGCCACCGGTATTCCTCCACATCTCTACGCATTTCACCGCTACACGTGGAATTCTACCTTCCTCTACAATACTCCAGATAACCAGTTTTAAGTGCAATTCCCAGGTTGAGCCCGGGGCTTTCACACCTAACTTAATTATCCGCCTACATGCCCTTTACGCCCAGTCATTCCGATTAACGCTCGCACCCTCCGTATTACCGCGGCTGCTGGCACGGAGTTAGC
+
CCCCCGGGGGGGGGGGGGGGGGGGGGGGGGGGGGGGGGGGGGGGGGGGGGGGGEGGGGGGGGGGGGGGGGGGGGGGGGGGGGGGGCGGGGGGGGGGGGGGGGGGGGGGGGGGGGGGGGGGGGGGGGGGGGGGGGGGGGGGGGGGGFGGGGGGGGGGCGFFGGGGGGGGGGGGGGGGFGFGGGGGGGGGGGGGGGGGGGGGFF>9ADFFEFFEFFFFEFFFEBDD?BEFFF)55@EFFFFE02;@EFF)6?ED04<EEFFFFFF>F>B:BFF6?BBBFFF99>99>0)42:1>:B>9B(:24
@M04999:289:000000000-L3R54:1:1101:22669:12185 2:N:0:409
ATTTAGACTACTCGGGTATCTAATCCTGTTTGCTACCCATGCTTTCGAGCCTCAGCGTCAGTGACAGACCAGAGAGCCGCCTTCGCCACTGGTGTTCTTCCATATATCTACGCATTTCACCGCTACACATGGAGTTCCACTCTCCTCTTCTGCACTCAAGTTAAACAGTTTCCGTTGCAATTCCTCAGTTGAGCTGAGGGCTTTCACATCCCAGACTTATTTAACCGCCTGCGCTCCCTTTACGCCCAATAAATCCGGACAACGCTTGCCACCTACGTATTACCGCGGCTGCTGGCACGT
+
CCCCCGGGGGGGGGGGGGGGGGGGGGGGGGGGGGGGGGGGGGGGGGGGGGGGGGGGGGGGGGGGGGGGGGGGGGGGGGGGGGGGGGGGGGGGGGGGGGGFFGGGGGGGGGGGGGGGGGGGGGGGGGGGGGGGGGGGGGGGGGGGGGGGGGGGGGGGGGGGGGGCFGGGGGGGGGGGFGFGGGGGFFDFGGGGGGGGGGGGFFFFFFFFFFFCFFACEFCEFFFFFC9A2@=B9=9@@DFFEFE@DBFDFFEFEE?;@(,698<>9;63:7BFFF:BFF2<:AF9?9;(113?F.:0(5?6
@M04999:289:000000000-L3R54:1:1101:26307:12186 2:N:0:409
GGGTGACTACCGGGGTATCTAATCCTGTTTGCTACCCACGCTTTCGAGCATGAACGTCAGTGTTATCCCAGGAGGCTGCCTTCGCCATCGGTATTCCTCCACATCTCTACGCATTTCACTGCTACACGTGGAATTCTACCTCCCTCTGACACACTCTAGTTAGACAGTTTCAAATGCACGTCCCAAGTTGAGCTCGGGGATTTCACATCTGACTTATCTAACCGTCTGCGCTCGCTTTACGCCCAGTAATTCCGATTAACGCTCGCACCCTACGTATTACCGCGGCTGCTGGCACGTAGTT
+
CCCCCGGGGGGGGGGGGGGGGGGGGGGGGGGGGGGGGGGGGGGGGGGGGGGGGGGGGGGGGGGGGGGGGGGGGGGGGGGGGGGGGGGGGGGGGGGGGGGGGGGGGGGGGGGGGGGGGGGGGGGGGGGGGGGGGGGGGGGGGGFGGGGGGGGGGGEFGGGGGGFFGGGFGGGGGAFGFGFGGGGGGGGGGGGGGFFG6CCDEFFFFFFFFFFCEA>AEAFFFE>AAFFFFFFB>BFFF;EFFD>BFFFFFEEFFFF;DFFF09<BBFFFFFFFFFF<AFB9>0906>>FFFF213284((46
@M04999:289:000000000-L3R54:1:1101:26913:12203 2:N:0:409
CGTGCGACTACTAGGGTATCTAATCCTGTTTGCTCCCCACGCTTTCGCATCTCAGCGTCAGTATCTGTCCAGAAGGCCGCCTTCGCCACCGGTATTCCTCCACATCTCTACGCATTTCACCGCTACACGTGGAATTCTACCTTCCTCTACAATACTCCAGATAACCAGTTTTAAGTGCAATTCCCAGGTTGAGCCCGGGGCTTTCACACCTAACTTAATTATCCGCCTACATGCCCTTTACGCCCAGTCATTCCGATTAACGCTCGCACCCTCCGTATTACCGCGGCTGCTGGCACGGAGT
+
CCCCCFGGGGGGGGGFFGGGGGGGGGGGGGGGGGGGGGFGGGFGFFFDGFFFGGGGGGGGEGGGGGGGGGGGGGGGGGGCGGGGFGGGGGGGG@EFGGFGGGGGGGGGGGGFGGEFGGGGGGGGGGGGGGGGGGGGGGGGGGGGGGGGGGGFGGGGGGGGGGGGGGGGFGGGGGGGFGFGGGGGGGGGGGGGGGGGGDGGFFFAFCCFFFFFFFFFFFFFFEFFFFD@@FFFE;E8;DFFF?DFF@0/;@E?CC;DFF<AA19??>>006::?:B?::BFDFFF(,3(114:3(38:>6>:
@M04999:289:000000000-L3R54:1:1101:3447:12218 2:N:0:409
TTTTGACTACTGGGGTATCTAATCCTGTTCGCTCCCCACGCTTTCGTCCATCAGCGTCAATCGGTATTTAGTAACCTGCCTTCGCAATCGGGGTTCTGTGTAATATCTATGCATTTCACCGCTACACTACACATTCCAGCTACTTCAATACTATTCAAGATTAACAGTATCAACGGCAGTTCTACAGTTAAGCTGCAGGTTTTCACCGCTGACTTATCAACCCGCCTACGGACCCTTTAAACCCAATAAATCCGGATAACGCTCGCATCCTCCGTATTACCGCGGCTGCTGGCACGGAGTT
+
CCCCCGGGGGGGGGGGGGGGGGGGGFGGGGGGGGGGGGGGGGGGGGGGGGGGGGGGGGG>FGGGGFCFGGGGGGGGGGGFGGGGGGGGCGGGGGGGGGGGGGGGGGGGGGGGGGGGGGGGGGGGGGGGGGGGGGGGGGGGF8FCFGGFFFGGFGGGGGGGGGGGGGCGGGGGGGGGFGF?DFFGGGGGGGGGGGGGGGGCFFFFFFFFBBFFF>F8<F>EFDAFAA?DFD=DF@93@FEFFFFFF;8E@FEFF;:70;EFF>?FBF;:;FFF:6(4226<4<>>90-3204:?<7:9B>??
@M04999:289:000000000-L3R54:1:1101:13268:12250 2:N:0:409
TTGACTACTAGGGTATCTAATCCTGTTTGCTCCCCACGCTTTCGCATCTCAGCGTCAGTATCTGTCCAGAAGGCCGCCTTCGCCACCGGTATTCCTCCACATCTCTACGCATTTCACCGCTACACGTGGAATTCTACCTTCCTCTACAATACTCCAGATAACCAGTTTTAAGTGCAATTCCCAGGTTGAGCCCGGGGCTTTCACACCTAACTTAATTATCCGCCTACATGCCCTTTACGCCCAGTCATTCCGGTTAACGCTCGCACCCTCCGTATTACCGCGGCTCCTGGCACGGAGTTAC
+
CCCCCGGGGGGGGGGGGGGGGGGGGGGGGGGGGGGGGGGCFGDGGEGGGGGGGGGGGGGGGGGGGGGGGGGGGGGGGGGGGGGGGGGGEEGGGGGGGGGGGGGFGGGGGGGGGGGGGGGGGGGGGGBFGGGDCAFGGGGGGGGGGGGEGFGGGGFGGGEFGGGGGGGGGGGGGEFGFFFGDFGGFGGGGFGGGGEGDGGGFFFFFFFFFFFFEFF6<FFFFFFFFDFFFF@EFFFF=4/>9BD64@A75<?@(.:?EF06?BF>9BF:?BFF??<:AA921;069(4:)5:8<?0>;:?F)
@M04999:289:000000000-L3R54:1:1101:7058:12258 2:N:0:409
ACGGACTACCGGGGTATCTAATCCTGTTCGCTCCCCACGCTTTCGTCCATCAGCGTCAATCGGTATTTAGTAACCTGCCTTCGCAATCGGGGTTCTGTGCAATATCTATGCATTTCACCGCTACACTACACATTCCAGCTACTTCAATACTATTCAAGATTAACAGTATCAACGGCAGTTCTACAGTTAAGCTGCAGGTTTTCACCGCTGACTTATCAACCCGCCTACGGACCCTTTAAACCCAATAAATCCGGATAACGCTCGCATCCTCCGTATTACCGCGGCTGCTGGCACGGAGTT
+
CCCCCGGGGGGGGGGGGGGGGGGGGGGGGGGGGGGGGGGGGGGGGGGGGGGGGGGGGGGGGGGGGGGGGGGGGGGGGGGGGGGGGGGGGGGGGGGGGGFGGGGGGGGGGGGGGGGGGGGGGGGGGGGGGGGGGGGGGGGGGGGGGEFGGGGGGGGGGGGGGGGGGGGGGGGGGGGGFGFGGGGGGGGGGGFGGGGGGGCGF5@FFFFFFBFFFFFFFFFFFFFBBDFFDDDBFFF8EFEFFF?FFF;AE?EFFF04?A?0680903?B:BBB6<?B?BA),7;(46;?B:::()4419??
@M04999:289:000000000-L3R54:1:1101:6277:12267 2:N:0:409
TCGGACTACTGGGGTATCTAATCCTGTTTGCTCCCCACGCTTTCGCATCTCAGCGTCAGTATCTGTCCAGAAGGCCGCCTTCGCCACCGGTATTCCTCCACATCTCTACGCATTTCACCGCTACACGTGGAATTCTACCTTCCTCTACAATACTCTAGTTAACCAGTTTTAAGTGCAATTCCTAGGTTGAGCCCAGGGCTTTCACACCTAACTTAATTATCCGCCTACATGCCCTTTACGCCCAGTCATTCCGATTAACGCTCGCACCCTCCGTATTACCGCGGCTGCTGGCACGGAGTTT
+
CCCCCGGGGGGGGGGGGGGGGGGGGGGGGGGGGGGGGGGGGGGGGGGGGGGGGGGGGGGGGGGGGGGGGGGGGGGGGGGGGGGGGGGGGGGGGGGGGGGGGGGGGGGGGGGGGGGGGGGEGGGGGGGGGGGGGGGGGGGGFGGGGGGGFGDGGGGGGGGGGGGGGGGGGGGGGGGGFFFFGGGGGGGGGGGGGGGGGGGGFFFFFFFFFFFFFFFFFFFFFEFFFFFFEFFFEFFFFFFDF@FFFEFAFEFEE@F<@EFFFFFFB;BB<2?6;1:04<B6:09900428??022:>7;B?)
@M04999:289:000000000-L3R54:1:1101:5680:12285 2:N:0:409
CTACCGGGGTATCTAATCCTGTTTGCTCCCCACGCTTTCGCATCTCAGCGTCAGTATCTGTCCAGAAGGCCGCCTTCGCCACCGGTATGCCTCCACATCTCTACGCATTTCACCGCTACACGTGGAATTCTACCTTCCTCTACAATACTCCAGATAACCAGTTTTAAGTTCAATTCCCAGGTTGAGCCCGGGGCTTTCACACCAAACTTAATTATCCGCCTACATGACCTTTACTCACAGTCATTCCGATTAAAGCTCGCACCCTCCGTACTACCTCGGCTCCTGTCACGGCGTTACGCGG
+
@BCB8@FGGECF9,<CFGCEGGGADDGGGEE6FGGFEGACCFCG<DFGGGGGGDFE@C,CECF,C<FC,<,@FC:FEDFFGGFGCFCD,,,<=4=FF@F9EBEFEFC:CFFF<F:F=FEFG@F,=+A<A9EFBFFGFFGGC3D,8E9==,188,==B8,=E36:7=A,C2====FG7D8C0C69DF?3DCEG@>*4;+B:6?D*3)?F:B*5@88B@))/258EEF).(9)/4)11)/;A@@)/73<;?;(:1)))))43>>612(--(((4))(.-4(,((-.4.44)(-((-((,((3(
@M04999:289:000000000-L3R54:1:1101:19756:12291 2:N:0:409
TAAGGGACTACTAGGGTATCTAATCCTGTTTGCTCCCCACGCTTTCGCATCTCAGCGTCAGTATCTGTCCAGAAGGCCGCCTTCGCCACCGGTATTCCTCCACATCTCTACGCATTTCACCGCTACACGTGGAATTCTACCTTCCTCTACAATACTCCAGATAACCAGTTTTAAGTGCAATTCCCAGGTTGAGCCCGGGGCTTTCACACCTAACTTAATTATCCGCCTACATGCCCTTTACGCCCAGTCATTCCGATTAACGCTCGCACCCTCCTTATTACCGCGGCTGCTGGCACGGAGT
+
CCCCCGGGGGGGGGGGGGGGGGGGGGGGGGGGFGGGGGGGGGGGGGGGGGGGGGGGGGGGGGGGGGGGGGGGGGGGGGGGGGGGGGGGGGGGGEGGGGGGGGGGGGGGGGGGGGGGGGGGGGGGGGGGGGGDGGGGGGGGGGGGGGGGGGGGGGGGGGGGGGGGGGGGFGGGGGGGFGFGGGGGGGGGGGGGGGGGGDGCBEFFFFFFFFFFFFFFFFFFFE4CF=@FDFFE?EFFFFFFC;DFB;2=@E?EC<4(6;<?CDB?FBF>B>BF03()-)))6<07>(-26:08?0()44664
@M04999:289:000000000-L3R54:1:1101:21031:12319 2:N:0:409
GACTACTGGGGTATCTAATCCTGTTCGCTACCCATGCTTTCGAGCCTCAGCGTCAGTAACAGACCAGAGAGCCGCCTTCGCCACTGGTGTTCTTCCATATATCTACGCATTTCACCGCTACACATGGAGTTCCACTCTCCTCTTCTGCACTCAAGTCTCTCAGTTTCCGATGCTCTTCCTCAGTTAAGCTGAGGGCTTTCACATTCAGACTTAAAAGACCGCCTGCGCTCCCTTTACGCCCAATAAATCCGGACAACGCTTGCCACCTACGTATTACCGCGGCTGCTGGCACGTAGTTAGC
+
CCCCCGGGGGGGGGGGGGGGGGGGGGGGGDGGGGGGGGGGGGGFGGGGGGGGGGGGGGGGGGGGGGFGGGGGGGGGGGGGGGGGGGGFFGGGGGGGGGGGGFGGGGGGGGGGGGGGGGGGGFGFGFGGGGGGGGGGGGGGGGGGGGGGGGFFGGGGGGGFGFFGGGFGGGGEEGGGFGFGGGGGGFFGGGGGGGCDGGGGFF7EAAFF@CFF@A+=>FFFEFFFFFBF@@BBFFFFFD=BBFF@;<3<EEFF;>FFFFFDFFF2<BFB?FFF?)8<9<:04>BBFB04>:(.(.8:B<A<4
@M04999:289:000000000-L3R54:1:1101:27041:12327 2:N:0:409
TATTGACTACACGGGTATCTAATCCTGTTCGCTCCCCACGCTTTCGTCCATCAGCGTCAATCGGTATTTAGTAACCTGCCTTCGCAATCGGGGTTCTGTGTAATATCTATGCATTTCACCGCTACACTACACATTCCAGCTACTTCAATACTATTCAAGATTAACAGTATCAACGGCAGTTCTACAGTTAAGCTGCAGGTTTTCACCGCTGACTTATTAACCCGCCTACGGACCCTTTAAACCCAATAAATCCGGATAACGCTCGCATCCTCCGTATTACCGCGGCTGCTGGCACGGAGTT
+
<CCCCGGGGGGGGGGGGGGGGGGGGGGGGGGGGGGGGGGGGGGGGGGGGDGGGGGGGGGEGGGGGGGGGGGGGGFGGGGGGGGGGGGGGGGGGGGGGGEEGGGGGGGGGGGGGGGGGGGGGGGGGGGFGGGGGGGGGGFGGGGGGGFGGGGGGGGGGGGGGFGGGGGGGGGGGGGGDGFGDFGGGGGGGGFCFGGGGGGGFFCFFFFD=AAA=B9BEFFFFEFFF2=DFFDFFFFFFEFF>EFDD@DFE<??4990<F9<;(6:>BB?F().19127()<9:(6>((,()422:4?1(1<4
@M04999:289:000000000-L3R54:1:1101:14148:12343 2:N:0:409
CCACTGACTACTCGGGTATCTAATCCTGTTTGCTCCCCACGCTTTCGCATCTCAGCGTCAGTATCTGTCCAGAAGGCCGCCTTCGCCACCGGTATTCCTCCACATCTCTACGCGTTTCACCGCTACACGTGGAATTCTACCTTCCTCTACAATACTCCAGATAACCAGTTTTAAGTGCAATTCCCAGGTTGAGCCCGGGGCTTTCACACCTAACTTAATTATCCGCCTACATGCCCTTTACGCCCAGTCATTCCGATTAACGCTCGCACCCTCCGTATTACCGCGGCTGCTGGCACGGAGT
+
CCCCCGGGGGGGGGGGGGGGGGGGGGGGGGGGGGGGGGGGGGGGGGGGGGGGGGGGGGGGGGGGGGGGGGGGGGGGGGGGGGGGGGGGGGGGGEGGGGGGGGGGGGGGGGGGGGGGGGGGGGGGGGGGGGGGGGGGGGGGGGGGGGGGGGGGGGGGGGGGGGGGGGGGGGGGGGGGFGFGGGGGGGGGGGGGFGGGGGGGDFFFFFFFFFFFFFFF@FFFFEFCDFFFFFFFFFFFFFFFFFFFBDDFFFF??EF?B??FFB>?FFFBFF:??FF??FFFFB6>>B>FFF?F2<??FFBB:
@M04999:289:000000000-L3R54:1:1101:20142:12359 2:N:0:409
TGACTACTAGGGTATCTAATCCTGTTTGCTCCCCACGCTTTCGCATCTCAGCGTCAGTATCTGTCCAGAAGGCCGCCTTCGCCACCGGTATTCCTCCACATCTCTACGCATTTCACCGCTACACGTGGAATTCTACCTTCCTCTACAATACTCCAGATAACCAGTTTTAAGTGCAATTCCCAGGTTGAGCCCGGGGCTTTCACACCTAACTTAATTATCCGCCTACATGCCCTTTACGCCCAGTCATTCCGGTTAACGCTCGCACCCTCCGTATTACCGCGGCTGCTGGCACGGAGTTAGC
+
CCCCCGGGGGGGGGGGGGGGGGGGGGGGGGGGGGGGGGGGGGGGGGGGGGGGGGGGGGGGGGGGGGGGGGGGGGGGGGGGGGGFGGGGGGGGGGGGGGGGGGGGGGGGGGGGGGGGGGGGGGGGGGGGGGGGGGGGGGGGGGGGGGGGFGGGGGGGFGGGGGGGGGGGGGGFGGGGFGFGGGGGGGGGGGGGGGGGGGGGFFFFFFFFFFFFFFFFFFFEFFFFFFFFEF@BFFFFFFFFFFFFFFFFEFFFFFF<<FFFFFFFFBBFFFF6?F7AFFFFFFF;>BF??612:(49<BFF<
@M04999:289:000000000-L3R54:1:1101:16960:12395 2:N:0:409
CTCGGGACTACCGGGGTATCTAATCCTGTTCGCTCCCCACGCTTTCGTCCATCAGCGTCAATCGGTATTTAGTAACCTGCCTTCGCAATCGGGGTTCTGTGTAATATCTATGCATTTCACCGCTACACTACACATTCCAGCTACTTCAATACTATTCAGGATTAACAGTATCAACGGCAGTTCTACAGTTAAGTTGCAGGTTTTCACCGCTGACTTATCAACCCGCCTACGGACCCTTTAAACCCAATAAATCCGGATAACGCTCGCATCCTCCGTATTACCGCGGCTGCTGGCACGGAGT
+
CCCCCGGGGGGGGGGGGGGGGGGGGGGGGGGGGGGGGGGGGGGGGGGGGGGGGGGGGGGGGGGGGGGGGGGGGGGGGGGGGGGGGGGGGGGGGGGGGGGGGGGGGFGGFGGGGGGGGGGGGGGGGGGGGGGGGGGGGGGGGGGGGGGGGGGGGGGGGGGGGGGGGGGGGGGGGGGGEGFGGGGGGGGGGGGGGGGGGGGGFFFFFFFFDFFFFFFCEFFFFDFFFFFFFFF;?FBFFFFFFCFFFDFFE<CFEFF9?BFFFF;?FFFFF9:BF?FF<?0<>A<F2266>FFFF:?DBFFF2
@M04999:289:000000000-L3R54:1:1101:7258:12411 2:N:0:409
ATGACTACTGGGGTATCTAATCCTGTTCGCTCCCCACGCTTTCGTCCATCAGCGTCAATCGGTATTTAGTAACCTGCCTTCGCAATCGGGGTTCTGTGTAATATCTATGCATTTCACCGCTACACTACACATTCCAGCTACTTCAATACTATTCAAGATTAACAGTATCAACGGCAGTTCTACAGTTAAGCTGCAGGTTTTCACCGCTGACTTATCAACCCGCCTACGGACCCTTTAAACCCAATAAATCCGGATAACGCTCGCATCCTCCGTATTACCGCGGCTGCTGGCACGGAGTT
+
CCCCCGGGGGGGGGGGGGGGGGGGGGGGGGGGGGGGGGGGGGGGGGGGGGGGGGGGGGGGGGFFFFGGGGGGGGGGGGGGGGGGGGGGGGGGGGGGGGGGGGGGGGGGGGGGGGGGGGGGGGGGGGGGGGGGGGGGGGGDGGGGGGGGGGGGGGGGGGGGGFDFCFGGGGGGGGGGDGFGGCFGFGGGGGGGGFGGGGGGFFFFFFFFFF@8CFFFECFBFFAFFFFFF25@DFF3:CEFFFFFFFEFEE@97;<?EF<@D?BFFFF:>FBFBF:>>B4<F>09202:B267>(--,8:
@M04999:289:000000000-L3R54:1:1101:3719:12419 2:N:0:409
TGGGACTACAAGGGTATCTAATCCTGTTTGCTCCCCACGCTTTCGCATCTCAGCGTCAGTATCTGTCCAGAAGGCCGCCTTCGCCACCGGTATTCCTCCACATCTCTACGCATTTCACCGCTACACGTGGAATTCTACCTTCCTCTACAATACTCCAGATAACCAGTTTTAAGTGCAATTCCTAGGTTGAGGCCGGGGCTTTCACACCTAACTTAATTATCCGCCTACATGCCCTTTACGCCCAGTCATTCCGATTAACGCTCGCACCCTCCCTATTACCGCGGCTTCTGGCCCGGAGTTT
+
9BCBCFC<FF@FGGDGGGGGGGDFFGEGGGGFC,@FBFFGGGGCF:CFFFEGGGG@CEGDEFGGFFGGGGEFGDDFBFD=FGGGGEGFCC7BFFFGF?FCE=EEFFAFFGG7:FG<9FEEEBFCGG>FFFGFFGGEFFG,D?GGFDA8,=DEFFGGGGFGC8=DFFFFEFGGGFFDF9D?D=+,@,@E61D,@@C+7?D5FFFFFFFF:4>=CFFFEFF4B?9B=(5:>CEFBB:;39>)(697=;@EE).918(677>01::91((13:((,.))6).4,-4(-(-8447)(((-((4,.
@M04999:289:000000000-L3R54:1:1101:15909:12420 2:N:0:409
TACAAGGGTATCTAATCCTGTTTGCTCCCCACGCTTTCGCATCTCAGCGTCAGTATCTGTCCAGAAGGCCGCCTTCGCCACCGGTATTCCTCCACATCTCTACGCATTTCACCGCTACACGTGGAATTCTACCTTCCTCTACAATACTCCAGATAACCAGTTTTAAGTGCAATTCCCAGGTTGAGCCCGGGGCTTTCACACCTAACTTAATTATCCGCCTACATGCCCTTTACGCCCAGTCATTCCGATTAACGCTCGCACCCTCCGTATTACCGCGGCTGCTGGCACGGAGTTAGCCGGG
+
CCCCCGGGFGGGGGGGGGGGGGGGGGGGGGFGGGGGGGGGGGGGGGGGGGGGGGGGGGGGGGGGGGGGGGGCEFEGGGGDGGGGFGFGFGFFGCFGGGGGGGGGGGEFGGGGGGGGGGGGGGGGGGGGGGGGGGGGGGGGGGGGGGGGGGFFFEGGGGGGFFGCGGGGGGGGGGGGFFFFGGGGGGFGEEGGDGGGGGGGFEAFFFFFFCEFEAFFAFFFFFFFFFFFFBEFFFD9>F;F<ECC?C@DFDDEEF0(6:29>FBFF?98:<?FABFF>BF>BFFFFFF212613()..4;>(
@M04999:289:000000000-L3R54:1:1101:3382:12450 2:N:0:409
AGGACTACACGGGTATCTAATCCTGTTTGCTCCCCACGCTTTCGCATCTCAGCGTCAGTATCTGTCCAGAAGGCCGCCTTCGCCACCGGTATTCCTCCACATCTCTACGCATTTCACCGCTACACGTGGTATTCTACCTTCCTCTACAACACTCCAGATAACCAGTTTTAAGTGCAATCCCCAGGTTGAGCCCGGGGCTTTCACACCTAACTTAATTATCCGCCTACATGCCCTTTACGCCCAGTCATTCCGATTAACGCTCGCCCCCTCCGTATTACCGCGGCTGCTGGCACGGAGTTAC
+
@BB6BCFGF<F7@F7EAC<<C6CF<EFEGFGGG,6CCC7F,@F:F:FGCE<F,@86@FEFFG@<C6<FGG8F88F@748:FFGGGE<FGF+B<EFA?8FCEGGGG<AFGE@F+CFGGG>ECGGGGGDFE+A44>;@E99EFGGFDFEAG,,@ED=8,D9E8FGFFGG:DGF87,?D@D*87F?G?89C66D71C*9*;CDAAC>FAAF=3:CCFF651+8+(2>92@375;EFE@;6;2B;(6(./4<7?5;?03:AFFFF21;(,(-33?FF<B?<AF<930(21())(38>(41(224)
@M04999:289:000000000-L3R54:1:1101:24738:12467 2:N:0:409
GCGACTACTCGGGTATCTAATCCTGTTCGCTCCCCACGCTTTCGTCCATCAGCGTCAATCGGTATTTAGTAACCTGCCTTCGCAATCGGGGTTCTGTGTAATATCTATGCATTTCACCGCTACACTACACATTCCAGCTACTTCAATACTATTCAAGATTAACAGTATCAACGGCAGTTCTACAGTTAAGCTGCAGGTTTTCACCGCTGACTTATCAACCCGCCTACGGACCCTTTAAACCCAATAAATCCGGATAACGCTCGCATCCTCCGTATTACCGCGGCTGCTGGCACGGAGTT
+
CCCCCGGGGGGGGGGGGGGGGGGGGGGGGGGGGGGGGGGGGGGGGGGGGGGGGGGGGGGGGGGGGGGGGGGGGGGGGGGGGGGGEGGGGGGGGGGGGGGGGGGGGGGGGGGGGGGGGGGGGGGGGGGGGGGGGGGGGGGGGGGGGEFGGGGGGGGFGGGGGGGGGDCGGGGGGGGG>FFGGGGGGGGGGGGGFGGFCFFGFFFFFFFFFFFFFFFFEFFFEFB@==BF@@BFFFDF<CEFFDFFFEFFFF@F>;<?EFFFD?091368?AFF<BFF<D<F>B11990080::2:0;><7
@M04999:289:000000000-L3R54:1:1101:4861:12497 2:N:0:409
GTTGACTACTAGGGTATCTAATCCTGTTCGCTCCCCACGCTTTCGTCCATCAGCGTCAATCGGTATTTAGTAACCTGCCTTCGCAATCGGGGTTCTGTGTAATATCTATGCATTTCACCGCTACACTACACATTCCAGCTACTTCAATACTATTCAAGATTAACAGTATCAACGGCAGTTCTACAGTTAAGCTGCAGGTTTTCACCGCTGACTTATCAACCCGCCTACGGACCCTTTAAACCCAATAAACCCGGATAACGCTCGCATCCTCCGTATTCCCGCGGCTCCTGGCACGGATTT
+
CCCCCGGGGGGGGGGGGGGGGGGGGGGGGGGGGGGGGGGGGGGGGGGGGGGGGGGGGGGGGGGGGGGGGGGGGGGGGGGGGGGGGGGGGGGGGGGGGGGGGGGFGGGGGGGGGGGGGGGGGGGGGGGGGGGGFGGGGGGGGGGGGGGGGGGGGGGGGGGFGGGGGGGGGGGGGECGFG?FGGGGGCFGGGGGGGGGGGGGFFFFFFEFFF=DFFFFFF>CFDBFFFFFFFFFFFF@=EFFFD01:6@<9)5226(/34;;(,6(70((5)58(-212)-8:>6(2((-8?20(,(44(44
@M04999:289:000000000-L3R54:1:1101:23794:12525 2:N:0:409
ATCGACTACTAGGGTATCTAATCCTGTTTGCTACCCACGCTTTCGAGCATGAACGTCAGTGTTATCCCAGGAGGCTGCCTTCGCCATCGGTATTCCTCCACATCTCTACGCATTTCACTGCTACGCGTGGAATTCTACCTCCCTCTGACACACTCTAGTTAGACAGTTTCAAATGCACGTCCCAAGTTGAGCTCGGGGATTTCACATCTGACTTATCTAACCGTCTGCGCTCGCTTTACGCCCAGTAATTCCGATTAACGCTCGCACCCTACGTATTACCGCGGCTGCTGGCACGTAGTTT
+
CCCCCGGGGGGGGGGGGGGGGGGGGGGGGGGGGGGGGGGGGGGGGGGGGGGGGGGGGGGGGGGGGGGGGGGGGGGGGGGGGGGDGGGGGGGGGGGGGGGGGGGGGGGGGGGGGGGGGGGGGGGGGGGGGGGGGGGGGGGGGGGGGGGGGGGGGGGGGGFAFGGGGGGGFGGGGGGAFGFFFGGGGGGFGGGGFGEGGGGGFFFFFFFFFFFFFFFFFFFEFB>DAFFF@2(9@@@FFE9BFFFFFEEFC3?EF0;@DFFF@F?FF>FBFF:??:?BFFB<4;9F>19BB?::??<?B?1<)
@M04999:289:000000000-L3R54:1:1101:25637:12536 2:N:0:409
GACTACTCGGGTATCTAATCCTGTTTGCTACCCACGCTTTCGAGCATGAACGTCAGTGTTATCCCAGGAGGCTGCCTTCGCCATCGGTATTCCTCCACATCTCTACGCATTTCACTGCTACACGTGGAATTCTACCTCCCTCTGACACACTCTAGTTAGACAGTTTCAAATGCACGTCCCAAGTTGAGCTCGGGGATTTCACATCTGACTTATCTAACCGTCTGCGCTCGCTTTACGCCCAGTAATTCCGATTAACGCTCGCACCCTACGTATTACCGCGGCTGCTGGCACGTAGTTAGCC
+
CCCCCGGGGGGGGGGGGGGGGGGGGGGGGGGGGGGGGGGGGGGGGGGGGGGGGGGGGGGGGGGGGGGGGGGGGGGGGGGGGGGGGGGGGGGGGGGGGGGGGGGGGGGGGGGGGGGGGGGGGGGGGGGGGGGGGGGGGGGGGGGGGGGGGGGGGGGFGGGGGGGGGGGGGGGGGGGGFGDGGGGGGFGGGGGGGGGGGGGGFFFFFFFFFEEFEFFFFFFFFABDCAFFABBDFDFFFFFFFF@FFFFFEF6@0<EF;BFF@9BF>FFFFFF>DFF<<?FFFFFF???0:?DFB7??9<AFB
@M04999:289:000000000-L3R54:1:1101:19361:12537 2:N:0:409
CGGACTACCCGGGTATCTAATCCTGTTCGCTCCCCACGCTTTCGTCCATCCGCGTCAATCGGTATTTAGTAACCTGCCTTCGCAATCGGGGTTCTGTGTAATATCTATGCATTTCACCGCTACACTACACATTCCAGCTACTTCAATACTATTCAAGATTAACAGTATCAACGGCAGTTCTACAGTTAAGCTGCAGGTTTTCACCGCTGACTTATCAACCCGCCTACGGACCCTTTAAACCCAATAAATCCGGATAACGCTCGCATCCTCCGTATTACCGCGGCTGCTGGCACGGAGTT
+
CCCCCGGGGGGGGGDGGGGGGGGGGGGGGGGG:FGGGGCGGGGGGGGGGGGGCGGGGGGGGGGGGGGGGGGGGGGGCEGGGGDECGGFGGGGGGGGGGGGGGGGGGGGGGGGGGGGGGGGGGGGGFGGFGGGGFFGGCFDGGFGGGGGGGGGGGGFGGGGGGGGGGGGGGGGGEDGFFFGGGGFGGGGGGGGGGGGGGGGFFFFFFFFAAFFFFCFCEADDFFFFF@F=?FFFF13CE<F@@FFF8@>EFFF9<B<<??B6<>BFFF?2<?9,4?FAAB:((,,3,24,:BFF?6;BB1
@M04999:289:000000000-L3R54:1:1101:28498:12544 2:N:0:409
GACTACAGGGGTATCTAATCCTGTTTGCTCCCCACGCTTTCGCATCTCAGCGTCAGTATCTGTCCAGAAGGCCGCCTTCGCCACCGGTATTCCTCCACATCTCTACGCATTTCACCGCTACACGTGGAATTCTACCTTCCTCTACAATACTCTAGTTAACCAGTTTTAAGTGCAATTCCTAGGTTGAGCCCAGGGCTTTCACACCTAACTTAATTATCCGCCTACATGCCCTTTACGCCCAGTCATTCCGATTAACGCTCGCACCCTCCGTATTACCGTGGCTGCTGGCACGGAGTTAGCC
+
CCCCCGGGGCFGGDFGGGGGGGGFGGGGGGGGGGGGGGGGGDGGDFFGGGGGGGGGGGGFGGGGFGFGGGGGGGGGGGGGDGFGGGGG7FGEEGGCFGGF<FFGGFECCFGGGGGGGFGGGGGGGFEEGFFGGGGGGGGGGGGGGFFGGEGGGEFGGFGGFGFGGGGGGGGGGGGGFGBFFDFFFGGGGGGGGGGGCGFGFFFFFFFFFFF@CFFC?FF=FFFFFFFCE@BFBFFFFFFFFFBF<??EEFF0:@E9;>@F@BFFFB2:?>F:0>DD4:-(,420::?0((,699>279<<4
@M04999:289:000000000-L3R54:1:1101:22353:12546 2:N:0:409
ATGACTACTCGGGTATCTAATCCTGTTCGCTACCCATGCTTTCGAACCTCAGCGTCAGTTACAGACCAGAGAGCCGCCTTCGCCACTGGTGTTCTTCCATATATCTACGCATTCCACCGCTACACATGGAGTTCCACTCTCCTCTTCTGCACTCAAGAAAAACAGTTTCAGCTGCACTTCCCCGGTTAAGCCGAGGGCTTTCACAGCTGACTTGTTCTCCCGCCTGCGTTCGCTTTACGCCCAATAAATCCGGACAACGCTTGCCACCTACGTATTACCGCGGCTGCTGGCACGTAGTT
+
CCCCCGGFCGF@FGDGGGGGGGGGGGGGGGGGCFGGFGGGGGGGCFFGGGGGGGFGEFCFGFGGGGGGGGGGEGGGGEDDFGDEFGGGGGGGCGGGGAFCGCFGGGGGGGG7@EFGGGGGGGDGGGGGGGGGFGAGFGGEDDGGGGGGGDFEEGDFFFFGGGGGGGGGGGGFGG?DFGFCFGGGGGGGGGGGGG5CDDGGFFFFFAAFFFFF?FFFFFFEFBFBFB2@?;;DBF6;E<@E@671=E@C5C;BBFF><<90638??FFFF:7?FF>042)((-40191>>26?7:?:?:A
@M04999:289:000000000-L3R54:1:1101:17470:12624 2:N:0:409
GGGCTACCCGGGTATCTAATCCTGTTTGCTCCCCACGCTTTCGCATCTCAGCGTCAGTATCTGTCCAGAAGGCCGCCTTCGCCACCGGCATTCCTCCACATCTCTACGCATTTCACCGCTACACGTGGAGTTCTACCTTCCTCTACAATCCTCCAGTTAACCAGTCTTAAGTGCAATTCCTAGGTGGAGCCCAGGGCATTCACCCCTAACTTCATTATCCGCCTACATGCCCTTTACGCCCAGTCATTCCGCTTAACGATCGCACCCCCCTTATTACTGCCGCTGCTGCCACGAAGTTATC
+
6-6,8EF,666C8+C,;6,C,6C66CF<,,,;,B,F@:,,,;,,86FF<,<E:8F:B6C@@696<:,,,CF86,6@FC7F4,@?FG+++44C5,CFG=FDE<,9C5F@C7++9,,CE+F84B,,+44+@,44=E,@F9==@EG92B,6,,632,6,@=C8EF?,3+,@A=,@DC=,+5=5<+=@3,;+,4:C,5C59*9:+++//:*/):*/*=9:>==9B99>(>.6*).5.:5;.,(:1(((/7C3)).((6,>9?3((2((-7:06>(.,).:9))6(4>019:?3.).(-(4<).)-
@M04999:289:000000000-L3R54:1:1101:6516:12655 2:N:0:409
AGCGACTACAAGGGTATCTAATCCTGTTCGCTCCCCACGCTTTCGTCCATCAGCGTCAATCGGTATTTAGTAACCTGCCTTCGCAATCGGGGTTCTGTGTAATATCTATGCATTTCACCGCTACACTACACATTCCAGCTACTTCAATACTATTCAAGATTAACAGTATCAACGGCAGTTCTACAGTTAAGCTGCAGGTTTTCACCGCTGACTTATCAACCCGCCTACGGACCCTTTAAACCCAATAAATCCGGATAACGCTCGCATCCTCCGTATTACCGCGGCTGCTGGCACGGAGTTT
+
CCCCCGGGGGGGGGGGGGGGGGGGGGGGGGGGGGGGGGGGGGGGGGGGGGGGGGGGGGGGGGGGGGGGGGGGGGGGGGGGGGGGGGGGGGGGGGGGGGGGGGGGGGGGGGGGGGGGGGGGGGGGGGGGGGGGGGGGGGGGGGGGGGGAGGGGGGGFGGGGGGGGGGGGGGGGGGGGFGFGGGGGGGGGGGGGGGGCFGFCFFFFFFFFFFFFFFFFFFFFFFFFFFFF?9@FFFFFFFEFFDFF@;EAFFF1:><DFFFFFFFFFFFFFFA<;1(.8BA28>>;BB9:0::??7<906?<)
@M04999:289:000000000-L3R54:1:1101:8099:12668 2:N:0:409
AACGACTACTCGGGTATCTAATCCTGTTCGCTACCCATGCTTTCGAACCTCAGCGTCAGTTACAGACCAGAGAGCCGCCTTCGCCACTGGTGTTCTTCCATATATCTACGCGTTCCACCGCTACACATGGAGTTCCACTCTCCTCTTCTGCACTCAAGAAAAACAGTTTCAGCTGCACTTCCCCGGTTAAGCCGAGGGCTTTCACAGCTGACTTGTTCTCCCGCCTGCGTTCGCTTTACGCCCAATAAATCCGGACAACGCTTGCCACCTACGTATTACCGCGGCTGCTGTCACGTAGTT
+
CCCCCGGGGGGGGGGGGGGGGGGGGGGGGGGGGGGGGGGGGGGGGGGGGGGGGGGGGGGGGGGGGGGGGGGGGGGGGGGGGGGGFEGFGGGGGGGGGGGGGGGGGGGGGGGGGGGGGGGGGGGGGGGFGGGGGGGGGGGGGGGGGGGGGGGGGFGGGGFGGGGGGGGGFGGGGGGGFGFGGGDGGDGGGGGGGGGGGGCGFFFFFFFFFEFDFFFFFFFFBDFB>FFD@;@DF@F@FFFAFF>?B::BFFFF>(8>F?<>>??FF?A?:<F>??FAF<A96>B0>>3?B?<BFB?2:B:-
@M04999:289:000000000-L3R54:1:1101:10200:12710 2:N:0:409
AGGACTACTCGGGTATCTAATCCTGTTCGCTCCCCACGCTTTCGTCCATCAGCGTCAATCGGTATTTAGTAACCTGCCTTCGCAATCGGGGTTCTGTGTAATATCTATGCATTTCACCGCTACACTACACATTCCAGCTACTTCAATACTATTCAAGATTAACAGTATCAACGGCAGTTCTACAGTTAAGCTGCAGGTTTTCACCGCTGACTTATTAACCCGCCTACGGACCCTTTAAACCCAATAAATCCGGATAACGCTCGCATCCTCCGTATTACCGCGGCTGCTGGCACGGAGTTAC
+
CCCCCGGGGGGGGGGGGGGGGGGGGGGGGGGGGGGGGGGGGGGGGGGGGGGGGGGGGGGGGGEGFGGGGGGGGGGGGGGGGGGGGGGGGGGFGGGGGGGGDGGGGGGGGGGGGGGGGGGGGGGGGGGGGGGGGGGGAFGGGGGGGGFGGGGGFGGGGGGGGGGGGGGGGGGGGGDGFFFGGGGGGGGGGGGGGGFGGFGGFFFFF?>B>BFFFFFFFFFFFFFFFFFFFFFFFFBFC?EFF@FFFFFFFFFF@?FFFFFFFFB>BFFB23:B?6?2>DF?B(49;;:7::?FFFF>9?(6)
@M04999:289:000000000-L3R54:1:1101:13588:12730 2:N:0:409
GACTACCAGGGTATCTAATCCTGTTTGCTCCCCACGCTTTCGCATCTCAGCGTCAGTATCTGTCCAGAAGGCCGCCTTCGCCACCGGTATTCCTCCACATCTCTACGCATTTCACCGCTACACGTGGAATTCTACCTTCCTCTACAATACTCCAGATAACCAGTTTTAAGTGCAATTCCCAGGTTGAGCCCGGGGCTTTCACACCTAACTTAATTATCCGCCTACATGCCCTTTACGCCCAGTCATTCCGATTAACGCTCGCACCCTCCGTATTACCGCGGCTGCTGGCACGGAGTTAGCC
+
CCCCCGGGGGGGGGGGGGGGGGGGGGGGGGGGGGGGGGGGGGGGDGGGGGGGGGGGGGGGGGGGGGGGGGGGGGGGGGGGDGGGGGGGGGGGGGGGGGGGGGGGGGGGGGGGGGGGGGGGGGGGGGGGGGGGGGGGGGGGGGGGGFGCGGGGGGGGGGGGGGGGGGGGGGGGGGGGFGFGGGGFGGGGGGGGG6EGGGFF>FFFEFFFFFFFFFFFFFA@FFFFFFFFFFFFFFFFFFFF<FEFFFFCFF;D;(;C;;?DF09>>::<F>?<FBFFF6>F09>;FFFBF??F>99?FAAB7
@M04999:289:000000000-L3R54:1:1101:6204:12745 2:N:0:409
ATTCGACTACTGGGGTATCTAATCCTGTTTGCTCCCCACGCTTTCGCATCTCAGCGCCAGTATCTGTCCAGAAGGCCGCCTTCGCCACCGGTATTCCTCCACATCTCTACGCATTTCACCGCTACACGTGGAATTCTACCTTCCTCTACAATACTCCAGATAACCAGTTTTAAGTGCAGTTCCCAGGTTGAGCCCGGGGCTTTCACACCTAACTTAATTATCCGCCTACATGCCCTTTACGCCCAGTCATTCCGATTAACGCTCGCACCCTCCGTATTACCGCGGCTGCTGGCACGGAGTT
+
CCCCCGGGGGGGGGGEGGGGGGGGGGGGGGGGGGGGGGGGGGGGGGGGGGGGGGGGGGGGGGGGGGGGGGGGGGGGGGGGGGGGGGGGGGGGGGGGGGGGGGGGGGGGGGGGGGGGGGGGGGGGGGGGGGGGGGFGGGGGGGGGGGGGGGGGGGGFGGGGFGGGGGGGGGGGG8D:@FFGGGGFGGFFGFFFGGGGGGGGFFF4AFFF52>EFFFFFFFFFFCDFDFD;1?7@EFFF;EFFF9;20/3.95CEE6;@FAA036273(4961042((4?DBF:609>>B?FF::(426;><8
@M04999:289:000000000-L3R54:1:1101:23084:12813 2:N:0:409
TCGACTACCAGGGTATCTAATCCTGTTCGCTCCCCACGCTTTCGTCCATCAGCGTCAATCGGTATTTAGTAACCTGCCTTCGCGATCGGGGTTCTGTGTAATATCTATGCATTTCACCGCTACACTACACATTCCAGCTACTTCAATACTATTCAAGATTAACAGTATCAACGGCAGTTCTACAGTTAAGCTGCAGGTTTTCACCGCTGACTTATCAACCCGCCTACGGACCCTTTAAACCCAATAAATCCGGATAACGCTCGCATCCTCCGTATTACCGCGGCTGCTGGCACGGAGTT
+
CCCCCGGGGGGGGGGGGGFGGGGGGGGGGGGGEGGFG@FGGGGGGGGGGGGGGGGGGGGGGGGGGGGGGGGGGGGGGGGGGGGG+FGGGGGGGFGGGGGGGGGGFFGGGFGGGGGGGGGGGGGGGGGGGGGGGFAFCGGGEGGGGGGGGGGGGGGGGGGCGGGGGGGGGGGCECD>DFFGGGGGCFGGGGGCFF??CFGGFFFFFDBFA=BFFFFFEFAB@4@@DFDD2=@BFFFF9EEF8D?<F8@CFF@B>(8?EF@>?:1176>3?DF>:(8><<<BFB9;>F63).3?>?1>>2:
@M04999:289:000000000-L3R54:1:1101:7218:12815 2:N:0:409
GACTACCCGGGTATCTAATCCTGTTTGCTACCCACGCTTTCGAGCATGAACGTCAGTGTTATCCCAGGAGGCTGCCTTCGCCATCGGTATTCCTCCACATCTCTACGCATTTCACTGCTACACGTGGAATTCTACCTCCCTCTGACACACTCTAGTTTGACAGTTTCAAATGCACGTCCCAAGTTGAGCTCGGGGATTTCACATCTGACTTATCTAACCGTCTGCGCTCGCTTTACGCCCAGTAATTCCGATTAACGCTCGCACCCTACGTATTACCGCGGCTGCTGGCACGTAGTTAGCC
+
CCCCCGGGGGGGGGGGGGGGGGGGGGGGGCFGDGGGGGGGGGGGGGGGGGGGGGGGGGGGGGGG,FFGGGGGGGGGGGGGDEGGGGGGGGFGGGGGGGGFGGGGGGGGGDBFGGGGGGGGGGGGGGGGGGGGGGGGGGGGGGGGGGGGGGGGGGGFGGGGGGGGGGGGGGGGGGGGFGBDGDGGGGGEGGGGGGEG7CFGFFFFFFFFF@EEFFFFFFFFBDFFFFF29BFFBBEC@FFFF;E3<C??EFFF0?FF7(,;@FFFFFF?F??FB?FF<:996>9>FFF??7??2:81:4)6.
@M04999:289:000000000-L3R54:1:1101:4023:12848 2:N:0:409
GGGTTGACTACTGGGGTATCTAATCCTGTTTGCTACCCACGCTTTCGAGCATGAACGTCAGTGTTATCCCAGGAGGCTGCCTTCGCCATCGGTATTCCTCCACATCTCTACGCATTTCACTGCTACACGTGGAATTCTACCTCCCTCTGACACACTCTAGTTAGACAGTTTCAAATGCACGTCCCAAGTTGAGCTCGAGGATTTCACATCTGACTTATCTAACCGTCTGCGCTCGCTTTACGCCCAGTAATTCCGATTAACGCTCGCACCCTACGTATTACCGCGGCTGCTGGCACGTAGT
+
CCCCCGGGGGGGGGGGGGGGGGGGGGGGGGGGGGGGGGGGGGGGGGGGGGGGGGGGGGGGGGGGGGGGGGGGGGGGGGGGGGGGGGGGGGGGGGGGGGGGGGGGGGGGGGGGGGGGGGGGGGGGGGGGGGGGGGGGGGGGGGGGGGGGGGGFFFGGGGGGGGGGCGGGGGGGGGGGFGFGFGGGGGGGFGGGGFDFGGGG>?FFFFFFFFFFEFFFFCFFFFFFFAAF=FFB2@@BDFBFFFFFF9<EE?5CEFFFD;;CE;><?>F;97?<?BBF<B>A2<?>9B93(42>0:?BBF0<8
@M04999:289:000000000-L3R54:1:1101:3166:12858 2:N:0:409
GGACTACAAGGGTATCTAATCCTGTTTGCTCCCCACGCTTTCGCATCTCAGCGTCAGTATCTGTCCAGAAGGCCGCCTTCGCCACCGGTATTCCTCCACATCTCTACGCATTTCACCGCTACACGTGGAATTCTACCTTCCTCTACAATACTCTAGTTAACCAGTTTTAAGTGCAATTCCTAGGTTGAGCCCAGGGCTTTCACACCTAACTTAATTATCCGCCTACATGCCCTTTACGCCCAGTCATTCCGATTAACGCTCGCACCCTCCGTATTACCGCGGCTGCTGGCACGGAGTTAGC
+
CCCCCGGGGGGGGGGGGGGGGGGGGGGGGGGGGGGGGGGGGGGGGGGGGGFGGGGGGGGGGGGGGGGGGGGGGGGGGGGGGGGGGGGGGGGGGGGGGGGGGGGGGGGGGGGGGGGGGGGGGGGGGGGGGGGGGGGGGGGGGGGGGGG?FGGGGGFGFFGGFGFGDFAFGGGGGGGGFGFGGGGGFGGGGGGGFGFDDFFGFFFFFFFFFFFCFFFFEFFEFFFFFBFFEFFFFFFFFDFE>DFEFFFFFEEF@DFFEFFFFFFBFFF:<?F6??06AAFFFBFFFFF>:BFFF(422:FF<
@M04999:289:000000000-L3R54:1:1101:25938:12909 2:N:0:409
TAGTGACTACACGGGTATCTAATCCTGTTTGCTACCCACGCTTTCGAGCATGAACGTCAGTGTTATCCCAGGAGGCTGCCTTCGCCATCGGTATTCCTCCACATCTCTACGCATTTCACTGCTACACGTGGAATTCTACCTCCCTCTGACACACTCTAGTTAGACAGTTTCAAATGCACGTCCCAAGTTGAGCTCGGGGATTTCACATCTGACTTATCTAACCGTCTGCGCTCGCTTTACGCCCAGTAATTCCGATTAACGCTCGCACCCTACGTATTACCGCGGCTGCAGCATCCCGT
+
CCCCCGGGGGGGGGGGGGGGGGGGFGGFGEGGGGGFGFGGGGGGGGGGGGGGGGGGGGGGGGGGGGGGFGGGGGGGGGGFFGGGGEGGGGGFGGGGGGGGGGGGGDGGF<DDGGGGGGDFFGGGGGGGGGGG9E8FFGGGGGGGGGGGGGGGGGFGGGGGGGGGGGGFGDFGGGGGFGFGGGGGFFGGFFGF8,==CGGGFFFCCFFFFFFFFFFFFFFCFF4=5)<BF=29=@=@DFEFFF;>D<ECCECE9@06<?EFF9;7.3;>;:<0182<<:46A0999>>0202>3)),,8:
@M04999:289:000000000-L3R54:1:1101:27373:12915 2:N:0:409
GGTTGACTACAGGGGTATCCAATCCCGTTCGCTCCCCACGCTTTCGTCCATCAGCGTCAATCGGTATTTAGTAACCTGCCTTCGCAATCGGGGTTCTGTGTAATATCTATGCATTTCACCGCTACACTACACATTCCAGCTACTTCAATACTATTCAAGATTAACAGTATCAACGTCAGTTCTACAGTTAAGCTGCAGGTATTCACCACTGACTTATCAACCCGCCTACGGACCCTTTAAACCCATTAATTCTGACTAACGCACCATCCCTCTGATTTCCCCGGCTGTCTGACACTGATTT
+
CC@CC@F9@ECE8;:FGD,,<C;-;,8;CE@FE8FCFA6:F@FFGDGG:C6<;,,@FGEEGC@,FFDF<EEA<@FGGGGD9F9<F?>CEBF7++@,E9C,C@,EFG;,CF@,55?E9549=B++8,9,A<AF98FFBE;4DGGFFCF;@=?8D;;,,33E863,3?2=E8CF,8C6:=*+2622>FF::::99;C?7C6++4?1+=8*:@EEE818;BE<FC=5>)/4>=--552>@5CC*.5(0(/<C)).)))))))/67((,5/(,()/,.))1))).((-((4,)).))))).))))
@M04999:289:000000000-L3R54:1:1101:6355:12919 2:N:0:409
CGACTACTAGGGTATCTAATCCTGTTTGCTCCCCACGCTTTCGCATCTCAGCGTCAGTATCTGTCCAGAAGGCCGCCTTCGCCACCGGTATTCCTCCACATCTCTACGCATTTCACCGCTACACGTGGAATTCTACCTTCCTCTACAATACTCCAGATAACCAGTTTTAAGTGCAATTCCCAGGTTGAGCCCGGGGCTTTCACACCTAACTTAATTATCCGCCTACATGCCCTTTACGCCCAGTCATTCCGATTAACGCTCGCACCCTACGTATTACCGCGGCTGCTGGCACGTAGTTAGC
+
CCCCCGGGGGGGGGGGGGGGGGGGGGGGGGGGGGGGGGGGGGGGGGGGGGGGGGGGGGGGGGGGGGGGGGGGGGGGGGGGGGGGGGGGGGGGGGGGGGGGGGGGGGGGGGGGGGGGGGGGGGGGGGGGGGGGGGGGGGGGGGGGGGGGGGGGGGGGGGGGGGGGGGGGGGGGGGGGFGFGGGGGGGGGGGGGGGGGGGGGFFFFFFFFBFFFFFFFFFFFFFFF@DFFEFEFBDECEFFFFFFF@EFFFFFFFFFFEFFF?FFFFFFFFFBF?FBBFFFFB0;FBBBFFF020,86?F9A<
@M04999:289:000000000-L3R54:1:1101:23671:12933 2:N:0:409
GACTACTCGGGTATCTAATCCTGTTCGCTACCCATGCTTTCGAACCTCAGCGTCAGTTACAGACCAGAGAGCCGCCTTCGCCACTGGTGTTCTTCCATATATCTACGCATTCCACCGCTACACATGGAGTTCCACTCTCCTCTTCTGCACTCAAGAAAAACAGTTTCAGCTGCACTTCCCCGGTTAAGCCGAGGGCTTTCACAGCTGACTTGTTCTCCCGCCTGCGTTCGCTTTACGCCCAATAAATCCGGATAACGCTCGCATCCTCCGTATTACCGCGGCTGCTGGCACGGAGTTAGCC
+
CCCCCGGGGGGGGGGGGGGDGGGGGGGGGGGGGGGGGGGGGGGGGGGGGGGGGGGGGGGGGGGGGGGGGGGGGGGGGGGGGGGGGGGGGGGGGFEGGGGGGAEAFGFCEGGGGGGGGGGGGGGGGFGGGFGGGGGGGGGGFGCCGGGGGGAD=@FCFGGGGGGGGGGFGGGGGGGFFGFGGGGGGGGGGGD>EGG>DGGGFFFFFFFFF@EBC;FFCFFBE5992551;;;;?<CC136>001)77?E16>?:64?12,-3;BBF??3(-8?:34>>((49;BB:027(.4011(-3)-.4
@M04999:289:000000000-L3R54:1:1101:15246:12968 2:N:0:409
GACTACCAGGGTATCTAATCCTGTTTGCTCCCCACGCTTTCGCATCTCAGCGTCAGTATCTGTCCAGAAGGCCGCCTTCGCCACCGGTATTCCTCCACATCTCTACGCATTTCACCGCTACACGTGGAATTCTACCTTCCTCTACAATACTCCAGATAACCAGTTTTAAGTGCAATTCCCAGGTTGAGCCCGGGGCTTACACACCTAACTTCATTATCCGCCTACATGCCCTTTACGCCCACTCATTCCGATTAACGCTCGCACCCCCCGTATTACCGCGGCTGCCGGCACCGCGTTAGCC
+
@@CCCGCE<@;CEFGGG9FECFAFFG@EFGF@:CF@CGGDG@F:CCDGA@F@@FCEEDFGGCEEEDAEEGGGAFGGGGG@CFGGGCC7@,EEFGGGFF<=ECFGFFF:,@+AEF<FCFG@GDG7?=?@<<FDFEGGDG?FDFF,@,=E8E89E8,@EDFC?FG==+@==2==D,6@99<=?++6>FE6DC6++3*9;0*23;*??A46BE7*:EA19BF2AD@2>=C*)8:35))914>F0((,/;C<5(,((43),663(23>B((322,(4:)4603(39((((--,--(,(27(((..
@M04999:289:000000000-L3R54:1:1101:14054:12979 2:N:0:409
GACTACTGGGGTATCTAATCCTGTTCGCTCCCCACGCTTTCGTCCATCAGCGTCAATCGGTATTTAGTAACCTGCCTTCGCAATCGGGGTTCTGTGTAATATCTATGCATTTCACCGCTACACTACACATTCCAGCTACTTCAATACTATTCAAGATTAACAGTATCAACGGCAGTTCTACAGTTAAGCTGCAGGTTTTCACCGCTGACTTATCAACCCGCCTACGGACCCTTTAAACCCAATAAATCCGGATAACGCTCGCATCCTCCGTATTACCGCGGCTGCTGGCACGGAGTTAGCC
+
CCCCCGGGGGGGGGGGGGGGGGGGGGGGGGGGGGGGGGGGGGGGGGFGGGGGGGGGGGGGGGGFGGGGGGGGGGGGGGGGGGGGGGGGGGGGGGGGGGFGGGGGGGGGGGGGGGGGGGGGGGGGGGGGGGGGGGGGGGGGGGGFGGGGGFGGGGGGGGGGGGGGGGGGGGGGGGGGFGFGGGGGGGGGGGGGGGGGFGGFFFFFFFFFFFEFFFFFFFFFFFFFFFFFFFFFFFECFFFFF?D3A<CFEF>FFFFFFBF@BFFFFFFFFFF<B7>AF:;;>FFFF?:??FFF>0440<>B8
@M04999:289:000000000-L3R54:1:1101:8361:13015 2:N:0:409
TAGGCGACTACACGGGTATCTAATCCTGTTTGCTCCCCACGCTTTCGCATCTCAGCGTCAGTATCTGTCCAGAAGGCCGCCTTCGCCACCGGTATTCCTCCACATCTCTACGCATTTCACCGCTACACGTGGAATTCTACCTTCCTCTACAATACTCTAGTTAACCAGTTTTAAGTGCAATTCCTAGGTTGAGCCCAGGGCTTTCACACCTAACTTAATTATCCGCCTACATGCCCTTTACGCCCAGTCATTCCGATTAACGCTCGCACCCTCCGTATTACCGCGGCTGCTGGCACGGAGT
+
CCCCCGEGGGGGGGGGFGGGGGGGGGGGGGGGGGGGGGGGGGGGGGGGGGGGGGGGGGGGGGGGGGGGGGGGGGGGGGGGGGGGGGGGGGGGGGGGGGGGGGGGGGGGGGGGGGGGGGGGGGGGGGGGGGGGEGGGGGGGGGGGGGGGGGGGGGGGGGGGGGGGGGGGGGGGGGGGFGFFGGGGGCECCFGGGGGGFCCDAFFFFFFFFFBFBFFF@CFFFFFFDFD@?FBFFFBBFDFFE;<@BDFFEACCFCEFFF?3>?>?:>6(29:???9:(235<A06(4;>;102(48??B(44
@M04999:289:000000000-L3R54:1:1101:12583:13081 2:N:0:409
GACTACAGGGGTATCTAATCCTGTTTGCTCCCCACGCTTTCGAGCATGAACGTCAGTGTTATCCCAGGAGGCTGCCTTCGCCATCGGTATTCCTCCACATCTCTACGCATTTCACTGCTACACGTGGAATTCTACCTCCCTCTGACACACTCTAGTTAGACAGTTTCAAATGCACGTCCCAAGTTGAGCTCGGGGATTTCACATCTGACTTATCTAACCGTCTGCGCTCGCTTTACGCCCAGTAATTCCGATTAACGCTCGCACCCTACGTATTACCGCGGCTGCTGGCACGTAGTTAGCC
+
CCCCCGGGGGGGGGGGGGGGGGGGGGGGG,CFEGGGGGGGGGGGGGGGFGGGGGGGGGGGGGGGGGGGGGGGGGGGGGGGGGGGGGGGGGGGGGGGGGGGGGGGGGGGGGGGGGGGGGGGGGGGGGGGGGGGGGGGGGGGGGGGGGGGGGGGGGGGGGGGGGGGGGGGGFGGGGGGFGFGGGGGGGGGGFFGGGGGGGGGFFFFFFFFFFFFFFFFFFFBDAFFCFFF=@BDBFEFFFBEDFFFFFFC78@FFFFFFFFF9F>FFFFFFFF?FFFFFBFFFFBFFFF??:BB<:??FAA<4
@M04999:289:000000000-L3R54:1:1101:9460:13119 2:N:0:409
AGACTACACGGGTATCTAATCCTGTTCGCTACCCATGCTTTCGAACCTCAGCGTCAGTTACAGACCAGAGAGCCGCCTTCGCCACTGGTGTTCTTCCATATATCTACGCATTCCACCGCTACACATGGAGTTCCACTCTCCTCTTCTGCACTCAAGAAAAACAGTTTCAGCTGCACTTCCCCGGTTAAGCCGAGGGCTTTCACAGCTGACTTGTTCTCCCGCCTGCGTTCGCTTTACGCCCAATAAATCCGGACAACGCTTGCCACCTACGTATTACCGCGGCTGCTGGCACTTAGGTAGC
+
@CCCCCEGGDGGGGGGGGGGGGGGGGGGGGGEGGGGGGGFFGG@FGGGFGGGGGGGGFGGGGGGGGGGGGGGGGGGGGGGGGGGGGFFFGGGGGGGGGFGGGGGGGFGGCFGGGFGGEGGEEGGGGGGGGGGACEFGGGGGGGGGGGCFGGGGF?9EFFDFEFGFCFGFFGG@FGGFGBFGGDDGGCFAFGGEGDDGCFGA6BFFFFFEBEE=F=+9845:@BDBBFF<?D>FFFFF<DE@?@@3@<9)=624903:>B?B((39<:72?6:7AF)441;4>F>><:FBB0)(..)).6,.
@M04999:289:000000000-L3R54:1:1101:25772:13130 2:N:0:409
GGCGACTACCCGGGTATCTAATCCTGTTTGCTCCCCACGCTTTCGCATCTCAGCGTCAGTATCTGTCCAGAAGGTCGCCTTCGCCACCGGTATTCCTCCACATCTCTACGCATTTCACCGCTACACGTGGAATTCTACCTTCCTCTACAATACTCTAGTTAACCAGTTTTAGGTGCAATTCCTAGGTTGAGCCCAGGGCTTTCACACCTAACTTAATTATCCGCCTACATGCCCTTTACGCCCAGTCATTCCGATTAACGCTCGCACCCTCCGTATTACCGCGGCTGCTGGCACGGATTT
+
CCCCCGGGGGGGGGGGGGGGGGGGGGGGGGGGGGGGGGGGGGGGGGGGGGGGGGGGGGGGGGGGGGGGGGGGGGGGGGGGGGGGGGGGGGGGGGGGFGGGGGGGGGGGGGGGGGGGGGGGGGGGGGGGGGGGGGGGGGGGGGGGGGGGGGGGGGGGGGGGGGGGGFGGGGGGGFGGFGFGGGGGGGGGGGGGFGGFDGGGFFFFFFFFFFFDFFFAEFFFFFFDDD?BEC?3>@FFFFEEDFFF0()7CC<CE;;0?3)(.422>>>>?(,802((4)5<:63;B99????B?D?7(((.
@M04999:289:000000000-L3R54:1:1101:22851:13157 2:N:0:409
TGGACTACCCGGGTATCTAATCCTGTTTGCTCCCCACGCTTTCGCATCTCAGCGTCAGTATCTGTCCAGAAGGCCGCCTTCGCCACCGGTATTCCTCCACATCTCTACGCATTTTACCGCTACACGTGGAATTCTACCTTCCTCTACAATACTCTAGTTAACCAGTTTTAAGTGCGATTCCTAGGTTGGGCCCAGGGCTTCCACACCTAACTTAATTATCCGCCTACATGCCCTTTCCGCCCAGTCATTCCGATTAACGCTCGCACCCTCCGTATTACCGCGGCTGCTGGCACGCATTTAC
+
CCCCCGGGEEGGGGGGGGGGGGGGGGGGGGGGGGGGGGGGGGGGD,6@FGGGGGGGGGGGFGEGFGGGGGCGEFGGGGGGGGGGGGAFEG>FGGGGGGGGGGDGGGGGGGGGGGGGGGGGGGGGGFGGGDGGGGGGGGF>EGGGGEFDDDFGGGGGDEGAAFFGGFGGGFGGFG?+3;5;EC?C:DFEG7DCC>@779FF99@9AA9A@)<A6?+9AA8<89=5525;EC=EBBF3).,5;6;((/4<7<.=0?2<37;0::2(-9>12:((,,4:)6A?>>((,(4>20:()((-(,-5-
@M04999:289:000000000-L3R54:1:1101:27244:13195 2:N:0:409
GAGACTACTCGGGTATCTAATCCCGTTTGCTACCCACGCTTTCGAGCATGAACGTCAGTGTTATCCCAGGAGGCTGCCTTCGCCATCGGTATTCCTCTGCATCTCTACGCATTTCACTGCTACACGTGGAATTCTACCTCCCTCTGACACACTCTAGTTTGACAGTTTCAAATGCACGTCCCAAGTTGAGCTCGGGGATTTCACATCTGACTTATCTAACCGGCTGCGCTCGCTTTACGCCCAGCAATCCCGATTAACGCTCGCACCCTACGAATTACCGCGGCTCCTCGCACTTATTTAC
+
9<CC<FCCF,,,+;@F<ECEFF<-BFFGCFFGCFGGGGGG,CCCFGEDFE,CEFGGCF<EFGGDD@<@<FFFGGGFGGGCCDGFCBAFGGFBFGGCG,AF?EFCFFAFFGC7FFFFGF=EGGGGFEGG7:FFAGFFF@9EGGG8DFGGG8,@FFCCFDD;4;AD9=EFGFADC93=DCFGGGGDFFGFFG8=EG+997>DF9=BBFFF;3:AA8+=<+?CF2):74)5>5@BB-554><>61(3(367)/61(:0()9;@6?;416;0(38(((.4442(24((((-(((--((.-.6)4-
@M04999:289:000000000-L3R54:1:1101:11313:13210 2:N:0:409
AGACTACTGGGGTATCTAATCCTGTTCGCTCCCCACGCTTTCGTCCATCAGCGTCAATCGGTATTTAGTAACCTGCCTTCGCAATCGGGGTTCTGTGTAATATCTATGCATTTCACCGCTACACTACACATTCCAGCTACTTCAATACTATTCAAGATTAACAGTATCAACGGCAGTTCTACAGTTAAGCTGCAGGTTTTCACCGCTGACTTATCAACCCGCCTACGGACCCTTTAAACCCAATAAATCCGGATAACGCTCGCATCCTCCGTATTACCGCGGCTGCTGGCACGGAGTTAGC
+
CCCCCGGGGGGGGGGGGGGGGGGGGGGGGGGGGGGGGGGGGGGGGGGGGGGGGGGGGGGGGGGGGGGGGGGGGGGGGGGGGGGGGGGGGGGGGGGGGGGGGGGGGGGGGGGGGGGGGGGGGGGGGGGGGGGGGGGGGGGGGGGGGFGGGGGGGGGGGGGGGGGGGGGGGGGGGGGGFGFGGGGGGGGGGGGGGGGGGGGGFFFFFFFFFFFFFFFFFFFFEFFFFFFFDFFFFFFFFFFFFFDFF<EFEE>BDF@AFFFFFFFFFBFFFB9:??FFFF:9999;1::?(4:B?0(,8:465
@M04999:289:000000000-L3R54:1:1101:16344:13212 2:N:0:409
GGACTACAGGGGTATCTAATCCTGTTTGCTCCCCACGCTTTCGCATCTCAGCGTCAGTATCTGTCCAGAAGGCCGCCTTCGCCACCGGTATTCCTCCACATCTCTACGCATTTCACCGCTACACGTGGAATTCTACCTTCCTCTACAATACTCTAGTTAACCAGTTTTAAGTGCAATTCCTAGGTTGAGCCCAGGGCTTTCACACCTAACTTAATTATCCGCCTACATGCCCTTTACGCCCAGTCATTCCGATTAACGCTCGCACCCTCCGTATTACCGCGGCTGCTGGCACGGAGTTAGC
+
CCCCCGGGGGGGGGGGGGGGGGGGGGGGGGGGGGGGGGGGGGGGGGGGGGGGGGGGGGGGGGGGGGGGGGGGGGGGGGGGGGGGGGGGGGGGGFGGGGGGGGGGGGGGGGGGGGGGGGGGGGGGGGGGGGGGGGGGGGGGGGGGGGGGGGGGGGGGGGGGGGGGGGGGGGGGGGGGFGFGGGGGGGGGGGGGGGGGGGGGFFFFFFFFFFFFFFFFEFFFFFFFAFFFFFBBFFFFFFFFFFFFEFFEFFFFFFFFFDB@<>FFFF?:?29?BBBFFFFFFFFFFFF::??>B90>BBFFA
@M04999:289:000000000-L3R54:1:1101:11215:13242 2:N:0:409
CCGTGACTACTGGGGTATCTAATCCTGTTCGCTCCCCACGCTTTCGTCCATCAGCGTCAATCGGTATTTAGTAACCTGCCTTCGCAATCGGGGTTCTGTGTAATATCTATGCATTTCACCGCTACACTACACATTCCAGCTACCTCAATACTATTCAAGATTAACAGTATCAACGGCAGTTCTACAGTTAAGCTGCAGGTTTTCACCGCTGACTTATTAACCCGCCTACGGACCCTTTAAACCCAATAAATCCGGATAACGCTCGCATCCTCCGTATTACCGCGGCTGCTGGCACGGAGTT
+
CCCCCGGGGGGGGGGGGGGGGGGGGGGGGGGGGGGGGGGGGGGGGGGGGGGGGGGGGGGGGGGGGGGGGGGGGGGGGGGGGGGGGGEGGGGGGGGGGGGGGGGGGGGGGGGGGGGGGGGGGGGGGGGGGGGGGGGGGGGGGGGGGGGGGGGGGGGGGGGGGGGGGGGGGGGGGGGGFGFGGGGGGGGGFGGGGGGGGGGGFFFFFFFDFFFFFFFFFFFFFFFBFA9@F?DFFFFBFFFFFFFF?<@;FEFE199DFFAEDBFF>FFFFFFFFFFFFFFFDBB9996>?B>?:?<84;03.
@M04999:289:000000000-L3R54:1:1101:18380:13273 2:N:0:409
GACTACAAGGGTATCTAATCCTGTTTGCTCCCCACGCTTTCGCATCTCAGCGTCAGTATCTGTCCAGAAGGCCGCCTTCGCCACCGGTATTCCTCCACATCTCTACGCATTTCACCGCTACACGTGGAATTCTACCTTCCTCTACAATACTCCAGATAACCAGTTTTAAGTGCAATTCCCAGGTTGAGCCCGGGGCTTTCACACCTAACTTAATTATCCGCCTACATGCCCTTTACGCCCAGTCATTCCGATTAACGCTCGCACCCTCCGTATTACCGCGCCTGCTGGCACGGGGTTAGCC
+
CCCCCGGGGGGGGGGGGGGGGGGGGGGGGGGGCGGGGGGGGGGGGGGGGGGGGGGGFFGGGGGGFGGGGGGGGGGGGDGGGGFEGDGGGGFGGGGGGGGGGGGFGGGGGGGGGGGGGGGGGGGGFGGDGGGGGGGFGGGGGGGGGGGGGGGG?EGFGGGGGGGFGGGDGFGGGFFGFGF=FFFGGGGFGGGGGG5DG>FGCFFFEFFFFFEFFFFAEFFFFFFFFFFCB>>EDFFE@DBFF@37>?E??;@6@FFFF;@FF94;BF?08;?08BFBFB>;(2?:??0(40,4(-27>?FA7
@M04999:289:000000000-L3R54:1:1101:21213:13308 2:N:0:409
TTGACTACCAGGGTATCTAATCCTGTTTGCTACCCACGCTTTCGAGCATGAACGTCAGTGTTATCCCAGGAGGCTGCCTTCGCCATCGGTATTCCTCCACATCTCTACGCATTTCACTGCTACACGTGGAATTCTACCTCCCTCTGACACACTCTAGTTAGACAGTTTCAAATGCACGTCCCAAGTTGAGCTCGGGGATTTCACATCTGACTTATCTAACCGTCTGCGCTCGCTTTACGCCCAGTAATTCCGATTAACGCTCGCACCCTACGTATTACCGCGGCTGCTGGCACGTAGTT
+
CCCCCGGGGGGGGGGGFGGFGGGGGGGFGGGGGGGGGGGGGGGGGGGGFGGGGGGGGGFGGGGGGGGGGGGGGGGGGGGGGGGGGGGGGGGGGGGGGGGGGGGGFGEFFEGGFGDFGGFGGGGGGGGGGGGGGGFCFGGGGGGGGGFDGFGGGGGGFGGGFCEGFDGFGGGGGGGGFGFGGGGGGGGGGGGFGEEGGGGGFFFFFFFFFCFBEFFF5FFE@>>@DBF>FAAFBFFF49=EFFFFFCEFFFE1;?@DEFDFFFBB@F0?BFFFFFFFFFFFFFBFF>BF>??(5:??4:B
@M04999:289:000000000-L3R54:1:1101:10333:13316 2:N:0:409
TTATAGACTACTCGGGTATCTAATCCTGTTTGCTCCCCACGCTTTCGCATCTCAGCGTCAGTATCTGTCCAGAAGGCCGCCTTCGCCACCGGTATTCCTCCACATCTCTACGCATTTCACCGCTACACGTGGAATTCTACCTTCCTCTACAATACTCCAGATAACCAGTTTTAAGTGCAATTCCCAGGTTGAGCCCGGGGCTTTCACACCTAACTTAATTATCCGCCTACATGCCCTTTACGCCCAGTCATTCCGATTAACGCTCGCACCCTCCGGATTACCGCGGCTGCTGGCCCGGGGT
+
CCCCCGGGGGGGGGGGGGGGGGGGGGGGGGGGGGGGGGGGGGGGGGGGGGGGGGGGGGGGGGGGGGGGGGGGGGGGGGGGGGGGGGGGGGGGGGGGGGGGGGGGGGGGGGGGGGGGGGGGGGGGGGGGGGGGGGGGGGGGGGGGGGGGGGGGGGGGGFGGGGGGGGGGGGGGGGGGFGFGGGGGGGGGGGGGGGGGGGDGFF*@FFFFFFFFFFFFEFFFFEFE=DDFFFFE@B8@EFFFFD?@@<<8<@<CFEFFFDFFF((-4499>>?<?F>((-42<<6>>967>B72?((--((,-
@M04999:289:000000000-L3R54:1:1101:27823:13342 2:N:0:409
CTTGACTACCAGGGTATCTAATCCTGTTTGCTACCCACGCTTTCGAGCATGAACGTCAGTGTTATCCCAGGAGGCTGCCCTCGCCATCGGTATTCCTCCACATCTCTACGCATTTCACTGCTACACGTGGAATTCTACCTCCCTCTGACACACTCTAGTTTGACAGTTTCAAATGCACGTCCCAAGTTGAGCTCGGGGATTTCACATCTGACTTATCTAACCGTCTGCGCTCGCTTTACGCCCAGTAATTCCGATTAACGCTCGCACCCTACGTATTACCGCGGCTGCTGGCACGTAGTT
+
CCCCCGGGGGGGGGGGGGGGGGGGGGGGGGGGGGGGGGGGGDGGGGGGGGGGCFGGGGGGGGGGGGGGGGGGGGGGGGFGGGGGGGGGGGGGGGGGGGGGGGGGGGGGGFEGGGGGGFGGGGGGGGCEFGGFFFEFFGGGGFGGGGGGGGGGGGGGGGGGGGGGGGGGGGGGGGGFFGFGGGGGGFGCFGGGGGGGDGDGFFFFFFFFFCCFF9>BAFFEFF9AFF=C@AF?9=DFFFC?D:>@;@FEFFFFFFD<;?9;(8;013924:?BBF2<:AAF0690961???3:?<6?F(4A
@M04999:289:000000000-L3R54:1:1101:21865:13346 2:N:0:409
GACTACTCGGGTATCTAATCCTGTTTGCTCCCCACGCTTTCGCATCTCAGCGTCAGTATCTGTCCAGAAGGCCGCCTTTGCCACCGGTATTCCTCCACATCTCTACGCATTTCACCGCTACACGTGGAATTCTACCTTCCTCTACAATACTCCAGATAACCAGTTTTAAGTGCAATTCCCAGGTTGAGCCCGGGGCTTTCACACCTAACTTAATTATCCGCCTACATGCCCTTTACGCCCAGTCATTCCGATTAACGCTCGCACCCTCCGTATTACCGCGGCTGCTGGCACGGAGTTAGCC
+
CCCCCGGGGGGGGGGGGGGGGFGGGFFGGGGGGGGGGGGGGGCE@FEGGGFDCCFGGFGFFGGGGGFGCGFGGFGGGG<FGFFGEGGCEGGGDFGFFGGDDEDEDDFECFGGGGGFGGGCGGC7FGGGGGFFGGGGGAFFGGGGGGGGGGFGGGGFGGGGFFGGGFGGDEGGFGDGFGFGFGGGGGFFGGGGGG5CGGGFFF>FBAFFDFEEEFFF?68:?929>;4<EF:;B@=4>@BF?(.))9<EC@0;7;9>601;>>BF>FF?F><112<B42;F(9>B6022:023(42<:<4<2
@M04999:289:000000000-L3R54:1:1101:8572:13350 2:N:0:409
TTAGACTACACGGGTATCTAATCCTGTTTGCTACCCACGCTTTCGAGCATGAACGTCAGTGTTATCCCAGGAGGCTGCCTTCGCCATCGGTATTCCTCCACATCTCTACGCATTTCACTGCTACACGTGGAATTCTACCTCCCTCTGACACACTCTAGTTAGACAGTTTCAAATGCACGTCCCAAGTTGAGCTCGGGGATTTCACATCTGGCTTATCTAACCGTCTGCGCTCGCTTTACGCCCAGTAATTCCGATTAACGCTCGCACCCTACGTATTACCGCGGCTGCTGGCACGTAGTTT
+
CCCCCGGGGGGGGGGGGGGGGGGGGGGGGGGGGGGGGGGGGGGGGFGGGGGGGGGGGGGGGGGGGGGGGGGGGGGGGGGGGGGGGGGGGGGGGGGGGGGGGGGGGGGGGGGGGGGGGGGGGGGGGGGGGGGGGFGGGGGGGGGGGGGGGGGGGGGGGGGGGGGGGGGGGGGGGGGGFGFGGGGGGGGGGGGGAFGGGD9@AFFFFFFFF5CEDFFFFFFEFFADDBBCFFFFBF>BBFC>@;B<?EEFCCEFF;870CEF>FFF9((38B??F?<<:<4909>(3918::BF78(,80:A)
@M04999:289:000000000-L3R54:1:1101:21620:13354 2:N:0:409
GACTACCCGGGTATCTAATCCTGTTTGCTCCCCACGCTTTCGCATCTCAGCGTCAGTATCTGTCCAGAAGGCCGCCTTCGCCACCGGTATTCCTCCACATCTCTACGCATTTCACCGCTACACGTGGAATTCTACCTTCCTCTACAATACTCTAGTTAACCAGTTTTAAGTGCAATTCCTAGGTTGAGCCCAGGGCTTTCACACCTAACTTAATTATCCGCCTACATGCCCTTTACGCCCAGTCATTCCGATTAACGCTCGCACCCTCCGTATTACCGCGGCTGCTGGCACGGAGCTAGCC
+
CCCCCGGGGGGGGGGGGGGGGGGGGGGGGGGGGGGGGGGGGGGGGGGGGGGGGGGGGGGGGGGGGGGGGGGGGGGGGGGGGGGGGGGGGGGGGGGGGGGGGGGGGGGGGGGGGGGGGGGGGGGGGGGGGGGGGGGGGGGGGGGGGGFGGGGGGGGGGGGGGGGGGGGEGFFFGGGGFGFGGGGGFFGGGGFFGGGGGGGF6AFFEFFFDFF6EFFFFFFFFFFDFFF?E@BEDEFFFFFF0;E<9?CCEEFFF?EFFF01:BFF>?FFB6<<236AAFFF099>?2::??F?;6((.))..
@M04999:289:000000000-L3R54:1:1101:10399:13358 2:N:0:409
AGTGACTACCAGGGTATCTAATCCTGTTCGCTACCCATGCTTTCGAACCTCAGCGTCAGTTACAGACCAGAGAGCCGCCTTCGCCACTGGTGTTCTTCCATATATCTACGCATTCCACCGCTACACATGGAGTTCCACTCTCCTCTTCTGCACTCAAGAAAAACAGTTTCAGCTGCACTTCCCCGGTTAAGCCGAGGGCTTTCACAGCTGACTTGTTCTCCCGCCTGCGTTCGCTTTACGCCCAATAAATCCGGACAACGCTTGCCACCTACGTATTACCGCGGCTGCTGGCACGTAGTT
+
CCCCCGGGGGGGGGGGGGGGGGGGGGGGGGGGGGGGGGGGGGGGGFGGGGGGGGGGGGGGGGGGGFGGGGGGGGGGGGGGGGGGGGGGGGGGGDGGGGGGGGGGGGGGGGGGGGGGGGGGGGGGGGG8FGGGGGGGGGGGGGGGGGGGGGGGGGGGGGGGGGCEGGGGGGGGGGGGFGFGGFFGGGGGGGGGGGGGGGGGFFFFFFFFFFBBEAAF9FFFFFBFFFFFFFFFFBFFFFFBF09;/:;ACC?=F6?;>?2>9:BFFB2<??FF?:<<:BF<?>>09644327<?<1(,.-5
@M04999:289:000000000-L3R54:1:1101:7974:13410 2:N:0:409
GCGACTACTAGGGTATCTAATCCTGTTCGCTCCCCACGCTTTCGCTCCTCAGCGTCAGTGACGGCCCAGAGACCTGCCTTCGCCATCGGTGTTCTTCCCGATATCTACACATTCCACCGTTACACCGGGAATTCCAGTCTCCCCTACCGCACTCCAGTCCGCCCGTACCCGGCGCCGATCCACCGTTAAGCGATGGACTTTCACACCAGACGCGACGAACCGCCTACGAGCTCTTTACGCCCAATAAATCCGGATAACGCTTGCACCCTACGTATTACCGCGGCTGCTGGCACGTATTTAC
+
CCCCCGGGGGGGGGGGGGGGGGGGGGGGGGGGGGGGGGGGGGGGGGGGGGGGGGGGGGGGGGGGGGGGGFGGGGGGGGGGGGGGGGGGGGGGGGGGGGGGGGGGGGGGGGGGGGGGGGGGGGGGGGGGGDGGGGGGGGGFCEFGGGGGEDEEEGC?EGGGGGGGGGGGGGGGGGGG?DFGGGGGEFGDEGGGGGGGGFFGFFFFFFFF@;FF>B3>B5B>FFBBF?B:??>9:AFFFA:BFFF?B:>BAF7B>FFFA<<>::608??FFF8((5>FAD9:99>991:?:0?F?(,().6<)
@M04999:289:000000000-L3R54:1:1101:13783:13414 2:N:0:409
TGATGACTACTGGGGTATCTAATCCTGTTTGCTACCCACGCTTTCGAGCATGAACGTCAGTGTTATCCCAGGAGGCTGCCTTCGCCATCGGTATTCCTCCACATCTCTACGCATCTCACTGCTACACGTGGAATTCTACCTCCCTCTGACACACTCTAGTTAGACAGTTTCAAATGCACGTCCCAAGTTGAGCTCGGGGATTTCACATCTGACTTATCTAACCGTCTGCGCTCGCTTTACGCCCAGTAATTCCGATTAACGCTCGCACCCTACGTATTACCTCGGCTGCTGGCACGTAGTT
+
CCCCCGGGGGGGGGGGGGGGGGGGGGGGGGGGGGGGGGGGGGGGGGGGGGGGGGGGGGGGGGGGGGGGGGGGGGGGGGGGGGGGGGGGGGGGGGGGGGGGGGGGGGGGGGGGGGGGGGGGGGGGGGGGGGGGGGGGGGGGGGGGGGGGGGGGGGGGGGGFFGGGGGGGGGGGGGGGFGFGGFGGGGGGGGGGGGGGGGDDEFFFFFFFFFFFFFFFFFFFFFFFFFFFFFAADBFFBD4BDFF>DD@CEFFFF@;FFDEC@@63:B;BB<F??::?FFFFF2),2:?BF?0:0(3?37((.
@M04999:289:000000000-L3R54:1:1101:26562:13447 2:N:0:409
ATCGACTACTAGGGTATCTAATCCTGTTTGCTCCCCACGCTTTCGCATCTCAGCGTCAGTATCTGTCCAGAAGGCCGCCTTCGCCACCGGTATTCCTCCACATCTCTACGCATTTCACCGCTACGCGTGGAATTCTACCTTCCTCTACAATACTCCAGATAACCAGTTTTAAGTGCAATTCCCAGGTTGAGCCCGGGGCTTTCACACCTAACTTAATTATCCGCCTACATGCCCTTTACGCCCAGTCATTCCGATTAACGCTCGCACCCTCCGTACTACCGCGGCTGCTGGCACGGAGTT
+
CCCCCGGGGGGGGGGGGGGGGGGGGGGGGGGGGGGGGGGGGG8FEGGGGGGGGGGGGGGGGGGGGGGGGGGGGGGGGDFGGGGGGGGGGGGGGGGGGGGGGGGGGGGGGGGGGGGGGGGGGGGGGGGGGGGGDGGGGGGGGGGGGGGGGGGGGGGGFGDFFGGGGGGGGGGGGGGGFDFGGCGGGFGGGGGGGGGGGGGGFFABFFFEDFFFFFFFFFFFF9@>2;;D@FFE=DEFFFFDF:@D?FFECCEC3(3:BBAF><1>F9B9BFFFB:1?FFB119109B9?FF01?DB>>>?B
@M04999:289:000000000-L3R54:1:1101:18793:13467 2:N:0:409
TTGACTACACGGGTATCTAATCCTGTTTGCTCCCCACGCTTTCGCATCTCAGCGTCAGTATCTGTCCAGAAGGCCGCCTTCGCCACCGGTATTCCTCCACATCTCTACGCATTTCACCGCTACACGTGGAATTCTACCTTCCTCTACAATACTCCAGATAACCAGTTTTAAGTGCAATTCCCAGGTTGAGCCCGGGGCTTTCACACCTAACTTAATTATCCGCCTACATGCCCTTTACGCCCAGTCATTCCGATTAACGCTCGCACCCTCCGTATTACCGCGGCTGCTGGCACGGAGTT
+
CCCCCGGGGGGGGGGGGGGGGGGGGGGGGGGGGGGGGGGGGGGGGGGGGGGGGGGGGGGGGGGGGGGGGGGGGGGGGGGGGGGGGGGGGGGGGGGGGGGGGGGGGGGGGGGGGGGGGGGGGGGGGGGFFGGFFGGGGGGGGGGGGGGGGGGGGGGGGGGGGGGGGGGGGGGFGGGGFGFFFGGGGFGGGGGGGGGGGGGGFFFFFFFFFFFFFFFFCFFFFDDFFFDEC8EFFFFFEFFFFBFDFFEFFFFEDD?DEFFFFF0>>BF?:?FFFBF:AA<<BB>>B0?FFF??DB60(-3
@M04999:289:000000000-L3R54:1:1101:9031:13475 2:N:0:409
GACTACAGGGGTATCTAATCCTGTTCGCTCCCCACGCTTTCGTCCATCAGCGTCAATCGGTATTTAGTAACCTGCCTTCGCAATCGGGGTTCTGTGTAATATCTATGCATTTCACCGCTACACTACACATTCCAGCTACTTCAATACTATTCAAGATTAACAGTATCAACGGCAGTTCTACAGTTAAGCTGCAGGTTTTCACCGCTGACTTATTAACCCGCCTACGGACCCTTTAAACCCAATAAATCCGGATAACGCTCGCATCCTCCGTATTACCGCGGCTGCTGGCACGGAGTTAGCC
+
CCCCCGGGGGGGGGGGGGGGGGGGGGEGGGGGGGGGGGGGGGGGGEGGGGGGGGGGGGGGGGGGGGGGGGGGGGGGGGGGGGGGGGGGGGGGGGGGGGGGGGGGGGGGGGGGGGGGGGGGGGGGGGGGGGGGGGGGGGGGGGGGGGGGFGGGGGGGGGGGGGGGGGGGGGGGGDGDFGFGGGGGGGGGGGGGFGGGGGGGFFFFEFFFFFFFFFFFFFFFFFFFF?9@@FFFFFFFFFFE?D13469<EBF03?AE;;??(,4:>FFFFBFF?FBB<09>FFFF??5?F0)476><BF)..
@M04999:289:000000000-L3R54:1:1101:25696:13480 2:N:0:409
GCATGACTACCAGGGTATCTAATCCTGTTTGCTCCCCACGCTTTCGCATCTCAGCGTCAGTATCTGTCCAGAAGGCCGCCTTCGCCACCGGTATTCCTCCACATCTCTACGCATTTCACTGCTACACGTGGAATTCTACCTCCCTCTGACACACTCTAGTTAGACAGTTTCAAATGCACGTCCCAAGTTGAGCTCGGGGATTTCACATCTGACTTATCTAACCGTCTGCGCTCGCTTTACGCCCAGTAATTCCGATTAACGCTCGCACCCTACGTATTACCGCGGCTGCTGGCACGTAGTT
+
CCCCCGGGGGGGGGGGGGFDGGGGGGGGGGGGGGGFGGGGGGGGGGGGEFGGGGGGGGGGGGGGGGGGFGGGCFGGGGGGCFGGGGGGGGGGGGGGGGGGGGG?FGGGGGFGGGGFFGGGGGGGGGGGGFGGGGGGGGGGGGGGGGCFFFGGGGDGGGGGGGGGGFGGGGGGGFGGFDFGGGGCFGGGGGFF?@FCD>DGFFFFFFFFFFFE;9AFFFFFFFFFFFFFFFF9@FFFF@EFFD>FFFE9EEC?EF@0;@C<09?39>BFF1(8B<2<A?BB)334(4(4?22>B0)(4(486
@M04999:289:000000000-L3R54:1:1101:3590:13481 2:N:0:409
GACTACCCGGGTATCTAATCCTGTTTGCTCCCCACGCTTTCGCATCTCAGCGTCAGTATCTGTCCAGAAGGCCGCCTTCGCCACCGGTATTCCTCCACATCTCTACGCATTTCACCGCTACACGTGGAATTCTACCTTCCTCTACAATACTCCAGATAACCAGTTTTAAGTGCAATTCCCAGGTTGAGCCCGGGGCTTTCACACCTAACTTAATTATCCGCCTACATGTCCTTTACGCCCAGCCATTCCGATTAACGCTCGCCCCCTCCGTATTATCGCGGCTGCTGGCACGGTGTTAGCC
+
6-6AA66C@:@@+;;C6<EE,6CEEGCFGAE@B@F@FGFDGEG:@+CEFBFGGGGCF9FFGDEE@ECFGCF8FFFCF?A,C,=FECFF>FFFGFG=4E<EFA<5,AAF:C745CECFCFEGCGGEFC?CFGGFE;FGDGFEFFECG?FFADGGFFGGGGFDDFF@FCCEFGCADFF5+?7CG6CFE,8ACFGC>79D7C8BEAFFFFF=CCE4CF+98=5>DF9=.9<*9???76412(017(/:946?.67(14/(-(12(((-4>((-4?08-).3(29B;66572:(),7,-33)64)
@M04999:289:000000000-L3R54:1:1101:24781:13525 2:N:0:409
AGGACTACTCGGGTATCTAATCCTGTTTGCTCCCCACGCTTTCGCATCTCAGCGTCAGTATCTGTCCAGAAGGCCGCCTTCGCCACCGGTATTCCTCCACATCTCTACGCATTTCACCGCTACACGTGGAATTCTACCTTCCTCTACAATACTCTAGTTAACCAGTTTTAAGTGCAATTCCTAGGTTGAGCCCAGGGCTCTCACACCTAACTTAATTATCCGCCTACATGCCCTTTACGCCCAGTCATTCCGATTAACGCTCGCACCCTCCGTATTACCGCGGCTGCTGGCACGGAGTT
+
CCCCCGGGGGGGGGGGGGGGGGGGGGGGGGGGGGGGGGGGGGGGGGGGGGGFGGGGGGGGGGGGGGGGGGGGGGGGGGGGGGGGGGGGGGGGGGGGGGGGGGGGGGGGGGGGGGGGGGGGGGGGGGGGGGGGGGGGGGGGGGGGGGGGGGGGGGGFGGGGGGGGGGGGGGGGGGGGFGFGGGGGGGGGGGGGGGGGGGGGFFFFFFFFFFFFFFAFFFFFFDFFFFFFFFF5BBBF4C@FF@=DFFFFFFFFFFFFEF;@FDFFFFFFFB<BB0:24>AFFF>FF0:>BB::?3333<B
@M04999:289:000000000-L3R54:1:1101:22263:13526 2:N:0:409
TCTGTGACTACAGGGGTATCTAATCCTGTTTGCTACCCACGCTTTCGAGCATGAACGTCAGTGTTATCCCAGGAGGCTGCCTTCGCCATCGGTATTCCTCCACATCTCTACGCATTTCACTGCTACACGTGGAATTCTACCTCCCTCTGACACACTCTAGTTTGACAGTTTCAAATGCACGTCCCAAGTTGAGCTCGGGGATTTCACATCTGACTTATCTAACCGTCTGCGCTCGCTTTACGCCCAGTAATTCCGATTAACGCTCGCACCCTACGTATTACCGCGGCTGCTGGCACGTAGT
+
CCCCCGGGGGGGCFGGGGGGGGGGGGGGGGGGGGGGFGGGGGGGGGGGGGGGGGGGGGGGGGGGGGGGGGGGGGGGGGGGGGGGGGGGGGGGGGGGGGGGGGGGGGGGGGGGGGGGGGGGGGGGGGGGGGGGGGGGGGGGGGGGGGGGGGGGGGGGGGGGGGGGGGGGGFGGGGGGFGFGGGGGGGDGGGGGGGGGGGGGFBFFFFFFFFFFEFFFFFFFFFFFFFFFDE>AFFFFFFFFEFF>FFFFFFFFFFFFF?@FFDFFF>B>BF::(4?FFF:AFB?BB>>>FF?)7<???F08:
@M04999:289:000000000-L3R54:1:1101:18968:13531 2:N:0:409
GTCGACTACCAGGGTATCTAATCCTGTTTGCTACCCACGCTTTCGAGCATGAACGTCAGTGTTATCCCAGGAGGCTGCCTTCGCCATCGGTATTCCTCCACATCTCTACGCATTTCACTGCTACACGTGGAATTCTACCTCCCTCTGACACACTCTAGTTAGACAGTTTCAAATGCACGTCCCAAGTTGAGCTCGGGGATTTCACATCTGACTTATCTAACCGTCTGCGCTCGCTTTACGCCCAGTAATTCCGATTAACGCTCGCACCCTACGTATTCCCGCGGCTGCTGGCACGTATTT
+
CBCCCGGGGGGGGGGGGGGGGGGGGGGGGGGG@ECEFGGGGGGGGGGGGGGGGGGGGGGGGGGGGGGGGGGGGGGGGGGGGGGGGGGGGGGGGGGGGGGGGGGGGGGGGGGGGGGGGGGGGGGGGGGGGGGGGGGGGGGGGGGGGGGGGGGGGGGGGGEFEGCFGGGGGGGGGDGGFF?FFDCF,8EFFGFFFGGGDDDDFFFFFFFFFF7=CFFFFFF@FCA<AFFF2ABDFFDFD=C?DB@@2=47C<?94(1?DFF?@;6>00996:0824?<2)6)-,(49>B:)580()3.4),.
@M04999:289:000000000-L3R54:1:1101:18675:13560 2:N:0:409
CTGACTACACGGGTATCTAATCCTGTTTGCTCCCCACGCTTTCGCATCTCAGCGTCAGTATCTGTCCAGAGGGCCGCCTTCGCCACCGGTATTCCTCCACATCTCTACGCATTTCACCGCTACACGTGGAATTCTACCTTCCTCTACAATACTCCAGATAACCAGTTTTAAGTGCAATTCCCAGGTTGAGCCCGGGGCTTTCACACCTAACTTAATTATCCGCCTACATGCCCTTTACGCCCAGTCATTCCGATTAACGCTCGCACCCTCCGTATTACCGCGGCTGCTGGCACGGAGTTAC
+
CCCCCGGGGGGGGGGGGGGGGGGGGGGGGGGGGGGGGGGGGGGGGGGGDGGGGGGGGGGGGGGGGGGGGGGGGGGGGGGGGGGGGGGGGGGGGGGGGGGGGGGGGGGGGGGGGGGGGGGGGGGGGGGGGGGGGGGGGGGGGGGGGGGGGGFGGGGGF,EGGGFGGGGGGG?FFGGGFGFGGFGGFGGGGGGGGGGGGGGGAFAFFFFFFFFFFF=FEFFFC@BDD=DFF3@E@EFEFF0>;FF<EFFF??CE?7??<F00(:>F>F>F??F>BBF?)4<667(239B>7>::509638<<)
@M04999:289:000000000-L3R54:1:1101:18198:13564 2:N:0:409
AGAGACTACCGGGGTATCTAATCCTGTTTGCTACCCACGCTTTCGCGCATGAACGTCAGTGTTATCCCAGGAGGCTGCCTTCGCCATCGGTATTCCTCCACATCTCTACGCATTTCACTGCTACACGTGGAATTCTACCTCCCTCTGACACACTCTAGTTAGACAGTTTCAAATGCACGTCCCAAGTTGAGCTCGGGGATTTCACATCTGACTTATCTAACCGTCTGCGCTCGCTTTACGCCCAGTACTTCCGATTAACGCTCGCACCCTACGTATTACCGCGGCTGCTGGCACGTAGTTT
+
CCCCCGGGGGEGGGEFGGGGGGGFGGGFGFGGCGGGGG:FCEGGG,CFGGCGGGGGGGGCEFFGFGGGGGGD7FGFGCGGGGGGGGCFCEGGGFGGGGGGGGFGGGGGG7FGGGGGFGGGFFDGFGGFGCFD:=FCFFGEGGGGGGGCFG?FGGGGGE=C8=EFFFF8:ED8FGGGDFFCGDDF:FFCG7DC2DE*<CD5;FFFFCFFA?7EFFFFFFFFFFB9@=>4>B>@F033;4CFD996;34)/.;8??71<A5:B??6>>91:??F??F<(-5<B90>>BB03)56:<?:2,34)
@M04999:289:000000000-L3R54:1:1101:6325:13566 2:N:0:409
AAGGACTACCCGGGTATCTAATCCTGTTTGCTCCCCACGCTTTCGCATCTCAGCGTCAGTATCTGTCCAGAAGGCCGCCTTCGCCACCGGTATTCCTCCACATCTCTACGCATTTCACCGCTACACGTGGAATTCTACCTTCCTCTACAATACTCCAGATAACCAGTTTTAAGTGCAATTCCCAGGTTGAGCCCGGGGCTTTCACACCTAACTTAATTATCCGCCTACATGCCCTTTACGCCCAGTCATTCCGATTAACGCTCGCACCCTCCGTATTACCGCGGCTGCTGGCACGGAGTT
+
CCCCCGGGGGGGGGGGGGGGGGGGGGGGGGGGGGGGGGGGGGGGGGGGGGGGGGGGGGGGGGGGGGGGGGDGGGGGGGGGGGGGGGGGGGGGGGGGGGGGGGGGGGGGGGGDGGGGGGGGGGFGGGGGGGGGGGGGGGGGGGGGGGGGGFFGGGGGGGGGGGGGGGGGGGGGGGGFFGFGGGGFG+DFFFGGGGGGGGGGFFFFFFFFFFFFFFFAEFFCF?9BFD?DEFFFEFFFE9CAFFFFFFFFF?EFF?DFBFFFFFF>9>FFFBFB>??03<AB:6(2037?BFFF(.,4-3??
@M04999:289:000000000-L3R54:1:1101:4851:13585 2:N:0:409
ATGTTGACTACCCGGGTATCTAATCCTGTTTGCTCCCCACGCTTTCGCATCTCAGCGTCAGTATCTGTCCAGAAGGCCGCCTTCGCCACCGGTATTCCTCCACATCTCTACGCATTTCACCGCTACACGTGGAATTCTACCTTCCTCTACAATACTCTAGTTAACCAGTTTTAAGTGCAATTCCTAGGTTGAGCCCAGGGCTTTCACACCTAACTTAATTATCCGCCTACATGCCCTTTACGCCCAGTCATTCCGATTAACGCTCGCACCCTCCGTATTACCGCGGCTGCTGGCACGGAGT
+
CCCCCGGGGGGGGGGGGGGGGGGGGGGGGGGGGGGGGGGGGGGGGGGGGGGGGGGGGGGGGGGGGGGGGGGGGGGGGGGGGGGGGGGGGGGGGGGGGGGGGGGGGGGGGGGGGGGGGGGGGGGGGGGGGGGEEFGGGGGGGGGGGGGGGGGGGGGGGGGGGGGGGGGGGGGGGFFGFGFFGGGEFGGGGGGGGGGGGGGGFFFFFFFFFFFFFFFFFFFFFF44=B=DFFFE?EFFFBFFE=DBF(36=EFCECF@F?@FF0>FFF03>>BBF<;1::?<BB0;636>BFFF?:0,3;(4-
@M04999:289:000000000-L3R54:1:1101:3987:13592 2:N:0:409
CGCGACTACAGGGGTATCTAATCCTGTGTGCTCCCCACGCTTTCGCATCTCAGCGTCAGTATCTGTCCAGAAGGCCGCCTTCGCCACCGGTATTCCTCCACATCTCTACGCATTTCACCGCTACACGTGGAATTCTACCTTCCTCTACAATACTCCAGATAACCAGTTTTAAGTGCAATTCCCAGGTTGAGCCCGGGGCTTTCACACCTAACTTAATTATCCGCCTACATGCCCATTACGCCCAGTCATGCCTATTAACGCTCGCACCCTCCGTATTACCGCGTCTGCTGGCACGGAGTTG
+
@CC@,++8@@@@GGF,C,66EFAFGGE,CFFGGFF:@FFDG7D9@C:FG<ECG,@@CCEGFFAFCF<EAECC<E@F@:+4,CDCFCF<FEGF?9?F<,AFGG@FEGGGFGEC+6E<F9:C74>CFFEGF@:FGFEFGG=DFGG,6AFGGCFFGG,@DFGG8FGGGGGG:=F?FFGG7DFDFG6A,+@FD?DCFGGDD*9DF>4=+1;82;55>+*=5CA<86>225;5;E3;)3),).45((6,844;5)...)./<>9602:>>0(-4::?(4(42).4,4>92(,)6)4<77((-444)
@M04999:289:000000000-L3R54:1:1101:27343:13605 2:N:0:409
GCATCGACTACTAGGGTATCTAATCCTGTTCGCTCCCCACGCTTTCGTCCATCGGCGTCAATCGGTATTTAGTAACCTGCCTTCGCAATCGGGGTTCTGTGTAATATCTATGCATTTCACCGCTACACTACACATTCCAGCTACTTCAATACTATTCAAGATTAACAGTATCAACGGCAGTTCTACAGTTAAGCTGCAGGTTTTCACCGCTGACTTATTAACCCGCCTACGGACCCTTTAAACCCAATAAATCCGGATAACGCTCGCATCCTCCGTATTACCGCCGCTGCTTGCACGGAGT
+
CCCCC@FGFGFGGGGGGGGGGGGGGGGGGGGGGGGGGGGGGGGGGGGFGGGGGGGGGGGEGGGGGGGGDGGGGFGGGGGGFGGGGGGGGGGGGGGGGGGGGGGGGGGGGGGGGGGGGGGGGGGGGGGGGGGGGGGGGGFEGGFGGGGGGGGGGGGGGGGGGGGGGGGGFGGGCFGGFG>GGGFGCGGGGFGGFFC>FFGGFFF>CAFFAFF>AFBF4:>EA9E2=2@@DFFD<96@DF8FF3=@DFDFFAF3?FBFF@FFBFFFF>1((34,.80,80>9<46((-71032)4:<??B6(-
@M04999:289:000000000-L3R54:1:1101:25734:13609 2:N:0:409
TCGGAGACTACCGGGGTATCTAATCCTGTTCGCTCCCCACGCTTTCGTCCATCAGCGTCAATCGGTATTTAGTAACCTGCCTTCGCAATCGGGGTTCTGTGTAATATCTATGCATTTCACCGCTACACTACACATTCCAGCTACTTCAATACTATTCAAGATTAACAGTATCAACGGCAGTTCTACAGTTAAGCTGCAGGTTTTCACCGCTGACTTATCAACCCGCCTACGGACCCTTTAAACCCAATAAATCCGGATAACGCTCGCATCCTCCGTATTACCGCGGCTGCTGGCACGGAGT
+
[truncated: 31,024,129 more chars]
