# Supplementary material for: Dynamics of the hindgut microbiota of the Japanese honey bees (Apis cerana japonica) throughout the overwintering period
Source: PeerJ. 2025 Oct 13;13:e20050. doi: 10.7717/peerj.20050 (PMC12530201; doi:10.7717/peerj.20050)
Supplement: Supplemental Information 14 [file peerj-13-20050-s014.gz › peerj-13-20050-s014]

@M04999:289:000000000-L3R54:1:1101:23705:1870 2:N:0:408
TGTGGACTACCAGGGTATCTAATCCTTTTTGCTACCCACGCTTTCGAGCATGAACGTCAGTGTTATCCCAGGAGGCTGCCTTCGCCATCGTTATTCCTCCACATCTCTACGCATTTCACTGCTACACTTGGAATTCTACCTCCCTCTGACACACTCTAGTTTGACAGTTTCAAATGCACGTCCCAATTTTATCTCGGGGATTTCACATCTGACTTATCTAACCGTCTGCTCTCGCTTTACGCCCAGTAATTCCGATTACCGCTCGCACCCTACGTATTACCGCGGCTGCTGGCACGTACTT
+
6-8,,,;C<FD<ECEFCFFFDEC<<C,CCE:EEEFG@,8+8@CDF7,,8@B,,,;,C@:,C,CC9C<<C,,,,,,8A8=EFFF,4@,C<,,:,AFFEFFB8A,99?AE,A,:7@FFD9EF9>FAE9A,C?,,4@>>E,@=@ED=DEF8,=9@8==@D,,77@=8>+6=@F=8,,?39+:8=8@=,,,73,,,7=C8++++3:@C9;+CEC**:?@+;8@*+98):8C)9*17:)/7<>*1)569((0*11><C3(580)/,66>(1(.4;=8@(42484>-(-((,4,6?0(3(4(4((-4
@M04999:289:000000000-L3R54:1:1101:20349:1893 2:N:0:408
CGACTACTCGGGTATCTAATCCTGTTCGCTCCCCACGCTTTCGTCCATCAGCGTCAATCGGTATTTAGTAACCCGCCTTCGCAATCGTGTTTCTGTGTAATATCTATGCATTTCACCGCTACACTACACATTCCATCTACTTCATTACTATTCAAGATTAACAGTGTCAACGGCAGTTCTACAGTTAAGCTGCAGGTTTTCACCGCTGACTTATCAACCCGCCTACGGACCCTTTAAACCCAATAAATCCGGATAACTCTCGCATCCTCCGTATTACCGCGGCTGCTGGCACGGAGTTAGC
+
--,AB7EEEFE>GEGDFCEGGGD-CF,,@B@CDFEGDCFEFF,EFC@FFE9<@FG7,CE<,B,CEE9,C<<,@6@@FGGE=C7+8=,,,,BEFGFFFEE,A9AA@,C9=9FGGFCEF7CCCE9FGCF,E@FFFE,,9E,@FFFE,@8=F8CFD8,,,6=8,6@9E+@A,,9+++=@;DFG7C+,@D,,,7@7,:97?CFFF7;A5>?>5=EE*<9+*/;5*74>):5((62@BDB:*/*;80(/)))1651((/13=)79431069>32:021::):>:9;9(,2(..(43730(-4:)--
@M04999:289:000000000-L3R54:1:1101:18287:1951 2:N:0:408
CCGACTACTAGGGTATCTAATCCTGTTCGCTACCCATGCTTTCGAACCTCAGCGTCAGTTACAGACCAGAGAGCCGCCTTCGCCACTGGTTTTCTTCCATATATCTACGCATTCCACCGCTACACATGGAGTTCCACTCTCCTCTTCTGCACTCAAGAAACATAGTTTCAGCTGCAGTTCCCCAGTTAAGCTGGGGGCTTTCACAGCTGACTTATCTTCCCGCCTGCGTTCGCTTTACGCCCAATAAATCCGGACAACGCTTGCCACCTACGTATTACCGCGGCTGCTGGCACGTAGTTAT
+
-8<<CF@FGGGGGGGGGGGGGGFE<FEE;FGGGGGGF8@FEFFC<FFEGGFCFGGG7CFGGD9<EEFD@<6<7DFDEDFGFF@F7CFF8F,BFGGGGCGFAF<AFBEFDCEGGFCC<FCEG>FEF9F<AEFFGF@9>DFFFFGGFGGGCFCFFE,,,,,,6,EE9CEFCFADF?C8DFFFG?8,+@D,,,@EFC6DDDGGFFFCF5>FF@DFEFFCAFF4@2==A9=25@===FFBE>059670=@84<546(,66(6,9?B8::9<2?>B:429?BA9:>09097?B0(((.2::(,:A)
@M04999:289:000000000-L3R54:1:1101:7786:1998 2:N:0:408
CGTGACTACAGGGGTATCTAATCCTGTTCGCTCCCCACGCTTTCGTCCATCAGCGTCAATCGGTATTTAGTAACCTGCCTTCGCAATCGGGGTTCTGTGTAATATCTATGCATTTCACCGCTACACTACACATTCCAGCTACTTCAATACTATTCAAGATTAACAGTATCAACGGCAGTTCTACAGTTAAGCTGCAGGTTTTCACCGCTGACTTATCAACCCGCCTACGGACCCTTTAAACCCAATAAATCCGGATAACGCTCGCATCCTCCGTATTACCGCGGCTGCTGGCACGGAGTTT
+
88BB@FGFGGGFGGGGGGGGGGGGGFGGFGGGGGGGGGGGGGGFGGGGGGGFGGGGGDEGGGEGGGGGGEGFFGGGGGGGGGGG>CFDDEEFGGGGGGGFGFGCEFGGGFFGFGFGGFGGGGGGGGGGGGGGGGGFFCFFFGGGGGGGGGGGGGGFAC9DFFGGFGGGGGGFGEDG>GFGGGGGD=EFG7DDFCCFGGGGFFFFFFDFFFF5CFFCE6BBADAB=@@B25>==D@BEF?68;007:6=<EF@(1088A@6;60360<0?FB:13<1:FAAB0>>>>9:FF0?:?39(4?1)
@M04999:289:000000000-L3R54:1:1101:18602:2006 2:N:0:408
TCTGGGACTACAGGGGTATCTAATCCTGTTCGCTCCCCACGCTTTCGTCCATCAGCGTCAATCGGTATTTAGTAACCTGCCTTCGCAATCGGGGTTCTGTGTAATATCTATGCATTTCACCGCTACACTACACATTCCAGCTACTTCAATACTATTCAAGATTAACAGTATCAACGGCAGTTCTACAGTTAAGCTGCAGGTTTTCACCGCTGACTTATCAACCCGCCTACGGACCCTTTAAACCCAATACATCCGGATAACGCTCGCATCCTCCGTATTACCGCGTCTGCTGTCACGGAGT
+
68AC,CEFFGGGGGGGGGGGGG,E<CFGGGGGGGGGGGCC+@FCFGEGFGGGFFCFEGGGDGGGDEFFGGGFFFFFGGC@FFEG7F,+FF,,@FFGGGFFFFA?A?FGGGGGFGGFEEGFGGGGGGFFFGGGGG>EGF8,DFFGGGGDEGFGGGFGGA8A8=EF,=:EGCFGGDGG>>5=DFGG93@,@=DCCGGGGF+5:CFFFFFFFFBA9FFACFFEFBF2@BFFFFF9(55@;@8A<748<DFD))7CFF6(/224;<>?F>BFF98?F:03(289<A<BF49BFFFF-)).,49((
@M04999:289:000000000-L3R54:1:1101:11091:2064 2:N:0:408
CGTTAGACTACTAGGGTATCTAATCCTGTTCGCTCCCCACGCTTTCGTCCATCAGCGTCAATCGGTATTTAGTAACCTGCCTTCGCAATCGGGGTTCTGTGTAATATCTATGCATTTCACCGCTACACTACACATTCCAGCTACTTCAATACTATTCAAGATTAACAGTATCAACGGCAGTTCTACAGTTAAGCTGCAGGTTTTCACCGCTGACTTATCAACCCGCCTACGGACCCTTTAAACCCAATAAATCCGGATAACGCTCGCATCCTCCGTATTACCGCGGCTGCTGGCACGGAGT
+
CCCCCGGGGGGGGGGGGGGGGGGGGGGGGGGGGGGGGGGGGGGGGGGGGGGGGGGGGGGGGGGGGGGGGGGGGGGGGGGGGGGGGGGGGGGGGGGGGGGGGGGGDGFGGGGGGGGGGGGGGGGGGGGGGGGGGGGGGGGGGGGGGGGGGGGGGGGGGGGDFGGGGGGGGGGGGGGGFGFGGGGGGGGGGGGGGGGGGGGGFFFFFFFFFFFFFFFFFFFFFFFFFFF=@F@?@FFFFD=FEEEFFD@F;EFFFFFF;D?9<DBDFFFFFFFFFFFFFFFFFF?9>>B>>0??FFBBF99>4
@M04999:289:000000000-L3R54:1:1101:13638:2148 2:N:0:408
ATCGACTACCAGGGTATCTAATCCTGTTTGCTACCCACGCTTTCGAGCATGAACGTCAGTGTTATCCCAGGAGGCTGCCTTCGCCATCGGGGTTCTGTGTAATATCTATGCATTTCACCGCTACACTACACATTCCAGCTACTTCAATACTATTCAAGATTAACAGTATCAACGGCAGTTCTACAGTTAAGCTGCAGGTTTTCACCGCTGACTTATCAACCCGCCTACGGACCCTTTAAACCCAATAAATCCGGATAACGCTCGCATCCTCCGTATTACCGCGGCTGCTGGCAAGGAGTT
+
9CCCCGGGGGGGGGGGGGGGGGGGGFFGGGGGFGGGGGGGGGGGGGGGGGGGGGGGGGGGGGGGGGGGGGGGGGGGGGFGGGGGFGGGGCGGGGGGGGGGGGGGGGGGGGGGGGGGGGGGGGGGGGGGGGGG?FGAFDGGDGCFGGGGGGGFGFGGFGGGGGGGGGGGGEGGGGGGFGFGGGGGGGGGGGGGGGGGGGGGFFFFFFFBAFAFFFFFFFFBFABFFDFFD2>@@FD>EFFF;(3;<83@9CF@9@;;?A3?;D0>0;?>??F?>:<?B2AFFF>F69;??>BB(),1(.37
@M04999:289:000000000-L3R54:1:1101:13149:2168 2:N:0:408
TTGTCGACTACACGGGTATCTAATCCTGTTTGCTACCCACGCTTTCGAGCATGAACGTCAGTGTTATCCCAGGAGGCTGCCTTCGCCATCGGTATTCCTCCACATCTCTACGCATTTCACTGCTACACGTGGAATTCTACCTCCCTCTGACACACTCTAGTTAGACAGTTTCAAATGCACGTCCCAAGTTGAGCTCGGGGATTTCACATCTGACTTATCTAACCGTCTGCGCTCGCTTTACGCCCAGTAATTCCGATTAACGCTCGCACCCTACGTATTACCGCGGCTGCTGGCACGTAGT
+
CCCCCGGGGGGGGGGGGGGGGGGGGGGGFFGGGGGGGGGGGGGGGGGGGGGGGGGGGGGGGGGGGGGGGGGGGGGGGGGGGGGGGGGGGGGGGGGGGGGGGGGGGGGGGGGGGGGGGGGGFGGGGGGGGGGGGGGGGGGGGGGGGGGGGGGGGGGGGGGGGGGGCFFGFGGGGGGGFGFGGGGGGGGGGGGGFFCGGGDGEFFFFFAFCEEFFFFAEFFFCFFFFAFDFEFF>DFF@FFFFFFBFF<3>)7CCEFFF(3CCD@F?;9>B;(8<?<4?A?AAF?2299BB:?FF:(,((48(
@M04999:289:000000000-L3R54:1:1101:16676:2182 2:N:0:408
TGGACTACCCGGGTATCTAATCCTGTTTGCTCCCCACGCTTTCGCATCTCAGCGTCAGTATCTGTCCAGAAGGCCGCCTTCGCCACCGGTATTCCTCCACATCTCTACGCATTTCACCGCTACACGTGGAATTCTACCTTCCTCTACAATACTCCAGATAACCAGTTTTAAGTGCAATTCCCAGGTTGAGCCCGGGTCTTTCACACCTAACTTAATTATCCGCCTACATTCCCTTTACGCCCAGTCATTCCGATTAACGCTCGCACCCTCCGTATTACCGCTGCTGCTGGCACGGCGTT
+
-ACCCGFG@D:6CCCFEFGDGGDFFGGGGGGEEC@FCCDEGGGGGDECGGGF8FCEEGGECDFFEFFGGCFG<@FCC:FGGGDGCECF+++B9E?FG8EFFGF9F9FGGCEGGCFCFGGGFGGGGGGGGGA4:=EFFFG;8DFDEFGGG8=FG?8DE8AFFFD@E=F:CCD,@C9F<DFFG6:C8DFF4@67C@:C*30=6B69BFF454=*A4BACACFF?D999>=C*8734BE*;?369?74@@EF?EF00(,?C;@(07>02((24:>B:1:99A?>129:>F>):??<33(3((
@M04999:289:000000000-L3R54:1:1101:11945:2227 2:N:0:408
GGGGGACTACAGGGGTATCTAATCCTGTTCGCTCCCCACGCTTTCGCTCCTCAGCGTCAGTGACGGCCCAGAGACCTGCCTTCGCCATCGGTGTTCTTCCCGATATCTACACATTCCACCGTTACACCGGGAATTCCAGTCTCCCCTACCGCACTCCAGTCCGCCCGTACCCGGCGCCGATCCACCGTTAAGCGATGGACTTTCACACCAGACTCGACGAACCGCCGACGAGCTCTTGACGCCCAATAAATCCTGATAACGCTAGCACCCAACGTATTACCGCTGCTGCTGCAACGTAATG
+
<C@CCGGGGGGGD7FBCCFFGFGEGFFFFECG,E@DF<FF7F,DFGGE@CFFGEGGGGGGGGEG@FGG7FECECDFFF8<AFGCCCC7,B,8,FFF,EFGCCFGG7;AGG<EF@<EFGG8:@FE7EFGE:7++@8DEDCDCAD,8+6@FG>>EG7DF8D7DAEG5>>EGGG6>549)94C45:96*:/**/4==*;*5***2A=:7@):?((1)/.4B59)11(,4(390(((-8)-))0(((42(,).6>B0).<)).,(,-(,2)-(:(-4(41)4<)6(((-43838:)().-,(,3)
@M04999:289:000000000-L3R54:1:1101:10762:2236 2:N:0:408
GACTACTAGGGTATCTAATCCTGTTTGCTCCCCACGCTTTCGCATCTCAGCGTCAGTATCTGTCCAGAAGGCCGCCTTCGCCACCGGTATTCCTCCACATCTCTACGCATTTCACCGCTACACGTGGAATTCTACCTTCCTCTACAATACTCCAGATAACCAGTTTTAAGTGCAATTCCCAGGTTGAGCCCGGGGCTTTCACACCTAACTTAATTATCCGCCTACAGGCCCTTTACGCCCAGTCATTCCGATTAACGCTCGCACCCTCCGTATTACCGCGGCTGCTGGCACGGAGTTAGCC
+
CCCCCGGGGGGGGGGFGGGGFFGGGGGGGGGGGGGGGGDFGGGGGGEGGGGGGGGGGGGGGGGGGGGGGGGGGGGGGGGGGGCEGGGGGGGGGGGGGGGGGGGGFFGGGGGGFGGGGGGGGGGGGGGGGGGGGGGGGGFGCFGGGGGGGFFGGGGGGGGGGGC=@CEFEFFFEEGGFGFGGCDD?FGGGGGGGGGGGG*+=EFFEFFFFFFEEFFFFFFF>==@@E)55=DDFFC>??FB0=EE@C<<CED6(6C<D0(196;F3:66?FFFF>A<AFFB(7>FF?B???>6(418(.4>3
@M04999:289:000000000-L3R54:1:1101:12693:2302 2:N:0:408
TAGACTACTGGGGTATCTAATCCTGTTCGCTCCCCACGCTTTCGTCCATCAGCGTCAATCGGTATTTAGTAACCTGCCTTCGCAATCGGGGTTCTGTGTAATATCTATGCATTTCACCGCTACACTACACATTCCAGCTACTTCAATACTATTCAAGATTAACAGTATCAACGGCAGTTCTACAGTTAAGCTGCAGGTTCTCACCGCTGACTTATCAACCCGCCTACGGACCCTTTAAACCCAATAAATCCGGATAACGCTCGCATCCTCCGTATTACCGCGGCTGCTGGCACGGAGTT
+
CCCCCGGGGGGGGGGGGGGGGGGGGGGGGGGGGGGGGGGGGGGGGGGGGGGGGGGGGGGGGGGGGEFGGGGGGGGGGGGGGGGGGGGGGGGFGGGGGGGGGGGGGGGGGGGGGGGGGFGGGGGGGGGGGGGGGGGGGGGGGGGGGGGGGGGGGGGGGGGGGGGGGGGGGGGGGGGGEFFGFGGGGGGGGGGGGGGGGGGGFFFFF>EFFFFBEFFFFFFFFAFFFFFF@DFFFD@EECEF@DFD@;AFFFFBB<3?FFD;@@FBF?>><)(3:?<BBF<BFF>>B>?FFBFFF<B63:0
@M04999:289:000000000-L3R54:1:1101:24499:2343 2:N:0:408
AGAATACCCTCGCATCTTATGCTGTTCGCCCCCCCAGTTTTCCCCCTTCTGCTCCTGCCCCGTCCCCGAGTGCTTCCTTCCCGCCCGGTGTGTCCCCCTTTCTCCGCCCATTCCCCACCCTGCCCTTGGGTTCCCTCATCTCCCCCCAGACCTCCTCCCGCGCCGTCATGTGTGCTTCAGGATGCTCCACCACCTGCTTCCAACCCCCCCTACCCTACGTCACTCTGTCACTTATACTGCCTACTATTCCGTCTACATCCCCCCCCATTCTGCATACTGTCTACTACTCTTACGTACTCCC
+
-8,,,,;;,,,++6@@6,,,,=,-<@,,@BF:@FE@,,6C@,,C8@6@<,,<,,6,6,,,,+88+,C+++6,C,,<,55,,9,+4+++888+4:,9,>+,9,,9,+++++,7,85<,4+++,8,8>,,,,@@:DBA>,,6,,,,++1++549,,,5,5***4**>9*4,1,44,+,+1+4***=,,,+5****=64*0+12+3/))2),(,(()0*())(0(,))-)-))..)).)5<4*2))()))).-().(())))((((-(,(.-).)))))))6))..))))))))))(()(-6((
@M04999:289:000000000-L3R54:1:1101:7230:2367 2:N:0:408
GTGACTACTGGGGTATCTAATCCTGTTTGCTCCCCACGCTTTCGCATCTCAGCGTCAGTATCTGTCCAGAAGGCCGCCTTCGCCACCGGTATTCCTCCACATCTCTACGCATTTCACCGCTACACGTGGAATTCTACCTTCCTCTACAATACTCCAGATAACCAGTTTTAAGTGCAATTCCCAGGTTGAGCCCGTGGCTTTCACACCTAACTTAATTATCCGCCTACATGCCCTTTACGCCCAGTCATTCCGATTAACGCCTGCACCTTCCGTATTACCGCGGCTGGTTGCACGGAGTT
+
CCCCCC@8@EFGGGGGFFFGA<FDG@FF89FEFGGGEGE7FGC:CFFGCCFGFGEG@CC<F,CCE9FFE<CDF@GC=FCGGGGGEGG7F:F<FFG<AD@FFFA<A@EFF7BCGG9EF9F8=CG?CEFGGEGDFGFFFGGGGGGGGGGGFDFDDDGFGFEDGG?FC?9=EA,EE,=EF9DD=FGGDD<,D?,CE6+=39@FA8@FFCAFFFD=C4A>?FFC>A2=425045)>B6366;=?@;(((7))97C4((6(9.((((41/36()5::)(.4-69-07(10((()-482120((.
@M04999:289:000000000-L3R54:1:1101:16283:2408 2:N:0:408
TGTGACTACAAGGGTATCTAATCCTGTTTGCTCCCCACGCTTTCGCATCTCAGCGTCAGTATCTGTCCAGAAGGCCGCCTTCGCCACCGGTATTCCTCCACATCTCTACGCATTTCACCGCTACACGTGGAATTCTACCTTCCTCCACAATACTCCAGATAACCAGTTTCAAGAGCAATTCCGAGGTTGAGCCCGGGGCTTTCACACCTAACTTAATTATCCGCCTACATGCCCTTTACGCCCAGTCATTCCGATTAAAGCTTGCACCCTCCGTATTACCGCGGCTGCTGGCACGTAGTTT
+
6-6ACGGGGG9FGGGGGGGGGGGGGGGGGGGGGGGGGGGGGGGGG:,,@FGGCFGGEGGGC6F@FGGGGG,F@DGGGGGGGGGGGGG<CGGGGGGGGGG,4FGADGGGGGGGGGGGGGGGGGGGGGG,EFEGGGGGGG9F@EFCG,,,,@2@FAFGGG8,ED,D?DEGG,@F:,0AF8F=D?+=EGEFFFGGGG>9C94DFFFFF>*9).8BCFA67CF4FC?29=@@14)/;8@8@CE:;(,6;;@F????@4((3-)6<A4??2?B<:(41((.45:AFFFFB>FF?B2((,4,463<-
@M04999:289:000000000-L3R54:1:1101:6758:2458 2:N:0:408
ATAGACTACCGGGGTATCTAATCCTGTTTGCTCCCCACGCTTTCGCATCTCAGCGTCAGTATCTGTCCAGAAGGCCGCCTTCGCCACCGGTATTCCTCCACATCTCTACGCATTTCACCGCTACACGTGGAATTCTACCTCCCTCTGACACACTCTAGTTTGACAGTTTCAAATGCACGTCCCAAGTTGAGCTCGGGGATTTCACATCTGACTTATCTAACCGTCTGCGCTCGCTTTACGCCCAGTAATTCCGATTAACGCTCGCACCCTACGTATTACCGCGGCTGCTGGCACGTAGTTT
+
CCCCCGGGGGGGGGGGGGGGGGGGGGGGGGGGGGGGGGGGGGGGGGGGGGGGGGGGGGGGGGGGGGGGGGGGGGGGGGGGGGGGGGGGGGGGGGGGGGGGGGGGGGGGGGGGGCGGGEFGGGGGGGGGGGGGGGGGGGGGGGGGGGGGGGGGGGGGGGGGFGGGGGD=DGFGGGGAFGFGGGGGFGGGGGGG9CEGGGDCAFFFFC9?;CFFBFFFFFFEFD=@FDFCFF62>>@FFFFFF9@;=FF<<AFBB:60:A<:;1?FFFFFFFFFFF>FFFFF?F>BB>B6>B??0744(4(6)
@M04999:289:000000000-L3R54:1:1101:19227:2467 2:N:0:408
CGTGGACTACCCGGGTATCTAATCCTGTTCGCTACCCATGCTTTCGAGCCTCAGCGTCAGTAACAGACCAGAGAGCCGCCTTCGCCACTGGTGTTCTTCCATATATCTACGCATTTCACCGCTACACATGGAGTTCCACTCTCCTCTTCTGCACTCAAGTCTCTCAGTTTCCGATGCTCTTCCTCAGTTAAGCTGAGGGCTTTCACATTCAGACTTAAAAGACCGCCTGCGCTGCCTTTACGCCCAATAAATCCGGACAACGCTTGCCACCTACGTATTACCGCGGCTTCTGGCCCGTTGT
+
BCB8CCEDDF8FGGGGGGGGFECCDEGGFGGGGDGGGFGGGGGGGGGGGGCFGGGGEGDEGGFGFFDFCFEFFGCFFGGFGEGCFFDEGGFFGG@FGGGGGGGDG<FDECG>?CCFCGGGGGGGGFGGGGF=F4EFGGG9D9=EFGGEFFGGGGGGFGFFEE,,7=FFGGF@EEGGAF@DDGC7;EFGGGGFG9?DFFCDFFFA>CFF@E=A7FFFCFFEFDBFABBDF>@FF(-:377@41210206@E46C(6,6120(-24,((5<F:(253())54>2:>911((,)))),((-(--
@M04999:289:000000000-L3R54:1:1101:20604:2473 2:N:0:408
GTTGACTACACGGGTATCTAATCCTGTTTGCTCCCCACGCTTTCGCATCTCAGCGTCAGTATCTGTCCAGAAGGCCGCCTTCGCCACCGGTATTCCTCCACATCTCTACGCATTTCACCGCTACACGTGGAATTCTACCTTCCTCTACAATACTCCAGATAACCAGTTTTAAGTGCAATTCCCAGGTTGAGCCCGGGGCTTTCACACCTAACTTAATTATCCGCCTACATGCCCTTTACGCCCAGTCATTCCGATTAACGCTCGCACCCTCCGTATTACCGCGGCTGCTGGCACGGAGTT
+
CCCCCGGGGGGGGGGDGGGGGGGGGGGGGGGGGGGGGGGGGGGGGGGGGGGGFGGGGEFGEFFGGGGGGGGGGGGGGGGGGGGGGGDFGGGDGGGGGGGGGGGGFGFFFFGGGGGGGGGGGGGGFFEEFCC:FFGFGGGGGGDDGCGGGDFGGGG8DFGGGGGGFFGGFFGGGG7FFGF7DGFG,DDFGGFGFEGDDDDGFABAFFFFFFE=4FFF?FFFFF?DFFDB=EF;;@FFFFFFFF6<D@@ECCFFFF6;@F969:?BF637<1(,,((,(544?B17;;>:373(.4337311
@M04999:289:000000000-L3R54:1:1101:22753:2492 2:N:0:408
GTGCCGACTACAAGGGTATCTAATCCTGTTCGCTCCCCACGCTTTCGTCCATCAGCGTCAATCGGTATTTAGTAACCTGCCTTCGCAATCGGGGTTCTGTGTAATATCTATGCATTTCACCGCTACACTACACATTCCAGCTACTTCAATACTATTCAAGATTAACAGTATCAACGGCAGTTCTACAGTTAAGCTGCAGGTTTTCACCGCTGACTTATCAACCCGCCTACGGACCCTTTAAACCCAATAAATCCGGATAACGCTCGCATCCTCCGTATTACCGCGGCTGCTGGCACGGCGT
+
CCCCCGGGGGGGGGGGGGGGGGGGGGGGGGGGGGGGGGGGGGGGGGGGGGGGGGGGGGGGGGGGGGAFGGGGGGGGGGGGGGGGGGGGGGGGGGGGGGGGAFGFGGGGGGGGGGGGGGGGEGGGGGGGGGGGGFGGGGGGGGGGGGGGGGGGDFGGGGGGGGGGGGGGGGGGGGGG>DAGFGGGGGGGGGGGFFGGGGGGFFFFFFFFA9>AFFFFA9BEFF:@92>9@D@FD=BD1@@6<CEF@@;@EEFFE;;741<A<01:?BFFFFFB226??FFFF):>9B>>F03:0:B<<6(((
@M04999:289:000000000-L3R54:1:1101:16959:2532 2:N:0:408
GGACTACCCGGGTATCTAATCCTGTTCGCTCCCCACGCTTTCGTCCATCAGCGTCAATCGGTATTTAGTAACCTGCCTTCGCAATCGGGGTTCTGTGTAATATCTATGCATTTCACCGCTACACTACACATCCCAGCTACTTCAATACTATTCAAGATTAACAGTATCAACGGCAGTTCTACAGTTAAGCTGCAGGTTTTCACCGCTGACTTATCAACCCGCCTACGGACCCTTTAAACCCAATAAATCCGGATAACGCTCGCATCCTCCGTATTACCGCGGCTGCTGGCACGGAGTTAGC
+
CCCCCGGGGGGGGGGGGGGGGGGGGGGGGGGGGGGGGGGGGGGGGGGGGGGGGGGGGGGGGGGGGGGGGGGGGGGGGGGGGGGGGGGGGGGGGGGGGGGEGGGGGGGGGGGGGGGGGGGGGGGGGGGGGGGGGGGGGGGGGGGGGGGGGGGGGGGGFGGGGGGGCFFGGGGGGGGGDGFGGGGGGGGGGGGGCGGFFFCGFFFFFFFFFFFEFFFFFFADDBB@DFFFFF2<@FEFFFFFFFFFFFFFFFFF6;?EFFFF:FFFFFF<BF>:?FBFFFFFFF6>>67>??7<?02>?FFF4
@M04999:289:000000000-L3R54:1:1101:11444:2542 2:N:0:408
TTCGACTACTGGGGTATCTAATCCTGTTCGCTCCCCACGCTTTCGTCCATCAGCGTCAATCGGTATTTAGTAACCTGCCTTCGCAATCGGGGTTCTGCGTAATATCTATGCATTTCACCGCTACACTACACATTCCAGCTACTTCAATACTATTCAAGATTAACAGTATCAACGGCAGTTCTACAGTTAAGCTGCAGGTTTTCACCGCTGACTTATCAACCCGCCTACGGACCCTTTAAACCCAATAAATCCGGATAACGCTCGCATCCTCCGTATCACCGCGGCTGCTGGCACGGAGTTG
+
CCCCCGGEGFGGGGGGGGGGGGGGGGGGGGGGGEGGGGGGGGGGGEFGGGGGGGGGGGGGGGGGCCFFGGGGGGGCGGFGGGGGEFFGGGGGGEGGGGGGGGGGGGGGGGGGGGGGGGGGGGGGGGGGGGGGGGGGGGGGFGGCADFGGGGGADFGGGGGGAFGGGGGDDGGGGGGFGF8CCFGFFFGGGGGGGGFGC>FCFFFFFEDBFFFFFFFF6EF>A@BB>DB@D?F67@D4CECEDF@DFEFE374;903;E@:414;;BF>B).19<:B(4AB?66>93;17?:0048>19,3)
@M04999:289:000000000-L3R54:1:1101:23692:2566 2:N:0:408
TGACTACCCGGGTATCTAATCCTGTTCGCTCCCCACGCTTTCGTCCATCAGCGTCAATCGGTATTTAGTAACCTGCCTTCGCAATCGGGGTTCTGTGTAATATCTATGCATTTCACCGCTACACTACACATTCCAGCTACTTCAATACTATTCAAGATTAACAGTATCAACGGCAGTTCTACAGTTAAGCTGCAGGTTTTCACCGCTGACTTATCAACCCGCCTACGGACCCTTTAAACCCAATAAATCCGGATAACGCTCGCATCCTCCGTATTACCGCGGCTGCTGGAACGGAGTTAGC
+
CCCCCGGGGGGGGGGGGGGGGGGGGGGGGGGGGGGGGGGGGGGGEGGGGGGGGGGGGGGGGGFDGFGGGGGGGGGGGGGGGGGGGGGGGGGGGGGGGGGGGGGGGGGGGGGGGGGGGGGGGGGGGGGGGGGGGGGGGGGGGGGGGGGGGGGGGGGGGGGGGGGGGGGGGFGGDGGGFGFGGGFGGGGGGDGGGGGGGGGGFFFFFFFDFFFFEFFFFFFFFF@FFFFFFFFFBFEEFFEFFFFFEFFFFFF0,((;=@BFF>((4>882(23(4:A>AB9B;69;02:7((.4(-,3:9<4
@M04999:289:000000000-L3R54:1:1101:14559:2604 2:N:0:408
GACTACTGGGGTATCTAATCCTGTTTGCTCCCCACGCTTTCGTCCATCAGCGTCAATCGGTATTTAGTAACCTGCCTTCGCAATCGGGGGTCTGTGTAATATCTATGCATTTCACCGCTACACTACACATTCCAGCTACTTCAATACTATTCAAGATTAACAGTATCAACGGCAGTTCTACAGTTAAGCTGCAGGGTTTCACCGCTGACTTATCAACCCGCCTACGGACCCTTTAAACCCACTAAATCCGGTAAACGCTCGCATCCTCCGTATTACCGCGGCTGCTGGCCCGGAGTTAGCC
+
C@8ACCDCGGG+6,CE<FCEGFEFGGDAEEEFGCC@CEEF,CFCGG<99FEFGCEEF9CE@EFFG9,6CFDG<DGGGFE7=,FFGG>FF+8:,9CFA@F9<F<B=FE<F@?F?,,C:@FEB,4ABBFDGDF9ADGF8D88@AFGDFFFFFG8=F:@D9CD=DFDAEFFFDE68+;7=+=7;<6C;:E,,236,,4*;;D=9AF>*/9?)69/1+3=BFFF>@927;D8;97583>7373DD((61)).6:(((,.)(7(42661(3)).-34?0)64((((-(41>321,(-370((6)).
@M04999:289:000000000-L3R54:1:1101:19732:2631 2:N:0:408
GGCATCTCCTCCTCGCTTCTGCGACCTGTTCTCTTCTCCACCGGCATTTAACACCGTCTGCTCCCCCCCCCTCTTCCCATCCCCTCCCTTCTCCTTCTCTTAACCCTCTTCCGCCTTACGGGCTTCTGGTCCATCTCTTCCATTTTCTCGCTTCACCCACAATTCCCTCCCCTCTCATTACTTTCACATTTTCCATTAAAATAACGCGCTATACAGTTCACCATCTGTTTGTCACCTTCGTGTCCTCCAATCCCCCCACGACCCTGTCACTCCCTACAATACCCAACACGCTGCTCTACGC
+
-6,@C<6,,C@,,,,+,,,;<,++7++,,;;C,,,,;,;,;,++++6,6,,,,,,8C:,,6CA,6@6+7@++,,:,:=CF,,,:,+B+,,,,,,,,,5CFEE,,=,,A:,,,+46+4,,+4@+>,,,,,,,83,,,,,,,7,6,,,2,7+16+6,5,,+3+,2,@+5,41**,13,*+++2++26,,5,,,,,,5++++++++022))(((,1+++)+31+.))/))1).,/1)733)(.((/().)((().()((((-4(4(3,(,))))6.,()((.)-),(.,((((,((-.))))((
@M04999:289:000000000-L3R54:1:1101:12618:2714 2:N:0:408
GTAGACTACACGGGTATCTAATCCTGTTCGCTCCCCACGCTTTCGTCCATCAGCGTCAATCGGTATTTAGTAACCTGCCTTCGCAATCGGGGTTCTGTGTAATATCTATGCATTTCACCGCTACACTACACATTCCAGCTACTTCAATACTATTCAAGATTAACAGTATCAACGGCAGTTCTACAGTTAAGCTGCAGGTTTTCACCGCTGACTTATCAACCCGCCTACGGACCCTTTAAACCCAATAAATCCGGATAACGCTCGCATCCTCCGTATTACCGCGGCTGCTGGCACGGAGTT
+
CCCCCGGGGGGGGGGGGGGGGGGGGGGGGGGGGGGGGGGGGGGGGGGGGGGGGGGGGGGGGGGGGGGGGGGGGGGGGGGGGGGGFGGGGGGGGGGGGGGGGGGGGGGGGGGGGGGGGGGGGGGGGGGGGGGGGGGGGGGGGGGGGGGGGGGGGAFGGGGGGGGGGGGGGGGGGGGGFGFGGGGGGGGGGGGGGGGGGGFF?FFFFFFFBFFFFFFFFFFFFFBFFFFFFFFFFFFD@FFFFF<D?8@FFFFFFFFFFEED66:>B>:>:<28;:1<:BF<1;9>>9;<?FBFF>?F>2(8
@M04999:289:000000000-L3R54:1:1101:24599:2740 2:N:0:408
AGGGAGACTACCCGGGTATCTAATCCTGTTCGCTCCCCACGCTTTCGTCCATCAGCGTCAATCGGTATTTAGTAACCTGCCTTCGCAATCGGGGTTCTGTGTAATATCTATGCATTTCACCGCTACACTACACATTCCAGCTACTTCAATACTATTCAAGATTAACAGTATCAACGGCAGTTCTACAGTTAAGCTGCAGGTTTTCACCGCTGACTTATCAACCCGCCTACGGACCCTTTAAACCCAATAAATCCGGATAACGCTCGCATCCTCCGTATTACCGCGGCTGCTGGCACGGAGT
+
CCCCCGGGGGGGGGGGGGGGGGGGGGGGGGGGGGGFGGGGGGGGGGGGGGGGGGGGGGGGGGGGGGGGGGGGGGGGGGGGGGGGGGGGGGGGGGGGGGGGGGGGGGGGGGGGGGGGGGGGGGGGGGGGGGGGGGGGGGGGGGGGGGGFFGGGGFGGGGGGGGGGGGGGGGGGGFGGFCBGGGGGGGGGGGGGGGGGGGGFAFCFFFFFFFFFFFFFFFFFFFFFFFFFFF@@@>@FFFFFFFFFFFFDF8EFF;>B???48<B?F9BFFB(8A19B?F?BAAFFF9>BBBFF?BB>:>>F,
@M04999:289:000000000-L3R54:1:1101:18044:2797 2:N:0:408
AGGACTACTAGGGTATCTAATCCTGTTCGCTCCCCACGCTTTCGTCCATCAGCGTCAATCGGTATTTAGTAACCTGCCTTCGCAATCGGGGTTCTGTGTAATATCTATGCATTTCACCGCTACACTACACATTCCAGCTACTTCAATACTATTCAAGACTAACAGTATCAACGGCAGTTCTACAGTTAAGCTGCAGGTTTTCACCGCTGACTTATCAACCCGCCTACGGACCCTTTAAACCCAATAAATCCGGATAACGCTCGCATCCTCCGTATTACCGCGGCTGCTGGCACGGAGTT
+
CCCCCGGGGGGGGGGGGGGGGGGGGGGGGGGGEFEGGGGEGGGGGGGGGGGGGGGGGGGGGGGGFGGGGGGGGGGGGGGGGGGGGGGGGGGGDGGGGGGGGGGGGGGGGGGGGGGGGGGGGGGGGGGGGGGGGGGGGGGGGDGGGGGGGGGGFGGGGGFGGGGGGGGGGEGGGGDGFGFGFGGGGGGGEEGGGGGGGDCFFFFF*<BBFFFFFFFFF6FF?BBFAFDFF@FF?FF3@8CBDF?FF4AEFEFFFFFDFEFBD@FFB?FFDDBB8?7?FFF?9241(-(.45??2:96;:?
@M04999:289:000000000-L3R54:1:1101:7341:2804 2:N:0:408
CGACTACCCGGGTATCTAATCCTGTTTGCTCCCCACGCTTTCGCATCTCAGCGTCAGTATCTGTCCAGAAGGCCGCCTTCGCCACCGGTATTCCTCCACATCTCTACGCATTTCACCGCTACACGTGGAATTCTACCTTCCTCTACAATACTCCAGATAACCAGTTTTAAGTGCAATTCCCAGGTTGAGCCCGGGGCTTTCACACCTAACTTAATTATCCGCCTACATGCCCTTTACGCCCAGTCATTCCGATTAACGCTCGCACCCTCCGTATTACCCGGGCTTCTGGCACGGAGTTAGC
+
CCCCCGGGGGGC6+;CFGFGGF<FEFFGGGFGGGGEEGGGGGCE@:C<FAGGGGGGEGFGGGGGGGGGGC<EGGGGGGGFGGGGGFGC=CECGG?E?FGCBFDFCGGGGEEGEGGGDFGCFGGGGGGGE<FB?DCCGGGGGGGGGGFDFGGGFGCGBDFEGGFG99DCF?FGGGGFFGFCCCFFGC88DGGGGG597DGGFCFFA>AAE2@CEFFACFF44@>?5BE95333=;@EEDF>:<F;E99<C3=(3;72<B1136309BF0:<0,(,,-54((,-796(-64?7?:42(-3)-)
@M04999:289:000000000-L3R54:1:1101:24063:2879 2:N:0:408
TAGCTGACTACAGGGGTATCTAATCCTGTTTGCTCCCCACGCTTTCGCATCTCAGCGTCAGTATCTGTCCAGAAGGCCGCCTTCGCCACCGGTATTCCTCCACATCTCTACGCATTTCACCGCTACACGTGGAATTCTACCTTCCTCTACAATACTCCAGATAACCAGTTTTAAGTGCAATTCCCAGGTTGAGCCCGGGGCTTTCACACCTAACTTAATTATCCGCCTACATGCCCTTTACGCCCAGTCATTCCGATTAACGCTCGCACCCTCCGTATTCCCGCGGCTGCTGGCACGGAGC
+
6@@CCFFGGGGGGFCCGGGFCF9D<EFF,EFEFCFGAFCCBFC@FFE:F:F6C;6EFCEGGFGGGFDFGFGGGGGCGCEGF@CFE7BBCDFDG+DEGFGG,?=<:F?FAFFFEGD:?E,,C>FCFGFFE=?7+6E?FFDGGG;@FFFGGGGF8DFGGGFD899D9D==@=AFFGG,DFF?FGGF,<DCCC:FGGGGDDDCB@49>@AA)7>EEFFCBFA?FFC>(>=2(3;EE)6,(,/+>;@(((64;)).9?;<16337<92?4>0993??<91((.)..-(41((,3.2:B723((7(
@M04999:289:000000000-L3R54:1:1101:16836:2879 2:N:0:408
GACTACTCGGGTATCTAATCCTGTTCGCTACCCATGCTTTCGAACCTCAGCGTCAGTTACAGACCAGAGAGCCGCCTTCGCCACTGGTGTTCTTCCATATATCTACGCATTCCACCGCTACACATGGAGTTCCACTCTCCTCTTCTGCACTCAAGAAAAACAGTTTCAGCTGCACTTCCCCGGTTAAGCCGAGGGCTTTCACAGCTGACTTGTTCTCCCGCCTGCGTTCGCTTTACGCCCAATAAATCCGGACAACGCTTGCCACCTACGTATTACCGCGGCTGCTGGCACGTAGTTAGCC
+
CCCCCGGGGGGGGGGGGGGGGGGGGGGGG@EGGGGGGGGGGGGGGGGGGGGGGGGGFFFGFGGGGGGGGGGGGGGGGGGGGGGGGFGGGGGGGGGGGGGGGGFGGGGGGGGGGGGGEGGGGGGGGGGGFGGGFFGGGGGGGGGGGGGGGGGGGFGGGGGFEGGGGGGFGGFGFCFCFGFGGGGGGGGGGGGGGEGGGGGGFFFFFFFFF4A>EFFFFFFFFFFBB@F0?FFFFFFC;FFEFF@FFEEE@9BFFFFFFFFFF<(6??BBF:B)<?FFABF>BBFB0),3(820,88<<<924
@M04999:289:000000000-L3R54:1:1101:12321:2979 2:N:0:408
GACTACAAGGGTATCTAATCCTGTTCGCTACCCATGCTTTCGAACCTCAGCGTCAGTTACAGACCAGAGAGCCGCCTTCGCCACTGGTGTTCTTCCATATATCTACGCATTCCACCGCTACACATGGAGTTCCACTCTCCTCTTCTGCACTCAAGAAAAACAGTTTCAGCTGCACTTCCCCGGTTAAGCCGAGGGCTTTCACAGCTGACTTGTTCTCCCGCCTGCGTTCGCTTTACGCCCAATAAATCCGGACAACGCTTGCCACCTACGTATTACCGCGGCTGCTGGCACGTAGTTAGCC
+
CCCCCGGGGGGGGGGGGGGGGGGGGGGGGGGGGGGGGGGGGGGGGGGGGGGGGGGGGGGGGGGGGGGGGGGGGGGGGGGGGGGGGGGGGGGGGGGGGGGGGGGGFFGGGGGGCGGGGGGGGGGGGGGGGGGGGGGGGGGGGGGGGGGGGGGGGGGGGGGGGGGGGGGGGGGGGGGGFGFGGGGGGGGGGGGGGGGGGGGGFFFFFFFFFFFFFFFFFFFFFFFF>>>=5?@DFFFCFFB>DFFEEC<CF9>66>0(-3???<BFF<7046??>:<<),29;B04:7:??<86(.336)5<)
@M04999:289:000000000-L3R54:1:1101:18975:2980 2:N:0:408
CCAGGACTACTGGGGTATCTAATCCTGTTCGCTCCCCACGCTTTCGTCCATCAGCGTCAATCGGTATTTAGTAACCTGCCTTCGCAATCGGGGTTCTGTGTAATATCTATGCATTTCACCGCTACACTACACATTCCAGCTACTTCAATACTATTCAAGATTAACAGTATCAACGGCAGTTCTACAGTTAAGCTGCAGGTTTTCACCGCTGACTTATCAACCCGCCTACGGACCCTTTAAACCCAATAAATCCGGATAACGCTCGCATCCTCCGTATTACCGCGGCTGCTGGCACGGAGTT
+
CCCCCGGGGGGGGGGGGGGGGGGGGGGGGGGGGGGGGGGGGGGGGGGGGGGGGGGGGGGGGGGGGGGFGGGGGGGGGGGGGGGGGGGGGGGGGGGGGGGGGGGGGGGGGGGGGGGGGGGGGGGGGGGGGGGGGGGGGGGGGGGGGGGGGGGGGGGGGGGGGGGGGGGGGGFGGGGGFGEGGGFGGGGGGGGGGGGGGGGGFFFFFFFFBFFADFFFFFFEFDDFFFDFFFD=BF=3;;4A7<=?DFFFF4CFFFFDDDA8?>:6;;>0;8BAFFBBF0<>-8>F999;??F0:48?66924
@M04999:289:000000000-L3R54:1:1101:24472:2994 2:N:0:408
CAGACTACCAGGGTATCTAATCCTGTTCGCTACCCATGCTTTCGAACCTCAGCGTCAGTTACAGACCAGAGAGCCGCCTTCGCCACTGGTGTTCTTCCATATATCTACGCATTCCACCGCTACACATGGAGTTCCACTCTCCTCTTCTGCACTCAAGAAAAACAGTTTCAGCTGCACTTCCCCGGTTAAGCCGAGGGCTTTCACAGCTGACTTGTTCTCCCGCCTGCGTTCGCTTTACGCCCAATAAATCCGGACAACGCTTGCCACCTACGTATTACCGCGGCTGCTGGCACGTAGTT
+
CCCCCGGGGGGGGGGGGGGGGGGGGGGGGGGGGGGGGGGGGGGGGCGGGGGGGGGGGGGGGGGGGGGGGGGGGGGGGGGGGGGGGGGGGGGGGGGGGGGGGGGGGGGGGGGGGGGGGGGGGGGGGGGGGGGGGGGGGGGGGGGGGGGGGGGGGGGGGGGGGGGGGGFGGGGGGGGGFGFGGGGGGGGDGFGGD>CGGGGGFFFFFFFFFFFFFFFFFCFFFFFFFFFF@FFFFF?FCC@DF>@?@FFFFFFFFBFFFF;;BFFF>FF<BFFFFFAFFFFFFF0169?FF?(44:BBBFF
@M04999:289:000000000-L3R54:1:1101:15140:3004 2:N:0:408
TTGGAGACTACCCGGGTATCTAATCCTGTTTGCTCCCCACGCTTTCGCATCTCAGCGTCAGTATCTGTCCAGAAGGCCGCCTTCGCCACCGGTATTCCTCCACATCTCTACGCATTTCACCGCTACACGTGGAATTCTACCTTCCTCTACATTACTCCAGATGACCAGTTTTAAGTGCAATTCCCAGGTTGAGCCCGGGGCTTTCACACCTAACTTAATTATCCGCCTACATGCCCTTTACGCCCAGTCATTCCGATTAACGCTCGCACCCTCCGTATTACCGCGGCTGCTGGCACGGACT
+
CCCCCGGGGGGGGGGGGGGGGGGGGGGGGGGGGGGGGGGGGGGGGGGGGGGGGGGGGGGGGGGGGGGGGGGGGGGGGGGGGGGGGGGFGFGGGGGGGGGGGGGGGGGGGGGGGGGGGGGGGGGGGGGGGGGGGGGGGGGGGGGGGGGGGGGGGGGGGGGFGGGGGFGGFGGGGGGGFGFGGGGGGGGGGGGGGGGGGGGGDFFFFFFFFFFFFFFFFFFFFFFEFFFFFDEC?EFFEFFFFFFF@@?;=AEFEFF;06?ADFF<FFB>FBF??FFB:::AFF?363;>;63)4?BBB>((,
@M04999:289:000000000-L3R54:1:1101:6353:3019 2:N:0:408
TGACTACTAGGGTATCTAATCCTGTTCGCTACCCATGCTTTCGAACCTCAGCGTCAGTTACAGACCAGAGAGCCGCCTTCGCCACTGGTGTTCTTCCATATATCTACGCATTCCACCGCTACACATGGAGTTCCACTCTCCTCTTCTGCACTCAAGAAAAACAGTTTCAGCTGCACTTCCCCGGTTAAGCCGAGGGCTTTCACAGCTGACTTGTTCTCCCGCCTGCGTTCGCTTTACGCCCAATAAATCCGGACAACGCTTGCCACCTACGTATTACCGCGGCTGCTGGCACGTAGTTAGC
+
CCCCCGGGGGGGGGGGGGGGGGGGGGGGGGGGGGGGGGGGGGGGGGGGGGGGGGGGGGGGGGGGGGGGGGGGGGGGGGGGGGGGGGGGGGGGGGGGGGGGGGGGGGGGGGGGGGGGGGGGGGGGGGGGGGGGGGGGGGGGGGGGGGGGGGGGGGGGGGGGGGGGGGGGGGGGGGGGFGFGGGGGGGGGGGGGGGGGGGGGFFFFFFFF@BFAEFFFEFFFDBBFFFFFFFFFFF0CEFFBBD@F;E47?8;@DFFBFFBFB<BFFFBFFBFF?2(6><:20;9BFF727BBFFFFF<FBF2
@M04999:289:000000000-L3R54:1:1101:18215:3100 2:N:0:408
GACTACTGGGGTATCTAATCCTGTTTGCTCCCCACGCTTTCGCATCTCAGCGTCAGTATCTGTCCAGAAGGCCGCCTTCGCCACCGGTATCCCTCCACATCTCTACGCATTTCACCGCTACACGTGGAATTCTACCTTCCTCTACAATACTCCAGATAACCAGTTTTAAGTGCAATTCCCAGGTTGAGCCCGGGGCTTTCACACCTAACTTAATTATCCGCCTACATGCCCTTTACGCCCAGTCATTCCGATTAACGCTCGCACCCCCCGCATTACCGCGGCTGCTGGCACGGAGTTAGCC
+
9@CCCGGG@F:+FFGFGFFEAFAFEFFFFG,C:C:@@BFGGGGGGGGGGAFGF7BFEF<@EFF<@ECGGGF8@@CFEFGGC:=FFCFECFAFGCFC=BF?FGCFGFGGEGGFGCFDCF+>@FFCFGEC9B@F,@EDEFFGFD;DDFGGCFFG?==,EDFGGCFGFEFFFF=2@:=:DD++=6=F9:,4<EGGGCE>D;7DFFFF>FA9@A79CE6=?816?@955=EFE3(5(;C3;:157;())7<<53;4;@CC?>(29;9BFB(-91(431>2.8>>BF6(())(41<149>1?))44
@M04999:289:000000000-L3R54:1:1101:11717:3161 2:N:0:408
TGACTACAAGGGTATCTAATCCTGTTTGCTCCCCACGCTTTCGCATCTCAGCGTCAGTATCTGTCCAGAAGGCCGCCTTCGCCACCGGTATTCCTCCACATCTCTACGCATTTCACCGCTACACGTGGAGTTCTACCTTCCTCTACAATACTCCAGATAACCAGTTTTAAGTGCAATTCCCAGGTTGAGCCCGGGGCTTTCACACCTAACTTAATTATCCGCCTACATGCCCTTTACGCCCAGTCATTCCGATTAACGCTCGCACCCTCCGTATTACCGCGGCTACTGGCACGGAGTTAGC
+
CCCCCGGGGGGGGGGGGGGGGGGGGGGGGGGGGGGGGGGGGGGGGGGGGGGGGGGGGGGGGGGGGGGGGGGGGGGGGGGGGGGGGGGGGGGGGGGGGGGGGGGGFFGGGGGGGGGGGGGGGGGGGGGGGGGGGGGGGGGGGGGGGGGGGGGGGFGGGGGGGGGGGGGGGGGGGGGGFGFGGGGGGFFEFGGGGGGGGGGCFFFFFFFA@DFEFFFBECFFFBDFFFFFEFBDBDBCCFFFFFF@@FFFFE@DFFFFFF>F:BBBFFF<:19B?BFFFB:73(42(1)50138?9>;??B99
@M04999:289:000000000-L3R54:1:1101:15321:3162 2:N:0:408
GACTACTCGGGTATCTAATCCTGTTTGCTACCCACGCTTTCGAGCATGAACGTCAGTGTTATCCCAGGAGGCTGCCTTCGCCATCGGTATTCCTCCACATCTCTACGCATTTCACTGCTACACGTGGAATTCTACCTCCCTCTGACACACTCTAGTTAGACAGTTTCAAATGCACGTCCCAAGTTGAGCTCGGGGATTTCACATCTGACTTATCTAACCGTCTGCGCTCGCTTTACGCCCAGTAATTCCGATTAACGCTCGCACCCTACGTATTACCGCGGCTGCTGGCACGTAGTTAGCC
+
CCCCCGGGGGGGGGGGGGGGGGGGGGGGGGGGGGGGGGGGGGGGGGGGGGGGGGGGGGGGGGGGGGGGGGGGGGGGGGGGDGGGGDGGFGGGGGGGGGGGGGGGGGGGGGGGGGGDGGGGGGGGGGGCFGGGGGGGGGGGGGGGGGGGGGGGGGGFFGGGGGGGGGGGGFGGGGGGFGFGGGFGGGFGG9DEGGGGGGGGFFFFFF>>EBEEFFFFFFFFFFFFEFB=2>@FBBEE@=@A@FFF55C?CF;D;@FFFBF@9;BF966<:?B?ABFFFFFFFFFFFFFFB<)14:334<4<4
@M04999:289:000000000-L3R54:1:1101:20363:3261 2:N:0:408
AGACTACACGGGTATCTAATCCTGTTTGCTACCCACGCTTTCGAGCATGAACGTCAGTGTTATCCCAGGAGGCTGCCTTCGCCATCGGTATTCCTCCACATCTCTACGCATTTCACTGCTACACGTGGAATTCTGCCTCCCTCTGACACACTCTAGTTTGACAGTTTCAAATGCACGTCCCAAGTTGAGCTTGGGGATTTCACATCTGACTTATCTAACCGTCTGCGCTCGCTTTACGCCCAGTAATTCCGATTAACGCTCGCACCCTACGTATTACCGCGGCTGCTGGCACGTAGTTAGC
+
CCCCCGGGGGGGGGGGGGGGGGGGGGGGGGGGGGGGGGGGGGGGGGGGGGGGGGGGGGGGGGGGGGGGGGGGGGGGGGGGGGGGGGGGGGGGGGGGGGGGGGGGGGGGGGGGGGGGGGGGGGGGGGGGGGGGGGGGGGGGGGGGGGGGGGGGGGGGGGGGGGFGGGGGGGGGGCFGFGFGGGGGGGGGGGG?DGGGGGGGFFFFFFFFFFBEFFFFEFFFEFFFFE>BADFFFFDEEFFF@FFFFEEEEEFFFFFFFF@FFFFFFFFFFF604<?<BB<229>0714)8128:4.48:><6
@M04999:289:000000000-L3R54:1:1101:20274:3318 2:N:0:408
GCTTGACTACAGGGGTATCTAATCCTGTTTGCTACCCACGCTTTCGAGCATGAACGTCAGTGTTATCCCAGGAGGCTGCCTTCGCCACCGGTATTCCTCCACATCTCTACGCATTTCACTGCTACACGTGGAATTCTACCTCCCTCTGACACACTCTAGTTAGACAGTTTCAAATGCACGTCCCAAGTTGAGCTCGGGGATTTCACATCTGACTTATCTAACCGTCTGCGCTCGCTTTACGCCCAGTAATTCCGATTAACGCTCGCACCCTACGTATTACCGCGGCTGCTGGCACGTAGTT
+
CCCCCGGGGGGGGGGGGGGGGGGGGGGGGGGGGGGGGGGGGGGGGGGGGGGGGGGGGGGGGGGGGGGGGGGGGGGGGGGGGGGGGGGGGGGGGGGGGGGGGGGDGGGGGGGGGGGGGGGGGGGGGGGGGGGGGGGGGGGGGGGGGGGGGGGGGGGGGGGGGGGGGGGGGGGGGGGGFGFGGGGGGGGGGGGGGAFGGDGGFFFFFFFEEFEEFFFFFFFFFFFBFFFFEF@@FFFFDBEFFFBFF@F<CFCFFF;@FFFFF>6;B9>>;?<7:B:<4>BF)4>>;9>>B?D:???6,3136
@M04999:289:000000000-L3R54:1:1101:21154:3377 2:N:0:408
ATGACTACAGGGGTATCTAATCCTGTTCGCTACCCATGCTTTCGAACCTCAGCGTCAGTTACAGACCAGAGAGCCGCCTTCGCCACTGGTGTTCTTCCATATATCTACGCATTCCACCGCTACACATGGAGTTCCACTCTCCTCTTCTGCACTCAAGAAAAACAGTTTCAGCTGCACTTCCCCGGTTAAGCCGAGGGCTTTCACAGCTGACTTGTTCTCCCGCCTGCGTTCGCTTTACGCCCAATAAATCCGGACAACGCTTGCCACCTACGTACTACCGCGGCTGCTGGCACGTAGTT
+
CCCCCDGGGGFCGFGGGGGGGGGGGFFGD@CGGGGGDFEECCFC?FFGCGGDGCGGEE@EEFGGGGFGCCFDGFFGGGGGGF:FCGC,BFG<FFGGGGGAEFGFCGGGGGEECDFFCFEGGGGGGAFEEFFGGFGFFGG,DEGGGGGGGGGF,@D89D?=FCE?D=AFGGGCFFGGFCDG7=6=@:@C92<FEE>DCG>C68B>FFA>=BBA4;=FCFF=F=BFDBD>FD@;B72;44<F696(6;ECEC@>((4786;;?:BB?<43::>?07(-54131-41(-(4?7624?:<(34
@M04999:289:000000000-L3R54:1:1101:21442:3397 2:N:0:408
TTTCTGACTACAGGGGTATCTAATCCTGTTCGCTCCCCACGCTTTCGTCCATCAGCGTCAATCGGTATTTAGTAACCTGCCTTCGCAATCGGGGTTCTGTGTAATATCTATGCACTTCACCGCTACACTACACATTCCAGCTACTTCAATACTATTCAAGATTAACAGTATCAACGGCAGTTCTACAGTTAAGCTGCAGGTTTTCACCGCTGACTTATCAACCCGCCTACGGACCCTTTAAACCCAATAAATCCGGATAACGCTCGCATCCTCCGTATTACCGCGGCTGCTGGCACGGAGG
+
CCCCCGGGGGGGGGGGGGGGGGGGGGGGGGGGGGGGGGGGGGGGGGGGGGGGGGGGGGGGGGGGGGGGGGGGGGGGGGGGGGGGGGGGGGGGGGGGGGGGGGGGFGGGGGGGGGGGGGGGGGGGGGGGGGGGGGGGGGGGGGGGGGGFGGGGGGGGGGGGGGGGGGGGGGGGGGGGAGFGGGGGGGGGGGGGGFGGGGGGFFFFFFFFFFFFFFFAEFFCFFFDFFFDD=DFDF>DFF;FEFF3<?DFFFF33=BFD?DFEDB?FFF6?F?FB?F??FFFF>06>6((46:B??7<:949,
@M04999:289:000000000-L3R54:1:1101:24455:3420 2:N:0:408
GACTACACGGGTATCTAATCCTGTTTGCTCCCCACGCTTTCGCATCTCAGCGTCAGTATCTGTCCAGAAGGCCGCCTTCGCCACCGGTATTCCTCCACATCTCTACGCATTTCACCGCTACACGTGGAATTCTACCTTCCTCTACAATACTCCAGATAACCAGTTTTAAGTGCAATTCCCAGGTTGAGCCCGGGGCTTTCACACCTAACTTAATTATCCGCCTACATGCCCTTTACGCCCAGTCATTCCGATTAACGCTCGCACCCTCCGTATTACCGCGGCTGCTGGCACGGAGTTAGCC
+
CCCCCGGGGGGGGGGGGGGGGGGGGGGGGGGGGGGGGGGGGGGGGGGGGGGGGGGGGGGGGGGGGGGGGGGGGGGGGGGGGGGGGGGGGGGGGGGGGGGGGGGGGGGGGGGGGGGGGGGGGGGGGGGGGGGGGGGGGGGGGGGGGGGGGGGGGGGGGGGGGGGGGGGGGFGFGGGGFGFGGGGGGGGGGCGGGGGGDGGFFFFFFFFFFFFFFFFFFF6@FFFFFFFEEFDEFFEEFFFFFFFFAEFFFF6?2;EE<0?BFFB>F::BFFF<<?<AA(((-39B?F>F?:<119>?B>AA2
@M04999:289:000000000-L3R54:1:1101:5928:3511 2:N:0:408
CGACTACCAGGGTATCTAATCCTGTTTGCTCCCCACGCTTTCGCATCTCAGCGTCAGTATCTGTCCAGAAGGCCGCCTTCGCCACCGGTATTCCTCCACATCTCTACGCATTTCACCGCTACACGTGGAATTCTACCTTCCTCTACAATACTCCAGATAACCAGTTTTAAGTGCAATTCCCAGGTTGAGCCCGGGGCTTTCACACCTAACTTAATCATCCGCCGACATGCCCTTTACGCCCAGTCATTCCGATTAAAGCTCGCACCCTCCGTATTACCGCGGCTGCTGGCACGGAGTTAGC
+
CCCCCGGGGFGGGFFGGGG@FFCFEFGFGGGGGGGEEG@,D@,C@FC<EGGGGFEDFGGG<FGEGG9EDFFFGGGCBEGCGGGGDGGGGDGCCE@FGGGGCFFGGDGFE7CFFADFFGGEEGFFECECFAFGFFGGGGGFFFFGGGAGGGGGGFFCDFGGGGFEEFFFGFCDFGF9CDD7DFFGFF3<CFGG6:7CGGFFF6++9BFAE@=E*BA+:CFE)-5((,(//33=3;;CC<0=6(,/4>)7?C;0(139))-4:2-4((8(,4--,374<A091(,411,.4(4<0091(4:9)
@M04999:289:000000000-L3R54:1:1101:15803:3522 2:N:0:408
GACTACTAGGGTATCTAATCCTGTTTGCTACCCACGCTTTCGAGCATGAACGTCAGTGTTATCCCAGGAGGCTGCCTTCGCCATCGGTATTCCTCCACATCTCTACGCATTTCACTGCTACACGTGGAATTCTACCTCCCTCTGACACACTCTAGTTAGACAGTTTCAAATGCACGTCCCAAGTTGAGCTCGGGGATTTCACATCTGACTTATCTAACCGTCTGCGCTCGCTTTACGCCCAGTAATTCCGATTAACGCTTGCACCCTTCGTATTACCGAGGCTGCGTGCACGTAGTTAGCC
+
CC<@@FFDAFG@EFGECFGEGGGEGGGGGCEGGGGGEEGGGGFDCEGGAFCF@DFGE@@@CFG9FEDFGCEGGGGF=F@=:FD:F:FEF<EAFGEFGDCEEFEFEFEFEGGGGFFCFG;@F9AFDEFEGGGGGGGFFG@EG??,EFD?DE,@AEFFA8DDGGGFG8,@AAD;DF=EFG5DD8DGGFD8=,@EGGCC>CGFFFC9F?8CA6AA3+1?EAFA>@:)6:2@)4>5BB6*(0>?=@;*5.9?C;77;(7)/(((/1.;;;?(((/((.))6(((,-(.:((-40)3.,12<<4<3
@M04999:289:000000000-L3R54:1:1101:16734:3526 2:N:0:408
ATAAGACTACTAGGGTATCTAATCCTGTTCGCTCCCCACGCTTTCGTCCATCAGCGTCAATCGGTATTTAGTAACCTGCCTTCGCAATCGGGGTTCTGTGTAATATCTATGCATTTCACCGCTACACTACACATTCCAGCTACTTCAATACTATTCAAGATTAACAGTATCAACGGCAGTTCTACAGTTAAGCTGCAGGTTTTCACCGCTGACTTATCAACCCGCCTACGGACCCTTTAAACCCAATAAATCCGGATAACGCTCGCATCCTCCGTATTACCGCGGCTGCTGGAACGGAGTT
+
CCCCCGGGGGGGGGGGGGGGGGGGGGGGGGGGGGGGGGGGGGGGGGGGGGGGGGGGGGGGGGGGGGGGGGGGGGGGGGGGGGGGGGGGGGGGGGGGGGGGGGGGGGGGGGGGGGGGGGGGGGGGGGGGGGGGGGGGGGGGGGGGGGGGGGGGGGGGGGGGGGGGGGGGGGGGGGGDFGFGGGGGGGGGGGGGGGGGGGGGAFFFFFFFFFFFFFFFFFFFFFFFFFFFFFFFFFFFFFEFEFFFFFFFFFFFEB90?DFFD9;6>;BFFFFFBFFFFF2<<?09>>16(3)(((5:(49(.
@M04999:289:000000000-L3R54:1:1101:10446:3545 2:N:0:408
GGGACTACCGGGGTATCTAATCCTGTTTGCTCCCCACGCTTTCGCATCTCAGCGTCAGTATCTGTCCAGAAGGCCGCCTTCGCCACCGGTATTCCTCCACATCTCTACGCATTTCACCGCTACACGTGGAATTCTACCTTCCTCTACAATACTCCAGATAACCAGTTTTAAGTGCAATTCCCAGGTTGAGCCCGGGGCTTTCACACCTAACTTAATTATCCGCCTACATGCCCTTTACGCCCAGTCATTCCGATTAACGCTCGCACCCTCCGTATTACCGCGGCTGCTGGCACGGAGTT
+
CCCCCGGGGGGGGGGGGGGGGGGFGGGGGGGGGGGGGGGGGGGGGGGGGGGGGGGGGGGGGGGGGGGGGGGGGGGGGGG@FFEEGGGGGEGGCFGGGGGGGGGGGFGGGGGGGGGGGGGGGGGFGGGGGGFGFGGGGFFGGGGGGGFFFGCFGG?DFGGGGGGGGFFFGGFGEGGFFGFGGGGGG?CF6CFFFGGGGGD*@B9ABF>FEE@E?=CFEFFFF9BFDFD@?E338E;@ECDFFFD6;EFFFFFFDBBFFF69?FFFFFB:B::9223>BA<:9>9;99?F:01<?0922:2
@M04999:289:000000000-L3R54:1:1101:5706:3575 2:N:0:408
GCCTGACTACTCGGGTATCTAATCCTGTTCGCTCCCCACGCTTTCGTCCATCAGCGTCAATCGGTATTTAGTAACCTGCCTTCGCAATCGGGGTTCTGTGTAATATCTATGCATTTCACCGCTACACTACACATTCCAGCTACTTCAATACTATTCAAGATTAACAGTATCAACGGCAGTTCTACAGTTAAGCTGCAGGTTTTCACCGCTGACTTATCAACCCGCCTACGGACCCTTTAAACCCAATAAATCCGGATAACGCTCGCATCCTCCGTATTACCGCGGCTGCTGGCACGGAGTT
+
CCCCCGGGGGGGGGGGGGGGGGGGGGGGGGGGGGGGGGGGGGGGGGGGGGGGGGGGGGGGGGGGGGGGGGGGGGGGGFGFGGGGGGFGFGGGGGGGGGFGFGGFFGGGGGFGGGGGGGGGGGGGGGGCGGGGGGGGGGGGGGGGGGGGGGGEGGGGGGGGGGCFEGGGGGGGFGGGDGFGGGGGGDEGGGGGGFFG7FFCF??FFFFABFF=:FFFFFFFFFA=A@=9=@929=@BDE9ACF@F@?16=CCEF@FF@?EEDFFF>>9<(4<A?BB?FFFFB?9>9>1087>:???0229B4
@M04999:289:000000000-L3R54:1:1101:20659:3590 2:N:0:408
GGACTACCGGGGTATCTAATCCTGTTTGCTCCCCACGCTTTCGCATCTCAGCGTCAGTATCTGTCCAGAAGGCCGCCTTCGCCACCGGTATTCCTCCACATCTCTACGCATTTCACCGCTACACGTGGAATTCTACCTTCCTCTACAATACTCCAGATAACCAGTTTTAAGTGCAATTCCCAGGTTGAGCCCGGGGCTTTCACACCTAACTTAATTATCCGCCTACATGCCCTTTACGCCCAGTCATTCCGATTAACGCTCGCACCCTCCGTATTACCGCGGCTGCTGGCACGGAGTTAGC
+
CCCCCGGGGGGGGGGGGGGGGGGGGGGGGGGGGGGGGGGGGGGGGGGGGGGGGGGGGGGGGGGGGGGGGGGGGGGGGGGGGGGGGGGGGDGGGGGGGGGGFGGGGGGGGGGGGGGGGGGGGGGGGGEGEGGGGGGGGGGGGGGGGGGGGGGGGGGGGGGGGGGGGGGGGGGGFGGGFFFGGGGGGGGGGGGGGGGDGGFFFFFFFFFFEFFFFFFFEFFFFFFFD@EEEF;@@@FEC@FFFFFEEEFFFFFDD?1<AFBFF>BFB>?::663?:B2)9:>B60696>??<:<?F09B1AA5
@M04999:289:000000000-L3R54:1:1101:13429:3616 2:N:0:408
AGACTACTCGGGTATCTAATCCTGTTTGCTCCCCACGCTTTCGCATCTCAGCGTCAGTATCTGTCCAGAAGGCCGCCTTCGCCACCGGTATTCCTCCACATCTCTACGCATTTCACCGCTACACGTGGAATTCTACCTTCCTCTACAATACTCCAGATAACCAGTTTTAAGTGCAATTCCCAGGTTGAGCCCGGGGCTTTCACACCTAACTTAATTATCCGCCTACATGCCCTTTACGCCCAGTCATTCCGATTAACGCTCGCACCCTCCGTATTACCGCGGCTGCTGGCACGGAGTTAGC
+
CCCCCGGGGGGGGGGGGGGGGGGGGGGGGGGGGGGGGGGGGGGGGGGGGGGGGGGGGGGGGGGGGGGGGGGGGGGGGGGGFGGGGGGGGGGGGGGGGGGGGGGGGGGGGGGGGGGGGGGGGGGGGGGGGGDGGGGGGGGGGGGGGGGGGGGGGGGGGGGGGGGGGGGGGGGGGGGGFGFGGGGDGGFGGGGGGDGGGGFGFFFFFFFFEFFFFFFFEAFEFFF@DFEE7BFBEF;9<?DFFFF(7>EEC?E?0;D9>;FFBFFFFB<1<F0,4745AAB>26B29??FB?(<:(491(696
@M04999:289:000000000-L3R54:1:1101:21455:3688 2:N:0:408
CGACTACTGGGGTATCTAATCCTGTTTGCTCCCCACGCTTTCGCATCTCAGCGTCAGTATCTGTCCAGAAGGTCGCCTTCGCCACCGGTATTCCTCCACATCTCTACGCATTTCACCGCTACACGTGGAATTCTACCTTCCTCTACAATACTCCAGATAACCAGTTTTAAGTGCAATTCCCAGGTTGAGCCCGGGGCTTTCACACCTAACTTAATTATCCGCCTACATGCCCTTTACGCCCAGTCATTCCGATTAACGCTCGCACCCCCCGTATTACCGCGGCTGCTGGCCCGGCGTTAGC
+
CCCCCGGGGFFDGGGGGGGGGGGGGGGGGFFGGGDFGGGGGGEDFEEGGGGGGGGEGFFFAFFFGGGGCFGGGGGGFGGGGGEGGGGGGEGGGFFFGGGG<FFEGGGGC=FGGGGGAEG+CEGGGGGGF<FEFGAFDEFGGGGAFGGGGGDGGFGF9,=AFGGGFGGGGGGAFFFGFG7D6D8DFGGFG6FFEGGDGDGGFFFFFEFFBBC6=FFFFFFFABFDFFFFCE625:B=C;0AFFD(7AE<C.;1?<?3C@FDD69(-32((,(-7(5<B<1>B>B>6:4?((((-3(496(42
@M04999:289:000000000-L3R54:1:1101:12150:3713 2:N:0:408
CAGTGGACTACACGGGTATCTAATCCTGTTCGCTCCCCACGCTTTCGTCCATCAGCGTCAATCGGTATTTAGTAACCTGCCTTCGCAATCGGGGTTCTGTGTAATATCTATGCATTTCACCGCTACACTACACATTCCAGCTACTTCAATACTATTCAAGATTAACAGTATCAACGGCAGTTCTACAGTTAAGCTGCAGGTTTTCACCGCTGACTTATCAACCCGCCTACGGACCCTTTAAACCCAATAAATCCGGATAACGCTCGCATCCTCCGTATTACCGCGGCTGCTGGCACGGAGT
+
CCCCCGGGGGGGGGGGGGGGGGGGGGGGGGGGGGGGGGGGGGGGGGGGGGGGGGGGGGGGGGGGGGGGGGGGGGGGGGGGGGGGGGGGGGGGGGGGGGGGGGGGFGGGGGGGGGGGGGGGGGGGGGGGGGGGGGGGGGGGGGGGGFGGGGGGGGGGGGGGGGGGGGGGGGGGGGGDDGFGGGGGGGGGGGGGFGGGGGGGAFFFFFFFFAAB=FFFEFFECB=4ABFF9@DFDFF@FFFFEFFFFF;@)39?C8;B<?D@38>B?FBB(4>?BFF0<?FFFF:>>09>FFBF3(,<BBFF-
@M04999:289:000000000-L3R54:1:1101:17323:3780 2:N:0:408
TGACTACAGGGGTATCTAATCCTGTTCGCTACCCATGCTTTCGAACCTCAGCGTCAGTTACAGACCAGAGAGCCGCCTTCGCCACTGGTGTTCTTCCATATATCTACGCATTCCACCGCTACACATGGAGTTCCACTCTCCTCTTCTGCACTCAAGCAAAACAGTTTCAGCTGCACTTCCCCGGTTAAGCCGAGGGCTTTCACAGCTGACTTGTTCTCCCGCCTGCGTTCGCTTTACGCCCAATAAATCCGGACAACGCTTGCCACCTACGTATAACCGCGGCGGCTGGCCCGTAGTTAGC
+
C@CCCGG<FE@B@;C<FGGGGFGFGGGGGEC:EECFFFGGGGFGGCCGGFGGGGGEEFA@F<C,CCFF<EE@@B@FFCFGGGCCFEEE?FE@F9FFCCFGFFFGEGG7CEGC?FADC+F>FGGGFGGGG,EE=D;E=DEFGFGGGFFCGCEGCC=,,3==DEGCFGFGGGFGFCDDFGFGGCG634:AA7<CE51CCC>CABA9AF4A@FB**4;CAAFBD@@=>B>D61;6?08<C;<39?;D4)97?8@(-79((4;B014(.5?2(:<?>D).53990,(((-40(-,-(-4(-66))
@M04999:289:000000000-L3R54:1:1101:22942:3787 2:N:0:408
TTGCGACTACTAGGGTATCTAATCCTGTTCGCTCCCCACGCTTTCGTCCATCAGCGTCAATCGGTATTTAGTAACCTGCCTTCGCAATCGGGGTTCTGTGTAATATCTATGCATTTCACCGCTACACTACACATTCCAGCTACTTCAATACTATTCAAGATTAACAGTATCAACGGCAGTTCTACAGTTAAGCTGCAGGTTTTCACCGCTGACTTATCAACCCGCCTACGGACCCTTTAAACCCAATAAATCCGGATAACGCTCGCATCCTCCGTATTACCGCGGCTGCTGGCACGGAGTT
+
CCCCCGGGGGGGGGGGGGGGGGGGGGGGGGGGGGGGGGGGGGGGGGGGGGGGGGGGGGGGGGGGGGGGGGGGGGGGGGGGGGGGGGGGGGGGGGGGGGGGGGGGGGGGGGGGGGGGGGGGGGGGGGGGGGGGGGGGGGGGGGGGGGGGGGGGGFGGGGGGGGGGGGGGGGGGGGGGFGFGGGGFGGGGGGGGGGGFGGGGFFFFFFFFFFFFFFFFFFFFFFFFFF>57>2>FFFF@EFFFFF;?FFF<CFFEB;@DDEE@><<>>>BB?B<?FFF??9AFBFFF99>B?B>618:9963.
@M04999:289:000000000-L3R54:1:1101:25376:3800 2:N:0:408
ACGACTACCAGGGTATCTAATCCTGTTCGCTCCCCACGCTTTCGTCCATCAGCGTCAATCGGTATTTAGTAACCTGCCTTCGCAATCGGGGTTCTGTGTAATGTCTATGCATTTCACCGCTACACTACACATTCCAGCTACTTCAATACTATTCAAGATTAACAGTATCAACGGCAGTTCTACAGTTAAGCTGCAGGTTTTCACCGCTGACTTATCAACCCGCCTACGGACCCTTTAAACCCAATAAATCCGGATAACGCTCGCATCCTCCGTATTACCGCGGCTGCTGGCACGGAGTT
+
CCCCCGGGGGGGGGGGGGGGGGGGGGGGGGGGGGGGGGGGGGGGGGGGGGGGGGGGGGGGGGGGGGGGGGGGGGGGGGGGGGGGGGGGGGGGDGGGGGGGGGGGGGGGGGGGGGGGGGGGGGGGGGGGGGGGGGGGGGGGGGGGGGFGGGGGGGGGGGGGGGGGGGGGGGGGGGGGFGFGGGGGFGGGGGGGGGGGFGGGFFFFFFFFFFDBFFFFFFFFFBFF=@F@?>BFFDFFEFFFFFF6@3AEFFF>FFFFFE@BFF>>BFFFFFFFB6??DFFFFBF>>BFBBFF7??0>633
@M04999:289:000000000-L3R54:1:1101:18632:3835 2:N:0:408
TCTGGGACTACCCGGGTATCTAATCCTGTTTGCTCCCCACGCTTTCGCATCTCAGCGTCAGTATCTGTCCAGAAGGCCGCCTTCGCCACCGGTATTCCTCCACATCTCTACGCATTTCACCGCTACACGTGGAATTCTACCTTCCTCTACAATACTCCAGATAACCAGTTTTAAGTGCAATTCCCAGGTTGAGCCCGGGGCTTTCACACCTAACTTAATTATCCGCCTACATGCCCTTTACGCCCAGTCATTCCGATTAACGCTCGCACCCTCCGTATTACCGCGGCTGCTGGCACGGAGT
+
CCCCCGGGGGGGGGGGGGGGGGGGGGGGGGGGGGGGGGGGGGGGGGGGGGGGGGGGGGGGGGGGGGGGGGGGGGGGGGGGGGGGGGGGGGGGGGGGGGGGGGGGGGGGGGGGGGGGGGGGGGGGGGGGGGGGGGGGGGGGGGGGGGGGGGGGGGGGGGGGGGGGGGGGGGGGGGGGFGFGGGGGGGGGGGGGGGGGGGGDEEFFFFFFE?BFEFFFBFFFFFFFFFFDFF@C?@@FFFFFFFFFF;(4<EFFFFFFFBFFFFFFF;BFFF?6:6(,42?FF923(209;<?:::132>6>(
@M04999:289:000000000-L3R54:1:1101:8626:3857 2:N:0:408
AGGACTACACGGGTATCTAATCCTGTTCGCTCCCCACGCTTTCGTCCATCAGCGTCAATCGGTATTTAGTAACCTGCCTTCGCAATCGGGGTTCTGTGTAATATCTATGCATTTCACCGCTACACTACACATTCCAGCTACTTCAATACTATTCAAGATTAACAGTATCAACGGCAGTTCTACAGTTAAGCTGCAGGTTTTCACCGCTGACTTATCAACCCGCCTACGGACCCTTTAAACCCAATAAATCCGGATAACGCACGCATCCTCCGTATTACCGCGGCTGCTGGCACGGAGTT
+
CCCCCGGGGGGGGGGGGGGGGGGGGGGGGGGGGGGGGGGGGGGGGGGGGGGGGGGGGGGGGGGGGGGGGGGGGGGGGGGGGGGGGGGGGGGGGGGGGGGGGGGGGGGGGGGGGGGGGGGGGGGGGGGGGGGGGGGGGGGGGFGGGGGGGGGGGGGGGGGGGGGGGGGGGGGGGGGGF?FGGGGGGGGGGGGGGGGGGFGGFFFFFFFFFFFFCFFFEFFFFFFFFFFFFFF2@BFFFEFFFFFDDFEF3CEFBFFFFFFBFFFBB?BBFFFFBF?B<B9:>B1>04????<<):FF(((
@M04999:289:000000000-L3R54:1:1101:8199:3865 2:N:0:408
CCGGGGACTACAAGGGTATCTAATCCTGTTTGCTCCCCACGCTTTCGCATCTCAGCGTCAGTATCTGTCCAGAAGGCCGCCTTCGCCACCGGTATTCCTCCACATCTCTACGCATTTCACCGCTACACGTGGAATTCTACCTTCCTCTACAATACTCCAGATAACCAGTTTTAAGTGCAATTCCCAGGTTGAGCCCGGGGCTTTCACACCTAACTTAATTATCCGCCTACATGCCCTTTACGCCCAGTCATTCCGATTAACGCTCGCACCCTACGTATTACCGCGGCTGCTGGCACGTCGT
+
@BCCCGGGGGFGGGGGGGGGGGGGGFGGEFFGGGEG<FFGGGCCEGGGGEE<EFGGEFFGGCFEGG<CAFGGGCGGGGCEGGGFGGGFGFGGGGGCFFF<FFAFD<;,EFEFEDFEFGGGGGCEGGGEFEFFGGAFGGGGGGGGECGGFFGGGEGFGDFFD=DDF?FGGGDEFGGFCC7=DFFFGGGGGGGGGGGCDD5CEEFFACFFFFB>EFFF=FFFFEF*9BF;0=1CEE;;;@F6C;7;@@<;3356.9;;:<?<A?14(,7>09::B:0:?A>2:<:09>>6;0>?047)(,(--
@M04999:289:000000000-L3R54:1:1101:25662:3869 2:N:0:408
TATGGGACTACTCGGGTATCTAATCCTGTTCGCTACCCATGCTTTCGAACCTCAGCGTCAGTTACAGACCAGAGAGCCGCCTTCGCCACTGGTGTTCTTCCATATATCTACGCATTCCACCGCTACACATGGAGTTCCACTCTCCTCTTCTGCACTCAAGAAAAACAGTTTCAGCTGCACTTCCCCGGTTAAGCCGAGGGCTTTCACAGCTGACTTGTTCTCCCGCCTGCGTTCGCTTTACGCCCAATAAATCCGGACAACGCTTGCCACCTACGTATTACCGCGGCTGCTGGCACGTAGT
+
CCCCCGGGGGGGGGGGGGGGGGGGGGGGGGGGGGGGGGGGGGGGGGGGGGGGGGGGGGGGGGGGGGGGGGGGGGFGFFGGGGGGGGDGGGGGGGGGGGGGGGGGGGGGGGGGGGGGGGGGGGGGGGGGGGGDGGGGGGGGGGGGGGGGGGGGGGGGGGGGGGGFGGGGGFFGGGGGFGFGGGGFFFGGEG6:EFGGCGC>BFFFFCFFFFF9=FFFEFF8BFE:BFFD9=1??F@9?;<=>D@99;1;@E9?BF69:>2((41:36::B?BFFFF04>FFB6:>B09>;BDF08<>1:<34
@M04999:289:000000000-L3R54:1:1101:21873:3889 2:N:0:408
TGCGGACTACTCGGGTATCTAATCCTGTTTGCTCCCCACGCTTTCGCATCTCAGCGTCAGTATCTGTCCAGAAGGCCGCCTTCGCCACCGGTATTCCTCCACATCTCTACGCATTTCACCGCTACACGTCGAATTCTACCTTCCTCTACAATACTCCAGATAACCAGTTTTAAGTGCAATTCCCAGGTTGAGCCCGGGGCTTTCACACCTAACTTAATTATCCGCCTACATGCCCTTTACGCCCAGTCATTCCGATTAACGCTCGCACCCTCCGTATTACCGCGGCTGCTGGCACGGAGTT
+
CCCCCGGGGGGGGGGGGGGGGGGGGGGGGGGGGGGGGGGGGGGGGDGGGGGGGFFGGGGGGGFGGGGGGGGGGGGGFGGGGGGGGGGGGGGGGGGGGGGGGGGGGGGGGGGGGGFGGGGGGGGGGGGGGGGGGGGGGGGGGGGGGGGGGFFGGGGGGGGGGGGGGGGFFGGGGGGGFGFGGGGGGGGGGGGGGGGGGGGGFFFAFFFFFFFFFFFFCCFEAE?DFFF@DFFFF;@@FE<CFFFFFF@EAECEEF<?:?FF:(4:BFF>>1<B6(3210)666>>>6066:B:1223472(.
@M04999:289:000000000-L3R54:1:1101:6704:3912 2:N:0:408
TGACTACACGGGTATCTAATCCTGTTTGCTCCCCACGCTTTCGCATCTCAGCGTCAGTATCTGTCCAGAAGGCCGCCTTCGCCACCGGTATTCCTCCACATCTCTACGCATTTCACCGCTACACGTGGAATTCTACCTTCCTCTACAATACTCCAGATAACCAGTTTTAAGTGCAATTCCCAGGTTGAGCCCGGAGCTTTCACACCTAACTTAATTATCCGCCTACATGCCCTTTACGCCCAGTCATTCCGATTAACGCTCGCACCCTCCGTATTACCGCGGCTGCTGGCACGGAGTTAGC
+
CCCCCGGDGGEGGGGGGGGGGGGGGGGGGGGFGGGGGGGEGGEFG7@AFGGGGGGGGGGFAEFFGFFGGGGGGGGDGGGGGGGGGGGGGGGFGFFGGFGGFGFGGGGGGGDCEFGGGGGGGGGGCA?FE,<FGGGGCGGGGGGGFFGFGGGGGGGGGFD=EFGGGGDFGGGGFFGFDFDG?DC:@<DEFFGGGG**79CF5BA>F>F94:;AE@BAE6FE>BD@2>EFFEEFFFFEF(()61;F<45C<EE@111?C?@?D>;BB>?02?>?F:(-6<?>06>034)),804:(-44?4:4
@M04999:289:000000000-L3R54:1:1101:17946:3973 2:N:0:408
CCCTTGACTACAAGGGTATCTAATCCTGTTCGCTCCCCACGCTTTCGTCCATCAGCGTCAATCGGTATTTAGTAACCTGCCTTCGCAATCGGGGTTCTGTGTAATATCTATGCATTTCACCGCTACACTACACATTCCAGCTACTTCAATACTATTCAAGATTAACAGTATCAACGGCAGTTCTACAGTTAAGCTGCAGGTTTTCACCGCTGACTTATCAACCCGCCTACGGACCCTTTAAACCCAATAAATCCGGATAACGCTCGCATCCTCCGTATTACCGCGGCTGCTGGCACGGAGT
+
@@CCCGGGFGACECGGGGGGGGGGFCFGGGGGGG?FGGFGGGECFFGGGGGFGGGGGGGGGFGFEFFCFGGGGGGGGGGGGDGGFGGGGGGGD@FEGGGFGGGGGFGGGGGDFFGCFGGFFECFEDEFFGFDFGFFGGGGGFFGGFGFGGGGGGGGGAFGGFGGFDGGGGGGGGGGFGFG?=FGGGGGGGGGGGGG6CDF9AFFFFFFDBFFAFFFEBCE+<>=AFFFFFFF(28>DD@A?CA8<@<@@AFF3;6;10<E3:0379>;46(7)21((1,6<43;>90(,(.3::8)(-3>-
@M04999:289:000000000-L3R54:1:1101:8115:3986 2:N:0:408
GACTACCGGGGTATCTAATCCTGTTTGCTCCCCACGCTTTCGCATCTCAGCGTCAGTATCTGTCCAGAAGGCCGCCTTCGCCACCGGTATTCCTCCACATCTCTACGCATTTCACCGCTACACGTGGAATTCTACCTTCCTCTACAATACTCCAGATAACCAGTTTTAAGTGCAATTCCCAGGTTGAGCCCGGGGCTTTCACACCTAACTTAATTATCCGCCTACATGCCCTTTACGCCCAGTCATTCCGATGAACGCTGGCACCCGCCGTAGTACCGCGGCTGCTGGCACATTGTTAGCC
+
<@BCCCF7FBCFCFGGFG@FCDEFFFEF@F<@8EF+FE7FFGGGDC@@DFFE@::BCDFGGCGE<<C9FFGG<FEB7C=BBEC:F+=FGCF,B9FG<E=EFFCBFEF:F>C4<5AE+@+@>EFGBFGE9,AFECAEE946EE9ADEFFGDFGGF,@>D89==,,@=DFEF=AA:?,8C+=??+4@@C63@C>>8**9C4:99+@5*)2(*9./B11>6+(:>@21(/)).3((.)9336.633=@639?8?;()))((-((((.18119(3((4)-)(-939>>042,:?<()).6):22)
@M04999:289:000000000-L3R54:1:1101:13084:4081 2:N:0:408
GGCGACTACTAGGGTATCTAATCCTGTTTGCTACCCACGCTTTCGAGCATGAACGTCAGTGTTATCCCAGGAGGCTGCCTTCGCCATCGGTATTCCTCCACATCTCTACGCATTACACTGCTACACGTGGAATTCTACCTCCCTCTGACACACTCTAGTTAGACAGTTTCAAATGCACGTCCCAAGTTGAGCTCGGGGATTTCACATCTGACTTATCTAACCGTCTGCGCTCGCTTTACGCCCAGTAATTCCGATTAACGCTCGCACCCTACGTATTACCGCGGCTGCTGGCACGTAGTT
+
CCCCCGGGGGGGGGGGGGGGGGGGGGFGGFGGGGGGGGGGGCGGGGGGGGGGGGGGDEGGGGGGGGGGGGGGGGGGGGGGGGGGGGEGGGGGGGGGGGGGGGGGGGGGGGGGGGFGGFFGGGGGGGGGGGCFGGGGGGGGGGGGGGGCFGGGGDFGGGFGGGGGGGGGGGGFGEFDFGFGFCDGGGGGFFGGFFGGDGGGFFFAFF9FFEEFFFFFF>@EFFBFFB9CABF?FBF(84>DF01?DEFFC?CFF?;<FFFFFD;>F>>(:6<??(<>>2)<?B90934<FFF03??(,((6
@M04999:289:000000000-L3R54:1:1101:5941:4084 2:N:0:408
GGTGGACTACCAGGGTATCTAATCCTGTTTGCTCCCCACGCTTTCGCATCTCAGCGTCAGTATCTGTCCAGAAGGCCGCCTTCGCCACCGGTATTCCTCCACATCTCTACGCATTTCACCGCTACACGTGGAATTCTACCTTCCTCTACAATACTCCAGATAACCAGTTTTAAGTGCAATTCCCAGGTTGAGCCCGGGGCTTTCACACCTAACTTAATTATCCGCCTACATGCCCTTTACGCCCAGTCATTCCTATTAACGCTCGCACCCTCCGTATTACCGCGGCTGCTGGCACGGAGTT
+
CCCCCGGGGGGFGGGGGGGGGGGGGGGGGGGGGGGGGGGGGGGGGGGGGGGGGEGGGGGGGGGGGGGGGGGGGGGGGEGGGGGGGGGGGGGGGGGGGGGGGGGGEFGGGGGGGGGGGGGGGGGGGGGGGCGECGGGGGFGGGGGGGGCDGGGGGGGFDCGGGGG8DFGGDGGFFGGF99?FGDEBEDFGGGGGDCG6D>DF4*@BFFA=BEEDFFFFFCCCCC99@@?BECFFBFFD@3AF@:9?<@EAFFEE)?CE<3;((6<1966>FFBF9?B0:BD489;BFFFF::043862,732
@M04999:289:000000000-L3R54:1:1101:20610:4085 2:N:0:408
AGGCGGACTACACGGGTATCTAATCCTGTTCGCTACCCATGCTTTCGAACCTCAGCGTCAGTTACAGACCAGAGAGCCGCCTTCGCCACTGGTGTTCTTCCATATATCTACGCATTCCACCGCTACACATGGAGTTCCACTCTCCTCTTCTGCACTCAAGAAAAACAGTTTCAGCTGCACTTCCCCGGTTAAGCCGAGGGCTTTCACAGCTGACTTGTTCTCCCGCCTGCGTTCGCTTTACGCCCAATAAATCCGGACAACGCTTGCCACCTACGTATTACCGCGGCTGCTGGCACGTAGT
+
CCCCCGGGGGGGGGGGGGGGGGGGGGGGGGGGGGGGGGGGGGGGGGGGGGGGGGGGGGGGGGGGGGGGGGGGGGGGGGGGGGGGGGGGGGGGGGGGGGGGGGGGGGGGGGGGGGGGGGGGGGDGGGGGGGGGGGGGGGGGGGGGGGGGGGGGGGGGGGGGGGGGGGGGGGGGGGGGFGFGGGGEGFGGGGGGGGGGGGG7;FFFFFFFFDEBFFFFFFFFFFE3>BFFFDFFF@FFFFFF5:<BFB?FFFAFFBB0:>9??FFF<BFFFFBB?B?FDB?FFFFFFFBBB?FF>BB<?0:?4
@M04999:289:000000000-L3R54:1:1101:7811:4123 2:N:0:408
CCCGACTACTGGGGTATCTAATCCTGTTCGCTACCCATGCTTTCGAACCTCAGCGTCAGTTACAGACCAGAGAGCCGCCTTCGCCACTGGTGTTCTTCCATATATCTACGCATTCCACCGCTACACATGGAGTTCCACTCTCCTCTTCTGCACTCAAGAAAAACAGTTTCAGCTGCACTTCCCCGGTTAATCCGAGGGCTTTCACAGCTGACTCGTTCTCCCGCCTGCGTTCGCTTTACGCCCAATAAATCCGGACAACGCTTGCCACCTACGTATTACCGCGGCTGCTGGCACGTAGTTT
+
CCCCCGGGGGGGGGFGGGEGGGGGGGFFGGGGGGFFGGFGGGGGFGDFFGGGGGGGGGGGGGGGGGGGGGGFGGGGGGGGGGGGGGGGGGGFGGGGGGGGGFGGFGGGGF>EGGGGGGGGGGGGGGGDFGGGG?FGGGDGGGGG8EEGG,=D8EDGFFGFDEGEFFFGGGGGGFC?FGFDFGGGGGCEGG7EFGE7;CDGFFFFFFFFEE*5AFAADA4@F@@=@FF?22<<<;?=;EEFF1((86;3CAA?F(-900<>FF61?BA?FB:::2342<<A1((49((470:0.<?3(.,4)
@M04999:289:000000000-L3R54:1:1101:18860:4159 2:N:0:408
CTGACTACCGGGGTATCTAATCCTGTTCGCTACCCATGCTTTCGAACCTCAGCGTCAGTTACAGACCAGAGAGCCGCCTTCGCCACTGGTGTTCTTCCATATATCTACGCATTCCACCGCTACACATGGAGTTCCACTCTCCTCTTCTGCACTCAAGAAAAACAGTTTCAGCTGCACTTCCCCGGTTAAGCCGAGGGCTTTCACAGCTGACTTGTTCTCCCGCCTGCGTTCGCTTTACGCCCAATAAATCCGGACAACGCTTGCCACCTACGTATTACCGCGGCTGCTGGCACGTAGTT
+
CCCCCGGGGGGGGGGGGGGGGGGGGGGGGGGGGGGGGGGGGGGGGGGGGGGGGGGGGGGGGGGGGGGGGGGGGGGGGGGGGGGGGGGGGGGGGGGGGGGGGGGGGGGGGGGGGGGGGGGGGGGGGGGGGGGGGGGGGGGGGGGGGCFGGGGGGGFFGGGGGFGGGGGGGGGGGGGGFGDGGGGGGGGGGGGGGGGGGGFFFFFFFFFF=EFFFFFFFFFFFFFFFFFF1;3;>FFFCC?D9@F?:BDFA<?00:>>?FFFBBFF?BFFFFFFF<A?FFF?9;>6072)).18B??F12<
@M04999:289:000000000-L3R54:1:1101:21270:4165 2:N:0:408
TTGACTACCCGGGTATCTAATCCTGTTCGCTACCCATGCTTTCGAGCCTCAGCGTCAGTAACAGACCAGAGAGCCGCCTTCGCCACTGGTGTTCTTCCATATATCTACGCATTTCACCGCTACACATGGAGTTCCACTCTCCTCTTCTGCACTCAAGTCTCTCAGTTTCCGATGCTCTTCCTCAGTTAAGCTGAGGGCTTTCACATTCAGACTTAAAAGACCGCCTGCGCTCCCTTTACGCCCAATAAATCCGGACAACGCTTGCCACCTACGTATTACCGCGGCTGCTGGCACGTAGGT
+
CCCCCGGGGGGGGGGGGGGGGGGGGGGGGGGGGGGGGGGGGGGGGGGGGGGGGGGGGGGGGGGGGGGGGGGGGGGGGGGGGGGGGGGGGGGGGGGGGGGGGGGGGGGGGGGGGGGGGGGGGGGGGGGGGGGGGGGGGGGGGGGGGGGGGGGGGGGGGGGGGFGGGGGGGGGGGGGGFGFGGGGFGGGGGGGGGGGGGGGGFFFFFFFFFFFFFFFFEFFFFFFFBFFFFFFFFFFFFEEFFFFDDFFFFFFFF>@BF@6101:?BFFFFF:?F:2ABBBA?>B9B>FB:2:::<:128(6
@M04999:289:000000000-L3R54:1:1101:22660:4221 2:N:0:408
GACTACTAGGGTATCTAATCCTGTTTGCTCCCCACGCTTTCGCATCTCAGCGTCAGTATCTGTCCAGAAGGCCGCCTTCGCCACCGGTATTCCTCCACATCTCTACGCATTTCACCGCTACACGTGGAATTCTACCTTCCTCTACAATACTCCAGATAACCAGTTTTAAGTGCAATTCCCAGGTTGAGCCCGGGGCTTTCACACCTACCTTAATTATCCGCCTACATGCGCTTTACGCCCAGTCATTCGGATTAACGCTCGTACCCTCCGACTTACCGCGGCTGCTGGCCCGGTGTTAGCC
+
@CC<CGGFGGGGFE@EGEEGGGGGGGGFGDGFEGGEDGGEFFCGEGFGGGGGGGGEGGFEGGFF@ECF<FF8FG@FEGGFCFGECE7CCCFGGGGCFCF,EFEGGGGGGGGEFFFFFGEEG>AFA<F:FFGBA;A,EFFGGG,,@EF=9D;=D=?D9=AFGGGGG@FG?DFG8EGC8D+6+=?=?F8CF6F7C@1>D5?>AA+3@*@*7>EFBC69*B+7FD9=@5?>)(-8?7EC0;>582=375.?)(,683)4;90(3((,(.)48,((((.4,(,(4226608(-(((((--269)4
@M04999:289:000000000-L3R54:1:1101:14164:4238 2:N:0:408
GACTACTAGGGTATCTAATCCTGTTCGCTCCCCACGCTTTCGTCCATCAGCGTCAATCGGTATTTAGTAACCTGCCTTCGCAATCGGGGTTCTGTGTAATATCTATGCATTTCACCGCTACACTACACATTCCAGCTACTTCAATACTATTCAAGATTAACAGTATCAACGGCAGTTCTACAGCTAAGCTGCAGGTTTTCACCGCTGACTTATCAACCCGCCTACGGACCCTTTAAACCCAATAAATCCGGATAACGCTCGCATCCTCCGTATTACCGCGGCTGCTGGCACGGAGTTAGCC
+
CCCCCGGGGGGGGGGGGGGGGGGGGGGGGGGGGGGGGGGGGGGGGGGGGGGGGGGGGGGGGGGGGGGGGGGGGGGGGGGGGGGGGGGGGGGGGGGGGGGGGGGGGGGGGGGGGGGGGGGGGGGGGGGGGGGGGGGGGGGGGGGGGGGGGGGGGGGGGGGGGGGGGGGGGGGGGGGGFGFGGGGGGGGGGGGGGGGFGGGGFFFFFFFFFFFFFFFFFFFFFFAABFFFFFFFFFFFFEDFFFFFFCCFFF>0(6@@FBF;9BFFFFFFFF:?FF<A>119;BBF6:>BB023;>B?B46A7
@M04999:289:000000000-L3R54:1:1101:15631:4296 2:N:0:408
CTGACTACAAGGGTATCTAATCCTGTTCGCTCCCCACGCTTTCGTCCATCAGCGTCAATCGGTATTTAGTAACCTGCCTTCGCAATCGGGGTTCTGTGTAATATCTATGCATTTCACCGCTACACTACACATTCCAGCTACTTCAATACTATTCAAGATTAACAGTATCAACGGCAGTTCTACAGTTAAGCTGCAGGTTTTCACCGCTGACTTATCAACCCGCCTACGGACCCTTTAAACCCAATAAATCCGGATAACGCTCGCATCCTCCGTATTGCCGCGGCTGCTGGCACGGAGTT
+
CCCCCGGGGGGGGGGGGGGGGGGGGGGGGGGGGGGGGGGGGGGGGGGGGGGGGGGGGGGGGGGGGGGGGGGGGGGGGGGGGGGGGGGGGGGGGGGGGGGGGGGGGGGGGGGGGGGGGGGGGGGGGGGGGGGGGGGGGGGGGGGGGGGGGGGGGGGGGFFEGGGGGGGGGGGGGGGGFGFGGGGGFGGGGGGGGGGGGGGGFFFFFFFFAFFEFFFFFFFFFFFFFFFFFFFFFDDFFFCF@DFFFF3<EEEB>@FFFFFFF;@FFBBBBFFFFFFFAFBFFBFFFFFFF7?FFFBF9::
@M04999:289:000000000-L3R54:1:1101:8331:4308 2:N:0:408
GACTACTGGGGTATCTAATCCTGTTTGCTCCCCACGCTTTCGCATCTCAGCGTCAGTATCTGTCCAGAAGGCCGCCTTCGCCACCGGTATTCCTCCACATCTCTACGCATTTCACCGCTACACGTGGAATTCTACCTTCCTCTACAATACTCCAGATAACCAGTTTTAAGTGCAATTCCCAGGTTGAGCCCGGGGCTTTCACACCTAACTTAATTATCCGCCTACATGCCCTTTACGCCCAGTCATTCCGATTAACGCTCGCACCCTCCGTATTACCGCGGCTGCTGGCACGGAGTGAGCC
+
CCCCCGGGGGGFGGGGGGGGGGGGGGGGGGGGGGGGGGGGGGGGGGGGGGGGGGGGGGGGGGGGGGGGGGGGGGGGGGGGGGGGGGGGGGGGGGGGGGGGGGGGGGGGGGGGGGGGGGGGGGGGGGGGGGGGGGGGGFFGFFGGFGGFGFGGGGGGGGGGGGGGDDFGGGGGGGGGFGFCFGGG?FGGGGGGCEGCG>FGFFFFEFFFFFFFE99AEFC@F92@BBCFF9B=B@;<DFFB@D43>5C3/.67;7?326;69>7971-4<B63324<<1,43126,)),(()4(-(-(6874
@M04999:289:000000000-L3R54:1:1101:21241:4317 2:N:0:408
GGGGACTACCAGGGTATCTAATCCTGTTCGCTCCCCACGCTTTCGTCCATCAGCGTCAATCGGTATTTAGTAACCTGCCTTCGCGATCGGGGTTCTGTGTAATATCTATGCATTTCACCGCTACACTACACATTCCAGCTACTTCAATACTATTCAAGATTAACAGTATCAACGGCAGTTCTACAGTTAAGCTGCAGGTTTTCACCGCTGACTTATCAACCCGCCTACGGGCCCTTTAAACCCAATAAATCCGGATAACGCTCGCATCCTCCGTATTACCGCGGCTGCTGGCACGGAGGT
+
CCCCCGGGGGGGEGGGGGGGGGGGGGGGGGGGGGGGGGGGGGGGGGGGGGGGGGGGGGGGGGGGGGGGGGGGGGGGGGGGGGGGGGGGGGGGGGGGGGGGGGGGGGFGGGGGGGGGGGFGGGGGGGGGGGGGGGGGGGGGGGGGGGFGGGGGGGGGGGGGGGGGGGGGGGGGGGGGFGFGGGGGGGGGGGGGGGGGGGGFFFFFFFFFFFFFFFFFFFFBFFFFFFFF@DBFFBFFFFFFFFDFDF3@ECE@960;@AFBFBFFFB?F343:B<6??FDA?B>>FFBFF0701)4,--(-
@M04999:289:000000000-L3R54:1:1101:10985:4338 2:N:0:408
GACTACAAGGGTATCTAATCCTGTTCGCTACCCATGCTTTCGAACCTCAGCGTCAGTTACAGACCAGAGAGCCGCCTTCGCCACTGGTGTTCTTCCATATATCTACGCATTCCACCGCTACACATGGAGTTCCACTCTCCTCTTCTGCACTCAAGAAACATAGTTTCAGCTGCAGTTCCCCAGTTAAGCTGGGGGCTTTCACAGCTGACTTATCTTCCCGCCTGCGTTCGCTTTACGCCCAATAAATCCGGACAACGCTTGCCACCTACGTATTACCGCGGCTGCTGGCACGTAGTTAGCC
+
CCCCCGGGGGGGGGGGGGGGGGGGGGGGGGGGGGGGGGGGGGGGGGFGGGGGFGGGEGGGGGGGGGGFGGGGGGGGGGGGGGGGFGGGGGGGGGGGGGGGGGFGGGGDGGFGEGGGGGGGGGFEGCGGGGGGGEGGGFGGGGCDGGGGGGEGGGGGGGGGGFGGGGGGGG8=FDFFFGFGGGDFGG8DFGGCGGGGGGGFFFFFFFFFFFECEFCFCFFFFFDBFFF(:@BFBFE=9?BEF@@@EEEFEF01:>1=F>B?:?BFFBFFFF7?A:DF2(9B>;9BF?B>6<??F(:6<2<>4
@M04999:289:000000000-L3R54:1:1101:13943:4355 2:N:0:408
TTTGGACTACTAGGGTATCTAATCCTGTTTGCTCCCCACGCTTTCGCATCTCAGCGTCAGTATCTGTCCAGAAGGCCGCCTTCGCCACCGGTATTCCTCCACATCTCTACGCATTTCACCGCTACACGTGGAATTCTACCTTCCTCTACAATACTCCAGATAACCAGTTTTAAGTGCAATTCCCAGGTTGAGCCCGGGGCTTTCACACCTAACTTAATTATCCGCCTACATGCCCTTTACGCCCAGTCATTCCGATTAACGCTCGCACCCTCCGTATTACCGCGGCTGCTGGCACGGAGTT
+
CCCCCGGGGGGGGGGGGGGGGGGGGGGGGGGGGGGGGGGGGGGGGGGGGGGGGGGGGGGGGGGGGGGGGGGGGGGGGGGGGGGGGGCFFFFGDGGGGGGGGGGGGGGGGGGGGGGGGGGGGGGGGGGGGGGGGGGGGGGGGGGGGGGGGGGGGGGGGGGGGGGGGGGGGGGGGGGGFGFGGGGGGGGGGGGGGGGGDGGGFFFFFFFFFFFFFFFFFFFFFFFFFFFFFFECEEFFFFFFFFFFF?;EFF?EFFFF@FFF@FFFFFBBBFBF66<F?7ADBBF>>(3;B7:B6:?F690,.
@M04999:289:000000000-L3R54:1:1101:21497:4382 2:N:0:408
GACTACTCGGGTATCTAATCCTGTTTGCTCCCCACGCTTTCGCATCTCAGCGTCAGTATCTGTCCAGAAGGCCGCCTTCGCCACCGGTATTCCTCCACATCTCTACGCATTTCACCGCTACACGTGGAATTCTACCTTCCTCTACAATACTCCAGATAACCAGTTTTAAGTGCAATTCCCAGGTTGAGCCCGGGGCTTTCACACCTAACTTAATTATCCGCCTACATGCCCTTTACGCCCAGTCATTCCGATTAACGCTCGCACCCTCCGTATTACCGCGGCTGCTGGCACGGAGTTAGCC
+
CCCCCGGGGGGGGGGGGGGGGGGGGGGGGGGGGGGGGGGGGGGGEFFGGGGGGGGGGCEEGGGGGGGGGGGDGGGGGGGGGGGGFGGGGGGGGGGGGGGGGGGGGGGGGGGGFFGGGGGGGGGGGGGGGFFDEEGFGGGGGGGAFFDEFGGGFGFCGGCFGGGGGGGGGGGGGGFFFG@FGGGGGGGGGGGGGGDDGGFGFFFFF4@FFFFFEF>F@FFFFFFDF@*@BFB=BEFFFF9D<1=)>C?CFFD6<DEE@1:2;B61>B?F?12(23AFB001>F;0?>>0:12:601886-47
@M04999:289:000000000-L3R54:1:1101:11084:4407 2:N:0:408
TGGAGACTACCCGGGTATCTAATCCTGTTTGCTCCCCACGCTTTCGCATCTCAGCGTCAGTATCTGTCCAGAAGGCCGCCTTCGCCACCGGTATTCCTCCACATCTCTACGCATTTCACCGCTACACGTGGAATTCTACCTTCCTCTACAATACTCCAGATAACCAGTTTTAAGTGCAATTCCCAGGTTGAGCCCGGGGCTTTCACACCTAACTTAATTATCCGCCTACATGCCCTTTACGCCCAGTCATTCCGATTAACGCTCGCACCCTCCGTATTACCGCGGCTGCTGGCACGGAGGT
+
CCCCCGGGGGGGGGGGGGGGGGGGGGGGGGGGGGGGGGGGGGGGGGGGGGGGGGGGGGGGGGGGGGGGGGGGGGGGGGGGGGGGGGGGEFGGGGGGGGGGGGGGGGGGGGGGGGGGGGGGGGGGGGGDGGGGGGGGGGGGGGGGFGGGGGGGGGGGGGGGGFGGGGGGGGGGGFFFFGFGGGGGGGGG9CGFGGGGGGGGFAFF>9EFAFFBFFFFFFB?B?C2=9@=DEFFEFFF@EFFDFF@;?EEEF5?CFD;02:<?>?F0(,41,4?<93488>AB:;(41(-1).4:??<903(,
@M04999:289:000000000-L3R54:1:1101:26242:4486 2:N:0:408
AGACTACTAGGGTATCTAATCCTGTTCGCTCCCCACGCTTTCGTCCATCAGCGTCAATCGGTATTTAGTAACCTGCCTTCGCAATCGGGGTTCTGTGTAATATCTATGCATTTCACCGCTACACTACACATTCCAGCTACTTCAATACTATTCAAGATTAACAGTATCAACGGCAGTTCTACAGTTAAGCTGCAGGTTTTCACCGCTGACTTATCAACCCGCCTACGGACCCTTTAAACCCAATAAATCCGGATAACGCTCGCATCCTCCGTATTACCGCGGCTGCTGGCACGGATTTAGC
+
@CCC@CFGFGGGGGGFFFFGGGDGFEEDCGGGGGGGGGEEFEFGG:@F@AFGGGGGEGGGDEAEFE@FFFAFGGGGGGF,AFCB@<7C+CFEGGGFAFGFFFGGGGDEFGGGEBFGFFGEEEGGGGGGFGGGGGGGGGGGCGGGGGGFFGGGGGGG9@EFFFCFBDFEFEGEEEGGFGFDFDFEGGGGGGGGGGGCFGCFA;CADFFFADEE@C>@@FA9B===A=D2>BF?B(8=?4>61;7;8<>C<@0162?EF;B;(617:9?7<B(-47?AF91>F9690<?F70:<39B0-8A9.
@M04999:289:000000000-L3R54:1:1101:8801:4512 2:N:0:408
ACGTAGACTACTAGGGTATCTAATCCTGTTTGCTCCCCACGCTTTCGCATCTCAGCGTCAGTATCTGTCCAGAAGGCCGCCTTCGCCACCGGTATTCCTCCACATCTCTACGCATTTCACCGCTACACGTGGAATTCTACCTTCCTCTACAATACTCCAGATAACCAGTGTTAAGTGCAATTCCCAGGTTGAGCCCGGGGCTTTCACACCTAACTTAATTATCCGCCTACATGCCCTTTACGCCCAGTCATTCCGATTAACGCTCGCACCCTCCGTATTACCGCGGCAGCGGGCACGGAGG
+
<8<CCDCF9FG@CAFFFGGGGGECEGGGFF<CFCCFGGGDGGGG,FFFECE<FFFGGFGGDGCFGDFFDFGF<EFGGCGGG:FDGGDFC8@=C+A,CFCFGGGGFFC9FG?EEGGCFFGCGGGE@FGFF8EF>?E,ECGGGF;=FFFFFGGGAFGGGGGFGGEADD8F9,6,,,=:99?D+8=9DA8DD,87@DF6C>D5>5*3;F9944>4>F@:BCFF6<?EDF2@@F9E4@:B2=3AC(2:;67474?)9C(6(,;C;<B6:9>2;1:6::9<(8().<0(426((3-(79>(336,,
@M04999:289:000000000-L3R54:1:1101:18353:4520 2:N:0:408
GTGACTACAAGGGTATCTAATCCTGTTCGCTCCCCACGCTTTCGTCCATCAGCGTCAATCGGTATTTAGTAACCTGCCTTCGCAATCGGGGTTCTGTGTAATATCTATGCATTTCACCGCTACACTACACATTCCAGCTACTTCAATACTATTCAAGATTAACAGTATCAACGGCAGTTCTACAGTTAAGCTGCAGGTTTTCACCGCTGACTTATCAACCCGCCTACGGACCCTTTAAACCCAATAAATCCGGATAACGCTCGCATCCTCCGTATTACCGCGGCTGCTGGCACGGAGTT
+
CCCCCGGGGGGGGGGGGGGGGGGGGGGGGGGGGGGGGGGGGGGGGGGGGGGGGGGGGGGGGGGGGGGGGGGGGGGGGGGGGGGGGGGGGGGGGGGGGGGGGGGGFGGGGGGGGGGGGGGGGGGGGGGGGGGGGGGGGGGGGGGGGGGGGGGGGGGGGGGGGGGGGGGGGGGGGGGGFGFGGGGGGGGGGGGGGGGGGGGFFFFFFFFFFFFCFFFFFFF=EFFFFFFF>=>FFFDFFFFFFFFF85AFFFFFFFFFFFF;?FF;>:B>BBF;::<?9A><;B>FFFF7?B0?D<9663?
@M04999:289:000000000-L3R54:1:1101:7803:4533 2:N:0:408
GACTACACGGGTATTTAATTCTGTTTGCTCCCCATGCTTTTGCCTATCAGGGTCATTATCTGTGCATTATTCCGCCTTCGCCACCCGTGTTCTTCCACATCTCTCCGCATTTCACACCTACACGTGGAGTTTCCTCTTCCTCCACACTCCTCCTGATACTACACTTTACGTGCACTCGCCTCTCTGAACCCCTGTCTTTCACACTTGCAATACTCCTCCGCCTACTGCACCTGTCCGTCTTGTCATTCCGCTTATCGCTCCCATCCTCCTGCTCTCCACGGCTGCGTGTGCGTAGTTAGCC
+
8A@,,C,CC+@@+C,C,6C;,C@<CCC9F<F,8,,;,,CF,EC,;,,,,<,CED6,C,6,,,C,<C,,,,,,<6,B,4:=,4,44,@F@,,E,C<E,59,,,,59A+=+88C,9A,,,44A4A,4,+4,9?,,9,44,@A8,,9,,+,,99=,,9,,4,,,7,,>897,+6,+==39+<8+++1,,,,,6+++66+2657CF+0*<3+**035+30*30)<>)88*1**.0))10))/0*)*1**01176((0(**02(((((.(//4((//..)/()/2,(,4((-1(()--((--.-),
@M04999:289:000000000-L3R54:1:1101:7773:4535 2:N:0:408
TGACTACCCGGGTATCTAATCCTGTTCGCTACCCATGCTTTCGAACCTCAGCGTCAGTTACAGACCAGAGAGCCGCCTTCGCCACTGGTGTTCTTCCATATATCTACGCATTCCACCGCTACACATGGAGTTCCACTCTCCTCTTCTGCACTCAAGAAAAACAGTTTCAGCTGCACTTCCCCGGTTAAGCCGAGGGCTTTCACAGCTGACTTGTTCCCCCTCCTGCGTTCGCTTTACGCCCAATAAATCCGGACAACGCTTGCCACCTACGTATCACCGCGGCTGCTGGCACGTAGTTAGC
+
CCCCCFGGGGGEG@FFGGGGGGGGGGFGGGGFGGGGGGFGGGEGGGGFFGGFGEEGCEGGGGGFGGGGFGGGGGGGGGGGGGGGGFGGGGFCFGGGGGGCFFGGGGGGCEGGGGGFGGGGGGGGGFDDFFGGCFD9FF88DFFGGGGFGA8DFGCGGFG8DEFGFFFGGFGFF8??FDFFGGGGEEGFGGGGD8C*@FFFBFFFFFFF@<ACBB=CF*?@)65:3@><@0;@FF@CEF?B9D2(6;ECC@>2:;>??F66,8?7><BFFB:??<<BA?:;(2(,462)42?3:38:,)5:)
@M04999:289:000000000-L3R54:1:1101:25548:4544 2:N:0:408
CCAGACTACCCGGGTATCTAATCCTGTTTGCTCCCCACGCTTTCGCATCTCAGCGTCAGTATCTGTCCAGAAGGCCGCCTTCGCCACCGGTATTCCTCCACATCTCTACGCATTTCACCGCTACACGTGGAATTCTACCTTCCTCTGACACACTCTAGTTAGACAGTTTCAAATGCACGTCCCAAGTTGAGCTCGGGGATTTCACATCTGACTTATCTAACCGTCTGCGCTCGCTTTACGCCCAGTAATTCCGATTAACGCTCGCACCCTACGTATTACCGCGGCTGCTGGCGCGTAGTT
+
CCCCCGGGGGGGGGGGGGGGGGGGGGGGGGGGGGGGGGGGGGGGGGGGGGGGGGGGGGGGGGGGGGGGGGGGGGGGGGGGGGGGGGGGGGGGGGGGGGGGGGGGGGGGGGGGGGGGGGGGGGGGGGGGGGGGGGGGGGGGGGGGGGGGGGGGGGGGGGGGFGGFGGGGGGGGGGGGFGFGGDGGGGGGGGGGGGGGGGGGFFFFFF6>EECEFFFFFFFEFDFD=BDF>B2;6>FDFCCFF@>DFFFFFFFFFFFF?ADFFFFFFFFFBFFFF?2ABFFFFB>6041<BB?F0<FF;>?B
@M04999:289:000000000-L3R54:1:1101:12878:4582 2:N:0:408
GGGACTACAAGGGTATCTAATCCTGTTCGCTACCCATGCTTTCGAACCTCAGCGTCAGTTACAGACCAGAGAGCCGCCTTCGCCACTGGTGTTCTTCCATATATCTACGCATTCCACCGCTACACATGGAGTTCCACTCTCCTCTTCTGCACTCAAGAAAAACAGTTTCAGCTGCACTTCCCCGGTTAAGCCGAGGGCTTTCACAGCTGACTTGTTCTCCCGCCTGCGTTCGCTTTACGCCCAATAAATCCGGACAACGCTTGCCACCTACGTATTACCGCGGCTGCTGGCACGTAGTT
+
CCCCCGGGGGGGGGGGGGGGGGGGGGGGGGGGGGGGGGGGGGGGGGGGGGGGGGGGGGGGGGGGGGGGGGGGGGGGGGGGGGGGGGGGGGGGGGGGGGGGGGGGGGGGGGGGGGGGGGGGGGGGGGGGGGGGGGGGGGGGGGCFGGGGGGGGGGGGGGGGGGGGGGGGGGGGGGGGFGFGGGGGGGGGGGGGGGGGGGGGFFFFFFFFFFFFEFFFFFFFF@FBFFFFFFFFFFDDEEFFFFFFD@ECCFEFFFFFFF>9??FFFFFFFFF:1<B>BFBFB9>9>96?DF<:<13?BFB
@M04999:289:000000000-L3R54:1:1101:10193:4670 2:N:0:408
CTGACTACAGGGGTATCTAATCCTGTTCGCTCCCCACGCTTTCGTCCATCAGCGTCAATCGGTATTTAGTAACCTGCCTTCGCAATCGGGGTTCTGTGTAATATCTATGCATTTCACCGCTACACTACACATTCCAGCTACTTCAATACTATTCAGGATTAACAGTATCAACGGCAGTTCTACAGTTAAGCTGCAGGTTTTCACCGCTGACTTATCAACCCGCCTACGGACCCTTTAAACCCAATAAATCCGGATAACGCTCGCATCCTCCGTATTACCGCGGCTGCTGGCACGGAGTT
+
CCCCCGGGGGGGGGGGGGGGGGGGGGGGGGGGGGGGGGGGGGGGGGGGGGGGGGGGGGGGGGGGGGGGGGGGGGGGGGGGGGGGGGGGGGGGGGGGGGGGGGGGGFFGGGGGGGGGGGGGGGGGGGGGGGGGGGGGGGGGGGGGGGGGGGGGGGGGGGGGGGGGGGGGGGGGGGGGFGDGGGGGGGGGGGGGGGGGFCFGFFFFFFFFFFFFFFFFFFFFDBFBAFFFFFFFFFBFEEFFFFF<;5@FEEFFBFFDE@DFFFB>F:BFFB?>?<1?AFFFF>FFFFF?>(8B?BFFBFF
@M04999:289:000000000-L3R54:1:1101:15834:4676 2:N:0:408
TAGACTACCCGGGTATCTAATCCTGTTCGCTCCCCACGCTTTCGTCCATCAGCGTCAATCGGTATTTTGTAACCTGCCTTCGCAATCGGGGTTCTGTGTAATATCTATGCATTTCACCGCTACACTACACATTCCAGCTACTTCAATACTATTCAAGATTAACAGTATCAACGGCAGTTCTACAGTTAAGCTGCAGGTTTTCACCGCTGACTTATCAACCCGCCTACGGACCCTTTAAACCCAATAAATCCGGATAACGCTCGCATCCTCCGTATTACCGCGGCTGCTGGCACGGAGTT
+
CCCCCGGGGGGGGGGGGGGGGGGGGGGGGGGGGGGGGGGGGGGGGGGGGGFGGGGGGGGFGGGGGGGGGGGGGGGGGGGGGGGGGGGGGGGGEFGGGGGGGGGGGFGGGFGGGGGGGFGGGGGGGGGGGGGGGGGGGGGGGGGGGGFGGGGGGGGGGGGGGGGGGGGGGGGGGGGGFGFGGGGGGGGGGGGGGGFGGFDGFFFFFFFBAFB;EFFFFFFFAAFFFFFF9=@FFFFFFFFFFF@DDEFCEEE@BF?;AF;>FFF9>?FFFFF>?B?06<<?FBFF990:?26???F0411
@M04999:289:000000000-L3R54:1:1101:19480:4717 2:N:0:408
TACCGGACTACAGGGGTATCTAATCCTGTTCGCTCCCCACGCTTTCGTCCATCAGCGTCAATCGGTATTTAGTAACCTGCCTTCGCAATCGGGGTTCTGTGTAATATCTATGCATTTCACCGCTACACTACACATTCCAGCTACTTCAATACTATTCAAGATTAACAGTATCAACGGCAGTTCTACAGTTAAGCTGCAGGTTTTCACCGCTGACTTATCAACCCGCCTACGGACCCTTTAAACCAAATAAATCCGGATACCGCCCGCATCCTCCGTATTACCCCGGCTGCTGGCCCGGGGT
+
CCCCCGGGGGGGGGGGEGGGGGGGGGGGGGGGGGGGGGGGGEGGGGGGGGGGGGGGGGDEGGGGGFEFCFGGGGGGFGGFGFCGEEEFGFGGGGGGGGGGGEFE9FFGGGGGGGGGFAFGGGDFGGGGGGGGGGGGGGGGGGGGGGGGGGGGFGGFGGGGGGGGGGGFFGGDGGGGFDFGGCCEFGGFGGGGFGGGFFFFFFFFACAF>BBBFFFFECFEFFDFFF>??FFFFB;<@8@FF;AD(3;)67>)9(,,(,4),((((-3((,2)-((,.4><AA((4((-,(4:((((-(((-
@M04999:289:000000000-L3R54:1:1101:18803:4792 2:N:0:408
CGGACTACCGGGGTATCTAATCCTGTTCGCTACCCATGCTTTCGAACCTCAGCGTCAGTTACAGACCAGAGAGCCGCCTTCGCCACTGGTGTTCTTCCATATATCTACGCATTCCACCGCTACACATGGAGTTCCACTCTCCTCTTCTGCACTCAAGAAAAACAGTTTCAGCTGCACTTCCCCGGTTAAGCCGAGGGCTTTCACAGCTGACTTGTTCTCCCGCCTGCGTTCGCTTTACGCCCAATAAATCCGGACAACGCTTGCCACCTACGTATTACCGCGGCTGCTGGCACGTAGTT
+
CCCCCGGGGGGGGGGGGGGGGGGGGGGGGGGGGGGGGGGGGGGGGGGGGGGGGGGGGGGGGGGGGGGGGGGGGGGGGGGGGGGGGGGGGGGGGGGGGGGGGGGGGGGGGGGGGGGGGGGGGGGGGGGGFGGGGGGGGGGGGGGGGGGGGGGGGGGGGGGGGGGGGGGGGGGGGGGGFGFGGGGGEGGGGGGGGGGGGGGGFFFFFFFFFF=EFFFFFFFFFFBFFFFFFDDFFFFDFFFFFB?BBD7AADBFFBFFFB>F?BFF?FFF:?BFFF<?FF<?>FBB>B?BF>B:402<4(6
@M04999:289:000000000-L3R54:1:1101:8822:4793 2:N:0:408
GACGACTACAAGGGTATCTAATCCTGTTCGCTCCCCACGCTTTCGTCCATCAGCGTCAATCGGTATTTAGTAACCTGCCTTCGCAATCGGGGTTCTGTGTAATATCTATGCATTTCACCGCTACACTACACATTCCAGCTACTTCAATACTATTCAAGATTAACAGTATCAACGGCAGTTCTACAGTTAAGCTGCAGGTTTTCACCGCTGACTTATCAACCCGCCTACGGACCCTTTAAACCCAATAAATCCGGATAACGCTCGCATCCTCCGTATTACCGCGGCTGCTGGCACGGAGTT
+
CCCCCGGGGGGGGGGGGGGGGGGGGGGGFEGGGEGGGGGGGGGGGGGGGGGGGFGGEGGGGGGFFGGGGGGGGGGGEFGFGGGGGCCFFFGGEEGGGGGGGFGGFGGGGG,AEFGGGGGEGGGGGGGGGGGGGGGGGGGFGGGFEFAAFFGFG,=DFFF8DEFGGGGGGGGGGGG>BCDDGFGGGGGGGGGFGGGGG?99BF+BFFFFBA5@CAFFFFFFFFFF@FFF@DFFFFDFFCFFF(3<;3;AFFFFFFF?F<@@><BFFF:;528041:BBA9AB>62632125>1?DFFF0,4
@M04999:289:000000000-L3R54:1:1101:8735:4793 2:N:0:408
TACTGACTACCGGGGTATCTAATCCTGTTTGCTCCCCACGCTTTCGCATCTCAGCGTCAGTATCTGTCCAGAAGGCCGCCTTCGCCACCGGTATTCCTCCACATCTCTACGCATTTCACCGCTACACGTGGAATTCTACCTTCCTCTACAATACTCCAGATAACCAGTTTTAAGTGCAATTCCCAGGTTGAGCCCGGGGCTTTCACACCTAACTTAATTATCCGCCTACATGCCCTTTACGCCCAGTCATTCCGATTAACGCTCGCACCCTCCGTATTACCGCGGCTGCTGGCACGGAGTT
+
CCCCCGGGGGGGGGGGGGGGGGGGGGGGGGGGGGGGGGGGGGGGGGGGEGGGGGGGGGGGGGFGGGGGGGGGGGGGGGGGGGGGGGGGGGGGGGGGGGGGGGGCFFGGGGGGGGGGGGGGGGGGGGGGGGGGGGGGGGGGGGGGGGGGGGGFGGGGGGGGGGGGGGGGGGGGGGGGFGFGGGGGGGGFGGGGGGGDGGGGEFFFFFFFFFFFFFFFFFFF>C?DFFFFFF?CE;@;;EFFFFFFF<;EFFEFFFBFFFFFFF?FBFFFB:?F:>BFFFFAA:BFFFFFB>BBFFFFFFF0,
@M04999:289:000000000-L3R54:1:1101:8346:4816 2:N:0:408
ATCATGACTACAAGGGTATCTAATCCTGTTTGCTACCCACGCTTTCGAGCATGAACGTCAGTGTTATCCCAGGAGGCTGCCTTCGCCATCGGTATTCCTCCACATCTCTACGCATTTCACTGCTACACGTGGAATTCTACCTCCCTCTGACACACTCTAGTTAGACAGTTTCAAATGCACGTCCCAAGTTGGGCTCGGGGATTTCACATCTGACTTATCTAACCGTCTGCGCTCGCTTTACGCCCAGTAATTCCGATTAACGCTCGCACCCTACGTATTACCGCGGCTGCTGGCACGTAGT
+
CCCCCGGGGGGGGGGGGGGGGGGGGGGGFGGGGGGGGGGGGGGGGGGGGGGGGGGGGGGGGFGFFGGGGGGGGGGGGGGGGGGGGGGGEFGGGFFGGGGGGGGGFGGGGGGGGGGGGGGGGGGGGGGGGFGGGGGGGGGGGGGGGGGGGGGGGGGDGGGGFFGGFFGGGGGGGGGGFFFGGGGGGGGGEGGGGGGFC7CGFEFAFFFFFFFFFFFFEFFFFCEFF>DFBEBFB?@>@FDFFFFFFFF;EEF6EFFFF;?EFFFFF9;;9>6?7?F7243><AF>>93(3:?:234),4::,
@M04999:289:000000000-L3R54:1:1101:15802:4822 2:N:0:408
AGGGACTACTAGGGTATCTAATCCTGTTTGCTACCCACGCTTTCGAGCATGAACGTCAGTGTTATCCCAGGAGGCTGCCTTCGCCATCGGTATTCCTCCACATCTCTACGCATTTCACTGCTACACGTGGAATTCTACCTCCCTCTGACACACTCTAGTTAGACAGTTTCAAATGCACGTCCCAAGTTGAGCTCGGGGATTTCACATCTGACTTATCTAACCGTCTGCGCTCGCTTTACGCCCAGTAATTCCGATTAACGCTCGCACCCTACGTATTACCGCGGCTGCTGGCACGTAGTT
+
CCCCCGGGGGGGGGGGGGGGGGGCFFGGGGGGGGGGGGGGGGGGGGGGGGGGGGGGGFGFGGGGDFFCFFGGGGDFGDGGGDGGGGEFGGEGGCDEGGGGGGFGGGGGGGGGEFCFEGGFGGGGGGG@EFGFFCGFFGCFGFGDGGGCFGGG>@FGGGFGGGGGGFDFGGFGGGFFFGFFGDDFFGEDFFFGGGGGGGGCFFFFFFAFCCEFFFFFFFFFFBFDFFFFFFFFFFF=B*9:=>>?26>EC56CFD@FFFE<0(/1169><03:64<24<>632>>6(3?:2>BB??(,44<
@M04999:289:000000000-L3R54:1:1101:16343:4834 2:N:0:408
TTGACTACTCGGGTATCTAATCCTGTTTGCTCCCCACGCTTTCGCATCTCAGCGTCAGTATCTGTCCAGAAGGCCGCCTTCGCCACCGGTATTCCTCCACATCTCTACGCATTTCACCGCTACACGTGGAATTCTACCTTCCTCTACAATACTCCAGATAACCAGTTTTAAGTGCAATTCCCAGGTTGAGCCCGGGGCTTTCACACCTAACTTAATTATCCGCCTACATGCCCTTTACGCCCAGTCATTCCGATTAACGCTCGCACCCTCCGTATTACCGCGGCTGCTGGCACGGAGTT
+
CCCCCGGGGGGGGGGGGGGGGGGGGGGGGGGGGGGGGGGGGGGGGGGGGGGGGGGGGGGGGGGGGGGGGGGGGGGGGGGGGGGGGGFGGGGGFGGGGGGGGGGGGGGGGGGGGGGGGGGGGGGGGGGGGGGGGGGGGGGGGGGGGGGGGFGFGGGGGGEGGGGGGFGFGGGGDGFFF?DGGGGGGGGGGGGGGGGGGGDFFFFFFFFFFEFEFFFFFFFFFDF=@=BFFEFFFFFEFFFFFFFFFFEEFEEFDDDDEC196<>939>B(26>:8.44)<?>16>6;F?BBB17B262(4
@M04999:289:000000000-L3R54:1:1101:11862:4878 2:N:0:408
ATTGACTACTGGGGTATCTAATCCTGTTTGCTCCCCACGCTTTCGCATCTCAGCGTCAGTATCTGTCCAGAAGGCCGCCTTCGCCACCGGTATTCCTCCACATCTCTACGCATTTCACCGCTACACGTGGAATTCTACCCTCCTCTACAATACTCCAGATAACCAGTTTTAAGTGCAATTCCCAGGTTGAGCCCGGGGCTTTCACACCTAACTTAATTATCCGCCTACATGCCCTTTACGCCCAGTCATTCCGATTAACGCTCGCACCCTCCGTATTACCGCGGCTGCTGGCACGGAGTT
+
CCCCCGGGGGGGGGGGGGGGGGGGGGGGGGGGGGGGGGEGGGGFGGC@FDFFFGGGGGGGFF<EFGGGGGGGGFGFFGFGGCFGFGGFGGGGGGGGGGGGGGFGFGEGGGGGGGGFGGGGGGDGFGGFGEFFFCFFFGGGFFGGGFFGGGGGGEGC>=EGFGG8?GGGGGGCDD79CDF?GG8AE6D?CF?FGGGGGDGGFFFFFFFDBEFFFAFC?CF?A8@D2>DD@4>=E;(3)7/8?>B1((.7<6CE@;;0<FC<0?:>>>>0<(:B9-.3>45449FFF9>F?F?:0,,160,(
@M04999:289:000000000-L3R54:1:1101:5034:4914 2:N:0:408
GACTACCGGGGTATCTAATCCTGTTCGCTCCCCACGCTTTCGTCCATCAGCGTCAATCGGTATTTAGTAACCTGCCTTCGCAATCGGGGTTCTGTGTAATATCTATGCATTTCACCGCTACACTACACATTCCAGCTACTTCAATACTATTCAAGATTAACAGTATCAACGGCAGTTCTACAGTTAAGCTGCAGGTTTTCACCGCTGACTTATCAACCCGCCTACGGACCCTTTAAACCCAATAAATCCGGATAACGCTCGCATCCTCCGTATTACCGCGGCTGCTGGCACGGAGTTAGCC
+
CCCCCGGGGGGGGGGGGGGGGGGGGGGGGGGGGGGGGGGGGGGGGGGGGGGGGGGGGGGGGGGGGGGGGGGGGGGGGGGGGGGGGGGGGGGGGGGGGGGGGGGGGGGGCGGGGGGGGGGGGGGGGGGGGGGGGGGGGGGGGGGGGGGGGGGGGGGGGGGGGGGGGGGGGGGGGGGFFGFGGGGGGGGGGGGGGGGGGGFGFFFEDFFFFFFCCFFFFFFBFFFFFFFF>@FFFFFEFF@>@FDEFCFEF>>FFFEFFFFF>FFF;?FF:>BFFFFFFFF91>>>??FFB7??BBB<BA<B:
@M04999:289:000000000-L3R54:1:1101:9817:4917 2:N:0:408
TGTTGACTACTCGGGTATCTAATCCTGTTCGCTACCCATGCTTTCGAACCCCAGCGTCAGTTACAGCCCAGAGAGCCGCCTTCGCCCCTGGTGTTCTTCCATTTATTTACGCATTCCACCGCTACACATGGATTTCCACTCCCCCCTCCTGAACCCAAGAAAAACAGTTTCAGCTGCCCTCCCCCGTTTAACCCGAGGGTTTCCACAGCGGACTGGTTCCCCCGCTTCCGTTCGCTTTACGCCAAATAAACCCGGACAACGCTGCCCATCAACGTTTTACCGGGGCTGTTGGCCCGTAGTT
+
CCCCCGGGGGGGGG+66,6<E<,C,,6C,66+6,@F@,6,,CF,6,CCF+,,,,,66,,,C,@@@C,C,,99<6,B,+@4@,,9C,,6,B74,A,9C5E<,,,99,,9@,+++@6F9,E8=+6++,95,C,,,@4E944,,6@6++6+16,,,1+3@+,@FGG8+31@C,,,,,+,000=0<DE*@3@6C,,=,4*;D4*2?+18?A6(((((.))7*6(;;62:(((,4:)(((-81)*(4>(44.6A4)4(4(,(4(.-(4-(3,)8()-.(-(.(-42((((,3(()50,),((((,.
@M04999:289:000000000-L3R54:1:1101:26508:4920 2:N:0:408
ATCGGACTACTCGGGTATCTAATCCTGTTTGCTACCCACGCTTTCGAGCATGAACGTCAGTGTTATCCCAGGAGGCTGCCTTCGCCATCGGTATTCCTCCACATCTCTACGCATTTCACTGCCACACGTGGAATTCTACCTCCCTCTGACACACTCTAGTTTGACAGTTTCAAATGCACGTCCCAAGTTGAGCTCGGGGATTTCACATCTGACTTATCTAACCGTCTGCGCTCGCTTTACGCCCAGTAATTCCGATTAACGCTCGCACCCTACGTATTACCGCGGCTGCTGGCACGTAGTT
+
CCCCCGG:FGGGGGGGGGGGGGGGGGGGGGGGGGFGGGGGGGGGGGGGGGGGGGGGGGGGGGGGGGGGFGGFFGGGGGGGFGGGGGGGEGGGGFFGGGGGGGGGGG9DGGGGGGGGGFGGGGFGGGGGGGG>FFGGGGGGGGGGGGGGGGGGGGGGDGGGGGGGGGGGGGGGGAFGFGFGGGDGG?DGGGGGGGGGGGGGBF6FFFFFFFEEEFFFCF6AFF=BADBDEFFBF@BFF9CFFDF61?E<EEEFC@<<<F9C@><0>FFFF01?:<<?<45<4((-4719BBF(0(2(.,4:6
@M04999:289:000000000-L3R54:1:1101:26090:5016 2:N:0:408
GACTACTGGGGTATCTAATCCTGTTCGCTCCCCACGCTTTCGTCCATCAGCGTCAATCGGTATTTAGTAACCTGCCTTCGCAATCGGGGTTCTGTGTAATATCTATGCATTTCACCGCTACACTACACATTCCAGCTACTTCAATACTATTCAAGATTAACAGTATCAACGGCAGTTCTACAGTTAAGCTGCAGGTTTTCACCGCTGACTTATCAACCCGCCTACGGACCCTTTAAACCCAATAAATCCGGATAACGCTCGCATCCTCCGTATTACCGCGGCTGCTGGCACGGAGTTAGCC
+
CCCCCGGGGGGGGGGGGGGGGGGGGGGGGGGGGGGGGGGGGGGGG7FGGGGGGGGGGGGDGGGGGGGGGGGGGGGGGGGFGGCGGGGGGGGGGGGFGGFFGGGGGGCGFGGGGGGGGGGGGGGGGGGGGGGGGGGGGGGGGGGGGGGGGGGGGDDGGGGFGGGGGGFGGGGCGGGGFGFGGGGGFGGGGGGGGGGGGGGGFFFFFFFFFFFCEFFFDABFFFFFF>D9@@?FDFFFFFFA@(3;ECCEFF908?AFDF<09;B<>33<<9?BF:9AAFFFF69><:::?B?B6(3:3<):2
@M04999:289:000000000-L3R54:1:1101:12980:5019 2:N:0:408
TCGACTACAGGGGTATCTAATCCTGTTTGCTACCCACGCTTTCGAGCATGAACGTCAGTGTTATCCCAGGAGGCTGCCTTCGCCATCGGTATTCCTCCACATCTCTACGCATTTCACTGCTACACGTGGAATTCTACCTCCCTCTGACACACTCTAGTTAGACAGTTTCAAATGCACGTCCCAAGTTGAGCTCGGGGATTTCACATCTGACTTATCTAACCGTCTGCGCTCGCTTTACGCCCAGTAATTCCGATTAACGCTCGCACCCTACGTATTACCGCGGCTGCTGGCACGTAGTT
+
CCCCCCGFGGGGGGGGGGGGFGGFGGGGGGGGGCGGGGGGEGGGGGGEGGGGGGGGGGGGGGGGGGGGGGGGGGGFGGGGGGGGGGGGGGGGGGGGGGGGGCGFGGGGGGGDFGGGGGGGGGGGGGGGGGGGGGEGGGGGGGGGGFFGGGGEFFGGGFDEDGGGGGGGGGGGDGGGFGFGCDF8DE=FEDA9FG6CDDDGFAFFF9F;CEFFEFFFEFFFA>/5<=CA=48>@@=>CEFF>BFF;C)9?<6@;DD0CED>;@>9>BFF???:189:A<AB>9>691())56?B????F<
@M04999:289:000000000-L3R54:1:1101:18707:5025 2:N:0:408
GACTACCGGGGTATCTAATCCTGTTCGCTCCCCACGCTTTCGCCCATCAGCGTCAATCGGTATTTAGTAACCTGCCTTCGCAATCGGGGTTCTGTGTAATATCTATGCATTTCACCGCTACACTACACATTCCAGCTACTTCAATACTATTCAAGATTAACAGTATCAACGGCAGTTCTACAGTTAAGCTGCAGGTTTTCACCGCTGACTTATCAACCCGCCTACGGACCCTTTAAACCCAATAAATCCGGATAACGCTCGCATCCTCCGTATTACCGCGGCTGCTGGCACGGAGTTAGCC
+
CCCCCGGGGGGGGGGGGGGGGGGGGGGGGGGGGGGGGGGGGG7CF7FGGGGGGGGGGGGGGGGGGGGGGGGGGGGGGGGGGGGGGGGGGGGGGGGGGGGGGGGGGGGGGGGGGGGGGGGGGGGGGGGGGGGGGGGGGGGGGGGGGGGGGGGGGGGGFGGFGGGGGGGGGGGGGGGGFGFGGGGGGGGGGGGGGGGFGGGGFFFFFFEFFFEFFFFFFFF@FFDFFF@@BBDF8@EEFFFF@@DFFEFFFFF<<<@?B>?F>B;?F?<<?FFFFFFFF?;B>>FFF?FF?:<?FF>??FFF8
@M04999:289:000000000-L3R54:1:1101:25312:5031 2:N:0:408
GGACTACCAGGGTATCTAATCCTGTTTGCTCCCCACGCTTTCGCGTCTCAGCGTCAGTATCTGTCCAGAAGGCCGCCTTCGCCACCGGTATTCCTCCACATCTCTACGCATTTCACCGCTACACGTGGAATTCTACCTTCCTCTACAATACTCCAGATAACCAGTTTTAAGTGCAATTCCCAGGTTGAGCCCGGGGCTTTCACACCTAACTTAATTATCCGCCTACATGCCCTTTACGCCCAGTCATTCCGATTAACGCTCGCACCCTCCGTATTACCGCGGCTGCTGGCACGGAGTTAGC
+
CCCCCGGGGGGGGGGGGGGGGGGGGGGGGGGGGGGGGGGGGGGGGGGGGGGGGGGGGGGGGGGGGGGGGGGGGGGGGGGGGGGGGGGGGGGGGGGGGGGGGGGGGGGGGGGGGGGGGGGGGGGGGGGGGGGGGGGGGGGFGGGGGGGGGGGGGGGGGGGGGGGGGGGGGGGGGGGGFGFGGGGGGGGGGGGGGG>DCDFGFFFFFFFFEFFFFFFFEFFEFDFFFFFFE=E@EFFFFD<B@FFFFFFFF?EF@@FFF?BF?9B>BBFFFFFFF:?FFFFB>F9B>:?B?FFFF99>3:<<5
@M04999:289:000000000-L3R54:1:1101:7476:5059 2:N:0:408
GACTACAGGGGTATCTAATCCTGTTCGCTCCCCACGCTTTCGTCCATCAGCGTCAATCGGTATTTAGTAACCTGCCTTCGCAATCGGGGTTCTGTGTAATATCTATGCATTTCACCGCTACACTACACATTCCAGCTACCTCAATACTATTCAAGATTAACAGTATCAACGGCATTTCTATCGTTAAGCTGCAGGTTTTCACCGCTGCCTAATCAACCCGCCTACGTACCCTTTAAACCCAATAAATCCGGATAACGCTCGCATCCTCCCTACTACCGCGGCTGCTTGCACGCAGTTAGCC
+
C@CCCFG,<;FFEEFGGGFFFGGEC6F:FFGGGGGDFE@EF,FCGFFEFGC:F@C@FGEFFGGACC@9FFFFAFGGGFGG7BF@FE7+:6@FF9F,9A@EF,@EEEGFGFFCB?@FEFCCFFE;:F8?ABFEAD9DFDG4EE==EGF;;@AADD3,6,@;9EED=CFG==6=88+,+2<C++6D,8D;<E:,,@,=7+=CA;005*:*:@*:8*4;:*959:>>B0-.:6>32>=5:*-52(337)953((6(37),6162>>69:24?(32(..)4(4((-(,,))515<B(((-:<)6.
@M04999:289:000000000-L3R54:1:1101:22178:5070 2:N:0:408
GGACTACTAGGGTATCTAATCCTGTTCGCTCCCCACGCTTTCGTCCATCAGCGTCAATCGGTATTTAGTAACCTGCCTTCGCAATCGGGGTTCTGTGTAATATCTATGCATTTCACCGCTACACTACACATTCCGGCTACTTCAATACTATTCAAGATTAACAGTATCAACGGCAGTTCTACAGTTAAGCTGCAGGTTTTCACCGCTGACTTATCAACCCGCCTACGGACCCTTTAAACCCAATAAATCCGGATAACGCTCGCATCCTCCGTATTACCGCGGCTGCTGGCACGGAGTTAGC
+
CCCCCGGGGGGGGGGGGGGGGGGGGGGGGGGGGGGGGGGGGGGGGGGGGGGGGGGGGGGGGGFGGGGGGGGGGGGGGGGGGGGFDFFGGGFGGGGGGGGGGGGGGGGGGGGGGGGGGGGGGGGGGGGGGGGGGGGGGGGGCFGGFFGGGGGGGGGGGGGGGGGGFFGGGGGG@EGGFGFGGGGGGDGGGGGGGGGGCFGGFFFFFFFFFFFEF>BFEFFFFFBD@B@@@@FFFDFFFCAADDF@EEEFE;@>;6<EFFFFF>BFF>8)4:>?BF?AFF6;72>>>?7:>B?F6(4(,364-
@M04999:289:000000000-L3R54:1:1101:13983:5124 2:N:0:408
GTGACTACTCGGGTATCTAATCCTGTTCGCTCCCCACGCTTTCGTCCATCAGCGTCAATCGGTATTTAGTAACCTGCCTTCGCAATCGGGGTTCTGTGTAATATCTATGCATTTCACCGCTACACTACACATTCCAGCTACTTCAATACTATTCAAGATTAACAGTATCAACGGCAGTTCTACAGTTAAGCTGCAGGTTTTCACCGCTGACTTATCAACCCGCCTACGGACCCTTTAAACCCAATAAATCCGGATAACGCCCGCAACCTCCGTATTACCGCGGCTGCTGGCACGGAGTT
+
CBCBC,C<CFEGGAECGFFAFFCEC,CDGG>FGGECFEGBEFFF@BFG<FG9@BFF:CGGGGGGFEFGGGCGGGGCGFGFFG@FFC8FDGC>FGGA@@FGGACEE<EFFGCFFGGGDGEE7EGGGFFGCGGFAFDGFFFGGGGGGFGGGGGGGCEEF8E8DAFGFGF::=CFG>CEBDDDFFGDDEFGFFC9E,CFDC62<?CF8>BB98=*;B6=ACF)3:AFAFFFF=2>FD(>CCFF(3?,(6@E))/1(,(34<60(--7;(-8.,46(((.6>61(-1(--,45(34)8((((,
@M04999:289:000000000-L3R54:1:1101:6667:5130 2:N:0:408
TGTGACTACCCGGGTATCTAATCCTGTTCGCTCCCCACGCTTTCGTCCATCAGCGTCAATCGGTATTTAGTAACCTGCCTTCGCAATCGGGGTTCTGTGTAATATCTATGCATTTCACCGCTACACTACACATTCCAGCTACTTCAATACTATTCAAGATTAACAGTATCAACGGCAGTTCTACAGTTAAGCTGCAGGATTTCACCGCTGACTTAGCAACCCGCTGACGGACCCTTTAAACCCAATAAATCAGGCTAACGCTCGCATCCTCCGTATTACCGCGGCGGCTGGCACGGAGTTT
+
@C,@@CAE,,@@@7CFGGGGGGCFAFFFFGGCFGFGGGCEBFCF:FGGGFGG9FCFGGGFGGG@EFAF6EFGGGFGGGDF?@DCFGCFGCFE>FGGGEFGCEGFGG9@9FAFFFFFEA4>+@F:E8;8FFGGG9E,@DFFFF=,,7;;CEAC;;=A=DFG8EDFFD=:,EFGCG865@F+DDFGGDDFC=,EED69C++;+9B6@*39==BDEBF+:8843>44(((7>((6(/(88E5AE8713@);E3<).;((6;5(((,49B6>:28(,-(8:<<-((4,4((3962?:?:;39(2)
@M04999:289:000000000-L3R54:1:1101:8960:5182 2:N:0:408
AGGGACTACCGGGGTATCTAATCCTGTTTGCTACCCACGCTTTCGAGCATGAACGTCAGTGTTATCCCAGGAGGCTGCCTTCGCCATCGGTATTCCTCCACATCTCTACGCATTTCACTGCTACACGTGGAATTCTACCTCCCTCTGACACACTCTAGTTAGACAGTTTCAAATGCACGTCCCAAGTTGAGCTCGGGGATTTCACATCTGACTTATCTAACCGTCTGCGCTCGCTTTACGCCCAGTAATTCCGATTAACGCTCGCACCCTACGTATTACCGCGGCTGCTGGCACGTAGTT
+
CCCCCGGGGGGGGGGGGGGGGGGGGGGGGGGGGGGGGGGGGGGGGGGGGGGGGGGGGGGGGGGGGGGGGGGGGGGGGGGGGGGGGGGGGGGGGGGFGGGGGGGGGGGGGGGGGGGGGGGGGGGGGGGGGGGGGGFDFGGGGGGGGGGGGGGGG=FGGGGGGGGGGGGGGGGGGGGGFGFGGGGGGGGGGGGGGGGGGGC>AAFFFFFFFFFFFFFFFFFFFFFFADBFFBF@@F==?EFEFB9<;ECCEEFFEDF<DFEF9<BBBFFFFF:B??>DBFA9:>9>>0;?:?B0?<6:1<BB
@M04999:289:000000000-L3R54:1:1101:26862:5191 2:N:0:408
GTTGGGACTACTGGGGTATCTAATCCTGTTTGCTCCCCACGCTTTCGCATCTCAGCGTCAGTATCTGTCCAGAAGGCCGCCTTCGCCACCGGTATTCCTCCACATCTCTACGCATTTCACCGCTACACGTGGAATTCTACCTTCCTCTACAATACTCCAGATAACCAGTTTTAAGTGCAATTCCCAGGTTGAGCCCGGGGCTTTCACACCTAACTTAATTATCCGCCTACATGCCCTTTACGCCCAGTCATTCCGATTAACGCTCGCACCCTCCGTATTACCGCGGCTGCTGGCACGGAGT
+
CCCCCGGGGGGGGGGGGGGGGGCEFGGGGGGGGGGGGGGGGGGGGGGGGGGGGGGGGGGGGGGGGGGGGGGGGGGGGGGGDGGGGGGGGGGGEBDFGG9FGGGGGGGGGGGGGGGGGFGGGGGGGGGGGGG+4EAFGGGGGGGGGGGGGGGGGGGGGGGCGGGGGGGGGGFGGGGGFGFGFGGGGGGGGGF?FGGGGCDC>E4@4=EA>=>F=FFFFFF7CEFCFFFDFB279;@FED@FE?@BFD<FFEFFFFE;2;?5<?>?F;>6;FBBF:B:6??FF41;B>04617?(2(4:463-
@M04999:289:000000000-L3R54:1:1101:17046:5196 2:N:0:408
GGAGAGACTACCAGGGTATCTAATCCTGTTCGCTCCCCACGCTTTCGTCCATCAGCGTCAATCGGTATTTAGTAACCTGCCTTCGCAATCGGGGTTCTGTGTAATATCTATGCATTTCACCGCTACACTACACATTCCAGCTACTTCAATACTATTCAAGATTAACAGTATCAACGGCAGTTCTACAGTTAAGCTGCAGGTTTTCACCGCTGACTTATCAACCCGCCTACGGACCCTTTAAACCCAATAAATCCGGATAACGCTCGCATCCTCCGTATTACCGCGGCGGCTGGCACGGAGT
+
CCCCCEFGGGGFGGGGGGFGGGGEFFGGGGGCGEGGGGGGGGGGGGEFGGGFGGGDGGECFGGGGBFEFFEFFGFGGGGGEEFGGGGCFFGDGGG+FGGCGGGFGGGGCFGGCFGGGGGF9CFGGGGGGGGGGFFGG9DGFGFGGGFABFGFFFGFFDDGFGGGGFFC=FDDGGGGEGFGFCFAFGGGGGGFFGGDFCG6A6FFAFFA=AFF9FF6C68E==D9ABAFDFD22@@FFF@F<EAD;?0=@<66C(637;2)71;(86>>,(8<<<9:1<FBF>B>91(((769:61)4((4,
@M04999:289:000000000-L3R54:1:1101:18334:5210 2:N:0:408
AAGTAGACTACCCGGGTATCTAATCCTGTTCGCTCCCCACGCTTTCGTCCATCAGCGTCAATCGGTATTTAGTAACCTGCCTTCGCAATCGGGGTTCTGTGTAATATCTATGCATTTCACCGCTACACTACACATTCCAGCTACTTCAATACTATTCAAGATTAACAGTATCAACGGCAGTTCTACAGTTAAGCTGCAGGTTTTCACCGCTGACTTATCAACCCGCCTACGGACCCTTTAAACCCAATAAATCCGGATAACGCTCGCATCCTCCGTATTACCGCGGCTGCTGGCACGGAGT
+
CCCCCGGGGGGGFEEGCDDCFGGGGGGGGGFGG@F@@FFGGGGGFFCFFGGDGGGGGGGGGAFEDBADFGDFGCGDGGGGGGGGGGGGFFFEGDGGGFFGGGGG9FFGGGGGGEGDFGGGFEECFGFGFGGGFG8,EFGGGGGGGGG;D8EGGGGGGGGGAFFGGGFFGGGGFGGD>+9=D?FCFCFGDGGGGCFGGGGFAF>>61BA=====FAFA@CC9>DDB>29@=D@DF6<@14C)7=,(4=@FEC)9@3,16;AE<64:>>F?F(8A<142?2ABF?;F;>B>67:2(,489(((
@M04999:289:000000000-L3R54:1:1101:21776:5236 2:N:0:408
CGGACTACCCGGGTATCTAATCCTGTTTGCTCCCCACGCTTTCGCATCTCAGCGTCAGTATCTGTCCAGAAGGCCGCCTTCGCCACCGGTATTCCTCCACATCTCTACGCATTTCACCGCTACACGTGGAATTCTACCTTCCTCTACAATACTCCAGATAACCAGTTTTAAGTGCAATTCCCAGGTTGAGCCCGGGGCTTTCACACCTAACTTAATTATCCGCCTACATGCCCTTTACGCCCAGTCATTCCGATTAACGCTCGCACCCTCCGTATTACCGCGGCTGCTGGCACGTAGTT
+
CCCCCGGGGGGGGGGGGGGGGGGGGGGGGGGGGGGGGGGGGGGGGGGGGGGGGGGGGGGGGGGGGGGGGGGGGGGGGGGGGGGGEGGGGGGGGGGGGGGGGGGGGGGGGGGGGGGGGGGGGGGGGGGGGGEGGGGGGGGGGGGGGGFGGGGGGGF?BFGFGGGGGGGGGGGGGGGGFGFGGGGGBFGGGGGGGGDGGGGGFFFFFFF443:EFFFFCFFFF==DFFFFFFF;8;FFC<(:@13=EFEF?E<;@0;?FF6(40139(2<?6?F0(4?>AF:>1>06>:5801(,:(.(-.
@M04999:289:000000000-L3R54:1:1101:19540:5298 2:N:0:408
GGGCGACTACCCGGGTATCTAATCCTGTTTGCTCCCCACGCTTTCGCATCTCAGCGTCAGTATCTGTCCAGAAGGCCGCCTTCGCCACCGGTATTCCTCCACATCTCTACGCATTTCACCGCTACACGTGGAATTCTACCTTCCTCTACAATACTCCAGATAACCAGTTTTAAGTGCAATTCCCAGGTTGAGCCCGGGGCTTTCACACCTAACTTAATTATCCGCCTACATGCCCTTTACGCCCAGTCATTCCGATTAACGCTCGCACCCTCCGTATTACCGCGGCTGCTGGCACGGAGTT
+
CCC?CFGGEGGGGGGGGGGFFGGGGFGGGGGGGGFCFGGGGGGGGGGGDCGGGGGGGGGEFFFDFGAFFGGGGGGGGGGGDFGGGGFGGGD>F@FGGGGGGGGFGADFFGGGGGGGGGGFEGGEFGGGGGGCCFCEDFGGGAEGGGGGGGFFGGFGGGGG8FGGGGG99:FGCFFGCGFGGFGGGGCEGGFFFFGGGGGDAFF+=@:?9>BFFFFF=8:CAC?@;;?3;@CEF8@8@FFFFF;BFDEEEEEEA:(,304-81(-13,4>B??B0221()-6,(476333:B7:(4103(4.
@M04999:289:000000000-L3R54:1:1101:14388:5319 2:N:0:408
TTCAGACTACCAGGGTATCTAATCCTGTTTGCTACCCACGCTTTCGAGCATGAACGTCAGTGTTATCCCAGGAGGCTGCCTTCGCCATCGGTATTCCTCCACATCTCTACGCATTTCACTGCTACACGTGGAATTCTACCTCCCTCTGACACACTCTAGTTTGACAGTTTCAAATGCACGTCCCAAGTTGAGCTCGGGGATTTCACATCTGACTTATCTAACCGTCTGCGCTCGCTTTACGCCCAGTAATTCCGATTAACGCTCGCACCCTACGTATTACCGCGGCTGCTGGCACGTAGTT
+
CCCCCGGGGGGGGGGGGGGGGGGGGGGGGGGGGGGGGGGGGGGGGGGGGGGGGGGGGGGGGGGGGGGGGGGGGGGGGGGGGGGGGG@:EFFGEFGGGFGGGGGGGCFGGGGGG7FFGGGGGGGGGGGGGGGGGGGGGGGGFGGGGGGGGGGGGGGGGGGGGGGGGGGGGGGGGGGGFGFGGGGGGGGGGGGGGGGGGGGGFFFFFFFFEFFEEFCA<AFCFFFFFFFFFFFFFBFFFBCFFFBF@@EFEFCFF;0;?@EFFFFFF@;9>F???BB?BFAA9:>FFFFFFFB2?:?B2?BF2
@M04999:289:000000000-L3R54:1:1101:12582:5324 2:N:0:408
GCAAGGACTACTCGGGCATCTAATCCTGTTTGCTACCCACGCTTTCGCGCATGAACGTCAGTGTTATCCCAGGAGGCTGCCTTCGCCATCGGTATTCCTCCACATCTCTACGCATTTCACTGCTACACGTGTAATTCTACCTCCCTCTGACACACTCTAGTTTGACAGTTACAAATGCACGTCCCAAGTTGAGCTCGGGGATTTCACAACTGACTTATTTAACCGTCTTCGCTCGCTTTACGCCCAGTAATTCCGATTAACGCTCGCACCCTACGTATTACCGCGGCTGCTGCCACGTAGG
+
@C@C<8FGGF<6@;@:+76;FE6E@<FF6CFAFF,CF8FF:7,,66:,6CFE:C9F@C6CC9,CF@E<66CFG@7CE<,,A,5C4FGD,9:,BE,FFGCFBFGF,9=F=@??7:4+,A@FGCGEF<==F=<,9,C;EA8>EDAG+1D@2,@2,@E,@==,67,,3+7@E,,7:9A=D?+==00@+@3D@A::7C,:D9+*9?**++4=*-).*;+B9++*48AE>->((*(60-5(8(6AC;(266743.5)))/1((36)/(,36>>6>B63:6?F28)..:;29>;B:)3).,49634-
@M04999:289:000000000-L3R54:1:1101:8040:5329 2:N:0:408
TGACTACACGGGTATCTAATCCTGTTTGCTACCCACGCTTTCGAGCATGAACGTCAGTGTTATCCCAGGAGGCTGCCTTCGCCATCGGTATTCCTCCACATCTCTACGCATTTCACTGCTACACGTGGAATTCTACCTCCCTCTGACACACTCTAGTTTGACAGTTTCAAATGCACGTCCCAAGTTGAGCTCGGGGATTTCACATCTGACTTATCTAACCGTCTGCGCTCGCTTTACGCCCAGTAATTCCGATTAACGCTCGCACCCTACGTATTACCGCGGCTGCTGGCACGTAGTTAGC
+
CCCCCGGGGGGGGGGGGGGGGGGGGGGGGGGGGGGGGGGGGGGGGGGGGGGGGGGGGGGGGGGGGGGGGGGGGGGGGGGGGGGGGGGGGGGGGGGGGGGGGGGGGGGGGGGGGGGGGGGGGGGGGGGGGFGGGGGGGGGGGGGGGGGGGGGFGGFFFGFFGGGGGGGGFGGDGGGGFGFGGGGGGGGGGG9FGGGGGGGGFFFFFFFF@EEEFFFFFFFF@DFFFFFA49@B=BDFFFFFBDDEECEEFEE;DDDFE6@F@FFFB><<?FF??FBF>ABF>>>9>?FFF6(2210((-554
@M04999:289:000000000-L3R54:1:1101:10357:5382 2:N:0:408
GAGACTACTAGGGTATCTAATCCTGTTTGCTCCCCACGCTTTCGCATCTCAGCGTCAGTATCTGTCCAGAAGGCCGCCTTCGCCACCGGTATTCCTCCACATCTCTACGCATTTCACCGCTACACGTGGAATTCTACCTTCCTCTACAATACTCCAGATAACCAGTTTTAAGTGCAATTCCCAGGTTGAGCCCGGGGCTTTCACACCTAACTTAATTATCCGCCTACATGCCCTTTACGCCCAGTCATTCCGATTAACGCTCGCACCCTCCGTATTACCGCGGCTGCTGGCACGGAGTT
+
CCCCCGGGGGGGGGGGGGGGGGGGGGGGGGGGGGGGGGGGGGGGGGGGGGGGGGGGGGGGGGGGGGGGGGGGGGGGGGGGGGGGFGGGGGGGGGGGGGGGGGGFGGGGGGGGGGGGGGGGGGGGGGGGGGGGGGGGGGGGGGGGGGGGGGGGGGGGGGDFGGGGGDEGGGGGFGGGFFFGGGGGFGGGGGGGGGGGGGGGFFFFFFFFFFFEFFFFFFAEFFFFFFFFFFFFB9BFFFFFFFFFFFFFFFFFFFFD?CDF?;>>FF9?FFFFBF<?FFFF>>FFFBBFBFBBB11(48?
@M04999:289:000000000-L3R54:1:1101:13598:5396 2:N:0:408
TACGGACTACCCGGGTATCTAATCCTGTTTGCTCCCCACGCTTTCGCATCTCAGCGTCAGTATCTGTCCAGAAGGCCGCCTTCGCCACCGGTATTCCTCCACATCTCTACGCATTTCACCGCTACACGTGGAATTCTACCTTCCTCTACAATACTCCAGATAACCAGTTTTAAGTGCAATTCCCAGGTTGAGCCCGGGGCTTTCACACCTAACTTAATTATCCGCCTACATGCCCTTTACGCCCAGTCATTCCGATTAACGCTCGCACCCTCCGTATTACCGCGGCTGCTGGCACGGAGTT
+
CCCCCGGGGGGGGGGGGGGGGGGGGGGGGGGGGGGGGGGGGGGGGGGGGGGGGGGGGGGGGGGGGGGGGGGGGGGGGGGGGGGGGG?FFFFGGFGGGGGGGGGGGGGGGGGGGGGGGGGGGGGGGGGGGGGGGGGGGGGGGGGGGGGGGGGGGGGGGGGGGGGGGGGGGGGGFGGGFGFGGGGGGGGGGGGGGGGGGGGGFFFFFFFFFFFFFFFFCAB<CEFF>DDFFFFFFF@EFFCFFFFBFD.=AE?EFFDF:?FBB6::>BFFFFFBF9,.434>A:0;9>;;?FF7(,),-(4(,
@M04999:289:000000000-L3R54:1:1101:23365:5461 2:N:0:408
GACTACTCGGGTATCTAATCCTGTTCGCTACCCATGCTTTCGAACCTCAGCGTCAGTTACAGACCAGAGAGCCGCCTTCGCCACTGGTGTTCTTCCATATATCTACGCATTCCACCGCTACACATGGAGTTCCACTCTCCTCTTCTGCACTCAAGAAAAACAGTTTCAGCTGCACTTCCCCGGTTAAGCCGAGGGCTTTCACAGCTGACTTGTTCTCCCGCCTGCGTTCGCTTTACGCCCAATAAATCCGGACAACGCTTGCCACCTACGTATTACCGCGGCTGCTGGCACGTAGTTAGCC
+
CCCCCGGGGGGGGGGGGGGGGGGGGGGGG,CFGGGGGGGGGGGGGGGGGGGGGGGGGGGGGGGGGGGGGGGGGGGGGGGGGGGGGGGGGFFGGGGGGGGGGGGGGGGGGGGGGGGGGGGGGGGGGGGGGGGGGGGGGGGGGGGGGGGGGGGGGGGGGGGGGGGGGGGGGGGGGGGGFGFGGGGGGGGGGGGGGGGGGGGGFFFFFFFFFFFFFFFFFFFFFFDFFFFFFFFF;DEFFF6B@;@@EEEFF6>BFFB19>FFFFFFFBBFF<:?F?<<A?>FFFFFFFFFF:??(38:>BFF>
@M04999:289:000000000-L3R54:1:1101:19334:5473 2:N:0:408
CCGACTACTGGGGTATCTAATCCTGTTTGCTCCCCACGCTTTCGCATCTCAGCGTCAGTATCTGTCCAGAAGGCCGCCTTCGCCACCGGTATTCCTCCACATCTCTACGCATTTCACCGCTACACGTGGAATCCTACCTTCCTCTACAATACTCCAGATAACCAGTTTTAAGTGCAATTCCCAGGTTGAGCCCGGGGCTTTCACACCTAACTTAATTATCCGCCTACATGCCCTTTACGCCCAGTCATTCCGATTAACGCTCGCACCCTCCGTATTACCGCGGCTGCTGGCACGGAGTT
+
CCCCCGGGGGGGGGGGGGGGGGGGGGGGGGGGGGGGGGGGGGGGGGGGGGGGGGGGGGGGGGGGGGGGGGGGGGGGGGGGGGGGGGGGGGDGGGGGGGGGGGGGGGGGGGGGGGGGGGGGGGGGGGGGGGGGGGGGGGGGGGGGGGGGGGGGGGGGGGGGGGGGGGGGGGGGGGGGFGFGGGGGGGGGGGGGGGGGGGDGFFFFFFFFFFFFFFFFFFFFFFFFFFFFF?EFFF@FFFFFF3(3;@9<EEFE@016?;?BF?;0(,46?B<FB:?FFAA?F(39760,)5:(5,(--47
@M04999:289:000000000-L3R54:1:1101:10139:5484 2:N:0:408
GGTTTTGCGGCCTCCCGTGTTAGACTTGTTCGTTTCTCCCTTCCCGTCTACTTCTGCAGCTTCTCCGTGTCTCTCGGCGCCCTTTCCCCCGTCACCGTCTCCCCCCCCCCAACGCCACTCCTCCCCCGCCCCCCCCTCTCCCCATTCCCTCTACTTCCCCCCCACAACGTATATTTCTATTACCCTTTATTATCTACGGGCTCACACAGCTTTACCTCTTCACCGTACATCTTCCCGCCCCCTCCTCAACCGCCCTAATTCCCTCCCCTACCCCCGTACGTGCACCGCCGTCCGGCTGCGC
+
6-,,,,CE+:++8C@;@,,6,6,6,<,;;C,,8C<<,C6,@<,6;,,,;,C,,<,,,6,C,;,C9,+9,,,,,6,8,,++++4,,??,,7+84,,9,:,,,9,8++4+46+8++3++88>D,3,3+++++8*5*4***5,,5:,0,,,,,44,1++++**/*:*1**2*/03+0*+*09C***+++*3<+9<+++27**))0)9*))8((53)17*-**)*)))((,,())))66.((-04(1,(,().4(-(,((,()).)...,(-((.((--((((((((().(((--(((((,((((
@M04999:289:000000000-L3R54:1:1101:24188:5504 2:N:0:408
GACTACTCGGGTATCTAATCCTGTTTGCTACCCACGCTTTCGAGCATGAACGTCAGTGTTATCCCAGGAGGCTGCCTTCGCCATCGGTATTCCTCCACATCTCTACGCATTTCACTGCTACACGTGGAATTCTACCTCCCTCTGACACACTCTAGTTAGACAGTTTCAAATGCACGTCCCAAGTTGAGCTCGGGGATTTCACATCTGACTTATCTAACCGTCTGCGCTCGCTTTACGCCCAGTAATTCCGATTAACGCTCGCACCCTACGTATTACCGCGGCTGCTGGCACGTAGTTAGCC
+
CCCCCGGGGGGGGGGGGGGGGGGGGGGGGGGGGGGDGGGGGGGGG7FEGGGGGGGGGGGGGGGGGGGGGGGGGGGGGGGGGGGGGGGGGGGGGGGGGGGGGGGGGGFGGGGGGGGGGGGGGGGGGGGGFFGGGGGGGGGGGGGCFDFGGGGGGGGFGGGGGGGGGGGGGGGGGGGCFGFGCGGGGGGGGGGGGGGGGGGGFFFFFFFFFFFFFFCFEFFFDAFBFFFFAFF?DFEFFF>BFFFFEFFF9@?@FDEFF;;?6@@99FFB::?FFB2)96>>9906<7>0<1<::(:3)).).
@M04999:289:000000000-L3R54:1:1101:12716:5513 2:N:0:408
CGACTACTGGGGTATCTAATCCTGTTTGCTCCCCACGCTTTCGCATCTCAGCGTCAGTATCTGTCCAGAAGGCCGCCTTCGCCACCGGTATTCCTCCACATCTCTACGCATTTCACCGCTACACGTGGAATTCTACCTTCCTCTACAATACTCCAGATAACCAGTTTTAAGTGCAATTCCCAGGTTGAGCCCGGGGCTTTCACACCTAACTTAATTATCCGCCTACATGCCCTTTACGCCCAGTCATTCCGATTAACGCTCGCACCCTCCGTATTACCGCGGCTGCTGGCACGGAGTTAGC
+
CCCCCGGGGGGGGGGGGGGGGGGGGGGGGGGGGGGGGGGGGGGGGEGGGGGGGGGGGGGGGGGGGGGGGGGGGGGGGGGGGGGGGGGGEGGGGGGGGGGGGGGGGGGGGGGGGFGGGGGGGGGGGGGGGGGGFFGF9FFGGGGGGGGGGGGGGGFGFGGGGGGGGGGGGFGGGGGGFGFGGGGCFGGGGGGGGGGGGGGDFCFFFEFFFFFEBCFFEFFEEFFDDFE?@EFFFFFFEFFFFFD17@ECEC@@FDFFFFB?B>FFFFB:B?>BFF344<BFB>>>;?4>:??>?94-37A<4
@M04999:289:000000000-L3R54:1:1101:18678:5518 2:N:0:408
GGCAGACTACCAGGGTATCTAATCCTGTTCGCTCCCCACGCTTTCGTCCATCAGCGTCAATCGGTATTTAGTAACCTGCCTTCGCAATCGGGGTTCTGTGTAATATCTATGCATTTCACCGCTACACTACACATTCCAGCTACTTCAATACTATTCAAGATTAACAGTATCAACGGCAGTTCTACAGTTAAGCTGCAGGTTTTCACCGCTGACTTATCAACCCGCCTACGGACCCTTTAAACCCAATCAATCCGGATAACGCTCGCATCCTCCGTATTACCGCGGCTGCTGGCACGGAGTT
+
CCCCCGGGGGGGGGGGGGGGGGGGGGGGGGGGGGGGGGGGGGGGGGGGGGGGGGGGGGGGGGGGGGGGGGGGGGGGGGGGGGGGGGGGGGGGGGGGGGGGGGGGGAFFGGGGGGCGGGGGGGGGGGGGGGGGGGGGFGGGGGGFGGGGGGGGGAFGGGGGGGGGGGFGFFGGGGGEFGFGGGGGGGGGGGGFGFGGGGGGFFFFFFFFBFFFF5FFEFFFFFFFFFFFFF@@BFFF=EFFCFFF?;3(6@<E;B;F;DFFFF:3690490<3:F<BFFB>FB;>FF;;::04::?B(014,
@M04999:289:000000000-L3R54:1:1101:10366:5526 2:N:0:408
GACTACTGGGGTATCTAATCCTGTTCGCTCCCCACGCTTTCGTCCATCAGCGTCAATCGGTATTTAGTAACCTGCCTTCGCAATCGGGGTTCTGTGTAATATCTATGCATTTCACCGCTACGCTACACATTCCAGCTACTTCAATACTATTCAAGATTAACAGTATCAACGGCAGTTCTACAGTTAAGCTGCAGGTTTTCACCGCTGACTTATCAACCCGCCTACGGACCCTTTAAACCCAATAAATCCGGATAACGCTCGCCTCCTCCGTATTACCGCGGCCGCTTGCACGGAGTTAGCC
+
C@CCCGE9FFEGGGGDFGGGGGGEGGGGGFFFGGGGGECFFGEBCFGGGGGDGGGEGFFDG?FDGGGGGGGGGGGGGGGGGCCCGGGGGGGGGGGFGGGGAFGDDDFFGGGFGGEGGGGGGEGDGGGGGGGDDFCCGDGFGGGGGGFGDGGGGGGGGDEFGGGGGFGGGGEGGGGGFGFGGFF7EEEGGGGGGGGCCDGGFFFFFFEFFFFEEF6BB/@A>A@FD=@FBFFFFF<?EFD>@F@@EE?C;.6<;?EFF07?F;(4,314?9,8:39A<116(4((7((4835:B0(3(6)64
@M04999:289:000000000-L3R54:1:1101:19226:5539 2:N:0:408
GCGACTACCGGGGTATCTAATCCTGTTTGCTCCCCACGCTTTCGCATCTCAGCGTCAGTATCTGTCCAGAAGGCCGCCTTCGCCACCGGTATTCCTCCACATCTCTACGCATTTCACCGCTACACGTGGAATTCTACCTTCCTCTACAATACTCTAGTTAACCAGTTTTAAGTGCAATTCCTAGGTTGAGCCCAGGGCTTTCACACCTAACTTAATTATCCGCCTACATGCCCTTTACGCCCAGTCATTCCGATTAACGCTCGCACCCTCCGTATTACCGCGGCTGCTGGCACGGAGTT
+
CCCCCGGGGGGGGGGGGGGGGGGGGGGGGGGGGGGGGGGGGGGGGEGGGGGGFGGGGGGGFGGGGGGGGGGGFGGGGGGGGGGGGGGCGGGGGGGGGGGGGGGGGGGGGGGGGGGGGGGGGGGGGGGGGDGGGGGGGGGGGGGGGGGGGGGGGGGGGGGGGGGGGGAFGGGGFEGGFGFGCFEG?FGGGGGGGGGG>DGCFFFFFFFFB6>6EFFFFFFEFFB@DDB=CCBEFFBE=E<B@6??;@ECEEFFF0?<CC<BFF;B9BB0:F?>B6:>FFFFFBBB9>??0:(2<B06>??
@M04999:289:000000000-L3R54:1:1101:25670:5590 2:N:0:408
CGTGACTACCGGGGTATCTAATCCTGTTTGCTCCCCACGCTTTCGCATCTCAGCGTCAGTATCTGTCCAGAAGGCCGCCTTCGCCACCGGTATTCCTCCACATCTCTACGCATTTCACCGCTACACGTGGAATTCTACCTTCCTCTACAATACTCCAGATAACCAGTTTTAAGTGCAATTCCCAGGTTGAGCCCGGGGCTTTCACCCCTAACTTAATTATCCGCCTACATGCCCTTTACGCCCAGTCATTCCGATTAACGCTCGCACCCTCCGTATTACCGCCGCCTCTGGCACGGAGGTT
+
BCCCCF@FEFDCFGGGGFDFGFFGEEFFGACEC<FGGGECCFGDBFGDEA@EFGEECFGGGGGCFFGGGGGGFCGEEGGGGGGGGGGEEGEGGGGGGGGGFEDEFFFGGGGGGGGGGFGCC=FGEF=F=@FGFGGFDCEDDFFDGGGGFFGCFD?FF8EC=DDGFGDFGGGGD2+@<D7CCGGGGGCF:FFGGGGGGGGDFFFA>*28(075*B?FCFFFFEF2;0,=5??@EF;@FFE:?@FD<@<F?EEFE0:0(:AB6(49;>208(:?F(,2>AAA(((40(,(()43()4(4((-(
@M04999:289:000000000-L3R54:1:1101:5995:5693 2:N:0:408
GACTACCCGGGTATCTAATCCTGTTTGCTACCCACGCTTTCGAGCATGAACGTCAGTGTTATCCCAGGAGGCTGCCTTCGCCATCGGTATTCCTCCACATCTCTACGCATTTCACTGCTACACGTGGAATTCTACCTCCCTCTGACACACTCTAGTTTGACAGTTTCAAATGCACGTCCCAAGTTGAGCTCGGGGATTTCACATCTGACTTATCTAACCGTCTGCGCTCGCTTTACGCCCAGTAATTCCGATTAACGCTCGCACCCTACGTATTACCGCGGCTGCTGGCACGTAGTTAGCC
+
CCCCCGGGGGGGGGGGGGGGGGGGGGGGGGGGGGGGGGGGGGGGGGGGGGGGGGGGGGGGGGGGGGGGGGGGGGGGGGGGGGGGGGGGGFGFGGGGGGGGGGGGGGGGGGGGGGGGGGGGGGGGGGGGFGGGGGGGGGGGGGGGGGGGGGGGGGGGGGGGGGGFGGGGGGGGGGGGFGBDGGFGGGGGGFEEEGGGGGGGCFFCFFFFFEF=AFFFFFFFFFD>EBFFFFFDFFFFF?BFFFFEFFFFFFDFFFFFF9@@FBF>9<:?FFF?)4<A>09099>FFF0261?BFF:<BFBF2
@M04999:289:000000000-L3R54:1:1101:16439:5694 2:N:0:408
GACTACTCGGGTATCTAATCCTGTTCGCTACCCATGCTTTCGAACCTCAGCGTCAGTTACAGACCAGAGAGCCGCCTTCGCCACTGGTGTTCTTCCATATATCTACGCATTCCACCGCTACACATGGAGTTCCACCCTCCTCTTCTGCACTCAAGAAAAACAGTTTCAGCTGCACTTCCCCGGTTAAGCCGAGGGCTTTCACAGCTGACTTGTTCTCCCGCCTGCGTTCGCTTTACGCCCAATAAATCCGGACAACGCTTGCCACCTACGTATTACCGCGGCTGCTGGCACGTAGTTAGCC
+
CCCCCGGGGGGDEGGFGGGGGFGGFGGGG@FGGGGGGGGGGGGGGGGGGGGGFGGGGGGGGGGGGFGGGGGGGGGGGGGGGGGGGFFEFGGFGGGGGGGGGFFAFGFGGGGGGGGGGGCEGGGCFGGGGFGFGGGGGDFGGGGGGGGGGGDDF?EGG?DGGFFGGGGGGGFGGGFGFGFFGDGGGGGGGGGDGEEGGGGGFFFFFFFFFFFBE=CFFFFFFFFFFFFFFF9<DDFF6?BFFFFFFE?E@04:>FFFFFBF:?><??F??0:)-:2:4(,30799?BF?B:<:?<33)6:<4
@M04999:289:000000000-L3R54:1:1101:23662:5701 2:N:0:408
TTCCTGACTACCGGGGTATCTAATCCTGTTTGCTCCCCACGCTTTCGCATCTCAGCGTCAGTATCTGTCCAGAAGGCCGCCTTCGCCACCGGTATTCCTCCACATCTCTACGCATTTCACCGCTACACGTGGAATTCTACCTTCCTCTACAATACTCCAGATAACCAGTTTTAAGTGCAATTCCCAGGTTGAGCCCGGGGCTTTCACACCTAACTTAATTATCCGCCTACATGCCCTTTACGCCCAGTCATTCCGATTAACGCTCGCACCCTCCGTATTACCGCCGCTGCTGGCCAGGAGT
+
CCCCCGGGGGGGGGGGGGGGGGFGGGGGGGGGGGGGGGGGGGGGGGGGGGGGGGGGGGGGGGGGGGGGGGGGGGGGGGGGGGGGFGGGGGGGGEGGGGGGGGGGGGGGGGGGGGGGGGGGGGGGGGGGGGGGGCGGGGGGGGGGGGGGGGGGGGGFGGGGGGGGGGGGGGGGFGGGFGFGGGGGGGGGGGGGGGGGGGGGFFFFFFFFFFFFBFFF:FFFFFFF@>@D;@@FFFFFFFFFEFFFFD<;<)9?EE@:8:0<A<9,--404>BF::>?0(3))639(-3((47)48(((3:?(
@M04999:289:000000000-L3R54:1:1101:16375:5729 2:N:0:408
TAGACTACCCGGGTATCTAATCCTGTTTGCTCCCCACGCTTTCGCATCTCAGCGTCAGTATCTGTCCAGAAGGCCGCCTTCGCCACTGGTATTCCTCCACATCTCTACGCATTTCACCGCTACACGTGGAATTCTACCTTCCTCTACAATACTCTAGTTAACCAGTTTTAAGTGCAATTCCTAGGTTGAGCCCAGGGCTTTCACACCTAACTTAATTATCCGCCTACATGCCCTTTACGCCCAGTCATTCCGATTAACGCTCGCACCCTCCGTATTACCGCGGCTGCTGGCACGGAGTT
+
CCCCCGGGGGGGGGGGGGGGGGGGGGGGGGGGGGGGGGGGGGGGGGGGGGGGGGGGGGGGGGGGGGGGGGGGGGGGGGGGGGGGGGGGGGGGGGGGGGGGGGGGGGGGGGGGGGGGGGGGGGGGGGGGGGGGGGGGGGGGGGGGFGGGGGGGGGGGGGGGFGFFFGGGGGFGFFGGFGFGGGGGFGGGGGGGGGGGGGGGFFFFFFFFE@DFEAFFEAFECABADFFFFFEFFFFFFFDFFFFF:BF<?EE@0;@DCE;9?@006B;?<:?;:1(46<>?6>;6>9??77:726;>0((
@M04999:289:000000000-L3R54:1:1101:11645:5765 2:N:0:408
GACTACCGGGGTATCTAATCCTGTTCGCTCCCCACGCTTTCGTCCATCAGCGTCAATCGGTATTTAGTAACCTGCCTTCGCAATCGGGGTTCTGTGTAATATCTATGCATTTCACCGCTACACTACACATTCCAGCTACTTCAATACTATTCAAGATTAACAGTATCAACGGCAGTTCTACAGTTAAGCTGCAGGTTTTCACCGCTGACTTATCAACCCGCCTACGGACCCTTTAAACCCAATAAATCCGGATAACGCTCGCATCCTCCGTATTACCGCGGCTGCTGGCACGGAGTTAGCC
+
CCCCCGGGGGGGGGGGGGGGGGGGGGGGGGGGGFGGGFGGGGGGGGGGGGGGGGGGGGGGGGGGGGGGFGGGGGGGGGGGGGGGGGGGGGGGGGGGGGGGGGGGGGGGGGGFGGGGGGGGGGGGGGGGGGGGGGGGGGGGGGGGGGGGGGGGFFFGFGGGGGFGGGGGGGGGGGGGFGFGGGFGGGFFFGGGGGCFGGFFFF9BDDFFFFFFCFFFFFEF)>@@FD@=@>DFF8<?3;8:;<;@.9C?819;;D44:>16909B0:53?>F:B>BBD:1(,7>B?730(2><>0118>>94
@M04999:289:000000000-L3R54:1:1101:5257:5848 2:N:0:408
AAGGACTACAGGGGTATCTAATCCTGTTTGCTACCCACGCTTTCGAGCATGAACGTCAGTGTTATCCCAGGAGGCTGCCTTCGCCATCGGTATTCCTCCACATCTCTACGCATTTCACTGCTACACGTGGAATTCTACCTCCCTCTGACACACTCTAGTTAGACAGTTTCAAATGCACGTCCCAAGTTGAGCTCGGGGATTTCACATCTGACTTATCTAACCGTCTGCGCTCGCTTTACGCCCAGTAATTCCGATTAACGCTCGCACCCTACGTATTACCGCGGCTGCGTGCACGTAGTTT
+
CCCCCGGGGGGGGGGGGGGGCGGGGGGGGGGGGGFGFGGGGGGGGGGGGGGGGGGGGGGGGFGEGGGGFFGGGGDGGDGGGGGGGGGGGGGGGGGGGGGGGGGGGFGGGGGG:FGGGGGFGGGGGGGGGGGGGGGGGGGGGGGGGGGGGGGGGGGGGGGGFGFEGGFGGGEA:FFGFGFGGGGGGGGGGGG?DFGGGGCDFFFFFFFFFFFFEFFFFFFFFF=DFFFE-:@=@BFB2>C>==@@FEEF3<EE10;@73>(7?(:>>>;?6??:??AFB2<(7((3140((408)42((-4)
@M04999:289:000000000-L3R54:1:1101:16279:5902 2:N:0:408
TTGGTGACTACCCGGGTATCTAATCCTGTTTGCTCCCCACGCTTTCGCACCTGAGCGTCAGTCTTTGTCCAGGGGGCCGCCTTCGCCACCGGTATTCCTCCAGATCTCTACGCATTTCACCGCTACACCTGGAATTCTACCCCCCTCTACAAGACTCTAGCCTGCCAGTTTCGAATGCAGTTCCCAGGTTGAGCCCGGGGATTTCACATCCGACTTGACAGACCGCCTGCGTGCGCTTTACGCCCAGTAATTCCGATTAACGCTTGCACCCTCCGTATTACCGCGGCTGCTGGCACGGAGG
+
CCCCCGGGGGGGGGGGGGGGGGGGGGGGGGGGGGGFGGGGGGGGGGGGGGGGGGGGGGGGGGGGGGGGGGGGGGGGGGGGGGGGGGGGGGGEG7FFGGEGGGGGGGGGGGGEGGGGGGGGGGGGGGGGGGGGGGGGGGGGGGGGGGGGGGGFGGGGGGGGGGGFGGGGGGGGGFFGFGFGGGGGGFGGGGGGGGGGGGGGFBFFFFFFFFFFFFFFFFFFFFFD;9>BFFFFFFFFF6?FFFFFF0((6<<A<4????FFAF9?F?1)<??08?FF?B:4<>027;>9>:??FBF?12(,(
@M04999:289:000000000-L3R54:1:1101:26882:5916 2:N:0:408
GACTACCGGGGTATCTAATCCTGTTTGCTACCCACGCTTTCGAGCCTGAACGTCAGTGTTATCCCAGGAGGCTGCCTTCGCCATCGGTATTCCTCCACATCTCTACGCATTTCACTGCTACACGTGGAATTCTACCTCCCTCTGACACACTCTAGTTTGACAGTTTCAAATGCACGTCCCAAGTTGAGCTCGGGGATTTCACATCTGACTTATCTAACCGTCTGCGCTCGCTTTACGCCCAGTAATTCCGATTAACGCTCGCACCCTACGTATTACCGCGGCTGCTGGCACGTAGTTAGCC
+
CCCCCGGECFCFEGGGGGGGGGGGGGGGGGGGGGGGGGGGGGGGG@FGGGGGGGGGGGGGGGGGGGGGGGGGGGGGGGGGGGGGGGGGEFGGGGGGGGGGGGGGGFFCFGGGGGGGGGGGGG@CFGGGGGGGGGGGGGGGGGGGGGGGGGGGGGGGGGGCGGGGGGGGGGGGGGGGFFDGG8DFGGGFGGGEGGGGGGGGFFFFFFFFFE5AEFFFFFF>@=BFFFBFDFFFF9<F116B?<EF??CEFFFF@FFEF>;?B>9B>FF?FFFF2:<AFFF3609>FB?3?B3:18(,:A9A:
@M04999:289:000000000-L3R54:1:1101:17430:5917 2:N:0:408
AACTGGACTACTCGGGTATCTAATCCTGTTTGCTCCCCACGCTTTCGCATCTCAGCGTCAGTATCTGTCCAGAAGGCCGCCTTCGCCACCGGTATTCCTCCACATCTCTACGCATTTCACCGCTACACGTGGAATTCTACCTTCCTCTACAATACTCCAGATAACCAGTTTTAAGTGCAATTCCCAGGTTGAGCCCGGGGCTTTCACACCTAACTTAATTATCCGCCTACATGCCCTTTACGCCCAGTCATTCCGATTAACGCTCGCACCCCCCGTATTACCGCGTCTGCTGGCACGGA
+
<@CCCGGGGGGFGGGDFBEGGFFEFGDGGGGGGGG8BC<FEEEGCEEGDGECGFFGGFFCGGGCEGGGGGFGFGFFFGGEGGGGGGEFGCFGE+A<FFFGGFGGEGEFGGGGGECGGGGGGGGGGEFGGFGG7FGGDFCGGGGFGCGGFGEDGGGGGC,DFGGF>DGGGGF8FDGGB??DFFGGG9,@D?:CEG,?5*09@BFF8:CFFDDFFFFFFFFCF*>C?9@==:BCC@;@1;EFEDFFB?@;@E?CEFF;07?CC?B:?>B>>F(((-3:11:9441-3(,,39-2:FF<00-
@M04999:289:000000000-L3R54:1:1101:23631:5917 2:N:0:408
GGACTACACGGGTATCTAATCCTGTTCGCTACCCATGCTTTCGAACCTCAGCGTCAGTTACAGACCAGAGAGCCGCCTTCGCCACTGGTGTTCTTCCATATATCTACGCATTCCACCGCTACACATGGAGTTCCACTCTCCTCTTCTGCACTCAAGAAAAACAGTTTCAGCTGCACTTCCCCGGTTAAGCCGAGGGCTTTCACAGCTGACTTGTTCTCCCGCCTGCGTTCGCTTTACGCCCAATAAATCCGGACAACGCTTGCCACCTACGTATTACCGCGGCTGCTGGCACGTAGTTAGC
+
CCCCCGGGGGGGGGGGGGGGGGGGGGGGGGGGGGGGGGGGGGGGGGGGGGGGGGGGGGGGGGGGGGGGGGGGGGGGGGGGGGGGGGGGGGGGGGGGGGGGGGGGGGGGGGGGGGGGGGGGGGGGGGGGGGGGGGGGGGGGGGGGGGGGGGGGGGGGFGGGGGGGGGEGGGGGGCFGFGFGGGGGGGGGGGGGCGGGGGGGFFFFFFFFFFFEBFFFEFFFFFFFFFFFFFFFFFFCEFFDFFFFFFFFFFF>FFFFFFFFFFFBFDFFFF?FFAFFBFF9;>B;;?FF?2:?B:?B0<9>5
@M04999:289:000000000-L3R54:1:1101:5939:5927 2:N:0:408
CGACTACACGGGTATCTAATCCTGTTTGCTCCCCACGCTTTCGTCCATCAGCGTCAATCGGTATTTAGTAACCTGCCTTCGCAATCGGGGTTCTGTGTAATATCTATGCATTTCACCGCTACACTACACATTCCAGCTACTTCAATACTATTCAAGATTAACAGTATCAACGGCAGTTCTACAGTTAAGCTGCAGGTTTTCACCGCTGACTTATCAACCCGCCTACGGACCCTTTAAACCCAATAAATCCGGATAACGCTCGCATCCTCCGTATTACCGCGGCTGCTGGCGCGGAGTTAGC
+
CCCCCGGGGGGGGGGGGGGGGGGGGGGGGGGGGGGGGGGGGGGGGGGGGGGGGGGGGGGGGGGGGGGGGGGGGGGGGGGGGGGGGGGGGGGGGGGGGGGGGGGGGGGGGGGGGGGGGGGGGGGGGGGGGGFGGGGGGGGGGGGGGGGGGGGGGGGGGGFGGGGGGGGGGGGGGGGGFGF@DFGGGGGGGGGGFFGFGGGGFFFFFFFFFFFFFFFFEFFDF=BFFF>=@FFDB3BF4>EFDF@FF@EEFFFFFDFEF<BF?BF>F>>?FFF:0<?FFABFF>>16::2:B;<;44,80>F9
@M04999:289:000000000-L3R54:1:1101:17504:5994 2:N:0:408
TGACTACTGGGGTATCTAATCCTGTTCGCTACCCATGCTTTCGAACCTCAGCGTCAGTTACAGACCAGAGAGCCGCCTTCGCCACTGGTGTTCTTCCATATATCTACGCATTCCACCGCTACACATGGAGTTCCACTCTCCTCTTCTGCACTCAAGAAAAACAGTTTCAGCTGCACTTCCCCGGTTAAGCCGAGGGCTTTCACAGCTGACTTGTTCTCCCGCCTGCGTTCGCTTTACGCCCAATAAATCCGGACAACGCTTGCCACCTACGTATTACCGCGGCTGCTGGCACGTAGTTAGC
+
CCCCCGGGGGGGGGGGGGGGGGGGGGGGGGGGGGGGGGGGGGGGGGGGGGGGGGGGGGGGGGGGGGGGGGGGGGGGGGGGGGGGGGGGGGGGGGGGGGGGGGGGGGGGGGGGGGGGGGGGGGGGGGGGGGGGGGGGGGGGGGGGGGGDGGGGGG8FGGGGGGGGGGGGGGGFGGGGFGFGGGGGGGGGGGGGGGGGGGFGFFFFFFFFFFFEFFFFEFFFF9=DBDF>@DFF<FFF<<@DFF<;EFF<C399:B>B?FF?FFF?FF??FFFFF2:<<AFF>;9>FFDB??F?1.8??ABD5
@M04999:289:000000000-L3R54:1:1101:18087:6012 2:N:0:408
AAGACTACTGGGGTATCTAATCCTGTTCGCTCCCCACGCTTTCGTCCATCAGCGTCAATCGGTATTTAGTAACCTGCCTTCGCAATCGGGGTTCTGTGTAATATCTATGCATTTCACCGCTACACTACACATTCCAGCTACTTCAATACTATTCAAGATTAACAGTATCAACGGCAGTTCTACAGTTAAGCTGCAGGTTTTCACCGCTGACTTATCAACCCGCCTACGGACCCTTTAAACCCAATAAATCCGGATAACGCTCGCATCCTCCGTATTACCGCGGCTGCTGGCACGGAGTT
+
CCCCCGGGGGGGGGGGGGGGGGGGGGGGGGGGGGGGGGGGGGGGGGGGGGGGGGGGGGGGGGGGGGGGGGGGGGGGGGGGGGGGGGGGGGGGGGGGGGGGGGGGGGGGGGGGGGGGGGGGGGGGGGGGGGGGGGGGGGGGGGGGGGGGGGGGGGGGGGGGGGGGGGGGGGGGGGGGFGFGGGGGGGGGGGFGGGGGGGGGFFFFFFFFFFFCEFFFFFFFFFFFFFFFFFFFFFFEEFFFFFFFFFFFFFFFFFFFFFFFFFFFFFFF<BFB??BFFFF?B>BBFFFBF??FB?0(2:?
@M04999:289:000000000-L3R54:1:1101:14143:6020 2:N:0:408
ACCGACTACCCGGGTATCTAATCCTGTTCGCTCCCCACGCTTTCGTCCATCAGCGTCAATCGGTATTTAGTAACCTGCCTTCGCAATCGGGGTTCTGTGTAATATCTATGCATTTCACCGCTACACTACACATTCCAGCTACTTCAATACTATTCAAGATTAACAGTATCAACGGCAGTTCTACAGTTAAGCTGCAGGTTTTCACCGCTGACTTATCAACCCGCCTACGGACCCTTTAAACCCAATAAATCCGGATAACGCTCGCATCCGCCGTATTACCGCGGCTGCGGGCACGGAGGT
+
C<ACCGGGGGGGGEGGGGGGGGFGGGGGGGGGGGGDFFGGGGGCFFGGGGFFGGGGGGGGGGGGECFGGGGGGGGGGFEGFGGDGGG=FGGGGGGGFDGGGGGGGGGGGGGGGGGGGGGGGGGGGGDGFGGGGFEFDFGGGGGGGGGGGGGGGFFGGGC9FGGGGGGGGGGGFGDGFG9FGGGGGGGGGGGFFGGGGFGFFFAFFFFFFFBDFFFFFFFDFDBFFFFFFDDB@68;34<C3:@DF;=EF?F@>6@6:9)496(29>69?(((44:736A-4>>>0(-,((--431;7>(4
@M04999:289:000000000-L3R54:1:1101:8184:6046 2:N:0:408
GGACTACTCGGGTATCTAATCCTGTTTGCTACCCACGCTCTCGAGCATGAACGTCAGTGTTATCCCAGGAGGCTGCCTTCGCCATCGGTACTCCTCCACAGCTCTACGCATTTCACTGCTACACGTGGAATTCTACCTCCCTCTGACACACTTTAGTTTGACAGTTTCAAATGCACGTCCCAAGTTGAGCTCGGGGAGTTCACATCTGACTTATCTAACCGTCTGCGCTCGCTTTACGCCCAGTATTTCCGATTAACGCTCGCACCCTACGTATTACCGCGGCTGCTGTCATGTAGTTGGC
+
BCBC,CFGG>FGFGCFGGCGGG96,;CC@FC,FFFGGG,,B6@CCFE,@EFGG,FCCF<,;66F<<<EDF@EC<FEG<E9C@=FCFE7,B,6CBC<EEGF,,,9AF=F+??4AF9A,AAE9;,FFG,C7EE8B4EE,>88=,@1=FA,D8E?,6=E,;@DC,@@,?C:CECA==DGFGF688=1@,,@8@=81+97+9CC+119+;8BCC5AEFF>CF49/05@=CB@@=(/(:BF=@0.2(,()))1).6(6((/76((((2,-(--3:((.)(6)9<2(,7(,1.>).6)6)..44)((
@M04999:289:000000000-L3R54:1:1101:14383:6058 2:N:0:408
TGTTAGACTACACGGGTATCTAATCCTGTTTGCTCCCCACGCTTTCGCATCTCAGCGTCAGTATCTGTCCAGAAGGCCGCCTTCGCCACCGGTATTCCTCCACATCTCTACGCATTTCACCGCTACACGTGGAATTCTACCTTCCTCTACAATACTCCAGATAACCAGTTTTAAGTGCAATTCCCAGGTTGAGCCCGGGGCTTTCACACCTAACTTAATTATCCGCCTACATGCCCTTTACGCCCAGTCATTCCGATTAACGCTCGCACCCTCCGTATTACCGCGGCTGCTGGCACGGAGG
+
CCCCCGGGGGGGGGGGEGGGGGGGGGGGGGGGGGGGGGGGGGGGGGGGGGGGGGGGGGGGGFGGGGGGGGGGFGGGGGGGGGGGGGDFGGGGGGCFGGGGGFGGDGGGGGGGGGGGGGGGGGGGGGGGGGGGGGGGGGGGGGGGGGGGGGGGGGGGGGGGGGGGGGGGGGGGGGGGFGFFGFGGGGGGGGGGGGGGGGGGB?AAAFFFFFFFFFFCEF=<FEFFDB5@=BFFF@EFFFFFFFFFF@@3=@?<EFFD04<B<:BBF>BBFBB(419811:BAA<9B99910)58:142,41(
@M04999:289:000000000-L3R54:1:1101:12970:6133 2:N:0:408
GTTGAGACTACCAGGGTATCTAATCCTGTTCGCTCCCCACGCTTTCGTCCATCAGCGTCAATCGGTATTTAGTAACCTGCCTTCGCAATCGGGGTTCTGTGTAATATCTATGCAATTCACCGCTACACTACACATTCCAGCTACTTCAATACTATTCAAGATTAACAGTATCAACGGCAGTTCTACAGTTAAGCTGCAGGTTTTCACCGCTGACTTATCAACCCGCCTACGGACCCTTTAAACCCAATAAATCCGGATAACGCTCGCATCCTCCGTATTACCGCGGCTGCTGGCACGGAGT
+
CCCCCGGGGGGGGGGGGGGGGGGGGGGGGGGGGGGGGGGGGGGGGGGGGGGGGGGGGGGGGGGGGGGGGGGGGGGGGGGGFGGGGGGGGGGGGGGGGGGGGGGGGGGGGGGGGGGGGGGGGGGGGGGGGGGGGGGGGGGGGGGGGGGGGGGGGGGGGGGGGGGGGGGGGFGGGGGGFGFGGGGGGGGGGGGGGGGGGGGGFFFFFFFFFFFFFFFCEFFFFFDFBFA=DF@?FFFFFFFF5CE@;??@3@FFFFFFD?@<@FF?BFF;?FFFABBF6?>BBD11>>>>BF??F??BF>F>,
@M04999:289:000000000-L3R54:1:1101:24161:6203 2:N:0:408
TAAGACTACCAGGGTATCTAATCCTGTTCGCTCCCCACGCTTTCGTCCATCAGCGTCAATCGGTATTTAGTAACCTGCCTTCGCAATCGGGGTTCTGTGTAATATCTATGCATTTCACCGCTACACTACACATTCCAGCTACTTCAATACTATTCAAGATTAACAGTATCAACGGCAGTTCTACAGTTAAGCTGCAGGTTTTCACCGCTGACTTATCAACCCGCCTACGGACCCTTTAAACCCAATAAATCCGGATAACGCTCGCATCCTCCGTATTACCGCGGCTGCTGGCACGGAGTT
+
CCCCCGGGGGGGGGGGGGGGGGGGGGGGGGGGGGGGGGGGGGGGGGGGGGGGGGGGGGGGGGGGFGGGGGGGGGGGGGGGGGGGGGGGGEGGGGGGGGGGGGGGGGGGGGGGGGGGGGGGGGGGGGGGGGGGGGGGGGGGGGGGGGGGGGGGGGGGGGGFDFGGGGGGGGGGGDDGFGFGGGGGGGGGGGGGGFGGFGGGCFFFFFFFFFAFFFFFCFFFFFFBFFFFF@=@@FFDFFEAEFF@FF@FCEFFFFDDF@EFFFFBFFFFFFFFB?BF?FFA1>F;6;>BBF:<:<1979<?
@M04999:289:000000000-L3R54:1:1101:23941:6254 2:N:0:408
GGGACTACAGGGGTATCTAATCCTGTTCGCTCCCCACGCTTTCGTCCATCAGCGTCAATCGGTATTTAGTAACCTGCCTTCGCAATCGGGGTTCTGTGTAATATCTATGCATTTCACCGCTACACTACACATTCCAGCTACTTCAATACTATTCAAGATTAACAGTATCAACGGCAGTTCTACAGTTAAGCTGCAGGTTTTCACCGCTGACTTATCAACCCGCCTACGGACCCTTTAAACCCAATAAATCCGGATAACGCTCGCATCCTCCGTATTACCGCGGCTGCTGGCACGGAGTT
+
CCCCCGGGGGGGGGGGGGGGGGGGGGGGGGGGGGGGGGGGGGGGGGGGGGGGFGGGGGGGGGGGGGGGGGGGGGGGGGGGGGGGGGGGGGGGGGGGGGGGFFGGGGGGGGGFFGGGGGGGGGGGGGGGGGGGGGGGDGGGGGGGGGGGGGGGGGEEGFGFGGGGGGGGGGGGGGGGFGFFGGGGGFGGF7CFCGFGGGGGFFFFFBFFFFFFFFFFFFFDAF=AFFFD?DFFFFFFFFFFDFFDFEFFFFFB(;DDFFDF<<FFF<;?<ABB:B<:AF<<9>9>;BB02>??FB>9BB<
@M04999:289:000000000-L3R54:1:1101:21313:6256 2:N:0:408
GGACTACTGGGGTATCTAATCCTGTTCGCTACCCATGCTTTCGAACCTCAGCGTCAGTTACAGACCAGAGAGCCGCCTTCGCCACTGGTGTTCTTCCATATATCTACGCATTCCACCGCTACACATGGAGTTCCACTCTCCTCTTCTGCACTCAAGAAAAACAGTTTCAGCTGCACTTCCCCGGTTAAGCCGAGGGCTTTCACAGCTGACTTGTTCTCCCGCCTGCGTTCGCTTTACGCCCAATAAATCCGGACAACGCTTGCCACCTACGTATTACCGCGGCTGCTGGCACGTAGTTAGC
+
CCCCCGGGGGGGGGGGGGGGGGGGGGGGGGGGGGGGGGGGGGGGGGGGGGGGGGGGGGGGGGGGGGGGGGGGGGGGGGGGGGGGGGGGGGGGGGGGGGGGGGGGGGGGGGGGGGGGGGGGGGGGGGGGGGGGGGGGGGGGGGGGGGGGGGGGGGGGGFGGGGGGGGGGGGGGGGGGFGFFGGGGGEGAFGGEGGGDDGGGFFFFBFFFFFEFEFFAAFFB;=@@BB@@FFFBDFDEFFFEFF?DEAECCEF>FFBFF6;FF?BBA????FF?DFF<><<6;>9>B?3)50.4?F::B9:<6
@M04999:289:000000000-L3R54:1:1101:6481:6264 2:N:0:408
GATGGACTACCAGGGTATCTAATCCTGTTCGCTCCCCACACTTTCGTCCATCAGCGTCAATCGGTATTTAGTAACCTGCCTTCGCAATCGGGGTTCTGTGTAATATCTATGCATTTCACCGCTACACTACACATTCCAGCTACTTCAATACTATTCAAGATTAACAGTATCAACGGCAGTTCTACAGTTAAGCTGCAGGTTTTCACCGCTGACTTATCAACCCGCCTACGGACCCTTTAAACCCAATAAATCCGGATAACGCTCGCATCCTCCGTACTACCGCGGCTGCTGGCACGTAGTT
+
CCCCCGGGGGGGGGGFFGGGFGFDFGGGGGGGCEGGGGG:FEGGGGGGGGGFGGGEGEGGGGGGFGGGGFGGGGGGGGGGGGGGGFEGGGGGGGGGGFGGGGGGGFGEFGGGGGGGGGGGGGGGGGGGGGGGGGGGGGGGGGGDDGGGGGGGGGGGGGGGGGGGGGGGGGGGGFGGFGFDGFGGGGGGGGGGGGGGFDGC5BFFFFFBA=ABFFFFEFFFFB>BFFDFF?FDFFFFFFFFCFFDDD@F<EF?@FB063;<;@?<BFF:B?FF<>2?FF<>?F>F9B>F:23:BF<B(4436
@M04999:289:000000000-L3R54:1:1101:24692:6327 2:N:0:408
CGACTACCAGGGTATCTAATCCTGTTCGCTCCCCACGCTTTCGTCCATCAGCGTCAATCGGTATTTAGTAACCTGCCTTCGCAATCGGGGTTCTGTGTAATATCTATGCATTTCACCGCTACACTACACATTCCAGCTACTTCAATACTATTCAAGATTAACAGTATCAACGGCAGTTCTACAGTTAAGCTGCAGGTTTTCACCGCTGACTTATCAACCCGCCTACGGACCCTTTAAACCCAATAAATCCGGATAACGCTCGCATCCTCCGTATTACCGCGGCTGCTGGCACGGAGTTAGC
+
CCCCCGGGGGGGGGGGGGGGGGGGGGGGGGGGGGGGGGGGGGGGGGGGGGGGGGGGGGGGGGFGGGGGGGGGGGGGGGGGGGGGGGGGGGGGGGGGGGGGGGGGGGGGGGGGGGGGGGGGGGGGGGGGGGGGGGGGGGGGGGGGGGGGGGGGGGGGGGGGGGGGGGGGGGGGGGGGFGFGGGGGGGGGGGGGGGGGGGGGFFFFFFFFFFFFFFFFFFFFFFFFFFD@@FFFBFFFFFFFFF@@EFEFFFFFDDDFFFFF69BFFFFFFFBF<FBFFABBF>>FFF?F?FFFF(37??2A4
@M04999:289:000000000-L3R54:1:1101:11810:6349 2:N:0:408
AGACTACCGGGGTATCTAATCCTGTTTGCTCCCCACGCTTTCGCATCTCAGCGTCAGTATCCGTCCAGAAGGCCGCCTTCGCCACCGGTATTCCTCCACATCTCTACGCGTTTCACCGCTACACGTGGAATTCTACCTTCCTCTACAATACTCCAGATAACCAGTTTTAAGTGCAATTCCCAGGTTGAGCCCGGGGCTTTCACACCTAACTTAATTATCCGCCTACATGCCCTTTACGCCCAGTCATTCCGATTAACGCTCGCACCCTCCGTATTACCGCCGCTGCTGGCACGGAGTTAGC
+
CCCCCGGGGGDGGGGGGGGGGGGGGGGGGGGGGGGGGGGGGG7FEEGEGGGGGGGGGGGGGFGGGGGDFCGGGGGGEGGGGGGGGGGEGEGGGGGGGGGGGGGGGGGFGG@GGGCGGDGGGGGGGGGEEAFGFGDGGGGGGGGGGGGGGGGGDFGG,=FGGGGGGFEFGGFFCFGCFGFGCGFCFGFGGGGGG5E>DGGGFFFFFFFF=BFFFAFFFFFFDD@DF@@FCF@FF@F44;?5;?0:>FFBFF26:0<9A008?>F9>7<6BF98BBF<<A1,(-434623:03426((4:<)-
@M04999:289:000000000-L3R54:1:1101:4472:6377 2:N:0:408
TAGACTACTGGGGTATCTAATCCTGTTTGCTCCCCACGCTTTCGCATCTCAGCGTCAGTATCTGTCCAGAAGGCCGCCTTCGCCACCGGTATTCCTCCACATCTCTACGCATTTCACCGCTACACGTGGAATTCTACCTTCCTCTACAATACTCCAGATAACCAGTTTTAAGTGCAATTCCCAGGTTGAGCCCGGGGCTTTCACACCTAACTTAATTATCCGCCTACACGCCCTTTACCCCCAGTCATTCCGATTAACGCTCGCACCCTACGTATTACCGCGGCTCCTGGCCCGTATTTAC
+
CCC@BAEC9FGGGGGGGGDFFFDFCFAE@<CFEFGGFF@C:FFDGGGGCGAAFGCE,@FFGGGFGF<FFGFGCFFCC=4,?FEGGGFFCFGFC,C9ADFFFFGGGGGFFE@E@FGGGGGGGDGGCC==67?EFGG;@=9D=D;EGCDF8AG8=E==8FFGFGF,D==FFE=F@,9=9F?D=FGGCFGFCCF9CEEDD>D4AF6BFAAFB47/*/+=*+4*:((62((0(082,7(=34);?>;0(7;<9555(((/.4(484422903(44,4)6(.))(((-((((5)(41802(((6))
@M04999:289:000000000-L3R54:1:1101:20152:6389 2:N:0:408
AGACTACCGGGGTATCTAATCCTGTTTGCTCCCCACGCTTTCGTCCATCAGCGTCAATCGGTATTTAGTAACCTGCCTTCGCAATCGGGGTTCTGTGTAATATCTATGCATTTCACCGCTACACTACACATTCCAGCTACTTCAATACTATTCAAGATTAACAGTATCAACGGCAGTTCTACAGTTAAGCTGCAGGTTTTCACCGCTGACTTATCAACCCGCCTACGGACCCTTTAAACCCAATAAATCCGGATAACGCTCGCATCCTCCGTATTACCGCGGCTGCTGGCACTGAGTTAGC
+
CCCCCGGGGGGGGGGGGCCFGGAEGGGGGGGCGEGGGGGGGGGGGGGGGGGGGGGG7EGGGGGGGGDDGDFGGGGGGFGGGGGCEGFGGGGGGGFFDGCFGGGGG<EFGGGFGGDGGGGGGGGGGGGGGGGGGFG;FGFGGGGGFDFGGCFGGGF;EGGFFFGGGGGGGFEE6=DEDFFG9FCGGFGFGGGGG?7???FGFFFF5?EF=DEAEFFFFFFF>BF@?F==>FB?FFFF?EEA@@;@)=CECE>9??17E0:?F>FFFFFD<?FBF08<B<:>>664;:?B(6?F07A74)5<6
@M04999:289:000000000-L3R54:1:1101:17303:6430 2:N:0:408
GTTCGACTACCGGGGTATCTAATCCTGTTCGCTCCCCACGCTTTCGTCCATCAGCGTCAATCGGTATTTAGTAACCTGCCTTCGCAATCGGGGTTCTGTGTAATATCTATGCATTTCACCGCTACACTACACATTCCAGCTACTTCAATACTATTCAAGATTAACAGTATCAACGGCAGTTCTACAGTTAAGCTGCAGGTTTTCACCGCTGACTTATCAACCCGCCTACGGACCCTTTAAACCCAATAAATCCGGATAACGCTCGCATCCTCCGTATTACCGCGGCTGCTGGCACGGAGTT
+
CCCCCGGGGGGGGGGGGGGGGGGGGGGGGGGGGGGGGGGGGGGGGGGGGGGGGGGGGGGGGGGGGFGGGGGGGGGGGGGGGGGGGGEGGGGGGGGGGGGGGGGGGGGGGGGGGGGGGGGGGGGGGGGGGGGGGGGGCGAFGGGGGGGGGGGGGGGGGGGFGGFGGGGGFGGGGGGGFGFGGGGGGGGGGGFFGGGGGGGGFFFFFFFFFFFFFFFFFFFCFF?BFFF>D9@0>@FFF@CFFFDF@?@FAF?5@>0?B<9?B>?F>FF?>?>F8>:::>>AAF0>;699:::0087?429B:
@M04999:289:000000000-L3R54:1:1101:17388:6434 2:N:0:408
GGACTACCCGGGTATCTAATCCTGTTCGCTCCCCACGCTTTCGTCCATCAGCGTCAATCGGTATTTAGTAACCTGCCTTCGCAATCGGGGTTCTGTGTAATATCTATGCATTTCACCGCTACACTACACATTCCAGCTACTTCAATACTATTCAAGATTAACAGTATCAACGGCAGTTCTACAGTTAAGCTGCAGGTTTTCACCGCTGACTTATCAACCCGCCTACGGACCCTTTAAACCCAATAAATCCGGATAACGCTCGCATCCTCCGTATTACCGCGGCTGCTGGCACTGAGTTAGC
+
C@CCCGGGCB:FGGGFGFFGGCGCFFEB:FFGDGDFGG@GGG@GGGDGGGGGDGGGCFGGDGDGGGDEFGGAEFGGGGGGCE7:?FFEDGGGGGFFEG<@FDFGGGFECAFGGF<?FFGGEGE@,EFFGGGGGC==FFAFGGGG8CFGGGGGGFFDCGGG9FFGDFGGFGFEEGGGFDFGFF@CCFEFAFCFG?CFFGGGF9;;5@>A)8AEEFAFEFADDBFF@D>=>FB@DF;CE43A;;0(6;9CC@>0(:?)7:@?01,3:B0,4?96(2:A4)49(7932:>:?((5(44>B>)))
@M04999:289:000000000-L3R54:1:1101:20917:6483 2:N:0:408
TGGTGACTACCAGGGTATCTAATCCTGTTCGCTCCCCACGCTTTCGTCCATCAGCGTCAATCGGTATTTAGTAACCTGCCTTCGCAATCGGGGTTCTGTGTAATATCTATGCATTTCACCGCTACACTACACATTCCAGCTACTTCAATACTATTCAAGATTAACAGTATCAACGGCAGTTCTACAGTTAAGCTGCAGGTTTTCACCGCTGACTTATCAACCCGCCTACGGACCCTTTAAACCCAATAAATCCGGATAACGCTCGCATCCTCCGTATTACCGCGGCTGCTGGCACGGAGTT
+
CCCCCGGGGGGGGGGGGGGGGGGGGGGGGGGGGGGGGGGGGGGGGGGGGGGGGGGGGGGGGGGGGGGGGGGGGGGGGGGFGGGGGGCGGGGGGGGGGGFBFFGGGFGGGGGGGGGGGGGFGGGGGGGGFGGGGGGGGGCFGCFGGGGGGGGGGGGGGGFGGGGGGGGGGGGGGGGGAGEDFGGFGDGGGGCF7ECGGDGFFFFFFFFF=>@@CFFFEFCEFF9@B9A=B925=2@FFBC>4AF;@D@3=.?CE9>;@?FFF0?DFFFFF?F7?>6?BFBFFFF(46;>?FF7::??40164
@M04999:289:000000000-L3R54:1:1101:14262:6491 2:N:0:408
TTGGACTACTCGGGTATCTAATCCTGTTCGCTCCCCACGCTTTCGTCCATCAGCGTCAATCGGTATTTAGTAACCTGCCTTCGCAATCGGGGTTCTGTGTAATATCTATGCATTTCACCGCTACACTACACATTCCAGCTACTTCAATACTATTCAAGATTAACAGTATCAACGGCAGTTCTACAGTTAAGCTGCAGGTTTTCACCGCTGACTTATCAACCCGCCTACGGACCCTTTAAACCCAATAAATCCGGATAACGCTCGCATCCTCCGTATTACCGCGGCTGCTGGCACGGAGTT
+
CCCCCGGGGGGGGGGGGGGGGGGGGGGGGGGGGGGGGGGGGGGGGGGGGGGGGGDGGGGGGGGGGGGGGGGFFGGGGGGGGGGGGGGGGGGGGGGGGGGGGGGFGGGGGGGGGGGGGGGGGGGGGGGGGGGGGGGGF9FGCGGGGGGGGGGGGGGGGFGFGGGGGGGGGGGGGECGBGFGGGGGGGGGFGGGGGGGGGGGFFFFFFEFFA=CFFFFFFFFF>AFF@=@=((9@FFFFFCFE;@?D3337C<406;D@E@?BD@>03232.)(-4<B?DAA:>B1637?7?0,28?660:B
@M04999:289:000000000-L3R54:1:1101:14758:6496 2:N:0:408
GACTACCCGGGTATCTAATCCTGTTTGCTCCCCACGCTTTCGCATCTCAGCGTCAGTATCTGTCCAGAAGGCCGCCTTCGCCACCGGTATTCCTCCACATCTCTACGCATTTCACCGCTACACGTGGAATTCTACCTTCCTCTACAATACTCCAGATAACCAGTTTTAAGTGCAATTCCCAGGTTGAGCCCGGGGCTTTCACACCTAACTTAATTATCCGCCTACATGCCCTTTACGCCCAGTCATTCCGATTAACGCTCGCACCCTCCGTATTACCGCGGCTGCTGGCACGGAGTTAGCC
+
CCCCCGGGGGGGGGGGGGGGGGDGGGGGGGGGGFGGGGGGGGGGGGGGGGGGGGGGGFGGGGGFGGGGGFCGGGGGGEGFGGGGDFGGGGGGGGGGGGGFGEGFGGGGGGGGGGGGDGE@FGGGGG:FFGGGGGGGGGGGGGGGGGGGGGGGGGGGFGCFG?FGGGGGFEGGGGGGFGFGGGGGG68ECGGGGGGDGGGGFFAAEFFFFFEFEFFF<F8@FFDDBE?E@E@EFF3;016D0;;E<?EFFFDFD;EF?FFB09B;B6:6:>31356><(((4>;9(,.((4,20(-3244::
@M04999:289:000000000-L3R54:1:1101:14947:6553 2:N:0:408
AGTAGACTACTCGGGTATCTAATCCTGTTTGCTCCCCACGCTTTCGCATCTCAGCGTCAGTATCTGTCCAGAAGGCCGCCTTCGCCACCGGTATTCCTCCACATCTCTACGCATTTCACCGCTACACGTGGAATTCTACCTTCCTCTACAATACTCCAGATAACCAGTTTTAAGTGCAATTCCCAGGTTGAGCCCGGGGCTTTCACACCTAACTTAATTATCCGCCTACATGCCCTTTACGCCCAGTCATTCCGATTAACGCTCGCACCCTCCGTATTACCGCGGCTTCTGGCACGGATTT
+
CCCCCGGGGGGGGGGGGGGGGGGGGGGGGGGGGGGGGGGGGGGGGGGGGGGGGGGGGGGGGGGGGGGGGGGGGGGGGGGGGGGGGGGGGGGGGGGGGGGGGGGGGGGGGGGGGGGGGGGGEGGGGDGGGGGGGGGGGGGGGGGGGGGGGFFGGGGFGFGGGGGGGFDFGGGFDGGDFFFGGGGD9D6DFCCGGGGGDGDDDFFF:9=FDFFEBFFFCCA5B?EF=@FFF2CFFFFFF;<F0?BF0?;FAFCFF1(23(9C;>?B06(-9,42:6<?F?>BF?>0199((6<2:4?1-((-.
@M04999:289:000000000-L3R54:1:1101:17956:6556 2:N:0:408
GGGACTACTCGGGTATCTAATCCTGTTTGCTCCCCACGCTTTCGCATCTCAGCGTCAGTATCTGTCCAGAAGGCCGCCTTCTCCACCGGTATTCCTCCACATCTCTACGCATTTCACCGCTACACGTGGCATTCTACCTTCCTCTACAATACTCCAGATCACCAGTTTTAAGTGCAATTCCCAGGTTGAGCCCGGGGCTTTCACACCTAACTTAATTCTCCGTCTACATTCCCTTTACGCCCAGTCATTCCGATTTACGCTCTCCCCCCCCCTATTACCGCGGCTGCTGCGTAGGCGTTAC
+
CCCCC@FCEFGEGG@FFFE<FCFG9EFGFDGFGGGFGEEG7CFGGGGGGF<,@@FED7FFGGG9EAEFC9@<FFF@CECEF,,F9EGEGF8?9,E<FG?ECFGGGFEG7E?F@EG9EFDG:EFCDFFEF+9?9B=,@,,,4DEFDEG8EF8@E8D8,,3,,3=,>A,@=,,=3,?,<+:DGFDF63E,87DCCCEG*99?A?AF+?BA)):><49:<+=C8((759CE**0*7>8=@E0>161(/)7)5/<.(,(())4((,//(.2((4((-(.).:246073(-3,.)((((-),,(((
@M04999:289:000000000-L3R54:1:1101:17886:6611 2:N:0:408
TGGGGGACTACTCGGGTATCTAATCCTGTTTGCTACCCACGCTTTCGAGCATGAACGTCAGTGTTATCCCAGGAGGCTGCCTTCGCCATCGGTATTCCTCCACATCTCTACGCATTTCACTGCTACACGTGGAATTCTACCTCCCTCTGACACACTCTAGTTAGACAGTTTCAAATGCACGTCCCAAGTTGAGCTCGGGGATTTCACATCTGACTTATCTAACCGTCTGCGCTCGCTTTACGCCCAGTAATTCCGATTAACGCTCGCACCCTACGTATTACCGCGGCTGCTGGCACGTAGT
+
CCCCCGGGGGGGGGGGGGGGGGGGGGGGGGGGGGGGGGGGGGGGGGGGGGGGGGGGGGGGGGGGGGGGGGGGFFGGGGGGGGGGGDGGGGGGGECFGGGGGGGGDGGGGGGGGGGDGGGGGFFGGGGGGGGGGGGGGFFGGGGGGGGGGGGGGGGGGGGGGGGGGGGGGGGGGGGGFG7FDGGGGFGGGGGGGGGGDDGGFFFFFFFFFFFEFFFFEFFFFFFB):@F2@5@299@@<?=<7@9:@FFFFFFFF;DF;?E<@628BFF09FF?FFB257A<4<9>B9>6??B7?BFFB(84
@M04999:289:000000000-L3R54:1:1101:8680:6620 2:N:0:408
CGGGGACTACAGGGGTATCTAATCCTGTTTGCTCCCCACGCTTTCGCATCTCAGCGTCAGTATCTGTCCAGAAGGCCGCCTTCGCCACCGGTATTCCTCCACATCTCTACGCATTTCACCGCTACACGTGGAATTCTACCTTCCTCTACAATACTCCAGATAACCAGTTTTAAGTGCAATTCTCAGGTTGAGCCCGGGGCTTTCACACCTAACTTAATTATCCGCCTACATGCCCTTTACGCCCAGTCATTCCGATTAACGCTCGCACCCTCCGTATTACCGCGGCTGCTGGCACGGAGTT
+
CCCCCGGGEGGGGECFGGGGGGGGFEGFFGGGGGGGGGGGGGGGGGGGGGGGGFFGGGGGGGGGGGGGGGGGGGGGGCGGGGGGGGEGGGDGEGGGGGGGGGGGGGGGGGCFGGGGGGGFEGGGGGGGGGGGGGGGGFFGGGGGGGGGGGFFFGGGGGGGGFFGGGGFDGFGGGGGFCFFCGGGGGGCFGGGGFFGGGGGFA>AAF+9>@EEFFAFC68?F??255@D=(9?@@133;3A089;D04<EFFEF1(60:<<?>?6(3>26?B?6B:02:<944>>B9>0:F?08<<(((433
@M04999:289:000000000-L3R54:1:1101:7250:6632 2:N:0:408
ACTGACTACTGGGGTATCTAATCCTGTTCGCTCCCCACGCTTTCGTCCATCAGCGTCAATCGGTATTTAGTAACCTGCCTTCGCAATCGGGGTTCTGTGTAATATCTATGCATTTCACCGCTACACTACACATTCCAGCTACTTCAATACTATTCAAGATTAACAGTATCAACGGCAGTTCTACAGTTAAGCTGCAGGTTTTCACCGCTGACTTATCAACCCGCCTACGGACCCTTTAAACCCAATAAATCCGGATAACGCTCGCATCCTCCGTATTACCGCGGCTGCTGGCACGGAGTT
+
CCCCCGGGGGGGGGGGGGGGGGGGGGGGGGGGGGGGGGGGGGGGGGGGGGGGGGGGGGGGGGGGGGGGGGGGGGGGGGGGGGGGGGGGGGGGGGGGGGGGGGGGGGGGGGGGGGGGGGGGGGGGGGGGGGGGGGGGGGGGGGGGGGGGGGGGGGGGGGGGGGGGGGGGGGGGGGGGFGFGGGGFGGGGGGGGGGGGGGFGFFFFFFFFFA=CFFFFFFFFFFFAFFFFDFFF>FFFFFEFFFFFD;;3;CEFFFFDF@E;FDDFFFFFF?FBFFFBFBFFF>;>>BB:>B:<02899BFB
@M04999:289:000000000-L3R54:1:1101:15100:6651 2:N:0:408
GCTAAGACTACTGGGGTATCTAATCCTGTTTGCTACCCACGCTTTCGAGCATGAACGTCAGTGTTATCTCAGGAGGCTGCCTTCGCCATCGGTCTTCCTCCACATCTCTACGCATTTCACTGCTACACGTGGAATTCTACCTCTCTCTGACACACTCTAGTTAGACAGTTTCAAATGCACGTCCCAATTTGAGCTCTGGGATTTCACATCTTACTTATCTAACCGTCTGCGCTCTCTTTACGCCCATTAATCCCGATTAACGCTCGCACCCTACGTATTACCGCGGCTTCTGCCACGTAGT
+
@CC<@ECDFGGG@F<@F7FGGGC<ECFCGGGGGC9F,CCFCGG,C@@8EFEADGDCFDCGGFFFDAE9,,C,,@FEFFFGEFFEFB:BFE@6C,499E,9?EFGGFGGGFFE@,FEFFDFFECE;AFFGEF+@4EFFF8=EGG,,@E=DD;=DFEDGG,EFC,@4?=DFFGCE,?81D7=+=D6CGG,7@,:DGCF+==+;99?+<CFFFC*2+?9;FFFF;5=):=C:A=AAF)6.7E6C):)62(**8@**./-5>26;;0<((,((,/3,(,67>:2642033((((.-)))5181:3
@M04999:289:000000000-L3R54:1:1101:14472:6666 2:N:0:408
GGACTACTAGGGTATCTAATCCTGTTTGCTCCCCACGCTTTCGCATCTCAGCGTCAGTATCTGTCCAGAAGGCCGCCTTCGCCACCGGTATTCCTCCACATCTCTACGCATTTCACCGCTACACGTGGAATTCTACCTTCCTCTACAATACTCCAGATAACCAGTTTTAAGTGCAATTCCCAGGTTGAGCCCGGGGCTTTCACACCTAACTTAATTATCCGCCTACATGCCCTTTACGCCCAGTCATTCCGATTAACGCTCGCACCCTCCGTATTACCGCGGCTGCTGGCACGGAGTTAGC
+
CCCCC@CC@FG<F@CDFGFFGEFCFGGDDCFGGC<@FEGGGFCB@,@CFD,C@CFG:E6@EF9EFGFFGGGF<EBFCFCF<FGE@EG+C+BFGDEF<AFE<,A?F<E7F=FGDFAFFBCE4@?FCFGEG9FDFF;DF9DFDDDF,E;,ECDFFFGC9DDFGGG8FGGFG?,@FGD,<=FFD8F+DD34<CGCEEEDDDGFFFA6?>AF=BAA==BAEF9*)85@5B2?5>BDFFFFE;?F@<6;@EE?EEF@@;;EC012;(41>F:0:6(-(44-6A(-4(2,(,8?(41)((-(4..69
@M04999:289:000000000-L3R54:1:1101:17341:6698 2:N:0:408
GACTACTCGGGTATCTAATCCTGTTCGCTACCCATGCTTTCGAACCTCAGCGTCAGTTACAGACCAGAGAGCCGCCTTCGCCACTGGTGTTCTTCCATATATCTACGCATTCCACCGCTACACATGGAGTTCCACTCTCCTCTTCTGCACTCAAGAAAAACAGTTTCAGCTGCACTTCCCCGGTTAAGCCGAGGGCTTTCACAGCTGACTTGTTCTCCCGCCTGCGTTCGCTTTACGCCCAATAAATCCGGACAACGCTTGCCACCTACGTATTACCGCGGCTGCTGGCACGTAGTTAGCC
+
CCCCCGGGGGGGGGGGGGGGGGGGGGGGGGGGGGGGGGGGGGGGGGGGGGGDGGGGGGGGGGGGGGGGGGGGGGGGGGGGGGGGGGGGGGGGGGGGGGGGGGGGGGGGGGGGGGGGGGGGGGGGGGGGFGGGGGGGGGGGGGGGGGGFGGGGGGGFGGFFGGGGGGGGGGGGGGGGFGFGGG>EGGCAFGEEGDGDGGGGFFFFFFFFFFFBEFFFFFFFFFF=B@DFFFFD<<EEFF@EFF@@@9EEF99(9>F?0>FBBF>DFFFFF?:?2?<>AB0639BBBFB011<??:<?F29A:
@M04999:289:000000000-L3R54:1:1101:27324:6710 2:N:0:408
ACGTAGACTACTAGGGTATCTAATCCTGTTCGCTCCCCACGCTTTCGTCCATCAGCGTCAATCGGTATTTAGTAACCTGCCTTCGCAATCGGGGTTCTGTGTAATATCTATGCATTTCACCGCTACACTACACATTCCAGCTACTTCAATACTATTCAAGATTAACAGTATCAACGGCAGTTCTACAGTTAAGCTGCAGGTTTTCACCGCTGACTTATCAACCCGCCTACGGACCCTTTAAACCCAATAAATCCGGATAACGCTCGCATCCTCCGTATTACCGCGGCTGCTGGCACGGAGT
+
CCCCCGGGGGGGGGGGGGGGGGACFGGGGGGGGGGGGGGGGECGGGGGGGGGGGGGGGGGGGGGGGGFGGGGGGGGGGGGGGGGGGEGGGGGGGGGGGGGFGGGCFGGGGGGGGGGGGGGGGGGGGGGGGGGGGGGGGGGGGGGGGGGGGGGGGGGGGGGGGGGGGGGGGGGGGGG>GFGGGGGGGGGGGGGGGGGGGGGFFFFFFFFFFBFFFFFCFFFFD=DFAFFFFFFFF>DFFEFCFFF?DFFFFEEFEF@FF?E@?BDFFB>FFFFAFBBFF:AFBBFBB9BF??F::??B9;9:
@M04999:289:000000000-L3R54:1:1101:22856:6750 2:N:0:408
GCGAAGACTACCCGGGTATCTAATCCTGTTTGCTACCCACGCTTTCGAGCATGAACGTCAGTGTTATCCCAGGAGGCTGCCTTCGCCATCGGTATTCCTCCACATCTCTACGCATTTCGCTGCTACACGTGGAATTCTACCTCCCTCTGACACACTCTAGTTAGACAGTTTCAAATGCACGTCCCAAGTTGAGCTCGGGGATTTCACATCTGACTTATCTAACCGTCTGCGCTCGCTTTACGCCCAGTAATTCCGATTAACGCTCGCACCCTACGTATTACCGCGGCTGCTGTCACGTAGT
+
CCCCCGGGGGGGGGGGGGGGGGGGGGGGGGGGGGGGGGGGGGGGGGGGGGGGGGGGGGGGGGGGGGGGGGGGCGGGFGEGGGGGGGGGGGGGGGGGGGGGGGGGGGGGGGGGGCGGGGGGGGGGGGGGGGGGC?GGGGGGFGGGGGGGGDFGGGEGGGGF=EFGFGCFFGGGGGGGFGFGGGGGG=?FGGGGGGGGGGGGDEFFFFFFEFFEEFFFFFFE@EFDBFFF>EBFFFFFFFFFC6?F@FFEF3CEEFE2?D??E6>FF049B>B???FB2<:AAA?9>6;93:D>)8<>:((.4
@M04999:289:000000000-L3R54:1:1101:11012:6796 2:N:0:408
CGCGACTACAGGGGTATCTAATCCTGTTTGCTCCCCACGCTTTCGCATCTCAGCGTCAGTATCTGTCCAGAAGGCCGCCTTCGCCACCGGTATTCCTCCACATCTCTACGCATTTCACCGCTACACGTGGAATTCTACCTTCCTCTACAATACTCCAGATAACCAGTTTTAAGTGCAATTCCCAGGTTGAGCCCGGGGCTTTCACACCTAACTTAATTATCCGCCTACATGCCCTTTACGCCCAGTCATTCCGATTAACGCTCGCACCCTCCGTATTACCGCGGCTGCTGGCACGGAGTT
+
CCCCCGGGGGGGGGGDGGGGGGGGGGGGGGGGGGGGGGGGGGGGGGGGGGGGGGGGGGGGGGGGGGGGGGGGGGGGGGGGGGGGGGGGGGGGGGGGGGGGGGGGGGGGGGGGGGGGGGGGGGGGGGGGGGGGGGGGGGGGGGGGGGGGGGGGGGGGGGGGFGGGGGGGGGGGGGGGFGFGGGGGGGGGGGGGGGGGGDGGFFFFFFFFFFFFEFFFFFFFFFFFFFFFFFFFFFFFFFFFFFF<@FF<CCCE14<B?DA?B<:>6>B>B:1?B:?08>BB:99BB19???:((52>>018
@M04999:289:000000000-L3R54:1:1101:12779:6827 2:N:0:408
TTGGACTACAGGGGTATCTAATCCTGTTTGCTACCCACGCTTTCGCGCATGAACGTCAGTGTTATCCCATGAGGCTGCCTTCGCCATCGGTATTCCTCCACATCTCTACGCATTTCACTGCTACACGTGGAATTCTACCTCCCTCTGACACACTCTAGTTAGACAGTTTCAAATGCACGTCCCAAGTTGAGCTCGGGGATTTCACATCTGACTTATCTAACCGTCTCCGCTCGCTTTACGCACAGTACTTCCCATTAACGCTCGCACCCTACGTATTACCGCGGCTGCTGGCACGTAGTTT
+
CCCCCEC@EFDFEDGGGGFGFDGGGGF9FFG9;CCCBCCFGCDGGCGGGGGDGGGGFCFG@FFGFEG<<,C,EFEGGGFGGGGGEGEF@?FFFDAFGGGGGGGGF<BEGDGGG@FGDCCFFGCEFE@F?FBF:F;DFGDEGDEDGGFFF@FFG8EF;,@EFDFFF+6@CF:,@CF81?5=?DD,DEEGF,=DCFE9@CDGF>;=AA@FC@*:*<=6AF96AB4@DF)6>9>>9==BFEC57,6((.9.7CE<(.;46CC033120(378?F1(4):>2<22-(3166324((42(,..,).
@M04999:289:000000000-L3R54:1:1101:3374:6834 2:N:0:408
GTCTAGACTACTCGGGTATCTAATCCTGTTTGCTCCCCACGCTTTCGCATCTCAGCGTCAGTATCTGTCCAGAAGGCCGCCTTCGCCACCGGTATTCCTCCACATCTCTACGCATTTCACCGCTACACGTGGAATTCTACCTTCCTCTACAATACTCCAGATAACCAGTTTTAAGTGCAATTCCCAGGTTGAGCCCGGGGCTTTCACACCTAACTTAATTATCCGCCTACATGCCCTTTACGCCCATTCATTCCGATCAACGCTCGCACCCTCCGTATTACCGCGTCTGCTGTCCCGTAGT
+
CACCCEAFGGGGGGG>FGGGGGGGGGGCGGGGGGGGGGGGGGGGGG:FGDGGGFFGGGGEEGGGGFAFGGGFGCFGFGFGGGGGGGGEE?@@F+AFGFAEFGGGGGGGGGGGGEEEGGGGGGGGGGGGGGGE7=EFCG;FGGEGGGGGFG=9EFGGDFGDCECAD?FGGGGGGGGG9FCDGGGGFCFCFGFGFFGGG*7CDBAAFFFF=)046AFFFFF?8<C?=2(6(85@5>.//3.+6;(.90()1)1<CEF<D(/)/36?BF6(2(408:;<?04<2<:;((--1>AF27)),.(--
@M04999:289:000000000-L3R54:1:1101:25425:6873 2:N:0:408
AAGACTACTAGGGTATCTAATCCTGTTCGCTCCCCACGCTTTCGTCCATCAGCGTCAATCGGTATTTAGTAACCTGCCTTCGCAATCGGGGTTCTGTGTAATATCTATGCATTTCACCGCTACACTACACATTCCAGCTACTTCAATACTATTCAAGATTAACAGTATCAACGGCAGTTCTACAGTTAAGCTGCAGGTTTTCACCGCTGACTTATCAACCCGCCTACGGACCCTTTAAACCCAATAAATCCGGATAACGCTCGCATCCTCCGTATTACCGCGGCTGTTGGCACGGAGTT
+
CCCCCGGGGEEDGGGGGGGAFGCFGGFFGGGGGGGGEGGGCGGGGGDFFGEGDGGGGDGGGGEGGCFGGGGGGGGGGGGFGFGGGGGGGGGGCFGDGGFGFFGCGDDGFCEFGGFEFFFDCGEGGGGGGGGFBFEGGGGGGFCGEDGFFGAFFGFGGFGGGGGGGGGGGFGGGGDGAFFGGCFGFGGGAFDF?FGGFGGGFCAFFFB?5>BE5C>AEFFFFFAAD95@>9@>>D5BFC4*73?1=E@ECE(66:?D@@F9;66>9<BBFBFF(.(,4<A:6307;6(.21.)58(((4:
@M04999:289:000000000-L3R54:1:1101:8275:6908 2:N:0:408
CGACTACCGGGGTATCTAATCCTGTTTGCTCCCCACGCTTTCGCATCTCAGCGTCAGTATCTGTCCAGAAGGCCGCCTTCGCCACCGGTATTCCTCCACATCTCTACGCATTTCACCGCTACACGTGGAATTCTACCTTCCTCTACAATACTCCAGATAACCAGTTTTAAGTGCAATTCCCAGGTTGAGCCCGGGGCTTTCACACCTAACTTAATTATCCGCCTACATGCCCTTTACGCCCAGTCATTCCGATTAACGCTCGCACCCTCCGTCTTACCGCGGCTGCTGGCACGGAGGTGGC
+
CCCCCGGGGGGGGGGGGGGGGGGGGGGGGGGGGGGGGGGGGGGGGGGGGGGGGGGGGGGGGGGGGGGGGGGGGGGGGGGGGGGGGGGDGCFGGGGGGGGGGGGGGGGCFGGGGGGGGGGGGGGGGGGGGFFGGGGGGGFGFGGCFGGGGGGGGGGGFGGGGGGGGGCFFGGGGGFCFGFFFGGGGCFFGGGGGDGGG7FCFCAFFDFFFFFFFFFFEFFEFFF22@;EE;@@FDFE<7?FB;D@EFC3?<;(:B?A<?>2460112<:?B>:(80<42<F(399;B?:76:3(4,1(,(-(
@M04999:289:000000000-L3R54:1:1101:27982:6925 2:N:0:408
CGAGACTACCGGGGTATCTAATCCTGTTCGCTCCCCACGCTTTCGTCCATCAGCGTCAATCGGTATTTAGTAACCTGCCTTCGCAATCGGGGTTCTGTGTAATATCTATGCATTTCACCGCTACACTACACATTCCAGCTACTTCAATACTATTCAAGATTAACAGTATCAACGGCAGTTCTACAGTTAAGCTGCAGGTTTTCACCGCTGACTTATCAACCCGCCTACGGACCCTTTAAACCCAATAAATCCGGATAACGCTCGCACCCTCCGTATTACCGCGGCTGCTGGCCCGGGTTT
+
@AA8@@@<<@FGGGCBD@CF@CF@,CFG<,@6CFGGG:@CGGD<:,BFE@BFB<:FBBCF<C,86<E@C@FGAFGF8FEF?EFGG7F@FFG>FEGGA<AEE<F<,ABF4A?;FGEE9FEC>EGGGFF<=FFFGGGGGCCDGGGFGFGFDGD:F:@FDFF9,@FGCFGA:EGGFG689CFCG7CEGDGAGDCF,<<9*3;CFFAFF*95):9BE9@AE99=622=929==(>9>;DF@FFAA@D?15@E)6C;@(43?A2,(:30>>(4318:;?:B>AB>(3130(((4::((,-((-(,
@M04999:289:000000000-L3R54:1:1101:25058:6944 2:N:0:408
GTTTGACTACTCGGGTATCTAATCCTGTTTGCTCCCCACGCTTTCGCATCTCAGCGTCAGTATCTGTCCAGAAGGCCGCCTTCGCCACCGGTATTCCTCCACATCTCTACGCATTTCACCGCTACACGTGGAATTCTACCTTCCTCTACAATACTCCAGATAACCAGTTTTAAGTGCAATTCCCAGGTTGAGCCCGGGGCTTTCACACCTAACTTAATTATCCGCCTACATGCCCTTTACGCCCAGTCATTCCGATTAACGCTCGCACCCTCCGTATTACCGCGGCTGCTGGCACGGAGTT
+
CCCCCGGGGGGGGGGGGGGGGGGGGGGGGGGGGGGGGGGGGGGGGGGGGGGGGGGGGGGGGGGGGGGGGGGGGGGGGGGGGGGGGGGGGGGGGGGGGGGGGGGGGGGGGGGGGGGGGGGGGGGGGGGGGGGGGCGGGGGGGGGGGGGGGGGGGGGGGGGGGGGGGGGGGGGGGGGGFGFGGGGGGGGGGGGFGGGGGDGGFFFFFFFFFDEFFFFFFFFFFFC>BFFFFFFEEEDFFFFFFFBFD?FF@EFFFFFF;DFFF9<BBBBB9???BFF11?AB96>4>;9>F0)86<?F>(3<4
@M04999:289:000000000-L3R54:1:1101:11151:6972 2:N:0:408
TTGGGACTACACGGGTATCTAATCCTGTTTGCTCCCCACGCTTTCGCATCTCAGCGTCAGTATCTGTCCAGAAGGCCGCCTTCGCCACCGGTATTCCTCCACATCTCTACGCATTTCACCGCTACACGTGGAATTCTACCTTCCTCTACAATACTCCAGATAACCAGTTTTAAGTGCAATTCCCAGGTTGAGCCCGGGGCTTTCACACCTAACTTAATTATCCGCCTACATGCCCTTTACGCCCAGTCATTCCGATTAGCGCTCGCACCCTCCGTATTACCGCGGCTGCTGTCACGGCGTT
+
CCCCCGGGGGGGGGGGGGGGGGGGGGGGGGGGGGGGGGGDFGGGGGGGGGGGGGGGGGGGGGGGGGGFGGGGGGGGGDGGGGGGGGGGGGEGEGGGGGGGGGGGGGGGGGGGGGGGGGGGGGGGGGGEGGGGGGGGGGGGGGGGGGGGGGGFGGGGGGGGGGGGGGGGGGGGGGGFFGFGGGGGGGFGGGGFFGGGGDDGBFFFFFFFFFFEDFFFCFFFFFE@BDF?F;ECEFFFFEEF7@BB?(6<>EEEFF6;;04>;FFB0>FB9:6?F>?03:AB<:BFF999:FF-84<?<((3-
@M04999:289:000000000-L3R54:1:1101:25951:6992 2:N:0:408
GCGACTACTAGGGTATCTAATCCTGTTCGCTCCCCACGCTTTCGTCCATCAGCGTCAATCGGTATTTAGTAACCTGCCTTCGCAATCGGGGTTCTGTGTAATATCTATGCATTTCACCGCTACACTACACATTCCAGCTACTTCAATACTATTCAAGATTAACAGTATCAACGGCAGTTCTACAGTTAAGCTGCAGGTTTTCACCGCTGACTTATCAACCCGCCTACGGACCCTTTAAACCCAATAAATCCGGATAACGCTCGCATCCACCGTATTACCGCGGCTGCTGGCACGGAGTT
+
CCCCCGGGGGGGGGGGGGGGGGGGGGGGGGGGGGGGGGGGGGGGGGGGGGGGGGGGGGGGGGGGGGGGGGGGGGGGGGGGGGGGGGGGGGGGGGGGGGGGGGGGGGGGGGGGGGGGGGGGGGGGGGGGGGGGGGGGGGGGGGGGGGGGGGGGGGGGGGGGGGGGGGGGGGGGGGGGFGFGGGGGGGGGGGGGGGGGGGGGFFFFFFFFFFFFFFFFFFFFEFFFFFFF>DFFFFFFFCEFF<DFDFEEFFF;(/:<EFFF@?BFF<;?FB<>BBBFA<A?>FF>9B:>B????FF;6:<
@M04999:289:000000000-L3R54:1:1101:20598:6993 2:N:0:408
GACTGACTACCCGGGTATCTAATCCTGTTCGCTACCCATGCTTTCGAACCTCAGCGTCAGTTACAGACCAGAGAGCCGCCTTCGCCACTGGTGTTCTTCCATATATCTACGCATTCCACCGCTACACATGGAGTTCCACTCTCCTCTTCTGCACTCAAGAAACATAGTTTCAGCTGCAGCTCCCCAGTTAAGCTGGGGGCTTTCACAGCTGACTTATCTTCCCGCCTGCGTTCGCTTTACGCCCAATAAATCCGGACAACGCTTGCCACCTACGTATTACCGCGGCTGCTGGCACGTAGTT
+
CCCCCGGGGGGGGGGGGGGGGGGGGGGGGGGGGGGGGGGGGGGGGGGGGGGGGGGGGGGGGGGGGFGGGGGGGGGGGGGGGGGGGGGGGGGGGGGGGGGGGGGGGGGGGGGGGGGGGGGGGGGGGGGGGGFGGGGGGGGGGGGGGGGGGGGGGGGGGGGGGGGGGGGGGGGGGGGFFGFGGGGGGGGGGGGGGGGGGGGGFFFFFFFFFFFFFFFFFFFFFFF?FFFFFFFFFFFFFFFFFFB@DFF@E)<?@;9:B9<?0>B<1??B?F?7?B<2AB>A<?B>F014?F::?2<(486?<
@M04999:289:000000000-L3R54:1:1101:7181:7007 2:N:0:408
AGAGACTACTAGGGTATCTAATCCTGTTTGCTCCCCACGCTTTCGCATCTCAGCGTCAGTATCTGTCCAGAAGGCCGCCTTCGCCACCGGTATTCCTCCACATCTCTACGCATTTCACCGCTACACGTGGAATTCTACCTTCCTCTACAATACTCCAGATAACCAGTTTTAAGTGCAATTCCCAGGTTGAGCCCGGGGCTTTCACACCTAACTTAATTATCCGCCTACATGCCCTTTACGCCCAGTCATTCCGATTAACGCTCGCACCCTCCGTATTACCGCGGCTGCTGGCACGGAGTTT
+
CCCCCGGGGGGGGGGGGGGGGGGGGGGGGGGGGGGGGGGGGGGGGGGDGGGGGGGGGGGGGGGGGGGGGGGGGFGGGGGGGGGGGGGGGGGGGGGGGGGGGGGGGGGGGGGGGDGGGGGGGGGGGGGGGGEGGFFGGGGGGGGGGGGGGGGGGGGGGGFGGGGGGGFDGGGGGGGGFFFGDFGGFGGFGGGGGG+95CGGAAFFFFFFFFFBCBFAEFFFF?DF@FFFFFEFEBE=@CE:@6>F@E@EF??C8;(6?3;(238(-(27<2166?3(4))-,6>(21718241231>11-3)
@M04999:289:000000000-L3R54:1:1101:16091:7127 2:N:0:408
CGACTACTGGGGTATCTAATCCTGTTTGCTCCCCACGCTTTCGCATCTCAGCGTCAGTATCTGTCCAGAAGGCCGCCTTCGCCACCGGTATTCCTCCACATCTCTACGCATTTCACCGCTACACGTGGAATTCTACCTTCCTCTACAATACTCCAGATAACCAGTTTTAAGTGCAATTCCCAGGTTGAGCCCGGGGCTTTCACACCTAACTTAATTATCCGCCTACATGCCCTTTACGCCCAGTCATTCCGATTAACGCTCGCACCCTCCGTATTACCGCGGCTGCTGGCACGTAGTTAGC
+
CCCCCGGGGGGGGGGGGGGGGGGGGGGGGGGGGGGGGGGGGGGGGGGGGGGGGGGGGFGGGGGGGGGGGGGGGGGGGGGGGGGGGGGGGGGGGGGGGGGGGGGGGGGGGGGGGGGGGGGGGGGGGGGGGGGGGGGGGGGGGGGGGGGFGGGGGGGGGGGGGGGGGGGGGGFGGGGGFGFGGGGGGFGGFGGGGGGGGGGGFFFFFBFF@BEEE8FFFFFF;=@FFFFFEFFFFFFFFFFF@D@;<@EEFFFFFF?EFDBFFBF>FFB6<?986?FBFFFBF09>FBB??B?F6(.:?<AFA
@M04999:289:000000000-L3R54:1:1101:14548:7166 2:N:0:408
GACTACTCGGGTATCTAATCCTGTTTGCTCCCCACGCTTTCGCATCTCAGCGTCAGTATCTGTCCAGAAGGCCGCCTTCGCCACCGGTATTCCTCCACATCTCTACGCATTTCACCGCTACACGTGGAATTCTACCTTCCTCTACAATACTCCAGATAACCAGTTTTAAGTGCAATTCCCAGGTTGAGCCCGGGGCTTTCACACCTAACTTAATTATCCGCCTACATGCCCTTTACGCCCAGTCATTCCGATTAACGCTCGCACCCTCCGTATTACCGCGGCTGCTGGCACGGAGTTAGCC
+
CCCCCGGGGGGGGGGGGGGGGGGGGGGGGGGGGGGGGGGGGGGGGGGGGGGGGGGGGCFGGFGGGGFGGGGGGGGGGGGGGEGGGGGGDFGGGGGGFFGCGGGGGGGGFGGGGGGGGGEGGGGGFFGCGFGGGGGGGGGGGGGGGFGGGGGGGG8EFEFFGGFGGGGGGAFAFGGGFGFGGF+AFD8DFCGGGC5DDGGGFFFFBFF>BFEEFFFFFF=2FFF(>>CCB;>B@E3;0(:>70;@9?CEFF;6;@CC?9BB>B>>B?FBF>??BF9BF060(3(3:2:(1454,16:<)6<7
@M04999:289:000000000-L3R54:1:1101:19326:7189 2:N:0:408
TGACTACCAGGGTATCTAATCCTGTTCGCTCCCCACGCTTTCGTCCATCAGCGTCAATCGGTATTTAGTAACCTGCCTTCGCAATCGGGGTTCTGTGTAATATCTATGCATTTCACCGCTACACTACACATTCCAGCTACTTCAATACTATTCAAGATTAACAGTATCAACGGCAGTTCTACAGTTAAGCTGCAGGTTTTCACCGCTGACTTATCAACCCGCCTACGGACCCTTTAAACCCAATAAATCCGGATAACGCTCGCATCCTCCGTATTACCGCGGCTGCTGGCACGGAGTTAGC
+
CCCCCGGGGGGGGGGGGGGGGGGGGGGGGGGGGGGGGGGGGG@GGGGGGGGGGGGGGGGGCGFGGGGGGGGGGGGGGGGGGGGGGGGGGGGGGGGGGGGGGFGGFFGDFGEFGGGGGGGGGGGGGGGGGGGGGGGFGGGGGGGGGGGGGGGGGGGGCGGGGGGGGGFGGCGGDEDDFGFGGGGFGGGGGGGGGF79C?GGCFFFFFFFFFFFFFFFFFFDAAAF=D?@@FFDFFFFC>EFFFDDEEFF?F@F@61)7<0;;619?BFBFBB:?::6A<?;91;FFFFFF??FBB(((4:<4
@M04999:289:000000000-L3R54:1:1101:27455:7191 2:N:0:408
TAGACTACTCGGGTATCTAATCCTGTTTGCTACCCACGCTTTCGAGCATGAACGTCAGTGTTATCCCAGGAGGCTGCCTTCACCATCGGTATTCCTCCACATCTCTACGCATTTCACTGCTACACGTGGAGTTCTACCTCCCTCTGACACACTCTAGTTAGACAGTTTCAAATGCACGTCCCAAGTTGAGCTCGGGGATTTCACATCTGACTTATCTAACCGTCTGCGCTCGCTTTACGCCCAGTAATTCCGATTAACGCTCGCACCCTACGTATTACCGCGGCTGCTGGCACGTAGTT
+
CCCCCGGGGGGGGGGGGGGGGGGGGGGGGGGGGGGGGGGGGGGGGGGGGGGGGGGGGGGGGGGGGGGGGGGGGGGGGGGGGGGGGGGGGGGGGGGGGGGGGGGGGGGGGGGGGGGGGGGGGGGGGGGGGGGGGGGGGGGGGGGGGGGGGGGGGGGGGGGFGCGGGDGGGGGGGGGGFGFGGGGGGGGGGGGGGGGGGGGGFFFFFFFFFFFFFFFFCFFFFFFFFDFAFFFFFFFFCE@FBFDDFFFEEEEF@DFFFF<@FFFFFFFFFFB?<7>?FFFFFFF;1;?:??<:?<:B<?B
@M04999:289:000000000-L3R54:1:1101:27125:7198 2:N:0:408
TGCGACTACTCGGGTATCTAATCCTGTTTGCTCCCCACGCTTTCGCATCTCAGCGTCAGTATCTGTCCAGAAGGCCGCCTTCGCCACCGGTATTCCTCCACATCTCTACGCATTTCACCGCTACACGTGGAATTCTACCTTCCTCTACAATACTCCAGATAACCAGTTTTAAGTGCAATTCCCAGGTTGAGCCCGGGGCTTTCACACCTAACTTAATTATCCGCCTACATGCCCTTTACGCCCAGTCATTCCGATTAACGCTCGCACCCTCCGTATTACCGCGGCTGCTGGCACGGAGTTT
+
CCCCCGGGGGGGGGGGGGGGGGGGGGGGGGGGGGGGGGGGGGGGGGGGGGGGFGGGGGGGGGGGGGGGGGGGGGGGGGGGGGGGGGGGGGGGGGGGGGGGGGGGGGGGGGGGGGGGGGGGGGGGGGGGGGGGDFGGGGGGGGGGGGGGGGGGGGFGGGGGFGGGGGGGGGGGGFGGFGFGGGGGGGGGGGGGGGGGGGGDFFFFFFFDBFFFFFFFFFFFFFFFD?DFEFEFE@EDFFEEFBB0;EFFFFFFF@D;DFB:06?FFFF>:?F?>?18:AAA?F>FB0(6,2:?()(3(913-
@M04999:289:000000000-L3R54:1:1101:8936:7201 2:N:0:408
CGGACTACTAGGGTATCTAATCCTGTTTGCTCCCCACGCTTTCGCCTCTCAGCGTCAGTATCTGTCCAGAAGGCCGCCTTCGCCACCGGTATTCCTCCACATCTCTACGCATTTCACCGCTACACGTGGAATTCTACCGTCCTCTACAATACTCCAGATAACCAGTTTTAAGTGCAATTCCCAGGTTGAGCCCGGGGCTTTCACACCTAACTTAATTATCCGCCTACATGCCCTTTACGCCCAGTCATTCCGATTAACTCTCGCACCCTCCGTATTACCGCGGCTCCTGGCATGGTTTTAC
+
CCC@CDGGFEFCGGCFGGGGFFFG<FGGGGGGGGGGG7FGEGAGG,FGEGGGGGGGBCECFDGFFDFEGGGG,FFEEGFGGDGEEGG:EGGGGEFGGGGFGGGGGGGGGGCFEFGGGGDGGGGGG:AFC@EA=FG9EFEDGGGGGGG9EFFGGG?FCCGA8ED?8DDEFD=E=EGGFDDDG689+@DF6?F6@E>>*7C*9BAFFAAA@35CFFAFC@8<=(6@5@BE?CE@;;@FFF?B>9;0;<@C)/.;0;D14>)44:(3(7;(36?7:08>).960,(4;(,.,32().()).-).
@M04999:289:000000000-L3R54:1:1101:8126:7262 2:N:0:408
TTGGGACTACCGGGGTATCTAATCCTGTTCGCTCCCCACGCTTTCGTCCATCAGCGTCAATCGGTATTTAGTAACCTGCCTTCGCAATCGGGGTTCTGTGTAATATCTATGCATTTCACCGCTACACTACACATTCCAGCTACTTCAATACTATTCAAGATTAACAGTATCAACGGCAGTTCTACAGTTAAGCTGCAGGTTTTCACCGCTGACTTATCAACCCGCCTACGGACCCTTTAAACCCAATAAATCCGGATAACGCTCGCATCCTCCGTATTACCGCGGCTGCTGGCACGGAGTT
+
CCCCCGGGGGGGGGGGGGGGGGGGGGGGGGGGGGGGGGGGGGGGGGGGGGGGGGGGGGGGGGGGGGGFGGGGGGGGGGGGGGGGGGGGGGGGGGGGGGGGGGGGGGGGGGGGGGGGGGGGGGGGGGGGGGGGGGGGGGGGGGGGGGGGGGGGGFGGGFGFGGGGGGGGGGGGGGGGFGFGGGGGGGGGGGGGGGGGGGGGFFFFFFFEBFB9DFFFFFFFFFFF>>FFDD=DFFFFFFFFFFFFFFFEFFFFFFF@FBAFFFF?BFFFBB7ABBFFBFFFF099>>9;BF:?FBDFB>FB:
@M04999:289:000000000-L3R54:1:1101:14283:7307 2:N:0:408
GGGACTACCGGGTATCTAATCCTGTTTGCTACCCACGCTTTCGAGCATGAACGTCAGTGTTATCCCAGGAGGCTGCCTTCGCCATCGGTATTCCTCCACATCTCTACGCATTTCACTGCTACACGTGGAATTCTACCTCCCTCTGACACACTCTAGTTAGACAGTTTCAAATGCACGTCCCAAGTTGAGCTCGGGGATTTCACATCTGACTTATCTAACCGTCTGCGCTCGCTTTACGCCCAGTAATTCCGATTAACGCTCGCACCCTACGTATTACCGCGGCTGCTGGCACGTAGTTAGC
+
CCCCCGGGGGGGGGGGGGGGGGGGGGGGGGGGGGGGEGGGGGGGGGGGGGGGGGGGGGGGGGGGGGGGGGGGGGGGGGGGGGGGGGGGGGGGGGGGGGGGGGGGGGGGGGGGGGGGGEGGGGGGGGGGDGGGGGGGGGGGGGGGGGGGGGGGGGGGGGGDFGGGGGGGGGGGGGGGFGFGGFGGGGGGGGGGG+9DDGGGFFFFFFFCFEFFFFFFFFFFEDDF>EFAF?FFFFFFFFFBFF;@EEEFFFFFFFFFF6@DFFFFFFFF:B3:<AFAFF6>06629??BFF<<:6?((6:94
@M04999:289:000000000-L3R54:1:1101:13904:7322 2:N:0:408
TTAAGACTACTGGGGTATCTAATCCTGTTTGCTCCCCACGCTTTCGCATCTCAGCGTCAGTATCTGTCCAGAAGGCCGCCTTCGCCACCGGTATTCCTCCACATCTCTACGCATTTCACCGCTACACGTGGAATTCTACCTTCCTCTACAATACTCCAGATAACCAGTTTTAAGTGCAATTCCCAGGTTGAGCCCGGGGCTTTCACACCTAACTTAATTATCCGCCTACATGCCCTTTACGCCCAGTCATTCCGATTAACGCTCGCACCCTCCGTATTACCGCGGCTGCTGGCACGGAGTT
+
CCCCCGGGGGGGGGGGGGGGGGGGGGGGGGGGGGGGGGGGGGGGGGGGGGGGGGGGGGGGGGGGGFGGGGGGGGGGGGGGGGGGGGGGGGGGGGGGGGGGGGGGGGGGGGGGGGGGGGGGCEGGGGGGGGGGGGGGGGGGGGGGGGGGGGGGGFGGGGFGGGFGGGGGGGGFGGGGFGFGGGGGGGFGGFFGGGGGGGGGFFFFFFCFFFFEFFA9CCFCFEF=DDDDF:CCFFFFFFCF0?B@D(6=A?7CE;;DF@3;(7<416199:BF<(-(4?AA<?F19>;>::2:?(.39(3:4
@M04999:289:000000000-L3R54:1:1101:7283:7411 2:N:0:408
AGACTACCCGGGTATCTAATCCTGTTTGCTACCCACGCTTTCGAGCATGAACGTCAGTGTTATCCCAGGAGGCTGCCTTCGCCATCGGTATTCCTCCACATCTCTACGCATTTCACTGCTACACGTGGAATTCTACCTCCCTCTGACACACTCTAGTTTGACAGTTTCAAATGCACGTCCCAAGTTGAGCTCGGGGATTTCACATCTGACTTATCTAACCGTCTGCACTCGCTTTACGCCCAGTAATTCCGATTAACGCTCGCACCCTACGTATTACCGCGGCTGCTGGCCCGTAGTTAGC
+
CCCCCGGGGGGGGGGGGGGGGGFGGGGGGGGGGGGGGGGGGGGGGGGGGGGGGGGGGGGGGGGGGGGGGGGGGGGGGGGGGGGGGGGGGGGGGGGGGGGGGGGGGGGGGGGGGGGGGGGGGGGGGGGGGGFGGGGGGFGDEGGGGGGGGGGGGGFGEFGGFEGGFGGGFGGGGGGGFGFGGGFFFFGGGGGGGGGDGGCCFFFFFFFFCFFFFFFFFFFFA@@BBE?EFFDF@FFFE@FE>2>EF?C?EC@?DF<CC?BF?;@BF>FB:??B<<B94<(441>99:2>>0((,4(4,:AB<
@M04999:289:000000000-L3R54:1:1101:6813:7412 2:N:0:408
GGTGACTACAGGGGTATCTAATCCTGTTTGCTCCCCACGCTTTCGCATCTCAGCGTCAGTATCTGTCCAGAAGGCCGCCTTCGCCACCGGTATTCCTCCACATCTCTACGCATTTCACCGCTACACGTGGAATTCTACCTTCCTCTACAATACTCCAGATAACCAGTTTTAAGTGCAATTCCCAGGTTGAGCCCGGGGCTTTCACACCTAACTTAATTATCCGCCTACATGCCCTTTACGCCCAGTCATTCCGATTAACGCTCGCACCCTCCGTATTACCGCGGCTGCTGGCCCGGAGTTT
+
CCCCCGGGGGGGGGGGGGGGGGGGGGGGGGGGGGGGGGGGGGGGGGGGGGGGGGGGGGGGGGGGGGGGGGGGGGGGGGGGGGGGGGGGGGGGGGGGGGGGGGGGGGGGGGGGGGGGGGGGGGGGGGGGGGGGGGGGGGGGGGGGGGGGGGGGGGGGGGGGGGGGGGGGGGGGGGGGFGFGGGGGGGGGGGGGGGGGDGDGFFFFFFFFFFFFFFFFFFFFFE=DDFFFEEFFFFFDF9CBD>@;D@EEC<EEF?6@@CE@FFF>66>>?BFFB?<:7)6A((241-(:7),,,410(((2)
@M04999:289:000000000-L3R54:1:1101:6832:7475 2:N:0:408
AGGACTACCAGGGTATCTAATCATGTTCGCTCCCCACGCTTTCGTCCATCAGCGTCAATCGGTATTTAGTAACCTGCCTTCGCAATCGGGGTTCTGTGTAATATCTATGCATTTCACCGCTACACTACACATTCCAGCTACTTCAATACTATTCAAGATTAACAGTATCAACGGCAGTTCTACAGTTAAGCTGCAGGTTTTCACCGCTGACTTATCACCCCGCCTACTGACCCTTTAAACCCAATAAATCCGGATAACGCTCGCATCCTCCGTATTACTGCGGCTGCTGGTACGGAGTTAT
+
C@@C@FGGDGD,@@E,CAA<FF,EC@F@BBF,C6FFGGC:6C<FFGEGFGGAFEFGE:<EF:FF@9FEEFGF9<FGGG<EGDC@@@FD,+C7FGGFE?F@?FG9=E;B,CAE@FG<@EFGGCGFEBFGFFGCFD,>EF8BDF8EGD=AFGGGCCA;>FFAF8=DGDGFGA=FE=CGEFDGGGGGGGGF=6ECFFGC?FCF951?ABEAB58*29F>=+//?4AA>>D357073>2.>*/;B>?6;@F4.9;032;34)(31(4(3:>F2<:3(((4<:).6-7;>FBFF(()--123:<4.
@M04999:289:000000000-L3R54:1:1101:6161:7476 2:N:0:408
TGGGACTACAGGGGTATCTAATCCTGTTTGCTCCCCACGCTTTCGCATCTCAGCGTCAGTATCTGTCCAGAAGGCCGCCTTCGCCACCGGTATTCCTCCACATCTCTACGCATTTCACCGCTACACGTGGAATTCTACCTTCCTCTACAATACTCCAGATAACCAGTTTTAAGTGCAATTCCCAGGTTGAGCCCGGGGCTTTCACACCTAACTTAATTATCCGCCTACATGCCCTTTACGCCCAGTCATTCCGATTAACGCTCGCACCCTCCGTATTACCGCGGCTGCTGGCACGGAGTTT
+
CCCCCGGGGGGGGGGGGGGGGGGGGGGGGGGGGGGGGGGGGGGGGGGGGGGGGGGGGGGGGGGGGGGGGGGGGGGGGGGGGGGGGGGGGGGGGGGGGGGGGGGGGGGGGGGGGGGGGGGGGGGGGGGGFGGGGFGGDGGGGGGGGGGGGFGFFGGGGGGGGGGGGGGGGGGGEEDGFGFGGGGGGGGGGGGGGGGGGGGGFFFFFFFFDFFDFFFFFFFFFFFFFFFFFF<=@DF@;EFFFF@@;@FFE?EFFFFFFFFDFB<260;7?F?04:(3?24<:>6>F9;BF??(380116??)
@M04999:289:000000000-L3R54:1:1101:11649:7476 2:N:0:408
GACTACCGGGGTATCTAATCCTGTTTGCTCCCCACGCTTTCGCACCTGAGCGTCAGTCTTTGTCCAGGGGGCCGCCTTCGCCACCGGTATTCCTCCAGATCTCTACGCATTTCACCGCTACACCTGGAATTCTACCCCCCTCTACAAGACTCTAGCCTGCCAGTTTCGAATGCAGTTCCCAGGTTGAGCCCGGGGATTTCACATCCGACTTGACAGACCGCCTGCGTGCGCTTTACGCCCAGTAATTCCGATTAACGCTTGCACCCTCCTTATTCCCGCGTCTGTGGGCACGGTGTTAGCC
+
CCCCCGGGGGGGGGGGGGGGGGGGGGGGGGGGGGGGGGGGGGGGGGGGAFGGGGGGGGGGGGGGGGCDEGDGGGGGGGGGGGGGGGGGDGGGGGGGGGGGGGGGGGGGGGGGGGGGGGGGGGGGGGFDGGGGGGGGGGGGGGGGGGFGGGGGGGCGGGGGGGGFGGGGFFGGGGGGFGFGGF*=FFF@FGGGGCED7CFGFFFFFFFB@FFAAFFFFFFFFFFFFBFB:BFFFF9A?FFFF:BAF9)6:03:?<DA?FFB6:)471:?,())6>)64496,233))(-((-((,-8())6)
@M04999:289:000000000-L3R54:1:1101:21685:7483 2:N:0:408
GAACAGACTACTCGGGTATCTAATCCTGTTCGCTACCCATGCTTTCGAACCTCAGCGTCAGTTACAGACCAGAGAGCCGCCTTCGCCACTGGTGTTCTTCCATATATCTACGCATTCCACCGCTACACATGGAGTTCCACTCTCCTCTTCTGCACTCAAGAAAAACAGTTTCAGCTGCACTTCCCCGGTTAAGCCGAGGGCTTTCACAGCTGACTTGTTCTCCCGCCTGCGTTCGCTTTACGCCCAATAAATCCGGACAACGCTTGCCACCTACGTATTACCGCGGCTGCTGGCACGTAGT
+
CCCCCGGGGGGFGGGGGGGGGGGFGGGGGGGGGGCGGGGEGGGGGGGGGGGGGGGGGGGGGGGGGDGDGGGGGGGGGGGGGGGGGGGGGFGGGGGGGGGGGGGGGGGGGGGGGGGGGGGGGGGGGGGGGGGGGGGGGGGGGGGGGGGGFGGGDGGGGFFGDC8DGDGGGFFGGFGFFGFGFFGGGGEEGGGF7EFGDGDGFFFFFFFFFB4;BFFF=FBEFFFF26@F2@@?<?FFDFFFF;<>FF(=@E4?BBF>FFBFBFFF??FFF?B?:?FFFBF>B2:99B9>>B>4??:223??4
@M04999:289:000000000-L3R54:1:1101:26080:7531 2:N:0:408
AGGACTACACAGGTATCTAATCCTGTTTGCTACCCACGCTTTCGAGCATGAACGTCAGTGTTATCCCAGGAGGCTGCCTTCGCCATCGGTATTCCTCCACATCTCTACGCATTTCACTGCTACACGTGGAATTCTACCTCCCTCTGACACACTCTAGTTAGACAGTTTCAAATGCACGTCCCAAGTTGAGCTCGGGGATTTCACATCTGACTTATCTAACCGTCTGCGCTCGCTTTACGCCCAGTAATTCCGATTAACGCTCGCACCCTACGTATTACCGCGGCTGCTGGCACGTAGTT
+
CCCCCGGGGGGGGGGGGGGGGGGGGGGGGGGGGGGGGGGGGGGGGGGGGGGGGGGGGGGGGGGGGGGGFGGGGGGGGGGGGGGGGGGGGGGGGGGGGGGGGGGGGGGGGGGGGGGGGGGGGGGGGGGGGGGGGGGGGGGGGGGGGGGGGGGGGGGGGGGGGGGGGGGGGGGGGGGGFGFGGGGGGGGGGGGGGGGDDGGGFFFFFFFFFFFFFFFFFFFFFBFFFFFFFFFBFFFFFFFFF>91@C<CEE?EFFFFCE1;@DFFB@3<?B?0:2<?FFBB>;>>BB?FFBB14????:B
@M04999:289:000000000-L3R54:1:1101:26039:7560 2:N:0:408
TGACTACTGGGGTATCTAATCCTGTTTGCTACCCACGCTTTCGAGCATGAACGTCAGTGTTATCCCAGGAGGCTGCCTTCGCCATCGGTATTCCTCCACATCTCTACGCATTTCACTGCTACACGTGGAATTCTACCTCCCTCTGACACACTCTAGTTAGACAGTTTCAAATGCACGTCCCAAGTTGAGCTCGGGGATTTCACATCTGACTTATCTAACCGTCTGCGCTCGCTTTACGCCCAGTAATTCCGATTAACGCTCGCACCCTACGTATTACCGCGGCTGCTGGCACGTAGTTAGC
+
CCCCCGGGGGGGGGGGGGGGGGGGGGGGGGGGGGGGGGGGGGGGGGGGFGGGGGGGGGGGGGGGGGGGGGGGGGGGGGGGGGGGGGGGGGGGGGGGGGGGGGGGGGGGGGGGGGGGGGGGGGGGGGGGGGGGGGGGGGGGGGGGGGFGGGGGGGGGFFGFFGGGGGFGGFGGGGGGFGAGGGFGEGGGGGAEGGGG6?FGFFFFCFFFFFEFFCFFFFFFFFFFDFFFFFFFFFFFFF9A=;DFFFEEFFF;@FFFFFFD@;B63;362,1:?AF2A4240691,:8:(4(),.2:?>>A<
@M04999:289:000000000-L3R54:1:1101:5194:7563 2:N:0:408
GGACTACAGGGGTATCTAATCCTGTTCGCTCCCCACGCTTTCGTCCATCAGCGTCAATCGGTATTTAGTAACCTGCCTTCGCAATCGGGGTTCTGTGTAATATCTATGCATTTCACCGCTACACTACACATTCCAGCTACTTCAATACTATTCAAGATTAACAGTATCAACGGCAGTTCTACAGTTAAGCTGCAGGTTTTCACCGCTGACTTATCAACCCGCCTACGGACCCTTTAAACCCAATAAATCCGGATAACGCTCGCATCCTCCGTATTACCGCGGCTGCTGGCACGGAGTTAGC
+
CCCCCGGGGGGGGGGGGGGGGGGGGGGGGGGGGGGGGGGGGGGGGGGGGGGGGGGGGGGGGGGGGGGGGGGGGGGGGGGGGGGGGGGGDGGGGGGGGGGGGGGGGGGDGGGGGGGGGGGGGGGGGGGGGGGGGGGGGGGGGGGGGGGGGGGGGGGGGGGGGGGGGGGGGGGGGGGGFGFGGGGGGGGGGGGGGGGFG+DFFFFFFFFEFF@EFFFFFFFD>BBFFF?>@>BFFFFCCEFFFFDFFF<CEFF><FFFF<FFFFFF?BFFA?>B?02<<9:>9>629:B:(::<81>9?7)).
@M04999:289:000000000-L3R54:1:1101:23355:7567 2:N:0:408
GACTACAGGGGTATCTAATCCTGTTTGCTCCCCACGCTTTCGCATCTCAGCGTCAGTATCTGTCCAGAAGGCCGCCTTCGCCACCGGTATTCCTCCACATCTCTACGCATTTCACCGCTACACGTGGAATTCTACCTTCCTCTACAATACTCCAGATAACCAGTTTTAAGTGCAATTCCCAGGTTGAGCCCGGGGCTTTCACACCTAACTTAATTATCCGCCTACATGCCCTTTACGCCCAGTCATTCCGATTAACGCTCGCACCCTCCGTATTACCGCGGCTGCTGGCACGGAGTTAGCC
+
CCCCCGGGGGGGGGGGGGGGGGGGGGGGGGGGGGGGGGGGGGGGGGGGGGGGGGGGGGGGGGGGGGGGGGGGGGGGGGGGGGGGGGGGGGGGGGGFGGGGGGGGGGGGGGGGGGGGGGGGGGGGGGGGGGGGGGGGGGGGGGGGGGGGGGGGGGGGGGGGGGGGGGGGGGGGGGGGFGFGGGFCFGGGGGGGGGGGGFGGFFFFFFFFDFFFCFFFFFFDFDFFFBEFFBDEFFFFFF3>?<E@FFFFFF<D;<EFDFF<FFBF9B?FFFFBFFFFF019BFFF??20124?02(::>FB8
@M04999:289:000000000-L3R54:1:1101:13188:7576 2:N:0:408
GACTACTAGGGTATCTAATCCTGTTTGCTCCCCACGCTTTCGCATCTCAGCGTCAGTATCTGTCCATAAGGCCGCCTTCGCCACCGGTATTCCTCCACATCTCTACGCATTTCACCGCTACACGTGGAATTCTACCTTCCTCTACAATACTCCAGATAACCAGTTTTAAGTGCAATTCCCAGGTTGAGCCCGGGGCTTTCACACCTAACTTAATTATCCGCCTACATGCCCTTTACGCCCAGTCATTCCGATTAACGCTCGCACCCTCCGTATTACCGCGGCTGCTGGCACGGAGTTAGCC
+
CCCCCGGGGGGGGGGGGGGGGGGGGGGGGGGGGGGEGGGGGGGGGGGGGGGGGGGGGGGGGGGGGG,CEECGGGGGGGGGDGGGGGGG:FGFGGGGGGGGGGGGGGGGGGGGGGGGEGGGGGGGGGGEGFGGGGGGGGGGGGGGGDFGGGGFGG8@FFGGGFGGGGGGGGGCD8FGFGFGGGFGGF?DFFG>E8CDDGGGFABFFFFFFFF=CFF>EFFFFDFDFEE*5>BFFFEF=<2>07=EFEFFF@0?F?EF06;<9B>BFFFFFFF1:?2A>BF(,9>>??:4<(<<(204:)<A:
@M04999:289:000000000-L3R54:1:1101:9362:7578 2:N:0:408
GGGCGACTACTGGGGTATCTAATCCTGTTCGCTCCCCACGCTTTCGTTCATCAGCGTCAATCGGTATTTAGTAACCTGCCTTCGCAATCGGGGTTCTGTGTAATATCTATGCATTTCACCGCTACACTACACATTCCAGCTACTTCAATACTATTCAAGATTAACAGTATCAACGGCAGTTCTACAGTTAAGCTGCAGGTTTTCACCGCTGACTTATCAACCCGCCTACGGACCCTTTAAACCCAATAAATCCGGATAACGCTCGCATCCTCCGTATTACCGCGGCTGCTGGCACGGCGTT
+
CCCCCGGGGGGFFGGGGGGGGGGGGGGGGGGGGGGGGGGGGGGGGGGGGGGGGGGGGGGGGGGGGGGGGGGGFGGGGGGGGGGGGGEGGGGGGGGGGGGGGGFGFGGGGGFGGGGGGFGGGGGGGGGGGGGGGGGGGGGGGFGGGGGGGGGGGGGGGGGFGGGGGGEGFGGGGGGGBGFGGGGGGGGGGGGFGGGGGFFGFFFFFFFBFFBADFFFFFFFFFFABFFDF@2=BFFFF@E@EFFDD<;@EFFFF;;(:<E@?B??9BBF>BBF?FF:?FFFFFF9B;921::7:7>19(494
@M04999:289:000000000-L3R54:1:1101:11710:7588 2:N:0:408
CGACTACTGGGGTATCTAATCCTGTTTGCTACCCACGCTTTCGAGCATGAACGTCAGTGTTATCCCAGGAGGCTGCCTTCGCCATCGGTATTCCTCCACATCTCTACGCATTTCGCTGCTACACGTGGAATTCTACCTCCCTCTGACACACTCTAGTTTGACAGTTTCAAATGCACGTCCCAAGTTGAGCTCGGGGATTTCACATCTGACTTATCTAACCGTCTGCGCTCGCTTTACGCCCAGTAATTCCGATTAACGCTCGCACCCTACGTATTACCTCGGCTGCTGGCACGTAGTTAGC
+
CCCCCGGGGGGGGGGGGGGGGGGGGGGGGGGGCGGGGGGGGGGGGGGGGGGGGGGGCGGGGGGGGGDGFGGGGGGGGGGGGGGDGGGGGFFGGGGGGGGGGGGGGGGFGGGGGGGGGDGGGGGGCFGEGGGGGGFDEGGGGGGGGGGCGGGGGGG8EGGFGGGGGGGGGGGGGGFGFDDGGG?FGG::DFGFG8EDCDGGFFFFFFFFEEFFEFAFF6A<5>FB>CBFBDFF@BDFEFFB61(;)<C?E;E0;D;EE7>;DFF9B1<61::B)<?9<4)58:?B9?:,::??FF?(3<<<<
@M04999:289:000000000-L3R54:1:1101:24276:7597 2:N:0:408
CTACTGACTACTGGGGTATCTAATCCTGTTTGCTACCCACGCTTTCGAGCATGAACGTCAGTGTTATCCCAGGAGGCTGCCTTCGCCATCGGTATTCCTCCACATCTCTACGCATTTCACTGCTACACGTGGAGTTCTACCTCCCTCTGACACACTCTAGTTAGACAGTTTCAAATGCACGTCCCAAGTTGAGCTCGGGGATTTCACATCTGACTTATCTAACCGTCTGCGCTCGCTTTACGCCCAGTAATTCCGATTAACGCTCGCACCCTACGTATTACCGCGGCTGCTGGCACGGAGT
+
CCCCCGGGFGGGGGGGGGGGGGGGGGGGGGGGGGGGGGGGGGGGGGEFGGGGGGGGGGGGGFGFGGGGGGGGGGC:FFGGGGGGFGGGGGGGGGFGGGFGGGG8:DGGGGGGGGGGGCFGGGGGGGGGFGFEGFGGGGFGGGGGGGGGGGGGGGGDFFGGDDEGGGFGFFEFGGGGFGFGDGGGGGGEGEGD?FAFGDDDEBFF6<FCEBEF<FFFFF>EFFEFA7A@BEF=4>=@2>BFC9DFB@D@)9?ECFE0?;0CF04<<6>;9;BF???:?A?)6<?BB62,6:??06,489>0-
@M04999:289:000000000-L3R54:1:1101:18896:7602 2:N:0:408
GCGACTACTAGGGTATCTAATCCTGTTCGCTCCCCACGCTTTCGTCCATCAGCGTCAATCGGTATTTAGTAACCTGCCTTCGCAATCGGGGTTCTGTGTAATATCTATGCATTTCACCGCTACACTACACATTCCAGCTACTTCAATACTATTCAAGATTAACAGTATCAACGGCAGTTCTACAGTTAAGCTGCAGGTTTTCACCGCTGACTTATCAACCCGCCTACGGACCCTTTAAACCCAATAAATCCGGATAACGCTCGCATCCTCCGTATTACCGCGGCTGCTGGCACGGATTT
+
CCCCCGGGGGGGGGGGGGGGGGGGGGGGGGGGGGGGGEGGGGGGGGGGGGGGGDGGGGGGGGGCFGGGGGGGGGGGGGGGGGGGCFGGGGGGGGGGGGGGFGGGGGGGDFGGGGGGGGGGGGGGGGGGGGGGGGGGGGGFGGGGGGGGGGDGGGGGGGGGGFGGGGGGGGGGEEDGFGFGGGGGGFGGGGFGGGGFFGGGFFFFFFBFAAFFFFFFEFFFFAABDFFF2>@BFFFFFFFFFF@1=;EFFFFF9;;?EE0;<D9;9?F?<DF03,8?AA6(4999;9?FFF?<4?((((5
@M04999:289:000000000-L3R54:1:1101:23397:7620 2:N:0:408
TCGACTACTGGGGTATCTAATCCTGTTCGCTCCCCACGCTTTCGTCCATCAGCGTCAATCGGTATTTAGTAACCTGCCTTCGCAATCGGGGTTCTGTGTAATATCTATGCATTTCACCGCTACACTACACATTCCAGCTACTTCAATACTATTCAAGATTAACAGTATCAACGGCAGTTCTACAGTTAAGCTGCAGGTTTTCACCGCTGACTTATCAACCCGCCTACGGACCCTTTAAACCCAATAAATCCGGATAACGCTCGCATCCTCCGTATTACCGCGGCTGCTGGCACGGATTT
+
CCCCCGGGGGGGGGGGGGGGGGGGGGGGGGGGGGGGGGGGGGGGGGGGGGGGGGGGGGGGGGGGGGGGGGGGGGGGGGGGGGGGGGGGGGGGGGGGGGGGGGGGGGGGGGGGGGGGGGDGGGGGGGGGGGGGGGGGGGGGGGGGGGGGGGGGGGGGGGGGGGGGGGGGGGGGGGGGFGFGGGGGGGGGGGGGGGGFGGGGFFFFFFFFF5@CEFFFFFFFE>ABD9>F=@=>@BDFF<<B@FF@@F<EC<EF1(/3<E<@F@BBBF;BFF?(,48:<>B6;06>FB:,244143(((44
@M04999:289:000000000-L3R54:1:1101:22786:7653 2:N:0:408
AAGACTACCGGGGTATCTAATCCTGTTCGCTCCCCACGCCTTCGTCCATCAGCGTCAATCGGTATTTAGTAACCTGCCTTCGCAATCGGGGTTCTGTGTAATACCTATGCATTTCACCGCTACACTACACATTCCAGCTACTTCAATACTATTCAAGATTAACAGTATCAACGGCAGTTCTACAGTTAAGCTGCAGATTTTCACCGCTGACTTATCAACCCGCCTACGGACCCTTTAAACCCAATAAATCCGGCTAACGCTCGCATCCTCCGTATTACCGCGACTGCTGGTACGGATTT
+
-B<CCFCEEEGGGGGGFGCEEFCFEFGFCFEGEGGFF@FDFGG<CFGGGGGFGGGGGEGG<BFAFFG9,C@CGGGGFBFFFFGF+==<7CGGGGFEGCFFB?FAFGCF9FAE<FEAF9@EGEFGGGCEFGGGGAFCFFGFFGGGA,@;FGGGGGA83=FD=EFGBFEEC:,,+@+=*;<FCCCFBFFEFFGGCFGC+3BDF<CFBBEF=2:BE+BC6=3-5)6>>====9@B@D1@9.4F@??;8;<>7.51,(.24>:;686>>1-54A3(,,4.).6193(,492<)4()6-21(-2
@M04999:289:000000000-L3R54:1:1101:24220:7662 2:N:0:408
GGGTGACTACTCGGGTATCTAATCCTGTTTGCTCCCCACGCTTTCGCATCTCAGCGTCAGTATCTGTCCAGAAGGCCGCCTTCGCCACCGGTATTCCTCCGCATCTCTACGCATTTCACCGCTACACGTGGAATTCTACCTTCCTCTACAATACTCCAGATAACCAGTTTTAAGTGCAATTCCCAGGTTGAGCCCGGGGCTTTCACACCTAACTTAATTATCCGCCTACATGCCCTTTACGCCCAGTCATTCCGATTAACGCTCGCACCCTCAGTATTACCGCGGCTGCTGGCACGGAGTT
+
CCCCCGGGFGGGGGGGGGGGGGGGGGGGGGGGGGFGEGGGGGGGGGGGGGGGGGGGGGGGGGGGGGGGGGGFGGGGGGGGGGCGGGGGGGGG>FGFGGGGFGGEGGGGGGGGGGGGGGGGGGGGGGGGGDEEGGGGGGFFGGGGGGGGGGGGGGGGGGGGDGGGGGGGFFFADGGGFGFGGFGGFGGGGFFGG6E7C*?D5FFFFFFFFF2@DFFFFFFFFEC@BFFFF@EFEF;@DFEFFDBF@F333??ECEDD:?FF09BB>>BBFFFF(,:4<A2-4:FBB>19F?:>((41(((-.
@M04999:289:000000000-L3R54:1:1101:27832:7666 2:N:0:408
GGGACTACAGGGGTATCTAATCCTGTTTGCTCCCCACGCTTTCGCATCTCAGCGTCAGTATCTGTCCAGAAGGCCGCCTTCGCCACCGGTATTCCTCCACATCTCTACGCATTTCACCGCTACACGTGGAATTCTACCTTCCTCTACAATACTCCAGATAACCAGTTTTAAGTGCAATTCCCAGGTTGAGCCCGGGGCTTTCACACCTAACTTAATTATCCGCCTACATGCCCTTTACGCCCAGTCATTCCGATTAACGCTCGCACCCTCCGTATTACCGCGGCTGCTGGCACGGAGTTAC
+
CCCCCGGGGGGGGGGGGGGGGGGFGGGGGGDGGGGGGGGGGGGGGGEGGGGGGGGGGGGGGGGGGGGGGGGGGGGGGGGGGGGGGGGGFFGGGGGGGGGGGGGEGFGGGGGGGGGGGGGGGGGFGGGGGDGFGGGEGGGGGGGGGGGFGGGGGGGGGGFFGGCFGGGGGGCGGGGGFGFGGGGGGGGGGGGGGGGGGG49FFFFAFDFEBDFFFFFFFFFFFBD@2BEE537@EFFEF;AFFF@@@@EEEEE0<6?CE?B::F6((242::;2??:2<<(0(17246??::1,(343:<<)
@M04999:289:000000000-L3R54:1:1101:13412:7687 2:N:0:408
AACAGACTACTCGGGTATCTAATCCTGTTCGCTCCCCACGCTTTCGTCCATCAGCGTCAATCGGTATTTAGTAACCTGCCTTCGCAATCGGGGTTCTGTGTAATATCTATGCATTTCACCGCTACACTACACATTCCAGCTACTTCAATACTATTCAAGATTAACAGTATCAACGGCAGTTCTACAGTTAAGCTGCAGGTTTTCACCGCTGACTTATCAACCCGCCTACATGCCCTTTACGCCCAGTCATTCCGATTAACGCTCGCACCCTCCGTATTACCGCTGCTGCTTGCCCGGAGTT
+
CCCCC@GGFGGGGGGGGGFGGFGGGGGGGGGGEGGGGGGGGGGGGGGGGGGGGDGGGGG7FGGFGGGGGGGFEFGGGGGFGGGDGF>FGGGGGGGGGGGGGDFGFFGGGGFGGGGGGGGFGGGGGGGGGGGGFGGGGGDGGGGGGFG8EFFGAFGGGGGFFFGGGDAEEGGGFG68?DFGFGGEG38EECD9CFGGFGGG?FFFFFFFFFF=CFFFCFFCFB92>BF?D:E*>EDEDE=F29>@(6=@EFFFF31?7<)1((/(67(4748624?(4:):<472>;::?:).:(2309(-.
@M04999:289:000000000-L3R54:1:1101:10917:7701 2:N:0:408
TTTGACTACCGGGGTATCTAATCCTGTTTGCTACCCACGCTTTCGCGCATGAACGTCAGTGTTATCCCAGGAGGCTGCCTTCGCCATCGGTATTCCTCCACATCTCTACGCATTTCACTGCTCCACGTGGAATTCTACCTCCCTCTTACCCACTCTAGTTAGACATTCTCAAATGCACGTCCCAATTTGAGCCCGGGGATTTCACATCTGACTTATCTAACCTTCTGCGCTCGCTTTACGCCCAGTAATTCCGATTAACGCTCGCCCCCTACGTATTACCGCGTCTGCTGGCACTTAGTTT
+
CCC,ACC<FCCGGCF,@<CFFEGGC@FFF<<FCEEC,B+@BC@AF,@B@BBFFFCD7C@E,EC,CFG8CF@,F7:8<?,EEE<FF7CFG7?=DEGF,:?,,,:=,54,4+4@FFFA,,=9FE,9:?+D<7CCF=,@,@A,@E8?8@,,3,,9C?=A6,@DE:9,6+,7,=DG8=+E7D*0=?C,7,@C7,4,,57?DG5CFAFF>++3***1:@+188A*?=405>84525>(7?7?.75<@0((/9)<C?C;7:<:2<(316(((47(9(382,<7<9603;(436)-2(4()(....).
@M04999:289:000000000-L3R54:1:1101:23988:7714 2:N:0:408
TTGACTACCGGGGTATCTAATCCTGTTTGCTACCCACGCTTTCGAGCATGAACGTCAGTGTTATCCCAGGAGGCTGCCTTCGCCATCGGTATTCCTCCACATCTCTACGCATTTCACTGCTACACGTGGAATTCTACCTCCCTCTGACACACTCTAGTTTGACAGTTTCAAATGCACGTCCCAAGTTGAGCTCGGGGATTTCACATCTGACTTATCTAACCGTCTGCGCTCGCTTTACGCCCAGTAATTCCGATTAACGCTCGCACCCTACGTATTACCGCGGCTGCTGGCACGTAGTT
+
CCCCCGGGGGGGGGGGGGGGGGGGGGGGGGGGGGGGGGGGGGGGGGGGGGGGGGGGGGGGGGGGGGGGGGGGGGGGGGGGGGGGGGGGGGGGGGGGGGGGGGGGGGGGGGGGGGGGGGGGGGGGGGGGEGGGGGGGGGGGGGGGGGGDFGGGGGGGGGGGGGGGFGGGGGGGGGGGFGFGGGGGCEGGGGGGGGGGGGGGFFFFFFFF@EEEFFFFFFFFFAFFFFF(65>@FFFDFFDFFF<DF9EE?E9;08@FFFFF<F1016;:6(464)6>DA<(,(-96;6D?5<0322((-<
@M04999:289:000000000-L3R54:1:1101:11232:7717 2:N:0:408
GACTACCCGGGTATCTAATCCTGTTTGCTACCCACGCTTTCGAGCCTGAACGTCAGTGTTATCCCAGGAGGCTGCCTTCGCCATCGGTATTCCTCCACATCTCTACGCATTTCACTGCTACACGTGGAATTCTACCTCCCTCTGACACACTCTAGTTAGACAGTTTCAAATGCACGTCCCAAGTTGAGCTCGGGGATTTCACATCTGACTTATCTAACCGTCTGCGCTCGCTTTACGCCCAGTAATTCCGATTAACGCTCGCACCCTACGTATTACCGCGGCTGCTGGCACGTAGTTAGCC
+
CCCCCGGGGGGGGGGGGGGGGGFGGGGGGGGGGGGGGGGGGGGGG:FG8FGGGGCGGGGGGGGGGGFFGGGFGGGGGGGGGGGGGGGGGGFGGGGGGGGGGGGGFGGGGGGGGGGGFGFGGGGGGFGEGGGGGGGGGG?EGGGDFF8@FEFGGGGGGGGGGFGGGGFDFGGEECFGFGFGFFCEEFGFGCGGDCCDGGGGFFFFFFFFFFF@EFFFCFF=?>B=E2A=>B@FFDFEDFBFF<E<CECEF;<6??FE(3;DB>>99<B??:??AFBAA<BF166>??F:?42(,4(-<<>24
@M04999:289:000000000-L3R54:1:1101:18192:7730 2:N:0:408
GCAGACTACTGGGGTATCTAATCCTGTTCGCTACCCATGCTTTCGAACCTCAGCGTCAGTTACAGACCAGAGAGCCGCCTTCGCCACTGGTGTTCTTCCATATATCTACGCATTCCACCGCTACACATGGAGTTCCACTCTCCTCTTCTGCACTCAAGAAAAACAGTTTCGGCTGCACTTCCCCGGTTAAGCCGAGGGCTTTCACAGCTGACTTGTTCTCCCGCCTGCGTTCGCTTTACGCCCAATAAATCCGGACAACGCTTGCCACCTACGTATTACCGCGGCTGCTTGCACGTAGTTT
+
CCCCCGGGGGFFGGGGGGGGGGGGGGGGGGGGGGGGGGGGGGGGGGGGGGGGGGGGGGGGGGGGGFGGGGGGGGGGGGGGGGGGGGGGGGGGGGGGGGGGGGGGGFGGGGGGGGGGGGGGGGGGGGGGGGGGGGGGGGGGGGGGGGGGGFGFGGGGDGCDGFFGGGGGGG>CGGGGFGFGGGGGGGEEGFGGGDGGGDGGFFFFFFFFFFFFFFFFFFFFFB2@@FFF@FFD?@FDFFFDF>BD;;?F4ABF;B:BB:?6>BBBB2ABFF?FFFFDFFFFFF((419::),().(..46>)
@M04999:289:000000000-L3R54:1:1101:17298:7799 2:N:0:408
ATAGACTACCGGGGTATCTAATCCTGTTCGCTACCCATGCTTTCGAGCCTCAGCGTCAGTAACAGACCAGAGAGCCGCCTTCGCCACTGGTGTTCTTCCATATATCTACGCATTTCACCGCTACACATGGAGTTCCACTCTCCTCTTCTGCACTCAAGTCTCTCAGTTTCCGATGCTCTTCCTCAGTTAAGCTGAGGGCTTTCACATTCAGACTTAAAAGACCGCCTGCGCTCCCTTTACGCCCAATAAATCCGGACAACGCTTGCCACCTACGTATTACCGCGGCTGCTGGCACGTAGTT
+
CCCCCGGGGGGGGGGGGGGGGGGGGGGGGGGGGGGGGGGGGGGGGGGGGGGGGGGGGGGGGGGGG8FGGGFGFGGGGGGGGGGGGGGGGGGGGGGGGGGGGGGGFGGGGGGGGGGGGGGGGGGGGGGGGGFGGGGGGGGGGGGGGGGGGGGGGGGGGFGGGGGGGGGGGGGG>EDGFGFGGGGGGGGGGFAEEFC?DCDGFFFFFFFFE@57@FFF=A6*9:DABFFFFF@@DF;@EFCC@F69;D@@E3?C;(4731:?>;?3(4:AF:?FB::)449AA?F>(4>FFFB(:?2::::<6
@M04999:289:000000000-L3R54:1:1101:19412:7806 2:N:0:408
CGCGACTACAAGGGTATCTAATCCTGTTTGCTCCCCACGCTTTCGCATCTCAGCGTCAGTATCTGTCCAGAAGGCCGCCTTCGCCACCGGTATTCCTCCACATCTCTACGCATTTCACCGCTACACGTGGAATTCTACCTTCCTCTACAATACTCCAGATAACCAGTTTTAAGTGCAATTCCCAGGTTGAGCCCGGGGCTTTCACACCTAACTTAATTATCCGCCTACATGCCCTTTACGCCCAGTCATTCCGATTAACGCTCGCACCCTCCGTATTACCGCGGCTGCTGGCACGGAGTT
+
CCCCCGGGGGGFGGGGGGGGGGGGGGGGGGGGGGGGGGGGGGGGGGGGGGGGFGGGGGGGFGGGGGGGGGGGGDGGGGGGGGGGGGGGGGGGGFGGGGGFGFGGGGGGGGGGGGGGGGGGGGGGGGGDGE7AFFGGFGGGFFFGGGGGGGGGGGFFFCFFFEDFGGGGGGF?FGFGFGFGGGFG6DFGG6DFFG5<DCDGFFFFFFFFD=):CFF=ECFEF49BFF=B;EF;E;@;EEF5?>@72@=7?CEEF0;<(6AF;6029,(41(416?6?F).<291>B;208)(4:<:;09(4
@M04999:289:000000000-L3R54:1:1101:13183:7820 2:N:0:408
GTGAAGACTACACGGGTATCTAATCCTGTTTGCTACCCACGCTTTCGAGCATGAACGTCAGTGTTATCCCAGGAGGCTGCCTTCGCCATCGGTCTTCCTCCACATCTCTACGCATTTCACTGCTACACGTGGAATTCTACCTCCCTCTGACACACTCTAGTTAGACAGTTTCAAATGCACGTCCCAAGTTGAGCTCGGGGATTTCACATCTGACTTATCTAACCGTCTGCGCTCGCTTTACGCCCAGTAATTCCGATTAACGCTCGCACCCTACGTATTACCGCTGCTGCTGGCACGTAGT
+
CCCCCGGGGGGGGGGGGGGGGGGGGGGGGGGGGGGGGGGGGGGGGGGGGGGGFGGGGGGGGGGGGGFGFGGD77FDFGDEGGGGGGGGGGGGG7FFGGGGGGGGGGGGGFGGGGGGGGGGGGGGGGGGEGF7@FFGGGGGGGGGGGGGGGGGGGGGGGGAGGFAFGFGGGGGGFGGFGFGGGGEGF?FGGGGGGGGGG6DBEFFFFFFFFFFFFFFFFFFFEFDADFFFF9@FFBFFFFFE;DFB<FF9?EFF?;7@F?4<?BFFBBBFBF?BFB?BAB<A<B>020>?FB?(3()(..48
@M04999:289:000000000-L3R54:1:1101:5020:7834 2:N:0:408
GGTAGACTACTGGGGTATCTAATCCTGTTCGCTACCCATGCTTTCGAACCTCAGCGTCAGTTACAGACCAGAGAGCCGCCTTCGCCACTGGTGTTCTTCCATATATCTACGCATTCCACCGCTACACATGGAGTTCCACTCTCCTCTTCTGCACTCAAGAAAAACAGTTTCAGCTGCACTTCCCCGGTTAAGCCGAGGGCTTTCACAGTTGACTTGTTCTCCCGCCTGCGTTCGCTTTACGCCCAATAAATCCGGACAACGCTTGCCACCTACGTATTACCGCGGCTGCTGGCACGTAGTT
+
CCCCCGGGGGGGGGGGGGGGGGGGGGGGGGGGGGGGGGGGGGGGGGGGGGGGGGGGGGGGGGGGGGGGGGGGGGGGGGGGGGGGGGGGGGGGGGGGGGGGGGGGGGGGGGGGGGGGGGGGGGGGGGGGGGGGGGGGGFGGDFGGGGGGGGGGGGGGGDGGGGGGGGGGGAGGGGGGFGFGGGFGGGDGGGGGGGGGGGGDFFFFCFFFEEEEEFFFFFFE>BFFFFFFFBFDFFFF;;EFFFFFF?DFF;?E@B>BFF617>?1(2:A72,3>??><?ABF6B>9>B>:B:(4:4?:(464
@M04999:289:000000000-L3R54:1:1101:16603:7842 2:N:0:408
GGACTACTGGGGTATCTAATCCTGTTCGCTCCCCACGCTTTCGTCCATCAGCGTCAATCGGTATTTAGTAACCTGCCTTCGCAATCGGGGTTCTGTGTAATATCTATGCATTTCACCGCTACACTACACATTCCAGCTACTTCAATACTATTCAAGATTAACAGTATCAACGGCAGTTCTACAGTTAAGCTGCAGGTTTTCACCGCTGACTTATCAACCCGCCTACGGACCCTTTAAACCCAATAAATCCGGATAACGCTCGCATCCTCCGTATTACCGCGGCTGCTGGCACGGAGTTAGC
+
CCCCCGGGGGCFGEGGGGGGGGGGGGGGGGGGGGFGGGGGGGGGDGGGGGFFGGGGEGGGGGGGGGFGFFFGGGFGGGGGFEEEGGGGGDFGGGGGGGGFGGGGGGGFGGGGFGGFGGGGGGGGGGGGGGGGGGGFGGGGGGGGGGGGGFGGGGGGGGGFFGGGGGGGGGGEGDDGFGFGGGGEGGGGFGGGFGFFFGGGFFFF5BEABDFFFFFAEFFFD=)7AF?D29@@FF3;C=@FFF@FE@EEEFB07@@>E7;@FB;FFFF?<19:0(36<<09909BF:BB:?:>0,7937)..
@M04999:289:000000000-L3R54:1:1101:11253:7860 2:N:0:408
GACTACTAGGGTATCTAATCCTGTTTGCTCCCCACGCTTTCGTCCATCAGCGTCAATCGGTATTTAGTAACCTGCCTTCGCAATCGGGGTTCTGTGTAATATCTATGCATTTCACCGCTACACTACACATTCCAGCTACTTCAATACTATTCAAGATTAACAGTATCAACGGCAGTTCTACAGTTAAGCTGCAGGTTTTCACCGCTGACTTATCAACCCGCCTACGGACCCTTTAAACCCAATAAATCCGGATAACGCTCGCATCCTCCGTATTACCGCGGCTGCTGGCACGGAGTTAGCC
+
@BCCCGGFEFGGFFFGGGGGGGGGGGEGGGEGGFGDGGGGGGGGC,CFEFGGEGCCFGGGGFGGGE6FE@<FFFGFGGGGG,>FGFECFCFGGGFGGC@FDFGFGGGGGGGGFGGGCGGGGGGGGGGGGGGGGGGFGDFGGGGGGGGGGFGGGGGDFFGFFGCGGGGGGGGCEEGFFDDFGG?FGF8@FGDFGGGGGGGGFFFDFF>BDFE*;AFF@AEAFAAAB54=9>@FFB=8CEDF@DFB8<?CFB;<?DAFF@FF>9;@9?<AF0<1?:4AA?B07;B>FFB2:?3:(((42):<3
@M04999:289:000000000-L3R54:1:1101:11580:7898 2:N:0:408
ACGGACTACTCGGGTATCTAATCCTGTTCGCTCCCCACGCTTTCGTCCATCAGCGTCAATCGGTATTTAGTAACCTGCCTTCGCAATCGGGGTTCTGTGTAATATCTATGCATTTCACCGCTACACTACACATTCCAGCTACTTCACTACTATTCAAGATTAACAGTATCAACGGCATTTCTACAGTTAAGCTGCAGGTTTTCACCGCTGACTTATCAACCCGCCTACGGACCCTTTAAACCCATTAAATCCGGATAACGCTCGCATCTTCCTTATTACCGCGGCTGCTGGCCCTGAGTT
+
-<C<6@@,CFEGGCE@@6CF<CF9<CFGC@:BFGGEC@+@FF@FGFGG:EGF9E+BFFCEDF@FECEEEFGGGGGGFFEG?ABFF=?EG7@:F>FGB,CFE,EE9?=5A@?=FGEC<F=>:>+CAFG89FC=F;>>4=DG8EF;=E2CDFG;F;EF>D3E3@9A=+@C:FGD=6+=@+;=EFCFD8EAEC<AEGGGGFGGFFA=BA>5>))0:CFA=BF@>44=4>2:(2(6@=BFE)717=1?(47)767531(3?37(18(39039).64)).66)6989>(3991>DB0(,(,,3A>
@M04999:289:000000000-L3R54:1:1101:21281:7918 2:N:0:408
CGACTACCAGGGTATCTAATCCTGTTTGCTACCCACGCTTTCGAGCATGAACGTCAGTGTTATCCCAGGAGGCTGCCTTCGCCATCGGTATTCCTCCACATCTCTACGCATTTCACTGCTACACGTGGAATTCTACCTCCCTCTGACACACTCTAGTTAGACAGTTTCAAATGCACGTCCCAAGTTGAGCTCGGGGATTTCACATCTGACTTATCTAACCGTCTGCGCTCGCTTTACGCCCAGTAATTCCGATTAACGCTCGCACCCTACGTATTACCGCGGCTGCTGGCACGTAGTTAGC
+
CCCCCGGGGGGEGGGGGGGGGGGGGGGGGGGGGGGGGGGGGGGGGGGGGGGGGGGGGGGGGGGGGGGFGGGGGGGGGFGGGGGGGGGGGGGGGGGGGGGGGGGGGGGGGGGGGGGGGDGGGGGGGGGGGGGGGGCGGGGGGGGGGFFGGGGGGGGGGGGDDEFGGGGGGGGGGGGGFGFGGGGGGGGFFFDGGGGDGGGGFFFFFFFCFFFFFFFFFFFF>@AD>E9ABFBFFFDFEFF5@;;@F3?C?EE;<@FFF@9@FF>9B>??BFFF?ABFFB:>19>F>??F>B08B((,:99AA
@M04999:289:000000000-L3R54:1:1101:8432:7957 2:N:0:408
TTCCAGACTACAGGGGTATCTAATCCTGTTCGCTACCCATGCTTTCGAACCTCAGCGTCAGTTACAGACCAGAGAGCCGCCTTCGCCACTGGTGTTCTTCCATATATCTACGCATTCCACCGCTACACATGGAGTTCCACTCTCCTCTTCTGCACTCAAGAAAAACAGTTTCAGCTGCACTTCCCCGGTTAAGCCGAGGGCTTTCACAGCTGACTTGTTCTCCCGCCTGCGTTCGCTTTACGCCCAATAAATCCGGACAACGCTTGCCACCTACGTATTACCGCGGCTGCTGGCACGTAGT
+
CCCCCGGGGGGGGGGGGGGGGGGGGGGGGGGGGGGGGGGGGGGGGGGGGGGGGGGGGGGGGGGGGGGGGGGGGGGGGGGGGGGGGGGGGGGGGGGGGGGGGGGGGFFGGGGGGGGGGGGGGGGGEDGGGGFFGGGGGGGGGGGGGGGGGGG8EEGGGGG8FFGGFGGGGGGGGGGGFG?GGGGGFGGGGGGGGGGGGDDGFFFFFFFFFFFFEFFFEFFFFFFF=@BDFF9;;<@FFFF;>;@@BF6@EEEF<FFF?>04?>F?BFFBFF?BBBB?B<?DB<6>039>9?3::B<?6<(3-
@M04999:289:000000000-L3R54:1:1101:20202:8002 2:N:0:408
AGTGGACTACCAGGGTATCTAATCCTGTTTGCTCCCCACGCTTTCGCATCTCAGCGTCAGTATCTGTCCAGAAGGCCGCCTTCGCCACCGGTATTCCTCCACATCTCTACGCATTTCACCGCTACACGTGGAATTCTACCCTCCTCTACAATACTCCAGATAACCAGTTTTAAGTGCAATTCCCAGGTTGAGCCCGGGGCTTTCACACCTAACTTAATTATCCGCCTACATGCCCTTTACGCCCAGTCATTCCGATTAACGCTCGCACCCTCCGTATTACCGCGGCTGCTGGCACGGAGTT
+
CCCCCGGGGGGGGGGGGGGGGGGGGGGGGGGGGGGGGGGGGGGGGGGGGGGGGGGGGGGGGGGGGGGGGGGGGGGGGGGGGGGGGGGGGGGGGGGGGGGGGGGGGGGGGGGGGGGGGGGGGGGGGGGGGGGGGGGGGGGGGGGGGGGGGGGGGGGGGGGGGDFGGGGGGGGGGGGGFGFGGGGGGGGGGGFFGGGGGGGGFFFFFFFFFFFFFFFFFFFFFFF?FDFFFFF?E=DFFFFFFFBFF@@F<EFFFEF7??C<<>B<0;>F;FF?0>?6?>AF>?>19639:?0:025:;F((.
@M04999:289:000000000-L3R54:1:1101:25711:8006 2:N:0:408
TAGACTACCCGGGTATCTAATCCTGTTTGCTCCCCACGCTTTCGCATCTCAGCGTCAGTATCTGTCCAGAAGGCCGCCTTCGCCACCGGTATTCCTCCACATCTCTACGCATTTCACCGCTACACGTGGAATTCTACCTTCCTCTACAATACTCCAGATAACCAGTTTTAAGTGCAATTCCCAGGTTGAGCCCGGGGCTTTCACACCTAACTTAATTATCCGCCTACATGCCCTTTACGCCCAGTCATTCCGATTAACGCTCGCACCCTCCGTATTACCGCGGCTGCTGGCACGGAGTT
+
CCCCCGGGGGGGGGGGGGGGGGGGGGGGGGGGGGGGGGGGGGGGGGGGGGGGGGGGGGGGGGGGGGGGGGGGGGGGGGGGGGGGGGGGGGGGGGGGGGGGGGGGGFGGGGGGGGGGGGGGGGGGGGGGGGGGGGGGGGGGGGGGGGGGGGGGGGGGGGGFGGGGGGGGGGGGGGGGFGFGGGGGGGGGGGGGGGEGGGGGFFFFFFFFFFFFFFFFFFFFFFFFFDFFFFFFFFFFFFDEF;66@EEEEFFF;?@FFB07:?90>F>::BBFF(8>AFF:>FBFFBF:F?B(5:>;-47
@M04999:289:000000000-L3R54:1:1101:9126:8097 2:N:0:408
CAGACTACCAGGGTATCTAATCCTGTTTGCTCCCCACGCTTTCGCCTCTCAGCGTCAGTATCTGTCCAGAAGGCCGCCTTCGCCACCGGTATTCCTCCACATCTCTACGCATTTCACCGCTACACGTGGAATTCTACCTTCCTCTACAATACTCCAGATAACCAGTTTTAAGTGCAATTCCCAGGTTGAGCCCGGGGCTTTCACACCTAACTTAATTATCCGCCTACATGCCCTTTACGCCCAGTAATTCCGATTAACGCTCGCACCCTACGTATTACCGCGGCTGCTGGCACGTAGTT
+
CCCCCGGGGGGGGGGGGGGGGGGGGGGGGGGGGGGGGGGGGGGGG,CGGGGGGGGGGGGGGGGGGGGGGFGGGGGGGGGGGGGGGGGGGGGGGGGGGGGGGGGGGGGGCGGGGGGGGGGGGGGGGGGF>FGGGGGGGGGGGGGGGGGGGGGGGGGGGFGGGGGGGGGGGGGGGGGGFGFGGGGG6DGGGFGGGGGGCCDFFFFA6>DABEBEFFAFE6@EC@D@@=DBF*7>=EFFFFFFFBFF@E5CEFF;0;1;9<?0019>>>>FB?FFF?AF<4A?>29;>>B?02107?<(3-)
@M04999:289:000000000-L3R54:1:1101:17842:8113 2:N:0:408
AGTCTACTGGGGTATCTAATCCTGTTTGCTACCCACGCTTTCGAGCATGAACGTCAGTGTTATCCCAGGAGGCTGCCTTCGCCATCGGTATTCCTCCACATCTCTACGCATTTCACTGCTACACGTGGAATTCTACCTCCCTCTGACACACTCTAGTTAGACAGTTTCAAATGCACGTCCCAAGTTGAGCTCGGGGATTTCACATCTGACTTATCTAACCGTCTGCGCTCGCTTTACGCCCAGTAATTCCGACTAACGCTCGCACCCTACGTATTACCGCGGCTGCTGGCACGTAGTTAGC
+
CCCCCGGGGGGGGGGGGGGGGGGGGGGGGGGGGGGGGGGGGGGGGGGGGGGGGGGGGGGGGGGGGGGGGGGGGGGGGGGGGGGGGGGGGGGGGGGGGGGGGGGGGGGGGDGGGGGGGGGGGGGGGGFGGGGGGGGGGGGGGGGGGGGGGGGGGGGGGGGGGGGGGGGGGGGGGGFGAGFGGGGGGGGGGGGGGDGGGGGGFFFFFFFFFFFF@FFFFFFFBAFFFF9ABFBFFFFFFDFFF=@F<?EFFE;DFFFFF<BFFFF>;FFFBBFF2AFAFFFFFFBFBFBDFFFF1<?:<9AA<
@M04999:289:000000000-L3R54:1:1101:21269:8126 2:N:0:408
TTGTCGACTACTGGGGTATCTAATCCTGTTTGCTCCCCACGCTTTCGCATCTCAGCGTCAGTATCTGTCCAGAAGGCCGCCTTCGCCACCGGTATTCCTCCACATCTCTACGCATTTCACCGCTACACGTGGAATTCTACCTTCCTCTACAATACTCCAGATAACCAGTTTTAAGTGCAATTCCCAGGTTGAGCCCGGGGCTTTCACACCTAACCTAATTATCCGCCTACATGCCCTTTACTCCCAGTCATTCCGATTAACGCTCGCACCCTCCGTATTCCCGCGGCTGCTGGCAGCGGTT
+
CCCCCGFGGGGGGGGGGGGGGGGGGGGGGGDFGGGGGGGGGGGGGGEGGGGGGGGGGGGGGGFFGGGGGFGFGGGGGGGDGGGGGGGGGGGGGGGGGGGGGGGGGGGGGGGGGGGGGGGGG@CGGGGGGGGGGGGGGGGGGGGGGGGGFGGGGGGGGGGFGGDGGFFGGGGGGGGGFGFGFGGGGFGFCGFGFGCGGGD5:AFFFFFAEFFF)?6@>;CCAEFFF9@FDF@E34;6@@;6>)9=;533;;<?EFE231(1;066((46696488(-(.4)))-3((323:?:,((((---4
@M04999:289:000000000-L3R54:1:1101:9734:8152 2:N:0:408
TGACTACAGGGGTATCTAATCCTGTTTGCTACCCACGCTTTCGAGCATGAACGTCAGTGTTATCCCAGGAGGCTGCCTTCGCCATCGGTATTCCTCCACATCTCTACGCATTTCACTGCTACACGTGGAATTCTACCTCCCTCTGACACACTCTAGTTAGACAGTTTCAAATGCACGTCCCAAGTTGAGCTCGTGGATTTCACATCTGACTTATCTAACCGTCTGCGCTCGCTTTACGCCCAGTAATTCCGATTAACTCTCGCACCCTACGTATTACCGCGGCTTCTTGCACGTAGTTAGC
+
CCC<CDF8<87+C@FEE9CFEFGGGGGGFGGEGGGCEGGGGGDCGEEFFAEGGGGE:EEFGFGGFF<,,C76@F@FGFFGFGC@FG7CGFFGGCGGGGFCGGDFGD,,@CFEG9CFGCFGFECE7F==79EFEFEFEGGDGGGF8,;9?DE=DFD;DGC8,=D8BFGG:ADFAFCEFDFDD?=,@DE,3==AGC88+;CCFFF?7;FA*:AE*?=@*6A)385@):)75@))<BD*6-:6>(-0**98??44;D7)>)7CE;;@06(/(/,:);?4A<(0((44284)6.52,.((45<))
@M04999:289:000000000-L3R54:1:1101:14251:8187 2:N:0:408
CGACTACCCGGGTATCTAATCCTGTTTGCTCCCCACGCTTTCGCATCTCAGCGTCAGTATCTGTCCAGAAGGCCGCCTTCGCCACCGGTATTCCTCCACATCTCTACGCATTTCACCGCTACACGTGGAATTCTACCTTCCTCTACAATACTCCAGATAACCAGTTTTAAGTGCAATTCCCAGGTTGAGCCCGGGGCTTTCACACCTAACTTAATTATCCGCCTACATGCCCTTTACGCCCAGTCATTCCTATTAACGCTCGCACCCTCCGTATTACCGCGGCTGCTGGCACGGAGTTAGC
+
CCCCC:DGGGGGGEFGGGGGGGGGGGDGGGGGGGGG7:E:FGGGGGGGG9FDGGGGGGGG9EAFFFGGGG8EFGEEB7FGDFE:=A>FFCB<DE5FEFFFFGGGGGGGGEC@EGCGG@FE:CFFEFGG7FCGGG;FGE8>EAFD9A8?DFFFGGD89E8EFCD8E+EFGFFFDFGA+=FFGGG+@FFG6C3CG5@74DFGFFA6F?FF=BEF3+81588?/5(6(83.7)5=E@376(6>0/3//4)/9C)175)9>1;F?6609>:0:648::().6(((-3760:)8?14(-191()6-
@M04999:289:000000000-L3R54:1:1101:6986:8192 2:N:0:408
AGACTACTAGGGTATCTAATCCTGTTCGCTCCCCACGCTTTCGTCCATCAGCGTCAATCGGTATTTAGTAACCTGCCTTCGCAATCGGGGTTCTGTGTAATATCTATGCATTTCACCGCTACACTACACATTCCAGCTACTTCAATACTATTCAAGATTAACAGTATCAACGGCAGTTCTACAGTTAAGCTGCAGGTTTTCACCGCTGACTTATCAACCCGCCTACGGACCCTTTAAACCCAATAAATCCGGATAACGCTCGCATCCTCCGTATTACCGCGGCTGCTGGCACGAAGTTAGC
+
<CCCCGGGGGGGFFGGGGGGGGFGFFFF7FGGGGGGGGFGGGCGGGGGGGGGGGGEEGGGGGFGGGGGFGGFGGGGFCCFG7FEEGFGEEFGGGGGFGGGGGGGDGCEDGGGGGEEGEGGGGGGGGGGGGFFGF;EGGGGDGGGGFGGGEGGGGFGCFGDGEFGDGGGGGGG?EDGFFFGGGGGDGGGDAAFGGGGFG+=C@9AD5>DFCBAEFFFEFFFFBFADF=259@FF2>CC4=FF?@1;AFEF8>011?F@F(34@F0:;FFFFFF?(8AAA:B9((7;???7087((,86AAA2
@M04999:289:000000000-L3R54:1:1101:13043:8248 2:N:0:408
GCAGACTACAGGGGTATCTAATCCTGTTTGCTACCCACGCTTTCGCGCATGAACGTCAGTGTTATCCCAGGAGGCTGCCTTCGCCATCGGTATTCCTCCACATCTCTACGCATTTCACTGCTACACGTGGAATTCTACCTCCCTCTGACACACTCTAGTTAGACAGTTTCAAATGCACGTCCCAAGTTGAGCTCGGGGATTTCACATCTGACTTATCTAACCGTCTGCGCTCGCTTTACGCCCAGTAATTCCGATTAACGCTCGCACCCTACGTATTACCGCGGCTGCTGGCACGTAGTTT
+
CCCCCGGGGGGFGGGGGGGGGGGFGGGGGGGFCCCCFFFGGGGGG,CFFGEGGGGGGGGGFGGGGGGGG8FFDGFGGGGGGGGGGEGGGDGGGGGGGGGGGGGGGGGGGFGGGGGGGGGFGGGGGGGGGGDGGFFG9DDEGG>FGG?DFCFEE==FFFGFGFFGGDGGGGFGFGFGFGAFGD89D8EFEC6ACGGDC>CDFAFCFACFFE<AEFAF;AF?FFADA@289@@D>@DFFCFBD@FD6;EEEEEC12:DF4;;1<<(39>>:?0:(3<A>)42-(24336?DF06(.88((,))
@M04999:289:000000000-L3R54:1:1101:27896:8261 2:N:0:408
GACTACTCGGGTATCTAATCCTGTTCGCTCCCCACGCTTTCGTCCATCGGCGTCAATCGGTATTTAGTAATCTGCCTTCGCTATCGGGGTTCTGTGTAATATCTATGCATTTCACCGCTACACTACACGTTCCAGCTACTTCAATACTATTCAAGATTAACAGTATCAACGGCAGTTCTACAGTTAAGCTGCAGGTTTTCACCGCTGACTTATCAACCCTCCTACGGACCCTTTAAACCCAATCAATCCGGATAACGCTCTCATCCTCCGTATTACCGCGTCTGCTTGCACGGAGTTATCC
+
CCC@CGC@F;@CFGGGGFCEEA<EECG@FGCFCGGFGF,FGCG:E@,CF>7@BFECFFFGGFCGGGGGGGFGGD9@,FFDF,@BF7@CEFGGAFFA?@AECFGGGEEAFEGFGC5AFF@EGGFG8FGG+AFDDD,@>9D8@=F,@EFFGA@C8C:,@DD9=AF=FFF,=?>=EGGGFGFF?CCFGGCC,@AFGG,4;CGG@<******0A<C<+3156@)8@=3>922@=@D1;46))5=?18(6;CC@0(,1073290((53<AB<<:26?1?FA2014(-13:)))1<??;((-())64
@M04999:289:000000000-L3R54:1:1101:24302:8268 2:N:0:408
GACTACCGGGGTATCTAATCCTGTTTGCTCCCCACGCTTTCGCACCTGAGCGTCAGTCTTTGTCCAGGGGGCCGCCTTCGCCACCGGTATTCCTCCAGATCTCTACGCATTTCACCGCTACACCTGGAATTCTACCCCCCTCTACAAGACTCTAGCCTGCCAGTTTCGAATGCAGTTCCCAGGTTGAGCCCGGGGATTTCACATCCGACTTGACAGACCGCCTGCGTGCGCTTTACGCCCAGTAATTCCGATTAACGCTTGCACCCTCCGTATTCCCGCGGCTGCGTGCACGGAGTTAGCC
+
CCCCCGGGGGGGGGGGGGGGGGGGGGGGGGGGGGGGGGGGGGGGGGGGGGGGGGGGGGGGGGGGGGGGGGGGGGGGGGGGGGGGGGGGGGGGGGGGGGGGGGGGGGGGGGGGGGGFGGGGGGGGGGGFGGFGGGGGGGGGGGGGGFFGFGGGGFGGGGGGGGGG9=ECEGF67BCFFGAGGGFGGC>DFFFGGGDDCFFGFFAAFFF>>B<)7AFFFFF6BB(-46608;99??AB?B>F0:4<B9-6>?<23?9)((,4262)862::9?:(4)6>?BF(40(((-,32<?B(-,36<A7
@M04999:289:000000000-L3R54:1:1101:4920:8269 2:N:0:408
CTCGACTACAAGGGTATCTAATCCTGTTTGCTCCCCACGCTTTCGCATCTCAGCGTCAGTATCTGTCCAGAAGGCCGCCTTCGCCACCGGTATTCCTCCACATCTCTACGCATTTCACCGCTACACGTGGAATTCTACCTTCCTCTACAATACTCCAGATAACCAGTTTTAAGTGCATTTCCCAGGTTGAGCCCGGGGCTTTCACACCTAACTTAATTATCCGCCTACATGCCCTTTACGCCCAGTCATTCCGATTAACGCTCGCACCCTCCGTATTACCGCGGCTGCTGGCACGGAGTT
+
CCCCCGGGGGGGGGGGGGGGGGGGGGGGGGGGGGGGGGGGGGGGGGGGGGGGGGGGGGGGGGGGGGGGGGGGGGGGGGGGGGGGGGGGGGGGGGGGGGGGGGGGGGGGGGGGGGGGGGGGGGGGGGGGGGGGCGGGGGGGGGGGGGGGGGGGGGGGGGGGGGGGGGGGGGGGGGGGFGFGGGGGGGGGGGGGGGGGGGGGFFFFFFFFFFFFFFFFFFFFFFFFFFFFEFFFFFFF@CFFFFFFFFFFEFFEFF@DFFFDFFFFFFFFBBFFFFFFFFFF?0>BFBBFFFF61<?>6367
@M04999:289:000000000-L3R54:1:1101:27279:8316 2:N:0:408
GACTACTCGGGTATCTAATCCTGTTCGCTCCCCACGCTTTCGTCCATCAGCGTCAATCGGTATTTAGTAACCTGCCTTCGCAATCGGGGTTCTGTGTAATATCTATGCATTTCACCGCTACACTACACATTCCAGCTACTTCAATACTATTCAAGATTAACAGTATCAACGGCAGTTCTACAGTTAAGCTGCAGGTTTTCACCGCTGACTTATCAACCCGCCTACGGACCCTTTAAACCCAATAAATCCGGATAACGCTCGCATCCTCCGTATTACCGCGGCTGCTGGCACGGAGTTAGCC
+
CCCCCGGGGGGGGGGGGGGGGGGGGGGGGGGGGGGGGGGGGGGGGGGGGGGGGGGGGGGGGGGGGGGGGGGGGGGGGGGGGBFGGGGGGGGGGGGGGGGGGGGGGGGGGGGGGGGFGGGGGGGGGGGGGGGGGGGGGGGGGGFGGGGGGGGGGGGGGGGGGGGGGGGGGGGGGDGGFFFGGGGGGGGGGGGGGGGGGGGGFFAEFFFFBFFFFFFFFFFAFFDFFF=DFFFFFFEEEEFEFFFE@<<EFFF;?DFEF628B>FFBFFFFF<?BFFFDFFF>>FFFFF?FFFFF96?:<2A4
@M04999:289:000000000-L3R54:1:1101:14667:8362 2:N:0:408
TAGGACTACTAGGGTATCTAATCCTGTTCGCTACCCATGCTTTCGAACCTCAGCGTCAGTTACAGACCAGAGAGCCGCCTTCGCCACTGGTGTTCTTCCATATATCTACGCATTCCACCGCTACACATGGAGTTCCACTCTCCTCTTCTGCACTCAAGAAAAACAGTTTCAGCTGCACTTCCCCGGTTAAGCCGAGGGCTTTCACAGCTGACTTGTTCTCCCGCCTGCGTTCGCTTTACGCCCAATAAATCCGGACAACGCTTGCCACCTACGTATTACCGCGGCTGCTGGCACGTAGTT
+
CCCCCGGGGGGGGGGGGGGGGGGGGGGGGGGGGGGGGGGGGGGGG<FGGGGGGGGGGGGGGGGGGGGGGGGGGGGG7FGGGGGGGGGGGGGGGGGGGGGGGGGGGGGGGGGGGGGGGGGGGGGGGGGGGGFGGGGGGGGGGGGGGGGGGGGGGGGGGGFGGGFGGGGGGGGGGGGGFGFGGGGGGEEGEEEFGC6DDGGGFFFFFFFFFFFFFFFFFFFFFD>F=DBD>@FFFFFFFEF:DF9D@@EFCEFFF>BB>F?FFBB<FFAFFFFFFB?DBFFFF6>0429?FBFF7??BB?32
@M04999:289:000000000-L3R54:1:1101:16896:8367 2:N:0:408
GGACTACTGGGGTATCTAATCCTGTTCGCTACCCATGCTTTCGAACCTCAGCGTCAGTTACAGACCAGAGAGCCGCCTTCGCCACTGGTGTTCTTCCATATATCTACGCATTCCACCGCTACACATGGAGTTCCACTCTCCTCTTCTGCACTCAAGAAACATAGTTTCAGCTGCAGTTCCCCAGTTAAGCTGGGGGCTTTCACAGCTGACTTATCTTCCCGCCTGCGTTCGCTTTACGCCCAATAAATCCGGACAACGCTTGCCACCTACGTATTACCGCGGCTGCTGGCACGTAGTTAGC
+
CCCCCGGGGGGGGGGGGGGGGGGGGGGGGGGGGGGGGGGGGGGGGGGGGGGGGGGGGGGGGGGGGGGGGGGGGGGGGGGGGGGGGGGGGGGGGGGGGGGFGGGGGGGFGGGGGGGGGGGGGGGGGGGGGGGGGGGGGGGGGGGGGGGGGGGGGGGGGGGGGGGGGGGGGGGGGGGGFGFGGGGGGGGGFGGGGGGGDGGGFFFFFFFFEFFFFFFFFFFF4AFFBFFFFFDFFFFFFFFFF?;@@8CFFFFFFF1;82>FFFF?AFFFFF?BDABFFFFF0;909??D:?1<(,(.469>9
@M04999:289:000000000-L3R54:1:1101:16287:8371 2:N:0:408
TAGCGGACTACAGGGGTATCTAATCCTGTTCGCTACCCATGCTTTCGAACCTCAGCGTCAGTTACAGACCAGAGAGCCGCCTTCGCCACTGGTGTTCTTCCATATATCTACGCATTCCACCGCTACACATGGAGTTCCACTCTCCTCTTCTGCACTCAAGAAACATAGTTTCAGCTGCAGTTCCCCAGTTAAGCTGGGGGCTTTCACAGCTGACTTATCTTCCCGCCTGCGTTCGCTTTACGCCCAATAAATCCGTACAACGCTTGCCACCTACGTATTACCGCGGCTGCTGCCACGTAGT
+
CCCCCGGGGGGGGGGGGGGGGGGGGGGGGGG>FGEGGGGFGGGGGGGGGGGGGGGGGGGGGGGGGGFCGGG?FGGEGGGGGGGGGGGGGGGGGGGGGGGGGGGFGFGGGGGGGGGGGGGGGGGGGGGGFGGGGGGFGGGGGGGGGGGGGGGGGGGGGGGGGGGFGGFDGFGGGFGGFGFCGGGGGGGDFGFGFGGGGGGGBE>FFFFFFDEEEFFFFFFFFFEF=BFFDFFFF6;BFFFCC0;@FF;@EACCFFB(4:8A?303:0:0<B:<4:01.5:AAAFF(3>BFBF)),380328-
@M04999:289:000000000-L3R54:1:1101:10649:8375 2:N:0:408
TGACTACTCGGGTATCTAATCCTGTTTGCTACCCACGCTTTCGAGCATGAACGTCAGTGTTATCCCAGGAGGCTGCCTTCGCCATCGGTATTCCTCCACATCTCTACGCATTTCACCGCTACACGTGGAATTCTACCTCCCTCTGACACACTCTAGTTTGACAGTTTCAAATGCACGTCCCAAGTTGAGCTCGGGGATTTCACATCTGACTTATCTAACCGTCTGCGCTCGCTTTACGCCCAGTAATTCCGATTAACGCTCGCACCCTACGTATTACCGCGGCTGCTGGCGCGTAGTTAGC
+
CCCCCGGGGGGGGGGGGGGGGGGGGGGGGGGGFGGGCGGGGGFGGGGGGGGGGGGGGGGGGGGGGGGGGGEGGGGGGGGGGGGGGGGGGGGGGGGGGGGGGGGGGGGGGGGGGGGGGGGGGGGGGGGGGGGGGGGGGGGGGGGGGGGGGGGGGGGGGGGGEGGGGGGGGGGGGGGGFGFGGGGGGGGGGGGGGGEDCDGGFFFFFFFFFFFFFFFFEFFFDFFFDF2@9@=BFFFFFDFFBDDEFFFFFFFFFFFFF0:<?>B9>FFF?<:32<:BFA:>(19>BFB:(89:BF>(45)62
@M04999:289:000000000-L3R54:1:1101:23706:8414 2:N:0:408
GGACTACAAGGGTATCTAATCCTGTTCGCTACCCATGCTTTCGAACCTCAGCGTCAGTTACAGACCAGAGAGCCGCCTTCGCCACTGGTGTTCTTCCATATATCTACGCATTCCACCGCTACACATGGAGTTCCACTCTCCTCTTCTGCACTCAAGAAAAACAGTTTCAGCTGCACTTCCCCGGTTAAGCCGAGGGCTTTCACAGCTGACTTGTTCTCCCGCCTGCGTTCGCTTTACGCCCAATAAATCCGGACAACGCTTGCCACCTACGTATTACCGCGGCTGCTGGCACGTAGTTAGC
+
CCCCCGGGGGGGGGGGGGGGGGGGGGGGGGGGGGGGGGGGGGGGGGGGGGGGGGGGGGGGGGGGGGGGGGGGGGGGGGGGGGGGGGGGGGFGGGGGGGGGGGGGGGGGGGGGGGGGGGGGGGGGGGGGGGGGGGGGGGGGGGGGGGGGGGGGGGEGGFGGGGGGGGGGGGGGGGGGFGFGGGGGGGGGGGGGCGGGGGGFFFFFFFFFFFFFFFFFFFFFFFFFFFFFFFFFFFFFFFFFFFDFFFFFFFFFFBFFFFFF?FFFFFFFFFBF<AF2)6:>BFFF>:77??BBF?::6<AA<
@M04999:289:000000000-L3R54:1:1101:26446:8455 2:N:0:408
TTGTTGACTACTCGGGTATCTAATCCTGTTCGCTACCCATGCTTTCGAACCTCAGCGTCAGTTACAGACCAGAGAGCCGCCTTCGCCACTGGTGTTCTTCCATATATCTACGCATTCCACCGCTACACATGGAGTTCCACTCTCCTCTTCTGCACTCAAGAAAAACAGTTTCAGCTGCACTTCCCCGGTTAAGCCGAGGGCTTTCACAGCTGACTTGTTCTCCCGCCTGCGTTCGCTTTACGCCCAATAAATCCGGACAACGCTTGCCACCTACGTATTACCGCGCCTGCTGGCACGTAGT
+
CCCCCGGGGGGGGGGGGGGGGGFFFGGGGGGGGGGGGGGGGGGGGGGGGGGGGGGGGGGGGGGGGGGGGGGGGGGGGGGGGGGGGGGGGGGGGGGGGGGGGGGGGGGGGGGGGGGGGGGGGGGGGGGGGGGGGGGGGGGGGGGGGGGGGGGGGGGGGGGGGGFGGGGGGGGGGGGGFGFGGGGGGGGGGGGGGGGGGGGGFFFAFFFFFFFFFFFFFFFFFFFFFFFFBFFFFFFFFFFFFFFFFFFFFF4CF?FFFFFFFFFFFFBBFF?:BFFFFFFFF>:;9(4<FFF:B??F:?00.
@M04999:289:000000000-L3R54:1:1101:26468:8481 2:N:0:408
CAGACTACCGGGGTATCTAATCCTGTTCGCTCCCCACGCTTTCGTCCATCAGCGTCAATCGGTATTTAGTAACCTGCCTTCGCAATCGGGGTTCTGTGTAATATCTATGCATTTCACCGCTACACTACACATTCCAGCTACTTCAATACTATTCAAGATTAACAGTATCAACGGCAGTTCTACAGTTAAGCTGCAGGTTTTCACCGCTGACTTATCAACCCGCCTACGGACCCTTTAAACCCAATAAATCCGGATAACGCTCGCATCCTCCGTATTACCGCGGCTGCTGGCACGGAGTT
+
CCCCCGGGGGGGGGGGGGGGGGGGGGGGGGGGGGGGGGGGGGGGGGGGGGGGGGGGGGGGGGGGGGGGGGGGGGGGGGGGGGGGGGGGGGGGGGGGGGGGGGGGGGGGGGGGGGGGGGGGGGGGGGGGGGGGGGGGGGGGGGGGGGGGGGGGGGGGGGGGGGGGGGGGGGGGGGGGFGFGGGGGGGGGGGGGGGGGGGGGFFFFFFFFFFFEFFFFFFFFFFFFFFFFFDBBF@FFFFFFD;DDD;ECEF@FB6@DEFFB?<BFFFFFFF?B828?FFFFF909BFFFFBB022>>>??
@M04999:289:000000000-L3R54:1:1101:28025:8493 2:N:0:408
CTCCGACTACAAGGGTATCTAATCCTGTTTGCTCCCCACGCTTTCGCATCTCAGCGTCAGTATCTGTCCAGAAGGCCGCCTTCGCCACCGGTATTCCTCCACATCTCTACGCATTTCACCGCTACACGTGGAATTCTACCTTCCTCTACAATACTCCAGATAACCAGTTTTAAGTGCAATTCCCAGGTTGAGCCCGGGGCTTTCACACCTAACTTAATTATCCGCCTACATGCCCTTTACGCCCAGTCATTCCGATTAACGCTCGCACCCTCCGTATTACCGCGGCTGCTGGCACGGAGTT
+
CCCCCGGGGGGGGGGGGGGGGGGGGGGGGGGGGGGGGGGGGGGGGGGGGGGGGGGGGGGGGGGGGGGGGGGGGGGGGGGGGGFGGGGGGGGGGGGGGGGGGGGGGGGGGGGGGGGGGGGGGGGGGGGGGGGGGGGGGGGGGGGGGGGGGFFGGFFGGGGGGGGFDGGGGGGGGGGGFGFGGGGGGGGGGGGGGGGGGGGGFAFAFFFFFBF@DFFFF6FFFFF@=@DFFFFF8=@FFFFFFFFFDDFFFFFFFE?F;DB<00?F>99>>B134>FF044>4<B6>;>F?7?(23)8,4>:4
@M04999:289:000000000-L3R54:1:1101:24584:8504 2:N:0:408
ACTGGGGTATCTAATCCTGTTCGCTCCCCACGCTTTCGTCCATCAGCGTCAATCGGTATTTAGTAACCTGCCTTGGCAATCGGGGTTCTGTGTAATATCTATGCATTTCACCGCTACACTACACATTCCAGCTACTTCAATACTATTCAAGATTAACAGTATCAACGGCAGTTCTACAGTTAAGCTGCAGGTTTTCACCGCTGACTTATCAACCCGCCTACGGACCCTTTAAACCCAATAAATCCGGATAACGCTCGCATCCTCCGTATTACCGCGGCTGCTGGCACGGAGTTAGCCGATG
+
CCCCCGGGGGGGGGGGGGGGGGGGGGGGGEGGGGGGGGGGGGGGGGGGGGGGGGGGGGGGGGGGGGGGGGGGGGGGGBFGGGGGGGGGGGGGGGGGGGGGGGGGGGGGGGGGGGGGGGGGGGGGGGGGGGGGGGGGGGGGGGGGGGGGGGGGGGGGGGGGGGGGGGGGGGGGGGGGFGFGGGGGGGGGGGGGGGGGGGGGFFFFFFFFFFFFFFDFFFFFFFDFFFFFFFFFFFDFFFBFFEFFFFFF<FFF@@DFFFFFB>BFB>?FFFFFDF>FFFBBBBF>??DF>B>BF9>A?>FF0
@M04999:289:000000000-L3R54:1:1101:22239:8524 2:N:0:408
ATGGACTACTCGGGTACCTAATCCTGTTCGCTACCCATGCTTTCGAACCTCAGCGTCAGTTACAGACCAGAGAGCCGCCTTCGCCATTGGTGTTCTTCCATATATCTACGCATTCCACCGCTACACATGGAGTTCCACTCTCCTCTTCTGCACTCAAGAAAAACAGTTTCAGCTGCACTTCCCCGGTTAAGCCGAGGGCTTTCACAGCTGACTTGTTCTCCCGCCTGCGTTCGCTTTACGCCCAATAAATCCGGACAACGCTTGCCACCTACGTATTACCGCGGCTGCTGGCACGTAGTT
+
CCCCCGGGGGGGGGGGGGGGGGGGGGGGGGGGGGGGGGGGGGGGGGGGGGGGGGGGGGGGGGGGGDGGGGGGGDGGGGGGGGGGGGGGGGGGGGGGGGGGGGGGGGGGGGGGGGGGGGGGGGGGGGGGGGGGFGGGGGGGGGGGGGGGGGGGGGGGGGDGGGGGGGGGGFFGGGGGFGFGGGGGGGGGGCGGGGDGDDGGFFFFFFFFFFFFFFFFFFFEFBFFFDBDBFFF@@<DFFFBFBFF?@EFEFCFB6(-(::>>B??F?2??1>4:<<>F<AA19>9646:?D?FBF?BB0:A
@M04999:289:000000000-L3R54:1:1101:3909:8552 2:N:0:408
GCTGACTACAGGGGTATCTAATCCTGTTCGCTCCCCACGCTTTCGTCCATCAGCGTCAATCGGTATTTAGTAACCTGCCTTCGCAATCGGGGTTCTGTGTAATATCTATGCATTTCACCGCTACACTACACATTCCAGCTACTTCAATACTATTCTAGATTAACAGTATCAACTGCAGTTCTACAGTTAAGCTGCAGGTTTTCACCGCTGACTTATCAACCCGCCTACGGACCCTTTAAACCCAATAAATCCGGATAACGCTCGCATCCTCCTTATTACCGCGGCTGCTGGCACGGAGGTC
+
CCCCCGGGGFGCFEGGGGGGGGGFGGEEFGGGGCEGFBF7CCFGDEFGGFFF9FCEGGGGDFGGECACCGGGGFGGFGFFFGGGGE:BF:::=FFFF@FGGFGGGGGGFAF9EFGGGGEEGGGG9EFEFFGGG=FFFGGF=FGA;,ECDGGFA;3,7EF;AF9AEDCFGGGGG,=FFGFGFGGGGGGGGFGGGCFGFFF?@FFFFFEEABADFFFAAFFFF=AAFA=@))-:95B>=EFFFB@FB:;;E3.=990;@A;6;?;99BB907B0(.4)6<F>?22047;44:7(().7--(4(
@M04999:289:000000000-L3R54:1:1101:17235:8558 2:N:0:408
GGACTACTGGGGTATCTAATCCTGTTTGCTCCCCACGCTTTCGCATCTCAGCGTCAGTATCTGTCCAGAAGGCCGCCTTCGCCACCGGTATTCCTCCACATCTCTACGCATTTCACCGCTACACGTGGAATTCTACCTTCCTCTACAATACTCCAGATAACCAGTTTTAAGTGCAATTCCCAGGTTGAGCCCGGGGCTTTCACACCTAACTTAATTATCCGCCTACATGCCCTTTACGCCCAGTCATTCCGATTAACGCTCGCACCCTCCGTATTACCGCGGCTGCTGGCCCGGAGTTAGC
+
CCCCCGGGGGGGGGGGGGGGGGGGGGGGGGGGGGGGGGGGGGGGGGGGGGGGGGGGGGGGGGGGGGGFGGG<FGGGGGGGGGGGGGDCGGGGGGGGGGGGFGGGGGGGGGGGGGGGGGGGGGGGGGGGGGGGGGGGGGGGGGGGGGGGGGGGGGGGGGGGGGGGG?FFGGFGCGGGFGFGGGDDFFFDDEGGGGEDGDGGFFFFFAFFEFFEE6AFEAFC)52=@DBECEFFFDFCF?@FF;(5;ECEFC@?@<@FE(.,49>9>B?6?F6?::?BF2(3(,4;913)5:(43(1(4:)64
@M04999:289:000000000-L3R54:1:1101:19101:8558 2:N:0:408
GTGGACTACCCGGGTATCTAATCCTGTTTGCTCCCCACGCTTTCGCATCTCAGCGTCAGTATCTGTCCAGAAGGCCGCCTTCGCCACCGGTATTCCTCCACATCTCTACGCATTTCACCGCTACACGTGGAATTCTACCTTCCTCTACAATACTCCAGATAACCAGTTTTAAGTGCAATTCCCAGGTTGACCCCGGGGCTTTCACACCTAACTTAATTCTCCTCCTACCTGCCCTTTACGCCCAGTCATTCCGATTAACGCTCGCACCCTCCGTATCACCGCGGCTGCTGGCCCGGCGTTT
+
@B@@<FFGGGGGGGGEGGGA@<EFGGGGAAFEFGFGFGGGGDCFGGEGCDEFFFEEGEFG9FDGECFEFGFFF,EE>CBCFGFC7?C<@:FE4@EFED8FFGGGGGGEFF>CG7EFFEGCFCGGFGGGFC+CC=EDAFFED=EGGG8EDGGGGGG,,,,@==D=@+AA=:FFCC@E?F+=F?F9?644@,,@CE>7**/3999@A+/:47)-6:BFFA8CFF4:BB37(0),/3;@3<C)19962/;)767?;1(4(6-(-8:01,41?12(41(,().3:>(4;>0:?0((((,((((-(
@M04999:289:000000000-L3R54:1:1101:9144:8591 2:N:0:408
GGACTACTGGGGTATCTAATCCTGTTTGCTCCCCACGCTTTCGCATCTCAGCGTCAGTATCTGTCCAGAAGGCCGCCTTCGCCACCGGTATTCCTCCACATCTCTACGCATTTCACCGCTACACGTGGAATTCTACCTTCCTCTACAATACTCCAGATAACCAGTTTTAAGTGCAATTCCCAGGTTGAGCCCGGGGCTTTCACACCTAACTTAATTATCCGCCTACATGCCCTTTACGCCCAGTCATTCCGATTAACGCTCGCACCCTCCGTATAACCGCGGCTGCTGTCACGGCGTTAGC
+
CCCCCGGGGGGGGGGGGGGGGGGGGGGGAFGGGGFGGDGGGGGGC@FFGGGGDFGGCFFFGGAFGGG8<EFFGGGGGGGGGGGGGFG7FCFFGFDG@FGDFFEGGGGCFEGGGGGGGCFG@GGEFFGCEDGFGGGG9BFFFGGGGFGGGEGGFFG89=9EGGGGGGFGGGGGDGGDDFFGFDG+@FCCGFGGGG59CDGFFC6+@>?F)0>AE:9EEFFC)8(6@=3?*>B(>1=9C@@FF;(/34??C?1<?0?)72(442909>2041(-..))..114(((((,8-82A(((,42((-
@M04999:289:000000000-L3R54:1:1101:21200:8650 2:N:0:408
CGCGACTACTCGGGTATCTAATCCTGTTTGCTCCCCACGCTTTCGCATCTCAGCGTCAGTATCTGTCCAGAAGGCCGCCTTCGCCACCGGTATTCCTCCACATCTCTACGCATTTCACCGCTACACGTGGAATTCTACCTTCCTCTACAATACTCCAGATAACCAGTTTTAAGTGCAATTCCCAGGTTGAGCCCGGGGCTTTCACACCTAACTTAATTATCCGCCTACATGCCCTTTACGCCCAGTCATTCCGATTAACGCTCGCACCCTCCGTATTACCGCGGCTGCTGGCACGGAGTT
+
CCCCCGGGGGGGGGGGGGGGGGGGGGGGGGGGGGGGGGGGGGGGGGGGGGGGGGGGGGGGGGGGGGFFGGGGGGGGGGGGGGGGGGGGGGGGGGGGGGGGGGGGGGGGGGGGGGGGGGGGGGGGGGGGGGGGGFGGFGGGGGGGGGGGFFFGGGGGGGGGGFGGGGGGGGGGGFDGFFCGGGGG6:DGFGGFGGGDGGGGFFACFFFBFFFBFFFFFFFCF4>BDF;@1?C@E@;@E34=;@F0;EFEFEEEF;@BFFA6>BFFFBFFFFFFF?0<FFA<B0,790(2:2>FFF:>(3(.
@M04999:289:000000000-L3R54:1:1101:19708:8695 2:N:0:408
GTTGGACTACTCGGGTATCTAATCCTGTTCGCTCCCCACGCTTTCGTCCATCAGCGTCAATCGGTATTTAGTAACCTGCCTTCGCAGTCGGGGTTCTGTGTAATATCTATGCATTTCACCGCTACACTACACATTCCAGCTACTTCAATACTATTCAAGATTAACAGTATCAACGCCATTTCTACAGTTAAGCTGCAGGTTTTCACCGCTGCCTTATCAACCCGCCTACGCACCCTTTAAACCAAATAAATCCGGATAACGCTCGCATCCTCCGTATTACCGCGCCTGCTGGCACGCACTT
+
@-6CBF<<FFEGEG7FE@<CCFG<CF<CC,6+6C6D,;@@FCC<F:;,@@FGGFF7B:7FACF,8:@EF@FA@,6,:<E,A,CFG4,86C=7+@+A<?9,CEEFCGGGCA,C,5EFGA;EE7B=4<EEBEFBF8EFGG8FFCFGGAC=;=8;@3=EC=,@@=,=E?,EDAF8,@>+<=*++2+7>E@6=:,2,;@7+=FF6=:;11*0188)1@FF*++:6@)-524@=?(:@92=3)98.=3(6=<CF7)..(.4;07.4(:331(,-(.)1964:BB4)(4((--((()(-(.8(-(-)
@M04999:289:000000000-L3R54:1:1101:20683:8725 2:N:0:408
GACTACAGGGGTATCTAATCCTGTTTGCTCCCCACGCTTTCGCATCTCAGCGTCAGTATCTGTCCAGAAGGCCGCCTTCGCCACCGGTATTCCTCCACATCTCTACGCATTTCACCGCTACACGTGGAATTCTACCTTCCTCTACAATACTCCAGATAACCAGTTTTAAGTGCAATTCCCAGGTTGAGCCCGGGGCTTTCACACCTAACTTAATTATCCGCCTACATGCCCTTTACGCCCAGTCATTCCGATTAACGCTCGCACCCTCCGTATTACCGCGGCTGCTGGCACGGAGTTAGCC
+
CCCCCGGGGGGGGGGGGGGGGGGGGGGGGGGGGGGGGGGGGGGGGGGGGGGGGGGGGGGGGGGGGGGGGGGGGGGGGGGCGGGGGGGGGGGGGGGGGGGGGGGGGGGGGGGGGGGGGGGGGGGGGGGGGGGGGGGGGGGGGGGGGGGGGGGGGGGGGGGGGGGGGGGGGGGGGGGGFGFGGFDEGGGGGGGGG5CGGFGGFFFFBFFFFFFFFFFFFFFFFFFFFFC4BEFFFFFF<@FF;<FFEFFFFFDFFFEF@B??FF>B;FFFFFF<032A416>9>FF:>7?F<??F9>FBFAA:
@M04999:289:000000000-L3R54:1:1101:26813:8749 2:N:0:408
GAATGGACTACTAGGGTATCTAATCCTGTTCGCTCCCCACGCTTTCGTCCATCAGCGTCAATCGGTATTTAGTAACCTGCCTTCGCAATCGGGGTTCTGTGTAATATCTATGCATTTCACCGCTACACTACACATTCCAGCTACTTCAATACTATTCAAGATTAACAGTATCAACGGCAGTTCCACAGTTAAGCTGCAGGTTTTCACCGCTGACTTATCAACCCGCCTACGGACCCTTTACACCCACTACATCCGGCTAACGCTCGCATCCTCCGTATCACCGCGCCTGCCGTCACGGAGC
+
CCCCCCFGECFGFFGGFFEFGGE-CFFFGECCEBGFGGGGGGFG@FGFGGGGGGGGGGG>FFGGGF<6EFFGGGFGGGFGGGFGGGCFGGGGGDEEGFGCAFEA,,FGFFGGGGGFCGGGDGGG@FEFGFGGGGGFGGGCFGFFGDGF8FGGG;FDGGADG9;@DFGFFCDGGFGGBD>C=DFGCGFFGF7<,EEFGFG7?AFFFAF?)8>==CAA=CFEA=BA@A=22B922>293:58)9==><(6;3@?EF;0(1(5=?@?<1((,7?DFB94(3(6A??09(4226(4(((,4((,(
@M04999:289:000000000-L3R54:1:1101:26891:8756 2:N:0:408
GACTACTGGGGTATCTAATCCTGTTTGCTCCCCACGCTTTCGCATCTCAGCGTCAGTATCTGTCCAGAAGGCCGCCTTCGCCACCGGTATTCCTCCACATCTCTACGCATTTCACCGCTACACGTGGAATTCTACCTTCCTCTACAATACTCCAGATAACCAGTTTTAAGTGCAATTCCCAGGTTGAGCCCGGGGCTTTCACACCTAACTTAATTATCCGCCTACATGCCCTTTACGCCCAGTCATTCCGATTAACGCTCGCACCCTCCGTATTACCGCGGCTGCTTGCCCGTAGTTAGCC
+
CCCCCGGGFE:@CEFFGFECFGEGFFGGF<@D@FGGE:FGGCDGGEGFGGGGGGGGFFFGGGGFDFEEEGD@FGGGGGG?FGCGG7:F:F?@EEGFGGG<FGGGFG?=:FCCGEDFCEFEGGE?FGD:E9EEFGGGFFGGCFFFGGGAECFGGGGDGFGGGGGFG8EFD9CEFGGFDFF8DFDDFGGEC9DE>:EDCFGGFF6;DFFFFF<;AFCFFF6(?@FDDEECBEFFFF9E@F9>?0=)4<<5?;(/81CE096<>>0(3????BBBF:AFFF>97>09<7),((.-,41?4629:
@M04999:289:000000000-L3R54:1:1101:27322:8765 2:N:0:408
GCGGCGACTACCAGGGTATCTAATCCTGTTTGCTACCCACGCTTTCGAGCATGAACGTCAGTGTTATCCCAGGAGGCTGCCTTCGCCATCGGTATTCCTCCACATCTCTACGCATTTCACTGCTACACGTGGAATTCTACCTCCCTCTGACACACTCTAGTTAGACAGTTTCAAATGCACGTCCCAAGTTGAGCTCGGGGATTTCACATCTGACTTATCTAACCGTCTGCGCTCGCTTTACGCCCAGTAATTCCGATTAACGCTCGCACCCTACGTATTACCGCGGCTGCTGGCACGTAGT
+
CCCCC@FG@FGGGFGGGGGGGGCCFGGGGGGGGGGGGGGGGGDGGGGGGGGGGGGGGGGGGGGFGGGGFGGGGGGGGGGGGGGGGGEGGGGGGGGGGGGGGGGG?FGGGGGGGGGGGGGGGGGGGGGGGGGGDGFFGGGGGGFGGGGGGGGGGGGFGGFGFFGGDGGGGCAFFCFGFCFGGGGGGGGGGGCCGGGGGGGGFFFFFFFFEFCFFFFFFFFFFFFFFFFFBC=@2:1>2=?FEFFF@D;33??EFF@;D<0:<1;8,4>F>>FBFF?34A04AF(41(-6>13508:?2,42-
@M04999:289:000000000-L3R54:1:1101:7970:8804 2:N:0:408
CCGACTACTAGGGTATCTAATCCTGTTTGCTCCCCACGCTTTCGCATCTCAGCGTCAGTATCTGTCCAGAAGGCCGCCTTCGCCACCGGTATTCCTCCACATCTCTACGCATTTCACCGCTACACGTGGAATTCTACCTTCCTCTACAATACTCCAGATAACCAGTTTTAAGTGCAATTCCCAGGTTGAGCCCGGGGCTTTCACACCTAACTTAATTATCCGCCTACATGCCCTTTACGTCCAGTCATTCCGATTAACGCTCGCACCCTCCGTATTACCGCGGCTGCTGGCACGGAGTT
+
C@C@C@FGA9@FEFCCFDD@EDGEGEFGFDE,FC:AFEG:EFFCB7@FDF@E<BFGC@FEFGGCEAE<CFGCCEBCEEECFF78CCFBB=+A9FFFGGGGG8FCF,EFGGD@:FGGGGGEEEGGEEFB+4AFFFFFFGG9EEFG,6@=DAFGCFGGGGG8E3==B=9@2EFGAFGFFFFGGCFG=FGGFCFGGGG>97;*;8EF>4/;4;B*:?F>EC8?825@?==;C9;BDE@3<C7)6<;;7@@)))942(,;?),3;?F>1>FF1?:9:?(,:<<0;(9096?0)(48<(3(4,4
@M04999:289:000000000-L3R54:1:1101:28446:8810 2:N:0:408
CTGACTACAGGGGTATCTAATCCTGTTCGCTCCCCACGCTTTCGTCCATCAGCGTCAATCGGTATTTAGTAACCTGCCTTCGCAATCGGGGTTCTGTGTAATATCTATGCATTTCACCGCTACACTACACATTCCAGCTACTTCAATACTATTCAAGATTAACAGTATCAACGGCCGTTCTACAGTTAAGCTGCAGGTTTTCACCGCTGACTTATCAACCCGCCTACGGACCCTTTAAACCCAATAAATCCGGATAACGCTCGCATCCTCCCTATTACCGCGGCTGCTGGCCCGGAGTTA
+
BC@CCDDG<EDGGCCEFAFFD<E@CFF9;FCECGGCC:C:FGFCFG77CF<<FFGG@GFF7@@EFFFCFGGGGF<@FFFG<ACB4@F<FGCFFDEFFFDF9EE<F<FGFFEFGGDAFGEGFCGDFGGFFDGFGCF;@DF9DDDA=3@;?CDFA==,=@DFGGGFBEFGGFEGGDC+3=BFF@FGEGGGD9EG,@?FD95C@BFFF>DDAF2*>>@CC6?):4=5@@FF@(65?@FFCC)8;@633))7?CE1>;@0@E<;2:>>9?B:)5:((-,64A2291(3((28?(((-,46(4<2
@M04999:289:000000000-L3R54:1:1101:6794:8815 2:N:0:408
TGACTACCAGGGTATCTGATCCTGTTCGCTCCCCACGCTTTCGTCCATCAGCGTCAATCGGTATTTAGTAACCTGCCTTCGCAATCGGGGTTCTGTGTAATATCTATGCATTTCACCGCTACACTACACATTCCAGCTACTTCAATACTATTCAAGATTAACAGTATCAACGGCAGTTCTACAGTTAAGCTGCAGGTTTTCACCGCTGACTTATCAACCCGCCTACGGACCCTTTAAACCCAATAAATCCGGATAACGCTCGCATCCTCCGTATTACCGCGGCTGCTGGCACGGAGTTAGC
+
CCCCCGGGGGGGGGGGGGGGGGGGGGGGGGGGGGGGGGGGGGGGGGGGGGGGGGGGGGGGGGGGGGGGGGGGGGGGGGGGGGGGGGGGGGGGGGGGGGGGGGGGGGGGGGGGGGGGGGGGGGGGGGGGGGGGGGGGGGGGGGFGGGFGGGGGGGGGGGGGGGGGGGGGGGGGGGGGFGFGGGGGGGGGGGGGDFGGGGFFFFFFFFFEFFEFFFFFFFFDFBF=AFF==>BFD968CFFFF0;@FFFFFFFF@D@EFFF@@,7>FFFFFFF?:::64402(2>>FF>>?F0)(4373?AA<
@M04999:289:000000000-L3R54:1:1101:16034:8825 2:N:0:408
GGTGACTACTAGGGTATCTAATCCTGTTTGCTCCCCACGCTTTCGCATCTCAGCGTCAGTATCTGTCCAGAAGGCCGCCTACGCCACCGGTATTCCTCCACATCTCTACGCATTTCACCGCTACACGTGGAATTCTACCTTCCTCTACAATACTCCAGATAACCAGTTTTAAGTGCAATTCCCAGGTTGAGCCCGGGGCTTTCACACCTAACTTAATTATCCGCCTACATGCCCTTTACGCCCAGTCATTCCGATTAACGCTCGCACCCTCCGTATTACCGCGGCTGCTGGCACGGAGTT
+
CCCCCGGGGGGGGGGGGGGGGGGGGGGGGGGGGGGGGGGGGGGGGGGGGGGGGGGGGGGGGGGGGGGGGGGGGGGGGGGGGGGGGGGGGGGGGGGGGGGGGGGGGGGGGGGGGGGGGGGGGGGGGGGGGGDGGGGGGGGGGGGGGGGGGGGGGGGGGGGGGGGGGGGGGGGGGGGGFGFGGGDGGGGGGGGGGGDCGCDCAFFFFFFFFEFFFFFFFFFFFCDB?D>=EFEBEFE@FFFFFF;??EEEFFFFF?FFFC>?B?F6>>FFFFFF6?67?FB639>BBFF:7>(4(481198(
@M04999:289:000000000-L3R54:1:1101:22734:8826 2:N:0:408
GACTACTGGGGTATCTAATCCTGTTCGCTACCCATGCTTTCGAACCTCAGCGTCAGTTACAGACCAGAGAGCCGCCTTCGCCACTGGTGTTCTTCCATATATCTACGCATTCCACCGCTACACATGGAGTTCCACTCTCCTCTTCTGCACTCAAGAAAAACAGTTTCAGCTGCACTTCCCCGGTTAAGCCGAGGGCTTTCACAGCTGACTTGTTCTCCCGCCTGCGTTCGCTTTACGCCCAATAAATCCGGACAACGCTTGCCACCTACGTATTACCGCGGCTGCTGGCACGTAGTTAGCC
+
CCCCCGGGGFGGGGGGGGGGGGGGGGGGGGGGGGGGGGGGGGFGGGGGGGGGGGGGGGGGGGGGGGFGGGGGGGGGGGGGGGGGGGGGGFFFFGGGGGGGDFGGGGGGGGGGGGGGGGGEGGGFG@DCFGGGGDGGGGGGGGGGGGFGGGGG?CFCFGCFGGGGGGGGGGGCG8FFBDFGGGDEGECFGGCEEDGDGGGGAFAAFFFFFFFFFFFFFFF2DFF(>@FFF;@FFFEEFFFFD0==<CEC@;089>0(39::8?FAF::7?BF<BBBAF(71(49;6?:7?070??<?FFFFB
@M04999:289:000000000-L3R54:1:1101:6999:8848 2:N:0:408
ACTACACGGGTATCTAATCCTGTTCGCTCCCCACGCTTTCGTCCATCAGCGTCAATCGGTATTTAGTAACCTGCCTTCGCAATCGGGGTTCTGTGTAATATCTATGCATTTCACCGCTACACTACACATTCCAGCTACTTCAATACTATTCAAGATTAACAGTATCAACGGCAGTTCTACAGTTAAGCTGCAGGTTTTCACCGCTGACTTATCAACCCGCCTACGGACCCTTTAAACCCAATAAATCCGGATAACGCTCGCATCCTCCGTATTACCGCGGCTGCTGGCACGGAGTTAGCCG
+
CCCCCGGGGGGGGGGGGGGGGGGGGGGGGGGGGGGGGGGGGGGGGGGGGGGGGGGGGGGGGGGGGGGGGGGGGGGGGGGGGGGGGGGGGGGGGGGGGGGGGGGGGGGGGGGGGGGGGGGGGGGGGGGGGGGGGGGGGGGGGGGGGGGGGGGGGGGGGGGGGGGGGGGGGGGGGGGGFGFGGGGGGGGGGGGGGGFGGGGGFFFFFFFFEFFFFFFFFFFFFFFFFFFFBFF:BCFFFDFFFF;EFFFFBFDFFEFF@DFFFFFFFF>?FF??FFFBF>>FFFFFFF?FBFFFF24:BFFF(
@M04999:289:000000000-L3R54:1:1101:16548:8848 2:N:0:408
ATCGACTACCGGGGTATCTAATCCTGTTTGCTCCCCACGCTTTCGCATCTCAGCGTCAGTATCTGTCCAGAAGGCCGCCTTCGCCACCGGTATTCCTCCACATCTCTACGCATTTCACCGCTACACGTGGAATTCTACCTTCCTCTACAATACTCCAGATAACCAGTTTTAAGTGCAATTCCCAGGTTGAGCCCGGGGCTTTCACACCTAACTTAATTATCCGCCTACATGCCCTTTACGCCCAGTCATTCCGATTAACGCTCGCACCCTCCGTATTACCGCGGCTGCTGGCACGGAGTT
+
CCCCCGGGGGGGGGGGGGGGGGGGGGGGGGGGGGGGGGGGGGGGGGGGGGGGGGGGGGGGGGGGGGFGGEGFGFGGGGGGGGGGGGGGGGGGGGGGGGGGGGGGGGGFGGGGGGGGGGGGGGGGGGGGGGGGGGGGGGGGGGGGGGGGGGGGGGFDFGGGGGGGGGGGGGGGFGGGFFFGGGGGFGGGGGFGFFEGGGGGFFFFFFFFFFFFFFFFFFFFFEFFFFFFEEEF@FFFFFFFFF922@<<FFEE??BFFF<?BFF0109>FFFFF?F:?A<AB>>2966?FF00.4?442:(
@M04999:289:000000000-L3R54:1:1101:5498:8876 2:N:0:408
GGACTACCAGGGTATCTAATCCTGTTTGCTACCCACGCTTTCGAGCATGAACGTCAGTGTTATCCCAGGAGGCTGCCTTCGCCATCGGTATTCCTCCACATCTCTACGCATTTCACTGCTACACGTGGAATTCTACCTTCCTCTGACACACTCTAGTTTGACAGTTTCAAATGCACGTCCCAAGTTGAGCTCGGGGATTTCACATCTGACTTATCTAACCGTCTGCGCTCGCTTTACGCCCAGTAATTCCGATTAACGCTCGCACCCTACGTATTACCGCGGCTGCTGGCACGTAGTTAGC
+
CCCCCGGGGGGGGGGGGGGGGGGGGGGGGGGGGGGGGGGGGGGGGGGGGGGGGGGGGGGGGGGGGGGGGGGGGGGGGGGGGGGGGGGGGGGGGGGGGGGGGGGGGGGGGGGGGGGGGGGGGGGGGGGGGGGGGGGGGG8DGFGGGGGGGGGFGGGGGGGGGGGGGGGGGGGGFGGGFGFGGGGFGGGGGGGGGGGD;DGGFFFFAFFFFFFF@FFFEFFFFFFF2C>BFAB@?DFFFDFFFFFFC?CCEFFDF@<?3;@FFFFFBBFFFFFFB<:<ADF99BFFF6))4<BFF4:8?AFF<
@M04999:289:000000000-L3R54:1:1101:6584:8895 2:N:0:408
GTGGTGACTACACGGGTATCTAATCCTGTTCGCTCCCCACGCTTTCGTCCATCAGCGTCAATCGGTATTTAGTAACCTGCCTTCGCAATCGGGGTTCTGTGTAATATCTATGCATTTCACCGCTACACTACACATTCCAGCTACTTCAATACTATTCAAGATTAACAGTATCAACGGCAGTTCTACAGTTAAGCTGCAGGTTTTCACCGCTGACTTATCAACCCGCCTACGGACCCTTTAAACCCAATAAATCCGGATAACGCTCGCATCCTCCGTATTACCGCGGCTGCTGGCACGGAGT
+
CCCCCGGGGGGGGGGGGGGGGGCEFFGGGGGGGGGGGGGGGGGGGGGGGGGGGGGGGGGGGGGGGGGGGGGGGGGGGGGGGGGGGGGGGGGGGGGGGGGGGGGGGGGGGGGGGGGGGGGGGGGGGGGGGGGGGGGGGGGGGGGGGGGGGGGGGGGGGGGGGGGGGGGGGGGGGGGGFGEGGGGGGGGGGGGGGFGGGGGGFFAFFFF>AFFFFFFFFFFFFFFAB@FDFDF>?BFFFFEFFEEFDFFFFFFFF@BF@DDFE?>BFFFFFF>7>F;<??:AFFF;>>>FFF?:41<B6>,3-
@M04999:289:000000000-L3R54:1:1101:8206:8967 2:N:0:408
TAGAGGACTACTGGGGTATCTAATCCTGTTTGCTCCCCACGCTTTCGCATCTCAGCGTCAGTATCTGTCCAGAAGGCCGCCTTCGCCACCGGTATTCCTCCACATCTCTACGCATTTCACCGCTACACGTGGAATTCTACCTTCCTCTACAATACTCCAGATAACCAGTTTTAAGTGCAATTCCCAGGTTGAGCCCGGGGCTTTCACACCTAACTTAATTATCCGCCTACATGCCCTTTACGCCCAGTCATTCCGATTAACGCTCGCACCCTCCGTATTACCGCGGCTGCTGGCACGGAGT
+
CCCCCGGGGGFFGGGGGGGGGG<=CFGGFGFGGGGFGGGGGGGGFGGGGGGGGGGGGGGGGGGGGGGGGGGGGGGGGGGGGGGGGGGFGGGGGGGGGGFGFGGGGGGGGGGGGGGGGGGGGGGGGGGGGGGGGGGGGGGGGGAFGGGCFGGFFGGGGGGGGGGGGGFGFCFGGGGGFGFGFGGG?EGFGGGGGGGGGGGGFFAFFFFFFFFFFFFFFAFCFEFE@DD@?DFFFF3=E@3AE0;>B;DFF<<)5C@D<<@FE?BFB>>>B9<B:694:?BBFAB0971910>2>:()-92;-
@M04999:289:000000000-L3R54:1:1101:13007:8973 2:N:0:408
CTGTGACTACTAGGGTATCTAATCCTGTTTGCTACCCACGCTTTCGAGCATGAACGTCAGTGTTATCCCAGGAGGCTGCCTTCGCCATCGGTATTCCTCCACATCTCTACGCATTTCACTGCTACACGTGGAATTCTACCTCCCTCTGACACACTCTAGTTAGACAGTTTCAAATGCACGTCCCAAGTTGAGCTCGGGGATTTCACATCTGACTTATCTAACCGTCTGCGCTCGCTTTACGCCCAGTAATTCCGATTAACGCTCGCACCCTACGTATTACCCCGGCTGCTGGCACGCAGTT
+
CCCCCGGGGGGGGGGGGGGGGGGGGGGGGGGGGFGGGGGGGGG8FDGGGGGGGGGGGGGGGGGGGGGGGGCFGECEEEGGGGGGGGGGGGGGGGGGGGGGGGDDFEGGEGFGFGGGGGGGFDF?FFGGGFGGGFDGGGGGGGGGGGFEFGGGGE=DFGGGGGGCFGFDFFGGGCEABFFFGGGGGGEGGDF?FDGDGDD6AFFFFFFA@CE5EF@ACCFF6=9=AAFBC=94>A@DBB==5@B@=(.;???E?E023??31(:?9B>>;:?(3(4<:745.(((-299:2801()((-36<
@M04999:289:000000000-L3R54:1:1101:19498:8973 2:N:0:408
TCGACTACAGGGGTATCTAATCCTGTTTGCTCCCCACGCTTTCGCATCTCAGCGTCAGTATCTGTCCAGAAGGCCGCCTTCGCCACCGGTATTCCTCCACATCTCTACGCATTTCACCGCTACACGTGGAATTCTACCTTCCTCTACAATACTCCAGATAACCAGTTTTAAGTGCAATTCCCAGGTTGAGCCCGGGGCTTTCACACCTAACTTAATTATCCGCCTACATGCCCTTTACGCCTAGTCATTCCGATTAACGCTCGCACCCTCCGTATTACCGCGGCTGCTGGCACGGAGTT
+
CCCCCGGGGGGGGGGGGGGGGGGGGGGGGGGGGGGGGGGGGGGGGGGGGGGGGGGGGGGGGGGGGGGGGGGGGGGGGGGGGGGGGGGGGGGGGGGGGGGGGGGGGGGGGGGGGGGGGGGGGGGGGGGEGGGGGGGGGGGGGGGGGGGGGGGGGGGGFGGGGGGGGGGGGGGGGGGGFGFGGGGGGGGGGCFGGGEGGGDGFFFFFFFFEEFFEFFFEFFFF9DFDFDFFFEFFFFF<EFFFFF@EFFFEEFFFFFFCE09BFFFFFFB?BFFF:?BFFF(499;BFFFF(4(201>921
@M04999:289:000000000-L3R54:1:1101:27232:8975 2:N:0:408
CGCTGACTACACGGGTATCTAATCCTGTTCGCTCCCCACGCTTTCGTCCATCAGCGTCAATCGGTACTTAGTAACCTGCCTTCGCAATCGGGGTTCTGTGTAATATCTATGCATTTCACCGCTACACTACACATTCCAGCTACTTCAATACTATTCAAGATTAACAGTATCAACGGCAGTTCTACAGTTAAGCTGCAGGTTTTCACCGCTGACTTATCAACCCGCCTACGGACCCTTTAAACCCAATAAATCCGGATAACGCTCGCATCCTCCGTATTACCGCGGCTGCTGGCACGGAGTT
+
CCCCCGGGGGGGGGGGGGGGGGGGGGGGGGGGGGGGGGGGGGGGGGGGGGGGGGGGGGGGGGGGGGGGGGGGGGGGGGGGGGGGGGGGGGGGGGGGGGGGGGGGGGGGGGGGGGGGGGGFGGGGGGGGGGGGGGGGGGGGFGGGGGGGGGGGGGGGGGGGGGGGGGGGGGGGGGGGFGFGGGGGGGGGGGGGGGGGGFGGFCFFFFFFFFFFFFFFEFFFFFFFFFFFFFF?BBFFDEEFC;@FFFD@FEFFFFFD?DFFDFFF>BFFFFFF?B?FF?ADF?>BFF>B03?F:04?B;BB:
@M04999:289:000000000-L3R54:1:1101:19121:8979 2:N:0:408
TGACTACTGGGGTATCTAATCCTGTTTGCTCCCCACGCTTTCGCATCTCAGCGTCAGTATCTGTCCAGAAGGCCGCCTTCGCCACCGGTATTCCTCCACATCTCTACGCATTTCACCGCTACACGTGGAATTCTACCTTCCTCTACAATACTCCAGATAACCAGTTTTAAGTGCAATTCCCAGGTTGAGCCCGGGGCTTTCACACCTAACTTAATTATCCGCCTACATGCCCTTTACGCCCAGTCATTCCGATTAACGCTCGCACCCTCCGTATTACCGCGGCTGCTGGCACGGAGTTAGC
+
CCCCCGGGGDGGGGGGGGGGGGGGGGGGGGGGGGGGDGGGGGGGGGGGGGGGGGGGGGGGGGGGGGGGGGGGGGGGGGGGGGGGGGGDGEFGGGGGGGGGGGGGGGGGGGGGGGGGGGGGGGGGGGGGGGGGGGGGGGGGGGGGFGGGGGGGGGGGEGGGGGGGGGGGGGFGGGGGFGFGGGGGGGFFFGGGGGGGGGFGFFFFFFFFEFFF=FFFCAFE?BDFDFFF?BBFEFFFEDFD90;EE<EFFFE@FFFEE7BFFFFF>76-:?9?F<?AFFFFF999(43030(<2-70,:4><
@M04999:289:000000000-L3R54:1:1101:24343:8993 2:N:0:408
CCGTTGACTACCAGGGTATCTAATCCTGTTTGCTCCCCACGCTTTCGCATCTCAGCGTCAGTATCTGTCCAGAAGGCCGCCTTCGCCACCGGTATTCCTCCACATCTCTACGCATTTCACCGCTACACGTGGAATTCTACCTTCCTCTACAATACTCCAGATAACCAGTTTTAAGTGCAATTCCCAGGTTGAGCCCGGGGCTTTCACACCTAACTTAATTATCCGCCTACATGCTCTTTACGCCCAGTCATTCCGATTAACGCTCGCACCCTACGTATTACCGCGGCTGCTGGCACGTAGT
+
CCCCCGFFGFGGFFDGGGGFFFGGGGGGFGFEFFFGGGGEGFFCFGGGGGFCFGA8FGGEEGGGG9@FFFFG@DF?FGFGGG@E<@FFGFE>>CGDFGGGGGGFFFGGFGFFECECEGFD9@EFGGGGGC@E7DFFGCGGGGGGGGGFGGGFGFDFFGDDA9AEG??FFGAFGFGGF?FFDDF@,DFDFC8E6DGGD*97@?A4AFFFEDF2BFFFFFA<@?E4>@@@2>B*8B4;?E36>8?69?(.7;5.7?;?;0(7<690112399:?0:?12644AAB9>;11(14:((..,(4:,
@M04999:289:000000000-L3R54:1:1101:23259:9002 2:N:0:408
CCTGGACTACCCGGGTATCTAATCCTGTTTGCTACCCACGCTTTCGAGCATGAACGTCAGTGTTATCCCAGGAGGCTGCCTTCGCCATCGGTATTCCTCCACATCTCTACGCATTTCACTGCTACACGTGGAATTCTACCTCCCTCTGACACACTCTAGTTAGACAGTTTCAAATGCACGTCCCAAGTTGAGCTCGGGGATTTCACATCTGACTTATCTAACCGTCTGCGCTCGCTTTACGCCCAGTAATTCCGATTAACGCTCGCACCCTACGTATTACCGCGGCTGCTGGCACGTAGTT
+
CCCCCGGGGGGGGGGGGGGGGGGGGGGGGGGGGGGGGGGGGGGGGGGGGGGGGGGGGGGGGGGGGGGGGGGGGGGGGGGGGGGGGGGGGGGGGGGGGGGGGGGGGGGGGGGGGGGGGGGGGGGGGGGGGGGGGGGGGGGGGGGGGGGGGGGGGGGGGGGGGGGGGGGGGGGGGGGGFGFGGGGGGGGGGGGGGGGGGGGGFFFFFFFFFFFFFFFFFFFFFFFFFFFFFFFFFFFFFFFFFFFF<6;EFC?CFFFFFFFFD>DFF;>B9(8??08?<BFFFFFF>>0>FFF>BBFF:<??<
@M04999:289:000000000-L3R54:1:1101:21355:9002 2:N:0:408
CCGAGACTACACGGGTATCTAATCCTGTTCGCTACCCATGCTTTCGAACCTCAGCGTCAGTTACAGACCAGAGAGCCGCCTTCGCCACTGGTGTTCTTCCATATATCTACGCATTCCACCGCTACACATGGAGTTCCACTCTCCTCTTCTGCACTCAAGAAAAACAGTTTCAGCTGCACTTCCCCGGTTAAGCCGAGGGCTTTCACAGCTGACTTGTTCTCCCGCCTGCGTTCGCTTTACGCCCAATAAATCCGGACAACGCTTGCCACCTACGTATTACCGCGGCTGCTGGCACGTAGTT
+
CCCCCGGGGGGGGGGGGGGGGGGGGGGGGGGGGGGGGGGGGGGGGGGGGGGGGGGGGGGGGGGGGGFGGGGFGGGGGGGGGGGGGGGGGGGGGGGGGGGGGGFGAFGGGGGGGGGGGGGGGGGFGGGDGGGFGGGGGGGGGGGGGGGGGGGGGFGGGD?DGFF@GGGGGGGGGGGGFGFGGGGGGGEEEGG7EGCCGGGGFFFFFFFFFFFEFFFFFFFFFEB=@@FDFFFFF@>DFFFF089@F68BBADFF>BB>9?B69?BFF2473::?034<?FFAFF>6>BB?D:?F:8:316:6
@M04999:289:000000000-L3R54:1:1101:10468:9010 2:N:0:408
AAAGACTACTGGGGTATCTAATCCTGTTTGCTCCCCACGCTTTCGCATCTCAGCGTCAGTATCTGTCCAGAAGGCCGCCTTCGCCACCGGTATTCCTCCACATCTCTACGCATTTCACCGCTACACGTGGAATTCTACCTTCCTCTACAATACTCCAGATAACCAGTTTTAAGTGCAATTCCCAGGTTGAGCCCGGGGCTTTCACACCTAACTTAATTATCCGCCTACATGCCCTTTACGCCCAGTCATTCCGATTAACGCTCGCACCCTCCGTATTACCGCGGCTGCTGGCACGGAGTT
+
CCCCCGGGGGGGGGGGGGGGGGGGGGGGGGGGGGGGGGGGGGGGGGGGGGGGGGGGGGGGGGGGGGGGGGGGGGGGGGGGGGGGGGGGGGGGGGGGGGGGGGGGGGGGGGGGGGGGGGGGGGGGGGGGGGGGGGGGGGGGGGGGGGGGGGGGGGGGGGGGFGGGGGGGGGGGGG7FEGFGGFGGGGGGGGGGGGGGGGGGFFFFFFFFFFFFFFFFFFFFFFFFFFFFFFEFEFFFFFFFFFFFDE@AEFFFFDD?D6>,3:?6>FF>BF?44::7?BFFB>F9BF>?::3:?F2-7>B?
@M04999:289:000000000-L3R54:1:1101:5299:9013 2:N:0:408
AGCGACTACCCGGGTATCTAATCCTGTTCGCTACCCATGCTTTCGAACCTCAGCGTCAGTTACAGACCAGAGAGCCGCCTTCGCCACTGGTGTTCTTCCATATATCTACGCATTCCACCGCTACACATGGAGTTCCACTCTCCTCTTCTGCACTCAAGAAACATAGTTTCAGCTGCAGTTCCCCAGTTAAGCTGGGGGCTTTCACAGCTGACTTATCTTCCCGCCTGCGTTCGCTTTACGCCCAATAAATCCGGACAACGCTTGCCACCTACGTATTACCGCGGCTGCTGGCACGTAGTT
+
CCCCCGGGGGGGGGGGGGGGGGGGGGGGGGGGGGGGGGGGGGGGGGGGGGGGGGGGGGGGGGGGGGGGGGGGGGGGGGGGGGGGGGGGGGGGGGGGGGGGGGGGGGGGGFGGGGGGGGGGGGGGGGGGGGGGGGGGFGGGGGGGGGGGGGGGGGGGGGGGGGFGGGGGGGGGGGGGFGFGGGGGGGGGGGGGGGGGGGGGFFFFFFFFFFFFFFFFFFFFFFF>@?FDFFFFF@DFFFFFFFBD71=@E?<EF>FFFFBF6812?BDF8??BBBFFFFF<?016>>9?FFB:?FF12:?<
@M04999:289:000000000-L3R54:1:1101:12476:9022 2:N:0:408
CTTGGACTACCGGGGTATCTAATCCTGTTTGCTCCCCACGCTTTCGCATCTCAGCGTCAGTATCTGTCCAGAAGGCCGCCTTCGCCACCGGTATTCCTCCACATCTCTACGCATTTCACCGCTACACGTGGAATTCTACCTTCCTCTACAATACTCCAGATAACCAGTTCTAAGTGCAATTCCCAGGTTGAGCCCGGGGCTTTCACACCTAACTTAATTATCCGCCTACATGCCCTTTACGCCCAGTCATTCCGATTAACGCTCGCACCCTCCGTATTACCGCGGCTGCTGGCACGGAGTT
+
CCCCCGGGGGGGGGGGGGGGGGGGGGGGGGGGGGGGGGGGGGGGGGGGGGGGGGGGGGGGGGGGGGGGFGGGGGGGGGGGGGGGGGGGGGGGGFGGGGGGGGGGGFGGGGFGGGGGGGGGGGGGGGGGGFGEFGGGGGGGGGGGGGGGGGGGGGGGGGGGGGGGGGGGGGGGCAFFFGFGGGGFGFCFGGGGGGFD>DCDEFFFFFAF@FFEFFFFFFFCFFF2BDDFFEF5@EFFFFEF?DFFD0@EEFFFFF0:??AFFB?F6>99>FFFFFF1?BBBA699933>FBB(4?<:2((44
@M04999:289:000000000-L3R54:1:1101:23511:9039 2:N:0:408
TGTGACTACTGGGGTATCTCATCCTGTTTGCTCCCCACGCTTTCGCACCTCAGCGGCAGCATCTGTCCAGAAGGCCGCCTTCGCCACCGGTATTCCTCCACATCTCTACGCACATCACCGCTACACGTGGAATACTACCTTCCTCTACAATACTCCATATAACCAGCTTTAAGTGCAATTCCCAGGTTGAGCCCGGGGCACTCACACCTAACTTAATTATCTGCCTACATGCCCTTTACGCCCAGTCATTCCGATTAACGCTCGCACCCTCCGAATTCTCGCGGCTGCTCGCACGGAGCTT
+
<<88<FG96;E,<:+,;@F,,C,-C9F<F,CCF8F:,7666BCD7B,+66B<,EB+++8,CCF9C9,666C8,BEF@@E,,C,CFE:4@+@+4?FF9?,:<B?=;FA,,A=+++9A?F88FB+6:AC<4:+4,,8E;DG9EG8,EEEFG9E,,7=,6,=3,@,63=,@C7,,,52,??+C+222B35,,,3<,@1******)96A;4?B6;:EAF88117C)5;)).6;)9))((/6)9)((./(6@))15<362(8)63>0836(,4,81(-(((,)).,(-((-,2?)((,(-(-3(,(
@M04999:289:000000000-L3R54:1:1101:10277:9070 2:N:0:408
GACTACCCGGGTATCTAATCCTGTTCGCTCCCCACGCTTTCGTCCATCAGCGTCAATCGGTATTTAGTAACCTGCCTTCGCAATCGGGGTTCTGTGTAATATCTATGCATTTCACCGCTACACTACACATTCCAGCTACTTCAATACTATTCAAGATTAACAGTATCAACGGCAGTTCTACAGTTAAGCTGCAGGTTTTCACCGCTGACTTATCAACCCGCCTACGGACCCTTTAAACCCAATAAATCCGGATAACGCTCGCATCCTCCGTATTACCGCGGCTGCTGGCACGGAGTTAGCC
+
CCCCCGGGGGEGGGGGGGGGGGGGGGGGGGGGGGGGGGGGGGGGG,FGGGGGGGGGGGGGGGGGGGGGGGGGGGGGGGGGGGGGGGGGGGGGGGGGGGGGGGGGGGGGGGGGGGGGCGGGGGGGGGGGGGGGGGGGGGGGGGGGGGGGGGGGGGGCGGGGGGGGGGGGGGGEGGDGFGFGGGGGGGFGGGGGGFGGGGGGFFFFFFFFDFFCFFFFFFFAFFFFFF@FFFFF@EFCCEFFFF@3@FEFFB0?FFFFFFFF;>FFF?FFFFF?:BFFAF>>BF>BFBFBBBF<F66?FBAB5
@M04999:289:000000000-L3R54:1:1101:5875:9114 2:N:0:408
GTGACTACACGGGTATCTAATCATGTTCTCTCCCCACGCTTTCGTCCATCAGCGTCAATCGGTATTTAGTAACCTGCCTTCTCAATCGGGGTTCTGTGTAATATCTATGCATTTCACCGCTACACTACACATTCCAGCTACTTCAATACTACTCAAGATTAACACTACCAACGGCAGTTCTACAGTTAAGCTGCAGGTTTTTACCGCTGACTTATCAACCCGCCTACGGACCCTTTAAACCCAATAAATCCGGATAACGCTCGCGTCCCCCTTATTACCGCGGCTGCTGGTACGGAGTT
+
C@BCCGGFGG7FGGEGGGACFF,C@CFF,CECEFGGGGE@CFF:FEGGGGGGFGGG>CC<F,@9CCFG9FDEFFGGGGGGG,AE9@BD,@FGGGGFEEG,AEFGFGGGDFACEGG<@9CEGEGFGFEGCFA=AD@E,,=FEFCGFDFEF8EGGG,@FDC,EEEC,===,@E1=+C>AD;DG+?@83@=3=D,=E,;F99+:*3;8:?9585178ACF95<*:>=4>:@@DF9>=3;><EF=:0((437?3@@608@F)(6(,(,((4,(.4(.)6<26)(9121>43>>(.).(((4-2
@M04999:289:000000000-L3R54:1:1101:23826:9121 2:N:0:408
CGTAGACTACAGGGGTATCTAATCCTGTTTGCTCCCCACGCTTTCGCATCTCAGCGTCAGTATCTGTCCAGAAGGCCGCCTTCGCCACCGGTATTCCTCCACATCTCTACGCATTTCACCGCTACACGTGGAATTCTACCTTCCTCTACAATACTCCAGATAACCAGTTTTAAGTGCAATTCCCAGGTTGAGCCCGGGGCTTTCACACCTAACTTAATTATCCGCCTACATGCCCTTTACGCCCAGTCATTCCGATTAACGCTCGCACCCTCCGTATTACCGCGGCTGCTGGCACGGAGTT
+
CCCCCGGGGGGGGGGGGGGGGGGGGGGGGGGGGGGGGGGGGGGGGGGGGGGGGGGGGGGGGGGGGGGGGGGGGGGGGGGGGGGGGGGGGGGGGGGGGGGGGGGGGGGGGGGGGGGGGGGGGGGGGGGGGGGGGGGGGGGGGGGGGGGGGGGGGGGGFGGGGGGGGGGGGGGGGGGGFGFGGGGGGGGGGGGGGGGGGGGGFFFFFFFFFFFFFFFFFFFFFFF?FFFFFFFFFFFFFEEFFF>B@D;@FEFFFFFFFFFE?;::;>9;BB::<91<BBADA<F>109BFB::?:??;>>B8
@M04999:289:000000000-L3R54:1:1101:17222:9144 2:N:0:408
TTGGCGACTACCGGGGTATCTAATCCTGTTTGCTCCCCACGCTTTCGCATCTCAGCGTCAGTATCTGTCCAGAAGGCCGCCTTCGCCACCGGTATTCCTCCACATCTCTACGCATTTCACCGCTACACGTGGAATTCTACCTTCCTCTACAATACTCCAGATAACCAGTTTTAAGTGCAATTCCCAGGTTGAGCCCGGGGCTTTCACACCTAACTTAATTATCCGCCTACATGCCCTTTACGCCCAGTCATTCCGATTAACGCTCGCACCCTCCGTATTACCGCGGCTGCTGGCACGGAGT
+
CCCCCGGGGGGGGGGGGGGGGGGGGGGGGGGGGGGGGGGGGGGGGGGGGGGGGGGGGGGGGGGGGGGGGGGGGGGGGGGGGGGGGGGGGGGGGGGGGGGGGGGGCGGGGGGGGGGGGGGGGGGGGGGGGGGGGGGGGGGGGGGGGGGGGGGGGGGGGGGGGGFGGGGGGGGGGFGGFGFFFGFGFFGGGGGGGGGGGGGGFF:AFFFFFFFFFFFFEFFFFFFFF@FFFD@EFEEFFFFFF?D;F@F?BFF>9AF:B<BFFFF?F>BFB9?BFF6-3<BFF90;>1;>;?D?08?<(471-
@M04999:289:000000000-L3R54:1:1101:8854:9217 2:N:0:408
GACTACAAGGGTATCTAATCCTGTTCGCTCCCCACGCTTTCGTCCATCAGCGTCAATCGGTATTTAGTAACCTGCCTTCGCAATCGGGGTTCTGTGTAATATCTATGCATTTCACCGCTACACTACACATTCCAGCTACTTCAATACTATTCAAGATTAACAGTATCAACGGCAGTTCTACAGTTAAGCTGCAGGTTTTCACCGCTGACTTATCAACCCGCCTACGGACCCTTTAAACCCAATAAATCCGGATAACGCTCGTGTCCTCCGTATTACCGCGGCTGCTGGCACGGAGTTAGCC
+
CCCCCGGGGGGGGGGGGGGGGGGGGGGGGGGGCFEGGGGGGGGGGGGGGGGGGGGGGGGDGGGGGGFGDFGFGGGGGGGGGEGGGGGGGFGGGGGGGGCGGGGGGGGGGGGGGGFGGGGGGGGGGGFGFGGFEEFGGGGGGGGFGGGGGGGCGCFFGFEGGGGGGGGFGFGEGGDGFGBDGGGGGGGGGGGGGGGFGFGGFFF5DEFFFFFFFFFFFFFFFFFFFFFF>@@B:BE?83>)6;DFFEFFF@@@@DFF<0339@BB:ABAFFFB0?AFBBBBFB;F??DF?<DBF02?2A>A4
@M04999:289:000000000-L3R54:1:1101:13784:9218 2:N:0:408
ATGACTACCCGGGTATCTAATCCTGTTCGCTCCCCACGCTTTCGTCCATCAGCGTCAATCGGTATTTAGTAACCTGCCTTCGCAATCGGGGTTCTGTGTAATATCTATGCATTTCACCGCTACACTACACATTCCAGCTACTTCAATACTATTCAAGATTAACAGTATCAACGGCAGTTCTACAGTTAAGCTGCAGGTTTTCACCGCTGACTTATCAACCCGCCTACGGACCCTTTAAACCCAATAAATCCGGATAACGCTCGCATCCTCCGTATTACCGCGGCTGCTGGCACGGAGTTAC
+
CCCCCEEEFGGGGCEGGGGGGGGGGGGGGGGGEGEFGGGEDFGGGGCGGGGGGCFGDEFGFCFGFFEFGGDECGGFGFGGGGGDCGGGGGGEFGGGFGGGGGFGGFGGFGGGGGGGGGGGGGGGGGGFGGGGGGGGFGGFGFGGGGGCFGGGGGGFGDFEGGGGGGGGGGGGGGGGFGFGGGGFGGGGAFGGFGGGGGGGFFFFFEFFF94BEFBFFFFFFAFF>DFF2@5@DFFECE<AFD;DFFFC?E@F;<;<FE<FF?F6;?>??A:0(47?DFFBFFFFFF:DF7?(.329(8?B)
@M04999:289:000000000-L3R54:1:1101:10159:9242 2:N:0:408
TGAAGACTACACGGGTATCTAATCCTGTTCGCTCCCCACGCTTTCGTCCATCAGCGTCAATCGGTATTTAGTAACCTGCCTTCGCAATCGGGGTTCTGTGTAATATCTATGCATTTCACCGCTACACTACACATTCCAGCTACTTCAATACTATTCAAGATTAACAGTATCAACGGCAGTTCTACAGTTAAGCTGCAGGTTTTCACCGCTGACTTATCAACCCGCCTACGGACCCTTTAAACCCAATAAATCCGGATAACGCTCGCATCCTCCGTATTACCGCGGCTGCTGGAACGGAGTT
+
CCCCCGGGGGGGGGGGGGGGGGGGGGGGGGGGGGGGGGGGGGGGGGGGGGGGGGGGGGGGGGGGGDGFFGGGGGGGGGGGGGGGGGGGGGGGGFFGFGGGGGGGGGGGGGFGGGGGGGGGGGGGGGGGGGGFGGFGGGGGGGGGGGFFFGGGGEGGGGGGGGGGGGGGGGGGGGDGFGAGGGGFGGGGGG:EGGGGGGGGFFFCFFFA5@F=DFFFCFFFFFFF=BF@FF@DFBDF@E<66;@/6<@E@7?C;BBDFF@<D;?B>FF?BFFFF9:<?FBFA:>FB;;BFF?((..:((43.
@M04999:289:000000000-L3R54:1:1101:4073:9249 2:N:0:408
GACTACACGGGTATCTAATCCTGTTTGCTACCCACGCTTTCGAGCATGAACGTCAGTGTTATCCCAGGAGGCTGCCTTCGCCATCGGTATTCCTCCACATCTCTACGCATTTCACTGCTACACGTGGAGTTCTACCTCCCTCTGACACACTCTAGTTAGACAGTTTCAAATGCACGTCCCAAGTTGAGCCCGGGGATTTCACATCTGCCTTATCTAACCGTCTGCGCTCGCTTTACGCCCAGTAATTCCGATCAACGCTCTCACCCTACGTATTTCCGCGTCTGCTTGCACGGCGTTAGCC
+
88CCCG8C@F7@@CCEFFGG9,FEF<FFFDGEEG@7FECFF7@6@@<CCAFCDG7@FEFEGCCFGDG@,8BFFG7FGGGGGGEGFE,?AFFFDFBA,A=,A?FFFEAC?CF,<C?EFGFAF@:FD8=B,9A,@4@EF98C@,@,,@98=C8DE,66@E,EFAD,3=,,77@@EA88DGE>=6=FGFEDF,=+@6;7<9C7BFCFFC++*3*:7@@6*+/:*:><AAB@@5=9((1*8(3B065>75?)9@@@(6)639,,(.)6?.3(.(.84().6(40(---.6).1)5((((49<(<2
@M04999:289:000000000-L3R54:1:1101:20037:9299 2:N:0:408
AGTTGCCTACTGGGGTATCTAATCCTGTTTGCTCCCCACGCTTTCGAGCATGAACGTCAGTGTTATCCCAGGAGGCTGCCTTCGCTATCGGTATTTCTCCACATCCCTACGCATTTCACTGCTACACGTGGACTTCTACCTCCCTCTGACACACTCCAGTTCGACAGTTTCTAATGCACGTCCCAAGTTGAGCTCGCGTATTTCACATCTGACTTATCTAACCGTCTGCGCCCGCTATACGCCTAGTAATTCCGCTTAACGCTCGCACCCTACGTATTACTGCGGCTGCTGGTACGTAGTT
+
6-6AC,,,,CF,;CFGG,,,<,6-6,,;;66CF,CD,,:+C,,,,8,C:@FGB@FEGGF:66,,C<EFE8,@F:,,=A?,E,5BC,48:6F,94:,5C<FF<E<A,4?F8C:,@:,?,9@,,4,C<A=4A+4,,,44ECF9F,@?8@@,,@=8AFG,==D8,+3+=8E@,6,@33,BC+6DDG89,3=E8,,2=,++3+3*011?B6B87**:<1=/:A*1./:))-/*(-(6@(8(4?6(3:(((..))7)1=(6;(.7;9(-,7>9-22:?:())(.6)6>0;07--,4(().34<(--
@M04999:289:000000000-L3R54:1:1101:28254:9338 2:N:0:408
TGACTACAGGGGTATCTAATCCTGTTTGCTACCCACGCTTTCGAGCATGAACGTCAGTGTTATCCCAGGAGGCTGCCTTCGCCATCGGTATTCCTCCACATCTCTACGCATTTCACTGCTACACGTGGAATTCTACCTCCCTCTGACACACTCTAGTTAGACAGTTTCAAATGCACGTCCCAAGTTGAGCTCGGGGATTTCACATCTGACTTATCTAACCGTCTGCGCTCGCTTTACGCCCAGTAATTCCGATTAACGCTCGCACCCTACGTATTACCGCGGCTGCTGGCACGTAGTTAGC
+
CCCCCGGGGGGGGGGGGGGGGGGGGGGGGGGGGGGGGGGGGGGGGGGGGGGGGGGGGGGGGGGGGGGGGGGGGGGGGGGGGGGGGGGGGGGGGGGGGGGGGGGGGGGGGGGGGGGGGGGGGGGGGGGGGGGGGGGGGGGGGGGGGGGGGGGGGGGGGGGEFGGGGGGGCFFFGGGGAFFGGGGGGGGGGGDFGGGDGGGGFFFFFFFFFFFFEFFFEFFD>>AF4<=>=DB@9>BC42@FFFFEFFFFCEEF6;;EFFF?<>;0;>??<??FBABFFF:>F6>B>64?:?:<B:B::<B<4
@M04999:289:000000000-L3R54:1:1101:5123:9355 2:N:0:408
TTGTGACTACAAGGGTATCTAATCCTGTTCGCTACCCATGCTTTCGAACCTCAGCGTCAGTTACAGACCAGAGAGCCGCCTTCGCCACTGGTGTTCTTCCATATATCTACGCATTCCACCGCTACACATGGAGTTCCACTCTCCTCTTCTGCACTCAAGAAAAACAGTTTCAGCTGCACTTCCCCGGTTAAGCCGAGGGCTTTCACAGCTGACTTGTTCTCCCGCCTGCGTTCGCTTTACGCCCAATAAATCCGGACAACGCTTGCCACCTACGTATTACCGCGGCTGCTGGCACGTAGTT
+
CCCCCGGGGGGGGGGGGGGGGGGGGGGGGGGGGGGGGGGGGGGGGGGGGGGGGGGGGGGGGGGGGGGGGGGGGGGGGGGGGGGGGGGGGGGGGGGGGGGGGGGGGFGGGGGGGGGGGGGGGGGGGGGGGGGGGGGGGGGGGGGGGGGGGGGGGFGGGEGGFGGGGGGGGGGGGGGGFGFGGGGGGGGGGGGGGGGGGGGGFFFFFFFFFFBEFFFFFFFEFFF>BFFFDBFFFFFFFFFF1<BBF;DFFEFFF9>?FFBBF>6::??A>FFB??F<BBAFF?;F09>9:>??F<7112?:6
@M04999:289:000000000-L3R54:1:1101:28938:9411 2:N:0:408
CGACGACTACACGGGTATCTAATCCTGTTCGCTACCCATGCTTTCGAACCTCAGCGTCAGTTACAGACCAGAGAGCCGCCTTCGCCACTGGTGTTCTTCCATATATCTACGCATTCCACCGCTACACATGGAGTTCCACTCTCCTCTTCTGCACTCAAGAAACATAGTTTCAGCTGCAGTTCCCCAGTTAAGCTGGGGTCTTTCACAGCTGACTTATCTTCCCGCCTGCGTTCGCTTTACGCCCAATAAATCCGGCCAACGCTTGCCACCTACGTATTACCGCGGCTGCTGCCACGTGTTT
+
CC8CCFGGGGGGGGG@FGEGGFGGGFFGGGDGGCGGGFFGFCGGFG8EGFGGGGGGGGGGEE,<F9FFGGGGFFG7FCCGDGGGCBEG,BFAFFEFFFGGGFGGFGGGGDG>FGGGGAFGGGGDGGGFGGFDEBEFFGC4DADGC?FF8FGGGFEGGD?=E?FFDGGGDGFEFGGCDDFG+DDFGGCEGEAAA9C6+9*@FF6AFFF>C@2>BFF6AA+8BABAAF2-825925297@C63(:;@1@EFF?3;10(6:068616?FF)5?07>6:<<2)5.3;296;114:).8?18(,..
@M04999:289:000000000-L3R54:1:1101:7931:9420 2:N:0:408
AGTGACTACCGGGGTATCTAATCCTGTTCGCTACCCATGCTTTCGAGCCTCAGCGTCAGTAACAGACCAGAGAGCCGCCTTCGCCACTGGTGTTCTTCCATATATCTACGCATTTCACCGCTACACATGGAGTTCCACTTTCCTCTTCTGCACTCAAGTCTCTCAGTTTCCGATGCTCTTCCTCAGTTAAGCTGAGGGCTTTCACATTCAGACTTAAAAGACCGCCTGCTCTCCCTTTACGCCCAATAAATCCTGACAACGCTTGCCACCTACGTATTACCGCGGCTGCTGGCACGTAGTT
+
BCC,@FGFGG+6@F@;EE9FFGA<@FFEFG>C:F<FG8CCEEE<66,8@AFF<@:BFFCFC9FGGE6F8F@<F@@FF7C:F<FGG7:EGF?F4CF9F?FEFFGG;EFGG7B??FFGCAFECBCGFFFFAFFGEDAEGG,,443367@FAFGGGGDF,6@F:3=D,CEFDFG+8ADEDF<?FFF,5,@E,=<A,,E++<D>FFFAA6FB7A5;@AFF*B+1@=BF==@DB(.8;=BDBF*:8@>772=;34<54)7).).42;(/6;2)4(4,(,,5<?AA<17>9>F6???B01323(484
@M04999:289:000000000-L3R54:1:1101:24999:9442 2:N:0:408
GTTGACTACTCGGGTATCTAATCCTGTTTGCTACCCACGCTTTCGAGCATGAACGTCAGTGTTATCCCAGGAGGCTGCCTTCGCCATCGGTATTCCTCCACATCTCTACGCATTTCACTGCTACACGTGGAATTCTACCTCCCTCTGACACACTCTAGTTTGACAGTTTCAAATGCACGTCCCAAGTTGAGCTCGGGGATTTCACATCTGACTTATCTAACCGTCTGCGCTCGCTTTACGCCCAGTAATTCCGATTAACGCTCGCCCCCTCGGTATTACTCCGTCTGTGGGCACGTAGTT
+
CBC@CGGGGGGGGGGGGGGGGGGGGGGGGGCGGGGFGGGGGGGGEEFGGGGGGGFGGGEGGGGGGGGGGGGGGGGGGGGGGGGGCFEGGFGGGGGGGGGGGGGDDGGGGDFEGGGDGGGFGGGGGGGGFGGGGGGGGGGGGGEGGGGGFGFGGCFGDFGG,4AFFGGGGGGGGGGGFGFGGGGGGGGGGGFFEFGDGGGGFFFFFFAFFF5AE>CFFFFEFF9:7996)>>A@@=DFFEEFBB:0;C)65?4@;77D)61716@6((-34,(-4<?9-<)),4,42())(-322(..(--
@M04999:289:000000000-L3R54:1:1101:20189:9450 2:N:0:408
GGGACTACCAGGGTATCTAATCCTGTTCGCTACCCATGCTTTCGAACCTCAGCGTCAGTTACAGACCAGAGAGCCGCCTTCGCCACTGGTGTTCTTCCATATATCTACGCATTCCACCGCTACACATGGAGTTCCACTCTCCTCTTCTGCACTCAAGAAAAACAGTTTCAGCTGCACTTCCCCGGTTAAGCCGAGGGCTTTCACAGCTGACTTGTTCTCCCGCCTGCGTTCGCTTTACGCCCAATAAATCCGGACAACGCTTGCCACCTACGTATTACCGCGGCTGCTGGCACGTAGTT
+
CCCCCGGGGGGGGGGGGGGGGGGGGGGGGGGGGGGGGGGGGGGGGGGGGGGGGGGGGGGGGGGGGGGGGGGGGGGGGGGGGGGGGGGGGGGGGGGGGGGGGGGGGGGGGGGGGGGGGGGGGGGGGGGGGGGGGGGGGGGGGGGGGGGGGGGGGGGGGGGGGFGGGFGGGGGGGGGGFGFGGFGGEGGGFFGGGGGGGGGGFF>CFFFFFFFFFFFFFFFFFFFFFBFFFFFFFFFFFFFFFFF7@@ECFFEFBFFFFFBFBFF??972?FFBFFFFFFBFFF91;>?FF2??FFBFFFF
@M04999:289:000000000-L3R54:1:1101:17646:9482 2:N:0:408
GTTGTGACTACACGGGTATCTAATCCTGTTCGCTACCCATGCTTTCGAACCTCAGCGTCAGTTACAGACCAGAGAGCCGCCTTCGCCACTGGTGTTCTTCCATATATCTACGCATTCCACCGCTACACATGGAGTTCCACTCTCCTCTTCTGCACTCAAGAAAAACAGTTTCAGCTGCACTTCCCCGGTTAAGCCGAGGGCTTTCACAGCTGACTTGTTCTCCCGCCTGCGTTCGCTTTACGCCCAATAAATCCGGACAACGCTTGCCACCTACGTATTACCGCGGCTGCTGGACCGTCGT
+
CCCCCCFGGGGGGGGGGGGGGCFFGGGDGGGGGG:FGFGGGG<FFGGGGGFGGGGGGGFEGFGGGGGGGGGGFG?FGGGGGGGGCEGGGGGGGGGGGGGGGGGGF?FGGGGG7FGEGGGGGCFGGGGGGGCC88EFGGGDDDFFCEGGGGGGGGGGGGEGGG8EGGGGFF:FGGGGFGFGGGGDFFEGGGGGGGGGDGGGFFFFFFFFFFFE3AFAEFFFFFEF@FFFFFFF<FDB;62+9,6;9?3@EFBFF>>1:B9?07>FB0:7>FB?:?B?DA?)6A3(7(7>907)(.(432(--
@M04999:289:000000000-L3R54:1:1101:4560:9508 2:N:0:408
TCTGACTACCAGGGTATCTAATCCTGTTCGCTACCCATGCTTTCGAACCTCAGCGTCAGTTACAGACCAGAGAGCCGCCTTCGCCACTGGTGTTCTTCCATATATCTACGCATTCCACCGCTACACATGGAGTTCCACTCTCCTCTTCTGCACTCAAGAAAAACAGTTTCAGCTGCACTTCCCCGGTTAAGCCGAGGGCTTTCACAGCTGACTTGTTCTCCCGCCTGCGTTCGCTTTACGCCCAATAAATCCGGACAACGCTTGCCACCTACGTATTACCGCGGCTGCTGGCACGTAGTT
+
CCCCCGGGGGGGGGGGGGGGGGGGGGGGGGGGGGGGGGGGGGGGGGGGGGGGGGGGGGGFGGGGGGGGGGGGGGGGGGGGGGGGGGGGGGEGGGGGGGGGGGGGGGGGGGGGGGGGGGGGGGGGGGGGGGGGGGGGGGGGGGGGGGGGGGGGGGGGGGGGGGGGGGGGGGGGGGGGFGFGGGGGGGGGEGGGGGGGGGGGFFFFFFFFFFFFFFFFEFFC=BFFFFFFBDD@FFFDFFFEDB>FF@8A>E?@@;BFFFBB>?B?FBFBFFFFFFBB><A9:099999BF?FFF211(.-6
@M04999:289:000000000-L3R54:1:1101:12272:9531 2:N:0:408
GGTGACTACTCGGGTATCTAATCCTGTTCGCTCCCCACGCTTTCGTCCATCAGCGTCAATCGGTATTTAGTAACCTGCCTTCGCAATCGGGGTTCTGTGTAATATCTATGCATTTCACCGCTACACTACACATTCCAGCTACTTCAATACTATTCAAGATTAACAGTATCAACGGCAGTTCTACAGTTAAGCTGCAGGTTTTCACCGCTGACTTATCAACCCGCCTACGGACCCTTTAAACCCAATAAATCCGGATAACGCTCGCATCCTCCGTATTACCGCGGCCGCTTGCACGGAGTTT
+
CCCCCGGGGGFGGGFCFFFGGGFGFDFGCGGGDGFGGEGGGGGGEGGGGFGGGGGGGGGFEGGGFDGGGGGGGGCFEFGFGGGFDDFGGGGGGGGGFGFGFGGA;@AFFAFGGGGADGFCGG@FGGGCFGFGFGFFFFFEF9@F,@=CDFEDF,==DFGGGGGGGDF:FGGGGGDE>DFGCGGGGGGFGGECFFGGGGCFFFCF6F>A505@CFABC+1-;A5>A=D9@?29@@BFB<ECEFF?<1=<EE?EBBD@F97(17<F99<9BB>B;?BFB29926>;6((41(-22)39>63<)
@M04999:289:000000000-L3R54:1:1101:25556:9538 2:N:0:408
GACTACACGGGTATCTAATCCTGTTTGCTACCCACGCTTTCGAGCATGAACGTCAGTGTTATCCCAGGAGGCTGCCTTCGCCATCGGTATTCCTCCACATCTCTACGCATTTCACTGCTACACGTGGAATTCTACCTCCCTCTGACACACTCTAGTTAGACAGTTTCAAATGCACGTCCCAAGTTGAGCTCGGGGATTTCACATCTGACTTATCTAACCGTCTGCGCTCGCTTTACGCCCAGTAATTCCGATTAACGCTCGCACCCTACGTATTACCGCGGCTGCTGGCACTGAGGTAGCC
+
CCCCCGGGGGGGGGGGGGGGGGGGGGGGGFGGGGGGGGGGGGGGGGGGGGGGGGGGGGGGGGGGGGGGGGDEGGGGGGGGGGGGGGGGGGGGGGGGGGGGGGGGGGGGGGGGGGGGGGGGGGGDGGGDFGGGFFFGGGGGGGGGGGGGGGGGGGGGGGGGGGGGGGGGGGGGGGGGFGEGGGFGFGGGGGGGGGGGGGGGFFFFFFFFFFFFFFFFFFFFFFFBFFFFFFFFFFC=@@FFF;;E<<??C@0;@<EE?13;@B99;BF:61:7<?AFB6>B06>>222418<(()5(..<?7
@M04999:289:000000000-L3R54:1:1101:23569:9539 2:N:0:408
TGTCGACTACCGGGGTATCTAATCCTGTTTGCTCCCCACGCTTTCGCATCTCAGCGTCAGTATCTGTCCAGAAGGCCGCCTTCGCCACCGGTATTCCTCCACATCTCTACGCATTTCACCGCTACACGTGGAATTCTACCTTCCTCTACAATACTCCAGATAACCAGTTTTAAGTGCAATTCCCAGGTTGAGCCCGGGGCTTTCACACCTAACTTAATTATCCGCCTACATGCCCTTTACGCCCAGTCATTCCGATTAACGCTCGCACCCTCCGTATTACCGCGGCTGCTGGCACGGAGTT
+
CCCCCGGGGGGGGGGGGGGGGGGGGGGGGGGGGGGGGGGGGGGGGGGGGGGFCGGGGGGGGGGGGGGGGGGGGGGGGGGGGGGGGGGGGGGGGGGGGGGGGGGGGGGGGGGGGGGGGGGGGGGGGGGGGEFGGGGGGFGGGGGGGGGGGGGGGGGGGGGGGGGGGGGGGGFGGGGGFGFGGGGGGGGGGGGGGGFGGGGGDFFFFFFFFFF@BFFB>FFEF??@FFFFF;EFFF@E@FFFFFFFD(6<>ECFABF0::AF:6BFB>B>2(38?93(3:249:>;>;>B::>:618169(44
@M04999:289:000000000-L3R54:1:1101:10537:9592 2:N:0:408
TGACTACAGGGGTATCTAATCCTGTTTGCTCCCCACGCTTTCGCATCTCAGCGTCAGTATCTGTCCAGAAGGCCGCCTTCGCCACCGGTATTCCTCCACATCTCTACGCATTTCACCGCTACACGTGGAATTCTACCTTCCTCTACAATACTCCAGATAACCAGTTTTAAGTGCAATTCCCAGGTTGAGCCCGGGGCTGTCACACCTAACTTAATTATCCGCCTACATGCCCTTTACGCCCAGTCATTCCGATTAACGCTCGCACCCTCCGTATGACCGCGGCTGCTGGCACGTAGTTAGC
+
<@C@@C<F6;,+88CEFFEEF9<C6@CCFF9C6CFGECGE<FGCCGD9F9BF:FGGGCCFGGGE@CEEECAFFFEGGGCF,@@FC,@FF@FAEFEC,AFB,AAF;DGDFEC:<AFG9=F>CGFGG=8:4=<FFGGG94@DDEGGAE;,=EFFDEGGGCF=@8F?>FGFF866,=ECF7@?F6D6@,D??E,;@;73@D3;9BCFADF>>==ABF+=CFFFED@@=B28*3.558@EED08(,167@C37?@01;??C(2:(3;36(8,327<<?()-5909B(90:2?::?2,(,,,.)64
@M04999:289:000000000-L3R54:1:1101:5141:9609 2:N:0:408
TTGACTACTGGGGTATCTAATCCTGTTCGCTCCCCACGCTTTCGTCCATCAGCGTCAATCGGTATTTAGTAACCTGCCTTCGCAATCGGGGTTCTGTGTAATATCTATGCATTTCACCGCTACACTACACATTCCATCTACTCCAATACTCTTCAAGATTAACAGTATCAACGGCAGTTCTACAGTTAAGCTGCAGGTTTTCACCGCTGACTTATCAACCCGCCTACGGACCCTTTAAACCCAATAAATCGGGATAACGCTCGCATCCTCCGTATTACCGCGGCTCCTGGCACGGAGTTAC
+
CCCCCCEFFGGGGCEFDFG,;ECCEFCC;@:FFFCFECCFGGGCCFFG@FE,;@CFEGGGGGFG@FGGGGGGEFG<<AF9E@FGEGGGEGCFEFGAFGGG<5CAEF;F;<?FG<EEGF?7F8@AEE=FGFGG,EGF,;=;EF,,@6AFG8,=7@FGFCDFADGGFFFGGGDGE+=CDDD9DC?A,@=FCACF?6<76CCFF?9CF>?*18=EE>F6A+;=>9@925>?6>@>F:2>:?3680<1=@EE75(,,1(,4;;9?;2024;2.8,1134.)642(7(-1(((.22?)((((4(-)
@M04999:289:000000000-L3R54:1:1101:19296:9609 2:N:0:408
TTGACTACCCGGGTATCTAATCCTGTTTGCTCCCCACGCTTTCGCATCTCAGCGTCAGTATCTGTCCAGAAGGCCGCCTTCGCCACCGGTATTCCTCCACATCTCTACGCATTTCACCGCTACACGTGGAATTCTACCTTCCTCTACAATACTCCAGATAACCAGTTTTAAGTGCAATTCCCAGGTTGAGCCCGGGGCTTTCACACCTAACTTAATTATCCGCCTACATGCCCTTTACGCCCAGTCATTCCTATTAACGCTCGCACCCTCCGTATTACCGCGGCTGCTGGCACGGAGTTAC
+
CCCCCGGGGGEGGFGGGGGGGGGGGGFGGGGGGGGGGGGGGGFEGGCGCGGGGGGGGGGGGGFGGGGGGGGGGGGGGGGGGGGGGGGGGGGGGGGGG8BFFEGGFGGGFDEEGGFGGGGGGGEGGGGGDGGGEFGGGEGGFFCFGDFGGGFG:EDEF==ADFFFG=@DGGFGGGGG7EDGGGGFGGGGGFF7FE7DDCDGFFFFFAEF=5BE?F=F58BCFF>D@>DEFCEF;EDEE<DFBFF;8@AEE?)).79?3>;>F?(11908:??03:1>D<<6140;>7???(((5((((4(4)
@M04999:289:000000000-L3R54:1:1101:18427:9723 2:N:0:408
ATGACTACAGGGGTATCTAATCCTGTTTGCTCCCCACGCTTTCGCATCTCAGCGTCAGTATCTGTCCAGAAGGCCGCCTTCGCCACCGGTATTCCTCCACATCTCTACGCATTTCACCGCTACACGTGGAATTCTACCTTCCTCTACAATACTCCAGATAACCAGTTTTAAGTGCAATTCCCAGGTTGAGCCCGGGGCTTTCACACCTAACTTAATTATCCGCCTACATGCCCTTTACGCCCAGTCATTCCGATTAACGCTCGCACCCTCCGTATTACCGCGGCTGCTGGCTCGGAGTTAC
+
CCC@BCEE<E<FCCEFGGC<EFGFF<FGFFFGGGGG:FGFGGGEGG@BFGEAECCFFCGCEFGGFFGGFGGGGGF@F7=FGDCC?F<FEGEEFB<FGGGGGDGDG9FGGGGEEGGGGG7EGGGGGGFFEB<,=DFFGGGGFGGGCFEGF8DDFGGGGA,9=ADFD+@EAFFGFGG:DF?FDDFF6EFFFGFFGGG>DD9DFFFCC65F@=DEEFFFEA8CA@DDFDB=4?=65;35)6;BB;FD;@3??C?@(43;)7(11-(-7>BFB?:><???AA42>6133;:4:08(,,49(4<>)
@M04999:289:000000000-L3R54:1:1101:3936:9742 2:N:0:408
CGTGACTACCGGGGTATCTAATCCTGTTTGCTCCCCACGCTTTCGCATCTCAGCGTCAGCATCTGTCCAGAAGGCCGCCTTCGCCACCGGTATTCCTCCACATCTCTACGCATTTCACCGCTACACGTGGAATTCTACCTTCCTCTACAATACTCCAGATAACCAGTTTTAAGTGCAATTCCCAGGTTGAGCCCGGGGCTTTCACACCTAACTTAATTATCCGCCTACATGCCCTTTACGCCCAGTCATTCCGATTAACGCTCGCACCCTCCGTATTACCGCGGCTGCTGGCACGGAGTTT
+
CCCCCGGGGGGGGGGGGGGGGGGGGGGGGGGGGGGGGGGGGGGGGGGGGGGGGGGGGGGGGGGGGGGGGGGGGGGGGGGGGGGGGEGGGGGGGGGGGGGGGGGGGGGGGFEGGGGGGGGGGGGGGGGGGGDGFGGGGGGGGGGGGGGGGGGGGGFGGGGGGGGGGGGGGGGGGGGGFGFGGGGEEFGGGGFFFFGDGGGGFFFFFFFFFBEFFFFFFFFFFF=DFFFFEFEF@1(6@FFFF@FFDFEEF?CFFFFF<F2:9219BF>>?<18331:74A407;6(--:?2??0<09143:)
@M04999:289:000000000-L3R54:1:1101:7737:9799 2:N:0:408
GACTACCCGGGTATCTAATCCTGTTTGCTCCCCACGCTTTCGCATCTCAGCGTCAGTATCTGTCCAGAAGGCCGCCTTCGCCACCGGTATTCCTCCACATCTCTACGCATTTCACCGCTACACGTGGAATTCTACCTTCCTCTACAATACTCCAGATAACCAGTTTTAAGTGCAATTCCCAGGTTGAGCCCGGGGCTTTCACACCTAACTTAATTATCCGCCTACATGCCCTTTACGCTCAGTCATTCCGATTAACGCTCGCACCCTCCGTATTACCGCGGCTGCTGGCACGGAGTTAGCC
+
CCCCCFGGGGGGGGGGGGGGGGGGGFCFF@EGEEFGGGGGGGGDEGGGGGGGFEGGFGGGGGGGFGGGF<CFFGGEGGGGDGGGGGGGGFFGGGGGGGGGGGGGGGGGGGGGFGGGGGGEGFGGGGDCFGGGGGGGGGFEGGGGGGGFGGGGGFGCFGGGGCFGGCFFGFFGGGGGF?BFG7FGE@?CGFGGGG>DGGFGAE6F4AFFFFF3C>FFFAFFFF@2::?CE46;:@CE;@@E63?C3.??EE70;??<;>FFF6(4724:?>B2(5>)6:>(1696(),5:7211714?<-),
@M04999:289:000000000-L3R54:1:1101:11845:9830 2:N:0:408
GACTACTCGGGTATCTAATCCTGTTCGCTACCCATGCTTTCGAACCTCAGCGTCAGTTACAGACCAGAGAGCCGCCTTCGCCACTGGTGTTCTTCCATATATCTACGCATTCCACCGCTACACATGGAGTTCCACTCTCCTCCTCTGCACTCAAGAAAAACAGTTTCAGCTGCACTTCCCCGGTTAAGCCGAGGGCTTTCACAGCTGACTTGTTCTCCCGCCTGCGTTCGCTTTACGCCCAATAAATCCGGACAACGCTTGCCACCTACGTATTACCGCGGCTGCTGGCACGTAGTTAGCC
+
CCCCCGGGGGGGGGGGGGGGGGGGGGGGGGGGGGGGGGGGGGGGGGGGGGGGGGGGGGGGGGGGGGGGGGGGGGGGGGGGGGGGGGGGGGGGGGGGGGGGGGGGGGGGGGGGGGGGGGGGGGGGGGGGGGGGGGGGGFGGGGGGGGGGGGGGGGGGGGGGGGGGGGGGGGGGGGGGFGFGGGGGGGFFGGGGGGGGGGGGFFFFFFFFFFFFFFFFFFF@FFFFF@FFFFBDFFFFFFFFFFFFFFEEEFB?;>B?F9BF??:BFFF?FB??FBAA4<F;B999:)).3<?BF?6?AA<B7
@M04999:289:000000000-L3R54:1:1101:21883:9841 2:N:0:408
TGACTACAGGGGTATCTAATCCTGTTTGCTCCCCACGCTTTCGCATCTCAGCGTCAGTATCTGTCCAGAAGGCCGCCTTCGCCACCGGTATTCCTCCACATCTCTACGCATTTCACCGCTACACGTGGAATTCTACCTTCCTCTACAATACTCCAGATAACCAGTTTTAAGTGCAATTCCCAGGTTGAGCCCGGGGCTTTCACACCTAACTTAATTATCCGCCTACATGCCCTTTACGCCCAGTCATTCCGATTTACGCTCGCACCCTCCGTCTCACCGCGGCTGCTTGCACGGAGTTAGC
+
<CCCCDF?FE,7C,,CFGF9@EFFGGGGGCG@EGGGGE@FFGCEEFEFGFGGGGECCC@E<AGFGGFGCGGGGGEGGBFGGGGGGGG7C@FGGGGGEGGG8E<FCFGFEEEEGGFFFGGDGGGGGFCE+E?=E,CFG9;DDDGG8DGGFFCGFGFGFFG9EGF?7DGFGGFAFDFGF7BDGGGF,@FC@F8CG85?D*;D4+==F>46BBEE@691@@FC?(5>@33416>BE8/7<:65:1<@EFEFFF(6(,(9<((/8;B9496(4?>?(((.64:0(107>?2))3)4(419?(54)
@M04999:289:000000000-L3R54:1:1101:14476:9851 2:N:0:408
TAGACTACCGGGGTATCTAATCCTGTTTGCTCCCCACGCTTTCGCATCTCAGCGTCAGTATCTGTCCAGAAGGCCGCCTTCGCCACCGGTATTCCTCCACATCTCTACGCATTTCACCGCTACACGCGGAATTCTACCTTCCTCTACAATACTCCAGATAACCAGTTTTAAGTGCAATTCCCAGGTTGAGCCCGGGGCTTTCACACCTAACTTAATTATCCGCCTACATGCCCTTTACGCCCAGTCATTCCGATTAACGCTCGCACCCTCCGTATTACCGCGGCTGCTGGCACGGAGTTAC
+
CCCCCGGGGGGGGGGGGGGGGGGGGGGGGGGGGGGGGGGGGGGGGGGGGGGGGGGGGGGGGGGGGGGGGGGGGGGGGGGGGGGGGGGGGGGGGGGGGGGGGGGGGGGGGGGGGGGGGGGGGGGGGGGGGGGGGGGGGGGFGGGGGGGGGGGGGGFGGGGGGGGGGGGGGGGGFGGFFDFGGGGFCFGGGGGGGGGGDDGGFFFFFFFFFFFFFFF=CFFFF7?1;?@@FCEFFFFEFEDFFF:??BBBAADF0130<<?>::>>>>9?BB:BB??3<BA0(,4113:0>7?<?0922(25)
@M04999:289:000000000-L3R54:1:1101:4761:9855 2:N:0:408
GGACTACAGGGGTATCTAATCCTGTTCGCTACCCATGCTTTCGAACCTCAGCGTCAGTTACAGACCAGAGAGCCGCCTTCGCCACTGGTGTTCTTCCATATATCTACGCATTCCACCGCTACACATGGAGTTCCACTCTCCTCTTCTGCACTCAAGAAAAACAGTTTCAGCTGCACTTCCCCGGTTAAGCCGAGGGCTTTCACAGCTGACTTGCTCTCCCGCCTGCGTTCGCTTTACGCCCAATAAATCCGGATAACGCTTGCACCCTACGTATTACCGCTGCTGCTGGCACGTAGTTAGC
+
CCCCCGGGGGGGGGGGGGGGGGGGGGGGGGGGGGGGGGGGGGGGGGGGGGGGGGGGGGGGGGGGGGGGGGGGGGGGGGGGGGGGGGGGGGGGGGGGGGGGGGGGGGGGGGGGGGGGGGGGGGGGGGGGGGGGGGGGGGGGFGGGGGGGGGGGGGGFFGGGGGGGGGGFFGGFGGGGFGFGGGGGGGGGGGGGGGGGGGGGFFFFFFFFFFFFFFFFFFFFFFFFBDFFFFFFFFFFEFFE>?FFFEEEFF;9?6<BB?FF?6622:?B:BB?<244:<<B(79?72::><?FB?B?BBDB<
@M04999:289:000000000-L3R54:1:1101:13921:9902 2:N:0:408
CGACTACCGGGGTATCTAATCCTGTTCGCTCCCCACGCTTTCGTCCATCAGCGTCAATCGGTATTTAGTAACCTGCCTTCGCAATCGGGGTTCTGTGTAATATCTATGCATTTCACCGCTACACTACACATTCCAGCTACTTCAATACTATTCAAGATTAACAGTATCAACGGCAGTTCTACAGTTAAGCTGCAGGTTTTCACCGCTGACTTATCAACCCGCCTACGGACCCTTTAAACCCAATAAATCCGGATAACGCTCGCATCCTCCGTATTACCGCGGCTGCTGGCACGGAGTTAGC
+
<CCCCGGFGGGGGGGGGGGGGGGGGGAFGGGGGGEEGGGGGGGFCG7FGGGGGGGGGGFGDFFCAEGGEGGEAEGGGGGGGGCGCFGEGGGGGGGGFFGGGGGGGGFGGGGGGGGGGGGGGGGGGGCFEGGGGGG;=DAFFGGF8;;DEG8EGGGGCDCGEGGGGGGGGGFGGGGGFGFFGGFFGGGGGGGFGDGF9CGGFFFFBFFFABBFEFCFEFFFFFFFFF?2>@>@@FFF3)7FDF@8@A3?EEFFF0<FBFB<89>><>F?<714:??FFF?B(7;>>B??F?<?((438:AF:
@M04999:289:000000000-L3R54:1:1101:4181:9917 2:N:0:408
GACTACTGGGGTATCTAATCCTGTTTGCTACCCACGCTTTCGAGCATGAACGTCGGTGTTATCCCAGGAGGCTGCCTTCGCCATCGGTATTCCTCCACATCTCTACGCATTTCACTGCTACACGTGGAATTCTACCTCCCTCTGACACACTCTAGTTAGACAGTTTCAAATGCACGTCCCAAGTTGAGCTCGGGGATTTCACATCTGACTTATCTAACCGTCTGCGCTCGCTTTACGCCCAGTAATTCCGATTAACGCTCGCACCCTACGTATTACCGCGGCTGCTGGCACGTAGTTAGCC
+
CCCCCGGGGGGGGGGGGGGGGGFGGGGGGFGGGGGGGGGGGGFGGGGGGGGGGFGGGGGGGGGEGGGGGGGGGGGGGGGGGGGGGGGGGGGGGGGFFFGGGGGGFGGGGGGGGGGGGGGFGGGGGGGGCFGGGGGGGGFGGGG?FGGGGGGGGGGGGGGGGGGGGGFFGFCFFGGGFFBGGGGGGGGGGAFGGGGGCCGGFFF;FFFFFFEEFFFFFFFFF==4EF255@BFFFFF?@FFFF433CC)642331CEFF@3>69B(4<11(4>2:<B><902(-4?))44:<?(.,:<)<A8
@M04999:289:000000000-L3R54:1:1101:22655:9953 2:N:0:408
CAGACTACCCGGGTATCTAATCCTGTTCGCTCCCCACGCTTTCGTCCATCAGCGTCAATCGGTATTTAGTAACCTGCCTTCGCAATCGGGGTTCTGTGTAATATCTATGCATTTCACCGCTACACTACACATTCCAGCTACTTCAATACTATTCAAGATTAACAGTATCAACGGCAGTTCTACAGTTAAGCTGCAGGTTTTCACCGCTGACTTATCAACCCGCCTACGGACCCTTTAAACCCAATAAATCCGGATAACGCTCGCATCCTCCGTATTACCGCGGCTGCTGGCACGGAGTT
+
CCCCCGGGGGGGGGGGGGGGGGGGGGGGGGGGGGGGGGGGGGGGGGGGGGGGGGGGGGGGGGGGGGGGGGGGGGGGGGGGGGGGGGGGGGGGGGGGGGGGGGGGGGGGGGGGGGGGGGGGGGGGGGGGGGGGGGGGGGGGGGGGGGGGGGGGGGGGGGGGGFFFGGGGGGGGGEGGFGFGGGGGGGGGGGGGDFGGGGGGFFFFFFFFFFFFFAFFEFFFBBFFFFFFD2@==FFEFFEFFFFFFFF9??@F(,:;AFF@FFFFFFFFFFBFF(804<B:;9>FFB?FFF?FFF>>9?B
@M04999:289:000000000-L3R54:1:1101:22609:10055 2:N:0:408
AGACTACTCGGGTATCTAATCCTGTTCGCTCCCCACGCCTTCGTCCATCAGCGTCAATCGGTATTTAGTAACCTGCCTTCGCAATCGGGGTTCTGTGTAATATCTATGCATTTCACCGCTACACTACACATTCCAGCTACTTCAATACTATTCAAGATTAACAGTATCAACGGCAGTTCTACAGTTAAGCTGCAGGTTTTCACCGCTGACTTATCAACCCGCCTACGGACCCTTTAAACCCAATAAATCCGGATAACGCTCGCATCCTCCGTATTACCGCGGCTGCTGGCACGGAGTTAGC
+
CCCCCGGGGGGGGGGGGGGGGGGGGGGGGGGGGGGGGGGGGGGGGGGGGGGGGGGGGGGGGGGGGGGGGGGGGGGGGGGGGGGGGGGGGGGGGGGGGGGGGGGGGGGGGGGGGGGGGGGGGGGGGGGGGGGGGGGGGGGGGGGGGDGGGGGGGGGGGGGGGGGGGGGGGGGGGGGGFGFGGGGGGGGGGGGGGGGGFGGGFFFFFFFFFFFFFFCAFFFFFFFFFFDFFFFFBFF=EFFFD<@DF@EEEFFF;DFFFFFDD9B>BFF?FFFFFFFBFF?FF09BFFBFFFFFF9>>FFFF<
@M04999:289:000000000-L3R54:1:1101:14152:10091 2:N:0:408
TGAGACTACTGGGGTATCTAATCCTGTTTGCTCCCCACGCTTTCGCATCTCAGCGTCAGTATCTGTCCAGAAGGCCACCTTCGCCACCGGTATTCCTCCACATCTCTACGCATTTCACCGCTACACGTGGAATTCTACCTTCCTCTACAATACTCCAGATAACCAGTTTTAAGTGCAATTCCCAGGTTGAGCCCGGGGCTTTCACACCTAACTTAATTATCCGCCTACATGCCCTTTACGCCCAGTCATTCCGATTAACGCTCGCACCCTCCGTATTACCGCGGCTGCTGGCACGGAGTTT
+
CCCCCGGGGGGGGGGGGGGGGGGGGGGGGGGGGGGGGGGGGGGGGGGGGGGGGGGGGGGGGGGGGGGGGGGGGGGGGGGGGGGGGGGGGGGGGGGGGGGGGGGGGGGGGGGGGGGGGGGGGGGGGGGGGGGGGFGFFGGGGGGGGGGGGGGGGGGGGGGGGGGGGGGGGGGGGGGGFGCFGGGGGGGGGGGGGGGGGDGGFFFFFFFFDE@FFFFAEFFFFCFFFFDDEFEFEFEFEEFFFFFF?;EFFEFFFDF@FFE?BFFF>6B><F??B<?<:4<.39BFFBF0780:B<06>(-2)
@M04999:289:000000000-L3R54:1:1101:27053:10091 2:N:0:408
TTGAGGACTACTCGGGTATCTAATCCTGTTTGCTACCCACGCTTTCGAGCATGAACGCCAGTGTTATCCCAGGAGGCTGCCTTCGCCATCGGTATTCCTCCACATCTCTACGCATTTCACTGCTACACGTGGAATTCTACCTCCCTCTGACACACTCTAGTTAGACAGTTTCAAATGCACGTCCCAAGTTGAGCTCGGGGATTTCACATCTGACTTATCTAACCGTCTGCGCTCGCTTTACGCCCAGTAATTCCGATTAACGCTCGCACCCTACGTATTACCGCGGCTGCTGGCACGGAGT
+
CCCCCGGGGGGGGGGGGGGGGGDEFGGGGGGGGGGGGGGGGGGGGGGGGGGGGGGGGGGGGGGGGGGGGGGGGGGGGGGGGGGGGGGGGGGGGGGGGGGGGGGGGGGGGGGGGGGGGGGGGGGGGGGGGGGGGGGGGGGGGGGGGGGGGGGGGGGGGGGGGGGGGGGGGGGGGGGGFGFGGGGGGGGGGGGGGGGGGGGGFFFFFFFFFEFFFFFFFFFFFFFFFFFFFFFFFFFFFFFFFFF>BFFFFFFFFFFFDFDFFF;?FFFFF>0:BBFFF<:FFD0>99;9;BF?:<:<?>>B4
@M04999:289:000000000-L3R54:1:1101:16286:10094 2:N:0:408
GACTACCCGGGTATCTAATCCTGTTCGCTCCCCACGCTTTCGTCCATCAGCGTCAATCGGTATTTAGTAACCTGCCTTCGCAATCGGGGTTCTGTGTAATATCTATGCATTTCACCGCTACACTACACATTCCAGCTACTTCAATACTATTCAAGATTAACAGTATCAACGGCAGTTCTACAGTTAAGCTGCAGGTTTTCACCGCTGACTTATCAACCCGCCTACGGACCCTTTAAACCCAATAAATCCGGATAACGCTCGCATCCTCCGTATTACCGCGGCTGCTGGCACGGAGTTAGCC
+
CCCCCGGGGGGGGGGGGGGGGGGGGGGGGGGGGGGGGGGGGGGGGGGGGGGGGGGGGGGGGGGGGGGGGGGGGGGGGGGGGGGGGGGGGGGGGGGGGGGGGGGGGGGGGGGGGGGGGGGGGGGGGGGGGGGGGGGGGGGGGGGGGGGGGGGGGGGGGGGGGGGGGGGGGGGGGGGGFGFGGGGGGGGGGGGGGGGGGGGGFFFFFFFFFFFFFFFFFFFBEFFFDD@FFFFFFFFFFFFFFFFFFFFFFFFFFFFFF67:BFFFB?FFFFFFFFFFFF61;99>??F:?08496>:?FFFF
@M04999:289:000000000-L3R54:1:1101:25812:10160 2:N:0:408
AGGAGACCTCGGGTATCTAATCCTGTTTGCTACCCACGCTTTCGAGCATGAACGTCAGTGTTATCCCAGGAGGCTGCCTTCGCCATCGGTATTCCTCCACATCTCTACGCATTTCACTGCTACACGTGGAATTCTACCTCCCTCTGACACACTCTAGTTAGACAGTTTCAAATGCACGTCCCAAGTTGAGCTCGGGGATTTCACATCTGACTTATCTAACCGTCTGCGCTCGCTTTACGCCCAGTAATTCCGATTAACGCTCGCACCCTACGTATTACCGCGGCTGCTGGCACGTAGTT
+
@CCCCGGGGGGGGGGGGGGGGGGGGGGGGGGGGGGGGGGGGGGGGGGGGGGGGGGGGGGGGGGGGGGGGGGGGGGGGGGGGGGGGGGGGGGGGGGGGGGGGGGGGGGGGGGGGGGGGGGGGGGGGGGGGGGGGGGGGGGGGGGGGGGGGGGGGGGGFFGGGFGGGGGGGGGGGGGGFDF?DGGGGFFGGGGGGGCDGGGGFFFFFFFFFFFFEFFFFFFFFFFFDDEBFB@>FFFFFFFBB6;?4CECEFFEDF@DFC<BDF>BBBBFFFFFFFAFFFFB9B>BFFB??0:?BBFBF?<
@M04999:289:000000000-L3R54:1:1101:11465:10184 2:N:0:408
CTAGCGACTACCCGGGTATCTAATCCTGTTCGCTCCCCACGCTTTCGTCCATCAGCGTCAATCGGTATTTAGTAACCTGCCTTCGCAATCGGGGTTCTGTGTAATATCTACGCATTTCACCGCTACACTACACATTCCAGCTACTTCAATACTATTCAAGATTAACAGTATCAACGGCAGTTCTACAGTTAAGCTGCAGGTTTTCACCGCTGACTTATCAACCCGCCTACGAACCCTTTAAACCCAATAAATCCGGCTAACGCTCGCATCCTCCGTCTTACCGCGGCTGCTGGCAGGGAGT
+
CCC<8FCGGEGG<@7FEG,@,6CEEF9FGG,6:,;7AFCGDFGBFFG@B:,,FEEGCGGD,CFF@6,,,CF<C@6,EEFF?5,9?BC>FFG@:7FGD?F<95,5CA=EEE,+@CF=??EGG=FFEGCG94EFCEEDGF8=EEGC8E8=,=DFFG8EFFGF8E,EFGFDGGG::CD>5C>DGGFGFC9DFC:EDFGGGG>9C>8@FF9A=@5:A>B@>==5A=:((5>D@FD(,337@@@8<34;;;;@E))7?;99((4:(31(44961>2)8,441089<B0(((347:B0:1((3(,24
@M04999:289:000000000-L3R54:1:1101:9708:10205 2:N:0:408
ATGGACTACCCGGGTATCTAATCCTGTTCGCTCCCCACGCTTTCGTCCATCAGCGTCAATCGGTATTTAGTAACCTGCCTTCGCAATCGGGGTTCTGTGTAATATCTATGCATTTCACCGCTACACTACACATTCCAGCTACTTCAATACTATTCAAGATTAACAGTATCAACGGCAGTTCTACAGTTAAGCTGCAGGTTTTCACCGCTGACTTATCAACCCGCCTACGGACCCTTTAAACCCAATAAATCCGGATAACGCTCGCATCCTCCGTATTACCGCGGCTGCTGGCACGGAGTT
+
CCCCCGGGGGGGGGGGGGGGGGGGGGGGGGGGGDGGGGGGEGGGGGGGGGGGGGGGGGGGGGGGGGGGGGGGGGGGGGGGGGGGGGGGGGGGGGGGFGGGGGGGGGGGGGDFFGGGGGGGGGGGGGGGGGGGGGGGGGGGGGGGGGGGGGG;FEGGGGGFGG8FFFGFFGGGGGGGFGFGGGGGGGGGGGGGGGGGCG:DFFFFFFFFFFFBE>FFFFFFADFFFFFFFFFFFF@D;<EFF@@FF;@F<EE@BBDDFFFF01,319BBF?B?BBFF?FFF1>FB9((1:?FF?F:>9;BF
@M04999:289:000000000-L3R54:1:1101:7698:10216 2:N:0:408
TGACTACTCGGGTATCTAATCCTGTTCGCTACCCATGCTTTCGAGCCTCAGCGTCAGTAACAGACCAGAGAGCCGCCTTCGCCACTGGTGTTCTTCCATATATCTACGCATTCCACCGCTACACATGGAGTTCCACTCTCCTCTTCTGCACTCAAGAAAAACAGTTTCAGCTGCACTTCCCCGGTTAAGCCGAGGGCTTTCACAGCTGACTTGTTCTCCCGCCTGCGTTCGCTTTACGCCCAATAAATCCGGACAACGCTTGCCACCTACGTATTACCGCGGCTGCTGGCACGTAGTTAGC
+
CCCCCGGGGGEDGGGGGGGGGGGGGGGGGGGGFGGGGGGGGGGGGGGGFGGGGFGGGGGGGGGGGGGGGGGGGGGGGGGGGDCFGGGFFGGGGFGGGGGGGGGGGGGGGGGEFGGGGGGGGGGGGGGGCFFGFFFGGGEFEGFGGGGGGGGGGGGGCDDEGGGGGGGGGGGGGGGGFGFGGFGGGGEGGGGC>EGCDGF4AFFFFFFFFFECEFFFFFF:BFFFFFFFFF0@<DFFFF@B@?1@E<EC3=03:19?BFFBFB?06?:?00:,3<7ADAF>FB>14:7BBF?FFFB?2<AA9
@M04999:289:000000000-L3R54:1:1101:6179:10226 2:N:0:408
GACTACAGGGGTATCTAATCCTGTTCGCTCCCCACGCTTTCGTCCATCAGCGTCAATCGGTATTTAGTAACCTGCCTTCGCAATCGGGGTTCTGTGTAATATCTATGCATTTCACCGCTACACTACACATTCCAGCTACTTCAATACTATTCAAGATTAACAGTATCAACGGCAGTTCTACAGTTAAGCTGCAGGTTTTCACCGCTGACTTATCAACCCGCCTACGGACCCTTTAAACCCAATAAATCCGGATAACGCTCGCATCCTCCGTATTACCGCGGCTGCTGGCACGGAGTTAGCC
+
CCCCCGGGGGGGGGGGGGGGGGGGGGGGGGGGGGGGGGGGGGGGGGGGGGGGGGGGGGGGGGGGGGGGGGGGGGGGGGGGGGGGGGGGGGGGGGGGGGGGGGGGGGGGGGGGGGGGGGGGGGGGGGGGGGGGGGGGGGGGGGGGGGGGGGGGGGGGGGGGGGGGGGGGGGGGGGGGFGFGGGGGGGGGGGGGGGGGGGGGFFFFFFEFFFFFFFFFFFEFFFFFFFFFFFFFFFFFFFFFFFF@FCEFFFBFDDA@FFF;BFFFFFFFF>:BFFFFB?9BFB>BFB?BF(,8;F6??9AF?
@M04999:289:000000000-L3R54:1:1101:9646:10232 2:N:0:408
GGACTACTGGGGTATCTAATCCTGTTCGCTCCCCACGCTTTCGTCCATCAGCGTCAATCGGTATTTAGTAACCTGCCTTCGCAATCGGGGTTCTGTGTAATATCTATGCATTTCACCGCTACACTACACATTCCAGCTACTTCAATACTATTCAAGGTTAACAGTATCAACGGCAGTTCTACAGTTAAGCTGCAGGTTTTCACCGCTGACTTATCAACCCGCCTACGGACCTTTTAAACCAATAAATCCGGATAAACCTCGGCTCCCTCCGACTTCCGGGGGCGCTTGCCCCGAATTAGGC
+
CCCCCGGGGGGGGGGGGGGGGGGGGGGGGGGGGGGGGGGGGGGGGGGGGGGGGGGGGGGGGGGGGGGGGGGGGGGGGGGGGGGGGGGGGGGEGGGGGGGGGGGGGGGGGGGGGGGGGGGGGGGGGGGGGGGGGGGGGGGGGGGGGGGGGGGGGGGGGFGGGGGFGGGGGGGGGGGGFGFGGGGGGGGGGGGGGGGGGGGGFFFAEFFFFF@CEFFFFFFFFFFFFFF@FFF(74*9@6;FF@).7><)6(:1(,74)((/((((,4,(4(,((4().-(((((((,(-(()(4(((-))).
@M04999:289:000000000-L3R54:1:1101:15808:10241 2:N:0:408
TATTGACTATAGGGTATCTAATCCTGTTTGCTACCCACGCTTTCGAGCATGAACGTCAGTGTTATCCCAGGAGGCTGCCTTCGCCATCGGTATTCCTCCACATCTCTACGCATTTCACTGCTACACGTGGAATTCTACCTCCCTCTGACACACTCTAGTTTGACAGTTTCAAATGCACGTCCCAAGTTGAGCTCGGGGATTTCACATCTGACTTATCTAACCGTCTGCGCTCGCTTTACGCCCAGTAATTCCGATTAACGCTCGCACCCTACGTATTACCGCGGCTGCTGGCACGTAGTT
+
CCCCCGGGGGGGGGGGGGGGGGGGGGGGGGGGGGGGGGGGGGGGGCGGGGGGGGGGGGGGGGGGGGGGGGGGGGGGGGGGGGGGGGGGGGGGGGGGGGGGGGGGGGGGGGGGGGGGGGGGGGGGGGGGGGGGFGGGGGGGGGGGGGGGGGGGGFGGGGGGGGGGGGGGGGGGGGGGFGFGGGGGGGGGGGGGGGGGGGGGFFFFFFFFFFFEEFFFFFFFFFFFFFFFFFFFFF?FFFFEF>BFDEEFFFFFFF;??ECDFFFBFFFBFFFFFFFBFFFFFFFFFFFFFB7<:B:6::?D
@M04999:289:000000000-L3R54:1:1101:25691:10310 2:N:0:408
GCTCGACTACCAGGGTATCTAATCCTGTTCGCTCCCCACGCTTTCGTCCATCAGCGTCAATCGGTATTTAGTAACCTGCCTTCGCAATCGGGGTTCTGTGTAATATCTATGCATTTCACCGCTACACTACACATTCCAGCTACTTCAATACTATTCAAGATTAACAGTATCAACGGCAGTTCTACAGTTAAGCTGCAGGTTTTCACCGCTGACTTATCAACCCGCCTACGGACCCTTTAAACCCAATAAATCCGGATAACGCTCGCATCCTCCGTATTACCGCGGCTGCTGGCACGGAGTT
+
CCCCCGGGGGGGGGGGGGGGGGGGGGGGGGGGGGGGGGGGGGGGGGGGGGGGGGGGGGGGGGGGEGGGGGGGGGGGGGGGGGGGGGGGGGGGGGGGGGGGGGGGGGGGGGGGGGGGGGGGGGGGGGGGGGGGGGGGGGGGGGGGGGGFGGGFGGGGGGGGGGGFGGGFGGGGGGGGEGFGGGGGGGGGGGGGGGGGGGGGFFFFFFFBBAAFFFFFEFFFFF229@FFD?=@FF@FFFFFFFF;?FFF@CEFEF@F@FFE0>:666>:>FFFFF????AF4:>FFB6207??F:?<0;9?:
@M04999:289:000000000-L3R54:1:1101:9863:10339 2:N:0:408
TTGACTACAAGGGTATCTAATCCTGTTCGCTCCCCACGCTTTCGTCCATCAGCGTCAATCGGTATTTAGTAACCTGCCTTCGCAATCGGGGTTCTGTGTAATATCTATGCATTTCACCGCTACACTACACATTCCAGCTACTTCAATACTATTCAAGATTAACAGTATCAACGGCAGTTCTACAGTTAAGCTGCAGGTTTTCACCGCTGACTTACCAACCCGCCTACGGACCCTTTAAACCCAATAAATCCGGATAACGCTCGCATCCTCCGTATTACCGCGGCTGCTGGCACGGAGTT
+
CCCCCGGGGGGGGGGGGGGGGGGGGGGGGDGGGGGGGGGGGGGGGGGEFGGGGGGGDEGFCGGGGGGGFGGGFGGGGFGGGGGGEGGGGGGGGGGGFGGGGGGGGGGGGGGGGGGGGCGDEGGGGFGGFGFGGGGGGGGGGGGGGFGGGGGGGGGFCF?FGGGGGGFFGGGGGGGGFGFGGGGGGGGGAFGGGGGGGGGGFCFFFEDFF>CFFFFFFFFF>@A>D2@D255@DFF>C?4=@DF;DEA7CFFF6<;;EFFFFFFFFFF:<A?9:?FFFFF?BB6>>>04>2<BF?>B041
@M04999:289:000000000-L3R54:1:1101:5427:10343 2:N:0:408
AATGACTACCCGGGTATCTAATCCTGTTTGCTCCCCACGCTTTCGCATCTCAGCGTCAGTATCTGTCCAGAAGGCCGCCTTCGCCACCGGTATTCCTCCACATCTCTACGCATTTCACCGCTACACGTGGAATTCTACCTTCCTCTACAATACTCCAGATAACCAGTTTTAAGTGCAATTCCCAGGTTGAGCCCGGGGCTTTCACACCTAACTTAATTATCCGCCTACATGCCCTTTACGCCCAGTCATTCCGATTAACGCTCGCACCCTCCGTATTACCGCGGCTGCTGGCACGGAGTT
+
CCCCCGGGGGGGGGGGGGGGGGGGGGGGGGGGGGGGGGGGGGGGGGGGGGGGGGGGGGGGGGGGGGGGGGGGGGGGGGGGGGGGGGFFGGGGGGGGGGGGGGGGGGGGGGGGGGGGGGGGGGGGGGGGGGGGGGGGGGGGGGGGGGGGGGGGGGGGGGGGGGGGGGGGGGGGGGGGFFFGGGGGGGGGGGGGGGGGDGDDFFFFFFFFFFFFFFFFFFFFFFFD>DFFFFFF@@EFFEFFFFFDFFFEFFFFFF@@FBBFFFFFFFFF?FF:9?<13<A901(20(4<BBBF?2064(4:
@M04999:289:000000000-L3R54:1:1101:15439:10359 2:N:0:408
TTGACTACAGGGGTATCTAATCCTGTTTGCTCCCCACGCTTTCGCATCCCAGCGTCAGTATCTGTCCAGAAGGCCGCCTTCGCCACCGGTATTCCTCCACATCTCTACGCATTTCACCGCTACACGTGGAATTTTACCTTCCTCTACAATACTCCAGATAACTAGTTTTAAGTGCTATTTCCAGGTTGAGCCCGGGGCTTTCATACCTAACTTAATTATCCGCCTACATGCCCTTTACTCCCAGTCATTCTGATTAACCCTCGCACCCCCTGTATTTCCGCGGCTGCTGGTATGGTCGTAC
+
CCC8,;CF@@E@FGGGF<E<,;CFF66CEDGG<F@<@CFCFGEF7CCG,;FCGE@FEBC,6C@FGGD<C9E<FGFCFCGG<9F=?F=>>8=B9F,CFF<,,5A,CFA<DFGGEE,AF,FEE+@?C7,48:<F:,6@E9=EE8EGAFFGE=D8:6,,6=,,@=,6@627=:66=EF,=6++?7D,,@FD@9,4+@+0@DGG*+1+4+;+1076/;+4>91>F@F@D@F(**0>(6(;C3);=1(6;@3?<?).7)..7))/32(.(,43(,((.-.4).)((49B62??27())(4)-((((
@M04999:289:000000000-L3R54:1:1101:14628:10362 2:N:0:408
TCGACTACAAGGGTATCTAATCCTGTTTGCTCCCCACGCTTTCGCATCTCAGCGTCAGTATCTGTCCAGAAGGCCGCCTTCGCCACCGGTATTCCTCCACATCTCTACGCATTTCACCGCTACACGTGGAATTCTACCTTCCTCTACAATACTCCAGATAACCAGTTTTAAGTGCAATTCCCAGGTTGAGCCCGGGGCTTTCACACCTAACTTAATTATCCGCCTACATGCCCTTTACGCCCAGTCATTCCGATTAACGCTCGCACCCTCCGTATTACCGCGGCTGCTGGCACGGAGTT
+
CCCCCGGGGGGGGGGGGGGGGGGGGGGGGGGGGGGGGGGGGGGGGGGGGGGGGGGGGGGGGGGGGGGGGGGGGGGGGGGGGGGGFGGGGGGGGGGGGGGGGGGGGGGGGGGGGGGGGGGGGGGGGGGGGGGGGGGGGGGGGGEGGGGGGGGGGGGGGGGGGGGGGGGGGGGGGGGGFGFGGGGGGGGGGGGGGGGGGGDFFFFFFFFFFFFFFFFFFFFFFFFFFFFFFFFFFFFFFFFFBFFFF@<CEFFFF??DEF?@BF9;69>FFFBFFBFBAAB46;BFFF?:04:<D:;>0,2
@M04999:289:000000000-L3R54:1:1101:7541:10369 2:N:0:408
CACATGACTACCAGGGTATCTAATCCTGTGTGCTACCCACGCTTTCGAGCATGAACGTCAGTGTTATCCCAGGAGGCTGCCTTCGCCATCGGTATTCCTCCACATCTCTACGCATTTCACTGCTACACGTGGAATTCTACCTCCCTCTGACACACTCTAGTTAGACAGTTTCAAATGCACGTCCCAAGTTGAGCTCGGGGATTTCACATCTGACTTATCTAACCGTCTGCGCTCGCTTTACGCCCAGTAATTCCGATTAACGCTCGCACCCTACGTATTACCGCGGCTGCTGGCACGTAGT
+
CCCCCGGGGGGGGGGGGGGGGGEEFGGGGGGGGGGGGGGGGGGGGGGGGGGGGGGGGGGGGGGGGGGGGGGGGGGGGGGGGGGGGGGGGGGGGGGGGGGGGGGGGGGGGGGGGGGGGGGGGGGGGGGGGGGGEFGGGGGGGGGGGGGGGGGGGGGGGGGGGGGGFGGGFGGGGGGGFGFGGGGGGGGGGGGGGGGGCGGGFBFFFFFFFFFCEFFFFFFFFFFFFFFF=EFBFFBFDFFFEDDFFFFFFEFFFFE6?DFFFD@DFFFFFFF<<<BFFAFABF:F9>>BFFFFB?FFFFFF3
@M04999:289:000000000-L3R54:1:1101:17365:10393 2:N:0:408
GACTACCAGGGTATCTAATCCTGTTTGCTCCCCACGCTTTCGCATCTCAGCGTCAGTATCTGTCCAGAAGGCCGCCTTCGCCACCGGTATTCCTCCACATCTCTACGCATTTCACCGCTACACGTGGAATTCTACCTTCCTCTACAATACTCCAGATAACCAGTTTTAAGTGCAATTCCCAGGTTGAGCCCGGGGCTTTCACACCTAACTTAATTATCCGCCTACATGCCCTTTACGCCCAGTCATTCCGATTAACGCTCGCACCCTCCGTATTACCGCGGCTGCTGGCACGGAGTTAGCC
+
CCCCCGGGGGGGGGGGGGGGGGGGGGGGGGGGGGGGGGGGGGGGGGGGGGGGGGGGGGGGGGGGGGGGGGGGGGGGGGGGGGGGGGGGGGGGGGGGGGGGGGGGGGGGGGGGGGGGGGGGGGGGGGGGGGGGGGGGGGGGGGGGGGFGGGGGGGGFGCFGGGGGGGGGGGGGGGGGFGFGGGGGGGGGGGGGGGGGCGGGFFFFFFFFFFFFCCFFFFFFFFFFFEEEFE3;BFFFFFFBD?@FFFFFF@DF?DFF?6??>>9BFF1:?FF?0?ADAF>19>9F?),5:04?FB9679<B?
@M04999:289:000000000-L3R54:1:1101:21580:10393 2:N:0:408
CACGACTACAGGGGTATCTAATCCTGTTCGCTCCCCACGCTTTCGCTCCTCAGCGTCAGTGACGGCCCAGAGACCTGCCTTCGCCATCGGTGTTCTTCCCGATATCTACACATTCCACCGTTACACCGGGAATTCCAGTCTCCCCTACCGCACTCCAGTCCGCCCGTACCCGGCGCCGATCCACCGTTAAGCGATGGACTTTCACACCAGACGCGACGAACCGCCTACGAGCTCTTTACGCCCAATAAATCCGGATAACGCTTGCACCCTACGTATTACCGCGGCTGCTGGCACGTAGTT
+
CCCCCGGGGGGGGGGGGGGGGGGGGGGGGGGGGGGGGGGGGGGGGGGGGGGGGGGGGGGGGGGGGGGGGGGGGGGGGGGGGGGGGGCGGGGGGGGGGGGGGGGGGGGGGGGGGGGGGGGGGGGGGGGGGGGGGGGGGGGGGGGGGGGGGGGGGGGGGGGGGGGGGGGGGGGGGGGGFGFGGGGCGGGGDGGGGGGGGGGGFFFFFFFFFFFF>>>BFFF9BBBFFF<BF6<FF?BBBBFFFFFFFFBFFFFFBF?<FF?FFBFFFFFFFF:?B<FFFA9<?B909>FFF38:(,48?F?A
@M04999:289:000000000-L3R54:1:1101:7750:10394 2:N:0:408
CGGACTACTCGGGTATCTAATCCTGTTTGCTCCCCACGCTTTCGCATCTCAGCGTCAGTATCTGTCCAGAAGGCCGCCTTCGCCACCGGTATTCCTCCACATCTCTACGCATTTCACCGCTACACGTGGAATTCTACCTTCCTCTACAATACTCCAGATAACCAGTTTTAAGTGCAATTCCCAGGTTGAGCCCGGGGCTTTCACACCTAACTTAATTATCCGCCTACATGCCCTTTACGCCCAGTCATTCCGATTAACGCTCGCACCCTCCGTATTACCGCGGCTGCTGGCGCGGAGTT
+
CCCCCGGGGGCFGFGGGGGGGG9CFGGGGGGGFGGGGGGGGGGGGEFGGGGGGGGGGGGGGGGFGGGGGGGGGGGGGGGGGGGGGGFGGGEGGGGGGDCFGGFFFGFEFGGGGGGGGGGGGGGGGGGGGDFFGGGGGGFGGGGGGGFGFGGGCFFGCFF,AFFGGGGFFGC8DFD:9DFGFGDGCCCFGF,:CGG5DDGC?>9FFFEFEBBEEAFAEFFEA@BDF@DFE<)6;(=EFF;>9B67E<4<936;(3;@FFF>?0291(3:4:26443?AAA,43(((-().(2(,-4;0(1
@M04999:289:000000000-L3R54:1:1101:11340:10395 2:N:0:408
AGCGACTACTAGGGTATCTAATCCTGTTTGCTACCCACGCTTTCGAGCATGAACGTCAGTGTTATCCCAGGAGGCTGCCTTCGCCATCGGTATTCCTCCACATCTCTACGCATTTCACTGCTACACGTGGAATTCTACCTCCCTCTGACACACTCTAGTTAGACAGTTTCAAATGCACGTCCCAAGTTGAGCTCGGGGATTTCACATCTGACTTATCTAACCGTCTGCGCTCGCTTTACGCCCAGTAATTCCGATTAACGCTCGCACCCTACGTATTACCGCTGCTGCTTGCACGTAGTT
+
CCCCCGGGGGGGGGGGGGGGGGGGGGGGGGGG;;;;EFGGGGGGG8FGGGGGGGGGGGGGGGGGGGGGGGGGGGGGFEFGGGGGGGGGGGGGGGGGGGGGGGGGGGGGGGGGGGGGGGGGGGGGGGGGGGGGGFFGFDFGGFEGGGGFGGGGGFGGGGFGGGFFGFGF=EGGGGGGFGFFGGDGG8EGGGGGFFE77DCDA9CFFFFFFFFFFFFF@9@EF@@4>D>A4==@FFF=BEE>=@;<((9)7??CFF;<07<09?D6>>>>8:<?<2254A><8B049:7?2),2))((.3<B
@M04999:289:000000000-L3R54:1:1101:10994:10427 2:N:0:408
AGACTACTCGGGTATCTAATCCTGTTCGCTCCCCACGCTTTCGTCCATCAGCGTCAATCGGTATTTAGTAACCTGCCTTCGCAATCGGGGTTCTGTGTAATATCTATGCATTTCACCGCTACACTACACATTCCAGCTACTTCAATACTATTCAAGATTAACAGTATCAACGGCAGTTCTACAGTTAAGCTGCAGGTTTTCACCGCTGACTTATCAACCCGCCTACGGACCCTTTAAACCCAATAAATCCGGATAACGCTCGCATCCTCCGTATTACCGCGGCTGCTGGCACGGAGTTAGC
+
9CCCBEEEEFGGEFFGCEGGGGACFG<,@:@FDGDEEFCGGFCFGGGC<FFFECCEGF9C@@96EEEAFGGFEAEFF9F9=CEFEGDGGGGG@E?F??FEFGGA,5EFFFGGG<?AFEFEFEFGEFCFGGGGDG,@ED4@@@=E;ADFGFFF=CAFGGGGGGGFFGG::FGG+@=CFGB9FFGGEGAD;7ECCCGG99CG7FFFDF?5=@@A7913299@B>>59(-5(-6=:B>4?<);7,=13<EF?@69@?6<4<;/6>F9(7?<<:0323:)-98>90419:0,81(,(1-4144.)
@M04999:289:000000000-L3R54:1:1101:25972:10456 2:N:0:408
GTAGACTACCCGGGTATCTAATCCTGTTTGCTACCCACGCTTTCGAGCATGAACGTCAGTGTTATCCCAGGAGGCTGCCTTCGCCATCGGTATTCCTCCACACCTCTACTCATTTCACTGCTACACGTGTAATTCTACCTCCCTCTGACACACTCTAGTTAGACAGTTTCAAATGCACTTCCCAAGTTGAGCTCGGGTATTTCACATCTGACTTATCTAACCGTCTGCGCCCGCTTTACGCCCAGTAATTCCGATTAACTCTCGCACCCTTCGTATTACGGCGGCTGCTGGCACGTAGTT
+
CAC,BFG<@@66@+@6;EFE<FA-F9CCF8F,CFGC@6++,,CF:F6FGC9@@F@<,@:E@EC<FDD@FCGG:FGE8:FB,A?,4@@EF7F=F9<9FE<8E<F=?,,5A,59AAFFDGGCGEA,FGEGC49,A,CEBFFGAFEF8D2BD=A,==EFBD,7=EDDFG==@:C=:C9,1=+2=D=9=DDE:=EG8=ED>099;+?CC99C*;*:*C1131<EFFA)=8C*):>4>)/85*8)592@2B4757/..3011946)961?62>?((,(/8((4<((-1907>?0)((.51311<)
@M04999:289:000000000-L3R54:1:1101:10370:10481 2:N:0:408
TATGACTACACGGGTATCTAATCCTGTTCGCTACCCATGCTTTCGAACCTCAGCGTCAGTTACAGACCAGAGAGCCGCCTTCGCCACTGGTGTTCTTCCATATATCTACGCATTCCACCGCTACACATGGAGTTCCACTCTCCTCTTCTGCACTCAAGAAAGACAGTTTCAGCTGCACTTCCCCGGTTAAGCCGAGGGCTTTCACAGCTGACTTGTTCTCCCGCCTGCGTTCGCTTTACGCCCAATAAATCCGGACAACGCTTGCCACCTACGTATTACCGCGGCTGCTGGCACGTAGTT
+
CCCCCGGGGGGGGGGGGGGGGFGGGGGGGGGGGGGGGGGGGGGGGCGGGGGGGGGGGGGDFGGGGGGGGGGGGGFGGGGGGGGGGGGGGGGGGGGGGGGGGGGGGGGGCFFFGGGGGGFGDGGGGGGGGGGGG8EFGGGGGGGGGGGGGGGGGAFGGGGGGGGGFGGGGGGDGGGGFGFGGGGGGGGGGGAFGD>>DGGFFFAFFFF>EEFFFFFFFFFEFD@BF>BBFDFFF9@F6ECBFF>;;@FFC3<4;9?FFF?>>BFFFFFF??B??:7>?AB>?;9BFF(3)50:0.4(((44
@M04999:289:000000000-L3R54:1:1101:14967:10490 2:N:0:408
TTAGGACTACCGGGGTATCTAATCCTGTTCGCTCCCCACGCTTTCGAACCTCAGCGTCAGTTACAGACCAGAGAGCCGCCTTCGCCACTGGTGTTCTTCCATATATCTACGCATTCCACCGCTACACATGGAGTTCCACTCTCCTCTTCTGCACTCAAGAAAAACAGTTTCAGCTGCACTTCCCCGGTTAAGCCGAGGGCTTTCACAGCTGACTTGTTCTCCCGCCTGCGTTCGCTTTACGCCCAATAAATCCGGACAACGCTTGCCACCTACGTATTACCGCGGCTGCTGGCACGTAGTT
+
CCCCCGGGGGGGGGGGGGGGGGGGGGGGGGGGGGGGGGGGGGGGGGCGGGGGGGGGGGGGGGGGGGGGGGGGGGGGGGGGGGGGGGGGGGGGGGGGGGGGGGGGGGGGGGGGGGGGGGGGGGGGGGGGGGGGGGGGGGGGGGGGGGGGGGGGGGGGGGGGGGGGGGGFGGGGGGGGFGFGGGGGGGGGGGGGGGGGGGGGFFFFFFFFFFFFFFFFEBFFFEFFFFFFFFFFFFFFFFFA1?FF?:BFFFFFFFFFFF:BFF<:BBBABF?F?BFFF74A.1>>(791???FF?7:431?6
@M04999:289:000000000-L3R54:1:1101:3636:10520 2:N:0:408
TGAGTGACTACAAGGGTATCTAATCCTGTTCGCTACCCATGCTTTCGAACCTCAGCGTCAGTTACAGACCAGAGAGCCGCCTTCGCCACTGGTGTTCTTCCATATATCTACGCATTCCACCGCTACACATGGAGTTCCACTCTCCTCTTCTGCACTCAAGAAAAACAGTTTCAGCTGCACTTCCCCGGTTAAGACGAGGGCTTTCACAGCTGACTTGTTCTCCCGCCTGCGTTCGCTTTACGCCCAATAAATCCGGACAACGCTTGCCACCTACGTATTACCGCGGCGGCTGTCACGTAGT
+
6CCCC9<FGCG@F,<6;C;<6F<F<CFG@FGGG7CG,EG@6,CCCE,,C<+;E6<8@@@@@FC@FGGGGGDGCEF@<=4+@,CFGGGEC<F8AFA?@,C<?AE9FG;FEGG7B6:FD9;E:E:>:FDF9AA,E,9D;,9,@@,@8@,;DGGA888=F@=,6DGG8+@DFDFF:3B90896DG=DDE=E:EG9,,@++33@AFFFF>FF;)00./;+144:94*:(((-5@2>2(/47@=FFFF(,,/563>5<;@F(701<;;?((-26,(3442:5:>)448;;>>(((49(.)4(((((
@M04999:289:000000000-L3R54:1:1101:12870:10532 2:N:0:408
TGGACTACTAGGGTATCTAATCCTGTTCGCTACCCATGCTTTCGAACCTCAGCGTCAGTTACAGACCAGAGAGCCGCCTTCGCCACTGGTGTTCTTCCATATATCTACGCATTCCACCGCTACACATGGAGTTCCACTCTCCTCTTCTGCACTCAAGAAAAACAGTTTCAGCTGCACTTCCCCGGTTAAGCCGAGGGCTTTCACAGCTGACTTGTTCTCCCGCCTGCGTTCGCTTTACGCCCAATAAATCCGGACAACGCTTGCCACCTACGTATTACCGCGGCTGCTGGCACGTAGTTAC
+
CCCCCGGGGGGGGGGGGGGGGGGGGGGGGGGGGGGGGGGGGGGGG?GGGGGGGGGGGGGGGGGGGGGGGGGGGGGGGGGGGGGGGGGGGGGGGGGGGGGGGGGGGGGGGGGGGGGGGGGGGGGGGGGGGGGGGGGGGGGGGGGGGGGGGGGGGGGGGGGGGGGGEGGGGGGGGGGGFGFGGGGGGGGGGGGGGGGGGGGGFFFFFFFFFFFFFFFFFFFFFBFFFFFFFFFFFFFFFFFFFFFF@EFEFF@F7?FFFF;FBFFFFFFFFFFFF3>B>AA<FFFFFFFF:7::D:,8:?<A)
@M04999:289:000000000-L3R54:1:1101:12790:10533 2:N:0:408
AGGACTACCGGGGTATCTAATCCTGTTCGCTCTCCACGCTTTCGTCCATCAGCGTCAATCGGTATTTAGTAACCTGCCTTCGCAATCGGGGTTCTGTGTAATATCTATGCATTTCACCGCTACACTACACATTCCAGCTACTTCAATACTATTCAAGATTAACAGTATCAACGGCAGTTCTACAGTTAAGCTGCAGGTTTTCACCGCTGACTTATCAACCCGCCTACGGACCCTTTAAACCCAATAAATCCGGATAACGCTCGCATCCTCCGTATTACCGGTGCTGCTGGCACGGCGGTTC
+
--,,AFCF8F@6@+,;CFGF<E@FEGFGCGC@,C,@@F@6FFGCEB,:EFFCGGGE7C9E<,,C,CFGFFDAF,A9,EEEGG>?@BF@@FGG7FFEBFFEFE<FEEAAFAEG@EF<FFGECE@EFF:FGEFF;@F>E8=DGGDFGGFCFFGD8=,36@DADFGD9E:@EFGG=>CEB=DFGGG,6EE;:A,7C@F67FG7FFAFFBDBA)<*/=:F<1*)37>>823>(5:2;;@EF?4*(616,6<<E)326(81>@(,(((49<B?))1-,(4:4)6?((47)),,5481<<9(-(4((
@M04999:289:000000000-L3R54:1:1101:19898:10569 2:N:0:408
CCTGACTACTCGGGTATCTAATCCTGTTCGCTCCCCACGCTTTCGTCCATCAGCGTCAATCGGTATTTAGTAACCTGCCTTCGCAATCGGGGTTCTGTGTAATATCTATGCATTTCACCGCTACACTACACATTCCAGCTACTTCAATACTATTCAAGATTAACAGTATCAACGGCAGTTCTACAGTTAAGCTGCAGGTTTTCACCGCTGACTTATCAACCCGCCTACGGACCCTTTAAACCCAATAAATCCGGATAACGCTCGCATCCTCCGTATTACCGCGGCTGCTGGCACGGAGTT
+
CCCCCGGGGGGGGGGGGGGGGGGGGGGGGGGGGGGGGGGGGGGGGGGGGFGGGGGGGGGGGGGGGGGGGGGGGGGGGGGGGGGGGGGGGGGGGGGGGGGGGGGGGGGGGGGGGGGGGGGGGGGGGGGGGGGGGGGGGGGGGGGGGGGGGGGGGGGGGGGGGGGGGGGGGGGGGGGGFGFGGGGGGGGGGGGGGGGGGGFGFFFFFFFDFFAFFFFFFFFFFFFFA@FFF@DFFFFF=CEFFFFFF@FFFC?EB9?@FFFF>F6;>F?>7>BFBBFFFABFFFFF;9;:?FFFFB6>;>:?
@M04999:289:000000000-L3R54:1:1101:6681:10571 2:N:0:408
GACTACCCGGGTATCTAATCCTGTTCGCTCCCCACGCTCTCGTCCATCAGCGCCACTCGGCATTTAGTAACCTGCCTTCGCCATCGGGGTTCTGTGTCATATCTATGCATTTCACCGCTACACTACACATTCCAGCTACTTCAATACTCTTCATGATTAACTGTATCAACGGCAGTTCTACAGTTAAGCTGCATGTTTTCACCGTTGACGTATCAACCCGACTACTGACCCTTTATACCCAATAAATTCGGATAACGCTCGCATCCACCGTATGACCGCGGCTGCCCGCACGGAGTTGCCC
+
<9C<6C,@C++7+C,6CFGFCGGG9F;+C8@D@@7@7F,,A@F,,8,C6F8++8+,:C@,,@@6CCFC9ECFC<,BA<A,8,7C4FF>:@+BCFG<,,9EFAF,E,EEF,?ECA,A=>+@>94,A,,A?,,,4@ACGCD8,@@;;@ED,7,@E,,,,,,37,77D+EAD8CC6@+@829=C+;EFG,,ACF,C,559+9;A+0**3*9@)/:**+45AD)*0593*7*((078)8*1).=@((4779)./((/()7<((697;?F(.576612(6).4(((,(-(((-7((((,(42).-)
@M04999:289:000000000-L3R54:1:1101:22471:10591 2:N:0:408
GTGACTACAGGGGTATCTAATCCTGTTTGCTACCCACGCTTTCGAGCATGAACGTCAGTGTTATCCCAGGAGGCTGCCTTCGCCACCGGTATTCCTCCACATCTCTACGCATTTCACCGCTACACGTGGAATTCTACCTTCCTCTACAATACTCCAGATAACCAGTTTTAAGTGCAATTCCCAGGTTGAGCCCGGGGCTTTCACACCTAACTTAATTATCCGCCTACATGCCCTTTACGCCCAGTCATTCCGATTAACGCTCGCACCCTCCGTATTACCGCGGCTGCTGGCACGGAGTT
+
CCCCCGGGGGGGGGGGGGGGGGGGGGGGGGGGGGGGGGGGGGGGGGGGGGGGGGGGGGGGGGGGGGGGGGGGGGGGGGGGGGGGGGGGGGGGGGGGGGGGGGGFGGGGGGGGGGGGGGGGGGGGGGGGGGGGGGGGGGGGGGGGGGGGGGGGGGGGGGGGGGGGGGGGGGGFGGGGFGFGGGGGEDGGGGGGGGGGGGGGFBFFFFFFFFFFFFFFEFFEFDFFFFFFEEFEFFFFFFFFFFFFFEFFC?E@FFFFFFF>@;FB2>;???B9:18>AFFFFF19>>::?:B??00614<
@M04999:289:000000000-L3R54:1:1101:29294:10595 2:N:0:408
CCGACTACAAGGGTATCTAATCCTGTTCGCTCCCCACGCTTTCGTCCATCAGCGTCAATCGGTATTTAGTAACCTGCCTTCGCAATCGGGGTTCTGTGTAATATCTATGCATTTCACCGCTACACTACACATTCCAGCTACTTCAATACTATTCAAGATTAACAGTATCAACGGCAGTTCTACAGTTAAGCTGCAGGTTTTCACCGCTGACTTATCAACCCGCCTACGGACCCTTTAAACCCAATAAATCCGGATAACGCTCGCATCCTCCGTATTACCGCGGCTGCTGGCACGGAGTT
+
CCCCCGGGGGGGGGGGGGGGGGGGGGGGGGGGGGGGGGGGGGGGGGGGGGGGGGGGGGGGGGGGGGGGGGGGGGGGGGGGGGGE@BFGGGGGDGGGGGGGGGGGGGGGGGGGGGGGGGGGGGGGGGGGGGGGGGGGGGGGGGFGGGGGGFGGGGGGGGGGGGGGGGGGGGGGGGGGFGFGGGGGGGGGGGGGGGGGGGGGFFFFFFFFFFFFFFFFFFFFFFFFFFFD@FFFFFFFFC<F@FFD;EFFFEEBFDFFF<608619;49:DA?F0(8?F248-9>0696DDFFFF?B;02:
@M04999:289:000000000-L3R54:1:1101:28235:10640 2:N:0:408
TCGGTGACTACTAGGGTATCTAATCCTGTTCGCTCCCCACGCTTTCGTCCATCAGCGTCAATCGGTATTTAGTAACCTGCCTTCGCAATCGGGGTTCTGTGTAATATCTATGCATTTCACCGCTACACTACACATTCCAGCTACTTCAATACTATTCAAGATTAACAGTATCAACGGCAGTTCTACAGTTAAGCTGCAGGTTTTCACCGCTGACTTATCAACCCGCCTACGGACCCTTTAAACCCAATAAATCCGGATAACGCTCGCGTCCTCCGTATTACCGCGGCTGCTGGCACGGAGT
+
CCCCCGGGGGGGGGGGGGGGGG@CCFGGGGGGGGGGGGGGGGGGGGGGGGGGGGGGGGGGGGGGGGGGGGGGGGGGGGGGGGGGGGGGGGGGGGGGGGGGGBFFGGGGGGGFGGGGGGGGGGGGGGGGGGGGGGGGGGGGGGGGGDGFGGGGFEEGGGGGFFGGGGGGGGGGGGGGFDFGFGGFGGGGGGGGGGFGGDGGFFFFFFFA>BBFFFFFFFFFFFDDAFFDDFD@=@@FFFFFCFFDDFFD@FEFF@FFDFFEFF@;D>;>>F16A16:6<?FFFF9>969BFBFF::<066>4
@M04999:289:000000000-L3R54:1:1101:26889:10647 2:N:0:408
GGACTACCCGGGTATCTAATCCTGTTTGCTCCCCACGCTTTCGCATCTCAGCGTCAGTATCTGTCCAGAAGGCCGCCTTCGCCACCGGTATTCCTCCACATCTCTACGCATTTCACCGCTACACGTGGAATTCTACCTTCCTCTACAATACTCCAGATAACCAGTTTTAAGTGCAATTCCCAGGTTGAGCCCGGGGCTTTCACACCTAACTTAATTATCCGCCTACATGCCCTTTACGCCCAGTCATTCCGCTTAACGCTCGCACCCTCCGTATTACCTCGGCTGCTTGCCCGGAGTTGGC
+
CCCCCGGGGGGGGGGGGGGGGGGGGGGGGGGGGGGGGGGGGGGGGGGGGGGGGGGGGGGGGGGGGGGGGGGGGGGGGGGGGGGGGGGGGGGGGGGGGGGGGGGGGGGGGGGGGGGGGGGGGGGGGGGGDGGGGGGGGGGGGGGGCFGGGGGGFFGGGGCGGGGFGGGFGGDFFGGGFGFGGGGGGGGEFGGGGGCDDGGGFFFFFFFFEFFCFFFFFFFFFFFF?BFC9@;@FDE4>?F3>((.7>EFFF;(80;>D6>F(-((-44(8<11,4().6)),3:1(15))-()((41?7)((
@M04999:289:000000000-L3R54:1:1101:21596:10647 2:N:0:408
TGACTACAAGGGTATCTAATCCTGTTTGCTCCCCACGCTTTCGCATCTCAGCGTCAGTATCTGTCCAGAAGGCCGCCTTCGCCACCGGTATTCCTCCACATCTCTACGCATTTCACCGCTACACGTGGAATTCTACCTTCCTCTACAATACTCCAGATAACCAGTTTTAAGTGCAATTCCCAGGTTGAGCCCGGGGCTTTCGCACCTAACTTAATTATCCGCCTACATGCCCTTTACGCCCAGTCATTCCGATTAACGCTCGCACCCTCCGTATTACCGCGGCTGCTGGCACGGAGTTAGC
+
CCCCCGGGGGGGGGGGGGGGGGGGGGGGGGGGGGGGGGGGGGGGGGGGGGGGGGGGGGGGGGGGGGGGGGGGGGGGGGGGGGGGGGGGGGGGGGGGGGGGGGGGGGGGGGGGGGGGGGGGGGGGGGGGGGGGGGGGGGGGGGGGGGGGGGGGGGGGGGGGGGGGGGGGGGGGGGGGFGFGGGGGGGGGGGGGGGGGGGGGFFFFFFFFFFFFFFFFFFFFFFF?FFFFFFF@FDFFF?;EB<?=F@C<EFFFD6<FFD9BBBF>>>BFFF>F?BF><B?9>>9>FF?FBBFF<>99B<DF5
@M04999:289:000000000-L3R54:1:1101:18202:10678 2:N:0:408
CCTGACTACTCGGGTATCTAATCCTGTTCGCTACCCATGCTTTCGAACCTCAGCGTCAGTTACAGACCAGAGAGCCGCCTTCGCCACTGGTGTTCTTCCATATATCTACGCATTCCACCGCTACACATGGAGTTCCACTCTCCTCTTCTGCACTCAAGAAAAACAGTTTCAGCTGCACTTCCCCGGTTAAGCCGAGGGCTTTCACAGCTGACTTGTTCTCCCGCCTGCGTTCGCTTTACGCCCAATAAATCCGGACAACGCTTGCCACCTACGTATTACCGCGGCTGCTGGCACGTAGTT
+
CCCCCGGGGGGGGGGGGGGGGGGGGGGGGGGGGGGGGGGGGGGGGGGGGGGGGGGGGGGGGGGGGGGGGGGGGGGGGGGGGGGGGGGGGGGGGGGGGGGGGGGGGGGGGGGGGGGGGGGGGGGGGGGGGGGGGGGGGGGGGGGGGGGGGGGGGFGGGGGGGGGGGGGGGGGGGGGGFGFGGGGGGGGGDFGGGGGGGGGGFFFFFFFFFFFFFFFFFFFFFFFBFFFFF?@@?>;;;>EEDFB@FFEFFCCEFFFF>?FFF<??FFAF?FF?FFFFFBFFF;>>B106?BFF??FF::B<
@M04999:289:000000000-L3R54:1:1101:19229:10710 2:N:0:408
GTGACTACTAGGGTATCTAATCCTGTTTGCTCCCCACGCTTTCGCATCTCAGCGTCAGTATCTGTCCAGAAGGCCGCCTTCGCCACCGGTATTCCTCCACATCTCTACGCATTTCACCGCTACACGTGGAATTCTACCTTCCTCTACAATACTCCAGATAACCAGTTTTAAGTGCAATTCCCAGGTTGAGCCCGGGGCTTTCACACCTAACTTAATTATCCGCCTACATGCCCTTTACGCCCAGTCATTCCGATTAACGCTCGCACCCTCCGTATTACCGCGGCTGCTGGCACGGAGTT
+
CCCCCGGGGGGGGGGGGGGDGGGGGGGGGGGGGGGGGGGGGGGGGGGGFGGGGGGGGGGGGGGGGGGGGGGGGGGGGGGGGFGGGGGGEGDGGGGGGGGGGGGGGGGGGGGGGGGGGGGGGGGGGEADEGGGGGGGGGGGGGGGGG;FFGFGGGGGGGGGGGDFDGGGGGFCFDFFFGFGGGGF6DGFGGGGGGGGGGCGFFFFFFFFF3BECFCFFFFFFFD==@BEFFFFFFFFFC1>96?:@<EFEEE81?D;EEDFFFB31;9BBFB;<17>4ABFBF2(,48?D:637196,4(
@M04999:289:000000000-L3R54:1:1101:9187:10712 2:N:0:408
GGCCGACTACCCGGGTATCTAATCCTGTTCGCTCCCCACGCTTTCGTCCATCAGCGTCAATCGGTATTTAGTAACCTGCCTTCGCAATCGGGGTTCTGTGTAATATCTATGCATTTCACCGCTACACTACACATTCCAGCTACTTCAATACTATTCAAGATTAACAGTATCAACGGCAGTTCTACAGTTAAGCTGCAGGTTTTCACCGCTGACTTATCAACCCGCCTACGGACCCTTTAAACCCAATAAATCCGGATAACGCTCGCATCCTCCGTATTACCGCGGCTGCTGGCACGGAGTT
+
CCCCCGGGGGGGGGGGGGGGGGGGGGGGGGGGGGGGGGGGGGGGGGGGGGGGGGGGGGGGGGGGGGGGGGGGGGGGGGGGGGGGGGGGGGGGGGGGGGGGGGGGGGGGGGGGGGGGGGGGGGGGGGGGGGGGGGGGGGGGGGGGGGGFGGGGGGGGGGGGGGGGGGGGGGGGGGGDBGDFGGFGGGGGGGGGGGGGGGGGFFFFFFFEFAFFFFFFFFFFFFFB@FDFFFFFFFFFFFFFFF;DFFFFFFFFFFFF?FFFBB?BB>FFF:BFFFF<BFFF9?9>;9134>F:F7<<1,1:4
@M04999:289:000000000-L3R54:1:1101:26826:10716 2:N:0:408
ACCGACTACTAGGGTATCTAATCCTGTTTGCTACCCACGCTTTCGAGCATGAACGTCAGTGTTATCCCAGGAGGCTGCCTTCGCCATCGGTATTCCTCCACATCTCTACGCATTTCACTGCTACACGTGGAATTCTACCTCCCTCTGACACACTCTAGTTAGACAGTTTCAAATGCACGTCCCAAGTTGAGCTCGGGGATTTCACATCTGACTTATCTAACCGTCTGCGCTCGCTTTACGCCCAGTAATTCCGATTAACGCTCGCACCCTACGTATTACCGCGGCTGCTGGCACGTAGTTT
+
CCCC8FFGGGEFG@FFEFFCFGGGGGGGGFGFGGCGGGGGGG8FGGGGEGGFFFGGGGGGGGGGGGGFFFGGGGGDFGGGGGGEGGGGEGGGGGGGFFGFFF8EFGGGGGGGGGGGGGGGGGGGGGGFGGGDFFGGGGGGGGEGGGGGGGGGGEGGGGFGGGGGGGGFGGFGGGGGFGFF8DDAFFGGFFGGFFE>DG6DAFFFFFFAEEFECCCFEFFFBDADADFFBFF@FF@2BCEA2;;F@E366?E4@01<?3611;<6319>F?FFB:?F5<>),(,499>FB?F0141611<F-
@M04999:289:000000000-L3R54:1:1101:7870:10742 2:N:0:408
AGCTGACTACTCGGGTATCTAATCCTGTTCGCTCCCCACGCTTTCGTCCATCAGCGTCAATCGGTATTTAGTAACCTGCCTTCGCAATCGGGGTTCTGTGTAATATCTATGCATTTCACCGCTACACTACACATTCCAGCTACTTCAATACTATTCAAGATTAACAGTATCAACGGCAGTTCTACAGTTAAGCTGCAGGTTTTCACCGCTGACTTATCAACCCGCCTACGGACCCTTTAAACCCAATAAATCCGGATAACGCTCGCATCCTCCGTATTACCGCGGCTGCTGGCCAGGAGTT
+
CCCCCGGGGGGGGGGGGGGGGGGGGGGGGGDGGGGGGGGGGGGGGGGGGGGGGGGGGGGGGGGGGGGGGGGGGGGGGGGGGGGGGGDGGGGGGGGGGGGGGGGGFGGGGGGGGGGGGGGGGGGGGGGGGGGGGGGGGGGGGGGGGGGFGGGGGGGGGGGGGGGGGGGGGGGGGGGGFGFGGGGGGGGGGGGGGGGGGGGGFF?FFFFFFFF>FFFFFFFEFBFFFFF@DF@@BFFFFFFFC<@FFF33AFF3;>9?@@EF@;?6>FFBB?<<:91:7:AA<?>699946:)51:(,23(44
@M04999:289:000000000-L3R54:1:1101:3916:10744 2:N:0:408
CGCGACTACTCGGGTATCTAATCCTGTTTGCTCCCCACGCTTTCGCATCTCAGCGTCAGTATCTGTCCAGAAGGCCGCCTTCGCCACCGGTATTCCTCCACATCTCTACGCATTTCACCGCTACACGTGGAATTCTACCTTCCTCTACAATACTCCAGATAACCAGTTTTAAGTGCAATTCCCAGGTTGAGCCCGGGGCTTTCACACCTAACTTAATTAACCGCCCACATGCCCTTTACGCCCAGTCATTCCGATTAACGCTCGCACCCTCCGTATTACCCCGGCTGCTGGCACGGAGTT
+
CCCCCGGGGGGGGGGGGGGGGGGGGGGGGGGGGGGGGGGGGGGGGGGGGGGGGGGGGGGGGGGGGGGGGGGGGGGGGGGGGGGGGGGGGGGGGGGGGGGGGGGGGGGGGGGGGGGGGGGGGGGGGGGGGGGGGGGGGGGGGGGGGGGGGGGGFFGGGGGGGGGGGGGGCGGGGGGGFGFGGGGGGGGGGGGGGGGGGDDGF>BFFFFFFBEFFFFFFFFFFFFFBB?D?FFFFFF@@EF>?99;?FFFBAA<BFF?BFA?BFFFF>;911136:?F>AA4(,460;91?F??BBB2;>FB
@M04999:289:000000000-L3R54:1:1101:15452:10772 2:N:0:408
CGTACGACTACCCGGGTATCTAATCCTGTTTGCTACCCACGCTTTCGAGCATGAACGTCAGTGTTATCCCAGGAGGCTGCCTGCGCCATCGGTCTTCCTCCACATCTCTACGCATTTCACTGCTACACGCGGAATTCTACCTCCCTCTGACACACTCTAGTTAGACAGTTTCAAATGCACGTCCCAAGTTGAGCTCGGGTCTTTCACATCTGACTTATCTAACCGTCTGCGCTCGCTTTACGCCCAGTAATTCCGATTCACGCTCGCTCCCTCCGTATTACCGCGGCTGCTGCCACGTACT
+
-6,,666:6@,CF:F+8@,,ECEF<F<@,;E8,,6F,C<F@F@@FE:<FGC96,,C,CF,:F996@,E,C,6,,68=F,,4,,B=@,6:==F:,@,AF9FFFGG,E,,9FCFG7++C,,@4>:4A5C=C++@64D,E=@F,==18,DFD8E?E8ECC89=:,63@D=F9=,2D7=E7+++0=C64,@,@7FF,A2*<593*3+1+1=67)8*/B8B=6=5+955@55((*(,(6((//6+.(66(,15)16C4>?(-4--6:??229(220((-(-,(,)6)(-(-(-,-,,)().3:((-
@M04999:289:000000000-L3R54:1:1101:24874:10775 2:N:0:408
AGTGACTACTAGGGTATCTAATCCTGTTCGCTCCCCACGCTTTCGTCCATCAGCGTCAATCGGTATTTAGTAACCTGCCTTCGCAATCGGGGTTCTGTGTAATATCTATGCATTTCACCGCTACACTACACATTCCAGCTACTTCAATACTATTCAAGATTAACAGTATCAACGGCAGTTCTACAGTTAAGCTGCAGGTTTTCACCGCTGACTTATCATCCCGCCTACGGACCCTTTAAACCCAATAAATCCGGATAACGCTCGCATCCTCCGTATTACCGCGGCTGCTGGCACGGAGTT
+
CCCCCGGGGGGGGGGGGGGGGGGGGGGGGGGGGGGGGGGGGGGGGGGGGGGGGGGGGGGGGGGGGGGGGGGGGGGGGGGGGGGGGGGGGGGGGGGGGGGGGGGFGGGGGGGGDEGGGGGGGGGGGGGGGGGGGGGGGGGGGGGGGFEFGGGGGGGGGGGGGGGGGGGGGGGGGGGGFGFGGGGGGGGGGFGGGGGGGGGGFFFFFFEEFFACFFFFCFFFFDDFFFFFF@FFFFFBFF4BBD?DDDEFFFF89;@FFFF?B<DFFFFFF?F?BFFFFFF<?>;F;>FF??3?FF?939BF
@M04999:289:000000000-L3R54:1:1101:12289:10790 2:N:0:408
GGACTACCGGGGTATCTAATCCTGTTCGCTCCCCACGCTTTCGTCCATCAGCGTCAATCGGTATTTAGTAACCTGCCTTCGCAATCGGGGTTCTGTGTAATATCTATGCATTTCACCGCTACACTACACATTCCAGCTACTTCAATACTATTCAAGATTAACAGTATCAACGGCAGTTCTACAGTTAAGCTGCAGGTTTTCACCGCTGACTTATCAACCCGCCTACGGACCCTTTAAACCCAATAAATCCGGATAACGCTCGCATCCTCCGTATTACCGCGGCTGCTGGCACGGAGTTAGC
+
CCCCCGGGGGGGGGGGGGGGGGGGGGGGGGGGGGGGGGGGGGGGGGGGGGGGGGGGGGGGGGGGGGGGGGGGGGGGGGGGGGGGCGGGGGGGGGGGGGGGGGGGGGGGGGGGGGGGGGGGGGGGGGGGGGGGGGFGGGGGGGGGGGGGGGGGGGGGCFEFGGGGGGGGGGGGGGGEFGFGGGGGGGFGGGGGGGGGGGGGAFFFFFFFFFFEFFFFFFFFFFFFFFF9=>>@FFFEFC8A@F;@E<EEFFF0;@?EEBFFFFF>1>B3<:BF:<?FDABFF6>19(3:?::7(7>6?7<A4
@M04999:289:000000000-L3R54:1:1101:17089:10790 2:N:0:408
TTTAGACTACAAGGGTATCTAATCCTGTTCGCTCCCCACGCTTTCGTCCATCAGCGTCAATCGGTATTTAGTAACCTGCCTTCGCAATCGGGGTTCTGTGTAATATCTATGCATTTCACCGCTACACTACACATTCCAGCTACTTCAATACTATTCAAGATTAACAGTATCAACGGCAGTTCTACAGTTAAGCTGCAGGTTTTCACCGCTGACTTATCAACCCGCCTACGGACCCTTTAAACCCAATAAATCCGGATAACGCTCGCATCCTCCGTATTACCGCGGCTGCTGGCACGGAGTT
+
CCCCCGGGGGGGGGGGGGGGGGGGGGGGGGGGGGGGGGGGGGGGGGGGGGGGGGGGGGGGGGGGGGGGGGGGGGGGGGGGGGGGGGGGGGGGGGGGGGGGGGGGGGGGGGGGGGGGGGGGGGGGGGGGGGGGGGGGGGGGGGGFGGGGGGGGGGGGGGGGGGGGGGGGGGGGGGGGFGFGGGGGGGGGGGGGGGGGGGGGFFFFFFFFFFFFFFFFFFFEFFFFFFFFFF@DFBFFFFEFFFFFDDF;ECFFFFFFFFFFFFFFFFFF>FFFFFF:?FFF>?>FF>FFBFF::??F>9>24
@M04999:289:000000000-L3R54:1:1101:15750:10793 2:N:0:408
GACTACCAGGGTATCTAATCCTGTTCGCTCCCCACGCTTTCGTCCATCAGCGTCAATCGGTATTTAGTAACCTGCCTTCGCAATCGGGGTTCTGTGTAATATCTATGCATTTCACCGCTACACTACACATTCCAGCTACTTCAATACTATTCAAGATTAACAGTATCAACGGCAGTTCTACAGTTAAGCTGCAGGTTTTCACCGCTGACTTATCAACCCGCCTACGGACCCTTTAAACCCAATAAATCCGGATAACGCTCGCATCCTCCGTATTACCGCGGCTGCTGGCACGGAGTTAGCC
+
@<ABBC8FFDGECFAFF9<,@F,CE,@@;E+CC@FBF:6F@:66B@EFEA<FGC@:FFFEGE<<F9<FEF@FFFGEE,=AC:>,5,:FGGC<E5:?FF?EGGFG;FGFCFEF<5FCFFE7=CFFE,?FGF<,=,C=E9E,@E;AEGG;EEAD;==AD,4EFGGF=E:,==C8EED=;+CFFGGDFDDGFGGGGGGDCGGFFFABDEBBD5;8>C=+:?5>B=4>@@5>@6@F@FE<E@@F@(3)=E5)56908?A<@1(/(1239?)441?:B?A>A099(4;(4:0:BB?B(22(()-),
@M04999:289:000000000-L3R54:1:1101:21486:10802 2:N:0:408
GGACTACCGGGGTATCTAATCCTGTTCGCTACCCATGCTTTCGGGCATCAGCGTCAGTAACAGACCAGAGAGCCGCCTTCGCCACTGGTGTTCTTCCATATATCTACGCATTTCACCGCTACACATGGAGTTCCACTCTCCTCTTCTGCACTCAAGTCTCTCAGTTTCCGATGCTCTTCCTCAGTTAAGCTGAGGGCTTTCACATTCAGACTTAAAAGACCGCCTGCGCTCCCTTTACGCCCAATAAATCCGGACAACGCTTGCCACCTACGTATTCCCGCGGCTGCTGGCACGTAGTTAC
+
CCCCCFGGGGGGGGGADFFGGGGGGG9CGGGGGGGGGGGGGGEGGGDFCFGGGGGGGGGGGGGGGGGGGGGGGGGGGGGGGGGGGGGGGGGGGGGGGGGGGGGGCFGGEGGGGGGGGGGCGGGGGGGGGGGGFGGC9BF?FEFFFFEFGCGFGGGGGGGGCFGGAFF:DGGEGG8DFGFGGGGGGGGEFF7CGFGGGGCFFFFFFCFFE<@FFFFFEC4:FAF>==B2@>@B@FFF9EFEBFF;3;A3CEFF@DBF?:>;?F:??2?:::>???>?46>BB>193(()576()((3:BAD)
@M04999:289:000000000-L3R54:1:1101:8595:10813 2:N:0:408
GACTACAAGGGTATCTAATCCTGTTCGCTCCCCACGCTTTCGTCCATCAGCGTCAATCGGTATTTAGTAACCTGCCTTCGCAATCGGGGTTCTGTGTAATATCTATGCATTTCACCGCTACACTACACATTCCAGCTACTTCAATACTATTCAAGATTAACAGTATCAACGGCAGTTCTACAGTTAAGCTGCAGGTTTTCACCGCTGACTTATCAACCCGCCTACGGACCCTTTAAACCCAATAAATCCGGATAACGCTCGCATCCTCCGTATTACCGCGGCTGCTGGCACGGAGTTAGCC
+
CCCCCGGGGGGGGGGGGGGGGGGFGGGGGGGGGGGGGGGGGGGGGDFGGGGGGGGGGGGGGGGGGGGGGGGGGGGGGGGGGGGGGGGGGGGGGGGGGGGGGGGGGGGGGGGGGGGGGGGGGGGGGGGGGGGGGGGGGGGGGGFGGGGGGGGGFGGGGGGGGGGGGGGGGGGEEGGGFGFGGGGGGGGGGGGGGGGCFGGGFFFFEFFFFFFFFFFFFFFFFFFFFFFFFFFBBEEEEEDFDFFEFCEFEF96?<;@DB?;@FBFBB270;B?7BFFF?;1;B>9625?0.8?B(738AFF:
@M04999:289:000000000-L3R54:1:1101:22154:10822 2:N:0:408
GCGACTACCGGGGTATCTAATCCTGTTCGCTCCCCACGCTTTCGTCCATCAGCGTCAATCGGTATTTAGTAACCTGCCTTCGCAATCGGGGTTCTGTGTAATATCTATGCATTTCACCGCTACACTACACATTCCAGCTACTTCAATACTATTCAAGATTAACAGTATCAACGGCAGTTCTACAGTTAAGCTGCAGGTTTTCACCGCTGACTTATCAACCCGCCTACGGACCCTTTAAACCCAATAAATCCGGATAACGCTCGCATCCTCCGTATTACCGCGGCTGCTGGCACGGAGTT
+
CCCCCGGGGGGGGGGGGGGGGGGGGGGGGGGGGGGGGGGGGGGGGGGGGGGGGGGGGGGGGGGGGGGGGGGGGGGGGGGGGGGGGGGGGGGGGGGGGGGGGGGGGGGGGGGGGGGGGGGGGGGGGGGGGGGGGGGGGGGGGGGGGGGGGGGGGGGGGGGGGGGGGGGGGGGGGGGGFGFGGGGGGGGGGGGGGGGGGGGGFFFFFFFFFFFFEFFFFFFFF=@FFFFFF=BFFFFFEEFFFFFD;4AFFFFF6;DBFF:BBFFFFFFFFFBBFF<FDB2:>FB>F>:07:0?D?1>FB7
@M04999:289:000000000-L3R54:1:1101:7311:10829 2:N:0:408
TTAGACTACTGGGGTATCTAATCCTGTTCGCTCCCCACGCTTTCGTCCATCAGCGTCAATCGGTATTTAGTAACCTGCCTTCACAATCGGGGTTCTGTGTAATATCTATGCATTTCACCGCTACACGACACATTCCAGCTACTTCAATACTATTCAAGATTAACAGTATCGACGGCAGTTCTACAGTTAAGCTGCAGGTTTTCACCGCTGACTTATCAACCCGCCTACGGACCCTTTAAACCCAATAAATCCGGATAACGCTCGCATCCTCCGTATTACCGCGGCTGCTGGCACGGAGTT
+
CCCCCGGGGGGGGGGGGGGGGGGGGGGGGGGGGGGGGGGGGGGGGGGGGGGGGGGGGGGGGGGGGGGGGGGGGGGGGGGGGGGGGGGGGGGGGGGGGGGGGGGGGGGGGGGGGGGGGGGGGGGGGGGGGGGGGGGGGGGGGGGGGGGGGGGGGFGGFGGGGGGGGGGGGGGGGGGGFDFGGGGGGGGGGGGGGGGGGGGGFFFFFFFFAAFFFFFFFFFFADFFFFFFF@@FFFFF8EEFF@D?D@EEE?EFFFFFFAFB9<?>>BF9?FFFFF::BDFFF>FB>11:2,2:()(,(-3:
@M04999:289:000000000-L3R54:1:1101:12557:10841 2:N:0:408
ATTGACTACTCGGGTATCTAATCCTGTTTGCTACCCACGCTTTCGAGCATGAACGTCAGTGTTATCCCAGGAGGCTGCCTTCGCCATCGGTATCCCTCCACATCTCTACGCATTTCACTGCTACACGTGGAATTCTACCTCCCTCTGACACACTCTAGTTAGACAGTTTCAAATGCACGTCCCAAGTTGAGCTCGGGGATTTCACATCTGACTTATCTAACCGTCTGCGCTCGCTTTACGCCCAGTAATTCCGATTAACGCTCGCACCCTACGTATTACCGCGGCTGCTGGCACGTAGTT
+
CCCCCGGGGGGGGGGGGGGGGGGGGGGGGGGG@C;CFFGGGGGGG@FGGGGGGGGGGGGGGGGGGGGGGGGGGGGGGGGGGGGGGGGGGGGGGGGGGGGGGGGGGGGGGGGGGGGGGGGGGGGGGGGGGGGGGGGGGGGGGGGGGGGGGGGGGGGGGGGGGGGGGGGGGGGGGGGGFGFGGGGGGGGGGGGGGGGGGC>DFFFFFFFFFFFFFFFFFFFFFFFFFFFFBFFFBF?DFFFBD>FFFFFFFFEEFDFFFFF;BFFF>FBFFFFFFB<AFAFFF>;;B;9BF::6:?BF?<?D
@M04999:289:000000000-L3R54:1:1101:7260:10862 2:N:0:408
GACTACCATATCTAATCCTGTTCGCTCCCCACGCTTTCGTCCATCAGCGTCAATCGGTATTTAGTAACCTGCCTTCGCAATCGGGGTTCTGTGTAATATCTATGCATTTCACCGCTACACTACACATTCCAGCTACTTCAATACTATTCAAGATTAACAGTATCAACGGCAGTTCTACAGTTAAGCTGCAGGTTTTCACCGCTGACTTATCAACCCGCCTACGGACCCTTTAAACCCAATAAATCCGGATAACGCTCGCATCCTCCGTATTACCGCGGCTGCTGGCACGGAGTTAGCCGAT
+
CCCCCGGGGGGGGGGGGGGGGGGGGGGGGGGGGGGGGGGGGGGGGGGGGGGGGGGGGGGGGGGGGGGGGGGGGGGGGGGGGGGGGGGGGGGGGGGGGGGGGGGGGGGGGGGGGGGGGGGGGGGGGGGGGGGGGGGGGGGGGGGGGGGGGGGGGGGGGGGGGGGGGFGGGGGGGGGGFGFGGGGGGGGGGGGGGGGGGGGGFFFFFFFFFFFFCFFFFFFFFFFFFFFFFDEEFFFFDFFFFAECCEBF6?DFF@F;;@FFFFFFFFFF:<B<<4:69BF>BFF>B?:FF23>?:2<B3(,(
@M04999:289:000000000-L3R54:1:1101:16386:10876 2:N:0:408
GACTACACGGGTATCTAATCCTGTTTGCTCCCCACGCTTTCGCATCTCAGCGTCAGTATCTGTCCAGAAGGCCGCCTTCGCCACCGGTATTCCTCCACATCTCTACGCATTTCACCGCTACACGTGGAATTCTACCTTCCTCTACAATACTCCAGATAATCAGTTTTAAGTGCAATTCCCAGGTTGAGCCCGGGGCTTTCACACCTAACTTAATTATCCGCCTACATGCCCTTTACGCCCAGTCATTCCGATTAACGCTCGCATCCTCCGTATTACCGCGGCTGCTGGCACGGAGTTAGCC
+
CCCCCGGGGGGGGGGGGGGGGGGGGGGGGGGGGGGGGGGGGGGGGGGGGGGGGGGGGGGGGGGGGGGGGGGGGGGGGGGGGGGGGGGGGGGGGGGGGGGGGGGGGGGGGGGGGGGGGGGGGGGGGGGGGGGGGGGGGGGGGGGGGGGGGGGGGGGGGGGGGGGGGGGGGGGGGGGGFGFGGGGGGGGFGGGGDGGGGGGGFFFFFFFFFFFFFFFFFFFFFFDFFFFFFEDFFFFFDF@FFFFEFECFEFF@F@EED9BBFFFFB?DFFFFFFFFDAFF>9>FFFFFFFFFF>>>F:2AB7
@M04999:289:000000000-L3R54:1:1101:23980:10890 2:N:0:408
AGACTACTGGGGTATCTAATCCTGTTTGCTCCCCACGCTTTCGCATCTCAGCGTCAGTATCTGTCCAGAAGGCCGCCTTCGCCACCGGTATTCCTCCACATCTCTACGCATTTCACCGCTACACGTGGAATTCTACCTTCCTCTACAATACTCCAGATAACCAGTTTTAAGTGCAATTCCCAGGTTGAGCCCGGGACTTTCACACCTAACTTAATTATCCGCCTACATGCCCTTTACGCCCAGTCATTCCGATTAACGCTCGCACCCTCCGTATTACCGCGGCTGCTGGCACGCAGTTAGC
+
6CCCCGGFAGGGGGGGGGGGGGGGGGDGGGCFGGGEGGGGGGGCG7FFGGFGGGGGGG<<FEFFGGGGGF<FGGGGGGGGGGGGGEGGGFGGGEGGGGFGG@FGGGGGGGGGCGGGGGGGGGGGEFGGGFGGGGGGC@FGGGGGEGC8=FGGGCGGGCEFFGGGGGGFF8@FGGG9EGFGGGGGGG8FGGG?6EECDGFGFFFFFFFFFFEAE8B+/=EEFDFF2>:E4>;BFFFFFDDFFFD@@ECEEFF?1(6;CD6?7@BFFFF:3?;<B025>B<F>;46908?:??BF4304:A26
@M04999:289:000000000-L3R54:1:1101:19152:10922 2:N:0:408
ATGACTACCGGGGTATCTAATCCTGTTTGCTCCCCACGCTTTCGCATCTCAGCGTCAGTATCTGTCCAGAAGGCCGCCTTCGCCACCGGTATTCCACCACATCTCTACGCATTTCACCGCTACACGTGGAATTCTACCTTCCTCTACAATACTCCAGATAACCAGTTTTAAGTGCAATTCCCAGGTTGAGCCCGGGGCTTTCACACCTAACTTAATTATCCGCCTACATGCCCTTTACGCCCAGTCATTCCGATTAACGCTCGCACCCTCCGTATTACCGCGGCTGCTGGCACGGATTT
+
CCCCCGGGGGGDGGGGGGGFGGGGGGGGGGGGGGGGGGGGGGGGGGCFGGCFFGEFEGFGGGGGGGGDFGGGFGGGGGGGGGGGGGGGGGGGGGGGG=FFGFGGGFGGGGEGEGGFGGGEGCGGGGFGGG@FFGDFECFGGGGGGGFGGGGGFGFGGGGGGGGGGGGGGG8A=CFGFGFGGGGGFGFGFCGFGGGGGDGGFFFFFFFF;@@CFF:65=>EF@DDFFFFCCE;DEFECC;BB97?;@EF5<C@@123<<BF?F>66>FF(8-232:()6<1((-19>6B071(54(((()
@M04999:289:000000000-L3R54:1:1101:7527:10955 2:N:0:408
TAGACTACAAGGGTATCTAATCCTGTTTGCTCCCCACGCTTTCGCATCTCAGCGTCAGTATCTGTCCAGAAGGCCGCCTTCGCCACCGGTATTCCTCCACATCTCTACGCATTTCACCGCTACACGTGGAATTCTACCTTCCTCTACAATACTCCAGATAACCAGTTTTAAGTGCAATTCCCAGGTTGAGCCCGGGGCTTTCACACCTAACTTAATTATCCGCCTACATGCCCTTTACGCCCAGTCATTCCGATTAACGCTCGCACCCTCCGTATTACCGCGGCTGCTGGCACGGAGTTAC
+
CCCCCGGGGGGGGGGGGGGGGGGGGGGGGGGGGGGGGGGGGGGGGGGGGGGGGGGGGGGGGGGGGGGGGGGGGGGGGGGGGGGGGGGGGGGGGGGGGGGGGGGGGGGGGGGGGGGGGGGGGGGGGGGGGGGGGGGGGGGGGGGGGGGGGGGGGGGGGFGGGGFGGGGGGGGGGGGGFGFFGFGGFGGGFGGGGGGGGGGGFFFFFFFFFFFEFF>FEFFEB@D=9@FEEEFFBBFFFFFFFFFF;39CEEFFD;;DEF?03--46>FF::<>B:7>AABFF9>09>F??(4(,(12((.-)
@M04999:289:000000000-L3R54:1:1101:21656:10961 2:N:0:408
GAGACTACACGGGTATCTAATCCTGTTTGCTCCCCACGCTTTCGCATCTCAGCGTCAGTATCTGTCCAGAAGGCCGCCTTCGCCACCGGTATTCCTCCACATCTCTACGCATTTCACCGCTACACGTGGAATTCTACCTTCCTCTACAATACTCCAGATAACCAGTTTTAAGTGCAATTCCCAGGTTGAGCCCGGGGCTTTCACACCTAACTTAATTATCCGCCTACATGCCCTTTACGCCCAGTCATTCCGATTAACGCTCGCACCCTCCGTATTACCGCGGCTGCTGGCACGGAGTT
+
CCCCCDGGGGGGGGGGGGGGGGGGGGGGGGGGGGGGGGGGGGGGDEGGGGGGGGGGGGFGGGGGGGGGGGGGGGGGGGGGGGGGGGGGGGGGGGGGGGGGGGGGGFGGGGGGGGGGGGGGGGGGGGGGGEGFGGGGGGGGGGGGGGGGGGGGGGGGGGGGGGGGGGGGGGGGGGGFFGFGGFGGGGGGGGCFGGGDDGGGFFFFFFBFBFFEEFFACFFEF=DDFFFEFFEFFFFECFFFF@FFEFEFFFEE;;DFFE:BFFFFFF>??B09??:BDDA69>1>>>3??BBFF:>F;<?
@M04999:289:000000000-L3R54:1:1101:22698:10979 2:N:0:408
ATATGACTACCCGGGTATCTAATCCTGTTCGCTACCCATGCTTTCGAACCTCAGCGTCAGTTACAGACCAGAGAGCCGCCTTCGCCACTGGCGTTCTTCCATATATCTACGCATTCCACCGCTACACATGGAGTTCCACTCTCCTCTTCTGCACTCAAGAAAAACAGTTTCAGCTGCACTTCCCCGGTTAAGCCGAGGGCTTTCACAGCTGACTTGTTCTCCCGCCTGCTTTCGCTTTACGCCCACTAAATCCGGACAACGCTTGCCACCTACGTATTACCGCGGCTGCTGGCACGTAGTT
+
CCCCCGGGGGGGGGDGGGGGGFCFAE9FFDCFGDGF<CFCFFGGGGFFFFFGF?DEF7CFEDFFGFGFGFDC@@FCECCCFEC@FGGCEFF,>4F7DGGG9FGCGDEFFEF+8?FGFGGGGGGGG9EFDG8F8D8DEDFFGF?DAFGEEGFGFGCFGDGFDE?FGFGFFDFCGGFDFFF?+73:846C593,@DECD?7969;A1=+85>23(868CAFE6439@BF?;(.))(/88DC6(4((2(3224:5000:>(3?F><:((82<::52(()6:)6)-77016>?0422:84<08-4
@M04999:289:000000000-L3R54:1:1101:15403:11025 2:N:0:408
CGAGACTACCGGGGTATCTAATCCTGTTCGCTCCCCACGCTTTCGTCCATCAGCGTCAATCGGTATTTAGTAACCTGCCTTCGCAATCGGGGTTCTGTGTAATATCTATGCATTTCACCGCTACACTACACATTCCAGCTACTTCAATACTATTCAAGATTAACAGTATCAACGGCAGTTCTACAGTTAAGCTGCAGGTTTTCACCGCTGACTTATCAACCCGCCTACGGACCCTTTAAACCCAATAAATCCGGATAACGCTCGCATCCTCCGTATTACCGCGGCTGCTGGCACGGAGTT
+
CCCCCGGFGFGGGGGGGGGGGFGFGGEGGGGGGGGGFGGGGGGCGGGGDGGGGGGGGGGGGGGGG7FGGGGGGGGGGGFGGGGGGEGGGGDEGCEEGGGFFFGAFGGGGGGFG<EGF<FEEGGGGGGGGGGGDFGGCFFCEFFFGGCFGGGGGGGGGGGGFGGGGGGGGGGGGGGGFGC7CFFFGGGGFGGG9DG>F*CFAFFFFFFFBFADFFF>;>EDF?@FFFFFF2=B9DFFF<EFE@<;@F33;CE192;142<B((-,(349?FB(4<?782<>?F(31-(24::(47?((3::
@M04999:289:000000000-L3R54:1:1101:19926:11062 2:N:0:408
TGACTACAAGGGTATCTAATCCTGTTTGCTACCCACGCTTTCGAGCATGAACGTCAGTGTTATCCCAGGAGGCTGCCTTCGCCATCGGTATTCCTCCACATCTCTACGCATTTCACTGCTACACGTGGAATTCTACCCCCCTCTGACACACTCTAGTTAGACAGTTTCAAATGCACGTCCCAAGTTGAGCTCGGGGATTTCACATCTGACTTATCTAACCGTCTGCGCTCGCTTTACGCCCAGTAATTCCGATTAACGCTCGCACCCTACGTATTACCGCGGCTGCTGGCACGTAGTTAGC
+
CCCCCGGGGGGGGGGGGGGGGGGGGGGGGGGGGGGGGGGGGGGGGGGGGGGGGFGGGGGGGGGGGGGGGGGGGGGGGGGGGGGGGGGGGGGGGGGGGGGGCFGGGGGGGGDGGGGGGGGGGGGGGGGGGGGGGGGGGGGGGGGGGGGGGGGGGGGGGGGGGGGGGGGGGGGGGGGFFGFGGGGGGGGGGGCFGGDGDDFGFFFFAFFFCCFFFFFFFFFFFFFFFFBFFFFFFFDFEDDEFF?;CECFFEE0?8@EEFF@1>FFB>6:B??7?A?>FFBB>02>>??>21<B6(31(6)).
@M04999:289:000000000-L3R54:1:1101:19841:11066 2:N:0:408
CCTTAGACTACTCGGGTATCTAATCCTGTTTGCTCCCCACGCTTTCGCATCTCAGCGTCAGTATCTGTCCAGAAGGCCGCCTTCGCCACCGGTATTCCTCCACATCTCTACGCATTTCACCGCTACACGTGGAATTCTACCTTCCTCTACAATACTCCAGATAACCAGTTTTAAGTGCAATTCCCAGGTTGAGCCCGGGGCTTTCACACCTAACTTAATTATCCGCCTACATGCCCTTTACGCCCAGTCATTCCGATTAACGCTCGCACCCTCCGTATTACCGCGGCTGCTGGCACGGAGT
+
CCCCCGGGGGGGGGGGGGGGGGGGGGGGGGGGGGGGGGGGGGGGGGGGGGGGGGGGGGGGGGGGGGGGGGGGGGGGGGGGGGGGGGGGEDGGGGGGGGGGGGGGGGGGGGGGGGGGGGGGFGGGGGGGGGGGGGGGGGFFGGGGGGGGGGGGGGGGGGGGDGGGGGGGGGGGGGGGFGFGGGGGGGGGGGFGGGGGDGGCDEFFFFFFFFFFFFFFFFFFFFFEFBDFFFFFFFEDEFFFFFD9>DFFFFFCFFFDFFF9406?BF>>FFFFF06?1:89BFF>>9901:>>7:BBB>;94
@M04999:289:000000000-L3R54:1:1101:25301:11108 2:N:0:408
GGACTACTCGGGTATCTAATCCTGTTCGCTCCCCACGCTTTCGTCCATCAGCGTCACTCGGTATTTAGTAACCTGCCTTCGCAATCGGGGTTCTGTGTAATATCTATGCATTTCACCGCTACACTACACATTCCAGCTACTTCAATACTATTCAAGATTAACAGTATCAACGGCAGTTCTACAGTTAAGCTGCAGGTTTTCACCGCTGACTTATCAACCCGCCAACGGACCCTTTAAACCCAATAAATCTGGCTAACGCTCGCATCATCCGTATTACCGCGGCTGCTTGCACGGAGGTAGC
+
C9BCCGGA<@7668@FFFGGGFGGGFGG:FGG,CEG@F:,FF:F:FE,EE@F@CFF,CFG7F<F,@CF6CFGGAGFGG,FGG,7CCF7FGFCFF?F9E@B<A@E=F;EEF9E,AA<EFGCFEFFGGF@8<<=F9;;E,EF8DDFF,CEG8,@F8AFB9,6@E=E;=FEFFFEDGG63DDGD9+,ECFDFF77C:,=F6F7;;+;5<5AA@CF*+=AAFA=EFF)5>=@@F@DF2;)))..,3(/33.C?))))/;3=09;DF((49))5<2(41:2A44017063:?)8:??(-(-(-).)
@M04999:289:000000000-L3R54:1:1101:15436:11117 2:N:0:408
GGACTACACGGGTATCTAATCCTGTTCGCTCCCCACGCTTTCGTCCATCAGCGTCAATCGGTATTTAGTAACCTGCCTTCGCAATCGGGGTTCTGTGTAATATCTATGCATTTCACCGCTACACTACACATTCCAGCTACTTCAATACTATTCAAGATTAACAGTATCAACGGCAGTTCTACAGTTAAGCTGCAGGTTTTCACCGCTGACTTATCAACCCACCTACGGACCCTTTAAACCCAATAAATCCGGATAACGCTCGCATCCTCCGTATTACCGCGGCTGCTGGCACGGAGTTAGC
+
CCCCCGGGGGGGGGGGGGGGGGGGGGGGGGGGGGGGGGGGGGGGGGGGGGGGGGGGGGGGGGGGGGGGGGGGGGGGGGGGGGGGGGGGGGGGGGGGGGGGGGGGGGGGGGGGGGGGGGGGGGGGGGGGGGGGGGGGGGGGGGGGGGFGGGGGGGGGGGGGGGGGGGGGGGGGGGGGFGFGGGGGGGGGGFDCFFGGGGGGFFFFFFFFFDFFFFFFFFF>>AFFEED=@BBFFFF=EEFFFF?@FEFFFFFF@;?EEFF1?F9BFFFFFFFF<BB<><:6>B914:?F>::<(990,42<5
@M04999:289:000000000-L3R54:1:1101:24882:11133 2:N:0:408
GGCGACTACCGGGGTATCTAATCCTGTTTGCTCCCCACGCTTTCGCATCTCAGCGTCAGTATCTGTCCAGAAGGCCGCCTTCGCCACCGGTATTCCTCCACATCTCTACGCATTTCACCGCTACACGTGGAATTCTACCTTCCTCTACAATACTCCAGATAACCAGTTTTAAGTGCAATTCCCAGGTTGAGCCCGGGGCTTTCACACCTAACTTAATTATCCGCCTACATGCCCTTTACGCCCAGTCATTCCGATTAACGCTCGCACCCTCCGTATTACCGCGGCTGCTGGCACGGAGTTT
+
CCCCCGGGGGGGGGGGGGGGGGGGGGGGGGGGGGGGGGGGGGGGGGGGGGGGGGGGGGGGGGGGGGGGGGGGGGGGGGGGGGGGGGGGGGFCFGGGGGGGGGGGGGFGGFGGGGGGGGGGGGGGGGGGGGGGGGGGGGGGGGGGGGFGGGGGGFGFGGGGGGGGGGGGGGGGGGGGFGFGGGGGGGGGGGGGGGEGGGGGFFFFFFFFFFFFFFFFFFFFFEFFFFFFEFFFEFF;@<FEDFFFFFFFFFFAF2:??)66BBBFFFF9?FFFFF??BAF9?B099>>FF??F:711(((.)
@M04999:289:000000000-L3R54:1:1101:17496:11200 2:N:0:408
ACTGACTACACGGGTATCTAATCCTGTTTGCTCCCCACGCTTTCGCATCTCAGCGTCAGTATCTGTCCAGAAGGCCGCCTTCGCCACCGGTATTCCTCCACATCTCTACGCATTTCACCGCTACACGTGGAATTCTACCTTCCTCTACAATACTCCAGATAACCAGTTTTAAGTGCAATTCCCAGGTTGAGCCCGGGGCTTTCACACCTAACTTAATTATCCGCCTACATGCCCTTTACGCCCAGTCATTCCGATTAACGCTCTCACCCTCCGTATTACCGCGGCTGCTGGCACGGAGTTT
+
CCCCCGGGGGGGGGGGGGGGGGGGGGGGGGGGGGGGGGGGGGGGGGGGGGGGGGGGGGGGGGGGGGGGGGGGGGGGGGGGGGGGGGGGGGGGGGGGGGGGGGGGGGGGGGGGGGGGGGGGGGGGGGGGGGGGGGGGGGGGGGGGGGGFGGGGGGGGGGGGGGGGGGGGGGGGGGGGFGFGGGGGFGGGGGGGGGGGGGGGFFFFFFFFFFFFFFFFFFFFFE2=@FFFFFEFFFFFFFFFFFFFFF@FEFFF@<@???EFFFB(4263<?B6>FBF?9A<,290-2227)2:?F017914)
@M04999:289:000000000-L3R54:1:1101:2641:11200 2:N:0:408
GTGACTACCCGGGTATCTAATCCTGTTTGCTCCCCACGCTTTCGCATCTCAGCGTCAGTATCTGTCCAGAAGGCCGCCTTCGCCACCGGTATTCCTCCACATCTCTACGCATTTCACCGCTACACGTGGGATTCTACCTTCCTCTACAATACTCCAGATAACCAGTTTTAAGTGCAATTCCCAGGTTGAGCCCGGGGCTTTCACACCTAACTTAATTATCCGCCTACATGCCCTTTACGCCCAGTCATTCCGATTAACGCTCGCACCCTCCGTATTACCGCGGCTTCTGGCACTGAGTTAC
+
CCCCCGGGGGGGGGGGGGGGGGGGGGGGGGGGGGGGGDGGGGGGGGGGGGGGGGGGGGGGGGGGGGGGGGGGGGGGGDGGGGGGGGGGGGCGGGGGGGGGGGGGGGGGGGGGGGGGGGGGGGGGGGGGGGGGGGGGGGGGGGGGGGGGGGGGGGGGGFFDFGGGGGGGGGGGGGGGFGFGGGGGDGGGGGGFFGGG5CD>FFFFFFAFF@FFFFFFFFFFFFFFFFFFFFFFFFFFCE@FFFF;EEEC)7CE@FFFFF?FF?9B>;>?0-,,-(.:9AA:1((26(4<<))(.(54)-64)
@M04999:289:000000000-L3R54:1:1101:11694:11223 2:N:0:408
TGATTGACTACTCGGGTATCTAATCCTGTTCGCTCCCCACGCTTTCGTCCATCAGCGTCAATCGGTATTTAGTAACCTGCCTTCGCAATCGGGGTTCTGTGTAATATCTATGCATTTCACCGCTACACTACACATTCCAGCTACTTCAATACTATTCAAGATTAACAGTATCAACGGCAGTTCTACAGTTAAGCTGCAGGTTTTCACCGCTGACTTATCAACCCGCCTACGGACCCTTTAAACCCAATAAATCCGGATAACGCTCGCATCCTCCGTATTACCGCGGCTGCTGGCACGGAGT
+
CCCCCFCFGGGGGGGGGEGGGGGGGGGGGGGGGGGGGGGGGGGGFGGGGEEFGGGFGGGEFGGGGGGGGGGGGGGGGGGGGGGGGGGGGGFGGGFDGGGGGGGGGEGGGGGGGFGGGGGGGGGGGGGGGGGGGGGGGGGEFGGGDGGGDFGGGGGGGGCFGFGGGGGGGCFGGGGGFGEDFGFGGGGGGGGDGGGGGGDGFFFFFFFFFFFFAFFFFCFEFFDFF===@F=D(89@F=EACFFF1;D@@EFFFEF@FFFFFDB;:;F6:9?FFBFF?(825>:;1;B>>F?7:<?>?63(-
@M04999:289:000000000-L3R54:1:1101:12305:11234 2:N:0:408
AGGACTACAGGGGTATCTAATCCTGTTTGCTCCCCACGCTTTCGCATCTCAGCGTCAGTATCTGTCCAGAAGGCCGCCTTCGCCACCGGTATTCCTCCACATCTCTACGCATTTCACCGCTACACGTGGAATTCTACCTTCCTCTACAATACTCCAGATAACCAGTTTTAAGTGCAATTCCCAGGTTGAGCCCGGGGCTTTCACACCTAACTTAATTATCCGCCTACATGCCCTTTACGCCCAGTCATTCCGATTAACGCTCGCACCCTCCGTATTACCGCGGCTGCTGTCACGGAGTT
+
CCCCCGFGGGCGEFGGGGGGGGGGGGGGGGGGDGGGGGGGGGGGGGGGGGGGFEFGGGGGGGGGGGFGGGGGGGGGDGGGGGGGGGCFGGGGGGGGGGGGGGGGFGGGGGGGGGGGGGGGGGGGGGGGDEFFFGGGGGGGGGGGGGGGGGGGGGGFFGGGCFGGGGGGGGGGGGGGCGFGGGGFEFGGGGGF?C?C*0C;FFFFFFFFEFFFFFFFFFFFFFFFFFFEF?E)6@FFF92B>;<@EFE3<5?@60?D9ED9??BF9>6:B?F>:6?><<)-411((48?F)4<A((4384
@M04999:289:000000000-L3R54:1:1101:16541:11235 2:N:0:408
CAGCGACTACACGGGTATCTAATCCTGTTTGCTCCCCACGCTTTCGCATCTCAGCGTCAGTATCTGTCCAGAAGGCCGCCTTCGCCACCGGTATTCCTCCACATCTCTACGCATTTCACCGCTACACGTGGAATTCTACCTTCCTCTACAATACTCCAGATAACCAGTTTTAAGTGCAATTCCCAGGTTGAGCCCGGGGCTTTCACACCTAACTTAATTATCCGCCTACATGCCCTTTACGCCCAGTCATTCCGATTAACGCTCGCACCCTCCGTATTACCGCGGCTGCTGGCACGGAGTT
+
CCCCCGGGGGGGGGGGGGGGGGGGGGGGGGGGGGGFGGGGGGGGGGGGGGGGGGGGGGGGGGGGGGGGGGGGGGGGGGGGGGGGGGGGGGGGGGGGGGGGGGGGGGGGGGGGGGGGGGGGGGGGGGGGGGGGGGGGGGGGGGGGGGGGGGGGGGGGGGGGGFGGGGGGGGGGGGGGFGFGGGGGGGGGGGGGGGGGGDGGEFFFFFFFFFFEFFFFFFFFFFCFFFFDDEFFF=DFFFFFFFFFFFFFEFFFEFFFBFFFFF??FB>>FFFFB>???BAFFFF>FBF;<?F?FF?63>>?8
@M04999:289:000000000-L3R54:1:1101:3524:11241 2:N:0:408
ATTTGGACTACACGGGTATCTAATCCTGTTCGCTCCCCACGCTTTCGTCCATCAGCGTCAATCGGTATTTAGTAACCTGCCTTCGCAATCGGGGTTCTGTGTAATATCTATGCATTTCACCGCTACACTACACATTCCAGCTACTTCAACACTATTCAAGATTAACAGTATCAACGGCAGTTCTACAGTTAAGCTGCAGGTTTTCACCGCTGACTTATCAACCCGCCTACGGACCCTTTAAACCCAATAAATCCGGATAACGCTCGCATCCTCCGTATTACCGCGGCTGCTGGCACGGAGT
+
CCCCCGGGGGGGGGGGGGGGGGGGGGGGGGGGGGGGGGGGGGGGGGGGGGGGGGGGGGGGGGGGGGGGGGGGGGGGGGGGGGGGGGGGGGGGGGGGGGGGGGGGFGGGGGGGGGGGGGGGGGGGGGGGGGGGGGGGGGGGGGGGGGGGGGGGGGGGGGGGGGGGGGGGGGGGGGGGFGFGGGGGGGGGGGGGGGGGGFF?FFFFFFFFAFFFFFFFFFFFFFFFFFFFFFFFFFF@FF@F3CFFFDDFF<CEFEFFF?DA<<B?FFBFFBB?B1;?6?B<<D<>B;;;>?FFFFBFBF9>4
@M04999:289:000000000-L3R54:1:1101:10429:11253 2:N:0:408
CAGTGACTACCCGGGTATCTAATCCTGTTTGCTCCCCACGCTTTCGCATCTCAGCGTCAGTATCTGTCCAGAAGGCCGCCTTCGCCACCGGTATTCCTCCACATCTCTACGCATTTCACCGCTACACGTGGAATTCTACCTTCCTCTACAATACTCCAGATAACCAGTTTTAAGTGCAATTCCCAGGTTGAGCCCGGGGCTTTCACACCTAACTTAATTATCCGCCTACATGCCCTTTACGCCCAGTCATTCCGATTAACGCTCGCACCCTCCGTATTACCGCGGCTGCTGGCACCGAGTT
+
CCCCCGGGGGGGGGGGGGGGGGGGGGGGGGGGGGGGGGGGGGGGGGGGGGGGGFGGGGGGFGGGGGGGCGGGGGGGGGGGGGGGGGGGGGGGGGGGGGGGGGGGGGGGGGGGGGGGGGGGGGGGGGGGGGEGGGGGGGFFGFGGGGGGGGGGGGGGGGGGGGGGFGGGGDGGGGGGFFFGGGGGFGGGGGGGGGG7DGDDEAFFFFFFFFFEFFFFFAFEFC?>FFFFF@EEEFFFFFFFFFB0(86<@FEFFFDD@BA>:><<>BF>FFF:?>FF:BFF9?>(9149BFFB:<,(-,,,-
@M04999:289:000000000-L3R54:1:1101:6814:11277 2:N:0:408
AGCCGGACTACTAGGGTATCTAATCCTGTTTGCTCCCCACGCTTTCGCATCTCAGCGTCAGTATCTGTCCAGAAGGCCGCCTTCGCCACCGGTATTCCTCCACATCTCTACGCATTTCACCGCTACACGTGGAATTCTACCTTCCTCTACAATACTCCAGATAACCAGTTTAAGTGCAATTCCCAGGTTGAGCCCGGGGCTTTCACACCTAACTTAATTAACCGCCTACATTCCCTTTTCGCCCAATCATTCCGGATAACGCTTGCACCCTCCGTATTACCGCGGCTGCTGGCCCGGAGTT
+
CCCCCGGGGGGGGGGFFGGGGGACFFGGGGGGGGGGGGGGGGGGGGGGGGGGGGGGGGGGGGGGGGGGGGGGGGGGGGGGGGGGGGGGGGGGGGGGGGGGGFGGGGGFGGGGGEGGGGGGGGGGGGGGGFGGEFGGGGGGFGGGGGGGGGGGGGGGGGGGGGGGGGGFGGGCF,+,12=9D+B<,3@:F6@79DG5;5?>>AFA+++*:5(8:AF4@8C5+/>@9@;1((/13<34>E)+.4;D((((./5.6(((,(-.(3(((,),8:1(42(,3:A)63((-((((),,-((((-((.
@M04999:289:000000000-L3R54:1:1101:2535:11287 2:N:0:408
GTCGACTACACGGGTATCTAATCCTGTTCGCTACCCATGCTTTCGAACCTCAGCGTCAGTTACAGACCAGAGAGCCGCCTTCGCCACTGGTGTTCTTCCATATATCTACGCATTCCACCGCTACACATGGAGTTCCACTCTCCTCTTCTGCACTCAAGAAAAACAGTTTCAGGTGCACTTCCCCGGTTAAGCCGAGGGCTTTCACAGCTGACTTGTTCTCCCGCCTGCGTTCGCTTTACGCCCAATAAATCCGGACAACGCTTGCCACCTACGTATTACCGCGGCTGCTGGCACGTAGTT
+
CCCCCGGGGGGGGGGGGGGGGGGGGGGGGGGGGGGGGGGGGGGGGCFGGGGGGGGGGGGGGGGGGGGGGFFFGGGGGGGGGGGGGGGGGGGGGGGGGGGGGGGGGGGGGGGGGGGGGGGGGGGGGGGGGGGEGGGGFGGGGGGGGGGGGCFGGADGFGFDGGGGGGGGGGGGGGGGFGFFG?FGGGGECG7EGGGGDDGG6A>AFFF4>EEFFFFFFFFEFF>FFFFFF???<FFFFCC);96@F@FAF<B?F0<BF(6>BFFFF72>21:?0:2A?A>93(7(4;9?FF:6(538:015
@M04999:289:000000000-L3R54:1:1101:28009:11292 2:N:0:408
AGACTACCGCGGTATCTAATCCTGTTTGCTACCCACGCTTTCGAGCATGAACGTCAGTGTTATCCCAGGAGGCTGCCTTCGCCATCGGTATTCCTCCACATCTCTACGCATTTCACTGCTACACGTGGAATTCTACCTCCCTCTGACACACTCTAGTTTGACAGTTTCAAATGCACGTCCCAAGTTGAGCTCGGGGATTTCACATCTGACTTATCTAACCGTCTGCGCTCGCTTTACGCCCAGTAATTCCGATTAACGCTCGCACCCTACGTATTACCGCGGCTGCTGGCACGTAGTTAGC
+
CCCCCGGGGGGGGGGGGGGGGGGGGGGGGGGGGGGGGGGGGGGGGGGGGGGGGGGGGGGGGGGGGGGGGGGGGGGGGGGGGGGGGGGGGGGGGGGGGGGGCFGGGGGGGGGGGGGGGGGGGGGGGGGGGGGGGGGGGGGGGGGGGGGGGGGFGGGGFGGGGGGGFGGGGGGGGGGGFGFDGGGGGGGGGGGGGGGGGGGGFFFFFFFCCEFFFFAFFFFF>AFBDFFFF@>@FFFFFFFB>DD3>ECFFFF;;?FECFBFF>FBF>BFFF?<B>?FDF(1,2>FFF??F??2:B0(12<<6
@M04999:289:000000000-L3R54:1:1101:17824:11303 2:N:0:408
TTGACTACTGGGGTATCTAATCCTGTTTGCTCCCCACGCTTTCGCATCTCAGCGTCCGTATCTGTCCAGAAGGCCGCCTTCGCCACCGGTATTCCTCCACATCTCTACGCATTTCACCGCTACACGTGGAATTCTACCTTCCTCTACAATACTCCAGATAACCAGTTTTAAGTGCAATTCCCAGGTTGAGCCCGGGGCTTTCACACCTAACTTAATTATCCGCCTACATGCCCTTTACGCCCAGTCATTCCGATTAACGCTCGCACCCTCCGTTTTACCGCGGCTGCTGGCACGGAGTT
+
CCCCCGGGGGGGGGGGGGGGGGCGGGGGGGGGGGGCGGGGGGGGG,CFCFGGGGGGGGGGGGGGGGGGGGGGGGGGGEEGGGGGGGFGCGGGGGGGGGGGGGGGGGGGGGGGGGGGGGGGGGGGGGGGGGGGFGGGFGGFGGGGGGEEGGGGGGGGGGGGGGEGCFG,CGGGGGGF9@FGGGGGDGGGGGGGGGDGGGGGFF+BFFEFFF=EFFA>EFFEFDFFF2BFFFFF@FF3<C0>B;F@8<EFEFF@6<?FFC3><?9>04963<<93),4)8-(37>9;>:::?B:?F,47,8
@M04999:289:000000000-L3R54:1:1101:29516:11382 2:N:0:408
GGGACTACTCGGGTATCTAATCCTGTTTGCTCCCCACGCTTTCGCATCTCAGCGTCAGTATCTGTCCAGAAGGCCGCCTTCGCCACCGGTATTCCTCCACATCTCTACGCATTTCACCGCTACACGTGGAATTCTACCTTCCTCTACAATACTCCAGATAACCAGTTTTAAGTGCAATTCCCAGGTTGAGCCCGGGGCTTTCACACCTAACTTAATTATCCGCCTACATGCCCTTTACGCCCAGTCATTCCGATTAACGCTCGCACCCTCCGTATTACCGCGGCTGCTGGCACGTAGTTAC
+
CCCCCGFGFFGGEGGGGGGGGGGGGFGGGGGGGGGGGGGDGGGGGC:FGGGGGGGGGGGGGGGGGGGGGGGGGGGGGGGGG?FGGGGGGGGGGGGGGGGGGGGFGGGGGGGGGGGGGGGGGGGGGGGGGGGGGFGGGGGGGGGGGGGCEFGGGGGGFGGEFGGGGGCC:EFGGGGGFGFGGGDF8FGGGGGGGGGGGGGGAFF6AABFEB@4>888<CF@CFFDD@FFFFFBFF1;<76BB>FF@EFFECEF@2<;EC(0:BB909B3(4424:?8AB9129-099??D0<?4:.41445)
@M04999:289:000000000-L3R54:1:1101:18004:11385 2:N:0:408
TGACTACTCGGGTATCTAATCCTGTTCGCTCCCCACGCTTTCGTCCATCAGCGTCAATCGGTATTTAGTAACCTGCCTTCGCAATCGGGGTTCTGTGTAATATCTATGCATTTCACCGCTACACTACACATTCCAGCTACTTCAATACTATTCAAGATTAACAGTATCAACGGCAGTTCTACAGTTAAGCTGCAGGTTTTCACCGCTGACTTATCAACCCGCCTACGGACCCTTTAAACCCAATAAATCCGGATAACGCTCGCATCCTCCGTATTACCGCGGCTGCCGGCACGGAGTTAGC
+
CCCCCEGD,@FFFEF9FFGF9ECFGFCEG@8FGGGGGGGGGGGGGGGGGFF@FGC:BFGGGECFFCFGGGGGFFGGGGGD@:?:BFGGGGGC<?AFCFFFGF,<9EF<=FFGG<FGGGD7=CBFAEFGGGGFFGDFGGFGFECD;FD?;D8DAC=;@FCFAFGGA9FGDGGGGGCEFFDFC+9DGFDEFECFGFCGDCFG?CFF>D59558E@EFFFFFD95>A==5(/6=DDB=C5));?17@446C);6(,/(7=DF((49089BDB?>1((.5<<:31((,41((439>:69>::656
@M04999:289:000000000-L3R54:1:1101:20178:11391 2:N:0:408
CCAGACTACTCGGGTATCTAATCCTGTTTGCTACCCACGCTTTCGAGCATGAACGTCAGTGTTATCCCAGGAGGCTGCCTTCGCCATCGGTATTCCTCCACATCTCTACGCATTTCACTGCTACACGTGGAATTCTACCTCCCCCTGACACACTCTAGTTAGACAGTTTCAAATGCACGTCCCAAGTTGAGCTCGGGGATTTCACATCTGACTTATCTAACCGTCTGCGCTCGCTTTACGCCCAGTAATTCCGATTAACGCCCGCACCCTACGTATTACCGCGGCTGCTGGCACGTAGTTT
+
CCCCCGGGGGGGGGGGGGGGGGGGGGGGGGGG@CCEFGGGGGGGGGGGGGGGGGGGGGGGGGGGGGGGGGGGGGGGGGGGGGGGGGGGGGGGGGGGGGGGGGGGGGGGGGGGGDGGGGGGGGGGGGGGGGGGGGGGGGGGGGGGGGGGGGGGGGGGGGGGGGGGGGFGGGGGFFGGFGFGGGGGGGFGGGGGGGGGGGGGFFFFFFFFFFFFFFFCEFFFFDFFFFFFFBFFFFFDFFFFF>F;D@EF?EE93:;0;?EFB9@9>FFF???B??FAFFD)-4(366>FF?>?(4(...-6)
@M04999:289:000000000-L3R54:1:1101:24709:11395 2:N:0:408
TGACTACACGGGTATCTAATCCTGTTTGCTCCCCACGCTTTCGCATCTCAGCGTCAGTATCTGTCCAGAAGGCCGCCTTCGCCACCGGTATTCCTCCACATCTCTACGCATTTCACCGCTACACGTGGAATTCTACCTTCCTCTACAATACTCCAGATAACCAGTTTTAAGTGCAATTCCCAGGTTGAGCCCGGGGCTTTCACACCTAACTTAATTATCCGCCTACATGCCCTTTACGCCCAGTCATTCCGATTAACGCTCGCACCCTCCGTATTACCGCTGCTGCTGGCACGGAGTTAGC
+
CCCCCGGGGGDGGGGGGGGGGGGGGGGGGGGGGGGGGGGEFFCFGGGGFGGGGGGGGGGGGGGGGGGGGGGGGGGGGGGGGGGGGGGGGDGGGGGGGGGGGGGGGGGGGGGGFGGGGGGGGGGGGGECFGGGGGGGGGGGGFGGGGGGGGGGGGGGFGFGGGGFBDGGFGGCEFGGFGFGGGGGGGG8DGGGGGGDGGGGFFFFFFFFEBCCEFFF<FFFDFFFFBBECFFDFFECC7;>B@<@E<EFEC@;D@@FFFFFFBB94923::;BF0454629(2680))508(3(-4((.)54
@M04999:289:000000000-L3R54:1:1101:29050:11400 2:N:0:408
GACTACTCGGGTATCTAATCCTGTTCGCTCCCCATGCTTTCGAACCTCAGCGTCAGTTACAGACCAGAGAGCCGCCTTCGCCACTGGTGTTCTTCCATATATCTACGCATTCCACCGCTACACATGGAGTTCCACTCTCCTCTTCTGCACTCAAGAAAAACAGTTTCAGCTGCACTTCCCCGGTTAAGCCGAGGGCTTTCACAGCTGACTTGTTCTCCCGCCTGCGTTCGCTTTACGCCCAATAAATCCGGACAACGCTTGCCACCTACGTATTACCGCGGCTGCTCGCCCGTAGTTAGCC
+
CCCCB8,,6BFECFGGD<<F<C,FC@7BFEEGFD<<@@,CF@98,8,EC6B@FCC@CEFGGGGEGFFGF8@@F::CCFFFF:CFGGGFFGCCF?E9?EDEFGFFDB:CCDCF9?F?FEECEGGGCCC,EAEF=FGD@D8BDFG9EFA,,4EDD,@E8D@8CF8DFDD8399DDFDE?F+=FDCEDC9EGF8CE>*9?FGGFFF+;939@B4:AA++9+;@FFF22251<;:;18<6,(2);(/5<EFC1(1(4><6((::63.-)480:1,8A(664:>;;B>1?:)(4((-313824).,
@M04999:289:000000000-L3R54:1:1101:10586:11417 2:N:0:408
TGACTACTGGGGTATCTAATCCTGTTCGCTCCCCACGCTTTCGTCCATCAGCGTCAATCGGTATTTAGTAACCTGCCTTCGCAATCGGGGTTCTGTGTAATATCTATGCATTTCACCGCTACACTACACATTCCAGCTACTTCAATACTATTCAAGATTAACAGTATCAACGGCAGTTCTACAGTTAAGCTGCAGGTTTTCACCGCTGACTTATCAACCCGCCTACGGACCCTTTAAACCCAATAAATCCGGATAACGCTCGCATCCTCCGTATTACCGCGGCTGCTGGCACGGAGTTAGC
+
CCCCCGGGGGGGGGGGGGGGGGGGGGGGGGGGGGGGGGGGGGGGGGGGGGGGGGGGGGGGGGGGGGGGGGGGGGGGGGGGGGGGGGGGGGGGGGGGGGGGGGGGGGGGGGGGGGGGGGGGGGGGGGGGGGGGGGGGGGGGGGGGGGGGGGGGGGGGGGGGGGGGGGGGGGGGGGGGFGFGGGGGGGGGGGGGGGGGGGGGFFFFFFFFFFEFFFFFFFFFFFF>AFDDFFFFFFFFFFFFFFF@FFFFFEBFFF<FFF@127>>1;?<AFF??B>FA<:B6BBF>???BFF2830337<2-
@M04999:289:000000000-L3R54:1:1101:24129:11418 2:N:0:408
ATTGGACTACCCGGGTATCTAATCCTGTTTGCTCCCCACGCTTTCGCATCTCAGCGTCAGTATCTGTCCAGAAGGCCGCCTTCGCCACCGGTATTCCTCCACATCTCTACGCATTTCACCGCTACACGTGGAATTCTACCTTCCTCTACAATACTCCAGATAACCAGTTTTAAGTGCAGTTCCCAGGTTGAGCCCGGGGCTTTCACACCTAACTTAATTATCCGCCTACATGCCCTTTACGCCCAGTCATTCCGATTAACGCTCGCACCCTCCGTATTACCGCGGCTGCTGGCACGGAGTT
+
CCCCCGGGGGGFGEC@CGGGGGGGGGGGGGGGGGGGGGGGGGGGGGGGGGFGGGGGGGGGGGGGGGGGGGGFGGGGGGGGGGGGGGGGFGGGGGGGGGGGGGGCA?FFGGGGGEGGGGGGGGGGGGGGGFGGGGFGGGGGGGGGGGGGGCGFGGGGGGGGDFFGGGGGGGGGGGGGFGFGGGFCFFFGGGCDFGGC7CDGEA>FFFFFDFFFFFCAEFF?F?9>>25@FFFFFFFFF;EFDF0;<@@FFFEFC@F;3?953(2(7>>>06::2238?0<<4?>;(((41,570(2:3996.
@M04999:289:000000000-L3R54:1:1101:15535:11441 2:N:0:408
GACTACTGGGGTATCTAATCCTGTTTGCTACCCACGCTTTCGAGCATGAACGTCAGTGTTATCCCAGGAGGCTGCCTTCGCCATCGGTATTCCTCCACATCTCTACGCATTTCACTGCTACACGTGGAATTCTACCTCCCTCTGACACACTCTAGTTTGACAGTTTCAAATGCACGTCCCAAGTTGAGCTCGGGGATTTCACATCTGACTTATCTAACCGTCTGCGCTCGCTTTACGCCCAGTAATTCCGATTAACGCTCGCACCCTACGTATTACCGCGGCTGCTGGCACGTAGTTAGCC
+
CCCCCGGGGGGGGGGGGGGGGGGGGGGGGCFGGGGGGGGGGGGGGGGGGGGGGGGGGGGGGGGGGGGGGGGGGGGGGGGGGGGGGGGGGGGGGGGGGGGGGGGGGGGGGGGGGGGGGGGGGGGGGGGGGGGGGGGGGGGGGGGGGGGGGGGGGGGGGGGGGGGGGFGGGGGGGGGGFGFGFGGGGGGGGGGGGGGGGGGGFFFFFFF68CEFFFFFFFF@DDF9A=AADFFFFFFFF9@FF<EFEEE3?ED@FFFFFFFDBFF>0:?0???<D?BB4699(49;BBDFFFF6(324).-52
@M04999:289:000000000-L3R54:1:1101:15236:11474 2:N:0:408
TAGGACTACACGGGGTATCTAATCCTGTTCGCTCCCCACGCTTTCGTCCATCAGCGTCAATCGGTATTTAGTAACCTGCCTTCGCAATCGGGGTTCTGTGTAATATCTATGCATTTCACCGCTACACTACACATTCCAGCTACTTCAATACTATTCAAGATTAACAGTATCAACGGCAGTTCTACAGTTAAGCTGCAGGTTTTCACCGCTGACTTATCAACCTGCCTACGGACCCTTTAAACCCAATAAATCCGGATAACGCTGGCATCCTCCGTATTACCGCCGCTGCTGTCCCGGAGTT
+
86C,,6;66CF;F@:@6@CFCC<<<<EEE<6FGGC@6,CB:BFG<FFG7@EE,@CECCB,@CD@@,C9@EECED@FGE8F<BFBFC+FEFGCFGG@?EFFFGFAFGGFGGF:DBGFG<CFCEECE9:FFEBFG8ED9;DFGGG8B;FG;48CD;,6;@,E9DAADDFCD=DD8,@+<@*6BECFGG,EC:3;,79C697CAF?;AFF>AABAB+=8A9+930)05>EC=D9@262057C7473/2(/))977;,:(334):0(((-827??DF6(62?9A)(,(-0((-.8.5))-(-((.
@M04999:289:000000000-L3R54:1:1101:20700:11536 2:N:0:408
TAGACTACTCGGGTATCTAATCCTGTTCGCTCCCCACGCTTTCGTCCATCAGCGTCAATCGGTATTTAGTAACCTGCCTTCGCAATCGGGGTTCTGTGTAATATCTATGCATTTCACCGCTACACTACACATTCCAGCTACTTCAATACTATTCAAGATTAACAGTATCAACGGCAGTTCTACAGTTAAGCTGCAGGTTTTCACCGCTGACTTATCAACCCGCCTACGGACCCTTTAAACCCAATAAATCCGGATAACGCTCGCATCCTCCGTATTACCGCGGCTGCTGGCACGGAGTTCG
+
CCCCCGGGGGGGGGGGGGGGGGGGGGGGGGGGGGGGGGGGGGGGGGGGGGGGGGGGGGGGGGGGGGGGGGGGGGGGGGGGGGGGGGGGGGGFGGGGGGGGGGGGGGGGGGGGGGGGGGGGGGGGGGGGGGGGGGGGGGGGGGGGGFGGGGGGGGGGGGGGGGGGEFFGGGGGGGGGFGFGGGGGGGGGGGGGGGGGGFGGFFFFFFFFA@@ECFFFFFFFEFFFFFFF@FBFFFBEEFEFF@F?8E3CEEFBFD;?FFFFFFFF6:>BDF?>?::?<>AFFB9639<?D0:?F:29><()(
@M04999:289:000000000-L3R54:1:1101:11124:11542 2:N:0:408
GTTAGACTACCCGGGTATCTAATCCTGTTCGCTACCCATGCTTTCGAACCTCAGCGTCAGTTACAGACCAGAGAGCCGCCTTCGCCACTGGTGTTCTTCCATATATCTACGCATTCCACCGCTACACATGGAGTTCCACTCTCCTCTTCTGCACTCAAGAAAAACAGTTTCAGCTGCACTTCCCCGGTTAAGCCGAGGGCTTTCACAGCTGACTTGTTCTCCCGCCTGCGTTCGCTTTACGCCCAATAAATCCGGACAACGCTTGCCACCTACGTATTACCGCGGCTGCTGGCACGTAGTT
+
CCCCCGGGGGGGGGGGGGGGGGGGGGGGGGCGGGGGGGGGGGGGGGFGGGGFGGGGGGGGGGGGGGGGGGGGGGGGGECFGGGGGCFGGFFGGGEGFGGGGGGG9EEGGGGGGGGGGGGGGGGGGGGGDGGDFGGGGFGGGFGGGGGAEGGGGGGGFFGFGGGCEGGGGGGDGFC8DDDFFGGGGGEGGGFGGGGG>CDDFFFFFFFFFFFFFFFFC4B?FF=@BFFFFF;<@FFF6?):1?B@D;@EA9BF:9((49(16>?<?<BA??03::?B4,5A<:9;04,4452:?()-413<6
@M04999:289:000000000-L3R54:1:1101:26503:11545 2:N:0:408
GACTACCAGGGTATCTAATCCTGTTTGCTCCCCACGCTTTCGCATCTCAGCGTCAGTATCTGTCCAGAAGGCCGCCTTCGCCACCGGTATTCCTCCACATCTCTACGCATTTCACCGCTACACGTGGAATTCTACCTTCCTCTACAATACTCCAGATAACCAGTTTTAAGTGCAATTCCCAGGTTGAGCCCGGGGCTTTCACACCTAACTTAATTATCCGCCTACATGCCCTTTACGCCCAGTCATTCCGATTAACGCTCGCACCCTCCGCATTCCCGCGGCTGCTGGCACGGAGTTCGCC
+
CCCCCGGGGGGGGGGGGGGGGGGGGGGGGGGGGGGGGGGGGGGGGGGGGGGGGGGGGGGGGGGGGGGGGGGGGGGGGGGGGGGGGGGGGGGGGGGGGGGGGGGGCGGGGGGGGGGGGGGGGGGGGGGGGGFGGGGGGGGGGGGGGGGGGGGGGGGFGGGGGGGGGGGGCGGGGGGGFGFGGGFGGGGGGGGGGEGGGGGGFFFFFFFFFFFFEFFFFFFDFF?DB>EFFEFEFEEE;@6D<@@@9EFEFFFFF@EEFF@<B>>>9?:<B>((-4)6?:B(3>9;0.8(477(((,40)-44
@M04999:289:000000000-L3R54:1:1101:15223:11549 2:N:0:408
GACTACTAGGGTATCTAATCCTGTTTGCTCCCCACGCTTTCGCATCTCAGCGTCAGTATCTGTCCAGAAGGCCGCCTTCGCCACCGGTATTCCTCCACATCTCTACGCATTTCACCGCTACACGTGGAATTCTACCTTCCTCTACAATACTCTAGTTAACCAGTTTTAAGTGCAATTCCTAGGTTGAGCCCAGGGCTTTCACACCTAACTTAATTATCCGCCTACATGCCCTTTACGCCCAGTCATTCCGATTAACGCTCGCACCCTCCGTATTACCGCGGCTGCTGGCACGGAGTTAGCC
+
CCCCCGGGGGGGGGGGGGGGGGGGGGGGGGGGGGGGGGGGGGGGGGGGGGGGGGGGGGGGGGGGGGGGGGGGGGGGGGGGGGGGGGGGGGGGGGGGGGGGGGGGGGGGGGGGGGGGGGGGGGGGGGGGGGGGGGGGGGGGGGGGGGGGGGGGGAEGGGGGGGGGGGGGGGGGGGGGFGBFFG6DFGGGGGGGGGGGGGGGFFFFEFFFFFFFEFFFFFFAFFFFFFFFEF=EFFFFFFF>DDFFFEEFFEDDFF3;<FFFFFFF@FDBFFF<FFAFFFF09>BF::7:B<DB>(3:?4<F?
@M04999:289:000000000-L3R54:1:1101:25098:11587 2:N:0:408
TGCACGACTACAAGGGTATCTAATCCTGTTTGCTCCCCACGCTTTCGCATCTCAGCGTCAGTATCTGTCCAGAAGGCCGCCTTCGCCACCGGTATTCCTCCACATCTCTACGCATTTCACCGCTACACGTGGAATTCTACCTTCCTCTACAATACTCCAGATAACCAGTTTTAAGTGCAATTCCCAGGTTGAGCCCGGGGCTTTCACACCTAACTTAATTATCCGCCTACATGCCCTTTACGCCCAGTCATTCCGATTAACGCTCGCACCCTCCGTATTACCGCGGCTGCTGGCACGGAGT
+
CCCCCGGGGGGGGGGGGGGGGGGGGGGGGGGGGGGGGGGGGGGGGGGGGGGGGGGGGGGGGGFGGGGGGGGGGGGGGGGGGGGGGGGGGGGGGDGGGGGGGGGGGGGGGGGGGGGGGGGGGGGGGGGGGGGGGGGGGGGGGGGGGGGGGGGGGGGGFGGGGGGGGFGGGGGGGGGGFGFGGGGGGGGGGGGGGGGGGGGDEFFFFFFFFDBEFFFFFFFFFFFF=>@FFFFE<3;@FFFFEFFFFF63=@C7?CE(8?BAA6>??90(39((3?;10:>AFB:>>9>>>FFF0<:B:>((-
@M04999:289:000000000-L3R54:1:1101:3974:11608 2:N:0:408
TTCAGACTACCAGGGTATCTAATCCTGTTTGCTACCCACGCTTTCGAGCATGAACGTCAGTGTTATCCCAGGAGGCTGCCTTCGCCATCGGTATTCCTCCACATCTCTACGCATTTCACTGCTACACGTGGAATTCTACCTTCCTCTACAATACTCCAGATAACCAGTTTTAAGTGCAATTCCCAGGTTGAGCCCGGGGCTTTCACACCTAACTTAATTATCCGCCTACATGCCCTTTACGCCCAGTCATTCCGATTAACGCTCGCACCCTCCGTATTACCTCGGCTGCTGGCCCGGAGTT
+
CCCCCGGGGGGGGGGGGGGGGGGGGGGGGGGGGGGGGGGGGGGGGGGGGGGGDGGGGGGGGGGGGGGGGGGGGGGGGGGGGGGGGGGGGGGGGGGGGGGGGGGGGGGGGGGGGGGGGGGGGGGGGGGGGGGGGGGGGGGGGGGGGGGGGGGGGGGGGGGGGGGGGGGGGGGGGGGAFGFFGGGGGGFGGGGGGGGGGGGGFFFFFFFFFFEFFFFFFFFFFFFFDFFFFFF<BFDFFFFFFFFFFFEEFFFFE@0;;@EFDF?70:>BFF??:9?6:>A<4))(,42(1:?>6((,,4(-4
@M04999:289:000000000-L3R54:1:1101:15116:11616 2:N:0:408
GACGACTACCCGGGTATCTAATCCTGTTTGCTCCCCACGCTTTCGCATCTCAGCGTCAGTATCTGTCCAGAAGGCCGCCTTCGCCACCGGTATTCCTCCACATCTCTACGCATTTCACCGCTACACGTGGAATTCTACCTTCCTCTACAATACTCCAGATAACCAGTTTTAAGTGCAATTCCCAGGTTGAGCCCGGGGCTTTCACACCTAACTTAATTATCCGCCTACATGCCCTTTACGCCCAGTCATTCCGATTAACGCTCACACCCTCCGTATTACCGCGGCTGCTGGCACGGAGTT
+
CCCCCGGGGGGGGGGGGGGGGGGGGGGGGGGGGGGGGGGGGGGGGGGGGGGGGGGGGGGGGGGGGGGGGGGGGGGGGGGGGGGGGGGGGGGGGGGGGGGGGGGGGGGGGGGGGGGGGGGGGGGGGGGGGGGGGGGGGGGGGGGGGGGGGGGGGGGGGGGGGGGGGGGGGGGCFGGGFGFGGGGGGFFGGGGGGGGGGGGGFFFFFFFFDBFFFFBFFFFFFEDFFF;@;?<@FFFFFFFFFBF@DEF9655?37??F9A?6?BBA2??F3281<8<?BFB:>FFFFFF?7?FFB?7>>F?
@M04999:289:000000000-L3R54:1:1101:19961:11621 2:N:0:408
CAGACTACTGGGGTATCTAATCCTGTTTGCTCCCCACGCTTTCGCATCTCAGCGTCAGTATCTGTCCAGAAGGCCGCCTTCGCCACCGGTATTCCTCCACATCTCTACGCATTTCACCGCTACACGTGGAATTCTACCTTCCTCTACAATACTCCAGATAACCAGTTTTAAGTGCAATTCCCAGGTTGAGCCCGGGGCTTTCACACCTAACTTAATTATCCGCCTACATGCCCTTTACGCCCAGTCATTCCGATTAACGCTCGCACCCTCCGTATTACCGCGGCTGCTGGCACGGAGTT
+
CCCCCGGGGGGGGGGGGGGGGGGGGGGGGGGGGGGGGGGGGGGGGGGGGGGGGGGGGGGGGGGGGGGGGGGGGGGGGGGGGGGGGGGGGGGGGGGGGGGGGGGGGGGGGGGGGGGGGGGGGGGFGGGGGGGGGGGGGGGGGGGGGGGGGGGGGGGGGGGGGGGGGGGGGGGGGGGFFGFGG6FGFGGGCFGGGGEDGGGFAFFFAAE>5@FFF>CCEFAEFFFFFFFBFFE>BFFF)>?::@?F@FEEFFFE?;(/9;(:12612(734<FF:<:2<BBF9(9>>>?FF:?7B:1(43:
@M04999:289:000000000-L3R54:1:1101:22209:11635 2:N:0:408
TAGACTACTGGGGTATCTAATCCTGTTTGCTACCCACGCTTTCGAGCATGAACGTCAGTGCTATCCCAGGAGGCTGCCTTCGCCATCGGTATTCCTCCACATCTCTACGCATTTCACTGCTACACGTGGAATTCTACCTCCCTCTGACACACTCTAGTTAGACAGTTTCAAATGCACGTCCCAAGTTGAGCTCGGGGATTTCACATCTGACTTATCTAACCGTCTGCGCTCGCTTTACGCCCAGTAATTCCGATTAACGCTCGCACCCTACGTATTACCGCGGCTGCTGGCACGTAGTT
+
CCCCCGFGGFFGEFGGFGGGGGGGGGGGGGGFGFGGGGGGGFGGGGGGGGFGGGGGGGGGFGGGGGGGGGGGEGGGGGGGGGGGGGGGGGGGGGGGGGGGG?G<FAFGGGGGGC<AFGGGGGGGGGGGGEEGGGGGGGGGGGFGGGCFGGFEGGGGGDE8EGGCFGGGGGGGGGGGFGFG>DD1DEGCFF87@EEGG>DGFFFFFFFFEEEFFFAFEFFFA=@DFDFBFFFFFFFFFFFE=91<E4CF?EEEFFF?EFFFD?6627(-4??FBDF2<B),77106;:?7>F(.,8?F?A
@M04999:289:000000000-L3R54:1:1101:14701:11646 2:N:0:408
GTAGACTACAAGGGTATCTAATCCTGTTTGCTCCCCACGCTTTCGCATCTCAGCGTCAGTATCTGTCCAGAAGGCCGCCTTCGCCACCGGTATTCCTCCACATCTCTACGCATTTCACCGCTACACGTGGAATTCTACCTTCCTCTACAATACTCCAGATAACCAGTTTTAAGTGCAATTCCCAGGTTGAGCCCGGGGCTTTCACACCTAACTTAATTATCCGCCTACATGCCCTTTACGCCCAGTCATTCCGATTAACGCTCGCACCCTCCGTATTACCGCGGCTGCTGGCACGGAGTTT
+
CCCCCGGGGGGGGGGGGGGGGGGGGGGGGGGGGGGGGGGGGGGGGGGGGGGGGGGGGGGGGGGGGGGGGGGGGGGGGGGGGGGGGGGGGGGGGGGGGGGGGGGGGGGGGGGGGGGGGGGGGGGGGGGGGGGGGGGGGGGGGGGGGGGGGGGGGGGGGGGGGGGGGGGGGGGGFGGGFGFGGGGGGGGGGGGGGGGGGGGGFFFFFFFFFF>FFFFFFFFFFFDFFFFFFFEF@DFFFFFFFFFFFFFFFFE<@27DFFFF@FFF149>BFF?FFF<BBFFFFFF>>><72:B?BBFF642)
@M04999:289:000000000-L3R54:1:1101:23848:11713 2:N:0:408
CTGACTACAGGGGTATCTAATCCTGTTTGCTCCCCACGCTTTCGCATCTCAGCGTCAGTATCTGTCCAGAAGGCCGCCTTCGCCACCGGTATTCCTCCACATCTCTACGCATTTCACCGCTACACGTGGAATTCTACCTTCCTCTACAATACTCCAGATAACCAGTTTTAAGTGCAATTCCCAGGTTGAGCCCGGGGCTTTCACACCTAACTTAATTATCCGCCTACATGCCCTTTACGCCCAGTCATTCCGATTAACGCTCGCACCCTCCGTATTACCGCGGCTCCTGGCACGGAGTTAC
+
CCCCCGFGGDEEEFGGEFCFDFGGGFGDFFGGGFGGGGG7FGGGGGGEGG9CFGG7FEFGGGGGGGGGGEFFGGFGGGGGGGGBFEGGCGGGGFGGGGGGFGGCFEGAFEGCGFGFDGCEEGBDEG:FECGGFFGDGFGDFCFGGGGGGGGGGGFF?FFDGD?FGG=EFGDG=:9DD9DFFGF8+@ECCC6:?EGCDGGDFFFCCFEF2=BCE>CF?FFEF?BDF@B2@E35>E@EC<7>6@135;45C)7.81:/;E(242412>(411,3-3:?26<091(,((,().81?:9913(-)
@M04999:289:000000000-L3R54:1:1101:24442:11783 2:N:0:408
CGCCGGGGTATCTAATCCTGTTTGCTACCCACGCTTTCGAGCATGAACGTCAGTGTTATCCCAGGAGGCTGCCTTCGCCATCGGTATTCCTCCACATCTCTACGCATTTCACTGCTACACGTGGAATTCTACCTCCCTCTGACACTCTCTAGTTAGACAGTTTCAAATGCACGTCCCAAGTTGAGCTCGGGGATTTCACATCTGACTTATCTAACCGTCTGCGCTCGCTTTACGCCCAGTAATTCCGATTAACGCTCGCACCCTACGTATTACCGCGGCTGCTGGCACGTAGTTAGCCGGT
+
CCCCCGGGGGGGGGGGGGGGGGGGGGGGGGGGGGGGGGGFGGGGGGGGGGGGGGGGGGGGGGGGGGGGGGGGGGGGGGGGGGGGGGGGGGGGGGGGGGGGGGGGGGGGGGGGGGGGGGGGGGGGGGGGGGGGGGGGGGGGGGGGGGGGGGGGGGGGGGGGGGGGGGFFFGGGGGGGFGFGGFGGGFFGGGGGGGGGGGGGFFFFFFFFFFFFFFFFFFFFFFFA@FFF9@DFFFDB@FDF<CFFEFF??@;CE@@F;@>FF9?FBBF??BF<AF?FB>>>FFFF:B74<6<1,:<:A:13,
@M04999:289:000000000-L3R54:1:1101:17368:11815 2:N:0:408
GACTACGCGGGTATCTAATCCTGTTTGCTCCCCACGCTTTCGCATCTCAGCGTCAGTATCTGTCCAGAAGGCCGCCTTCGCCACCGGTATTCCTCCACATCTCTACGCATTTCACCGCTACACGTGGAATTCTACCTTCCTCTACAATACTCCAGATAACCAGTTTTAAGTGCAATTCCCAGGTTGAGCCCGGGGCTTTCACACCTAACTTAATTATCCGCCTACATGCCCTTTACGCCCAGTCATTCCGATTAACGCTCGCACCCTCCGTATTACCGCGGCGGCTGGCACGGAGTTAGCC
+
CCCCCGGGGGGGGGGGGGGGGGGGGGFCGGGGEFGGGGGCCFGGEGFGEGGGGGGGGGGGGGGGGGGGGGGFFGGGGGGGCFGGGGECFEGGGGGFGGGFGGGGGGGGGGEG9EGFGG7CGGGGFGEFF<FFFFGGFGGFGGFEGGDGGGGGGD?FGGGGGCG<;CFG?EEGGGGFFGFGGGCFEG?8DGC>9:EGDFGG>F+8AFFFFFFFFFFFFFFFFF@FFFFFFEF134CE@FFED04<ABFFF:B(4:BF6>089122>F6:B;61(56A9:>929(,434:12339693:A923
@M04999:289:000000000-L3R54:1:1101:27405:11856 2:N:0:408
TGGGGACTACAGGGGTATCTAATCCTGTTTGCTACCCACGCTTTCGAGCATGAACGTCAGTGTTATCCCAGGAGGCTGCCTTCGCCATCGGTATTCCTCCACATCTCTACGCATTTCACTGCTACACGTGGAATTCTACCTCCCTCTGACACACTCTAGTTAGACAGTTTCAAATGCACGTCCCAAGTTGAGCTCGGGGATTTCACATCTGACTTATCTAACCGTCTGCGCTCGCTTTACGCCCAGTAATTCCGATTAACGCTCGCACCCTACGTATTACCGCGGCTGCTGGCACGTAGTT
+
CCCCCGGGGGGGGGGGGGGGGGGGGGGGGGGGGGGGGGGGGGGGGGGGGGGGGGGGGGGGGGGGGGGGGGGGGGGGGGGGGGGGGGGGGGGGGGGGGGGGGGGGGGGGGGGGGGGGGGGGGGGGGGGGGGGGGGGGGGGGGGGGGGGGGGGGGGFFFGGGGGGGGGFGGGGGGGGGFGFGGGGGGGGGGGGGGGGGGGGGFFFFFFFFFFFCFFFFFFFFFFDFFFFFEBFFFFFFFFEA52;@F@@FFFFFFF<?D@EFDFF?FFFFFFFFFFFFFFFFBB>0(7>>FFFB0?<:1:?F>
@M04999:289:000000000-L3R54:1:1101:8210:11859 2:N:0:408
CTGACTACTGGGGTATCTAATCCTGTTCGCTACCCATGCTTTCGAACCTCAGCGTCAGTTACAGACCAGAGAGCCGCCTTCGCCACTGGTGTTCTTCCATATATCTACGCATTCCACCGCTACACATGGAGTTCCACTCTCCTCTTCTGCACTCAAGAAACATAGTTTCAGCTGCAGGTCCCCAGTTAAGCTGGGGGCTTTCACAGCTGACTTATCTTCCCGCCTGCGTTCGCTTTACGCCCAATAAATCCGGACAACGCTTGCCACCTACGTATTACCGCGGCTGCTGGCACGTAGTT
+
ABCCCGGGFGGGGGGGGGGGGGGGGGGEEGGGG?FEFGGGGGGGGGGGGGGGGGGGGGGGGGGGFGGGGGFGGFGGGDGGGGGGGGGGGFGGGGGGGGGGGGGGGGGGGGGGGGEGGGGGGGGGGGGGGGGGGGGGGGGGFGGGGGGGGGGGGGGGGGGGGGFFFGGGGDFGGF?F?+;DGFG?CGCFDFGCE,A6+9DGFFFFF>AFC@FFC+@BEFFEFDFB?9=2/5@@92=DECDB>6@/3@E)<EEB02>BFFFFFF1(..<<FFFFF2<:DAAB919>BF??F7:<<B?F??2
@M04999:289:000000000-L3R54:1:1101:14757:11876 2:N:0:408
TATCGACTACTCGGGTATCTAATCCTGTTCGCTCCCCACGCTTTCGTCCATCAGCGTCAATCGGTATTTAGTAACCTGCCTTCGCAATCGGGGTTCTGTGTAATATCTATGCATTTCACCGCTACACTACACATTCCAGCTACTTCAATACTATTCAAGATTAACAGTATCAACGGCAGTTCTACAGTTAAGCTGCAGGTTTTCACCGCTGACTTATCAACCCGCCTACGGACCCTTTAAACCCAATAAATCCGGATAACGCTCGCATCCTCCGTATTACCGCGGCTGCTGGCACGGAGTT
+
CCCCCGGGGGGGGGGGGGGGGGGGGGGGGGGGGGGGGGGGGGGGGGGGGGGGGGGGGGGGGGGGGGGGGGGGGGGGGGGGGGGGGGGGGGGGGGGGGGGGGGGGGGGGGGGGGGGGGGGGGGGGGGGGGGGGGGGGGGGGGGGFGGGGGGGGGGGGGGGGGGGGGGGGGGGGGGGGFGFGGGGGGGGGGGGGGGGGGGGFFFFFFFFFFFFFFFFFFFFEFFFFFFFFFF@>B@DFFFFFFFFFFFFFFEF?@@F6<FFFFFFFFFFFFFFFFFFFFFFFFF>BB>>BBFFB6()39>>B7
@M04999:289:000000000-L3R54:1:1101:11199:11877 2:N:0:408
TGAGAGACTACTCGGGTATCTAATCCTGTTTGCTACCCACGCTTTCGAGCATGAACGTCAGTGTTATCCCAGGAGGCTGCCTTCGCCATCGGTATTCCTCCACATCTCTACGCATTTCACTGCTACACGTGGAATTCTACCTCCCTCTGACACACTCTAGTTTGACAGTTTCAAATGCACGTCCCAAGTTGAGCTCGGGGATTTCACATCTGACTTATCTAACCGTCTGCGCTCGCTTTACGCCCAGTAATTCCGATTAACGCTCGCACCCTACGTATTACCGCGGCTGCTGGCACGTAGT
+
CCCCCGGGGGGGGGGGGGGGGGGGGGGGGGGGGGGGGGGGGGGGGGGGGGGGGGGGGGGGGGGGGGGGGGGGGGGGGGGGGGGGGGGGGGGGGGGGGGGGGGGGGGGGGGGGGGGGGGGGGGGGGGGGGGGDGGGGGGGGGGGGGGGGGGGGGGGGGGGGFGGGGGGGGGGGGGGGFGFGGGGGGGFGGGGGGGGGGGGGFFFFFFFFEFFFFFFFFFFFFFFDFFFFFFFFFFBFFDFFFFFFFF;EFEFEEFFFF?FFFFFFFFFFFB?FFFBFF<2<AFBFF016>??FB?(436<?-
@M04999:289:000000000-L3R54:1:1101:22976:11894 2:N:0:408
GTTCGACTACCCGGGTATCTAATCCTGTTCGCTACCCATGCTTTCGAACCTCAGCGTCAGTTACAGACCAGAGAGCCGCCTTCGCCACTGGTGTTCTTCCATATATCTACGCATTCCACCGCTACACATGGAGTTCCACTCTCCTCTTCTGCACTCAAGAAAAACAGTTTCAGCTGCACTTCCCCGGTTAAGCCGAGGGCCTTCACAGCTGACTTGTTCTCCCGCCTGCGTTCGCTTTACGCCCAATAAATCCGGACAACGCTTGCCACCTACGTATTACCGCGGCTGCTGGCACGTAGTT
+
CCCCCGGGGGGGGGGGGGGGGGGGGGGGGGGGGGGGGGGGGGGGGGGGGGGGGGGGGGGGGGGGGGGGGGGGGGGGGGGGGGGGGGGGGGGGGGGGGGGGGGGGGGGGGGGGGGGGGGGGGGGGGGGGGGGGGGGGGGGGGFFGGGGGGGGGGGGGGGGGGGGGGGGGGGFGGFGGFGFGGGGGGGGGGEGGGC5CDDDGFFFFFFFFFFFFFFFFFFFFFFF>FFFFF>;@DFFFDFFFFFFF???7AAFBFFFFF98<>BF?B<BD?B?72:?FA0<A4:(4;99>BFF?<24<<<FF>
@M04999:289:000000000-L3R54:1:1101:14968:11899 2:N:0:408
TCCGGACTACCGGGGTATCTAATCCTGTTCGCTACCCATGCTTTCGAACCTCAGCGTCAGTTACAGACCAGAGAGCCGCCTTCGCCACTGGTGTTCTTCCATATATCTACGCATTCCACCGCTACACATGGAGTTCCACTCTCCTCTTCTGCACTCAAGAAAAACAGTTTCAGCTGCACTTCCCCGGTTAAGCCGAGGGCTTTCACAGCTGACTTGTTCTCCCGCCTGCGTTCGCTTTACGCCCAATAAATCCGGACAACGCTTGCCACCTACGTATTACCGCGGCTGCTGGCCCGTAGTT
+
CCCCCGGGGGGGGGGGGGGGGGGGGGGGGGGGGGGGGGGGGGGGGGGGGGGGGGGGGGGFFGGGGGGGGGGGGGGFGGGGGGGGGGGGGGGGGGCFGGGGGGGGGGGGGGGGGGGGGGGGGGGGGGGGGGGGGGGGGGGGGFFGDGGGGGFFGFFGGGGGGGGGGGGGGGGGGGGGFGFGGGGGGGGGGEFGGGGGDDGGFFFFFFFFFFFFFFCFFAFFFFF@6>DF;B@@FFFFFFFFFFFFF:??F<AFFFBBFFFFFFF?FFFFFF:2:2<F>BFBF:;00(39:BF:0(((-,,,.
@M04999:289:000000000-L3R54:1:1101:22729:11903 2:N:0:408
CACGGACTACTGGGGTATCTAATCCTGTTCGCTCCCCACGCTTTCGTCCATCAGCGTCAATCGGTATTTAGTAACCTGCCTTCGCAATCGGGGTTCTGTGTAATATCTATGCATTTCACCGCTACACTACACATTCCAGCTACTTCAATACTATTCAAGATTAACAGTATCAACGGCAGTTCTACAGTTAAGCTGCAGGTTTTCACCGCTGACTTATCAACCCGCCTACGGACCCTTTAAACCCAATAAATCCGGATAACGCTCGCATCCTCCGTATTACCGCGGCTGCTGGCACGGAGTT
+
CCCCCGGGGGGGGGGGGGGGGGGGGGGGGGGGGGGGGGGGGGGGGGGGGGGGGGGGGGGGGGGGGGGGGGGGGGGGGGGGGGGGGGDGGGGGGGGGGGGGGGGGGGGGGGGGGGGGGGGGGGGGGGGGGGGGGGGGGGGGGGGGGGGGGGGGGGGGGGGGGGGGGGGGGGGGGGGGDGFGGGGGGGGGGGGFGGGGGGGGFFFFFFABAFBFFFFFFFFFFFFFFFFFFDFDFFFFFFFFFFFFF@FFFCEFEFFFFFFF@61(469?F?FB?FFFFFAFFFBFFF;BFFF?::?F(4>B8
@M04999:289:000000000-L3R54:1:1101:7198:11907 2:N:0:408
AGTTAGACTACTGGGGTATCTAATCCTGTTTGCTCCCCACGCTTTCGCATCTCAGCGTCAGTATCTGTCCAGAAGGCCGCCTTCGCCATCGGTATTCCTCCACATCTCTACGCATTTCACTGCTACACGTGGAATTCTACCTCCCTCTGACACACTCTAGTTAGACAGTTTCAAATGCACGTCCCAAGTTGAGCTCGGGGATTTCACATCTGACTTATCTAACCGTCTGCGCTCGCTTTACGCCCAGTAATTCCGATGAACGCTCGCACCCTACGTATTACCTCGTCTGCTGGCACGTAGT
+
CC<CCECFFFGGFGFEGGGGGGEGGGFFGFCFFFGFGDFEFGGGGGGGGGGFAFGGEGGGDGFGGGGGFGGC<FAF8FFGGGDDEGGG7FFEGGGF<FGEEAFEDE;EFFGDGGGE<FBGFFGGGGGGDEC7:=ECFGGGFEGGEGGGG8=DFGGF=FGD@:=8E=DFDDDCFDDC7D@DGFGC8EGGFFGA?E7?D+C+@>**BCFFEEEE=FF9CAFEF662:D92(>25@2>>D?FC<00:B?0(.<3<EC@?;(469((,4-4614:?:0:?2<().6)41-4??A)5???)(.(.,
@M04999:289:000000000-L3R54:1:1101:28696:11913 2:N:0:408
TATGGACTACTGGGGTATCTAATCCTGTTTGCTCCCCACGCTTTCGCATCTCAGCGTCAGTATCTGTCCAGAAGGCCGCCTTCGCCACCGGTATTCCTCCACATCTCTACGCATTTCACCGCTACACGTGGAATTCTACCTTCCTCTACAATACTCCAGATAACCAGTTTTAAGTGCAATTCCCAGGTTGAGCCCGGGGCTTTCACACCTAACTTAATTATCCGCCTACATGCCCTCTACGCCCAGTCATTCCGATTAACGCTCGCACCCTCCGTATTACCGCGGCTGCTGGCACGGAGTT
+
CCCCCGGGGGGGGGGGGGGGGGGGGGGGGGGGGGGGGGGGGGGGGGGGGGGGGGGGGGGGGGGGGGGGGGGGGGGGGDGGGGGGGGGGGGGGGGGGGGGGGGGGGGGGGGGGGGGGGGGGGGGGGGGGGGGGGFGGGGGGGGGGGGGGGFGGGGGGGGGGGGGGGGGGGGGGGGGEFGFGGGGGGG?EFGGGGGGGGDDDDFFFFFFFFFFFFFF4;CFFFFF@BFFFFFFEBE@FFFEFFF09DFFEEFFFFF@FFFEC@BF?;F99;??::BF0?FFFF399>9>9BFFFF??0((444
@M04999:289:000000000-L3R54:1:1101:15790:11973 2:N:0:408
GACTACTCGGGTATAATCCTGTTTGCTACCCACGCTTTCGAGCATGAACGTCAGTGTTATCCCAGGAGGCTGCCTTCGCCATCGGTATTCCTCCACATCTCTACGCATTTCACTGCTACACGTGGAATTCTACCTCCCTCTGACACACTCTAGTTAGACAGTTTCAAATGCACGTCCCAAGTTGAGCTCGGGGATTTCACATCTGACTTATCTAACCGTCTGCGCTCGCTTTACGCCCAGTAATTCCGATTAACGCTCGCACCCTACGTATTACCGCGGCTGCTGGCACGTAGTTAGCCGG
+
CCCCCGGGGGGGGGGGGGGGGGGGGGGGGGGFGCGGGGGGGGGGGGGGGGGGGGGGGGGGGGGGGGGGGGGGGGGGGGGGGGGGGGGGGGGGGGGGGGGGGGGGGGGGGGGGGGGGGGGGGGFFGGGGGGGGGGGGGGGGGGGGGGGEFGGGGGGGGFCFGGGGGGGGGGGGGGGGFGFFFGGGGGG8DGGGGDGGGGGGFFFFFFFFFFFEEFFFFFEDFFFFFFFFFFFFCCFFFFFF@<CE?<EF0;?FFFFBFDFFFF>FF<??B<<2<AB37>>>;0(47(21>1423::4:9071
@M04999:289:000000000-L3R54:1:1101:17361:11978 2:N:0:408
TTCGGGACTACAAGGGTATCTAATCCTGTTTGCTCCCCACGCTTTCGCATCTCAGCGTCAGTATCTGTCCAGAAGGCCGCCTTCGCCACCGGTATTCCTCCACATCTCTACGCATTTCACCGCTACACGTGGAATTCTACCTTCCTCTACAATACTCCAGATAACCAGTTTTAAGTGCAATTCCCAGGTTGAGCCCGGGGCTTTCACACCTAACTTAATTATCCGCCTACATGCCCTTTACGCCCAGTCATTCCGATTAACGCTCGCACCCTCCGTATTACCGCGGCTGCTGGCACGGAGT
+
CCCCCGGGGGGGGGGGGGGGGGGGGGGGGGGGGGGGGGGGGGGGGGGGGGGGGGGGGGGGGGGGGGGGGGGGGGGGGGGGGGGGGGGGGGGGGGGGGGGGGGGGGGGGGGGGGGGGGGGGGGGGGGGGGGGGDGGGGGGGGGGGGGGGGGGGGGGGGGGGGGGGGGGGGGFGGGGGBFFGGGGGGGGGGGGGGGGGGGGGFBFFFFFFFFFFFFFFFFFFFFFEDFFFFF@FCEEFEFEFFFFFFFF@EEF5CFFFF6<>DFFF3>F>FFFBFF>1??B>B909>>199BB?2312(4693
@M04999:289:000000000-L3R54:1:1101:5949:11978 2:N:0:408
TGGTGACTACCGGGGTATCTAATCCTGTTTGCTCCCCACGCTTTCGCATCTCAGCGTCAGTATCTGTCCAGAAGGCCGCCTTCGCCACCGGTATTCCTCCACATCTCTACGCATTTCACCGCTACACGTGGAATTCTACCTTCCTCTACAATACTCCAGATAACCAGTTTTAAGTGCAATTCCCAGGTTGAGCCCGGGGCTTTCACACCTAACTTAATTATCCGCCTACATGCCCTTTACGCCCAGTCATTCCGATTAACGCTCGCACCCTCCGTATTACCGCGGCTGCTGGCACGGAGTT
+
CCCCCGGGGGGGGGGGGGGGGGGGGGGGGGGGGGGGGGGGGGGGGGGGGGGGGGGGGGGGGGGGGGGGGGGGGGGGGGGGGGGGGGGGGGGGGGGGGGGGGGGGGGGGGGGGGGGGGGGGGGGGGGGGGGGGGGGGGGGGGGGGGGGGGGGGGGGGGGGGGGGGGGGGGGGGGGGGFGFGGGGGGGGGGGGGGGGGGGDDF>FFFFFFFFFBFFFFFFFFFFF@FFFFF;?EFEFFFFEFFFFFFFFFFF<CEEFFF:AB:;?<>B>9BB::69:1:BAFF?F;;903:>FBF<?F1902.
@M04999:289:000000000-L3R54:1:1101:4484:11987 2:N:0:408
GACTACCGGGGTATCTAATCCTGTTTGCTACCCACGCTTTCGAGCATGAACGTCAGTGTTATCCCAGGAGGCTGCCTTCGCCATCGGTATTCCTCCACATCTCTACGCATTTCACTGCTACACGTGGAATTCTACCTCCCTCTGACACACTCTAGTTTGACAGCTTCAAATGCACGTCCCAAGTTGAGCTCGGGGATTTCACATCTGACTTATCTAACCGTCTGCGCTCGCTTTACGCCCAGTAATTCCGATTAACGCTCGCACCCTACGTATTACCGCGGCTGCTGGCACGTAGTTAGCC
+
CCCCCGGGGGGGGGGGGGGGGGGGGGGGG,FGGGGGGGGGGGGGGGGGGGGGGGGGGGGGGGGGGGGGGGGGGGGGGGGGGGGGGGGGGGGGGGGGGGGGGGGGGGGGGGGGGGGGGGGGGGGGGGGGGGGGGGGGGGGGGGGGGGGGGGGGGGGGGGGGGGGGGGGGGGGGGGGGFGBGGFFGGGGGGGGGGGGGGGGGFFFFFFFFEEF@EFFFFFFBFFFFE=@FFF@FFFFFFFFFFFFFFFFFEE?D0;FFFFF?BF6(7?F:?B:2:?FFFFFF66>9:033??FF<:B<FA<>7
@M04999:289:000000000-L3R54:1:1101:16176:11989 2:N:0:408
AGACTACACGGGTATCTAATCCTGTTTGCTCCCCACGCTTTCGCATCTCAGCGTCAGTATCTGTCCAGAAGGCCGCCTTCGCCACCGGTATTCCTCCACATCTCTACGCATTTCACCGCTACACGTGGAATTCTACCTTCCTCTACAATACTCCAGATAACCAGTTTTAAGTGCAATTCCCAGGTTGAGCCCGGGGCTTTCACACCTAACTTAATTATCCGCCTACATGCCCTTTACGCCCAGTCATTCCGATTAACGCTCGCACCCTCCGTATTACCGCGGCTGCTGGCACGGAGTTAGC
+
CCCCCGGGGGGGGGGGGGGGGGGGGGGGGGGGGGGGGGGGGGGGGGGGGGGGGGGGGGGGGGGGGGGGGGGGGGGGGGGGGGGGGGGGGGGGGGGGGGGGGGGGGGGGGGGGGGGGGGGGGGGGGGGGGGGGGGGGGGGGGGGGGGGGGGGGGGGGGGGGGGGGGGGGGGGGGGGGFGFGGGGGGGGGGGGGGGGGGGGGFFFFFFFFFFFFFFFFFFFFEFFFFFFFFFFFFF@FFDFBB;@EEAEFFFFFD@?EFFFFFFFFFF?6?B>BBF:DFFFF9>FFF:?:BF?<:929:1-44
@M04999:289:000000000-L3R54:1:1101:17902:12040 2:N:0:408
GGGACTACCCGGGTATCTAATCCTGTTCGCTCCCCACGCTTTCGTCCATCAGCGTCAATCGGTATTTAGTAACCTGCCTTCGCAATCGGGGTTCTGTGTAATATCTATGCATTTCACCGCTACACTACACATTCCAGCTACTTCAATACTATTCAAGATTAACAGTATCAACGGCAGTTCTACAGTTAAGCTGCAGGTTTTCACCGCTGACTTATCAACCCGCCTACGGACCCTTTAAACCCAATAAATCCGGATAACGCTCGCATCCTCCGTATTACCGCGGCTCCTGGCACGGAGTT
+
CCC<A<@EGGGGGFEFGGGFGFGGGEGGGGGGEGEEFGGEFFDEGEGDFG@EEGCG@CFGFGB<DFFCFG<<EFGGG8,AFF::FEFFGGDCFGGFFFGFFC<BF,ACECEEAFGGAGEGGGGGGGFG=FFGGGEEEFFFF?DFGGGCGGGC=FGFGGDDGFFF9DDGGGG8=ECG>DDFGGFGGFFCFGFGCF6?@??=FF>FFEFEFFF47B6CEFFF9@=59=@>929B@F1)>?CBD0<F@@376?;@0181><<>2:B>BFBB27:9BF::>FFF>;09((-(8(4:)(-3((4
@M04999:289:000000000-L3R54:1:1101:1889:12052 2:N:0:408
GTGACTACCAGGGTATCTAATCCTGTTCGCTCCCCACGCTTTCGTCCATCAGCGTCAATCGGTATTTAGTAACCTGCCTCCGCAATCGGGGTTCTGTGTAATACCTATGCATTTCACCGCTACACTACACATTCCAGCTACTTCAATACTATTCAAGATTAACAGTATCAACGGCAGTTCTACAGTTAAGCTGCAGGTTTTCACCGCTGACTTATCAACCCGCCTACGGCCCCTTTAAACCCAATAAACCCGGATAACGCTCGCATCCTCCGTATTACCGCGGCTGTTGGCACGGAGTA
+
ACCC,CEGEFGGGF<@6;FCEG<F6EFF;66EFGECC::FG,C@EFGC6<@@@+BC:6FCD,BF@FADAGFFGGGAF<F,A+@FEG<FCGCE=FG??E5E5A,,,5AFC<5EGCEFG?C+8BEGFGGFG,5A9E;F9DFC=D;=,7E8FFDF8=DA9DF;@D=F9EFFFGGDGCGGF8FDDDD8,E,E<9EC<6EF6CFG59<9***585=C7CB=>=AB59@A=-:9=(:>(6@577>FF8??F;.))/6(((/:EE0(4:((((4,243(4(4().904(---,(.5((.40,(43(
@M04999:289:000000000-L3R54:1:1101:18930:12076 2:N:0:408
TCGCGGACTACCCGGGTATCTAATCCTGTTTGCTCCCCACGCTTTCGCATCTCAGCGTCAGTATCTGTCCAGAAGGCCGCCTTCGCCACCGGTATTCCTCCACATCTCTACGCATTTCACCGCTACACGTGGAATTCTACTTTCCTCTACAATACTCCAGATAACCAGTTTTAAGTGCAATTCCCAGGTTGAGCCCGGGGCTTTCACACCTAACTTAATTATCCGCCTACATGCCCTTTACGCCCAGTCATTCCGATTAACGCTCGCACCCTCCGTATTACCGCGGCTGCTGGCACGGAGT
+
CCCCCGGGGGGGGGGGGGGGGGFGGGGGGGGGGGGGGGGGGGGGGGGGGGGGGGGGGGGGGGGGGGGGGGGGGGGGGGGGGGGGGGGGGGGGGCFGGGGGGGGGGGGGGGGGGGGGGGGGGGGGGGGGGGG>FGGGGGGGGFGGGGGGGGGGGGGGGGGGFGGGGGGGGGGGGGGGFGFGGGGGFGGGGGGGGGGGGGGDDFFFFFFFFFFFFFFFFFFFFFFEFFFFFF@CCE3=EDEFFFFFFFFFFBFFFFF?FF?A<2;??9601;:BF:0321:AFF?BF06;FFF:26?D4>>(-
@M04999:289:000000000-L3R54:1:1101:26390:12105 2:N:0:408
CCTGTGACTACCGGGGTATCTAATCCTGTTTGCTCCCCGCGCTTTCGCATCTCAGCGTCAGTATCTGTCCAGAAGGCCGCCTTCGCCACCGGTATTCCTCCACATCTCTACGCATTTCACCGCTACACGTGGAATTCTACCTTCCTCTACAATACTCCAGATAACCAGTTTTAAGTGCAATTCCCAGGTTGAGCCCGGGGCTTTCACACCTAACTTAATTATCCGCCTACATGCCCTTTACGCCCAGTCATTCCGATTAACGCTCGCACCCTCCGTATTACCGCGGCTGCTGGCACGGAGT
+
C@CCCGCGGGFGGEGEFGGGDFFGGGGGGGGGFFFGGGEGEGEEGGGGGCFFFGFFGEFGGG<CFGFFGGGGGFF@FEGGGGDFGGGGFECGEFFGGFEFGGGG8FEFFGGGGGDGGGGGGGEFGGGGCAFGF?FGGFFGGGGGCDFFFFCDFFGGGGGGFGG;FFGGGGG7FCFCC?F:CGGGFGGDAFCFGGGC7DCCB>6/;+1BB2:=;F1==F+.:7<C?DD?FF@EFF3@(53A9;D@>F?4>9<AF<?(3(44:BF?:>FFF>(-86>(1(5)-629>06>>607((480>>>:
@M04999:289:000000000-L3R54:1:1101:12692:12128 2:N:0:408
TGGACTACTGGGGTATCTAATCCTGTTTGCTCCCCACGCTTTCGCATCTCAGCGTCAGTATCTGTCCAGAAGGCCGCCTTCGCCACCGGTATTCCTCCACATCTCTACGCATTTCACCGCTACACGTGGAATTCTACCTTCCTCTACAATACTCCAGATAACCAGTTTTAAGTGCAACTCCCAGGTTGAGCCCGGGGCTTTCACACCTAACTTAATTATCCGCCTACATGCCCTCTACGCCCAGTCATTCCGATTAACGCTCGCACCCTCCGTATTACCGCGTCTGCTGGCACGGAGTT
+
CCCCCEFFFFCDFF@GGGFFGGFFDFGG<FEGAFGCFFEC:F9@FGCFEGFG?C86,BCEGGGCFFGGGGCCEFFC+>??FBEEFFEE7@=DE,A??,AEFCFGGGGGCEB7:F@FEEGGGGEGGFF,CCAE8>ECF9,@@4@E=9;EF,9EED@D3@AAGG?DB82==C,27CD8?+;=2=+A6<9D,@?EFG>D57D*991=@F994>=C4*+=0+8@+/>=5@:3*8>=;E0=)7:D>>28()/.)../(((3).,4<B>019(3(4(4,.:(454((-((-,-62:(,.((,4-:
@M04999:289:000000000-L3R54:1:1101:24149:12136 2:N:0:408
GGACTACTGGGGTATCTAATCCTGTTCGCTCCCCACGCTTTCGTCCATCAGCGTCAATCGGTATTTAGTAACCTGCCTTCGCAATCGGGGTTCTGTGTAATATCTATGCATTTCACCGCTACACTACACATTCCAGCTACTTCAATACTATTCAAGATTAACAGTATCAACGGCAGTTCTACAGTTAAGCTGCAGGTTTTCACCGCTGACTTATCAACCCGCCTACGGACCCTTTAAACCCAATAAATCCGGATAACGCTCGCATCCTCCGTATTACCGCGGCTGCTGGCACGGAGTTAGC
+
CCCCCD@FFEDEGGGGGGGGGAEFGGGGGGGGGGFGGGGGGGGGGGGGGGGGGGGGCGGDCFDFGGGGGGGGGGGGGGGGFEGGEGGGGGGGGGDGGGGGFGGGGGGGGGGGGGGGGGGGGGGGGGGGGGGGG9EGGGGGFFGGGGGGGGGGGFFDFGFGGGGGGGGGGFGGGGGGFGFGGGGGGGGGGGGGGFGGGFFGFFFFFFFFFFFEFFFFCFA9DAADFFD29>@=DFEECCEF0??D@EEEF;>01??EF<;DFFFB14>>F?0((.(4<A<01,6>>FFB7:BB?0998:9<6
@M04999:289:000000000-L3R54:1:1101:7964:12144 2:N:0:408
GACTACCAGGGTATCTATTCCTGTTTGCTCCCCACGCTTTCGCATCTCAGCGTCAGTATCTGTCCAGAAGGCCGCCTTCGCCACCGGTATTCCTCCACATCTCTACGCATTTCACCGCTACACGTGGAATTCTACCTTCCTCTACAATACTCCAGATAACCAGTTTTAAGTGCAATTCCCAGGTTGAGCCCGGGGCTTTCACACCTAACTTAATTATCCGCCTACATGCCCTTTACGCCCAGTCATTCCGATTAACGCTCGCACCCTCCGTATTACCGCGGCTGCTGGCACGGAGTTAGCC
+
CCCCCGGGGGGGGGGGGGGGGGGGGGGGGGGGGGGGGGGGGGGGGDGGGGGGGGGGGGGGGGGGGGGGGGGGGGGGGGGGGGGGGGGGGGGGGGGGGGGGGGGGGGGGGGGGGGGGGGGGGGGGGGGGGGGGGGGGGGGGGGGGGGGGGGGGGFGGGGGGGGGGGGGGGGGGGGGGFGFGGGFFGGGGGGGGGGGGDGGGFFFFFFFFFFFFFFFFEFFFFFDFFFFEFBFE9>EEDFFFDDEF3??EEE;???FF;BDFFFFFFF?F?FF0:BFFF<((32;BF?)424<<039<B><42
@M04999:289:000000000-L3R54:1:1101:6934:12155 2:N:0:408
CTTGACTACAAGGGTATCTAATCCTGTTCGCTCCCCACGCTTTCGTCCATCAGCGTCAATCGGTATTTAGTAACCTGCCTTCGCAATCGGGGTTCTGTGTAATATCTATGCATTTCACCGCTACACTACACATTCCAGCTACTTCAATACTATTCAAGATTAACAGTATCAACGGCAGTTCTACAGTTAAGCTGCAGGTTTTCACCGCTGACTTATCAACCCGCCTACGGACCCTTTAAACCCAATAAATCCGGATAACGCTCGCATCCTCCGTATTACCGCGGCTGCTGGCACGGAGTT
+
CCCCCGGGGGGGGGGGGGGGGGGGGGGGGGGGGGGGGGGGGGGGGGGGGGGGGGGGGGGGGGGGGGGGGGGGGGGGGGGGGGGGGGGGGGGGGGGGGGGGGGGGGGGGGGGGGGGGGGGGGGGGGGGGGGGGGGGGGGGGGGGGGGGGGGGGGGGGGGGGGGGGGGGGGGGGGGGGFGFGGGGGGGGGGGGGFGFFGGFFFFFFFFFBFFFFFFFFEFFFFAFFFAFFFFFFFFFFEFFFF@DF@@FFFFCFBBFFFFEF9??FFFFFFFF:>BFF?DFFFFFFF9BFF??FF219;61<
@M04999:289:000000000-L3R54:1:1101:26860:12178 2:N:0:408
TTTCGACTACTGGGGTATCTAATCCTGTTCGCTACCCATGCTTTCGAACCTCAGCGTCAGTTACAGACCAGAGAGCCGCCTTCGCCACTGGTGTTCTTCCATATATCTACGCATTCCACCGCTACACATGGAGTTCCACTCTCCTCTTCTGCACTCAAGAAAAACAGTTTCAGCTGCACTTCCCCGGTTAAGCCGAGGGCTTTCACAGCTGACTTGTTCTCCCGCCTGCGTTCGCTTTACGCCCAATAAATCCGGACAACGCTTGCCACCTACGTATTACCGCGGCTGCTGGCACGTAGTT
+
CCCCCGGGGGGGGGGGGGGGGGGGGGGGGGGGGGGGGGGGGGGGGGFGGGGGGGGGGGGGGGGGGGGGGGGGGGGGGGGGGGGGGGGGGGGGGGGGGGGGGGGGGGGGGGGGGGGGGGGGGGGGGGGGGGGGGGGGGGGGGCDFFGGGGGGGGGGGGGGGGGGGGGGGGGGGGGGGFGFGGGGGGGGGGGGGGGGGGGGGFFFFFFFFFFFFFFFFFFFFFFFFFFFFFFFFFFF0;;EF?D@B;?@EFEFF:;BFB>FFFFFFFFFFFF08?FF?FFFFBF0>>>BBF??B0(8?87<?<
@M04999:289:000000000-L3R54:1:1101:8831:12189 2:N:0:408
GTGACTACTCGGGTATCTAATCCTGTTTGCTCCCCACGCTTTCGCATCTCAGCGTCAGTATCTGTCCAGAAGGCCGCCTTCGCCACCGGTATTCCTCCACATCTCTACGCATTTCACCGCTACACGTGGAATTCTACCTTCCTCTACAATACTCCAGATAACCAGTTTTAAGTGCAATTCCCAGGTTGAGCCCGGGGCTTTCACACCTAACTTAATTATCCGCCTACATGCCCTTTACGCCCAGTCATTCCGATTAACGCTCGCACCCTCCGTATTACCGCGGCTGCTGGCACGGAGTT
+
CCCCCGGGGGGGGGGGGGGGGGGGGGGGGGGGGGGGGGGGGGGGGGGGGGGGGGGGGGGGGGGGGGGGGGGGGGGGGGGGGGGGFGGGGGGGGGGGGGGGGGGGGGGGGGGGGGGGGGGGGGGGGGGGGGGGGGGGGGGGGGGGGGGFGGGGGGGGGGGGGGGGGFFGFGGGGGGGFGFGGGGGGGGGGGGGGGGGGGGGFFFFFFFFFFFFFFFFFFFF=@FFFFFFFEFFFFFFFFFFFFFFF@E?EF?;0;?DFFFFB?FFFFFFFFFF?F:?FFFFFFB>F9??F(4<7(1>031
@M04999:289:000000000-L3R54:1:1101:16105:12207 2:N:0:408
TCCGACTACTAGGGTATCTAATCCTGTTTGCTCCCCACGCTTTCGCATCTCAGCGTCAGTATCTGTCCAGAAGGCCGCCTTCGCCACCGGTATTCCTCCACATCTCTACGCATTTCACCGCTACACGTGGAATTCTACCTTCCTCTACAATACTCCAGATAACCAGTTTTAAGTGCAATTCCCAGGTTGAGCCCGGGGCTTTCACACCTAACTTAATTATCCGCCTACATGCCCTTTACGCCCAGTCATTCCGATTAACGCTCGCACCCTCCGTATTACCGCGGCTGCTGGCACGGAGTT
+
CCCCCGGGGGGGGGGGGGGGGGGGGGGGGGGGGGGGGGGGGGGGGGGGGGGGGGGGGGGGGGGGGGGGGGGGGGGGGGGGGGGGGGGGGGGGGGGGGGGGGGGGGGGGGGGGGGGGGGGGGGGGGGGGGGGGGGGGGGGGGGGGGGGGGGGGGGGGGGGGGGGGGGGGGGGGGGCGFGFGGGGGGGGGGGGGGGGGGCDGFFFFFFFFFEFFFFFFFFFFFFFFFFFFFFFFFFFFFFFFD@BFF14@EFFFFDF0;EC?9?:FF>FBFFFFFFF0:AA2:B(4917<D?20:?011383
@M04999:289:000000000-L3R54:1:1101:18815:12246 2:N:0:408
GACTACCGGGGTATCTAATCCTGTTTGCTACCCACGCTTTCGAGCATGAACGTCAGTGTTATCCCAGGAGGCTGCCTTCGCCATCGGTATTCCTCCACATCTCTACGCATTTCACTGCTACACGTGGAATTCTACCTCCCTCTGACACACTCTAGTTAGACAGTTTCAAATGCACGTCCCAAGTTGAGCTCGGGGATTTCACATCTGACTTATCTAACTGTCTGCGCTCGCTTTACGCCCAGTAATTCCGTTTAACGCTCGCACCCTGCTTATTACAGCGGCGGCTGCCACGCGTTGAGCC
+
@C66@6;++@+8@6FAE66C6;EF<FGFGFG<,@@::@8666C@C:FG96@E@9F@6,<C@FGEGGGG76CF,,,,,59,@,7F?44C=6669AAFF<8F,AFF;EDFEC7FFAFGA=F;FFCCF=FCFG=FFCF,,44>=@=,,7,@F?==A,@FDC8,@F8EGG=,EGGA,,2@;+*6AF===,D,,,,@1@E5*;DC9F9+;;B;06;8*+1=/0+1BBE69=2)(-59256*-/()//;)99)/)6)5(()91;;?>(42-42(4(.4-4:<)8211(((((--(48((((-(-.).
@M04999:289:000000000-L3R54:1:1101:17427:12253 2:N:0:408
TGGACTACCCGGGTATCTAATCCTGTTTGCTCCCCACGCTTTCGCATCTCAGCGTCAGTATCTGTCCAGAAGGCCGCCTTCGCCACCGGTATTCCTCCACATCTCTACGCATTTCACCGCTACACGTGGAATTCTACCTTCCTCTACAATACTCCAGATAACCAGTTTTAAGTGCAATTCCCAGGTTGAGCCCGGGGCTTTCACACCTAACTTAATTATCCGCCTACATGCCCTTTACGCCCAGTCATTCCGATTAACGCTCGCACCCTCCGTATTACCGCGGCTGCTGGCACGGAGTT
+
CCCCCGGGGGGGGGGGGGGGGGGGGGGGGGGGGGGGGGGGGGGGG:FGGGGGGGGGGGGGGGGGGGGGGGGGGGGGGGGGGGGGGGGGGGDGGGGGGGGGGGGGGGGGGGGGGGGGGGGGGGGGGGGGGGGGGGGGGGGGGGGGGGGGGGGGGGGGGFGGGGGGGGGGGGGGGGGGFGFGGGGGDGGGGGGGGGDDGGGFFFFFFFFFFEDFEFFF?FFFFFFFFFFFFFF=DFFFCFDEFFD?EFFFFFEE?FFFFBFFF:>FFFF:?FF>F?F?4AAF>F996>:??B618(41(8:
@M04999:289:000000000-L3R54:1:1101:1949:12254 2:N:0:408
GACTACCCGGGTATCTAATCCTGTTTGCTCCCCACGCTTTCGCATCTCAGCGTCAGTATCTGTCCAGAAGGCCGCCTTCGCCACCGGTATTCCTCCACATCTCTACGCATTTCACCGCTACACGTGGAATTCTACCTTCCTCTACAATACTCTAGTTAACCAGTTTTAAGTGCAATTCCTAGGTTGAGCCCAGGGCTTTCACACCTAACTTAATTATCCGCCTACATGCCCTTTACGCCCAGTCATTCCGATTAACGCTCGCACCCTCCGTATTACCGCGGCTTCTGGCACGGAGTTAGCC
+
CCCCCFGGGGGGGGGGGGGGGGGGGGGGGGGGGGGGGGGGGGGGGGGGGGGGGGGGGGGGGGGGGGGGGGGGGGGGGGGGGGGGFGGGGGGGGGGGGGGFGGGGGGGDGGGGGGGGGGGGGGFGGFC7FGFGGGGGGFGGGGGGGGFGGGGGGGGGFGGGGGGGGGGGGGGGGGGGFGFFGGFGFFG?FFFCGCEGGGGGFFAFBFFFFF7B6FFFEFFDF@FABEF4>>BFD@:C=@BFF@FFFCEFEE;?DDFEFFFFFFFFF?:019<<::2<A:>B1;>(464A>1>6647,1<><2
@M04999:289:000000000-L3R54:1:1101:8849:12272 2:N:0:408
GGACTACCGGGGTATCTAATCCTGTTTGCTACCCATGCTTTCGAACCTCAGCGTCAGTTACAGACCAGAGAGCCGCCTTCGCCACTGGTGTTCTTCCATATATCTACGCATTCCACCGCTACACATGGAGTTCCACTCTCCTCTTCTGCACTCAAGAAAAACAGTTTCAGCTGCACTTCCCCGGTTAAGCCGAGGGCTTTCACAGCTGACTTGTTCTCCCGCCTGCGTTCGCTTTACGCCCAATAAATCCGGACAACGCTTGCCACCTACGTATTACCGCGGCTGCTGGCACGTAGTTAGC
+
CCCCCGGGGGGGGGGGGGGGGGGGGGGGGGGGGGGGGGGGGGGGGGGGGGGGGGGGGFGGGGGGGGGGGGGGGGGGGGGGGGGGGGGGGGGGGGGGGGGGGGGGGGGGGGGGGGGGGGGGGGGGGGGGGGGGGGGGGGGGGGGGGGGGGGGGGGGGGGGGGGGFGGGGGGGGGGGGFFFGGGGGGGGGGGGGGGGDGGGGFFFFFFAFEFFAEFAFFFFBB>9===>FFFFFFFFFFFFFF;13@AFFFFF9?FFBBF9:6:::>FBFFFFBFFBA<9?F;>;49?FF4:?F??:64AFB6
@M04999:289:000000000-L3R54:1:1101:25025:12277 2:N:0:408
GACTACCCGGGTATCTAATCCTGTTTGCTACCCACGCTTTCGAGCATGAACGTCAGTGTTATCCCAGGAGGCTGCCTTCGCCATCGGTATTCCTCCACATCTCTACGCATTTCACTGCTACACGTGGAATTCTACCTCCCTCTGACACACTCTAGTTAGACAGTTTCAAATGCACGTCCCAAGTTGAGCTCGGGGATTTCACATCTGACTTATCTAACCGTCTGCGCTCGCTTTACGCCCAGTAATTCCGATTAACGCTCGCACCCTACGTATTACCGCGGCTGCTGGCACGTAGTTCGCC
+
CCCCCGGGGGGGGGGGGGGGGGGGGGGGGGGGGGGGGGGGGGFGGGGGGGGGGGDGFGGGGGGGGGGGGGGGGGGGGGGGGGGGGGGGGGGGGGGGGGGFGGGGGGGGGGGGGGGGGGGGGGGGGGGGGGGGGGGGGGGGGGGGGGGGGGFFGGGGGFGGGGGGGGGGFFGFGDGGFDBCFDGGCAFGFEGDGGGGGGGFFFFBAFFFEEFFFFFFFFFBEAFFFFFFF>F@FFFF@@BFDFEFEFFFC@(7?<EF<FF6;>BFFBFBFF?FD5<D9:>F6>99:40(44366:<?B)(46
@M04999:289:000000000-L3R54:1:1101:19612:12291 2:N:0:408
GGGTAGACTACTAGGGTATCTAATCCTGTTCGCTCCCCACGCTTTCGTCCATCAGCGTCAATCGGTATTTAGTAACCTGCCTTCGCAATCGGGGTTCTGTGTAATATCTATGCATTTCACCGCTACACTACACATTCCAGCTACTTCAATACTATTCAAGATTAACAGTATCAACGGCAGTTCTACAGTTAAGCTGCAGGTTTTCACCGCTGACTTATCAACCCGCCTACGGACCCTTTAAACCCAATAAATCCGGATAACGCTCGCATCCTCCGTATTACCGCGGCTGCTGGCACGGAGT
+
CCCCCGGGGGGGGGGGGGGGGGGGFGGGGGGGGGGGGGGGGGGGGGGGGGGGGGGGGGGGGGGGGGGGGGGGGGGGGGGGGGGGGGGGGGGGGGGGGGGGGGGGGCCFFFGGGGFFGGGGGGGGGGGGGGGGGGGGGGGGGGGGGGGGGGGGGGGGFGFGGGGGGGGGGGGGGGGGFGFGGGGGGGGGGFGGGGGGGGFFFFFFFFFFDBFFFFFCEFFFFFBDFFFFFF?F@@FFF=3B?CFFF@;;3=7CF@BFFD?E<D96149><6BFFFFFFF7>FA?>9>;FBF72702?B>>>,
@M04999:289:000000000-L3R54:1:1101:8847:12319 2:N:0:408
CGGGGACTACCCGGGTATCTAATCCTGTTTGCTCCCCACGCTTTCGCATCTCAGCGTCAGTATCTGTCCAGAAGGCCGCCTTCGCCACCGGTATTCCTCCACATCTCTACGCATTTCACCGCTACACGTGGAATTCTACCTTCCTCTACAATACTCCAGATAACCAGTTTTAAGTGCAATTCCCAGGTTGAGCCCGGGGCTTTCACACCTAACTTAATTATCCGCCTACATGCCCTTTACGCCCAGTCATTCCGATTAACGCTCGCACCCTCCGTATTACCGCGGCTGCTGGCACGGAGTT
+
CCCCCGFGGGGDEEE@FGGFGGGFGFGGGGGGGGGGGGGGGGGGGGGGGGGGGGGGGGGGGGGGGGGGGGGGGGGGGGGGGGGGGGFGGGGGGGGGGGGGFGGGGGGGGGGGGGGGGGGGGGGGGGGGGGGGGGGGGGGGGGGGGGGFGGGGGGGGGGGGGGGGGGGGGGFFFGGGFGFFGGGGFFGGGGGEFGGGGGGGFFFFFFFFFFFFFFFFFFFFFFF22;?D@EFFFFFFFFFF1;@FFFEEFCEEFF?BF?AFFF<<>6>>FFFFFF???:AB2<669;6(,.2,-.81;04,4
@M04999:289:000000000-L3R54:1:1101:15509:12334 2:N:0:408
TCGGACTACTCGGGTATCTAATCCTGTTTGCTCCCCACGCTTTCGCATCTCAGCGTCAGTATCTGTCCAGAAGGCCGCCTTCGCCACCGGTATTCCTCCACATCTCTACGCATTTCACCGCTACACGTGGAATTCTACCTTCCTCTACAATACTCCAGATAACCAGTTTTAAGTGCAATTCCCAGGTTGAGCCCGGGGCTTTCACACCTAACTTAATTATCCGCCTACATGCCCTTTACGCCCAGTCATTCCGATTAACGCTCGCACCCTCCGTATTACCGCGGCTGCTGGCACGGAGTT
+
CCCCCGGGGGGGGGGGGGGGGGGGGGGGGGGGGGGGGGGGGGGGGGGGGGGGGGGGGGGGGGGGGGGGGGGGGGGGGGGGGGGGGGGGGGGGGGGGGGGGGGGGGGGGGGGGGGGGGGGGGGGGGGGGGGEGGGGGGGGGGGGGGGGGGGGGGGGGGGGGGGGGGGGGGGGGGGGGFGFGGGGGGGGGGGGGGGGGGGGDFFFFFFFFFFFFFFFFFFFFFFFDFFFB24?@EFFF@EE>?@;;DE8EFCFFEFFFFF<?BFFFFFFFFFFFFF?BFFFFF>>FFFFB?:BFFF:199?B
@M04999:289:000000000-L3R54:1:1101:14094:12388 2:N:0:408
CTAGACTACCGGGGTATCTAATCCTGTTTGCTCCCCACGCTTTCGCATCTCAGCGTCAGTATCTGTCCAGAAGGCCGCCTTCGCCACCGGTATTCCTCCACATCTCTACGCATTTCACCGCTACACGTGGAATTCTACCTTCCTCTACAATACTCCAGATAACCAGTTTTAAGTGCAATTCCCAGGTTGAGCCCGGGGCTTTCACACCTAACTTAATTATCCGCCTACATGCCCTTTACGCCCAGTCATTCCGATTAACGCTCGCACCCTCCGTATTACCGCGGCTGCTGGCACGGAGTT
+
CCCCCGGGGGGGGGGGGGGGGGGGGGGGGGGGGGGGGGGGGGGGGGGGGGGGGGGGGGGGGGGGGGGGGGGGGGGGGGGGGGGGGGGGGGGGGGGGGGGGGGGGGGGGGGGGGGGGGGGGGGGGGGGGGGGGGGGGGGGGGGGGGGGGGGGGGGGGGGGGGGGGGGGGGGGGGGGGFGFGGGGGGGGGGGGGGGGGGGGGFFFFFFFFFFFFFFFFFFFFFE@FFFFFFFFFFFFFF9CBFBFDFFFFFFFFFFB??FFFFFFBFFFFFFFFB?BFFFFF?F9;417?FBBFF?<9>96B
@M04999:289:000000000-L3R54:1:1101:20806:12392 2:N:0:408
GGACTACCATCTAATCCTGTTTGCTACCCACGCTTTCGAGCATGAACGTCAGTGTTATCCCAGGAGGCTGCCTTCGCCATCGGTATTCCTCCACATCTCTACGCATTTCACTGCTACACGTGGAATTCTACCTCCCTCTGACACACTCTAGTTAGACAGTTTCAAATGCACGTCCCAAGTTGAGCTCGGGGATTTCACATCTGACTTATCTAACCGTCTGCGCTCGCTTTACGCCCAGTAATTCCGATTAACGCTCGCACCCTACGTATTACCGCGGCTGCTGGCACGTAGTTACCCGGTT
+
CCCCCGGGGGGGGGGGGGGGGGGGGGGGGGGGGGGGGGGGGGGGGGGGGGGGGGGGGGGGGGGGGGGGGGGGGGGGGGGGGGGFFGGGGGGGGGGFGGGGGGGGGGGGGGGGGGGGGGGGGGGGGGGGGGGGGGGGGGGGGGGGGGGGGGGGGGGFGGGGGGGGCGGGGGGFGGGGFGFGGGGGGGGGGGGGGGGFGGGGFFFFFFFFFFFFFFFBFFFBFFF==AFA=BEFF@9=57>FCE5@EEFFFF3CDF?;919>9DFDFBB2)54<4?;9>>96??>0107(4(4<94).4712(
@M04999:289:000000000-L3R54:1:1101:19915:12404 2:N:0:408
GGGACTACTGGGGTATCTAATCCTGTTCGCTACCCATGCTTTCGAACCTCAGCGTCAGTTACAGACCAGAGAGCCGCCTTCGCCACTGGTGTTCTTCCATATATCTACGCATTCCACCGCTACACATGGAGTTCCACTCTCCTCTTCTGCACTCAAGAAAAACAGTTTCAGCTGCACTTCCCCGGTTAAGCCGAGGGCTTTCACAGCTGACTTGTTCTCCCGCCTGCGTTCGCTTTACGCCCAATAAATCCGGACAACGCTGGCCACCTACGTATTACCGCGGCTGCTGGCACGTAGTCAC
+
CC<C<FFGGGCACC,CFGGGFFFGFGGGGG7@+C,CEF8EGEGGFF<@FGGFGGF:FG@,C6EF9ECAEFGFE?F@FGGGGGDEGGGGCFFFFFF,EFGGGGGAFEEFF7FGCGGGDGGGEGGGDCDFF@EA:,ECF;E,DFCF;9BEAF=DFFD@FD,=E8CFFFGCGGGG,DDFB+0DD?FEE@>8CC,<EE79;D5;FACFF+*35>:A2?99?AA4A=@9592@;(3;1@019;<E69?,5@845<3,4:>0((,4?,,:3::??:7?:<4025.8>19>;B???0:0.:?04:)-)
@M04999:289:000000000-L3R54:1:1101:23552:12437 2:N:0:408
ATCACGCGTGTCATTTTCTTTTCTCGTCCGCTCTTCCTCACTTCCCCCGCCTTCAACACTCTCTCCGCCCCCCGCCGCCCCCGCCCGTTGCCCACTTAACTATCTCTACCCCCCTTCGCCACACTGGCCACGTCTTTTCTTTTCCGCTCCTACCTAAAATCATCGCTTCCTACTCCCCACCCCTACACACAGTTTTACACGCATTGTCTTTCTTCCCCCCGCGCAGCCTCCGTCTCCATCAACACACAGTTCGCTCCACCCGCGAAGTCTTTCTGCCCCCCATGCTCCGTATATGTATGTC
+
-8,68,,+=+=C,,;,,CE,CF9-@,68B++,6C6,6E,,;,6CFGE++++B8C<,C<,,:C<,,,+,68:C:6++++>:+++++484,+8<F,8,A,,,5?,5,8,,9,<3:>+,,+++++,+,8,,,,5++*,*,373,<;2@*714*1,442,,,2,5<B,,*,**<,,,08,)2)/*1)=**+03***0++2+22*)02))1*/.6)..*1*,73,)(-(-((.(((,4((()6)0)),.3(((.)).(,((((.,(((-(-(,)).).))4)((-((((()))((..).)).)))-
@M04999:289:000000000-L3R54:1:1101:26333:12460 2:N:0:408
GACTACCCGGGTATCTAATCCTGTTTGCTACCCACGCTTTCGAGCATGAACGTCAGTGTTATCCCAGGAGGCTGCCTTCGCCATCGGTATTCCTCCACATCTCTACGCATTTCACTGCTACACGTGGAATTCTACCTCCCTCTGACACACTCTAGTTAGACAGTTTCAAATGCACGTCCCAAGTTGAGCTCGGGGATTTCACATCTGACTTATCTAACCGTCTGCGCTCGCTTTACGCCCAGTAATTCCGATTAACGCTCGCACCCTACGTATTACCGCGACTGCTGGCACGTATTTAGCC
+
CCCCCGGGGGGGGGGGGGGGFEGGFGGFGFGFGGGEGGEGGGCEFGGGGGGGGGGGGGGGGGGGGGGFDEGGGGEGGGGGGGGGGGGCFGGGGGGGGGG8FCFGGGGGGGGGGFGGGGGGGGGGGGGGGFFGGGGGFEFGGGGGCDFFGGGGGFFDFGGGGGG=FDGGGGGGGGGGFGBDGGGGFFDGGFGGEGGGGGGGFFFFFFFFCAEEFFFFEFFF>9BDFF>A?FFFFFFE=@9B??;CEFFFFFD12@EC?03<@9>>9?0??0())45<AF9>9BFF:>3>?(.:3?).424).
@M04999:289:000000000-L3R54:1:1101:13054:12464 2:N:0:408
TGTAAGACTACCCGGGTATCTAATCCTGTTCGCTCCCCACGCTTTCGTCCATCAGCGTCAATCGGTATTTAGTAACCTGCCTTCGCAATCGGGGTTCTGTGTAATATCTATGCATTTCACCGCTACACTACACATTCCAGCTACTTCAATACTATTCAAGATTAACAGTATCAACGGCAGTTCTACAGTTAAGCTGCAGGTTTTCACCGCTGACTTATCAACCCGCCTACGGACCCTTTAAACCCAATAAATCCGGATAACGCTCGCATCCTCCGTATTACCGCGGCTGCTGGCACGGAGT
+
CCCCCGGGGGGGGGGGGGGGGGGGGGGGGGGGGGGGGGGGGGGGGGGGGGGGGGGGGGGGGGGGGGGGGGGGGGGGGGGGGGGGGGGGGGGGGGGGGGGGGGGGGFGGGGGGGGGGGGGGGGGGGGGGGGGGGGGGGGGGGGGGGGGGGGGGGGGGGGGGGGGGGGGGGGGGGGGGFGFGGGGGGGGGGGGFGGGGGGGGFFFFFFFFFFBFFFFFFFFEFFFFFFFFFFDFFFFFFF@FFFFFFF@FF<CEFFF3;FF@EF>:BB;16>:BFFFFFFFFB<1>B19B>?7>BB038;(,-
@M04999:289:000000000-L3R54:1:1101:8580:12468 2:N:0:408
GACTACAGGGGTATCTAATCCTGTTCGCTCCCCACGCTTTCGTCCATCAGCGTCAATCGGTATTTAGTAACCTGCCTTCGCAATCGGGGTTCTGTGTAATATCTATGCATTTCACCGCTACACTACACATTCCAGCTACTTCAATACTATTCAAGATTAACAGTATCAACGGCAGTTCTACAGTTAAGCTGCAGGTTTTCACCGCTGACTTATCAACCCGCCTACGGACCCTTTAAACCCAATAAATCCGGATAACGCTCGCATCCTCCGTATTACCGCGGCTGCTGTCACGGAGTTAGCC
+
CCCCCGGGGGGGGGGGGGGGGGGGGGGGGGGGGGGGGGGGGGGGGGGGGGGGGGGGGGGGGGGGGGGGGGGGGGGGGGGGGGDGGGGGGGGGGGGGGGGGGGGGGGGGGFGGGGGGGGGGGGGGGGGGGGGGGGGGGGGGGGGGGGGGGGGGGGGGGGGGGGGGGGGGGGG6EGGGFGFGGGGGGGGGGGGGGGGGGGGGFFFFFFFFFFFFFFFFFFBFFBFAFDF@@>@FDFFFFFFFFFFFFC?EFF>F@FFFFF;@FFFFFFFFFFFFFFFFFB>>;BFFFF?)5<A?FBBBBFF<.
@M04999:289:000000000-L3R54:1:1101:3311:12486 2:N:0:408
ACATGACTACACGGGTATCTAATCCTGTTTGCTCCCCACGCTTTCGCATCTCAGCGTCAGTATCTGTCCAGAAGGCCGCCTTCGCCACCGGTATTCCTCCACATCTCTACGCATTTCACCGCTACACGTGGAATTCTACCTTCCTCTACAATACTCCAGATAACCAGTTTTAAGTGCAATTCCCAGGTTGAGCCCGGGGCTTTCACACCTAACTTAATTATCCGCCTACATGCCCTTTACGCCCAGTCATTCCGATTAACGCTCGCACCCTCCGTATTACCGCGGCTGCTGGCTCGGAGTT
+
CCCCCGGGGGDGGGFGGGGGGGGGGGAFFGGGGF8FFGEGGGGCFBFGEGFGGGGGGGGGGDEGGGGFGFGGGFGGGDCGGEGGGCFGEGGCCF<FFCGGEGFDEGGGGGGGGGGGGFGGEGCEGGGGGFGGGGGGFGGGFFGGGGGED=ACEFCFFF?EFGGDFGGGGGGFEFDDF79DDD<9AFFCFGGC?CEG5CG>9999BEFFA>B=BFFF4AF?=?:25555>(6?E;(.6@EF;6;(:;.;AE5<6(38((/--,:<2>09131:?B:(.2).4(4461((-5::0(49(-36(
@M04999:289:000000000-L3R54:1:1101:24103:12551 2:N:0:408
TAGACTACCGGGGTATCTAATCCTGTTCGCTCCCCACGCTTTCGTCCATCAGCGTCAATCGGTATTTAGTAACCTGCCTTCGCAATCGGGGTTCTGTGTAATATCTATGCATTTCACCGCTACACTACACATTCCAGCTACTTCAATACTATTCAAGATTAACAGTATCAACGGCAGTTCTACAGTTAAGCTGCAGGTTTTCACCGCTGACTTATCAACCCGCCTACGGACCCTTTAAACCCAATAAATCCGGATAACGCTCGCATCCTCCGTATTACCGCGGCTGCTGGCACGGAGTTAC
+
CCCCCGGGGGGGGGGGGGGGGGGGGGGGGGGGGGGGGGGGGGGGGGGGGGGGGGGGGGGGGGGGGGFGGGGGGGGGGGGGGGGGGDGGGGGGGGGFFGGGGGGGGGGFGGGGFGGGGGGGGGGGGGGGGGGGGGGGCFFGGGGGGGFGGGGGGGGGGGFGGGGCGGGGGGGGGGGGFGFGGGGGGGGGGGFGGGGGGGGGFFFFFFFFF2B49F>FFFFDFBF=9@FF=@BFFFFE<CEFFF<DFFECFEEFF;?FEBF02(4914;BFFB9<10744AF9F110,8?BBFFFB109FFF.
@M04999:289:000000000-L3R54:1:1101:8578:12608 2:N:0:408
CAGACTACTAGGGTATCTAATCCTGTTCGCTACCCATGCTTTCGAACCTCAGCGTCAGTTACAGACCAGAGAGCCGCCTTCGCCACTGGTGTTCTTCCATATATCTACGCATTCCACCGCTACACATGGAGTTCCACTCTCCTCTTCTGCACTCAAGAAACATAGTTTCAGCTGCAGTTCCCCAGTTAAGCTGGGGGCTTTCACAGCTGACTTATCTTCCCGCCTGCGTTCGCTTTACGCCCAATAAATCCGGACAACGCTTGCCACCTACGTATTACCGCGTCTGCTGGCACTTAGTT
+
CCCCCGGGGGGGGGGGGGGGGGGGGGGGGGGGEGGGGGGGGGGGGGGGGGGGGGGGGGFFGGGGGGGGGGGGGGGGGGGGGGGGGGGGGGGGGGGGGGGGGGGFGGGGGGGGGGGGGGGGGGGGGGGGGGGGGGGGGGGGGGGGGFGGGGGGEFGFGGGGGGGGFGGGGGGGGGFGFGFGGGGGGGGGGGGGGGGGGGGGFAAFCFFFF@CC5FFFEFFFFFFAFF9B>DFFFF>DFFFF9;;1@@FECE;B0;>@<=@FFFBFFF?BF?F??7ABA<4((3((43<AF:BF?0,6)6:
@M04999:289:000000000-L3R54:1:1101:16295:12630 2:N:0:408
GGACTACTAGGGTATCTAATCCTGTTCGCTACCCATGCTCTCGAACCTCAGCGTCAGTTACAGACCAGAGAGCCGCCTTCGCCACTGGTGTTCTTCCATATATCTACGCATTCCACCGCTACACATGGAGTTCCACTCTCCTCTTCTGCACTCAAGAAAAACAGTTTCAGCTGCACTTCCCCGGTTAAGCCGAGGGCTTTCACAGCTGACTTGTTCTCCCGCCTGCGTTCGCTTTACGCCCAATAAATCCGGACAACGCTTGCCACCTACGTATTACCGCGGCTGCTGGCACGTAGTTAGC
+
CCCCCGGGGGGGGGGGGGGGGGGGGGGGGGGGGGGGGGGGGGGGGGGGGGGGGGGGGGGGGGGGGGGGGGGGGGGGGGGGGGGGGGGGGGGGGGGGGGGGGGGGGGGGGGGGGGGGGGGGGGGGGGGGGGGGGFGGGGGGGGGGGGGGGGGGGGGGGGGGGGGGGGGGGGGGGGGGFGFGGGGGGGGGGGGGGGGGGGGGFFFFFFFFFF=EEFFFFFFFFFFFFFFFFFFF@FFFFFDBFFFDEFEFFFF@FFFFFFB?FBFFFFFFF?FFFF?DFBFFFFFFFBDFF???B?804:<2-
@M04999:289:000000000-L3R54:1:1101:11726:12631 2:N:0:408
GGTGACTACCCGTGTATCTAATCCTGTTTGCTCCACACGCTTTCGCATTTCAGCGTCAGTCTCTCTCCAGAACGCCGCATCCGTCACCGGTATTTCCCTACATCTCTACGCATTTCACCGCTACACGTGGTATTCTACCCTCCTCTACAATACTACATTTAACCAGTTTTAAGTACTATGCCCAGGTTGACCCCGTGTCCTTCACACCTAACTCAATCCTCCGCCTACGTCCTTTTTACCACTAGTCCCCCCGAATAACGCTCGCACCCTCATTATCACGGCGGCTGCTACTCTGTCATCC
+
BC@CC8EC<CCF,,C6@966C<,-@,F,C8CCEF,C,C6+B,,CFF7@:,,,E<+8@@7E,CCF,,;C<E,,,+86@+74+B,,,8=,86F+B?,C55,9:AAF?F;,C4>:CF,AFE9>:+@CB,@FFE+,,7=>AE,4,6CFG;D99FF,@C,36,,387BEF+E=D:E8E:C,+?++6++6::,,@<,E,@++9997+40*3B*@C5)08+;A*1*1;754:9(((0(0(**0*/7*/6(6//1).(((.((((1/291100((-218()-)4))-(-2199962).-).))6)).))
@M04999:289:000000000-L3R54:1:1101:17827:12648 2:N:0:408
GACTACTCGGGTATCTAATCCTGTTCGCTCCCCACGCTTTCGTCCATCAGCGTCAATCGGTATTTAGTAACCTGCCTTCGCAATCGGGGTTCTGTGTAATATCTATGCATTTCACCGCTACACTACACATTCCAGCTACTTCAATACTATTCAAGATTAACAGTATCAACGGCAGTTCTACAGTTAAGCTGCAGGTTTTCACCGCTGACTTATCAACCCGCCTACGGACCCTTTAAACCCAATAAATCCGGATAACGCTCGCATCCTCCGTATTACCGCGGCTGCTGGCACGGAGTTAGCC
+
CCCCCGGGGGGGGGGGGGGGGGGGGGGGGGGGGGGGGGGGGGGGGDGGGGGGGGGGGGGGGGGGGGGGGGGGGGGGGGGGGGGGGGGGGGGGGGGGGGGGGGGGGGGGGGGGGGGGGGGGGGGGGGGGGGGGGGGGGGGGGGFBFGGGGGGGGGGGGGGGGGGGGGGGGGGGGGGGFGFGGGGGGGGGGGGGGGGFGFGGFFFFFFFFFFFFFFFFFFFF>BAFFF5@@BFFFFFFFFFFD68EFFFFFFFFFFFFF;?;>>B?FFFF7>:<?FFB9?>F>>BFFFFFF<BBB09:?DFF?
@M04999:289:000000000-L3R54:1:1101:7826:12662 2:N:0:408
GCGGGACTACTGGGGTATCTAATCCTGTTTGCTACCCACGCTTTCGAGCATGAACGTCAGTGCTATCCCAGGAGGCTGCCTTCGCCATCGGTATTCCTCCACATCTCTACGCATTTCACTGCTACACGTGGAATTCTACCTCCCTCTGACACACTCTAGTTTGACAGTTTCAAATGCACGTCCCAAGTTGAGCTCGGGGATTTCACATCTGACTTATCTAACCGTCTGCGCTCGCTTTACGCCCAGTAATTCCGATCAACGCTCGCACCCTACGTATTACCGCGGCTGCTGGCACGTAGTT
+
CCCCCGGGGGGGGGGGGGGGGGGGGGGGGGGGGGGGGGGGGGEGGGGGGGGGGGGGGGGGGGGGGGGGGGGGGGGGGGGGGGGGGGGGGGGGGGGGGGGGGGGFGGGGGGGGGGGGGGGGGGGGGGGGGGGGGGGGGGGGGGGGGGGGGGGGGGGGGGGFGGGGFGGGGGGGGGGGFGFGGGGGGGGGGGFGGFGGGGGDDFFFFFFFFFF5AFFFFFFFFFDAFAFFFF>BFF>6>9CFFF09?;4CEFEFFFFF(6@@@>?BFF>>FFBFFB?<A?DF<?F6>>>FFFFFF74:11:?<
@M04999:289:000000000-L3R54:1:1101:8180:12687 2:N:0:408
TGTTGGACTACTGGGGTATCTAATCCTGTTTGCTCCCCACGCTTTCGCATCTCAGCGTCAGTATCTGTCCAGAAGGCCGCCTTCGCCACCGGTATTCCTCCACATCTCTACGCATTTCACCGCTACACGTGGAATTCTACCTTCCTCTACAATACTCCAGATAACCAGTTTTAAGTGCAATTCCCAGGTTGAGCCCGGGGCTTTCACACCTAACTTAATTATCCGCCTACATGCCCTTTACGCCCAGTCATTCCGATTAACGCTCGCACCCTCCGTATTACCGCGGCTGCTGGCACGGAGT
+
CCCCCGGGGGGGGGGGGGGGGGGGGGGGGGGGGGGGGGGGGGGGGGGGGGGGGGGGGGGGGGGGGGGGGGGGGGGGGGGGGGGGGGGGGGGGGGGGGGGGGGGGGGGGGGGGGGGGGGGGGGGGGGGGGGGGGGGGGGGGGGGGGGGGGGGGGGGGGGGGGGGGGGGGGGGGGGGGFGFGGGGGGGGGGGGGGGGGGGGDFFFFFFFFFFFFFFFFFFFFFFFFFFFFFFFFFEFFFFFFFFFFFFFFFFFFFFFFF08C<3,48BFFFFBF::>?<?FFFF09>61690:D8?18:BF04
@M04999:289:000000000-L3R54:1:1101:25411:12729 2:N:0:408
GACGGACTACAAGGGTATCTAATCCTGTTTGCTACCCACGCTTTCGAGCATGAACGTCAGTGTTATCCCAGGAGGCTGCCTTCGCCATCGGTATTCCTCCACATCTCTACGCATTTCATTGCTACACGTGGAATTCTACCTCCCTCTGACACACTCTAGTTAGACAGTTTCAAATGCACGTCCCAAGTTGAGCTCGGGGATTTCACATCTGACTTATCTAACCGTCTGCGCTCGCTTTACGCCCAGTAATTCCGATTAACGCTCGCACCCTACGTATTACCGCGGCTGCTGGCACGTAGTT
+
CCCCCGGGGGGGGGGGGGGGGGGGGGGGGGGGFGGGGGGGGGGGGGGGGGGGGGGGGFGGGGGGGGGGGGGGGGGGGGGGGGGGGGGGGGGGGGGGGGGGGGG@B9BFFGGGGGGGGG,CEGGDGGGGGGGGAFGGGGGGGCFEFGGFFGGGGGDGGGGEGGGGFGGEGFFGGGGGFGFGG?DGGGFGGGGFG=FGDGGC>FFFFFFFFF@EFFFFFFFFFFFF4=BBFAB29>FFB2CFFFFFFF;CF<?CC;?030)7<66?69636:?F:F?B9:<A2<6;>934:7>8018<:::66
@M04999:289:000000000-L3R54:1:1101:5370:12743 2:N:0:408
CTACTCGGGTATCTAATCCTGTTTGCTACCCACGCTTTCGAGCATGAACGTCAGTGTTATCCCAGGAGGCTGCCTTCGCCATCGGTATTCCTCCACATCTCTACGCATTTCACTGCTACACGTGGAATTCTACCTCCCTCTGACACACTCTAGTTAGACAGTTTCAAATGCACGTCCCAAGTTGAGCTCGGGGATTTCACATCTGACTTATCTAACCGTCTGCGCTCGCTTTACGCCCAGTAATTCCGATTAACGCTCGCACCCTACGTATTACCGCGGCTGCTGGCACGTAGTTAGCCGG
+
CCCCCGGFGGGGGGGGGGGGGGGGGGGGGFGGGGGGGGGGFGGGGGFGGGGGGGGGGGGGGGGGGGFGGGGGGGGGGFGGGGGGGGGGGGGGGGGGGGGGGGGGGGGGGGGGGGGGGGGGGGGFGCGGGGGGGGGGGGGGGGF8EFGGGGGGFGGGGGGGGGGFFFGGGGGGGFGFEGF?FGGGGGGGGGGGGGGGDGCGFFFFCFFFCEFFFFFFDBBAFFFFFFDFFFF>=CFFFF=6@EFFFFFF;?;<EFFF@F>BFF;FF?BFF?<0>DF<9>(461<00860<?F(6<BF2A?9(
@M04999:289:000000000-L3R54:1:1101:3454:12769 2:N:0:408
CCAGACTACTCGGGTATCTAATCCTGTTTGCTCCCCACGCTTTCGCATCTCAGCGTCAGTATCTGTCCAGAAGGCCGCCTTCGCCACCGGTATTCCTCCACATCTCTACGCATTTCACCGCTACACGTGGAATTCTACCTTCCTCTACAATACTCCAGATAACCAGTTTTAAGTGCAATTCCCAGGTTGAGCCCGGGGCTTTCACACCTAACTTAATTATCCGCCTACATGCCCTTTACGCCCAGTCATTCCGATTAACGCTCGCACCCTCCGTATTACCGCGGCTGCTGGCACGGAGTTC
+
CCCCCGGGGGGGGGGGGGGGGGGGGGGGGGGGGGGGGGGGGGGGGGGGGGGGGGGGGGGGGGGGGGGGGGFGGGGGGGGGGGGGGGGGGGGGGGGGGGGGGGGGGGGGGGGGGGGGGGGGGGGGGGGGGGGGGGGGGGGGGGGGGGGGGFGGGGGGFFGGGGGGGGGGGGFGGGGGFGFGGGGGGGGGGGGGGGGCDDDGF>AAFFFFFF=BFFFFFFFCCFFFFFFFBFEEFFF@E>EB@BFD@FEEFFFFFF0?;EF?BFF>F9B>FFFFFB6:?<BFB026>9(:?2:6(.4,1(4:)
@M04999:289:000000000-L3R54:1:1101:16412:12773 2:N:0:408
CGGGTGACTACCAGGGTATCTAATCCTGTTCGCTCCCCACGCTTTCGTCCATCAGCGTCAATCGGTATTTAGTAACCTGCCTTCGCAATCGGGGTTCTGTGTAATATCTATGCATTTCACCGCTACACTACACATTCCAGCTACTTCAATACTATTCAAGATTAACAGTATCAACGGCAGTTCTACAGTTAAGCTGCAGGTTTTCACCGCTGACTTATCAACCCGCCTACGGACCCTTTAAACCCAATAAATCCGGATAACGCTCGCATCCTCCGTATTACCGCGGCTGCTGGCACGGAGT
+
CCCCCGGGGGGGGGGGGGGGGGGGGGGGGGGGGGGCGGGGGGGGGGGGGGEGGGGGGGGGGGGGGFGGGGGGGGGGGGGGGGGGGGGGGGGGGGGGGGGGGGGGDGGGGGGGGGGGGGGGFEFGGGGGGGGGGGGGGGGGGGGGGGGGGCFGGGGGGGGGGGGGGFGGGGGGGGGGEDFGGGGGGGGGGGGGGFGGGFGFFFFFFAFFFFFFFFFFFFFFFFFFFFFFDFFF@FFDD@FFFFFFF@@@FEEEFEF@FFFFEFFFFFFFFFBFFFFBFF:AF<?>;>B>9??B70:DF7>>-
@M04999:289:000000000-L3R54:1:1101:26421:12781 2:N:0:408
GACTACAAGGGTATCTAATCCTGTTCGCTCCCCACGCTTTCGTCCATCAGCGTCAATCGGTATTTAGTAACCTGCCTTCGCAGTCGGGGTTCTGTGTAATATCTATGCATTTCACCGCTACACTACACATTCCAGCTACTTCAATACTATTCAAGATTAACAGTATCAACGGCAGTTCTACAGTTAAGCTGCAGGTTTTCACCGCTGACTTATCAACCCGCCTACGGACCCTTTAAACCCAATAAATCCGGATAACGCTCGCATCCTCCGTATTACCGCGGCTGCTGGCACGGAGTTAGCC
+
CCCCCGGGGGGGGGGGGGGGGGGGGGGGGGGGGGGGGFGGGGGGGGGGGGGGGGGGGGGGGGGGGGGGGGDGGGGGGGGGGGGGGGGGGGGGGGGGGGGGGGGGGGGGGGGGGGGGGGGGGGGGGGGGGGGGGGGGGGGGGGGGFGGGGFGGGGGCGGGGGGGGGGGGGGGG6EGGFGFGGGGGGGGGFGGFGGGGGGGGFFFFFFFFFFEEEFFFDFFB>AAFFFFFF=@FFEFE>E6BF@@EFFFFFB>DFDE<@B<719>:>B<A?F?BF:FFDBFF>>;64347:036(424(5497
@M04999:289:000000000-L3R54:1:1101:20480:12808 2:N:0:408
AAGACTACCCGGGTATCTAATCCTGTTCGCTCCCCACGCTTTCGTCCATCAGCGTCAATCGGTATTTAGTAACCTGCCTTCGCAATCGGGGTTCTGTGTAATATCTATGCATTTCACCGCTACACTACACATTCCAGCTACTTCAATACTATTCAAGATTAACAGTATCAACGGCAGTTCTACAGTTAAGCTGCAGGTTTTCACCGCTGACTTATCAACCCGCCTACGGACCCTTTAAACCCAATAAATCCGGATAACGCTCGCATCCGCCGTATTACCGCGGCTGCCGGCACGGAGTT
+
CCCCCGGGGGGGGGGGGGGGGGGGGGGGGGGGGGGGGGGGGGGGGDGGGGGGGGGGGGGGGGGGGGGGGGGGGGGGGGGGGGGGDCGGGGGGGGGGGGGGGGGGGGGGGGGGGGGGGGGGGGGGGGGFGGGGGGGGGGGGGGGGGGFGGGGGGGGFDGGGGGGGGGGGGGGGGDDEFGFGGGGGFGGGGGFGGGGGGGGGFFFFF>DE9ABECFFFFFFDFBFFDFFF2>=@DFFFEECFDF@;84<)9EEFF@FFFF;BFFFF>BF(--492?<B><4:>0(-362.4(739?((-41
@M04999:289:000000000-L3R54:1:1101:18632:12810 2:N:0:408
CTTGACTGCCGGGGTATCTAATCCTGTTTGCTCCCCACGCTTTCGCATCTCAGCGTCAGTATCTGTCCAGAAGGCCGCCTTCGCCACCGGTATTCCTCCACATCTCTACGCATTTCACCGCTACACGTGGAATTCTACCTTCCTCTACAATACTCCAGATAACCAGTTTTAAGTGCAATTCCCAGGTTGAGCCCGGGGCTTTCACACCTAACTTAATTATCCGCCTACATGCCCTTTACGCCCAGTCATTCCGATTAACGCTCGCACCCTCCGTATTACCGCGGCTGCTGGCACGGAGTT
+
CCCCCGGGGGGGGGGGGGGGGGGGGGGGGGGGGGGGGGGGGGGGGGGGGGGGGGGGGGGGFGGGGGGGGGGGGGGGGGGGGGGGGGGGGGGGGGGFGGGGGGGGGGGGGGGGGGGGGGGGGGGGGGGGGGGGGGGGGGGGGGGGGGGGGGGGGGGGGGGGGGGFFGGGGGGGGGGGFGFGGGCFGDGGGGGGGGGGGGGGFFFFFFFFFFFDFFFFFFFFFFDDDFFFFFFFFFFFFFFDF@FFFE3<ECFF@<:1?AA(1823;BFFFFFF>43174AABBFF>FFF>B?FFFF>B>BF
@M04999:289:000000000-L3R54:1:1101:14376:12812 2:N:0:408
GACTACCCGGGTATCTAATCCTGTTCGCTCCCCACGCTTTCGAGCATGAACGTCAGTGTTATCCCAGGAGGCTGCCTTCGCCATCGGTATTCCTCCACATCTCTACGCATTTCACCGCTACACTACACATTCCAGCTACTTCAATACTATTCAAGATTAACAGTATCAACGGCAGTTCTACAGTTAAGCTGCAGGTTTTCACCGCTGACTTATCAACCCGCCTACGGACCCTTTAAACCCAATAAATCCGGATAACGCTCGCATCTTCCGTATTACCGCGGCTGCTGGCACGGAGTTAGCC
+
CCCCCGGGGGGGGGGGGGGGGGGGGGGGGGGGGGGGGGGGGGGGGGGGFGGGGGGGGGGGGGGGGGGGGGGGGGGGGGGGGGGGGGGGGGGGGGGGGGGGGGGGGGGGGGGGGGGGGGGGGGGGGGGGGGGGGGGGGGGGGGGGGGGGGGGGGGGGGGGGGGGGGGGGGGGGGGGGFDFGGGGGGGGGGGGGGGGGGGGGFFFFFFFFFFFFFFFFFFFFFFFFFFFFF>FFFFEFFFFFF@D;A<CE;BFFFDFFFBDBFBFFFFFFFFFF?F<<B<F;9>>>??7??8<B91(382<<4
@M04999:289:000000000-L3R54:1:1101:23901:12836 2:N:0:408
CGACTACCCGGGTATCTAATCCTGTTCGCTACCCATGCTTTCGAACCTCAGCGTCAGTTACAGACCAGAGAGCCGCCTTCGCCACTGGTGTTCTTCCATATATCTACGCATTCCACCGCTACACATGGAGTTCCACTCTCCTCTTCTGCACTCAAGAAAAACAGTTTCAGCTGCACTTCCCCGGTTAAGCCGAGGGCTTTCACAGCTGACTTGTTCTCCCGCCTGCGTTCGCTTTACGCCCAATAAATCCGGACAACGCTTGCCACCTACGTATTACCGCGGCTGCTGGCACGTAGTTAGC
+
CCCCCGGGCEEGGGGGGGGGGGGGGGGGGFEGGGFGFFEGGGGGGGGGGGGGGGGGGGGGGGGGFGGGGGGGGGGGGGGFGGGGGGGGGGGGGFGGGGGGGGGGFGGGGGGGGFGGGGGGGGGGGGGGGGGGGGGGGGFGGFFGGGFGGGGGFFDFG8=FGGGGGFFCFGGGGFFCFGFGGGGGGGGGGGGGCECDGGFGFFFFFFFFFF=EBF8FCFFDEFFFFFF?FFFFF@@FF;?F@?;DF8EFFFB041(4<06?BB?>A???BFFFFB?9>>:>>09>>F?:313??324:45<4
@M04999:289:000000000-L3R54:1:1101:19355:12906 2:N:0:408
GACTACCCGGGTATCTAATCCTGTTTGCTCCCCACGCTTTCGCATCTCAGCGTCAGTATCTGTCCAGAAGGCCGCCTTCGCCACCGGTATTCCTCCACATCTCTACGCATTTCACCGCTACACGTGGAATTCTACCTTCCTCTACAATACTCCAGATAACCAGTTTTAAGTGCAATTCCCAGGTTGAGCCCGGGGCTTTCACACCTAACTTAATTATCCGCCTACATGCCCTTTACGCCCAGTCATTCCGATTAACGCTCGCACCCTCCGTATTACCGCGGCTGCTGGCACGGAGTTAGCC
+
CCCCCGGGGGGGGGGGGGGGGGGGGGGGGGGGGGGGGGGGGGGGGGGGGGGGGGGGGGGGGGGGGGGGGGGGGGGGGGGGGGFGGGGGGGGGGGGGGGGGGGGGGGGGGGGGGGGGGGGGGGGGGGGDGGGGGGGGGGGGGGGGGGGGGGGGGGGGGGGGGGGGGGGGGGGGGCGGFGFGGGGGGGGGGGFGGGGGGFGGFFFFFFFFFFFFFFFFFFFFFFFFFFFFFEDEFFFFF<>EFDEEEEFFFFDF?FCFFFFF;FFF7<:6?638??FF409B>F>>B:?BFBB<99;FFBAA:
@M04999:289:000000000-L3R54:1:1101:12111:12915 2:N:0:408
TGCGACTACCAGGGTATCTAATCCTGTTTGCTCCCCACGCTTTCGCATCTCAGCGTCAGTATCTGTCCAGAAGGCCGCCTTCGCCACCGGTATTCCTCCACATCTCTACGCATTTCACCGCTACACGTGGAATTCTACCTTCCTCTACAATACTCCAGATAACCAGTTTTAAGTGCAATTCCCAGGTTGAGCCCGGGGCTTTCACACCTAACTTAATTATCCGCCTACATGCCCTTTACGCCCAGTCATTCCGATTAACGCTCGCACCCTCCGTATTACCGCGGCTGCTGGCACGGAGTT
+
CCCCCGGGGGGGGGGGGGGGGGGGGGGGGGGGGGGGGGGGGGGGGGGGGGGGGGGGGGGGGGGGGGGGGGGGGGGGGGGGGGGGGGGGGGGGGGGGGGGGGGGGGGGGGGGGGGGGGGGGGGGGGGGGGGGGGGGGGGGGGGGGGGGGGGGGGGGGGGGGGGGGGGGGGGGGGGGGFGFGGGGGGGGFGGGGGGGGGGGGFFFFFFFEBBEBFFFFFFFFFCFFFFFFFFEF4@@DEFE.3@FFFE4)6?EFF;@@0?;?0?FF>0>>63(303::0<AF?>>FFBFF7:(8(3213048
@M04999:289:000000000-L3R54:1:1101:13723:12942 2:N:0:408
AGACTACCCGGGTATCTAATCCTGTTCGCTCCCCACGCTTTCGTCCGTCAGCGTCAATCGGTATTTAGTAACCTGCCTTCGCAATCGGGGTTCTGTGTAATATCTATGCATTTCACCGCTACACTACACATTCCAGCTACTTCAATACTATTCAAGATTAACAGTATCAACGGCAGTTCTACAGTTAAGCTGCAGGTTTTCACCGCTGACTTATCAACCCGCCTACGGACCCTTTAAACCCAATAAATCCGGATAACGCTCGCATCCTCCGTATTACCGCGGCTGCTGGCACGGAGTTAGC
+
CCCCCGGGGGGGGGGGGGGGGGGGGGGGGGGGGGGGGGGGGGGGGGGGGGGGGGGGGGGGGGGGGGGGGGGGGGGGGGGGGGGGGGGGGGGGGGGGGGGGGGGGGGGGGGGGGGGGGGGGGGGGGGGGGGGGGGGGGGGGGGGGFGGGGGGGGGGGGGGGGGGGGGGGGGGGEGGGFGFGGGGGGGGGGGGGGGGGGGGGFFFFFFFFFFFFFFFFFFFFFFFFFFDFFFFFF@FEFFFFFFFFEFFFFFF@FFFFFFFFF>FFFFB<AFBFB??BFFFFBB>F>B?BFBBFFF(4:?FF:
@M04999:289:000000000-L3R54:1:1101:6511:12945 2:N:0:408
GACTACCCGGGTATCTAATCCTGTTTGCTCCCCACGCTTTCGCATCTCAGCGTCAGTATCTGTCCAGAAGGCCGCCTTCGCCACCGGTATTCCTCCACATCTCTACGCATTTCACCGCTACACGTGGAATTCTACCTTCCTCTACAATACTCCAGATAACCAGTTTTAAGTGCAATTCCCAGGTTGAGCCCGGGGCTTTCACACCTAACTTAATTATCCGCCTACATGCCCTTTACGCCCAGTCATTCCGATTAACGCTCGCACCCTCCGTATTACCGCGGCTGCTGGCACGGAGTTAGCC
+
CCCCCGFGGGGGDFGGFGGGGGGGFCGCFFGCEFGDGEEFE@FGECFGFGGE@EGGFFGGGGGGG@FCFGGGGGGGGGGGDFGGGGGGGGGFDFGGGFFFGDEFFFGGGEGGGGFGGGDDEGGGGGGGGGGGGCGGGGFGGGGGGGGGGGGFEGGGGGGGGGGGGFGGGGFGCDCF?D9F?;9EGG?8ECFCDDGG47?CF9AFDFFFBEFB=FFFEFF@FF?@F@EFEFFF@;4C0?6:<03<AE?<?@6<17?9?FFFF>9BFF<?B>?10744A?629>FBFF:(44<6619?:A2:4
@M04999:289:000000000-L3R54:1:1101:9555:12971 2:N:0:408
TTCGACTACCAGGGTATCTAATCCTGTTTGCTCCCCACGCTTTCGCATCTCAGCGTCAGTATCTGTCCAGAAGGCCGCCTTCGCCACCGGTATTCCTCCACATCTCTACGCATTTCACCGCTACACGTGGAATTCTACCTTCCTCTACAATACTCCAGATAACCAGTTTTAAGTGCAATTCCCAGGTTGAGCCCGGGGCTTTCACACCTAACTTAATTATCCGCCTACATGCCCTTTACGCCCAGTCATTCCGATTAACGCTCGCACCCTCCGTATTACCGCGGCTGCTGGCACGGAGTT
+
CCCCCGGGGGGGGGGGGGGGGGGGGGGGGGGGGGGGGGGGGGGGGGGGGGGGGGGGGGGGGGGGGGGGGGGGGGGGGGGGGGGGGGGGGGGGGGGGGGGGGGGGGGGGGGGGGGGGGGGGGGGGGGGGGGGGGGGGGGGGGGGGGGGGGGGGGGGGGGGGGGGGGGGGGGGGGGGGFGCGFGGGGGGGGGGGGGGDGGGDAFFFFFFFFFEFFFABEFFFFFDFFFFFFFEFEFFFFFFFFFFFFFFFFF?3@?<@DEF?>?FBBBFFBFBB>?087ABA396>F9;BFFF<0)--9>(.
@M04999:289:000000000-L3R54:1:1101:7807:12996 2:N:0:408
GAGACGACTACCCGGGTATCTAATCCTGTTTGCTACCCACGCTTTCGAGCATGAACGTCAGTGTTATCCCAGGAGGCTGCCTTCGCCATCGGTATTCCTCCACATCTCTACGCATTTCACTGCTACACGTGGAATTCTACCTCCCTCTGACACACTCTAGTTAGACAGTTTCAAATGCACGTCCCAAGTTGAGCTCGGGGATTTCACATCTGACTTATCTAACCGTCTGCGCTCGCTTTACGCCCAGTAATTCCGATTAACGCTCGCACCCTACGTATTACCGCGGCTGCTGGCACGTAGT
+
CCCCCGGGGGGGGGGGGGGGGGGGGGGGGGGGGGGGGGGGGGGGGGGGGGGGGGGGGGGGGGGGGGGGGGGGGGGGGGGGGGGGGGGGGGGGGGGGGGGGGGGGGGGGGGGGGGGGGGGGGGGGGGGGGGGGGGGGGGGGGGGGGGGGGGGGGGGGGGGGGGGGGGGGGGGGGGGGFGFGGGGGGGGGGGFFGGGGGGGGFFFFFFFFCFFFFFFFFFFFFFE<=@@DFFFFFFFFFFFFFFFFF??EF?C5ECFFF7;ECFBFFF>BF3?B:?FFFFFFFF066(49>F?:?04?FFBFB
@M04999:289:000000000-L3R54:1:1101:4642:13020 2:N:0:408
ACCGACTACCGGGGTATCTAATCCTGTTTGCTCCCCACGCTTTCGCACCTGAGCGTCAGTCTTTGTCCAGGGGGCCGCCTTCGCCACCGGTATTCCTCCAGATCTCTACGCATTTCACCGCTACACCTGGAATTCTACCCCCCTCTACAAGACTCTAGCCTGCCAGTTTCGAATGCAGTTCCCAGGTTGAGCCCGGGGATTTCACATCCGACTTGACAGACCGCCTGCGTGCGCTTTACGCCCAGTAATTCCGATTAACGCTTGCACCCTCCTTATTACCCCGGCTGCTGGCACGGAGTTT
+
CCCCCGGGGGGGGGGGGGGGGGGGGGGGGGGGGGGGGGGGGGGGGGGGGGGGFGGGGGGGFFGGGGGGGGGGGGGGGGGGGGGGGDEGGGGGGGGGGGFGGGGGGFGGGGGGGGGGGGGGGGDGFGFFCG?FGFFGFGGGGGGGEGGGGDGFGC@GF9CFGGGFGGGGGGGC@?FGFGFGGFFFFCFGGFGGGGGGGGGGFAFFFFFF3;0;>AFF@F?BFB19>?F?6?6BFBBFF<BFFF>:::ADF4-64:B2:2<69?:B?),43(3:(6)-6<44((-(32(,57((.40;108?-
@M04999:289:000000000-L3R54:1:1101:7653:13024 2:N:0:408
GACTACAGGGGTATCTAATCCTGTTTGCTCCCCACGCTTTCGCATCTCAGCGTCAGTATCTGTCCAGAAGGCCGCCTTCGCCACCGGTATTCCTCCACATCTCTACGCATTTCACCGCTACACGTGGAATTCTACCTTCCTCTACAATACTCCAGATAACCAGTTTTAAGTGCAATTCCCAGGTTGAGCCCGGGGCTTTCACACCTAACTTAATTATCCGCCTACATGCCCTTTACGCCCAGTCATTCCGATTAACGCTCGCACCCTCCGTATTACCGCGGCTGCTGGCACGGAGTTAGCC
+
CCCCCGGGGGGGGGGGGGGGGGGGGGGGGGGGGGGGGGGGGGGGGGGGGGGGGGGGGGGGGGGGGGGGGGGGGGGGGGGGGGGGGGGGGGGGGGGGGGGGGGGGGGGGGGGGGGGGGGGGGGGGGGCFGGGGGGGGGGGGGGGDFGGGGGGGGGGGGGGGGGGGGFGGGGGGGGGFFFFGGGGGGGGGFEGGGG>DGGGGFFCFFFFFFFFFFFFFFFFFFFFFDBEEF@DEFE<EFFFA@@FEEEFFFF@0<0CCD9816>FFFFFF?9<0::DF<:69369>BBBF?()(-(-:(4<A7
@M04999:289:000000000-L3R54:1:1101:19070:13034 2:N:0:408
GGACTACACGGGTATCTAATCCTGTTCGCTCCCCACGCTTTCGTCCATCAGCGTCAATCGGTATTTAGTAACCTGCCTTCGCAATCGGGGTTCTGTGTAATATCTATGCATTTCACCGCTACACTACACATTCCAGCTACTTCAATACTATTCAAGATTAACAGTATCAACGGCAGTTCTACAGTTAAGCTGCAGGTTTTCACCGCTGACTTATCAACCCGCCTACGGACCCTTTAAACCCAATAAATCCGGATAACGCTCGCATCCTCCGTATTACCGCGGCTGCTGGCACGGAGTTAGC
+
CCCCCGGGGGGGGGGGGGGGGGGGGGGGGGGGGGGGGGGGGGGGGGGGGGGGGGGGGGGGGGGGGGGGGGGGGGGGGGGGGGGGGGGGGGGGGGGGGGGGGGGGGGGGGGGGGGGGGGGGGGGGGGGGGGGGGGGGGGGGGGGGGFGGGGGGGGGGGGGGGGGGGGGGGGGGGGGGFGFGGGGGGGGGGGGGGGGGGGGGFFFFFFFFFBEFFFFFFFFFFFFFFFF>FFFFFFFEFFFFFFDFEF<EFEFFF@FFF?@@?BFF?BF<AB6?::?FFFFFF(9;BBFFF?BBF99;?FA>6
@M04999:289:000000000-L3R54:1:1101:26172:13049 2:N:0:408
GACTACCAGGGTATCTAATCCTGTTTGCTACCCACGCTTTCGAGCATGAACGTCAGTGTTATCCCAGGAGGCTGCCTTCGCCATCGGTATTCCTCCACATCTCTACGCATTTCACTGCTACACGTGGAATTCTACCTCCCTCTGACACACTCTAGTTAGACAGTTTCAAATGCACGTCCCAAGTTGAGCTCGGGGATTTCACATCTGACTTATCTAACCGTCTGCGCTCGCTTTACGCCCAGTAATTCCGATTAACGCTCGCACCCTACGTATTACCGCGGCTGCTGGCACGTAGTTAGCC
+
CCCCCGGGGGGGGGGGGGGGGGGGGGGGGGGGGGGGGGGGGGFFGGGGGGGGGGGGGGGGGGGGGGGGGGGGGGGGGGGGGGGGGGGGGGGGGGGGGGGGGGGGGGGGGGGGGGGGGGGGGGGGGGGGGGGGGGGGGGGGGGGGGGGGGGGGGGGGGGGGGGGGGGGGGGGGGGGGFGFGGGGGGGGGGGGGGGGGGGGGFFFFFFFBEFF@EFFFFFFFFFFBFABBDFFFFF4@@FFEFFFFFFFFFFDFFDFF;;?FFFF>>FFFFFF<A3<D<?>9BB2(03:0:<>?<0::B).63
@M04999:289:000000000-L3R54:1:1101:5499:13055 2:N:0:408
CAAGACTACCGGGGTATCTAATCCTGTTCGCTCCCCACGCTTTCGTCCATCAGCGTCAATCGGTATTTAGTAACCTGCCTTCGCAATCGGGGTTCTGTGTAATATCTATGCATTTCACCGCTACACTACACATTCCAGCTACTTCAATACTATTCAAGATTAACAGTATCAACGGCAGTTCTACAGTTAAGCTGCAGGTTTTCACCGCTGACTTATCAACCCGCCTACGGACCCTTTAAACCCAATAAATCCGGATAACGCTCGCATCCTCCGTATTACCGCGGCTGCTGGCACGGAGTT
+
CCCCCGGGGGGGGGGGGGGGGGGGGGGGGGGGGGGGGGGGGGGGGGGGGGGGGGGGGGGGGGGGGGGGGGGGGGGGGGGGGGGGGGGGGGGGGGGGGGGGGGGGGGGGGGGGGGGGGGGGGGGGGGGGGGGGGGGGGGGGGGGGGGGGGGGGGFCGGGFFGGGGGGGGGGGGGGDGAGFGGGGGGGGGGGGGGGGGGGGFFFFFFFFFBF>DEFFFFF@=FDFFFFFF@FFFFFFFFFFFEDFF@@)=EEFFBF;DFFFB>::BB9032<2:96:?F<4<?F(46366:030(.449>BF
@M04999:289:000000000-L3R54:1:1101:19766:13057 2:N:0:408
GGACTACACGGGTATCTAATCCTGTTCGCTACCCATGCTTTCGAACCTCAGCGTCAGTTACAGACCAGAGAGCCGCCTTCGCCACTGGTGTTCTTCCATATATCTACGCATTCCACCGCTACACATGGAGTTCCACTCTCCTCTTCTGCACTCAAGAAAAACAGTTTCAGCTGCACTTCCCCGGTTAAGCCGAGGGCTTTCACAGCTGACTTGTTCTCCCGCCTGCGTTCGCTTTACGCCCAATAAATCCGGACAACGCTTGCCACCTACGTATTACCGCGGCTGCTGGCACGTAGTTAGC
+
CCCCCGGGGGGGGGGGGGGGGGGGGGGGGGGGGGGGGGGGGGGGGGGGGGGGGGGGGGGGGGGGGGGGGGGGGGGGGGGGGGGGGGGGGGGGGGGGGGGGGGGGGGGGGGGGGGGGGGGGGGGGGGGFGGGGGGGGGGGGGGGGGGGGGGGGGGGGCGFGGGGGGGGGGGGGGGGGFGFGGGGGGGGGGGGG9CEGGGGGFFFFBFFFFFFAEFFFFFFF;@FFBDFFFF?BFFFFCFFFBD?FFEFEEFFF?02?F6(3:BBFFFB2????7>?44ABF999>FFF:BF?BF?:6:BD<<
@M04999:289:000000000-L3R54:1:1101:8899:13064 2:N:0:408
TTCGACTACAGGGGTATCTAATCCTGTTTGCTCCCCACGCTTTCGCATCTCAGCGTCAGTATCTGTCCAGAAGGCCGCCTTCGCCACCGGTATTCCTCCACATCTCTACGCATTTCACCGCTACACGTGGAATTCTACCTTCCTCTACAATACTCCAGATAACCAGTTTTAAGTGCAATCCCCAGGTTGAGCCCGGGGCTTTCACACCTAACTTAATTATCCGCCTACATGCCCTTTACGCCCAGTCATTCCGATTAACGCTCGCACCCTCCGTATTACCGCGGCTGCTGGCACGGAGTTT
+
CCCCCGGGGGGGGGGGGGGGGGGGGGGGGGGGGGGGGGGGGGGGGGGGGGGGGGGGGGGGFGFGGGGGGGGGGGGGGGGGGGGGGGGDGGGGGGGGGGGFGGGGGGGGGGGGGGGGGGGGGGGGGGGGGGEGGGGFFFGGGGGGGGGGGGGGGGGGGGGFGGGGGGGGGGGGGGGGFGFGGGFGGGGGGGGGGGGG<DGDFFFFFFFFFFFFFFFAC>CCCEFFFFFFEC3@EF8;EFFD?>;?D@<<?EFEFFD6BFFBFFFB;B>9???B6(220<A>:03>1(,:?:0004(,7>BB.
@M04999:289:000000000-L3R54:1:1101:25363:13097 2:N:0:408
TAGACTACACGGGTATCTAATCCTGTTCGCTCCCCACGCTTTCGTCCATCAGCGTCAATCGGTATTTAGTAACCTGCCTTCGCAATCGGGGTTCTGTGTAATATCTATGCATTTCACCGCTACACTACACATTCCAGCTACTTCAATACTATTCAGGATTAACAGTATCAACGGCAGTTCTACAGTTAAGCTGCAGGTTTTCACCGCTGACTTATCAACCCGCCTACGGACCCTTTAAACCCAATAAATCCGGATAACGCTCGCATCCTCCGTATTACCGCGGCTGCTGGCACGGAGTT
+
CCCC@FECFGGBCFCGGGGGGFFG@FGGGGCGGGGGG@CGCFGGCGEEFGGG?FFGCCFGFGE,6EEGGGFGGGFFDEEFGF>C@FGGGDD>>E?FD5@BFGGGG<F,AFBFFEGGGGDDCEEFGGFFGFFCAFGC>8=DF8EGG88DGFG=EFFFFC8D8EGG9E=DFGGFEEDEBGFGGGGGEGGGAFGFFGGGGGGC@FFFFDDFF=DEFFAF?AF5BFFFFFFF255>@D8@3?EF@FF;8;34?C@3(33;AFD9@BBF1:6>3<:7<1:?)6A6>>0602?FF00(7<0(48:
@M04999:289:000000000-L3R54:1:1101:14666:13100 2:N:0:408
TTATCGACTACTGGGGTATCTAATCCTGTTTGCTCCCCACGCTTTCGCATCTCAGCGTCAGTATCTGTCCAGAAGGCCGCCTTCGCCACCGGTATTCCTCCACATCTCTACGCATTTCACCGCTACACGTGGAATTCTACCTTCCTCTACAATACTCCAGATAACCAGTTTTAAGTGCAATTCCCAGGTTGAGCCCGGGGCTTTCACACCTAACTTAATTATCCGCCTACATGCCCTTTACGCCCAGTCATTCCGATTAACGCTCGCACCCTCCGTATTACCGCGGCTGCTGCCACGGAGT
+
CCCCCGGGGGGGGGGGGGGGGGGGGGGGGGGGGGGFCFGGGGGGGGGGGGGGGGGGGGGGGGGGGGGGGFGGFGGGGGGDGGGGGGGCFEGGGGGGGGGGGGGGGGGGGGGGGGGGGGGGGGGGGGGGGGGGGGGFGGGGGGGGFGGGGFD?FGGGDFGGGGGGGGGGGFGGGG?FF7DFGGGGFCGFGGFGCGGGGGGCDFF49FFFFFFFFFFFFFFFFFFFFF>>DB;CEE@FFFFFF<D>BFF;@EECC<E0(:?<AB>(19;;926(:?>61:BFFF(1;13(4?B?)4)49>91-
@M04999:289:000000000-L3R54:1:1101:18847:13102 2:N:0:408
GGACTACAGGGGTATCTAATCCTGTTTGCTCCCCACGCTTTCGCATCTCAGCGTCAGTATCTGTCCAGAAGGCCGCCTTCGCCACCGGTATTCCTCCACATCTCTACGCATTTCACCGCTACACGTGGAATTCTACCTTCCTCTACAATACTCCAGATAACCAGTTTTAAGTGCAATTCCCAGGTTGAGCCCGGGGCTTTCACACCTAACTTAATTATCCGCCTACATGCCCTTTACGCCCAGTCATTCCGATTAACGCTCGCACCCTCCGTATTACCGCGGCTGCTGGCACGGAGTTAGC
+
CCCCCGGGGGGGGGGGGGGGGGGGGGGGGGGGGGGGGGGGGGGGGGGGGGGGGGGGGGFGGGGGGGGGGGGGGGGGGGGGGGGGGGGGFEGGGGGGGGGGGGGGGGGGGGEGGGGGGGGGGGGGGGGGGGGGGGCFGGGGGGGGGGGGGGGGGGGGGGFFGGGGGGGGGGFGGGGGFGFGGGGGGG8CFGGGEGG7CCF>>FFAFFFFEFFFFFFFFFFFEB@@FFFF@357>1@EEFFFFFF;EA57?E;6@D@CF?B?FFFFB286:2>??:74AA?F>FF>F?>?BBFF:B>9?<2<4
@M04999:289:000000000-L3R54:1:1101:25695:13109 2:N:0:408
GATCAGCCTACACGGGTATCTAATCCTGTTCGCTCCCCACGCTTTCGTCCATCAGCGTCAATCGGTATTTAGTAACCTGCCTTCGCAATCGGGGTTCTGTGTACTCTCTATGCATTTCACCGCTACACTACACATTCCAGCTACTCCAATACTATTCAAGATTAACAGTATCAACGGCAGTTCTACAGTTAAGCTGCAGGTCTTCACCGCTGTCTTATCAACACGCCTACGGCCCCTTTAAACCCAATAAATCCGGATAACGCTCGCCTCCTCCGTATTACCGCGGCTGCTGGCATCGAGT
+
C-B<,E,,;@E<FDDGGDGAEC@C<;C<EFFEEFG+D,,@CCE6C<CE:8@FFFGGDFGC,C<F,BE7,,<CFG<FGEFFAF<B4,,8=<,:>+>@,CB,E9?,C,,AC5E,<AFA,C9;AEE7+@FFCFGGDB==EF,@D8AF,,@,,42D=FGGGGFFFFGG>D88@FFFCA+@*=?65;C:CGF6<;7CC9:7FGG5C*3=+3;955)5)3+:A+18BB*--(((-0(((/(3(5;:<97;6<1/)7CEFFF6,((/7;92?2((-(4:0:6-8(.):26137(-,,4:(18),47:5
@M04999:289:000000000-L3R54:1:1101:28668:13156 2:N:0:408
TGACTACCGGGGTATCTAATCCTGTTCGCTACCCATGCTTTCGAACCTCAGCGTCAGTTACAGACCAGAGAGCCGCCTTCGCCACTGGTGTTCTTCCATATATCTACGCATTCCACCGCTACACATGGAGTTCCACCCTCCTCTTCTGCACTCAAGAAAAACAGTTTCAGCTGCACTTCCCCGGTTAAGCCGAGGGCTTTCACAGCTGACTTGTTCTCCCGCCTGCGTTCGCTTTACGCCCAATAAATCCGGACAACGCTTGCCACCTACGTATTACCGCGGCTGCTGGCACGTAGTTAGC
+
CCCCCGGGGGGGGGGGGGGGGGGFGGGGGGGGGGGGFGGGGGGFGGGGGGGGGGGGGGGGGGGGGGGFGGFGGGGGGGGGGGGGGGGGGGGGGGGGGGGEGGGGGGGFGGGGEFFGGGGGGGGGGGG8FGGGGGGGGGGGGGGGGGGGGGGGGGGGGGGGGGGGGGGGGGGGGGGGFGFGDFG+BEECAFFG>CEDGGGFFFFFFFFFFFFFFFFFF8B=?>FF@;62112212?CFF<A>B???)-):?;>B(36?B;?<?<:A?B?:::?<<:AB41,,491(4?>:::?B?:8BA<B<
@M04999:289:000000000-L3R54:1:1101:3943:13166 2:N:0:408
GACCGACTACACGGGGATCTAATCCTGTTCGCTCCCCACGCTTTCGTCCATCAGCGTCAATCGGTATTTAGTAACCTGCCTTCGCAATCGTGGTTCTGTGTAATATCTATGCATTTCACCGCTACACTACACATTCCAGCTACTTCAATACTATTCAAGATTAACAGTATCAACGGCAGTTCTACAGTTAAGCTGCAGTTTTTCACCGCTGACTTATTAACCCGCCTACGGACCCTTTCAACCCAATAAATCCGGATATCGCTCGCATCTTCCGTATTACGTCGTCCGCTGGCACTCACTT
+
@<@A,@FGGG,6B::++8CCEEF<,CFECFGG7,@CFGC+@@,C9@;,88@C<C8@B:@,CF7:69,CCFGG<FG9A<?FGGGGGE+C<F,BBB7FFEGCAA,,CAF9FF9,,,C9<,C=FEFFFFF,?FEGCBFG9=FFGDFFACF;,==E===DG,3DDG=9E?FFGDFF81C8*+0+55+@,3,3@23EFEC5F*+5+1001B8*85)-59B99++8:>B2>229B22(596/()/;);@0?/344;5<;6>D?()),(4:>>FB>).4)(54886::(4((-((-(((3()(((().
@M04999:289:000000000-L3R54:1:1101:7708:13192 2:N:0:408
TCGGACTACCGGGGTATCTAATCCTGTTTGCTCCCCACGCTTTCGCATCTCAGCGTCAGTATCTGTCCAGAAGGCCGCCTTCGCCACCGGTATTCCTCCGCATCTCTACGCATTTCACCGCTACACGTGGAATTCTACCTTCCTCTACAATACTCCAGATAACCAGTTTTAAGTGCAATTCCCAGGTTGAGCCCGGGGCTTTCACACCTAACTTAATTATCCGCCTACATGCCCTTTACGCCCAGTCATTCCGATTAACGCTCGCACCCACCGTATGACCGCGCCTGCTGGCACCGATGTT
+
<@C<<@@8@F@:F@@@CEEE@F,CC<@CFFGEAF87AFFEEEGE@:@@FED9B6@@FGCGDC6<CFAE<6FEEE@<@FFGGGF,4?B,@CB:??@A?FFCGG:FBFDGGGG:+6F?F<FCCCFFEF7A=@:>F8ECAF3@=@D8DDD9==8AF,E@C8E8ACDEGC7<EC:CC@+5+532+59EG5D<:E8FFF7*;*9))/;88FA:->)09BFF488?A3/:?(/:;C3=3;@@FEC8:(413;?>2<AB3(4<(-.33:1(4(70?(3(91:1,).(-(,((--4:).(.),49(-4)
@M04999:289:000000000-L3R54:1:1101:5785:13195 2:N:0:408
AGACTACACGGGTATCTAATCCTGTTCGCTCCCCACGCTTTCGTCCATCAGCGTCAATCGGTATTTAGTAACCTGCCTTCGCAATCGGGGTTCTGTGTAATATCTATGCATTTCACCGCTACACTACACATTCCAGCTACTTCAATACTATTCAAGATTAACAGTATCAACGTCAGTTCTACAGTTAAGCTGCAGGTTTTCACCGCTGACTTATCAACCCGCCTACGGACCCTTTAAACCCAATAAATCCGGATAACGCTCGCATCCTCCGTATTACCGCGTCTGCTGTCACGGAGTTAGC
+
<BCCCGGFFG:@CFGFFGGGGGFGGFEFCFEGFGGGDGE@FFCFFEEGFCFFEFGGDGGGDFGFGGGGGFFGGGFGGFFGGGG7FGGEEEGGGGGGDFGECGGFGGGGGFGGF<ECFECEE8FGF8AFGGGGGCEGFFFGD;EA,EEFC8EGGG,,>9@ADFGED9:FGG@63@88<CD7=FGGGF8DFFG,C<E:F7=CFFC8@AF?ACEECFFFE6C79A2:@5=2(5-6>3>C?:BFD@;354>CEE(((//;@<0((,37167<B:>?:235>4112(-4:96)),))((-48(.:-
@M04999:289:000000000-L3R54:1:1101:5569:13249 2:N:0:408
CGACTACTCGGGTATCTAATCCTGTTCGCTCCCCACGCTTTCGTCCATCAGCGTCAATCGGTATTTAGTAACCTGCCTTCGCAATCGGGGTTCTGTGTAATATCTATGCATTTCACCGCTACACTACACATTCCAGCTACTTCAATACTATTCAAGATTAACAGTATCAACGGCAGTTCTACAGTTAAGCTGCAGGTTTTCACCGCTGACTTATCAACCCGCCTACGGACCCTTTAAACCCAATAAATCCGGATAACGCTCGCATCCTCCGTATTACCGCGGCTGCTGGCACGGAGTGAGC
+
@CC@CCEEFGEGGDFFG<FCEFCFFFFE:FG@CGFF7FECGGCEFEEFFAFFCF@FCFGGGGFCGFCAEFFGFFB<AE9FFG:@BFC:FGGGGGEFFFEFFGGGG9F,AAFEFBEFFF7=>CFGA=,?<=EEE94,,@D9@DFCGFDDFGGGGF8;B?FFGGGGECFCF8=18CC>F7;DEG7DDFCEGGGGGGGGG?FGFFCA95BEAC5;CFFF<?FA>>44(0659@5>(5>E?EFA<01=E<<.6;0(//6/;;01;29914:7A?F30::A<BFFF99;(,557((4,(-7?()5,
@M04999:289:000000000-L3R54:1:1101:9034:13304 2:N:0:408
TTGACTACACGGGTATCTAATCCTGTTCGCTACCCATGCTTTCGAACCTCAGCGTCAGTTACAGACCAGAGAGCCGCCTTCGCCACTGGTGTTCTTCCATATATCTACGCATTCCACCGCTACACATGGAGTTCCACTCTCCTCTTCTGCACTCAAGAAAAACAGTTTCAGCTGCACTTCCCCGGTTAAGCCGAGGGCTTTCACAGCTGACTTGTTCTCCCGCCTGCGTTCGCTTTACGCCCAATAAATCCGGACAACGCTTGCCACCTACGTATTACCGCGGCTGCTGGCACGTAGTT
+
CCCCCGGGGGGGGGGGGGGGGGGGGGGGGGGGGGGGGGGGGGGGGGGGGGGGGGGGGGGGGGGGGGGGGGGGGGGGGGGGGGGGGGGGGGGGGGGGGGGGGGGGGGGGGGGGGGGGGGGGGGGGGGGGGGGGGGGGGGGGGGGGGGGGGGGGGGGGGGGFGGGGGGGGGGGGGGFFFGFGGGGGGGGEEFGGGGGGGGGGFFFFFFFFFFFFFFFFFFFFFFFFFFFFFFFFFD6@CFDB@FFF@FECEFF>0:96??6>FFFF?DDFFFB?B?ABAAD:;6>>;>?FB?<??<??62<
@M04999:289:000000000-L3R54:1:1101:25820:13312 2:N:0:408
GGGACTACAAGGGTATCTAATCCTGTTTGCTACCCACGCTTTCGAGCATGAACGTCAGTGTTATCCCAGGAGGCTGCCTTCGCCATCGGTATTCCTCCACATCTCTACGCATTTCACTGCTACACGTGGAATTCTACCTCCCTCTGACACACTCTAGTTAGACAGTTTCAAATGCACGTCCCAAGTTGAGCTCGGGGATTTCACATCTGACTTATCTAACCGTCTGCGCTCGCTTTACGCCCAGTAATTCCGATTAACGCTCGCACCCTACGTATTACCGCGGCTGCTGGCACGTAGTTAT
+
CCCCCGGGGGGGGGGGGGGGGGGGGGGGGGGGGGGGGGGGGGGGGGGGGGGGGGGGGGGGGGGGGGGGGGGGGGGGGGGGGGGGGGGGGGGGGGGGGGGGGGGGGGGGGGGGGGGGGGGGGGGGGGFGGGGGFGGGGGGGGGGGGGGGGGGGGGGGFGFGGGGGGGGGGGGFGGGGFGFGDDC8FEFGFFGFGGGGGGGGFACFFFFFFFFFFFFFFCFFAAAFB=E9A=9=BDFF=C=FFF=;;<CEEFEEF@@06>0;18;:6>F0?0.8:>A?)66166(431?FF?F:?<3(42>A)
@M04999:289:000000000-L3R54:1:1101:7751:13330 2:N:0:408
GACTACCCGGGTATCTAATCCTGTTTGCTCCCCACGCTTTCGCATCTCAGCGTCAGTATCTGTCCAGAAGGCCGCCTTCGCCACCGGTATTCCTCCACATCTCTACGCATTTCACCGCTACACGTGGAATTCTACCTTCCTCTACAATACTCCAGATAACCAGTTTTAAGTGCAATTCCCAGGTTGAGCCCGGGGCTTTCACACCTAACTTAATTATCCGCCTACATGCCCTTTACGCCCAGTCATTCCGATTAACGCTCGCACCCTCCGTATTACCGCGGCTGCTGGCACGTAGTTAGCC
+
CCCCCGGGGGGGGGGGGGGGGGGGGGGGGGGGGGGGGGGGGGGGEGGGGGGGGGGGGGGGGGGGGGCFGGGGGGGGGGGGGGFGGGCFGGGGGGGGGGGGGGGGGGGGGGGGGGGGGGGGGGGGGGGGDFGGFGGGGGGGGGGGGGGGFGGGCDFGGGDG?FGGFGGGFGGCGGFFFGFGFF?EGFFGGGGGDEGGGCGGFFFFFFFABEFBEFFFFFFFFFF=D@F<@FDFDFFF<@>E@<EEEFFF<;DDFFC4?FFFFFB>>:6:?910:?<DFFF(4669:??(88?B28:B2:4A7
@M04999:289:000000000-L3R54:1:1101:15943:13352 2:N:0:408
AGACTACTCGGGTATCTAATCCTGTTCGCTCCCCACGCTTTCGTCCATCAGCGTCAATCGGTATTTAGTAACCTGCCTTCGCAATCGGGGTTCTGTGTAATATCTATGCATTTCACCGCTACACTACACATTCCAGCTACTTCAATACTATTCAAGATTAACAGTATCAACGGCAGTTCTACAGTTAAGCTGCAGGTTTTCACCGCTGACTTATCAACCCGCCTACGGACCCTTTAAACCCAATAAATCCGGATAACGCTCGCATCCTCCGTATTACCGCGGCTGCTTGCACGGAGTTAGC
+
6CCCCFDCFGGGEFG<<CFFFGGCGGEEGCFGGGCCCFCGGGEEFECFFFGGGGD@GF,FGGFGFDFEGGGGGEDFFFGFDFE+BFBGD7=FGGCF<??EEE@DC<=BFGGGGGGAFGGGGGGGGCFGGGGGGGFGGFGFEDGGGDGGGDFFFA;EGFGGGFDFG@EGFDGEEECE:DFGFGGGGGGF;FFFGFGGGFCGFFFFDA?>8C=EAAB1*;9@EBFFDB2(((6@BD3>?)7FF?D@);9C5@;;FF;;=,61(7>;:9?43?FB,3?FAD<1(((--82).2)8?>1(,4>B<
@M04999:289:000000000-L3R54:1:1101:9715:13377 2:N:0:408
GACTACCAGGGTATCTAATCCTGTTTGCTACCCACGCTTTCGAGCATGAACGTCAGTGTTATCCCAGGAGGCTGCCTTCGCCATCGGTATTCCTCCACATCTCTACGCATTTCACTGCTACACGTGGAATTCTACCTCCCTCTGACACACTCTAGTTAGACAGTTTCAAATGCACGTCCCAAGTTGAGCTCGGGGATTTCACATCTGACTTATCTAACCGTCTGCGCTCGCTTTACGCCCAGTAATTCCGATTAACGCTCGCACCCTACGTATTACCGCGGCTGCTGGCCCGTAGTTAGCC
+
CCCCCGGGGGGGGFGGGGGGGGGGGFGGGGGFGFGGGGGGGGFFGCFGGGGGGGGGGGGGGGFGFGFGFEGGGGGGGGGGGEFGGEEFGGGG<<<=EFGGGGGGFGGDCGGGGGGGGGFGGGGGGFD7EGGGGGGDFGCEGGGCFAEGGGGGGGGGGGGGGGGGGGFF;FGDAFGGFGEGGGFGGFGGGGGGGEC97CF?FFFFFFF9AEEEEFFAEFF5BDDDF=>A2=B9BDFE225A=BF))9<??3;@?1;C?F?09(.4(8??F022)5-.4(,4(410:?)(3(-72(-(6AAF>
@M04999:289:000000000-L3R54:1:1101:22224:13383 2:N:0:408
TGACTACTCGGGTATCTAATCCTGTTCGCTCCCCACGTTTTCGTCCATCAGCGTCAATCGGTATTTAGTAACCTGCCTTCGCAATCGGGGTTCTGTGTAATATCTATGCATTTCACCGCTACACTACACATTCCAGCTACTTCAATACTATTCAAGATTAACAGTATCAACGGCAGTTCTACAGTTAAGCTGCAGGTTTTCACCGCTGACTTATCAACCCGCCTACGGACCCTTTAAACCCAATAAATCCGGATAACGCTCGCATCCTCCGTATTACCGCGGCTGCTGGCACGGAGTTAGC
+
CCCCCGGGGGGGGGGGGGGGGGGGGGGGGGGGGGGGGGGGGGGGGGGGGGGGGGGGGGGGGGGGGGGGGGGGGGGGGGGGGGGGGGGGGGGGGGGGGGGGGGGGGGGGGGGGGGGGGGGGGGGGGGGGGGGGGGGGGGGGGGGGGGGGGGGGGGGGGGGGGGGGGGGGGGGGGGGGFGFGGGGGGGGGGGGGGGGGGGGGFFFFFFFFFFFFFFFFFFFFFFFFFFFDFFFFFFFFFFFFFF?@FFFEEFFF?F@FFFFFFFB>FFFFFFFF?FFFFFFFF>;>>??DFB?<69;(::AD6
@M04999:289:000000000-L3R54:1:1101:22381:13391 2:N:0:408
GACTACTAGGGTATCTAATCCTGTTTGCTACCCACGCTTTCGAGCATGAACGTCAGTGTTATCCCAGGAGGCTGCCTTCGCCATCGGTATTCCTCCACATCTCTACGCATTTCACTGCTACACGTGGAATTCTACCTCCCTCTGACACACTCTAGTTAGACAGTTTCAAATGCACGTCCCAAGTTGTGCTCGGGGATTTCACATCTGACTTATCTAACCGTCTGCGCTCGCTTTACGCCCAGTAATTCCGATTAACGCTCGCACCCTACGTATTACCGCTGCTGCTGGCACGTAGTTAGCC
+
CCCCCGGGGGGGGGGGGGGGGGGGGGGGGGGGGGGGGGGGGGGGG:FGGGGGGGGGGGGGGGGGGGGGGGGGGGGGGGGGGGGGGGGGGGGGGGGGGGGGGGGGGGGGGGGGGGGGGGGGGGGGGGGGGGGGGGGGGGGGGGGGDGGGGGGGGGGGGGGGGGGGGGGGGGGGDGFGFGEGGGGGGGGGGGGGGGGGGGGGFFFFFFFFEFFEEFFFFFFF>>FFFFFBF>@DDFFFFFBD@>E4?C<CE;67@0C>;9?D9BF036??FFBDA>A4<(((39>?B8:::B?0,(8?94<>:
@M04999:289:000000000-L3R54:1:1101:11564:13393 2:N:0:408
GGCGGACTACAAGGGTATCTAATCCTGTTCGCTACCCATGCTTTCGAACCTCAGCGTCAGTTACAGACCAGAGAGCCGCCTTCGCCACTGGTGTTCTTCCATATATCTACGCATTCCACCGCTACACATGGAGTTCCACTCTCCTCTTCTGCACTCAAGAAAAACAGTTTCAGCTGCACTTCCCCGGTTAAGCCGAGGGCTTTCACAGCTGACTTGTTCTCCCGCCTGCGTTCGCTTTACGCCCAATAAATCCGGACAACGCTTGCCACCTACGTATTACCGCGGCTGCTGGCACGTAGTT
+
CCCCCGGGGGGGGGGGGGGGGGGGGGEFFGGGGGGGGCFGGGGGGGGGGGGGGGGGGGGGGGFGGGGGGGGGGFGGGGCFGGGGGGGGGGGGGGGGGGGGGGGGFGFFGFFCCGGGGGGGGGGGGGGGGGGGGGGFGDFGFFGGGGGGGGFGDFDFFCE88DGFGGFGGGGGGGGGFGFGGDFGGGGGGGGGGGGGDC@DFFFB9BFFFE@BBFFFFFCE6>BFF9?0?@DFFF>6?@;FFDFBF6@>A>457(3:>61?00:?0(44>?BFFBB2A?FFF6>>9>403:020,<<B??(.
@M04999:289:000000000-L3R54:1:1101:15241:13430 2:N:0:408
GACTACCAGGGTATCTAATCCTGTTCGCTCCCCACGCTTTCGTCCATCAGCGTCAATCGGTATTTAGTAACCTGCCTTCGCAGTCGGGGTTCTGTGTAATATCTATGCATTTCACCGCTACACTACACATTCCAGCTACTTCAATACTATTCAAGATTAACAGTATCAACGGCAGTTCTACAGTTAAGCTGCAGGTTTTCACCGCTGACTTATCAACCCGCCTACGGACCCTTTAAACCCAATAAATCCGGATAACGCTCGCATCCTCCGTATTACCGCGGCTGCTGGCACGGAGTTAGCC
+
CCCCCGGGGGGGGGGGGGGGGGGGGGGGGGGGGGGGGGGGGGGGGGGGGGGGGGGFGGGGGGGGGGGGGGGGGGGGGGGGGEEGGGGGGGGGGGGGGGGGGGGGGGGGGGGGGGGGGGGGGGGGGGGGGGGGGGGGGGGGGGGGGGGGGGGGGFGGGGGGGGGGGGGGGGGGGGDGFGFGGGCFGGGGGGGCFFGGGGGGFFFBFFFFFFFFFFFFFFDAFFFFF=@9@BDD:=ECCFFEFFD);EEF@@@@DDAFFF?<BFFFFFFF?>FF?79A>?6;19>;??>?0<F?>09<B<AF:
@M04999:289:000000000-L3R54:1:1101:28510:13460 2:N:0:408
TGACTACTGGGGTATCTAATCCTGTTTGCTACCCACGCTTTCGAGCATGAACGTCAGTGTTATCCCAGGAGGCTGCCTTCGCCATCGGTATTCCTCCACATCTCTACGCATTTCACTGCTACACGTGGAATTCTACCTCCCTCTGACACACTCTAGTTTGACAGTTTCAAATGCACGTCCCAAGTTGAGCTCGGGGATTTCACATCTGACTTATCTAACCGTCTGCGCTCGCTTTACGCCCAGTAATTCCGATTAACGCTCGCACCCTACGTATTACCGCGGCTGCTGGCACGTAGTTAGC
+
CCCCCGGGGGGGGGGGGGGGGGGGGGGGGGGGGGGGGGGGGGGGGGGGGGGGGGGGGGGGGGGGGGGGGGGGGGGGGGGGGGGGGGGGGGGGGGGGGGGGGGGGGGGFGGGGGGGGGGGGGGGGGGGGEGGGGGGGGGGGGGGGGGGGGGGGGGGGGGGGGGGGGGGGGGGGDGGGFGFGGGGGGGGGGGCFG>EGDGGFFFFFFFFFEEFFCFFFFFFFFFFFFF=AADB@@FFEE?@FFFFFF?EFFF17??FEE?>?@FFFF>BB76(()6:>FA:>>B6(-8>?>BFFFF?B<><><
@M04999:289:000000000-L3R54:1:1101:1826:13493 2:N:0:408
TGACTACTCGGGTATCTAATCCTGTTTGCTCCCCACGCTTTCGCATCTCAGCGTCAGTATCTGTCCAGAAGGCCGCCTTCGCCACCGGTATTCCTCCACATCTCTACGCATTTCACCGCTACACGTGGAATTCTACCTTCCTCTACAATACTCCAGATAACCAGTTTTAAGTGCAATTCCCAGGTTGAGCCCGGGGCTTTCACACCTAACTTAATTATCCGCCTACATGCCCTTTACGCCCAGTCATTCCGATTAACGCTCGCACCCTCCGTATTACCGCGGCTGCTGGCACGGAGTTAGC
+
CCCCCGGGGGGGGGGGGGGGGGGGGGGFGGGGGGGEGGGGGGGGGEGGGGGGGGGGGGGGGGGGGGGGFGGGGGGGGGGGGGGGGGGCGGGGGGGGGGGGGGGGGGGGGGGEGGGGGGGGGGGGGGFG+C9FEDCEGDGGGGGGGGGGGGGGGFGFEFFFGGGGGGGGGGGG8DFGFGFFFGGGGGGGGGGGDGCDGG*?FFFFFFFFFFFFFFFFFFFCFFDFFFEC?@BFFFFEC6?E@66@EE3.76@1;7<CEF9<?(29B6<?B(3867>FFBF69>1>>???((2>0,2(-46))
@M04999:289:000000000-L3R54:1:1101:19648:13508 2:N:0:408
TCGTGACTACCCGGGTATCTAATCCTGTTTGCTCCCCACGCTTTCGCATCTCAGCGTCAGTATCTGTCCAGAAGGCCGCCTTCGCCACCGGTATTCCTCCACATCTCTACGCATTTCACCGCTACACGTGGAATTCTACCTTCCTCTACAATACTCCAGATAACCAGTTTTAAGTGCAATTCCCAGGTTGAGCCCGGGGCTTTCACACCTAACTTAATTATCCGCCTACATGCCCTTTACGCCCAGTCATTCCGATTAACGCTCGCACCCTCCGTATTCCCGCGGCTGCTGGCACGACTTT
+
CCCCCGGGGGGGGEGG@FFGGAAFFGGGGGGGGGGGGGGGGGGGFGGGGGGGGGGGGDGGGGGGGFGGGFGGGGGGGGGFGGGGGGEEFFGGDFCGCEGGGGGGG<FFGGGDEGGCFGGGGGGGGGGEAF7F,@,EGFDGGDGGGGGGEFGAGFEFCGFGGGGGD?GGGGGGFGFFFDBFCFGGFG+@DGGFCEFGGDG*9F9F6699>2.>5FCFEFFFFFFF92>@FEE<3=3=@@;FFFF9@644)16??;@6;?A>04:67619121?0(((,.))5(4;(-7(-4)31(.((-((.
@M04999:289:000000000-L3R54:1:1101:25872:13518 2:N:0:408
GCCTGACTACACGGGTATCTAATCCTGTTCGCTACCCATGCTTTCGAACCTCAGCGTCAGTTACAGACCAGAGAGCCGCCTTCGCCACTGGTGTTCTTCCATATATCTACGCATTCCACCGCTACACATGGAGTTCCACCCTCCTCTTCTGCACTCAAGAAAAACAGTTTCAGCTGCACTTCCCCGGTTAAGCCGAGGGCTTTCACAGCTGACTTGTTCTCCCGCCTGCGTTCGCTTTACGCCCAATAAATCCGGACCACGCTTGCCACCTACGTATTACCGCGGCTGCTGGCCCGTAGTT
+
CCCCCGGGGGGGGGGGGGGGGGGGGGGGGGGGGGGGGGGGGGGGGGGGGGGGGGGGGGGGGGGGGGGGGGGGGGGGGGGGGGGGGGGGGGGGGGGGGGFFGGGGG9FFGGGGGGGGGGGGGG@GGGGGGGGGGGGGGGGGGGGGGGGGGGGFFGCEGGGGEGGGEG8EGGGGGGFFFGFGFGGGGGGEGGGGGGGDDDDGFFFFFFFFFE9EFFFFEFFCFFDFFFFFFFFFFDB6?@EFF;(:;DFFFAA2:9616(-309B?26:4<<70((()624>901;(-(-42):?((-((---
@M04999:289:000000000-L3R54:1:1101:9395:13536 2:N:0:408
TGTGACTACAAGGGTATCTAATCCTGTTTGCTCCCCACGCTTTCGCATCTCAGCGTCAGTATCTGTCCAGAAGGCCGCCTTCGCCACCGGTATTCCTCCACATCTCTACGCATTTCACCGCTACACGTGGAATTCTACCTTCCTCTACAATACTCCAGATAACCAGTTTTAAGTGCAATTCCCAGGTTGAGCCCGGGGCTTTCACACCTAACTTAATTATCCGCCTACATGCCCTTTACGCCCAGTCATTCCGATTAACGCTCGCACCCTCCGTATTACCGCGGCTGCTGGCACGGAGTT
+
CCCCCGGGGGGGGGGGGGGGGGGGGGGGGGGGGGGGGGGGGGGGGGGGGGGGGGGGGGGGGGGGGGGGGGGGGGGGGGGGGGGGGGGGGGGGGGGGGGGGGGGGGGGGGGGGGGGGGGGGGGGGGGGGGGGGGGGGGGGGGGGGGGGGGGGGGGDFGGGGGGGGGGGGGGGGFGGGFGFGGGGGFGGGGGGGGGGGGGGGFFFFFFFF@EEBEFFFEFFFFEFFFFFFEFFF=BFFEFF>DBFFFFEAFFFFE07@@F<6@DF>F>BF:BBFFF:?F>DABBF0;B6?FB>?F<?>FBFF
@M04999:289:000000000-L3R54:1:1101:25848:13541 2:N:0:408
AGACTACTAGGGTATCTAATCCTGTTCGCTCCCCACGCTTTCGTCCATCAGCGTCAATCGGTATTTAGTAACCTGCCTTCGCAATCGGGGTTCTGTGTAATATCTATGCATTTCACCGCTACACTACACATTCCAGCTACTTCAATACTATTCAAGATTAACAGTATCAACGGCAGTTCTACAGTTAAGCTGCAGGTTTTCACCGCTGACTTATCAACCCGCCTACGGACCCTTTAAACCCAATAAATCCGGATAACGCTCGCATCCTCCGTATTACCGCGGCTGCTGGCACGGAGTTAGC
+
CCCCCGGGGGGGGGGGGGGGGGGGGGGGGGGGGGGGDGGGGGGGGGGGGGGGGGGGGGGGGGGGGGGGGGGGFGGGGGGGGGGGGGGGGGGGGGGGGGGGGGGGGGGGGGGGGGGGGGGGGGGGGGGGGGGGGGGGGGGGGGGGGGGGGGGGGGGGGGGGGGGGFGGGGGGGGGGGFGFGGGGGGGGGGGGGGGGGGGGGFFFFFFFF=DFFFFFFFFFFFFAAFFFF?>@FFFFFFFFFFFFF@EFFFFF@F1?@=<>FFF;BFF?>BFF?F?:B>D<BF(4;;:?FFF?FF64,-2<B<
@M04999:289:000000000-L3R54:1:1101:21271:13542 2:N:0:408
AGGTGACTACAAGGGTATCTAATCCTGTTCGCTCCCCACGCTTTCGTCCATCAGCGTCAATCGGTATTTAGTAACCTGCCTTCGCAATCGGGGTTCTGTGTAATATCTATGCATTTCACCACTACACTACACATTCCAGCTACTTCAATACTATTCAAGATTAACAGTCTCAACGGCAGTTCTACAGTTAAGCTGCAGGTTTTCACCGCTGACTTATCAACCCGCCTACGGACCCTTTAAACCCAATAAATCCGGCTAACGCTCGCATCCTCCGTATTACCGCGTCTGCTGGCTCGGACTT
+
6A<C8<@6CEAE@G766@6EFFGGGGFFGEGCFGGGCACBFGDGFBEFG@F<EEECGGDDGGFGEFGDGCFFDDDFFCF,?FGGGGCFC=FEEFGGFG,BFGGCAFDFFGFGCFFGCFG>=7ED8EFFFFEGCCFGCD,DE,=DFFF8EGGCF8ECD7=8DGFFFFFG,=EFGGG6?6B09CFFDFDFGCACGA,8CDDF6B5F?9;BAFFA@FFC*+1*;0-)::<27@=(((0:BBC68>78(6333433439(:73;<03(((-37,))4-8:?7)56809(42,643(4(),(4((.
@M04999:289:000000000-L3R54:1:1101:28958:13546 2:N:0:408
GGGGACTACAGGGGTATCTAATCCTGTTCGCTCCCCACGCTTTCGTCCATCAGCGTCAATCGGTATTTAGTAACCTGCCTTCGCAATCGGGGTTCTGTGTAATATCTATGCATTTCACCGCTACACTACACATTCCAGCTACTTCAATACTATTCAAGATTAACAGTATCAACGGCAGTTCTACAGTTAAGCTGCAGGTTTTCACCGCTGACTTATCAACCCGCCTACGGACCCTTTAAACCCAATAAATCCGGATAACGCTCGCATCCTCCGTATTACCGCGGCTGCTGGCACGGAGTTT
+
CCCCCGGGGGGGGGGGGGFFGGGGGGGGGGGGGGGGGGGGGGGGGGEGGGGGGGGGGGGGGGGEEGFGGGGGGGGGGGGGDGGGGDEGGGGGGGGGGGGGGGGGGFEGGGGGFGGGGGGGGGGGGGGGGGGGGGGGGGGGGGGGGGGGGGGGGGGGGFGGGGGGGGGGGGGGGDGGEGFFGFGGGGGGGGCGGGGGGGFGFFFFFFFFFFFFFFFFFFFBAAFF@D=D@F@FFFF8EFEFFDFF?DFFEFE;@9@DFAEF@FFBB>BF?>2:>F?B?9AA?F09043?B?BB758247<:)
@M04999:289:000000000-L3R54:1:1101:16788:13556 2:N:0:408
GACGACTACTAGGGTATCTAATCCTGTTTGCTACCCACGCTTTCGAGCATGAACGTCAGTGTTATCCCAGGAGGCTGCCTTCGCCATCGGTATTCCTCCACATCTCTACGCATTTCACTGCTACACGTGGAATTCTACCTCCCTCTGACACACTCTAGTTTGACAGTTTCAAATGCACGTCCCAAGTTGAGCTCGGGGATTTCACATCTGACTTATCTAACCGTCTGCGCTCGCTTTACGCCCAGTAATTCCGATTAACGCTCGCACCCTACGTATTACCGCGGCTGCTGGCACGTAGTT
+
CCCCCGGGGGGGGGGGGGGGGGGGGGGGGGGGGGGGGGGGGGGGG,FGGGGGGGGGGGGGGGGGGGGGGGGGGGGGGGGGGGGGGGGGGGGGGGGGGGGGGGGGGGGGGGGGGGGGGGGGGGGGGGGGFGGGGGGGGGGGGGGGGGGGGGGGGEFFGGGGGGGGGGGGAFFGGGGGFGFGGGGGFGGGGGGGFGGGGGGCCFFFFFFFFFFFFFFFFFFFF@BDFFFFBFA29@=DFFFFFFFFDFEFFFFFFF;FFFF@B?FF>>B9<B?BF<?A2>AA:>F>>F6:7:(872((.(4<
@M04999:289:000000000-L3R54:1:1101:11592:13590 2:N:0:408
GGGGACTACTGGGGTATCTAATCCTGTTTGCTCCCCACGCTTTCGCATCTCAGCGTCAGTATCTGTCCAGAAGGCCGCCTTCGCCACCGGTATTCCTCCACATCTCTACGCATTTCACCGCTACACGTGGAATTCTACCTTCCTCTACAATACTCCAGATAACCAGTTTTAAGTGCAATTCCCAGGTTGAGCCCGGGGCTTTCACACCTAACTTAATTATCCGCCTACATGCCCTTTACGCCCAGTCATTCCGATTAACGCTCGCACCCTCCGTATTACCGCGGCTGCTGGCACGGAGTT
+
CCCCCGGGGGGGGGGGGGGGGGGGGGGGGGGGGGGGGGGGGGGGGGGGGGGGGGGGGGGGGGGGGGGGGGGGGGGGGGGGGGGGGGGGGGGGGGGGGGGGGGGGGGGGGGGCGGGGGGGGGGGGGGGGGGGGGGGGCFGGGGGGGGGGGG8FGGGGGGGGCDGGGGGEFGFFGGGGFGFGGGFFGF?FGGGFEGGGGDGG>AFFFFFFFF=BEFFFFFFCFEFF@FDDEFFF;@FFFFFD?@@F?E@AEFFFF<@0;?E@BFFFFFF>31:?F?0:BFF><>FFF9(1430:??<-4380
@M04999:289:000000000-L3R54:1:1101:2188:13596 2:N:0:408
CGACTACCCGGGTATCTAATCCTGTTTGCTCCCCACGCTTTCGCATCTCAGCGTCAGTATCTGTCCAGAAGGCCGCCTTCGCCACCGGTATTCCTCCACATCTCTACGCATTTCACCGCTACACGTGGAATTCTACCTTCCTCTACAATACTCCAGATAACCAGTTTTAAGTGCAATTCCCAGGTTGAGCCCGGGGCTTTCACACCTAACTTAATTATCCGCCTACATGCCCTTTACGCCCAGTCATTCCGATTAACGCTCGCACCCTCCGTATTACCGCGGCTGCTGGCACGGAGTTAGC
+
CCCCCGGGGGGGGGGGGGGGGGGGGGFGGGGGGGGDFGGGGGGGGGGGGGGGGGGGGGGGGGGGGGGGGGGGGFFGGGGGGGGGCGGGGEGGGGGGGCEGGGGGGGGGGGGGGGGGGGGGGGGGGCGGGGGGGGGGFGGGGGGGGGFFAGGGGFGGCDCFGGGGGGGGGGGGGGGGFFFFCFGFGGGGGGGGGGGGDGGGFFFFFFFFEFFFFFCFECFFFFFFFFEEFF;DFF86;?6>;<DFFE37?EF<DF?BFFF??F>FFFFB<B92:BFFFA?FBBF1;<??B:<F?((3:2<B>
@M04999:289:000000000-L3R54:1:1101:14311:13599 2:N:0:408
GGCGACTACCCGGGTATCTAATCCTGTTTGCTCCCCACGCTTTCGCATCTCAGCGTCAGTATCTGTCCAGAAGGCCGCCTTCGCCACCGGTATTCCTCCACATCTCTACGCATTTCACCGCTACACGTGGAATTCTACCTTCCTCTACAATACTCCAGATAACCAGTTTTAAGTGCAATTCCCAGGTTGAGCCCGGGGCTTTCACACCTAACTTAATTATCCGCCTACATGCCCTTTACGCCCAGTCATTCCGATTAACGCTCGCACCCTACGTATTACCGCGGCTGCTGGCATGGAGTT
+
CCCCCGGGGGGGGGGDCGGGFFGGFFFGGGGGGGGEGGGEEG<FGGE:FG<FFGGGEGGGGGGGDEGGGGCCFG8@FFEGDGGGGGG8FG@FGGGGAFFGGGGCEFGGGFGGEGGGGGGGGGGGGGGG<FDEAEFDEBEDFFCFFFGGFFFFGEGGGGGFG9DGGGGDGAE?9EDEFDFFGGCGGF@FGGFGGFEGGGDCAFFFFF4B((5:4CFFF>FCCEDF=(:364CFFDE@@CC>0>FFD5<EEFFFF1<6<AB?BF0>>>B>11(41(,.89A966(491((.)((()(.244:
@M04999:289:000000000-L3R54:1:1101:26317:13621 2:N:0:408
GGGTGACTACCAGGGTATCTAATCCTGTTCGCTACCCATGCTTTCGAACCTCAGCGTCAGTTACAGACCAGAGAGCCGCCTTCGCCACTGGTGTTCTTCCATATATCTACGCATTCCACCGCTACACATGGAGTTCCACTCTCCTCTTCTGCACTCAAGAAAAACAGTTTCAGCTGCACTTCCCCGGTTAAGCCGAGGGCTTTCACAGCTGACTTGTTCTCCCGCCTGCGTTCGCTTTACGCCCAATAAATCCGGACAACGCTTGCCACCTACGTATTACCGCGGCTGCTGGCACGTAGTT
+
CCCCCGGGGGGGGGGGGGGGGGGGGGGGGGGGGGGGGGGGGGGGGGGGGGGGGGGGGGGGFGGGGGGGGGGGGGGGGGGGGGCGGGGGGGGGGGGGGGGGGGGGGFGGGGGGGGGGGGGGGGGGGGGGGGFGGGGGGGFGGGGGGGGGGGFGGGGGGGGGGGGFEGGGFGFGFGGGFGFGGGGGGGEGGGGGGGGDGC*<CFFFB6FFBEEEFF6A<8BEFEF@=9@BB>DDD09?0?EF;<;@F0;EFFFFFFB2;(3669?(4:?AF23:2:135(6<.29>F9>06??B02)((.31.
@M04999:289:000000000-L3R54:1:1101:6741:13625 2:N:0:408
TGACTACACGGGTATCTAATCCTGTTCGCTCCCCACGCTTTCGTCCATCAGCGTCAATCGGTATTTAGTAACCTGCCTTCGCAATCGGGGTTCTGTGTAATATCTATGCATTTCACCGCTACACTACACATTCCAGCTACTTCAATACTATTCAAGATTAACAGTATCAACGGCAGTTCTACAGTTAAGCTGCAGGTTTTCACCGCTGACTTATCAACCCGCCTACGGACCCTTTAAACCCAATAAATCCGGATAACGCTCGCATCCTCCGTATTACCGCGGCTGCTGGCACGGAGTTAGC
+
CCCCCGGGGGGGGGGGGGGGGGGGGGGGGGGGGGGGGGGGGGGGGGGGGGGGGGGGGGGGGGFGGGGGGGGGGGGGGGGGGGGGGGGGGGGGGGGGGGGGGGGGGGGGGGGGGGGGGGGGGGGGGGGGGGGGGFGGGGGGGGGGGGGGGGGGGGGGGGGGGGGGGGGGGGGGGGGGFGFGGGGGGGGGGGGGGGGGCGGGCBFFBFFFFFFFFFFFFFFFFFFFFFFFDFFDFFFFFFEF@FFFFFFFFFF@07?EFFFFFFFFFFF?F?B:(.5>FAFBBFF90:8>B?:7?6>F??AA2
@M04999:289:000000000-L3R54:1:1101:8267:13657 2:N:0:408
TAAGACTACCCGGGTATCTAATCCTGTTCGCTACCCATGCTTTCGAACCTCAGCGTCAGTTACAGACCAGAGAGCCGCCTTCGCCACTGGTGTTCTTCCATATATCTACGCATTCCACCGCTACACATGGAGTTCCACTCTCCTCTTCTGCACTCAAGAAAAACAGTTTCAGCTGCACTTCCCCGGTTAAGCCGAGGGCTTTCACAGCTGACTTGTTCTCCCGCCTGCGTTCGCTTTACGCCCAATAAATCCGGACAACGCTTGCCACCTACGTATTACCGCGGCTGCTGGCACGTAGTT
+
CCCCCGGGGGGGGGGGGGGGGGGGGGGGGGGGGGGGGGGGGGGGGGGGGGGGGGGGGGGGGGGGGGGGGGGGGGGGGGGGGGGGGGGGGGGGGGGGGGGGGGGGGGGGGGGGGGGGGGGGGGGGGGGGGGGGGGGGGGGGGGGGGGGGGGGGGFGGGFGDGGGGGGGGGGGGGGGCFGFGGGGGGGGGGGGGGGGGGGGGFFFFFFFFFFFFFFFFFFFEFBFFFF@?FF@FFBDF;EFFFFFFD@FFADFBF>17;B<16?::B?FFFFFF672<:99A<FF>>B>03:?:7<0.18(6
@M04999:289:000000000-L3R54:1:1101:24794:13669 2:N:0:408
ACTTAGACTACTGGGGTATCTAATCCTGTTTGCTCCCCACGCTTTCGCATCTCAGCGTCAGTATCTGTCCAGAAGGCCGCCTTCGCCACCGGTATTCCTCCACATCTCTACGCATTTCACTGCTACACGTGGAATTCTACCTCCCTCTGACACACTCTAGTTAGACAGTTTCAAATGCGCGTCCCAAGTTGAGCTCGGGGATTTCACATCTGACTTATCTAACCGTCTGCGCTCGCTTTACGCCCATTAATTCCGATTAACGCTCGCACCCTACGTCTTCCCTCGGCTTCTGGCACGTCGT
+
CCCCCGFGGGGGGGGGGGGGGGGGGGGGGGGGGGGGGGGGGGGFGFGGGGGFGGGGGGGGGGGGGGGGGGGGGGGGAFCEGGEGGGCCEGDGGDFEFGGGGGGGGFGGGGGGGGGGGGGGDGGGGGGGGGFC7,>DDGFGGGGGGGGGGFF?FCEGGGFGDFGF;+=DEFAC:EGFBGFGGDGGGF6?EG721DCGGDG7?BA>@FFF<BE;<BF=C+84B?5>2>?5>E@FFFF9;<<6>D@BBF136)<??63(-32)6:B01;0(49B6(,-8(26))8A<0(,((.)))48<<:?64
@M04999:289:000000000-L3R54:1:1101:12905:13716 2:N:0:408
TATGACTACCGGGGTATCTAATCCTGTTTGCTCCCCACGCTTTCGCATCTCAGCGTCAGTATCTGTCCAGAAGGCCGCCTTCGCCACCGGTATTCCTCCACATCTCTACGCATTTCACCGCTACACGTGGAATTCTACCTTCCTCTACAATACTCCAGATAACCAGTTTTAAGTGCAATTCCCAGGTTGAGCCCGGGGCTTTCACACCTAACTTAATTATCCGCCTACATGCCCTTTACGCCCAGTCATTCCGATTAACGCTCGCACCCTCCGTATTACCGCGGCTGCTGGCACGGAGTTT
+
CCCCCGGGGGGGGGGGGGGGGGGGGGGGGGGGGGGGGGGGGGGGGGGGGGGGGGGGGGGGGGGGGGGGGGGGGGGGGGCGGGGGGGGGGGGGGGGGGGGGGGGGGGGGGGGGGGGGGGGGGGGGGGGGGGGGGGGGGGGGGFGGGGGGGGGGGGGGGGGGGGGGGGGGGGGGCDFGFGFGGGGGFFGGGGGGGGGGGGGGFFFFFFFFFFFFFFFFFFFEFF@FFFFFFFFFFFFFFEFBFFFFF@@EFFFFFFB?BFF0>BFF9101(,:?>??FFFFF:>F06991?F76(),139(8)
@M04999:289:000000000-L3R54:1:1101:16783:13720 2:N:0:408
TTGACTACCCGGGTATCTAATCCTGTTTGCTCCCCACGCTTTCGCATCTCAGCGTCAGTATCTGTCCAGAAGGCCGCCTTCGCCACCGGTATTCCTCCACATCTCTACGCATTTCACCGCTACACGTGGAATTCTACCTTCCTCTACAATACTCCAGATAACCAGTTTTAAGTGCAATTCCCAGGTTGAGCCCGGGGCTTTCACACCTAACTTAATTGTCCGCCTACATGCCCTTTACGCCCAGTCATTCCGATTAACGCTCGCACCCTCCGTATTACCGCGGCTGCTGGCACGGAGTT
+
CCCCCGGGGGGGGGGGGGGGGGGGGGGGGGGGGGGGGGGGGGGGGCGGGGGGGGGGGGGGGGGGGGGGGGGGGGGGGGGGGGGGGGGGGGGGGGGGGGGGGGGGGGGGGGGGGGGGGGGGGGGGGGGGGGGGGGGGGGGGGGGGGGGGGGGGGGGGGGGGGGGGGGGGGGGGGGGGFGFGGGGGFGGGGGGGGGGGGGGGFFFFFFFFEFFFFFFFFFFFF@FFFDFFFEFFDFFFFFFFFFFFE<EEEFFFFFFFFF?FFFFB>F9BFFFFFFFFFFFFF0;99>6?F???<<FF04:
@M04999:289:000000000-L3R54:1:1101:17513:13722 2:N:0:408
GACTACAAGGGTATCTAATCCTGTTCGCTCCCCACGCTTTCGTCCATCAGCGTCAATCGGTATTTAGCAACCTGCCTTCGCAATCGGGGTTCTGTGTAATATCTATGCATTTCACCGCTACACTACACATTCCAGCTACTTCAATACTATTCAAGATTAACAGTATCAACGGCAGTTCTACAGTTAAGCTGCAGGTTTTCACCGCTGACTTATCAACCCGCCTACGGACCCTTTAAACCCAATAAATCCGGATAACGCTCGCATCCTCCGTATTACCGCGGCTGCTGGCACGGAGTTAGCC
+
CCCCCGGGGGGGGGGGGGGGFGGGGGGGGGGGGGGGGGGFGGGGE,EFGGGGGGGGGGGGGGGGGGGGGGGGGGGGGGGGGGFGGGGGGGGGGGGGGGFFGGGGGGFGGGGGGGFGGGGGGGGGGGGGGGGGGGGGGGGGGGGCFGGGGGGGGGGGGFGGFFGGGGGGFGGGGGGGFGFGGGGGGGGGGGGGGGGGGGGFFF*?>EFADFFFFFFFBFF>EFDFFF==@FFFFEFFFF@>D@DFFFFFF06?7?E<@@<,6>>BF??AFFFBFFBF<B9B(9>B62:?:7?<>904:>9>7
@M04999:289:000000000-L3R54:1:1101:22588:13726 2:N:0:408
CCGGACTACCGGGGTATCTAATCCTGTTTGCTACCCACGCTTTCGAGCATGAACGTCAGTGTTATCCCAGGAGGCTGCCTTCGCCATCGGTATTCCTCCACATCTCTACGCATCTCACTGCTACACGTGGAATTCTACCTCCCTCTGACACACTCTAGTTTGACAGTTTCAAATGCACGTCCCAAGTTGAGCTCGGGGATTTCACATCTGACTTATCTAACCGTCTGCGCTCGCTTTACGCCCAGTACTTCCGATTAACGCTCGCACCCTACGTATTACCGCGGCTGCTGGCACGTAGTTT
+
CCCCCGGGGGGGGGGGGGGGGGGGGGGGGGGGGGGGGGGGGGGGG<FGGGGGGGGGGGGGGGGGGGGGGGGGGGGGGGGGGGGGGGGGGGGGGGGGGGGGGGGGGGGGGGGGGGGGGGGGGGGGGGGGGGGGGGGGGGGGGGGGGGGGGGGGGFGGGGGFGGGGGGFFFGGGGGGGFGFGGDGGGGGGGGGF9FGGGGGGFFFFFFFFFFFFFFFFFFFFFFFDFFFFFFFFF9@F?FEFFFFFFEF)7<C=DFF?FFFFFF?>>>FF?1,863?BBAF4<B>(,471:::?FFFFF?:>)
@M04999:289:000000000-L3R54:1:1101:13486:13740 2:N:0:408
TGCGTGACTACTAGGGTATCTAATCCTGTTTGCTCCCCACGCTTTCGCATCTCAGCGTCAGTATCTGTCCAGAAGGCCGCCTTCGCCACCGGTATTCCTCCACATCTCTACGCATTTCACCGCTACACGTGGAATTCTACCTTCCTCTACAATACTCCAGATAACCAGTTTTAAGTGCAATTCCCAGGTTGAGCCCGGGGCTTTCACACCTAACTTAATTATCCGCCTACATGCCCTTTACGCCCAGTCATTCCGATTAACGCTCGCACCCTCCGTATTACCGCGGCTGCTGGCACGGAGT
+
CCCCCGGGGGGGGGGGGGGGGGGGGGGGGGGGGGGGGGGGGGGGGGGGGGGGGGGGGGGGGGGGGGGGGGGGGGGGGGGGGGGGGGGGGGGGGGGGGGGGGGGGGGGGGGGGGGGGGGGGGGGGGGGGGGGGGGGGGGGGGGGGGGGGGGGGGGGGGGGGGGGGGGGGGGGGGGGGFGFGGGGGGGGGGGGGGGGGGGGGF>FFFFFFF=DF@FFFBFFEFFF?@F@==DFFFE33;@EFE7<122=EFFF3CEE;;@FFE0>FFFFFFBFFFFB66?FFFB?F991>;?F??F1??B00-
@M04999:289:000000000-L3R54:1:1101:25481:13757 2:N:0:408
CGACTACAGGGGTATCTAATCCTGTTTGCTCCCCACGCTTTCGCATCTCAGCGTCAGTATCTGTCCAGAAGGCCGCCTTCGCCACCGGTATTCCTCCACATCTCTACGCATTTCACCGCTACACGTGGAATTCTGCCTTCCTCTACAATACTCCAGATAACCAGTTTTAAGTGCAATCCCCAGGTTGAGCCCGGGGCTTTCACACCTAACTTAATTATCCGCCTACATGCCCTTTACGCCCAGTCATTCCGATTAACGCTCGCACCCTCCGTATTACCGCGGCTGCTGGCACGGAGTTAGC
+
CCCCCGF8FGGGF,;,CF@FGC<FGGGECFGGGGGGG>FGGGGGG,8,CFFCEFEFEGGGGGGFGGGGGGGGGFCGGGGGEGGGCFGCFEGEGCFFCGG@,,,CFFGFGGEG,FAF,8+>CCDCEFFC??F,CE,;@F8F@,=EGFF=9D==DGC=9AEGF@?8>+=@EEFGEFDDF+0AFFGEFD8?FFF?;8954DGF4BBAF>FFF=ECFAFF<6B95B@@DBEFEFF@@D89CDDF061;@;<6?<;;07@C<20?:B>>941(3(4:(8(4<4(,(((9>BFDB6:<04,(4(6>:
@M04999:289:000000000-L3R54:1:1101:3850:13759 2:N:0:408
GGGACTACCAGGGTATCTAATCCTGTTTGCTCCCCACGCTTTCGCATCTCAGCGTCAGTATCTGTCCAGAAGGCCGCCTTCGCCACCGGTATTCCTCCACATCTCTACGCATTTCACCGCTACACGTGGAATTCTACCTTCCTCTACAATACTCCAGATAACCAGTTTTAAGTGCAATTCCCAGGTTGAGCCCGGGGCTTTCACACCTAACTTAATTATCCGCCTACATGCCCTTTACGCCCAGTCATTCCGATTAACGCTCGCACCCTCCGTATTACCGCGGCTGCTGGCACGGAGTTAT
+
CCCCCGGGGGGGGGGGGGGGGGGGGGGGGGGGGGGGGGGGGGGGGGGGGGGGGGGGGGGGGGGGGGGGGGGGGGGGGDGGGGGGGGGGGGGDFCFGGGGGGGGGGGGGFGGGGGGGGGGGGGGGGGGGGGGGGGGGGGFFGGGGGGGFGGGGGGFGGGGGGFGGGGGFFGGGGFGGFGFGGGGGFGGGGGGGGGECC?9>ABCAFFFFEFFFFFFFE>FFF?FF?DF=EEEEBFFFEE0>B;01=@4CEFCEDFFDF<@0<16>FFF:1?:><?(54<9(4(49>><B?0:2<:90(:?A)
@M04999:289:000000000-L3R54:1:1101:24553:13761 2:N:0:408
TAATGACTACCGGGGTATCTAATCCTGTTTGCTCCCCACGCTTTCGCATCTCAGCGTCAGTATCTGTCCAGAAGGCCGCCTTCGCCACCGGTATTCCTCCACATCTCTACGCATTTCACCGCTACACGTGGAATTCTACCTTCCTCTACAATACTCCAGATAACCAGTTTTAAGTGCAATTCCCAGGTTGAGCCCGGGGCTTTCACACCTAACTTAATTATCCGCCTACATGCCCTTTACGCCCAGTCATTCCGATTAACGCTCGCACCCTCCGTATTACCGCGGCTGCTGGCACGTAGTT
+
CCCCCGGGGGGGGGGGGGGGGGGGGGGGGGGGGGGGGGGGGGGGGGGGGGGGGGGGGGGGGGGGGGGGGGGGGGGGGGGGGGGGGGGGGGGGGGGGGGGGGGGGGGGGGGGGGGGGGGGGGGGGGGGGGGGG9DGGGCFGGGGGGGGGGGGGGGGGGGFGGGGGGGGGGGGGGGGGFGFGFGGGGGGGGGGGGGGGCGGGFFFFFFFFFFFFFFFBEFFFFFF@FFFFFFFFF@FFFFFFFFF9DFFEEF<CFEDFFFFF?FFFBB099:BFB><BB?BFA:B;97;>14)4<(4:(4(26
@M04999:289:000000000-L3R54:1:1101:13643:13811 2:N:0:408
GACTACCAGGGTATCTAATCCTGTTTGCTCCCCACGCTTTCGCATCTCAGCGTCAGTATCTGTCCAGAAGGCCGCCTTCGCCACCGGTATTCCTCCACATCTCTACGCATTTCACCGCTACACGTGGAATTCTACCTTCCTCTACAATACTCCAGATAACCAGTTTTAAGTGCAATTCCCAGGTTGAGCCCGGGGCTTTCACACCTAACTTAATTATCCGCCTACATGCCCTTTACGCCCAGTCATTCCGATTAACGCTCGCACCCTCCGGATTACCGCGGCTGCTGGTACGTAGTTAGCC
+
CCCCCGGGGGGGGGGGGGGGGGGGGGGGGGGGGGGGGGGGGGGGGGGGGGGGGGGGGGGGGGGGGGGGGGGGGGGGGGGGGGGGGGGGGGGGGGGGGGGGGGGGGGGGGGGGGGGGGGGGGGGGGGGGGGGGGGGGGGGGGGGFGGGGGGGGGFGCEGFGGGGGGFGGGGGGGGGGFFFGGG6DFGDGGGGG6EEGG>FGFFFFFFAABFFFEFFFEFFFFFFDFFFE3BDFDEFC<DFA0<E@EFCCCE0(67CC;>1(496>FF1(3(((-44AA1992((415?(()64(8??):A<4
@M04999:289:000000000-L3R54:1:1101:23127:13816 2:N:0:408
GTTTGGACTACACGGGTATCTAATCCTGTTTGCTCCCCACGCTTTCGCATCTCAGCGTCAGTATCTGTCCAGAAGGCCGCCTTCGCCACCGGTATTCCTCCACATCTCTACGCATTTCACCGCTACACGTGGAATTCTACCTTCCTCTACAATACTCCAGATAACCAGTTTTAAGTGCAATTCCCAGGTTGAGCCCGGGGCTTTCACACCTAACTTAATTATCCGCCTACATGCCCTTTACGCCCAGTCATTCCGCTTAACGCTCGCACCCTCCGTATTACCGCGGCTGCTGTCACGTAGT
+
CCCCCGGGGGGGGGGGGGGGGGGGGGGGGGGGGGGGGGGGGGGGGGGGGGGGGGGGGGGGGGGGGGGGGGGCGGGGGGGGGGGGGGGGGGGGGCFFGGGGGGGGGGGGGGGGGGGGGGGGGGGGGGGGGGGGGGGGGGFGGGGGGGGGGGGFGGGGGGGFFGFGGGGGFGGGGGGGFGFGGGGGGGGGGGGGGG?CGD>DEFFFFFFFFFDFFFFFE6CCAEE9@D@FFFFFFF@@@@@C<;;>;DFE@9C?CFE(:?6A9096<;BBBFB?F?;241?4:96>B4;0(,4?-8<D<((,-
@M04999:289:000000000-L3R54:1:1101:7174:13828 2:N:0:408
ATAGGGACTACCCGGGTATCTAATCCTGTTCGCTCCCCACGCTTTCGTCCATCAGCGTCAATCGGTATTTAGTAACCTGCCTTCGCAATCGGGGTTCTGTGTAATATCTATGCATTTCACCGCTACACTACACATTCCAGCTACTTCAATACTATTCAAGATTAACAGTATCAACGGCAGTTCTACAGTTAAGCTGCAGGTTTTCACCGCTGACTTATCAACCCGCCTACGGACCCTTTAAACCCAATAAATCCGGATAACGCTCGCATCCTCCGTATTACCGCGGCTGCGGCCACGCAGT
+
CCCCC,,C,;<FFEGEB@@EFG<FGGFGGGGG7,CFGCAGEDFGG<BFFGFECC<FG@FEGFGGGEC,CF@FGDFFFF<EFDGGGCCCCFDFGCE:AFF95CEDE9EFGFCFF,?FGGGFGE7:BCGGGGGFGCF@E;4>FGDGCFGGGCGGGGG=FGGCF8EFF9DGGGGFGGDGB6?>=CFGFGFFGCF;AFGGCC>79AB5=B+00=52);8FCF6EFBB=@>B=9@=22>9?;@ECCEFFF<?@)/9C?E>073;97:08:(3(:>?><22(((.)))-(4((3-,(4(4((,(-3-
@M04999:289:000000000-L3R54:1:1101:10900:13829 2:N:0:408
GACTACTAGGGTATCTAATCCTGTTTGCTCCCCACGCTTTCGCATCTCAGCGTCAGTATCTGTCCAGAAGGCCGCCTTCGCCACCGGTATTCCTCCACATCTCTACGCATTTCACCGCTACACGTGGAATTCTACCTTCCTCTACAATACTCCAGATAACCAGTTTTAAGTGCAATTCCCAGGTTGAGCCCGGGGCTTTCACACCTAACTTAATTATCCGCCTACATGCCCTTTACGCCCAGCCATTCCGATTAACGCTCGCACCCTCCGTATTACCTGGGCCGGTGGCCCGGAGTTGGCC
+
CCCCCGGDGG@FEEDFFGGDFGGGGGGGGGFCCEF@EGFGGGEG@CFGGGFFGGGGGCGGGFGGFGGGGGGGCFGCFEEFGC@FGGGGGGGFGGGGGGG8FFAEGGGGGDEFFGFGGEGGGCFGGGGGGGGGGGGGGGG?EGGGGFGFGGGGGGGFGGG?FFGGCFGCFFGF,2BAFG?GGGFFGGCCCEEEGGGGGGC8B++;B>AA4*:>EFFFFFFDFF=@BBEE=EFFF3CEFFFF17(,8>).<1,6789>;1(/(4196::4?620(54)-))(-3(-(,-4((((4(284)(..
@M04999:289:000000000-L3R54:1:1101:23327:13886 2:N:0:408
GCGATGACTACCGGGGTATCTAATCCTGTTCGCTCCCCACGCTTTCGTCCATCAGCGTCAATCGGTATTTAGTAACCTGCCTTCGCAATCGGGGTTCTGTGTAATATCTATGCATTTCACCGCTACACTACACATTCCAGCTACTTCAATACTATTCAAGATTAACAGTATCAACGGCAGTTCTACAGTTAAGCTGCAGGTTTTCACCGCTGACTTATCAACCCGCCTACGGACCCTTTAAACCCAATAAATCCGGATAACGCTCGCATCCTCCGTATTACCGCGGCTGCTGGCACGGAGT
+
CCCCCEFGGGGGGGGGCFGGGGGGGGGGGGGGGGGGGGGGGGGCFFGFEEEGGGGFGGGGGGGGGGCDFGGGGFGGGGGGGGDGGGGEGGGGG=FFGGFGGFGGFFGGGGCFGFFGGGFGGEGGGGGGGGGGGCEFGGGGGGGGG8EGGDGGGFFGGGGGFDFGGGFGFGFGGGFEFGA9=FFGGGGGGGGAFFFGGGGGFFFFFFFFFFFFFFFFEFAEFBF9@BF@DF@F;01;;5@FECA8;D7@@E65C;>9;@BFF:22(461:FB?D?FBF<B<AA?BF69;3:?:::?BF>90-
@M04999:289:000000000-L3R54:1:1101:19803:13939 2:N:0:408
TGGACTACTAGGGTATCTAATCCTGTTTGCTCCCCACGCTTTCGCATCTCAGCGTCAGTATCTGTCCAGAAGGCCGTCTTCGCCACCGGTATTCCTCCACATCTCTACGCATTTCACCGCTACACGTGGAATTCTACCTTCCTCTACAATACTCCAGATAACCAGTTTTAAGTGCAATTCCCAGGTTGAGCCCGGGGCTTTCACACCTAACTTAATTATTCGCCTACATGCCCTTTACGCCCAGTCATTCCGATTAACGCTCGCACCCTCCGTATTACCGCGGCTGCTGCCACGGAGTT
+
CCCCCGGGGGGGGGGGGGGGGGGGGGGGGFFGFGGGGGGGGFCFGGEGFGGGGGGGGGGGGGGGGGGFFGGGGCGGGGGGGG,FFGGGGGGGGFGGGGGGGFAFFGFGGGGGGGGGGGGGGGGGGGGGGGGGGGGGGGGDEFGGDGGFFFFGGFGGGGGGGGGGGGGFFGGGGGGGFGFFF?DF@DGGGGCFGEGGDGGGF5B99F59>B@C<48AEFFFFDA=((75><5BFFFFFFDEFF<<4<4)<CEF@;@;E>((17@04;>B1:?BFF:BFFF(7>F>;9BFF).4<993,33
@M04999:289:000000000-L3R54:1:1101:23527:13944 2:N:0:408
ATTGGACTACAGGGGTATCTAATCCTGTTTGCTCCCCACGCTTTCGCATCTCAGCGTCAGTATCTGTCCAGAAGGCCGCCTTCGCCACCGGTATTCCTCCACATCTCTACGCATTTCACCGCTACACGTGGAATTCTACCTTCCTCTACAATACTCCAGATAACCAGTTTTAAGTGCAATTCCCAGGTTGAGCCCGGGGCTTTCACACCTAACTTAATTATCCGCCTACATGCCCTTTACGCCCAGTCATTCCGATTAACGCTCGCACCCTCCGTATTACCGCGGCTGCTGGCACGGAGTT
+
CCCCCGGGGGGGGGGGGGGGGGGGGGGGGGGGGGGGGGGGGGGGGGGGGGGGGGGGGGGGGGGGGGGGGGGGGGGGGGGGGGGGGGGGGGGGGGGGGGGGGGGGGGGGGGGGGGGGGGGGGGGGGGGGGGGDFGGGGGGGGGGGGGGGGGGGGGGGGGGGGGGGGGGGGGGGGGGGFGFGGGGGGGGGFGFFFFGGGGGGFFFFFFFFFFFFFFFFFFFEACEFFFFDFEFFF;@E@ECC@D9BF?@FEFFFFF;DFF?F6;<:6>>BF:-(894:B>BF<:246>09?>F?623(,(4?4
@M04999:289:000000000-L3R54:1:1101:18643:13949 2:N:0:408
GACTACCAGGGTATCTAATCCTGTTCGCTACCCATGCTTTCGAACCTCAGCGTCAGTTACAGACCAGAGAGCCGCCTTCGCCACTGGTGTTCTTCCATATATCTACGCATTCCACCGCTACACATGGAGTTCCACTCTCCTCTTCTGCACTCAAGAAAAACAGTTTCAGCTGCACTTCCCCGGTTAAGCCGAGGGCTTTCACAGCTGACTTGTTCTCCCGCCCGCGTTCGCTTTACGCCCAATAAATCCGGACAACGCTTGCCACCTACGTATTACCGCGGCTGCTGGCACGTAGTTAGCC
+
CCCCCGGGGGGGGGGGGGGGGGGGGGGGGGGGGGGGGGGGGGGGGGGGGGGGGGGGGGGGGGGGGGGGGGGGGGGGGGGGGGGGGGGGGGGGGGGGGGGGGGGGGGGGGGGGGGGGGGGGGGGGGGGGGGGGGGGGGGGGGGGGGGGGGGGGGGGGGGGGGGGGGGGGGGGGGGGGFFFGGGGGGGGGGGGGGGGGGGGGFFFFFFFFBFFFFFFFFFFFBFFBFFFBDFBDFFFFFFFEFFFFFFFFBFF<>BBB>B0:BF?DFF?:BBBFFF><>?FF0>>>::)3<?FFFF<?244A7
@M04999:289:000000000-L3R54:1:1101:4750:13957 2:N:0:408
GACTACCCGGGTATCTAATCCTGTTTGCTCCCCACGCTTTCGCATCTCAGCGTCAGTATCTGTCCAGAAGGCCGCCTTCGCCACCGGTATTCCTCCACATCTCTACGCATTTCACCGCTACACGTGGAATTCTACCTTCCTCTACAATACTCCAGGTAACCAGTTTTAAGTGCAATTCCCAGGTTGAGCCCGGGGCTTTCACACCTAACTTAATTATCCGCCTACATGCCCTTGACGCCCAGTCATTCCGATTAACGCTCGCACCCTCCGTATTACCGCGTCTGCTGGCACGGAGTGAGCC
+
CCCCCGGGGGGGGGDFFGGGFC<FEEEFFDDE@@CFGGGGGEGEGGAEFGGGGGGGGGGFFEGCAFFCGEFDFGDGGGGGG:@CFCFGEDAFGGGFDFGEFBEGFGFGEGDAE?EFGEEGGGGGGG7FGGGG9EFDFGGCGGGEDA9DEGGF8,=369EGGGGGGGFDCCDGGGFFF772;794@F?GGC6+:CCDD>DFFFFFFAFA@CFEFF8A7FA24(8>@BFE@;14@(;3;?;E<<5<E?5C5;;3,66A6>?0(36;(3(4?>1?F0:<.3(2(((,6>7:?:<B(33:4:341
@M04999:289:000000000-L3R54:1:1101:19777:13959 2:N:0:408
TCCGACTACAGGGGTATCTAATCCTGTTTGCTCCCCACGCTTTCGCATCTCAGCGTCAGTATCTGTCCAGAAGGCCGCCTTCGCCACCGGTATTCCTCCACATCTCTACGCATTTCACCGCTACACGTGGAATTCTACCTTCCTCTACAATACTCCAGATAACCAGTTTTAAGTGCAATTCCCAGGTTGAGCCCGGGGCTTTCACACCTAACTTAATTATCCGCCTACATGCCCTTTACGCCCAGTCATTCCGATTAACGCTCGCACCCTCCGTATTACCGCGGCTGCTGGCACGGAGTTT
+
6A@,BGEGGGFFFGE;C9ECFGGAFCEFGDGFFGGEA+7CBFGA7FC,@,@FGGE@,BFFGGGFFFAF<F@C<FGGGDGGGGGGGGGCGGGGGGDDE9F8EFGFAFGFFGGD:?AEEFGGGECCDD4A<FD::DE;FFGEGGGFGAE=A?F8DC@8=@,E8=DDDFAD=FFGE=DAD+;25;@9:FGG6@CCGG5DDGGGFA+4996?-53>CCFF<CA5AE9=@=5>57)5=DEDFCC>07BF0;EAEFFC;;01?DF?F?12(316??121,43(659(969961:?3:B()(((-(.)
@M04999:289:000000000-L3R54:1:1101:9631:13991 2:N:0:408
TGACTACCGGGGTATCTAATCCTGTTTGCTCCCCACGCTTTCGCATCTCAGCGTCAGTATCTGTCCAGAAGGCCGCCTTCGCCACCGGTATTCCTCCACATCTCTACGCATTTCACCGCTACACGTGGAATTCTACCTTCCTCTACAATACTCCAGATAACCAGTTTTAAGTGCAATTCCCAGGTTGAGCCCGGGGCTTTCACACCTAACTTAATTATCCGCCTACATGCCCTTTACGCCCAGTCATTCCGATTAACGCTCGCACCCTCCGTATTACCGCGGCTGCTGGCACGGTGTTAGC
+
CCCCCGGGGGGGGGGFGFFGGGGGGGGGGGGGGGGGGGGGGGGGGGGGGGGGGGGGGGGGGGGGGGGGGGGGGGGGGGGGGGGGGGGGGGGGGGGFGGGGGGGGGGGGGGGGGGGGGGGGGGGGGGGGGGGGGGGGGGGGGGGGGGGFGGGGGGGGFGGGGGFGFGGGFFFGGGFGFGFGGGG6@FF6FGGC5EGDGGGGFFFFFFFFEFFFBAFFFFFF:BFF?FFE?@E@E@FCF@FFB@26;<ECEEE08??FF<>:(40,(4?:6:BF6:?ADB6>(7>>B60)(1(8(((--444.
@M04999:289:000000000-L3R54:1:1101:12941:13991 2:N:0:408
AAAGAGACTACCAGGGTATCTAATCCTGTTTGCTCCCCACGCTTTCGCATCTCAGCGTCAGTATCTGTCCAGAAGGCCGCCTTCGCCACCGGTATTCCTCCACATCTCTACGCATTTCACCGCTACACGTGGAATTCTACCTTCCTCTACAATACTCCAGATAACCAGTTTTAAGTGCAATTCCCAGGTTGAGCCCGGGGCTTTCACACCTAACTTAATTATCCGCCTACATGCCCTTTACGCCCAGTCATTCCGATTAACGCTCGCACCCTCCGTATTACCGCGGCTGCTGGCACGGAGT
+
CCCCCGGGGGGGGGGGGGGGGGGGGGGGGGGGGGGFFGGGGGGGGGGGGGGCFGGGGGGGGGGGGGGGGGGGFFGGGCFDGEGGGGGGGGGGG>FGGGGGGGGGGGGGGGGGGGGEGGGGGGGGGGGGGGG7@BFGGGGGFFGGGGGGGGGGGGGGGGFGGGGGGGGGGGGGGGGGFGFFGGGGGGGGGGGGFGFFGGGD>B4AFCFFFFFFFFFFECFEFFF@@B:@@DFFFFF8;5;F4<?@B<FE@@ECC?E@FFFFE@9:<0962>BF0:B6?079AB?09(493?>?((48139>4
@M04999:289:000000000-L3R54:1:1101:2159:13992 2:N:0:408
TTGACTACTGGGGTATCTAATCCTGTTTGCCCCCCACGCTTTCGCATCTCAGCGTCAGTATCTGTCCAGAAGGCCGCCTTCGCCACCGGTATTCCTCCACATCTCTACGCATTTCACCGCTACACGTGGAATTCTACCTTCCTCTACAATACTCCAGATAACCAGTTTTAAGTGCAATTCCCAGGTTGAGCCCGGGGCTTTCACACCTAACTTAATTATCCGCCTACATTCCCTTTACGCCCAGTCATTCCGATTAACGCTCGCACCCTCCGTATTACCGCGGCTTCTGGCACGGACTTAC
+
CCCCCGFGGGEFGGGGGGGGFGFGGGGGGGGGCFGGGGGEGGGDGGGDGGGFGFGGGEFEGGGGGGCGFGFGGGGGGGGGGGGGCFEF>+=FGGGEGGGGGEFEGGGEGGGGGGGEADGGGGGGFGGGGGGGGGGFAAFGCFFFGGGGGGGGGFGGGGFGGGFG?DGGGGDAFFGGFGF?FFGG?CFG6E:CF>EDGGGGFF+BAFFFF@DF<FA6?>>*1(022;@E))15=F4@FF?E>;@03=<CC<6@??1:AFFF:01476>?6:(73?B?AF96>99B9(3<92?7,-42((.6)
@M04999:289:000000000-L3R54:1:1101:20189:14018 2:N:0:408
TGACTACTGGGGTATCTAATCCTGTTCGCTCCCCACGCTTTCGTCCATCAGCGTCAATCGGTATTTAGTAACCTGCCTTCGCAATCGGGGTTCTGTGTAATATCTATGCATTTCACCGCTACACTACACATTCCAGCTACTTCAATACTATTCAAGATTAACAGTATCAACGGCAGTTCTACAGTTAAGCTGCAGGTTTTCACCGCTGACTTATCAACCCGCCTACGGACCCTTTAAACCCAATAAATCCGGATAACGCTCGCATCCTCCGTATTACCGCGGCTGCTGGCACGGAGTTAGC
+
CCCCCGGGGGGGEGGGGGGGGGGGGGGGGGGGGGGGGGGGGGGGGGGGGGGGGGGEGGGGGGGGGGGGGGGGGGGGGGGGGGGGGGGGGGGGGGGGGGGGGGGGGGGGGGGGGGGGGGGGGGGGGGGGGGGGGGGFGGGGGGGGGGGGGGGGGGGGGGGGGGGGGGGGGGGGGGGGFGFGGGGGGGGGGGGGGGGGGGGGFFFFEEFFFFFFFFFFFFFDBAFFFFFD=>=DFFFFFFFFFFFFFEFFF@B@FFFFFDFF;>;BFBFBFF>BFB?FFFF;BF>FB?FFFFF2(4>><?A<5
@M04999:289:000000000-L3R54:1:1101:28379:14027 2:N:0:408
GGTGACTACTAGGGTATCTAATCCCGTTTGCTACCCACGCTTTCGAGCATGAACGTCAGTGTTATCCCAGGAGGCTGCCTTCGCCATCGGTATTCCTCCACATCTCTACGCATTTCACTGCTACACGTGGAATTCTACCTCCCTCTGACACACTCTAGTTTGACAGTTTCAAATGCACGTCCCAAGTTGAGCTCGGGGATTTCACATCTGACTTATCTAACCGTCTGCGCTCGCTTTACGCCCAGTAATTCCGATTAACGCTCGCACCCTACGTATTACCGCGGCTGCTGGCACGTAGTTT
+
CCCCCGGGGGGGGGGGGGGGGGGGGGGGGGGGGGGGGGGGGGGGGGGGGGGGGGGGGGGGGGGGGGGGGGGGGGGGGGGGGGGGGGGGGGGGGGGGGGGGGGFGGGGGGGGGGGGGGGGGGGGGGGGGGGGGGGGGGGGGGGGGGGGCFFGEGGGGGGGGGGFFGGGGGGGGGGGGFFFGGGGGGGGGGGFGGGGGGGGGFFFFFFFAEFAEFFFFEAFCFFFFFFFEAABFF@DDFF=B>B@F?EF?CEFEE;6<;EF;BFFF;BF><F??:?24(.69:691>>>FFB2<0)81.((.)
@M04999:289:000000000-L3R54:1:1101:15456:14053 2:N:0:408
CTAAGGACTACTAGGGTATCTAATCCTGTTTGCTACCCACGCTTTCGAGCATGAACGTCAGTGTTATCCCAGGAGGCTGCCTTCGCCATCGGTATTCCTCCACATCTCTACGCATTTCACTGCTACACGTGGAATTCTACCTCCCTCTGACACACTCTAGTTAGACAGTTTCAAATGCACGTCCCAAGTTGAGCTCGGGGATTTCACATCTGACTTATCTAACCGTCTGCGCTCGCTTTACGCCCAGTAATTCCGATTAACGCTCGCACCCTACGTATTACCGCGGCTGCTGGCACGTAGT
+
CCCCCGGGGGGGGGGGGGGGGGGGGGGGGGGGGGGGGGGGGGGGGGGGGGGGGGGGGGGGGGGGGGGGGGGGGGGGGGGGGGGGGGGGGGGGGGGGGGGGGGGGGGGGGGGGGGGGGGGGGGGGGGGGGGGGGGGGGGGGGGGGGGGGGGGGGGGGGGGGGGGGGGGGGGGGGGGGFGFGGGGGGGGGGGGGGGGGGGGGEEFFFFFFCEEFFFFFFFFEFFEDAFFDFFFFBFFFFFFFFFFFBFFFFFFFFFFFFFFFFF;DDBFFF>FBFFFFFBFFFFFF>B9;>FFFFFBF0(3:4
@M04999:289:000000000-L3R54:1:1101:25349:14078 2:N:0:408
GAGGACTACCAGGGTATCTAATCCTGTTCGCTCCCCACGCTTTCGTCCATCAGCGTCAATCGGTATTTAGTAACCTGCCTTCGCAATCGGGGTTCTGTGTAATATCTATGCATTTCACCGCTACACTACACATTCCAGCTACTTCAATACTATTCAAGATTAACAGTATCAACGGCAGTTCTACAGTTAAGCTGCAGGTTTTCACCGCTGACTTATCAACCCGCCTACGGACCCTTTAAACCCAATAAATCCGGATAACGCTCGCATCCTCCGTATTACCGCGGCTGCTGGCACGGAGTT
+
CCCCCGGGGGGGGGGGGGGGGGGGGGGGGGGGGGGGGGGGGGGGGGGGGGGGGGGGGGGGGGGGGGGGGGGGGGGGGGGGGGGGGGGGGGGGGGGGGGGGGGGGGGGGGGGGGGGGGGGGGGGGGGGGGGGGGGGGGGGGGGGGGGGGGGGGGGGGGGGGGGGGGGGGGGGGGGGGFGFGGGGGGGGGGGGGGGGGGGGGFFFFFFFFFFFFFFFFFFFFFFFFAAFFD=@@FFB=BEFFFFDD?@8EFFFFF6@F@EFFFF1>FF?B?BFFFFFFF2<<FB>1;B>?FFFF:?:939?7
@M04999:289:000000000-L3R54:1:1101:6099:14096 2:N:0:408
ATGGACTACAAGGGTATCTAATCCTGTTTGCTACCCACGCTTTCGAGCATGAACGTCAGTGTTATCCCAGGAGGCTGCCTTCGCCATCGGTATTCCTCCACATCTCTACGCATTTCACTGCTACACGTGGAATTCTACCTCCCTCTGACACACTCTAGTTAGACAGTTTCAAATGCACGTCCCAAGTTGAGCTCGGGGATTTCACATCTGACTTATCTAACCGTCTGCGCTCGCTTTACGCCCAGTAATTCCGATTAACGCTCGCACCCTACGTATTACCGCGGCTGCTGGCACGGAGTT
+
C@CCCGGGGGGGGGGGGGGGGGGGGGGGGGGGGGGGGGGGGGGGGGGGGGGGGGGGGGGGGGGGFGGGGGFGGGGGGGGGGGGGGGGGGGGGGGGGGGGGGGGGGGGGGGEGGGGGGGGGGGGGGGGGGGGGGGGGGGCFGGGGGGGGGGGGGGGGGGFFGGGGGGGGGGGGGGGGFGFGGGGGCFGGGF8DEDGGGGDGFFFFFFAFFFEEFABFFFFEF9:5ABBFFFAA>=DFFFFFFFB;?@<)63?7@@FFFFFFFF6(:07;6?<?:12:?FFA?FF99B0<:::?:D:(19B?
@M04999:289:000000000-L3R54:1:1101:4317:14123 2:N:0:408
TGGGGACTACCGGGGTATCTAATCCTGTTCGCTCCCCACGCTTTCGTCCATCAGCGTCAATCGGTATTTAGTAACCTGCCTTCGCAATCGGGGTTCTGTGTAATATCTATGCATTTCACCGCTACACTACACATTCCAGCTACTTCAATACTATTCAAGATTAACAGTATCAACGGCAGTTCTACAGTTAAGCTGCAGGTTTTCACCGCTGACTTATCAACCCGCCTACGGACCCTTTAAACCCAATAAATCCGGATAACGCTCGCACCCTCCGTATTACCGCGGCTGCTGGCACGAAGTT
+
CCCCCGGGGGGGGGGGGGGGGGGGGGGGGGGGGGGGGGGGGGGGGGGGGGGGGGGGGGGGGGGGGGGGGGGGGGGGGGGGGGGGGGGGGGGGGGGGGGGGGGGGGGGGGGGGGGGGGGGGGGGGGGGGGGGGGGGGGGGGGGGGGGGGGGGGGGGGGGGGGGGGGGGGGGFFFGGGFGFGGGGGGGEGGGGGGGGFGGGDFFFFFFFFFFFFFFFFFFFFFFFFF>@>B?@DFB@FFFFFFE@?@7@EFF?C8@07:BFFBFFFF>BB91::1(-3089<9019;03((4>>?74:(-8?<
@M04999:289:000000000-L3R54:1:1101:8679:14125 2:N:0:408
TAGACTACTAGGGTATCTAATCCTGTTTGCTCCCCACGCTTTCGCATCTCAGCGTCAGTATCTGTCCAGAAGGCCGCCTTCGCCACCGGTATTCCTCCACATCTCTACGCATTTCACCGCTACACGTGGAATTCTACCTTCCTCTACAATACTCCAGATAACCAGTTTTAAGTGCAATTCCCAGGTTGAGCCCGGGGCTTTCACACCCAACTTAATTATCCGCCTACATGCCCTTTACGCCCAGTCATTCCGATTAACGCTCGCACCCTCCGTATTACCGCGGCTGCTGGCACGGTGTTAC
+
CCCCCGGGGGGGGGGG<FGGGGGGGGGGGFGGGGGGGGGGGGFGEGGGGGGFFGFGGGGGFGGGEGGGGGGGGFGGGGGGGGGG@FGGCGGGGGFGGGGGGED?FFGGGGGGGGGGGGGGGGGGGGGGGGGGFFGGGGGGGGGGGGGGFDGFGGGGGGGGGGEGCDF:EGFFFGGGFFBGGGGGGFGGGGGGGGGGGGGGFFFFFFD>>DFFFFFFFFFFFFD@FDFFE7EE=B@@FFFFF;F@@<EFCEF;D67;)11183(49>F:???;:0:0<94:9960,,(28(((,(((-41))
@M04999:289:000000000-L3R54:1:1101:24805:14127 2:N:0:408
ACGGGGACTACCAGGGTATCTAATCCTGTTTGCTCCCCACGCTTTCGCATCTCAGCGTCAGTATCTGTCCAGAAGGCCGCCTTCGCCACCGGTATTCCTCCACATCTCTACGCATTTCACCGCTACACGTGGAATTCTACCTTCCTCTACAATACTCCAGATAACCAGTTTTAAGTGCAATTCCCAGGTTGAGCCCGGGGCTTTCACACCTAACTTAATTATCCGCCTACATGCCCTTTACGCCCAGTCATTCCGATTAACGCTCGCACCCTCCGTATTACCGCGGCTGCTGGCACGGAGT
+
CCCCCGGGGGGGGGGGGGGGGGGGGGGGGGGGGGGGGGGGGGGGGGGGGGGGGGGGGGGGGGGGGGGGGGGGGGGGGGGGGGGGGGGGGGGGGDGGGGGGGGGGGGGGGGGGGGGGGGGGGGGGGGGGGGGGGGGGGGGGGGGGGGGGGGGGGGGGGGGGGGGGGGGGGGGGGGGGFGFGGGGGGGGGGGGGGGGGGGGGFFFFFFFFFFFF=FFFFFFFFFFFFFFFFFFFFFFFEFFFFFFFFFFFFFFEFEFDF?F<>?FFFFFFFF:::?B?FFFFFF?F>>FFFFFF(:7?<B>F2
@M04999:289:000000000-L3R54:1:1101:28236:14152 2:N:0:408
CGGGAGACTACCCGGGTATCTAATCCTGTTCGCTCCCCACGCTTTCGTCCATCAGCGTCAATCGGTATTTAGTAACCTGCCTTCGCAATCGGGGTTCTGTGTAGTATCTATGCATTTCACCGCTACACTACACATTCCAGCTACTTCAATACTATTCAAGATTAACAGTATCAACGGCAGTTCTACAGTTAAGCTGCAGGTTTTCACCGCTGACTTATCAACCCGCCTACGGACCCTTTAAACCCAATAAATCCGGATAACGCTCGCATCCTCCGTATTACCGCGGCTGCTGGCACGGAGT
+
CCCCCGGGGGGGGGGGGGGGGGGGGGGGGGGGGGGGGGGGGGGGGGGFDFGGGGGGGGGGGGGGGGGGFGGGGGGGGGGGGGGGGGGGGGGGGEGGGGGGGGGGGGGGGGGGGGGGGGGGFGGGGGGGGGGGGGGGGGGGGGGGGGGCFCFGGGCGGGFGGGGGGGGGGGGGGGGGFGFGGGGGGGGGGGCFGGGGGGGGFFFFFFFFFFBBFFAFEFFFFFF@BF>9@@D=@@FF@@@FF33@@D@@;EFCCEF@;342<?>?F>FFF2>DFF110145<B?F099(7?B70114:119-
@M04999:289:000000000-L3R54:1:1101:3580:14217 2:N:0:408
AGACTACCGGGGTATCTAATCCTGTTTGCTCCCCACGCTTTCGCATCTCAGCGTCAGTATCTGTCCAGAAGGCCGCCTTCGCCACCGGTATTCCTCCACATCTCTACGCATTTCACCGCTACACGTGGAATTCTACCTTCCTCTACAATACTCCAGATAACCAGTTTTAAGTGCAATTCCCAGGTTGAGCCCGGGGCTTTCACACCTAACTTAATTATCCGCCTACATGCCCTTTACGCCCAGTCATTCCGATTAACGCTCGCACCCTCCGTATTACCGCGGCTGCTGGCACGGAGTTAGC
+
CCCCCGGGGGGGGGGGGGGGGGGGGGGGGGGGGGGGGGGGGGGGGGGGGGGGGGGGGGGGGGGGGGGGGGGGGGGGGGGGGGGGGGGGGGGGGGGGGGGGGGGGGGGGGGGGGGGGGGGGGGGGGGGGGGGGGGGGGGGGGGGGGGGGGGGGGGGGGGGGGGGGGGFGGGFGCEFGFGFGGGGGGFGGGGGGGEGDGDGFFFFFFFFFEFFFFFFFFFFCEFFF?FFFFE;DFFFFFFFDFF?@EFEFFFEDFB?FF?F?BF>>F>FFFFFFBF?<AF?>>93;6??7?F?>:196:12:)
@M04999:289:000000000-L3R54:1:1101:5987:14255 2:N:0:408
GGACGACCGGCGTATCTAATCAGGCTTGCTCGCCACGCTTTCGCATTTCAGCGTCAGTCCCTCTCCAGAAGGCCACCCGCCCCACCGGTATTCCTCCACATCTCTACGCATTACACGACTACACGTGGAACTATACCCTCCCGCACAATCCTCCCGATACCCAGCTTTAAGTACAATCCCCAGTTCGATCCCGGCGCCTGCTCCCCGAACTTATTTAACCGCCTACATGCGCTTTCTGCCCTGTCATTCCGACGAACGCTCGCCCCCTCCCTCTCACCGCCGCTGCTGTCACGTACTTCGC
+
-6,,,88@:F+8F+,6C<C,,,6-,;CFF@F@++,B:F,6BF:@F,,,,<EF+6,86,,,:E,6F,,:,,CFG,,:A,++48:F+B++C++C,:AEGFG8,A,E4AF++@44,,A,++88+,,DE3A+33,7,7@DF,,3@+++++4@9,,7,@*3**5*5DG,,2<,,2<,,,2=19?FG**44,4,,=*,4:*)99**.)/):))7(-:>A**04*1))34(4(.6)4(27<125))9((.,2<49>)((-,((43886,1(-(2((4(.(((3<((((((,46).)))64,((())-,
@M04999:289:000000000-L3R54:1:1101:18097:14265 2:N:0:408
GACTACTAGGGTATCTAATCCTGTTCGCTACCCATGCTTTCGAACCTCAGCGTCAGTTACAGACCAGAGAGCCGCCTTCGCCACTGGTGTTCTTCCATATATCTACGCATTCCACCGCTACACATGGAGTTCCACTCTCCTCTTCTGCACTCAAGAAAAACAGTTTCAGCTGCACTTCCCCGGTTAAGCCGAGGGCTTTCACAGCTGACTTGTTCTCCCGCCTGCGTTCGCTTTACGCCCAATAAATCCGGACAACGCTTGCCACCTACGTATTACCGCGGCTGCTGGCACGTAGTTAGCC
+
CCCCCGGGGGGFGGGGGGGGGGGGGFGGGGDGGGGGGGGGGGFGGGGFGGGGGGG7CFGGGGGGGGGGGGGGGGGGGGGGGCGGGGGFGGGGGGGGGGGGGGGGGGGGGGEFGGGGGGGGGGGGGGGGGFGFGGGGGGGGGGGGGGFGGGGGGGGGGGGGGGGGFGGGGGGGGGGGFGF?DGGGGDGGGGDGGGGGGGFGFFFFFAAFFFEFEFF9AFFFB@FFFF@F2;BD;?C<DFFFF?DEF>CEFF;<BF:032?<:?B>DB:??FFFFF<A9?FF>999BB??FFFF18?06AD92
@M04999:289:000000000-L3R54:1:1101:22449:14299 2:N:0:408
GGACTACCGGGGTATCTAATCCTGTTCGCTACCCATGCTTTCGAGCATCAGCGTCAGTAACAGACCAGAGAGCCGCCTTCGCCACTGGTGTTCTTCCATATATCTACGCATTTCACCGCTACACATGGAGTTCCACTCTCCTCTTCTGCACTCAAGTCTCTCAGTTTCCGATGCTCTTCCTCAGTTAAGCTGAGGGCTTTCACATTCAGACTTAAAAGACCGCCTGCGCTCCCTTTACGCCCAATAAATCCGGACAACGCTTGCCACCTACGTATTACCGCGGCTGCTGGCACGTAGTT
+
CCCCCGGGGGGGGGGGGGGGGGGGGGGGGGGGGGGGGGGGGGGGGGGGGGGGGGGGGGGGGGGGGGGGGGGGGGGGGGGGGGGGGGGGGGGGGGGGGGGGGGGGGGGGGGGGGGGGGGGGGGGGGGGGGGGGGGGGGGGGGGGGGGGGGGGGGGGGGGGGGGGGGGGGGGGGGDDGFGFGGGGGGGGGGGGGGGGGGGGGFFFFFFFFFFFFFFFFFFFFFFAFFFFF95@@FFFFCE1>B>F;;EEEF?EB@6;>?FF;?<BF:<<??BB:?)<?FFAF;>FFFFB?FF?BFFFF<B<
@M04999:289:000000000-L3R54:1:1101:17619:14302 2:N:0:408
CATGACTACAAGGGTATCTAATCCTGTTTGCTCCCCACGCTTTCGCATCTCAGCGTCAGTATCTGTCCAGAAGGCCGCCTTCGCCACCGGTATTCCTCCACATCTCTACGCATTTCACCGCTACACGTGGAATTCTACCTTCCTCTACAATACTCCAGATAACCAGTTTTAAGTGCAATTCCCAGGTTGAGCCCGGGGCTTTCACACCTAACTTAATTATCCGCCTACATGCCCTTTACGCCCAGTCATTCCGATTAACGCTCGCACCCTCCGTATTACCGCGGCTGCTGGCACGGAGTTT
+
CCCCCGGGGGGGGGGGGGGGGGGGGGGGGGGGGGGGGGGGGGGGGGGGGGGGGGGGGGGGGGGGGGGGGGGGGGGGGGGGGGGGGGGGGGGGGGGGGGGGGGGGGGGGGGGGGGGGGGGGGGGGGGGGGGGGGGGGGGGGGGGGGGGGGGGGGGGGGGGFGGGGGGGGGGGGGGGGFGFGGGGGGGGGGGGGGGGGGGGGFFFFFFFFFFFFFFFFFFFFFFFFFFFFFFFFFFFBEFFFFFFFFEFFEEEFFFFFFFFFFFFFFBFB?:B:;B17?BFBBFF;>>BFFFB?:DB796??)
@M04999:289:000000000-L3R54:1:1101:21870:14334 2:N:0:408
TGACTACAGGGGTATCTAATCCTGTTCGCTACCCATGCTTTCGAACCTCAGCGTCAGTTACAGACCAGAGAGCCGCCTTCGCCACTGGTGTTCTTCCATATATCTACGCATTCCACCGCTACACATGGAGTTCCACTCTCCTCTTCTGCACTCAAGAAAAACAGTTTCAGCTGCACTTCCCCGGTTAAGCCGAGGGCTTTCACAGCTGACTTGTTCTCCCGCCTGCGTTCGCTTTACGCCCAATAAATCCGGACAACGCTTGCCACCTACGTATTACCGCGGCTGCTGGCACGTAGTTAGC
+
CCCCCGGGGGGGGGGGGGGGGGGGGGGGGGGGGGGGGGGGFGGGGGGGGGGGGGGGGGGGGGGGGGGGGGGGGGGGGGGGGGGGGGGGGGGGGGGGGGGGGGGGGGGGGGGGGFGGGGGGGGGGFFGGGGGGGGGGGGFCFGGGGGGGGGGGGGGGGGGGGGGGGGGGGGGGGGGGFGFFGGGGGGGGFGGGGGGGC5FGFFFFFFFFFFFFFFFFEFFFFFFFF=@FFFFFFFFFFFFEFD<38E<?5@FFFFB??>>BF??24?BFFFF724:2<<((,,7693>?:?:<1(,2:A><2
@M04999:289:000000000-L3R54:1:1101:6811:14400 2:N:0:408
TGGCCGACTACAAGGGTATCTAATCCTGTTTGCTCCCCACGCTTTCGCATCTCAGCGTCAGTATCTGTCCAGAAGGCCGCCTTCGCCACCGGTATTCCTCCACATCTCTACGCATTTCACCGCTACACGTGGAATTCTACCTTCCTCTACAATACTCTAGTTAACCAGTTTTAAGTGCAATTCCTAGGTTGAGCCCAGGGCTTTCACACCTAACTTAATTATCCGCCTACATGCCCTTTACGCCCAGTCATTCCGATTAACGCTCGCACCCTCCGTATTACCGCGGCTGCTGGCACGGAGG
+
CCCCCGGGGGGGGGGGGGGGGGGGGGGGGGGGGGGGGGGGGGGGGGGGGGGGGGGGGGGGGGGGGGGGGGGGGGGGGGGGGGGGGGGGGGGGGGGGGGGGGGGGGGGGGGGGGGGGGGGGGGGGGGGGGGGGGFGGGGGGGGGGGGGGGGGGGGGGGGGGGGGGGGGGFGDFGFGGFGFGGGGGGFGGGFGGGGGGGGGGFFFFFFFFFFFFFFFFEFFFFFFEFFFF@FFFF=>DFFFFFFFFFFD@<375?EE?D?F?EF@;DFF0160::BB<???ADFFF>964>6227?FF?B29(
@M04999:289:000000000-L3R54:1:1101:18145:14421 2:N:0:408
GAGACTACCAGGGTATCTAATCCTGTTCGCTACCCATGCTTTCGACCCTCAGCGTCAGTTACAGACCAGAGAGCCGCCTTCGCCACTGGTGTTCTTCCATATATCTACGCATTCCACCGCTACACATGGAGTTCCACTCTCCTCTTCTGCACTCAAGAAAAACAGTTTCAGCTGCACTTCCCCGGTTAAGCCGAGGGCTTTCACAGCTGACTTGTTCTCCCGCCTGCGTTCGCTTTACGCCCAATAAATCCGGACAACGCTTGCCACCTACGTATTACCGCGGCTGCTGGCACGTAGTTAC
+
C<BCCGG<EFGGEF<E@FGCFFGGGGGGEGGGGGGGFFGGFFCFG:F@6BEEFGCCFE@EGGGF9F7D@EFCEGD@FFG,AFGC:FBEFE@FEFG9<?EC@FA5CFFFFEEGGG9FFCC7FEGFFGF99EFGAGCG9EFAFGGFC,EGDGF8=DFDFFGEC88DFDG,DDDEFGFGFG5?DGGG+@EEGCGGG81CCD5CFFAFF;AAB:@EEF8;EFFFF=@2(25=83;?0;08C>;B992((649)./336>6(19;B??F?A78<0434?A:>A9249((42(8)(-48:<0.(---
@M04999:289:000000000-L3R54:1:1101:10223:14426 2:N:0:408
GGACTACTCGGGTATCTAATCCTGTTTGCTACCCACGCTTTCGAGCATGAACGTCAGTGTTATCCCAGGAGGCTGCCTTCGCCATCGGTATTCCTCCACATCTCTACGCATTTCACTGCTACACGTGGAATTCTACCTCCCTCTGACACACTCTAGTTAGACAGTTTCAAATGCACGTCCCAAGTTGAGCTCGGGGATTTCACATCTGACTTATCTAACCGTCTGCGCTCGCTTTACGCCCAGTAATTCCGATTAACGCTCGCACCCTACGTATTACCGCGGCTGCTGGCACGTAGTTAGC
+
CCCCCGGGGGGGGGGGGGGGGGGGGFGGGGGGGGGGGGGGGGGGGGGGGGGGGGGGGGGGGGGGGGGGGGGGGGGGGGGGGGEGGGGGGGGGGGGGGGGGGGGGGGGGGGGGGGGGGFGGGGGGGGGGGFCGGGGGGGGGGGGGFEFFGGGGGGGGGGGFCFFGFGGGGGGGGGGGFGFGGGGGFGFCGGFGGGGGGDGGFFFF>FFFFFFE;EFFEAF@EFFFFFFF=DFB=BFFFF=BB@F@)<EFCEFFDDFF9@9@FFFFFF????B?FFFFF<:B96;39?>25?<B<(,4344<2
@M04999:289:000000000-L3R54:1:1101:19358:14431 2:N:0:408
GCGACTACCAGGGTATCTAATCCTGTTTGCTCCCCACGCTTTCGCATCTCAGCGTCAGTATCTGTCCAGAAGGCCGCCTTCGCCACCGGTATTCCTCCACATCTCTACGCATTTCACCGCTACACGTGGAATTCTACCTTCCTCTACAATACTCTAGTTAACCAGTTTTAAGCGCAATTCCTAGGTTGAGCCCAGGGCTTTCACACCTAACTTAATTATCCGCCTACATGCCCTTTACGCCCAGTCATTCCGATTAACGCTCGCACCCTCCGTATTACCGCGGCTGCTGGCACGGAGTT
+
CCCCCGGFFFGGGGGGGGGGGGGGGGGGGGGGDGGGGGGGGGGGGGCGGGGGGGGGGGGGGGGGGGGGGGGGGGGGGEGGGGGFFGDGGGGGGGGGGGFGGGGFGGGGGGGGGGGGGGGGGGGGGGGGGGCGFGGFGGGGGGFGGGGGGGGGGGGGGGGGGGGGGGGGGC8ECEGGFGFGGGGFGGFGFFGFGGGGGGGGFFFFFAAFFBFECFFFCFFFFDFDDFFFCEFEFFFFFFDFFFFFFF<C<CFF@??DFFFFF?@BFB>?6?F9-((4AAABF(9>BFBFF(38?FF(1:?
@M04999:289:000000000-L3R54:1:1101:4931:14471 2:N:0:408
TGATTGACTACCCGGGTATCTAATCCTGTTTGCTACCCACGCTTTCGAGCATGAACGTCAGTGTTATCCCAGGAGGCTGCCTTCGCCATCGGTATTCCTCCACATCTCTACGCATTTCACTGCTACACGTGGAATTCTACCTCCCTCTGACACACTCTAGTTAGACAGTTTCAAATGCACGTCCCAAGTTGAGCTCGGGGATTTCACACCTGACTTATCTAACCGTCTGCCCTCGCTTTACGCCCAGTAATTCCGATTAACGCTCGCACCCTACGTATTACCGCGGCTGCTGGCACGAAGT
+
CCCCCGGGGGGGGGGGGGGGGGGGGGGGGGGGGGGGGGGGGGGGGGGCGGGGGGGGGGGGGGGGGGGGCGGGCFCDEGGGFGGGGGGGGGGGEFGGGGGGGGGGGGGGGGGGGGGGGGGGGGGGBFGGGGGGG?FGGGGFDFGGGGGGGADGDGGGGGCG@D;EFGGGGGFCFGGFFGF8DFDGEFGGGGGGGGEC7DGG>AFFFFFF):C@CFFFEAFFAEFFF5@D067@=B=@FFFF==@BFF@E<ECEFFF;1(1;CF@??FFBFFFF21(45A:4:>2(4;>FFF?7??F?B(,:4
@M04999:289:000000000-L3R54:1:1101:25095:14473 2:N:0:408
TTTCAGACTACACGGGTATCTAATCCTGTTTGCTCCCCACGCTTTCGCATCTCAGCGTCAGTATCTGTCCAGAAGGCCGCCTTCGCCACCGGTATTCCTCCACATCTCTACGCATTTCACCGCTACACGTGGAATTCTACCTTCCTCTACAATACTCCAGATAACCAGTTTTAAGTGCAATTCCCAGGTTGAGCCCGGGGCTTTCACACCTAACTTAATTATCCGCCTACATGCCCTTTACGCCCAGTCATTCCGATTAACGCTCGCACCCTCCGTATTACCGCGGCTGCCGGCACGGAGT
+
CCCCCCEFFFGGFGGGGGGGGGGGGGGGGGFGGFGFGGFGEGGGGGGGGGGFGGGGGGGDGGGGGGGGDFGGGGGGGGGGGGGGGGGGGGGEF+DEGGGGFEFGFGGGGGDGGFCFFGEGGGGGGGGGGGFE7F9BFGGGGGGFGGGGGGGGGGGGGGGFGGGGGGFGFGGF8DGDDGFGCFGFGFGGGFGGCCFGGDD>@EFFFFFFEFB==FFFF+B?FFFF?D@DFFEFE@EFF@F=E??@0:;;EEFEFFE;2<0<A?FBB4>(39??<69::<7<BF:>(,39;(,((296130(-
@M04999:289:000000000-L3R54:1:1101:6080:14475 2:N:0:408
AGGACTACAGGGGTATCTAATCCTGTTTGCTACCCACGCTTTCGAGCATGAACGTCAGTGTTATCCCAGGAGGCTGCCTTCGCCATCGGTATTCCTCCACATCTCTACGCATTTCACTGCTACACGTGGAATTCTACCTCCCTCTGACACACTCTAGTTAGACAGTTTCAAATGCACGTCCCAAGTTGAGCTCGGGGATTTCACATCTGACTTATCTAACCGTCTGCGCTCGCTTTACGCACAGTAATTCCGATTAACGCTCGCACCCTACGTATTACCGCGGCTGCTGGCACGTAGTT
+
CCCCCGGGGGGGGGGGGGGGGGGGCGGGGGGGGEGFGEFGGGGGGGGGGGGFFGGDEGGGGFGGGGGGGGGEGGFEDGFGGGGCFCFGGGFGGGGGGGGGGGGGGGGGGGGGGGGGGGCFGGGGGGGGGEEFFGGFFGGGGEGFGEGFGGGGGGGGFGGFGGGGDDFGGGGGEGGCFDFGCDFGFFGGGFGFGEGDCDDGFFFFFFAF@A>6AA9BEAFFFFFFDFF2A>DB@@DBEF>F(:1@EC?EEFFE@?<14C(2;@01,26:(1((.263444(4(4>F(3?>:?723,..,)
@M04999:289:000000000-L3R54:1:1101:25001:14550 2:N:0:408
CCACGACTACTCGGGTATCTAATCCTGTTCGCTACCCATGCTTTCGAACCTCAGCGTCAGTTACAGACCAGAGAGCCGCCTTCGCCACTGGTGTTCTTCCATATATCTACGCATTCCACCGCTACACATGGAGTTCCACTCTCCTCTTCTGCACTCAAGAAAAACAGTTTCAGCTGCACTTCCCCGGTTAAGCCGAGGGCTTTCACAGCTGACTTGTTCTCCCGCCTGCGTTCGCTTTACGCCCAATAAATCCGGACAACGCTTGCCACCTACGTATTACCGCGGCTGCTGGCACGTAGTT
+
CCCCCGGGGGFGGDCGGDFGGCFFGGFFGGGGCEEGGEGCGGGGGEGGGG,CFFGGC:FG@FGACFGGGGGGFFGGGEFEEEGGGDCGGGGA=F@EGFGFFGGFGFFEFGGGGDG9FFFC=7=FCFF@<EA8EGGFEDGGGGGFGGCFGCFGFGGGCE9D=@FFGF?CF=:=:D?DDFFGDGGFFEE;EG9CCFGC7DDCFA>FFFFFBFF3=FAF;FFFF==@@@<26B1;DD9;@0CF;F>@D7(5A.64(44:99,8;91::<7<?FFFF?8?<:AA)-136>>00820:87:.1(--
@M04999:289:000000000-L3R54:1:1101:15523:14590 2:N:0:408
CGGTTGACTACCCGGGTATCTAATCCTGTTCGCTACCCATGCTTTCGAACCTCAGCGTCAGTTACAGACCAGAGAGCCGCCTTCGCCACTGGTGTTCTTCCATATATCTACGCATTCCACCGCTACACATGGAGTTCCACTCTCCTCCTCTGCACTCAAGAAAAACAGTTTCAGCTGCACTTCCCCGGTTAAGCCGAGGGCTTTCACAGCTGACTTGTTCTCCCGCCTGCGTTCGCTTTACGCCCAATAAATCCGGACAACGCTTGCCACCTACGTATTACCGCGGCTGCTGGCACGTAGT
+
CCCCCGGGGFGFFGEGFEGGGGGFFGGGGGGGGGGGGGGGGGGGGGGGGGGGGGGGGGGGGGGFGGGGGGGGGGGGGGGGGGEGGGGGGGGGGGGGGGGGGGGGGGGGGGGGGGGGGFGGEGGGFGGGGGGGGGGGGGGGGGGGGGGGGGGGDFGGGEFDFGGFGGGGGGGGGGGGFFFGGGGGGGGGGGDGGGFD>DGGDFFFAAFFFDB@EFFFFFFFFFFD>FFFFFFFFFFFFFFFFFFF@D:??FABFFF96;122;06?BFFA?(42:62?20-6-4;9>069???0??<:6:?8
@M04999:289:000000000-L3R54:1:1101:22026:14592 2:N:0:408
GAGACTACTGGGGTATCTAATCCTGTTTGCTCCCCACGCTTTCGCATCTCAGCGTCAGTATCTGTCCAGAAGGCCGCCTTCGCCACCGGTATTCCTCCACATCTCTACGCATTTCACCGCTACACGTGGAATTCTACCTTCCTCTACAATACTCCAGATAACCAGTTTTAAGTGCAATTCCCAGGTTGAGCCCGGGGCTTTCACACCTAACTTAATTATCCGCCTACATGCCCTTTACGCCCAGTCATTCCGATTAACGCTCGCACCCTCCGTATTACCGCGGCTGCTGGCACGGAGTT
+
CCCCCCGGGGGGGGGGGGGGGGGGGGGGGGGGGGGGGGGGGGGGG7FGGGGGGGGGGGGGGGGGGGGGGGGGGFGGGGGGGGGGGGGGGGGGGGGGGGGGGGGGGGGGGGGGGGGGGGGGGGGGGGFGGGGGGGGGGGGGGGGGGGGGGGGGGGGCFGGGGGGGGGGGFGGGGGGGFGFGGGGGGAFGGGGGGGCGGGGGFFFFFFEFFFFFFFFFFFF<FFFFFFFFFFFE:B1;CFFFFFDFFF3?<C?@@;@DEED@B?;>FFBFFF?181??DDF1>B;9>9???:((.4(2(,3
@M04999:289:000000000-L3R54:1:1101:24290:14609 2:N:0:408
GGGTATCTAATCCTGTTTGCTACCCACGCTTTCGAGCATGACCGTCAGTGTTATCCCAGGAGGCTGCCTTCGCCATCGGTATTCCTCCACATCTCTACGCATTTCACTGCTACACGTGGCATTCTACCTCCCTCTGACACACTCTAGTTTGACAGTTTCAAATGCACGTCCCAAGTTGAGCCCGGGGATTTCACATCTGACTTATCTAACCGTCTGCGCTCGCTTTACGCCCAGTAATTCCGATTAACGCTCGCACCCTACGTATTCCCGCGGCTGCTGGCACGTAGTTAGCCGGCGCTTT
+
CCCACGFEFGGGGGGGGGGGGGFFGFGGGGGGGGD@FE@FG8FFFGGGGGGGGGGGFD<CFGGGGGGGFEFGGCGDFFGGFFGGFBFF?EFDFGGGGG@GFGGGCGGCEG9EGGGDF=E+AEFEGFGGGFGGGGGF=FFGEG,A9DCFF,@;A;FGFFGFFAFFCDGFGGDGGGGGDDFFD6?EEECEGG67EFGCFFFGFFC@AFFFCEDF>BF?A552?AB@29*8@>2>@=BE*7CFEF<0:@4>3>@3(6;B(4:?BF:)-3)-82,449;>FFF??0<::(4:242572;(41(,(
@M04999:289:000000000-L3R54:1:1101:10731:14647 2:N:0:408
GGACTACTAGGGTATCTAATCCTGTTCGCTCCCCACGCTTTCGTCCATCAGCGTCAATCGGTATTTAGTAACCTGCCTTCGCAATCGGGGCTCTGTGTAATATCTATGCATTTCACCGCTACACTACACATTCCAGCTACCTCAATACTATTCAAGATTAACAGTATCAACGGCAGTTCTACAGTTAAGCTGCAGGTTTTCACCGCTGACTTATCAACCCGCCTACGGACCCTTTAAACCCAATAAATCCGGATAACGCTCGCATCCTCCGTATTACCGCGGCTGCTGGCACGGAGTTAGC
+
CCCCCFG<FFFFGFGGGGGGGGGGGG<FGGGGGGGGGGGGGFGFFGGGGCFGGGGGGGGGGCG@CCFFGGGFGAFFGGGGGG@EFFGG7B@EFGFG9FFGGGGGCGFEGGGGGGGGFGG>@CGGGGDFGFGGGGGGD,AD,@DDG8==FGECFF;EDG,8DFGGGGGGDGGGDG6CFFFGGGGFFGGGGGD<FFGD3A@:FFCA55?BADFF@38BAAAABB9A239>?B9@DB3886=A<@=DEE;?EEF0/(6>@<BDF6>>(244839?B0>FFAFF;6>112>:>F?>F42733>B4
@M04999:289:000000000-L3R54:1:1101:5381:14661 2:N:0:408
GCGACTACCCGGGTATCTAATCCTGTTCGCTCCCCACGCTTTCGTCCATCAGCGTCAATCGGTATTTAGTAACCTGCCTTCGCAATCGGGGTTCTGTGTAATATCTATGCATTTCACCGCTACACTACACATTCCAGCTACTTCAATACTATTCAAGATTAACAGTATCAACGGCAGTTCTACAGTTAAGCTGCAGGTTTTCACCGCTGACTTATCAACCCGCCTACGGACCCTTTAAACCCAATAAATCCGGATAACGCTCGCATCCTCCGTATTACCGCGGCTGCTGGCACGGAGTT
+
CCCCCGGGGGGGGGGGGGGGGGGGGGGGGGGGGGGGGGGGGGGGGGGGGGGGGGGGGGGGGGGGGGGGGGGGGGGGGGGGGGGGGGGGGGGGGGGGGGGGGGGGGGGGGGGGGGGGGGGGGGGGGGGGGGGGGGGGGGGFGGGGGGGGGGGGGGGGGGGGGGGGGGGGGGGGGGGGFGFGGGGGGGGGGGGGGGGGFGGGFFFFFFFFFFFFFFFFFFFFFFFBDFFF@DFFFFFFFCFFFFF<FF@<EEFF>DFF@FBFF<>9>FFFFB:B?B::BFF:>;9;F>FFF:?<741;1(4
@M04999:289:000000000-L3R54:1:1101:28377:14666 2:N:0:408
TTTAGACTACACGGGTATCTAATCCTGTTTGCTACCCACGCTTTCGAGCATGAACGTCAGTGTTATCCCAGGAGGCTGCCTTCGCCATCGGTATTCCTCCACATCTCTACGCATTTCACTGCTACACGTGGAATTCTACCTCCCTCTGACACACTCTAGTTAGACAGTTTCAAATGCACGTCCCAAGTTGAGCTCGGGGATTTCACATCTGACTTATCTAACCGTCTGCGCTCGCTTTACGCCCAGTAATTCCGATTAACGCTCGCACCCTACGTATTACCGCGGCTGCTGGCACGTAGTT
+
CCCCCGGGGGGGGGGGGGGGGGGGGGGGGGGGGGGGGGGGGGGGGGGGGGGGGGGGGGGGGGGGGGGGGGGGGGGGGGGGGGGGGGGGGGGGGGGGGGGGGGGGGGGGGFEFGGGGGGGFGFGGGGGGGFGGFGFFGGG9EFGGGGGFFGFGGGGGGGGFGGGCFFGGGGGGGGGGFGBFFGCEFFGGFEFFGGGGDCDCEA9EFCFCFF=7AFFFFFCEFB<>FDF=CB95@@BDDF4B9@9>(6ECEFFF7=@D;;EEDFF;>>;BB(81B:1847AF<0916((-:??B?B<?:7?:.
@M04999:289:000000000-L3R54:1:1101:21456:14768 2:N:0:408
CGTGACTACACGGGTATCTAATCCTGTTTGCTCCCCACGCTTTCGCATCTCAGCGTCAGTATCTGTCCAGAAGGCCGCCTTCGCCACCGGTATTCCTCCACATCTCTACGCATTTCACCGCTACACGTGGAATTCTACCTTCCTCTACAATACTCTAGTTAACCAGTTTTAAGTGCAATTCCTAGGTTGAGCCCAGGGCTTTCACACCTAACTTAATTATCCGCCTACATGCCCTTTACGCCCAGTCATTCCGATTAACGCTCGCACCCTCCGTATTACCGCGGCTGCTGGCACGGAGGT
+
CCCCCGGGGGGGGGGGGGGGGGGGGGGGGGGGGGGGGGGGGGGGGGGGGGGGGGGGGGGGGGGGGGGGGGGGGGGGGGGGGGGGGGGGGGGGGGGGGGGGGGGGGGGGGGGGGGGGGGGGGGGGGGGGGGGGGGGGGGGGGGGGGGGGGGGGGGGGGGGGGGGGGGGGGGGGGGGGFGFGGGGGGGGGGGGGFGGGFGGGFFFFFFFFFFFFFFFFFFFFFFDFFFFFFFFE=B=:EFFEF@>@@EFFFFFFFFF<F3C@@@FFBBF>BFFFFFFFBFFFBFBB1-4?D:??FF?>(((4
@M04999:289:000000000-L3R54:1:1101:17284:14788 2:N:0:408
TATTTGACTACTAGGGTATCTAATCCTGTTTGCTCCCCACGCTTTCGCATCTCAGCGTCAGTATCTGTCCAGAAGGCCGCCTTCGCCACCGGTATTCCTCCACATCTCTACGCATTTCACCGCTACACGTGGAATTCTACCTTCCTCTACAATACTCCAGATAACCAGTTTTAAGTGCAATTCCCAGGTTGAGCCCGGGGCTTTCACACCTAACTTAATTATCCGCCTACATGCCCTTTACGCCCAGTCATTCCGATTAACGCTCGCACCCTCCGTATTACCGCGGCTGCTGGCACGGAGT
+
CCCCCGGGGGGGGGGGGGGGGGGGGGGGGGGGGGGFGGGGGGGGGGGGGGGGGGGGGGGGGGGGGGGGGGGGGGGGGGGGGGGGGGGGGGGGGGGGGGGGGGGGGGGGGGGGGGGGGGGGFGGGGGGGGGF@FGGGGGGGGGGGGGCFGFGGGGGFGGEGGGGGGGGGGGGGGGGGFGFGGGGGGGGGGGGGGGGGGGGGF>FFFFFCEFFBEFFFFFFFFFFFFDF@@FFFEEFBEFFF9(:19@DFEEFFF<6;6<;?C@>F00-3;13:BB>3::>AA4013(31;:??02:?:>>92
@M04999:289:000000000-L3R54:1:1101:21174:14815 2:N:0:408
ATGGGACTACTCGGGTATCTAATCCTGTTTGCTCCCCACGCTTTCGCATCTCAGCGTCAGTATCTGTCCAGAAGGCCGCCTTCGCCACCGGTATTCCTCCACATCTCTACGCATTTCACCGCTACACGTGGAATTCTACCTTCCTCTACAATACTCCAGATAACCAGTTTTAAGTGCAATTCCCAGGTTGAGCCCGGGGCTTTCACACCTAACTTAATTATCCGCCTACATGCCCTTTACGCCCAGTCATTCCGATTAACGCTCGCACCCTCCGTATTACCGCGGCTGCTGACACGGAGTT
+
CCCCCGGGGGGGGGGGGGGGGGGGGGGGGGGGGGGGGGGGGGGGGGGGGGGGGGGGGGGGGGGGGGGGGFGFGGGGGGGGGGGGGGGGGGGGGGGGGGGGGGGFFGGGGGGGGGGGGGGGGGGGGGGGGGGGGGGGGGGGGGGGGGGGGGGGGGGGGGGGGFGGGGGGGGGGGGGGFGFDFGGGGFGGGGGGGGGGCDGGFFFFFFFF>FEBFFFFCFFFFFCFFFDDFFFFFE@E@EFF?@69@?@4>EEFFEFFFFFF:>F2>FFF>0<?FFF0?B6A9:>>>F>((50).).3(49?3
@M04999:289:000000000-L3R54:1:1101:6662:14817 2:N:0:408
AGACTACACGGGTATCTAATCCTGTTCGCTACCCATGCTTTCGAACCTCAGCGTCAGTTACAGACCAGAGAGCCGCCTTCGCCACTGGTGTTCTTCCATATATCCACGCATTCGACCGTTACACATGGAGTGCCACTCTCCTCTTCTGCACTCAAGAAAAACAGTTTCAGCTGCACTTCCGCGTTTAAGCCGAGGGCTTTCATATCTTACTGGTTTTCCCGCCTGCGTTCGCTTTACGCACAATAAACCCGCACATCGCTCACCAGCTACCTATTACGGCAGCTTCTGGCACGTACTTAGC
+
--,,6,,,,B++@66E6;F,,,;66;CF@,8+6,6,;E,;CF:,C,+,;,BFGB,,,6CCF,C,C@,6,6,BF<@F:4,:?@,,:?<,CF,B,5AFFGG<?F5C,CFC:F:F5,,++8+64+CFGG9FA?4,4,,,,6E>,,1@,,,7E,1AC,,,@,63,A83E9=,,,@,,@=,<+02+=7+++5,@E,****3@*3*0++1+=9+2***)41)(=8B)(8@1@(6((((((6)91()3,3<>)6)(-((,44)46((((..)(4)-4(.)-)66(((((4:).6473?76(1(())))
@M04999:289:000000000-L3R54:1:1101:22767:14821 2:N:0:408
GGCGGACTACAGGGGTATCTAATCCTGTTTGCTCCCCACGCTTTCGCATCTCAGCGTCAGTATCTGTCCAGAAGGCCGCCTTCGCCACCGGTATTCCTCCACATCTCTACGCATTTCACCGCTACACGTGGAATTCTACCTTCCTCTACAATACTCCAGATAACCAGTTTTAAGTGCAATTCCCAGGTTGAGCCCGGGGCTTTCACACCTAACTTAATTATCCGCCTACATGCCCTTTACGCCCAGTCATTCCGATTAACGCTCGCACCCTCCGTATTACCGCGGCTGCTGGCACGGATTT
+
CCCCCGGGGGGGGGGGGGGGGGGGGGGGGGGGGGGGGGGGGGGGGGGGGGGGGGGGGGGGGGGGGGGGGGGGGGGGGGGGGGGGGGEGGGGGGGGGGGGGGGGGGGFGGGGGGGGGGGGGGGGGGGGGGGGGGGGGGGGGGGGGGGGGGCFGGGGGGGGGGGGGGGGGGGFFGFGGFGFGGGGGGGFGGGGGGEGGGDGDEFFFFFFFFFFFFFFFCFFFFCE9B2;?@FFFFF@@DEFFFF>@@0;@AFEE<;;B<6>AFB:?BF>B6::??0<::7544:>026(4023(:0<0-((,.
@M04999:289:000000000-L3R54:1:1101:7543:14846 2:N:0:408
AGTCGACTACTCGGGTATCTAATCCTGTTTGCTCCCCACGCTTTCGCATCTCAGCGTCAGTATCTGTCCAGAAGGCCGCCTTCGCCACCGGTATTCCTCCACATCTCTACGCATTTCACCGCTACACGTGGAATTCTACCTTCCTCTACAATACTCCAGATAACCAGTTTTAAGTGCAATTCCCAGGTTGAGCCCGGGGCTTTCACACCTAACCTAATTATCCGCCTACATGCCCTTTACGCCCAGTCATTCCGATTAACGCTCGCACCCTCCGTATTACCGCGGCTGCTGGCACGGAGTT
+
CCCCCGGGGGGGGGGGGGGGGGGGGGGGGGGGGGGGGGGGGGGGGGGGGGGGGGGGGGGGGGGGGGGGGGGGGGGGGGGGGGGGGGGGGGGGDGGGGGGGGGGGGGGGGGGGGGGGGGGGGGGGGGGGGGGGGGGGGGGGGGGGGGGFGGGGGGGGGGGGGGGGFGGGGGGGGGGGFG?FGGGGGGGFCGGGFGGGDDCDBFFFFFFFDFFFFFFFFFFFF?C2=FFFF1CCE@F@FF<F@FFF60=EECEFF@2181)::B6,26>>BFFFFFFFF2<AF66097;B?F?7?(,2(-1(.
@M04999:289:000000000-L3R54:1:1101:8142:14875 2:N:0:408
GACTACAGGGGTATCTAATCCTGTTCGCTCCCCACGCTTTCGTCCATCAGCGTCAATCGGTATTTAGTAACCTGCCTTCGCAATCGGGGTTCTGTGTAATATCTATGCATTTCACCGCTACACTACACATTCCAGCTACTTCAATACTATTCAAGATTAACAGTATCAACGGCAGTTCTACAGTTAAGCTGCAGGTTTTCACCGCTGACTTATCAACCCGCCTACGGACCCTTTAAACCCAATAAATCCGGATAACGCTCGCATCCTCCGTATTACCGCGGCTGCTGGCCCGGAGTTAGCC
+
CCCCCGGGGGGGGGGGGGGGGGGGGGEEGFGGGGGGGGGGGGGGGDGGGGGGGGGGFADGGGFGGFGGGGGGGGGGGGGGG:FFGGGGGEGGGGGGGGFGGGGGEFGGGGGGFGGGGGGGGGGGGGGGGGGGGGGGGGGGGGGGGGGFCGC;CFEEFEGGGGGG=FGGGGEGGEGFFGFG?7=EGGFFGFDGGGGGGGGDFFFBFBE*5A@A5BFFFFFFFFA9:2=D2@DF=E4C:E@B?3(.7<?CEFF?;?EFFF?;7>>?FF<<09????<ABFF2(79(48)813(,1(-80>><8
@M04999:289:000000000-L3R54:1:1101:17930:14906 2:N:0:408
GCGACTACAAGGGTATCTAATCCTGTTTGCTCCCCACGCTTTCGCCTCTCAGCGTCAGTATCTGTCCAGAAGGCCGCCTTCGCCACCGGTATTCCTCCACATCTCTACGCATTTCACCGCTACACGTGGAATTCTACCTTCCTCTACAATACTCCAGATAACCAGTTTTAAGTGCAATTCCCAGGTTGAGCCCGGGGCTTTCACACCTAGCTTAATTATCCGCCGACATGCCCTTTACGCCCAGTCATTCCGATTAACGCTCGCACCCTCCGTATTCCCCTGGCTGCTGGCACGGATGT
+
C@BC@F:CCEFG7CCCCFGEEF<CDFGFAA<FGGG@CCCGGGD@F@:@<@<@DEFD:FEFGEC<CFFFFEEGD8B@FCG4=<FFEGFGEE=DAF?<FFCFE=A5=FF<D:6FEA?ABD+8B8:A:=,A=E,F8==>EG?DF@=AF8FGCFC,,,,3@==9,EEDD8=@,@D9@A9DFF8DGFFF6DECC7EFCGEGDDGG4;+=BA>4:.:E<C6+8B+8B5=((-622..63=D46)/>;@00==4<)9/((326-)(-4(-70>F?1:6((.(5)63((-((.(-).8112--2((.
@M04999:289:000000000-L3R54:1:1101:12171:14918 2:N:0:408
GGTTGACTACAAGGGTATCTAATCCTGTTTGCTACCCACGCTTTCGAGCATGAACGTCAGTGTTATCCCAGGAGGCTGCCTTCGCCATCGGTATTCCTCCACATCTCTACGCATTTCACTGCTACACGTGGAATTCTACCTCCCTCTGACACACTCTAGTTTGACAGTTTCAAATGCACGTCCCAAGTTGAGCTCGGGGATTTCACATCTGACTTATCTAACCGTCTGCGCTCGCTTTACGCCCAGTAATTCCGATTAACGCTCGCACCCTACGTATTACCGCGGCTGCTGGCACGTAGTT
+
CCCCCGGGGGGGGGGGGGGGGGGGGGGGGGGGGGGGGGGGGGGGGGGGGGGGGGGGGGGGGGGGGGGGGGGGGGGGGGEGGGGGGGGGGGGGGGGGGGGGGGGGGGGGGGGGGGGGGGGGGGGGGGGGGGGGGGFGGGGGGGGGGGGGGGGGGGGGGGGGGGGGGGGGGGGGGGGGFGFGGGGGGGGGGGGGGGGGGCGDFFFFCFFFFFC@EFFAAFFFFCCFFFFBF9AFFFFFFF=F=@@BDFFFFFFFFFFD?@EFF@6;6>BBFFBFFB14AFFF<:>>;91((448:14<3?626
@M04999:289:000000000-L3R54:1:1101:15453:14919 2:N:0:408
GTTGACTACTAGGGTATCTAATCCTGTTTGCTACCCACGCTTTCGAGCATGAACGTCAGTGTTATCCCAGGAGGCTGCCTTCGCCATCGGTATTCCTCCACATCTCTACGCATTTCACTGCTACACGTGGAATTCTACCTCCCTCTGACACACTCTAGTTAGACAGTTTCAAATGCACGTCCCAAGTTGAGCTCGGGGATTTCACATCTGACTTATCTAACCGTCTGCGCTCGCTTTACGCCCAGTAATTCCGTTTAACGCTCGCACCCTACGTATTACCGCGGCTGCTGGCGCGTAGTTT
+
CCCCCGFGGGGGGGGGGGGGGGGGGFGGGCFGGGFEGGGGGGGGGGGGGGGCGGGGGGGGGGGFGGGGDFGGGGGGGGGGGGCGFEEGGGGGGGFGFGDGGGGGGGGGGGGGGGFGGGFFFFGGGGGGGGCGFGGGFGGGGGGGGGGGGGGFGEFGGDDFFFGGFFGGGGGGFFFEFGFGCGGFFCFGGGGGGGGGGGGGFFFFFFFFCCEEFFFFFFFFFF=ADF=E2@AFBFFFFFFFFFF@@F<FEEFFFFEE;C9;>;16((.6??06BF?B?AF969B0;((3>08<(2;>>B:<)
@M04999:289:000000000-L3R54:1:1101:5037:14924 2:N:0:408
GAGGGACTACTGGGGTATCTAATCCTGTTTGCTACCCACGCTTTCGAGCATGAACGTCAGTGTTATCCCAGGAGGCTGCCTTCGCCATCGGTATTCCTCCACATCTCTACGCATTTCACTGCTACACGTGGAATTCTACCTCCCTCTGACACACTCTAGTTAGACAGTTTCAAATGCACGTCCCAAGTTGAGCTCGGGGATTTCACATCTGACTTATCTAACCGTCTGCGCTCGCTTTACGCCCAGTAATTCCGATTAACGCTCGCACCCTACGTATTACCGCGGCTGCTGGCACGGAGTT
+
CCCCCGGGGGGGGGGGGGGGGGGGGGGGGGGGGGGGGGGGGGGGGGGGGGGGGGGGGGGGGGGGGGGGGGGGGGGGGGGGGGGGGGGGGG7FFGGGGGGGGGGGGGGGGGGGGGGGGGGGGGGGGGGGGGCEGGGGGGGGGFEGGGGGGGGGGGFGGCEDDFGGGGGGGDGGGGGGFGFGGGGGGGFGGGGGGAFCCDGG5AAFFFFFEFEFFFFFFFFFAEFFFD=BCAA@FFFFFFEF@>>FFDEFC?EFFE1?;03)(,3?BFFB08?0<?B<<?DB2(1(799;:3204(813((,4
@M04999:289:000000000-L3R54:1:1101:11944:14939 2:N:0:408
GGCAGACTACCAGGGTATCTAATCCTGTTCGCTCCCCACGCTTTCGTCCATCAGCGTCAATCGGTATTTAGTAACCTGCCTTCGCAATCGGGGTTCTGTGTAATATCTATGCATTTCACCGCTACACTACACATTCCAGCTACTTCAATACTATTCAAGATTAACAGTATCAACGGCAGTTCTACAGTTAAGCTGCAGGTTTTCACCGCTGACTTATCAACCCGCCTACGGACCCTTTAAACCCAATAAATCCGGATAACGCTCGCACCCTCCGTATTACCGCGGCTGCTGGCACGGAGTT
+
CCCCCGGGGGGGGGGGGGGGGGGGGGGGGGGGGGGGGGGGGGGGGGGGGGGGGGGGGGGGGGGGGGGGGGGGGGGGGGFGGGGGGGGGGGGGGGGGGGGGGGGGGGGGGGGGGGGGGGGGGGGGGGGGGGGGGGGGGGGGGGGGGGGGGGGGGGGGGGGGGGGFGGGGFGGGGGG6AGFGGGGGGGGGGGGFGGGGGGGGFFFFFFFFFFFFFFFFFFFFFDAAF9AFF?D>BFFF=ECFFFF@?D@3=CEFEF9@DDFFFFFFFFFFB:?:?6:1:?FF>B>6;00(,::3?B2:61144
@M04999:289:000000000-L3R54:1:1101:24651:14940 2:N:0:408
TAGACTACCGGGGTATCTAATCCTGTTCGCTCCCCACGCTTTCGTCCATCAGCGTCAATCGGTATTTAGTAACCTGCCTTCGCAATCGGGGTTCTGTGTAATATCTATGCATTTCACCGCTACACTACACATTCCAGCTACTTCAATACTATTCAAGATTAACAGTATCAACGGCAGTTCTACAGTTAAGCTGCAGGTTTTCACCGCTGACTTATCAACCCGCCTACGGACCCTTTAAACCCAATAAATCCGGATAACGCTCGCATCCTCCGTATTACCGCGGCTGCTGGCACGGAGTT
+
CCCCCGGGGGGGGGGGGGGGGGGGGGGGGGGGGGGGGGGGGGGGGGGGGGGGGGGGGGGGGGGGGGGGGGGGGGGGGGGGGGGGGGGGGGGGGGGGGGGFGGGGGGGGGGGGGGGGGGGGGGGGGGGGGGGGGGGGGGGGGGGGGFGGGGCGGGGGGGGGGGGGGGGGGGGGGEGGFGFGGGGGGGGGGGGGGGGGGGGGFFFFFFEEF9BFFAFFFFFD?>B@D=@F>@BFFFFFCFEF@FF?D387EFFB@0@FEFFFFF>FF?9?<B7;:6<?ADFF>F69B6?FF?B:?F>;63:
@M04999:289:000000000-L3R54:1:1101:15771:14967 2:N:0:408
GCTAGACTACTGGGGTATCTAATCCTGTTTGCTCCCCACGCTTTCGCATCTCAGCGTCAGTATCTGTCCAGAAGGCCGCCTTCGCCACCGGTATTCCTCCACATCTCTACGCATTTCACCGCTACACGTGGAATTCTACCTTCCTCTACAATACTCCAGATAACCAGTTTTAAGTGCAATTCCCAGGTTGAGCCCGGGGCTTTCACACCTAACTTAATTATCCGCCTACATGCCCTTTACGCCCAGTCATTCCGATTAACGCTCGCACCCTCCGTATTACCGCGGCTGCTGGCACGGAGTT
+
CCCCCGGGGGGGGGGGGGGGGGGGGGGGGGGGGGGGGGGGGGGGGGGGGGGGGGGGGGGGGGGGGGGGGGGGGGGGGGGGGGGGGGEGGGGGGGGGGGGGGGGGGGGGGGGGGGGGGGGGGGGGGGGGGGGGGGGGGGGGGGGGGGGGGGGGGGGGGGGGGGGGGGGGGGGGGGGGFGFGGGGGGGFGGGGGGGGGGGGGFF*@BFFFFFFFFFFFFFFFFF?@FDFFFFEEFFDEFFFFDF>>F?EFFFFFFF??DDFEFBFF>90;>FFFFF??B?BA28>>B>F>FFF(4123713::
@M04999:289:000000000-L3R54:1:1101:12157:14976 2:N:0:408
TGACTACTAGGGTATCTAATCCTGTTTGCTCCCCACGCTTTCGCATCTCAGCGTCAGTATCTGTCCAGAAGGCCGCCTTCGCCACCGGTATTCCTCCACATCCCTACGCATTTCACCGCTACACGTGGAATTCTACCTTCCTCTACAATACTCCAGATAACCAGTTTTGAGTGCAATCCCCAGGTTGAGCCCGGGGCTTTCACACCTAACTTAATTATCCGCCTACATGCCCTTTACGCCCAGTCATTCCGATTAACGCTCGCACCCTCCGTATTACCGCGGCTGCTGGCCCGACGTAAGC
+
CCCCCGGGGGGGGGGGGGGGGGGFGGGGGGGGGGGGGGGGGGGGGEGAFGGGGGGGGGGGGGGGGGGGGGGGGGGGGGFGGGGGGFGGGGGGGGGGFGGFGGGFGGGGEFGGGGGGGGGGGGFEGGGGGFGGGGGGFGGGGGGGFGGGGGGGFGGGGGGGGGGGDFGGEGGGFGGAFFFGGGGFGGFDCGGGGGGCCGG4?FFFFDFFFFFE=FFACAFEFF=@9=BE?:3;@FECE@FF9?6@=>EEFE@00?DFC?66?BB>FFB:<?>??FF<BABFF>;96:BF(,(,4(,-3(,.2
@M04999:289:000000000-L3R54:1:1101:7608:14984 2:N:0:408
TGGTGACTACCGGGGTATCTAATCCTGTTCGCTCCCCACGCTTTCGTCCATCAGCGTCAATCGGTATTTAGTAACCTGCCTTCGCAATCGGGGTTCTGTGTAATATCTATGCATTTCACCGCTACACTACACATTCCAGCTACTTCAATACTATTCAAGATTAACGGTATCAACGGCAGTTCTACAGTTAAGCTGCAGGTTTTCACCGCTGACTTATCAACCCGCCTACGGACCCTTTAAACCCAATAAATCAGGATAACGCTCGCATCCTCTGTATTACCGCGGCTGCTGGCACGTAGTT
+
CCCCCGGGGGGGGGGGGGGGGGGGFGGGGGGGGGGGGGGGGGGGGGGGGGGGGGGGGGEGGGGGGGGGGGGGGGGGGEGGGGGGGGEGGGEGGGGEGGGGGGGGGGGGGGGGGGGGGGGGGGGGGGGGGGGGGGGGGGGGGGGGGGGGGFGGGGGGGAFFGG88DDCEFGGGGGGC>GFGGGGGGGGGGGFFGGGGGF5@A>F>FFF>AF=9BFFFFFFFFBDFF@DFB=08@B@FF;9FCEFD1=D;<>EF).54)7<<(3:226139BFA9>2<BB<A)4(7(41(88:5((.8,((-.
@M04999:289:000000000-L3R54:1:1101:11924:14989 2:N:0:408
CAGAGACTACACGGGTATCTAATCCTGTTTGCTACCCACGCTTTCGAGCATGAACGTCAGTGTTATCCCAGGAGGCTGCCTTCGCCATCGGTATTCCTCCACATCTCTACGCATTTCACTGCTACACGTGGAATTCTACCTCCCTCTGACACACTCTAGTTAGACAGTTTCAAATGCACGTCCCAAGTTGAGCTCGGGGATTTCACATCTGACTTATCTAACCGTCTGCGCTCGCTTTACGCCCAGTAATTCCGATTAACGCTCGCACCCTACGTATTACCGCGGCTGCTGGCACGTAGTT
+
CCCCCGGGGGGGGGGGGGGGGGGGGGGGGGGGGGGGGGGGGGGGGGGGGGGGGGGGGGGGGGGGGGGGGGGGGGGGGGCGGGGGGGGGGGGGGGGGGGGGGGGGGGGGGGGGGGGGGGGGGGGGGGGGGGGGGGGFGGGGGGGGGGGGGGGGGGGGGGGGGGGGGGGGGGGGGGGGFGFGGGGGFGDFGGFGGGGGGGGGEFFFFFFFFFFFFFFFFFFFFFDFDFFFFAFFFFFDFFEF=1;6<@FEEEFFFE<??FFE@FF@B>BB61<BBFF2A:)<>(4;9>>>057:6,4:3:?4:
@M04999:289:000000000-L3R54:1:1101:8193:15067 2:N:0:408
GACTACCCGGGTATCTAATCCTGTTTGCTCCCCACGCTTTCGCATCTCAGCGTCAGTATCTGTCCAGAAGGCCGCCTTCGCCACCGGTATTCCTCCACATCTCTACGCATTTCACCGCTACACGTGGAATTCTACCTTCCTCTACAATACTCCAGATAACCAGTTTTAAGTGCAATTCCCAGGTTGAGCCCGGGGCTTTCACACCTAACTTAGTTATCCGCCTACATGCCCTTTACGCCCAGTCATTCCGATTAACGCTCGCACCCTCCGTATTACCGCGGCTGCTGGCACGGAGTTAGCC
+
C@CCCGCGGGGFGGGFGGGGGGGFGGGGGG<FGGGDCFGGGEEGGGFEDDFGGGGGGGGGFFGFGFGGFGGFGGGGEFFGCGDCAECFGFFGGGGGGGFFGGGGGCCGGGDG9EFEGEGEGFFGFC@EGGGGEFEFFDFFFGGGGFGGGFGGGG8=EGGGCFGFDGCDFGFF8DDD99DFGGGEGGCFFFGEGEG*;CGGAFFADFFFF4?BFFFFCCF=FF99>EFE33@1=ECF@7@EF;47EE)9E114?0CE1>BB203;104?(96:??FFA0(9(313382:?F<00133<A<25
@M04999:289:000000000-L3R54:1:1101:17198:15069 2:N:0:408
GACTACTGGGGTATCTAATCCTGTTCGCTCCCCACGCTTTCGTCCCTCAGCGTCAATCGGTATTTAGTAACCTGCCTTCGCAATCGGGGTTCTGTGTAATATCTATGCATTTCACCGCTACACTACACATTCCAGCTACTTCAATACTATTCAAGATTAACAGTATCAACGGCAGTTCTACAGTTAAGCTGCAGGTTTTCACCGCTGACTTATCAACCCGCCTACGGACCCTTTAAACCCAATAAATCCGGATAACGCTCGCATCCTCCGTATTACCGCGGCTGCTGGCACGGAGTTAGCC
+
CCCCCGGGGGGGGGGGGGGGGGGGGGGGGGGGGGGGGGGGGGGGG,EGGFGGGGGGGGGGGGGGGGGFEFGGGGGGGGGGGGEGGGGGGGGGGGGGGGFDGGFGGGGGGGGGGGGGGGGGGFGGGGGGGGGGGGAFGDGGGGGGGGGGFGGGGFGGGGGGGGGGGGGGGGGGCEGGFGFFFG?FGGFFGGFGGGCCGGGGFCADEFFFFFFFFFFFDFFFFFAFF@DDFFF=:E=?9=;B??83<E?CF;03;D<E<BFF>>>?B?FFFFFF?BABBBF0>9>BF??7?:)-(-,4<29<4
@M04999:289:000000000-L3R54:1:1101:11832:15080 2:N:0:408
GAGACTACCCGGGTATCTAATCCTGTTTGCTCCCCACGCTTTCGCATCTCAGCGTCAGTATCTGTCCAGAAGGCCGCCTTCGCCACCGGTATTCCTCCACATCTCTACGCATTTCACCGCTACACGTGGAATTCTACCTTCCTCTACAATACTCCAGATAACCAGTTTTAAGTGCAATTCCCAGGTTGAGCCCGGGGCTTTCACACCTAACTTAATTATCCGCCTACATGCCCTTTACGCCCAGTCATTCCGATTAACGCTCGCACCCTCCGTATTACCGCGGCTCCTGGCACGGAGTTAC
+
CCCCCGGGGGGGGGGGGGGGGGGGGGGGGGGGGGGGGEGGGGGGGGGGGGGGGGGGGGGGGGGGGGGGGGGGGGGGGGGGGGGGGGGGGGGGGGGGGGGGGGGGGGGGGGGGGGGGGGGGGGGGGGGGGGGGGGGGGGGGGGGGGGGFGGGGGGGGGGDGGGGGGGFFGGGGEFGGFGFGGGFGFGGGGGGGGGGGGGGGFFFFFFFFEEFFFFFFEFFFFFF>=@F:??;=DFFFFFFFFFFFE@E<CECE?DF;EB:12<969B48BFB9<B??<DFF>799>(,::70123(4-,3.)
@M04999:289:000000000-L3R54:1:1101:19142:15093 2:N:0:408
TGACTACTCGGGTATCTAATCTTGTTTGCTCCCCACGCTTTCGCACCTCAGCGTCAGTATCTGTCCAGAAGGCCGCCTTCGCCACCGGTATTCCTCCACATCTCTACGCATTTCACCGCTACACGTGCAATTCTACCTTCCTCTACAATACTCCAGATAACCAGTTTTAAGTGCAATTCCCAGGTTGAGCCCGGGGCTTTCACACCTAACTTAATTATCCGCCTACATGCCCTTTACGCCCAGTCATTCCGATTAACGCTCGCACCCTCCGTATTACCGCGGCTGCTGGCACGGAGTTAGC
+
CCCCCDGGGGGGGGGGGGGGGGFGGGGGGGGGGGGGGGGGGGDFGGGGGGFGGGGGDGGGGGGGGGGGGGFFFFGGGGGGGGGGGFEDGDGGGGGGGGGFFCGGGGGGGGGGGGGGGGGGGGGGGGGGGCGGGGGGGGGGGGGGGGGGGGGGGGGGGGGGEGGGFCDFGFFGGGGGFGFFFFCEFGGGGGGGGGGGGDGGFFFFF4FFEDFEFCFFFFFFFF@DDFEFE@FFFF@FFDFEF<;3;EE<CE@((66?E(7:619999?1:?FF<FF24)17>(((40::8:7?:096:14<4
@M04999:289:000000000-L3R54:1:1101:23646:15098 2:N:0:408
GTGACTACAGGGGTATCTAATCCTGTTCGCTCCCCACGCTTTCGTCCATCAGCGTCAATCGGTATTTAGTAACCTGCCTTCGCAATCGGGGTTCTGTGTAATATCTATGCATTTCACCGCTACACTACACATTCCAGCTACTTCAATACTATTCAAGATTAACAGTATCAACGGCAGTCCTACAGTTAAGCTGCAGGTTTTCACCGCTGACTTATCAACCCGCCTACGGACCCTTTAAACCCAAAAACTCCGGATAACGCTCGCATCCTCCGTATTACCGCGGCCGCTGCCACGGAGTTGC
+
CCCC,<9<<CF;7F,EC@CF9<AE6CFGGFFFGFG?FF7F,CFF;F@CFC@E8CFFFFFF7@F,,@CEGGC,C@,6A4AAFE:,7BF=FG76:F,55A5CEG,C;,A?=EEGFBFDGGGCFGGGGCGEGCF:AFGE4=D9@@FFGCFFFFADCDEF4,4,6@AD9D:=:E:D8=C69D*=CDCFCFACAF9,<D@77C6CFF@BFFE*:5)*331+8=@>B44@92555(----0>)/);=D1,(//()7@116?,7@0((-(,(-(.)4408112><280119(((-610))(,4233)-
@M04999:289:000000000-L3R54:1:1101:13611:15148 2:N:0:408
AGACTACAAGGGTATCTAATCCTGTTTGCTCCCCACGCTTTCGCATCTCAGCGTCAGTATCTGTCCAGAAGGCCGCCTTCGCCACCGGTATTCCTCCACATCTCTACGCATTTCACCGCTACACGTGGAATTCTACCTTCCTCTACAATACTCCAGATAACCAGTTTTAAGTGCAATTCCCAGGTTGAGCCCGGGGCTTTCACACCTAACTTAATTATCCGCCTACATGCCCTTTACGCCCAGTCATTCCGATTAACGCTCGCACCCTCCGTATTACCGCGGCTGCTGGCACGGAGTTAGC
+
CCCCCGFGEGGGGFGFGGGGGGGGGGGGGGGGGGGGGGGGGGGGGGGGGGGG@FGGGGGGGGGGGGGGGGGFFGGGGGGGGGEFGGGGGGGGGGGGGGGGGGFGFGGGGGGGFFGGGGGGGGGGEGGDCAFGGGGGGGGGGGGGGGGGGGGGGGGFAFFGGGGGFGGGGGCEGGFFFGFGGGGGGGGGGGGGGEEGGGGGFFFFFDFA>>AA=FA=EFFFFFDFDDFF*36>BBFEF;?>@@FFEEECFFFFDF6EEFFFFFFBB6?::?BFF?0<D<B>4>036:>?(427((-4434<4
@M04999:289:000000000-L3R54:1:1101:13047:15179 2:N:0:408
TGACTACACGGGTATCTAATCCTGTTCGCTCCCCACGCTTTCGTCCATCAGCGTCAATCGGTATTTAGTAACCTGCCTTCGCAATCGGGGTTCTGTGTAATATCTATGCATTTCACCGCTACACTACACATTCCAGCTACTTCAATACTATTCAAGATTAACAGTATCAACGGCAGTTCTACAGTTAAGCTGCAGGTTTTCACCGCTGACTTATCAACCCGCCTACGGACCCTTTAAACCCAATAAATCCGGATAACGCTCGCATCCTCCGTATTACCGCGGCTGCTGGCACGGAGTTAGC
+
CCCCCGGGGGGGGGGGGGGGGGGGGGGGGGGGGGGGGGGGGGGGGGGGGGGGGGGGGGGGGGGGGGGGGGGGGGGGGGGGGGGGGGFGGGGGGGGGGGGGGFGGGGGGGGGGGGGGGGGGGGGGGGGGGGGGGGGGGGGGGGGGGGGGGGGGGGGGFGGGGGGGGGGGGFFGGGGGFGFGGGGGGGGGGGGGGGGFFFGGFFFFFFFFFFFFFFFFFFFFFBFFFFFDFFFFDDFCEFFFFFFFEFEFFFFFD?FFFFFFF>BBF>FFFF;31:>9AA?FB>9BFFF7:<:?B047:8).-
@M04999:289:000000000-L3R54:1:1101:28226:15184 2:N:0:408
CGCTGACTACTAGGGTATCTAATCCTGTTCGCTCCCCACGCTTTCGTCCATCAGCGTCAATCGGTATTTAGTAACCTGCCTTCGCAATCGGGGTTCTGTGTAATATCTATGCATTTCACCGCTACACTACACATTCCAGCTACTTCAATACTATTCAAGATTAACAGTATCAACGGCAGTTCTACAGTTAAGCTGCAGGTTTTCACCGCCGACTTATCAACCCGCCTACGGACCCTTTAAACCCAATAAATCCGGATAACGCTCGCATCCTCCGTATTACCGCGGCTGCTGGCACGGAGTT
+
CCCCCGGGGGGGGGGGGGGGGGGGGGGGGGGGGGGGGGGGGGGGGGGGGGGGGGGGGGGGGGGGGGGGGGGGGGGGGGGGGGGGGGGGGGGGGGGFGGGGGGGGGGGGGGGGGGGGGGGGGGGGGGGGGGGGGGGGGGGGGGGGGGGGGGGGGGGGGGGGGGGGGGGGGGGGGGGGFGFGGGGGGGGGGGGGGGGGGGGGFFFFFFFDFFFFFFFFEFCEFFFFFFFFFFFFFFFFFFFFFFDFF@D;E4?CFFF<DFF?F;BBFFFFBFFF?>::?BFFF6>96>;FFF>FFF?F90;1:
@M04999:289:000000000-L3R54:1:1101:9538:15215 2:N:0:408
GACTACATGGGTATCTAATCCTTTTTGCTACCCACGCTTTCGAGCATGAACGTCAGTGTTATCCCAGGAGGCTGCCTTCGCCATCGGTATTCCTCCACATCTCTACGCATTTCACTGCTACACGTGGAATTCTACCTCCCTCTGACACACTCTAGTTAGACAGTTTCAAATGCACGTCCCAAGTTGAGCTCGGGGATTTCACATCTGACTTATCTAACCGTCTGCGCCCGCTTTACGCCCAGTAATTCCGATTAACGACCGCACCCTACGTATTAACGCGGCTGCTGGCACGGTGTTAGCC
+
C<@BCE<,CC6E<CFGEFFFCE,<E@F<@FA<@CF:EF:FGGF?F@CF,CFFFFD@@6EC@6EF@8FDCEGGGFGFGCGFEFEFGDCGCDFBFDGGFFF,E?FCFGFEG7?9<EFB9FGGGDGG:FFB=EFFGFGGGC?C@FDCFGGDF+9@ADA;,6=;FGFDFGGGCAFF8=D=3D:D??6ADFFFFGFDGC++3??<+?CFFFFFFFFFCFF>>FA=9A926>))5>2@=6*855@82(647CFEF8;;(/)6(,(..3299<1??08<<39)6466((((4,,(4(4:(((-44>22
@M04999:289:000000000-L3R54:1:1101:26876:15236 2:N:0:408
GACTACCCGGGTATCTAATCCTGTTTGCTCCCCACGCTTTCGCATCTCAGCGTCAGTATCTGTCCAGAAGGCCGCCTTCGCCACCGGTATTCCTCCACATCTCTACGCATTTCACCGCTACACGTTGAATTCTACCTTCCTCTACAATACTCCAGATAACCAGTTTTAAGTGCAATTCCCAGGTTGAGCCCGGGGCTTTCACACCTAACTTAATTATCCGCCTACATGCCCTTTACGCCCAGTCATTCCGATTAACGCTCGCACCCTCCTTATTACCGGGGCTTCCGGCACGTGTTTAGCC
+
CC@@C<FG7@F@+EEC<CFDGGGF<9,6F,CF@EEGDCCGGG7@FCCFGGG7B@EE6CFD69@6EFDEC@FGFF@@CFGGGGG7?FDGGCEEGFG@FGF8FEFCGGGGGC=FFG<EGDGD@EF=F,4+A<EGDDGC9EFGGAFFFAFEADF9FEDE=D89F?,@,62@EGA,EADGF918=2;@9CGCC6@75**3/?FFFFAF>?AFDCA*0B@F<+:9;@>2BEEFB)5(5=CED<BD((67)/7<EE<DD<E4((,-(49BF6811().).644((((43(()(-,(-(.(,(45)64
@M04999:289:000000000-L3R54:1:1101:15853:15239 2:N:0:408
CTGGGACTACAGGGGTATCTAATCCTGTTTGCTACCCACGCTTTCGAGCATGAACGTCAGTGTTATCCCAGGAGGCTGCCTTCGCCATCGGTATTCCTCCACATCTCTACGCATTTCACTGCTACACGTGGAATTCTACCTCCCTCTGACACACTCTAGTTAGACAGTTTCAAATGCACGTCCCAAGTTGAGCTCGGGGATTTCACATCTGACTTATCTAACCGTCTGCGCTCGCTTTACGCCCAGTAATTCCGATTAACGCTCGCACCCTACGTATTACCGCGGCTGCTGGCACTTAGTT
+
CCCCCGGGGGGGGGGGGGGGGGGGGGGGGGGGGGGFGGGGGGGGGGGGGGGGGGGGGGGGGGGGGGGGGGGGGGGGGGGGGGGGGEGGGGGGGGGGGGGGGGGGGGGGGGGGGGGGGGGGGGGGGGGGGGGGGGGGGGGGGGGGGGGGGGGGGGFGGGGGGGGGGGGGGGGGGGFGFFDFFFGGG8FFFGGGGFGGGGGGFFFFFFFFFFFEEFBFEFFEFEFAAAFBFBFFFF>DFFEFFF@9@;=E?CEF?@?D?D44;9;?@F>;6:0(.31<DF>>A?>9;99>FFF:B:)(.66A<
@M04999:289:000000000-L3R54:1:1101:6216:15245 2:N:0:408
AGACTCCTAGGGTATCTAATCCTGTTTGCTCCCCACGCTTTCGCACCTGAGCGTCAGTCTTTGTCCAGGGGGCCGCCTTCGCCACCGGTATTCCTCCAGATCTCTACGCATTTCACCGCTACACCTGGAATTCTACCCCCCTCTACAAGACTCTAGCCTGCCAGTTTCGAATGCAGTTCCCAGGTTGAGCCCGGGGATTTCACATCCGACTTGACAGACCGCCTGCGTGCGCTTTACGCCCAGTAATTCCGATTAACGCTTGCACCCTCCGTATTACCGCGGCTGCTGGCACGGAGTTAGC
+
@CCCCDFFAFGGGGCFFEGEEFGGGGGGFFFGFEGGGGGEFFEGGEFFEC@EGGGGGFAFFFGGFFFFDCGGGGGDEGGGDGEEGGG>FCEEGGFFGGGFFGGGG9FGGGGGFGGGGGEGGGGDEGGGEECDFFGGFGGECEEGFGD?EGCE?CGCFGE8EFG6DC,59>,,5ECFFFF;CGFFGG6,<7D9C*=D4*;8BC>B8?F:0(::AFF6)85;33;@D;>??027122:96<)1((8AFA))-.313(6A?>?0(142<6:??4((1:))6:1-7>090,82:(3(1((-3<94
@M04999:289:000000000-L3R54:1:1101:18365:15273 2:N:0:408
GCAAGGACTACCGGGGTATCTAATCCTGTTTGCTCCCCACGCTTTCGCTCCTCAGCGTCAGTGACGGCCCAGAGACCTGCCTTCGCCATCGGTGTTCTTCCCGATATCTACACATTCCACCGTTACACCGGGAATTCCAGTCTCCCCTACCGCACTCCAGTCCGCCCGTACCCGGCGCCGATCCACCGTTAAGCGATGGACTTTCACACCAGACGCGACGAACCGCCTACGAGCTCTTTACGCCCAATAAATCCGGATAACGCTTGCACCCTACGTATTACCGCGGCTGCTGGCACGGAGT
+
CCCCCGFGGGGGGGGGGGGGGGGGGGGGGGGGGGGGGGGGEGGDGGGGGGGGGGGGGGGGFGGGGGGGGGGGGGGGGGF8FFGGGGGGGFGGGGGGGGGGGGGCFEGCFGGGGFGFGGGGGGGEGGGFGGG77EEFGFGFEGFGG?EFGGGGGGGGGGGFGGGGGGGEEEGGGGGGAG6C95CEGGFGCCGGFGE3FDDCFFFAFFFFFF:::FFF>BF;)19>909?8:61?>BFFAF?<0:B>:,44246<304:3:2306?18?2?<?(11:BF<(.)6?F03969:4>7?:<(((-,
@M04999:289:000000000-L3R54:1:1101:7038:15312 2:N:0:408
AGACTACACGGGTATCTAATCCTGTTCGCTACCCATGCTTTCGAACCTCAGCGTCAGTTACAGACCAGAGAGCCGCCTTCGCCACTGGTGTTCTTCCATATATCTACGCATTCCACCGCTACACACGGAGTTCCACTCTCCTCTTCTGCACTCAAGAAAAACAGTTTCAGCTGCACTTCCCCGGTTAAGCCGAGGGCTTTCACAGCTGACTTGTTCTCCCGCCTGCGTTCGCTTTACGCCCAATAAATCCGGACAACGCTTGCCACCTACGTATTACCGCGGCTGCTGGCACGTAGTTAGC
+
CCCCCGGGGGGGGGGGGGGGGGGGGGGGGGGGGGGGGGGGGGGGGGGGGGGGGGGGGGGGGGGGGGGGGGGGGGGGGGGGGGGGGGGGGGGGGGGGGGGGGGGGGGGGGGGGGGGGGGGGGGGGGGGGGGGGGGGGGGGGGGGGGGGGGGGGGGGGGGGGGGGFGGGGGGGGGGGGFGFGGGGGGGEGGGGGGGGGGGGGFFFFFFFF=DFFFFFFEF45)>@FFFBFFFFFFFFFFFFFFFDBBA2AB?FF<>BF?B>FFFF5<<?FFFBFBA>26<6>FB>FFF>?0:2B?2:(8A<46
@M04999:289:000000000-L3R54:1:1101:26276:15328 2:N:0:408
TGGTGACTACCCGGGTATCTAATCCTGTTTGCTACCCACGCTTTCGAGCATGAACGTCAGTGTTATCCCAGGAGGCTGCCTTCGCCATCGGTATTCCTCCACATCTCTACGCATTTCACTGCTACACGTGGAATTCTACCTCCCTCTGACACACTCTAGTTAGACAGTTTCAAATGCACGTCCCAAGTTGAGCTCGGGGATTTCACATCTGACTTATCTAACCGTCTGCGCTCGCTTTACGCCCAGTAATTCCGATTAACGCTCGCACCCTACGTATTACCGCGGCTGCTGGCACGTAGTT
+
CCCCCGGGGGGGGGGGGGGGGGGGGGGGGGGGGGGGGGGGGGGGGGGGGGGGGGGGGGGGFGGGGGGGGGGGGGGGGGGGGGGGGGGGGGGGGGGGGGGGGGGGGFGGGGGGGGGGGGGGGGGGGGGGGGGGGGGGGCFEGGGGGGGGGGGGGGGFGGGGGGGFDFGGGGGFGGGE?FF?=?DGGGFGGGG8DCEDDGGGBFFFFFFF55=7AAFFCA9EFFFA9ADFFB>BFFFFDFEFFDFFFF@EEEEE?@;<3;?>(34;(79>9???F:8>DB2A<B69(96>FF?(14<:4162.
@M04999:289:000000000-L3R54:1:1101:27251:15340 2:N:0:408
CTGACTACTCGGGTATCTAATCCTGTTCGCTCCCCACGCTTTCGCATCTCAGCGTCAGTATCTGTCCAGAAGGCCGCCTTCGCCACCGGTATTCCTCCACATCTCTACGCATTTCACCGCTACACGTGGAATTCTACCTTCCTCTACAATACTCCAGATAACCAGTTTTAAGTGCAATTCCCAGGTTGAGCCCGGGGCTTTCACACCTAACTTAATTATCCGCCTACATGCCCTTTACGCCCAGTCATTCCGATTAACGCTCGCACCCTCCGTATTACCGCGGCTGCTGGCACGGAGTT
+
CCCCCGGGGGGGGGGGGGGGGGGGGGGGGGGGGGGGGGGGGGGGGGGGGGGGGGGGGGGGGGGGGGGGGGGGGGGGGGGGGGGGGGGGGGGGGGGGGGGGGGGGGGGGGGGGGGGGGGGGGGGGGGGGGGGGGGGGGGGGGGGGGGGGGGGGGGGGGGGGGGGGGGGGCGGGGGGGFGFGGGGGGGGGGGGGGGGGGGGGFFFFFFFFFFFFFFFFFFFEF22:@@FFFFE;@EFFFFD:6;DFEFEEFFFF;?7DFA:B?B>FF>FF<0?>4?<FFFFF9;19;;:??F68>F(7(4:
@M04999:289:000000000-L3R54:1:1101:3702:15362 2:N:0:408
TGGAGACTACACGGGTATCTAATCCTGTTCGCTCCCCACGCTTTCGCTCCTCAGCGTCAGTGACGGCCCAGAGACCTGCCTTCGCCATCGGTGTTCTTCCCGATATCTACACATTCCACCGTTACACCGGGAATTCCAGTCTCCCCTACCGCACTCCAGTCCGCCCGTACCCGGCGCCGATCCACCGTTAAGCGATGGACTTTCACACCAGACGCGACGAACCGCCTACGAGCTCTTTACGCCCAATAAATCCGGATAACGCTTGCACCCTACGTATTACCGCGGCTGCTGGCACTGAGTT
+
CCCCCGGGGGGGGGGGGGGGGGGGGGGGGGGGGGGGGGGGGGGGGGGGGGGGGFGGGGGGGGGGGGGGGGGGGGGGGGGGGGGGGGGGGGGGGGGGGGGGGGGGGEGGGGGGGGGGGGGGGGGGGGGGGGGGGGGGGGGGGGGGGGGGGGGGEEGGGGGGGGGG6>7?GGGGGGGGFGFCGGGGGFGFGGFGGGDFGGG4FFFFFFFFF?<?FFF>BE59BBBF9BFBFFF0137<<<AFFFFFB::0<BFB>99???<>:;?B?FFFF:?FB?,,42<ABFF>9171<72(482((.,6.
@M04999:289:000000000-L3R54:1:1101:25500:15381 2:N:0:408
CGACTACACGGGTATCTAATCCTGTTTGCTCCCCACGCTTTCGCATCTCAGCGTCAGTATCTGTCCAGAAGGCCGCCTTCGCCACCGGTATTCCTCCACATCTCTACGCATTTCACCGCTACACGTGGAATTCTACCTTCCTCTACAATACTCCAGATAACCAGTTTTAAGTGCAATTCCCAGGTTGAGCCCGGGGCTTTCACACCTAACTTAATTATCCGCCTACATGCCCTTTACGCCCAGTCATTCCGATTAACGCTCGCACCCTCCGTATTACCGCGGCTGCTGGCACGGAGTTAGC
+
CCCCCGGGGGGGGGGGGGGGGGGGGGGGGGGGGGGGGGGGGGGGGFGGGGGGGGGGGGGGGGGGGGGGGGGGGGGGGGGGGGGGGGGGGEGGGGGGGGGGGGGGGGGGGGGGGGGGGGGGGGGGGGGGGGGGGGDGGGGGGGGGGGGGGGGGGGGGGGGGGGGGGGGGGGGGGGGGFGFGFGGGGGGGGGGGGGGGGGGGFFFFFFFFEFFFFAFFFFFFBFDFFFFF?EF@8=EFF;?FFF;;4@EE?CF3;DDEFF;?FFF;BFB<B?FF?F?A9AFF099,7:>)8:8<1-,--8::2
@M04999:289:000000000-L3R54:1:1101:21259:15398 2:N:0:408
TGGGCGACTACACGGGTATCTAATCCTGTTTGCTCCCCACGCTTTCGCATCTCAGCGTCAGTATCTGTCCAGAAGGCCGCCTTCGCCACCGGTATTCCTCCACATCTCTACGCATTTCACCGCTACACGTGGAATTCTACCTTCCTCTACAATCCTCCAGATAACCATTTTTAAGTGCAATTCCAGGTTTGACCCCGGGGCTTTCACACCTAACTTATTTATCCGCCTACATGCCCTTTCCGCCCATCCATTCCGATTAACGCTCGCACCCTCCGTATTACCGCGCCTGCTGCCCCGGTGT
+
CCCCCGGGGGGGGGGGGGGGGGGGGGGGGGGGGGGGGB<F@CGGFC@CF:FCFE<@+@@@6C9CA<CFGDCFF8F@FA:CEG?=?F7BF8FCCCFEFAFG8FF84FE<;<<=FGGGCGFG:B=CCFE,=FGDGDF?DEDFFGFGGD9A,@D=B,=DFEGG,@ECG?,,@EG7?7+2++5+??DG,,@<DC8,,540CCG4*:F88@>+8(-7./=AE:C<+/>)/63323())/66;@3+./479(((..6):4>66(,6)1(--(-(262(3198,184AA6>4(-(-6,8)(.(4(---
@M04999:289:000000000-L3R54:1:1101:17440:15504 2:N:0:408
TGACTACTCGGGTATCTAATCCTGTTTGCTCCCCACGCTTTCGCATCTCAGCGTCAGTATCTGTCCAGAAGGCCGCCTTCGCCACCGGTATTCCTCCACATCTCTACGCATTTCACCGCTACACGTGGAATTCTACCTTCCTCTACAATACTCTAGTTAACCAGTTTTAAGTGCAATTCCTAGGTTGAGCCCAGGGCTTTCACACCTCACTTAATTATCCGCCTACATGCCCTTTACGCCCAGTCATTCCGATTAACGCTCGCACCCTCCGTATTACCGCGGCTGCTGGCACGTAGTTCGC
+
CCCCCDFGGGGGGGGGGFGDFF<-CFGFGGDCCFGCDG@GGCFGFCFGGGGGGGGECFGGGGCFEE<CDD@EGGGGECGFFG@FGFFDGCGGG<FGFFGGGGGGGGFGGFGGGFGG9?@BFEGGGGGE?FFFD68>,@C,DFGG,E39=EFGFCA9ECE==AF=B=DFE,7,@F?2?8@FG+DDGFF6@CCFGG6D>FGGFAFC9@F51:8EC>F98BFE>B=D=>@FFF3>FBB;>5>?9(-6;EFFFC@;?/(9C1@609((.4<0<00(44(69<?FB(33162)43(41(((4))(-
@M04999:289:000000000-L3R54:1:1101:14523:15553 2:N:0:408
GACTACCGGGGTATCTAATCCTGTTCGCTCCCCACGCTTTCGTCCATCAGCGTCAATCGGTATTTAGTAACCTGCCTTCGCAATCGGGGTTCTGTGTAATATCTATGCATTTCACCGCTACACTACACATTCCAGCTACTTCAATACTATTCAAGATTAACAGTATCAACGGCAGTTCTACAGTTAAGCTGCAGGTTTTCACCGCTGACTTATCAACCCGCCTACGGACCCTTTAAACCCAATAAATCCGGATAACGCTCGCATCCTCCGTATTACCGCGGCTGCTGGCACGGAGTTAGCC
+
CCCCCGGGGGGGGGGGGGGGGGGGGGGGGGGGGGGGGGGGGGGGGEGGGGGGGGGGGGGGGGFGGGGGGGGGGGGGGGGGGGDGGGGGGGGGGGGGGGFGGGGGGGGGGGGGGGGGGGGGGGGGGGGGGGGGGGGGGGGGGGGGGGGGGGGGGGGGGGGGGGGGGGGGGGGGGGGGFGFGGGGGGGGGGGGGFGGGGGGGFFFFFFFFFFFFFFFFFFDAEFFFFD>D>BFFFFEFEFFFF;;)=ECE@FB6<@FFFFFFFFFF;FFFF64??29A<2;;F>B>::?211<66033?DAA:
@M04999:289:000000000-L3R54:1:1101:11626:15600 2:N:0:408
GAAGGACTACAGGGGTATCTAATCCTGTTCGCTCCCCACGCTTTCGTCCATCAGCGTCAATCGGTATTTAGTAACCTGCCTTCGCAATCGGGGTTCTGTGTAATATCTATGCATTTCACCGCTACACTACACATTCCAGCTACTTCAATACTATTCAAGATTAACAGTATCAACGGCAGTTCTACAGTTAAGCTGCAGGTTTTCACCGCTGACTTATCAACCCGCCTACGGACCCTTTAAACCCAATAAATCCGGATAACGCTCGCATCCTCCGTATTACCGCGGCTGCTGGCACGGAGTT
+
CCCCCGGGGGGGGGGGGGGGGGGGGGGGGGGGGGGGGGGGGGGGGGGGGGGGGGGGGGGGGGGGGGGGGGGGGGGGGGCFGGGGGGEGGGGGGGGGGGGGGGGFFGGGGGGGGGGGGGGGGGGGGGGGGGGGGGGGGGGGGGGGGGGGGGGGGGGGGGGGGGGGGGGGGGGFGGGG5CBGGGGGGGGGGGGGGGGGGGGGFFFFFFFFFFFFFAC>EFFFFFFFF=@FFD?@FFFFFFFFFFFFFFFFFFFFFFF@F?EFFBD?FB;<>0<DFFF??FFFA1669>9>F????02:999:7
@M04999:289:000000000-L3R54:1:1101:23819:15601 2:N:0:408
CGACTACAGGGGTATCTAATCCTGTTCGCTCCCCACGCTTTCGTCCATCAGCGTCAATCGGTATTTAGTAACCTGCCTTCGCAATCGGGGTTCTGTGTAATATCTATGCATTTCACCGCTACACTACACATTCCAGCTACTTCAATACTATTCAAGATTAACAGTATCAACGGCAGTTCTACAGTTAAGCTGCAGGTTTTCACCGCTGACTTATCAACCCGCCTACGGACCCTTTAAACCCAATAAATCCGGATAACGCTCGCATCCTCCGTATTACCGCGGCTGCTGGCACGGAGTTAGC
+
CCCCCGGGGGGGGGGGGGGGGGGGGGGGGGGGGGGGGGGGGGGGGGGGGGGGGGGGGGGGGGGGGGGGGGGGGGGGGGGGGGGGGGGGGGGGGGGGGGGGGGGGGGGGGGGGGGGGGGGGGGGGGGGGGGGGGGGGGGGGGGGGGGGGGGGGGGGGGGGGGGGGGGGGGGGGGGGGFGFGGGGGGGGGGGGGGGGGGGGGFFFFFFFFFFEEEFFFFFFFFFFFFFFDFF@FFFFFCFFFFFFD3@EC?EFFFFFEFF>FFFFFFFFBD:>:BB4<<A?BBFB9>6:?FBFB<(4>FFBB:
@M04999:289:000000000-L3R54:1:1101:17228:15631 2:N:0:408
GACTACCCGGGTATCTAATCCTGTTTGCTCCCCACGCTTTCGTCCATCAGCGTCAATCGGTATTTAGTAACCTGCCTTCGCAATCGGGGTTCTGTGTAATATCTATGCATTTCACCGCTACACTACACATTCCAGCTACTTCAATACTATTCGAGATTAACAGTATCAACGGCAGTTCTACAGTTAAGCTGCAGGTTTTCACCGCTGACTTATCAACCCGCCTACGGACCCTTTAAACCCAATAAATCCGGATAACGCTCGCATCCTCCGTATTACCGCGGCTGCTGGCACGGAGTTAGCC
+
CCCCCGGGGGGGGGGGGGGGGGGGGGGGGGGGGGGDGGGGGGGGG@FGGGGGGGGGGGGGGGGGGGGGGGGGGGGGGGGGGGGGGGGGGGGGGGGGGGGGGFGGGGGGGGGGGGFGGGGGGGGGGGGGGGGGGGGGGGGGGGGGFGGGGGGGGGGGGGGGGGGGGGGGGGGGGGGGFGFGGGGGGFFFGFEGGGGGGGGGFFFEFFFFFFFF5AFCDFFFFFFFD?>=B>FFFFEFE<@B?@D3=9ECE;>06<<EDFFF09>?;:?<<>:6109<B0>>B>>FB??FFFBB62>:<25)4
@M04999:289:000000000-L3R54:1:1101:24664:15668 2:N:0:408
GCGACTACTGGGGTATCTAATCCTGTTCGCTCCCCACGCTTTCGTCCATCAGCGTCAATCGGTATTTAGTAACCTGCCTTCGCAATCGGGGTTCTGTGTAATATCTATGCATTTCACCGCTACACTACACATTCCAGCTACTTCAATACTATTCAAGATTAACAGTATCAACGGCAGTTCTACAGTTAAGCTGCAGGTTTTCACCGCTGACTTATCAACCCGCCTACGGACCCTTTAAACCCAATAAATCCGGATAACGCTCGCATCCTCCGTATTACCGCGGCTGCTGGCACGGAGTT
+
CCCCCGGGGGGGGGGGGGGGGGGGGGGGGGGGGGGGGGGGGGGGGGGGGGGGGGGGGGGGGGGGGGGGGGGGGGGGGGGGGGGGGGGGGGGGGGGGGGGGGGGGGGGGGGGGGGGGGGGGGGGGGGGGGGGGGGGGGGGGGGGGGGGGGGFGGGGGGGGGGGGGGGGGGGGGGDGGFGFGGGGGGGGGGGGGGGGGGGGGFFFFFFFFFFFFEFFFFFFFFFFFFFFF@DFFFFFEFFFFFFFFDFEC?E5@;2;@FF?;??FFFBF><BFF?B?BFAFF9;;>>>F?F??FFFF91:?
@M04999:289:000000000-L3R54:1:1101:12951:15696 2:N:0:408
TTACAGACTACAGGGGTATCTAATCCTGTTCGCTACCCATGCTTTCGAACCTCAGCGTCAGTTACAGACCAGAGAGCCGCCTTCGCCACTGGTGTTCTTCCATATATCTACGCATTCCACCGCTACACATGGAGTTCCACTCTCCTCTTCTGCACTCAAGAAACATAGTTTCAGCTGCAGTTCCCCAGTTAAGCTGGGGGCTTTCACAGCTGACTTATCTTCCCGCCTGCGTTCGCTTTACGCCCAATAAATCCGGACAACGCTTGCCACCTACGTCTTACCGCGGCTGCTGGCACGTAGT
+
CCCCCGGGGGGGGGGGGGGGGGGGGGGGGGGGGGGGGGGGGGGGGGGGGGGGGGGGGGGGGGGGGGGGGGGGGGGGGGGGGGGGGGGGGGGGGGGGGGGGGGGGGGGGGGGGGGGGGGGGGGGGGGGGGGGGGGGGGGGGGGGGGGGGGGGGGGGGGGGGGGGGGGGGGGGGGGGGFGFGGGGGGGGGGGGGGGGGGDGGFFFFFFFFCFFFFFFFFFFFFFFFFFFFDFFFFFFFFD?FEFFF>7?F8AEFFFFF;@F??BFBB?F?FB??:??7(,4<<?B96(4;>FFFB00<((((-
@M04999:289:000000000-L3R54:1:1101:21444:15701 2:N:0:408
TGGGTGTCTACTGGGGTATCTAATCCTGTTCGCTCCCCACGCTTTCGTCCATCAGCGTCAATCGGTATTTAGTAACCTGCCTTCGCAATCGGGGTTCTGTGTAATATCTATGCATTTCACCGCTACACTACACATTCCAGCTACTTCAATACTATTCAAGATTAACAGTATCAACGGCAGTTCTACAGTTAAGCTGCAGGTTTTCACCGCTGACTTATCAACCCGCCTACGGACCCTTTAAACCCAATAAATCCGGATAACGCTCGCATCCTCCGTATTACCGCGGCTGCTGGCACGGAGT
+
CCCCCGEGGGGGGGGGGGGGGGGGGGGGGGGGGGGGGGGGGGGGGGGGGGGGGGGGGGGGGGGGGGGGGGGGGGGGGGGGGGGGGGGGGGGGGGGGGGGGGGGFGGGGGGGGGGGGGGGGGGGGGGGGGGGGGGGGGGGGGGGGGGGGGGGGGGGGGGGGGGGGGGGGGGGGGGGGFGFGGGGGGGGGGGGGGGGGFGGGFFFFFFFFFFAFFFFFFFFEFFFAAF@DFFFFFFFFFFFFFFFFFF?DFFFFFFFBDDFFFFFFF>BFFFFFFF>:?FFFF<:B;9>F>FFFFFF7<B074
@M04999:289:000000000-L3R54:1:1101:17322:15720 2:N:0:408
TTCGGACTACCGGGGTATCTAATCCTGTTTGCTCCCCACGCTTTCGCATCTCAGCGTCAGTATCTGTCCAGAAGGCCGCCTTCGCCACCGGTATTCCTCCACATCTCTACGCATTTCACCGCTACACGTGGAATTCTACCTTCCTCTACAATACTCCAGATAACCAGTTTTAAGTGCAATTCCCAGGTTGAGCCCGGGGCTTTCACACCTAACTTAATTATCCGCCTACATGCCCTTTACGCCCAGTCATTCCGATTAACGCTCGCACCCCCCGTATTACCGCGGCTGCTGGCACGGAGTT
+
CCCCCGGGGGGGGGGGGGGGGGGGGGGGGGGGGGGGGGGGGGGGGGGGGGGGGGGGGGGGGGGGGGGGGGGGGGFGGGGGGGGGGGGGGGGGGGGGGGGGGGGGGGGGGGGGGGGGGGGGGGGGGGGGGGGGGGGGGGGGGGGGGGGGGGFGGGGGGGGGGGGGGGGGGGGGGGGGFGFGGGGGGGGGGGGGGGGGGGGGFFFFFFFFFFFFFFFFFFFCFFF;DDDFFFFF@E@EFFFF@<:BDF@EFFFFFF0???BFFFFFFFFFF<BFF><BBFFFB:BFFB>>BDFF?F<:;;;<:
@M04999:289:000000000-L3R54:1:1101:4350:15725 2:N:0:408
GACTACAAGGGTATCTAATCCTGTTTGCTCCCCACGCTTTCGCATCTCAGCGTCAGTATCTGTCCAGAAGGCCGCCTTCGCCACCGGTATTCCTCCACATCTCTACGCATTTCACCGCTACACGTGGAATTCTACCTTCCTCTACAATACTCCAGATAACCAGTTTTAAGTGCAATTCCCAGGTTGAGCCCGGGGCTTTCACACCTAACTTAATTATCCGCCTACATGCCCTTTACGCCCAGTCATTCCGATTAACGCTCGCACCCTCCGTATTACCGCGGCTGCTGGCACGGAGTTAGAC
+
CCCCCGGGGGGGGGGGGGGGGGGGGGGGGGGGEGGGGDGGGGGGGGGGGGGGGGGGGGGGGGGGGFGGGGGGGGGGGGGGGGGGGE@F7FGGGFGGGGGGGGGGGGGGGGGGGGGGGGGGFGGGGGGGGGFGGGGGFCFGGGGGGFGFGGGGFGGGGGGGFGGFGGAFGFGGGGGGFGFCFCDEEFGGGGG7CC>CDGGFF>CFFFFFFFFFFFFFFFF=;@=@FEFFFFFFFFFF<D>F?;EEFFFEC41<1;EE79<;>F>>F0((89B6?F<9<32((323<:0(((4((-,:<<A))
@M04999:289:000000000-L3R54:1:1101:16101:15750 2:N:0:408
GACTACAGGGGTATCTAATCCTGTTTGCTCCCCACGCTTTCGCATCTCAGCGTCAGTATCTGTCCAGAAGGCCGCCTTCGCCACCGGTATTCCTCCACATCTCTACGCATTTCACCGCTACACGTGGAATTCTACCTTCCTCTACAATACTCCAGATAACCAGTTTTAAGTGCAATTCCCAGGTTGAGCCCGGGGCTTTCACACCTAACTTAATTATCCGCCTACATGCCCTTTACGCCCAGTCATTCCGATTAACGCTCGCACCCTCCGTATTACCGCGGCTGCTGGCACGGAGTTAGCC
+
CCCCCGGGGGGGGGGGGGGGGGGGGGGGGGGGGGGGGGGGGGGGGGGGGGGGGGGGGGGGGGGGGGGGGGGGGGGGGGGGGGGGGGGGGGGGGGGGGGGGGGGGGGGGGGGGGGGGGGGGGGGGGGGGGGGGGGGGGGGGGGGGGGGGGGGGGGGGGGGGGGGGGGGGGGGGGGGGFGFGGGGGGGGGGGGGGGGGGGGFFFFFFFFFFFFFFFFFFFFFFFFFFFFEEFFFFFFEFFFFFFFFFFFFCFFFFFFFDFFFFFFFF?6?FFB6:>4ABFF>>919637?F<??;9>:?FA>:
@M04999:289:000000000-L3R54:1:1101:16068:15769 2:N:0:408
AATGACTACAGGGGTATCTAATCCTGTTCGCTCCCCACGCTTTCGTCCATCAGCGTCAATCGGTATTTAGTAACCTGCCTTCGCAATCGGGGTTCTGTGTAATATCTATGCATTTCACCGCTACACTACACATTCCAGCTACTTCAATACTATTCAAGATTAACAGTATCAACGGCAGTTCTACAGTTAAGCTGCAGGTTTTCACCGCTGACTTATCAACCCGCCTACGGACCCTTTAAACCCAATAAATCCGGATAACGCTCGCATCCTCCGTATTACCGCGGCTGCTGGCACGGAGTT
+
[truncated: 25,796,149 more chars]
