# Supplementary material for: Dynamics of the hindgut microbiota of the Japanese honey bees (Apis cerana japonica) throughout the overwintering period
Source: PeerJ. 2025 Oct 13;13:e20050. doi: 10.7717/peerj.20050 (PMC12530201; doi:10.7717/peerj.20050)
Supplement: Supplemental Information 15 [file peerj-13-20050-s015.gz › peerj-13-20050-s015]

@M04999:289:000000000-L3R54:1:1101:20008:1753 2:N:0:414
CTTTCTACTACCCGGTTATCTATTCCTTTTTGCTCCCCTCTCTTTCTCATCTCATCTTCTTTTTCTTTCCATTATTCCTCCTTCTCCTCCTTTATTCCTCCTCTTCTCTACTCTTTTCACCTCTTCACTTTTTATTCTACCTTCCTCTACTATCCTCCTTCTCACCTTTTTTAATTTCACTTCCCTTTTTTATCCCTTTTCTTTCTCACCTTCCTTACTTATCCTCCTTCATCCCCTTTCCCCCCATTCCTTCCTCTTAACTCTCCCACCCTCCTTATTACCTCTTCTCCTTTCCCTTTTT
+
--686,,;<,<,,+++8,;CC,,66,;,;CC+;CEC6,,,,6;CA@,6,<;@@,,,,<6,,<,;6@,;66,,,,,,;5,,9@<<,5,,,,,,:,:@?<?,?,4,459A@,5,5,9??@,44,99,5,5,9,,,,499>,,99====;@,9,,9,9=49,,,9,,40,,39=@,,+9+3++636,,,,,46+,,366++++249=<+4+018))342**41+10**0):*1*2**)0188+**)10))13*3;65***.**.*1*.)0)05(//5(.*01*9.*****1)/.)).)/)))).
@M04999:289:000000000-L3R54:1:1101:10406:1899 2:N:0:414
TTTCTACTACTCGGGTATCTAATCCCATTTGCTCCCCTATCTTTCGTCTCTCTGTTTCTGTTTCGTCCCATCAGACTGCTTTCTCCTTTGTTGTTCTTTCCGTTCTCTACGCTTTTCACCGCTCCACCGCAAATTCCCTCTCCCCCTACTGTACTTCATCTTGGTAGTTTCCACCTCCTGTCCTTGTTTCAGCCCTGGTTTTTTTCTGCGGCCTTAATAACCCACCTACAGACTCTTTCCCCCCATTCATTCCGTCTACCTCTTGCATCCTCTGTATTACCCCGGTTGTTGTCACATGGTT
+
--,8,,<@,CCC@7:C:C9FFE;6,;,;C@,6CF<F:E,,,<@6C,CFEBAE,,<,6,,,;666,,8,8,,6,,,,:,:AAF<,59,CF<@F,EEEFGG,5,,,44@@,A,+,8AB9,A9,446@,4,@++++@,,,,=,@,11+@C61=,=,9==>,,4@67,66,@DFD=,3+10=;8=2+,,,67D,7,23+=860+3993*51+*0)))3;**++**0)/-):).))*/)).9<*0*05(,()))17<74)(/()7))77)7)1/(/4CEC??1))/(,(4(-,410()))...(.6
@M04999:289:000000000-L3R54:1:1101:11015:1904 2:N:0:414
CCGGCTACTACCGGGGTATCTATTCCTGTTCGCTACCCATTCTTTCGAACCTCAGCGTCAGTTACAGACCAGATATCCTCCTTCTCCACTTTTGTTCTTCCATATATCTACTCATTCCACCGCTACACATTGAGTTCCACTCTCCTCTTCTTCACTCTACACAAACAGTTTCAGCTGCACTTCCCCGTTTAAGCCGATTGCTTTCACAGCTTACTTGTTCTCCCGCCTGCGTTCTCTTTACGCCCAATACATCCGGACAACGCTTTCCACCTACGTATTACCGCGGCTGCTTGCACGTTGT
+
-6,,,+6CFCFFE7:FFCFGGF,<6;C,CFD:FFEG@@,C,6EFFC,,6B+CE,,6+BC7,CF,6,6,:,,,,,,,:,,9A@EA,@@,9E,,:,AEFFF<5,A,9,A?E<<,9,?@?F,>E+>C+:,45A,,,99@;,,4@==8@ADFA;C33,6==,,,,,6+4+,6@C=:6,3=*+*6D?D=,,++666,,,@08+++0<@C<+=+*:@6**4<*<8A@E;)10-<):)055)2/>/48(//-(--))077=2((3(/3(,63(/7)7((4.44)6(6<9(((((-(,5))())(.(.-
@M04999:289:000000000-L3R54:1:1101:9186:1948 2:N:0:414
TTGACTACCGGGGTATCTAATCCTGTTTGCTCCCCACGCTTTCGCATCTCAGCGTCAGTATCTGTCCAGAAGGCCGCCTTCGCCACCGGTATTCCTCCACATCTCTACGCATTTCACCGCTACACGTGGAATTCTACCTTCCTCTACAATACTCCAGATAACCAGTTTTAAGTGCAATTCCCAGGTTGAGCCCGGGGCTTTCACACCTAACTTAATTATCCGCCTACATGCCCTTTACGCCCAGTCATTCCGATTAACGCTCGCACCCTCCGTATTACCGCGGCTGCTGGCACGGAGTT
+
-86,AFFEFFGGGGGGGGGGGGCFAFGGEGGGGGGGF:CFGGFBFEFEGGGDFCGGGEGDFGGCFFGCF9<ECFFGGGGGGFCB:FAC7F+DFGGGGGGGCEAEEFFFFGEGGGFFFFEEGDFGGGG8FGGGGGGFGGGGGGGGGGGGFGGGGGF8B8==9DDEFFGGGG8EFADGFGFCG676+@D8,9CFGCDC4CCFFFFFAFDFEEFEFF=CE6F5B@=@D?@EEF8;;FDF34189;;1@@FEEEFE60:<DA<9?BF>>>928019?02?AFBF040>9B6BF8:0<?>02:B
@M04999:289:000000000-L3R54:1:1101:15000:1957 2:N:0:414
CGACTACAAGGGTATCTAATCCTTTTTGCTACCCACGCTTTCTAGCATGAACGTCAGTGTTATCCCAGGAGTCTTCCTTCGCCATCTGTATTCCTCCACATCTCTACGCATTTCACTGCTACACGTGTAATTCTACCTCCCTCTGACACACTCTCTTTTGTCAGTTTCAAATGCACGTCCCAAGTTTATCTCGGGGATTTCACATCTGACTTATCTAACCGTCTGCTCTCTCTTTACGCCCACTAATTCCTATTAACGCTCGCCCTCTACGTATTACCGCGGCTGCTTGCACGTAGTTAGC
+
--,6A+@8FEFDGGGGGGDFDA6-<EE+,C,EFFCG+68@D,,<,66C@A,;@F@,,<CFE9FEF@,,,,6,6C,<C?@5,4@,8@,,C,CF<5:A=,A,:9<,9,9,@,@=F?,?9,9E,=,E?F,4AFEFAE,49,@4@DGF,,9@@==,=3,,9@4,,49;@FGG8,7;,3=A5D9==7+,7E:,,,77@+6?+@=DD+22+3<?*:A;7C?C738=*15019*:;C*>EA=0*)55))):)):6****10/**(--/-5(6(6,)/(()/4));690(((425))().(.((-6)6)
@M04999:289:000000000-L3R54:1:1101:11734:1991 2:N:0:414
TTCTCGACTACAAGGGTATCTAATCCTGTTTGCTCCCCACTCTTTCGCATCTCAGCGTCAGTATCTGTCCAGAAGGCCTCCTTCCCCACCGTTATTCCTCCACATCTCTACGCATTTCACCGCTACACGTGGAATTCTACCTTCCTCTACAATCCTCCATCTAACCAGTTTTAACTGCAATTCCCAGGTTGAGCCCGTGTCTTTCACACCTAACTTACTTATCTGCCTACATGCCCTTTACGCCCAGTCATTCCGATTAACGCTCGCACCCTCCGTATTACCGCGGCTGCTGCCTCGTAGT
+
--68<B,+86E,<FGE<CCCEG,-C@<,FEE<<@FG<B,8,;CFF9,@:@66<F,C+8:C,C,<CFF<,6@C98E,AB,A4E<<,B,6@:F,,7EA@E?B,:9,4A=<,,<,+6@F9<4EEC:=@ECF=<F=4>>9>@84@F,==B=F8DA,@1,=,4,,,7=D,6,=AF::D,+7B+4?=?F,,3,+6,6,,==DD3=;CAFA++;+:=DF)9@B6+<*47C**108:C:E4))7:73+6):)0(/7B49879(-5928910,(,.:9;((/36((/4<44-(4((-(()))())(-40-
@M04999:289:000000000-L3R54:1:1101:23786:1999 2:N:0:414
TCTTAGACTACCCGGGTATCTAATCCTGTTTGCTACCCACGCTTTCGAGCATGAACGTCAGTGTTATCCCAGGAGGCTGCCTTCGCCATCGGTATTCCTCCACATCTCTACGCATTTCACTGCTACACGTGGAATTCTACCTCCCTCTGACACACTCTAGTTAGACAGTTTCAAATGCACGTCCCAAGTTGAGCTCGGGGATTTCACATCTGACTTATCTAACCGTCTGCGCTCGCTTTACGCCCAGTAATTCCGATTAACGCTCGCACCCTACGTATTACCGCGGCTGCTGGCACGTAGT
+
@8BCCEGFGGGGGGGGGGGGGGDFFFGGGGGGGGGGFFFE7@FFGFGGGGGGGFGGGGGGGGGGGGGGGGGGGGGGGGGDGGGG7FFGGGGDGFGGGGGGGGGC=FFGGGGGGGGGGGGGGGGGGGGGGGGGGGGGGGGFFGGGGGGGGGGGGGGFFFFDFFGGCGGGGGGGGFGGFGFGGDGEEC?8D=CFGGGGGGDDFDFFFFFFFFF*>FFF@FFFFEEFB9ABBF2@@F2@>B==C01411@=E<CFCCFFF;<FC(676(7>BFF?0<??BA?2498>>69>>?D?(,47?F?B?
@M04999:289:000000000-L3R54:1:1101:10150:2003 2:N:0:414
TTGACTACTAGGGTATCTAATCCTGTTTGCTCCCCACGCTTTCGCATCTCAGCGTCAGTATCTATCCAGAAGGCCGCCTTCGCTACCGGTATTCCTCCACATCTCTACGCATTTCACCGCTACACGTGGAATTCTACCTTCCTCTACAATACTCCAGATAACCAGTTTTAAGTGCAATTCCCAGGTTGAGCCCGGGGCTTTCACACCTAACTTAATTATCCGCCTACATGCCCTTTACGCCCAGTCATTCCGATTAACGCTCGCACCCTCCGTATTACCGCGGCTGCTGGCACGGAGTT
+
8B@<BFGGGGGGGGGGGGGGGGFFGGGGFGGGGGGGEGGGGGFFGCFGGGGFGGGGGGGGGGGGGDGGFFFGGGGGGGGGGGGGDGCFDG>FGGGGGGGGGGGF?FGGGGGGGGGGGGGGGGGGGGGCGGGGGGFEGGGGGGGGGGGGGGGGGGGGGGFFFFFGGGGGGGGGGGGGFGFDC?DE?EGFC,?FFGEGGGGGFFFFFFFFEEFEFF6FCFFE>@DDDDF=EEBBBF=EEF(:99<0@@ACFFE8;;;7CCDFF0;F>BFFFFFFB0:?FA9BB1>;9>BFFFF<<B(4(4:
@M04999:289:000000000-L3R54:1:1101:21868:2028 2:N:0:414
TGACTACCCGGGTATCTAATCCCGTTCGCTCCCCATGCTTCCGCACTCCAGCGTCGGTAGGGACCCAGAGAGCTGCCTTCGCTTTTGGCGTTCCTTCGTAGATCTTAGGATTTCACCCCTACACACGAAATTCCACTCTCCTCTGTCTCACTCAAGTGAATTGGTTTCGAGAGCATTCCACCAGTTTTTGGCGACTTTCGCTTTCAACCCGATTCACCGCCTACGTGCCCTTTACTCCTAGTCATTCCGAAGAACTCTTGCCCCCCCCGCCTTACCGCGGCGGCTGGCACGGAGTTAGCTG
+
-8,ACGGCGGGGGGGGGGGGGFGEGGFCEFGGGGGGCFGGCF7FEGGGGGGGGGGGFEFGGGGGGGGGGGGCGFFGGGGFGGGGAF?7FGCGFFGGGGGG=FFGF<FFGGGFGGGGEGGGGGGGGGGFGGGCEC,@BFGGGGGGGGGGFGGGGG8?DF8,@=EFGFGGGGDFDFGGFGACFFG>DGGGC1CF>:EG7DF>BDFFFCFFD@=295BA=A>@D@@F063;@DFDE9C596)07)))76.620(314()-.-)67)2(020(9B:6??.8>990(((((-6(,-(-3,(-:>-4
@M04999:289:000000000-L3R54:1:1101:10974:2071 2:N:0:414
TACTACCAGGGTATCTAATCCTGTTTGCTACCCACGCTTTCGAGCATGAACGTCAGTGTTATCCCAGGAGGCTGCCTTCGCCATCGGTATTCCTCCACATCTCTACGCATTTCACTGCTACACGTGGAATTCTACCTCCCTCTGACACACTCTAGTTTGACAGTTTCAAATGCACGTCCCAAGTTGAGCTCGGGGATTTCACATCTGACTTATCTAACCGTCTGCGCTCGCTTTACGCCCAGTAATTCCGATTAACGCTCGCACCCTACGTATTACCGCGGCTGCTGGCACGGAGTAAGCC
+
-8CCCGGGGGGGGGGGGGGGGGGGGGGGGGGGGGGGGGGGGGGGGGGGGGGGGGGGGGGGGGGGGGGGGGGGGGGGGDGGGGGGGGGGGFGGGGGGGGGGGGGGGGGGGGGGGGGGGGGGGGGGGCGGGGGGGGGGGGGGGGGGFFGCDG?DGGGGGGGDAFGGGFGGGGAFGGGGFGFGGGGGGGGGGGGGGGGDDGGGFFFFFFAFFEEFFAFFFFA>B>))*:=ADBFFDBCC@=559=EFE?CE?841;@FFF9;09049>1173,43<?AFF?;B9>B9<37>?FB<(((-().82
@M04999:289:000000000-L3R54:1:1101:16968:2084 2:N:0:414
CGACTACCCGGGTATCTAATCCTGTTCGCTACCCATGCTTTCGAACCTCAGCGTCAGTTGCAGACCAGAGAGCCGCCTTCGCCACTGGTGTTCTTCCATATATCTACGCATTCCACCGCTACACATGGAGTTCCACTCTCCTCTTCTGCACTCAAGAAAAACAGTTTCAGCTGCACTTCCCCGGTTAAGCCGAGGGCTTTCACAGCTGACTTGTTCTCCCGCCTGCGTTCGTTTTACGCCCAATAAATCCGGACAACGCTTGCCACCTACGTATTACCGCGGCTGCTGGCACGTAGTTAGC
+
8BCCCGEGFGGGGGGGGGGGGGGGGGGGGGGGGGGGGGGGGGGGGGGGGGGGGGGGGGGGGGGGGGGGGGGGGGGGGGGGGGGGGGGGGGGGGGGGGGGFGGGGEGGGGGGGGGGGGGGGGGGDFGGGGGGGGGGGGGGGGGGGGGGGGGGGGGGGGFGGGGGGGGGAFGFGGGGGFGBG6=DGGGGGGGGGCEGGGFGFFFFFFFFFFFF?:@FFF=ABFBFFF?>F(6@18<DE8@?>BD?DEEFFF0;><FFFF;F0((149>?B::<87>F)).,163923<:?>??70.2:89B4)
@M04999:289:000000000-L3R54:1:1101:15464:2134 2:N:0:414
GGACTACCCGGGTATCTAATCCCATTTGCTCCCCTAGCTTTCGTCTCTCAGTGTCAGTGTCGGCCCAGCAGAGTGCTTTCGCCGTTGGTGTTCTTTCCGATATCTACGCATTTCACCGCTCCACCGGAAATTCCCTCTGCCCCTACCGTACTCCAGCTTGGTAGTTTCCACCGCCTGTCCAGGTTTGAGCCCTGGGATTTGACGGCGGACTTAAAAAGCCACCTACAGACGCTTTACGCCCACTCATTCCGGATAACGCTTGCCTCCTCTGTATTACCGCGGCTGCTGGCAGAGAGTTAGC
+
-6@@@FFFC@F@FEEFFGF@CC<EF9FFFGEEFGFDFGFAFGGGFEEEEEDGD<C<FGEC<6@@FCF<AAFD7@FEE,@FCC:F@@C=8:9FEGGGGGG,,4+,9944+@+4A?<@?CF@F=DEF>:+4+AD;DEEGGGGGGD++6@?D+=+7,,6BCAFDGGGB?EAC=9A++97?::+2=*,@<EEF?F764:*;**2+1=3/:))(6:436++7>F1A@D38E@8E@01((-.-((530((4:A45)(,4(49)(,((4((.)8,:))6>)6:))-((-39;:).3:0((((4542<)
@M04999:289:000000000-L3R54:1:1101:18924:2157 2:N:0:414
GACTACTCGGGTATCTAATCCCATTTGCTCCCCTAGCTTTCGTCTCTCAGTGTCAGTGTCGGCCCAGCAGAGTGCTTTCGCCGTTGGTGTTCTTTCCGATCTCTACGCATTTCACCGCTCCACCGGAAATTCCCTCTGCCCCTACCGTACTCCAGCTTGGTAGTTTCCACCGCCTGTCCAGGGTTGAGCCCTGGGATTTGACGGCGGACTTAAAAAGCCACCTACAGACGCTTTACGCCCAATCATTCCGGATAACGCTTGCATCCTCTGTATTACCGCGGCTGCTGGCACAGAGTTAGCC
+
CCCCCGGGGGGGGGGGGGGGGGGGGGGGGGGGGGGGGGGGGGGGGGDGDGGGGGGGGGGGEGGGGGGGGGGGGGGGCFGGGEEGGGGGGGGGGGGGGGGGGGGGGGGGGGGGGGGGGGGGGGGGGGGGGGGGGGGGGGGGGGGGGGGGGGGGGGGGGGGGGFGGGGGGGGGGGGGGFGFFFFCFGGGGGGGGGDF5C>CFFFF>BFFDFF39CFFFDFFFFDFFFEEFFFB@0<FFF?>EFFBB?F>45>BFF?D?12<111?BF:24.55):<<A),9>9>09?BB?<1)4:2:>BA9).
@M04999:289:000000000-L3R54:1:1101:13032:2164 2:N:0:414
GTGACTACCCGGGTATCTAATCCTGTTTGCTCCCCACGCTTTCGCATCTTAGCGTCAGTATCTGTCCAGAAGGCCGCCTTCGCCACCGGTATTCCTCCACATCTCTACGCATTTCACCGCTACACGTGGAATTCTACCTTCCTCTACAATACTCTAGTTAACCAGTTTTAAGTGCAATTCCCAGGTTGAGCCCGGGGCTTTCACACCTAACTTAATTATCCGCCTACATGCCCTTTACGCCCAGTCATTCCGATTAACGCTCGCACCCTCCGTATTACCGCGGCTGCTGGCACGGGGTT
+
?CCCCGGG@EFGGGGGGGGGGGGGGGGGGGGGGGGGGGGGGGGGGFFGGCFFGGGGGGGEEGFGGGGGGFFEGGGGGGGGGGG:FGEGGGGGGGGGGGGGGGFGGGGGGGGGGGGGGGGGGGGGGDFGGGGGGGGFGG?DFGGGG9E9D9EGGGFFFFFGFEDFGGGGGGGGFGGGFGBGDFFFGGGG6CFGGC>D>DGGFFFFFFFF2@FFFFFFFFAEBDF?DDDECE@FFFFFFF6>BB??@39ECEEE?FDFFF?>0(4901248(361::7AB<?>1;>(-2,)48:?:1(--7
@M04999:289:000000000-L3R54:1:1101:12988:2198 2:N:0:414
CCATGACTACCAGGGTATCTAATCCTGTTTGCTCCCCACGCTTTCGCATCTCAGCGTCAGTATCTGTCCAGAAGGCCGCCTTCGCCACCGGTATTCCTCCACATCTCTACGCATTTCACCGCTACACGTGGAATTCTACCTTCCTCTACAATACTCCAGATAACCAGTTTTAAGTGCAATTCCCAGGTTGAGCCCGGGGCTTTCACACCTAACTTAATTATCCGCCTACATGCCCTTTACGCCCAGTCATTCCGATTAACGCTCGCACCCTCCGTATTACCGCGGCTGCTGGCACGGAGTT
+
CCCCCGGGGGGGGGGGGGGGGGGGGGGGGGGGGGGGGGGGGGGGGGGGGGGGGGGGGGGGGGGGGGGGGGGGGGGGGGGGGGGGGGGGGGGGGGGGGGGGGGGGGGGGGGGGGGGGGGGGGGGEGGGDFGGGGGGGGGGGGGGGFGGGGGGGGGGGGGGGGGGGGGGGGGGGGGGGFGBFCFCGFFGGGGGGGGGGGGGGFFFFFFFFFFEFFFFFFFFFCEFFFFFFFFFFF=FE@E<A<FFBFF;EAEE3783;08?E;>FB190(2:?FBF:0:BF><217>BF>FF70(38:(-3:4
@M04999:289:000000000-L3R54:1:1101:16186:2245 2:N:0:414
GGGTATCTAATCCTGTTCGCTACCCATGCTTTCGAACCTCAGCGTCAGTTACAGACCAGAGAGCCGCCTTCGCCACTGGTGTTCTTCCATATATCTACGCATTCCACCGCTACACATGGAGTTCCACTCTCCTCTTCTGCACTCAAGAAAAACAGTTTCAGCTGCACTTCCCCGGTTAAGCCGAGGGCTTTCACAGCTGACTTGTTCTCCCGCCTGCGTTCGCTTTACGCCCAATAAATCCGGACAACGCTTGCCACCTACGTATTACCGCGGCTGCTGGCACGTAGTTAGCCGTGACTTT
+
CCCCCGGGGGGGGGGGGGGGGGGGGGGGGGGGGGGGGGGGGGGGGGGGGGGGGGGGGGGGGGGGGGGGGGGGGGGGGGGGGGGGGGGGGGGGGGGGGGGEGGGGGGGGGGGGGGGGGGGGGGFGGGGGGGGGGGGGGGGGGGGGGGGGGGGGGGGGGGGGGGGGGGGGGGGGGGCEEGFFGGGGGGGE>FGGGGGGGGFGFFFFFFFFFFFFFFEFFFE9D?F=BDFFF?9;?;@@;CECEFBDBFDFFFFFFB>ABF?F>BFF<BA>AB9>;BFF?BDFFF<?BFB?<BBBB>FFFF<<4
@M04999:289:000000000-L3R54:1:1101:18688:2266 2:N:0:414
GCGGGGACTACTAGGGTATCTAATCCTGTTCGCTCCCCACGCTTTCGCTCCTCAGCGTCAGTGACGGCCCAGAGACCTGCCTTCGCCATCGGTGTTCTTCCCGATATCTACACATTCCACCGTTACACCGGGAATTCCAGTCTCCCCTACCGCACTCCAGTCCGCCCGTACCCGGCGCCGATCCACCGTTAAGCGATGGACTTTCACACCAGACGCGACGAACCGCCTACGAGCGCTTTACGCCCAATAAATCCGCATAACGCTTGCACCCTACGTATTACCGCGGCTGCTGGCACGTAGT
+
CCCCCGGGGGGGGGGGGGGGGGGGGGGGGGGGGGGGGGGGGGGGGGGGGGGGGGGGGGGGGGGGGGGGGDGGGGGGGGEGGGGGGGGGGGGGGGGGGGGGGGGEGGGGGGGGGGGGGGGGGGGGGGGGGGGGGGGGGGGGGGGGFFGGFGGGDGGEGGGGGGGGGGGGGGGDGGGGF:?DDGGG9CGEFEDGGGD3CGDGFFFFFBFFF??::>@EFEFFF>FFFFBBFFFFF6(2(:?FD?09BFF?22<<4:9(288<??B:38:2<?F??60,,62<AA:;B722,3),(-4<62<?4
@M04999:289:000000000-L3R54:1:1101:12276:2299 2:N:0:414
TTTTTGACTACCCGGGTATCTAATCCTGTTTGCTCCCCACGCTTTCGCATCTCAGCGTCAGTATCTGTCCAGAAGGCCGCCTTCGCCACCGGTATTCCTCCACATCTCTACGCATTTCACCGCTACACGTGGAATTCTACCTTCCTCTACAATACTCCAGATAACCAGTTTTAAGTGCAATTCCCAGGTTGAGCCCGGGGCTTTCACACCTAACTTAATTATCCGCCTACATGCCCTTTACGCCCAGTCATTCCGATTAACGCTCGCACCCTCCGTATTACCGCGGCTGCTGGCACGGAGT
+
CCCCCGGGGGGGGGGGGGGGGGGGGGGGGGGGGGGGGGGGGGGGGGGGGGGGGGGGGGGGGGGGGGGGGGGGGGGGGGGCGGGGGGGGEGGDGGGGGGGGGGGGAFGGGGGFGGGGGGGGGGGGGGGGGGGGGGGGGGGGFGGGGGGGGGGGGGGGGGGGDFFGGGGGFGGGFFFGFGFGGGGGFFGCEGFGGGGGGGGCDFFFFFCFB@FF@FFFFFFFFFFCFFD@;@EEEFFFFFEFF??BFFD3=EFFFFFFB06<A?>:?>;>FFF6(,7<?F?BAAF047;(((),2:?2:B91-
@M04999:289:000000000-L3R54:1:1101:8432:2321 2:N:0:414
GACTACCGGGGTATCTAATCCCATTTGCTCCCCTAGCTTTCGTCTCTCAGTGTCAGTGTCGGCCCAGCAGAGTGCTTTCGCCGTTGGTGTTCTTTCCGATCTCTACGCATTTCACCGCTCCACCGGAAATTCCCTCTGCCCCTACCGTACTCCAGCTTGGTAGTTTCCACCGCCTGTCCAGGGTTGAGCCCTGGGATTTGACGGCGGACTTAAAAAGCCACCTACAGACGCTTTACGCCCAATCATTCCGGATAACGCTTGCATCCTCTGTATTACCGCGGCTGCTGGCACAGAGTTAGCC
+
CCCCCGGGGGGGGGGGGGGGGGGGGFGGGGGGGGGGGGGGGGGGGGGGGGGGGGGGGGGGFEGGGGGGGGGGGGGGGGGGGGGGGGGGFGGGGFGGGGGGGGGGGGFCGGGGGGGFGGGGGGGGGGDGGDGGGGGGGGGGGGGGGGGGGGGGFGGGGGGGGGGGGGEFFFGGGGGGFCFGGGGFGEDFG?EGGGGGGFGGFFFB>BDB@B=C3@AFFFFF;?;EFEFF;>9104ABF<9DF?14:<BFAB0:23)5:6::?BFF:?7AF:AB2.))6:27(39>??:B?1<?BFFF>D<B4
@M04999:289:000000000-L3R54:1:1101:10935:2331 2:N:0:414
GACTACTAGGGTATCTAATCCTGTTTGCTCCCCATGCTTTCGCACCTCAGCGTCAGTATTAGGCCAGAAGGCTGCCTTCGCCATCGGTATTCCTCCAGATCTCTACGCATCTCACCGCTACACCTGGAATTCTACCTTCCTCTCCTATACTCTAGCTAACCAGTATCGTATGCAATTCCCAAGTTGAGCTCGGGGATTTCACATCCGACTTAATTAGCCGCCTACGCGCGCTTTACGCCCAGTAATTCCGATTAACGCTTGCACCCTCTGTATTACCGCGGCTGCTGGCACAGAGTTAGCC
+
CCCCCGGGGGGGGGGGGGGGGGGGGGGGGGGGGGGGGGGGGGGGGGGGGGGGGGGGGGGGGGGGGGGGGGGGGGGGGGGGGGGGGGGGGGGGGGGGGGGGFGGGGGGFGGGGGGGGGGGGGGGGGG8EFGGGGGGGFGGGGGGGGGGGGGGGDEFFGDFFGGFGGGGGGG,DFGGGFFFGGGGGGGGGGEFEGGGDDGGGFFFAFFFFFFFFFFFFFFFFFA2AFFFFFFB0;DFFFFFFFFFEECEEFFFF;DE<:1<?FF?7:?66:7<BF226>?>044((1,)4,4<:30:.5<FB7
@M04999:289:000000000-L3R54:1:1101:23337:2346 2:N:0:414
CGACTACGGGGGTAGCTAATCCTGTTTGCTCCCCACGCTTTCGGAGCGCAGCGTCAGTATCTGTCCAGAAGGACGCCTCCGCCACCGGGAGTGCTCCACATCTCTACGCATTTCACCGCTACACGGGGAATTCTACCTGCCTCTACAATACTCTAGTTAAGTAGTTGTAAGTGCAATTCCTAGGTTGAGCCCAGGGCTTTCACACCTACCTTAATTATCCGCCGACATGCCCTTTACTACCAGCCATTCCGATTAACGCTCGCACCACCCGTAGTACCGCGGCCGCTGGCACGGAGTTAGC
+
-A,6,7,,6+@:6B,6,,,<,,;-,,6;E,,,,BCF:+C,6C6+86++7@@76CFGE9?CGGF?,,,:,,6,,4@+@F,,+B+@F==F7++8,C?,,,:<FF,5@?E<F+++9,C<,3@+CE9FF+>+:7,@CF933,,:,,@9EGG?F7F:?B;FGGGG,2=;5=,=:FF,2=EC=>6:CD8,B?,,>6,*48?****;6+@7;)5;((/7>4CAEFFEBDF(,46123)(31).)))*.5)(44)4.).(4-:<AF(36;FFBF((323(1(-6)-49602(36(39?F2(,(3(()5)
@M04999:289:000000000-L3R54:1:1101:13447:2347 2:N:0:414
CCGACTACTCGGGTATCTAATCCTGTTTGCTCCCCACGCTTTCGCATCTCAGCGTCAGTATCTGTCCAGAAGGCCGCCTTCGCCACCGGTATTCCTCCACATCTCTACGCATTTCACCGCTACACGTGGAATTCTACCTTCCTCTACAATACTCCAGATAACCAGTTTTAAGTGCAATTCCCAGGTTGAGCCCGGGGCTTTCACACCTAACTTAATTATCCGCCTACAGGCCCTTTACGCCCAGTCATTCCGATTAACGCTCGCACCCTCCGTATTACCGCGGCTGCTGGCACGGAGTT
+
CCCCCGGGGGGGGGGGGGGGGGGGGGGGGGGGGGGGGGGGGGGGGGGGGGGGGGGGGGGGGGGGGGGGGGGGGGGGGGGGGGGGGGGGGGEGGGGGGGGGGGGGGGGGGGGGGGGGGGGGGGGGGGGGGGGGGGGGGGGGGGGGGGGGFFGGGGFGGGGGGGGGGGGGGGGGGGGGFGFGGGGGGGGGGGGGGGGGGGDGFFFFFFFFFFFFFFFFFFFEFFFDDFFFF@;;@FFF<EDBFFF6@EF<?EEF;6?D>>BFFBFF>;BF?6:B?1:B<BAB9>>B391?D0444(-(-48
@M04999:289:000000000-L3R54:1:1101:19574:2393 2:N:0:414
AGATAGACTACAGGGGTATCTAATCCTGTTCGCTACCCATGCTTTCGAACCTCAGCGTCAGTTACAGACCAGAGAGCCGCCTTCGCCACTGGTGTTCTTCCATATATCTACGCATTCCACCGCTACACATGGAGTTCCACTCTCCTCTTCTGCACTCAAGAAAAACAGTTTCAGCTGCACTTCCCCGGTTAAGCCGAGGGCTTTCACAGCTGACTTGTTCTCCCGCCTGCGTTCGCTTTACGCCCACTAAATCCGGACAACGCTGGCCACCTACGTATTACCGCGGCTGTTGGCACGTAGT
+
CCCCCGGGGGGGGGGGGGGGGGGGGGGGGGGGGGGGGGGGGGGFGGGGGGGGGGGGGGGGGGDGGGGGGGGGFGGGGGGGGGGGGGGGGGGGGGFGGGGGGGDFGGGGGGGGGGGGGGGGGGGGGGGGGGGFGGGGGGGGGGGGGGGGGGGFGGGGGGGGGGGF8DGFFGGGGGFFFGFGGGGGGGGGGGGGFGGDGG5DAFFFFFFFFFFBEFF6>CFEFEEB>@F29=@?D@?BFFFFFFFFFF0;;F;?D7>9?>0:6906((4(521(4:2324:<BDFB>9>;>0441:))((4(-
@M04999:289:000000000-L3R54:1:1101:13690:2406 2:N:0:414
TTGGACTACTAGGGTATCTAATCCCATTCGCTCCCCTAGCTTTCGTCTCTCAGTGTCAGTGTCGGCCCAGCAGAGTGCTTTCGCCGTTGGTGTTCTTTCCGATCTCTACGCATTTCACCGCTCCACCGGAAATTCCCTCTGCCCCTACCGTACTCCAGCTTGGTAGTTTCCACCGCCTGTCCAGGGTTGAGCCCTGGGATTTGACGGCAGACTTAAAAAGCCACCTACAGACGCTTTACGCCCAATCATTCCGGATAACGCTTGCATCCTCTGTATTACCGCGGCTGCTGGCACAGAGTTT
+
CCCCCGGGGGGGGGGGGGGGGGGGGGGGGGGGGGGGGGGGGGGGGFGGGGGGGGGGGGGGGGGGGGGGGGGGGGGGGGGGGGGGCGCGGGGGGGGGGGGGGGGGGGGGGGGGGGGGGGGGGGGGGGGGGGGGGGGFGGGGGGGFGGGFFEGGGGGGGGGGFGGGGGGGGFGGGGGGDDFFGGGG6CDFGGGGEFFF>FF*;AFFCB>EBFDFEFFFEFFFFFFBDDE;@;CDFF?DFCEEDFFFF@@@<)-6090332)-0:BF:BBD0?F2366-<<2<?(49F9B4).5(,.4((44<)
@M04999:289:000000000-L3R54:1:1101:14088:2447 2:N:0:414
TGACTACCCGGGTATCTAATCCCACTTGCTCCCCTAGCTTTCGTCTCTCAGTGTCAGTGTCGGCCCAGCAGAGTGCTTTCGCCGTTGGTGTTCTTTCCGATCTCTACGCATTTCACCGCTCCACCGGAAATTCCCTCTGCCCCTACCGTACTCCAGCTTGGTAGTTTCCACCGCCTGTCCAGGGTTGAGCCCTGGGATTTGACGGCGGACTTAAAAAGCCACCTACAGACGCTTTACGCCCAATCATTCCGGATAACGATTGCATCCTCTGTATTACCGCGGCTGCTGGCACAGCGTTAGC
+
CCCCCGGGGGGGGGGGGGGGGGGGGGGGGGGGGGGGGGGGGGGGGGGGGGGGGGGGGGGGGGGGGGGGGGGGGGGGGGGGGGGGGGGDGGGGGGGGGGGGGGGGFGGGGGGGGGGGGGGGGGGGFGGGGGGGGGGGGGGGGGGGGGGGGGGGGGGGGGGGGGGGGGGGGGGFECGDFGFGGGGGGGGGGGGGGGGGGGGGFFFFFFFEFBF@EFF=EFFDFF71416@32>FFFFAA?:>6::(8>29>43><(49)-(,.3<>B)8)348AA2AFDB?BFF2(,438?<??F0(346:0.
@M04999:289:000000000-L3R54:1:1101:11790:2470 2:N:0:414
AGACTACTGGGGTATCTAATCCCATTTGCTCCCCTAGCTTTCGTCTCTCAGTGTCAGTGTCGGCCCAGCAGAGTGCTTTCGCCGTTGGTGTTCTTTCCGATCTCTACGCATTTCACCGCTCCACCGGAAATTCCCTCTGCCCCTACCGTACTCCAGCTTGGTAGTTTCCACCGCCTGTCCAGGGTTGAGCCCTGGGATTTGACGGCGGACTTAAAAAGCCACCTACAGACGCTTTACGCCCAATCATTCCGGATAACGCTTGCATCCTCTGTATTACCGCGGCTGCTGGCACAGAGTTAGC
+
CCCCCGGGGGGGGGGGGGGGGGGGGGGGGGGGGGGGGGGGGGGGGFGGGGGGGGGGGGGGGGGGGGGGGGGGGGGGGGGGGGGGGGGGGGGGGGGGGGGGGGGGGGGGGGGGFGGGFGGGGGGGGGGGGGGGGGGGGGGGFGGGGGFEGGEGGGGGGGGFGEGGGGGGGGFFGGGGFGFCGGGGGGGFFGGGGGGGGGGFCFFFFFFFFFFFC@CAF3ADFF;@EFFF3(:>@D(:-4:B>FF:<BA9<)49?0:D<648:<:))6:>D<?54<<AA)2022679?B>0:1).8>FA<>>4
@M04999:289:000000000-L3R54:1:1101:7978:2492 2:N:0:414
GACTACAAGGGTATCTAATCCCATTTGCTCCCCTAGCTTTCGTCTCTCAGTGTCAGTGTCGGCCCAGCAGAGTGCTTTCGCCGTTGGTGTTCTTTCCGATCTCTACGCATTTCACCGCTCCACCGGAAATTCCCTCTGCCCCTACCGTACTCCAGCTTGGTAGTTTCCACCGCCTGTCCAGGGTTGAGCCCTGGGATTTGACGGCGGACTTAAAAAGCCACCTACAGACGCTTTACGCCCAATCATTCCGGATAACGCTTGCATCCTCTGTATTACCGCGGCTGCTGGCACAGAGTTAGCC
+
CCCCCGGGGGGGGGGGGGGGGGGGGGGGGGGGGGGGGFGGGGGGFFGGGGGGGGGGFGGGEGGGGGGGGGFGGGGGGGGGGGGFGGGGGGGGGGGGGGGGGGGGGGGEGGGGGGGGGGGEFGGGGGGGGGGGGGGGGGGGFGGGGGGGGGGGGGEFGCGGGCAGFFCFGGFGGGGGFFAFCGGGGGFG6FG65D:>F>FCFFEBF?FF@>EFFFFFDFFFF@88@@FEFFFD<@E4,(3><:::?F>FB:BF:?F<BFFFBFF9A?<A4?AFAA9A>?;90039?0)(4,<(:0:46A4<0
@M04999:289:000000000-L3R54:1:1101:11167:2499 2:N:0:414
TTTGACTACTAGGGTATCTAATCCCATTTGCTCCCCTAGCTTTCGTCTCTCAGTGTCAGTGTCGGCCCAGCAGAGTGCTTTCGCCGTTGGTGTTCTTTCCGATCTCTACGCATTTCACCGCTCCACCGGAAATTCCCTCTGCCCCTACCGTACTCCAGCTTGGTAGTTTCCACCGCCTGTCCAGGGTTGAGCCCTGGGATTTGACGGCGGACTTAAAAAGCCACCTACAGACGCTTTACGCCCAATCATTCCGGATAACGCTTGCATCCTCTGTATTACCGCGGCTGCTGGCACAGAGTT
+
CCCCCGGGGGGGGGGGGGGGGGGGGGGGGGGGGGGGGGGGGGGGGGGGGGGGGGGGGGGGGGGGGGGGGGGGGGGGFGGGGGGGGGGGGGGGGGGGGGGGGGGD,FGGGGGGGGGGFGGGGEGGGGGGGGDGGGGGGGGGFGGGGGFGGGGGGGGGGGGGGGGFGFGGGGGGGGGGFGFGGCDFGGD88CFGGGGGFGFFFAFFFBDEFFFF@FFFFFFDF@FF@@14;EF@@;;??<<DF>>:????<2<5?F?0<A<66(133?<).5<A:-.)6<AA?>099;>F>?B(:347(56A
@M04999:289:000000000-L3R54:1:1101:23790:2533 2:N:0:414
GACTACCAGGGTATCTAATCCTGTTCGCTCCCCACGCTTTCGCTCCTCAGCGTCAGTGACGGCCCAGAGACCTGCCTTCGCCATCGGTGTTCTTCCCGATATCTACACATTCCACCGTTACACCGGGAATTCCAGTCTCCCCTACCGCACTCCAGTCCGCCCGTACCCGGCGCCGATCCACCGTTAAGCGATGGACTTTCACACCAGACGCGACGAACCGCCTACGAGCTCTTTACGCCCAATAAATCCGGATAACGCTTGCACCCTACGTATTACCGCGGCTGCTGGCACGTAGTGAACC
+
CCCCCGGGGGGGGGGGGGGGGGGGGGGGGGGGGGGGGGGGGGGFGGGGGGGGGGGGGGGGGGGGGGGGGGGGGGGGGGGGGGGGGGGEGGGGGGGGGGGGGGGGGGGGGGGGFGGGGGGGGGGGGGGGGGGGGGGGGGGGGGGGGGGGGGGGGGGFGGGGDGGEEGGGGGGGGGGDEGFGGGGGGGGDCEEFEEGGGGGFFFFFFFFFFFF>>BEEF@BBFFF?FFF?F>:2<B<BFF9:<8:?79)<>>B?BFF<:06?:??<B00(:0(8>?>F)(,-70,4:0:.(2381<?<(.).-
@M04999:289:000000000-L3R54:1:1101:12348:2543 2:N:0:414
TTTGACTACCGGGGTATCTAATCCTGTTCGCTCCCCACGCTTTCGTCCATCAGCGTCAATCGGTATTTAGTAACCTGCCTTCGCAATCGGGGTTCTGTGTAATATCTATGCATTTCACCGCTACACTACACATTCCAGCTACTTCAATACTATTCAAGATTAACAGTATCAACGGCAGTTCTACAGTTAAGCTGCAGGTTTTCACCGCTGACTTATCAACCCGCCTACGGACCCTTTAAACCCAATAAATCCGGATAACGCTCGCATCCTCCGTATTACCGCGGCTGCTGGCACGGAGTT
+
CCCCCGGGGGGGGGGGGGGGGGGGGGGGGGGGGGGGGGGGGGGGGGGGGGGGGGGGGGGGGGGGGGGGGGGGGGGGGGGGGGGGGGGGGGGGGGGGGGGGGGGGGGGGGGGGGGGGGGGGGGGGGGGGGGGGGGGGGGGGGGGGGGGFGGGGGFGGGGGGGGGGGGGGGGGGGGGGFGFGGFGGGGGGGGGGGGGGGGGGFFFFFFFFFFFFBFFFFFFFFFFFFFFFFFFFFFFFFFFFF@DF@8@FFFFF>F<;?FFFB?FFBF?>0><<B1??7AAFFF>>94>:B:?FFF?>7943
@M04999:289:000000000-L3R54:1:1101:17876:2557 2:N:0:414
GGGAGACTACCCGGGTATCTAATCCTGTTTGCTCCCCACGCTTTCGCATCTCAGCGTCAGTATCTGTCCAGAAGGCCGCCTTCGCCACCGGTATTCCTCCACATCTCTACGCATTTCACCGCTACACGTGGAATTCTACCTTCCTCTACAATACTCCAGATAACCAGTTTTAAGTGCAATTCCCAGGTTGAGCCCGGGGCTTTCACACCTAACTTAATTATCCGCCTACATGCCCTTTACGCCCAGTCATTCCGATTAACGCTCGCACCCTCCGTATTACCGCGGCTGCTGGCACGGAGTT
+
CCCCCGGGGGGGGGGGGGGGGGGGGGGGGGGGGGGGGGGGGGGGGGGGGGGGGGGGGGGGGGGGGGGGGGGGGGGGGGGGGGGGGGGGGGGGGGGGGGGGGGGGGGGGGGGGGGGGGGGGGGGGGGGGGGGGGGGGGGGGGGGGGGGGGGGGGGGGGGGGGGGGGGGGGGGGGGGGFGFGGGGGGGC?GGFGGGGGGGGGFFFFFFFFFBFFFFFFCFFFFEFFFFFFFFFFFFFFFFFFFFFB<?=EFF55CFFFB?FDFFB6B;>>BBFBFB:???ADBB>>9969:??4::??>022(
@M04999:289:000000000-L3R54:1:1101:6652:2562 2:N:0:414
CGGGACTACTGGGGTATCTAATCCTGTTCGCTACCCATGCTTTCGAACCTCAGCGTCAGTTACAGACCAGAGAGCCGCCCTCGCCACTGGTGTTCTTCCATATATCTACGCATTCCACCGCTACACATGGAGTTCCACTCTCCTCTTCTGCACTCAAGAAAAACAGTTTCAGCTGCACTTCCCCGGTTAAGCCGAGGGCTTTCACAGCTGACTTGTTCTCCCGCCTGCGTTCGCTTTACGCCCAATAAATCCGGACAACGCTTGCCACCTACGTATTACCGCGGCTGCTGGCACGTAGTTT
+
CCCCCGCGGG<F8:C7FEGGFEFFGGGGGGG@CB,FFFFGGFGGGGC@@E@FGGGGGGGFGGGFEGCEGGGGCC<FFECFGGGGFEGGGGFFGGDFFCEEFFFGFGGGGGGGGGFGFDCEGGGGGGGFGGEFFGGGFGC?9FGGFGGFGAGADFGGGGGCFGGGGG:CDFGCGCDGFGFCGGGFEGGGGCECFGGC>DG>FFFFFFFFFEE=EFFFEFFFFF@@BFFFFFFFF>?F0CE5;@>@FF:<)6AFFFBFFFFBF?BF?7>2?B>BFFFF0>A9<1(32(4??031:3<:??35)
@M04999:289:000000000-L3R54:1:1101:8135:2594 2:N:0:414
GACTACTAGGGTATCTAATCCCATTTGCTCCCCTAGCTTTCGTCTCTCAGTGTCAGTGTCGGCCCAGCAGAGTGCTTTCGCCGTTGGTGTTCTTTCCGATCTCTACGCATTTCACCGCTCCACCGGAAATTCCCTCTGCCCCTACCGTACTCCAGCTTGGTAGTTTCCACCGCCTGTCCAGGGTTGAGCCCTGGGATTTGACGGCGGACTTAAAAAGCCACCTACAGACGCTTTACGCCCAATCATTCCGGATAACGCTTGCATCCTCTGTATTACCGCGGCTGCTGGCACAGAGGTAGCC
+
CCCCCGGGGGGGGGGGGGGGGGGGGGGGGGGGGGGGGGGGGGGGCFGGGGGGGGGGGGGGGGGGGGGGGGGGGGGGGGGGGGFFGGGGGGGGGGGGGGFGGGGGGGGGGEGGGGGGGGGGGGGGGGGGGGGGGGGGGGGGGGGGGGGGGGGGGFGGFGGDFGGGGGGCFGGGGGGGFGFGGFDFGGFGGGGFGGGGGGGGFFFBDFFFF>EFFFFFFFF;F78@FFFFFFFFFFFFF<>E?6:FFFFFF7;6BBFFF9?<?FF>4533<BB9AAFFFF;6>90;?DB?B:D??7?(4)8:4
@M04999:289:000000000-L3R54:1:1101:15476:2628 2:N:0:414
GGACTACAAGGGTATCTAATCCTGTTTGCTCCCCACGCTTTCGCATCTCAGCGTCAGTATCTGTCCAGAAGGCCGCCTTCGCCACCGGTATTCCTCCACATCTCTACGCATTTCACCGCTACACGTGGAATTCTACCTTCCTCTACAATACTCCAGATAACCAGTTTTAAGTGCAATTCCCAGGTTGAGCCCGGGGCTTTCACACCTAACTTAATTATCCGCCTACATGCCCTTTACGCCCAGTCATTCCGATTAACGATCGCACCCTCCGTATTACCGCGGCTGCTGGCACGGAGTTAGC
+
CCCCCGGCGGEFFFEEGFFGAAFFFGFGGGCGGGFGGGEGGGEGGGGCFGGGGFGGGFGFGFEFD@FGCFGFGEFGGGGGGGGGGG+8FFDGFBFGGFGDGCDEAFGGCEG:@FDGGFFGGGD@F=?+@C<:EEGCGFG8FAFDDGFGDFED@DDEGGFGGCF86+,@F=FAF,9AFFFDDFC?>,DDFFCCCEGDGC*;FC11/@695B4:64B@E6A*65>=>D019@E(.>BFC0;BB<D.)/9971;61?;EE2(/((-:(4-(,8,:((5<<41616>6>:)::02,(((-4:44)
@M04999:289:000000000-L3R54:1:1101:10830:2631 2:N:0:414
TGACTACCAGGGTATCTAATCTTGTTTGCGCCCCACGCTTTCGCATCTCAGCGTCAGTATCTGTCCAGAAGGCCGCCTTCGCCACCGGTATTCCTCCACATCTCTACGCATTTCACCGCTACACGTGGAATTCTACCTTCCTCTACAATACTCCAGTTAACCAGTTTTAAGTGCAATTCCTAGGTTAAGCCCAGGGCTTTCACACCTAACTTAATTATCCGCATACATGCCCTTTACGCCCAGCCATTCCGATTAACGCTCGCACCACCCGTATTACCGCGGCTGCTGGCCTGTAGTTAGC
+
CCC,8@,EECCEF<C,6C@,C,666CF,;+66@+@F7@C7@,,,8,86CBF8:B7@6E9@C,@9E<FG<6CCF,@C7@,,,=,,8,>C::DFG,5CF?ADFGGG,FFCE:B7@@EF??C8CBFEFEFCC<?4=C;EF9=DDGGGCFFG8D,@=,=DFE=,D,=D,?,,@8E,=AFAFDFG7+=C@C39;EG?FFFGGG*3<=9;>**;B4C<>6BBA++:*:)-6B34@E=3>B394@?E2?0(6,/.77;0(::;CD>@?99>;1((44>:;082<660,((-4<?>B0(),.62-.44.
@M04999:289:000000000-L3R54:1:1101:12892:2648 2:N:0:414
GGCGGACTACAGGGGTATCTAATCCCGTTCGCTCCCCATGCTTTCGCACTCCAGCGTCGGTAGGGACCCAGAGAGCTGCCTTCGCTTTTGGCGTTCCTTCGTAGATCTTAGGATTTCACCCCTACACACGAAATTCCACTCTCCTCTGTCTCACTCAAGTGAATTGGTTTCGAGAGCATTCCACCAGTTTTTGGCGACTTTCGCTTTCAACCCGATTCACCGCCTACGTGCCCTTTACGCCTAGTCATTCCGAAGAACACTTGCCCCCCCCGTCTTACCGCGGCTGCTGGCACGGAGTT
+
CCCCCGGGGGGGGGGGGGGGGGGGGGGGGGGGGGGGGGGGGGGGGGGGGGGGGGGGGGGGGGGGGGGGGGGGGGGGGGGGGGGGGGGGGGGGGGGGGGGGGGGGG?FGGGGGFGGGGGGFGGGGGGGGGGGGGGGGGGGGGGGGGGGGGGGGGGGGGGGGGGGFGGFGGGGGGGGGFGFGGGGGGGGGGGGFGGFGGGDGFFFFFFFFFEEFFBFF@FFFFDFFFFFFF@@DFFFF3><571??FFAFFFA:B0908:BFBF24?BFB>9>B6:04AAB?;9>>(43::5::?2;0(-2
@M04999:289:000000000-L3R54:1:1101:21303:2658 2:N:0:414
CATGTGACTACCCGGGTATCTAATCCTGTTTGCTCCCCACGCTTTCGCATCTCAGCGTCAGTATCTGTCCAGAAGGCCGCCTTCGCCACCGGTATTCCTCCACATCTCTACGCATTTCACCGCTACACGTGGAATTCTACCTTCCTCTACAATACTCTAGTTAACCAGTTTTAAGTGCAATTCCTAGGTTGAGCCCAGGGCTTTCACACCTAACTTAATTATCCGCCTACATGCCCTTTACGCCCAGTCATTCCGATTAACGCTCGCACCCTCCGTATTACCGCGGCTGCTGGCACGGAGT
+
CCCCCGGGGGGGGGGGGGGGGGGGGGGGGGGGGGGGGGGGGGGGGGGGGGGGGGGGGGGGGGGGGGGGGGGGGGGGGGGGGGGGGGGGGGGGGDGGGGGGGGGGGGGGGGGGGGGGGGGGGGGGGGGGGGGGGGGGGGGGGGGGGGGGGGGGGGGGGGGGGGGGGGGGGGGGGGGGFGFGGGGGGGGGGGGGGGGGGGGGFFFFFFFFFDFFFFFFFFFFFFFFFDFFFFFEFEFFFFFFFFFFBFF;@A?55?EF?FFFEF9@D;9>FB:<611<::BFFF?F0;99>FFF?0,5<>>B3
@M04999:289:000000000-L3R54:1:1101:14067:2661 2:N:0:414
GGTGACTACTCGGGTATCTAATCCTGTTTGCTCCCCACGCTTTCGCATCTCAGCGTCAGTATCTGTCCAGAAGGCCGCCTTCGCCACCGGTATTCCTCCACATCTCTACGCATTTCACCGCTACACGTGGAATTCTACCTTCCTCTACAATACTCCAGATAACCAGTTTTAAGTGCAATTCCCAGGTTGAGCCCGGGGCTTTCACACCTAACTTAATTATCCGCCTACATGCCCTTTACGCCCAGTCATTCCGATTAACGCTCGCACCCTCCGTATTACCGCGGCTGCTGGCACGGAGTT
+
CCCCCGGGGGGGGGGGGGGGGGGGGGGGGGGGGGGGGGGGGGGGGGGGGGGGGGGGGGGGGGGGGGGGGGGGGGGGGGGGGGGGGGGGGGGGGGGGGGGGGGGGGGGGGGGGGGGGGGGGGGGGGGGGGGGGGGGGGGGGGGGGGGGGGGGGGGGGGGGGGGGGGGGGGGGGGGGGFGFGGGGGGGGGGGGGGGGGGGD>>FFFFFFFFFFFFFFFFFFFFEFFFFFFFFFFFFFFEFEFFBB?DFEFF<?EF62;@EFDFF196>B0<:B<>?:?FAFF?BF4>9>FFFFF?B<6>F:7
@M04999:289:000000000-L3R54:1:1101:11153:2727 2:N:0:414
GACTACCCGGGTATCTAATCCTGTTTGCTCCCCACGCTTTCGCATCTCAGCGTCAGTATCTGTCCAGAAGGCCGCCTTCGCCACCGGTATTCCTCCACATCTCTACGCATTTCACCGCTACACGTGGAATTCTACCTTCCTCTACAATACTCTAGTTAACCAGTTTTAAGTGCAATTCCTAGGTTGAGCCCAGGGCTTTCACACCTAACTTAATTATCCGCCTACATGCCCTTTACGCCCAGTCATTCCGATTAACGCTCGCACCCTCCGTATTACCGCGGCTGCCTGCACGGAGTTAGCC
+
6-6AC@CF:CEGGDFGFGGGGFCGFDFEGD<FFFGGGCCC9CEEGG@FFFGCC:@FD<EAAFGGGGFFFGGGFFF@FB?F@?=F<>:@F<,CFGG@FF@<FBFDCEFGD@4@FGD9FGC8FCF79?7BFG<EEFB>9>DFGGGDGD9ECFGGFGCG9DGF99D=B+@==,D=CFGGBGFGG?6CCG@,D,6::39DGGDD6A;95*A5C=?EEFFF?A95*:A2BEEE37>@3>465==E<;(7;9?CE((,(69CD9DD699>,(48?B:?0:A:224(-2(7:()5:1>F09(-(6:43
@M04999:289:000000000-L3R54:1:1101:14202:2805 2:N:0:414
GTGTAGACTACAGGGGTATCTAATCCTGTTTGCTCCCCACGCTTTCGCATCTCAGCGTCAGTATCTGTCCAGAAGGCCGCCTTCGCCACCGGTATTCCTCCACATCTCTACGCATTTCACCGCTACACGTGGAATTCTACCTTCCTCTACAATACTCTAGTTAACCAGTTTTAAGTGCAATTCCTAGGTTGAGCCCAGGCTTTCACACCTAACTTAATTATCCGCCTACATGCCCTTCGCGCCCAGCCATTCCGCTTAACGCTAGCACCCTCCGTATGACCGCGGCTGCTGGCACGGAGTT
+
686B<@,C<<C@,,B+8@C6CEFF966;6CF<,;,E,,;FFG:,C,,8:@C<@<<,@BFE:F9,6@@<6@6:F@@E4?CC+@,EF::?=,768+A9F@,EGFFG,E,9,E?FG7++E<F,FC@CF+,=F<A=F,,@,@EGCD=?,3=,===9=D?:D:8=@==F;+===8=2@DF:+D;9=DGGG89:FGD<<DGGGGFFFF*3=;B9=CF5=9<CF6+9+*1:)0:>44AC3@53((66@9(,(((,/))..((((/9>@@0(34=<<<0(43,44(-623-(479(-)8>((,3((-4.
@M04999:289:000000000-L3R54:1:1101:10541:2856 2:N:0:414
TTACGACTACCGGGGTATCTAATCCTGTTTGCCCCCCATGCTTTCGCACCTCAGCGTCAGTATTAGGCCAGAAGGCTGCCTTCGCCATCGGTATTCCTCCAGATCTCTACGCATTTCACCGCTACACCTGGAATTCTACCTTCCTCTCCTATACTCTAGCTAACCAGTATCGTATGCAATTCCCAAGTTGAGCTCGGGGATTTCACATCCGACTTAATTAGCCGCCTACGCGCGCTTTACGCCCAGTAATTCCGATTAACGCTTGCACCCTCTGTATTACCGCGGCTGCTGGCACAGAGTT
+
CCCCCGGGGGGGGGGGGGGGGGGGGGGGGGGGGGGGGGGGGGGGGGGGGGGGGGGGGGGGGGGGGGGGGGGGGGGGGGGGGGGGGGGGGGGGGGGGGGGGGGGGGGGGGGGGGGGGGGGGGGGGGGGGGGGGGGGGGGGGGGGGGGGGGGGGGGGGGGGGGGGGGGGGGFGGGGGGFGFGGGGGGCFGGGGGGFGGGGGGFFFFFFFFFFFFFEDFECFFFFF@FFFFDFF;BFFFFFAFB?>BBF>FFFFFBFB06?FF?BFFFFFFFFFB:BFFAFFBBFBF;>>>?7?7<(,247?<2
@M04999:289:000000000-L3R54:1:1101:14399:2871 2:N:0:414
CGACTACTCGGGTATCTAATCCTGTTTGCTCCCCACGCTTTCGCATCTCAGCGTCAGTATCTGTCCAGAAGGCCGCCTTCGCCACCGGTATTCCTCCACATCTCTACGCATTTCACCGCTACACGTGGAATTCTACCTTCCTCTACAATACTCCAGATAACCAGTTTTAAGTGCAATTCCCAGGTTGAGCCCGGGGCTTTCACACCTAACTTAATTATCCGCCTACATGCCCTTTACGCCCAGTCATTCCGATTAACGCTCGCACCCCCCGTATTACCGCGGCTGCTGGTACGGAGTAAGC
+
CCC@CEGDGGGGGGGFGFDGGCCFGG9@FGGGEEFGGGGGGGGGGGEGGGGGGGGGDGDFGGGGFGCFGGGFGGGCFG@FGGFGGFGGGDFFGFE?,=<F,A,EEFFGGDFGAFGGDEFEGGGGGGGCFFDFGGGGFGGGGGGGGGG=EFGGGGFGFGGGGGGG9F@E8ED=DDFCFGF=DFCFGGDGGGE?+@E5>DDG>CF>A>FFBB=EEFFFFFFC;B@F9@=?*06=EFFCE;?F91(.74))53(3;21?C@(2?>FFFB0((72138?>F<2(4-,32().,())4903,(...
@M04999:289:000000000-L3R54:1:1101:20305:2923 2:N:0:414
GTAGACTACACGGGTATCTAATCCCATTCGCTCCCCTAGCTTTCGTCTCTCAGTGTCAGTGTCGGCCCAGCAGAGTGCTTTCGCCGTTGGTGTTCTTTCCGATCTCTACGCATTTCACCGCTCCACCGGAAATTCCCTCTGCCCCTACCGTACTCCAGCTTGGTAGTTTCCACCGCCTGTCCAGGGTTGAGCCCTGGGATTTGACGGCAGACTTAAAAAGCCACCTACAGACGCTTTACGCCCAATCATTCCGGATAACGCTTGCATCCTCTGTATTACCGCGGCTGCTGGCACAGAGTT
+
CCCCCGGGGGGGGGGGGGGGGGGGGGGGGGGGGGGGGGGGGGGGGGGGGGGGGGGGGGGGGGGGGGGGGGGGGGGGGGGGGGGGGGEGGGGGGGGGGGGGGGGGGFGGGGGGGGGGGGGGGGGGGGGGGGGGGGGGGGGGGGGGGGGGGGGGGGGGGGGGGGGGGGGGGGGGGGGGFGFGGFGGGGGGGGGGGGGGGGFFFFFFFEFFF@BDBFFFEFFFA8@DF@EFFFFFFFDDFFFF@>@F?F?FFFAAFFFB?<?:BFFFBDF<?FABDFF<A<AA?>0;>036??F04<?FBFAB
@M04999:289:000000000-L3R54:1:1101:22584:2992 2:N:0:414
TGTGACTACTGGGGTATCTAATCCTGTTCGCTCCCCACGCTTTCGTCCATCAGCGTCAATCGGTATTTAGTAACCTGCCTTCGCAATCGGGGTTCTGTGTAATATCTATGCATTTCACCGCTACACTACACATTCCAGCTACTTCAATACTATTCAAGATTAACAGTATCAACGGCAGTTCTACAGTTAAGCTGCAGGTTTTCACCGCTGACTTATCAACCCGCCTACGGACCGTTTAGACCCAATAAATCCGGATAACGCTCGCATCCTCCGTATTACCGCGACTGCTTGCACGGAGTT
+
C<CC<CCFFFGCG7B@CECFDFFC@ECCEFECFG@@@FFGCFGE@E:FG@<CAEGGGECGGC@8@@6<ECFF<F@F=F,EDEFC@@CFFGGEF:FGCE?EEGGGGGGFDFGCF<FDGFDEGDGCECFDF=FCFA;D99@DFGDDECGF=FCF8CG;9ECEAEF=;D@6=@DAD68=>+D+?D@=;DGGG:F7CF,@F+0AAF71;9?D5>=C*BA=<FA>655AAF@>DDFF@(5;@<38=5=60(.7;)<@B.((//=;@<FFBBB;B><((,8<34:),(4(-(43-).3>?:(-7:?
@M04999:289:000000000-L3R54:1:1101:23814:2993 2:N:0:414
GCAGACTACCGGGGTATCTAATCCTGTTTGCTCCCCACGCTTTCGCATCTCAGCGTCAGTATCTGTCCAGAAGGCCGCCTTCGCCACCGGTATTCCTCCACATCTCTACGCATTTCACCGCTACACGTGGAATTCTACCTTCCTCTACAATACTCCAGATAACCAGTTTTAAGTGCAATTCCCAGGTTGAGCCCGGGGCTTTCACACCTAACTTAATTATCCGCCTACATGCCCTTTACGCCCAGTCATTCCGATTAACGCTCGCACCCTCCGTATTACCGCGGCTGCTGGCACGGAGTT
+
CCCCCGFFFGGGGGEBFFFGGFGGEFGGGGGEFGGGFGFCFFFGGGGCGGFGGGGGEFGGFCGFFGFGCFFDFGGGGGGGGGFE@FGGEG:>DGFGGGECFFE=,9AEFGGGGGGGFGGGGGGGGFGGGGGGGGGGGFGGFFGGEFGGGFCDGGGGG3,6@FCGDF==CEFFGFGGFGCGGGGGGGGGGGGGGFGD977CAFAFFAFF2>BDCAA68=@CFC@FDD@D@EC;FF@DFFFE?FFF<3@9?<663<(4-4<621(379;B06<F>1008<AAB69>FB96)8411>11(,48
@M04999:289:000000000-L3R54:1:1101:21132:3055 2:N:0:414
TGGGACTACCCGGGTATCTAATCCTGTTCGCTCCCCACGCTTTCGTCCATCAGCGTCAATCGGTATTTAGTAACCTGCCTTCGCAATCGGGGTTCTGTGTAATATCTATGCATTTCACCGCTACACTACACATTCCAGCTACTTCAATACTATTCAAGATTAACAGTATCAACGGCAGTTCTACAGTTAAGCTGCAGGTTTTCACCGCTGACTTATCAACCCGCCTACGGACCCTTTAAACCCAATAAATCCGGATAACGCTCGCATCCTCCGTATTACCGCGGCTACTGGCACGGAGTT
+
CCCCCFFEGGGGGGGGGGGGGGGGGFGGGGGGGGGEGGGGGGGGGGGEEGGGGFGGGGGGGGGGGGGDGGGGGGGFGFGGGGG7CFGGGGGDFGGGGGGGGGFGFFGGGGGGGGFGGGGGGDGGGGGGGGGGGGGGGGGGGGGGGGGGGGGGGAFGFGGGGGGGGGGGGGGGGGGCE6DDGFFGF?EGFGGGGGFGGGFCFFFFFAD>@AADFFFAEA:>4>BB===D>2@FFFFFFFFF4@?@@8@EFCF4>BD?DFFDFFB9>9(4??F?9B?<>>BBFFFB0,(,447((),4(3(4
@M04999:289:000000000-L3R54:1:1101:22394:3065 2:N:0:414
GACTACCGGGGTATCTAATCCTGTTTGCTCCCCACGCTTTCGCATCTCAGCGTCAGTATCTGTCCAGAAGGCCGCCTTCGCCACCGGTATTCCTCCACATCTCTACGCATTTCACCGCTACACGTGGAATTCTACCTTCCTCTACAATACTCCAGATAACCAGTTTTAAGTGCAATTCCCAGGTTGAGCCCGGGGCTTTCACACCTAACTTAATTATCCGCCTACATGCGCTTTACGCCCAGTCATTCCGATTAACGCTCGCACCCTCCGTATTACCGCGGCTGCTGGCACGAAGTTAGCC
+
CCCCCGCEGGGGGGGGGGGGGGGFGGDDCGGFEGGGCFEGGGDGCFECFGGGGGEEFGCCFGGGGGGFGGGGGGGGGGGFGGGGGGGGGGGGGGGCEFGGFGGGGGGGGGGGGGGGGGGGGFGGGGDFFGGGGGGGGGGGGGGFGFFGFCGGFFCFFFGFE=8EGDGGFA=EGGGAAFFFGGGGCGDCGGGGGG>7*/ACBFFFF46;>><E=FAFC6C@FF?FF@E?;(6:0=FF@;@D8?F<EF3?7E:B1:<),,316>;;B?BBF64?<BA><1096>>>?DF082<?,44:9<)),
@M04999:289:000000000-L3R54:1:1101:9794:3082 2:N:0:414
TGACTACTAGGGTATCTAATCCTGTTTGCTCCCCACGCTTTCGCATCTCAGCGTCAGTATCTGTCCAGAAGGCCGCCTTCGCCACCGGTATTCCTCCACATCTCTACGCATTTCACCGCTACACGTGGAATTCTACCTTCCTCTACAATACTCCAGATAACCAGTTTTAAGTGCAATTCCCAGGTTGAGCCCGGGGCTTTCACACCTAACTTAATTATCCGCCTACATGCCCTTTACGCCCAGTCATTCCGATTAACGCTCGCACCCTCCGTATTACCGCGGCTGCTGGCACGGAGTTGGC
+
CCCCCGGGGGGGGGGGGGGGGGGGGGGGGGGGGGGGGGGGGGGGGEGFGGGGGGGGGGGGGGGGGGGGGGGGGGGGGGGGGGGGGGGGFGGGGGGGGGGGGGGGGGGGGGGGGCGGGGGGGGGGGGGGGGGGGGGGGGGGGGGGGGGGGGGGFGFGGGGGGGGGGGFGFGAEGGGGFGFGGGGGGGGG?EFGGGG5DGGGFFFFF?AFFFFFFFFFFFFFEF@FFFEF<33>:B:=EDFFF@;@EFE?E3@DF(6;<FFF<;FFFB?6??14:::)-<BBB(4244?0(((.496(,()..
@M04999:289:000000000-L3R54:1:1101:8346:3087 2:N:0:414
GTGACTACTCGGGTATCTAATCCTGTTCGCTCCCCACGCTTTCGTCCATCAGCGTCAATCGGTATTTAGTAACCTGCCTTCGCAATCGGGGTTCTGTGTAATATCTATGCATTTCACCGCTACACTACACATTCCAGCTACTTCAATACTATTCAAGATAAACAGTATCAACGGCAGTTCTACAGTTAAGCTGCAGGTTTTCACCGCTGACTTATCAACCCGCCTACGGACCCGTTAAACCCAATAAATCCGGATAACGCTCGCATCCTCCGTATTACCGCGGCTGCGGGCACGGAGTT
+
CCCCCGGG<E@CEEEFF<FGGGG9FFCEG>@FFFCGGGGBCGGGFEFGCFFGFEFGDCGGGGFF@99FFEFGGFFFGGFFGFEEE:FFGGDCCFGFFF@AFAF<FAFFFFE9EGFEFGGGCEGGGEGEGCFGFFGGFGFGG8AFGGGGFF8C=EGG;EE,@FFGF+EGFGGFDGC8A6<?@C?FGFCCFCF,9FGDGC78?;7=9?5?))88AFF8EF6B*7949((6(-/5>(/,627=1?DFFEFE3?E6.1,6))(((-4(1-7>))(,3277AA><(-(-(((,(2,48<>0((,
@M04999:289:000000000-L3R54:1:1101:11291:3098 2:N:0:414
TTTGACTACTCGGGTATCTAATCCCGTTCGCTCCCCATGCTTTCGCACTCCAGCGTCGGTAGGGACCCAGAGAGCTGCCTTCGCTTTTGGCGTTCCTTCGTAGATCTTAGGATTTCACCCCTACACACGAAATTCCACTCTCCTCTGTCTCACTCAAGTGAATTGGTTTCGAGTGCATTCCACCAGTTTTTGGCGACTTTCTCTTGCAACCCGATTCACCGCCTACGCGCCCTTTCCGCCTAGTCATACCTAAGAACACGTGCTCCCCCCGTCTTACCGCGGCCACTGCCACGGCGCTAGC
+
CCCCCC<<FEEEGGGEGGGFGGGGGGEE?FGGG:DCCFC8,CFFEGGGGFFCC<FCGCEEF@D7EFGFFGFGFGG,<F<AB9D78ADFEGF>FCGGGFG?EDB4FFC<F?<;,9FEFD9,=BFGFGFEFFCGGDE,@=,4=4@9D,==EDA8D,,@8@7==FG89?F==DEF8,6@E+1=9@F9?F3;EEGC76C*;C;C>6B9=*+;8):54)08CF87)8=296113>B>63))76<3;1(.6)6.-()-.()-(.(,.86,54:0990(4(1))(490(-((-(.,,52((-4((,-2
@M04999:289:000000000-L3R54:1:1101:10508:3120 2:N:0:414
GGACTACAGGGGTATCTAATCCCATTTGCTCCCCTAGCTTTCGTCTCTCAGTGTCAGTGTCGGCCCAGCAGAGTGCTTTCGCCGTTGGTGTTCTTTCCGATCTCTACGCATTTCACCGCTCCACCGGAAATTCCCTCTGCCCCTACCGTACTCCAGCTTGGTAGTTTCCACCGCCTGTCCAGGGTTGAGCCCTGGGATTTGACGGCGGACTTAAAAAGCCACCTACAGACGCTTTACGCCCAATCATTCCGGATAACGCTTGCATCCTCTGTATTACCGCGGCTGCTGGCACAGAGGTAGC
+
CCCCCGGGGGGGGGGGGGGGGGGGGGGGGGGGGGGGGGGGGGGGGGGGGGGGGGGGGGGGGGGGGGGGGGGGGGGGGGGGGGGGGGGGGGGGGGGGGGGFGGGGFGGGGGGGGGGGGGGGGGGGGGGGGGGGGGGGGGGGGGGGFGGGGGGGGGGGGFGGGFFGAFCGGGGG>CGGFGFGGGGGFGGFGGGGGGGGGGGGFFFEE>BD@F9@FFFFFFF@A;@@FE1))2;B<FFFF:?BFFFFF:AFB9:9::BFFF0,01,5>BFFFFFA<>AA<90((,67038?:BFFFFF((588.
@M04999:289:000000000-L3R54:1:1101:6519:3152 2:N:0:414
GACTACTAGGGTATCTAATCCTGTTCGCTACCCATGCTTTCGAACCTCAGCGTCAGTTACAGACCAGAGAGCCGCCTTCGCCACTGGTGTTCTTCCATATATCTACGCATTCCACCGCTACACATGGAGTTCCACTCTCCTCTTCTGCACTCAAGAAAAACAGTTTCAGCTGCACTTCCCCGGTTAAGCCGAGGGCTTTCACAGCTGACTTGTTCTCCCGCCTGCGTTCGCTTTACGGCCAATAATTCCGGACAACGCTTGCCACCTACGTATTACCGCCGCTGCTGGCACGTAGTTAGCC
+
CCCCCGFCFFF@FGGFAFG<FEAFF@CEGDGEFFFCFGGGEFFGGG?F?FGC@FDGCFF99FGGDE,@CFGFFF:@=CFFCEGGCGG99,,?EFGGGC?ABF,,A?F+@@FE9@AF@>:EEFGFG9:<8EF9FFGGG,,>EEGGDGCFFFF88D=9@=DF8D=FFDGF:@E,=DFDFFFD+>DGDGGF7CC>>>EDGFGGF9AB**96)*:618=+/9A@A>@BB9(:(3143?)9((,8;13)7)1)946<39?099<<???458?27:?BA::<>8((-(3(97::((.(,.3:)4)),
@M04999:289:000000000-L3R54:1:1101:7384:3157 2:N:0:414
GGGGTGACTACTAGGGTATCTAATCCTGTTTGCTACCCACGCTTTCGAGCATGAACGTCAGTGTTATCCCAGGAGGCTGCCTTCGCCATCGGTATTCCTCCACATCTCTACGCATTTCACTGCTACACGTGGAATTCTACCTCCCTCTGACACACTCTAGTTTGACAGTTTCAAATGCACGTCCCAAGTTGAGCTCGGGGATTTCACATCTGACTTATCTAACCGTCTGCGCTCGCTTTACGCCCAGTAATTCCGATTAACGCTCGCACCCTACGTATTACCGCGGCTGCTGGCACGTAGT
+
CCCCCGGGGGGGGGGGGGGGGGGGGGGGGGGGGGGGGGGGGGGGGGGGGGGGGGGGGGGGGGGGGGGGGGGGGGGGGGGGGGGGGGGGGGGGGGGGGGGGGGGGFGGGGGGGGGGGGFGGGGGGGGGGGGGGGFGGGGGGGGGGGGFGFGGGGGGGGGGGFGGGGGGGGGGGGGGGFDFGFGGGGGGFGGGGGGGFGGCGFFAFFFFFFFFFFFFFFFFEFFFFFFFFFFFFFFF=@>BFE@26;DFEE3CFFF;(6;?EFDF@?>;>;3(44?1146:4<A:((499;0))41:B:<?0-
@M04999:289:000000000-L3R54:1:1101:13226:3173 2:N:0:414
GACTACTAGGGTATCTAATCCTGTTTGCTCCCCACGCTTTCGCATCTCAGCGTCAGTATCTGTCCAGAAGGCCGCCTTCGCCACCGGTATTCCTCCACATCTCTACGCATTTCACCGCTACACGTGGAATTCTACCTTCCTCTACAATACTCTAGTTAACCAGTTTTAAGTGCAATTCCTAGGTTGAGCCCAGGGCTTTCACACCTAACTTAATTATCCGCCTACATGCCCTTTACGCCCAGTCATTCCGATTAACGCTCGCACCCTCCGTATTACCGCGGCTGCTGGCACGGAGTTAGCC
+
CCCCCGGGGGGGGGGGGGGGGGGGGGGGGGGGGGGGGGGGGGGGGGGGGGGGGGGGGGGGGGGGGGGGGGGGGGGGGGGG>FGGGGGGGFGGGGGGGGG8FFGGGGGGGGGGGGFGGGGGGGGGGGEGGGGGGGGGGFGGGGGGGGGGGGGGGGGGGGGGGGGGGGFGEGGGGFGGFFFGGGGGGGGGGGGGGGDGGGGGFFFFFFFFFFEEFFFFFFFFFFDFFFFFFBBFBFFFF@FDFFF=@5?CF@;D;DEFF@D;FFFFFD@??;?:?BFF<3>F6B>9B?>>617:B0;122<A2
@M04999:289:000000000-L3R54:1:1101:14456:3211 2:N:0:414
AAGACTACCGGGGTATCTAATCCTGTTCGCTCCCCACGCTTTCGTCCATCAGCGTCAATCGGTATTTAGTAACCTGCCTTCGCAATCGGGGTTCTGTGTAATATCTATGCAGTTCACCGCTACACTACACATTCCAGCTACTTCAATACTATTCAAGATTAACAGTATCAACGGCAGTTCTACAGTTAAGCTGCAGGTTTTCACCGCTGACTTATCAACCCGCCTACGGACCCTTTAAACCCAATAAATCCGGATAACGCTCGCATCCTCCGTATTACCGCGGCTGCTGGCACGGAGTT
+
CCCCCGGFGGGGGGGGGGGGGGGGGGGGGGGGGGGGGGGGGGGGFGGGGGGGGGGGGGGGGGGCGGGGGGGGGGGGGGGGGGGGEGGGGGGGGGGGGGGGGFF9F9FGGGGGFFFFGGGGGGGGGGGGGGGGGGFGGGGGGGGGGGGGGGGGGGGGGGGGFGGGGGDDGCDFEGDGE7AGGGGGGGGFFGGGGGGGGFCFFFFFFFFFFFFE?F6BEFFF>@@2(>>D@D@>D;;ECFFFFFFD@EFFFF@@:<DDFFFFFBF9>:>?<)412::>AAAFBBFBF>:?F??<F:9>031
@M04999:289:000000000-L3R54:1:1101:21748:3214 2:N:0:414
GTGACTACCCGGGTATCTAATCCTGTTTGCTCCCCATGCTTTCGCACCTCAGCGTCAGTATTAGGCCAGAAGGCTGCCTTCGCCATCGGTATTCCTCCAGATCTCTACGCATTTCACCGCTACACCTGGAATTCTACCTTCCTCTCCTATACTCTAGCTAACCAGTATCGTATGCAATTCCCAAGTTGAGCTCGGGGATTTCACATCCGACTTAATTAGCCGCCTACGCGCGCTTTACGCCCAGTAATTCCGATTAACGCTTGCACCCTCGGTATTACCGCGGCTGCTGGCCCAGAGTT
+
CB<CCEEF,;8:FCFGFGG<FGGGE@FCCFAFGFGCF<<EF,CFGFDGC8FGGGEGGGCFFGGGGGGFDGGGGGCECGFFGFDGD,@FFFGGFAAFGGGDF,AEF9FGG7C7@EFBAFGGGDGGGGGGCFFDCDEDGGEGC8=D8EFGGEFGFGGGGGCD=DGEFGFFECF8@DFCD8@FC+=1@=:E:FF=DE7>DD60@B;BA+9FDFF=4:89*BFEF594:@===(9>BFD;ECDA9>?FEFFCEFF:26(-:909??BB<<2<2:(4?2<94<2<9(4;96<>>?F0((4116)
@M04999:289:000000000-L3R54:1:1101:13289:3279 2:N:0:414
TTGGACTACACGGGTATCTAATCCTGTTTGCTCCCCACGCTTTCGCATCTCAGCGTCAGTATCTGTCCAGAAGGCCGCCTTCGCCACCGGTATTCCTCCACATCTCTACGCATTTCACCGCTACACGTGGAATTCTACCTTCCTCTACAATACTCCAGATAACCAGTTTTAAGTGCAATTCCCAGGTTGAGCCCGGGGCTTTCACACCTAACTTAATTATCCGCCTACATGCCCTTTACGCCCAGTCATTCCGATTAACGCTCGCACCCTCCGTATTACCGCGGCTGCTGGCACGGAGTT
+
CCCCCGGGGGGGGGGGGGGGGGGGGGGGGGGGGGGGGGGGGGGGGGGGGGGGGGGGGGGGGGGGGGGGGGGGGGGGGGGGGGGGGGGGGGGGGGGGGGGGGGGGGGGGGGGGGGGGGGGGGGGGGGGGGGGGGGGGGGGGGGGGGGGGGGGGGFGGGGGGGGGGGGGGGGGGGGGGFGFGGGGFGGFGGGGGGGGGDGGGFFFFFFFFDFFFFFFFFFFFFFFFFFFDFFFEE@6@;;>BDFFFFFFFFC?E@0<;DE>:>?19BFFFBF?BF?:?49B<6;BBF;>?:40<BBF09B(3
@M04999:289:000000000-L3R54:1:1101:5932:3291 2:N:0:414
GAGACTACCAGGGTTTCTAATCCTGTTCGCTACCCATGCTTTCGAACCTCAGCGTCAGTTACAGACCAGAGAGCCGCCTTCGCCACTGGTGTCCTTCCATATATCTACGCATTCCACCGCTACACATGGAGCTCCACTCTCCTCTTCTGCACTCAAGAAAAACAGTTTCAGCTGCACTTCCCCGGTTAAGCCGAGGGCTTTCACAGCTGACTTGTTCTCCCGCCTGCGTTCGCTTTACGCCCAATAAATCCGGACAACGCTTGCCACCTACGTATTACCCCGGCTGCTGGCACGTAGTT
+
CCCCCGGGGGGDGG,=CFFGGGGGGGGGGGGGGGGGGFGGGGGGGGGGFFGGGGGGGGGGGGGGGGFGGGGGGGGGGGGGGGGGGGGGGGGGGGGFGGGGGGGGGGGGGGGGGGGGGGGGGGGGGGGGGFGFGGGGGGGFFGGGGGGGGGGGGGGGGGGGGGGGDGGGGGGGGGG?FFFGGGGGGGGGG77CEEGGGD7DFFAFFFFFEBBFEFFBEAFEF@F>?BD@<DDFFDFFEC0>;>;(63=9CE@B6666::30:F6:?ADBF>?04)-:<><(29331704:(2328<:6:A
@M04999:289:000000000-L3R54:1:1101:15300:3307 2:N:0:414
GACTACAAGGGTATCTAATCCTGTTCGCTCCCCACGCTTTCGCCCCTCAGCGTCAGTGACGGCCCAGAGACCTGCCTTCGCCATCGGTGTTCTTCCCGATATCTACACATTCCACCGTTACACCGGGAATTCCAGTCTCCCCTACCGCACTCCAGTCCGCCCGTACCCGGCGCCGATCCACCGTTAAGCGATGGACTTTCACACCAGACGCGACGAACCGCCTACGAGCTCTTTACGCCCAATAAATCCGGATAACGCTTGCACCCTACGTATTACCGCGGCTGCTGGCACTTAGTTAGCC
+
CCCCCGGGGGGGGGGGGGGGGGGGGGGGGGGGGGGGGGGGGGGGGGGGGGGGGGGGGGGGGGGGGGGGGGGGGGGGGGGGGGGGGGGGGGGGGGGGGGGGGGGGGGGFFGGGGGGGGGGGGGGGGGGGGGGGGGGGGGGGGGGGGGGGGGGGGGGGGGGGGGGGCDGCEGGGGGGCEGFGGGGGGGGGFGEFGGGGGGGGF68FAA44=>BB9BF@BDDFFFB0:?<BFB>AFFAF??FF?8?>AAAA?038:BFBBFFF<()5<??((((5)426>:>F0(9B6?>BFF)(,.-<<)64)
@M04999:289:000000000-L3R54:1:1101:10083:3337 2:N:0:414
ACACGGGTATCTAATCCTGTTTGCTACCCACGCTTTCGAGCCTGAACGCCAGTGTTATCCCAGGAGGCTGCCTTCGCCATCGGTATTCCTCCACATCTCTACGCATTTCACTGCTACACGTGGAATTCTACCTCCCTCTGACACACTCTAGTTTGACAGTTTCAAATGCACGTCCCAAGTTGAGCTCGGGGATTTCACATCTGACTTATCTAACCGTCTGCGCTCGCTTTACGCCCAGTAATTCCGATTAACGATCGCACCCTACGTATCACCGCGGCTGCAGGCCCGTAGTTAGCCGGTG
+
CCCCCGGGGGFGGGGGGGFGGGGGGGGGGGGGGGGGGGCGG+EFGGGGDFFEFGGGGGGFFGGGGGGGGFCCFACGFEGEGGGGGGGFGGGGGFEFGGGGGGGGG:F,FGGGGGFFFGGCEGEECFFGGGGFFGGGFCFF8FFG?EGGGGGGF,@,DFGGGGGGCGCFGGGFFGDGF?FDFFGGGG8EGGGGGGGGGGGGFFFCFABF*9;AEF>>4@FBFAAADBFF2(0*:=90(6;8967??;F6<?C;((/=>DFF23<7<?<?F(-<((7>(3131(.3((---(43)).)20(((
@M04999:289:000000000-L3R54:1:1101:23296:3376 2:N:0:414
GGCCCGACTACTCGGGTATCTAATCCTGTTTGCTACCCACGCTTTCGAGCATGAACGTCAGTGTTATCCCAGGAGGCTGCCTTCGCCATCGGTATTCCTCCACATCTCTACGCATTTCACTGCTACACGTGGAATTCTACCTCCCTCTGACACACTCTAGTTTGACAGTTTCAAATGCACGTCCCAAGTTGAGCTCGGGGATTTCACATCTGACTTATCTAACCGTCTGCGCTCGCTTTACGCCCAGTAATTCCGATGAACGCTCGCACCCTACGTATTACCGCGGCTGCTGGCACGTAGT
+
CCCCCGGFGGGGGGGGGGGGGGGGGGGGGGGGGGGGGGGGGDFGGGGGGGGGGGGGGEFGGGGGGGGGGGGGGGGGGGGGGGGGGGGGGGGGGGGGGFFFEEFGFF?FGGGGGGDGGFGGGGGFGGGGGGGFGGGGGGGGFGGGGGGGGFGGGGGGGGGF:DFGGGGGGGFGGGGGFGFGCDFCGF8FGAFFEGCFGGDGF>FFFCFF;CFFFFFA=>CEFE=BB>D=24=B@26=6=;+;@DB0;?477)9CC;;1(9><0;??FFBFF?6:30(.6>AA61(410,(-:??0:?:3:6-
@M04999:289:000000000-L3R54:1:1101:25397:3398 2:N:0:414
CGACTACTGGGGTATCTAATCCTGTTTGCTCCCCACGCTTTCGCATCTCAGCGTCAGTATCTGTCCAGAAGGCCGCCTTCGCCACCGGTATTCCTCCACATCTCTACGCATTTCACCGCTACACGTGGAATTCTACCTTCCTCTACAATACTCCAGATAACCAGTTTTAAGTGCAATTCCCAGGTTGAGCCCGGGGCTTTCACACCTAACTTAATTATCCGCCTACATGCCCTTTACGCCCAGTCATTCCGATTAACGCTCGCACCCTCCGTATTACCGCGGCTGCTGGCACGGAGTTAGC
+
CCCCCGGGGGGGGGGGGGGGGGGGGGGGGGGGGGGGGGGGGGGGGDGGGGGGGGGGGGGGGGGGGGGGGGGGGGGGGGGGGGGGGGGGGGGGGGGGGGGGGGGGGGGGGGGGGGGGGGGGGGGGGGGGGGGGGGGGGGGGGGGGGGGGGGGGGGGGGGGGGGGGGGGGGGGGGGGGFFFGGGGGGGGGGGGGGGGGGGGGFFFFFFFFFFFFFFFFFFFEFDFFFFFFEEEFFFFEFFFFFFFEFFFFFFFFFF?CCDBFFFB;FB?(3:B?F0>AFA66,1339:?F(12>639(4<)64
@M04999:289:000000000-L3R54:1:1101:25536:3438 2:N:0:414
TTGGACTACTGGGGTATCTAATCCTGTTCGCTACCCATGCTTTCGAACCTCAGCGTCAGTTACAGACCAGAGAGCCGCCTTCGCCACTGGTGTTCTTCCATATATCTACGCATTCCACCGCTACACATGGAGTTCCACTCTCCTCTTCTGCACTCAAGAAAAACAGTTTCAGCTGCACTTCCCCGGTTAAGCCGAGGGCTTTCACAGCTGACTTGTTCTCCCGCCTGCGTTCGCCTTACGCCCAATAAATCCGGACAACGCTTGCCACCTACATATTACCGCGGCTGCTGGCACGTAGTTT
+
@CCC@FFFGDEEFEEEFECEGGGGGFDFAEGEEGGGGGGGGCFFFC@FGFGGGGGGGGGGAFFDF@FCE<FFGCDFDGGDCGGE,:CFFGFFFFFF9FGGAEGD=FAFFGGGCFEAEFGEEEGDFFEEEFEFGGGGGGCGF8FGGCDEFAFGG8?FE=FDG,=CGDGDGGGGGGF8D=+8=D6@++@:EA9E7CC7DDCFFAF9EBBA@BEF=@AF*B85?>9>@D9>>DFDDF@6;@3=@02?;DF86<C@>(499?:B6::??B934?:??<24:4<)-9419>>BF0:03881:??))
@M04999:289:000000000-L3R54:1:1101:18649:3444 2:N:0:414
TGGGACTACCAGGGTATCTAATCCTGTTTGCTCCCCATGCTTTCGCACCTCAGCGTCAGTATTAGGCCAGAAGGCCGCCTTCGCCATCGGTATTCCTCCAGATCTCTACGCATTTCACCGCTACACCTGGAATTCTACCTTCCTCTCCTATACTCTAGCTAACCAGTATCGTATGCAATTCCCAAGTTGAGCTCGGGGATTTCACATCCGACTTAATTAGCCGCCTACGCGCGCTTTACGCCCAGTACTTCCGATTAACGCTTGCACCCCCGTTATTACCTCGGCTGCTGGCACAGAGTT
+
CCCCCGGGGGGGGGGGGGGGGGGGGGGGGGGGGGGGGGGGGEFGGGGGGGGGGGGGGGGGGGGGGGGGGGGGGGGGGGGGGGGGGGGGGGGGGGGGGGGGFGGGGGGGGGGGGDGGGGGGGGGGGGGGGFFFG?GGGGGFDFFGGFGECFFDGAFGGAFGFGGGGGGA=CEGGGGGBFFDFFGG8DEFGGGGCFEDDDDDFFF999AADDDF>BFFFFF=FEAFFDFB>2@19@6?7C;52926=;A)64672-46?<A:9??B?BFB0,(((.-34))-).8(((-(5>(((,32?>4)
@M04999:289:000000000-L3R54:1:1101:11336:3466 2:N:0:414
AAGACTACTGGGGTATCTAATCCCATTTGCTCCCCTAGCTTTCGTCTCTCAGTGTCAGTGTCGGCCCAGCAGAGTGCTTTCGCCGTTGGTGTTCTTTCCGATCTCTACGCATTTCACCGCTCCACCGGAAATTCCCTCTGCCCCTACCGTACTCCAGCTTGGTAGTTTCCACCGCCTGTCCAGGGTTGAGCCCTGGGATTTGACGGCGGACTTAAAAAGCCACCTACAGACGCTTTACGCCCAATCATTCCGGATAACGCTTGCATCCTCTGTATTACCGCGGCTGCTGGCACATAGTTA
+
CCCCCGGGGGGGGGGGGGGGGGGGGGGGGGGGGGGGGGGGGGGGEGGGGGGGGGGGGGGGGGGGGGGGGGGGGGGGGGGGGGGGGGGGGGGGGGGGGGFGGGGGGGGGGGGGGGGGGGGGGGGGGGGGGGGGGGGGGGGGGGGGGGGGGGGGGGGGGGGGGGGGGGGGGFGGGDGGFGFGGGGFGGGGGGFFGGGGGFFGFFCFD>DD>@@;EFCFC6>;;@FFFEEFF;199D:<FFFEFFFF03,:>AFF>2::27?>FFFF?><??A4?-)-:AFF?B1BF6;B?22:()())-.62
@M04999:289:000000000-L3R54:1:1101:7013:3505 2:N:0:414
CGAGGGGTATCTAATCCTGTTTGCTCCCCACGCTTTCGCATCTCAGCGTCAGTATCTGTCCAGAAGGCCGCCTTCGCCACCGGTATTCCTCCACATCTCTACGCATTTCACCGCTACACGTGGAATTCTACCTTCCTCTACAATACTCTAGTTGACCAGTTTTAAGTGCAATTCCTAGGTTGAGCCCAGGGCTTTCACACCTAACTTAATTATCCGCCTACATGCCCTTTACGCCCAGTCATTCCGATTAACGCTCGCCCCCTCCGTATTACCGCGGCTGCTGGCACGGAGTTAGCCGGTG
+
C9CC@FE68<F@9ECEEFFGDFGDFGG<FGEG@@C8@@F,@:FE@FEFGDCEB<FG9EE<FGGG@EG8FC7FFG9@FEE7B@+FC@?@EE5EFCBFEFFFCF7FF=:@BCG:C7FGGCG@EFDG=A8AEFFGDFFGFF8@EEFGDCDFGACEDA:DF8D,73EF?GGFGG8EG8DD7+*==CFGGFCCCF8CF,98CF99BFFFFFFFFEE?*=CBF>5@6BEAB)36:>48>=0((73/7CEFC@71(:C469;DF;(6301:1918?722<?6(76(144)8<08?0,-(,<):499((
@M04999:289:000000000-L3R54:1:1101:11505:3505 2:N:0:414
AGGACGACTACTAGGGTATCTAATCCTGTTTGCTCCCCATGCTTTCGCACCTCAGCGTCAGTATTAGGCCAGAAGGCTGCCTTCGCCATCGGTATTCCTCCAGATCTCTACGCATTTCACCGCTACACCTGGAATTCTACCTTCCTCTCCTATACTCTAGCTAACCAGTATCGTATGCAATTCCCAAGTTGAGCTCGGGGATTTCACATCCGACTTAATTAGCCGCCTACGCGCGCTTTACGCCCAATAAATCCGGACAACGCTTGCCACCTACGTATTACCGCGGCTGCTGGCACGTAGT
+
CCCCCGGGGGGGGGGGGGGGGGGGGGGGGGGGGGGGGGGGGGGGGGGGGGGGGGGGGGGGGGGGGGGGGGGGGGGGGGGGGGGGGGGGGGGGGGGGGGGGGGGGGGGGGGGGGGGGGGGGGGGGGGGGGGGGGGGGGGGGGGGGGGGGGGGDGGGGGGGGGGGGGGGGGGGGGGGGFGFGGGGGGGGGGGFGGGGGGDGGFFFFFFFFCEF=FFF?FFFFFFFFAFF@FFF=>BFFFF;FEDFF>;(3;ABBBBBFFFFFFFFFFFFF>?????FF7>>>AA?>>619>F?:B?0334:?2
@M04999:289:000000000-L3R54:1:1101:14388:3564 2:N:0:414
TGACTACCCGGGTATCTAATCCTGTTTGCTCCCCACGCTTTCGCATCTCAGCGTCAGTATCTGTCCAGAAGGCCGCCTTCGCCACCGGTATTCCTCCACATCTCTACGCATTTCACCGCTACACGTGGAATTCTACCTTCCTCTACAATACTCCAGATAACCAGTTTTAAGTGCAATCCCCAGGTTGAGCCCGGGGCTTTCACACCTAACTTAATTATCCGCCTACATGCCCTTTACGCCCAGTCATCCCGATTAACGCTCGCACCCCCCGTATTCCCGCGGCTGCTGGCACGAAGTTAGC
+
CCC<CFG8FEFGGGGGGGGF<FEGFEGGGGGGGGGGGGDGFEG>EGGFGGGGGEGGGEGFFFGDGGGEDGGEGECGGGEGFGBCFFCCFC@CGGGGGGGF=F?FF<FGGEGEF<FGFEFCFGGGGFFD:A9EFGGGGGCFGGGDDF=@8AFGGGGGAEGGGGGFEFDFGGGGG=?AF=FAF?DCEEGGCFGGGCGCDG4;AFFFFEFAEFFCEFFFFCACAB@2>=43/4@3@DFF);;E967.;A<?ED@?;-8BD00?B>>9>><(-70-3:()62293(((,3):20:>(-413<9))
@M04999:289:000000000-L3R54:1:1101:8221:3593 2:N:0:414
ATGGACTACCAGGGTATCTAATCCTGTTCGCTCCCCACGCTTTCGTCCATCAGCGTCAATCGGTATTTAGTAACCTGCCTTCGCAATCGGGGTTCTGTGTAATATCTATGCATTTCACCGCTACACTACACATTCCAGCTACTTCAATACTATCCAAGATTAACAGTATCAACGGCAGTTCTACAGTTAAGCTGCAGGTTTTCACCGCTGACTTATCAACCCGCCTACGGACCCTTTAAACCCAATAAATCCGGATAACGCTCGCATCCTCCGTATTACCGCGGCTGCTGGCACGGAGTTT
+
CCCCCFGGGGGGGGGGGGGGGGGGGGGGGGGGGGGCFGGGGGGGGFFEGDGGGGGEEEEGGFG@EC,C<EEFGGGFDFGFACDFGFCEFGGGFCEFGGGFGGFGAFCFDGGEECD9EEFC:CFCAFAEFGGGGGGGFDFGFGGGGF;DGGGGAF=FEDFGGGGGCGGGD:EG8@C6@DFCDGCDCFGFGFAFFCGFGGDG79E?F9:?BFF56FFFEFFFFABF=>=BD>9@B>BFEEE;7(,(6(/73/9.2:((/))((4,,69(3()5((-.8:2<43(-(-,4?))3:?),-,-(.)
@M04999:289:000000000-L3R54:1:1101:13995:3646 2:N:0:414
CTTAAGACTACTCGGGTATCTAATCCTGTTCGCTCCCCACGCTTTCGTCCATCAGCGTCAATCGGTATTTAGTAACCTGCCTTCGCAATCGGGGTTCTGTGTAATATCTATGCATTTCACCGCTACACTACACATTCCAGCTACTTCAATACTATTCAAGATTAACAGTATCAACGGCAGTTCTACAGTTAAGCTGCAGGTTTTCACCGCTGACTTATCAACCCGCCTACGGACCCTTTAAACCCAATAAATCCGGATAACGCTCGCATCCTCCGTATTACCGAGGCTGCTGGCACGGAGT
+
CCCCCGGGGGGGGGGGGGGGGGGEGGGGGGGGGGGGGGGGGGGGGGGGGGGGGGGGGGGGGGGGGGGGGFGGGGGGGGGGGGGGGGCCFCGGGGGGGGGCFGGGFGGGGGGGGGGGGGGGGGGGGGGGGGGGGGGGGGGGGGGGGGGGGGGGFGAFGGGGGCFGGGGGGGGGGGGGFGFGGCGGGGGGGGGGGGGGGGGG6FFFFFFFFA=AFFFFE6FFFFFFFF>@DB@>>BFFB@3AE)7@?@D83A<??@FB<D?EE1((,7B9(132709-2<7AF<1(,,(.,8077(8?:>>(,
@M04999:289:000000000-L3R54:1:1101:21734:3697 2:N:0:414
TAAGGACTACTGGGGTATCTAATCCTGTTTGCTCCCCATGCTTTCGCACCTCAGCGTCAGTATTAGGCCAGAAGGCTGCCTTCGCCATCGGTATTCCTCCAGATCTCTACGCATTTCGCCGCTACACCTGGAATTCTACCTTCCTCTCCTATACTCTAGCTAACCAGTATCGTATGCAATTCCCAAGTTGAGCTCGGGGATTTCACATCCGACTTAATTAGCCGCCTACGCGCGCTTTACGCCCAGTAATTCCGATTAACGCTTGCACCCTCGGTATTACCGCGGCTGCTGGCACAGAGTT
+
CCCCCGGGGGGGGGGGGGGGGGGGGGGGGGGGGGGGGGGGGGGGGGGGGGGGGGGGGGGGGGGGGGGGGGGGGGGGGGGGGGGGGGGGGGGGGGGGGGGGGGGGGGGGGGGGGGGGGGGGGGGGGGGGGGGGGGGGGGGGGGGGGGG?FGGGGGGGGGGGGGGGGGGGGGGGCGGGFGFGGGGGGGGGGGGGGGGGGGGGFFFFFFFFFFFFFEEF=@FFFEFF@FDDFFFFFF99?@FFFFF7;04>2>AD<B0?FFFF?BB<?BFFF<01(34(3<AFF:646>F;?DF:::3:??74.
@M04999:289:000000000-L3R54:1:1101:18509:3744 2:N:0:414
GACTACTGGGGTATCTAATCCTGTTTGCTCCCCACGCTTTCGCATCTCAGCGTCAGTATCTGTCCAGAAGGCCGCCTTCGCCACCGGTATTCCTCCACATCTCTACGCATTTCACCGCTACACGTGGAATTCTACCTTCCTCTACAATACTCCAGATAACCAGTTTTAAGTGCAATTCCCAGGTTGAGCCCGGGGCTTTCACACCTAACTTAATTATCCGCCTACATGCCCTTTACGCCCAGTCATTCCGATTAACGCTCGCACCCTCCGTATTACCGCGGCTGCTGGCACGGAGTTAGCC
+
CCCCCGGGGGGGGGGGGGGGGGGGGGGGGGGGGGGGGGGGGGGGGGGGGGGGGGGGGGGGGGGGGGGGGGGGGGGGGGGGGGGGGGGGGGGGGGGGGGGGGGGDFGGGGGGGGGGGGGGGGGGGGGGGGGGGGGGGGGGGGGGGGGGGGGGGGGGGGGGGGGDGGGGGGGDGGGGGFGFGGGCFGFGGGFGGCGDGCFGGFFFFFFF>BFFFFFAFEFFFFFFFFFEF=@@E=EEFFFFEDD;@<CCCC@?DF?EFFFDFFFFF;6?F:B<?BBA9>?>FB>BFFFDF18<?BB>?<DA<7
@M04999:289:000000000-L3R54:1:1101:13177:3764 2:N:0:414
TTGACTACTGGGGTATCTAATCCTGTTTGCTACCCACGCTTTCGAGCATGAACGTCAGTGTTATCCCAGGAGGCTGCCTTCGCCATCGGTATTCCTCCACATCTCTACGCATTTCACTGCTACACGTGGAATTCTACCTCCCTCTGACACACTCTAGTTTGACAGTTTCAAATGCACGTCCCAAGTTGAGCTCGGGGATTTCACATCTGACTTATCTAACCGTCTGCGCTCGCTTTACGCCCAGTAATTCCGATTAACGCTCGCACCCTACGTATTACCGCGGCTGCTGGCACGTAGTT
+
CCCCCGGGGGGGGGGFGGGGGGGGGGGGGGGGGGGGGGGGGGGGGGGGGGGGGGGGGGGGFGGGGGGGGGGGGGGGGGGGGGGGGGGGGGGGGGGGGGGGGGGGGGGGGGGGGGGGGGGGGGGGGGGGGGGGFGGGGGGGGGGGGGGGGGGGGGGCFGGGGGGGGGGGGGGGGGGGFGFGGGGGFGFAFFGGFGGGGGGGFF?FFFFFC<EF5FFFFFFFFBDADFFFFB9@B=DFE42?@B;;@<CEEFFE<?;?FC@F;,601(46<FB02).45)66;9>043(57>4()-4.(4:
@M04999:289:000000000-L3R54:1:1101:11590:3771 2:N:0:414
GACTACAGGGGTATCTAATCCTGTTTGCTCCCCATGCTTTCGCACCTCAGCGTCAGTATTAGGCCAGAAGGCTGCCTTCGCCATCGGTATTCCTCCAGATCTCTACGCATTTCACCGCTACACCTGGAATTCTACCTTCCTCTCCTATACTCTAGCTAACCAGTATCGTATGCAATTCCCAAGTTGAGCTCGGGGATTTCACATCCGACTTAATTAGCCGCCTACGCGCGCTTTACGCCCAGTAATTCCGATTAACGCTTGCACCCTCTGTATTACCGCGGCTGCTGGCACAGAGTAAGCC
+
CCCCCGGGGGGGGGGGGGGGGGGGGGGGGGGGGGGGGGGGGGGGGGGGGGGGGGGGGGGGGGGGGGGGGGGGGGGGGGGGGGGGGGGGGGGGGGGGGGGGGGGGGGGGGGGGGGGGGGGGGGGGGGGGGGGGGGGGGGGGGGGGGGGGGGGGGGAFGGGGGGGGGGGGGGGGGGGGFGFGGFGGCFAGGGGG>EGGGGGGFFFAAFEFFFFFFFFFEFFFFFFFFFFFFFFF<FFFFFFB?FEFFFFFF@@FBB266(::2:?FFFFB()6<BBFF989BBFFBFFFBFBFFF?0-)..5,
@M04999:289:000000000-L3R54:1:1101:21398:3786 2:N:0:414
CGGACTACCCGGGTATCTAATCCTGTTTGCTCCCCACGCTTTCGCATCTCAGCGTCAGTATCTGTCCAGAAGGCCGCCTTCGCCACCGGTATTCCTCCACATCTCTACGCATTTCACCGCTACACGTGGAATTCTACCTTCCTCTACAATACTCCAGATAACCAGTTTTAAGTGCAATTCCCAGGTTGAGCCCGGGGCTTTCACACCTAACTTAATTATCCGCCTACATGCCCTTTACGCCCAGTCATTCCGATTAACGCTCGCACCCTCCGTATTACCGCGGCTGCTGGCACGGAGTT
+
CCCCCGGGGGGGGGGGGGGGGGGGGGGGGGGGGGGGGGGGGGGGGGCFGGGGGGGGGGGGGGGGGGGGGGGGGGGGGGGGGGGGEGGGGGGGGGGGGGGGGGGGGGGGGGGGGGGGGGGGGGGGGGGGGGGGGGGGGGGGGGGGGGGGGGGGGGGGGGGGGGGGGFGGGGGGGGGGFGFGGGGGCFFFGFFCGGGGGGDDFAFFFFFFFFFEFFFFEFFFFFFDFFFFF?;E@F@;EFFFF0;@E<EFC?3;?F0:AA:91?07>>FFF?:>:2<4AFFFF90;69FB7??2>:206??
@M04999:289:000000000-L3R54:1:1101:18297:3828 2:N:0:414
GACTACCCGGGTATCTAATCCTGTTCGCTCCCCACGCTTTCGTCCATCAGCGTCAATCGGTATTTAGTAACCTGCCTTCGCAATCGGGGTTCTGTGTAATATCTATGCATTTCACCGCTACACTACACATTCCAGCTACTTCAATACTATTCAAGATTAACAGTATCAACGGCAGTTCTACAGTTAAGCTGCAGGTTTTCACCGCTGACTTATCAACCCGCCTACGGACCCTTTAAACCCAATAAATCCGGATAACGCTCGCATCCTCCGTATTACCGCGGCTGCTGGCACGGAGTTAGCC
+
CCCCCGFDFGGGGGGGGGGGGGGGGGGGGGGGEFGGGGGGGGGGGGGGGGGGGGGGGGGGGGGGGGGGGGGGGGGGGGGGG,@:FGGGGFGGGGGGGGGGDFGGGGGGGGGGGGGFCGGEGGGGGGGGGGGGGGGGGGGGGGGGGGGGGGGGGGGGFGGGGGGGGGGGGGGGGGGGFGFGGGGGGGGFGGGGGGGGGGGGFF@@EEAECEECEFFFBFF2>@@FFF>@B=@B@@EE<E@F<FFE<CEF;@>1?DE@;1;609>FF48>FFFFFF>BB?F2>B;BFFF::3<037><FFFB2
@M04999:289:000000000-L3R54:1:1101:17712:3832 2:N:0:414
TGACTACTAGGGTATCTAATCCTGTTCGCTACCCATGCTTTCGAGCCTCAGCGTCAGTAACAGACCAGAGAGCCGCCTTCGCCACTGGTGTTCTTCCATATATCTACGCATTTCACCGCTACACATGGAGTTCCACTCTCCTCTTCTGCACTCAAGTCTCTCAGTTTCCGATGCTCTTCCTCAGTTAAGCTGAGGGCTTTCACATTCAGACTTAAAAGACCGCCTGCGCTCCCTTTACGCCCAATAAATCCGGACAACGCTTGCCACCTACGTATTACCGCGGCTGCTGGCACGTAGTT
+
CCCCCGGGGGGGGGGGGGGGGGGGGGGGGGGGGGGGGGGGGGGGGGGGGGGGGGGGGGGGGGGGGGGGGGGGGGGGGGGGGGGGGGGGFGGGGGGGGGGGGGGGGGGGGEGGGGGGGGGGGGGGGGGGGGGGGGGGGGGGGGGGGGFGGGGGGGGGGFGGGGGGGGGGGGGGGGGGFGFGGGGFGGGGGGGGFG?DGGG?5EFFFFFFFFECEFFFEFFCFA=AFF=@=@@>BBFFEFFF@>?033=CFFEB0;>@FFFBF@DFBFFFFFFBB?FBFFBBF(3643:3)(808<BB(4<
@M04999:289:000000000-L3R54:1:1101:14420:3839 2:N:0:414
GTTGACTACTAGGGGTATCTAATCCTGTTTGCTCCCCATGCTTTCGCACCTCAGCGTCAGTATTAGGCCAGAAGGCTGCCTTCGCCATCGGTATTCCTCCAGATCTCTACGCATTTCACCGCTACACCTGGAATTCTACCTTCCTCTCCTATACTCTAGCTAACCAGTATCGTATGCAATTCCCAAGTTGAGCTCGGGGATTTCACATCCGACTTAATTAGCCGCCTACGCGCGCTTTACGCCCAGTAATTCCGATTAACGCTTGCACCCTCTGTATTACCGCGGCTGCTGGCACAGAGTT
+
CCCCCGGGGGGGGGGGGGGGGGGGGGGGGGGGGGGGGGGGGGGGGGGGGGGGGGGGGGGGGGGGGGGGGGGGGGGGGGGGGGGGGDFEGGGGGGGGGGGGGGGGGGGGGGGGGGGGGGGGGGGGGGGGGGGGGGGGGGGGGGGGGGGGGGGGGGGGGGGGGGGGCGGGGGGGGGGGFGDFGG?FGFGFFGFGGFGGGGGGFFFFFFFFFFFFBEDFFFCEFBFAFBFFD?B@=@FFDDEFF@@@F6;EECEFFF<048:>BF?036<2:124::F<<4<A9?69(707:D???().8?FF2
@M04999:289:000000000-L3R54:1:1101:24258:3847 2:N:0:414
GGACTACCGGGGTATCTAATCCCATTTGCTCCCCTAGCTTTCGTCTCTCAGTGTCAGTGTCGGCCCAGCAGAGTGCTTTCGCCGTTGGTGTTCTTTCCGATCTCTACGCATTTCACCGCTCCACCGGAAATTCCCTCTGCCCCTACCGTACTCCAGCTTGGTAGTTTCCACCGCCTGTCCAGGGTTGAGCCCTGGGATTTGACGGCGGCCTTAAAAAGCCACCTACAGACGCTTTACGCCCAATCATTCCGGATAACGCTTGCATCCTCTGTATTACCGCGGCTGCTGGCACAGAGTTAGC
+
CCCCCGGGGGGGGGGGGGGGGGGGGGGGGGGGGGGGGGGGGGGGGGGGGGGFFDGGFFGGGGCGGGGDGFFGGGGGGGGGEGGGGGGGEFGGGGGGGGGFGGGGFFFGGGGGGGGGGGGGGGGGGGGGEGGFCGGGGGFG?FGGGGGGGGGGGGGCDEAGCGGGGGGGGFGGGGGGFCFFFGF*DCGGCCFE6DGC7FFFF+9@DFFF(6<)7B@A3>FFFF163=E:<?1-8??92:?FFB?BFFFFB<B>:??A<?61(4:3<B2)397:6:A)4<07(70,9::???03.12..6>A4
@M04999:289:000000000-L3R54:1:1101:9642:3853 2:N:0:414
ATCTAATCCTGTTTGCTCCCCACGCTTTCGCATCTCAGCGTCAGTATCTGTCCAGAAGGCCGCCTTCGCCACCGGTATTCCTCCACATCTCTACGCATTTCACCGCTACACGTGGAATTCTACCTTCCTCTACAATACTCTAGTTAACCAGTTTTAAGTGCAATTCCTAGGTTGAGCCCAGGGCTTTCACACCTAACTTAATTATCCGCCTACATGCCCTTTACGCCCAGTCATCCCGATTAACGCTCGCACCCTCCGTATTACCGCGGCTGCTGGCACGGAGTTAGCCGGTGCTTCTTCT
+
CCCCCGGGGGGGGGGGGGGGGGGGGGGGGGGGGGGGGGGGGGGGGGGGGGGGGGFGGGGGGGGGGGGGGGGGGGGGGGGGGGGGGGGGGGGGGGGGGGGGGGGGGGGGGGGGGFGGGGGGGGGGGGGGGGGGGGGGFGGGGGGGGGGGGGGEGGGGFGGGGGGGGGGGGFFGGGGGFGDGGGCEGGFGGGGGGGGGGGGGFFFFFFFFFFFFFFFFFFFF*:CFFFF=>B;BEFE=B=2BDDFF?B@@>>>F>;?DDFF;@;AABFFBFB>9BB?0:17:214,22.40;(41>7A299<4
@M04999:289:000000000-L3R54:1:1101:20796:3853 2:N:0:414
AGGGACTACCGGGGTATCTAATCCTGTTTGCTACCCACGCTTTCGAGCATGAACGTCAGTGTTATCCCAGGAGGCTGCCTTCGCCATCGGTATTCCTCCACATCTCTACGCATTTCACTGCTACACGTGGAATTCTACCTCCCTCTGACACACTCTAGTTAGACAGTTTCAAATGCACGTCCCAAGTTGAGCTCGGGGATTTCACATCTGACTTATCTAACCGTCTGCGCTCGCTTTACGCCCAGTAATTCCGATTAACGCTCGCACCCTACGTATTACCGCGGCTGCTGGCCCCTAGTTT
+
CCCCCGGGGGGGGGGGGGGGGGGGGGGGGGGGGGGGGGGGGGGGG@CGGGGGGGGGGGGGGGGGGGGGGGGGGGGGGGGGGGGGGGGGGGGGGGGGGGGGGGGGGGGGGGGGGGGGGGGGGGGGGGGGGGGGGGGGGGGGGGGGGGGGGGGGGGGGGGGGGGFGGGGGFGGGGGGFFFFFGGGGGGGGFGGGGGGGGGDD>FFFFFFFFFFEBF>FFFFFFBBFFBBEF@96265>@EFA;B67;4)7C357;730/?E<66?>;F>1<::?FF3)8<AABFFFF00-4:??(((-,4<)-
@M04999:289:000000000-L3R54:1:1101:14428:3862 2:N:0:414
ATGACTACCGGGGTATCTAATCCTGTTCGCTCCCCACGCTTTCGTCCATCAGCGTCAATCGGTATTTAGTAACCTGCCTTCGCAATCGGGGTTCTGTGTAATATCTATGCATTTCACCGCTACACTACACATTCCAGCTACTTCAATACTATTCAAGATTAACAGTATCAACGGCAGTTCTACAGTTAAGCTGCAGGTTTTCACCGCTGACTTATCAACCCGCCTACGGACCCTTTAAACCCAATAAATCCGGATAACGCTCGCATCCTCCGTATTACCGCGGCTGCTGGCACGGAGTT
+
CCCCCGGGGGGGGGGGGGGGGGGGGGGGGGGGGGGGGGGCFFGGGGGGGGGGGGGGGGGGGGGGFFGGGGGGGGGGGG9FGGGGEFGGGGGGGGGGGGGGGGGCFFGGGGGFGGGGGGGGGGGGGGGGGGGGGGGGGGGGGGGGGGGGGGGGGGGGGGFFGGGGGGGGGGGG>>DGFGFGGGGGGGGGGGGGGGGGG9FGFFFFFFFFAFFEFF96<FFDFFFFDFFFF9@BFF8@ECEFDFFD;;@F??EF9?1;9?BB:?B;>:BF2<<B?FFBDFBFFBBB9>FF?FFFFF74328
@M04999:289:000000000-L3R54:1:1101:13310:3865 2:N:0:414
AGACTACCAGGGTATCTAATCCTGTTCGCTACCCATGCTTTCGAACCTCAGCGTCAGTTACAGACCAGAGAGCCGCCTTCGCCACTGGTGTTCTTCCATATATCTACGCATTCCACCGCTACACATGGAGTTCCACTCTCCTCCTCTGCACTCAAGAAAAACAGTTTCAGCTGCACTTCCCCGGTTAAGCCGAGGGCTTTCACAGCTGACTTGTTCTCCCGCCTGCGTTCGCTTTACGCCCAATAAATCCGGACAACGCTTGCCACCTCCGTATTACCGCGGCTGCTGGCACGTAGTTAGC
+
CCCCCGFGGGGGGGGGGGGGGGGGGGGGGGGGFGGGGGGGGGGGGGGGGGGGGGCFGFGGGGGFGGGGFGGGGGGGGGGGGGGGEGGGGGGGGGGGGGGGGGGGGGGGEGGGGGGG@EGGDGGGGGGGGGGGGCGGGGGFGFGGGGGGFGGGGGGGF8F@FGGGGFGGGGDDGGFGFGFFFGGGGGGFFFFCEGGCDGGGFFFFFFFFEFFEFFBFFFFFEFBFFFBF;DF;?F?EEDFBBF?DE83?EEF@B96<:39?,(,44431(,34,(2<<AFBFB;BBF::?B08:BFF82-6.
@M04999:289:000000000-L3R54:1:1101:13235:3868 2:N:0:414
GACTACTCGGGTATCTAATCCTGTTTGCTCCCCACGCTTTCGCATCTCAGCGTAAGTATCTGTCCAGAAGGCCGCCTTCGCCACCGGTATTCCTCCACATCTCTACGCATTTCACCGCTACACGTGGAATTCTACCTTCCTCTACAATACTCCAGATAACCAGTTTTAAGTGCAATTCCCAGGTTGAGCCCGGGGCGTGCACACCTAACTTAATTAACCGCCTACATGCCCTATCCGCCCAGCCCTTCCGATTAACGCTAGCCCCCCCCGCACTACCGCGGCTGCTGTCCTGGTGTGAGCC
+
C9CCCCCFBEEE@CGGCCFGE<@F9E@CEFCCCFGCGCFFC7@CFGGGGFGD,,8@FFGFGDECFFGF8FEFCEEC==?,C@FFFEEBFFGF9FC=<FA,A,EEGFGGGCCAFFGE@F@EEEGFD4::?FGGFGGGGGGGGGGFFA?DGGDE,A1@F,@A@?D,@DFFDFFDFDGGFGF?DCD2@?@FG7DCE5*;*@**)4;A;66;@=EFFFF@*1*.)6((,6).6@1;334@@<<:<?66,.2.40(,31<<?>0((.,.2((,4((((()5.31((-46<:?))))).((.()-5,
@M04999:289:000000000-L3R54:1:1101:16817:3898 2:N:0:414
GACTACCAGGGTATCTAATCCCATTCGCTCCCCTAGCTTTCGTCTCTCAGTGTCAGTGTCGGCCCAGCAGAGTGCTTTCGCCGTTGGTGTTCTTTCCGATCTCTACGCATTTCACCGCTCCACCGGAAATTCCCTCTGCCCCTACCGTACTCCAGCTTGGTAGTTTCCACCGCCTGTCCAGGGTTGAGCCCTGGGATTTGACGGCAGACTTAAAAAGCCACCTACAGACGCTTTACGCCCAATCATTCCGGATAACGCTTGCATCCTCTGTCTTACCGCGTCTGCTGGCACAGAGTTAGCC
+
CCCCCGGGGGGGGGGGGGGGGGGGGGGGGGGGGGFGGGGGGGGGGGGGGGGGGGGGGGGGGDGGGGGGGGGGGGGGGGGGGGGGGGGGGGGGGGGGGGGGGGGGGGGGGGGGGGGGGGGGGGGGGEDGDGGGFFGGGGGFGGGGGGGGGGGGGGGGGGGGGGGGGGGGGGGGGGDGFGFGFDGGGGGGGGGGGGC9>DFCFFF4AFEFBFFFFFFFFAFFFFFFEFEFFBFFFFE3;<;)2=@D@<?EFB><<:ABFB??:??26??<).<)46<<?BB>(18?)).5(,5770445<A>2
@M04999:289:000000000-L3R54:1:1101:11435:3917 2:N:0:414
GTGACTACCCGGGTATCTAATCCCGTTCGCTCCCCATGCTTTCGCACTACAGCGTCGGTAGGGACCCAGAGAGCTGCCTTCGCTTTTGGCGTTCCTTCGTAGATCTTAGGATCTCACCCCTACACACGAAATTCCACTCTCCTCTGTCTCACTCAAGTGAATTGGTTGCGAGAGCATTCCACCAGTTTTTGGGGACTTTCGCTTTCAACCCGATTCACCGCCTACGTGCCCTTTACGCCTCGTCATTCCGATGAACACTTACCCCCCCCGTCTATCCCCGCCTGCGGGCCTGGGGTTAACC
+
CCCCCEFGCEFE@F7DGEE,EE<6@CFFC:@EEGGDEFCEFAABCFGGGG<CFCEGD@FGGG7FG@7EF<E8B<AFFGGGGG>FC?E?7<:BFEGG<F@B,=7<A9F949,A,5C@FFGG7DFEF9FEFF+AAA,DE==3DFCGCE=CF:ACD,@,63=AFCD9,==+,96+@EG66CFGCCG7@373=A@@*1ADC?F73*3:5++=9=>(56BFC@86)4;;36/(3=(65/177068(81<3?<-4(-(,5))6354)).(-,4;1(-(.().4,(-(-4((-(79((4(((-(())-
@M04999:289:000000000-L3R54:1:1101:16495:3935 2:N:0:414
GGACTACACGGGTATCTAATCCTGTTTGCTCCCCACGCTTTCGCATCTCAGCGTCAGTATCTGTCCAGAAGGCCGCCTTCGCCACCGGTATTCCTCCACATCTCTACGCATTTCACCGCTACACGTGGAATTCTACCTTCCTCTACAATACTCCAGATAACCAGTTTTAAGTGCAATTCCCAGGTTGAGCCCGGGGCTTTCACACCTAACTTAATTATCCGCCTACATGCCCTTTACGCCCAGTCATTCCGATTAACGCTCGCACCCTCCGTATTACCGCGGCTGCTGGCCCGGAGTTAGC
+
CCCCCGGGGGGGGGGGGGGGGGGGGGGGGGGGGGGGGGGGGGGGGGGGGGGGGGGGGGGGGGGGGGGGGGGGGGGGGGGGGGGGGGGGGGGGGGGGGGGGGGGGGGGGGGGGGGGGGGGGGGGGGGGGGGGGGGGGGGGDGGGGGGGGGGGGGGGGGGGGGGGGFGFFGGGGGGGGFGFGFGGGGGGGGGGGGGGGGGGGFFFFFEFFFFFFFFFFFFFFFFFFFDFFFF@@;88;>D@EFFF@3>CFFE@@;<39<<>629>06;613:BBF222:>:>140(,,)503246;((-4)4.
@M04999:289:000000000-L3R54:1:1101:5960:3943 2:N:0:414
CGACTACAGGGGTATCTAATCCTGTTTGCTCCCCACGCTTTCGCATCTCAGCGTCAGTATCTGTCCAGAAGGCCGCCTTCGCCACCGGTAATCCTCCACATCTCTACGCATTTCACCGCTACACGTGGAATTCTACCTTCCTCTACAATACTCCAGATAACCAGTTTTAAGTGCAATTCCCAGGTTGAGCCCGGGGCTTTCACACATAACTTAATTATCCGCCTACATGCGCTTTACGCCCAGTCATTCCGTTTAACGCTCGCACCCTCCGTATTACCGCGGCTGCTGGCATCGAGTTAGC
+
CB<@8CC<EC@@C,EFFFC<,EFGFF<FFFFCF7<FG7,,9C:,8F:6E,BFF@CCFE@EEGCF,6EFCDFGGGFE@C?FC@FGGCGGG>,,CEFDEFG<,AAFDFGGEG==FF<5??E8:CD8=F8+4FFFFGCG9,64DFE=6EF,E,AFF,D,>E9AFGFGE?8@=FGG8D9,?++?+=;78E86:7@@E*1*;CDFA6+99**48>C*>+BFE:84)5>2/05483(66@7C<11>08157@5))5=)6((/63((4>129>0(-4(-4<?BB930(321>:>:(-1)((3(58).)
@M04999:289:000000000-L3R54:1:1101:18203:3969 2:N:0:414
TGGCGACTACTGGGGTATCTAATCCTGTTCGCTCCCCACGCTTTCGTCCATCAGCGTCAATCGGTATTTAGTAACCTGCCTTCGCAATCGGGGTTCTGTGTAATATCTATGCATTTCACCGCTACACTACACATTCCAGCTACTTCAATACTATTCAAGATTAACAGTATCAACGGCAGTTCTACAGTTAAGCTGCAGGTTTTCACCGCTGACTTATCAACCCGCCTACGGACCCTTTAAACCCAATAAATCCGGATAACGCTCGCATCCTCCGTATTACCGCGGCGGCTGGCACGGAGTT
+
CCCCCGGGGGGGGGGGGGGGGGGGGGGGGGGGGGGGGGGGGGGGGGGGGGGGGGGGGGGGGGGGGGGGGGGGGGGGGGGGGGGGGGGGGGGGGGGGGGGGGGGGGGGGGGGGGGGGGGGGGGGGGGGGGGGGGGGGGGGGGGGGGGGGGGGGGGGGGGGGGGGGGGGFGGGGGGGGFGEGFGGGGGGGGGGGFGGFGGGGFFFFFFFFFFFFFFFFFFFEFFFFFFFDFFFFFBFD@@<C4<@<D68;AFEFF@FDDFAE?F?FFFFBFFB<BF??:?FFA:>>>0(-4>>:?:?F94;64
@M04999:289:000000000-L3R54:1:1101:5937:4053 2:N:0:414
CGACTACCGGGGTATCTAATCCTGTTCGCTCCCCACGCTTTCGTCCATCAGCGTCAATCGGTATTTAGTAACCTGCCTTCGCAATCGGGGTTCTGTGTAATATCTATGCATTTCACCGCTACACTACACATTCCAGCTACTTCAATACTATTCAAGATTAACAGTATCAACGGCAGTTCTACAGTTAAGCTGCAGGTTTTCACCGCTGACTTATCAACCCGCCTACGGACCCTTTAAACCCAATAAATCCGGATAACGCTCGCATCCTCCGTATTACCGCGGCTGCTGGCACGGAGTTAGC
+
CCCCCGGFGGGGGGGGGGGGGGGGGGGGGGGGGGGGGGGGGFGGGGGGGGGGGGGGGGGFGGGGGGGGGGGGGGGGGGGGGGG>GGGGGGGGGGGGGGGGGFFGGGGGFFGGGGGGGGGGGGGGGGGGG9FGGGGEGFFGGGGGGGGGGGGGGGGFGGGGGGGGGGGGFGGDGCDGF8ECFGGGGGGGCFGGGFFGGGGGFFFFABFF=BAEFFFFFFA)/69((>2269;;@8EEF98FDF(:@36)9E;10(:A>(234;B>6>F<4024(40)6436(,3(2:?B?B?7:1;042<A4
@M04999:289:000000000-L3R54:1:1101:15508:4064 2:N:0:414
TGGACTACTAGGGTATCTAATCCTGTTTGCTCCCCACGCTTTCGCATCTCAGCGTCAGTATCTGTCCAGAAGGCCGCCTTCGCCACCGGTATTCCTCCACATCTCTACGCATTTCACCGCTACACGTGGAATTCTACCTTCCTCTACAATACTCTAGTTAACCAGTTTTAAGTGCAATTCCTAGGTTGAGCCCAGGGCTTTCACACCTAACTTAATTATCCGCCTACTTGCCCTTTACGCCCAGCCATTCCGATTAACGTTCGCACCCTCCGTATTACTGCGGCTGCTGGCAGGGAGTT
+
CCCCCGGGAGGGGGGGGGGGGGGGGGG9FFGGGGGGGGDBFGGGGC,@FGGGGGGGGGGFFGACCFGFFAFFGGGGGGGGGGGGGEFGEGCFFGGGGGAFGGCGFFGEFGGGGGGGGGGGGGGGGG8<FEFGGGCCFCGCDFGGGFF8EFFFGGDGG:,=EFGGGGGG:CFCEGGC7+:BFGDFGGC888DFGCF607CFA8+<<6*68)):7C=3*1+3+):9)92*189B@FB=>C2BF@@(((0>))9=<;;?4)(,(,/.(.64;@:(41:()6-)),,((,(5?01((-13228
@M04999:289:000000000-L3R54:1:1101:13138:4083 2:N:0:414
TCCTTGACTACACGGGTATCTAATCCTGTTCGCTCCCCACGCTTTCGTCCATCAGCGTCAATCGGTATTTAGTAACCTGCCTTCGCAATCGGGGTTCTGTGTAATATCTATGCATTTCACCGCTACACTACACATTCCAGCTACTTCAATACTATTCAAGATTAACAGTATCAACGGCAGTTCTACAGTTAAGCTGCAGGTTTTCACCGCTGACTTATCAACCCGCCTACGGACCCTTTAAACCCAATAAATCCGGATAACGCTCGCATCCTCCGTATTACCGCGGCTGCTGGCCCGGAGG
+
CCCCC<FGGGGGGGGGGEFGGFGGGGGGGGFGGGGGGGGGGGGGGFGGGGGGGGGGGGGG@FGFE@FGFFGGGGGGGGGGGGGGGGGGGGGGGGGGGFGGBFGFAFGGGGGGAFGGGGFGGGGGGGGGGGGGGFGFCFGGGGGGFGGGDGFGFGFFFFGGDGFFFDGGGGGDFGGGFGFGGGGGGGGEGGGGGGGFFFGGFFF>FFFAAABBFFFFEFFCCBFFAFF=9=(52>@@@1@FECA3;DFF@FF?CE>B;1;<EFFFF6>BFF?D2:9(4:?>ABFFF-2096:4:((,41(,,
@M04999:289:000000000-L3R54:1:1101:23764:4090 2:N:0:414
GGGGAGACTACCAGGGTATCTAATCCTGTTCGCTCCCCATGCTTTCGCACTCCAGCGTCGGTAGGGACCCAGAGAGCTGCCTTCGCTTTTGGCGTTCCTTCGTAGATCTTAGGATTTCACCCCTACACACGAAATTCCACTCTCCTCTGTCTCACTCAAGTGAATTGGTTTCGAGAGCATTCCACCAGTTTTTGGCGACTTTCGCTTTCAACCCGATTCACCGCCTACGTGCCCTTTACGCCTAGTCATTCCGAAGAACACTTGCCCCCCCCGTCTTACCGCGGCTGCTGGCACGTAGTT
+
CCCCCGGDFEDGGGGGGGGGFDEFFFFGGGAFFEFGGGGGGGGGGGG@CFGGCDFGG@CFGEFGGGGGGGGGGGGGGGGGGGGGGGECGGAFGGEFGGGGGGGGG7EECFG9F<<FGFGGGGGGGGGGGGGD7EGGGFGGGGGGGGGCCDGEFFGCEGGGCFA=FDDFEGGGGEDC*=AG9CGFGGGGGGGG>EEGGCDC::=A*:@>BECFB))6@>C<8@?@FFFF@83018@@))/;@B1@@7;)44<A023>1???FFA26(409(4>><BB?FF>:010>B90)5:B??02(,--
@M04999:289:000000000-L3R54:1:1101:5492:4170 2:N:0:414
TGACTACTGGGGTATCTAATCCTGTTTGCTCCCCACGCTTTCGCATCTCAGCGTCAGTATCTGTCCAGAAGGCCGCCTTCGCCACCGGTATTCCTCCACATCTCTAAGCATTTCACCGCTACACGTGGAGTTCTACCTTCCTCTACAATACTCCAGATAACCAGTTTTAAGTGCAATTCCCAGGTTGAGCCCGGGGCTTTCACACCTAACTTAATTATCCGCCTACATGCCCTTTACGCCCAGTCATTCCGATTAACGCTCGCACCCTCCGTATTACCGCGGCTGCTGGCACGGAGTTAGC
+
CCCCCGGGGGFGGGGGGGGGGGGGGGGGGGGGGGGG+CFFGGGGGEFFGGGGGGGGGGFFGGGGEFFGGGGGGG7FGGGGGGGGGGE>=EFFFGGGGGGFDFGGGGG,AEFFGDGGGGGGGGGGGGEFGGGCFEGGCFGGGGGGGGGGGGG8AFFGGGGGGGGD9=EFGGGGGDDFFFF=??D8D?=DGGGGGGCDGGDFAFFFFFFFFFFFB66BEFFF>@FDFDBEEE356@BCC<@>9(,//49)<?@;F<?9C?@;11>;BF08:B0318(-:A<(4(36>(),3:15(-3(3()6)
@M04999:289:000000000-L3R54:1:1101:15229:4256 2:N:0:414
GTAGACTACTGGGGTATCTAATCCTGTTCGCTACCCATGCTTTCGAACCTCAGCGTCAGTTACAGACCAGAGAGCCGCCTTCGCCACTGGTGTTCTTCCATGTATCTACGCATTCCACCGCTACACATGGAGTTCCACTCTCCTCTTCTGCACTCAAGAAAAACAGTTTCAGCTGCACTTCCCCGGTTAAGCCGAGGGCTTTCACAGCTGACTTGTTCTCCCGCCTGCGTTCGCTTTACGCCCAATAAATCCGGACAACGCTTGCCACCTACGTATTCCCGCGGCTGCTGGCACGTAGTT
+
CCCCCGGGGGGGGGGGGGGGGGGGGGGGGGGGGGGGGGGGGFGGGGGGGGGGGGGGGGEGGGGGGFGGGGGGGGGGGGGGGGGGGGGGGGGGGFFGGGGGGGGGGGGGGGGGGGGGGGGDGGGGGGGGGGGGGFGGGGFFFDFGGGGGGGGGGFGGGFG8FFFGGCFFGGGGGGGGFGFFGGGFGGGGEGGGF>5;DGDGFFFFFCFFFFFFFFFF=FACFBFFFFD>@DD2(31?@FFFD>BDD@@AC6)6(1,16??>><418:).4:>BFF24?).547;B>;91).56<?<:(,49
@M04999:289:000000000-L3R54:1:1101:16335:4257 2:N:0:414
GACTACCGGGGTATCTGATCCTGTTCGCTACCCATGCTTTCGAGCCTCAGCGTCAGTAACAGACCAGAGAGCCGCCTTCGCCACTGGTGTTCTTCCATATATCTACGCATTTCACCGCTACACATGGAGTTCCACTCTCCTCTTCTGCACTCAAGTCTCTCAGTTTCCGATGCTCTTCCTCAGTTAAGCTGAGGGCTTTCACATTCAGACTTAAAAGACCGCCTGCGCTCCCTTTACGCCCAATAAATCCGGACAACGCTTGCCACCTACGTATTACCGCGGCTGCTGGCACGTAGTTAGC
+
CCCCCGGGGGGGGGGGGGGGGGGGGGGGGDGGGGGGGGGGGGGGGGGGGGGGGGGGGGGGGGGGGGGGGGGGGGGGGGGGGGGGGGGGGGGGGGGGGGGGGGGGGGGGGGGGGGGGGGGGGGGGGGGGGGGGGGGGGGGGGGGGGGGGGGGGGGGGGGGGGGGGGGGGGGGGGGGGFGFGGGFGGGGGGGGGGGGGGDGFFFFFFFFFFFEECFFFFFFFABF@BB@@BFFF1@ECC?FFF?03=E9C?E>@02;B?>FFFFFFF2<?F002)<?))61(-,29BF??F:22,(..44)6.
@M04999:289:000000000-L3R54:1:1101:12548:4260 2:N:0:414
GGGGACTACAAGGGTATCTAATCCCATTTGCTCCCCTAGCTTTCGTCTCTCAGTGTCAGTGTCGGCCCAGCAGAGTGCTTTCGCCGTTGGTGTTCTTTCCGATCTCTACGCATTTCACCGCTCCACCGGAAATTCCCTCTGCCCCTACCGTACTCCAGCTTGGTAGTTTCCACCGCCTGTCCAGGGTTGAGCCCTGGGATTTGACGGCGGACTTAAAAAGCCACCTACAGACGCTTTACGCCCAATCATTCCGGATAACGCTTGCATCCTCTGTATTACCGCGGCTGCTGGCACAGAGTT
+
CC@8CFGGGGGGGGGGGGGGGGGC@FEGGGGGGGGGGEFGGGGGGGGGGGGGGCFGGGGGGGGGGGGGGGGGGGF@EFFFGGGGGGFGGGGGGGGFFFF<BEGGEFFGGGGGGGFECFEBFEFGGGGCFDEGGFGGCDGF?FDFGFFGD>DGGCADFFGDDCGGGGG8FFGGFCC6?9F:+:97D@,@@?FGFEGFFFFG441+4@9BBF>109CAEAF6A;;;;@@@.6>;69(4<<ADF;004<B?F4AFFB:(2<?BB0<66?260<<<7)).4<B)(496>011,:51:)(.,:42
@M04999:289:000000000-L3R54:1:1101:19382:4307 2:N:0:414
ATGGACTACTCGGGTATCTAATCCCATTTGCTCCCCTAGCTTTCGTCTCTCAGTGTCAGTGTCGGCCCAGCAGAGTGCTTTCGCCGTTGGTGTTCTTTCCGATCTCTACGCATTTCACCGCTCCACCGGAAATTCCCTCTGCCCCTACCGTACTCCAGCTTGGTAGTTTCCACCGCCTGTCCAGGGTTGAGCCCTGGGATTTGACGGCGGACTTAAAAAGCCACCTACAGACGCTTTACGCCCAATCATTCCGGATAACGCTTGCATCCTCTGTATTACCGCGGCTGCTGGCACAGACGT
+
CCCCCGGGGGGGGGGGGGGGGGGGGGGGGGGGGGGGGGGGGGGGGGGGGGGGGGGGGGGGGGGGGGGGGGGGGGGGGGGGGGGGGGGGGGGGGGGGGGGGGGGGGGGGGGGGGGGGGGGGGGEGGGGGFGGGGGGGGGGGGGGGGGGGGGGGGGGGGGGGGGGGCFFGCFEFGGGGFDFGGFGGFCGGGGGGGG6?CGGGFFFFFFFFFB(6;FFFF==;FF@DDDFFFFFFFFFFFFFFFFBFFFFFB<B<?F:::A21361<?DFF>282:<AFF<A61;>B>0(472::28(1(((,
@M04999:289:000000000-L3R54:1:1101:13968:4308 2:N:0:414
AAATGACTACACGGGTATCTAATCCCGTTCGCTCCCCATGCTTTCGCACTCCAGCGTCGGTAGGGACCCAGAGAGCTGCCTTCGCTTTTGGCGTTCCTTCGTAGATCTTAGGATTTCACCCCTACACACGAAATTCCACTCTCCTCTGTCTCACTCAAGTGAATTGGTTTCGAGAGCATTCCACCAGTTTTTGGCGACTTTCGCTTTCAACCCGATTCACCGCCTACGTGCCCTTTACGCCTAGTCATTCCGAAGAACACTTGCCCCCCCCGTCTTACCGCGGCTGCTGGCACGGAGTT
+
CCCCCGGGGGGGGGGGGGGGGGGGGGGGGGGGGGGGGGGGGGGGGGGGGGGGGGGGGGGGGGGGGGGGGGGGGGGGGGGGGGGGGGGGGGGGGGGGGGGGGGGGGFGGGGGGGGGGGGGGGGGGGGGGGGGGGGGGGGGGGGGGGGGGGGGGGGGGGGGGGGGGGGGGGGGGGGGGFGFGGGGGGGGFGFGGGGGGGGGGFFFFDFFFFFFB@F>>?AFFFFF@FFFF@DFFDF1=)>@FF@FF)-<>AB>FBFBFFFFFFFBF2?F>FFFF(46:9AB041>FFBBF:?FF?6>>63<
@M04999:289:000000000-L3R54:1:1101:12432:4327 2:N:0:414
GGGACTACCCGGGTACCTAATCCTGTTGGCTCCCCACGCTTTCGCATCTCAGCGTCAGTATCTGTCCAGAAGGCCGCCTCCGCCACCGGGATTCCTCCACATCTCTACGCATTTCACGGCTACACTTGAAATCCTACCTCCCTCTACAATACTCTAGTTAACCATTTTTAATGGCAATTCCTAGTTGGAGCGCAGGGCTTTCACACCTAACTTAATTATCCGCCTACATGCCCTTTACGCCCAGTAATTCCGATTAACGCTCGCACCCTCCGTATTACCGCGGCTGCTGGCACGGAGTTAC
+
8C8,6,CFGCFG786,,;C66F,-,CF,,,;EFG:@:++CF86@66,6,;6,A68B,,CF<,CF,EE<ECFGAF8:+=F,::F,+B,C+++@,C?5E=,A,,:,4,494@4FG?,AF,++44A4=,4F,A?F,D,64DF,D+1,@,,3,63,,6,,,6@C:D,,,=E,=DE25,=76?*=F;9E3D9,3,@*4*@C**AF?8=C+A**74-9*AF+*B6@=29--((075)=1=836.(=>(4(()9?5C)6;((644,081492>B03(290,454><:13((4(1)5(3822(-381))
@M04999:289:000000000-L3R54:1:1101:6009:4344 2:N:0:414
TTGACTACCGGGGTATCTAATCCTGTTCGCTCCCCACGCTTTCGTCCATCAGCGTCAATCGGTATTTAGTAACCTGCCTTCGCAATCGGGGTTCTGTGTAATATCTATGCATTTCACCGCTACACTACACATTCCAGCTACTTCAATACTATTCAAGATTAACAGTATCAACGGCAGTTCTACAGTTAAGCTGCAGGTTTTCACCGCTGACTTATCAACCCGCCTACGGACCCTTTAAACCCAATAAATCCGGATAACGCTCGCATCCTCCGTATTACCGCGGCTGCTGGCACGGAGTT
+
CCCCCGGGGGGGGGGGGGGGGGGGGGGGGGGGGGGGGGGGGGGGGGGGGGGGGGGGGGGGGGGGGGGGFGGGGGGGGFFGGGGGGGGGGGGFGGGGGGGGGGGGGGGGGGGGGGGGGGGGGGGGGGGGGGGGGGGGGGGGGGGGGGFGGGGGGGGGGGGGGGGGGGGGGGGGGGGGFFFCGGGGGGGGGGGGGGGGGGGGFFFFFEFFFFDAEFFFFFFFEFFFFFF?@DFFFFDFCCEF@?@@;3;37CE@BFDFFFB>B:7>FB;?FFB>BBBBDBA?FF(9;1(83:??<(-((-4
@M04999:289:000000000-L3R54:1:1101:22874:4364 2:N:0:414
TGACGACTACACGGGTATCTAATCCCGTTCGCTCCCCATGCTTTCGCACTCCAGCGTCGGTAGGGACCCAGAGAGCTGCCTTCGCTTTTGGCGTTCCTTCGTAGATCTTAGGATTTCACCCCTACACACGAAATTCCACTCTCCTCTGTCTCACTCAAGTGAATTGGTTTCGAGAGCATTCCACCAGTTTTTGGCGACTTTCGCTTTCAACCCGATTCACCGCCTACGTGCCCTTTACGCCTAGTCATTCCGAAGAACACTTGCCCCCCCCGTCTTACCGCGGCTGCTGGCACGGTGTT
+
CCCCCGGGGGGGGGGGGGGGGGGGGGGGGGGGGGGGGGGGGGGGGGGGGGGGGGGGGGGGGGGGGGGGGGGFFFGFFFGGGGGGGGGGGGGGGGGGFCGGGCGFC9EFGGGGCFFGGGGGGGGGGGGGGGGG@FGGGGGGGGGGGGGGGFGCFGGGGGGDE:EFGGGGGGGE?FGGFG5F9FCGGGFEAFGFEGGGGGGDFFEBEFFFFFFFFF>EFFFEFFFF<;;<@@@(6;8@EE;BB<?B444)6<A?:(((5:B<A9A)4::;>0764?:?FA849669>>FFF?FF<0((,,4
@M04999:289:000000000-L3R54:1:1101:20783:4382 2:N:0:414
GACTACAGGGGTATCTAATCCTGTTTGCTCCCCACGCTTTCGCATCTCAGCGTCAGTATCTGTCCAGAAGGCCGCCTTCGCCACCGGTATTCCTCCACATCTCTACGCATTTCACCGCTACACGTGGAATTCTACCTTCCTCTACAATACTCCAGATAACCAGTTTTAAGTGCAATTCCCAGGTTGAGCCCGGGGCTTTCACACCTAACTTAATTATCCGCCTACATCCCCTTTACGCCCAGTCATCCCGATTAACGCTCGCACCCTCCGTATTACCGCGCCTGCTGGCACGGACTTAGCC
+
CCCCCGGGGGGGGGGGGGGGGGGGGGGFGGGGGCGGGGGGGGCF@FEEFEFGGEE:C@FGCAFG<FEGDGCGCFFFG@EGG7CF@FGFCFGGC<FE?FF=FDFDA?FE=CGGCEGFGGE7FFECGG@FEFDFC,EDFFGGGGF,EGFFGGGG?DG8DFDGGCCEGG:E,,7=DE+E?FFCDFDFF?CEFG6>EC75CG>8+=+A?9AABEEF;FFE4815?55255/*8>BF@8))(,6)///7>?5>?71:(6)761(89619>0(4((42<4)<>?F9(((40()5383800(42)6A7
@M04999:289:000000000-L3R54:1:1101:20715:4399 2:N:0:414
GACTACTAGGGTATCTAATCCCATTTGCTCCCCTAGCTTTCGTCTCTCAGTGTCAGTGTCGGCCCAGCAGAGTGCTTTCGCCGTTGGTGTTCTTTCCGATCTCGACGCATTTCACCGCTCCACCGGAAATTCCCTCTGCCCCTCCCGTACTCCAGCTTGGTAGTTTCCACCGCCTGTCCAGGGTTGAGCCCTGGGATTTGACGGCGGACTTCAAAAGCCACCTACAGACGCTTTACGCCCAATCATTCCGGATAACGCTTGCATCCTCGGTATTACCGCGGCTGCTGGCTCAGACTTAACC
+
<CCCCGGA@A,CFFGFC@CCFGGA<FGCCFGDFGGFGAC@,CC7,CFGFFFC,CCF@E@<CCCGF@,;F,<CFGGG<AFC7CG:@@<BFDFFGC??5?,48F9,4@F:FFEF<<55?+>CGCBCCE:EEF9;;>FG8D=E8EG+A+1A=+1=DFG8,@=?3EDEF9D:=,,1@70C9FA?609@6:<DCAF?,*709*3+38*99):533;)96@A;5)65(,4=3@3130?B04)(,(8:(14))6<).3(((.81(402(24)4))((48(496<:B949>2::)(,()5()).-44).
@M04999:289:000000000-L3R54:1:1101:11847:4406 2:N:0:414
GGCGACTACAGGGGTATCTAATCCTGTTCGCTACCCATGCTTTCGAACCTCAGCGTCAGTTACAGACCAGAGAGCCGCCTTCGCCACTGGTGTTCTTCCATATATCTACGCATTCCACCGCTACACATGGAGTTCCACTCTCCTCTTCTGCACTCAAGAAAAACAGTTTCAGCTGCACTTCCCCGGTTAAGCCGAGGGCTTTCACAGCTGACTTGTTCTCCCGCCTGCGTTCGCTTTACGCCCAATAAATCCGGACAACGCTTGCCACCTACGTATTACCGCGGCTGCTGGCACGTAGTT
+
CCCCCGGGGGGGGGGGGGGGGGGGGGGGGGGGGGGGGGGGGGGGGGGGGGGGGGGGGGGGGGGGGGGGGGGGGGGGGGGGGGGGGGGGGDFFFGGGGGGGGGGFDFGGGGGGGGGGGGFCGGGGGGGGGGGGGGGGGGGGGGFGGGGGGGGGGFGGGGGGGGGGGGFGGGGEFCFGFGFFGFGGGGEGG7CGGGGGGDGGFFFFFFFFB=FFFFFFFFFFFDFF@@DF9(3;?;6@77;BFFB?DF@DFFFFFBFFFF?1>?FFFFFF?:???BFF(:A>109(49>:?FBF0)1,:?(4
@M04999:289:000000000-L3R54:1:1101:8320:4421 2:N:0:414
CGACTACAGGGGTATCTAATCCCATTTGCTCCCCTAGCTTTCGTCTCTCAGTGTCAGTGTCGGCCCAGCAGAGTGCTTTCGCCGTTGGTGTTCTTTCCGATCTCTACGCATTTCACCGCTCCACCGGAAATTCCCTCTGCCCCTACCGTACTCCAGCTTGGTAGTTTCCACCGCCTGTCCAGGGTTGAGCCCTGGGATTTGACGGCGGACTTAAAAAGCAACCTACAGACGCTTTACGCCCAATCATTCCGGATAACCCTGGCATCCCCTGTATTACCGCGGCTGCGGGCACAGAGTTAGC
+
CCCCCFFFGGGGGGGGGGFGGGGFFGGFGGGGGGGCFFGGGGGGG@FEFGGGGFGGGGGFFGGGGE@EFFGGFFGGGGGGEEFE@CFFFFF:FFGGGGGGECGGGGFGGGGEGGGGGEG+@CFFGGEGGDGEFFGGGFFG@EFGF=DEGC>+@FGGG8@DEFFG9FFGGGGGD6DG?DFFDFFGGFGFGGFG?8>FFF77@>AEDE?;9>3);88AE>F(68;84@@@9@6;<B?A218@B<<(8?224676B08A2((.(41,82((-(4.444)..((3((,4:(69B6(13(()--5)
@M04999:289:000000000-L3R54:1:1101:24977:4431 2:N:0:414
GACTACCCGGGTATCTAATCCTGTTCGCTACCCATGCTTTCGAACCTCAGCGTCAGTTACAGACCAGAGAGCCGCCTTCGCCACTGGTGTTCTTCCATATATCTACGCATTCCACCGCTACACATGGAGTTCCACTCTCCTCTTCTGCACTCAAGAAAAACAGTTTCAGCTGCACTTCCCCGGTTAAGCCGAGGGCTTTCACAGCTGACTTGTTCTCCCGCCTGCGTTCGCTTTACGCCCAATAAATCCGGACAACGCTTGCCACCTACGTATTACCGCGGCTGCTGGCACGTAGTTAGCC
+
CCCCCGGGGGGGGGGGGGGGGGGGGGGGGGGGGGGGGGGGGGGGFGGGGGGGGGGGGGGGGGGGGGGGGGGGGGGGGGGGGGGGGGGFGGGGGGGGGGGGGGGGGGGGGGGGGGGGEGGGGGGGGGGGGGGGGGGFGGGGGGGGGGGGGGCGGFGGGDFGGGGGGGGGGGGGGGGGFDF6FGGGGGGGGGGGGGGGGGGGFFFFFFFFFFFEEFFFFAFBFFFFFFFF@@FF;DCE?F9B@(:@<EFFB>6-1>F?09BB:6347087??(3242<42>>(491?B?2,1,8,,((64)-0
@M04999:289:000000000-L3R54:1:1101:14492:4476 2:N:0:414
TTGTAGACTACCCGGGTATCTAATCCTGTTCGCTCCCCACGCTTTCGCTCCTCAGCGTCAGTGACGGCCCAGAGACCTGCCTTCGCCATCGGTGTTCTTCCCGATATCTACACATTCCACCGTTACACCGGGAATTCCAGTCTCCCCTACCGCACTCCAGTCCGCCCGTACCCGGCGCCGATCCACCGTTAAGCGATGGACTTTCACACCAGACGCGACGAACCGCCTACGAGCTCTTTACGCCCAATAAATCCGGATAACGCTTGCACCCTACGTATTACCGCGGCTGCTGGCACGTAGT
+
CCCCCGGGGGGGGGGGGGGGGGGGGGGGGGGGGGGGGGGGGGGGGGGGGGGGGGGGGGGGGGGGGGGGGGGGGGGGGGGGGGGGGGGGGFGGGGGGGGGGGGGGGGGGGGGGGGGGGGGGGGGGGGGGGGGGGGGGGGGGGGGGGGGGGGGGDEGGGGGGGFGGGGGGGGGGGGGGFGFGGGGCEFGG:EGGGGGGGGGCAFFFFFFFEBFF<F@@B5@;EFFFFF>?01:BFF9?))6=4<<FFF::BAA4<>>9:6:4<?(,2<FBFF01((44>9:DFA1999BB>FFF7?<?B:?0(
@M04999:289:000000000-L3R54:1:1101:7244:4564 2:N:0:414
GTGACTACCGGGGTATCTAATCCTGTTTGCTCCCCATGCTTTCGCACCTCAGCGTCAGTATTAGGCCAGAAGGCTGCCTTCGCCATCGGTATTCCTCCAGATCTCTACGCATTTCACCGCTACACCTGGAATTCTACCTTCCTCTCCTATACTCTAGCTAACCAGTATCGTATGCAATTCCCAAGTTGAGCTCGGGGATTTCACATCCGACTTAATTAGCCGCCTACGCGCGCTTTACGCCCAGTAATTCCGATTAACGCTTGCACCCTCTGTATTACCGCGGCTGCTGGCACAGAGTT
+
CCCCCGGGGGGGGGGGGGGGGGGGGGGGGGGGGGGGGGGGGGGGGGGGGGGGGGGGGGGGGGGGGGGGGGGGGGGGGGGGGGGGGGGGGGFGGGGGGGGGGDGGGGGGGGGGGGGGGGGGGGGGGGGGGGGGGGGGGGGGGGGGGGGFGGGGGGGGGGGGCFGGGGGGFCFGGGGGFCFGGFGGGGGGGGGGDGGGGG5FFFFFFFFFFDFFFFFFFFFFFBB=@FFF@FFFFFFFFF?F6;?FEFFFFABF013<AD<B<62<2?::640))).:4<)412>999?>):?72:20465
@M04999:289:000000000-L3R54:1:1101:14719:4564 2:N:0:414
TGACTACAGGGGTATCTAATCCTGTTTGCTACCCACGCTTTCGAGCATGAACGTCAGTGTTATCCCAGGAGGCTGCCTTCGCCATCGGTATTCCTCCACATCTCTACGCATTTCACTGCTACACGTGGAATTCTACCTCCCTCTGACACACTCTAGTTTGACAGTTTCAAATGCACGTCCCAAGTTGAGCTCGGGGATTTCACATCTGACTTATCTAACCGTCTGCGCTCGCTTTACGCCCAGTAATTCCGATTAACGCTCGCACCCTACGTATTACCGCGGCTGCTGGCACGTAGTTAGC
+
CCCCCGGGGGGGGGGGGGGGGGGGGGGGGGGGGGGGGGGGGGGGGGGGGGGGGGGGGGGGGGGGGGGGGGGGGGGGGGGGGGGGGGGGGGGGGGGGGGGGFGGGGGGGGGGGGGGGGGGGGGGGGGGGGGGGGGGGGGGGGGGGGGGGGGGGGCGGGGGGGGGGGGFGGGDCGGGGFGFGGG+=FGGGGGCFGGGGGGGGFFFFFFFFFFFFFFFFFFFFFFFFDFAFA=@@FFFFFFFABFFF<C<CFEEFF<DFFF9;<FFFFFF?FBFB?FBFFFFF99>BF<??:03?F??FFFAA-
@M04999:289:000000000-L3R54:1:1101:22451:4571 2:N:0:414
GACTACTGGGGTATCTAATCCTGTTTGCTACCCACGCTTTCGAGCATGAACGTCAGTGTTATCCCAGGAGGCTGCCTTCGCCATCGGTATTCCTCCACATCTCTACGCATTTCACTGCTACACGTGGAATTCTACCTACCTCTGACACACTCTAGTTTGACAGTTTCAAATGCACGTCCCAAGTTGAGCTCGGGGATTTCACATCTGACTTATCTAACCGTCTGCGCTCGCTTTACGCCCAGTAATTCCGATTAACGCTCGCACCCTACGTATTACCGCGGCTGCTGGCACGTAGTTAGCC
+
CCCCCGGDGGGGGGGGGGGGGGGGGGGGGGGGGGGGGGGGGGGGGGGFGGGGGGGGGGGGGGGGGGGGGGGGGGGGGGGFEGGGGGGFGGGGGGGGGGGGGGGGGGGGGGGGGGGGGGGGGGGGGGGGGGGGGGGGG,DFCGGFFGGFGGGGGGGEFGGGGGGGGGGGGGGGGGGGFGAGGFGGGGGGGGFGGGGGGDGGFFFFFFFFCBFFFFFFFFFFFFFBEFBBDFFF2@CEFF=E@FEEEECEF@DD@@EF?;<?>>69>BF<:??BBFBA4<07>F;FB?:>??DF?F:4<BFA7
@M04999:289:000000000-L3R54:1:1101:10655:4604 2:N:0:414
GCGGGGACTACACGGGTATCTAATCCCATTTGCTCCCCTAGCTTTCGTCTCTCAGTGTCAGTGTCGGCCCAGCAGAGTGCTTTCGCCGTTGGTGTTCTTTCCGATCTCTACGCATTTCACCGCTCCACCGGAAATTCCCTCTGCCCCTACCGTACTCCAGCTTGGTAGTTTCCACCGCCTGTCCAGGGTTGAGCCCTGGGATTTGACGGCGGACTTAAAAAGCCACCTACAGACGCTTTACGCCCAATCATTCCGGATAACGCTTGCATCCTCTGTATTACCGCGGCTGCTGGCACCGAGG
+
CCCCCGGGGGGGGGGGGGGGGGGFGGGGGGGGGGGGGGGGGGGGGGGGGGGGGGGGGGGGGGGGGGGGGGGGGGGGGGGGGGGGGGGGGGGGGGGGGGGGGGGGGGGGGGGGGGGGGGGGGGGGGGGGGGGGGGGGGGGGGGGGGGGGGGGGGGGGGGGGGGGGGGGGGGGGGGGGBGEGGGGFEGGGF6CFGGGGDGGDFFFFFFFFF@F99BA;AFFFF??:BBB(.,.)-499??0*628;;?FF:BF2A<?BF(8ABF;?0,2>F<(,4:?ABAAFFA?>B9>;1())8:7)((3(,
@M04999:289:000000000-L3R54:1:1101:26444:4622 2:N:0:414
ACGGACTACAAGGGTATCTAATCCTGTTTGCTCCCCACGCTTTCGCATCTCAGCGTCAGTATCTGTCCAGAAGGCCGCCTTCGCCACCGGTATTCCTCCACATCTCTACGCATTTCACCGCTACACGTGGAATTCTACCTTCCTCTACAATACTCCAGATAACCAGTTTTAAGTGCAATTCCCAGGTTGAGCCCGGGGCTTTCACACCTAACTTAATTATCCGCCTACATGCCCTTTACGCCCAGTCATTCCGATTAACGCTCGCACCCTCCGTATTACCGCGGCTGCTGGCACGGAGTT
+
CCCCCGGGGGGGGGGGGGGGGGGGGGGGGGGGGGGGGGGGGGGGGGGGGGGGGGGGGGGGGGGGGGGGGGGGGGGGGGGGGGGGGGGGGGGGGCFGGGGGGGGGGGCGGGGGGGGGGGGGGGGGGGGGGGGGGGGGGGGGGGGGGGGGGGGGGGGGGGGFGGGGGGGGGGGGGGGGFGFGGGGGG@GGGGGGGGGGCDGGFFFFFFFFFFFFFFFFEFFFFCDFFFFFFFCFBDEDEFFED@FFDEEFFFFFFDFFFEF;;BBF>9BFFFFFF<<73<ABF909>99?FDFFFF<41;?:
@M04999:289:000000000-L3R54:1:1101:15796:4644 2:N:0:414
GGACTACTCGGGTATCTAATCCCGTTCGCTCCCCATGCTTTCGCACTCCAGCGTCGGTAGGGACCCAGAGAGCTGCCTTCGCTTTTGGCGTTCCTTCGTAGATCTTAGGATTTCACCCCTACACACGAAATTCCACTCTCCTCTGTCTCACTCAAGTGAATTGGTTTCGAGAGCATTCCACCAGTTTTTGGCGACTTTCGCTTTCAACCCGATTCACCGCCTACGTGCCCTTTACGCCTAGTCATTCCGAAGAACACTTGCCCCCCCCGTCTTACCGCGGCTGCTGGCACGGAGTGAGGCG
+
CCCCCGGGGGGGGGGGGGGGGGGGGGGGGGGGGGGGGGGGGGGGGGDFGGGDGGGGEGGGGDGGGGGGGFGGGGGGFGGGGGGGFGGGCFFGGGGGGGGGGGGGG94FFGGGEGFGGFGGGGGGDCCFGE8FF;FGGGGGGGGGGFFGGGGGGGGGDGGGCGF?FFGGGGF?EFGGFGFFGFGGGGFGGGEFGGGDDG8C>?A>FFCF:@B2>;FFFF>>B<DFF=@?<@F@;);<@0,5(1?E?CEF?:?9::BFF>>))(5(4>9>6((4<<<?(4411(46>?B?(4:9091(),(-,
@M04999:289:000000000-L3R54:1:1101:18150:4647 2:N:0:414
TTGGTGACTACACGGGTATCTAATCCTGTTTGCTCCCCACGCTTTCGCATCTCAGCGTCAGTATCTGTCCAGAAGGCCGCCTTCGCCACCGGTATTCCTCCACATCTCTACGCATTTCACCGCTACACGTGGAATTCTACCTTCCTCTACAATACTCCAGATAACCAGTTTTAAGTGCAATTCCCAGGTTGAGCCCGGGGCTTTCACACCTAACTTAATTATCCGCCTACATGCCCTTTACGCCCAGTCATTCCGATTAACGCTCGCACCCTCCGTATTACCGCGGCTGCTGGCACGGAGT
+
CCCCCGGGGGGGGGGGGGGGGGGGGGGGGGGGGGGGGGGGGGGGGGGGGGGGGGGGGGGGGGGGFGGGGGGGGGGGGGEGGGGGGGGGGGGGGDGGGGGGGGGGGGGGDGGGGGGGGGGGFGGGGGGGGGGGGGGGGGGGGGGGGGDGGGGGGGGGGGGGGGGGGGGGGFEGGGGGF?FFFGFCFGGGFGGGGGE9DC>CDDFFFFFFF9=EEFAFFFFEC<?:@DDFFFF?C@36;;EFE1<:9DFFFFF?EFF<F(8AF?9BF;>;B1<F?FFF6:0AF<(7;19990>?F::BFF6((
@M04999:289:000000000-L3R54:1:1101:7223:4672 2:N:0:414
GACTACTGGGGTATCTAATCCCATTTGCTCCCCTAGCTTTCGTCTCTCAGTGTCAGTGTCGGCCCAGCAGAGTGCTTTCGCCGTTGGTGTTCTTTCCGATCTCTACGCATTTCACCGCTCCACCGGAAATTCCCTCTGCCCCTACCGTACTCCAGCTTGGTAGTTTCCACCGCCTGTCCAGGGTTGAGCCCTGGGATTTGACGGCGGACTTAAAAAGCCACCTACAGACGCTTTACGCCCAATCATTCCGGATAACGCTTGCATCCTCTGTATTACCGCGGCTGCTGGCACAGTGTTAGCC
+
CCCCCGGGGGGGGGGGGGGGGGGGGGGGGGGGGGGGGGFGGGFGGGGGGGGGGGGGGGGGGGGGGGGGGGGGGGGGGGGGGGGFGGGGFFGFGGGGGGFCGFGGGGGGGGGGGGGGGGGGGGGGGGGGGGGGGGGGGGGGGGGGGGGGGGGGGGGGGGGGFFGGGGAFGFGGGDDFFGFGGGGGGDGGGGGGGFFGGGGGFFFDBBBA6(;);FF=?AA;513@1(=E?FFDFFFFBF9B?BBB?FFFA?>?FFF?01<BBB7A<?722:5:24)69?B;((3-(,)(:(.4<).)-6)).
@M04999:289:000000000-L3R54:1:1101:12159:4674 2:N:0:414
GGTGAGACTACTCGGGTATCTAATCCTGTTTGCTCCCCACGCTTTCGCATCTCAGCGTCAGTATCTGTCCAGAAGGCCGCCTTCGCCACCGGTATTCCTCCACATCTCTACGCATTTCACCGCTACACGTGGAATTCTACCTTCCTCTACAATACTCCAGATAACCAGTTTTAAGTGCAATTCCCAGGTTGAGCCCGGGGCTTTCACACCTAACTTAATTATCCGCCTACATGCCCTTTACGCCCAGTCATTCCGATTAACGCTCGCACCCTCCGTATTACCGCGGCTGCTGGCACGGAGT
+
CCCCCGGGGGGGGGGGGGGGGGGGGGGGGGGGGGGGGGGGGGGGGGGGGGGGGGGGGGGGGGGGGGGGGGGGGGGGGGEGGGGGGGGGGGGGGGGGGGGGGGGGGGGGGGGGGGGGGGGGGGGGGGGGGGGGGGGGGGGGGGGGGGGGGGGGGGGGGGGGCEFGGGGGFGGGGGGGFGFGGGGGFFGGGGGGGGGGGGGGFDFAFFFFFFFFFFFCFFFFF4C?2B@??FFFFFFFFFEFFDDFFFFFEFF?EF@;@?@EFF>BBB>(,2:??0>:03:BFF?>B9>16<>?0:?B?>(9,
@M04999:289:000000000-L3R54:1:1101:22744:4688 2:N:0:414
ACTCGACTACCCGGGTATCTAATCCTGTTCGCTACCCATGCTTTCGAACCTCAGCGTCAGTTACAGACCAGAGAGCCGCCTTCGCCACTGGTGTTCTTCCATATATCTACGCATTTCACCGCTACACATGGAGTTCCACTCTCCTCTTCTGCACTCAAGTCTCTCAGTTTCCGATGCTCTTCCTCAGTTAAGCTGAGGGCTTTCACATTCAGACTTAAAAGACCGCCTGCGCTCCCTTTACGCCCAATAAATCCGGACAACGCTTGCCACCTACGTATTACCGCGGCTGCTGGCACGTAGT
+
CCCCCGGGGGGGGGGGGGGGGGGGGGGGGGGGGGGGGGGGGGGGGGGGGGGGGFFGGGGGFGGGGGGGGGGGGGGGGGGGGGGGGGGGGGGGGGGGGGGGGGGGGFGGGGGGGGGGGGGGGGGGGGGGGGGEFGGGGGGGGGGGGGGGGGGGGGGGGGGGGGGGGGGGGGGGGGGGFGFGGGGGGGGGGGGGGGGDGGGGFFFFFFFFFFEEFFFFEFFEFFFDFAFFFDF>>DFFFFEFFFFFFF;@EACEC=9>;@B?BFBF?B??A>?:??FBFFFFF<?FFB>((42:2?14(((.-
@M04999:289:000000000-L3R54:1:1101:11652:4693 2:N:0:414
TTTCGGACTACTAGGGTATCTAATCCTGTTCGCTACCCATGCTTTCGAACCTCAGCGTCAGTTACAGACCAGAGAGCCGCCTTCGCCACTGGTGTTCTTCCATATATCTACGCATTCCACCGCTACACATGGAGTTCCACTCTCCTCTTCTGCACTCAAGAAAAACAGTTTCAGCTGCACTTCCCCGGTTAAGCCGAGGGCTTTCACAGCTGACTTGTTCTCCCGCCTGCGTTCGCTTTACGCCCAATAAATCCGGACAACGCTTGCCACCTCCGTATTACCGCGGCTGCTGGCACGTAGT
+
CCCCCGGGGGGGGGGGGGGGGGGGGGGGGGGGGGGGGGGGGGGGGGGGGGGGGGGGGGGGGGGGGGGGGGGGGGGGGGGDGGGGGGGGGGGGGGGGGGGGGGGGGGGGGGGGGGGGGGGGGGGGGGGGGGGGGGGGGGGGGGGGGGGGGGGGGGGGGGGGGGGGGGGGGGGGGGGGFGFGGGGGGGGGGGGGGGGGGGGGFFFFFFFFFFFFFFFFEFFFCFFF>>B229>DFFFB;0=FEFFFFF?1@@EE<:BF:>BB:1(866?>BF<,((,,,82<><?0>0(((())(37)(.43-
@M04999:289:000000000-L3R54:1:1101:26206:4732 2:N:0:414
CGAGACTACCAGGGTATCTAGTCCCATTTGCTCCCCTAGCTTTCGTCTCTCAGTGTCAGTGTCGGCCCAGCAGAGTGCTTTCGCCGTTGGTGTTCTTTCCGATCTCTACGCATTTCGCCGCTCCACCGGAAATTCCCTCTGCCCCTACCGTACTCCAGCTTGGTAGTTTCCACCGCCTGTCCAGGGTTGAGCCCTGGGATTTGACGGCGGACTTAAAAAGCCACCTACAGACGCTTTACGCCCAATCATTCCGGATAACGCTTGCATCCTCTGTATTACCGCGGCTGCTGGCACAGAGTT
+
CCCCCGGGGGGGGGGGGGGGGGGGGGGGGGGGGGGGGGGGGGGGGGGGGGGGGGGGGGGGGGGGGGGGGGGGGGGGGGGGGGGGGGGGGGGGGGGGGFGGGGGGGGAFGGGGGGGGGGGGGGGGGGGGGGGGGGGGGGGGGGFGGGGGGGGGGGGGGGGGGGGGGGGGGGGGGGCEDDFGGGGGGDGGGGGGFDFGGGGGFFFFFFFFF6@B@FFFFFFFFDFFFFFFE@<FB6<?05<FB>FFFF<7>AFFFBBBF27?9?006>AA??7)4>BFBFF<?>0999>??BBFFB(,(..6
@M04999:289:000000000-L3R54:1:1101:17026:4736 2:N:0:414
GGACTACCAGGGTATCTAATCCTGTTCGCTCCCCACGCTTTCGTCCATCAGCGTCAATCGGTATTTAGTAACCTGCCTTCGCAATCGGGGTTCTGTGTAATATCTATGCATTTCACCGCTACACTACACATTCCAGCTACTTCAATACTATTCAAGATTAACAGTATCAACGGCAGTTCTACAGTTAAGCTGCAGGTTTTCACCGCTGACTTATCAACCCGCCTACGGACCCTTTAAACCCAATAAATCCGGATAACGCTCGCATCCTCCGTATTACCGCGGCTGCTGGCACGGAGTTAGC
+
CCCCCGGGGGGGGGGGGGGGGGGGGGGGGGGGGGGGGGGGGGGGGGGGGGGGGGGGGGGGGGGGGGFGGGGGGGGGGGGGGGGGGGGGGGGGGGGGGGGGGGGGGGGGGGGFGGGGGGGGGGGGGGGGGGGGGGGGGGFGGGFG;CDGFFGGGGGGGGGGGGGGGGGGGGGGEGGGDDFGGGGGGGGGFGGGGFFFFGGGFFFFFF>*:@CCCFFFEF>AFFFDFF29@@FFFFFFFEFFF;35;<CECFFF008)7?9;<@>>0>:)4:23:<FFFFFFF6>;F?>>2:128>9088AA:
@M04999:289:000000000-L3R54:1:1101:17937:4761 2:N:0:414
GAGACTACACGGGTATCTAATCCTGTTTGCTCCCCACGCTTTCGCATCTCAGCGTCAGTATCTGTCCAGAAGGCCGCCTTCGCCACCGGTATTCCTCCACATCTCTACGCATTTCACCGCTACACGTGGAATTCTACCTTCCTCTACAATACTCCAGATAACCAGTTTTAAGTGCAATTCCCAGGTTGAGCCCGGGGCTTTCGCACCTAACTTAATTATCCGCCTACATGCCCTTTACGCCCAGTCATTCCGATTAACGCTCGCACCCTCCGTATTACCGCGGCTGCTGGCACGGAGTT
+
CCCCCGGGGGGGGGGGGGGGGGGGGGGGGGGGGGGGGGGGGGGGGGGGGGGGGGGGGGGGGGGGGGGGGGGGGGGGGGGGGGGGGGGGGGGGFGGGGGGGGGGGGGGGGGGGGGGGGGGGGGGGGGGGGGGGGGGGGGGGGGGGGGGGFFGGGGGGGGGGGGGGGGGCGGGGGGGGFGFGGGGGGGGGGGGGGGGGGGDFFFFFFFFFEFFFFFFFFFFFFFFFFFFFFFFFFFFFFFFFB9DFFFFFFFFFD;?BFA6>:?BFFFBF:??BFF0>AFAB>>F99903>??:7?>>>13
@M04999:289:000000000-L3R54:1:1101:19846:4770 2:N:0:414
GACTACTCGGGTATCTAATCCTGTTTGCTCCCCATGCTTTCGCACCTCAGCGTCAGTATTAGGCCAGAAGGCTGCCTTCGCCATCGGTATTCCTCCAGATCTCTACGCATTTCACCGCTACACCTGGAATTCTACCTTCCTCTCCTATACTCTAGCTAACCAGTATCGTATGCAATTCCCAAGTTGAGCTCGGGGATTTCACATCCGACTTAATTAGCCGCCTACGCGCGCTTTACGCCCAGTAATTCCGATTAACGCTTGCACCCTCCGTATTACCGCGGCTGCTGGCACGGAGTTAGCC
+
CCCCCGGGGGGGGGGGFGFGGDGGGGGGGGGGGGDEGGGGGGGGGGFFFGGGGGGGGGGGFGGDFGFGGGGGFGGGFFGGGGGGGGGGGGGGGGGGCFDDBFGGGGGEFE7FEFGGFGGGGGGEGGGGGGGGGGFGGGGGGGGGGGGFGGGGGGGDGGGF8EFFGGC8DFF8FGFGFF7DFGGFGGGGC9DEGGGG>?GGFFFAF5DEFFDFCFFFFF4=DBFADDFB@BBF;D<EF<(:(:4<C?5??4(2,8ABFFFBFBFFB(-311<?::4)6<>F(7(41),80830(--4(6<2,
@M04999:289:000000000-L3R54:1:1101:4742:4780 2:N:0:414
GACTACCAGGGTATCTAATCCTGTTTGCTCCCCACGCTTTCGCATCTCAGCGTCAGTATCTGTCCAGAAGGCCGCCTTCGCCACCGGTATTCCTCCACATCTCTACGCATTTCACCGCTACACGTGGAATTCTACCTTCCTCTACAATACTCCAGATAACCAGTTTTAAGTGCAATTCCCAGGTTGAGCCCGGGGCTTTCACACCTAACTTAATTATCCGCCTACATGCCCTTTACGCCCAGTCATTCCGATTAACGCTCGCACCCTCCGTATTACCGCGGCTGCTGGCACGGAGTTAGCC
+
CCCCCGGGGGGGGGGGGGGGGGGGGGGGGGGGEGGGGGGGGGGGGGGGGGGGGGGGGGGGGGGGGGGGGGGGGGDGGGGGGGGGGGGGGGGGGGGGGGGGGGGCFGGGGGGGGGGGGGGGGGGGGGGGGGGGGGGGGGGGGGGGGGGGGGGGGGGGGGGGGGGGGGGGFGGGGGGGFGFGGGGGGGGGGGGGCGGGGGGGFFFFFFFFBAAFFFFFFFFFFFFF==CE=EFFFEE<?<9:;@EEFFCF?;7?<?C<70;D>9BFFF?BFF<((44<4?FB;FF1,43((3<?>;6?15AF:
@M04999:289:000000000-L3R54:1:1101:16786:4781 2:N:0:414
GACTACCAGGGTATCTAATCCTGTTTGCTCCCCACGCTTTCGCATCTCAGCGTCAGTATCTGTCCAGAGGGCCGCCTTCGCCACCGGTATTCCTCCACATCTCTACGCATTTCACCGCTACACGTGGAATTCTACCTTCCTCTACAATACTCCAGATAACCAGTTTTAAGTGCAATTCCCAGGTTGAGCCCGGGGCTTTCACACCTAACTTAATTATCCGCCTACATGCCCTTTACGCCCAGTCATTCCGATTAACGCTCGCACCCTCCGTATTACCGCGGCTGCTGGCACGGAGTTAGCC
+
CCCCCGGGGGGGGGGGGGGGGGGGGGGGGGGGGGGGGGGGGGGGGGGGGGGGGGGGGGGGGGGGFGGGGGGGGGGGDGGGGGGGGG>FGGGGGGGGGGGGGGGGGGGGGGGGGGGGGGGGGGGGFGEGGGFGGGGFGGGGGGGGGGGGGGGGGGFCEGGGFGGGGGGGGGGGGGGGFFFGGGGGGGGGGGGGCGDGCFFGFFCFBFFFFFFFFF>CEF=>FFDFFFFFFEF;@;<EFDFFF05=EFEC5(60(1?F@9?BFFFFBF??00::B?2:A0>9;>02::::<0<19((-(-:>2
@M04999:289:000000000-L3R54:1:1101:24624:4818 2:N:0:414
AGGCAGACTACAAGGGTATCTAATCCTGTTTGCTCCCCACGCTTTCGCATCTCAGCGTCAGTATCTGTCCAGAAGGCCGCCTTCGCCACCGGTATTCCTCCACACCTCTACGCATTTCACCGCTACACGTGGAATTCTACCTTCCTCTACAATACTCCAGATAACCAGTTTTAAGTGCAATTCCCAGGTTGAGCCCGGGGCTTTCACACCTAACTTAATTATCCGCCTACATCCCCTTTACGCCCCGTCATTCCCATTAACGCTCGCACCCTCCGTATTCCCGCGGCTGCTTGACCGGAGT
+
-BC,68<C@@FDDGG7C@EECF,-6<<C<FGG9;FGC:A6@FECGE7CFB+CAA<E+8C::FE9;CCEF,@EE,6FB<=:+,?FD@:CF=FECC@EG<FGGDGG,@BEF?EFG+?FGF;E,6@@FEFGGE=77=@=EA=;@=ECFEFGAAFGGA=F?8=69EGGGC=,27@:3A=@7+=+=+=EC9A+59E,,5,3?D9*9?A49+=9@=BEEAFFFAA5B*8*/(5>272@)(,,3;41>(691(,/(2(9?))5-)-).3;0043699:<?:6-(3()62:6((-4(42))()4909(-
@M04999:289:000000000-L3R54:1:1101:25360:4845 2:N:0:414
CCTGGACTACCGGGGTATCTAATCCTGTTCGCTCCCCACGCTTTCGTCCATCAGCGTCAATCGGTATTTAGTAACCTGCCTTCGCAATCAGGGTTCTGTGTAATATCTATGCATTTCACCGCTACACTACACATTCCAGCTACTTCAATACTATTCAAGATTAACAGTATCAACGGCAGTTCTACAGTTAAGCTGCAGGTTTTCACCGCTGACTTATCAACCCGCCTACGGACCCTTTAAACCCAATAAATCCGGATAACGCTCGCATCCTCCGTATTACCGCGGCTGCTGGCACGGAGTT
+
CCCCCGGGGGGGGGGGGGGGGGGGGGGGGGGGGGGGGGGGGGGGGGGGGGGGGGGGGGGGGGGGGGFGGGGGGGGGGGGGGGGGGGGGGGGGGGGGGGGGGGGGGGGGGGGGGGGGGGGGGGGGGGGGGGGGGGGGGGGGGGGGGGGGGGGGGGGGGGGGGGGGGGGGGGGGGGGGFGFGGGGGGGGGGGGGGGGGGGDFFFFFFFFFAFFFFFFFFFFFFFFAFFFFFFDFFFDDFEFFEEF?DDFFFFFEFB@@DFF@;13(4>FFFFBF(4::??DFF066>FFFFFF???>?92>?4
@M04999:289:000000000-L3R54:1:1101:17238:4860 2:N:0:414
GACTACCAGGGTATCTAATCCTGTTTGCTCCCCACGCTTTCGCATCTCAGCGTCAGTATCTGTCCAGAAGGCCGCCTTCGCCACCGGTATTCCTCCACATCTCTACGCATTTCACCGCTACACGTGGAATTCTACCTTCCTCTACAATACTCCAGATAACCAGTTTTAAGTGCAATTCCCAGGTTGAGCCCGGGTCTTTCACACCTAACTTAATTATCCGCCTACATGCCCTTTACGCCCAGTCATTCCGATCAACGATCGCACCCTCCGTATTACCGCGGCTGCTGGCTCGGAGTTAGCC
+
@<C@CEG<CCGCEGCEFCGFFFEGEAEFAFCCF<@7FF:FG7BF7FCFGGGGGGGGFFGCFFFEGGFGFG8CCF:F@??@@@FGGCEC@FEGCFFFBB=AA?DFEEFEEG7EFFFFCCCCCFGCGC+4,,9AFDEEGDGFFDFDFGFGFGGDEG?,@FFF8FF=;+7=FAD88=BEBGB8==6FGCFCFFC>7>*;*:<+;B+A>6;9=6*6*BAF*=+59>A@DF6956>;@B*;>DBF?F1=4<)75@16(,),,(,6(,620(-(((-.(,6A)312(-(,,)2>1(,(4113(:4))
@M04999:289:000000000-L3R54:1:1101:24915:4861 2:N:0:414
GTGACTACCTGGGTATCTAATCCTGTTCGCTCCCCATGCTTTCGCACCCCAGCGTCGGTAGGGACCCAGAGAGCTGCCTTCGCTTTCGGCGTTCCTTCGTAGATTGATGGATTTCACCCCTACACACGAAATTCCACTCTCCTCTGTCTCACTCAAGTGAATTGGTTTCGAGAGCATTCCGCCAGTTTTTGGCGACTTTCACTTTCAACCCGATTCACCGCCTACGTGCCCTTTACGCCCAGTCATTCCGCAGAACACTTGCCCCCCCCGCCTTACCGCGGCTGCTGGCACGGACTTATCC
+
CCCCCGGGFGGGGGGGGGGGGGGGGGGGGGGGGGGGGGGGGGGGD@FGDGGGGGGGGGGGGGGGGGGFGGGGGGGGGGGGGGGGGGGGGGGGGGGGGGGCGGGG9EGGGFGGGGGGGGGGGGGGGFEGGGFGGGGGGGGGGGFGGGGGGGGGGGGGGEEGGGGGGFFFGGGFGGGGFGFGGGG>CEGGGG*7FEGGGGGFFFFF=FFFEFF@BF>FEF43BF;1@6@;DFFFFF376@6>0(4<2:AFFF696>2,.3>96<B::B02;>((43)(5(((,-(413)5(.5049((.)).)
@M04999:289:000000000-L3R54:1:1101:24460:4880 2:N:0:414
CGGGTATCTAATCCTGTTTGCTACCCACGCTTTCGAGCATGAACGTCAGTGTTATCCCAGGAGGCTGCCTTCGCCATCGGTATTCCTCCACATCTCTACGCATTTCACTGCTACACGTGGAATTCTACCTCCCTCTGACACACTCTAGTTAGACAGTTTCAAATGCACGTCCCAAGTTGAGCTCGGGGATTTCACGTCTGACTTATCTAACCGTCTGCGCTCGCTTTACGCCCAGTAATTCCGATTAACGCTCGCACCCTACGTATTACCGCGGCTGCTGGCACGTAGTTAGCCGGTGCTT
+
CCCCCGGGGGGGGGGGGGGGGGGGGGGGGGGGGGGGGGGGG,EFGGGGGGGGGGGGGGGGGGGGGGGGGGGGGGGGGGGGGGGGGGGGGGGGGGGGGGGGGGGGGGGGGGGGGGGGGGGDGGGGGGGGGGGGGGGGGGGGGGGGGGGGGGGGFGGGGFGGGGGGGGGGGGGGGGGGBGFGGGGGGGGGDGFCFGGGGGGGFF?FCFFFFFFFFEFFFFBFEDFFF=BEEFFFFFDFFFEFFFFF@@F?CFFDFFFFFFFFF?F?FFFFBFF0(2;FFB:?>00<033:?:>FFFB>9>F>6
@M04999:289:000000000-L3R54:1:1101:16428:4921 2:N:0:414
TAGACTACAGGGGTATCTAATCCTGTTTGCTCCCCACGCTTTCGCATCTCAGCGTCAGTATCTGTCCAGAAGGCCGCCTTCGCCACCGGTATTCCTCCACATCTCTACGCATTTCACCGCTACACGTGGAATTCTACCCTCCTCTACAATACTCCAGATAACCAGTTTTAAGTGCAATTCCCAGGTTGAGCCCGGGGCTTTCACACCTAACTTAATTATCCGCCTACATGCCCTTTACGCCCAGTCATTCCGATTAACGCTCGCACCCTCCGTATTACCGCGGCTGCTGGCACGGAGTG
+
CCCCCGGGGGGGGGGGGGGGGGGGGGGGGGGGGGGGGGGGGGGGGGGGGGGGGGGGGGGGGGGGGGGGGGGGGGGGGGGGGGGGGGGGGGGGGGGGGGGGGGG9FCFGGGGGGGGGGGFGGGGGGGGGGGGGGGGGGGGGGGGGGGGGGGGGGGGGGGGGGGGGGFGGGGGGGGGGFGFGGGGGGFGGGGGGGGGGGG>FFFFFFFFFFFFFFFFFFFACC@BFFFFFFFFFFFF@FFDFBBFFF@FFFECFF?FFFFFFFFF>FFFB0?BFFFFFFB)-4969B66).5?F747443(
@M04999:289:000000000-L3R54:1:1101:6494:4971 2:N:0:414
TGCTACTCGGGGATGGAATCTGGTCCGCTTCCCATGCCCTCGAACCCCAGCGTCAGTTACAGACCAGAGAGCCGCCTTCGCCTCTGTAAGCCTTTCCTATACCAACGCACTCAACCGCTACACATGCATCTCCACCCGCCTCTCCTGTACTAAAGAAAAACAGTTTCAGCTGCACTTCCCCGGTTAAGCCCAGGGCTTTCACAGCTGACCTGAACTCCAGGCTCAGTTCGCTTTCGTGTCACTAAATCCGGACAACGCTTGCCACCCACGTATTACACCGCCTGTTCGCACGTAACTAGCC
+
--AB,C,;8,+++,6,;,CF,,C-,CF7B,B<CE;6@,6,,+,,,7,B@F8+6B@,C,,CFFEEG8E,9C,CFG7C,8=FFF,,,:,<,,,:B,:<,,,,:,A,AFE7++>,,,,,@F++@,,,A,,8,7,CFC,,@+3C+3,,6E8,7@,,72,,,6D6C,@3,5EEG9,<D7CCF7;C7@9C4*,,,4*,1*47>FCD81=98A6?((*(()1+);6(.13()/19)(61(()((((29)<)4.4A:>060(,((4,-,47<?:((81(..(-<))(-(408)-)4((,7((((.6),(
@M04999:289:000000000-L3R54:1:1101:25408:4973 2:N:0:414
ACGGACTACACGGGTATCTAATCCTGTTTGCTCCCCGCGTTTTCGCATCTCAGCGTCAGTATCTGTCCAGAAGGCCGCCTTCGCCACCGGTATTCCTCCACATCTCTACGCATTTCACCGCTACACGTGGAATTCTACCTTCCTCTACAATACTCCAGATAACCAGTTTTAAGTGCAATTCCCAGGTTGAGCCCGGGGCTTTCACACCTAACTTAATTATCCGCCTACATGCCCTTTACGCCCAGTCATTCCGATTAACGCTCGCACCCTCCGTATTACCGCGGCTGCTGGCACGGAGTT
+
@CCCCGGGGFGGGGGGGGGGGGCAFGGFFGGGGFGGGCCFF:BFGGGGD@FGGGGGGGGGGGGGFGG@CFDDEFGGDDGGGGGGDEEFGGGGGFFGEFGGGF<A?FC9FF+?F7FFGGFEFGGGCCE=FFEGFGD9DGGFD8@FGG8@==E8DA9FEGDGEGG8DDC;C;EEFFC,=+78CD?:DGDAC9DF6>9CCGGGF6AFF8ABBEFFFFA@CAFEFE007;<@5?E@3(4389C5769?F;)7A2<22(44:A28;32111;9143023812:<449999,-().7?(,(--(-1
@M04999:289:000000000-L3R54:1:1101:17388:4984 2:N:0:414
TATCTAATCCTGTTCGCTACCCATGCTTTCGAACCTCAGCGTCAGTTACAGACCAGAGAGCCGCCTTCGCCACTGGTGTTCTTCCATATATCTACGCATTCCACCGCTACACATGGAGTTCCACTCTCCTCTTCTGCACTCAAGAAAAACAGTTTCAGCTGCACTTCCCCGGTTAAGCCGAGGGCTTTCACAGCTGACTTGTTCTCCCGCCTGCGTTCGCTTTACGCCCAATAAATCCGGACAACGCTTGCCACCTACGTATTACCGCGGCTGCTGGCACGTAGTTAGCCGTGACTTTCTG
+
CCCCCGGGGGGGGGGGGGGGGGGGGGGGGGGGGGGGGGGGGGGGGGGGGGGGGGGGGGGGGGGGGGGGGGGGGGGGGGGGGGGGGGGGGGGGGGGGGGGGGGGGGGGGGGGGGGGGGGGGGGGGGGGGGGGGGGGGGGGGGGGGGGGGGGGGFGGGFFFGGGGGGGGGGGGGGGGG?FFGGGGGGGGGGGGGGGGGGGGDFFFFFFFFFFFFBA>DFEDFFBBEFFFFFFFFFE<?CEF5;66;:99?FFF:BDFFFFF?F<:BF9:>>069>???0?FBF?::B<<9<:>FB1346:AD2
@M04999:289:000000000-L3R54:1:1101:11433:5007 2:N:0:414
AATGGGACTACTGGGGTATCTAATCCTGTTTGCTCCCCACGCTTTCGCATCTCAGCGTCAGTATCTGTCCAGAAGGCCGCCTTCGCCACCGGTATTCCTCCACATCTCTACGCATTTCACCGCTACACGTGGAATTCTACCTTCCTCTACAATACTCCAGATAACCAGTTTTAAGTGCAATTCCCAGGTTGAGCCCGGGGCTTTCACACCTAACTTAATTATCCGCCTACATGCCCTTTACGCCCAGTCATTCCGATTAACGCTCGCACCCTCCGTATTACCGCGCCTGCTGGCACGGAGT
+
CCCCCGGGGGGGGGGGGGGGGGGGGGGGGGGGGGGGGGGGGGGGGGGGGGGGGGGGGGGGGGGGGGGGGGGGGGGGGGGGGGGGGGGGGGGGGGGGGGGGGGGGGGGGGGGGGGGGGGGGGGGGGGGGGGGGGGGGGGGGGGGGGGGGGGGGFGFGGGGGGGGGGGGGGGGGGGGGFGFGGGGF?GGGGGGGGGGGGGGG>EFFFFFFFFFFFFFFFFFFFFFFDFF9@FFEFF@DFFEFFDFBBDFFF9355CFFD7?CEF>??F;9BB6BBFF3:FBDFBF;;(-2<6708?7<BBFF1
@M04999:289:000000000-L3R54:1:1101:9697:5022 2:N:0:414
TGACTACTCGGGTATCTAATCCCATTTGCTCCCCTAGCTTTCGTCTCTCAGTGTCAGTGTCGGCCCAGCAGAGTGCTTTCGCCGTTGGTGTTCTTTCCGATCTCTACGCATTTCACCGCCCCACCGGAAATTCCCTCTGCCCCTACCGTCCTCCAGCTACGTAGTTTCCACAGCCTGTCTAGGGTTGAGCCCTGGGATTTGACGGCGGACTTAAAAAGCCACCTACAGACGCTTTCAGCCCACTCATTCCGGATAAAGCTGGCAACCTCTGTATTACCGCGGCTTCTGGCACAGCGTTCGG
+
C<CCCCFG8BC@E@EEFGGGGFGGC,<FFCAFDFDDFG<C@F@C@<FEF,AF@@C@,ECFG,@CFGCGG<<C,9@E<9AFGGGDGDGC,:A7EA?FFGB,,+4CCAFC4,,FFGC<?7>+8BC4++@CF:7CFGG,@>8EGC==+D,@D+=C,@FEG8,,66@D==CEC:9,@?FC*@5+2+=@CD*<,4:E9@7C9CFG9BF4*58):22));AF3)A@F34@E@@;/2(680()).6)(3(407:9<>(3:0()).<2)(-()-((823.6))-6)(39120(46)4).<32((-((((
@M04999:289:000000000-L3R54:1:1101:7779:5040 2:N:0:414
GTGTGGACTACTGGGGTATCTAATCCTGTTTGCTCCCCACGCTTTCGCATCTCAGCGTCAGTATCTGTCCAGAAGGCCGCCTTCGCCACCGGTATTCCTCCACATCTCTACGCATTTCACCGCTACACGTGGAATTCTACCTTCCTCTACAATACTCCAGATAACCAGTTTTAAGTGCAATTCCCAGGTTGAGCCCGGGGCTTTCACACCTAACTTAATTATCCGCCTACATGCCCTTTACGCCCAGTCATTCCGATTAACGCTCGCCCCCTCCGTATTACCGCGCCTGCTGGCACTGGCT
+
CCCCCGGGGGGGGGGGGGGGGGGGGGGGGGGGGGGGGGGGGGGGGGGGGGGGGGGGGGGGGGGGGGGGGGGGGGGGGGGGGGGGGGGGGGGGGGGGGGGGGGGGGGGGGGGGGGGGGGGGGGGGGGGGGGGGGGGGGGGGGGGGGGGGGGGGGGGGGGGGGGGGGGGDFFCAFGGGFCBFGGGGFGGGGGGCEEGCCGGDEBAFA>CF:>:EFFF6B=FFFEFE@B=@22(8<EFFFFFFC;6:9D<;49?<EF@;36?E<:04:24(34((,438<12):2,29(,(-82>(40)(,((,
@M04999:289:000000000-L3R54:1:1101:26183:5098 2:N:0:414
CGGGACTACAGGGGTATCTAATCCTGTTTGCTCCCCGCGCTTTCGCATCTCAGCGTCAGTATCTGTCCAGAAGGCCGCCTTCGCCACCGGTATTCCTCCACATCTCTACGCATTTCACCGCTACACGTGGAATTCTACCTTCCTCTACAATACTCCAGTTCACCAGTTTTAAGCGCCATTCCCCGGTTGAGCCCGGGGCTTTCACACCTAACTTAATTATCCGCCTACATGCCCTTTACTCCCAGTCATTCCGCTTAACGCTCGCACCCTCCGTATTACCGCGTCTGCTCGCCCGGACTTT
+
CCC8<FGGGC8F7:@CFFEFGG<EFFGGCFGGFGGG7:6@FC<FCC,,8BFGGGEFEGDGFFGDFFGGFGDAE,E<C7FGCGGGGCB?CCF:7<FFGGG@FFFGGG,FFFEEFCFGGGGGGD:FCF@EG7FFGGGGGGF,7@FAFCFGC=D8@CFEF@,@,=EFFGE,,7E@F,+@*3<FGGG,5C:C:6>CFGCC>)8/284BFF48(./6)8=:3:+.;C?0;?@F(;<3=8(8;CE+6:284>?AAF49:66::6<?0(((3196??0((-(44)49(3(,-((:))-(((,((((..
@M04999:289:000000000-L3R54:1:1101:24611:5113 2:N:0:414
TGACTACTGGGGTATCTAATCCTGTTCGCTACCCATGCTTTCGAACCTCAGCGTCAGTTACAGACCAGAGAGCCGCCTTCGCCACTGGTGTTCTTCCATATATCTACGCATTCCACCGCTACACATGGAGTTCCACTCTCCTCTTCTGCACTCAAGAAAAACAGTTTCAGCTGCACTTCCCCGGTTAAGCCGAGGGCTTTCACAGCTGACTTGTTCTCCCGCCTGCGTTCGCTTTACGCCCAATAAATCCGGACAACGCTTGCCACCCACGTATTGCCGCGGCTGCCGGCACGTAGTTAGC
+
CCC<CGGGGGGGGGGGGGFGCFGG<CECFGGGGGGGGGGGFGGFCFGFGGGGGGGC@@FFGGGGGGGGGFFGGGGGGGDFGG:@FGGGAFFEGGGGGFFFGGGGGGGGGEGGGFGGGDGGGGGGGFFG8FFCFGGGFG8B@8EGCEFCGFFDFGCDFGFGGGGGDEGGGGGFGGGGFGFGGGGGGE>EFGGGGCEDDGGGFFFFFAAFFDEFFFFF<BF=FBF@BB>DDDFB6?;>E61=;F;@34>C586>:BB?<291<?FFFFF(,(-34.8))40((-(-40,(4((-4:?61))6)
@M04999:289:000000000-L3R54:1:1101:22898:5121 2:N:0:414
AATACGACTACAGGGGTATCTAATCCTGTTCGCTACACATGCTCTCGAGCCTCAGCGTCAGTAACAGACCAGAGAGCCGCCTTCGCCACTGGTGTTCTTCCATATATCTACGCATTTCACCGCTACACATGGAGTTCCACTCTCCTCTTCTGCACTCAAGTCTCTCAGTTTCCGACGCTCTTCCTCAGTTAAGCTGAGGGCTTTCACATTCAGACTTAAAAGACCGACTGCGCTCCCTTTACCCCCAATAAATCCGGACAACGCTTGCCACCTACGTATTACTGCGGCTGCTGGCACGT
+
C?8BCC,@CFFCFG@7C;F<@FEEE<E<FCF7FCGG,F<,,;C,;C,C:,+6;6E,6688,@69CCCC8F<FFF@F<FD7FC,CB:F7?E=FFFAFFEF9EFGGGFF9;AB+@CGGEGGCF87+@4:FEE9FFD4D=EAFAF,2AFG===EAFDGAF?E8==,@7A,@EA:=EC>+<9B6:;8,,=D6C;72@EEC*@7C9F69ABA>C/**9+/;7BF6B4=B==(62>2,1(((//4/6;)5699;3;837)(30:;0139>?(48?-4104(4:B2546).434013?:25:4.8:
@M04999:289:000000000-L3R54:1:1101:24827:5139 2:N:0:414
GGACTACCAGGGTATCTAATCCCATTCGCTCCCCTAGCTTTCGTCTCTCAGTGTCAGTGTCGGCCCAGCAGAGTGCTTTCGCCGTTGGTGTTCTTTCCGATCTCTACGCATTTCACCGCTCCACCGGAAATTCCCTCTGCCCCTACCGTACTCCAGCTTGGTAGTTTCCACCGCCTGTCCAGGGTTGAGCCCTGGGATTTGACGGCGGACTTAAAAAGCCACCTACAGACGCTTTACGCCCAATCATTCCGGCTAACGCTTGCATCCTCCGTATTACCGCGGCTGCTGGCCACGAGTTAGC
+
CCCCCGGGFGGGGGGGGGGGGGGGGGGGGGGGGGG@GGGGGGGGGGGGGGGGGGGGGGGGGGGGGGGGGGGGGGGFGGGGGGGGFFGFFGGGCDGFGGGGGGGGGGGGGGGGGGGGAFGGGGGGGGGGGEGGGGGGGGGGGFGGGGGGGCGGGGGFGGG8CDDFFFFGG,@8>DDCFGFGGG?CDFEFGFC7C:@F*9*CCFFF4@;D999<46@=EFFFFFFFFEEFCFFFF:69A:BBFB?BFF9AD2(((46)4:9<?F??FF:42(((..(6>9(299;09?:?:?2((,-(-8<44
@M04999:289:000000000-L3R54:1:1101:13919:5140 2:N:0:414
GACTACACGGGTATCTAATCCTGTTCGCTACCCATGCTTTCGAGCCTCAGCGTCAGTAACAGACCAGAGAGCCGCCTTCGCCACTGGTGTTCTTCCATATATCTACGCATTTCACCGCTACACATGGAGTTCCACTCTCCTCTTCTGCACTCAAGTCTCTCAGTTTCCGATGCTCTTCCTCAGTTAAGCTGAGGGCTTTCACATTCAGACTTAAAAGACCGCCTGCGCTCCCTTTACGCCCAATAAATCCGGACAACGCTTGCCACCTACGTATTACCGCGGCTGCTGGCACGGAGTTAGC
+
CCCCCGGGGGGGGGGGGGGGGGGGGGGGGGGGGGGGGGGGGGGGGGGGGGGGGGGGGGGGGGGGGGGGGGGGGGGGGGGGGGGGGGGFGGGGGGGGGGGGGGGGGGGGGGGGGGGGGGGGGGGGGGGGGGGGGGGGGGGGGGGGGGGGGGGGGFGGGGGFGGGGGGGGGGGGGGGGFGFGGGGGGGGGGFGGGGGGGGGGFFFFFFFFFFFFFFFCFFFFFFFFFFFF>=FFFFFF:@FFFFFFFFFECEBB6;>D;:0:B?FFFFB:>:??><?AFABFFB>F>F>4,4?B0(-9:BA<4
@M04999:289:000000000-L3R54:1:1101:4347:5147 2:N:0:414
TACCTGACTACTCGGGTATCTAATCCCATTTGCTCCCCTAGCTTTCGTCTCTCAGTGTCAGTGTCGGCCCAGCAGAGTGCTTTCGCCGTTGGTGTTCTTTCCGATCTCTACGCATTTCACCGCTCCACCGGAAATTCCCTCTGCCCCTACCGTACTCCAGCTTGGTAGTTTCCACCGCCTGTCCAGGGTTGAGCCCTGGGATTTGACGGCGGACTTAAAAAGCCACCTACAGACGCTTTACGCACAATCATTCCGGCTAACTCTTGCATCCTCTGTATTACCGCGCCCTCGGTCACAGATT
+
CCCCCGGGGGGGGGGGGGGGGGGFGGGGGGGGGGGGGGGGGGGGGGGGGGGGGGGGGGGFFGGFFGCGGGGGGGD<BFGGGGGGGGGGGGGGGGGGGGGFBFE7FGFGGGGDGGGGGGGFGGGGG@EGGGGGGEGGGGGGGDGGGFGGGGGECEGDFGGDGGGF>DFFGGGGCFGDDDFGF8:@EFFC@F8?CCGCFFF4FFF*+=B4/:@(6A:F3::9=?D;3=?DF@F3;@(1(,,/-(3(47(.2)6):5,2(442:).4.7>7:<><))).)-)).)(,4(((((-(-,(54)().
@M04999:289:000000000-L3R54:1:1101:12702:5161 2:N:0:414
TGGGTGACTACCGGGGTATCTAATCCTGTTCGCTCCCCACGCTTTCGTCCATCAGCGTCAATCGGTATTTAGTAACCTGCCTTCGCAATCGGGGTTCTGTGTAATATCTATGCATTTCACCGCTACACTACACATTCCAGCTACTTCAATACTATTCAAGATTAACAGTATCAACGGCAGTTCTACAGTTAAGCTGCAGGTTTTCACCGCTGACTTATTAACCCGCCTACGGACCCTTTAAACCCAATAAATCCGGATAACGCTCGCATCCTCCGTATTACCGCGGCTGCTGGCACGGAGT
+
CCCCCGGGGGGGGGGGGGGGGGGGGGGGGGGGGGGGGGGGGGGGGGGGGGGGGGGGGGGGGGGGGGGGGGGGGGGGGGGGGGGGGGGGGGGGGGGGGGGGGGGGGGGGGGGGGGGGGGGGGGGGGGGGGGGGGGGGGGGGGGGGGGGGGGGGGGGGGGGGGGGGGGGGGGGGGGGGFGFGFDGGGGGGGGGGGGGGFGGGFFFFFFFAAAFF=FFAEFFFFFFFFFFD@FFFDF;@F;EFFFE@?@<;EFFC?@FFFFFFFF><BBFFBB??B<F12:09>48>B;6;7?>>:0<??(,4-
@M04999:289:000000000-L3R54:1:1101:14055:5183 2:N:0:414
CCGGACTACTGGGGTATCTAATCCCATTCTCTCCCCTAGCCTTCGTCTCTCAGTGTCAGTGTCGGCCCAGCAGAGTGCTTTCGCCGTTGGTGTTCTTTCCGATCTCTACGCATTTCACCGCTTCACCGGAAATTCCCTCTGCCCCTACCGTACTCCAGCTTGGTAGTTTCCACCGCCTGTCCAGGGTTGAGCCCTGGGATTTCACGGCAGACTCAAAAAGCCACCTACGGGCGCTTTACGCCCAATCACTCCGGATAACGCTTGCATCCCCTGTATTACCGCGGCCGCGGGCACAGAGTT
+
-@C8CCGGGGGGGGGGGFGGGGFG<<FAF,CEGGGGG<CF<EDFGGGFGFGGGDFFECFGGGE7CFEDGGFG@CB@EDA<@FEDGC@:CFGGFGCE<EGGD@FGGGGFGGDCGEGGGFGCEE?FFGGGGGGEFGGGGGGFDGG,8=EF,6+1@EF,8=88,=8=>@DGDFEA9D6EDG?<+2+@>@C,@6,CFC6CC*;D46+=B*/552(5>FA)>=;96BBDF;E1(((:99;(1)9)8(-(84<7(643(4:(().3;(31??AAF(((4>A2A4<<0(29>(41((2(,133(,66
@M04999:289:000000000-L3R54:1:1101:10393:5183 2:N:0:414
TGGGACTACACGGGTATCTAATCCCGTTCGCTCCCCATGCTTTCGCACTCCAGCGCCGGTAGGGACCCAGAGCGCTGCCTCCGCTTTTGGCGTTCCTTCGTAGATCTTAGGATTTCACCCCTACACACGAAATTCCACTCTCCTCTGTCTCACTCAAGTGAATTGGTTTCGAGAGCATTCCACCATTTTTTGGCGACTTTCGTTTTCAACCCGATTCACCGCCTACGTGCCCGTTACGCCTAGTCATTCCGAACAACCCTCGCCCCCCCCGTCAGACGCAGGCTGCTGGCCTGGAGTTTGC
+
AC@,,CEFGGGGD:@:,6CC<,;6E@6C<,@FF+9@@F@@,C,,BB@F7,6@@FC+@:+6@FF,:C@C8@,C,8@BC@<5,B::::D=<FGE+@?EF,A74,4@,AF5,,9FFG9E55A=F@+,?F97+@=FF9,,,=,@,,@,6=22@,@,==D8D8=D87,,30,5@<C6D77FCC+<7=8AF,,3,,4**2*39C4888);?)B6**7(7A):CFFEFBFF0=0(8((5(-3(,(4<(38:9694<A80<13.((-((,(--3(4(3((-(().(,((,41(4:).(4)4(.,5()))
@M04999:289:000000000-L3R54:1:1101:10556:5209 2:N:0:414
ATGGACTACTGGGGTATCTAATCCTGTTTGCTCCCCACGCTTTCGCATCTCAGCGTCAGTATCTGTCCAGAAGGCCGCCTTCGCCACCGGTATTCCTCCACATCTCTACGCATTTCACCGCTACACGTGGAATTCTACCTTCCTCTACAATACCCTAGTTAACCAGTTTTAAGTGCAATTCCTAGGTTGAGCCCAGGGCTTTCACACCTAACTTAATTATCCGCCTACATGCCCTTTACGCCCAGTCATTCCGATTAACGCTCGCACCCTCCGGATTACCGCGGCTGCTGGCACGGAGTT
+
CCCCCGGCFGGGGGGDGGEEEEGGCGGGGGGGGGFGGGGGGGFGGGGGGGGGGGGGG@@FFEFGGGAFFFFGGGGGFGGGGGGDGGGFGGEGGGGGGGGGGGGDGGGGGGCGGGGFFGGGGDEGGGGGGGGG9EGGFGGCGFGAEGGGFFDDE,@FCGGG=DCGGGDDGFCDA=CCD+26=DFGGGAFGC8CF?CDDGC59>9BFFFB5CBDE6?CE6@EFCADFAFFE*7>=@@>@EFFFB(6=;@FC?CE;0;;7?EFF@0:6@>B61:F0(,(37>2-9B9992:>?20:7:63>1(
@M04999:289:000000000-L3R54:1:1101:17559:5212 2:N:0:414
GACTACAGGGGTATCTAATCCTGTTTGCTCCCCACGCTTTCGCATCTCAGCGTCAGTATCTGTCCAGAAGGCCGCCTTCGCCACCGGTATTCCTCCACATCTCTACGCATTTCACCGCTACACGTGGAATTCTACCTTCCTCTACAATACTCCAGATAACCAGTTTTAAGTGCAATTCCCAGGTTGAGCCCGGGGCTTTCACACCTAACTTAATTATCCGCCTACATGCCCTTTACGCCCAGTCATTCCGATTAACGCTCGCACCCTCCGTATTACCGCGGCTGCTGGCACGGAGTTAGCC
+
CCCCCGGGGGGGGGGGGGGGGGGGGGGGGGGGGGGGGGGGGGGGGGGGGGGGGGGGGGGGGGGGGGGGGGGGGGGGGGGGGGGGGGGGGGGGGGGGGGGGGCG9EFGGGGGGGGGGDGDGGGGGGGGGGGGGGGGGGGGGGGGGGGGGGGGGGGGGGGGGGGGGGGGGGGGGGGFFFCDFGGGFGGGGGGGEGGGGGGGGFFFFFFFFFEFFFFFFEFF@FFFFFFEFB:BEFFFFFDFFFD;@@3?EE@FFDFFFFF:1>>BFFFFF09?F?B2494;;(29B?::>B:?FFF0((5)),
@M04999:289:000000000-L3R54:1:1101:24000:5241 2:N:0:414
GACTACTAGGGTATCTAATCCTGTTTGCTCCCCACGCTTTCGCATCTCAGCGTCAGTATCTGTCCAGAAGGCCGCCTTCGCCACCGGTATTCCTCCACATCTCTACGCATTTCACCGCTACACGTGGAATTCTACCTTCCTCTACAATACTCTAGTTAACCAGTTTTAAGTGCAATTCCTAGGTTGAGCCCAGGGCTTTCACACCTAACTTAATTATCCGCCTACATGCCCTTTACGCCCAGTCATTCCGATTAACGCTCGCACCCTCCGTATTACCGCGGCTGCTGGCACGGAGTTAGCC
+
CCCCCFGCFFFGGGGGGGGGG9EFGGGGFGGGGGGGGGGGGGGGFFE<FGGGGGGGGGGGGFGGGGGGGGGGGGGGGGGGGGGGGGGGGGGGGGGGGGGFGFGFGGGGGGEGGGGGGGGGGGGGGGGGGFGGGGGGGGFGGGGFFFFGGGGGGGGGCEGGGGGFDGGGGGDEGGGGFGFGGGGEFGGG?8CFGCEDFGGGFFFFFFFFFFFFEA>FFFFFFFFFDECC344BB=E=@=BE526=BCFFFF??D;CE?BFFFB04;?D?F>28?:)6>BFB9139BF:767<<0,348)463
@M04999:289:000000000-L3R54:1:1101:7132:5252 2:N:0:414
GACTACCCGGGTATCTAATCCTGTTTGCTCCCCACGCTTTCGCATCTCAGCGTCAGTATCTGTCCAGAAGGCCGCCTTCGCCACCGGTATTCCTCCACATCTCTACGCATTTCACCGCTACACGTGGAATTCTACCTTCCTCTACAATACTCCAGATAACCAGTTTTAAGTGCAATTCCCAGGTTGAGCCCGGGGCTTTCACACCTAACTTAATTATCCGCCTACATGCCCTTTACGCCCAGTCATTCCGATTAACGCTCGCACCCTCCGTATTACCGCGGCTGCTGGCACGGAGTTAGCC
+
CCCCCFGGGGGGGGGGGGGGGGGGGGGGGGGGGGGGGGGGGGGGGGGGGGGGGGGGGGGGGGGGGGGGGGGGGGGGGGGGGGGGGGGGGGGGGGGGGGFGGGGGGGGGGEGGGGGGGGGGGGGGGGGGGGGGGGGGGGGGGGGGGGGGGGGGGGGEGDFGGGGGGGGGGGGGGGGGFGFGFFGGGGGGGGGGGGDGGGGCFFFFBFFFFFF@FFFFFFF@FFFFFFFFE@DFFFFFF;@>FF@EFFFFEFFFFFFE:>??>9>FF(83:(34(,4<<?>>,3(,802>B??F0;6<0664.
@M04999:289:000000000-L3R54:1:1101:27204:5255 2:N:0:414
AGGGACTACAAGGGTATCTAATCCCATTTGCTCCCCTAGCTTTCGTCTCTCAGTGTCAGTGTCGGCCCAGCAGAGTGCTTTCGCCGTTGGTGTTCTTTCCGATCTCTACGCATTTCACCGCTCCACCGGAAATTCCCTCTGCCCCTACCGTACTCCAGCTTGGTAGTTTCCACCGCCTGTCCAGGGTTGAGCCCTGGGTTTTGCCGGCGTACTTAAGAAGCCACCTACAGACGCTTGACGCCCAATCATTCTGGCTAACCCTTGCAACCTCTCTATTACGCCGGCTCCCGTCACAGAGTTC
+
C@C<,<CFEEEGG7CEDEDEEG,CEEE<FFGFFGGEGGFGFFFDF<:CFC@AFAFGG<EGFECGCFC7FEFGFGGGCGAE9FE7FF:F,:8FE,CFAE<<FE@FEC4FGGGGBCFEEBFED7+8,9FC7:FEE;=>F98>,@9?18=8DC6=CDFGFC?DD@CG,+6,8CEF=F>EFG5DGG9FF:DDE6,9CF@7*9*3:@F*3@5422(6(+:B*++/),/(63;@@3)86137(3;5111(2(874)-)-2)(.)((..((,))),514())..)-(((-(((,((,(418>2.5)))
@M04999:289:000000000-L3R54:1:1101:5000:5271 2:N:0:414
TTATGACTACAGGGGTATCTAATCCTGTTTGCTACCCATGCTTTCGAGCCTCAGCGTCAGTGACAGACCAGAGAGCCGCCTTCGCCACTGGTGTTCTTCCATATATCTACGCATTTCACCGCTACACATGGAGTTCCACTCTCCTCTTCTGCACTCAAGTTAAACAGTTTCCGTTGCAATTCCTCAGTTGAGCTGAGGGCTTTCACATCCCAGACTTATTTAACCGCCTGCGCTCCCTTTACGCCCAATAAATCCGGACAACGCTTGCCACCTACGTATTACCGCGGCTGCTGGCACGT
+
CCCCCGGGGGGGGGGGGGGGGGGGGGGGGGGGGGGGGGGGGGGGGGGGGGFGGGGGGGGGGGGGGGGGGGFGGGGGGGGGGGGGGGGGGGGFGGGGGGGGGGGGGGGGGGGGGGGGGGGGGGGGGGGGGGGGGGGGGGGGGGGGGGGGGGGGGGGGGGGGGCFGGGGGFGGGGGGGFGFGGGGGGGGGGGGGGGGFGGGGFFFFFFFFFFFFFFFFFFFFFFCE@AAFFFFFA5@FFFFFFFFF>FD<@FFCFEFB@@2:DFB@FFFBFFBFFF?BF?B?BBFF>B0439?FD(22<??
@M04999:289:000000000-L3R54:1:1101:6836:5325 2:N:0:414
CTGACTACACGGGTATCTAATCCTGTTCGCTCCCCACGCTTTCGCTCCTCAGCGTCAGTGACGGCCCAGAGACCTGCCTTCGCCATCGGTGTTCTTCCCGATATCTACACATTCCACCGTTACACCGGGAATTCCAGTCTCCCCTACCGCACTCCAGTCCGCCCGTACCCGGCGCCGATCCACCGTTAAGCGATGGACTTTCACACCAGACGCGACGAACCGCCTACGGACTCTTTACGCCCAATAAATCCGGATAACGCCTGCACCCTACGTATTACCACCGCTGCTGGCCAGTAGTG
+
CCCCCGGGGGGGGGGGGGGGGGGGGGGGGGGGGGGGGGGGGGGGGCGGGGGGGGGGGGGGGGGGGDGGGGGGGGGGGDFGGGGGGGGGGGGGGGGGGGGGGGGGGGGGGFGGGGGGGGGGGGGGGGGGGGGGFGGGGAFGGGGGGGGGGGD6?CGGGGGFGGGCGGGGGGG5E>DGFD5?C4DGGGGGGG7CGFGGGCDGFA6AAFFA01?608<525@>504>6(4:(((-8)-)6>6>>;03<?744-4690(,42((((-4(.44:?BB2)),)6)).(4;>;>::(-((-8:).(
@M04999:289:000000000-L3R54:1:1101:4766:5360 2:N:0:414
GACTACCAGGGTATCTAATCCTGTTTGCTCCCCACGCTTTCGCATCTCAGCGTCAGTATCTGTCCAGAAGGCCGCCTTCGCCACCGGTATTCCTCCACATCTCTACGCATTTCACCGCTACACGTGGAGTTCTACCTTCCTCTACAATACTCCAGATAACCAGTTTTAAGTGCAATTCCCAGGTTGAGCCCGGGGCTTTCACACCTAACTTAATTATCCGCCTACATGCCCTTTACGCCCAGTCATTCCGATTAACGCTCGCACCCTCCGTATTACCGCGGCTGCTGGCACGGAGTTCGCC
+
CCCCCGGGGGGGGGGGGGGGGGGGGGGGGGGGGGGGGGGFGGGGGGFGFCGGGGGGGGFGGGGGGGGFGGFGFG>CEGFEEGGGGGGEGGGGGGFGGGG=FGGGGGGGEEFGAFGGGGGDEGGFGGGGFGFGGGGGFFGGGGGFGGGGGGGGGGGGGFFFGGFG@EGFFCFGADFFFGFGGG?FFGGGGGGD6@*<D7CFF+36/A?ABAEEFFFFEFC=F=@FBEFEEFFFFFF<?D@>;0;<EFCCEE?@7@EC;BF:6676B?081(32<(6A<:(,26212742::<?104<:),,,
@M04999:289:000000000-L3R54:1:1101:25370:5365 2:N:0:414
ATTATGACTACACGGGTATCTAATCCTGTTTGCTCCCCACGCTTTCGCATCTCAGCGTCAGTATCTGTCCAGAAGGCCGCCTTCGCCACCGGTATTCCTCCACATCTCTACGCATTTCACCGCTACACGTGGAATTCTACCTTCCTCTACAATACTCCAGATAACCAGTTTTAAGTGCAATTCCCAGGTTGAGCCCGGGGCTTTCACACCTAACTTAATTATCCGCCTACATGCCCTTTACGCCCAGTCATTCCGATTAACGCTCGCACCCTCCGTATTACCGCGGCTGCTGGCACGGAGT
+
CCCCCGGGGGGGGGGGGGGGGGFGGGGGGGGGGGGGGGGGGGGGGGDGGGGGGGGFGGGGGGGGGGGGGGGGGGGGGGGGGGGGGGGGGGGGGDGGGGGGGGGGGGGGGGGGGGGGGGGGGGGGGGGGGG?FGGGGGGGGGGGGGGGGGGGGGGGGGFGGGGGGGGGGGGGGGGGGFGFGGGGGGGGGEEGGGGGGGCD59?FFFFFFFFFFFFFFEFFFFEF?DBFDFFFEFF@DE;@AE<FFBDDFEFFFFFE0(1;AFF>:?BFBFF<<6:68???FFFFFFF;14<B?0::7<>9B4
@M04999:289:000000000-L3R54:1:1101:22273:5367 2:N:0:414
TGGGGACTACCGGGGTATCTAATCCCATTTGCTCCCCTAGCTTTCGTCTCTCAGTGTCAGTGTCGGCCCAGCAGAGTGCTTTCGCCGTTGGTGTTCTTTCCGATCTCTACGCATTTCACCGCTCCACCGGAAATTCCCTCTGCCCCTACCGTACTCCAGCTTGGTAGTTTCCACCGCCTGTCCAGGGTTGAGCCCTGGGATTTGACGGCGGACTTCAAAAGCCACCTACAGACGCTTTACGCCCAATCATTCCGGATAACGCTTGCATCCCCTGTATTACCGCGGCTGCTGGCACAGAGTT
+
CCCCCGDGGGGGGGGGDGGGGGFGGGFGGFAECFFEGGCFGGFDFGFFGGGGFGGGFGGGGGGGGDGDGGGGGFDG<AFGFFFGGGGGGGGGG=:FFDGGGEFEGGGGGGGGGGEGGFGGCECCFGGFGGGGGGGGGGGGG=EGFFGGFGGFEGGGEFFGGGFGGGFGFGGGGGGGFGDGGGGFGGG@FE<CFG5?FGGFA>AA++)8@@6:;DF+6;F<FDFFDD1@F>3-8;9?F?9B6:29:?7?04AAF0441,6>B(31:FF<2::(12:44:<AFFBFFB6;:?3:678?0(.).
@M04999:289:000000000-L3R54:1:1101:16367:5371 2:N:0:414
AAGCGACTACTAGGGTATCTAATCCTGTTTGCTCCCCACGCTTTCGCATCTCAGCGTCAGTATCTGTCCAGAAGGCCGCCTTCGCCACCGGTATTCCTCCACATCTCTACGCATTTCACCGCTACACGTGGAATTCTACCTTCCTCTACAATACTCCAGATAACCAGTTTTAAGTGCAATTCCCAGGTTGAGCCCGGGGCTTTCACACCTAACTTAATTATCCGCCTACATGCCCTTTACGCCCAGTCATTCCGATTAACGCTCGCACCCTCCGTATTACCGCGGCTGCTGGCACGTAGTT
+
CCCCCGGGGGGGGGGFGGGGGGGGGFFGGGFGGGGGGGGGGGGGGGGGDGGGGGGGGGGDGGGGGGGGGGGGGGGGGGGGGGGGGGGGGGGGEFFGGFFGGGG8FAFGGGGGGGGGGGGGGGGGGGGGFGGGDEGGGGGGGGGGCGGFFFGFGGGGGGGFCFFGGGGGGFGGGFGGFGFGGGGGGGGGFGGGGGGGGGGGFFFBFFFFF=@3BFCFCFFFFC4@D>@@D=?C;EFF3=>C@FFFFFFFFFCE?E<@<@C>B;B:;>FF9<??<>BF:BDBB26>6;1962:0<??F.38?:
@M04999:289:000000000-L3R54:1:1101:10444:5375 2:N:0:414
GACTACTGGGGTATCTAATCCCATTTGCCCCCCTAGCTTTCGTCTCTCAGTGTCAGTGTCGGCCCAGCAGAGTGCTTTCGCCGTTGGTGTTCTTTCCGATCTCTACGCATTTCACCGCTCCACCGGAAATTCCCTCTGCCCCTACCGTACTCCAGCTTGGTAGTTTCCACCGCCTGTCCAGGGTTGAGCCCTGGGATTTGACGGCGGACTTAAAAAGCCACCTACAGACGCTTTACGCCCAATCATTCCGGATAACGCTTGCATCCTCTGTATTACCGCGTCTGCTGGCACAGAGTTAGCC
+
CCCCCF,,EEGGGGFGGGGGGGGGGGGGFGGGGGEFGFGGFGGGDFFGGF@FGEEGFGGGDDGGGGGGGCFGGGFFFGGGGGGGG@FGGGGGGGFFGEC@FGGFGFFGGGGGCEF,4F7CFGGAFBCEDGAFEFGGGGFFFGGGGGGG?E6F,@DD83D>=DFFDF,@CEFDGGDFFFFFFG>@88,@CGG,4:?CFGFFFF9>4;>>17;6;CFFFFAD4=@FEEFFFBF1<?B2::7;??0:2:2<)36:((67092:BB?AFF7<24AAB2<4<227((42<242((51:0(-))6>2
@M04999:289:000000000-L3R54:1:1101:18974:5393 2:N:0:414
CGACTACTCGGGTATCTAATCCTGTTCGCTCCCCACGCTTTCGTCCATCAGCGTCAATCGGTATTTAGTAACCTGCCTTCGCAATCGGGATTCTGTGTAATATCTATGCATTTCACCGCTACACTACACATTCCAGCTACTTCAATACTATTCAAGATTAACAGTATCAACGGCAGTTCTACAGTTAAGCTGCAGGTTTTCACCGCTGACTTATCAACCCGCCTACGGACCCTTTAAACCCAATAAATCCGGATAACGCTCGCATCCTCCGTATTACCGCGGCTGCTGGCACGGAGTTAGC
+
CCCCCGGGGGGGGGGGGGGGGGGGGGGGGGGGGGGGGGGGGGGGGGGGGGGGGGGGGGGGGGGGGGGGGGGGGGGGGGGGGGGGGGGGGGGGGGGGGGG<FGGGGGGAFGGGFGGGGGGGGGGGGGGGGFGGGGGGGGGGGGGGGGGGGGGGGDFGGGGG8FGGGFGGGCFGGGGGB9<EFGGGGGGGAFFFGGGGGGDFAFF?>B?BBFFEFC6+;>FD9@9ADFF@5>BDD=>4?*7A?D@DFFFFFFF63;@<E;B?;61>:>>7A?B3:?:449<;3,,-4<:?2((.(,4(-4)).
@M04999:289:000000000-L3R54:1:1101:5002:5436 2:N:0:414
GACTACTAGGGTATCTAATCCCATTTGCTCCCCTAGCTTTCGTCTCTCAGTGTCAGTGTCGGCCCAGCAGAGTGCTTTCGCCGTTGGTGTTCTTTCCGATCTCTACGCATTTCACCGCTCCACCGGAAATTCCCTCTGCCCCTACCGTACTCCAGCTTGGTAGTTTCCACCGCCTGTCCAGGGTTGAGCCCTGGGTTTTGACGGCGGACTTAAACATCCACCTACAGACGCTTTACGCCCAACCATTCCGGATAACGCTTGCATCCTCTGTATTACCGCGGCTGCTGGCACATAGTTAGCC
+
B@CCCGG9F<FGGGGGGGGGADEEFFGGF9F<FFFFGGFAFGGGGGDEFGGGGGGGGCFGGGGGGGGGCGFFGGFGGFGGGGGGEGGFGGEEFGGFGCFGGCGFGFGGGBCFAFGFGGGGGCFE@+=F+CFFFFGFFEF??+DDF8CDCEF9=EFFFFG>EGCFCGCGGF@@EDG6ACFGGDDFFE8<CF897EF*3*0?BFAFA*)2:()77=*8);546(/(/(6;1,2/809<?:(8<6(,47AA2:9263AFF;(4(1<4)5<7.))))6A>>F>9(,7((,.2<(4:).))..6).
@M04999:289:000000000-L3R54:1:1101:25382:5481 2:N:0:414
TGCAGACTACCGGGGTATCTAATCCTGTTTGCTCCCCACGCTTTCGCATCTCAGCGTCAGTATCTGTCCAGAAGGCCGCCTTCGCCACCGGTATTCCTCCACATCTCTACGCATTTCACCGCTACATGTGGAATTCTACCTTCCTCTACAATACTCCAGATAACCAGTTTTAAGTGCAATTCCTAGGTTGAGCCCAGGGCTTTCACACCTAACTTAATTATCCGCCTACATGCCCTTTACGCCCAGTCATTCCGATTAACGCTCGCACCCTCCGTATTACCGCGGCTGCTGGCACGGAGTT
+
CCCCCGGGGGGGGGGGGGGGGGGGGGGGGGGGGGGGGGGGGGGGGGGGGGGGGGGGGGGGGGGGGGGGGGGGGGGGGGGGGGGGGGGGGGGGGGGGGGGGGGGGGGGGGGGGGGGFGGGFGGGGGGGGGGGGGGGGGGGGGGGGGGGGGGGGGGGGGGGGGGGGGGGGFGGGGGGFFGFGFGGGGGGGGGFGGGGGGGGGFFFFFFFFFFFFFFFFFFFFFFFFBFFFFFFFF=BE=BCFFF0>D;EE)<EEFFFF6?EC<B;13>>B9:BB?1:0:B>A<?69(1198:)20,3:;F;:4
@M04999:289:000000000-L3R54:1:1101:6917:5554 2:N:0:414
TTTGACTACTAGGGTATCTAATCCTGTTCGCTCCCCACGCTTTCGTCCATCAGCGTCAATCGGTATTTAGTAACCTGCCTTCGCAATCGGGGTTCTGTGTAATATCTATGCATTTCACCGCTACACTACACATTCCAGCTACTTCAATACTATTCAAGATTAACAGTATCAACGGCAGCTCTACAGTTAAGCTGCAGGTTTTCACCGCTGACTTATCAACCCGCCTACGGACCCTTTAAACCCAATAAATCCGGATAACGCTCGCATCCTCCGTATTACCGCGGCTGCTGGCACGGAGTT
+
CCCCCGGGGGGGGGGGGGGGGGGGGGGGGGGGGGGGGGGGGGGGGGGGGGGGGGGGGGGGGGGGGGGGGGGGGGGGGGGGGGGGGGGGGGGGGGGGGGGGGGGGGGGGGGGGGGGGGGGGGGGGGGGGGGGGGGGGGGGGGGGGGGGGGGGGGGGGGGGGGGGGGGGGGGGGGGGGFGFFGGGGGGGGGGGGGGGGGGGGFFFFFFFFFFFFFFFFFFFFAAFFFFFFFDFFFFFFFFFFFFFFFD@FFFFFFFFFFFFFFF69BFFFFDFFF:2:BBFF?9BFFF;F?:B??B?93(:2
@M04999:289:000000000-L3R54:1:1101:8182:5581 2:N:0:414
AAGGGACTACTGGGGTATCTAATCCTGTTTGCTCCCCACGCTTTCGCATCTCAGCGTCAGTATCTGTCCAGAAGGCCGCCTTCGCCACCGGTATTCCTCCACATCTCTACGCATTTCACCGCTACACGTGGAATTCTACCTTCCTCTACAATACTCCAGATAACCAGTTTTAAGTGCAATTCCCAGGTTGAGCCCGGGGCTTTCACACCTAACTTAATTATCCGCCTACATGTCCTTTACGACCAGTCATTCCGATTAACGCTCGCACCCTCCGTATTACCGCGGCTGCTGGCACGTAGTT
+
<@<ACFC,CD<FEFGFEFGFEF9CFGGFGGGGGFF@FF7CBCEFGGGG>C<E<6<@FGGEFF@C<E<C<FEAFG<AFCFB::BFCFF:B@C@FFFEFGFFGGEGGFDEGED+C:CFGG=ECE>>FGGE@EEEFFDFE>=FGFEF=DEECE9@EGGFFFFGGDEEFGGGFDE88EDGFGFG8DFGC::@F6D7@DDG*;5C?FAAFACFA2@4=1+?488/=??2:@?@BBF?*9)5<C36,(6:6;.7A367?@D08@34136:6>FB(2(414(4(,)))41260((-:?((.51.((--
@M04999:289:000000000-L3R54:1:1101:13510:5582 2:N:0:414
TTCTTAATATTACTCTAGTTCAGACGAGCGCTCTTTTTTACTCCCGGGTTATCTAATATCGTTTGCGCCCCCCGCCTTCCTCCACTATCTTCTATCTGGATCTTGTTAACTCACGTATCAATCTGGGTTGTGTGTCATGTTGATGCATTTCTCCGCTACACCACTCAATACACCTACTTCAATACCCTTCTACATTAACAGTATAAACAACAAATCTACAGTTCAACTGCTGTCATTTGCATCCGTCTTATCACACCCCCTACACACACTTCAATCTCAATAAATCAGCACTCCACTCCC
+
8-6A,,,,,C,F,,,<C,,,<,<-,+++++76,,;C,<+,C,,,6++@7::C,,666,,,6CA@79++6@:+@+++,4,,9B,,,,:,,,9C,9,9C<,,,,,,95,,,,9,,9,9,9,,,9,9E,9AF+++,7>>,6,7,,,7,,2,,3,,,61++++6,,13,6,62,3,31+4:+3++25,,,5::A,@537++589*4+5+3+3:-)))/+*/:3**2****18(0*.***09**1**0(-(((()1)).)/,((.(/6((/2(/())1)))))).-)).)63..60)(()(..((
@M04999:289:000000000-L3R54:1:1101:25776:5596 2:N:0:414
ACCGTGGTATCTAATCCTGTTGGCTACCCATGCTTTCGAACCTCAGCGGCAGTTACAGACCAGAGAGCCGCCTTCGCCACTGGTGTTCTTCCATATATCTACGCATTCCACCGCTACACATGGAGTTCCACTCTCCTCTTCTGCACTCAAGAAAAACAGTTTCAGCTGCACTTCCCCGGTTAATCCGAGGCCTTTCACAGCTGACTTGTTCTCCCGCCTGCGTTCGCTTTACGCCCAATAAATCCGGACCACGCTTGCCACCTACGTCGTACCGCGGCTGCTGGCACGTAGTTAACGGTTT
+
66A,8C@FCEGGDD<CE6<;C,CCC6;,CCECF<,CFC8EF:6;CFGC++8@6CCFC@EFFDG<A,CFE:FG@,,9,@:49,<FFAFE<,FGFG,A9,CBFGB@F:,A4,9,8+46@,A>=E99,FAEFEFGG,@F446>E88=A,@8=,,@,6D8EC363@=E,==1@=DF8E=8:=0;6CF,>,+A3***2@EB+=C:*96960B/:8667+3994/64/((/(60=()7(6213(()7))?@6;<1(-:41(4((5),4(4?0((,-(-(4(337>91).8233:<((4-))-((,(,
@M04999:289:000000000-L3R54:1:1101:21340:5603 2:N:0:414
GACTACTCGGGTATCTAATCCTGTTTGCTCCCCACGCTTTCGCATCTCAGCGTCAGTGTCGGCCCAGCAGAGTGCTTTCGCCGTTGGTGTTCTTTCCGATCTCTACGCATTTCACCGCTCCACCGGAAATTCCCTCTGCCCCTACCGTACTCCAGCTTGGTAGTTTCCACCGCCTGTCCAGGGTTGAGCCCTGGGATTTGACGGCGGACTTAAAAAGCCACCTACAGACGCTTTACGCCCAATCATTCCGGATAACGCTTGCATCCTCTGTATTACCGCGGCTGCTGGCCCAGAGTTAGCC
+
CCCCCGGGGGGGGGGGGGGGGGGGGGGGGGGGGGGGGGGGGGGGGGGGGGGGGGGGGGGGGGGGGGGGGGGGGGGGGGGGGGGGGGGGGGGGGGGGGGGDGGGGGGGGGGEGGGGGGGGGGGGGGGGGGGGGGGGGGGGGGGGGGGGGGGGGGGGGGGGGGGGGGGGFGGGGGGGGFGFDFGDCGGGDFGGFFGGFGDGFFFFFFBFFF;@3CFFFFFFFFF15?BFF:>B<:FFFFFFFF?17?AFFFFFB<:ABFFF60:?BFFB<2)6<>49<A:909BFFF>:>?(41::(6-44A2
@M04999:289:000000000-L3R54:1:1101:17974:5651 2:N:0:414
TTCCGGACTACCGGGGTATCTAATCCTGTTCGCTACCCATGCTTTCGAACCTCAGCGTCAGTTACAGACCAGAGAGCCGCCTTCGCCACTGGTGTTCTTCCATATATCTACGCATTTCACCGCTACACATGGAGTTCCACTCTCCTCTTCTGCACTCAAGTCTCTCAGTTTCCGATGCTCTTCCTCAGTTAAGCTGAGGGCTTTCACATTCAGACTTACAAGACCGCCTGCGCTCCCTTTACGCCCAATAAATACGGACAACGCTTGCCACCTACTTATTACCGCGGCTGCTGCCACCT
+
CCCCCGGGGGGGGG>CGGGGGGGFGGGGGGGGGGGGGGGGGGGGGGGDGFGGGGGGGGGCGEFGFGGGFGGGGGGGGGEGGGGGGGGGGGGGGGFGGGGGGGGGGFGDEGGGGCGGGGGGGGGGGGGGGGGFFFFGGGGGGGFFGGGFGGGGGFGGGGGGGGFFDFFGGG8EGGGG9DFCCFGG,3@@DGGCCGGGGFF5?FFAFFFFEEE?<+;F9F+>A;47=@9@2@D99,4(3=3;)9<DB;DDFEFFC))/121((496(33:2AF?0:>)))6))56:B>90(-(48)45)((
@M04999:289:000000000-L3R54:1:1101:19063:5653 2:N:0:414
TTGACTACACGGGTATCTAATCCTGTTTGCTCCCCATGCTTTCGCACCTCAGCGTCAGTATTAGGCCAGAAGGCTGCCTTCGCCATCGGTATTCCTCCAGATCTCTACGCATTTCACCGCTACACCTGGAATTCTACCTTCCTCTCCTATACTCTAGCTAACCAGTATCGTATGCAATTCCCAAGTTGAGCTCGGGGATTTCACATCCGACTTAATTAGCCGCCTACGCGCGCTTTACGCCCAGTAATTCCGATTAACGCTTGCACCCTCTGTATTACCGCGGCTGCTGGCACAGAGTT
+
CCCCCGGGGGGGGGGGGGGGGGGGGGGGGGGGGGGGGGGGGGGGGEGGGGGGGGGGGGGGGGGGGGGGGGGGGGGGGGGGGGGGGGGGGGGGGGGGGGGGGGGGGGGGGGGGGGGGGGGGGGGGGGGGGGGFFGGGGGGGGGGGGGGGGGGGGGGGDGGGGGGGGGGGGGGGGGGGFGFGGGGGGGGGGGGGGGGCGGDGFFFFFFFFFFFFFFAFFF>B@@AADFF9@B>FFFF@EFFEB9DFFE36??E@02306<BF?B?:?BBB?B:3ABADBFFF>99901(42:?:2(,(,-6
@M04999:289:000000000-L3R54:1:1101:14569:5656 2:N:0:414
TTGTTGACTACTGGGGTATCTAATCCCATTTGCTCCCCTAGCTTTCGTCTCTCAGTGTCAGTGTCGGCCCAGCAGAGTGCTTTCGCCGTTGGTGTTCTTTCCGATCTCTACGCATTTCACCGCTCCACCGGAAATTCCCTCTGCCCCTACCGTACTCCAGCTTGGTAGTTTCCACCGCCTGTCCAGGGTTGAGCCCTGGGATTTGACGGCGGACTTAAAAAGCCACCTACAGACGCTTTACGCCCAATCATTCCGGATAACGCTTGCATCCTCTGTATTACCGCGGCTGCTGGCACAGAGG
+
CCCCCGGGGGGGGGGGGGGGGGGGGGGGGGGGGGGGGGGGGGGGGGGGGGGGGGGGGGGGGGGGGGGGGGGGGGGGGGGGGGGGGGGGFGGGGGGGGGGGGGGGCGFGGGGGGGGGGGGGGGGGGGGGGGGGGGGGGGGGGGGGGGGGGGGGGGGGGGGGGGGGGGGGGGGGGGGGFGFGGGGGGFGGGEEGGFGGDFFCFAFFFFFFFF=>@FFFEF6>A<@F@FF@EFFE3=BF????91:9BFFFF?AFFB>>::<ABFB6?FFBFFFF)<>A2>A<BF1((((46047?FF8(43:0
@M04999:289:000000000-L3R54:1:1101:26463:5666 2:N:0:414
CATCCGACTACTAGGGTATCTAATCCTGTTTGCTCCCCACGCTTTCGCATCTCAGCGTCAGTATCTGTCCAGAAGGCCGCCTTCGCCACCGGTATTCCTCCACATCTCTACGCATTTCACCGCTACACGTGGAATTCTACCTTCCTCTACAATACTCCAGATAACCAGTTTTAAGTGCAATTCCCAGGTTGAGCCCGGGGCTTTCACACCTAACTTAATTATCCGCCTACATGCCCTTTACTCCCAGTCATTCCGATTACCGCTCGCACCCTCCGTATTACCGCCGCGTCTGGCACGGAGT
+
CCC@CGEGGGGGGGGGGGGFEGACFEGGGGGGGGGGGGGGGGGCGGDGGEGGFGGGGGGEGGFFGGFEFGGCCCF8EFFDEFFGFGFGGGG>F@EFGG,EFGG8FF9EFGGGGGGGGFGGFEEGGGFG>FG+4=EFGGFGGGFGFGGGGGAE8EEGGGGFCFDFGGGGDFEF8ADDFGFG7?CFECFGGGGD?F?F5DCDB>AFFFF9:@).7A88>@>CFEFFFB2=@5(76;)5@F@F<);;48;EFF??CF@6(4<=EDBF>4>9>91:?:(4(4?2:<6>(,4(((4?1)(.(2>1-
@M04999:289:000000000-L3R54:1:1101:12457:5672 2:N:0:414
TTAAGACTACAAGGGTATCTAATCCTGTTCGCTACCCATGCTTTCGAACCTCAGCGTCAGTTACAGACCAGAGAGCCGCCTTCGCCACTGGTGTTCTTCCATATATCTACGCATTCCACCGCTACACATGGAGTTCCACTCTCCTCTTCTGCACTCAAGAAAAACAGTTTCAGCTGCACTTCCCCGGTTAAGCCGAGGGCTTTCACAGCTGACTTGTTCTCCCGCCTGCGTTCGCTTTACGCCCAATAAATCCGGACAACGCTTGCCACCTACGTATTACCGCGGCTGCTGGCACGTAGTT
+
CCCCCGGGGGGGGGGGGGGGGGGGGGGGGGGGGGGGGGGGGGGGGGGGGGGGGGGGGGGGGGGGGGGGGGGGGGGGGGGGGGGGGGGGGGGGGGGGGGGGGGGGGGGGGGGGGGGGGGGGGGGGGGGGGGGGGGGGGGGGGGGGGGGGGGGGGGGGGGGGGGGGGGGGGGGGGGGGFGFGGGGGGGGGGGGGGGGGGGGGFFFFFFFFFFFEFBFFFFFFFFFFFFFFFFFFFFFFF?FC?FFF@@@FFFFFFFF?9B<:BF<?BF?BFFB?FB??A>FBA<>FFF99?FF?B18?:1((.
@M04999:289:000000000-L3R54:1:1101:24045:5682 2:N:0:414
GGACTACAGGGGTATCTAATCCCATTTGCTCCCCTAGCTTTCGTCTCTCAGTGTCAGTGTCGGCCCAGCAGAGTGCTTTCGCCGTTGGTGTTCTTTCCGATCTCTACGCATTTCACCGCTCCACCGGAAATTCCCTCTGCCCCTACCGTACTCCAGCTTGGTAGTTTCCACCGCCTGTCCAGGGTTGAGCCCTGGGATTTGACGGCGGACTTAAAAAGCCACCTACAGACGCTTTACGCCCAATCATTCCGGATAACGCTTGCATCCTCTGTATTACCGCGGCTGCTGGCACAGAGTTAGC
+
CCCCCGGGGGGGGGGGGGGGGGGGGGGGGGGGGGGGGGGGGGGGGGGGGGGGGGGGGGGGGGDGGGGGGGGGGGGGGGGGGGGGGGGGGGGGGGGGGGGGGGGGGGGGGGGGGGGGGGGGGGGGGGGGGGGGGGGGGGGGGGGGGGGGGFGGGGGGGGGGGGGADGGGGGGGGGGGFGFGFGGGFFGGGGGGFFGG5DGFFF855ABB9>>EEFC+7AFDFFFF8E@@<19@FB?<>:BFFF:B??AAFA0>BFBFFB1661?FFFFB<4:FA<95A9:>B(49B??F><:>0.(.:><B<
@M04999:289:000000000-L3R54:1:1101:7275:5707 2:N:0:414
CACTACCCGGGTATCTAATCCTGTTTGCTCCCCACGCTTTCGCATCTCAGCGTCAGTATCTGTCCAGAAGGCCGCCTTCGCCACCGGTATTCCTCCACATCTCTACGCATTTCACCGCTACACGTGGAATTCTACCTTCCTCTACAATACTCCAGATAACCAGTTTTAAGTGCAATTCCCAGGTTGAGCCCGGGGCTTTCACACCTAACTTAATTATCCGCCTACATGCCCTTTACGCCCAGTCATTCCGATTAACGCTCGCACCCTCCGTATTACCGCGGCTGCTGGCACGGAGTTAGCC
+
CCCCCGGGGGGGGGGGGGGGGGGGGGGGGGGGEGGGGGGGGGGGGGGGGGGGGGGGGGGGGGGGGGGGFGGGGGGGGGGGGEGGGGGGGGGGGGGGGGGGGGGGGGGGGGGGGGGGGGGGGGGGGGGGGGCGFGGGGGGGGGGGGGGGGGGGGGGGGGGGGGGGGGGGGGGCGGGGFGFGGGGGGGGGGGCGGGGGGG>FFFFFFFFFFFFE>FFFEFFFFFFFFFFCFED3=ECC3?FFF@FE<EC?CF@;?@EEB>BF909B9:<??9?1:B>248>039;9??0:BF??>F62:AAF:
@M04999:289:000000000-L3R54:1:1101:14242:5723 2:N:0:414
TTGGACTACTGGGGTATCTAATCCTGTTTGCTCCCCACGCTTTCGCATCTCAGCGTCAGTATCTGTCCAGAAGGCCGCCTTCGCCACCGGTATTCCTCCACATCTCTACGCATTTCACCGCTACACGTGGAATTCTACCTTCCTCTACAATACTCTAGTTAACCAGTTTTAAGTGCGATTCCTAGGTTGAGCCCAGGGCTTTCACACCTAACTTAATTATCCGCCTACATGCCCTTTACGCCCAGTCATTCCGATTAACGCTCGCACCCTCCGTATTACCGCGGCTGCTGGCACGGAGTT
+
CCCCCGGGGGGGGGGGGGGGGGGGGGGGGGGGGGGGGGGGGGGGGGGGGGGGGGGGGGGGGGGGGGGGGGGGGGGGGGGGGGGGGGGGGGGGGGGGGGGGGGGGGGGGGGGGGGGGGGGGGGGGGGGGGGGGGGGGGGGGGGGGGGGGGGGGGFGGGGGGGGGGGGGGGGGGGGGGDGFFGGGGGGGGGGGGGGGGGGG5FFFFFFFEFEEBE>FFEFFCFFFF>=9:@EEFEB=DFFFFFFF<@@EAFFE64;6?FFEF>701:BFF?<21>???>BFB?FFFB>;B>23114199B??
@M04999:289:000000000-L3R54:1:1101:10216:5723 2:N:0:414
GAGACTACCGGGGTATCTAATCCTGTTCGCTACCCATGCTTTCGAACCTCAGCGTCAGTTACAGACCAGAGAGCCGCCTTCGCCACTGGTGTTCTTCCATATATCTACGCATTCCACCGCTACACATGGAGTTCCACTCTCCTCTTCTGCACTCAAGAAAAACAGTTTCAGCTGCACTTCCCCGGTTAAGCCGAGGGCTTTCACAGCTGACTTGTTCTCCCGCCTGCGTTCGCTTTACGCCCAATAAATCCGGACAACGCTTGCCACCTACGTATTACCGCGGCTGCTGGCACGTAGTT
+
CCCCCGGEFGGGGGGGGGGGGGGGGGGGGGGGGGGGGGGGGGGGGGGGGGGGGGFGGGGGGGGGGGGGGGGGGGGGGGGGGGGGGGGGGFGGGGGGGGGGGGGGGGGGGGGGGGFGGGGGGGGGGGGGGGGGGGGGGGFGGGGGGGGGGGGGGFGGGGGGGGGGGGGGGGGGGGGGFGFG?CGGEGGGGGGGGGCDGGGGFFFFFFFFEEF@CFFFEFFFFFFFFFFF@FFFF@@FFFFF@FD?7725AFFF4?F><?9BF?<0:AFFFFFFFFA?FFFFF1>FFFFFFBFFFF:<0(:
@M04999:289:000000000-L3R54:1:1101:22556:5779 2:N:0:414
AAAGGGACTACTAGGGTATCTAATCCCATTTGCTCCCCTCGCTTTCGTCTCTCAGTGTCAGTGTCGGCCCAGCAGAGTGCTTTCGCCGTTGGTGTTCTTTCCGATCTCTACGCATTTCACCGCTCCACCGGAAATTCCCTCTGCCCCTACCGTACTCCAGCTTGGTAGTTTCCACCGCCTGTCCAGGGTTGAGCCCTGGGATTTGACGGCGGACTTAAAAAGCCACCTACAGACGCTTTACGCCCAATCATTCCGGATAACGCTTGCATTCTCTGTATTACCGCGGCTGCTGGCACAGAGG
+
CCCCCGGGGGGGGGGGGGGGGGGGGGGGFGGGGGGGGGG::FFFFGEGCFFDEGGGGGGGGGGGGDGGGGGGGGGGGGGFFGEGGGGGGGGGGGGGGGGFGGGGGGGEGGFGGCGGGDFGGGGGDGGGFGGGG6EFGFGGGGGC9=FDFGGGGCEFGGGG?==FGGGGGFADFGGGFGB6CFGGGGCCG>EFGFGGGGFDAF4F6A655>@92>BFFF6>=7D@F@<DFF@3),4>:::@9??F9??71)6.:4:1,6:<>37??<159))66))))-:<)6199;>>(22076:?02(.,
@M04999:289:000000000-L3R54:1:1101:19869:5783 2:N:0:414
GTGTGGACTACTGGGGTATCTAATCCTGTTTGCTCCCCACGCTTTCGCATCTCAGCGTCAGTATCTGTCCAGAAGGCCGCCTTCGCCACCGGTATTCCTCCACATCTCTACGCATTTCACCGCTACACGTGGAATTCTACCTTCCTCTACAATACTCCAGATAACCAGTTTTAAGTGCAATTCCCGGGTTGAGCCCGGGGCTTTCACACCTAACTTAATTATCCGCCTACATGCCCTTTACGCCCAGTCATTCCGATTAACGCTCGCACCCTCCGTATTACCGCGGCTGCTTGCACGGAGT
+
CCCCCGGGGGGGGGGGCEGGGGGGGGGGGGGGGGGGGGGGGGGEDGGGGGGGGGGGGGGGGGGGGGGGGGGGGGGGGGGGGGGGGGGGGGGGGGGEEGGGGGGGCFGGFGGGGGGEGGFGFGGCGGGGGGGGGGGGGGGFGGGGGGGGFGFGGGFGGFGGF?EGG?FGEGGGFDGFFGFGGGGGGGGGG6@CGDFGGGG99:AFFFFFFFBFEFFABCFFFFFFF>DF?DF;CEFFFFFFCDFFFFF@EEE9CEE;BBFFF:;B:>6>>;B?B?03::?DB9?B9>>>BB7)4:2>?>0;-
@M04999:289:000000000-L3R54:1:1101:18951:5803 2:N:0:414
GGATGACTACCGGGGTATCTAATCCCATTTGCTCCCCTAGCTTTCGTCTCTCAGTGTCAGTGTCGGCCCAGCAGAGTGCTTTCGCCGTTGGTGTTCTTTCCGATCTCTACGCATTTCACCGCTCCACCGGAAATTCCCTCTGCCCCTACCGTACTCCAGCTTGGTAGTTTCCACCGCCTGTCCAGGGTTGAGCCCTGGGATTTGACGGCGGACTTAAAAAGCCACCTACAGACGCTTTACGCCCAATCATTCCGGATAACGCTTGCATCCTCTGTATTACCGCGGCTGCTGGCACAGAGTT
+
CCCCCGGGGGGGGGGGGGGGGGGGGGGGGGGGGGFGGGGGGGGGGGGGGGGGGGGGGGGGGGGGGGGGGGGGGGFGFGGGGGGGGGGGGGGGGGGGGGGGGGGGFGFGGGGGEGGGGGGGGGGGGGGGGGGGGGGGGGGGGGGGGGGGGGGGGGFGGGGGGGGGGGGGFGGGCGGE5>DGFGGGGGGGGGGGGGGGFFCFFFFFFFFFFF;@FDFF<FF@EFFDFF@FFFFAF>>:BFB?BF>>???FBFA24:9?F64?BF081<DDF:72424<26<A9<9B>0430.5:033:(,36.
@M04999:289:000000000-L3R54:1:1101:23474:5805 2:N:0:414
GACTACTGGGGTATCTAATCCTGTTTGCTCCCCATGCTTTCGCACCTCAGCGTCAGTATTAGGCCAGAAGGCTGCCTTCGCCATCGGTATTCCTCCAGATCTCTACGCATTTCACCGCTACACCTGGAATTCTACCTTCCTCTCCTATACTCTAGCTAACCAGTATCGTATGCAATTCCCAAGTTGAGCTCGGGGATTTCACATCCGACTTAATTAGCCGCCTACGCGCGCTTTACGCCCAGTAATTCCGATTAACGCTTGCCCCCTCTGTATTACCGCGGCTGCTGGCACAGACTTATCC
+
CCCCCFFFFFCGGGGGGGGGCFGEFGGGGGFF@G8FFGFGGGGGGGGGGGGGGGCGG<FGAAFGC<DFGGGGGGGGGGGGGEGEGGGGG<FFGGGGGFGGGF9<FGFEF:FGCFCFE>FEGGGGFFFGGFFGGGGGGAFFG;8=F8?FGG8EFEDGCGCGGGGFC9D8DGFF8=FGFF9DFDDFF=A?,,@CCECGGFGFFFF9C55*))0>EF6B5A9>DF=<5>B9>=>@07CED?2810(.59?<346308<A04((,8()-446436BAA49986>2;(4:)87014((((.66)66
@M04999:289:000000000-L3R54:1:1101:9713:5837 2:N:0:414
CAAGTGACTACAAGGGTATCTAATCCTGTTCGCTCCCCACGCTTTCGTCCATCAGCGTCAATCGGTATTTAGTAACCTGCCTTCGCAATCGGGGTTCTGTGTAATATCTATGCATTTCACCGCTACACTACACATTCCAGCTACTTCAATACTATTCAAGATTAACAGTATCAACGGCAGTTCTACAGTTAAGCTGCAGGTTTTCACCGCTGACTTATCAACCCGACTACGGACCCTTTAAACCCAATAAATCCGGATAACGCTCGCCTCCTCCGTATTACCGCTGCTTCTGTCACGGATT
+
CCCCCGGGGGGGGGGGGCGGGGGFGGGGGGGGGGGGFGGGGGEEFGGGGGGGGGGGGGGGGGGGGGC@FFGGGGGGGGGGGGGGGGGGGGFGGCFGGGGFGGGGGDGFFGGGCEGGGGGFFGGGGGG@EFGGFFCFGFFFGGGGGGGGGGGDCC=EGFFFFGGGGGFGGGGGGGGC>DFCDFGGCFFFGCEGFGDGGGG+AFFFFAFFAFF=59AFEFFF9=:>2):A2595@BB@BB6A?EFF0?;@3;)1<((320;342>?@;2(8(8?0,,,(((-6<:B(3>?).-4)5.)4:9,,
@M04999:289:000000000-L3R54:1:1101:10860:5840 2:N:0:414
TCGACTACTGGGGTATCTAATCCTGTTTGCTCCCCACGCTTTCGCATCTCAGCGTCAGTATCTGTCCAGAAGGCCGCCTTCGCCACCGGTATTCCTCCACATCTCTACGCATTTCACCGCTACACGTGGAATTCTACCTTCCTCTACAATACTCCAGATAACCAGTTTTAAGTGCAATTCCCAGGTTGAGCCCGGGGCTTTCACACCTAACTTAATTATCCGCCTACATGCCCTTTACGCCCAGTCATTCCGATTAACGCTCGCACCCTCCGTATTACCGCGGCTGCTGGCACGGAGGT
+
CCCCCGGGGGGGGGGGGGGGGGGGGGGGGGGGGGGGGGGGGGGGGGGGGGGGGGGGGGGGGGGGGGGGGGGGGGGGGGGGGGGGGGGGGGGGGGGGGGGGGGGGGGGGGGGGGGGGGGGGGGGGGGGGGGGGGGGGGGGGGGGGGGGGGGGGGGGGGGGGGGGGGGGGGGFGGGGGFGFGGGGGGGGGGGGGGGGGGGGGFFFFFFFFFFFFFFFFFFA<=@=>=DDEEFFFFEDFEFFFB>?;(;EEEFFF;;;DFFFFBB9B>BFF63:B??0065<<>>>661:>D201>-4(((-
@M04999:289:000000000-L3R54:1:1101:27500:5880 2:N:0:414
CGCGACTACAGGGGTATCTAATCCTGTTTGCTCCCCACGCTTTCGCATCTCAGCGTCAGTATCTGTCCAGAAGGCCGCCTTCGCCACCGGTATTCCTCCACATCTCTACGCATTTCACCGCTACACGTGGAATTCTACCTTCCTCTACAATACTCCAGATAACCAGTTTTAAGTGCAATTCCCAGGTTGAGCCCGGGGCTTTCACACCTAACTTAATTATCCGCCTACATGCCCTTTACGCCCAGTCATTCCGATTAACGCTCGCACCCTACGTATTACCGCGGCTGCTGGCACGGAGTTT
+
CCCCCGGGGGGGGGGGGGGGGGGGGGGGGGGGGGGGGGGGGGGGGGGDGGGGGGGGGGGGGGGGGGGGGGGGGGGGGGGGGGGGGGGGGGGGGFGGGGGGGGGGGGCFGGGGGGGGGGGGGGGGGGGGGGGGGGGGGGGGGGGGGGGGGGGGGGGFGG8EGGGGGGGFGGGGGGGGFGFFFGGGGFGGGDFFGGGGGDGGFFAAFAFEFFFFFFFFFFFFFEFFFD?D;C)3=@FFFFF>@996;@EFFFFFFFFF:><020:4((-4?:(4::24:)4A?1(4969??FB?,416222:-
@M04999:289:000000000-L3R54:1:1101:20197:5917 2:N:0:414
GTCGAGACTACCAGGGTATCTAATCCTGTTTGCTCCCCACGCTTTCGCATCTCAGCGTCAGTATCTGTCCAGAAGGCCGCCTTCGCCACCGGTATTCCTCCACATCTCTACGCATTTCACCGCTACACGTGGAATTCTACCTTCCTCTACAATACTCTAGTTAACCAGTTTTAAGTGCAATTCCTAGGTTGAGCCCAGGGCTTTCACACCTAACTTAATTATCCGCCTACATGCCCTTTACGCCCAGTCATTCCGATTAACGCTCGCACCCTCCGTATTACCGCGGCTGCTGGCACGGAGT
+
CCCCCGGGGGGGGGECFGGGGFGGGGGGGGGGGGGGGGGGGGGGGGGGGGGGGGGGGGGGGGGGGGGGGGGGGGGGFGGGGGGGGGGGGGGGGGGGGFGGFCFFFGGGGGGGGGGGGFFGGGGGGGGGEG8?FDGGGGGGGGGGGFDFGGFFGFEFGGGGGFGGG??=EEFAFGGFFGFGGGGGGGGGFGCGGGFGGGGGEFFFFFFFFFFF@FFFB8FFFFEEFFAA>DEEFF:23BFAEF@F=;1;@F3<?C@F;D;CC26;DB922>??F6>,4<09BFF06((((42,(1,42636-
@M04999:289:000000000-L3R54:1:1101:27191:5939 2:N:0:414
ACGACTACAGGGGTATCTAATCCTGTTTGCTCCCCACGCTTTCGCCTCTCAGCGTCAGTATCTGTCCAGAAGGCCGCCTTCGCCACCGGTATTCCTCCACATCTCTACGCATTTCACCGCTACACGTGGAATTCTACCTTCCTCTACAATACTCCAGATAACCAGTTTTAAGTGCAATTCCCAGGTTGAGCCCGGGGCTTTCACACCTAACTTAATTATCCGCCTACATGCCCTTTACGCCCAGTCATTCCGATTAACGCTCGCACCCTCCGTATTACCGCGGCTGCTGGCACGGAGTT
+
CCCCCGGGGGGGGGGGGGGGGGGGGGGGGGGGGGDGGGGGGGGGG@FGGGGGGGGGGGGGGGG,EFGGGGGEGGGGGGGGDGGGGGGGGGGGGFGGGGGGGGGGGGGGGGGGGGGGGGGGGGGGGGGGGGGGFGGGGGGGGGGGGGGGGGGGGGGGGGGCGGGGGGGGGGGGGDDFFGFG?FGGGGGG8FGCFGGGDCGGFFFFFFEFFFFFFF@FFFAEF@B?FFFFFFFEF18EEFFFF@FF1=EFFE3;;@;?EEBFFFFFBFF61:?F<?BBADA69>BBF>FB?((,4:99;B0
@M04999:289:000000000-L3R54:1:1101:16276:6015 2:N:0:414
GCAAACCACCAGGGTATCTAATCCCAGTTGCTCTCCTAGCTTTCGTCTCTCAGTGTCAGTGTCGACCCAGCCGAGTGCTTTCGGCGTTGGTGTTCTTTCAGATCTCTACGCATCTCATCGCTCCACCGGAAATTCCCTATGCCCCTACCGTACTCCAGCTCGGTAGTTTCCACCAGCTCCTCAGGGGTGAGCCCTGGAATTTGACGGCGGTCTCAAAAAGCCACCTGCAGACGCTTTACGCCCAACTATTCCGGTTACCGCTTGAATCCCCCTCATTACCACGGCCGCTGCGACAGAGTT
+
--,,,,,6,B,,,,66C,,<F96E@,,6,6,CC,EFEGG?F@,;,C:FE,E6E@,;,<@6C;<,,6+@,FC<6C+,,:F,5C,+@7FGGGG,,8E<,9,,9,5A,A,A,,8@,+C9F,4,+,A:=<,@744CF,EFG9,,,,6A=?F?F>D8C=9,,,63,+++@0,2,2@FC8+,59*++3+4,@+@**,4,D,;***49B++15**:2(,;+:8)=A<48@1(,(,64>;091:6AFF:9(,((,.).66:(((()-(-7(2(,))42((((()6:<A).412(((-3(((-(,2(.)
@M04999:289:000000000-L3R54:1:1101:16268:6044 2:N:0:414
TGTGACTACCAGGGTATCTAATCCCATTTGCTCCCCTAGCTTTCGTCTCTCAGTGTCAGTGTCGGCCCAGCAGAGTGCTTTCGCCGTTGGTGTTCTTTCCGATCTCTACGCATTTCACCGCTCCACCGGAAATTCCCTCTGCCCCTACCGTACTCCAGCTTGGTAGTTTCCACCGCCTGTCCAGGGTTGAGCCCTGGGATTTGACGGCGGACTTAAAAAGCCACCTACAGACGCTTTACGCCCAATCATTCCGGATAACGCTTGCATCCTCTGTATTACCGCGGCTGCTGGCACAGAGTTG
+
CCCCCGGGGGGGGGGGGGGGGGGGGGGGGGGGGGGGGGGGGGGGGGGGGGGGGGGGGGGGGGGGGGGGGGGGGGGGGGGGGGGGGGGGGGGGGGGGGGGGGGEGGGGGGGGGGGGGGGGGGGGGGGGGGGGGGGGGGGGGGGGGGGGGGGGGGGGGGGGGGGGGGFGGGGGGGGGGFGFGGGGGGDGGGGGGGGGGGGGD>FFFFFFFFFFFFAFFFFFFFDFFFDFFE;9?BFDD?FFBBFFF?FBFFBBFFFFFFFFF>?BB?BA<07ABFF99499<?B>FF>;::??614(4:?9<)
@M04999:289:000000000-L3R54:1:1101:16598:6065 2:N:0:414
ACAGGACTACCAGGGTATCTAATCCCATTTGCTCCCCTAGCTTTCGTCTCTCAGTGTCAGTGTCGACCCAGCAGAGTGCTTTCGCCGTTGGTGTTCTTTCCGATCTCTACGCATTTCACCGCTCCACCGGAAATTCCCTCTGCCCCTACCGTACTCCAGCTTGGTAGTTTCCACCGCCTGTCCAGGGTTGAGCCCTGGGATTTGACGGCGGACTTAAAAAGCCACCTACAGACGCTTTACGCCCAATCATTCCGGATAACGCTTGCACCCGCTGTATTACCGCGGCTGCTTGCACAGAGTT
+
CCCCCGFGGGGGGGGGGGGGGCGGGFEGFEFGGGGGGGFGDGEGFGGGGGGGGGGGGGGFEFFGEEGCFGGDFFEG?5AF?FGGGG>:BCFGFFEGGGFFECGGGGGGGGGGDGGGFGGGGGEGGGGFFFGC7AEFGGGGGFFFE??EFGDDDEFG8?=EF8@@FDFFE:FC:FDCDGFG<CFFFF>:FG67ADCCC7>7CA4@A9A*)8599E*:>FFFF?8@D;;4;;@E;>(/8?2@<?13:BB()446)8(33:4469?B:1?).(((7;:4>2<B419949(4:)),4)4<(54).
@M04999:289:000000000-L3R54:1:1101:23672:6067 2:N:0:414
ATAATGACTACTCGGGTATCTAATCCTGTTCGCTACCCATGCTTTCGAACCTCAGCGTCAGTTACAGACCAGAGAGCCGCCTTCGCCACTGGTGTTCTTCCATATATCTACGCATTCCACCGCTACACATGGAGTTCCACTCTCCTCTTCTGCACTCAAGAAAAACAGTTTCAGCTGCACTTCCCCGGTTAAGCCGAGGGCTTTCACAGCTGACTTGTTCTCCCGCCTGCGTTCGCTTTACGCCCAATAAATCCGGACAACGCTTGCCACCTACGTATTACCGCGGCTGCTGGCACGTAGT
+
CCCCCGGGGGGGGGGGGGGGGGGGGGGGGGGGGGGGGGGGGGGGGGGGGGGGGGGGGGGGGFGGGGGGGGGGGGDGGGGGGGGGGGGGGGGGGGGGGGGGGGGGGGGGGGGGGGGCEFGGGGGGDGGGGGGGFGGGGGFGGGGGGGGGGGGGGGGGGGGGGGGGGGGGGDCFGGGGFGFGGGGCGFEGGGEGGGGGGGGGFFFFFFFFFFFFFFFFEFFFF<BDFFFFDFFFDFFFFFFFFFFFFFFDEFCFFFB9:B9<:>FF?:?BFF((8:0:?9>>>DBFFF>BF?FF:?02?B?B4
@M04999:289:000000000-L3R54:1:1101:3995:6074 2:N:0:414
GGACTACAGGGGTATCTAATCCCATTTGCTCCCCTAGCTTTCGTCTCTCAGTGTCAGTGTCGGCCCAGCAGAGTGCTTTCGCCGTTGGTGTTCTTTCCGATCTCTACGCATTTCACCGCTCCACCGGAAATTCCCTCTGCCCCTACCGTACTCCAGCTTGGTAGTTTCCACCGCCTGTCCAGGGTTGAGCCCTGGGATTTGACGGCGGACTTAAAAAGCCACCTACAGACGCTTTACGCCCAATCATTCCGGATAACGCTTGCATCCTCTGTATTACCGCGGCTGCTGGCACAGAGTTAGC
+
CCCCCGGGGGGGGGGGGGGGGGGGGGGGGGGGGGGGGGGGGGGGGGGGGGGGGGGGGGGGGGGGGGGGGGGGGGGGGGGGGGGGGGGGGGGGGGGGGGGGGGGGGGGGGGGGGGGGGGGGGGGGGGGGGGGGGGGGGGGGGGGGGGGGGGGGGGGGGGGGGGGGGGGGFFGGGGGGFGFGGGGGGGGGDGGFGGGGCFGFFFFFFFEFF;>8CFAFFFFFF@DF@;(=9@BFFFF92::>1:(,3):A9ABF:BBB<3;?(16364>>F2)6)4<)6<6;((93(3)4(1(.248:>A>>9
@M04999:289:000000000-L3R54:1:1101:24960:6085 2:N:0:414
TCGAGACTACCCGGGTATCTAATCCTGTTTGCTACCCACGCTTTCGAGCATGAACGTCAGTGTTATCCCAGGAGGCTGCCTTCGCCATCGGTATTCCTCCACATCTCTACGCATTTCACTGCTACACGTGGAATTCTACCTCCCTCTGACACACTCTAGTTTGACAGTTTCAAATGCACGTCCCAAGTTGAGCTCGGGGATTTCACATCTGACTTATCTAACCGTCTGCGCTCGCTTTACGCCCAGTAATTCCGATTAACGCTCGCACCCTACGTATTACCGCGGCTGCTGCCACGTAGTT
+
CCCCCDCFGF@FFCFFEGGGA@<@FG<FC9<F9@FFGGGCCGGGGGGGCEGGCE9EFCFFEDFEFGGACEGGGC7FGD@=E@FFGDGEC:FGF7FCGFEGGDGGGGDDFGGCFGEEGAEFABAGGEGGFGFCFFFGDCGGCF,CGFGFFGGGGG,=BEAEEA=DD9=2@8EGGFGGFD?DDFDE98=EEGG8FGGGGGGDA5AFFFFFCEE78A@B?F6EFEB=A99BF@@>F==@B9>FDFFF28@C??)<C332??EFF(3;BB013:B1?6424:ABA:6066>>?:B)432912366
@M04999:289:000000000-L3R54:1:1101:5048:6117 2:N:0:414
CGAGCGACTACTAGGGTATCTAATCCTGTTTGCTCCCCACGCTTTCGCATCTCAGCGTCAGTATCTGTCCAGAAGGCCGCCCTCGCCACCGGTATTCCTCCACATCTCTACGCATTTCACCGCTACACGTGGAATTCTACCTTCCTCTACAATACTCTAGTTAACCAGTTTTAAGTGCAATTCCTAGGTTGAGCCCAGGGCTTTCACACCTAACTTAATTATCCGCCTACATGCCCTTTACGCCCAGTCATTCCGATTAACGCTCGCACCCTCCGTATTACCGCGGCTGCTGGCACGGAGT
+
CCCCCGGGGGGGGGGGGGGGGGFFGGGGGGGGGGGGGGGGGGGGGGGGGGGGGGGGGGGGGGGGGGGGGGGGGGFFGGGGGGGGGGGGGGGGGGGGGGGGGGGGGGGGGGGGGGGGGGGGGGGGGGGGGGGGGGGGGGGGGGGGGGGGGGGGGGGGGGGGGGGGGGGGGGGGGGGGFGFGGGGGGFAFGGGGGGGGGGGGFFFFFFFFFFFFFFFFEFFFFFFFFFFFDFFFFFEFFFFFFFFFFF6/;AE?CFFDFFF?C;>::>FBFFF?FFFF::0<AF?F>B9;BFF0??FF?9>F2
@M04999:289:000000000-L3R54:1:1101:25906:6134 2:N:0:414
GGCAGACTACTGGGGTATCTAATCCTGTTCGCTACCCATGCTTTCGAGCCTCAGCGTCAGTAACAGACCAGAGAGCCGCCTTCGCCACTGGTGTTCTTCCATATATCTACGCATTTCACCGCTACACATGGAGTTCCACTCTCCTCTTCTGCACTCAAGTCTCTCAGTTTCCGATGCTCTTCCTCAGTTAAGCTGAGGGCTTTCACATTCAGACTTAAAAGACCGCCTGCGCTCCCTTTACGCCCAATAAATCCGGACAACGCTTGCCACCTACGTATTACCCCGGCTGCTGGCACGTAGT
+
CCCCCGGGGGGGGGGGGGGGGGGGGGGGGGGGGGGGGGGGGGGGGGGGGGGGGGGGGGGGGGGGGGGGGGGGGFGGGGGGGGGGGGGGGGGGGGGGGGGGGGGGGGGGGGGGGGGGGGGGGGGGGGGGGGGGGGGGGGGGGGGGGGGGGGGGGGCFBGGGGGGGGFEGFGGAECDEE?DFGGGGGCFGGGGFGFFGGFGGFFFFFF9FA@;*AAFFFFFEFFFFFFFFFFFFBF>>FFFFFFFFFFFFFF4?EFF@099?<9;???:2<<??0:::7A?<BA((--39B?:72(4?6<0(-
@M04999:289:000000000-L3R54:1:1101:23989:6146 2:N:0:414
GGACTACTCGGGTATCTAATCCTCTTTGCTCCCCACGCTTTCGCATCTCAGCGTCAGCACCTGTCCAGAAGGCCGCCTTCGCCACCGGTATTCCCCCACATCTCTACGCATTTCACCGCTACACGTGGACTTCTACCTTCCTCTACAATACTCCAGCTAACAAGTTTTAAGTGCAATTCCCAGGTTGAGCCCGGGCCTTTCACCCCTAACTAAATTATCCGCCTACATGCCCTTTACGCCCAGTCATCCCGATTTACGCTCGCACCCACCCTACTACCGCGGCTGCTGGCACCGCGTTCGC
+
--8,@<FFE,,+,+,;CC<,,;F-FFFFF,,,:6,8++BF<F@BFGEGFC<FF@@,6,,,;,,C@E<<9EF,@6+CF:FFB@,?FG:7C:F<EB,AF++B,A,C,,A?+4++5E,9A=>8:E,?48,@C,,7C;@EG94DGDG96AFG8==EGGGD8,,=D,,,3?,@DE,6@9CA+=BC7F6134@63,,+@***3*;>61B86@9?57>*)681>6@4:>2((72/.4;3;1;4;;?E>:1/4>C)/=(,64(643::?190,24(4?((,()-4(4>100(44)2(,(4(((-(((-(
@M04999:289:000000000-L3R54:1:1101:4046:6157 2:N:0:414
CTAGACTACTGGGGTATCTAATCCTGTTCGCTACCCATGCTTTCGAACCTCAGCGTCAGTTACAGACCAGAGAGCCGCCTTCGCCACTGGTGTTCTTCCATATATCTACGCATTCCACCGCTACACATGGAGTTCCACTCTCCTCTTCTGCACTCAAGAAAAACAGTTTCAGCTGCACTTCCCCGGTTAAGCCGAGGTCTTTCACAGCTGACTTGTTCCCCCGCCTGCGTCCGCTTTACGCCCAATAACTCCGGACAATGCCTCCCTCCTACTTATTACGGCGGCTGCTGGCACGTTGTTC
+
@C<,AF@FGFGGGCC;FFFCAFCFG<C,<CF@:CFCFF@CE9FECD@FGFFEGGGECFFCFCFF<C@EGGFFFEGGE7FG7FGGG@?FGCG<:CFFGGGCEDA9BFGEGGD:8CFFFGF@FECGGGG=<F,99@EGAF;F,@19AD98E==DFCGG8=FG8DC8D+=A=E8FGGDD?DF6DD8E+@?ECAAC@6E***35=<+?BFFF34*:A@F>B8+:F522@=B2(:(,(:0;0<C)6:9?063).;-:0((-10))().)4:(4:732).64)4:((4((493:)).41>BF(.(.)
@M04999:289:000000000-L3R54:1:1101:21238:6160 2:N:0:414
GACTACAGGGGTATCTAATCCCATTTGCTCCCCTAGCTTTCGTCTCTCAGTGTCAGTGTCGGCCCAGCAGGGTGCTTTCGCCGTTGGTGTTCTTTCCGATCTCTACGCATTTCACCGCTCCACCGGAAATTCCCTCTGCCCCTACCGTACTCCAGCTTGGTAGTTTCCACCGCCTGTCCAGGGTTGAGCCCTGGGATTTGACGGCGGACTTAAAAAGCCACCTACAGACGCTTTACGCCCAATCATTCCGGATCACGCTTGCATCCTCTGTATTACCGCGGCTGCTGGCACAGAGTTAGCC
+
CCCCCGGGGDFGGGGGGGGGGGGGGGGGGGGGGGGGGGGGGGGGGGGGGGGGGGGGGGGGGGGGGGGGGGGGGGGGGGGGGGGEGGGGGFGGGGGGGGDGGGGGGGGGGGGGGGGGGGGGGGGGGGGGGGGGGGGGGGGGGGGGGGGGGGGGGGGGGGGEGGGGGGGGGGGGGGGGFGFDGGGGGGGGGGGGGGGGGGFGFFDEE>DFF@E<3AFFDFFFFFFEFFFF?@FF?FAFBF9DF22742:AFFFFF(4??FFF1<<BF0?A<7BDAFFAA090469FF?F?F?<?(80.:<A2.
@M04999:289:000000000-L3R54:1:1101:14193:6277 2:N:0:414
CGACTACTAGGGTATCTAATCCTGTTCGCTCCCCACGCTTTCGCTCCTCAGCGTCAGTGACGGCCCAGAGACCTGCCTTCGCCATCGGTGTTCTTCCCGATATCTACACATTCCACCGTTACACCGGGAATTCCAGTCTCCCCTACCGCACTCCAGTCCGCCCGTACCCGGCGCCGATCCACCGTTAAGCGATGGACTTTCACACCAGACGCGACGAACCGCCTACGAGCTCTTTACGCCCAATAAATCCGGATAACGCTTGCACCCTACGTATTACCGCGGCTGCTGGCACGTAGTTAGC
+
CCCCCGGGGGGGGGGGGGGGGGGGGGGGGGGGGGGGGGGGGGGGGGGGGGGGGGGGGGGGGGGGGGGGGGGGGGGGGGGGGGGGGGGGGGGGGGGGFGGGGGGGGGGGGGGGGGGGGGGGGGGGGG@FGGGGGGGGGGGGGGGGGGGDGGGGGGGGGGGGGGGGGGGGGGGGGGGG5DFGGGGGGGEFGGGGGGGGGGGGFFFFFFFFFFFFFEFFFFFFFFFF?BF6?FFFFFFFFBFFFF6?7BFFFF>;BFFA>:>??BFD?BB?:<?F)63<BB09>>BFBB?35<0)33:BFAFB9
@M04999:289:000000000-L3R54:1:1101:24012:6282 2:N:0:414
TTGGAGACTACTAGGGTATCTAATCCCATTTGCTCCCCTAGCTTTCGTCTCTCAGTGTCAGTGTCGGCCCAGCAGAGTGCTTTCGCCGTTGGTGTTCTTTCCGATCTCTACGCATTTCACCGCTCCACCGGAAATTCCCTCTGCCCCTACCGTACTCCAGCTTGGTAGTTTCCACCGCCTGTCCAGGGTTGAGCCCTGGGATTTGACGGCGGACTTAAAAAGCCACCTACAGACGCTTTACGCCCAATCATTCCGGATAACGCTCGCACCCTCCGTATTCCCGCGGCTGCTGGCACGGAGT
+
CCCCCGGGGGGGGGGGGGGGGGGGGGGGGGGGGGGGGGGGGGGGGGGGGGGGGGGGGGGGGGGGGGGGGGGGGGGGGGGGGGGGGGGGGGGGGGGGGGGGGGGGGGGGGGGGGGGGGGGGGGGGGGGGGGGGGDGGGGGGGGGGGFGGGGGGGGGGGGDFGGGGGGFDGGGGGGGGFGFGGGGGGGGGDFGFGGGGGGGGFFFF8AFFFFFB>EBFFFFCFFFFDD=D@@;;4=FF??FFFF?BFFF::?F>FABF6:?AFB>(((((79?1?F6:63?)5?6>1363(,4)0:(4<B(3-
@M04999:289:000000000-L3R54:1:1101:13089:6284 2:N:0:414
TTTAGACTACACGGGTATCTAATCCTGTTCGCTACCCACGCTTTCGAGCCTCAGCGTCAGTTACTAGCCAGTCAGCCGCCTTCGCCACTGATGTTCTTCCATATACCTACGCATTTCACCGCTACACATGGAGTTCCACTGACCTCTCTCGCACTCAAGTCTTACAGTTTCTGATGCACGTCCATAGTTGAGCTTTGACCTTTCACATCATACTTATTAGCCCGCCTGCGCTCCCTTTCCGCCCAATAATTCCGGACCACGCTCGCCACCTACGTATTATCCCGGCTGCTGGCACGTAGTT
+
CCC8C@EFGGG,6CBFEDEFFAF<@CFFEGGGGGGCFD@+@:@FF7<,,@@F6C<F@F7@FFFGAFG?CGG@FFGGDC@FDCDFGGE=FF,A5F?FEA<FFF9FF,CBDB@CF@CAGCF,8B::F=FGFC8=E=EEEFFD,6@DFGEF94+68=EG8D,6EC8,;6,2@A=:E8+@FDFGGFD+@D8CA,,,,@988;89BC>AFA6+:>***343=>9?*>5:=42@B=@@(5B(43*;/;,2;1:.7<?5?(((.(,/69423;B6?FB>?((.-59))))-((43:))(((,(.((,)
@M04999:289:000000000-L3R54:1:1101:21540:6311 2:N:0:414
GGAGACTACTAGGGTATCTAATCCTGTTTGCTCCCCACGCTTTCGCATCTCAGCGTCAGTATCTGTCCAGAAGGCCGCCTTCGCCACCGGTATTCCTCCACATCTCTACGCATTTCACCGCTACACGTGGAATTCTACCTTCCTCTACAATACTCCAGATAACCAGTTTTAAGTGCAATTCCCAGGTTGAGCCCGGGGCTTTCACACCTAACTTAATTATCCGCCTACATGCCCTTTACGCCCAGTCATTCCGATTAACGCTCGCACCCTCCGTATTACCGCGGCTGCTGGCACGGAGTT
+
CCCCCGGGGGGGGGGGGGGGGGGGGGGGGGGGGGGGGGGGGGGGGGGGGGGGGGGGGGGGGGGGGGGGGGGGGGGGGGGGGGGGGGGGGGGGGGGGGGGGGGGGGGGGGGGGGGGGGGGGGGGGGGGGGGGGGGGGGGGGGGGGGGGGGGGGGGGGGFGFGGGGFGGGGGFGGGGGFGFGGGGGGFGGGGGGGGGGGGGGFFFFFFFFFFFFFFFAEFFFFEDBD@5@BF?EBBFFFEE5?@BF;;<3?<EFF;DD?CC<BFF>>BFFFF::>:1?F9<B323;;>6<F7(:?B(1(4:?
@M04999:289:000000000-L3R54:1:1101:8437:6360 2:N:0:414
CGACTACTCGGGTATCTAATCCTGTTCGCTCCCCACGCTTTCGCTCCTCAGCGTCAGTGACGGCCCAGAGACCTGCCTTCGCCATCGGTGTTCTTCCCGATATCTACACATTCCACCGTTACACCGGGAATTCCAGTCTCCCCTACCGCACTCCAGTCCGCCCGTACCCGGCGCCGATCCACCGTTAAGCGATGGACTTTCACACCAGACGCGACGGACCGCCTACGAGCCCTTTACGCCCAATAAATCCGGATAACGCTTGCACCCTACGTATTACCGAGGCTGCTGGCACGTAGTTATC
+
CCCBCGGGGGDGGGGGGGGGGDGGGGGGDGGGGDGEGGGGGGGGGGGGGGCFGGGGGGGGGGGGGGDG,CCFGG<FGGGGGG=CGGGCFEGGF9FFGGGGGEEGGGGGFGGGGGGGGGEECGGGFGGG7FGDFGDF;EDEC?EGFE?EGEEGGGGCDCFEG>GGGGGGGGGG>9CC;D?CDGGDFEEEFG=C*;E5>FFF6+;=A>54(:(33DFFBFFF3;>3?B?0(((-2:?DBF059:(,3))4)4(43-89?6;06??F2:??:BB435>ABB6((,46082?(3(5?,,.45<))
@M04999:289:000000000-L3R54:1:1101:25528:6379 2:N:0:414
TCATAGACTACACGGGTATCTAATCCTGTTTGCTACCCACGCTTTCGAGCATGAACGTCAGTGTTATCCCAGGAGGCTGCCTTCGCCATCGGTATTCCTCCACATCTCTACGCATTTCACTGCTACACGTGGAATTCTACCTCCCTCTGACACACTCTAGTTAGACAGTTTCAAATGCACGTCCCAAGTTGAGCTCGGGGATTTCACATCTGACTTATCTAACCGTCTGCGCTCGCTTTACGCCCAGTAATTCCGATTAACGCTCGCACCCTACGTATTACCGCGGCTGCTGGCACGTAGT
+
CCCCCGGGGGGGGGECFEGGGGFFDEGFGGGGGGGGGFEFGGG@<FGGFGGGGGGGGGGGGGGGGGGGEGGFGGGGGGGGGGGGGGGGGFGEGG@FFGDFGGGEFFCGGGEFGGGGGGCGGGG9CGGGGGDGCGGGGGFGGGGGGGGGGGDC2@C@GGGGCFFCG+3=EGEFGGGGFGFGGGG6CGGGAGGGGGGGGGGDFFAFFFFFFFFFFFFFFFF5BAEFFFFBFFFFFFBFFFDFFD;B;<<@EFE???EF@D;)6;9;?F09>F?:2:?<2<BAFBFFB9BF><27>B14:0::(
@M04999:289:000000000-L3R54:1:1101:10803:6406 2:N:0:414
GACTACTAGGGTATCTAATCCTGTTTGCTCCCCATGCTTTCGCACCTCAGCGTCAGTATTAGGCCAGAAGGCTGCCTTCGCCATCGGTATTCCTCCAGATCTCTACGCATTTCACCGCTACACCTGGAATTCTACCTTCCTCTCCTATACTCTAGCTAACCAGTATCGTATGCAATTCCCAAGTTGAGCTCGGGGATTTCACATCCGACTTAATTAGCCGCCTACGCGCGCTTTACGCCCAGTAATTCCGATTAACGCTTGCACCCTCTGTATTACCGCGGCTGCTGGCACGGAGTTAGCC
+
CCCCCGGGGGGGGGGGGGGGGGGGGGGGGGGGGGGGGGGGGGGGGGGGGGGGGGGGGGGGGGGGGG@FGGGGGGGGGGGGGGGGGGGGGGGGGGGGGGFGGGGGGGGGGGGGGGGGGGGGGGGGGGGGGGFGGGGGGGGGFGGGGGGGGGGGGGGGGGGGGFGGGGGGGGGGGFFGFGFGFG6DFFEGGED>ECEDGGGGFCFFFFFFFFFFFFFF@FFBFAF==AB>>>9BFF<C?F@FDFECEEECEE;D?FEE6;BFFFBBF:?BFF4>AAAFAFF06;FF?)3(2?F:;;6B79AF:
@M04999:289:000000000-L3R54:1:1101:3679:6428 2:N:0:414
CGACTACTAGGGTATCTAATCCTGTTTGCTCCCCACGCTTTCGCATCTCAGCGTCAGTATCTGTCCAGAAGGCCGCCTTCGCCACCGGTATTCCTCCACATCTCTACGCATTTCACCGCTACACGTGGAATTCTACCTTCCTCTACAATACTCCAGATAACCAGTTTTAAGTGCAATTCCCAGGTTGAGCCCGGGGCTTTCACACCTAACTTAATTATCCGCCTACATGCCCTTTACGCCCAGTCATTCCGATTAACGCTCGCACCCTCCGTATTACCGCGGCTGCTGGCACGGAGTTAGC
+
CCCCCGGGGGGGGGGGGGGGGGGGGGGGGGGGGGGGGGGGGGGGGGGGGGGGGGGGGGGGGGGGGGGGGGGGGGGGGGGGGGGGGGGGGGGGGGGGGGGGGGGGGGGGGGGGGGGGGGGGGGGGGGGGGGGGGGGGGGGGGGGGGGGGGFGGGGGGGGGGFGGGGGFGGGGGGGGGFGFGGGGGGGGGGGCGEGEDGGGGFFFFFFFFFFFFFFFFFFFFFBFFFFFFFBE:EFFFFFFB><DFF@CEEFF@F0;CEF>;?11(49?F<2><0:>AB<BF;69102>F???)4(498:24.
@M04999:289:000000000-L3R54:1:1101:24106:6554 2:N:0:414
TAGACTACAAGGGTATCTAATCCTGTTCGCTCCCCACGCTTTCGTCCATCAGCGTCAATCGGTATTTAGTAACCTGCCTTCGCAATCGGGGTTCTGTGTAATATCTATGCATTTCACCGCTACACTACACATTCCAGCTACTTCAATACTATTCAAGATTAACAGTATCAACGGCAGTTCTACAGTTAAGCTGCAGGTTTTCACCGCTGACTTATCAACCCGCCTACGGACCCTTTAAACCCAATAAATCCGGATAACGCTAGCATCCTCCGTATTACCGCGGCTGCTGGCCCGGAGTT
+
CCCCCGGGGGGGGGGGGGGGGGGGGGGGGGGGGGGGGGGGGGGGGGGGGGGGGGGGGGGGGGGGGGGGGGGGGGGGGGGGGGGGGGGGGGGGGGGGGGGGGGGGGGGGGGGGFFDGGGGGGGGGGGGGGGGGDFAFGGGGGGGGGGFGGGGGGGGGGGGGGGGGFGGGGGGGGGDEEFFGCFGGGGGGGGGGCDGGGGGGFFFFFFEFBFFFFFFFEFFFFFFFFFF@FFFFFF=EFFFFFFF;@FFC?F@B;7;@@<2(/(,./6)4))292(42<F<0(49139:?BF(((49B41:
@M04999:289:000000000-L3R54:1:1101:21329:6576 2:N:0:414
TGTCCGACTACCGGGGTATCTAATCCTGTTTGCTCCCCACGCTTTCGCATCTCAGCGTCAGTATCTGTCCAGAAGGCCGCCTTCGCCACCGGTATTCCTCCACATCTCTACGCATTTCACCGCTACACGTGGAATTCTACCTTCCTCTACAATACTCCGGATAACCAGTTTTAAGTGCAATTCCTAGGTTGAGCCCGGGGCTTTCACACCTAACTTAATTATCCGTCTACATGCCCTTTACGCCCAGTCATTCCGATTAACGCTCGCACCCTCCGTATTACCGCGGCTGCTGGCACGGAGT
+
CCCCCGGGGGGGGGGGGGGGGGGGGGGGGGGGGGGGGGGGGGGGGGGGGGGGGGGGGGGGGGGGGGGGGGGGGGGGGGGGGGGGGGGGGGGGGGGGGGGGGGGGGGGGGGGGGGGGGGGGGDGGGGGGGGGGGGGGGGGGGGGGGGGGGGGGGGGGGGGGGGGGGGGGGGGGGGGGFGFGGFGGGCFFFGFGDFGGGGGGE:FFFFFFFF2(>AFFFFFFFFFFF@FD@CEEEFF1=;EFFDFF91?7?92:9<>66??DFF9?1,7(9614:<>B?:?AFF?6199;>FFF2<()39>93
@M04999:289:000000000-L3R54:1:1101:4865:6607 2:N:0:414
CCTGACTACTGGGGTATCTAATCCTGTTTGCTCCCCACGCTTTCGCATCTCAGCGTCAGTATCTGTCCAGAAGGCCGCCTTCGCCACCGGTATTCCTCCACATCTCTACGCATTTCACCGCTACACGTGGAATTCTACCTTCCTCTACAATACTCCAGATAACCAGTTTTAAGTGCAATTCCCAGGTTGAGCCCGGGGCTTTCACACCTAACTTAATTATCCGCCTACATGCCCTTTACGCCCAGTCATTCCGATTAACGCTCGCACCCTCCGTATTACCGCGGCTGCTGGCACGGCGTT
+
CCCCCGGGGGGGGGGGGGGGGGGFEGGGGGGGGGGGGGGGGGGGGGGCFGGGGGGGGEGGGGGGGFGGGGAFGGGGGGGGEFGGGGGGGC@FFGGGGGGGGFGGFGGFGFEEGCFGGGFGGGGGEF=F<?:FFFGGGFGGGGGGGGGFGGGGGFGGGGGGGGGGGGGACDEFGGGGFGFGGG6DFGGCD?EGFGCDGCGDFAFFFFFFFF@FFFFFFFF4FEFFF22:>ECFFF;@FCEFF>>DF33;7CEFEFFFFF>0(4(336621--(4:B(5AA2(-2-262(43>:?219(49(
@M04999:289:000000000-L3R54:1:1101:10350:6614 2:N:0:414
GACTACAGGGGTATCTAATCCTGTTTGCTCCCCACGCTTTCGCATCTCAGCGTCAGTATCTGTCCAGAAGGCCGCCTTCGCCACCGGTATTCCTCCACATCTCTACGCATTTCACCGCTACACGTGGAATTCTACCTTCCTCTACAATACTCCAGATAACCAGTTTTAAGTGCAATTCCCAGGTTGAGCCCGGGGCTTTCACACCTAACTTAATTATCCGCCTACATGCCCTTTACGCCCAGTCATTCCGATTAACGCTCACACCCTCCGTATTACCGCGGCTGCTGGCACGGAGTTGGCC
+
CCCCCGGGGGGGGGGGGGGGGGGGGGGGGGGGGGGGGGGGGGGGGGGGGGGGGGGGGGGGGGGGGGGGGGGGGGGGGGGGGGGGGGEGGGGGGGGGGGGGGFFGGFGGGGGGGGGGGGGGGGGGGGGGGGGGGGGGGGGGGGGGGGGGGGGGGGFEGGGGGGGGGGGGGGGGFGGGFGFGGG?EFDGGGGFGGDGGDGGGFFFFFFFFDFFBFFFFFFF@F=@9@BFF3BBEFFFFFF9B@;@EFFEFF;;;@;EF@0,326::626?F>-,(8<A),9>9B>>6324(4439(461)(..
@M04999:289:000000000-L3R54:1:1101:14972:6646 2:N:0:414
CTTGACTACAGGGGTATCTAATCCTGTTTGCTCCCCACGCTTTCGCATCTCAGCGTCAGTATCTGTCCAGAAGGCCGCCTTCGCCACTGGTGTTCTTCCATATATCTACGCATTCCACCGCTACACATTGAGTTCCACTCTCCTCTTCTGCACTCAAGAAAAACAGTTTCAGCTGCACTTCCCCGGTTAAGCCGAGGGCTTTCACAGCTGACTTGTTCTCCCGCCTGCGTTCGCTTTACGCCCAATAAATCCGGACAACGCTTGCCACCTACGTATTACCGCGTCTGCTGGCACGTAGTTT
+
ACCCBEECECDEGGECFD@EFGGGFGEFGCEDEFGGGGGGGGGFFE@BFF@FFGGGGEEGCECFCF<FFECGGFGGEGGEGCFGG@FDDEFAEFCEC?FEFFFCA@F<=,C?BGF9<EFCEE>F9=,A,CEEEFEF,=DG=FFFGGFGG6,=FGGCGGA8@8,@FGGGGGFFGFGGFFFGGGGFGDGGDCCGF@@DDGDFFFFFFF4A=6>D@F8BAF>CFD@FFFBFFFF@(6?FFEFEFFFF8:)7.<EF>6039:?>>::8?B25:?336??D?FFF?F>((44BFB>:()8?<6(.)
@M04999:289:000000000-L3R54:1:1101:4737:6680 2:N:0:414
AGACTACAGGGGTATCTAATCCTGTTCGCTACCCATGCTTTCGAACCTCAGCGTCAGTTACAGACCAGAGAGCCGCCTTCGCCACTGGTGTTCTTCCATATATCTACGCATTCCACCGCTACACATGGAGTTCCACTCTCCTCTTCTGCACTCAAGAAAAACAGTTTCAGCTGCACTTCCCCGGTTAAGCCGAGGGCTTTCACAGCTGACTTGTTCTCCCGCCTGCGTTCGCTTTACGCCCAATAAATCCGGACAACGCTTGCCACCTACGTATTACCGCGGCTGCTGGCACGTAGTTAGC
+
CCCCCGGGGGGGGGGGGGGGGGGGGGGGGGGGGGGGGGGGGGGGGGGGGGGGGFGGGGGGGGGGGGGGGGGGGGGGGGGGGGGGGGGGGGGGGGGGGGGGGGGGGGGGGGGGGGGGFGGGGGGGGGGGGGGGGGGGGGGGGGGGGGGGGGGGGGGGGGGGGGGGGGGGGGGGGGGGFGFGGGGGGGGGGGGGGGGGGGGFFFFFFFFFEFFCFFFFCFFFFFFFBDFFFFFFFFFFFFFFFFFFFFFFFFFFBB>B<BB<:FFFFB177?BFFDFFF<?>B>>>F?:>??FFF0:::BFFA
@M04999:289:000000000-L3R54:1:1101:23843:6696 2:N:0:414
TTGGACTACCAGGGTATCTAATCCTGTTTGCTACCCACGCTTTCGAACCTCAGCGTCAGTTACAGACCAGAGAGCCGCCTTCGCCACTGGTGTTCTTCCATATATCTACGCATTCCACCGCTACACATGGAGTTCCACTCTCCTCTTCTGCACTCAAGAAAAACAGTTTCAGCTGCACTTCCCCGGTTAAGCCGAGGGCTTTCACAGCTGACTTGTTCTCCCGCCTGCGTTCGCTTTACGCCCAATAAATCCGGACAACGCTTGCCACCTACGTATTACCGCGGCTGCTGGCACGTAGTT
+
CCCCCGGGGGGGGGGGGGGGGGGGGGGGGGGGGGGGGGGGGGGGGGFGGGGGGGGGGGGGGGGGGGGGGGGGGGGGGGGGGGGGGGGGGGGGGGGGGGGGGGGGGGGGGGGGGGGGGGGGGGGGGGGGGGGGGGGGGGGGGGGGGGGGGGGGGGGGGGGGGGFGGGGGGGGGGGGGFGFGGGGGGGGGGFGGGGGGDGDGFFFFFFFFFFFFFFFFFFFFFDBFFFFFFF;DFFFFFFFFFFFFFFFFFFCFFF:>;BFFFFFFFFFF?BFFFF?AFFFF<FFF>01?FF?<:D<F:<B<
@M04999:289:000000000-L3R54:1:1101:12708:6698 2:N:0:414
CAATGACTACACGGGTATCTAATCCCATTCGCTCCCCTAGCTTTCGTCTCTCAGTGTCAGTGTCGGCCCAGCAGAGTGCTTTCGCCGTTGGTGTTCTTTCCGATCTCTACGCATTTCACCGCTCCACCGGAAATTCCCTCTGCCCCTACCGTACTCCAGCTTGGTAGTTTCCACCGCCTGTCCAGGGTTGAGCCCTGGGATTTGACGGCAGACTTAAAAAGCCACCTACAGACGCTTTACGCCCAATCATTCCGGATAACGCTTGCATCCTCTGTATTACCGCGGCTGCTGGCACAGAGTT
+
CCCCCGGGGGGGGGGGGGGGGGGGGGGGGGGGGGGGGGGFGGGGGGGGGGGGGGGGGGGGGGGGGGGGGGGFGGGGFGGGGGGGGGGGGGGGGGGGGGGGGGGGGGGGGGGGGGGGGGGGGGGGGGGGGDGGGGGGGGGGGGGGGGGGGGGGGGGGGGGGGGGCG?FGGGGGGGGGFGFGGGGGGG5FFDFFGFGGGGGG6FFFFCD4@BB2BFFFFFFE>D@;DFF@EE;EDFF;DFFFF?B0<<?FFFF<A?90::AFFF?F:??<A??ABF4<AFFFB:>F>>BB6:B0(4444((-.
@M04999:289:000000000-L3R54:1:1101:23382:6711 2:N:0:414
CTCGACTACACGGGTATCTAATCCTGTTTGCTCCCCACGCTTTCGCATCTCAGCGTCAGTATCTGTCCAGAAGGCCGCCTTCGCCACCGGTATTCCTCCACATCTCTACGCATTTCACCGCTACACGTGGAATTCTACCTTCCTCTACAATACTCCAGATAACCAGTTTTAAGTGCAATTCCCAGGTTGAGCCCGGGGCTTTCACACCTAACTTAATTATCCGCCTACATGCCCTTTACGCCCAGTCATTCCGATTAACGCTCGCACCCTCCGTATTACCGCGGCTGCTGGCACGGAGTTT
+
CCCCCGGGGGGGGGGGGGGGGGGGGGGGGGGGGGGGGGGGGGGGGGGGGGGGGGGGGGGGGGGGGGGGGGGGGGGGGGGGGGGGGGGGGGGGGGGGGGGGGGGGGGGGGGGGGGGGGGGGGGGGGGGGGGGGGGGGGGGGGGGGGGGGGGGGGGGGGGGGGGGGGGGGGGGGGGGGFGFGGGGGGGGGGGGGGGGGGGGGFFFFFFFFFFFFFFFACFFFFFFDFFFDEFFF@FEFFFFEF@FFFFFEEFFFFFFFFFFFFFFFFFFFFFBFB?BBFFFBF>FFF>>FF?BFFF?>496?)
@M04999:289:000000000-L3R54:1:1101:25051:6732 2:N:0:414
AGACTACTAGGGTATCTAATCCTGTTCGCTACCCATGCTTTCGAACCTCAGCGTCAGTTACAGACCAGAGAGCCGCCTTCGCCACTGGTGTTCTTCCATATATCCACGCATTCCACCGCTACACATGGAGTTCCACTCTCCTCTTCTGCACTCAAGAAAAACAGTTTCAGCTGCACTTCCCCGGTTAAGCCGAGGGCTTTCACATCTGACTTGTTCTCCCGCCTGCGTTCGCTTTACGCCCAATAAATCCGGACAACGCTTGCCACCTACTTATTACCGCGGCTGCTGGCACGTAGTTAGC
+
C<CCCEFA@FGGGGGGGCFFFFGCFECFDEFECFFFEGFGFGFFG@CFCFGGGFGGGFFGGACAFFGGGGFGGGEGG:F=4@?B:@=FDEFFEEAFGGG<EF9<,9A==CFFA9EEG>FEEGGGGGGGGGFFGGDF,>ECF98DFDGGGCG8=,DFD@DFGGFFGGDF=FGGFGGGFGFGG?C=EE+EDFGCGDGGGGGG<BCF+*+=E=6ABFF899B2)>52/72//5;13?;4>0;EFF@@EE)9)61076(3(((-422:<?F0:B)).-<24<:>906(1:43(47)147(-)-54
@M04999:289:000000000-L3R54:1:1101:5580:6740 2:N:0:414
ATGTGGACTACCAGGGTATCTAATCCTGTTCGCTCCCCACGCTTTCGTCCATCAGCGTCAATCGGTATTTAGTAACCTGCCTTCGCAATCGGGGTTCTGTGTAATATCTATGCATTTCACCGCTACACTACACATTCCAGCTACTTCAATACTATTCAAGATTAACAGTATCAACGGCAGTTCTACAGTTAAGCTGCAGGTTTTCACCGCTGACTTATCAACCCGCCTACGGACCCTTTAAACCCAATAAATCCGGATAACGCTCGCATCCTCCGTATTACCGCGGCTGCTGGCACGGAGT
+
CCCCCGGGGGFGGGGGGGGGGGGGGGGGGGGGGGGGGGGGGGGGGGGGGGGGGFGGGGGGGGGGGGGGGGGGGGGGGGGGGGGGGGGGGGGGGGGGGGGGGGGGGGGGGGGGGGGGGGGGGGGGGGGGGGGGGGGGGGGGGGGGGGGGGGGGGGGGFGGGGGGFGGFGGGGGGGGGF>EGGGGFGGGGGGGGGGGGGGC?AF??FFFFFFFFFFFFFFFE6=DDAFFFFFFFFFB@FFFFFFFFFFFFFFEFFEBF<;DAEDBFFFFF:BBFFF9?B:?BFFFFF>>F>BFBB?<?<>BF0
@M04999:289:000000000-L3R54:1:1101:26996:6753 2:N:0:414
CGAGACTACCCGGGTATCTAATCCCATTTGCTCCCCTAGCTTTCGTCTCTCAGTGTCAGTGTCGGCCCAGCAGAGTGCTTTCGCCGTTGGTGTTCTTTCCGATCTCTACGCATTTCACCGCTCCACCGGAAATTCCCTCTGCCCCTACCGTACTCCAGCTTGGTAGTTTCCACCGCCTGTCCAGGGTTGAGCCCTGGGATTTGACGGCGGACTTAAAAAGCCACCTACAGACGCTTTACGCCCAATCATTCCGGATAACGCTTGCATCCTCTGTATTACCGCGGCTGCTGGCACCGAGTTT
+
CC@CCGGGGGGGGGGDGGGGGGGGGGGGGGGGGGGGGGGGGGGGGGGGGGGGGGGGGGGGGGGGDEGGGGGGGGGGGGGGGGGGGGGGGGGGGGGGGGGGGFGGFGGGGGGGGGGGGGGGGGGGGGGGGGGGGGGGGGGGGGEGGGGGGGGGGGGGGGGGGGGGGGGGGGGGGGGGFGFGGGGGGGGD*7,@CFGGGF4FF9++:@EFB9>BBFFFEFF?F@DFFFFFFFFD>FBFF44B?>FF:27>25>BFFFF?ADFFF?B?7A93)8AFAAFFBF<:91>6(4?DB>B0)(-((,,)
@M04999:289:000000000-L3R54:1:1101:5446:6764 2:N:0:414
ACACTGACTACACGGGTATCTAATCCTGTTTGCTCCCCACGCTTTCGCATCTCAGCGTCAGTATCTGTCCAGAAGGCCGCCTTCGCCACCGGTATTCCTCCACATCTCTACGCATTTCACCGCTACACGTGGAATTCTACCTTCCTCTACAATACTCCAGATAACCAGTTTTAAGTGCAATTCCCAGGTTGAGCCCGGGGCTTTCACACCTAACTTAATTATCCGCCTACATGCCCATTACGCCCAGTCATTCCGATTAACGCTCGCACCCTCCGTGTTACCGCGGCTGCTGGCACGGAGT
+
CCCCCGGGGGGGGGGDGGGGGGGGGGGGGGGGGGGGGGGGGGGGGGGGGEEGGGGGGGGGGGGGGGGGGGGGGGGGFGGGGGGCFGGGGGGGG7FGGGGGGGGGGGGFFGGGGGGGGGGG9EGGCGGGGGGCFGGGFFGGGGGGGGGFFGGGGCCEGGGGGGFFGGGGGGGGGGGGFGFGGGGG9AC:CFGGFGGGGGG5?DFFFFFFFFFFFFFFFFFFFFEFDF@F>B@?E3;@FFFFFFDFBD<;EFFEEE@(8;2A9:>??>BB>BFFFFFF041<A<(4((9>1?:B0:,4-7023
@M04999:289:000000000-L3R54:1:1101:17033:6809 2:N:0:414
GGGTCTACTGGGGTATCTAATCCCATTTGCTCCCCTAGCTTTCGTCTCTCAGTGTCAGTGTCGGCCCAGCAGAGTGCTTTCGCCGTTGGTGTTCTTTCCGATCTCTACGCATTTCACCGCTCCACCGGTAATTCCCTCTGCCCCTACCGTACTCCAGCTTGGTAGTTTCCACCGCCTGTCCAGGGTTGAGCCCTGGGATTTGACGGCGGCCTTAAAAAGCCACCTACAGACGCTTTACTCCCAATCATTCCGGATAACGCTTGCATCCTCTGTCTTACCGCGTCTGCTTGCACTGAGTT
+
-@6,6CE<F<,E:F@@EFAEFAFGC,CFF9CEF?FF@CFFFFE:FEAFGG9C<FGG<AFCFFG7FCE@CEEE8FFEFFFGGE78FCFCFF7BCEFFFGDCEEGFGCCF:FFC?CFGDFCE:8FE8FC@+8=EA>EEGGF8FFGGFCFGCEGGGGD,DECFC6F,;D:@E8FCD>CGF?CGD=2,BDD+,@DFCFCC5D*9A@A>A*95((.:4*;67A)2055=D;F1);;07(,854)18<:(.88<9<24((42<2(3::(37447)54)6)625)((43(-41<<2<?)8)()..4
@M04999:289:000000000-L3R54:1:1101:25856:6821 2:N:0:414
CGTGGACTACTGGGGTATCTAATCCTGTTTGCTCCCCACGCTTTCGCATCTCAGCGTCAGTATCTGTCCAGAAGGCCGCCTTCGCCACCGGTATTCCTCCACATCTCTACGCATTTCACCGCTACACGTGGAATTCTACCTTCCTCTACAATACTCCAGATAACCAGTTTTAAGTGCAGTTCCCAGGTTGAGCCCGGGGCTTTCACACCTAACTTAATTATCCGCCTACATGCCCTTTACGCCCAGTCATTCCGATTAACGCTCGCACCCTCCGTATTACCGCGGCTGCTGGCACGGGGTT
+
CCCCCGGGGGGGGGGGGGGGGGGGGGGGGGGGGGGGGGGGGGGGGGGGGGGGGGGGGGGGGGGGGGGGGGGGGGGGGGGGGGGGGGGGGGGGGGGGGGGGGGGGGGGGGGGGGGGGGGGGGGGGGGGGGGGGGGGGGGGGGGGGGGGGGGGGGGGGGGGGGGGGGGGGGGGGGGGGFGFGGGGGGFGGGGGGGGGGGDGDBFFFFFFFFFEFDFFFFFF?FCEFFFDDFF?*;@FF@@FFFFB96@FE9EFFFE02;;331(4?>F>>FFFF?0::?BF>9<>BF;9(4822::280(((-
@M04999:289:000000000-L3R54:1:1101:14035:6822 2:N:0:414
GACTACTCGGGTATCTAATCCTGTTTGCTCCCCACGCTTTCGCATCTCAGCGTCAGTATCTGTCCAGAAGGCCGCCTTCGCCACCGGTATTCCTCCACATCTCTACGCATCTCACCGCTACACGTGGAATTCTACCTTCCTCTACAATACTCTAGTTAACCAGTTTTAAGTGCAATTCCTAGGTTGAGCCCAGGGCTTTCACACCTAACTTAATTATCCGCCTACATGCCCTTTACGCCCAGTCATTCCGATTAACGCTCGCACCCTCCGTATTACCGCGGCTGCTGGCACGGGGTTAGCC
+
ACCCCGGDFGGGGGGGGGGGGGGGFFGGGGGGGGGGGGEGGGGGGGGGGGGGGGGGGCFGGGGFGGFGDGFGGGGGGGGGGGGGGGGGEGGGGGGGGGGGGGGGGGGGGGGGGGGGGGGGGGGGGFEGGGGGGGGGGGGGGGGGGGGGGGGGGGGGGFCGGFFFFFEGGGGGGGGGFGFGDFCFGFGFGGGGG+@DGGGGFFFFBFAFCFFFFFCFEFF9F>FABEFFF==BBFFC=@BD@BFFFEFEF11(3?)92101:>FF(408B626?FFFB:;>6>1,:323::<B(((--2:43
@M04999:289:000000000-L3R54:1:1101:6040:6828 2:N:0:414
TTGACTACACGGGTATCTAATCCCATTTGCTCCCCTAGCTTTCGTCTCTCAGTGTCAGTGTCGGCCCAGCAGAGTGCTTTCGCCGTTGGTGTTCTTTCCGATCTCTACGCATTTCACCGCTCCACCGGAAATTCCCTCTGCCCCTACCGTACTCCAGCTTGGTAGTTTCCACCGCCTGTCCAGGGTTGAGCCCTGGGATTTGACGGCGGACTTAAAAAGCCACCTACAGACGCTTTACGCCCAATCATTCCGTATAACGCTTGCATCCTCTGTATTACCGCGGCTTCTGGCACATAGTT
+
CCCCCGGGGGGGGGGGGGGGGGDFFGGGGGGGGGGGGGGGGFE@CCEAFEDEFGFFFFGGGGGGGGGGGFCCFGGGGGGGGGGGGGGG8CFGEGGGGGGGD7C,ACAEFCECFGCFGFEGGGGGGGEGEGEG;DGFEEFGGGGCFGGFEFFEFGGD8DDDF6EE;DFDEAFG@CC:5C?F?FFFGGG>6CFGGDFGC7CFFF>8A99)-129;FFFE=>=)3;=;(43@C029??:)-,5;3<0:BBA<>2>)(.82<:>????<<<723<?9A2).<)-(-,41(3><)).8())).6
@M04999:289:000000000-L3R54:1:1101:21664:6831 2:N:0:414
GGGACTACTGGGGTATCTAATCCTGTTTGCTCCCCATGCTTTCGCACCTCAGCGTCAGTATTAGGCCAGAAGGCTGCCTTCGCCATCGGTATTCCTCCAGATCTCTACGCATTTCACCGCTACACCTGGAATTCTACCTTCCTCTCCTATACTCTAGCTAACCAGTATCGTATGCAATTCCCAAGTTGAGCTCGGGGATTTCACATCCGACTTAATTAGCCGCCTACGCGCGCTTTACGCCCAGTAATTCCGATTAACGCTTGCACCCTCTGTATTACCGCGGCTGCTGGCACAGAGTT
+
CCCCCGGGGCFGGGGGGGGGGGGGGGGGGGGGGGGGGGGGGGGGGGGGGGGGGGGGGGGGGGGGGGGGGGGGGGGGGGGGGGGGGGGGGGGGGGGGGGFGGGGGGGGGGGGGGGGGGGGGGGGGGGGGGGGGGGGGGGGGGGGGGGGFFGFGGGGGGGG,DGGGGGFGGDGDG8F8DGFGFGGG?GGFFGGDGEGDDD>FFFFFFFFFFFFBDF+?7BFEFBFFFAFDF@F29FFFEEDFFFF;@CEFEFFE?B??A<?>??1?2>BB?B?>AAAF2A48>0>FB;?FF,6(<814444
@M04999:289:000000000-L3R54:1:1101:16174:6857 2:N:0:414
TTGAAGACTACTGGGGTATCTAATCCTGTTTGCTCCCCATGCTTTCGCACCTCAGCGTCAGTATTAGGCCAGAAGGCTGCCTTCGCCATCGGTATTCCTCCAGATCTCTACGCATTTCACCGCTACACCTGGAATTCTACCTTCCTCTCCTATACTCTAGCTAACCAGTATCGTATGCAATACCCAAGTTGAGCTCGGGGATTTCACATCCGACTTAATTAGCCGCCTACGCGCGCTTTACGCCCAGTAATTCCGATTAACGCTTGCACCCTCTGTATTACCGCGGCTGCTGGCACAGAGT
+
CCCCCGGGGGGGGGGGGGGGGGGGGGGGGGGGGGGGGGGGGGGGGGGGGGGGGGGGGGGGGGGGGGGGGGGGGGGGGGGGGGGGGGGGGGGGGGGGGGGGGGGGGGGGGGGGGGGGGGGGGGGGGGGGGGGGGGGGGGGGGGGGGGGGGGGGGGGGGGGGGGGGGGGGGGGGGGGGFGFGGGGGGFFGGGGGGGGGGGGGEEFFFFFFFFFFFEFFFFFFFFFBABFFFFFFBFF@FFFAE;F6@FFFFFFFFFE:<:?DA1>?B?????F?F:>BFFFFFD?FFFBFFFBF70<??:4:.
@M04999:289:000000000-L3R54:1:1101:3804:6884 2:N:0:414
ATGGACTACTCGGGTATCTAATCCTGTTTGCTCCCCACGCTTTCGCATCTCAGCGTCAGTATCTGTCCAGAAGGCCGCCTTCGCCACCGGTATTCCTCCACATCTCTACGCATTTCACCGCTACACGTGGAATTCTACCTTCCTCTACAATACTCCAGATAACCAGTTTTAAGTGCAATTCCCAGGTTGAGCCCGGTGCTTTCACACCTAACTTAATTATCCGCCTACATGCCCTTTACGCCCAGTCCTTCCGATTAACGCTCGCACCCTCCGTCTTACCGCAGCTGCTTGCACGGAGTTT
+
CCCCCGGGGGGGG@FEGGGGFFGGGGGFGFGGFGGEFGGGGGGG@CEEGGGF9EEGGGGGGFGGGGFGGFGGFGFGGGDGGGGGGEEGCCGEGGGDFGGGGGGGGGGGGGGEG=EFFGGGGGGGGGGGFCE9EGGFEGGGGGGGGFFGD9DGGGGGGFGGGGGG9?@EGGFGGCFGFGFGGGDG8DGGC76CGGED9D7?FFFFF>F9>46@=AAFEFE79A9=DFFF2?5@=3(3>C6),,6(///)/))6;?1;@E312;;>>;;3812:6,(.1AF366(-,,(())5())((,(-(.
@M04999:289:000000000-L3R54:1:1101:3302:6917 2:N:0:414
TCAGGGACTACTGGGGTATCTAATCCTGTTTGCTACCCACGCTTTCGAGCATGAACGTCAGTGTTATCCCAGGAGGCTGCCTTCGCCATCGGTATTCCTCCACATCTCTACGCATTTCACTGCTACACGTGGAATTCTACCTCCCTCTGACACACTCTAGTTAGACAGTTTCAAATGCACGTCCCAAGTTGAGCTCGGGGATTTCACATCTGACTTATCTAACCGTCTTCGCTCGCTTTACGCCCAGTAATTCCGATTAACGCTCGCACCCTCCGTATTACCGCGGCTGCTGGCACGTAGT
+
CCCCCCGGGFGGDEGCGGAFGGFGGFGGGGFGFFFGFGGGGGGGGFEGDEEFGFGGGGGGEGGGGGGDGGGGGGGDGGGGGGGGGGGGGFGE=<DFGFAF8FGGGGGGGGGFCECFFGGGGGFFFGGGGGFCFFGGGEACFGGGC8CF?EG9?EGFGGGGFFFGAC8DGGGFFFFGFDFFGGGC=E@EFF:DEGGG6DC69?FFA>FFCECFEA+?AB6;9A;BFDFF):BAFDFB@DFFFFFF666;>CE)<C46;;7C32132;>9B6(((4;6<F044969(29((3340((,(4224
@M04999:289:000000000-L3R54:1:1101:11604:6918 2:N:0:414
ATGGGACTACCAGGGTATCTAATCCCATTTGCTCCCCTAGCTTTCGTCTCTCAGTGTCAGTGTCGTCCCAGCAGAGTGCTTTCGCCGTTGGTGTTCTTTCCTATCTCTACGCATTTCACCGCTCCACCGGACATTCCCTCTGCCCCTACCGTACTCCAGCTTGGTAGTTTCCACCGCCTGTCCATGGTTGAGCCCTGGTATTTGACGGCGGACTTAAAAAGCCACCTACAGACGCTTTACGCCCAATCATTCCGGCTCACGCTTGCATCCTCTGTATTACCGCGCTCGCCGTCTCAGAGTT
+
CC,<,,=CE<C<;B,C<FAE@,C<CF@,@EGG9FGCFF8,EFFGG@FE@FG9,66<EF<CFFCFE,DCEA8<,E@BC?EFG<FC,,@FGC8F,4?EF<AFE,95C9E?ECAFC::FF9;E,B44>8EF:+++8@BA;9DD88?=DE?DDG66AEGFB8@DF8,+E=963:=8,===*=??DF6E,,5@3+4,,:+=7D*<91;B+10*8:(5>?F8@6+*)66(68@F4;E3399<@D3@(61::11,.64).(((4(,.(,,(4134)(4<<7649).)6(2>(((-7(,,4(4)44))-
@M04999:289:000000000-L3R54:1:1101:24048:6966 2:N:0:414
GGGACTACCAGGGTATCTAATCCCATTCGCTCCCCTAGCTTTCGTCTCTCAGTGTCGGCCCAGCAGAGTGCTTTCGCCGTTGGTGTTCTTTCCGATCTCTACGCATTTCACCGCTCCACCGGAAATTCCCTCTGCCCCTACCGTACTCCAGCTTGGTAGTTTCCACCGCCTGTCCAGGGTTGAGCCCTGGGATTTGACGGCAGACTTAAAAAGCCACCTACAGACGCTTTACGCCCAATCATTCCGGATAACGCTTGCATCCTCCGTATTACCGCGGCTGCTGGCACAGAGTTAGCCGATC
+
CCCCCGGGFGGGGGGGGGGGGGGGGGGGGGGGGGGGGGGGGGGGGGGGGGGGGGGGGGGEGGGGGGGGGGGGGGGGGGGGGFGGGGGGDGGGGGGGGGGGGGGGGG7FGGGCBGGGGFGGGEGGGGFGGGDFFFGGFGGGGFGGGGGFGGGGGGGGGGGGGGGGFGGGGGGFGCFGFF>CGGFGGGFFCGGGGGF7CCCCEF>56AAFEECFFF;;=FFBFFE9;1>@;DFFFFF>@FFFFF<E38;B<6)330(3?02<A(58(,40??)69(,29>906:>>6(7?(32)..5)51(1(
@M04999:289:000000000-L3R54:1:1101:10332:6981 2:N:0:414
GGTGACTACAAGGGTATCTAATCCTGTTTGCTCCCCACGCTTTCGCATCTCAGCGTCAGTATCTGTCCAGAAGGCCGCCTTCGCCACCGGTATTCCTCCACATCTCTACGCATTTCACCGCTACACGTGGAATTCTACCTTCCTCTACAATACTCCAGATAACCAGTTTTAAGTGCAGTTCCCAGGTTGAGCCCGGGGCTTTCACACCTAACTTAATTATCCGCCTACATGCCCTTTACGCCCAGTCATTCCGATTAACGCTCTCACCCTCCGTATTACCGCGGCTGCTGGCACGGAGTTT
+
<@ACCFFFGFGGGGGGGGGGGGFFFFFGGGGGGGGGGGGGDGGGGGGGGGGGGGGGGGGGFGGGGGFGDDCEFFEGGGGGGGGGFGGGGEFGFEFFFGGGGG@FEFF9FFCEEFCGFGGGGGGGGGGGDCCFCFGGDGGGGGGGGFFGG8BDFDGGGCE99EGGGGGAFGG?FGGGF7DDGFGGG6DEE?6CGGEC*;D>FFFFFFFFFEFFFFFAEFFFFE-5@@@B=4*37>EB@9;=;B@;@;<>FEEE;((/1C461<0(4):6<1?B92:(2.:-((3,727BF0(41>B6(443)
@M04999:289:000000000-L3R54:1:1101:4236:7018 2:N:0:414
TCTGTGACTACTAGGGTATCTAATCCCATTTGCTCCCCTAGCTTTCGTCTCTCAGTGTCAGTGTCGGCCCAGCAGAGTGCTTTCGCCGTTGGTGTTCTTTCCGATCTCTACGCATTTCACCGCTCCACCGGAAATTCCCTCTGCCCCTACCGTACTCCAGCTTGGTAGTTTCCACCGCCTGTCCAGGGTTGAGCCCTGGGATTTGACGGCGGACTTAAAAAGCCACCTACAGACGCTTTACGCCCAATCCTTCCGGATAACGCTTGCATCCTCTGTATTACCGCTGCTGCTGTCACAGAGT
+
CCCCCGGGGGGGGGGGGGGGGGGGGGGGGGGGGGGGGGGGGGGGGGGGGGGGGGGGGGGGGGGGGGGGGGGGGGGGGGGGGGGGGGGGGGGGGGGGGGGGGGGGEFGGGFGGGGGGGGGGGGGGGGGGGGGGGGGGGGGGGGGGFGGGGGGGGGGGFGGGGGGGGGGGGGGGGGGFFGFGGGFF;DDEDEGDFGFGGG7?FFAFFFFBA==@>BFFEFF>*6=8@DFFEFFF)19BFFBF<(0;0::??(6<9<:910(6??>FBF044<042>FF<A9AFA<906;?7<7?4)))))5(.
@M04999:289:000000000-L3R54:1:1101:24425:7047 2:N:0:414
GGCGACTACCGGGGTATCTAATCCTGTTTGCTCCCCACGCTTTCGCATCTCAGCGTCAGTATCTGTCCAGAAGGCCGCCTTCGCCACCGGTATTCCTCCACATCTCTACGCATTTCACCGCTACACGTGGAATTCTACCTTCCTATACAATACTCCAGATAACCAGTTTTAAGTGCAATTCCCAGGTTGAGCCCGGGGCTTTCACACCTAACTTAATTATCCGCCTACATGCCCTTTACGCCCAGTCATTCCGATTAACGCTCGCACCCTCCGTATTACCGCGGCTGCTGGCACGGAGTTT
+
CCCCCGGGGGGGGGGGGGGGGGGGGGGGGGGGGGGGGGGGGGGGGGGGGCFFGDFCGGGGGGGGGGGGGGEFGGGGGGGGGGGGGGGDGGGGGGFGGGGGGGGGFGFGGGGGGGGGGGGGGGGGGGGGGGCFG?EGGGGGGGGCGGDGGGGGGGGGGGGGCFGDDGGGGGGGGGGGFGFGGGFGGFGDFFFGFGGGGGGGA68BFFF;=E3:C>FCEFFEFFF@2?<@8C?;35@@F<C:?06?F;<<ECBFB06?6A<19?F>B9>B018?960(,6<)4>(366>:?0((.5:(0(-,)
@M04999:289:000000000-L3R54:1:1101:26494:7064 2:N:0:414
GACTACTAGGGTATCTAATCCTGTTTGCTCCCCACGCTTTCGCATCTCAGCGTCAGTATCTGTCCAGAAGGCCGCCTTCGCCACCGGTATTCCTCCACATCTCTACGCATTTCACCGCTACACGTGGAATTCTACCTTCCTCTACAATACTTCAGATAACCAGTTTTAAGTGCAATTCCCAGGTTGAGCCCGGGGCTTTCACACCTAACTTAATTATCCGCCTACATGCCCTTTACGCCCAGTCATTCCGATTAACGCTCGCACCCTCCGTATTACCGCGGCTGCTGTCACGGGGTTAGCC
+
CCCCCGGGGGGGGGGGGGGGGGGGGGGGGGGGGGGGGGGGGGGGGGGGFGGGGGGGGGGGGGGGGGGGGGGGGGGGGGGGGFGGGGGGGGGGGGGGGGGGGGGGGGGGGGGGGGGGGGGGGGGGGGGGGGGGGGGGGGGGGGGGGGFGGGGGGDGFGDGGGGGGGGGGGGGGGGGGFGFGGFDFFGGGGGGGGGEGGGGGFFFFEFFFFFFFCFAFEFFDFF@FFFFFEBFFDEFFF;638?E@FFFE53;6:<EFFF2,7>FF9BFFF12:7:<BF:FFB;0(132)54),((-390022
@M04999:289:000000000-L3R54:1:1101:10070:7070 2:N:0:414
GCGACTACTAGGTTATCTAATCCTTTTTGCTCCCCACGCTTTCGCCTCTCAGCGTCAGTATCTGTCCAGAAGGCCGCCTTCGCCACCGGTATTCCTCCACATCTCTACGTATCTCACCTCTACACGTGGAATTCTACCTTCCTCTACAATACTCCAGATATCCAGTTTTAAGTGCATTTCCCAGGTTGCGCCGGGGTCTTTCACACCTAACTTATTTATCCCCCTGCATGCCCTTTACCCCCATTCATTCCGATTCACTATCTCCCCCCCCGTTTTACCGCGTCTTCTGGCACGGATTTAC
+
AA<,,+6;;<EF,,,,66,,;C@F9F<,+CCFG<F8F@+B,CF@F@FGCD@F,78@,6<,CCF,;C@6EA,,,9B@++47EB=F,?A6=F+9C,E<<=F,EFFGE,,?B,5C,9E,,A,99EG,EFGE::,,,94,C94,,@EF;EF8FF,AG8=,,,@3,763,?,3363E:@9=+6++6+6,+@=E,+@?+;7*3;C7?B+B+A>A)))1*;+1<99<F)(05((-*9;5(;:B*8);222()/1.)/71/3,)17))).1<):(,(,,(4((-).4(((-,((..)).()-4(,-<))
@M04999:289:000000000-L3R54:1:1101:12284:7114 2:N:0:414
GTTAGACTACACGGGTATCTAATCCTGTTTGCTCCCCACGCTTTCGCATCTCAGCGTCAGTATCTGTCCAGAAGGCCGCCTTCGCCACCGGTATTCCTCCACATCTCTACGCATTTCACCGCTACACGTGGAATTCTACCTTCCTCTACAATACTCCAGATAACCAGTTTTAAGTGCAATTCCCAGGTTGAGTCCGGGGCTTTCACACCTAACTTAATTATCCGCCTACATGCCCTTTACGCCCAGTCATTCCGATTAACGCTCGCACCCTCCGTATTACCGCGGCTGCTGGCACAGAGTT
+
CCCCCGGGGGGGGGGGGGGGGGGGGGGGGGGGGGGGGGGGGGGGGGGGGGGGGGGGGGGGGGGGGGGGGGGGGGGGGGGGGGGGGGGGGGGGGGGGGGGGGGGGGGGGGGGGGGGGGGGGGGGGGGGGGGGGGGGGGGGGGGGGGGGGGGGGGGGGGGGGGGGGGGGFGGGGGGGGFGFGDGGGGGGGGGFFFGGGDGGGEFFFFFFFFFF9BFFFCFFFFFE@BDFDFFFFFEFFFFFFDF@@FDE@>CEFF@@<<<)6:;BFFFFF>?FFB>?F<0)66:9>09;9:BB:0(4,4:>A6
@M04999:289:000000000-L3R54:1:1101:4038:7116 2:N:0:414
GACTACCCGGGTATCTAATCCCATTTGCTCCCCTAGCTTTCGTCTCTCAGTGTCAGTGTCGGCCCAGCAGAGTGCTTTCGCCGTTGGTGTTCTTTCCGATCTCTACGCATTTCACCGCTCCACCGGAAATTCCCTCTGCCCCTACCGTACTCCAGCTTGGTAGTTTCCACCGCCTGTCCAGGGTTGAGCCCTGGGATTTGACGGCGGACTTAAAAAGCCACCTACAGACGCTTTACGCCCAATCATTCCGGATAACGCTTGCATCCTCTGTATTACCGCGGCTGCTGGCACAGAGTTAGCC
+
CCCCCGGFGGGGGGGGGGGGEFGFGGGGGGGFFGGFFGGGGGGDFGGGGGGGGGDGGGGGDGGGEGFGGGGGFFGGGGGGGGGGEE?EGGGGGGGGGEGGGGGGGGGE7CFGGGGGGGEEGGGGGGGG7FCCEFEGGGGGGGGGGGGGGGGGGGGGGGGGFFFFGCGGGGGGGGGGFGFGGGGGFEGGGGGGGGGCGGGCFFF45)?>;>FC9FFFFFF@FF@EEEF9<@FFFF>A<?>BF?FB>A4<A7;:B?DFFFFFBFD2<?2<AFF>9AAA4?9BF;>9BF70?3).(,4:<BA).
@M04999:289:000000000-L3R54:1:1101:18938:7118 2:N:0:414
ATATGACTACCAGGGTATCTAATCCTGTTCGCTCCCCACGCTTTCGCTCCTCAGCGTCAGTGACGGCCCAGAGACCTGCCTTCGCCATCGGTGTTCTTCCCGATATCTACACATTCCACCGTTACACCGGGAATTCCAGTCTCCCCTACCGCACTCCAGTCCGCCCGTACCCGGCGCCGATCCACCGTTAAGCGATGGACTTTCACACCAGACGCGACGAACCGCCTCCGAGCTCTTTCCGCCCAATACATCCGGATCACGCTTGCACCCTACGTCTTACCGCGCCTGCTGGCACGTGTGT
+
CCCCCGGGGGGGGGGGGEGGGGGGGGGGGGGGGGGGGGGGGGGGGGGGGGGGGGGGGGGGGGGGGDGGGGACGGGGGFGGGGGGGG>FFGCGEFFGGGGGGGGGG7FGGGGGGGGGGGGGGGGEGGGGGGGEGGGGGG,EFEGGGGGFGGEGGGEGGG?EE6CGGG>9CGEGD5C:BGBGGDGFGG=E858+<C*7C**6AF=CFCFF0=8=?55D07B0@>6(9;:(441-((.68<)/-889(,,4).-6(,1(-(.((((44:)5,8:1:?:(8396,(3((-((.5003()4((((.
@M04999:289:000000000-L3R54:1:1101:26973:7121 2:N:0:414
ATTGTGACTACTGGGGTATCTAATCCTGTTCGCTCCCCACGCTTTCGTCCATCAGCGTCAATCGGTATTTAGTAACCTGCCTTCGCAATCGGGGTTCTGTGTAATATCTATGCATTTCACCGCTACACTACACATTCCAGCTACTTCAATACTATTCAAGATTAACAGTATCAACGGCAGTTCTACAGTTAAGCTGCAGGTTTCCACCGCTGACTTATCAACCCGCCTACGGACCCTTTAAACCCAATAAATCCGGATAACGCTCGCATCCTCCGTATTACCGCGGCTGCTGGCACGGAGT
+
CCCCCGGGGGGGGGGGGGGGGGACFGGGGGGGGGGGGGGGGGGGGGGGGGGGGGGGGGGGGGGGGGGGGGGFGGGGGGGGGGCGGGGGGGGGGGGGGFGGFGGGGAFFGGGGGGGGGGGGGGGGGGGGGGGGGGGGGGGGGFGGGFGGGGFGGGGGGGGGGG9DGGGGGGGGFGGGEGFGGGGAFGGGGGGGGGGGGGGGFFFFFFFFFFFFFFFFEFFFFD2AAF=DFF=F>B=@:B;FE<A=DF;DFE9774>0<?0;@F9(140(8>FDB:>?B7(.<A<BF;>BFFFFFF<??19>2
@M04999:289:000000000-L3R54:1:1101:26226:7134 2:N:0:414
AGACTACTGGGGTATCTAATCCTGTCTGCTCCCCACGCTTTCGCATCTCAGCGTCAGTATCTGTCCAGAAGGCCGCCTTCGCCACCGGTATTCCTCCACATCTCTACGCATTTCACCGCTACACGTGGAATTCTACCTTCCTCTACAATACTCCAGATAACCAGTTTTAAGTGCAATTCCCAGGTTGAGCCCGGGGCTTTCACACCTAACTTAATTATCCGTCTACATGCCCTTTACGCCCAGTCATTCCGATTAACGCTCGCACCCTCCGTATTACCGCGGCTGCTTGCACGGAGTTAGC
+
CCCCCGGGGGGCGEGGGGGGGGGGGGGFFGCGGGGGGGGCFG:EECGGGGGGGGCGEFGFGGGFFEGFFGDGGCFGGGGGGGDDEGGFFGGGGGGGGGGGGCEEFFGGGGGGGGGGGGGGDEFG7FEEG<EFFGGGGFFGGGDGFDF?FGFGGG?FGGGG8DDEGFGGFGGFCDFF@DFGGGFFGC8FFDDEEG9>DDGGFFFFFFFFBDFFFFFA?+=9DB2>2>EF?B;=ED3=<@?F607@=ECFFFF?70;?E2>?(4979>BFBB>B(:(6<<((--91>055>?)<899;FFADB
@M04999:289:000000000-L3R54:1:1101:6710:7143 2:N:0:414
GTGTTGACTACTCGGGTATCTAATCCTGTTTGCCCCCCACGCTTTCGCATCTCAGCGTCAGTATCTGTCCAGAAGGCCGCCTTCGCCACCGGTATTCCTCCACACCTCTACGCATTTCACCGCTACACGTGGAATTCTACCTTCCTCTACAATACTCCAGATAACCAGTTTTAAGTGCAATTCCCTGGTTGAGCCCGGGGCTTTCACACCTCACTTAATTATCCTCCTACATGCTCTTTACTCCCAGTCATTCCGATTAACGCTCGCACCCTCCGCATTACCGCTGCTGCTGACACGGTGC
+
C<@CCE9CF,@,C7F+CF,E9,E-@E9CFFFF,,6CC@:C@FECF@@EGC@FFF9A@FF7,C@6E@,CC<FCGE8EF=BEE,,<,,,??FFGC7DF<<:FFDFF7F=?,5CEGCE=CA;@:>7FG7AF7E=F7FD,,>,>E8:FDAFGEFA8,2D:DF868A8,@D??EC::,7+23B729;29:,,53,@,,3A>994*9*;6+8BFE=5((;8:;:AEFFCC)7;@@EE6<;)97<?AE3C4/()/7).)16(6(/4A<:>6?F091918::>(421))960((337730)423(9(-(
@M04999:289:000000000-L3R54:1:1101:23110:7154 2:N:0:414
GGACTACCGGGGTATCTAATCCTGTTTGCTCCCCACGCTTTCGCATCTCAGCGTCAGTATCTGTCCAGAAGGCCGCCTTCGCCACCGGTATTCCTCCACATCTCTACGCATTTCACCGCTACACGTGGAATTCTACCTTCCTCTACAATACTCCAGATAACCAGTTTTAAGTGCAATTCCCAGGTTGAGCCCGGGGCTTTCACACCTAACTTAATTATCCGCCTACATGCCCTTTACGCCCAGTCATTCCGATTAACGCTCGCACCCTCCGTATTACCGCCGCTGCTGGCACGGATTTAGC
+
CCCCCGGGEGEEGCFDFEGGFGGGGGGEGEGGGGGGGDGGGGGGDFGCF@F<BF@EFGGEGGGGGGGFGGGGGGCCGGFFFDGGGGGGG7DFEF9EFGGGGGGG9BFG7FFGGGGGGGGCBEDDCFCG7FFEEE4E>@CDFFF39B8EFFFEEGFEFGEDCDCCGCFGFGGDDFG2?DAGFGF+@FG,:FFCECG*?DDCFFF99?FFEBCC3@FF41=?;2>=?F;E53;@E154901>>2(.))9?CC1,,4?2)-7?411((,41-49?(.3:>B((,-9>B6:7:?(431((()-)-
@M04999:289:000000000-L3R54:1:1101:24620:7172 2:N:0:414
GACTACCAGGGTATCTAATCCTGTTTGCTCCCCATGCTTTCGCACCTCAGCGTCAGTATTAGGCCAGAAGGCTGCCTTCGCCATCGGTATTCCTCCAGATCTCTACGCATTTCACCGCTACACCTGGAATTCTACCTTCCTCTCCTATACTCTAGCTAACCAGTATCGTATGCAATTCCCAAGTTGAGCTCGGGGATTTCACATCCGACTTAATTAGCCGCCTACGCGCGCTTTACGCCCAGTACTTCCGATTAACGCTTGCACCCTCTGTATTACCGCGGCTGCTGGCACAGAGTTAGCC
+
CCCCCGGGGGGGGGGGGGGGGGGGGGGGGGGGGGGGGGGGGGGGGGGGGGGGGGGGGGGGGCFGGGGFGGGGGFGGGGGGGGGGGGGGGGGGGGGGGGGGGGGGGGEEGGGGGGGGGDGGGGGGGGGDFGGGGGGGGGGGGGGGGGGGGGGGGDCFFEEGGGFGGGGGGGGCFFFGFDDFGFGGGDFEGGGGGGGGGGGFFFFFFFFFFFFEEFFFFFFFFAFFBF@@F>19??4>;?B3(6;E)1<CEF?DF199<;<FFB>7?628?BA)44>A960>;FFB:??B?72(4((6>AD)5
@M04999:289:000000000-L3R54:1:1101:23882:7262 2:N:0:414
GAGTGACTACCGGGGTATCTAATCCTGTTCGCTACCCATGCTTTCGAACCTCAGCGTCAGTTACAGACCAGAGAGCCGCCTTCGCCACTGGTGTTCTTCCATATATCTACGCATTCCACCGCTACACATGGAGTTCCACTCTCCTCTTCTGCACTCAAGAAAAACAGTTTCAGCTGCACTTCCCCGGTTAAGCCGAGGGCTTTCACAGCTGACTTGTTCTCCCGCCTGCGTTCGCTTTACGCCCAATAAATCCGGACAACGCTTGCCACCTACGTATTACCGCGGCTGCTGGCACGTAGTT
+
CCCCCGGGGGGGGGGGGGGGGGGGGGGGGGGGGGGGGGGGGFGGGGGGGGGGGGGGGGGGGGGGGGGGGGGGGGGGGGGGGGGGGGGGGGGGGGGGGGGGGGGGGDFGGGGGGGGGFGGGGGGGGGGFGGEFGGGGGGGGGGGGGGGGGGGGGGGGGGGGEGGGGGFFGGGGGGGGFGFGFGGGGGGGGGGGGGGGGDGGFFFFFFFFFF2@DFFFFFFFFFFB@FFD@6DFFFFFFFEFDFFF??F,<9AA219FFBBFFFF::?BFFBFFF033>?<AABFF9;BFF?DF?<<?BF:1.
@M04999:289:000000000-L3R54:1:1101:5995:7274 2:N:0:414
TAGACTACTGGGGTATCTAATCCTGTTTGCTCCCCACGCTTTCGCATCTCAGCGTCGGTATCTGTCCAGAAGGCCGCCTTCGCCACCGGTATTCCTCCACATCTCTACGCATTTCACCGCTACACGTGGAATTCTACCTTCCTCTACAATACTCCAGATAACCAGTTTTAAGTGCAATTCCCAGGTTGAGCCCGGGGCTTTCACACCTAACTTAATTATCCGCCTACATGCCCTTTACGCCCAGTCATTCCGATTAACGCTCGCACCCTCCTTATTACCGCGGCTTCTGGCACGGAGTTAT
+
CCCCCGGFGGGGGGGGGGGGGGGGGGGGGGGGGGGGGGGGGGF:FFFGGGGGGGGGGGGGGGGGGGFGGGGGGGGGGGGGGGGGGGGGGGGGGFGGGGGGGGGGGGGGGGGGGGGGGGGGGGGGGGGGGGGGGGGGGGCGGGGGGGGGFFGGGGGGGG?FG?FGGGGFGGGGGFFGFGFGGGGGFGGGGGGGGGGD4CDGFFFFFFFFEFB=CACCEFFFA>F@=0;;?CFEFFFFCEFE>FF(=<)9?EF@@;8BAA?>F?133;9,(31(.69AAA<:6(,0714ADA0(2(((4:B<)
@M04999:289:000000000-L3R54:1:1101:12191:7278 2:N:0:414
CGACTACCGCCGTATCTAATCCTGTTTGCTCCCCATGCTTTCGCACCCCAGCGTCAGTATTAGGCCAGAAGGCTGCCTTCGCCTTCGGTATTCCTCCCGCTCTCTACGCATTTCACCGCTCCACCTGGAATTCTACCTTCCTCTCCTATCCTCTAGCTAACCAGTATCGTATGCTATTCCCCAGTTGAGCCCGTGGATTTCACATCTGACTTAATTAGCAGCCTACGCGCCCTTTCCGCCTACTAATTCCGACTCACGCTTCCCCCCCCTGTATTACCGCGCCTTCTGGCTCTGCTTTCGC
+
<6,AC7FF@++7@FECCF<EF<CFE,,C,;CF8FGG,F@,@<,6:@B,C:@<:@F,,E<EDFGGGG<@,:6,CAEGGG<=DFG,C=F,?8D,EFCFC,7+74,C,9E=>?CG<AEF9:FB+@FFGF,,E,77F,@DGFGGGGG=DFG,=,@:,,6,@,7,D89=3=@E8D,@8=+61<E+;+0;D,,,,@3@7*10*;?*B+B9A>++**12*=BEE4>*/-25)-(-(((.(65))//8(//.).9.)7(((.15:(((-(.,41,,71:,))..6<(((,781))-32(54))).6)-(
@M04999:289:000000000-L3R54:1:1101:26590:7278 2:N:0:414
GGACTACCGGGGTATCTAATCCTGTTTGCTCCCCACGCTTTCGCATCTCAGCGTCAGTATCTGTCCAGAAGGCCGCCTTCGCCACCGGTATTCCTCCACATCTCTACGCATTTCACCGCTACACGTGGAATTCTACCTTCCTCTACAATACTCCAGATAACCAGTTTTAAGTGCAATTCCCAGGTTGAGCCCGGGGCTTTCACACCTAACTTAATTATCCGCCTACATGCCCTTTACGCCCAGTCATTCCGATTAACGCTCGCACCCTCCGTATTACCGCGGCTGCTGGCACGGAGTTAGC
+
C@CCCGGGGGGGGGGGGGGGGGGGGGGGGGGGGGGGGGGGGGGGGGGGGGGGGGGGGGGGGGGGGGGGGGGCGFGGGGGGGGGGGGGGGGGGGGGGGGGGGGGGGGGGGGGGGGGGGGGGGGGGGGGGGGGGGGGGGGGGGGGGGGGGGGGGGGGGGGGGGGGGGDGGGGGGGGGGFGFGGG6FFGGGGGGGDGGGGGGGFFFFFFFFFFFFFFFFFFFFFFFFFFFFEF@DFFFFF@FFF<6;3@EECEF;D:6<BF><:B>09BFFFFFF(:?FFBFF;9>>>BF,5<BB<9>BBF<A4
@M04999:289:000000000-L3R54:1:1101:22660:7299 2:N:0:414
TTGGGACTACCGGGGTATCTAATCCTGTTTGCTCCCCACGCTTTCGCATCTCAGCGTCAGTATCTTTCCAGAAGGCCGCCTTCGCCACCGGTATTCCTCCACATCTCTACGCATTTCACCGCTACACGTGGAATTCTACCTTCCTCTACAATACTCCAGATAACCAGTTTTAAGTGCAGTTCCCAGGTTGAGCCCCGGGCTTTCACACCTAACTTAATTATCCGCCTACCTGCCCTTTACGCCCAGTCATTCCGATTAACGCTCGCACCCTCCGTATTACCGCGGCTGCTGGCACGGAGTT
+
AB,@,6CEA<FGGG7@,CCFGGCGCCFFGGEFEFGGE@CC@FG@F@CF,66@E,E:FFF,C<CCD9F<CF,CF<B<=7FFGGEBFC=FFECF+DEFGGEG8EDE49;F,C=FFFGEA<FF=@FCCAF:8AFF9>EFFDGA=3@==FGC932E98CF,6@3@8=F?+6@ECCFDCG7A78:;C?F9EEDF1<<,@C*@77DAA68+B:FADF:=FCF4@C*=7*2999(6,;<@81@@=4A7?F9@0;3EF?C931<?B)6(0:(24136(48076(406A9(7>(191(.)(-88:046:.
@M04999:289:000000000-L3R54:1:1101:18587:7330 2:N:0:414
GCACGACTACTGGGGTATCTAATCCCATTTGCTCCCCTAGCTTTCGTCTCTCAGTGTCAGTGTCGGCCCAGCAGAGTGCTTTCGCCGTTGGTGTTCTTTCCGATCTCTACGCATTTCACCGCTCCACCGGAAATTCCCTCTGCCCCTACCGTACTCCAGCTTGGTAGTTTCCACCGCCTGTCCAGGGTTGAGCCCTGGGATTTGACGGCGGACTTAAAAAGCCACCTACAGACGCTTTACGCCCAATCATTCCGGACAACGCTTGCATCCTCTGTATTACCGCGGCTGCTGGCCCGGAGTT
+
CCCCCGGGGGGGGGGGGGGGGGGGGGGGGGGGGGGGGGFGGGGGGGGGGGGGGGGGGGGGGGGGDCGGGGGGGGGGFGGGGGGGGGGGGGGGGGGGGGGGGGGGGGGGGGGGGGGGGGGGGGGGGGGGGGGGGGGGGGGGGGGGGGGGGGGGGGGGGGGGGGGGGGGGGGGGGGGGFGFDGGGGGGGGGGFDCGGGCC4CFFF8FFEBBFF0:EFFF6AE>?@@FFFF@@EC;9BFFFBF?BBF???BBFFFF7B0>B?FB9??:B?>AFFFA:A)46<BA6(21906<?)((,((--48:
@M04999:289:000000000-L3R54:1:1101:16549:7342 2:N:0:414
CACTACCCGGGTATCTAATCCTGTTCGCTCCCCACGCTTTCGTCCATCAGCGTCAATCGGTATTTAGTAACCTGCCTTCGCAATCGGGGTTCTGTGTAATATCTATGCATTTCACCGCTACACTACACATTCCAGCTACTTCAATACTATTCAAGATTAACAGTATCAACGGCAGTTCTACAGTTAAGCTGCAGGTTTTCACCGCTGACTTATCAACCCGCCTACGGACCCTTTAAACCCAATAAATCCGGATAACGCTCGCATCCTCCGTATTACCGCGGCTGCTGGCACGGAGTTAGCC
+
CCCCCGCFGGCFDGGGGGGGGGGGGGGGGGGGGGFGGGGGGGGGGEGGGGGGGGGGGGGGGGGGGGGGGGGGGGGGGGGGGGGGGGGGGGGGGGGGGGGGFGGGGFGGGGGGGFFGGGGGGGGGGGGGGGGGGFFGGGGGGGGGGGGGGGGGGGG8>DFCGGGGGGGGGGGGGGGGFGFGGGGGGFFCFGGGGFEGGGGGFFFDFFA>DFEFEFFFFFFFFFFFB@>F@FFFDEEEFEF>DD=E<EFFEF@?F?AEFBF:B>>F>?2<7;:??B92416914>B?:??B:<:(4(:(-6A3
@M04999:289:000000000-L3R54:1:1101:24287:7348 2:N:0:414
AGGATGACTACTGGGGTATCTAATCCTGTTTGCTCCCCACGCTTTCGCATCTCAGCGTCAGTATCTGTCCAGAAGGCCGCCTTCGCCACCGGTATTCCTCCACATCTCTACGCATTTCACCGCTACACGTGGAATTCTACCTTCCTCTACAATACTCCAGATAACCAGTTTTAAGTGCAATTCCCAGGTTGAGCCCGGGGCTTTCACACCTAACTTAATTATCCGCCTACATGCCCTTTACGCCCAGTCATTCCGATTAACGCTCGCACCCTCCGTATTACCGCGGCTGCTGGCACGGAGT
+
CCCCCGGGGGGGGGGGGGGGGGCFGGGGGGGGGGGGGGGGGGGGGGGGGGGGGGGGGGGGGGGGGGGGGGGGGGGGGGGGGGGGGGGGGGGGGGGGGGGGGGGGGGGGGGGGGGGGGGGGFGGGGGGGGGGGGGGGGGEGGGGGGGGGGGGCGGGGGFGGGGFGGGDGGFGGGGGGCGFGGGGGGGGGGGGGFGGGGGGGFEFFFFFFFFFF:AFFFFFFFFFFFDFD2==EEEFFEF@FFFFFFF;@EAF<C?EFF@FFF?BF<>BFFBF?FFFFB?FFFF?9>06>FFF?>B<<19(74
@M04999:289:000000000-L3R54:1:1101:4208:7405 2:N:0:414
CCGTGACTACACGGGTATCTAATCCTGTTCGCTACCCACGCTTTCGAGCCTCAGCGTCAGTTACTAGCCAGTCAGCCGCCTTCGCCACTGATGTTCTTCCATATATCTACGCATTTCACCGCTACACATGGAGTTCCACTGACCTCTCTAGCACTCAAGTCTTACAGTTTCTGATGCACGTCCATAGTTGAGCTATGACCTTTCACATCAGACTTATTAGACCGCCTGCGCTCCCTTTACGCCCAATAATTCCGGACAACGCTCGCCACCTACGTATTACCGCGGCTGCTGGCCCGTAGTT
+
CCCCCGGGGGGGDGGGGGGGGGGFGGGFGG>FGFFGCF:CFGGDGGGCFGGGGGGGGDGGFCGGGGFGAEGFGGGGGEEGDGGGGGEG8FGGFGGGCEGCFGGGGGGGGGGEGEGGGGGGGGGEGFGGGGCCG?EEGGGFD=FFGGGCEGGGFG8FFGGGGFGGGGGFGGGDF8CF7?DGGGGGFGFFFGCCFCGF8E?FFAA7@FFFB68:@FCAEF9*=C545:9>DAB>@(5583=FFD96@<@FFF<5C81?9((/301:0>9:?13:0:(<4,62-,79(-(-60436((3-(-2)
@M04999:289:000000000-L3R54:1:1101:3864:7426 2:N:0:414
TTGGACTACACGGGTATCTAATCCTGTTCGCTACCCATGCTTTCGAACCTCAGCGTCAGTTACAGACCAGAGAGCCGCCTTCGCCACTGGTGTTCTTCCATATATCTACGCATTCCACCGCTACACATTGATTTCCACTCTCCTCTTCTGCACTCAAGAAAAACAGTTTCAGCTGCACTTCCCCGGTTAAGCCGAGGGCTTTCACAGCTGACCTGTTCTCCCGCCTGCGTTCGCTTTACGCCCAATAAATCCGGACAACGCTTGCCACCTACGTATTACCGCGGCTGCTGGCACTAGGTTC
+
CCCC<EFFGGGGDFGGGGGCEFEFGFGEFCGGGGDGFE<FGFFGGGEFGDEFGCGFE@EGGGGGG<FEGGCFDBFGGD@CEGEGG@=EGGGCEFFFGGGGGGGGGGGGGFDFFC9FFFGGGGGGFCCE,CE4,DEFFDFGFGEF?=EGGDG;EFD=,6=8FEEE=8FFAFDAFGGGFGFCFDDGED?E>99EGGD95?7;A6@FFFBF=B3):FFFFFFEFFB>BF9>9;;<D(/(1).)632?33@AFCC?B0,69:1>;<????<?1:77042).)62466;9(413:(-()(),(.4-
@M04999:289:000000000-L3R54:1:1101:13897:7474 2:N:0:414
TGACTACTCGGGTATCTAATCCTGTTCGCTACCCATGCTTTCGAACCTCAGCGTCAGTTACAGACCAGAGAGCCGCCTTCGCCACTGGTGTTCTTCCATATATCTACGCATTCCACCGCTACACATGGAGTTCCACTCTCCTCTTCTGCACTCAAGAAAAACAGTTTCAGCTGCACTTCCCCGGTTAAGCCGAGGGCTTTCACAGCTGACTTGTTCTCCCGCCTGCGTTCGCTTTACGCCCAATAAATCCGGACAACGCTTGCCACCTACGTATTCCCGCGGCTGCTGGCACGTAGTTAGC
+
CCCCCGGGGGGGGGGGGGGGGGGGGGGGGGGGFGGGDGGGGGEFFGGGGGGGGGGEGGGGGGGGGGGGC8@,CEFGGGGGGGGGGGGGGGGGGFGGGFGFFFGGGGGCEGGGGGGGGDDGGGGGFFF8F<FFGGFFGGGGGGGGGGGFFGGGGGGGGGFGGGGFGGGGGGGGCGGGFGFGGGDEGEEEFGGC7*C*?FGGFFFFFFFFFFFF:FFFFFFB>BBF2B=@FFFFF(:;CDFEFF?@@AECF@>>:>BFBBBF??F74<?<082:358)6>(19(4>;BBB:62?:4,2:<4<5
@M04999:289:000000000-L3R54:1:1101:15455:7476 2:N:0:414
CTTACATTCCCTTGTTTTTTCATCCGTTTTCTCCCCCCTCCTTCTGCTTTTCCCTTCCTTTCTCCTCCCCTTCGCCTCCCTCCCCCCCTCTCTTTCTCTCCATCCCCTCTCCCCTCCCCCCTTCCCCCCCCCCTCTCCTCCTCTCCCCTCCCCACATATTATTATCTCTTTCTCTCCCCTTCCGCCCTTCACCTCCATATTTCTCTCTTCTTCTCTTCTGCTCCTCTCCCCCTCCTCCCCCCTCATATTTTCCCCCTCTCCGCTTCCCCCCTCACTACTCCCCCCTGCTCTTCGCCCCTCC
+
--,,,,,,,,;,;,C,6;66E,,<@,:;C7,<9,,B@C+@7,C<,,,<,,,C;,,;,,,,6;,C,,6,,,9:,,,,8:,74,8BCC@:+84,5,5E9,5:,5,9,A+,4<AEA+,8?F++++6,,46+86+++++,,@,@D,42,,4*,5***,**,252,555,5,2<,,1,,=,2*2;********:*+2<+*/*++++1++++**)1))/;87)++);..)((-,(((-4<6(,,1)(-(.()))))..4,(,(8(2(-4(((,3((-(((())()..((,(((.(6)-)(,(,-,((
@M04999:289:000000000-L3R54:1:1101:3638:7505 2:N:0:414
AGACTACTGGGGTATCAATCCTGTTCGCTCCCCATGCTTTCGCACCCCAGCGTCGGTAGGGACCCAGAGAGCTGCCTTCGCTTTTGGCGTTCCTTCGTAGATTGATGGATTTCACCCCTACACACGAAATTCCACTCTCCTCTGTCTCACTCAAGTGAATTGGTTTCGAGAGCATTCCGCCAGTTTTTGGCGACTTTCACTTTCAACCCGATTCACCGCCTACGTGCCCTTTACGCCCAGTCATTCCGAAGAACACTTGCCCCCCCCGTCTTACCGCGGCTCCTGGCACGGAGTTAGCCTG
+
CCCCCGGGGGGGGGGGGGGGGGGGGGGGGGGGGGGGGGGGGGGGGGGGGDGGGGDGGGGGGGGEGGGGGGGGGGGGGGGGGGGGGGDGEGGGGGGGGGFGGGGGGGGFGGGGGGGGGGGGGGGGGGFGFGGGFFGGGGGGGGGGGGGGGGGGGCGFFGCFEDGGGGGGGEFEGCDFFGFD6>DGCFGGGDGDEGGGGGGFFFFACCFF@B22@FCFFFFFF@D?@F??3@FF<90?((6=;@9CAFF:,3(-4<??FBFFF?<B>BFFFFF?24:(39022((..26(5?;(34:94>:),
@M04999:289:000000000-L3R54:1:1101:26675:7515 2:N:0:414
GTTGACTACCAGGGTATCTAATCCTGTTCGCTCCCCACGCTTTCGTCCATCAGCGTCAATCGGTATTTAGTAACCTGCCTTCGCCATCGGGGTTCTGTGTAATATCTATGCATTTCACCGCTACACTACACATTCCAGCTACTTCAATACTATTCAAGATTAACAGTATCAACGGCAGTTCTCCAGTTAAGCTGCAGGTTTTCACCCCTGACTTATCAACCCGCCTACGGACCCTTTAAACCCAATAAATCCGGCTAACGCCTGCCCCCTCCGTATTACCGCGGCTGCTGGCCCCGAGTTT
+
-B<@AEFFEG8CFGGFFDCDFC9FCCFGG@@:CFGGFGGCFFGFEFGG,AECCGFGGCCGADCF,CC@EEFCF@:FFDGFGGGG,@@FGGGGEGGF<A@C?FEAE?FGFGGGGGGG<F:EGGDGFFC,E=,?FGCGA9DB8@8EE;3,,=3@==EFGGFGGC;D;8E@D,=E=?CG>=DFGD+636@ECFEF::ACCF@CFF++?9*<855@EF61:E1);@=ABF)-(((/:>:BE=E==DF?18.7)77;(6((,;@(,((/(((-((,4-424>))),3,110(47>?<(((-418<)
@M04999:289:000000000-L3R54:1:1101:10646:7520 2:N:0:414
GACTACTGGGGTATCTAATCCTGTTTGCTCCCCACGCTTTCGCATCTCAGCGTCAGTATCTGTCCAGAAGGCCGCCTTCGCCACCGGTATTCCTCCACATCTCTACGCATTTCACCGCTACACGTGGAATTCTACCTTCCTCTACAATACTCCAGATAACCAGTTTTAAGTGCAGTTCCCAGGTTGAGCCCGGGGCTTTCACACCTAACTTAATTATCCGCCTACATGCCCTTTACGCCCAGTCATTCCGATTAACGCTCGCACCCTCCGTATTACCGCGGCTGCTGGCACGGAGTTAGCC
+
CCCCCGGGGGDGGGGGGGGGGGGGGGGGGGGGEGGGGGGGGGGGGGGGGGGGGGGGGGGGGGGGGG@FGGGFGGGGGGGGGGGGGGGGGGGGGGGGGGGFGGGGGGGGGGGGGGGGGGGGGGGGGGGGGGGGGGGGGGGGGGGGGGGGGGGGGGFCGGGGGGGGGGGGGGGCFGFGFGFGGGDFE@CFGGGGG57DGGGGFFFFDFFFFFFFCFFFEF82F@F>B=C?:3>FFF<E0?6>134@3CEFF1:;6(9C1><0,419BBF?F9((.()69:>B9;FFFBB(:(86(,(4?25<:
@M04999:289:000000000-L3R54:1:1101:6133:7540 2:N:0:414
CTCGACTACACGGGTATCTAATCCTGTTTGCTCCCCACGCTTTCGCATCTCAGCGTCAGTATCTGTCCAGAAGGCCGCCTTCGCCACCGGTATTCCTCCACATCTCTACGCATTTCACCGCTACACGTGGAATTCTACCTTCCTCTACAATACTCTAGTTAACCAGTTTTAAGTGCAATTCCTAGGTTGAGCCCAGGGCTTTCACACCTAACTTAATTATCCGCCTACATGCCCTTTACGCCCAGTCATTCCGATTAACGCTCGCACCCTCCGTATTACCGCGGCTGCTGGCACGGAGTTT
+
CCCCCGGGGGGGGGGGGGGGGGGGGGGGGGGGGGGGGGGGGGGGGGGGGGGGGGGGGGGGGGGGGGGGGGGGGGGGGGGGGGGGGGGGGGGGGGGGGGGGGGGGGGGGGGGGGGGGGGGGGGGGGGGGGGGGGGGGFGGGGGGGGGGGFGGFFGGG9DGGGGGGGGGGGGGGGGGGFGFGGGGGGGGGGGGGGGGGGCDCFFFFFFFFFFFFFFFFFFFFFCDF=DDDFFEEEFFFFFFFFFFD@FEEFFFFF?DF??EFFFFF>>B>??FF>?BFFAF96902;90?B>??:<:9191:)
@M04999:289:000000000-L3R54:1:1101:4260:7541 2:N:0:414
TGACTACTAGGGTATCTAATCCTGTTTGCTCCCCACGCTTTCGCATCTCAGCGTCAGTATCTGTCCAGAAGGCCGCCTTCGCCACCGGTATTCCTCCACATCTCTACGCATTTCACCGCTACACGTGGAATTCTACCTTCCTCTACAATACTCCAGATAACCAGTTTTAAGTGCAATTCCCAGGTTGAGCCCGGGGCTTTCACACCTAACTGAATTATCCGCCTACATGCCCTTTACGCCCAGTCATTCCGATTAACGCTCGCACCCTCCGTATTACCGCGGCTGCTGGCACGGAGTTAGC
+
CCCCCGGGGGGFFGGGGGDGGGGGGGGGGGGGGGGGGGGGGGGGDGGGGGGGGGGGGFGGGGGGGGGGGGGGGGGGGGGGGGEEGGGGFFGGGGGGGGGFGGGGGGGGGGGGGGGGGGGGGGGGGGGGGEFFGGGGGGGGCFGGGGGGGCGGGFFGCFGGGGGDGFGGGGGGGGGGFFFGGGG8FGGGGGDGGGEDDDDCAFAA6@FFFDF*69C99BE;AB2@DFE?4)07=DFEE;<:01=;39?353;2;?(;4;9619>BF>:?B<B?<FFFB6(,190(,32:?382?((,4.)62
@M04999:289:000000000-L3R54:1:1101:22567:7546 2:N:0:414
GCGACTACCCGGGTATCTAATCCTGTTTGCTCCCCACGCTTTCGCATCTCAGCGTCAGTATCTGTCCAGAAGGCCGCCTTCGCCACCGGTATTCCTCCACATCTCTACGCATTTCACCGCTACACGTGGAATTCTACCTTCCTCTACAATACTCCAGATAACCAGTTTTAAGTGCAATTCCCAGGTTGAGCCCGGGGCTTTCACACCTAACTTAATTATCCGCCTACATGCCCTTTACGCCCAGTCATTCCGATTAACGCTCGCACCCTCCGTATTACCGCGGCTGCTGGCACGGAGTT
+
BCCCCGGGGGGGGGGGGGGGGGGGGGGGFGGGGGGGGGGGGGGGGGGGGGGGGGGGGGGGGGGGGGGGGGGGGGGGGGGGGGGGEGGGGGGGGGGGGGGGGGGGGGGGGGEGGGGGGFGGGGGGGEGFGGGGGGGGGGGGGGGGGGGGGGGGGGGGGGGGFGFFEFGGGGGCGGGGFGFGGGGGGGGDFGGGGDE>DGGGFFFFFFFFFFFFEFFFFFFEB2>@DDFFFCEFFFFFCE2AB>?1@EFFEEF@;@FF2:3><BFFFF;?FFB080:?AA2(69>>>08??(4(40311?<
@M04999:289:000000000-L3R54:1:1101:11300:7548 2:N:0:414
AAGACTACTAGGGTATCTAATCCTGTTTGCTCCCCACGCTTTCGCCTCTCAGCGTCAGTATCTGTCCAGAAGGCCGCCTTCGCCACCGGTATTCCTCCACATCTCTACGCATTTCACCGCTACACGTGGAATTCTACCTTCCTCTACAATACTCCAGATAACCAGTTTTAAGTGCAATTCCCAGGTTGAGCCCGGGGCTTTCACACCTAACTTAATTATCCGCCTACATGCCCTTTACGCCCAGTCATTCCGCTTAACGCTCGCACCCTCCGTATTACCGCGGCGCCTTGCACGCAGTG
+
@CC8CGGGGG<F8FGGGGGGGGGGGGGGFGGGGGGGGGGGGGGGG,@FGGGFGGGGGGGCFGGFGGGGCCDCFGFGGGGGGGDEGGGCFG7=AEEFGGGGGGGGFAFGCGDGGGFDFGGGGDGGGGG,C?FFFFGGGGGGGGGGGFCC=EGFGDEFC9EFFF@E8DFGGCDFGDGGFFBD+A8=+DACFFGFG6@DGDG5A89:=AEF)::;ABFF?6BEF=B2@=BEFC@7@EB>7C?DBBD0;3.556?@(6;;C48@@?FFF61?BF?B?(4>>><809(,((,((.54<(((--(
@M04999:289:000000000-L3R54:1:1101:16140:7576 2:N:0:414
TGACTACTGGGGTATCTAATCCTGTTCGCTCCCCACGCTTTCGTCCATCAGCGTCAATCGGTATCTAGTAACCTGCCTTCGCAATCGGGGTTCTGTGTAATATCTATGCATTTCACCGCTACACTACACATTCCAGCTACTTCAATACTATTCAAGATTAACAGTATCAACGGCAGTTCTACAGTTAAGCTGCAGGTTTTCACCGCTGACTTATCAACCCGCCTACGGACCCTTTAAACCCAATAAATCCGGATAACGCTCGCACCCTCCGTATTACCGCGGCTGCTGGCACGGAGTTAGC
+
CCCCCGGGGGDGGGGGGGGGGGGGGGGGGGGGGGGGGGGGGGGGGGGGGGGGGGGGGGGGGGGGGGFFGFGGGGGGGGGGGGGGGGGGGGGGGGGGGGGGGGGGGGGGGGGGGGGGGGGGGGGGGGGGGGGGGGGGGGGGGGGGFFFGGGGGGGGGGGGGGGGGGFGGGGGGCGGGFGFGGGGFGGFGGGGFFGGGGGFGFFFFFEFDBFFFEFFFFFFF*>AD@D?@=>@FFFFFEFFFF@;@@A9<?F>:3:;<@192190(9>B?F?F::?BFFF6>B>BFF?:::?0?:9,(44:><
@M04999:289:000000000-L3R54:1:1101:9258:7604 2:N:0:414
GACTACAGGGTTATCTAATCCTGTTCGCTACCCACGCTTTCGAGCCTCAGCGTCAGTTACTAGCCAGTCAGCCGCCTTCGCCACTGATGTTCTTCCATATATCTACGCATTTCACCGCTACACATGGAGTTCCACTGACCTCTCTAGCACTCAATTCTTACAGTTTCTGATTCACGTCCATAGTTGAGCTATGACCTTTCACATCAGACTTATTAGACCGCCTGCGCTCCCTTTACGCCCAATAATTCCGTACATCGCTCGTCACCTACCTATTACCGCTGCTGCTTGCCCGTAGTGAGCC
+
@ACCCGGFE7,;DGFFFFGGGGAFGFGGGEE<@FE@FFGGGDGGGGGGG?FG@@@FGGGFGGGGFGFFGG,FFDEEGGGG:FFGE,,<AFFFGGGA?EFFGCGG9FFG:FFFG9EF:FF@FDGFFG8E,AEFFGDF>BFGFFFGGDDFC9A8,@,4>FG;A,,@EGGGG8F,@AFGFGBDF9=FGF8,=D9D8,@C:DGD+;CFFFA6CEE*;F@?EF>5*:>-:)55==>B@B*85=955957*8?E?3.63()1/4,(,(/(/3;43(7)/4>A<19,-47,5)).1(54961:.-).(
@M04999:289:000000000-L3R54:1:1101:21974:7621 2:N:0:414
ACGGACTACCGGGGTATCTAATCCTGTTCGCTACCCATGCTTTCGAACCTCAGCGTCAGTTACAGACCAGAGAGCCGCCTTCGCCACTGGTGTTCTTCCATATATCTACGCATTCCACCGCTACACATGGAGTTCCACTCTCCTCTTCTGCACTCAAGAAAAACAGTTTCAGCTGCACTTCCCCGGTTAAGCCGGGGGCTTTCACAGCTGACTTGTTCTCCCGCCTGCGTTCGCTTTACGCCCAATAAATCCGGACAACGCTTGCCCCCTACGTATTACCGCGGCTGCTGGCCCGTAGTT
+
CCCCCGGGGGGGGGGDGGGGFGFGGGGGGGGGEGGGGGGGGGGGGCGGGGGGFGGGGGGGGGGGFFGGGGGGGEFGGGGGGGGGGGGGGGGGGGGGGGGGGGGGFGG<FFGGGGGGGGGGGGGGGGGGGGGGFFGGFGGGGGGGGGGGGEGEGGG8D?F?FGDGGGGGGAFGGGGGFFFGCDFGGEEGEGDGGEEDGGGGAFFFFFFFFFFFEFFFFCF?F@BBBFFF@FFF:>?FFBA:<FFF<?57)6:096?B6:?(13((44)-7B01:??A?))6313;6(,307:0(4(((-3.
@M04999:289:000000000-L3R54:1:1101:17411:7644 2:N:0:414
GGACTACAGGGGTATCTAATCCTGTTTGCTCCCCACGCTTTCGCATCTCAGCGTCAGTATCTGTCCAGAAGGCCGCCTTCGCCACCGGTATTCCTCCACATCTCTACGCATTTCACCGCTACACGTGGAATTCTACCTTCCTCTACAATACTCCAGATAACCAGTTTTAAGTGCCATTCCCAGGTTGAGCCCGGGGCTTTCACACCTAACTTAATTATCCGCCTACATGCCCTTTACGCCCAGTCATTCCGATTAACGCTCGCACCCTCCGTATTACCGCGGCTGCTGGCACGGAGTTAGC
+
CCCCCGGGG@CGGGGGGGGGGGGGGGGGGGGGGGGGDGGGGGGGGGGGGGGGGGGGGGGGGGGGGGGFGCF@FGGGGGGGGGGGGGGGGFGGGGGGGGGGGGGGGGGGGGGGGGGGGGGGGGGGEFFGGFGGFGGGGGGGGGGGGGFCGDGFFFGG9E89EGGGGGGGDFGGFF+@DFFEGGGGGGFFGGGGGEGDDGGGFFFFFFFFEFFFFAFFFFFF):DFFBFFEFEFFFF990;B91,;@>CCCC;7762;C(3<FF>199B8<?BBB17AFF((4(41(4:)2:7<<(-2:1<49
@M04999:289:000000000-L3R54:1:1101:26639:7644 2:N:0:414
GACTACCGGGGTATCTAATCCTGTTTGCTCCCCACGCTTTCGCATCTCAGCGTCAGTATCTGTCCAGAAGGCCGCCTCCGCCACCGGTATTCCTCCACATCTCTACGCATTTCACCGCTACACGTGGAATTCTACCTTCCTCTACAATACTCCAGATAACCAGTTTTAAGTGCAATTCCCAGGTTGAGCCCGGGGCTTTCACACCTAACTTAATTATCCGCCTACATGCCCTTTACGCCCAGTCATTCCGATTAACGCTCGCACCCTCCGTATTACCGCGGCTGCTGGCCCGGCGTTGGCC
+
CCCCCGGGGGGGGGGGGGGGGGGGGGGGGGGGGGGGGGGGGGGGGGGGGGGGGGGGGGGGGGGGGGCGCFGGGGGGGGGGGGGGGGGGGGGGGGGGGGGGGGGGFGGGGGGGGGGGGGGGGGGGGGGGGGGGGGGGGGGGGGGGGGGGGGGGGGGGFAFGGGGGGGGGFCGGGGGGFGFGGGGGGGGGGGGGGGGGGFGGFFFFAFFFFFFEEFFFCAF=A=DF@EFFEF133;4>7;>E;7@F9CFE<(,:?BFF09B?>>;>B?1:F>?F:2<A>?91099(()).((-(((,--(.5:
@M04999:289:000000000-L3R54:1:1101:10222:7649 2:N:0:414
CGAGGGACTACCAGGGTATCTAATCCTGTTTGCCCCCCACGCTTTCGCATCTCAGCGTCAGTATCTGTCCAGAAGGCCGCCTTCGCCACCGGTATTCCTCCACATCTCTACGCATTTCACCGCTACACGTGGAATTCTACCTTCCTCTACAATACTCCAGATAACCAGTTTTAAGTGCAATTCCCAGGTTGAGCCCGGGGCTTTCACACCTAACTTAATTATCCGCCTACATGCCCTTTACGCCCAGTCATTCCGATTAACGCTCGCACCCTCCGTATTACCGCGGCTGCTGGCACGGAGT
+
CCCCCGGGGGGGGGGGGGGGGGGGGGGGGGGGGGGGGGGGGGGGGGGGGGGGGGGGGGGGGGGGGGGGGGGGGGGGGGEGGGGGGGGGGGFGG7FGGGGGGGGGGGGGGCGGGGGGGGGGGGGGGGGGGGGGGGGGGGGGGGGGGGGGGGGFGGGGGGGFFEEGGGGGGGGGGGGGFGFGGGGGGGGGGG6?FGGGGGC?DEFFFFFFFFFFFFFFFFFFFFF?;@?D6@8ECFFFF@E@C7?FBD@FEFFFFFF2?BFBFFF:?;FF;2??6?FFF:?BFF(9>923>BB:0:?F:(-(-
@M04999:289:000000000-L3R54:1:1101:16657:7656 2:N:0:414
GTGACTACTAGGGTATCTAATCCTGTTCTCTACCCATGCTTTCGAACCTCAGCGTCAGTTACAGACCAGAGAGCCGCCTTCGCCACTGGTGTTCTTCCATATATCTACGCATTCCACCGCTACACATGGAGTTCCACTCTCCTCTCCTGCACTCAAGAAAAACAGTTTCAGCTGCACTTCCCCGGTTAAGCCGCGGTCTTTCACAGCTGACTTGTTCTCCCGCCTGCGTTCGCTTTACGCCCCATAAATCCGCACAACGCTTGCCACCTACGTCTTATCGCGGCTGCTGGCACATAGTTAC
+
--8,ACFGG,6,CCCAC<E,C<CFCCE@6;C<F<F6B6<,CE,@,C<+@F@<F7CF@@C,@CED9@CD8,,;@@B@FFC=F@7F@F<66@FFEGGGGG,?,CE94,4F,C=C:?,9?F=E@>F@F<@=,FGF?FD,C4=E@DEGD,@E8D,=AF88@E8,=,@DFFCGG,,@AA+1;86=D=0166@+,,;7?+4C3@>DCF+?@AFA:.4>7*=0*=E;FA@BF2B290629;(,/7,=@6603,;>6?(.((,(22(-24(1:A>?00432(3:)).(,--4>0070.31)(.4)66))
@M04999:289:000000000-L3R54:1:1101:26644:7679 2:N:0:414
ATGGGACTACTGGGGTATCTAATCCCGTTCGCTCCCCACGCTTTCGTCCATCAGCGTCAATCGGTATTTAGTAACCTGCCTTCGCAATCGGGGTTCTGTGTAATATCTATGCATTTCACCGCTACACTACACATTCCAGCTACTTCAATACTATTCAAGATTAACAGTATCAACGGCAGTTCTACAGTTAAGCTGCAGGTTTTCACCGCTGACTTATCGACCCGCCTACGGACCCTTTAACCCCAATAAATCCGGATACCGCTCGCATCCTCCGTATTACCGCGGCTGCTGGCACGGAGTT
+
CCCCCFGG8EFGGGGEGGFFGFEGEG7FFFCGGGGGG@EGEGGFDEAFGGGGFFG:FGGGGGF7B@FGGF<EFFGDFEGGGGGFGG@FGG,F7FFFFFGGGGGGCFGGGFFGFFGFGGGGGGGGGGGGGGEGDGFFFC8DFGGGFGGGGGFGGGFCGFFGGGGFGGGGFGGGGGG@?D>DFFFFGGCFFGFCGGGGGGCGFFFFFF5D9>A55F+=8+/<EF=22>@2:@2(8>@@@)6C);?F;<1@;EFF=B>07?)5((4036629(54(4:0:46>219>((-(3))40,5<13;?4
@M04999:289:000000000-L3R54:1:1101:3476:7687 2:N:0:414
TGGACTACCCGGGTATCTAATCCCATTTGCTCCCCTAGCTTTCGTCTCTCAGTGTCAGTGTCGGCCCAGCAGAGTGCTTTCGCCGTTGGTGTTCTTTCCGATCTCTACGCATTTCACCGCTCCACCGGAAATTCCCTCTGCCCCTACCGTACTCCAGCTTGGTAGTTTCCACCGCCTGTCCAGGGTTGAGCCCTGGGATTTGACGGCGGACTTAAAAAGCCACCTACAGACGCTTTACGCCCAATCATTCCGGATAACGCCTGCATCCTCTGTATTACCGCTGCTGCTGGCACAGGTTTA
+
CCCCCGGDFGGGGGGGGGGGGGGGGGGGGGGGGGGGFFGGGGGGGGGGGGGGGGGGGGGGGGGGGGGGGGGGGFGGGGGGGGGGGGGGGGFFGFGGGGGGGGGGGGGGGGGDFGGGFGGGGGGGCFG@=FGGGGGGGGGGGGGGGGFGGGGDFFEFGGFFFGGFFGGGGGGG89CEEGFD6CDGGGGGGGGGGGF4CGFGFAF8DFFE9@@F<+@FCAB18;33;@@(69=66,18AAFFF1<104:<A<)29,-(.,-((.4?B44:?A<?D<9AF9431>99?:?:0,(,3(((..-(
@M04999:289:000000000-L3R54:1:1101:22568:7690 2:N:0:414
GACTACACGGGTATCTAATCCCATTTGCTCCCCTAGCTTTCGTCTCTCAGTGTCAGTGTCGGCCCAGCAGAGTGCTTTCGCCGTTGGTGTTCTTTCCGATCTCTACGCATTTCACCGCTCCACCGGAAATTCCCTCTGCCCCTACCGTACTCCAGCTTGGTAGTTTCCACCGCCTGTCCAGGGTTGAGCCCTGGGATTTGACGGCGGACTTAAAAACCCACCTACTGACGCTTTACGCCCAATCATTCCGGATAACGATTGCATCCTCCTTATTACCGCGGCTGCTGGCACCGAGTTAGTC
+
CCCCCGGGGC@FGFFFFCGGFGGFGGCEFGGFFG8CFGGGGGGGGGGGG9@FFGG,CFFAFCFGECCFFGGGGFGGGGG7CGGGEFCFGGGGGGGGGD7C@FGGFGBF7CCFAGGGGG:BC8=FE7CCCFGG;EGEEBFFDDFFGDE@CC@=DD,=DE8CFGDDCC:::EGCEED6?DAC+:7?@CFGGDE,@EC9CFFG6:**9?;54;<)41;4(051><@@@)))(/;:::4<(8>D014<?F<2:020::<)((-.,2).-())(.)).64)6(-(-4;0028(,453((-34)6).
@M04999:289:000000000-L3R54:1:1101:17208:7706 2:N:0:414
TAGACTACCAGGGTATCTAATCCTGTTCGCTACCCATGCTTTCGAGCCTCAGCGTCAGTAACAGACCAGAGAGCCGCCTTCGCCACTGGTGTTCTTCCATATATCTACGCATTTCACCGCTACACATGGAGTTCCACTCTCCTCTTCTGCACTCAAGTCTCTCAGTTTCCGATGCTCTTCCTCAGTTAAGCTGAGGGCTTTCACATTCAGACTTAAAAGACCGCCTGCGCTCCCTTTACGCCCAATAAATCCGGACAACGCTTGCCACCTACGTATTACCGCGGCTGCTGGCACTTAGTT
+
CCCCCGGGGG@FGGGGGGGGGGGGGGGGGGGGGGGGGFGGGGGGGGGGGGF?FGGGGGGGGGGGGGGGG8FGGGGDGGGGGCGGDGGGGGGGGGGGGGGGGGGGGGGGGGGGGGGGGGGGGEFGGGFEFFGGGGGGGGGGGGGGGGGGGGGGGGGGFGGGGGGGGGGGGGGGGGGFDDFGFGGGGGGCEFFGC@9?DDGGFFFFFFFF<E@EFFFFC6+8AD2=AFBF=>B@FFD=B=E5@9BFD8@=)?EFF0;BF<;@;D?:BFFFBB?B<?):?FA>:>>0>>B??73<?2(04<AF
@M04999:289:000000000-L3R54:1:1101:12169:7716 2:N:0:414
GGACTACACGGGTATCTAATCCTGTTTGCTCCCCTAGCTTTCGTCTCTCAGTGTCAGTGTCGGCCCAGCAGAGTGCTTTCGCCGTTGGTGTTCTTTCCGATCTCTACGCATTTCACCGCTCCACCGGAAATTCCCTCTGCCCCTACCGTACTCCAGCTTGGTAGTTTCCACCGCCTGTCCAGGGTTGAGCCCTGGGATTTGACGGCGGACTTAAAAAGCCACCTACAGACGCTTTACGCCCAATCATTCCGGATAACGCTTGCATCCTCTGTATTACCGCGGCTGCTGGCACAGAGTTAGC
+
CCCCCGGGGGEEGGGGGGGGGGGGGGGGFGGGGGGGGGGGGGGGGFGGGGGGGGGGCFFGGGEGGGGCCFGDDFFGGGGGGGGGGGGCFCFFFGGG9?C@FGDFGGGFFCGGFGGGGGGGGGGGGGFGGGFFGFGGGGGGFGGGGGGEGGGGGGGGGGGGEFGCGGDFGGGGGGDGFGFGGFG6EGGG6CCFGCG5*;FGFFAE4AAB(:B@<FFF@AF3=@FDFFF@31(6<B:<ABFFF0-3::BFFFF;01:A?0(:64044<(,)-)6>)).:)(39(3220)52<<?(,,2<42<<
@M04999:289:000000000-L3R54:1:1101:24293:7743 2:N:0:414
TCGACTACTCGGGTATCTAATCCCATTTGCTCCCCTAGCTTTCGTCTCTCAGTGTCAGTGTCGGCCCAGCAGAGTGCTTTCGCCGTTGGTGTTCTTTCCGATCTCTACGCATTTCACCGCTCCACCGGAAATTCCCTCTTCCCCTACCGTACTCCAGCTTGGTAGTTTCCACCGCCTGTCCAGGGTTGAGCCCTGGGATTTGACGGCGGACTTAAAAAGCCACCTACAGACGCTTTCTGCCCACTCATTCCGCATAACGCTTGCACCCTCTGTATTACCGCGGCTGCTGGCACAGATTAAC
+
CCCCCGEEGGGCEGGGGGGGGCFEFGGGAGGGGGGGGGGGGEEGGGGGGGGFEFFGEG@FC@CGGGGG8FFGGGGEFGFGGGGGCFGGGGGGGFGGGGG::C+,AEAFDC:FC99FF?CEGGGFEGGFDGEFFF=DFGG,E8DFF8D?EF6C=F?=883D?+=@DGGGGGGFF8C;5+4@CFGG+@DEFFEGFGFDF5CF*B+=?B5BF(.13CAFEF>0A@FF@(345C?@BFF8))6@3<D((((<)-6?(,(4)(((41167)4344?B2):):>),,((((,(.4(3().,().)).
@M04999:289:000000000-L3R54:1:1101:11849:7762 2:N:0:414
CAGTGACTACTCGGGTATCTAATCCTGTTCGCTCCCCACGCTTTCGTCCATCAGCGTCAATCGGTATTTAGTAACCTGCCTTCGCAATCGGGGTTCTGTGTAATATCTATGCATTTCACCGCTACACTACACATTCCAGCTACTTCAATACTATTCAAGATTAACAGTATCAACGGCAGTTCTACAGTTAAGCTGCAGGTTTTCACCGCTGACTTATCAACCCGCCTACGGACCCTTTAAACCCAATAAATCCGGATAACGCTCGCATCCTCCGTATTACCGCGGCTGCTGGCACGGAGTT
+
CCCCCGGGGGGGGGGGGGGGGGGGGGGGGG7FFGGGGGGGGGGGGGGGGGGGGGGGGGGGGGGGGGGGGGGFFFGGGGGGGGGGGGGGGGGGGGGGGGGGGGGGGGGGGGFGGGGGGGGGGGGGGGGGGGGGGGGGGGGGGGGGGGGGGFGGDGGGGGGGGGGGGGGGGGGGGGDGFGAFFGGGGGFGFFGFGGGGCFGGFFFFFFFFFFBFFFFFFFFFFFFFFFFFFF>@BFFFDFFFFF@FFFFFECEFFF06?<EFFFFFFFF?F7<A:>F0?F<B<?>F9>;BFFF?B:??4>F<4
@M04999:289:000000000-L3R54:1:1101:26370:7778 2:N:0:414
ACGTGGACTACTAGGGTATCTAATCCTGTTTGCTCCCCACGCTTTCGCATCTCAGCGTCAGTATCTGTCCAGAAGGCCGCCTTCGCCACCGGTATTCCTCCACATCTCTACGCATTTCACCGCTACACGTGGAATTCTACCTTCCTCTACAATACTCCAGATAACCAGTTTTAAGTGCAATTCCCAGGTTGAGCCCGGGGCTTTCACACCTAACTTAATTATCCGCCTACATGCCCTTTACGCCCAGTCATTCCGATTAACGCTCGCACCCTCCGTATTACCGCGGCTGCTGGCACGGAGT
+
CCCCCGGGGGGGGGGGGGGGGGE@FFGGGGGGGGGGGGGGGGGGGGGGGGGGGGGGGGGGGGGGGGGGGGGGGGGGGGGGGGGGGGGGGGGGGGGGGGGGGGGGFGGGGGGGGGGGGGGGGGGGGFGGGGGGGGGGGGGGGGGGGGGGGGGGGGGGGGGGGGFGGGGGGGGGGGGGFGFGGFGGGGGFFGGGGFGGGGGGE>FFFFFA@DFEFFFFFFFFFFF?DF@@@DFFEBEFFFFF>DF;>?<6<EEEFCE;<@DFEF6??F>01>16<6962??>BABFBF63;FFF2:0<199(-
@M04999:289:000000000-L3R54:1:1101:6764:7785 2:N:0:414
CGACTACCGGGGTATCTAATCCTGTTTGCTCCCCACGCTTTCGCATCTCAGCGTCAGTATCTGTCCAGAAGGCCGCCTTCGCCACCGGTATTCCTCCACATCTCTACGCATTTCACCGCTACACGTGGAATTCTACCTTCCTCTACAATACTCTAGTTAACCAGTTTTAAGTGCAATTCCTAGTTTGAGCCCATGGCTTTCACACCTAACTTAATTATCCGCCTACATGCCCTTTACGCCCAGTCATTCCGATTAACGCTCGCACCCTCCGTATTACCGCGGCTGCTGGCACGGAGTTAGC
+
CCCCCEEFCEGGFGGGGGGGGGFGCFFFGGFCFCGGGGGGGGGDCGE@FFGGDFEFEEEFGFCFGGFFE8EEFGGGEGEFDEEGGCGGGEGEGGFGEFGGFGAF9FGGGGGGGGGFGFDEC8FGGFAE@FGGGGFGFE:DEGGCFFEGG9DEGFG8@D86EFCEFGAF=,6EA,DFFD8BCGG,@EEFEGCFG,9C9F*C>EFFABFABFEF:AFFFAF4?BD=@@EFFFFFE@3*/--8:<DF@9)<C?((6;;39(3<6(2409?FFFFFF::44<02;(,(4(,3(((.(-(3?FB2)
@M04999:289:000000000-L3R54:1:1101:21889:7804 2:N:0:414
TGGTACCGGGGTATCTAATCCTGTTCGCTCCCCACTCTCTCGTCCATCAGCGTCAATCGGTATTTAGTAACCTGTCTTCGCAATCGTGGTTCTGTGTAATATCTATGAATTTCACCGCTACACTACACACTCCAGCTACTTCAATACTATTCAAGATTAACAGTATCAACGGCAGCTCTACAGTTATGCTGCAGGTTTTCACCGCTGACTTATCAACCCGCCTACGGACCCTTTCAACCTACTAAATCCTGATCACCTCCGCATCCCCCGTAATACCGCGGCTGCCGGCACGGCTTTAATC
+
CC<C@FG,++@@6;CEFDGG<CFC,CF7,6@,BFC,B6,;B,C6,6;C6E8@@C:,CF<78C769CFE,EFGAF,E,5CFG,4?=7,66:,C?9FA<,5,C?F@EB;,9,C,C5A<FG7=F9EAEFFGC+9AFD>F89E=DFFAC==ED=F,=,=@,64,44@DCDGGGGDDD+0+;8DCD@FG;8,37:;C,3@FGGFG+;*:9@*<@6=*>AFA);>):5-435@=(8@D(0*8/*()/44.7))9())))).(()(((,(,.6((2(-3(4).8?(,(44(,((,((41,(((())).
@M04999:289:000000000-L3R54:1:1101:8073:7807 2:N:0:414
TCGACTACTGGGGTATCTAATCCTGTTCACTCCCCACGCTTTCGTCCATCAGCGTCAATCGGTATTTAGTAACCTGCCTTCGCAATCGGGGTTCTGTGTAATATCTATGCATTTCACCGCTACACTACACATTCCAGCTACTTCAATACTATTCAAGATTAACAGTATCAACGGCAGTTCTACAGTTAAGCTGCAGGTTTTCACCGCTGACTTATCAACCCGCCTACGGACCCTTTAAACCCAATAAATCCGGATAACGCTCGCATCCTCCGTATTACCGCGGCTGCTGGCACGGAGTT
+
CCCCCGGGGGGGGGGGGGGGGGGGGGGGGGGGGGGGGGGGGGGGGGGGGGGGGGGGGGGGGGGGGGGGGGGGGGGGGGGGGGGGGGGGGGGGGGGGGGGGGGGGGGGGGGGGGGGGGFGGGGGGGGGGGGGGGGGGFGGGGGGGGGGGGGGGGGGGGGGGGGGGGGGGGGGGGGGGFGFFGGGGFGGGGFGGGGGFCFDGFFFFFFFFBAFFFFFFFFFFEBFF=ADF@FBFFDDFFFFFF6?;@FE3C?@BBDFFEEFBD?BBFFF?BFFFFF::AFA09(-919<BF::7<:09;<B
@M04999:289:000000000-L3R54:1:1101:23722:7812 2:N:0:414
GGTGACTACAGGGGTATCTAATCCTGTTCGCTACCCATGCTTTCGAACCTCAGCGTCAGTTACAGACCAGAGAGCCGCCTTCGCCACTGGTGTTCTTCCATATATCTACGCATTCCACCGCTACACATGGAGTTCCACTCTCCTCTTCTGCACTCAAGAAAAACAGTTTCAGCTGCACTTCCCCGGTTAAGCCGAGGGCTTTCACAGCTGACTTGTTCTCCCGCCTGCGTTCGCTTTACGCCCAATAAATCCGGACAACGCTTGCCACCTACGTATTACCGCGGCTGCTGGCACGTAGTTT
+
CCCCCGGFGFGFGGGGGGGGGGGGGGGGGGGGGGGGGGGGGGGGGGGGGGGGGGGGGGGGGGGGGGGGGGFGGGGGGGGGGGGGGEGGGGGGGGGGGGGGGGGGDGGGGGGGGGGGGGGGGGGGGGFG@FFGGGGGDDFGGGGGGGGGGFGGGFGFFGGGFGGGGGGFGGGGGGFFFGFGGGGGGEGGCFEGGGGGGGDGFFFFFFFFFFFFFFFFFFFEF==>@=BF>;@F@FFFFCC>;>FF<@)3CECE(7:>>??6>BF??F).3?03:,).8<9A?9969;>BB07?FF0((.4<)
@M04999:289:000000000-L3R54:1:1101:7115:7868 2:N:0:414
TGCGACTACCGGGGTATCTAATCCCATTTGCTCCCCTAGCTTTCGTCTCTCAGTGTCAGTGTCGGCCCAGCAGAGTGCTTTCGCCGTTGGTGTTCTTTCCGATCTCTACGCATTTCACCGCTCCACCGGAAATTCCCTCTGCCCCTACCGTACTCCAGCTTGGTAGTTTCCACCGCCTGTCCAGGGTTGAGCCCTGGGATTTGACGGCGGACTTAAAAAGCCACCTACGGACGCTTTACGCCCAATCATTCCGGATAACGCTTGCATCCTCTGTATTACCGCGGCTGCTGGCACAGAGTTT
+
CCCCCGGGGGGGGGGGGGGGGGGGGGGGGGGGGGGGGFFGGGGGGGGGGGGGGGGGGGGGGGGGGGGGGGGGGGGGGGGGGGGGGGGGGGGGGGGGGGGGGGGGGGGGGGGGGGGGGGGGGGGGGGGGGGGGGGGGGGGGGGGGGGGGGGGGEGGFFGGGGGGGGGGGGGGGGGGGFGFGGGGGGGGGGGFFGGFGGGDCFFAFFAFFBF@BBFFFCF*;:@@87?7?0,8;>FFF:22:?BFFF:?FFBB>:>?6:<??BF?01<<-:>443<ABDDFF?>>FFF;:700((.4:3?A<)
@M04999:289:000000000-L3R54:1:1101:3294:7872 2:N:0:414
GAGCGACTACACGGGTATCTAATCCTGTTCGCTCCCCACGCTTTCGTCCATCAGCGTCAATCGGTATTTAGTAACCTGCCTTCGCAATCGGGGTTCTGTGTAATATCTATGCATTTCACCGCTACACTACACATTCCAGCTACTTCAATACTATTCAAGATTAACAGTATCAACGGCAGTTCTACAGTTAAGCTGCAGGTTTTCACCGCTGACTTATCAACCCGCCTACGGACCCTTTAAACCCAATAAATCCGGATAACGCTCGCATCCTCCGTATTACCGCGGCTGCTGGCACGTATTT
+
CCCCCGGGGGGGGGGGGGGGGGGGGGGGGGEGFFGGGGGGGGGGGGGGGGGGGGGGGGGGGGGCFFGGGGGGGGGGGFGGGGGFGGGGGGGGGGGGGGGGGGGFFGGGGFFCFGGGGFEGGGGGGGGFGGGGGGGGGFGGGGGGGGGGGGGGGGGGGGGFGDEGGGGGGGGGGGDDFGFDFGGGGCGFFGGGGGGGGGGGFF>FFFFEAFAFFFFFFFFAAB225@DFF=2>63<;DFFFFA@FF@F@FFFFFF01<B>BB>6?>1;?B?8<79:0:>D>),6002(-4??062<B(()(.
@M04999:289:000000000-L3R54:1:1101:26575:7925 2:N:0:414
AGCGACTACCAGGGTATCTAATCCTGTTCGCTCCCCACGCTTTCGTCCATCAGCGTCAATCGGTATTTAGTAACCTGCCTTCGCAATCGGGGTTCTGTGTAATATCTATGCATTTCACCGCTACACTACACATTCCAGCTACTTCAATACTATTCAAGATTAACAGTATCAACGGCAGTTCTACAGTTAAGCTGCAGGTTTTCACCGCTGACTTATCAACCCGCCTACGGACCCTTTAAACCCAATAAATCCGGATAACGCTCGCATCCTCCGTATTACCGCGGCTGCTGGCACGGAGTT
+
CCCCCGGGGGGGGGGGGGGGGGFGGGGGGGGGGGGGGGGGGGGGGGGGGGGGGGGGGGGGGGGGGGGGGGGGGGGGGGGGGGGGGGGGGGGGGGGGGGGGGGGGGGGGGGGGGGGGGGGGGGGGGGGGGGGGGGGGGGGGGGGGGGGFGGGGGGGGGGGGGGGGGGGGGGGGGGDGFGFGGGGGGGGGGGGGGGGGGGGGFFFFFFFFFFFFFFFFFFFFF@FFFF?BF=DFFFFFFFFFFFFF@D)=>?EFFFDFFFFFB?<0>BFFBFA?F:?FFBAA:9>F>9>FFFF<:4<FB>B?
@M04999:289:000000000-L3R54:1:1101:7756:7926 2:N:0:414
GGAAGACTACTAGGGTATCTAATCCTGTTCGCTCCCCACGCTTTCGTCCATCAGCGTCAATCGGTATTTAGTAACCTGCCTTCGCAATCGGGGTTCTGTGTAATATCTATGCATTTCACCGCTACACTACACATTCCAGCTACTTCAATACTATTCAAGATTAACAGTATCAACGGCAGTTCTACAGTTAAGCTGCAGGTTTTCACCGCTGACTTATCAACCCGCCTACGGACCCTTTAAACCCAATAAATCCGGATAACGCTCGCATCCTCCGTATTACCGCGGCTGCTGGCACGGAGTT
+
CCCCCGGGGGGGGGGGGGGGGGGGGGGGGGGGGGGGGGGGGGGGGGGGGGGGGGGGGGGGGGGGGGGGGGGGGGGGGGGGGGGGGGGGGGGGGGGGGGGGGGGGGFGGGGGGGGGGGGGGGGGGGGGGGGGGGFGGGGGGFGGGGGGGGGGGGGGGGGGFGFGGGGGGFGGGGGGG>DFGGGGGGGGGGGGGGGGGGGFCFFFFFFFEFFFACFFFFFFFFFF9ABFFF@9@FFFFFFFFFFFDFDFFEFFFF>@;<@EF;@DD>>F:BBFA7>:BFFBFAF99;939?F?FF?FF>B>2.
@M04999:289:000000000-L3R54:1:1101:17102:7934 2:N:0:414
AGACTACCAGGGTATCTAATCCTGTTTGCTCCCCACGCTTTCGCATCTCAGCGTCAGTATCTGTCCAGAAGGCCGCCTTCGCCACCGGTATTCCTCCACATCTCTACGCATTTCACCGCTACACGTGGAATTCTACCTTCCTCTACAATACTCCAGATAACCAGTTTTAAGTGCAATTCCCAGGTTGAGCCCGGGGCTTTCACACCTAACTTAATTATCCGCCTACATGCCCTTTACGCCCAGTCATTCCGATTAACGCTCGCACCCTCCGTATTACCGCGGCTGCTGGCACTGATTTAGC
+
CCCCCGGGGGGGGGGGGGGGGGGGGGGGGGGGGGGGGGGGGGFGGGGGGGFGGGGGGGGGGGGGGGGFGGGDGGGGGGGGGGGGGGGDGCGFGGGGGGGGGGGGGGGGGGGGGGGGGEFGGGGGGGGDGGGGGGGGGGGGGGGGGGGGGGGGGGGGFGFGGGCCGGGGGFDG:FDGFGFGFGGDGFGFFGGGGGGGGDGGFCFFFFFFFFEFEFFFFFFFEFDD@FFFEFFFFFFFF?F>@FDEF9EFFF1(:@<EF1>@6>6019BF<B(38??<AF(969>31:032:0<(..)6<).6
@M04999:289:000000000-L3R54:1:1101:28402:7939 2:N:0:414
GGGCGGACTACTAGGGTATCTAATCCTGTTTGCTCCCCACGCTTTCGCATCTCAGCGTCAGTATCTGTCCAGAAGGCCGCCTTCGCCACCGGTATTCCTCCACATCTCTACGCATTTCACCGCTACACGTGGAATTCTACCTTCCTCTACAATACTCCAGATAACCAGTTTTAAGTGCAATTCCCAGGTTGAGCCCGGGGCTTTCACACCTAACTTAATTATCCGCCTACATGCCCTTTACGCCCAGTCATGCCTATTAACGCTCGCACCCTCCGTATTACCGCGGCTGCTGGCACGTATT
+
CCCCCEGGGGGGGFD8@@CEG@EFFEGFGEGCFFGEGC,@:@@@FGEGG:F<FF,C@FBFFGGF<@,CCCFFEFGGGGCEGGGGFCBCEAF@F+DFGG<FFEGF,A=EAFGCC??CFFEGFEGGGGGGGED7:>=8EDDGG@FFCAFGDEGDFCFFF?D8=DCFDFGF:9:EGEFEFFF8EGGDCA8CCFEC,:@F>C*9))8AFFFF25(67;FFFFFEA<E?01;?1=(;?@@1./;FE0(,(,(544<)58)-464<)4228(40390??:>?::()6>F>(469>FB0:?F)411)(
@M04999:289:000000000-L3R54:1:1101:17025:7947 2:N:0:414
ATGACTACTCGGGTATCTAATCCCATTTGCTCCCCTAGCTTTCGTCTCTCAGTGTCAGTGTCGGCCCAGCAGAGTGCTTTCGCCGTTGGTGTTCTTTCCGATCTCTACGCATTTCACCGCTCCACCGGAAATTCCCTCTGCCCCTACCGTACTCCAGCTTGGTAGTTTCCACCGCCTGTCCAGGGTTGAGCCCTGGGATTTGACGGCGGACTTAAAAAGCCACCTACAGACGCTTTACGCCCAATCATTCCGGATAACGCTTTCATCCTCTGTATTACCGCGGCTGCTGGCAAGGACTT
+
CCCCCGGGGG;FGGGGGGGGGGGGGGGGGGGGGGGGGGGGGGGGGGGGGGGGGGGGGGGGGG@FGGGG@FGFGGGGFGGGGGGGGGGGGGDGGGGGGGGDFGGFGGGGGGGGGGGGGGGGGGGGGGDCGGCFFGGGGGGGGGGGFCFGGGGGGGGGFGGGGGGGGGGGGGGGGCGGFFFGGG?EEFGC8CFGGGFCCGFGFFFF>>AF9@@>8+8A4AE?AD;6@EE;3>?>;DF:4<074>B:BFF<A><?90,1<>26:((64<<<2.4264<B99A0,((4433?0((()((,((5
@M04999:289:000000000-L3R54:1:1101:23276:7953 2:N:0:414
TGACTACCGGGGTATCTAATCCTGTTCGCTCCCCACGCTTTCGTCCATCAGCGTCAATCGGTATTTAGTAACCTGCCTTCGCAATCGGGGTTCTGTGTAATATCTATGCATTTCACCGCTACACTACACATTCCAGCTACTTCAATACTATTCAAGATTAACAGTATCAACGGCAGTTCTACAGTTAAGCTGCAGGTTTTCACCGCTGACTTATCAACCCGCCTACGGACCCTTTAAACCCAATAAATCCGGATAACGCTCGCATCCTCCGTATTACCGCGGCTGCTGGCACGGAGTTAGC
+
CCCCCGGGGGGGGGGGGGGGGGGGGGGGGGGGGGGGGGGGGGGGGGGGGGGGGGGEGGGGGGGGGGGGGGGGGGGGGGGGGGGGGGGGGGGGGGGGGGGGGGGGGGGGGGGGGGGGGGGGGGGGGGGGGGGGGGGGGGGGGGGGGGGGGGGGGGFGGGGGGGGGGGGGFGGGGGGGFGFGGGGFGGGGGGGGGGGGGGGGFFFFDEFFFFFFCFFFFFFAFFFFFFFF?BFFFFFFF<<FFFFFF3CEF;;B<FFF<?FFBFFFF;BBFFFF0:?A<<1((49>BF>?FFBFF>118?FF4
@M04999:289:000000000-L3R54:1:1101:20208:7978 2:N:0:414
GGGACTACTGGGGTATCTAATCCTGTTCGCTCCCCACGCTTTCGTCCATCAGCGTCAATCGGTATTTAGTAACCTGCCTTCGCAATCGGGGTTCTGTGTAATATCTATGCATTTCACCGCTACACTACACATTCCAGCTACTTCAATACTATTCAAGATTAACAGTATCAACGGCAGTTCTACAGTTAAGCTGCAGGTTTTCACCGCTGACTTATCAACCCGCCTACGGACCCTTTAAACCCAATAAATCCGGATAACGCTTGCACCCTACGTATTACCGCGGCTGCTGGCACGTAGTT
+
C@CCCGGGGGGGGGGGGGGGGGGGGGGGGGGGGGGGGGGGGGGGGGGGGGGGGGGGGGGGGGGGGGGGGGGGGGGGGGGGGGGGFGGGGGGGGGGGGGGGGGGGGGGGGGGGGGGGGGGGGGGGGGGGGGGGGGGGGGGFGFGGGGGGGGGGGGGGGFGGGGGGGGGGGGGGEEGDEGFGGGGGGFGFFGFGEG6C6CFFFFFFFFFF=BFFFFFFFFFFDFFADFFF2>=>DFFFECFFDF;0=4=ECFFF>(6;@FD088;??BFFFFFF<244<AF?B>0;09:??:(2<6::?:A
@M04999:289:000000000-L3R54:1:1101:5293:7998 2:N:0:414
GGGACTACCAGGGTATCTAATCCTGTTTGCTCCCCACGCTTTCGCATCTCAGCGTCAGTATCTGTCCAGAAGGCCGCCTTCGCCACCGGTATTCCTCCACATCTCTACGCATTTCACCGCTACACGTGGAATTCTACCTTCCTCTACAATACTCCAGATAACCAGTTTTAAGTGCAATTCCCAGGTTGAGCCCGGGGCTTTCACACCTAACTTAATTATCCGCCTACATGCCCTTTACGCCCAGTCATTCCGATTAACGCTCGCACCCTCCGTATTACCGCGGCTGCTGGCACGGATTT
+
CCCCCGGFGGGGGGGGGGGGGGGGGGGGGGGGGGGGGGGGGGGGGGGGGGGGGGGGGGGGGGGGGGGGGGGGGGGGGGGGGGGGGGGGGGGGFGGGGGGGGGGGGGGGGGGGGGGGGGGGGGGGGGGGGGGGGGGGGGGGGGFGFGGGGGGGGGGGFGGGGGGGGGGGGGGGGGGGFGFGGGGGGGGGCGGFGGC5DDCGFFFFFFFFFE:*>BFFEFCEFFFFFFFFFEFFFFBFEFFFFFF(6@FFFF?31?DFFF;>FBFFFFF?0?BFF?7?AFFF9>;0032BF>B?B:3;-(4
@M04999:289:000000000-L3R54:1:1101:13475:8060 2:N:0:414
CACGACTACAAGGGTATCTAATCCCATTCGCTCCCCTAGCTTTCGTCTCTCAGTGTCGGCCCAGCAGAGTGCTTTCGCCGTTGGTGTTCTTTCCGATCTCTACGCATTTCACCGCTCCACCGGAAATTCCCTCTGCCCCTACCGTACTCCAGCTTGGTAGTTTCCACCGCCTGTCCAGGGTTGAGCCCTGGGATTTGACGGCAGACTTAAAAAGCCACCTACAGACGCTTTACGCCCAATCATTCCGGATAACGCTTGCATCCTCTGTATTACTGCGGCTGCTGGCACAGAGTCAGCCGTT
+
CCCCCGGGGGGGGGGGGGGGGGGGGGGGGGGGGGGGGGGGGGGGGGGGGGGGGGGGGEFGGGGGG8FGGFGGGEFGGGGGGGDFGGGGGGGGGGECGGGGGFGGGGGGGGGGFGGDGGGGGGDGGGFGGGGGGDGGGGGGFGGGGGGGGGGDGGGGDEGGGGGGGGGGGGDGFFCFFGFGGGGGCFFGGCE>CFF4=CDC4>>E4AAACF9C=?FFFFFFFFE8C?FFF@?3C;@FFF05@@EFFF09(4:<?478?FFBF<?><A0:)446>))<?9>608)4230<(330<)647:1((
@M04999:289:000000000-L3R54:1:1101:5791:8129 2:N:0:414
CCTTGACTACAAGGGTATCTAATCCTGTTTGCTCCCCACGCTTTCGCATCTCAGCGTCAGTATCTGTCCAGAAGGCCGCCTTCGCCACCGGTATTCCTCCACATCTCTACGCATTTCACCGCTACACGTGGAATTCTACCTTCCTCTACAATACTCCAGATAACCAGTTTTAAGTGCAATTCCCAGGTTGAGCCCGGGGCTTTCACACCTAACTTAATTATCCGCCTACATGCCCTTTACGCCCAGTCATTCCGATTAACGCTCGCACCCTCCGTATTACCGCGTCTGCTGGCACGGAGTT
+
CCCCCFFFGE8FF<7FCGGGGAFAFFDCF<CE<FGDGGG:CF,CFC:,CF9C@FFGFECFGFGFGCFDFGGG<AEFGCEEEEGDDED=B=:FC?,@F@?FF<,AFFFAEFFCEGCEF9=9+BFGGCFGGCCD,@EAEDFGG;@FG8@EGFG;DDGG=@@FFEGGG+6@E=AF?FFFFG+6=DDGFD+,@@,@FCCGDG*799;AFAA>=D=4@FFF6@97+56(5225>3;7B33@@;CF(:@@314;A<555(((47?E(9:?39699:(3(-4<(4)4<(42,3(()6)(-(.(((-82
@M04999:289:000000000-L3R54:1:1101:16797:8138 2:N:0:414
TGTGGGACTACTCGGGTATCTAATCCTGTTTGCTCCCCACGCTTTCGCATCTCAGCGTCAGTATCTGTCCAGAAGGCCGCCTTCGCCACCGGTATTCCTCCACATCTCTACGCATTTCACCGCTACACGTGGAATTCTACCTTCCTCTACAATACTCCAGATAACCAGTTTTAAGTGCAATTCCCAGGTTGAGCCCGGGGCTTTCACACCTAACTTAATTATCCGCCTACATGCCCTTTACGCCCAGTCATTCCGATTAACGCTCGCACCCTCCGTATTACCGCGGCTGCTGGCACGGAGT
+
CCCCCGGGGGGGGGGGGGGGGGGGGGGGGGGGGGGGGGGGGGGGGGGGGGGGGGGGGGGGGGGGGGGGGGGGGGGGFGGGGGGGCGGGGGGGG>=FFGGGGGGGFGGGGGGGGGGGGGGGGGGGGGGGGGGGGDGFFFGGGGGGGGGGGGGGGGGGGGGGGGGGGGGGGGGGGGGFFGFGGGGGGGGGGGGGGGFG59DDEFFFFFFFEFFFFFFFFFFFFFFF=>5@2BEC?3@@FFFC9<;>>6?@@@C)<C@0<DFFFFBB:;B9BFFB?BF?6<7)..3(339>F?>?562<<F9(-
@M04999:289:000000000-L3R54:1:1101:14783:8139 2:N:0:414
TTTAGACTACTAGGGTATCTAATCCTGTTTGCTACCCACGCTTTCGAGCATGAACGTCAGTGTTATCCCAGGAGGCTGCCTTCGCCATCGGTATTCCTCCACATCTCTACGCATTTCACTGCTACACGTGGAATTCTACCTCCCTCTGACACACTCTAGTTTGACAGTTTCAAATGCACGTCCCAAGTTGAGCTCGGGGATTTCACATCTGACTTATCTAACCGTCTGCGCTCGCTTTACGCCCATTAATTCCGATTAACGCTCGCACCCTACGTATTACCGCGGCTGCTGGCACGTAGTT
+
CCCCCGGGGGGGGGGGGGGGGGGGGGGGFGFGGFGFGDGGGGGGGGGGGGGF@FGCFFECFGGGGGGGGGGC<C7FFGGGGGGDCGDGGGGGGGGGGGGGFGFEFFGGGGGGGGGGGGGGFGGGGFGDGG7FEFGGGGGGGGGGGGG?FFGGGEFDCADFFEFGG?GGGFCFGEFGFGFGGGGGDFCFG8F8DFGDDGDCBFFFFAAFFFECEFFFFFFE+1==A95/:):AFBFDFD=F2@2@D(777<CF948<D13C(22;10369(4:??F2<BAFF(90;996602.24),34(-.
@M04999:289:000000000-L3R54:1:1101:14084:8199 2:N:0:414
GACTACTGGGGTATCTAATCCTGTTTGCTCCCCACGCTTTCGCATCTCAGCGTCAGTATCTGTCCAGAAGGCCGCCTTCGCCACCGGTATTCCTCCACATCTCTACGCATTTCACCGCTACACGTGGAATTCTACCTTCCTCTACAATACTCTAGTTAACCAGTTTTAAGTGCAATTCCTAGGTTGAGCCCAGGGCTTTCACACCTAACTTAATTATCCGCCTACATGCCCTTTACGCCCAGTCATTCCGATTAACGCTCGCACCCTCCGTATTACCGCGGCTGCTGGCACGGATTTAGCC
+
@CCCCGGGGGDGGGGGGGGGGGGGGGGGGGGGGGGGGGGGGGGGGGGGGGGGGGGGGGGGGGGGGGAGGGGGGGGGGGGGGGGGGGGGDGGGGGGGGGGGGGGGGGGGGGGGGGGGGGGGGGGGGGGGGGGGGGGGGGGGGGGGGGGGGGGGGGGGGGGGGGGGGGGGGGGAFGGGFGFGGFFFGDFGFGGGG?:DDGGGFFFFFFFFFFFFCFFFFFFD>DD9BEFFFFFFFFEFFFFE@DBE4?EFF@F@FF3;;3?@FF;B6?FFFFBFF?<BAB>F0639BFF0?(.-10,8>9<A2
@M04999:289:000000000-L3R54:1:1101:23647:8207 2:N:0:414
TTGACTACTCGGGTATCTAATCCCATTCGCTCCCCTAGCTTTCGTCTCTCAGTGTCAGTGTCGGCCCAGCAGAGTGCTTTCGCCGTTGGTGTTCTTTCCGATCTCTACGCATTTCACCGCTCCACCGGAAATTCCCTCTGCCCCTACCGTACTCCAGCTTGGTAGTTTCCACCGCCTGTCCAGGGTTGAGCCCTGAGATTTGACGGCAGACTTAAAAAGCCACCCACAGACGCTTTACGCCCAATCATTCCGGATAACGCTTGCATCCTCTGTATTACCGCGGCTGCTGGCCCAGAGTTAC
+
CCCCCGGGGGGGGGGGGGGGGGGGGGGGGGGGGGGGGGGGGGGGGGGGGGGGGGGGGGGGGGGGGGG>FGGGGGGGGGGGGGGGGGGGGGGGGGGGGGGGGGGGGGGGGGGGGGGGGGGGDGGGGGGEGGGGGGGGGGGGGGGGG+D8EGGGGGGGGGGGGGGFGGGGGGGGGGGGFGFFGGCGCEFGCGGGGGCFGGGFFFAFFEDFFFD3<8FFCFFBFDD?@DFF<@@F@FFFCC?BFFF00:BFA<B0318:24<90331)6<B?<<3>BFFFAF?F9BFF>:?F:?(((4184>A.
@M04999:289:000000000-L3R54:1:1101:14968:8232 2:N:0:414
GGACTACTAGGGTATCTAATCCTGTTTGCTCCCCACGCTTTCGCATCTCAGCGTCAGTATCTGTCCAGAAGGCCGCCTTCGCCACCGGTATTCCTCCACATCTCTACGCATTTCACCTCTACACGTGGAATTCTACCTTCCTCTACAATACTCCAGATAACCAGTTTTAAGTGCAATTCCCAGTTTGAGCCCGGGGCTTTCACACCTACCTTAATTATCCGCCTACATGCCCTTTACGCCCAGTCATTCCGATTAACGCTCGCCCCCTCCGTATTACCCCGGCTGCTGGCACGGGTTTACC
+
CC@CCAFEDGGCF<C<DFEFGEGFGDEC@@FGGG8CCCGGFE7C:8@,FD6C@FCC@FFFGF9FFFDCAFC8,@+CCFEFDGGGFFGCC+DFEEEGGFG8A559C9F=C=F7AF<FE,AE9E?FGG@EG<FCFFAEGGFGGGGG9E38E=?DFGE,==A8EFD==+7@DFCGFFGGFGF7D+D,@E736=,AECE+?DGGFAA;CAFF)4:>E4BFEFCE*:>>25>E@EFBEF=4@5@;>F(6<EFEEFF;@??3><(,((((-3303<6:(2:AFF((314996:,2:122((,,872)
@M04999:289:000000000-L3R54:1:1101:21704:8237 2:N:0:414
GACTACTCGGGTATCTAATCCTGTTCGCTACCCATGCTTTCGAGCCTCAGCGTCAGTAACAGACCAGAGAGCCGCCTTCGCCACTGGTGTTCTTCCATATATCTACGCATTTCACCGCTACACATGGAGTTCCACTCTCCTCTTCTGCACTCAAGTCTCTCAGTTTCCGATGCTCTTCCTCAGTTAAGCTGAGGGCTTTCACATTCAGACTTAAAAGCCCTCCTGCGCTCCCTTTACGCCCAATAAATCCGGCCAACGCTTGCCACCTCCGTATTACCCGCGCTGCTGGCACGTAGTTAGC
+
CCCCCGGGGDEGGGGGGGGGGGGGGGGGGGGGGGGGGGGGGGGGGGGGGGGGGGGGGGGGGGFGGGGGGGEGGGGGGGGGGGGGGGGGGGGGGGGGFGGGGGGFGGGGGGGGGDGGGGGGGGGGGGG<FGGGGGGGGGGFGGGGGGCGGGGGGGDEGGGGGGFGGGGGGEGDGGGGFGFGGFCGGGFGGGG6EFDGGGGGFFFFFFFF@EFEEFF+**;>*:45=E)/):>6BE:*1/6B=9(-=.).<@F((.6(//(6(68;;41((.(3,.(-66(((-((-1)48?7263((4-)).
@M04999:289:000000000-L3R54:1:1101:28036:8248 2:N:0:414
GTTGCGACTACTCGGGTATCTAATCCTGTTCGCTCCCCACGCTTTCGTCCATCAGCGTCAATCGGTATTTAGTAACCTGCCTTCGCAATCGGGGTTCTGTGTAATATCTATGCATTTCACCGCTACACTACACATTCCAGCTACTTCAATACTATTCAAGATTAACAGTATCAACGGCAGTTCTACAGTTAAGCTGCAGGTTTTCACCGCTGACTTGTCAACCCGCCTACGGACCCTTTAAACCCAATAAATCCGGATAACGCTCGCATCCTCCGTATTACCGCGGCTGCTGGCACGGAGT
+
CCCCCGGGGGGGGGGGGGGGGGCCFFGGGGGGGGGGGGGGGGGGGGGGGGGGGGGGGGGGGGGGGGGGGGGGGGGGGGFGGGGGGGGGGGGGGGGGGGGGGGGGGGGGGGGGGGGGGGGGGGGGGGGGGGGGGGGGGGGGGGGGGGGGGGGGGGGGGGGGGGGGGGGGGGGGGGGDFGFGGGGGFGGGGGGGGGGGGGGGFFFFFFFFFFFF>FFFFFFFFFFAB@@FDF>>@FFFFFFF?EFFFFFFFEFE?;@>;;(4<?BFFFFBBF?>>FFFFF?AFA?69369BFF?0((.34(1-
@M04999:289:000000000-L3R54:1:1101:3138:8271 2:N:0:414
TGACTACCGGGGTATCTAATCCTGTTTGCTCCCCACGCTTTCGCATCTCAGCGTCAGTATCTGTCCAGAAGGCCGCCTTCGCCACCGGTATTCCTCCACATCTCTACGCATTTCACCGCTACACGTGGAATTCTACCTTCCTCTACAATACTCCAGATAACCAGTTTTAAGTGCAATTCCCAGGTTGAGCCCGGGGCTTTCACACCTAACTTAATTATCCGCCTACATGCCCTTTACGCCCAGTCATTCCGATTAACGCTCGCACCCTCCGTATTACCGCGGCTGCTGGCACGGAGTTAGC
+
CCCCCGGGGGGGGGGGGGGGGGGGGGGGGGGGGGGGGGGGGGGGGGGGGGGGGGGGGGGGGGGGGGGGGGGGGGGGGGGGGGGGGGGGGGGGGGGGGGGGGGGGGGGGGGGGGGGGGGGGGGGGGGGGGGGGGGGGGGFGGGGGGGGGGGGGGGGGGGGGGGGGGGGGGGGGGGGGFGFGGGGGGGGGGFGGGGGGGGGGFFFFFFFF3>EEFFFFFFFFEDFF6@EFFFFFFFFFFFFBBF;E@EFFFE@DFFFFFFFFFFFFF>???07?FFFFFA<041;>FFFFFBF?F(7;::9:2
@M04999:289:000000000-L3R54:1:1101:14915:8335 2:N:0:414
GACTACCCGGGTATCTAATCCCATTTGCTCCCCTAGCTTTCGTCTCTCAGTGTCAGTGTCGGCCCAGCAGAGTGCTTTCGCCGTTGGTGTTCTTTCCGATCTCTACGCATTTCACCGCTCCACCGGAAATTCCCTCTGCCCCTACCGTACTCCAGCTTGGTAGTTTCCACCGCCTGTCCAGGGTTGAGCCCTGGGATTTGACGGCGGACTTAAAAAGCCACCTACAGACGCTTTACGCCCAATCATTCCGGATAACGCTTGCATCCTCTGTATTACCGCGGCTGCTGGCACAGAGTTAGCC
+
CCCCCGGGGGGGGGGGGGGGGGGGGGGGGGGGGGGGGGGGGGGGGGGGGGGGGGGGGGGGGGGGGGGGGGGGGGGGGGGGGGGGGGGGGGGGGGGGGGDGGGGGGGGGGGGGGGGGGGGGGGGGGGGGGGGGGGGGGGGGGGGGGGGGFGFDGFFGGGGEGGGGGGFGGGGGGGGGFGFGGCGFDEFGGGGGG8FFGGFDFFD>ED>A@@FFEFFFFFFFFDFEFFFFF9BBFFFABFFDF:?<?BBF>FFF<?))4;FF?FF><:>B<?B2>>ADBF>6(,9>60::?BFB:73>-)6<8
@M04999:289:000000000-L3R54:1:1101:25661:8357 2:N:0:414
GGCCGACTACCGGGGTATCTAATCCCATTTGCTCCCCTAGCTTTCGTCTCTCAGTGTCAGTGTCGGCCCAGCAGAGTGCTTTCGCCGTTGGTGTTCTTTCCGATCTCTACGCATTACACCGCTCCACCGGAAATTCCCTCTGCCCCTACCGTACTCCAGCTTGGTAGTTTCCACCGCCTGTCCAGGGTTGAGCCCTGGGATTTGACGGCGGACTTAAAAAGCCACCTACAGACGCTTTACGCCCAATCATTCCGGATAACGCTTGCATCCTCTGTATTACGGCGGCTGCTGGCACAGAGTT
+
CCCCCGGGGGGGGGGGGGGGGGGGGGGGGGGGGGGGGGGGGGGGGGGGGGGGGGGGGGGGGGGGGGGGGGGGGGGGFGGGGGGGGGGGGGFGGGGGGGGGGGGDGGGGGGGGGGGGGGGGGGGGGGGGGGGGGGGGGGGGGGGGGGGGGGGGGGGGGGGGGGGGGGGGGGGGGGGGFGFGFGGGGGGGGGGGGGGGGGGFFFFFFFBF>@;FFFFF<FA8><8:??F?FF?<:>><BFFFF?>BFB?FFF<A<B>F0<<?6BBFFFFFFFFFFDFFFFF<(((20966?FB0:221:0:<:
@M04999:289:000000000-L3R54:1:1101:3774:8359 2:N:0:414
GAGACTACAGGGGTATCTAATCCTGTTTGCTACCCACGCTTTCGAGCATGAACGTCAGTGTTATCCCAGGAGGCTGCCTTCGCCATCGGTATTCCTCCACATCTCTACGCATTTCACTGCTACACGTGGAATTCTACCTCCCTCTGACACACTCTAGTTAGACAGTTTCAAATGCACGTCCCAAGTTGAGCTCGGGGATTTCACATCTGACTTATCTAACCGTCTGCGCTCGCTTTACGCCCAGTAATTCCGATTAACGCTCGCACCCTACGTATTACCGCGGCTGCTGGCACGTAGTT
+
CCCCCGGGGGGGGGGGGGGGGGGGGGGGGGGGGFGGGGGGDGGGGGGGGGGGGGGGGGGGGGGGGGGGGGGGGGGGGGGGGDGGGDGGGG?FGGGGGGGGGGGGGGGGGGFDEGGGGGGGGFGFGGGCGFGGGGGGGGGGGGGGGGGFGGGGGGGFFFGGGGGGGGGGGGFGGGGGFGFDDGGGGGGGGGGCFGGGGGGGFFFFFFFFFFFBFFFFFFFFFFFF=BCAB9DFFFD>CE?FFFFFFF3?9CEFF?FDCCD9?0:>BF6??FFFF<AFFF96>>09B>FFF2?BD:((8:A
@M04999:289:000000000-L3R54:1:1101:10363:8433 2:N:0:414
TGAGACTACCAGGGTATCTAATCCTGTTTGCTCCCCACGCTTTCGCATCTCAGCGTCAGTATCTGTCCAGAAGGCCGCCTTCGCCACCGGTATTCCTCCACATCTCTACGCATTTCACCGCTACACGTGGAATTCTACCTTCCTCTACAATACTCCAGATAACCAGTTTTAAGTGCAATTCCCAGGTTGAGCCCGGGGCTTTCACACCTAACTTAATTATCCGCCTACATGCCCTTTACGCCCAGTCATTCCGATTAACGCTCGCACCCTCCGTATTACCGCGGCTGCTGGCACGGAGTTT
+
CCCCCGGGGGGGGGGGGGGGGGGGGGGGGGGGGGGGGGGGGGGGGGGGGGGGGGGGGGGGGGGGGFFFGGGGGGGGGGGGGGGGGGGGGGGGGGGGGGGGGGGGGGGGGGGGGGGGGGGGGGEEGGGGCEFGCGGGGGGGGGGGGGGGGCEEGGGGDFFGAEFDEGGGGGGGFD9DFGFGGGGGFFGGFGDGGGGD>DGGFFFFFFFF=B@DFFF6EFFFFE2@@FFFBF?:BB>3@FEDF@;?;@F@E?<7(:?(6C4;08?B;041((1:96??FAFF?FB9039?:7(((.4(-,3<)
@M04999:289:000000000-L3R54:1:1101:19888:8446 2:N:0:414
TGACTACAGGGGTATCTAATCCTGTTAGCTACCCATGCTTTCGAACCTCAGCGTCAGTTACAGACCAGAGAGCCGCCTTCGCCACTGGTGTTCTTCCATATATCTACGCATTCCACCGCTACACATGGAGTTCCACTCTCCTCTTCTGCACTCAAGAAAAACAGTTTCAGCTGCACTTCCCCGGTTAAGCCGAGGGCTTTCACAGCTGACTTGCTCTCCCGCCTGCGTTCGCTTTACGCCCAATAAATCCGGACAACGCTTGCCACCTACGTATTACCGCGGCTGCTGGCACGTAGTTAGC
+
CCCCCGGGGFEGGGGGGGGGGGGGGGGGGGGGGGGGGGGGGGGGGGGGGGGGGGGGGGGGGGGGGGGGGGGGGGGGGGGGGGGGGGGGGGGGGGGGGGGGGGGGGGGGGGGGGGGGGGGGGGGGGGGFFFGGGGGGGGGGGGGGGGGGGGGGGGGGGGGGGGGGGGGGGFGGFGGGFGFGGGGGGGEFGGGGGGGGGGGGFFFFFFFFFFFEFFFFFFFFDFFFFFFFF?=@;@FFFFFFFFFDFFECFFF@DFBBF;>FFFF(4<B?BBBB<42<><09>0;FF05??::B?B234:<<4
@M04999:289:000000000-L3R54:1:1101:22773:8448 2:N:0:414
ATCGACTACTAGGGTATCTAATCCTGTTTGCTCCCCACGCTTTCGCATCTCAGCGTCAGTATCTGTCCAGAAGGCCGCCTTCGCCACCGGTATTCCTCCACATCTCTACGCATTTCACCGCTACACGTGGAATTCTACCTTCCTCTACAATACTCCAGATAACCAGTTTTAAGTGCAATTCCCAGGTTGAGCCCGGGGCTTTCACACCTAACTTAATTATCCGCCTACATGCCCTTTACGCCCAGTCATTCCGATTAACGCTCGCACCCTCCGTATTACCGCGGCTGCTGGCACGGAGTT
+
CCCCCGGGGGGGGGGGGGGGGGGGGGGGGGGGGGGGGGGGGGGGGGGGGGGGGGGGGGGGGGGGGGGGGGGGGGGGGGGGGGGGGGGGGGGGGGGGGGGGGGGGGGGGGGGGGGGGGGGGGGGGGGGGGDGGGGGGGGGGGGGGGGGGGGGGGGGGGGGGGGGGGGGGGGGDFGGGFGFGGGGGGGGGGGFFGG>DDGGGFFFFFFFFFFFFFFFFFFFFF@@FFDFDBFFFBFFFFCE>D@908EFFFFFFF@F6??EFFFFFFFFFFFFFFF:BB<ADF99(7;6:?:??:?:;46::
@M04999:289:000000000-L3R54:1:1101:18671:8488 2:N:0:414
GCTGACTACCGGGGTATCTAATCCTGTTCGCTCCCCACGCTTTCGTCCATCAGCGTCAATCGGTATTTAGTAACCTGCCTTCGCAATCGGGGTTCTGTGTAATATCTATGCATTTCACCGCTACACTACACATTCCAGCTACTTCAATACTATTCAAGATTAACAGTATCAACGGCAGTTCTACAGTTAAGCTGCAGGTTTTCACCGCTGACTTATCAACCCGCCTACGGACCCTTTAAACCCAATAAATCCGGATAACGCTCGCATCCTCCGTATTACCGCGGCTGCTGGCACGGAGTT
+
@CCCCGGGGGGGGGGGGGGGGGGGGGGGGGGGGGGGGGGGGGGGGGGGGGGGGGGGGGGGGGGGGGGGGGGGGGGGGGGGGGGGGGGGGGGGGGGGGGGGGGGGGGGGGGGGGGGGGGGGGGGGGGGGGGGGGGGGGGGGGGGGGGGGGGGGGGGGEGGGGGGGGGGGGGGGGGGGFGFGGGGGGGGGGGGGGGFFGGGGFFFFCFFFFFFFFFFFFFFDFDFBFFFF=>=BFFFFE<<:A@DF6@E<<C?EF;7?@<?FB?FBFFFF:BAF;?FB:AAA6;>>6126?::0:?BF9381
@M04999:289:000000000-L3R54:1:1101:22879:8489 2:N:0:414
GACTACAGGTGTATCTAATCCCATTCGCTCCCCTAGCTTTCGTCTCTCAGTGTCGGCCCAGCAGAGTCCTTTCGCCGTTTGTGTTCCTTCCGATCTCTACGCATTTCACCGCTCCCCCGTCTATTCTCTCTGCCCCTCCCGTACTCTAGATTGGTAGTTTCTACCGCATGTCCAGGGTTGAGCCCTGGGATCTGCCGGCAGACTCCAAAAGCTACATACCGACGCTCTACGCCCTATCATCCCCGATACAGCTTGCATCCTCAGTACTATCCCGACTGCTGCCACAGCGGTAGCAGATGCT
+
9BCCCGDD8,6C<@66<,CC6;@-CE,BFE@CFC,6A6CC@CFF8F9C;6@C<FE>FGCG@ACCC@,,:CCEC:CGE+7,@4<@,@@FFGGG7?FFGF5FCD7=@E,?E,,4@+>+6=+++,9A=F,?,F<C,@EG78+@+,11+,,3,,,,,63,7=,EF,,@9DE+@+,@@E885DF+++5;>,,+*@@*@,,*37945*;3***)*0370+;**+*()(,,3;(/).,:,:63;8.1)4719((,()),))(8?<A??))()))))))(,-((((4.42().1(,((-((.)).)-))
@M04999:289:000000000-L3R54:1:1101:18358:8491 2:N:0:414
GCGACTACTAGGGTATCTAATCCTGTTCGCTACCCATGCTTTCGAACCTCAGCGTCAGTTACAGACCAGAGAGCCGCCTTCGCCACTGGTGTTCTTCCATATATCTACGCATTCCACCGCTACACATGGAGTTCCACTCTCCTCTTCTGCACTCAAGAAAAACAGTTTCAGCTGCACTTCCCCGGTTAAGCCGAGGGCTTTCACAGCTGACTTGTTCTCCCGCCTGCGTTCGCTTTACGCCCACTAAATCCGGACAACGCTTGCCACCTACGTATTACCGCGGCTGCTGGCACGTAGTTAC
+
<<@<CEGGGGGCFGGGFF9@EGGGACFFCDEEF<E<@,@FEFGD8E6:CEDF<@FCFEGFGGCD9@DEFFGD7BFEBFCFG7FECGGGFF<BFCG9EGFGCE9FF,CFGGDG7EFAFGGGEEGFGCF?F8FEDFC,>FGEGGGG8EGGGGEGFGF8DF,383=,3?:=:,@E==?F5+0+==DC8:E6E,ECC:C7*CGGFFFA+;FF23>EE89;E@F=A29@@2BFD?D0>DD(160>99;3;6()15;(12642:B0?B1(46<?BFB::).24:20(((360:8?33(.8:1.8)--
@M04999:289:000000000-L3R54:1:1101:21832:8540 2:N:0:414
GACTACTCGGGTATCTAATCCCATTCGCTCCCCTAGCTTTCGTCTCTCAGTGTCAGTGTCGGCCCAGCAGAGTGCTTTCGCCGTTGGTGTTCTTTCCGATCTCTACGCATTTCACCGCTCCACCGGAAATTCCCTCTGCCCCTACCGTACTCCAGCTTGGTAGTTTCCACCGCCTGTCCAGGGTTGAACCCTGGGATTTGACGGCAGACTTAAAAAGCCACCTACAGACGCTTTACGCCCAATCATTCCGGATAACGCTTGCATCCTCTGTATTACCGCGGCTGCTGGCCCAGAGTTAGCC
+
CCCCCGGGGGGGGGGGGGGGGGGGGGGGGGGGGGGGGGGGGGGGGGGGGGGGGGGGGGGGEGGGGGGGGGGGGGGGGGGGGGGGGGGGFGGGGGGGGGEFGGGGGGEGGGGGGGGGCGGGGGGGGGGGGGGGGGGGGGGGGGGGGGGGGGGGGGFGGGGGGGGGGGGGGGGDGGGFCGFGGCDGGGFFGGGGFGGGDGGC6FBFEFFADFFCEFFFFFFFFFFFFFFEFFFFFF<E<7>FF6@DF>ADF>;?BFFF?FFFF622:48AAFF>A24<A?>09>B9?BF76((,2,(6<<<<8
@M04999:289:000000000-L3R54:1:1101:16997:8541 2:N:0:414
GCCGACTACCAGGGTATCTAATCCTGTTCGCTACCCATGCTTTCGAACCTCAGCGTCAGTTACAGACCAGAGAGCTGCCTTTGCCACTGGTGTTCTTCCATATATCTACGCATTCCACCGCTACACATGGAGTTCCACTCTCCTCTTCTGCACTCAAGAAAAACAGTTTCAGCTGCACTTCCCCGGTTAAGCCGTGGGCTTTCACAGCTAACTTGTTCTCCCGTCTGCGTTCGCTTTACGCCCATTTAATCCCGACAACGCTTGCCACCTACGTATTACCGCGCCTGTGTGCAGGTGGTTC
+
C9C@,@:@<F8@F7,CDFG9@FFFGG@CAGGEEF<E<F<FF9EE,F6FGGGCEEB:F:,F@FFFC@6@C,@<@B@,,A?FEF?9<CAFGFGEFC,A<EF,9F<C4@;5EFG74:?EEFF7:C7@A<,99,,44@A,,,,9=D8,,@AFA8EDGDD8,,46@4,=8=E=D,=,3=+=*=<DFDD,>=CE+7,ACC1=C+**3;8;9+46)808CF+3>C+A+))0:9<*5592@@(5@48822:1()))66?))/26022((,:2<34<1(,((4244)).((4(,(())..2))(.((-4)
@M04999:289:000000000-L3R54:1:1101:18000:8542 2:N:0:414
GTTGACTACCCGGGTATCTAATCCTGTTTGCTCCCCACGCTTTCGCATCTCAGCGTCAGTATCTGTCCAGAAGGCCGCCTTCGCCACCGGTATTCCTCCACATCTCTACGCATTTCACCGCTACACGTGGAATTCTACCTTCCTCTACAATACTCCAGATAACCAGTTTTAAGTGCAATTCCCAGGTTGAGCCCGGGGCTTTCACACCTAACTTAATTATCCGCCTACATGCCCTTTACGCCCAGTCATTCCGATTAACGCTCGCACCCTCCGTATTACCGTGGCTGCTGGCACGGAGTTT
+
CCCCCGGGGGGGGGGGGGGGGGGGGGGGGGGGGGGGGGGGGGGGGGGGGGGGGGGGGGGGGGGGGGGGGFGGGGGGGGGGGGGGGGGGGGGGGGGGGGGGGGGGGGGGGGGGGGGGGGGGGGGGGGGGGGCFGGGGGGGGGGGGGGGGGGGGGGGGGFFEGGGGGGFGGGGGGGGGFGFGGGGGCFGGGFGGGGGGDGGGFFFFFFFFFFEFFFF@CFFEFC@>@F@DFFCEFFFFFFFFFFFF<;EEEEFFF(6;?49<022;9099<<??04<7?DDB06?;;??FFFF<BB:0(1:?)
@M04999:289:000000000-L3R54:1:1101:5361:8577 2:N:0:414
TTGACTACACGGGTATCTAATCCTGTTCGCTACCCATGCTTTCGAACCTCAGCGTCAGTTACAGACCAGAGAGCCGCCTTCGCCACTGGTGTTCTTCCATATATCTACGCATTCCACCGCTACACATGGAGTTCCACTCTCCTCTTCTGCACTCAAGAAAAACAGTTTCAGCTGCACTTCCCCGGTTAAGCCGAGGGCTTTCACAGCTGACTTGTTCTCCCGCCTGCGTTCGCTTTACGCCCAATAAATCCGGACAACGCTTGCCACCTACGTATTACCGCGGCTGCTGGCACGTAGTT
+
CCCCCGGGGGGGGGGGGGGGGGGGGGGGGGGGGGGGGGGGGGGGGGGGGGGGGGGGGGGGGGGGGGGGGGGGGGGGGGGGGGGGGGGGGGGGGFGGGGGGGGGGGGGGGGGGGGGGGGGGGGGGGGGGGGGGGGGGGGGGGGGGGGGGGGGGGGGGGGGGGGGGGGGFGGGGGGGGFGFGGGGGGGGGGGGGGGGGGGGGFFFFFFFFFFFFFFFFFFFFFFFFFFFFFFFFFF@DEFFFFFD:;EEF?EEBFBFFFBB;??FFFFFB:0>:?DF?FFF:>>>BFBFBFBFFFF???<B
@M04999:289:000000000-L3R54:1:1101:10051:8592 2:N:0:414
TTTGACTACCGGGGTATCTAATCCCGTTCGCTCCCCATGCTTTCGCACTCCAGCGTCGGTAGGGACCCAGAGAGCTGCCTTCGCTTTTGGCGTTCCTTCGTAGATCTTAGGATTTCACCCCTACACACGAAATTCCACTCTCCTCTGTCTCACTCAAGTGAATTGGTTTCGAGAGCATTCCACCAGTTTTTGGCGACTTTCTCTTTCAACCCGATTCACCTCCTACGTGCCCTTTACGCCTAGTCATTCCGAAGAACACTTGCCCCCCCCGTCTTACCGCGCCTGCTGGCACGGAGTTAGC
+
CCCCCGGGGGGGGGGGGGGGGGGGFGGGGEGGGGGGGGFGGGGGCEGGGGGGEGEGGGDGFGG7<F@BFF8ECEGGGGGGGGGGGGGG9+?>FGGDGGG=FFFDFGGGGFCGGGGGGGGFGGGGDG?CFFGGGGGGFCD=@DDGGGGGGGFFDFGGFDFD8,EA@8EGGGGG,@0@5FFG77CCD,EFFGG?*,477CDGF9FCFFFF*6:(-):6?+=B*/2=34,6(3,3;@@9>(/=@((17)96?6((-,(.817AB2:04:;9346?0,3)::26(((((17:(((42((,4:)))
@M04999:289:000000000-L3R54:1:1101:13101:8601 2:N:0:414
GACTACCAGGGTATCTAATCCTGTTTGCTCCCCACGCTTTCGCATCTCAGCGTCAGTATCTGTCCAGAAGGCCGCCTTCGCCACCGGTATTCCTCCACATCTCTACGCATTTCACCGCTACACGTGGAATTCTACCTTCCTCTACAATACTCCAGATAACCAGTTTTAAGTGCAATTCCCGGGTTGAGCCCGGGGCTTTCACACCTAACTTAATTATCCGCCTACATGCCCTTTACGCCCAGTCATTCCGATTAACGCTCGCACCCTCCGTATTACCGCGGCGTCTGGCACGGAGTTAGCC
+
CCCCCGGGGGCGGGGGGGGGGGGGGGGGGGGGGGGGGGGGGGGGGGGGGGGGGGGGGGGGGGGGGGDGGGGGGGGGGGGGGGGGGGGG@FGGGGGGGGGGGGGGGGGGGGGGGGGGGGGGGGGGGGGEGGGGGGGGGGGGGGGGGGGGFGGGGGFAFGGGGGGGGGGGGGGGGGGGFGFG8DDEGGFFGGGDGGCDGGGGFFFFFFFFFFFBEFFFFCF?FFF@FEE7@FFFFFFFDF>EF(;E<CFFF3613<?C69<?>69>BFB?F;B0:BFFBFF(-(((-(4??:BF00(442<A8
@M04999:289:000000000-L3R54:1:1101:10133:8664 2:N:0:414
GATTGACTACTGGGGTATCTAATCCCGTTCGCTCCCCATGCTTTCGCACTCCAGCGTCGGTAGGGACCCAGAGAGCTGCCTTCGCTTTTGGCGTTCCTTCGTAGATCTTAGGATTTCACCCCTACACACGAAATTCCACTCTCCTCTGTCTCACTCAAGTGAATTGGTTTCGAGAGCATTCCACCAGTTTTTGGCGACTTTCGCTTTCAACCCGATTCACCTCCTACTTGCCCTTTACTCCTTGTCATTCCGAAGAACACTTGCCCCCCCCGTCTTACCGCGTCTGCTGGCACTGTGTT
+
-AACCFGGGGGF8EFEGGGGFGGGGGGGGDCF@FFFFFFCFGGGGGGGGGGGGGGFGG:FGFCD7EFFCFC8<F@FFGGGGGD,BFGGGG+F>@FGGGGGGG8FFAFFG<,AEFFGFFGGGGGFGEEF@>FC@FFGGGGFGGGGGGG?DFGGFDEF8?CD=,7@F8EEGGGG6=67??FFGCFCF,3<CACC5*@**3?7BC45BFFA6AE=2846=C6>A*7:B3=3?)64=@;@99):37))1717?C5(,3((//,8>A):???>0;>>:60:)6(43((-414:,(,(.(().6(
@M04999:289:000000000-L3R54:1:1101:17098:8667 2:N:0:414
GCGTGACTACTCGGGTATCTAATCCTGTTTGCTCCCCACGCTTTCGCATCTCAGCGTCAGTATCTGTCCAGAAGGCCGCCTTCGCCACCGGTATTCCTCCACATCTCTACGCATTTCACTGCTACACGTGGAATTCTACCTTCCTCTACAATACTCCAGATAACCAGTTTTAAGTGCAATTCCCAGGTTGAGCCCGGGGCTTTCACACCTAACTTAATTATCCGCCTACATGCCCTTTACGCCCAGTCATTCCGATTAACGCTCGCACCCTCCGTATTACCGCGGCTGCTGGCACGGAGTT
+
CCCCCGGGGGGGGGGGGGGGGGGGGGGGGGGGGGGGGGGGGGGGGGGGGGGGGGGGGGGGGGGGGGGGGGGGGGGGGGGGGGGGGGGGGGGGGGGGGGGGGGGGGGGGGGGGGGGGGGGGGGGGGGGGGGGGGGGGGGGGGGFFGGGGGGGGGGGGGGGCGGGGGGGGGGGGFGGGFGFGGGGGFGGGGGDFFFGDDGGGFFFFFFFFFFFFFFFFEFFFFFFFFFFFFFCFEEFFFFFF;?;BFFFFFFFFE@D<@FC<?B@F>BFB>??FB9(.47>D4860(147?BB2::76-7031
@M04999:289:000000000-L3R54:1:1101:3720:8670 2:N:0:414
GGACTACTCGGGTATCTAATCCTGTTTGCTACCCACGCTTTCGAGCATGAACGTCAGTGTTATCCCAGGAGGCTGCCTTCGCCATCGGTATTCCTCCACATCTCTACGCATTTCACTGCTACACGTGGAATTCTACCTCCCTCTGACACACTCTAGTTTGACAGTTTCAAATGCACGTCCCAAGTTGAGCTCGGGGATTTCACATCTGACTTATCTAACCGTCTGCGCTCGCTTTACGCCCATTACTTCCGATTAACGCTTGCACCCTCTGTATTACCGCGGCTGCTGGCACATAGTTAGC
+
CCCCCGGGGGGGGGGGGGGGGGGGGGGGGGGGGGFGGGGGGGGGGGGGGGGGGGGGGGGGGGGGGGGGGGGGGGFGGGGGGGGGGGGCGGGGGGGGGAFGGGGGGGGFGGGGGGGGGGGGGGGGGGGGGGGGGGGGGGGGGGGGGDFGGGGGGGGGGGGGGGGGGGAEFGGGGGGGFGFGGGGGFGGGFGFCEGEGDDGGFFFFFFF>EEFCFFFFEFFFF>ADBFAA2)6>DFF=E@DE@1(7<))9CEFF?FFFEF6;??D@EF???FB9ABB4-621(49B>BFFFFFF7))9ABA92
@M04999:289:000000000-L3R54:1:1101:14305:8698 2:N:0:414
GGACTACACGGGTATCTAATCCTGTTCGCTCCCCACGCTTTCGTCCATCAGCGTCAATCGGTATTTAGTAACCTGCCTTCGCAATCGGGGTTCTGTGTAATATCTATGCATTTCACCGCTACACTACACATTCCAGCTACTTCAATACTATTCAAGATTAACAGTATCAACGGCAGTTCTACAGTTAAGCTGCAGGTTTTCACCGCTGACTTATCAACCCGCCTACGGACCCTTTAAACCCAATAAATCCGGATAACGCTTGCATCCTCTGTATTACCGCGGCTGCTGGCACAGAGTTAGC
+
CCCCCGGGGGGGGGGGGGGGGGGGGGGGGGGGGGGGGGGGGGGGGGDGGGGGGGGGGGGGGGGGGGGGGGGGGGGGGGGGGGGFGGGGGGGGGGGGGGGGGGGGGGGGGGGGGGGGGGGGGGGGGGGGGGGGGFGGGGGGGGGGGGGGGGGGGFEGGGGGGGGGGGGGGGGGDEGGFGFGGGGGGGGGGGGGGGGGGGGGFFFFFFFFFFBFFFFFFFFDBFFF>B?FFFFFFFFFFEFFFFFFFFEFFFBF;DFFFFFFF?BBBF:>AADF9>FFFFFFF6;BFFFFFF0>?F:BFF>D<
@M04999:289:000000000-L3R54:1:1101:28313:8699 2:N:0:414
ACTGACTACTAGGGTATCTAATCCTGTTCGCTCCCCACGCTTTCGTCCATCAGCGTCAATCGGTATTTAGTAACCTGCCTTCGCAATCGGGGTTCTGTGTAATATCTATGCATTTCACCGCTACACTACACATTCCAGCTACTTCAATACTATTCAAGATTAACAGTATCAACGGCAGTTCTACAGTTAAGCTGCAGGTTTTCACCGCTGACTTATCAACCCGCCTACGGACCCTTTAAACCCAATAAATCCGGATACCGCTCGCATCCTCCTTATTACCGCGGCTGCTGGCACGGAGTTT
+
@BCC8;CCFAAFDFDEF<CFC<C@9EFGC,7:FFGEDEE@FGDFCF:F@E<CFFEGEGCFGFEECCFDCEEF9EFF=F@G<5AFG:,BF:FFGDGG<CFFEF?A4A=EFFA9FGCEFGEE7>:F9EFFAEGDGGGC;,,D9ED,=D=EGDFFG8DFEF8=AE,47=EAEAGD8>++<CF7EGGGFFGGGGCE9CFC7:CFC?7@F?5*:580:BFFFFFC64459=AF2@5@@9@F=**1>@;?;34.))74:0(,6)386:669(490)-.(-..-4<<1;6(309?B2.412:9;(47)
@M04999:289:000000000-L3R54:1:1101:11402:8700 2:N:0:414
TGACTACAAGGGTATCTAATCCTGTTTGCTCCCCACGCTTTCGCATCTCAGCGTCAGTATCTGTCCAGAAGGCCGCCTTCGCCACCGGTATTCCTCCACATCTCTACGCATTTCACCGCTACACGTGGAATTCTACCTTCCTCTACAATACTCCAGATAACCAGTTTTAAGTGCAATTCCCAGGTTGAGCCCGGAGCTTTCACACCTAACTTAATTATCCGCCTACATGCCCTTTACGCCCAGTCATTCCGATTAACGCTCGCACCCTCCGTATTACCGCGGCTGCTGTCACGGCGTTAGC
+
CCCCCGGGGGFGGGGGGGGGGGGGGGGGGGGGGGGGGGGGGGDGGGGGGGCFGGGGGGGGGGGGGGFFGGGGGGEGGGGGGGGGGGGGGDGGGGGGGGGGGGGGGGGFGGGGGGGGGCFGGGGGGGGGGGGGGGFGGGGGGGGGGGGGGGGGGGGG9EFGGGGGGGGGGG8FFGGGFGFGGFGGGGC6DCGGG6EGDGGGBAFFFFFFBBFFEFFFFFFF>==A=DEEEFFDFFFCF9@FFD15;9E<CF((487C<;B;62>1;>0(,((4(4:)6A06419>(::D))6A0,((-,(,.
@M04999:289:000000000-L3R54:1:1101:21988:8705 2:N:0:414
GCATGACTACCGGGGTATCTAATCCCATTTGCTCCCCTAGCTTTCGTCTCTCAGTGTCAGTGTCGGCCCAGCAGAGTGCTTTCGCCGTTGGTGTTCTTTCCGATCTCTACGCATTTCACCGCTCCACCGGAAATTCCCTCTGCCCCTACCGTACTCCAGCTTGGTAGTTTCCACCGCCTGTCCAGGGTTGAGCCCTGGGATTTGACGGCGGACTTAAAAAGCCACCTACAGACGCTTTACGCCCAATCATTCCGGATAACGCTTGCATCCTCTGTATTACCGCGGCTGCTGGCCCAGAGTT
+
BCCCCGGGGGGGGGGGGGGGGGGGGGGGGGGGGGGGGGGGGGGGGGGGGGGGGGGGGGGGGGGGCCFGGGGGGGGGGGGGGGGGGGGGGGGGGGGGGGGGGGGGGGGGGGGGGGGGGGGGGGGGGGGGGGGGGGGGGGGGGGGGGGGGGGGGGGGGGGFGFGGDGGGGGGGGGGGGFGFFGGGDGGGFGDFDFGGGGGGGFFF@AFEFFBF07BFF<AFFD@@FFDFFFF:<?B9?FFAFFFFFF?FFFFFFF:B:?09?FFF?6:?AFFF)-5<>4A9<>(4140(91?:41((,(((..
@M04999:289:000000000-L3R54:1:1101:17941:8723 2:N:0:414
GGACTACTAGGGTATCTAATCCTGTTTGCTACCCACGCTTTCGAGCATGAACGTCAGTGTTATCCCAGGAGGCTGCCCTCGCCATCGGTATTCCTCCACATCTCTACGCATTTCACTGCTACACGTGGAATTCTACCTCCCTCTGACACACTCTAGTTTGACAGTTTCAAATGCACGTCCCAAGTTGAGCTCGGGGATTTCACATCTGACTTATCTAACCGTCTGCGCTCGCTTTACGCCCAGTAATTCCGATTAACGCTCGCACCCTACGTATTACCGCGGCTGCTGGCACGTAGTTAGC
+
CCCCCGGGGGCFGGGGGFEFGGGGGGGGGGGGGGGGGGGGGGDCFGGGGFAFGGGGGGGGGGGGGGGGGGGGGGGGGGGG7FECFGEGGDGGGFGGGFGFFGGGGGGFGGGFFGGGGFGGAEGGFAFGGGGGGFEFDGGGGGGGGCG9FFGGGGGGGGGGGG8FEFGGFCGGGGGGFFFDGFDFGGGGGGFFCE>>>DCFFFFFFFFF7C=E5@FFCBF@A@FFDF2>AFFFDFFFFFFFBD6EECEFFC;;;;?3C<91<09(36:<?B:B2<7>2>0;96>FFFF7::3<3<<:?AAF9
@M04999:289:000000000-L3R54:1:1101:15307:8737 2:N:0:414
GGACTACAGGGGTATCTAATCCTGTTCGCTCCCCACGCTTTCGTCCATCAGCGTCAATCGGTATTTAGTAACCTGCCTTCGCAATCGGGGTTCTGTGTAATATCTATGCATTTCACCGCTACACTACACATTCCAGCTACTTCAATACTATTCAAGATTAACAGTATCAACGGCAGTTCTACAGTTAAGCTGCAGGTTTTCACCGCTGACTTATCAACCCGCCTACGGACCCTTTAAACCCAATAAATCCGGATAACGCTCGCATCCTCCGTATTACCGCGGCTGCTGGCACGGAGTTAGC
+
CCCCCGGGGGGGGGGGGGGGGGGGGGGGGGGGGGGGGGGGGGGGGGGGGGGGGGGGGGGGGGGGGGFEFFGGGGGGGGGGGGGGGGGGGDGGGGGGGGGFGGGGGGGGGGGGGGGGG:FGGGGGGGGFGGGGGGGGGGGGGGGGGGGGGGGGGGFGGGGGEFGGGDGGGAFE6EDGFGFGGGGDGGGGFGGFGGGGGGGGFFFFFAEA5@EFCFFFFFFFBFFA9B55=@FFFFFEE9AAF;?D@ECFFFF9;7<AF6;DFBB>2478<<1?(3:646(312(,-,4)(-(526(48<)4.
@M04999:289:000000000-L3R54:1:1101:20733:8759 2:N:0:414
CGTGACTACCCGGGTATCTAATCCTGTTTGCTCCCCACGCTTTCGCATCTCAGCGTCAGTATCTGTCCAGAAGGCCGCCTTCGCCACCGGTATTCCTCCACATCTCTACGCATTTCACCGCTACACGTGGAATTCTACCTTCCTCTACAATACTCCAGATAACCAGTTTTAAGTGCAATTCCCAGGTTGAGCCCGGGGCTTTCACACCTAACTTAATTATCCGCCTACATGCCCTTTACGCCCAGTCATTCCGATTAACGCTCGCACCCTCCGTATTACCGCGGCTGCTGGCACGGAGTT
+
CCCCCGGGGGGGGGGGGGGGGGGGGGGGGGGGGGGGGGGGGGGGGGGGGGGGGGGGGGGGGGGGGGGGGGGGGGGGGGGGGGGGGGGGGGGGGGGGGGGGGGGGGGGGGGGGGGGGGGGGGGGGGGGGGGGGGGGGGGGGGGGGGGGGGGGGGGGGGGGGFGGGGGGGGGGGGGGGFFFGGGGGGGGGGGGGGGDDGGGGFFFFFFFFFFFFEFFFFFFFFF=BD@=DFFFFFDE@F<EBF@F@?EEEECFFFFFFFBF0;?FFFFFBFF<09BBFF2ABF6>FBFB??7?F??042(4?
@M04999:289:000000000-L3R54:1:1101:8904:8770 2:N:0:414
CCTGACTACTAGGGTATCTAATCCTGTTTGCTCCCCATGCTTTCGCACCTCAGCGTCAGTATTAGGCCAGAAGGCTGCCTTCGCCATCGGTATTCCTCCAGATCTCTACGCATTTCACCGCTACACCTGGAATTCTACCTTCCTCTCCTATACTCTAGCTAACCAGTATCGTATGCAATTCCCAAGTTGAGCTCGGGGATTTCACATCCGACTTAATTAGCCGCCTACGCGCGCTTTACGCCCAGTAATTCCGATTAACGCTTGCACCCTCTGTATTACCGCGGCTGCTGGCACAGAGTT
+
CCCCCGGGGGGGGFGGGGGGGGGGGGGGGGGGGGGGGGGGGGGGGGGGGGGGGGGGGGGGGGGGGGGGGGGGGGGGGGGGGGGGGGGGGGGGGGGGGGGGGGGGGGGGGGGGGGGGGGGGGGGGGGGGGGGGGGGGGGGGGGGGFGGGGGGGGGGGGGGGGGGGGGGCGGEGGGGGFGFGGGGGCFGGGGGGGGCCDGGGFFFFFFFFDFFFFFFFFFFFFB=BAFAD>@@FBFFFFFFF<>FF?FF<C<CEF;@FFFFFFF<?FB?1?F?FFF<<AFA>?;B>9(4??57?:?F?BBFF
@M04999:289:000000000-L3R54:1:1101:19301:8780 2:N:0:414
TATGACTACCAGGGTATCTAATCCTGTTCGCTACCCATGCTTTCGAACCTCAGCGTCAGTTACAGACCAGAGAGCCGCCTTCGCCACTGGTGTTCTTCCATATATCTACGCATTCCACCGCTACACATGGAGTTCCACTCTCCTCTTCTGCACTCAAGAAAAACAGTTTCAGCTGCACTTCCCCGGTTAAGCCGAGGGCTTTCACAGCTGACTTGTTCTCCCGCCTGCGTTCGCTTTCCGCCCAATAAATCCGGACAACGCTTCCCACCTACGTATTACCGCGGCTGCTGGCCAGTAGTTG
+
CCCCCGGGFGF<EEFGGGGGGGGGGGGGGGGGGGGGFGGGGGGGGGGGGFGGGGGGEGGCFFGGGGGFGGGGFGGGGGGGGGGGDCFGGGGGGFGGGGGGGGGFAGGGGGCEGGGGGGGGGGECGGGGCG8EFGG9EGGGGGFGGGGGGFCF89DCEFGGGGGG?=E@DADFGGGGFFFGDFF?6CEG8C<CEGCC>57CAA8=@FFA=@:BEF4@AFFFFF2>@@@>(:;;01?31)7)6;1?;;;<479@09(9;::4011(5(4:?B2:04<)().)-409(-44))(-(((..))-)
@M04999:289:000000000-L3R54:1:1101:14330:8790 2:N:0:414
CATTGACTACCGGGGTATCTAATCCTGTTTGCTCCCCACGCTTTCGCATCTCAGCGTCAGTATCTGTCCAGAAGGCCGCCTTCGCCACCGGTATTCCTCCACATCTCTACGCATTTCACCGCTACACGTGGAATTCTACCTTCCTCTACAATACTCCAGATAACCAGTTTTAAGTGCAATTCCCAGGTTGAGCCCGGGGCTTTCACACCTAACTTAATTATCCGCCTACATGCCCTTTACGCCCAGTCCTTCCGATTAACGCTCGCACCCTCCGTCTTACCGCTGCTGCTTGCCCGGGTTC
+
CCCCCGGGGGGGGFGFGGGGGDGGGGGGGGGGFGGGGGGGGGGGGGGGDEFGGFGEGGGGGFFGGGGGEGFGGG?FGGGGGGGGGGEGGGGGGGGGGGGGGGGGGFFGGG<FFGGGGGGGGGGGGGGGGG:CF,EFGGGFFF?FGGGCFF8E9FGFGGGGFGGGGGGGGFFE89CFF9AFFGGFFGF?C6DC969CD7;DDFAFFA9ADFFFFFF44@F<FFFFBF@@F@EFFFFFDF9A<D>B?<@@)7?E;<:?6(6>(-4:(319>((139?0:BA22(--(427<7)40(4812-8(
@M04999:289:000000000-L3R54:1:1101:26546:8854 2:N:0:414
GCTGACTACTCGGGTATCTAATCCTGTTTGCTCCCCACGCTTTCGCATCTCAGCGTCAGTATCTGTCCAGAAGGCCGCCTTCGCCACCGGTATTCCTCCACATCTCTACGCATTTCACCGCTACACGTGGAATTCTACCTTCCTCTACAATACTCCAGATAACCAGCTTTAAGTGCAATTCCCAGGTTGAGCCCGGGGCTTTCACACCTAACTTAATTATCCGCCTACATGCCCTTTACGCCCAGTCATTCCGATTAACGCTCGCACCCTCCGTATTACCGCGGCTGCTGGCACGGAGTTT
+
--CC@FG<F9E;@+;76C<F<FFE,CCFEGCFFGGGGDFFCCD<,66,@AFDF?ECF@BFAFGDGFGG<E,,CDFGGCFFBFGGGGGFG76F,CE??EEEFF<F4FGGGCE+?C?EDAFGGGFGFGGGECGF9DFFGGF4=DGGFGGGF8DGFC?DC=D@FGF?DG,=,BFEFCFG?7DDD=DFGGGC:,,AFGGC*<CCAFF9@FF4B=BDF68BCFFEF*//85>B>EF)/5ED@64383((/;@F35655(4(8?4/(,((,(,4-(-:;?B0(6>9(3,(3(,-2)(-(51(,(-:)
@M04999:289:000000000-L3R54:1:1101:15099:8880 2:N:0:414
GTGACTACCAGGGTATCTAATCCTGTTTGCTCCCCACGCTTTCGCATCTCAGCGTCAGTATCTGTCCAGAAGGCCGCCTTCGCCACCGGTATTCCTCCACATCTCTACGCATTTCACCGCTACACGTGGAATTCTACCTCCCTCTACAATACTCCAGATAACCAGTTTTAAGTGCAATTCCCAGGTTGAGCCCGGGGCTTTCACACCTAACTTAATTATCCGCCTACATGCCCTTTACGCCCAGTCATTCCGATTAACGCTCGCACCCTCCGTATTACCGCGGCTGCTGGCACGAAGTT
+
CCCCCGGGGGGGGGGGGGGGGGGGGGGGGGGGGGGGGGGGGGGGGDEGGGGGGGGGGGGGGGGGGGGGGGGGGGGGGGGGGGGGGGGGGGEGGGGGGGGGGGGGGGGGGGGGGGGGGGGGGGGGGGGGGGGGGGGGGGGGGGGGGGGGFGGGGGFDGFGGGGGGGFGGGGGGGGGGFGFGFGFGDFGGGCFGGGGGDGGGFFFFFFFFFFFFFFAFFFFFFDDFF@FEF*5@DEDFFF6DBF<F;@FF5?E@??;?EF07?B>FBF>???BFF0:FBBDFB>F>B><>?7??<:(-4<A
@M04999:289:000000000-L3R54:1:1101:15404:8917 2:N:0:414
TGGTTACTACCGGGGTATCTAATCCTGTTTGCTACCCACGCTTTCGAGCATGAACCTCAGTGTTCTCCCAGGAGGCTGCCTTCTCCATCGGTCTTCCTCCACCTCTCTACGCATTTCACTGCTACCCGTGGAATTCTACCTCCCTCTGACACCCTCTAGTTTGTCAGTTTCAAATGCACGTCCCATGATGACCTCGGTGATTTCACATCTCACTTATCTAACCGTCTTCTCTCGCTTTACGCCCAGTCATTCCCCATACCTCTCGCACCCTACGTCTTACCCCGGCTGCTGTCACTTAGTT
+
-6A@,6C@CFG7F::7BEDF,,<CE,6CFFAFF,<6;,B+CCGGAF,,B@B9,;E,CC,,6CFA,6@EA6,,,86B<FCF9,C5@<5CFG7?,8ECF,FG,F,,,,A=FA,+?C?AA,CC=FGED,==C7++,9=949EFGAFC8DD,3@DG?E?6=3,7,E@@F=96:E:,@,+3+63+0+01>,,,7,6,4,<++++035CFF=++)3*08=+1>F+74*85)4))1*8*:4<2=(*+/8(86(0**9?E/)((/,(,))7560(661(:@0;011263(-((-(,,34-3)).).)66
@M04999:289:000000000-L3R54:1:1101:8616:8932 2:N:0:414
GCGAGACTACCGGGGTATCTAATCCCGTTCGCTCCCCATGCTTTCGCACTCCAGCGTCGGTAGGGACCCAGAGAGCTGCCTTCGCTTTTGGCGTTCCTTCGTAGATCTTAGGATTTCACCCCTACACACGAAATTCCACTCTCCTCTGTCTCACTCAAGTGAATTGGTTTCGAGAGCATTCCACCAGTTTTTGGCGACTTTCGCTTTCAACCCGATTCACCGCCTACGTGCCCTTTACGCCTAGTCATTCCGAAGAACACTTGCCCCCCCCGTCTTACCGCGGCTGCTTGCACGGAGTT
+
CCCCCGGGGGGGGGGGGGGGGGGGGGGGGGGGGGGGGGGGGGGGGGGGGGGGGGGGGGGGGGGGGGGGGGFGGF=FGGGGGGGGGGGGGFEGEGGGGGGGGGGGGGGGGGGFGGGGGGGFGGGGGFGGGGGGBEGGGGGGGGGGGGGGGGGGFGGGGGFGGEGGGCGFGGGD6CCEFGFGGGGFGGCDFGGGG>FC*@DCCFBDEFFF?EE8>?:EDFFFFDFFFFFD@3@DDFDFCE6@BB?<ADBFDF>7B:2:2::?AAAFFFBB;39>036<):>13,2;90::)412?1(3(8?
@M04999:289:000000000-L3R54:1:1101:14839:8933 2:N:0:414
GTGGGACTACTGGGGTATCTAATCCTGTTTGCTCCCCACGCTTTCGCATCTCAGCGTCAGTATCTGTCCAGAAGGCCGCCTTCGCCACCGGTATTCCTCCACATCTCTACGCATTTCACCGCTACACGTGGAATTCTACCTTCCTCTACAATACTCTAGTTAACCAGTTTTAAGTGCAATTCCTAGGTTGAGCCCAGGGCTTTCACACCTAACTTAATTATCCGCCTACATGCCCTTTACGCCCAGTCATTCCGATTAACGCTCGCACCCTCCGTATTACCGCGGCTGCTGGCACGGAGTT
+
CCCCCGGGGGGGGGGGGGGGGGGGGGGGGGGGGGGGGGGGGGGGGGGGGGGGGGGGGGGGGGGGGFGGGGGGGGGGGGGGGGGGGGGGGGDGGGGGGGGGGGGGGGGGGGGGGGGGGGGGGGGCGGGGGGGGGGGGGGGGGGGGGGGGGGGGCFFGGAAGGGGGGGFGGGGGF8FFFGFGGGGGAD6FGFGGGGGF+?DGFFFFFFFFFFFFFFFFFFFCFFFFFDFAFEF?EEDFFFEFFFF@?8@FFFFFE1;;<06329DF09199B?0:>F:?8>AAFF19BFBB:5??(2:9,-44
@M04999:289:000000000-L3R54:1:1101:27926:8939 2:N:0:414
TGACTACAGGGGTATCTAATCCTGTTTGCTCCCCACGCTTTCGCATCTCAGCGTCAGTATCTGTCCAGAAGGCCGCCTTCGCCACCGGTATTCCTCCACATCTCTACGCATTTCACCGCTACACGTGGAATTCTACCTTCCTCTACAATACTCCAGATAACCAGTTTTAAGTGCAATTCCCAGGTTGAGCCCGGGGCTTTCACACCTAACTTAATTATCCGCCTACATGCCCTTTACGCCCAGTCATTCCGATTAACGCTCGCACCCTCCGTATTACCGCGGCTGCTGGCACGGAGTTAGC
+
CCCCCGGGGGGGGC8<FFFGGCFGGGGFAACGGGGGGGGGGGGGGGGGGGGFGFGGGGGGGGGGGGGGFGGGGGGGGGDFFGGGGGGGGGGGGGGGGGGGCEFECFFGGGDGFFFFGGDECGGGGGGGGGGGDFGGFGGGGGG8FGGCDAFGGFDEBEGGGGGGGGGGGGGGGGGAFGFGFGDGGGGGGGGGGEG>DGGGFFFFFFFF=DFC@F6=C@F>;B=>5:(99EF=BDEFF?DFB;0;;9CEFE;;@F@FFF>6:13>6>B6::;B??BAFBB>B(29>FFF24:<(47(425.)
@M04999:289:000000000-L3R54:1:1101:8392:8955 2:N:0:414
CTGGACTACAAGGGTATCTAATCCTGTTTGCTCCCCACGCTTTCGCATCTCAGCGTCAGTATCTGTCCAGAAGGCCGCCTCCGCCACCGGTATTCCTCCACATCTCTACGCATTTCACCGCTACACGTGGAATTCTACCTTCCTCTACAATACTCCAGATAACCAGTTTTAAGTGCAATTCCCAGGTTGAGCCCGGGGCTTTCACACCTAACTTAATTATCCGCCTACATGCCCTTTACGCCCAGTCATTCCGATTAACGCTCGCACCCTCCGTATTACCGCGGCTTCTGGCACGGAGTTT
+
CCCCCGGGGGGGGGGFGGGGGGGFGGGGGGGGGGGGGGGEGGGGGGEFGFGGFCGEEE@FFGGGFGFDGCFGG?GGGGEGGGGGEGGFGGGEFGGGGGGGGGGGGGGGGGGGGGGGGGGGGDGGGGFGGCFCFDFFAEGGGGGGGGGGFGGDEDGFGFCD=9FEEGGFGGGFCFCG9+DFGFDGF?GGG9CGGC6>07CGFFFFF9ADFE;BCFF+9CFFF?29@FFFECEE3:@8@FF:;0:1?;<4??CFF@D?<CE(4?:036>1<FF<9?:3(.:A<>446((.9<2>?<<99>?F)
@M04999:289:000000000-L3R54:1:1101:8118:8955 2:N:0:414
TAGACTACAGGGGTATCTAATCCTGTTCGCTACCCATGCTTTCGAACCTCAGCGTCAGTTACAGACCAGAGAGCCGCCTTCGCCACTGGTGTTCTTCCATATATCTACGCATTCCACCGCTACACATGGAGTTCCACTCTCCTCTTCTGCACTCAAGAAAAACAGTTTCAGCTGCACTTCCCCGGTTAAGCCGAGGGCTTTCACAGCTGACTTGTTCTCCCGCCTGCGTTCGCTTTACGCCCAATAAATCCGGACAACGCTTGCCACCTACGTATTACCGCGGCTGCTGGCACGTAGTTAC
+
CCCCCEFGFG8FGGGGGGGGGGGGGGGGGGGGGGGCEF8CFGCC<6<FGGGGGGGGGGFFGFFGGGGGGGGGGGGGGGGGGGGGGFGGGGGGGGGGGGGGGGGAF,EF7>FGGDFGGGCCFEFGGGGGFGFGGGGGGGGCGGGGFDFGGFDF9FGGGGGCGGGGGGGGFCFGGGDCFGF8D8FGDGGGGDGGD5ED*<9DFFFFFFFFFEFFCFF>?FF4AB2@DDFB??@?;1==<CFE;;@=;EECEF@B9(7>::901:?<?FFFF::6??A2>B<:1(43;2::?30:??FB??>>)
@M04999:289:000000000-L3R54:1:1101:7214:8975 2:N:0:414
GGACTACAGGGGTATCTAATCCTGTTTGCTCCCCACGCTTTCGCATCTCAGCGTCAGTATCTGTCCAGAAGGCCGCCTTCGCCACCGGTATTCCTCCACATCTCTACGCATTTCACCGCTACACGTGGAATTCTACCTTCCTCTACAATACTCCAGATAACCAGTTTTAAGTGCAATTCCCAGGTTGAGCCCGGGGCTTTCACACCTAACTTAATTATCCGCCTACATGCCCTTTACGCCCAGTCATTCCGATTAACGCTCGCACCCTCCGTATTACCGCGGCTGCTGGCACGGAGTTAGC
+
CCCCCGGGGGGGGGGGGGGGGGGGGGGGGGGGGGGGGGGGGGGGGGGGGGGGGGGGGGGGGGGGGGGGGGGGGGGGGGGGGGGGGGGGGGGGGGGGGGGGGGGGGGGGGGGGGGGGGGGGGGGGGGGGGGGGGGGGGGGGGGGGGGGGGGGGGGGGGGGCFGGGFGGGGGFGFGGGFGFGFGGGGGGGGGFGGGGGGDGGFFFFFFFFFBEFEFFFFFFCEF@?=DFFF=@B>FF<C?FA>FFEEFFFFFFDFFFEC1:?FFFFFFFFFBF?6:?<DAB>099B9:B0:6?FFB608?BA<
@M04999:289:000000000-L3R54:1:1101:19457:8994 2:N:0:414
CTGGGACTACAAGGGTATCTAATCCTGTTTGCTCCCCACGCTTTCGCATCTCAGCGTCAGTATCTGTCCAGAAGGCCGCCTTCGCCACCGGTATTCCTCCACATCTCTACGCATTTCACCGCTACACGTGGAATTCTACCTTCCTCTACAATACTCCAGATAACCAGTTTTAAGTGCAATTCCCAGGTTGAGCCCGGGGCTTTCACACCTAACTTAATTATCCGCCTACATGCCCTTTACGCCCAGTCATTCCGATTAACGCTCGCACCCTCCGTATTACCGCGGCTGCTGGCACGGAGTT
+
CCCCCGGGGGGGGGGGGGGGGGGGGGGGGGGGGGGGGGGGGGGGGGGGGGGGGGGGGGGGGGGGGGGGGGGGGGGGGGGGGGGGGGGGGGGGGGGGGGGGGGGGGGGGGGGGGGGGGGGGGGGGGGGDGGGGGGGGGGGGGGGGGGGGGGGGGGGGGGGGGGGGFGGGGGGGGGGGFGFGGGGGGGGGGCGGGGGGDGGGBFFFFFFFFFFFFFFFFFF?FFF=D@?=BFFEFFBFFFFFFFFBFFFFFFFFFFFFF?4>@FF?199;9?FFF9::??BBB?>>>BBF:FF?F0229;B:4
@M04999:289:000000000-L3R54:1:1101:22121:9000 2:N:0:414
CGGAGACTACAGGGGTATCTAATCCTGTTCGCTACCCATGCTTTCGAACCTCAGCGTCAGTTACAGACCAGAGAGCCGCCTTCGCCACTGGTGTTCTTCCATATATCTACGCATTCCACCGCTACACATGGAGTTCCACTCTCCTCTTCTGCACTCAAGAACAACAGTTTCAGCTGCACTTCCCCGGTTAAGCCGAGGGCTTTCACAGCTGACTTGTTCTCCCGCCTGCGTTCGCTTTACGCCCAATAAATCCGGACAACGCTTGCCACCTACGTATTACCGCGGCTGCTGGCACGTAGTT
+
CCCCCFGFFGGGGGGGGGGGGGGGGGGGGGEGEFGFGGCFFGFGGGFGGGGGDFGGGGGGGGGGGGGFGGFFFF:FFEGGGGGGDFBGGGGGGGGGGGGGGGGGGFFGGGGGFDGGGGGGGDEFGGGGGFGGFEGGGGGGGFGGGGGGGGGGGGGGFGGAF,ACGFFFGFGF8FCFFGFGGGGGGGEGGGFCFFCCDCDDFFFFFFABBEF3:FFFFFFFFFF@BFFFDFDFFFFF?;CFDF>>DFF@EC3<BF0:>BFF>FFB:BFFFBBFF?F744<>9?BBFF>;0424:0<B<?FB<
@M04999:289:000000000-L3R54:1:1101:12245:9015 2:N:0:414
TCTGACTACAAGGGTATCTAATCCTGTTCGCTCCCCACGCTTTCGTCCATCAGCGTCAATCGGTATTTAGTAACCTGCCTTCGCAATCGGGGTTCTGTGTAATATCTATGCATTTCACCGCTACACTACACATTCCAGCTACTTCAATACTATTCAAGATTAACAGTATCAACGGCAGTTCTACAGTTAAGCTGCAGGTTTTCACCGCTGACTTATCAACCCGCCTACGGACCCTTTAAACCCAATAAATCCGGATAACGCTCGCATCCTCCGTATTACCGCGGCTGCTGGCACGGAGTT
+
CCCCCGGGGGGGGGGGGGGGGGGGGGGGGGGGGGGGGGGGGGGGGGGGGGGGGGGGGGGGGGGGGGGGGGGGGGGGGGGGGGGGGGGGGGGGGGGGGGGGGGGGGGGGGGGGGGGGGGGGGGGGGGGGGGGGGGGGGGGGGGGGGGGGGGGGGFGGGGGGGGGGGFGGGGGGGGGGFGFGGGGGGGGGGFGGGGGGFGGGFFFFFFFFFFAFFFFFFFFFFFFFFDFFF9@FFFFFFEEFEDFD;@@EFFFFBF@DFFFFFFF9BFFFFDFFFFF?FBAAB9>B>;><BFFF???B9BB?
@M04999:289:000000000-L3R54:1:1101:23938:9025 2:N:0:414
CCGACTACCGGGGTATCTAATCCTGTTTGCTCCCCACGCTTTCGCATCTCAGCGTCAGTATCTGTCCAGAAGGCCGCCTTCGCCACCGGTATTCCTCCACATCTCTACGCATTTCACCGCTACACGTGGAATTCTACCTTCCTCTACAATACTCCAGATAACCAGTTTTAAGTGCAATTCCCAGGTTGAGCCCGGGGCTTTCACACCTAACTTAATTATCCGCCTACATGCCCTTTACGCCCAGTCATTCCGATTAACGCTCGCACCCTCCGTATTACCGCGGCTGCTGGCACGGAGTT
+
CCCCCGGGGGGGGGGGGGGGGGGGGGGGGFGGGGGGGGGGGGGGGGFGFCGGGGGGGGGGGGGGGGGGGGGGGGGGGGGGGGGGGGGGGGGGGGGGGGGGGGGFGGGGGGGGGGGGGGGGGGGGGGGGGGGGGGGGGGGGGGGGGGGGGGGGGGGGGGGGGGGGGFGGGGGGGGGGFGFGGGGGGGGGGGGGGGGDGDDGFFFFFFFFFFFFEFFFCFFFFF>?<DFFFFFFFFFFFFFFFFF;@EFF<CEEB?:BBFFFF(9>FF>?:?:98:05AAF?F>>9>B:??26??1169<:
@M04999:289:000000000-L3R54:1:1101:9172:9030 2:N:0:414
GGACTACCGGGGTATCTAATCCTGTTTGCTCCCCACGCTTTCGCATCTCAGCGTCAGTATCTGTCCAGAAGGCCGCCTTCGCCACCGGTATTCCTCCACATCTCTACGCATTTCACCGCTACACGTGGAATTCTACCTTCCTCTACAATACTCTAGTTAACCAGTTTTAAGTGCAATTCCTAGGTTGAGCCCAGGGCTTTCACACCTAACTTAATTATCCGCCTACATGCCCTTTACGCCCAGTCATTCCGATTAACGCTCGCACCCTCCGTATTACCGCGCCTGCTGGCACGGAGTTAGC
+
@CCCCGGGGGGDGGGGGGGGGGGGGGGGGGGGGGGGGGGGGGGGGGGGGGGGGGGGGGGGGGGGGGGGGGGGGGGGGGGGDGGGGGGGGGGGGGGGGGGGGGGGGGGDGGGGGGGGGGGGGGGGGGGEGGGGGGGGGGGGGGGGGGGGGGGGGGGGGGGGGGGGGGGGGGGGFGGGFGFGGGFGGFGFGGFGGF7DDGGGFFFFFFFF=DEFFFFFFFFFADFFFFFFFFFFFFFFFFFAF?D@EAFFFE;4?DFCC;@@F;B;>0??F:9:BF?<A>?BF06?<6?FBFFF<2904?<A2
@M04999:289:000000000-L3R54:1:1101:8121:9057 2:N:0:414
GGTTGACTACAGGGGTATCTAATCCTGTTCGCTACCCATGCTTTCGAACCTCAGCGTCAGTTACAGACCAGAGAGCCGCCTTCGCCACTGGTGTTCTTCCATATATCTACGCATTCCACCGCTACACATGGAGTTCCACTCTCCTCTTCTGCACTCAAGAAAAACAGTTTCAGCTGCACTTCCCCGGTTAAGCCGAGGGCTTTCACAGCTGACTTGTTCTCCCGCCTGCGTTCACTTTACGCCCAATAAATCCGGACAACGCTTGCCACCTACGTATTCCCGCGGCTGCTGGCACGTCGTT
+
CCCCCGGGGGGGGGGGGGGGGGGGGGGGGGGGGGGGGGGGGGGGGGFGFGGGGGGGFGGGGGGGGGGGGGGGGGGGGGGGGGGGGGCGGGGGFFFGGGGGGGGGGGGGGGGGGGGGGGGGEDGGGGGGGGGGFGGGGF=DFDGGGGGGGGGGGCEGGGFFFGFFGGFGGGFGCFDGFGFGGGGGGG6@GGF7FFCCD5CDF9AFFFFFFF=BBFFFFFFEFE=@>==DFBFD6(17C<EA;DB041=3;<CE;9(8;;6?B>B:?62).3145(2)47)626>>>>;1:782::>B((-74
@M04999:289:000000000-L3R54:1:1101:7321:9080 2:N:0:414
GACTACCGGGGTATCTAATCCTGTTTGCTCCCCACGCTTTCGCATCTCAGCGTCAGTATCTGTCCAGAAGGCCGCCTTCGCCACCGGTATTCCTCCACATCTCTACGCATTTCACCGCTACACGTGGAATTCTACCTTCCTCTACAATACTCTAGTTAACCAGTTTTAAGTGCAATTCCTAGGTTGAGCCCAGGGCTTTCACACCTAACTTAATTATCCGCCTACATGCCCTTTACGCCCAGTCATTCCGATTAACGCTCGCACCCTCCGTATTACCGCGGCTGCTGGCACGGAGTTAGCC
+
CCCCCGGGGGGGGGGGGGGGGGGGGGGGGGGGGGGGGGGGGGGGGGGGGGGGGGGGGGGGGGGGGGGGGGGGGGGGGGGGGGGGGGGGGGGGGGGGGGGCGGGGGGGGGGDGGGGGGGGGGGGGGGGGGGGGGGGGGGGGGGGGGGGGGGFGGGGGGGGGGGGGCFGGGGGGGGGGFGFGGGGGGGGGGGGEGGGGGGGGFFFFFF>ABFFFEFFFFFFAFFD=5>FFEEFEFFEEDF@FF?EFE?CEEF<D08?F;9@FFFFFF?FF<;?FF?FFFF>>FFBFF?>:::>?F(414<2<7
@M04999:289:000000000-L3R54:1:1101:4091:9095 2:N:0:414
GGCGACTACAGGGGTATCTAATCCCATTTGCTCCCCTAGCTTTCGTCTCTCAGTGTCAGTGTCGGCCCAGCAGAGTGCTTTCGCCGTTGGTGTTCTTTCCGATCTCTACGCATTTCACCGCTCCACCGCAAATTCCCTCTGCCCCTACCGTACTCCAGCTTGGTAGTTTCCACCGCCTGTCCAGGGTTGAGCCCTGCGATTTGTCGGCGGACTTAAAAAGCCACCTACAGACGCTTTACGCCCAATCATTCCGGATAACGCTTGCATCCTCTGTATTACCTCGGCTGCTGGCACAGAGTTT
+
6AB,A@CFFGCC@FFGGGGGDFE-FFGGGGGCFFGGGGGFG<FFEFC<CFFG<EEGGF@EFGG7+@BFEFGFD<,9A,C5:<=CC@@B:8CFFGGG9FFFC,@:EFGFEGGD@FFF<D9EEEF7AFFF+=CCF;E=@,=,,@DGG=FGFEGGGDG?>,D?F8+,,=6@DFGGFCDE>9:CG?+4:E>:8,@ECF6;*;/;9A>+4/):50;;@66C)66(;=@@?D@@;3)69>F<()..83((,,3:D4)44(-24<2?9<(((5::?)5<)44:4))9)5:0::9?:302:41(.(.-)
@M04999:289:000000000-L3R54:1:1101:15835:9128 2:N:0:414
TTGACTACTAGGGTATCTAATCCCATTTGCTCCCCTAGCTTTCGTCTCTCAGTGTCAGTGTCGGCCCAGCAGAGTGCTTTCGCCGTTGGTGTTCTTTCCGATCTCTACGCATTTCACCGCTCCACCGGAAATTCCCTCTGCCCCTACCGTACTCCAGCTTGGTAGTTTCCACCGCCTGTCCAGGGTTGAGCCCTGGGATTTGACGGCGGACTTAAAAAGCCACCTACAGACGCTTTACGCCCAATCATTCCGGATAACGCTTGCATCCTCTGTATTACCGCGGCTGCTGGCACAGAGTT
+
CCCCCGGGGGGGGGGGGGGGGGGGGGGGGGGGGGGGGGGGGGGGGGGGGGGGGGGGGGGGGGGGGGGGGGGGGGGGGGGGGEGGGGGGGGGGGGGGGGGGDGGGGGGGGGGGGGGGGGGGGGGGGGGGGGGGGGGGGGGGGGGGGGGGGGGGGGGGFGGGGEGGGGGGGGGGGGGGEGFGGGGGGGGGGFGGGGFFGDGGFCFFF>DB>BBF@FFFEF3;A@@FFEFFF9<9>;DF9<1;>FF1:<B<<A<BB0:?FFF>:B<BFFFBFFBFFAFA>A<?F>06>32?F0:87(42?<B
@M04999:289:000000000-L3R54:1:1101:16122:9160 2:N:0:414
GGGTATCTAATCCTGTTTGCTCCCCATGCTTTCGCACCTCAGCGTCAGTATTAGGCCAGAAGGCTGCCTTCGCCATCGGTATTCCTCCAGATCTCTACGCATTTCACCGCTACACCTGGAATTCTACCTTCCTCTCCTATACTCTAGCTAACCAGTATCGTATGCAATTCCCACGTTGAGCTCGGGGATTTCACATCCGACTTAATTAGCCGCCTACGCGCGCTTTACGCCCAGTAATTCCGATTAACGCTTGCACCCTCTGTATTACCGCGGCTGCTGGCACGGAGTTAGCCGGTGCTTT
+
CCCCCGGGGGGGGGGGGGGGGGGGGGGGGGGGGDGGGGGGGGGGGGGGGGGGGGGGGGGGGGGGGGGGGGGGGGGGGGGGGGGGGGGGGGDGGGGGGGGGGGGGGGGGGGGDGGGGGGGGGGGGGGGGGGGGGGGGGGGGGGGGGGGGGGGGGGGGDFGGGGGGGGGGGGGGGGGGFGFGGFGGEGGGGGGGGGGGGGGGEFFFFFFFFBEABEEFFBD):@B=?@FE<FFFFFF<EEEFFFFD?FE<DF?BFFFFF?<<32<>FFFF<(42>FF>?:7(((),((,436AF>>0499A>)
@M04999:289:000000000-L3R54:1:1101:20020:9171 2:N:0:414
GACTACTCGGGTATCTAATCCCATTTGCTCCCCTAGCTTTCGTCTCTCAGTGTCAGTGTCGGCCCAGCAGAGTGCTTTCGCCGTTGGTGTTCTTTCCGATCTCTACGCATTTCACCGCTCCACCGGAAATTCCCTCTGCCCCTACCGTACTCCAGCTTGGTAGTTTCCACCGCCTGTCCAGGGTTGAGCCCTGGGATTTGACGGCGGACTTAAAAAGCCACCTACAGACGCTTTACGCCCAATCATTCCGGATAACGCTTGCATCCTCTGTATTACCGCGGCTGCTGGCACAGAGTTAGCC
+
CCCCCGGGGGGGGGGGGGGGFGGGGGGGGGGGFGCFFGGGCGGGGGGGGGGFFGGGGFGGGGGGGGGGGGGGFGGGFGGGGGGFEGFGGGGGGGGGGGCGGGGGFGGGGGGGGGEGGGFGGGGGGGGGGGGGCGGGGGGGGGGGGFG8EEEFGGGGGGGGGAADGGGGGGFGGGGCCGFGGFGGGGGGFGGGGFGGGGF:BAD>DDB:93@FFFFFFF43A?;@@()441>(:25>??9>B?0:?B>AAFB6??9)81<F142<A?<AABFAF9<240949>>BB?:0?137044<26)5.
@M04999:289:000000000-L3R54:1:1101:14328:9174 2:N:0:414
AGACTACACGGGTATCTAATCCCATTTGCTCCCCTAGCTTTCGTCTCTCAGTGTCAGTGTCGGCCCAGCAGAGTGCTTTCGCCGTTGGTGTTCTTTCCGATCTCTACGCATTTCACCGCTCCACCGGAAATTCCCTCTGCCCCTACCGTACTCCAGCTTGGTAGTTTCCACCGCCTGTCCAGGGTTGAGCCCTGGGATTTGACGGCGGACTTAAAAAGCCACCTACAGACGCTTTACGCCCAATCATTCCGGATAACGCTCGCACCCTACGTATTACCGCGGCTGCTGGCACGTAGTTAGC
+
CCCCCGGGGGGGGGGGGGGGGGGGGGGGGGGGGGGGGGGGGGGGGGGGGGGGGGGGGGGGGFGGGGGGGGGGGGGGGGGGGGGGGGGGGGGGGGGGGGGGGGGGGGGGGGGGGGGGGGGGGGGGGGGGGGGGGGGGGGGGGGGGGGGGGGGGGFGGGGGGGGGGGGGGGGGGGGGGFGFGGGGGGGGGGGGGGGGGFF>DFFFF4BFFBBFFFFFF@DFFFFFFFFFFCDFFBFFFFFFF>0:1<?99ADF;:?:A?B>FFFFB>>??B0,4?<><<A:BF(444(,77<028,(424>)-
@M04999:289:000000000-L3R54:1:1101:11962:9183 2:N:0:414
TGTTGACTACCGGGGTATCTAATCCCATTTGCTCCCCTAGCTTTCGTCTCTCAGTGTCAGTGTCGGCCCAGCAGAGTGCTTTCGCCGTTGGTGTTCTTTCCGATCTCTACGCATTTCACCGCTCCACCGGAAATTCCCTCTGCCCCTACCGTACTCCAGCTTGGTAGTTTCCACCGCCTGTCCAGGGTTGAGCCCTGGGATTTGACGGCGGACTTAAAAAGCCACCTACAGACGCTTTACGCCCAATCATTCCGGATAACGCTTGCATCCTCTGTATTACCGCGGCTGCTGGCACCAAGTT
+
CCCCCGGGGGGGGGGGGGGGGFGGGGGGGGGGGGGGGGGGGGGGGGGGGGGGGGGGGGGGGGGGGGGGGGGGGGFGGGGGGGGGGGGGGGGGGGGGGGGGGGGGGGGGGGGGGGGGGGGGGGGGGGGGGGGGGGGGFGGGGGGFGGGGGGGGGGGGGGGGFGGGGGGGGGGFGGGGEGFGGGCFGGGGFEGGCCGCFGGGFFFFFFFFFF>;>DFF9FFFFF;D@FF1;?F>BFF?FFF=:?9>?FFFFFBAFFF08?A>?BF?03><<0>B<)6<B2))<0619>10:??4(,)(((.).
@M04999:289:000000000-L3R54:1:1101:20097:9188 2:N:0:414
TGACTACTCGGGTATCTAATCCTGTTCGCTACCCATGCTTTCGAACCTCAGCGTCAGTTACAGACCAGAGAGCCGCCTTCGCCACTGGTGTTCTTCCATATATCTACGCATTCCACCGCTACACATGGAGTTCCACTCTCCTCTTCTGCACTCAAGAAAAACAGTTTCAGCTGCACTTCCCCGGTTAAGCCGAGGGCTTTCACAGCTGACTTGTTCTCCCGCCTGCGTTCGCTTTACGCCCAATAAATCCGGACAACGCTTGCCACCTACGTATTACCGCGGCTGCTGGCACGTAGTTAGC
+
CCCCCGGGGGGGGGGGGGGGGGGGGGGGGGGGGGGGGGGGGGGGGGGGGGGGGGGGGGGGGGGGGGGGGGGGGGGGGGGGGGGGGGGGGGGGGGGGGGGGGGGGGGGGGGGFCGGGGGGGGGGGGGGGCGGGFGGGGGGGGGGGFGGGGGGGGGGGGGGGFGGGGGEGGGGGGGGGFGFGFGGGGGGGGGGGGGGGDFGGFFFFFFFFFFFEFFFFFFFDFBFFDDFFFFFFFDFCE@F>>?FDEFFFFEFFF>6BFFB?3?FFF??0??:?DBFFF<69>699>?:)32?FF1<::2AA2
@M04999:289:000000000-L3R54:1:1101:18413:9204 2:N:0:414
CGGGACTACTGGGGTATCTAATCCCATTTGCTCCCCTAGCTTTCGTCTCTCAGTGTCAGTGTCGGCCCAGCAGAGTGCTTTCGCCGTTGGTGTTCTTTCCGATCTCTACGCATTTCACCGCTCCACCGGAAATTCCCTCTGCCCCTACCGTACTCCAGCTTGGTAGTTTCCACCGCCTGTCCAGGGTTGAGCCCTGGGATTTGGCGGCGGACTTAAAAAGCCACCTACAGACGCTTTACGCCCAATCATTCCGGATAACGCTTGCATCCTCTGTATTACCGCGGCTGCTGGCACAGAGTT
+
CCCCCGGGGGGGGGGGGGGGGGFFGGGGGGGGGGGGGGGGGGGGGGGGGGGGGGGGGGGGGGGGGGGGGGGGGGGGGGGGGGGGGGGGGGGGGGGGGGGGGGGGGFGGFGGGGGGGGGGEEGGDGGGGCGGGGGFFGGGFGGGDGGGGGGGGGGGGGGGGGGGGFDFGGGGGGGDGFCFFGGGGGCGGGGGGGGGGGGGFFFFFFBA>@B0>BAFACFFFFFFF?FFFFFABFFFF?BFFFFFFF<::4<AA?9???FFBFFBFBBFFF?<<:9AA<B<.3>FBBF;BDF??()4?(345
@M04999:289:000000000-L3R54:1:1101:19411:9232 2:N:0:414
ATGACTACAGGGGTATCTAATCCTGTTCGCTCCCCACGCTTTCGTCCATCAGCGTCAATCGGTATTTAGTAACCTGCCTTCGCAATCGGGGTTCGGTGTAATATCTATGCATTTCACCGCTACACTACACATTCCAGCTATTTCAATACTATTCAAGATTAACAGTATCAACGGCAGTTCTACAGTTAAGCTGCAGGTTTTCACCGCTGACTTATCAACCCGCCTACGGACCCTTTAAACCCAATAAATCCGGATAACGCTCGCATCCTCCGTATTACCGCGGCTGCTGGCACGGATTT
+
CCCCCGGGGGGGGGGGGGGGGGGGGGGGGGGGGGGGGGGGGGGGGGGGGGGGGGGGGGGGGGGGGGGGGGGGGGGGGGGGGGGGGGGGGGGGGGDGGGGGGGGGGGGGGGGGGGGGGGGGGGGGGGGGGGGGGGGGGGGCGFGGGGGGGGGGGGGGGGGGGGGGFGCFGGGGDGGGFGFGGGGGGGFGFGGGGGGGGGGGFFFFFFFFFFFFEFFFFFFFEFFFF@BD=@FB@8;@E3>FDFF?@FACEC(:1<DFFFF;:B9BFFFFFFFFFBFFFFFF;BB>B>BFF??7)((((-4
@M04999:289:000000000-L3R54:1:1101:14243:9234 2:N:0:414
GGTAGACTACAAGGGTATCTAATCCTGTTTGCTCCCCATGCTTTCGCACCTCAGCGTCAGTATTAGGCCAGAAGGCTGCCTTCGCCATCGGTATTCCTCCAGATCTCTACGCATTTCACCGCTACACCTGGAATTCTACCTTCCTCTCCTATACTCTAGCTAACCAGTATCGTATGCAATTCCCAAGTTGAGCTCGGGGATTTCACATCCGACTTAATTAGCCGCCTACGCGCGCTTTACGCCCAGTAATTCCGATTAACGCTTGCACCCTCTGTATTACCGCGGCTGCTGGCACAGAGTT
+
CCCCCGGGGGGGGGGGGGGGGGGGGGGGGGGGGGGGGGGGGGGGGGGGGGGGGGGGGGGGGGGGGGGGGGGGGGGGGGGGGGGGGGGGGGGGGGGGGGGGGGGGGGGGGGGGGGGGGGGGGGGGGGGGGGGGGGGGGGGGGGGGGGGGGGGGGGGGGGGGGGGGGGGGGGGGGGGGFGFGGGGGGDGGGGGGGFGG>DDDDFFFFFFFFFFFFFFFCFFFFFEBFFFAB@FFFFBFDFEF?;BBDFFFEFFFE;;@BFBDFFF1:BFFB????DFFFFFFAF696>;4?:??::??FFFF<
@M04999:289:000000000-L3R54:1:1101:14159:9236 2:N:0:414
AGGTCGACTACTAGGGTATCTAATCCTGTTCGCTACCCATGCTTTCGAACCCCAGCGTCAGTTACAGACCAGAGAGCCGCCTTCGCTACTGCTGTTCTTCCATATATCTACGCATTCCACCGCTACACATGGAGTTCCACTCTCCTCTTCTCTACTCAAGAAAAACAGTTTCAGCTGCACTTCCCCGGTTAAGCCGAGGGCTTTCACAGCTGACTTGTTCTTCCTCCTGCGTTCTCTTTCCGCCAAATAAATCCGAACCACGCTTCCCACCTACGTATTACCGCCGCTGCTGGCACGTTCT
+
-ABB@:FE7FGDFGDC,;FCEG9CEFG9;EFCF:CF,CE8E<EE9E7,@FE,,8CCF6,8@CE,F<@9C,C@E6@@FEFCF,4,==,88=,,C<5,A,,,5?<DF9@?F,,A@+BCG<,EF@F+4@?<99,9,DFGGF;E,@,2,@D==,@,,7,,@=,@,@1@3=8,@@,7==720+0A8D=2,4@8?C8ECFGGG5D44*A6BFF+>97)*)4B3=88=*9**1-7335/,((1)))17((((./))//<C(.(/-(,48(3<(,4).2(351:?F?>29(-((33(4)).2(4-(((,
@M04999:289:000000000-L3R54:1:1101:21696:9248 2:N:0:414
CTGACTACCCGGGTATCTAATCCTGTTTGCTCCCCACGCTTTCGCATCTCAGCGTCAGTATCTGTCCAGAAGGCCGCCTTCGCCACCGGTATTCCTCCACATCTCTACGCATTTCACCGCTACACGTGGAATTCTACCTTCCTCTACAATACTCCAGATAACCAGTTTTAAGTGCAATTCCCAGGTTGAGCCCGGGGCTTTCACACCTAACCTAATTATCCGCCTACATGCCCTTTACGCCCAGTCATTCCGATTAACGCTCGCACCCTCCGTATTACCGCGGCTGCTGGCACGGATGTAC
+
CCCCCGGGGGGGGGGGGGGGGGGGGGGEGGGGGGGGGEGGGGGGGGGDGGGFGGGGGGGGGGGGGGGGGGGGGGGGGGGGFGGGGGGGGGGGGGGGGGGGGGGGGGFGGGGGGGGGGGDGGGGGGGGGGGGGGGGGGGGGGGGGGGGGGGGGGGGGGGGGGGGGGGFGGG8FGC?FFGFGG?FGGGGGGCFFGGGGGDD4AFFFFFFFFFFFFFFFFFFEF@FFFFFFFFFFFE@EFEDD@>?@E<<5<CE1(3;@AB?><?FFFFFB?<?631<B))4(((13070))43()(---(..-
@M04999:289:000000000-L3R54:1:1101:11168:9285 2:N:0:414
ATTGACTACTCGGGTATCTAATCCTGTTTGCTCCCCACGCTTTCGCATCTCAGTGTCAGTGTCGGCCCAGCAGAGTGCTTTCGCCGTTGGTGTTCTTTCCGATCTCTACGCATTTCACCGCTCCACCGGAAATTCCCTCTGCCCCTACCGTACTCCAGCTTGGTAGTTTCCACCGCCTGTCCAGGGTTGAGCCCTGGGATTTGACGGCGGACTTAAAAAGCCACCTACAGACGCTTTACGCCCAATCATTCCGGATAACGCTTGCATCCTCTGTATTACCGCGGCTGCTGGCACAGAGTTT
+
CCCCCGGGGGGGGGGGGGGGGGGGGGGGGGGGGGGGGGGGGGGGGGGGGGGGGGGGGGGGGGGGGGGGGGGGGGGGGGGGGGGGGGGGGGGGGGGGGGGGGGGGGGGGGGGGGGGGGGGGGGGGGGGGGGGGGGGGGGGGGGGGGGGGGGGGGGGGGGGGGGGGFGGGGGGGGGGGFGFGGGGGGGGGGGGGGGGGGGGGFFFFFFFFFFFFBFFFCFFFF;@@6@;E@;<?FFFB?AD;<F6<FFFFFFFF:>?BFA70(4?FFFFA??<4:AFA:4<<6>901446B:?FBF0:4>44-
@M04999:289:000000000-L3R54:1:1101:16271:9364 2:N:0:414
GACTACTAGGGTATCTAATCCTGTTTGCTACCCACGCTTTCGAGCATGAACGTCAGTGTTATCCCAGGAGGCTGCCTTCGCCATCGGTATTCCTCCACATCTCTACGCATTTCACTGCTACACGTGGAATTCTACCTCCCTCTGACACACTCTAGTTAGACAGTTTCAAATGCACGTCCCAAGTTGAGCTCGGGGATTTCACATCTGACTTATCTAACCGTCTGCGCTCGCTTTACGCCCAGTAATTCCGATTAACGCTCGCACCCTACGTATTACCGCGGCTGCTGGCACGTAGTTAGCC
+
CCCCCGGGGGGGGGGGGGGGGGGGGGGGGGGGGGGGGGGGGGGGGGGGGGGGGGGGGGGGGGGGGGGGGGGGGGGGGGGGGGGGGGGGGGGGGGGGGGGGGGGGGGGGGGGGGGGGGGGGGGGGGGGGGGGGGGGGGGGGGGGGGGGGGGGGGGGGGFGGGGGGGGGGGGGGGGGGFGFGGCDGA8=,ADFEGCECGGGGCFFFFFFFFFF@EFFFFFFFFFFFFFFFABFFFFFFFFFFFFFFFFCEEE(3;?4C;FD@;9@>BFBFFFFFFFFA<:BF>>FFFD?(-:>B?B0?6><42
@M04999:289:000000000-L3R54:1:1101:25133:9409 2:N:0:414
GGACTACACGGGTATCTAATCCTGTTTGCTCCCCACGCTTTCGCATCTCAGCGTCAGTATCTGTCCAGAAGGCCGCCTTCGCCACCGGTATTCCTCCACATCTCTACGCATTTCACCGCTACACGTGGAATTCTACCTTCCTCTACAATACTCCAGATAACCAGTTTTAAGTGCAATTCCCAGGTTGAGCCCGGGGCTTTCACACCTAACTTAATTATCCGCCTACATGCCCTTTACGCCCAGCCATTCCGATTAACGCTCGCACCCCCCGTATTACCGCGGCTGCTGGCACGGAGTTAGC
+
<CCCCGGGGGGGGEGGGGGGCGGGGGGGGGGDFECGGGG@FGGCEGEGGGGFGFEGDFFGGGFGFGGGGCGGGGGGGGGGGDCFEGGGGGGFCEDEFGGF<<FFCFGGGGGGGCGEFCFG@CAEEGFEBFGGGGFGGCFGGGGGGGFFGFFGGF8DDECADFGGD+@DCFFGCA7=DFFF=;?6DDFEF6DCG*9;DGFGFFAAFFA*5>CFF=FFF688?259@F24/>.=;@)9;10>>;=11=4>CCE0((64C:11:161;9(-2914(,5A2<?01-7(2240(24>?>19:?)64
@M04999:289:000000000-L3R54:1:1101:12653:9433 2:N:0:414
GTTGTGACTACCCGGGTATCTAATCCTGTTTGCTACCCACGCTTTCGAGCATGAACGTCAGTGTTATCCCAGGAGGCTGCCTTCGCCATCGGTATTCCTCCACATCTCTACGCATTTCACTGCTACACGTGGAATTCTACCTCCCTCTGACACACTCTAGTTAGACAGTTTCAAATGCACGTCCCAAGTTGAGCTCGGGGATTTCACATCTGACTTATCTAACCGTCTGCGCTCGCTTTACGCCCAGTAATTCCGATTAACGCTCGCACCCTACGTATGACCGCGCCTGCTCGGACGTAGT
+
CCCCCC,@FGDF8C:CFGGGGG9E<FGGFGGFGDGGFGGGCF:FDGE@F@@CFF<FGGGD7FFGGFFDFGFGGGFGEG,F,9?FFFCFGGECF,4CFEFFDGD8:F;,9EADC@F=<BFFE,,AABAEGCE>7,>8EGFFGGG,+@EFFGGFG8=FGGFGD;EF;=B,2@3,,,?EFC7DFDDEC,@D==E,@D=7:66?>?*9;;9+*8=;A6<E59BE+:A):/7<BEFFF5(:=228C(1327((.)19)/(,/663.26719B09>?614(24)(--(,(4((18?:)-(,-42<0-
@M04999:289:000000000-L3R54:1:1101:11740:9459 2:N:0:414
AGTTGACTACCAGGGTATCTAATCCTGTTTGCTCCCCACGCTTTCGCATCTCAGCGTCAGTATCTGTCCAGAAGGCCGCCTTCGCCACCGGTATTCCTCCACATCTCTACGCATTTCACCGCTACACGTGGAATTCTACCTTCCTCTACAATACTCTAGTTAACCAGTTTTAAGTGCAATTCCTAGGTTGAGCCCAGGGCTTTCACACCTAACTTAATTATCCGCCTACATGCCCTTTACGCCCAGTCATTCCGATTAACGCTCGCACCCTCCGTATTACCGCGGCTGCTGGCACGGAGTT
+
CCCCCGGGGGGGGGGGGGGGGGGGGGGGGGGGGGGGGGGGGGGGGGGGGGGGGGGGGGGGGGGGGGGGGGGGGGGGGGGGGGGGGGGGGGGGGGGGGGGGGGGGGGGGGGGGGGGGGGGGGGGGGGGGGGGGGGGGGGGGGGGGGGGGGGGGGGGGGGGGGGGGGGGGGGGGGGGGFGFGGGGGGGGGGGGGGGGGGDGDFFFFFFFFFFFFFFFFEFFFFFFDFFFFFFFFFFFFFFFFDFFFFDFFFFEFFFDF?DCE;@FFF>>>FF?B39:0:?DFB?(3(29BFFFFF1<B6>FF8
@M04999:289:000000000-L3R54:1:1101:16342:9463 2:N:0:414
CCGGACTACCGGGGTATCTAATCCCATTTGCTCCCCTAGCTTTCGTCTCTCAGTGTCAGTGTCGGCCCAGCAGAGTGCTTTCGCCGTTGGTGTTCTTTCCGATCTCTACGCATTTCACCGCTCCACCGGAAATTCCCTCTGCCCCTACCGTACTCCAGCTTGGTAGTTTCCACCGCCTGTCCAGGGTTGAGCCCTGGGATTTGACGGCGGACTTAAAAAGCTACCTACAGACGCTTTACGCCCAATCATTCCGGATAACGCTTGCATCCTCTGTATTACCTCGGCTGCTGGCACAGAGTT
+
CCCCCGGGGGGGGGGGGGGGGGGGGGGGGGGGGGGGGGGGGGGGGGGGGGGGGGGGGGGGGGGGGGGGGGGGGGGGGGGGGGGGGGGGGGGGGGGGGGGGGDGGFGFFGGGGGGGGGGGGGGGGGGGGEGGGGGGGGGGGGGFFGGGGGGGGGGGGGGGGGGGGGGGGGGFGFGGGFGFGGGGGGGGFGDGGGFFGFFCFFFFFFFBB@;6>FFFFCFFFFFFEFF>:47<69>?F04<BBFFFFF?:<A4AF03?BA<<0??F6<:68?AFFF2<62<A2)(18:>0:?03:?:?::9A
@M04999:289:000000000-L3R54:1:1101:7707:9469 2:N:0:414
TGCGGACTACCGGGGTATCTAATCCTGTTCGCTCCCCACGCTTTCGTCCATCAGCGTCAATCGGTATTTAGTAACCTGCCTTCGCAATCGGGGTTCTGTGTAATATCTATGCATTTCACCGCTACACTACACATTCCAGCTACTTCAATACTATTCAAGATTAACAGTATCAACGGCAGTTCTACAGTTAAGCTGCAGGTTTTCACCGCTGACTTATCAACCCGCCTACGGACCCTTTAAACCCAATAAATCCGGATAACGCTCGCATCCTCCGTATTACCGCGGCTGCTGGCACGTAGTT
+
C<CCCGGGGGGGGGGGGGGGGGGGGGGGGGGGGGGGGGGDGGGGGGGGGGGGGGGGGGGDGGGGFGGGGGGGGGGGGGGGGGGGGGGGGGGGGGGGGFGGGGGGGGGGGGGGGGGGGGGGGGGGGFGGGGGGGGGGGGGGGGGGGGGGGGGGGGGGGGDFFFGGGGGGGGGGGGGDFGFGGGGGGGCGGDGFGG?GG*9?>FFFF>A4>A@2>FFFEFFFFFFFF@@FD@DFFFFF;@3@EFF1(684<EEF;,1112A?:01<BB9?F:<<<F????BFDF>(4714:?058276(.2:.
@M04999:289:000000000-L3R54:1:1101:6571:9491 2:N:0:414
GAGCGACTACTCGGGTATCTAATCCCGTTCGCTCCCCATGCTTTCGCACTCCAGCGTCGGTAGGGACCCAGAGAGCTGCCTTCGCTTTTGGCGTTCCTTCGTAGATCTTAGGATTTCACCCCTACACACGAAATTCCACTCTCCTCTGTCTCACTCAAGCGAATTGGTTCCGAGAGCATTCCACCAGTTTTTGGCGACTTTCGCTTTCAACCCGATTCACCGCCTACGTGCCCTTTACGCCTAGTCATTCCGACGAACACTTGCCCCCCCCGTCTTACCGCGGCTGCTGGCACGTAGTT
+
CCC8CGGGGGGEEGGGGGGCFGGF<EGGGGEG7CFDFFGFFGFGGGGEGGGGF<DGGGGEGGGCGGGGGGGGFFGGGGGGCEGGGGGGGGGGGFGGGCFGGGFGG9=FGGGFF9FGGFGGGDGGF8EGEEGG:8EFFGGFDC=?EDFFDFGFCGGGGGGGGDC=FFCCGGGGGGGDFGFFCFGGFCGGGFCFGEFD4CDCAFFAFFAFEF4B?BFFFF6>9769;@DFF@D034@:64:B>??<AF<<54<0?(299BBF79>DFF<6>99(-41-<<(((((-47(,530()3,,4,)
@M04999:289:000000000-L3R54:1:1101:25951:9492 2:N:0:414
GGGTATCTAATCCTGTTTGCTCCCCACGCTTTCGCATCTCAGCGTCAGTATCTGTCCAGAAGGCCGCCTTCGCCACCGGTATTCCTCCACATCTCTACGCATTTCACCGCTACACGTGGAATTCTACCTTCCTCTACAATACTCTAGTTAACCAGTTTTAAGTGCAATTCCTAGGTTGAGCCCAGGGCTTTCACACCTAACTTAATTATCCGCCTACATGCCCTTTACGCCCAGTCATTCCGATTAACGCTCGCACCCTCCGTATTACCGCGGCTGCTGGCACGGAGTTAGCCGGTGCTTC
+
CCCCCGGGGGGGGGGGGGGGGGGGGGGGGGGGGGGGGGGGGGGGGGGGGGGGGGGGGGGGGGGGGGGGGGGGGGGGGGGGGGGGGGGGGGGGGGGGGGGGGDGGGGGGGGGGGGGGGGGGGGGGGGGGGGGGGGGFGGFGGGGGGGGFGGGGGGGFGDFGGGGGGGGGGGGGGGGGFGFGGGGGGGGEGGGFAEGGGGGGFFFFFFFFFFEDBDFFFFFFFFFFF=46AFA@2=EEBEEFC2(6>@FF<@D<4>FFB0;@7>=18?BBFFB961113>?01:><971?:24<:6;1194<)
@M04999:289:000000000-L3R54:1:1101:22229:9496 2:N:0:414
GACTACCGGGGTTATCTAATCCTGTTCGCTACCCATGCTTTCGAACCTCAGCGTCAGTTACAGACCAGAGAGCCGCCTTCGCCACTGGTGTTCTTCCATATATCTACGCATTTCACCGCTACACATGGAGTTCCACTGACCTCTCTAGCACTCAAGTCTTACAGTTTCTGATGCACGTCCATAGTTGAGCTATGACCTTTCACATCAGACTTATTAGACCGCCTGCGCTCCCTTTACGCCCAATAATTCCGGACAACGCTCGCCACCTACGTATTACCGCGGCTGCTGGCACGTAGTTAGC
+
CCCCCGGGGGGGGGGGGGGGGGGGGGGGGGGGGGGGGGGGGGGGGGGGGGGGGGGGGGGGGGGFGGGGGGDGGGGGGGGGGGGGGGGGGGGGGGGGGGGGGGGGGGGGGGGGGGGGGGGGGGGGGGGGGGGGGGGGGGGGGGGGGGGGGGGGGGGGGGGGGGGGGGGGGGGGGCFGFGFGGGGGGGGGGGGGGGGGGGGGFFFFFFFFEFF@EFFFFFFFFFFFFF>FBFFFFFBFFFFBB7?@E3CCEE;@@FFF?90<FFF>:??0?B?B<429AAF9919;BB??>1:??B??36AA9
@M04999:289:000000000-L3R54:1:1101:16758:9498 2:N:0:414
TGACTACTGGGGTATCTAATCCTGTTTGCTCCCCACGCTTTCGCATCTCAGCGTCAGTATCTGTCCAGAAGGCCGCCTTCGCCACCGGTATTCCTCCACATCTCTACGCATTTCACCGCTACACGTGGAATTCTACCTTCCTCTACAATACTCCAGATAACCAGTTTTAAGTGCAATTCCCAGGTTGAGCCCGGGGCTTTCACACCTAACTTAATTATCCGCCTACATGCCCTTTACGCCCAGTCATTCCGATTAACGCTCGCACCCTCCGTATTACCGCGGCTACTGGCACGGAGTTAGC
+
CCCCCGGGGGGGGGGGGGGGGGGGGGGGGGGGGGGGGGGGGGGGGGGGGGGGGGGGGGGGGGGGGGGGGGGGGGGGGGGGGGGGGGGGGGGGGGGGGGGGGGGGGFGGGGGGGGGGGGGGGGGGGGGGGGGGGGGGGGGGGGGGGGGGGGGGGGGGGGGGGGGGGGFGGGCFGGGGFGFFFFFGGGGGGGGGGGGGGGFGFFFFFDFFFDFEEFFFFFFEDFFFFFFFFE@DEBE4CDFFFFDFFEF?C?EFF?FF9@>61999BFF?<0>?145-:<?BB>>>?:?>BFBFF999B?AFB
@M04999:289:000000000-L3R54:1:1101:11740:9504 2:N:0:414
TAGGGACTACCCGGGTATTTAATCCTGTTTGCTCCCCTCGCTTTCGCATCTCAGCGTCAGTATCTGTCCAGAAGGCCGCCTCCGCCACCGGCATTCCGCCACATCTCTACGCATTTCACCGTTACACGTGGAATTCTACCTTCCTCTACAATACTCCAGTTAACCAGTTCTAAGTGCATTTCGTAGGTTGAGCCCAGGGCTCTCTCACCTAACTTAATTATCCTCCTACATTCCCTTGACGCCCAGTCCTTCCGTCTATCGCTCGCACCATCCGCATTACCGCGGCTGCTGGCACGCATCT
+
C9CC@FF@FGGGG7+FG?,C,,<-,<,6C<,;,C,C@,6+8,@DF>@7@F,EF,;C,6B:966,,6<,6,:,,BF,A+=C=,A=F,+B,6@++>,55,7?++,9EBF9=E++@+?@F,,C7,+++,84,46+A4E99@FGCDF8=3983,,3,@,633,7@D8,@+,@E,72,<?=+++?+C7@88+<@,87CCFFC**;953/*;A+0745:C99AF+819/*733>BE4*9@*08(*2(,(.2(/7)...3(),(6))/(3621(,4(5:.1(,(2)--((((((-(3)((..((,(()
@M04999:289:000000000-L3R54:1:1101:9718:9513 2:N:0:414
TGACTACCGGGGTATCTAATCCTGTTCGCTACCCATGCTTTCGAACCTCAGCGTCAGTTACAGACCAGAGAGCCGCCTTCGCCACTGGTGTTCTTCCATATATCTACGCATTTCACCGCTACACATGGAGTTCCACTCTCCTCTTCTGCACTCAAGTCTCTCAGTTTCCGATGCTCTTCCTCAGTTAAGCTGAGGGCTTTCACATTCAGACTTAAAAGACCGCCTGCGCTCCCTTTACGCCCAATAAATCCGGACAACGCTTGCCACCTACGTATTACCGCGGCTGCTGGCACGTAGTT
+
CCCCCGGGGGGGGGGGGGGGGGGGGGGGGGGGGGGGGGGGGGGGGGGGGGGGGGGGGGGGGGGGGGGGGGGGGGGGGGGGGGGGGGGGGGGGGGGGGGGGGGGGGGDGGGGGGGGGGGGGGGGGGGGGGGGGGGFGGGGGGGGGGGGGGGGGGGGGGGGGGGGGGDGGGGGGGGGGFGFGGGGGGFGFCGGGGGDGGGGGFFFFFFFFFFFFFFF>EFFFAB=@?DFF@B99D@FF<CFFFFF(5@3>CEEF9@@>?66>?04:0222:?BF?)444:9:>BFBFF0:4(1(5<<?489
@M04999:289:000000000-L3R54:1:1101:13688:9515 2:N:0:414
GGACTACAGGGGTATCTAATCCTGTTTGCTACCCACGCTTTCGAGCATGAACGTCAGTGTTATCCCAGGAGGCTGCCTTCGCCATCGGTATTCCTCCACATCTCTACGCGTTTCACTGCTACACGTGGAATTCTACCTCCCTCTGACACACTCTAGTTTGACAGTTTCAAATGCACGTCCCAAGTTGAGCTCGGGGATTTCACATCTGACTTATCTAACCGTCTGCGCTCGCTTTACGCCCAGTAATTCCGATTAACGCTCGCACCCTACGTATTACCGCGGCTGCTTGCCCGTAGTTAGC
+
CCCCCGGGFFGGGGGGGGGGGGGGGGGGGGGGGFGGGGGGGGEFEGGGGGGGGGGGGGGGGGGGGGGGGGGGGGGGGGGGGGGGGGGGG<FGFGGGGGGGFFFGGGGGGGFGGGGGGGGGGGGGGGGD7AFFGFGGGGGGGCGGGGGGGFEGGGGGCFFFFGC8@DGGFGGGGGGGFGFCDGFCGGGGED@EGGGGGGGGFFFFCFCFFFFFFFFFFFFFFFFFFFAF@FFFFBFEE@?FF7?F)?3?CEF<DF<CF6(6?BFF99??:?BF2AFFFF1;19>9(2:),1()--7(-5><2
@M04999:289:000000000-L3R54:1:1101:13740:9570 2:N:0:414
CTGGACTACCCGGGTATCTAATCCTGTTTGCTCCCCACGCTTTCGAACCTCAGCGTCAGTTACAGACCAGAGAGCCGCCTTCGCCACTGGTGTTCTTCCATATATCTACGCATTCCACCGCTACACATGGAGTTCCACTCTCCTCTTCTGCACTCAAGAAAAACAGTTTCAGCTGCACTTCCCCGGTTAAGCCGAGGGCTTTCACAGCTGACTTGTTCTCCCGCCTGCGTTCGCTTTACGCCCAATAAATCCGGACAACGCTTGCCACCTACGTATTACCGCTGCTGCTGGCACGTAGTTT
+
CCCCCGGGFGGGGGGGGGGGGGGGGGGGGGGGGGGGGGEEGEGGG8EGGGGGGGGGGGGGGGGGGGGGGGGGGGGGGGGGGGGGGGGGGGGGGGGGGGGGGGGGEGGGG<FGGDGGGGGGGGGGGGGGGGGGFFGEGGGFGGGGGGGGGEGGGGGEFFGFGDFGDGGFGGGCFGGGFFFGGGGGGGGGGFGGGCD*9D7FFFFFFFBFEF:BEFFFFFFFFBBFF@F09D@FFB@F@FCE?>9@0<:>46A?;0:FFBF>>B::F0),47,.3?7A?ABA:>(1()5245:<:F14,1:A)
@M04999:289:000000000-L3R54:1:1101:7927:9570 2:N:0:414
TGACTACTAGGGTATCTAATCCTGTTTGCTACCCACGCTTTCGAGCATGAACGTCAGTGTTATCCCAGGAGGCTGCCTTCGCCATCGGTATTCCTCCACATCTCTACGCATTTCACTGCTACACGTGGAATTCTACCTCCCTCTGACACACTCTAGTTTGACAGTTTCAAATGCACGTCCCAAGTTGAGCTCGGGGATTTCACATCTGACTTATCTAACCGTCTGCGCTCGCTTTACGCCCAGTAATTCCGATTAACGCTTGCACCCTCTGTATTACCGCGGCTGCTGGCACAGAGTTAGC
+
@CCCCGGGGGGCFFGGGGGGGGGGGGFGFGGEGGGGCGGGGGCFGGGGGCGGGGGGGGFGGGGGGFGGG8CGGGGGGGGGGGGGGG@FGFCGDGGGGGGGBFGFGGGGGGGGFGGGGGGGGGGGGGCCFFFDGFGGGGGGGGGGGGGGGGGGGGGCGGGGGGGFGGGGGGFGFFGGFGFGGD?EFGGGEGGGG88DGGGGFFFFFFFF<=CAC6BCFCF9>A5CDEBFFFFF=22*9>@DB?95CE)<CFF(21;CF;>6;DFEE;61?FEFEDFA<6?F>>FFFF?7?F7>428(544).
@M04999:289:000000000-L3R54:1:1101:17391:9574 2:N:0:414
AGGGGACTACTGGGGTATCTAATCCTGTTTGCTCCCCACGCTTTCGCATCTCAGCGTCAGTATCTGTCCAGAAGGCCGCCTTCGCCACCGGTATTCCTCCACATCTCTACGCATTTCACCGCTACACGTGGAATTCTACCTTCCTCTACAATACTCCAGATAACCAGTTTTAAGTGCAATTCCCAGGTTGAGCCCGGGGCTTTCACACCTAACTTAATTATCCGCCTACATGCCCTTTACGCCCAGTCATTCCGATTAACGCTCGCACCCTCCGTATTACCGCGGCTGCTGGCCCGGAGTT
+
CCCCCGGGGGGGGGGGGGGGGGGGGGGGGGGGGGGGGGGGGGFGGGGGGGGGGGGGGGGGGGGGGGGGGGGGGGGGGGGGGGGGGGGGGGGGGGGGGGGGGGGGGGGFGGGGGGGGGFGGGGGGGGGDGGGGGGGGGGGGGGGGGGGGGFGFGGGGGGGGGGGGGGGFDFGGGGGGFGFGFGCFGGGGGGGGGGGGGGGGFFFFFB@F==BFFFFFFFFEC?6>BFFFB2C)5;@EFFEF?D9@FF8@<?EC?187;?FFF><:1;BFF?FF?9B6<B994?F0196(4>?(((-(-((-4
@M04999:289:000000000-L3R54:1:1101:24449:9579 2:N:0:414
GACTACTCGGGTATCTAATCCTGTTCGCTCCCCACGCTTTCGTCCATCAGCGTCAATCGGTATTTAGTAACCTGCCTTCGCAATCGGGGTTCTGTGTAATATCTATGCATTTCACCGCTACACTACACATTCCAGCTACTTCAATACTATTCAAGATTAACAGTATCAACGGCAGTTCTACAGTTAAGCTGCAGGTTTTCACCGCTGACTTATCAACCCGCCTACGGACCCTTTAAACCCAATAAATCCGGATAACGCTCGCATCCTCCGTATTACCGCGGCTGCTGGCACGGAGTTAGCC
+
CCCCCGGGGGGGGGGGGGGGGGGGGGGGGGGGGGGGGGGGGGGGGGGGGGGGGGGGGGGGGGGGGGGGFGGGGGGGGGGGGGGGGGGGGGGGGGGGGGFGGGGGGFGGGGGGGGGGGGGGGGGGGGGGGGGGGGGGGGGGGGGGGGGGGGGGGGGGGFGGGGGGGGGGGGGGGGGGFFFGGGGGGGGGGGGGGGGGGGGGFFFFFFFFFFFFFFFFFFFFFFFFFFD@B=>D=@EECFF3;7;@FFFFFB3;?@EED01;B;9?F?>A(7<02?AFBBB919>(4>?011<:60(4066A:
@M04999:289:000000000-L3R54:1:1101:18058:9586 2:N:0:414
CAGGAGACTACTCGGGTATCTAATCCTGTTTGCTCCCCACGCTTTCGCATCTCAGCGTCAGTATCTGTCCAGAAGGCCGCCTTCGCCACCGGTATTCCTCCACATCTCTACGCATTTCACCGCTACACGTGGAATTCTACCTTCCTCTACAATACTCCAGATAACCAGTTTTAAGTGCAATTCCCAGGTTGAGCCCGGGGCTTTCACACCTAACTTAATTATCCGCCTACATGCTCTTTACGCCCAGTCATTCCGATTAACGCTCGCACCCTCCGTATTACCGCTGCTGCTGGCACGGAGT
+
CCCCCDGGGGFFFEGGE6CFFFFGF<FFGCG@FFGGGGGED:@FFFGGG7FFGG<FGGDGGFGFEFEFFFFGGGFGGGG>FE7FFGGGGFGGGG<FGGGGGFG?:59FFFG@CCFCFFGGCEGGGDFFFEFE+>EDFGEAFCFGFGGGG,DEGGGG9DEGGFDFD??FGGCFFD=@F79DF7F7DD6@DD:@9FCGG7D55*9AFFFFBA))08=FBFF*BE?E2>D25:B?C;CE?EFFE0;01;1@E3??CF;(337E4:>FFBB(21?1,808<2:5<41>(-6?:??0(-4?2(,,,
@M04999:289:000000000-L3R54:1:1101:16196:9588 2:N:0:414
TTAGACTACCCGGGTATCTAATCCTGTTCGCTACCCATGCTTTCGAACCTCAGCGTCAGTTACAGACCAGAGAGCCGCCTTCGCCACTGGTGTTCTTCCATATATCTACGCATTCCACCGCTACACATGGAGTTCCACTCTCCTCTTCTGCACTCAAGAAAAACAGTTTCAGCTGCACTTCCCCGGTTAAGCCGAGGGCTTTCACAGCTGACTTGTTCTCCCGCCTGCGTTCGCTTTACGCCCAATAAATCCGGACAACGCTTGCCACCTACGTATTACCGCGGCTGCTGGCACGTAGTT
+
CCCCCGGGGGGGGGGGGGGGGGGGGGGGGGGGGGGGGGGGGGGGGGGGGGGGGGGGGGGGGGGGGGGGGGGGGGGGGGGGGGGGGGGGGGGGGGGGGGGGGGGGGGGGGGGGGGGGGGGGGGGGGGGGGGGGGGGGGGGGGGGGGGGGGGGGGGGGGGGGGGGGGGGGGGGGGGGGFGFGGGGGGGGGGGGGGGGGGGGGFFFFFFFFFFFFFFFFFFFFF=BFFFBFFFFFDBFFFFFEFFFF@F3=>BA?BFFFFFFFFFFFFFFFFFFF:3<<?BA<<>2799>BBD:6:????B14
@M04999:289:000000000-L3R54:1:1101:28288:9596 2:N:0:414
GGGAGACTACCGGGGTATCTAATCCTGTTCGCTACCCATGCTTTCGAGCCTCAGCGTCAGTAACAGACCAGAGAGCCGCCTTCGCCACTGGTGTTCTTCCATATATCTACGCATTTCACCGCTACACATGGAGTTCCACTCTCCTCTTCTGCACTCAAGTCTCTCAGTTTCCGATGCTCTTCCTCAGTTAAGCTGAGGGCTTTCACATTCAGACTTAAAAGACCGCCTGCGCTCCCTTTACGCCCAATAAATCCGGACAACGCTTGCCACCTACGTATTACCGCGGCTGCTGGCACGTAGT
+
CCCCCGGGGGGGGGGGGGGGGGGGGGGGGGGGGGGGGGGGGGGGGGGGGFGGGGGGGGGGGGGGGGGGGGGGGGGGGGGGGGGGGFGGGGGFGGGGGGGGGGGGFCCDGGGGGGGGGGGGGGGCGGGGGGGFGGGGGGGGGFGGGGGGGGGGGFGGCEGGGGGGGGGGGGGFDGGGDFFGGGGGGCDCFA:C7DFCGGGDFFFFFFCFFEEEFFFF;BF4FDF=BBFFFFFB(,6=DEFFFFFFFD?@EF4CFF968>><B9FFF???FFFF?F6()6525469>909>??>((4?BB0:4
@M04999:289:000000000-L3R54:1:1101:7674:9597 2:N:0:414
CTGTGACTACCGGGGTATCTAATCCTGTTTGCTCCCCACGCTTTCGCATCTCAGCGTCAGTATCTGTCCAGAAGGCCGCCTTCGCCACCGGTATTCCTCCACATCTCTACGCATTTCACCGCTACACGTGGAATTCTACCTTCCTCTCCAATACTCCAGATAACCAGTTTTAAGTGCAATTCCCAGTTTTAGCCCGGGTCTTTCACACCTAACTTAATTATCCGCCTACATGCCCTTTACGCCCTGTCATTCCGCTTAACTCTCGCACCCTCCGTAGTCCCGCCGCTGCTGGCACGTATGT
+
CCCCCGCGGGFGGGGGGGGGGCGFFGFGGGCEGGGGGCECFGCFGGGGGGFGGFGGGGGCE9FEGGEFCFGGCFFGECGEGGGGGGGEG=BEFCEGFGFGGGGGGFGGFFGG@FCFFGGGGGG@FFF7FFD@EDFFGGGGGGGGFDC,DGGDDFGGGGGCDGDF=AEDGFFF8CG7;DFGFCFC,D,7E,<EGFG;5>09AF>:=9FFA=:@@=:?8@FF674@D=D@DEF*363;=E3C(;;0(()/7?C?5.((,(7>)444(1(23<6<F9:((-).,(1((-402:)(,()((.)(.
@M04999:289:000000000-L3R54:1:1101:23963:9604 2:N:0:414
GACTACTGGGGTATCTAATCCTGTTTGCTCCCCACGCTTTCGCATCTCAGCGTCAGTATCTGTCCAGAAGGCCGCCTTCGCCACCGGTATTCCTCCACATCTCTACGCATTTCACCGCTACACGTGGAATTCTACCTTCCTCTACAATACTCTAGTTAACCAGTTTTAAGTGCAATTCCTAGGTTGAGCCCAGGGCTTTCACACCTAACTTAATTATCCGCCTACATGCCCTTTACGCCCAGTCATTCCGATTAACGCTCGCACCCTCCGTATTACCGCGGCTGCTGGCACGGAGTTAGCC
+
CCCCCGGCGGGGGGGGGGGGGGGGG9FGGGGGGGGGGGGGGGGGCGFGGGGGGGGGGGGGGGGGGGGGGGGFGGGGGGGGGGGGGGGGGGGGGGGGGGGGFGGGGGGEGGGGGGGGEGGGGGGGEGGGGGFGGGGFCACFGGGGGGGFGGGGGGGFDF=EFFFGFGGGGGGFGG7CFFFF7DGFGGFGGGGGGGGGGGGGFFFFFFFFFFF@EAAF<CFAFA>FDBEF@>DEDFEE5@F>@2@@BC?C?11(2<EE;@<2>FFFB14269:?:B9>A6B(6>>6?>?7<B812(3815>F?
@M04999:289:000000000-L3R54:1:1101:9730:9627 2:N:0:414
GACTACCGGGGTATCTAATCCTGTTTGCTCCCCACGCTTTCGCATCTCAGCGTCAGTATCTGTCCAGAAGGCCGCCTTCGCCACCGGTATTCCTCCACATCTCTACGCATTTCACCGCTACACGTGGAATTCTACCTTCCTCTACAATACTCCAGATAACCAGTTTTAAGTGCAATTCCCAGGTTGAGCCCGGGGCTTTCACACCTAACTTAATTATCCGCCTACATGCCCTTTACGCCCAGTCATTCCGATTAACGCTCGCACCCTCCGTATTACCGCGGCTGCTGGCACGGAGTTAGCC
+
CCCCCGGGGGGGGGGGGGGGGGGGGGGGGGGGGGGGGGGGGGGGGGGGGGGGGGGGGGGGGGGGGGGGGGGGGGGGGGGGGGGGGGGGGGGGGGGGGGGGGGGGGGGGGGGGGGGGGGGGGGGGGGGGGGGGGGGGGGGGGGGGGGGGGGGGGGGGGGGGGGGGGGGGGGGGGGGGFGFGGGGGGGGGGGGGDGGGGGGGFFFFFFFFFFFFFFFFFFFFFFFFFFFFFEFFDFFEF<@D?FEFFFFFF82?B?FFFBBB90;>>?6161::<?29A2>B>B>>??>BFBB<B03:7AAF?
@M04999:289:000000000-L3R54:1:1101:24563:9674 2:N:0:414
GACTACCCGGGTATCTAATCCTGTTTGCTCCCCACGCTTTCGCATCTCAGCGTCAGTATCTGTCCAGAAGGCCGCCTTCGCCACCGGTATTCCTCCACATCTCTACGCATTTCACCGCTACACGTGGAATTCTACCTTCCTCTACAATACTCCAGATAACCAGTTTTAAGTGCAATTCCCAGGTTGAGCCCGGGGCTTTCACACCTAACTTAATTATCCGCCTACATGCCCTTTACGCCCAGTCATTCCGATTAACGCTCGCACCCTCCGTATTACCGCGGCTGCTGGCACGGATTTAGCC
+
CCCCCGGGGGGGGGGGGGGGGGGGGGGGGGGGGGGGGGGGGGGGGGGGGGGGGGGGGGGGGGGGGGGGGGGGGGGGGGGGGGGGGGGGGGGGGGGGGGGGGGGGGGGGGGGGGGGGGGGGGGGGGGGGGGGGGGGGGGGGGGGGGGGGFGGGFGGGGGGGGGGGGGGGGGGGGGFGFGFGGGGGGFGGGGGGGGDGGGGGFFFFFFFFFFFFFFFFFFFFFFFFFFFFEEFFFFFFFDBFD@@EECEFFF0,;DCEFFFFFFF>BBBBBB?FFFAB902;1;;9??2><:>0;;((44967
@M04999:289:000000000-L3R54:1:1101:23435:9709 2:N:0:414
TTAGCGACTACTAGGGTATCTAATCCTGTTTGCTCCCCACGCTTTCGCATCTCAGCGTCAATCGGTATTTAGTAACCTGCCTTCGCAATCGGGGTTCTGTGTAATATCTATGCATTTCACCGCTACACTACACATTCCAGCTACTTCAATACTATTCAAGATTAACAGTATCAACGGCAGTTCTACAGTTAAGCTGCAGGTTTTCACCGCTGACTTATCAACCCGCCTACGGACCCTTTAAACCCAATAAATCCGGATAACGCTCGCATCCTCCGTATTACCGCGGCTGCTGGCACGGAGT
+
CCCCCGGGGGGGGGGGGGGGGGGGGGGGGGGGGGGGGGGGGGGGGGGGGGGGGGGGGGGGGGGGGGFGGGGGGGGGGGGGGGGGGGGGGGGGGGGGGGGGGGGGGGGGGGGGGGGGGGGGGGGGGGGGGGGFGFGCFGGGGGGGGGGGGGGGGGGGGGGGGGGGGGGGGGGGGEGGFGFGGGGGGGGGGGGGGGGGGGGGFFFFFFFFAFFFFFFFFFFFFDFFFFFFFF>?FF>@DDEFF<@D1?@@3@CFFFFB<FDEED><6(01:>BDF<>?FF:B9<B;617>FF3321(,,7(--
@M04999:289:000000000-L3R54:1:1101:23106:9713 2:N:0:414
TTAAGACTACTAGGGTATCTAATCCCGTTCGCTCCCCATGCTTTCGCACTCCAGCGTCGGTAGGGACCCAGAGAGCTGCCTTCGCTTTTGGCGTTCCTTCGTAGATCTTAGGATTTCACCCCTACACGCGAAATTCCACTCTCCTCTGTCTCACTCAAGTGAATTGGTTTCGAGAGCATTCCACCAGTTTTTGGCGACTTTCGCTTTCAACCCGATTCACCGCCTACGTGCCCTTTACGCCTAGTCATTCCGAAGAACACTTGCCCCCCCCGTCTTACCGCGGCTGCTGGCACGGAGTT
+
CCCCCGGGGGGGGGGGGGGGGGGGGGGGGGGGGGGGGGGGGGGGGGGGGGGGGGGGGGGGGGGGGGGGGGGGGFGGGGGGGGGGGGGGGGGGGGGGGGGGGGGGGGGGGGGGGGGGGGGGGGGGGGGGGGGGGGGGGGGGGGGGGGGGGGGGGGGGGGGGGFFGGGGGGGGGGGGGFGFGGGGGGGGGGGGGGGGGGGGDFFBFFFFFFFFFDF>FDFFFFFFBF?DFD@D;@EFFFEDFFFFBFA><AAABFFFF:FFFB<2<FFFFB99>342<<A::;1((49:?:>6(4(,41(2
@M04999:289:000000000-L3R54:1:1101:22602:9739 2:N:0:414
TGCGACTACTGGGGTATCTAATCCTGTTCGCTACCCATGCTTTCGAACCTCAGCGTCAGTTACAGACCAGAGAGCCGCCTTCGCCACTGGTGTTCTTCCATATATCTACGCATTCCACCGCTACACATGGAGTTCCACTCTCCTCTTCTGCACTCAAGAAAAACAGTTTCAGCTGCACTTCCCCGGTTAAGCCGAGGGCTTTCACAGCTGACTTGTTCTCCCGCCTGCGTTCGCTTTACGCCCAATAAATCCGGACAACGCTTGCCACCTACGTATTACCGCGGCTGCTGGCACGCAGTT
+
CCCCCGGGGGGGGGGGGGGGGGGGGGGGGGGGGGGGGGGGGGGGGGGGGGGGGGGGGGGGGGGGGGGGGGGGGGGGGGGGGGGGGGGGGGGGGGGGGGGGGGGGGGGGGGGGGGGGGGGGGGGGGGGGGGCFFGGGGGGGGGGGGFGGGGGGGGGGGGGGGGGGGGGGGGGGGGGGFGFGGGGGGGGGEFEFGGGGGGGFFFFFFFFFFFFFFF4B>FFEF=BFFFFFFFFFFFF@?<EB@B>?@8);>FB2>F09;?FFFFFFB?D??FFFFF7<:A>F<BFB9B;6:??::)(,3>BB
@M04999:289:000000000-L3R54:1:1101:14998:9752 2:N:0:414
CATTCGACTACTGGGGTATCTAATCCTGTTCGCTACCCACGCTTTCGAGCCTCAGCGTCAGTTACTAGCCAGTCAGCCGCCTTCGCCACTGATGTTCTTCCATATATCTACGCATTTCACCGCTACACATTGACTTCCACTGACCTCTCTAGCACTCAAGTCTTACAGTTTCTGATGCACGTCCATAGTTGAGCTATGACCTTTCACATCATACTCATTAGACCGCCTGCGCTCCCTTTACGCCCAATACTTCCGGACAACGCCCGCCACCTACGTATTACCGCGGCTGCTGGCACTTAGT
+
-ABB<@CFE:EC,;,6@FD<@;;E,,CFCFGGGGGG<E<B+F@@EGE<66+CA<,,CF,FB<F@FFGG8<FGAFF9FE+@>B4=?,86=FE9,5C,FGE,5CF,AF999F99++8+AA9448+4+>9?FF,A9,,9=,EF86,1@@=EFD,;E9,DF@D8,@:=B3@,8:=@FCDC798DFDGC8EGFD:=,1DA+?<C7?98FCFC?C:=508B*9A;*=EC55>AA>B2AB@(5:4:AC2>59?=@)).).)46<190(6;(4(4(4:1:0(2()..-<)46109>>?3:008)(,69-
@M04999:289:000000000-L3R54:1:1101:27931:9777 2:N:0:414
TGGACTACAAGGGTATCTAATCCTGTTCGCTACCCATGCTTTCGAACCTCAGCGTCAGTTACAGACCAGAGAGCCGCCTTCGCCACTGGTGTTCTTCCATATATCTACGCATTCCACCGCTACACATGGAGTTCCACTCTCCTCTTCTGCACTCAAGAAAAACAGTTTCAGCTGCACTTCCCCGGTTAAGCCGAGGGCTTTCACAGCTGACTTGTTCTCCCGCCTGCGTTCGCTTTACGCCCAATAAATCCGGACAACGCTTGCCACCTACGTATTACCGCGGCTGCTGGCACGTAGTTAC
+
C@BCCGGGGGGFDFFGGGGGGGAFGGGGGGGGGGGGGGGGGGGGGGGGGCGGGGGGGGFGGGGGEGGGGFGGGGGGGGGGGGGGGGGGGGFGGCGCGGGGGGGFEGGDGCFGGFGFGGGGGGGGGGGGGGGGGGGGFFCGGGFGGGCFGCGGGGFFFG8=EGGGGGGGGGGGGGGFFGFDFGGGGGGEFGFGG:5?9DGFFFFF>9FFE@BEFFFFEFF=F@FFFB=BFF0:9?;D63;>9>;1@8E9C3@F>?9>126>?::1:4>?F:0(.89?>AF0639>690):>:()-8036<))
@M04999:289:000000000-L3R54:1:1101:11194:9787 2:N:0:414
CCGTGACTACCGGGGTATCTAATCCTGTTCGCTACCCATGCTTTCGAACCTCAGCGTCAGTTACAGACCAGAGAGCCGCCTTCGCCACTGGTGTTCTTCCATATATCTACGCATTTCACCGCTCCACCGGAAATTCCCTCTGCCCCTACCGTACTCCAGCTTGGTAGTTTCCACCGCCTGTCCAGGGTTGAGCCCTGGGATTTGACGGCGGACTTAAAAAGCCACCTACAGACGCTTTACGCCCAATCATTCCGGATAACGCTTGCATCCTCTGTATTACCGCGGCTGCTGGCACAGAGTT
+
CCCCCGGGGGGGGGGGGGGGGGGGGGGGGGGGGGGGGGGGGGGGGGFGGGGGGGGGGGGGGGGGGGGGGGGGGGGGGGGGGGGGGGGGGGGGGGGGGGGGGGGGGFGGGGGGGGGGGGGGGGGGGGGGGGGGGGGGGGGGGGGGFGGGGGGGGGGGGGFGGGGGGGFGGGGGGGGGFGDFGGGGGG5FGGGGGGGGGGGGFFFFFFFEBF19@EFFFFFFFD@DFD?FFFFFFFF6<FAF?BFFFFFFFFFFFFF6:?AFF>BFFFFF<?<A2)<4<>FB4?B019>FFFF0:<B?F?066
@M04999:289:000000000-L3R54:1:1101:18638:9805 2:N:0:414
CTGACTACTAGGGTATCTAATCCCGTTCGCTCCCCATGCTTTCGCACTCCAGCGTCGGTAGGGACCCAGAGAGCTGCCTTCGCTTTTGGCGTTCCTTCGTAGATCTTAGGATTTCACCCCTACACACGAAATTCCACTCTCCTCTGTCTCACTCAAGTGAATTGGTTTCGAGAGCATTCCACCAGTTTTTGGCGACTTTCGCTTTCAACCCGATTCACCGCCTACGTGCCCTTTACGCCTAGTCATTCCGAAGAACACTTGCCCCCCCCGTCTTACCGCGGCTGCTGGCCCGGATTTAGCC
+
CCCCCGGGGGGGGGGGGGGGGGGGGGGGGGGGGGGGGGGGGGGGGGGGGGGGGGGGGGGGGGDGGGGGGGGGGGGGGGGGGGGGGGGGGGGGGGGGGGGGGGGGGGGGGGGGGGGGGGGGGGGGGGGGGGGGGGGGGGGGGGGGGGGGGGGGGGGGGGGGGGGGGGGGGGFGGGGGFGFGGGGGGGGGGGGGGGGGGGGGFFFFFFFFFFFFBFFFFFFDFFFFFFFFFFFFFFEFDFBF?FFFFCECE@FF><???FFA))4??>B>B1:BF6AAF?0299;9:>021(((-(((..):4
@M04999:289:000000000-L3R54:1:1101:20282:9811 2:N:0:414
GGACTACCGGGGTATCTAATCCCATTTGCTCCCCTAGCTTTCGTCTCTCAGTGTCAGTGTCGGCCCAGCAGAGTGCTTTCGCCGTTGGTGTTCTTTCCGATCTCTACGCATTTCACCGCTCCACCGGAAATTCCCTCTGCCCCTACCGTACTCCAGCTTGGTAGTTTCCACCGCCTGTCCAGGGTTGAGCCCTGGGATTTGACGGCGGACTTAAAAAGCCACCTACAGACGCTTTACGCCCAATCATTCCGGATAACGCTTGCATCCTCTGTATTACCGCGGCTGCTGGCACAGAGTTAGC
+
CCCCCGGGGGGGGGGGGGGGGGGGGGGGGGGGGGGFFGGGGGGGGGGGGGGGFGGFGGGGGDEGGGGGGGGGGGGGGGGGGGEGGDEDGGGGGGGFGGGDGGGFFGGGGGDGGGGGGGGGGG@FGGGGGGGFFEGGEGDFGGGGGGGGGGGGFGGGGGGGDGGAFGGGGGGCCCGEFGFGGGFEFGGEEEF9EGGG4C>7>AA45?DE>FB<<66:3);(88@@EF@=)4;FFFFABFFDFF:::76<AFF>F:<A<?>8:?B?FAFFF2:9):ADAFFB>;>F><>4::BF(8:24:<>9
@M04999:289:000000000-L3R54:1:1101:11422:9816 2:N:0:414
TGATGGACTAACCAGGGTATCTAATCCTGTTTGCTCCCCACGCTTTCGCATCTCAGCGTCAGTATCTGTCCAGAAGGCCGCCTTCGCCACCGGTATTCCTCCACATCTCTACGCATTTCACCGCTACACGTGGAATTCTACCTTCCTCTACAATACTCTAGTTAACCAGTTTTAAGTGCAATTCCTAGGTTGAGCCCAGGGCTTTCACACCTAACTTAATTATCCGCCTACATGCCCTTTACGCCCAGTCATTCCGATTAACGCTCGCACCCTCCGTATTACCGCGGCTGCTGGCACGG
+
CCCCCGGGGGGGGGGGGGGGGGGGGGGGFGGGGGGGGGGGGGGGGGGGGGGGGGGGGGGGEGGGGGGGGGGGGGGGGGGGGGGGGGGGGGGGGEGFGGDFGGFFGFGGGGGGFGGGGGGGGGGGGGGGGGGGGGGGGGGGGAGGGGGGGGGFFGGGGGGGGGGGGFEFGFGGGFGGFCFGFGGGAFGGCCGFGGFGGFGGDDFFFFFFEFAFBFFFFFCEFFFF4<2:AFFBFFEFFFFFFFFFFFF@==AE)65;;@;??E?>@DBF699143:;3872)44(3960>9<:0(82)49
@M04999:289:000000000-L3R54:1:1101:15741:9825 2:N:0:414
GATGACTACCAGGGTATCTAATCCTGTTTGCTCCCCACGCTTTCGCATCTCAGCGTCAGTATCTGTCCAGAAGGCCGCCTTCGCCACCGGTATTCCTCCACATCTCTACGCATTTCACCGCTACACGTGGAATTCTACCTTCCTCTACAATACTCTAGTTAACCAGTTTTAAGTGCAATTCCCAGGTTGCGCCCGGGGCTTTCACACCTACCTTAATCATCCGCCTACATGCCCTTTACGCCCAGTCATCCCGATTAACGCTCGCACCCTCCGTATCACCCCGCCTGCTGGCACGGCTTTC
+
-@,8@F<<FGC@C;C<CFC9<,CF<,;C6,FCFGGGGG7F@,CE:F:,F9FDEDC6B7,CEAFAAEFGGGD<C@FGEFG,4EAEGEGGC7664@FF<FG=E??F,EE<EBFB=+9F?FG8F=+@EG7448@,44CE,DF9=EDAG8=F,===F:ED;====:EGC=@9:C,8,7=D7D;=DGGF,+6=:,5@CC+9*;;?*9B6B+;B>4)5114+1++0B4(:@(5:34*66@(/.7<5;@F6((/7.)7=0(3,4.:3;?BBF1;9:(--(4(.().4(-,(43(4?),47<1(((-(-
@M04999:289:000000000-L3R54:1:1101:3704:9834 2:N:0:414
CAGTAGACTACTAGGGTATCTAATCCTGTTCGCTACCCATGCTTTCGAACCCCAGCGTCAGTTACAGACCAGAGAGCCGCCTTCGCCACTGGTGTTCTTCCATATATCTACGCATTCCACCGCTACACATGGAGTTCCACTCTCCTCTTCTGCACTCAAGAAAAACAGTTTCAGCTGCACTTCCCCGGTTAAGCCGAGGGCTTTCACAGCTGACTTGTTCTCCCGCCTGCGTTCGCTTTACGCCCAATAAATCCGGACAACGCTTGCCACCTACGTATTACCGCGGCTGCTGGCACTTAGT
+
CCCCCGGGGGGGGGGGGGGGGGGGGGGGGGGGGGGGGGGGGGGGGGGGGGGGGGGGGGGGGGGGGGGGGGGGGGGGGGGGGGGGGGGGGGGGGGGGGGGGGGGFGGGGGGGGGGGGGGGGGGGGGGGGGGGGDFGGGGGGGGGGGGGGGGGGGGGGGGGGGDFGGGGGGGGGGGGGFGFGGGGGGGEEEGGGGGGGDDDGEFFFFFFFFDFEFFFFFFFFFFEFFBFFDFFFFFFFFFFFF@FFFF@FEEEECEF;B;BFFFB?6:BBFB:?FFFFFFB<FFF>B071(33704()())6.
@M04999:289:000000000-L3R54:1:1101:6916:9844 2:N:0:414
GGACTACAGGGGTATCTAATCCTGTTTGCTCCCCACGCTTTCGCATCTCAGCGTCAGTATCTGTCCAGAAGGCCGCCTTCGCCACCGGTATTCCTCCACATCTCTACGCATTTCACCGCTACACGTGGAATTCTACCTTCCTCTACAATACTCCAGATAACCAGTTTTAAGTGCAATTCCCAGGTTGAGCCCGGGGCTTTCACACCTAACTTAATTATCCGCCTACATGCCCTTTACGCCCAGTCATTCCGATTAACGCTCGCACCCTCCGTATTACCGCGGCTGCTGGCACGGAGTTAGC
+
CCCCCGGGGGGGGGGGGGGGGGGGGGGGGGGGGGGGGGGGGGGGGGGGGGGGGGGGGGGGGGGGGGGGGGGGGGGGGGGGGGGGGGGGG>FGGGGGGGGGGGGGGGGGGGGGFGGGGGGGGGGGGGGGGGGGGGGGGGGGGGGGGGGGGGGGGGGGGGGGGGGGGGGGGEGGGGGGFFFGFGGGGGGGGGFGGGGGGGGGFFFFFFFF@DFFFFFFFFFEA2@@FFF??E3@EFF4;0:>B?F;@EE3?CF;@@DF<(6?BFFFFFB<B?BF<?7>F<?9119902422:(,:B>;B?)5-
@M04999:289:000000000-L3R54:1:1101:3815:9885 2:N:0:414
GGTGACTACCCGGGTATCTAATCCCATTTGCTCCCCTAGCTTTCGTCTCTCAGTGTCAGTGTCGGCCCAGCAGAGTGCTTTCGCCGTTGGTGTTCTTTCCGATCTCTACGCATTTCACCGCTCCACCGGAAATTCCCTCTGCCCCTACCGTACTCAGCTTGGTAGTTTCCACCGCCTGTCCAGGGTTGAGCCCTGGGATTTGACGGCGGACTTAAAAAGCCACCTACAGACGCTTTACGCCCAATCATTCCGGATAACGCTTGCATCCTCTGTATTACCTCTGCTGCTGGCACCGATTTAT
+
CCCCCGGGGGGGGGGGGGGGGGGGGGGGGDFGFFGGGGGGGGGGGGGFGGGGFGFGGGGGFF@FEGGGGGGGGGFFGGGGGGGGGGGDG8FFGGGGGGFGGDFCEAFBF<FGGGGGGGGGGDEGGG=FGGGEFEAFGGGGGGCEFGGGGG?EGGCFFGGFDCDGFGGGGDDGFGDDA?FGGFFGGGGEFGGGGFFFGCFGF66B4BD)679>EFFFFF:?;(51@FF@))12;FFBFFFFFF03:??FFBFBF031<3<>??FFF<25?<475462)6<))).)..,5?21(,(,(((-))
@M04999:289:000000000-L3R54:1:1101:2820:9889 2:N:0:414
GCACTGACTACCGGGGTATCTAATCCCATTTGCTCCCCTAGCTTTCGTCTCTCAGTGTCAGTGTCGGCCCAGCAGAGTGCTTTCGCCGTTGGTGTTCTTTCCGATCTCTACGCATTTCACCGCTCCACCGGAAATTCCCTCTGTCCCTACCGTACTCCAGCTTGGTAGTTTCCACCGCCTGTCCAGGGTTGAGCCCTGGGATGTGACGGCGGACTTAAAAAGCCACCTACAGACGCTTTACGCCCAATCATTCCGGATAACGCTTGCATCCTCTGTATTACCGCGGCTGCTGGCATAGAGT
+
@@CCCGGGGGGGGGGGGDGGGGAFGGGCFFGGGGGGGGGGGFGGGGGFGGGGGGGGFGGGGGGGGGGGGGEGGGGCGDFGGGGGGGGGGGEECFFEGEGGGGGEGGGGGGGFG@FGGGGAAEGGECGGGGGGDGGGFDGGFCGGGGGGGFFGDGGGDFGGGGGGEGFDEGEAFEFFAGBGFCFGF6D:DCEFG?CFFCCDAA*@AFFE==@F>EDAC+:6;?;@;;;8EE@FA?>F1<?B>6:BBFFF?F<5<>>>:0:<?6>?:8?2<A??2>?)6AAAFF:BB>>FF:)2,4(.))6<.
@M04999:289:000000000-L3R54:1:1101:13769:9896 2:N:0:414
TTGACTACCAGGGTATCTAATCCTGTTTGCTCCCCACGCTTTCGCATCTCAGCGTCAGTATCTGTCCAGAAGGCCGCCTTCGCCACCGGTATTCCTCCACATCTCTACGCATTTCACCGCTACACGTGGAATTCTACCTTCCTCTACAATACTCTAGTTAACCAGTTTTAAGTGCAATTCCTAGGTTGAGCCCAGGGCTTTCACACCTAACTTAATTATCCGCCTACATGCCCTTTACGCCCAGTCATTCCGATTAACGCTCGCACCCTCCGTATTACCGCGGCTGCTGGCACGGAGTT
+
CCCCCGGGGGGGGGGGGGGGGGGGGGGGGGGGGGGGGGGGGGGGGGGGGGGGGGGGGGGGGGGGGGGGGGGGGFGGGGGGGGGGGGGGGGGGGGGGGGGGGGGGGGGGGGGGGGGGGGGGGGGGGGGGDGGGGGGGGGGGGGGGGGGGGGGGGGGGGFEGGGGGGGGGGGGGGGGGFGFGGGGGFGGGGDGCGGGGGGCFFFFFFFFFFFFFFFFFFFFFFFFFFFFFEEFBBFFFFFFFB=@BBFFFFEFF@??FFFF@DFFF@FFF??29?FFBFAB?FF>>>>0?F7BF2410,3(
@M04999:289:000000000-L3R54:1:1101:24583:9929 2:N:0:414
GGACTACCGGGGTATCTTAATCCCATTTGCTCCCCTAGCTTTCGTCTCTCAGTGTCAGTGTCGGCCCAGCAGAGTGCTTTCGCCGTTGGTGTTCTTTCCGATCTCTACGCATTTCACCGCTCCACCGGAAATTCCCTCTGCCCCTACCGTACTCCAGCTTGGTAGTTTCCACCGCCTGTCCAGGGTTGAGCCCTGGGATTTGACGGCGGACTTAAAAAGCCACCTACAGACGCTTTACGCCCAATCATTCCGGATAACGCTCGCATCCTCCGTATTACCGCGGCTGCTGGCACGGAGTT
+
CCCCCGGGGGGGGGGGGGGGGGGGGGFGGGGGGGGGGGGGGGGGGGGGGGGGGGGGGGGGGGGDGGGGGGGGGGGGGGGGGGGGEGGGGGGGGGGGGGGGE>FGGGGGGGGGGGGGGGGGGGGGGGGGGGGGGGFFGGGGGFGGGGGGGGGGGGGGGGGGFEGFGGGGGGGGGGGGEGFGGGGGGGGGCGGGGGGGGGGGFFFFFFFFF@>FEFFFFFFFFFF?FEFFF<<B>?BBFFFFB>6??FFFFBB>(4:BFFFFBF>FBFF?FFFFFFFF<DFF9>9>FFF?:?0823494<?
@M04999:289:000000000-L3R54:1:1101:13073:9937 2:N:0:414
TGACTACCCGGGTATCTAATCCTGTTCGCTCCCCACGCTTTCGCTCCTCAGCGTCAGTGACGGCCCAGAGACCTGCCTTCGCCATCGGTGTTCTTCCCGATATCTACACATTCCACCGTTACACCGGGAATTCCAGTCTCCCCTACCGCACTCCAGTCCGCCCGTACCCGGCGCCGATCCACCGTTAAGCGATGGACTTTCACACCAGACGCGACGAACCGCCTACGAGCTCTTTACGCCCAATAAATCCGGATAACGCTTGCCTCCTACGTATTACCGCGGCTGCTGGCACGTACTTAGC
+
CCCCCGFCGGGGGGGGGGGGGGGGGGFGGGGGCGGGGGGGGGGGGGGGGGGGGGGGGGGGGGCEGGGGFGGGGGGGGGGGDGGGDEEEGEGGGGGGGGGGGGGGGGGGGGGGGFFGGGGGGGGGDEGGGGGDGGGGFGGDFGGGGGGGGGGGGGGGGFFGGGGGGGGGGGGGGGDGF4BGFFFGGGDFCGGG5EC<DFGGF6@6AEFF06;993:8;DF>>B>BF???BF;F4<AAB<?F0(3:)44))37(86:BFFFF(3:()544)468?A:2:<14>(1(400::B0)(,(((--64
@M04999:289:000000000-L3R54:1:1101:25032:9956 2:N:0:414
GAGACTACCCGGGTATCTAATCCTGTTTGCTCCCCACGCTTTCGCATCTCAGCGTCAGTATCTGTCCAGAAGGCCGCCTTCGCCACCGGCATTCCTCCACATCTCTACGCATTTCACCGCTACACGTGGAATTCTACCTTCCTCTACAATACTCCAGATAACCAGTTTTAAGTGCAATTCCCAGGTTGAGCCCGGGGCTTTCACACCTAACTTAATTATCCGCCTACATGCCCTTTACGCCCAGTCATTCCGATTAACGCTCGCACCCTCCGTATTACCGCGGCTGCTGGCACGGAGTT
+
CCCCCFGE8FGGGGGGGGGGGGGGGFGGGGGGFGGGGGGGEGGGGGGGGGGGGGGGGGGGGGGGGGGGGGGGGGGGGGGGGGGFFGEF@FGGGGGGGGFGDEGDGGCGGGGGGGGFGFGGGGGGGGFGGGGG?FGGGFEFGGGGG8EFGG8@EGFGFFGGGGGGGGEDEGGGGGFGFGFGGGGGFEGGGGFCFGGGDGGGFFFFFFFFFFFFFFFF<FFEFFFFFFFF35@EDE8EC><F6BFF;))95CC;2;BFAF?F02709BB?1:?B2:B:<AAB;>((796:)(-82<>(3::
@M04999:289:000000000-L3R54:1:1101:23841:9973 2:N:0:414
GAGACTACCGGGGTATCTAATCCTGTTCGCTACCCATGCTTTCGAGCCTCAGCGTCAGTAACAGACCAGAGAGCCGCCTTCGCCACTGGTGTTCTTCCATATATCTACGCATTTCACCGCTACACATGGAGTTCCACTCTCCTCTTCTGCACTCAAGTCTCTCAGTTTCCGATGCTCTTCCTCAGTTAAGCTGAGGGCTTTCACATTCAGACTTAAAAGACCGCCTGCGCTCCCTTTACGCCCAATAAATCCGGACAACGCTTGCCACCTACGTATTACCGCGGCTGCTGGCACGTAGTT
+
BBCCCGGGDGGGGGGGGGGGGGGGGGGGGGGGGGGGCGGGGGGGGFGGGGGGGGGGGGGEFGFGFGGGGFGGGFGGGGGGGGGGGGFGGFFGGGFGGGGCGGGFGGGGGDGGGGGGGGGGGGGGGGGGGFGGGGGGGGGGGGGGGGGGGGGGGGGGGGGGD:EGFGGGGGGDGGG8DEFGGGFGGGGGGGGGGGGGGDGGFFFFFA?FCE<C4CFFFFFBFDAA9@BD=(5@F0;A;))5<9BF1=@@<5<@160:>F?0,81318A<:(,4347<?F>.((4((-41:>(3738:0(,-
@M04999:289:000000000-L3R54:1:1101:7653:9993 2:N:0:414
GGGGGACTACTCGGGTATCTAATCCTGTTCGCTACCCATGCTTTCGAACCTCAGCGTCAGTTACAGACCAGAGAGCCGCCTTCGCCACTGGTGTTCTTCCATATATCTACGCATTCCACCGCTACACATGGAGTTCCACTCTCCTCTTCTGCACTCAAGAAAAACAGTTTCAGCTGCACTTCCCCGGTTAAGCCGAGGGCTTTCACAGCTGACTTGTTCTCCCGCCTGCGTTCGCTTTACGCCCAATAAATCCGGACAACGCTTGCCACCTACGTATTACCGCGGCTGCTGGCACGTAGTT
+
CCCCCGGGGGGGGGGGGGGGGGGGGGGGGGGGGGGGGGGGGGGGGGGGGGGGGGGGGGGGGGGGGGGGGGGGGGGGGGGGGGGGGGGGGGGGGGGGGGGGGGGGGGGGGGGGGGGGGGGGGGGGGGGFGGGGGGGGGGGGGGGGGGGGGGGGGGGGGGGFGGGGGGGGGGGGGGGGFGFGGGGGGGGGGGGGGGGGGGGGFFFFFFFFFFFFFFFFEAB?CFFBBFFFF0;DFFFFFFFFFFFBF0??FFFFF>FFFFFFB9?FFFFFFF??FB779?>BA11((,32<F0202<0(12-6
@M04999:289:000000000-L3R54:1:1101:5629:10000 2:N:0:414
GTGACTACTGGGGTATCTAATCCTGTTTGCTCCCCATGCTTTCGCACCTCAGCGTCAGTATTAGGCCAGAAGGCTGCCTTCGCCATCGGTATTCCTCCAGATCTCTACGCATTTCACCGCTACACCTGGAATTCTACCTTCCTCTCCTATGCTCTAGCTAACCAGTATCGTATGCAATTCCCAAGTTGAGCTCGGGGATTTCACATCCGACTTAATTAGCCGCCTACGCGCGCTTTACGCCCAGTAATTCCGATTAACGCTTGCACCCTCTGTATTACCGCGGCTGCTGGCACAGAGTT
+
CCCCCGGGGGGGGGGGGGGGGGGGGGGGGGGGGGGGGGGGGGGGGGGGGGGGGGGGGGGGGGGFFGGGGGGGGGGGGGGGGGGGGGGGGGGGGGGGGGGGGGGGGGGGGGGGGGGGGGGGGEGGGGGGFGDGGFGGGGGGGGGGGGGGGGGGCFGGGGGGGGGGGGGGGGGGGFGGFG@FGGGD?GGGGDDEFDEGGG>FFFFFFFFFADFFAFFFFFFE4AABFFF@F>F@FFFFEFFF9>DF(7?EFEEEFF??DFF>?04:DFBBB:?B64>9>B>:9619>BFF2:?0<:8(3<A
@M04999:289:000000000-L3R54:1:1101:28925:10010 2:N:0:414
GTGACTACCCGGGTATCTAATCCTGTTCGCTACCCATGCTTTCGAACCTCAGCGTCAGTTACAGACCAGAGAGCCGCCTTCGCCACTGGTGTTCTTCCATATATCTACGCATTCCACCGCTACACATGGAGTTCCACTCTCCTCTTCTGCACTCAAGAAAAACAGTTTCAGCTGCACTTCCCCGGTTAAGCCGAGGGCTTTCACAGCTGACTTGTTCTCCCGCCTGCGTTCGCTTTACGCCCAATAAATCCGGACAACGCTTGCCACCTACGTATTACCGCGGCTGCTGGCACGTAGTT
+
CCCCCGGGGGGGGGGCGGFGGGGGGGGGGGGGGGGGGGGGGGGCF,EFGGGFGGGGGGFGGGGGGGGGGGGGGGGGGGGGGGGG:CBFEFGFCGGGGGGGGGGGGFGGGGGCFGGGGGGGGGGGGGGGGGGFGGGGGGGGGGGGGGGGEGGGGGGGGFGGGGGGGGGGGGFGFGGGFGFGGGGG>EGDFGGGGGGGGGGGFFFFFFFFFEF=?FFF9FFEA=@FFFF>?FFF>1?FEE?>>FF0=)7>A<>>BFFFFFFFF:<<3ADFBFFF<BABFFF<>B>FB(1?B38??2:<12.
@M04999:289:000000000-L3R54:1:1101:18495:10013 2:N:0:414
GCAGGACTACTAGGGTATCTAATCCTGTTTGCTCCCCACGCTTTCGCATCTCAGCGTCAGTATCTGTCCAGAAGGCCGCCTTCGCCACCGGTATTCCTCCACATCTCTACGCATTTCACCGCTACACGTGGAATTCTACCTTCCTCTACAATACTCCAGATAACCAGTTTTAAGTGCAATTCCCAGGTTGAGCCCGGGGCTTTCACACCTAACTTAATTATCCGCCTACATGCCCTTTACGCCCAGTCATTCCGATTAACGCTCGCACCCTCCGTATTACCGCGGCTGCTGGCACGGCGTT
+
<CCCCGGGGGA<@@,E@EFCGGGGAEFGGFFCACFDFGF7FF7CE@E@FEBFFGGDEGGEG<FGGGGGGGGGFGFGGGEGGEGGGGGEFG@@CDAFFGCFGGG8E,FEGGGGE:FFGFGGGGGGGGGGGGGG?D=FGCEG?D?FFGFGGC=FFGFGGGFGFGGGGDGAAFGCAF=DFCFEFFGGGGGGGGGGGGGGDGGD>F>AAFFFFF@EFF>F69CEFFEF>@F@368<@EDE8;<F@<06;,=@E<5??872;6;C29149>BFBF06?(81225<D2((-31;04)26():,((--
@M04999:289:000000000-L3R54:1:1101:28541:10028 2:N:0:414
GACTACTGGGGTATCTAATCCTGTTCGCTCCCCACGCTTTCGTCCATCAGCGTCAATCGGTATTTAGTAACCTGCCTTCGCAATCGGGGTTCTGTGTAATATCTATGCATTTCACCGCTACACTACACATTCCAGCTACTTCAATACTACTCAAGATTAACAGTATCAACGGCAGTTCTACAGTTAAGCTGCAGGTTTTCACCGCTGACTTATCAACCCGCCTACGGACCCTTTAAACCCAATAAATCCGGATAACGCTCGCATCCTCCGTATTACCGCGGCTGCTGGCACGGACTTAGCC
+
CCCCCGGGGFGGGGDGGGGGGD9FGGCGGFGGGGGGGGGGGGGGGGGGGGGGGGGGGGGGGGGGGDGGGGGGGGGGGGGGG7CGGCGGGFGFAEFGGGFFFGGAFGGGGGGGGGGGGGGGGGGGGGGFFGGGGGGGGGGGG8DEFFGGGGF?F8FFGGGGGGGGFGGFGGEGGGGGFGFGGGFGGDFGGGCCFGGGGGGGFFC9DFFFFFFFFFFFDFEB>AFFF?@F269BFEF<=EFB@?@F<C37@>;<D;@E;((/4106>F77?93:04))411(2997:::.((.133((4>4<2
@M04999:289:000000000-L3R54:1:1101:8265:10054 2:N:0:414
TATGACTACTGGGGTATCTAATCCTGTTCGCTACCCATGCTTTCGAACCTCAGCGTCAGTTACAGACCAGAGAGCCGCCTTCGCCACTGGTGTTCTTCCATATATCTACGCATTCCACCGCTACACATGGAGTTCCACTCTCCTCTTCTGCACTCAAGAAAAACAGTTTCAGCTGCACTTCCCCGGTTAAGCCGAGGGCTTTCACAGCTGACTTGTTCTCCCGCCTGCGTTCGCTTTACGCCCAATAAATCCGGACAACGCTTGCCACCTACGTATTACCGCGGCTGCTGGCACGTAGTT
+
CCCCCGGGGGGGGGGCEFGGGGGGGGGGGGGGEGGGGGGGGGGGGGGGGGGGGGGGGGGFGGGGGGGGGGGGGGGGGGGGGGGGGGGGGGGGGGGFGGGGGGGGCFGGGGGGGGGGGGGGGGGGGGGGGGGGFGGGGGAEGGFFGFFGGFGGG88?BEGDEGGGGGGGEFGGGGGGFGFGGFCGGGGGGGGGGGGDDCDGFFBCFFFFEFFFFAFFEFFFFFFF@2B>=@<;;9;@?CFEF>@8(344<CFE09:F>?:66<6??29>B:4308>4:299<B660370)5((()-.,8-)
@M04999:289:000000000-L3R54:1:1101:26249:10166 2:N:0:414
AGGACTACTCGGGTATCTAATCCTGTTTGCTCCCCACGCTTTCGCATCTCAGCGTCAGTATCTGTCCAGAAGGCCGCCTTCGCCACCGGTATTCCTCCACATCTCTACGCATTTCACCGCTACACGTGGAATTCTACCTTCCTCTACAATACTCCAGATAACCAGTTTTAAGTGCAATTCCCAGGTTGAGCCCGGGGCTTTCACACCTAACTTAATTATCCGCCTACATGCCCTTTACGCCCAGTCATTCCGATTAACGCTCGCACCCTCCGTATTACCGCGGCTGCTGGCACGGAGGT
+
CCCCCGGFGGGGGGGGGGGGGGGGGGGGGGGGGGGGGGGGGGGGGGGGGGGGGGGGGGGGGFGGGGGGGGGGGGGGGGGGGGGGGGGGGFGGGGGGGGGGGGGGGGGGGGGGGGGGGGGGGGGGGGGGDGGGGGGGGGGGGGGGGGGGDFGGGGCFFGGGGGGGGDFGGGFGGGGGFGFGGGGGGGGGGGGCGGGGGGGGFFFFFFFFFEFEFFFFFFFFFD=FFFFFFFFF2;@E<CFF>@@DEEFEFFFFFFFFEEFFFFFF9>FBB1:>B:?F<AF<B9>B>BFFFB6:<09>4(-
@M04999:289:000000000-L3R54:1:1101:8806:10191 2:N:0:414
GGACTACTGGGGTATCTAATCCTGTTTGCTCCCCATGCTTTCGCACCTCAGCGTCAGTATTAGGCCAGAAGGCTGCCTTCGCCATCGGTATTCCTCCAGATCTCTACGCATTTCACCGCTACACCTGGAATTCTACCTTCCTCTCCTATACTCTAGCTAACCAGTATCGTATGCAATTCCCAAGTTGAGCTCGGGGATTTCACATCCGACTTAATTAGCCGCCTACGCGCGCTTTACGCCCAGTAATTCCGATTAACGCTTGCACCCTCTGTATTACCGCGGCTGCTGGCACAGAGTTAGC
+
CCCCCGGGGGGGGGGGGGGGGGGGGGGGGGGGGGGGGGGGGGGGGGGGGGGGGGGGGGGGGGGGGGGGGGGGGGGGGGGGGGGGGGGGGGGGGGGGGGGGGGGGGGGGGGGGGGGGGGGGGGGGGGGGGGGGGGGGGGGGGGGGGGGGGGGGGGGGGGGGGGGGGGGGGGGGGGGGFGFCGFDFGGGGGGGFGGGGCCFGFFFFFFF>9>AFEFFFFAF@FFFFFFFFFFFFBFFFEDFDFFFFCFFFFEFFF??FFFFFBFFFFF?660:A)6.)<66>66>>9BFF?:<F?:?FAA)65
@M04999:289:000000000-L3R54:1:1101:19811:10199 2:N:0:414
TAGTAGACTACCAGGGTATCTAATCCTGTTTGCTCCCCACGCTTTCGCATCTCAGCGTCAGTATCTGTCCAGAAGGCCGCCTTCGCCACCGGTATTCCTCCACATCTCTACGCATTTCACCGCTACACGTGGAATTCTACCTTCCTCTACAATACTCCAGATAACCAGTTTTAAGTGCAATTCCCAGGTTGAGCCCGGGGCTTTCACACCTAACTTAATTATCCGCCTACATGCCCTTTACGCCCAGTCATTCCGATTAACGCTCGCACCCTCCGTATTACCGCGGCTGCTGGCACGGAGT
+
CCCCCGGGGGGGGGGGGGGGGGGGGGGGGGGGGGGGGGGGGGGGGGGGGGGGGGGGGGGGGGGGGGGGGGGGGGGGGGGGGGDGGGGGGGGGGGGGGGGGGGGGGGGGGGGGGGGGGGGGGGGGGGGGGGGGGGGGGGGGGGGGGGGGGGGGGGGGGGFGGGGGGFGGGFGFGGGGFGFGGGGGGGGGGGGGGGGGGGGGFFFFFFFFFFFFFFFFFFFFFFFFFBFFFFFFFEEBFFFFEFF09?;EEFFCFFFFFFFEFFFF09FF>>?BF?>?::>BF969B;>F>0)47?1<8>6;4
@M04999:289:000000000-L3R54:1:1101:12583:10203 2:N:0:414
AGACTACAGGGGTATCTAATCCTGTTTGCTCCCCACGCTTTCGCATCTCAGCGTCAGTATCTGTCCAGAAGGCCGCCTTCGCCACCGGTATTCCTCCACATCTCTACGCATTTCACCGCTACACGTGGAATTCTACCTTCCTCTACAATACTCCAGATAACCAGTTTTAAGTGCAATTCCCAGGTTGAGCCCGGGGCTTTCACACCTAACTTAATTATCCGCCTACATGCCCTTTACGCCCAGTCATTCCGATTAACGCTCGCACCCTCCGTATTACCGCGGCTGCTGGCACGGAGTTAGC
+
CCCCCGGGGGGGGGGGGGGGGGGGGGGGGGGGGGGGGGGGGGGGGCGGGGGGGGGGGGGGGGGGGGGGGGGGGGGGGGGGGGGGGGGGGGGGGGGGGGGGGGGGGGGGGGGGGGGGGGGGGGGGGGGGGGGGGGGGGGGGGGGGGGGGGGGGGGGGGGGGGGGGFGGGGGGGGGGGFGFGGGGGGGGGGGG?CEEGGDGGFFFFFFFF;DEFEFFFFFFFFFFFDDBECF>DFF@EFFDFFF<@EFFEFFFFFFFFF@B??>FFFB6(::>8??F>BFFF66>FFFFBFFBF629;6<AF5
@M04999:289:000000000-L3R54:1:1101:3330:10208 2:N:0:414
GGTGGACTACTGGGGTATCTAATCCTGTTTGCTACCCACGCTTTCGAGCATGAACGTCAGTGTTATCCCAGGAGGCTGCCTTCGCCATCGGTATTCCTCCACATCTCTACGCATTTCACTGCTACACGTGGAATTCTACCTCCCTCTGACACACTCTAGTTTGACAGTTTCAAATGCACGTCCCAAGTTGAGCTCGGGGATTTCACATCTGACTTATCTAACCGTCTGCGCTCGCTTTACGCCCAGTAATTCCGATTAACGCTCGCACCCTACGTATTACCGCGGCTGCTGGCACGTAGTT
+
CCCCCGGGGGGGGGGGGGGGGGGGGGGGGGGGGGGGGGGGGGGGGGGGGGGGGGGGGGGGGGGGGGGGGGGGGGGGGGGGGGGGGGGGGGGGGGGGGGGGGGGGGGGGGGGGGGGGGGGGGGGGGGGGGGGGGGGGGGGGGGGGGGGGGGGGGGGFGGGGGGGGGGGGGGGGGGFGFGFGGGGGGDFGFGGGGGGGGGGGFFFFFFF>5@EFFFFFFFFFFFFADFFDCFFFFFFFFFEFDDFFF;@FCFFFFE@;;DFEFBFF9@FB;FFFFF22>FAA<113;>>FB2:>?7261:?F6
@M04999:289:000000000-L3R54:1:1101:9695:10250 2:N:0:414
TATATGACTACTCGGGTATCTAATCCTGTTTGCTCCCCACGCTTTCGCATCTCAGCGTCAGTATCTGTCCAGAAGGCCGCCTTCGCCACCGGTATTCCTCCACATCTCTACGCATTTCACCGCTACACGTGGAATTCTACCTTCCTCTACAATACTCCGGATAACCAGTTTTAAGTGCAATTCCCAGGTTGAGCCCGGGGCTTTCACACCTAACTTAATTATCCGCCTACATGCCCTTTACGCCCAGTCATTCCGATTAACGCTCGCACCTTCCGTATTACCGCGGCTGCTGGCACGGAGT
+
CCCCCGGGGGGGGGGDGGGGGGGGGGGGGGGGGGGGGGGGGGGGGGGGGGGGGGGGGGGGGGGEGGGGGGGGGGGGGGGGGGGGGGGGGGGGGGGGGGGGGGGGFGGGGGGGGGGGGGGGGGGGGGGGGGGGGGGGGGGGGGGFGGGGGFGGGGGGGFGGGGGGGGGGGGGGGGGGFGFGFGGGGCGGGGGGGGGGGGGGFFFFFFFFFFFFEFFFFFFEFEFF?2@DFF@FCEEDFFFFFFFF>;6=EEFEFF@;@?FBBFB?FF93;>??FBFFFFF<<B?F>079>??::?B><13;3
@M04999:289:000000000-L3R54:1:1101:2508:10256 2:N:0:414
CCAGAGACTACCAGGGTATCTAATCCTGTTTGCTCCCCACGCTTTCGCATCTCAGCGTCAGTATCTGTCCAGAAGGCCGCCTTCGCCACCGGTATTCCTCCACATCTCTACGCATTTCACCGCTACACGTGGAATTCTACCTTCCTCTACAATACTCCAGATAACCAGTTTTAAGTGCAATTCCCAGGTTGAGCCCGGGGCTTTCACACCTAACTTAATTATCCGCCTACATGCCCTTTACGCCCAGTCATTCCGATTAACGCTCGCACCCTCCGTATTACCGCGTCTGCTGGCACGGAGT
+
CCCCCGGGGGGGGGGGGGGGGGDGFGGGGGGGGGGGGGGGGGGGGGGGGGGGGGGGGGGDGGGGGGGGGGGGGGGGGGGDGGGGGGGGGGGGGGGGGFGGGGGGGGGGGGGGDGGGGGGGGGGGGGCGGGGGGGGGGGGGGGGGGGGGGGCFFGGGGGFFGGGGGGGGGGGGGGGGFGFCCD=FFGGGGGGGGGGGGGDDBD6AFFFFFFFFEFFFEFFCFFFEFBF@FFFFFF68@6@6910.,:;@EFFFFEFFDDFFFF08:;6(2,(8??FF<?0AFFFBF938?FDB26?DFFF0-
@M04999:289:000000000-L3R54:1:1101:8226:10333 2:N:0:414
TTGACTACCCGGGTATCTAATCCCGTTCGCTCCCCATGCTTTCGCACTCCAGCGTCGGTAGGGACCCAGAGAGCTGCCTTCGCTTTTGGCGTTCCTTCGTAGATCTTAGGATTTCACCCCTACACACGAAATTCCACTCTCCTCTGTCTCACTCAAGTGAATTGGTTTCGAGAGCATTCCACCAGTTTTTGGCGACTTTCGCTTTCAACCCGATTCACCGCCTACGTGCCCTTTACGCCTAGTCATTCCGAAGAACACTTGCCCCCCCCGTCTTACCGCGGCTGCTGGCACGGAGTTAGCC
+
CCCCCGGGFDGGGGGGGGGGGGGGGGGGGGGGGGGGGGGGGGGGGGGGGGGGDGGGGGGFGGGGGGGGGGGGGGGDFGGCFGG,C,BFFGGGGDGFFFFGGGGGG9FAFFGGFFFGAE:EFGGGGGGGEGC:EGGCEFGGGGGGGGGGCGGGGGGFGEGGAFECFFFDGGCGFGGGFGFFFGDGGEC7FGGE?CEDGGGGFFFFFFFFE=@B=?0=?F=<EFFFFD@@DFFFF;CFDF;A<;A94<AFF???F0?7:?>AAB0),49479:?BB)4:199>B0(44),4171>1>F7942.
@M04999:289:000000000-L3R54:1:1101:11532:10356 2:N:0:414
CGACTACAGGGGTATCTAATCCTGTTTGCTCCCCACGCTTTCGCATCTCAGCGTCAGTATCTGTCCAGAAGGCCGCCTTCGCCACCGGTATTCCTCCACATCTCTACGCATTTCACCGCTACACGTGGAATTCTACCTTCCTCTACAATACTCCAGATAACCAGTTTTAAGTGCAATTCCCAGGTTGAGCCCGGGGCTTTCACACCTAACTTAATTATCCGCCTACATGCCCTTTACGCCCAGTCATTCCGATTAACGCTCGCACCCTCCGTATTACCGCGGCTGCTGGCACGGAGTTAGC
+
CCCCCGCGGGGGGEGFGGGGGFGGGGGGGGGGGGGGGGGGGGGGGEGFGGGGGGGEGGGGGGGGGGGGGGGGGGGGGGGGGGGGGGGGGGGGGFGGGGGGCFFGGGGGGEGGGGGGGGGGGGGGGGGDEGGGFGGGEGDGGGGGGGGFGGGGCGGGCFFGGGGGGGGGGGGGGGGFFGFGFGGGGFGGFFFGGGGCDGGCBFFFA4;A=FEEB6A@5=FCBDFF?FFFCFF@FFFEC@FFF@6.77?CEF8(26;E<;>:62;9>1:1:416:?529A60(-(3-,))((()279344466
@M04999:289:000000000-L3R54:1:1101:4170:10364 2:N:0:414
GCGACGACTACACGGGTATCTAATCCTGTTTGCTCCCCACGCTTTCGCATCTCAGCGTCAGTATCTGTCCAGAAGGCCGCCTTCGCCACCGGTATTCCTCCACATCTCTACGCATTTCACCGCTACACGTGGAATTCTACCTTCCTCTACAATACTCCAGATAACCAGTTTTAAGTGCAATTCCCAGGTTGAGCCCGGGGCTTTCACACCTAACTTAATTATCCGCCTACATGCCCTTTACGCCCAGTCATTCCGATTAACGCTCGCACCCTCCGTATTACCGCGGCTGCTGGCACGGAGT
+
CCCCCGGGGGGGGGGGGGGGGGGGGGGGGGGGGGGGGGGGGGGGGGGGGGGGGGGGGGGGGGGGGGGGGGGGGGGGGGGGGGGGGGGGGGGGGEGGGGGGGGGGDGGGGGGGGGGGGGGGGGGGGGGGGFGGGGGGGGGGGGGGGGGGGGGGGGGGGGGGGGGGGGGGGGGGGGGFAGFGGGGGDFGGGGGGGGGGGGGGFFFFFFFFF9BEEFFFFFFFFFEF;DFFFFEFF8;@FFFFFFFF@;;@<<4AF238?BFFF<9?B9>>9((31?>:?FB9>2?62199902226:?0332-
@M04999:289:000000000-L3R54:1:1101:21287:10388 2:N:0:414
TGACTACTCGGGTATCTAATCCCGTTCGCTCCCCATGCTTTCGCACTCCAGCGTCGGTAGGGACCCAGAGAGCTGCCTTCGCTTTTGGCGTTCCTTCGTAGATCTTAGGATTTCACCCCTACACACGAAATTCCACTCTCCTCTGTCTCACTCAAGTGAATTGGTTTCGAGAGCATTCCACCAGTTTTTGGCGACTTTCGCTTTCAACCCGATTCACCGCCTACGTGCCCTTTACGCCTAGTCATTCCGAAGAACACTTGCCCCCCCCGTCTTCCCGCTGCTGCTGGCACGGCGTTGACCC
+
CCCCCGGGGGEGCEFAFD@EFFAFGGCEEEG7FGGEEGGAFGGGDEFGGGGGGFFCCFC@@DGFGGGGGEFCGFGFGGGGGGDFFGFCFGGDCE?,FEECGGGGGFGE9FFGGGGGGGEF=BFGCGGEGGCGFGGFB==DDFGGGGGGGGG83@DD@FGGGGCF>DGFE8FGGGGFFGFFG9?F@FFCEGC?E**;CFGGD5:A>=AF=DF>=>AFFFFFF;@83331;D@@FF3(,:;:8>75CEFC36621(,4?BB9<0.(,447>FF1()61(((-972<4)51()(-((,(((.5,
@M04999:289:000000000-L3R54:1:1101:4043:10393 2:N:0:414
GGACTACTAGGGTATCTAATCCTGTTTGCTCCCCACGCTTTCGCATCTCAGCGTCAGTATCTGTCCAGAAGGCCGCCTTCGCCACCGGTATTCCTCCACATCTCTACGCATTTCACCGCTACACGTGGAATTCTACCTTCCTCTACAATACTCCAGATAACCAGTTTTAAGTGCAATTCCCAGGTTGAGCCCGTGGCTTTCACACCTAACTTAATTATCCGCCTACATGCCCTTTACGCACAGTCATTCCGATTAACACTCGCACCCTCCGCATTACCGCGTCTGCTGCCACGAAGTTAGC
+
CCCCCGGGGGCGFGGGGGGGGGGCFGG<@EFGCGGGGGCCDEE7FCFCFGCGFFGG,CFECFFFAFFF9FG@EFFG@FCF=:FEGGE@=CDEFGGG<EADFGDFGFG=B:6@EF@EF:FEFGFFEA==FFFAFFFGGFGG8DFGGGGGGGGGG8=@FFEGF8DF3=:EGGG=CFFDF=FF=?+A=EFF6C::E:E6*73CAF+?FEF5@5*7=+BFFAF;9>D99BB?836:3>=4;2>)553.7A?9?<(,/,173)63;0,,4:033:((-(4)).496,-4<5.:)4:2;(4:<<4<2
@M04999:289:000000000-L3R54:1:1101:28634:10403 2:N:0:414
GGACTACTCGGGTATCTAATCCCATTTGCTCCCCTAGCTTTCGTCTCTCAGTGTCAGTGTCGGCCAGCAGAGTGCTTTCGCCGTTGGTGTTCTTTCCGATCTCTACGCATTTCACCGCTCCACCGGAAATTCCCTCTGCCCCTACCGTACTCCAGCTTGGTAGTTTCCACCGCCTGTCCAGGGTTGAGCCCTGGGATTTGACGGCGGACTTAAAAAGCCACCTACAGACGCTTTACGCCCAATCATTCCGGATAACGCTTGCATCCTCTGTTTTACCGCGGCTGCTGGCACAGAGTTAGCC
+
C@CCCGGGG7FGGGGGGGGGGGCFGGGGGGGGGGGGGGGGGGGGGGGGGGGGGGGGGGGGF@CGGGGGGGGGGGGGGGGGGGGGGGGGGGGGGGGGGGGGGGGFGG@FGGGGGGGGGGGGGGGGGGGGGGGGGGGGGGGFGGGGGGEFGGGGGC=EGGGGGGGGGGGGGGGGGGGGFGFGGGGGFCFFGGG6?FFGGGFFF9*:@>DA>@@<<FFA6FA@F@;EEEFFF@><<?<4:?>706?07<>FBFF0(4AF?0:660<9::?AB04).42281;9(3>26>43:7?0((46))-64
@M04999:289:000000000-L3R54:1:1101:17811:10434 2:N:0:414
CTTGACTACCAGGGTATCTAATCCTGTATGCTCCCACGCTTTCGCATCTCAGCGTCAGTATCTGTCCAGAAGGCCGCCTTCGCCACCGGTATTCCTCCACATCTCTACGCATTTCACCGCTACACGTGGAATTCTACCTTCCTCTACAATACTCCAGATAACCGGTTTTAAGTGCAATTCCCAGGTTGAGCCCGGGGCTTTCACACCTAACTTAATTATCCGCCTACATGCCCTTTACGCCCAGTCATTCCGATTAACGCTCGCACCCTCCGTATTACCGCGGCTGCTGGCGCGGAGTT
+
CCCCCGGGGGGGGGGGGGGGGGGGGGGGGGGGGGGGGGGGGGGGGGGGGGGGGGGGGGGGGGGGGGGGGGGGGGGGGGGGGGGGGGGGGGGGGGGGGGGGGGGGGGGGGGGGGGGGGGGGGGGGGGGGGGGGGGGGGGGGGGGGGGGGGGGGGGGGGGGGGGGGGGGGGGGGGGGGFGFGGGGGGGGGGGGGGGGGGGGGFFFFFFFFFFFFFFFFFFFFFFFFFFFFFFFFFFFFFFFFFFFFFFFFFFFFF<?FFEBBFFF>;BFF?B?B<B??<FAFFFF>F9<>B?:B099>BBF
@M04999:289:000000000-L3R54:1:1101:12182:10449 2:N:0:414
CACTACTTGTGTATCTGATCATATTTGCTCCCCACGCTTTCGCCTCTCAGCGTCAGTGTCTGTCCACAATGCCACCTTCGCCACCTTTATCCCTCCACCGCCCTCCCCCCTTCACCGCTGCACGTCCACTTCCCCCCCCCAACACCATAATCCACATCGCCAGCTTCAACCCCCCTCCCCAGCTTACCCCCACCCCTCTCCCCACACACCTAACTCTCCCCCTCCCTGCTCTTTCCGCTCTTTCCTTACCGTACACGCTGGCTCCTCCCGTCATACTGCCCCCGTCACCACTTCTCGCGCC
+
-86,6C,,,,,,,6;@6,,<,,,-<CCD@E,C,,6+@CG,F,B,,8C,;E87F:8B,,;C9C,,;<,,6,,:C6,,:9,A?,,,,:,,,,,<@,E,4:=+++++4@,8+++,4,,C+4+++@:AA+++,,,8,,,@++@+++++4++4@62@;2,,7,+*@3**,22,5<,*11/*)*2/*/*,,,,,,4:*13*12***)0)8=)8)6(((.)**)00()(-(3((),,))))).-((.(.)66)))(,((,(()(-((((()(((.((,((().)).((((,((((,)-,-)))(((--
@M04999:289:000000000-L3R54:1:1101:6760:10460 2:N:0:414
AAGACTACTGGGGTATCTAATCCTGTTTGCTCCCCACGCTTTCGCATCTCAGCGTCAGTATCTGTCCAGAAGGCCGCCTTCGCCACCGGTATTCCTCCACATCTCTACGCATTTCACCGCTACACGTGGAATTCTACCTTCCTCTACAATACTCCAGATAACCAGTTTTAAGTGCAATTCCCAGGTTGAGCCCGGGGCTTTCACACCTAACTTAATTATCCGCCTACATGCCCTTTACGCCCAGTCATTCCGATTAACGCTCGCACCCTCCGTATTACCGCGGCTGCTGGCACGGAGTT
+
CCCCCGGGGGGGGGGGGGGGGGGGGGGGGGGGGGGGGGGGGGGGGGGGGGGGGGGGGGGGGGGGGGGGGGGGGGGGGGGGGGGGGGGGGGGGGGGGGGGGGGGGGGGGGGGGGGGGGGGGGGGGGGGGGGGGGGGGGGGGGGGGGGGGGGGGGGGGGGGGGGGGGGFGGGGGGGGGFGFGGGGGGGGGGGGGGGGGGGGGFFFFFFFFFFFFFFFFFFFFFDFFFFBFE<==BFFFFFFFFFFFFFFFFFF@FFFFEF?BFFFFFFFFFFFFFFFB9A<?9B6919103??:<<B>643
@M04999:289:000000000-L3R54:1:1101:23400:10511 2:N:0:414
GACTACACGGGTATCTAATCCTGTTTGCTCCCCACGCTTTCGCATCTCAGCGTCAGTATCTGTCCAGAAGGCCGCCTTCGCCACCGGTATTCCTCCACATCTCTACGCATTTCACCGCTACACGTGGAATTCTACCTTCCTCTACAATACTCCAGATAACCAGTTTTAAGTGCAATTCCCAGGTTGAGCCCGGGGCTTTCACACCTAACTTAATTATCCGCCTACATGCCCTTTACGCCCAGTCATTCCGATTAACGCTCGCACCCTCCGTATTACCGCGGCTGCTGGCACGGAGTTAGCC
+
CCCCCGGGGGGGGGGGGGGGGGGGGGCGGGGGGFGGGGGGGGGGGGGGGGGGGGGGGGGGGGGGGGGGGGGGGGGGGGGGGGGGGGGGGGGGGGGGGGGGGGGGGGGGGGGFGGGGGGGGGGGGEGGEFGGGGGGGFGCEGGGGGGDFGGGGGGFGFFFGFFGFG7EFFGGGGGGGFDFGGGCFGG6CFGGGGGGGGGGGAFFFFFFFBFE9CFCFCFF?FFD9BFFE=>@@FFFEDFFF<D;@EFFFFEF?<@FF;BBFFB9>>:18?>?(332:28B9(34;?F2,0(,89(7<?24).
@M04999:289:000000000-L3R54:1:1101:21322:10523 2:N:0:414
GACTACCAGGGTATCTAATCCTGTTCGCTACCCATGCTTTCGAACCTCAGCGTCAGTTACAGACCAGAGAGCCGCCTTCGCCACTGGTGTTCTTCCATATATCTACGCATTCCACCGCTACACATGGAGTTCCACTCTCCTCTTCTGCACTCAAGAAAAACAGTTTCAGCTGCACTTCCCCGGTTAAGCCGAGGGCTTTCACAGCTGACTTGTTCTCCCGCCTGCGTTCGCTTTACGCCCAATAAATCCGGACAACGCTTGCCACCTACGTATTACCGCGGCTGCTGGCACGTAGTTAGCC
+
CCCCCGGGGGGGGGGGGGGGGGGGGGGGGGGGGGGGGGGGGGGGGGGGGGGGGGGGGGGGGGGGGGGGGGGGGGGGGGGGGGGGGGGGGGGGGGGGGGGGGGGGGGGGGGGGGGGGGGGGGGGGGGGGGGGGGGGGGGGGGGGGGGGGGGGGGGGGGGGGGGGGGGGGGGGGGGGGFGFGGGGGGGGGGGGGGGGGGGGGFFFFFFFFFFFFFFFFFFFFFBFFFFFFFFFFFF<E?DBED3@E<CEC;9@FFFFFFFFFFF?BFFB:::B?<:>FFFFBBFFFB>>>??B0:?0:<AA<8
@M04999:289:000000000-L3R54:1:1101:29336:10528 2:N:0:414
GGGACTACAGGGGTATCTAATCCTGTTTGCTCCCCACGCTTTCGCATCTCAGCGTCAGTATCTGTCCAGAAGGCCGCCTTCGCCACCGGTATTCCTCCACATCTCTACGCATTTCACCGCTACACGTGGAATTCTACCTTCCTCTACAATACTCCAGATAACCAGTTTTAAGTGCAATTCCCAGGTTGAGCCCGGGGCTTTCACACCTAACTTAATTATCCGCCTACATGCCCTTTACGCCCAGTCATTCCGATTAACGCTCGCACCCTCCGTATTACCGCGGCTGCTGGCACGGAGTT
+
CCCCCGGGGGGGGGGGGGGGGGGGGGGGGGGGGGGGGGGGGGGGG7FFGGFEFGBFGGGGGGGGGGGGFGGGGGGGGGGGGGGG=BEFFCCF9FGGGGGGGGGGGGGGGGGGGGGGGGGGGGGGGGGGGGGGGGGGGGGGGGGGGGGGFGGGGGGGGGFGGGGGGFGFGGFFFGGGFDFGGGGGGGGGGGGGGGGGDGGGFFFFFFEFFFFCEFFFEFFEF==@F>BFEFF@DEFFFFFFFFF;E@EFFFFFF;?;CE0(,866299866:0-87?AAF06(49>>1,)4:1>04(((3
@M04999:289:000000000-L3R54:1:1101:28166:10540 2:N:0:414
GTTGACTACTGGGGTATCTAATCCTGTTTGCTCCCCACGCTTTCGCATCTCAGCGTCAGTATCTGTCCAGAAGGCCGCCTTCGCCACCGGTATTCCTCCACATCTCTACGCATTTCACCGCTACACGTGGAATTCTACCTTCCTCTACAATACTCTAGTTAACCAGTTTTAAGTGCAATTCCTCGGTTGAGCCCAGGGCTTTCACACCTAACTTAATTATCCGCCTACATGCCCTTTACGCCCAGGCATTCCGATTAACGCTCGCACCCTCCGTATTACCGCGGCTGCTGGCACGGCGTT
+
CCCCCGGGGGGGGGGGGGGGGGGGCGGGGGGGGGGGGGGGGGGGGGGDFGGGGGGGGGGGGGGGGGGGGGGGGCGGGGGGGGGGGGGGGGGGGGGGGGGGGGGGGGGGGGGGGGGGGGFGGGGGGGGGGGGGGGFEDGGGGGGGGGFGGFGGGEGF>FDCFGGGGGFAEGGGGGGGFFF8DDFGGGGGGGGGGFFFGCGCFFBFFFFFCFFFFAF+>@@E6>54>@=@E4?E3BBDFFFEF9@?;(/357C?86;D6?E8;13(,499B(4:2,04,6AA29>01-3:D:B???6>((42
@M04999:289:000000000-L3R54:1:1101:3916:10554 2:N:0:414
AAGACTACCCGGGTATCTAATCCTGTTCGCTACCCATGCTTTCGAACCTCAGCGTCAGTTACAGACCAGAGAGCCGCCTTCGCCACTGGTGTTCTTCCATATATCTACGCATTCCACCGCTACACATGGAGTTCCACTCTCCTCTTCTGCACTCAAGAAAAACAGTTTCAGCTGCACTTCCCCGGTTAAGCCGAGGGCTTTCACAGCTGACTTGTTCTCCCGCCTGCGTTCGCTTTACGCCCAATAAATCCGGACAACGCTTGCCACCTACGTATTACCGCGGCTGCTGGCACGTAGTT
+
CCCCCGGGGGGGGGGGGGGGGGGGGGGGGGGGGGGGGGGGGFFFGFFGGGGGGGGGGGGGGGGGGGGGGGGGGGGGGGGGGGGGGGGGGGGGGGGGGGGGGGGGGGFGGGGGEFFGGGGGGGGGGGGGGGGGGGGGGGGGGGAFGGGGGGGGGGGGGGGGGGGGGGGGGFGGGGGGFGFGGGGGDGGGFGGGGGGDGGGGFFFFFFFFFFFF4?FFFFF@A=BFFBFF@?@@>FDFEFFFF@F@DF3>>FFFB?F90(9>BFFB?AF?F7:?FFFFBFA?66;01(4:>((.42.(44<
@M04999:289:000000000-L3R54:1:1101:16229:10573 2:N:0:414
AAACCGACTACCGGGGTATCTAATCCCATTTGCTCCCCTAGCTTTCGTCTCTCAGTGTCAGTGTCGGCCCAGCAGAGTGCTTTCGCCGTTGGTGTTCTTTCCGATCTCTACGCATTTCACCGCTCCACCGGAAATTCCCTCTGCCCCTACCGTACTCCAGCTTGGTAGTTTCCACCGCCTGTCCAGGGTTGAGCCCTGGGATTTGACGGCGGACTTAAAAAGCCACCTACAGACGCTTTACGCCCAATCATTCCGGATAACGCTTGCATCCTCGGTATTACCGCGGCTGCTGGCACAGCGT
+
CCCCCGGGGGGGGGGGGGGGGGGGGGFGGDGGGGGGGGG8FGFEFGGGGGGGGGGFFFGGGGGGGGGGGGGGGGGGFFFFGGGGGGGGGGEFFGGGGGGGGGGGGGGGFFFGGGGGFGGGGGGGGGFGFGGGGGGDGAFGGGGGGFGFGFGGGGEFGFGGFGGCECCDGFCCCFFFEGFD>FGGFEC>,?C??FGGGGG5AF4A6BA>@@9(6BFA7+8>88::0:1(20.3ABFFFFF=A1?92:8?B?A4A9:(-314?F0(44?DBAF?7(14:?A)6<(-(,-((-4>??02,((--
@M04999:289:000000000-L3R54:1:1101:28379:10651 2:N:0:414
GCGTGACTACCAGGGTATCTAATCCCATTTGCTCCCCTAGCTTTCGTCTCTCAGTGTCAGTGTCGGCCCAGCAGAGTGCTTTCGCCGTTGGTGTTCTTTCCGATCTCTACGCATTTCACCGCTCCACCGGAAATTCCCTCTGCCCCTACCGTACTCCAGCTTGGTAGTTTCCACCGCCTGTCCAGGGTTGAGCCCTGGGATTTGACGGCGGACTTAAAAAGCCACCTACAGACGCTTTACGCCCAATCATTCCGGATAACGCTTGCATCCTCTGTATTACCGCGGCTGCTGGCACAGAGTT
+
CCCCCGGGGGGGGGGGGGGGGGGGGGGGGGGGGGGGGGGGGGGGGGGGGGGGGGGGGGGGGGGGGGGGGGGGGGGGGFGGGGGGGGGGGGGGGGGGGGGGGGGGGFGGGGGGGGGGGGGGGGGGGGGGGGGGGEGGGGGGGGGGGGGGGGGGGGGGGGGGGGGGGGGGGGGFFGGCDDFGGGGCCGGFGGFFFGGGGGGFFFFFFF>A92>;@>AA<FCFFF;;;6D8@@@C7@B?B:>F1:1>B6??FFBB2:B?F?AF09?FFFBAFBBDF74>BFA4>((46>96<7742(5:B>094
@M04999:289:000000000-L3R54:1:1101:4225:10669 2:N:0:414
GGACTACTCGGGTATCTAATCCTGTTTGCTACCCACGCTTTCGAGCATGAACGTCAGTGTTATCCCAGGAGGCTGCCTTCGCCATCGGTATTCCTCCACATCTCTACGCATTTCACTGCTACACGTGGAATTCTACCTCCCTCTGACACACTCTAGTTTGACAGTTTCAAATGCACGTCCCAAGTTGAGCTCGGGGATTTCACATCTGACTTATCTAACCGTCTGCGCTCGCTTTACGCCCAGTATTTCCGATTAACGCTCGCACCCTACGTATTACCGCGGCTGCTGTCACGTATTTAGC
+
CCCCCGGGGGGGGGGGGGGGGGGGGGGGGGGGGGGGGGGGGGGGGGGGGGGGGGGGGGGGGGGGGGDGGGGGGGGGGGGGGGDGGGDFGGGGGGGGGGGGFGGGGFGGGGGEGCFGGGGGFGGGGGGGGGGGGGGGGGGFGGGGGGG?FGGFGGFGFGFGGGGGEGFCFGG8,BDFFFDDGD?DFGG8EGFGG>EC+;CFFFFFFFFFEEFEFFFFFFF9<54>@A9A:==@=BFCC@DFF0;=>)95?ED?F(4)>3;DD9;9B0:?,:?7294)-6<FF2319()..,6<8,()..6).
@M04999:289:000000000-L3R54:1:1101:22935:10670 2:N:0:414
GGGGTGACTACTAGGGTATCTAATCCCATTTGCTCCCCTAGCTTTCGTCTCTCAGTGTCAGTGTCGGCCCAGCAGAGTGCTTTCGCCGTTGGTGTTCTTTCCGCTCTCTACGCATTTCACCGCTCCACCGGAAATTCCCTCTGCCCCTACCGTACTCCAGCTTGGTAGTTTCCACCGCCTGTCCAGGGTTGAGCCCTGGGATTTGACGGCGGACTTACAAAGCCACCTACCGACGCTTTACGCCCAATCATTCCGGATAACGCTTGCATCCTCTGTATTACCGCGGCTGCTGGCACAGCGT
+
CCCCCEGGEFGGFFFCCFFFGAFGCEFGFGF9FGG@DFF,6CFGAFFFGGFFGGGGCFC9FFFEECGEGEF@E@,EDBF9EFCG@7FGGGGGEDBFGF<FGGG7@F=FGGGGGGEGGGGGGGGFEGGGGG7EE6EDFDDGFFFG?DDGGGGGF6EGGFF,,D8=EGC9=E8E:E8DBGFGGGFGFGGE<@ECF@CC*9***9*9=+B>=9=@;>EFF4A34(,315(/56(6;2>9:?646081;?:4?F<A9A0,4:?<7:;F((4<A43).48A6).).48;((4(3:?B(((542(7-
@M04999:289:000000000-L3R54:1:1101:8690:10673 2:N:0:414
GACTACACGGGTATCTAATCCTGTTTGCTACCCACGCTTTCGAGCATGAACGTCAGTGTTATCCCAGGAGGCTGCCTTCGCCATCGGTATTCCTCCACATCTCTACGCATTTCACTGCTACACGTGGAATTCTACCTCCCTCTGACACACTCTAGTTAGACAGTTTCAAATGCACGTCCCAAGTTGAGCTCGGGGATTTCACATCTGACTTATCTAACCGTCTGCGCTCGCTTTACGCCCAGTAATTCCGATTAACGCTCGCACCCTACGTATTACCGCGGCTGCTGGCACGTAGTTAGCC
+
CCCCCGGGGGGGGGGGGGGGGGGGGGGGGGGGGGGGGGGGGGGGGEGGGGGGGGGGGGGGGGGGGGGGGGGGGGGGGGGGGGGGGGGGGGGGGGGGGGGGGGGGGGGGGDEFGGGGGGGGGGGGGGGGGGGGGGGGGGGGGGGGGGGGGGGGGGGECFGGGGGGGFGGGGGGGGGGFGFGGGGGGGGGGFGGGGGGGGGGFFFFFFFFFFFFFFFFFFFFFDFFFBFBFFFFFFFFFF>EDFECFFFFEFFF@DEFFFFFFFBFF<??FB:?<?DFF0143929B??0478((.(,.))..
@M04999:289:000000000-L3R54:1:1101:26878:10685 2:N:0:414
GGCGGACTACACGGGTATCTAATCCTGTTTGCTCCCCACGCTTTCGAACCTCAGCGTCAGTTACAGACCAGAGAGCCGCCTTCGCCACTGGTGTTCTTCCATATATCTACGCATTCCACCGCTACACATGGAGTTCCACTCTCCTCTTCTGCACTCAAGAAAAACAGTTTCAGCTGCACTTCCCCGGTTAAGCCGAGGGCTTTCACAGCTGACTTGTTCTCCCGCCTGCGTTCGCTTTACGCCCAATAAATCCGGACAACGCTTGCCACCTACGTATTACCGCGGCTGCTGGCACGTAGTT
+
CCCCCGGGGGGGGGGGGGGGGGGGGGGGGGGGGGGFGGGGGGGGGGGGFGGGGGGGGGGGGGGGGGFGGGGGGGGGGGGDGGGGGGGGGGGGGGGGGGGGGGGGGDAFGGGGGGGGGGGGGGGGGGGGGGGGGGGGGGGGFGGGGGGGGGGGGFGGGGGAFFFDCFCFGGFGGGGGFGFGGGGGGGGGGGGGGGGGGGGGFFFFFFFFFFFEFFF4>BFF=E=>F9<DDFDDFFFF?DFFFFF>?B<D><AFFFF?>FFF>FF?FFFFFFFB?FFFA7<<B:>09919BFBF0,52,3?F<
@M04999:289:000000000-L3R54:1:1101:8864:10701 2:N:0:414
GGACTACTGGGGTATCTAATCCTGTTTGCTCCCCATGCTTTCGCACCTCAGCGTCAGTATTAGGCCAGAAGGCTGCCTTCGCCATCGGTATTCCTCCAGATCTCTACGCATTTCACCGCTACACCTGGAATTCTACCTTCCTCTCCTATACTCTAGCTAACCAGTATCGTATGCAATTCCCAAGTTAAGCTCGGGGATTTCACATTTGACTTAATTGGCCACCTACGCGCGCTTTACGCCCAGTAATTCCGATTAACGCTTGGACCCTCTGTATTACCGCGGCTGCTGGCACAGAGTTAGC
+
CCCCCGGGGGGGGGGGGGGGGGGGGGGGGGGGGGGGGGGGGGGGGGGFGGGGGGGGGGGGGGGGGGGGGGGGGGGGGGGGGGGGGGGGGGGGGGGGFGGGGGGGGGGGGGGGGGGGGGGGGGGGGGGGGGGGGGGGDGGGGGGGGGGGGGGGGGGGGGGGGGGGGGGGGGGGGGGFFFBFFFCEGGGGGGFFGGGG>DFFFFFFF?FFCEECEFFFFF>CFFDFFFDAABF@=@BEE<D>>??=EFF?EEF@F??FEFFF(=3?FFF0<02A9<46<B?9;66211?FBBF?<(4(6))6-
@M04999:289:000000000-L3R54:1:1101:3297:10741 2:N:0:414
GACTACTGGGGTATCTAATCCTGTTCGCTACCCATGCTTTCGAACCTCAGCGTCAGTTACAGACCAGAGAGCCGCCTTCGCCACTGGTGTTCTTCCATATATCTACGCATTCCACCGCTACACATGGAGTTCCACTCTCCTCTTCTGCACTCAAGAAAAACAGTTTCAGCTGCACTTCCCCGGTTAAGCCGAGGGCTTTCACAGCTGACTTGTTCTCCCGCCTGCGTTCGCTTTACGCCCAATAAATCCGGACAACGCTTGCCACCTACGTATTACCGCGGCTGCTGGCACGTAGTTAGCC
+
CCCCCGGGGGGGGGGGGGGGGGGGGGGGGGGGGGGGGGGGGGFFGGGGGGGGGGGGGGGGGGGGGGGGGGGGGGGGGGGGGGGGGGGGGGGGGGGGGGGGGGGGGGGGGGGGGGGGGGGGGGGGGGGGGGGGGGGGGGGGGGGGGGGGGGGGGGGGGGGGGGGGGGGGGGGGGGGGFGFGGGGGGGGGGGGGGGGGGGGGFFFFFFFFDFFFFBFFFFFFFFFFFFFFFFFFF?EFFFFEFFFFFFFFE@06;>FBF>B?FF04<<?FFFFFFBDFFB9>F>>>???BF:??::8?4>AB4
@M04999:289:000000000-L3R54:1:1101:7704:10749 2:N:0:414
TGACTACTAGGGTATCTAATCTTGTTTGCTACCCACGCTTTCGAGCATGAACGTCAGTGTTATCCCAGGAGGCTGCCTTTGCCATCGTTATTCCTCCACATCTCTACGCATTTCACTGCTACACGTGGAATTCTACCTCCCTCTGACACCCTCTAGCTAGACAGTTTCAAATGCACGTCCCAAGTTTAGCTTGTGGATTTCACATCTGACTTATCTACCCGTCTGCGCTCGCTGTACGCCCACTAATTCCGATGCACTCCCGCACTCTACGTATTGCCGCAGCCTCCGGCTCGGTTCTAGC
+
8-8ACF@,CE<,C6<F<FDFG,,<EC6F,66F,EE:86B@@,,6,B+66,C,,:CC,E,F9F,C@FCF8@@6,B<,A5E,CFGCF,C6:DE@FAF<,9A,AE<C4FFA=,,C,,:A9E@EEFG8FGGCF,9AFCFGFF9849@,,,E,@+@EFGFD,@D4=,=D>=;=DA8,7,+6:+38++6,@,,6,33,6328++=2?9@9D6D9*::77C8+;19=500):8)))1))/)76*):A25((((9C<63(/(().)6(/.32;.4.64((/)/)1;93(((((.,((((-,,,(--)))
@M04999:289:000000000-L3R54:1:1101:10727:10749 2:N:0:414
AGGGACTACTCGGGTATCTAATCCTGTTCGCTCCCCACGCTTTCGTCCATCAGCGTCAATCGGTATTTAGTAACCTGCCTTCGCAATCGGGGTTCTGTGTAATATCTATGCATTTCACCGCTACACTACACATTCCAGCTACTTCAATACTATTCAAGATTAACAGTATCAACGGCAGTTCTACAGTTAAGCTGCAGGTTTTCACCGCTGACTTATCAACCCGCCTACGGACCCTTTAAACCCAATAAATCCGGATAACGCTCGCATCCTCCGTATTACCGCGGCTGCTGGCACGGAGTT
+
CCCCCGGGGGGGGGGGGGGGGGGGGGGGGGGGGGGGGGGGGGGGGGGGGGGGGGGGGGGGGGGGGGGGGGGGGGGGGGGGGGGGGGGGGGGGGGGGGGGGGGGGGGGGGGGGGGGGGGGGGGGGGGGGGGGGGGGGGGGGGGGGGGGGGGGGGGGGGGGGGGGGGGGGGGGGGGDGFGFGGGGGGGGGGGGGGGGGGGGGFFFFFFFFFFBDFFFFFFFFFFFBFDFFFFFFB?FFEEFFFFFF@;EFFFF;FFFFFF@<>DFFFFFFFFFFFBB0:BF>69>FFFBBFFFF?><B09<?
@M04999:289:000000000-L3R54:1:1101:21590:10771 2:N:0:414
GTGACTACTCGGGTATCTAATCCTGTTTGCTCCCCATGCTTTCGCACCTCAGCGTCAGTATTAGGCCAGAAGGCTGCCTTCGCCATCGGTATTCCTCCAGATCTCTACGCATTTCACCGCTACACCTGGAATTCTACCTTCCTCTCCTATACTCTAGCTAACCAGTATCGTATGCAATTCCCAAGTTGAGCTCGGGGATTTCACATCCGACTTAATTAGCCGCCTACGCGCGCTTTACGCCCAGTAATTCCGATTAACGCTTGCACCCTCTGTATTACCGCGGCTGCTGGCACCGAGTTAC
+
CCCCCGGGFGGGGGGGGGGGGGGFGGGGGGGGGGGGFFGGGGGGGGGGEFGCCGGGGGGGGGGGGGGGGFFGGFGGEGGGGGGGG7FEGGGGGGGGGFFGGGGGGGGGGGGGGGGGGGGDDGEGGGGGGGGGGGFGGFGGGGGGGGGGGGGGGGGGFGFFFGGGGGGGGGGGGCDGFGFFGCD?FEGGC?DCGGD6CCCFAFF?FFFF===>AA>FFFF=A9ABFFF@F5-990(=37<D06;?F<CEFFFF(242<<?>::0:?7??111)624<<B<09(4>9>BF?:<()((((,,))
@M04999:289:000000000-L3R54:1:1101:19324:10811 2:N:0:414
GCTCGACTACTAGGGTATCTAATCCTGTTCGCTCCCCACGCTTTCGTCCATCAGCGTCAATCGGTATTTAGTAACCTGCCTTCGCAATCGGGGTTCTGTGTAATATCTATGCATTTCACCGCTACACTACACATTCCAGCTACTTCAATACTATTCAAGATTAACAGTATCAACGGCAGTTCTACAGTTAAGCTGCAGGTTTTCACCGCTGACTTATCAACCCGCCTACGGACCCTTTAAACCCAATAAATCCGGATAACGCTCGCATCCTCCGTATTACCGCGGCTGCTGGCACGGAGTT
+
@A,8B@FGGGFCEFGGGE9CCEEDGAFGGDFG76@,CGGDEG7FDGFGDGGGGGGEGGGCFFG7B@FEEGGEFG@FGF@EEFEEGGCFFG=FGGGC?EF9FCFGG9AFEE,=FFFFECGGGGGD@FGFEGFGGGGGDFGG?DFGDDFGD=FGGGGGGD,DFGGGDF8=ADGGGGGC>D?D7EFFGAGGGGFFGFFCCF69AAFA9FF@>5=5CFBCEFFEFBF)5>@@=@>D@2(8;EF+;E(236=E3)9?471;7?EEDFD?91632:7<?>6:(,5>2?>6B9>9?F:?(.)-4((-(
@M04999:289:000000000-L3R54:1:1101:5232:10880 2:N:0:414
GGACCACCAGGGTATCTAATCCTGTTTGCTATCCCCGCTTTCGAGCATCAACGCATCTGTTATCCCACGAGGCTGCCCTTGCCATCGGTATGCCTCTACCCCTCTACGCATCTAACCGCTACACGTGGACTCCTACCACCCTCTGCCCCACGCTATTTTGCCTGTTTCATATGCGCGTCTCCAGTTTTGCCCGGGGTTTTCACACCTGACTCATCAATCCGTCTGCGCTTGCTATATGCTCCGTACTCCTGAGTAACGCTCTCACCCTACGTATTACCCCGCCTCTCGGCCCTCCGTTTGC
+
--,,,9,B,6,6;,F6ECF<@EEEC,6,;C,,C6,:C@+,:,C,F:+;,6,6,++,+,<<E96,CF,,8C++@FG:,,,,,9A,?,FCFGC,CFGC,CF,,A<F:9;,+@++C,C<4+4+++9,@,,++4A,,4>9,,@+4+1@=,@,1=86+=++,3=,,3,,3=9,,,57EA+@@D**4*+@E;,,,,,4****)99/+=8+)2/202*/)+;+)+;3),(/()(..((63)9?))/3.)4(3(,)(.))(.)).3,(4(8):(,-,((,.)(..).2(-42((((4((-(.((-)(2)
@M04999:289:000000000-L3R54:1:1101:20512:10880 2:N:0:414
TGACTACTGGGGTATCTAATCCCATTTGCTCCCCTAGCTTTCGTCTCTCAGTGTCAGTGTCGGCCCAGCAGAGTGCTTTCGCCGTTGGTGTTCTTTCCGATCTCTACGCATTTCACCGCTCCACCGGAAATTCCCTCTGCCCCTACCGTACTCCAGCTTGGTAGTTTCCACCGCCTGTCCAGGGTTGAGCCCTGGGATTTGACGGCGGACTTAAAAAGCCACCTACAGACGCTTTACGCCCAATCATTCCGGATAACGCTTGCTTCCTCTGTATTACCGCGGCTGCTGGCACGGAGTTAGC
+
CCCCCEGFF8FGFGGGGGGGFGCGGFFGGGGEGGGGGFGGGGGGGGGGGGGGGGGGGEGFFECGGGGGGFFGFCEFG9EGFGGGFGGGGGGGGGGFEFG7FFFGCFG7FGGGGGGGCGGGGGGGGGGGEFGGFGGGGGGGGGGGGFFGGDCEGGFGGGGGGEGFGFCFFFGGGGGGF?AFGDDEFGGGGGGGGGC>;DFFB>:B>BE>BFFFFFFFFFFFF11((63)4:;;(;?AFF6>2??(2)24<DFF0(46??B:??F2).))))5:)-5)69?11(7>FB)4(4(2,421:?F>9
@M04999:289:000000000-L3R54:1:1101:13054:10963 2:N:0:414
GGACTACCAGGGTATCTAATCCTGTTTGCTACCCACGCTTTCGAGCATGAACGTCAGTGTTATCCCAGGAGGCTGCCTTCGCCATCGGTATTCCTCCACATCTCTACGCATTTCACTGCTACACGTGGAATTCTACCTCCCTCTGACACACTCTAGTTTGACAGTTTCAAATGCACGTCCCAAGTTGAGCTCGGGGATTTCACATCTGACTTATTTAACCGTCTGCGCTCGCTTTACGCCCAGTAATTCCGATTAACGCTTGCACCCTCTGTATTACCGCGGCTGCTGGCACAGAGTTAGC
+
CCCCCGGGGGEGGGGGGGGGGGGGGGGGGGGGGGGGGGGGGGGGGGGGGGGGGGGGGGGGGGGGGGGGGGGGGGGGGGGGGGGGGGGGGGGGGGGGGGGGDGGGGGGGGGGGGGGGGGGGGGGGGGGGGGGGGGGGGGGGGGGGGGGGGGGGGGGGGGGGGGGGGGGGGGGGGGGGFGFGGFGGGGFGGGDGGGGGGGGGFFFFFFFFCCFFFFFFFFF@FFFFFFFFFFBFFFFFFFFB@D2=C5??ECE?FFFFFFFFFFFFFFFFF8;BFFFFF2:B099>FFFF>???<13:AFBFA
@M04999:289:000000000-L3R54:1:1101:2495:10967 2:N:0:414
AGGGACTACCAGGGTATCTAATCCTGTTCGCTCCCCACGCTTTCGTCCATCAGCGTCAATCGGTATTTAGTAACCTGCCTTCGCAATCGGGGTTCTGTGTAATATCTATGCATTTCACCGCTACACTACACATTCCAGCTACTTCAATACTATTCAAGATTAACAGTATCAACGGCAGTTCTACAGTTAAGCTGCAGGTTTTCACCGCTGACTTATCAACCCGCCTACGGACCCTTTAAACCCAATAAATCCGGATAACGCTCGCATCCTCCGTATTACCGGGGCTGCTGGCATGGTGTT
+
@6BCCDGGGC<F@FGGGFFGCCF<FFC<DCEGG7CCFG7FCCGDFGEGGGFGGGGGGG7CCEEEGF9FF@FFCA6FFF<FFGGC7@FEDGGG:>FFGFABE?D,4EFAF<FDGDADFFGG:EGCFFGGGG8D:DD,EDFEA@8EGADG8=DD,,@;D=AFFFGGDGFGFGEEGDDGBDFDFFG8===DECGCGCGG67=9@FC9EFBF=8588<<BCFFBAAF)5:>@D@255(-8>CC+;@/(6(6AFCE(333(3>E<F<76992(4>A0((40:4>)(((,,(,:?):<()((-).(
@M04999:289:000000000-L3R54:1:1101:29383:10973 2:N:0:414
CGACTACTCGGGTATCTAATCCCATTTGCTCCCCTAGCTTTCGTCTCTCAGTGTCAGTGTCGGCCCAGCAGAGTGCTTTCGCCGTTGGTGTTCTTTCCGATCTCTGCGCATTTCACCGCGCCACCGGAAATTCCCTCTGCCCCTACCGTACTCCAGCTTGGTAGTTTCCACCGCCTGTCCAGGGTTGAGCCCTGGGATTTGACGGCGGACTTAAAAAGCCACCTACAGACGCTTTACGCCCAATCATTCCGGATAACGCTTGCATCCTCTGTATTACCGCGGCTGCTGGCAACGCGTTAGC
+
CCCCCGGGG7CGGGGGGGGGGGGGGAFGG9FF,CEFGGCEFGGGDFDFGGGGGGFFGGFGGGEEGGGGGGGGGGGGGFGFGGGGCECCCFF7FGGGGGGGEGGGGC9>FC7FGGGGGEG+CCGGGGGGDGGGGGGGGGGCFGFGGGGGGGGGGDGGGGFFCEFGGGGGGGGGGGGECFFG7CCGCFEGGGGGF,>FCCGG>EFE9;A:62;446FA@EFF;@@DFFFFCD9>?FF>B?:FFF?B<)-6<A:>(2:A7:>BF??BFFF2)6?A<4>FFF0>0019>:2)3:3)(-((,7(--
@M04999:289:000000000-L3R54:1:1101:20528:10975 2:N:0:414
GACTATCGGGGTATCTAATCTTGTTCGCTACCCATGCTTTCGATCTTCAGCGTCAGTAACAGACCAGAGCGCCGCCTCCGCCACTGGTTTTCCTCCATATACACACGCATTTCACCGCTACACATGGAGTTCCACTCCCCTCTTCTGCACTCAAGTCTCTCAGTTTCCGATGCTCTTCCTCAGTTAAGTTGAGGGCTTTTACATTCAGACTTAAAAGACCGCCTGCGCTCCCTTTACGCCCAATAAACCCGGACAACGCTTGCCCCCTACGTATTCCCGGCGCTGCTGCAACGTACTTAGC
+
@-,66,;,+++76,,6666<,6,;;E,C,,6,C6,,;FCEF:D,;,;C,;<FGGG7<<6E,,CC:,6,C,++@CF7F,ACE:4CF,E6,9B,5EDF<A?,@,,,4+=FG@?,,9<5?::8F9F=:FF<=8AFGGG@@>D>,CFCAD,33,7DFFDEF,E,EDAF=DAA+@EC6,BFFG7CC+AAF7CF32EA<,4;7FG*9C+?;BF67>BE*+9@4>?B42>@BB58(,,,(7)7>D(8;(6())1)(:9((448?1>:,:1,)(4((.((5)3).5(((492,(.82(.)(-.(4<<69
@M04999:289:000000000-L3R54:1:1101:22227:10980 2:N:0:414
TTGTAGACTACTCGGGTATCTAATCCCGTTCGCTCCCCATGCTTTCGCACTCCAGCGTCGGTAGGGACCCAGAGAGCTGCCTTCGCTTTTGGCGTTCCTTCGTAGATCTTAGGATTTCACCCCTACACACGAAATTCCACTCTCCTCTGTCTCACTCAAGTGAATTGGTTTCGAGAGCATTCCACCAGTTTTTGGCGACTTTCGCTTTCAACCCGATTCACCGCCTACGTGCCCTTTACGCCTAGTCATTCCGAAGAACACTTGCCCCCCCCGCCTTACCGCGGCTGCTGGCACGGAGTT
+
CCCCCGGGGGGGGGGGGGGGGGGGGGGGGGGGGGGGGGGGGGGGGGGGGGGGGGGGGGGGGGGGGGGGGGGGGGFGGGGFGGGGGGGGGGGGGGGGGGGGGGGGGDGGGGGGGGGGGGGGGGGGGGGGGGGFGEGGGGGFGGGGGGGGFGGGGGGGGGGGGGGGGGGGGGGFGGGFEGFFFGGDGGGGGGGGGGGGGGGGFFFFEFFFEFEFFFFF@AFEFFFFFF;;;@;08@FFEECBFFFFDFFEBABA??BFBBB?FFFF<?FFFBF69B>??<>??>>69,(()8:??7:0((-3
@M04999:289:000000000-L3R54:1:1101:20945:10981 2:N:0:414
TGGACTACCCGGGTATCTAATCCTGTTTGCTCCCCACGCTTTCGCATCTCAGCGTCAGTATCTGTCCAGAAGGCCTCCTTCGCCACCGGTATTCCTCCACATCTCTACGCATTTCACCGCTACACGTGGAATTCTACCTTCCTCTACAATACTCCAGATAACCAGTTTTAAGTGCAATTCCCAGGTTGAGCCCGGGGCTTTCACACCTAACTTAATTATCCGCCTACATGCCCTTTACGCCCAGTCATTCCGATTAACGCCTGCACCCTCCGTCTTACCCCGGCTGCTGGCCCGGAGTTAC
+
CBCCCEFCGDGGGGGGGGFFFGGCAFFGFGDEFGGFG@CCFGEEFCFGEFFGGGEC@BFFFGFEGFGGGGFGGGGGDGFGF<@FCCFEGGCFFDGCEGDEFFE9=EFFDGEEFFFEFFGGCEEDFGEFDCGGGGGDGG8EGGGDEAE,=EGGDEFGGG?DDFG8DDGGGC?DDA=DDFFFGGGDGFGCCCFFFEEGG>;CA96@+9?FEBBCEFFFEFF?FFDF@@3(4465((8@EF?B@3(1=@A5?EFF0(3(;;((((,,(4:<11:1<(.4692(-(26(((.2(,(--32-4:2)
@M04999:289:000000000-L3R54:1:1101:21646:11028 2:N:0:414
GGACTACACGGGTATCTAATCCCATTTGCTCCCCTAGCTTTCGTCTCTCAGTGTCAGTGTCGGCCCAGCAGAGTGCTTTCGCCGTTGGTGTTCTTTCCGATCTCTACGCATTTCACCGCTCCACCGGAAATTCCCTCTGCCCCTACCGTACTCCAGCTTGGTAGTTTCCACCGCCTGTCCAGGGTTGAGCCCTGGGATTTGACGGCGGACTTAAAAAGCCACCTACAGACGCTTTACGCCCAATCATTCCGGATAACGCTTGCATCCTCTGTATTACCGCGGCTGCTGGCCCAGATTTAGC
+
CCCCCGGGGGGGGGGGGGGGGGGGGGGGGGGGGGGGGGGGGGGGGFGGGGGGGGGGGGGGGGGGGGGGGGGGGGGGGGGGGGGGGGGGGGGGGGGGGGGGGGGGGGGGGGGGGGGGGGGGGEGGGGGGGGGGGGGGGGGGGGGGFGGGGGGGGGGGGGDFEGGGGGGGGGGGGGGGFGFGGGGGGGGGFFGGGG7CFGFGFFFFFFFEFFFEE86A<BA;FFF@FF@EC?B>FFFADFBE>?<08?BFF<?>F(3),89:?<03<D022A:A<4<A9),229;(,4:>0:0(((.))..).
@M04999:289:000000000-L3R54:1:1101:24432:11037 2:N:0:414
GGACTACAAGGGTATCTAATCCTGTTCGCTACCCATGCTTTCGAGCCTCAGCGTCAGTAACAGACCAGAGAGCCGCCTTCGCCACTGGTGTTCTTCCATATATCTACGCATTTCACCGCTACACATGGAGTTCCACTCTCCTCTTCTGCACTCAAGTCTCTCAGTTTCCGATGCTCTTCCTCAGTTAAGCTGAGGGCTTTCACATTCAGACTTAAAAGACCCCCTGCGCTCCCTTTACGCCCAATAAATCCAGACAACGCTTGCCACCTACTTTTTACCGCGGCTGCTGGCCCGTAGTGAC
+
<CCCCFGGCGGGGGGGGGGGGG9FGG9FGG@FGG<AFGGGGGG@FGGGGGGGGGGGGGGGGFG@FGGGGGGEGGGGGGGGGGGGGGGGGCFGGGGGGGGGGGGGGGGGGGGGGGGG,CFGGGGGC=,AF8FGGGCFGGGGGGGGDGFGGDDGG??FC8,,,@AFGGGGGECEGGF9DFFG=BDDGGGGCGFD8:CDGGGCFFFFF?86;08@;@1<785@*):>54>)7:9@(7B@*/(:@2=((43))7().77@12(.3;66()/,,(4).)6.(38:((47>0:)).1,(723(-,-.
@M04999:289:000000000-L3R54:1:1101:22728:11045 2:N:0:414
GACTACAAGGGTATCTAATCCTGTTTGCTACCCATGCTTTCGAGCCTCAGCGTCAGTGACAGACCAGAGAGCCGCCTTCGCCACTGGTGTTCTTCCATATATCTACGCATTTCACCGCTACACATGGAGTTCCACTCTCCTCTTCTGCACTCAAGTTAAACAGTTTCCGTTGCAATTCCTCAGTTGAGCTGAGGGCTTTCACATCCCAGACTTATTTAACCGCCTGCGCTCCCTTTACGCCCAATAAATCCGGACAACGCTTGCCACCTACGTATTACCGCGGCTGCTGGCACGTAGTT
+
CCCCCGGGGGGGGGGGGGGGGGGGGGGGGGGGGGGGGGGGGGGGGGGGGGGGGGGGGGGGGGGGGGGGGGGGGGGGGGGGGGGGGGGGGGGGGGGGGGGGGGGGGGGGDGEGGFGGGGGGGGGGG9F8FGGGGGGGGGGGGGGGGGGGGGGGGGGGGGGGGGGGGGGGGGGGGGGGFGFGGGFGFDGGGGDFGGGGGGGGFFFFFFFFBBFFCFFFFFF@FABBFDFFFFDBFFFFFF@F@FDB:B3CEFFFB@>><?0>F@FF63;?D?FFFFDFFBF:BB016(4:D???<B?FF1<
@M04999:289:000000000-L3R54:1:1101:7064:11062 2:N:0:414
TGACTACCGGGGTATCTAATCCTGTTTGCTCCCCACGCTTTCGCATCTCAGCGTCAGTATCTGTCCAGAAGGCCGCCTTCGCCACCGGTATTCCTCCACATCTCTACGCATTTCACCGCTACACGTGGAATTCTACCTTCCTCTACAATACTCCAGATAACCAGTTTTAAGTGCAATTCCCAGGTTGAGCCCGGGGCTTTCACACCTAACTTAATTATCCGCCTACATGCCCTTTACGCCCAGTCATTCCGATTAACGCTCGCACCCTCCGTATTACCGCGGCTGCTGGCACGGAGTTAGC
+
CCCCCGGGGGGGGGGGGGGGGGGGGGGGGGGGGGGGGGGGGGGGGGGGGGGGGGGGGGGGGGGGGGGGGGGGGGGGGGGGGGGGGGGGGGGGGGGGGGGGGGGGGGGGGGGGGGGGGGGGGGGGGGGGGGGGGGGGGGGGGGGGGGGGGGGGGGGGGGGGGGGGGGGGGGGG:FGGFGFGGGGGGGGGGGGGGGGGGGGCB>FFFEFFBFFFEFFFFFFFBDFDFF;?EFFFF@@9EFDEFDFF@3CCEFFFF?FFF00:B0>FFFFF031:?FFFFF09199>B?B?FF08:49(:<>94
@M04999:289:000000000-L3R54:1:1101:18362:11122 2:N:0:414
CGACTACTCGGGTATCTAATCCTGTTCGCTACCCATGCTTTCGAACCTCAGCGTCAGTTACAGACCAGAGAGCCGCCTTCGCCACTGGTGTTCTTCCATATATCTACGCATTCCACCGCTACACATGGAGTTCCACTCTCCTCTTCTGCACTCAAGAAAAACAGTTTCAGCTGCACTTCCCCGGTTAAGCCGAGGGCTTTCACAGCTGACTTGTTCTCCCGCCTGCGTTCGCTTTACGCCCAATAAATCCGGACAACGCTTGCCACCTACGTATTACCGCGGCTGCTGGCACGTAGTTAGC
+
CCCCCGGGGGGGGGGGGGGGGGGGGGGGGGGGGGGGGGGGGGGGGGGGGGGGGGGGGGGGGGGGGGGGGGGGGGGGGGGGGGGGGGGGFGGGGGGGGGGGGGGGGGGGGGGGGGGGGGGGGGGGGGGGGGGGGGGGGGGGGGGGGGGGGGGGGGGGGGGGGGGGGGGGGGGGGGGGFGFGGGGGGGGGGGGGGGGGGGGGFFFFFFFFFFFFFFFFFFFFFF@FFFFFDFFFFFFFFFFF>@?FFFFFFFF>:>>289>FFFF:ADFFFFFFFFFFFFBFFBFFFFFBB::??F<0-:AA<
@M04999:289:000000000-L3R54:1:1101:26344:11127 2:N:0:414
GTTGACTACAAGGGTATCTAATCCTGTTTGCTCCCCACGCTTTCGCATCTCAGCGTCAGTATCTGTCCAGAAGGCCGCCTTCGCCACCGGTATTCCTCCACATCTCTACGCATTTCACCGCTACACGTGGAATTCTACCTTCCTCTACAATACTCCAGATAACCAGTTTTAAGTGCAATTCCCAGGTTGAGCCCGGGGCTTTCACACCTAACTTAATTATCCGCCTACATGCCCTTTACGCCCAGTCATTCCGATTAACGCTCGCACCCTCCGTATTACCGCGGCTGCTGGCACGGAGTT
+
CCCCCGGGGGGGGGGGGGGGGGGGGGGGGGGGGGGGGGGGGGGGGGGGGGGGGGGGGGGGGGGGGGGGGGGGGGGGGGGGGGGGGGGGGGGGGGGGGGGGGGGGGGGGGGGGGGGGGGGGGGGGGGGGGGGGGGGGGGGGGGGGGGGGGFFFGGGGGGGGGGGGGGGGGGGGGGDGFGFGGGGGGGGGGGGGFGGGGGGGFFFFFFFFFFEFFFFFEFFFFFFBDFFFFFFFBDFFFFFFFFFFDFFFFEFFFDFFFFFD>D?FFFF>?BFFFF03:9AB?FB>99;?F?FF02:(,,:?
@M04999:289:000000000-L3R54:1:1101:8406:11131 2:N:0:414
GTGACTACTGGGGTATCTAATCCTGTTTGCTCCCCACGCTTTCGCATCTCAGCGTCAGTATCTGTCCAGAAGGCCGCCTTCGCCACCGGTATTCCTCCACATCTCTACGCATTTCACCGCTACACGTGGAATTCTACCTTCCTCTACAATACTCCAGATAACCAGTTTTAAGTGCAATTCCCAGGTTGAGCCCGGGGCTTTCACACCTAACTTAATTATCCGCCTACATGCCCTTTACGCCCAGTCATTCCGATTAACGCTCGCACCCTCCGTATTACCGCGGCTGCTGGCACGGAGTT
+
CCCCCGGGGGGGGGGGGGGGGGGGGGGGGGGGGGGGGGGGGGGGGGGGGGGGGGGGGGGGGGGGGGGGGFGGGGGGGGGGGGGGGGGGGGGGGGGGGGGGGFGGGGGGGGGGGGGGGGGGGGGGGGGGGGGGGGGGGGGGGGGGGGGGGGGGGGGGGGGGGGGGGGGGGGGGGGGGFGFGGGGGGGGGGGGGGGGGGGGGAFFFFFFFFEFFCFFFFFFF=@FFFFFFFFFEFFFFCE<FF>;(5<@EFEEE@FFFFE<(4619099?6?:64<146<AB>91>B>?:>BB02(((,44
@M04999:289:000000000-L3R54:1:1101:19432:11145 2:N:0:414
GCGACTACTCGGGTATCTAATCCCATTTGCTCCCCTAGCTTTCGTCTCTCAGTGTCAGTGTCGGCCCAGCAGAGTGCTTTCGCCGTTGGTGTTCTTTCCGATCTCTACGCATTTCACCGCTCCACCGGAAATTCCCTCTGCCCCTACCGTACTCCAGCTTGGTAGTTTCCACCGCCTGTCCAGGGTTGAGCCCTGGGATTTGACGGCGGACTTAAAAAGCCACCTACAGACGCTTTCCGCCCAATCATTCCGGATAACGCTTCAATCCTCTGCATTACCGCGGCTGCTGGCTCAGAGTTAC
+
CCCCCGGGGGGGGGGGGGGGGGGGGGGGGGGGGGGGGGGGGGGGGGGGGFFGEGGGGGFGFGGGGGGGFGGGFGFGGGFAFGGGGGGGGGGFGGGGG9E7CEG<FFGFGGGGGF<EGGGGEGGGGGGEGGGGGDFGGGGGCEDFFFGGC8FGGGFFGGFFFGGGGGGGFGGGGGGEFGFGFGGGGFGGGGEFGGGGGCFDFAAFBDFF(2:6@+@FCAA=FD17;;;4@4=>>B??).(082?07?BAFB2:>((4422246().6A:AFF:).:45AA,,,69103>?04()).-4469-
@M04999:289:000000000-L3R54:1:1101:19682:11150 2:N:0:414
GGGGACTACTCGGGTATCTAATCCCATTTGCTCCCCTAGCTTTCGTCTCTCAGTGTCAGTGTCGGCCCAGCAGAGTGCTTTCGCCGTTGGTGTTCTTTCCGATCTCTACGCATTTCACCGCTCCACCGGAAATTCCCTCTGCCCCTACCGTACTCCAGCTTGGTAGTTTCCACCGCCTGTCCAGGGTTGAGCCCTGGGATTTGACGGCGGACTTAAAAAGCCACCTACAGACGCTTTACGCCCAATCATTCCGGATAACGCTTGCATCCTCTGTATTACCGCGGCTGCTGGCACAGAGTT
+
CCCCCGGGGGGGGGGGGGGGGGGGGGGGGGGGGGGGGGGGGGGGGGGGGGGFGGGGGGGGGGGGGGGGGGGGGGGGGGGGGGGGGGGGGGEGGGGGGGGGGGGGGECEFGGGGGGGGGGGGGGGGGGGGGGGGGGGGFFGGG=FGGGGGGGGGGGGGFGGDGGGFFGAFFFGGGGGFGFGFFGFGGGGGGFFGG?7FG*AFFFFFFFE>@BF0AFF3@48A@DDFF8@E@C?9>F6?FFFF>FBBFF:A<:<(,46?ABFFB?<??)6:?FA?ABAABFFFF>6;;0(8????F?B>26A
@M04999:289:000000000-L3R54:1:1101:6086:11161 2:N:0:414
CTGACTACCCGGGTATCTAATCCTGTTCGCTACCCATGCTTTCGAACCTCAGCGTCAGTTACAGACCAGAGAGCCGCCTTCGCCACTGGTGTTCTTCCATATATCTACGCATTCCACCGCTACACATGGAGTTCCACTCTCCTCTTCTGCACTCAAGAAAAACAGTTTCAGCTGCACTTCCCCGGTTAAGCCGAGGGCTTTCACAGCTGACTTGTTCTCCCGCCTGCGTTCGCTTTACGCCCAATAAATCCGGACACCGCTTGCCACCTACGTATTACCGCGGCTGCTGGCACGTAGTTAC
+
CCCCCGGGGGGGGGDFGGGGGGGGGGGFGGGGDFGGGGGGGGGGGEFGGGGGGGGGGGGGGFGGDGGGGGGGGGGGGGGGGGGGGGGGGGGGGGGGGGGGGGGGGGFGFGGGGGGGGGGGGGGGGGGFGGFFFFGDGGGFDGGGGGGGFGGGGGDFFG?E=D?GGGEFFGGGGFGDFFFGGGFG+@E?ABFGG5CDGGDFFFFFFFFFFFF*>AFFFFAEF>9=>DFB;16?@;@F<CFF69<1@@EEAA?>0(2,(,4;>:B?BBF?0::3:<DBAB<?>B99>9BFB0:(,(4:469A)
@M04999:289:000000000-L3R54:1:1101:9551:11164 2:N:0:414
TTGGACTACTGGGGTATCTAATCCTGTTTGCTACCCACGCTTTCGAGCATGAACGTCAGTGTTATCCCAGGAGGCTGCCTTCGCCATCGGTATTCCTCCACATCTCTACGCATTTCACTGCTACACGTGGAATTCTACCTCCCTCTGACACACTCTAGTTAGACAGTTTCAAATGCACGTCCCAAGTTGAGCTCGGGGATGTCACATCTGACTTATCTAACCGTCTGCGCTCGCTTTACGCCCAGTAATTCCGATTAACGCTCGCACCCTACGTATTACCGCGGCTGCTGGCACGTAGTTT
+
CCCCCGGGGGGGGGGGGGGGGGGGGGGGGGGGGGGGGGGGGGGGG@FGGGGGGGGGGGGGGGGGGGGGGGGGGGGGGGGGGGGGGGGGGGGGGFGGGGGGGGGGGGGGGGGGGGGGGGGGGGGGGGGGGGGGGGGGGGGGGGGGGGGGGGGGGGGGGGGGGGGGFGGGFGGGGGGGFGFGGDDGFCFGGGGFFGGGDGGG5CFFFFFFEFEFEFFFFFFFFDB>AFB=AFA=FFFFFFFDDFFFFFFFFFFF;DFFFEFFFFDFFFB>BB?1,4<2?FFFFF>90((8?7>:72:?763))
@M04999:289:000000000-L3R54:1:1101:17400:11168 2:N:0:414
ACGGACTACACGGGTATCTAATCCTGTTTGCTCCCCACGCTTTCGCATCTCAGCGTCAGTATCTGTCCAGAAGGCCGCCTTCGCCACCGGTATTCCTCCACATCCCTACGCATTTCACCGCTACACGTGGAATTCTACCTTCCTCTACAATACTCCAGATAACCAGTTTTAAGTGCAATTCCCAGGTTGAGCCCGGGGCTTTCACACCTAACTTAATTATCCGCCTACATGCCCTTTACGCCCCGCCATTCCGCTTAACGCTCGCCCCCTCCGTATTACCGCGGCTGCTGGCACGAAGTTT
+
C@CC<FGGGFGGEGGGGGGGFG<FCFCEFEFGGDGEF:@F:BD9FGGGG<EABEF@FB@CECEFGCGCF<@FEBFGGGG,?E7F,BFFF:FC=AAFGFGGG=8F,4AEF:F7FFG<FEFCGG:CFGEG@@7A,D;DFGGFFFFCGF9=EEG8@C@DDF8==EGCDFD8@EFF9EDFCGFFGGGGE6FFGGCFG8CDC7>9*99AB965>(7B68=BEFFEA9:252;;87<@F138@3)5196(.(-(4A464(212)6<13(-3(339(,4;11<F9<44,(7697()3(42>1(-,-6)
@M04999:289:000000000-L3R54:1:1101:9853:11197 2:N:0:414
TGGACTACCGGGGTATCTAATCCTGTTCGCTCCCCACGCTTTCGTCCATCAGCGTCAATCGGTATTTAGTAACCTGCCTTCGCAATCGGGGTTCTGTGTAATATCTATACATTTCACCGCTACACTACACATTCCAGCTACTTCAATACTATTCAAGATTAACAGTATCAACGGCAGTTCTACAGTTAAGCTGCAGGTTTTCACCGCTGACTTATCAACCCGCCTACGGACCCTTTAAACCCAATAAATCCGGATAACGCTCGCATCCTCCGTATTACCGCGGCTGCTGGCACGGAGTT
+
CCCCCGGGGGGGGGGGGGGGGGGGGGGGGGGGGGGGGGGGGGGGGGGGGGGGGGGGGGGGGGGGGGGGGGGGGGGGGGGGGGGGCGGGGGGEGGGGGGGGGGGGGGGG9FGGGGGGGGGGGGGGGGGGGGGGGGGGGGGGFGGGGGGGGGGGGGGGGGGGGGGGGGGGGGGGEEGGFGFGGGGGFGGGGGFGGGGGGGGGAFFFFEFFFFFEFFFFFFFFFFFFFFFF=D@@FFDEFFCFD??D@@EFFC;B00<DF?FFB?FBBF>:?28688145A6809>>F>?F>?BF<(41(4(
@M04999:289:000000000-L3R54:1:1101:16090:11208 2:N:0:414
GGGACTACTGGGGGTATCTAATCCTGTTCGCTCCCCACGCTTTCGTCCATCAGCGTCAATCGGTATTTAGTAACCTGCCTTCGCAATCGGGGTTCTGTGTAATATCTATGCATTTCACCGCTACACTACACATTCCAGCTACTTCAATACTATTCAAGATTAACAGTATCAACGGCAGTTCTACAGTTAAGCTGCAGGTTTTCACCGCTGACTTATCAACCCGCCTACGGACCCTTTAAACCCAATAAATCCGGATAACGCTCGCATCCTCCGTATTACCGCGGCTGCTGGCACGGGGTTT
+
CCCCCFGGGGGGGGGGGGGGGGGGGGEFGGGGGGGGGGGGGGGGDGGGGGGGGGGGGDFGGGGGGCFGGGGGGGGGGGGGGGGEEGEGGGGGFEGGGFFGGGGFFGGFFGGGGGGGGGGGGGGGGGGGGGGGGGGGGCGGGGGGGGGGGGGGGGFAGG=FGGDFGGGGGGGGGG>>BDFGGGGGDCGGGGFFGGFGGGGGAFFA;CBD44:@EFFC4BFFF=>B@DFFFD=9BFD@FFCFEFD@;DFFFF3=B>?@?<<BB<BFFF?>BFFFBB:??<>FBBBF0(4(5?0:1,(4,147(
@M04999:289:000000000-L3R54:1:1101:11340:11212 2:N:0:414
GTGACTACAGGGGTATCTAATCCCGTTCGCTCCCCATGCTTTCGCACTCCAGCGTCGGTAGGGACCCAGAGAGCTGCCTTCGCTTTTGGCGTTCCTTCGTAGATCTTAGGATTTCACCCCTACACACGAAATTCCACTCTCCTCTGTCTCACTCAAGTGAATTGGTTTCGAGAGCATTCCACCAGTTTTTGGCGACTTTCGCTTTCAACCCGATTCACCGCCTACGTGCCCTTTACGCCTAGTCATTCCGAAGGACACTTGCCCCCCCCGGCTTACCGCGGCTGCTGGCACGGAGTTAGCC
+
CCCCCGGGGGGGGGGGGGGGGGGGGGGGGGGGEGGGGGGGGGGGGCFGGGGGGGGGGGGGGGGGGGGGGGGGGGGGGFGGGGGGGGGFGGGGGGGGGGGGGGGGGGGGGGGGGGGGGGGGGGGGGGGGFGEGGGGGGGGGGGGGGGGGGGGGGGGFGGGGGGGGGGGGGGGGGGGGFDFGGGGGGFGGGGGGGGGGGGGGFFFFFFFFF@@@FFFFFFF@F6?<@6;DFFFEFFFFF?BF?@EEFEECFFFF6;F?<BDF29?FFFFFF9((,77:,(4>9>F>:223?:7(041??4AA>
@M04999:289:000000000-L3R54:1:1101:10723:11255 2:N:0:414
GTCTGACTACAGGGGTATCTAATCCTGTTTGCTCCCCACGCTTTCGCATCTCAGCGTCAGTATCTGTCCAGAAGGCCGCCTTCGCCACCGGTATTCCTCCACATCTCTACGCATTTCACCGCTACACGTGGAATTCTACCTTCCTCTACAATACTCCAGATAACCAGTTTTAAGTGCAATTCCCAGGTTGAGCCCGGGGCTTTCACACCTAACTTAATTATCCGCCTACATGCCCTTTACGCCCAGTCATTCCGATTAACGCTCGCACCCTCCGTATTACCGCCGCTGCTGGCACGGAGTT
+
CCCCCGGGGGGGGGGGGGGGGGGGGGGGGGGGGGGGGGGGGGGGGGGGGGGGGGGGGGGGGGFFGGGGGGGGGGGGGGGGGGGGGGGGGGGGGGGGGGGGGGGGFGGGGGFGGGGGGGGGGGGEGDGEFFFGGGGGGGGGGGGGGGGGGFGGGGGGGGGGGGEGFGGGGGGGGGGGFGFGGGFGGGFFFFFGGGGGGGGGAFFFFFF>2>4=BFFFFFFFF4?@B99@D:??@68;@FE6106><;EEE?<CCE<<;??CD;?FF9BF>BF?<03((45<><>(49046)).8<F:0(24.
@M04999:289:000000000-L3R54:1:1101:2273:11277 2:N:0:414
CTTTGACTACCGGGGTATCTAATCCTGTTTGCTCCCCACGCTTTCGCATCTCAGCGTCAGTATCTGTCCAGAAGGCCGCCTTCGCCACCGGTATTCCTCCACATCTCTACGCATTTCACCGCTACACGTGGAATTCTACCTTCCTCTACAATACTCCAGATAACCAGTTTTAAGTGCAATTCCCAGGTTGAGCCCGGGGCTTTCACACCTAACTTAATTATCCTCCTACATGCCCTTTACGCCCAGTCATTCCGATTAACGCTCGCACCCTCCGTATTACCGCGGCTGTCGGCACGTAGTT
+
CCCC8FGGGG@F7C78@FFGFAFCCFFGGGEFEG8F:<@++8FD9@FB,7@FB,C@,,BFGGA<C<<@<E<9C@DGG=CFE@FBF,?B<F7F+?FGGFF?<?=,95AAFGC::=4EFCG>FCFGGGFGG<7+86=EGGDGFGF?EFGFEGEF8,36DD8E8AEE8FDEBFCD,2?C?;99FFFECC+<E76@C85C;****39A9FCF@9()-8@FEF8E6??<3:3=@@9<)/,/3)>F((,.66=<4<))1(33(-:)46?60;(,4?F<?(8:1(45)(4(3999,)4(2((-(.4:)
@M04999:289:000000000-L3R54:1:1101:29011:11336 2:N:0:414
AGTTGACTACACGGGTATCTAATCCTGTTCGCTACCCACGCTTTCGAGCCTCAGCGTCAGTTACTAGCCAGTCAGCCGCCTTCGCTACTGATGTTCTTCCATATATCTACGCATTTCACCGCTACACATGGAGTTCCACTGACCTCTCTAGCACTCAAGTCTTACAGTTTCTGATGCACGTCCATAGTTGAGCTATGACCTTTCACATCAGACTTATTAAACCGCCTGCGCTCCCTTTACGCCCAATAATTCCGGACAACGCTCGCCACTTACGTATTACCGCGGCTGCTGGCACGTAGTT
+
CCCCCGGGGGGFGGGGGGGGGGFFFGCFGGGGEGGGGGGGEGGGFGFGGEGFFFGGFFGGGGGGGGGGGGGFCEFGGGG7BFGFGGGGGGFFFGGGGGGGGGGGG5;FFFGGEGGGGGGGGGDCCGGGGGFGGFGFGGGGGGGGGD9E8EGGGGFGGGG:,@8E98FGFEE:E:7@BFDG=FGGFADFGFCF?FCFGGFFB8?ACFFAC6>@EFFFFFFFFFCFF4->9596=>BDE7*=9@F(;D@E35?E?36D1:/390839>BBF(-:<F<?FB<<28(404(,40203170(.:<6
@M04999:289:000000000-L3R54:1:1101:13510:11336 2:N:0:414
CTGAGACTACCCGGGTATCTAATCCTGTTTGCTACCCACGCTTTCGAGCATGAACGTCAGTGTTATCCCAGGAGGCTGCCTTCGCCATCGGTATTCCTCCACATCTCTACGCATTTCACTGCTACACGTGGAATTCTACCTCCCTCTGACACACTCTAGTTTGACAGTTTCAAATGCACGTCCCAAGTTGAGCTCGGGGATTTCACATCTGACTTATCTAACCGTCTGCCCTCGCTTTACGCCCAGTAATTCCGATTAACGCTCCCACCCTACGGATCTCCGCGGCCGCTGGCACGTAGTT
+
BC<@C<FGFGGFEGGGGGCAFCFGG@FGGGEFEGG<FFGEDGGGGG@EGCECE<FFGGGEEGGF<CFGGGEEDGCFGDG@EAFDEEEEGGCFGGGGGGGGGGGGGC=FEGFGGGFBFFGGCFGGGFGGGF:CFEFFGGGGFAFGDGGGCGGG?EEF=D==;F9DGGGGFCGGC8DEFCFGGGG6@EGF=DD=DFF>0?CG5?>>>FFFECFCCFFF78BA:A=FDF=4C*:5>>@DFBCF@FFB(64)?C<?C1(634;E7@18(/6:;B6(,,((,().501((((,,(4(8(4((((-6
@M04999:289:000000000-L3R54:1:1101:8425:11350 2:N:0:414
GGGACTACCAGGGTATCTAATCCCATTTGCTCCCCTAGCTTTCGTCTCTCAGTGTCAGTGTCGGCCCAGCAGAGTGCTTTCGCCGTTGGTGTTCTTCCATATATCTACGCATTCCACCGCTACACATGGAGTTCCACTCTCCTCTTCTGCACTCAAGAAAAACAGTTTCAGCTGCACTTCCCCGGTTAAGCCGAGGGCTTTCACAGCTGACTTGTTCTCCCGCCTGCGTTCGCTTTACGCCCAATAAATCCGGACAACGCTTGCCACCTACGTATTACCGCGGCTGCTGGCACGTAGTTAT
+
CCCCCFGGGGGGGGEEFGGGGGGGGGGGDFGGGGGGGFGGGGGGGGGGGGGGGGFEGFGGGGCFGGGGGFFFGF@@EF<FCCGGEF:FGE<@FFGG9FFGDGGFGFFFGGGEGF,AFFGGGDGGGFGDGFFAE9EFGCFFGGGGGGGG8EDGG=8DFG?,@EEGGGGGGGGGGGGGFFFGGGGGGGG+ECFG6C67>CGFFAFF>AFFC6BBE*BA;=+9AAAF@DB5@@@992=@94<D>FF0@8A>CC411<96B2-4?B?F:2<:B>?F?7AFFF<<>(13,,:?7(8????4(-6)-
@M04999:289:000000000-L3R54:1:1101:6525:11413 2:N:0:414
TTTTGACTACTGGGGTATCTAATCCCATTTGCTCCCCTAGCTTTCGTCTCTCAGTGTCAGTGTCGGCCCAGCAGAGTGCTTTCGCCGTTGGTGTTCTTTCCGATCTCTACGCATTTCACCGCTCCACCGGAAATTCCCTCTGCCCCTACCGTACTCCAGCTTGGTAGTTTCCACCGCCTGTCCAGGGTTGAGCCCTGGGATTTGACGGCGGACTTAAAAAGCCACCTACAGACGCTTTACGCCCAATCATTCCGGATAACGCTTGCATCCTCTGTATTACCGCGGCTGCTGGCACAGAGTT
+
CCCCCGGGGGGGGGGGGGGGGGGGGFGGGGGGGGGGGGGGGGGGGGGGGGGGFGGGGGGGGGGGGGGGGGGGGGGGEFGGGGGGGGGGGG?CGGGGGGGGGGGGGFGGGGGDGGGGGCFGGGGGGGGGGGDGGGGGGGGGGGG8FGGFGGGGGGGGGGGGGGGGGFGGGGGGGGGGFGEGGGFGFGGG>EGGFFFCFF**@FFFFFFAF>29BBFFEFF@E6338:;@FEFF@@FB:?<F??>FFB??FFAF>?;:1:A??B?:60)6<>?<),.6<><<)(4;((1737?:(()(((.66
@M04999:289:000000000-L3R54:1:1101:17017:11439 2:N:0:414
TGGACTACCCGGGTATCTAATCCTGTTCGCTCCCCACGCTTTCGTCCATCAGCGTCAATCGGTATTTAGTAACCTGCCTTCGCAATCGGGGTTCTGTGTAATATCTATGCATTTCACCGCTACACTACACATTCCAGCTACTTCAATACTATTCAAGATTAACAGTATCAACGGCAGTTCTACAGTTAAGCTGCAGGTTTTCACCGCTGACTTATCAACCCGCCTACGGACCCTTTAAACCCAATAAATCCGGATAACGCTCGCATCCTCCGTATTACCGCGGCTGCTGGCACGGAGTT
+
CCCCCGGGGGGGGGGGGGGGGGGGGGGGGGGGGGGGGGGGGGGGGGGGGGGGGGGGGGGGGGGGGGGGFGGGGGGGGGGGGGGGGGGGGGGGGGGGGGGGGGGGGGGGGGGGGGGGGGGGGGGGGGGGGGGGGGFGGGGCGGGGGGGGGGGGGGGGGGGGGGGGGGGGGGGGGGGGEGFGGGGGGGGGGGGGGGGGGGGGFFFFFBFFFFFFEFFFFFFFFAFBFFF>9@@FFFDEFFFFFFFF@EAFFFFF@FFFFFDF?F9FFFBFFFFFF:B?<<A6>9(7;>FB3>B:80317??
@M04999:289:000000000-L3R54:1:1101:27395:11454 2:N:0:414
GAGAGACTACCAGGGTATCTAATCCTGATTGCTCCCCACGCTTTCGCATCTCAGCGTCAGTATCTGTCCAGAAGGCCGCCTTCGCCACCGGTATTCCTCCACATCTCTACGCATTTCACCGCTACACGTGGAATTCTACCTTCCTCTACAATACTCCAGATAACCAGTTTTAAGTGCAATTCCCAGGTTGAGCCCGGGGCTTTCACACCTAACTTAATTATCCGCCTACATGCCCTTTACGCCCGGTCATTCCGATTAACGCTCGCACCCTCCGTATTACCGCGGCTGATGGCACGGATTT
+
CCCCCGGGGGGGGGGGGGGGGGGGGGGGGGGGGGGGGGGGGGGGGGGGGGGGGGGGGGGGGGGGGGGGGGGGGGGGGGGGGGGGGGGGGGGGGGGGGGGGGGGGGGGGGGGGGGGGGGGGGGGGGGGGGGGGGGEFGGGGGGGGGGGGGGFGGGGGGGC9EFGGGDGGGGGGGGDFFFFGGFFGGGGC6@ECFGF@DGGGBAFFFFFFFF@EFFFFEFFFFFF@D@D>BECCEF=@14>F8?>F@0(637?675(211:>(((4,7>>3:<4(4<:7:9<600609,(())),()(,,((.
@M04999:289:000000000-L3R54:1:1101:6197:11455 2:N:0:414
CCCGGACTACTAGGGTATCTAATCCTGTTCGCTCCCCACGCTTTCGTCCATCAGCGTCAATCGGTATTTAGTAACCTGCCTTCGCAATCGGGGTTCTGTGTAATATCTATGCATTTCACCGCTACACTACACATTCCAGCTACTTCAATACTATTCAAGATTAACAGTATCAACGGCAGTTCTACAGTTAAGCTGCAGGTTTTCACCGCTGACTTATCAACCCGCCTACGGACCCTTTAAACCCAATAAATCCGGATAACGCTCGCATCCTCCGTATTACCGCGGCTGCTGGCACGGAGTT
+
CCCCCGGGGGGGGGGGGGGGGGGGGGGGGGGGGGGGGGGGGGGGGGGGGGGGGGGGGGGGGGGGGGGGGGGGGGGGGGGGGGGGGG:FGGGGGGGGGGGGGGGGGGGGGGGGGGGGGGGGGGGGGGGGGGGGGGGGGGGGGGGGGGGGGGGGGGGGGGGGGGGGGGGGGGGGGGGGFGFGGGGGGGGGGGGGGGGGGGGGFFFFFFFFFFFFFFFFFFFFFFFBFFFFFFFFBFDDFFCFFFFFFFF@FFCFFF;FFFFFFF?:7BFF>42>BFFFFFAAFFFF0;69<FFF:?DB0;>F?
@M04999:289:000000000-L3R54:1:1101:20457:11459 2:N:0:414
ACGGACTACAGGGGTATCTAATCCTGTTTGCTCCCCACGCTTTCGCATCTCAGCGTCAGTATCTGTCCAGAAGGCCGCCTTCGCCACCGGTATTCCTCCACATCTCTACGCATTTCACCGCTACACGTGGAATTCTACCTTCCTCTACAATACTCCAGATAACCAGTTTTAAGTGCAATTCCCAGGTTGAGCCCGGGGCTTTCACACCTAACTTAATTATCCGCCTACATGCCCTTTACGCCCAGTCATTCCGATTAACGCTCGCACCCTCCGTATTACCGCGGCTACTGGCACGGAGTT
+
CCCCCGGGGGGGGGGGGGGGGGGGGGGGGGGGGGGGGGGGGGGGGGGGGGGGGGGGGGGGGGGGGGGGGGGGGGGGGGGGGGGGGGGGGGGGGGGGGGGGGGGGGGGGGGGGGGGGGGGGGGGGGGGGGGGGGGGGGGGGGGGGGGGGGGGGGGGGGGGGGEGGGGGGGGGGGGGFFFFGGGFEGGGGGGCFFGGGGGGGFFF>FFFFFFBDFFFFF=:CFFFFD@FFBECFFFEF@CCDFFBFFFFACEC<@@@;6CBFFFF96;>6::BFF6?::4<A,3>909?BF?BB(239-1(.
@M04999:289:000000000-L3R54:1:1101:13345:11494 2:N:0:414
ATGACTACCAGGGTATCTAATCCTGTTCGCTCCCCACGCTTTCGTCCATCAGCGTCAATCGGTATTTAGTAACCTGCCTTCGCAATCGGGGTTCTGTGTAATATCTATGCATTTCACCGCTACACTACACATTCCAGCTACTTCAATACTATTCAAGATTAACAGTATCAACGGCAGTTCTACAGTTAAGCTGCAGGTTTTCACCGCTGACTTATTAACCCGCCTACGTACCCTTTAAACCCAATAAATCCGGATAACGCTCGCATCCTCCGTATTACCGCGGCTGCTGGCACGGAGTT
+
CCCCCGGGGGGGGGGGGGGGGGGGGGGGGGGGGGGGGGGGGGGGGGGGGGGGGGGGGGGGGGGGGGGGGGGGGGGGGGGGGGGGEGGGGGGGGGGGGGGGGGGGGGGGGGGGGGGGGGGGGGGGGGGGGGGGGGGGGGGGGGGGGGGGGGFGGGGFGGGGGGGGFGGFGGGGDCDGFGFGGGGGGGGGGEFGGGGGGGGGFC9FADFFBFCFECFAEFAEFFFFA9)6-*>@BEFFFFCFF@F(3=87<CE@>62?EF09@FF>92>?7<:>1.:?>BA01-4290<??FFFB?00-3<
@M04999:289:000000000-L3R54:1:1101:4833:11503 2:N:0:414
GGACTACTGGCGTATCTAATCCCATTTGCTCTCCTAGCTTTCGTCTCTCAGTGTCAGTGTCGGCCCACCAGAGTGCTTTCGCCGTTGGTGTTCTTTCCGATCTCTACGCATATCACCGCTCCACCGGAAATTCCCTCTGCCCCTACCGCACTCCAGCTTGGTAGTTTCTACCGCCCGTTCAGGGTTGCGCCCTGGGATTTGATGGCGGGACTTAAAAGCCCCCTACAAACGCTTTTCGCCCCATCATTCCCGAAAAACCTTGCATCCCCTGTATTACGCAGGCTGCCGTGCAGGTATTTGC
+
-@<CC@EF<8,@FCE8FG9<,,E<C,C<@CG,CFGGGF,,C@@F,<66,A@@E,C,CCFE@:C7B7B,BEF,CC@@5FGFGGGC@8,,8B,8,A<5?F,?4@FEF94=F7FBE5,EAFFCF8FFFBFF7>F9,,EA,,=E,6DGF?E++++1=,,6=,ED+@,,6+7C,@E,@>++*0*0*?CFGG8,@**1*,;4*4;7BA++*2)0((((.2+:)+;3)(-4((().((((-())(45(((,436)64)4(((-((((.:24A<(((.()--)).((((--(4(((((,(-,(-).6))
@M04999:289:000000000-L3R54:1:1101:19855:11504 2:N:0:414
AAGACTACTGGGGTATCTAATCCTGTTCGCTACCCACGCTTTCGAGCCTCAGCGTCAGTTACTAGCCAGTCAGCCGCCTTCGCCACTGATGTTCTTCCATATATCTACGCATTTCACCGCTACACATGGAGTTCCACTGACCTCTCTAGCACTCAAGTCTTACAGTTTCTGATGCACGTCCATAGTTGAGCTATGACCTTTCACATCAGACTTATTAGACCGCCTGCGCTCCCTTTACGCCCAATCATTCCGATCAACGCTCGCACCCTCCGTATTACCGCGGCTGCTGGCACGTAGTTAC
+
<CCCCGGGG<FFGGGGGGGGGGGGGFGGGGG:FGGGGGGGGGGG8<FGGGFGFEGGEGFFGFFFEGFFG<E<AFGGGGGGGGG7:FFG,FFFGGGDCGECGGFGGGDFGGGGGGGGGGGGDGGGG9FEFFFFGGGGDF,,@FFGGC9DA;9EFG,=DDG8=FG,@F8DG8@=:ADDBDFGGG@C>AFC:DFC9C,==?FFFFFFEFFF@CFF=6<62B>CFFAAA=DBFBF>FF=EE>@FBF@DF88<<C5528(45@6@FFBF033:?FFFFF<>>2A6>14>2(4:>3:<?B,40(.)-
@M04999:289:000000000-L3R54:1:1101:22182:11525 2:N:0:414
CGGACTACCCGGGTATCTAATCCTGTTCGCTACCCATGCTTTCGAATCTCAGCGTCAGCTACCGCCCAGAGAGCCGCCTTCGCCACTGGTGTTCTTCCATATACCTACGCATTCCACCGCTACACATGGAGTTCCACTCTCCTCTTCTGCACTCAAGACAAACAGTTTCAGCTGCACCTCCCCTGCTAAGCCGAGGACTTTCACAGCTGACTTGTCCACCCTCCTGCGTTCGCTTTACGCCCACTACATCCCCACACCCCTTGCCACCTACGCAGTACCGCGGCTCCTGGCCGTTATTTAT
+
8B<<BFDF,6+8666,<CFG9<FE,EFEGG7:@<C,A,6,CCFBD,,8EDF@FG6,,8,669,6+67B@9E<,,:+CF:FGCC:,B,,,5BFB,,5CE,EEE,,C?=FC++8+,C??<:C=CF:,,,,A8,4,,C=E9=,@DFF8,6:,DD=FG8D3,3,6,1,,+@,EFGG8D?D:+:?F@>,4,@=:46,*3**3;*399+B+0;65*5:<?=484*55(8>-5.53((/(336)/(0:01(6;..)),((.(,((,-3<,2,)543::,(,(,)).(--((-(.5),4((,,-().))
@M04999:289:000000000-L3R54:1:1101:9293:11526 2:N:0:414
ATTGACTACCGGGGTATCTAATCCTGTTTGCTCCCCACGCTTTCGCATCTCAGCGTCAGTATCTGTCCAGAAGGCCGCCTTCGCCACCGGTATTCCTCCACATCTCTACGCATTTCACCGCTACACGTGGAATTCTACCTTCCTCTACAATACTCTAGTTAACCAGTTTTAAGTGCAATTCCTAGGTTGAGCCCAGGGCTTTCACACCTAACTTAATTATCCGCCTACATGCCCTTTACGCCCAGTCATTCCGATTAACGCTCGCACCCTCCGTATTACCGCGGCTGCTGGCACGGGGTTT
+
CCC@CGGCGGCCGGGGGGGGGGGGFGGGGGGGGGGGGGGGGGGGGGDGGGGGGGGGGGGGGGGGGGGGGGGGGGGGGGGGGGGGGGGGGGGGGGGGGGGGGFGF;FFEFFGGGGGGGGGGGGGGGGGGDGGGGGGGGGGFGGGGADGGFGGFGA9,DDFFGGGGGGGGGGGGGF+=<FFGGFFGGCGGCDDEGFDGFDDGAFF++1;B=<>==EFFEFAEFE72>>@DFFCBFFFD=4>589>D0(/4CC?<;<<?24>?93<6>>BFF:B11,,(4):>1,(31(,1:0:0.5(-(--1-
@M04999:289:000000000-L3R54:1:1101:8371:11531 2:N:0:414
GGGGGACTACCCGGGTATCTAATCCTGTTCGCTACCCATGCTTTCGAACCTCAGCGTCAGTTACAGACCGGAGAGCCGCCTTCGCCACTGGTGTTCTTCCATATATCTACGCATTCCACCGCTACACATGGAGTTCCACTCTCCTCTTCTGCACTCAAGAAAAACAGTTTCAGCTGCACTTCCCCGGTTAAGCCGAGGGCTTTCACAGCTGACTTGTTCTCCCGCCTGCGTTCGCTTTACGCCCAATAAATCCGGACAACGCTTGCCACCTACGTATTACCGCGGCTGCGGGCACGTAGGT
+
CCCCCGGGGGGGGGGGGGGGGGGGGGGGGGGGGGGGGGGGGGGGGGGGGGGGGGGGGGGGGGGGGGGGGGGGGGGGGGGGGGGGGGGGGGGFGGGGGGGGGGGGFFGGGGGGGGGGGGGGGGGGGGGGDGGGGGGGGGGGGGGGGFGGGGGGGGFGGGGGGGGGGC:EGGGGGGFF??CGGGGGGGGGGGGGGGD4CCCDAAAAFFFFFFEEFFFFFBF?CEFFF06;@BFFF?BFFFAF0:>(-8:>24A<?;B?B0:BFFFFFFF<?10>2:.,)8)5)(-31,,2((-(-((63<B(.
@M04999:289:000000000-L3R54:1:1101:13604:11532 2:N:0:414
TGACTACAAGGGTATCTAATCCTGTTTGCTCCCCACGCTTTCGCATCTCAGCGTCAGTATCTGTCCAGAAGGCCGCCTTCGCCACCGGTATTCCTCCACATCTCTACGCATTTCACCGCTACACGTGGAATTCTACCTACCTCTACAATACTCCAGATAACCAGTTTTAAGTGCAATTCCCAGGTTGAGCCCGGGGCTTTCACACCTAACTTAATTATCCGCCTACATGCCCTTTACGCCCAGTCATTCCGATTAACGCTCGCACCCTCCGTATTACCGCGGCTGCTGGCACGGAGTTAGC
+
CCCCCGGGGGGGGGGGGGGGGGGGGGGGGGGFGGGGGGGGGGGGGGGGGGGGGGGGGGGGGGGGGGGGGGGGGGGGGGGGFGGGGGGGGDGGGGGGGGGGFGGGGFGGGGGGGFGGGGGGGGGGGGGGGGGGGGGGGGGGGGGGGAFGGGGGGGGGFGGGGGGGGGGFGCEFFGGFFGFGGGGGGG?FFFGGEGGGGGGGFAFFFFFFFFC<@AAFFFFFFD>DDB=4?B>BEFFFEFF>;DD@@FE5CFE;D?@EE;9?FBBBB>61<:;B0:B4>><B69;BFB??(4??<(-(88A<<
@M04999:289:000000000-L3R54:1:1101:3966:11542 2:N:0:414
TTGGGGACTACTGGGGTATCTAATCCTGTTCGCTACCCATGCTTTCGAACCTCAGCGTCAGTTACAGACCAGAGAGCCGCCTTCGCCACTGGTGTTCTCCCATATATCTACGCATTCCACCGCTACACATGGAGTTCCACTCTCCTCTTCTTCACTCAAGAAAAACAGTTTCAGCTGCACTTCCCCGGTTAAGCCGTGGGCTTTCACAGCTGACTTGTCCTCCCGCCTGCGTTCGCTTTACGCCCAATAAGTCCCGACAACGCTCGCCCCCTATGTATTACCGCGTCCGCTCGCACGTAGT
+
CCC@C7FDFFGF<F,@FGGGGEFFFEG<FFG,CB@F8FFAFDGG,EC8EF@6,;FFEBC7@CAFFCFEFFFGFF?:==:=C4@FGDE6,<BFB,A7FF,CFGG,A5FGF9,=7:B+5<;EFEGG7@CF9,EA,4@8,;,6,6,@EE?DA=D,@,E:D=?DF88,,6,1@8=AFFGGF6*?DDFF,3@CEGD72;7C*095?AAFF:F96<=):A8=7=*18@@2:==@2=,213((2:3+7(3(6768)/)/7>)-,46(.79F0-1((4>B()-::-4).9(9(49(30:(-,4;(.((-
@M04999:289:000000000-L3R54:1:1101:16704:11545 2:N:0:414
TAGACTACTCGGGTATCTAATCCTGTTTGCTCCCCATGCTTTCGCGCCTCAGCGTCAGTATTAGGCCAGAAGGCTGCCTTCGCCATCGGTATTCCTCCAGATCTCTACGCATTTCACCGCTACACCTGGAATTCTACCTTCCTCTCCTATACTCTAGCTAACCAGTATCGTATGCAATTCCCAAGTTGAGCTCGGGGATTTCACATCCGACTTAATTAGCCGCCTACGCGCGCTTTACGCCCAGTAATTCCGATTAACGCTTGCACCCTCTGTATTACCGCGGCTGCTGGCCCAGAGTT
+
CCCCCGGGGGGGGGGGGGGGGGGGGGGGGGGGGGGGGGGGGGGGGGGGGGGGGGGGGGGGGGGGGGGGGGGGGGGGGGGGGGGGGGGGGGGGGGGGGGGGGGGGGGGGGGGGGGGGGGGGGGGGGGGGGGGGGGGFGGGGGGGGGGGGGGGGGGGGFGGGGGGGGGGGGGGGGGGGFGFGGGGGGGGGGGGGGGGGGGGGFFFFFFFFFFFBFFFFFFFFFFFFFFF>BBFFFFFFFF?BBFD@FFFCCFEBFFFFFFFFFFFBBBFFFFF:4<AF<9A?06>FFFF??:?((,1(.5<
@M04999:289:000000000-L3R54:1:1101:14236:11549 2:N:0:414
GTGACTACAGGGGTATCTAATCCTGTTTGCTCCCCATGCTTTCGCACCTCAGCGTCAGTATTAGGCCAGAAGGCTGCCTTCGCCATCGGTATTCCTCCAGATCTCTACGCATTTCACCGCTACACCTGGAATTCTACCTTCCTCTACAATACTCCAGATAACCAGTTTTAAGTGCAATTCCCAGGTTGAGCCCGGGGCTTTCACACCTAACTTAATTATCCGCCTACATGCCCTTTACGCCCAGTCATTCCGATTAACGCTCGCACCCTCCGTTTTACCCCCGCTGCTGTCACGGTGGTAC
+
CCCCCEGGGGGDGGGGGGGGGGGGGGGGGGGGGGGGGGGFGFGEGCECFGGGGGCFCFFGGGGGDDGGGGGGGGGFGGGGGGGGGGGGGGGGGGGGGGGGGGGGGGGGFGGG7FGGGGGGGGGGGGGGFGGGGGGGFFGDFGGGGGGGGGGGFG?GGADGFGFGGF8EGGEGEGCFFGFCFGCFGGGFDDGFFEGGDGGFFFAFFFFFF@C=7ACAEFFF6ABA@25BA<>EFFB@F==B2@=B=@EEFFF@?D0;EC;080,4699<,(4(-).(4)2(((--(-6?F)34<0((((--)
@M04999:289:000000000-L3R54:1:1101:9277:11589 2:N:0:414
GACTACTGGGGTATCTAATCCTGTTTGCTCCCCACGCTTTCGCATCTCAGCGTCAGTATCTGTCCAGAAGGCCGCCTTCGCCACCGGTATTCCTCCACATCTCTACGCATTTCACCGCTACACGTGGAATTCTACCTTCCTCTACAATACTCCAGATAACCAGTTTTAAGTGCAATTCCCAGGTTGAGCCCGGGGCTTTCACACCTAACTTAATTATCCGCCTACATGCCCTTTACGCCCAGTCATTCCGATTAACGCTCGCACCCTCCGTATTACCGCGGCTGCTGGCACGGAGTTAGCC
+
CCCCCGGGGGGGGGGGGGGGGGGGGGGGGGGGGGGGGGGGGGGGGGGGGGGGGGGGGGGGGGGGGGGGGGGGGGGGGGGGGGGGGGGGGGGGGGGGGGGGGGGGGGGGGGGGGGGGGGGGGGGGGGGGGGGGGGGGGGGGGGGGGGGGGGGGGGGGGGGGGGGGGGGGGGGGGGGGFGFFGGFGGGFGGCFGGGGGGGGGFFFFFFFFFFFEFFFFFFFFFFFFFFFFFFFFFECFFFFDF?EEEFFFFF<@D??C;BF:;>FFBB00<BFFBFFFF<;79BF9055301319904<B<A:
@M04999:289:000000000-L3R54:1:1101:7484:11590 2:N:0:414
TTGGACTACCAGGGTATCTAATCCTGTTTGCTCCCCACGCTTTCGCATCTCAGCGTCAGTATCTGTCCAGAAGGCCGCCTTCGCCACCGGTATTCCTCCACATCTCTACGCATTTCACCGCTACACGTGGAATTCTACCTTCCTCTACAATACTCCAGATAACCAGTTTTAAGTGCAATTCCTAGGTTGAGCCCAGGGCTTTCACACCTAACTTAATTATCCGCCTACATGCCCTTTACGCCCAGTCATTCCGATTAACGCTCGCACCCTCCGTATTACCGCGGCTGCTGGCACGGAGTTT
+
CCCCCGGGGGGGGGGGGGGGGGGGGGGGGGGGGGGGGGGGGGGGGGGGGGGGGGGGGGGGGGGGGGGGGGGGGGGGGGGGGGGGGGGGGGGGGGGGGGGGGGGGGGGGGGGGGGGGGGGGGGGGGGGGGGGGGGGGGGGGGGGGGGGGGGGGGGGGGGGGGGGGGGFGGGGGFGGGFGFGGGGFCEGGGGGGGGCGFGGGFFFFFFFDFFFDFFFFFFFFFF=DFFAFFEFFFFFFFFFBFFFF0=<>EFEFFD<FFFFDBFFFB9>BFFFFFFFFFAFA:>>>>>B:::?F()(-304:)
@M04999:289:000000000-L3R54:1:1101:7964:11608 2:N:0:414
GGGACTACAAGGGTATCTAATCCTGTTCGCTCCCCACGCTTTCGTCCATCAGCGTCAATCGTTATTTAGTAACCTGCCTTCGCAATCGGGGTTCTGTGTAATATCTATGCATTTCACCGCTACACTACACATTCCAGCTACTTCAATACTATTCAAGATTAACAGTATCAACGGCAGTTCTACAGTTAAGCTGCAGGTTTTCACCGCTGACTTATCAACCCGCCTACGGACCCTTTAAACCCAATAAATCCGGATAACGCTCGCATCCTCCGTATTACCGCGGCGGCTGGCACGGAGTT
+
C98B@FF<F@<FGGGGGGF<CE<EEFFFGECF7CGGGGGC,DFECBFDEG<CEF@CB@EGF,C@C@F@FF@FFAGAFE=DG7FB::@B:FGG@FGGGFFAGFGGGGGGGGCEDGFEGEGG:>=FGCDFAFGGFD;=ECD9=DFG;DFGGGFEFF;=EFDFFGAFFGDGFDEGG>>E?+==EFGFBEFD:FFGF6CCFF?8<=+C5:*95=@659B6EF6>?=BF9)-5---/>D2BE4;F@?0?@E<EE)51027;9E06?F04>:F??><>3:?:-5)2,732((49(2(38391(-4
@M04999:289:000000000-L3R54:1:1101:4119:11623 2:N:0:414
GACTACTGGGGTATCTAATCCTGTTTGCTCCCCACGCTTTCGCATCTCAGCGTCAGTATCTGTCCAGAAGGCCGCCTTCGCCACCGGTATCCCTCCACATCTCTACGCATTCCACCGCTACACGTGGAATTCTACCTTCCTCTACAATACTCCAGATAACCAGTTTTAAGTGCAATTCCCAGGTTGAGCCCGGGGCTTTCACACCTAACTTAATTATCCGCCTACATGCCCTTTACGCCCAGTCATTCCGATTAACGCTCGCACCCTCCGTATTACCGCGGCTGCTGGCACGGAGTTAGCC
+
CCCCCGGGGGGGGGGGGGGGGGGGGGGGGGGGGGGGGGGGGGGGGGGGGGGGGGGGGGGGGGGGGGGGGGGGGGGGGGGGGGGGGGGGDGGGGGGGGGGGGGGGGGGGGGGGGGGGGGGGGGGEGGGGGGGGGGGGGGGGGGGGGGGGCFGGGGGFGGGGGGGGGGGGGCFFGGGGFGFGGGGGGGGGGGGGGGCDGGGGFFFFFFFFFFFFFFFFFFFFFDFFFFFFFFBFFFFF7@@FFDFFAEFFF;3?DDECFBF?;0(4>66?F>FB?:)--(449>BFFF08B05(3(4?8<>22
@M04999:289:000000000-L3R54:1:1101:28279:11639 2:N:0:414
GACTACAGGGGTATCTAATCCTGTTCGCTCCCCACGCTTTCGCATCTCAGCGTCAGTATCTGTCCAGAAGGCCGCCTTCGCCACCGGTATTCCTCCACATCTCTACGCATTTCACCGCTACACGTGGAATTCTACCTTCCTCTACAATACTCTAGTTAACCAGTTTTAAGTGCAATTCCTAGGTTGAGCCCAGGGCTTTCACACCTAACTTAATTATCCGCCTACATGCCCTTTACGCCCAGTCATTCCGATTAACGCTCGCACCCTCCGGATTACCGCGGCTGCTGGCCCGGCGTTAGCC
+
CCCCCGGFGGGGGGGGGGFGFFGFEFCGGGEGGGGEGEGGGCDECFFFGGGGGGDCFFFGGGGGGGGD@FGGGGGGGGGFC:@FFFGGEF<@BFFFCEAFGCFGDEDCFGGGFGDDEFGGGDGGGFGEGGGGGGDGGGGGGG,AF8DG9FGGFGGGAFGGGGGGGFGGGGGGGG7DFGFGGGG=;DCGGCEFGF77;FC>F>@99AFFD4AFFFFF4@8<FA=A@3??EF2@5)1655>;0=(7)9?EF@77;;EC@@132690;8(8<1((--22<:6((--,480.8((17(344(1:3
@M04999:289:000000000-L3R54:1:1101:27606:11642 2:N:0:414
GGACTACTCGGGTATCTAATCCTGTTTGCTCCCCACGCTTTCGCATCTCAGCGTCAGTATCTGTCCAGAAGGCCGCCTTCGCCACCGGTATTCCTCCACATCTCTACGCATTTCACCGCTACACGTGGAATTCTACCTTCCTCTACAATACTCCAGATAACCAGTTTTAAGTGCAATTCCCAGGTTGAGCCCGGGGCTTTCACACCTAACTTAATTATCCGCCTACATGCCCTTTACGCCCAGTCATTCCGATTAACGCTCGCACCCTCCGTATTACCGCTGCTGCTGGCCCGGAGTTAGC
+
CCCCCGGGGGGGGGGGGGGGGGGGGGGGGGGGGGGGGGGGGGGGGGGGGGGGGGGGGGGGGGGGGGGGGGGGGGGGGGGGGGGGGGGGGGGGGGGGGGGGGGGGGGGGGGGGGGGGGGGGGGGGGGGGGGGGGGGGGGGGGGGGGGGGGGGGGGGGGGGGGFGGGGGGDFGFGGGGFGFFGGFFFCFCFFGGGGGGCCFGFFFFFFFFFFFEEFFFFFFFFFFFDFEFFF@DFFFEFFFFFDDFFFFFFEE?;D?CE@BFFBF>B0<6BB9B?7.65<11(4602>B?B:,8;9(,28AA4
@M04999:289:000000000-L3R54:1:1101:10081:11651 2:N:0:414
GACTACACGGGTATCTAATCCCATTTGCTCCCCTAGCTTTCGTCTCTCAGTGTCAGTGTCGGCCCAGCAGAGTGCTTTCGCCGTTGGTGTTCTTTCCGATCTCTACGCATTTCACCGCTCCACCGGAAATTCCCTCTGCCCCTACCGTACTCCAGCTTGGTAGTTTCCACCGCCTGTCCAGGGTTGAGCCCTGGGATTTGACGGCGGACTTAAAAAGCCACCTACAGACGCTTTACGCCCAATCATTCCGGATAACGCTTGCATCCTCTGTATTACCGCGGCTGCTGGCACAGAGTTAGCC
+
CCCCCGGGGGGGGGGGGGGGGGGGGGGGGGGGGGGGGGGGGGGGGGGGGGGGGGGGGGGGGGGGGGGGGGGGGGGGGGGGGGGGGGGGGGGGGGGGGGGGGGGGGGGGGGGGGGGGGGGGGGGGGGGGGGGGGGGGGGGGGGGGGGGGGGGGGGGGGGGGGGGGGGGGGGGGGGGGFGFGGGGGGGFGGGGGGGGGGFGFFFFAEF>>9F4<4;A=@FF@FDD@E@@FFFFFFFFFBFFEFFFF7AFFFFFB0())49?<:BFFBF?FFFF9:AFB<69;0;FFF?321()(,.(-6<AF>
@M04999:289:000000000-L3R54:1:1101:7919:11683 2:N:0:414
GAATGACTACCGGGGTATCTAATCCTGTTCGCTACCCATGCTTTCGAACCTCAGCGTCAGTTACAGACCAGAGAGCCGCCTTCGCCACTGGTGTTCTTCCATATATCTACGCATTCCACCGCTACACATGGAGTTCCACTCTCCTCTTCTGCACTCAAGAAAAACAGTTTCAGCTGCACTTCCCCGGTTAAGCCGAGGGCTTTCACAGCTGACTTGTTCTCCCGCCTGCGTTCGCTTTACGCCCAATAAATCCGGACAACGCTTGCCACCTACGTATTACCGCGGCTTCTGGCACGTAGTT
+
CCCCCGFGGGCFGGGGGGGGGGEGFGGGGGEGGEGGGGGGGGGFGG8FGEEFGFGGCGG:EFFGGG9FDEEGGGEGGGGFFECFGG7C<BEFFF7FGGGGGGGGGCEFGGGEFGCFCFCGGGGGGFGGGGCCCFGGGGFGGC?FC8FDFGGGGGGGGFF8EFGGGGFGGGCFGFFDFGFG7DFFCEEEGEGFFGED7C;DFFFFFF@8=3@FFAFFFF8*1;25@901;6??<1>;;84F06992,2489BA?B>(39??6;???F?222(.488<<?<>F0(40;9((6<32.<<47((.
@M04999:289:000000000-L3R54:1:1101:28237:11708 2:N:0:414
TAGACTACAAGGGTATCTAATCCTGTTTGCTCCCCACGCTTTCGCATCTCAGCGTCAGTATCTGTCCAGAAGGCCGCCTTCGCCACCGGTATTCCTCCACATCTCTACGCATTTCACCGCTACACGTGGAATTCTACCTTCCTCTACAATACTCCAGATAACCAGTTTTAAGTGCAATTCCCAGGTTGAGCCCGGGGCTTTCACACCTAACTTAATTATCCGCCTACATGCCCTTTACGCCCAGTCATTCCGATTAACGCTCGCACCCTCCGTATTACCGCGGCTGCTGGCCCGGAGTT
+
CCCCCGGGGGGGGGGGGGGGGGGGGGGGGGGGGGGGGEGGGGGGGGGGGGGGGGGGGGGGGGGGGGGGGGGGGGGGGGGGGGGGGGGGGGGGGGGGGGGGGGGFFGGGGGGGGGEGGGGGGGGGGGGGGDGGGGGGGGGGGGGGGGGGGGGGFFGFGDFGGGGGGGGGGGGFGGDGFG?GFGGGGGGGGGGGGEDDGG*C5AFFFFFFBEFEFFAACFFFF?D=@DFFFFFFFFF=EFFFFFFDFEEFFFFF;?@FFFFFFF9>BF>BBF?>?(4:BF<(999>>0:DB:?(43964??
@M04999:289:000000000-L3R54:1:1101:4214:11730 2:N:0:414
GGGGAGACTACTCGGGTATCTAATCCTGTTCGCTCCCCACGCTTTCGTCCATCAGCGTCAATCGGTATTTAGTAACCTGCCTTCGCAATCGGGGTTCTGTGTAATATCTATGCATTTCACCGCTACACTACACATTCCAGCTACTTCAATACTATTCAAGATTAACAGTATCAACGGCAGTTCTACAGTTAAGCTGCAGGTTTTCACCGCTGACTTATTAACCCGCCTACGGACCCTTTAAACCCAATAAATCCGGATAACGCTCGCATCCTCCGTATTACCGCGGCTGCTGGCACGGAGT
+
CCCCCGGGGGGGGGGGGGGGGGGGFFFGGGGDGGGCCCGGGGCGFGGGGGEGGGGGGGGGGGGGGGCFGDGGGBFGFGGGDFGGFGC=FFFGGGGGGGGGGGGGFGGGGGGGGGGGGGFGGGGGGGGGGGGGGGGGFFDGGGGGGGGGFFGGGGGGFGGGFCFGCFEFGGGGFFGGFGFDFFCGGGGGGGFGGFFG6?C9CFFFFFFFFFB>A>FFEFFEFFFDB2==@BFFDFBFF@;FFFFF<23@8A3?E89@1;;9EF>??9BFF6:<)49:(87<AA((339BBFF>B1<?69((4
@M04999:289:000000000-L3R54:1:1101:22939:11753 2:N:0:414
TCGACTACAGGGGTATCTAATCCTGTTTGCTCCCCATGCTTTCGCACCTCAGTGTCAGTATTAGGCCAGAAGGCTGCCTTCGCCATCGGTATTCCTCCAGATCTCTACGCATTTCACCGCTACACCTGGAATTCTACCTTCCTCTCCTATACTCTAGCCAACCAGTATCGAATGCAATTCCCAAGTTAAGCTCGGGGATTTCACATTTGACTTAATTGGCCACCTACGCGCGCTTTACGCCCAGTAATTCCGATTAACGCTTGCACCCTCTGTATTACCGCGGCTGCTGGCACAGAGTT
+
CCCCCGGGGGGGGGGGGGGGGGGGGGGGGGGGGGGGGGGGGGGGGCGGGGGGGGGGGGGGGGGGGGGGGGGGGGGGGGGGGGGGGGGGGGGGGGGGGGGGFFGGGGGGGGGGGGGGGGGGGGGGGGGGGFGGGGGGGGGGGGGGGGGGGGGGGGGGGGGGGGEGFGGGGGGGGGGGFGFGGGGGGGFGGGGFFGCDGCDG?FFFFFFFEEFFFFFFECF5A=C@BFF2@=ABFBFFCE?ABFD;=3?EFFEE?FFDFEF@@F@???B?FFFFFBBFFFF(319>FFFBF?6().42.:A
@M04999:289:000000000-L3R54:1:1101:1826:11770 2:N:0:414
GGACTACCGGGGTATCTAATCCTGTTCGCTACCCATGCTTTCGAACCTCAGCGTCAGTTACAGACCAGAGAGCCGCCTTCGCCACTGGTGTTCTTCCATATATCTACGCATTCCACCGCTACACATGGAGTTCCACTCTCCTCTTCTGCACTCAAGAAAAACAGTTTCAGCTGCACTTCCCCGGTTAAGCCGAGGGCTTTCACAGCTGACTTGTTCTCCCGCCTGCGTTCGCTTTACGCCCAATAAATCCGGACAACGCTTGCCACCTACGTATTACCGCGGCTGCTGGCACGTAGTTAGC
+
CCCCCGGGGGGGGGGGGGGGGGGGGGGGGGGGGGGGGGGGGGGGGGGGGGGGGGGGGGGGGGGGGGGGGGGGGGGGGGGGGGGGGGGGGFGGGGGGGGGGGGGGGGGGGGGGGFGGGGGGGGGGGGGGFGGGFGGGGFFGGGGGGGGGDEGDFGGGCFFGDEFGFGCFGGGGGGGGFGFGGGGGGGGCFGGGEGGGGGGGFFFFFFFAEDBCFFFFFFFFDB@DFDFDFFFF?@DF;?;>6@@<:A9<AFFB:11?:>B616:BF?FFF?::2<:AD9?0;96>;:BF(8??(80:?DBB4
@M04999:289:000000000-L3R54:1:1101:5455:11782 2:N:0:414
GCAGGGACTACCCGGGTATCTAATCCTGTTTGCTCCCCACGCTTTCGCATCTCAGCGTCAGTATCTGTCCAGAAGGCCGCCTTCGCCACCGGTATTCCTCCACATCTCTACGCATTTCACCGCTACACGTGGAATTCTACCTTCCTCTACAATACTCCAGATAACCAGTTTTAAGTGCAGTTCCCAGGTTGAGCCCGGGGCTTTCACACCTAACTTAATTATCCGCCTACATGCCCTTTACGCCCAGTCATTCCGATTAACGCTCGCACCCTCCGTATTACCGCGGCTGCTGGCACGGAGT
+
CCCCCGGGGGGGGGGGGGGGGGGGGGGGGGGGGGGGGGGGGGGGGGGGGDGGGGGGGGGGGGGGGGGGGGGGGGGGGGGGGGGGGGGGGGGGGGGGGGGGGGGGGGGGGGGGGGGGGGGGGGGGGGGGGGGGEGGGGGGGGGGGGGGGGGGGGGGGGCGGGGGGGGGGGGGGGGGFFDCGGGGGGGGGGGGGGGGGGGGGFFFFFCFFFFFFEFCF@FFF67?@9B@D633CEFE1@@EFEF?BFDF3473<C?ED<6?<539:B6>>>>?02(4:31?DBA?FFBBFFFFF(33>19(1-
@M04999:289:000000000-L3R54:1:1101:17073:11821 2:N:0:414
CGAGACTACTGGGGTATCTAATCCCATTCGCTCCCCTAGCTTTCGTCTCTCAGTGTCAGTGTCGGCCCAGCAGAGTGCTTTCGCCGTTGGTGTTCTTTCCGATCTCTACGCATTTCACCGCTCCACCGGAAATTCCCTCTGCCCCTACCGTACTCCAGCTTGGTAGTTTCCACCGCCTGTCCAGGGTTGAGCCCTGGGATTTGACGGCAGACTTAAAAAGCCACCTACAGCCGCATTACGCCCAATCATTCCGGATAACGCTTGCATCCTCTTGCTTACCGCGGCTGCTGGCATCGCGTTT
+
CCCCCGGGGGGGFGGEGGGGGGGGGGGGGGGGGGGGG@FFGFFGGGGGFGGGGGGGGGGGGGGGGGGGGGGGGGFGGFGGGGGGGGGGGGGGGGGGGGGGC@EFFFFFGGGGGDGFFFFGGGGGGGGGFFCGGGGGGFGFGGGGGGGGGGGGGGGGGFFCEFGGFGGGGGDFGGGDDGFFGGGGEEFGEEGE9D6CD>F*;FC6CDFFBFBBEF=+4+;5A;@@?FFF1).(.,((,49.:>92<?BBFFFF0B061A?:;8?8?FDD0)45)))64)..(4(3,(-422?F:)(((,(,-
@M04999:289:000000000-L3R54:1:1101:10023:11842 2:N:0:414
GAAGACTACAGGGGTATCTAATCCTGTTCGCTCCCTACGCTTTCGCTCCTCAGCGTCAGTGACGGCCCAGAGACCTGCCTTCGCCATCGGTGTTCTTCCCGATATCTACACATTCCACCGTTACACCGGGAATTCCAGTCTCCCCTACCGCACTCCAGTCCGCCCGTACCCGGCGCCGATCCACCGTTAAGCGATGGACTTTCACACCAGACGCGACGAACCGCCTACGAGCTCTTTACGCCCAATAAATCCGGATAACGCTTGCACCCTACGTATTACCGCGGCTGCTGGCACGTAGTTC
+
CCCCCGGGGGGGGGGGGGGGGGGGGGGGGGGGGGGGGGGGGDGGEGGGGGGGGGGGGEGGGGGGGGGGGGGGGFGGGGGGGGGGGGGGGG@FGGGGGFGGGGGGGGGGGGGGGFFGFGGGGGGGGGGGGGGGGGGGGADCFGFGGGGGGGEEGCCFF8EEGGGCGGEDEC:C*499??>7DCDFFEEECFEGGGG37CD=F6@FFFFB;@FFFB539DE(>9960:??FFB91:)4<ABFFF;?6?:26)6>B760?BF6133(3?DFFB?12().8<A4((-499((.4:10<<,42:4)
@M04999:289:000000000-L3R54:1:1101:26334:11851 2:N:0:414
CGACTACTAGGGTATCTAATCCTGTTTGCTCCCCACGCTTTCGCATCTCAGCGTCAGTATCTGTCCAGAAGGCCGCCTTCGCCACCGGTATTCCTCCACATCTCTACGCATTTCACCGCTACACGTGGAATTCTACCTTCCTCTACAATACTCTAGTTAACCAGTTTTAAGTGCAATTCCTAGGTTGAGCCCAGGGCTTTCACACCTAACTTAATTATCCGCCTACATGCCCTTTACGCCCAGTCATTCCGATTAACGCTCGCACCCTCCGTATTACCGCGGCTGCTGGCACGGAGTTAGC
+
CCCCCGGGGGGGGGGGGGGGGGGGGGGGGGGGGGGGGGGGGGGGGGGGGGGGGGGGGGGGGGGGGGGGGGGGGGGGGGGGGGGGGGGGFGGGGGGGGGGGGGGGGGGGGGGGGGGGGGGGGGGGGGGGGGGGGGGGGGGGGGGGGGGGGGGGGGGGGGGGGGGGGCFGGGGGGGGGFGFGGDGGGGGFFGGGGGGGGGDGFFFFFFFFFFFFFFFFFFFFFFFFFFEEEEFFF@BEFFFD=2>B@EEFFFFFFFFCE@B<;>FFFFF?FF>F??:AA>(9;>0(4?7:FF(3431;<:994
@M04999:289:000000000-L3R54:1:1101:25597:11861 2:N:0:414
GTGACTACCGGGGTATCTAATCCTGTTTGCTCCCCACGCTTTCGCATCTCAGCGTCAGTATCTGTCCAGAAGGCCGCCTTCGCCACCGGTATTCCTCCACATCTCTACGCATTTCACCGCTACACGTGGAATTCTACCTTCCTCTACAATACTCCAGATAACCAGTTTTAAGTGCAATTCCCAGGTTGAGCCCGGGGCTTTCACACCTAACTTAATTATCCGCCTACATGCCCTTTACGCCCAGTCATTCCGATTAACGCTCGCACCCTCCGTATTACCGCGGCTGCTGGCACGGAGTT
+
CCCCCFGG8FFGGFGGFGGGGGGGGFGGGCDCGFGGGGGCFFFGECC@EFGCGGFGGGFGGAFGFAFCEDFGFGGGGGGEGGDGGGGGGEFGFGFGGGGGFGGF=FDGFGCEEGEEFGGGCCFFE7A<FGGGCFGFGGGGGGFGGCGGGGGGGGF8>FGFEE?FEFDCG:=98@FGFFFG??FGFFGGDDFFGGEGGGCCFFFF>AB;=3=C<AFFFFFFF=DF=7@895@;@EF;77;A@F01.7>C<EE;;?:6<)31<:>19;F?62?142:>D9920(49(-4:B(18469998(
@M04999:289:000000000-L3R54:1:1101:25749:11907 2:N:0:414
CGACTACTCGGGTATCTAATCCCATTTGCTCCCCTAGCTTTCGTCTCTCAGTGTCAGTGTCGGCCCAGCAGAGTGCTTTCGCCGTTGGTGTTCTTTCCGATCTCTACGCATTTCACCGCTCCACCGGAAATTCCCTCTGCCCCTACCGTACTCCAGCTTGGTAGTTTCCACCGCCTGTCCAGGGTTGAGCCCGGGGATTTGCCGGCGGCCTTAAAAACCCACCTCCAGACGCTTTACGCCCAATCATTCCGGATAACCCTTCCATCCCTTTTTTTACCCGGGCCGCTGCCCAGAATTTGGC
+
CCCCCGGGGGGGGGGGGGGGGGGGGGGGGGGGGGGGGGGGGGGGGFGGGGGGGGGGGGGGGGGGGGGGGGGGGGGGGGGGGGGGGEGGGGGGGGGGGGGGGGGFGGGGGGGGGGGGGGGGGGGGGGGGGGGGGGGGGGFGEGGGGGGGGGGGGGGGGGGGGGGGGGGGGGGGGGGG5CFFGGGGG,34,@D9*@E>*;D7::*2)55=(,33=FFF3).3)-(.,((.4,-(3::)6(4>9?:1()..<2(416?>3((42(()5:((.)).)-4087,(-(((((((((()(((.)).),
@M04999:289:000000000-L3R54:1:1101:16829:11918 2:N:0:414
GGACTACTGGGGTATCTAATCCTGTTCGCTACCCATGCTTTCGAGCCTCAGCGTCAGTAACAGACCAGAGAGCCGCCTTCGCCACTGGTGTTCTTCCATATATCTACGCATTTCACCACTACACATGGAGTTCCACTCTCCTCTTCTGCACTCAAGTCTCTCAGTTTCCGATGCTCTTCCTCAGTTAAGCTGAGGGCTTTCACATTCAGACTTAAAAGACCGCCTGCGCTCCCTTTACGCCCAATAAATCCGGACAACGCTTGCCACCTACGTATTACCGCGGCTGCTGGCACGTAGTT
+
CCCCCGGGGGGGGGGGGGGGGGGGGGGGGGGGGGGGGGGGGGGGGGGGGGGGGGGGGGGGGGGGGGGGFGGGGGGGGGGGGGGGGGGGGGGGGGGGGGGGGGGGGGGGGGGGGGGGGGGGGGGGGGGGGGGGGGGGGGGGGGGGGGGGGGGGGGGGGGGGGGGGGGGGGGDGGDGGFGFGGGG?FGGGGGGGGGGGGGGGFFFFFFFFEFFEFFFFECFFFFFADDB>FFFFFFFEFFDFFFF;8@<CEC5;BFFBFFFFFFFFFA??0(5<B?D7AFABB9>BBBFFB??:)8:((-6
@M04999:289:000000000-L3R54:1:1101:16516:11928 2:N:0:414
TCGGACTACAGGGGTATCTAATCCTGTTCGCTACCCATGCTTTCGAACCTCAGCGTCAGTTACAGACCAGAGAGCCGCCTTCGCCACTGGTGTTCTTCCATATATCTACGCATTCCACCGCTACACATGGAGTTCCACTCTCCTCTTCTGCACTCAAGAAAAACAGTTTCAGCTGCACTTCCCCGGTTAAGCCGAGGGCTTTCACAGCTGACTTGTTCTCCCGCCTGCGTTCGCTTTACGCCCAATAAATCCGGACAACGCTTGCCACCTACGTATTACCGCGGCTGCTGGCACGTAGTT
+
CCCCCGGGGGGGGGGGGGGGGGGGGGGGGGGGDGGGGGGGGGGGG<FGGGGGGGGGGGGGGGGGGGGGGGGGGGGGGGGGGGGGGGGGGGGGGGGGGGGGGGGGGGGGGGGGGGGGGGGGGGGGGGGGGGGGGGGGGGGGGGGGGGGGGGGGGGGGGGGGGGGGGGGGGGGGFCFGFGFGGGGGGGGGGGGGGGGGGCGGFAFFFFFFFFFFFFFFFFFFFFFFFFFFFFFFFFF@FFFFFBFFDFEEFFFFFFFFFFFB>F??FFA?BFFFFFFF><B<69;BB>B?BBFB?<BB8<?)
@M04999:289:000000000-L3R54:1:1101:19710:11930 2:N:0:414
CGTGACTACCCGGGTATCTAATCCTGTTCGCTCCCCACGCTTTCGTCCATCAGCGTCAATCGGTATTTAGTAACCTGCCTTCGCAATCGGGGTTCTGTGTAATATCTATGCATTTCACCGCTACACTACACATTCCAGCTACTTCAATACTATTCAAGATTAACAGTATCAACGGCAGTTCTACAGTTAAGCTGCAGGTTTTCACCGCTGACTTATCAACCCGCCTACGGACCCTTTAAACCCAATAAATCCGGATAACGCTCGCATCCTCCGTATTACCGCGGCTGCTGGCACGGAGGT
+
CCCCCGGGGGGGGGGGGGGGGGGGGGGGGGGGGGGGGGGGGGGGGGGGGGGGGGGGGGGGGGGGGGGGGGGGGGGGGGGGGGGGGGGGGGGGGGGGGGGGGGGDGGGGGGGGGGGGGGGGGGGGGGGGGGGGGGGGGGGGGGGGGGGGGGGFGGGGFGGGGGGGGGGGGGGGGDGDFGFGGGGGGGGGGGGGGGGGGGGGFFFFFFFFFFFFFFFFFFFFFFFFFFFFDFFFF?FFFFFFFF?DFFEFFFC@99(,/;@7018>BFF>7<<:>B?BBA>A(0(7069<FF?4,3(--,(-
@M04999:289:000000000-L3R54:1:1101:13258:11935 2:N:0:414
CGAGTGACTACCCGGGTATCTAATCCCATTTGCTCCCCTAGCTTTCGTCTCTCAGTGTCAGTGTCGGCCCAGCAGAGTGCTTTCGCCGTTGGTGTTCTTTCCGATCTCTACGCATTTCACCGCTCCACCGGAAATTCCCTCTGCCCCTACCGTACTCCAGCTTGGTAGTTTCCACCGCCTGTCCAGGGTTGAGCCCTGGGATTTGACGGCGGACTTAAAAAGCCACCTACAGACGCTTTACGCCCAATCATTCCGGATAACGCTTGCATCCTCTGTATTACCGCGGCTGCTGGCACAGAGT
+
CCCCCGGGGGGGGGGGGGGGGGGGGGGGGGGGGGGGGGGGGGGGGGGGGGGGGGGGGGGGGGGGGGGGGGGGGGGGGGGGGGGGGGGGGGGGGGGGGGGGGGGGGGGGGGGGGGGGGGGGGGGGGGGGGGGGGGGGGGGGGGGGGGGGGGGGGGGGGGGGGGGGGGGGGGGGGGGGEGEGGGGGGGGGGGGGGGGGGDGGFFFFFFFFFF>>9BAFFFFFFFFFFDFFFE;;FFF>?:?FFFFFFFFFF044<A>9:?<<<<FFFF?749?<BFFA>2<29A66(3;BB??0:<:<(8((.
@M04999:289:000000000-L3R54:1:1101:8648:11948 2:N:0:414
GACTACTGGGGTATCTAATCCTGTTCGCTACCCATGCTTTCGAGCCTCAGCGTCAGTAACAGACCAGAGAGCCGCCTTCGCCACTGGTGTTCTTCCATATATCTACGCATTTCACCGCTACACATGGAGTTCCACTCTCCTCTTCTGCACTCAAGTCTCTCAGTTTCCGATGCTCTTCCTCAGTTAAGCTGAGGGCTTTCACATTCAGACTTAAAAGACCGCCTGCGCTCCCTTTACGCCCAATAAATCCGGACAACGCTTGCCACCTACGTATTACCGCGGCTGCTGGCACGTAGTTAGC
+
<6BC<<C9@FF@FG9FGGG96E<ECECF,B:FF@@<DGCGG:DFEDCFGCFGGGGGEGGCGCF8FFFGGG@@FFFGG,AFE:FGGFFCFEFGFC?F5,CEFDG?;FGGG:8A5CFFC:>@:FGGG<A,9,AF,>EFGAF,==D9AD;,@DFGG8@D9=:EFG8,7?:D6EE6CEFCF7+2B?=:E8CEG,69@8EG+05:=FACF8B+;55>A=++3:A=DFA2=====>@BBEE4E9=B9@6;8@E7?1:6<@F((.22<2024?230:13<B4)<A69(4((-4:BB?7?16:::2)).
@M04999:289:000000000-L3R54:1:1101:10547:11959 2:N:0:414
CGGACTACTGGGGTATCTAATCCTGTTTGCTCCCCACGCTTTCGCATCTCAGCGTCAGTATCTGTCCAGAAGGCCGCCTTCGCCACCGGTATTCCTCCACATCTCTACGCATTTCACCGCTACACGTGGAATTCTACCTTCCTCTACAATACTCCAGATAACCAGTTTTAAGTGCAATTCCCAGGTTGAGCCCGGGGCTTTCACACCTAACTTAATTATCCGCCTACATGCCCTTTACGCCCAGTCATTCCGATTAACGCTCGCACCCTCCGTATTACCGCGGCTGCTGGCACGAAGTT
+
CCCCCDGGGGGGGGGGGGGGGGGGGGGGGFGGGGGGGGDGGGGGGGGGGGGGGGGGGGGGGGGGGGGGGGGGGGGGGGGGGGGGGGEGGGEGGGGGGGGGGCGGGGGGGGGGGGGGGCGGGGGGGGGGGGGGGGGGGGGGGGGGGGGGGFGGGGFGGGGGGGGGGGGDFGGFGGFGFGFGGGGGFGGGGFFFCGGGDGGGFFFFFFFFEFDFFFFFEFFFA=2@DFBB?CEE@@;EEFFFF>?0;@E?CEEFFFFFFC?B?BFFFFFF?FFFBFB:AFA?>0>9;61?D(31<:(-(,.
@M04999:289:000000000-L3R54:1:1101:20942:11992 2:N:0:414
TTTGACTACCGGGGTATCTAATCCTGTTTGCTCCCCACGCTTTCGCATCTCAGCGTCAGTATCTGTCCAGAAGGCCGCCTTCGCCACCGGTATTCCTCCACATCTCTACGCATTTCACCGCTACACGTGGAATTCTACCTTCCTCTACAATACTCCAGATAACCAGTTTTAAGTGCAATTCCCAGGTTGAGCCCGGGGCTTTCACACCTAACTTAATTATCCGCCTACATGCCCTTTACGCCCAGTCATTCCGATTAACGCTCGCACCCTCCGTCTTACCGCGGCTGCTGGCACGGAGTT
+
CCCCCGGGGGGGGGGGGGGGGGGGGGGGGGGGGGGGGGGGGGGGGGGGGGGGGGGGGGGGGGGGGGGGGGGGGGGGGGGGGGGGGGGGGGGGGGGGGGGGGGGGGGGGGGGGGGGGGGGGGGGGGGGGGGGGGGGGGGGGGGGGGGGGGGGGGGGGGGECGGGGGGGGGGGGGFCFFGFGGGGGGGGFGGGGGGGGGGDDFFFFFFFFFFEFFFFFFFFFAC@BFF;D;EFE3=;@EFFEFFBDFFF3?EC?@;:::AB(4<BBF9B314??F?(4(5>BFBF09;9<>37?:B?6>FF?
@M04999:289:000000000-L3R54:1:1101:16428:11995 2:N:0:414
GACTACACGGGTATCTAATCCTGTTTGCTCCCCACGCTTTCGCATCTCAGCGTCAGTATCTGTCCAGAAGGCCGCCTTCGCCACCGGTATTCCTCCACATCTCTACGCATTTCACCGCTACACGTGGAATTCTACCTTCCTCTACAATACTCTAGTTAACCAGTTTTAAGTGCAATTCCTAGGTTGAGCCCAGGGCTTTCACACCTAACTTAATTATCCGCCTACATGCCCTTTACGCCCAGTCATTCCGATTAACGCTCGCACCCTCCGTATTACCGCGGCTGCTGGCACGGAGTTAGCC
+
CCCCCGGGGGGGGGGGGGGGGGGGGGGGGGGGGGGGGGGGGGGGGGGGGGGGGGGGGGGGGGGGGGGGGGGGGGGGGGGGGGGGGGGGGGGGGGGGGGGGGGGGGGGGGGGGGGGGGGGGGGGGGGGGGGGGGGGGGGGGGGGGGGGGGGGGGGGGGGFGGGGGGGGGGGGGGGGGFGFGGGGGGGGGGGGGGGGGGGGGFFFFDFFFFFFFFFFFFFFFFFFFFFFCFEFFFFEF@FFFFF;EFFFFFFFDD;?>(:?FFF@FF?F??>B<BFBBFBFF>BBFFFF?BFFF>9>FFFFB:
@M04999:289:000000000-L3R54:1:1101:24165:12010 2:N:0:414
CGGGGACTACAAGGGTATCTAATCCTGTTCGCTACCCATGCTTTCGAACCTCAGCGTCAGTTACAGACCAGAGAGCCGCCTTCGCCACTGGTGTTCTTCCATATATCTACGCATTCCACCGCTACACATGGAGTTCCACTCTCCTCTTCTGCACTCAAGAAAAACAGTTTCAGCTGCACTTCCCCGGTTAAGCCGAGGGCTTTCACAGCTGACTTGTTCTCCCGCCTGCGTTCGCTTTACGCCCAATAAATCCGGACAACGCTTGCCACCTACGTATTACCGCGGCTGCTGGCACGTAGTT
+
CCCCCGGGGGGGGGGGGGGGGGGGGGGGGGGGGGGGGGGGGGGGGGGGGGGGGGGGGGGGGGGGGGGGGGGGGGGGGGGGGGGGGGGGGGGGGGGGFGGGGGGGGGGGGGGGGGGGGFGGGGGGGGGGGGGGGGGGGGGGGGGGGGGGGGGGGGGFGGGGGGGGGGGGGGGGGGGGFGFGGGGGGGEGGGGGGGCGGGGGFFFFFFFFFFEFFFFFFFFFFFFFFFFFFFFFFFFFFFFFF?BF@F;FF<AF>BBF>FFFFFFFB:BFF??FFFFFA0>BAFFFFBFBFF?::?2??(3:6
@M04999:289:000000000-L3R54:1:1101:25598:12018 2:N:0:414
GACTACCGGGGTATCTAATCCCATTCGCTCCCCTAGCTTTCGTCTCTCAGTGTCAGTGTCGGCCCAGCAGAGTGCTTTCGCCGTTGGTGTTCTTTCCGATCTCTACGCATTTCACCGCTCCACCGGAAATTCCCTCTGCCCCTACCGTACTCCAGCTTGGTAGTTTCCACCGCCTGTCCAGGGTTGAGCCCTGGGATTTGACGGCAGACTTAAAAAGCCACCTACAGACGCTTTACGCCCAATCATTCCGGATAACGCTTGCATCCTCTGTATTACCGCGGCTGCTGGCACAGAGTTAGCC
+
CCCCCGGGGGGGGGGGGGGGGGGGGGGGGGGGGGGGGGGGGGGGGGGGGGGGGGGGGGGGGGGGGGGGGGGGGGGGGGGGGGGGGGGGGGGGGGGGGGDGGGGGGGGGGGGGGGGGGGGGGGGGGGGGGGGGGGGGGGGGGGGGGGGGGGGGGGGGGGGGGGGGGGGGGGGGGGGGFGFGFFGGGGGFFGGGGGGCF*C>FA;BFFA)7@CEEFFFFFFFFFFFF8348@FF@?3C6?BFFF<?FAADFF1(1(<?0;BF?FFFAF<7A?F<AFABFBF1;>(4,,).-(.44.4:4-6A?
@M04999:289:000000000-L3R54:1:1101:6235:12038 2:N:0:414
GTTTGACTACTGGGGTATCTAATCCTGTTTGCTCCCCACGCTTTCGCATCTCAGCGTCAGTATCTGTCCAGAAGGCCGCCTTCGCCACCGGTATTCCTCCACATCTCTACGCATTTCACCGCTACACGTGGAATTCTACCTTCCTCTACAATACTCCAGATAACCAGTTTTAAGTGCAATTCCCAGGTTGAGCCCGGGGCTTTCACACCTAACTTAATTATCCGCCTACATGCCCTTTACGCCCAGTCATTCCGATTAACGCTCGCACCCTCCGTATTACCGCGGCTGCTGGCACGGAGTT
+
CCCCCGGGGGGGGGGGGGGGGGGGGGGGGGGGGGGGGGGGGGGGGGGGEGGGGGGGGGGGGGGGGGGGGGGGGGGGGGGGGGGGGGGGGGGGGGGGGGGGGGGGGGGGGGGGGGGGGGGGGGGGGGGGGGGGGGGGGGGGGGGGGGGGGGGGGGGGGGGFGGGGGGGGGGGGGGGGFGFGGGGGGGGGGGGGGGGGCGGGFFFFFFFFFFBEFFFA=AB787?@=F>DDFFF=B@E@EEFDFBF<;=@<E??E12<DDFF@>?1>19>B?BFFFFFF?B<4?>>B>(96>??B?DB(70:8
@M04999:289:000000000-L3R54:1:1101:5124:12071 2:N:0:414
GACTACCCGGGTATCTAATCCTGTTTGCTCCCCACGCTTTCGCATCTCAGCGTCGGTATCTGTCCAGAAGGCCGCCTTCGCCACCGGTATTCCTCCACATCTCTACGCATTTCACCGCTACACGTGGAATTCTACCTTCCTCTACAATACTCCAGATAACCAGTTTTAAGTGCAATTCCCAGGTTGAGCCCGGGGCTTTCACACCTAACTTAATTATCCGCCTACATGCCCTTTACGCCCAGTCATTCCGATTAACGCTCGCACCCTCCGTATTACCGCGTCTGCTGGCACGTAGTTAGCC
+
CCCCCGFGGGGGGGGGGFGGGGFGFGGGGGFGFFGGGGGGGGGGCFGGGAFGGGGGGGGGGGGG8FFGFGFFGGGGGGGGGGGGGGGGDGFGGGGGGGG@FGFGGGGDGGGGGFGCFGGGGGGGGGGGGGGGGGGGFFGGCGGGGGGGGFGGGGGFFGGGGGGGA9FGGFFGFFGGFGFGGGGGDFDEFGGGGGGGGGFGFFFAEFFFFEFF4AAACFFFF?1<@;EFE8@@16C46@938?43;EFEF;(3:BA)49<FF((49B04<>:?B79B9:>6(462<A7(0374(,(82)-))
@M04999:289:000000000-L3R54:1:1101:9967:12075 2:N:0:414
GGCAGACTACCGGGGTATCTAATCCCATTTGCCCCCCTAGCTTTCGTCTCTCAGTGTCAGTGTCGGCCCAGCAGAGTGCTTTCGCCGTTGGTGTTCTTTCCGATCCCTACGCATTTCACCGCTCCACCGGAAATTCCCTCTGCCCCTACCGTACTCCAGCTTGGTAGTTTCCACCGCCTGTCCAGGGTTGAGCCCTGGGATTTGACGGCGGACTTAAAAAGCCACCTACAGACACTTTACGCTCAATCATTCCGAATAACGCTTGCATCCTCAGTATTACCGCGGCTGCTGGCACATAGTT
+
@@CCC@FGFFDGC>GFGD9,,@,;CF@EGFAF,C,8@C,CEFEGGECF@FAFD6,<FFFGGGGG,@@FDGGGCG,,:9<?,9,8?:F@C7=4,4?A<,CB<:B:C+=9FGGGCFFGF?FE?B@F:,FECC7++@CE;E,DF88AGC81DFGFCEDFGCCG@;FCAFD<ACGGF:9E*<AF5*;,>D5:,*11=D5DGC101/288A))((19>30@3:;<D<7:<(4>:?)).(,)..)031(49)-<)-5963,(,-5320,(-:<))553).)--.<46((0(3,41:)42:,4)646)
@M04999:289:000000000-L3R54:1:1101:19236:12083 2:N:0:414
GGACTACTCGGGTATCTAATCCTGTTCGCTACCCATGCTTTCGAACCTCAGCGTCAGTTACAGACCAGAGAGCCGCCTTCGCCACTGGTGTTCTTCCATATATCTACGCATTCCACCGCTACACATGGAGTTCCACTCTCCTCTTCTGCACTCAAGAAAAACAGTTTCAGCTGCACTTCCCCGGTTAAGCCGAGGGCTTTCACAGCTGACTTGTTCTCCCGCCTGCGTTCGCTTTACGCCCAATAGATCCGGACAACGCTTGCCACCTACGTATTACCGCGGCTGCTGGCACGTAGTCAGC
+
CCCCCGGGGGGGGGGGGGGGGGGGGGGEFGGG@FGGGGGGGGGGGGGGGGGGGGGGGGGGGGG9FFGGGGGGGGGGGGGGGDGGGGGFGFFGGGGGGGGGF<@BEFFGGGGGGGCFGGGGGGGGGGGGECGEFGFGGFA?FGGGGGGDGC?EF8FGFFGFGDF@FFGFGGGGCFGGFGFDGGGGEG:7EEFE>EE5CCFGFFFFFFFFFFF>BFAFFFFDEFFFFB>@?D;9DFFF;@@B@@@@EC>EFF<9(-(3:99?04876?6?74??2:?AB406>0100(5:04171<(,4)642
@M04999:289:000000000-L3R54:1:1101:8357:12100 2:N:0:414
GACTACTAGGGTATCTAATCCTGTTTGCTACCCACGCTTTCGAGCATGAACGTCAGTGTTATCCCAGGAGGCTGCCTTCGCCATCGGTATTCCTCCACATCTCTACGCATTTCACTGCTACACGTGGAATTCTACCTCCCTCTGACACACTCTAGTTAGACAGTTTCAAATGCACGTCCCAAGTTGAGCTCGGGGATTTCACATCTGACTTATCTAACCGTCTGCGCTCGCTTTACGCCCAGTAATTCCGATTAACGCTCGCACCCTACGTATTACCGCGGCTGCTGGCACGGAGTTAGCC
+
C@CCCGFGGGGGGGGGGGGGGGGGGGGGGAE<FFGGGGGGGGGGGGGGGGGGGGGGFGGGGGGGGGGGGGGGGGGGFFGFEFGDFGGGGGGCFGGGGGGCFFGCFGGGGEGDGGGGGGGGGGGGGGGGGGGGGGGFFGGGGGGGGGGGGGGGGGGGGGGGGGGDFGCGG8EFFA?EFGFDFFFGFCGGGGGGGGGGDFGGCFFFFFFFFFFFFFFFFFFF?ADB*:2):>@FFDFFFD2D=FFFFEFEEF03;@?<11(;9>>FF<<BBFFFA7<A>1721>BF?B:B?FBF>97?::<<:
@M04999:289:000000000-L3R54:1:1101:29096:12115 2:N:0:414
CTACTAGGGTATCTAATCCTGTTTGCTCCCCACGCTTTCGCCTCTCAGCGTCAGTATCTGTCCAGAAGGCCGCCTTCGCCACCGGTATTCCTCCACATCTCTACGCATTTCACCGCTACACGTGGAATTCTACCTTCCTCTACAATACTCCAGATAACCAGTTTTAAGTGCAATTCCCAGGTTGAGCCCTGGGCTTTCACACCTAACTTAATTATCCGCCTACATGCCCTTTACGCCCATTCATTCCGCTTAACGCTCGCCCCCTCCGTATTACGCCGGCTGCTGGCACGGAGTTAGCCGG
+
-BCCCF,,C;,CFECAFFEDF@F@<FD@FFG8F@FGCFGCG,,BF<E6@FFGGGGAEEF<FGFGFFD<CEC@+C@FFF@FGGGGG+>FF<,<E??FG<8CA,@FDFF@CAFGG9FGEGGGGGFFEG9FFGEGGGGGGGGGFGGFGFGGGF8@8EFGDFGGE99=ED8DF:,=EEFFFC?+?F6@8D8EF,4@+4C?+CF;;ADFFFFFFEEF5><AE>FFD=<B6EF:425>EE@F>>>)**09*576(/(/)41;<6(((/6;>FFF,(43<<((4((331145.((.1932,1<)5)4(
@M04999:289:000000000-L3R54:1:1101:20352:12115 2:N:0:414
GGACTACCAGGGTATCTAATCCCATTTGCTCCCCTAGCTTTCGTCTCTCAGTGTCAGTGTCGGCCCAGCAGAGTGCTTTCGCCGTTGGTGTTCTTTCCGATCTCTACGCATTTCACCGCTCCACCGGAAATTCCCTCTGCCCCTACCGTACTCCAGCTTGGTAGTTTCCACCGCCTGTCCAGGGTTGAGCCCTGGGATTTGACGGCGGACTTAAAAAGCCACCTACAGACGCTTTACGCCCAATCATTCCGGATAACGCTTGCATCCTCTGCATTACCGCGGCTGCTGGCACAGAGTTAGC
+
CCCCCGGCGGGGGGGGGGGGGFGGGGGGGGGGGGGGGGGGGGGGGGGGGGGGGGGGGFFGFGGGGGGGGGGGGGGGGGGGGGGGGGGGGGGGGGGGGGGGGGGGGGGGGGGGGGGGGGGGGGGGGGGGGDGGGGGGGGGGGGGGGGGGGGGGGGFGGGGGGGGGGGGGGGGGGGGGFGFGGFGEDGGGGGGGGFGGGGGGFFFFFEFFB>>)9@=F@FFFFFDD;;E3CDFF@<FBA:BEB?B?F?AAA974:?FBFF0214(5>>?72<>?AAFFA24>FFFFFFFFFFB??:>:4<:26
@M04999:289:000000000-L3R54:1:1101:19938:12119 2:N:0:414
GACTACTAGGGTATCTAATCCTGTTTGCTACCCACGCTTTCGAGCATGAACGTCAGTGTTATCCCAGGAGGCTGCCTTCGCCATCGGTATTCCTCCACATCTCTACGCATTTCACTGCTACACGTGGAATTCTACCTCCCTCTGACACACTCTAGTTTGACAGTTTCAAATGCACGTCCCAAGTTGAGCTCGGGGATTTCACATCTGACTTATCTAACCGTCTGCGCTCGCTTTACGCCCAGTAATTCCGATTAACGCTCGCACCCTACGTATTACCGCGGCTGCTGGCACGGAGGTAGCC
+
CCCCCGGGGGGGGGGGGGGGGGGFGGGGGGGGGGGGGGGGGGGGGGGGGGGGGGGGGGGGGGGGGGGGGGGGGGGGGGGGGGGGGGGGGGGGGGGGGGGGGGGGGGGGGGGGGGGGGGGGGGGGGGGGGGGGGGGGGGGGGGGGGGGGGGCGGGGFGGGGGGGGFGGGGGGGGGGGFFEGGGGGGGGGGAFGGGGGGGGGFFFFFFFAEFFFE66BEFA>EFDFEFFFFFFDFFEFFFF5@B54?<?CFEF6?DFF@>;?FFFFFFFF??BFFFFAB<>(79>914)7?02((,1(4)8?7
@M04999:289:000000000-L3R54:1:1101:26247:12122 2:N:0:414
TTTTTGACTACCAGGGTATCTAATCCCATTTGCTCCCCTAGCTTTCGTCTCTCAGTGTCAGTGTCGGCCCAGCAGAGTGCTTTCGCCGTTGGTGTTCTTTCCGATCTCTACGCATTTCACCGCTCCACCGGAAATTCCCTCTGCCCCTACCGTACTCCAGCTTGGTAGTTTCCACCGCCTGTCCAGGGTTGAGCCCTGGGATTTGACGGCGGACTTAAAAAGCCACCTACAGACGCTTTACGCCCAATCATTCCGGATAGCGCTTGCATCCTCTGTATTACCTCGGCTGCTGGCACCGAGT
+
CCCCCGGGGGGGGGGGGGGGGGGGGGGGGGGGGGGGGGGGGGGGGGGGGGGGGGGGGFGGGGFGGGGGGGGGGGGGGGGGGGGGGGGGGGGGGGGGGGGGGGGGGGGGGGGGGGGGGGGGCGGGGGGGGGGGGGGGGGGGGGGGGFGGGGGGGGGGGGGGGGGGDFGGGGGGGGGGFGFGGGGGGGGGGGGGFFGGGGGFAAFFFCFFBFFFFBFFEFFFFFFD@FFFFFFFFFFB012*4:BBBF<F??A<BFFFFF0359>FFFFFB92?FAD94<>DAF)308BFF?>:?B?2(3194
@M04999:289:000000000-L3R54:1:1101:14663:12145 2:N:0:414
GTGGACTACTCGGGTATCTAATCCTGTTCGCTCCCCACGCTTTCGTCCATCAGCGTCAATCGGTATTTAGTAACCTGCCTTCGCAATCGGGGTTCTGTGTAATACCTATGCATTTCACCGCTACACTACACATTCCAGCTACTTCAATACTATTCAAGATTAACAGTATCAACGGCAGTTCTACAGTTAAGCTGCAGGTTTTCACCGCTGACTTATCAACCCGCCTACGGACCCTTTAAACCCAATAAATCCGGATAACGCTCGCATCCTCCGTATTACCGCGGCTGCTGGCACGGAGTT
+
CCCCCGGGGGGGGGGGGGGGGGGGGGGGGGGGGGGGGGGGGGGGGGGGGGGGGGGGGGGGGGGGGGGGGGGGGGGGGGGGGGGGGGGGGGGGGGGGGGGGGGGGGGGGGGGGGGGGGGGGGGGGGGGGGGGGGGGGGGGGGGGGGGGGGGGGGGGGGGGGGGGGGGGGGGGGGGDGFGFGGGGGGGGGGGGGGGGGGGFGFFFFFFFFFFFFEFFFFFFFFFFBFFFFFFFFFFFFFFFFFF?DFFFFFEEFFFFFFFFF@;B>BFFFFFFFFFFB><AA<;>>>69BF08:05:>>;:?
@M04999:289:000000000-L3R54:1:1101:22340:12162 2:N:0:414
TGACACTGGGGTATCTAATCCTGTTTGCTACCCACGCTTTCGAGCATGAACGTCAGTGTTATCCCAGGAGGCTGCCTTCGCCATCGGTATTCCTCCACATCTCTACGCATTTCACTGCTACACGTGGAATTCTACCTCCCTCTGACACACTCTAGTTTGACAGTTTCAAATGCACGTCCCAAGTTGAGCTCGGGGATTTCACATCTGACTTATCTAACCGTCTGCGCTCGCTTTACGCCCAGTAATTCCGATTAACGCTCGCACCCTACGTATTACCGCGGCTGCTGGCACGTAGTTAGCC
+
CCCCCGGGFGGGGGGGGGGGGGGGGGGGGGGGGGGGGGGGGGGGG:FGGGGGGGGGGGGGGGGFGGGGGGGGGGGGGGGGGGGGGGGGGGGGGGGGGGGCGFFGGGGGGGGGGGGGGGGGGGGGGGGGGGGGGGGGGGGGGGGGGGGGDGGGGGGGGFGGGGGGGGGGGGGGGGDGFGFGGGGGFFGGGGGGGGGDGCGFCCFFFFFFFFFF@FFAEFC5@A>2AABADFFFF=FFFF9DD@;CECFFFFDDD<;>;;@@BFFF98:?:?7?ABFF<?997>FFB?>((4<?BBB?22)))
@M04999:289:000000000-L3R54:1:1101:2795:12242 2:N:0:414
CATGGACTACCCGGGTATCTAATCCTGTTTGCTACCCACGCTTTCGAGCATGAACGTCAGTGTTATCCCAGGAGGCTGCCTTCGCCATCGGTATTCCTCCACATCTCTACGCATTTCACTGCTACACGTGGAATTCTACCTCCCTCTGACACACTCTAGTTAGACAGTTTCAAATGCACGTCCCAAGTTGAGCTCGGGGATTTCACATCTGACTTATCTAACCGTCTGCGCTCGCTTTACGCCCAGTAATTCCGATTAACTCTCGCACCCTACGTATTACCGCGGCTGCTGGCACAGAGTT
+
CCCCCGGGGGGGGGGGGGGGGGGGGGFFGGGGGGGGGFGGGGGGGGGGGGGGGGGGGGGGGGGGGGGGGGGGGGGGGGGGGGGGEGE@FGGG<FGGGGGGGGGFGFGGGGGGGGGGGGGGFFGGGGGGGGGCFGGGGFGFGGGGGGGGDFFFFCDCGGGEDDF9>@FFGGGGGFGGFGFCFFGGDFGGGGCFGGGGDGGGDFFFFFFFFFCFFFFFFFFFFFFFFFFFCBFFFFFDD=4A<73(4?@ECFEFFEFFFDEF37C@?FFBB?FF::1<A0AF)8B6(79120)06(.4<7:).
@M04999:289:000000000-L3R54:1:1101:18844:12245 2:N:0:414
GGACTACCGGGGTATCTAATCCTGTTTGCTCCCCACGCTTTCGCATCTCAGCGTCAGTATCTGTCCAGAAGGCCGCCTTCGCCACCGGTATTCCTCCACATCTCTACGCATTTCACCGCTACACGTGGAATTCTACCTTCCTCTACAATACTCCAGATAACCAGTTTTAAGTGCAATTCCCAGGTTGAGCCCGGGGCTTTCACACCTAACTTAATTATCCGCCTACATGCCCTTTACGCCCAGTCATTCCGATTAACGCTCGCACCCCCCGTATTACCGCGGCTGCTGGCACGGAGTTAGC
+
CCCCCGGGGGGGGGGGGGGGGGGGGGGGGGGGGGGGGGGGGGGGGGGGGGGGGGGGGGGGGGGGGGGGGGGGGGGGGGGGGGGGGGGGGGGGGGGGGGGGGGGGGGGGEGGGGGGGGGGGGGGGGGGGGGGGGGGGGGGGGGGGGGGGGGGGGGFGFGGGGGGGGGGGGGGGGGGGFFFCGGGCCGFGGGGGGGGGGGGGFFFFFDAFFFFFFFFFFFFCE>@@;D@ECEEFFFEEFFFDFFF@EFFEC?@DFFFF96916>>BFF:(490((87AF2:>4;349:3:???3?4((-4AF<
@M04999:289:000000000-L3R54:1:1101:9045:12254 2:N:0:414
CTGCCGACTACTCGGGTATCTAATCCTGTTTGCTCCCCACGCTTTCGCATCTCAGCGTCAGTATCTGTCCAGAAGGCCGCCTTCGCCACCGGTATTCCTCCACATCTCTACGCATTTCACCGCTACACGTGGAATTCTACCTTCCTCTACAATACTCCAGATAACCAGTTTTAAGTGCAATTCCCAGGTTGAGCCCGTGGCTTTCACACCTAACTTAATTATCCGCCTACATGCCCTTTACGCCCAGTCATTCCGATTAACGCTCGCACCCTCCGTATTACCGCGGCTGCTGGCACGGAGT
+
CCCCCGGGGGGGGGGDGGGGGGGGGGGGGGGGGGGGGDGGGGGGGGCGGGGFGGCGGGGGGGGGGGGGGGGGGGGGGGGGGEFGFGEGGGGGGGGGGGGGGGGGGGGGGGG:FGGEGGGGGGGGGGGGGGGGGGGGGGGGGGGGFGGGGFGGGGGGGGGGGGFFGCDGGGGGGGGGFCF7CCGAEFGCGGGFGGGGG>DDDFFFFFFFFFFFFFFFFFFEFCF4@D=((>=EFEFFFF;CF;?F@FFFFACCEE;D0<FEEFBFBBBFFB<<F:>::?092.8;,7,496?002(21160-
@M04999:289:000000000-L3R54:1:1101:16299:12255 2:N:0:414
GGACTACTAGGGTATCTAATCCTGTTCGCTACCCATGCTTTCGAACCTCAGCGTCAGTTACAGACCAGAGAGCCGCCTTCGCCACTGGTGTTCTTCCATATATCTACGCATTCCACCGCTACACATGGAGTTCCACTCTCCTCTTCTGCACTCAAGAAAAACAGTTTCAGCTGCACTTCTCCGGTTAAGCCGAGGGCTTTCACAGCTGACTTGTTCTCCCGCCTGCGTTCGCTTTACGCCCACTAAATCCGCACAACGCTTGCCACCCACGCATTACCGCGGCTGCTGGCACGTAGTTAGC
+
-8,66CEEC6<E<<FCFC9EAEE-CE@86FCCFGD,<,E,E688CFC,EEFDF6C:E<EC<FEE,F<@FFCFC6:FC74A4BCEGB8,:BFG<FEGDF,?FGGDGGDFGG>,,,9FE7FCCEFGG8,AEFEE?,CE9D,984AE,;=,3EE8F=,6EFG8=E?=69D,6,@,=D8?<+9+AFGG>E>,7,@;93*9C7?C81?F5>69*78*:C4A*+;:9>@2(5>52>5@(/2.),:59;((.567?(,(.,42?690,1((6?F(,39(-4(.-)(-(-1,((,.((8<:31(-).52
@M04999:289:000000000-L3R54:1:1101:22399:12255 2:N:0:414
ATTGCGACTACAGGGGTATCTAATCCCATTTGCTTCCCTAGCTTTCGTCTCTCAGTGTCAGTGTCGGCCCAGCAGAGTGCTTTCGCCGTTGGTGTTCTTTCCGATCTCTACGCATTTCACCGCTCCACCGGAAATTCCCTCTGCCCCTACCGTACTCCAGCTTGGTAGTTTCCACCGCCTGTCCAGGGTTGAGCCCTGGGATTTGACGGCGGACTTAAAAAGCCACCTACAGACGCTTTACGCCCAATCATTCCGGATAACGCTTGCATCCTCTGTATTACCGCGGCTGCTGGCACAGAGT
+
CCCCCGGGGGGGGGGGGGGGGGGGGGGGGGGGGG9FGGGGGGGGGGGGGGGGGGGGGGGGGGGGGGGGGGGGGGGGGGGGGGGGGGGGGGGGGGGGGGGGGGGGDEGGGGGGGGGGGGGGGGGGGGGGGGGGGGGGGGGGGGGGGDFGGGGGGGGGGGGGFFGGGGGGGGGGGFGGFGFGGGGGGGGGGGEFGGGGGGGGFFFFFFFFFFFF9DEFFFFEFFFFFFDFFFFFFB>B???FFFF>>?FFF?FAF9:9?32)3:>66<<?A),436?D><2:2<?>960012))26(331(5.
@M04999:289:000000000-L3R54:1:1101:19611:12269 2:N:0:414
GACTACCAGGGTATCTAATCCTGTTTGCTCCCCACGCTTTCGCATCTCAGCGTCAGTATCTGTCCAGAAGGCCGCCTTCGCCACCGGTATTCCTCCACATCTCTACGCATTTCACCGCTACACGTGGAATTCTACCTACCTCTACAATACTCCAGATAACCAGTTTTAAGTGCAATTCCCAGGTTGAGCCCGGGGCTTTCACACCTAACTTAATTATCCGCCTACATGCCCTTTACGCCCAGTCATTCCGATTAACGCTCGCACCCTCCGTATTACCGCGGCTGCTGGCACGGAGTTAGCC
+
CCCCCGGGGGGGGGGGGGGGGGGGGGGGGGGGGGGGGGGGGGGGGGGGGGGGGGGGGGGGGGGGGGGGGGGGGGGGGGGGGDGGGGGGDGGGGGGGGGGGGGGGGGGGGGGGGGGGGGGGGGGGGGGGGGGGGGGGGGGGGGGGGGGGGGGGGGGGGGGGGGGGGGGGGGGGGGGGFGFGFFGFFECGGGGGGGGD7FGGFFFFFFFFFFFFFFFFFFFFFFFFFFFFFFFFFFFFFFFFFFE@FFFFFF@<?DFFF9DFFFFFFFFFFFFF<26A<BF>7>99:7::14<1929BBFFF:
@M04999:289:000000000-L3R54:1:1101:18549:12280 2:N:0:414
TTGTGGACTACTAGGGTATCTAATCCTGTTTGCTCCCCACGCTTTCGCATCTCAGCGTCAGTATCTGTCCAGAAGGCCGCCTTCGCCACCGGTATTCCTCCACATCTCTACGCATTTCACCGCTACACGTGGAATTCTACCTTCCTCTACAATACTCCAGATAACCAGTTTTAAGTGCAATTCCCAGGTTGAGCCCGGGGCTTTCACACCTAACTTAATTATCCGCCTACATGCCCTTTACGCCCAGTCATTCCGATTAACGCTCGCACCCTCCGTATTACCGCGGCTGCTGGCACGGAGT
+
CCCCCGGGGGGGGGGGGGGGGGGGGGGGGGGGGGGGGGGGGGGGGGGGGGGGGGGGGGGGGGGFGGGGGGGGGGGGGGGGGGGGGGGGGGGGG>FGGGGGGGGGFGGGGGGGGGGGGGGGGGGGGGGGGGGGGGGGGGGGGGGGGGGGGGGGGFGGGGGGGGGGGFFGGGGFGGGGFGFGGGGGGGGGGGGGGGGGGGGGEFFFFFFFFFFBEFFFFFFFFFFFFFFFFFFFFFEFFFFFFFFBFFFFFFFFFFF@DFFC4;>FF9;>BFFFFFFBFF?>><B9>09>04:070<??(324
@M04999:289:000000000-L3R54:1:1101:10245:12294 2:N:0:414
TAGCCGACTACTGGGGTATCTAATCCTGTTTGCTCCCCACGCTTTCGCATCTCAGCGTCAGTATCTGTCCAGAAGGCCGCCTTCGCCACCGGTATTCCTCCACATCTCTACGCATTTCACCGCTACACGTGGAATTCTACCTTCCTCTACAATACTCCAGATAACCAGTTTTAAGTGCAATTCCCAGGTTGAGCCCGGGGCTTTCACACCTAACTTAATTATCCGCCTACATGCCCTTTACGCCCAGTCATTCCGATTAACGCTCGCACCCTCCGTATTACCGCGGCTGCTGGCACGGAGT
+
CCCCCGGEGGDFGFFGGGGGGGGGC<FGGGGGGGGGGG<FGCEGGGGGGCFGGFGGEGGDGGGFGFGGGGEFGGGGF=FDFEBFDG@FGGGGCCBFGGDGGGGFCFGGGGGGGGGGEGGFEGCFGGDFGGDGCGGDFFFGCGFFFGGGGGFGDDGGGFFDE?FFE6FFF9FGEGGGFGFFGGFF,@FG8CCFGGFGG5575@>FFFFFEFD@BAFFFFFE65<CD=D2;@FEEEFFFDEFF@;>,,,4=@E35<@FB:?A<B9?<B06>F??047<68?AFA6>(41996>?71443;92(
@M04999:289:000000000-L3R54:1:1101:16444:12353 2:N:0:414
TCGACTACACGGGTATCTAATCCTGTTTGCTCCCCACGCTTTCGCATCTCAGCGTCAGTATCTGTCCAGAAGGCCGCCTTCGCCACCGGTATTCCTCCACATCTCTACGCATTTCACCGCTACACGTGGAATTCTACCTTCCTCTACAATACTCCAGATAACCAGTTTTAAGTGCAATTCCCAGGTTGAGCCCGGGGCTTTCACACCTAACTTAATTATCCGCCTACATGCCCTTTACGCCCAGTCATTCCGATTAACGCTCGCACCCTCCGTATTACCGCGGCTGCTGGCACGGAGTT
+
CCCCCGGGGGGGGGGGGGGGGGGGGGGGGGGGGGGGGGGGGGGGG@FGGGGGGGGGGGGGGGGGGGGGGGGGGGGGGGGGGGGGGGGGGGGGGGGGGGGGGGGGGGGGGGGGGGGGGGGGGGGGGGGGGGGGGGGGGGGGGGGGGGGGGGGGGGGGGGGGGGGGGGGGGGGGGGGGFGFGGGGGGGGGGGGGGGGGGGGGFFFFFFFFFFFFFFFFFFFFFFFDFFFFFFFFFFFFFF@FBF@FFFFFFFFEFF8;AA:9?FFFFFFF?BFFFFBFBFFFFFFF>;::37?<F1>99?:
@M04999:289:000000000-L3R54:1:1101:27064:12411 2:N:0:414
TGCCGACTACCCGGGTATCTAATCCTGTTTGCTCCCCACGCTTTCGCATCTCAGCGTCAGTATCTGTCCAGAAGGCCGCCTTCGCCACCGGTATTCCTCCACATCTCTACGCATTTCACCGCTACACGTGGAATTCTACCTTCCTCTACAATACTCCAGATAACCAGTTTTAAGTGCAATTCCCAGGTTGAGCCCGGGGCTTTCACACCTAACTTAATTATCCGCCTACATGCCCTTTACGCCCAGTCATTCCGATTAACGCTCGCACCCTCCGTATTACCGCGGCTGCTGGCACGGAGTT
+
CCC<CCGGGGGGEGGGGG9@FFGDF<FEFGFG9FEFGCEGGCGGEFEGGGGGGF@FGEGGGGGG9<FGFFGGGGGGGCEEC:FFEECEFDGCCFEFGAFFGG@FFAEEFE@CFE@<FEEGGGEGGFGEGGGEFGGGGFGGGGEGGGGGFF=8FGGGGGFDDDFFGGGC9DEGEGG;CFFGGG89>FCAE>FDGGGGDCGGFAF>ABF4>B==BFFFCA6CCEEDD16@D;CE84@FFFFFFFFBF0@EEFCCC?043844<0(49BBFB((41281(:<A41499((3<?B7?:3349((,
@M04999:289:000000000-L3R54:1:1101:5182:12421 2:N:0:414
TTGGACTACTCGGGTATCTAATCCTGTTTGCTCCCCACGCTTTCGCATCTCAGCGTCAGTATCTGTCCAGAAGGCCGCCTTCGCCACCGGTATTCCTCCACATCTCTACGCATTTCACCGCTACACGTGGAATTCTACCTTCCTCTACAATACTCCAGATAACCAGTTTTAAGTGCAATTCCCAGGTGTAGCCCGGGGCTTTCACACCTAACTTAATTATCCGCCTACATGCCCTTTACGCCTAGTCATTCCGATTAACGCTCGCACCCTCCGTATTACCGCGGCCGCTGGCACGGAGTTT
+
<CCCCGEEFFFFGGGGGGGG<CF<<<FGGD<FGGGGGGGGGGGF@FE,@FGF@DFCEEGFFGGG9FGGGGGFEG?<@EFG@FFGEGGFG>=@FGGDAF<AFF?DFEGFCGGDGGGGGGF8FGCCFEGEGEGFGEEFFDF9,D,BFGGGGGGF8:F,DDAFFDGFC=9EFGFGGCGFDDFGCFDFGGG6,2,:AFGDDDDDFFAFFFFA:B@BE>F@CAFCF4/25@=:=4CB=:;@834=@F3(/7).9)9..02(/)7/6::BF6>>::?:B6(:7:<9(4(,((-(4;>0(5:-(,81)
@M04999:289:000000000-L3R54:1:1101:6080:12437 2:N:0:414
CGACTACTGGGGTATCTAATCCCGTTTGCTCCCCACGCTTTCGCATCTCAGCGTCAGTATCTGTCCAGAAGGCCGCCTTCGCCACCGGTATTCCTCCACATCTCTACGCATTTCACCGCTACACGTGGAATTCTACCTTCCTCTACAATACTCCAGATAACCAGTTTTAAGTGCAATTCCCAGGTTGAGCCCGGGGCTTTCACACCTAACTTAATTATCCGCCTACATGCCCTTTACGCCCAGTCATTCCGATTAACGCTCGCACCCTCCGTATTACCGCGGCTGCTGGCACGGAGTTAGC
+
CCCCCGGGGGGGGGGGGGGGGGGGGGGGGGGGGGGGGGGGGGGGGGGGGGGGGGGGGGGGGGGGGGGGGGGGGGGGGGGGGGGGGGGGGGGGGGGGGGGGGGGGGGFFGGGGGFGGGGGGGGGGGGFGGGGGDGGGGGGGGGGGGGGGGGGGDGGGFGGGGGGGGGGGGGGGFGGCEGFFCGGGGGGGGGGGGGGGDCFGFFFFFFFFFFFFFFFFFFFFFFF>5=BFFFEFFFFFC@DFFDFE@EFECC82;0;EEFFFFFFBFFFFFFB?11(.6>B09>69>???:((.4(79(84>4
@M04999:289:000000000-L3R54:1:1101:22018:12440 2:N:0:414
CTTGACTACTAGGGTATCTAATCCCATTTGCTCCCCTAGCTTTCGTCTCTCAGTGTCAGTGTCGGCCCAGCAGAGTGCTTTCGCCGTTGGTGTTCTTTCCGATCTCTACGCATTTCACCGCTCCACCGGAAATTCCCTCTGCCCCTACCGTACTCCAGCTTGGTAGTTTCCACCGCCTGTCCAGGGTTGAGCCCTGGGATTTGACGGCGGACTTAAAAAGCCACCTACAGACGCTTTACGCCCAATCATTCCGGATAACGCTTGCATCCTCTGTATTACCGCGGCTGCTGGCACAGAGTTT
+
CCCCCGGGFGGGGGGGGGGGGGGGGGGGGGGGGCFFGFGGGGGGGGGGGGGGGGGGGGGFGGGGGGGGGGFGFFFFGGGGGGGGCF@FGGFGGGGGGGGFFCFGCGFGGGGGCGGGGGGGGGGGGGGGGGGGGGG9EGGGGGCF?FFGFGGFGGGGGGGGGFGGGGGGGGGFFGGGFGFGGCFFGD@FGGFC;FGF>DF>FFF>FFAE==BF>FFFFFA@4;;@FFFE@;C0>6;@FFFFF9BB?<BFA<DFF>FBBFBB>?:26>ABBFFFFAAFBDFA:0719>;?:>26773?(55:)
@M04999:289:000000000-L3R54:1:1101:19594:12446 2:N:0:414
TTGTGACTACCGGGGTATCTAATCCTGTTTGCTACCCACGCTTTCGAGCATGAACGTCAGTGTTATCCCAGGAGGCTGCCTTCGCCATCGGTATTCCTCCACATCTCTACGCATTTCACTGCTACACGTGGAATTCTACCTCCCTCTGACACACTCTAGTTTGACAGTTTCAAATGCACGTCCCAAGTTGAGCTCGGGGATTTCACATCTGACTTATCTAACCGTCTGCGCTCGCTTTACGCCCAGTAATTCCGATTAACGCTCGCACCCTACGTATTACCGCGGCTGCTGGCACGTAGTT
+
CCCCCGGGGGGGGGGGGGGGGGGGGGGGGGGGGGGGGGGGGGGGGGGGGGGGGGGGGGGGGGGGGGGGGGGGGGGGGGDGGGGGGGGGGGGGGGGGGGGGGGGGGGGGGGGGGGGGGGGGGGGGGGGGGGGGFFFGGGGGGGGGGGGGGGGGGEFFGGGGGGGGGGGFGGGGGGGGFGFFGGGEGGGGGGGGGGGGGGGGFFFFFFFFFFFFFFCFFFFEAEFAADFFEFFFFFFF=DCA<D@FFFEFFFEFFF@FF(;ED97?F>>B>:B:BBFFFFB4<8>BF>>BBFF0:7<6?(336
@M04999:289:000000000-L3R54:1:1101:11845:12452 2:N:0:414
CCCGACTACCGGGGTATCTAATCCTGTTTGCTCCCCACGCTTTCGCATCCCAGCGTCAGTATCTGTCCAGAAGGCCGCCTTCGCCACCGGTATTCCTCCACATCTCTACGCATTTCACCGCTACACGTGGAATTCTACCTTCCTCTACATTACTCCAGATAACCAGTTTTAAGTGCATTTCCCAGGTTGAGCCCGGGGCTTTCCCACCTAATTTAATTATCCGCCTCCATGCCCTTTACGCCCATTCGTCCCGATTAACGCTCGCCCCCTCCTTTTTCCCGCGGGTGCTGGCGCGCAGTTT
+
C-AC86C@FFG@FEG7FDE@9FFC,CEEAF9FFGGGGGD:FECFGG7,6,;6,CF@CFGGFEA9CCFFEFGFGFFFGC>F,CDECFE,C:+++@B,E<,,AF?F,949AF7?CC<EFF:@7C7FG8?EFCC9>E,DFGFGFE,,@E8,@,@9,==,,,3AFFF868E9CCF,,797C+?=CG+2DFGC@,,@78:*;C7DFFF+*;AA=@)*14B8@A+5CC13,((,(.13;;ED89<3<30((.9)5(449(761)4:((,1(((31(,((-.42(-<(17((,-(.6(3((,(-(4..
@M04999:289:000000000-L3R54:1:1101:22575:12473 2:N:0:414
TACGACTACCCGGGTATCTAATCCTGTTCGCTCCCCACGCTTTCGTCCATCAGCGTCAATCGGTATTTAGTAACCTGCCTTCGCAATCGGGGTTCTGTGTAATATCTATGCATTTCACCGCTACACTACACATTCCAGCTACTTCAATACTATTCAAGATTAACAGTATCAACGGCAGTTCTACAGTTAAGCTGCAGGTTTTCACCGCTGACTTATCAACCCGCCTACGGACCCTTTAAACCCAATAAATCCGGATAACGCTCGCATCCTCCGTATTACCGCGGCTGCTGGCACGGAGTT
+
CCCCCGGGGGGGGGGGGGGGGGGGGGGGGGGGGGGGGGGGGGGGGGGGGGGGGGGGGGGGGGGGGGGGGGGGGGGGGGGGGGGGFGGGGGGGGGGGGGGGGGGGGGGGGGGGGGGGGGFGGGGGGGGGGGGGGGGGGGGGGGGGGGGGGGGGGGGGGGFFGGGGGGGGGFFGGDGGFGFGGFGGGGGGGGGGGGFGGGFGFFFFFFBFFFFFFFFFFFFFFA>BFFFFFFDFBFFFFFFFFDFFFFEFFFFFBBF@FFFFFFFFFFFF?FB?BF??B2>-,424;>F?BBFB?<621>??
@M04999:289:000000000-L3R54:1:1101:10866:12515 2:N:0:414
TGGGGACTACCGGGGTATCTAATCCTGTTTGCTCCCCACGCTTTCGCATCTCAGCGTCAGTATCTGTCCAGAAGGCCGCCTTCGCCACCGGTATTCCTCCATATCTCTACGCATTTCACCGCTACACGTGGAATTCTACCTTCCTCTACAATACTCCAGATAACCAGTTTTAAGTGCAATTCCCAGGTTGAGCCCGGGGCTTTCACACCTAACTTAATTATCCGCCTACATGCCCTTTACGCCCAGTCATTCCGATTAACGCTCGCACCCTCCGTATTACCGCGGCTGCTGGCACGGAGTT
+
CCCCCGGGGGGGGGGGGGGGGGGGGGGGGGGGGGGGGGGGGGGGGGGGGGGGGGGGGGGGGGGGGGGGGGGGGGGGGG7CGGGGGGGGGGGGGGGGGGGGGGGGGFGGGGGEGGGGGGGGGGGGGGGGGGGGGGFGGGGGGGGGGGGGGGGGGGGGGGGFGGGGFGGGGGGGGGGGFGFGGGFGGGGGGGGGGFGGDDGDAAFFBFFF@FFFFFFFFFFFFFFFFF?D@@EFFFFEFFEFFFBFFFEFFFEEFF6::?DFFFFFF>B>BFF?BF:FF>BB<:BFFFFFF:D0602160;?8
@M04999:289:000000000-L3R54:1:1101:22455:12529 2:N:0:414
AGAGACTACTAGGGTATCTAATCCCGTTCGCTCCCCATGCTTTCGCACTCCAGCGTCGGTAGGGACCCAGAGAGCTGCCTTCGCTTTTGGCGTTCCTTCGTAGATCTTAGGATTTCACCCCTACACACGAAATTCCACTCTCCTCTGTCTCACTCAAGTGAATTGGTTTCGAGAGCATTCCACCAGTTTTTGGCGACTTTCGCTTTCAACCCGATTCACCGCCTACGTGCCCTTTACGCCTAGTCATTCCGAAGAACACTTGCCCCCCCCGTCTTACCGCGGCTGCTGGCACGGAGTTAGC
+
CCCCCGGGGGGGGGGGGGGGGGGGGGGGGGGGGGGGGGGGGGGGGGGGGGGGGGGGGGGGGGGGGGGGGGGGGGGGGGGGGGGGGGGGGGGGGGGGGGGGGGGGFGGGGGGGDGGGGGGGGGGGGGFEDGGGGGGFGGGGGGGGGGGGGGGGGGGGGGGGGGGGGCEEGFGGGGGGFGFFGGGGFGGGGFGGCDDGGGDFFD5BFFFFEEFDFFFFFFFFFFF;@FF@FF;DFFEFEF?DDFFC7?EEEF8?<FBFFF?AADF?F?B;>>F1:<?>ABFF(,71684:7<2<2-,(41<).
@M04999:289:000000000-L3R54:1:1101:13709:12571 2:N:0:414
GAGTTGACTACACGGGTATCTAATCCCATTTGCTCCCCTAGCTTTCGTCTCTCAGTGTCAGTGTCGGCCCAGCAGAGTGCTTTCGCCGTTGGTGTTCTTTCCGATCTCTACGCATTTCACCGCTCCACCGGAAATTCCCTCTGCCCCTACCGTACTCCAGCTTGGTAGTTTCCACCGCCTGTCCAGGGTTGAGCCCTGGGATTTGACGGCGGACTTAAAAAGCCACCTACAGACGCTTTACGCCCAATCATTCCGGATAACGCTTGCATCCTCTGTATTACCGCGGCTGCTGGCACAGAGT
+
CCCCCFGGGGGGGGGGGGGGGGGGGGGGGGGGGGGGGGGGGGGGGGGGGGGGGGGGGFGGGGGGGGGGGGGGGGGGCFGGGGGGGGGGGGGGGGGGGGGGGGGGGEGGGGGGGGGGFGGGGGGGGGGGGGGGGGGGGGGGGGGGGGGGGGGGGGGGGGGGFFFG>FGGGGFGGFGGFGFGGGGGGGCGFGGGGGGGGGGFFFFFFFFF2>=B@AEAEFFFFFF@;@DFEFEE<;B>FFFFBFFFFFF0<DAAAAB>::BF?:BBB??D<A72<47-:4<><4:07(4122:?:((5.2:0.
@M04999:289:000000000-L3R54:1:1101:5986:12577 2:N:0:414
GGGACTACCCGGGTATCTAATCCCATTTGCTCCCCTAGCTTTCGTCTCTCAGTGTCAGTGTCGGCCCAGCAGAGTGCTTTCGCCGTTGGTGTTCTTTCCGATCTCTACGCATTTCACCGCTCCACCGGAAATTCCCTCCGCCCCTACCGTACTCCAGCTTGGTAGTTTCCACCGCCTGTCCAGGGTTGAGCCCTGGGATTTGACGGCGGACTTAAAAAGCCACCTACAGACGCTTTACGCCCAATCATTCCGGTTAACGCTTGCATCCTCTGTATCACCGCGGCTGCTGGCACTGAGTT
+
CCCCCGGFDFGGDCEGGGGGGGGFGGGGGGGGGDGGDFGGGFGGGGGGGGAFAFFFGFFFGFCBC@FEFFGGGDBFGFFGGGGGG@@FDGGGGGGGGGC7,@EFFFGGGGGEGG<EGGGEFEGGGGGECCCFGFCCAECCEGGCGGGGDGGGGGGGGGGDD>@7;CFGFFFFFEDEFFCGG7CCC:DGFEG6EFEC;479A6=8?65503>B36+2;FD@F@@DD>B3:<1130(89ABD;1(,((.:4<2:9(4,))21:(484<95<>2))546<A12;6(((,2>?0::B0(.4>A
@M04999:289:000000000-L3R54:1:1101:16481:12588 2:N:0:414
TGACTACCAGGGTATCTAATCCCATTTGCTCCCCTAGCTTTCGTCTCTCAGTGTCAGTGTCGGCCCAGCAGAGTGCTTTCGCCGTTGGTGTTCTTTCCGATCTCTACGCATTTCACCGCTCCACCGGAAATTCCCTCTGCCCCTACCGTACTCCAGCTTGGTAGTTTCCACCGCCTGTCCAGGGTTGAGCCCTGGGATTTGACGGCGGACCTAAAAAGCCACCTACAGACGCTTTACGCCCAATCATTCCGGATAACGCTTCCATCCTCTGTATTACCGCGGCTGCTGGCACAGAGTTAGC
+
CCB<CEFGGGGGGGGCEGGGGFGGGGD@FFGGGGFGGCGGFFGCCFDFGGGGGGGGGFFGGGGGGGGGGGG@CFFGGGGGGGDECFGGGGGGGGGGGFEE:F8F9FGDF:@FEEGGA:CEG7EEBFGGGEGGGC9B>EGGGG6EGGFGGGECFGGGGGFFGGGGGGA:EDFDGGGGFGCFGGFDE6>FDFF>?D>FCFG>FFFEFBEAFF;DFFFFFFFFF@FFEF;3CDF9DFFFFFFFFF?:B?AFFF?>04:A?F021,.6:ABBB9?A>BBAA2(-4166237?4???770>F)-).
@M04999:289:000000000-L3R54:1:1101:29474:12590 2:N:0:414
TGTTGACTACTGGGGTATCTAATCCCATTCGCTCCCCTAGCTTTCGTCTCTCAGTGTCAGTGTCGGCCCAGCAGAGTGCTTTCGCCGTTGGTGTTCTTTCCGATCTCTACGCATTTCACCGCTCCACCGGAAATTCCCTCTGCCCCTACCGTACTCCAGCTTGGTAGTTTCCACCGCCTGTCCAGGGTTGAGCCCTGGGATTTGACGACAGACTTAAAAAGCCACCTACAGACGCTTTACGCCCAATCATTCCGGATAACGCTTGCATCCTCTGTATTACCGCGGCTGCTGGCACAGAGTT
+
CCCCCGGGGGGGGGGGGGGGGGGGGGGGGGGGGGGGGGGGGGGGGGGGGGGGGGGGGGGGFGGGGGGGGGGGGGGGGGGGGGGGGGGGGGGGGGGGGGGGGGGGGGGGGGGGGGGGGGGFGGGGGGGGGGGGGGGGGGGGGGGGDGGDGFGDGGFGDFGGGGGGGGGGFGGFGGGGFGFGGGGGGGDFGGGGGGGGGGF4FFFBFAEFA=@BFFFFFFC=5>D=BD@FFEFF0:>DFFCFFFFFD@DFFFFFFFFBFFAFFFFBFFFAF?<74:69<ABF9:>;>BFF<?).3:<347>D<
@M04999:289:000000000-L3R54:1:1101:18540:12591 2:N:0:414
TTAGGACTACCCGGGTATCTAATCCTGTTCGCTCCCCACGCTTTCGTCCATCAGCGTCAATCGGTATTTAGTAACCTGCCTTCGCAATCGGGGTTCTGTGTAATATCTATGCATTTCACCGCTACACTACACATTCCAGCTACTTCAATACTATTCAAGATTAACAGTATCAACGGCAGTTCTACAGTTAAGCTGCAGGTTTTCACCGCTGTCTTATCAACCCGCCTACGGACCCTTTAAACCCAATAAATCCGGATAACGCTCGCATCCTCCGTATTACCGCGGCTACTGGCACGGAGTT
+
CCCCCGGGGGGGGGGGGGGGFGGGGGGGGGGGGGGGGGGGGGGGFGGGGGGGGGGGGGGGGGGGGGGGGGGGGGGGGGGGGGGGGGGDFEGGGGGGGGGGGGGGGGGFFGGGGGGGGGGGGGGGGGGDFGGGGGGGGGGGGGGGGGGGGGGGGGGGGGGGFGGGGFGGGFFGGGGGFGDGGGGGGGGGGGGGGGGGGGGGFFFFFFFFA=A=BFFF*+=AFFA>=@DFFFF=BF@@FECFEFFF;=@3;3.7@F@01<AFD>81(-61(42A0;??BFFAB?B9>B0(.8?31:BF>9(,4
@M04999:289:000000000-L3R54:1:1101:9951:12598 2:N:0:414
TGACTACTGGGGTATCTAATCCTGTTCGCTACCCATGCTTTCGAACCTCAGCGTCAGTTACAGACCAGAGAGCCGCCTTCGCCACTGGTGTTCTTCCATATATCTACGCATTCCACCGCTACACATGGAGTTCCACTCTCCTCTTCTGCACTCAAGAAAAACAGTTTCAGCTGCACTTCCCCGGTTAAGCCGAGGGCTTTCACAGCTGACTTGTTCTCCCGCCTGCGTTCGCTTTACGCCCAATAAATCCGGACAACGCTTGCCACCTACGTATTACCGCGGCTGCTGGCACGTAGTTAGC
+
CCCCCGGGGGGGGGGGGGGGGGGGGGGGGGGGGGGGGGGGGGGGGGGGGGGGGGGGGGGGGGGFGGDGDGGGGGGGGGGFGGGGGGGGFGGGGGGFGGGGGGGFFFGGGGGGGGGGGGGDGGGGGGGGDGGGGGGGGGGGGGGGGGGGGGGGG8DFFFGGGGGGGGGGGGGFFFGGFDDGGGGGGGGG7FGE6EEGGGGGFAFFFFFFFBBFBFAFEFABEF@?FBFFF@;@7@FFFFDD;;13;EFFFF@>?9>B:9BB116><2?04:?:>B?DADFB>(2030487:74?BB<(64:5
@M04999:289:000000000-L3R54:1:1101:20973:12607 2:N:0:414
CACGGACTACCGGGGTATCTAATCCTGTTTGCTCCCCACGCTTTCGCATCTCAGCGTCAGTATCTGTCCAGAAGGCCGCCTTCGCCACCGGTATTCCTCCACATCTCTACGCATTTCACCGCTACACGTGGACTTCTACCTTCCTCTACACTACTCTAGATAACCAGTTTTAAGTGCAATTCCCAGTTTGCGCCCGGGGCTTTCACACCTAACTTAATTATCCGCCTACATGCCCTTTACGCCCAGTCATTCCGATTAACGCTCGCACCCTCTGTATTACCCCCGCTGCTGGTCCGTACTT
+
CCCCCDGGFGC@C:FGGFFCFC<6EAFEEGGGGGGGGFD>EEDCCF7C@F<CFGGGBFECC@EFEGGGDGA9<@EGG7FCCFF@FDECEFG:B4CFFGDGFG8?E,CD9A=F=FEEAFGFGGGE:FC+A=C:4E@9EF8,,6DDFGCG8F,6@DDD,,@D,69,6667=@EGC7=,+++9:C8?G?<<DE7CEC5**;DDEFFFCF6AD3=EDF684@A7+74<0782564?643;;@<A0<@9;D3))62<)(14((--,26?01,-9(,((.-).5<A<(,(-,4(()).(),-(((,)
@M04999:289:000000000-L3R54:1:1101:13120:12619 2:N:0:414
GGACTACACGGGTATCTAATCCCATTTGCTCCCCTAGCTTTCGTCTCTCAGTGTCAGTGTCGGCCCAGCAGAGTGCTTTCGCCGTTGGTGTTCTTTCCGATCTCTACGCATTTCACCGCTCCACCGGAAATTCCCTCTGCCCCCACCTTACTCCAGCTTGGTAGTTTCCACCGCCTGTCCAGGGTTGAGCCCTGGGATTTGACGGCGGACTTAAAAAGCCACCTACCGACGCCTTACGCCCAACCATTCCGTATAACGCTTGCATCCTCCGTCTTACTCCGGCTGCTGGCCACGCGTTACC
+
--,6,C6,,67FFE<CFEFE9FF-,;EE,C,CDF8,,EFFECBG@,6CF,@FBFFAGGCEA,+@BFF8FFEG7@,BAE9E,4@:C44:F<9=5,?FFFC,,@8@AE;9@C,@@EE<E:++8844FF@+@C<=?9>EG84,4@++6@C,@,AD,A==ED8D8EAFFFEC=26A86+@??CGCD+@FFGC@9@C,4@9*7*;+++:4?55;60/4+1;<3A15;;((.((/,12(48),((77(4(,,,49A>33144:(,(4,,)-60))((((,4<>))5(-2921,),(,((((((-((-
@M04999:289:000000000-L3R54:1:1101:21841:12638 2:N:0:414
GACTACCCGGGTATCTAATCCTGTTCGCTCCCCACGCTTTCGTCCATCAGCGTCAATCGGTATTTAGTAACCTGCCTTCGCAATCGGGGTTCTGTGTAATATCTATGCATTTCACCGCTACACTACACATTCCAGCTACTTCAATACTATTCAAGATTAACAGTATCAACGGCAGTTCTACAGTTAAGCTGCAGGTTTTCACCGCTGACTTATCAACCCGCCTACGGACCCTTTAAACCCAATAAATCCGGATAACGCTCGCATCCTCCGTATTACCGCGGCTGCTGGCACGGAGTTAGCC
+
CCCCCGGGGGGGGGGGGGGGGGGGGGGGGGGGGGGGGGGGGGGGGGGGGGGGGGGGGGGGGGGGGGGGGGGGGGGGGGGGGGGGGGGGGGGGGGGGGGGGGGGGGGGGGGGGGGGGGGGGGGGGGGGGGGGGGGGGGGGGGGGGGGGGGGGGGGGGGGGGGGGGGGGGGGGDGGGFFGFGGGGGGGGGGGGGGGGDGGGGFFFFFFFFFBEFFFFFFAEAFFFFFFFFFFFF@EFECEFFFFFEAEFFFFF@F@AEFFFFFFBFBB7A?BF?FBFB2:9;>6BBFBDB?FFBB9>F7><A4
@M04999:289:000000000-L3R54:1:1101:8046:12638 2:N:0:414
GCGACGACTACACGGGTATCTAATCCCATTTGCTCCCCTAGCTTTCGTCTCTCAGTGTCAGTGTCGGCCCAGCAGAGTGCTTTCGCCGTTGGTGTTCTTTCCGATCTCTACGCATTTCACCGCTCCACCGGAAATTCCCTCTGCCCCTACCGTACTCCAGCTTGGTAGTTTCCACCGCCTGTCCAGGGTTGAGCCCTGGGATTTGACGGCGGACTTAAAAAGCCACCTACAGACGCTTTACGCCCAATCATTCCGGATAACGCTTGCATCCTCTGTATTACCGCGGCTGCTGTCACAGAGT
+
CCCCCGGGGGGGGGGGGGGGGGGGGGGGGGGGGGGGGGGGGGGGGGGGGGGGGGGGGGGGGGGGGGGGGGGGGGGGGGGGGGGGGGGGGGGGGGGGGGGGGFEGDFGGGGGGGGGGFGGGGGGGGGGGGGCGGGGGGGFGGGGF@FGGGGGGGGGGGGGGGGGGEGGGFFGGGGGGFGFDGCDFGGGGG>E?FGGGGGGGFFFFFFFF(>=>BF>AE6:CF?0@??FB?F??AFF906:FBFFFFF1:?FFAFFFFF:0<?0(-(8:BFA7><47<A>:5:4((196>BF?F23)-6>046
@M04999:289:000000000-L3R54:1:1101:6643:12674 2:N:0:414
TCAGACTACCCGGGTATCTAATCCTGTTTGCTCCCCACGCTTTCGCATCTCAGCGTCAGTATCTGTCCAGAAGGCCGCCTTCGCCACCGGTATTCCTCCACATCTCTACGCATTTCACCGCTACACGTGGAATTCTACCTTCCTCTACAATACTCCAGATAACCGGTTTTAAGTGCAATTCCCAGGTTGAGCCCGGGGCTTTCACACCTAACTTAATTATCCGCCTACATGCCCTTTACGCCCAGTCATTCCGATTAACGCTCGCACCCTCCGTATTACCGCGGCTGCTGGCACGGAGTTT
+
CCCCCGGGGGFFEGGGGGGGGGGGGGECGGGGGGGGGFGGGGGGGGGGGGGGGGGFGGGGGGGGGGGGGGGGGGGGGGGGGGGGGEFEEGGGGGGGGGGGGGGGFGGGGGDGGEFFGFGGGGGGGGGGGGGCAFGGGGGGGGGGGFGFGGDGFEGGGFGFGGGE6CEE>8E@GFGGFF7;CFGGGGFGFGGGGGGGGGGGF498F@A;B:BBFFFFF8:8BCDF;@F;EFCEF8@@@EEF@6@<DEFFFEEF>,88<><218<>BFFFBBBBB6:1:>A)--43(((-8:42()(2(-:0)
@M04999:289:000000000-L3R54:1:1101:11401:12676 2:N:0:414
AGACTCCCGGGGTATCTAATCCTGTTCGCTCCCCATGCTTTCGCACCCCAGCGTCGGTAGGGACCCAGAGAGCTGCCTTCGCTTTTGGCGTTCCTTCGTAGATTGATGGATTTCACCCCTACACACGAAATTCCACTCTCCTCTGTCTCACTCAAGTGAATTGGCTTCGAGAGCATTCCGCCAGTTTTTGGCGACTTTCACTTTCAACCCGATTCACCGCCTACGTGCCCTTTACGCCCAGTCATTCCGAAGAACACTTGCCCCCCCCGCCTACCCCGGGCGGGTGGCCCGGGTTACCCCG
+
CCCCCGG<FC@@F;EFFGFGGGGGGGFGG@E+D@<FEFEGGGEGGC@,@FCGGFECC@<:@@CFFGFE@FF==ABFGGGGGG7FD@F7FGGGGG,EE<FGFEC@F=ECFFEDDGFEF=FFGGGFFCCFFF8BAFGGE?DGGGFDGGFFGGAFGCGFFFC:=FFDDFFGGGFFGCFGA;FGDD9C,=<ED>5CGCEDDGCGFFFBFFFFB2@BF>FFEFE>F?D@;;@F78(:EEF039BB:()..)6>((((-28:?A><<(820216(,(--422,((((-,(((((((,(,-4())(((
@M04999:289:000000000-L3R54:1:1101:17937:12679 2:N:0:414
TATGACTACCGGGGTATCTAATCCTGTTTGCTCCCCACGCTTTCGCATCTCAGCGTCAGTATCTGTCCAGAAGGCCGCCTTCGCCACCGGTATTCCTCCACATCTCTACGCATTTCACCGCTACACGTGGAATTCTACCTTCCTCTACAATACTCTAGTTAACCAGTTTTAAGTGCAATTCCTAGGTTGAGCCCAGGGCTTTCACACCTAACTTAATTATCCGCCTACATGCCCTTTACGCCCAGTCATTCCGATTAACGCTCGCACCCTCCGTATTACCGCTGCTGCTGGCACGGAGTTT
+
CCCCCGGGGGGGGGGGGGGGGGGGGGGGGFGGGGGGGGDGGGGGGGGEGGGGGGGGGDGGGGGGGGGGGGGGGGGGGGGGGGGGGGGGGGGCFGGGGGGGGGGGGGGGGFGGGGGGGGGGGEGGGGGGGGGGGGGGGGGGGGFDDGGGGGGGGFGGFF,@FGGFGFGGDEGGGGGFFGFGGGGGGGGGG?GGFFGGGGC*9AFFFFFFFEE@EFFFFFFFFEABFF?@@EEF3@EFFEFFFFFFFFFEFFFFF;D02CCF>?FBF9;3?BB<>B:?:A>636(497)3:::????;69?B)
@M04999:289:000000000-L3R54:1:1101:6958:12690 2:N:0:414
TGACTACTCGGGTATCTAATCCTGTTTGCTCCCCACGCTTTCGCATCTCAGCGTCAGTATCTGTCCAGAAGGCCGCCTCCGCCACCGGTATTCCTCCACATCTCTACGCATTTCACCGCTACACGTGGAATTCTACCTTCCTCTACAATACTCCAGATAACCAGTTTTAAGTGCAATTCCCAGGTTGAGCCCGGGGCTTTCACACCTAACTTAATTATACGCCTACATGCCCTTTACGCCCAGTCATTCCGATTAACGCTCGCACCCTCCGTATTACCGCGGCTGCTGGCACGGAGTTAGC
+
CCCCCFFGGGGGEFGGGGFGGGGFGFG,@EGDDGGGGE@CFF@FFFGDFFCFGFEGGGGGFFGF@EFFDF8FDFGGGEGF@ECGGGEEFEGGFAEGDGGGGGGGGGCGGG7:E<AFFEGGCCGGG?AFC=C=EEEG9@EGFFGGGFGE8EGFGCDDG8DGGGF?,+@EE8FFGADFFFB9==2;,,,3@?CGC8C>5*9D>9BFFFFFEBEEFAFACA+9FDBBD@E6CF3@@1;;43@>>F1.;4?<C);111777098?>9;BFB0?:>30<444<?F02(41().2-44:(2(344))
@M04999:289:000000000-L3R54:1:1101:15047:12694 2:N:0:414
TTGACTACCAGGGTATCTAATCCTGTTTGCTCCCCACGCTTTCGCATCTCAGCGTCAGTATCTGTCTAGAAGGCCGCCTTCGCCACCGGTATTCCTCCACATCTCTACGCATTTCACCGCTACACGTGGAATTCTACCTTCCTCTACAATACTCCAGATAACCAGTTTTAAGTGCAATTCCCAGGTTGAGCCCGGGGCTTTCACACCTAACTTAATTATCCGCCTACATGCCCTTTACGCCCAGTCATTCCGATTAACGCTCGCACCCTCCGTATTACCGCGGCTGCTGGCACGGAGTT
+
CCCCCGGGGGGGGGGGGGGGGGGGGGGGGGGGGGGGGGGGGGGGGGGGGGGGGGGGGGGGGGGGGGGGGGGGGGGGGGGGGGGGGGGGGGGGGGGGGGGGGGGGGGGGGGGGGGGGGGGGGGGGGGGGGGGGGGGGGGGGGGGGGGGGCFGGGGGGGGGGGGGGGGGGGGGGGGGGFGFGFGFFEEGGGGGGGGGGGGGGFFFFFFFFFFFFFFFFFFFFFDFFFFFFFFFFFFFFFFFFF>D;EFAFCFFFFF<@FFF@F?9>>>F???66:6?>AFAF;69B9B?F?:?:36;63:0
@M04999:289:000000000-L3R54:1:1101:21699:12705 2:N:0:414
GACTACTAGGGTATCTAATCCTGTTCGCTCCCCACGCTTTCGTCCATCAGCGTCAATCGGTATTTAGTAACCTGCCTTCGCAATCGGGGTTCTGTGTAATATCTATGCATTTCACCGCTACACTACACATTCCAGCTACTTCAATACTATTCAAGATTAACAGTATCAACGGCAGTTCTACAGTTAAGCTGCAGGTTTTCACCGCTGACTTATCAACCCGCCTACGGACCCTTTAAACCCAATAAATCCGGATAACGCTCGCATCCTCCGTATTACCGCGGCTGCTGGCACTGAGTTAGCC
+
-ACCCGGGGGGGGG<F@FGGGGGFGF@:FGGCEFGGGGGGGGGGG,CEFDGGGGGCEFG@CFFGFCCFGFAFGGGGGAFG7@F:FDCCGGGGGGGAF?EEFGGCF,ECAEEEF?FGFGGEGGGFFGGEGGGF;=>8EEFGGGGCCGGFGGFFGGFGGGGGGGGDD9=:CDE>E>C@DDFCFFFFAFCFGCGGGGGCFFG?AFFEFFABDEE7E8FF:6?9>AF>FF@=>>@D=EFCFFFFD13487551;>0(89@DF@@99;?B:)4724??BAB4(7,(447:23,(.44:)5<A4-:4
@M04999:289:000000000-L3R54:1:1101:19115:12706 2:N:0:414
TTGGACTACCCGGGTATCTAATCCTGTTTGCTCCCCATGCTTTCGCACCTCAGCGTCAGTATTAGGCCAGAAGGCTGCCTTCGCCATCGGTATTCCTCCAGATCTCTACGCATTTCACCGCTACACCTGGAATTCTACCTTCCTCTCCTATACTCTAGCTAACCAGTATCGTATGCAATTCCCAAGTTGAGCTCGGGAATTTCACATCCGACTTAATTAGCCGCCTACGCGCGCTTTACGCCCAGTAATTCCGATTAACGCTTGCACCCTCTGTATTACCGCGGCTGCTGGCACAGAGTT
+
CCCCCGGGGGGGGGGGGGGGGGGGGGGGGGGGGGGGGGGGGGGGGGGGGGGGGGGGGGGGGGGGGGGGGGGGGGGGGGGGGGGGGGGGGGGGGGGGGGGGGGGGGGGGGGGGGGGGGGGGGGGGGGGGGGGGGGGGGGGGGGGGGGGGGGGGGGGGGGGGGGGGGGGGGGGGGGGGFGFGGGGGGGGGGGGGGGEGGGGGFFFFFFFFDFDFAFFFFFFFFFFFFFFF@BBFFFFFFFFFFFFFFFFCFFFF;DF:BF<:>FFFFFFFF:?BBFFF<BFABB09>9>BDBBBFD7(4:<A
@M04999:289:000000000-L3R54:1:1101:28129:12712 2:N:0:414
GACTACTGGGGTATCTAATCCCATTTTCTCCCCTAGCTTTTGTCTCTCAGTGTCAGTGTCGGCTCAGCAGAGTGCTTTCGCCGTTGGTGTTCTTTCCTGTCTCTACGCATTTTACCGCCCCACCGGAAATTTCCTCTGCCCCTACCGTACTCCAGCTTGGTAGTTTCCACCGCCTGTCCAGGGTTGAGCCCTGGGATTTGACCGCGGACTTCGAAAGCCACCTACAGACGCCTTACGCCCCGTCATTCCGGTTAAAGCCTGCATCCTCTGTATTTCCGCGGCTGCTTGCCCCGAGGTAACC
+
CCC<AEFFDFGFEE6@,;C,EF@<FG,6C6FFFFG<<@FD,;C,6CE@@E,C6,6C@EC,,+@,CF8,@F<FC@FF9F,@,BF+,,B66BF6@<EFF,5B9,,,,9?@:@CF,C?F7C++@7FF@>+@C?F,A@9E,,,@DED+AF6D=8=@EFGG?E=+@DDDD8EGGA@+=C6@DD?+??>,3+,<:@F61@7**9C+BA**3*/6(/.*(26)/);35,(/./;)2,32@@3==<9D((((42)).(-,(--.))((((,)-,.56).-):).)(,(433(,4))((,(,((,4))..
@M04999:289:000000000-L3R54:1:1101:13300:12755 2:N:0:414
GTGACTACCCGGGTATCTAATCCTGTTCGCTCCCCACGCTTTCGTCCATCAGCGTCAATCGGTATTTAGTAACCTGCCTTCGCAATCGGGGTTCTGTGTAATATCTATGCATTTCACCGCTACACTACACATTCCAGCTACTTCAATACTATTCAAGATTAACAGTATCAACGGCAGTTCTACAGTTAAGCTGCAGGTTTTCACCGCTGACTTATCAACCCGCCTACGGACCCTTTAAACCCAATAAATCCGGATAACGCTCGCATCCTCCGTATTACCGCGGCTGCTGGCACGGAGTT
+
CCCCCGGGGGGGGGGGGGGGGGGGGGGGGGGGGGGGGGGGGGGGGGGGGGGGGGGGGGGGGGGGGGGGGGGGGGGGGGFGGGGGGGGGGGGGGGGGGGGGGGGGGGGGGGGGGGGGGGGGGGGGGGGGGGGGGGGGGGGFGGGGGGGGGGGGGGGGGGGGGGGGGGGGGGGGGGGGFGFGGGGGFGGGGGGGGGGGGGGGFFFFFFFFFFFFFFFFFFFFEFFFFFFFF>>@=@DECE<FDFFDFFFFFFFBBF@FFFFFFFB0161>?FFFFFFFBA6(4696>>:?FF????FFF?B
@M04999:289:000000000-L3R54:1:1101:23860:12759 2:N:0:414
GACTACTGGGGTATCTAATCCTGTTTGCTCCCCACGCTTTCGCATCTCAGCGTCAGTATCTGTCCAGAAGGCCGCCTTCGCCACCGGTATTCCTCCACATCTCTACGCATTTCACCGCTACACGTGGAATTCTACCTTCCTCTACAATACTCCAGATAACCAGTTTTAAGTGCAATTCCCAGGTTGAGCCCGGGGCTTTCACACCTAACTTAATTATCCGCCTACATGCCCTTTACGCCCAGTCATTCCGATTAACGCTCGCACCCTCCGTATTACCGCGGCTGCTGGCACGGAGTTAGCC
+
CCCCCGGGGGGGGGGGGGGGGGGGGGGGGGGGGGGGGGGGGGGGGGGGGGGGGGGGGGGGGGGGGGGGGGGGGGGGGGGFGGGGGGGGGGGGGGGGGGGGGGGGGGGGGGGGGGGGGGGGGGGGGGGGGGGGGGGGGGGGGGGGGGGGGGGGGGGGGGGGGGGGGGGGGGGGGGFGFGBGGGGGGFGGGGGGGGGGGGFGFFFFDFFFFFFF;CFFCFF@FDFFFFFFFEFFFF<EFFFFDFEFFFFFF;?F?@FFFFFFFBFFFB:?FF1?FFFFF?B6;6(1::0(:,58>99?044>8
@M04999:289:000000000-L3R54:1:1101:21211:12787 2:N:0:414
ATGAGACTACCAGGGTATCTAATCCTGTTCGCTCCCCACGCTTTCGTCCATCAGCGTCAATCGGTATTTAGTAACCTGCCTTCGCAATCGGGGTTCTGTGTAATATCTATGCATTTCACCGCTACACTACACATTCCAGCTACTTCAATACTATTCAAGATTAACAGTATCAACGGCAGTTCTACAGTTAAGCTGCAGGTTTTCACCGCTGACTTATCAACCCGCCTACGGACCCTTTAAACCCAATCATTCCGGATAACGCTCGCATCCTCCGTATTACCGCGGCTGCTGGCACGGAGTT
+
CCCCCGGGGGFGGGCGGGGGGGGGGGGGGFGGGGGGGCGGGGGGGGGGEEGGGGGGGGGGGGGEGFGGGGGFGGGGGGGGGGGGGGGEFGGGGGGGGFBFFEGAAEGGGGGGGGGGGGGGGGGGGGGGGFGFCGGGEGAFGGGGFGGGAFGGF8FEGGGECCE8FGGGGGGGGGG6@DDGGGGFGF8=DEGFGD2CCGG??AFFFF5*8>=ACFFF5=BEABA2=AFFF2@9>BFFDE:F4@;?F7;(6)9<C@1(/8)3:>FF>;6(7(3<?9<BB0<AF?(49>0>:4>00(484(6:4
@M04999:289:000000000-L3R54:1:1101:21756:12792 2:N:0:414
ATGGACTACACGGGTATCTAATCCTGTTTGCTCCCCACGCTTTCGCATCTCAGCGTCAGTATCTGTCCAGAAGGCCGCCTTCGCCACCGGTATTCCTCCACATCTCTACGCATTTCACCGCTACACGTGGAATTCTACCTTCCTCTACAATACTCCAGATAACCAGTTTTAAGTGCAATTCCCAGGTTGAGCCCGGGGCTTTCACACCTAACTTAATTATCCGCCTACATGCCCTTTACGCCCAGTCATTCCGATTAACGCTCGCACCCTCCGTATTACCCCGGCTGCTGGCACGGAGTTT
+
CCCCCGGGGGGGGGGEGFGGDFGGGGGGGGGGGGGGGGGDEGDFGGDCFGGGGGGGGGGAFFFGGGFGGGGGGGGGGGGGEGGGGGGFGGGGGGGGGGGGGGGGFFFFGGGEDGGGGGGGGGGGGGG<FGGGG8EGGGGGGGFFGGGGGGGGGGGGGGGGGGGGGGFGGGGGGGFGFGFGGGGGFGGGGFGGDGGDGGGGF4AFF>FFBFFDEFFFFAFFFFDD?>=DFF3=E8@FFFE5;>0;;33>?)?661;@@E<0((8>BBB><??198<??DBF((4303,,4:0((,:69--4)
@M04999:289:000000000-L3R54:1:1101:2560:12792 2:N:0:414
AGTGTGACTACTGGGGTATCTAATCCCATTCGCTCCCCTAGCTTTCGTCTCTCAGTGTCAGTGTCGGCCCAGCAGAGTGCTTTCGCCGTTGGTGTTCTTTCCGATCTCTACGCATTTCACCGCTCCACCGGAAATTCCCTCTGCCCCTACCGTACTCCAGCTTGGTAGTTTCCACCGCCTGTCCAGGGTTGAGCCCTGGGATTTGACGGCAGACTTAAAACGCCACCTACAGACGCTTTACGCCCAATCATTCAGGATAACGCTTGCATCCTCTGTATTACCGGGGCTGCTGGCACTGAGT
+
CCCCCGGGFFFFGGFCFGGGGGDGGA<<@FFGGBFGGGGFGCF<CFGGGGGEEEEFF@@FFEFGGEDGGGGGGGG<AABCE<<FF>FFFF:==FECFD9AAE?CFGCBAFECF7FCFFGFFGG@CEFF?FGDDGEDE,@DFEF?ADDDGFFG=FGGCFGFGCCEEG99A:,2=EFGDC>9DCF7;E?EG78CC?@F5>7*;69AACFFBF@(6A68*=@=4@B9>D;;EFF@)/((,//A</;36:8:1:9)))))5)6<)2(2((,.:A0)-67<).))-44(-4(--(.57(43((.).
@M04999:289:000000000-L3R54:1:1101:24012:12804 2:N:0:414
GAGACTACTGGGGTATCTAATCCTGTTCGCTCCCCACGCTTTCGTCCATCAGCGTCAATCGGTATTTAGTAACCTGCCTTCGCAATCGGGGTTCTGTGTAATATCTATGCATTTCACCGCTACACTACACATTCCAGCTACTTCAATACTATTCAAGATTAACAGTATCAACGGCAGTTCTACAGTTAAGCTGCAGGTTTTCACCGCTGACTTATCAACCCGCCTACGGACCCTTTAAACCCAATAAATCCGGATAACGCTCGCATCCTCCGTATTACCGCGGCTGCTGGCACGGAGTT
+
CCCCCGGGGGGGGGGGGGGGGGGGGGGGGGGGGGGGGGGGGGGGGGGGGGGGGGGGGGGGGGGGGGGGGGGGGGGGGGGGGGGGGGGGGGGGGGGGGGGGGGGGGGGGGGGGGGGGGGGGGGGGGGGGGGGGGGGGGGGGGGGGGGGGGGFGGGGGGGGGGGGGGGGGGGGGGGGGFGFGGGGGGGGGGGGGFGGGGFGFFFFFFFFFFFFFFFFFFFFFFFFFFFB@>FFFFDBFFEFFFDFFD;AFFFFBF07?FFFBF<F>FFFFFFFBF:07<9<6994;B>:0:>:3)31((-4
@M04999:289:000000000-L3R54:1:1101:26360:12832 2:N:0:414
CTTTGACTACTGGGGTATCTAATCCTGTTCGCTCCCCACGCTTTCGTCCATCAGCGTCAATCGGTATTTAGTAACCTGCCTTCGCAATCGGGGTTCTGTGTAATATCTATGCATTTCACCGCTACACTACACATTCCAGCTACTTCAATACTATTCAAGATTAACAGTATCAACGGCAGTTCTACAGTTAAGCTGCAGGTTTTCACCGCTGACTTATCAACCCGCCTACGGACCCTTTAAACCCAATACATCCGGATAACGCTAGCATCCTCCGTATTACCGCGGCTGCTGGCACGGAGTT
+
CCCCCGGGGGGDGGGGGGGGGGGGGGGGGFGGGGGGGGGGGGGGGEGEGGGGGGGGGGGGGGGGGDFC9EFC<FFFGGGGGGGGGEE>,BFGGGGGGFEFFEGGGCGGGGGGGGGGGFGGGGGGGGGGFDGGGGFDGGFGGGGGGGGDDGGGFFGGFGG8F,DDDFGGACFDCFGGEGFGGGGGG8EGGGGGFACFFGGGFA?FFFFABFFFFFFFFFFFAB@AB=@FF2@9@@FFDE);9@;;;;3@)76CD66;17AEF0((,.2::>?F:6:?F?AFFFBBB61;B03>147:39144
@M04999:289:000000000-L3R54:1:1101:20863:12856 2:N:0:414
CAGACTACTAGGGTATCTAATCCCATTTGCTCTCCTAGCTCTCGTCTCTCAGTGTCAGTGTCGGCCCAGCAGAGTGCTTTCGCCGTCGGTGTTCTTTCCGATCTCTACGCATCTCACCGCTCCACCGGAAATTCCCTCTGCCTCTACCGTACTCCAGCTTGGTAGTTTCAACCGCCTGTCCAGGGTTGAGCCCTGGGATTTGACGGCGTACTTAAAAAGCCACCTACAGACGCTCTATGCCCCATCATTACGCACAACGCTTGCATCCTCCGTCTTACCGCGGCTGCTGGTACAGAGTTAC
+
BC,6@,CEF,<;6E8FFFF9F9F<<@CCFF<F,66C9C8F,CF7,C<@C@9<,C6,@A6CC,,+@,C6CFCF8@66C?,,:@7,@C+668CC=AF5FG9,87CFGGGF:FF7+C9FFFCC+48E:4++>++ACFF9,@=,=,,68=DACEGD=EFD?FDF?6,3@?,6,,37@8>@*=<++?;,3,,3,4@,;E>*9C**;+4B***)(0/5*+++0/):)(668(6/)719>0(/7))+.((/((,6))68((((,-4;0:,35:4,44(,,.,42)41079;(,-48..-))).245))
@M04999:289:000000000-L3R54:1:1101:15451:12862 2:N:0:414
GGTGCTACCCGGGGTACTAATCCCGTTTGCTTCCCACGCCTTCGGTTTTCCAGGTCCGTATCTGTCCAGAAAGCCGCCTTCGCCACTGGGAGTCCTCCCCATCCCCACGCAATTTAACGCTGCACGTGGAATTCTACCCTCCTCTACTATAACCTAATTAACCAGTTTTAAATGCACTTCCTAGGGTTAGGCCCGGGCTTTCACACGTATCCTAGATATCCGCCTACATGCCCTTTATCCCCATTCATTCCCATTCACGCTCGCACCCCTCTGATTACCGCGGCTGCTGGCTAGCGGTTTT
+
-8,,6@,,6,+66+6,,=CC,,6-B,;,@,;6CEF,,+7966C,,,,,,<,,,6;E,+6,6C9E,CF,::66C,BC@EGG<,@F,,4B<,,4BEEGF8,B,,A,A+A+++48@F,A,9CC@+@,,4,A7=F,,,,,C,,3+@=?,,,,,,3,36,,,,,,,,,,,6@=:,,,3C7,3A*3::CF65@,41,,@**;4*3/@8++1;*3-*0*9B+**=49+((0/5(.96.5,((/)))+.6(/)75)).7)/)//1761((((4,((,(-().6))-)((-((,-34)(,()(((-49(,
@M04999:289:000000000-L3R54:1:1101:22913:12862 2:N:0:414
GACTACAGGGGTATCTAATCCTGTTCGCTCCCCACGCTTTCGTCCATCAGCGTCAATCGGTATTTAGTAACCTGCCTTCGCAATCGGGGTTCTGTGTAATATCTATGCATTTCACCGCTACACTACACATTCCAGCTACTTCAATACTATTCAAGATTAACAGTATCAACGGCAGTTCTACAGTTAAGCTGCAGGTTTTCACCGCTGACTTATCAACCCGCCTACGGACCCTTTAAACCCAATAAATCCGGATAACGCTCGCATCCTCCGTATTACCGCGGCTGCTGGCACGGAGTTAGCC
+
CCCCCGGGGEGGGGGGGGGGGGGGGGGGGGGGGGGGGGGGGGGGGDGGGGGGGGGGGGGGGGGGGGGGGGGGGGGGGGGGGGCGFFGGGGGGGGGGGGGGGGGGGGGGGGGGGGGGDGGGGGGGGGGGGGGGGGGGGGGGGGGGGGGGGGGGGFGDGGGGGGGGGGGGGGGGGGGGFGFGGGGGGDGDGFGGGGGGGFGFFFFBEEFFFFFF<FFFFFFBFFFFDD=@9@@D=EFFFEFFF?@@EFEEF>;1;@EF?@D?;>BFFFFF<>?BF?FF<B>9>FFF???217<?0>FF?FFF8
@M04999:289:000000000-L3R54:1:1101:21227:12876 2:N:0:414
GGACTACTCGGGTATCTAATCCTGTTTGCTCCCCACGCTTTCGCATCTCAGCGTCAGTATCTGTCCAGAAGGCCGCCTTCGCCACCGGTATTCCTCCACATCTCTACGCATTTCACCGCTACACGTGGAATTCTACCTTCCTCTACAATACTCCAGATAACCAGTTTTAAGTGCAATTCCCAGGTTGAGCCCGGGGCTTTCACACCTAACTTAATTATCCGCCTACATGCCCTTTACGCCCAGTCATTCCGATTAACGCTCGCACCCTCCGTATTACCGCGGCTGCTGGCATGGAGTTAGC
+
CCCCCGGGGGGGGGGGGGGGGGGGGGGGGGGGGGGGGGGGGGGGGGGGGGGGGGGGGGGGGGGGGGGGGGGGGGGGGGGGGGGGGGGGGGGGGGGGGGGGGGGGGGGGGGGGGGGGGGGGGGGGGGGGGGGGGGGGGGGGGGGGGGGCGGGGGGGCGGGGGGGGGDGGGGFGFGGGFGFGGGGGGGGFFGGGGEGDCCGFFFFFFFFFFFFFFFFFCFFCDFFFFFE?CE=DEFFF3;<BF;D;@AEEEEEFFF;?F;;<:69>F>BFF?BF:?>FFFFF>BFB(4:B0::3:8?0:19A5
@M04999:289:000000000-L3R54:1:1101:17796:12901 2:N:0:414
ATTCGACTACTCGGGTATCTAATCCTGTTTGCTCCCCACGCTTTCGCATCTCAGCGTCAGTATCTGTCCAGAAGGCCGCCTTCGCCACCGGTATTCCTCCACATCTCTACGCATTTCACCGCTACACGTGGAATTCTACCTTCCTCTACAATACTCCAGATAACCAGTTTTAAGTGCAATTCCCAGGTTGAGCCCGGGGCTTTCACACCTAACTTAATTATCCGCCTACATGCCCTTTACGCCCAGTCATTCCGATTAACGCTCGCACCCTCCGTATTACCGCGGCTGCTGGCACGGAGTT
+
CCCCCGGGGGFGGGGGGGGGGGGGGGGGGGGGGGGGGGGGGGGGGGGGGGGGGGFGGGGGGGGGGGGCGGGGGGGGGGGGGGGGGGGGFGGGGGGGGGGGGGGGGGGGGGGGGGGGGGGGGGGGGGGGGGGGGGGGGGGGGGGGGGGGGGGGGGGGGEGGGGGGGGGGFGGGGGGGFGF7DGFFFFGGGGGGGGGGGGGGFFFFFCFFFFFFFFFFEFFECEE?FFFFFFFFFF;;@E<FF?F>D@FFEFFCC;020,79<B:<>F;>1:<?04:?B7AFA0(-20((,)24:03((((-4
@M04999:289:000000000-L3R54:1:1101:22151:12930 2:N:0:414
GGTTGACTACTGGGGTATCTAATCCCATTTGCTCCCCTAGCTTTCGTCTCTCAGTGTCAGTGTCGGCCCAGCAGAGTGCTTTCGCCGTTGGTGTTCTTTCCGATCTCTACGCATTTCACCGCTCCACCGGAAATTCCCTCTGCCCCTACCGTACTCCAGCTTGGTAGTTTCCACCGCCTGTCCAGGGTTGAGCCCTGGGATTTGACGGCGGACTTAAAAAGCCACCTACAGACGCTTTACGCCCAATCATTCCGGATAACGCTTGCATCCTCTGTATTACCGCGGCTGCTGGCCCAGCGTT
+
CCCCCGGGGGGGGGGGGGGGGFFGFGGGGGGGGGGGGGGGGGGGGDGGGGGGGGGGGGGGGGGFGGGGGEFFGGGGGGGGGGGGGGGGGGGEGGGGGGGGGGGGEGGGGGGGGGGFGGGAC8FGGGGGGGGGDGFGGGGGGGGC?EFGGGGGGGGGFFGGF88EGGGGGGGDFGGGEGFGGGFGGGGGGGGGGGGG>CF5F>AFF>/9@@B@@B=AC6A<BD@;F@D@EEFF@FBFFFBFF?>0?<BFBFA>A:90::>??6?00<?A2?F2).)).-4<)2(369(3?7>((((((.,46
@M04999:289:000000000-L3R54:1:1101:8831:12957 2:N:0:414
GGACTACAAGGGTATCTAATCCTGTTTGCTCCCCACGCTTTCGCATCTCAGCGTCAGTATCTGTCCAGAAGGCCGCCTTCGCCACCGGTATTCCTCCACATCTCTACGCATTTCACCGCTACACGTGGAATTCTACCTTCCTCTACAATACTCCAGGTAACCAGTTTTAAGTGCAATTCCCAGGTTGAGCCCGGGGCTTTCACACCTAACTTAATTATCCGCCTACATGCCCTTTACGCCCAGTCATTCCGATTAACGCTCGCACCCTCCGTATTACCGCGGCTGCTGGCACGGAGTTAGC
+
CCCCCGGGGGGGGGGGGGGGGGGGGGGGGGGGGGGGGGGGGGGGGGGGGGGGGGGGGGGGGGGGGGGGGGGGGGGGGGGGGGGGGGGGGGGGGGGGGGGGGGGGGGGGGGGGGGGGGGGGGGGGGGGGGGGGGGGGGGGGGGGGGGGGGGGGGGGCEGGGGGGGFFF=EGGGGGGGFGFGGGGGGDFGGFGGGEGGGGFGFFFFFFFFFFFFFFFFFFFFFFDFFBEFFFFFFFFFFF@F>FFF@EFEFF@?;?;ECF>D?FFFFF?FBBFF:<?FFFFF66>F7:?:B??>F199BFFF>
@M04999:289:000000000-L3R54:1:1101:15509:13004 2:N:0:414
AGATTGACTACTGGGGTATCTAATCCTGTTTGCTCCCCACGCTTTCGCATCTCAGCGTCAGTATCTGTCCAGAAGGCCGCCTTCGCCACCGGTATTCCTCCACATCTCTACGCATTTCACCGCTACACGTGGAATTCTACCTTCCTCTACAATACTCCAGATAACCAGTTTTAAGTGCAATTCCCAGGTTGAGCCCGGGGCTTTCACACCTAACTTAATTATCCGCCTACATGCCCTTTACGCCCAGTCATTCCGATTAACGCTCGCACCCTCCGTATTACCGCGGCTTCTGGCCCGGAGT
+
CCCCCGGGGGGGGGGGGGGGGGGGGGGGGGGGGGGFGGGGGGGGGGGGGGGGGGGGGGGGGGGGGGGGGGGGGGGGGGGGDGGGGGGGGGGGGEGGGGGGGGGGGGGGGGGGGGGGGGGGGGGGGGGGGGGGGGGGGGGGGGGGGGGGFGGGGFGGGGFEFGFEFGFFFFGGGGGGFGFGGGGGGGGGGGGGGGGGGGGGEFFFFFCCE@:=BFFFEFFFFEFFFF@DDFFFFE3@EFEFFFFF>@?E@)9<?EF?<6@FFD066;BFFFB?609B?BFDA>BB9>>9((.)44(-,4634
@M04999:289:000000000-L3R54:1:1101:24373:13008 2:N:0:414
AATGACTACCAGGGTATCTAATCCTGTTCGCTTCCCATGCTTTCGAACCTCAGCGTCAGTTACAGACCAGAGAGCCGCCTTCGCCACTGGTGTTCTTCCATATATCTACGCATTCCACCGCTACACATGGAGTTCCACTCTCCTCCTCTGCACTCAAGAAAAACAGTTTCAGCTGCACTTCCCCGGTTAAGCCGAGGGCTTTCACAGCTGACTTGTTCTCCCGCCTGCGTTCGCTTTACGCCCAATAAATCCGGACAACGCTTGCCACCTACGTATTACCGCGGCTGCTGGCACGTAGTTC
+
CCCCCGGGGGGGGGGGGGGGGGGGGGGGGGGGFGGGGGGGGGGGGGGGGGGGGGGGGGGGGGGGGGGFGGGGGGGGGGEGGGGGGDGGGGGGGGGGGGGGGGGGEGGGGGGGGGGGGGGGGGEGGGGGGGGGGGGGGGGGGGGGGGGGGGGGGGFGGGGGGGGGGGGGGGGCGFGCFFFGGGFGGGGGDGEGGGGGGGGGFFFFFFFFFFEDFFFFBFFFFFBF@F99=@<DF00=8<9:;0,3(6@EEFFEF0:>>B?2;<:<BF9?BFBFFF?<?FFF0311166<7)21:40,.0-4)
@M04999:289:000000000-L3R54:1:1101:4084:13011 2:N:0:414
GCTGACTACTGGGGTATCTAATCCTGTTCGCTACCCATGCTTTCGAACCTCAGCGTCAGTTACAGACCAGAGAGCCGCCTTCGCCACTGGTGTTCTTCCATATATCTACGCATTCCACCGCTACACATGGAGTTCCACTCTCCTCTTCTGCACTCAAGAAAAACAGTTTCAGCTGCACTTCCCCGGTTAAGCCGAGGGCTTTCACAGCTGACTTGTTCTCCCGCCTGCGTTCGCTTTACGCCCAATAAATCCGGACAACGCTTGCCACCTACGTATTACCGCGGCTGCTTGCACGTAGTTT
+
CCCCCGGGGGGGGGGGGGGGGGGGGGGGGGGGGGGGGGGGGGGGGGGGGGGGGGGGGGGGGGGGGGGGGGGGGGGGGGGGGGGGGGGGGGGGGGGGGGGGGGGGGGGGGGGGGGGGGFFGGGGGGGGGGGGGGGGGGGGGGGGGGGGGGGGGGGGGGGG?FGGGGGGGGGGGGGGGFGFGGGGGDEGGGCGGGGGGGGGGFFFFFFFFFEFFFFFFFFFFFF@FFFFF@FFFFFD<FECDF>BFFD@EEC?@>(499B?;BFFFF2<?01(4:B2AB><4?B>>B96??)46333<3?14)
@M04999:289:000000000-L3R54:1:1101:18283:13012 2:N:0:414
TGACTACTCGGGTATCTAATCCTGTTTGCTCCCCACGCTTTCGCATCTCGGCGTCAGTATCTGTCCAGAAGGCCGCCTTCGCCACCGGTATTCCTCCACATCTCTACGCATTTCACCGCTACACGTGGAATTCTACCTTCCTCTACAATACTCCAGATAACCAGTTTTAAGTGCAATTCCCAGGTTGAGCCCGGGGCTTTCACACCTAACTTAATTATCCGCCTACATGCCCTTTACGCCCAGTCATTCCGATTAACGCTCGCACCCTCCGTATTACCGCGGCTGCTGGCACGGAGTTAGC
+
CCCCCFF<EGGBFBE<FFDE<@C6FGAFFD<E@FFG:FGED<@FGGGE9F8@ECCC:FFGFGFFFGCFFGGGEGCE>@=F@FCF7E@E@:DFE?BF8FFGFGGGAEAFDGEEG9FFGFG8FEFGEGC7F<,EAD=DCGDFDE,3EFGEGGGG8D??=EGEDD?FGGF8E=FGDCG,=?F89?2A>FFGG7@CCC5>4*@DF>9FF*?A=>CFE+=CCFF4BFFFF@@E<3414;;6E@<5:@D3;A??353;12:>D69(,409;-323334,((6<A0(21,(7124:0:F29(34(---
@M04999:289:000000000-L3R54:1:1101:24909:13019 2:N:0:414
GACTACCGGGGTATCTAATCCTGTTTGCTCCCCACGCTTTCGCATCTCAGCGTCAGTATCTGTCCAGAAGGCCGCCTTCGCCACCGGTATTCCTCCACATCTCTACGCATTTCACCGCTACACGTGGAATTCTACCTTCCTCTACAATACTCCAGATAACCAGTTTTAAGTGCAATTCCCAGGTTGAGCCCGGGGCTTTCACACCTAACTTAATTATCCGCCTACATGCCCTTTACGCCCAGTCATTCCGATTAACGCTCGCACCCTCCGTATCACCGCGGCTGCTGGCACGGATTTAGCC
+
A<CCCGFEGGCFGGGGGGGGGGGGGGGGGGGGDFEGGDGGGGGGGGGGGGGGGGGGGGGGGFGFGGFGGGGGGGGGGGGGGGGGGEGGEGGGGGGGGGGFGGGGGGFGGGGGGGGGDEGGGFFGCGGGGGGGGGGGGFGGGGGGGGGGGFGGGGGGFGAEFFGFGFFFG8EFGGFGFGFGFFGGGGG8FGGGGDEDGGGGFFFFFFFFDEFFCFFA4BADF@F>88CFF@FE;EEE<?@FD@8@A6CEF8:6,2<B69<B>BBBBFFFBB<6:(.)(,390>13?)52:<BB0((-,:943
@M04999:289:000000000-L3R54:1:1101:2220:13021 2:N:0:414
GCCGACTACCGGGGTATCTAATCCCATTTGCTCTCCTAGCTTTCGTCTCTCAGTGTCAGTGTCGGCCCAGCAGAGTGCTCTCGCCGTTGGTGTTCTTTTCGATCTCTACGCATTTCACCGCTCCACCGGAAATTTCCTCTGCACCTACCGTACTCCAGCTTGTTAGATTTCACCGCCTGGTCAGGGTTGAGCCCTGGGATTTGTCGGCGGACTTTAAAAGCCACCTACAGACGCTTTATGCCCACGCATTCCGGATACCGCTTGCACCCCCTCCATTACCGCGTCGGCTGGCCCACGGTTT
+
66,8B776,,87+@@;FAFC,,C6E,EEFE,;E,EF@C6F<,C<@,,,,6CC,6C6,66;EFF,7@,C:<@<,<7F5FE,9@4F@446,,6BF,5C,E,C=,,,9@F9,9F7++A,,99>FGG+EF::+:++9>4,C;4,,@,@EE=,A@1+==F,3@,,,61=>=,2E2,,,23+<=*+02+4BF,,*,@,1;77/C7*96++B>*?-/(((*++)++1)/(6(((/4;3(:>0,3))1<3(2(((,(-))(((,-,,-722234)43(39(((66)640(,-(((,4,,(,(-((-((-
@M04999:289:000000000-L3R54:1:1101:28007:13032 2:N:0:414
GAGGGGACTACCGGGGTATCTAATCCCATTTGCTCCCCTAGCTTTCGTCTCTCAGTGTCAGTGTCGGCCCAGCAGAGTGCTTTCGCCGTTGGTGTTCTTTCCGATCTCTACGCATTTCACCGCTCCACCGGAAATTCCCTCTGCCCCTACCGTACTCCAGCTTGGTAGTTTCCACCGCCTGTCCAGGGTTGAGCCCTGGGATTTGACGGCAGACTTAAAAAGCCACCTACAGACGCTTTACGCCCAATCATTCCGGATAACGCTTGCATCCTCTGTATTACCGCGGCTACTGGCACCGGGT
+
CCCCCGGGGGGGGGGGGGGGGGGGGGGGGGGGGGGGGGGGGGGGGGGGGGGFFGGGGGGGGGGGGGGGGDGGGGGGGFGGGGGGGGGGGGGGGGGGGGGGGGGGGGGGGGGGGGGGGGGGGGGGGGGGGGGGGGGGGGGGGGGFGGGGGGCEGDGGGGGGGGGGGGGGGGGGGGGGFGEDGGGGDGGGGG:EFGGGGGGGFFFFFFFFFFFF<FFFE6ACA@F8;DDF@EFEFFFBFF@FFFBFFFBB:?F<AD7>??<A7?FFF?0<A<:7)),6>AA<9419(310(,.248()(((--
@M04999:289:000000000-L3R54:1:1101:18936:13033 2:N:0:414
GGACTACAAGGGTATCTAATCCCATTTGCTCCCCTAGCTTTCGTCTCTCAGTGTCAGTGTCGGCCCAGCAGAGTGCTTTCGCCGTTGGTGTTCTTTCCGATCTCTACGCATTTCACCGCTCCACCGGAAATTCCCTCTGCCCCTACCGTACTCCAGCTTGGTAGTTTCCACCGCCTGTCCAGGGTTGAGCCCTGGGATTTGACGGCGGACTTAAAAAGCCACCTACAGACGCTTTACGCCCAATCATTCCGGATAACGCTTGCATCCTCTGTATTACCGCGGCGGCTGGCACAGCGTTAGC
+
CCCCCGGGGGGGGGGGGGGGGGGFGGGGGGGGGGGGGGGGGGGGGGGGGGGGGGGGGFGGGGGGGGGGGGGGGGGGGGGGGGGGGGG?F@FGGGGGGGGGGGGGGGGGGGGGGGFGGGGGGGGGGGGGGGGGFGGGGGGGGGGGGGGGGGGGGGGGGGGGGFFGGGGGGGGGGGGGFFFFFGGGGFGGEGGF?EFFGGFGFFFFFFFFFF>F9FAF<5A15@D@;;13><BF;6;446:B>BFB:?<):<FF0:<2)-4?BF?<248<>2:6<<><FA(7191((-(,48?<:((-,(:14
@M04999:289:000000000-L3R54:1:1101:10332:13071 2:N:0:414
TGACTACTCGGGTATCTAATCCTGTTCGCTCCCCACGCTTTCGTCCATCAGCGTCAATCGGTATTTAGTAACCTGCCTTCGCAATCGGGGTTCTGTGTAATATCTATGCATTTCACCGCTACACTACACATTCCAGCTACTTCAATACTATTCAAGATTAACAGTATCAACGGCAGTTCTACAGTTAAGCTGCAGGTTTTCACCGCTGACTTATCAACCCGCCTACGGACCCTTTAAACCCAATAAATCCGGATAACGCTCGCATCCTCCGTATTACCGAGGCTGCTGGCACGGAGTTAGC
+
CCCCCGGGGGGGGGGGGGGGGGGGGGGGGEGFGGGGGGGGGGGGGGGGGGGGGGEGGGGGGFGCGGGGGGGGGGGGGGGGGGGGGGGGGGGGGGGGGGGGGGGGGGGGGGGGGGGGGGGGGGGGGGGGGGGGGGGGGGGGGGGGGGGGGFGGGGGGGGGGGGGGGGGGGGGGGGGGFGFGGGGGGGGGGGGGGFGGGGGGFFFFBFFFFFFFFFFFFFFF>BFFFDF?FFFFFFFFE<EFFFFFFFF?CFFFDFFFEDF0;>B;?>>)519:B:?AAA2(-47?B:?D??B?<6;937A2.
@M04999:289:000000000-L3R54:1:1101:12163:13079 2:N:0:414
TGACTACTGGGGTATCTAATCCTGTTCGCTACCCATGCTTTCGAACCTCAGCGTCAGTTACAGACCAGAGAGCCGCCTTCGCCACTGGTGTTCTTCCATATATCTACGCATTCCACCGCTACACATGGAGTTCCACTCTCCTCTTCTGCACTCAAGAAAAACAGTTTCAGCTGCACTTCCCCGGTTAAGCCGAGGGCTTTCACAGCTGACTTGTTCTCCCGCCTGCGTTCGCTTTACGCCCAATAAATCCGGACAACGCTTGCCACCTACGTATTACCGCGGCTGCTGGCACGTAGTTAGC
+
CCCCCGGGGGGGGGGGGGGGGGGGGGGGGGGGGGGGGGGGGGGGGGGGGGGGGGGGGGGGGGGGGGGGGGGGGGGGGGGGGGGGGGGGGGGGGGGGGGGGGGGGGGGGGGGGGGGGGGGGGGGGGGGGGGGGGGGGGGGGGGGGGGGGGGGGGGGGGGGGGGGGGGGGGGGGGGGGFGFGGGGGGGGGGGGGGGGGGGGGFCFFFFFFFFFFFFFFFFFFFFFFFFFFFFFFFFFFFFFFFFFFFFFFFFF0116??>FFFFFBA>?8::0:?FFFFFFFF>;9(28BFF?FF?FB:44<<
@M04999:289:000000000-L3R54:1:1101:27790:13086 2:N:0:414
TAAGACTACTCGGGTATCTAATCCCATTTGCTCCCCTAGCTTTCGTCTCTCAGTGTCAGTGTCGGCCCAGCAGAGTGCTTTCGCCGTTGGTGTTCTTTCCGATCTCTACGCATTTCACCGCTCCACCGGAAATTCCCTCTGCCCCTACCGTACTCCAGCTTGGTAGTTTCCACCGCCTGTCCAGGGTTGAGCCCTGGGATTTGACGGAGGACTTATAAAGCCACCTACAGACGCTTTCCGCCCAATCATTCCGGATAACGCCTGCATACTCTGTATTACGGCTGCTGCTGGCTCAGAGGT
+
CC,@CGFDFGGD@F67CCFFEFE-C,;<FCG@FC8B@@D<EG,,B6B,C@C<A6<CC@D@CF96@:B+BAA8C@,BE9?A?FCF:FFGG8F=FGGAEFC<?,,89CAAE4>F:?9FCF9BF+F:=AFCF@>:,9E=FFG88F8=DFEF8@@==EDDFF?===CGDC227@,==,6+035+A+<,@8@6:,D7,@;9797*/*19A>B*-((5>FA+9+19FB((7-515=.(3((,3)73(4,38(()/)77((--()4((,(4:(6)5:)4)-64))6-49(,,42))).(,).(52(,
@M04999:289:000000000-L3R54:1:1101:1884:13100 2:N:0:414
CAGACTACTAGGGTATCTAATCCTGTTTGCTCCCCATGCTTTCGCACCTCAGCGTCAGTATTAGGCCAGAAGGCTGCCTTCGCCATCGGTATTCCTCCAGATCTCTACGCATTTCACCGCTACACCTGGAATTCTACCTTCCTCTCCTATACTCTAGCTAACCAGTATCGTATGCAATTCCCAAGTTGAGCTCGGGGATTTCACATCCGACTTAATTAGCCGCCTACGCGCGCTTTACGCCCAGTAATTCCGATTAACGCTTGCACCCTCTGTATTACCGCGGCTGCTGGCACAGAGTTAT
+
CCCCCGGGGGGGGGGGGGGGGGGGGGGGGGGGGGGGGGGGGGGGGGGGGGGGGGGGGGGGGGGGGGGGGGGGGGGGGGGGGGGGGGDGGGGGGGGGGGGGGGGGGGGGGGGGGGGGGGGGGGGGGGGGGGGGGGGGGGGGGGGGGGGGGGCFGGGGGGGGGGFGGGGGGGGGGFGGFGDFFGGDFGGGGGGG?+CGGDGGFFCFFFFFFAFA>>C>=@5=FF=2<@=A@F@FFF@FEFFFB63144<?EEC3;?@?D<:>:??:BFB<?FF0<<AA9<<69>F(43(.4:?(.((..6<A)
@M04999:289:000000000-L3R54:1:1101:5097:13108 2:N:0:414
ATGTGACTACAAGGGTATCTAATCCTGTTTGCTCCCCACGCTTTCGCATCTCAGCGTCAGTATCTGTCCAGAAGGCCGCCTTCGCCACCGGTATTCCTCCACATCTCTACGCATTTCACCGCTACACGTGGAATTCTACCTTCCTCTACAATACTCCAGATAACCAGTTTTAAGTGCAATTCCCAGGTTGAGCCCGGGGCTTTCACACCTAACTTAATTATCCGCCTACATGCCCTTTACGCCCAGTCATTCCGATTAACGCTCGCACCCTCCGTATTACCGCGGCTGCTGGCACGGAGTT
+
CCCCCGGGGGGGGGGGGGGGGGGGGGGGGGGGGGGGGGGGGGGGGGGGGGGGGGGGGGGGGGGGGGGGGGGGGGGGGGGGGGGGGGGGGGGGGGGGGGGGGGGGGGGGGGGGGGGGGGGGGGGGGGGGGGGGGGGGGGGGGGGGGGGGGGGGGGGGGGGGGGGGGGGGGGGFGGGGFGFGGGGGGGGGGGGGGGGGDGGG5FFFFFFFFFFFFFFFFFFEFFFFD@D?DB:EEFDFFFFFFFF>DFFFFFEFF1/;<FCEF9<:>;BFFFFF?B46?BFF9:>>>9BF?B00((.,,49<4
@M04999:289:000000000-L3R54:1:1101:9351:13164 2:N:0:414
GACTACAGGGGTATCTAATCCTGTTTGCTCCCCACGCTTTCGCACCTCAGCGTCAGTATCTGTCCAGAAGGCCGCCTTCGCCACCGGTATTCCTCCACATCTCTACGCATTTCACCGCTACACGTGGAATTCTACCTTCCTCTACAATACTCCAGATAACCAGTTTTAAGTGCAATTCCCAGGTTGAGCCCGGGGCTTTCACACCTAACTTAATTATCCGCCTACATGCCCTTTACGCCCAGTCATTCCGATTAACGCTCGCACCCTCCGTATTACCGCGGCTGCTGGCACGGATTTAGCC
+
CCCCCGGGGGGGGGGGGGGGGGGGGGGGGGGGGGGGGGGGGGG7FGGGGGGGGGGGGGGGGGGGGGGFEFFFGGGGGGGFGGGGGCEGCGGGGGGGFGGGGGGGGGGGGGGGGGGG:CGGGGGCAFEGFFGGFGGGGGGGGGGCGGCFGGGGGGGGGGGGGGGGAGAFGGGGGGGGFGFFDCFGGGGGGGGGGGGGGGGGFFFFFF*9>EFFCA+:?FFFF9>@B@/>EB=EDFFFFF@FF@E@<EEEEE@F@@FFDFFF90(49?B?F>63744AFFF03237?:),-2<6>(((,.)).
@M04999:289:000000000-L3R54:1:1101:14193:13244 2:N:0:414
CGACTACAGGGGTATCTAATCCCGTTCGCTCCCCATGCTTTCGCACTCCAGCGTCGGTAGGGACCCAGAGAGCTGCCTTCGCTTTTGGCGTTCCTTCGTAGATCTTAGGATTTCACCCCTACACACGAAATTCCACTCTCCTCTGTCTCACTCAAGTGAATTGGTTTCGAGAGCATTCCACCAGTTTTTGGCGACTTTCGCTTTCAACCCGATTCACCGCCTACGTGCCCTTTCCCCCTAGGCATTCCGAATAACACTTGCCCCCCCCGTCTTACCGCGGCCGCTGCCACGGAGTTAACCC
+
@@@CCEGC@<@@CCFFGGFGGGFGG<EGDG8FFGFFGGG,BFCE6C:FGFG8@BFCFGCFGG8FGGGG8FFFGAGGGFGFGGG7F?E+EFGGGGGGG<F8?CEGG?EEFG,?=?EFGGEG?FGFGGGGGECAEFEF;DAFGGGCDDGGGDGDGGFF3DDGFDCG3=F=+6,=EGGCFCFCFGGGGAACCEDGG59CGGFDBEF?FF6+(:@@@?>ACF;(>??;F3((6:@8@4/),.63@1=)))...2-((.4),.<9<(,(4129(,4<(.40,716>(29>2(,.8,90,,.))..(
@M04999:289:000000000-L3R54:1:1101:13521:13275 2:N:0:414
GGACTACTGGGGTATCTAATCCTGTTCGCTCCCCACGCTTTCGCTCCTCAGCGTCAGTGACGGCCCAGAGACCTGCCTTCGCCATCGGTGTTCTTCCCGATATCTACACATTCCACCGTTACACCGGGAATTCCAGTCTCCCCTACCGCACTCCAGTCCGCCCGTACCCGGCGCCGATCCACCGTTAAGCGATGGACTTTCACACCAGACGCGACGAACCGCCTACGAGCTCTTTACGCCCAATAAATCCGGATAACGCTTGCACCCTCCGTATTACCGCGGCTGCTGGCACGTAGTTAGC
+
CCCCCGGGGGGGGGGGGGGGGGGGGGGGGGGGGGGGGGGGGGGGGGGGGGGGGGGGGGFGGGGGGGGGFGGGGGGGGGGGGGGGGGGFGGGGGGGGGGGGGGGGGGGGGGGGGGGGGGGGGGGGGEGGEGGGGGGGGGGGGGGGGGGGGGGGGGGGGGGGGGGGEGGGGGEGGGGGBGFGFGGEGGGGGGGGGGGGGGGGCFFFFFFFFF>6>FD@(7D>B>B?0?<?B;9BFFFBFF?FF?FF)4462:96031>B66:BB?>B?FB(89?6:?>AB?>109F6<FB?B<DFF:BBF><4
@M04999:289:000000000-L3R54:1:1101:8276:13283 2:N:0:414
GTGCGACTACTGGGGTATCTAATCCTGTTTGCTACCCACGCTTTCGAGCATGAACGTCAGTGTTATCCCAGGAGGCTGCCTTCGCCATCGGTATTCCTCCACATCTCTACGCATTTCACTGCTACACGTGGAATTCTACCTCCCTCTGACACACTCTAGTTTGACAGTTTCAAATGCACGTCCCAAGTTGAGCTCGGGGATTTCACATCTGACTTATCTAACCGTCTGCGCTCGCTTTACGCCCAGTAATTCCGATTAACGCTCGCACCCTACGTATTACCGCGGCTGCTGGCATGTAGTT
+
CCCCCGGGGGGGGGGGGGGGGGGGGGGGGGGGGGGGGGGGGGGGGGGGGGGGGGGGGGGGGGGGGGGGGGGGGGGGGGGGGGGGGGGGGGGGGGGGGGGGGGGGGGGGGGGGGGGGGGGGGGGGGGGGGGGGGGGGGGGGGGGGGGGGGGGGGGFFGGGGGFGGGGGGGAFFFFCGFGBGGGGGF8FGGGGGGFGGGGDGBFFFFFFFEFFFCFFFEFFFFEDFFFFFFAF>FFFF>B>A=@(7;?FFFFFF?EF@?@9;@@<@F>B>FBF?:??<D(6466>90(--:??:?2)2).4:6
@M04999:289:000000000-L3R54:1:1101:6228:13291 2:N:0:414
GATTGGACTACTCGGGTATCTAATCCTGTTTGCTCCCCACGCTTTCGCATCTCAGCGTCAGTATCTGTCCAGAAGGCCGCCTTCGCCACCGGTATTCCTCCACATCTCTACGCATTTCACCGCTACACGTGGAATTCTACCTTCCTCTACAATACTCTAGTTAACCAGTTTTAAGTGCAATTCCTAGGTTGAGCCCAGGGCTTTCACACCTAACTTAATTATCCGCCTACATGCCCTTTACGCCCAGTCATTCCGATTAACGCTCGCACCCTCCGTATTACCGCGGCTGCTGGCACGGAGT
+
CCCCCGGGGGGGGGGGGGGGGGGGGGGGGGGGGGGGGGGGGGGGGGGGGGGGGGGGGGGGGGGGGGGGGCGGCGGGGGGGGGGGGGGGGGGGGGGGGGGGGGGGGGGGGGGGGGGGGGGGGGGGGGGGGGGGGGGGGGGGGGGGGGGGGGGGGGGGGGGGGGGGGCFFFGGGGGGGFGFCGGGGFDC8EGGDGGGGGGGGEFFFFFFFFFFFFFFFFFFEFEFFFDDA9B@EEFF=EBBCF@FFFFFEEEFFFE@FFF@ECD>1?FF>94<??<B???B92<(1(3696??3??7?((-,-
@M04999:289:000000000-L3R54:1:1101:9375:13300 2:N:0:414
GGAGACTACTAGGGTATCTAATCCCATTTGCTCCCCTAGCTTTCGTCTCTCAGTGTCAGTGTCGGCCCAGCAGAGTGCTTTCGCCGTTGGTGTTCTTTCCGATCTCTACGCATTTCACCGCTCCACCGGAAATTCCCTCTGCCCCTACCGTACTCCAGCTTGGTAGTTTCCACCGCCTGTCCAGGGTTGAGCCCTGGGATTTGACGGCGGACGTAAAAAGCCACCTACAGACGCTTTACGCCCAATCATTCCGGATAACGCTTGCATCCTCTGTATTACCACGGCTGCTGGCACGGCGTTT
+
CCCCCGGGGGGGGGGGGGGGGGGGGGGGGGGGGGGGGFFGGGGGGGGGGGGGGGGGGGGGGGG>FDFGGGGGGGGGGGGGGGGGGGGGGGGGGDGGGGGGDGGGGGGGGGGGCFGGFGFGGEFGGGGEGGGGDGFGGFFGDFGGGDGGGEGGGGGGGGGGG8EEFGAEGGGFCFCGFGFGGGGGGGGGG?F@FGGGGFCGFFAFFE49>25;(:=4===;F@@@;DEF4=<;3>BFF99)829?:?<2<BFF?B?:(48:62:::?2<B?A5)62<2AA4).3(421<2)(3136B(7BF1
@M04999:289:000000000-L3R54:1:1101:26044:13309 2:N:0:414
TGACTACCCGGGTATCTAATCCTGTTCGCTACCCATGCTTTCGAGCCTCAGCGTCAGTAACAGACCAGAGAGCCGCCTTCGCCACTGGTGTTCTTCCATATATCTACGCATTTCACCGCTACACATGGAGTTCCACTCTCCTCTTCTGCACTCAAGTCTCTCAGTTTCCGATGCTCTTCCTCAGTTAAGCTGAGGGCTTTCACATTCAGACTTAAAAGACCGCCTGCGCTCCCTTTACGCCCAATAAATCCGGACAACGCTTGCCACCTACGTATTACCGCGGCTGCTGGCACGTAGTT
+
CCCCCGGGGGGGGGGGGGGGGGGGGGGGGGGGFGGGGGGGGGGGGGGGGGGGGGGGGGGGGGGGGGGGGGGGGGGGGGGGGGGGGGGGGGFGGGGGGGGGGGGGGGGGGGGGGGGGGGGDGGGGGGGGGGGFGGFGGGGGGGGGGGGGGGGGGGGGGGGGGGGGGGGGGGGGGGGGFGFGGGGGGGGDGGGGGGGGGGGGFFFFFFFFFFEFEFFACF>B6AFBFFBBFFFFFFFEFF0A6@F2=@A9?E@BFDFFFF>BBBFFFFFBFF?FFFAF<A<?F>BF>;:>?F?BBF61<:A
@M04999:289:000000000-L3R54:1:1101:15512:13317 2:N:0:414
GGTGGACTACCAGGGTATCTAATCCTGTTTGCTCCCCATGCTTTCGCACCTCAGCGTCAGTATTAGGCCAGAAAGCTGCCTTCGCCATCGGTATTCCTCCAGATCTCTACGCATTTCACCGCTACACCTGGAATTCTACCTTCCTCTCCTATACTCTAGCTAACCAGTATCGTATGCAATTCCCAAGTTGAGCTCGGGGATTTCACATCCGACTTAATTATCCGCCTACGCGCGCTTTACGCCCAGTAATTCCGATTAACGCTTGCACCCTCTGTATTACCGCGGCTGCCGGCACAGAGTT
+
CCCCCGGGGGGGGGGGGGGGGGFGGGGGFGGGFGGGGGGGGGGGGGGEGGGGGGGGGGGGFGGGGGGGGGGGGGGGGGGGGGGGGGGGGGGGGGGGGGGFFFGGGGGGGGGGGGGGGGGGGGGEFGGGGGFGFGGFGFGGGGGGGDEFGGGGGDDFGGDFGGGGFFGFGGCGFCF?FFDFFGFGG?8DE8=8=9?+8DDGAFFFFFAF:@AAFFFFEFFC9AAAFAAF2-:@@BB9?13@;?9>DD;E3???3((3<09943634374<10248..6<<A4-1;09(61((-969(435A<
@M04999:289:000000000-L3R54:1:1101:1752:13317 2:N:0:414
ACGGACTACTGGGGTATCTAATCCTGTTCGCTCCCCACGCTTTCGTCCATCAGCGTCAATCGGTATTTAGTAACCTGCCTTCGCAATCGGGGTTCTGTGTAATATCTATGCATTTCACCGCTACACTACACATTCCAGCTACTTCAATACTATTCAAGATTAACAGTATCAACGGCAGTTCTACAGTTAAGCTGCAGGTTTTCACCGCTGACTTATCAACCCGCCTACTGACCCTTGAAACCCAATAAATCCGGATAACGCTCGCATCCTCCTTATTACCGCGGCTGCTGGCACGGAGTTT
+
CCC@AFGGGG@FFECFFFFGGGGGGGGGGGGGGGFGGGGGGGGGGFGGGGGGGGGGGGGGGGGGG@EFGGGGGGGGGFGGGGGDG:FDGEEEGGGGGFGGGGGGFGGGGGGGFFGGGGGGGGGGGGGGGGGFGGGGGFGGGGGGGGFF;DFGGGGGGGGGGGGDCDGGFGGGCE=EFD6DF=FGGFGGGGECFEFD+=DDFF+1=;BBA9>CEFFFFFFDADAAFFFF***.;BBF(7:8>3;<6;@8935;92;(27;107@9;F:9?7<7()6<<BF2-3-4(,-(5)::???4>;:B)
@M04999:289:000000000-L3R54:1:1101:5306:13326 2:N:0:414
GTACTACTCGGGTATCTAATCCTGTTCGCTACCTATGCTTTCGAACCTCAGCGTCAGTTACAGAACAGAGAGTCGCCTTCGCCACTTGTGTTCTGCCATATATCTACGCATTCCACCGCTACACATGGAGTTCCACTCTCCTCTTCTGCACTCAAGCAAACCATTTTCAGCTGCACTTTCCCGGGTAAGCCGATGCCTTTCACAGCTGACTTGTTCTCCCTCCTGCGTTCGCTTGACGCCCAATAAACCCGGACAACGCTTGCCACCAACGTATTCACGCTCCTGCTGGCACGTAGTTAGC
+
666ACFEEEGE+,+,<CFDF,@F@FEFFGGC76,6EEF9<EF@@@C:@,,E,@8,6@F99E,66,,,C@,66,,8+?FG=<,788B,<:FF=,E,AE=EF,,59A<A98:C=,5,5,4@==79F9AB8=A<,,@;9EDE8DGGGG8C=D8DGGF=9,4,=,4@=;=,3EA,BFGDDF=+622=++633,@4@@+@+=C?FF6BAFAAC*@@@E+0?5+;5*)))>=A:=@2>@2(:;>-:(1=5;).)(42(67(/1.908:00436((((4<)()).(((((.)(4:(-,3,.(,-).))
@M04999:289:000000000-L3R54:1:1101:29585:13329 2:N:0:414
TTATGGACTACAAGGGTATCTAATCCCATTTGCTCCCCTAGCTTTCGTCTCTCAGTGTCAGTGTCGGCCCAGCAGAGTGCTTTCGCCGTTGGTGTTCTTTCCGATCTCTACGCATTTCACCGCTCCACCGGAAATTCCCTCTGCCCCTACCGTACTCCAGCTTGGTAGTTTCCACCGCCTGTCCAGGGCTGAGCCCTGGGATTTGACGGCGGACTTAAAAAGCCACCTACAGACGCTTTACGCCCAATCATTCCGGATAACGCTTGCATCCTCTGTATTACCGCGGCTGCTGGCACAGAGT
+
CCC<CFGGGGGGGGGGGGGGFFFGGGGGGGGGGGGGGGGGGGGGGGGGGGGGGGGGGGGGGGGGGDGGGGGGGGGGGGGGGGGGGGGGGGGGGGGGGGGGGGC:FGGGGGGGGGGGGGGGGGGGGGGGGGDGGGGGGGGGGGGGGGFFGGGGGFGGGGFGGGGGGGGCFGGGGGGGFGFGFGGGGGGGGGGGGGGFDCC?FFFFFFF>5>9>6DEFFFFFFFFFDFD;EEFEFF>FFF:FFFF0>:<BFFFFBF:>FFFFFFFFFBFFFFFFF>:B><FFFAB;99112828:B??0((2.
@M04999:289:000000000-L3R54:1:1101:12839:13356 2:N:0:414
GTGACTACTCGGGTATCTAATCCTGTTTGCTCCCCACGCTTTCGCATCTCAGCGTCAGTATCTGTCCAGAAGGCCGCCTTCGCCACCGGTATTCCTCCACATCTCTACGCATTTCACCGCTACACGTGGAATTCTACCTTCCTCTACAATACTCCAGATAACCAGTTTTAAGTGCAATTCCCGGGTTGAGCCCGGGGCTTTCACACCTAACTTAATTATCCGCCTACATGCCCTTTACGCCCAGTCATTCCGATTAACGCTCGCACCCTCCGTATTACCGCGGCTGCTGGCACGGAGTT
+
CCCCCGGGGGGGGGGGGGGGGGGGGGGGGGGGGGGGGGGGGGGGGGGGGGGGGGGGGGGGGGGGGGGGGGGGGGGGGGGGGGGGGGGGGGGGGGGGGGGGGGGFFDFGGGGGGGGGGGGGGGGGGGGFGGGGGGGGGGGGGGGGGGGGGGGGGGGGGGGGGGGGGGGGGFGGGGGGFGFGGGGGEEGGGGGGGGGG>DGGFFFFFFFFFFFFFFFFEFFFFFFFFFFFFEFFFFFFEFFFFFFFFFEFFFFFFFFFFFFFFFFF>FFF?:?>BB135A4(37>B>3:7).3()(-,-42
@M04999:289:000000000-L3R54:1:1101:25728:13377 2:N:0:414
TTGTGACTACCCGGGTATCTAATCCTGTTCGCTACCCATGCTTTCGAACCTCAGCGTCAGTTACAGACCAGAGAGCCGCCTTCGCCACTGGTGTTCTTCCATATATCTACGCATTCCACCGCTACACATGGAGTTCCACTCTCCTCTTCTGCACTCAAGAAAAACAGTTTCAGCTGCACTTCCCCGGTTAAGCCGAGGGCTTTCACAGCTGACTTGTTCTCCCGCCTGCGTTCGCTTTACGCCCAATAAATCCGGACAACGCTTGCCACCTACGTATTACCGCGGCTGCTGGCACGTAGTT
+
CCCCCGGGGGGGGGGGGGGGGGGGGGGGGGGGGGGGGGGGGGGGGGGGGGFGGGGGGGGGGGGGGGGGGGGGGGGGGGGGGGGGGGGGGGGGGGGGGGGGGGGGGCFFGGGGGGGGGGGGGGGGGGGGGGGGGGGFFGGGGGGGGGGGGGGGGGGFGGGGGDGGGGGDFFGGGGGGBFFGFGGGGGEGGGGGGGGGGGGGFFFFFFFFBBEFBFFFEFFFFFD=@@@FFFDFFFFFFFFF;@F@@0@FEADA?FBBB>??6;:B1::AB:05>F7<<8AA4?FF>366:?F>B?DB8<18:
@M04999:289:000000000-L3R54:1:1101:12563:13377 2:N:0:414
GACTACTAGGGTATCTAATCCTGTTTGCTCCCCACGCTTTCGCATCTCAGCGTCAGTATCTGTCCAGAAGGCCGCCTTCGCCACCGGTATTCCTCCACATCTCTACGCATTTCACCGCTACACGTGGAATTCTACCTTCCTCTACAATACTCCAGATAACCAGTTTTAAGTGCAATTCCCAGGTTGAGCCCGGGGCTTTCACACCTAACTTAATTATCCGCCTACATGCCCTTTACGCCCAGTCATTCCGATTAACGCTCGCACCCTCCGTATTACCGCGGCTGCTGGCACGGAGTTAGCC
+
CCCCCGGGGGGFGGGGGGGGGGGGGGGGGGGGGGGGGGGGGGGGGGGGGGGGGGGGGGGGGGGGGGGGGGGGGGGGGGFGCFGGGGGEGGGGGGGGGGGGGGGGGGGGGGGGGGGGGGGGGGGGGGGGGGGGGGGGGGGGGGGGGGGFGGGGGGGGGDFGGGGGGGGGGGGGGGGGFGFGGGGGGGGGGGGGGGGGGGGGFFFFEFFFFFFFEFFF<6=AFFFFBEEE:>DEFFFFF?@>??E<EFFFFFFFDFFCFBFFF;>FB??::;BFF0<A4?F>>6;>?)2,(346>6>F79443
@M04999:289:000000000-L3R54:1:1101:12542:13387 2:N:0:414
GCATGACTACCAGGGTATCTAATCCTGTTTGCTCCCCACGCTTTCGCATCTCAGCGTCAGTATCTGTCCAGAAGGCCGCCTTCGCCACCGGTATTCCTCCACATCTCTACGCATTTCACCGCTACACGTGGAATTCTACCTTCCTCTACAATACTCCAGATAACCAGTTTTAAGTGCAATTCCCAGGTTGAGCCCGGGGCTTTCACACCTAACTTAATTATCCGCCTACATGCCCTTTACGCCCAGTCATTCCGATTAACGCTCGCACCCTCCGTATTACCGCGGCTGCTGGCACGGAGTT
+
CCCCCGGGGGGGGGGGGGFGGGGGGGGGGGGGGGGGGGGGGGGGGGGGDGGGGGGGGGGGGGGGGGGGGGGGGGGGFGGGGGGGGGGEFFGGEGFGGGGGGGGGGGGGGGGGGGGGGGGGGGGGGGGGGGGGGGGGGGGGGGGGGGGGGGGGGGGGGGGF?GGGGGGGFFGGGGGGFGFGGGDGGGGGGGGGGGGDDGGGFFFFFFFAAF@FFFFFEFFFFFEFFFFFFBEFBFFFFFCFFFFFF<=EEEEFFFFDFFFFFBFB6BB>BFFF<>:<F5AB9099;1636).(1(4<99(44
@M04999:289:000000000-L3R54:1:1101:3445:13437 2:N:0:414
GACTACCCGGGTATCTAATCCTGTTCGCTCCCCACGCTTTCGTCCATCAGCGTCAATCGGTATTTAGTAACCTGCCTTCGCAATCGGGGTTCTGTGTAATATCTATGCATTTCACCGCTACACTACACATTCCAGCTACTTCAATACTATTCAAGATTAACAGTATCAACGGCAGTTCTACAGTTAAGCTGCAGGTTTTCACCGCTGACTTATCAACCCGCCTACGGACCCTTTAAACCCAATAAATCCGGATAACGCTCGCATCCTCCGTATTACCGCGGCTGCTGGCACGGAGTTAGCC
+
CCCCCGFFGGGGGGGGGGGGGGGGGGGGGGGGGGGGGGGGGGGGGGGGGGGGGGGFGGGGGGGGGGGGGGGGGGGGGGGGGGGGGGFGGGGGGGGGGGGGGGGGGGGGGGGGGGGGGGGGGGGGGGGGGGGGGGGGGGGFGGGGGGGGGGGGFFGGGGGGGGGGGGGGGGGGGGGGFGFGGGGGGGGGGGGGGGGCFFGGFFF>ADDFDEEFFFFFFFF=EFFFFF>@>>DFF@<?FFFFF?@FEEEF8@BFFDFFF6<:BFFFF?FDFF?6??FDA?B(7>;((:471:?B>9>F4<B24
@M04999:289:000000000-L3R54:1:1101:2130:13459 2:N:0:414
GACTACTCGGGTATCTAATCCTGTTTGCTCCCCACGCTTTCGCATCTCAGCGTCAGTATCTGTCCAGAAGGCCGCCTTCGCCACCGGTATTCCTCCACATCTCTACGCATTTCACTGCTACACGTGGAATTCTACCTCCCTCTGACACACTCTAGTTAGACAGTTTCAAATGCACGTCCCAAGTTGAGCTCGGGGATTTCGCATCTGACTTATCTAACCGCCTGCGCTCGCTTTACGCCCAGTAATTCCGATTAACGCTCGCACCCTCCGTATTACCGCGGCTGCTGGCACGTAGTTAGCC
+
CCCCCGFGGGGGGGGGGGGGGGGGGFFGGGGGGGGGGGGGGGGCBFGFGGGGGGGGGGG9FFFGGGGGGGFGGGGGGGGGGGGGGGGGGGGGGGGGDGGGGGGGGGGGGGGGGGGGGGGGGGGGGGGGGGGGFFCDGE?EGGGG8EFGGGGGGGGGGG:99EGGGGGADGGGGGGCDG>DG6DFGGGGGCCEGEECDGGGFFFFFAFFEE<EEFAFEFFF)9929@9>@BFFFF37?D>>;;;))?EEFF@@<?AF?FF:B>099?B(:BFFB05)9(3(36>B??24:2<<?03:AA<>:
@M04999:289:000000000-L3R54:1:1101:4292:13468 2:N:0:414
GGACTACCAGGGTATCTAATCCTGTTTGCTACCCACGCTTTCGAGCATGAACGTCAGTGTTATCCCAGGAGGCTGCCTTCTCCATCGGTATTCCTCCACATCTCTACGCATTTCACTGCTACACGTGGAATTCTACCTCCCTCTGACACACTCTAGTTTGACAGTTTCAAATGCACGTCCCAAGTTGAGCTCGGGGAGTTCACATCTGACTTATCTAACCGTCTGCGCTCGCTTTACGCCCCGTAATTCCGATTAACGCTCGCACCCTACGTATTACCGCGCGTGCGGGCACGTAGTTTTC
+
CCCCCAC@,EEGFCF<F@@ECC<;FAF,;@<@FGFGCDF@FE@CF7@C<,;;EC@:@CFGGGGE@66C,6,BCF8FF<FD,C<B5,@@B,BE9?@F<<F,,AFFG9A<F4==F,@F<,F;,,CF494CFGF=,@,E9,,@+9DG,=B?CF6,@E;86=,4,4,,63@@,@,@@,6@3=:C6+=?B8,,6,6A==8=C+==1+=F+0B1*>5;7BA9*?<8*8=))*/:)>=BF9B/62>BB(232(,))14(/3;7C19;@9>09;B:((,,).2)))(-40(-(((((-(43,(.-))).
@M04999:289:000000000-L3R54:1:1101:18320:13472 2:N:0:414
GACTACTGGGGTATCTAATCCTGTTCGCTCCCCACGCTTTCGTCCATCAGCGTCAATCGGTATTTAGTAACCTGCCTTCGCAATCGGGGTTCTGTGTAATATCTATGCATTTCACCGCTACACTACACATTCCAGCTACTTCAATACTATTCAAGATTAACAGTATCAACGGCAGTTCTACAGTTAAGCTGCAGGTTTTCACCGCTGACTTATCAACCCGCCTACGGACCCTTTAAACCCAATAAATCCGGATAACGCTCGCATCCTCCGTATTACCGCGGCTGCTGGCACGGAGTTAGCC
+
CCCCCGGGGGGGGGGGGGGGGGGGGGGGGGGGGGGGGGGGGGGGG,EFGGGGGGGGGGGGGGGGGGGGGGGGGGGGGGGGGGCGGGGGGGGGGGGGGGGGGGGGGGGGGGGGGGGGGGGGGGGGGGGGGGGGGGGGGGGGGGGFGGGGGGGGFGGGCDGGGGGGGGGGGGGGGDGGFGFGGFFGGGGGGFGFGGGGGGGGFFFEFDDDFFFFEFCFFFEAFB>FFF@@F>FBFEFEEE8.;78EE<?EFFBFFFFFF;;;9BB?FFFBBFFBF:<AFFFFFFF90:?40(5:>;>F?D<A3
@M04999:289:000000000-L3R54:1:1101:1916:13478 2:N:0:414
TCGGGACTACTGGGGTATCTAATCCTGTTTGCTCCCCACGCTTTCGCATCTCAGCGTCAGTATCTGTCCAGAAGGCCGCCTTCGCCACCGGTATTCTTCCACATCTCTACGCATTTCACCGCTACACGTGAATTCCTCCCTTCTTCTACAATCTTCAGGATAACCATTTTCAAGTGCACTTCCCAGTTTGGGCCCGGGGTTTCCACCCCAAATTTAAGTACCCGCTTAACTCCCTTTAAGCCCAGTTATTTCGCATAAACCTTGCCACCTTCCGAATAACCGCGCCTGTGGGCAGGAGGTT
+
CCCCCGFEF@,EFGG@;,,<F@CE@,;EFGC9CFFGCFC@+CF<C68,,7;,@CD@B7::FFFGC<@CCCG9FGAFB=F>::ACF7FF?FCF+AFG,,CEAF@FE949@DDE+CE@D,F9B7>:=,AFFE,A;E,@,,,6D,@,,,,,799,1,,@,,,367,D?+6=EG,=8,67+9+=DDG,,@@E7,++55+07@*39:+4+0*:)(-(*4+:9++/4@*-5(/()))//6,;E))+)/6(/.)))./9((((/4).(.).((.58.,4,(((--)5(-(4(,33-)4((((-,((-.
@M04999:289:000000000-L3R54:1:1101:18365:13482 2:N:0:414
GGACTACAAGGGTATCTAATCCTGTTTGCTCCCCACGCTTTCGCATCTCAGCGTCAGTATCTGTCCAGAAGGCCGCCTTCGCCACCGGTATTCCTCCACATCTCTACGCATTTCACCGCTCCACGTGGAATTCTACCTTCCTCTACAATACTCCAGATAACCAGTTTTAAGTGCAATTCCCAGGTTGAGCCCGGGGCTTTCACACCTAACTTAATTATCCGCCTACATGCCCTTTACGCCCAGTCATTCCGATTAACGCTCGCACCCTCCGTATTACCGCGGCTGCTGGCCCGGAGTTAGC
+
CCCCCGGGGGGGGGGGGGGGGGGGGGGGGGGGGGGGGGGGGGGGGGGGGGGGGGGGGGGGGGGGGGGGGGGFGEFGDGEBFG7FFAFC=:FFGGFGGBFFDFCDE?F?:FFGF9,CA+>E+=:4?DF:F,FEFDEGFFAFGGFFFGG?D,=:DF?,,,36D8=@FGGGG8DECAFFFCFGFCF6EF,,<CGGGEG5CDG5BFF6AAAA=7;6;9FFEFF6?@5===5?<BB3BB;43/:A6/6447?)79;;?6;)930,-(((7>30:?;:(34>FA296((((()5:0(4;0,(4:):9
@M04999:289:000000000-L3R54:1:1101:5248:13486 2:N:0:414
CCGGACTACACGGGTATCTAATCCTGTTTGCTCCCCACGCTTTCGCATCTCAGCGTCAGTATCTGTCCAGAATGCCGTCTTCGCCACTGGTATTTCTCTACATCTCGACGCATATCACTGCTACACGTGGAATTCTACCTTCCTCTCCAATACTCCAGATAACCAGTTTTAAGTGCAATTCCGAGGTGGAGCCCGGGGCTATCACACCTATCTTAATTATCCGCCTACATGCCTTTTACGCACAGTCATTCCTATCACCGCTCGCACCCTCCGTACTACCGCGGCTGCTAGCGCGGAGTTC
+
6A8,AF@E<@,,7+86C<FA<EAFF<F<EFEFGAF@@B:+B,CE:@,6@@<<E<C::88CE,CFA<,,C,66,CFGG7@,:@=7?::,B8F?B?,9C9,5CA?@B,,9>>+4++5E@F,9F;;,EECG,++,,9==@>E9FGG,==,6EDFGG;,44@D,3@,3@=D8,6@2,,3,2+3+=++6+6:++13A+51*;**/*99=BA>4):*:*3BC?+1/8>5(692@=**))*))))7.,(,,3=))))19)/))..(3(.((4((4???(4<?((6<4>>>6>9;(4.-2(,41((,(.
@M04999:289:000000000-L3R54:1:1101:6390:13490 2:N:0:414
GGGGACTACCCGGGTATCTAATCCCATTTGCTCCCCTAGCTTTCGTCTCTCAGTGTCAGTGTCGGCCCAGCAGAGTGCTTTCGCCGTTGGTGTTCTTTCCGATCTCTACGCATTTCACCGCTCCACCGGAAATTCCCTCTGCCCCTACCGTACTCCAGCTTGGTAGTTTCCACCGCCTGTCCAGGGTTGAGCCCTGGGATTTGACGGCGGACTTAAAAAGCCACCTACAGACGCTTTACGCCCAATCCTTCCGGATAACGCTTGCATCCGCTGTAGTACCGCGGCTGCTGGTACAGACTT
+
<CC,A@FFEFGEFFBFFGGGGFGFCCFFGFG<FGGEFGGEFFFCFGGGFCEEGEFEGGGA9FGEEEGDECEGGGGGFFFGGGGGGGEGGGGGFGGFGFGFGE@=:FGGFC:7C+,CB?FCC@+6A=EFGEGCDEE,EE8>EGFGGGCCFGGGGD8DFFFFF=CE;DEGCGAGF6;CDC?=+;EF:C,@E?FFEDF>*;*4/9@98@A>2:01(=6@4AF?FFF;3((//6)((((446)>02(-(3(().6(,(((,))((4,((2>9(,,2(,))-)))--49(-40>B,(.6)))().
@M04999:289:000000000-L3R54:1:1101:13179:13514 2:N:0:414
GACTACTGGGGTATCTAATCCCATTTGCTCCCCTAGCTTTCGTCTCTCAGTGTCAGTGTCGGCCCAGCAGAGTGCTTTCGCCGTTGGTGTTCTTTCCGATCTCTACGCATTTCACCGCTCCACCGGAAATTCCCTCTGCCCCTACCGTACTCCAGCTTGGTAGTTTCCACCGCCTGTCCAGGGTTGAGCCCTGGGATTTGACGGCGGACTTAAAAAGCCACCTACAGACGCTTTACGCCCAATCATTCCGGATAACGCTTGCATCCTCTGTATTACCGCGGCTGCTGGCACAGAGTTAGCC
+
[truncated: 29,310,469 more chars]
