# Supplementary material for: Dynamics of the hindgut microbiota of the Japanese honey bees (Apis cerana japonica) throughout the overwintering period
Source: PeerJ. 2025 Oct 13;13:e20050. doi: 10.7717/peerj.20050 (PMC12530201; doi:10.7717/peerj.20050)
Supplement: Supplemental Information 16 [file peerj-13-20050-s016.gz › peerj-13-20050-s016]

@M04999:289:000000000-L3R54:1:1101:8242:1783 2:N:0:415
TTAATGACTACAAGGTTATCTATTCCTTTTTGCTCCCCTCTCTTTCGCATCTCATCGTCATTATCGTTCCTGAAGTCCGCCTTCCCCACCTTTATTCCTCCACATCTCTACTCATTTCACCGCTACACGTGGTATTCTACCTTCCTCTACAATCCTCTTGTTAACCAGTTTTAAGTTCTTTTCCTTTTTTGAGCCCATTTCTTTCACACCTTACTTAATTCTCCGCCTTCTTGCCCTTTCCCCCCTGTCATTCCGATTAACGCTCCCACCCTCCGTATTCCCGCGTCTGCTGGCACTGTGT
+
--,,,,,6<,;,,,,,;,CCE,,6,;C,CEC+;@C@@6,,,,;CFD,6,B@@@,,6,:;,,<,;<,,6,;,,,,,,9,,+48?@,,4,7,,,:,:@,A@5,,4,45?AA,54,,9??A,4A,+8+8,4,A,++,994>,,99@8@@;=,9,,9,194@,,99,,9+,,7=@=,,+7+6++66=,@,,,6=+++3,00++++4?<7+4+:08)*03<*+4;+2;*)108)1*33*0)38)+1*0)))000*8/*/((0--*/(-/((((//,6/,(4(/5)64(,(((-(-))((()(()).
@M04999:289:000000000-L3R54:1:1101:23764:1818 2:N:0:415
TTTTTACTACAAGGGTATCTAATCCCTTTCGCTCCCCATTCTTTCGCACTCCAGCGTCGTTCTTTCCCCATATATCTTCCTTCTCTTTTTTCGTTCCTTCCTTCCTCTTATTTTTTCACCCCTACACTCTAATTTCCTCTCTCCTCTGTCTCTCTCACTTTACTTTGTTTCTTTATCATTCCTCCTTTTTTTGTCTCCTTTCGCTTTCAACCCCTTTCACCTCCTCCGTCCCCTTTCCCCCTCTTCATTCCTTCGCCCACTTGCCCCCCCCTTCTTCCCCCTCCTCCTGGCCCTCTTTTAC
+
6-,,,,;C,C,,,,,=,CEF99;666,@C@,@@EBC@,;,6;CF@,8,8@@<,,,+86++8,,,,,966,,,,,,<A,55AB<,,:9EE,+6+:A=<EE<,:,,,59??,,,,99><,94949+9,4,9,,,,99>,,4499=1==@,9,6,,6@=,,,6,,,77+67@==,,,+,5+5==6+33,,3626=+,2++25:=9*0:9:8**100**309+33*:-7)-)/)/-)506*0*2(-((.0*1009)))(((/(/67).45(.4,3(.,3:)-4(-,(-(((,)(((-((().)-)
@M04999:289:000000000-L3R54:1:1101:12278:1843 2:N:0:415
TTCTACTTGGGTATCTAATCCTTTTCGCTACCCATGCTTTCTTACCTCAGCTTCAGTTACAGTCCAGAGATCCGCCTTCTCCTCTGTTTTTCTTCCATATATCTTCGCATTCCACCGCTACACATGGTTTTCCACTCTCCTCTTCTTCACTCACTTCAATCTGTTTCATCTTCACTTCCCCGGTTTTTCCGAGTTCTTTCACAGCTTACTTTTTCTCCCTCCTCCTTTCGCTTTACGCCCACTAAATCCTTACTACGCTTGCCACCTACGTATTACCCCGCCTGCTGTCACGTATTTATCC
+
--6A,;;,,,,B<FFG99FFCF,@C6+6B,8,C,C6@CCE<,,,<;CC,,6,;6,,<<,;,,,6,,,,,,,6;6,6?C<,55,:5,,@,@D,BF@?,A,A,55@,9,,,8=,9,5,+4>+8,9,?,,,,99=9,499==,449==C,9,999,,,,,,,,9,,9@B8,,,9,4,6@@80=+++66+++,6+++++26?D7++++*5++3;;*;9*3;+*)*18)5)02*)088=*0)-)3))))))127***(**1(-55257*758348/)95574(((((//(.//7)1(.(),.))6-
@M04999:289:000000000-L3R54:1:1101:16329:1848 2:N:0:415
TTAATGACTACACGGGTATCTAATCCTTTTCGCTCCCCACTCTTTCGTCCATCAGCGTCAATCGGTATTTAGTAACCTGCCTTCTCTATCTGTGTTCTGTGTAATATCTATGCATTTCACCGCTACACTACACATTCCATCTACTTCAATACTATTCTATATTAACAGTATCAACGGCAGTTCTACATTTAATCTTCAGGTTTTCACCTCTGACTTATCAACCCGCCTACTTACCCTTTAAACCCAATAAATCCGCATAACTCTCCCATCCTCCGTATTACCGCGCCTGCTTCCCCGGTGT
+
-8,,A,,6E9@,C;++@+CEG9,6@<C,CFE+CCF:68,6,;CEEF,CFB,C<9,,+8@,,C<,,8,9CC,,C,,<:F,44BA@,5,,<6,,,,:AEFCE,C,,9,9AF9E9<,9AC?,9?4=>7>,9C,A8?9@=E=,,9@89@D=,,@,=E,9=D,,,,9=,,6,,@;D=,,6+*+*+63?C,,,,7=@,33@+?+++4:BD9+<:*:6)*139*11*+38))0):)0****0)3:8+**104)-7)**22.-((((*(*.16(079B0=F3(6(/3...(.2((6,(/)))(.-((,-
@M04999:289:000000000-L3R54:1:1101:7934:1907 2:N:0:415
TCCGAGACTACTCGGGTATCTATTCCTTTTCGCTCCCCTCGCTTTCGCTCCTCAGCGTCAGTGCCGGCCCAGTGACCTCCCTTCTCCATCTTTTTTCTTCCCTTTTTCTTCACATTCCTCCGTTACACCGGGAATTCCATTCTCCCCTACCCCCCTCCATTCCTCCCGTACCCGGCGCCGATCCTCCTTTAAGCTTTCTTCTTTCACACCATACTCTACGCACCCCCTCCTATCTCTTTCCTCCCTATACATCCTTATCACTCTTTCACGCTACGTATTACCGCTGCTTCTGTCTCTTTGT
+
--8,,+++=,;CECF+C+CCD<,6;6C,CFD+8@EF@,,,++8CCE,6@F+C6,,6+88:,C,,6++7++,,,6,<:C,94A<A,B5,<,,,:,A>EFF,<4,,4,99=,,,9,9A<?,99+A=+=,,9++++68=;=,,66=E,61=13,,++6=3+,,538,7+4+@+34,*****/**/1*,5,,511,,5,+4+2+11:@@+1+((())2+*)+3/)(,(((-4(4()-,4<A<4*.).,((.)))).-.))).)-:)<9))--)((-(,,.).5)-)(,-(,))6<4:A)).))-.
@M04999:289:000000000-L3R54:1:1101:23019:2007 2:N:0:415
CGGGGACTACCGGGGTATCTAATCCCATTTGCTCCCCTAGCTTTCGTCTCTCAGTGTCAGTGTCGGCCCAGCAGAGTGCTTTCGCCGTTGGTGTTCTTTCCGATCTCTACGCATTTCACCGCTCCACCGGAAATTCCCTCTGCCCCTACCGTACTCCAGCTTGGTAGTTTCCACCGCCTGTCCAGGGTTGAGCCCTGGGCTTTGACGGCGGACTTAAAAAGCCACCTACAGACGCTTTACGCCCAATCATTCCGGATAACGCTTGCATCCTCTGTATTACCGCGGCTGCTGGCACAGAGTT
+
-6,@<CFGGGGGGGGGGGGGGGGFEEFGGGGGGGGFFG886FFFFGFGGGGGGGEGGGFGGFGFC@CCEGFFFGGFEFGGGGGGCC:FG:8CFGGGGGGGF>7F@ECGGGGGGGGGFFFGGGGGGGFFGGGGCFE9>=FDG,EE8EGFGCEGFEFGFCDDFAFEFCGGGGGGGGGGFGFFGGC:,,*5:5>CE8CDGGF*989;AB??FFB(6>=:)+6)578(8<??:::9?1764:)/2?9;F0:FBABF6>(3(4),(4<11?<45:2<DFA9<)6<A1(4300;<B::6:23(,()-
@M04999:289:000000000-L3R54:1:1101:23770:2039 2:N:0:415
GTGACTACCCGGGTATCTAATCCTGTTTGCTCCCCACGCTTTCGCATCTCAGCGTCAGTATCTGTCCAGAAGGCCGCCTTCGCCACCGGTATTCCTCCACATCTCTACGCATTTCACCGCTACACGTGGAATTCTACCTTCCTCTACAATACTCTAGTTAACCAGTTTTAAGTGCAGTTCCTAGGTTGAGCCCAGGGCTTTCACACCTAACTTAATTATCCGCCTACATGCCCTTTACGCCCAGTCATTCCGATTAACGCCCGCACCCTCCGTATTACCGCGGCTGCTGGCACGGAGTT
+
-A@CCGGGGGGGGGGGGGGGGGGGGGGGGGGGGGGGGFGGGGGGGEGGGGGGGGGGGGGGGGGGGGGGGGGGGGGGGGGGGGGGGGGGGGGGGGGGGGGGGGGGFFGGGGGGGGGGGGGGGGGGGGG?GGGGGGGFGGGGGGGGGGGGGGGGGGGGFGEFGFGGGGFGGGGGFGGGFGFGFGGF8FGCCEGFGGGGGGGGFFFFFFAFFFFFFFCFAFFFB5BDFFFFFFFFFFF@FF=EB>D;@FFFEEFE<FFFFFF0;@9BFF>:??F>?<FFFFF(13;B9>???B?:>?(4(:<
@M04999:289:000000000-L3R54:1:1101:15353:2039 2:N:0:415
TTTGACTACACGGGTATCTAATCCTGTTTGCTCCCCACGCTTTCGCATCTCAGCGTCAGTATCTGTCCAGAAGGCCGCCTTCGCCACCGGTATTCCTCCACATCTCTACGCATTTCACCGCTACACGTGGAGTTCTACCTTCCTCTACAATACTCCAGATAACCAGTTTTAAGTGCAATTCCCAGGTTGAGCCCGGGGCTTTCACACCTAACTTAATTATCCGCCTACATGCCCTTTACGCCCAGTCATTCCGATTAACGCTCGCACCCTCCGTATTACCGCGGCTGCTGGCACGGAGTT
+
-AA6BGGGGGGGGGGGGGGGGGGCFGGGGGGGGGGGGGDGGGGGCGGGGGGGFGGGGGGGCFGGGGGGGGFGGGGFEGGGGGGDEGGGG7FGGGGGGGGFGGFGEEFGGGGGGGGGGGGGGGGGGGGGGGG8AFGFEGGGGGGGGGGGGGGGFFGGGFADC89FGGGGGGGGGGGGFGFGGGGGF?DG,,<FFGGGGCDD4?FFFFFFFFEDFFFFFFF?C66BFFD2.83@;83=@4;>DFB?6E@4C3?C8216<EF:BF?6>9F>B?0(96B0:)4446;>>6>B))4?1)46((,.
@M04999:289:000000000-L3R54:1:1101:15203:2053 2:N:0:415
GGACTACTAGGGTATCTAATCCTGTTTGCTCCCCACGCTTTCGCATCTCAGCGTCAGTATCTGTCCAGAAGGCCGCCTTCGCCACCGGTATTCCTCCACATCTCTACGCATTTCACCGCTACACGTGGAATTCTACCTTCCTCTACAATACTCCAGATAACCAGTTTTAAGTGCAATTCCCAGGTTGAGCCCGGGGCTTTCACACCTAACTTAATTATCCGCCTACATGCCCTTTACGCCCAGTCATTCCGATTAACGCTCGCACCCTCCGTATTACCGCGGCTGCTGGCACGGAGTTAGC
+
-6ACCGGGGGGGGGGGGGGGGGGGGGGGGGGGGGGGGGGGGGEGGGGGGGGGGGGGGGGGGGGGGGGFGGGGGGGGGGGGGGGGGGCGGDGGGGGGGGGGGGGGFGGGGGGGGGGGGGGGGGGGGGGGGGGGGGGGGGGGGGGGGGFGGGGGDFGGGGGGGGGGGGGGGGGGGGGGFFFFGGGCFF?CDCGGGGGGGDFG5@FFFFFFFFFFFFFFFFFFFFFFDBFFCE@=EFF=C?FFF;?(;ECEEFF1@FFFC09;;>B>F7??FFB?(4>AFDBB;>BB>:??0((,4-37??FF4
@M04999:289:000000000-L3R54:1:1101:16734:2091 2:N:0:415
TTGGACTACTGGGGGTATCTAATCCTGTTTGCTCCCCACGCTTTCGCATCTCAGCGTCAGTATCTGTCCAGAAGGCCGCCTTCGCCACCGGTATTCCTCCACATCTCTACGCATTTCACCGCTACACGTGGAATTCTACCTTCCTCTACAATACTCCAGATAACCAGTTTTAAGTGCAATTCCCAGGTTGAGCCCGGGGCTTTCACACCTAACTTAATTATCCGCCTACATGCCCTTTACGCCCAGTCATTCCGATTAACGCTCGCACCCTCCGTATTACCGCGGCTGCTGGCACGGAGTT
+
-CCCCGGGGGGGGGGGGGGGGGGGGGGGGGGGGGGGGGGGGGDGGGGGGGGGGGGGGGGGGGGGGGGGGGGGGGGGGGGGGGGGGGGGGGGGGGGGGGGGGGGFGGGGGGGGGGGGGGGGGGGGGGGGGGGGGGGGGGGGGGGGGGGGGGGGGGGGGGGFGGGGGGGGGGGGGGGGFGFGCFGGGGFFGGGGGGGGGGGGDFFFFFFFFFFEFFFFFFFEFEFFFF@D@@EEFFD@;EEFDDFFFFFFFFFF?;0:FBFF071?F269>BFFF922:?FFFB6((019:??F?B?:;993.
@M04999:289:000000000-L3R54:1:1101:15700:2106 2:N:0:415
TGACTACTAGGGTATCTAATCCTGTTTGCTCCCCACGCTTTCGCATCTCAGCGTCAGTATCTGTCCAGAAGGCCGCCTTCGCCACCGGTATTCCTCCACATCTCTACGCATTTCACCGCTACACGTGGAATTCTACCTTCCTCTACAATACTCCAGATAACCAGTTTTAAGTGCAGTTCCCAGGTTGAGCCCGGGGCTTTCACACCTAACTTAATTATCCGCCTACATGCCCTCTACGCCCAGTCATTCCGATTAACGCTCGCACCCTCCGTATTACCGCGGCTGCTGGCACGGAGTTAGC
+
BACCCGGGGGGGGGGGGGGGGGGGGGGGGGGGGGGGGGGGGGGGGGGGGGGGGGGGGGGGGGGGGGGGGGGGGGGGGGGGGGGGGGDGGGGGGGGGGGGGGGGGGGGGGGGGGGGGGGGGGGGGGGGGGGFGGGGGGGGGGGGGGGGGGGGGFGGGGGGGDGGGGGGGGFF:EGGGFFFGGGGGGFGF?FGGGGGGGGGGFFFFFFFFFFFF=F>EEFFFFFFFFFFEEBE@EFBEE=BE92=5<EFECCEFF;?FE?;DFFFFFF?06621(44<AF:>1491607BF:(48((4:092-
@M04999:289:000000000-L3R54:1:1101:21420:2119 2:N:0:415
GAAGGACTACTCGGGTATCTAATCCTGTTTGCTCCCCACGCTTTCGCATCTCAGCGTCAGTATCTGTCCAGAAGGCCGCCTTCGCCACCGGTATTCCTCCACATCTCTACGCATTTCACCGCTACACGTGGAATTCTACCTTCCTCTACAATACTCTAGTTAACCAGTTTTAAGTGCAATTCCTAGGTTGAGCCCAGGGCTTTCACACCTAACTTAATTATCCGCCTACATGCCCTTTACGCCCAGTCATTCCGATTAACGCTCGCACCCTCCGTATTACCGCGGCTGCTGGCACGGAGTT
+
-ABCCGGGGGGGGGGGGGGGGGGGGGGGGGGGGGGGGGGGGGGGGGGGGGGGGGGGGGGGGGGGGGGGGGGGGGGGGGGGGGGGGGGGGGGGDGGGGGGGGGGGGGGGGGGGGGGGGGGGGGGGGGGGGGGGCGFGGGGGGGGGGGGGGGGGGGDGGGGGGGGGGGGGGGGGGFFGFGFGGGGGGGDEGGGGGGGGGGGGFFFFFFFFFFFFFFFFFFFFFFCDDFFFDB:?@EBEDFFF=?@BF@@EFF?CCEFF?FEEF>@?FBFF6?F?B6((3>DA>32990(910).22?B;(31.
@M04999:289:000000000-L3R54:1:1101:17163:2199 2:N:0:415
CGTCGGACTACCGGGGTATCTAATCCCATTTGCTCCCCTAGCTTTCGTCTCTCAGTGTCAGTGTCGGCCCAGCAGAGTGCTTTCGCCGTTGGTGTTCTTTCCGATCTCTACGCATTTCACCGCTCCACCGGACATTCCCTCTGCCCCTACCGTACTCCAGCTTGGTAGTTTCCACTGCCTGTCCAGGGTTGAGCCCTGGGATTTGACGGCGGACTTAAAAAGCCACCTACAGACGCTTTACGCCCAATCATGCCGGATACCGCTGGCATCCTCTGTATTACCGCGGACGCCGGCACAGAGG
+
CCCCCEEDFFFDECCBEFCGFEF<FFGFGGGGGF9FFFGGFFGEFGEGGEFC@E<CFGDFGAFFFC:F:@CFFGGG<B?FF9FEGGGGGG@A?BFEFGGGFE,FFDGGFGGCCCFFFA9;,@=CC>FEFECG+BDFFDEGGG8?EGDEFGG8@FCGD8EFGGGGDFGGGGGF,E8,0A*2:=7,;8DC8?:6AC7CFCFCA*9A8FF)(22((.:F<=CE*42((:?B(570::>>?::*)466B0688:A)4)21-(,))49;((4(435)447A<4)646:66(((4((47((,,.,,(
@M04999:289:000000000-L3R54:1:1101:17067:2229 2:N:0:415
TCGACTACCGGGGTATCTAATCCTGTTTGCTACCCATGCTTTCGAGCCTCAGCGTCAGTGACAGACCAGAGAGCCGCCTTCGCCACTGGTGTTCTTCCATATATCTACGCATTTCACCGCTACACATGGAGTTCCACTCTCCTCTTCTGCACTCAAGTTAAACAGTTTCCGTTGCAATTCCTCAGTTGAGCTGAGGGCTTTCACATCCCAGACTTATTTAACCGCCTGCGCTCCCTTTACGCCCAATAAATCCGGACAACGCTTGCCACCTACGTATTACCGCGGCTGCTGGCACGTAGTT
+
CCCCCGGGGGGGGGGGGGGGGGGGGGGGGGGGGGGGGGGGGGGGGGGGGGGGGGGGGGGGGGGGGGGGGGGGGGGGGGGGGGGGGGGGGFGGGGGGGGGGGGGGGGGGGGGGGGGGGGGGGGGGGGGGGGGGGCEGGGGGGGGGGGGGGGGGGGGGGGGGGGGGGGGGGGGGGGGGFGFGGGGGGGGGGGGGGGGGGGCCFFFFFFFFFFFFFFAFFFFFFFFFFFFFFFFFFFDFFECFFFFFFD@EFFEEFFF03;<F>FFFFFFFFFFF>?BFAFFFD?9BFFFFFF0>:7<?4:(4-
@M04999:289:000000000-L3R54:1:1101:9250:2242 2:N:0:415
TGACTACTGGGGTATCTAATCCTGTTTGCTCCCCACGCTTTCGCATCTCAGCGTCAGTATCTGTCCAGAAGGCCGCCTTCGCCACCGGTATTCCTCCACATCTCTACGCATTTCACCGCTACACGTGGAATTCTACCTTCCTCTACAATACTCCAGATAACCAGTTTTAAGTGCAATTCCCAGGTTGAGCCCGGGGCTTTCACACCTAACTTAATTATCCGCCTACATGCCCTTTACGCCCAGTCATTCCGATTAACGCTCGCACCCTCCGTATTACCCCGGCTGCTGGCACGGAGTTAGC
+
CCCCCGGGGGGGGFGGGGGGGGFGGGGGGGGGGGGGGEGGGGGGGEGEGCFFEGGGGGGFFFGGGGGGGGGGFGEGGFEFFGGFEFGGFGFGGGGGGGF<AEFFFGGGECFGGGGGGGGGGGGGGGGGE<FGGGCGGFACG8DF8ECEDC8FGDGGGGGFGGGGGF:EFEG:FFDAFGFGGGGGGGFGGGG+C>ED5C9CFFFFFEAFFBFEEFFFE4B4DB(/2>::?@>B==;)/(2>04@;3AECE?@F687C38((((((-9?0:263(4:2<)((,(16>BF?:(.5:2(-48).-
@M04999:289:000000000-L3R54:1:1101:13555:2258 2:N:0:415
GAGGACTACTCGGGTATCTAATCCTGTTTGCTACCCACGCTTTCGAGCATGAACGTCAGTGTTATCCCAGGAGGCTGCCTTCGCCATCGGTATTCCTCCACATCTCTACGCATTTCACTGCTACACGTGGAATTCTACCTCCCTCTGACACACTCTAGTTTGACAGTTTCAAATGCACGTCCCAAGTTGAGCTCGGGGATTTCACATCTGGCTTATCTAACCGTCTGCGCTCGCTTTACGCCCAGTAATTCCGATTAACGCTCGCACCCTACGTATTACCGCGGCTGCTGGCACGTTGGT
+
CCCCCGGGGGGGGGGGGGGGGGGGGGGGGGGGGGGGGGGGGGGGGGGGGGGGGGGGGFGGGGGGGGGGGGGGGGGGGGGGGGGGGGGGGGGCFFFGGGGGGGGGGGGGGGGGGGGGGGGGGGGGGGGGGGGGGGGGGGGGGGGGGGGGGGGFG8DC;FFDGGGGGGGGGGGFDAFEFGFGGGGG?FGGGGFGCGEGGGDDFFFFFFFFEFF@DFFFCBFCFDA>5B5CAA>FFFDDFEEDF:>DDE3CCCEFF?D;??ED>D;;B163:??<BF2A:AFB?>BFF621>04814:((.(-
@M04999:289:000000000-L3R54:1:1101:20539:2262 2:N:0:415
GGGGACTACTAGGATATCTAATCCTGTTCGCTCCCCACGCTTTCGCTCCTCAGCGTCAGTGACGGCCCAGAGACCTGCCTTCGCCATCGGTGTTCTTCCCGATATCTACACATTCCACCGTTACACCGGGAATTCCAGTCTCCCCTACCGCACTCCAGTCCGCCCGTACCCGGCGCCGATCCACCGTTAAGCGATGGACTTTCACACCAGACGCGACGAACCGCCTACGAGCTCTTTACGCCCAATAAATCCGGATAACGCTTGCACCCTACGTATTACCGCGGCTGCTGGCACGTAGTT
+
CCCCCGGGGGGGGGGGGGGGGGGGGGGGGGGGGGGGGGEGGGGGGGGGGGGGGGGGGGGGGGGGGGGGGGGGGGGGGGGGGGGGGGGGGGGGGGGGGGGGGGGGGGGGGGGGGGGGGGGGGGGGGGGGGGGGGGGGGGGGGGGGGGGGGGGGGGGFFGGGGGGGGGGGGGGGGGGDEG>DDGFGGGGGGFGGGGGGGGGGFFFFFAAEDFFFFFFFFBE>FF>9BFBFF0:;>DAAFFDE<>904?FAAF>?>>??B<)(4?BF0)).4?B??17ABFFB079366904??F0.86(.()
@M04999:289:000000000-L3R54:1:1101:15078:2309 2:N:0:415
CTCGACTACCCGGGTATCTAATCCTGTTTGCTCCCCACGCTTTCGCATCTCAGCGTCAGTATCTGTCCAGAAGGCCGCCTTCGCCACCGGTATTCCTCCACATCTCTACGCATTTCACCGCTACACGTGGAATTCTACCTTCCTCTACAATACTCCAGATAACCAGTTTTAAGTGCAGTTCCCAGGTTGAGCCCGGGGCTTTCACACCTAACTTAATTATCCGCCTACATGCCCTTTACGCCCAGTCATTCCGATTAACGCTCGCACCCTCCGTATTACCGCGGCTGCTGGCACGGAGTT
+
CCCCCGGGGGGGGGGGGGGGGGGGGGGGGGGGGGGGGGGGGGGGGGGGGGGGGGGGGGGGGGGGGGGGGGGGGGGGGGGGGGGGGGGGGGGDGGGGGGGGGEGGGGGGGGGGGGGGGGGGGGGGGGGGGGGGFGGGGFGGGGGGGGGGGGGGGGGGGGGGGGGGFGGGGGGGFFGGFFFFGGGGGGGGGGGGGGGGGGDGFFFFFFFFF@7>FFFFFFFECEFFFFFFFFF3=;ED)7;>;>>134<EF?EFFF;8?FF?FFF;>FF>F?BFB6(37ABF?;1>12;BFF?0,4:B(34:
@M04999:289:000000000-L3R54:1:1101:12055:2330 2:N:0:415
GGGTAGACTACCCGGGTATCTAATCCTGTTTGCTCCCCACGCTTTCGCATCTCAGCGTCAGTATCTGTCCAGAAGGCCGCCTTCGCCACCGGTATTCCTCCACATCTCTACGCATTTCACCGCTACACGTGGAATTCTACCTTCCTCTACAATACTCCAGATAACCAGTTTTAAGTGCAATTCCCAGGTTGAGCCCGGGGCTTTCACACCTAACTTAATTATCCGCCTACATGCCCTTTACGCCCAGTCATTCCGATCAACGCTCGCACCCTCCGTATTACCGCGGCTGCTGGCACGGAGT
+
CCCCCEDEEDFCFFGGCGGGGGGCGGGGGGGGGGGEGGGGGGEGFGGGGGGFFGFGGGGEGF9@FFFFCFGGGGGG8FGGGGGGGGGGGFEDEGGCGFFGGGGGFGGGGGGFDEGGGGAEFGGGEGDDB=EGCFF@>DGG86@DDGC,,@A,=FFFD@GDDGGGFGGFGGG,EFFGFCDDG?FF?FGG,EGG,@:F979C5>AFFFFFFDD=:FFA3867=8<49B@F?D@?53=8@@EFFD?9@D?EF3<?)7@1;(-4<?B0(22;F02--4030::<A<?09((,-(470:2,(44(-
@M04999:289:000000000-L3R54:1:1101:15617:2369 2:N:0:415
GCGACTACCCGGGTATCTAATCCTGTTTGCTCCTCACGCCTTCGCATCTCAGCGTCAGTATCTGTCCAGAAGGCCGCCTTCGCCACCGGTATTCCTCCACATCTCTACGCAGTTCATCGCTACACGTGGAATTCTACCTTCCTCTACAATACTCCAGATAACCAGTATTAAGTGCAGCTACCAGGTTGAGCCCGGGGCTTTCTCACCTAACTTAATTATCCGCCTACATGCTCTTTACGCCTCGTCATCCCGCTTAACGCTCGCACCCCCCGCATTACCGCGGCTGCTGGCACGGAGGT
+
8-A,@:FG<C+++8+;CEEEFF,@@6C,C,C,C,CFGCF,@BE,,B,C@AFAF@,F,66<,666C666:,CF<B<FGGC,=4,C:FFC:6=4EE@FGGGG8,E,E<EG7+?+4,9,,C:C,=F:8?:,==,47@EBFB=;DFFDCFE,@=DGE,==,,6DDD,@,+,,7@:,36=,=+;++0+@+@3D,13@?:+3;C9**0++41;F):)1/*4=*BF?852952>(//7*8*/)))()6(((((/,)7(((((/)),-1(((((-((49((42:<)),4(-4(,143((,)(-(-44
@M04999:289:000000000-L3R54:1:1101:13889:2419 2:N:0:415
GACTACAAGGGTATCTAATCCTGTTTGCTACCCACGCTTTCGAGCATGAACGTCAGTGTTATCCCAGGAGGCTGCCTTCGCCATCGGTATTCCTCCACATCTCTACGCATTTCACTGCTACACGTGGAATTCTACCTCCCTCTGACACACTCTAGTTTGACAGTTTCAAATGCACGTCCCAAGTTGAGCTCGGGGATTTCACATCTGACTTATCTAACCGTCTGCGCTCGCTTTACGCCCAGTAATTCCGATTAACGCTCGCACCCTACGTATTACCGCGGCTGCTGGCACGTAGTTAGCC
+
CCCCCGGGGGGGGGGGGGGGGGGGGGGGGGGGGGGGGGGGGGGGGGGGGGGGGGGGGGGGGGGGGGGGGGGGGGGGGGGGGGGGGGGGGGGGGGGGGGGGGGGGGGGGGGGGGGGGGGGGGGGGGGGGGGGGGGGGGGGGGGGGGFGGGGFGGGGGGGGGGGGFFGGGGGGGGGGGFGBGGGGGGGGGGGGGDCGGDFFFFFFFFFFFFEEFFFFFFFFF@ADBFFFFFF@@=BCEFF>BD93>EF<?E@;0;DFEF621@>@F4????BBFB>AAA6>B9016?047?:?F<??:<AFA4
@M04999:289:000000000-L3R54:1:1101:23215:2439 2:N:0:415
TACTGGGGTATCTAATCGCGTTCGCTCCCCATGCTTTCGCACTCCAGCGTCGGTAGGGACCCAGAGAGCTGCCTTCGCTTTTGGCGTTCCTTCGTAGATCTTAGGATTTCACCCCTACACACGAAATTCCACTCTCCTCTGTCTCACTCAAGTGAATTGGTTTCGAGAGCATTCCACCAGTTTTTGGCGACGTTCGCTTTCAACCCGATTCACCGCCTACGTGCCCTTTACGCCTAGGCATTCCGAAGAACACTTGCCCCCCCGTCTTACCGCGGCTGCTTGCACGGAGGTAGCCGGTGCC
+
CCCCCGGGGGGGGGGGGGGGGGEEEGGGGFFGGGFFC<FEGGEDGEFFG,FFGFCCFCGGCGGGGGFGGFGGGFDGFGGF7BFF@=FGGBFFGGDEGDFGGGGFDF9<BGCEBGGGGGGEGGGGGGFDFFDFCGGFGFEGGFGF:DFFGGFFG9DFEGCFEFDGGG8FGFF9:FGGFF5?F++7@CGCG5C*4:E>;DFGFCFF6?E>(-8446AD():@8:@D?@F8);E(:;D:((.=:):A::1(-8??:3>)6>02993((4.():(31((4(46)),-.536(-(-52)-49(-3(
@M04999:289:000000000-L3R54:1:1101:24258:2472 2:N:0:415
TGTTGACTACTCGGGTATCTAATCCTGTTTGCTCCCCACGCTTTCGCATCTCAGCGTCAGTATCTGTCCAGAAGGCCGCCTTCGCCACCGGTATTCCTCCACATCTCTACGCATTTCACCGCTACACGTGGAATTCTACCTTCCTCTACAATACTCCAGATAACCAGTTTTAAGTGCAGTTCCCAGGTTGAGCCCGGGGCTTTCACACCTAACTTAATTATCCGCCTACATGCCCTTTACGCCCAGTCATTCCGATTAACGCTCGCACCCTCCGTATTACCGCGGCTGCTGGCACGGAGTT
+
CCCCCGGGGGDGGGGGGGGGGGGGGGGGGGGGGGGGGGGGGGGGGGGGCGGGGGGGGGGGGGGFGGGGGGGGGGFGGGEGGGGGGGGGGGGGGGGGGGGGGGGGGGGGGGGGGGGGGGGGGGGGGGGGGGGGGGGGGGGGGGGGGGGGGGGGGGGGCFGGGGGGGGGGGGGGGGFGFGFGFFGFGGGEFGGGGGFDGGDGB>FFFFFFFFF@BFFFFF658CEFFFFD@ECCEE1;@F4CDFBFDF3<A3?EEFD?F;?E?9:<01192:?:822?FFFA4(-49999:3:???4?9933.
@M04999:289:000000000-L3R54:1:1101:16312:2478 2:N:0:415
GATCGACTACCAGGGTATCTAATCCTGTTTGCTCCCCACGCTTTCGCATCTCAGCGTCAGTATCTGTCCAGAAGGCCGCCTTCGCCACCGGTATTCCTCCACATCTCTACGCATTTCACCGCTACACGTGGAATTCTACCTTCCTCTACAATACTCCAGATAACCAGTTTTAAGTGCAATTCCCAGGTTGAGCCCGGGGCTTTCACACCTAACTTAATTATCCGCCTACATGCCCTTTACGCCCAGTCATTCCGCTTAACGCTCGCACCCTCCGGATTACCGCGTCTGCTGGAACGGAGTT
+
C<CBCCEGDGG<FCFFEFC@C9CFF,EFFGEC<F<@FAFEECFCEGGECEGGGCGGGGGGGGCFCGEFFGCFGGFGFCEEG:EFDEFF,F>>F,F?F<FFGGF<8,C9AFGGGGGEGGFA?7:FEFFGGGEE9@8EEFGFDE1=;=DGC8?EAF=DCGD9=AFGDFG=FCFD8AD=;?+66B8@EFFE6:@?FCC7?D>DEF4A@A:;9B=):B88418@+**8992>2B4<E)=8@EC6(;(6@?.44<CF)/(/(/92(,,-39969611:(((4?))611(,3(:<B>2((5,40(2(
@M04999:289:000000000-L3R54:1:1101:16927:2487 2:N:0:415
GCGACTACCCGGGTATCTAATCCTGTTTGCTCCCCACGCTTTCGCATCTCAGCGTCAGTATCTGTCCAGAAGGCCGCCTTCGCCACCGGTATTCCTCCACATCTCTACGCATTTCACCGCTACACGTGGAATTCTACCTTCCTCTACAATACTCCAGATAACCAGTTTTAAGTGCAGTTCCCAGGTTGAGCCCGGGGCTTTCACACCTAACTTAATTATCCGCCTACATGCCCTTTACGCCCAGTCATTCCGATTAACGCTCGCACCCTCCGTATTACCGCGGCTGCTGGCACGGAGTT
+
CCCCCGGFGGGGGGGGGGGGGGGGGGGGGGGGFGGGGGGGGGGEGG7@<EFFGGGGGGGGGGGGGGGGGGGGGGGGGGGEGGGGGGGGGFGGGGGGGGFGGGGGGGGGGGGGGGGFGGGGGGGGGGEGGEGGFGGGGGGGGGGGGGGGGGGGFGGGGGGFFGGGGFFFGDGGGGGGFGFGFGGG?DGGG6FGFEGDDG4CFFFFFFFFFEBF?FCF8BFFFFBDFD@EFEEED@;@CE0:9>?@@EFFCCEF;604<B?;<09;>>>((-4630::9AFFF>99,4().2:??:B;0(.
@M04999:289:000000000-L3R54:1:1101:18286:2558 2:N:0:415
AGACTACTGGGGTATCTAATCCCATTTGCTCCCCTAGCTTTCGTCTCTCAGTGTCAGTGTCGGCCCAGCAGAGTGCTTTCGCCGTTGGTGTTCTTTCCGATCTCTACGCATTTCACCGCTCCACCGGAAATTCCCTCTGCCCCTACCGTACTCCAGCTTGGTAGTTTCCACCGCCTGTCCAGGGTTGGGCCCGGGGATATGACGGCGGACTTAAAAAGCCACCAAGAGACGCTTACACCCCAATTATTCCGGATAACGCCTGCCGCCCCTACATTAACGCGGCTGCTGGCACAGTGGTCGC
+
CCCCCGFF<FFFGGGGGGGFGGE9EFGGFAF8DFGFGGFDGGG@F,6,C9FCF<AC@C<FG7@FGDGGGGGG<FGGF9FECGF77@4@FGGGGGFEGGD,8>EFEDF=FG,@FFG@FC=8F7AFC6=F@=B;A,C>EF?CDGCF88E6A?=E8D?=?,3,@=A36+@@=E=D=+3@@=CFE?96,3@**7@9*;C9***4=+=/))?B6034;+A6<5AD)33(,(43(3113:(,)).83813))).4<(28(-<2:B(((.((,4(1(((().)).,79(--4::BB((42())(-)((
@M04999:289:000000000-L3R54:1:1101:10740:2682 2:N:0:415
ATTGGACTACCGGGGTATCTACTCCTGTTTGCTCCCCACGCTTTCGCATCTCAGCGTCAGTATCTGTCCAGAAGGCCGCCTTCGCCACCGGTATTCCTCCACATCTCTACGCATTTCACCGCTACACGTGGAATTCTACCTTCCTCTACAATACTCTAGTTAACCAGTTTTAAGTGCAATTCCTAGGTTGAGCCCAGGGCTTTCACACCTAACTTAATTATCCGCCTACATGCCCTTTACGCCCAGTCATTCCGATTAACGCTCGCACCCTCCGTATTACCGCGGCTGCTGGCACGGAGTT
+
CCCCCGGGGGGGGGGGGGGGGGGGGGGGGGGGGGGGGGGGGGGGGGGGGGGGGGGGGGGGGGGGGGGGGGGGGGGGGGGGGGGGGGGGGGGGGGGGGGGGGGGGGGGGGGGGGGGGGGGGGGGGGGGGGGGGGFGGGGGGGGGGGGGGGGGGGGGGGGGGGGGGGGGGGGGGGGGGFGFGFGGGGGGGGGGGGGGGGGGGFFFACFFFFFFFFFFFFFFFCCE>DDDFDEEFEFFEFFFFFFFFDFFFFFFFCF?@FFFEFFF@BFFF>FFFFF?:BBBFA<09B0496>FBB7427>>:2
@M04999:289:000000000-L3R54:1:1101:22069:2686 2:N:0:415
ATTGACTACTCGGGTATCTAATCCTGTTTGCTCCCCACGCTTTCGCATCTCAGCGTCAGTATCTGTCCAGAAGGCCGCCTTCGCCACCGGTATTCCTCCACATCTCTACGCATTTCACCGCTACACGTGGAATTCTACCTTCCTCTACAATACTCCAGATAACCAGTTTTAAGTGCAATTCCCAGGTTGAGCCCGGGGCTTTCACACCTAACTTAATTATCCGCCTACATGCCCTTTACGCCCAGTCATTCCGATTAACGCTCGCACCCTCCGTATTACCGCGGCTGCTGGCACGGAGTT
+
CCCCCGGGGGGGGGGGGGGGGGGGGGGGGGGGGGGGGGGGGGGGGGGGGGGGGGGGGGGGGGGGGGGGGGGGGGGGGGGGGGGGGGGEGGGGGGGGFGGGGGGGGGGGGGGGGGGGGGFGGGGGGGGGGGGGGGGGGGGDFGGGGGGGGGGGGGGGEFGGGGGFGGGGGFFGFGGGFGFGGGFFGGGFGGGGGGGGGGGGFFFFFFFFFEEDCFAFFFFFFFFFFF@FFFFFFF;DEFFFFFBF;F@FF<EC@FF??EEF9??B>0(3?F<?B<?F?DF<0,(71,3?708?:,4>BF01
@M04999:289:000000000-L3R54:1:1101:11867:2698 2:N:0:415
GACTACTCGGGTATCTAATCCTGTTTGCTCCCCACGCTTTCGCATCTCAGCGTCAGTATCTGTCCAGAAGGCCGCCTTCGCCACCGGTATTCCTCCACATCTCTACGCATTTCACCGCTACACGTGGAATTCTACCTTCCTCTACAATACTCCAGATAACCAGTTTTAAGTGCAATTCCCAGGTTGAGCCCGGGGCTTTCACACCTAACTTAATTATCCGCCTACATGCCCGTTACGCCCAGCAATTCCGATTAACGCTCGCACCCTCCGTATTACCGCGCCTGCTGGCACGGAGTTAGCC
+
CCCCCGGGGGGGGGGGGGGGGGGGGGGGGCFGDGGGGGGGGGGGGGFGGGGGGGCEGFFGGGGG8FFGFGGCGEDGGGGGCFCFFGGGEFECFFGGGGGGFGG9EFFGGE7;FGGFGGGGGGGGEEBCEAFEAFFG99FGGGFF=EGDGGGGFFGCFGGFGGGEEFAFDFGGGCFF57DFFG6@EDG<FFEGG*:>7CD>AF>FEFFFBE?E;FFFCF6=F=2@DFF?@3>(,5(2:(:DF<(((/.)1(/3(,94:;:19>>9>FF:<0:2:BA44413,-,362:084)(21(-,.6>0
@M04999:289:000000000-L3R54:1:1101:11359:2718 2:N:0:415
GACTACCCGGGTATCTAATCCTGTTTGCTACCCACGCTTTCGAGCATGAACGTCAGTGTTATCCCAGGAGGCTGCCTTCGCCATCGGTATTCCTCCACATCTCTACGCATTTCACTGCTACACGTGGAATTCTACCTCCCTCTGACACACTCTAGTTTGACAGTTTCAAATGCACGTCCCAAGTTGAGCTCGGGGATTTCACATCTGACTTATCTAACCGTCTGCGCTCGCTTTACGCCCAGTAATTCCGATTAACGCTCGCACCCTACGTATTACCGCGGCTGCTGGCACGTAGTTAGCC
+
CCCCCGGGGGGGGGGGGGGGGGGGGGGGGGGGGGGGGGGGGGGGGGGGGGGGGGGGGGGGGGGGGGGGGGGGGGGGGGGGGGGGGGGGGGGGGGGGGGGGGGFGGGGGGGGGGGGGGGGGGGGGGGGGGGGGGGGGGGGGGGGGGGGGGGGGGGGGGGGGGGGGGGGGGGGGGGGGFGFGGDFGGGGGGAEEEGGGGFFGFFFFFFFFFFFCEFFFFFF=?A=BFFFF?BFFFFFFFFFEFFFFFFE<CFD61?CC@>FFFFFFFFFFBBF<A?BFA:>FFF9F:0)56:<64(.446963
@M04999:289:000000000-L3R54:1:1101:8638:2855 2:N:0:415
AGCGACTACCAGGGTATCTAATCCTGTTCGCTCCCCACGCTTTCGTCCATCAGCGTCAATCGGTATTTAGTAACCTGCCTTCGCAATCGGGGTTCTGTGTAATATCTATGCATTTCACCGCTACACTACACATTCCAGCTACTTCAATACTATTCAAGATTAACAGTATCAACGGCAGTTCTACAGTTAAGCTGCAGGTTTTCACCGCTGACTTATCAACCCGCCTACGGACCCCTTAAACCCAATTAATCCGGATAACGCTCGCATCCTCCGTATTACCCCGGCTGCTGGCACGGAGTTT
+
-A@@8@BF8F@FGGDEFGGGGG9-CCFG96@@EFGGGGEGECGAECFC@EGDFDCC:,@FFG>FF@FGACGGGGGFEGG<F<DEG:@F@,CFGEEGCFD?EFGGAFGGGGGGAFGFBDFEEGEEGGCEFC<E:F;BECFEDCD;FCE;EGGGF,EC=FG,37=EDDDCFADA8=6=BGFDF==CC?AFCFAFCF@FFGG;BF9;FFFF)85@6BCAAAF)/:>A>9-5@295@D(683;+)6;@F@3);?3?>B;1,>@046(436,3:3<79BFF?<)6((,4>02<?)5:?2(-40:()
@M04999:289:000000000-L3R54:1:1101:12256:2862 2:N:0:415
GTCCCGACTACACGGGTATCTAATCCCATTTGCTCCACTAGCTTTCGTCTCTCAGTGTCAGTGTCGGCCCAGCAGAGTGCTTTCGCCGTTGGTGTTCTTTCCGATCTCTACGCATTTCACCGCTCCACCGGAAATTCCCTCTGCCCCTACCGTACTCCAGCTTGGTAGTTTCCACCGCCTGTCCAGGGTTGAGCCCTGGGATTTGACGGCGGACTTAAAAAGCCACCTGCAGACGCTTTACGCCCAATCATTCCGGATAACGCTTGCCTCCTCTGTATTACCGCGGCTGCTGGCACAGAGT
+
CCCCC@FGCEFFEFGGGGGGG<AFGFFDGG@FFEGF,CEFG8FDFGG,,BFCG<ECCCCFGGFFF7:CCEGGGFC8FD9CE5E@C78F+7C8FFACG<AFFA:F7CE9,CFGGEEG9FFDFGGC+@F@EGDCFCDFCGF9D=DCFCFEDCG6=@CFDEG8=DFGD=,,6237,::E9;BGC<9,,@8CE6C,1D;;FFC7*;4*=FAB229(,8)*1+;7*30;@;(3((3244,-(3?65(:41?<(3346<)(38(,9<07-(,(().401634)..6440(3((((-)5(3(,788(.
@M04999:289:000000000-L3R54:1:1101:14605:2931 2:N:0:415
ATTCGACTACAGGGGTATCTAATCCTGTTCGCTACCCATGCTTTCGAACCTCAGCGTCAGTTACAGACCAGAGAGCCGCCTTCGCCACTGGTGTTCTTCCATATATCTACGCATTCCACCGCTACACATGGAGTTCCACTCTCCTCTTCTGCACTCAAGAAACATAGTTTCAGCTGCAGTTCCCCAGTTAAGCTGGGGGCTTTCACAGCTGACTTATCTTCCCGCCTGCGTTCGCTTTACGCCCAATAAATCCGGACAACGCTTGCCACCTACGTATTACCGCGGCTGCTGGCACGTAGTT
+
CCCCCGGGGGGGGGGGGGGGGGGGGGGGGGGGGGGGGGGGGGGGGGGGGGGGGGGEGGGGAFGGGGGGGFFGGGGGGEGGGGGGGGGEGGFGGGGFGGGGGGGGGCGGGGGDGGGGGFGEFGGGGGGGGGGCEFCGFGGGGGGGGGGGGGGFGGFEEGDGGGFGGGGGGGDCGGF8D=6=D7DDFGEGCGGGFEGGDGGGFFAFFAFFFFFEFF@FCFFEFF:A>@=9B=DDFDB602CFFD;;@FFFAE<?@99@FF:<1(82<F0>??:7??FB<BB>61-49B9>:::?(3562:((.
@M04999:289:000000000-L3R54:1:1101:12557:2956 2:N:0:415
CTACAGACTAATCTAATCCCATTTGCTCCCCTAGCTTTCGTCTCTCAGTGTCAGTGTCGGCCCAGCAGAGTGCTTTCGCCGTTGGTGTTCTTTCCGACCTCTACGCATTTCACCGCTCCACCGGAAATTCCCTCTGCCCCTACCGTACTCCAGCTTGGTAGTTTCCACCGCCTGTCCAGGGTTGAGCCCTGGGCCTTGACGGCGGACTCAAAAAGCCACCTACAGACGCTATACGCCCAATCATTCCGGATACCGCTTGCATCCTCCGTATTACCGCGGCCGCTTGCACAGCGTTAGGCGG
+
@BC,AFFGGGFGGGGGGG9FAEDGFGFC<C@F,CFEE,C@BFGFGGGC@EA@@CE<E,8@FCFC<FFG8<;EC99FFE7?@C=BFC@B7FFFF???7+@+A<?EFGF7F<FAF9?CCFG8?FEBF:+9?<<E,@E?FB8@++6ACFGCEGGGGG,@,36D3==:DFGGCED6C6CEF79C::+:88,,31@*@,**2*:>99?>5?BE(5@38F>A(;F;F;;8@4;>0;0(-:2<((-80134)648-(1()531-((3<A>B7<((-(((646-3913(,30(402))4.,,,40(51(
@M04999:289:000000000-L3R54:1:1101:15556:2997 2:N:0:415
GAGACTACAGGGGTATCTAATCCTGTTTGCTCCCCACGCTTTCGCATCTCAGCGTCAGTATCTGTCCAGAAGGCCGCCTTCGCCACCGGTATTCCTCCACATCTCTACGCATTTCACCGCTACACGTGGAATTCTACCTTCCTCTACAATACTCTAGTTAACCAGTTTTAAGTGCAATTCCTAGGTTGAGCCCAGGGCTTTCACACCTAACTTAATTATCCGCCTACATGCCCTTTACGCCCAGTCATTCCGATTAACGCTCGCACCCTCCGTATTACCGCGGCTGCGGGCACGGAGGT
+
CCCCCGGGGGGGGGGGGGGGGGGGGGGGGGGGGGGGGGGGGGGGGGGGGGGGGGGGGGGGGGGGGGGGCFGGGGGGGGGGGGGGGGGGGGGGGGGGGGGGGGGGGFGGFGGGGGGGGGGGGGGGGGGGGGGGGGGGGGGGGGGGGGGGGGGFGGGGGGGGGGGFDFGGGGGGGGGGFGFGGFFF8ECFGCFFFCFFDDGGFFFFFFFFEFFFFFFFFFFEA=9ADFF9EEFFFFFBCC@F@>==EFFFFEF@@F@DFFD6?F>>@@BFB2696(,24)6:061969((,43,8<>(-((
@M04999:289:000000000-L3R54:1:1101:22559:2998 2:N:0:415
TCTGACTACCAGGGTATCTAATCCTGTTTGCTACCCACGCTTTCGAGCATGAACGTCAGTGTTATCCCAGGAGGCTGCCTTCGCCATCGGTATTCCTCCACATCTCTACGCATTTCACTGCTACACGTGGAATTCTACCTCCCTCTGACACACTCTAGTTTGACAGTTTCAAATGCACGTCCCAAGTTGAGCTCGGGGATTTCACATCTGACTTATCTAACCGTCTGCGCTCGCTTTACGCCCAGTAATTCCGATTAACGCTCGCACCCTACGTATTACCGCGGCTGCTGGCACGTAGTT
+
CCCCCGGGGGGGGGGGGGGGGGGGGGGGGGGGGGGGGGGGGGGGGGGGGGGGGGFGGGGGGGGGGGGGGGGGGGGGGGGGGGGGGGDFGGGGGGGGGGGGGGGGGGGGGGGGGGGGGGGGGGGGGGGGGGGGGGGGGGGGGGGGGGGFGGGGGFFGGGGGGGFGGGGGGGGGGGGGFFFGGGDFFGGGGGGGGGGGGGDDFFFFFFAFEFFFBFFFFFFFFFF>AB>EBA>>BFDFFFFF@@@FFFFFFFFE@DFFFFFF6<?F@FFBFFFFFBD<B9ABBF>FF04(,53::2?2((-)
@M04999:289:000000000-L3R54:1:1101:13616:3034 2:N:0:415
GGACTACTAGGGTATCTAATCCTGTTCGCTACCCATGCTTTCGAACCTCAGCGTCAGTTACAGACCAGAGAGCCGCCTTCGCCACTGGTGTTCTTCCATATATCTACGCATTCCACCGCTACACATGGAGTTCCACTCTCCTCTTCTGCACTCAAGAAAAACAGTTTCAGCTGCACTTCCCCGGTTAAGCCGAGGGCTTTCACAGCTGACTTGTTCTCCCGCCTGCGTTCGCTTTACGCCCAATAAATCCGGACAACGCTTGCCACCTACGTATTACCTCCGCTGCTGGCCCGTATTTAGC
+
CCCCCFGFGGGGCA@DGGFFGGGGGGGGDGEGFGGGGGGGGGGFFGGGGGGFG@@CFGGGGCFGGGGGGGFEFGGGEGGFGG7FGGCFCFF,FFGGGGEDFFGFFCEGGGGGGGFGCGGGGGGFGFG8=FFGGGGE,,@@EGG8EGGCGGGFFFFCFEFG8CFFFGGGGGGGG8DGFF6D=DDGEGGGFCF6@+@CDGFFFFFCAFA><>49>FAFCFF=EB@955@D=><9@?363;@3:;15;4>C?;2>@B;(407:<?<(47((.4:(3:,6:A))(-3,2().3(((((((().)-
@M04999:289:000000000-L3R54:1:1101:18385:3050 2:N:0:415
CGGACTACAGGGGTATCTAATCCTGTTTGCTCCCCATGCTTTCGCACCTCAGCGTCAGTATTAGGCCAGAAGGCTGCCTTCGCCATCGGTATTCCTCCAGATCTCTACGCATTTCACCGCTACACCTGGAAATCTACCTTCCTCTCCTATACTCTAGCTAACCAGTATCGTATGCAATTCCCAAGTTGAGCTCGGGGATTTCACATCCGACTTAATTAGCCGCCTACGCGCGCTTTACGCCCAGTAATTCCGATTAACGCTTGCACCCTCTGTATTACCGCGGCTGCTGGCACAGAGTT
+
CCCCCGFGGGGFGGGGGGGGGGGGGGFGGGGGFGGGGGGGGGGGGGGGGGGGGGGGGGGGGGGGGGGGGGGGGGGGGGGGGGGGGGGGGGGGGGGGGGGGGGGCGGGGGGGGEGGGGGGGGGGGGGGGGCGEGGGGGGGGGGGCEGGGGGCFGGGGGGGGDFCFDDEGGGGGGGGGF?FFGFFGFGGGGFCDEGGGGGGCAAAFFFFA@AF9>FFF<FA@FBAAFFFF95@B;F;@FFFFFB@DFF5CEFFF((4:AF?9?:<F??(316:?AB)-)69?F>(((,,5??BFF0744><
@M04999:289:000000000-L3R54:1:1101:13640:3075 2:N:0:415
GATGACTACAGGGGTATCTAATCCCATTTGCTCCCCTAGCTTTCGTCTCTCAGTGTCAGTGTCGGCCCAGCAGAGTGCTTTCGCCGTTGGTGTTCTTTCCGATCTCTACGCATTTCACCGCTCCACCGGAAATTCCCTCTGCCCCTACCGTACTCCAGCTTGGTAGTTTCCACCGCCTGTCCAGGGTTGAGCCCTGGGATTTGACGGCGGACTTAAAAAGCCACCTACAGACGCCTTACGCCCAATCATTCCGGATAACGCTTGCATCCTCTGTATTACCGCTGCTGCTGGCACAGAGTT
+
CCCCCGGGGGGGGGGGGGGGGGGGGGGGGGGGGGGGGGGGGGGGGGGGGGGGGGGGGGGGGGGGGGGGGFGGGGGGGGGGGGGGGGGGGGGGGGFGGGGGGGGGGGGGGGGGGGGGGGGGGGGGGGGGGDGEGGGGGGGGGGGGGGGGGGGGGGGGGFGGGGDGGGGGGGGGGGGGBDFGGGGGGEEGGGGGDFGGGGGFFFFFFFFFFFFFBFAA)6=?FFDFFFFE@EC;36>F<DFFFFF?FFBFF<<A?>:0:AFFFFF?F2444)4:B>)64<A202(4145???BFB?FF7:4A
@M04999:289:000000000-L3R54:1:1101:8250:3079 2:N:0:415
CAGTGACTACCGGGGTATCTAATCCCATTTGCTCCCCTAGCTTTCGTCTCTCAGTGTCAGTGTCGGCCCAGCAGAGTGCTTTCGCCGTTGGTGTTCTTTCCGATCTCTACGCATTTCACCGCTCCACCGGAAATTCCCTCTGCCCCTACCGTACTCCAGCTTGGTAGTTTCCACCGCCTGTCCAGGGTTGAGCCCTGGGATTTGACGGCGGACTTAAAAAGCCACCTACAGACGCTTTACGCCCAATCATTCCGGATAACGCTTGCATCCTCGGTATTACCGCGGCTGCTGGCACAGAGTT
+
CCCCCGGGGGGGGGGGGGGGGGGGGGGGFGGGGGGGGGGGGGGGGGGGGDDGGGGGGGGGGGGGGGGGGGGGGGGGGGGGGGGGGGGGGGGGGGGGGGGGGFEGGGGDFGGGGGGGGFGGGGDGGGGFGGGGGFGGFFGGGGGGGGGCFGGGGGGGGFFD8DEEADFGGGGCFFCGEGBGGGGEDGEC6CFGGGGFGGGGA>FFFCFB>BFFF>486;=<:@13=D@;;24>096?2:A?B?F6?:11:5>A9:04:6A<:08(4??9B??A(,42:<F><1;19691:2:7(,4:73.6.
@M04999:289:000000000-L3R54:1:1101:11913:3085 2:N:0:415
CGTGACTACCGGGGTATCTAATCCTGTTTGCTCCCCACGCTTTCGCATCTCAGCGTCAGTATCTGTCCAGAAGGCCGCCTTCGCCACCGGTATTCCTCCACATCTCTACGCATTTCACCGCTACACGTGGAATTCTACCTTCCTCTACAATACTCTAGTTAACCAGTTTTAAGTGCAATTCCTAGGTTGAGCCCAGGGCTTTCACACCTAACTTAATTATCCGCCTACATGCCCTTTACGCCCAGTCATTCCGATTAACGCTCGCACCCTCCGTATTACCGCGGCTGCTGGCACGGAGTT
+
CCCCCGGGGGGGGGGGGGGGGGGGGGFEGGGGGGGGGGGGGGGGGGGGGFGGGGGGGGGFGGGGGGGGGGGGGGGGGGGDGGGGGGGFGEGGGGGGGGGGGGGGFGFGGFGGGGGGGGFGGGGGGGGGGCGGCFGGGGGGGGGGGGGFGAFGGDFFGGGAFGGGGGGGGGGGGGGGFGACDFGGFFEGGGGGGGGGG>DGFABFFFFFBEEBFFFFFFFFFFFFFFFDBEEFFFE@EFFFFF03;@@@F<C<1/21;CFFFFFFF9B>?3:06:???9BFF>>09>9?34((()4,(-4:
@M04999:289:000000000-L3R54:1:1101:8914:3195 2:N:0:415
GACTACCCGGGTATCTAATCCTGTTCGCTACCCATGCTTTCGAGCCTCAGCGTCAGTAACAGACCAGAGAGCCGCCTTCGCCACTGGTGTTCTTCCATATATCCACGCATTTCACCGCTACACATGGAGTTCCACTCTCCTCTTCTGCACTCAAGTCTCTCAGTTTCCGATGCTCTTCCTCAGTTAAGCTGAGGGCTTTCACATTCAGACTTAAAAGACCGCCTGCGCGCCCCTTACGCCCAATAAATCCGGCCAACGCTTGCAACCTACGTATGACCGCGGCTGCTGGCACGTAGTTAGC
+
C<CC8FFGGG7@+<<;EEEF,6EC,EFGE:F@FG?<FG<FGGGAEEECE<FCFGG:F,6EEFGEFFGGGFD7FEG7FGGGGGGFGGG,EE=E,CA<AFC?EE<FFFGGG@FBFF?FC@F+CFGFGGA<A9EFGAFFDDEFFCD9;EF;DGFFGC?=;=E:FFC@>DD8CEDE6ED:FGBFGFGGGGAEA,<C,:7CC7DD9FFF9CAAEE@;=AFFF4A@EFAF>(5(((0((68;8<?):@01;;)/9(6(,-(41:>(4::)6:::B????>(6<(407,6(-4,,5,(.811:0)<2)
@M04999:289:000000000-L3R54:1:1101:20219:3201 2:N:0:415
CGACTACAGGGGTATCTAATCCTGTTTGCTCCCCACGCTTTCGCATCTCAGCGTCAGTATCTGTCCAGAAGGCCGCCTTCGCCACCGGTATTCCTCCACATCTCTACGCATTTCACCGCTACACGTGGAATTCTACCTTCCTCTACAATACTCCAGATAACCAGTTTTAAGTGCAGTTCCCAGGTTGAGCCCGGGGCTTTCACACCTAACTTAATTATCCGCCTACATGCCCTTTACGCCCAGTCATTCCGATTAACGCTCGCACCCTCCGTATTACCGCGGCTGCTGGCACGGAGTTAGC
+
CCCCCGGGGGGGGGGGGGGGGGGGGGGGGGGGGGGGGGGGGGGGGGGGGGGGGGGGGGGGGGGGGGGGGGGGGGGGGGGGGGGGGGGGGGGGGGGGGGGGGGGGGGGGGGGGGGGGGGGGGGGGGGGGGGGGGGGGGGGGGGGFGGGGGGGGGGGGGGGGGGGGFGGGGGGGGGGGFGFGGGGGFGGGGGGGGGGGGGGGFFFFFFFFEFFFFFFAE>FFFFFFFFFFFFEFFFEEFFFFFDDFFFFEF5;D?DFFFFFFFFFFF>B?FF>BF?>BFAF;9>F19?7??:(3133(4?>D4
@M04999:289:000000000-L3R54:1:1101:7933:3202 2:N:0:415
CTGACTACACGGGTATCTAATCCCATTCGCTCCCCTAGCTTTCGTCTCTCAGTGTCAGTGTCGGCCCAGCAGAGTGCTTTCGCCGTTGGTGTTCTTTCCGATCTCTACGCATTTCACCGCTCCACCGGAAATTCCCTCTGCCCCTACCGTACTCCAGCTTGGTAGTTTCCACCGCCTGTCCAGGGTTGAGCCCTGGGATTTGACGGCATACTTAAAAAGCCACCTACAGACTCTTGACTCCCACTCATTCCTGACAACGCTTGCATCCTCTGTATTACCGCGTCTGCGTGCGACGATTGTC
+
CCC@CACEFFGEEGDGGGCEGGGG8FFGDDGGGGGGF<EGAFGGGGGGAEFGGFFFFGGGGGC:F7FCCFGC<FFFFGE<F7EC@48,ACDA:ECFFGGC:FEFGGGGFEGG:AEC5F@BBEC@ED7C@+@9;,EF98D8=DDFFGFDCE88A=E88FF8=CFC,==DFGGGGED+0+<76CDEC,:5,<:F@<,7;*03;B+:*:;;(.5><AFF=A;9ADF;@@;E;<;)6<)))6)+(,/((,8))9<569(/)3(34,,1).4:27<:4<:):<<?>>410424-(8(467;((,))
@M04999:289:000000000-L3R54:1:1101:13700:3230 2:N:0:415
AGGGACTACAGGGGTATCTAATCCTGTTTGCTCCCCACGCTTTCGCATCTCAGCGTCAGTATCTGTCCAGAAGGCCGCCTTCGCCACCGGTATTCCTCCACATCTCTACGCATTTCACCGCTACACGTGGAATTCTACCTTCCTCTACAATACTCCAGATAACCAGTTTTAAGTGCAATTCCCAGGTTGAGCCCGGGGCTTTCACACCTAACTTAATTATCCGCCTACATGCCCTTTACGCCCAGTCATTCCGATTAACGCTCGCACCCTCCGTATTACCGCGGCTGCTGGCACGGAGTT
+
CCCCCGGDGGGGGGGGGGGGGGGGGGGGGGGGGGGGGGGGGGGGGGGGGGGGGGGGGGGGGGGGGGFGGGGGGGGGGGGGGGGGGGGGGGGGGFGGGGGGGGGGGGGGGGGGGGGGGGGGGGGGGGGGGGGGGGGGGGGGFFGGGAFFGGGGGGFFGFGGGGGGGGGGGGGGGGGCDDBGGGGGGGGGGGGGGGGGGGGDFFFFFFFFFFFFEFFFFFA@FE>BDF>23EFEFF@DEFFFFBF?@;EFFE<EE?@FFFFF6:?FFFFF?:?FFF??B<AD?F>9F>0,,8(((,4-492(
@M04999:289:000000000-L3R54:1:1101:25115:3255 2:N:0:415
CAAGACTACTGGGGTATCTAATCCTGTTTGCTCCCCACGCTTTCGCATCTCAGCGTCAGTATCTGTCCAGAAGGCCGCCTTCGCCACCGGTATTCCTCCACATCTCTACGCATTTCACCGCTACACGTGGAATTCTACCTTCCTCTACAATACTCCAGATAACCAGTTTTAAGTGCAGTTCCCAGGTTGAGCCCGGGGCTTTCACACCTAACTTAATTATCCGCCTACATGCCCTTTACGCCCAGTCATTCCGATTAACGCTCGCACCCTCCGTCTTACCGCGGCTTTTGGACCGGAGTT
+
CCCCCGGGGGGGGGGGGGGGGGGGGGGGGGGGGGGGGGGGGGGGGGGGGGGGGGGGGGGGGGGGGGGGGFGGGGGGGGGGGGGGGGGFGGGGGGGGGGGGGGGGGGGGGGGGGGGGGGGGGGGGGGGGGGGGGGGGGGGGGGGGGGGGGGGGGGFGGGGGGGGGFGGGGGGFGGGGFGFGGGGGGGGGFGGGGGGGGGGGFFFFFFFFFFFFFFFFFFFEFEDFFFFFFFCEFDFFFEF>@FFFFFFFEEFFF07@FFF091<F>0>B??286((.4)<?<929B63.<<0(,(4((-40
@M04999:289:000000000-L3R54:1:1101:25418:3374 2:N:0:415
CGACTACTGGGGTATCTAATCCTGTTTGCTCCCCACGCTTTCGCATCTCAGCGTCAGTATCTGTCCAGAAGGCCGCCTTCGCCACCGGTATTCCTCCACATCTCTACGCATTTCACCGCTACACGTGGAATTCTACCTTCCTCTACAATACTCCAGATAACCAGTTTTAAGTGCAGTTCCCAGGTTGAGCCCGGGGCTTTCACACCTAACTTAATTATCCGCCTACATGCCCTTTACGCCCAGTCATTCCGATTAACGCTCGCACCCTCCGTATTACCGCGGCTGCTGGCACGGAGTTAGC
+
CCCCCGGGGGGGGGGGGGGGGGGGGGGGGGGGGGGGDGGGGGGGGGGGGGGGGGGGGGGGGGGGGGGGGGGGGGGGGGGGGGGGGGGGGGGGGGGGGGGGGGGGGGGGGGGGGGGGGGGGGGGGGGGGDGGGGGGGGGGGGGGGGGGGGGGGGGGGGGFFGGGGGGGGGGGGGGGGFGFGGGFGGGGGGGGGGGGGGGGGFFFFFDFFFFFEFFFFFFFFFDDFFFFFFFEFFFFFFFFDBF@;@<<CFFFFF@FFF@FBFB;B9>??FF;B<2>FAB:>>BB9BBF8:??DB661(4<A5
@M04999:289:000000000-L3R54:1:1101:17240:3381 2:N:0:415
CGTGGACTACCGGGGTATCTAATCCTGTTCGCTACCCATGCTTTCGAACCTCAGCGTCAGTTACAGACCAGAGAGCCGCCTTCGCCACTGGTGTTCTTCCATATATCTACGCATTCCACCGCTACACATGGAGTTCCACTCTCCTCTTCTGCACTCAAGAAAAACAGTTTCAGCTGCACTTCCCCGGTTAAGCCGAGGGCTTTCACAGCTGACTTGTTCTCCCGCCTGCGTGCGCTTTACGCCCAATGAATCCGGACAACGCTTGCCACCTACGTACTACCGCGGCTGCTGGACCGTAGTT
+
CCCCCGGEFGGGDGGGGGGGGGGFGGGGGGGGGGGGGGGGGGGGGGGGGGGGGGGGGG7FFGGG<ACEGFGGFGGFFGGCFGGFGGGGGGGGGGGGGGGFGG<FGGGGFGGGG7EE9FEECGDGGGGGGGC,A@@FGFGGGDFGFFGCFFFFGFEGGGGGFDCFEGGFGGGFG8FC?FFG6C79DEG>EGG7:D59D4999AFFFFFA@:=3>FFF:+:@F>DB@>;DD@;(312(6:<F@@996<10<AF>D924;;0196?1:0343<00>6<2??B>B933194,38:((((--(44.
@M04999:289:000000000-L3R54:1:1101:20088:3403 2:N:0:415
TTGGGACTACCCGGGTATCTAATCCTGTTTGCTACCCACGCTTTCGAGCATGAACGTCAGTGTTATCCCAGGAGGCTGCCTTCGCCATCGGTATTCCTCCACATCTCTACGCATTTCACTGCTACACGTGGAATTCTACCTCCCTCTGACACACTCTAGTTTGACAGTTTCAAATGCACGTCCCAAGTTGAGCTCGGGGATTTCACATCTGACTTATCTAACCGTCTGCGCTCGCTTTACGCCCAGTCATTCCGATTAACGCTCGCACCCTACGTATTACCGCGGCTGCTGGCACGTAGTT
+
CCCCCGGGGGFEFGGGGGGGGGGGGGGGGFGGGGGGGGGGGGGFFGFGGGGGGGGGGGGGGGFCFFGGGGGGGCFFFFGGGGGGGGGGGGGGGGGFCGGGGGG8BF;FGGGGEEECFDGGGGGGGGGGGGGDFCEGGE;FFGGGGGGGGDDFDGCFGGGD=DAEFGGFG8DFGF8AFFDFGFGEG8D@=A:AF8CCDDGG>FA+4=EFFFAEFF+<AFFCA4>=A4<94AB@DFF@BDCF?;;@??E)>C?E3=0,8;E<?@6(4(49>B?FF?B26:4.4((13(-48),:,(),.(.,.
@M04999:289:000000000-L3R54:1:1101:5746:3430 2:N:0:415
TTGGGACTACAAGGGTATCTAATCCTGTTTGCTCCCCACGCTTTCGCATCTCAGCGTCAGTATCTGTCCAGAAGGCCGCCTTCGCCACCGGTATTCCTCCACATCTCTACGCATTTCACCGCTACACGTGGAATTCTACCTTCCTCTACAATACTCCAGATAACCAGTTTTAAGTGCAATTCCCAGGTTGAGCCCGGGGCTTTCACACCTAACTTAATTATCCGCCTACATGCCCTTTGCGCCCAGTCATTCCGATTAACGCTCGCACCCTCCGTATTACCGCGGCTGCTGGCACGGAGTT
+
CCCCCGGGGGGGGGGGGGGGGGGGGGGGGGGGGGGGGGGGGGGGGGGGGGGGGGGGGGGGGGGGFGGFGGGGGGGGGGGDGGGGGFFGFGGGGGGFGGGGGGGGGGGGGGGGEGGGGGGGGGGGGGGGGGDFGGGGGGGGGGGGGGGGGGGGGGGGGGGGGFFGGGGFGGFF?AFFFFFGGGGFDGGGGGDFGDFGDGGGEFFFFFFF=BFFFFFA;+1@FF:=BF9@D(4<:35;=@C=6>D@D?;EE3<??E;?;;CC0;?:>B;>138<:0(((..<2:991((41>D0(14316><4
@M04999:289:000000000-L3R54:1:1101:14137:3479 2:N:0:415
TTTGACTACTAGGGTATCTAATCCTGTTCGCTACCCATGCTTTCGAACCTCAGCGTCAGTTACAGACCAGAGAGCCGCCTTCGCCACTGGTGTTCTTCCATATATCTACGCATTCCACCGCTACACATGGAGTTCCACTCTCCTCTTCTGCACTCAAGAAAAACAGTTTCAGCTGCACTTCCCCGGTTAAGCCGAGGGCTTTCACAGCTGACTTGTTCTCCCGCCTGCGTTCGCTTTACGCCCAATAAATCCGGACAACGCTTGCCACCTACGTATTACCGCGGCTGCTGGCACGTAGTT
+
CCCCCGGGGGGGGGGGGGGGGGGGGGGGGDGGGGGGGGGGGGGGEGGGGGGGGGGGGGGGGGGGGGGGGGGGGGGGGGGGGGGGGGGGGGGGGGGGGGGGGGGGGGGGGGGGGGGGGGGGGGGGGGGGGGGGGFFFGGGGGGGGGGGGGCFGGAFGFFGGGGGGGGGGGGDGGGGGFGFGGGGGGGGGCFGGGGEGGGGFFFFFFFFFFFFFEAFFBFFFFFF>FDDDFFF@2:DFFCFFFFFD3@EFFEEEF0699FBF>B::67<?BFB:<<<<BFF909>>BB2?0???FF?1?F?9
@M04999:289:000000000-L3R54:1:1101:14237:3550 2:N:0:415
GGACTACAGGGGTATCTAATCCTGTTTGCTCCCCACGCTTTCGCATCTCAGCGTCAGTATCTGTCCAGAAGGCCGCCTTCGCCACCGGTATTCCTCCACATCTCTACGCATTTCACCGCTACACGTGGAATTCTACCTTCCTCTACAATACTCCAGATAACCAGTTTTAAGTGCAATTCCCAGGTTGAGCCCGGGGCTTTCACACCTAACTTAATTATCCGCCTACATGCCCTTTACGCCCAGTCATCCCGATTAACGCTCGCACCCTCCGTATTACCGCGGCTGCTGGCACGGAGTTAGC
+
CCCCCGGGGGGGGGGGGGGGGGGGGGGGGGGGFFGGGGGGGGFGGGGGGGGGGGGGGGGGGGGGGGGGGFGGGGGDFGGGGGGGEFEEFGGGGGGEGGGGGGCF9FGGGEGGGGGGGGGGGGGGGGGGGGGGFGFGGGGGGGGGGFFDGGGGCDFDGGGGGGGGGGGGGFA==EGGFGFGGFGFGGGGCFGFEEEGGGDGFFFFFAFF@DEAECAAECFFBDD9>BFCCE;2>@EFEF;:92=;EFF)77@D>(6?EFFF:9(44>1((49?03?FFFFF0;>>>67>><?BF03>4?FF2
@M04999:289:000000000-L3R54:1:1101:14915:3612 2:N:0:415
GGTTGACTACCCGGGTATCTAATCCTGTTTGCTCCCCACGCTTTCGCATCTCAGCGTCAGTATCTGTCCAGAAGGCCGCCTTCGCCACCGGTATTCCTCCACATCTCTACGCATTTCACCGCTACACGTGGAATTCTACCTTCCTCTACAATACTCTAGTTAACCAGTTTTAAGTGCAATTCCTAGGTTGAGCCCAGGGCTTTCACACCTAACTTAATTATCCGCCTACATGCCCTTTACGCCCAGTCATTCCGATTAACGCTCGCACCCTCCGGATTACCGCGGCTGCTGGCACGGAGTT
+
CCCCCGGGGGGGGGGGGGGGGGGGGGGGGGGGGGGGGGGGGGGGGGGGGGGGGGGGGGGGGGGGGGGGGGGGGGGGGGGGGGGGGGCFFGFGGGGGGGGGGGGGGGGGGGGGGGGGGGGGGGGGGGGGGGGGCFGGGGFFGGGGGGGGGGGGGGFGGGGGGGGGGGGGGGGGGGGGBCFDGGGGFGFGGGGGGGGGGGGGFFFFFFFFFDFEFFFFFFFFFFFFFADDB3;7=BBF=BEF>>B>;;@EFFCFCE<;;1)73>@DB0391:?:<0(,8<2<<<FF0604:?BFF(44(((-.
@M04999:289:000000000-L3R54:1:1101:23501:3627 2:N:0:415
AAGACTACCGGGGTATCTAATCCTGTTTGCTCCCCACGCTTTCGCATCTCAGCGTCAGTATCTGTCCAGAAGGCCGCCTTCGCCACCGGTATTCCTCCACATCTCTACGCATTTCACCGCTACACGTGGAATTCTACCTTCCTCTACAATACTCCAGATAACCAGTTTTAAGTGCAGTTCCCAGGTTGAGCCCGGGGCTTTCACACCTAACTTAATTATCCGCCTACATGCCCTTTACGCCCAGTCATTCCGATTAACGCTCGCACCCTCCGTATTACCGCGGCTGCTGGCACGGAGTT
+
CCCCCGGGGGGGGGGGGGGGGGGGGGGGGGGGGGGGGGGGGGGGGGEGGGGGGGGGGGGGGGGGGGGGGGGGGGGGGGGGGGGGGGFGGGGGGGGGGGGGGGFGGGGGGGGGGGGGGGGGGGGGGGGGGGGGGGGGGGGGGGGGGGFGGGGGFGGGGGFCFFGGGGGGGGGGGFGGFFFFGGGGGGCGEFFFGGGGGGGCFAFFFFFFFEFCEFFA>FFFFFFF=@;@EFF35@D@FCFFFBFD@EE??E?4;16?F<(7<BFFFF1:B6?B<:04>FDF>BFB1>?FB:01<B>>;F?
@M04999:289:000000000-L3R54:1:1101:14402:3642 2:N:0:415
AGAGGGACTACCGGGGTATCTAATCCTGTTTGCTCCCCACGCTTTCGCATCTCAGCGTCAGTATCTGTCCAGAAGGCCGCCTTCGCCACCGGTATTCCTCCACATCTCTACGCATTTCACCGCTACACGTGGAATTCTACCTTCCTCTACAATACTCCAGATAACCAGTTTTAAGTGCAATTCCCAGGTTGAGCCCGGGGCTTTCACACCTAACTTAATTATCCGCCTACATGCCCTTTACGCCCAGTCATTCCAATTAACGCTCGCACCCTCCGTATTACCGCGGCTGCTGGCACGGAGT
+
CCCCCGGGGGGGGGGGGGGGGGGGGGGGGGGGGGGGGGGGGGGGGGGGGGGGGGGGGGGGGGGGGGGGGGGGGFGGGGGGGGGGGGGGGGGGGGGGGGGGGGGGGGGGGGGGGGGGGGGGGGGGGGGGGGGGGFFGGGGGGGGFGGGGGGGGGGGGGGGGGGGGGGGGGFGGGFGGFGFGGGGGFGGGGGFGGGFFGDGGFFFAFFFFBDFFFFFFFFFFFFFFFFF<?D@EE;4;E8;FFFFBFFF3@F3CAAAAB<AAA?00496>>>??FFFB0:><9<?F29BF>?FF0?:<:1(((
@M04999:289:000000000-L3R54:1:1101:9622:3670 2:N:0:415
GACTACCGGGGTATCTAATCCTGTTTGCTACCCACGCTTTCGAGCATGAACGTCAGTGTTATCCCAGGAGGCTGCCTTCGCCATCGGTATTCCTCCACATCTCTACGCATTTCACTGCTACACGTGGAATTCTACCTCCCTCTGACACACTCTAGTTTGACAGTTTCAAATGCACGTCCCAAGTTGAGCTCGGGGATTTCACATCTGACTTATCTAACCGTCTGCGCTCGCTTTACGCCCAGTAATTCCGATTAACGCTCGCACCCTACGTATTACCGCGGCTGCTGGCACGTAGTTAGCC
+
CCCCCGGGGGGGGGGGGGGGGGGGGGGGGGGGGGGGGGGGGGGGGGGGGGGGGGGGGGGGGGGGGGGGGGGGGGGGGGGGGGGGGGGGGGGGGGGGGGGGGGGGGGGGGGGGGGGGGGGGGGGGGGGGGGGGGFGGGGGGGGGGGGGGGGGGGGGGGGGGGGGGFDGGGGGGGGGGFGFGGGGGGGGGGGGGGGGGGGGGFFFFFFFFFFFFFAFFFFFBAAFFFBB>@BB?FFFFF?9FDFFEFFFFF1;D;?EF@F<(7;>F>BF:BFFFFFFFFFFFBFF>?05?<07?F::B4<):4
@M04999:289:000000000-L3R54:1:1101:17436:3694 2:N:0:415
GGACTACTCGGGTATCTAATCCTGTTTGCTCCCCACGCTTTCGCATCTCAGCGTCAGTATCTGTCCAGAAGGCCGCCTTCGCCACCGGTATTCCTCCACATCTCTACGCATTTCACCGCTACACGTGGAATTCTACCTTCCTCTACAATACTCCAGATAACCAGTTTTAAGTGCAGTTCCCAGGTTGAGCCCGGGGCTTTCACACCTAACTTAATTATCCGCCTACATGCCCTTTACGCCCAGTCATTCCGATTAACGCTCGCACCCTCCGTATTACCGCGGCTGCTGTCCCGGCGTTAGC
+
CCCCCGGGFG>GEGGGGGGGFFGFFGGGGGGGGGGGGDCFGGGGEGGFGGEGCCGEEEGAEDDFEF9FCGGFFGGGFEFGEEGGGGD+F:FGGGGGGGFCGFFGGEFD7@EFFFGGGGGGGGGGCF::FFF=BFGGGGGGGGG=DFF8EFGC9D889,@D???GED8EDFF=FCFF?FF+=D??BFFCGGG?9E59>DDFFF>+;?FFEBF*9+@=7B6;D@@D@B24*6>B98;C9(4>0(,()7<?)<;046;?C09:1,,21>F6682(((.6A>(((-((-1)5.4))(,((4(-(-
@M04999:289:000000000-L3R54:1:1101:13332:3701 2:N:0:415
TGGGACTACACGGGTATCTAATCCTGTTCGCTCCCCACGCTTTCGCTCCTCAGCGTCAGTGACGGCCCAGAGACCTGCCTTCGCCATCGGTGTTCTTCCCGATATCTACACATTCCACCGTTACACCGGGAATTCCAGTCTCCCCTACCGCACTCCAGTCCGCCCGTACCCGGCGCCGATCCACCGTTAAGCGATGGACTTGCACACCAGACGCGACGAACCGCCTACGAGCTCTTTACGCCCAATAAATCCGGATAACGCTTGCACCCTACGCATTACCGCCGCTGCTTGCACGGAGTT
+
CCCCCGGGGGGGGDGGGGGGGGGGGGGGGGGGGGGGGGGGGGGGGGGGGGGGGGGGGGGGGGGGGGGGGGGGFFGGFGGGGGGGG>FGGGGGGGGGGGGGGGGGGGGGGGGGGGGGGGGGGGGGGGGGGGEGGGGGGGGGGGGGGGGGGGGGGEGGFGGGGGGGGGGDGDGG?CCEBD;CDD6CFECG55EGG*=7D4<FF*@AFFFE:(4:BFB:>E56>07996:?<0,(7?6>)6>B:-9<?1:A<--4>B(3(6?19?0((5???((1:(,(2<9<:1(49((3).4:770(((,,
@M04999:289:000000000-L3R54:1:1101:8876:3703 2:N:0:415
AGTCGACTACCGGGGTATCTAATCCTGTTTGCTACCCACGCTTTCGAGCATGAACGTCAGTGTTATCCCAGGAGGCTGCCTTCGCCATCGGTATTCCTCCACATCTCTACGCATTTCACTGCTACACGTGGAATTCTACCTCCCTCTGACACACTCTAGTTTGACAGTTTCAAATGCACGTCCCAAGTTGAGCTCGGGGATTTCACATCTGACTTATCTAACCGTCTGCGCTCGCTTTACGCCCAGTAATTCCGATTAACGCTCGCACCCTACGTATTACCGCGGCTGCTGGCACGTAGTT
+
CCCCCGGGGGGGGGGGGGGGGGGGGGGGGGGGGGGGGGGGGGGGGGGGGGGGGGGGGGGGGGGGGGGGGGGGGGGGGGGGGGGGGGCEGGGGGGGGGGGGGGGGGGGGGGGGGGGGGGGGGGGGGFFGGGGGGGGGGGGGFFFEFGGGGGGGGGGGF=C:DFGGGGGGGGGGGEGGFGFGGGGGFFGGGGCFGGGGGGGGFFFFFFFABFFEFFFCFAFFFFFFFFFFFFFF>=BFDFFFFFF611(76C?CC@(4;<)9141696119?B7??:>D><BB?>;0239??DB?0<:82:3)
@M04999:289:000000000-L3R54:1:1101:17148:3725 2:N:0:415
CGGACTACTGGGGTATCTAATCCCATTTGCTCCCCTAGCTTTCGTCTCTCAGTGTCAGTGTCGGCCCAGCAGAGTGCTTTCGCCGTTGGTGTTCTTTCCGATCTCTACGCATTTCACCGCTCCACCGGAAATTCCCTCTGCCCCTACCGTACTCCAGCTTGGTAGTTTCCACCGCCTGTCCAGGGTTGAGCCCTGGGATTTGACGGCGGACTTAAAAAGCCACCTACAGACGCTTTACGCCCAATCATTCCGTATAACGCTTGCATCCTCTGTATTACCGCGGCTGCTGGCACAGAGTT
+
CCCCCGGGGGGGGGGGGGGGGGGGGGGGGGGGGGGGDGGGGGGGGGGGGGGGGGGGGGGGGGGGGGGGGGGGGGGGGGGGGGGGGGGGGGGGGGGGGGGGGGGGGGGGGGGGGGGDGGGGGGGGGGGGGGGFGGGGGGGGGGGGGGGGGGGGGGGFFGFGGGGGGGFGGGGGGGGGFGFGFDFGGGGGGGGCCCGDDF>*@@98BFFF9;@6EFFFFF>@F@FD@EE;;CF9>?:?B90799<:?F?D<<),).(4.5(4::(().62<BFFA<<AADA:;0699>::?B<1<8(2(<5
@M04999:289:000000000-L3R54:1:1101:21253:3770 2:N:0:415
GACTACCGGGGTATCTAATCCTGTTTGCTCCCCACGCTTTCGCATCTCAGCGTCAGTATCTGTCCAGAAGGCCGCCTTCGCCACCGGTATTCCTCCACATCTCTACGCATTTCACCGCTACACGTGGAATTCTACCTTCCCCTACAATACTCCAGATAACCAGTTTTAAGTGCAGTTCTCAGGTTGAGCCCGGGGCTTTCACACCTAACTTAATTATCCGCCTACATGCCCTTTACGCCCAGGCATTCCGATTAACGCTCCGACCCTCCGTTTTACCGCGGCTGCTGGCCCGGGGTTAGCC
+
CCCCCGGGGGGGCGGGGGGGGGGCFG@GGGGFGGGGGGGGGGGGFGEEEGGGGGGGGGFGGGGAGGGGGGGGGGDGEGGGGEGGGGGECGGFGGGGGG8B?FGGGGGC:FFG9EFGGGGGGGGGFDC:<AFGGGCFGGGGGGG=DFEGFGF88@EGGGGGGGF,DGFGFFG8DFCAFFFGC?FGGC:EFGF5EECGGG4:BFF69?FFBCCBCFF68@C@)558;84C3;=(3@7>DD1;;(((/)45361(2:A:?BB32,(4631:?;(),4)4>2,32392()5(4((-(((,((3:,
@M04999:289:000000000-L3R54:1:1101:5931:3813 2:N:0:415
GGACTACAAGGGTATCTAATCCTGTTCGCTACCCATGCTTTCGAACCTCAGCGTCAGTTACAGACCAGAGAGCCGCCTTCGCCACTGGTGTTCTTCCATATATCTACGCATTCCACCGCTACACATGGAGTTCCACTCTCCTCTTCTGCACTCAAGAAAAACAGTTTCAGCTGCACTTCCCCGGTTAAGCCGAGGGCTTTCACAGCTGACTTGTTCTCCCGCCTGCGTTCGCTTTACGCCCAATAAATCCGGACAACGCTTGCCACCTACGTATTACCGCGGCTGCTGACACGTAGTTAGC
+
CCCCCGGGGGGGGGGGGGGGGGGGGGGGGGGGGGGGGGGGGGGGGGGGGGGGGGGGGGGGGGGGGGGGGGGGGGGGGGGGGGGGGGGGFGGGGGGGGGGGGGGGGGGGGGGGGGGGGGGGGGGGGGGGGGGGGGGGGGGGGDGGGGGGGGGGGGGGGGGGGGGGGGGGGGGGGGGGFGFFCFGGGGGGGGGDDGGGGGGGFFFFFFFFFDFFFFF>EFFFF=2(:B>=FFF6?FFFE68DFFFDFFEEEE92?>9:(708??B448??:BFFF<?ADFF3,((,403?2?>FB.44<46<<
@M04999:289:000000000-L3R54:1:1101:15630:3817 2:N:0:415
GGCCAGACTACCCGGGTATCTAATCCCGTTCGCTCCCCATGCTTTCGCACTCCAGCGTCGGTAGGGACCCAGAGAGCTGCCTTCGCTTTTGGCGTTCCTTCGTAGATCTTAGGATTTCACCCCTACACACGAAATTCCACTCTCCTCTGTCTCACTCAAGTGAATTGGTTTCGAGAGCATTCCACCAGTTTTTGGCGACTTTCGCTTTCAACCCGATTCACCGCCTACGTGCCCTTTACGCCTAGTCATTCCGAAGAACACTTCCCCCCCCCGTCTTACCGCGGCTGCTTGCACGGAGTT
+
CCCCCGGGGGGGGGGGGGGGGGGGGGGGGGGGGGGGGGGGGGGGGGGGGGGGGGGGGGGGGGGGGGGGGGGGGGFGGGGGGGGGGGGGGGGGGGEFGGGGGGGGGGGGGGGGGGGGGGGGGGGGGGGGGGGGGGGGGGGGGGGGGGGGGFGGFGGGGGGGGGGGGGFGGGGGGGGC>GFGGGGGGGCGAEFFGGGGGGGGFFFBFFFFFFEEDFFFFEFFFFFFFF03@@@FFDE@83CE?>?BF<BFFFFF??(3??BFFF2).2<>9026>,::BB2217;B9>>B7)51),814422
@M04999:289:000000000-L3R54:1:1101:19495:3820 2:N:0:415
GTGACTACCGGGGTATCTAATCCCGTTCGCTCCCCATGCTTTCGCACTCCAGCGTCGGTAGGGACCCAGAGAGCTGCCTTCGCTTTTGGCGTTCCTTCGTAGATCTTAGGATTTCACCCCTACACACGAAATTCCACTCTCCTCTGTCTCACTCAAGTGAATTGGTTTCGAGAGCATTCCACCAGTTTTTGGCGACTTTCGCTTTCAACCCGATTCACCGCCTACGTGCCCTTTCCTCCTAGTCATTCCGTATAACACTTGCCCCCCCCGTCTTACCGCGGCCGCCGGCACGGAGTTAGCC
+
CCCCCGGGGEEFGGGGGFGGGGFGGGGGGGGGGGGFGGGGFFGGGGGGGGGGGCCGGGFGGGGGGGGFGGFDGGCGGFGGGGGGFFFCFGGGGEGGGG7FGG>FGGAFF@FGGGGAFDGGGGGGGGGGEEFGBD,EFGG,@=EFG8,37@EFGGFFF:DAEG8FDFF6CGGC?6+AF?C@FC;>EEFGG>8CDG*;C47:?AAFFBFAC=((0/:A<FA689;2@;3(7@1(35)7)1()7).).6:A).).().:>?FFBB7369>BB086?()6((((4(((-(-3101(((43())6:
@M04999:289:000000000-L3R54:1:1101:20349:3822 2:N:0:415
TAGGGACTACCCGGGTATCTAATCCTGTTCGCTACCCATGCTTTCGAACCTCAGCGTCAGTTACAGACCAGAGAGCCGCCTTCGCCACTGGTGTTCTTCCATATATCTACGCATTCCACCGCTACACATGGAGTTCCACTCTCCTCTTCTGCACTCAAGGAAAACAGTTTCAGCTGCACTTCCCCGGTTAAGCCGAGGGCTTTCACAGCTGACTTGTTCTCCCGCCTGCGTTCGCTTTACGCCCAATAAATCCGGACAACGCTTGCCACCTACGTATTACCGCGGCTGCTGGCACGTAGTT
+
CCCCCGGGGGFGGGGGGGGGGGGGGGGGGGGGGGGGGGGGGGGGGGGGGGGGGGGGGGGGGGGGGGGGGGGGGGGGGGGGGGGGGGGGGGGGGGGGGGGGGGGGGGGGGGGGGGGGGGGGGGGGGGGGGGGGGGGGGFGGGGGGGGGGGGGGGGF?CCEFGGGGGGGGGGGGGGGGFGFGGGGGGGGGGEGDFGGGGGGG4AFFAAFFFFFBFFF4@FFEF=DFFFF??;DFFFB?<DFFFFFFFFFF<AAFFF>B>>?6>FF:BFB<>B1::::?FBBBA:09>9>9<?>B?:7:3:?:6
@M04999:289:000000000-L3R54:1:1101:14713:3839 2:N:0:415
GTAAGGACTACCAGGGTATCTAATCCCATTTGCTCCCCTAGCTTTCGTCTCTCAGTGTCAGTGTCGGCCCAGCAGAGTGCTTTCGCCGTTGGTGTTCTTTCCGATCTCTACGCATTTCACCGCTCCACCGGAAATTCCCTCTGCCCCTACCGTACTCCAGCTTGGTAGTTTCCACCGCCTGTCCAGGGTTGAGCCCTGGGATTTGACGGCGGACTTAAAAAGCCACCTACAGACGCTTTACGCCCAATCATTCCGGATAACGCTTGCATCCTCTGTATTACCGCGGCTGCTGGCACAGAGG
+
CCCCCGGGGGGGGGGGGGGGGGGGGGGGGGGGGGGGGGGGGGGGGGGGGGGGGGGGGGGGGGGGGGGGGGGGGGGGGGGGGGGGGGGGGGGGGGGGGGGGGGGDCFGGGGGGGGGGGGGGGGEGGGGGGGGGGGEGGGGGGGGGGGGGGGGGGGGGGGGGGGGGGGGGGGGGGGGGFGFDGGGGGGGGFCC?CFGGFGGGFFFFFFFFFB2@>F3A4CCEFDF@@@7;8EEFFF@@F?FFFFFBFF?:<?AF<AFFF?FF?:1:6?0)6>?BB)4<<AAFAD0>FF>9F??FFFFFFF(8(
@M04999:289:000000000-L3R54:1:1101:10337:3874 2:N:0:415
TCTACGACTACCGGGGTATCTAATCCTGTTTGCTACCCACGCTTTCGAGCATGAACGTCAGTGTTATCCCAGGAGGCTGCCTTCGCCATCGGTATTCCTCCACATCTCTACGCATTTCACTGCTACACGTGGAATTCTACCTCCCTCTGACACACTCTAGTTTGACAGTTTCAAATGCACGTCCCAAGTTGAGCTCGGGGATTTCACATCTGACTTATCTAACCGTCTGCGCTCGCTTTACGCCCAGTAATTCCGATTAACGCTCGCACCCTACGTATTACCGCGGCTGCTGGCACGTAGT
+
CCCCCGGGGGGGGGGGGGGGGGGGGGGGGGGGGGGGGGGGGGGGGGGGGGGGGGGGGGGGGGGADFEFGGGGGGGGGGGGGGFGGGGGD<CFGGGFGGGGGGGGCGFGGGGGGGGGGGGGGGGGGGGGGGGGGGGGGGGGCE=DCDGGGGGGGGGGGGGFAFGGGGGGGGGGGGGGFGFGFGGGGGFGGGGGGG72:>CD>?FFAFFFEEEEFFFFE+=?9AEBA?DFFEBFFFFF?DDFE@F06@D;E<?3?CE;@(6CA:9?FFFB6(414?FFFFBADA?FF791;3:D(8:FFBF0-
@M04999:289:000000000-L3R54:1:1101:24051:3942 2:N:0:415
GCGCGGACTACCCGGGTATCTAATCCTGTTTGCTCCCCACGCTTTCGCATCTCAGCGTCAGTATCTGTCCAGAAGGCCGCCTTCGCCACCGGTATTCCTCCACATCTCTACGCATTTCACCGCTACACGTGGAATTCTACCTTCCTCTACAATACTCCAGATAACCAGTTTTAAGTGCAATTCCCAGGTTGAGCCCGGGGCTTTCACACCTAACTTAATTATCCGCCTACATGCCCTTTACGCCCAGTCATTCCGATTAACGCTCGCACCCTCCGTATTACCGCGGCTGCTGGCACGGAGT
+
CCCCCGGGGGGGGGGGGGGGGGFGGGGGGGGGGGGGGGGGGGGGGGGGGGGGGGGGGGGGGGGGGGGGGGGGGGGGGGGGGGGGGGGGGGGGGGGGGGGGGGGGGGGGGGGGGGGGFGGGGGGGGGGGGGGGGGGGGGGGGGGGGGGGGGGGGGGGGGGGGGGGGGGGGGGGGGGGFGFGGGGGFFFFFGGGGGGGGGGGFFFFFFAFFFFFBFFFFFFFFE??<;@DFFFFFFFFFFEAEFFFFF??><BFFD:?1<6AAF6:<99>B>FFFF6?:F?A>>(396;>9BB?0:??0(-34
@M04999:289:000000000-L3R54:1:1101:15326:3959 2:N:0:415
AAGACTAGGGTATCTAATCCCGTTCGCTCCCCATGCTTTCGCACTCCAGCGTCGGTAGGGACCCAGAGAGCTGCCTTCGCTTTTGGCGTTCCTTCGTAGATCTTAGGATTTCACCCCTACACACGAAATTCCACTCTCCTCTGTCTCACTCAAGTGAATTGGTTTCGAGAGCATTCCACCAGTTTTTGGCGACTTTCGCTTTCAACCCGATTCACCGCCTACGTGCCCTCTACGCCTAGTCATTCCGAAGAACACTTGCCCCCCCCGTCTTACCGCGGCTGCTGGCACGGAGTTAGCCGGG
+
CCCCCGGGGGGGGGGGGGGGGGGGGGGGGGGGGGGGGGGGGGGGGGGGGGGGGGGGGGGGGGGGGGGGGGGGGGGGGGGGGGGGGGGGGGGGGGGGGGGGGGGGFGGGGGGGGGGGGGGGGGGGGGGGGGGGGGGGGGGGGGGGGGGGGGGGGGGGFGGGGGGFGGDGGGDFFGGGFGFGGGGGGGFGGGGGGGGGGGGGFFFFFFFFFFFFFFFFFEEFFF@@FFFFF033>@FFFDFFEEEEEFFFFFF>?<?FB42:??;>FFF?<BFFFFFF>3>07?:?>???:42930<242634
@M04999:289:000000000-L3R54:1:1101:14313:4012 2:N:0:415
TAGTGACTACTGGGGTATCTAATCCTGTTTGCTCCCCACGCTTTCGCATCTCAGCGTCAGTATCTGTCCAGAAGGCCGCCTTCGCCACCGGTATTCCTCCACATCTCTACGCATTTCACCGCTACACGTGGAATTCTACCTTCCTCTACAATACTCTAGTTAACCAGTTTTAAGTGCAATTCCTAGGTTGAGCCCAGGGCTTTCACACCTAACTTAATTATCCGCCTACATGCCCTTTACGCCCAGTCATTCCGATTAACGCTCGCACCCTCCGTATTACCGCGGCTGCTGGCACGGAGTT
+
CCCCCGGGGGGGGGGGGGGGGGGGGGGGGGGGGGGGGGGGGGGGGGGGGGGGGGGGGGGGGGGGGGGGGGGGGGGGGGGGGGGGGGCFFFFGGGGGGGGGGGGGGGGGGGGGGGGGGGGGGGGGGGGGGGGGGGGGGGGGGGGGGGGGGGGGGGGGGGGGGGGGGGGGGGGGGGGGFGFFGGGGGGFGGGGGGGGGGGGGFFFFFFFFDFFFFFFFFFFFFFFFFFFF@>EEFFFFFFFFFFBFF?EEFFFFF;;DDFEE;@F?FBB@FFFB69B?074AA6(9>BBBFF>?B?<:79>?1
@M04999:289:000000000-L3R54:1:1101:6173:4074 2:N:0:415
CGGACTACACGGGTATCTAATCCTGTTTGCTCCCCACGCTTTCGCATCTCAGCGTCAGTATCTGTCCAGAAGGCCGCCTTCGCCACCGGTATTCCTCCACATCTCTACGCATTTCACCGCTACACGTGGAATTCTACCTTCCTCTACAATACTCCAGATAACCAGTTTTAAGTGCAGTTCCCAGGTTGAGCCCGGGGCTTTCACACCTAACTTAATTATCCGCCTACATGCCCTTTACGCCCAGTCATTCCGATTAACGCTCGCACCCTCCGTATTACCGCGGCTGCTGGCCCGGAGTTAT
+
CCCCCGGGGGGGGGGGGGGGGGGGGGGGGGGGGGGGGGGGGGGGGGGGGGGGGGGGGGGGGGGGGGGGGGGGGGGGGGGGGGGGGGGGGGGGGGGGGGGGGGGGGGGGGGDGGGGGGGGGGGGGGGGGGGFDFGGGGGGGGGGGGGGGGGGGGGGGGGGGGGGGGGGGGGGGGGGGFGFGGGGGFGEGGGGGGG5DGGGGFFFFFFFFFFFFFFCFCFFF=@>@FFFFFEE@FFFFFFFD>@F6@EAFFFEF<FFFC<<BFB6>9>9<??<B???BFFF?F9B>>>:DF(((-21(,4(6-
@M04999:289:000000000-L3R54:1:1101:22535:4091 2:N:0:415
ATAGACTACTCGGGTATCTAATCCCATTTGCTCCCCTAGCTTTCGTCTCTCGGTGTCAGTGTCGGCCCAGCAGAGTGCTTTCGCCGTTGGTGTTCTTTCCGATCTCTACGCATTTCACCGCTCCACCGGAAATTCCCTCTGCCCCTACCGTACTCCAGCTTGGTAGTTTCCACCGCCTGTCCAGGGTTGAGCCCTGGGATTTGACGGCGGACTTAAAAAGCCACCTACAGACTCTTTACGCCCAATCATTCCGGATAACGCTTGCATCCTCTGTATTACCGCGGCCGCTGGCACAGAGTT
+
CCCCCGGGGGGGGGGGGGGGGGGGGGGGGGGGGGGGGGGGGGGGGGGFGGGGGGGEDGGFFFEGGGGGGGFFFDFEGF?FAFGGGFFFGGGGGGGGGGGGEGGGDGGGGGGGGGGGGGGEGGGFGGGGGGGGGGGGGGGGGGEDFGGGGGDFG6FFF=DF8,@DFGGGGFGGGCDGEDFGGGGGGG6:>FC?CCC9FC>94?F>F>*66933(;FF4F*1A;DDFFE814)(),6:AA>>?>FF?FFFFFF<,((4(6)((-8::?A<3).62)6-:24<:;;(-((146(1827((..6
@M04999:289:000000000-L3R54:1:1101:17048:4115 2:N:0:415
CGGACTACCAGGGTATCTAATCCCGTTCGCTCCCCATGCTTTCGCACTCCAGCGTCGGTAGGGACCCAGAGAGCTGCCTTCGCTTTTGGCGTTCCTTCGTAGATCTTAGGATTTCACCCCTACACACGAAATTCCACTCTCCTCTGTCTCACTCAAGTGAATTGGTTTCGAGAGCATTCCACCAGTTTTTGTCGACTTTCGCTTTCAACCCGATTCACCGCCTACGTGCCCTTTACGCCTAGTCATTCCGAAGAACACTTGCCCCCCCCGTCTTACCGCGGCTGCTGGCACGGAGTTAGCC
+
CCCCCGGGGGGGGGGGGGGGGGGGGGGGGGGGGGGGGGGGFGGGGGGGGGGGGGGGGGGFGGCEGGGGGGGGGGGGGGGGGGGGGGGGGCEGGGGGGGGGGGEGGGGGGGGGGGGGGGGGGGGGGGGGGGGGGGGGGGGGGGGGGGFGGGGGGGGFGGGGCGGGGGGGGDFG?EFFFGFGGGDEGGGFFGG1,@@CG>DGFFEFFFFFFBFFF>6BCFFFA29=D;@FF<@E@EFFFFFF@FFCFFFFCE@001:B?FDFFF?4279>>B?BBB>2:69>(231()5.3(,8((-8344:4
@M04999:289:000000000-L3R54:1:1101:19749:4117 2:N:0:415
TTGGACTACTGGGGTATCTAATCCTGTTCGCTCCCCACGCTTTCGTCCATCAGCGTCAATCGGTATTTAGTAACCTGCCTTCGCAATCGGGGTTCTGTGTAATATCTATGCATTTCACCGCTACACTACACATTCCAGCTACTTCAATACTATTCAAGATTAACAGTATCAACGGCAGTTCTACAGTTAAGCTGCAGGTTTTCACCGCTGACTTATCAACCCGCCTACGGACCCTTTAAACCCAATAAATCCGGATAACGCTCGCATCCTCCGTATTACCGCGGCTGCTGGCACGGAGTT
+
CCCCCGGGGGGGGGGGGGGGGGGGGGGGGGGGGGGGGGGGGGGGGGGGGGGFGGGGGGGGGGGGGGCFGGGGGGGGGGGGGGGGGGGGGGGGGEGGGGGGGGGGFGGGGGGGGGGGGGGGGGGGGGGGGGGGGGGGGGGGGGGGGGGFGGGGGCFFGGGGGGGGGGGGGGGGGEGGFGFGGGGGGGFGGGGGGGGGGGDFFFFFFFEFFFABEFFFFFFFFDAAFFFFFF?@BDFFFFEFFFFF;@EFE<<8>FD?@4<;><09BF?08?A:>B??0>FB?>9>B9(3:44:B7(,(3(.
@M04999:289:000000000-L3R54:1:1101:21882:4202 2:N:0:415
TGGGGACTACTGGGGTATCTAATCCTGTTTGCTACCCACGCTTTCGAGCATGAACGTCAGTGTTATCCCAGGAGGCTGCCTTCGCCATCGGTATTCCTCCACATCTCTACGCATTTCACTGCTACACGTGGAATTCTACCTCCCTCTGACACACTCTAGTTTGACAGTTTCAAATGCACGTCCCAAGTTGAGCTCGGGGATTTCACATCTGACTTATCTAACCGTCTGCGCTCGCTTTACGCCCAGTAATTCCGATTAACGCTCGCACCCTACGTATTACCGCGGCTGCTGGCCCGTAGTT
+
CCCCCGGGGGGGGGGGGGGGGGGGGGGGDGGGGGGGGGGGGDGGFGGGGGFGGGGGGGGGGGGGGGGGGGGFGCEGGGGGGGGGGGGGGGGGGGGGGGCFGGGCGAF9EFGGGGGGFGGGGGGGGGGGFFEG:FEGGGGGGGGGGGGGFFGGGGGG9DDE;,=FGGGFG8CGGGFGF?FFGGGGGGG8=DFGG,A=>DD>AFFFFFFAFFFCAABF581;A@BBD>9DFFF@D2@?B=CF@F03;@;EC)9?93@?<DCFFB0119>;9?F??08BA:AFA6>0999F?0,3((-(-,33.
@M04999:289:000000000-L3R54:1:1101:7578:4203 2:N:0:415
CTTAGACTACACGGGTATCTAATCCCATTTGCTCCCCTAGCTTTCGTCTCTCAGTGTCAGTGTCGGCCCAGCAGAGTGCTTTCGCCGTTGGTGTTCTTTCCGATCTCTACGCATTTCACCGCTCCACCGGAAATTCCCTCTGCCCCTACCGTACTCCAGCTTGGTAGTTTCCACCGCCTGTCCAGGGTTGAGCCCTGGGATTTGACGGCGGACTTAAAAAGCCACCTACAGACGCTTTACGCCCAATCATTCCGGATAACGCTTGCATCCTCTTTATTCACGCGGCTGCTGGCCCAGAGGT
+
CCCCCGGGGGGGGGGGGGGGGGGGGGGFFGGGGGGGGGDEGGGGGGGDGGGGF<CFEGGFEFFEFGGGCEEFGGGFGGGGGGGGGGGGGGDGGFEGGGGGGGDF4ADAFFGGGGGGGDFFGGGGGDGFGEEGGGFGFGGGGGGGEFGGGFEFFGGGGG88EGGDGG,@FEGGGGG>>D@FGGGCDF:8@EDECCF7*;4DAAF+=FFF=B(99EFFFF638;@DD;D@E@EF?B>B??>?B0;>?((8>424>(33(39<?>F<?F?4):28<).6))))).(-96>>0832(((2(.4(5
@M04999:289:000000000-L3R54:1:1101:14812:4217 2:N:0:415
TGGACTACTAGGGTATCTAATCCCATTTGCTCCCCTAGCTTTCGTCTCTCAGTGTCAGTGTCGGCCCAGCAGAGTGCTTTCGCCGTTGGTGTTCTTTCCGATCTCTACGCATTTCACCGCTCCACCGGAAATTCCCTCTGCCCCTACCGTACTCCAGCTTGGTAGTTTCCACCGCCTGTCCAGGGTTGAGCCCTGGGATGTGACGGCGGACTTAAAAAGCCACCTACAGACGCTTTACGCCCAATCATTCCGGATAACGCTTGCATCCTCTGTATTACCGCGGCTGCTGGCACAGAGTT
+
CCCCCGGGGGGGGGGGGGGGGGGGGGGGGGGGGGGGGGGGGGGGGGGGGGGGGGGGGGGGGGGGGGGGGGGGGGFGGGGGGGGGGFGGGGGGGGGGGGGGDEGGGFGGGGGGGGGGGGGGGGGGGGGGGGGGGGGGGGGGGGGGGGGGGGGGGGFGGGGGGGGGGGGGGGGGGGGGFGFGGGGGGFGGFGGGGGGGCDF*;B6EEF>?9@B9@AF:EA>DFF@FFFFFF<FB@FF?FF?F9>F?0729AFBFF:13<?FFBFBFFBA:?FADFFABFF>?;1919B6>F>((,.:(()-
@M04999:289:000000000-L3R54:1:1101:9080:4221 2:N:0:415
GACTACCGGGGTATCTAATCCCATTCGCTCCCCTAGCTTTCGTCTCTCAGTGTCAGTGTCGGCCCAGCAGAGTGCTTTCGCCGTTGGTGTTCTTTCCGATCTCTACGCATTTCACCGCTCCACCGGAAATTCCCTCTGCCCCTACCGTACTCCAGCTTGGTAGTTTCCACCGCCTGTCCAGGGTTGAGCCCGGGGATTTGCCGGCAGACTTAAAAAGCCAGCTACAGACGCTTTACGCCCAATCATTACGGATAACGCTTGCATCCTCTGTATTACCGCGGATGCTGGCACAGAGTTAGCC
+
<CCCCEF7FGGGGGGGDGACFFA<FEG@,ECDGGDEFFGGGEC:CFECFGCE<EEEEFGGG@:FCFGGFFGGGDGDDE<?:@CCC>CFG,F<<FFGGD>,=AF,EFD7F@CEF9<?=>8+=EFFGEC4@FFGGEEDC@=FGGG=8F6+1@DDGGGGGF83,=,3EDAC7:@6:C+@CFAC>F9CFGC,>F8**@5:/;*++185).:),)7))218/5AD)14)))5),((-4<-)329>?6((44)-641(,3))4((3,(2)-533)))--)5<<60;>0((4))4((5(2(265))).
@M04999:289:000000000-L3R54:1:1101:26137:4245 2:N:0:415
GGACTACTGGGGTATCTAATCCTGTTTGCTCCCCACGCTTTCGCATCTCAGCGTCAGTATCTGTCCAGAAGGCCGCCTTCGCCACCGGTATTCCTCCACATCTCTACGCATTTCACCGCTACACGTGGAATTCTACCTTCCTCTACAATACTCCAGATAACCAGTTTTAAGTGCAGTTCCCAGGTTGAGCCCGGGGCTTTCACACCTAACTTAATTATCCGCCTACATGCCCTTTACGCCCAGTCATTCCGATTAACGCTTGCACCCTCCGTATTACCGCGGCTGCTGGCACGGAGTTAGC
+
CCCCCGG9FDCGC@EGGGGGGAG<FFG8AAG,CFEFGGCFFFGGG,@@FGAFGFGGEFGGGGGG<,CDAEFGDG@BFEEGCFEGGGEEFFGFAAEFEFFGFGGGGF9FGEG@FE?FFGGGGGGCCEF:@EFGGFGGFFGGGGGGGFGFAEFFF8DEFF==FGGD=DGFF?DDGGGGFGFGGFFFGG?EFGGGGEEDGDCGBAFFF>>F=BEEFFF9ABFEEFFF>BBF4).3(:EEC02>1<D3;EFC7<;@;6,7C2;<(-8<3<4,3?9:((5<6>1(392(,3)54,.221((-82>2
@M04999:289:000000000-L3R54:1:1101:25394:4255 2:N:0:415
GGGACTACTCGGGTATCTAATCCTGTTCGCTCCCCACGCTTTCGTCCATCAGCGTCAATCGGTATTTAGTAACCTGCCTTCGCAATCGGGGTTCTGTGTAATATCTATGCATTTCACCGCTACACTACACATTCCAGCTACTTCAATACTATTCAAGATTAACAGTATCAACGGCAGTTCTACAGTTAAGCTGCAGGTTTTCACCGCTGACTTATCAACCCGCCTACGGACCCTTTAAACCCAATAAATCCGGATAACGCTCGCATCCTCCGTATTACCGCGGCTGCTGGCACGGAGTT
+
CCCCCGGGGGGGGGGGGGGGGGGGGGGGGGGGGGGGGGGGGGGGGGGGGGGGGGGGGGGFGGFFGGGGGGGGGGGGGGGGGGGGGGGGGGGGGGGGGGGGGGGGGGGGFGGGGGGGGGGGGGGGGGGGGGGGGGGGGGGGGGGGGGGGGGGGGGGGGGGGGGGGGGGFGGGGGGGGFGFGGGGGGGGGFFGGGGGGGGGGFFFFFFFFFFFFFFFFFFFBFFFFFFFFFDBFFFFFFFCBFDFFFE@EFFF@9112AE1,(/-4642?BFBF:6:?BFFF9>F>((4:)44(.:>0(,8
@M04999:289:000000000-L3R54:1:1101:24855:4320 2:N:0:415
TTAGACTACTAGGGTATCTAATCCTGTTTGCTCCCCACGCTTTCGCGTCTCAGCGTCAGTATCTGTCCAGAAGGCCGCCTTCGCCACCGGTATTCCTCCACATCTCTACGCATTTCACCGCTACACGTGGAATTCTACCTTCCTCTACAATACTCTAGTTAATCAGTTTTAAGTGCAATTCCTAGGTTGAGCCCAGGTCTTTCACACCTAACTTAATTATCCGCCTACATGCCCTTTACTCCCAGTCATTCCGATTAACGCTCGCCCCCTCCGTATTACCGCGGCTGCTGGCACGGAGTTT
+
C@@C8,6,C,66E8C,C<66C6,EFFG<CFFGFEE:EEGEC7FFED+@:6FAF@68@C7F<,CAEDCFFGFFFFGCCC>44C,BFF7,=FG@F,EFFGFFFFFE,FCF97CE:@FFGCE>4++4ED:4A==?FFGFEF@9D,=BDA,B36,,DA=DC8=AD,3@;=E,=,@?,7C8;+=29+?D,=FF?,@F6@9:F77C3BF6+?>558=C*<A+3BAEFFF25A5548*5=->834@+6B>(.7;*7>*>B068(97;0,3,3(6>,((,-8(((.4)((-(4-((,50:,)(,,331)
@M04999:289:000000000-L3R54:1:1101:17309:4341 2:N:0:415
TGTTGACTACAGGGGTATCTAATCCCATTTGCCCCCCTAGCTTTCGTCTCTCAGTGTCAGTGTCGGCCCAGCAGAGTGCTTTCGCCGTTGGTGTTCTTTCCGATCTCTACGCCTTTCACCGCCCCACCGGACATTCCCTCTGCCCCTACCGTACTCCAGCTTGGTAGTTTCCACCGCCTGTCCATGGTCGAGCCCCTGGATTTGCTGACGGACTTAAACACCCACCTACAGATGCGTTCCGCCCATTCCTGCCGGCTATCGCTCGCATCCTCTGTCTGACGCCGGTGCCTGGCACTGAGCT
+
6-8A@,,,@<CE,,+BFC@,,,<C6CC,CFCF,;C:FF,CF9<@,@FE8EGF,,,<<CE,C,,6@@CGCGFF8F,,:?FFE,?B,8CFCG8,,:@5FE?B,,8@><@,A,A>+4?5F,,@:=+@4@7B@7+++,,3,,763,,,@+=+@D+6@C+EDE8DCAC+4+2,,,,7,,+*0<*9+;*2,@D<,4***44**2/*+/8C8+1+0(6=@=6A9+*753(3;3:(63=))7>(6/,)(-4(404>)))(.((-(()(-(.,(-2(4,))::))-)6<((,((,,(4<7((,,((..()
@M04999:289:000000000-L3R54:1:1101:15957:4346 2:N:0:415
GTGGACTACCGGGGTATCTAATCCTGTTTGCTCCCCACGCTTTCGCATCTCAGCGTCAGTATCTGTCCAGAAGGCCGCCTTCGCCACCGGTATTCCTCCACATCTCTACGCATTTCACCGCTACACGTGGAATTCTACCTTCCTCTACAATACTCCAGATAACCAGTTTTAAGTGCAATTCCCAGGTTGAGCCCGGGGCTTTCACACCTAACTTAATTATCCGCCTACATGCCCTTTACGCCCAGTCATTCCGATTAACGCTCGCACCCTCCGTATTACCGCGGCTGCTGCCCCCCGTAGG
+
CCCCCGGGGGGGGGGGGGGGGFGGGGGGGGGGGGGGGGGGGGGGGGGGGGGGGGGGGGGGGGGGGGGGGGGGGGGGGGGGGGGGGGGGGGGGGGGGGGGGGGGGGGGGGGGGGGGGGGGGGGGGGGGGGGGGGGGGGGGGGGGGGFFGGGGGGGGGGGGGGGGGGGFGGGGGFEFGFGFGGGGGGGGFGGGGGGGGGGGGFFFFFFFFFFFFFFFF<CFEFF=DFFFFFEFEFFEFEFEFFF@;?EFFEECF@040<BFF0:BFFBB>BF?FF??7:AA2199>04967?B?102196043
@M04999:289:000000000-L3R54:1:1101:23905:4351 2:N:0:415
GACTACAGGGGTATCTAATCCTGTTTGCTCCCCACGCTTTCGCATCTCAGCGTCAGTATCTGTCCAGAAGGCCGCCTTCGCCACCGGTATTCCTCCACATCTCTACGCATTTCACCGCTACACGTGGAATTCTACCTTCCTCTACAATACTCCAGATAACCAGTTTTAAGTGCAATTCCCAGGTTGAGCCCGGGGCTTTCACACCTAACTTAATTATCCGCCTACATGCCCTTTACGCCCAGTCATTCCGATTAACGCTCGCACCCTCCGTATTACCGCGGCTGCTGGCACGGAGTTAGCC
+
CCCCCGGGGGGFGGGGGGGGGFGGGGGGGGFFGFGGGGGGGGGGGGGGGGGGGGGGGGGGGGGGGGGGGGGGCFGGGGGGGCFGGGGGDGGGGGGGGGGGFGGGGGGGGFGGGGGGDGGGGGGGGFGGGGGGGGGGGGGGGGGGGGGGGGGFGF?FGGGGGGGGFCGGCFGGGGGGFGD6D??GGGGGFGGGGGEDGGDGFFCFFFFFFFFFFFFFEFFDFFF@DE48;EBFFFEFD?BFFF;@AE355=D@@<;<;91?FFF9>FB<F6((.59)662469246>?>:0,23(4:744<7
@M04999:289:000000000-L3R54:1:1101:16434:4419 2:N:0:415
AGACTACCGGGGTATCTAATCCTGTTTGCTCCCCACGCTTTCGCATCTCAGCGTCAGTATCTGTCCAGAAGGCCGCCTTCGCCACCGGTATTCCTCCACATCTCTACGCATTTCACCGCTACACGTGGAATTCTACCTTCCTCTACAATACTCTAGTTAACCAGTTTTAAGTGCAATTCCTAGGTTGAGCCCAGGGCTTTCACACCTAACTTAATTATCCGCCTACATGCCCTTTACGCCCAGTCATTCCGATTAACGCTCGCACCCTCCGTATTACCGCGGCTGCTGGCACGGAGTTAGC
+
CCCCCGEGGCGGGGGGGFEFFFA<FEFGGGGCGFGGGDGGGGDGGCG9FGGGGGGGGGFGDGDFGGGGGGGGGGGGGGCFGGDGGGGGF7FGFGGGEGGGGGGGGFCDGGGGGGGGGCEGGGGGGGDGGFGGGFGGFBGEGGGGGAFGGFGFGGDAGGGGGAFDFGGGGGGGGGGGFFFGCGGDFGGFGGGGGGCDGGCFFFFFFFFFFFFFF@FCEFFA?DFFFBEFFF=@236C>FFF0(1.74?EE?;;(6;?C@B<D;FF>>648(432<(5-<(1(-(-1:?3:?<B<>043:A24
@M04999:289:000000000-L3R54:1:1101:24219:4421 2:N:0:415
CGCGACTACCCGGGTATCTAATCCTGTTTGCTCCCCACGCTTTCGCATCTCAGCGTCAGTATCTGTCCAGAAGGCCGCCTTCGCCACCGGTATTCCTCCACATCTCTACGCATTTCACCGCTACACGTGGAATTCTACCTTCCTCTACAATACTCCAGATAACCAGTTTTAAGTGCAGTTCCCAGGTTGAGCCCGGGGCTTTCACACCTAACTTAATTATCCGCCTACATGCCCTTTACGCCCAGTCATTCCGATTAACGCTCGCACCCTCCGTATTCCCGCGGCTGCTGGCACGGCGTTC
+
6AC<@FE@FGGGCEFGGGGFD,CFFCFFCFGGGGG,@FFGCFGFGGGEEFGEB8BCFCG<FFFEDGGGGGFEGGGGGCCFCGEDCCEDGGE@CEBE9FGGGBFEFGGGG@EGGGDDFGGGGCGEDFGFEFEFEEFGGGFGGCGG8F=DGEG88=FDDFC@FGFGEFDFGGGGGGGGFC8C7CCFGFGGCFGFFCGCD4???FFFFCFB@27BF8BF?F84:8=D@@,=3CCE3(/634<A((:;14=4?<)786?(4<440,1204;>BB:?91:7>46<41093-40:D((.54-(3(,,
@M04999:289:000000000-L3R54:1:1101:15905:4430 2:N:0:415
TTCTTAATCGTACATCCTATTCAACGTATCTCCCTTCCCTCTACACCTATGGTATCTTCCTCCCTTCTCCTCCCACACCCTCTGACACCCCCCCCCCCTCGGACCACCTGACGTGCCTTCGCTTTTGTCGGTCCCTCTTGTGTCTTTATACTTCTACCCCTCCAGACGCACTTCACTCCTCTCTTTCTCTCTCCACGCAACTGGTTGTCATCGGTGGCCGCCCGCTATTCGCGCCTCTTCCCTCGCTCCACGTGCCACTCCCTCGCTCGCCTTCTCCCCGCCACTCCCGTCGGCACACTAC
+
66,6,,,<,,,,6,<,,;6<6<,-,,,,;,,,,,,,;,;@,,;6,,66,66,,,,,<,,,,,,8,,,,;6,66@6,,7,+9,,,,,,6,6+++++++++++8++++9+,,,,+847+,,,+++3A,,,,+38++,,3367,,,22=5,2,,7;,7,,,53++*,,***4*4*2<=2=C/**+*,,,2,,,,,,5,*/)12)1))02)84)7)6))2()2(0((4,((()).((((((()*)()((,((,((((.-(),(,..((,-(.((,-()))).(-(-(((,(4(.,,-(((,(((.
@M04999:289:000000000-L3R54:1:1101:17912:4530 2:N:0:415
GGGGACTACTGGGGTATCTAATCCCGTTCGCTCCCCATGCTTTCGCACTCCAGCGTCGGTAGGGACCCAGAGAGCTGCCTTCGCTTTTGGCGTTCCTTCGTAGATCTTAGGATTTCACCCCTACACACGAAATTCCACTCTCCTCTGTCTCACTCAAGTGAATTGGTTTCGAGAGCATTCCACCAGTTTTTGGCGACTTTCGCTTTCAACCCGATTCACCGCCTACGTGCCCTTTACGCCTAGTCATTCCGAAGAACACTTGCCCCCCCCGTCTTACCGCGGAGGCTGGCACGGAGTTAGC
+
CCCCCGGGGGGGGGGGGGGGGGGGGGGGGGGGGGGGGGGGGGGGGGGGGGGGGGGGGGGGGGGGGGGGGGGGGGGGGGGGGGGGEGGGGGGGGGGGGGGGGGGG;FFGGGGGFGGGGGGGGGGGGGGGGGGGGGGFFGGGGGGGGFGFFGGFGGGGC?FGGGGGGGGGGGECEGGGFGFCCGGF?FFGFFGGGGGGGGGGFF>E?FFFEFFFBFAACFFEFBFF@@((3=@@F@FEFDFF3;D)9?>AFFFF016::7:7AFFFF?FBF>F:BF().53((,((--(144(423,(-(.6-
@M04999:289:000000000-L3R54:1:1101:26028:4546 2:N:0:415
AATTTGACTACTCGGGTATCTAATCCTGTTCGCTCCCCACGCTTTCGCTCCTCAGCGTCAGTGACGGCCCAGAGACCTGCCTTCGCCATCGGTGTTCTTCCCGATATCTACACATTCCACCGTTACACCGGGAATTCCAGTCTCCCCTACCGCACTCCAGTCCGCCCGTACCCGGCGCCGATCCACCGTTAAGCGATGGACTTTCACACCAGACGCGACGAACCGCCTACGAGCTCTTTACGCCCAATAAATCCGGATAACGCTTGCACCCTACGTATTACCGCGGCTGCTGGCACGTAGT
+
A666CGGGGGGFF;CG@FEEGCFFEFAFGGGGECGC8CFGGGGGGGGGGGDFFGCFEGGGEFGGGGGGGCE8C@FCFFFFF9?,:BF?CFGCFGGGG9FGAF:+@F4C9EF;FGGFFFFFE@ACFGGGGCB+==CBFFFC===D8D+A?FDGEGGEGGGGCEFGGDEDEC5CEGG53?ADGDDEFCGGGGEGFGGCGGD;;F4:A=FFE;?1;F>>6DF>D7>19;32?<6?092>>ABFB0:;6?F:?7AAF?>04:(6<BB:(334>?::01<(5)49<B0((22998:>4324::033
@M04999:289:000000000-L3R54:1:1101:23525:4673 2:N:0:415
GACTACTGGGGTATCTAATCCTGTTCGCTCCCCACGCTTTCGCTCCTCAGCGTCAGTGACGGCCCAGAGACCTGCCTTCGCCATCGGTGTTCTTCCCGATATCTACACATTCCACCGTTACACCGGGAATTCCAGTCTCCCCTACCGCACTCCAGTCCGCCCGTACCCGGCGCCGATCCACCGTTAAGCGATGGACTTTCACACCAGACGCGACGAACCGCCGACGAGCTCTTTACGCCCAATAAATCCGGATAACGCTTGCACCCTACGTATTACCGCGGCCGCTGGCACGTAGTTAGCC
+
CCCCCGGGGGGEGGGGGGGGGGGGGG;FFGDFGDEGGGGGFEGFG>CEFFGGGGGEFFGGGGGCGGGGGFGFEED@<FFGGGGGGGGFGGGGGGGGGGGEEGCFFFGGGGGGGGGFE<CEGFGGGEDEGGGFGGFGG,@ECEGFGFEGEEEFFGFDFFGGEGEGGGGFGGGCCED7?D;FGCD6=EGCCC=7CEGGGGGFAFFF3);A;6>9>BE>93)-79(,49>B>6?4>A2>??FE:-2:AA)-879::?A)1-4116?7(:(4::73)8A24((-46(39,7(182:.(,4:44<:
@M04999:289:000000000-L3R54:1:1101:18374:4683 2:N:0:415
TTGACTACCGGGGTATCTAATCCTGTTCGCTACCCATGCTTTCGAACCTCAGCGTCAGTTACAGACCAGAGAGCCGCCTTCGCCACTGGTGTTCTTCCATATATCTACGCATTCCACCGCTACACACGGAGTTCCACTCTCCTCTTCTGCACTCAAGAAAAACAGTTTCAGCTGCACTTCCCCGGTTAAGCCGAGGGCTTTCACAGCTGACTTGTTCTCCCGCCTGCGTTCGCTTTACGCCCAATAAATCCGGACAACGCTTGCCACCTACGTATTACCGCGGCTGCTGGCACTTAGTT
+
CCCCCFGDF7@@@FCFGCFGGFCEFGGGGGGGGGGGGGGGFFGG,CF:CFGEEFEGEEGGCFGGFGGEGFGDFFFGGCFGEFGGEEGFGGFEFGFE<FGGGGGGGG9F@E@FFGFFGFGGCCFGFA+6FBEF,EFFFFG9@8=?CFGGGFGGFGG,>A8DEFEGFGDGG:=DDFGFFGFGGGDGBEG8CCDDGGGDCDGGFFFFFA8A=EF@FFFFEFFF69BB?F;BD1<@F;DDEEDFBF???>>>B>?BB0>9<?F>?B??0)58?7>133A:AF<0;,,349<:)((37(.)))6
@M04999:289:000000000-L3R54:1:1101:10076:4730 2:N:0:415
AATGACTACACGGGTATCTAATCCTGTTTGCTCCCCACGCTTTCGCATCTCAGCGTCAGTATCTGTCCAGAAGGCCGCCTTCGCCACCGGTATTCCTCCACATCTCTACGCATTTCACCGCTACACGTGGAATTCTACCTTCCTCTACAATACTCTAGTTAACCAGTTTTAAGTGCAATTCCTAGGTTGAGCCCAGGGCTTTCACACCTAACTTAATTATCCGCCTACATGCCCTTTACGCCCAGTCATTCCGATTAACGCTCGCACCCTCCGTATTACCGCGGCTGCTGGCACGGAGTT
+
CCCCCGGGGGGGGGGGGGGGGGGGGGGGGGGGGGGGGGGGGGGGGGGGGGGGGGGGGGGGGGGFGGGGGGGGGGGGGGGGGGGGGGGGGGGGFGGGGGGGGGGGGGGGGGGGGGGGGGGGGGGGGGGGGGGGGGGGGGGGGGGGGGGGGGGGGDGGGGGGGGGGGGGGGFGGGGGGFGFGGGGGGGGGGGGGGGGGGDGGFFFFFFFFFFFFF@AFFFFFFF9DD)7>BFFFFFEFFEFEFFBFFFFFFFFEE?FD?FFD@(,.9@FFFB::>602:4<BB0(7>>;?:BF<1229,(-.
@M04999:289:000000000-L3R54:1:1101:25111:4784 2:N:0:415
TTGGGACTACCGGGGTATCTAATCCTGTTTGCTCCCCACGCTTTCGCATCTCAGCGTCAGTATCTGTCCAGAAGGCCGCCTTCGCCACCGGTATTCCTCCACATCTCTACGCATTTCACCGCTACACGTGGAATTCTACCTTCCTCTACAATACTCTAGTTAACCAGTTTTAAGTGCAATTCCTAGGTTGAGCCCAGGGCTTTCACACCTAACTTAATTATCCGCCTACATGCCCTTTACGCCCAGTCATTCCGATTAACGCTCGCACCCTCCGTATTACCGCGGCTGCTGGCACGGAGTT
+
CCC@@EFGGFFFFCCFGGFCFEC9EF@FFGGFFGDFGCGDGGGGGGGGGGFE@EFGGGGGGGGGGFFFGGGGGGCGGGGGGGGGGGGGGEG@FCEDFFFGFCFEF?;FGGGGGGG9CGCFGDEGGGGGEEF@A9=FFEGFGDDEGGDAFFD9AFGGGGGGGGGGGGGGDFGGGGFGACFGCDGGGFGCFFGC6@5;CC9C6CFFFAFFF9>EBFF*ACEEFFEFB=@@DFFFF=BFFFFFF?@FDD@@FF?EC;6;;??F@F?(-611160:?>:::7ADB<>(71(4?FDF::2,39;<8
@M04999:289:000000000-L3R54:1:1101:21963:4784 2:N:0:415
CGACTACCGGGGTATCTAATCCTGTTTGCTCCCCACGCTTTCGCATCTCAGCGTCAGTATCTGTCCAGAAGGCCGCCTTCGCCACCGGTATTCCTCCACATCTCTACGCATTTCACCGCTACACGTGGAATTCTACCTTCCTCTACAATACTCCAGATAACCAGTTTTAAGTGCAGTTCCCAGGTTGAGCCCGGGGCTTTCACACCTAACTTAATTATCCGCCTACATGCCCTTTACGCCCAGTCATTCCGATTAACGCTCGCACCCTCCGTATTACCGCGGCTGCTGGCACGGAGTTAGC
+
CCCCCGGGGGGGGGGGGGGGGGGGGGGGGGGGGGGGGGGGGGGGGGGGGGGGGGGGGGGGGGGGGGGGGGGGGGGGGGGGGGGFGGGGGGGGGGGGGGGGGGGGGGGGGGGGGGGGGGGGGGGGGGGGFFGGGGGGGGGGGGGGGGGGGGGGGGGGGGGGGGGGFFGGGGGGGGGGFGFGGGGGGGGGGGGGGGGGG4FCFFFFFBAFEFFFFFFF<AFFFBFFF@EFFFEF18@EED@FBFF;<<ECFE;DBFBFF?B:(3499B1(4:6?F07296277,709?08:(13:491:04>4
@M04999:289:000000000-L3R54:1:1101:4548:4891 2:N:0:415
GACTACACGGGTATCTAATCCTGTTTGCTCCCCACGCTTTCGCATCTCAGCGTCAGTATCTGTCCAGAAGGCCGCCTTCGCCACCGGTATTCCTCCACATCTCTACGCATTTCACCGCTACACGTGGAATTCTACCTTCCTCTACAATACTCCAGATAACCAGTTTTAAGTGCAGTTCCCAGGTTGAGCCCGGGGCTTTCACACCTAACTTAATTATCCGCCTACATGCGCTTTACGCCCAGTCATTCCGATTAACGCTCGCACCCTCCGTATTACCGCGGCTGCTGGCACGGAGTTAGCC
+
CCCCCGGDGGGGGGGGGGGGGGGGGGGGGGGGGGGGGGGGGGGG:FGGGGGGGGGGG<CFGGGGGGG,:,CFGGCGGGGGGGGGFGGG>FGG<FGGGGGGFGGGGGG@FGGGGGGGGGGGGGG:=EGGGGGGGGG=44DFGGGCFC99EGGGDGG,3,@EGGGGDFGGGGGGFGGGFGFGGGCFFGGGGGG7*CC?CFGGFF+9BFFFFFFEFF66?FFFF@>FFE??3(,6<DFFFF938<EEFFF37((/6?AB:;?0121298?6:(,(4:AFAB11(,(4385:?:3804(,.4<42
@M04999:289:000000000-L3R54:1:1101:23084:4919 2:N:0:415
TACGGGACTACCCGGGTATCTAATCCTGTTCGCTACCCATGCTTTCGAACCTCAGCGTCAGTTACAGACCAGAGAGCCGCCTTCGCCACTGGTGTTCTTCCATATATCTACGCATTCCACCGCTACACATGGAGTTCCACCCTCCTCTTCTGCACTCAAGAAAAACAGTTTCAGCTGCACTTCCCCGGTTAAGCCGAGGGCTTTCACAGCTGACTTGTTCTCCCGCCTGCGCTCGCTTTACGCCCAATAAATCCGGATAACGCTTGCACCCTACGTATTACCGCGGCTGCTGGCACGTAGT
+
CCCCCCF:FGFDCCFGGGGGGGFGFEFGGGGEGDGGGG<FGGGGGGEGFFF,ECEEDC,FFC@FGGDFGFGG@FG@DEEGGG7FEFECEEGGEFGFFGAF,CFGGGAE9F<D7FGGGCFDDCE@FGGGGGGF8DFDGGGG88=@CDEDGDGGGGGF8EFGGGGFEG8=E:,2=A7EFGAFC+9@F6@>E7CFFFGGDGDGFA;4BB8C@DEFEA?@:B+9=CEB;B60=D>(6826@(4=>B<(3:612A)4A(39?:?><?>4:108<?6:?<?:4)(.-.-7910,302:2,2<4,18-
@M04999:289:000000000-L3R54:1:1101:19549:4969 2:N:0:415
GAGGACTACCCGGGTATCTAATCCTGTTTGCTCCCCACGCTTTCGCATCTCAGCGTCAGTATCTGTCCAGAAGGCCGCCTTCGCCACCGGTATTCCTCCACATCTCTACGCATTTCACCGCTACACGTGGAATTCTACCTTCCTCTACAATACTCCAGATAACCAGTTTTAAGTGCAGTTCCCAGGTTGAGCCCGGGGCTTTCACACCTAACTTAATTATCCGCCTACATGCCCTTTACGCCCAGTCATTCCGATTAACGCTCGCACCCTCCGTATTACCGCGGCTGCTGGCACGGAGTT
+
CCCCCGGGGGGGGDGGGGGGGGGGGGGGGGGGGGGGGGGGGGGGGGGDGGGGGGGGGGGGGGGGGGGGGGGGGGGGGGGGGGGGGGGGGGGGGGGGGGGGGGGGGGGGGGGGGGGGGGGGGGGGGGGGGGGFGGGGGGGGGGGGGAFEFFGGGCGGGGGGGGGGGGGFGGGGGFCFFGFGGGGGGGGGGGGGFFEGDGGGFFFFFAF?BEFFFFFF*=C?AE@FFFFDEC?8EFFFFFCFFF@@?FF@<<?EF?;DFFFFF66;>>>>:?F?6:0:?FFF66611(3?:>FF?<(-(44:
@M04999:289:000000000-L3R54:1:1101:20591:5046 2:N:0:415
GACTACCCGGGTATCTAATCCCATTTGCTCCCCTAGCTTTCGTCTCTCAGTGTCAGTGTCGGCCCAGCAGAGTGCTTTCGCCGTTGGTGTTCTTTCCGATCTCTACGCATTTCACCGCTCCACCGGAAATTCCCTCTGCCCCTACCGTACTCCAGCTTGGTAGTTTCCACCGCCTGTCCAGGGTTGAGCCCTGGGATTTGACGGCGGACTTAAAAAGCCACCTACAGACGCTTTACGCCCAATCATTCCGGATAACGCTTGCATCCTCTGTATTACCGCGGCTGCTGGCACAGAGTTAGCC
+
CCCCCGGGGGGGGGGGGGGGGGGGGGGGGGGGGGGGGGGGGGGGGGGGGGGGGGGGGGGGGGGGGGGGGGGGGGGGGGGGGGGGGGGGGGGGGGGGGGGGGFGGGGGGGGGGGGGGGGGGGGGGGGGGGGGGGGGGGGGGGGGGGGGCFGGGGGGGGGGGD8DGDGGGFFGGGGGGFGFGGGGGGGGGGGGCCFG49CFFFFFFFFFFF@EFEFFFFFFFFFFFFFEEFFB6??FFFBBFF?B?BDA<<>0(4?<?09BFFFFFF?>><BFFB<AAA:(379>>?0)42027(52>B9:<:
@M04999:289:000000000-L3R54:1:1101:12358:5082 2:N:0:415
GAGGCGACTACTCGGGTATCTAATCCTGTTTGCTCCCCACGCTTTCGCATCTCAGCGTCAGTATCTGTCCAGAAGGCCGCCTTCGCCACCGGTATTCCTCCACATCTCTACGCATTTCACCGCTACACGTGGAATTCTACCTTCCTCTACAATACTCTAGTTAACCAGTTTTAAGTGCAATTCCTAGGTTGAGCCCAGGGCTTTCACACCTAACTTAATTATCCGCCTACATGCCCTTTACGCCCAGTCATTCCGATTAACGCTCGCACCCTCCGTATTACCGCGGCTGCTGGCACGGGGG
+
CCCCCGGGGGGGGGGGGGGGFFGGGGGFGGFGGGFGGGGGGGGGGFGGGGGGGGGGGGGGGGGGGGGGGGGGGGGGGGGCFGGGGGGFCFGGGG@FFGGGGGGGFGGGGGGGDGGDEEFGGGGGGGGGGGDFGGG8=FGGGGGGGGGGGGGGGGGGGGGGGGGGGFGGGGFFGGFGFG@FGC?9CGGGGGGGGG?FFGGCDAFAAFAFFABEBFFFFFA?F?48@D=9@FFFFEEFE1;F<;D;>;;4=<97CE84;1;CEDFFFFBFF>6?0034?0(6:BF>>>06;?0::B?>?((-,
@M04999:289:000000000-L3R54:1:1101:4498:5102 2:N:0:415
CGACGACTACCCGGGTATCTAATCCTGTTCGCTCCCCACGCTTTCGTCCATCAGCGTCAATCGGTATTTAGTAACCTGCCTTCGCAATCGGGGTTCTGTGTAATATCTATGCATTTCACCGCTACACTACACATTCCAGCTACTTCAATACTATTCAAGATTAACAGTATCAACGGCAGTTCTACAGTTAAGCTGCAGGTTTTCACCGCTGACTTATCAACCCGCCTACGGACCCTTTAAACCCAATAAATCCGGATAACGCTCGCATCCTCCGTATTACCGCTGCTGCTGGCACGGAGTT
+
CCCCCGGGGGGGGGG:FFGCGGGGGFFFFGGGEFGFEFGGGDFGGGGDGGFGGFFGGGGGGGGGFFFFFGCGGGAFFFGGGGGGGGFGGFGGGGGGGGFFGGGGGFFFGGGGGGGGGGFGGGGGEFGGGGGGGGEFDFGGGGGDFGGGGGGGGFGGGGGFGGFGGGGGFFGGFFGEDGEGGGFFGGGGGGGGGGGGFGD7AFFFFFFB>FBFFFFF?B>CFBF=@2@=(:08>B;1=@CFC@DDFF1);CEE;B@D6<6??F?B>F>16?7A0(4187A26(((4,.))523(4<22(4::
@M04999:289:000000000-L3R54:1:1101:19921:5104 2:N:0:415
TGCGACTACCCGGGTATCTAATCCTGTTTGCTCCCCACGCTTTCGCATCTCAGCGTCAGTATCTGTCCAGAAGGCCGCCTTCGCCACCGGTATTCCTCCACATCTCTACGCATTTCACCGCTACACGTGGAATTCTACCTTCCTCTACAATACCCTAGTTAACCAGTTTTAAGTGCAATTCCTAGGTTGAGCCCAGGGCTTTCACACCTAACTTAATTATCAGCCTACATGCCCTTTACGCCAAGTCATTCCGATTAACGCTGTGACCCCCCGTATTACCGAGGCTGCTGGCCCGGAGTTG
+
CCC8CGGGGGEGGGEE8EEFGGGGGGGGGGGGGGGGGGGGGGGGGGGEGDCFGGEFECEGGFCEGFFEFCGGFGGGCCEG>@FGGEGEGGGGGFFFAFGGGGEGFDCGGD=@@FGDFGGGGCGGGGGEF=FDC=EGGGGGGFG8DFFGC?EAD,==DD9@:EFGGGFF,ED,E,2<FGFCF?FGGCGG:<8C6FGGFD>>F68EAFFF=E:46=AFE>9*=29B(()7;*173:BBEFFFD>0:<46<?).?E0203?6;((,,()).((((-(,3,)56((-4908(.4:(((43(4::)
@M04999:289:000000000-L3R54:1:1101:25584:5123 2:N:0:415
TGACTACAGGGGTATCTAATCCTGTTTGCTCCCCACGCTTTCGCATCTCAGCGTCAGTATCTGTCCAGAAGGCCGCCTTCGCCACCGGTATTCCTCCACATCTCTACGCATTTCACCGCTACACGTGGAATTCTACCTTCCTCTACAATACTCCAGATAACCAGTTTTAAGTGCAATTCCCAGGTTGAGCCCGGGGCTTTCACACCTAACTTAATTATCCGCCTACATGCCCTTTACGCCCAGTCATTCCGATTAACGCTCGCACCCTCCGTATTACCGCGGCTGCTGGCACGGAGTTAGC
+
CCCCCGGGGGGEGGGFGGGGGGGGGGGGGGGGGGGGGGEGFFGGGGGFGGGGGGGGGGGGGGGGDFGGGFGGGGGGGGGGGGGGGGDGEFGGGGGGGGGGGGGGAFGGGGGDGGFGGGGGGGGGGGGGCGGFGGDGGGGGGGGFFGDGGGGGGGGGGGFFDFFGFGGGGFGDFGCAEFFG?FGGFGGGGGGGCEEDGDGFFFFFA?AAEBEF@BFBCFCCDFF@FFFFF=@==@4<C?DBBFF@EEE<<C@?<;@EEF(--4(-126046;:2:?A>9<F;;;9B0),432<?9042124)
@M04999:289:000000000-L3R54:1:1101:9411:5134 2:N:0:415
TATTGCTACCAGGGGATCTAATCCTGTTTGCCCCCCACGCCTTCGCATCCCAGCCTCCGTATCGGTCCAGAAAGCCGCCTTTGCCACCGGTATTCCTTCCCATCTCTACGCATTTCACCGCCACACCTCGAATTCTACCTTCCTCTACCACACTCCAGACAACCCGTTCTAAGAGCAGTTCCCGGGTTTAGGCCGGTGCTTTCAACCCTAACTTAATAATCCGCCTACATGCCCTTTACGCCCAGTCATTACGGTAAACCCTCACCCCCCCCGTATTACCGCAGCTGCTTGCTCGGAGTTT
+
6AC,,CF9FG,CCE++8,,;CC9F@E@CFD9,,CCFB++@,CF<,6,8@,,,6,,9:,+C,<C,+8,@CE@6,,,6++@,@,5<FEGGED+:,:CFG,C,4AA,,545E7:F:FF9ABEB+++?,=+?4@FFFD9DD;EEG8E,9,@E,D,=+1=8,3,+6@,3+3@@,@,@,,=,*3+5+<**5*5:1,,,=D79)/)*4888++;)08301168?+1.8C((,((6;7)3;(6(5)1.(.((,(.)6<.68(.(())(,((((((,(((((-3:4))-,4(4(((())),..3(((,.-
@M04999:289:000000000-L3R54:1:1101:19680:5136 2:N:0:415
GACTACTGGGGTATCTAATCCTGTTCGCTCCCCACGCTTTCGTCCATCAGCGTCAATCGGTATTTAGTAACCTGCCTTCGCAATCGGGGTTCTGTGTAATATCTATGCATTTCACCGCTACACTACACATTCCAGCTCCTTCAATCCTATTCAAGATTAACAGTATCAACGGCAGTTCTACAGTTAAGCTGCAGGTTTTCACCGCTGACTTATCACCCCGCCTACGGACCCTTTAAACCCCACAAAACCGGCTAACGCTCGCATCCTCCGTATTACCGTGGCTGCTGCCGCGGACTTAGCC
+
A<<86E<<CEFCCGGGFFDEFGGCFG@FGGFGEEEGE:,C,BFEB7EG9FDGFGG,CEFE@F<<C,CCFFFFGGGG,EFFF:+BDFGGG=FGFGGGFABEDEG9EDEFGAEGGGGFCECEGGCGGGFGGGEFE;AFF,4@=,@EF,,=EFF,,7EF9AD=FDDEGGC,6,+6+@CF@FFGGG?FG:@332<@,D?FGD6?C7F>599*8A7CEFF+:AEBFA9=2>=2->@(5>E)7@;D(61,4(((6,(((,)((-,(-(4<B(,5:(4::?<<<:((3,(-(),)((-,42((.:4),
@M04999:289:000000000-L3R54:1:1101:18497:5162 2:N:0:415
CGGAAGACTACAAGGGTATCTAATCCTGTTTGCTCCCCACGCTTTCGCATCTCAGCGTCAGTATCTGTCCAGAAGGCCGCCTTCGCCACCGGTATTCCTCCACATCTCTACGCATTTCACCGCTACACGTGGAATTCTACCTTCCTCTACAATACTCTAGTTAACCAGTTTTAAGTGCAATTCCTAGGTTGAGCCCAGGGCTTTCACACCTAACTTAATTATCCGCCTACATGCCCTTTACGCCCAGTCATTCCGATTAACGCTCGCACCCTCCGTATTACCGCGGCTGCTGGCACGGAGG
+
CCCCCGGGGGGGGGGGGGGGGGGFGGGGGGGGGGGGGGGGGGGGGGGGGGGGGGGGGGGGGGGGGGGGGGGGGGGGGGGGGGGGGGGGGGGGGGGGGGGGGGGGFGGGGGGGGGGGGGGGGGGGGGGGGGGGGGGGFGGGGGGGGGGGGGGGGGGGGGGGGGGGGGGGGGGGGGGGFGFGGGGFGGGGGGGGGGGGFFFDFFFFFFFFFFFBEFFFFFCEFFFFDF=>DBEEEEEDFFEFFFF9@FDEEFFEFFFFFFFFFF>?;>>93>3:?BF<?::AAA09>>9(4<7::<BFB;;((
@M04999:289:000000000-L3R54:1:1101:10537:5173 2:N:0:415
TACGGACTACACGGGTATCTAATCCTGTTTGCTACCCACGCTTTCGAGCATGAACGTCAGTGTTATCCCAGGAGGCTGCCTTCGCCATCGGTATTCCTCCACATCTCTACGCATTTCACTGCTACACGTGGAATTCTACCTCCCTCTGACACACTCTAGTTTGACAGTTTCAAATGCACGTCCCAAGTTGAGCTCGGGGATTTCACATCTGACTTATCTAACCGTCTGCGCTCGCTTTACGCCCAGTAATTCCGACTAACGCTCGCACCCTACGTATTACCGCGGCTGCTGGCACGTAGTT
+
CCCCCGGGGFGGGGGGGGGGGGGGGGGGGGGGGGGFGGGGGGGGGGGGGGGGGGGGGGGGGGGGGGGGGGGGGGGGGGGGGGGGGGGGGGGGGGGGGGGGGGGGGGGGGGGGGGGGGGGGGGGGGGGGGGGGGFGGGGGGGGGGGGGGGGGGGGGGGGGFFGGGGGGGGGGGGGGGFGFGGGGGGGGGGGGGGGGGGCDGFFFFFFFFFFFFFFABCFCE:BBFDADBE@FFFFFDFFEFFFFFF?EFFFFFFFFFBF<E@FFFFFB>9:::?B:2:>9B6119B9(1:4::(18:???F6
@M04999:289:000000000-L3R54:1:1101:23300:5207 2:N:0:415
CGGACTACACGGGTATCTAATCCTGTTTGCTCCCCACGCTTTCGCATCTCAGCGTCAGTATCTGTCCAGAAGGCCGCCTTCGCCACCGGTATTCCTCCACATCTCTACGCATTTCACCGCTACACGTGGAATTCTACCTTCCTCTACAATACTCCAGATAACCAGTTTTAAGTGCAATTCCCAGGTTGAGCCCGGGGCTTTCACACCTAACTTAATTATCCGCCTACATGCCCTTTACGCCCAGTCATTCCGATTAACGCTCGCACCCTCCGTATTACCGCGGCTGCTGGCACGGAGTT
+
CCCCCDFGGGGGGGGGGGGGGGGGGGGGGGGGGGGGGGGGGGGGGGEGGGGGGGGGGGGGGFGGGGGGGGGGGGGGGGGGGGGGFGGGGGGGGGGGGGGGGGGFGGGGGGGGGGGGGGGGGGGGGGGGGGGGGGGGGGGGGGGGGGGGGGGGGGGGGGGGGGGGGGGGGGGGGGGGFFFGGGGGFGG?FGGGGGGGGGGGFFFFFF>6=EFCFFFFFFFFFFFF=@FFE<;E84@FFF@F9@@<EEEC3EFEDF(;?A?FBFFFFF(4(2<921(59BA?B>9>>16>7(,(5:0993<
@M04999:289:000000000-L3R54:1:1101:22456:5217 2:N:0:415
ACGACTACCCGGGTATCTAATCCTGTTTGCTCCCCACGCTTTCGCATCTCAGCGTCAGTATCTGTCCAGAAGGCCGCCTTCGCCACCGGTATTCCTCCACATCTCTACGCATTTCACCGCTACACGTGGAATTCTACCTTCCTCTACAATACTCTAGTTAGCCAGTTTTAAGTGCAATTCCTAGGTTGAGCCCAGGGCTTTCACACCTAACTTAATTATCCGCCTACATGCCCTTTACGCCCAGTCATTCCGATTAACGCTCGCACCCCCCGTATTACCGCGGCTGCTGGCACGGAGTT
+
CCCCCGGGGGGGGGGGGGGGGGGGGGGGGGGGGGGGGGGGGGGGGGCFFGGGGGGGGGGGGGGGGGGGGGGGGGGGGGGGGGGGFGFGGGGGGGGGGGGGFGFGGGGGGGGGGGGGGGGGGGGGGGGGGGGGGGGGGGGGGGGGGGGGGGGGGGGGGGFGGGGGGGGFFGGGGGGGFGFGGGGGGGCEGGGGGGGGGGGGFFFFFFFFBEFFFFFFFFFFFDDD@FB=CEFFFEFEEC5BF;;?FEEEFEEEDF@DCE?9@19BFFF6(,(-49:?FFFF>690(30::3:?FF611::
@M04999:289:000000000-L3R54:1:1101:26856:5242 2:N:0:415
CGACGGACTACCCGGGTATCTAATCCTGTTTGCTCCCCACGCTTTCGCATCTCAGCGTCAGTATCTGTCCAGAAGGCCGCCTTCGCCACCGGTATTCCTCCACATCTCTACGCATTTCACCGCTACACGTGTAATTCTACCTTCCTCTACAGTACTCCAGATAACTAGTTTTAAGTGCAGTTCCCAGGTTGAGCCCGGGGCTTTCACACCTAACTTAATTATCCGCCTACATGCCCTTTACGCCCAGTCATCCCGATTAACGCTCGCACCCTCCGTATTACCCGTCCTGCTGGCTCGGACT
+
-8CC8FC+6<CCF+@FEGCECF66,<CF<CECCFGFFGFF+@@BCEGC77F<@@@FCC:BFC,<CAFFFGGDF<@,AEBF+8@B,BBFFC7CC:=EBF,E,=,9AF=?FED+FBF?,C;EG7:FFGFG+6F,,,8@DCFGFG:@8DEF8DD8@CFFED?E8EAAF+E2,@3ECEF=A;+=<++@EEFGACG,4@?FC*0/:9A9;@C+.577>;C1*+BC6@EE=(/31;;EE8)/;()+1,61(62@346)7((4,-3)6((363;>9(,3(3(-((,)64,(-(-(),(,(-(.((((,
@M04999:289:000000000-L3R54:1:1101:23942:5291 2:N:0:415
AGACTACTAGGGTATCTAATCCTGTTTGCTCCCCACGCTTTCGCATCTCAGCGTCAGTATCTGTCCAGAAGGCCGCCTTCGCCACCGGTATTCCTCCACATCTCTACGCATTTCACCGCTACACGTGGAATTCTACCTTCCTCTACAATACTCTAGTTAACCAGTTTTAAGTGCAATTCCTAGGTTGAGCCCAGGGCTTTCACACCTAACTTAATTGTCCGCCTACATGCCCTTTACGCCCAGTCATTCCGATTAACGCTCGCACCCTCCGTATTCCCGCGCCTGCTGGCACGGACTTAGC
+
CCCCCGGGGGGGGGGGGGGGGGGGGGGGGGGGGGGGGGGGGGGGGEGGGGGGGGGGGGGGGGGGGGGGGGGGGGGGGGGGGDGFGGGGGGGGGGGGGGGGGGGGGGGGGGGGGGGGGGGGGGGGGGGGGGFGGGGGGGFGGGGGGGGGGFFFGFGCDFGGGCFGFFGGGGGGGGGGFD?DDFG8ECDFGFGFGFFGGGGGFFFFFF5ACDFCFFFFEAFFBAAFFB=ECE=BFFFFFF2?BFF7=EE?5?;;0;@EE;>;<090:>D0:?>B02:)6<(46(2(((.83::23(,((5444
@M04999:289:000000000-L3R54:1:1101:23765:5293 2:N:0:415
TCGACTACTGGGGTATCTAATCCTGTTTGCTCCCCACGCTTTCGCATCTCAGCGTCAGTATCTGTCCAGAAGGCCGCCTTCGCCACCGGTATTCCTCCACATCTCTACGCATTTCACCGCTACACGTGGAATTCTACCTCCCTCTACAATACTCCAGATAACCAGTTTTAAGTGCAGTTCCCAGGTTGAGCCCGGGGCTTTCACACCTAACTTAATTATCCGCCTACATGCCCTTTACGCCCAGTCATTCCGATTAACGCTCGCACCCTCCGTATTACCGCGGCTGCTGGCACGGAGTT
+
CCCCCGGGGGGGGGGGGGGGGGGGGGGGGGGGGGGGGGGGGGGGGCFGGGGGGGGGGGGGGGGGGGGGGGGGGGGGGGGGGGGGGGGGGGGGGGGGGGGGGGGGGGGGGGGGGGGGGGGGGGGGGGGGGGFGGGGGGGGGGGGGGGGGFGGGGGGGGFGGGGGGGGGGGGGGGGGGFGFGGGGGGGGGGGGGGGGGGGGGAFFFFFDFFFFFFFFFFFFFF@FFFD==EC@6@E@FFF<E:@FF;@<EFFFF;2819E09(4091>9?FFF181:BADF?96>FB>18?B014129>(.
@M04999:289:000000000-L3R54:1:1101:18690:5309 2:N:0:415
ACTCGACTACTAGGGTATCTAATCCCATTTGCTCCCCTAGCTTTCGTCTCTCAGTGTCAGTGTCGGCCCAGCAGAGTGCTTTCGCCGTTGGTGTTCTTTCCGATCTCTACGCATTTCACCGCTCCACCGGAAATTCCCTCTGCCCCTACCGTACTCCAGCTCGGTAGTTTCCACCGCCTGTCCAGGGTTGAGCCCTGGGATTTGACGGCGGACTTAAAAAGCCACCTACAGACGCTTTACGCCCAAGCATTCCGGATAACGCTTGCACCCTCTGTATTACCGCGGCTGCTGGCACAGAGTT
+
CCCCCGGGGFFFGGGGGCGEGGGGGGGFGGCGDGGGGFGFFFGGA@FG?FGFGGGGGGAEGFFDEEGGGGDGGGGGFBFECGFEGGGGFCGGFGGGGGGGGGC=CEEFFGFEDEGGGGAFGGBFEFGGGGGGCEGFGF8DDDFGGG?FGGGGGD?@EFDDFGGDGDEGGGCCFG+99DEGGGFGEGGGGGGGGG>CCFGGFFFF6:>5@=03>EFFFAFE>1@@;D1;E@E3;;>8:BAFFFFBBF(23AFFFF9?::AFB>?6?<FF<FFF?FAFFFA9A?903991?F?:0(.4(5:A.
@M04999:289:000000000-L3R54:1:1101:17904:5322 2:N:0:415
TGGAGGACTACACGGGTATCTAATCCTGTTCGCTCCCCACGCTTTCGTCCATCAGCGTCAATCGGTATTTAGTAACCTGCCTTCGCAATCGGGGTTCTGTGTAATATCTATGCATTTCACCGCTACACTACACATTCCAGCTACTTCAATACTATTCAAGATTAACAGTATCAACGGCAGTTCTACAGTTAAGCTGCAGGTTTTCACCGCTGACTTATCAACCCGCCTACGGACCCTTTAAACCCAATAAATCCGGATAACGCTCGCATCCTCCGTATTACCGCGGCTGCTGGCACGGAGG
+
CCCCCGGGGGGGGGGGGGGGGGGGGGGGGGGGGGGGGGGGGGGGGGGGGGGGGGGGGGGGGGGGGGGGGGGGGGGGGGGGGGGGGGGGGGGGGGGGGGGFGGGGGGGGGGGGGGGGGGGGGGGGGGGGGGGGGGGGGGGGGGGGGGGGGGGGGGGGGGGGGGGGGGGGGGGGGGGGFGFGGGGGGGGGGGGGGGGGGGGGFFFFFFFFFFFFFFFFFFFFFFFFFFB?DFFFDFFFFFFFFFFFFFFFEEE?EFFF6@<@EFF<BBFF:9:BF0>FFFFFBABF9364;:>??0.21((,(
@M04999:289:000000000-L3R54:1:1101:23893:5338 2:N:0:415
GTTAGACTACACGGGTATCTAATCCTGTTTGCTCCCCACGCTTTCGCATCTCAGCGTCAGTATCTGTCCAGAAGGCCGCCTTCGCCACCGGTATTCCTCCACATCTCTACGCATTTCACCGCTACACGTGGAATTCTACCTTCCTCTACAATACTCCAGATAACCAGTTTTAAGTGCAATTCCCAGGTTGAGCCCGGGGCTTTCACACCTAACTTAATTATCCGCCTACATGCCCTTTACGCCCAGTCATTCCGATTAACGCTCGCACCCTCCGTATTACCGCGGCCGCTGGCACGGAGTT
+
CCCCCGGGGGGGGGGGGGGGGGGGGGGGGGGGGGGGGGGGGGGGGGGGGGGGGGGGGGGGGGGGGGGGGGGFGGGGGGGGGGGGGGGGGGGGGGGGGGGGGGGGGGGGGGGGGGGGGGGGGGGGGGGGGGGGGGFFGGGGGGGGGGGGGGGFGGGGGGGGGFGGGGGGGGGGGGGGFGFG7FFFFCEFGGGGGGGGGCDDFF>ACFFFFFFBFFFFFFFFFFFFFFF?FFC?@FFFFECFFFFFD06@EF??E1/8?DFFFFFF>;99>F?B6>623?BDB66090(,-,-203<:9((-.
@M04999:289:000000000-L3R54:1:1101:23423:5339 2:N:0:415
GACTACTGGGGTATCTAATCCTGTTTGCTCCCCACGCTTTCGCATCTCAGCGTCAGTATCTGTCCAGAAGGCCGCCTTCGCCACCGGTATTCCTCCACATCTCTACGCATTTCACCGCTACACGTGGAATTCTACCTTCCTCTACAATACTCTAGTTAACCAGTTTTAAGTGCAATTCCTAGGTTGAGCCCAGGGCTTTCACACCTAACTTAATTATCCGCCTACATGCCCTTTACGCCCAGTCATTCCGATTAACGCTCGCACCCTCCGTATTACCGCGGCTGCTGGCACGGAGTTAGCC
+
CCCCCGGGGGGGGGGGGGGGGGGGGGGGGGGGGGGGGGGGGGGG7FFGGGGGGGGGGGGGGGGGGGGGGGGGGGGGGGGGGGFFFFGGGGGGGGGGGGGGFGGGGGGGGGGGGGGGGGGGGGGGGGCCGGDAFGGGGGGGADFGGGGGGGGGGGGGGGGGGGFECDGGGGGGGGGGFGDFGGGGGGFFGCGFGGGDDGGGFFFFFFFFFFEE@FBFFFFFFFFFFE6<=;=ED=EE?D5A=B(7>?EF)61;?;CC@F?D@BF>0<B<B;??F0AFA?BFFB9B6??BB04?F>;:3<<A3
@M04999:289:000000000-L3R54:1:1101:5859:5380 2:N:0:415
TGACTACTGGGGTATCTAATCCTGTTCGCTCCCCACGCTTTCGTCCATCAGCGTCAATCGGTATTTAGTAACCTGCCTTCGCAATCGGGGTTCTGTGTAATATCTATGCATTTCACCGCTACACTACACATTCCAGCTACTTCAATACTATTCAAGATTAACAGTATCAACGGCAGTTCTACAGTTAAGCTGCAGGTTTTCACCGCTGACTTATCAACCCGCCTACGGACCCTTTAAACCCATTAAATCCGGATAACGCTCGCATCCTCCGTATTACCGCTGCTGCTGGCACTGAGTTATC
+
CCCCCGGGGGGGGGGGGGGGGGGGGGGGGGGGGEGGGGGGGGGGGGGGGFGGGGGG@GGGGGGGGGGGGGGGGGGGGGGGGGGGGGGGGGFEGGGGGGGGGGFGGGGGGGGGGGGGGGGGGGGGGGGGGGGGGGGCFGGGGGGGGGGGGGGGGFFDGFGGGGDFGGGGGDFEGGGGFD?GGGGGGGGFDFGGGGGGFGGGFFFFEDBE=DFCEFFFFF>A@@BAFFF?D9@@BFBEFE)84<().;)7?@19;<?@;1>?FFFF?>7<A?>B?78>B<:6(-7:D??B7:15(3-86<2)-
@M04999:289:000000000-L3R54:1:1101:19538:5399 2:N:0:415
TGGTGACTACTCGGGTATCTAATCCCATTTGCTCCCCTAGCTTTCGTCTCTCAGTGTCAGTGTCGGCCCAGCAGAGTGCTTTCGCCGTTGGTGTTCTTTCCGATCTCTACGCATTTCACCGCTCCACCGGAAATTCCCTCTGCCCCTACCGTACTCCAGCTTGGTAGTTTCCACCGCCTGTCCAGGGTTGAGCCCTGGGATTTGACGGCGGACTTAAAAAGCCACCTACAGACGCTTTACGCCCAATCATTCCGGATAACGCTTGCATCCTCTGTATTACCGCGGCTGCTGGCACAGAGTT
+
CCCCCGGGGGGGGGGGGGGGGGGGGGGGGGGGGGFGGGGGGGGGGGGGGGGGGGGGGGGGGGGGGGGGGGGGGGGGFGGGGGGGGGGGGGGGGGGGGGGGGGGCFGGGGGGGGGGGGGGGGGGGGGGGGGGGGGGGGGGGGGGFFGGGGGGGGGGGEGGGGGGGGGF9DFGGGFFGFGEGGGGGGGGE87F?CGGFGGGGF>AFFFFEFFFBFF66;FF@FFFFFF3EFEEFFFFFB?A=24471<BFB><9ABF<?B<?((4:1:26>0?F9>DAAAFF<0(-49231:)28??7:B?45
@M04999:289:000000000-L3R54:1:1101:21301:5412 2:N:0:415
GACTACAGGGGTATCTAATCCTGTTCGCTCCCCACGCTTTCGTCCATCAGCGTCAATCGGTATTTAGTAACCTGCCTTCGCAATCGGGGTTCTGTGTAATATCTATGCATTCCACCGCTACACTACACATTCCAGCTACTTCAATACTATTCAAGATTAACAGTATCAACGGCAGTTCTACAGTTAAGCTGCAGGATTTCACCGCTGACTTATCAACCCGCCTACGGACCCTTTAAACCCAATAAATCCGGATAACGCTCGCATCCTCCGTATTACCGCGGCTGCTGGCACGGAGTTAGCC
+
-@6A<,66C;:@,;@CC@EC;CCF<C6F@FF<C<FEFG,@EB<@B:;CE@FFGGG76F@:F,9,<,CF<<6CC@F,F<<?:47,5:CGC:+BF?E,FG,,@,,54C9FFE9,9<E,6=44F9FEGFAFGFGGGGFCEEFC8E8EDGGGFG8EFGFD,7=DF8EE=9@:=DEE6C=?9@FGDFD@>DGE,5DF?87+2=FFFF5B5<?555>8*=FFFA*5/5)/552-((--(66E:883(//)).<?;6>0;?E@;27@>;>044)5:9(24:AB)-,9BF((454(43,33(--8)-5.
@M04999:289:000000000-L3R54:1:1101:26867:5474 2:N:0:415
TGGGACTACAAGGGTATCTAATCCTGTTTGCTCCCCACGCTTTCGCTCCTCAGCGTCAGTGACGGCCCAGAGACCTGCCTTCGCCATCGGTGTTCTTCCCGATATCTACACATTCCACCGTTACACCGGGAATTCCAGTCTCCCCTACCGCACTCCAGTCCGCCCGTACCCGGCGCCGATCCACCGTTAAGCGATGGACTTTCACACCATACGCGACGAACCGCCTACGGACTCTTTACGCCCAATCAATCCGGATAACGCTTGCACCCTACGTATTACCGGCGCTCCTGGCACGTCGTTT
+
C9BCCGGGGGGGGGGGGGGGGGFCF<FGGGGGGGCGGGGGGGGGGGGGGGGGGGGGGGGGGFGC@FEGGFGGGFGGGGGGGGGGGGGGGGGGGGFFGGFGGGG7>F9FGGGFFGGGGFFGFGCGGGGGGEG@FGGDEFCFGGECEFGGGGDEGGFGCFGGGGGGGGGEG7FGGGDE>>?DGGCCFGGDCF9FGEGC7*7CFFF=FFFF1)/,/85:>D@(.706;:?<0((-77456:25046111,8<<AB99??1-4(,(-30)),,3:<:4))())-(((-4(3,()(,()(4((-((
@M04999:289:000000000-L3R54:1:1101:5084:5516 2:N:0:415
TTGACTACTGGGGTATCTAATCCTGTTCGCTCTCCACGCTTTCTTCCGTCAGCGTCAATCGGTATTTAGTAACCAGCCTTCGCACTCGGGGTTCTGTGTATTATCTATGCATTTCACCGCTACACTACACATTCCAGCTACTTCAATACTATTCAAGATTAACAGTATCAACGGCAGGTCTACAGTTAAGCTGCAGGTTTTTACCGCTGACTTTTCAACCTGCCTACGGACCCTTTAAACCCAATAAAACCGGGTACAGCTCGCATCCTCCGTATGACCGCGGCTGCTGTCCCGTGGGTAT
+
6A,,86,,6,,CF@6F@F,,;666;CF@;F6F,CF<F@F,,CC,6<,,;B,86F@C6@CE@,89C6E,,<CEE,,,A:,:9,@:++,9,@FGC<FCF,:B,,CFFG;FAE94,C,?F,4@++4AF,,,A=C=49@@,,D=EGGG8=DDGGFCAE,,,=4;,;,6==@C==DD=+++0+;DC+B=@7=,,@7B,D?DF7D7?*;AF9*<=):6*+3+2=9:*0>=:*:55>@(5((84*0;3>2(6;@93.(.((.6).))4=(33,352<0,-(4()).(41(3030).-))),((((-))
@M04999:289:000000000-L3R54:1:1101:4469:5539 2:N:0:415
CGTGACTACCGGGGTATCTAATCCTGTTTGCTACCCACGCTTTCGAGCATGAACGTCAGTGTTACCCCAGTAGGCTGCCTTCGCCATCGGTATTCCTCCACATCTCTACGCATTTCACTGCTACACGTGGAATTCTACCTCCCTCTGACACACTCTAGTTTGACAGTTTCAAATGCACGTCCCAAGTTGAGCTCGGGGATTTCACATCTGACTTATCTAACCGTCTGCGCGCGCTTTACGCCCAGTAATTCCGCTTAACGCTCGCACCCTACGTATTACCGCGGCTGCTCGCACGT
+
@C@CCFE9FAFGCCFCFGGFFGGCGFG9CCGF9ECD<C6@BFFG>8CCCAE<,CAF<6C6CCC,,:,:@F6,6B,,:7A5<FA@FGD8FEGFFGFGGGGGAFFGGGFGCEE@@4@FFGGDGGGG:=F94:+9,>;D@EFEF@>?E=?,ED8,C8?CBD7DAAD===F,,E=EFF=E?8:8=++6>8@,@A?=,34;++9CA?BFF6FA77;>EA+4>6F;474>)-)95@>92(333>C)3,9(,.)1)<)4((/4(64626?9>FB61(,34<B)(6>A<9>069B??),(-,44
@M04999:289:000000000-L3R54:1:1101:11172:5598 2:N:0:415
GACTACTCGGGTATCTAATCCTGTTTGCTCCCCACGCTTTCGCATCTCAGCGTCAGTATCTGTCCAGAAGGCCGCCTTCGCCACCGGTATTCCTCCACATCTCTACGCATTTCACCGCTACACGTGGAATTCTACCTTCCTCTACAATACTCCAGATAACCAGTTTTAAGTGCAGTTCCCAGGTTGAGCCCGGGGCTTTCACACCTAACTTAATTATCCGCCTACATGCCCTTTACGCCCAGTCATTCCGATTAACGCTCGCACCCTCCGTATTACCGCGGCTGCTGGCACGGAGTTAGCC
+
CCCCCGGGGGGGGGGGGGGGGGGGGGGGGGGGGGGGGGGGGGGGGGGGGGGGGGGGGGGGGGGGGGGGGGGGGGGGGGGGGGGGGGGGGGGGGGGGGGGGGGGGGGGGGGGGGGGGGGGGGGGGGGGGGGGGGGGGGGGGGGGGGGGGGGGGGGGGGGGGGGGGGGGGGGGGGGDFFGFGGGFEGGGGGGGGGGGGDGGGFFFFFFFFFFFEFFFFFFFDFFFFFFFFFFDFF;4CDFFFFFEEEF?C?@;;1;C31;DFB>BFFFFFFFFFF?FFFF>F6>6;?F??:<D<6416,64<4
@M04999:289:000000000-L3R54:1:1101:23928:5605 2:N:0:415
ACAAGGCTATCTAATCCTGTTTGCTCCCCACGCTTTCGCATCTCAGCGTCAGTATCTGTCCAGAAGGCCGCCTTCGCCACCGGTATTCCTCCACATCTCTACGCATTTCACCGCTACACGTGGAATTCTACCTTCCTCTACAATACTCCAGATAACCAGTTTTAAGTGCAGTTCACAGGTTGAGCCCGGTGCGTTCACACCTCACTTAATTATCCGCCTACATGCCCTTTACGCCCAGCCATTCCGATTAACGCTCGCACCCTCCGTATTACCGCGGATGCTGGCACGGCGTTACCCGTTG
+
68B,8F,C<6FF9,;;<,C@<,;CFA<CC@@::FCGG@:@,@6CE@6@B:BCE@FGD<CF8@@,CFGGGGCGGCFEGCCF?:>++4E?CA?,A=A<,<E<5FFFG@4595AFFGG7@5,6A8:?:5A9C,C9C=@GAF8=E8,=,@,6D==92@EGGGG9,=D38+67==DD9:+,+=06A+=,>,3+81@6*44?*B9?>F*3*B@CA?EFFFFD>99<>76773(.5)9*5-2((((067;))6(6373;6(/6>9111:::8>(43(5:6-4(,((-8><:10)(((,--3(.(3,((
@M04999:289:000000000-L3R54:1:1101:25958:5614 2:N:0:415
ACCAGGGTATCTAATCCTGTTTGCTCCCCACGCTTTCGCATCTCAGCGTCAGTATCTGTCCAGAAGGCCGCCTTCGCCACCGGTATTCCTCCACATCTCTACGCATTTCACCGCTACACGTGGAATTCTACCTTCCTCTACAATACTCCAGATAACCAGTTTTAAGTGCAATTCCCAGGTTGAGCCCGGGGCTTTCACACCTAACTTAATTATCCGCCTACATGCCCTTTACGCCCAGTCATTCCGATTAACGCTCGCACCCTCCGTATTACCGCGGCTGCTGGCACGGAGTTAGCCGGTG
+
C@CCCGCCC<FEFFGGCEFEF<CA@FCFC,@FGG:FGCGE7FFAD6CCGGGEFGDFFGEFDAEA,CEGGGGGGGGGGCGGGEE:=4,<,@EF=FDGG9ABECFDF7C,,CFCCCGDCEFCFGE=FFFGGGG::>EFFFFGFF9E98=EFFFGFGF?EFFFFAFGGC=D,@EFADD=D6?FGG88DDCEE>EG>,<C@CCGDFFAFFFF4*>ECF+54B5=FE*/0>=E=)>C5@6;225/4?3?36;?<D?933;221139::(34,,.5-64,-1((41:)4((,51(2(48A<B:171(
@M04999:289:000000000-L3R54:1:1101:17452:5681 2:N:0:415
AGGGGGACTACTGGGGTATCTAATCCTGTTCGCTCCCCACGCTTTCGTCCATCAGCGTCAATCGGTATTTAGTAACCTGCCTTCGCAATCGGGGTTCTGTGTAATATCTATGCATTTCACCGCTACACTACACATTCCAGCTACTTCAATACTATTCAAGATTAACAGTATCAACGGCAGTTCTACAGTTAAGCTGCAGGTTTTCACCGCTGACTTATCAACCCGCCTACGGACCCTTTAAACCCAATAAATCCGGATAACGCTCGCATCCTCCGTATTACCGCGGCTGCTGGCACGGATG
+
CCCCCGGGGGGGGGGGGGGGGGGGGGGGGGGGGGGGGGGGGGGGGGGGGGGGGGGGGGGGGGGGGGGGGGGGGGGGGGGGGGGGGGGGGGGGGGGGGGGGGGGGGGGGGGGGGGGGGGGGGGGGGGGGGGGGGGGGGGGGGGGGGGGGGGGGGGGGGGGGGGGGGGGGGGGGGGGGFD>GFGGGGGGGGGGGGGGGGGGGFFFFFFFFF=BABFFFEFFFFFFFFBB@5=FFFFF@FFFC?CA@F;@@EEC3C;B;02:A<?6::BFFBF0241333??FFF(9>BF;;0202(33:((((
@M04999:289:000000000-L3R54:1:1101:14142:5682 2:N:0:415
GACTACCCGGGTATCTAATCCTGTTTGCTCCCCACGCTTTCGCATCTCAGCGTCGGTATCTGTCCAGAAGGCCGCCTTCGCCACCGGTATTCCTCCACATCTCTACGCATTTCACCGCTACACGTGGAATTCTACCTTCCTCTACAATACTCCAGATAACCAGTTTTAAGTGCAGTTCCCAGGTTGAGCCCGGGGCTTTCACACCTAACTTAATTATCCGCCTACATGCCCTTTACGCCCAGTCATTCCGATTAACGCTCGCACCCTCCGTATTACCGCGGCTGCTGGCACGGCGTTAGCC
+
CCCCCGGGGGGGGGGGGGGGGGGGGGGGGGGGGGGGGGGGGGGGGGGGGGGGGGGGGGGGGGGGGGGGGGGGGGGGGGGGGGGGGGGGEGGGGGGGGGGGGGGGGGGGGGEGGGGGGGGGGGGGGGGGGGGGGGGGGGGGGGGGGGGGGGGGGGGGGGGGGGGGGGGGGGGGGGGGFGFGGGFGFGGGGGGGGGGGGGGGFFFFFFFFFFFFFFFF<FF?FFFFFFFFFFFFFFEFFF@B;047AECEEFBFFFFFFFFFBFFF>FBF?B6(48<BF?FF0;9FBFF::8>B((,44,894
@M04999:289:000000000-L3R54:1:1101:15320:5736 2:N:0:415
CGGGGGACTACTCGGGTATCTAATCCTGTTCGCTACCCATGCTTTCGAACCTCAGCGTCAGTTACAGACCAGAGAGCCGCCTTCGCCACTGGTGTTCTTCCATATATCTACGCATTCCACCGCTACACATGGAGTTCCACTCTCCTCTTCTGCACTCAAGAAAAACAGTTTCAGCTGCACTTCCCCGGTTAAGCCGAGGGCTTTCACAGCTGACTTGTTCTCCCGCCTGCGTTCGCTTTACGCCCAATAAATCCGGACAACGCTTGCCACCTACGTATTACCGCGGCTGCTGGCACGTAGT
+
CCCCCGCGGCGFECDCC:FEFGGCFGEFGFGGGGGGGGGGGGGGGDGGGGGGGGGGGGGEGGGGGGGGGGGGGGGGGFEEGGGGGGCFF?FGGGGDF,<EFGGGGGGGGGGGGCGGGFGGGGECGGGGGGGGGGFGDFFGGGGGGGGGGGGECCFFDGGGGFFFGGGGGFDFG:CCFGFGGGGGGGGGGGGGGG?DGG<DFFFFFF6B===EEFAA;F4;C?ED@96?D?03;@;@???FBFB04?B(5<A>9590(49?F9((44022),:.404262<5424;>B90<>:2(,.4:((,
@M04999:289:000000000-L3R54:1:1101:7465:5769 2:N:0:415
AGCTGACTACCAGGGTATCTAATCCTGTTTGCTCCCCACGCTTTCGCATCTCAGCGTCAGTATCTGTCCAGAAGGCCGCCTTCGCCACCGGTATTCCTCCACATCTCTACGCATTTCACCGCTACACGTGGAATTCTACCTTCCTCTACAATACTCCAGATAACCAGTTTTAAGTGCAATTCCCAGGTTGAGCCCGGGGCTTTCACACCTAACTTAATTATCCGCCTACATGCCCTTTACGCCCAGTCATTCCGATTAACGCTCGCACCCTCCGTATTACCGCGGCTGCTGGCACGGAGTT
+
CCCCCGGGGGGGGGGGGGGGGGGGGGGGGGFGGGGGGGGGGGGGGGGGGGGGGGGGGGGGGGGGGFGGGGGGGGGGGGGGGGGGGGGGFGGGGGGGGCGGGGGGGGGGGGGGGGGGGGGGGGGGGGGGFFGEFGGFGCFGFFGGGGGGGGFGGGGGGGFGGGGGFGFGGGGGGFGGFC9DGGGGGGGGFGGGGGGGGGGGFFFFFFFFFF2=BFFFFFFEAEE9=DF(>=E4=BBE@E9A??F(;DFF45CCEE0;1(.;2:<?09>9(8<:09<?F7A<<?>9>6(-1?2((()43>084
@M04999:289:000000000-L3R54:1:1101:9275:5796 2:N:0:415
TCGACTACACGGGTATCTAATCCTGTTTGCTCCCCACGCTTTCGCATCTCAGCGTCAGTATCTGTCCAGAAGGCCGCCTTCGCCACCGGTATTCCTCCACATCTCTACGCATTTCACCGCTACACGTGGAATTCTACCTTCCTCTACAATACTCCAGATAACCAGTTTTAAGTGCAATTCCCAGGTTGAGCCCGGTGCTTTCACACCTAACTTAATTATCCGCCTACATGCCCTTTACGCCCAGTCATTCCGATTCACGCTCGCCCCCTCCGTATTACCGCGGCTGCGTGCACGGTGTTAC
+
CCCCCCDDFGGGDFCEEGGGFGE<FGGDCEFGGGEC:FCGGGFFGG@FCEECF:@BFGGGFFGGEGFFCFGGGGGGGGGGFGGCEGEEEFEFFFAAFFFGC<E5EEEABFDGG9?FGEFGGDGGGGGGDGFGGFG9EDFFEFGGFFA98E9D:D=FGGFGCF8EGGGA=F8AFDD:FFFF@FGFGG9F?CCGGDE**<:F69FFFF>AEF466;FCAA6AF622@9>=6CB)5;:3;C7>>9;<;4@F365(((,)1)(((/30(-1(,6:B:???-4>(--,4;0((-,362((-(-4)-
@M04999:289:000000000-L3R54:1:1101:24791:5797 2:N:0:415
ATAATGACTACCCGGGTATCTAATCCTGTTTGCTCCCCACGCTTTCGCATCTCAGCGTCAGTATCTGTCCAGAAGGCCGCCTTCGCCACCGGTATTCCTCCACATCTCTACGCATTTCACCGCTACACGTGGAATTCTACCTTCCTCTACAATACTCTAGTTAACCAGTTTTAAGTGCAATTCCTAGGTTGAGCCCAGGGCTTTCACACCTAACTTAATTATCCGCCTACATGCCCTTTACGCCCAGTCATTCCGATTAACGCTCGCCCCCTCCGTATTACCGCGGCTGCTGGCACGGAGT
+
CCCCCGGGGGGGGGGGGGGGGFFGGGGGGGGGGGGGGGGGGGGGGGGGGEGGGGGGGGGGGGGGGGGGGGGGGGFDGGGGGGGGGDGGGGGGG7FFGGGGGGGGFGGGGGGGGGGGGGGGGGGGGGGGGE<@?CAFFGGGGGGFDFGGGFG?FGGEGG=EFCADGGGGGGGGGGGGFCCDFFGGGGGFGGGGGGGGGGF5@FFFFFFFFFFF@FFCBCFAFEE*:@=@(-8CEFE=EFFCE9@>@DFEE3CEFF@6;;<3>(:0;6001>B9(2>?31><>46>090>94.),,(542(2(
@M04999:289:000000000-L3R54:1:1101:25724:5900 2:N:0:415
GACTACTGGGGTATCTAATCCTGTTTGCTACCCACGCTTTCGAGCATGAACGTCAGTGTTATCCCGGGAGGCTGCCTTCGCCATCGGTATTCCTCCACATCTCTACGCATTTCACTGCTACACGTGGAATTCTACCTCCCTCTGACACACTCTAGTTTGACAGTTTCAAATGCACGTCCCAAGTTGAGCTCGGGGATTTCACATCTGACTTATCTAACCGTCTGCGCTCGCTTTACGCCCAGTAATTCCGATTAACGCTCGCACCCTACGTATTACCGCGGCTGCTGGCACGTAGTTAGCC
+
CCCCCGGGGGGGGGGGGGGGGGGGGGGGGGGGGGGGGGGGGGGGG7FGGFGGGGGGGGGGGGGGGGGEGGGGGGGGGGGGGGGGGGGGGGGGGGGGGGGGGGGGGGGGGGGGGGGGGGGGGGGGGGGGGGGGGGGGGGGGGGGGGGGGGGGGGGGGGGGGGGGGGGGGGEGGFFGGFGFGGGGGGCGGF9DEGGGGGGGGFFFAAFFFFFFFCFFFCFFFFDFF=F@BFFFFFFFFF@9DFFE3CEC?CE?FFFFF;(,:9>>>1:B7B18?ABAAAFFB092(4238103??046<<<A:
@M04999:289:000000000-L3R54:1:1101:23675:5916 2:N:0:415
GGGTGACTACTGGGGTATCTAATCCTGTTTGCTCCCCACGCTTTCGCATCTCAGCGTCAGTATCTGTCCAGAAGGCCGCCTTCGCCACCGGTATTCCTCCACATCTCTACGCATTTCACCGCTACACGTGGAATTCTACCTTCCTCTACAATACTCTAGTTAACCAGTTTTAAGTGCAATTCCTAGGTTGAGCCCAGGGCTTTCACACCTAACTTAATTATCCGCCTACATGCCCTTTACGCCCAGTCATTCCGATTAACGCTCGCACCCTCCGTATTACCGCGGCTGCTGGCACGGAGTT
+
CCCCCGGGGGGGGGGGGGGGGGGGGGGGGGGGGGGGGGGGGGGGGGGGGGGGGGGGGGGGGGGGGGGGGGGGGGGGGGGGGGGGGGFGGGGGGGGGGGGGGGGGGGGGGGGGGGGGGGGGGGGGGGGGGGGGGGGGGGGGGGGGGGGGGGGGGGGGGGGGGGGGGGGGGGGGGGGGFGFGGGGGGGGGGGFGFGGGGGGGFFFFFFFFFFFFFFFFFFFFFFF=BFFFFFFFF3>EBE=FFFF>FFFEFFFFCE?<?@FFF9;DFFBB>0:?06<BF:9AA09>>F9>6:2:<:BF(3244
@M04999:289:000000000-L3R54:1:1101:14411:5935 2:N:0:415
ACCAGGGTATCTAATCCTGTTTGCTCCCCACGCTTTCGCATCTCAGCGTCAGTATCTGTCCAGAAGGCCGCCTTCGCCACCGGTATTCCTCCACATCTCTACGCATTCCACCGCTACACGTGGAATTCTACCTTCCTCTACAATACTCCAGATAACCAGTTTTAAGTGCAATTCCCAGGTTGAGCCCGGGGCTTTCACACATAACTTAATTATCTGCCTACATGCCCTTTACGCCCAGTCATTCCGTTTAACGCTCGCACCCTCCGTATTACCGCGGCTGCTGGCACGGAGTTAGCCGGTG
+
<<CCCED@@FGGGFCAFF<6EFGFFFDF;FFGGG:DF:CECFGEG<C@:C@EFF,CFGGGFCFEECFGGGGGG7EFC,CFGED44DCFGGFF<AEEFGAFF?=BF7?,4C?A==FFEC@C=F@+?F,,CEFGGFF,>B8,@=D,@@GGF8?=FG=DGFF@9D8=@33=,@,,,62@D+*+6=DCC,+@:?5C*,4<+=EF*6?+9CCB;CEA<E+B>A;9?248@@==(0//29@B2(/9>))/73)6(/74(2(696>FB2(4<BBB(,6<<<4((,((,.,3(43026;6<<99)-3(,
@M04999:289:000000000-L3R54:1:1101:21547:5945 2:N:0:415
TTTTGGACTACTCGGGTATCTAATCCTGTTCGCTCCCCACGCTTTCGCTCCTCAGCGTCAGTGACGGCCCAGAGACCTGCCTTCGCCATCGGTGTTCTTCCCGATATCTACACATTCCACCGTTACACCGGGAATTCCAGTCTCCCCTACCGCACTCCAGTCCGCCCGTACCCGGCGCCGATCCACCGTTAAGCGATGGACTTTCACACCAGACGCGACGAACCGCCTACGAGCTCTTTACGCCCAATAAATCCGGATAACGCTTGCACCCTACGTATGACGGCGGCTGCTGGCACGGAGG
+
CCCCCGGGGGGGGGGGGGGGGGGFGGGFGFFGGGGGGGGGGGCGGGGGGGGGGGGGEGGGGGFGGGGGFGFGGFFGFGFGGGGGFGGGGGGCGEGEGGFGGGGG>FGGGGGGGGGDGGGGCEECEGGGGGGDGCFFGFEA@FGGEDEGGGFGDCGGGFGGCGGECCEEGGGEGGGDFDBDCDG=?CGGDGCFEFGD5>DGFFA=FFFFF;06?FEEBBEB)7>BF>B?FFF0116:<297><:6126:?F<2),793:(<>?>01:BFFF66<??05<(.:(493(39B?0.3:4,(((((
@M04999:289:000000000-L3R54:1:1101:14966:6027 2:N:0:415
GACTACTAGGGTATCTAATCCTGTTTGCTCCCCACGCTTTCGCATCTCAGCGTCAGTATCTGTCCAGAAGGCCGCCTTCGCCACCGGTATTCCTCCACATCTCTACGCATTTCACCGCTACACGTGGAATTCTACCTTCCTCTACAATACTCCAGATAACCAGTTTTAAGTGCAATTCCCAGGTTGAGCCCGGGGCTTTCACACCTAACTTAATTATCCGCCTACATGCCCTTTACGCCCAGTCATTCCGATTAACGCTCGCACCCCCCGTATTATCGCGGCGGCTGGCACGGAGTTAGCC
+
CCCCCGGGFGGGGFGGDFFGFFFFGGCFGDEFGGGGGEGGGGGGGGGGGGGGGGGGGGGGDGGGGGGG?FGGCEEGGGGEGGGGGGG@7FCFFGGGFFGGGGGGFG:BFG7EFGAGEDFGGGGGDECFGGFGGGGFGCFFGFFFGA8EGGGC8FF8>AGEGGGGGGGC89FFFGFFDG+=D==FGGGGF?FCE>EDCFFDFFFFDF6AB4A69BAF*B8))65=B=4*)>>@FFFC0?:):;=@A<))1(2;8?43(31121163-(-99(-4>))-(3((3(((413?FFF>22(.6<<)
@M04999:289:000000000-L3R54:1:1101:16164:6028 2:N:0:415
GCACGACTACCCGGGTATCTAATCCTGTTTGCTCCCCACGCTTTCGCATCTCAGCGTCAGTATCTGTCCAGAAGACCGCCTTCGCCACCGGTATTCCTCCACATCTCTACGCATTTCACCGCTACACGTGGAATTCTACCTTCCTCTACAATACTCCAGATAACCAGTTTTAAGTGCAATTCCCAGGTTGAGCCCGGGGCTTTCACACCTAACTTAATTATCCGCCTACATGCCCTTTACGCCCAGTCATTCCGATTAACGCTCGCACCCTCCGTATTACCGCGGCTGCTGGCACGGAGTT
+
CCCCCGGGGGGGGGGEEGGGGGGGGGGGGGGGGGGGGGGGGGGGGGGGGGGGGGGGGGGGGGGGGGGGGGGGGGGGGGGGGGGGGGGGGGGGGGGGGGGGGGGGGGGGGGGGGGGGGGGGGGGGGGGGGGGEGGGGGGGGGGGGFGGGGGGFGGGGGGGGFGGGGGGGFGGGGGGGFGFCF@CFGGFGGGGGGEFGGDGGF49FAFFFDDFFFFFFFFFFFEFFFDDFF;?CFF@1=;3A1;;BFFEFACEFFFF??BAB:9BFF>9BFFF2?9BBF7<AA?>;6>BFFF7?F:?F9>6<3
@M04999:289:000000000-L3R54:1:1101:9198:6060 2:N:0:415
AGTGAGACTACTAGGGTATCTAATCCTGTTTGCTCCCCACGCTTTCGCATCTCAGCGTCAGTATCTGTCCAGAAGGCCGCCTTCGCCACCGGTATTCCTCCACATCTCTACGCATTTCACCGCTACACGTGGAATTCTACCTTCCTCTACAATATTCCAGATAACCAGTTTTAAGTGCAGTTCCCAGGTTGAGCCCGGGGCTTTCACACCTAACTTAATTATCCGCCTACATGCCCTTTACGCCCAGTCATTCCGATTAACGCTCGCACCCTCCGTATTACCGCGGCTGCTGGCACGGAGG
+
CCCCCGGGGGGGGGGGGGGGGGGGGGGGGGGGGGGGGGGGGGGGGGGGGGGGGGGGGGGGGGGGGGGGGGGGGGGGGGGGGGGGGGGGGGGGGGGGGGGGGGGGFGGGGGGGGGGGGGGGGGGGGGGGGGGGGGGGGGGGGGGGGGGGGGGGGGGGGGGGGGGGGFGGGGGGGGGGFGFGGGGGGGGGGGGGGGGGGGGGFDFFFFFFFF@EFFFFFFCEFFFFFDFFFFFFEEF2BD:8C@D99013=AEFFF@;06;CF09@<01(-486?FB43(5<:)(4;2((-(),(33<BB39,
@M04999:289:000000000-L3R54:1:1101:13033:6071 2:N:0:415
GACTACCCGGGTATCTAATCCTGTTTGCTCCCCACGCTTTCGCATCTCAGCGTCAGTATCTGTCCAGAAGGCCGCCTTCGCCACCGGTATTCCTCCACATCTCTACGCATTTCACCGCTACACGTGGAATTCTACCTTCCTCTACAATACTCCAGATAACCAGTTTTAAGTGCAGTTCCCAGGTTGAGCCCGGGGCTTTCACACCTAACTTAATTATCCGCCTACATGCCCTTTACGCCCAGTCATTCCGATTAACGCTCGCACCCTCCGTCTTACCGCGGCTGCTGGCACGGAGTTAGCC
+
CCCCCGGGGGGGGGGGGGGGGGGGGGGGGGGGGGGGGGGGGGGGGGGGGGGGGGGGGGGGGGGGGGGGGGGGGGGGGGGGGGGGGGGGGFGGGFGGGGGGGGGGGGGGGGGGGGGGGGGGGGGGGGGGGGGGGGGGGGGGGGEGGGGCFGGFGGGGGGGGFGGGFGGFGGF=FGGGFGFGGGGG9:DFGGGEGCGGGGGGFFFFFFFFFEEFFFFFFFFFFD?DFFFFFFFFF@EEFFFB?FFEFFFFFE?@FFFFFFF0(-9>B::4?F1(,4<AF?>0991;623((.3:147122)4.
@M04999:289:000000000-L3R54:1:1101:12320:6147 2:N:0:415
TGGACTACCGGGGTATCTAATCCTGTTCGCTACCCATGCTTTCGAGCCTCAGCGTCAGTAACAGACCAGAGAGCCGCCTTCGCCACTGGTGTTCTTCCATATATCTACGCATTTCACCGCTACACATGGAGTTCCACTCTCCTCTTCTGCACCCAAGTCTCTCAGTTTCCGATGCTCTTCCTCAGTTAAGCTGAGGGCTTTCACATTCAGACTTAAAAGACCGCCTGCGCTCCCTTTACGCCCAATAAATCCGGACAACGCTTGCCACCTCCGTATTACCGCGGCTGCTGGCACGTAGTT
+
CCCCCGGGGGGGGGGGGGGGGGGGGGGGGGGGGGGGGGGGGGGGGGGGGGGGGGGGGGGGGGGGGGGGGGGGGGGGGGGGGGGGGGGGGGGGGGGGGGGGGGGCGGGGGGGGGGGGGGGGGGGGGGGGGFGGGGGGGGGGGGGGGGGGGGGGGGGGGGGGGGGGGGGGGGGGGGGGFGFGGGGGGGGGGGGGGGFGGGCFFFFFFFFFFFCEFFCFFFFFF@AFFDFFFF@@>FFFFFFFFFFFFFFFEFFFF@FFFFFFFFFFBBFFF?(492<BFBFF0(-4;39?7:??B7:38:BB
@M04999:289:000000000-L3R54:1:1101:25059:6158 2:N:0:415
GACTACTGGGGTATCTAATCCCATTTGCTCCCCTAGCTTTCGTCTCTCAGTGTCAGTGTCGGCCCAGCAGAGTGCTTTCGCCGTTGGTGTTCTTTCCGATCTCTACGCATTTCACCGCTCCACCGGAAATTCCCTCTGCCCCTACCGTACTCCAGCTTGGTAGTTTCCACCGCCTGTCCAGGGTTGAGCCCTGGGATTTGACGGCGGACTTAAAAAGCCACCTACAGACGCTTTACGCCCAATCATTCCGGATAACGCTTGCATCCTCTGTATTACCGCGGCTGCTGGCACAGCGTTAGCC
+
CCCCCGGGGGGGGGGGGGGGGGGGGGGGGGEFFGGGGGGGGGGGFGFGGGFGGGGGGFGGGGGGGGGGFFF@FGGGGGGGGDFF7FGFGGGGGGGGGG,CFGGGGGGGE@FFGGGGGGGGGGFGGGGGGGGGGGGGGGGGGG?=F8CFGGGGCGGGGEGCGGFFGGGGCFFGGGG6CGFGGGCFGG6DGGGGGGDGFGFGFFBBEFFE@6<>>AFFFFFFFDFEEF;EFF962=9ABF6BF?<?FFF<A?11<04>?6,8?B<4A2484>BA9:<9>:9109;>FF:(4(504(11((().
@M04999:289:000000000-L3R54:1:1101:23182:6233 2:N:0:415
GACTACTGGGGTATCTAATCCTGTTTGCTACCCACGCTTTCGAGCATGAACGTCAGTGTTATCCCAGGAGGCTGCCTTCGCCATCGGTATTCCTCCACATCTCTACGCATTTCACTGCTACACGTGGAATTCTACCTCCCTCTGACACACTCTAGTTTGACAGCTTCAAATGCACGTCCCAAGTTGAGCTCGGGGATTTCACATCTGACTTATCTAACCGTCTGCGCTCGCCTTACGCCCCGTAATTCCGATTATCGCTCGCACCCTACCCATTACCGCGGCTGCTGGCACGTAGTTATCC
+
CCCCCFFE8ECGGGGG<@CE@<CFGG<EFACFFCGEGG@FC7<EFEGC9@EEBF@CAFGGFG@EEDGFFFGGG<CF9,54FCFCGG:F<FFA@EF<AGG,AFGGF?FGEE:F?<FFEFG94EFGAFEGFGG,A,CDEF8C8DG,=DFGD=EFGD84C=FFFG8D8FAFAF:,,EDF?83=D+=@DF,@D2=>C6C+3+=+3CF;AF8+38**;=BACFF53-:)*-4>29>(/>30/52>(:(,(2.))((/6?).6:1=>F>BF:0(4((.34:4<11-363437:4(.524:(---)..
@M04999:289:000000000-L3R54:1:1101:25702:6242 2:N:0:415
GACTACTCGGGTATCTAATCCTGTTCGCTACCCATGCTTTCGAACCTCAGCGTCAGTTACAGACCAGAGAGCCGCCTTCGCCACTGGTGTTCTTCCATATATCTACGCATTCCACCGCTGCACATGGAGTTCCACTCTCCTCTTCTGCACTCAAGAAAAACAGTTTCAGCTGCACTTCCCCGGTTAAGCCGAGGGCTTTCACAGCTGACTTGTTCTCCCGCCTGCGTTCGCTTTACGCCCAATAAATCCGGACACCGCTTGCCACCTCCGTATTACCGCGGCTGCTGGCACGGAGTTAGCC
+
C@BCCGGGGGGGGGGGGGGGGGGGGGGGGBFFFGGGGGGGGGFGGGGGGGGGGGGGFFGGGGGGGGGGFFGGGGGGGGGGGGGGGGGGGGGGGGGGGDGGGGFAFGGGGGFFFGGGGGG7FGGGGGG?FFGGGCGGGFGGGGGGGGGGFGGGFFFD>8DGGGGGFGFFG8FEGGGGF6DFGGGGGGEAFGGD5CEDG>CFFFFFFFFFFFFE6BFBAFFFFFFFF95<@D@DDFFF<FFEFDF37CEFFFF?F>6:9>B0617B??:(17<??>B<4,9(-790:?F0403160((,))64
@M04999:289:000000000-L3R54:1:1101:12807:6264 2:N:0:415
AGACTACAGGGGTATCTAATCCTGTTTGCTCCCCACGCTTTCGCATCTCAGCGTCAGTATCTGTCCAGAAGGCCGCCTTCGCCACCGGTATTCCTCCACATCTCTACGCATTTCACCGCTACACGTGGAATTCTACCTTCCTCTACAATACTCCAGATAACCAGTTTTAAGTGCAATTCCCAGGTTGAGCCCGGGGCTTTCACACCTAACTTAATTATCCGCCTACATGCCCTTTACGCCCAGTCATTCCGATTAACGCTCGCACCCTCCGTATTACCGCGGCTGCTGGCACGGAGTTAGC
+
C@@CCGGGGGGGGGGGGGGGGGGDGGGGGGGFGEGGGGGGGGDGGGGGGGGGGGGGGGGGGGGGGGGFCEGFGGFGGGGGGGEFGGE:FC?FGGDFGGGGGGGGFGEGGGGCGGGGGGGGGGFGGGF>?FFFGGGDEGFF@FGDGGCGFCGGGGF=DEFGFCGGGFFGDFDFFA?FFFFDFGFCEFE:FFDGGC**<?CCBFFFA?A65<A4>@FFFFF4)>@@@@EEEEEBEFF47?FD(,(//4C7<?@1;0;?E09??09(19::?<>?((4:46?F1126;:242?B<<(39?:D<6
@M04999:289:000000000-L3R54:1:1101:10129:6275 2:N:0:415
GACTACACGGGTATCTAATCCTGTTTGCTCCCCACGCTTTCGCATCTCAGCGTCAGTATCTGTCCAGAAGGCCGCCTTCGCCACCGGTATTCCCCCACATCTCTACGCATTTCACCGCTACACGTGGAATTCTACCTTCCTCTACAATACTCCAGATAACCAGTTTTAAGTGCAATTCCCAGGTTGAGCCCGGGGCTTTCACACCTAACTTAATTATCCGCCTACATGCCCTTTACGCCCAGTCATTCCGATTAACGCTCGCACCCTCCGTATTACCGCGGCTGCTGGCACGGAGTTAGCC
+
CCCCCGGCFD:CGGGGGGGFGGGGGGGGGGGFFGGGGGCGGEGGEFEGGFGGGGGGCFGGGGGGGG?FGGFGGGEGGGGFDEFGGGGGCFEFFFGGGGEDFFGGGGGCGGGFGGGG>GGGGGGGG?7+F<FFGGGGGGGGGGGGGEGGGGGGGGGFGGG=FGFGGGGGFGGFD=DGFGFGGGCGFC?C??F9*;5DDGGFFFFF46AFBEF=EFFFFFF=FFD>2>?EF3=E@FFF<?BBF<4;<CEFF@661;AA?9?B16>>FFB(4(-8?>AFA6>1(-3600:3:(,((((-35<>7
@M04999:289:000000000-L3R54:1:1101:6937:6335 2:N:0:415
TTAGACTACCGGGGTATCTAATCCCATTTGCTCCCCTAGCTTTCGTCTCTCAGTGTCAGTGTCGGCCCAGCAGAGTGCTTTCGCCGTTGGTGTTCTTTCCGATCTCTACGCATTTCACCGCTCCACCGGAAATTCCCTCTGCCCCTACCGTACTCCAGCTTGGTAGTTTCCACCGCCTGTCCAGGGTTGAGCCCTGGGATTTGACGGCGGACTTAAAAAGCCACCTACAGACGCTTTACGCCCAATCATTCTGGATAACGCTTGCATCCTCTGTATTACCGCTTCTGCTGCCACAGAGTTT
+
CC?@@FGFGGEGBFEFFGGFGGGGFGGGGFFGG<FGFGFGGDFDGGGGDCFFGGFEEEC@<CFECGGGDFFGGGFFAFFGAG:FGDGGGGGGGDGGGGGGCECF:FFFF<BGDEFFF<FGDE@@CFCF:CCCF4E,4,@??D?,@@@FGEGFE?D,3=8,6D>@;DFGCFF257+@BC*5*;9CG*:D?FGGCG6;?>7C*98BFB4/56:61*;A>=4(;33(23;160<002(,4<AE6((,-(484)4).4-))-86>B1:(5-6>F<<84))).-)(4((-6).62)(.)(.(,64)
@M04999:289:000000000-L3R54:1:1101:21290:6343 2:N:0:415
ACGCGACTACAGGGGTATCTAATCCTGTTCGCTCCCCACGCTTTCGCTCCTCAGCGTCAGTGACGGCCCAGAGACCTGCCTTCGCCATCGGTGTTCTTCCCGATATCTACACATTCCACCGTTACACCGGGAATTCCAGTCTCCCCTACCGCACTCCAGTCCGCCCGTACCCGGCGCCGATCCACCGTTAAGCGATGGACTTTCACACCAGACGCGACGACCCGCCTACGAGCTCTTTACGCCCAATAAATCCGGATAACGCTTGCACCCTACGTATTACCGCGGCTCCTTCACCGCAGTT
+
CCCCCGGGGGGGGGGCCEFGG<EFEG<FGFGCBFGGG,CCFGGFF:FEG7FDFAFGFDG:F<AD:+@FGGGGGGGCFGF,CEDDFG:?FGGCFFCFGEGGGGCEG7EG;?FGCFGGGGGFCEE7FAF=FGEE@FDDFBEEGAFAFGGGGGGC>77CFF,@EF>EEG>EGGGFDDDD?DE)1CDFGGGCAE8<??:FGG;CFF766FFF06?(3)).4>36)91(724(110(,13>A65=0:9>?(()4)..8;6:30<?0612(-8?:((.82()58):<(09(3((-()))).,(((-.
@M04999:289:000000000-L3R54:1:1101:22579:6352 2:N:0:415
GACTACACGGGTATCTAATCCTGTTTGCTCCCCACGCTTTCGCATCTCAGCGTCAGTATCTGTCCAGAAGGCCGCCTTCGCCACCGGTATTCCTCCACATCTCTACGCATTTCACCGCTACACGTGGAATTCTACCTTCCTCTACAATACTCCAGATAACCAGTTTTAAGTGCAATTCCCAGGTTGAGCCCGGGGCTTTCACACCTAACTTAATTATCCGCCTACATGCCCTTTACGCCCAGTCATTCCGCTTAACGCTCGCACCCTCCGTATTACCGCGCCTGCTGGCACGGCATTAGCC
+
CCCCCGGGG7FGGGGGGFGGGGGGGFGGGGGGGGGGGGGGGGGGGGGGGFGGGGGEFFGGGGGGGGGAFGGGGGGGGGGGGGGGGGEFEGGGGGGGGGGGGGGGGGGGGG@CGGFGGGGGGGGGG8BGGGGEGGGGGGGGGGGGGA@FFGC?FDC=?FGGGGGGGGGAF8CCDDDA?DFGGG+@EGCGGGG6ECE>*@DGFCFFFF*;BF6>4@AACFFFFFF2@2?4>@@E8;CF0<>FF(/7>?CCFE(611CF@((4990;BB??B04:::5>>(49(4(:??:(3(8(((((.6474
@M04999:289:000000000-L3R54:1:1101:21082:6354 2:N:0:415
GACTACTGGGGTATCTAATCCTGTTCGCTACCCATGCTTTCGAACCTCAGCGTCAGTTACAGACCAGAGAGCCGCCTTCGCCACTGGTGTTCTTCCATATATCTACGCATTCCACCGCTACACATGGAGTTCCACTCTCCTCTTCTGCACTCAAGAAAAACAGTTTCAGCTGCACTTCCCCGGTTAAGCCGAGGGCTTTCACAGCTGACTTGTTCTCCCGCCTGCGTTCGCTTTACGCCCAATAAATCCGGACAACGCTTGCCTCCTACGTATTATCCTGGCTGCTGGCACGTAGTTAGCC
+
A<CCCGCFFGGGGGGGGAFGGGFGGGEFGGEEFGFGGGGGGGFEGGCEFGGGGG:CCFGGGCFCFFG8E8@DG>FE=CGCGGDGGG@?=FFGGGGGGDFGGGGGAEFFC@CEF??F7FF8F@E@F,,99A<EFGBEGAFGGGGADG=D8EDF,=@,6D?=@FFGFGGC=FGGG8=,:FDDG66?B>A,DEE+@59@FFGGFF>?FFFFB6<3:89BE=62B>@(7@>=;09;<(9>;6@E6:;3=E31=((((-,86(8?6??).4?))-.24?2).))..(,(35)((.)-44(3)))64
@M04999:289:000000000-L3R54:1:1101:21103:6380 2:N:0:415
GTTGACTACAGGGGTATCTAATACTGTTTGCTCCCCACGCTTTCGCATCTCAGCGTCAGTATCTGTCCAGAAGGCCGCCTTCGCCACCGGTATTCCTCCACATCTCTACGCATTTCACCGCTACACGTGGAATTCTACCCTCCTCTACAATACTCCAGATACTCAGTTTTAAGTGCAATTCCCAGGTTGAGCCCGGGGCTTTCACACCTAACTTAATTATCCGCCTACATGCCCTTTACGCCCAGTCATTCCGATTAACGCTCGCACCCTCCGTATTACCGCTGCTGCTGGCACTGAGTTT
+
6A,A<F9<E<@F;@,6CF9C<6,C,6EA;6<FGGFGDF:FFFFD@FG7FFG9FF@GG@6CFGGFGG<EG89C,A@,+4CFG@FGG:FEF>+@FFEEG9FDA,E<,9E?FF@+:=@F9FC+@B@CGG:A=+C:,,,7,@E,@DEFGAEGEFA9?FGG,@@@A,,33+7@E8E@E=9DBFDFCD+24;EFEG861@C*39CGFA+=E9*3-:):9FA+88=8=>@B@@(5@F<37;E@E3)>2,6(/;@9?EFFE;?<<C4,9::0;>61?0<?13118).-(-(,,4)2))5,.3(,)4)6)
@M04999:289:000000000-L3R54:1:1101:25375:6391 2:N:0:415
CGGAGACTACCCGGGTATCTAATCCTGTTCGCTACCCATGCTTTCGAGCCTCAGCGTCAGTAACAGACCAGAGAGCCGCCTTCGCCACTGGTGTTCTTCCATATATCTACGCATTTCACCGCTACACATGGAGTTCCACTCTCCTCTTCTGCACTCAAGTCTCTCAGTTTCCGATGCTCTTCCTCAGTTAAGCTGAGGGCTTTCACATTCAGACTTAAAAGACCGCCTGCGCTCCCTTTACGCCCAATAAATCCGGACAACGCTTGCCACCTACGTATTACCGCGGCTGCTGGCACGTAGT
+
CCCCCGGGGGGGGGGGGGGGGGGGFGGFGCGGGGGGGGGGGGGGGGGGGGGGGGGGGGGGGGGGGGGGGGGFGGGGGGGGGGGGGGGGGGGGGGGGGGGGGGGGGGGGGGGGGGGGGGGGGGGGGGGGGGGFFFGGGFGGGGGGGGGGGGGGGGGGGGGGGGGGGGGFFGGGGCDGFGFGGGGGGCGGGGGFGGGGGGGGFF>FFFFFC@CEFFFFFFFFFFFFAF>DFF@F@@@FFF;FFF<>@?6@@FEEEF>BDFF?(4><<BB?924<BF:3?A?)))4766631(,42:7<??:?-
@M04999:289:000000000-L3R54:1:1101:9053:6409 2:N:0:415
CGACTACCCGGGTATCTAATCCTGTTTGCTCCCCACGCTTTCGCATCTCAGCGTCAGTATCTGTCCAGAAGGCCGCCTTCGCCACCGGTATTCCTCCACATCTCTACGCATTTCACCGCTACACGTGGAATTCTACCTTCCTCTACAATACCCTAGTTAACCAGTTTTAAGTGCAATTCCTAGGTTGAGCCCAGGGCTTTCACACCTAACTTAATTATCCGCCTACATGCCCTTTACGCCCAGTCATTCCGATTAACGCTCGCACCCTCCGTATTACCCCGGCTGCTGGCACGTGGTAAGC
+
CCCCCGGGGGDCFFFFGGGFGFFFFGGFGG<FGGGGGGGGGGCF@@FGGGGGGGGGGFGGGGGGGFGGGGFGGAFDGEDDFGEGGDFDEGGFFFGGGGGFGFGEGGG@FCEGGGGGGC7E@BFG7F?FGFDEGGGFGDED=FDGA=D=EDEFC8,D=DGGEAFFGGGGGGGG,7D9DGFGFC8CFG8DFGGGFGGDCFGGBFFFFFFFFFFFFAF>E6E6?D292:=C55>:BFF=>=@>9?((7>E55?=<;(64)((/(61(-(43?092137):2(24036(27).14324((-).5<
@M04999:289:000000000-L3R54:1:1101:21297:6440 2:N:0:415
AAAGACTACAGGGGTATCTATTCCTGTTCGCTACCCATGCTTTCGAACCTCAGCGTCAGTTACAGACCAGAGAGCCGCCTTCGCCACTGGTGTTCTTCCATATATCTACGCATTCCACCGCTACACATGGAGTTCCACTCTCCTCTTCTGCACTCAAGAAAAACAGTTTCAGCTGCACTTCCCCGGTTAAGCCGAGGGCTTTCACAGCTGACTTGTTCTCCCGCCTGCGTTCGCTTTACGCCCAATAAATCCGGACAACGCTTGCCACCTACGTATTACCGCGTCTGCTTGCACGTAGTTT
+
CCCCCGGGGGGGGGGGGGGGFGGGGGGGGGGGGGGGGGGGGGGGGGGGGGGGCFGGGGGGGGGGGGGGGGGGGGGGGGGGGGGGGGGGGGGGGGGGGGGGGGGGGGGFFFGGGGGGGGFGGGGGGGGGGG8EFFGGGGGGGGGGGGGGGGGGGGGEDGDDF@DEGGGGGGGFGFDGFFFGGGGGGGGGDACCGGEDDCDGFFFFFFFFFFBFFF4=@FFEBB=9>@@F=?@F<>D?F<EFF99D(6@ECF3@1((7>:?>>?:1:7AB??2>3:<>?29<?BF(723A:))(.,,4(.-2)
@M04999:289:000000000-L3R54:1:1101:16888:6441 2:N:0:415
AAGACTACCCGGGTATCTAATCCTGTTTGCTCCCCACGCTTTCGCATCCCAGCGTCAGTATCTGTCCAGAAGGCCGCCTTCGCCACCGGTATTCCTCCACATCTCTACGCATTTCACCGCTACACGTGGAATTCTACCTTCCTCTACAATACTCTAGTTAACCAGTTTTAAGTGCAATTCCTAGGTTGAGCCCAGGGCTTTCACACCTAACTTAATTATCCGCCTACATGCCCTTTACGCCCAGTCATTCCGTTTAACGCTCTCACCCTTCGTATTACCGCGGCTGCTGGCACCGAGTTAC
+
6-BCCFFDF@CCEEBFGEEFDF@EGGG<EDGCEG:EC:::FDGCF@C:CFE<EFGC7CFGFGGF@CFEC,C@CFF7FCCED7FFFE=>FGGFG9F9AFCFFFFFFGFG=F7F@?A9FFCGEC@:?CFFGGGGGGGAGGGAFCA,E9F=9DAFGGF,=E=E,EFG?GCEGF?E=2B,97DFGGC7@EGCFGG76;7C*7C59F<E>>>FBBFCE88BA+6<87=AD=23C?E>B:=3CC@F09(6;37?E<?4)5=@C3((/6(7)16=<(4(,((5)))(44(-,-3).4((.((((,(--
@M04999:289:000000000-L3R54:1:1101:18381:6454 2:N:0:415
GTACGACTACCAGGGTATCTAATCCTGTTTGCTCCCCACGCTTTCGCATCTCAGCGTCAGTATCTGTCCAGAAGGCCGCCTTCGCCACCGGTATTCCTCCACATCTCTACGCATTTCACCGCTACACGTGGAATTCTACCTTCCTCTACAATACTCTAGTTAACCAGTTTTAAGTGCAATTCCTAGGTTGAGCCCAGGGCTTTCACACCTAACTTAATTATCCGCCTACATGCCCTTTACGCCCAGTCATTCCGATTAACGCTCGCACCCTCCGTATTACCGCGGCTGCTGGCCCGGCGTT
+
<CCCCGGGGGGGGGGGDGGGGGGGGGGGGGGGGGFGGFGGGGGGG>FEEFGGGGGEGGGGGGGFGCFCFGGGGFBFCFGDGGGFGGGGGG7FCFGGGGGGGFGFFFGGGGG>FGGGGGGGGGGGGGGGGFGGFGGGGFGDFAF8EFGFGGFGEFGGGGGGFDEGGGFGFGGDDAF89=DFDGCFFG6FAA8CCE7CGCDGFFFFFCFFAFFEFFCF*BEEFC;ADDD2@@FEB@::BBEF=>BBF16);C?96;(6;(;4222:((,732:3((-.::6)436-4346::B7?(463(-74
@M04999:289:000000000-L3R54:1:1101:26139:6477 2:N:0:415
GGACTACTAGGGTATCTAATCCTGTTCGCTACCCATGCTTTCGAACCTCAGCGTCAGTTACAGACCAGAGAGCCGCCTTCGCCACTGGTGCTCTTCCATATATCTACGCATTCCACCGCTACACATGGAGTTCCACTCTCCTCTTCTGCACTCAAGAAAAACAGTTTCAGCTGCACTTCCCCGGTTAAGCCGAGGGCTTTCACAGCTGACTTGTTCTCCCGCCTGCGTTCGCTTTACGCCCAATAAATCCGGACAACGCCTGCCACCTACGTATTACCGCGGCTGCTGGTACGTAGTAAGC
+
C9CCCGGGCFDFFFGGGGGGGDFGEEFGDEEGDGGGFGFFFGEDEFGGFGGFGFFEFGFFFFGFGGCGCCFGEGEEGGGDGGGEFGGCBEF?FFGFGGFFGGFGFGGEFFCGGGGGGGGGG@FFGD:EFGGFGGGGGGDDFGFGGGGAF;FGGFGG=8D?FGGFGGGGFGGGFGGGFGDCFGGCEEGG79FGEGCCDDGGFFFFFFFF@D4A;BBFEFFBD@=DFFF@=D<BD?<ECDF5:@D(4.65?@>@097:<6>12:B<433128??B>:BFB?>99(((-4::()6(.8(,))-)
@M04999:289:000000000-L3R54:1:1101:11258:6480 2:N:0:415
CTTGACTACTGGGGTATCTAATCCTGTTTGCTCCCCACGCTTTCGCATCTCAGCGTCAGTATCTGTCCAGAAGGCCGCCTTCGCCACCGGTATTCCTCCACATCTCTACGCATTTCACCGCTACACGTAGAATTCTACCTTCCTCTACAATACTCCAGATAACCAGTTTTAAGTGCAGTTCCCAGGTTGAGCCCGGGGCTTTCACACCTAACTTAATTATCCGCCTACATGCCCTTTACGCCCAGTCATTCCGATTAACGCTCTCACCCTCCGTATTACCGCGGCTGCTGGCACGGAGTT
+
CCCCCGGGGGCFFEGGGGGGGGGGGGGGGGGGGGGGGGGGGGGGGGGGGGGGGGGGGGGGGGGGGGGGGGGGGFGFEGGGGGGGGGGGGGGGGGGGGGGGGGGGGGGGGBFGGGGGGGGGGGGGGGGGGGGGGFGGAEGGGGGGGGGGGGGFGGGGGGGGFGGGGGGGGGGFFG?FFFFGGGFGGGGGG?FGGGGDDDGGFFFFFFFFFFEFFFF6EBFEAE9B@@FFEFEEBDF@F9C>?BFF0=EFFEFFE;?FFFF(3::(54A??FFF>??0:5AA06>0>69:B0??08:969(4
@M04999:289:000000000-L3R54:1:1101:13903:6490 2:N:0:415
CGGTTGACTACAAGGGTATCTAATCCTGTTTGCTCCCCACGCTTTCGCATCTCAGCGTCAGTATCTGTCCAGAAGGCCGCCTTCGCCACCGGTATTCCTCCACATCTCTACGCATTTCACCGCTACACGTGGAATTCTACCTTCCTCTACAATACTCCAGATAACCAGTTTTAAGTGCAGTTCCCAGGTTGAGCCCGGGGCTTTCACACCTAACTTAATTATCCGCCTACATGCCCTTTCCGCCCAGTCATTCCGATTAACGCTCGCACTCTCCGTATTACCCCGGCTGCTGTCACGGAGG
+
CCCCCGFGFAFFGC8,6<FGFGGGFFG<FFFFGEGGGC,CEGGEGGGGGDG,<EDCGGG@@FGGGFFG9FEEDG,F<FCFGDCGFFGGGFC@F+495FAFG=E<EEFGGFD+@CCFFGFGGGGGGGG8FF8FEFEDEGAFGGFDFFGGGG8,E=8=E,=,==8,E+=1@,7=,@D=99;+==?C9D<33@F6FF,++09555;*9ACFFF@EBFFF=68?+9>?(5=>9:(>*33@;@8+.22:>7(.;4?CCC=@(:(471(3,-(-644<:(43(3:2:<(,(-2((34:.,45(((,(
@M04999:289:000000000-L3R54:1:1101:20270:6514 2:N:0:415
GCGACTACCAGGGTATCTAATCCTGTTCGCTCCCCACGCTTTCGTCCATCAGCGTCAATCGGTATTTAGTAACCTGCCTTCGCAATCGGGGTTCTGTGTAATATCTATGCATTTCACCGCTACACTACACATTCCAGCTACTTCAATACTATTCAAGATTAACAGTATCAACGGCAGTTCTACAGTTAAGCTGCAGGTTTTCACCGCTGACTTATCAACCCGCCTACGGACCCTTTAAACCCAATAAATCCGGATAACGCTCGCATCCTCCGTATTACCGCGGCTGCTGGCACGGAGTT
+
BCCCCGGGFGGDGGEGGGGFGGGFFGGGGGGGGGGGGGGGGGGGGGEFGGCFGGGGGGDG<CG@FGGGAFGGGFGGGGGGGFGE+?BDGGGGGGFFFGGGAFF9FEEFGGFGGFGGGGGGGGGGGGGGGGGGGGFGGGGGGGGGGGGGGGGGGGGGGFFFGEGDFFGGGGGFGEDEFGFGGFGGGGGGGGGGCGFFGGFGFFFFFFBDBFFFFFFFFFFFDBBBA?DF25@FFFF3C64A8<D@=;E3CFEFB0;@E<D>FF9BB:B3<AB>1(4:4A90>;999;:??0103?309?<
@M04999:289:000000000-L3R54:1:1101:9365:6515 2:N:0:415
TGGGACTACCGGGGTATCTAATCCTGTTCGCTCCCCACGCTTTCGTCCATCAGCGTCAATCGGTATTTAGTAACCTGCCTTCGCAATCGGGGTTCTGTGTAATATCTATGCATTTCACCGCTACACTACACATTCCAGCTACTTCAATACTATTCAAGATTAACAGTATCAACGGCAGTTCTACAGTTAAGCTGCAGGTTTTCACCGCTGACTTATCAACCCGCCTACGGACCCTTTAAACCCAATAAATCCGGATAACGCTCGCATCCTCCGTATTACCGCGGCTGCTGGCACGGAGTT
+
CCCCCGGGGGCGGGGGGGGGGGGGGGGGGGGGGGGGGGGGGGGGGGGGGGGGGGGGGGGGGGGGGGGGGGGGGGGGGGGGGGGGGGGGGGGGGGGGGGGGGGGGGGGGGGGGGGGGGGGGGGGGGGGGGGGGGGGGGGGGGGGGGGGGGGGGGCGGAEFGGGGGGFGGGGGGGG6CBGFGGGGGGEGGGGGAG6CFGGFGFFFFFFDFFF>BFFFFFFFD4@=>FFFF@9@BFFFFFFFFF@F<FD@FFEEE;B;;?FFB>FF>FBF>0>FFF:1?BAF>(4,3727??47?:B?>0><?
@M04999:289:000000000-L3R54:1:1101:17447:6546 2:N:0:415
AGGTGACTACAGGGGTATCTAATCCTGTTTGCTCCCCACGCTTTCGCATCTCAGCGTCAGTATCTGTCCAGAAGGCCGCCTTCGCCACCGGTATTCCTCCACATCTCTACGCATTTCACCGCTACACGTGGAATTCTACCTTCCTCTACAATACTCTAGTTAACCAGTTTTAAGTGCAATTCCTAGGTTGAGCCCAGGGCTTTCACACCTAACTTAATTATCCGCCTACATGCCCTTTACGCCCAGTCATTCCGATTAACGCTCGCACCCTCCGTATTACCGCGGCTGCTGGCACGTAGTT
+
CCCCCGGGGGGGGGGGGGGGGGGGGGGGGGGGGGGGGGGGGGGGGGGGGGGGGGGGGGGGGGGGGGGGGGGGGGGGGGGGGGGGGGGGGGGGGGGGGGGGGGGGGGGGGGGGGGGGGGGGGGGGGGGGGGGGGGGGGGGGGGGGGGGFGGCEGGGGGGGGGGGGGGGGGGGFGGGGFGFGGGDGFG?GFEFGGFGGGFGGFFFFFFFFFFFFFFFFFFFFFFFFFFFFD@E>E>BFFF4FFFFFFFFFFFFFFF??FFCC;@@<;>F>94<F:(4:18)<),4;073107:30(.4.,4:6
@M04999:289:000000000-L3R54:1:1101:20663:6587 2:N:0:415
CTCGACTACCGGGGTATCTAATCCTGTTCGCTCCCCACGCTTTCGTCCATCAGCGTCAATCGGTATTTAGTAACCTGCCTTCGCAATCGGGGTTCTGTGTAATATCTATGCATTTCACCGCTACGCTACACATTCCAGCTACTTCAATACTATTCAAGATTAACAGTATCAACGGCAGTTCTACAGATAAGCTGCAGGTTTTCACCGCTGACTTATCAACCCGCCTACGGACCCTTTAAACCCAATAAATCCGGATAACGCTCGCATCCTCCGTATTACCGCGGCTGCTGGCACGGAGTTT
+
CCCCCGGGGGGGGGGGGGGGGGGGGGGGGGGGGGGGGGGGGGGGGGGGGGGGGGGGGGEGGGGGGGGGGGGGGGGGGGGGGGGGEGGGGGGGGGGGGGGGGGGFGGGGGGGGGGGGGGGGGGGGGGGGGGGGGGGGGGGGGGGGGGGGGGGGGGGGFGGGGGGGGGGGGGGGGGGGFGFGGGGGGGFGGGGGGGFGGGFFFFFFFFDFFFFFFFFFFFFFF?@BFFFFF<FFFFFFFFFFFFFF<@EEEFFFFF6?:BFF013>F9BF?FF?6:6?FADFFFB(709?::?B148>0223)
@M04999:289:000000000-L3R54:1:1101:5956:6607 2:N:0:415
TGACTACTAGGGTATCTAATCCTGTTCGCTACCCATGCTTTCGAACCTCAGCGTCAGTTACAGACCAGAGAGCCGCCTTCGCCACTGGTGTTCTTCCATATATCTACGCATTCCACCGCTACACATGGAGTTCCACTCTCCTCTTCTGCACTCAAGAAAAACAGTTTCAGCTGCACTTCCCCGGTTAAGCCGAGGGCTTTCACAGCTGACTTGTTCTCCCGCCTGCGTTCGCTTTACGCCCAATAAATCCGGACAACGCTTGCCACCTACGTATTACCGCGGCTGCTGGCCCGTAGTTATC
+
CCCCCGGGGGGGGGGGGGGGGGGGGGGGGGGGGGGGGGGGFGGGGGGGGGGGGGGGGGGGGGGGGGGGGGGGGGGGGG,FFGGGGGGGGGGGGGGGGGGFGGGGGGGGGGGGGGGGGGGGGGGGGGGGGGGGGGGGGGGGGGGGGGGGGGGGGG8DFFFGGGGGGGGGGGGGGGGGFGFGGGGGGGEFFGGGGGGGGGGGFFFFFFF>=BEF6F9BEFFD?@BFFFBF@?@FFFF3C<;BB??DFFFFFF@B<>B??26::?FFFFF?7:(22<BFFF0;79;;9??FF0((,4(24><-5
@M04999:289:000000000-L3R54:1:1101:8723:6621 2:N:0:415
CGGTCGACTACAGGGGTATCTAATCCTGTTTGCTCCCCACGCTTTCGCATCTCAGCGTCAGTATCTGTCCAGAAGGCCGCCTTCGCCACCGGTATTCCTCCACATCTCTACGCATTTCACCGCTACACGTGGAATTCTACCTTCCTCTACAATACTCCAGATAACCAGTTTTAAGTGCAGTTCCCAGGTTGAGCCCGGGGCTTTCACACCTAACTTAATTATCCGCCTACATGCCCTTTACGCCCAGTCATTCCGATTAACGCTCGCACACTCCGTATTACCGTCGCTGCTGGCACGGACT
+
@CCCCGGGGDGE<CCEECFGGGGFGGGGGG<FGGGG,CFGGGGGGGGGGFC<FEDC@BFEFGGGGGGGFGGGGGCAEF=@F@FG=EFGGGGGG+FFGGGCFFGGFGGGGGFGGC:BFFGGGGGGEGFGEEG=:DCFFGGGGG8DGGGFGFEGGFGFBFDE9DBDFFGFGDF8=E?;FF9=CC9CEEFFG6,<,:9?;77;95AFFFFFF@DE3)48*18*18?C=29?D;EE?;3333.1>67(.1(.;>39?E1143(-6(2::;B96(13??:(,3()640((-4,(,)..((.(((((
@M04999:289:000000000-L3R54:1:1101:6527:6621 2:N:0:415
GACTACACGGGTATCTAATCCTGTTCGCTACCCATGCTTTCGAACCTCAGCGTCAGTTACAGACCAGAGAGCCGCCTTCGCCACTGGTGTTCTTCCATATATCTACGCATTCCACCGCTACACATGGAGTTCCACTCTCCTCTTCTGCACTCAAGAAAAACAGTTTCAGCTGCACTTCCCCGGTTAAGCCGAGGGCTTTCACAGCTGACTTGTTCTCCCGCCTGCGTTCGCTTTACGCCCAATAAATCCGGACAACGCTTGCCACCTACGTATTACCGCGTCTGCTGGCACGTAGTTAGCC
+
CCCCCGGGGGGGGGGGGGGGGGGGGGGGG7FFGGGGGGGGGGGGGGGGGGGGGGGGGGGGGGGGGGGGGGGGGGGGGGGGGGGGGGGGGFGGGGGGGGGGGGGGGGGGGGGGGGGGGGGGGGGGGGGGGGGGGFGFGGGGGGGFFGFGGGFGGGGGGGGGGGGGFGGGGGGGGFGGFGFGGGGGGGGGGGEGEGGGGGGGFFFFFFFFFFFFFFFFFFFF:@@FFFFF@FFFFFFFFFFFF?FEE>CEEF>?FFFFFFBB<<?BBFFFF:7>BFFFB09;,4??<<2(41?FFF<?66)<7
@M04999:289:000000000-L3R54:1:1101:12478:6665 2:N:0:415
CAGACTACAAGGGTATCTAATCCTGTTCGCTACCCATGCTTTCGAACCTCAGCGTCAGTTACAGACCAGAGAGCCGCCTTCGCCACTGGTGTTCTTCCATATATCTACGCATTCCACCGCTACACATGGAGTTCCACTCTCCTCTTCTGCACTCAAGAAAAACAGTTTCAGCTGCACTTCCCCGGTTAAGCCGAGGGCTTTCACAGCTGACTTGTTCTCCCGCCTGCGTTCGCTTTACGCCCAATAAATCCGGACAACGCTTGCCACCTACGTATTACCGCGGCTGCTGGCACGTAGTT
+
CCCCCGGGGGFFGGGGGGGGGGGGGGGGGGGGGGGGGGGGGGGGG<FGGGGGGGGGGGGGGGGGGGGGGGGGGGGGGGGGGGGGGGGGGGGGGGGGGGGGGGGGGGGGGGGGGGGGGGGGGGGGGGGGGGGGGGGGGGGGGGGGGGGGGGGGGGGGGGGFGGGGGGGGGGGGGGGGFGFGGGGGGEGEGGGGGDEGDGGGFFFFFFFFFFFFEFFAEFFFFFFFFFDFFDDDFFFFFFFFFFF<@EAEFFEFB6>>:BFFFBBFFFF:<BFFF?BFFFF?99>((40:006??:?F?F>
@M04999:289:000000000-L3R54:1:1101:17708:6730 2:N:0:415
TGGGACTACCCGGGTATCTAATCCTGTTTGCTCCCCACGCTTTCGCATCTCAGCGTCAGTATCTGTCCAGAAGGCCGCCTTCGCCACCGGTATTCCTCCACATCTCTACGCATTTCACCGCTACACGTGGAATTCTACCTTCCTCTCCAATACTCCAGATAACCAGTTTTAAGTGCAATTCCCAGGTTGAGCCCGGGGCTTTCACACCTAACTTAATTATCCGCCTACATGCACTTTACGCCCAGTCATTCCGCTTAACGCTCGCACCCTCCGTATTACCGCGGCTGCTGGCACCGAGTTT
+
C@C,AFEC<8CFFGFFGGGGAFCFGFGGGGFGGCDFGGGGGEGGDGGGGGGGGCGFGEGGDGDGDFFEFCCGGGGGCEEC@GCFCFGFFEFGGGEFFF8BFFGGGGGFFGGGCEGD@FGCGGF:FGDEFGG9EFEEFGGGGCGCGF,=EFGGCDEFGGGF,@FFFFFFGGCEFFC=;=EFGDFG6D?F86DCFCE*@C4D4A09FFFFFEF=EFBACFF8+669>@23;974)/)/;)7):160(5<7?3?5;(/7<2419??((-4;008(4:(45)6)(,69B19(4:(-32((((-(.
@M04999:289:000000000-L3R54:1:1101:13843:6863 2:N:0:415
CGGTACTACTGGGGTATCTAATCCTGTCCGCTCCCCACTCTTTCGCTCCTCAGCGTCAGTGACGGCCCAGATACCTGCCTTCGCCATCGTTGTTCTTCCCCATACCTACACATTCCACCTTTACACGGGGATTCCCATTCTCCCCTACTGCACCCCACCCCGCCCGTACCCGGCGCCGCTCTCCCGTTATGCGCTCGACTTCCACACCATACCCGCCGATCCGCCGACGAGCTCTTTCCTCCCAATAAATCCGTCTACCCCTTGCCCCCGACGTCTTCCCTCGGCTTCCGGTGCGTCTTTC
+
6-<8,CFEFD@EEDG,66FEFFGDCFG,EC76@F<FGE,FF@<<@CFF:@EFG,7BFEEF<<FFGGGGGG,,@FG,A?EFFGGGG7FFC6?EF,EF,C94,,44,445E,9,9EE9,C,,,,CE9,++6+@7,4CFE,,7,@@8C?DC,,,,6,+6++++@+=@++4+1:E7:5CE*/**?*8C,:;,4,,14***)))/81=88685;3)((0))-))(0,((,((-2((((.6)))6*:((((43))).,((((()6(-(..(423;(-4(,(((-6()(((-,,()(((((432(())
@M04999:289:000000000-L3R54:1:1101:19268:6877 2:N:0:415
CTGATGACTACACGGGTATCTAATCCTGTTCGCTCCCCACGCTTTCGCTCCTCAGCGTCAGTGACGGCCCAGAGACCTGCCTTCGCCATCGGTGTTCTTCCCGATATCTACACATTCCACCGTTACACCGGGAATTCCAGTCTCCCCTACCGCACTCCAGTCCGCCCGTACCCGGCGCCGATCCACCGTTAAGCGATGGACTTTCACACCAGACGCGACGAACCGCCTACGAGCTCTTTACGCCCAATAAATCCGGATAACGCTTTCACCCTACGTATTACCGCGGCTGCTGGCACGTAGT
+
CCCCCGGGGGGGGGGGGGGGGGGGGGGGGGGGGGGGGGGGGGGGGGGGGGGGGGGGGGGGGGGGGEEGEEGGDGGGGGFGGGGGGGGGGGGGGGGGGGGGGGGGGGGGGGGGGGGGGGGGGGGGGGGGGGGGGGGGGGGGGGGGGGGGGGFGGGGEFGFGFGGGGGGGGGGGGGGGFGFGGDDG9CGGF5CFFGC39CGGFFFFC@A+4@1(05)>97@08>FF99930:6:BB(4<AF*60:9B(327<A54>2((-(.<?BFB(2:AA:?7??2).44<406>0(4;?F50:??03((-
@M04999:289:000000000-L3R54:1:1101:16733:6945 2:N:0:415
AATGACTACTCGGGTATCTAATCCTGTTTGCTCCCCACGCTTTCGCATCTCAGCGTCAGTATCTGTCCAGAAGGCCGCCTTCGCCACCGGTATTCCTCCACATCTCTACGCATTTCACCGCTACACGTGGAATTCTACCTTCCTCTACAATACTCCAGCTAACCAGTTTTAAGTGCAGTTCCCAGGTTGAGCCCGGGGCTTTCACACCTAACTTAATTATCTGCCTACATGCCCTTTACGCCCAGTCATTCCGATTAACGCTCGCACCCTCCGTATTACCGCTGCTGCTGGCCCGGCGTCT
+
6-A,,C666CF7@@CCFFGFGFCFGGFCEEFFE@F@<FGGG:C<FCEECFF@CE:8@6@C,C@CCFEFEEE@C,FFF@>BCCBCFGDCGGGFGGGGGGCGGFAFCFFBFCCF7+C?F<FCFE>FEEFF==+EF8FFGDDFADDCDFFED8DFDFED>D,633A@3=ECGA=@E=DGDGFGFC=9DGGFF634C8C5*@CGF4FFF6;9:>@):A4+/=658*865>45(>5;>@:@EFFD@(,/,(/).9<5(,:(6CE<91,31,791:?0>?1:>44)(4((42))4)(1(-(((--((
@M04999:289:000000000-L3R54:1:1101:23162:6950 2:N:0:415
GAGACTACTCGGGTATCTAATCCTGTTCGCTCCCCACGCTTTCGCTCCTCAGCGTCAGTGACGGCCCAGAGACCTGCCTTCGCCATCGGTGTTCTTCCCGATATCTACACATTCCACCGTTACACCGGGAATTCCAGTCTCCCCTACCGCACTCCAGTCCGCCCGTACCCGGCGCCGATCCACCGTCAAGCGATGGACTTTCACACCAGACGCGACGAACCGCCTACGAGCTCTTTACGCCCAATAAATCCGGATAACGCTTTCACCCTCCGTATTACCGCGGCTGCTGGCACGTAGTT
+
CCCCCGGCGGGGGGGGGGGGGGGGGGGGGGGGGGGGGGGGGGGGGGGGGGGCGGGGGGGGGGGGGGGGGGGGGGGGGGGGGGGGGGGGGGGGGGGGGGGGGGGGGGGGGGGGGGGGGGGFGGGGGGGGGGGGGFGGGGGGGFGGGGGGGGGGGGFGGGGGEDEEGGGGGGGGGGGGFGFGGGGGGFGGCGGG*:CCCFGGFFFFFFFFFF0>BDBFB>DBBBFFF:0(-429?)):)),894:6:)<A<<?>>14(63((-4(65)5(4(374:(55<)4917>>;(,47:<2(..384
@M04999:289:000000000-L3R54:1:1101:25905:6978 2:N:0:415
TGACTACTAGGGTATCTAATCCTGTTTGCTACCCACGCTTTCGAGCATGAACGTCAGTGTTATCCCAGGAGGCTGCCTTCGCCATCGGTATTCCTCCACATCTCTACGCATTTCACTGCTACACGTGGAATTCTACCTCCCTCTGACACACTCTAGTTTGACAGTTTCAAATGCACGTCCCAAGTTGAGCTCGGGGATTTCACATCTGACTTATCTAACCGTCTGCGCTCGCTTTACGCCCAGTAATTCCGATTAACGCTCGCACCCTACGTATTACCGCGGCTGCTGGCACGTAGTTAGC
+
CCCCCGGGGGGGGGGGGGGGGGGGGGGGGGGGGGGGDGGGGGGGGGGGGGGGGGGGGGGGGGGGGGGGGGGGGGGGGGGGGGGGGGGFGGGGGGGGGGGGGGGGGGGGGGGGGGGGGGGGGGGGGGGGGGGGGGGGGGGGGGGGDDGGGGGCFFGGDGGGGGGGGGGGGGGGGGGGFGFGGGGGGGGGGGDGGGGGCGGFFFFFFFFFFFFFFFFFFFFFFFFFFFFFFFFF@DFFFFFFFFFFFFFC??@FFF7E403?1>;9>6<:?FFFFFBFFFFF>9BB>FFF5-7?BFBF2AFF4
@M04999:289:000000000-L3R54:1:1101:14251:6993 2:N:0:415
GGCGGACTACCGGGGTATCTAATCCCATTTGCTCCCCTAGCTTTCGTCTCTCAGTGTCAGTGTCGGCCCAGCAGAGTGCTTTCGCCGTTGGTGTTCTTTCCGATCTCTACGCATTTCACCGCTCCACCGGAAATTCCCTCTGCCCCTACCGTACTCCAGCTTGGTAGTTTCCACCGCCTGTCCAGGGTTGAGCCCTGGGATTTGACGGCGGACTTAAAAAGCCACCTACCGACGCTTTACGCCCAATCATTCCGGATAACGCTTGCATCCTCTGTATTTCCCCTGCTGCTGGCCCAGCGTT
+
CCC8CFGGGGFEFGGGGGGGGGGGGFFAFFAFGGGGGGCFFGFFFDGGGGGGGFEFGGGGGGGGGDGGGGGGGFC6CBFCFFGCFFGFG=,FG=FFFGGGFE7CFCFFEFGG7CFFGEGGDGDGGGGGGDCFEEGFFDEGGCEDFGFFF?>DFGGFGF8D,<E6E7EE;E;CFGC>?D57>DD78:*D:111<CF9;44*68?+=86A>101:EFF)1+/./(.8?B0?(-16162:?9F6:99(4<34:<A<80<(-)4((22(()..524)).)6<)44),((3(.<))(((-((((--
@M04999:289:000000000-L3R54:1:1101:21882:7018 2:N:0:415
GGGGACTACTCGGGTATCTAATCCTGTTTGCTCCCCACGCTTTCGCATCTCAGCGTCAGTATCTGTCCAGAAGGCCGCCTTCGCCACCGGTATTCCTCCACATCTCTACGCATTTCACCGCTACACGTGGAATTCTACCTTCCTCTACAATACTCCAGATAACCAGTTTTAAGTGCAATTCCCAGGTTGAGCCCGGGGCTTTCACACCTAACTTAATTATCCGCCTACATGCCCTTTACGCCCAGTCATTCCGATTAACGCTCGCACCCTCCGTATTACCGCGGCTGCTGGCACGGAGTTC
+
CCCCCGGGGGGECEGGGGGGGGGGGGGGGCGGGGGGGGGGGEGFGGGGGGGFGGGGGCEGGGGGFFF@EFFFFGGGGGGEGGGGGGGGGGEFFFGGGGFFGGGGGGGFFGGGGGGGGGGGGGGGGGGGGGGGA?FFFEFGGFGGGGGF9FEFGGGFF8FFGGGGGGFDGGEEECGGFGFGGGGGGFGGGFFCCFED>DGGAAFFFFFFF@BDEFF69@FEF45225>@ECCE=3;@E9<B?>B0?EF@E53?;02?<3>0>BB0>>F>F??13(4?:4<BF0(4939??,(442:9(-44)
@M04999:289:000000000-L3R54:1:1101:24061:7024 2:N:0:415
TATAGACTACACGGGTATCTAATCCTGTTTGCTCCCCACGCTTTCGCATCTCAGCGTCAGTATCTGTCCAGAAGGCCGCCTTCGCCACCGGTATTCCTCCACATCTCTACGCATTTCACCGCTACACGTGGAATTCTACCTTCCTCTACAATACTCTAGTTAACCAGTTTTAAGTGCAATTCCTAGGTTGAGCCCAGGGCTTTCACACCTAACTTAATTATCCGCCTACATGCCCTTTACGCCCAGTCATTCCGATTAACGCTCGCACCCTCCGTATTACCGCGGCTGCTGGCACGGAGTT
+
CCCCCGGGGGGGGGGGGGGGGGGGGGGGGGGGGGGGGGGGGGGGGGGGGGGGGGGGGGGGGGGGGGGGGGGGGGGGGGGGGGGGGGGGGGGGGGGGGGGGGGGGGGGGGGGGGGGGGGGGGGGGGGGGGGGGGGGGGGGFFGGGGGGGGGGGGGGGGGGGGGGGGGDGGGGGGGGGFGFGGGGGGGGGGGGGGGGG?DGGFFFFFFFFFFEFFFFFFFFFFFFFFFFFFFFFFEFFFFFFFFFFFFEFE?5?EFFF0;EF;BFFB>02;:1,:BFF77>BA?FBF;>9:>?>0(21296(.
@M04999:289:000000000-L3R54:1:1101:15872:7032 2:N:0:415
GGACTACCGGGGTATCTAATCCCATTTGCTCCCCTAGCTTTCGTCTCTCAGTGTCAGTGTCGGCCCAGCAGAGTGCTTTCGCCGTTGGTGTTCTTTCCGATCTCTACGCATTTCACCGCTCCACCGGAAATTCCCTCTGCCCCTACCGTACTCCAGCTTGGTAGTTTCCACCGCCTGTCCAGGGTTGAGCCCTGGGATTTGACGGCGGACTTAAAAAGCCACCTACAGACGCTTTACGCCCAATCATTCCGGATAACGCTTGCATCCTCTGTATTACCTCGGCTGCTGGCACAGAGTTAGC
+
@9BCCGGGGGEGGGGGGGGGGGGGGGGFGGGGGGGFEGGGGGGGGGGGGGGGGGGCFGGGGGGGGGGGGGGGGGFGGGGGGGGGGGG8FGGGGGGGGGGCGGGGGGGGGGGGGGGGGDGGGGGGGGEGGGGGGGGGGG8FFGGFGGGGGGGGGGGGGGGGGGGFGGGGGGGGDGGGFGFGFG>>GG:6EFFGC,1C>CGGFFF9BF>3039E<AFC<DFD;@FF18@)9?9;?<?2A6?BB8:?:2>ABA061:2>216<F0:?<6:<ADDA24<4:)-504<B;::)5?:BBF74<2<-.
@M04999:289:000000000-L3R54:1:1101:26959:7078 2:N:0:415
GACTACAGGGGTATCTAATCCTGTTTGCTCCCCACGCTTTCGCATCTCAGCGTCAGTATCTGTCCAGAAGGCCGCCTTCGCCACCGGTATTCCTCCACATCTCTACGCATTTCACCGCTACACGTGGAATTCTACTTTCCTCTACAATACTCTAGTTAACCAGTTTTAAGTGCAATTCCTAGGTTGAGCCCAGGGCTTTCACACCTAACTTAATTATCCGCCTACATGCCCTTTACGCCCAGTCATTCCGATTAACGCTCGCACCCTCCGTATTACCGCGGCTGCTGGCACGGATTTAGCC
+
CCCCCGGGEGCFEGGGGGGGGGGFGGGGGFFFGGGGGGGGGDFGGGGGGGGGGGGGGFFGG9CCFGGGGGGDFGDGGGGGGCEGGGEGEGGGGFGE@EGCGG<EFFGGGGGGGGGFGGG@ECFCEFGGFFGFGGG,4@F=EGGGGFFFAFGGFGADFFDFGGGGGGDG=FFGGFGFFGFG9D8FG88EFGD??DCCGFGFFA+@?FFA:7AEEF61:FC2A<=>B9E6BEBBDFFC>2(8=>379E.5930<@FEC@BD?01;FF03?FB<:7:AFD01;0>BBF:203?>011((46:A2
@M04999:289:000000000-L3R54:1:1101:22007:7125 2:N:0:415
TGGGACTACACGGGTATCTAATCCTGTTCGCTACCCATGCTTTCGAGCCTCAGCGTCAGTAACAGACCAGAGAGCCGCCTTCGCCACTGGTGTTCTTCCATATATCTACGCATTTCACCGCTACACATGGAGTTCCACTCTCCTCTTCTGCACTCAAGTCTCTCAGTTTCCGATGCTCTTCCTCAGTTAAGCTGAGGGCTTTCACATTCAGACTTAAAAGACCGCCTGCGCTCCCTTTACGCCCAATAAATCCGGACAACGCTTGCCACCTACGTATTACCGCGGCTGCTGGCACGTAGTT
+
CCCCCGGGGGGGGGGGGGGGGGGGGGGGGGGGGGGGGGGGGGGGGGGGGGGGGGGGGGGGGGGGGFGGGGGGGGGGGGGGGGGGGGGGGGGGGGGGGGGGGGGGGGGGGGGGGGGGGGGGGGGGGGGGGFGGFGGGGGGGGGGGGGGGGGGGGGGFGGGGGGGGGGGGGGGGGGCGFGFGGGGGGGGFEGCGG?F7DGDGFFFFFFFFEFF@EFFAECF;F=B5=AD2>BF@FFFFFFFFFFFBFF@E8<EFE(686@;?BFFBBFFFB0?FB?7?BFFF4:>B>9>9BFB?:17037((.
@M04999:289:000000000-L3R54:1:1101:11792:7183 2:N:0:415
GACTACCGGGGTATCTAATCCTGTTTGCTCCCCACGCTTTCGCATCTCAGCGTCAGTATCTGTCCAGAAGACCGCCTTCGCCACCGGTATTCCTCCACATCTCTACGCATTTCACCGCTACACGTGGAATTCTACCTTCCTCTACAATACTCTAGTTAACCAGTTTTAAGTGCAATTCCTAGGTTGAGCCCAGGGCTTTCACACCTAACTTAATTATCCGCCTACATGCCCTTTACGCCCAGTCATTCCGATTAACGCTCGCACCCTCCGTATTACCGCTGCTGCTGGCATGGAGTTAGCC
+
CCCCCGGGGGGGGGGGGGGGGGGGGGGGGGGGGFGGGGGGGGGGGGGGGGGGGGGGGGGGGGGGGGDGGGGGGGGGGGGGGGGGGGGGGGGGGGGGGGGGGGGGGGGGGGGGGGGGGGGGGGGGGGGEGGGGGGGGGGGGGGGGGGFGFFGGGGGGGGGGGGGGGGGGGGGGGGGGFGFGGG6FGFFGGGGGG55CGGGGFFFFFFFFFFFFFFFFFFFFADFFFEF<=EFFDFEFD?@FFFEFFFFFF;DFF??E666:;FFFFFFFF9B??BBFF?F((-4:?B>?:?)3(41>?F29:
@M04999:289:000000000-L3R54:1:1101:17544:7198 2:N:0:415
TGGGACTACAGGGGTATCTAATCCTGTTTGCTCCCCACGCTTTCGCATCTCAGCGTCAGTATCTGTCCAGAAGGCCGCCTTCGCCACCGGTATTCCTCCACATCTCTACGCATTTCACCGCTACACGTGGAATTCTACCTTCCTCTACAATACTCTAGTTAACCAGTTTTAAGTGCAATTCCTAGGTTGAGCCCAGGGCTTTCACACCTAACTTAATTATCCGCCTACATGCCCTTTACGCCCAGTCATTCCGATTAACGCTCGCACCCTCTGTATTACCCCGGTTGCTGGCACGGGGTTT
+
CCCCCGGGGGGGGGGGGGGGGGGGGGGGGGGGGGGGGGGGGGGGGGGGGGGGGGGGGGGGGGGGGGFGGGGGGGGGGGGGGGGGGGGGGDGGGGGGGGGGGGGGGGGFGGGGGGGGGGGGGGGDFGGGGGGGGGGGCGGGGGGGGGGFDAEAFFGGGGGGGGGGFGGGGG8DFDDGFGFGDFFF,DCF8<:EFGGGGGGGFFFCFFADCFFDEFAFEFFEFA4>)444>@E3>=@>BCE?@@@76=)47<?E@1;<;3>;F;7119>910:(..)696<<(33(((((.<0((50(((-4(
@M04999:289:000000000-L3R54:1:1101:18161:7259 2:N:0:415
ACTGACTACTGGGGTATCTAATCCTGTTTGCTCCCCACGCTTTCGCATCTCAGCGTCAGTATCTGTCCAGAAGGCCGCCTTCGCCACCGGTATTCCTCCACATCTCTACGCATTTCACCGCTACACGTGGAATTCTACCTTCCTCTACAATACTCCAGATAACCAGTTTTAAGTGCAGTTCCCAGGTTGAGCCCGGGGCTTTCACACCTAACTTAATTATCCGCCTACATGCCCTTTACGCCCAGTCATTCCGATTAACGCTCGCACCCTCCGTATTACCGCGGCTGCTGGCACGGAGTTT
+
CCCCCGGGGGEFGGGGGGGGGGGGGGGGGGGGGGEGGGGGGGGGGGGGGGGGGGGGGGGGGGGGGGFGG8AFGGGGGGGGGGGDGGGGCEGGGAFGGGGGGGGGGGGGGFGDGGGGGGGGGGGGGGGGFGEFGGGGGGGGGGGGGGGGGCFGGGGGGGDDG9EC>FDFFGGEGC9DFGFFGFGCBCFFGGE6CFE+9CDCFFFFFFFFFEEFFFACEFFEFF=BDF@F>C<EFFEF@EEEF;;;(6<)9C?C=7;@?EC@><B067;92<:B>?1086AD041(1266444:73(4(3-4)
@M04999:289:000000000-L3R54:1:1101:21635:7317 2:N:0:415
GACTACCAGGGTATCTAATCCTGTTTGCTCCCCACGCTTTCGCATCTCAGCGTCAGTATCTGTCCAGAAGGCCGCCTTCGCCACCGGTATTCCTCCACATCTCTACGCATTTCACCGCTACACGTGGAATTCTACCTTCCTCTACAATACTCCAGATAACCAGTTTTAATTGCAATTCCCAGGTTGAGCCCGGGGCTTTCACACCTAACTTAATTATCCGCCTACATGCCCTTTACGCCCAGTCATTCCGATTAACTCTCGCACCCTCCGTCTTACCGCCGCTGCTAGCACGGATTTAGCC
+
CCCCCGGGGGGGGGGGEGGGGGGGGGGGGGCFEGGCDGGGGGGGEGGGGGGGGEGGGGGGGDFFGGDFFGGFGGGGEGGGGCEGGGCF@FGGGGGGGGGGGGGGGCBFGGGGGGGC7FGEGGGGGDF7<FDGGDGFFGGGGGGCDGEGFGGEFD8DDEEGG8DFGGGA?8DFGGGFFGFFGG6DGGGGGGG6C6CDGGFF+=+;?F*@>CA=ACFF?A=(?@D@FEF?@EFFFE4)6;>><0/.7?<EC(:;F0C<)76@<D099?4::(2(114<:(3(42((-)).2)5046(,4))54
@M04999:289:000000000-L3R54:1:1101:4712:7351 2:N:0:415
TTCGACTACCGGGGTATCTAATCCTGTTTGCTCCCCACGCTTTCGCATCTCAGCGTCAGTATCTGTCCAGAAGGCCGCCTTCGCCACCGGTATTCCTCCACATCTCTACGCATTTCACCGCTACACGTGGAATTCTACCTTCCTCTACAATACTCCAGATAACCAGTTTTAAGTGCAGTTCCCAGGTTGAGCCCGGGGCTTTCACACCTAACTTAATTATCCGCCTACATGCCCTTTACGCCCAGTCATTCCGATTAACGCTCGCACCCTCCGTATTACCCCGGCTCGTGGCACGGAGTTT
+
CCCCCGGGGGEGGGGGGGGGGGGGGGGGGGGGGGGGGGGGGGGGGGGGGGGGGGGGGGGFFCDFFFCFGGGGGGGGGGGGGGGGGGGGGGGGGGFGGGGGGGGGGGEFGDGFGGGGFGGGGGGGGGGGFGFFFGFGDGGGGGGGGGGGFFGFE:?FGGGGGFGGGGGFFAFGGG+=?FFGGGGGF+@ADFFCGFGDGGGDFFFFFFAA3@=BEFFFFFFC+@@2<;?D;C3@ED@;EFF)3:>0=644<59<@:B63AD<>??9;9>B?<6?6613:AA9(439>>(((.29:<(2--(.)
@M04999:289:000000000-L3R54:1:1101:12042:7358 2:N:0:415
GACTACTCGGGTATCTAATCCTGTTTGCTCCCCACGCTTTCGCATCTCAGCGTCAGTATCTGTCCAGAAGGCCGCCTTCGCCACCGGTATTCCTCCACATCTCTACGCATTTCACCGCTACACGTGGAATTCTACCTTCCTCTACAATACTCCAGATAACCAGTTTTAAGTGCAGTTCCCAGGTTGAGCCCGGGGCTTTCACACCTAACTTAATTATCCGCCTACATGCCCTTTACGCCCAGTCATTCCGATTAACGCTCGCACCCTCCGTATTACCGCGGCTGCTGGCACGGAGTTAGCC
+
CCCCCGGGGGGGGGGGGGGGGGGGGGGGGGGGGGGGGGGGGGGGGGGGGGGGGGGGGGGGGGGGGG@AGGGGGGGGGGGGGGGGGGGGFGGGGGGGGGGGGGGGGGGGGGGGGGGGGGGGGGGGGGGGGGGGGGGGGGGGGGGGGGGGGGGGGGCGGGGGGGGGGGGGGGDFCGGGFGFGGF6FGGGDGGGEDCEGGGGGFFFFFFFFFFFFEFFFFFFFFFFFDFF?EEFFFFEF<7>FF;FE3??EFFFFFFCE;0;0999>B?<?FFF6?FAFF0>;>>BFFBF0<8>?149?.)4<8
@M04999:289:000000000-L3R54:1:1101:23747:7391 2:N:0:415
GTGTCGACTACCGGGGTATCTAATCCTGTTTGCTCCCCACGCTTTCGCATCTCAGCGTCAGTATCTGTCCAGAAGGCCGCCTTCGCCACCGGTATTCCTCCACATCTCTACGCATTTCACCGCTACACGTGGAATTCTACCTTCCTCTACAATACTCCAGATAACCAGTTTTAAGTGCAATTCCTAGGTTGAGCCCAGGGCTTTCACACCTAACTTAATTATCCGCCTACATGCCCTTTACGCCCAGTCATTCCGATTAACGCTCGCACCCTCCGTATTACCGCGGCTGCTGGCACGGATT
+
CCCCCGGGGGGGGGGGGGGGGGGGGGGGGGGGGGGGGGGGGGGGGGGGGGGGGGGGGGGGGGGGGGGGGGGGGGGGGGGGGGGGGGGGGGGGGGGGGGGGGGGGGGGGGGGGGGGGGGGGGGGGGGGGGGGGGGGGGGGGGGGGGGGGGGGGGGGGGFFGFGFGGGGGGGGGGGGGFGFGGGG7EFFGGGGGGGGGGGGGEFFFFFFFFFFFFFFFFBFFFEFFFF@D@FBFEFFFE8@C>DFF(6<E@AFEFFF0;?FFC0;:6>B0;BF?1<FB01>BFA:;FB906??:?F0216(((
@M04999:289:000000000-L3R54:1:1101:6649:7400 2:N:0:415
GAATCGACTACTGGGGTATCTAATCCTGTTTGCTCCCCACGCTTTCGCATCTCAGCGTCAGTATCTGTCCAGAAGGCCGCCTTCGCCACCGGTATTCCTCCACATCTCTACGCATTTCACCGCTACACGTGGAATTCTACCTTCCTCTACAATACTCCAGGTAACCAGTTTTAAGTGCAATTCCCAGGTTGAGCCCGGGGCTTTCACACCTAACTTAATTATCCGCCGACATGCCCTTTACGCCCAGTCATTCCGCTTAACGCTCGCACCCTCCGTATTACCGCAGCTGCTGACACGGAGT
+
CCCCCGGGGGGGGGGGGGGGGGEFFGGGGGGGGGGGGGGGGGGGGGGGGGGGGGGGGGGGGGGGGGGGGGGGGGGFGGGGGGGGGGGGGGGGGGGGGGGGGGGGGGGGGGGGGGGGGGGGGGGGGGGGGGGGGGGGGGGGFGGGGGGGGGGFGCGGGGGGGGGGGGGGGGGGGGFFFGFGGGGGGGGGGGFGGGGGGGGGEFFFFAFFFFF==FFFEFFFFFFE=BD>6B;17;E@@DECCFFFFF?EFBFFFFF(8?<BBFFFF9>FF9BBFF1:1<?9:>1>F9><7:>7).),(346-
@M04999:289:000000000-L3R54:1:1101:19523:7412 2:N:0:415
ATTAGGACTACACGGGTATCTAATCCTGTTTGCTCCCCACGCTTTCGCATCTCAGCGTCAGTATCTGTCCAGAAGGCCGCCTTCGCCACCGGTATTCCTCCACATCTCTACGCATTTCACCGCTACACGTGGAATTCTACCTTCCTCTACAATACTCCAGATAACCAGTTTTAAGTGCAGTTCCCAGGTTGAGCCCGGGGCTTTCACACCTAACTTAATTATCCGCCTACATGCCCTTTACGCCCAGTCATTCCGCTTAACGCTCGCACCCTCCGTATTACCGCGGCTGCTGGCACGGAGT
+
CCCCCGDGGGGGGEGGGGCFGGGGGGGGGGGGGGGG<FFGGGGGGGGGGGGGGGFGGGGGEGGGGGGGGGGGGGGDFGGGGGGGGGGFGGGGEFDGFGGGGGGGGGGGGGGGGGGGGGEGGECGGEGGGG8CFDFFGGGGGGGGGGGGGGGDGCFGGGG?FGFGGF?FEGFGGDFGFGFFFFGFFCFFCFFC7DEF>DDC?BAFFCAFEAB@EFFFFABEFFE;(5>255@E<@;DE@FFF7<>FF(;=<EFFEE(8<?A<4031,30991:?B986.().63;1019B:>77?(41(,(-
@M04999:289:000000000-L3R54:1:1101:28126:7462 2:N:0:415
GGACTACAAGGGTATCTAATCCTGTTCGCTCCCCACGCTTTCGTCCATCAGCGTCAATCGGTATTTAGTAACCTGCCTTCGCAATCGGGGTTCTGTGTAATATCTATGCATTTCACCGCTACACTACACATTCCAGCTACTTCAATACTATTCAAGATTAACAGTATCAACGGCAGTTCTACAGTTAAGCTGCAGGTTTTCACCGCTGACTTATCAACCCGCCTACGGACCCTTTAAACCCAATAAATCCGGATAACGCTCGCATCCTCCGTATTACCGCGGCTGCTGGCACGGAGTTAGC
+
CCCCCGGGGGGGGGGGGGGGGGGGGGGGEGGGGGGGGGGGGGGGGGGGGGGGGGGGGGGGGGGGGGGGGGGGGGGGGGGGGGEEFGGGGGGGGGGGGGGGFGGGGGGGGGGGGGGGGGGGGGDFGCGGGGGGGGGFGGGGGGGGGGGGGGGGGGFFGGCFFGGGGGGGGFGCEGGGFFFFGGGGGGGGGGGGGGGGGGGGFFFABFFFFC@E5BFFEFFFFBFFAF=??BFFFBEF4/>F?F@@EFEFFFFF01;>E038<9>><>?FFF9<:<B<><00(-790:>0804>B9(444):-
@M04999:289:000000000-L3R54:1:1101:24314:7493 2:N:0:415
GACTACCAGGGTATCTAATCCCATTTGCTCCCCTAGCTTTCGTCTCTCAGTGTCAGTGTCGGCCCAGCAGAGTGCTTTCGCCGTTGGTGTTCTTTCCGATCTCTACGCATTTCACCGCTCCACCGGAAATTCCCTCTGCCCCTACCGTACTCCAGCTTGGTAGTTTCCACCGCCTGTCCAGGGTTGAGCCCTGGGATTTGACGGCGGACTTAAAAAGCCACCTACAGACGCTTTACGCCCAATCATTCCGGCTAACGCTTGCATCCTCTGTATTACCGCGGCTGCTGGCACAGATTTAGCC
+
CCCCCGGGGGGGGGGGGGGGGGGGGGGGGGGGGGGGGGGGGGGGGGGGGGGGGGGGGGGGGGGGGGGGGGGGGGGGGGGGGGGGGGGGGGGGGGGGGGGGGGGGGGGGGGGGGGGGGGGGGGGGGGGGGGGGGGGGGGGGGGFFGGGGGGGGGGDGGGGGGFFGGGGGGGGGGCDCFGFGFG6CFEGGGGGGFFEGGGGGFFAB>DFFB;@EFFFF;FFFF?FE@E@)1:>@@FFDFF;D:?FFBFFF43((,,::BFFF<?2A<?F<ADFFFFBB)11((12;????F??(..))))-64
@M04999:289:000000000-L3R54:1:1101:27881:7493 2:N:0:415
GAAGACTACTGGGGTATCTAATCCCATTTGCTCCCCTAGCTTTCGTCTCTCAGTGTCAGTGTCGGCCCAGCAGAGTGCTTTCGCCGTTGGTGTTCTTTCCGATCTCTACGCATTTCACCGCTCCACCGGAAATTCCCTCTGCCCCTACCGTACTCCAGCTTGGTAGTTTCCACCGCCTGTCCAGGGTTGAGCCCTGGGATTTGACGGGGACTTAAAAAGCCACCTACAGACGCTTTACGCCCAATCATTCCGGATAACGCTTGCATCCTCTGTATTTCCGCGGCCCCTGGCACAGGGTTAT
+
CCCCCGGFGGGGGGGGGGGGGGGGGGGGGGGGGGGGGFFGGGGGGFFGGGGGGGGGGGGGGGGGGGGGGGFGGGGGGGGGGGGGGGGGGGGGGGGGGGGGGFGGGGGGGCGEFGGGGGGGGGDCGGGGCFGGGGFGGGGGFGGGGCFFFEGGGGGGGGGGGGGGGGGGGGGGFG+=BGFGFG;FFCFGDFGGGGGGGGGCFF89BD>>2=@BFF6CCFEB65BF;1;;@CFFBF@DE;?D9@D;@@EFFFFF((41<<0(42(1<<)5,)6:<2A<)6<(26(396>6(::?B(((-4<?.
@M04999:289:000000000-L3R54:1:1101:20776:7508 2:N:0:415
CGGGACTACTCGGGTATCTAATCCTGTTCGCTCCCCACGCTTTCGTCCATCAGCGTCAATCGGTATTTAGTAACCCGCCTTCGCAATCGGGGTTCTGTGTAATATCTATGCATTTCACCGCTACACTACACATTCCAGCTACTTCAATACTATTCAAGATTAACAGTATCAACGGCAGTTCTACAGTTAAGCTGCAGGTTTTCACCGCTGACTTATCAACCCGCCTACGGACCCTTTAAACCCAATAAATCCGGATAACGCTCGCATCCTCCGTATTACCGCGGCTGCTGGCACGGAGTT
+
CCCCCGGGGGGGGGGGGGGGGGGGGGGGGGGGGGGGGGGGGGGGGGGGGGGGGGGGGGGGGGGGGGGGGGGGGGGGGGGGGGGGEEGGGGGGGGGGGGGGFGGGGGGGGGGGGGGGGGGGGGGGGGGGGGGGGGGGGGGGGGGGGGFFFGGGGGGGGGGGGGGGGGGGGGGGGGGGFDFFGGGGGGGGGGGGGEGGGGFGFFFFFFFFFFAFEFFFFFFDFDBBBDFFDDDFFF@=EFEFE;@@DD@AEEEE@F076AFF>FFBFFF;?BF?B?BFFF><:76>>9BBFFFFFFFB9(33
@M04999:289:000000000-L3R54:1:1101:15566:7533 2:N:0:415
GGACTACCAGGGTATCTAATCCTGTTTGCTCCCCACGCTTTCGCATCTCAGCGTCAGTATCTGTCCAGAAGGCCGCCTTCGCCACCGGTATTCCTCCGCATCTCTACGCATTTCACCGCTACACGTGGAATTCTACCTTCCTCTACAATACTCTAGTTAACCAGTTTTAAGTGCAATTCCTAGGTTGAGCCCAGGGCTTTCACACCTAACTTAATTATCCGCCTACATGCCCTTTACGCCCAGTCATTCCGATTAACGCTCGCACCCTCCGTATTACCGCGTCTGCTGGCACGGAGTTAGC
+
CCCCCGGGGF,@FGGGGGGGGGGGGGGGGGGGGGGGGGGGGGGGGGGGGGGGGGGGGGGGGGGGGGGGGGGCGGGGGGGG?FGGGGGGGCFGGGGGGGGGGGGGGGGGGGGGGGGGGGGGEGGGGG8@BFGGGGCGGGGGGGGGFGGEFFGGGGGGGGGGGGGDFGGGFGFG8FGGFGFGGFDCFGF@8CDGF66CGGGGFFFFFFFFCFFFE6FFCFFFD=AFAFEF?EEFFFFFFDDFFF0=@3?C?C3(:?@3;D@3<2;29><4:<BF?BF>AA892(33(:<?BF:<(((3:()64
@M04999:289:000000000-L3R54:1:1101:12009:7533 2:N:0:415
TGACTACTCGGGTATCTAATCCTGTTTGCTCCCCACGCTTTCGCATCTCAGCGTCAGTATCTGTCCAGAAGGCCGCCTTCGCCACCGGTACTCCTCCACATCTCTACGCATTTCACCGCTACACGTGGAATTCTACCTTCCTCTACAATACTCCAGATAACCAGTTTTAAGTGCAATTCCCAGGTTGAGCCCGGGGCTTTCACACCTAACTTAATTATCCGCCTACATGCCCTTTACGCCCAGTCATTCCGATTAACGCTCGCACCCTCCGTATTACCGCGGCTGCTGGCACGGAGTTAGC
+
CCCCCGGGGGGGGGGGGGGGGGGGGGGGGGGGGGGGGGGGGGGGGGGGGGGGGGGGGGGGGGGGGGGFGGGGGGGGGGGGGGGGGGGGGFGGGGGGGGGGGGGGGGGGGGGGGGGGFGGGGGGGGGGDGGGGGGEFGGGGGGGGFGFFGGGGGGGGGGFFFGGGGGGGGGFGEGGGFGFGGG8?FGFGGGGGGD5CGGGGFFFFFFFFEFEFFFFFFFFF4>DFFFFFCEFFFFFCE?DE@F(6@EFFFCF0<D??C1;?FBFFFBFFB?0:<FBABB0>9>;BBFFBBB(<?((3::<A9
@M04999:289:000000000-L3R54:1:1101:17612:7603 2:N:0:415
CCGGTGACTACTCGGGTATCTAATCCTGTTTGCTCCCCACGCTTTCGTATCTCAGCGTCAGTATCTGTCCAGACGGCCGCCTTCGCCACCGGTATTCCTCCACATCTCTATGCCTTTCACCGCTACACGTGGAATTCTACCTTCTTCTACACTACTCCCGATCACCAGTTCTACGTGCTGTTCCCAGGTTGTGCCCGGGGCTTTCGCACCTCACTTTTTTATCCGCCTACATCCCCTTTACGCCCATCCATTCCGATTAACTCTCGCTCCTTCCTTCTTCCCCCGCTTGCTGGCCCGCACC
+
@-AC@CFEFGGGCG7+;+C,;E9CECF,E<C,,C9F,8,@EG:,CE@,C,BC,CFE@BBF@F<FGF,F<66<E,:,8+@=744E<B78:EC+@+,9@EC?,A,9F=EFG<,E,,CFE<;EG7@@=FGCG8,+4,CEFF;E,636,@EG,,3,3683D,,6++++68,,@9,7,,+,0;0<2;=,49<*4<341@EF*<>DA>64+):)/9(-6)=A.+0.=<5)18(,,6(9)5=03=)+9/4-90(3()6<AF((-(3)))-.8(3((4().(.6)4444,(((-((((.-(-(4((,((
@M04999:289:000000000-L3R54:1:1101:17091:7613 2:N:0:415
GCCGCGACTACTGGGGTATCTAATCCTGTTTGCTCCCCACGCTTTCGCATCTCAGCGTCAGTATCTGTCCAGAAGGCCGCCTTCGCCACCGGTATTCCTCCACATCTCTACGCATTTCACCGCTACACGTGGAATTCTACCTTCCTCTACAATACTCCAGATAACCAGTTTTAAGTGCAGTTCCCAGGTTGAGCCCGGGGCTTTCACACCTAACTTAATTATCCGCCTACATGCCCTTTACGCCCAGTCATTCCGATTAACGCTCGCACCCTCCGTATTATCTCGGCTGCTGGCACGGCTT
+
CCCCCGGGGGGGGGGGGGGGGGGGGGGGGGGGGGGGDGGGGGGGGGGGGDGGGGGGEGGGGGGGGG9FGCFCEFGCFDFFGGGGFGGGGGGCF=DFGGGFGFGGGGGGGFG:FEGGGGCGF7CFGGGGGGFGG9FFGG8EGGGGDGGGGGGFFAFGGD?DCGFGDGFGFEFGDCCCFGF@DFGGFAC>CF8E,D9FGDGDAFFFFFCB>=DE:AFFF+B?CEE4@;DFFF@E334@;;@+9(1;FF0??4>A9A(31::<AFFF14>>1;::619?628)65-:1:??;:??(::<2(((-
@M04999:289:000000000-L3R54:1:1101:20819:7672 2:N:0:415
GACTACCGGGGTATCTAATCCTGTTCGCTACCCATGCTTTCGAACCTCAGCGTCAGTTACAGACCAGAGAGCCGCCTTCGCCACTGGTGTTCTTCCATATATCTACGCATTCCACCGCTACACATGGAGTTCCACTCTCCTCTTCTGCACTCAAGAAACACAGTTTCAGCTGCCCTTCCCCGGTTAAGCCGTGGGCTGTCACCGCTGACTTCTTTTCCCGCCTGCGTTCGCTTTACGCCCAATAAATCCGGATAACGTTTGCCACCTACGTATTACCTCTGCCGCTGCCAAGTAGTTAGCC
+
-ACCCFGEGG7FFGGGG,CEFGCFFDFFDFF<FCF<FFGCFECEFEAFGFGCFCF,9C,CCFFGGC8C,@BF?7+6,8F77FEG=F?,EECFGGGGF?AFA9EFFE:F7CGDD9F=4=C8FFF:F,45,9<=F,,EFGGGAEDF,=,7:DEE,,63,@,,@E?FFFFCCDFCF,6=?DDCF6+@:+7,DF**4*1;C*;969*3*3:47=C*91+=?=*()(66=6??30(/(2);?<(50210AAFB0(((,4))(.41(6))).80,482).)-))4),))(-(-(4::1.)--4))).
@M04999:289:000000000-L3R54:1:1101:16280:7682 2:N:0:415
GTCGACTACCAGGGTATCTAATCCTGTTTGCTCCCCTATCTTTCGTCTCTCAGTGTCAGTGTCGGCCCAGCAGACTGCTTTCGCCGTTGGTGTTCTTTCCGATCTCTACGCATTTCACCGCTCCACCGGAAATTCCCTCTGCCCCTACCGTACTTCAGCTTGGTTGTTTCCACCGCCCGTCCTGTGGTCAGCCCTTGGTTTTGCCGTCGGACCTAAAAACCCACCTACCGATTCTTTACGCCCAATCATTCCGGCTAACCCTTCCCTCCTGTGTACTACCGCGGCTGCTCGTCTCTTGTCT
+
CCCB8@F@FDE<;FE@8CFFGGGGGACCF8FGGEGGF<,C@EGGC,:<<BFG9,<EFFGF<6F@FEDCF8<F8A,9,FFGGFEG:+8C,,B7BFGGGGGGD,7>AAF9?FECE@AA<F9@FCGGGG:+8++48464=E,D?E=A??+AF+=+1+,@>,36=D+@+@6=,@76E?965+*0*3*4,3,@,,,,4>F4;C*;/*;**/:?(662(2//)**(2(2;;;@;(,(6/7))<).)-23?1:1):49436((-.((,,8(((.(47).)).))).((((,43(:8)-(((()).6-)
@M04999:289:000000000-L3R54:1:1101:26102:7736 2:N:0:415
GACTACTAGGGTATCTAATCCTGTTTGCTCCCCACGCTTTCGCATCTCAGCGTCAGTATCTGTCCAGAAGGCCGCCTTCGCCACCGGTATCCCTCCACATCTCTACGCATTTCACCGCTACACGTGGAATTCTACCTTCCTCTACAATACTCCAGATAACCAGTTTTAAGTGCAATTCCCAGGTTGAGCCCGGGGCTTTCACACCTAACTTAATTATCCGCCTACATGCCCTTTACGCCCAGTCATTCCGATTAACGCTCGCACCCTCCGTATTACCGCGGCTGCTGGCACGGAGTTAGCC
+
CCCCCGGGGGGGGGGGGGGGGGGGGGGGGGGGGGGGGGGGGGGGGGGGGGGGGGGGGGGGGFGGGGGGGGGGGGGGGGGGGEGGGGDFEGGGGGGGGGGGGGGGFFGGGGGGGGGGGGGGGGGGGGGGGGGGGGGGGGGGGGGGGGGGGGGGGGGGGGGGGGGGGGGCGGGGGGGGFGFGGGGFFG?EGGGG6EGGDGGGFFFFFFFFFFFBFFFFFFFDFFFFFFFEFEFFFFFF@FFF;<EFFE?EF8@FFFFEF@@F>09B>:6?BFF?<?99A0616;19<27>?031>;9:<<BF?
@M04999:289:000000000-L3R54:1:1101:25390:7768 2:N:0:415
TGACCGACTACTGGGGTATCTAATCCTGTTTGCTCCCCACGCTTTCGCATCTCAGCGTCAGTATCTGTCCAGAAGGCCGCCTTCGCCACCGGTATTCCTCCACATCTCTACGCATTTCACCGCTACACGTGGAATTCTACCTTCCTCTACAATACTCCAGATAACCAGTTTTAAGTGCAGTTCCCAGGTTGAGCCCGGGGCTTTCACACCTAACTTAATTATCCGCCTACATGCCCTTTACGCCCAGTCATTCCGATTAACGCTCGCACCCTCCGTATTACCGCGGCTGCTGGCACGGAGT
+
CCCCCGGGGGGGGGGGGGGGGGGGGGGGGGGGGGGGGGGGGGGGGGCGGDGGGGFGGGGGGGGGGGGGGGGGGGGGFGGGGGGGGGGGGGGGGGGGGGGGGGGGGGGGGGGGGGGGGGGGGGGGGGGGGGGE7FGGGGGG=EGGGGGGGGG8EDGGG8FEGGDGGGGGFBDEFFGGFGFGGGGGGGGGGGGGGGGGCDG4@>FFFBFFFFFFFFFF@CFFFE<CDD@FDFFCCF;;=1=FFF@9021@@<ECEF@6:??AA<13:29;;FFF<<033??>A4:6>09>6:>:?F(.((((-
@M04999:289:000000000-L3R54:1:1101:7753:7771 2:N:0:415
GACTACTGGGGTATCTAATCCCATTTGCTCCCCTAGCTTTCGTCTCTCAGTGTCAGTGTCGGCCCAGCAGAGTGCTTTCGCCGTTGGTGTTCTTTCCGATCTCTACGCATTTCACCGCTCCACCGGAAATTCCCTCTGCCCCTACCGTACTCCAGCTTGGTAGTTTCCACCGCCTGTCCAGGGTTGAGCCCTGGGATTTGACGGCGGACTTAAAAAGCCACCTACAGACGCTTTACGCCCAATCATTCCGGATAACGCTTGCATCCTCTGTATTCCCCCGGCTGCTGGCACAGAGTTAGCC
+
CCCCCGGGGGGGGGGGGGGGGGAFGFEFGGGGGGGGGGGGGGFGFGGFGGGGGGGGGGGGGGGGGGGGGGGFFGGGGGGGGGEGGGGGGGGGGGGGGGGGGGGGGGGGGGGGGGGGGGGGGGGGGEEEFGGGGGGGGCFDCFGFGGGGGGGGDFGGGGGGG8ADG==:EFGECGDGA:?EFCD7FEGFFGCGGGGDGGGFB@@EE>EBF1@93AA4<FFDA3@88@))44;DFFFF?F9B18:<>BFAF04(8?226>?(-(54A4<A))6)..).,(-(3099(54(,4,(423>)46A0
@M04999:289:000000000-L3R54:1:1101:11730:7787 2:N:0:415
GCCGACTACAGGGGTATCTAATCCCGTTCGCTCCCCATGCTTTCGCACTCCAGCGTCGGTAGGGACCCAGAGAGCTGCCTTCGCTTTTGGCGTTCCTTCGTAGATCTTAGGATTTCACCCCTACACACGAAATTCCACTCTCCTCTGTCTCACTCAAGTGAATTGGTTTCGAGAGCATTCCACCAGTTTTTGGCGACTTTCGCTTTCAACCCGATTCACCGCCTACGTGCCCTTTACGCCTAGTCATTCCGAAGAACACTTGCCCCCCCCTCCTTACCGCGGCTGCGGGCACGGGGTTAGC
+
CCCCCGGGGF@EGGGGGGGGGGGGGGGGGGGGFGGGGGGGGGGGGGGGGGGGGGGGGGGGGEGGGGGGGGGGGGGGGGGGGGGGGGGGGCFGGGGGGGGGGGGGGGGGFGCEGFGGGGGDGGGGGGCFGGGGFGGGGGGGGGGGGGGGGGGGGGGGGGGF8=FCGGGGGFGG6ADGFGFG@CDGGGGFFGGGCFEGDGGGF5AEFFFFCC=2@4?4788A>;9<(:7@1;@D@1@)91@BD60<>26<>B::?9131(84<2>7>329;;((3,6::7?>9,(4((((-7236((-90((.
@M04999:289:000000000-L3R54:1:1101:18040:7814 2:N:0:415
TGGGTGACTACTGGGGTATCTAATCCTGTTTGCTCCCCACGCTTTCGCATCTCAGCGTCAGTATCTGTCCAGAAGGCCGCCTTCGCCACCGGTATTCCTCCACATCTCTACGCATTTCACCGCTACACGTGGAATTCTACCTTCCTCTACAATACTCTAGTTAACCAGTTTTAAGTGCAATTCCTAGGTTGAGCCCAGGGCTTTCACACCTAACTTAATTATCCGCCTACATGCCCTTTACGCCCAGTCATTCTGATTAACGCTCGCACCCTCCGTATTACCGCGGCTGCTGGCACGGAGT
+
CCCCCGGGGGGGGGFGGGGGGGGGGGGGGGGGGGGGGGGGGGGFGGGDGGGGGGGGGGGGGGGGGGGGGFFEGGFGGG@FEG@FGGGEGGEEFFDFGGGGGGGGGGGGGGGFFGGGGGGGGGGGGGGGGGGGGFGGGGGGGGGGGGGGGGFGFGGGGGCFGGFGGFGGFGGGGGGGFGFGGGGGGGGGFGFFDGGGGGGDEFFFFFFFFFFFFFFFEFFFFEFE992A2>BE*>EBFB@F=59@F?@@E<ECC)9?CE?EE<12/(13>FF?FFF?8?F9<<?999>>08??(3?FFF09-
@M04999:289:000000000-L3R54:1:1101:12311:7873 2:N:0:415
TCGTAGACTACCAGGGTATCTAATCCTGTTCGCTCCCCACGCTTTCGTCCATCAGCGTCAATCGGTATTTAGTAACCTGCCTTCGCAATCGGGGTTCTGTGTAATATCTATGCATTTCACCGCTACACTACACATTCCAGCTACTTCAATACTATTCAAGATTAACAGTATCAACGGCAGTTCTACAGTTAAGCTGCAGGTTTTCACCGCTGACTTATCAACCCGCCTACGGACCCTTTAAACCCAATAAATCCGGATACCGCTCGCATCCTCCGTATTACCGCGGCTGCTGTCACGGATT
+
CC@CC8FGGFGGGFECGDFFFFGGGGGGEFGGDGFG@GGGCEE@FG7FCFGFGFGCFGGGDGGDEFGGGGGDFFFFFFG8FGGGFGC+CFF@BCGGGCFGGGF<@FEGEGF;FFAGGGCEGGGGCFFFGGGGGFDGFDGGGGGGGGGGGCAFGCFGGDE,6@,=DD=DFGFGG,=EEGEC?DDFFFG8EFFGA9F7C?79C9FCFFFF55>@5AFFFFAEADDF2::>=3(9(8@>@DFF);4@DF<;@E9EF@9(3;;)/2,(4(79?>F2A?;:0089468>;490412:).:A(:12(
@M04999:289:000000000-L3R54:1:1101:17451:7874 2:N:0:415
TGACTACTAGGGTATCTAATCCTGTTTGCTCCCCACGCTTTCGCATCTCAGCGTCAGTATCTGTCCAGAAGGCCGCCTTCGCCACCGGTATTCCTCCACATCTCTACGCATTTCACCGCTACACGTGGAATTCTACCTTCCTCTACAATACTCCAGATAACCAGTTTTAATTGCAGTTCCCAGGTTGAGCCCGGGGCTTTCACACCTAACTTAATTATCCGCCTACATGCCCTTTACGCCCAGTCATTCCGCTTAACGCTCGCACCCTCCGTATTACTGCGGCTTCTGGCACGGAGTTCGC
+
CCCCCGGGGEF<FGGGGGGGGGGGGGGGGGGGGGGGGGGGGGCGGGGGGGGGGGGGDFDGFGEFFGGGG@FGGGGGGGGGGDEGGGGGGGGGGGGGGGGGGGGGGGG,CFGGGGGGG+CECGFGBF=EC,EFGGCFFGGGGGGGGGG8FDGGFGG89FAFGGF?EFGFA@,@,EF=DGF7DF6@FFGF6CFFC:>CC>CCBBBFFDFFE>ECF6EFCFFCAFF@2:>CEB@B=DF*43?EF((6=<CEEF@18;@47(:;,2((-424<BF:072)6).44((3(.443384(-((-3)-1
@M04999:289:000000000-L3R54:1:1101:13503:7924 2:N:0:415
TGGACTACTCGGGTATCTAATCCCATTTGCTCCCCTAGCTTTCGTCTCTCAGTGTCAGTGTCGGCCCAGCAGAGTGCTTTCGCCGTTGGTGTTCTTTCCGATCTCTACGCATTTCACCGCTCCACCGGAAATTCCCTCCGCCCCTACCGTACTCCAGCTTGGTAGTTTCCACCGCCTGTCCAGGGTTGAGCCCTGGGATTTGACGGCGGACTTAAAAAGCCACCTACAGACGCTTTACGCCCAATCATTCCGGATAACGCTTGCATCCTCTGTATTACCGCGGCTGCTGGCACAGATTT
+
CCCCCGGGGGGGDGGGGGGGGGGGGGGGGGGGGGGGFFGGGGGDGGGGGGGGFGGGGGGGGGGCFGGGGGGDGGGGGGGGGGGGDGGGGGFGGGGGGGGGGGGGFGGGGGGGGGGGGGGGGGGGGGGGGGGGGGGFGGGEGGGGGGGGGGGGGGGGGGGGFEFGFGGGGFGGGGDGFGFFGFGGCFGCD6<FGGGGGGGGF89@>5?BB6@BFFF64A):F1@@FFE14>?1;:??FF0<>FF<7?DBFFF?>0<<FB<BBBFFFBF:7A<44)5<:A6070>9>(-:>:6(,(((..6
@M04999:289:000000000-L3R54:1:1101:14678:7969 2:N:0:415
CGACTACCGGGGTATCTAATCCTGTTTGCTCCCCACGCTTTCGCATCTCAGCGTCAGTATCTGTCCAGAAGGCCGCCTTCGCCACCGGTATTCCTCCACATCTCTACGCATTTCACCGCTACACGTGGAATTCTACCTTCCTCTACAATACTCCAGATAACCAGTTTTAAGTGCAGTTCCCAGGTTGAGCCCGGGGCTTTCACACCTAACTTAATTATCCGCCTACATGCCCTTTACGCCCAGTCATTCCGATTAACGCTCGCACCCTCCGTATTACCGCGGCTGCTGGCACGGAGTTAGC
+
CCCCCGGGGGDGGGGGGGGGGGGGGGGGGGGGGGGGGGGGGGGGGGGGGGGGGGGGGGGGGGGGGGGGGGGFGGGGGGGGGGGGGGGGGEGGGGGGGGGGGGGGGGGFGGGGGGGGGDGGGGGGGGFCCGGGGGGGGGGGGGGGGGGGGCGGGGGGFFGGGGGGGGGGGGGGGGGGFGFGGGGFGGGFFFFGGCCDGGGGFFFFFFFF:BEEBBFFEFFFDFFFDFFFCF@FFFF<E?FEBDFEFFF??EF;?FFBFF>?F9>096?BF?FF:?BFFD19(39BBB??B?B??419??BD9
@M04999:289:000000000-L3R54:1:1101:11612:8021 2:N:0:415
GTGAAGACTACCCGGGTATCTAATCCTGTTCGCTACCCATGCTTTCGAGCCTCAGCGTCAGTAACAGACCAGAGAGCCGCCTTCGCCACTGGTGTTCTTCCATATATCTACGCATTTCACCGCTACACATGGAGTTCCACTCTCCTCTTCTGCACTCAAGTCTCTCAGTTTCCGATGCTCTTCCTCAGTTAAGCTGAGGGCTTTCACATTCAGACTTAAAAGACCGCCTGCGCTCCCTTTACGCCCAATCAATCCGGACAACGCTTGCCACCTACGTATTACCGCGGCTGCTGGCACGGA
+
@CCCCGFGGGGFGGCCGGGGGFGGGGGGGGGGGDGGGGGGFGGGGGGGGGFGGGGFGGGGGGFGGG9,C<A,<@AFGGEEGFGGFGGCFGGGGCFEGGGFGGGGGGFFFGGFG@CGGGGGGGGGGEGGGGG,8DFGGGG=FF9EGGGGGGGAFGGFGDF,@EGGGGGGGFGGGG8CBGFGGGGC,;AEFGCFG7BC6C??BFFFFFFFFFC5CAFFFBBC69=BB4=@>>=BFBDFFFEA)92;;9?28(5466:BB;9B:?B;B8(879>:F0>??2<?9<)-711>>9F>7(3(,(((
@M04999:289:000000000-L3R54:1:1101:11850:8023 2:N:0:415
CGTCGGACTACCAGGGTATCTAATCCCATTTGCTCCCCTAGCTTTCGTCTCTCAGTGTCAGTGTCGGCCCAGCAGAGTGCTTTCGCCGTTGGTGTTCTTTCCGATCTCTACGCATTTCACCGCTCCACCGGAACTTCCCTCTGCCCCTACCGTACTCCAGCTTGGTAGTTTCCACCGCCTGTCCAGGGTTCAGCCCTGGGATTTGACGGCGGACTTAAAAAGCCACCTACAGCCGCTTTCCGCCCAATCATTCCGGATAACGCTTGCATCCTCTGTCTTACCGCGTCTGCTGGCACAGAGT
+
C@ACCC@@F@FGFEDEGGGGGFAFGFFFEFGGFAGCFGACE@GGGGD@FGGGGD<;,CA96EEGGE7F@7:@FB<<F<5AF,EE7FCEGGG<B4AEGAE<FGF=FF,FGFE:FEC:FF=@EGGDE7FGGC77>+46@D?4DGDCED?F=EGC?+=@EFGDDFEGD8D8AA,::22@?CEDCCFF;A6*:,,5@<7*97**396>+++3/696>FEF4@+9*/75,,4(.445)609>:<*.3<:><607.<94)(((43)5(43((-,))..264>).6422((-,-(-96)3((.(3,(.
@M04999:289:000000000-L3R54:1:1101:16426:8031 2:N:0:415
GAGGCTACAAGGGTATCTAATCCTGTTTGCTCCCCACGCTTTCGCATCTCAGCGTCAGTATCTGTCCAGAAGGCCGCCTTCGCCACCGGTATTCCTCCACATCTCTACGCATTTCACCGCTACACGTGGAATTCTACCTTCCTCTACAATACTCCAGATAACCAGTTTTAAGTGCAATTCCCAGGTTGAGCCCGGGGCTTTCACACCTAACTTAATTATCCGCCTACATGCCCTTTACGCCCAGTCATTCCGATTAACGCTCGCACCCTCCGTATTACCGCGGCTGCTGGCCCGGAGTT
+
CCCCCGGGGGCGGGGGGGGGGGGGGGGGGGGGGGGGGGGGGGGGGGGGGGGGGGGGGGGGGGGGGGGGGGGGGGGGGGGGGGGGGGGGGGGGGGGGGGGGGGGGGGGGGGGGGGGGGGGGGGGGGGGGGGGGGGGFGGGGGGGGGGGGGGGGGGFGGGGGGGGGGGGGGGGGGGGGFGFGGGGGGGG?GGGGGGGGDGGGFFFFFFFFFEFFFFFFFFFFFFFFFFDFFCFFFFFFEFFFFFF0@FFFFFFFFDFFFF(:@FB;6>>?FFFBF:??AAA0>F9>F><>??:(-4(31:<
@M04999:289:000000000-L3R54:1:1101:9143:8081 2:N:0:415
AAATGGACTACCAGGGTATCTAATCCTGTTCGCTACCCATGCTTTCGAACCTCAGCGTCAGTTACAGACCAGAGAGCCGCCTTCGCCACTGGTGTTCTTCCATATATCTACGCATTCCACCGCTACACATGGAGTTCCACTCTCCTCTTCTGCACTCAAGAAAAACAGTTTCAGCTGCACTTCCCCGGTTAAGCCGAGGGCTTTCACAGCTGACTTGTTCTCCCGCCTGCGTTCGCTTTACGCCCAATAAATCCGGACAACGCTTGCCACCTACGTATTACCGCGGCTGCTGGCACGTAGT
+
CCCCCGGGGGGGGGGGGGGGGGGGGGGGGGGGGGGGGGGGGGGGGGGGGGGGGGGGGGGGGGGGGGGGGGGGFFFGGGGGGGGGGGGGGGGGGGGGGGGGGGGGGGGGGGGGGGGGGGGGGGGGGGGGGGGGGGGGGGGGGGGGGGGGGGGGGGGGGGG?FGGCFGGGGGGGGGGGFGFGGGGGGGGCGGGGGGGDCDGGFFFFFFFFBDFFBFFF9AFFFCFDFFFFFFBFFFFFFFFFEDFFB;D@8<EEE8;9?>F?B9>B??BFFF?0,428?<:AFA?;F11(70????<B?:00-
@M04999:289:000000000-L3R54:1:1101:27967:8087 2:N:0:415
TGTAGACTACAGGGGTATCTAATCCTGTTTGCTCCCCACGCTTTCGCATCTCAGCGTCAGTATCCGTCCAGAAGGCCGCCTTCGCCACCGGTATTCCTCCACATCTCTACGCATTTCACCGCTACACGTGGAATTCTACCTTCCTCTACAATACTCCAGATAACCAGTTTTAAGTGCAGTTCCCAGGTTGAGCCCGGGGCTTTCACACCTAACTTAATTATCCGCCTACATGCCCTTTACGCCCAGTCATTCCGATTAACGCTCGCACCCTCCGTATTACCGCGGCTGCTGGCACGGAGTT
+
CCCCCGGGGGGGGGGGGGGGGGGGGGGGGGGGGGGGGGGGGGGGGGGGGGGGGGGGGGGGGGGGGGGGGGGGGGGGGGGGGGGGGGGGGGGGGGGGGGGGGGGCGGGGGGGGGGGGGGGGGGGGGGGGGGGGEGGGGGFGGGGGGGGGGGGGGGGGGGFGGFGGGGGGGGGGGGGCDGFGGFFGGGGGGGGGGGGGGGGGFFFFFFFADFFFFFFAEFFFFF?FFFFFB1CCEFFFFFFFFFFF@?EF@EFFF@<@?FDFFFFFBF6>>FF?6><6B?>FF<6>49;9??F::??F>(9?8
@M04999:289:000000000-L3R54:1:1101:23933:8171 2:N:0:415
TTTTTAATCTTTATTGATTTTATAAGTTTATTTTTCTCCCTTCCCTTCCTTCTCTGCTTTCTAATCCTGTTTTCTCCCCCCGCCCTCCCCCCCCAGCCTCCGTCTCTTCTCCGCACCCCGCCTCCCCCCCCAGCACTCCTCCCCACTCCTCCTCATCTTATCCCTACACCATTTCTTCTATCTACCTTTACATTGCTCTCTGTATTCAATTCTAACTGTACTTTCTCTTCTGCTTCCATGTCTTTCTCACCATTCTTTCTTATCCATCTCACTCCCCCTCATCCCGTCGACTGTCGCTGCC
+
AC,A8,,,,6<66,,,,6,,6,,=6,,6,,;,,C@,;,,C6,,;6C,,;@,,<6,,,6,C,C<,C6,,,6,6,,<<;==+C+@++@8,B,:FFFE,A,,B,+4,44,,,,9:++8+++8++84444@@>FE+6,,6@,,;,3@+,1,4,,4,1,,,,3,,,3,3,*41,4*=C,+,++++++2,6,1,,,,1,,,++4+**+4++++1)))/9++/)+19+7)))1)).1.)...9)6)+16)))9)/))/.)).))-)).4426)).))).-)(,:17-,))6(((,((-4(-),((((.
@M04999:289:000000000-L3R54:1:1101:6580:8175 2:N:0:415
GGACTACCAGGGTATCTAATCCTGTTCGCTCCCCACGCTTTCGTCCATCAGCGTCAATCGGTATTTAGTAACCTGCCTTCGCAATCGGGGTTCTGTGTAATATCTATGCATTTCACCGCTACACTACACATTCCAGCTACTTCAATACTATTCAAGATTAACAGTATCAACGGCAGTTCTACAGTTAAGCTGCAGGTTTTCACCGCTGACTTATCAACCCGCCTACGGACCCTTTAAACCCAATAAATCCGGATAACGCTCGCATCCTCCGTATTACCGCGGCTGCTGGCACGGAGTTAGC
+
C9BCBFGEGF,CEFDEE<9FDEGCEFFD@FFGFGGGFEFCFGCFGG7EF@AFECGECFGGCB@<6FDEGGDA<@F8FBEG@C=FGFF:CFCFEFEFFGG<FGFBBFE<=EAE?EEEFGGGDGFFGGGGGGGEG9@EF8,@EGGGFGGG8=;AEG@;>EFFEGCADFGGGFGGGCGGFGF99CDGDGGGAFAFCD9C?+8@F9;F>BFD)86;>AA9EFFDFBFF=B925552=2BE<;=FFF?;;34.?8;0(8;EE03(/,((447)<36B1(569A07(7;9>??BFF743;093(62)
@M04999:289:000000000-L3R54:1:1101:2637:8246 2:N:0:415
CGTTGGACTACAGGGGTATCTAATCCTGTTTGCTCCCCACGCTTTCGCATCTCAGCGTCAGTATCTGTCCAGAAGGCCGCCTTCGCCACCGGTCTTCCTCCACATCTCTACTCATTTCACCGCTACACGTGGAATTCTACCTTCCTCTACAATACTCCAGATAACCAGTTTTAAGTGCAATTCCCATGTTGAGCCCGGGTCTGTCACACCTAACTTAATTATCCGCCTACATGCCCTGTACGCCCAGTCATTCCGATTAACGCTCGCCCCCTCCGTCTTACCGCGGCTGCTGGCACGGAGT
+
CCCCCDGGGDF<E86C,8<FGE,C@EGGFFFEF@E@FG<FE7C:<EFGG@@FGF,FCC:F:C96CEEGG,CCC@<FFG+=@7@F?F:F7EF+@+@FGGFFGCFF:F;FGGG,AAFDFGGGCEGEGD,ACDA++>@8EFC,@@FG?DGFGCGGFGGAFGGFCGDF?===FA:==,+7??+2=?F,==,<D,,,5@97++3*33*4@+?9=A<:0;C9*+:4+*>A=):=:B3*0>E23(88@2=>6?,;E3<7C)510(6)1(.,/67(811926(:(4,6AB61,-6>10))(,8?B(41,
@M04999:289:000000000-L3R54:1:1101:21836:8288 2:N:0:415
CGACTACAGGGGTATCTAATCCTGTTTGCTCCCCACGCTTTCGCATCTCAGCGTCAGTATCTGTCCAGAAGGCCGCCTTCGCCACCGGTATTCCTCCACATCTCTACGCATTTCACCGCTACACGTGGAATTCTACCTTCCTCTACAATACTCCAGATAACCAGTTTTAAGTGCAATTCCCAGGTTGAGCCCGGGGCTTTCACACCTAACTTAATTATCCGCCTACATGCCCTTTACGCCCAGTCATTCCGATTAACGCTCGCACCCTCCGTATTACCTCGGCTGCTGGCACGGAGTTAGC
+
CCCCCGGGGFGGGGGGGGGGGGGGGGGGGGGGGGGGDGGGGGDGEGGGGGGGGGGGGGFGGGFGGGGDFFFFGGGGGGGGFGGGGGEFG:FGGGGGGGGGGGGGGGGGGGGGGGGGGGGGGDGGGGGGGFGGGGGGGGGGGGGGFEGCGGGGGFGGGGFFGGGGGGGGGGGGFGGGFGFFGFD+DFG6CE@FEGDGGGGGFFFFFFFFEDFFFFFFFFFCBBFFFFFFCEFFFFFCCFFF@(1/;>EEFF@<;;@C<@BFFFFFFF?0:<961?:<<<)32244;?20(3(.(-(-3:<A>
@M04999:289:000000000-L3R54:1:1101:22039:8304 2:N:0:415
TGGACTACTGGGGTATCTAATCCCGTTCGCTCCCCATGCTTTCGCACTCCAGCGTCGGTAGGGACCCAGAGAGCTGCCTTCGCTTTTGGCGTTCCTTCGTAGATCTTAGGATTTCACCCCTACACACGAAATTCCACTCTCCTCTGTCTCACTCAAGTGAATTGGTTTCGAGAGCATTCCACCAGTTTTTGGCGACTTTCGCTTTCAACCCGATTCACCGCCTACGTGCCCTTTACGCCTAGTCATTCCGAAGAACACTTGCCCCCCCCGTCTTACCGCGGCTGCTGGCACGGAGTTAGCC
+
CCCCCGGGGDFGGGGGGGGGGGGGGGGGGGGGGGGGGGGGGGGGGGGGGGGGGGGGGGGGGGGGGGGGGGGGGGGGGGGGGGGGGGGGGG@FGGGGGGGGGGGGGGGGGGGGGGGGGGGGGGGGGGGEEGGGGGGGGGGGGGGGGGGGGGGGGGGGFGGGGGGGGGGGGEGGGGGGFGFGGGGGGGGGGGC7EEDGGGGGFFFFFFFFFFFF2??A<FA@FFFFF@FFFFFFFF3CFFFFF;>?EEFFFF??FB>?F?BDAA78:;FFF>FBFFBBB6>9(47-88?B?(3:03180<AB4
@M04999:289:000000000-L3R54:1:1101:14765:8323 2:N:0:415
TATGACTACCCGGGTATCTAATCCTGTTTGCTCCCCACGCTTTCGCATCTCAGCGTCAGTATCTGTCCAGAAGGCCGCCTTCGCCACCGGTATTCCTCCACATCTCTACGCATTTCACCGCTACACGTGGAATTCTACCTTCCTCTACAATACTCTAGTTAACCAGTTTTAAGTGCAATTCCTAGGTTGAGCCCAGGGCTTTCACACCTAACTTAATTATCCGCCTACATGCCCTTTACGCCCAGTCATTCCGATTAACGCTCGCACCCTCCGTATTACCGCGGCTGCTGGCACGGAGTT
+
CCCCCGGGGGGGGGGGGGGGGGGGGGGGGGGGGGGGGGGGGGGGGGGGGGGGGGGGGGGGGGGGGGEGGGGGGGGGGGGGGGGGGGGFGEGDGGGGGGGGGGGGGGGFGFGDGGGGGGGGGGGGGGGGGGGGGGGGGGGGGGGGGGGGFFGGGGGGGFFGGGGGGGGGGGGGFFCFFGFGGGGGFGGGGGGGGGGGGDGGFFFFFFFFCBFFFFFFFFFFFEDFFFFFFFFFFFFBFFFBFB1;3E@EFCC?@@D@FFE@;;@1>BF;::?F>F?B7ADF?FF(4>><>F0:???409:?
@M04999:289:000000000-L3R54:1:1101:26235:8347 2:N:0:415
TGTCGACTACAGGGGTATCTAATCCTGTTCGCTCCCCACGCTTTCGTCCATCAGCGTCAATCGGTATTTAGTAACCTGCCTTCGCAATCGGGGTTCTGTGTAATATCTATGCATTTCACCGCTACACTACACATTCCAGCTACTTCAATACTATTCAAGATTAACAGTATCAACGGCAGTTCTACAGTTAAGCTGCGGGTTTTCACCGCTGACTTATCAACCCGCCTACGGACCCTTTAAACCCAATAAATCCGGATAACGCTCGCATCTTCCGTATTACCGCGGCTGCTGGCACGGAGTT
+
CCCCCGGGGGGGGGGGGGGGGGGGGGGGGGGGGGGGGGGGGGGGGGGGGGGGGGGGGGGGGGGGGGGGGGGGGGGGGGGGGGGGGGGGGGGGGGGGGGGGGGGGGGGGGGGGGGGGGGGGGGGGGGGGGGGGGGGGGGGGGGGGGGGAFGGGGGGGGGGGGGGGGGGGGGGGGGGGFGFGGGGGGGGGEFGGGGFGGGGGFFFFFFFFFFFFFFFFFFFFFFFFFFFFFF@@FFFF@FFFFFFFF;DFFFEF@F>?:?DFFB16>B>BBFFFFFFFFF29><BFFFFFF?D76:?F7>>B:
@M04999:289:000000000-L3R54:1:1101:20449:8386 2:N:0:415
CTGTCGACTACTGGGGTATCTAATCCTGTTTGCTCCCCACGCTTTCGCATCTCAGCGTCAGTATCTGTCCAGAAGGCCGCCTTCGCCACCGGTATTCCTCCACATCTCTACGCATTTCACCGCTACACGTGGAATTCTACCTTCCTCTACAATACTCCAGATAACCAGTTTTAAGTGCAATTCCCAGGTTGAGCCCGGGGCTTTCACACCTAACTTAATTATCCGCCTACATGCCCTTTACGCCCAGTCATTCCGATTAACGCTCGCACCCTCCGTATTACCGCGGCTGCTTGCACGGAGT
+
CCCCCGGGGGGGEGGGGGGGGGGGGGGGGGGGGGGGGGGGGGGGGGGGGGGGGGGGGGGGGGGGGGGGGGGGGGGFFGGGGGGGGGGGGGGGGGGGGGGGGGGGGGGGGGGGGGGGGGGGGGGGGGGGGGGGGGGGGGGGGGGGGGGGGGGGGGGGGGGGGGGGGGGGGGGGGGGGFGFGGGGGGGGGGGGGFCGGGGDDEEFFFFFFFFFFFFFFFAFFFFC:@>@FFFEEEEFDEFFFF?FFBF@FFEFFFFF6@F?BF<F?:9>>>BFFFFF:BFFBF)46;>;BBF0)5:222>(4,
@M04999:289:000000000-L3R54:1:1101:8946:8404 2:N:0:415
TTGAGACTACCAGGGTATCTAATCCTGTTTGCTCCCCACGCTTTCGCATCTCAGCGTCAGTATCTGTCCAGAAGGCCGCCTTCGCCACCGGTGTTCCTCCACATCTCTACGCATTTCACCGCTACACGTGGAATTCTACCTTCCTCTACAATACTCCAGATAACCAGTTTTAAGTGCAATTCCCAGGTTGAGCCCGGGGCTTTCACACCTAACTTAATTATCCGCCTACATGCCCTTTACGCCCAGTCATTCCGATTAACGCTCGCACCCTCCGTATTACCGCGGCTGCTGGCACGGAGTT
+
CCCCCGGGGG8FGGGGGGGGGGGGGGGGGGGGGGGGGGGGGGGGGGGGGGGGGGGEGGGGGGGGGGGGGGGGGGGGGGGGGGGGGGGGGGGGGGGGFGGGGGGGGGGGGGGGGGGGGGGGGGGGGGGGGGGGGGGGGGGCFFGGGGGGGGGGGGGGGGGGGAEGGGGGGGGGGGGGFGFGGGGGC8@FGGDFGGGGGGGGAFFFFFFFFFFFDFFFFFF?BEF@B?FFFEFEF4@E8@CF?F9BF<@EFEFFFF?D;6CFD9?09>9>B?BFF>:::7AFA:BBF>BB0))3<<BF(29?4
@M04999:289:000000000-L3R54:1:1101:5374:8414 2:N:0:415
GGCGGACTACTCGGGTATCTAATCCTGTTCGCTACCCATGCTTTCGAACCTCAGCGTCAGTTACAGACCAGAGAGCCGCCTTCGCCACTGGTGTTCTTCCATATATCTACGCATTCCACCGCTACACATGGAGTTCCACTCTCCTCTTCTGCACTCAAGAAAAACAGTTTCAGCTGCACTTCCCCGGTTAAGCCGAGGGCTTTCACAGCTGACTTGTTCTCCCGCCTGCGTTCGCTTTACGCCCAATAAATCCGGACAACGCTTGCCACCTACGTATTACCTCGGCTGCTGGCACGTAGTT
+
CCCCCGGGGGFGGGGGGGGGGGGGGGGGGGGGGEGGGGGGGGGCGGFGGFGGGGGGGGGGEEGGGGGGGGGGGGGGGGGGGGGGGGGGGGGGGGGGGGGFGGGGGFGFGFDEGGGGGGEGGGGGGGGDEGGFGGGFGGGGGCGFFGGGGECFGFADGFGFGGGGGFFGGFGE:EDFBCBCGGGFFGGGGECFGGGGGGD>FFFFF6AA@E=:28BBEFFEFF@(8>F@FFFDFFBFFF9A1;>;F6?:745:(1719>F?F>FF?BBFF?<(51389:AF2))((,322:D06082.4?B2
@M04999:289:000000000-L3R54:1:1101:23257:8445 2:N:0:415
GCTTGGACTACTAGGGTATCTAATCCTGTTTGCTCCCCACGCTTTCGCATCTCAGCGTCAGTATCTGTCCAGAAGGCCGCCTTCGCCACCGGTATTCCTCCACATCTCTACGCATTTCACCGCTACACGTGGAATTCTACCTTCCTCTACAATACTCCAGATAACCAGTTTTAAGTGCAATTCCCAGGTTGAGCCCGGGGCTTTCACACCTAACTTAATTATCCGCCTACATGCCCTTTACGCCCAGTCATTCCGATTAACGCTCGCACCCTCCGTATTACCGCGGCTGCTGGCACGGAGT
+
CCCCCGGGGGGGGGGGGGGGGGFFFGGGGGGGGGGGGGGGGGGGGGGGGGGGGGGGGGGGGGGGGGGGGGGGGGGGGGGGGGGGGGGGGGGGGGGGGGGGGGGGGGGGGGGGGGGGGFGGGGGGGGGGGGFE:DGFGGGGGGGGGGGGGGGGGGGGGGGGGGGGGGGGGGGGGGGGFGFGGGGGGGGGGGGGFCFGGGGGFFFFFFFFFFFFFFFFFFFEFFEE@B?DFFEFCBEDEFFA>07@B?F8EEEFFFFFDF6?980:?6;BFFFF??>?1::6AA<9>9>B>B>:??(3(7>B3
@M04999:289:000000000-L3R54:1:1101:3559:8489 2:N:0:415
GTGAGACTACCAGGGTATCTAATCCTGTTTGCTCCCCACGCTTTCGCATCTCAGCGTCAGTATCTGTCCAGAAGGCCGCCTTCGCCACCGGTATTCCTCCACATCTCTACGCATTTCACCGCTACACGTGGAATTCTACCTTCCTCTACAATACTCTAGTTAGCCAGTTTTAAGTGCAATTCCTAGGTTGAGCCCAGGGCTTTCACACCTAACTTAATTATCCGCCTACATGCCCTTTACGCCCAGTCATTCCGATTAACGCTCGCACCCTCCGTATTACCGCGGCTGCTGGCTCGGAGTT
+
CCCCCGGGGGGGGGGFGGGGGGGGGGGGFGGGFAFGGGEGGFGGGGGGDGGGDDGGGGGGGFFGGGGGGGGGGG?FFGGGGGGGG7CBACFFEFDGCFGGGGGGGFGGGGGGEGGGGGGECEGGGGGGFGGGGFFGGGEDFGGGFGFGGGGGGGG9FFGFGGGGGGGFGEFGGGGGFGFGGGGGGGFGGGDFEGG?DGDGFFFFFFAFFCEFFFFF@FFCCEE9=AFFFFFFF;BEDFFFFFBFFD33>CC?FEF<;6C<@@@FF@B;9BFBFB108:<FB6>>6(((,,4(((544(2(,
@M04999:289:000000000-L3R54:1:1101:25416:8509 2:N:0:415
TGAGACTACAGGGGTATCTAATCCTGTTTGCTCCCCACGCTTTCGCATCTCAGCGTCAGTATCTGTCCAGAAGGCCGCCTTCGCCACCGGTATTCCTCCACATCTCTACGCATTTCACCGCTACACGTGGAATTCTACCTTCCTCTACAATACTCCAGATAACCAGTTTTAAGTGCAATTCCCAGGTTGAGCCCGGGGCTTTCACACCTAACTTAATTATCCGCCTACATGCCCTTTACGCCCAGTCATTCCGATTAACGCTCGCACCCTCCGTATTACCGCGGCTGCTGGCACGGAGTTT
+
CCCCCGGGGGGGGGGGGGGGGGGGGGGGGGGGGGGGGGGGGGGGGGGGGGGGGGGGGGGGGGGGGGGGGGGGGGGGGGGGGGGGGGGGGGGGGGGGGGGGGGGGGGGGGGGGGGGGGGGGGGGGGGGGGGGGGGGGGGGGGGGGGGGGGGGGGGGGGGGGGGGGGGGGGGGGGGGGFGFGGGGGGGGGGGGGGGGGGGGGFFFFFFFFFFFFFFFFFFFFFFFFD@FFEFEFFFFFFEE>DFFFFFFFFFFC;@FFDCFFF?BFF2;>?BBFF0::?FDF?>090,-8??F?72(41(,4)
@M04999:289:000000000-L3R54:1:1101:6632:8510 2:N:0:415
TGACTACAGGGGTATCTAATCCTGTTTGCTCCCCACGCTTTCGCATCTCAGCGTCAGTATCTGTCCAGAAGGCCGCCTTCGCCACCGGTATTCCTCCACATCTCTACGCATTTCACCGCTACACGTGGAATTCTACCTTCCTCTACAATACTCTAGTTAACCAGTTTTAAGTGCAATTCCTAGGTTGAGCCCAGGGCTTTCACACCTAACTTAATTATCCGCCTACATGCCCTTTACGCCCAGTCATTCCGATTAACGCTCGCACCCTCCGTATTACTCCGGCTGCTGGCACGGAGTTAGC
+
CCCCCGGGGGGGGGGGGGGGGGGGGGGGGGGGGGGGGGGGGGDEGGGGGGGGGGGGGGGGGGGGGFGGGGGGGGEGGCFEFGGGGGGGGGGGGGGGGGGGGGGGGGGGGGGGGGGGGGGGGGGGGGGGGGGDBAEGFGDGGGGGGGGGGGGGGG8FFGGGGGGGGGGGGGGGGGGGFGFGGGGCGGFF69EGGGFGG6CCFFFFF?FF@DEFFAFFFFFEFFFAAFFFF@BFFBFE=(8?B=@.7)7C?EEF@1<3>;9;@9@0;0::?0>3:<:AAF24(-799:7:7<(83((4<04<<
@M04999:289:000000000-L3R54:1:1101:10252:8552 2:N:0:415
CGACTACTAGGGTATCTAATCCTGTTTGCTCCCCACGCTTTCGCATCTCAGCGTCAGTATCTGTCCAGAAGGCCGCCTTCGCCACCGGTATTCCTCCACATCTCTACGCATTTCACCGCTACACGTGGAATTCTACCTTCCTCTACAATACTCCAGATAACCAGTTTTAAGTGCAGTTCCCAGGTTGAGCCCGGGGCTTTCACACCTAACTTAATTATCCGCCTACATGCCCTTTACGCCCAGTCATTCCGATTAACGCTCGCACCCTCCGTATTACCGCGGCTGCTGGCACGGATTTAGC
+
CCCCCGGGGGCFFGGGGGGGGGGGGGGGFGG<FCFGCCGCGGEGGGGGGFGGGGGDEEFGGGGGGCFAEGAFGGGGGGGGCGGGGGCCGGGGGGGGCGFGGFGGGGGC@FGGGGGGGGGGEEGGGGFEGGGGGGEEGGGGGGGGGFDGGGGGGGGG9EDF=EFEGGGGGGCG8FFGFGFGGG66DGD6DC@;E8C>DGGGFFFFA?FFB=AEE>FFCF>?:2@@=B2C53BBFFE4C0;>;0(47;CFCC311;??E0,:?>9;9B01:?9FF::9><(44(49B6)4,:?B0(-(-<2<<
@M04999:289:000000000-L3R54:1:1101:11190:8560 2:N:0:415
GTATGACTACACGGGTATCTAATCCTGTTTGCTCCCCACGCTTTCGCATCTCAGCGTCAGTATCTGTCCAGAAGGCCGCCTTCGCCACCGGTACTCCTCCACATCTCTACGCATTTCACCGCTACACGTGGAATTCTACCTTCCTCTACAATACTCCAGATAACCAGTTTTAAGTGCAATTCCCAGGTTGAGCCCGGGGCTTTCACACCTAACTTAATTGTCCGCCTACATGCCCTTTACGCCCAGTCATTCCGATTAACGCTCGCACCCTCCGTATTACCGCGGCTGCTGGCACGGAGTT
+
CCCCCGGGGGGGGGGGGGGGGGGGGGGGGGFGGGGGGGGGGGGGGGGGGGGGGGGGGGGGGGGGGGGGGGGGFFFGGGGGGGGGGGGGGGGGGGGGGGGGGGGGGGGGFGGGGGGGGGGGGGGGGGGDFGGGGGGGGGGGGGGGGGGGGGDGFGGGGGG8DCGGGGGGGGGFFFGFFFFGGGGGEFFFGGGEGFG5;7CDBFFFFFFFFFFFFFFFEFFFFFE>B@F@DEFEFFFFFFEFDDFFFDEE<EFFFE6<@FFB?FFF6BB>9FFFFB0:?FFBDF>190;F?:?2114?((-34
@M04999:289:000000000-L3R54:1:1101:23411:8592 2:N:0:415
GGACTACCAGGGTATCTAATCCTGTTTGCTCCCCACGCTTTCGCATCTCAGCGTCAGTATCTGTCCAGAAGGCCGCCTTCGCCACCGGTATTCCTCCACATCTCTACGCATTTCACCGCTACACGTGGAATTCTACCTTCCTCTACAATACTCCAGATAACCAGTTTTAAGTGCAGTTCCCAGGTTGAGCCCGGGGCTTTCACACCTAACTTAATTATCCGCCTACATGCCCTTTACGCCCAGTCATTCCGATTAACGCTCGCACCCTCCGTATTACCGCGGCTGCTGGCACGGAGTTAGC
+
CCCCCGGEGGGGGGGGGGGGGGGGGGGGGGGGGGGGGGGGGGGGGCGGGGGGGGGGGGGGGGGGGGGGGGGGGGGGGGGGGGGGGGGGCGGGGGGGGGGGGGGGGGGFGGGGGGGGGGGGGGGGGGFDEGGGGGGGGGGGGGGGGGGGGGGGGGGFGFGGGGGGGDFGGGGGGGGGFGFGGGGGGGGGGGGGGDGDDGGGFFFFFFFFFFFFF6BAEFFEFDFFFF2?CEFFBFFEF<DFFF@FFFEFFFFFF@@EE@FFFF66(3?BFFFFF0:AF>6>>69>FF?FB?<?F(19:?FA5
@M04999:289:000000000-L3R54:1:1101:26133:8615 2:N:0:415
GTTATGACTACACGGGTATCTAATCCTGTTTGCTCCCCACGCTTTCGCATCTCAGCGTCAGTATCTGTCCAGAAGTCCGCCTTCGCCACCGGTATTCCTCCACATCTCTACTCATTTCACCGCTACACGTTGAATTCTACCTTCCTCTACAATACTCCACATAACCAGTTTTAAGTGCAATTCCCAGGTTGAGCCCGTTGCTTTCACACCTAACTTCATTATCCGCCTACATGCCCTTTACGCCCAGTCATTCCGATTAACTCTCGCACCCTCCGTACTACCGCGGCTGCTGTCACGGATT
+
CC<<<,CEGF<<FEF+@CFGFF@@FFGFGGGGFGFFF@E::@FGGG:FGGEGGFGC@FEE:F<FGG9CCFG,,B,,:,,@=FGGGG@FE<@7@+:?FFC?F<F,,AEGG<A,AF<<<F9EGCFECFEDCG8E+,@D4EF==4@?=F,@E;,,@AFFCDF,,6=,@8,,63@CEFFG++++6=DF,@EFD,6,@DFG+0++<++?FFFAC=@8);6+*4=A>=*6)5<><BECA4>2.3588@@=@2((.8@<73(((3:46)/98(,61:0132(36(-6<34319(3(443),).-(24(
@M04999:289:000000000-L3R54:1:1101:14575:8618 2:N:0:415
TACCCGGGTATCTAATCCTGTTTGCTCCCCACGCTTTCGCATCTCAGCGTCAGTATCTGTCCAGAAGGCCGCCTTCGCCACCGGTCTTCCTCCACATCTCTACGCATTTCACCGCTACACGTGGAATTCTACCTTCCTCTACAATACTCTAGTTAACCAGTTTTAAGTGCAATTCCTAGGTTGAGCCCAGGGCTTTCACACCTAACTTAATTATCCGCCTACATGCCCTTTACGCCCAGTCATTCCGATTAACGCTCGCACCCTCCGTATTACCGCGGCTGCTGGCACGGAGGTAGCTGGG
+
B@<86@F+CF<CFCAC<<FFGCGDFFC<CFG@FCE@FGGEB:FCF,C<@BBF:FFGFG,;C6C,@EF?EFGGGE@FGGC,?,::F+8FEFG,4,:,,:EEF9FF+@?+CFC=EC@FGDFGCFEEC@F=EGCFFFFCFFCE9,,==9DFGGGFA8D,E8=86@,EB=,2@DG8DGFGFG7+2:97D?E6,58+@@EDDC>FFEFF*;BA::>E<AFFA>4>5>EFFEE26>@CCD?5(5(87>?)9<318;<?<7((4139>10(2((-1.54A)1;>B001:>7.4(<,(,(((.,2).((
@M04999:289:000000000-L3R54:1:1101:7455:8639 2:N:0:415
TGGACTACACGGGTATCTAATCCTGTTTGCTCCCCACGCTTTCGCATCTCAGCGTCAGTATCTGTCCAGAAGGCCGCCTTCGCCACCGGTATTCCTCCACATCTCTACGCATTTCACCGCTACACGTGGAATTCTACCTTCCTCTACAATACTCTAGTTAACCAGTTTTAAGTGCAATTCCTAGGTTGAGCCCAGGGCTTTCACACCTAACTTAATTATCCGCCTACATGCCCTTTACGCCCAGTCATTCCGATTAACGCTCGCACCCTCCGTATTACCGCGGCTGCTGGCACGGAGTT
+
CCCCCGGGGGGGGGGGGGGGGGGGGGGGGGGGGGGGGGGGGGGGGEGGGGGGGGGGGGGGGGGGGGGGGGGGGGGGGGGGGGGGGGGGGGGGGGGGGGGGGGGGGGGGGGGGGGGGGGGGGGGGGCFGGGGGGGGGGGGGGGGGGGGGGGGGGGGGGGGGGGGGGGGFFGGGGGGGFGFGGGGEGGGGGFGGGFGGGGDFFFFFFFFFFFFFFFFFFFFFF2>AD>FFFFF@DFFF4C2?@FFFEFFFFFF@6@<D?>;9?D>>9>BBF?:>?((54A9?>>>>>4<F:01(4:>>(-8
@M04999:289:000000000-L3R54:1:1101:4656:8697 2:N:0:415
CTAGGACTACTGGGGTATCTAATCCTGTTCGCTCCCCACGCTTTCGTCCATCAGCGTCAATCGGTATTTAGTAACCTGCCTTCGCAATCGGGGTTCTGTGTAATATCTATGCATTTCACCGCTACACTACACATTCCAGCTACTTCAATACTATTCAAGATTAACAGTATCAACGGCAGTTCTACAGTTAAGCTGCAGGTTTTCACCGCTGACTTATCAACCCGCCTACGGACCCTTTAAACCCAATAAATCCGGATAACGCTCGCATCCTCCGTATTACCGCGGCTGCTGGCACGGGGTT
+
CCCCCGGGGGGFGGGGGGGGGGGGGGGGGGGGGGGGGGGGGGGGGGGGGGGGGGGGGGGDGFFGGGGGGGGGGGGGGGGGGGGGGGGGGGGGGGGGGGFFGGGGGGGGGGGGGGGGGGGGGGGGGGGGGGGGGGGGGGGGGGGGGGGGGFFGGEGFGGGGGGGGGGFGGGFFGDD=BGFD=?DFCFFGGGGGGC?7DGGCCFFFFFFEA>ABFFFFFFFFFFFFB29@D@@=@>FDDFFFFFF<F?;E3/)9;@94(:A729DF>>B?BF<F222:?:DF660190(418?062<B(((-,
@M04999:289:000000000-L3R54:1:1101:7849:8894 2:N:0:415
TGGTGACTACACGGGTATCTAATCCTGTTTGCTCCCCACGCTTTCGCATCTCAGCGTCAGTATCTGTCCAGAAGGCCGCCTTCGCCACCGGTATTCCTCCACATCTCTACGCATTTCACCGCTACACGTGGAATTCTACCTTCCTCTACAATACTCCAGATAACCAGTTTTAAGTGCAATTCCCAGGTTGAGCCCGGGGCTTTCACACCTAACTTAATTAGCCGCCTACATGCCCTTTACGCCCAGTCATTCCGATTAACTCTCGCACCCTCCGTATTACGGCTGCTGCTGGCACGGAGTT
+
CCCCCGGFFFGF;@F6FGGGGGCAGGF@FFFGGGEFFCEFDBCGGGGDGG9FFGGCBFGGGDGGGFGGGGGEC8<FGGGGGCFFGGGG8FGGG@DFGGFFFGGFFAFFGGGGEE@FGGGGDCCFGFFGFFGGDGGFGFGFEGGG8FGGGGGFFGGGGGGGGCFG?D==DE:EAFGG?7DFC98FCFF8C6:CGEGGDG>CFF4ACFFFDFF=DFFFE=F5/3)5>>2834?CE@D13=362023?DEFF)7?<3,6:1<A)6-4:6>9B:?::04(23<A1(,(-(33<0)0(3<100,-.
@M04999:289:000000000-L3R54:1:1101:15742:8903 2:N:0:415
GTTTGACTACTGGGGTATCTAATCCTGTTCGCTCCCCACGCTTTCGTCCATCAGCGTCAATCGGTATTTAGTAACCTGCCTTCGCAATCGGGGTTCTGTGTAATATCTATGCATTTCACCGCTACACTACACATTCCAGCTACTTCAATACTATTCAAGATTAACAGTATCAACGGCAGTTCTACAGTTAAGCTGCAGGTTTTCACCGCTGACTTATCAACCCGCCTACGGACCCTTTAAACCCAATAAATCCGGATAACGCTCGCATCCTCCGTATTACCGCTGCTGCTGGCACGGATTT
+
CCCCCGGGGGGGGGGGGGGGGGGGGGGGGGDGGGGGGGGGGGGGGEGGEGGGGGGGGGGGGGGGG8FGGGCFFGGGGGGGGGGFGG7FGGGGGGGGGGGGGFFGCGGGFGFGGGGFGGGGGGGEGFGGGGFGGGGGGGCFGFDFGGGGGDGGGFGGFFAFGGEFGGGGAEEECGDG>DFGFGGGGC8FGGGFEG@FGF+=;<FFFFFFFFF9CFFFFFFAA:=AAAD9D2@255@DDE9+173?FD@;E)9?=690;0A@76<(4;F6>F?<1386?B2<B0;(2628<)).41?F(4(44
@M04999:289:000000000-L3R54:1:1101:19487:8947 2:N:0:415
GAGACTACTAGGGTATCTAATCCTGTTCGCTCCCCACGCTTTCGCTCCTCAGCGTCAGTGACGGCCCAGAGACCTGCCTTCGCCATCGGTGTTCTTCCCGATATCTACACATTCCACCGTTACACCGGGAATTCCAGTCTCCCCTACCGCACTCCAGTCCGCCCGTACCCGGCGCCGATCCACCGTTAAGCGATGGACTTTCACACCAGACGCGACGAACCGCCTACGAGCTCTTTACGCCCACTAAATCCGGATAACGCTTGCACCCTACGTATTACCGCGGCTGCTGGCCCGTAGTTAC
+
CCCCCGGGGGFGGGGGGGGGGGGGGGGGGGGGGGGGGGGGGGGGGGGGGGGGGGGGGGFGDGGGGGGGGGGGGGGFFGGGGGGG@GGGGGGGGGGGGGGDGGGGGGGGFFGGGGGGGGGGGEGGGGGE7CGGGGGGGGGGGGGGFGGGGGDGGGGGGGFGGGGGCDGGEFCCCCDCBG>DGCFGGFG==CFG5@*9*>FGFF+;AFA83=D09B3>>EFB519BF0<60<B;?<AA<A:B>FF(80:0<<?9(4?6AF:B<?(8?B4:<BF6,8<2::),13(290,)),1(-7-76,).)
@M04999:289:000000000-L3R54:1:1101:9980:8961 2:N:0:415
CGACTACTAGGGTATCTAATCCTGTTCGCTCCCCACGCTTTCGTCCATCAGCGTCAATCGGTATTTAGTAACCTGCCTTCGCAATCGGGGTTCTGTGTAATATCTATGCATTTCACCGCTACACTACACATTCCAGCTACTTCAATACTATTCAAGATTAACAGTATCAACGGCAGTTCTACAGTTAAGCTGCAGGTTTTCACCGCTGACTTATCAACCCGCCTACGGACCCTTTAAGCCCAATAAATCCGGATAACGCTCGCATCCTCCGTATTACCGCGGCTGCTGGCACGGAGTTAGC
+
CCCCCGGGGGGGGGGGGGGGGGGGGGGGGGGDGGGGGGGGGGGGGGGGGGGGGGGGGGGGGGGGGGGGGGGGGGGGGGGGGGGEGGFGGGGGGGGGGGGFGGGGGGGEFGGGGGGGGGGGGGGGGGGGGGGGGGGEGGFGGGGGGGGGGGGGGGGFGGGGGGGGGGGGGGGGGGGGFGFGGGGDFGGFGFGFGGGGGGGGFFFFFFFFFFFFFFFFFFF>?AFFFFDF@FFFFFEC?E9F@DF@E@FFFFF9?FFFF1>FFFFF?4??FFFF:??BFA:B49990:72>B??09>16:AB<
@M04999:289:000000000-L3R54:1:1101:16094:9013 2:N:0:415
ATGACTACTCGGGTATCTAATCCTGTTTGCTCCCCACGCTTTCGCATCTCAGCGTCAGTATCTGTCCAGAAGGCCGCCTTCGCCACCGGTATTCCTCCACATCTCTACGCATTTCACCGCTACACGTGGAATTCTACCTTCCTCTACAATACCCCAGATCACCAGTTTTAACTTCAATTCCCAGGTTGAGCCCGGGGCTTTCACACCTAACTTAATTATCCGCCTACATGCCCTTTACGCCCACTCATTCCTATTAACCCTCGCACCCCCCGTATTACCCGCGCTGCTGGCACGGTGTTTC
+
CC@@CGGGGFFFGDCEACEFFFGGFFGGEFF<FGCDC:FEFGEBF@FGFFFFFGG::BF<<,C,EFGGCCFF8AF7CFEGGC:CFGGG+@@FG9F5EFDAECFF;AFGCC+@CGC<EFCC46@=F7FDEEECF;6@EFCDDGGG8AC,EDA?,=D8+,@33DFE8DGGFFF,=,?,=9FDG?763DE,3@EEGG**3?DGFF9F64>F).>6*88+8@A482B>5=B5CC))//8;448:99(((((.7<3).97/64)/(((-(4>?((,((-38)-4((19>((,,).((5(((-480)
@M04999:289:000000000-L3R54:1:1101:16991:9021 2:N:0:415
GCGACTACCAGGGTATCTAATCCTGTTCGCTCCCCACGCTTTCGTCCATCAGCGTCAATCGGTATTTAGTAACCTGCCTTCGCAATCAGGGTTCTGTGTAATATCTATGCATTTCACCGCTACACTACACATTCCAGCTACTTCAATACTATTCAAGATTAACAGTATCAACGGCAGTTCTACAGTTAAGCTGCAGGTTTTCACCGCTGACTTATCAACCCGCCTACGGACCCTTTAAACCCAATAAATCCGGATAACGCTCGCATCCTCCGTATTACCGCGGCTGCTGGCACGGAGTT
+
CCCCCGGGGGGGGGGGGGGGGGGGGGGGGGGGGGGGGGGGGGGGGGGGGGGGGGGGGGGGGGGGGGGGFFEGGGGGGGGGGGGGGGGGFGGGGGGGGGGGGGGGGGGGGGGGGGGGGGGGGGGGGGGGGGGGGGGGGGGGGGGGGGGFGGGGGGGGGFGGGGGGGGGGGGGGGGGGFGFGGGGGGGGGFCFGFGGGGGGGFFFFFFFFAFFFFFFFFFFB?BFFAAF=2<@@?=BEFEEFFDD=;@4>FF8;91<DFF<BDF;@FBFF?A?08?:?BF>?B>F9>FFD:,38)((-(4:
@M04999:289:000000000-L3R54:1:1101:9667:9074 2:N:0:415
GGACTACCCGGGTATCTAATCCTGTTTGCTCCCCACGCTTTCGCATCTCAGCGTCAGTATCTGTCCAGAAGGCCGCCTTCGCCACCGGTATTCCTCCACATCTCTACGCATTTCACCGCTACACGTGGAATTCTACCTTCCTCTACAATACTCCAGATAACCAGTTTTAAGTGCAGTTCCCAGGTTGAGCCCGGGGCTTTCACACCTAACTTAATTATCCGCCTACATGCCCTTTACGCCCAGTCATTCCGATTAACGCTCGCACCCTCCGTATTACCGCGGCTGCTGGCACGTAGTTAGC
+
@@CCCGGGGGDGGGGGGGGGGGGGGGGGGGGGGGGGGGGGGGGGGGGGGGGGGGGGGGGGGGGGGGGFGGGFGGGGGGGGFGGGGGGGGGGGGGGGGGGGGGGGGGGEGGGGGGGGGGGGGGGGGGG@EDGGGGFGGGGGGGGGGGGGGGGGGGGFFGCGGGGGGGGGGGGGCFGGFGFGGGF+@FGFGGGGGCC>DDGGFCFFFFFFFFFF3CFF?FFFEDFFFFFFFFFFFFF9E?DFF;;;@EFEFFEFDFDFE09?FFBFF>FFFFFF0?3>D2:B(4;9BBFF??BDF(3(3:):5
@M04999:289:000000000-L3R54:1:1101:26793:9119 2:N:0:415
GACTACCCGGGTATCTAATCCCATTTGCTCCCCTAGCTTTCGTCTCTCAGTGTCAGTGTCGGCCCAGCAGAGTGCTTTCGCCGTTGGTGTTCTTTCCGATCTCTACGCATTTCACCGCTCCACCGGAAATTCCCTCTGCCCCTACCGTACTCCAGCTTGGTAGTTTCCACCGCCTGTCCAGGGTTGAGCCCTGGGATTTGACGGCGGACTTAAAAAGCCACCTACAGACGCTTTACGCCCAATCATTCCGGATAACGCTTGCATCCTCTGTATTACCGCGGCTGCTGTCACAGGGTTGGCC
+
CCCCCGGGGGGGGGGGGGGGGGCCFFGGGGGGGGGGGGGGGGGGGGGGGGGGGGGGGGGGGGGGGGGGGGGGGGGGGGGGGGGFGGGGGGGGGGGGGGGCEGGGGGGGGGGGGGGGGGGGGGGGGGGGGGGGGGGGGGGGGGGGGGGGGGGGGGGGGGGGGFGGGGGGGGGGGGGGFGFGGGGEGGCFFGGGGGGC9@FGFFFFEFFEF>FC<AFA?FF@F@@@EEE<<BF6?FAD6:>F:2:??A<4>(4-134<B08:6?FFF02):?F6AFADB092>FFFF7>))6)))((8:((55
@M04999:289:000000000-L3R54:1:1101:18212:9122 2:N:0:415
GCTTGACTACTCGGGTATCTAATCCTGTTTGCTCCCCACGCTTTCGCATCTCAGCGTCAGTATCTGTCCAGAAGGCCGCCTTCGCCACCGGTATTCCTCCACATCTCTACGCATTTCACCGCTACACGTGGAATTCTACCTTCCTCTACAATACTCTAGTTAACCAGTTTTAAGTGCAATTCCTAGGTTGAGCCCAGGGCTTTCACACCTAACTTAATTATCCGCCTACATGCCCTTTACGCCCAGTCCTTCCGATTAACGCTCTCACCCTCCGTATTACCGCGGCTGCTGGCACTGAGTT
+
CCCCCGGGGGGGGGGGGGGGGGGGGGGGGGGGGGGGGGGGGGGFGGGGGGGGGGGGGGGGGGGGGGGGGGGGGGGGGGGGGGGGGGGGGGGGGGGGGGGGGGGGGGGGGGGDGGGGGGGGGGGGGGGGGGDGGDGGGGGGGGGGGGGGGGGGGGGGGGGGGGGGGGGGGGGGGGGGFGFFGGFGGGGGGGFFGGFGGGGGFFFFFFFFFFFECFFFFFFFFFE=B=DDFFFFEFFFFBEFFFFF6((7)1)7@;7;;6CF69;0(/=EDFFB49:0?>AA<(6(223((2>?:4?(480<4
@M04999:289:000000000-L3R54:1:1101:14598:9160 2:N:0:415
GACTACCCGGGTATCTAATCCTGTTCGCTCCCCACGCTTTCGTCCATCAGCGTCAATCGGTATTTAGTAACCTGCCTTCGCAATCGGGGTTCTGTGTAATATCTATGCATTTCACCGCTACACTACACATTCCAGCTACTTCAATACTATTCAAGATTAACAGTATCAACGGCAGTTCTACAGTTAAGCTGCAGGTTTTCACCGCTGACTTATCAACCCGCCTACGGGCCCTTTAAACCCAATAAATCCGGATAACGCTCGCATCCTCCGTATTACCGCGGCTGCTGGCACGGAGTTAGCC
+
CCCCCGGGGGGGGGGGGGGGGGGGGGGGGGGGGGGGGGGGGGGGGGGGGGGGGGGGGGGGGGGGGGGGGGGGGGGGGGGGGGGGGGGGGGGGGGGGGGGGGGGGGGGGGGGGGGGGGGGGGGGGGGGGGGGGGGGGGGGGGGGGGGGGGGGGGGGFGGGGGGGGGGGGGGGGGGDFFGFGGGGGGGGGGGGGGGGGGGGGFFFFFFEFFFFFFFFFBFFFFBFFFFFFFFFFDFFEEEFBD6@EE;5CFBB?@FFFF>:6>>BB>B?A?>?F??BFFFBF69>FF?0>F?<:>>>FF))).
@M04999:289:000000000-L3R54:1:1101:14597:9206 2:N:0:415
CCTTGGACTACCCGGGTATCTAATCCTGTTCGCTCCCCACGCTTTCGCTCCTCAGCGTCAGTGACGGCCCAGAGACCTGCCTTCGCCATCGGTGTTCTTCCCGATATCTACACATTCCACCGTTACACCGGGAATTCCAGTCTCCCCTACCGCACTCCAGTCCGCCCGTACCCGGCGCCGATCCACCGTTAAGCGATGGACTTTCACACCAGACGCGACGAACCGCCTACGAGCTCTTTACGCCCAATAAATCCGGCTAACGCTTGCAACCTACGTATTACCGCGGCTGCTGGCACGTAGT
+
CCCCCGGGGGGGGGGGGGGGGGGGGGGGGGGGGGGGGGGGGGGGGGGGGGGGGGGGGGGGGGGGGGGGGGGGGGGGGGDEGGGGGGGGGGGGGGGGGGGGGGGGGGGGGGGGGGGGGGGGGGGGGGGGGGGGGGGGGGGGGGGGGGGGGGGGGGGGGGGGGGGGGGGGGGGGGGGGFGFGGGGGGGGGGGGGGGGGGGGGFFFFFFFFE?FFFFFFF@FF>>FBBFFFFF<B?FBFABFFFB?>FFF<B<BBF?FF(448::6?BFF2)4:?>???34:<A9,29>;>>:>)8???<??F:
@M04999:289:000000000-L3R54:1:1101:17986:9216 2:N:0:415
GGGGGGACTACCAGGGTATCTAATCCTGTTTGCTCCCCACGCTTTCGCATCTCAGCGTCAGTATCTGTCCAGAAGGCCGCCTTCGCCACCGGTATTCCTCCACATCTCTACGCATTTCACTGCTACGCGTGGAATTCTACCTCCCTCTGACACACTCTAGTTTGACAGTTTCAAATGCACGTCCCAAGTTGAGCTCGGGGATTTCACATCTGACTTATCTAACCGTCTGCGCTCGCTTTACGCCCAGTAATTCCGATTAACGCTCGCACCCTACGTATTACCGCGGCTGCTGGCACGTAGT
+
CCCCCGGGGGGGGGGGGGGGGGGGGGGGGGGGGGGGGGGGGGGGGGGGGGGGGGGGGGGGGGGGGGGGGGGGGGGGGGGGGGGGGGGGGGGGGGGGGGGGGGGGGGGGGGGGGGGGGGGGGGGGGGGGGGGGGGGGGGGGGGGGGGGGGGGGGGGEGGGGGGGGGGGGGGGGGGGGFGFGGGGGGGGGGG?FCCDGGGGGFFFFFFFFFFFFFFF44FFFFFFFFFFFBBFBFFFFFFF6<?FFFFFFABFFFABBFF?>A042:>>>F>FB(4<?DFFDFB?9>F>990:?>?738??:8
@M04999:289:000000000-L3R54:1:1101:17129:9294 2:N:0:415
ATCTGGACTACCCGGGTATCTAATCCCATTTGCTCCCCTAGCTTTCGTCTCTCAGTGTCAGTGTCGGCCCAGCAGAGTGCTTTCGCCGTTGGTGTTCTTTCCGATCTCTACGCATTTCACCGCTCCACCGGAAATTCCCTCTGCCCCTACCGTACTCCAGCTTGGTAGCTTCCACCGCCTGTCCAGGGTTGAGCCCTGGGATTTGACGGCGGACTTAAAAAGCCACCTACAGACGCTTTACGCCCAATCATTCCGGATAACGCTTGCATCCTCTGTCTTACCGCGGCTGCTGCCACAGAGT
+
CCCCCGGGGGGGGGGGGGGGGGGGGGGGGGGGGGGGGGG8EDGGGGGGGGGGGGGGGGGGGGGGGGGGGEGGGFGGGGEGGGGGGGGGGGGGGGGGGGGGGGG7FGGGGGGGGGGGGGGGGGGGGGGGGGGGCEGGGGGGGGGG@FGGGGGGGGGGGFCFEDFFGGGFGGGGGGGGFGEGGGGGGGGGGCE6FGGGGGFGFAFABF8>=@B11BFFF=:4F17@3@;D@;15)3370<B42,8>B:0:??<ADBF>01:)5?FB?:?7<>BFFA3>2<<994:>06996147)()5(3((.
@M04999:289:000000000-L3R54:1:1101:13670:9302 2:N:0:415
AGACTACTGGGGTATCTAATCCTGTTTGCTCCCCACGCTTTCGCATCTCAGCGTCAGTATCTGTCCAGAAGGCCGCCTTCGCCACCGGTATTCCTCCACATCTCTACGCATTTCACCGCTACACGTGGAATTCTACCTTCCTCTACAATACTCTAGTTAACCAGTTTTAAGTGCAATTCCTAGGTTGAGCCCAGGGCTTTCACACCTAACTTAATTATCCGCCTACATGCCCTTTACGCCCAGTCATTCCGATTAACGCTCGCACCCTCCGTCTTCCCGCGGCTGCTGGCACGGAGTTAGC
+
A@CCCGGGGF@:CFGGGGFGGGGFGGGGGGAFGGGGCCFGGGFDGGGGFFEFGGE:CEAFGGGGGFFGFGGG8FGGGGGGGGGGGGGEFEFC?DFGGCFGDFFFGFGFGGCFGGGGG::EGGGGGFFG79BEEFGGGGFGGGGFGGGGAFGGGGGGGFFDAFGGEDFCFGGGDGGDFFFGG7?FGGFG87EFCEDGGGGGFAFFADFFFFEEC+?@EA69*)<AABB4/.>DFFFFEFF?B(5.7)/9??FD?;;6>168<66919<16?(3(3()6812>F>99B>.244,(791:75:6
@M04999:289:000000000-L3R54:1:1101:15792:9313 2:N:0:415
TCAGACTACTGGGGTATCTAATCCCATTTGCTCCCCTAGCTTTCGTCTCTCAGTGTCAGTGTCGGCCCAGCAGAGTGCTTTCGCCGTTGGTGTTCTTTCCGATCTCTACGCATTTCACCGCTCCACCGGAAATTCCCTCTGCCCCTACCGTACTCCAGCTTGGTAGTTTCCACCGCCTGTCCAGGGTTGAGCCCTGGGATTTGACGGCGGACTTAAAAAGCCACCTACAGACGCTTTACGCCCAATCATTCCGGATAACGCTTGCATCCTCTGTATTACCGCGGCTGCTGGCACAGAGTT
+
CCCCCGGGGGGGGGGGGGGGGGGGGGGGGGGGGGGGGGGGGGGGGGGGGGGGGGGGGGGGGGGGGGGGGFGGGGGGGGGGGGGGGGGGGGGGGGGGGGGGCGGGGGGGGGGGGGGGGGGGGGGGGGGGGGGGGGGGGGGGGGGGGGGGGGGGGGGGGGGGGGGGGGGGGGGGGGCGBGFGGGGFF:DGGGGGGGGGGGGGFFFFFFEBB@FB>FFFCFFFFDFFD@EFFFFFFFFFBFF@?;BFFFFFFFB>?>F:FFF:BBF6?FFF05><:>4AFFFFB>>;;B>B7>FF04(13:26
@M04999:289:000000000-L3R54:1:1101:14792:9347 2:N:0:415
AGACTACTAGGGTATCTAATCCCGTTCGCTCCCCATGCTTTCGCACTCCAGCGTCGGTAGGGACCCAGAGAGCTGCCTTCGCTTTTGGCGTTCCTTCGTAGATCTTAGGATTTCACCCCTACACACGAAATTCCACTCTCCTCTGTCTCACTCAAGTGAATTGGTTTCGAGAGCATTCCACCAGTTTTTGGCGACTTTCGCTTTCAACCCGATTCACCGCCTACGTGCCCTTTACGCCTAGTCATTCCGAAGAACACTTGCCCCCCCCGTCTTACCGCGGCTGCTGGCACGGAGTTCGCCG
+
CCCCCGGGGGGGGGGGGGGGGGGGGGGGGGGGGGGGGGGGGGGGGGGGGGGGGGGGGGGGGGGGGGGGGGGGGGGGGGGGGGGGGGGGGGGGGGGGGGGGGGGGGGGGGGGGGGGGGGGGGGGGGGGDGGGGGGGGGGGGGGGGGGGGGGGGGGGGGGGGGGGGGGGGGGGGGGGGFGFGGGGGGFGGGGGGGGGGGGGGFFFFFFFFFFFFFFFFFFFFFF@FFF@@?FFFFEEFFFFFDEECCFFFFF1>BBBFFBF<A??FFFFF0,426<>?371(,3(:2),:(5?>(--()-361
@M04999:289:000000000-L3R54:1:1101:22458:9417 2:N:0:415
CAGACTACCCGGGTATCTAATCCTGTTTGCTCCCCACGCTTTCGCATCTCAGCGTCAGTATCTGTCCAGAAGGCCGCCTTCGCCACCGGTATTCCTCCACATCTCTACGCATTTCACCGCTACACGTGGAATTCTACCTTCCTCTACAATACTCTAGTTAACCAGTTTTAAGTGCAATTCCTAGGTTGAGCCCAGGGCTTTCACACCTAACTTAATTATCCGCCTACATGCCCTTTACGCCCAGTCATTCCGATTAACGCTCGCACCCTCCGTATTACCGCGGCTGCTGGCACGGAGTT
+
CCCCCGGGGGGGGGGGGGGGGGGGGGGGGGGGGGGGGGGGGGGGGGGGGGGGGGGGGGGGGGGGGGGGGGGGGGGGGGGGGGGGGGGGGGDFGGGGGGGGGGGGGGGGGGGGGGGGGGGGGGGGGGGGGGGGGGGGGGGGGGGGGGGGGGGGGGGGGGGGGGGGGGGGGGCFEGGGFGFGGGGGFGGGGGGGGGGGGGGGFFFFFFFFFFFFFFAFEFFFFAFFF=DEFCBEFFFFFFFFBFFD;83?EFF1;DFFEF;BDF9BFF9?FFFFBFFFAFFFFF>F90<BF:?0<B0;0(3
@M04999:289:000000000-L3R54:1:1101:5962:9421 2:N:0:415
TAGACTACCGGGGTATCTAATCCTGTTTGCTCCCCACGCTTTCGCATCTCAGCGTCAGTATCTGTCCAGAAGGCCGCCTTCGCCACCGGTATTCCTCCACATCTCTACGCATTTCACCGCTACACGTGGAATTCTACCTTCCTCTACAATACTCCAGATAACCAGTTTTAAGTGCAATTCCCAGGTTGAGCCCGGGCCTTTCACACCTAACTTAATTATCCGCCTACATGCCCTTTACGCCCAGTCATTCCTATTAACGCTCGCACCCCCCGTATTACCCCGCCTCCTGGCCCGGAGTGAC
+
CCCCCGGGGGGGGGGGGGGGGGGGGGGGGGGGGGGGGGGGGGGGG7FGGGGGGGGGGGGFEGGGGGGGGGGGGGGGGGGGGGGGGGGGGGGGGGGGGGGGGGGGGGGGGGGGGGGGGGGGGGGGGGGGGGGGGGGGGFGGGGGGG8FE8DFGGGGFGDEFGGGGFGGGG8FFGADG<EFGFDCG8FGGGEF9E5CD*;DFF8+4+?>FE4:EEF6BCF@815:8@DFEE<@E@@@36C1B>01=;37?CE))177?3./6,-99(-72,,2(4((,:<4((-(,4-,()((.2>0(,-()-
@M04999:289:000000000-L3R54:1:1101:8492:9426 2:N:0:415
GACTACCGGGGTATCTAATCCTGTTTGCTACCCACGCTTTCGAGCATGAACGTCAGTGTCATCCCAGGAGGCTGCCTTCGCCATCGGTATTCCTCCACATCTCTACGCATTTCACTGCTACACGTGGAATTCTACCTCCCTCTGACACACTCTAGTTTGACAGTTTCAAACGCACGTCCCAAGTTGAGCTCGGGGATTTCACATCTGACTTATCTAACCGTCTGCGCTCGCTTTACGCCCAGTAATTCCGATTAACGCTCGCACCCTACGTATTACCGCGGCTGCTGGCACGTAGTTAGCC
+
CCCCCGGGGGGGGGGGGGGGGGGGGGGGGGGGGGGGGGGGGGGGGCGGGGGGGGGGGGGGGGGGGGGGGGGGGGGGGGGGGGGGGGGGGGGGGGGGGGGGGGGGGGGGGGGGGGGGGGGGGGGGGGGGGGGGGGGGGGGGGGGGGGGGGGGGGGGGGGGGGGGGGGGCFGGGGDGGFGFGGGGGGGGGGDEGGDCDGGGGFFFFFFFFFFFEFFFFFFFB>@BDFFFFFFFFFFFF@D9DDDFFFFFFEFF@6@EFBFFFFFBF>FBFFFFFFFFA>B9B((49?F::?:?B6:6<AAAD7
@M04999:289:000000000-L3R54:1:1101:8756:9524 2:N:0:415
GGACTACTCGGGTATCTAATCCTGTTTGCTCCCCACGCTTTCGCATCTCAGCGTCAGTATCTGTCCAGAAGGCCGCCTTCGCCACCGGTATTCCTCCACATCTCTACGCATTTCACCGCTACACGTGGAATTCTACCTTCCTCTACAATACTCCAGATAACCAGTTTTAAGTGCAATTCCCAGGTTGAGCCCGGGGCTTTCACACCTAACTTAATTATCCGCCTACATGCCCTTTACGCCCAGTCATTCCGATTAACGCTCGCACCCTCCGTATTACCGCGGCTGCTGTCACGGGGTTGGC
+
CCCCBFGFGGD@FGGEFCFGGGGFFGFGFGAF,CFGGGEGGGGCF@B9FFEGGGGG@CFEGGGCCCECFGGGGGGGGGGG@:FEGGDE:BAFECFGGAFGGFF<;AFGE=FF@5CF<FFEGGFD7?FCCEFCGG9FE@;BDAFE,E;@9DEAFFCE,=AE9FGGGGFFG8=FFCG8DGFD6?GGG??8DFFG?E7DD9;;+1BFFFAF:5:E=CFF8BFCBB=92:=CEE)77@EE<6<F@035=E5<E?@0/(46;:(,8(499>6(444(.:7446(9>>>0(-),-)))4,(,41((3
@M04999:289:000000000-L3R54:1:1101:20941:9539 2:N:0:415
TGACTACTAGGGTATCTAATCCTGTTTGCTCCCCACGCTTTCGCATCTCAGCGTCAGTATCTGTCCAGAAGGCCGCCTTCGCCACCGGTATTCCTCCACATCTCTACGCATTTCACCGCTACACGTGGAATTCTACCTTCCTCTACAATACTCTAGTTAACCAGTTTTAAGTGCAATTCCTAGGTTGAGCCCAGGGCTTTCACACCTAACTTAATTATCCGCCTACATGCCCTTTACGCCCAGTCATTCCGATTAACGCTCGCACCCTCCGTATTACCGCGGCTGCTGGCACGGAGTTAGC
+
CCCCCGGGGGGGGGGGGGGGGGGGGGGGGGGGGGGGGGGGGGGGGGGGGGGGGGGGGGGGGGGGGGGGGGGGGGGGGGGGGGGGGGGGGGGGGGGGGGGGGGGGGGGGGGGGGGGGGGGGGGGGGGGGGGGGGGGGGGGGGGGGGGGGGGGGGGGGGGGGGGGGGGGGGGGGCGGGFGFGGGGGGGGGEGGGGFGGGFGGFFFFFEFFFFFFFFFFFFFFFFFFFFFFFEFDFDEFE@DF>@DFFFEFFFFFF?@EFFFFF;@BFFF@?F>38::>FF?F>BBFBFFF0??B?161::<A4
@M04999:289:000000000-L3R54:1:1101:13795:9546 2:N:0:415
GGGGACTACTGGGGTATCTAATCCTGCTTGCTCCCCATGCTTTCGCACCTCAGCGTCAGTATTAGGCCAGAAGGCTGCCTTCGCCATCGGTATTCCTCCAGATCTCTACGCATTTCACCGCTACACCTGGAATTCTACCTTCCTCTCCTATACTCTAGCTAACCAGTATCGTATGCAATTCCCAAGTTGAGCTCGGGGATTTCACATCCGACTTAATTAGCCGCCTACGCGCGCTTTACGCCCAGTAATTCCGATTAACGCTTGCACCCTCTGTATTACCGCGGCTGCTGGCACAGAGTT
+
CCCCCGGGGGGGGGGGGGGGGGGGGGGGGGGGGGGGGGGGGFGGGGGGGGGGGGGGGGGGFEGGGGGGGGGGGGGGGGGGGGGGGGCGGGGGGGGGGGGG8FGGGGGGGGGGGGGGGGGGGGGGGGGGGFGGFGGGGFGGGGGGGGGGGGGGGGGGGGGGGFGGGGGFGGGGGGGGFGFGGG6EFFEGGGGGGGGGGGGGFFFFF>FFFFFFFFFFEFFEFEB2>DDF>@==@>;;?FFFFB@6?;E7CCCE14?:?A<:BF??F?F?FF0<?F>FBFFF69(464(8??BB?>:7:?A>
@M04999:289:000000000-L3R54:1:1101:3830:9554 2:N:0:415
TCGGACTACTCGGGTATCTAATCCTGTTTGCTCCCCACGCTTTCGCATCTCAGCGTCAGTATCTGTCCAGAAGGCCGCCTTCGCCACCGGTATTCCTCCACATCTCTACGCATTTCACCGCTACACGTGGAATTCTACCTTCCTCTACAATACTCTAGTTAACCAGTTTTAAGTGCAGTTCCCAGGTTGAGCCCGGGGCTTTCACACCTAACTTAATTATCCGCCTACATGCCCTTTACTCCCAGTCATCCCGATTAACGCTCGCACCCTCCGTATTCCCTCTGCTGCTGGCACGGAGTT
+
CCCCCGGFGGFFGGGGGGGGGGGGGGGGGGGGGGGGGGGGGGGGGGGGGGGGGGGGGGGGGFGGGGGGGGGGGGGGGEGGGGGGGFGBFGGDGGGGGGGGGGGGGGGGGGGGGGGFGGGGGGGGGGGGGGDGGGGGGG8>E?DGCGGGA=EGDFGAFFGFGGGGGGFGGGGGG:?EFCFFGFFDF+@EEGFGGGGGCDDD**;9=9A>)<3>CF4B8>ACFC2929@@=C?=3(55@46+961;)4))/)73;7(;?)7;((-,(-4;6:(463,(,)6))((.54,<0)(((,4((-41
@M04999:289:000000000-L3R54:1:1101:16123:9580 2:N:0:415
TGTGAGACTACCCGGGTATCTAATCCTGTTCGCTCCCCACGCTTTCGTCCATCAGCGTCAATCGGTATTTAGTAACCTGCCTTCGCAATCGGGGTTCTGTGTAATATCTATGCATTTCACCGCTACACTACACATTCCAGCTACTTCAATACTATTCAAGATTAACAGTATCAACGGCAGTTCTACAGTTAAGCTGCAGGTTTTCACCGCTGACTTATCAACCCGCCTACGGACCCTTTAAACCCAATAAATCCGGATAACGCTCGCATCCTCCGTATTACCGCTGCTGCTGGCACGGAGT
+
CCCCCGGGGGGGGGGGGGGGGGGGGGGGGGGGGGGGGGGGGGGGGGGGGGGGGGGGGGGGGGGGGGGGGGGGGGGGGGGGGGGGGGGGGGGGGGGGGGGGGGGGGFGGGGGGGGGGGGGGGGGGGGGGGGGGGGGGGGGGGGGGGGGGGGGGGGGGGGGGGGGGGGGGGGGGGGGGFGFGFGGGGGGGGGGGGGGGGGGGFFFAFFFFFFFFFFFFFFFFFFFFFFFFDFD?D@BF@@FFFFFFFFFFFFF?EF9>DFFFFBFFFFBFF>B?FF>:67>FFFFF(79FBBB0>B?><66;:
@M04999:289:000000000-L3R54:1:1101:17458:9586 2:N:0:415
TATGGACTACAGGGGTATCTAATCCTGTTTGCTCCTCACGCTTTCGCATCTCAGCGTCAGTATCTGTCCAGAAGGCCGCCTTCGCCACCGGTATTCCTCCACATCTCTACGCATTTCACCGCTACACGTGGAATTCTACCTTCCTCTACAATACTCCAGATAACCAGTTTTAAGTGCAATTCCCAGGTTGAGCCCGGGGCTTTCACACCTAACTTAATTATCCGCCTACATGCCCTTTACGCCCAGTCATTCCGATTAACGCTCGCACCCTCCGTATTACCGCGGCTGCTGTCACGGAGTT
+
CCCCCGGGGGFGGGGGGGGGGGGGGGGGGGGGGGGGGGGGGGGGGGGGGGGGGGGGGGGGGGGGGGGGGGGGGGGGGGGGGGGGGGGGGGGGGGGGGGGGGGGGGGGGGGGDGGGGGGGGGGGGGGGGGGGDGGGGGGGGGGGGGGGGGGCFDEFGCFFGGGGGGCGFFFGGGGGGFGFFFDFDFDFGGFGGGGGGGGGGFFFFFFFFFFF@DFFFCFF?684=(5>DD@F?EFDFB@CF?F96;F;37?57EE0;;D?>192:14(7>11??B?(33)-6(4;(479?DF4<A23((,-.
@M04999:289:000000000-L3R54:1:1101:23437:9587 2:N:0:415
CAGGACTACTGGGGTATCTAATCCTGTTTGCTCCCCACGCTTTCGCATCTCAGCGTCAGTATCTGTCCAGAAGGCCGCCTTCGCCACCGGTATTCCTCCACATCTCTACGCATTTCACCGCTACACGTGGAATTCTACCTTCCTCTACAATACTCTAGTTAACCAGTTTTAAGTGCAATTCCTAGGTTGAGCCCAGGGCTTTCACACCTAACTTAATTATCCGCCTACATGCCCTTTACGCCCAGTCATTCCGATTAACGCTCGCACCCTCCGTATTACCGCGGCTGCTGGCACGGATTTT
+
@B<<,66FFEFGG7F7F@E<6@EFGGGGCEFCFG8FEGEGGCFAFEGGG<EFFD@:@@FGC<FEFE,:C<EFC@FGED>?@FF7?C=<>EF+<FEGD,FG<FGGGFF<FF@BGCAC<AE@:6FGF<FG8F@F,DDF,>E=AFGGDFFFAGDFEGFF;E3:8@EA3==,,@EAEDFA;7;+=?DGF,3=C1:@EFEGGD>FFFFFFA95@5:)>EF17B67+:<545@FFE5>)0757/;4>@291=73)/175/(/36C2:8;1;291113(-:(3(6>A:0(30((,5)03(3:B0(4<)
@M04999:289:000000000-L3R54:1:1101:11443:9588 2:N:0:415
GACTACCCGGGTATCTAATCCTGTTCGCTCCCCACGCTTTCGCTCCTCAGCGTCAGTGACGGCCCAGAGACCTGCCTTCGCCATCGGTGTTCTTCCCGATATCTACACATTCCACCGTTACACCGGGAATTCCAGTCTCCCCTACCGCACTCCAGTCCGCCCGTACCCGGCGCCGATCCACCGTTAAGCGATGGACTTTCACACCAGATGCGACGAACCGCCTACGAGCTCTTTACGCCCAATAAATCCGGATAACGCTTGCACCCTACGTATTACCGCGGCTGCTGGCACGTAGTTAGCC
+
CCCCCGGGGGGGGGGGGGGGGGGGGGGGGGGGGGGGGGGGGGGGGGGGGGGGGGGGGGGGGGGGGGFGGGGGGGGGGGGGGGGGGGGGGGGGGGGGGGGGGGGGGGGGGGGGGGGGGGGGGGGGGGGGGGGGGGGGGGGGGGGGGGGGGGGGGGGGGGGGGGGGDCGGGCCEGGGGDGEGGGDFGGGFGGGGGC7C=FCGFFFFFFF@?FFF?FFFFFD9:;?:?:BB;;BDAFFFFF0@26:3<A>BFFB:?BBF?9<?B:<7:?B08::?AFFFFBBF9BB>???FFF>?BFB:64<45
@M04999:289:000000000-L3R54:1:1101:23557:9619 2:N:0:415
CTACTCGGGTATCTAATCCTGTTTGCTACCCACGCTTTCGAGCATGAACGTCAGTGTTATCCCAGGAGGCTGCCTTCGCCATCGGTATTCCTCCACATCTCTACGCATTTCACTGCTACACGTGGAATTCTACCTCCCTCTGACACACTCTAGTTTGACAGTTTCAAATGCACGTCCCAAGTTGAGCTCGGGGATTTCACATCTGACTTATCTAACCGTCTGCGCTCGCTTTACGCCCAGTAATTCCGCTTAACGCTCGCACCCTACGTATTACCGCGGCTGCTGGCACGTAGTTAGCCGG
+
CCCCCGGGGGGGGGGGGGGGGGGGGGGGGGGGGGGGGGGGGGGGGGGFGGGGGGGGGGGGGGGGGGGGGGGGGGGGGCFGGGGGGGGGGGGGGGGGEFGGGGGGGGGGGGGGGGGGGGGGGGGGGDGGGGGGGGGGGGGGGGGFGGFGGGGGGGGGGDGGGGGGGGGGGGGGGFFGFDFGGFGGGGDGGGGGGGGGGGFGFAFFFFFFFFFFFFFFCFAAFBEFFFFFFFDFEEFF>BDF@<)???E1(3;8))2;@D>B@FBFFBB??26:4<A(416>>>0722:741.,4:<44>03(
@M04999:289:000000000-L3R54:1:1101:15921:9646 2:N:0:415
TGGACTACCGGGGTATCTAATCCCATTTGCTCCCCTAGCTTTCGTCTCTCAGTGTCAGTGTCGGCCCAGCAGAGTGCTTTCGCCGTTGGTGTTCTTTCCGATCTCTACGCATTTCACCGCTCCACCGGAAATTCCCTCTGCCCCTACCGTACTCCAGCTTGGTAGTTTCCACCGCCTGTCCAGGGTTGAGCCCTGGGATTTGACGGCGGACTTAAAAAGCCACCTACAGACGCTTTACGCCCAATCATTCCGGATAACGCTTGCATCCTCTGTATTACCGCGGCTGCTGGCACAGAGTT
+
CCCCCGGGGGGGGGGGGGGGGGGGGGGGGGGGGGGGGGGGGGGGGGGGGGGGGGGGGGGGGGGGGGGGGGGGGGGGGGGGGGGGGGGGGGGGGGGGGGGGGGGGGGGGGGGGGGGGGGGGGGGGGGGGGGGGGGGGGGGFGGGGGGGGGGGGGGGGGGGGGGGGGGGGGGGGGGGGFGFGGGGGEGGGGGGGGGGGGGGGFFFFFBFFFFFB@=F64ABDF@@DFF@FEFFFF?6?FFFFFFF6??BF<B>FFFFFFF?9BB?FFF48BFFF<44><DF6>FFF16?FB?0(<487()5
@M04999:289:000000000-L3R54:1:1101:23523:9663 2:N:0:415
ACCAAGACTACTAGGGTATCTAATCCTGTTTGCTCCCCACGCTTTCGCATCTCAGCGTCAGTATCTGTCCAGAAGGCCGCCTTCGCCACCGGTATTCCTCCACATCTCTACGCATTTCACCGCTACACGTGGAATTCTACCTTCCTCTACAATACTCCAGATAACCAGTTTTAAGTGCAGTTCCCAGGTTGAGCCCGGGGCTTTCACACCTAACTTAATTATCCGCCTACATGCCCTTTACGCCCAGTCATTCCGATTAACGCTCGCACCCTCCGTATTACCGCGGCTGCTGGCACGGAGT
+
CCCCCGGGGGGGGGGGGGGGGGGGGGGGGGGGGGGGGGGGGGGGGGGGGGGGGGGGGGGGGGGGGGGGGGGGGDGGGGGGGGGGGGGGGGGGGGGGGGGGGGGGGGGGGGGGGGGGGGGGGGGGGGGGGGGGGGGGGGGGGGGGGGGFGGGGGGGGGGGGFCGGGGGGGGGGGGGGFGFGGGFGGGGGGGFGGGFGGGGGFFFFFFFFEFFFFFFFFFFFFFFFFDFFFFFFFFFBFFE6>;D@@FF;EFFFFE@380<EE?B??9>;>0:<B<B?08>AB96699>FF00>><:<?B233
@M04999:289:000000000-L3R54:1:1101:22768:9687 2:N:0:415
TCTAGACTACCCGGGTATCTAATCCCATTTGCTCCCCTAGCTTTCGTCTCTCAGTGTCAGTGTCGGCCCAGCAGAGTGCTTTCGCCGTTGGTGTTCTTTCCGATCTCTACGCATTTCACCGCTCCACCGGAAATTCCCTCTGCCCCTACCGTACTCCAGCTTGGTAGTTTCCACCGCCTGTCCAGGGTTGAGCCCTGGGATTTGACGGCGGACTTAAAAAGCCACCTACAGACGCTTTACGCCCAATCATTCCGGATAACGCTTGCATCCTCTGTATTTCCTCGGCTGCTGGCACAGAGTT
+
CCCCCGGGGGGGGGGGGGGGGGGGGGGGGGGGGGGGGGGDFGGGGGGGGGGGGCGGGGGGGGGGGGGGGGGGGGGGGGGGGGGGGGGGGG?GGGGGGGGGGGGGGGGGGGGGCFGGGGFFEGGGGGGGGGGGGGGGGGGGGGGG?FDFGFGGGGGGGFGGGGGGGGGGGGGGGGGGFGFG7+AFFGGGGGGGGGGGGGGGFFFCAFBFBFFFFFFFEFF<>0@@FFF@EFFCDF92:66??B93:2<?244)4:B0<B9?0901-:?<BFFDBBABAB)..).((429::)81:4?27(4.
@M04999:289:000000000-L3R54:1:1101:18862:9696 2:N:0:415
CCGGGACTACAGGGGTATCTAATCCTGTTTGCTCCCCACGCTTTCGCATCTCAGCGTCAGTATCTGTCCAGAAGGCCGCCTTCGCCACCGGTATTCCTCCACATCTCTACGCATTTCACCGCTACACGTGGAATTCTACCTTCCTCTACAATACTCCAGATAACCAGTTTTAAGTGCAGTTCCCAGGTTGAGCCCGGGGCTTTCACACCTAACTTAATTATCCGCCTACATGCCCTTTACGCCCAGTCATTCCGATTAACGCTCGCACCCTCCGTATTACCGCGGCTGCTGACACGGAGTT
+
CCCCCGGGGGGFFGGGGGGGGGGGGGGGFGGGGGGGGGGGGGGGGGGGGGGGGGGGGGGGGGGGGGGGGGGGGGGGGGGGGGGGGGGGGGGGGGGGGGGGGGGGGGGGGGFGEGGGGGGGGGGGGGGGGGGGGGGGGGGGFGGGGGGGGGGGGGGDFGDFGGGGGGGGGGFGCEDGFFFGGGGGGGGGGEGGGGGGDDDGFFFFFFFFFFFFFFFFEFFEFFFFFFFFFFFFFFFFDFEF@F@@F?FFFEEFC;?FFFFFFFF:9>6>><:8:6:68>ADA:9B6>FFFF7234:0(7>:.
@M04999:289:000000000-L3R54:1:1101:17102:9700 2:N:0:415
TTTGGACTACCAGGGTATCTAATCCCATTTGCTCCCCTAGCTTTCGTCTCTCAGTGTCAGTGTCGGCCCAGCAGAGTGCTTTCGCCGTTGGTGTTCTTTCCGATCTCTACGCATTTCACCGCTCCACCGGAAATTCCCTCTGCCCCTACCGTACTCCAGCTTGGTAGTTTCCACCGCCTGTCCAGGGTTGAGCCCTGGGATTTGACGGCGGACTTAAAAAGCCACCTACAGACGCTTTACGCCCAATCATTCCGGATAACGCTTGCATCCTCTGTATTACCGCTGCTGCTGGCACAGAGTT
+
CCCCCGGGGGGGGGGGGGGGGGGGGGGGGGGGGGGGGGFGGGGGGGGGGGGGGGGGGGGGGGGGGGGGGGGGGGGGGGGGGGGGGGGGGGGGGGGGGGGGGGGGGGGGGGGGGGGGGGGGGGGGGGGGGGGGEGGGGGGGGGGAFGGGGGGGGGGGGGGGGGGGGGGGGGGGGGGGFCEGGGGGGGGGGGEGGGGGGGGGFFFFFFAABFFFB>AF<FF;>=@FD@FFFEFEDFF;??BFFF>B::B?DBAA<FF0:<FFFFFFF67AF?FFF?A9ABFB2,(,40.4?:)4?:2:3(8<:
@M04999:289:000000000-L3R54:1:1101:21969:9738 2:N:0:415
GTTGACTACCGGGGTATCTAATCCTGTTTGCTCCCCACGCTTTCGCATCTCAGCGTCAGTATCTGTCCAGAAGGCCGCCTTCGCCACCGGTATTCCTCCACATCTCTACGCATTTCACCGCTACACGTGGAATTCTACCTTCCTCTACAATACTCCAGATAACCAGTTTTAAGTGCAGTTCCCAGGTTGAGCCCGGGGCTTTCACACCTAGCTTAATTATCCGCCTACATGCCCTTTACGCCCAGTCATTCCGATTAACGCTCGCACCCTCCGTATTACCGCGGCTGCTGGCACGGAGTT
+
CCCCCGGGGGGGGGGGGGGGGGGGGGGGGGGGGGGGGGGGGGGGGGGGGGGGGGGGGGGGGGGGGGGGGGGGGGGGGGGGGGGGGGGGGGGGGGGGGGGGGGGGGGGGGGGGGGGGGGGGGGGGGGGGGGGGGFFGFFGGGGGGGGGGGGGGGGGGGGGGGGGGGGAEGGGGGGGGFGFGGGGGFGFFGFFGGGGGGGGGAFFFFFFFFFFFFFFFCFFCFE=B@@FFFF?;;81=EFFFFFFFFFEEECEFF?B:?AA<>FFF>>>;BFF:B16(5)6ABB9;>021227:<B?(4437
@M04999:289:000000000-L3R54:1:1101:11533:9831 2:N:0:415
ATCTGACTACCCGGGTATCTAATCCTGTTCGCTACCCATGCTTTCGAACCTCAGCGTCAGTTACAGACCAGAGAGCCGCCTTCGCCACTGGTGTTCTTCCATATATCTACGCATTCCACCGCTACACATGGAGTTCCACTCTCCTCTTCTGCACTCAAGAAAAACAGTTTCAGCTGCACTTCCCCGGTTAAGCCGAGGGCTTTCACAGCTGACTTGTTCTCCCGCCTGCGTTCGCTTTACGCCCAATAAATCCGGACAACGCTTGCCACCTACGTATTACCGCGGCTGCTGGCACGTAGTT
+
CCCCCGGGGGGGGGGGGGGGGGGGGGGGGGGGGGGGGGGGGGGGGGGGGGGGGGGGGGGGGGGGGGGGGGFGGGGFGGGGGGGGGGGGGGGGGGGGGGGGGGGGGGGGGGGGGGGGGGGGGGGGGGGGGGGGGGGFGGGGGGGGGGGGGGGGGGGGGGGGGGGGGGGGGGGGGGGGFGFGDFGGGGEGGGGGGGGGDGGGFFFFCFFFDEFEDFFFFBFFFF@FFFFFFFFFFFFF@DEFFD:9;3@EFAFB:99<>90?B>B?<?0<??:>B:<?FFFF<B6>>>BB6:?70(48?:FF4
@M04999:289:000000000-L3R54:1:1101:18045:9834 2:N:0:415
GACTACCCGGGTATCTAATCCTGTTTGCTCCCCACGCTTTCGCATCTCAGCGTCAGTATCTGTCCAGAAGGCCGCCTTCGCCACCGGTATTCCTCCACATCTCTACGCATTTCACCGCTACACGTGGAATTCTACCTTCCTCTACAATACTCCAGATAACCAGTTTTAAGTGCAATTCCCAGGTTGAGCCCGGGGCTTTCACACCTAACTTAATTATCCGCCTACATGCCCTTTACGCCCAGTCATTCCGATTAACGCTCGCACCCTCCGTATTACCGCCGCTGCTGGCCCGGCGTTAGCC
+
CCCCCGGGGGGGFGGGGGGGGGGGGGFGGGGGGGGGGGGGGGGGEEGGGGGGGGGGFGGCGFGGGGGGGGGGGGGGGGFGGGGGGGDCFGGGGGGGFGGGGGGGGFFGG@=FDFGGGGGGGGGGGGGGEFDGGGFDFFFGGGGFDGCDFFGFFGGFEFGG?FGFCFGFEGFCGGFGFGF+:CFGGGGCC?DE5CCDDFC8AFFFFFFADC574F8CCC6>FF25BEE?;EFF@3733<FF?(//4?)99@;;@??)318?>>;>F0(8<B?1:?A4<(2((1(((5)(,((((((,4(-62
@M04999:289:000000000-L3R54:1:1101:8989:9840 2:N:0:415
GGACTACCGGGGTATCTAATCCTGTTTGCTCCCCACGCTTTCGCATCTCAGCGTCAGTATCTGTCCAGAAGGCCGCCTTCGCCACCGGTATTCCTCCACATCTCTACGCATTTCACCGCTACACGTGGAATTCTACCTTCCTCTACAATACTCTAGTTAACCAGTTTTAAGTGCAATTCCTAGGTTGAGCCCAGGGCTTTCACACCTAACTTAATTATCCGCCTACATGCCCTTTACGCCCAGTCATTCCGATTAACGCTCGCACCCTCCGTCTTACCGCGGCTGCTGGCACGGAGTTTGC
+
CCCCCD8FFGEFGDFGFEGFEFEGDFGGGDGC@,CFFGF@F@FGGEFGEFGGGBFCFFGFGGGGGC<FAEGGGFFGECFCD@4??FE+FFEF99EGGGCFFFEFFGGCFGBFEFDFFFGGGCFGGEFGG@?44E=DDFD,=EEFGGG8AGGGGAEF>FCAFFFF9DG:FGCAD9DFACACGGCF;F@?8<D?FGG5CCGF5B9BFD*3:=EEEAFFEFC;9>@99>3CF=35(5>*4=D3.;?.;A<53?@1;(3)726;@0999FF:<2;,(,4422:1;01((-842?73(14-(3)62
@M04999:289:000000000-L3R54:1:1101:8456:9841 2:N:0:415
GTTGACTACTGGGGTATCTAATCCTGTCTGCTCCCCACGCTTTCGCATCTCAGCGTCAGTATCTGTCCAGAAGGCCGCCTTCGCCACCGGTATTCCTCCACATCTCTACGCATTTCACCGCTACACGTGGAATTCTACCTTCCTCTACAATACTCTAGTTAACCAGTTTTAAGTGCAATTCCTAGGTTGAGCCCAGGGCTTTCACACCTAACTTAATTATCCGCCTACATGCCCTTTACGCCCAGTCATTCCGATTAACGCTCGCACCCTCCGTATTACCGCGGCTGCTGGCACGTAGTT
+
CCCCCGGGGGGGGGGGGGGGGGGGGGGGGGGGGGGGGGGGGGGGGGGGGGGGGGGGGEGGGGGGGGGGGGGFGGGGGGGGGGGGGGGGGGGGGGGGGGDFGGGGGGGGGGGGGGGGGGGGGGGGGGGGGGDGGFGGGGGGAFGGGGGGDGFGGFGGFGGGGGGGGGGGGGGGGGGGFDFGGGGGGFFFCEFGGGGFGDGGFFFFFFFFFFFFFFFFFFFFFCFF9=DB):>@@BB@BECA@B=2@EFEFFFF8<D71CC;9@@BF696?:::18((.6:A096;>>664228:>?(,4:D
@M04999:289:000000000-L3R54:1:1101:16603:9854 2:N:0:415
GACTACTAGGGTATCTAATCCTGTTTGCTCCCCACGCTTTCGCATCTCAGCGTCAGTATCTGTCCAGAAGGCCGCCTTCGCCACCGGTATTCCTCCACATCTCTACGCATTTCACCGCTACACGTGGAATTCTACCTTCCTCTACAATACTCTAGTTAACCAGTTTTAAGTGCAATTCCTAGGTTGAGCCCAGGGCTTTCACACCTAACTTAATTATCCGCCTACATGCCCTTTACGCCCAGTCATTCCGATTAACGCTCGCACCCTCCGTATTACCGCGGCTGCTGGCACGGAGTTCGCC
+
CCCCCGGGGGGGGGGGGGGGGGGGGGGGGGGGGGGGGGGGGGGGGGGGGGGGGGGGGGGGGGGGGGGGGGGGGGGGGGGGGGGGGGGGGGGGGGGGGGGGGGGGGGGGGGGGGGGGGGGGGGGGGGG>FGGGGGGGGGGGGGGGGGGGGGCGGGGGGGGGGGGGGGGGGGGGGGGGFGFGGGGGGGGGGGGGGGGGGGGGFFFFFFFFFFF@EFFFFFAFFDFFBB;EEFFFFE:@9@@FFBEFFFEFFEF;@DFFFFFFFF@F>;7??>?6BF2<A<01(3(-38:(43<?(,(-,)-(,
@M04999:289:000000000-L3R54:1:1101:3346:9864 2:N:0:415
TGACTACCCGGGTATCTAATCCTGTTTGCTCCCCACGCTTTCGCATCTCAGCGTCAGTATCTGTCCAGAAGGCCGCCTTCGCCACCGGTATTCCTCCACATCTCTACGCATTTCACCGCTACACGTGGAATTCTACCTTCCTCTACAGTACTCCAGATAACCAGTTTTAAGTGCAATTCCCAGGTTGAGCCCGGGGCTTTCACACCTAACTTAATTATCCGCCTACATGCCCTTTACGCCCAGTCATTCCGATTAACGCTCGCACCCTCCGTATTACCGCGGCTGCTGGCACGTAGTTAGC
+
CCCCCGG8CFGGGGGGGGGGGGGGGGCGGGGGGGGGGGGGGGGGC,FFGGGGGGGGGG9,FCFEGGGGG8:9FBEGGGGGGGGGC<FGGCGGGEGGG8,BF=FGGGGDGGGGFGGGGG7EGGGGF<FFGGGGGGGA44EFGCFGGGF,=EGGGGGGCF,=EGGGGC:EC2=6EG9@DFFG?+2CGG6DGG87+@E*9CGGFFFFFF*3>B6/.=B6@CFEFFFFFFECFFE@FFFFFFFFFF@E34EFFEE0(3;ECB>?1>B99>::?FFB(8?AAA8>79(39??F:6(.8,486AAF<
@M04999:289:000000000-L3R54:1:1101:13764:9919 2:N:0:415
GACTACTCGGGTATCTAATCCTGTTTGCTCCCCACGCTTTCGCATCTCAGCGTCAGTATCTGTCCAGAAGGCCGCCTTCGCCACCGGTATTCCTCCACATCTCTACGCATTTCACCGCTACACGTGGAATTCTACCTTCCTCTACAATACTCCAGATAACCAGTTTTAAGTGCAATTCCCAGGTTGAGCCCGGGGCTTTCACACCTAACTTAATTATCCGCCTACATGCCCTTTACGCCCAGTCATTCCGATTAACGCTCGCACCCTCCGTATTACCGCGGCTGCTGGCACGGAGTTAGCC
+
CCCCCGFGGGGGGGGGGGGGGGGGGGCGGGGGGGGGGGGGGGGGGGGGGFGGGGGGFGGGGGGGGGGGGGGGGGGGGGGGGGGGGGGGGGGGGGGGGGGGGGGGGGGGGGGGGGGGGGGGGGGGGGGGGGGGGGGFFDGGGGGGGGGCFCGGGFGGGGGGGGGFGGGGGGGGGGGGFG?FGGFGGGGGGGGGGGGGGGGDFFFFFFFFFFEFFFFFFFCDFFFFFFFFFFFFFFFEFF932=EFEEFFEEF@<DEFFFFF9>BFF?4:?93615<>D699>;616??2<7<06928.44<7
@M04999:289:000000000-L3R54:1:1101:22730:9946 2:N:0:415
GGACTACAGGGGTATCTAATCCTGTTTGCTCCCCACGCTTTCGCATCTCAGCGTCAGTATCTGTCCAGAAGGCCGCCTTCGCCACCGGTATTCCTCCACATCTCTACGCATTTCACCGCTACACGTGGAATTCTACCTTCCTCTACAATACTCCAGATAACCAGTTTTAAGCGCAGTTCCCAGGTTGAGCCCGGGGCTTTCACACCTAACTTAATTATCCGCCTACATGCCCTTTACGCCCAGTCATTCCGATTAACGCTCGCACCCTCCGTATTACCGCGGCCTGTGGCACCGAGTTAAC
+
CCCCCGGGGGGGGGGGGGGGGGGGGGGGGFGGGGGGGGGGGGGDGGGGGGGGGGFGFGGGFGFGFGGGGGGGGGGGGGGGGCGGGGGGFCFGGGGGGGGGGFGGGFGGGCCFGFFFGGGGGCFFGGGGGGGGGGEGFGGFDFFGGGFGGFGGGGG?@EFG?FGGFGDEDFGGEGGG5FFGGGGGFGGFC?6CGEEGCD4DFFAFFFFFEFCEFFFFFF6@>BFFDFFEE;@F1;@CE;DEF;7;346C3?@?06:>416311((-7?181;(,.44:A0(,3(((())423.(22(::5).
@M04999:289:000000000-L3R54:1:1101:17016:9950 2:N:0:415
GACTACTGGGGTATCTAATCCCATTTGCTCCCCTAGCTTTCGTCTCTCAGTGTCAGTGTCGGCCCAGCAGAGTGCTTTCGCCGTTGGTGTTCCTTCCGATCTCTACGCATTTCACCGCTCCACCGGAAATTCCCTCTGCCCCTACCGTACTCCAGCTTGGTAGTTTCCACCGCCTGTCCAGGGTTGAGCCCTGGGATTTGACGGCGGACTTAAAAAGCCACCTACAGACGCTTTACGCCCAATCATTCCGGATAACGCTTGCATCCTCTGTATTACCGCGGCTGCTGGCACAGATGTAGCC
+
CCCCCGGGGGGGGGGGGGGGGGGGGGGGGGGGGGGGGGGGGGGGGGGGGGGGGGGGGGGGGGGGGGGGGGGGGGGGGGGGGGGGGGGGFGGGGGGGGGGGGGGGGGGGGGGGGGGGGGGGGGGGGGGGGGGGGGGGGGGGGGGGGGGGGGGGGGFGGGFGGGGGGGGGGGGGGGGGFGFGGGDGFGGGGGGGFGGGGFGGFFBDB5?B>F<EEFFF0AF@FF@FFFFCFFFFFB2::BFF?0:B?<AAFFF0<<AF:6<1(3?>>B7<<.66>A6463;9BFF083:7?B>:B2)).:4><
@M04999:289:000000000-L3R54:1:1101:19957:10033 2:N:0:415
GACTACTCGGGTATCTAATCCTGTTTGCTCCCCACGCTTTCGCATCTCAGCGTCAGTATCTGTCCAGAAGGCCGCCTTCGCCACCGGTATTCCTCCACATCTCTACGCATTTCACCGCTACACGTGGAATTCTACCTTCCTCTACAATACTCCAGATAACCAGTTTTAAGTGCAGTTCCCAGGTTGAGCCCGGGGCTTTCACACCTAACTTAATTATCCGCCTACATGCCCTTTACGCCCAGTCATTCCGATTAACGCTCGCACACTCCGTATTACCGCGGCTGCTGGCATGGAGTTAGCC
+
CCCCCGCGGGGGGGGGGGGGGGGGGGGGGGGGGGGGGGGGGGGGGGGGGGGGGGGGGGGGGGGFGGGGGGGGGGGGGGGGGGFGGGGGGGGGGGGGGGGGGGGGGGGGGGGGGGGGGGGGGGGGGGGGGGGGGGGGGGGGGGGGGGGGGGGGGGGGGGGGFGGFGGGGGGGGGGGGFGFGGGGGGGGGG6DEEGGGGGGGFAFFFFFFFFFE;AB=CFADFFFFFFEF=>BEB;CEDF2>2;;3E5CEFE;;@D3;@FFB9>FF(4::0:??F0>A4:>F;62>?FFF?:>?7315:AFF7
@M04999:289:000000000-L3R54:1:1101:4402:10045 2:N:0:415
GGACAACTACCCGGGTATCTAATCCTGTTTGCTCCCCACGCCTTCGCATCTCAGCGTCAGTATCTGTCCAGAAGGCCGCCCTCGCCACCGGTATTCCTCCACATCTCTACGCATTTCACCGCTACACGTGGAATTCTACCTTCCTCTACAATACTCTAGTTAACCAGTTTTAAGATCAATTCCTAGGTTGAGCCCAGGGCATTCAAACCTAACTTATTTATCCGCCTACATCCTCTTTACGCCCAGTCATTCCGATTAACGCTCGCACCCCTACTATTCCCCCCGCCGCCTGCACGGTGTT
+
<C@CCGDCA<FGDGGG+6C@@F9-EE<6EFFG<6CFFECFD,FF<,@6BF,6,<E:B@CCFCF<FEFDF9<E<FGGGEEGGG8>=FGG=@C@7=FEGGAFD<,995,,95AB++?,FCFDGGECEG?FFDG7,44,C,,@9=EF86,@D8==8AAF=3=E8DE8>DDDEE:CGF+243A<?CFFAEFFEFGFGC*9DGC7*;?;6++;:4:EF1=B*++236A5=@>(-(1*-***09*B26(2((6)7.?3<12/61;)(.(/(-766:1(,(.)).).<(((-((,(-33(((,((,4-
@M04999:289:000000000-L3R54:1:1101:12924:10052 2:N:0:415
TGCGAGACTACTCGGGTATCTAATCCCGTTCGCTCCCCATGCTTTCGCACTCCAGCGTCGGTAGGGACCCAGAGAGCTGCCTTCGCTTTTGGCGTTCCTTCGTAGATCTTAGGATTTCACCCCTACACACGAAATTCCACTCTCCTCTGTCTCACTCAAGTGAATTGGTTTCGAGAGCATTCCACCAGTTTTTGGCGACTTTCGCTTTCAACCCGATTCACCGCCTACGTGCCCTTTACGCCTAGTCATTCCGAAGAACACTTGCCCCCCCCGTCTTACCGCGGCTGCTGGCACGGAGTTC
+
CCCCCEGCFGGGGGGGGGFFFGECGGGGGGGGGC8FFGGGFGGGFGGGGGGGCCGGGGGEEECCGGGGGGGCGGCEGGFFCFCFFGGGGGG+B>FGGGGGGGGGDCFFGGGGG,99?FAEGGGG=DGGGGG7C8EGGFFGGG9DDDGF,@EGGGGGGF?FFFGFFGF8AFEFGCF6BF?9=FFGGGFFGCGCGEGGDC>DFFCB>>FFEFECFF>DFFFFFFD;@<@D6((6;@15)/6=@B@(.6:<26664(,((.823A2)6:?:BB>>(34:<)43(46(4,13:22<02<0,4,()
@M04999:289:000000000-L3R54:1:1101:28223:10109 2:N:0:415
CGACTACCGGGGTATCTAATCCTGTTCGCTCCCCACGCTTTCGTCCATCAGCGTCAATCGGTATTTAGTAACCTGCCTTCGCAATCGGGGTTCTGTGTAATATCTATGCATTTCACCGCTACACTACACATTCCAGCTACTTCAATACTATTCAAGATTAACAGTATCAACGGCAGTTCTACAGTTAAGCTGCAGGTTTTCACCGCTGACTTATTAACCCGCCTACGGACCCTTTAAACCCAATAAATCCGGATAACGCTCGCATCCTCCGTATTACCGCGGCTGCTGGCACGGAGTTAGC
+
CCCCCGGGGGGGGGGGGGGGGGGGGGGGGGGGGGGGGGGGGGGGGGGGGGGGGGGGGGGGGGGGGGGGGGGGGGGGGGGGGGGGGGGGGGGGGGGGGGGGGGGGGGGGGGGGGGGGGGGGGGGGGGGGGGGGGGGGGGGGGGGGGGGGGGGGGGGGGGGGGGGGGGGGGGGGDGGGFGFGGGGGGGGGGGGGGGGGDGFGFFFFBEFFFFFFFFFFFFFBB@FFFFFFFFFF@FFFFFFFFFFDEEFFFFFF;<;AFF>:?9FFFBFFF:>??BBFFF:(9;>>>?>?FFFFF>13?0AF9
@M04999:289:000000000-L3R54:1:1101:5968:10129 2:N:0:415
GACTACCCGGGTATCTAATCCTGTTCGCTCCCCATGCTTTCGAACCTCAGCGTCAGTTACAGACCAGAGAGCCGCCTTCGCCACTGGTGTTCTTCCATATATCTACGCATTCCACCGCTACACATGAAGTTCCACTCTCCTCTTCTGCACTCAAGAAAAACAGTTTCAGCTGCACTTCCCCGGTTAAGCCGAGGGCTTTCACAGCTGACTTGTTCTCCCGCCTGCGTTCGCTTTACGCCCAATAAATCCGGACAACGCTTGCCACCTACGTCTTACCGCGGCTGCTGTCACGTAGTTAGCC
+
CCCCCGGGGGGGGGGGGGGGGGGGGGGGG,FFEGGGGGGGGGGGGGGGGGGGGGGGGGGGGGGFGGGGGGGGGGGGGGGGGGGGGGFGGGGGGGGGGGGGGGGGGGGGGGGGGGGGGGGGGGGGGGA?A<FGFGGGGGGGGGGCGGGGGGGGGDGGGDFGGGGFGGGFFGGGGGGGFGFGGGGGGGGGGGCEDEGGGGGGFFFFFFFFBFEEF8FFFFFBDF9BB9?7<DBFFFCEDF@F;0=EECCCF>0134<B;BF:(4?AFF72?F?(::4<4126,23(,,3.)).::22(.:)).
@M04999:289:000000000-L3R54:1:1101:5750:10165 2:N:0:415
TGACTACCGGGGTATCTAATCCTGTTTGCTCCCCACGCTTTCGCATCTCAGCGTCAGTATCTGTCCAGAAGGCCGCCTTCGCCACCGGTATTCCTCCACATCTCTACGCATTTCACCGCTACACGTGGAATTCTACCTTCCTCTACAATACTCTAGTTAACCAGTTTTAAGTGCAATTCCTAGGTTGAGCCCAGGGCTTTCACACCTAACTTAATTATCCGCCTACATGCCCTTTACGCCCAGTCATTCCGATTAACGCTCGCACCCTCCGTATTACCGCGGCTGCTGGCACGGAGTTAGC
+
CCCCCGGGGGGGGGGGGGGGGGGGGGGGGGGGGGGGGGGGGGGGGGGGGGGGGGGGGGGGGGGGGGGGGGGGGGGGGGGGGGGGGGGGGGGGGGGGGGGGGGGGGGGGGGGGGGGGGGGGGGGGGGGGGGGGGFGGGGGGGGGGGGGGGGGGGGGGGGFGGGGGGGGGGGGGGGGGFGFGGGGGGGGGGGGGGGGDGGGGFFFFFFFFFFFFFFFFFFFCEFFFFBEEEEFBBBFCFFFFFFFE@@<CFFF;DFFFFFFF<@FFFFF?0?>60:?92<09>;;>BFFBFFFD?>993:<94
@M04999:289:000000000-L3R54:1:1101:8826:10169 2:N:0:415
TGGACTACTAGGGTATCTAATCCTGTTTGCTCCCCACGCTTTCGCATCTCAGCGTCAGTATCTGTCCAGAAGGCCGCCTTCGCCACCGGTATTCCTCCACATCTCTACGCATTTCACCGCTACACGTGGAATTCTACCTTCCTCTACAATACTCCAGATAACCAGTTTTAAGTGCAGTTCCCAGGTTGAGCCCGGGGCTTTCACACCTAACTTAATTATCCGCCTACATGCCCTTTACGCCCAGTCATTCCGATTAACGCTCGCACCCTCCGTATTACCGCGGCTGCTGGCACGGAGTT
+
CCCCCGFGGGGGGGGGGCCFGGGGGGGGGGFGGCEGGGGGDGFEG@FGGGGCGGGGGGFGFFGGGGGCFFGGGGGGGDGDFGGGEGFGC>FGGGGGGCFDEFGGFFGGGG:CE<FGGGGGGGGGGGFGGGGGBDEDFGFGG8FGGDGGGGGGGGC??DFGGGFGFDAGGGGGEAFGFGFGFGD??@,@CC?FCGGGGGGGFFAFFFFFFF=EFFFF4C><B?B229BEEEF7=E=3C<?BFBF?1;AE35C@6;1?C7;0<@F9>BF:?F?13:7(6:),((-6>>?>F>1248(7964
@M04999:289:000000000-L3R54:1:1101:25138:10182 2:N:0:415
CAGACTACTCGGGTATCTAATCCTGTTTGCTCCCCACGCTTTCGCATCTCAGCGTCAGTATCTGTCCAGAAGGCCGCCTTCGCCACCGGTATTCCTCCACATCTCTACGCATTTCACCGCTACACGTGGAATTCTACCTTCCTCTACAATACTCCAGATAACCAGTTTTAAGTGCAATTCCCAGGTTGAGCCCGGGGCTTTCACACCTAACTTAATTATCCGCCTACATGCCCTTTACGCCCAGTCATTCCGCTTAACGCTCGCACCCTCCGTATTACAGCGGCCGCTGGCACGGGTTTCT
+
CCCCCGGGFDECCF@EGFFEFGFFGFDDGGC<FFGGGDGEEDFEE@FFAF@A8@@FE@G<FGEGCFFGG<E,@BFC:FCGEGGGGDFGGBFGAF<FFFFFFG?<FFGGFGG@FAB@AFG@=CFEECGF7FEBFFFGFE@F8D;E,=E8DA,2EF88D33==D@,DDFF:FEFFGGFCGFF76=FFGF?8<E9;8+9**3@FFFBFFEFE3598*4B<CC?F@B@@DFFFC3>BE@@><?5>9?05<9CFFFF61;(.7,4:B;B2;,-,8-(-47:>9<).,34(-473((,5(1(-(())
@M04999:289:000000000-L3R54:1:1101:15577:10224 2:N:0:415
AGGCGACTACCGGGGTATCTAATCCTGTTTGCTCCCCACGCTTTCGCATCTCAGCGTCAGTATCTGTCCAGAAGGCTGCCTTCGCCACCGGTATTCCTCCACATCTCTACGCATTTCACCGCTACACGTGGAATTCTACCTTCCTCTACAATACTCCAGATAATCAGTTTTAAGTGCAGTTCCCAGGTTGAGCCCGGGGCTTTCACACCTAACTTAATTATCCGCCTACATGCCCTTTACGCCCAGTCATTCCGGCTAACGCTCGCACCCTCCGTATTACCGCGGCTGCTGGCACGTAGTT
+
8-6@<:CCFFGEFGDECECEEGGGG9<EFFGGCFGGG<CFGGEGFF>CCFF@9C8@FGGGGFGDCE9FEA@FGG<@,:CFFBFFGCC,,8@FC=<F9EFG@FG?FFE<FGGGCFCFGGFGCCCBFDC=AF7FCFGGC,@D=@FGGCDFE899EGGGGG?DFD=,3=DF==D:DEDDF?C2=CGF9<CGG7<@FGG7D5*39AFFFFF4)((8@68?CFF/+9629>9;;=C5=3=;(33;?<99;05=E<<C743(4(34:1(,,4((4?2??>:((54<A?1((((-4?0087)((..(-
@M04999:289:000000000-L3R54:1:1101:7046:10225 2:N:0:415
GACTACACGGGTATCTAATCCTGTTTGCTCCCCACGCTTTCGCACCTCAGCGTCAGTAACTGTCCAGAAGGCCGCCTTCGCCACCGGTGTTCCTCCACATCTCTACGCATTCCACCGCTACACGTGGAGTTCTACCTTCCTCTACAATACTCCAGATAACCAGTTTTAACTGCAGTTCCCAGGTTAAGCCCGGGGCTTTCACACCTAACTTAATCATCCGCCTGCATGCCCTTTACGCCCACTCAATCCGATTAACGCTCGCACCCTACGTATTACCGCGGCTGCTGGCACGGAGTTATCC
+
CCCCCGC<FGGGGGGGGGGGGGFGGCD<FFGGGG:FGGEGGG,@+@FFGGGGGGGGF<,C,E,CCFFG@<FGGGGGGGGGGGGGFGG:+BBF,AFGC8EE5FFGGGGGGGD,FFFGGEDGGGG7FFFG8FFF@DG,,@EGGGF,E,6,@FGF?FCE,DD8DGGGFGCF,,=EEGCFFFAF7CGGG,@EGG:*@5EGGGGFFFF>>F9AFFF3*=+1*=A9A@@(73?)=46=;E6C;DBFF(6((/9;8:3((-:A?>(,4(7>>F?(:?,5<0)6A0((-(((-),:<241099:?B)).
@M04999:289:000000000-L3R54:1:1101:27217:10273 2:N:0:415
TTTGACTACCCGGGTATCTAATCCTGTTTGCTCCCCACGCTTTCGCATCTCAGCGTCAGTATCTGTCCAGAAGGCCGCCTTCGCCACCGGTATTCCTCCACATCTCTACGCATTTCACCGCTACACGTGGAATTCTACCTTCCTCTACAATACTCTAGTTAACCAGTTTTAAGTGCAATTCCTAGGTTGAGCCCAGGGCTTTCACACCTAACTTAATTATCCGCCTACATGCCCTTTACGCCCAGTCATTCCGATTAACGCTCGCACCCTCCGTATTACCGCGGCTGCTGGCACGGAGTTT
+
CCCCCGGGGGGGGGGGGGGGGGGGGGGGGGGGGGGGGGGGGGGGGGGGGGGGGFGGGGGGGGGGGGGGGGGGGGGGGGGGGGGGGGGGGGGGGGGGGGGGGGGGGGGGGGGGGGGGGGGGGGGGGGGGGGGGGGGGGGGGGGGGGGGGGGGGGGGGGGGGGGGGGGGFGGGGGGGGFGFGGGGGGGGGEFGGGGGGGGGGFFFFFFFFFFFFFFFFCFFFFFFFFFFFFFFBEFF@BEFFF29DFFF9<EFFFFFFFFEFFFFBFFFFFFF?FF::0<A9:B9>B>BBF3:B:42929<:)
@M04999:289:000000000-L3R54:1:1101:17568:10281 2:N:0:415
GTTTGACTACTGGGGTATCTAATCCCATTTGCTCCCCTAGCTTTCGTCTCTCAGTGTCAGTGTCGGCCCAGCAGAGTGCTTTCGCCGTTGGTGTTCTTTCCGATCTCTACGCATTTCACCGCTCCACCGGAAATTCCCTCTGCCCCTACCGTACTCCAGCTTGGTAGTTTCCACCGCCTGTCCAGGGTTGAGCCCTGGGATTTGACGGCGGACTTAAAAAGCCACCTACAGACGCTTTACGCCCAATCATTCCGGATAACGCTTGCATCCTCTGTATTACCGCGGCTGCTGGCACAGAGTT
+
CCCCCGGGGGGGGGGGGGGGGGGGGGGGGGGGGGGGGGGGGGGGGGGGGGGGGGGGGGGGGGGGGGGGDGGGGGGGGGGGGGGGGGGGGGGGGGGGGGGGGGGGGGGGGGGGGGGGGGGGGGGGGGGGGGGGGGGGGGGGGGGGGGGGGGGGFGGGGGGGGFGGGDGGGGGGGGGGBGFGGGGGGGGGFGFGFFCFGFG79A68B6*:AB20:54CEFFFFFFFFF@FFFFFFFFF?BAFFFFFF:?BFFFADFF00:9<<;FFFFF<B2>AA:AFFFB<)81>F6>BF:?2:<8::?BA6
@M04999:289:000000000-L3R54:1:1101:18452:10291 2:N:0:415
TGACTACCGGGGTATCTAATCCTGTTTGCTACCCACGCTTTCGAGCATGAACGTCAGTGTTATCCCAGGAGGCTGCCTTCGCCATCGGTATTCCCCCACATCTCTACGCATTTCACTGCTACACGTGGAATTCTACCTCCCTCTGACACACTCTAGTTTGACAGTTTCAAATGCACGTCCCAAGTTGAGCTCGGGGATTTCACATCTGACTTATCTAACCGTCTGCGCTCGCTTTACGCCCAGTAATTCCGATTAACGCTCGCACCCTACGTATTACCGCGGCTGCTGGCACGTAGTTAGC
+
CCCCCGGGGGGGGGGGGGGGGGGGGGGGGGGGGGGGGGGGGGGGGGGGGGGGGGGGGGGGGGGGGGGGGGGGGGGGGGGGGGGGGGGGGGGGGGGGGGGGGGGGGGGGGGGGGGGGGGGGGGGGGGGGGGGGGGGGGGGGGGGGGGGGGGGGGGGGGGGGGGGGGGGGGGGFFGGGFGFGGG6FGGGGGGEFGGGGDGFGFFFFFFFFFFFEEFFFFFF4>AADDEFFFF@F@FFEFFDFF@04<3CEEEEFFFFCFFFFF09;BF??(8:()63AA)(426>9962:?63?B6(46:49:
@M04999:289:000000000-L3R54:1:1101:12488:10303 2:N:0:415
GTTTGACTACTCGGGTATCTAATCCTGTTTGCTACCCATGCTTTCGAGCCTCAGCGTCAGTGACAGACCAGAGAGCCGCCTTCGCCACTGGTGTTCTTCCATATATCTACGCATTTCACCGCTACACATGGAGTTCCACTCTCCTCTTCTGCACTCAAGTTAAACAGTTTCCGTTGCAATTCCTCAGTTGAGCTGAGGGCTTTCACATCCCAGACTTATTTAACCGCCTGCGCTCCCTCTACGCCCAATAACTCCGGACTACGCTTGCCATCGACGTATTACCGCGGCTGCTGGCACGTAT
+
CCCBCGA9EFFGGGDC6C,CEFDE@@@FGC@<FFGGGEEC,CFEE@6;@F8<@<C@6BFDAF@6EFEGDFGDFCGFGEGE7@F<FFE,BFFFFG7EGAFFG<?@95FEFE@EGGGGGGGFD+>=C<EF8FF8ED8DE99,@,A=,63@EA8A==,@EFF4=DGDDGCDGDGFDGCEBC1C2=BDFC8EGFF8D=88DC>DFFFFFFFFBCB@C6?*0=<;=*;E@=)545===9@@-7(;@C5(52<<()7)1>)2(69(4(6(((,6:B)5-,4(7<24259<>(4(,(44)(,8)4,,)
@M04999:289:000000000-L3R54:1:1101:19204:10310 2:N:0:415
GTGAGACTACCGGGGTATCTAATCCTGTTTGCTCCCCACGCTTTCGCATCTCAGCGTCAGTATCTGTCCAGAAGGCCGCCTTCGCCACCGGTATTCCTCCACATCTCTACGCATTTCACCGCTACACGTGGAATTCTACCTTCCTCTACAATACTCCAGATAACCAGTTTTAAGTGCAGTTCCCAGGTTGAGCCCGGGGCTTTCACACCTAACTTAATTATCCGCCTACATGCCCTTTACGCCCAGTCATTCCGATTAACGCTCGCACCCTCCGTATTACCGCGGCTGCTGGCACGGAGTT
+
CCCCCGGGGGGGGGGGGGGGGGGGGGGGGGGGGGGGGGGGGGGGGGGGGGGGGGGGGGGGGGGGGGGGGGGGGGGGGGGGGGGGGGGGGGGGGGGGGGGGGGGGGGGGGGGGGGGGGGGGGGGGGGGGGGGGGGGGGGGGGGGGGGGGGGGGGGGGGGGGGGGGGGGGFGGGGGG:CGFGGGGGGGGGGGGGGGGGGGGGFFFFFFFFFFFEFFFFEFFFFFF=D=<DF@EFFFFEDFFFDFFFDFFFFFFFFF:::1>FFFFFF924>?B<?F(:?FF<A1>>FB>;B807?02143714
@M04999:289:000000000-L3R54:1:1101:24325:10311 2:N:0:415
TATTGACTACTGGGGTATCTAATCCTGTTCGCTCCCCACGCTTTCGTCCATCAGCGTCAATCGGTATTTAGTAACCTGCCTTCGCAATCGGGGTTCTGTGTAATATCTATGCATTTCACCGCTACACTACACATTCCAGCTACTTCAATACTATTCAAGATTAACAGTATCAACGGCAGTTCTACAGTTAAGCTGCAGGTTTTCACCGCTGACTTATCAACCCGCCTACGGACCCTTTAAACCCAATAAATCCGGATAACGCTCGCATCCTCCGTATTACCGCGGCTGCTGGCACGGAGTT
+
CCCCCGGGGGGGGGGGGGGGGGGGGGGGGGGGGGGGGGGGGGGGGGGGGGGGGGGGGGGGGGGGGDGGGGGGGGGGGGGGGGGGGGEGGGGGGGGGGGGGGGGGGGGFGGGGGGGGGGGGGGGGGGGGGGGGGGGGGGGGGGGGGGGGGGGGFGGGGGGGGGGGGGGGGGGGGGGDEGFGGGGGGGGGGGGFGGGGGGGGFFFFFFFFFAFFFFFFFFFFFFFFFFFFFDDFFFFFFFFFFFFFF?FFFFFFF69;@@EF@>DFBBFBFFFF?F<?0:AFA?>BF>9>BF?03(<:>B1?4
@M04999:289:000000000-L3R54:1:1101:22633:10329 2:N:0:415
TGCGACTACTAGGGTATCTAATCCTGTTCGCTACCCATGCTTTCGAGCCTCAGCGTCAGTAACAGACCAGAGAGCCGCCTTCGCTACTGGTGTTCTTCCATATCTCTACGCATTTCACCGCTACACATGGAGTTCCACTCTCCTCTTCTGCACTCAAGTCTCTCAGTTTCCCGTGCCCTTCCTCAGTTAAGCTGAGGGCTTTCACATTCAGACTTAACAGACCGCCTGCGCTACCTTTACGCCCAATTAATCCGGCCAACGCTTGCCACGTACGTATTACCGCGGCGTCTGGCACGTAGTT
+
A-8,,=766C@,C<CCA@FEAFEEE,,6C@@,,@EF@FAFCCFF:CFGGGA8,,+6B@@E6F<C<,:C,9C@CB,E7F@FCFD@,4+B9,:9,7CEAFGDEF<,4CCDGGG@C@FDCF94@+@CD=9,5<,=9@9CE,@BDFF,1,,=;,33AF8,,,,7=,7=F+63,,3,+6++00;+=++,3=@C7<A7C?,=:960*;+9391;A5=EBFFF=0+30)/)--)-(/0-(837<.*B(0:4(6=);4CCF(((.,(6?B::(,(-8(41((()-4<A2,41(((-480(.(,(,((4-
@M04999:289:000000000-L3R54:1:1101:14780:10342 2:N:0:415
GACTACTCGGGTATCTAATCCTGTTTGCTCCCCACGCTTTCGCATCTCAGCGTCAGTATCTGTCCAGAAGGCCGCCTTCGCCACCGGTATTCCTCCACATCTCTACGCATTTCACCGCTACACGTGGAATTCTACCTTCCTCTACAATACTCCAGATAACCAGTTTTAAGTGCAATTCCCAGGTTGAGCCCGGGGCTTTCACACCTAACTTAATTATCCGCCTACATGCCCTTTACGCCCAGTCATTCCGATTAACGCTCGCACCCTCCGTATTACCGCGGCTGCTGGCACGGACTTAGCC
+
CCCCCGGFGEGGEGGGGGGCFGGGGGGCFCFGEGGGGFFGGGGGGGC@FG8CF:CGGGGGGGGGGGGGGGGDFF7FEGGGGGGBEFGCGGGGGGFGGGGFFGGDGGG>FGGGGGDGGF@EGFGGGGCBEGGGGGGGGGGGGGGGGGGGGGD?DEGGGGGGGGGDGGGFFFDGGFGFFGFGFGGGFGGGCGGCGGGGGFFGFFFFFAFF)/;EEFFFEFC@FD>23BECFE@(7)/9(625((6@9<ECE@@1(1?)3660129(41::?03?<:BABFF>06((45:3602601(1)<<<:
@M04999:289:000000000-L3R54:1:1101:16894:10354 2:N:0:415
GCAGGGGTATCTAATCCTGTTTGCTCCCCACGCTTTCGCATCTCAGCGTCAGTATCTGTCCAGAAGGCCGCCTTCGCCACCGGTATTCCTCCACATCTCTACGCATTTCACCGCTACACGTGGAATTCTACCTTCCTCTACAATACTCCAGATAACCAGTTTTAAGTGTAGTTCCCAGGTTGAGCCCGGGGCTTTCACACCTAACTTAATTATCCGCCTACATGCCCTTTACGCCCAGTCATTCCGATTAACGCTCGCACCCTCCGTATTACCGCGGCTGCTGGCACGGAGTTAGCCGGTC
+
CCCCCCE@@EFFDFEGFGGGFFGDCCDFDGGGG@G8<C7,CFCFGGFGGEE@FCFA@CGGGED9CFGGGGGG:FFDEGFCGEEFC<A?,@?E<EF=F9?FGGGG>=:?;FGEEGE+>FAC4@C@FGFFF9FE?FGGEFGGGGGGGGC=FCE8FDEFGGGE9:==EDFG,,7E,E+@@FFFC8+<8:FGGGCCG578;C7C>AA>FAFA6AEFFF+3>E5>F=EEE)86=>FFF;0;?@.;4)9E35131;?E;>F;;9BB2?F<:9,4:?<94<0303>91)8(3280,((-,)-640(4(
@M04999:289:000000000-L3R54:1:1101:29167:10392 2:N:0:415
GGGCGACTACTGGGGTATCTAATCCTGTTTGCTCCCCACGCTTTCGCATCTCAGCGTCAGTATCTGTCCAGAAGGCCGCCTTCGCCACCGGTATTCCTCCACATCTCTACGCATTTCACCGCTACACGTGGAATTCTACCTTCCTCTACAATACTCCAGATAACCAGTTTTAAGTGCAATTCCCAGGTTGAGCCCGGGGCTTTCACGCCTAACTTAATTATCCGCCTACATGCCCTTTACGCCCAGTCATTCCGATTAACGCTCGCACCCTCCGTATTACCGCGGCTGCTGGCACGGAGTT
+
CCCCCGGGGGGGGGGGGGGGGGGGGGGGGGGGGGGGGGGGGGGGGGGGGGGGGGGGGGGGGGGGGGGGGGGGGGGGGGGGGGGGDGGGFGGG4,CAFFGGGGGGGGGGGGGGGGGFFGGGGGGGGGGGGGGFGGGGGFGGGGGGGGGGGGGGGGGGGGGGGGGFGGGGGGDC?GGGFGADGGGC9FGFGGGGGGGGGGGGFFFFFCFFFFFFDFFFFFFFFFF@DD@FFFFEFFFFFFFFFFFFFDFFEFFFFFFFFFFFBFBFFFFF9BF?B>FFFFAF<BF>909>:?BF?1?FF09?4
@M04999:289:000000000-L3R54:1:1101:12567:10407 2:N:0:415
AGTTGACTACCCGGGTATCTAATCCTGTTTGCTCCCCACGCTTTCGCATCTCAGCGTCAGTATCTGTCCAGAAGGCCGCCTTCGCCACCGGTATTCCTCCACATCTCTACGCATTTCACCGCTACACGTGGAATTCTACCTTCCTCTACAATACTCTAGTTAACCAGTTTTAAGTGCAATTCCTAGGTTGAGCCCAGGGCTTTCACACCTAACTTAATTATCCGCCTACATGCCCTTTACGCCCAGTCATTCCGATTAACGCTCGCACCCTCCGTATTACCTCGGCTGCTGGCACGG
+
CCCCCGGGGGGGGGGGGGGGGGGGGGGGGGGGGGGGGGGGGGGGGGGGGGGGGGGGGGGGGGGGGGGGGGGGGGGGGGGGGGGGGGGGGGGGGGGGGGGGGGGGGGGGGGGGGGGGGGGGGGGGGGGGGGGGGGGGGGGGGGGGGGGGGGGGGGGGGGGGGGGGDGGGGGGGGGGGFGFGGGGGGGGGGGGGGGGGGGGGFFFFFFFFF9@:>FFFFABAFFEFFAFDFEEFFB@EFFFFFFFFFFEFFF7EEF@@6??EFFFFFFFFF<??:><B?BFFB)4?FFFFFFF::?7?(
@M04999:289:000000000-L3R54:1:1101:8587:10415 2:N:0:415
GGACTACTGGGGTATCTAATCCTGTTCGCTACCCATGCTTTCGAGCCTCAGCGTCAGTAACAGACCAGAGAGCCGCCTTCGCCACTGGTGTTCTTCCATATATCTACGCATTTCACCGCTACACATGGAGTTCCACTCTCCTCTTCTGCACTCAAGTCTCTCAGTTTCCGATGCTCTTCCTCAGTTAAGCTGAGGGCTTTCACATTCAGACTTAAAAGACCGCCTGCGCTCCCTTTACGCCCAATAAATCCGGACAACGCTTGCCACCTACGTATTACCGCGGCTGCTGGCACGTAGTT
+
CCCCCGGGGGGGGGGGGGGGGGGGGGGGGGGGGGGGGGGGGGGGGGGGGGGGGGGGGGGGGGGGGGGGGGGGGGGGGGGGGGGGGGGGGGGGGGGGGGGGGGGGGGGGGGGGGGGGGGGGGGGGGGGGGGGGGGGGGGGGGGGGGGGGGGGGGGGGGGGFGGGGGGGGGGEGGGGGFGFGGGGGFGGGGGGGFGFGGGGGFFFFFCFFFFFFFAFFFFFFFFFFFFFFFFFBFFFF=EFFFFD?;EEEFFF0>@96?F@B?BFFFFFBF32:BFD?))649>00>>FBF>?FFFF?48>
@M04999:289:000000000-L3R54:1:1101:15418:10426 2:N:0:415
TGGACTACTCGGGTATCTAATCCTGTTTGCTCCCCACGCTTTCGCATCTCAGCGTCAGTATCTGTCCAGAAGGCCGCCTTCGCCACCGGTATTCCTCCACATCTCTACGCATTTCACCGCTACACGTGGAATCCTACCTTCCTCTACAATACTCCAGATAACCAGTTTTAAGTGCAGTTCCCAGTTTGCGCCCGGGTCTTCCACACCTAACTTAATTATCCGCCTACATGCCCTTTACGCCCTGTCACTCCGATTAACGCGCACCCCCTCTGTATCACCGGCGCTGCTGGCACGGATGTAC
+
A-6,66CFFFGEEGEFFF<C<6<E,;C<6E,CF@@CF@@C:CFG@,FGCCEF@686,6C,@E<CCCCFDF<C,6B@+@:?FD=,?:A+CF+:<5C?:AFDGGGGGACFF+8F=EF9BFEE=EGFGGGF::A4AFFBF896DFGCA8E,A=FEGD1,@,==8EC,>89@D=8F,@+6+D99DD=C,@CF,1@EC:97**;+B>A9?D?A43:><FF>E1+*=@(-59=3*176(>=@CC3>0(((/4.)5;@60,,(9>(1(-(,(4(4((()6)))).46(3-,(-(),.4,40((((5))
@M04999:289:000000000-L3R54:1:1101:16357:10431 2:N:0:415
TGGCGACTACCCGGGTATCTAATCCTGTTTGCTCCCCACGCTTTCGCATCTCAGCGTCAGTATCTGTCCAGAAGGCCGCCTTCGCCACCGGTATTCCTCCACATCTCTACGCATTTCACCGCTACACGTGGAATTCTACCTTCCTCTACAATACTCCAGATAACCAGTTTTAAGTGCAATTCCCAGGTTGAGCCCGGGGCTTTCACACCTAACTTAATTATCCGCCTACATGCCCTTTACGCCCAGTCATTCCGATTAACGCTCGCACCCTCCGTATTACCGCGGCTGCTGGCACGGAGCT
+
C9B8CEEEGGFFGGGGGGGGGGGGFGGGGGGDEFGGGGGGGECGGGGGGGGGGGGGGGGGCGGGGGGGGGGGGGGGGGGGGGGGGGGGFGDFEFCEGGGGGGGCGGFFGEGGGG+EDFGGGGGGGGGGGGGD:FCFFGGGGDGGGGGGGGGDGGGGGGGGGGGGGGGGGCAEEAFFAGFFGGGGGGGGCGEFGGGGGGGGEFFF>>FFFBBBDC@ACAFEFEC@D;DDF@CCEFF8@).A?F0>7;;@AC<?F?B6<BBDB>030;B>B<F::>1:0:9<466906272??F644?(23((
@M04999:289:000000000-L3R54:1:1101:27999:10442 2:N:0:415
AGGGGACTACAGGGGTATCTAATCCTGTTTGCTCCCCACGCTTTCGCATCTCAGCGTCAGTATCTGTCCAGAAGGCCGCCTTCGCCACCGGTATTCCTCCACATCTCTACGCATTTCACCGCTACACGTGGAATTCTACCTTCCTCTACAATACTCTAGTTAACCAGTTTTAAGTGCAATTCCTAGGTTGAGCCCAGGGCTTTCACACCTAACTTAATTATCCGCCTACATGCCCTTTACGCCCAGTCATTCCGATTAATGCTCGCACCCTCCGTATTACCGCCGCTTCCGGCACGGTGTT
+
CCCCCGGGGFGFEFEGGFCGGGGGGG<CEGGCEFGGFGGGGEGGGGGGGGGFGGGGGGGGGGCFGGGGCFGGG@EFGGDEGGGGGGGGGGGGCFGGGFGGGGFFA<,<9EEE@CGGGGGGDEGCGGGGGGGD?FFFGGGGEFGGGFGGADFFGE=E=@9EFGGGGGGGGGFD8,==DFFF7++=D98<AECFGGCDGGGGFFA>FFF6:5@>DFF>>A:AB4A9B2--7(*1)6(7>)*4(55((/(/>??<?4(/249)))))(,(118(--,,(4?):<19,-((-(,,,03((((--(
@M04999:289:000000000-L3R54:1:1101:12570:10443 2:N:0:415
AATGGACTACAGGGGTATCTAATCCTGTTCGCTACCCATGCTTTCGAACCTCAGCGTCAGTTACAGACCAGAGAGCCGCCTTCGCCACTGGTGTTCTTCCATATATCTACGCATTCCACCGCTACACATGGAGTTCCACTCTCCTCTTCTGCACTCAAGAAAAACAGTTTCAGCTGCACTTCCCCGGTTAAGCCGAGGGCTTTCACAGCTGACTTGTTCTCCCGCCTGCGTTCGCTTTACGCCCAATAAATCCGGACAACGCTTGCCACCTACGTATTACCGCGGCTGCTGGCACGTAGTT
+
CCCCCGGGGGGGGGGGGGGGGGGGGGGGGGGGGGGGGGGGGGGGGGGGGGGGGGGGGGGGGGGGGGGGGGGGGGGGGGGDGGGGGGGGGGGGGGGGGGGGGGGGGGGGGGGGGGGGGGGGFGGGGGGGGGGGGGGGGGGGGEGGGGGGFGGGGGGGGGGGGFGGGGGGGGGGGGGGFGFGGGGGFCGGGGGFGCE>>DCDFFFFFFFFFFEFFFFFEFFFFFFFFFFFFF@?F?9DFF4;;;9@@;1=E3<CFF909BBFFFFF:<?AFF?B:2:?A:BFBFFFFB9>FFF:?:>?<044:
@M04999:289:000000000-L3R54:1:1101:2299:10454 2:N:0:415
GGGTGACTACACGGGTATCTAATCCTGTTCGCTACCCATGCTTTCGAACCTCAGCGTCAATCGGTATTTAGTAACCTGCCTTCGCAATCGGGGTTCTGTGTAATATCTATGCATTTCACCGCTACACTACACATTCCAGCTACTTCAATACTATTCAAGATTAACAGTATCAACGGCAGTTCTACAGTTAAGCTGCAGGTTTTCACCGCTGACTTATCAACCCGCCTACGGACCCTTTAAACCCAATAAATCCGGATAACGCTCGCATCCTCCGTATTACCGCGGCTGCTGGCCCGGAGTT
+
CCCCCGGGGGFGGGGGGGGGGGGGGGGGGGGGGGGGGGGGGGGGGGGGGGGGGGGGGGGEGGGGGGGGGGGGGGFFGGGGGGGGGGGGFGGGGGCGGFEEFGGGGGGDFFGGGGGGGGGGGGGGGGGGGGGGGGGGFG8EGGGGGGGGFFGGGFGGGFGGGFGGGGGGGGGGGGDGDGDGGGGGGC8EFFEGGGGGFFDCABFFFF5DFF=)=FFFCFCCADFFFFAFF=2>@@FFFEF+;<DD?/3)74?E@B103;E@DB;D93010:?B?FFF07<AAFFBBF;BFF)(-((7;9344
@M04999:289:000000000-L3R54:1:1101:16012:10483 2:N:0:415
TGACTACTCGGGTATCTAATCCTGTTTGCTCCCCACGCTTTCGCATCTCAGCGTCAGTATCTGTCCAGAAGGCCGCCTTCGCCACCGGTATTCCTCCACATCTCTACGCATTTCACCGCTACACGTGGAATTCTACCTTCCTCTACAATACTCCAGATAACCAGTTTTAAGTGCAGTTCCCAGGTTGAGCCCGGGGCTTTCACACCTAACTTAATTATCCGCCTACATGCCCTTTACGCCCAGTCATTCCGATTAACGCTCGCACCCTCCATATTACCGCTGCTGCTGGCACCGAGTTAGC
+
C<C88FFGDFGCC6EEGE@,C@,CFFFFGGFFGCGGED:FFE@CF::<EF@8B,@B@EGGGGFGGCGA<EEGGGEGGFEE@EFFGFGCFGEFFGFGCEGGGGGGGFCDE+:?,E?EDDEGGEGGG<A@FF94ADFGGGDC=;ADGFAD,=DFGDFCDFGGGGGGA=:@FGGFCACAD97+AFDGCDFGGGGG6C55CC>CBFF+9*99@@E<EA9+9=8?5:29@FFE?EF=EF3C<<(:38=/7ECCEEFFF6??C;0,(-6>9>13?:?26<)6<A(4(,92444::08.((,((,-:<
@M04999:289:000000000-L3R54:1:1101:3755:10505 2:N:0:415
GTGTGACTACAGGGGTATCTAATCCTGTTTGCTCCCCACGCTTTCGCATCTCAGCGTCAGTATCCGTCCAGAAGGCCGCCTTCGCCACCGGTATTCCTCGACATCTCTACGCATTTCACCGCTACACTTGGAATTCTACCTTCCTCTACAATACTCTAGTTAACCAGTTTTAAGTGCAGTTCCTAGGTTGAGCCCAGGGCTTTCACACCTAACTTAATAATCCGCCTACAGGCCCTTTACGCCCAGTCATTCCGATTAACGCTCGCACCCTCCGTATTACCGCGGCTGCTGGCACGGAGTT
+
<BCCCGGGGGC<FEGGGGGGGGGGGGGGGAFGGGGGGGGGGGGGGGDGECFFGGGGGGGFGC<<CBFC7FF9FF,E,@FGGGGGGEGBFGD4CFGG,,,,,8FFGFGGG9FGGGGGFGGGGGECFGG9??,7CFFGGGAEGAF8EFDEEG,EC,@F;AFGGGGGFFGGCF,==,2@D=+==F@:538EF,D9F,+3*@?5?FFFFF@*)<):@FFF*4+/+7EFFFF(53)05@=DFFEF:;B16<;3;<C?CF6@FDC<1;?;9>>9>6??B0348(<A2<FB069>???(6:>B9>9<?
@M04999:289:000000000-L3R54:1:1101:2871:10515 2:N:0:415
GCGTGACTACTAGGGTATCTAATCCTGTTCGCTACCCATGCTTTCGAACCTCAGCGTCAGTTACAGACCAGAGAGCCGCCTTCGCCACTGGTGTTCTTCCATATATCTACGCATTCCACCGCTACACATGGAGTTCCACTCTCCTCTTCTGCACTCAAGAAAAACAGTTTCAGCTGCACTTCCCCGGTTAAGCCGAGGGCTTTCACAGCTGACTTGTTCTCCCGCCTGCGTTCGCTTTACGCCCAATAAATCCGGACAACGCTTGCCACCTACGTATTACCGCTGCTGCTGGCACGTAGTT
+
CCCCCGGGGGGGGGGGGGGGGGGGGGGGGGGGGGGGGGGGGGGGGGGGGGGGGGGGGGGGGGGGGGGGGGGGGGGGGGGGGGGGGGGGGGGFGFGGGFGGGGGCGEGGGGGGGGGGGGGGFGGGGGGGGGGGDFGGGGGGGGGGGGGGGGEFGGGGGFGFGGGGGGGGGGGGGGGGFGFGGGFGGGGEEGFFGGEGGGGGFAAFFFFFFFFFFFFFFAFE84:@FF?BFFFFFFFF@FFFF@B@;(64AEEFFFFFFF:04;:??<BFF13:B?:<F?AA<:6,9;)24?B?B0???231.
@M04999:289:000000000-L3R54:1:1101:17821:10534 2:N:0:415
TATGGACTACACGGGTATCTAATCCTGTTTGCTACCCACGCTTTCGAGCATGAACGTCAGTGTTATCCCAGGAGGCTGCCTTCGCCATCGGTATTCCTCCACATCTCTACGCATTTCACTGCTACACGTGGAATTCTACCTCCCTCTGACACACTCTAGTTTGACAGTTTCAAATGCACGTCCCAAGTTGAGCTCGGGGATTTCACATCTGACTTATCTAACCGTCTGCGCTCGCTTTACGCCCAGTAATTCCGATTAACGCTCGCACCCTACGTATTACCGCGGCTGCTGGCACGAAGTT
+
CCCCCGGGGGGGGGGGGGGGGGGGGGGGGGGGGGGGGGGGGGGGGGGGGGGGGGGGFGDGGGFGGGGGGGGGGGGGGGGGGGGGGGGGGGGGGGGGGGGGGGGGGCEFAFGGEGGGGGGGGGGGGGGGGGGGGGGGGGGGGGGGGGFEFCFGGG@F9DFEDFGGGGGFGD8DGGGGFGFGGGGGGFF=FFGFGCGGCGGDFFFFFFFA@CECEFFFEFAEFFDFFFD=;=A=2@@@DF=B/(32?<EF<657C@F<;?CC@>?@FBB>;1:7114<A><A4319039><)5>(48?(,(-.
@M04999:289:000000000-L3R54:1:1101:20807:10559 2:N:0:415
ATGACTACCGGGGTATCTAATCCTGTTTGCTCCCCACGCTTTCGCATCTCAGCGTCAGTATCTGTCCAGAAGGCCGCCTTCGCCACCGGTATTCCTCCACATCTCTACGCATTTCACCGCTACACGTGGAATTCTACCTTCCTCTACAATACTCCAGATAACCAGTTTTAAGTGCAGTTCCCAGGTTGAGCCCGGGGCTTTCACACCTAACTTAATTATCCGCCTCCATGCCCTTTACGCCCAGTCATTCCGATTAACGCTCGCACCCTCCGTATTACCGCGGCTGCTGGCACGGAGTTAC
+
CCCCCECFGGGGDFEDEFGGGGFGGGGGGFFGGGGFGGGGGFEFFE@:,BFEGGGEGGF<DFGGGGGGGGGGCFFEGGGEFCEFGGGGGGFFGCEEGFGGFGCA?FDFGDEGGGA<FF7CFCFDGEGGGGFGEGGGFGGFGGGGFCDFDF8=ED=DGGGGCFFGGGGGGGGGFCFGFGFGGCCE8FFFG?FGGCGG;77DAFFF6FFFB33@CFFFC8A@:-59-(/,971;;FDF3CDEF>??;8EEEFFF;8??9<66??099>(41:<>:0?:AFA?9>0>19:?F(((8?9(-,16)
@M04999:289:000000000-L3R54:1:1101:23076:10579 2:N:0:415
TGCTGACTACTCGGGTATCTAATCCTGTTTGCTCCCCACGCTTTCGCATCTCAGCGCCAGTATCTGTCCAGAAGGCCGCCTTCGCCACCGGTATTCCTCCACATCTCTACGCATTTCACCGCTACACGTGGAATTCTACCTTCCTCTACAATACTCTAGTTAACCAGTTTTAAGTGCAATTCCTAGGTTGAGCCCAGGGCTTTCACACCTAACTTAATTATCCGCCTACATGCCCTTTACGCCCAGTCATTCCGATTAACGCTCGCACCCTCCGTATTACCGCGGCTGCTGGCACGGAGTT
+
CCCCCGGGGGGGGGGGGGGGGGGGGGGGGGGGGGGGGGGGGGGGGGGGGGGGGGGGGGGGGGGGGGGGGGGGGGGGGGGGGGGGGGGGGGGGGGGGGGGGGGGGGGGGGGGGGGGGGGGGGGGGGGGGGGGGGGGGGGGGGGGGGGGGGGGGGGGGGGGGGGGGGGGGGGGGGGGGFGFGGGGGGGGGGGGFGGGGGFGGFFFFFFFFFFFFFFFFFFFFFFFDDFFFFFFFFF=BBECFDFFFFFFEEEFFFF0/;@E<DF@;@F9BFFB:?042:BABFFFBB>990:4?B02:;(,34
@M04999:289:000000000-L3R54:1:1101:13196:10597 2:N:0:415
TGACTACCCGGGTATCTAATCCTGTTCGCTCCCCACGCTTTCGTCCATCAGCGTCAATCGGTATTTAGTAACCTGCCTTCGCAATCGGGGTTCTGTGTAATATCTATGCATTTCACCGCTACACTACACATTCCAGCTACTTCAATACTATTCAAGATTAACAGTATCAACGGCAGTTCTACAGTTAAGCTGCAGGTTTTCACCGCTGACTTATCAACCCGCCTACGGACCCTTTAAACCCAATAAATCCGGATAACGCTCGCATCCTCCGTATTACCGCGGCTGCTGGCACGGAGTTAGC
+
CCCCCGGGGGGGGGGGGGGGGGGGGGGGGGGGGGGGGGGGGGGGGGGGGGGGGGGGGGGGGGGFGGGGGGGGGGGGGGGGGGGGGGGGGGGGGGGGGGGGGGGGGGGGGGGGGGGGGGGGGGGGGGGGGGGGGGGGGGGGGFGGGGGGGGGGGGGGGGGGGGGGGGGGGGGGGGGGFGFGGGGGGGGGGGGGGGGGGGGGFFFFFEDDADFFFFFFFFFFFFFFFF2@>@@@DFFFFEFF67?FFFFEC(667;3>EDFBFFFB<>224044?B>>>>06>F>F;BF?:<1<?FF(-4)).
@M04999:289:000000000-L3R54:1:1101:2291:10621 2:N:0:415
GACTACTCGGGTATCTAATCCTGTTTGCTCCCCACGCTTTCGCATCTCAGCGTCAGTATCTGTCCAGAAGGCCGCCTTCGCCACCGGTATTCCTCCACATCTCTACGCATTTCACCGCTACACGTGGAATTCTACCTTCCTCTACAATACTCTAGTTAACCAGTTTTAAGTGCAATTCCTAGGTTGAGCCCAGGGCTTTCACACCTAACTTAATTATCCGCCTACATGCCCTTTACGCCCAGTCATTCCGATTAACGCTCGCACCCTCCGTATTACCGCCGGTGCTGGCACGGAGTTAGCC
+
CCCCCGGFGGGGGGGGGGGCGGCFDGGAFGEF7FGGGEGGGGDEGDFGGGGGGGGGGGGGGFGGGGGGFGGGGGDGGGGGGGGGGGDBFF9FEGGGGFDFEGGGGFFFGEEFFAFFEECGGGGGGCCEFFGCGFFGGFGCFGGF;EEFDFGGG8BCFGGCGGGAFG8C@FGFGGGFDDFFFGDGFFC88CFE7CGGGF5>@>AFBFFADEFFFFFFFFCDAFFAF=EEE3:@BB=4>D2A>B=E@5EEEE0:03CE7(33;F>97(--:;?077>A<:9(((,41)6(2(,(,(323)6),
@M04999:289:000000000-L3R54:1:1101:11871:10642 2:N:0:415
GTTAGACTACTGGGGTATCTAATCCCGTTCGCTCCCCATGCTTTCGCACTCCAGCGTCGGTAGGGACCCAGAGAGCTGCCTTCGCTTTTGGCGTTCCTTCGTAGATCTTAGGATTTCACCCCTACACACGAAATTCCACTCTCCTCTGTCTCACTCAAGTGAATTGGTTTCGAGAGCATTCCACCAGTTTTTGGCGACTTTCGCTTTCAACCCGATTCACCGCCTACGTGCCCTTTACGCCTAGTCATTCCGAAGAACACTTGCCCCCCCCGTCTTCCCGCGGCCGCTGGCACGGAGTTAC
+
CCCCCGGGGGGCGGGGGGGGGGGGGGGGGGGGEGGGGGGGGGGGGGGGGGGGGGGGGGGGGGGGGGGGGGGGGGGGGGGGGGGGGGGGGGGGGGGGGDGGGGGGGGGGGGGGGGGGGGGGGGGGGGGGGGGEGFGGGGGGGGGGGGGGGGFGGGGGGGGGGGGGGGGGG?FGGGF6FGFFGGGGFGGGGGGGGGGG*;DGFFEDFFFFEFFFFEAA@FF:A@FFFFD;@1=6=E;E44652@1/))9554::(-3,51272<69:B69>F>;?3,()).-((-((-(9>967<:041209)
@M04999:289:000000000-L3R54:1:1101:8402:10660 2:N:0:415
CAGACTACTAGGGTATCTAATCCTGTTCGCTCCCCACGCTTTCGTCCATCAGCGTCAATCGGTATTTAGTAACCTGCCTTCGCAATCGGGGTTCTGTGTAATATCTATGCATTTCACCGCTACACTACACATTCCAGCTACTTCAATACTATTCAAGATTAACAGTATCAACGGCAGTTCTACAGTTAAGCTGCAGGTTTTCACCGCTGACTTATCAACCCGCCTACGGACCCTTTAAACCCAATAAATCCGGATAACGCTCGCATCCTCCGTTTTACCTCGGCTGCTGGCACGGAATT
+
CCCCCGGGGGFGGGGGGGGGGGGGGGGGGGGGGGGGGGGGGGGGGGGGGGGGGGGGGGGDGGGGGGGGGGGGGGGGGGGGGGGGCECGGGGGGGGGGGGGGGGGFFGGGFGGGGGGGGGGGGGGGGGDGGGGGGGGGGGGGDGGGGGFEGGGGGGGGGGGGGGGGGGGGGGGGGCGBFFGGGGGGGGGGGGGGGGGFDDFFCFFFFFFFFDEFFFFFFFDDBFFFFFFFFBF?BFFFFFBF@F;@FFFCEEF>?;;@@<@;2,(((,48281:).89<.).-3:<>148?64209(,-,
@M04999:289:000000000-L3R54:1:1101:11950:10672 2:N:0:415
GACTACCAGGGTATCTAATCCCATTTGCTCCCCTAGCTTTCGTCTCTCAGTGTCAGTGTCGGCCCAGCAGAGTGCTTTCGCCGTTGGTGTTCTTTCCGATCTCTACGCATTTCACCGCTCCACCGGAAATTCCCTCTGCCCCTACCGTACTCCAGCTTGGTAGTTTCCACCGCCTGTCCAGGGTTGAGCCCTGGGATTTGACGGCGGACTTAAAAAGCCACCTACAGACGCTTTACGCCCAATCATTCCGGATAACGCTTGCATCCTCTGTATTACCGCGGCTGCTGGCACAGAGTGAGCC
+
CCCCCGFFGGGGGGGGGGGGGGGGGGGGGGGGGGGGGGGGGGFG8FGGGGGGGGGGGGGGGGGGGGGGGFGGGGGGGGGGGGGFGGGGGGGGGGGGCEFGGGGGGGGGGGGGGGGGGGGGGGGGGGDGGGGGGGGGGGGGGGGGGGGGGGGGGGGGGGGGFFGGGGGGGGFGGDD?AFFGGGGGGGGGGGFEGGG>FGGCCFFDFFE>BFEEC6AF?FFFFFF@FF;>@963;@FA:?>FFF:?75AAFFBB?6<DFF6<B??FFFFFFFFAFFFFBBB9BFFFFFF>27?2(44:).874
@M04999:289:000000000-L3R54:1:1101:7908:10696 2:N:0:415
TTTTGACTACTAGGGTATCTAATCCTGTTTGCTCCCCACGCTTTCGCATCTCAGCGTCAGTATCTGTCCAGAAGGCCGCCTTCGCCACCGGTATTCCTCCACATCTCTACGCATTTCACCGCTACACGTGGAATTCTACCTTCCTCTACAATACTCTAGTTAACCAGTTTTAAGTGCAATTCCTAGGTTGAGCCCAGGGCTTTCACACCTAACTTAATTATCCGCCTACATGCCCTTTACGCCCAGTCATTCCGATTAACGCTCGCACCCTCCGTATTACCGCGGCTGCTGGCACGGAGTT
+
CCCCCGGGGGGGGGGGGGGGGGGGGGGGGGGGGGGGGGGGGGGGGGGGDGGAFGGGGGGGGGGGGGGGGGGGGGGGGGGGGGGGGGGGGGGGGGGGGGGGGGGGGGGGGGGGGGGGGGGGGGGGGGFCFGGGGGGGGGGGGGGGFGGGFGFGCFGGGGGGGGFGGFGFGGGGGGGG+DFFGGFGGGFGGGGGGGGGGGGG5FFFFFFF@DEEFFFFFFFFFFFABFFAFFFEFFFB@B482>=525@=EFC3C@@@;<EEFFFF>;B9F?BF:;<F??9<<<9>0;;;:?7:?:??99>14
@M04999:289:000000000-L3R54:1:1101:27673:10698 2:N:0:415
TGACTACACGGGTATCTAATCCTGTTTGCTCCCCACGCTTTCGCATCTCAGCGTCAGTATCTGTCCAGAAGGCCGCCTTCGCCACCGGTATTCCTCCACATCTCTACGCATTTCACCGCTACACGTGGAATTCTACCTTCCTCTACAATACTCCAGATAACCAGTTTTAAGTGCAATTCCCAGGTTGAGCCCGGGGCTTTCACACCTAACTTAATTATCCGCCTACATGCCCTTTACGCCCAGTCATTCCGATTAACGCTCGCACCCTCCGTATTACCGCCGCTGCTGGCACGGATGTAGC
+
-A<C,CAF@FF>FEGGGCGFGGADCFCFGFGD@FEGGGGGGGEGGFCE@EGGGGEEEFEFGGFGGGFGGGGGG8CFGEGGGGGGEG7@FFCFGDEFGGGBEFGGGGGGGGG:FFFGGGCEGGDGG=FFF9BEGGGGGB;?EFGDFFDGFFGGGGGGGFGGGGGFD9E::EF=AEFGF??FGFFGECFGCC:+;CC7C4?7?@AFF>6A@BECFCA878FEFBFFFFFFE3>8EDFE633B@?6EF@C5CEE(2;79CF92:0>92;3(4:9:04(69A:1(3119;7)86<?B99((.6))
@M04999:289:000000000-L3R54:1:1101:5873:10721 2:N:0:415
CATTGGACTACTGGGGTATCTAATCCTGTTTGCTCCCCACGCTTTCGCATCTCAGCGTCAGTATCTGTCCAGAAGTCCGCCTTCGCCACCGGTATTCCTCCACATCTCTACGCATTTCACCGCTACACGTGGAATTCTACCTTCCTCTACAATACTCCAGATAACCAGTTTTAAGTGCAGTTCCCAGGTTGAGCCCGGGGCTTCCACACCTAACTTAATCATCCGCCTACATGCCCTTTACGCCCAGTCATTCCGATTAACGCTCGCACCCTCCGTATTACCGCGGCTGCTGCCACGGAGT
+
CCCC,CEFGGGEFFFGGGEFGF<EFFFGGFGGCCEG<FGGEGGCFGEGEDGGGC@C@FGGGGGGGGGFGGGGGGF,CFEEGCFGFGGDEFG>FDGGGDFGGGGFFGFFFGGFGGGGGGGGGGGGGGGDEGDCFDEFFG8DFGGGGGCGGGGGGDFGG88=AFGGG+@?@EGGGFCFFGF9=DF8DA8?FF8E9DF7>++?A9A*;BF6>50).?AA3BB*8:CF>F5@?3>?7@@=>=@F>;;BBF(/)4?EEFE(;(64;1:??(34>1:0?F>?:?BBF>09((-(36:>)4,4(4((-
@M04999:289:000000000-L3R54:1:1101:26820:10740 2:N:0:415
CGAGGACTACTGGGGTATCTAATCCCATTTGCTCCCCTAGCTTTCGTCTCTCAGTGTCAGTGTCGGCCCAGCAGAGTGCTTTCGCCGTTGGTGTTCTTTCCGATCTCTACGCATTTCACCGCTCCACCGGAAATTCCCTCTGCCCCTACCGTACTCCAGCTTGGTAGTTTCCACCGCCTGTCCAGGGTTGAGCCCTGGGATTTGACGGCGGACTTAAAAAGCCACCTACCGACGCTTTACGCCCAATCATTCCGGATAACGCTTGCATCCTCGGTATTACCGCGGCTGCTGGCACAGAGTT
+
CCCCCGGGGGGGGGGGGGGGGGGGGGGGGGGGGGGGGGGGGGGGGGGGGGGGGGGGGGGGGGGGGGGGGGFGFGGGGGGGGGGGGGGGGGGGGGGGGGGGFDGGGGGGGGGGGGGGGGGGFGEGGGGGGEGEGGGGGGGGGGGGGGGGGGGGGGGGGGGGGGGGGGGGGGFFGGGGFGFGGGGGGG*:DGFGGGGGGGGGFFFFFFFFFFFFB>FFEFA<><@DDDD;E((247>:BFFF1<>FB8<??BFFFF>?6:)5:6<?BF<AFBD>(2::<).46:(739>9<227:()(37:>6
@M04999:289:000000000-L3R54:1:1101:15764:10741 2:N:0:415
ACTACCCGGGTATCTAATCCCGTTCGCTCCCCATGCTTTCGCACTCCAGCGTCGGTAGGGACCCAGAGAGCTGCCTTCGCTTTTGGCGTTCCTTCGTAGATCTTAGGATTTCACCCCTACACACGAAATTCCACTCTCCTCTGTCTCACTCAAGTGAATTGGTTTCGAGAGCATTCCACCAGTTTTTGGCGACTTTCGCTTTCAACCCGATTCACCGCCTACGTGCCCTTTACGCCTAGTCATTCCGAAGAACACTTCCCCCCCCCGTCTTACCGCGGCGGCTGGCACGGCGTTAGCCGGG
+
CCCC,CF+FFF@FFDFGGGCGGGFEGECFGFEFGGGFGGCBFGGG<EEFGG:FECCGEF,@F7FGGGFCGGA6=FEBFCFFCDFCCC@FGEGGGGEFCFGCF9,C<?F;?CFFGCFGGGGGGGECC@FFGGAFF9D9BE=EFFFGGGGGGFFCDFG9D=C=8@@8=ECDGCFGGGGF9AG0=C7>EGGECGGGG>8CD*;FFFFFFFFF29>?AFF@BA;:=;,,0=(/(47.2<13;3@C77<24((-2848:,.6)52(4>(01((,(,.::13,,2(,-493:1)4((43>?16?>((
@M04999:289:000000000-L3R54:1:1101:24843:10744 2:N:0:415
GAGATGACTACAAGGGTATCTAATCCTGTTCGCTCCCCACGCTTTCGTCCATCAGCGTCAATCGGTATTTAGTAACCTGCCTTCGCAATCGGGGTTCTGTGTAATATCTATGCATTTCACCGCTACACTACACATTCCAGCTACTTCAATACTATTCAAGATTAACAGTATCAACGGCAGTTCTACAGTTAAGCTGCAGGTTTTCACCGCTGACTTATCAACCCGCCTACGGACCCTTTAAACCCAATAAATCCGGATAACGCTCGCATCCTCCGTATTACCGCGGCTGCTGGCACGGAGT
+
CCCCCGGGGGGGGGGGGGGGGGGGGGGGGGGDGGGGGGGGGGGGGGGGDGGGGGGGGGGGGGGGGGGGFGGGGGGGGGGGGGGGGGGGGGGGGGGGGGGG<FGGGGFGGGGGGGGFGGGGGGGEEGGGGGGGGGGGGGGGGGGGGGGGGGGGGGGGGGGGGGGGGGGGGGGGGGGGEGFGGGGGGGGGGGGGGGGGGGGGAFCFFFFFDFFBBFFFEFFFFFBFFAFFDFDFFFFFFFFFFFFFF?@DF8CFF;BB@DFFFF>7?>BFFFBBD:>?BBFDB2<9>9>FFFF70:?DF961-
@M04999:289:000000000-L3R54:1:1101:14208:10760 2:N:0:415
GACTACCGGGGTATCTAATCCCGTTCGCTCCCCATGCTTTCGCACTCCAGCGTCGGTAGGGACCCAGAGAGCTGCCTTCGCTTTTGGCGTTCCTTCGTAGATCTTAGGATTTCACCCCTACACACGAAATTCCACTCTCCTCTGTCTCACTCAAGTGAATTGGTTTCGAGAGCATTCCACCAGTTTTTGGCGACTTTCGCTTTCAACCCGATTCACCGCCTACGTGCCCTTTACGCCTAGTCATTCCGAAGAACACTTGCCCCCCCCTGCTTACCGCCGTTTCTTGCACGGAGTTAGCCGG
+
-6ACCFFGGD@7CFFGGFG9FC;FFACFGG:FCFFF8CFAF77FCFEDEFDB@7@F@F@@,CF:FEF<C,BF?<A?=?F<C,,B?FB<CGEGFGGGCA=779E<EE,5=EFGFC5CF+9>FCAF=C:FEGFCCFFFG,DF33,@CECA=EGGGFEFBDEAE9DEFFGG6@D78C7EFCCGG>FFCC:DGGF57=CDGGD>:4?A+1=/6(5>2688=.8>E6;0,:(//4(/7C(36;(56<2)..4:<(-(2(4:29A<4:1;1>B0(,,:2:((,(-(((.)).425(,12::A))52(
@M04999:289:000000000-L3R54:1:1101:16370:10781 2:N:0:415
ATGGACTACCAGGGTATCTAATCCTGTTTGCTCCCCACGCTTTCGCATCTCAGCGTCAGTATCTGTCCAGAAGGCCGCCTTCGCCACCGGTATTCCTCCACATCTCTACGCATTTCACCGCTACACGTGGAATTCTACCTTCCTCTACAATACTCCAGATAACCAGTTTTAAGTGCAGTTCCCAGGTTGAGCCCGGGGCTTTCACACCTAACTTAATTATCCGCCTACATGCCCTTTACGCCCAGTCATTCCGATTAACGCTCGCACCCTCCGTATTACCGCGGCTGCTGGCACGGCGTT
+
CCCCCGGGGGGGGGGGGGGGGGGGGGGGGGGGGGGGGGGGGGGGGGGGGGGGGGGGGGGGGGGGGGGGGFGGGGGGGGGGGGGGGGGGGGGGGGGGGGGGGGGGGGGGGGGFGGGGGGGGGGGGGGGGGGGGGGGGFGGGGGGGGGGGGGGGGGGGGGGGGGGGGGGGGGGFGGGGFGFGGGGGGGGGGGGGGGGGGGGGFFFFFFFFFFFFCFFA?AFEFF@FFFFFFFFFFFFFFFEFDBBFF1;<EEEFFFFFFFF1;??F;;FFFFFF>8:38AFF6>F09902?D0?0<(7(-42
@M04999:289:000000000-L3R54:1:1101:17806:10785 2:N:0:415
TTTTACTACTCGGGTATCTAATCCTGTTTGCTCACCACGCTTTCGCACCTCAGCGTCAGTATCTGTCCAGAAGGCCGCCTTCGCCACCGGTATTCCTCCACATCTCTACGTATTTCACCGCTACACGTGGAATTCTACCTTCCTCTACAATACTCCAGATAACCAGTTTTAAGTGCAGTTCCCAGGTTGAGCCCGGGGCTTTCACACCTAACTTAATTATCCGCCTACATGCCCTTTACGCCCAGTCATTCCGATTAACGCTCGCACCCTCAGTATTACCGCGGCTGCTTGCACGGAGTAC
+
B@,,8FC<F<FG>+6:,<F,6C6@<6CFE,CFG,C,<C,@@B@9@7@+7B,CFFC:,BFEF,<,,,,C@,,,6B,FFEE74@AC:48,>F::,AE@BFG?C858?FFGCF,49A:A,EFGGEG@:FE?A==,,,9@,,@46@?8EG=,@=DGGCFGC8=,@==FEF,737E=3E2E7DF7F9+6@+@=@C8CFCG+?5?@FF5;@9*:=@=>C=AA?++*465=2=5069<@)752>E68;:11;5=49C<?E?((6)12>?@1919920:((.)6)66249((34(-2)4822:(-34()
@M04999:289:000000000-L3R54:1:1101:15040:10822 2:N:0:415
CATTGACTACTAGGGTATCTAATCCTGTTTGCTACCCACGCTTTCGAGCATGAACGTCAGTGTTATCCCAGGAGGCTGCCTTCGCCATCGGTATTCCTCCACATCTCTACGCATTTCACTGCTACACGTGGAATTCTACCTCCCTCTGACACACTCTAGTTTGACAGTTTCAAATGCACGTCCCAAGTTGAGCTCGGGGATTTCACATCTGACTTATCTAACCGTCTGCGCTCGCTTTACGCCCAGTAATTCCGATTAACGCTCGCACCCTACGTATTACCGCGGCTGCTGGCACGTAGTT
+
CCCCCGGGGGGGGGGGGGGGGGGGGGGGGGGGGGGGGGGGGGGGGGGGGGGGGGGGGGGGGGGGGGGGGGGGGGGGGGGGGGGGGGGGGGGGGGGGGGGGGGGGGGGGGGGGGGGGGGGGGGGGGGGGGGGGGGGGGGGGGGGGGGGGGGGGGGGGGGGGGGGGGGGGGGGGGGGGFGFGGGGGGFGGGGGGGGGGGGGGFFFFFFFFFFFEFFFFFFFFFFFFFFFFFAFFDFFFFF6CDFFFFFFEFEFFFFFFFFEED@FFFFFFF:<BFFFFAFFF<?;>661>FF:BFFD:3??<A
@M04999:289:000000000-L3R54:1:1101:6309:10887 2:N:0:415
TCATGACTACTAGGGTATCTAATCCTGTTCGCTACCCATGCTTTCGAACCTCAGCGTCAGTTACAGACCAGAGAGCCGCCTTCGCCACTGGTGTTCTTCCATATATCTACGCATTCCACCGCTACACATGGAGTTCCACTCTCCTCTTCTGCACTCAAGAAACATAGTTTCAGCTGCAGTTCCCCAGTTAAGCTGGGGGCTTTCACAGCTGACTTATCTTCCCGCCTGCGTTCGCTTTACGCCCAATAAATCCGGACAACGCTTGCCACCTACGTATTACCGCGGCTGCTGGCACGTAGTT
+
CCCCCGGGGGGGGGGGGGGGGGGGGGGGGGGGGGGGGGGGGGGGGGCGGGGGGGGGGGGGGGGGGGGFGGGGGGGGGGGGGGGGGGGGGGGGGGGGGGGGGGGGGGGGGGGGGGGGGGGGGGGGGGGGGGGGGGGGGGGFGGGGGGGGGGGGGFGGGGGGGGGGGGGGGGGGGGGGFGFGGGGGFCGGGGGGGGGGGGGGFFFFFFFFFFF@CBFFAFFEFFBDBFFFFFFFF=@FBB6A@?@B??DFFEFF89@F@9=?;01?4:BFF:B?:04<A?FFBFF((419?028:B8(4:::6
@M04999:289:000000000-L3R54:1:1101:26629:10892 2:N:0:415
GACTACTGGGGTATCTAATCCTGTTTGCTCCCCACGCTTTCGCATCTCAGCGTCAGTATCTGTCCAGAAGGCCGCCTTCGCCACCGGTATTCCTCCACATCTCTACGCATTTCACCGCTACACGTGGAATTCTACCTTCCTCTACAATACTCCAGATAACCAGTTTTAAGTGCAGTTCCCAGGTTGAGCCCGGGGCTTTCACACCTAACTTAATTATCCGCCTACATGCCCTTTACGCCCAGTCATTCCGATTAACGCTCGCACCCTCCGTATTACCGCGGCTGCTGGCACGGATTTAGCC
+
CCCCCGFGGGGGGGGGGGGGGGGGGGGGGGGGGGGEGGGGGGGGGGGGGGGDGGGGGGGGGGGGGGFGGGFGGGGGGGGGGEFGGGGGDGGGGGGGGGGGGGFFGGDGGGCFDEFFGGGGGGGGGGGGGGGGGGGGGGGGGGGGGGGGGGGGGGGGGGGGGGGDAFGGGGGGFGGGFGFGGGDEFFGGCFGDEG>5C>CGFFFFEFFFFEE:EFFFEFF?FF=@=:CE9):=BEFF6@,=;16<<<<?E@<DF@CE?FF0(4;37?FFFFF?75>B2:6>19>;BF.4(,280-(()6<>:
@M04999:289:000000000-L3R54:1:1101:21429:10913 2:N:0:415
ACGACTACTAGGGTATCTAATCCTGTTTGCTCCCCACGCTTTCGCATCTCAGCGTCAGTATCTGTCCAGAAGGCCGCCTTCGCCACCGGTATTCCTCCACATCTCTACGCATTTCACCGCTACACGTGGAATTCTACCTTCCTCTACAATACTCCAGATAACCAGTTTTAAGTGCAATTCCCAGGTTGAGCCCGGGGCTTTCACACCTAACTTAATTATCCGCCTACATGCCCTTTACGCCCAGTCATTCCGATTAACGCTCGCACCCTCCGTATTACCGCGGCTGCTGGCACGCAGTTAC
+
CCCCCGGGGFGGGGGGGGGGGGGGGGGGGGGGGGGGGGGGGGGGGGDFFGGG8FFGGGGGGGGGFGGGGGFGGGGGGGGGGGGGGGGGGGGGGGGGGGGGGGGGGGGGGGGGGGGGGGGGGGGGGGGGGGGGGGGGGGGGGGGGGGGGGFGGGGGGGGGGGGGGGGGGGGGGGGGGFGDCGGFFCGGG6AEFGGCDCDGGAFFFFFFFFFDFFFFFEFFEFFFFFFFBE43>>EDFEEDFFFFF@FFF?EFE1?<;CEF010((-36?6,:;<:1:4A)499;;>B?F:(48?B(42:4))
@M04999:289:000000000-L3R54:1:1101:2593:10923 2:N:0:415
GGGACTACCGGGGTATCTAATCCTGTTCGCTCCCCACGCTTTCGTCCATCAGCGTCAATCGGTATTTAGTAACCTGCCTTCGCAATCGGGGTTCTGTGTAATATCTATGCATTTCACCGCTACACTACACATTCCAGCTACTTCAATACTATTCAAGATTAACAGTATCAACGGCAGTTCTACAGTTAAGCTGCAGGTTTTCACCGCTGACTTATCAACCCGCCTACGGACCCTTTAAACCCAATAAATCCGGATAACGCTCGCATCCTCCGTATTACCGCGGCTGCTGGCACGGAGTT
+
CCCCCGGGGGGGGGGGGGGGGGGGGGGGGGGGGGGGGGGGGGGGGGGGGGGGGGGGGGGGGGGFGGGGGGGGGGGGGGGGGGGGGGGGDGGGGGGGGFGGFGGGGGGGGCGGGGGGGGGGGGGGGGGGGGGGGGGGGGGGGGGGGGGGGGGGGGGGGGGGGGGGGDGGGGGGG>DGFGFGGGGGCFFGGGGGGGGGCFFDFFFFFFFFFFFFEFFFFFFF>@FF@FFF=?>>DFDEEEFFF@D6@EEEFFEFF?<DFFFBFFFBB?>FFA:12<?BFBF?;979>BBBF?612:((--1
@M04999:289:000000000-L3R54:1:1101:7099:10947 2:N:0:415
AAGACTACTAGGGTATTTAATCCTTTTTCCTCCCCACCCTTTCCCATCCCAGCTTCAGTATCTGTCCAGAAGGCCGCCTTCGCCACCGGTTTTTCTCCACATCTTTACGCATTTCACCCCTACACCTGGAATTCTACTTTCCTCTACACTACCCCAGATAACCAGTTTTAAGTCCAATTCCCAGGTTGAGCCGGGGGCTTTCCTCCCTAACTTAATTAACCGCCTACAGCCCCTTTACCCCCAGCCATTCCGATGAAGCTCCGCACCCACGTATTTACCCAGGCGCCTGCGCGCGATTTTC
+
9-<A8C@,C<EFF<,,,,;EE<C<,<CC,,,<EF,C@,,@B@,,;,6@,6<,6,,6,CFG9,CE;C<CCEGG8AD+@FCC9,:FFG<FD7+6<,:A,C<E,,,,,,,9,,,4@AF9A?,89@E,9,,A<,9C8DD,E,9,99,@,@,,,,,,,11@+4=,@FFC=?@:@A8A33=,0BDGGGGG+6@D?,,A+=C99C*3/++++*/*10-/**1+*1+8*(/62(3())/64=@8)))0:0611((/).561((64))).((((47((-((()(-)))(),((-((33.((((((-(())
@M04999:289:000000000-L3R54:1:1101:11858:10971 2:N:0:415
GGGGGACTACACGGGTATCTAATCCTGTTCGCAACCCATGCTTTCGAACCTCAGCGTCAGTTACAGACCAGAGAGCCGCCTTCGCCACTGGTGTTCTTCCATATATCTACGCATTCCACCGCTACACATGGAGTTCCACTCTCCTCTTCTGCACTCGAGAAAAACAGTTTCAGCTGCACTTCCCCGGTTAAGCCGAGGGCTTTCACACCGGACTTGTTCTCCCTCCTGCGTTCGCTTTACGCCCAATAAATCCGGACAACGCTTGCCCCCTACGCATTACCCGGGCTGCTGGCTGTACATT
+
CCCCCGGGGGGGGGGGGGGGGFEF96FFGGGC,7@FCFE,@FGDCFF@F7;@E@EE@:@FGAEFFFGGCC<E<<@FEFG@GEFFE7C7EFGFFFCBF9FFGGGGG,CFF??+@FCG9<FFE7:E7FCD8FFFGG@EC>E,8,A8,DEEFFA9:=3=DDCE8DGC6?FGGDGFC=?E?+:F6D7E>:8EEG;;EFEDDG4>AF8A6+1)(((((:9AE+1):>3(6(/.((6(/(.3;1)1-896?3(.84).(7((-7(,43201::)(-400(2,4,).)(-4((4(-24:?((().)).
@M04999:289:000000000-L3R54:1:1101:23662:10989 2:N:0:415
GACTACCAGGGTATCTAATCCTGTTCGCTACCCATGCTTTCGAGCCTCAGCGTCAGTAACAGACCAGAGAGCCGCCTTCGCCACTGGTGTTCTTCCATATATCTACGCATTTCACCGCTACACATGGAGTTCCACTCTCCTCTTCTGCACTCAAGTCTCTCGGTTTCCGATGCTCTTCCTCAGTTAAGCTGAGGGCTTTCACATTCAGACTTAAAAGACCGCCTGCGCTCCCTTTACGCCCAATAAATCCGGACAACGCTTGCCACCTACGTATTACCGCGGCTGCTGGCACGTAGTTAGC
+
CCCCCGGGGGGGGGGGGGGGGGGGGGGGGGGGGGGGGGGGGGGGGGGGGGGGGGGGGGGGGGGGGGGGGGGGGGGGGGGGGGGDFGGGGGGGGGGGFFGGGGGGGGGGGGGGGGGGGGGGGGGGGGGGGGGGGGGGGGGGGGGGGGGGGGGGGGGGGFFCFGGGGGGGGGGGGGFGFGFGGGGGGGGGG7D?FGGGGGGGFFFF>FFFFFBFFFFFFFFFFBAADFF@5@@BFFFCE@FFFFF@3=;?EFF9<FFD(39B?308BBBBFFFFB<8>F)1993>BF?BD?124:41(8<D><
@M04999:289:000000000-L3R54:1:1101:27268:11038 2:N:0:415
GGTTGACTACTCGGGTATCTAATCCTGTTTGCTCCCCACGCTTTCGCATCTCAGCGTCAGTATCTGTCCAGAAGGCCGCCTTCGCCACCGGTATTCCTCCACATCTCTACGCATTTCACCGCTACACGTGGAATTCTACCTTCCTCTACAATACTCCAGATAACCAGTTTTAAGTGCAATTCCCAGGTTGAGCCCGGGGCTTTCACACCTAACTTAATTATCCGCCTACATGCCCTTTACGCCCAGTCATTCCGATTAACGCTCGCACCCTCCGTATTACCGCGGCTGCTGGCACGGAGTT
+
CCCCCGGGGGGGGGGGGGGGGGFGGGGGGGGGGGGGGGGGGFGGGGGGDGGGGGGGGGGGGGGGGFGGGGGFGFGGGGGGGGGGGGGGGGEFGGGGGGGGGGGGGGGGGGFDFGGGGGGGGGGGGGGGGGGE9DFGGGGGGGGGGGFGGFFFGGFGGGGGGGGGGGGGCGGGGGGAFFFGGGGCFFF<E,:CFEC9DGDG9AFFFFFFFFE=DFFFEFF?69?922@DFFEEFFFFF@EC;@99;;@@FC7C5=@FD;EF?9:0293>F:?BF>??0>>AF(1932,41??B?:>13003(
@M04999:289:000000000-L3R54:1:1101:23874:11042 2:N:0:415
GACTACCCGGGTATCTAATCCTGTTTGCTCCCCACGCTTTCGCATCTCAGCGTCAGTATCTGTCCAGAAGGCCGCCTTCGCCACCGGTATTCCTCCACATCTCTACGCATTTCACCGCTACACGTGGAATTCTACCTTCCTCTACAATACTCTAGTTAACCAGTTTTAAGTGCAATTCCTAGGTTGAGCCCAGGGCTTTCACACCTAACTTAATTATCCGCCTACATGCCCTTTACGCCCAGTCATTCCGATTAACGCTCGCACCCTCCGTATTACCGCGGCTGCTGGCACGGAGTTAGCC
+
CCCCCGGGGGGGGGGGGGGGGGGGGGGGGGGGGGGGGGGGGGGGGGGGGGGGGGGGGGGGGGGGGGGGGGGGGGGGGGGGGGGGGGGGGGGGGGGGGGGGGGGGGGGGGGGGGGGGGGGGGGGGGGGGGGGGGGGGGGGGGGGGGGGGGGGGGFGCFFGGGGGGGGGGGFGGGGGGFGFGGGGGGFGGGGGGGGGGGGGGFFFFFFFFFFFFFFFFFFFFFFFFFFFFFFFFFFFFFFFF03@E<?CFFFD(8@EEDF;<6@9>>62317?B<B<AB<9;(49BF:?FBB?0>;2(,62:4
@M04999:289:000000000-L3R54:1:1101:5310:11064 2:N:0:415
CGAGACTACCGGGGTATCTAATCCCATTTGCTCCCCTAGCTTTCGTCTCTCAGTGTCAGTGTCGGCCCAGCAGAGTGCTTTCGCCGTTGGTGTTCTTTCCGATCTCTACGCATTTCACCGCTCCACCGGAAATTCCCTCTGCCCCTACCGTACTCCAGCTTGGTAGTTTCCACCGCCTCTCCAGGTTTGAGCCCTGTGATTTGACGGCGGACTTAAAAAGCCACCTACAGACGATTTACTCCCAATCATTCCGGATAACGCTTGCATCCTCTGCATTACCGCGACTTCTGGCACAGAGTGT
+
@B66<FE,CFCF>EC@<FFFAFGA<C,CFGGCGG@FGDF8<C<CFF,FE@FF<@EG9F@FFFG@7BC:@@EGF8<F?,:59C@EEFF:FFGFA,C@A?EG:CFC,E=9FDGECGFEGGGGG7C:E?CEG7C:E;AFGCCB=?DDFF?F8=D8>?9EB=88D=8@=+,@;=;<C6795>*A9C:<?,<F>ACCG>?7*3:CAF6=F4@?9;(,(21@)+61)3(//5(=6))1(((426<*6(3:(444<A<<8((,,)409(8(8.)4:)-)4)))6>>D8(((-(().))5(2.(((.4.
@M04999:289:000000000-L3R54:1:1101:18485:11094 2:N:0:415
AGACTACTAGGGTATCTAATCCTGTTTGCTCCCCACGCTTTCGCATCTCAGCGTCAGTATCTGTCCAGAAGGCCGCCTTCGCCACCGGTATTCCTCCACATCTCTACGCATTTCACCGCTACACGTGGAATTCTACCTTCCTCTACAATACTCTAGTTAACCAGTTTTAAGTGCAATTCCTAGGTTGAGCCCAGGGCTTTCACACCTAACTTAATTATCCGCCTACATGCCCTTTACGCCCAGTCATTCCGATTAACGCTCGCACCCTCCGTATTACCGCGCCTGCTGGCACGGAGTTAGC
+
CCCCCGGGGGGGGGGGGGGGGGGGGGGGGGGGGGGGGGGGGGGGGEGFGGGGGGGGGGGGGGGGGGGGGGGGGGGGGGGGGGGGGGGEG7FGGGGGGGGGGGGGGFGFFEGGGGGGGGGGGGGGGGGG@EF@FGGGGGGGGGGGGGG,EEGGGGGGFGFFGGGGGGFG:DEFGGGDFGFGGFGFFFEFGFGGC@GDGFFFC?FFFFFFCFFFBFFFFFFFDBDFFFFCEFFFFFF=C2@FF(8@@*9CCF;(2?@EE(:@?>B9BBF1:B02(,54:A19B(4:<B::03(.(-14834)6
@M04999:289:000000000-L3R54:1:1101:14573:11111 2:N:0:415
GACTACTGGGGTATCTAATCCTGTTCGCTCCCCACGCTTTCGTCCATCAGCGTCAATCGGTATTTAGTAACCTGCCTTCGCAATCGGGGTTCTGTGTAATATCTATGCATTTCACCGCTACACTACACATTCCGGCTACTTCAATACTATTCAAGATTAACAGTATCAACGGCAGTTCTACAGTTAAGCTGCAGGTTTTCACCGCTGACTTATCAACCCGCCTACGGACCCTTTAAACCCAATAAATCCGGATAACGCTCGCATCCTCCGTATTACCGCGGCTGCTGGCACGGAGTTAGCC
+
CCCCCGGGGGGGGGGGGGGGGGGGGGGGGGEGGGGGGGGGGGGGGGGGGGGGGGGGGGGGGGGGGGGGGGFGGGGGGGGGDGGGGGGGGGGGGGGGGGGGGGGGGGFCFGGGGGGGGGGGGGGGGFGGGGGGGGGGGGGGGGGGGGGGGGGGGGGCEGGGGGGGGGGGGCGGGG>DFFBFGGGGGGFGGGGGGGGCFGGFFF>DFFFDD@EFFFFFFFFABBDDFFFFFFFFDEECE885@=DFEE?C;>0;3?FEF96?09B69>?BF9:BFFBAB?0(,349?2>?6(.8>07?149<8
@M04999:289:000000000-L3R54:1:1101:10093:11167 2:N:0:415
CTGTAGACTACTAGGGTATCTAATCCCATTTGCTCCCCTAGCTTTCGTCTCTCAGTGTCAGTGTCGGCCCAGCAGAGTGCTTTCGCCGTTGGTGTTCTTTCCGATCTCTACGCATTTCACCGCTCCACCGGAAATTCCCTCTGCCCCTACCGTACTCCAGCTTGGTAGTTTCCACCGCCTGTCCAGGGTTGAGCCCTGGGATTTGACGGCGGACTTAAAAAGCCACCTACAGACGCTTTACGCCCAATCATTCCGGATAACGCTTGCATCCTCGGTATTACCGCGGCTGCTGGCACAGAGT
+
CCCCCGGGGGGGGGGGFGGGGGGGGGFGGGGGGFGGGGGGGGGGGGGGGGFGGGGFFGGGGGGGGGGGEGGGGGGGGEGFFBFGGDEGFGGGGGGGGGGGGGGGGGGGGGGGGGGGGGGGGGGGGGGGGGGCFEGGGDGGGGGGDCFGGG8CEFGFGFGGGG=@EFFFEDEFFGGGFGFGFFGGGFGCFGGFGGGGGGGDCFFFFFFFFB@BBFFFEFFFF;DDDFFF8@FF3=164<FFA:6;3(4(2:AFFA?0:08AF?632:B7AA>?F(18?(6A26:B>069>FFB?6<<(,(..
@M04999:289:000000000-L3R54:1:1101:21423:11183 2:N:0:415
GACTACCGGGGTATCTAATCCTGTTTGCTCCCCACGCTTTCGCATCTCAGCGTCAGTATCTGTCCAGAAGGCCGCCTTCGCCACCGGTATTCCTCCACATCTCTACGCATTTCACCGCTACACGTGGAATTCTACCTTCCTCTACAATACTCCAGATAACCAGTTTTAAGTGCAGTTCCCAGGTTGAGCCCGGGGCTTTCACACCTAACTTAATTATCCGCCTACATGCCCTTTACGCCCAGTCATTCCGATTAACGCTCGCACCCTCCGTATTACCGCGGCTGCTGGCCCGGAGTTAGCC
+
CCCCCGGGGGGGGGGGGGGGGGGGGGGGGGGGGGGGGGGGGGGGGGGGGGGGGGGGGGGGGGGGGGGGGGGGGGGGGGGGGGGGGGGGGGGGGGGGGGGGGGGGGGGGGGGGGGGGGGGGGGGGGGGGGGGGGGGGGGGGGGFGGGGGGGGGGGGFGGGGGGGGGGGGGGGGGGGGFGFGGGGGGGGGGGFGGG5C>FGG>>BFFFFFFFFFEFFF<B@2>DFFFFFFFFFFFFC<@FFFFFFFFFFFFFFFFFFFFFF69FFFF<?FF76:?BFFFF09BF>BB?F?F2601(,44)6<?
@M04999:289:000000000-L3R54:1:1101:4036:11201 2:N:0:415
AACAGGACTACCCGGGTATCTAATCCTGTTTGCTCCCCACGCTTTCGCATCTCAGCGTCAGTATCTGTCCAGAAGGCCGCCTTCGCCACCGGTATTCCTCCACATCTCTACGCATTTCACCGCTACACGTGGAATTCTACCTTCCTCTACAATACTCCAGATAACCAGTTTTAAGTGCAGTTCCCAGGTTGAGCCCGGGGCTTTCACACCTAACTTAATTATCCGCCTACATGCCCTTTACGCCCAGTCATTCCGATTAACGCTCGCACCCTCCGTATTACCGCGGCTGCTGGCACGGCGT
+
CCCCCGGGGGGGGGGGGGGGGGGGGGGGGGGGGGGGGGGGGGGGGGGGGGGGGGGGGGGGGGGGGGGGGGGGGGGGGGGGGGGGGGGGGGGGGGGGGGGGGGGGGGGGGGGGGGGGGGGGGGGGGGGG@FGGCGGGGGGGGGGGGGGGGGGGGGGGGGGGFGGGGGFGGGGGGGGFFGCFGGGGGGFGGGGDGFFCGDGDAEFFFFFFFFFFFAFFFFFFFEEF=DDFFFEF5@@;@@FFF?DBB@FFFFFECFEFFFFFF0>??0;19FFF??F?:<?).6(32(249<?0:(,.10(43
@M04999:289:000000000-L3R54:1:1101:23360:11213 2:N:0:415
GGACTACTGGGGTATCTAATCCTGTTTGCTCCCCACGCTTTCGCATCTCAGCGTCAGTATCTGTCCAGAAGGCCGCCTTCGCCACCGGTATTCCTCCACATCTCTACGCATTTCACCGCTACACGTGGAATTCTACCTTCCTCTACAATACTCTAGTTAACCAGTTTTAAGTGCAATTCCTAGGTTGAGCCCAGGGCTTTCACACCTAACTTAATTATCCGCCTACATGCCCTTTACGCCCAGTCATTCCGATTAACGCTCGCACCCTCCGTATTCCCGCGGCTGCTGGCACGGAGTTAGC
+
A@8CCGGGCFFFGGGGGGGGGFDGGGCGGGGGGGGG7FFFGEFFEGG,;FFGFF@FGGEFGGGGGGGGEFFGFGGGGGGGGGGGGGG7@CFFGFGGGFGGGGDFGGGGGEGGGGGGGGGGGGGGGFFCFGCFFFBGGGGGCGGG9DDEGFGGGGDGFEFFFGFFFFECF88==DGEFGFGGGDFFGGFFGGGFGG6CGCGFFFFFEAFFFFFEFFFEFFEEFFFDBBEEFFFFFFFF=@FFFF63<57<CE?02;C<;>@FBFFF603?2>?0:?).4,64(29>0572012:>014()64
@M04999:289:000000000-L3R54:1:1101:6559:11216 2:N:0:415
AGACTACTGGGGTATCTAATCCTGTTTGCTCCCCACGCTTTCGCATCTCAGCGTCAGTATCTGTCCAGAAGGCCGCCTTCGCCACCGGTATTCCTCCACATCTCTACGCATTTCACCGCTACACGTGGAATTCTACCTTCCTCTACAATACTCCAGATAACCAGTTTTAAGTGCAGTTCCCAGGTTGAGCCCGGGGCTTTCACACCTAACTTAATTATCCGCCTACATGCCCTTTACGCCCAGTCATTCCGATTAACGCTCGCACCCTCCGTATTACCGCGGCTGCTGGCACGGAGTTAGC
+
CCCCCGGGGGGGGGGGGGGGGGGGGGGGGGGGGGGGGGGGGGGGGGGGGGGGGGGGGGGGGGGGGGGGGGGGGGGGGGGGGGGGGGGGGGGGGGGGGGGGGGGGGGGGGGGGGGGGGGGGGGGGGGGDEFGGGGGGGGGGGGGGGGGGGGGGGGGGGGGGGGGGGGGGGGGGCFGGFFFGGGGGGGG6EGGGGGGGGGGGFFFFFFFFEFFFFFFFFFFEFFFF?=;??B:BEFFFFFFFFF<EEFFFFFF6@FFEEFFF:>;6>>?<?<B18?F<>BFFF>>>9BFBFF0>64>>BFF><
@M04999:289:000000000-L3R54:1:1101:4263:11251 2:N:0:415
CGACTACCCGGGTATCTAATCCTGTTCGCTCCCCACGCTTTCGCTCCTCAGCGTCAGTGACGGCCCAGAGACCTGCCTTCGCCATCGGTGTTCTTCCCGATATCTACACATTCCACCGTTACACCGGGAATTCCAGTCTCCCCTACCGCACTCCAGTCCGCCCGTACCCGGCGCCGATCCACCGTTAAGCGATGGACTTTCACACCAGACGCGACGAACCGCCTACGAGCTCTTTACGCCCAATAAATCCGGATAACGCTTGCACCCTACGTATTACCGCGGCTGCTGGCACGTAGTTAGC
+
CCCCCGGGGGGGGGGGGGGGGGGGGGGGGGGGGGGGGGGGGGGGGGGGGGGGGGGGGGGGGGGGGGGGCFFGGGGGGGGGGGGGGGGGGGGGGGGGGGGGGGGGGGGGGGGGGGFGGGGGGGGGGGGGEGGGGGGGGGGGGGGGGGGCEEGGFGGGGGGGDGGGGDGGGGGEEGGDDGDGGGDEEGGFDGCEGGGGGGGGFFFFFFFF1:>BBBBD6>EFE>;2::??:(,8A)<>AFFFF0:BFFFF<BB>??(<B093:62>?BFB7?(:29BFFF:9((-4;().0:(3:<:6(5)64
@M04999:289:000000000-L3R54:1:1101:20824:11315 2:N:0:415
GGACTACCCGGGTATCTAATCCCATTTGCTCCCCTGGCTTTCGTCTCTCAGTGTCAGTGTCGGCCCAGCAGAGTGCTTTCGCCGTTGGTGTTCTTTCCGATCTCTACGCATTTCACCGCTCCACCGGAAATTCCCTCTGCCCCTACCGTACTCCAGCTTGGTAGGTTCCACCGCCTGTCCAGGGTTGAGCCCTGGGATTTGACGGCGGACTTAAAAAGCCACCTACAGACGCTTTACGCCCAATCATTCCGGATAACGCTTGCATCCTCTGTATTCCCGCGGCTGCTGGCACAGAGTTAGC
+
CCCCCGGGGGGGGGGGGGGGGGGGGGGGGGGGGGGGGGGGGGGGGFGGGGGGGGGGGGGGGGGGGGGGGDGFGGGGGGGGGDGGGGGGGGGGGGGGGGGGGGGGGFGGGGGGGGGGGGGGGGFGGGGGGGGGGGGGGGGGGGGGGGGCGGGGGFF8FDGEEFCAEDFGGGGGEGGGFGFGCDDCDFGFGGGGGGFG;C7DFFFFBEF:;9@@EFCFFFA843;@@F;;369>08:<AFF>>?0:4:>AFB7>BFFF?(9:?B024A?2<B0><A<4.4(-(,2(,402(3<B(,(.65A>9
@M04999:289:000000000-L3R54:1:1101:6567:11316 2:N:0:415
GACTGACTACAGGGGTATCTAATCCTGTTCGCTCCCCACGCTTTCGTCCATCAGCGTCAATCGGTATTTAGTAACCTGCCTTCGCAATCGGGGTTCTGTGTAATATCTATGCATTTCACCGCTACACTACACATTCCAGCTACTTCAATACTATTCAAGATTAACAGTATCAACGGCAGTTCTACAGTTAAGCTGCAGGTTTTCACCGCTGACTTATCAACCCGCCTACGTACCCTTTAAACCCAATAAATCCGGATAACGCTCGCATCCTCCGTATTACCGCGGCGGCTGGCACGGAGTT
+
CCCCCGGGGGGFGEEGGGGGGGCDGGGGGFGGGG@FGGGGGE@FGGGEFGGGGGGGGGGEGFFEGGCDGGGGGCFGGGGGGFGGGG7=FDCFG=@FFGFCFGFF99FEEFGGGGFFEGFGE@FG:FGGGGGGGGFGGGGGGGG?EGGGCDFGGFGGGGGCF=FDFGGGFGGGGG>EFGD?FGDFGEFGGGGGGGGGGGGGF7CAF6>5AAAADF<A6@6EF):9=BFD=2(>B>FE@@484>@(6(//3)3)6>1;DFF@D688@FF:038<04:6<:<268>6>((-10,06()(,49BB
@M04999:289:000000000-L3R54:1:1101:11574:11334 2:N:0:415
AGACTACACGGGTATCTAATCCTGTTCGCTACCCATGCTTTCGAACCTCAGCGTCAGTTACAGACCAGAGAGCCGCCTTCGCCACTGGTGTTCTTCCATATATCTACGCATTCCACCGCTACACATGGAGTTCCACTCTCCTCTTCTGCACTCAAGAAAAACAGTTTCAGCTGCACTTCCCCGGTTAAGCCGAGGGCTTTCACAGCTGACTTGTTCTCCCGCCTGCGTTCGCTTTACGCCCAATAAATCCGGACAACGCTTGCCACCTACGTATTACCGCGGCTGCTGGCCCGTCGTTAGC
+
CCCCCGGGGGGGGGGGGGGGGGGGGGGGGGGGGGGGGGGGGGFEGGGGGGGGGGGGGGGGGGGGGGGGCFGGGGGGGGGGGGGDGGGGG@FEFGGGFGGGGFCFEGGGGGGGGGGGGGGGGGGGGGGCFGGGGGGGGGGGGGGGGGGFGGGFDFFGFGFGGGGFDEFDDGGFDFCFFGFGGFG6BCEGCFGG>EGGCDFDFCFFFFFFFFFFEFAFFFFDBFF=DF>D?DFFF@FF<;DF@DD1=EEFE@;>:>;??;>?FFFFA<:0:>6:<<?24>B0769>><?441((34(((-,89
@M04999:289:000000000-L3R54:1:1101:22613:11367 2:N:0:415
CCAGTGCTACTAGGGTATCTAATCCTGTTCGCTCCCCACGCTTTCGTCCATCAGCGTCAATCGGTATTTAGTAACCTGCCTTCGCAATCGGGGTTCTGTGTAATATCTATGCATTTCACCGCTACACTACACATTCCAGCTACTTCAATACTATTCAAGATTAACAGTATCAACGGCAGTTCTACAGTTAAGCTGCAGGTTTTCACCGCTGACTTATCAACCCGCCTACGGACCCTTTAAACCCAATAAATCCGGATAACGCTCGCACCCTCCGTATTACCGCGGCTGCTGGCACGGAGTT
+
CCCCCGGGGGGGGGGGGGGGGGGGGGGGGGGGGGGGGGGGGGGGGGGGGGGGGGGGGGGGGGGGGGGGGGGGGGGGGFGGGGGGGGGGGGGGGGGGGGGGGGGGGGGGGGGGGGGGGGGGGGGGGGGGGGGGGGGGGGGFGGGFGGGFGGGGCGCGGGGGGGEFGGGGGGGGGGG>DGFGGDGGGGGGGGGGGGGGFGGGFFFFFFFBBF=AFFFFCFFFFF=AABF9BD2=>FDFFFFFEFF@FFFEFFCEFFFFFFFFFFFD9>>F9B??092BF?FF2:9B>F;9?FFFF030,7>:4
@M04999:289:000000000-L3R54:1:1101:13768:11367 2:N:0:415
CGACTACTCGGGTATCTAATCCTGTTCGCTCCCCACGCTTTCGCTCCTCAGCGTCAGTGACGGCCCAGAGACCTGCCTTCGCCATCGGTGTTCTTCCCGATATCTACACATTCCACCGTTACACCGGGAATTCCAGTCTCCCCTACCGCACTCCAGTCCGCCCGTACCCGGCGCCGATCCACCGTTAAGCGATGGACTTTCACACCAGACGCGACGAACCGCCTACGAGCTCTTTACGCCCAATAAATCCGGATAACGCTTGCACCCTACGTATTACCGCGGCTGCTGGCACGTAGTTAGC
+
CCCCCGGGGGGGGGGGGGGGGGGGGGGGGGGGGGGGGGGGGGGGGGGGGGGGGGGGGGGGGGGGGGGGGGGGGGGGGGGGGGGGGGGGGGGGGFGGGGGGGGGGGGGGGGGGGGGGGGGGGGGGGGGGGGGGGGGGGGGGGGGGGGGGDEGGGGGGGGGGGGGGGGGGGG5EGGGGDGFGGGGGGGGFGFDEGGDCGGGGFAFFFFFFFF;;33>EFFFFFFFF:BFB?;;D<AFAF6:DFFFF?FFF<:9>:::27866:?F?DBB??BBF)405>ABFFF>>B?:2::B?0.488<AF<
@M04999:289:000000000-L3R54:1:1101:13722:11368 2:N:0:415
TGGACTACCAGGGTATCTAATCCTGTTTGCTCCCCACGCTTTCGCATCTCAGCGTCAGTATCTGTCCAGAAGGCCGCCTTCGCCACCGGTATTCCTCCACATCTCTACGCATTTCGCCGCTACACGTGGAATTCTACCTTCCTCTACAATACTCCAGATAACCAGTTTTAAGTGCAATTCCCAGGTTGAGCCCGGGTCTTTCACACCTAACTTAATTATCCGCCTACATGCCCTTTACGCCCAGTCATTCCGACTAACGCTCGCCCCCTCCGTATTACCGCGTCTTCTGGCACGGCGTTGC
+
CC<,A6FFGGG7@FCFFGD<FFAFFE<FFF9FFFFCF@FGBDC,FF:FE<B<C@@@6@FFFAFC;<EEEGC@,BE:F7??FD>4FCAFCF@BFFEFGGGFGFGFGFGGGG+FCFFFGGGG@EGGFCA?7?A::EF=E>=,@DFGFFF,,@FGGGGG8=ECFGDFCG9@FGFCC8DGCF9BFDF76DFFE<FGFGGD39C8A@AABFDFE=:4:>BCF+B?:59@=@53?9B.7=(74C?3;>1/4;A6<558;(.,=@@F:1(((42;9:07,11(-64(((-((-.-)).,31((--2((
@M04999:289:000000000-L3R54:1:1101:23738:11372 2:N:0:415
GATCGACTACCCGGGTATCTAATCCTGTTTGCTCCCCACGCTTTCGCATCTCAGCGTCAGTATCTGTCCAGAAGGCCGCCTTCGCCACCGGTATTCCTCCACATCTCTACGCATTTCACCGCTACACGTGGAATTCTACCTTCCTCTACAATACTCTAGTTAACCAGTTTTAAGTGCAATTCCTAGGTTGAGCCCAGGGCTTTCACACCTAACTTAATTATCAGCCTACATGCCCTTTACGCCCAGTCATTACCCTTAACGCTCGCACCCTCCGTATTACCGCGGCTGGTGGCACGGAGTT
+
CCC86FGGGGFFGED@FDGGGGGGGGGFFF8FGGGGGGEGGGGFGEGGEGGGGGFCFGGGFGGCGGGGGGFCF8F8FGGEFDFDGGGGGGDGGGGGGGGFGGGGGFGGGGGGGGDGGGGGFDE@@E8=ECF>CECFFFGGGGFEACFGG89EGGGFDEADGGGFDFE@@EAFG862?73=CFDGAF8@E9:,2@:>9>DGF>FFFFFFA>5=@8=AE>9*BE*/)7:@BBE?B>BB@E*859>F;78@E?6)/)(.,);3,(22:2(-9<:(490(.0).),(((-(((.,(1()-(--4.
@M04999:289:000000000-L3R54:1:1101:18337:11373 2:N:0:415
ACCGACTACTAGGGTATCTAATCCCATTTGCTCCCCTAGCTTTCGTCTCTCAGTGTCAGTGTCGGCCCAGCAGAGTGCTTTCGCCGTTGGTGTTCTTTCCGTTCTCTACGCATTTCACCGCTCCACCGGAAATTCCCTCTGCCCCTACCGTACTCCAGCTTGGTAGTTTCCACCGCCTGTCCAGGGTTGAGCCCTGGGATTTGACGGCGGACTTAAAAAGCCACCTACAGACGCTTTACGCCCAATCATTCCGGATAACGCTTGCATCCTCTGTATTACCGCGGCTGCTTGCTCAGAGTTT
+
CCCCCGGGGGGGGGGGGGGGGGGGGGGGGGGGGGGGGEFGGGGGGGGGGGGDGFGGGGGGGGGGGGGGGGGGGFGGGGGGGGGGGGGGGGGGGGGGGGGGGGGGGGGGGGGDGGGGGGGGGGGGGGGGGGGGGGGGGGGGFGGGGGGGGGGFEDDGGGGGEGEGGGGGGGFGGGGEFGFGGFFGGGGF>6ECFGGFFFFGFFFA89DDFFFF(;F@3AFFA@@FFFFF;4<1961;?A9D?09?(3??2<>>:>(81<<?6:11??>5>BA9BB>BFA<A119(42(4?)4:))).).5))
@M04999:289:000000000-L3R54:1:1101:20633:11389 2:N:0:415
GACTACCGGGGTATCTAATCCTGTTTGCTCCCCACGCTTTCGCATCTCAGCGTCAGTATCTGTCCAGAAGGCCGCCTTCGCCACCGGTATTCCTCCACATCTCTACGCATTTCACCGCTACACGTGGAATTCTACCTTCCTCTACAATACTCCAGATAACCAGTTCTAAGTGCAATTCCCAGGTTGAGCCCGGGGCTTTCACACCTAACTTAATTATCCGCCTACATGCCCTTTACGCCCAGTCATTCCGATTAACGCTCGCACCCTCCGTATTACCGCGGCTGCTGGCCCGGAGTTCGCC
+
CCCCCGGGGGGGGGGGGGGGGGGGGGGGGGGGGGGGGGGGGGGGGGGGFFGGGGGGGGGGGGGGGFGGFGGGGGGGGGGGGGGGGGGGGGGGGGGGGGGGGGGGFGGGGGGGGGGGGGGGGGGGGGGGGGGGGGGGGGGGGGGGGGGGGGGGGGGGGFGGGGGGGGGGGGGGCCCFFFFDGDFGGFEFFGGGGGEGGGGGFFAFEFFABEFFFF8BEFF@F@F@@F?<E@@FFFCE?FFF@FEFFF<CCE@?66>B?BFFF;6;BFFFFF6:?B)6A:>>0716?F77B0((4(442)296
@M04999:289:000000000-L3R54:1:1101:2196:11400 2:N:0:415
ATGACTACCCGGGTATCTAATCCTGTTCGCTACCCATGCTTTCGAACCTCAGCGTCAGTTACAGACCAGAGAGCCGCCTTCGCCACTGGTGTTCTTCCATATATCTACGCATTCCACCGCTACACATGGAGTTCCACTCTCCTCTTCTGCACTCAAGAAAAACAGTTTCAGCTGCACTTCCCCGGTTAAGCCGAGGGCTTTCACAGCTGACTCGTTCTCCCGCCTGCGTTCGCTTTACGCCCAATAAATCCGGACAACGCTTGCCACCTACGTATTACCGCGGCTGCTGGCACGTAGTT
+
CCCCCGGGGFGGGGGGGGGGGGGGGGG<FGGDGGGGGGGGGGGGFFGGGGGGGGGGGGGGGGGEEGGGGGGGGGGGGGGGGGGEFGGGGE@FGGGGGGFGGGGGGGGGGGGGG<FGGGGGGGGGGFFGFGGGGGEFGDGBDFGGGFAFCFGGCDFGFC8DFGGGFGGFGGF8E?DGFGFGGFFGGGGGFGGGG>ED>D4;AFFAB>FA@EBECFF?9FFE)29@F@D>(;D;>@08CE;B>9@<@F7<<A09>071::>9:(42?)48:7:1:)6>2:9?>;B61((.3:???::2(,-
@M04999:289:000000000-L3R54:1:1101:26825:11406 2:N:0:415
GACTACTCGGGTATAATCCTGTTTGCTCCCCACGCTTTCGCATCTCAGCGTCAGTATCTGTCCAGAAGGCCGCCTTCGCCACCGGTATTCCTCCACATCTCTACGCATTTCACCGCTACACGTGGAATTCTACCTTCCTCTACAATACTCCAGATAACCAGTTTTAAGTGCAGTTCCCAGGTTGAGCCCGGGGCTTTCACACCTAACTTAATTATCCGCCTACATGCCCTTTACGCCCAGTCATTCCGATTAACGCTCGCACCCTCCGTATTACCGCGGCTGCTGGCACGGCTTTAGCCGG
+
CCCCCGGGGGGGGGGGGGGGGGGGGGGGGGGGGGGGGGGGGGGGGGGGGGGGGGGGGGGGGGGGGGGGGGGGGGGGGGGGGGGGGGGGGGGGGGGGGGGGGGGGGGGGGGGGGGGGGGGGGGGGGGGGGGGGGGGGGGGGGGGGGGFGGFGGGGGGGGGGGGGGGGGGGGGGGGGGFGFGGGGGFDFGGGGGGGGGGGGGFFFFF4FFEFEEFFFFFFFFFDFEEFFFFEBFCEFFF>DFFF9EFFFF(6?FFFFB@@0499B??BFBF?F0>>A:B039>;:?).4(21(((,...<?4(
@M04999:289:000000000-L3R54:1:1101:18377:11410 2:N:0:415
GACTACTCGGGTATCTAATCCTGTTCGCTACCCATGCTTTCGAGCCTCAGCGTCAGTAACAGACCAGAGAGCCGCCTTCGCCACTGGTGTTCTTCCATATATCTACGCATTTCACCGCTACACATGGAGTTCCACTCTCCTCTTCTGCACTCAAGTCTCTCAGTTTCCGATGCTCTTCCTCAGTTAAGCTGAGGGCTTTCACATTCAGACTTAAAAGACCGCCTGCGCTCCCTTTACGCCCAATAAATCCGGACAACGCTTGCCACCTACGTATTACCGCGGCTGCTGGCACGTAGTTAGC
+
CCCCCGFGGGGGGGGGGGGGGGGGGGGGGGGGGGGGGGGGGGGGGGGGGGGGGGGGGGGGGGGGGGGGGGGGGDFGGGGGGGGGGGGGGGGGGGGGGGGGFEGGFGGGGGGGGGGGGGGGGGGGGGGGGGGGFGGGGGGGGGGGGGGGGGGGGGGGGGGGGGGFGGGGGGGGGCGGFGFGGDFGGFGGGGF?FGGDGGGGFFFFFFFFEFFFCFFFEFFFFF>DFFFFFFFFFFFEF>FF@F?;EEC67@6;01>DFFFF6?F(68:B7?B1))..6>04403(,334:0(.2,808AFA<
@M04999:289:000000000-L3R54:1:1101:3797:11429 2:N:0:415
TGACTACTCGGGTATCTAATCCTGTTTGCTACCCACGCTTTCGAGCATGAACGTCAGTGTTATCCCAGGAGGCTGCCTTCGCCATCGGTATTCCTCCACATCTCTACGCATTTCACTGCTACACGTGGAATTCTACCTCCCTCTGACACACTCTAGTTTGACAGTTTCAAATGCACGTCCCAAGTTGAGCTCGGGGATTTCACATCTGACTTATCTAACCGTCTGCGCTCGCTTTACGCCCAGTAATTCCGATTAACGCTCGCACCCTACGTATTACCGCGGCTGCTGGCACGGAGTTAGC
+
CCCCCGGGGGGGGGGGGGGGGGGGGGGGGGGGGGGGGGGGGGGGGGGGGGGGGGGGGGGGGGGGGGGFGGGGGGGGGGGGGGGGGGGGGGGGGGGGGGGGGGGGGGGGGGGGGGGGGGGGGGGGGGGGGGGGGFFGGGGGGGGGGGGGGGGGGGGGGGGGGGGGGGGGGGFFGGGGFGFGGGGGGGGF,@=FGGGGGGGGFFFFFFFFFFB*7BFFFFFFFFFFFFBFFF=@DDBFF@>EBF;E3?EFFFF0(42CC(76<@@9B9??761B?DB)442>B>B>FF?F>B724(((-34<4
@M04999:289:000000000-L3R54:1:1101:10562:11455 2:N:0:415
TATCGACTACACGGGTATCTAATCCTGTTTGCTCCCCACGCTTTCGCATCTCAGCGTCAGTATCTGTCCAGAAGGCCGCCTTCGCCACCGGTATTCCTCCACATCTCTACGCATTTCACCGCTACACGTGGAATTCTACCTTCCTCTACAATACTCCAGATAACCAGTTTTAAGTGCAATTCCCAGGTTGAGCCCGGGGCTTTCACACCTAACTTAATTATCCGCCTACATGCCCTTTACGCCCAGTCATTCCGATTAACGCTCGCACCCTCCGTATTACCGCGGCTGCTGGCACGGAGTT
+
CCCCCGGGGGGGGGGGGGGGGGGGGGGGGGGGGGGGGGGGGGGGGGGGGGGGGGGGGGGGGGGGGGGGGGGGGGGGGGGGGGGGGGGGGGGGGGGGGGGGGGGGGGGGGGGGGGGGGGGGGGGGGGGGGGGGGGGGGGGGGGGGGGGGGGGGGGGGGGGGGGGGDGGGGGGGGGGGFGFGGGGGGGGGGGGGGGGGGGGGFFFFFFFFFFF=BFFFFFFFFFFFBFFFFEEFFFF@@EEFDF>FFFFFFFEFEF026?BF<;BFFFFFFF???BF00:BF>6>>FB>B:?>??:?B09144
@M04999:289:000000000-L3R54:1:1101:3829:11457 2:N:0:415
GAGGGACTACACGGGTATCTAATCCTGTTCGCTCCCCACGCTTTCGCTCCTCAGCGTCAGTGACGGCCCAGAGACCTGCCTTCGCCATCGGTGTTCTTCCCGATATCTACACATTCCACCGTTACACCGGGAATTCCAGTCTCCCCTACCGCACTCCAGTCCGCCCGTACCCGGCGCCGATCCACCGTTAAGCGATGGACTTTCACACCAGACGCGACGAACCGCCTACGAGCTCTTTACGCCCAATAAATCCGGATAACGCTTGCACCCTACGTATTACCGCCGCTGCTGGCACGTAGTT
+
CCCCCGGGGGGGGGGFGGGGGGGGGGGGGGGGGGGGGGGGGGGGGGGGGGGGGGGGGGGGGGGGGEGEGGGGGGGGGGGGGGGFEGGGGGDGEGGGGGGGGGGGGGFFBFEGFGGGGGGGGGGGGGFGGGDGDFGGG9,>DFGGGEGGGGGGCEGFGGGGGGGGGGDGGGGGGDDEBCB4?<DGGGEGEEFGGEE<8CFGFAFF8AAF8616?FFF>DB6>BB;FF?<F?13322)4627(02(,,::A<A>((7(40))(((3:BBBBB?(((4242)4A<((-4(997?(3450.(,-.
@M04999:289:000000000-L3R54:1:1101:28662:11462 2:N:0:415
GAAAGACTACCGGGGTATCTAATCCTGTTCGCTCCCCACGCTTTCGTCCATCAGCGTCAATCGGTATTTAGTAACCTGCCTTCGCAATCGGGGTTCTGTGTAATATCTATGCATTTCACCGCTACACTACACATTCCAGCTACTTCAATACTATTCAAGATTAACAGTATCAACGGCAGTTCTACAGTTAAGCTGCAGGTTTTCACCGCTGACTTATCAACCCGCCTACGGACCCTTTAAACCCAATAAATCCGGATAACGCTCGCATCCTCCGTCTTACCGCGGCTGCTGGCACGGCGTT
+
C9B@CFED<FEF7+FGGGGGCFCFC@FEFC@EEGFGG@@CFE,CCFGGGCGFGAFGGGG7FFFDF8DFDGGGGFCDCFFGGGFDE@FFFCE7>FE@FF?9F,,@,,,AFFEGFFFEFGGACEBFGCADFGG8,@E,8,;FD=9EG;E,@EGFGFGEA=,,6DE9=DGDEGGGA8D65=?CFGGGGGGGA@E,<FF5?7CC5BFBFF8?@AA@DFF>EFF?9=@>(:5@B=@29;@833;FEE82(/63;.565;10;0>40316((,-4:<B:93(4:)64(2((4021:)41(.3((-43
@M04999:289:000000000-L3R54:1:1101:23466:11466 2:N:0:415
CATAGGCTACCAGGGTATCTAATCCTGTTTGCTCCCCACGCTTTCGCATCTCAGCGTCAGTATCTGTCCAGAAGGCCGCCTTCGCCACCGGTATTCCTCCACATCTCTACGCATTTCACCGCTACACGTGGAATTCTACCTTCCTCTACAATACTCTAGTTAACCAGTTTTAAGTGCAATTCCTAGGTTGAGCCCAGGACTTTCACACCTAACTTAATTATCCGCCTACATGCCCTTTACGCCCAGTCATTCCGATTAACGCTCGCACCCTCCGTATTACCGCGGCTGCTGGCACGGAGTT
+
CCCCCGGGGGGGGGGGGGGGGGGGGGGGGGGGGGGGGGGGGGGGGGGGGGGGGGGGGGGGGGGGGGGGGGGGGGGGGGGGGGGGGGGGGGGGGGGGGGGGGGGGGGGGGGGGGGGGGGGGGGGGGGGGGGGGGGGGGGGGGGGGGGGGGGGGDFGGGGGGGGGGGGGGGCFGGGGGFGFGGGGGGGFGGGGGGGGGGGGGFFFFFFFFFFFFFFFFFFFFFFFFFFFFF=EEEF=@FFCFDFFF=BBEFFFFFF;<??EC@FF;BF9>;FFB?;:?BBAFFFFFF929?FBFF0)-(((-.
@M04999:289:000000000-L3R54:1:1101:22716:11470 2:N:0:415
TGACTCCACGTGCATTTAATCCTGTTTGCTCCCCACGCTTTCGCATCTCAGCGTCACTCTCTGTCCACAACGACGCCTTCGCCACCGGTTTTCCTCCACCCCTCTACGCATTCCACCGCTACACGTGCAATTCTACCTCCCTCTACACTACTCTCCTTAACCAGTTTTAAGTGCAACTCTTAGGTTGAGCACACGGCTTTCCCACCTAACTTCATTATCCGCCTACATGCACTTTACGCCCACTCACTCCGATGAACGCTCACTACCCCCCTATTACCGCCGCTGCTGGCGCGGAGCTAGC
+
8C,8,,,6C,6,,,<,,<666,,;;CFEF<<,,B,@+6C,BF,,,,6C6,,;8,BF,,,CFG,;<6,,:,,6,@+@=F:=4C7,CB+=@+,B,E<,4,,,,@4+,,4+@C74,,,,,684+@,FC,E++,,4C,4>E,,@=81,6,@8E,66A,,,,3@,6DE8E+22,,@,E55:*=0+2+?9E7:,,,,@,,1<@DD*9+3;9?F4>)//*++1*=49)6/((0(/*.08.)))/((.(/((6@()7/,((())/((,,()))5<61((-:7)4:)3;(((3(-4:((((4((41()5(
@M04999:289:000000000-L3R54:1:1101:20979:11475 2:N:0:415
CGACTACTCGGGTATCTAATCCCATTTGCTCCCCTAGCTTTCGTCTCTCAGTGTCAGTGTCGGCCCAGCAGAGTGCTTTCGCCGTTGGTGTTCTTTCCGATCTCTACGCATTTCACCGCTCCACCGGAAATTCCCTCTGCCCCTACCGTACTCCAGCTTGGTAGTTTCCACCGCCTGTCCAGGGTTGAGCCCTGGGATTTGACGGCGGACTTAAAAAGCCACCTACAGACGCTTTACGCCCAATCATTCCGGATAACGCTTGCATCCTCCGTATTACCGCGGCTTCTGTCACAGCGTTAAC
+
CCCCCGGGGGGGGGGGGFGGGGGFGGGGGGGGGGGGGGGGGGGGGGGGGFFGGGGGGGGGGGGGGGGGGGGGGGGGGGGGGGGGFFGGGGGGGGGGGGGGGGGGGCFFGEDGGGGGGGGGGGGGGGGGCEGGGFGGGGGGFFGGGGGDGGGGGGGGGGGGDF8@FGGDEDGGGD7CFGFGGGGGGGEFGCCGG>FGF4DDFFF4A>EB;9>FCFFF));6;@FFF@E8)(.63<BDF?BFFF<4,).64<(121:4)36::04)6<?2)(-824:<BA?91;9(((-6)64<<),788((.
@M04999:289:000000000-L3R54:1:1101:27590:11589 2:N:0:415
TGACTACCGGGGTATCTAATCCCATTTGCTCCCCTAGCTTTCGTCTCTCAGTGTCAGTGTCGGCCCAGCAGAGTGCTTTCGCCGTTGGTGTTCTTTCCGATCTCTACGCATTTCACCGCTCCACCGGAAATTCCCTCTGCCCCTACCGTACTCCAGCTTGGTAGTTTCCACCGCCTGTCCAGGGTTGAGCCCTGGGATTTGACGGCGGACTTAAAAAGCCACCTACAGACGCTTTACGCCCAATCATTCCGGATAACGCTTGCACCCTACGTATTACCGCGGCTGCTGGCACGTAGTTAGC
+
CCCCCGGGGGGGGGGGGGGGGGGGGGGGGGGGGGGFGGGGGGGGGGGGGGGGGGGGGGGGGGGGGGGGGGGGGGGGGGGGGGGGGGGGGGGGGGGGGGGCEGGGGGGGGGGGGGGGGGGGGGGGGGGGGGGGGGGGGGGGGGGGFDGGGGGFGGGGGGGGGGGGGGGGGFGGGGGGFGFGGGGGGGGCGGGGFGGGGGGCFFFFEFFFF>6@FFFF3BFFAD@@F@;@4?FFBBB<AFFFFFF:BFFAFBB9:60>??>:?FFFFFB:FF::?FB><<?03;>02?30(44?B082(6<A9
@M04999:289:000000000-L3R54:1:1101:3034:11657 2:N:0:415
AGACTACTCGGGTATCTAATCCTGTTTGCTCCCCACGCTTTCGCATCTCAGCGTCAGTATCTGTCCAGAAGGCCGCCTTCGCCACCGGTATTCCTCCACATCTCTACGCATTTCACCGCTACACGTGGAATTCTACCTTCCTCTACAATACTCCAGATAACCAGTTTTAAGTGCAGTTCCCAGGTTGAGCCCGGGGCTTTCACACCTAACTTAATTATCCGCCTACATGCCCTTTACGCCCAGTCATTCCGATTAACGCTCGCACCCTCCGTATTACCGCGGCTGCTGGCACGTAGTTATC
+
-CCCCGGFGGGGGGGFGGGGGGGGGGGGGFGGGGGGGGGGGGCE:7BFGGFGGGGGEGGGGDEEGGGGDG<FGGCFGGGG@FCGGGGCE+FFGFGEG8FGGGGGGGF@FFGGGGFGGGGGGGGGGF8:+EFGGGEGCFGGGGGGGF,2@EGGGGFGA8D=DFG8FCFG8F9=F9C,@FDCDGFCC9,8DFGGE6C5CDFFFFFFFFFA4@EF3+=9CCF?4>DF=D=*/7BF=@@<C0;B>;(6).9?C5.((,647;@:(-301>F?<F6310:444:B09920:8?02,2,426:-6)-
@M04999:289:000000000-L3R54:1:1101:17036:11658 2:N:0:415
GACTACTCGGGTATCTAATCCTGTTCGCTCCCCACGCTTTCGTCCATCAGCGTCAATCGGTATTTAGTAACCTGCCTTCGCAATCGGGGTTCTGTGTAACATCTATGCATTTCACCGCTACACTACACATTCCAGCTACTTCAATACTATTCAAGATTAACAGTATCAACGGCAGTTCTACAGTTAAGCTGCAGGTTTTCACCGCTGACTTATCAACCCGCCTACGGACCCTTTAAACCCAATAAATCCGGATAACGCTCGCATCCTCCGTATTACCGCGGCTGCTGGCACGGAGTTAGCC
+
CCCCCGGGGGGGGGGGGGGGGGGGGGGGGGGGGGGGGGGGGGGGG:FGGGGGGGGGGGGGGGGGGGGGGGGGGGGGGGGGGGGGGFGGGGGGGGGGGGGGGGGGGGGGGGGGGGGGGGGGGGGGGGGGGGGGGGGGGGGGGGGGGGGGGGGGGGGGDFFGGGGGFGGGGGGCGGGGFGFGGCFGGGFGGGC?FFF?GGGGFFFFFEEFFFFFFFFFFFFFFBF>FFD@FFFFFFFFFFFFFF8837??@(3<??A81(3;B>B?;:?AB0????BFB:00(19;B7)4<0239(43?9<9:
@M04999:289:000000000-L3R54:1:1101:22772:11680 2:N:0:415
TGACTACCCGGGTATCTAATCCTGTTTGCTCCCCACGCTTTCGCATCTCAGCGTCAGTATCTGTCCAGAAGGCCGCCTTCGCCACCGGTATTCCTCCACATCTCTACGCATTTCACCGCTACACGTGGAATTCTACCTTCCTCTACAATACTCCAGATAACCAGTTTTAAGTGCAATTCCCAGGTTGAGCCCAGGGCTTTCACACCTAACTTAATTATCCGCCTACATGCTCTTTACGCCCAGTCATTCCGATTAACGCTCGCCCCCTCCGTATTACCGCGGCTGCTGTCACGGATCTAGC
+
AC,,AEFF<F@EF@@EFGACFCG9FGGGGFFFDGFECEGGGGEEC@CFEGD8FFEC@F<FGGAFGEFF9FGGFGGD+7CFFEGGEF:FGCGFF9EFEE,E<F,CF,FC7CFE,A<CFGEEEGFGGDGG>FAEEE4=>EG8FEGEE=B=9DFCFGGF,=8AE,,,@DFD,@DFAEDDFG72=:D:DD68<,3@,49759FGB6FFF>9A)-9C@+=1<FFFB2<(005;EB*8?7*99>>2.,2.746<EFE;(/:3;(96119(---(31>((2(6)--(,-121:::).)-(41-().))
@M04999:289:000000000-L3R54:1:1101:29591:11700 2:N:0:415
TAGACTACTAGGGTATCTAATCCTGTTCGCTCCCCACGCTTTCGTCCATCAGCGTCAATCGGTATTTAGTAACCTGCCTTCGCAATCGGGGTTCTGTGTAATATCTATGCATTTCACCGCTACACTACACATTCCAGCTACTTCAATACTATTCAAGATTAACAGTATCAACGGCAGTTCTACAGTTAAGCTGCAGGTTTTCACCGCTGACTTATCAACCCGCCTACGGACCCTTTAAACCCAATAAATCCGGATAACGCTCGCATCCTCCGTATTACCGCGGCTGCTGGCACGGAGTT
+
CCCCCGGGFGGGGGGGGGGGGGGGGGGGGGGGGGGGGGGGGGGGGGGGGGGGGGGGGGGGGGGGGFGGGGGGGGGGGGGGGGGGGGGGGGGGGGGGGGGGGGGGGGGGGGGFFFGGGGGGGGGGGGGGGGGGGGGGGGGGGGGGGGGGGGGGGGGGGGGGGGGGGGGGGGGGGGGGFGFGGGGGGGGGGGGFFCFGGGGGFFFFFFFFFFFFCF6FEFFFFFFA=DBF2>>BFF=BC<=FDFF?D;EEECF;1<?D<ED@FDFFB?BF><<9?F7?ABDF0;9>;>FFF?:?B0;B1:1
@M04999:289:000000000-L3R54:1:1101:11186:11731 2:N:0:415
TAAGGGACTACCAGGGTATCTAATCCTGTTTGCTCCCCATGCTTTCGCACCTCAGCGTCAGTATTAGGCCAGAAGGCTGCCTTCGCCATCGGTATTCCTCCAGATCTCTACGCATTTCACCGCTACACCTGGAATTCTACCTTCCTCTCCTATACTCTAGCTAACCAGTATCGTATGCAATTCCCAAGTTGAGCTCGGGGATTTCACATCCGACTTAATTAGCCGCCTACGCGCGCTTTACGCCCAGTAATTCCGATTAACGCTTGCACCCTCTGTATTACCGCGGCTTCTGGCACAGAGT
+
CCCCCGGGGGGGGGGGGGGGGGGGGGGGGGGGGGGGGGGGGGGGGGGGGGGGGGGGGGGGGGGGGGGGGGGGGGGGGGGGGGGGGGGGGGGGGCFGGGGGGGGGGGGGGGGGGGGGGGGGGGGGGGGGGGGCEFGGGGGGGGGGGGGGGGGGGFGGGGGGGGGGGGGGGGGGGGGGFGFFGGGGGGGGGFGGFFGGGGGGFDFAFFFFEECFFFBEFFFFFEF=>9AA>B9@>=BBFFFF<?D@9?;@FEE)</61136)66>?BBFFF?63?<>BD2<FFFFF9>91(.4444044?5:.
@M04999:289:000000000-L3R54:1:1101:24937:11758 2:N:0:415
AGGACTACCCGGGTATCTAATCCTGTTTGCTCCCCACGCTTTCGCATCTCAGCGTCAGTATCTGTCCAGAAGGCCGCCTTCGCCACCGGTATTCCTCCACATCTCTACGCATTTCACCGCTACACGTGGAATTCTACCTTCCTCTACAATACTCCAGATAACCAGTTTTAAGTGCAATTCCCAGGTTGAGCCCGGGGCTTTCACACCTAACTTAATTATCCGCCTACATGCCCTTTACGCCCAGTCATTCCGATTAACGCTCGCACCCTCCGTATTACCGCGGCTGCTGGCACGGAGTT
+
CCCCCGGGGGGGGGGGGGGGGGGGGGGGGGGGGGGGGGGGGGGGGGGGGGGGGGGGGGGGGGGGGGGGGGGGGGGGGGGGGGGGGGGGGGGGGGGGGGGGGGGGGGGGGGGGGGGGGGGGGGGGGGGGGGGGGGGGGGGGGGGGGGGGGGGGGGGGGGGGGGGGGFG8EFGGGGGGFGFGGGGGGGGGGGGGGGDGGGGGAFCFFFFAFFFFFFFFFCF?FDF?FFBFFF;E@EFFFF1B>FFDEEAEFFFF6(6?<A?FFFBBFFFFFF?08(::ABA:B6>F>16?D4:0803,(-4
@M04999:289:000000000-L3R54:1:1101:5002:11761 2:N:0:415
GTAGACTACCGGGGTATCTAATCCTGTTTGCTCCCCACGCTTTCGCATCTCAGCGTCAGTATCTGTCCAGAAGGCCGCCTTCGCCACCGGTATTCCTCCACATCTCTACGCATTTCACCGCTACACGTGGAATTCTACCTTCCTCTACAATACTCTAGTTAACCAGTTTTAAGTGCAATTCCTAGGTTGAGCCCAGGGCTTTCACACCTAACTTAATTATCCGCCTACATGCCCTTTACGCCCAGTCATTCCGATTAACGCTCGCACCCTCCGTATTACCGCGGCTGCTGGCACGGAGTTT
+
CCCCCGGGGGGGGGGGGGGGGGGGGGGGGGGGGGGGGGGGGGGGGGGGGGGGGGGGGGGGGGGGGGGGGGGGGGGGGGGGGGGGGGGGGGGGGGGGGGGGGGGGGGGGGGGGGGGGGGGGGGGGGGGGGGDGGGGGGGGGGGGGGGGGGGGGGGGGGGFGGGGGGGGGGGGGGGGGFGFGGGFCFGGGGGGGGGGGGDGGFFFFFFFFFF=BFFFFFFFFFFF>@@FFECCFEFFFFFEDFBFFD@<ACCFFFFDF?EFDFFFFFBF>BFFF9B:?BA:4:>F09>FFFFB0181;6;?7)
@M04999:289:000000000-L3R54:1:1101:3439:11769 2:N:0:415
GACTACAAGGGTATCTAATCCTGTTCGCTACCCATGCTTTCGAACCTCAGCGTCAGTTACAGACCAGAGAGCCGCCTTCGCCACTGGTGTTCTTCCATATATCTACGCATTCCACCGCTACACATGGAGTTCCACTCTCCTCTTCTGCACTCAAGAAAAACAGTTTCAGCTGCACTTCCCCGGTTAAGCCGAGGGCTTTCACAGCTGACTTGTTCTCCCGCCTGCGTTCGCTTTACGCCCAATAAATCCGGACAACGCTTGCCACCTACGTATTACCGCGGCTGCTGGCACGTAGTTAGCC
+
CCCCCGGGGGGGGGGGGGGGGGGGGGGGG7FFFGGGGGGGGGGGGDGGGGGGGGGGGGGGGGGGGGGGGGGGGGGGGGGGGGGGGGGGGGGGGGGGGGGGGGGGGGGGGGGGFGGGGGGGGGGGGGGGGGFGFFGGGGGGGGGGGGGGFGGGGGGGGGGGGGGGFGGGGGGGGGGGFGFGGGGGGGCGGGGGGGGGFGGGFFFFFFFFFF?EFFFFEFF@DBDBBFFDFFFF?FEF;D>E?0=EE)/9=>9?FF:6;6<?FFFFF<B??FF?FBFFFB((499;?223:<?:87<?6>A<3
@M04999:289:000000000-L3R54:1:1101:28126:11807 2:N:0:415
GAGGCGACTACCGGGGTATCTAATCCCATTTGCTCCCCTAGCTTTCGTCTCTCAGTGTCAGTGTCGGCCCAGCAGAGTGCTTTCGCCGTTGGTGTTCTTTCCGATCTCTACGCATTTCACCGCTCCACCGGAAATTCCCTCTGCCCCTACCGTACTCCAGCTTGGTAGTTTCCACCGCCAGTCCAGGGTTGAGCCCTGGGATTTGACGGCGGACTTAAAAAGCCACCTACAGACGCTTTACGCCCAATCATTCCGGATAACGCTTGCATCCTCTGTATTACCGCGGCTGCTGGCACAGAGT
+
CCCCCGFGGGGGGGGGGGGGGGGGGGGGGGGGGGGGGGGGGGGGGGGGGGGFGGGGGFGGGGGGGGEEGGGGGGGGGGGGGGGGGGGGGGGGGGGGGGFGGGGDFGFGGGGGGGGEFGGGGGGGGGGGGGGFFGG9EGGGGGGGGFF?FGDEGEGGGGGCFG9DCFGGGGCACFGGDGDGDGGGGFGGFGGGFGCGGGGGFF;FF6A;@6210>3=AF@<43::111?0>BFFFBF?2?FFB:;;BFFFFFA<AFB?F?A>64:(3<?<B3,.)4-.)5<A<?0(22966?2(-4<3::>.
@M04999:289:000000000-L3R54:1:1101:26419:11813 2:N:0:415
GATGACTACTGGGGTATCTAATCCTGTTTGCTCCCCACGCTTTCGCGTCTCAGCGTCAGTATCTGTCCAGAAGGCCGCCTTCGCCACCGGTATTCCTCCACATCTCTACGCATTTCACCGCTACACGTGGAATTCTACCTTCCTCTACAATACTCCAGATAACCAGTTTTAAGTGCAATTCCCAGGTTGATCCCGGGGCTTTCAAACCTAACTTAATCATCCGCCTACATGCCCTTTAAGCTCAGTCATTCCTTTTACAGCTCGCACCCTCCGATTCACCGCGGCTGCTGGCACGGAGTT
+
9<<6A<CC6CC@C@@C@EEEEEE<6CFGFDFEEF<FAGGEGDFG@F@F@@@<EDEFGGCFEFGGEFEEFC@F@8@FEECEG<4FBFG<>CC7FFFF<FFGFG<F;FGCEFGECG?<@A9B7CE+E4CFGEDA,@EFGA4,,@@AFGGF9DE,2@D@8=6====ED=FFCEDD82?AEF7722+@4D@FC6,@CC+395@DFFFF++;?)6)7A9;:4+:>+.(59@?D394))6/8;<)+))//,7CE?.<7))).9)))///(669>?02<91(-).:A(((-,3;())(2(.(-((-(
@M04999:289:000000000-L3R54:1:1101:11873:11837 2:N:0:415
GGACTACTGGGGTATCTAATCCTGTTTGCTCCCCACGCTTTCGCATCTCAGCGTCAGTATCTGTCCAGAAGGCCGCCTTCGCCACCGGTATTCCTCCACATCTCTACGCATTTCACCGCTACACGTGGAATTCTACCTTCCTCTACAATACTCCAGATAACCAGTTTTAAGTGCAGTTCCCAGGTTGATCCCGGGGCTTTCACACCTAACTTAATTATCCGCCTACATGCACTTTACGCCCACTCATTCAGATTAACGCTCGCACCCCCCGTATTACCGCGGCTGCTGGACAGCTGTTAGC
+
CCC<BEFG<@<CFCF,CC<FGEFFGGGGGGFG<FFGEGGGFGEEFGEGFFDGCGGGCECEGGC<CEGAFGG8FFGGGGCG7:FGGGEEFCFGGCFGA4A?AFF94<FCE=BFD9AFGGGECECFFF@7=9EDFFCFFBEBFDFDDEDCDAFG?=?@FGFGGFGGFFGF88@FGGGFDC=2++=+@DCC7EGA>695C?@*<9FAFFF4>>>EE8EACFCE)69=(7(>83*0*7394215>D(,6/9./)).9)9?E;@0(1110,1(,4(--(.)69B>9(,-43))((,),()5-5524
@M04999:289:000000000-L3R54:1:1101:10816:11902 2:N:0:415
GACTACACGGGTATCTAATCCCATTTGCTCCCCTAGCTTTCGTCTCTCAGTGTCAGTGTCGGCCCAGCAGAGTGCTTTCGCCGTTGGTGTTCTTTCCGATCTCTACGCATTTCACCGCTCCACCGGAAATTCCCTCTGCCCCTACCGTACTCCAGCTTGGTAGTTTCCACCGCCTGTCCAGGGTTGAGCCCTGGGATTTGACGGCGGACTTAAAAAGCCACCTACAGACGCCTTACGCCCAACCATTCCGGATAACGCTTGCATCCTCTGTATTACCGCGGCTTCTTGCACAGTGTTAGCC
+
CCCCCGGFGEEFGGGGGGFCEFFGGGGGFGFGGGGGGEGGGGFFFFFGGDGGG@EDFGFCF7FC@FCFGGGGFFGCFFFG7FG@CGFFGGGGGGGF9CG:FGGGGFGDGGG=FGGGGGEEGGGGGGEGGDC4E?9?FDEGDFGGGGE=EEDDDEC866@ECEDDED=EFFD8EC6@9C9FCG+@,@@F6CCFFF5C>>F71B45>?D)23=CC6AF().3A@51=36C@9>(8??BF667:?(-82)6A?9((,)5:BF0((2).())).-6)525<B12,79(4))6))544...)).<7
@M04999:289:000000000-L3R54:1:1101:24402:11903 2:N:0:415
CTGACTACCAGGGTATCTAATCCTGTTTGCTCCCCACGCTTTCGCATCTCAGCGTCAGTATCTGTCCAGAAGGCCGCCTTCGCCACCGGTATTCCTCCACATCTCTACGCATTTCACCGCTACACGTGGAATTCTACCTTCCTCTACAATACTCCAGATAACCAGTTTTAAGTGCAGTTCCCAGGTTGAGCCCGGGGCTTTCACACCTAACTTAATTATCCGCCTACATGCCCTTTACGCCCAGTCATTCCGATTAACGCTCGCACCCTCCGTATTACCGCGGCTCCTGGCACGGAGTT
+
CCC<CFGGGFEFGFGGGGFGGFGGGGGGGGGGGGGGGGGGGGGGGGGGGGEGFFCGGGFGGGGGGGFFGGGDFGFFGGDGGGGGGGGGGGGGFGGGGGGGGGGGGCFEGGGGGGGGFFFGGGGGGGFCC7FGFGGFGGGGGGGFFFGGGCDGGGGGEE=FGFGFDDFGGGGGFFGFFFFGG?FGGGGC?FGCCEGDDD?FFFFAFF>FBBFFCFAFEFFEF>5925=:CE=BFED@44,56;06;@ECE?<@13(6C<<07?;F04>32<:>F00()---3,(3((-5)5:72,,((-,
@M04999:289:000000000-L3R54:1:1101:23088:11939 2:N:0:415
TTTGACTACAGGGGTATCTAATCCTGTTTGCTCCCCACGCTTTCGCATCTCAGCGTCAGTATCTGTCCAGAAGGCCGCCTTCGCCACCGGTATTCCTCCACATCTCTACGCATTTCACCGCTACACGTGGAATTCTACCTTCCTCTACAATACTCCAGATAACCAGTTTTAAGTGCAATTCCCAGGTTGAGCCCGGGGCTTTCACACCTAACTTAATTATCCGCCTACATGCCCTTTACGCCCAGTCATTCCGATTAACGCTCGCACCCTCCGTATTACCGGGGCTGCTGGCACGGCGTT
+
CCCCCGGGGGGGGGGGGGGGGGGGGGGGGGGGGGGGGGGGGGGGGGGDGGGGGGDGGGGGGGGGGGGGGGDGFFCFFGGGGGGGGGGEGGGGGDGGGGGGGGFGGGGGGGGGGGFGGGGGGGGGGGGFFGGGGGGGGGGGGGGGGGGGGGGGGGGFGGGFGGGGGGFFFGGGGFFGFGFGGGGGGFGGGGGGGGGGDGGGAFFFFFAEFFFFFFFFFAFCFEFDD@@BEEEF@FEFFEEFFFF@;E<FFE?EF<D<DFF;BFFFFFFFFF?:162??DA9((,49>20227<:?<((-49
@M04999:289:000000000-L3R54:1:1101:20661:11941 2:N:0:415
TGGACTACTAGGGTATCTAATCCCATTTGCTCCCCTAGCTTTCGTCTCTCAGTGTCAGTGTCGGCTCAGCAGAGTGCTTTCGCCGTTGGTGTTCTTTCCGATCTCTACGCATTTTACCGCTCCACCGGTAATTCCCTCTTCCCCTACCGTTCTCCAGCTTGGTAGTTTCTACTGCCTGTCCAGTGTTGTGCCCTGGGATTTGACGGCGGACTTAAAAAGCCACCAACAGATGCTTTACGCCCAATCATTCCGCATAACGCTTCGATCCCTTGTATTACCGCGGCTGCTTGCACAGAGTT
+
9B@,A,<,F6EFGFGG,,<E@;CC,,C@EGG9;CFGDFFDFFACFG8,,,,CA<FFFC,@FE@++,8;,;@C,B,,CE@F9FCB+@:@FF7,4,,5AEDF@?FEA,9,,4@,:F,CF<@@++8EFCE+484,C,4,,>@,4,@,,=1DEG+6@E938DFFDGA,@F8D,3@@,,66:=D?D9=@D:EC3@,<7EGGGG+=C+199@55)-8-*+411/5-)(0/((6(/()).).9)9(566?<3;@57)75((-()2((,4(,-)(-,))())-6)-4-0(17(((,)5()..4(..6
@M04999:289:000000000-L3R54:1:1101:18404:12017 2:N:0:415
GACTACAGGGGTATCTAATCCTGTTTGCTCCCCACGCTTTCGCATCTCAGCGTCAGTATCTGTCCAGAAGGCCGCCTTCGCCACCGGTATTCCTCCACATCTCTACGCATTTCACCGCTACACGTGGAATTCTACCTTCCTCTACAATACTCCAGATAACCAGTTTTAAGTGCAGTTCCCAGGTTGAGCCCGGGGCTTTCACACCTAACCTAATTATCCGCCTACATGCCCTTTACGCCCAGTCATTCCGATTAACGCTCGCACCCTCCGTATTACCGCGGCTGCTGGCACGGAGTTAGCC
+
CCCCCGGGGGGGGGGGGGGGGGGGGGGGGGGGGGGGGGGGGGGGGGGGGGGGGGGGGGGGGGGGGGGGGGGGGGGGGGGGGGGGGGGGGGGGGGGGGGGGGGGGGGGGGGDGFFGGGGGGGGGGGGGFGGGFGGGGGGGGGGGGGGGGGGGGGGGGGGGGGGGGDFGGGGGGGGGGFGFFFFFGFGGGGGGGGGGGGGGGFFFFFFFFBFFFF6AAFFFDFFFFFFFFE3B@@EEE@F@FF@;@>E?EE@FD?@CFFFFFF>BF>B?BB96?<0469?F929>>FFB(88?BF>04:<2<7
@M04999:289:000000000-L3R54:1:1101:2411:12109 2:N:0:415
TTGACGACTACCAGGGTATCTAATTCTGTTTCCTCCCCACGCTTTCGCATCTCAGCGTCTGTATCTGTCCAGAACGCCGCCTTCGCCACCGTTATTCCTCCACATCTCTACGCATCTCACCGCTACACGTGGTACTCTACTCTCCTCTACAATACTCTATATAACCAGTTTTAAGTGCAATTCCCATGGTGCGCCCGTTGCTTCCACACCTAATTTAATTACCCGCCTACATGCCCTTTCCGCTCATTCGTTCCTATCACCTCTCCCACCCCACGTCGTCCCGTGCTGTGTGGCACGTAGC
+
CCCCCG@:@@@,CE77FEEG,6,6,,CFFA<,C,C,C@C@@7B:EGECFGG<<EFCCB@,:C@9,<C,,,<@<@,+7>++C,?F<F7F:9+,84A,C?9:EF,A=<9FCDGB+@=+9E9EGEF7C>?FBF,@+6,@;DD6,,3@?AE,,,@=,,=@F39,37=EC?D?9EDG888EF7+=<+B,,3,@,73,++4*;0***<14*+4655=):+1+23+7+**0-(8@2B;E43)((,)+711(.(6).).(/()16.753)1):(,(3((((((((--3(31(((().().(,.5<3(1(
@M04999:289:000000000-L3R54:1:1101:20654:12124 2:N:0:415
TGACTACTGGGGTATCTAATCCTGTTTGCTACCCACGCTTTCGAGCATGAACGTCAGTGTTATCCCAGGAGGCTGCCTTCGCCATCGGTATTCCTCCACATCTCTACGCATTTCACTGCTACACGTGGAATTCTACCTCCCTCTGACACACTCTAGTTTGACAGTTTCAAATGCACGTCCCAAGTTGAGCTCGGGGATTTCACATCTGACTTATCTAACAGTCTGCGCTCGCTTTACGCCCAGTAATTCCGATTAACGCTCGCACCCTACGTATTCACGCGGCTGCCGGCACGTAGTTAGC
+
CC8,6EFGGCEGGGGFDEAAEF,EC;@EFFGFGFCCCGGGFEG@GCG<FFEGFDGGEFFFFFCGG<<ECFEEGFEF<,AE@F=@B<E7BFGF<FFGGGGGFGAFGA;FECGG9EFGDEFFGGGGGGAF=EEEFFGGGGGGGFGFE=A=DFDAE,DF>;A;ECCE>=DFD:FAAADF5@DGGC8,>FCFGG9FEC=69D??99;@+;B>AE>;AF6@AFF)9EEFA=A22)-)55588@?;2>@>C5)7))(//2;?C?B0(3>BFFFFFFB?BB0-)-40,,37(4,6014934:(-.6))
@M04999:289:000000000-L3R54:1:1101:24752:12132 2:N:0:415
GACTACTCGGGTATCTAATCCTGTTTGCTCCCCACGCTTTCGCATCTCAGCGTCAGTATCTGTCCAGAAGGCCGCCTTCGCCACCGGTATTCCTCCACATCTCTACGCATTTCACCGCTACACGTGGAATTCTACCTTCCTCTACAATACTCCAGATAACCAGTTTTAAGTGCAGTTCCCAGGTTGAGCCCGGGGCTTTCACACCTAACTTAATTATCCGCCTACATGCCCTTTACGCCCAGTCATTCCGATTAACGCTCGCACCCTCCGTATTACCGCGGCTGCTGGCACGGCGTTATCC
+
CCCCCGGGGGGGGGGGGGGGGGGGGGGGGGGGGGGGGGGGGGGGGGGGGFGGGGGGGGGGGGFFFGGGGGGGGGGGGGGGGGGGGE=@CFGGGGGGGGGGGGGGGGGGGGGFGFGGGGGGGGGGGGGGGGGGGGGGGGGGGGGAFGDGGGGGGGFGFFCFGGGGGGGGGGGGGGGGFG7DDGGFGGFGGGGEGGGGGGGGFFFAEFFABFEECFFFFFFDFD9@DB?CEBBE>86>(3;EFD@3>?5EEF;;77CE(684(,37>((4:>:0:?4)6-(4179>:?:>?1>?0((((((..
@M04999:289:000000000-L3R54:1:1101:20889:12152 2:N:0:415
AGACTACCGGGGTATCTAATCCTGTTTGCTCCCCACGCTTTCGCATCTCAGCGTCAGTATCTGTCCAGAAGGCCGCCTTCGCCACCGGTATTCCTCCACATCTCTACGCATTTCACCGCTACACGTGGAATTCTACCTTCCTCTACAATACTCCCGATAACCAGTTTTAAGTGCAGTTCCCAGGTTGAGCCCGGGGCTTTCACACCTAACTTAATTATCCGCCTACATGCCCTTTACGCCCAGTCATTCCGATTAACGCTCGCACCCTCCGTATTACCGCGGCTGCTGGCACGGAGTTAGC
+
CCCCCGGFGGGGGGGFGGGGGFFGGGGGGGGGGGGGGGGGGGGGGFGEFGGGGGGGGGGGGGGFFGGGGGGGGGGGGGGGGGGBFFGGGGGGGGGGGGCFGGGGGGGFGGGGGGGGGGGGGGGGGGGEGGFGGGGGGG8FGGGGCAF=EEFFFGGGDGEEGGGGEGFFGGGGGCFGFCAFFGGFGGGGFGGGEGGD>DFFFFFFF?FFFDECFFFFEFF?E?;?FFF;<;;DFFECFFFFFF0/3;C:<AFFF?FA426<:>9>F>?6?<B:(3><A<?;3>69;?FFFFF?<(4><7>BB
@M04999:289:000000000-L3R54:1:1101:25543:12168 2:N:0:415
AAGACTACTGGGGTATCTAATCCTGTTTGCTCCCCACGCTTTCGCATCTCAGCGTCAGTATCTGTCCAGAAGGCCGCCTTCGCCACCGGTATTCCTCCACATCTCTACGCATTTCACCGCTACACGTGGAATTCTACCTTCCTCTACAATACTCCAGATAACCAGTTTTAAGTGCAGTTCCCAGGTTGAGCCCGGGGCTTTCACACCTAACTTAATTATCCGCCTACATGCCCTTTACGCCCAGTCATTCCGATTAACGCTCGCACCCTCCGTATTACCGCGGCTGCTGGCACGGAGTT
+
CCCCCGGGGGGGGGGGGGGGGGGGGGGGGGGGGGGGGGGGGGGGGGGGGGGGGGGGGGGGGGGGGGGGGGGGGGGGGGGGGGGGGGGGGGGGGGGGGGGGGGGGGGGGGGGGGGGGGGGGGGGGGGGGGGGGGGGGGGGGGGGGGGGGGGGGGGGGGGGGGGGGGGGGGGGGGGGGFGFGGGGGFGGGGGGGGGGGGGGGFFFFFFFFFFFFFFCFFFFFFFFFFFFFFFFFFEFFCE@FBFFFFFFFEFFFFFDFFFF@??BF;>FB0?F9<:BFFFFFFFFFFFFFF:<:B?F(9B<
@M04999:289:000000000-L3R54:1:1101:13102:12171 2:N:0:415
TGCTGACTACTGGGGTATCTAATCCTGTTTGCTCCCCACGCTTTCGCATCTCAGCGTCAGTATCTGTCCAGAAGGCCGCCTTCGCCACCGGTATTCCTCCACATCTCTACGCATTTCACCGCTACACGTGGAATTCTACCTTCCTCTACAATACTCCAGATAACCAGTTTTAAGTGCAATTCCCAGGTTGAGCCCGGGGCTTTCACACCTAACTTAATTATCCGCCTACATGCCCTTTACGCCCAGTCATTCCGATTAACGCTCGCACCCTCCGTATTACCGCGGCTGCTGGCACGGAGTT
+
CCCCCGGGGGGGGGGGGGGGGGGGGGGGGGGGGGFGGGGGGGGGGGGGGGGGGGGGGGGGGGGGGGGGGGGGGGGGGGGGGGGGGGGGGGGGGGGGGGGGGGGGGGGGGGGGGGGGGGGGGGGGGGGGGGGGGGGGGGGGGGGGGGGGGGGGGGGGGGGGGGGGGGGGGGGGGGGGFGBGGGGGGGGGGGGGGFGGGGGGEFFFFFFFFF9BFFFFFFFFFFFDFDFFFFFFFBDFFF<F?<9BDFFFFFFFFF?@@FEE;>BB;>FFFFF<?>F0?FBFF?(429>>B?::?:4199BB:
@M04999:289:000000000-L3R54:1:1101:7169:12172 2:N:0:415
CTAGACTACTAGGGTATCTAATCCTGTTCGCTACCCATGCTTTCGAACCTCAGCGTCAGTTACAGACCAGAGAGCCGCCTTCGCCACTGGTGTTCTTCCATATATCTACGCATTCCACCGCTACACATGGAGTTCCACTCTCCTCTTCTGCACTCAAGAAAAACAGTTTCAGCTGCACTTCCCCGGTTAAGCCGAGGGCTTTCACAGCTGACTTGTTCTCCCGCCTGCGTTCGCTTTACGCCCAATAAATCCGGACAACGCTTGCCACCTACGTATTACCGCGGCTGCTGGCACGTAGTTT
+
CCCCCGGGGGGGGGGGGGGGGGGGGGGGGGGGGGGGGGGGGGGGGGGGGGGGGGGGGGGGGGGGGGGGGGGGGGGGGGGGGGGGGGGGGGEGGGGGGGGGGGGGGGGGGGGGGGGGGGGGGGGGGGGGGGGGGGGGGGGGGGGGGGGGGGGGGGGGGGGGGGGGGGGGGGGGGGGGFGFGGGGGGGGGGGFGGGGGGGGGFFFFFFFFFFFFFFFFFFFFFFBFFFFFFFFDDFF?DEEEFFFF;8EEEFE@FFFFFFBBBFF::>9?1:?F?:8<>9AFF>>BBF9?FF?818:.(((6)
@M04999:289:000000000-L3R54:1:1101:13002:12178 2:N:0:415
TTACGACTACCAGGGTATCTAATCCTGTTTGCTCCCCACGCTTTCGCATCTCAGCGTCAGTATCTGTCCAGAAGGCCGCCTTCGCCACCGGTATTCCCCCACATCTCTACGCATTTCACCGCTACACGTGGAATTCTACCTTCCTCTACAATACTCCAGATAACCAGTTTTAAGTGCAGTTCCCAGGTTGAGCCCGGGGCTTTCACACCTAACTTAATTATCCGCCTACATGCCCTTTACGCCCAGTCATTCCGATTAACGCTCGCACCCTCCGTATTACCGCGGCTGCTGGCACGGAGTT
+
CCCCCGGGGGGGGGGFEFFGFGGGGGGGGGGGCGDGEE@FCEGGGGGE7FFGFGGGGGGGGGGGGGFFFEGGGGGGGG+CGEGGGGGGGGEGCGDGG@FFCFE,A<B<FGGGEGE9FFGDGGGGGGGGEEEGGGGGGAGGGGGGGGCGGGFCFGGGGFGG8FGFFF8@BC:FGFGGFGFGGGGFADGCFFGEGGGG>5C*39A>FFFFF:=>DFFFFABEFFFFFFD?@E?F3/6333>FD;6@@FEFFFFFEED61:AABFF?BB>FBFFF(446::A>4(7166>6?>7?BBB66>(4(
@M04999:289:000000000-L3R54:1:1101:26326:12181 2:N:0:415
GACGGACTACAGGGGTATCTAATCCTGTTTGCTCCCCACGCTTTCGCATCTCAGCGTCAGTATCTGTCCAGAAGGCCGCCTTCGCCACCGGTATTCCTCCACATCTCTACGCATTTCACCGCTACACGTGGAATTCTACCTTCCTCTACAATACTCCAGATAACCAGTTTTAAGTGCAATTCCCAGGTTGAGCCCGGGGCTTTCACACCTAACTTAATTATCCGCCTACATGCCCTTTACGCCCAGTCATTCCGATTAACGCTCGCACCCTCCGTATTACCGCGGCTGCTGGCACGGAGTT
+
CCCCCGGGGGGGGGGGGGGGGGGGGGGGGGGGGGGGGGGGGGGGGGGGDGGGGGGGGGGGGGGGGGGGGGGGGGGGGGGGGGGGGGGGGGGGGGGGGGGGGGGGGGGGGGGGGGGGGGGGGGGGGGGGGGGGGGGGGGGGGGGGGGGGGGGGGGGGFFFGGGGGGGGGGFDGGGGFFGFDGGGGGGGGGGGGFGGGDGGGAFFFFFFFFFFFFFFFFFFFFCCFDFFFFFFF@;@;@EFFFFFFFFFFFFFFF@0;@F<AB>BF>91;>:B:80-04>BAAF>>>>09F????0<:3;BF8
@M04999:289:000000000-L3R54:1:1101:18758:12205 2:N:0:415
GGACTACAGGGGTATCTAATCCCATTTGCTCCCCTAGCTTTCGTCTCTCAGTGTCAGTGTCGGCCCAGCAGAGTGCTTTCGCCGTTGGTGTTCTTTCCGATCTCTACGCATTTCACCGCTCCACCGGAAATTCCCTCTGCCCCTACCGTACTCCAGCTTGGTAGTTTCCACCGCCTGTCCAGGGTTGAGCCCTGGGATTTGACGGCGGACTTAAAAAGCCACCTACAGACGCTTTACGCCCAATCATTCCGGATAACGCTTGCATCCTCTGTATTACCGCGGCTGCTGGCACAGAGTTAGC
+
CCCCCGFGGGGGGGGGGGGGGDFFGGGGFFGGGGGGGFGGGGGGGDEFFFGGGGFFCFAC<FGFG7FFFGGCDGEGGGGGGGCCGCGCFFGGGGGFFCC,:@FCAEFFEEGGGGGGFGGGGGGGGGGGGEGEGGGGGGGGEG?FF?DEFGGGFFFFFD8@=EFDGGGGDEAD8EGEADFFFGGCFGGGFGFFGGGFDFFGFFFD>AED21;EC3;A3AF1568@11/;C@96;?6AF<:D;F:??DD<ADF>6:?F?01?1(:B2648<48<2:>>4),106(((,5:?<7)(.,(6).-.
@M04999:289:000000000-L3R54:1:1101:18738:12254 2:N:0:415
CTAGACTACCCGGGTATCTAATCCCATTTGCTCCCCTAGCTTTCGTCTCTCAGTGTCAGTGTCGGCCCAGCAGAGTGCTTTCGCCGTTGGTGTTCTTTCCGATCTCTACGCATTTCACCGCTCCACCGGAAATTCCCTCTGCCCCTACCGTACTCCAGCTTGGTAGTTTCCACCGCCTGTCCAGGGTTGAGCCCTGGGATTTGACGGCGGACTTAAAAAGCCACCTACAGACGCTTTACGCCCAATCATTCCGGATAACGCTTGCATCCTCTGTATTACCGCGGCTCCTGGCACAGAGTT
+
CCCCCGGGGGGGGGGGGGGGGGGGGGGGGGGGGGGGGGGGGGGGGGDGGGGGGGGGGGGGGGGGGGGGGGGGGGGGGGGGGGGGGGGGGGGGGGGGGGGGGGGGGGGGGGGGGGGGGGGGGGGGGGGGGGGGGGGGGGGGGGGGGGGGGGGGGGGGGGGGGGEGGGGGGGGGGGGGFGFGGGGGGGGGGGGGGGGGGGGGFFFFFFEFFFFFFFFFE==@FFDDFD@;E;<DBBFFFBFDFF>F0?B?AAAA?F(18A<66?6104:<?<AB?B<B<BFA09>9F00(4:(4(4:<4?AF
@M04999:289:000000000-L3R54:1:1101:8143:12257 2:N:0:415
GACTACAAGGGTATCTAATCCTGTTTGCTCCCCACGCTTTCGCATCTCAGCGTCAGTATCTGTCCAGAAGGCCGCCTTCGCCACCGGTATTCCTCCACATCTCTACGCATTTCACCGCTACACGTGGAATTCTACCTTCCTCTACAATACTCTAGTTAACCAGTTTTAAGTGCAATTCCTAGGTTGAGCCCAGGGCTTTCACACCTAACTTAATTATCCGCCTACATGCCCTTTACGCCCAGTCATTCCGATTAACGCTCGCACCCTCCGTATTACCGCGGCTGCTGGCACGGAGTTAGCC
+
CCCCCGGGGGGGGGGGGGGGGGGGGGGGGGGGGGGGGGGGGGGGGGGGGGGGGGGGGGGGGGGGGGGFGGGGGGGGGGGGGGFGGGGGEGGGGGGGGGGGGGGGGGGGGGGGGGGGGGGGGGGGGGGDGGGGGGGGGGGGGGGGGGGGGGGGGGGGGGGGGGGGGFGGGGGGGGGGFGFGFGGGGGGGGGGGGGGGGGGGFFFFFFFFFFFFFFFFFFFFFFFDFFE4B:BEFFFFFFFF@FFFFFFFFFFF;@FFF>FFFFFF@;DFB>FF<BABFFB09>FF???FF<??>19??AFF>
@M04999:289:000000000-L3R54:1:1101:13628:12302 2:N:0:415
TAGACTACAAGGGTATCTAATCCTGTTTGCTCCCCACGCTTTCGCATCTCAGCGTCAGTATCTGTCCAGAAGGCCGCCTTCGCCACCGGTATTCCTCCACATCTCTACGCATTTCACCGCTACACGTGGAATTCTACCTTCCTCTACAATACTCTAGTTAACCAGTTTTAAGTGCAATTCCTAGGTTGAGCCCAGGGCTTTCACACCTAACTTAATTATCCGCCTACATGCCCTTTACGCCCAGTCATTCCGATTAACGCTCGCACCCTCCGTATTACCGCGGCTGCTGGCACGGAGTT
+
CCCCCGGGGGGGGGGGGGGGGGGGGGGGGGGGGGGGGGGGGGGGGGFGGGGGGGGGGGGGGGGGGGGGGGGGGGGGGGGGGGGGGGGGGGDGGGGGGGGGGGGGGGGGGGGGGGGGGGGGGGGGGGGGGGGGGGGGGGGGGGGGGGGGFGGGGGGGGGGGGGGGGGGGGGGGGGGGFGFGGGFEGGGGGGGGEGGGGGGDFFFFFFFFEFFFEFFFFFFFFABADFFFFFBFFFFFFF@EFFFFFFFFFFFF00<@FF@9??1>FF9:?<?><11?AFF?FF>>FFFFF04:>:F69?7
@M04999:289:000000000-L3R54:1:1101:16166:12312 2:N:0:415
GTTGACTACTCGGGTATCTAATCCTGTTTGCTCCCCACGCTTTCGCATCTCAGCGTCAGTATCTGTCCAGAAGGCCGCCTTCGCCACCGGTATTCCTCCACATCTCTACGCATTTCACCGCTACACGTGGAATTCTACCTTCCTCTACAATACTCCAGATAACCAGTTTTAAGTGCAATTCCCAGGTTGAGCCCGGGGCTTTCACACCTAACTTAATTATCCGCCTACATGCCCTTTACGCCCAGTCATTCCGATTAACGCTCGCACCCTCCGTATTACCGCGGCTGCTGGCACGGAGTT
+
CCCCCGGGGGGGGGGGGGGGGGGGGGGGGGGGGGGGGGGGGGGGGGGGGGGGGGGGGGGGGGGGGGGGGGGGGGGGGGGGGGGGGGGGGGGGGGGGGGGGGGGGGGGGGGGGGGGGGGGGGGGGGGGGGGGGGGGGGGGGGGGGGGGGGGGGGGGGGGGGGGGGGGGGGGGGGGGGFGFGGGGGGGGGGGGGGGGGGGGGFFFFFFFFFFFFFFFFFFFFFEFFDFDDEFFFFFFFFFFFFFFFFEFECEFFFDF6DCED>0:>BFF>FFFBFB(4?FFD:B;>9;>::?48<?B7>(-4
@M04999:289:000000000-L3R54:1:1101:12986:12319 2:N:0:415
TTGGAGACTACCAGGGTATCTAATCCCATTTGCTCCCCTAGCTTTCGTCTCTCAGTGTCAGTGTCGGCCCAGCAGAGTGCTTTCGCCGTTGGTGTTCTTTCCGATCTCTACGCATTTCACCGCTCCACCGGAAATTCCCTCTGCCCCTACCGTACTCCAGCTTGGTAGTTTCCACCGCCTGTCCAGGGTTGAGTCCTGGGATTTGACGGCGGACTTAAAAAGCCACCTACAGACGCTTTACGCCCAATCATTCCGGATAACGCTTGCATCCTCTTTATTACCGCGTCTGCTGACACAGAGT
+
CCCCCGGGGGGGGGGGGGGGGGGGGGGGGGGGGGGGGGGGGGGGGGGGGGGGGGGGGGGGGGGGGGGGGGGGGGGGGGFFGGGGGGGGGGGGGGGGGGGGGGGDGFGGGGGGGGGGGGGGGGGGGGGGGGGCEGGGGGGGGGGGGGFGGGGGGGGGGFGGGGGGGGGGGGGGGGGFBDEGFGGGGGGGGGDFGGGFGGGGFFFFFAFB=AFFFFEFFFFFF0;@FD?FFFEFF@9BD?B?AFFFFF<F<?<AD9(3:BFFFFF?B?B2A:(44))66<29AFFFF(,,(-6).8<:(8,2.
@M04999:289:000000000-L3R54:1:1101:15411:12360 2:N:0:415
GGGGACTACCAGGGTATCTAATCCTGTTTGCTCCCCACGCTTTCGCATCTCAGCGTCAGTATCTGCCCAGAAGGCCGCCTTCGCCACCGGTATTCCTCCACATCTCTACGCATTTCACCGCTACACGTGGAATTCTACCTTCCTCTACAATACTCTAGTTAACCAGTTTTAAGTGCAATTCCTAGGTTGAGCCCAGGGCTTTCACACCTAACTTAATTATCCGCCTACATGCCCTTTACGCCCAGTCACTCCGATTAACGCTCGCACCCTCCGTATTACCGCGGCTGCTGGCACGGAGTT
+
CCCCCGGGGGGGGGGGGGGGGGGGGGGGGGGGGGGGGGGGGGGGGGGGGGGGGGGGGGGGGGGGGGGGGGGGGGGGGGGGGGGGGGGGGGGGGGGGGGGGGGGGGGGGGGGGGGGGGGGGGGGGGGGGGGGFGGGGCGGGGGGGGGGGG?FAFFGGDFGGGGFFFF=AFGGDFFGGFGFGFGGFGFGGC6CFGEG?FGGGFFFFFFFFFFFFFFFFEFFFAEDFFFF46CCBFFFFFFFFD>@FFFFFE?@DF;?D?EC,6@FB>0>>::?<BFB<>A262909((-87.4((48(,3(.
@M04999:289:000000000-L3R54:1:1101:27825:12371 2:N:0:415
CTTGGACTACAAGTGGATGTAATCATGGTGTCTCCCCTCGCTTTTGCATCACATTGTCAGTAGCAGTCCAGAAGGTCGCTGCCGTCACGGGCAGTCCCCCACACATCTACGCATTCCGCCGCTACACGTTGCATTCTACCTACCTCTACAATACTTCATATAACCAGGTATAAGTGCAGTTCCGAGGTTGAGCCCTGTGCCAACGCACCTTACTGAAGTATTGGCCTGCATGACCTTGACGTCCAGTCATTCCGGTCAACCGTCGTCCAGTCAGGCTTGCCTTGGCTGTTGGCACTGGGTC
+
A-,,,,=,,CC<F6,6,,,C,,,-,6,,C6,CFG,,,,B66,C,,;,,;,,C,,,,,,,<6C,,,6<EF,66,B,,AF+,,4A+,+4,,8F+74A,,,AF:+,,,,A5F,9+@,@,,,+@FE4+F<FC,,,+8E,,6>4>F8=8,@F8,@EF8,C,3,,,,@,,,6,+2,,@3E2,++1+6+C++53CF,,5@D1*33*+++*3*3**)))*:3++:6B:9**0().(((/50)(*0*.)(/12,;)7)))).(,.(//)(.6;-((,()).).(((.(4.)),.(((())(,)8(.(,,(
@M04999:289:000000000-L3R54:1:1101:27429:12381 2:N:0:415
GACTACCAGGGTATCTAATCCCGTTCGCTCCCCATGCTTTCGCACTCCAGCGTCGGTAGGGACCCAGAGAGCTGCCTTCGCTTTTGGCGTTCCTTCGTAGATCTTAGGATTTCACCCCTACACACGAAATTCCACTCTCCTCTGTCTCACTCAAGTGAATTGGTTTCGAGAGCATTCCACCAGTTTTTGGCGACTTTCGCTTTCAACCCGATTCACCGCCTACGTGCCCTTTACGCCTAGTCATTCCGAAGAACACTTGCCCCCCCCGTCTTACCGCGGCTGCTGGCACGGAGTTAGCCGG
+
CCCCCGGGGGGGGGGGGGGGGGGGGGGGGGGGGGGGGGGGGGGGGGGGGGGGGGGGGGGGGGGGGGGGGFGGGGGGGGGGGGGGGGGGGGGGGGGGGGGGGGGGGGGCGGGGGGGGGGGGGGGGGGGGGGGGGGGGGGGGGGGGGGGGGGGGGGGGGGGGGGGFGGGGGGGGGGGGFGFGGGGGGGGGEGGGGGGGGGGDEFFFFFFFFFFFFFFFEBEFFFFFFDDFFFDFFFFFFFFF<EFFFFEF@?F1??<FFFFB>7?BB>F>1:::AB?12,7>11:D?:0(5<(3968B<A0(-
@M04999:289:000000000-L3R54:1:1101:17172:12412 2:N:0:415
GCGACTACTGGGGTATCTAATCCCATTTGCTCCCCTAGCTTTCGTCTCTCAGTGTCAGTGTCGGCCCAGCAGAGTGCTTTCGCCGTTGGTGTTCTTTCCGATCTCTACGCATTTCACCGCTCCACCGGAAATTCCCTCTGCCCCTACCGTACTCCAGCTTGGTAGTTTCCACCGCCTGTCCAGGGTTGAGCCCTGGGATTTGACGGCGGACTTAAAAAGCCACCTACAGACGCTTTACGCCCAATCATTCCGGATAACGCTTGCATCCTCTGTATTACCGCGGCTGCTGGCACAGAGTT
+
CCCCCGGGGGGGGGGGGGGGGGGGGGGGGGGGGGGGFFGGGGGGGGGGGGGGGGGGGGGGGGDCFGGGGGGGGGGGGGGGGGGGGGGGGGGGGGGGGGGGGGGGGGGGGGDGGGGGGGGGGGGGGGGFGGDEFGGGGGGGGGGGGGGGGGGGGGGGGGDEFGGC3=@FGGFGGEDGFFFGGFCCC:FE61DGGFGDFFGGFF:=>59B96>1@FF+7;5;A@D=8@@14<;002<:FF<BB>0:0:0492A:02:<27:>66BF?A24<>AFDA)6)64((-9;31:),.4248:>>44
@M04999:289:000000000-L3R54:1:1101:7080:12467 2:N:0:415
TTGTGACTACCCGGGTATCTAATCCTGTTTGCTCCCCACGCTTTCGCATCTCAGCGTCAGTATCTGTCCAGAAGGCCGCCTTCGCCACCGGTATTCCTCCACATCTCTACGCATTTCACCGCTACACGTGGAATTCTACCTTCCTCTACAATACTCCAGATAACCAGTTTTAAGTGCAATTCCCAGGTTGAGCCCGGGGCTTTCACACCTAACTTAATTATCCGCCTACATGCCCTTTACGCCCAGTCATTCCGATTAACGCTCGCACCCTCCGTATTACCGCGGCTGCTGGCACGGAGTT
+
CCCCCGGGGGFGGGGGGGGGGGGGGGGGGGGGGGGGGGGGGGGGGGGGGGGGGGGGGGGGGGGGGGGGGGGGGGGGGGGGGGGGGGGGGGGGGGGGGGGGGGGGGDGGGGGGGGGGGGGGGGGGGGGGGGGGGGGGGGGGGGGGGGGGGGGGGGGGGGGGGGGGGGGGGGGGGGGGFGFGGGGGGGGGGGGGGGGGGGGGFFFFFFFFFFFFFFFFFFFFFFEFFFFFFFFFFFDEFFFFDFBFFFEFACFFFFF@DFFFF;BBFFFF>BF?B;3624AF<?FF99>>0.371:?B;9>(.
@M04999:289:000000000-L3R54:1:1101:1749:12505 2:N:0:415
AGGGGGACTACTGGGGTATCTAATCCTGTTCGCTCCCCACGCTTTCGTCCATCAGCGTCAATCGGTATTTAGTAACCTGCCTTCGCAATCGGGGTTCTGTGTAATGTCTATGCATTTCACCGCTACACTACACATTCCAGCTACTTCAATACTATTCAAGATTAACAGTATCAACGGCAGTTCTACAGTTAAGCTGCAGGTTTTCACCGCTGACTTATCAACCCGCCTACGGACCCTTTAAACCCAATAAATCCGGATAACGCTCGCATCCTCCGTATTACCTCGGCTGCTGGCACGGAGT
+
CCCCCGGGGGGGGGGGGGGGGGGGGGGGGGGGGGGGGGGGGGGEFGGFGGGGGGFGG6BFGGGGDGGGGGGGGGGGFGGGDFGGGGGDGGGGGGGGGGGGGGG9FFFFGGGFGGGGGGGGGGGGGGGGGGGGGGGGGFGGGGGGGGGGGGGGGGGFDGFGGGGFFGGGGGGGGGGGEGEGGGGGGGGGGFGGFGGCGFFC*;FFFF>F>=B=BFFFFFC?FFF===5@DDF0?;BFFDF6CEE@@FF@EE<CEF>9;?:A?FFFFBF>F9>?<:>11:(-69.2(4::9:?20,,4?>6>4
@M04999:289:000000000-L3R54:1:1101:17069:12509 2:N:0:415
GACTACTCGGGTATCTAATCCTGTTTGCTCCCCACGCTTTCGCATCTCAGCGTCAGTATCTGTCCAGAAGGCCGCCTTCGCCACCGGTATTCCTCCACATCTCTACGCATTTCACCGCTACACGTGGAATTCTACCTTCCTCTACAATACTCCAGATAACCAGTTTTAAGTGCAGTTCCCAGGTTGAGCCCGGGGCTTTCACACCTAACTTAATTATCCGCCTACATGCCCTTTACGCCCAGTCATTCCGATTAACGCTCGCACCCTCCGTATTACCGCGGCTGCTGGCACGGAGTGGGCC
+
CCCCCGGGGGGGGGGGGGGGGGGGGGGGGGGGGGGGGGGGGGGGGGGGGGGGGGGGGGGGGGGGGGGGGGGFFGGGGGGGGGFGGGGGGGGFGGGGGGGFGGGFGGGEGGGGGGGGGGGGGGGGGGGEGGGGGGGGGGGGGGGGGGGFGGGGGFGDFGGGGGGGGGGGGGGGGGGGFGF?FGGGGGF?FGGGGGGGGFGGFFFFFFF4@FCEFFFFEFF=FFF@DEEFFBDEDEFFFFF>@<;8<?CFFFF<7@FFDFFFFFB>F?BB?912::<><(-(4;;>BD?(61)(,-(4(((4(
@M04999:289:000000000-L3R54:1:1101:17068:12522 2:N:0:415
ACTGACTACCCGGGTATCTAATCCTGTTTGCTCCCCACGCTTTCGCATCTCAGCGTCAGTATCTGTCCAGAAGGCCGCCTTCGCCACCGGTATTCCTCCACATCTCTACGCATTTCACCGCTACACGTGGAATTCTACCTTCCTCTACAATACTCCAGATAACCAGTTTTAAGTGCAATTCCCAGGTTGAGCCCGGGGCTTTCACACCTAACTTAATTATCCGCCTACATGCCCTTTACGCCCAGTCATTCCGATTAACGCTCGCACCCTCCGTATTACCGCGGCTGCTGGCACGGAGTTT
+
CCC<CFGGGGGGGDGEFGGFGGGGGDGGGGGFGGGGGGCGGGFGGGEEEEGGDGGGGGGFGFFFGGGFGGGGGGGGGDGGCGGGGGGFE7FEGCGGGGEGGGDFFGGGGGGGGGCFGGGGGECFGGGGGDGGGGGGFGGFGGFGGGGGGCGGGGGGGFG9FGGGGGGCAEFFGFGGFGF;88?CCFEGGGGGGGEG5DGGF49+=BFFFB==EFFFFAFFFFD9=9@B86<;@@EDF>EFFB((,684??CE;FF;@24(6<FBFB>FBFFFFB(:>FFA:>69>B0?F?(-3)(419:0)
@M04999:289:000000000-L3R54:1:1101:28320:12528 2:N:0:415
CACGACTACCAGGGTATCTAATCCTGTTTGCTACCCACGCTTTCGAGCATGAACGTCAGTGTTATCCCAGGAGGCTGCCTTCGCCATCGGTATTCCTCCACATCTCTACGCATTTCACTGCTACACGTGGAATTCTACCTCCCTCTGACACACTCTAGTTTGACAGTTTCAAATGCACGTCCCAAGTTGAGCTCGGGGATTTCACATCTGACTTATCTAACCGTCTGCGCTCGCTTTACGCCCAGTAATTCCGATTAACGCTCGCACCCTACGTATTACCGCGGCTGCTGGCACGTAGTT
+
CCCCCGGGGGGGGGGGGGGGGGGGGGGGGGGGGGGGGGGGGGGFGGGGGGGGGGGGGGGGGGGGGGGGGGGGGGGGGGGGGGGDGGGGGGGGGGGGGGGGGGGGGGGGGGGGGGGGGGGGGGGGGGGGGGGGGGGFEGGGGGGGGGGGGGGGGGGGGGGGGCAFFGGGGGGGGGGGDFFGGGGGFGGGGGGGFGGGGGGGFFFFFFFFFFFFFFFFFFFFFFFFFFFE@AA@FFDBBCFA@>FD@@9E?CFEEFFF@FF@BFF>BB>BFF0?B:2)2<A4:9>1>07?FFFB??::?B:<
@M04999:289:000000000-L3R54:1:1101:9167:12533 2:N:0:415
GGACTACTGGGGTATCTAATCCTGTTCGCTCCCCACGCTTTCGTCCATCAGCGTCAATCGGTATTTAGTAACCTGCCTTCGCAATCGGGGTTCTGTGTAATATCTATGCATTTCACCGCTACACTACACATTCCAGCTACTTCAATACTATTCAAGATTAACAGTATCAACGGCAGTTCTACAGTTAAGCTGCAGGTTTTCACCGCTGACTTATCAACCCGCCTACGGACCCTTTAAACCCAATAAATCCGGATAACGCTCGCATCCTCCGTATTACCGCGGCTGCTGGCACGGAGTTAGC
+
CCCCCGGGGFGGGGGGGGGGGGGGGGGGGGGGGGGGGGGGGGGGGGGGGGGGGGGGGGGGGGGGGGGGGGGGGGGGGGGGGGGGGGGGGGGGGGGGGGGGGGGGGGGGGGGGGGGGGGGGGGGGGGGGGGGGGGGGGGGGGGGGGGGGGGGGGGGGGGGGGGGGGGGFEFGGGGGGFGFGGGGGGGGGGGGGGGGGFFFFFFFF>BFFFDFFEFFFFFFFFFFFFF>@F=@9DFFFFFFFFFFF3AEFE;9>FFFFFF>@F>>FBF>4<BBFF7?BB9304(4;6:::?F0<1((,4:ABA
@M04999:289:000000000-L3R54:1:1101:9584:12533 2:N:0:415
TCGACTACCGGGGTATCTAATCCTGTTCGCTCCCCACGCTTTCGTCCATCAGCGTCAATCGGTATTTAGTAACCTGCCTTCGCAATCGGGGTTCTGTGTAATATCTATGCATTTCACCGCTACACTACACATTCCAGCTACTTCAATACTATTCAAGATTAACAGTATCAACGGCAGTTCTACAGTTAAGCTGCAGGTTTTCACCGCTGACTTATCAACCCGCCTACGGACCCTTTAAACCCAATAAATCCGGATAACGCTCGCATCCTCCGTATTACCGCGGCTGCTGGCACGGAGTT
+
CCCCCGGGFGGGGGGGGGGGGGGGGGGGGGGGGGGGGGGGGGGGGGGGGGGGGGGGGGGGGGGGGGGFGGGGGGGGGGGGGGGGGGGGGGGGGGGGGGGGGGGGGGGGGGGGGGGGGGGGGGGGGGGGGGGGGGGGGGGGGGGGGGGGGGGGGGGGGGGGGGGGGGGGGGGGGGGGFGFGGGGGGGGGGGGGGGGFGFGFFFFFFFFFBBFFFFFFFFFDF=BFDFFFDFFFFDFFFFFF;??FF;EFEFEFB;@BFF?F??>>FF>B?BFFBF?FFDF?;,6;>>F?B:?B?26038?
@M04999:289:000000000-L3R54:1:1101:19458:12546 2:N:0:415
ATTGGACTACCGGGGTATCTAATCCTGTTTGCTACCCATGCTTTCGAGCCTCAGCGTCAGTGACAGACCAGAGAGCCGCCTTCGCCACTGGTGTTCTTCCATATATCTACGCATTTCACCGCTACACATGGAGTTCCACTCTCCTCTTCTGCACTCAAGTTAAACAGTTTCCGTTGCAATTCCTCAGTTGAGCTGAGGGCTTTCACATCCCAGACTTATTTAACCGCCTGCGCTCCCTTTACGCCCAATAAATCCGGACAACGCTTGCCACCTACGTATTACCGCGGCTGCTGGCACGT
+
CCCCCGGGGGGGGGGGGGGGGGGGGGGGGGGGGGGGGGGGGGGGGGGGGGGGGGGGGGGGGGGGGGGGGGGGGGGGGGGGGGGGGGGGGGGGGGGGGGGGGGGGGGGGGGGGGGGGGGGGGGGGGGGGGGGGGGGGGGGGGGGGGGGGGGGGGGGGGGGGGGGGGGGGGGGGGGGGFGFGGGGGGGGGGGGGGGGGGGGGFFFFFFFFFDFFEFFFFFFFFFFFFAFFF=D@F@@@B2BAEF;DFFF;=EEEFFFFF@F>DF90::<?FADFBFF07<BF24.4>69961:?>7612(.
@M04999:289:000000000-L3R54:1:1101:19300:12552 2:N:0:415
AGGGACTACCGGGGTATCTAATCCTGTTTGCTACCCACGCTTTCGAGCATGAACGTCAGTGTTATCCCAGGAGGCTGCCTTCGCCATCGGTATTCCTCCACATCTCTACGCATTTCACTGCTACACGTGGAATTCTACCTCCCTCTGACACACTCTAGTTTGACAGTTTCAAATGCACGTCCCAAGTTGAGCTCGGGGATTTCACATCTGACTTATCTAACCGTCTGCGCTCGCTTTACGCCCAGTAATTCCGATTAACGCTCGCACCCTACGTATTACCGCGGCTGCTGGCACGTAGTTT
+
CCCCCGGGGGGGGGGGGGGGGGGGGGGGGGGG@CCCFGGGGGGGGGGGGGGGGGGGGGGGGGGGGGGGGGGGGGGGGGGGGGGGGGGGGGGGGGGGGGGGGGGGGGGGGGGGGGGGGGGGGGGGGGGGGGGGGFGGGGGGGGGGGGGGGGGGGGGGGGGGGGGGGGGGGGGGGGGGFGFGGGGGCGGFGGGGFGGGGGGGFFFFFFFFCFFFFFFFFFFFFFF>=DFFBF>>=@@BFEFFD(:;DEC3CECF@;@FFEFF64:BF;FFFF?B0,2<?FFF119>>>BFF>3:048??BFA-
@M04999:289:000000000-L3R54:1:1101:27974:12603 2:N:0:415
GCTTGACTACTAGGGTATCTAATCCTGTTCGCTCCCCACGCTTTCGCTCCTCAGCGTCAGTGACGGCCCAGAGACCTGCCTTCGCCATCGGTGTTCTTCCCGATATCTACACATTCCACCGTTACACCGGGAATTCCAGTCTCCCCTACCGCACTCCAGTCCGCCCGTACCCGGCGCCGATCCACCGTTAAGGGATGGAATTTCACACCAGACGCGACGCACCGCCTACGAGCTCTCTCGCCCCAATAAATCCGGGTAACGCTTGCACCCGACGTCTTGCAGCGGATGCCGGCACGCTGTT
+
@BCCCGGGEDGGGGGGGGGGGGGGGGGGGDGGDGGGGGGGDFEEEEGEGGGGGFGEEGEEGGGEEDGGGEGCGG@FGGGGDGGGDDCFGGEGGGGGFAFFGEECCFCCGGFFGGCE<EGGEFGCGGGGCGGEGCGGD,@C=DEDGGFGGGG>6CCDGGGGGGGCCC+@5C8@EE5=*365DG*,BCE*A=E9+3**/***/9AFAC=F670=1.204))(0(-(-3(,4,,019:>)),)(21;61()-4.).1((497?:(:(3(,41,(,-(,((().)))(((,,.)(((((,(,4-.
@M04999:289:000000000-L3R54:1:1101:10093:12609 2:N:0:415
GACTACAGGGGTATCTAATCCTGTTTGCTCCCCACGCTTTCGCATCTCAGCGTCAGTATCTGTCCAGAAGGCCGCCTTCGCCACCGGTATTCCTCCACATCTCTACGCATTTCACCGCTACACGTGGAATTCTACCTTCCTCTACAATACTCTAGTTAACCAGTTTTAAGTGCAATTCCTAGGTTGAGCCCAGGGCTTTCACACCTAACTTAATTATCCGCCTGCATGCCCTTTACGCCCAGTCATTCCGCTTAACGCTCGCACCCTCCTCATTACCGCGGCTGCTGGCACGGAGTTAGCC
+
6-ACC<F,@FGECFFGD@FECEEFGGCAEF8FFGGGGC:FE@FEGG<FEB@FFCB@FFFD@<EFFFFGF@F8<+@@=?F7FFFGCC+86DF<5C<<=FEF<FFGD<FGCFEGBAFFFGGGEGGG@8C?<E=EF,ED>AEGEGGEEF,==DDFGCF,@DGGGGGEFFE=8DEGD==D9@++?9FGDG6DFFGEC8>D?9DCAFAFF5?FDE7>*+++;E@2@2)--71ABEF25@E4892A?2.77?5<)/(62<9>;@F@01;@B:(4:((.<6-6<6979>(3:?:0??<<(018?<92,
@M04999:289:000000000-L3R54:1:1101:22837:12618 2:N:0:415
GGACTACAGGGGTATCTAATCCTGTTTGCTCCCCATGCTTTCGCACCTCAGCGTCAGTATTAGGCCAGAAGGCTGCCTTCGCCATCGGTATTCCTCCAGATCTCTCCGCATTTCACCGCTACACCTGGACTTCTACCTTCCTCTCCTATACTCTAGCTAACCAGTACCGTATGCAATTCCCAAGTTGAGCTCGGGGATTTCACATCCAACTTAATTAGCCGCCTACGCGCGCTTTACGCTCAGTAATTCCGATTCACGCGTGCACCCCCTGTATTACCGCGGCTGCCGGCTCAGTGTTATC
+
@C,6,;E<666@FGFEEA6,,6EFC@E<FGGAFBCFAF<A9@FCC:F,6;6E@@F7:,;CECF<FAD<6FF8F8@FB@BEDG::,9,,,:69<AF9F,:,,A,C@,9@E+@4@@F954F7+6EBD<,99,94CDFGGC=EFF,=D8EDA,@=FFE,@=;A=@9,63,,61D8,33,?+1@F7+,3=,=EFAFA+@67C+33;BF<0**3:8*>FFFC*/3?))/5:=2@2/91(()/60)((/1))7.9)(((()1)(,(-4:6<BF006(,<<44-419((((,,42(70(.(-.:<<4-
@M04999:289:000000000-L3R54:1:1101:14965:12656 2:N:0:415
CGATGACTACTGGGGTATCTAATCCCATTTGCTCCCCTAGCTTTCGTCTCTCAGTGTCAGTGTCGGCCCAGCAGAGTGCTTTCGCCGTTGGTGTTCTTTCCGATCTCTACGCATTTCACCGCTCCACCGGAAATTCCCTCTGCCCCTACCGTACTCCAGCTTGGTAGTTTCCACCGCCTGTCCAGGGTTGAGCCCTGGGATTTGACGGCGGACTTAAAAAGCCACCTACAGACGCTTTACGCCCAATCATTCCGGATAACGCTTGCATCCTCTGTATTACCGCGGCTGCTGGCACAGAGTT
+
CCCCCGGGGGGGGGGGGGGGGGGGGGGGGGGGGGGGGGGGGGGGGGGGGGGGGGGGGGGGGGGGGGGGGGGGGGGGGGGGGGGGGGGGGGGGGGGGGGGGGGGGGGGGGGGGGGGGGGGGGGGGGGGGGGGGGGGGFGGGGGGGGGGGGGGGGGGGGGGGGGGGGGGGGGFGGGFGFD50:DGGGGGGGGFGGGGGGFGGFFFFFFFEFBBFBBFFEAFFFFFFDFFFFEFC06:?BFBF<<0>FF7::DFF9?F4,49?29?6((8<<772)8<AA996<2;>>(,-:?F0((5<?(44-
@M04999:289:000000000-L3R54:1:1101:9148:12657 2:N:0:415
GACTACTCGGGTATCTAATCCTGTTCGCTCCCCACGCTTTCGTCCATCAGCGTCAATCGGTATTTAGTAACCTGCCTTCGCAATCGGGGTTCTGTGTAATATCTATGCATTTCACCGCTACACTACACATTCCAGCTACTTCAATACTATTCAAGATTAACAGTATCAACGGCAGTTCTACAGTTAAGCTGCAGGTTTTCACCGCTGACTTATCGACCCGCCTACGGACCCTTTAAACCCAATAAATCCGGATAACGCTCGCATCCTCCGTATTACCGCGGCTGCTGGCACGGAGTTAGCC
+
CCCCCGGGGGGGGGGGGGGGGGGGGGGGGGGGGGGGGGGGGGGGGGGGGGGGGGGGGGGGGGGGGGGGGGGGGGGGGGGGGGGGGGGGGGGGGGGGGGGGGGGGGGGGGGGGGGGGGGGGGGGGGGGGGGGGGGGGGGGGGGGFGGGGGGGGGGGGFGGGGGFFGGFGGGGGGGGGFGFGGGGGGGGGGGGGGGGD?FGGFFFFFFFFFFFFFFF>AEFFFF@DFDFFFFFFFFFF9<@FFFFFFEEFFF6;;DFFFFF6>FFFB?BFF;<?FBFFFB699>FF??70:<?F0(421:AB8
@M04999:289:000000000-L3R54:1:1101:9869:12666 2:N:0:415
GACTACTGGGGTATCTAATCCTGTTCGCTCCCCACGCTTTCGCTCCTCAGCGTCAGTGACGGCCCAGAGACCTGCCTTCGCCATCGGTGTTCTTCCCGATATCTACACATTCCACCGTTACACCGGGAATTCCAGTCTCCCCTACCGCACTCCAGTCCGCCCGTACCCGGCGCCGATCCACCGTTAAGCGATGGACTTTCACACCAGACGCGACGAACCGCCTACGAGCTCTTTACGCCCAATAAATCCGGATAACGCTGGCACCCTACGTATTACCGCGGCTGCTGGCACGTAGTTAGCC
+
CCCCCGGGGGGGGGGGGGGGGGGGGGGGGGGGGGGGGGGGGGGGGGGGGGGGGGGGGGGGGGGGGGGGGGGGGGGGGGGGGGGGGGGGDGGGGGGGGGGDGGGGGGGGGGGGGGGGGGGGGGGGGGGGGGGGGGGGGGGGGGGGGGGGGGGFGGGGGGGGGGGGGGGDEGGGGGGG4C>FGGGFGGGCFGGGGGGGCGGGFFFFFFFFFB>6>F@)9DB>FFF(4?BFF1?AFFFFB?;F?:?B2<2>BBF?B:A<?FF(1<FFFFFBFB?D>>FA209>9>;9:0)5::<0((.8):>B?
@M04999:289:000000000-L3R54:1:1101:27151:12713 2:N:0:415
GGACTACTGGGGTATCTAATTTCATGTGCTCCCCTAGCTACCGTCTCTGAGTGTCAGTGTCGGCCCAGCAGAGTGCTTCCGCCGTTGGTGTTCTTTCCGACCTCCACGCATTTCACCGCTCCACCGGAAAGTCCACCTCCTCCTACCGTACTCCAGCGCGTGTGATGCCCCGGCCTGTCCAGTCGCGATCCATGGGATTGGACGGCGGACTTAAAAGGCCGCGTAGGGCCGCTTTAAGCCTAATCAGTCCGGATCACGCCTCCATCGTCTGCATTACCGCTGCTTCTGGCACTGGATTACC
+
C@66@,CF,E@CF7,C6EF,,66CFC6,6;C6,BFD,;@,,,@:,,,<,,C6,<,C,6,CEF7E7@C,C,9E,,,,:F,,,,4++4B<8,B,,,55C9?,+7C5,9,6+4,@F,,C,+C+>B=FGG=F=+,77>,44,,6,=DD2@,@168DF,D88+++65++,5,,@1+*;@34<+;2+*+,**4/**;,1,4*98F*)*20):).79())/*1))03)((-,((,(419(114)4)9()).29).-4(((,(.,(4((,40<4(-4(()6)-)-),(((-.)4.-23(4((((-)4).
@M04999:289:000000000-L3R54:1:1101:10039:12722 2:N:0:415
CAAGGACTACCAGGGTATCTAATCCTGTTCGCTACCCATGCTTTCGAACCTCAGCGTCAGTTACAGACCAGAGAGCCGCCTTCGCCACTGGTGTTCTTCCATATATCTACGCGTTCCACCGCTACACATGGAGTTCCACTCTCCTCTTCTGCACTCAAGAAAAGCAGTTTCAGCTGCACTTCCCCGGTTAAGCCGAGGGCTTTCACAGCTGACTTGTTCTCCCGCCTGCGTTCGCTTTACGCCCAATAAATCCGGACAACGCTTGCCACCTACGTATTACCGCGGCTGCTGGCACGTAGTT
+
CCCCCGGGGGGGGGGGGGGGGGGGGGGGGGGGGGGGGGGGGGGGGGFFGGGGGGGGGGGGGGGGGGGGGGGGGGGGGGGGGGGGGGGGGGGGGGGGGGGGGGGGGGGGGGGGGGGGGGGGGGGGGGGGGGG8FFGGGGGGGGGGGGGGGGGGGGFGGGGGGGGDGGGGGGGGGGGGFGFGGGGGGGGGGGFGGGDCGGGGFFFFFFFFFFE=BFFFCFFCAEDFFFFDDFD;@D@F?FEF@FFBFF@BFFFFFBB199??>9?B<<BFFB??FBBB<?49A:>>F96>F:?464)((.386
@M04999:289:000000000-L3R54:1:1101:14510:12724 2:N:0:415
GCGACTACCCGGGTATCTAATCCCATTTGCTCCCCTAGCTTTCGTCTCTCAGTGTCAGTGTCGGCCCAGCAGAGTGCTTTCGCCGTTGGTGTTCTTTCCGATCTCTACGCATTTCACCGCTCCACCGGAAATTCCCTCTGCCCCTACCGTACTCCAGCTTGGTAGTTTCCACCGCCTGTCCAGGGTTGAGCCCTGGGATTTGACGGCGGACTTAAAAAGCCACCTACAGACGCTTTACGCCCAATCATTCCGGATAACGCTTGCATCCTCTGTATTACCGCGGCTGCTGGCACAGCGTT
+
CCCCCGGGGGGGGGGGGGGGGGGGGGGGGGGGGGGGGGGGGGGGGGGGGGGGGGFGGGGGGGGGGGGGFGGGGGGGGGGGGGGGGFGGGGGGGGGGGGGGGGGGGGGGGGGGGGGGGGGGGGGGGGGGGGGGGGGGGGGGGGGGGGGGGGGGGGGGGGGGGGGGGGGFGGGGGGGGFGFGFGFGEF6EFGGGGGGGGGFC>FFFEFFDB2:6<FFFE=A@48@DFFFEE9DB9?BF>>?@9>B?F?F9<AA:;?F?DFF>?B6??>B?BDFFAF2AAFFF>>039>FBFFF:?0((-38
@M04999:289:000000000-L3R54:1:1101:14350:12818 2:N:0:415
TGACTACTAGGGTATCTAATCCCATTTGCTCCCCTAGCTTTCGTCTCTCAGTGTCAGTGTCGGCCCAGCAGAGTGCTTTCGCCGTTGGTGTTCTTTCCGATCTCTACGCATTTCACCGCTCCACCGGAAATTCCCTCTGCCCCTACCGTACTCCAGCTTGGTAGTTTCCACCGCCTGTCCAGGGTTGAGCCCTGGGATTTGACGGCGGACTTAAAAAGCCACCTACAGACGCTTTACGCCCAATCATTCCGGATAACGCTTGCATCCTCTGTATTACCGCGGCTGCTGGCACAGAGTTAGC
+
CC8@,C6,;FGGEGG,;6EFCFFCFGGDGGDGGGGGGGGGGDFEF,FFE9FG@FFCGGCFFGDGDGDF?CFGG6EC?EGDFFFE7BCF@FGGD,EFDGGGECFA,AEECGCGGFGGGGGG=EGGGCEFCFFGCGGFGFEFGFF?=8D=@EG698DFDEGCE,9=DFF,EG8=ECCAFG5CFC;E>@:@ECFG68FGCCFGAFC4*9/62>6<4A6@@=5@F3=1;E;E)(634?F33-,7>0::?BBF<A:>F0,<<6(4?06)4<(4))..)64<<BFB;69>03::>01<??>:42444
@M04999:289:000000000-L3R54:1:1101:22200:12825 2:N:0:415
TGCAGACTACCGGGGTATCTAATCCTGTTTGCTCCCCACGCTTTCGCATCTCAGCGTCAGTATCTGTCCAGAAGGCCGCCTTCGCCACCGGTATTCCTCCACATCTCTACGCATTTCACCGCTACACGTGGAATTCTACCTTCCTCTACAATACTCTAGTTAACCAGTTTTAAGTGCAATTCCTAGGTTGAGCCCAGGGCTTTCACACCTAACTTAATTATCCGCCTACATGCCCTTTACGCCCAGTCATTCCGATTAACGCTCGCACCCTCCGTATTACCGCGGCTGCTGGCACGGAGTT
+
CCCCCGGGGGGGGGGGGGGGGGGGGGGGGGGGGGGGGGGGGGGGGGGGGGGGGGGGGGGGGGFGGGGGGGGGGGGGGGGGGGGGGGGGGGGGGGGGGGGGGGGGGGGGGGGGGGGGGGGGGGGGGGGGGGGGGGGGGGGGGGGGGGGGGGGGGGGGGGGGGGGGGGGDFGGGGGGGFGFGGGGGGGGGGGGGGGGGGGGGFFFFFFFFF2BEFFFFEFCEFCA@DFFFBEFFFEFFBFEFFFFF;;=EE3?ECFFFFF?4(77@>>F>>FFF?;3:F?AA<0(7;>9>17?(21<B(49?0
@M04999:289:000000000-L3R54:1:1101:16021:12879 2:N:0:415
GACTACTGGGGTATCTAATCCTGTTTGCTCCCCACGCTTTCGCATCTCAGCGTCAGTATCTGTCCAGAAGGCCGCCTTCGCCACCGGTATTCCTCCACATCTCTACGCATTTCACCGCTACACGTGGAATTCTACCTTCCTCTACAATACTCCAGATAACCAGTTTTAAGTGCAATTCCCAGGTTGAGCCCGGGGCTTTCACACCTAACTTAATTATCCGCCTACATGCCCTTTACGCCCAGTCATTCCGATTAACGCTCGCACCCTCCGTATTACCGCGGCTGCTGGCACGGAGTTAGCC
+
CCCCCGGGGGGGGGGGGGGGGGGGGGGGGGGGGGGGGGGGGGGGGGGGGGGGGGGGGGGGGGGGGGGGGGGGGGGGGGGGGGGGGGGGGGGGGGGGGGGGGGGGGGGGGGGGGGGGGGGGGGGGGGGGGGGGGGGGGGGGGGGGGGGGGGGGGGGGGGGGGGGGGGGGGGGGGGGGFGFGGGGGGGGGGGGGGGGGCFGGFFFFFFFFFFE@CCFFFFFDFFFFFFFCEBDFFFFF0;@DFFFFFFFFFE0<@FFEF>D<0;B>BFFF?FF:FBFF<4999;9>B??:?<BB9>6<?F<A:
@M04999:289:000000000-L3R54:1:1101:21371:12912 2:N:0:415
GACTACTGGGGTATCTAATCCTGTTTGCTCCCCACGCTTTCGCATCTCAGCGTCAGTATCTGTCCAGAAGGCCGCCTTCGCCACCGGTATTCCTCCACATCTCTACGCATTTCACCGCTACACGTGGAATTCTACCTTCCTCTACAATACTCTAGTTAACCAGTTTTAAGTGCAATTCCTAGGTTGAGCCCAGGGCTCTCACACCTAACTTAATTATCCGCCTACATGCCCTTTACGCCCAGTCATTCCGATTAACGCTCGCACCCTCCGTATTACCGCGGCTGCTGGCACGGAGTTAGCC
+
CCCCCGGGGGGGEGGGGGGGGGGGGGGGGGGGGGGGGGGGGGGGEGFGGGGGGGGGGGGGGGGGGGGGGGGGGGGGGGGGGGGGGGEGGGGGGGGGGGGGGGGGGGGGGGGGGGGGGGGGGGGGGGGGGGGGGGGGGGGGGGGGGGGGGGGGGGGGGFFCFFGGGGGFGGGGGGGGFGFGGGGGGGGGGGGGGGGGGGGGFFFFDFFFFFFEEFFFFFFFFFFFFFFFEFBFFECFF@=EFFBFFC<CEEFFFF?CDF<D>B06@FFFF>B0??2<A(4(-7>><7?2(4)22(,4.46..
@M04999:289:000000000-L3R54:1:1101:1994:12932 2:N:0:415
GACTACCCGGGTATCTAATCCTGTTCGCTCCCCACGCTTTCGTCCATCAGCGTCAATCGGTATTTAGTAACCTGCCTTCGCAATCGGGGTTCTGTGTAATATCTATGCATTTCACCGCTACACTACACATTCCAGCTACTTCAATACTATTCAAGATTAACAGTATCAACGGCAGTTCTACAGTTAAGCTGCGGGTTTTCACCGCTGACTTATCAACCCGCCTACGGACCCTTTAAACCCAATAAATCCGGATAACGCTCGCATCCTCCGTATTACCGCGGCTGCTGGCACGGAGTTAGCC
+
CCCCCGGGGGGGGGGGGGGGGGGGGGGGGGGGGGGGGGGGGGGGGGGGGGGGGGGGGGFGGGGGGGGGGGGGGGGGGGGGGFGGGGGGGGGGGGGGGGGGGGGGGGGGGGGGGGGFGGGGGGGGGGGGGGGGGGGGFGGGGGGGFGGGGGGGGGGGGGGGGGGGGGGGGGGGGGGGFGFGGGGGGGGGGGGGGDEDDCGFFFFDFFFFF=ACECFFDFEFBFDFFDFDF9@@FE<CCF@FFDDFF3CE;>B??FFFF2<19>FFBF?<BF?(,8AFA:09B9>923::?:?FF>>??AAF:
@M04999:289:000000000-L3R54:1:1101:17030:12947 2:N:0:415
GACTACAAGGGTATCTAATCCTGTTTGCTACCCACGCTTTCGAGCCTGAACGTCAGTGTTATCCCAGGAGGCTGCCTTCGCCATCGGTATTCCTCCACATCTCTACGCATTTCACTGCTACACGTGGAATTCTACCTCCCTCTGACACACTCTAGTTTGACAGTTTCAAATGCACGTCCCAAGTTGAGCTCCGGGAGTTCACATCTGACTTATCTAACCGTCTCCGCTCGCTTTACGCCCAGTCATTCCGATTAACGCGCGCACCCTCCGTATTACCGCGGCTCCTGGCACGTAGTTAGCC
+
B@CCCGGFFFGGCGFGCGGGFGGGGG8FFGFGGCFEGGCFG7@FG7ECFGGFGGGGFFFGGGG9EG,CDEEGGGDFGEEDGBEE@@FGCGFGGGGGCFG,,FFGG?DGGGEFEFFGEGGGFEGCF=C+=EFGFEDFGGFEGGG8EGD8,@DDECAFF;A=EFG9EGF=8;E=DEGFBDAD+?DFA,=889=,66?++3:=<FF+;AAAAC**18=@EFF=DA)):):79792>D44/>@E=27)../7?@@@D?)11((.(,,(242(4660706><0(-(40((432((44?<?F62))3
@M04999:289:000000000-L3R54:1:1101:11864:12958 2:N:0:415
TGGCCGACTACCCGGGTATCTAATCCTGTTTGCTCCCCACGCTTTCGCATCTCAGCGTCAGTACCTGTCCAGAAGGCCGCCTTCGCCACCGGTATTCCTCCACATCTCTACGCATTTCACCGCTACACGTGGAATTCTACCTTCCTCTACAATACTCTAGTTAACCAGTTTTAAGTGCAATTCCTAGGTTGAGCCCAGGGCTTTCACACCTAACTTAATTATCCGCCTACATGCCCTTTACGCCCAGTCATTCCGATTAACGCTCGCACCCTCCGTATTACCGCGGCTGCTGGCACGGAGT
+
CCCCCGGGGGGGGGGGGGGGGGGGGGGGGGGGGGGGGGGGGGGGGGGGGGGGGGGGGGGGGGGGGGGGGGGGGGGGGGGGGGGGGGGGGGGGGGGGGGGGGGGGFGGGGGGGGGGGGGGGGGGGGGGGGGGGGGGGGGGGGGGGGGGGGGGGGDGGGGGGGGGGGGGGGGGGGGDGFGFGGGGGGGGGGGFGGGGGGGGGFFFFFFFFFF=EFFFFFFFFFFFFFB@FFFFFFEFFFFEFE?DF07;@EFFFFFFFD@@EFDFFFFFFFBFFB:9:<:764)-9>0;BFB2532(.4(46-
@M04999:289:000000000-L3R54:1:1101:6548:12997 2:N:0:415
GTGGGACTACTAGGGTATCTAATCCTGTTTGCTCCCCACGCTTTCGCATCTCAGCGTCAGTATCTGTCCAGAAGGCCGCCTTCGCCACCGGTATTCCTCCACATCTCTACGCATTTCACCGCTACACGTGGAATTCTACCTTCCTCTACAATACTCTAGTTAACCAGTTTTAAGTGCAATTCCTAGGTTGAGCCCAGGGCTTTCACACCTAACTTAATTATCCGCCTACATGCCCTTTACGCCCAGTCATTCCGATTAACGCTCGCACCCTCCGTATTACCGCGGCTGCTGGCACGGAGTT
+
CCCCCGGGGGGGGGGGGGGGGGGGGGGGGGGGGGGGGGGGGGGGGGGGGGGGGGGGGGGGGGGGGGGGGGGGGGGGGGGGGGGGGGGGGGGGGGGGGGGGGGGGFCGGGGGGGGGGGGGGGGGGGGGGGGGGGGGGGGGGGGGGGGGGGGGCFFGGGFGGGGGGGGGGGFGGGGGGFGFGGGGGGCFGGCFGGGGGGGCDACAFFFCFFBCEC6FAEAFFFFFA9ADAFFECEF2>=B=A@@FB==EEA??EFF6?D0CE<@<D:;(69???F;?BF?BB>:B6>BFFFFF>B:76(,483
@M04999:289:000000000-L3R54:1:1101:23027:13039 2:N:0:415
ACAGGGGTATCTAATCCTGTTTGCTCCCCACGCTTTCGCATCTCAGCGTCAGTATCTGTCCAGAAGGCCGCCTTCGCCACCGGTATTCCTCCACATCTCTACGCATTTCACCGCTACACGTGGAATTCTACCTTCCTCTACAATACTCCAGATAACCAGTTTTAAGTGCAGTTCCCAGGTTGAGCCCGGGGCTTTCACACCTAACTTAATTATCCGCCTACATGCCCTTTACGCCCAGTCATTCCGCTTAACGCTCGCACCCTCCGTATTACCGCGGCTGCTGGCACGGAGTTAGCCGGTG
+
CCCCCGGGGGGGGGGGGGGGGGGGGGGGGGGGGGGGGGGGGGFGGGGGGGGGGGGGGGGGGGGGGGGGGGGGGGGGGGGGGGGGGDGGGGGGGGGGGGGGGGGGGGGGGGGGGGGGGGGGGGGGGGGGGGGGGGGGGGGGGGGGGGGFGGGGFFGGGGGGGGGGGGGGGGGGGGGFFGFGGGGCFGGGGGGGEGGGGGGGFFFFFFFFEFCFFF>A2AEFFEFEEEBEBEFFFF@BD@;AFECEC1(/:0;@DBFDF>BB08?FFFFBFBFFF:9>9FFF:7:282<8992??<AF7>(-(
@M04999:289:000000000-L3R54:1:1101:6286:13083 2:N:0:415
AAGACTACAAGGGTATCTAATCCTGTTTGCTCCCCACGCTTTCGCATCTCAGCGTCAGTATCTGTCCAGAAGGCCGCCTTCGCCACCGGTATTCCTCCACATCTCTACGCATTTCACCGCTACACGTGGAATTCTACCTTCCTCTACAATACTCCAGATAACCAGTTTTAAGTGCAGTTCCCAGGTTGAGCCCGGGGCTTTCACACCTAACTTAATTATCCGCCTACATGCCCTTTACGCCCAGTCATTCCGTTTAACGCTCGCACCCTCCGTATTACCGCGCCTGCTGGCACGGATTTAT
+
@CC,6CE6@C,@;6<CCF9AFFD@@FDFFGGFE@FDF@FEFFGBCFGFGGGFGGGGGGCCFGGD<FFFAFGGFDCFGEGGGFGFDGG:FCEFAEGF9<4?E<F?FFAFFGEE7AEFFGGE+CGGGCFGCFFFFFGGF9=EFFCDFGGEF,@FEGGF8D=9=@FCDF8:==,=FFGGCDB+==D2>=EC,@6CFGG5>>DFFFFFFFFA@4@A8AB>4F958@=D@D@E4<)5>6B:)),)(.2(6=@<1<<E)/5;3C1>@F>066>?:?,,,32(6-44;>(,,11(.(4743(4(,)6)
@M04999:289:000000000-L3R54:1:1101:21021:13095 2:N:0:415
TGGTAGACTACTAGGGTATCTAATCCTGTTCGCTCCCCACGCTTTCGTCCATCAGCGTCAATCGGTATTTAGTAACCTGCCTTCGCAATCGGGGTTCTGTGTAATATCTATGCATTTCACCGCTACACTACACATTCCAGCTACTTCAATACTATTCAAGATTAACAGTACCAACGGCAGTTCTACAGTTAAGCTGCAGGTTTTCACCGCTGACTTATCAACCCGCCTACGGACCCTTTAAACCCAATAAATCCGGATAACGCTCGCATCCTCCGTATTACCGCGGCTGCTGGCACGGAGT
+
CCCCCGGGGGGGGGGGGGGGGGGGGGGGGGGGGGGGGGGGGGGGGGGGGGGGGGGGGGGGDGGGGGGGGGGGGGGGGGGGGGGGGGG:FGGGGGGGGGGFGGGGFFGGGGGGGGGGGGGGGGGGGGGGGGGGGGGGGGGGGGGGGGGGGGGGGGGGGGGGGGGFFGGCGGGGGGGGFGFGGGGGGGGGGGFGGGGGGGGGFFFFFFFFFFFFFFFFFFFFFBBAAFFFFFFFFFF?FDBFEFFF@D1;;8<?E@BFDF69@DBDFFFB:4:4>BB?B?:4><BBB9>90::0:??<19((-
@M04999:289:000000000-L3R54:1:1101:26889:13117 2:N:0:415
CCAAGGACTACTCGGGTATCTAATCCTGTTCGCTACCCATGCTTTCGAACCTCAGCGTCAGTTACAGACCAGAGAGCCGCCTTCGCCACTGGTGTTCTTCCATATATCTACGCATTCCACCGCTACACATGGAGTTCCACTCTCCTCTTCTGCACTCAAGAAAAACAGTTTCAGCTGCACTTCCCCGGTTAAGCCGAGGGCTTTCACAGCTGACTTGTTCTCCCGCCTGCGTTCGCTTTACGCCCAATAAATCCGGACAACGCTTGCCACCTACGTATTACCGCGGCTGCTGGCACGTAGT
+
CCCCCGGGGGGGGGGGGGGGGGGGGGGGGGGGGGGGGGGGGGGGGGGGGGGGGGGGGGGGGGGGGGGGGGGGGGGGGGGGGGGGGGGGGGGGGGGGGGCGGGGGGGGGGGGGGGGGGGGGGGGGGGGGGGGGGFGGGGGGGGGGGGGGGGGGGGGGGGGGGGGGGGGGGGGGGGGGFGFFGGGGFFEGGGGGFGGGGDGDEFFFFFFFFFFFFFFFEFFFFFFBBBFFFFFFFFFFF@FFF?FFB@?@;EFFFFFBF1>26>BF?(27451:?B<?243AFB6>6;>>2387:67383:04
@M04999:289:000000000-L3R54:1:1101:10483:13150 2:N:0:415
AAGACTACTGGGGTATCTAATCCTGTTTGCTCCCCACGCTTTCGCATCTCAGCGTCAGTATCTGTCCAGAAGGCCGCCTTCGCCACCGGTATTCCTCCACATCTCTACGCATTTCACCGCTACACGTGGAATTCTACCTTCCTCTACAATACTCTAGTTAACCAGTTTTAAGTGCAATTCCTAGGTTGAGCCCAGGGCTTTCACACCTAACTTAATTATCCGCCTACATGCCCTTTACGCCCAGTCATTCCGATTAACGCTCGCACCCTCCGTATTACCGCGGCTGCTGGCACGGAGTT
+
CCCCCGGGGGGGGGGGGGGGGGGGGGGGGGGGGGGGGGGGGGGGGGGGGGGGGGGGGGGGGGGGGGGGGGGGGGGGGGGGGGGGGGGGGGGGGGGGGGGGGGGGGGGGGGGGGGGGGGGGGGGGGGGGGGGGGGGGGGGGGGGGGGGGGGGGGGGGGGGGGGGGGGGGGGGGGGGGFGFGGGFGGGGGGGGGGGGGGGGGFFFFFFFFFFFFFFFFEFFFFFFFFFFFFF=@DFFFFFFFBFFFFFFFFFFFD;DFFFFFF07>BFB???BBBFFFFFF?FBBB>9BFF??BFF960<B
@M04999:289:000000000-L3R54:1:1101:11352:13186 2:N:0:415
GACTACCAGGGTATCTAATCCTGTTTGCTCCCCACGCTTTCGCATCTCAGCGTCAGTATCTGTCCAGAAGGCCGCCTTCGCCACCGGTATTCCTCCACATCTCTACGCATTTCACCGCTACACGTGGAATTCTACCTTCCTCTACAATACTCCAGATAACCAGTTTTAAGTGCAATTCCCAGGTTGAGCCCGGGGCTTTCACACCTAACTTAATTATCCGCCTACATGCCCTTTACGCCCAGTCATTCCGATTAACGCTCGCACCCTCCGTATTACCGCGGCTGCTGGCACGGGGTTAGCC
+
CCCCCGGGGGGFGGGGGGGGGGGGGGGGGGGGGGEGGGGGGGGGGGGGGGGGGGGGGGGGGGGCFGGGGGGGGGGGGGFCGGGGGGGGGGGGGGGGGGGGGGGGGGFGGGGGGGGGGGGGGGGEGCFFGGFGGGGGGGGGGGGGDFFGGGGGGGG8DDEDFGGGGGGGGGEFGGGDFGFGGFGGF?DGFGGGGGGGCFGF6BFFFFFABEFFFFFFFF6@FDF>DE?7@=D=B38>;;@F7<;@3?5<9;1;FFEC;@<?>0(436:B(4,33:5A-(-23999<)).34<B(((4(((62
@M04999:289:000000000-L3R54:1:1101:19241:13258 2:N:0:415
GGACTACCCGGGTATCTAATCCTGTTTGCTCCCCACGCTTTCGCATCTCAGCGTCAGTATCTGTCCAGAAGGCCGCCTTCGCCACCGGTATTCCTCCACATCTCTACGCATTTCACCGCTATACGTGGAATTCTACCTTCCTCTACAATACTCCAGATAACCAGTTTTAAGTGCAATTCCCAGGTTGAGCCCGGGGCTTTCACACCTAACTTAATTATCCGCCTACATGCCCTTTACGCCCAATAAATCCGGATAACGCTTGCACCCTACGTATTACCGCGGCTGCTGGCACGTAGTTAGC
+
CCCCCGGGGGGGGGGGGGGGGGGGGGGGGGGGGGGGGGGGGGGGGGGGGGGGGGGGGGGGGGGGGGGGGGGGGGGGGGGGGGGFGGEGGGGGGGGGGGGGGGGGGGGGGGGGGGGGGGGGGGGGGGGGGGGGGGGGGGGGGGGGGGGGGGGGGGGGCGGGGGGGGGGGGGGGGGGGFGFGGGGGGGFGGGGGGGGDGGGGFFFFFFFFE@EAE=FB<8C:ABFD?FFFCFFFFFFEFFFFFF6D8E<EEE01;@FF?00:??FFF?FB?BF?7>?6<<:9636;>::BBF?<6<?F?4>>9
@M04999:289:000000000-L3R54:1:1101:19929:13266 2:N:0:415
CTACAGGGGTATCTAATCCTGTTCGCTCCCCACGCTTTCGTCCATCAGCGTCAATCGGTATTTAGTAACCTGCCTTCGCAATCGGGGTTCTGTGTAATATCTATGCATTTCACCGCTACACTACACATTCCAGCTACTTCAATACTATTCAAGATTAACAGTATCAACGGCAGTTCTACAGTTAAGCTGCAGGTTTTCACCGCTGACTTATCAACCCGCCTACGGACCCTTTAAACCCAATAAATCCGGATAACGCTCGCATCCTCCGTCTTACCGCGGCTGCTGGCACGGAGTTACCCGC
+
CCCCCGGGGGGGGGGGGGGGGGGGGGGGGGGGGGGGGGGGGGGGGGGGGGGGGFGGGGGGGGGGGGGGGGG?FGGGGGGCCGGG7CFEEGGGGGGFEFDGFGGGGGGGGGGGGGGGGGGGGGGGGGGGGGGGGFFGGGGGGGGGGGGGFGGGFAFGDFFGGFCFGFGGECGGGGGGFGFFCFEADGGFGGGGGGGGGGGGFBD:5>AAA**9@CFFFFFFFFFF>FF@FFB;>*/7572A3@;;EFEB@2?(;8140;991:>??FB>F((46421;2690;B:02208(20(-2--.47-
@M04999:289:000000000-L3R54:1:1101:5161:13279 2:N:0:415
GATGGACTACCAGGGTATCTAATCCTGTTTGCTCCCCATGCTTTCGCACCTCAGCGTCAGTATTAGGCCAGAAGGCTGCCTTCGCCATCGGTATTCCTCCAGATCTCTACGCATTTCACCACTACACCTGGAATTCTACCTTCCTCTCCTATACTCTAGCTAACCAGTATCGTATGCAATTCCCAAGTTGAGCTCGGGGATTTCACATCCGACTTAATTAGCCGCCTACGCGCCCTTTACGCCCACTCATTCCGATTAACGCTTGCACCCTCGGTATTACGCCGGCTGCTGGGCCAGGCTT
+
CCCCCGGCFGGGGGGGGGFDGFE<FGGGGF8<EFGGGGGEGFGGGGGGGGCEGGGGGGGGFFGEGFG8CEFG@FGGG,CFFFGFGGGCF,CBFGGGGGGCFFCEGFGGGCFGCFFFD@99:D,?FFBFFFG,AB8FGGGFEGGGGF,,=EFCDFFCG;EFE8AEGDDECEGEFFF1CDFDFD=,68D,E8@FFDC+=+=>9;AFFFFFE@5AF>EA@A>53@85:5:)0-/(5(52>3*2/;@9;(((,/)9?3(37(9<<2;11428(-4(((,3(662(((-04((2).,(,((((((.
@M04999:289:000000000-L3R54:1:1101:10055:13287 2:N:0:415
AAGACTACAGGGGTATCTAATCCTGTTTGCTCCCCACGCTTTCGCATCTCAGCGTCAGTATCTGTCCAGAAGGCCGCCTTCGCCACCGGTATTCCTCCACATCTCTACGCATTTCACCGCTACACGTGGAATTCTACCTTCCTCTACAATACTCCAGATAACCAGTTTTAAGTGCAGTTCCCAGGTTGAGCCCGGGGCTTTCACACCTAACTTAATTATCCGCCTACATGCCCTTTACGCCCAGTCATTCCGATTAACGCTCGCACCCTCCGTATTACCGCGGCTGCCGGCAAGGAGTT
+
CCCCCGGGGGGGGGGGGGGGGGGGGGGGGGGGGGGGGGGGGGGGGEGGGGGGGGGGGGGGGGGGGGGGGGGGGGGGGGGGGGGGGGGGGGGGGGGGGGGGGGGGGGGGGGGGGGGGGGGGGGGGGGGGGGGGGGGGGGGGGGGGGGGGGGGGGGGGGFGGGGGGGGGGGGGGGGGGFGFGFGGGGGGGGGGGGGGGGGGCAFFFFFFFFFFFFBCFFFFFFFFFFFFFFFFFFFFFFFFFFFFFFEFFEEF;<@FFEEFF?<>FF>B:11:6:6?FFF9:76>>>F:((,((((-4.(.
@M04999:289:000000000-L3R54:1:1101:3729:13305 2:N:0:415
GTTGACTACTCGGGTATCTAATCCTGTTTGCTACCCACGCTTTCGAGCATGAACGTCAGTGTTATCCCAGGAGGCTGCCTTCGCCATCGGTATTCCTCCACATCTCTACGCATTTCACTGCTACACGTGGAATTCTACCTCCCTCTGACACACTCTAGTTTGACAGTTTCAAATGCACGTCCCAAGTTGAGCTCGGGGATTTCACATCTGACTTATCTAACCGTCTGCTCTCGCTTTACGCCCAGTAATTCCGAGTAACGCTCGGACCCTACGTATTGCCGCGGCTGCTGGCACTTTGTGT
+
CCCCC@A,C<FFGDGCF@CE,CCFF<CEE8FCAC,CFFCFGGCFFGEECFFG,6,CFC7CEFG@FEEFECFFCCF<=CCF?A?FF7BE@BFE4EFGGF849=9,4CC,9AFCF7<<EFFCGA=ABFGFFGC9FDGFD9EE9F88?DFA349611DFG,,4;=EDGF@EEFDC=,?9DG5FFC89,@DD3,=,,=C8D++=C6CFFF>0;A@AE@FF;C<7A=2)554846:<-:>:9C4?:/5@B=C*4*3?;@,/,).(,42.(((36@?B<()60)6)4((47>6()),(()(.)66(.
@M04999:289:000000000-L3R54:1:1101:15885:13310 2:N:0:415
TCGTGACTACTCGGGTATCTAATCCTGTTTGCTCCCCACGCTTTCGCATCTCAGCGTCAGTATCTGTCCAGAAGGCCGCCTTCGCCACCGGTATTCCTCCACATCTCTACGCATTTCACCGCTACACGTGGAATTCTACCTTCCTCTACAATACTCCAGATAACCAGTTTTAAGTGCAGTTCCCAGGTTGAGCCCGGGGCTTTCACACCTAACTTAATTATCCGCCTACATGCCCTTTACGCCCAGTCATTCCGATTAACGCTCGCACCCTCCGTATTACCGCGGCTGCTGGCACGGAGTT
+
CCCCCGGGGGGGGGGGGGGGGGGGGGGGGGGGGGGGGGGGGGGGGGGGGGGGGGGGGGGGGGGGGGGGGGGGGGGGGGEGGGGGGGGGGFGGGDGGGGGGGGGFGGGGGFGGEFEFGGGGGGGGGGGGGGGD:FFGGGGGGGGGGGGGGGGGGGGGGGGGGGGGGGGGGGGGGGGGBFFGGGGGFGGGGGGGGGFGGGGGBFFFFFFFFFFEDFFFFF=CFFFFFFFDF>?EFFFFFEFF<@FBF0@FFFFFEF@DD(;>?FF6029>BF::?B3??:BFFFBB47>3<D:7???117;B(
@M04999:289:000000000-L3R54:1:1101:16815:13344 2:N:0:415
GACTACCCGGGTATCTAATCCTGTTTGCTCCCCACGCTTTCGCATCTCAGCGTCAGTATCTGTCCAGAAGGCCGCCTTCGCCACCGGTATTCCTCCACATCTCTACGCATTTCACCGCTACACGTGGAATTCTACCTTCCTCTACAATACTCCAGATAACCAGTTTTAAGTGCAGTTCCCAGGTTGAGCCCGGGGCTTTCACACCTAACTTAATTATCCGCCTACATGCCCTTTACGCCCAGTCATTCCGATTAACGCTCGCACCCTCCGTATTACCGCGCCTGCTGGCACGGAGTTAGCC
+
CCCCCGGGGGGGGGGGGGGGGGGGGGGGGGGGGGGGGGGGGGGGGGFGGGGGGCFGGGGGGGGGGGGGGGGGGGGGGDFGGGGGGGGGGGGGGGGGGGGGGGGGGGGGGGGGGGGGGGGDGGGGGGGEFGGGGGGGGGGGGGGGGGGGGGGGGGGFGAFFGGGDFGGGGFGDGGFFFGFGGGGEFFGGGGGGGGGCDGGCFFFFFFFFDFFEEFFFFFFFFFFFDFECE353@@470?FBF04=<?EE?;;;<?EF<9?F>BFF>FBB29<?FBDAF366(2,(4()3::?F(3(-:2A2,
@M04999:289:000000000-L3R54:1:1101:7435:13377 2:N:0:415
CTTAGACTACTGGGGTATCTAATCCTGTTTGCTCCCCACGCTTTCGCATCTCAGCGTCAGTATCTGTCCAGAAGGCCGCCTTCGCCACCGGTATTCCTCCACATCTCTACGCATTTCACCGCTACACGTGGAATTCTACCTTCCTCTACAATACTCTAGTTAACCAGTTTTAAGTGCAATTCCTAGGTTGAGCCCAGGGCTTTCACACCTAACTTAATTATCCGCCTACATGCCCTTTACGCCCAGTCATTCCGATTAACGCTCGCGCCCTCCGTATTACCGCGGCTCGTGGCACGGAGTT
+
CCCCCGGGGGGGGGGGGGGGGGGGGGGGGGGGGGGGGGGGGGGGGGGGGGGGGGGGGGGGGGGGGGGGGGGGGGGGGGGGGGGGGGGGGGGGEFFGGGGGGGGGGGGGGGGGGGGGGGGGGGGGGGGGGGGGGGGGGGGGGGGGGGGGGGGGGGGGGGGGGGGGGGGGGFGGGGGFFFFGGGGFEGGGGGGGGEDGGGGGFFFFFFFFFBEEFFFFFFFFFFEDD=ADD=?EFFFB2=4B@FF597;EFFFF?48?D@FC693/,2((42;FF>68<:):63;9(-3((-36>B7?(,-(.
@M04999:289:000000000-L3R54:1:1101:24921:13400 2:N:0:415
TTCGAGACTACCGGGGTATCTAATCCTGTTCGCTCCCCACGCTTTCGTCCATCAGCGTCAATCGGTATTTAGTAACCTGCCTTCGCAATCGGGGTTCTGTGTAATATCTATGCATTTCACCGCTACACTACACATTCCAGCTACTTCAATACTATTCAAGATTAACAGTATCAACGGCAGTTCTACAGTTAAGCTGCAGGTTTTCACCGCTGACTTATCAACCCGCCTACGGACCCTTTAAACCCAATAAATCCGGATAACGCTCGCATCCTCCGTATTACCGCGGCTGCTGGCACGGAGT
+
CCCCCGGGGGGGGGGGGGGGGGGGGGGGGGGGGGGGGGGGGGGGGGGGGGGGGGGGGGGGGGGGGGGGGGGGGGGGGGGGGGGGGGGGGGGGGGGGGGGGGGGGGGGGGGGGGGGGGGGGGGGGGGGGGGGGGGGGGGGGGGGGGGGGGGGGGGGGDGGGGGGGCFGGGGGGGGGGDGFGGGGGGGGGGGGGGGGGGGGGFFFFFFFFFBFFFFFFFFFEFFFF>F=2@FF;;B@?FDFCCFFFFF?@@FFFF;BF;?BF?F>FFFFFFF>?B?;:::?>DBFFFF>BBBFB7??F<FBF4
@M04999:289:000000000-L3R54:1:1101:23729:13401 2:N:0:415
GACTACTCGGGTATCTAATCCTGTTTGCTCCCCACGCTTTCGCATCTCAGCGTCAGTATCTGTCCAGAAGGCCGCCTTCGCCACCGGTATTCCTCCACATCTCTACGCATTTCACCGCTACACGTGGAATTCTACCTTCCTCTACAATACTCTAGTTAACCAGTTTTAAGTGCAATTCCTAGGTTGAGCCCAGGGCTTTCACACCTAACTTAATTATCCGCCTACATGCCCTTTACGCCCAGTCATTCCGATTAACGCTCGCACCCTCCGTATTACCGCGGCTGCTGGCACGGAGTTAGCC
+
CCCCCGGGGGGGGGGGGGGGGGGGGGGGGGGGGGGGGGGGGGGGGGGGGGGGGGGGGGGGGGGGGGGGGGGGGGGGGGGGGGGGGGGGGGGGGGGGGGGGGGGGGGGGGGGGGGGGGGGGGGGGGGGGGGGGGGGGGGGGGGGGGGGGFGGGGFGGGGGGGGGGGGGGGGGGGGGGFGFGGGGGGGGGGCFGGGGGGGGGFFFFFFFFCFFFFFFFFFCDFFFFBEFF@BDEBEEE=D>EFFFE<EEFFF@;DDFF?FFDF@FF@B??FFF<FBBA>?BF>66;?>?:B?4<4;2844:A:
@M04999:289:000000000-L3R54:1:1101:19125:13427 2:N:0:415
GGTTGACTACTCGGGTATCTAATCCTGTTTGCTCCCCACGCTTTCGCATCTCAGCGTCAGTATCTGTCCAGAAGGCCGCCTTCGCCACCGGTATTCCTCCACATCTCTACGCATTTCACCGCTACACGTGGAATTCTACCTTCCTCTACAATACTCCAGATAACCAGTTTTAAGTGCAGTTCCCAGGTTGAGCCCGGGGCTTTCACACCTAACTTAATTATCCGCCTACATGCCCTTTACGCCCAGTCATTCCGATTAACGCTCGCACCCTCCGTATTACCGCGGCTGCTGGCACGGAGTT
+
CCCCCGGGGGGGGGGGGGGGGGGGGGGGGGGGGGGGGGGGGGGGGGGGGGGGGGGGGGGGGGGGGGGGGGGGGGGGGGGGGGGGGGGGGGGGGGGGGGGGGGGGGGGGGGGGGGGGGGGGGGGGGGGGGGGGGGGGGGGGGGGGGGGGGGGGGGCGFGGGGGGGGGGGGGGGGFFFCGFGGGGGGGGGGGGGGGGDDGGGFFFFFFFFFFE@FFFB=F>EFFF9B?@?FFFFFEDEDFEF6@:BFFFFFF<?EFF@@FFF@FFF>FB>4:?B:>?B7?A>4?>>>>>BFFF:?:>?0(4:3
@M04999:289:000000000-L3R54:1:1101:13601:13461 2:N:0:415
CTGACTACTGGGGTATCTAATCCTGTTTGCTCCCCACGCTTTCGCATCTCAGCGTCAGTATCTGTCCAGAAGGCCGCCTTCGCCACCGGTATTCCTCCACATCTCTACGCATTTCACCGCTACACGTGGAATTCTACCTTCCTCTACAATACTCCAGATAACCAGTTTTAAGTGCAATTCCCAGGTTGAGCCCGGGGCTTTCACACCTAACTTAATTATCCGCCTACATGCCCTTTACGCCCAGTCATTCCGATTAACGCTCGCCCCCTCCGTATTACCTCGCCTCCTGGCACGGAGTTAC
+
BC<CCGGGGGGGGGGGGGGGGGGGFGGGGGGGGGGGGCCEGGGCGCBFFFGGGGGGGGGGGGGFEGGGGGGGDGGGGGGGGFGGGGGEFGGGGGGGGGEEFGGGFGGGGGGGGGGGGGGGGGEFGGGFGCGGFGGGGFFFFFGGGGCEGGGGGGGGGGGCFG8AFDCGGCDFDGGGFGFDDFDG6F6DG6DGG6E7CDGGFFFF>F?FE5BEFFFFFFFE65@D=5BEECF@2;@3<C08902(..4<EE3688(699(7:?;9(-79(4,(-,,56<4).3(-((,,02:7??03(434)
@M04999:289:000000000-L3R54:1:1101:8613:13462 2:N:0:415
GTTGGACTACACGGGTATCTAATCCTGTTCGCTCCCCACGCTTTCGCTCCTCAGCGTCAGTGACGGCCCAGAGACCTGCCTTCGCCATCGGTGTTCTTCCCGATATCTACACATTCCACCGTTACACCGGGAATTCCAGTCTCCCCTACCGCACTCCAGTCCGCCCGTACCCGGCGCCGATCCACCGTTAAGCGATGGACTTTCACACCAGACGCGACGAACCGCCTACGAGCTCTTTACGCCCAATAAATCCGGATAACGCTTGCACCCTACGTATTACCGCGTCTGCTGGCACGTAGTT
+
CCCCCGGGGGGGGGGGGGGGGGGGGGGGGGGGGGGGGGGGGGGGGGGGGGGGGGGGGGGGGGGGGGGGGGGGGGGGGGGGGGGDFGGGGGGGEGGGGGGGGGGGGGGGGGGGGGGGGGGGGGGGEEGGGGGDGGGGGGGGGGGGFGGGGGGGGGGGGGGFGGGGGDGGGGGFGGGGEGFGGGGFGGGGGGGGGGGGGDCCAFFFFFFFFDF?FBFB;@D(709BB>61.(4:B6?A<A94:FFF<(2)-46A((4<?09?:(,:?BFF?:B366?<>BDAA:;;,(-3<>22:B<?:0<?<
@M04999:289:000000000-L3R54:1:1101:16565:13470 2:N:0:415
TAGACTACTGGGGTATCTAATCCTGTTTGCTCCCCACGCTTTCGCATCTCAGCGTCAGTATCTGTCCAGAAGGCCGCCTTCGCCACCGGTATTCCTCCACATCTCTACGCATTTCACCGCTACACGTGGAATTCTACCTTCCTCTACAATACTCCAGATAACCAGTTTTAAGTGCAGTTCCCAGGTTGAGCCCGGGGCTTTCACACCTAACTTAATTATCCGCCTACATGCCCTTTACGCCCAGTCATTCCGATTAACGCTCGCACCCTCCGTATTACCGCGGCTGCTGGCACGGAGTT
+
CCCCCGGGGGGGGGGGGGGGGGGGGGGGGGGGGGGGGGGGGGGGG:FGGGGGGGGGGGGGGGGGGGGGGGGGGGGGGGGGGGGGGGGGGGGGGGGGGGGGGGGGGGGGGGGGGGGGGGGGGGGGGGGGGGGGGGGGGGGGGGGGGGGGGGGGGGGGGGGGGGGGGGGGGGFAFGGGFGFGGGGGCFGGGGGGGGGGGGGGFFFFFFFFFFDFFFCFFFFFF?DDFFFFFFFFBFFFEE6B>@DFFFFFFFFEFF?DEFFFFFFFFF>BFFFFFFFBA<A?6>9999:??7?BFFBBB6?
@M04999:289:000000000-L3R54:1:1101:15658:13487 2:N:0:415
CGCGACTACTGGGGTATCTAATCCTGTTTGCTCCCCACGCTTTCGCATCTCAGCGTCAGTATCTGTCCAGAAGGCCGCCTTCGCCACCGGTATTCCTCCACATCTCTACGCATTTCACCGCTACACGTGGAATTCTACCTTCCTCTACAATACTCTAGTTAACCAGTTTTAAGTGCAATTCCTAGGTTGAGCCCAGGGCTTTCACACCTAACTTAATTATCCGCCTACATGCCCTTTACGCCCAGTCATTCCGATTAACGCTCGCACCCTCCGTATTACCGCGGCTGCTGGCACGGAGTTT
+
CCCCCGGGGGGGGGGGGGGGGGGGGGGGGGGGGGGGGGGGGGGGGGGGGGGGGGGGGGGGGGGGGGGGGGGGGGGGGGGGGGGGGGGGGGGGGGGGGGGGGGGGGGGGGGGGGGGGGGGGGGGGGGGGGGGGGGGGGGGGGGGGGGGGGGGFGGGGGGGGGGGGGGGGGGGGGGCGFGFGGGGGGGGGGGGGGGGGGGGGFFFFFFFFFF=BFFFFFFFFFEFFFFFFFFFFEFEFFFFFFFFFFFFFF?FFFFFFFFFFFDD6>;61?BBFFB1:BFFF:BF>B93:DF:?07?>>>??.
@M04999:289:000000000-L3R54:1:1101:21439:13501 2:N:0:415
CGAGACTACTAGGGTATCTAATCCTGTTTGCTCCCCACGCTTTCGCATCTCAGCGTCAGTATCTGTCCAGAAGGCCGCCTTCGCCACCGGTATTCCTCCACATCTCTACGCATTTCACCGCTACACGTGGAATTCTACCTTCCTCTACAATACTCCAGATAACCAGTTTTAAGTGCAATTCCCAGGTTGAGCCCGGGGCTTTCACACCTAACTTAATTATCCGCCTACATGCCCTTTACGCCCAGTCATTCCGATTAACGCTCGCACCCTCCGTATTACCGCGGCTGCTGGCACGGAGTT
+
CCCCCGGGGGGGGGGGGGGGGGGGGGGGGGGGGGGGGGGGGGGGGGGGGGGGGGGGGGGGGGGGGGGGGGGGGGGGGGGGGGGGGGGGGGGGGGGGGGGGGGGGGGGGGGGGGGGGGGGGGGGGGGGGGGGGGGGGGGGGGGGGGGGGGGGGGGGGGGGGGGGGGGFGGGGGFGGGFGFGGGGGGGGGGGGGGGGGGGGGFFFFFFFFFFFD=FFFFFFFFFFF?FFBFFEFFFFFFFFFD@FFFFFFF?EFF0;??9C09?6;>>F><??6>BBFFF92:>FB>>(2)4:B7>:(49:B
@M04999:289:000000000-L3R54:1:1101:19843:13512 2:N:0:415
CAATGACTACTAGGGTATCTAATCCTGTTTGCTCCCCACGCTTTCGCATCTCAGCGTCAGTATCTGTCCAGAAGGCCGCCTTCGCCACCGGTATCCCTCCACATCTCTACGCATTTCACCGCTACACGTGGAATCCTACCTTCCTCTACAATACTCCAGATAACCAGTTTTAAGTGCAATTCCCAGGTTGAGCCCGGGGCTTTCACACCTAACTTAATTATCCGCCTACATGCCCTTTACGCCCAGTCATTCCGATTAACGCTCGCACCCTCCGTATTACCGCGGCTGCTGGCACGGAGTT
+
CCCCCGGGGGGGGGGGGGGGGGGGGGGGGGGGGGGGGGGGGGGGGGGGGGGGGGGGGGGGGGGGGGGGGGGGGGGGGGGGGGGGGGFGGGGGGGGGGGGGGGGGGGGGGGGGGGGGGGGGGGGGGGGGGGGGGGGGGGGGGGGGGGGGGGGGGGGGGGGGGGGGGGGGGGGGGGGGFGFGGGFGGGGGGGFFGGGGGGGGEFFFFFFFFFFFFFFFFFFFFFE@FF@FDFFFF=DFFFEFFFFF@@EFFFFFF@DFFDCED>FFFFFFF?0:19?:??FFA<>0;9B;FF>04??:49964
@M04999:289:000000000-L3R54:1:1101:24394:13535 2:N:0:415
GATGACTACAGGGGTATCTAATCCTGTTTGCTCCCCATGCTTTCGCATCTCAGCGTCAGTATCTGTCCAGAAGGCCGCCTTCGCCACCGGTATTCCTCCACATCTCTACGCATTTCACCGCTACACGTGGAATTCTACCTTCCTCTACAATACTCCAGATAACCAGTTTTAAGTGCAGTTCCCAGGTTGAGCCCGGGGCTTTCACACCTAACTTAATTATCCGCCTACATGCCCTTTACGCCCAGTCATTCCGATTAACGCTCGCACCCTCCGTATTACCGCGGCTGCTGGCCCGGAGTT
+
CCCCCGGGGGGGGGGGGGGGGGGGGGGGGGGGGGGGGGGGGGGGGGGGGGGGGGGGGGGGGGGGGGGGGGGGGGGGGGGGGGGGGGGGGGGGGGGGGGGGGGGGGGGGGGGGGGGGGGGGGGGGGGGGGGGGGGGGFGGGGGGGGGGGGGGFGGGGGGGGGGGGGGGGGGFGGGGGFGFGGGGGGGFGGGGGGGDGGGGGFFFFFFFFFEEFFFFFFFFFFFA=@@=BEFFBEBEFFFFFFFF<;@EFFFFF;1;DD?C11244;BFFFBFFF:?:?AB2(407>>>F:020(-(--(4:
@M04999:289:000000000-L3R54:1:1101:8510:13585 2:N:0:415
CGGACTACCCGGGTATCTAATCCTGTTTGCTCCCCACGCTTTCGCATCTCAGCGTCAGTATCTGTCCAGAAGGCCGCCTTCGCCACCGGTATTCCTCCACATCTCTACGCATTTCACCGCTACACGTGGAATTCTACCTTCCTCTACAATACTCTAGTTAACCAGTTTTAAGTGCAATTCCTAGGTTGAGCCCAGGGCTTTCACACCTAACTTAATTATCCGCCTACATGCCCTTTACGCCCAGTCATTCCGATTAACGCTCGCACCCTCCGTATTACCGCGGCTGCTGGCACGGAGTT
+
CCCCCGGGGGGGGGGGGGGGGGGGGGGGGGGGGGGGGGGGGGGGGGGGGGGGGGGGGGGGGGGGGGGGGGGGGGGGGGGGGGGGGGGGGGGGGGGGGGGGGFFFGGGGGGGGGGGGGGGGGGGGGGGGGGGGGGGGGGGGGGGGGGGGGGGGGGGGGGGGGGGGGFGGGGGGGGGGFGFGGGGFEAFGGGGGGGGGGCDGFFFFFFFAEEFFFFFFFFFFFFBDFFFFFF=BFFFFFFFF@@FDFFF?EFEF?DDFFC?@<F>F>B;BFFFBF6:BFFB1>FFFFB?FF(67B009>??
@M04999:289:000000000-L3R54:1:1101:10516:13623 2:N:0:415
GACGACTACCCGGGTATCTAATCCCATTTGCTCCCCTAGCTTTCGTCTCTCAGTGTCAGTGTCGGCCCAGCAGAGTGCTTTCGCCGTTGGTGTTCTTTCCGATCTCTACGCATTTCACCGCTCCACCGGAAATTCCCTCTGCCCCTACCGTACTCCAGCTTGGTAGTTTCCACCGCCTGTCCAGGGTTGAGCCCTGGGATTTGACGGCGGACTTAAAAAGCCACCTACAGACGCTTTACGCCCACTCATTCCGGATAACGCTTGCATCCTCTGTATTACCGCGGCTGCTGGCACAGAGTTT
+
CCCCCGGGGGGGGGGGGGGGGGGGGGGGGGGGGGGGGGGGGGGGGGGGGGGGGGGGGGFGGGGEFGGGGGGGGGGFGGGGGGGGGEE7FGGGGGGGGGGGGGGGGGGFGDGGGDFGGGGGGGGGGGGGDEGEFFGGGGGGCFGFGGGGGGGGGGGGGFGGFGCEFGGGGGGGGGGGF65?FGDGGEEG5CFFGGG4?FFFAFF6F>5B>9>>BFF+6@=7A@@=;;4@=)6:29B?:AADFFFF02:?ADDB?0::6>2070(,:F<A?BFA3<AFBFBF061-436?BD:?:B:0(54>-
@M04999:289:000000000-L3R54:1:1101:19998:13642 2:N:0:415
AAGACTACCGGGGTATCTAATCCTGTTCGCTCCCCACGCTTTCGTCCATCAGCGTCAATCGGTATTTAGTAACCTGCCTTCGCAATCGGGGTTCTGTGTAATATCTATGCATTTCACCGCTACACTACACATTCCAGCTACTTCAATACTATTCAAGATTAACAGTATCAACGGCAGTTCTACAGTTAAGCTGCAGGTTTTCACCGCTGACTTATCAACCCGCCTACGGACCCTTTAAACCCAATAAATCCGGATAACGCTCGCATCCTCCGTATTACCGCGGCTGCTGGCACGGAGTT
+
CCCCCGGGGGGGGGGGGGGGGGGGGGGGGGGGGGGGGGGGGGGGGGGGGGGGGGGGGGGGGGGGGGGGGGGGGGGGGGGGGGGGGGGGGGGGGGGGGGGGGGGGGGGGGGGGGGGGGGGGGGGGGGGGGGGGGGGGGGGGGGGGGGGGGGGGGGGGGGGGGGGGGGGGGGGGGGGGFGFGGGGGGGGGGGGGGGFGFCFGFFFFFFFFFFFBEFFAEFFBEFFFFFFFFDBBFF@EEFEFFFFFFFAFEFFFFFFD>DF>BBFFBFFF?28BB?FF>4<?>>FFB>FFB??F4210287
@M04999:289:000000000-L3R54:1:1101:5791:13652 2:N:0:415
CGGACTACCCGGGTATCTAATCCTGTTTGCTCCCCACGCTTTCGCATCTCAGCGTCAGTATCTGTCCAGAAGGCCGCCTTCGCCACCGGTATTCCTCCACATCTCTACGCATTTCACCGCTACACGTGGAATTCTACCTTCCTCTACAATACTCCAGATAACCAGTTTTAAGTGCAGTTCCCAGGTTGAGCCCGGGGCTTTCACACCTAACTTAATTATCCGCCTACATGCCCTTTACGCCCAGTCATTCCGATTAACGCTCGCACCCTCCTTATTACCGCGGCTGCTGGCACGCAGTT
+
CCCCCCAFGG@GGGED<C@FDEFFAFFGFFGEGGGG:CF:FGFFFEGGFB@DFE@:FFGGDAFGGGGGGGGGFGGGGGDFFCFGGGGCGBC7F,CFGGGGGCEDEFDF+CF:FGGGGGGE7=FFFEFGGGGFF9ACFGGGGGGGA2E=?FGFADGGGG?D,=E?E=EFGDEFDED8D+?CGC7@DGGGEFGGGEGD5CDGFFFF>AEF=@F9?4C8C8C?=2>DFFB3;CF;3EF@FFFFFB?;;)76)9CE<;??2A622:9>99;BFF:(9)6)6<4?0>(2626??2?FD<(-((.
@M04999:289:000000000-L3R54:1:1101:25062:13663 2:N:0:415
GAGGGGACTACAAGGGTATCTAATCCTGTTCGCTCCCCACGCTTTCGTCCATCAGCGTCAATCGGTATTTAGTAACCTGCCTTCGCAATCGGGGTTCTGTGTAATATCTATGCATTTCACCGCTACACTACACATTCCAGCTACTTCAATACTATTCAAGATTAACAGTATCAACGGCAGTTCTACAGTTAAGCTGCAGGTTTTCACCGCTGACTTATCAACCCGCCTACGGACCCTTTAAACCCAATAAATCCGGATACCGCTCGCATCCTCCGTCTTACCGCGGCTGCTAGCACGTAGT
+
CCCCCGGGGFGGGGGDGGGGGGGGGGGGGGGGGGGGGGGGGGGGGGGGGGGGGGGGGGGFGGFGGGFGGGGGGGFGGGEGGGGGGGEGGGGGGGGGGGGGGGGGEFGGGGGGGGGGGGGGGGGGGGGGGFGGFDGGGGGGGGGGGGGGFGFGGGGGGGGF8@9D;DDGGGGGGGG69CD6DFFGGGECFGCCCDGFFGG+;;BCEFFFFA5))@A9A>F?6>B2@2@@2@D(-696@@3+.7=;DD03;8)56;4(618)/(4(-(-(2(52A:,,(,2)-((((,(13().)34)3.,14
@M04999:289:000000000-L3R54:1:1101:25608:13668 2:N:0:415
GCGGACTACTAGGGTATCTAATCCTGTTTGCTACCCACGCTTTCGAGCATGAACGTCAGTGTTATCCCAGGAGGCTGCCTTCGCCATCGGTATTCCTCCACATCTCTACGCATTTCACTGCTACACGTGGAATTCTACCTCCCTCTGACACACTCTAGTTTGACAGTTTCAAATGCACGTCCCAAGTTGAGCTCGGGGATTTCACATCTGACTTATCTAACCGTCTGCGCTCGCTTTACGCCCAGTAATTCCGATTAACGCTCGCACCCTACGTATTACCGCGGCTGCTGGCACGTAGTTT
+
CCCCCGGGGGGGGGGGGGGGGGGGGGGGGGGGGGGGGGGGGGGGGGGGGGGGGGGGGGGGGGGGGGGGGGGGGGGGGGGGGGGGGGGGGGGGGGGGGGGGGGGGGGGGGGGGGDGGGGGGGGGGGGGGGGGGGGGGGGGGGGGGGGGGGGGGGGGGGGGGGGGGFGGGGGGGGGGGFGFGGGGGGGGGGGGGFGGGGGGDFFFFFFFFFFFFFFFFFFFFFFFFDFFFFFADFFFFFEFFF/2<<EF?CEFFF;D@FFF7BF<BF;;>FF??08>AF9BFFFF>F;;?>:7?BF?:1182)
@M04999:289:000000000-L3R54:1:1101:14507:13674 2:N:0:415
GTGGACTACTAGGGTATCTAATCCCATTTGCTCCCCTAGCTTTCGTCTCTCAGTGTCAGTGTCGGCCCAGCAGAGTGCTTTCGCCGTTGGTGTTCTTTCCGATCTCTACGCATTTCACCGCTCCACCGGAAATTCCCTCTGCCCCTACCGTACTCCAGCTTGGTAGTTTCCACCGCCTGTCCAGGGTTGAGCCCTGGGATTTGACGGCGGACTTAAAAAGCCACCTACAGACGCTTTACGCCCAATCATTCCGGATCACGCTTGCATCCTCTGTAATACCCCCGCTCCTGGCCCAGAGTTT
+
CCCCCGGDGGFFGGGGGGAFGGFGGGGGGGFF<FGGGGFGGGGCEFEGGGEEFGGFGFFGGGGGDGDGEEFGGGGFE<F<FGECGEF,,FGGGGGGGGGGEFCFGFG?FDGCBFGFFCFEG8+4AEFEFFDCFFGGGCCF?,@FE+@DGDGDGD9DFFDG888@,9@FGF:CEGGGD;02=?+@,@@D+<@EC>CFCDDC>A6B>5?E)65>(A:FCAF?)633;1=;;3>061(6=AFDB>B0(4:?<))6,7?2(4:2?(8?6)4.:<2))-)).))5(((,13(,()51(,(3((64-
@M04999:289:000000000-L3R54:1:1101:19981:13685 2:N:0:415
TGACTACCGGGGTATCTAATCCTGTTTGCTCCCCACGCTTTCGCATCTCAGCGTCAGTATCTGTCCAGAAGGCCGCCTTCGCCACCGGTATTCCTCCACATCTCTACGCATTTCACCGCTACACGTGGAATTCTACCTTCCTCTACAATACTCCAGATAACCAGTTTTAAGTGCAATTCCCAGGTTGAGCCCGGGGCTTTCACACCTAACTTAATTATCCGCCTACATGCCCTTTACGCCCAGTCATTCCGATTAACGCTCGCACCCTCCGTATTACCGCGGCTGCTGGCACGGAGTTAGC
+
CCCCCGGGGGGGGGGGGGGGGGGGGGGGGGGGEEGGGGGGGGGGGGGGGGGGGGGGGGGGGGGGGGGGGGGGGFGGGGGGGGGEGGGGGGGGGGGGGGGGGGGGGGGGGGGGGGGGGGGGGGGGGGGGGGGGGGGGGGGGGGGGGFFGGGGGGGGGGGGGGGGGGGGGGCGFFGGGFGFGGGGGGGGGGGGGGGGGGGGGFFFFFFFFEFFEFFFFFFFFEFFDDFFF3=E@F@EEFFFBFF<1=EFCCE@<@F?BF6>646902;:(4?B?FF?<AABF>B102:,)4?:?B((--,..)
@M04999:289:000000000-L3R54:1:1101:17567:13687 2:N:0:415
GACTACAAGGGTATCTAATCCTGTTTGCTACCCACGCTTTCGAGCATGAACGTCAGTGTTATCCCAGGAGGCTGCCTTCGCCATCGGTATTCCTCCACATCTCTACGCATTTCACTGCTACACGTGGAATTCTACCTCCCTCTGACACACTCTAGTTTGACAGTTTCAAATGCACGTCCCAAGTTGAGCTCGGGGATTTCACATCTGACTTATCTAACCGTCTGCGCTCGCTTTACGCCCAGTAATTCCGATTAACGCTCGCACCCTACGTATTACCGCGGCTGCTGGCACGTAGTTAGCC
+
CCCCCGGGGGGGGGGGGGGGGGGGGGGGGGGGGGGGGGGGGGGGGCFGGGGGGGGGGGGGGGGGGGGGGGGGGGGGGGGGGGGGGGGGGGGGGGGGGGGGGGGGGGGGGGGGGGGGGGGGGGGGGGGGGGGGGGGGGGGGGGGGGGGGGGGGGGGGGGGGGGGGGGGGGGGGGGGGFGFGGGGGGGGGGAEGGGCDGGGGFFFFFFFFEFFFFFFFEFFBAAF>EFFFFBBFDFFFFF=E@FECFFFFFFF0<F9)(6<F119@BB???<??FFFFA?>F(4>BFB?0:<FFFB::9).53
@M04999:289:000000000-L3R54:1:1101:6438:13725 2:N:0:415
GACTACTCGGGTATCTAATCCTGTTCGCTACCCATGCCTTCGAACCTCAGCGTCAGTTACAGACCGGAGAGCCGCCTTCGCCACTGTTGGTCTTCCATATATCTACGCATTCCACCGCTACACATGGAGTTCCACTCTCCTCTTCTGCACTCAAGAAAAACAGTTTCAGCTGCACTTCCCCGGTTAAGCCGTGGGCTTTCACAGCTGACTTGTTCTCCCGCCTGCGTTCGCTTTACTCCCAATAAATCCGGACAACGCTTGCCACCTACTTATGACTTCGACCGCTGGCACGCAGTCAGAC
+
99@CCA@<FC6CFDFGGGGDEC@CF@;F@,6,C@EFC,CFGF,EF+66CEFC6,@C6CEFCGG<F+@@@:FGFCFEF@EF>B=,,B,9C,8EEFGGGGF<E?FEFBAF@4CE<@,=77CEGE,A@FA8EFC9,6,>E,=F7@;EFGGCA8FG88?,@=FE3=1@C@F8=E9FFCFFFG+7?+CEE>FFA7*1*4:CC*;89:FF49*6566>EFFF?+):?@>=2:;16?1;;D;C)93:1(//47<?E0(4(((.-2(413(6,8<:?24)6))6))-((-(490(46:24((-3(-)).
@M04999:289:000000000-L3R54:1:1101:10604:13754 2:N:0:415
ACCAGACTACAGGGGTATCTAATCCTGTTTGCTCCCCACGCTTTCGCATCTCAGCGTCAGTATCTGTCCAGAAGGCCGCCTTCGCCACCGGTATTCCTCCACATCTCTACGCATTTCACCGCTACACGTGGAATTCTACCTTCCTCTACAATACTCCAGATAACCAGTTTTAAGTGCAATTCCCAGGTTGAGCCCGGGGCTTTCACACCTAACTTAATTATCCGCCTACATGCCCTTTACGCCCAGTCATTCCGATTAACGCTCGCACCCTCCGTATTACCGCGGCTGCTGGCACGGAGTT
+
CCCCCGGGGGGGGGGGGGGGGGGGGGGGGGGGGGGGGGGGGGGGGGGGDFGGGGGGGGGGGGGGGGGGGGGGGGGGGGGGGGGFGDGGGGGGGGGGGFGGGGGGGFGGGGGGGGGFGGGGGGGGGGGGFGFGCGCFGGGGGGGGGGGGGGGGGGGGGGGGFGGGGGG=FFGGGGGGFGFGDGFGGGCFFGFGGGGGGGCDEFFFFFFFFBFFFFFFEFFFFFF9B>DFFEFF8@@ED@EFF?>B?6;EEFFCFFFFDFCEBBBBBFFFF6(4498(,4<2<BFB>>63:?D:(()1((-43
@M04999:289:000000000-L3R54:1:1101:12266:13757 2:N:0:415
TATGTGACTACCAGGGTATCTAATCCTGTTTGCTCCCCACGCTTTCGCATCTCAGCGTCAGTATCTGTCCAGAAGGCCGCCTTCGCCACCGGTATTCCTCCACATCTCTACGCATTTCACCGCTACACGTGGAATTCTACCTTCCTCTACAATACTCTAGTTAACCAGTTTTAAGTGCAATTCCTAGGTTGAGCCCAGGGCTTTCACACCTAACTTAATTATCCGCCTACATGCCCTTTACGCCCAGTCATTCCGATTAATGCTCGCACCCTCCGTATTACCGCCGCTGCTGGCACGGAGT
+
CCCCCGGGGGGGGGGDFCFGGGGGGGGGGGGEGGGGGGGDGGDEGDGGEFGGGGGGGFEGGGGE<FFGGGGGGFGGGGGDGGGGG>CFFDGDG7FFFGGGGGGGDFGDGGGGDEFFGGGGEEGGGGGGGGF77>EFGGGGGFGGGGGGGFGFGGGGGFCGFGGGF7?FFGGGGGFGCF@DGGGGGDEGFGGGGGGGGGC7@FF5FFFFFF@C@FFFFFF*9>EF2@DFFBEF6335@BBAF9@@220.7>3CCFE@(,/7)1))9(6(3:D(3-(-43()5)47(-4999))(-(439((-
@M04999:289:000000000-L3R54:1:1101:6928:13778 2:N:0:415
CATGACTACCGGGGTATCTAATCCCATTTGCTCCCCTAGCTTTCGTCTCTCAGTGTCAGTGTCGGCCCAGCAGAGTGCTTTCGCCGTTGGTGTTCTTTCCGATCTCTACGCATTTCACCGCTCCACCGGAAATTCCCTCTGCCCCTACCGTACTCCAGCTTGGTAGTTTCCACCGCCTGTCCAGGGTTGAGCCCTGGGATTTGACGGCGGACTTAAAAAGCCACCTACAGACGCTTTACGCCCAATCATTCCGGATAACGATTGCATCCTCTGTATTACCGCGGCTGCTGGCACAGAGTTG
+
CCCCCGGGGGGGGGGGGGGGGGGGGGGGGGGGGGGGGGGGGGGGGGGGGGGGGGGGGGGGGGGGGGGGGGGGGGGGGGGGGGGGGGGGGGGGGGGGGGGFGGGGGGGGGGGGGGGGGGFDGGGGGGGGGGGFFGGGGGGGGFEGGGFGGGGGGGGGGGGGGGGGFFFGGGGFFGGGFGFGGGGG6E:FGGGGGGGGGGGC9AFFA>EFB@9;;FFFFAF;F18@F14;;?9?BFFFFFFF69>?<<F?)4<<B0:<BDB:(3,-5<BFF<2)5<><5:>),39>B9((:8:0(81.,5).)
@M04999:289:000000000-L3R54:1:1101:3627:13812 2:N:0:415
ATTTGACTACTAGGGTATCTAATCCCATTTGCTCCCCTAGCTTTCGTCTCTCAGTGTCAGTGTCGGCCCAGCAGAGTGCTTTCGCCGTTGGTGTTCTTTCCGATCTCTACGCATTTCACCGCTCCACCGGAAATTCCCTCTGCCCCTACCGTACTCCAGCTTGTTAGTTTCCACCGCCTGTCCAGGGTTGAGCCCTGGGATTTGACGGCGGACTTAAAAAGCCACCTACAGACGCTTTACGCCCAATCATTCCGGATAACGCTTGCATCCTCTGTATTACCGCGGCGGCGGCCCCAGAGTT
+
CCCCCGGGGGGGGGGGGGGGGGGGGGGGGGGGGGGGGGGGGGGGGGGGGGGGGGGGGGGGGGGGGGGDGGGGGGGGGGGGGGGGGGGGGGGGGGGGGGGGGGGGGGGGGGGGGGGGGGGGGGGGGGGGGGGGEGGGGGGGGGGGGGFGGF>D68=EFDD8F@D,@DFGG@FGGGFCE=:FFF7CDGGGGC@CFC*9CGD**@A9+1/97@>@@B6@CFF)>=@D@23(53/>7,(6;6)02(-(2(,17AAB430(43A24(42-())6(.-.))-6:4<)((3((((((-((((((4:>6
@M04999:289:000000000-L3R54:1:1101:26184:13818 2:N:0:415
AGACTACTGGGGTATCTAATCCTGTTTGCTCCCCACGCTTTCGCATCTCAGCGTCAGTATCTGTCCAGAAGGCCGCCTTCGCCACCGGTATTCCTCCACATCTCTACGCATTTCACCGCTACACGTGGAATTCTACCTTCCTCTACAATACTCCAGATAACCAGTTTTAAGTGCAATTCCCAGGTTGAGCCCGGGGCTTTCACACCTAACTTAATTATCCGCCTACATGCCCTTTACGCCCAGTCATTCCGATTAACGCTCGCACCCTCCGTATTACCGCGGCTGCTTGCACGCAGTTAGC
+
CCCCCGGGGGGGGGGGGGGGGGGGGGGGGGGGGGGGGGGGGGGGGGGGGGGGGGGGGGGGGGGGGGGGGGGGGGGGGGGGGGGGGGGGGGGGGGGGGGGGGGGGGGGGGGGGGGGGGGGGGGGGGGGGDFCGFGFGGGGGGGGGGGGGGGGGGGG?FEGGGGGGGGGGGFGGGGGFFGFGGGGGGFDCFGGGGG>CDGGGFFFFF>FFEFFFEFFFFFFFE==F?DEF?EBDFD@<E@DFF035<EF?CFFFF@@FF<>?:09>B>B?B?61<B(<BD6;(7>1>B?),-284(((-5)66
@M04999:289:000000000-L3R54:1:1101:19216:13863 2:N:0:415
TGACTACTGGGGTATCTAATCCCGTTCGCTCCCCATGCTTTCGCACTCCAGCGTCGGTAGGGACCCAGAGAGCTGCCTTCGCTTTTGGCGTTCCTTCGTAGATCTTAGGATTTCACCCCTACACACGAAATTCCACTCTCCTCTGTCTCACTCAAGTGAATTGGTTTCGAGAGCATTCCACCAGTTTTTGGCGACTTTCGCTTTCAACCCGATTCACCGCCTACGTGCCCTTTACGCCTAGTCATTCCGAAGAACACTTGCCCCCCCCGTCTTACCGCGGCTGCTGGCACGGAGTTAGCCC
+
CCCCCGGGGGGGGGGGGGGGGGGGGGGGGGGGGGGGGGGGGGGGGGGGGGGGGGGGGGGGGGGGGGGGGGGGGGGGGGGGGGGGGGGGGGGGGGGGGGGGFGFGGGGGGGGGGGGGGGGGGGGGGGGGGGGGGGGGGGGGGGGGGGGFGGGGGGGGGGGGGGGGGGGGGGGGGGGGFGFGGGGGGGGGGCGGCCEGGGGGFFFFFFFFFFFF=AFFFFFFFF@FDFFFFFFFFCFFFFFFFFCCEEFFFFFFF??BBFFFF72?>BBBBF:BFBF?1329>B9?03:?(<BFB>FFBBBB(
@M04999:289:000000000-L3R54:1:1101:28408:13884 2:N:0:415
TTAGACTACCGGGGTATCTAATCCCATTTGCTCCCCTAGCTTTCGTCTCTCAGTGTCAGTGTCGGCCCAGCAGAGTGCTTTCGCCGTTGGTGTTCTTTCCGATCTCTACGCATTTCACCGCTCCACCGGAAATTCCCTCTGCCCCTACCGTACTCCAGCTTGGTAGTTTCCACCGCCTGTCCAGGGTTGAGCCCTGGGATTTGACGGCGGACTTAAAAAGCCACCTACAGACGCTTTACGCCCAATCATTCCGGATAACGCTTGCATCCTCTGTATTACCGCGGCTGCTGGCACAGAGTT
+
CCCCCGGGGGGGGGGGGGGGGGGGGGGGGGGGGGGGGGGGGGGGGGGGGGGGGGGGGGGGGGGGGGGGGGGGGGGGGGGGGGGGGEGGGGGGGGGGGGFGGGGGGGGGGGGGGGGGGGGGGGGGGGGGGGGGGFFGGFGGGGGGGGGGGGGCEFGGFGGGGGGGGGGFFGFGGCCDFGFGGGGGGGGGGGGGGC?CFFDF>F>A8?;AB>@B>FCC4@A7:@DFDFFF@?<?1>?FFFFF:9>??F?FF4<AF93<?<7?>?6((8<):)-6:5<ABBAF?99>>99(),5:??(((54<
@M04999:289:000000000-L3R54:1:1101:19494:13910 2:N:0:415
CCAAAGACTACTGGGGTATCTAATCCTGTTTGCTCCCCACGCTTTCGCATCTCAGCGTCAGTATCTGACCAGAAGGCCGCCTTCGCCACCGGTATTCCTCCACATCTCTACGCATTTCACCGCTACACGTGGAATTCTACCTTCCTCTACAATACTCCAGATAACCAGTTTTAAGTGCAATTCCCAGGTTGAGCCCGGGGCTTTCACACCTAACTTAATTATCCGCCTACATGCCCTTTACGCCCAGTCATTCCGATTAACGCTCGCACCCTCCGTATTACTGCGGCTGCTGGCACGGAGT
+
CCCCCGGGGGGGGGGGGGGGGGGGGGGGGGGGGGGGGGGGGGGGGGGGGGGGGGGGGGGGGGGGGGG,EFGGGGGGGGGGGGGGGGGGGGGGGGGGGGGGGGGGGGGGGGGGGGGGGGGGGGGGGGGGGGGGGGGGGGGGGGGGGGGGGGGFGGGFGGGGGGGGGGGFFFFGGGGGFGFGGGFGGGGGGGGGGGGGGGGGEFFAFFFFFF@BEFFFEFFFFCFC=DDFFFFF<;EDFFFFFFFFFFF18<EFFFFFF0?FBFFBB>0(7;BBF:08??74>)-6?(2(420876(4:>(1-
@M04999:289:000000000-L3R54:1:1101:16212:13912 2:N:0:415
GACTACAGGGGTATCTAATCCTGTTTGCTCCCCACGCTTTCGCATCTCAGCGTCAGTATCTGTCCAGAAGGCCGCCTTCGCCACCGGTATTCCTCCACATCTCTACGCATTTCACCGCTACACGTGGAATTCTACCTTCCTCTACAATACTCTAGTTAACCAGTTTTAAGTGCAATTCCTAGGTTGAGCCCAGGGCTTCCACACCTAACTTAATTATCCGCCTACATGCCCTTTACGCCCAGTCGTTCCGATTAACGCTCGCACCCTCCGTATTACCGCGGCTGCTGGCACGGAGTTAGCC
+
CCCCCGGGGCGGGGGGGGGGFCGFGFGCFGGGGGGGGGDGGGGGGGGGGGGGGGGGGGGGGGGGGGGGGGGGGGGGGGGGGGGGGGGEGGGGGGGGGGGGGEGGGGGGGEEFGEFGGGGGGGGGGGGGGCGGGGGGGFGGGGGGGGGFCFGGGGGDCFGGCGGFGGCF=FFGGGDFFGFGGGFGFDDFGGGGCGCDGGGGFFFF>FFFDFFFFC9BEFFDF=9<>FFCB3:>DB=:5@BFDDEEFF@FF@??8<CC?0(3292>>?0:?6??:BBFFB>6>FF>?:?7?FF?>>((,64:3
@M04999:289:000000000-L3R54:1:1101:13659:13934 2:N:0:415
ATTGACTACCGGGGTATCTAATCCTGTTTGCTACCCACGCTTTCGAGCATGAACGTCAGTGTTATCCCAGGAGGCTGCCTTCGCCATCGGTATTCCTCCACATCTCTACGCATCTCACTGCTACACGTGGAATTCTACCTCCCTCTGACACACTCTAGTTTGACAGTTTCAAATGCACGTCCCAAGTTGAGCTCGGGGATTTCACATCTGACTTATCTAACCGTCTGCGCTCGCTTTACGCCCAGTAATTCCGATTAACGCTCGCACCCTACGTATTACCGCGGCTGCTGGCACGTATTT
+
CCCCCGGGGGGGGGGGGGGGGGGGGGGGGGGGGGGGGGGGGGGGGFFGGGGGGGGGGGGGGGGGGGGGGGGGGGGGGGGGGGGGGGGGGGGGGGGGGGGGGGGGGGGGGFGGGGGGGGGGGGGGGGGGGGGGGGGGGGGGGGGGGGGGGGGGGGGGGGGGGFGFFGGGGGGGGGGGFGFGGGGGGGGGGGGGGGGGGGGGFFFFFFFFEFFFFFAFEFFFF>=ADFFF=F=DFF@FFEEFFFFF@F4CFE?C1;;;DEE<BF:6;0;>F?FF1?FF?AFB19>>;66<>)518<:?(),6
@M04999:289:000000000-L3R54:1:1101:2567:13952 2:N:0:415
TTGACTACTGGTGTATCTAATCCTGTTTGCTCCCCACGCTTTCGCATTTCAGCGTCAGTATCTGTCCAGAAGTCCGCCTTCGCCACCGGTATTCCTCCACATCTCTACGCATGTCACCGCTACACGTGGAATTCTACCTTCCTCTACAATACTCCAGATAACCAGTTGTAAGTGCAGTTCCCAGGTTGAGCCCGGGGCTGTCACACCTAACTTAATTATCCGCCTACATGCCCTTTACTCCCAGTCATTCCGATTAACGCTCGCACCCTCCGTACTACCGCTGCTCCTGGCACTGCGTTAT
+
CCC,ACC@@E86;CFEEEC,C<<C,CCEEFAEFFG@F7:F:FGCE,@,<6CFCGGGGGGAGGG9C<,CE<C@6CFCE@C?FF77CFB6C@+=9<F,CFFGFFGDA,9CDGGG,9A999CB:BFDGGFGG7EFEGAFE9=,==@F,EGGGG=FCEDGGDGDCE=98AF,7EDC:CDDF+?9FFG8@33@==D?DE>D+@5*0;+BFFB98::CE*8B6AA?6-5@5(5(9933(83>48*=.(-7=@)75<EE0((/))(.((696:6:23?0:?(1<<B>B043)).,)(1<?(()-,(-(
@M04999:289:000000000-L3R54:1:1101:26609:14040 2:N:0:415
GACTACCCGGGTATCTAATCCCGTTCGCTCCCCATGCTTTCGCACTCCAGCGTCGGTAGGGACCCAGAGAGCTGCCTTCGCTTTTGGCGTTCCTTCGTAGATCTTAGGATTTCACCCCTACACACGAAATTCCACTCTCCTCTGTCTCACTCAAGTGAATTGGTTTCGAGAGCATTCCACCAGTTTTTGGCGACTTTCGCTTTCAACCCGATTCACCGCCTACGTGCCCTTTACGCCTAGTCATTCCGAAGAACACTTGCCCCCCCCGTCTTACCGCGGCTGCTGGCACGGAGTTAGCCGG
+
CCCCCGFGGGGGGGGGGGGGGGGGGGGCGGGGGGGGGGGGGEEGGGGGGGGGGGGGGFGGGGGGGGGGGGGDGGGGGGGGGGFGGEGGGGGGGGGGGGGGGGGGCFG<FEGGGGGGGGGGGGGGGGDFEGGGGGGGGGGGGGGGGGGGGGGGGGGGGGFGGGGGGGGGEFGGGGGGFF@FGC?EFFGGCEGGCGGGGGGGA>FFFFF;@FFFFAFFEFFB5<;?DDFFDF@EEEDFFFFFCCFFFDA?:B;B?(448<<DFFB9>(7((438)68((-34(737>BF0<:>1(,126:7>7
@M04999:289:000000000-L3R54:1:1101:12068:14051 2:N:0:415
TGACTACCCGGGTATCTAATCCTGTTTGCTCCCCACGCTTTCGCATCTCAGCGTCAGTATCTGTCCAGAAGGCCGCCTTCGCCACCGGTATTCCTCCACATCTCTACGCATTTCACCGCTACACGTGGAATTCTACCTTCCTCTACAATACTCTAGTTAACCAGTTTTAAGTGCAATTCCTAGGTTGAGCCCAGGGCTTTCACACCTAACTTAATTATCCGCCTACATGCCCTTTACGCCCAGTCATTCCGATTAACGCTCGCGCCCTCCGTATTACCGCGGCTGCTGGCACGGAGTTAGC
+
CCCCCGDFGGGGGGGCGFEEGGGGGGGGGGF@DGFGGGGEGGGGGGGGGGGGGGGEFGGGGGGGGGGGGGGGGGGDGGGGGGGGGEFEFEFGA?EFGGGGGGGGGGGGGGGGGGGGGGGCGEGGGFGGGFFGGGGGGGGGGGGGGFGFGGGGCFGGDGGF9FFGFGFGGFGGGFFGF79BFGGGGGGGGGCFGGGGGGGGFFFFFDFFFFFE98FFFFFFEB=>DFF??3BFFFFFFDDB9D?;@ECCEEE0;;1?EF0?DFBB0;>6:176:?0><9?0;66(367:304?B((42.6:9
@M04999:289:000000000-L3R54:1:1101:24039:14054 2:N:0:415
TAATTGACTACACGGGTATCTAATCCTGTTTGCTCCCCACGCTTTCGCATCTCAGCGTCAGTATCTGTCCAGAAGGCCGCCTCCGCCACCGGTATTCCTCCACATCTCTACGCATTTCACCGCTACACGTGGAATTCTACCTTCCTCTACAATACTCCAGATAACCAGTTTTAAGTGCAGTTCCCAGGTTGAGCCCGGGGCTTTCACACCTAACTTAATTATCCGCCTACATGCCCTTTACGCCCAGTCATTCCGATTAACGCTCGCACCCTCCGTATTACCGCGGCTGCTGGCACGGAGT
+
CCCCCGGGGGGGGGGGGGGGGGGGGGGGGGGGGGGGGGGGGGGGGGGGGGGGGGGGGGGGGGGGGGGGGGGGGGGGGGGGGGGGGGGGGGGGGGGGGGGGGGGGGGGGGGGGGGGGGGGGGGGGGGGGGGCFEGGGGGGGFGGGGGGGGGGCGGGGGGGGGGGGGGGGFGDGGGGGFGFGGGGGGGGGGGGGGGGGGGGGFDFFFFFFFFFFFFFFFFFFFFFFFB@FFFFFFFFFFFFFFFF9>?;EFFFFFFF@;DFFAF9?F>FFF>BFFFFF?:?<BA<0>BFFFFFF7?FF<0991
@M04999:289:000000000-L3R54:1:1101:21586:14056 2:N:0:415
AGTACGACTACCGGGGTATCTAATCCTGTTCGCTACCCATGCTTTCGAACCTCAGCGTCAGTTACAGACCAGAGAGCCGCCTTCGCCACTGGTGTTCTTCCATATATCTACGCATTCCACCGCTACACATGGAGTTCCACTCTCCTCTTCTGCACTCAAGAAAAACAGTTTCAGCTGCACTTCCCCGGTTAAGCCGAGGGCTTTCACAGCTGACTTGTTCTCCCGCCTGCGTTCGCTTTACGCCCAATAAATCCGGACAACGCTTGCCACCTACGTATTACCGCGGCTGCTGGCACGTAGT
+
CCCCCGGGGGGGGGGGGGGGGGFGGGGGGGGGGGGGGGGGGGGGGGGGGGGGGGGGGGGGGGGGGGGGGGGGGGGGGGGGGGGGGGGGGGGGGGGGGGGGGGGGGFFGGGGGGGGGGGGGGGGGGGGGGGGGCEGGGGGFGGGGGGGGGGGGGFFFGGGGGGCGGGGGGGGGGGGGACAFGGGGGGDGGGGGGGGGGGGGFFFFFFFFEFB@BFFFFFFFFFFFFF@FFFF@FDDFF@7AEDFB>BFFFFAAFBFFBFB?B09BF<6>FF:B:7:?54:>D>:012049?DFFF<>?22(-
@M04999:289:000000000-L3R54:1:1101:27625:14057 2:N:0:415
TCCAGACTACCGGGGTATCTAATCCTGTTTGCTACCCACGCTTTCGAGCATGAACGTCAGTGTTATCCCAGGAGGCTGCCTTCGCCATCGGTATTCCTCCACATCTCTACGCATTTCACTGCTACACGTGGAATTCTACCTCCCTCTGACACACTCTAGTTAGACAGTTTCAAATGCACGTCCCAAGTTGAGCTCGGGGATTTCACATCTGACTTATCTAACCGTCTGCGCTCGCTTTACGCCCAGTAATTCCGATTAACGCTCGCACCCTACGTATTACCGCGGCTGCTGGCACGTCGTT
+
CCCCCGGGGGGGGGGGGGGGGGGGGGGGGGGGGGGGGGGGGGGGGGGGGGGGFFGGGGGGGGGGGGGGGGGGGGGGGGGGGGGGGGGGGGGGGGGGGGGGGGGFGGGGGGGGGGGGGGGGGGGGGGGGGGGGGGGGGGGGGGGGGGFFGGGGGGGGGGGGGGGFGGGGGGGGGGGGFGFGGGGGGGGGGGGGGDFGGDGGFFFFFFF9@FFAEFFFFFF<6ABFFAB@F==@=95>@F4A@09;DFFFFECFEFFFFFFE;@62-49>>8<<?1:?A?DFA31,7((46:?0(2532(-(-
@M04999:289:000000000-L3R54:1:1101:9596:14111 2:N:0:415
AGACTACTGGGGTATCTAATCCTGTTCGCTACCCATGCTTTCGAACCTCAGCGTCAGTTACAGACCAGAGAGCCGCCTTCGCCACTGGTGTTCTTCCATATATCTACGCATTCCACCGCTACACATGGAGTTCCACTCTCCTCTTCTGCACTCAAGAAAAACAGTTTCAGTTGCACTTCCCCGGTTAAGCCGAGGGCTTTCACAGCTGGCTTGTTCTCCCGCCTGCGTTCCCTTTACGCCCAATAAATCCGGACAACGCTTGCCACCTACGTATTACCTCCGCTGCTGGCACGTAGTTAGC
+
@C86@EFGFE<EEGGFFFDFCFGGEFF,6BFFFFFGEGDDD9F<<CGGGGEGGGGF:CFFFGGEGGFC8D<CFGGGGG:FEGEFEGGGFGFDAFGGGCDFFFAEE9B<FEG@FA<FGGGECEGA:FC8<FGG,EGFFF8>8ECG=EG,E;D8D,D9DDC8@EGFE?,E6CEGAF?FFCFF6=8+@8:D,:@CC5**3;C98C9B8A6A))0):?+8/+4:/52>2@2/(6(74;)97(25731(43)1<11(429.81760<:3-<??:7BF2<3ADB)-(---(,40(322:41(-))4)
@M04999:289:000000000-L3R54:1:1101:15458:14113 2:N:0:415
TATAGACTACTAGGGTATCTAATCCTGTTCGCTACCCATGCTTTCGAACCTCAGCGTCAGTTACAGACCAGAGAGCCGCCTTCGCCACTGGTGTTCTTCCATATATCTACGCATTCCACCGCTACACATGGAGTTCCACTCTCCTCTTCTGCACTCAAGAAAAACAGTTTCAGCTGCACTTCCCCGGTTAAGCCGAGGGCTTTCACAGCTGACTTGTTCTCCCGCCTGCGTTCGCTTTACGCCCAATAAATCCGGACAACGCTTGCCACCTACGTATTACCGCGGCTGCTGGCACGTAGTT
+
CCCCCGGGGGGGGGGGGGGGGGGGGGGGGGGGGGGGGGGGGGGGGGGGGGGGGGGGGGGGGGGGGGGGGGGGGGGGGGGGGGGGGGGGGGGGGGGGGGGGGGGGGGGGGGGGGGGGGGGGGGGGGGGGGGGGFGGGGGGGGGGGGGGGGGGGGGGGGGGGGGGGGGGGGGGGGGGGFGFGGGGGGGGGGGGGGGGGGGGGFFFAFFFFFFFFFFFFFFFFF=BBFFFDBBFFFFFFFDCFF<@BF6DFF35?E@FFF08<>FBBB<BBFFFFFFFF>?<2A:;1496>:?FF?BBB:1:?6
@M04999:289:000000000-L3R54:1:1101:29556:14140 2:N:0:415
CGACTACTGGGGTATCTAATCCTGTTCGCTCCCCACGCTTTCGCTCCTCAGCGTCAGTGACGGCCCAGAGACCTGCCTTCGCCATCGGTGTTCTTCCCGATATCTACACATTCCACCGTTACACCGGGAATTCCAGTCTCCCCTACCGCACTCCAGTCCGCCCGTACCCGGCGCCGATCCACCGTTAAGCGATGGACTTTCACACCAGACGCGACGAACCGCCTACGAGCTCTTTACGCCCAATAAATCCGGATAACGCTTGCACCCTACGTATTACCGCGGCTGCTGGCCCGTATTTAGC
+
CCCCCGGGGGGGGGGGGGGGGGGGGGGGGGGGGGGGGGGGGGEGGGGGGGGGGGGGGGGGGGGGGGGGGGGGGGGGGGGGGGGGGGGDGGGGGGGGGGGGGGEGCGGGGGGGGGGFDCFGGGGGGGGGGGGFBEDFGGCFGGGGGGGCGGGGGGGGGGGGGGGGGGGGGGCE*@DCED>?CFGGGGGC>CE57CECGGGFC67;A>;80?9B>355;DFF<9FF6???296?BFAB:04:>B6<2<AAFFBBFB?FF?F?(4:?246:(4::B<:2AA?>6,39482?F?(-29((.).69
@M04999:289:000000000-L3R54:1:1101:6948:14207 2:N:0:415
GGGAGGATTACCAGGGTATCTAATCCTGTTTGCTCCCCACGCTTTCGCATCTCAGCGTCAGTATCTGTCCAGAAGGTCGCCTTCGCCACCGGTATTCCTCCACATCTCTACGCATTTCACCGCTACACGTGGAATTCTACCTTCCTCTACAATACTCCTGATAACCAGTTTTAAGAGCACTTCCCAGGTTGAGCCCGGGCCTTCCACACCTAACTTAATTATCCGCTTCCATGCCCTTTACGCCCAGGCATCCCGATCAACCCTCGCACATTCAGTATTACCGCGTCCGCTGGCACGGATT
+
--A<@F:,6,C,6;6BFGCEA@,-,,6C;6C@AGG,F@,+6@,8,6B66BF6;F,F+8C666;,,9FGG<<C,B<F,57F=F,@<F,8?6>F+@A5,5CEF<F@:F;E@9,46?F@<5CF=BF=>CFC+9,=7BB=>FG;99,,6;;62,,6@3AF,,,6@,=EDF8DF,,@3,=,++*+==D,@,,4@,47C6F60+C**9@**++*:A->);BF=FFAA*>EFF(-(7C?FF32(7>FF7((61(((()(.6;((.(/(,(((-417())6)4..4)4<42(1(4,(31((,(.(,(-(
@M04999:289:000000000-L3R54:1:1101:7289:14216 2:N:0:415
CGATGACTACTAGGGTATCTAATCCTGTTTGCTCCCCACGCTTTCGCATCTCAGCGTCAGTATCTGTCCAGAAGGCCGCCTTCGCCACCGGTATTCCTCCACATCTCTACGCATTTCACCGCTACACGTGGAATTCTACCTTCCTCTACAATACCCCAGATAACCAGTTTTAAGTGCAGTTCCCAGGTTGAGCCCGGGGCTTTCACACCTAACTTAATTATCCGCCTACATGCCCTTTACGCCCAGTCATTCCGATTAACGCTCGCACCCTCCGTATTACCGCGGCTGCCGGCACGGGGTT
+
CCCCCGGGGGGGGGGGGGGGGGGGGGGGGGGGGGGGGGGGGGGGGGGGGGGGFGGGGGGGGGGGGGGGGGGGGGGGGGGGGGGGGGGGGGGGGGGGGGGGGGGCG<FGGGGGGGGGGGGGGGGGGGGGGGGGGGGGGGGGGGGFFGGGGGGGGGFGFGGGGDGGGGGGGGGGGCF:FFDFGGGGCGGGGGGGGGFCDDCGFFFBFFFFFB=E@FFFCFF4:8@=B2=2:=CC=B@EDF3@?D01(63@<CEFFE10;?)42013(709>B?413(47(6<BB>049(3<(,4(,4<6((--
@M04999:289:000000000-L3R54:1:1101:20709:14220 2:N:0:415
TAGACTACTAGGGTATCTAATCCTGTTTGCTCCCCACGCTTTCGCATCTCAGCGTCAGTATCTGTCCAGAAGGCCGCCTTCGCCACCGGTATTCCTCCACATCTCTACGCATTTCACCGCTACACGTGGAATTCTACCTTCCTCTACAATACTCCAGATAACCAGTTTTAAGTGCAGTTCCCAGGTTGAGCCCGGGGCTTTCACACCTAACTTAATTATCCGCCTACATGCCCTTTACGCCCAGTCATTCCGATTAACGCTCGCACCCTCCGTATTACCGCGGCTGCTGGCACGGAGTTAC
+
CCCCCGGGGGGGGGGGGGGGGGGGGGGGGGGGDGGGGGDGGGFEGFDEFGGGGGGGGGGGGGGGGGGGGGGGGGFGGGGGGGGGGDFGGGGGGGGGGGGGGGGGGGGGGGGGGGGGGGGGGGGGGGGGGEGGGGGGGGGGGGGGGGGGECGGGGGGGDGGGGGGGGGGGGGGFGGFFGF?C6DGDGGFGGG?CEGGGGDFAFFFFFFFF@FFFFFACFFFFFB@@FBEFFE3=E2EFE<FFFDDFFEFFFFFDD<(9<@BFF>FFFB<1:?;?0??DB2:09>>B014:0:44?(39?B))
@M04999:289:000000000-L3R54:1:1101:16207:14237 2:N:0:415
GGACTACCAGGGTATCTAATCCTGTTTGCTCCCCACGCTTTCGCATCTCAGCGTCAGTATCTGTCCAGAAGGCCGCCTTCGCCACCGGTATTCCTCCACATCTCTACGCATTTCACCGCTACACGTGGAATTCTACCTTCCTCTACAATACTCCAGATAACCAGTTTTAAGTGCAATTCCCAGGTTGAGCCCGGGGCTTTCACACCTAACTTAATTATCCGCCTACATGCCCTTTACGCCCAGTCATTCCGATTAACGCTCGCACCATCCGTATTACCGCGGCTGCTGGCACGTAGTTAGC
+
CC<CCGG<EGFGEGGGGGFGGGGGGG9FGGGEGEGGGGGGGGEFECFGGGFGGFFGGGFGGDGGGGGGFCFFFGGGGGGGGGGGGGGGGEFGGFGGGGGGAFEFGBGFGEEGGGGGGDEGGGGGGGGGGGFFCFGGGGFGGEGGAFFGGGGGGGGF9@FFFGGGFGFFGDEGGFFABDFG8DC@>3<@FGGGE67>D7FCFFFFFDAFEDFC=8BFFBFC6@DF@F=>9@E@EF:CE0;A>624<<E<CE604;DCF29?619961,)5??3:7?>FFFFBFF63:?D>B<,1((((66<2
@M04999:289:000000000-L3R54:1:1101:21054:14267 2:N:0:415
TAAAGACTACTAGGGTATCTAATCCCATTTGCTCCCCTAGCTTTCGTCTCTCAGTGTCAGTGTCGGCCCAGCAGAGTGCTTTCGCCGTTGGTGTTCTTTCCGATCTCTACGCATTTCACCGCTCCACCGGAAATTCCCTCTGCCCCTACCGTACTCCAGCTTGGTAGTTTCCACCGCCTGTCCAGGGTTGAGCCCTGGGATTTGACGGCGGACTTAAAAGGCCACCTACAGACGCTTTACGCCCAATCATTCCGGATAACGCTTGCATCCTCGGTATTACCTCGGCTGCTGGCATAGAGTT
+
CC8<CDFFCFG,<FFGGCGGGGGFGDF9EFFGGGGGGGG<FEFFCCFECB@@A<6<6C<DFA<EGEGGFGC8DB,CFEG9,@FCG,CFCGCFBA@FGGGGGCE:C?;FDGGG7FGG9FGGBEGG7FGGDEFCC9DGFG8FGGF?1=?D8DE+@EFGGGD@89=@FFFGGGGGGFGCB>AF5292@FEECGG?FGGGG5*3*3;@>B*:)5(6:>*A96F):3321;DFE@;4=;><;:)*4<;9?2:<?DAF>(4(3(9<:;:::B<555.-(((.89<<6).1(-((4:B?<722)4<A6
@M04999:289:000000000-L3R54:1:1101:14742:14325 2:N:0:415
GACTACACGGGTATCTAATCCTGTTCGCTCCCCACGCTTTCGTCCATCAGCGTCAATCGGTATTTAGTAACCTGCCTTCGCAATCGGGGTTCTGTGTAATATCTATGCATTTCACCGCTACACTACACATTCCAGCTACTTCAATACTATTCAAGATTAACAGTATCAACGGCAGTTCTACAGTTAAGCTGCAGGTTTTCACCGCTGACTTATCAACCCGCCTACGGACCCTTTAAACCCAATAAATCCGGATAACGCTCGCATCCTCCGTATTACCGCTGCTGCTGGCACGGAGTTAGCC
+
CCCCCGGGGGGGGGGGGGGGGGGGGGGGGGGGGGGGGGGGGGGGGGGGGGGGGGGGGGGGGGGGGGGGGGGGGGGGGGGGGEGGGGGGGGGGGGGGGGGGGGGGGGGGGGGGGGGGGGGGGGGGGGGGGGGGGGGGGGGGGGGGGGGGGGGGGGGGGGGGGGGGGGGGGGGGGDDFFGFGGGGGGGGGGGGGGGGGGGGGFFFBFFFFFFFFFFFFFFFFFFFFFFD@=BFFFBFFFFDFFF@E@EFFFB>FF?FF?B<?619?9?<7B9::?0>B4(6(42>:??B>?:B?>01<?F244
@M04999:289:000000000-L3R54:1:1101:5351:14344 2:N:0:415
GTGACTACCGGGGTATCTAATCCTGCTCGCTACCCATGCTTTCGAGCCTCAGCGTCAGTAACAGACCAGAGAGCCGCCTTCGCCACTGGTGTTCTTCCATATATCTACGCATTTCACCGCTACACATGGGGTTCCACTCTCCTCTTCTGCACTCAAGTCTCTCAGTTTCCGATTCTCTTCCTCAGTTAAGCTGCGGGCCTTCACATTCTGACTTAAAAGACCGCCTACGCTCCCTTTACGCCCAATAATTCCGGACAACGCTTGCCACCTACGTATTACCGCGGCTTCTGGCACGGAGTTT
+
@@C@<C6CF+CFGF7E<CCF@<F<,6C66766@FG<D@<6FFC666,@C,,,,8,866C,F@@,96D<@ECDG@F:4F=F<?4F4,49FEFFFFE?<FAFAE<,=@A,94?+CGC5,EC86+6AE5,,A++4@>E;E;DF8FFD9F,@,D,=,1@,@,@ED,E,66@A,,+@8+22+2C8C8DGGGG7:A9@?,@DGD*;A*396B1B**9@EFFF*4+(6>BFFF1840,69FFFFFF>?FBD,4382469?(2(901>>F6-23)5<F(5::22:>BF?F>BF>(()43,(.(((4:<-
@M04999:289:000000000-L3R54:1:1101:15170:14349 2:N:0:415
TAGACTACTCGGGTATCTAATCCTGTTTGCTCCCCACGCTTTCGCATCTCAGCGTCAGTATCTGTCCAGAAGGCCGCCTTCGCCACCGGTATTCCTCCACATCTCTACGCATTTCACCGCTACACGTGGAATTCTACCTTCCTCTACAATACTCTAGTTAACCAGTTTTAAGTGCAATTCCTAGGTTGAGCCCAGGGCTTTCACACCTAACTTAATTATCCGCCTACATGCCCTTTACGCCCAGTCATTCCGATTAACGCTCGCACCCTCCGTATTACCGCGGCTGCTGGCACGGAGTT
+
CCCCCGGGGGGGGGGGGGGGGGGGGGGGGGGGGGGGGGGGGGGGGFCFFGGGGGGGGGGGGGGGGGGGGGGGGGGGGGGGGGGGGGGGGGDGFGGGGGGGGGGGGGGGGGGGGGGGGGGGGGGGGGGGGGGFGGGGGGGGGGGGGGGGGGGGGGGGGGGGGGGGGFGGGGGGGGGGFGFGFFGGGGGGGGGGGGGGGGGGFFFFFFAFFFFFEFFFFFFFFFFFAFDFFEEFFFDFEEFFFFFFFFFFE?EF?;?FFEF>FFF@FFB0,:B>?B:FBFA?>F;B>9FB?2:?BFFF>?F
@M04999:289:000000000-L3R54:1:1101:27790:14367 2:N:0:415
GGGACTACAGGGGTATCTAATCCTGTTCGCTACCCATGCTTTCGAACCTCAGCGTCAGTTACAGACCAGAGAGCCGCCTTCGCCACTGGTGTTCTTCCATATATCTACGCATTCCACCGCTACACATGGAGTTCCACTCTCCTCTTCTGCACTCAAGAAAAACAGTTTCAGCTGCACTTCCCCGGTTAAGCCGAGGGCTTTCACAGCTGACTTGTTCTCCCGCCTGCGTTCGCTTTACGCCCAATAAATCCGGACAACGCTTGCCACCTACGTATTACCGCGGCTGCTGGCACGTAGTTA
+
CCCCCGGGGGGGGGGGGGGGGGGGGGGGGGGGGGGGGGGGGGGGGGGGGGFGGGGGGGGGGGEFGFGGGGGGGGGGGGGGGGGGGGGGGGGGGGGGGGGGGGGGGGGGGGGGGGGGGGGGGEGGGGGGFGGGGGFGGGGGGGGGG8DGGFGGGGGFGGGFEGGGGGGGGGGGGGGFFGFGGGGGGEG8CFGGGGGGGDGGAFFFF4FAEEFFFFFACCFFFBFFDBDB@DDFFFFFEFDFFFFFF33CEFE9;?B>FB096(-872>:????B2<:AA>6>19>9>FF03:BFFFB::9)
@M04999:289:000000000-L3R54:1:1101:3696:14382 2:N:0:415
CGGACTACAGGGGTATCTAATCCTGTTCGCTACCCATGCTTTCGAACCTCAGCGTCAGTTACAGACCAGAGAGCCGCCTTCGCCACTGGTGTTCTTCCATATATCTACGCATTCCACCGCTACACATGGAGTTCCACTCTCCTCTTCTGCACTCAAGAAAAACAGTTTCAGCTGCACTTCCCCGGTTAAGCCGAGGGCTTTCACAGCTGACTTGTTCTCCCGCCTGCGTTCGCTTTACGCCCAATAAATCCGGACAACGCTTGCCACCTACGTATTACCGCGGCTGCTGGCACGTAGTTAC
+
CCC8CEFGGGGGGGGFGGCFGGGGGGGGGGGDG@FDF@EGEFGEDCGGEFDGDGFGGGFFGGGGE@FGFGGG@DFFCCFGGGCGGGGGGGFGGGGGGGGGGGCFGFGGDCEGFGGFFGDEEGG@F9AFG<EFDGGDGGGFFFGGG8;DFGFGGGG8DG888EE=BFCFAFGF=DF8DFFGDDFECEEG9CGGGGGD*9CGAFFFFFFA27B:AFB8EFFBF>BFDB>>3(48@F0(;>?B69,06=))<CE;(2>960(7<??BB22:?(,4:3)46<4<>;6007?7?(8:222:1,46)
@M04999:289:000000000-L3R54:1:1101:22117:14394 2:N:0:415
GGGGACTACCAGGGTATCTAATCCCATTTGCTCCCCTAGCTTTCGTCTCTCAGTGTCAGTGTCGGCCCAGCAGAGTGCTTTCGCCGTTGGTGTTCTTTCCGATCTCTACGCATTTCACCGCTCCACCGGAAATTCCCTCTGCCCCTACCGTACTCCAGCTTGGTAGTTTCCACCGCCTGTCCAGGGTTGAGCCCTGGGATTTGACGGCGGACTTAAAAAGCCACCTACAGACGCTTTACGCCCAATCATTCCGGATAACGCTTGCATCCTATGTATTACCGCGGCTGCTGGCACAGAGTG
+
CCCCCEGGGGGGGGGGGGGGGGGGGGGGGGGGGGGGGGGGGGGGGGGGGGGGGGGGGGGGGGDGGGGGGGGGGGGGGGGGGGGDDGGCGGGGGGGGGGGGGGGGGGGFGGGGGGGGGGGEGGFGGGGGGGGGGGGFGGGGGFFFGGGGGGGGGGGGGGGGGF@AEFGGGGGGCDDGFGFFGCFGGG?GGGGGGGFGGFGGAFFFABDF@>@FBFF6>AF<FF@FF@@E@F<79@DB?FFFFFFFFFBFA<9AB66:<<B6936<BFAAF)))5:4>9>>A((4390;0::>B:)2:??<)
@M04999:289:000000000-L3R54:1:1101:20292:14399 2:N:0:415
GGACTACTGGGGTATCTAATCCTGTTTGCTCCCCACGCTTTCGCATCTCAGCGTCAGTATCTGTCCAGAAGGCCGCCTTCGCCACCGGTATTCCTCCACATCTCTACGCATTTCACCGCTACACGTGGAATTCTACCTTCCTCTACAATACTCCAGATAACCAGTTTTAAGTGCAATTCCCAGGTTGAGCCCGGGGCTTTCACACCTAACTTAATTATCCGCCTACATGCCCTTTACGCCCAGTCATTCCGATTAACGCTCGCACCCTCCGTATTACCGCGGCTGCTGGCACGGAGTTAGC
+
CCCBCGGGCFFCBEFGGGFGGGGGGGGGGGGEC@FGGGFEGGGGGCBFGGGGGGDGEGGFGGGGGGGGGGGGDGCGGGGGE@CFFGGGFCGGGGGGGGFGEFFGGGGFCFCFFFCFGFEEGGGGEFDFC?FEGFGDFDGGGGGGGGGGAFGGGGGGGFGGGGGGEF:FFGF:FGGGFGFGFDCEDFGGG,@?GEE?DDFFFF6BA>FFF=EEF>FFEFF65=@FFF@?C=@BF1;4;<@F0764<9C9CC1??;(;62(4:BBFFF:(8:>0(102:6,410109:>?B0:21(170(5))
@M04999:289:000000000-L3R54:1:1101:19726:14415 2:N:0:415
AGTATGACTACACGGGTATCTAATCCTGTTCGCTCCCCACGCTTTCGCTCCTCAGCGTCAGTGACGGCCCAGAGACCTGCCTTCGCCATCGGTGTTCTTCCCGATATCTACACATTCCACCGTTACACCGGGAATTCCAGTCTCCCCTACCGCACTCCAGTCCGCCCGTACCCGGCGCCGATCCACCGTTAAGCGATGGACTTTCACACCAGACGCGACGAACCGCCTACGAGCTCTTTACGCCCAATAAATCCGGATCACGCTTGCACCCTACGTATCACAGCGGCTGCTGGCACGTAGT
+
CCCCCGGGGGGGGGGGGGGGGGGGGGGGGGGGGGGGGGGGGGGGGGGGGGGGGGGGGGGGGGGGGGGGGGGGGGGGGGGGGGDFGGGGGGGGEGGGGGGGGGGEEGGGGGGGGCGGGGGGGGGGGGGGGGGDG>FGCFFGGGGGGGDGGGGGGGGGGGGGGGGGG>EECEGCFGGG>GFGGGGGGGGGGGGGGFEDFD<CFAF6CFF68??:B@7;>EEFEBFBFFFF0?B?F9(:A)6@<:?>BB?<?FAAF:BFF6(431??20<?D,(,::??7>(64)6(71049B?:01:?08<B4
@M04999:289:000000000-L3R54:1:1101:7610:14417 2:N:0:415
GGACTACACGGGTATCTAATCCCATTTGCTCCCCTAGCTTTCGTCTCTCAGTGTCAGTGTCGGCCCAGCAGAGTGCTTTCGCCGTTGGTGTTCTTTCCGATCTCTACGCATTTCACCGCTCCACCGGAAATTCCCTCTGCCCCTACCGTACTCCAGCTTGGTAGTTTCCACCGCCTGTCCAGGGTTGAGCCCTGGGATTTGACGGCGGACTTAAAAAGCCACCTACAGACGCTTTACGCCCAATCATTCCGGATAACGCTTGCATCCTCTGTATTACCGCGGCTGCTGGCACAGAGTTAGC
+
CCCCCGGGGGGGGGGGGGGGGGGGGGGGGGGGGGGGGGGGGGGGGGGGGGGGGGGGGGGGGGGGGGGGGGGGGGGGGGGGGGGGGGGGGGGGGGGGGGGFDGGGGGGGGGGGGGGGGGGGGGGGGGGGGGGGGGGGGG8EGGGGGGGGGGGGGGGGGGGGGGGGGGGGGGGGGGGGFGFGGGGGGGGGGGGFEFGGFGGGFFFFAEA:>>@@EF=A35ADFFFF@EFFFDBFF:BFABFFFF<04:4<BAF;2::A<B>0:8?FDB?D>A?F4AAAD246(4990<?)5:4><042.<2A9
@M04999:289:000000000-L3R54:1:1101:24323:14443 2:N:0:415
AGACTACTAGGGTATCTAATCCCATTTGCTCCCCTAGCTTTCGTCTCTCAGTGTCAGTGTCGGCCCAGCGGAGTGCTTTCGCCGTTGGTGTTCTTTCCGATCTCTACGCATTTCACCGCTCCACCGGAAATTCCCTCTGCCCCTACCGTACTCCAGCTTGGTAGTTTCCACCGCCTGTCCAGGGTTGAGCCCTGGGATTTGACGGCGGACTTAAAAAGCCACCTACAGACGCTTTACGCCCAATCATTCCGGATAACGCTTGCATCCTCTGTATTACCGCGGCTGCTGGCACAGAGTTAGC
+
CCCCCGGGGGGGGGGGGGGGGGGGGGGGGGGGGGGGGGGGGGGGGGGGGGGGGGGGGGAFGGGGGGGGGGGGGGGGGGGGGGGGGGGGGGGGGGGGGGGCGGGGGGGGGGGGGGGGGGGGGGGGGGGGEGGGGGGGGGGGGGGGGGGGGGGGGGGGGGGGGGGGGGGGFGGGGGGGFGFGGGGGGGGFGGGGGGGCCFGGFAFE>DAEBBF@C6AFFEFFFFF@1@EEE<BF?<6AAFFFFF?FBFB<AA>9BF?BB?6<:<??AF:B><DA2:4<<4(47;036<::BF?<184?465>9
@M04999:289:000000000-L3R54:1:1101:2978:14493 2:N:0:415
ATTGCGACTACCCGGGTATCTAATCCTGTTTGCTCCCCACGCTTTCGCATCTCAGCGTCAGTATCTGTCCAGAAGGCCGCCTTCGCCACCGGTATTCCTCCACATCTCTACGCATTTCACCGCTACACGTGGAATTCTACCTTCCTCTACAATACTCCAGATAACCAGTTTTAAGTGCAATTCCCAGGTTGAGCCCGGGGCTTTCACACCTAACTTAATTATCCGCCTACATGCCCTTTACGCCCAGTCATTCCGATTAACGCTCGCACCCTCCGTATTACCGCGGCTGCTGGCACGGAGT
+
CCCCCGGGGGGGGGGGGGGGGGGGGGGGGGGGGGGGGGGGGGGGGGGGGGGGGGGGGGGGGGGGGGGGGGGGGGGGGGGGGGGGGGGGGGEGGGGFGGGGGGGGGGGGGGGGGGGGGGGGGGGGGGGGGGGDGFGGGGGGGGGGGGGGGGGGGGGGGGGGGGGGGGGGGGGGGGGGFGFGGGGGGGGGGGGGGGGFGGGGEB>FFFFFFDFFFFFFFFFFFFFFFF?;?FFFFFFFFFFFFFFFFFFFFFFFFFF:??BAABF:?;>3>9BFFFBFFFF2<B?0((49;::::BFFFB094
@M04999:289:000000000-L3R54:1:1101:29331:14498 2:N:0:415
TAAGGACTACCAGGGTATCTAATCCTGTTCACTCCCCACGCTTTCGCTCCTCAGCGTCAGTGACGGCCCAGAGACCTGCCTTCGCCATCGGTGTTCTTCCCGATATCTACACATTCCACCGTTACACCGGGAATTCCAGTCTCCCCTACCGCACTCCAGTCCGCCCGTACCCGGCGCCGATCCACCGTTAAGCGATGGACTTTCACACCAGACGCGACGAACCGCCTACGAGCTCTTTACGCCCAATAAATCCGCATAACGCTTGCACCCTACGTCTTACCGCGGCTGCTGGCACGTAGTT
+
CCCCCGGGGGCFGGGGGGGGGGFGGGGGGGCFFGGGGGGGGGGGGGGGGGGGGGGGGGGGGGGGGGGGGGGGGGGGFGGGGGGGGGGGGGGFCFFFFGDGGDC7CFF9FGGGGG9AFGGGGFCGGGGGGGGDGGGGGGGGGCCFGGGGGG>EEGGGFGGGGGGDC7E@EGGGGGDEBGDCCDGFGGGFEGGDCEGGC75CA66FFFFFF?FF@)=)7D@0@BFFFF:B<B(3;04.)<BF?09>?11)549<?0(4::2:?>?BFFF23?BFB?3(.(6>BF60299>047(324,.,,46
@M04999:289:000000000-L3R54:1:1101:7328:14499 2:N:0:415
GACTACCAGGGTATCTAATCCTGTTTGCTACCCACGCTTTCGAGCATGAACGTCAGTGTTATCCCAGGAGGCTGCCTTCGCCATCGGTATTCCTCCACATCTCTACGCATTTCACTGCTACACGTGGAATTCTACCTCCCTCTGACACACTCTAGTTTGACAGTTTCAAATGCACGTCCCAAGTTGAGCTCGGGGATTTCACATCTGACTTATCTAACCGTCTGCGCTCGCTTTACGCCCAGTAATTCCGATTAACGCTCGCACCCTACGTATTACCGCGGCTGCTGGCACGTAGTTAGCC
+
CCCCCGGGGGGGGGGGGGGGGGGGGGGGG,CFEFGGGGGGGGFGGGGGDFGGGGGGGGGGGGGGGGGGGGGGGGGGGGGGGGGGGGGGFGGGGGGGGGFGGGGGGGFGGGGGGGGGGGGGGGGGGGGGGGGGGGGGGGGGGGGGGGGGGGFGGCFGGGGGGGGGGGGGGGGGGGGGFFFGGDGGGGGGGGGGGEGGGDGGFFFFFFFFFEFEFFFFFFFF>A99AABB=9=@DBEFFF@DDFEC<EEEFFFF;;CF@>;<@FFFFFF?<?B?<?6<9?F09619?B)2((,4:?6(<><23
@M04999:289:000000000-L3R54:1:1101:4535:14524 2:N:0:415
TTAACGACTACTCGGGTATCTAATCCCATTTGCTCCCCTAGCTTTCGTCTCTCAGTGTCAGTGTCGGCCCAGCAGAGTGCTTTCGCCGTTGGTGTTCTTTCCGATCTCTACGCATTTCACCGCTCCACCGGAAATTCCCTCTGCCCCTACCGTACTCCAGCTTGGTAGTTTCCACCGCCTGTCCAGGGTTGAGCCCTGGGATTTGACGGCGGACTTAAAAAGCCACCTACAGACGCTTTACGCCCAATCATTCCGGATAACGCTTGCATCCTCTGTATTACCGCGGCTGCTGGCACAGAGT
+
CCCCCGGGGGGGGGGGGGGGGGGGGGGGGGGGGGGGGGG@FGGGGGGGGGGGGGGGGGGGGGGGGGGGGGGGGGGGGGGGGGGGGGGGGGGGGGGGGGGGGGGGGGFGGGGGGGGGGGGGGGGGGGGGGGGGGGGGGFGGGGGGGGGGGGGGGGGGGGGGGFAFGGGGGGGGGGGGFGFGGGGGGGGGGGGGGGGGGGGGFFFFFFF>BBFF9>BFEFFEFFFFFFD@FFFFEBBB?F?FFFFB;?1?BFBFFABFB6:A??BFFFBDF<7236?5<AFFFF61(29BF?>?7<:B2:07.
@M04999:289:000000000-L3R54:1:1101:14121:14542 2:N:0:415
GACTACCAGGGTATCTAATCCTGTTCGCTCCCCACGCTTTCGTCCATCAGCGTCAATCGGTATTTAGTAACCTGCCTTCGCAATCGGGGTTCTGTGTAATATCTATGCATTTCACCGCTACACTACACATTCCAGCTACTTCAATACTATTCAAGATTAACAGTATCAACGGCAGTTCTACAGTTAAGCTGCAGGTTTTCACCGCTGACTTATCAACCCGCCTACGGACCCTTTAAACCCAATAAATCCGGATAACGCTCGCATCCTCCGTATTACCGCGGCTGCTGGCACGGAGTTAGCC
+
CCCCCGGGGGGGGGGGGGGGGGGGGGGGGGGGGGGGGGGGGGGGGEFGGGGGGGGGGGGGGGGGGGGGGGGGGGGGGGGGGGGGGGGDGGGGGGGGGGGGGGGGGGGGGGGGGGGGGGGGGGGGGGGGGGGGGGGGGGGGGGGGGGGGGGGGGGGGGGGGGGGGGGGGGGGGGGGGFGFGGGGGGGGGGGGGGGGGGGGGFFFEFFDBCFEEFFFFFFFFFFFFFF@@BBFBDFFCFFBBF@DEEEEFFFFDF<@E6>F?@FF?BF?D<B?0:?<ADFBBF9B;?>70<?B:B69?<9AD8
@M04999:289:000000000-L3R54:1:1101:22224:14554 2:N:0:415
GGGTTGACTACTCGGGTATCTAATCCTGTTTGCTCCCCACGCTTTCGCATCTCAGCGTCAGTATCTGTCCAGAAGGCCGCCTTCGCCACCGGTATTCCTCCACATCTCTACGCATTTCACCGCTACACGTGGAATTCTACCTTCCTCTACAATACTCCAGATAACCAGTTTTAAGTGCAATTCCCAGGTTGAGCCCGGGGCTTTCACACCTAACTTAATTATCCGCCTACATGCCCTTTACGCCCAGACATTCCGCTTAACGCTCGCCCCCTCCGTATTACCGCAGCTGCTGGCACGGAGT
+
A-,68@C@C@6@@F7:F@FGEE,-;CF<FF<CFFGGDG8FC7F@CFGG:FG9@CFCC@CC@<CCFFCE<@C@C@,6AFE:@@CF@:FEC<7FFEE<EGAA<F<FFGGCEFF@F+F?AF;;F=:FGGGGGCB:+>=BED,,=,@DGGGF,@BDG8FD,==8=9D=B8A8E,@=CFGGF?7+2DCF9;,8DEGFCGGCCC>D>>4;FCF>=)7@=?8B*BFF6C5*5(95/>36<@33=6.AE??196((/54)1./((/(6<118:44(3(((,-3:(4(-69((((,,,()),442((((,
@M04999:289:000000000-L3R54:1:1101:11266:14596 2:N:0:415
TCGACTACCGGGGTATCTAATCCTGTTTGCTCCCCACGCTTTCGCATCTCAGCGTCAGTATCTGTCCAGAAGGCCGCCTTCGCCACCGGTATTCCTCCACATCTCTACGCATTTCACCGCTACACGTGGAATTCTACCTTCCTCTACAATACTCCAGATAACCAGTTTTAAGTGCAATTCCCAGGTTGAGCCCGGGGCTTTCACACCTAACTTAATTATCCGCCTACATGCCCTTTACGCCCAGTCATTCCGATTAACGCTCGCACCCTCCGTATTACCGCGGCTGCTGGCACGGACTT
+
CCCCCGGGGGGGGGGGGGGGGGGGGGGGGGGGGGGGGGGGGGGGGGGGGGGGGGGGGGGGGGGGGGGGGGGGGGGGGGGGGGGGGGGGGGDGGGGGGGGGGGGGGGGGGGGGGGGGGGGGGGGGGGGGGGGGGGGGGGGGGGGGGGGGGGGGGGGGGGGGGGGGGGGGGGGGGGGGFGFGGGGGGGGGGGGGGGGGGGGGFFFFFFFFFFFFFFFFFFFFFFFFFFFFFCFFFF8;CEDEFFD?;EAC?EFFFF?FFFFFFFFF>>FFBB?>BBBFAFF:B;(2391?:??02((((-5
@M04999:289:000000000-L3R54:1:1101:26837:14600 2:N:0:415
GGTGACTACTGGGGTATCTAATCCCATTTGCTCCCCTAGCTTTCGTCTCTCAGTGTCAGTGTCGGCCCAGCAGAGTGCTTTCGCCGTTGGTGTTCTTTCCGATCTCTACGCATTTCACCGCTCCACCGGAAATTCCCTCTGCCCCTACCGTACTCCAGCTTGGTAGTTTCCACCGCCTGTCCAGGGTTGAGCCCTGGGATTTGACGGCGGACTTAAAAAGCCACCTACAGACGCTTTACGCCCAATCATTCCGGATAACGCTTGCATCCTCTGTATTACCGCGGCTGCTGGCACCGAGTTT
+
CCCCCGGGGGEGGGGGGGGGGGGGGGGGGGGGGGGGGGGGGGFGGGGGGGGGGGGGGGGGGGGGGGGGGGGGGGGGGGGGGGGGGGGGGGGGGGGGGGGGGGGGGGGGGGGGGGGGGGGGGGGGGGGGGGGGGGGGGGGGGGGGGGGGGGGGGGGGGGGGGGGGGGGGDGGGGGGGFGFGGGGGGGGGG?FFGGGGGFGGFFFFFAEEFFFBFFFFEFFFF1@@;D@;=FFF>B<1:AFFF;B?BFFFADFF79?FBFFFBF:?BB<BBF<DFF6ABAABFFF097>:?:7<F2(((-3()
@M04999:289:000000000-L3R54:1:1101:28192:14658 2:N:0:415
AGCTCTACCAGTCTATCTTCTCCTTTTATCTCCCTGCTCTTGCGCCTCTCCTTGTGATCATCTCTCTAGAGCTCCCCCCTCTCCACCGGTTCTCCTCCACATATCCACCCCTCTCACCTCTCCTCGTCCCATTCTTCTCCCCTCCTCTACACTCCATACCCCCTGTTCTCTGCGCTTCTCACATTCTCCCCCCGGCTCTCTCACCTCTATTTTACTCATCTGTCTTCTTTCTTTTCCCGCTCTCCTCCCCACCATAGCTCTCGCCCTCCGTGTCATCCCGCCTCGTCTCGCATCTGTCGCC
+
-A,,A9@C,,,;,<,CE,,,,,;;C9F,6C,,@E,6B,,C<,66@7:@,;8,,,,66,,,;,C6,;,,;,,,,,;,4+8+8,4@9,B@B7+,,,C?=<,4,5,,9,,94,+,,,955E,94,E,48A:+4,,,44,9,4,,4=++1,,,,,6,=,,,4,,6+1+66,7,,,6,++6*++=+6+@,,77,68++4@*0*0**;4+***/*2**;+*3*=16+**/*******1*0***0(5(,,)/)((//((/())))))/)(/(3,((((-,.))).((((,-(-(((((((()).)((-
@M04999:289:000000000-L3R54:1:1101:25938:14665 2:N:0:415
AGTGACTACAGGGGTATCTAATCCTGTTTGCTCCCCACGCTTTCGCATCTCAGCGTCAGTATCTGTCCAGAAGGCCGCCTTCGCCACCGGTATTCCTCCACATCTCTACGCATTTCACCGCTACACGTGGAATTCTACCTTCCTCTACAATACTCCAGATAACCAGTTTTAAGTGCAGTTCCCAGGTTGAGCCCGGGGCTTTCACACCTAACTTAATTATCCGCCTACATGCCCTTTACGCCCAGTCATTCCGATTAACGCTCGCACCCTCCGTATTACCGCGGCTGCTGGCACGGAGTT
+
CCCCCGGGGGGGGGGGGGGGGGGGGGGGGGGGGGGGGGGGGGGGGGGGGGGGGGGGGGGGGGGGGGGGGGGGGGGGGGGGGGGGGGGGGGGGGGGGGGGGGGGGGGGGGGGGGGGFGFGGGGGGGGGGGGGGGGGGGGGGGGGGGFGGFGGGGGGGGGGGGGGGGGGGGGGGGFFGFGFGGGGDGFGGFGGGGGGGGGDCFFFFFFFFFFFFFFFFCFFFFFFFFFFFFFEFB@F;EEEEDFFF@EF<)97C8;@;?CCDFFF>BBFF?FBB6?072AA<?>B666>F:08::<:B;F0,
@M04999:289:000000000-L3R54:1:1101:7145:14679 2:N:0:415
ATTTAGACTACCCGGGTATCTAATCCTGTTTGCTCCCCACGCTTTCGCATCTCAGCGTCAGTATCTGCCCAGAAGGCCGCCTTCGCCACCGGTATTCCTCCACATCTCTACGCATTTCACCGCTACACGTGGAATTCTACCTTCCTCTACAATACTCCAGATAACCAGTTTTAAGTGCAGTTCCCAGGTTGAGCCCGGGGCTTTCACACCTAACTTAATTATCCGCCTACATGCCCTTTACGCCCAGTCATTCCGATTAACGCTCGCACCCTCCGTATTACCTCGGCTGCTGGCACGGAGT
+
CCCCCGGGGGGGGGGGGGGGGGGGGGGGGGGGGGGGGGGGGGGGGGGGGGGGGGGGGGGGGGGGGGGGGGGGGGGGGGGGGGGGGGGGGGGGGGGGGGGGGGGGGGGGGGGGGGGGGGGGGGGGGGGGGGGGGGGGGGGGGGGGGGGGGGGGGGGGGGGGGGGFGGGGGGGFGFGGFGFGGGGGGGGGGGGGGGGGGGGDFFFFFFFFFDFEFFFF:FCEFFFEFF?DDDFC?@;8=DEFE?DFF?FFFEECEE@@F?:9A122419;>>64?:B0:B>B2)).4:((462).8(4:991,
@M04999:289:000000000-L3R54:1:1101:4829:14730 2:N:0:415
TCGGACTACTCGGGTATCTAATCCTGTTTGCTCCCCACGCTTTCGCATCTCAGCGTCAGTATCTGTCCAGAAGGCCGCCTTCGCCACCGGTATTCCTCCACATCTCTACGCATTTCACCGCTACACGTGGAATTCTACCTTCCTCTACAATACTCCAGATAACCAGTTTTAAGTGCAATTCCCAGGTTGAGCCCGGGGCTTTCACACCTAACTTAATTATCCGCCTACATGCCCTTTACGCCCAGTCATTCCGATTAACGCTCGCACCCTCCGTATTACCGCGGCTGCTGGCACGGAGTTT
+
CCCCCGGGGGGGGGGGGGGGGGGGGGGGGGGGGGGGGGGGGGGGGGGGFGGGGGGGGGGGGGGGGGGGGGGGGGGGGGGGGGGGGGGGGGGGGGGGGGGGGGGGGGGGGGDFGGGGGGGGGGGGGGGGGGGGGGGGADGFFGGGGGGGGFGGGGGGGGGGGGGGGGFGGGGGFFGGFGFGGFGGFGGGFGF?EGGGGDGCFFFFFAFFBFFBFFFFFFF?@C=FFF9BEE?EFFEFFECAFF031@@@C??5@DFFDEFFFFFF9>BF16819-(4:A<<?>01>071704:0)(,-,42)
@M04999:289:000000000-L3R54:1:1101:23946:14740 2:N:0:415
GGACTACTAGGGTATCTAATCCTGTTTGCTCCCCACGCTTTCGCATCTCAGCGTCAGTATCTGTCCAGAAGGCCGCCTTCGCCACCGGTATTCCTCCACATCTCTACGCATTTCACCGCTACACGTGGAATTCTACCTTCCTCTACAATACTCTAGTTAACCAGTTTTAAGTGCAATTCCTAGGTTGAGCCCAGGGCTTTCACACCTAACTTAATTATCCGCCTACATGCCCTTTACGCCCAGTCATTCCGATTAACGCTCGCACCCTCCGTATTACCGCGGCTGCTGGCACGGAGTTAGC
+
CCCCCGGGGGGGGGGGGGGGGGGGGGGGGGGGGGGGGGGGGGGGGGGGGGGGGGGGGGGGGGGGGGGGGGGGGGGGGGGGGGGGGGGGGGGGGGGGGGGGGGGGGGGGGGGGGGGGGGGGGGGGGGFGGGGGGGGGGGGGGGGGGFGGGGGGGGGGGGGGGGGGGGGGGGGGGGGGFGFGGGGGGGGGFGGGGFGGG6FGFFFFFFFFFDFFFFFFFFFEEDFFAFFFFFFFF@@:C29B@@9B>EEEFFF@FFFFF@@FFFF9>;DDFFFFFFBBFFFF9B9;;?>F:BFF?0-96<B56
@M04999:289:000000000-L3R54:1:1101:14827:14748 2:N:0:415
CGACTACCAGGGTATCTAATCCTGTTCGCTCCCCTCGCTTTCGTCCATCAGCGTCAATCGGTATTTAGTAACCTGCCTTCGCAATCGGGGTTCTGTGTAATATCTATGCATTTCACCGCTACACTACACATTCCAGCTACTTCAATACTATTCAAGATTAACAGTATCAACGGCAGTTCTACAGTTAAGCTGCAGGTTTTCACCGCTGACTTATCAACCCGCCTACGGACCCTTTAAACCCAATAAATCCGGATAACGCTCGCATCCTCCGTATTACCGCGGCTGCTGGCACGGAGTTAGC
+
CCCCCGGGGGGGGGGGGGGGGGGGGGGGGGGGGGGGGGGGGGGGGGGGGGGGGGGGGGGGGGGGGGGGGGGGGGGGGGGGGGGGGGGGGGGGGGGGGGGGGGGGGGGGGGGGGGGGGGGGGGGGGGGGGGGGGGGGGGGGGDFGFCFGGGGGGGGGFGGGGGGGGGFGGGGGGGGGFFFGGGGGGGGGGGGGGGGGFGGGFFFFFFFFFFEFFFFFFFFDABFFDDF25@BDFFFFFFEFF@(14=CEFFB>FDDFFF9?0@FF:2:4A?BF11:<BBFF99>>B?0:BFBF691(48A5.
@M04999:289:000000000-L3R54:1:1101:11559:14754 2:N:0:415
GACTACCAGGGTATCTAATCCTGTTTGCTCCCCACGCTTTCGAGCATGAACGTCAGTGTTATCCCAGGAGGCTGCCTTCGCCATCGGTATTCCTCCACATCTCTACGCATTTCACCGCTACACGTGGAATTCTACCTTCCTCTACAATACTCTAGTTAACCAGTTTTAAGTGCAATTCCTAGGTTGAGCCCAGGGCTTTCACACCTAACTTAATTATCCGCCTACATGCCCTTTACGCCCAGTCATTCCGATTAACGCTCGCACCCTCCGTATTACCGCGGCTGCTGGCACTGAGTTAGCC
+
CCCCCGGGGGGGGGGGGGGGGGGGGGGGG,FFGGGGGGGGGGGGGGGGCGGFGGGGGGGGGGGGGGGGGGGGGGGGGGGGGGGGFGGGGGGGGGGGGGGGGGGGGGGGGGGGGGGGGGGGGGGGGGGGGFFGGGGGGGGGGGGGGGGGGGGGGGGGFGGGGGGGGGGGGGFFGGGGFGFGGGGGGGFFGGGGGGEGGGCGFFFFFFFFFFFFFFFFEFFFAADAFFFFEEFEFF=EAFAB956@@EEEE=9@?DFFFFF@BF@>06(6<F8;(=3)<(-(16;F?B:?FFF(4)).6:AB>
@M04999:289:000000000-L3R54:1:1101:13171:14804 2:N:0:415
AGTGACTACCCGGGTATCTAATCCCGTTCGCTCCCCATGCTTTCGCACTCCAGCGTCGGTAGGGACCCAGAGAGCTGCCTTCGCTTTTGGCGTTCCTTCGTAGATCTTAGGATTTCACCCCTACACACGAAATTCCACTCTCCTCTGTCTCGCTCAAGTGAATTGGTTTCGAGAGCATTCCACCAGTTTTTGGCGACTTTCGCTTTCAACCCGATTCGCCGCCTACGTGCCCTTTACGCCTAGTCATTCCGAAGAACACTTGCCCCCCCCGTCTTACCGCGGCCGCTGGCCCGGCGTTAGC
+
CCCCCGGGGGGGGGGGGGGGGGGGGGGGGGGGGGGGGGGGGGGGGGGGGGGGGGGGGGGGGGGGGGGGGGFGGGGGGGFGGGGGGGGGGGGGGGGGGGGGGGGGGGGGGGGGGGGGGGGGGGGGGGFGGGGGGGGGGGGGGGGGFGGGFGGGGGGGGGGGGGGGGGFFGGGGGFGGFGFGGG8FFGCFGGGE>FCGDGGGFFFFFFFFECFFFBFEFFFFEFFFFFFDDFFFFFF<D?BEFF<2:4AAADF04;:?BFFFFAB47?BBFFFB?0<4<B02(-3(,1(-(-(411(411(--
@M04999:289:000000000-L3R54:1:1101:28727:14816 2:N:0:415
GGGACTACAGGGGTATCTAATCCTGTTTGCTCCCCACGCTTTCGCATCTCAGCGTCAGTATCTGTCCAGAAGGCCGCCTTCGCCACCGGTATTCCTCCACATCTCTACGCATTTCACCGCTACACGTGGAATTCTACCTTCCTCTACAATACTCCAGATAACCAGTTTTAAGTGCAATTCCCAGGTTGAGCCCGGGGCTTTCACACCTAACTTAATTATCCGCCTACATGCCCTTTACGCCCATTCATTCCGATTAACGCTCGCACCCTCCGTATTACCCCGTCTGCTGCCACGAATTTAC
+
CCCC@FFGGGGGDFGGGGGGGGGCFGGGGGGGGGGGGGGGGGFGEGECEFFGGGGGCBFGGFFFGGGGGGGGFGGGGGGECFDGGGGGFFGFGGCDFFEGGGGGGGGGGGGGGGGFGGGCFCGGGGCE7C9FFECCFGGGGFGGGFFEGGGGGGG?EGGDGGGC@DGGGGFGFCDF?FFGGGCF6DECECFGGEGDD7DGFA9AFFBFEB=EC>9F<@B>B2>>@>:(95:B34@;)60>>03(/9CFEE?80<D0;33((-49(2>((4<66(48)6)(-,-4<06A>)().4,((-)--
@M04999:289:000000000-L3R54:1:1101:3609:14835 2:N:0:415
CAGTGGACTACCCGGGTATCTAATCCTGTTCGCTCCCCACGCTTTCGTCCATCAGCGTCAATCGGTATTTAGTAACCTGCCTTCGCAATCGGGGTTCTGTGTAATATCTATGCATTTCACCGCTACACTACACATTCCAGCTACTTCAATACTATTCAAGATTAACAGTATCAACGGCAGTTCTACAGTTAAGCTGCAGGTTTTCACCGCTGACTTATCAACCCGCCTACGGACCCTTTAAACCCAATAAATCCGGATAACGCTCGCATCCTCCGTATTACCGCCGCTGCTGGCACGGATT
+
CCCCCGGGGGACEGGGG@FGGGGGGFGGGFGGGGGGGEGGGDFFGGGGGGGGGGFGGGCEEGCFGG@FFGFGGGGGGGGGGGGGGGEFGGGGGGGGGGGGGGG9EEFGCFGGFGGGGFGGFEGGEGGGAEGFFGGGG9=FGGGGGGGGGFGGG;=ABEGGDGGGGFCFGGGGGGGG?C?DCFFFGGCFGGEGGGGGGGGGFFFFFFFF>BBF)*96AF>E>BBD@=2>2@@@F@B<@;@=5)=,12=@334?)((.6?FF@<F::996B>?<)4133:3<>-,((-9>>6?7(432:((((
@M04999:289:000000000-L3R54:1:1101:13068:14842 2:N:0:415
TATGGGACTACTAGGGTATCTAATCCTGTTCGCTACCCATGCTTTCGAACCTCAGCGTCAGTTACAGACCAGAGAGCCGCCTTCGCCACTGGTGTTCTTCCATATATCTACGCATTCCACCGCTACACATGGAGTTTCCCTCTCTTCTACTCCACTCAAGCAAAACCGTTTCAGCTGCTCTTCCTCGGTTAAGCCGAGTGCTTTCACAGCTGACTTGCTCTCTCGCCTGCGTTCGCTTTACGCCCAATAAATCCGCACAACGCTTCTCACTTACGCCTTACCGCGTCTGCTGGCACGTAGC
+
AC,8A<FGFFFGG,;,;CFG,C@F<FF9F@FEFF::F<6C,CF,CF:,C@FG<6CC+6BBC@F@,CF,CC96,B6@,,48@@@@4@@??EA6FGGE,:E,A?59C,AFG<?,@F:?,C4EGEGGEGGGGG<,,9@,,9,,@E==,,@E,,@,6=?C8,6,3@1,@++16+@=,79@0A*22+6,,33A+@3,7;<++33*4+++33=F*):8*@99*++11>*.-:29(5/>@6695((+;(,7(:(()/)6)..(,6(((-,44().).)))-2((.2.45(3-3922:)3(((,(,..(
@M04999:289:000000000-L3R54:1:1101:19968:14873 2:N:0:415
GGTGCGACTACCAGGGTATCTAATCCTGTTTGCTCCCCACGCTTTCGCATCTCAGCGTCAGTATCTGTCCAGAAGGCCGCCTTCGCCACCGGTATTCCTCCACATCTCTACGCATTTCACCGCTACACGTGGAATTCTACCTTCCTCTACAATACTCCAGATAACCAGTTTTAAGTGCAATTCCCAGGTTGAGCCCGGGGCTTTCACACCTAACTTAATTATCCGCCTACATGCCCTTTACGCCCAGTCATTCCGATTAACGCTCGCACCCTCCGTATTACCGCGGCTGCTGGCACGGAGT
+
CCCCCEEGGGGFGGGDGGGGGGFGFGGGGGDGGGGGGGGGCGEGGGGGGGGFGGGFGGGGGGGGGGGGGGGFCFGFDFGCFCFGGGGGGFGGGEFCGFFFFFGFGGGGGGGGGGG@GGGGGGGGGGGGGGDEGGFDFGGGG?CEGGFGGGGGFGGGFFGGGFFCGGGEFAGGGGGF9CFFGFGGCGGFFEGGGGFGDGG>AEFFFFFFFA=BBFFF:@6CAECC?BFF<F;EE@FDF@=+77;>F;(/7A?39?4;03:>:<B?F;>0>11(4(-4(3:A>B0(6(-49:27?<<?<06;,
@M04999:289:000000000-L3R54:1:1101:4419:14919 2:N:0:415
CATGACTACAGGGGTATCTAATCCTGTTCGCTCCCCACGCTTTCGCTCCTCAGCGTCAGTGGCGGCCCAGAGACCTGCCTTCGCCATCGGTGTTCTTCCCGATATCTACACATTCCACCGTTACACCGGGAATTCCAGTCTCCCCTACCGCACTCCAGTCCGCCCGTACCCGGCGCCGATCCACCGTTAAGCGATGGACTTTCACACCAGACGCGACGAACCGCCTACGAGCTCTTTACGCCCAATAAATCCGGATAACGCTTGCACCCTACGTATTACCGCGGCTGCTGGCACGTAGTTT
+
CCCCCGGGGGGGGGGGGGGGGGGGGGGGGGGGGGGGGGGGGGGGGGGGGGGGGGGGGGGGFGGGGGEGGGGGGGGGGGGGGGGGGGGGFGGGGGGGGGGGGGGEGGFGGGGGGGGGGGGGGGGGGGGGGGGGGFGGGGGGFGGGGGGGGGGGGGGGGGGGGGGGGGGGGGGGEEGGFGAGGGGGGGGGGGDGGCFGDGGGFFFFFFFDF:FFFFFBFFFFFFF>02(2:1:69BF>AFF3?>B:(()34.:3>F0?0<??F:???B>724((4424:>A<4>>0>,4<?27:(.631:<<)
@M04999:289:000000000-L3R54:1:1101:15560:14921 2:N:0:415
GACTACACGGGTATCTAATCCTGTTCGCTCCCCACGCTTTCGTCCATCAGCGTCAATCGGTATTTAGTAACCTGCCTTCGCAATCGGGGTTCTGTGTAATATCTATGCATTTCACCGCTACACTACACATTCCAGCTACTTCAATACTATTCAAGATTAACAGTATCAACGGCAGTTCTACAGTTAAGCTGCAGGTTTTCACCGCTGACTTATCAACCCGCCTACGGACCCTTTAAACCCAATAAATCCGGATAACGCTCGCATCCTCCGTATTACCGCGGCTGCTGGCACGGAGTTAGCC
+
CCCCCGGGGGGGGGGGGGGGGGGGGGGGGGGGGGGGGGGGGGGGGGGGGGGGGGGGGGGGFGGGGGGGGGGGGGGGGGGGGEGGGGGGGGGGGGGGGGGGGGGGGGGGGGGGGGGGGGGGGGGGGGGGGGGGGGGGGGGGGGGGGGGGGGGGGCFCGGGGGGGGGGGGGGGGGGGGFGFGGGGGGGGGGGGGGGGGGFGGFFF>EFFFFFEFFFFFFFFFFFFFFFFFFB@DBE4CEFD>D;@3;)9CFFF;?DFFD97323>F>FB<7(3<B>)4<:>09>0>?>)461<:B1(4:B9<7
@M04999:289:000000000-L3R54:1:1101:26461:14922 2:N:0:415
AGACTACCAGGGTATCTAATCCTGTTTGCTCCCCACGCTTTCGCATCTCAGCGTCAGTATCTGTCCAGAAGGCCGCCTTCGCCACCGGTATTCCTCCACATCTCTACGCATTTCACCGCTACACGTGGAATTCTACCTTCCTCTACAATACTCCAGATAACCAGTTTTAAGTGCAGTTCCCAGGTTGAGCCCGGGGCTTTCACACCTAACTTAATTATCCGCCTACATGCCCTTTACGCCCAGTCATTCCGATTAACGCTCGCACCCCCCGTATTACCGCGGCTGCTGGCCCGGAGTTATC
+
CCCCCGGGGGGGGGGGGGGGGGGGGGGGGGGGGGGGGGGGGGDGGGGGGGGGGGGGGGGGGGGGGGGGGGGGGGGGGGGFGGEEGGGGGGGGGGGGGGGGGGFGGDFGEGGGGGGGGGGGGGFGGGGGGGGFGFEFGGGGGGGGFGGDFGGGGGGGFF8FGGGGEGGGFFGFGGGFFGFGGGG8@DGGGGGGGGGGGGGFAFFF4BFFFFF<BFFFFFFFFF(5>B@E?EFFFFEEEFFA9<;;8@E5563(6<1;E1(80113>>:(4>9:9?:>A9?F0((4102:,((((3((-44..
@M04999:289:000000000-L3R54:1:1101:14528:14931 2:N:0:415
GTTCCGACTACCGGGGTATCTAATCCTGTTTGCTCCCCACGCTTTCGCATCTCAGCGTCAGTATCTGTCCAGAAGGCCGCCTTCGCCACCGGTCTTCCTCCACATCTCTACGCATTTCACCGCTACACGTGGAATTCTACCTTCCTCTACAATACTCTAGTTAACCAGTTTTAAGTGCAATTCCTAGGTTGAGCCCAGGGCTTTAACACCTAACTTAATTATCCGCCTACATGCCCTTTACGCCCAGTCATTCCGATTAACTCTCCCCCCCTCCGTATTACCGCGTCTGCTGGCACGGATT
+
CCC@CEGGGGDFGCGGE;EFFEFFFEFGGGGDFFGGG@@:F:6F<<7F@,+6E9EFGF:FCF@CC@@<FFGGGGCGFGGEGGDGFGGGGGG7F:?FGGFGDEGD,=EFFEGF7C7=5EFGDEGE:CGGGECG>,C=EGGCF8EGGGGGGGGDG867,@@EAC,@C=DCGCE::,+@E7;CGGGFGFFGFGEF,,4;CF5**/9*++4=:@:).@CFFAF*18C*5(92(03>78363836>((.(,6;377<E</(,32).).-,.((44;0:?1<?(44:4:99110,6:::2.461((-
@M04999:289:000000000-L3R54:1:1101:9735:14944 2:N:0:415
GACTACACGGGTATCTAATCCCATTTGCTCCCCTAGCTTTCGTTTCTCAGTGTCAGTGTCGGCCCAGCAGAGTGCTTTCGCCGTTGGTGTTCTTTCCGATCTCTACGCATTTCACCGCTCCACCGGAAATTCCCTCTGCCCCTACCGTACTCCAGCTTGGTAGTTTCCACCTCCTGTCCAGGGTTGAGCCCTGGGATTTGACGGCGGACTTAAAAAGCCACCTACAGACGCTTTACGCCCAATCATTCCGGCTAACGCTTGCATCCTCGGTACTACCGCGTCTGCTGGCACTGAGTTAGAC
+
ABCCCGGCFEEGEGGGGGGG9EEFC<FCFGG8FFFDFF@EFEFGGG9FGAEFFGGDGCFGFGGGGGGG?EFFFGFDGGGGGGEGDG@CGGEGGGGGGCCCFFGGGGGEFCGFG@FEFGFEG?F@CE+F+?FGFGGGFFGFEFGGGG6D?EGGG?DEGFECF8EFEFDFDF3,@DFEBFFFG67@CCFGGGGC>FF5*9*==BB*9?EF>:@EFFAF(5A;A=/41;)136:?6<9E(:7BB042)6AA6(2(-2),46???6>)628<((4,(.5<:((-3(30463:?0)(5)):<A2))
@M04999:289:000000000-L3R54:1:1101:12676:14963 2:N:0:415
TTAGACTACACGGGTATCTAATCCTGTTTGCTCCCCACGCTTTCGCATCTCAGCGTCAGTATCTGTCCAGAAGGCCGCCTTCGCCACCGGTATTCCTCCACATCTCTACGCATTTCACCGCTACACGTGGAATTCTACCTTCCTCTACAATACTCCAGATAACCAGTTTTAAGTGCAGTTCCCAGGTTGAGCCCGGGGCTTTCACACCTAACTTAATTATCCGCCTACATGCCCTTTACGCCCAGTCATTCCGATTAACGCTCGCACCCTCCGTATTACCGCGGCTGCTGGCACGGAGTTG
+
CCCCCGGGGGGGGDGGGGGGGGGGGGGGGGGGGGGGGDFGGGGGGGGGGFFGGGGGGGGGDFGGGGGGGGGGGGGGFG@FGGGGGGGGGGFDFGGGGGGGGGGGGGGGGGGGGGGGGGGGGGGEGGGGGEEGGGGGGGGGFGGGGGGGFEGGGGGGGGGGGGG8DGGGGGGGGGGGFGFGGGGGGGGGGCFGGFG5DDD7AFFFFCFDD@>B=FBFEF>7+@>B@FDFBCFFE@EDECCEFFBF?FFF?CEE@?DDDEF?B:?;B0690,-4;-4::<BFFF;(49>?0:(-,)-4404()
@M04999:289:000000000-L3R54:1:1101:12451:14972 2:N:0:415
AGATGACTACTGGGGTATCTAATCCTGTTTGCTCCCCACGCTTTCGCATCTCAGCGTCAGTATCTGTCCAGAAGGCCGCCTTCGCCACCGGTATTCCTCCACATCTCTACGCATTTCACCGCTACACGTGGAATTCTACCTTCCTCTACAATACTCCAGATAACCAGTTTTAAGTGCAGTTCCCAGGTTGAGCCCGGGGCTTTCACACCTAACTTAATTATCCGCCTACATGCCCTTTACGCCCAGTCATTCCGATTAACGCTCGCACCCTCCGTATTACCTCGGCTGCTGGCACGGAGTT
+
CCCCCGGGGGGGGGGGGGGGGGGGGFGGGGDGGGGGGGGGGGGGGGGG>CFFGGGGFGGGFGGGGGGGGGGGGFCFGGDGGDGGEGGGGGGGDFGGGGGGGGF8BFFGGGGGGGGGGGGGGGGGGGGGFGGCFGFFGGGGGGGGGGGGGFGGFEDGGGGCFGFGGGGGGGGGGGGGFFFGGGGGGGGG?EGGGGGGGG>D4FFFFFFFFBB=DFFFFFFFFECDF@FDB96<BEDFFEEFDD>BD;@@EFF?C;01(:3;?((429;>0<(4:F:??(6>4)5:6?F1<BB?B036-,482
@M04999:289:000000000-L3R54:1:1101:10955:15018 2:N:0:415
GTCGCGACTACAGGGGTATCTAATCCTGTTTGCTCCCCACGCTTTCGCATCTCAGCGTCAGTATCTGTCCAGAAGGCCGCCTTCGCCACCGGTATTCCTCCACATCTCTACGCATTTCACCGCTACACGTGGCATTCTACCTTCCTCTACAATACTCCAGATAACCAGTTTTAAGTGCAATTCCCATGTTGAGCCCGTGCCTTTCACACCTAACTTAATTATCCGCCTACATGCCCTTTACGCCCTGTCATTCCGATTCACGCTCTCCCCCTCCGTATTACCTCGGCTGCCGGCCCGGAGT
+
<CC<@@::@@G<CCFGGGGGGGACFFC@EFD<FFA8DF@CFC:FFFCFEGG9F<FDB,8CFGEGGGGEEE<FAE,B<FE@F@FEGG:FC@C:>+A9CFFFFGGGEGGG9A,AC+@+EF;4ACCF=FFF@AF@+@9DFFDGGCD8@AFED9EFGGG8DEC,=DE9,?,AFAD7D?F<FDFGGGG,>3,5@:EA,D;D5*;*3+BAFFFF=4):7F=F3:>?+9@E(555(5>;?;E(6@E+711.4(/6;7CCFE(4;1)7>:::?()(((4((243?74469).,(-31(((-((,(3(,,
@M04999:289:000000000-L3R54:1:1101:8024:15046 2:N:0:415
CTCTGACTACCAGGGTATCTAATCCTGTTTGCTCCCCACGCTTTCGCATCTCAGCGTCAGTATCTGTCCAGAAGGCCGCCTTCGCCACCGGTATTCCTCCACATCTCTACGCATTTCACCGCTACACGTGGAATTCTACCTTCCTCTACAATACTCCAGATAACCAGTTTTAAGTGCAGTTCCCAGGTTGAGCCCGGGGCTTTCACACCTAACTTAATTATCCGCCTACATGCCCTTTACGCCCAGTCATTCCGATTAACGCTCGCACCCTCCGTATTACCGCGGCTGCTGGCACGGAGTT
+
CCCCCGGGGGGGGGGGGGGGGGGGGGGGGGGGGGGGGGGGGGGGGGGGGGGGGGGGGGGGGGGGGGGGGGGGGGGGGGGGGGGGGGGGGGGGGGGGGGGGGGGGGGGGGGGGGGEGGGGGGGGGGGGGGGGEGGGGGGGGGGGGGGGGGGGGGGGGGGGGGGGGGGGGGGGGGGGGFGFGGGGGGGGGGGGGGGGGGGGGFFFFFFFFFFFFFFFFFFFFFEF@DDFFFBFFEFFEFF<FFFFFDFFF<EFFFFFFF@?C@;:?FBBFFFF?B9:?FF9AB:>>BBB>BFB>B:?<;(444
@M04999:289:000000000-L3R54:1:1101:5290:15104 2:N:0:415
GTGCGACTACTGGGGTATCTAATCCTGTTTGCTCCCCACGCTTTCGCATCTCAGCGTCAGTATCTGTCCAGAAGGCCGCCTTCGCCACCGGTATTCCTCCACATCTCTACGCATTTCACCGCTACACGTGGAATTCTACCTTCCTCTACAATACTCCAGATAACCAGTTTTAAGTGCAATTCCCAGGTTGAGCCCGGGGCTTTCACACCTAACTTAATTATCCGCCTACATGCCCTTTACGCCCAGTCATTCCGATTAACGCTCGCACCCTCCGTATTACCGCGGCTGCTGGCACGGAGTT
+
CCCCCGGGGGGGGGGGGGGGGGGGGGGGGGGGGGGGGGGGGGGGGGGGGGGGGGGGGGGGGGGGGGGGGGGGGGGGGGGGGGGGGGGGGGGGGGGGGGGGFFGGGGGGGGGGECGGGGGGGGGGGGGGGGGGGGGGGGGGGGGGGGGGFGGGGFGGFGDFGGGGGGGFDFGGGGGGFGFGGGGGGGD<EGFGGEFGCDGGFAFFFFFFDFFFFFFFEFFEFFCF2>@=@EFEFEFE;FEFFFFFD@=@<EFFFE6DFFFF09<?>F>>F0???BF:B?DFAB6((44>B??7:B>:1;024
@M04999:289:000000000-L3R54:1:1101:25759:15146 2:N:0:415
GTTGACTACTGGGGTATCTAATCCTGTTTGCTCCCCACGCTTTCGCATCTCAGCGTCAGTATCTGTCCAGAAGGCCGCCTTCGCCACCGGTATTCCTCCACATCTCTACGCATTCCACCGCTACGCGTGGAATTCTACCTTCCTCTACAATACTCCAGATAACCAGTTTTAAGTGCAATTCCCAGGTTGAGCCCGGGGCTTTCACACCTAACTTAATTATCCGCCTACATGCCCTTTACGCCCAGTCATTCCGATTAACGCTCGCACCCTCCGTATTACCGCGGCTGCTGGCACGGAGTT
+
CCCCCGGGGGGGGGGGGGGGGGGGGGGGGGGGGGGGGGGGGGGGGGGGGGGGGGGGGGGGGGGGGGGGGGGGGGGGGGGGGGGGGGGGGGGGGGGGGGGGGGGGGGGGGGGGGGGGGGGGGGGGGGGGGGGGGGGDEGGGGGGGGGGGGGGGGGGGGGFFGGGGGGGGGGGFGGGFFGFGGGFG?FGGGGGGGGGGGGG>FA?@FFF;BFEFFFFFFFF?FEFDF@?@EEFFFFFFFCEFF@BDDFEAEEFFFFFFFFAFFF?>BFF6?:B<>2:BFABF:;FFB;;FFF7((.466118
@M04999:289:000000000-L3R54:1:1101:28928:15222 2:N:0:415
CGGGACTACAAGGGTATCTAATCCTGTTCGCTCCCCACGCTTTCGTCCATCAGCGTCAATCGGTATTTAGTAACCTGCCTTCGCAATCGGGGTTCTGTGTAATATCTATGCATTTCACCGCTACACTACACATTCCAGCTACTTCAATACTATTCAAGATTAACAGTATCAACGGCAGTTCTACAGTTAAGCTGCAGGTTTTCACCGCTGACTTATCAACCCGCCTACGGACCCTTTAAACCCAATAAATCCGGATAACGCTCGCATCCTCCGTATTACCGCGGCTGCTGGCACGGAGTT
+
CCCCCGGGGGDGFGGGGGGGGGGGGGGGGGGGGGGGGGGGGGGGGGGGGGGGGGGGGGGGGGDFFGGGGGGGGGGGGGGGGGGGEFGGGGGGGDGGGGGGGFGGGGGGGGGFGGGGGGCGGGGGGGGGGGGEFGGGGGGGFDED=AEFEFGAFAFGGGFEAFFGGCGGGGGGGGGGEGFGGGGGFGGGGFGGF?6CFD:C???=F59?AA>FFFFFFFFFADBBFD@=2255>DFBEECCEFFD;@);>EF@9@?<@4@FF?D099?9:4<043(3:94)(-4-,-4:BF?F72(7((43
@M04999:289:000000000-L3R54:1:1101:10140:15263 2:N:0:415
GACTACCAGGGTATCTAATCCTGTTTGCTCCCCACGCTTTCGCATCTCAGCGTCAGTATCTGTCCAGAAGGCCGCCTTCGCCACCGGTATTCCTCCACATCTCTACGCATTTCACCGCTACACGTGGAATTCTACCTTCCTCTACAATACTCCAGATAACCAGTTTTAAGTGCAATTCCCAGGTTGAGCCCGGGGCTTTCACACCTAACTTAATTATCCGCCTACATGCCCTTTACGCCCAGTCATTCCGATTAACGCTCGCACCCTTCGTATTACCGCGGCTGCTGTCACGGGTTGATCC
+
CCCCCEGFGGGGFGFGFFAFFFGFFGGGGG<FFGGGGGEGCEGGEGDFEFFGGFEEGGGFGGGAC@AFFGGGGGGEGDDDGEGGGE7>FFGC<EF?FGFFGGFGFEFGEEFGEFGGGGGGGGGGEFGGFGGGFGGGFGEFFGGGFFGFGFFFGGGGGGGDFGDEEGGGGGGGGGGGFGFGGGGGC,DFFGGGEGGDGFFDFFFFFF>FFE<EEF+=EFF>FF>@DECC96:==E=C<D;>?;6@FEC6CE0;7;4C16;;9(131::03:(1:?A9>:9>((((4:0),652(((-(()..
@M04999:289:000000000-L3R54:1:1101:2661:15292 2:N:0:415
GACTACAGGGGTATCTAATCCTGTTTGCTCCCCACGCTTTCGCATCTCAGCGTCAGTATCTGTCCAGAAGGCCGCCTTCGCCACCGGTATTCCTCCACATCTCTACGCATTTCACCGCTACACGTGGAATTCTACCTTCCTCTACAATACTCTAGTTAACCAGTTTTAAGTGCAATTCCTAGGTTGAGCCCAGGGCTTTCACACCTAACTTAATTATCCGCCTACATGCCCTTTACGCCCAGTCATTCCGATTAACGCTCGCACCCTCCGTATTACCGCGGCTGCTGGCACGGAGTTAGCC
+
CCCCCGGGGGGGGGGGGGGGGGGGGGGGGGGGGGGGGGGGGGGGGGGGGGGGGGGGGGGGGGGGGGGGGGGGGGGGGGGGGGGGGGGGGGGGGGGGGGGGGGGGGGGGGGGGGGGGGGGGGGGGGGGGGGGGGGGGGGGGGGGGGGGGGGGGGGGGGGGGGGGGFGGGGGGGGGGGFGFGGGGGGGGGGGGGGFGGGGGGFFFFFFFFFFFEFFFFFCFDFDFFFFFFF@BFDFFFFF>EFFFFFFFFFF@FFFFEDB@FFFFFFFFFFFFF:BFFAB>B(7>FFB2??:DB(124<<<24
@M04999:289:000000000-L3R54:1:1101:23113:15319 2:N:0:415
GACTACTGGGGTATCTAATCCTGTTTGCTCCCCACGCTTTCGCATCTCAGCGTCAGTATCTGTCCAGGAGGCCGCCTTCGCCACCGGTATTCCTCCACATCTCTACGCATTTCACCGCTACACGTGGAATTCTACCTTCCTCTACAATACTCTAGTTAACCAGTTTTAAGTGCAATTCCTAGGTTGAGCCCAGGGCTTTCACACCTAACTTAATTATCCGCCTACATGCCCTTTACGCCCAGTCATTCCGATTAACGCTCGCACCCTCCTTATTACCGCGGCTGCTGCCACCGAGTTAGCC
+
-8ACCGC<<FEF7AFFFGCFFGGGGGGFEFGGEGEGEGGEF7F@BFGGCEGGGCFFEFCGGGGFFGGGGGGGGGGFCCFFGGEEFDFGGGGEA<FGGGGGGGGGAGGGGCEGGGGGGGGGGGG@FFGGGGGGGGGFFGF?FFCFF89BEADFF9EE=AF3EGDGDGGGGGGFA:DFFGFGGFFFFG?F6C87:F>D;FGF6E>FFFF55AE*:B9AA+=)5744<=EE==:BFF:;@@@:5@;EE?<C?@0;???>?06<,(29(4,-2(.6)45>)179(040(,:).8?(,(-4:2).4
@M04999:289:000000000-L3R54:1:1101:24523:15320 2:N:0:415
TGCTACATGGGTTTCTAATCCTGTTCGCTACCCATGCTTTCGAACCTCAGCGTCAGTTACAGACCAGAGAGCCGCCTTCGCCACTGGTGTTCTCCCATATATCTACGCACTGCTCCGCTACACATGGAGTTCCACTGACCTCTCTAGCACTCAAGTCTTACAGTTTCTGATGCACGTCCACAGTTGAGCTATGACCTTTCACATCAGACTTATTAGACAGCCTGCGCTCCCTTTACGCCTAATAATTCCGGCCCACCCCCGCCACCTACGTATTACCGCGGCTGCCGGCTCGTAGTTAGCC
+
6-AC<F9,,6,6,6;CE@FG,CFF<FF+BCF,EF<6EC<C6,9C<@6E<F8+6B,@F@<FFG,EF<C,6F7FFG:FCC=DGG74,B,66:6F,,,4=?,9F,EFEF744+@,5,5,@F+6F9,9A5,A<49EFGC;4=FGC8=8==,,2E=,,,@,>=3:E8E33+ECFDDFF=G6;=5++6@FAD,33,,,,7==FF8C7;@<AA*358*8;;EF5?+3*:)38>2>)-:@*)**(/()/)8*8*/>?(5(((61((((.6@@FB1(((,44445)4(((4>>((-(3(,-(-,4).625
@M04999:289:000000000-L3R54:1:1101:29329:15320 2:N:0:415
GACTACACGGGTATCTAATCCTGTTCGCTCCCCACGCTTTCGTCCATCAGCGTCAATCGGTATTTAGTAACCTGCCTTCGCAATCGGGGTTCTGTGTAATATCTATGCATTTCACTGCTACACTACACATTCCAGCTACTTCAATACTATTCAAGATTAACAGTATCAACGGCAGTTCTACAGTTAAGCTGCAGGTTTTCACCGCTGACTTATCAACCCGCCTACGGACCCTTTACACCCAATAAATCCGGATAACGCTCGCATCCTCCGTATTACCGCCGATGCCGGTCCGGAGTTAGTC
+
CCCCC<FFCGD+@FF,<CE,C,FFFFGGEFCCCE@CFGFCECFCGGFGGFGEFGFB@C@@CC7F,FEGF9FECFGGF,?FF7+:EFFECEGCDFFEFGG<F,F,,C;FFFFFFEF9F9,@=9FBFFFGGEGGFAFGG9F88;=EFFFFFGGGG8D,D,@FGGF;DCADCFE6=ED8929CCF+7=E,=,,6@7C73=+32;CA55@>DD@E@FF6@@A9A*>AADDDF((-7>=*077766,:6=;?C100((,))662?6(9(((.48;(28:2:4(((-((--)(31((,((-1(6)).
@M04999:289:000000000-L3R54:1:1101:29413:15338 2:N:0:415
TCATAGACTACCAGGGTATCTAATCCTGTTTGCTACCCACGCTTTCGAGCATGAACGTCAGTGTTATCCCAGGAGGCTGCCTTCGCCATCGGTATTCCTCCACATCTCTACGCATTTCACTGCTACACGTGGAATTCTACCTCCCTCTGACACACTCTAGTTTGACAGTTTCAAATGCACGTCCCAAGTTGAGCTCGGGGATTTCACATCTGACTTATCTAACCGTCTGCGCTCGCTTTACGCCCAGTAATTCCGATTAACGCTCGCACCCTACGTATTACCGCGGCTGCTGGCACGTAGT
+
CCCCCFECCCFGGG>FGG8FGE9@FE<FFC<CFF,CF<CFEEGDEGGGGGGGGFCGGGGGEEEFADFFG8E8<FFEF,AFDF?,BFDEE@F7C?DFEGGGGGG8:FAE9AF7:7FCAEFGGCGCF9FFGGCC@FG8EFGGG8FGE88FDFCDF8+@DDFFFGFG=D;DF,,,6=D:=??D6=DEGGFDADGGGFEFGGD6*<?FFCCF*>EEFFFAC+B7<AEFF=@BBCBF=>@FFFB=C=D2;@(;CC353?10(:;CF<08(,69996:0<?FF<>>A4,0-27BF?:??((,:???2
@M04999:289:000000000-L3R54:1:1101:7728:15379 2:N:0:415
GCATGGACTACCCGGGTATCTAATCCTGTTTGCTCCCCACGCTTTCGCATCTCAGCGTCAGTATCTGTCCAGAAGGCCGCCTTCGCCACCGGTATTCCTCCACATCTCTACGCATTTCACCGCTACACGTGGAATTCTACCTTCCTCTACAATACTCCAGATAACCAGTTTTAAGTGCAATTCCCAGGTTGAGCCCGGGGCTTTCACACCTAACTTAATTATCCGCCTACATGCCCTTTACGCCCAGTCATTCCGATTAACGCTCGCACCCTCCGTATTACCGCGGCTGCTGGCACGGAGT
+
CCCCCGGFGGFGGGGDGFGGGGFGGGGGGGGGGGGGGGGGGGGGGGGGGGGGGGGGGGGGGGGGGGGGGGGGGGGGGGGGGGGGGGGEGGGGEEGGGFGGGGGG8FFCGGGGGGGGGGGFGGGGGGFFGGGGGGGGGGDGGGGGGFGGGGFFFCEGFGGGFGGGGGGGGFCFGGGGFGFGGGGEFGGCGGGG?FFFGDGD>BFFFFFFFFFFFFFFF+BEAEFEFBFD0=4CEE@FE@FFE1@FFFDFFFFFFFF0<?BBB?BF0,399;:BF6><(40:AD06>B;F>BFF?FFF0103,
@M04999:289:000000000-L3R54:1:1101:21997:15406 2:N:0:415
GACTACTCGGGTATCTAATCCTGTTTGCTCCCCACGCTTTCGCATCTCAGCGTCAGTATCTGTCCAGAAGGCCGCCTTCGCCACCGGTATTCCTCCACATCTCTACGCATTTCACCGCTACACGTGGAATTCTACCTTCCTCTACAATACTCCAGATAACCAGTTTTAAGTGCAATTCCCAGGTTGAGCCCGGGGCTTTCACACCTAACTTAATTATCCGCCTACATGCCCTTTACGCCCAGTCATTCCGATTAACGCTCGCACCCTCCGTATTACCGCGGCTGCTGGCCCGGATTTAGCC
+
CCCCCGGGGGGGGGGGGGGGGGGGGGGGGGGGGGGGGGGGGGGGGGGGGGGGGGGGGGGGGGGGGGGGGGGGGGGGGGGGGGGGGGGGGGGGGGGGGGGGGGGGGGGGGGGGGGGGGGGGGGGGGGGGGGGGGGGGGGGGGGGGGGGGGGGFGGGGGGGGGGGFGFGGFGGGGGGGFGFGGGGGGGGGGGGGGGGG>CCFFFFFFFFFFFC3<FFFFA=@F??FFFFFFFFFBEEC6?BFDDF@ACEFFFF6<D?>(:?:69>;182:BBB:FF95A0;B(21((.)4?(4>(0(-4A)44
@M04999:289:000000000-L3R54:1:1101:29450:15432 2:N:0:415
TGGGACTACAGGGGTATCTAATCCTGTTTGCTCCCCACGCTTTCGCATCTCAGCGTCAGTATCTGTCCAGAAGGCCGCCTTCGCCACCGGCATTCCTCCACATCTCTACGCATTTCACCGCTACACGTGGAACTCTACCTTCCACTACAATACTCTAGTTAACCAGTTTTAAGTGCAATTCCTAGGTTGAGCCCAGGGCTTTCACACCTAACTTAATTATCCTCCTACAGGCCCTTTACGCCCAGTCATTCCGACTAACGCTCGCATCCTCCGTACTACCCCGCCCGCTCGCACGTCGTTG
+
@B@@,EEDG<,E7B66FGAE<9@F<FEDF<FGGG@F<+@@FC<@@CC,@FGG<FE@GCC@F,CEFFD<FEDF<,66>FGGGFGGGGGDG>+@FCFFFFDGGGGEFFGCAA7FF@A,A5,6@=@=?FCFA7:=,,CD;EA9E,,,@9?E8==3,3@F;EC:=6,@EGFDE,,6,,6D+=+2+;D;;:E@C,D??:9*;D>**;+1B9A9):.<*B*8>AF*19**:)776)02(55(0/16>((61=<@EFE)4;1:,.666@03,((,..),(-.(-.)((41((((-((-9((-,((((.
@M04999:289:000000000-L3R54:1:1101:16293:15434 2:N:0:415
GTCTATACTACTCTGGCAACTACTCCTGTTTGCTCCCCCCTCTTTCGCATATCAGCGTTAGTATCTGTCCAGAATGCCTCCTCAGCCACCGGTCTTCCTCCACACCTCTACGCATTTCACTGCTACACGTGTACCTCTCCCTTCTCCTACACTCCACTCGTTAACCAGTGTTAAGTGCACTGCCTTGGTTGAGCCCAGTGCTTTCCCACCTTACTTAATTATCTGCCTACACTCCCTTTACGCCCAGTCCTGCCAATTAACGCCTCCCCCCTCCTAACTCCCCCGCTTGCACGGACGTAGC
+
-C,@,,CF<6CC@,6,,6,,C,,C,,C,=,F8F6F,D8+6+,,,<C,B,,,,C,,C+8,BFC<,66,9,966,,,CFF,5EE,,,,B<@<F7F+@,EAFD,4,4,49,A9F74,,,,:9E,,C,,CFGG,4,,,,,C944@FGG8,,3,@D,@81,,,,+@D+D@=,,,,7,33+@EDE+3+26E,@,3131,3@9C6++5+1+4+341:C58A86*1+01*;*;A@67C))*-)0)..+:)4(/@(8E)9*8()0(*1*912(((6((:200(())(...(-(-((((-)),,(-(,-3(
@M04999:289:000000000-L3R54:1:1101:29164:15443 2:N:0:415
GACTACTCGGGTATCTAATCCTGTTTGCTCCCCACGCTTTCGCATCTCAGCGTCAGTATCTGTCCAGAAGGCCGCCTTCGCCACCGGTATTCCTCCACATCTCTACGCATTTCACCGCTACACGTGGAATTCTACCTTCCTCTACAATACTCCAGATAACCAGTTTTAAGTGCAATTCCCAGGTTGAGCCCGGGGCTTTCACACCTAACTTAATTATCCGCCTACATGCCCTTTACGCCCATTCATTCCGATTAACGCTCGCACCCTCCGTATTACCGCGGCTGCTGGCACGGAGTTAGCC
+
CCCCCGGGGGGGGGGGGGGGGGGGGGGGGGGGGGGGGGGGGGGGGGGGGGGGGGGGGGAFGGGGGGGGGGGGGGGGGGGGGGGGGGGGGGGGGGGGGGGGGGGGGGCEEGGGGGGGGGGGGGGGGGGGGGGGGGGGGGGGGGGGGCFGFGGGGGGGGGGGGGGCGGGGFFGGGGGFFGFGGGGGGGGGGGGEDEGGGGGGFFFFFFFF@EFEFFFFF6F?FFFFFFFFFBB=@@FE0;;>0(.9)7??EE12;?CE(1;499B>;B:??9?01:>:)-43212(4)02<()49(((,4)54
@M04999:289:000000000-L3R54:1:1101:4197:15448 2:N:0:415
GTTACGACTACCGGGGTATCTAATCCCATTTGCTCCCCTAGCTTTCGTCTCTCAGTGTCAGTGTCGGCCCAGCAGAGTGCTTTCGCCGTTGGTGTTCTTTCCGATCTCTACGCATTTCACCGCTCCACCGGAAATTCCCTCTGCCCCTACCGTACTCCAGCTTGGTAGTTTCCACCGCCTGTCCAGGGTTGAGCCCTGGGATTTGACGGCGGACTTAAAAAGCCACCTACAGACGCTTTACGCCCAATCATTCCGGATAACGCTTTCATCCTCCGTGTTACCGCGGCTGCTGGCACAGAGT
+
CCCCCGGGGGGGGGGGGCFFGGGEGGGFGGGGFGGGGGG8FGGGGGGGGFGGGFFGGFGGGGFGGGCFGGGGGGGF=FEGGGFGGGGGGDGGGGGGGGAFGGGDGCE<;A?7CGGGGGGG:EEEGGGGGGGGGGGGGGGGGGGGGGGGGGGGGDGGFGGGGD8@8?FGGGGGFAGGFGA*9CFGFGGGGFGFGGGGGGGFAFFF6@F4@@2>6A:FF6@6AD@D@<<FFF?0)4013::4)28>>F6:F?A>A9?B01:DFFF:((.-:44<7(4<(.(65246>094((8>(3()(((5<
@M04999:289:000000000-L3R54:1:1101:8126:15460 2:N:0:415
TGACTACTAGGGTATCTAATCCCGTTCGCTCCCCATGCTTTCGCACTCCAGCGTCGGTAGGGACCCAGAGAGCTGCCTTCGCTTTTGGCGTTCCTTCGTAGATCTTAGGATTTCACCCCTACACACGAAATTCCACTCTCCTCTGTCTCACTCAAGTGAATTGGTTTCGAGAGCATTCCACCAGTTTTTGGCGACTTTCGCTTTCAACCCGATTCACCGCCTACGTGCCCTTTACGCCTAGGCATTCCGAAGAACACTTGCCCCCCCCGTCTTACCGCGGCTGCTGGCCCGGAGTTAGCCG
+
CCCCCGGGGGGFGGGGGGGGGGGGGGGGGGGGGGGGGGGGGGGGGGGGGGGGGGGGGGGGGGGGGGGGGGGGGGGGGGGGGGGGGGGGGGGGGGGGGGGGFGGGGGGGGGGGGGGGGGGGGGGGGGGGGGGGGFGGGGGGGGGGGGGGGGGGGGGGGGGGGGGGGGGGGGGGGGGGFGFGGGGGGGGGGGEGGGGGGCDDBBFFFFFF=DB=BFFFFFEFFFFD;@;D?=EFF<EFFFFFF16@@FFFF(:>F((,:BFFFF??9>F>B??02<>0(499B26?777:139>(,81<:2:(
@M04999:289:000000000-L3R54:1:1101:20642:15478 2:N:0:415
CGGGACTACTAGGGTATCTAATCCTGTTCGCTCCCCACGCTTTCGTCCATCAGCGTCAATCGGTATTTAGTAACCTGCCTTCGCAATCGGGGTTCTGTGTAATATCTATGCATTTCACCGCTACACTACACATTCCAGCTACTTCAATACTATTCAAGATTAACAGTATCAACGGCAGCTCTACAGTTAAGCTGCAGGTTTTCACCGCTGACTTATCAACCCGCCTACGGACCCTTTAAACCCAATAAATCCGGATAACGCTCGCATCCTCCGTATTACCGCGGCTGCTGGCACGGAGTTT
+
CCCCCGGGGGGGGGGGGGGGGGGGGGGGGGGGGGGGGGGGGGGGGGGGGGGGGGGGGGGGGGGGGGGGGGGGGGGGGGGGGGGGGGGGGGGGGGGGGGGGGGGGGGGGGGGGGGGGGGGGGGGGGGGGGGGGGGGGGGGGFGGGGGGGGGGCGGGGFGGGFGGGGGGGGGGGGDGGFGFGGGGGFGGGGGGDGGFFFGFGFFFFFF>EAA>CBFFFFFFFFFBF=>>FF>=@FFFFF<?FFF?FFFFEFFFFFBD@FFFD6?BB69?>>DAB>F0::9>939>FBF>FF02((.:9118<)
@M04999:289:000000000-L3R54:1:1101:25140:15484 2:N:0:415
GGACTACTAGGGTATCTAATCCTGTTCGCTACCCATGCTTTCGAACCTCAGCGTCAGTTACAGACCAGAGAGCCGCCCTCGCCACTGGTGTTCTTCCATATATCTACGCATTCCACCGCTACACATGGAGTTCCACTCTCCTCTTCTGCACTCAAGAAAAACAGTTTCAGCTGCACTTCCCCGGTTAAGCCGAGGGCTTTCACAGCTGACTTGTTCTCCCGCCTGCGTTCGCTTTACGCCCAATAAATCCGGATAACGCTTGCACCCTACGTATTACCGCGGCTGCTGGCACGTAGTTAGC
+
CCCCCGGGGGGGGGGGGGGGGGGGGGFGGGGGGGGGGGGGGGGGGGGGGGGGGGGGGGGGGGGGGGGGGGDGGGGGGGGGGGGGGGGGFGGGGGGGGGGGGGGGGGGGGGGGGGGGGGGGGGGGFGGGGGGFFGDGFGGGGGGGGGGGGGGFGGGGGGGGGGGFGGGGGGGGFGGGFFFGFFGDGGGGGGGGGGGGGGCFAFFFFFFFFFFF3FFFEFFFE@BDFBFD<FFFFFFFFFFFFF<@E3;?EEFBFF<9?BB<??????FFFBFBFFFFF<:;>>BFF??7?<?3<<:02)4).
@M04999:289:000000000-L3R54:1:1101:6380:15498 2:N:0:415
TATTAGACTACCAGGGTATCTAATCCTGTTCGCTCCCCACGCTTTCGTCCATCAGCGTCAATCGGTATTTAGTAACCTGCCTTCGCAATCGGGGTTCTGTGTAATATCTATGCATTTCACCGCTACACTACACATTCCAGCTACTTCAATACTATTCAAGATTAACAGTATCAACGGCAGTTCTACAGTTAAGCTGCAGGTTTTCACCGCTGACTTATCAACCCGCCTACGGACCCTTTAAACCCAATAAATCCGGATAACGCTCGCATCCTCCGTATTACCGCGGCTGCTGGCACGGAGT
+
CCCCCGGGGGGGGGGGGGGGGGGGGGGGGGGGGGGGGGGGGGGGGGGGGGGGGGGGGGGGGGGGGGGGGGGGGGGGGGGGGGGGGGEGGGGGGGGGGGGGGGGGGCGGGGGGGFGGGGGGGGGGGGGGGGGGGGGGGGGGGGGGGGGGGFGGGGGGGGGGGGFGGGGGGGGGGGGEEGEGGGGCEFGGGGGGGGGGGGFGFFFFFFFFFFF=BFFFFFFFFDFD=A=A>D@DDFFFFFFFFFFF3?6@8<EEEF@;;D@EEFFFFFFFFF:?<BB1:0:BFA66919BFB:B?0<<(310-
@M04999:289:000000000-L3R54:1:1101:26249:15498 2:N:0:415
CAGACCGGGGTATCTAATCCTGTTTGCTCCCCACGCTTTCGCATCTCAGCGTCAGTATCTGTCCAGAAGGCCGCCTTCGCCACCGGTATTCCTCCACATCTCTACGCATTTCACCGCTACACGTGGAATTCTACCTTCCTCTACAATACTCCAGATAACCAGTTTTAAGTGCAATTCCCAGGTTGAGCCCGGGGCTTTCACACCTAACTTAATTATCCGCCTACATGCCCTTTACGCCCAGTCATTCCGATTAACGCTCGCACCCTCCGTATTACCGCGGCTGCTGGCACGGAGTTAGCCG
+
CCCCCGGGGGGGGGGGGGGGGGFGGGGGGGGGGGGGGGGGGGFFF<FFGGGGGGGGGGGGGGGGGGGGGGGGGGGGGGGGGGGGGEFGGGGGGGFGGGFGFGGGGGGGGGGGGGGGGDGGGGGGGGDGGGGGCFGGFFFGGFFFFGGGG:=8==9@FFGGGGGGGGGGGGFFGGGGF?FGGGFFFFGGGGGGGGGGGGGGF>A5;FFFEFE:EFFFFFEDFFFFEFF@;@;1=<EFFFFFFFFA557?E@FFFFD66??66>FFFFFF>,11:>BFFB>6029?B::??<(,(448A<:4(
@M04999:289:000000000-L3R54:1:1101:13277:15529 2:N:0:415
GGACTACTCGGGTATCTAATCCTGTTTGCTCCCCACGCTTTCGCATCTCAGCGTCAGTATCTGTCCAGAAGGCCGCCTTCGCCACCGGTATTCCTCCACATCTCTACGCATTTCACCGCTACACGTGGAATTCTACCTTCCTCTACAATACTCCAGATAACCAGTTTTAAGTGCAGTTCCCAGGTTGAGCCCGGGGCTTTCACACCTAACTTAATTATCCGCCTACATGCCCTTTACGCCCAGTCATTCCGATTAACGCTCGCACCCCCCGTATTACCGCGGCTGCTGGCACGGAGTTAGC
+
CCCCCGGGGGGGGGGGGGGGGGGGGGGGGGGGGGGGGGGGGGGGGGGGGGGGGGGGGGGGGGGGGGGGGGGGGGGGGGGGGGGGGGGGGGGGGGGGGGGGGGGGGGGGGGGGGGGGGGGGGGGGGGGGGFGGGGGGGGGGGGGGGGGGGGGGGGGGGGGGGGGGGGGGGFGGGGGGFGFGGGGFEFGGGGGGGGGGGGGGBAFFFFFFFFFFEFFFFFFFBDFFFFFEEEFBE@@3;?FFFF;@=9?ECFFD@FFFFDBFF66(36:(,7>BFF:4A22>F>BF184?:?13<;1>8:AF>
@M04999:289:000000000-L3R54:1:1101:13204:15571 2:N:0:415
GTGACTACTAGGGTATCTAATCCTGTTCGCTACCCATGCTTTCGAACCTCAGCGTCAGTTACAGACCAGAGAGCCGCCTTCGCCACTGGTGTTCTTCCATATATCTACGCATTCCACCGCTACACATGGAGTTCCACCCTCCTCTTCTGCACTCAAGAAAAACAGTTTCAGCTGCACTTCCCCGGTTAAGCCGAGGGCTTTCACAGCTGACTTGTTCTCCCGCCTGCGTTCGCTTTACGCCCAATAAATCCGGACAACGCTTGCCACCTACGTATTACCGCGGCTGCTGGCCCGTAGTT
+
CCCCCGGGGGGGGGGGGGGGGGGGGGGGGGGGGFGGGGGGGGGEGFGGGGGGGGGGGGGGGGGGFGGGFGGGGGGGGGDGGGGEGGGGGGGGGGGGGGGGGGGGGGGGGGGGGGGGGGGGGGGGGGGGGFGGGGGGGGGGGGGGGGGGEFFGGGGGFFCCEGGGGGGGGGGGGGGGFGFGGGGG>EGGFCFFG>GGGGGGFFFFFAFAEFFFEFFFFFFFFFBFF=>@FFF@@@?FEFDEBFF0=@@CFFF0;FB>B09;F?8?0)51?23(4<A?226(34919>1:FFF(((,4(4<
@M04999:289:000000000-L3R54:1:1101:2515:15680 2:N:0:415
TTGGGACTACTGGGGTATCTAATCCTGTTCGCTACCCATGCTTTCGAACCTCAGCGTCAGTTACAGACCAGAGAGCCGCCTTCGCCACTGGTGTTCTTCCATATATCTACGCATTCCACCGCTACACATGGAGTTCCACTCTCCTCTTCTGCACTCAAGAAAAACAGTTTCAGCTGCACTTCCCCGGTTAAGCCGAGGGCTTTCACGGCTGACTTGTTCTCCCGCCTGCGTTCGCTTTCCGCCCAATAAATCCTGACAACGCTTGCCACCTACGTATTACGCCGGCTGCTGCCCCGTTGTT
+
CCCCCGGGGGGGGGGGGGGGGGGGGGGGGFGGGEEFGGGFGGGGGGGCFCGGGGGGGGGGGGGGGGGGGGGGGGGGGGDGEGGGGGGGGGGGGGGGGGGGFGGFGFGGGGEGGGGGFFGEFGGGGGGGFGGGFFFCEFGC?EF8FGGAFGFCF=@F=DEGGGGGGGGEGGGFGCFGF6?FGGGEGCGGGGGCFCEDDGCDAFFFFFA?BAF9BFC449A8:8@29>F2;1;122(8(3)+/:;>F:?>BFFF>)5)()6(((,,242),4.(5(.):>FA((-7006187))(,(,-(4:3
@M04999:289:000000000-L3R54:1:1101:10442:15750 2:N:0:415
CTCGCGACTACCCGGGTATCTAATCCCATTTGCTCCCCTAGCTTTCGTCTCTCAGCGTCAGTGTCGGCCCAGCAGAGTGCTTTCGCCGTTGGTGTTCTTTCCGATCTCTACGCATTTCACCGCTCCACCGGAAATTCCCTCTGCCCCTACCGTACTCCAGCTTGGTAGTTTCCACCGCCTGTCCAGGGTTGAGCCCTGGGATTTGACGGCGGACTTAAAAAGCCACCTACAGACGCTTTACGCCCAATCATTCCGGATAACGCTTGCATCCTCTGTATTACCGCGGCTGCTGGCACAGAGT
+
CCCCCGGGGGGGGGGGGGGGGGGGGGGGGGGGGGGGGGGGFGGGGGGGGGGGGGGGGGGGGFFFGGGGGGGGCGGGGGGGGGGGGGGGEGGGGGGGGGGGGGGGDFGGGGGGGGGDGGGGGGGGGGGGFGGGFGGFGGGGGGGGDDGGGFGEGGGGGGGGGGGF6CEFGFAFGFFFDGFGG8>FGGFCFGEG?CFGGCGG4F4;8AFD@0:2:BFA>=?46:?BFF?:>B?:<?69:1<FF?<09?01::>4<::96:?D?B>?:18<<B0<<23<<9<<4<<B(4(-322:7<?<1((..
@M04999:289:000000000-L3R54:1:1101:7887:15752 2:N:0:415
CGACTACTAGGGTATCTAATCCTGTTCGCTACCCATGCTTTCGAACCTCAGCGTCAGTTACAGACCAGAGAGCCGCCTTCGCCACTGGTGTTCTTCCATATATCTACGCATTCCACCGCTACACATGGAGTTCCACTCTCCTCTTCTGCACTCAAGAAAAACAGTTTCAGCTGCACTTCCCCGGTTAAGCCGAGGGCTTTCACAGCTGACTTGTTCTCCCGCCTGCGTTCGCTTTACGCCCAATAAATCCGGACAACGCTTGCCACCTACGTATTACCGCGGCTTCCGGCCCGTATTTAGC
+
CCCCCGGGGGGGGGGGGGGGGGGGGGGGGGGGGGGGGGGGGGEGGGGGGGGGGGGGGGGGGGGGGGGGGGGGGGGGGGGGGGGGGGGGFGGGGGGGGGGGGGGGGGGGGGGGGGGGGGGGGGGGGGGGGGGGGGGGGGGGGGGGGGGGGGGGGGFGCGGGGGGGGGGGGGGGGGGGFGFGGGGCEGGGGGGGGGGGGGCFFFFFFFFFBFFFFFFFFFFF>@=@=DF=2;;9@@F<EFFF@;7@@E<?5(69<13<F;>BFFBFB?FBBFFF<)824<B09((((,.,9902(47((.)65
@M04999:289:000000000-L3R54:1:1101:10096:15757 2:N:0:415
GTGGACTACACGGGTATCTAATCCTGTTCGCTACCCACGCTTTCGAGCCTCAGCGTCAGTTACTAGCCAGTCAGCCGCCTTCGCCACTGATGTTCTTCCATATATCTACGCATTTCACCGCTACACATGGAGTTCCACTGACCTCTCTAGCACTCAAGTCTTACAGTTTCTGATGCACGTCCATAGTTGAGCTATGACCTTTCACATCAGACTTATTAGACCGCCTGCGCTCCCTTTACGCCCAATAATTCCGGACAACGCTCGCCACCTACGTATTACCGCGGCTGCTGGCACGTAGTT
+
CCCCCGGGGGGGGGGGGGGGGGGGGGGGGGGGGGGGGGGGGGGGGGGGGGGGGGGGGGGGGGGGGGGGGGGGGGGGGGGGGGGGGGGGGAGGGGGGGGGGGGGGGGGGGGGGGGGFGGF=FGGGGGGGGGFGGGGGGGGGGGGGGGGGGGGGGGGGGF=FFGFGGGGGGGGGGGGGFGFGGGGDEGGGCCGGEGGCGFGGFFFFFFFFFFFE@9FFEFFEFFBABFB9@BF?@FFFFFFFFF9@;@F<37)9@@?B>02960<>>F6<???FFBFFFFFB?>B660(8?F007??:042:
@M04999:289:000000000-L3R54:1:1101:8008:15763 2:N:0:415
TTGACTACTGGGGTATCTAATCCTGTTTGCTACCCACGCTTTCGAGCATGAACGTCAGTGTTATCCCAGGAGGCTGCCTTCGCCATCGGTATTCCTCCACATCTCTACGCATTTCACTGCTACACGTGGAATTCTACCTCCCTCTGACACACTCTAGTTTGACAGTTTCAAATGCACGTCCCAAGTTGAGCTCGGGGATTTCACATCTGACTTATCTAACCGTCTGCGCTCGCTTTACGCCCAGTAATTCCGATTAACGTTCGCACCCTACGTATTACCGCGGCTGCTGGCACGTAGTTAT
+
CCCCCFGGGGGGGGGGDGGC9FFGGGGFGGGGGGGGGGGGGGGGGGGGGGGGGDGGGGGGGGGGGGGGGGGGGGGGGGGGGGGGGGGGGGCFGGGGGGDFCBF?FGGFGGGGGFCFGGGGFFGGGGGGFGFFFGGGFFGGGGGDDFFADGGGFFGGGGGGFCGFFFGGGGGFGGGGFFFDCGFFGGGGGGGCEGGG?D7CFFFFFCFFFFFFCFFFEFFEFF4>B>62@4A22@F=CFDFF>;D@E?EEFFFF(;(76,(/(((122(4(38:?F0A><?0(0016:3?2::<040,4:6)
@M04999:289:000000000-L3R54:1:1101:10440:15785 2:N:0:415
CGACTACTGGGGTATCTAATCCTGTTTGCTACCCATGCTTTCGAGCCTCAGCGTCAGTGACAGACCAGAGAGCCGCCTTCGCCACTGGTGTTCTTCCATATATCTACGCATTTCACCGCTACACATGGAGTTCCACTCTCCTCTTCTGCACTCAAGTTAAACAGTTTCCGTTGCAATTCCTCAGTTGAGCTGAGGGCTTTCACATCCCAGACTTATTTAACCGCCTGCGCTCCCTTTACGCCCAATAAATCCGGACAACGCTTGCCACCTACGTATTACCGCGGCTGCTGGCACGTAGTTT
+
CCCCCGGGGGGGGGGGGGGGGGGGGGGGGGGGGGGGGGGGGGGGGGGGGGGGGGGGGGGGGGGGGGGGGGGGGGGGGGGGGGGGGGGGGGGGGGGGGGGGGGGGGGGGGGGGGGGGGGGGGGGGGGGGGGGGGGFGGGGGGGGGGGGGGGGGGGGGGGGGGGGGGGGGGGGGGGGFFGFGGGGGGGCFGGGGGGGGGGGGFFFFFFFFFE5>EFFFEFFFFFFFFFFFFFFFFDBEEFFBFFFFFDFFFEFE;(39>0:1:DFFFFFFB70>627<?AA9-29903(-7?>?0)(.,(-..
@M04999:289:000000000-L3R54:1:1101:25467:15791 2:N:0:415
TTGACTACCGGGGTATCTAATCCTGTTTGCTCCCCACGCTTTCGCATCTCAGCGTCAGTATCTGTCCAGAAGGCCGCCTTCGCCACCGGTATTCCTCCACATCTCTACGCATTTCACCGCTACACGTGGAATTCTACCTTCCTCTACAATACTCCAGATAACCAGTTTTAAGTGCAATTCCCAGGTTGAGCCCGGGGCTTTCACACCTAACTTAATTATCCGCCTACATGCCCTTTACGCCCAGTCATTCCGATTAACGCTCGCACCCTCCGTATTACCGCGGCTGCTGGCACGGAGTTAC
+
CCCCCGGGGGGGGGGGGGGGGGGGGGGGGGGGGGGGGGGGGGGGGGGGGGGGGGGGGGGGGGGGGGGGGGGGGGGGGGGGGGGGGGGGGGGGGGGGGGGGGGGGGGGGGGGGGGGGGGGGGGGGGGGGGGGGGGGGGGGGGGGGGGGGGGGGGGGGGGGGGGGGGGGGGGGFGGGGFGFGGGGG6DFFFGGFGGGGGGGGFFFFFFFFEBFFFFFFFFFEFFFFFFFFECEFFE;@FF?EFFF?E@>EEEFFDFFF<9?B?<FF6;BB?FF;::?FBFF:>B;967:2?><1?:012?:F)
@M04999:289:000000000-L3R54:1:1101:20800:15835 2:N:0:415
TTGACTACACGGGTATCTAATCCCATTTGCTCCCCTAGCTTTCGTCTCTCAGTGTCAGTGTCGGCCCAGCAGAGTGCTTTCGCCGTTGGTGTTCTTTCCGATCTCTACGCATTTCACCGCTCCACCGGAAATTCCCTCTGCCCCTACCGTACTCCAGCTTGGTAGTTTCCACCGCCTGTCCAGGGTTGAGCCCTGGGATTTGACGGCGGACTTAAAAAGCCACCTACAGACGCTTTACGCCCAATCATTCCGGATAACGCTTGCATCCTCTGTATTACCGCGGCTGCTGTCACAGAGTTAC
+
CCC?CGG?FGGGDGDGGGGGGFGGFGGGGGGGGGEG<<EGFGGGGGGGGGGGGGFGEFGGGGGGGGGEGGGDDF<FGG<FGGGGGFFGGGGGGGGFFGGGEGGGGGGGGGGGGGGGGGGGEGGCBGGGGGEF9FGGGGFD9FDGDFFFGGGEEGGGDDFD==F=DF,EEEGGGGGGBFAGGDC6@@8CCFGCCCGFF4FGFCFBE9@DF;117AF+;8A<A@34@@E;@CD@;?B?FBFFF2:?BFF<9<ABF(83>D0466?1846:)))).)6)6<<?B9961(2:?)4)6<>,()-))
@M04999:289:000000000-L3R54:1:1101:16715:15871 2:N:0:415
ACTTGACTACCAGGGTATCTAATCCTGTTCGCTACCCATGCTTTCGAACCTCAGCGTCAGTTACAGACCAGAGAGCCGCCTTCGCCACTGGTGTTCTTCCATATATCTACGCATTCCACCGCTACACATGGAGTTCCACTCTCCTCTTCTGCACTCAAGAAAAACAGTTTCAGCTGCACTTCCCCGGTTAAGCCGAGGGCTTTCACAGCTGACTTGTTCTCCCGCCTGCGTTCGCTTTACGCCCAATAAATCCGGACAACGCTTGCCACCTACGTATTACCGCGGCTGCTGGCACGTAGTT
+
CCCCCGGGGGGGGGGGGGGGGGGGGGGGGGGGGGGGGGGGGGGGGGGGGGGGGGGGGGGGGGGGGGGGGGGGGGGGGGGGGGGGGGGGGGGGGGGGGGGGGGGGGGGGGGGGGGGGGGGGGGGGGGGGGGGGGGGGGGGGGGGGGGGGGGGGGGGGGGGG?FGGGGGGGGGGGGGGFGFGGGGGGGGGGGGGGGGGGGDGFFFFFFFFFFFFFFFFFFFFFFF>BFFFFFFFFFFFFFCF;?9B@7@EFFFFFF>F>9B?FFFFBFFFF?FFFF:>ABFF>09;>99>FF::<?>23<036
@M04999:289:000000000-L3R54:1:1101:2525:15906 2:N:0:415
GGAGACTACCGGGGTATCTAATCCTGTTTGCTACCCACGCTTTCGAGCATGAACGTCAGTGTTATCCCAGGAGGCTGCCTTCGCCATCGGTATTCCTCCACATCTCTACGCATTTCACTGCTACACGTGGAATTCTACCTCCCTCTGACACACTCTAGTTTGACAGTTTCAAATGCACGTCCCAAGTTTAGCTCGGGGATTTCACATCTTACTTATCTAACCGTCTGCGCTCGCTTTACGCCCAGTAATTCCGATTAACGCTCGCACCCTTCGTATTACCGCGGCTGCTGGCACGTAATTT
+
CCC<CFGGCFGGGGEEGGGGGGFFGDFGGGGGEGGGGGEGGGGGGCCEGGGGGGGGCGGFGGGF<DEFGGGC:FG<FGGGGGGGGGG<CCG8FGFGGFFFGGFBFFFGGFGGGGGAGGGFGGFGGGGGGE>FEFGGGGGF=CCDCF?FGDFDE1@,EDFC=E=D>=FFGGGF8EFCFG5DFGGA,@EG:=7<7<CD+77>FFA>FFFFA*3;*=@9A99A>=957>)>5@(6@@=BFFEEF;>60/.6?CFC8?;144;06((,-7(43-((,4((5<AA2((-4(,22>B<12(.(((.)
@M04999:289:000000000-L3R54:1:1101:7323:15980 2:N:0:415
GCGACTACCCGGGTATCTAATCCTGTTTGCTACCCACGCTTTCGAGCATGAACGTCAGTGTTATCCCAGGAGGCTGCCTTCGCCATCGGTATTCCTCCACACCTCTACGCATTTCACTGCTACACGTGGAATTCTACCTCCCTCTGACACACTCTAGTTTGACAAGTTCAAATGCACGTCCCAAGTTGAGCTCGGGGATTTCCCATCTGACTCATCTAACCGGCTGCGCTCGCTTTACGCCCAGTAATTCCGATTAACGCTCGCACCCTCCGCATTACCGCGGCTGCGTGTACGTATGTAC
+
<96ACGEG@E@77@+,;EF<CFGGCGGFFF9,@C@C6@CCGGGEFG>:FGAE@FFG,BCCEF6FGAFGCC7FCEGFFGCFGGGGEEG:FFGF?FFFF<=FE,@4FEGGGGFF:9F<E?EE,@FDEE:EF>,C8D;@,4,9DCDD8=@DFGGGGGFGG=:@E=F8,+7=::EDCC8@+=:+=8=?F=E,@EFF76;;>CGF5E+@8+;@7779A>>89=F;642(/(858(/(.1((.7<>111(/9)).77(,0(()-(,(,20-(76<((4((((-4)-(,3(,-((4:((.8(521:))
@M04999:289:000000000-L3R54:1:1101:16781:16021 2:N:0:415
GGAGGACTACCAGGGTATCTAATCCTGTTCGCTACCCATGCTTTCGAGCCTCAGCGTCAGTAACAGACCAGAGAGCCGCCTTCGCCACTGGTGTTCTTCCATATATCTACGCATTTCACCGCTACACATGGAGTTCCACTCTCCCCTTCTGCACTCAAGTCTCTCAGTTTCCGATGCTCTTCCTCAGTTAAGCTGAGGGCTTTCACATTCAGACTTAAAAGACCGCCTGCGCTCCCTTTACGCCCAATAAATCCGGACAACGCTTGCCACCTACGTATTACCGCGGCTGCTGGCACGTAGT
+
CCCCCGGGGGGGGGGGGGGGGGGGGGGGGGGGGGGGGGGGGGGGGGGGGGGGGGGGGGGGGGGGGGGGGGGGGGGGGGGGGGGGGGGGGGGGGGGGGGGGGGGGGGGGGGGGEGGGGGGGGGGGGGGGGGGGGGGGGGGGGGGGFGGGGGGGGGGGGGGGGGGGGGCEGGGGGGGGFGFGGGFFGGGGGGGFGGGGGGDGFFFFFFFFFEFEEFFFFFFCFFFBFFFDFFBFFFFFF9EFCFFFFF?F@EFFF@>F@FFFFFFF61:2<??<FF?F?A?FBA(7309>FF?F7?B2:BF?4
@M04999:289:000000000-L3R54:1:1101:27903:16026 2:N:0:415
CCGCGACTACAGGGGTATCTAATCCTGTTTGCTCCCCACGCTTTCGCATCTCAGCGTCAGTATCTGTCCAGAAGGCCGCCTTCGCCACCGGTATTCCTCCACATCTCTACGCATTTCACCGCTACACGTGGAATTCTACCTTCCTCTACAATACTCTAGTTAACCAGTTTTAAGTGCAATTCCTAGGTTGAGCCCAGGGCTTTCACACCTAACTTAATTATCCGCCTACATGCCCTTTACGCCCAGTCATTCCGATTAACGCTCGCACCCTCCGTATTACCGCGGCTGCTGGCACGGAGTT
+
CCCCCGGGGGGGGGGGGGGGGGGGGGGGGGGGGGGGGGGGGE,DGGEGDGGGGGGGGGGGGGGGGGGGFGGGGGGGGGGCGGGGGGGGFGEFEFGGDGGGGGG8EEFGGGFGGGGGGGGGGGGGCFGGGGGDFGGGGGGGGGGGGGGGGGGGGGGGGGGGCGGGFGGFGGGGGGGGFGFFFGFGFGGGGGGGGGCGGDGGFFAFFFFFDFFEFFFFFFFFFFC?D=DDFEFFEEDBF;FF0<BFFFFFFF?E3@?;0836;@FFFB>91::?:0(4??<D<096;024?F?0:?3<(91:,
@M04999:289:000000000-L3R54:1:1101:16351:16029 2:N:0:415
GGACTACTGGGGTATCTAATCCCGTTCGCTCCCCATGCTTTCGCACTCCAGCGTCGGTAGGGACCCAGAGAGCTGCCTTCGCTTTTGGCGTTCCTTCGTAGATCTTAGGATTTCACCCCTACACACGAAATTCCACTCTCCTCTGTCTCACTCAAGTGAATTGGTTTCGAGAGCATTCCACCAGTTTTTGGCGACTTTCGCTTTCAACCCGATTCACCGCCTACGTGCCCTTTACGCCTAGTCATTCCGAAGATCACTTGCCCCCCCCGTCTTACCGCGGCTGCTGGCACGGAGGTAGCCG
+
@-8@<@6CCDFG:CCEDCFE@FGFFG<,@6@FGGEE,CCFG98@CGGGDA@@@@8@686@<:<C7F86@CEFF@@BEFG<=BB<,,5@<=?FBF@EGGFC+4:C,EFCG<?FGECFGGC=98:=,+4@>FEGFG==,DA=DEF,,@A=AAFFA@FDD9AFFFF8DFGC>FGC896<?++=?FGGEGGD8C:FE@77CC8994@?A:B>B9@(>01=//6@A;7@?68;3,/(/940(6=A39))7<C)3(-2:).:?F)4A?4:(69>(4<1?F).(4339>>F?4((4360(((-).)-,
@M04999:289:000000000-L3R54:1:1101:5058:16043 2:N:0:415
GACTACACGGGTATCTAATCCTGTTCGCTACCCATGCTTTCGAGCCTCAGCGTCAGTAACAGACCAGAGAGCCGCCTTCGCCACTGGTGTTCTTCCATATATCTACGCATTTCACCGCTACACATGGAGTTCCACTCTCCTCTTCTGCACTCAAGTCTCTCAGTTTCCGATGCTCTTCCTCAGTTAAGCTGAGGGCTTTCACATTCAGACTTAAAAGACCGCCTGCGCTCCCTTTACGCCCAATAAATCCGGACAACGCTTGCCACCTACGTATTACCGCGGCGGCTGGCACGTAGTGAGC
+
CCCCCGGDGGCGGGGGGGGGGGGFGFGGG,C,EFGGGGGGGGFECF8FGFGGGGGGGGGFEFFGGDGGGFEGGGGGGGGGGEGFFGGGGFGFGGGGGGGGG9FFFGGDGGGFGDFGGGGGGGGGGGCFGGGGCCFDF9FFFGGGFGDFGGGGCDDFGFG8FCEDFGGGDDED8EFFFGFGG?DGGGFDFGGGGFC6CDGGFFFFCFF>EEE@CFFFE>FDBAA2=B=@FFFFB8B=*:<5>??,)7>))6:;D@6?DFFF?FFBFFF:(:2?4)25)9:19,(-(--2:((5:?,2,2))(
@M04999:289:000000000-L3R54:1:1101:14718:16063 2:N:0:415
TGACTACTCGGGTATCTAATCCTGTTTGCTCCCCACGCTTTCGCATCTCAGCGTCAGTATCTGTCCAGAAGGCCGCCTTCGCCACCGGTATTCCTCCACATCTCTACGCATTTCACCGCTACACGTGGAATTCTACCTTCCTCTACAATACTCCAGATAACCAGTTTTAAGTGCAGTTCCCAGGTTGAGCCCGGGGCTTTCACACCTAACTTAATTATCCGCCTACATGCCCTTTACGCCCAGTCATTCCGATTAACGCTCGCACCCTCCGTATTACCGCGGCTGCTGGCACGGAGTTAGC
+
@BCCCGGGGGGGGGGGGGGGGEDFGGGGGGG,,FEGGGGGG9FGEGED9@<FGGGECGEGDGGGGGGCEFCFG<FCFGEGGGCFGGECFFGFC?<FGGF<FFGGGGFF>EC:FFFGGGGGGGGGF?:FCGDE?EFGEEGGGFAF8=AD,DFGGFGGFGGGGCG8@?=FGG8@=@E8D@DFCDD?FGGFGGGFG6EGGDGDFCFFFBFA5BEFECFF4FB?B=@?@FEEFEF23@FEEFF>B088E;57)961(:4)9;@16((26(41<:126:256>01131(-(3)2(()-2((,49>9
@M04999:289:000000000-L3R54:1:1101:15098:16080 2:N:0:415
TAGAGACTACAGGGGTATCTAATCCCGTTCGCTCCCCATGCTTTCGCACTCCAGCGTCGGTAGGGACCCAGAGAGCTGCCTTCGCTTTTGGCGTTCCTTCGTAGATCTTAGGATTTCACCCCTACACACGAAATTCCACTCTCCTCTGTCTCACTCAAGTGAATTGGTTTCGAGAGCATTCCACCAGTTTTTGGCGACTTTCGCTTTCAACCCGATTCACCGCCTACGTGCCCTTTACGCCTAGTCATTCCGAAGAACACTTGCCCCCCCCGTCTTACCGCGGCTGCTGGCACGGAGTT
+
CCCCCGGGGGGGGGGGGGGGGFGGGGGGGGGGGGGGEGGGGGGGGGGGGGGFGGGGGGGGGGGGFFGGGFFFGEGGFG?FGDFFGGGGGGGGGGGCEFGGGGFDGFGGGDCEFFGGGGFGGGFDF@FGGGDGGGGGGGGGGGGGGGGGGGGGGGGGGGGGGGFGA=EFFFGGGF6EFGFGGGGGG6CFFFFGDCF5CDGDFFFEFFF46<?DDBFEDF>EFDFFD7@?@@D@@FD3;<3B;D;;<CEF>BFF?0444:BFFF>ABFFFFFFFBFFFFF7?B>(2>><>0(4.4(4(14?
@M04999:289:000000000-L3R54:1:1101:24176:16117 2:N:0:415
CGATGACTACTGGGGTATCTAATCCTGTTTGCTCCCCACGCTTTCGCATCTCAGCGTCAGTATCTGTCCAGAAGGCCGCCTTCGCCACCGGTATTCCTCCACATCTCTACGCATTTCACCGCTACACGTGGAATTCTACCTTCCTCTACAATACTCTAGTTAACCAGTTTTAAGTGCAATTCCTAGGTTGAGCCCAGGGCTTTCACACCTAACTTAATTATCCGCCTACATGCCCTTTACGCCCAGTCATTCCGATTAACGCTCGCCCCCTCCGCATTACCGCGGCTGCTGGCACGGAGTT
+
CCCCCGGGGGGGGGGGGGGGGGGGGGGGGF@FFGGGGGGGGGGGGGDG@FFGGGGGGGGGGGGFGGGFGGFGDFGGGGGGGGGGGGGG<CFFGGGGFEGGGGGGGGFGGGGGGGGGGGGGGGGEGGGG8E7FA9FGGGGGGGGGFGGGGGGFCCEGGGGGGGGGGFFGEDFGGGGGFGFGGGGGGGGFCEGGGFEF+CGC>ACFFFFF>BEEFFFFCFFCFFF24==AFEEEEFBFFECF>9>>=<EFFFFFFEFFFFFE;6;((4(/26>B<>(4:3>A>:B9>0271>>21..899>B3
@M04999:289:000000000-L3R54:1:1101:18115:16139 2:N:0:415
TGACTACTGGGGTATCTAATCCCATTTGCTCCCCTAGCTTTCGTCTCTCAGTGTCAGTGTCGGCCCAGCAGAGTGCTTTCGCCGTTGGTGTTCTTTCCGATCTCTACGCATTTCACCGCTCCACCGGAAATTCCCTCCGCCCCTACCGTACTCCAGCTTGGTAGTTTCCACCGCCTGTCCAGGGTTGAGCCCTGGGATTTGACGGCGGACTTAAAAAGCCACCTACAGACGCTTTACGCCCAATCATTCCGGATAACGCTTGCATCCTCTGTATTACCGCGGCTGCTGGCACAGAGTTAGC
+
CCCCCGGGGGGGGGGGGGGGGGGGGGGGGGGGGGGGGGGGGGGGGGGGGGGGGGGGGGGGGGGGGGGGGGGGGGGGGGGGGGGGGGGGGGGGGGGGGGGGGGGGGGGGGGGGGGGGGGGGGGGGGGGGGGGGGGGGGGGGGGGCFGFGGGGGGGGGGGGGGGGGGGGGGGGGGGGGFGFGGGGGGGGGGGFGGGCFCDFGFFCBBFFFFFBFFFFFFFFFFFFFFEFF909BFFBFFF?FFFF::FDAFFFF?:?FFFFFFFFFFFFFFFBAAFAFFA<9BF>B>BB??6?<?(5:<BA<6
@M04999:289:000000000-L3R54:1:1101:6323:16152 2:N:0:415
GGACTACCAGGGTATCTAATCCTGTTCGCTACCCATGCTTTCGAGCCTCAGCGTCAGTAACAGACCAGAGAGCCGCCTTCGCCACTGGTGTTCTTCCATATATCTACGCATTTCACCGCTACACATGTAGTTCCACTCTCCTCTTCTGCACTCAAGTCTCTCAGTTTCCGATGCTCTTCCTCAGTTAAGCTGAGGGCTTTCACATTCAGACTTAAAAGACCGCCTGCGCTCCCTTTACGCCCAATAAATCCGAACAACGCTTGCCACCTACGTATTACCGCGGCTCCTGGCACCTACTT
+
CCCC@F<CEF7@FFFAFEFA@FFAFFCFG@@:,CCFFGGFFGCFFC:<FEGGGGGGGFCCGADFGFFGGGGDCGGGFGEFDD,@BFFGG8EFFGGCGBA<FC<E9FFGGGCD<?@9FECCFGGGGFF55AAFGG,@A?AFGFGFGGGFFA,9DGGEDFFD=FFEGFFGGGE>CDGGFDFGF=8?EGDF,=,=E,@+00;CAAFC++?C=58C@CACEFF5?>>BFB>4>(659:8>=EFF=26@=@AC3CF;(/69(6190,883436((.4(,-8A>D0(34;1(-8)40,)((.(,)
@M04999:289:000000000-L3R54:1:1101:13745:16153 2:N:0:415
TCTTGACTACTAGGGTATCTAATCCTGTTTGCTCCCCACGCTTTCGCATCTCAGCGTCAGTATCTGTCCAGAAGGCCGCCTTCGCCACCGGTATTCCTCCACATCTCTACGCATTTCACCGCTACACGTGGAATTCTACCTTCCTCTACAATACTCCAGATAACCAGTTTTAAGTGCAATTCCCAGGTTGAGCCCGGGGCTTTCACACCTAACTTAATTATCCGCCTACATGCCCTTTACGCCCAGTCATTCCGATTAACGCTCGCACCCTCCGTATTACCGCGGCTGCTGGCACGGAGTT
+
CCCCCGGGGGGGGGGGGGGGGGGGGGGGGGGGGGGGGGGGGGGGGGGGGGGGGGGGGGGGGGGGGGGGGGGGGGGGGGGGGGGGGGGGGGGGGGGGGGGGGGGGGGGGGGGGGGGGGGGGGGGGGGGGGGGGGGGGGGGGGGGGGGGGGGGFGGGGGGGGGGGGGGGGGGGGGGGGFGFGGGGGGGGGGFGGGGGGGDDGFFFFFFFFFBFFFFFFFFFEFFFFFFFFFFFFFFFFFFFFFFFFFFFEFFFFC@FFFFFFFBD06BB;9BBBFF?B?FFAFF9>B>;BFFF0?74:397::
@M04999:289:000000000-L3R54:1:1101:27548:16166 2:N:0:415
GGGGACTACTGGGGTATCTAATCCTGTTTGCTCCCCACGCTTTCGCATCTCAGCGTCAGTATCTGTCCAGAAGGCCGCCTTCGCCACCGGTATTCCTCCACATCTCTACGCATTTCACCGCTACACGTGGAATTCTACCTTCCTCTACAATACTCCAGATAACCAGTTTTAAGTGCAATTCCCAGGTTGAGCCCGGGGCTTTCACACCTAACTTAATTATCCGCCTACATGCCCTTTACGCCCAGTCATTCCGATTAACGCTCGCACCCTCCGTATTACCGCGGCTGCTGGCACGGAGTTT
+
CCCCCGGGGGGGGGGGGGGGGGGGGGGGGGGGGGGGGGGGGGGGGGGGGGGGGGGGGGGGGGGGGGGGGGGGGGGGGGGGDGGGGGGGGGGGGGGGGGGGGGGGGGGGGGGGGGGGGGGGGGGGGGGGGGG9FGGGGGGGGGGGGGGGFGGCFGGGGGGGFGGGGGGFGGGGGGGGFGFGGGGG6DDGGGGGGGGGGGG>FFFFFFFFFEFFCFFFEAFFF?>>@FFFFFF=):;@EFFEF>FF;@EE3?EFFDD?FFFFFFF0>9B>BBF:>B:BFFB9:>B0711::?>::?03(233)
@M04999:289:000000000-L3R54:1:1101:11674:16241 2:N:0:415
TTTGGGACTACCGGGGTATCTAATCCTGTTTGCTCCCCATGCCTTCGCACCTCGGCAGTAGTATCTGTCCAGACGGCCGCCTTCGCCACCGGTCTTCCTCCTCTCCTCTACTCCTTTCACCGCTCCACGTGGACTTCTCCCTTCCTCTACACTCCTCCAGTCAACCAGTTTTAGCTGCAATTCCTAGTTTGAGCCCAGGTTCTTCCCACCTACCTTAATTCTCCTCCTACATGCCTTTGACCCCCAATCCCTCCGATTACCGTCCCCCCCCGCCTTATTGCCGCGTCTGCCTGCCCGGAGT
+
-8,,,,CFEE,6C++66,;<F96C96E,;,<,C;F,B:,,,,,<,;,C,+6,B,,B++,:6969C66<<,<,6,+8CC:+@=,C9,844,@+@+CFGF,,,,,,,44E;,5,,,,55C44,+@++8,,@A,++,333@,3@,,@,,@,,6B=DFG,,33,6,,,,+4,@,,23,+79;??;:DGA,,,,,,74,,0;;***/4+1+;;)-<7.)2+8A+91*9>*(835734*).).)/+/),(.60((()6=D(2(,(-)(--(((((.(((,,4))).5)((,(-,:4))-(((-(((,
@M04999:289:000000000-L3R54:1:1101:16158:16266 2:N:0:415
TCATGACTACTCGGGTATCTAATCCTGTTCGCTCCCCACGCTTTCGTCCATCAGCGTCAATCGGTATTTAGTAACCTGCCTTCGCAATCGGGGTTCTGTGTAATATCTATGCATTTCACCGCTACACTACACATTCCAGCTACTTCAATACTATTCAAGATTAACAGTATCAACGGCAGTTCTACAGTTAAGCTGCAGGTTTTCACCGCTGACTTGTCAACCCGCCTACGGACCCCTTAAACCCAATAAATCCGGATAACGCTCGCATCCTCCGTATTACCGCGGCTGCTGGCACGGAGTT
+
CCCCCGGGGGGGGGGGGGGGGGGFFGGGGGGGGGGGGGGGGGGGGGGGGGGGGGGGGGGGGGGGGGGGGGGGGGGGGGGGGGGGGGGGGGGGGGGGGGGGGGGGGGGFGGGGGGGGGGGGGGGGGGGGGGGGGGGGGGGGGGGGGGGGGGGGGFFFGGGGGGGGGGGGGGGGGGGGDGFGGGGGGGGGGGGGGGGGGFGFFFFFFFFFF>FBFFFFFFFFFFF=AFFFF@FD>F=@@FFFEED@;?@EECCEFFBFFF<EF@?:99>?0:<BB>1<7>FFB1;>>19>FB>2(,)10(((.
@M04999:289:000000000-L3R54:1:1101:5991:16301 2:N:0:415
GACTACTAGGGTATCTAATCCTGTTTGCTCCCCACGCTTTCGCATCTCAGCGTCAGTATCTGTCCAGAAGGCCGCCTTCGCCACCGGTATTTCTCCACATCTCTACGCATTTCACCGCTACACGTGGAATTCTACCTTCCTCTACAATACTCTAGTTAACCAGTTTTAAGTGCAATTCCTAGGTTGAGCCCAGGGCTTTCACACCTAACTTAATTATCCGCCTACATCCCCTTTACGCCCAGTCATTCCGATTAACGCCCGCACCCTCCGTATTACCGCGGCTGCTGGCACGGATTGAGCC
+
CCCCC@F9<F8;6CFFGCECFFFG@FFAGEEF6CFCG::,E,B@@@FF<FCEFEGDDGC9CEEAFGCE@<FFGCDFG,C=E>=@E>+@+,6,5EAF?49EFCFFFED>FF7FCAF5@:FEGGGEGE7FF<FFF=EDE9FGFCF8=FF,3=D@;=,E=A,,A9@FFGFCFFDC9,=:D?DCDDD=@8=,,@@FEFE6+=;D?;+9@FA5):;=A69BA++:*:)4B<E*:7):=3605(089B;B:<**8@0;((.9<((371791;:1?63((.-6)(,-(-4,2)40(,<1--(,(,),(
@M04999:289:000000000-L3R54:1:1101:27248:16301 2:N:0:415
TAGGACTACTGGGGTATCTAATCCTGTTCGCTCCCCACGCTTTCGCTCCTCAGCGTCAGTGACGGCCCAGAGACCTGCCTTCGCCATCGGTGTTCTTCCCGATATCTACACATTCCACCGTTACACCGGGAATTCCAGTCTCCCCTACCGCACTCCAGTCCGCCCGTACCCGGCGCCGATCCACCGTTAAGCGATGGACTTTCACACCAGACGCGACGAACCGCCTACGAGCTCTTTACGCCCAATAAATCCGGATAACGCTTGCACCCTACGTATTACCGCGGCTTCTGGCACGTAGTT
+
CCCCCGGGGGGGGGGGGGFFGGGGGGGGGGGGGGGGGGGGGGGGGGGGGGGGGGGGGGGGGGGGGGGGGGGGGGGGGGGGGGGGGGGGGGGGGGGGGGGGGGGGGGFGGGGGGGGGGGGGGGGGGGGGGGDGFGGGGGGGGGGGGGGGFGGGGGGGGFFGGGGGGDGGGGGGGGGGFGDDGGGGGGGGGGGGGEGGGGGGFFFFFFFFFF?D>FFFFFFFFFBFB<?<?B:;12AFAADEFFFB:?8A<<<BBF?6BF?371?::?F?FF??BBBBBBF489>;61(4)6251?:6(22<
@M04999:289:000000000-L3R54:1:1101:23382:16305 2:N:0:415
CGACTACAGGGGTATCTAATCCCGTTTGCTCCCCACGCTTTCGCATCTCAGCGTCAGTATCTGTCCAGAAGGCCGCCTTCGCCACGGGTATTCATCCACATCTCTACGCATTTCACCGCTACACGTGGAATTCTACCTTCCTCTACAATACTCCAGATAACCAGTTCTAAGTGCAGTTCCCAGGTTGAGCCCGGGGCTTTCCCACCTAACTTAATTATCCGCCTACATGCCCTTTACGCCCATTCATTCCGATTACCTCTCGCACCCACCGTATAACCGCGCCTGCGGGCACGGAGTTAGC
+
8C,,,6,6CFGC@@<CCFA<F,CCFFC@@6CFG:@@@FFGGA@@B,6,;C@CC:,@,CFC,,CCF,9@FGGFGC:FFGC<AF,??+@788B<?,5CE=49A=??E,447+@F,<AFAC:@>+AFF<FF=,E,A===4>,@==,@,63,,,,,6=,,,,,3@8,,@F,@DGG2,@C9D=FDFGG+D:,@67:7>@@7*@FC++3*;*3@=2@7>FFAEAF:ABFD>:(>*;;3=D8441@F9@()1<66?<;(2(:)7/480:099(,,8(486:,).8>9B(3(-((-(-(,3(4(-(.)-
@M04999:289:000000000-L3R54:1:1101:20351:16308 2:N:0:415
TAGGACTACTCGGGTATCTAATCCTGTTCGCTCCCCACGCTTTCGTCCATCAGCGTCAATCGGTATTTAGTAACCTGCCTTCGCAATCGGGGTTCTGTGTAATATCTATGCATTTCACCGCTACACTACACATTCCAGCTACTTCAATACTATTCAAGATTAACAGTATCAACGGCAGTTCTACAGTTAAGCTGCAGGTTTTCACCGCTGACTTATCAACCCGCCTACGGACCCTTTAAACCCAATAAATCCGGATAACGCTCGCATCCTCCGTATTACCGCGGCTGCTGGCACGGAGTT
+
CCCCCGGGGGGGGGGGGGGGGGGGGGGGGGGGDGGGGGGGGGGGGGGGGGGGGGGGGGGGGGGGGGFGGGGGGGGGGGGGGGGGGGGGGGGGGGGGGGGGGGGGGGGGGGGGGGGGGGGGGGGGGGGGGGGGGGGGGGGGGGGGGGGGGGGGGGGGGGGGGGGGGGGGGGGGGGGGFGFDGGGGGGGGGGGGGGGFFG;FFFFFFFE>FBAFEFFFEFFFFFFFBDFBF==BFFFB8;7AE@;;13@EFFFFFF<<DE<D@;:0;BFF>?AB>?F?FFA2<;>;>10:BF26?F:;1>67
@M04999:289:000000000-L3R54:1:1101:22716:16320 2:N:0:415
TTTTGACTACAGGGGTATCTAATCCTGTTCGCTACCCATGCTTTCGAACCTCAGCGTCAGTTACAGACCAGAGAGCCGCCTTCGCCACTGGTGTTCTTCCATATATCTACGCATTCCACCGCTACACATGGAGTTCCACTCTCCTCTTCTGCACTCAAGAAAAACAGTTTCAGCTGCACTTCCCCGGTTAAGCCGAGGGCTTTCACAGCTGACTTGTTCTCCCGCCTGCGTTCGCTTTACGCCCAATAAATCCGGACAACGCTTGCCACCTACGTATTACCGCGGCTGCTGGCACGTAGTT
+
CCCCCGGGGGGGGGGGGGGGGGGGGGGGGGGGGGGGGGGGGGGGGGGGGGGGGGGGGGGGGGGGGGGGGGGDGGGGGCFGGGGGGGGGGGGGGGGGGGGGGGGFGGFGGGGGGGGGGGGGGGGGGGGGGGGGEDGGGGGGGGGGGGGGGGGGGGGGGGGFGGGGGGGGGGDGGGGGFGFGGGGGGGEGEEGGGGGDGGGGFFAAAFFFFFFFFFFFCFFEFEDFFFFFBFFF;7@@7;CFFFBFFD;@@<EEBBFFFFFFF>FFFFF<B?BFFF?FF?F<<:9B(749::::?:?342::6
@M04999:289:000000000-L3R54:1:1101:22436:16355 2:N:0:415
GAGCGGACTACCGGGGTATCTAATCCTGTTCGCTACCCATGCTTTCGAACCTCAGCGTCAGTTACAGACCAGAGAGCCGCCTTCGCCACTGGTGTTCTTCCATATATCTACGCATTCCACCGCTACACATGGAGTTCCACTCTCCTCTTCTGCACTCAAGAAAAACAGTTTCAGCTGCACTTCCCCGGTTAAGCCGAGGGCTTTCACAGCTGACTTGTTCTCCCGCCTGCGGTCGCTTTACGCCCACTAAATCCGGACAACGCTTGCCACCTACGTATTACCGCGGCTGCTGGCACGTAGT
+
CCCCCGGGGGGGGGGGGGGGGGGGGGGGGGGGGGGGGGGGGGGGGGGGGGGGGGGGGGGGGGGGGGGGGGGGGGGGGGGGGGGGGGGGGGGGGGGGGGGGGGGGGGGGGGGGGGGGGGGGGGGGGGGGGGGGGGGGGGFFGGGGGGGGGGGGGGGGGGGFGGFGGGGDGGGGGGGGFGFGGGGGGGGGGGGGGGGGGGD4;FFFFFFFFFFFFFFFFFFFFFFF@@>?;@F@F>>BF?FFFFFFFB((.84AF?FF?9>FFFB<?<FBFFBFFF:8?AFFAA613(79>?FFFF??F1:?,
@M04999:289:000000000-L3R54:1:1101:23378:16356 2:N:0:415
ACGACTACTAGGGTATCTAATCCTGTTTGCTCCCCACGCTTTCGCATCTCAGCGTCAGTATCTGTCCAGAAGGCCGCCTTCGCCACCGGTATTCCTCCACATCTCTACGCATTTCACCGCTACACGTGGAATCCTACCTTCCTCTACAATACTCCAGATAACCAGTTTTAAGTGCAATTCCCAGGTTGAGCCCGGGGCTTTCACACCTAACTTAATTATCCGCCTACATGCCCTTTACGCCCAGTCATTCCGATTAACGCTCGCACCCTCCGTATTACCGCGGCTGCTGGCACGGAGTTAC
+
C9CCCGGGFGGGGGGGFGGGGGGGGGGGGGGGGGGGGGGGGGGGG,BFGGGGGGGGGGGGF@FF@FGGGGGGGGGGGGGGGGGGGGGGGG>FFGGGGGGGGCEEGGGGGGGGGGGGGGGGDGGGF:AFFGGD4DFFGFDCFGGGG8;EGAEGGGFF8DD8DGGGGCFFGGFAEFDGFFFGG?DFFGGFGGGFGGDC7DDCFFFFFFFA@;BEFF6ACFF4=29@DDBEEEFE=B@@CC;>09((6@<3?C?370;?3;@FB<9>FF;6(4?03?:?A<4,9>4212:?:037<86;>::6-
@M04999:289:000000000-L3R54:1:1101:24106:16367 2:N:0:415
TAACTACCCGGGTATCTAATCCTGTTTGCTCCCCACGCTTTCGCATCTCAGCGTCAGTATCTGTCCAGAAGGCCGCCTTCGCCACCGGTATTCCTCCACATCTCTACGCATTTCACCGCTACACGTGGAATTCTACCTTCCTCTACAATACTCCAGATAACCAGTTTTAAGTGCAATTCCCAGGTTGAGCCCGGGGCTTTCACACCTAACTTAATTATCCGCCTACATGCCCTTTACGCCCAGTCATTCCGATTAACGCTCGCACCCTCCGTATTACCGCGGCTGCTGGCACGGAGTTAGC
+
CCCCCGGGGGGGGGGGGGGGGGGGGGGGGGGGGGGGGGGGGGGGGGDFGGGFGGGGGGGGGGGGGGGGGGGGGGGGGGGGGGGGGGGGGGGGGACFGFGGGGGGGGGFGGGGGGGGGGGGGGGGGFGFGGGGGFFGFGGGGGGCFGGGGGGGGGGGGGGGGGGGGGCFFGGGGGGGFGFGFGGGGGGGGGGGGGGDDGFFAFFFFFFFFFFFFFFFEFCFEDDDFFFFFFFFFFEFEFDEFF2;;<C))73(:?FE9(((--3>BBF1<?FF:7:2)66967>B6:>DFB(.81993:ABA
@M04999:289:000000000-L3R54:1:1101:27640:16374 2:N:0:415
AGACTACCGGGGTATCTAATCCTGTTCGCTCCCCACGCTTTCGTCCATCAGCGTCAATCGGTATTTAGTAACCTGCCTTCGCAATCGGGGTTCTGTGTAATATCTATGCATTTCACCGCTACACTACACATTCCAGCTACTTCAATACTATTCAAGATTAACAGTATCAACGGCAGTTCTACAGTTAAGCTGCAGGTTTTCACCGCTGACTTATCAACCCGCCTACGGACCCTTTAAACCCAATAAATCCGGATAACGCTCGCATCCTCCGTATTACCGCGGCTGCTGGCACGGAGTTAGC
+
CCCCCGGGGGGGGGGGGGGGGGGGGGGGGGGGGGGGGGGGGGDGGGGGGGGGGGGGGGGGGGGGAFGGGGGGGGGGGGGGGGGGGGGGGGGGGGGGGGGGGGGGGGGGGGGGGGGGGGGGGGGGGGGGGGGGGGGGGGGGGGGFFGGGGGGGGGGGGGGGGGGGGGGGGGGGGGGGFGFGGGGGGGGGGGGGGFFGGFFGFFFFDE>EFFFFFAFFFFFFF@=?9=@=D>FFFFFFFFFFDF;(5747?;@>((2><19?<;69:1:,8?1<01>DFA6;173(330??:??BFB96?AF6
@M04999:289:000000000-L3R54:1:1101:11853:16390 2:N:0:415
GATGACTACTGGGGTATCTAATCCTGTTTGCTCCCCACGCTTTCGCATCTCAGCGTCAGTATCTGTCCAGAAGGCCGCCTTCGCCACCGGTATTCCGCCACATCTCTACGCATTTCACCGCTACACGTGGAATTCTACCTTCCTCTACAATACTCTAGTTAACCAGTTTTAAGTGCAATTCCTAGGTTGAGCCCAGGGCTTTCACACCTAACTTAATTATCCGCCTACATGCCCTTTACGCCCAGTCATTCCGATTAACGCTCGCACCCTCCGTATTACCGCCGCTGCTGGCACGGTGTT
+
CCCB<EFFGGGGGDGGGGFEF<,CFEGGGFGFGGGGGG@EGFFGGGFGGFGGG8BFBCCGGGGGGEFFDFGEFFFGG7:@FGGGGGGFGGGECF<FEEBF7FGGGGGFGG7CFFFGGFGGG8FGG<EGDFC@==EF;FG?CFEGGFFF9FCDGGGGGCGGGGGF>?FFCGFFGFFE@9;+DFGDC8AAFFGGDDFGF>*;A*<99?*0:@82*=F>AEFA18=)525B98EF3-;(.9C>D@6383/757??@D;0;CE(.123:1>,43:?>?6:3529:1(-4(4;?2>BF7:2(4((
@M04999:289:000000000-L3R54:1:1101:10380:16418 2:N:0:415
CGACTACTGGGGTATCTAATCCTGTTTGCTCCCCACGCTTTCGCATCTCAGCGTCAGTATCTGTCCAGAAGGCCGCCTTCGCCACCGGTATTCCTCCACATCTCTACGCATTTCACCGCTACACGTGGAATTCTACCTTCCTCTACAATACTCCAGATAACCAGTTTTAAGTGCAGTTCCCAGGTTGAGCCCGGGGCTTTCACACCTAACTTAATTATCCGCCTACATGCCCTTTACGCCCAGTCATTCCGATTAACGCTCGCACCCTCCGTATTACCGGGGCTGCTGGCACGGAGTTAGC
+
CCCCCGGGGGGGGGGGGGGGGGGGGGGGGGGGGGGGGGGGGGGGGGGGGGGGGGGGGGGGGGGGGGGGGGGGGGGGGGGGGGGCFEFGGGGFGGGGGGGGFFGGGGGGGGGGGGGGGGGGGGGGGGGGGGGGGGGGGGGGGGGGGGGGGGGGGFGGGGGGGFFGFGGGGGGCFFFFFGFGGFGCFGGGGGGGGGGGGGGGFFACFEFFEBECEFFFECFFFF@@@DFFF3@:4;@C37;D@<?;EFEFF6;@?FDF42(((7>FFB<6,:>1<?F2<B0((-43(().4?0,402311:>6
@M04999:289:000000000-L3R54:1:1101:22344:16420 2:N:0:415
TGTTGGACTACCAGGGTATCTAATCCTGTTTGCTCCCCACGCTTTCGCATCTCAGCGTCAGTATCTGTCCAGAAGGCCGCCTTCGCCACCGGTCTTCCTCCACATCTCTACGCATTTCACCGCTACATGTGGAATTCTACCTTCCTCTACAATACTCCAGATAACCAGTTTTAAGTGCAATTCCCATGTTGCGCCCGGGGCTTGCACACCTAACTTAACTATCCGCCTACATGCCCTTTACGCCCAGTCATTCCGATTAACGCTCGCACCCTCCGTATCACCGCGGCTGCTGGCACGGAGT
+
86B,,C<FCEGGFG7@C8FFGCC-C@@6CF<,CFGF<,CFEG7F<,BBG@CG9<9FFF@:FFF6C9<CCFC@9@AF8FGGGECGD7=:=8CF4+8E,5,B=F8A4A?FCF9B+@@FC?;EFGG+F:?F<AA:,,944>EFCD888;EFAAE,@EGGFGGD=@D3@?EF=EDEEE8=+B;998B9,3,3@:3,4@4++3**:9/*:9/A4<===AC+78+*=*/599=2(5;;.)//6(6192(611363)<).640((,6AB(,431209<(40730<(:5(479>F19??:(((.3309(
@M04999:289:000000000-L3R54:1:1101:12944:16470 2:N:0:415
GGGACTACTAGGGTATCTATCCTGTTTGCTCCCCACGCTTTCGCATCTCAGCGTCAGTATCTGTCCAGAAGGCCGCCTTCGCCACCGGTATTCCTCCACATCTCTACGCATTTCACCGCTACACGTGGAATTCTACCTTCCCCTACAATACTCTAGTTAACCAGTTTTAAGTGCAATTCCTAGGTTGAGCCCAGGGCTTTCACACCTAACTTAATTATCCGCCTACATGCCCTTTATGCCCAGCCATTCCGATTAACGCTCGCACCCTCCGCATTACCGCGGCTGCTGCCGCGAAGTAAGC
+
CCCCCEFEGFFGGFGGGGGFE<FGGFG?9<EFFGEGGCCGFDCECCF,CFGFECFEEFGGGGGGFFCFGGGGG<BFCF,CFFFGGGF7FCDFG,CFGFGFB@<?9,EFCFGCC<EFGDGGCGFGGEFF7??4=EEG,64@E,@88D?D=,,,@=B,@=DAFFFGGF8@F,37=A+936=+===,>DG,D,<6,D?D6:0;+<=95@*0))1039==7:+**:/-)0)8*)75;3>=**1?2)((/2>*943((2(7),613(3063;(66(((((6).30(,1(((4?2,((-(,(())))
@M04999:289:000000000-L3R54:1:1101:6743:16506 2:N:0:415
CGACTACTGCGGTATCTAATCCTCTTCGCTACCCCTGCTTTCGAACCTCAGCGGCAGTTATAGACCAGAGAGCCGCCATCGTCACCGGGGTTCTTCCATATATCTACGCCTTCCACCGCTACTAAGGGAGCTTCACTCTCCTCTTCTGCACTCAAGTAAAACAGCTTTAGCGGCACTTCCCCGGTTTAGCCGAGTGCTTTCACAGCTGACGTGTTCTCCCCCCTCCTTTCGCATTACGCCCACGAAATCCGTACAACGCTCGCCACCCACGTATTCTCGCGGCCGCCCGCACGCAGTTTGC
+
6A<<B:FGG<,C,8,,CE@,,6C-C<,CB:,6,6,C,;,E,6,CC,+CEE,@F+66+C,C,6E,6,C,,:,,,9+64+@<F4E,B<BC+@FEF,5C?,CF,CA,,9=D++9+59,,9@CBE7,,,,4?,C+,,@,@;,,6D8@,@A,,=,,,,,,,,3,66@D,,=@,,,7@8*?9*9>79***>C*,,=:=*=**=CFGF++4A6A6.((((02+9++68(2((/3<)6(3((,)--351(((,(43<(1,2339?90<(40(((4(-(-(()5)))--121((,((-(,7;1-,4)).)
@M04999:289:000000000-L3R54:1:1101:3656:16564 2:N:0:415
GCGACTACCCGGGTATCTAATCCTGTTTGCTCCCCACGCTTTCGCATCTCAGCGTCAGTATCTGTCCAGAAGGCCGCCTTCGCCACCGGTATTCCTCCACATCTCTACGCATTTCACCGCTACACGTGGAATTCTACCTTCCTCTACAATACTCTAGTTAACCAGTTTTAAGTGCAATTCCTAGGTTGAGCCCAGGGCTTCCACACCTAACTTAATTATCCGCCTACATGCCCTTTACGCCCAGTCATTCCGATTAACGCTCGCACCCTCCGTATTACCGGGGCTGCTGGCACGGAGTTA
+
CCCCCGGGGGGGGFGGGGGGGGGFFFFG8EEDFGGGGGGCFGFEGGEGFDEFFEFEEGGFCFGGFCGGFFFG8F<CGGGGGGGGGGGGGGGGF9FGGGGGGDAEEFFGGGGGGGFGGGGGGGGGFFGCGGGFGGGGGGDDGGGGDFG9EFFGGGGGGGGGGGGGGFGGGGGG=EG:BFFGGGGG6=E68CGGGGFFGD>DF*9C>>BF=EFFFFFFCF:7C>DD=@B(8>==BFDFFF2=6938())9<?E13471?E;9?DBB09BB0:22:11>AAA0(((-,4:?:??0<299-,3)
@M04999:289:000000000-L3R54:1:1101:14990:16566 2:N:0:415
AAACAGACTACACGGGTATCTAATCCTGTTTGCTACCCACGCTTTCGAGCATGAACGTCAGTGTTATCCCAGGAGGCTGCCTTCGCCATCGGTATTCCTCCACATCTCTACGCATTTCACTGCTACACGTGGAATTCTACCTCCCTCTGACACACTCTAGTTTGACAGTTTCAAATGCACGTCCCAAGTTGAGCTCGGGGATTTCACATCTGACTTATCTAACCGTCTGCGCTCGCTTTACGCCCAGTAATTCCGATTAACGCTCGCACCCTACGTATTACCGCGGCTGCTGGCACGTAGT
+
CCCCCGGGGGGGGGGGGGGGGGGGGGGGGGGGGGGGGFG@FGGEGGGGGGGGGGGGGGEGGGGGGGGGGGGGGFFGGGGGGGGGGGGGGGGGGDGGGGGGGGGGGDFGFEEGGGGCFFFGFGGGGGGGGGGGGFGGGGGGGFGGGGGDFGGFGGEGGFFD4=EGFFGGDFGGGGGGFGFGGGGGGGGGFD=EDEFGGGGG>B*?FFAF5@A55BFFE6A=CABFFADD9EABF9@FFFFA>5?>B<D(99<CE4@01677C60?0(-(2-41(4??<>(::>013(4,,::)5:2<(,411
@M04999:289:000000000-L3R54:1:1101:19346:16598 2:N:0:415
TTTGGACTACTCGGGTATCTAATCCTGTTTGCTCCCCACGCTTTCGCATCTCAGCGTCAGTATCTGTCCAGAAGGCCGCCTTCGCCACCGGTATTCCTCCACATCTCTACGCATTTCACCGCTACACGTGGAATTCTACCTTCCTCTACAATACTCTAGTTAACCAGTTTTAAGTGCAATTCCTAGGTTGAGCCCAGGGCTTTCACACCTAACTTAATTATCCGCCTACATGCCCTTTACGCCCAGTCATTCCGATTAACGCTCGCACCCTCCGTATTCCCGCGGCTGCTGGCACGGAGTT
+
CCCCCGGGGGFFGGGGGGGGGGGGGGGGGGGG<FGGGGGGGGGGGGGGGGGGGGGGGGGGGGGGGGGGGGGGGGGGGGGGGDDFGGGGGGGGGGGGGGGGGGGFGGGGGGCGEGGGGGGGGGGGGGGGGGGGGGGFGGGGGGGGGGGGGGGDDFGGGFF=FGGGGGGEGGGGGGGGFGFGG7FGG9F;EFGGGGGGGG6CC5?FF>;5=@CEDFFFFC@EFCF=BDFFD28CE:BFFFCF@F=9DDFFEE37C;??FF?4;>;<>FFFFFF<6>6(4?4)4:909419::02?(,,490-.
@M04999:289:000000000-L3R54:1:1101:8065:16615 2:N:0:415
GGGACTACAGGGGTATCTAATCCCATTTGCTCCCCTAGCTTTCGTCTCTCAGTGTCAGTGTCGGCCCAGCAGAGTGCTTTCGCCGTTGGTGTTCTTTCCGATCTCTACGCATTTCACCGCTCCACCGGAAATTCCCTCTGCCCCTACCGTACTCCAGCTTGGTAGTTTCCACCGCCTGTCCAGGGTTGAGCCCTGGGATTTGACGGCGGACTTAAAAAGCCACCTACAGACGCTTTACGCCCAATCATTCCGGATAACGCTTGCATCCTCTGTATTACCGCGGCTGCTGGCACAGGGTT
+
CCCCCGGGGGGGGGGGGGGGGGGGGGGGGGGGGGGGGGGGGGGGGEGGGGGGGGGGGGGGGGGDGGGGGGGGGFGGGGGGGGGGGGGGGGGGGGGGGGGGGGGGGGGGGGGGGGGGGGGGGDGGGGGGGFGGGGGGGGGGGGGGGGGGGGGGGGGGGGGGGEFGGGGGGGGGGGGGFGFGGGGGGGFE6CFGFFFF5FG49FFA>DDBF9@>@FFFFFFDFDFF;EFFFEFFFFF?4ABFF9?BF736AD9?>?FFB2?FB:B0<9<0)4ABAA<2)64,99(7>((0:28(2,,(-4:
@M04999:289:000000000-L3R54:1:1101:12867:16618 2:N:0:415
AGACTACCCGGGTATCTAATCCTGTTCGCTACCCATGCTTTCGAACCTCAGCGTCAGTTACAGACCAGAGAGCCGCCTTCGCCACTGGTGTTCTTCCATATATCTACGCATTCCACCGCTACACATGGAGTTCCACTCTCCTCTTCTGCACTCAAGAAAAACAGTTTCAGCTGCACTTCCCCGGTTAAGCCGAGGGCTTTCACAGCTGACTTGTTCTCCCGCCTGCGTTCGCTTTACGCCCACTAAAGCCGGACAACGCTTGCCACCTCCTTATTACCGCGGCTGCTGCCACGTATTTAGC
+
CCCCCFAFGGGGCFGGGGGGGDGGGGGGGGGGGGGGFGGFGGGGFCGCFGGGGGGDDGFGFGGGGGGGGGGGGGEGGGGGGGEGGGGGGGFEGGEGGGGGGGGGGGGGGGGGFGGGGGGGGGGGGCEGFFDFFGAFCDGG,=DFDFGFFGGCF?8EFEFGGGG8@F=2@:EFCF?DBFBFGGGEEECCAE6@5CCGGFCF86BC4FAF==85;FBF5F+:5>9@9213;(831266>??:07((6;@)).409>>FB;BFB<BFFB::(.(.)64).28>(11(4108).,51:0)(.666
@M04999:289:000000000-L3R54:1:1101:7320:16662 2:N:0:415
CGGCGACTACCGGGGTATCTAATCCTGTTTGCTCCCCACGCTTTCGCATCTCAGCGTCAGTATCTGTCCAGAAGGCCGCCTTCGCCACCGGTATTCCTCCACATCTCTACGCATTTCACCGCTACACGTGGAATTCTACCTTCCTCTACAATACTCTAGTTAACCAGTTTTAAGTGCAATTCCTAGGTTGAGCCCAGGGCTTTCACACCTAACTTAATTATCCGCCTACATGCCCTTTACGCCCAGTCATTCCGATTAACGCTCGCACCCTCCGTATTACCCGGGCTGCTGGCACGGAGTT
+
CCCCCGGGGGGGGGGFGGGGGGGGGGGGGGGGGGGGGGGGGGGGGGGGGGGGGGGGGGGGGGGGGGGGGGGGGGGGGGGGGGGGGGGGGGGGGGGGGGGGGGGGGGGGGGGGGGGGGGGGGGGGGGGGGGGGGGGGGGGGGGGGGGGGGGFFGFEGGGC=DGGGGGGFGFGGFCGGFGFGGGFGGGCFGG6CFGGFGCD>FFFFFFFF>DFBDFFFEF6CCE?DBD92>@C5@E@@FFEF;DF18;;<><<6?;(1;?9)(38696;;90-:<>?1,42<<4(-40(3:4,8:0<00(4-4
@M04999:289:000000000-L3R54:1:1101:19731:16722 2:N:0:415
CGACTACCAGGGTATCTAATCCTGTTTGCTCCCCACGCTTTCGCATCTCAGCGTCAGTATCTGTCCAGAAGGCCGCCTTCGCCACCGGTATTCCTCCACATCTCTACGCATTTCACCGCTACACGTGGAATTCTACCTTCCTCTACAATACTCTAGTTAACCAGTTTTAAGTGCAATTCCTAGGTTGAGCCCAGGGCTTTCACACCTAACTTAATTATCCGCCTACATGCCCTTTACGCCCAGTCATTCCGATTAACGCTCGCACCCTCCGTATTACCGCGGCTGCTGGCACGGAGTTAGC
+
CCCCCGGGGGGGGGGGGGGGGGGGGGGGGGGGGGGGGGGGGGGGGGGGGGGGGGGGGGGGGGGGGGGGGGGGGGGGGGGGGGGGGGGGGGGGGGGGGGGGGGGGGGGGGGGGGGGGGGGGGGGGGGGGGFGGGGGGGGGGGGGGGGGGGGGGGGGGGGGGGGGGGGGGGGGGGGGGFGFGGGGGGGGGGGGCFGGGGGGGFFFFFFFFFFFFFFFFFFFFFFFFFFFFFBFF=BFEFFDDFFFFE<EFFEFFFFFFF0:??9@FBB<:??BF?FF<<AF>FBFFBFFF0??B:>6>B:>B<
@M04999:289:000000000-L3R54:1:1101:7283:16738 2:N:0:415
TGACTACAAGGGTATCTAATCCTGTTCGCTACCCATGCTTTCGAACCTCAGCGTCAGTTACAGACCAGAGAGCCGCCTTCGCCACTGGTGTTCTTCCATATATCTACGCATTCCACCGCTACACATGGAGTTCCACCCTCCTCTTCTGCACTCAAGAAAAACAGTTTCAGCTGCACTTCCCCGGTTGAGCCGAGGGCTTTCACAGCTGACTTGTTCTCCCGCCTGCGTTCGCTTTACGCCCAATAAATCCGGACAACGCTTGCCACCTACGTATTACCGCGGCTGCTGGCACGTAGTTAGC
+
CCCCCGGGGGGGGGGGGGGGGGGGGGGGGGGGGGGGGGGGGGGGGGGGGGGGGGGGGGGGGGGGGGFGGGGGGGGGGGGGGGGGGGGGGGGGGGGGGGGGGGGGGGGGGGGGGGGGGGGGGGGGGGGGGGGGGGGGGGGGGGGGGGGGGGGGGGGGGGGGGGGGGGGGGGGGGGGGFGFGGGGGEGGGGGGGGGGGGGGGFFFFFFFFFFFFFFFFFFFFFFFFFFFFFFFBFFFFFFFFFFFF;8>EEFF0(4>FFF>?1?BFFF8:?F?BF2:AFDFFFFFF68::7<:DFFB?<<><.
@M04999:289:000000000-L3R54:1:1101:23267:16740 2:N:0:415
TACACGGGTATCTAATCCCATTTGCTCCCCTAGCTTTCGTCTCTCAGTGTCAGTGTCGGCCCAGCAGAGTGCTTTCGCCGTTGGTGTTCTTTCCGATCTCTACGCATTTCACCGCTCCACCGGAAATTCCCTCTGCCCCTACCGTACTCCAGCTTGGTAGTTTCCACCGCCTGTCCAGGGTTGAGCCCTGGGATTTGACGGCGGACTTAAAAAGCCACCTACAGACGCTTTACGCCCAATCATTCCGGATAACGCTTGCATCCTCTGTATTACCGCGGCTGCTGGCACAGGGTTAGCCGAT
+
CCCCCGGGGGGGGGFGGGGGGGGGGGGGGGGGGGGGGGGGGGGGGGGFGGGGGGGGGGGGGGGGGGGGGGGGGGGGGGGGGGGGGGFGGGGGGGGDDDGGGGGGGGGGGGGGGGGCFGGGGGFGEGGGGGGGGGGGGGGGGGGGGFGFGGGDGGGFGGGGGGGGFFGFE6EGGGGGFF5CFGGGGGCGGGFGCGCFGGGGFFFFEFFFCEFFFFFFFFFDAEFEFFBF;<;AFFF>0<?7::<992(464(<<:08B<BFFBFFF27>F26:<>BFB;>;;BFB????7:(((.31.5(((
@M04999:289:000000000-L3R54:1:1101:26132:16745 2:N:0:415
CGACTACCGGGGTATCTAATCCCGTTCGCTCCCCATGCTTTCGCACTCCAGCGTCGGTAGGGACCCAGAGAGCTGCCTTCGCTTTTGGCGTTCCTTCGTAGATCTTAGGATTTCACCCCTACACACGAAATTCCACTCTCCTCTGTCTCACTCAAGTGAATTGGTTTCGAGAGCATTCCACCAGTTTTTGGCGACTTTCGCTTTCAACCCGATTCACCGCCTACGTGCCCTTTACGCCTAGTCATTCCGAAGAACACTTGCCCCCCCCGTCTTACCGCGGCTGCTGGCACGGAGTTAGCCG
+
CCCCCGGGGGGGGGGGGGGGGGGGGGGGGGGGGGGGGGGGGGGGGGGGGGGGGGGGGGGGGGGGGGGGGGGGGGGGGGGGGGGGGGFGGGGGGGGGGFGGGGGGGGGGGGGGGGGGGGGGGGGGGGGGGCGCEGFGFGGGGGGGGGGGGGGGGGGFGGGGGGGFGGGGGGFGGGGGFGFGFFGGGGGGG>EGGGGDGGGGFFFFFFFFD9B@BBFFE4>>>??DFF@<@@EFF9EFF(.<7>AAFFFB7??>F0:0?DBADFFBF19((-82:4A2(,(4116<:2(:(8(47;-8)--2(
@M04999:289:000000000-L3R54:1:1101:28269:16782 2:N:0:415
TCTCTGACTACCCGGGTATCTAATCCTGTTTGCTCCCCACGCTTTCGCATCTCAGCGTCAGTATCTGTCCAGAAGGCCGCCTTCGCCACCGGTATTCCTCCACATCTCTACGCATTTCACCGCTACACGTGGAATTCTACCTTCCTCTACAATACTCCAGATAACCAGTTTTAAGTGCAATTCCCAGGTTGAGCCCGGGGCTTTCACACCTAACTTAATTATCCGCCTACACGCCCTTTACGCCCAGTCATTCCGATTAACGCTCGCACCCTCCGTACTACCGCGGCTGCTGTCACGGAGT
+
CCCCCGGGGGGGGGGGGGGGGGGGGGGGGGGGGGGGGGGGGGGGGGGGGGGGGGGGGGGGGGGGGGGGGGGGGGGGGGGGGGGGGGGGGGGGGFGGGGGGGGGGGGGGGGGGGGGGGGGGGGGGGGGGGGGGFGGGGGGGGGGGGGGGGGGFGGGGGGGGGGEGGGGGGGGGGGGGFFF9?:CEFFGGGGGGGGFGGGDGD?AAFFFF@A:;EFFF:FF?BCCC@DFFFFFF?@@FFFFFFFD2:;@;EEEFCE?042:46(30(39069<BFF9,(4:5<B9>F(2;>BB>)5)6:6(2-
@M04999:289:000000000-L3R54:1:1101:25128:16874 2:N:0:415
TTCGACTACCGGGGTATCTAATCCTGTTCGCTCCCCACGCTTTCGTCCATCAGCGTCAATCGGTATTTAGTAACCTGCCTTCGCAATCGGGGTTCTGTGTAATATCTATGCATTTCACCGCTACACTACACATTCCAGCTACTTCAATACTATTCAAGATTAACAGTATCAACGGCAGTTCTACAGTTAAGCTGCAGGTTTTCACCGCTGACTTATCAACCCGCCTACGGACCCTTTAAACCCAATAAATCCGGATAACGCTCGCATCCTCCGTATTACCGCGGCTGCTGGCACGGAGTT
+
CCCCCGGGGGGGGGGGGGGGGGGGGGGGGGGGGGGGGGGGGGGGGGGGGGGGGGGGGGGGGGGGGGGGGGGGGGGGGGGGGGGGGGDGGGGGGGGGGGGGGGGGGGGGGGGGGGGGGGGGGGGGGGGGGGGGGGGGGGGGGGGFGGGGGGGGGGGGGGGGGGGGGGGGGGGGGGGGFG6DGFGGGGFGGGGGGGGGGGFFFFFFFFFFFFFFFFFFFFFFFFFF>?DF>=?>@DFFFFFFFDFFFFFFFEC@922?FF>?08:9B>FF>DFBFFF?FFA<?;>BFB>:F?FFFF<;(,,4
@M04999:289:000000000-L3R54:1:1101:7449:16880 2:N:0:415
GGGTGACTACTGGGGTATCTAATCCTGTTTGCTCCCCACGCTTTCGCATCTCAGCGCCAGTATCTGTCCAGAAGGCCGCCTTCGCCACCGGTATTCCTCCACATCTCTACGCACTTCACCGCTACACGTGGAATTCTACCTTCCTCTACAATACTCTAGTTAACCAGTTTTAAGTGCAATTCCTAGGTTGAGCCCAGGGCTTTCACACCTAACTTAATTATCCGCCTACATGCCCTTTACGCCCAGTCATTCCGATTAACGCTCGCACCCTCCGTATTACCTCGGCTGCTGGCACGGAGTT
+
CCCCCGGGGGFGGGGGGGGGGGGGGGGGGGGGGGGGGGGGGGGGG>FFEGGGGGGGGGGGFGGGGGGGGGGGGFGGGCGGGGGGGGGGGGGGGGFGGGGGGGGGGGGGGGGGGGGGGGGGGGGGGGGGGGGGGGGGFFGGGGGFGGGGGGGGGGGGGAEGGGGGGGGGGGFFGGFFFGDGGGGGGGFGFG??EGDC>GDDFFFAFFFAFFEEBFFFEF9>+:;)<A>@DEEEE=BFF=EFFF@;6<@FEECFCE@FF;CEDBDF0>>>B???:9-(344><))46:?04?7((.5?1204.
@M04999:289:000000000-L3R54:1:1101:27605:16905 2:N:0:415
TGACTACTGGGGTATCTAATCCTGTTCGCTACCCATGCTTTCGAACCTCAGCGTCAGTTACAGACCAGAGAGCCGCCTTCGCCACTGGTGTTCTTCCATATATCTACGCATTCCACCGCTACACATGGAGTTCCACTCTCCTCTTCTGCACTCAAGAAAAACAGTTTCAGCTGCACTTCCCCGGTTAAGCCGAGGGCTTTCACAGCTGACTTGTTCTCCCGCCTGCGTTCGCTTTACGCCCAATAAATCCGGACAACGCTTGCCACCTACGTATTACCGCGGCTGCTGGCACGTAGTTAGC
+
CCCCCGGGGGGGGGGGGGGGGGGGGGGGGGGGGGGGGGGGGGGGGGGGGGGGGGGGGGGGGGGGGGGGGGGGGGGGGGGGGGGGGGGGGGGGGGGGGGGGGGGGGGGGGGGGGFGGGGGGGGGGGGGGGGGGGGGGGGGGGGGGGGGGGGGGGGGGGGGGGGGGGGGGGGGCGFFGFDDGCDDEGGG9FGGGGGGGGGGGFFFFFFFFFFFFEFA@AFFDFFFF=DFFFFFFF?DEEFDEFDDDEAFFFFB>FB>:<B>:(2:,9??B0>:?DB?9<A?>>>016<7?:6??F0:F?A4).
@M04999:289:000000000-L3R54:1:1101:10182:16913 2:N:0:415
GGGGACTACACGGGTATCTATTCCCATTTGCTCCCCTAGCTTTCGTCTCTCAGTGCCATCGTCGGCCCAGCAGAGTGCTTTCGCCGTGGGTGTTCTTTCCGATCCCTACGCATTTCACCGCTCCACCGGAAATTCCCTCAGCCCCTACCGTACTCCAGCTTGGCAGTTTCCACCGCCTGTCCAGGGTTGAGCCCTGGGTTCTGACGGCGGCCTTAAGAACCGACCTACACACGCTTTACTCCCAATCATTCTGGATAACGCTTGCATCCTCTGTATTACCGTGGCTGCTGGCACAGAGTTT
+
B-,C,+,,C@FBCCFGGC,C,,<@E9C,,6CFGAF@8C,CFF6,BFF@F,<<66<,C@,,B66@EGGF@,,E@,6<,C?5,9,B,+@+@=>F>,EFFAFGEF>C+?A<F:>:F7,,A5,+@@F>F<F+=FC+,@EGF9D8,@F8C8+@,+A+@6EFG?,,,,1,,35,5@,:;@77@CFCFF+@6?DE5<8ACGCFG9*2);+=@/))40(6266A)+1(0(342()5((.349<<?F4*)(.(32:>49<2)5).:).(-4:6:2)6()5.)6)6))).1,4(((42:?7?12(4(.-4.
@M04999:289:000000000-L3R54:1:1101:3906:16915 2:N:0:415
TCTGAGACTACACGGGTATCTAATCCTGTTCGCTACCCATGCTTTCGAGCCTCAGCGTCAGTAACAGACCAGAGAGCCGCCTTCGCCACTGGTGTTCTTCCATATATCTACGCATTTCACCGCTACACATGGAGTTCCACTCTCCTCTTCTGCACTCAAGTCTCTCAGTTTCCGATGCTCTTCCTCAGTTAAGCTGAGGGCTTTCACATTCAGACTTAAAATACCGCCTGCGCTCCCTTTACGCCCAATAAATCCGGACAACGCTTGCCACCTACGTATGACCGCGGCTGCTGGCACGTA
+
CCCCCGGGGGGFGGGGGGGGGGGFGGGGGGGGGGGGGGGGGGGGGGGGGGGGGGGGGGGGGG<FFGGGGGG?FDGCFFGGGGGGGGGGGGDFFGGGGGCFCEFGFGGGGGGGGGGGGGGGGGGGGEGGFF=FC?FDFDGGGGGGDGGGGGFCFGGGGGGGGGGGGGGG:DGCCCGEFGFGGGGGGGGGGGGGGGGFC+:+*@FAFFFFFEFFC9AFEFFFF*>A64@=924@9BFFDFFFE4(6;0;08@EFE?=1@(.601608?210)83?:BF?36()641132>;(4:?(4,)34(
@M04999:289:000000000-L3R54:1:1101:28819:16915 2:N:0:415
TTATGACTACACGGGTATCTAATCCCATTTGCTCCCCTAGCTTTCGTCTCTCAGTGTCAGTGTCGGCCCAGCAGAGTGCTTTCGCCGTTGGTGTTCTTTCCGATCTCTACGCATTTCACCGCTCCACCGGAAATTCCCTCTGCCCCTACCGTACTCCAGCTTGGTAGTTTCCACCGCCTGTCCAGGGTTGGGCCCTGGGATTTGACGGCGGACTTAAAAAGCCACCTACAGACGCTTTACGCCCAATCATTCCGGATAACGCTTGCATCCTCTGTATTACCGCGGCTGCTGGCACAGAGTT
+
88888=;<F@DFGGDEEC@EGFFGDFCFFFCACFGGGFFECGGGGGFGFGFGGGGGFFAFGGGGG@CG@EGGGFGGGFGGGFGGGGGCEEFGGGGGGFCFEECG@<DFFFGG@FGFGGFA+>FFGGGGGGGDDGGGAFGGGFF8=?FFEF6D6EDCGDFGFFC6=+=FGCED,,++9CBG?FGFE6E::9**@8?49794FFF>AFFFFF(19AAA96+.:=3@;4@((/=)41((-44?0?((4(.3)6)5)596:F<<:9B((3<A>(5>2).)55)6660>;04018?0((.(447A9
@M04999:289:000000000-L3R54:1:1101:24194:16929 2:N:0:415
GTTGACTACTGGGGTATCTAATCCTGTTTGCTCCCCACGCTTTCGAGCATGAACGTCAGTGTTATCCCAGGAGGCTGCCTTCGCCATCGGTATTCCTCCACATCTCTACGCATTTCACTGCTACACGTGGAATTCTACCTCCCTCTGACACACTCTAGTTTGACAGTTTCAAATGCACGTCCCAAGTTGAGCTCGGGGATTTCACATCTGACTTATCTAACCGTCTGCGCTAGCTTTACGCCCAGTAATTCCGATTAACGCTCGCACCCTACGTATTACCGCGGCCGCTGGCACGGAGTT
+
@CCCCGGGGGGGGGGGGGGGGGGGGFGGGFGGGGGGGGGGGGGGGG<FEFFGGFGFFEGGGGGGCFAFAFGDE@EFDGGGGGDFFGGGGGGEGGGGGGGGGEGGDFGGGDGCCGGGGGG;BB=ACG@BEEG9FFFFFFGCFCAFGG8DFFGGG8=9EFGGGFFFFGGDDFCGGCGGFG?DFGD8>EEGCFEG,DE=CCDDCA<FFF9CAC*7>BAB89<CFFFDADBFFA2((7*86CC?DB>==4;57?CE;1(31?C0(((,((6(4(.3,.54:4AA691(((-9>>(-:>:6(4,4
@M04999:289:000000000-L3R54:1:1101:24904:16948 2:N:0:415
GACTACTAGGGTATCTAATCCTGTTTGCTACCCACGCTTTCGAGCATGAACGTCAGTGTTATCCCAGGAGGCTGCCTTCGCCATCGGTATTCCTCCACATCTCTACGCATTTCACTGCTACACGTGGAATTCTACCTCCCTCTGACACACTCTAGTTTGACAGTTTCAAATGCACGTCCCAAGTTGAGCTCGGGGATTTCACATCTGACTTATCTAACCGTCTGCGCTCGCTTTACGCCCAGTAATTCCGATTAACGCTCGCACCCTACGTATTACCGCGGCTGCTGGCACGTAGTTAGCC
+
CCCCCGGGFFGGGGGGGGGGGGGGGGGGGGGGGGGGGGGGGGGGGGGGGGGGGGGGGGGGGGGGGGFFGGGEGGGGGGGGGGGGGGGGGGGGGCGGGGGGGGGGGGGEGGGGGGGGGGGGGGGGGGGGGGGGGGGGGG8CFGGFGFGGGGCFF=FFGGFCFGGFGFFFDCGGGGGGFGDGFGFEGFGGG=FGGGGG>FGGCFACFFCCACFEEFFF;CA>FFFFFAFFFFFFFFFF?DFF?>FCCECFEE1???EE<B@669@F(3??BB??:?AA2:>>B>((-552:3)6:?,2>94<7
@M04999:289:000000000-L3R54:1:1101:23326:16965 2:N:0:415
AGACTACAGGGGTATCTAATCCTGTTCGCTCCCCACGCTTTCGCTCCTCAGCGTCAGTGACGGCCCAGAGACCTGCCTTCGCCATCGGTGTTCTTCCCGATATCTACACATTCCACCGTTACACCGGGAATTCCAGTCTCCCCTACCGCACTCCAGTCCGCCCGTACCCGGCGCCGATCCACCGTTAAGCGATGGACTTTCACACCAGACGCGACGAACCGCCTACGAGCTCTTTACGCCCAATAAATCCGGATAACGCTTGCACCCTACGTATTACCGCGGCTGCTGGCACGTAGCTAGC
+
CCCCCGGGGGGGGGGGGGGGGGGGGGGGGGGGGGGGGGGGGGGGGGGGGGGGGGGGGGGGGGGGGGGGGGGGGGGGGGGGGGGGGGGGGGGGGGGGGGGGGGGGGGGGGGGGGGGGGGGGGGGGGGGGGGGGGGGGGGGGGGGGGGGGGGGGGEGGGGGGGGGGGGGGGGGGGGGGF<BGGGGGGGGGGGGGGGGGGGGGFFFFFB>FFFFFFEFDFFFFFFFB2??BFFFFBBABF<BE>?FF><4:>?>06?:BFB6?B?FFFFFF<?27<BF949B;99>>BF>?0004233:?4)22
@M04999:289:000000000-L3R54:1:1101:24064:17068 2:N:0:415
GGACTACCGGGGTATCTAATCCTGTTTGCTCCCCACGCTTTCGCATCTCAGCGTCAGTATCTGTCCAGAAGGCCGCCTTCGCCACCGGTATTCCTCCACATCTCTACGCATTTCACCGCTACACGTGGAATTCTACCTTCCTCTACAATACTCTAGTTAACCAGTTTTAAGTGCAATTCCTAGGTTGAGCCCAGGGCTTTCACACCTAACTTAATTATCCGCCTACATGCCCTTTACGCCCAGTCATTCCGATTAACGCTCGCACCCTCCGTATTACCGCGGCTGCTGGCACGGAGTTAGC
+
CCCCCGGGGGGGGGGGGGGGGGGGGGGGGGGGGGGGGGGGGGGGGGGGGGGGGGGGGGGGGGGGGGGGGGGGGGGGGGGGGGGGGGGGGGGGGGGGGGGGGGGGGGGFGGGGGGGGGGGGGGGGGGGGGGGGGGGGGGGGGGGGGGGFFGGGGGGGGGGGGFGGGGGGGGGGGGDFCFFFGGGFGGGGGGGGGGGGGGGGFFFFFFFFFFFF9FFFEFFFFFDFFFFFEEFFFFFEEFFFFF@6;EECEFFFFFF?7(1<F0;9>>B<??BBF??<<>:>>9BFFB37(47??(9047<2.
@M04999:289:000000000-L3R54:1:1101:15138:17096 2:N:0:415
AGCTAGACTACACGGGTATCTAATCCTGTTTGCTACCCACGCTTTCGAGCATGAACGTCAGTGTTATCCCAGGAGGCTGCCTTCGCCATCGGTATTCCTCCACATCTCTACGCATTTCACTGCTACACGTGGAATTCTACCTCCCTCTGACACACTCTAGTTTGACAGTTTCAAATGCACGTCCCAAGTTGAGCTCGGGGATTTCACATCTGACTTATCTAACCGTCTGCGCTCGCTTTACGCCCAGTAATTCCGATTAACGCTCGCACCCTACGTATTACCCCGGCTGCTGGCAGTTAGT
+
CCCCCGGGGGGGGGGGGGGGGGGGGGGGGGGGGGGGGGGGGGGGGGGGGGGGGGGGFGGGGGGGGGGGGGGGGGGGFGGGGGGGEGFGGGGGGFGGGGGGGGG?FGFGGGGDGGGGGGGGGGGGGGGGGGGEE9EGGGGGGGGFGGGGGGGGDEGGGGFGGGGGGGFFGGEGGGGFFGFGGGGGGGGGGGGGDFEGGGG+?B>FFFFFEEFEEFFFEFFEAEF9@DDFBAAFFF=2:DFFF=@FFFF1>)7???E@6D@37(.6<964696?::1:?FF2-)(-47(-427?:(((.6)).
@M04999:289:000000000-L3R54:1:1101:7039:17107 2:N:0:415
AGACTACCGGGGTATCTAATCCTGTTTGCTCCCCACGCTTTCGCAACTCAGCGTCAGTATCTGTCCAGAAGGCCGCCTTCGCCACCGTTATTCCTCCACATCCCTACGCATTTCACCGCTACACGTGGAATTCTACTTTCCTCTACAATACTCCAGACAACCAGTTTTAAGTGCAGTTCCCAGGTTGAGCCCGGGGCTTTCACACCTAACTTAATTATCCGCCTACATGTCCTTTACGCCCAGTCATTCCGATTAACGCTCGCACCCTCCGCATTACCGCGGCTGCTGTCCCGTAGTTAGC
+
CCCCCCCFEG:@FC<FC@F9<,66CCCEE,E@66,@@FDBFGCGG++;,;,ECCEC:CFDFFDFG<<FCDCGG<@FGC@A,=,B:FC4C,BFEFAFGGEF@F,A,CF@7F:C,C55??B@BCFGGEFECFF,EFGG,@=9E,3=EDDG8,2@ED83,=8=FEEG97@ACEFCCCDC9BAF+=A@E9D?DC,7;5CDDDCF>BC=AFFA38817+::@1B4A(533@@?3)9)<??3>26>10:;3.9)9?=6(23))(-(4,7(39:0<:>(2(-).)((,2(,432).)))(.(-4<)))
@M04999:289:000000000-L3R54:1:1101:18847:17121 2:N:0:415
GACTACCCGGGTATCTAATCCCATTTGCTCCCCTAGCTTTCGTCTCTCAGTGTCAGTGTCGGCCCAGCAGAGTGCTTTCGCCGTTGGTGTTCTTTCCGATCTCTACGCATTTCACCGCTCCACCGGAAATTCCCTCTGCCCCTACCGTACTCCAGCTTGGTAGTTTCCACCGCCTGTCCAGGGTTGAGCCCTGGGATTTGACGGCGGACTTAAAAAGCCACCTACAGACGCTTTACGCCCAATCATTCCGGATAACGCTTGCATCCTCTGTATTACCGCGGCTGCTGGCACAGAGTTAGCC
+
CCCCCGGGGDGGGGGGGGGGGGGGGGGGGGGGGGFGGGGGGGGGGGGGGGGGGGGGGGGGGGGGGGGGGGGGGGGGGGGGEGGGGGGGGGGFGGGGGGGDFGGGGGGGGGGGGGGGGGGGGGGGGGGGGGGGGGGGGGGGFGGGGGGGGGGGGGGGGFGGGGGGGGGGGGGGGGGGFGFDGGGGGGFGGGGGFGECCCDGFFFFDB8>99E<<F6FDFF;F?F;@E33(19??FBDBBBFFF?12AADFBFFB042?F?FBFFAA47<AFFAAA24<49>FF>FFBF??07(2.(.4<)44
@M04999:289:000000000-L3R54:1:1101:11921:17132 2:N:0:415
GACTACTGGGGTATCTAATCCTGTTTGCTCCCCACGCTTTCGAGCATGAACGTCAGTGTTATCCCAGGAGGCTGCCTTCGCCATCGGTATTCCTCCACATCTCTACGCATTTCACTGCTACACGTGGAATTCTACCTCCCTCTGACACACTCTAGTTTGACAGTTTCAAATGCACGTCCCAAGTTGAGCTCGGGGATTTCACATCTGACTTATCTAACCGTCTGCGCTCGCTTTACGCCCAGTAATTCCGATTAACTCTCGCACCCTACGTATTACCGCGCCTGCTGGCACGTAGTTAGCC
+
CCCCCGGGGGGGGGGGGGGGGGGGGGGGG<FCFGGGGGGGGGGGGGGGGGGGGGGGGGGGGGGGGGGGGGGGGGGGGFGGGGGGGGGGGGGGGGGGGGGGGGGGGGGGGDGGGGGGGGGGGGGGGGGGGGGGGGGGFGGGGGGGGGGGGGGGGGGGGGGGFGGGGGGGGGGGGGGGFGFGGGFGGGGGGGGGGGGGGGGGFFFFFFFFFFF;EFFFFFFA?>BFF9=B>@FDFFFFFFFFF@FFFCFFF;0;D;EF))9@F;013<<?FB:B<?<<A0(--96:60>2<77?::<B::<<4
@M04999:289:000000000-L3R54:1:1101:18261:17201 2:N:0:415
ACTTGACTACTAGGGTATCTAATCCCATTTGCTCCCCTAGCTTTCGTCTCTCAGTGTCAGTGTCGGCCCAGCAGAGTGCTTTCGCCGTTGGTGTTCTTTCCGATCTCTACGCATTTCACCGCTCCACCGGAAATTCCCTCTGCCCCTACCGTACTCCAGCTTGGTAGTTTCCACCGCCTGTCCAGGGTTGAGCCCTGGGATTTGACGGCGGACTTAAAAAGCCACCTACAGACGCTTTACGCCCAATCATTCCGGATAACGCTTGCATCCTCTGTATTACCGCGGCTGCTGGCACAGAGTT
+
CCCCCGGGGGGGGGGGGGGGGGGGGGGGGGGGGGGGGGGGGGGGGGGGGGGGGGGGGGGGGGGGGGGGGGGGGGGGGGGGGGGGGGGGGGGGGGGGGGGGGGDEGGGGGGGGGGGGGGGGGGGGGGGGGEGGGGGGFGGGGGGGGGGGGFGGGGGGFGGGGGGEGGGGGGGGGGGGFGFGGGGGGGGGGGGFGGGGGGFCFFFFFFEBAAF>@DFACAFEFF@FFFFFFF;3?>F@FFFF?F;6:?:??<ABFFB0:?D2:BBFFFFFFFFFFD>4464<<?;>BFFFFFFBFBF1((5<6
@M04999:289:000000000-L3R54:1:1101:12865:17211 2:N:0:415
[truncated: 22,201,654 more chars]
