# Supplementary material for: Dynamics of the hindgut microbiota of the Japanese honey bees (Apis cerana japonica) throughout the overwintering period
Source: PeerJ. 2025 Oct 13;13:e20050. doi: 10.7717/peerj.20050 (PMC12530201; doi:10.7717/peerj.20050)
Supplement: Supplemental Information 18 [file peerj-13-20050-s018.gz › peerj-13-20050-s018]

@M04999:289:000000000-L3R54:1:1101:23705:1870 1:N:0:408
CCTACGGGCGGCTGCAGTGGGGAATTTTGGACAATGGGGGGAACCCTGATCCAGCCATGCCGCGTGTCTGAAGAAGGCCTTCGGGTTGTAAAGGACTTTTGTTAGGGGAGAAAAGCTTGGTGTTAATACCACCGAGTGCTGACGGTACCTAAAGAATAAGCACCGGCTAACTACGTTCCAGCAGCCGCGGTAATACGTAGGGTTCGATCGTTAATCGGAATTACTGGTCGTAAAGCGAGCGCAGACGGTTAGATAAGTCAGATGTGAAATCCCCGAGCTCAACTTGGTACGTGCATTTGA
+
CCCCCGGGGGGGGGGGGGGGGGGGGGGGGGGGGGGGGGGGGGGGGGGGGGGGGGGGGGGGGGGGGGGGGDDAC,<B@>CFFC777FFCF9,,=98@FFGGCFF9,,,****,:88<FF87F*=F;<FEF:9<<:**=*<F?9F7*4*4<C:7<CD>E79+<+;;:*8E56AC+3*;*22:+@?8F8*/**2*/A7A8E6***2*2**+2*;C**<?****:C+:C+*0<)9***+:3*)95/5))28)7<))*9**1976/*2*9/**-9-407)))-72),.5<))))-(4(-(6<<))
@M04999:289:000000000-L3R54:1:1101:20349:1893 1:N:0:408
TTTCCTACGGGTGGCAGCAGTGAGGAATATTGGACAATGGGTGAGAGCCTGATCCAGCCATCCCGCGTGAAGGACGACAGCCCTATGGGTTTTAAACTTCTTTTGTATGGGAATAAACCACATTACGTGTAATGTTCTGAAGGTACCATACGAATAATCATCGGCTAACTCCGTGCCAGCAGCCGCGGTAATACGGAGGATGCGAGCGTTATCCGGATTTATTGGGTTTAAATGGTCCGTATGCGGGTTGATAAGTCAGCGGTGAAAACCTGCAGCTTAACTGTATAACTGCCGTTGACAC
+
CCCCCGGGGGGGGGGGGGGGGGGGGGGGGGGGGGGGGGGGGGGGGGGGGGGGGGGGGGGGGGGGGGGG>EFGG8EFCEED<FBF8FA@FFGGGC@DFGGDFGGGAF<E<8A<<F@ECE@8AEEFCEFGGF89F9FFCGA9?9BA,??,F,AEC<FCF,A,A?8+>FCFFFDD+>+33,@:BFGCC>7*@8*@ED7>C7E*?>24**:5CE5C7C8**AEGCFE+0/>CE4+:++<@@C<GF*)*)937B36@>46@@694)59<)***,04(,))9@A?A4<2:))))5642:(8?6(2))
@M04999:289:000000000-L3R54:1:1101:18287:1951 1:N:0:408
GCCTACGGGTGGCTGCAGTAGGGAATCTTCCACAATGGACGCAAGTCTGATGGAGCAACGCCGCGTGAGTGAAGAAGGTTTTCGGATCGTAAAGCTCTGTTGTTGGTGAAGAAGGACAAGGGTAGTAACTGATCTTTGTTTGACGGTAATCAACCAGAAAGTCACGGCTAACTACGTTCCAGCAGCCGCGGTAATACGTAGGTGTCAAGCGTTGTCCGGATTTATTGGGCGTAAAGCGAACGCAGGCGGGAAGATAAGTCAGCTGTGAAAGCCCCCAGCTTAACTGGGGAACTTCAGCTG
+
CCCCCGGGGGGGGGGGGGGGGGGGGGGGGGGGGGGGGGGGGGGGGGGGGGGGGGGGGGGGGGGGGGGGGGGGGGGGDGGGGGGEEGGDEFEDFGGGGGFGGGGGFCFCFFFCEFGFFFCEFGGGGGGGGGCCGGGGGFGGGGGE:+@<=FGGGGGGG,,<<DFEFEGGGGFCFAC+D,@:CGGGGF>CE*1>CEGGGGG985C?,?9CCC8CEEECFG5=EEFCGG7*795C*95?FCCDG57D5D5@33)7D@F4?7BFFB6F)9)*)/64<)7:;:F>>2>45),(4(-4?):426A2
@M04999:289:000000000-L3R54:1:1101:7786:1998 1:N:0:408
CCTACGGGAGGCTGCAGTGAGGAATATTGGACAATGGGTGAGAGCCTGATCCAGCCATCCCGCGTGAAGGACGACAGCCCTATGGGTTTTAAACTTCTTTTGTATGGGAATAAACCACATTACGTGTAATGTTCTGAAGGTACCATACGAATAAGCATCGGCTAACTCCGTGCCAGCAGCCGCGGTAATACGGAGGATGCGAGCGTTATCCGGATTTATTGGGTTTAAAGGGTCCGTAGGCGGGTTGATAAGTCAGCGGTGAAAACCTGCAGCTTAACTGTAGAACTGCCGTTGATACTGT
+
CCCCCGGGGGGGGGGGGGGGGGGGGGGGGGGGGGGGGGGGGGGGGGGGGGGGGGGGGGGGGGGGGGGGGGGGGGGGGGGGGFGGGGGGGGGCFGGGGGGGGGGGGGGGGFGGGGGGGGGGGGFGGGGGGGCFGGGC?FGGGGGFFGFGD+FGGGGGGGGEFGGDGGGGGGGC@FADECGGGGGGGECEFCA*CEGGGGGGCE5EGEGGGFFEDGGGGGGGGGGEGGG77777AFFGGFGGFDE3>D)<@7@BGFFF@E@B>F*78@@FB>?:BFFFFFFFFAF<<<A7?79?B666<BF9<
@M04999:289:000000000-L3R54:1:1101:18602:2006 1:N:0:408
AGTCCTACGGGTGGCAGCAGTGAGGAATATTGGACAATGGGTGAGAGCCTGATCCAGCCATCCCGCGTGAAGGACGACAGCCCTATGGGTTTTAAACTTCTTTCGTATGGGAATAAACCACATTACGTGTAATGTTCTGAAGGTACCATACGAATAAGCATCGGCTAACTCCGTGCCAGCAGCCGCGGTAATACGGAGGATGCGAGCGTTATCCGGATTTATTGGGTTTAAAGGGTCCGTAGGCGGGTTGATAAGTCAGCGGTGAAAACCTGCAGCTTAACTGTAGAACTGCCGTTGATAC
+
CCCCCGGGGGGGGGGGGGGGGGGGGGGGGGGGGGGGGGGGGFGGGGGGGGGFGGGGGGGGGGGGGGGGGGGGGGGGGGGGGGGGGGGGGGGGGGGGGGGGGGGGGGGGGGGGGGGGGFGGGGGGGGGGGGGGGGGGGGGGGGGGGFGGG9FGGFGGG,CCFGGDGGGGGGGG7@=@E9FFGGGGGGDDEEEFFGGGGGD*?C6CC8EEGGGGFGEECEDGGGGGGFGGDD7+=7EFGGGGGD>CDGFFFEFFGFF=47FFFB97:FFF?>?B:566?7FFFFFF<>A<DA?<?>BB<?AA6
@M04999:289:000000000-L3R54:1:1101:11091:2064 1:N:0:408
CCTACGGGCGGCTGCAGTGAGGAATATTGGACAATGGGTGAGAGCCTGATCCAGCCATCCCGCGTGAAGGACGACAGCCCTATGGGTTTTAAACTTCTTTTGTATGGGAATAAACCACATTACGTGTAATGTTCTGAAGGTACCATACGAATAAGCATCGGCTAACTCCGTGCCAGCAGCCGCGGTAATACGGAGGATGCGAGCGTTATCCGGATTTATTGGGTTTAAAGGGTCCGTAGGCGGGTTGATAAGTCAGCGGTGAAAACCTGCAGCTTAACTGTAGAACTGCCGTTGATACGGT
+
CCCCCGGGGGGGGGGGGGGGGGGGGGGGGGGGGGGGGGGGGGGGGGGGGGGGGGGGGGGGGGGGGGGGGGGGGGGGGGGGGGGGGGGGGGGGGGGGGGGGGGGGGGGGGGGGGGGGGGGGGGGGGGGGGGGGGGGGGGGGGGGGGGGGGGGGGGGGGGGGGGGGGGGGGGGGGGGCGGGGGGGGGGGGGGGGGGGGGGGGGGGGGGGGGGGGGGGGGGGGGGGGEEGGGGGGGGGGGGGGGGFGFGFFFFFFGFFFFFFFFFGFFFFFFFFFFFFFFBFFFFFFFFFFFFF?FBFFFF(88
@M04999:289:000000000-L3R54:1:1101:13638:2148 1:N:0:408
GGCCTACGGGAGGCTGCAGTGAGGAATATTGGACAATGGGTGAGAGCCTGATCCAGCCATCCCGCGTGAAGGACGACAGCCCTATGGGTTTTAAACTTCTTTTGTATGGGAATAAACCACATTACGTGTAATGTTCTGAAGGTACCATACGAATAAGCATCGGCTAACTCCGTGCCAGCAGCCGCGGTAATACGGAGGATGCGAGCGTTATCCGGATTTATTGGGTTTAAAGGGTCCGTAGGCGGGTTGATAAGTCAGCGGTGAAAACCTGCAGCTTAACTGTAGAACTGCCGTTGATACT
+
CCCCCGGGGGGGGGGGGGGGGGGGGGGGGGGGGGGGGGGGGGGGGGGGGGFGFGGGGGGGGGGGGGGGGFGGGGGGGGGGGGGGGGGGGGGGGGGGFGGGGGGGGGGGGGGGGGGGGGGCFEGGGGGGGGGGGGGGGGGGGGGGGGGGGFGGGGGGGGGGGGGGFGGGGGGGGGGGGGGGGGGGGGGGGGGGGGGDGGGGDGGGGGGGD5CFCEGCEGGGGGGGG7DGGGGGGGGFFGFDDGFGFGFEFFFFG?FF4@FFDFGFFFFFBFBFFF@FFBFA<AA>F<A<BFFF>:BFFFFF:
@M04999:289:000000000-L3R54:1:1101:13149:2168 1:N:0:408
TCCTACGGGCGGCAGCAGTGGGGAATTTTGGACAATGGGGGGAACCCTGATCCAGCCATGCCGCGTGTCTGAAGAAGGCCTTCGGGTTGTAAAGGACTTTTGTTAGGGAAGAAAAGCTTGGTGTTAATACCACCGAGTGCTGACGGTACCTAAAGAATAAGCACCGGCTAACTACGTGCCAGCAGCCGCGGTAATACGTAGGGTGCGAGCGTTAATCGGAATTACTGGGCGTAAAGCGAGCGCAGACGGTTAGATAAGTCAGATGTGAAATCCCCGAGCTCAACTTGGGACGTGCATTTG
+
CCCCCGGGGGGGGGGGGGGGGGGGGGGGGGGGGGGGGGGGGGGGGGGGGGGGGGGGGGGGGGGGGGGGGGGGGGGGGGGGGGGGGGGGGGGGGGGGGGGGGGGGGGGGGGGGGGGGGGGGGGGGGGGGGGGGGGGGGGGGGGGGGGGGGGGGGGGGGGGGGGGGGGGGGGGGGGGGGGGGGGGGGGGGGGGGGGGGGGGGGGGGGGGGGGGGGGGGGGGGGGGGGGGGGGGGGGGGGGGGGGFGEGFFFEFFGFFFFFFFFFGFFFFFFFFF?FFBFFBFFBFFF<<:BBFBBFFFFFBB
@M04999:289:000000000-L3R54:1:1101:16676:2182 1:N:0:408
ATCCCTACGGGTGGCAGCAGTGGGGAATATTGCACAATGGGGGGAACCCTGATGCAGCCATGCCGCGTGTATGAAGAAGGCCTTCGGGTTGTAAAGTACTTTCGGTAGTGAGGAAGTTGTGTGTATGAAAAGTGCATGCAGTTGACGTTAGCTACAGAAGAAGCACCGGCTAACTCCGTGCCAGCAGCCGCGGTAATACGGAGGGTGCGAGCGTTAATCGGAATGACTGGGCGTAAAGGGCATGTAGGCGGATAATTAAGTTAGGTGTGAAAGCCCCGGGCTCAACCTGGGAATTGCACTT
+
CCCCCGDEGCGGGGFGGGGGGGGGGGGGGGGGGGGGGGGGFGGGGGGGGGGGGGGGGGGGGGGGGGGGGGGGGGGGFGGGGGFFGGGGGGEGGFGGGGEGGGGGGFFEFAEFFGGGG;FC*>F>FFGGGGGGGGFGGGGGGFGGGF7FF<FGGGGGGFGCFGGGG@FFGGDGGGFCF@F*CFGGGGCFF>5?>EGGF@CFGCCEG88EGGGGGG5EFEFGCEEE6FCFCG<CCC5>GGGGGF:DBGFFF3BFGBF=FFFB*6C=FFFF<F<495>5765,324>FFB((3<8??0?FF>9)
@M04999:289:000000000-L3R54:1:1101:11945:2227 1:N:0:408
CCTACGGGTGGCTGCAGTGGGGAATATTGCACAATGGGCGAAAGCCTGATGCAGCGACGCCGCGTGCGGGATGACGGCCTTCGGGTTGTAAACCGCTTTTGATTGGGAGCAAGCGAGAGTGAGTGTACCTTTCGAATAAGCACCGGCTAACTACGTGCCAGCAGCCGCGGTAATACGTAGGGTGCAAGCGTTATCCGGATTTATTGGGCGTAAAGAGCTCGTAGGCGGTTCGTCGCGTCTGGTGTGAAAGTCCATCGCTTAACGGTGGAGCGGCGCCGGGTACGGGCGGACTGGAGTGCGG
+
CCCCCGGGGGGGGGGGGFEFGGGGGGGFGGGGGFGGGGFCCGGEGFGGGGGGGGGGGGGGGGGDEGGGGGGGCGGGGGGGGGGGGAFB?FFFGFGGCFFGGGFGGGGGDEDGFGGDEFFDDFBGCFC3FFAFGGGFGGGGGGGGGEGCEF7;<<CFFFEFFD7CGGGECCFDGGGFF<FFDEGGGGGGGBEBEGC?EGCDECC:@@F5:CEEC=E:;CCEEEGCG+9CGCCDEDGG)19CFG675C468@8*:F??B)7>5@7)<7@>6)4,(737;(<;9(48>>29BB9(8:(4?B9;>
@M04999:289:000000000-L3R54:1:1101:10762:2236 1:N:0:408
AGCCTACGGGGGGCAGCAGTGGGGAATATTGCACAATGGGGGGAACCCTGATGCAGCCATGCCGCGTGTATGAAGAAGGCCTTCGGGTTGTAAAGTACTTTCGGTAGTGAGGAAGTTGTGTGTATGAAAAGTGCATGCAGTTGACGTTAGCTACAGAAGAAGCACCGGCTAACTCCGTGCCAGCAGCCGCGGTAATACGGAGGGTGCGAGCGTTAATCGGAATGACTGGGCGTAAAGGGCATGTAGGCGGATAATTAAGTTAGGTGTGAAAGCCCCGGGCTCAACCTGGGAATTGCACTT
+
CCCCCGGGGGGGGGGGGGGGGGGGGGGGGGGGGGGGGGGGGGGGGGGGGGGGGGGGGGGGGGGGGGFGGGGGGGGGGGGGGGGGGGGGGGGGGGGGGGGGGGGGGGGFGGGGGGGGGGCEGG@FGGGGGGGGGGGGGGGGGGGGGGGCGGGGGGGGGGGGGGGGGGGGEEGGGGGGGGGGGGGGGGGGGGGGGGGGGFGGGGGGEEGGGGGGGGGGGGGGGGGGGGFDGGGG:CEGGGGGGGFGFGFFDDBDGFFBFF?=FFGFF?7@BFFFFFFFFFFF>FFF?:FFFFFF05>FB>B)
@M04999:289:000000000-L3R54:1:1101:12693:2302 1:N:0:408
CCCCTACGGGCGGCTGCAGTGAGGAATATTGGACAATGGGTGAGAGCCTGATCCAGCCATCCCGCGTGAAGGACGACAGCCCTATGGGTTTTAAACTTCTTTTGTATGGGAATAAACCACATTACGTGTAATGTTCTGAAGGTACCATACGAATAAGCATCGGCTAACTCCGTGCCAGCAGCCGCGGTAATACGGAGGATGCGAGCGTTATCCGGATTTATTGGGTTTAAAGGGTCCGTAGGCGGGTTGATAAGTCAGCGGTGAGAACCTGCAGCTTAACTGTAGAACTGCCGTTGATACT
+
CCCCCGGGGGGGGGGGGGGGGGGGGGGGGGGGGGGGGGGGGGGGGGGGGGGGGGGGGGGGGGGGGGGGGGGGGGGGGGGGGGGGGGGGGGGGGGGGGGGGGGGGGGGGGGGGGGGGGGGGGGGGGGGGGGGGGGGGGGGGGGGGGGGGGGGGGGGGGGGGGGGGGGGGGGGGGGGGGGGGGGGGGGGGGGGGGGGGGGGGGGGGGGGGGGGGGGGGGGFGGGGGGGG<FFGGGGGGGGGGGGFGFGFFFFFFFFFFFFFFF>GFFB=@BFFFFFFFFFFFFFFFFFFF>BFFBBFB:<BF)
@M04999:289:000000000-L3R54:1:1101:24499:2343 1:N:0:408
AGGTAGGGTTTGATCCTGGCTCAGGATGAACGCTGGCGGCGTGCCTAATACATGCAAGTCGAGCGAACAGACGAGGAGCTTGCTCCCCTGACGTTAGCGGCGGACGGGTGAGTAACACGTGGATAACCTACCTATAAGACTGGGATAACTTCGGGAAACCGGAGCTAATACCGGATAATATATTGAACCGCATGGTTCAATAGTGAAAGACGGTTTTGCTGTCACTTATAGATGGATCCGCGCCGCATTAGCTAGTTGGTAAGGTAACGGCTTACCAAGGCAACGATGCGTAGCCGACCTG
+
CCCCCGGGGGGGGGGGGGGGGGGGGGGGGGGGGGGGGGGGGGGGGGGGGGGGGGGGGGGGGGGGGGGGGGGGGGGGDGGGGGGGGFGGGGGGGGGGC9F@FGCFFGGGFGGGGGGGGGGGGGGGGFGGGGGGGGGFGGGGGGGGGGFBFFGGGGGGGFGFGFECF:EFGEFGGEGECF<@CFGGCBC@C8CEGGGGGGGGGGGFGGFGGGGGGGGGGGFGGGGGG?CCFGGGGFGGGGFGGGFGFGFFFFFFGBF??FFDBFDFFFFF?FB;9:?@F2><02:?FB?(8;FF>?DF>;BF<
@M04999:289:000000000-L3R54:1:1101:7230:2367 1:N:0:408
CTTGACCTACGGGTGGCTGCAGTGGGGAATATTGCACAATGGGGGGAACCCTGATGCAGCCATGCCGCGTGTATGAAGAAGGCCTTCGGGTTGTAAAGTACTTTCGGTAGTGAGGAAGTTGTGTGTATGAAAAGTGCATGCAATTGACGTTAGCTACAGAAGAAGCACCGGCTAACTCCGTGCCAGCAGCCGCGGTAATACGGAGGGTGCGAGCGTTAATCGGAATGACTGGGCGTAAAGGGCATGTAGGCGGATAATTAAGTTATGTGTGAAAGCCCCGGGCTCAACCTGGGAATTGCAC
+
CCCCCGGGGGGGGGGGGGGGGGGGGGGGGGGGGGFFGGGGGGGGGGGGGGGGGGGGGGGGGGGGGGGGGGGGGGGGAFGGGGGGGGGGGGGGGGGGGGGGGGGGGGGGGG:FGGGGGGFCFGCFGFGGGFGG:DFE@FGGGGGGG,CFGCGCFGGGFFGGGGFGDGGGGGGDDEGCC:F8FFGGGGGGGEGGGGGEEEFFFGGGEGGGGEEEGGG*A=FGGGGDGGGDGDFGFFGGGGGFGGF*.>@FFFFEG:DF?FFFFFGFF*986924AFFF@:B>B>((-4<034<:BFFFB25).
@M04999:289:000000000-L3R54:1:1101:16283:2408 1:N:0:408
GACCTACGGGCGGCTGCAGTGGGGAATATTGCACAATGGGGGGAACCCTGATGCAGCCATGCCGCGTGTATGAAGAAGGCCTTCGGGTTGTAAAGTACTTTCGGCAGGGAGGAAGTTGAGGGTATGAAAAGTGCATGCAGTTGACGTTAGCTACAGAAGAAGCACCGGCAAACTCCGTGCCAGCAGCCGCGGTAATACGGCGGGTGCGAGCGTTAACCGGAATGACTGGGCGTAAAGGGCGTGTAGGCGGATAATTAAGTTAGCTGAGAAAGCCCCGGGCTGAACCTGGGAATTGCACTA
+
CCCCCGGGGG+CFGGGGGGGGGGGGGGGGGGGGGGGGGGGGGCGGGGGGGGGGGGGGAF<FGGGGGGGFCFGGGGGGGGC<FGGGG>3@FGGGGG@;FF;FG:F*>F*4FCEGG:8@E,,,=<F:2,8C<2,8?CBGGB:77F22<=*2<F9<<<<FF0CCCF6E:EC5*/@F9<CEEG;/+0/:*22:588*2/0:08//8CG:C2?EEEGC=EF+2/*2>7C?+0**1C52)19*C**)15*77=*5;<>38*96F4/7@7**9*)-/(4(5).)(049(3)(-.,6?073:?FF24)
@M04999:289:000000000-L3R54:1:1101:6758:2458 1:N:0:408
CACCTACGGGCGGCTGCAGTGGGGAATTTTGGACAATGGGGGCAACCCTGATCCAGCCATGCCGCGTGTCTGAAGAAGGCCTTCGGGTTGTAAAGGACTTTTGTTAGGGAAGAAAAGCTTGGTGCTAATACCACCGAGTGCTGACGGTACCTAAAGAATAAGCACCGGCTAACTACGTGCCAGCAGCCGCGGTAATACGTAGGGTGCGAGCGTTAATCGGAATTACTGGGCGTAAAGCGAGCGCAGACGGTTAGATAAGTCAGATGTGAAATCCCCGAGCTCAACTTGGGACGTGCATTTG
+
CCCCCGGGGGGGGGGGGGGGGGGGGGGGGGGGGGGGGGGGGGGGGGGGGGGGGGGGGGGGGGGGGGGGGGGGGGGGGGGGGGGGGGGGGGGGGGGGGGGGGGGGGGFGGGGGGGGGGGGGGGGGGGGGGGGGGGGGGGGGGGGGGGGGGGGGGGGGGGGGGGFGGGGGGGGGDGGGGGGGGGGGGGGFGGGGGGGGGGGGGGGGGGGGEGGGGGGGGGGGGGGG9:FGGGGG=DGGGGGGGGFGFDBFBFBBGFFFFFFF7@FFFF?FFFFFF<?>@FFBBBDF09>A??FFFFFFFFFF2
@M04999:289:000000000-L3R54:1:1101:19227:2467 1:N:0:408
CCTACGGGGGGCTGCAGTAGGGAATCTTCCACAATGGACGCAAGTCTGATGGAGCAACGCCGCGTGGATGAAGAAGGTCTTCGGATCGTAAAATCCTGTTGTTGAAGAAGAACGGTTGTGAGAGTAACTGCTCATAGCGTGACGGTAATCAACCAGAAAGTCACGGCTAACTACGTGCCAGCAGCCGCGGTAATACGTAGGTTGCAAGCGTTGTCCGGATTTATTGGGCGTAAAGGAAGCGCAGGCGGTCTTTTAAGTCTGAATGGGAAAGCCCTCAGCTTAACTGAGGAAGAGCATCGG
+
CCCCCGGGGGGGGGGGGGGGGGGGGCGGGEFGGGGGGGGG7FGE5F<FFEEFAACCGGGGGDCF>>F>F=DGGDGGGGGGGCCEEC>FDEGFGFFCCFGGGFCFGCFFGCCFFGG:=FGGGCCFGG9CBFGEFGGC<@FBFGGGGGGGGGGGGGGGG?FGF99C?EGGEG6CCCEFGCFCCEC86@EGECGEEF?+;32@C<+;5CE</;;88CGGEE5/:EEEEGFCEGDG5CCGCF*5)77DF35;7@3@C6=)9@F4=*0/*).58F6:B>5>F:6)-<<>AAA3?71,(,3:)5??
@M04999:289:000000000-L3R54:1:1101:20604:2473 1:N:0:408
CCTACGGGTGGCTGCAGTGGGGAATATTGCACAATGGGGGGAACCCTGATGCAGCCATGCCGCGTGTATGAAGAAGGCCTTCGGGTTGTAAAGTACTTTCGGTAGTGAGGAAGTTGTGTGTATGAAAAGTGCATGCAGTTGACGTTAGCTACAGAAGAAGCACCGGCTAACTCCGTGCCAGCAGCCGCGGTAATACGGAGGGTGCGAGCGTTAATCGGAATGACTGGGCGTAAAGGGCATGTAGGCGGATAATTAAGTTAGGTGTGAAAGCCCCGGGCTCAACCTGGGAATTGCACTTAA
+
CCCCCGGGGGGGGGGGGGGGGGGGGGGGFGGGGGGGGGGGGGGGGGGGGGGGGGGGGGGGGGGGFGGGGGGGGGGGGGGGGGGGGGEFFGGGGGGGGGGGGGFGGGGGGGEGGGGGFFDCECGGGFGGGGGGGGGGGGGGGGGGCGGGGGGGGFGGFGGGFFGGGGGGGGGGGGGGGGGGGGGGGGGGGGGGEGGGGEEGGEGGGGGGGGGGDFGGGDGEEGGGGGFGGGCDD5CGGGFCFCFGFGDDDBFBGFFFFFFFFF:?=EFFBFFFFF:EDFE?BD?F?:??B:B:<24<B?AD
@M04999:289:000000000-L3R54:1:1101:22753:2492 1:N:0:408
CCTACGGGTGGCTGCAGTGAGGAATATTGGACAATGGGTGAGAGCCTGATCCAGCCATCCCGCGTGAAGGACGACAGCCCTATGGGTTTTAAACTTCTTTTGTATGGGAATAAACCACATTACGTGTAATGTTCTGAAGGTACCATACGAATAAGCATCGGCTAACTCCGTGCCAGCAGCCGCGGTAATACGGAGGATGCGAGCGTTATCCGGATTTATTGGGTTTAAAGGGTCCGTAGGCGGGTTGATAAGTCAGCGGTGAAAACCTGCAGCTTAACTGTAGAACTGCCGTTGATACTGT
+
CCCCCGGGGGGGGGGGGGGGGGGGGGGGGGGGGGGGGGGGGGGGGGGGGGGGGGGGGGGGGGGGGGGGGGGGGGGGGGGGGGGGGGGGGGGGGGGGGGGGGGGGGGGAFGGGGGGGGGGGGGGGGGGGGGGGGGGGGGGGGGGGGGGGGGGGGGGGGGGGGGGGGGGGGGGGGGGGGGGGGGGGGGGGGGGGGGGGGGGGGGGGGGGGGGGGGGGEGGGGGGGGEEGGGGGGGGGGGGGGGGFGFGFFFFFFGFFFFFFFEFGFFFFFBFFFFFFFFFFAFFA2<<D>BBFF:?FFFFFF9
@M04999:289:000000000-L3R54:1:1101:16959:2532 1:N:0:408
ATGCCCTACGGGGGGCAGCAGTGAGGAATATTGGACAATGGGTGAGAGCCTGATCCAGCCATCCCGCGTGAAGGACGACAGCCCTATGGGTTCTAAACTTCTTTTGTATGGGAATAAACCACATTACGTGTAATGTTCTGAAGGTACCATACGAATAAGCATCGGCTAACTCCGTGCCAGCAGCCGCGGTAATACGGAGGATGCGAGCGTTATCCGGATTTATTGGGTTTAAAGGGTCCGTAGGCGGGTTGATAAGTCAGCGGTGAAAACCTGCAGCTTAACTGTAGAACTGCCGTTGAT
+
CCCCCGGGGGGGGGGGGGGGGGGGGGGGGGGGGGGGGGGGGGGGGGGGGGGGGGGGGGGGGGGGGGGGGGGGGGGGGGGGGGGGGGGGGGGGGGGGGGGGGGGGGGGGGGGGGGGGGGGGGGGGGGGGGGGGGGGGGGGGGGGGGGGGGGGGGGGGGGGGGGGGGGGGGGGGGGGGGGGGGGGGGGGGGGGGGGGGGGGGGGGGGGGGGGGGGGGGGGGGGGGGGGGGGGGGGGGGGGGGGGFGFGFFFFFFGFFFFFFFFFGFFFFFFF?BFFFFFFFFFFABFFBFFFF<FFFF0:<F
@M04999:289:000000000-L3R54:1:1101:11444:2542 1:N:0:408
TGCCCTACGGGTGGCTGCAGTGAGGAATATTGGACAATGGGTGAGAGCCTGATCCAGCCATCCCGCGTGAAGGACGACAGCCCTTTGGGTTTTAAACTTCTTTTGTATGGGAATAAACCACATTACGTGTAATGTTCTGAAGGTACCATACGAATAAGCATCGGCTAACTCCGTGCCAGCAGCCGCGGTAATACGGAGGATGCGAGCGTTATCCGGATTTATTGGGTTTAAAGGGTCCGTAGGCGGGTTGATAAGTCAGCGGTGAAAACCTGCAGCTTAACTGTAGAACTGCCGTTGATAC
+
CCCCCGGGGGGGCGGGGGGGGGGGGGGGGGGGGGDGGGGGGEFGGGGGGGGGGGGGGGGGGGGGGGGGGGGGGGGGGGGGGGGGGGGGGGGGGGGGGGGGGGGGGGGGGGGGGGGGGGGGGGGGGGGGGGGGGGGGGGGGGGGGGDGGGGGGGGGGGGGGGGGGGGGGGGGGGFFGGGGGGFFFEGGGGGGGGGGGGGGGGGGGGGGGGGGGGGGECGGGGGGGGGGC7FGGGFGGGGGFGG3CEGFBBBFFGFFBFF4FFFDDFFFFFFF<B?FFFDFFAFF<<AAAAFF<7>??(15))
@M04999:289:000000000-L3R54:1:1101:23692:2566 1:N:0:408
GTACCTACGGGGGGCTGCAGTGAGGAATATTGGACAATGGGTGAGAGCCTGATCCAGCCATCCCGCGTGAAGGACGACAGCCCTATGGGTTTTAAACTTCTTTTGTATGGGAATAAACCACATTACGTGTAATGTTCTGAAGGTACCATACGAATAAGCATCGGCTAACTCCGTGCCAGCAGCCGCGGTAATACGGAGGATGCGAGCGTTATCCGGATTTATTGGGTTTAAAGGGTCCGTAGGCGGGTTGATAAGTCAGCGGTGAAAACCTGCAGCTTAACTGTAGAACTGCCGTTGATAC
+
CCCCCGGGGGGGGGGGGGGGGGGGGGGGGGGGGGGGGGGGGGGGGGGGGGGGGGGGGGGGGGGGGGGGGGGGGGGGGGGGGGGGGGGGGGGGGGGGGGGGGGGGGGGGGGGGGGGGGGGGGGGGGGGGGFGGGGGGGGGGGGGGGGGGGGGGGGGGGGGGGGGGGGGGGGGGGGGGGGGGGGGGGGGGGGDGFGGGGGGGFGGGGGGGGGGGGGGG5:CCGGGGGGDGGGGGFGGGGGGGGGFGFGFFDFFFGFFFFFFFEBGFFFFFBEFFFFFFFFFFFFAFFFFFFFFFFF??FFFF2
@M04999:289:000000000-L3R54:1:1101:14559:2604 1:N:0:408
TATCCTACGGGGGGCTGCAGTGAGGAATATTGGACAATGGGTGAGAGCCTGATCCAGCCATCCCGCGTGAAGGACGACAGCCCTATGGGTTTTAAACTTCTTTTGTATGGGAATAAACCACATTACGTGTAATGTTCTGAAGGTACCATACGAATAAGCATCGGCTAACTCCGTGCCAGCAGCCGCGGTAATACGGAGGATGCGAGCGTTATCCGGATTTATTGGGTTTAAAGGGTCCGTAGGCGGGTTGATAAGTCAGCGGTGAAAACCGGCAGCTTAACTGTAGAACTGCCGTTGATAC
+
CCCCCGGGGGGGGGGGGGGGGGGGGGGGGGGGGGGGGGGGGGGGGGGGGGGGGGGGGGGGGGGGGGGGGGGGGGGGGGGGGGGGGGGGGGGGGGGGGGGGGGGGGGGGGGGGGGGGGGGGGGGGGGGGGGGGGGGGGGGGGGGGGGGGGGGGGGGGGGGGGGGGGGGGGGGGGGGGGGGGGGGGGGGGGGGGGGGGGGGGGGGGGGGGGGGGGGGGGGDGGGGGGGCCEFGGGGGGGGGGGGFGFGFFFFFFGF=96/=6@>50>FF?B)(4,707@AFDA25-4)6<<)5>36?1:<)))
@M04999:289:000000000-L3R54:1:1101:19732:2631 1:N:0:408
GAACCTACGGGGGGCTGCAGTGAGGAATATTGGACAATGGGTGAGAGCCTGATCCAGCCATCCCGCGTGAAGGACGACAGCCCTATGGGTTCTAAACTTCTTTTGTATGGGAATAAACCACATTACGTGTAATGTTCTGAAGGTACCATACGAATAAGCATCGGCTAACTCCGTGCCAGCAGCCGCGGTAATACGGAGGATGCGAGCGTTATCCGGATTTATTGGGTTTAAAGGGTCCGTAGGCGGGTTGATAAGTCAGCGGTGAAAACCTGCAGCTTAACTGTAGAACTGCCGTTGATAC
+
CCCCCGGGGGGGGGGGGGGGGGGGGGGGGGGGGGGGGGGGGGGGGGGGGGGGGGGGGGGGGGGGGGGGGGGGGGGGGGGGGGGGGGGGGGGGGGGGGGGGGGGGGGGGGGGGGGGGGGGGGGGGGGGGGGGGGGGGGGGGGGGGGGGGGGGGGGGGGGGGGGGG>FGGGGGGGGGGGGGGGGGGGGGGGGGGGGGGGGGGGGGGGGGGGGGGGGGGGGGGGGGGGGGDGGGGGGGGGFGGGGFGFGFFFFFFGFFFFFFFFFDF>FFFFFFFBFFFFDFFFFFFFFFAFFFFFBFBB?<>4
@M04999:289:000000000-L3R54:1:1101:12618:2714 1:N:0:408
TTCCTACGGGTGGCTGCAGTGAGGAATATTGGACAATGGGTGAGAGCCTGATCCAGCCATCCCGCGTGAAGGACGACAGCCCTATGGGTTTTAAACTTCTTTTGTATGGGAATAAACCACATTACGTGTAATGTTCTGAAGGTACCATACGAATAAGCATCGGCTAACTCCGTGCCAGCAGCCGCGGTAATACGGAGGATGCGAGCGTTATCCGGATTTATTGGGTTTAAAGGGTCCGTAGGCGGGTTGATAAGTCAGCGGTGAAAACCTGCAGCTTAACTGTAGAACTGCCGTTGATACT
+
CCCCCGGGGGGGGGGGGGGGGGGGGGGGGGGGGGGGGGGGGGGGGGGGGGGGGGGGGGGGGGGGGGGGGGGGGGGGGGGGGGGGGGGGGGGGGGGGGGGGGGGGGGGGGGGGGGGGGGGGGGGGGGGGGGGGGGGGGGGGGGGGGGGGGGGGGGGGGGGGGGGGGGGGGGGGGGGGGGGGGGGGGGGGGGGGGGGGGGGGGGGGGGGGGGGGGGGGGGFGGGGGGGGCFFFGGGGGGGGGGDFGFGFDFFFFGFFFFFFFFBGFFFFFFFFFFFFFFFFFFFF<AFFFBFBFFFFB<ABF6
@M04999:289:000000000-L3R54:1:1101:24599:2740 1:N:0:408
CCTACGGGAGGCTGCAGTGAGGAATATTGGACAATGGGTGAGAGCCTGATCCAGCCATCCCGCGTGAAGGACGACAGCCCTATGGGTTTTAAACTTCTTTTGTATGGGAATAAACCACATTACGTGTAATGTTCTGAAGGTACCATACGAATAAGCATCGGCTAACTCCGTGCCAGCAGCCGCGGTAATACGGAGGATGCGAGCGTTATCCGGATTTATTGGGTTTAAAGGGTCCGTAGGCGGGTTGATAAGTCAGCGGTGAAAACCTGCAGCTTAACTGTAGAACTGCCGTTGATACTGT
+
CCCCCGGGGGGGGGGGGGGGGGGGGGGGGGGGGGGGGGGGGGGGGGGGGGGGGGGGGGGGGGGGGGGGGGGGGGGGGGGGGGGGGGGGGGGGGGGGGGGGGGGGGGGGGGGGGGGGGGGGGGGGGGGGGGGGGGGGGGGGGGGGGGGGGGGGGGGGGGGGGGGGGGGGGGGGGGGGGGGGGGGGGGGGGGGGGGGGGGGGGGGGGGGGGGGGGGGGGGGGGGGGGGGGGGGGGGGGGGGGGGFGFGFFFFFFGFFFFFEFFFGFFFFFFFFFFFFFFFFFFFAFFFABFB9BFFBFFFFF<
@M04999:289:000000000-L3R54:1:1101:18044:2797 1:N:0:408
GCACCTACGGGTGGCTGCAGTGAGGAATATTGGACAATGGGTGAGAGCCTGATCCAGCCATCCCGCGTGAAGGACGACAGCCCTATGGGTTTTAAACTTCTTTTGTATGGGAATAAACCACATTACGTGTAATGTTCTGAAGGTACCATACGAATAAGCATCGGCTAACTCCGTGCCAGCAGCCGCGGTAATACGGAGGATGCGAGCGTTATCCGGATTTATTGGGTTTAAAGGGTCCGTAGGCGGGTTGATAAGTCAGCAGTGAAAACCTGCAGCTTAACTGTAGAACTGCCGTTGATAC
+
CCCCCGGGGGGGGGGGGGGGGGGGGGGGGGGFGGGGGGGGGGGGGGGGGGGGGGGGGGGGGGGGGGGGGGGGGGGGGGGGGGDGGGGFGGGGGGGGGGGGGGGGGGGGGGGGGGGGGGGGGGGGGGGGGGGGGGGGGGGGGGGGGGGGGGGGGFGGGGDEGGGGGGGGGGGGGGGGGGGGGGGGDGGGGGGGGGGGGGGGGGFGGGGEGDEGGGGGEEGFFGGGGGDG*;@CGFGGGGGFGGFGFGFFFFFFFFFFFFFF4>FFFFFF?FFBFF@FFAFFFABFFFFFFFBF?FB6?:AF6
@M04999:289:000000000-L3R54:1:1101:7341:2804 1:N:0:408
CCCTACGGGTGGCTGCAGTGGGGAATATTGCACAATGGGGGGAACCCTGATGCAGCCATGCCGCGTGTATGAAGAAGGCCTTCGGGTTGTAAAGTACTTTCGGTAGTGAGGAAGTTGTGTGTAGGAAAAGTGCATGCAGTTGACGTTAGCTACAGAAGAAGCACCGGCTAACTCCGTGCCAGCAGCCGCGGTAATACGGAGGGTGCGAGCGTTAATCGGAATGACTGGGCGTAAAGGGCATGTAGGCGGATAATTAAGTTAGGTGTGAAAGCCCCGGGCTCAACCTGGGAATGGCACTTA
+
CCCCCGGGGGGGGGGGGGGGGGGGGGGGGGGGGGGGGGGGGGGGGGGGGGGGGGGGGGGFGGGG@GFGCDFGDFFDGGG<DFFGGGGD:BFGFAFGGGGGFGGFGGBC9FCFCGGGGG>@CF<,8DFGF8DFGGGGGGGGGFCBBGC@C@F9FFGGGCG7EGGGFGEEGGFGFGG7<*C8@8EE8EC>EGCCC?CECGDGGGGEG58C8=EGEE5CCGEC**<F:CGFF<<5EG5FGGGFCGF>6:?B07BE>@9@669=BF4@F=79<4<?0>)<D>:4??2:<:??<B::24<<>B0<
@M04999:289:000000000-L3R54:1:1101:24063:2879 1:N:0:408
CAGACCTACGGGGGGCTGCAGTGGGGAATATTGCACAATGGGGGGAACCCTGATGCAGCCATGCCGCGTGTATGAAGAAGGCCTTCGGGTTGTAAAGTACTTTCGGTAGTGAGGAAGTTGTGTGTATGAAAAGTGCATGCAGTTGACGTTAGCTACAGAAGAAGCACCGGCTAACTCCGTGCCAGCAGCCGCGGTAATACGGAGGGTGCGAGCGTTAATCGGAATGACTGGGCGTAAAGGGCATGTAGGCGGATAATTAAGTTAGGTGTGAAAGCCCCGGGCTCAACCTGGGAATTGCACT
+
CCCCCGGGGGGGGGGGGGGGGGGGGGGEGGGGGGFEGFGGGGGGGCFGGGG<FGEGGGGGGGGGFGGGGGGGFFGGGFGGGGGGGC@EGGGFEGGGGEEFGGFGGGGGECFGGGEGGGCGGEAFEGGFFGGGGFFGGGGGGGEGGGGGGGGGFGGGG8FGGCEGGGGGGGGGGGGGGGGGGGGGGGFGGCEGGGGGEGGDGGGGGGGGGGEEGEECC=CFGGEEGF7FGCGGGGG<DGFGGGFFFGB6BFBEGFF??FFBFFGFFFF44@<AAFFF>BDFFFFFF??:8:8:::80?BA26
@M04999:289:000000000-L3R54:1:1101:16836:2879 1:N:0:408
GGCCCTACGGGTGGCAGCAGTAGGGAATCTTCCACAATGGACGCAAGTCTGATGGAGCAACGCCGCGTGAGTGAAGAAGGTTTTCGGATCGTAAAGCTCTGTTGTTGGTGAAGAAGGATAAGGATAGTAACTGATTCTTATTTGACGGTAATCAACCAGAAAGTCACGGCTAACTACGTGCCAGCAGCCGCGGTAATACGTAGGTGGCAAGCGTTGTCCGGATTTATTGGGCGTAAAGCGAACGCAGGCGGGAGAACAAGTCAGCTGTGAAAGCCCTCGGCTTAACCGGGGAAGTGCAGCG
+
CCCCCGGGGGGGGGGGGGGGGGGGGGGGGGGGGGGGGGGGGGGGGGGGGGGGGGGGGGGGGGGGGGGGGGGGFGGGGGGGGGGGGGGGGGGGGGGGGGGGGGGGGGGGGFFGGGGGGEGGGGGGFGGFFGGGGGGGGGGGGGGFFGGCFGGGGGGGGGGGGGGGGGGDGGGGGGGGGGGGGGGGGGGGGGGGGGGGGGGGBFGGGGGGGGGGGGGGGFGGGGDGCGGGGDGGGGGGGGGGGGEGFGF>D@EDDDFFFFFFFBCFFFFFBFBFFFFFF?D1?6>FFFFFFBBBF?)3>FAF(
@M04999:289:000000000-L3R54:1:1101:12321:2979 1:N:0:408
ACCTACGGGGGGCAGCAGTAGGGAATCTTCCACAATGGACGCAAGTCTGATGGAGCAACGCCGCGTGAGTGAAGAAGGTTTTCGGATCGTAAAGCTCTGTTGTTGGTGAAGAAGGATAAGGATAGTAACTGATTCTTATTTGACGGTAATCAACCAGAAAGTCACGGCTAACTACGTGCCAGCAGCCGCGGTAATACGTAGGTGGCAAGCGTTGTCCGGATTTATTGGGCGTAAAGCGAACGCAGGCGGGAGAACAAGTCAGCTGTGAAAGCCCTCGGCTTAACCGGGGAAGTGCAGCTG
+
CCCCCGGGGGGGGGGGGGGGGGGGGGGGGGGGGGGGGGGGGGGGGGGGGGGGGGGGGGGGGGGGGGGGGGGGGGGGGGGGGGGGGGGGGGGGGGGGGGGGGGGGGGGGGGGGGGGGGGGGGGGGGGGGGGGGGGGGGGGGGGGGGGGGGGGGGGGGGGGGGGGGGGGGGGGGGGGGGGGGGGGGGGGGGGGGGGGGGGGGGGGGGGGGGGGGGGGGGGGGGGGFGGGGGGGCEDFGGGGGGGFGFGFFFFFFGFFFFF60@BDFFFFFAFF?FF?FEFFFFFAF<>BFFFFF289565:?
@M04999:289:000000000-L3R54:1:1101:18975:2980 1:N:0:408
CACTCCTACGGGAGGCTGCAGTGAGGAATATTGGACAATGGGTGAGAGCCTGATCCAGCCATCCCGCGTGAAGGACGACAGCCCTATGGGTTTTAAACTTCTTTTGTATGGGAATAAACCACATTACGTGTAATGTTCTGAAGGTACCATACGAATAAGCATCGGCTAACTCCGTGCCAGCAGCCGCGGTAATACGGAGGATGCGAGCGTTATCCGGATTTATTGGGTTTAAAGGGTCCGTAGGCGGGTTGATAAGTCAGCGGTGAAAACCTGCAGCTTAACGTTAGAACTGCCGTTGAT
+
CCCCCGGGGGGGGGGGGGGGGGGGGGGGGGGGGGGGGGGGGGGGGGGGGGGGGGGGGGGGGGGGGGGGGGGGGGGGGGGGGGGGGGGGGGGGGGGGGGGGGGGGGGGGGGGGGGGGGGGGGGGGGGGGGGGGGGGGGGGGGGGFGGGGGGGGGGGGGGGGGGGGGGGGFGGGGGGGGGFGFGGGGGGGGGGGGGGGGGGEGGGGEEGGGGGGGGGGGGGGGGGGFGGGG3FGGGGGGGGGGGFDFGFF>EFF78BFFFFFFFG>EFFFFFB?FF4?F??B>2((((())4<??FF:?:3<
@M04999:289:000000000-L3R54:1:1101:24472:2994 1:N:0:408
AATCGCCTACGGGTGGCAGCAGTAGGGAATCTTCCACAATGGACGCAAGTCTGATGGAGCAACGCCGCGTGAGTGAAGAAGGTTTTCGGATCGTAAAGCTCTGTTGTTGGTGAAGAAGGATAGGGGTAGTAACTGATTCTTATTTGACGGTAATCAACCAGAAAGTCACGGCTAACTACGTGCCAGCAGCCGCGGTAATACGTAGGTGGCAAGCGTTGTCCGGATTTATTGGGCGTAAAGCGAACGCAGGCGGGAGAACAAGTCAGCTGTGAAAGCCCTCGGCTTAACCGGGGAAGTGC
+
CCCCCGGGGGGGGGGGGGGGGGGGGGGGGGGGGGGGGGGGGGGGGGGGGGGGGGGGGGGGGGGGGGGGGGGGGGGGGGGGGGGGGGGGGGGGGGGGGGGGGGGGGGGGGGGGGGGGGGGFGGGGGGGGGGGGGGGGGGGGGGGGGGGGGGGGGGGGGGGGGFGGGGGGGGGGGGGGGGGGGGGGGGGGGGGGGGGGGGGGGGGGGGGGGGGGGGGGGGGGGGGGGGGGGGFGGGGGGGFFGGFGFGFFFFFFGFFFFFFFFFGFFFFFFFFFFFFFFFFFFFFBFFFBFFFBFFFFFFF
@M04999:289:000000000-L3R54:1:1101:15140:3004 1:N:0:408
CCTACGGGGGGCAGCAGTGGGGAATATTGCACAATGGGGGGAACCCTGATGCAGCCATGCCGCGTGTATGAAGAAGGCCTTCGGGTTGTAAAGTACTTTCGGTAGTGAGGAAGTTGTGTGTATGAAAAGTGCATGCAGTTGACGTTAGCTACAGAAGAAGCACCGGCTAACTCCGTGCCAGCAGCCGCGGTAATACGGAGGGTGCGAGCGTTAATCGGAATGACTGGGCGTAAAGGGCATGTAGGCGGATAATTAAGTTAGGTGTGAAAGCCCCGGGCTCAACCTGGGAATTGCACTTAA
+
CCCCCGGGGGGGGGGGGGGGGGGGGGGGGGGGGGGGGGGGGGGGGGGGGGGGGGGGGGGGGGGGGGGGGGGGGGGGGGGGGGGGGGGGGGGGGGGGGGGGGGGGGGGGGGGGGGGGGGGGGGGGGGGGGGGGGGGGGGGGGGGGGGGGGGGGGGGGGGGGGGGGGGGGGGGGGGGGGGGGGGGGGGGGGGGGGGGGGGGGGGGGGGGGGGGGGGGGGGGGGGGGGGGGGGGGDGGGGGGGGGFGFGFFFFFFGFFFFFFFFFGFBBFFBF:BFFFFEFFFF?F??BFF<BF??DABF7AD
@M04999:289:000000000-L3R54:1:1101:6353:3019 1:N:0:408
ACCTACGGGTGGCAGCAGTAGGGAATCTTCCACAATGGACGCAAGTCTGATGGAGCAACGCCGCGTGAGTGAAGAAGGTTTTCGGATCGTAAAGCTCTGTTGTTGGTGAAGAAGGATAGGGATAGTAACTGATTCTTATTTGACGGTAATCAACCAGAAAGTCACGGCTAACTACGTGCCAGCAGCCGCGGTAATACGTAGGTGGCAAGCGTTGTCCGGATTTATTGGGCGTAAAGCGAACGCAGGCGGGAGAACAAGTCAGCTGTGAAAGCCCTCGGCTTAACCGGGGAAGTGCAGCTG
+
CCCCCGGGGGGGGGGGGGGGGGGGGGGGGGGGGGGGGGGGGGGGGGGGGGGGGGGGGGGGGGGGGGGGGGGGGGGGGGGGGGGGGGGGGGGGGGGGGGGGGGGGGGGGGGGGGGGGGGGGGGGGGGGGGGGGGGGGGGGGGGGGGGGGGGGGGGGGGGGGGGGGGGGGGGGGGGGGGGGGGGGGGGGGGGGGGGGGGGGGGGGGGGGGGGGGGGGGGGGGGGGFGGGGGGGGGGGGGGGGGGFGFGFFFFFFGF4?FFFFFFGFF@FFF?BFBFFFFFFFFFBFFBBFFFFF3<:A<:??
@M04999:289:000000000-L3R54:1:1101:18215:3100 1:N:0:408
GCCCCTACGGGTGGCAGCAGTGGGGAATATTGCACAATGGGGGGAACCCTGATGCAGCCATGCCGCGTGTATGAAGAAGGCCTTCGGGTTGTAAAGTACTTTCGGTAGTGAGGAAGTTGTGTGTATGAAAAGTGCATGCAGTTGACGTTAGCTACAGAAGAAGCACCGGCTAACTCCGTGCCAGCAGCCGCGGTAATACGGAGGGTGCGAGCGTTAATCGGAATGACTGGGCGTAAAGGGCATGTAGGCGGATAATTAAGTTAGGTGTGAAAGCCCCGGGCTCAACCTGGGAATTGCACTT
+
CCCCCGGGGGGGGDFGECFGECFGGGGGGFFFFGFGGGGGGGGGEGFCFGFFGGGGGCEEFGGG:FFFCFGE?DGGGGGG8>F<F>CGDFGGCGEEFFGGGCGGE>DF=FEFGCGF>DCFECFFCCCF9>FFFEFCGGGGFGGGGGGGGGGG@FFFFGGCFGGGDGCEGCFGGFGGGCFFEFDCFGC6E?E>>GGEGGGGD*8CEEC5=;EGGCGD5FF:::CEE7*:?C:/:DECGGDDDGF<9D6=6:>@5@F?FF?FF?GFFFF=<?AFBF5>B>>BB028)(,5<6?8?B0,.:>94
@M04999:289:000000000-L3R54:1:1101:11717:3161 1:N:0:408
AGAACCTACGGGGGGCTGCAGTGGGGAATATTGCACAATGGGGGGAACCCTGATGCAGCCATGCCGCGTGTATGAAGAAGGCCTTCGGGTTGTAAAGTACTTTCGGTAGTGAGGAAGTTGTGTGTATGAAAAGTGCATGCAGTTGACGTTAGCTACAGAAGAAGCACCGGCTAACTCCGTGCCAGTAGCCGCGGTAATACGGAGGGTGCGAGCGTTAATCGGAATGACTGGGCGTAAAGGGCATGTAGGCGGATAATTAAGTTAGGTGTGAAAGCCCCGGGCTCAACCTGGGAATTGCACT
+
CCCCCGGGGGGGGGGGGGGGGGGGGGGGGGGGGGGGGGGGGGGGGGGGGGGGGGGGGGGGGGGGGGGGGGGGGGGGGGGGGGGGGGGGGGGGGGGGGGGGGGGGGGGGGGGGGGGGGGGGGGGGGGGGGGGGGGGGGGGGGGGGGGGGGGGGGGGGGGGGGGGGGGGGGGGGGGGGGGGGGGGGGAFGGGGGGGGGGGGGGGGGGGGGGGEGGGEEGGGGGGGGGGGGGGGGGGGGGGGGGGFGFCFFFFFFGFFFFFFFFFGFF?FFFFFFFFFFFFFFF>FFFFFFFFFFFFF?BFFF9
@M04999:289:000000000-L3R54:1:1101:15321:3162 1:N:0:408
GGACCTACGGGTGGCTGCAGTGGGGAATTTTGGACAATGGGGGGAACCCTGATCCAGCCATGCCGCGTGTCTGAAGAAGGCCTTCGGGTTGTAAAGGACTTTTGTTAGGGAAGAAAAGCCGGGTGCTAATACCACCTGGTGCTGACGGTACCTAAAGAATAAGCACCGGCTAACTACGTGCCAGCAGCCGCGGTAATACGTAGGGTGCGAGCGTTAATCGGAATTACTGGGCGTAAAGCGAGCGCAGACGGTTAGATAAGTCAGATGTGAAATCCCCGAGCTCAACTTGGGACGTGCATTT
+
CCCCCGGGGGGGGGGGGGGGGGGGGGGGGGGGGGGGGGGGGGGGGGGGGGGGGGGGGGGGGGGGGGGGGGGGGGGGGGGGGGGGGGGGGGGGGGGGGGGGCGDGGGGGGGGGGGGGGGGGGGGGGGGGGGGGGGGGGGGGGGGGGGGGGGGGGDGGGGGFFFGGGGGGGGGGGGGGGGCFGGGGGGGCGGGEECGCGGGGGFGGGGGGGGCEE?CECGGGCEEGGGGGGFGCGGEGGGGGGDBGFGFF>BF>GEFF?F??FF>FFFBFFF<A29F439E661>?><<2),88<>???(56:
@M04999:289:000000000-L3R54:1:1101:20363:3261 1:N:0:408
ACCCTACGGGCGGCAGCAGTGGGGAATTTTGGACAGTGGGGGCAACCCTGATCCAGCCATGCCGTGTGTCTGAAGAAGGCCTTCGGGTTGTAAAGGACTTTTGTTAGGGAAGAAAAGCTTGGTGCTAATACCACCGAGTGCTGACGGTACCTAAAGAGTAAGCACCGGCTAACTACGTGCCAGCAGCCGCGGTAATACGTAGGGTGCGAGCGTTAATCGGAATTACTGGGCGTAAAGCGAGCGCAGACGGTTAGATAAGTCAGATGTGAAATCCCCAAGCTCAACTTGGGACGTGCATTTG
+
CCCCCGGGGGGGGGGGGGGGGGGGFGGGGGGGGGGGFGGGGGGGGGGGGGGGGGGGGGGGGGGGGGGGGGGGGGGGGGGGGGGGGGGGGGGGGGGGGGGGGGGGGGGGGGGGGGGGGGGGGGGGGGGGGGGGGGGGGGGGGGGGDGGGGGGGGGGFGGGGGGGGGGGGGGGGGGGGGGGGGFGGGGGGGGGGGGGGGDFEGGGGGGGGGG=C=EEFGGFGGGGGGGGGGGGGGGGGGGGGGGDDBDEFFFFEDFF@F@FF?FDB*78@AFFFFFFFFF@?:7?>B<>D7(109BF:?FB>9
@M04999:289:000000000-L3R54:1:1101:20274:3318 1:N:0:408
TCCCTACGGGAGGCTGCAGTGGGGAATTTTGGACAATGGGGGAACCCTGATCCAGCCATGCCGCGTGTCTGAAGAAGGCCTTCGGGTTGTAAAGGACTTTTGTTAGGGAAGAAAAGCCGGGTGCTAATACCACCTGGTGCTGACGGTACCTAAAGAATAAGCACCGGCTAACTACGTGCCAGCAGCCGCGGTAATACGTAGGGTGCGAGCGTTAATCGGAATTACTGGGCGTAAAGCGAGCGCAGACGGTTAGATAAGTCAGATGTGAAATCCCCGAGCTCAACTTGGGACGTGCATTTG
+
CCCCCGGGGGGGGGGGGGGGGGGGGGGGGGGGGGGGGGGGGGGGGGGGGGGGGGGGGGGGGGGGGGGGGGGGGGGGGGGGGGGGGGGGGGGGGGGGGGGGGGGGGGGGGGGGGGGGGGGGGGGGGGGGGGGGGGGGGGGGGGGGGGGGGGGGGGGGGGGGGGGGGGGGGGGGGGGGGGGGGGGGGGGGGGGGGGGGGGGGGGGGGGGGGGGGGGGGGGGGGGGGGGGGGGGGGGGGGGGGGGFGFGFFFEDFGFFFFFFFFFGFFFFFFFFF>FFFFFFFFFBFFDB?FFFFFFFF>FAB
@M04999:289:000000000-L3R54:1:1101:21154:3377 1:N:0:408
CCTACGGGAGGCTGCAGTAGGGAATCTTCCACAATGGACGCAAGTCTGATGGAGCAACGCCGCGTGAGTGAAGAAGGTTTTCGGATCGTAAAGCTCTGTTGTTGGTGAAGAAGGATAAGGATAGTAACTGATTCTTATTTGACGGTAATCAACCAGAAAGTCACGGCTAACTACGTGCCAGCAGCCGCGGTAATACGTAGGTGGCAAGCGTTGTCCGGATTTATTGTGCGTAAAGCGAACGCAGGCGGGAGAACAAGTCAGCTGTGAAAGCCCTCGGCTTAACCGGGGAAGTGCAGCTGA
+
CCCCCGGGEGGGGGGGGGGGGGGGGGGGGGGGGGGGGGGGGGGGCFGGGGGGGGGGGGGGGGGGGGCFFGGGGGGGFCFCFDGGEFBFGGGGGGEFGGGDGFBFGGGGGGGFF@FFGGFEFFFDFD@EFGEFGFGFEGGFEEEF@FF7FFCFGGCFGG,=CFDEGGGGGGGFCF@>FCFFGGGGGFGGCCE88;@;FGCC:FGGGFFFFGEGGGGGEG5:7+=C:C2CGD5CGCFGGGGCDCDG5DB>>>75C65?F=7@*6:?*)774BF<3:4551.(.:42((71(3::<AFFB(:<
@M04999:289:000000000-L3R54:1:1101:21442:3397 1:N:0:408
CCTACGGGGGGCTGCAGTGAGGAATATTGGACAATGGGTGAGAGCCTGATCCAGCCATCCCGCGTGAAGGACGACAGCCCTATGGGTTTTAAACTTCTTTTGTATGGGAATAAACCACATTACGTGTAATGTTCTGAAGGTACCATACGAATAAGCATCGGCTAACTCCGTGCCAGCAGCCGCGGTAATACGGAGGATGCGAGCGTTATCCGGATTTATTGGGTTTAAAGGGTCCGTAGGCGGGTTGATAAGTCAGCGGTGAAAACCTGCAGCTTAACTGTAGAACTGCCGTTGATACTGT
+
CCCCCGGGGGGGGGGGGGGGGGGGGGGGGGGGGGGGGGGGGGGGGGGGGGGGGGGGGGGGGGGGGGGGGGGGGGGGGGGGGGGGGGGGGGGGGGGGGGGGGGGGGGGGGGGGGGGGGGGGGGGGGGGGGGGGGGGGGGGGGGGGGGGGGGGGGGGGGGGGGGGGGGGGGGGGGGGGGGGGGGGGGGGGGGGGGGGGGGGGGGGGGGGGGGGGGGGGGGGGGGGGGEGGFGGGGGGGGGGGGGFGEDEFFFFFGFFFFFFFFFGFFFFFFFFFFFFFFFFFFFFFFFFFFF>BBFFFFDBF4
@M04999:289:000000000-L3R54:1:1101:24455:3420 1:N:0:408
GCCTACGGGGGGCTGCAGTGGGGAATATTGCACAATGGGGGGAACCCTGATGCAGCCATGCCGCGTGTATGAAGAAGGCCTTCGGGTTGTAAAGTACTTTCGGTAGTGAGGAAGTTGTGTGTATGAAAAGTGCATGCAGTTGACGTTAGCTACAGAAGAAGCACCGGCTAACTCCGTGCCAGCAGCCGCGGTAATACGGAGGGTGCGAGCGTTAATCGGAATGACTGGGCGTAAAGGGCATGTAGGCGGATAATTAAGTTAGGTGTGAAAGCCCCGGGCTCAACCTGGGAATTGCACTTA
+
CCCCCGGGGGGGGGGGGGGGGGGGGGGGGGGGGGGGGGGGGGGGGGGGGGGGGGGGGGGGGGGGGGGGGGGGGGGGGGGGGGGGGGGGGGGGGGGGGGGGGGGGGGGGGGGGGGGGGGGGGGGGGGGGGGGGGGGGGGGGGGGGGGGGGGGGGGGGGGGGGGGGGGGGGGGGGGGGGGGGGGGGGGGGGGGGGGGGGGGGGGCEGGGGGGGGGGGGGGGGGGGGGGGGGGGGGGGGGGGGGGFGFFFFFBFEGFFFFFFFFFGFFFFFFFFF:FFFFFFFFFFFFFFF6:BFFBFFFFFF
@M04999:289:000000000-L3R54:1:1101:5928:3511 1:N:0:408
AGGCCTACGGGGGGCTGCAGTGGGGAATATTGCACAATGGGGGGAACCCTGATGCAGCCATGCCGCGTGTATGAAGAAGGCCTTCGGGTTGTAAAGTACTTTCGGTAGTGAGGAAGTTGTGTGTATGAAAAGTGCATGCAGTTGACGTTAGCTACAGAAGAAGCACCGGCTAACTTCGTGCCAGCAGCCGCGGTAATACGGAGGGTGCGAGCGTTAATCGGAATGACTGGGCGTAAAGGGCATGTAGGCGGATAATTAAGTTAGGTGTGAAAGCCCCGGGCTCAACCTGGGAATTGCACTT
+
CCCCCFEFEGGGGGEGGGGFGGGGGGGFGGGCCEGGEEFGGGGGEGGGGCCFFEFFGGGGGGGGGGGGGGGGGGGFFGGG@B@CFGCFBF<FCCFGG@FDCGECEEFEFGCFG?8FFGGGGGGFGGGGEFGGGGGGGGGGGEFGGGGGGDEGGDFGFCFGFFCF6@CEGGGGGGG+<;;2AFGGGGFCFG5EGGG57@FG>88ECEGEG5CCGGEEEF7ACCEGDC7:CCFFGCC9CFGDC7>5/*9?*<DEG3?==4==FFC4<FF??F<><?5<>2)426?D):??0:(..152))544
@M04999:289:000000000-L3R54:1:1101:15803:3522 1:N:0:408
TCCTACGGGTGGCAGCAGTGGGGAATTTTGGACAATGGGGGGAACCCTGATCCAGCCATGCCGCGTGTCTGAAGAAGGCCTTTGGGTTGTAAAGGACTTTTGTTAGGGAAGAAAAGCCGGGTGCTAATACCACCTGGTGCTGACGGTACCTAAAGAATAAGCACCGGCTAACTACGTGCCAGCAGCCGCGGTAATACGTAGGGTGCGAGCGTTAATCGGAATTACTGGGCGTAAAGCGAGCGCAGACGGTTAGATAAGTCAGATGTGAAATCCCCGAGCTCAACTTGGGACGTGCATTTG
+
CCCCCGGGGGGGGGEGFGDGGGGGGGGGGGGGGGGGFGGGGGGGGGEGFECFFEGGGGGGFGGGGGEGGGGGGFFGGGGGEGGFGGGGGGGGGGGCFCGGGCF<@FGGGGGGGFGFGGEEGE@EFGGFGGCGFGGGGFFGFGGGGGFE*<<FAGDGGGGGGGGEFGGGGGGGGGCEGGGGGFCFGGGGDGGGDEFFG5EGFEGFGGGCCCEC=CGGGFGGGGGGGG>F5CDDGGECFGDGGGEC>D@5>8@:F=FF@?7@@?F4==B?BF>AFFFFF>E977??2<A>B??B6,166))6
@M04999:289:000000000-L3R54:1:1101:16734:3526 1:N:0:408
ACCCCTACGGGTGGCTGCAGTGAGGAATATTGGACAATGGGTGAGAGCCTGATCCAGCCATCCCGCGTGAAGGACGACAGCCCTATGGGTTTTAAACTTCTTTTGTATGGGAATAAACCACATTACGTGTAATGTTCTGAAGGTACCATACGAATAAGCATCGGCTAACTCCGTGCCAGCAGCCGCGGTAATACGGAGGATGCGAGCGTTATCCGGATTTATTGGGTTTAAAGGGTCCGTAGGCGGGTTGATAAGTCAGCGGTGAAAACCTGCAGCTTAACTGTAGAACTGCCGTTGATAC
+
CCCCCGGGGGGGGGGGGGGGGGGGGGGGGGGGGGGGGGGGGGGGGGGGGGGGGGGGGGGGGGGGGGGGGGGGGGGGGGGGGGGGGGGGGGGGGGGGGGGGGGGGGGGGGGGGGGGGGGGGGGGGGGGGGGGGGGGGGGGGGGGGGGGGGGGGGGGGGGGGGGGGGGGGGGGGGGGGGGGGGGGGGGGGGGGGGGGGGGGGGGGGGGGGGGGGGGGGGEGGGGGGGGGGCGGGGGGGGGGGGGFGFGFEFFFFDFFFBFFFFFGFFFFFFF?FFFFFFFFFFFFFFFFDFA?DFFFFF?BF4
@M04999:289:000000000-L3R54:1:1101:10446:3545 1:N:0:408
GCCCTACGGGGGGCAGCAGTGGGGAATATTGCACAATGGGGGGAACCCTGATGCAGCCATGCCGCGTGTATGAAGAAGGCCTTCGGGTTGTAAAGTACTTTCGGTAGTGAGGAAGTTGTGTGTATGAAAAGTGCATGCAGTTGACGTTAGCTACAGAAGAAGCACCGGCTAACTCCGTGCCAGCAGCCGCGGTAATACGGAGGGTGCGAGCGTTAATCGGAATGACTGGGCGTAAAGGGCATGTAGGCGGATAATTAAGTTAGGTGTGAAAGCCCCGGGCTCAACCTGGGAATTGCACTT
+
CCCCCGGGGGGGGGGGGGGGGGGGGGGGGGGGGGGGGGGGGGGGGGGGFGGGGGGGGGGGCGGGGGGGGGGGGGGGGGGGGGGGGGGGGGGGGGGGGGGGGGGGEGGFGGGGFFGGGGGGGGGGGGGGGGEGGGGGGGGGGFGFGGGGGGGGFGGGGGGGGGGGGFGGGGGGGGGGGGGGGGGGGGGGGGGGGGGGGGGGGGGGGGGGGGGGEGGGGGGDGDCGGGGGGFFGCC=DFGGDG4<>FFFFFF>3CFFFF@FFFFGFFFF>BFBB?FF>@FE>><2<BB(1:BBFF24<ABFB
@M04999:289:000000000-L3R54:1:1101:5706:3575 1:N:0:408
AACCTACGGGTGGCTGCAGTGAGGAATATTGGACAATGGGTGAGAGCCTGATCCAGCCATCCCGCGTGAAGGACGACAGCCCTATGGGTTTTAAACTTCTTTTGTATGGGAATAAACCACATTACGTGTAATGTTCTGAAGGTACCATACGAATAAGCATCGGCTAACTCCGTGCCAGCAGCCGCGGTAATACGGAGGATGCGAGCGTTATCCGGATTTATTGGGTTTAAAGGGTCCGTAGGCGGGTTGATAAGTCAGCGGTGAAAACCTGCAGCTTAACTGTAGAACTGCCGTTGATACT
+
CCCCCGGGGGGGGGGGGGGGGGGGGGGGGGGGGGGGGGGDFGGGGGGGGGGGGGGGGGGGGGGGGGGGGGGGGGGGGGGGGGG8FGGGGGGGGGGGFGGGGGGGGGGGGGGGGGGGGGGGGGGGGGGGGGGGGGGGGGGGGGGGGGGGGGGGGFFGGGGGGGGGGGGGGGGGGGGGGGGFGGGGGGGGGGGGGGGGGGGGGCEGGDEEGCEGGGGGGEFCFGGGGGGGGGGGGGGGGGGGGGFGFGFFEFFFGFFFFFFFEFGFFFFFFF?:?FF??<FFFFFFFFFFBB<:>?:02<A>6
@M04999:289:000000000-L3R54:1:1101:20659:3590 1:N:0:408
CCTACGGGCGGCAGCAGTGGGGAATATTGCACAATGGGGGGAACCCTGATGCAGCCATGCCGCGTGTATGAAGAAGGCCTTCGGGTTGTAAAGTACTTTCGGTAGTGAGGAAGTTGTGTGTATGAAAAGTGCATGCAATTGACGTTAGCTACAGAAGAAGCACCGGCTAACTCCGTGCCAGCAGCCGCGGTAATACGGAGGGTGCGAGCGTTAATCGGAATGACTGGGCGTAAAGGGCATGTAGGCGGATAATTAAGTTAGGTGTGAAAGCCCCGGGCTCAACCTGGGAATTGCACTTAA
+
CCCCCGGGGGGGGGGGGGGGGGGGGGGGGGGGGGGGGGGGGGGGGGGGGGGGGGGGGGGGGGGGGGGGGGGGGGGGGGGGGGGGGGGGGGGGGGGGGGGGGGGGGGGGGGGGGGGGGGGGGGGGGGGGGGGGGGGGGGGGGGGGGGGGGGGGGGGGGGGGGGGGGGGGGGGGGGGGGGGGGGGGGGGGGGGGGGGGGGGGGGGGGGGDGGEGGGGGGGDGGGGGGGGGGGGGGGGGGGGGGGFGFGFFFFFFGFFFFFFFFFGFFFFFFFF?FFFEFFFFFFFFFFFBBFFBFFFFFFFF
@M04999:289:000000000-L3R54:1:1101:13429:3616 1:N:0:408
GGCCTACGGGCGGCTGCAGTGGGGAATATTGCACAATGGGGGGAACCCTGATGCAGCCATGCCGCGTGTATGAAGAAGGCCTTCGGGTTGTAAAGTACTTTCGGTAGTGAGGAAGTTGTGTGTATGAAAAGTGCATGCAGTTGACGTTAGCTACAGAAGAAGCACCGGCTAACTCCGTGCCAGCAGCCGCGGTAATACGGAGGGTGCGAGCGTTAATCGGAATGACTGGGCGTAAAGGGCATGTAGGCGGATAATTAAGTTAGGTGTGAAAGCCCCGGGCTCAACCTGGGAATTGCACTT
+
CCCCCGGGGGGGGGGGGGGGGGGGGGGGGGGGGGGGGGGGGGGGGGGGGGGGGGGGGGGGGGGGGGGEGGGGGGGGGGGGGGGGGGGGGGGGGGGGGGGGGGGGGGGGGFGGGGGGGGGGGGGGGGGGGGGGGGGGGGGGGGGGGGGGGGGGGGGGGGGGGGGGGGGGGGGGGGGGGGGGGGGGGGGGGGGGGGGGGGGGGGGGGGGGGGGGGEGFGGGGGGGGGGGGGGGGGGDGGGGGGGFGFGFFFF@DGFFFFFFFFFGFFFFFFFFFFFFFFFFFFFFFFFFF?B:BFFFFFFA?
@M04999:289:000000000-L3R54:1:1101:21455:3688 1:N:0:408
CCTACGGGTGGCTGCAGTGGGGAATATTGCACAATGGGGGGAACCCTGATGCAGCCATGCCGCGTGTATGAAGAAGGCCTTCGGGTTGTAAAGTACTTTCGGTAGTGGGGAAGTTGTGTGTATGAAAAGTGCATGCAATTGACGTTAGCTACAGAAGAAGCACCGGCTAACTCCGTGCCAGCAGCCGCGGTAATACGGAGGGTGCGAGCGTTAATCGGAATGACTGGGCGTAAAGGGCATGTAGGCGGATAATTAAGTTAGGTGTGAAAGCCCCGGGCTCAACCTGGGAATTGCACTTAA
+
CCCCCGGGGGGGGGGGGFGGGGGGGGGGGGGGGGGGGGGGGGGGGGGGGGGGGGGGGGGGGGGGFGGGGGGGGGGGGGGGGGGGGGGGGGGGGGGGGGGGGGCFGFFGGGGEGGGGGGGGGGGGGGGGGGGGGGGGGGGGGGGGFGGEGGGGGGFGGGGGGGGGGGGGGGGGGGGGGGGGGGGGGGGGGGGGGGGGGGGGGGEGGGEGGGEGGGCFGGGGGGGFCGGGGGDDGFGFGGGFGG?GF4>EFFFFGBFFFFFFFFGFFFFFFFFF?@FFFFFF?<BFF?FFFF?FFAFFADF<
@M04999:289:000000000-L3R54:1:1101:12150:3713 1:N:0:408
GGGATCCTACGGGTGGCAGCAGTGAGGAATATTGGACAATGGGTGAGAGCCTGATCCAGCCATCCCGCGTGAAGGACGACAGCCCTATGGGTTTTAAACTTCTTTTGTATGGGAATAAACCACATTACGTGTAATGTTCTGAAGGTACCATACGAATAAGCATCGGCTAACTCCGTGCCAGCAGCCGCGGTAATACGGAGGATGCGAGCGTTATCCGGATTTATTGGGTTTAAAGGGTCCGTAGGCGGGTTGATAAGTCAGCGGTGAAAACCTGCAGCTTAACTGTAGAACTGCCGTTGAT
+
CCCCCGGGGGGGGGGGGGGGGGGGGGGGGGGGGGGGGGGGGGGGGGGGGGGGGGGGGGGGGGGGGGGGGGGGGGGGGGGGGGGGGGGGGGGGGGGGGGGGGGGGGGGGGGAFGGGGGGGGGGGGGGGGGGGGGGGGGGGGGGGGGGGGGGGGGGGGGGGGGGGGGGGGGGGGGGGGGGGGGGGGGGGGGGGGGGGGGGGGGGGGDEGGGGGGGGGGGGGGCFGGFGGGEDCFGGGGGGGGGGFGFGEEFEFFFB=?FFFFF4DB7>FFAFFFFFFFFFFADAAFFFAFFF<<?FFFFFFF)
@M04999:289:000000000-L3R54:1:1101:17323:3780 1:N:0:408
GTGTCCTACGGGGGGCTGCAGTAGGGAATCTTCCACAATGGACGCAAGTCTGATGGAGCAACGCCGCGTGAGTGAAGAAGGTTTTCGGATCGTAAAGCTCTGTTGTTGGTGAAGAAGGATAAGGATAGTAACTGATTCTTATTTGACGGTAATCAACCAGAAAGTCACGGCTAACTACGTGCCAGCAGCCGCGGTAATACGTAGGTGGCAAGCGTTGTCCGGATTTATTGGGCGTAAAGCGAACGCAGGCGGGAGAACAAGTCAGCTGTGAAAGCCCTCGGCTTAACCGGGGAAGTGCAGC
+
CCCCCGGGGGGGGGGGGEGGGGGGGGGGGGGGGGGGGGGGGGGGGGGGGGGGGGGGGGGGGGGGGGGGGGGFFGGGGGGGGGGGGCGGGGGGGGGFGGFGGGGGGEBCGFFGGGGGGGGGGGGGGGGGGGGGGGGGGGDFGGFGGGGGGCFGGGDGGGGGGGGGGGGGGDGGGGGFGGGGFGGGGGGDCFGGCEEGGGGGGGGGGGGGEC9FGGGGGGGGGGCE7FFGGGGGGGGGGGGGGD>CEGDDEFFFGFEBF?4?F6FFFFFFAFAABF4FF8F>FF?>BFFFB3>>1:?:?<26)
@M04999:289:000000000-L3R54:1:1101:22942:3787 1:N:0:408
CCTACGGGTGGCAGCAGTGAGGAATATTGGACAATGGGTGAGAGCCTGATCCAGCCATCCCGCGTGAAGGACGACAGCCCTATGGGTTTTAAACTTCTTTTGTATGGGAATAAACCACATTACGTGTAATGTTCTGAAGGTACCATACGAATAAGCATCGGCTAACTCCGTGCCAGCAGCCGCGGTAATACGGAGGATGCGAGCGTTATCCGGATTTATTGGGTTTAAAGGGTCCGTAGGCGGGTTGATAAGTCAGCGGTGAAAACCTGCAGCTTAACTGTAGAACTGCCGTTGATACTGT
+
CCCCCGGGGGGGGGGGGGGGGGGGGGGGGGGGGGGGGGGGGGGGGGGGGGGGGGGGGGGGGGGGGGGGGGGGGGGGGGGGGGGGGGGGGGGGGGGGGGGGGGGGGGGGGGGGGGGGGGGGGGGGGGGGGGGGGGGGGGGGGGGGGGGGGGGGGGGGGGGGGGGGGGGGGGGGGGGGGGGGGGGGGGGGGGGGGGGGGGGGGGGGGGGGGGGGGGEGGGGGGGGEGEGGGGGGGGGGGGGGGGFGFGFFFFBFGFFFFFEFFFGFFFFFFFFFFFFFFFFFFFFFFFFFFFFFFF?BDFFFA
@M04999:289:000000000-L3R54:1:1101:25376:3800 1:N:0:408
TTGTCCCTACGGGTGGCAGCAGTGAGGAATATTGGACAATGGGTGAGAGCCTGATCCAGCCATCCCGCGTGAAGGACGACAGCCCTATGGGTTTTAAACTTCTTTTGTATGGGAATAAACCACATTACGTGTAATGTTCTGAAGGTACCATACGAATAAGCATCGGCTAACTCCGTGCCAGCAGCCGCGGTAATACGGAGGATGCGAGCGTTATCCGGATTTATTGGGTTTAAAGGGTCCGTAGGCGGGTTGATAAGTCAGCGGTGAAAACCTGCAGCTTAACTGTAGAACTGCCGTTGAT
+
CCCCCGGGGGGGGGGGGGGGGGGGGGGGGGGGGGGGGGGGGGGGGGGGGGGGGGGGGGGGGGGGGGGGGGGGGGGGGGGGGGGGGGGGGGGGGGGGGGGGGGGGGGGGGGGGGGGGGGGGGGGGGGGGGGGGGGGGGGGGGGGGGGGGGGGGGGGGGGGGGGGGGGGGGGGGGGGGGGGGGGGGGGGGGGGGGGGGGGGGGGGGGGGGGGGGGGGGGGGGGGGGGFGGGGGGGGGGGGGGGGFGFGFFFFFEGFFFFFFFFFGFFFFF6@?FFFFFFFFFFFFFFFBFFFFF?>BBFBF?6
@M04999:289:000000000-L3R54:1:1101:18632:3835 1:N:0:408
AACGCCCTACGGGGGGCTGCAGTGGGGAATATTGCACAATGGGGGGAACCCTGATGCAGCCATGCCGCGTGTATGAAGAAGGCCTTCGGGTTGTAAAGTACTTTCGGTAGTGAGGAAGTTGTGTGTATGAAAAGTGCATGCAGTTGACGTTAGCTACAGAAGAAGCACCGGCTAACTCCGTGCCAGCAGCCGCGGTAATACGGAGGGTGCGAGCGTTAATCGGAATGACTGGGCGTAAAGGGCATGTAGGCGGATAATTAAGTTAGGTGTGAAAGCCCCGGGCTCAACCTGGGAATTGCAC
+
CCCCCGGGGGGGGGGGGGGGGGGGGGGGGGGGGGGGGGGGGGGGGGGGGGGGGGGGGGGGGGGGGGGGGGGGGGGGGGGGGGGGGGGGGGGGGGGGGGGGGGGGGGGGGGEFGGGGGGGGGGGGGGGGGGGGGGGGGGGGGGGGGGGGGGGGGGGGGGGGGGGGGGGGGGGGGGGGGGGGGGGGGGGGGGGGGGGGGGGGGGGGGGGGGGGGGGGEGDGGGGGDGGGGGGGGGGGDGGGGGGDGFGFFFFFEGFFFFF?FFFGFFFFFFFFFFFFFFFF99BFFBFFFFFFF?0>BFFFF<
@M04999:289:000000000-L3R54:1:1101:8626:3857 1:N:0:408
GGGCGCCTACGGGTGGCTGCAGTGAGGAATATTGGACAATGGGTGAGAGCCTGATCCAGCCATCCCGCGTGAAGGACGACAGCCCTATGGGTTTTAAACTTCTTTTGTATGGGAATAAACCACATTACGTGTAATGTTCTGAAGGTACCATACGAATAAGCATCGGCTAACTCCGTGCCAGCAGCCGCGGTAATACGGAGGATGCGTGCGTTATCCGGATTTATTGGGTTTAAAGGGTCCGTAGGCGGGTTGATAAGTCAGCGGTGAAAACCTGCAGCTTAACTGTAGAACTGCCGTTGAT
+
CCCCCGGGGGGGGGGGGGGGGGGGGGGGGGGGGGGGGGGGGGGGGGGGGGGGGGGGGGGGGGGGGGGGGGGGGGGGGGGGGGGGGGGGGGGGGGGGGGGGGGGGGGGGGGGGGGGGGGGGGGGGGGGGGGGGGGGGGGGGGGGGGGGGGGGGGGGGGGGGGGGGGGGGGGGGGGGGGGGGGGGGGGGGGGGGGGGGGGGGGGGGGGGGGGGGGGGGGGGGGGGGGGGGGGDFGGGGGGGGGGFGFGFFFFFFGFFFFFFFFFGFFFFFFFFFFFFFFF@ADFFFFFFFFFFFFF?FFFFF2
@M04999:289:000000000-L3R54:1:1101:8199:3865 1:N:0:408
CCTACGGGTGGCTGCAGTGGGGAATTTTGGACAATGGGGGGAACCCTGATCCAGCCATGCCGCGTGTCTGAAGAAGGCCTTCGGGTTGTAAAGGACTTTTGTTAGGGAAGAAAGGCCGGGTGCTAATACCACCTGGTACTGACGGTACCTAAAGAATAAGCACCGGCTAACTACGTGCCAGCAGCCGCGGTAATACGTAGGGTGCGAGCGTTAATCGGAATGACTGGGCGTAAAGGGCATGTAGGCGGATAATTAAGTTAGGTGTGAAAGCCCCGGGCTCAACCTGGGAATTGCACTTAA
+
CCCCCGGGGGGGGGGGGGGGGGGGGGGGGGGGGGGGGGGGGGGFGGGGGGGGGGGGGGGGGGGGGGCFGGGGGGGGGGGGGGGGEGGGGGGGGGGGGGGGGGFGGGGGGGGGGGGGGGDGGGEGGGGGGEGGDGGGGGGGGGGGGGGGGGGGGFGGFGGGGGGGGGGGGGGGGGGGGGGGGGGGGGGGGGGGGGGGG<EFGGGGGEEGGGGGGGGGGGGGGGGGGGFGGGDGGFGGGGGFGGBGFGFF@D>?FFFBFF=@7@F??DFFFFFFFFFDFFFFFFFBBFFFFFFFFFFFFFFF
@M04999:289:000000000-L3R54:1:1101:25662:3869 1:N:0:408
CCTACGGGGGGCTGCAGTAGGGAATCTTCCACAATGGACGCAAGTCTGATGGAGCAACGCCGCGTGAGTGAAGAAGGTTTTCGGATCGTAAAGCTCTGTTGTTGGTGAAGAAGGATAGGGATAGTAACTGATTCTTATTTGACGGTAATCAACCAGAAAGTCACGGCTAACTACGTGCCAGCAGCCGCGGTAATACGTAGGTGGCAAGCGTTGTCCGGATTTATTGGGCGTAAAGCGAACGCAGGCGGGAGAACAAGTCAGCTGTGAAAGCCCTCGGCTTAACCGGGGAAGTGCAGCTGA
+
CCCCCGGGFGGGGGGGGGGGGGGGGGGGGGGGGGGGGGGGGGGGFGGGGGGGGGGGGGGGGGGGGGGGGGGGGGGGGGGGGGGGGGGGGGGGGGGGGGGGGGGGGGGGGGGGGGGGGGGGGGGGGGGGGGGGFGGGGGGGGGGGGGGGGGGGGGGGFGGGGGGGGGGGGGFGGGGGFGGGGGGGGGGGGGGGGGGGGGFFGGGGGGGFGGGGGGGGGGGGGGFGFFFGGGGGEGECCDDD355C:CDDFBEEGF?F:BFFFFG:7FBBBFFBFFF>D?5>FBFFF9BF6<<BFAAFF:2)
@M04999:289:000000000-L3R54:1:1101:21873:3889 1:N:0:408
AACCTACGGGCGGCTGCAGTGGGGAATATTGCACAATGGGGGGAACCCTGATGCAGCCATGCCGCGTGTATGAAGAAGGCCTTCGGGTTGTAAAGTACTTTCGGTAGTGAGGAAGTTGTGTGTATGAAAAGTGCATGCAGTTGACGTTAGCTACAGAAGAAGCACCGGCTAACTCCGTGCCAGCAGCCGCGGTAATACGGAGGGTGCGAGCGTTAATCGGAATGACTGGGCGTAAAGGGCATGTAGGCGGATAATTAAGTTAGGTGTGAAAGCCCCGGGCTCAACCTGGGAATTGCACTT
+
CCCCCGGGGGGGGGGGGGGGGGGGGGGGGGGGGGGGGGGGGGGGGGGGGGGGGGGGGGGGGGGGGGGGGGGGGGGGGGGGGGGGGGGGGGGFGGGGGGGGGGGGGGGGGGGGGGGGGGGGGGGGGGGGGGGGGGGGGGGGGGGGGGGGGGGGGGGGGGGGGGGGGGGGGGGGGGGGGGGGGGGGGGGGGGGGGGGGGGGGGGGGGGGGGGGGGGGGGGGGGGGGGGGGGGGGGGGGGGGGGGFGFGFFFFFFGFFFFFFFFFGFFFFFFFFF?>FFFFB>>FB?BBBFFFFFFFFFFFFF
@M04999:289:000000000-L3R54:1:1101:6704:3912 1:N:0:408
CTACGGGGGGCAGCAGTGGGGAATATTGCACAATGGGGGGAACCCTGATGCAGCCATGCCGCGTGTATGAAGAAGGCCTTCGGGTTGTAAAGTACTTTCGGTAGTGAGGAAGTTGTGTGTATGAAAAGTGCATGCAATTGACGTTAGCTACAGAAGAAGCACCGGCTAACTCCGTGCCAGCAGCCGCGGTAATACGGAGGGTGCGAGCGTTAATCGGAATGACTGGGCGTAAAGGGCATGTAGGCGGATAATTAAGTTAGGTGTGAAAGCTCCGGGCTCAACCTGGGAATTGCACTTAAA
+
CCCCCGGFGGEGFGCECF9FGDGGGDFEEFGGGGAEFGGGGGGCFGGGFGGGGGGGFDFF:CGFGGGGGGG:BF<AFFFGEFEGFGGGGFFGGGGGGGGGGGECGGFEGFGFGGDGGGGGGFGFGGFFFCGGGGGGGGGGGGEEFDEGGGGGE7EGGGGGGGGEGGGEFEFCFCGGEFGFGGGGGEGGDGGGG70C8E>5C;8EE>EGGGECECE=EEGC6CGCC5DFE7DD5:CCDGGGGGFGFDEFFF??7@?FFFFFFFGF3FB=AFB?>@DBD(08?FF:??0:?BDFFA?B?<AD
@M04999:289:000000000-L3R54:1:1101:17946:3973 1:N:0:408
CCTACGGGCGGCAGCAGTGAGGAATATTGGACAATGGGTGAGAGCCTGATCCAGCCATCCCGCGAAGGACGACAGCCCTATGGGTTTTAAACTTCTTTTGTATGGGAATAAACCACATTACGTGTAATGTTCTGAAGGTACCATACGAATAAGCATCGGCTAACTCCGTGCCAGCAGCCGCGGTAATACGGAGGATGCGAGCGTTATCCGGATTTATTGGGTTTAAAGGGTCCGTAGGCGGGTTGATAAGTCAGCGGTGAAAACCTGCAGCTTAACTGTAGAACTGCCGTTGATACTGTT
+
CCCCC@;@FBGFGGFGEGGCFG?EGGGGGDFC@C6@<<CCFGGGGEGE@@F<FGFGFEGGGGGG=>F=<EGGFEGDB:<FFGGGGGDFGEFFGGF?AFFGFEDEE?FGGGGGGGGDFEFGDFFEGGGGFDFFFG9BFFGGFGGGFGGFGGGGGGGFGGGGGGGGFGGCCFGGGGGGGGGGGGGGEEFGGG8=CGGGGGGECEGGGGGFGGGEEGGF7CFGF:CGGGGCGGGFFDGGDGGGGG5>5DF?@?B?DFFFFFFFFFF@EFFFFFB?<?=FFFF2AABAD?<:;88??A<<BF:A
@M04999:289:000000000-L3R54:1:1101:8115:3986 1:N:0:408
CCTACGGGCGGCTGCAGTGGGGAATTTTGGACAATGGGGGGAACCCTGATCCAGCCATGCCGCGTGTCTGAAGAAGGCCTTCGGGTTGTAAAGGACTTTTGTTAGGGAAGAAAAGCCGGGTGCTAATACCACCTGGTGCTGACGGTACCTAAAGAATAAGCACCGGCTAACTATGTGCCAGCAGCCGCGGTAATACGGAGGGTGCGAGCGGTAATCGGAATGACTGGGCGTAAAGGGCATGTAGGCGGATAATTAAGTTAGGTGTAAAAGCCCCGGGCGCAACCTGGGAATTGCACTTAA
+
CCCCCGGD:BFGG7@EFEE<F:C@CCEEEECGCFFEGGGG>CEGDF8=FEECAFF?CGGFGGGGCBCEF<FC>DFEGGGG@E+@BFGDFGFEAAFCF:FFGGFGGGGGCFFFFG<BFEGGEFGFGCGFFGGG7FDAFCFGGGGGGGGGFGGGCGCFGGGGGGGFCCEGGGGCFEEC7CC@?CGGG*?EGDGCC+CEF*C88CCEGCECGE5EDGGEGGGGGGFGF?<F=D)7CFFF<DFDFCFF6CB)>EBF7B=?F9FFBFG?B*9=A6((3;5:5()49>94(.8:???2.4<<A7A9
@M04999:289:000000000-L3R54:1:1101:13084:4081 1:N:0:408
CCCCTACGGGTGGCTGCAGTGGGGAATTTTGGACAATGGGGGGAACCCTGATCCAGCCATGCCGCGTGTCTGAAGAAGGCCTTCGGGTTGTAAAGGACTTTTGTTAGGGAAGAAAAGCCGGGTGCTAATACCACCTGGTGCTGACGGTACCTAAAGAATAAGCACCGGCTAACTACGTGCCAGCAGCCGCGGTAATACGTAGGGTGCGAGCGTTAATCGGAATTACTGGGCGTAAAGCGAGCGCAGACGGTTAGATAAGTCAGATGTGAAATCCCCGAGCTCAACTTGGGACGTGCATTTG
+
CCCCCGGGGGGGGGGGGGGGGGGGGGGGGGGGGGGGGGGGGGGGGGGGGGGGGGGGGGGGGGFGGGGGGGGGGGGGGGGGGGGGGGGGGGGFGGGGFGFGGGGGGGGGGGGGGGGGGGGGGGGGGGGGGGGGGGGGGGGGGGGGGGGGGGGGGGGGGGGGGGGGGGGGGDGGGGGGGGGGGGGGGGGGGGGGGG5FGGGGGGGE@EGGGGGGGGGGGGGGG5CGGGFGGGGGEGGGGGGGGGFGFGFFFFBEGFFFFFFFFFGFFFFFFFFBBFFFFFFFFFF<?FA<8<<<9?BFF:A24
@M04999:289:000000000-L3R54:1:1101:5941:4084 1:N:0:408
TAACCTACGGGTGGCTGCAGTGGGGAATATTGCACAATGGGGGGAACCCTGATGCAGCCATGCCGCGTGTATGAAGAAGGCCTTCGGGTTGTAAAGTACTTTCGGTAGTGAGGAAGTTGTGTGTATGAAAAGTGCATGCAGTTGACGTTAGCTACAGAAGAAGCACCGGCTAACTCCGTGCCAGCAGCCGCGGTAATACGGAGGGTGCGAGCGTTAATCGGAATGACTGGGCGTAAAGGGCATGTAGGCGGATAATTAAGTTAGGTGTGAAAGCCCCGGGCTCAACCTGGGAATTGCACTT
+
CCCCCGGGGGGGGGGGGGGGGGGGGGGGGGGGGGGGGGGFGGGGGGGGGGGGGGGGGGGGGGGGGGGGGGGGGGGGGGGGGGGGGGGGGGGGDGGGGGGGGGGGGGGGGGGGGGGGGGGGGGGGGGGGGGGGGGGGGGGGGGGGGGGGGGGGGGGGGGGGGGGGGGGGGGGGGGGGGGGGGGGGGGGGGGGGGGGGGGGGGGGGGGGGGGGGGGGGGFGGGGGGGGGGG5CCGCGDGGGGGGFGFG?FFFFFGFFFFFFFFFGF4FFFFFFBF@F5@BB>FFFFFF7::?:(8::>BFFFF
@M04999:289:000000000-L3R54:1:1101:20610:4085 1:N:0:408
CCTACGGGGGGCTGCAGTAGGGAATCTTCCACAATGGACGCAAGTCTGATGGAGCAACGCCGCGTGAGTGAAGAAGGTTTTCGGATCGTAAAGCTCTGTTGTTGGTGAAGAAGGATAAGGATAGTAACTGATTCTTATTTGACGGTAATCAACCAGAAAGTCACGGCTAACTACGTGCCAGCAGCCGCGGTAATACGTAGGTGGCAAGCGTTGTCCGGATTTATTGGGCGTAAAGCGAACGCAGGCGGGAGAACAAGTCAGCTGTGAAAGCCCTCGGCTTAACCGGGGAAGTGCAGCTGA
+
CCCCCGGGGGGGGGGGGGGGGGGGGGGGGGGGGGGGGGGGGGGGGGGGGGGGGGGGGGGGGGGGGGGGGGGGGGGGGGGGGGGGGGGGGGGGGGGGGGGGGGGGGGGGGGGGGGGGGGGGGGGGGGGGGGGGGGGGGGGGGGGGGGGGGGGGGGGGGGGGGGGGGGGGGGGGGGGGGGGGGGGGGGGGGGGGGGGGGGGGGGGGGGGGGGGGGGGGGGGGGFGGGGGGGGGGGGGGGGGGGGFGEGFFEEEFGFFFFFFFFFGFFFFFFFFFFFFFFFF;FFFFF>FFFFFFFFFFFFFF
@M04999:289:000000000-L3R54:1:1101:7811:4123 1:N:0:408
TCCTACGGGAGGCAGCAGTAGGGAATCTTCCACAATGGACGCAAGTCTGATGGAGCAACGCCGCGTGAGTGAAGAAGGTTTTCGGATCGTAAAGCTCTGTTGTTGGTGAAGAAGGATAGGGGTAGTAACTGATTCTTATTTGACGGTAATCAACCAGAAAGTCACGGCTAACTACGTGCCAGCAGCCGCGGTAATACGTAGGTGGCAAGCGTTGTCCGGATTTATTGGGCGTAAAGCGAACGCAGGCGGGAGAACGAGTCAGCTGTGAAAGCCCTCGGCTTAACCGGGGAAGTGCAGCTG
+
CCCCCGGGGGGGGGEGGGGGGGGGGGGGGGGGGGGGGGGGGGGGGGGGGGGGGGGGGGGGGGGGGFGGGGGGGGGGGGGGGGGGGCGFGGGGGGFGGGGGGGGGGGGGGGGAFFFGGGGGGGGGGGGGGGGGGGGGGGGGGGGG7FEFGFGGGGGGGGGEFFFGGGGGGGGGGGGGGGGFGGGGGGGGGGEEEEFGGGBFDGGGGGGGGFGEGEEGGGGC=EDCFGGGGGDDGD5FGGGGGGFGFGFEEF3@<F?B@E@@FFGBFFFFF=)2255)715093ADBBBFFF?F5><A9802
@M04999:289:000000000-L3R54:1:1101:18860:4159 1:N:0:408
AAGACCTACGGGGGGCTGCAGTAGGGAATCTTCCACAATGGACGCAAGTCTGATGGAGCAACGCCGCGTGAGTGAAGAAGGTTTTCGGATCGTAAAGCTCTGTTGTTGGTGAAGAAGGATAGGGATAGTAACTGATTCTTATTTGACGGTAATCAACCAGAAAGTCACGGCTAACTACGTGCCAGCAGCCGCGGTAATACGTAGGTGGCAAGCGTTGTCCGGATTTATTGGGCGTAAAGCGAACGCAGGCGGGAGAACAAGTCAGCTGTGAAAGCCCTCGGCTTAACCGGGGAAGTGCAGC
+
CCCCCGGGGGGGGGGGGGGGGGGGGGGGGGGGGGGGGGGGGGGGGGGGGGGGGGGGGGGGGGGGGGGGGGGGGGGGGGGGGGGGGGGGGGGGGGGGGGGGGGGGGGGGGGGGGGGGGGGGGGGGGGGGGGGGGGGGGGGGGGGGGGGGGGGGGGGGGGGGGGGGGGGGGGGGGGGGGGGGGGGGGGGGGGGGGGGGGGGGGGGGGGGGGGGGGGGGGGGGGGCCE?FGGGGGGGGGGGGGGGFGFGFFFFFFGFFFFFFFFFGFF@FF<FBFAFFFFFFFFFFFFFFFFFFFFFF?B<DA7
@M04999:289:000000000-L3R54:1:1101:21270:4165 1:N:0:408
CACCTACGGGGGGCAGTAGGGAATCTTCCACAATGGACGCAAGTCTGATGGAGCAACGCCGCGTGGATGAAGAAGGTCTTCGGATCGTAAAATCCTGTTGTTGAAGAAGAACGGTTGTGAGAGTAACTGCTCATAGCGTGACGGTAATCAACCAGAAAGTCACGGCTAACTACGTGCCAGCAGCCGCGGTAATACGTAGGTGGCAAGCGTTGTCCGGATTTATTGGGCGTAAAGGGAGCGCAGGCGGTCTTTTAAGTCTGAATGTGAAAGCCCTCAGCTTAACTGAGGAAGAGCATCGGA
+
CCCCCGGGGGGGGGGGGGGGGGGGGGGGGGGGGGGGGGGGGGGGGGGGGGGGGGGGGGGGGGGGGGGGGGGGGGGGGGGGGGGGFGGGGGGGGGGGGGGGGGGGGGGGGGGGGGGGGGGGGGGGGGGGGGGGGGGGGGGGGGGGGGGGGGGGGGGGGGGGGGGGGGGGGGGGGGGGGGGGGGGGGGGGGGGGGGGGFGGGGGGGGGGGGGGGGGGGGGGGFGGEFGGGGGGGGGGGGGGGGGFGFGFFFFFFGFFFFFFFFFGFFFFFFFFF?FFFFFBBFFFBFFFFFFFFFFF?FFF?
@M04999:289:000000000-L3R54:1:1101:22660:4221 1:N:0:408
AATCCTACGGGAGGCTGCAGTGGGGAATATTGCACAATGGGGGGAACCCTGATGCAGCCATGCCGCGTGTATGAAGAAGGCCTTCGGGTTGTAAAGTACTTTCGGTAGTGAGGAAGTTGTGTGTATGAAAAGTGCATGCAGTTGACGTTAGCTACAGAAGAAGCACCGGCTAACTCCGTGCCAGCAGCCGCGGTAATACGGAGGGTGCGAGCGTTAATCGGAATGACTGGGCGTAAAGGGCATGTAGGCGGATAATTAAGTTAGGTGTGAAAGCCCCGGGCTCAACCTGGGAATTGCACTT
+
CCCCCF@FGG@GDFGCCGGFGECFGEFF<CFCFGGFGGGFGGGGGGGGGGGFGGGG<FCFGEE8=FGGGGGGGGGGGGGGGGGGGGGGFGEFGGGGGGGFGGGGGECEFFCF7@FFGCAFE>FFGGGGCFFAFGGGGGGGGGGGFGGGGGGG9CFGGGGFGFGGG7FCF7BEGGGGGCGGGGFDGGGGGGGGGGGGGGGG8C**:CEEGGGGGEGGCFGGGG5CFCGFGCC*C9E*>C>*79@GFGFF?E>@DEFFFBFFF?FB?F6?:F>>DF)859E(2(42<B:::?:?FF04<4?F)
@M04999:289:000000000-L3R54:1:1101:14164:4238 1:N:0:408
TAACCCCTACGGGTGGCTGCAGTGAGGAATATTGGACAATGGGTGAGAGCCTGATCCAGCCATCCCGCGTGAAGGACGACAGCCCTATGGGTTTTAAACTTCTTTTGTATGGGAATAAACCACATTACGTGTAATGTTCTGAAGGTACCATACGAATAAGCATCGGCTAACTCCGTGCCAGCAGCCGCGGTAATACGGAGGATGCGAGCGTTATCCGGATTTATTGGGTTTAAAGGGTCCGTAGGCGGGTTGATAAGTCAGCGGTGAAAACCTGCAGCTTAGCTGTAGAACTGCCGTTGAT
+
CCCCCGGGGGGGGGGGGGGGGGGGGGGGGGGGGGGGGGGGGGGFGGGGGGGGGGGGGGGGGGGGGGGGGGGGGGGGGGGGGGGGGGGGGGGGGGGGGGGGGGGGGGGGGGGGGGGGGGGGGGGGGGGGGGGGGGGGGGGGGGGGGGGGGGGGGGGGGGGGGGGGGGGGGGGGGGGGGGGGGGGGGGGGGGGGGGGGGGGGGGGGGGGGGGGGGGGGGGGDEGFGGGGGGDDGGGGGGGGGGGFGFGFFFFFFGFFFFFFFFFGFFFFFAFFF?FFFFFFFFFFBF)6AAFB<?>BB?BFF9
@M04999:289:000000000-L3R54:1:1101:15631:4296 1:N:0:408
GGCCTACGGGGGGCTGCAGTGAGGAATATTGGACAATGGGTGAGAGCCTGATCCAGCCATCCCGCGTGAAGGACGACAGCCCTATGGGTTTTAAACTTCTTTTGTATGGGAATAAACCACATTACGTGTAATGTTCTGAAGGTACCATACGAATAAGCATCGGCTAACTCCGTGCCAGCAGCCGCGGCAATACGGAGGATGCGAGCGTTATCCGGATTTATTGGGTTTAAAGGGTCCGTAGGCGGGTTGATAAGTCAGCGGTGAAAACCTGCAGCTTAACTGTAGAACTGCCGTTGATACT
+
CCCCCGGGGGGGGGGGGGGGGGGGGGGGGGGGGGGGGGGGGGGGGGGGGGGGGGGGGGGGGGGGGGGGGGGGGGGGGGGGGGGGGGGGGGGGGGGGGGGGGGGGGGGGGGGGGGGGGGGGGGGGGGGGGGGGGGGGGGGGGGGGGGGGGGGGGGGGGGGGGGGGGGGGGGGGGGGGGGGGGGGGGGGGGGGGGGGGGGGGGGGGGGGGGGGGGGGGEGFGGGGGGGGCFGGGGGGGGGGGGGFGFGFFFFFFGFFFFFFFFFGFFFFFFFFFFFFFFFFFFFFBFFFFAFFFFFFFFF>F-
@M04999:289:000000000-L3R54:1:1101:8331:4308 1:N:0:408
ACCTACGGGCGGCTGCAGTGGGGAATATTGCACAATGGGGGGAACCCTGATGCAGCCATGCCGCGTGTATGAAGAAGGCCTTCGGGTTGTAAAGTACTTTCGGTAGTGAGGAAGTTGTGTGTATGAAAAGTGCATGCAGTTGACGTTAGCTACAGAAGAAGCACCGGCTAACTCCGTGCCAGCAGCCGCGGTAATACGGAGGGTGCGAGCGTTAATCGGAATGACTGGGCGTAAAGGGCATGTAGGCGGATAATTAAGTTAGGTGTGAAAGCCCCGGGCTCAACCTGGGAATTGCACTTA
+
CCCCCGGGGGGGGGGGGGGGGGGGGGGGGGGGGGGGGGGGGGGGGGGGGGGGGGGGGGGGGGGGGGGGGGGGGGGGGGGFGGGGGGGGGGGGGGGGGGGGGGGGGGGFGGGGGGGGGGGGGFGGGGGGGGGGGGGGGGGGGGGGGGGGGGGGGGGGGGGGGGGGGGGGGGGGGGGGGGGGGGGGGGGGGGGGGGGGGGGGGGGEGGGGGGGEGGGFGGGGG=FGGGGGGGGDGDGGGDGGFFFGFGFFFFDEGFFFFFFFFFGFFFFFFFFF:FFDFFFFF?DFF????FF1><<ABA:>
@M04999:289:000000000-L3R54:1:1101:21241:4317 1:N:0:408
ACTCCTACGGGAGGCTGCAGTGAGGAATATTGGACAATGGGTGAGAGCCTGATCCAGCCATCCCGCGTGAAGGACGACAGCCCTATGGGTTTTAAACTTCTTTTGTATGGGAATAAACCACATTACGTGTAATGTTCTGAAGGTACCATACGAATAAGCATCGGCTAACTCCGTGCCAGCAGCCGCGGTAATACGGAGGATGCGAGCGTTATCCGGATTTATTGGGTTTAAAGGGCCCGTAGGCGGGTTGATAAGTCAGCGGTGAAAACCTGCAGCTTAACTGTAGAACTGCCGTTGATAC
+
CCCCCGGGGGGGGGGGGGGGGGGGGGGGGGGGGGGGGGGGGGGGGGGGGGGGGGGGGGGGGGGGGGGGGGGGGGGGGGGGGGGGGGGGGGGGGGGGGGGGGGGGGGGGGGGGGGGGGGGGGGGGGGGGGGGGGGGGGGGGGGGGGGGGGGGGGGGGGGGGGGGGGGGGGGGGGGGGFGGGGGGGGGGGGGGGGGGGGGGGGGGGGGGGGGGGGGGGGGGGGGGGGGGGGGGGGGGGGGGGGGFGFGFFFFFFGFFFFFFFFFGFFFFFBF?BFFFFFFFFFFFFBFBFFFFFFFFBFFBF2
@M04999:289:000000000-L3R54:1:1101:10985:4338 1:N:0:408
CGGCCTACGGGGGGCAGCAGTAGGGAATCTTCCACAATGGACGCAAGTCTGATGGAGCAACGCCGCGTGAGTGAAGAAGGTTTTCGGATCGTAAAGCTCTGTTGTTGGTGAAGAAGGACAAGGGTAGTAACTGATCTTTGTTTGACGGTAATCAACCAGAAAGTCACGGCTAACTACGTGCCAGCAGCCGCGGTAATACGTAGGTGGCAAGCGTTGTCCGGATTTATTGGGCGTAAAGCGAACGCAGGCGGGAAGATAAGTCAGCTGTGAAAGCCCCCAGCTTAACTGGGGAACTGCAGCT
+
CCCCCGGGGGGGGGGGGGGGGGGGGGGGGGGGGGGGGGGGGGGGGGFFGGGFGGGGGGGGGGGGGGGGGGGGGGGGGGGGCGGGGGGGEGGGGGGGGFGGGGGGGGGGGGGGGGGGGGGGGGGGGGGGGGGGGGGGGGGGGGGGGGGGGGGGGGGGGGGGGGGGGGGGGGGGGGGGGGGGGGGGGGGGGEGGGGGEFFGGCFGGGGGGGGCFEGGGGFGEGEGEGGGGGGGGGGGGGGGGGGFGEGF>EFFFGFEFFFFFFFFFFFFFFFFFFFFFFFF?:?BDFF>A?FFFFFBF?FFF.
@M04999:289:000000000-L3R54:1:1101:13943:4355 1:N:0:408
GCCTACGGGTGGCTGCAGTGGGGAATATTGCACAATGGGGGGAACCCTGATGCAGCCATGCCGCGTGTATGAAGAAGGCCTTCGGGTTGTAAAGTACTTTCGGTAGTGAGGAAGTTGTGTGTATGAAAAGTGCATGCAATTGACGTTAGCTACAGAAGAAGCACCGGCTAACTCCGTGCCAGCAGCCGCGGTAATACGGAGGGTGCGAGCGTTAATCGGAATGACTGGGCGTAAAGGGCATGTAGGCGGATAATTAAGTTAGGTGTGAAAGCCCCGGGCTCAACCTGGGAATTGCACTTA
+
CCCCCGGGGGGGGGGGGGGGGGGGGGGGGGGGGGGGGGGGGGGGGGGGGGGGGGGGGGGGGGGGGGGGGGGGGGGGGGGGGGGGGGGGGGGGGGGGGGGGGGGGGGGGGGGGGGGGGGGGGGGGGGGGGGGGGGGGGGGGGGGGGGGGGGGGGGGGGGGGGGGGGGGGGGGGGGGGGGGGGGGGGGGGGGGGGGGGGGGGGGDEGGGGGGGGGGGGGGGGGGGGGFGGGGGGGDFFGGDGGGFGFGFFFFFFGFFFFF?BFFGF47>FDBFFFFFFFFF0:DBFF?BFF?><2<<AFF?D
@M04999:289:000000000-L3R54:1:1101:21497:4382 1:N:0:408
CAGCCCTACGGGTGGCTGCAGTGGGGAATATTGCACAATGGGGGGAACCCTGATGCAGCCATGCCGCGTGTATGAAGAAGGCCTTCGGGTTGTAAAGTACTTTCGGTAGTGAGGAAGTTGTGTGTATGAAAAGTGCATGCAGTTGGCGTTAGCTACAGAAGAAGCACCGGCTAACTCCGTGCCAGCAGCCGCGGTAATACGGAGGGTGCGAGCGTTAATCGGAATGACTGGGCGTAAAGGGCATGTAGGCGGATAATTAAGTTAGGTGTGAAAGCCCCGGGCTCAACCTGGGAATTGCACT
+
CCCCCGGGGGGGGGGGGGGGGGGGGGGGGGGGGGGGGGGGGGGGGGGGGGGGGGGGGGGGGGGGGGGGGGFGGGGFGGGGGGGGGGGGGGEFGGGGGGFGGFGGGGGGG=FGGGGGGGCDGGGGGGGGFGGFGGFGGGGGGFGGGGGGEGGEGGGGGGGGGGGGGGGGGGGGGGGGFGGGGGGGGGGGGGGGGGGGGGGGGGGGGECGGGGGGGGGGGGGGGGGGGGGGGGGGGGDGGGFGGFFFCFFFFFFGFFFFFFFFFGFFFFFFFFFFFFFFFFFFFFFFFFF03?BFFB:?<B?<
@M04999:289:000000000-L3R54:1:1101:11084:4407 1:N:0:408
TGCCTACGGGGGGCAGCAGTGGGGAATATTGCACAATGGGGGGAACCCTGATGCAGCCATGCCGCGTGTATGAAGAAGGCCTTCGGGTTGTAAAGTACTTTCGGTAGTGAGGAAGTTGTGTGTATGAAAAGTGCATGCAGTTGACGTTAGCTACAGAAGAAGCACCGGCTAACTCCGTGCCAGCAGCCGCGGTAATACGGAGGGTGCGAGCGTTAATCGGAATGACTGGGCGTAAAGGGCATGTAGGCGGATAATTAAGTTAGGTGTGAAAGCCCCGGGCTCAACCTGGGAATTGCACTT
+
CCCCCGGGGGGGGGGGGGGGGGGGGGGGGGGGGGGGGGGGGGGGGGGGGGGGGGGGGGGGGGGGGGGGGGGGGGGGGGGGGGGGGGGGGGGGGGGGGGGGGGGGGGGGGGGGGGGGGGGGGGGGGGGGGGGGGGGGGGGGGGGGGGGGGGGGGGGGGGGGGGGGGGGGGGGGGGGGGGGGGGGGGGGGGGGGGGGGGGGGGGGGGGGGGGGGGGGGGGGGGGGGGGGGGGGGGGGGGGGGG:FFFGFFEFF@DBFBFFFFFFGFFFFFFFFFFF>BEFFFB?BF?FFBBFFFFFFFFBFF
@M04999:289:000000000-L3R54:1:1101:26242:4486 1:N:0:408
TGGCCTACGGGTGGCTGCAGTGAGGAATATTGGACAATGGGTGAGAGCCTGATCCAGCCATCCCGCGTGAAGGACGACAGCCCTATGGGTTTTAAACTTCTTTTGTATGGGAATAAACCACATTACGTGTAATGTTCTGAAGGTACCATACGAATAAGCATCGGCTAACTCCGTGCCAGCAGCCGCGGTAATACGGAGGATGCGAGCGTTATCCGGATTTATTGGGTTTAAAGGGTCCGTAGGCGGGTTGATAAGTCAGCGGTGAAAACCTGCAGCTTAACTGTAGAACTGCCGTTGATAC
+
CCCCCGGFGGGGGGGGGGGGGGGGGGGGGGGGGGGGGGGGGGGGGGGGGGGGFFFFGGGGGGGGGGGGGGGGGGGG@:FECC@<8,CEFEF:FEDFDEFGG<FGGF<FDEEGEFFFGA,B?F@FEGGGGGGGGGGG?EFG<A<EEDGGCEDFGGGGGGGGGG@7=FEB=>,7CFDEFC:FCEE@EGE*5:@9B?FGG8C>BFDE8*5=8;E=;C8E57*?F?@:<*9/=*2;:>5CFGGDC3>65DFDDFFBD@FFF7=F3>7>FF84:>??:F4)747<2<<5:<6:<2<2:>(3<BDD6
@M04999:289:000000000-L3R54:1:1101:8801:4512 1:N:0:408
CCTACGGGGGGCTGCAGTGGGGAATATTGCACAATGGGGGGAACCCTGATGCAGCCATGCCGCGTGTATGAAGAAGGCCTTCGGGTTGTAAAGTACTTTCGGTAGTGAGGAAGTTGTGTGTATGAAAAGTGCATGCAGTTGACGTTAGCTACAGAAGAAGCACCGGCTAACTCCGTGCCAGCAGCCGCGGTAATACGGAGGGTGCGAGCGTTAATCGGAATGACTGGGCGGAAAGGGCATGTAGGCGGATAATTAAGTTAGGTGTGAAAGCCCCGGGCTCAACCTGGGAATTGCACTTAA
+
CCCCCGGGDDGGGGFFGFFFGGEGGGGGGCFFAEGEGFGCECGGGECECGDGFGGGGGGGGGGGGGGGGG9CCGGGGDFFFGGDGFGEGGGGGEFFGEDGGGGGG:FGGGGGGGFGFGECAFGGGGGFFGGGGGGGGGFGGGGGE5EGGCGGGGGFGGGCGGGGGCE8CFGFGGECFCGGGGGGG>EEGGGGGFE:FGGEGGCC*:CE=E81?@FGGGGGFGGGGGGGFG355DCGGGGCFFFCFGEFB:BFG=F@FFFFF@G@?:FFAF??<@EFFFE?FFFF:?F?F><)3<4>)4)6
@M04999:289:000000000-L3R54:1:1101:18353:4520 1:N:0:408
CGCCCTACGGGTGGCTGCAGTGAGGAATATTGGACAATGGGTGAGAGCCTGATCCAGCCATCCCGCGTGAAGGACGACAGCCCTATGGGTTTTAAACTTCTTTTGTATGGGAATAAACCACATTACGTGTAATGTTCTGAAGGTACCATACGAATAAGCATCGGCTAACTCCGTGCCAGCAGCCGCGGTAATACGGAGGATGCGAGCGTTATCCGGATTTATTGGGTTTAAAGGGTCCGTAGGCGGGTTGATAAGTCAGCGGTGAAAACCTGCAGCTTAACTGTAGAACTGCCGTTGATAC
+
CCCCCGGGGGGGGGGGGGGGGGGGGGGGGGGGGGGGGGGGGGGGGGGGGGGGGGGGGGGGGGGGGGGGGGGGGGGGGGGGGGGGGGGGGGGGGGGGGGGGGGGGGGGGGGGGGGGGGGGGGGGGGGGGGGGGGGGGGGGGGGGGGGGGGGGGGGGGGGGGGGGGGGGGGGGGGGGGGGGGGGGGGGGGGGGGGGGGGGGGGGGGGGGGGGGGGGGGG=EGGGGGGG8DGFGGGGGGGGGGGGFGFGFFFFFFGFFFFFFFFFGFFFFFFFFFFFFFFFFFFFFFFFFFBFFFFFFFFFFF4
@M04999:289:000000000-L3R54:1:1101:7803:4533 1:N:0:408
CCTACGGGTGGCTGCAGTGGGGAATTTTGGACAATGGGGGGAACCCTGATCCAGCCATGCCGCGTGTCTGAAGAAGGCCTTCGGGTTGTAAAGGACTTTTGTTAGGGAAGGAAAGCCGGGTGCTAATACCACCTGGTGCTGACGGTACCTAAAGAATAAGCACCGGCTAACTACGTGCCAGCAGCCGCGGTAATACGTAGGGTGCGAGCGTTAATCGGAATTACTGGGCGTAAAGCGAGCGCAGACGGTTAGATAAGTCAGATGTGAAATCCCCGAGCTCAACTTGGGACGTGCATTTGA
+
CCCCCGGEFGGGGGGGGGGGGGGGCGGGGGGGGGGGGGGGGGGGGGGGGGGGGGGGGGGGGGGGGCFGDGGGGGGGGGGFDFGGDGDFGCFEGCGGFFGGGGGGGGGGGGGGGGGGGGGGGGGGGCGGGGGGDFCGGGC<CFFGEFGGFGFGGGGFFGFFFGFEGGDEEFGGGGGFFGGEFFGGG58CGCE8:::?C99@CGCG>E5EGGCCEFGG=EE5CFGGFGGCFGDCCFGCGGDCGGFG30<:B>)57@?F=F*6@?GFFFF7>F2>BFFD39BF<?FF><:8??92:1:44)5<
@M04999:289:000000000-L3R54:1:1101:7773:4535 1:N:0:408
TACGGGTGGCAGCAGTAGGGAATCTTCCACAATGGACGCAAGTCTGATGGAGCAACGCCGCGTGAGTGAAGAAGGTTTTCGGATCGTAAAGCTCTGTTGTTGGTGAAGAAGGATAGGGATAGTAACTGATTCTTATTTGACGGTAATCAACCAGAAAGTCACGGCTAACTACGTGCCAGCAGCCGCGGTGATACGTAGGTGGCAAGCGTTGTCCGGATTTATTGGGCGTAAAGCGAACGCAGGCGGGGGAACAAGTCAGCTGTGAAAGCCCTCGGCTTAACCGGGGAAGGGCAGCTGAAAC
+
@BCCCGGGGGGGGGGGGGGGGGGGFGGGGGGGGGGGGGGGGGGGGGGGGGGGGGGGGGGGGGFGGGGGGGGGGGGGGGGGGGEGGGGGFFGGFGGG?FFFGGGGG9FGFFGGGFGGGGFGGGFGGGGGGFGGDGGGGGGGGGDGGGFGDFGGGGGGGGGGFGGG>GGGGGGGGGGGGGGGFGGGGGGGGGFDFGGGCGGGGGFGGFGGGGDGFF8CEDCCGGGGGFGGEGGGCFEDDGDGGDFGFDFFFEFFGFFFFFF??FGFFFFF7FFBFE<3709A27>F>6(41(,2??BFFFF<)
@M04999:289:000000000-L3R54:1:1101:25548:4544 1:N:0:408
TGTCCTACGGGGGGCTGCAGTGGGGAATTTTGGACAATGGGGGGAACCCTGATCCAGCCATGCCGCGTGTCTGAAGAAGGCCTTCGGGTTGTAAAGGACTTTTGTTAGGGAAGAAAAGCCGGGTGCTAATACCACCTGGTGCTGACGGTACCTAAAGAATAAGCACCGGCTAACTACGCGCCAGCAGCCGCGGTAATACGTAGGGTGCGAGCGTTAATCGGAATTACTGGGCGTAAAGCGAGCGCAGACGGTTAGATAAGTCAGATGTGAAATCCCCGAGCTCAACTTGGGACGTGCATTT
+
CCCCCGGGGGGGGGGGGGGGGGGGGGGGGGGGGGGGGGGGGGGGGGGGGGGGGGGGGGGGGGGGGGGGGGGGGGGGGGGGGGGGGGGGGGGGGGGGGGGGGGGGGGGGGGGGGGGGGGGGGGGGGGGGGGGGGGGGGGGGGGGGGGGGGGGGGGGGGGGGGGGGGGGGGGGGGGGGGGGGGGGGGGGGGGGGGGGGGGGGGGGGGGGGGGGGGGGGGGGGDGGGGGGGGGGFGDGGGGGGGD3D>GEFFFFFGFFFFFFFFFFFFFF/:FFFFFFFFFFB;B?>FFFFFF??<;4::?FFF
@M04999:289:000000000-L3R54:1:1101:12878:4582 1:N:0:408
TTCCTACGGGCGGCTGCAGTAGGGAATCTTCCACAATGGACGCAAGTCTGATGGAGCAACGCCGCGTGAGTGAAGAAGGTTTTCGGATCGTAAAGCTCTGTTGTTGGTGAAGAAGGATAAGGATAGTAACTGATTCTTATTTGACGGTAATCAACCAGAAAGTCACGGCTAACTACGTGCCAGCAGCCGCGGTAATACGTAGGTGGCAAGCGTTGTCCGGATTTATTGGGCGTAAAGCGAACGCAGGCGGGAGAACAAGTCAGCTGTGAAAGCCCTCGGCTTAACCGGGGAAGTGCAGCTG
+
CCCCCGGGGGGGGGGGGGGGGGGGGGGGGGGGGGGGGGGGGGGGGGGGGGGGGGGGGGGGGGGGGGGGGGGGGGGGGGGGGGGGGGGGGGGGGGGGGGGGGGGGGGGGGGGGGGGGGGGGGGGGGGGGGGGGGGGGGGGGGGGGGGGGGGGGGGGGGGGGGGGGGGGGGGGGGGGGGGGGGGGGGGGGGGGGGGGGGGGGGGGGGGGGGGGGGGGGGGGGGEGGGGGGGGGGEGGGGGGGGGFGFGFFFFFFGFFFFFFFFFGFFF4?BFFFFF@?:>FB:>49<BFBFFFFB)5<AFF??
@M04999:289:000000000-L3R54:1:1101:10193:4670 1:N:0:408
GGTCCCTACGGGCGGCTGCAGTGAGGAATATTGGACAATGGGTGAGAGCCTGATCCAGCCATCCCGCGTGAAGGACGACAGCCCTATGGGTTTTAAACTTCTTTTGTATGGGAATAAACCACATTACGTGTAATGTTCTGAAGGTACCATACGAATAAGCATCGGCTAACTCCGTGCCAGCAGCCGCGGTAATACGGAGGATGCGAGCGTTATCCGGATTTATTGGGTTTAAAGGGTCCGTAGGCGGGTTGATAAGTCAGCGGTGAAAACCTGCAGCTTAACTGTAGAACTGCCGTTGAT
+
CCCCCGGGGGGGGGGGGGGGGGGGGGGGGGGGGGGGGGGGGGGGGGGGGGGGGGGGGGGGGGGGGGGGGGGGGGGGGGGGGGGGGEEFFGGGGGGGGGGGGGGGGGGGGGGGGGGGGGGGGGGGGGGGGGGGGGGGGGGGGGGGGGGGGGGGGGGGGGGGGGGGGGGGGGGGGGGGGGGGGGGGDGGGGGGGGGGGGGGGGGGGGGGGGGGGGGGGGGGGGGGGGGGGGDFGGGGGGGGGFGFGFGEFFFFFGFFFFFFFFFGBEFFFFFFF?FFFFFFFFBFF9BBFFF<??BFFFFFF
@M04999:289:000000000-L3R54:1:1101:15834:4676 1:N:0:408
CCCCTACGGGTGGCTGCAGTGAGGAATATTGGACAATGGGTGAGAGCCTGATCCAGCCATCCCGCGTGAAGGACGACAGTCCTATGGGTTTTAAACTTCTTTTGTATGGGAATAAACCACATTACGTGTAATGTTCTGAAGGTACCATACGAATAAGCATCGGCTAACTCCGTGCCAGCAGCCGCGGTAATACGGAGGATGCGAGCGTTATCCGGATTTATTGGGTTTAAAGGGTCCGTAGGCGGGTTGATAAGTCAGCGGTGAAAACCTGCAGCTTAACTGTAGAACTGCCGTTGATACT
+
CCCCCGGGGGGGGGGGGGGGGGGGGGFGGGGGGGGGGGGGGGGGGGGGGGGGGGGGGGGGGGGGGGGGGGGGGGGGGGGGGGGFFGGGGGGGGGGGGGGGGGGGGGGGGGGGGGGGGGGGGGGGGGGGGGGGGGGGGGGGGGGGGGGGGGGGGGGGGGGGGGGGGGGGGGGGGGGGGGGGGGGGGGGGGGGGGGGGGGGGGGGGGDGGGGGGGGGGCEFGGFGGGGGGGGGGGGGGGGGGGGFGFGEFFFFFGFFFFFFFFEGFFFFF<@F?FFFFFFFABFF2>>>BFFFFFFFF?:>D)
@M04999:289:000000000-L3R54:1:1101:19480:4717 1:N:0:408
TCCTACGGGAGGCTGCAGTGAGGAATATTGGACAATGGGTGAGAGCCTGATCCAGCCATCCCGCGTGAAGGACGACAGCCCTATGGGTTTTAAACTTCTTTTGTATGGGAATAAACCACATTACGTGTAATGTTCTGAAGGTACCATACGAATAAGCATCGGCTAACTCCGTGCCAGCAGCCGCGGTAATACGGAGGATGCGAGCGTTATCCGGATTTATTGGGTTTAAAGGGTCCGTAGGCGGGTTGATAAGTCAGCGGTGAAAACCTGCAGCTTAACTGTAGAACTGCCGTTGATACGG
+
CCCCCGGGGGGGGGGGGGGGGGGGGGGGGGGGGGGGGGGGGGGGGGGGGGGGGGGGGGGGGGGGGGGGGGGGGGGGGGFFGGGGGGGGGGGGGGGGGGGGGGGGGGGGGGGGGGGGGGGGGGFGGGGGGGGGGGGGGGGGGGGGGGGGGGGGGGGGGGGGGGGGGGGGGGEGGGGGGGGGGGGGGGGGGGGGGGGGGGGGGGGGGGGGGGGGGGGEGEGGGGGG55CFGFGGGGGFDCFGGGFGBG:B97=9:7*9=6:D:57?FF@78F:BFFFFF>7<A45<9)5<?<19??22<4.((
@M04999:289:000000000-L3R54:1:1101:18803:4792 1:N:0:408
GCCTACGGGGGGCTGCAGTAGGGAATCTTCCACAATGGACGCAAGTCTGATGGAGCAACGCCGCGTGAGTGAAGAAGGTTTTCGGATCGTAAAGCTCTGTTGTTGGTGAAGAAGGATAAGGATAGTAACTGATTCTTATTTGACGGTAATCAACCAGAAAGTCACGGCTAACTACGTGCCAGCAGCCGCGGTAATACGTAGGTGGCAAGCGTTGTCCGGATTTATTGGGCGTAAAGCGAACGCAGGCGGGAGAACAAGTCAGCTGTGAAAGCCCTCGGCTTAACCGGGGAAGTGCAGCTG
+
CCCCCGGGGGGGGGGGGGGGGGGGGGGGGGGGGGGGGGGGGGGGGGGGGGGGGGGGGGGGGGGGGGGGGGGGGGGGGGGGGGGGGGGGGGGGGGGGGGGGGGGGGGGGGGGFGGGGGGGGGGGGGGGGGGGGGGGGGGGGGGGGGGGGGGGGGGGGGGGGGGGGGGGGGGGGGGGGGGGGGGGGGGGGGGGGGGGGGGGGGGGGGGGGGGGGGGGGGGGGGGGGGGGGGGGGGGGGGGGGGGFGFGFFFFFFGFFFFF9FFFGFFFFFFFFFFFFFFF:?>FFFFFFFFB?F2<<AFF?B
@M04999:289:000000000-L3R54:1:1101:8822:4793 1:N:0:408
TGACCCTACGGGTGGCTGCAGTGAGGAATATTGGACAATGGGTGAGAGCCTGATCCCGCCATCCCGCGTGAAGGACGACAGCCCTATGGGTTTTAAACTTCTTTTGTATGGGAATAAACCACATTACGTGTAATGTTCTGAAGGTACCATACGAATAAGCATCGGCTAACTCCGTGCCAGCAGCCGCGGTAATACGGAGGATGCGAGCGTTATCCGGATTTATTGGGTTTAAAGGGTCCGTAGGCGGGTTGATAAGTCAGCGGTGAAAACCTGCAGCTTAACTGTAGAACTGCCGTTGAT
+
CCCCCGGGGGGGGGGGGGGGGGGGGGGGGGGGGGGGGGGGGGGGGGGGGGGGGGGGGGGGGGGGGGGGGGGGGGGGGGGGGGGGGCFFCEGGGGGGGGGGFGGGGGGGGGGGGGGGGGGGGGGGGGGGGGGFFGGGGGGGGGGGGGGGGGGGGGGFGGGGGGGGGGGGGGGGGGGGGGGGGGGGGGGGGGGGGGGGGGGGGGGGGGGGGEEEGGGGDGGGGGCFGGGGGCFGGGDCFGDGGGFGFGD@D)8@GBFFFBFFFFGFEFF?AF?F<5F?F<FAAFADAABBFBA?D?BFB?B2
@M04999:289:000000000-L3R54:1:1101:8735:4793 1:N:0:408
GCATCCTACGGGGGGCAGCAGTGGGGAATATTGCACAATGGGGGGAACCCTGATGCAGCCATGCCGCGTGTATGAAGAAGGCCTTCGGGTTGTAAAGTACTTTCGGTAGTGAGGAAGTTGTGTGTATGAAAAGTGCATGCAGTTGACGTTAGCTACAGAAGAAGCACCGGCTAACTCCGTGCCAGCAGCCGCGGTAATACGGAGGGTGCGAGCGTTAATCGGAATGACTGGGCGTAAAGGGCATGTAGGCGGATAATTAAGTTAGGTGTGAAAGCCCCGGGCTCAACCTGGGAATTGCACT
+
CCCCCGGGGGGGGGGGGGGGGGGGGGGGGGGGGGGGGGGGGGGGGGGGGGGGGGGGGGGGGGGGGGGGGGGGGGGGGGGGGGGGGFGGGGGGGGGGGGGGGGGGGGGGGFGGGGGGGGGGGGGGGGGGGGGGGGGGGGGGGGGGGGGGGGGGGGGGGGGGGGGGGGGGGGGGGGGGGGGGGGGGGGGGGGGGGGGGGGGGGGGGGGGGGGGGGGGGGFGGGGGGGGGGGGGGGGGGGGGGGGFGFFFFFFFFG@EFFFFFFFGFFFFFFFFFFFFFFFEFFFFFF<<?FFFFFF::?FFF6
@M04999:289:000000000-L3R54:1:1101:8346:4816 1:N:0:408
TCCTACGGGCGGCAGCAGTGGGGAATTTTGGACAATGGGGGGAACCCTGATCCAGCCATGCCGCGTGTCTGAAGAAGGCCTTCGGGTTGTAAAGGACTTTTGTTAGGGAAGAAAAGCCGGGTGCTAATACCACCTGGTGCTGACGGTACCTAAAGAATAAGCACCGGCTAACTACGTGCCAGCAGCCGCGGTAATACGTAGGGTGCGAGCGTTAATCGGAATTACTGGGCGTAAAGCGAGCGCAGACGGTTAGATAAGTCAGATGTGAAATCCCCGAGCCCAACTTGGGACGTGCATTTG
+
CCCCCGGGGGGGGGGGGGGGGGGGGGGGGGGGGGGGGGGGGGGGGGGGGGGGGGGGGGGGGGGGGGGGGGGGGGGGGGGGGGGGGGFGEGGGGGGGGGGGGGFGGGGGGGGGGGGGGGGGGGGGGGGGGGGGGGGGGGGGGGGGGGGGGGGGGGGGGGGGGGGGGGGGGGGGGGGGGGGGGGGGGGGCEEGCEGGGGGFGGGGCEGGGGGGGGGGEGGGGGGGGGGGGGGGDGGGGGDGDCGFGFGFFFFEDGF?FFF46BFGFF68*576>FFFF:;>BFFFF2AADBFF><B<?A<)5
@M04999:289:000000000-L3R54:1:1101:15802:4822 1:N:0:408
ACCCTACGGGGGGCAGCAGTGGGGAATTTTGGACAATGGGGGGAACCCTGATCCAGCCATGCCGCGTGTCTGAAGAAGGCCTTCGGGTTGTAAAGGACTTTTGTTAGGGAAGAAAAGCCGGGTGCTAATACCACCTGGTGCTGACGGTACCTAAAGAATAAGCACCGGCTAACTACGTGCCAGCAGCCGCGGTAATACGTAGGGTGCGAGCGTTAATCGGAATTACTGGGCGTAAAGCGAGCGCAGACGGTTAGATAAGTCAGATGTGAAATCCCCGAGCTCAACTTGGGACGTGCATTTG
+
CCCCCGGGGGGGGGGGGGGGGGGGGGGGGGGGGGGGGGGGGGGGGGGGFGGFGGGGGGGGGGGGGGGGGGGGGGGGGGGGGGEEGGGGGGGGGGGGFGGGGGGGGGGGGGGGGGGGGGGGGGGGGFGGGGGGGGGGGGEEGGGGGGDECCGGGGGGGGGGGGGFGGGGGGGGGGGFG8FGGGGGGGGGGEE>EGGGGGGGGGGG6E=GGGGGEEGFF7CEDGGFG?FGGGGGCGGGGGDGGGEGFGFFFFE>GFFFFFFFFFFFFFF?>FFA>F:FFFB>B??BFBABFF::>FFFF<<A<
@M04999:289:000000000-L3R54:1:1101:16343:4834 1:N:0:408
CCTACGGGGGGCAGCAGTGGGGAATATTGCACAATGGGGGGAACCCTGATGCAGCCATGCCGCGCGTATGAAGAAGGCCTTCGGGTTGTAAAGTACTTTCGGTAGTGAGGAAGTTGTGTGTATGAAAAGTGCATGCAGTTGACGTTAGCTACAGAAGAAGCACCGGCTAACTCCGTGCCAGCAGCCGCGGTAATACGGAGGGTGCGAGCGTTAATCGGAATGACTGGGCGTAAAGGGCATGTAGGCGGATAATTAAGTTAGGTGTGAAAGCCCCGGGCTCAACCTGGGAATTGCACTTAA
+
CCCCCGGGGGGGGGGGGGGGGGGGGGGGGGGGGGGGGGGGGGGGGGGGGGGGGGGGGGGGGGGGGGGGGGGGGGGGGGGGGGGGGGGGGGGGGGGGGGGGGGGGGGGGGGGGGGGGGGGGGGGGGGGGGGGGGGGGGGGGGGGGGGGGGGGGGGGGGGGGGGGGGGGGGGGGGGGGGGGGGGGGGGGGGGGGGGGGGGGGGGGGGGGGGGGGGGGGGGGGGGGGGGGFFGDGGCGGGGGGGGFGFGFFFFFFGFFFFFFFFFGF?EFFFFFFBFBEFFFFFFFFFFFBFF?>FFFF4:DF
@M04999:289:000000000-L3R54:1:1101:11862:4878 1:N:0:408
CCTACGGGTGGCAGCAGTGGGGAATATTGCACAATGGGGGGAACCCTGATGCAGCCATGCCGCGTGTATGAAGAAGGCCTTCGGGTTGTAAAGTACTTTCGGTAGTGAGGAAGTTGTGTGTATGAAAAGTGCATGCAGTTGACGTTAGCTACAGAAGAAGCACCGGCTAACTCCGTGCCAGCAGCCGCGGTAATACGGAGGGTGCGAGCGTTAATCGGAATGACTGGGCGTAAAGGGCATGTAGGCGGATAATTAAGTTAGGTGTGAAAGCCCCGGGCTCAACCTGGGAATTGCACTTAA
+
CCCCCGGGGGGGGGGGGGGGGGGGGGGGGGGGGGGGGGGGGGGGGGGGGGGGGGGGGGGGGGGGFGGGGGGGGGGGGGGGGGGGGFGFGGGGGGGGGGGGGGGGGCGGGGGGGGGGGGFGGGGGGGGGGGGGGGGGGGGGGGGGGGGGGGGGGGGGGGGGGGGGGGGGGGGGGGGGGGGGGGGGGGGGGGGGGGGGGGGGGGGGGGGGGGEGGGCFGGGGGGGGGGGGGGGGGGGGGGGGGGFGFGB@EEEFGFFFFFFFFFGFFFFFFFFFFFFFFFFF?BFFFFFFFBBBFFFFF0AF
@M04999:289:000000000-L3R54:1:1101:5034:4914 1:N:0:408
GCCTACGGGTGGCTGCAGTGAGGAATATTGGACAATGGGTGAGAGCCTGATCCAGCCATCCCGCGTGAAGGACGACAGCCCTATGGGTTTTAAACTTCTTTTGTATGGGAATAAACCACATTACGTGTAATGTTCTGAAGGTACCATACGAATAAGCATCGGCTAACTCCGTGCCAGCAGCCGCGGTAATACGGAGGATGCGAGCGTTATCCGGATTTATTGGGTTTAAAGGGTCCGTAGGCGGGTTGATAAGTCAGCGGTGAAAACCTGCAGCTTAACTGTAGAACTGCCGTTGATACTG
+
CCCCCGGGGGGGGGGGGGGGGGGGGGGGGGGGGGGGGGGGGGGGGGGGGGGGGGGGGGGGGGGGGGGGGGGGGDGGGGGDGGGGGGGGGGGGGGGGGGGGGGGGGGGGGGGFGGGGGGGGGGGGGGGGGGGGGGGGGCGGGGGGGGGGGGGGGGGGGGGGGGGGGFGGGGGGGGGGGGGGGGGGGGGGGGGGGGGGGGGGGGGGGGGGGGGGGGGG5FGGGGGGGGGGGGGGGGGGGGGGGGFGFG>EFFFFGFFFFFFF5>FFFFFFFFF?BFFFFDFFFFDBBAFFFFFFFFF:A<9<)
@M04999:289:000000000-L3R54:1:1101:9817:4917 1:N:0:408
CCGCCTACGGGGGGCAGCAGTAGGGAATCTTCCACAATGGACGCAAGTCTGATGGAGCAACGCCGCGTGAGTGAAGAAGGTTTTCGGATCGTAAAGCTCTGTTGTTGGTGAAGAAGGATAGGGGTAGTAACTGATTCTTATTTGACGGTAATCAACCAGAAAGTCACGGCTAACTACGTGCCAGCAGCCGCGGTAATACGTAGATGGCAAGCGTTGTCCGGATTTATTGGGCGTAAAGCGAACGCAGGCGGGAGAACAAGTCAGCTGTGAAAGCCCTCGGCTTAACCGGGGAAGTGCAGCG
+
CCCCCGGGGGGGGGGGGGGGGGGGGGGGGGGGGGGGGGGGGGGGGGGGGGGGGGGGGGGGGGGGGGGGGGGGGGGGGGGGGGGGGGGGGGGGGGGGGGGGGGGGGGGGGGGGGGGGGGGGGGGGGGGGGGGGGGGGGGGGGGGGGGGGGGGGGGGGGGGGGGGGGGGGGGGGGGGGGGGGGGGGGGGGGGGGGGGGGGGGGGGGGGGGGGGGGGGGGGGGGGGGGGGGGGGGGGGGGGGGGGFGFGFFFFF>5BEFFFFFFFGFFFFFBFFFFFFFFFFFF09BFFFFFFFFFFFF>DFB(
@M04999:289:000000000-L3R54:1:1101:26508:4920 1:N:0:408
GGCATACTTTCTTCTGAAGTGGGGAATTTTGGACAATGGGGGGAACCCTGATCCAGCCGTGCCGCGTGTCTGAAGAAGGCCTTCGGGTTGTAAAGGACTTTTGTTAGGGAAGAAAAGCTTGGTGTTAATACCACCGAGTGCTGACGGTACCTAAAGAATAAGCACCGGCTAACTACGTGCCAGCAGCCGCGGTAATACGTAGGGTGCGAGCGTTAATCGGAATTACTGGGCGTAAAGCGAGCGCAGACGGTTAGATAAGTCAGATGTGAAATCCCCGAGCTCAACTTGGGACGTGCATTTG
+
8BC-8===CEFFFCEG,;;==EFGGGGGGGGGGGGGGGGGGGGGGGGGGGGGGGGGGGGGGGGGGGGGGGGGGGGGGGGFGGGGGGGGGGGGGGGGGGGGGGGGGGGGGGGGGGGGGGGGGGGGGGGGGGGGGGGGGGGGGGGGGGGGGGGGGGGGGGGGGGGGGGGGGGGGGGGGGGGGGGGGGFGFEGGGGGGGGGGGGGGGGGGGGGGGGGGGGGGGGCGGCCFGGGGGGGGGGGGGGGFGFG@FFFEEGFFFFFFFFFGFF=9=AF<AFFFFEBFFBB?FFF<<?:6?FFF:1<A<2
@M04999:289:000000000-L3R54:1:1101:26090:5016 1:N:0:408
TCCTCCTACGGGGGGCTGCAGTGAGGAATATTGGACAATGGGTGAGAGCCTGATCCAGCCATCCCGCGTGAAGGCCGACAGCCCTATGGGTTTTAAACTTCTTTTGTATGGGAATAAACCACATTACGTGTAATGTTCTGAAGGTACCATACGAATAAGCATCGGCTAACTCCGTGCCAGCAGCCGCGGTAATACGGAGGATGCGAGCGTTATCCGGATTTATTGGGTTTAAAGGGTCCGTAGGCGGGTTGATAAGTCAGCGGTGAAAACCTGCAGCTTAACTGTAGAACTGCCGTTGAT
+
CCCCCGGGGGGGGGGGGGGGGGGGGGGGGGGGGGGGGGGGGGGCBFFGGGGGGGGGGGGGGGGGGGGGGGGGGGGGGGGGGGGGGGGGGGGGGGGGGGGGGGGGGGGGFGCDGGGGGGGGGGGGGGGGGGGGGGGGGGGGGGGGGGGGGGGGGGGGGGGGGGGGGGGGGGGGGGG7FGGGGGGGGGGGGGGEGGGGGGGGGGGGGGDGGGGGGGGGGGGGGGGGGGGGGGGGGGGGGGGGGGFGFGFD@DFFF?FFFFFFFFGFF>FFBFFFFFFFFBFFFFFAFFFFFF<??F>FB:?A
@M04999:289:000000000-L3R54:1:1101:12980:5019 1:N:0:408
CCTCCTACGGGCGGCTGCAGTGGGGAATTTTGGACAATGGGGGGAACCCTGATCCAGCCATGCCGCGTGTCTGAAGAAGGCCTTCGGGTTGTAAAGGACTTTTGTTAGGGAAGAAAAGCCGGGTGCTAATACCACCTGGTGCTGACGGTACCTAAAGAATAAGCACCGGCTAACTACGTGCCAGCAGCCGCGGTAATACGTAGGGTGCGAGCGTTAATCGGAATTACTGGGCGTAAAGCGAGCGCAGACGGTTAGATAAGTCAGATGTGAAATCCCCGAGCTCAACTTGGGACGTGCATTT
+
CCCCCGGGGGGGGGGGGGGGGGGGGGGGFGGGGGGGGGGGGGGGGGGGGGGGGGGGGGGGGGGGGGGGGGGGGGGGGGGGGGGGGGGGGGGGGGGGGGGGGGGGGGGGGGGGGGGGGGGGGGGGGGGGGGGGGGGGGGGGGGGGGGGGGGGGGGGGGGGGGGGGGGGEGGGGGGGGGGGGGGFFGGGGGGGGGGGGGGGGFFGGGEGGGGGGGGDECFGGGGGGFGGFGGGGGGGGGGGGGGFGFGBBFFFDCBFFFFFF=BCFFFFB4?><<F6651>9>(:>BB<<BFFF:92<BBBF4
@M04999:289:000000000-L3R54:1:1101:18707:5025 1:N:0:408
CCTACGGGGGGCTGCAGTGAGGAATATTGGACAATGGGTGAGAGCCTGATCCAGCCATCCCGCGTGAAGGACGACAGCCCTATGGGTTTTAAACTTCTTTTGTATGGGAATAAACCACATTACGTGTAATGTTCTGAAGGTACCATACGAATAAGCATCGGCTAACTCCGTGCCAGCAGCCGCGGTAATACGGAGGATGCGAGCGTTATCCGGATTTATTGGGTTTAAAGGGTCCGTAGGCGGGTTGATAAGTCAGCGGTGAAAACCTGCAGCTTAACTGTAGAACTGCCGTTGATACTGT
+
CCCCCGGGGGGGGGGGGFGGGGGGGGGGGGGGGGGGGGGGGGGGGGGGGGGGGGGGGGGGGGGGGGGGGGGGGGGGGGGGGGGGGGGGGGGGGGGGGGGGGGGGGGGGGGGGGGGGGGGGGGGGGGGGGGGGGGGGGGGGGGGGGGGGGGGGGGGGGGGGGGGGGGGGGGGFGGGGGGGGGGGGGGGGGGGGGGGGGGGGGGGGGGGGGGGGGGGDDGFGGGGEGCGGGGGGGGGGFFGGGGFGFDEFFFFFGFFFFFF;BFGFFFBF?FFFFFFFFFFDFFF>AB<<BFF?BFFA4A2<5
@M04999:289:000000000-L3R54:1:1101:25312:5031 1:N:0:408
GTCCTACGGGTGGCTGCAGTGGGGAATATTGCACAATGGGGGGAACCCTGATGCAGCCATGCCGCGTGTATGAAGAAGGCCTTCGGGTTGTAAAGTACTTTCGGTAGTGAGGAAGTTGTGTGTATGAAAAGTGCATGCAATTGACGTTAGCTACAGAAGAAGCACCGGCTAACTCCGTGCCAGCAGCCGCGGTAATACGGAGGGTGCGAGCGTTAATCGGAATGACTGGGCGTAAAGGGCATGTAGGCGGATAATTAAGTTAGGTGTGAAAGCCCCGGGCTCAACCTGGGAATTGCACTT
+
CCCCCGGGGGGGGGGGGGGGGGGGGGGGGGGGGGGGGGGGGGGGGGGGGGGGGGGGGGGGGGGGGGGGGGGGGGGGGGGGGGGGGGGGGGGGGGGGGGGGGGGGEGGGGGGGGGGGGGGGGGGGFGGGGGGGGGGGGGGGGGGGGGGGGGGGGGGGGGGGGGGGGGGGGGGGGGGGGGGGGGGGGGGGGGGGGGGGGGGGGGGGGDDGGGGGGGGGGGGGGGGGGGGGGFGG=DGFGGGGGCFGFGFFE>>EDFF=FFFFFFGFF??>46-6?F>BFFDB(8<<3?B?BF:77)8AFBD:
@M04999:289:000000000-L3R54:1:1101:7476:5059 1:N:0:408
TACCTACGGGCGGCTGCAGTGAGGAATATTGGACAATGGGTGAGAGCCTGATCCAGCCATCCCGCGTGAAGGACGACAGCCCTCTGGGTTTTAAACTTCTTTTGTATGGGAATAAACCACATTACGTGTAATGTTCTGAAGGTACCATACGAATAAGCATCGGCTAACTCCGTGCCATCAGCCGCGGTAATACGGAGGATGCGATCGTTATCCGGATTTATTGGGTTTAAAGGGTCCGTAGGCGGGTTGATAAGTCAGCGGTGAAAACCTGCAGCTTAACTGTAGAACTGCCGTTCATACT
+
@CCCCGGGGGCGGGGGEGGGG<FGGGGGGGGFGGGGGGGG@FFCF<FGGGGGDGGGGGGGGGGGGGGCDGAFG8FGFEGGGCF,BFG,FFGGGGGGG?<FFE<FGG9EFGD=FGGFDEDG@FGGGF<>=FCFGFFF<?FFD,AFF<@FGE8+F=EADED,3@<:++3>3:@*4*@>=,,,6>D7@E@CC1=2,*61*1;BF6EE**3*38;9?*8=C*+4+=+<//9*0::D+10**91953*)7C)0<)98>?@*=86:)0>3**0.()((,)947:*6A<-<5<224<<13??18)-..
@M04999:289:000000000-L3R54:1:1101:22178:5070 1:N:0:408
CCCTACGGGCGGCAGCAGTGGGGAATATTGGACAATGGGTGAGAGCCTGATCCAGCCATCCCGCGTGAAGGACGACAGCCCTATGGGTTTTAAACTTCTTTTGTACGGGAATAAACCACATTACGTGTAATGTTCTGAAGGTACCATACGAATAAGCATCGGCTAACTCCGTGCCAGCAGCCGCGGTAATACGGAGGATGCGAGCGTTATCCGGATTTATTGGGTTTAAAGGGTCCGTAGGCGGGTTGATAAGTCAGCGGTGAAAACCTGCAGCTTAACTGTAGAACTGCCGTTGATACTG
+
CCCCCGGGGGGGGGGGGGGGGGGGGGGGGGGGGGGGGGGGGGGGGGGGGGGGGGGGGGGGGGGGGGGGGGGGGGGGGGGGGGFFGGGGGEGGGGGGGGGGGGGGGGGGGGGGGGGGGGGGGGGGGGGGGGGGGGGCGGGGGGGGGGGGGGGGGGGGGGGGGGGGGGGGGGGGGGGGGGGGGGGGGGGGGGGGGGGGGGGGGGGEGGGGGGGGGGGG=CFGGGGGEC3><FFFGGGGGGGGGG@CBDF@FFFFG6?FFFFF7<DFFBFE?FFF?4FFFFF<AABFFFFFFFFFFF?FFFBAA
@M04999:289:000000000-L3R54:1:1101:13983:5124 1:N:0:408
GACCGTGGCTGCAGTGAGGAATATTGGACAATGGGTGAGAGCCTGATCCAGCCATCCCGCGTGAAGGACGACAGCCCTATGGGTTTTAAACTTCTTTTGTACGGGAATAAACCACATTACGTGTAATGTTCTGAAGGTACCATACGAATAAGCATCGGCTAACTCCGTGCCAGCAGCCGCGGTAATACGGAGGATGCGAGCGTTATCCGGATTTATTGGGTTTAAAGGGTCCGTAGGCGGGTTGATAAGTCAGCGGTGAAAACCTGCAGCTTAACTGTAGAACTGCCGTTGATACTGTTA
+
CCCCCEEFGGCGGGGGGGGGGGGGGGGGGGGFGGGGGGGGGCFGGGGGGGGGGGGGGGGGFGGGGGGGGGGGGGGGEGFGGGGGGGGGFFGGFGGGGGFGGGGGGGGGGFGFFFGGGGGGGFGGGGFA<FAFGGG9FGFFGGGGGGGGGGGGFGGGECFGDGGGGEGFF>GGFFGGGFGGGGGCEGGGEDEGGGFFGGCEG>EGGGGGGGGCEGGDEFGDGGGGGFGGGGGCECCDGGDGG3<GFGFFFFB=FFDBFF@FFFG>5>FFFF7<2@FBFAFF>A2)5?0>1::B4<>9<:)6
@M04999:289:000000000-L3R54:1:1101:6667:5130 1:N:0:408
ATACCTACGGGGGGCTGCAGTGAGGAATATTGGACAATGGGTGAGAGCCTGATCCAGCCATCCCGCGTGAAGGACGACAGCCCTATGGGTTTTAAACTTCTTTTGTATGGGAATAAACCACATTACGTGTAATGTTCTGAAGGTACCATACGAATAAGCATCGGCTAACTCCGTGCCAGCAGCCGCGGTAATACGGAGGATGCGAGCGTTATCCGGATTTATTGGTTTTAAAGGGTCCGTAGGCGGGTTGATAAGTCAGCTGTGAAAACCTGCAGCTTAACTGTCGCACTGACGTTGATAT
+
CCCCC<EFGDECCGGGGGGGGGGGGGGCGGGGGGGGGGGCFGGGFGGFGGGGGGGGGGGGGGEFGGGGGGGG,=B:CFGDDGGGGGCF8FGGGGGFGFCC9AEEAFFFFGGGGGGGGGFGGGGEGCCECBCGGCFDGGC@FGAG@C:<FC7FFGGFGDFFFCEC7CCBFFFFD@FF7?<FFGDFEEG>EEDGGGGC>CCC<FGED5?CE=CCC<CCC5CFFFGGF+9D/*9CE>EGGF)1>5)7<CBE@D)=:86@6?=@*6:6449F:<<<()9?7>FF2):<)-(,(-8).8,18:>6)
@M04999:289:000000000-L3R54:1:1101:8960:5182 1:N:0:408
AGTGCCCTACGGGAGGCAGCAGTGGGGAATTTTGGACAATGGGGGGAACCCTGATCCAGCCATGCCGCGTGTCTGAAGAAGGCCTTCGGGTTGTAAAGGACTTTTGTTAGGGAAGAAAAGCCGGGTGCTAATACCACCTGGTGCTGACGGTACCTAAAGAATAAGCACCGGCTAACTACGTGCCAGCAGCCGCGGTAATACGTAGGGTGCGAGCGTTAATCGGAATTACTGGGCGTAAAGCGAGCGCAGACGGTTAGATAAGTCAGATGTGAAATCCCCGAGCTCAACTTGGGACGTGCAT
+
CCCCCGGGGGGGGGGGGGGGGGGGGGGGGGGGGGGGGGGGGGGGGGGGGGGGGGGGGGGGGGGGGGGGGGGGGGGGGGGGGGGGGGGGFGGGGGGGGGGGGGGGGGGGGGGGGGGGGGGGGGGGGGGGGGGGGGGGGGGGGGGGGGGGGGGGGGGGGGGGGGGGGGGGGGGGGGGGGGGGGGGGGGGGGGGGGGGGGGGGGGGGGGGGGGGGGGGGGGGGGGEGGGGGGGGGGGGGGGGGGGFGFGFFFFFFGEEFFFFFFFGFFFFFFFAFFFF?FB>BFFB6BDFFAAA?FFFFFFFF6
@M04999:289:000000000-L3R54:1:1101:26862:5191 1:N:0:408
CCCTACTTTCTTCTTCAGTGGGGAATATTGCACAATGGGGGGAACCCTGATGCAGCCATGCCGCGTGTATGAAGAAGGCCTTCGGGTTGTAAAGTACTTTCGGTAGTGAGGAAGTTGTGTGTATGAAAAGTGCATGCAGTTGACGTTAGCTACAGAAGAAGCACCGGCTAACTCCGTGCCAGCAGCCGCGGTAATACGGAGGGTGCGAGCGTTAATCGGAATGACTGGGCGTAAAGGGCATGTAGGCGGATAATTAAGTTAGGTGTGAAAGCCCCGGGCTCAACCTGGGAATTGCACTTA
+
88888==CFFFGCECF6;==;CFFGGFGGGGGGGGGGGGGGGGGGGGGGGGGGGGGGGGGGGGGGGGGGGGGGGGGGGGGGGGGGGGGGGGGGGGGGGGGGGGGGGGGGGGGGGGGGGGGGGGGGGGGGGGGGGGGGGGGGGGGGGGGGGGGGGGGGGGGGGGGGGGGGGGGGGGGGGGGGGGGGGGBEGEGDGGGGG>EGGEEGGDGGGGGGDGGGGGGGGGGGGGGFGGGGGGGGGGGGGFGFGFFFEFDFFFFFFFFFFFFFFFFFF4,8FFFFFFF??F<FFF?F???:?FFFFFF
@M04999:289:000000000-L3R54:1:1101:17046:5196 1:N:0:408
CACCTACGGGCGGCTGCAGTGAGGAATATCGGACAATGGGTGAGAGCCTGATCCAGCCATCCCGCGTGAAGGACGACAGCCCTATGGGTTTTAAACTTCTTTTGTATGGGAATAAACCACATTACGTGTAATGTTCTGAAGGTACCATACGAATAAGCATCGGCTAACTCCGTGCCAGCAGCCGCGGTAATACGGAGGATGCGAGCGTTATCCGGATTTATTGGGTTTAAAGGGTCCGTAGGCGGGTTGATAAGTCAGCGGTGAAAACCTGCAGCTTAACTGTAGAACTGCCGTTGATACT
+
CCC<CFGGGGGGGGGGGGGGGFGGGGGGGGEGDFGGGGGGGGGGDFGGGGGGGGGFGGGGGGGGGGGGGGGGDEEGCGGGGGGFGGGFGGGGGGFGGGGGGGGFGFGGGGGGGGGGGFFFGGGFGGGGGGGGGGFDGGGFFGGGGGGGGGGGGGGGGGGGGGGGGEGGGGGGGFGGGGGGGGGGGGGGGEGFGG7ECGGGGGGDGGEEGGGGGGGGGGGGGGGGFED*<>>FGDGDFGFG<D@DFGDDD?FFGFFFF=?8>BGFF=/88FBBBFFFFFFD<<<AB<:BAF2(,,(464<F:
@M04999:289:000000000-L3R54:1:1101:18334:5210 1:N:0:408
CCTACGGGGGGCTGCAGTGAGGAATATTGGACAATGGGTGAGAGCCTGATCCAGCCATCCCGCGTGAAGGACGACAGCCCTATGGGTTTTAAACTTCTTTTGTATGGGAATAAACCACATTACGTGTAATGTTCTGAAGGTACCATACGAATAAGCATCGGCTAACTCCGTGCCAGCAGCCGCGGTAATACGGAGGATGCGAGCGTTATCCGGATTTATTGGGTTTAAAGGGTCCGTAGGCGGGTTGATAAGTCAGCGGTGAAAACCTGCAGCTTAACTGTAGAACTGCCGTTGATACTGT
+
CCCCCGGGGGGGGGGGGGGFFGGGGGGFFGFGGGGFFGFGGGGFFGGGFGGGGGGGGGGGGEGGGGGGGGGGGGGGGGGGGGGGGGGGCGGGGGGGGFGDGGGGGGGGGGGGGGGCGGGGGGGGGGFGGGGFFDFGFGGFBGGGGGGGGGGFGEFFGFGGGGGGCFFFFGFGGGGFCFFGGGGGGGGGFGFGGGGGGGG6EEGGGGGGGGGGGG8ECFGCCGGCECCFGFGGGGFGCGGGCGBGEC>F??=FF@FFF5D7>FGB??)<?FBF:;FFFFFFDFB<A<A478>:???DFDAA6
@M04999:289:000000000-L3R54:1:1101:21776:5236 1:N:0:408
TCTCCTACGGGCGGCAGCAGTGGGGAATATTGCACAATGGGGGGAACCCTGATGCAGCCACGCCGCGTGTATGAAGAAGGCCTTCGGGTTGTAAAGTACTTTCGGTAGTGAGGAAGTCGTGTGTATGAAAAGTGCATGCAGTTGACGTTAGCTACAGAAGGAGCACCGGCTAACTCCGTGCCAGCAGCCGCGGTAATACGGAGGGTGCGAGCGTTAATCGGAATGACTGGGCGTAAAGGGCATGTAGGCGGATAATTAAGTTAGGTGTGAAAGCCCCGGGCTCAACCTGGGAATTGCACTT
+
CCCCCGGGGGGGGGGGGGGGGGGGGGGGGGGGGGGGGGGGGGGGGGGGGGGGGGGGGGGGGGGGGGGGGGGGGGGGGGGGGGGGGGGGGGGGGGGGGGGGGGGGGGGGGGGGGGGGGGGFGFGGGGGGGGGGGGGGGGGGGGGGGGGGGGGGGGGGGGGGGGGGGGGGGGGGGGGGGGGGGGGGGGGGGGGGGGGGGGGGGDGGGGGGGGGGGGGGGGGGGGGGGGGFGGGGGGGGGGGGGGFGFGFFFFFFGFFFFFFFFFGFFFFB?FFFFFFFF>@;>B?B?F:>BFFBFFFD<AFF2
@M04999:289:000000000-L3R54:1:1101:19540:5298 1:N:0:408
CCTACGGGTGGCTGCAGTGGGGAATATTGCACAATGGGGGGAACCCTGATGCAGCCATGCCGCGTGTATGAAGAAGGCCTTCGGGTTGTAAAGTACTTTCGGTAGTGAGGAAGTTGTGTGTATGAAAAGTGCATGCAGTTGACGTTAGCTACAGAAGAAGCACCGGCTAACTCCGTGCCAGCAGCCGCGGTAATACGGAGGGTGCGAGCGTTAATCGGAATGACTGGGCGTAAAGGGCATGTAGGCGGATAATTAAGTTAGGTGTGAAAGCCCCGGGCTCAACCTGGGAATTGCACTTAA
+
CCCCCGGGGGGGGGGGGGGGGGGDGGGFGGGGGGGGGGGGGGFGGGGGGGGGGGGGGGGGGGGGGGGGGGGGGGGGGFGGGGGGGGGGGGGGGGGGGGGGGGGGGFFEGGFGGDGGGGGGFGGGGGCFFGGGGGGGFGGGGGGGGGFGGGGGGGGGGGGFCGGGGGGGGGDFGGEGFGGGGGGGGGGGGGGGGGGGFGCGGGGGGGE8EG:CEGGGGGGGGGGGGGFGGGGGGGFFGGGGGGFG4FE37BEFGFFFFFFF8?FF?DFFDF<:<BBFFFEBBFFBB:028?07?BFFA2>B
@M04999:289:000000000-L3R54:1:1101:14388:5319 1:N:0:408
CCTACGGGCGGCAGCAGTGGGGAATTTTGGACAATGGGGGCAACCCTGATCCAGCCATGCCGCGTGTCTGAAGAAGGCCTTCGGGTTGTAAAGGACTTTTGTTAGGGAAGAAAAGCTTGGTGCTAATACCACCGAGTGCTGACGGTACCTAAAGAACAAGCACCGGCTAACTACGTGCCAGCAGCCGCGGTAATACGTAGGGTGCGAGCGTTAATCGGAATTACTGGGCGTAAAGCGAGCGCAGACGGTTAGATAAGTCAGATGTGAAATCCCCGAGCTCAACTTGGGACGTGCATTTGA
+
CCCCCGGGGGGGGGGGGGGGGGGGGGGGGGGGGGGGGGGGGGGGGGGGGGGGGGGGGGGGGGGGGGGGGGGGGGGGGGGGGGGGGGGGGGGGGGGGGGGGGGGGGGGGGGGGGGGGGGGGGGGGGGGGGGGGGGGGGGGGGGGGGGGGGGGGGGGGGGGGGGGGGGGGGGGGGGGGGGGGGGGGGGGGGGGGGGGGGGGGGGGGGGGGGGGGGGGGGGGGGGGGGGGGGGGGGGGGGGGGGGFGFGFFFEDFGFFFFFFFF4CFFFFFFFFFFFFFFF32??FFAFF6:BF1<B?2>>AA
@M04999:289:000000000-L3R54:1:1101:12582:5324 1:N:0:408
GGCGGCTGCAGTGGGGAATTTTGGACAATGGGGGGAACCCTGATCCAGCCATGCCGCGTGTCTGAAGAAGGCCTTCGGGTTGTAAAGGACTTTTGTTAGGGAAGAAAAGCTTGGTGTTAATACCACCGAGTGCTGACGGTACCTAAAGAATAAGCACCGGCTAACTACGTGCCAGCAGCCGCGGGAATACGTAGGGTGCGAGCGGTAATCGGAATTACGGGGCGTAAAGCGAGCGCAGACGGTTAGATAAGTCAGATGTGAAATCCCCGAGCTCAACTTGGGACGTGGAATTGAAACTGT
+
A<B-<F:FFCFC@@F:F7F@FCF7F<FCFG@,8+87?B<=<FG<FG@,,:<B=,56F:FG=FE<<<F<E=FDFC<>FGB>F=B=@BF,,333<,8,,3<,:,<>FGC<<38,>F8*8*<;FG,F:,>@FG@CCB9AF<FFF7<<;CC<C<FGGGCFCC4<FCF<F9:F<2<CECC>8EFGGE5>*/:89+;0A*;50CC>*:*:*;:E+AFEEEFF7<**/:CCEE//CGGD5):)1C)09DE3576*/7?/**1@=FFFF?77*)05(74>(949))9).(4:7:B0-).3.)66<AA6
@M04999:289:000000000-L3R54:1:1101:8040:5329 1:N:0:408
ACCCTACGGGCGGCTGCAGTGGGGAATTTTGGACAATGGGGGCAACCCTGATCCAGCCATGCCGCGTGTCTGAAGAAGGCCTTCGGGTTGTAAAGGACTTTTGTTAGGGAAGAAAAGCTTGGTGCTAATACCACCGAGTGCTGACGGTACCTAAAGAATAAGCACCGGCTAACTACGTGCCAGCAGCCGCGGTAATACGTAGGGTGCGAGCGTTAATCGGAATTACTGGGCGTAAAGCGAGCGCAGACGGTTAGATAAGTCAGATGTGAAATCCCCGAGCTCAACTTGGGACGTGCATTTG
+
CCCCCGGGGGGGGGGGGGGGGGGGGGGGGGGGGGGGGGGGGGGGGGGGGGGGGGGGGGGGGGGGGGGGGGGGGGGGGGGGGGGGGGGGGGGGGGGGGGGGGGGGGGGGGGGGGGGGGGGGGGGGGGGGGGGGGGGGGGGGGGGGGGGGGGGGGGGGGGGGGGGGGGGGGGGGGGGGGGGGGGGGGGGGGGGGGGGGGGGGGGGGGGGGGGGGGGGGGGGGGGGGGGGGGGGGGGGGGGGGGGFGFGFFFFDFGFFFFFFFFFGFFFFFFFFFFFFFFFFFFFFFFFFFFFFF96?B?A<A4
@M04999:289:000000000-L3R54:1:1101:10357:5382 1:N:0:408
CCTACGGGCGGCAGCAGTGGGGAATATTGCACAATGGGGGGAACCCTGATGCAGCCATGCCGCGTGTATGAAGAAGGCCTTCGGGTTGTAAAGTACTTTCGGTAGTGAGGAAGTTGTGTGTATGAAAAGTGCATGCAGTTGACGTTAGCTACAGAAGAAGCACCGGCTAACTCCGTGCCAGCAGCCGCGGTAATACGGAGGGTGCGAGCGTTAATCGGAATGACTGGGCGTAAAGGGCATGTAGGCGGATAATTAAGTTAGGTGTGAAAGCCCCGGGCTCAACCTGGGAATTGCACTTAA
+
CCCCCGGGGGGGGGGGGGGGGGGGGGGGGGGGGGGGGGGGGGGGGGGGGGGGGGGGGGGGGGGGGGGGGGGGGGGGGGGGGGGGGGGGGGGGGGGGGGGGGGGGGGGGGGGGGDGGGGGGGGGGGGGGGGGGGGGGGGGGGGGGGGGGGGGGGGGGGGGGGGGGGGGGGGGGGGGGGGGGGGGGGGGGGGGGGGGGGGDGGGGGGGGGGGGGGGGGGGGGGGGGGGGGGGDGEGGGGGGGGGFGFGFFFFEFGFFFFFFFFFGFFFFFFFF7?FFFFFFFFFFFFFFF?BBFDFFFBFAF
@M04999:289:000000000-L3R54:1:1101:13598:5396 1:N:0:408
AACTCCTACGGGCGGCTGCAGTGGGGAATATTGCACAATGGGGGGAACCCTGATGCAGCCATGCCGCGTGTATGAAGAAGGCCTTCGGGTTGTAAAGTACTTTCGGTAGTGAGGAAGTTGTGTGTATGAAAAGTGCATGCAGTTGACGTTAGCTACAGAAGAAGCACCGGCTAACTCCGTGCCAGCAGCCGCGGTAATACGGAGGGTGCGAGCGTTAATCGGAATGACTGGGCGTAAAGGGCATGTAGGCGGATAATTAAGTTAGGTGTGAAAGCCCCGGGCTCAACCTGGGAATTGCACT
+
CCCCCGGGGGGGGGGGGGGGGGGGGGGGGGGGGGGGGGGGGGGGGGGGGGGGGGGGGGGGGGGGGGGGGGGGGGGGGGGGGGGGGGGGGGGGGGGGGGGGGGGGGEGGGGGGGGGGGGGGGGGGGGGGGGGGGGGGGGGGGGGGGGGGGGGGGGGGGGGGGGGGGGGGGGGGGGGGGGGGGGFGGGGGGGGGGDGGGGGGGGGGGGGGGGGGGGGGGGGGGGGGGGGGGGGGGGGGGGGGGGFGFGFFFFFFGEEFFFFFFFGF?FFFFFFF<FFFF?FF>B>FFFFFFFFFFF???DBF6
@M04999:289:000000000-L3R54:1:1101:23365:5461 1:N:0:408
TTCCCCTACGGGAGGCTGCAGTAGGGAATCTTCCACAATGGACGCAAGTCTGATGGAGCAACGCCGCGTGAGTGAAGAAGGTTTTCGGATCGTAAAGCTCTGTTGTTGGTGAAGAAGGATAAGGATAGTAACTGATTCTTATTTGACGGTAATCAACCAGAAAGTCACGGCTAACTACGTGCCAGCAGCCGCGGTAATACGTAGGTGGCAAGCGTTGTCCGGATTTATTGGGCGTAAAGCGAACGCAGGCGGGAGAACAAGTCAGCTGTGAAAGCCCTCGGCTTAACCGGGGAAGTGCAGC
+
CCCCCGGGGGGGGGGGGGGGGGGGGGGGGGGGGGGGGGGGGGGGGGGGGGGGGGGGGGGGGGGGGGGGGGGGGGGGGGGGGGGGGGGFGGGGGGGGGGGGGGGGGGGGGGGGGGGGGGGGGGGGGGGGGGGGGGGGGGGGGGGGGGGGGGGGGGGGGGGGGGGGGGGGGGGGGGGGGGGGGGGGGGGGGGGGGGGGGGGGGCFGGGGGGGGGGGGGGGGGGGGEGFGGGGGGGGGGGGGGGGFGFGFFFFDEGFFFFFFFFBFFFFFFDFFFFFFFFFFFFF?BFFFFFFFF9?F:BFFF)
@M04999:289:000000000-L3R54:1:1101:19334:5473 1:N:0:408
GTTACCCTACGGGTGGCTGCAGTGGGGAATATTGCACAATGGGGGGAACCCTGATGCAGCCATGCCGCGTGTATGAAGAAGGCCTTCGGGTTGTAAAGTACTTTCGGTAGTGAGGAAGTTGTGTGTATGAAAAGTGCATGCAGTTGACGTTAGCTACAGAAGAAGCACCGGCTAACTCCGTGCCAGCAGCCGCGGTAATACGGAGGGTGCGAGCGTTAATCGGAATGACTGGGCGTAAAGGGCATGTAGGCGGATAATTAAGTTAGGTGTGAAAGCCCCGGGCTCAACCTGGGAATTGCAC
+
CCCCCGGGGGGGGGGGGGGGGGGGGGGGGGGGGGGGGGGGGGGGGGGGGGGGGGGGGGGGGGGGGGGGGGGGGGGGGGGGGGGGGGGGGGGGGGGGGGGGGGGGGGGGGGGGGGGGGGGGGGGGGGGGGGGGGGGGGGGGGGGGGGGGGGGGGGGGGGGGGGGGGGGGGGGGGGGGGGGGGGGGGGGGGGGGGGGGGGGGGGGGGGGGGGGGGGGGGGGGGGGGGGGFGGGGGGGGGGGGGGFGFGFFFFFFGFFFFFFFFFGFFFFFFFFBBFFFFFFFFFFFFFFFBBFFF?F?FFA>4
@M04999:289:000000000-L3R54:1:1101:10139:5484 1:N:0:408
CCTACGGGAGGCTGCAGTGGGGAATATTGCACAATGGGGGGAACCCTGATGCAGCCATGCCGCGTGTATGAAGAAGGCCTTCGGGTTGTAAAGTACTTTCGGTAGTGAGGAAGTTGTGTGTATGAAAAGTGCATGCAGTTGACGTTAGCTACAGAAGAAGCACCGGCTAACTCCGTGCCAGCAGCCGCGGTAATACGGAGGGTGCGAGCGTTAATCGGAATGACTGGGCGTAAAGGGCATGTAGGCGGATAATTAAGTTAGGTGTGAAAGCCCCGGGCTCAACCTGGGAATTGCACTTAA
+
CCCCCGGGGGGGGGGGGGGGGGGGGGGGGGGGGGGGGGGGGGGGGGGGGGGGGGGGGGGGGGGGGGGGGGGGGGGGGGGGGGGGGGGGGGGGGGGGGGGGGGGGGGGGGGGGGGGGGGGGGGGGGGGGGGGGGGGGGGGGGGGGGGGGGGGGGGGGGGGGGGGGGGGDGGGGGGGGGGGGGGGGGFGGGGGGGGGGGGGGGGGEGGGGGGGGGGGGGGGGGGGGGGGGGGCDGGGGGGGGGFFGFGDFFFFFG4FFFFFFFFGFFFFF4FB<?EFFFFFFFFBFFFFBBBB2?AA?9:DD
@M04999:289:000000000-L3R54:1:1101:24188:5504 1:N:0:408
GGTCCTACGGGAGGCTGCAGTGGGGAATTTTGGACAATGGGGGGAACCCTGATCCAGCCATGCCGCGTGTCTGAAGAAGGCCTTCGGGTTGTAAAGGACTTTTGTTAGGGAAGAAAAGCCGGGTGCTAATACCACCTGGTGCTGACAGTACCTAAAGAATAAGCACCGGCTAACTACGTGCCAGCAGCCGCGGTAATACGTAGGGTGCGAGCGTTAATCGGAATTACTGGGCGTAAAGCGAGCGCAGACGGTTAGATAAGTCAGATGTGAAATCCCCGAGCTCAACTTGGGACGTGCATTT
+
CCCCCGGGGGGGGGGGGGGGGGGGGGGGGGGGGGGGGGGGGGGGGGGGGGGGGGGGGGGGGGGGGGGGGGGGGGGGGGGGGGGGGGGGGGGGGGGGGGGGGGGFGGGGGGGGGGGGGGGGGGGGGGGGGGCFGGGGGFFGGFGGGGGGGGCGGGGGGGGGGGFGGGGGGGGGGGGGGGGGGGGGGGCGFEGGGGEEFDFD?FFGGGGGGGEGGGDEGGGGGGGFGF>CGCGFGGGGGGGGD<>DEGFFFFF>DF5F?4B?==>FFFFFFFFFFF@F36@>FF0)8BFFFFFFFBBFFFF><
@M04999:289:000000000-L3R54:1:1101:12716:5513 1:N:0:408
CCTACGGGTGGCTGCAGTGGGGAATATTGCACAATGGGGGGAACCCTGATGCAGCCATGCCGCGTGTATGAAGAAGGCCTTCGGGTTGTAAAGTACTTTCGGTAGTGAGGAAGTTGTGTGTATGAAAAGTGCATGCAGTTGACGTTAGCTACAGAAGAAGCACCGGCTAACTCCGTGCCAGCAGCCGCGGTAATACGGAGGGTGCGAGCGTTAATCGGAATGACTGGGCGTAAAGGGCATGTAGGCGGATAATTAAGTTAGGTGTGAAAGCCCCGGGCTCAACCTGGGAATTGCACTTAA
+
CCCCCGGGGGGGGGGGGGGGGGGGGGGGGGGGGGGGGGGGGGGGGGGGGGGGGGGGGGGGGGGGGGGGGGGGGGGGGGGGGGGGGGGGGGGGGGGGGGGGGGGGGGGGGGGGGGGGGGGGGGGGGGGGGGGGGGGGGGGGGGGGGGGGGGGGGGGGGGGGGGGGGGGGGGGGGGGGGGGGGGGGGGGGGGGGGGGGGGGGGGGGGGGGGGGGGGGGGGGGGGGGGGGGGGDGGGGGGGGGGGFGFGFFFFFFGFFFFFFFFFGFFFFFFFFFBFFFFFFFFFFFBBFF?FBBFBFFAFFF
@M04999:289:000000000-L3R54:1:1101:18678:5518 1:N:0:408
ACCCTACGGGTGGCAGCAGTGAGGAATATTGGACAATGGGTGAGAGCCTGATCCAGCCATCCCGCGTGAAGGACGACAGCCCTATGGGTTTTAAACTTCTTTTGTATGGGAATAAACCACATTACGTGTAATGTTCTGAAGGTACCATACGAATAAGCATCGGCTAACTCCGTGCCAGCAGCCGCGGTAATACGGAGGATGCGAGCGTTATCCGGATTTATTGGGTTTAAAGGGTCCGTAGGCGGGTTGATAAGTCAGCGGTGAAAACCTGCAGCTTAACTGTAGAACTGCCGTTGATACT
+
CCCCCGGGGGGGGGGGGGGGGGGGGGGGGGGGGGGGGGGGGGGGGGGGGGGGGGGGGGGGGGGGGGGGGGGGGGGGGGGGGGG8FGGGGGGGGGGGGGGGGGGGGGGGGGGGGGGGGGGGGGGGGGGGGGGGGGGGGGGGGGGGGGGGGGGGGGGGGGGGGGGGGGGGGGGGGGGGGGGGGGGEGGGGGGGGGGGGGGGGGGGGGGGGGGGGGGGGGGGGGGGGGGGGGGGGGCCGGGGGGGFGFGFFFFFFGFFF?BFEFFGFFFFFFFFFFFFFFBFF<AAAA<AFAB>B9<BF?BFF)
@M04999:289:000000000-L3R54:1:1101:10366:5526 1:N:0:408
TAAAGCCTACGGGAGGCTGCAGTGAGGAATATTGGACGATGGGTGAGAGCCTGATCCAGCCATCCCGCGTGAAGGACGACAGCCCTATGGGTTTTAAACTTCTTTTGTATGGGAATAAACCACATTACGTGTAATGTTCTGAAGGTACCATACGAATAAGCATCGGCTAACTCCGTGCCAGCAGCCGCGGTAATACGGAGGATGCGAGCGTTATCCGGATTTATTGGGTTTAAAGGGTCCGTAGGCGGGTTGATAAGTCAGCGGTGAAAACCTGCAGCTTAACTGTAGAACTGCCGTTGAT
+
CCCCCGGGGGGGGGGGGGGGGGGGGGGGGGGGGGGGGGGGGGGGGGGGGGGGGGGGGGGGGGGGGGGGGGGGGGGGGGGGGGGGGGFGGGGGGGGGGGGGGGGGGGGGGGGFGGGGGGGGGGGGGGGGGGGGGGGGGGGGGGGGGGGGGGGGGGGGGGGGGGGGGGGGGGGGGGGCFCFGGGGGGFGGGGGGGGGGGGGGGGGGGGGGGGGCEGGGGGGEGGGGGGGGEDCFCC?FGGGGDFFGFGFEFFFFGFFFFFFFFFGFEBFFFF:?BFFFFFFBFBDAFAFFBF>FBDB>?<FF)
@M04999:289:000000000-L3R54:1:1101:19226:5539 1:N:0:408
TTATCCTACGGGGGGCAGCAGTGGGGAATATTGCACAATGGGGGAAACCCTGATGCAGCCATGCCGCGTGTATGAAGAAGGCCTTCGGGTTGTAAAGTACTTTCGGTAATGAGGAAGGTGGTGTATCTAATAGGTGCATCAATTGACGTTAATTACAGAAGAAGCACCGGCTAACTCCGTGCCAGCAGCCGCGGTAATACGGAGGGTGCGAGCGTTAATCGGAATGACTGGGCGTAAAGGGCATGTAGGCGGATAATTAAGTTAGGTGTGAAAGCCCTGGGCTCAACCTAGGAATTGCACT
+
CCCCCGGGGGGGGGGGGGGGGGGGGGGGGGGGGGGGGGGGGGGGGGGGGGGGGGGGGGGGGGGGGGGGGGGGGGGGGGGGGGGGGGGGGGGGGFGGGGGGGGGGGGGGGGGGGGGGGGGGGGGGGGGGGGGGGGGGGGGGGGGGGGGGGGGGGGGGGFCFGGGGGGGGGGGGGGGGGGGGGGGGGGGGGGGGGGGGGGGGGGGGGGGGGGGGGGGEGGGGGGGGGGGGGGGGGGGCGGGGGGFGFGFFFFFFGFFFFFFFFFFFF@FFABFFFFFF>BF::?<?FFF??B?(5AF?DBBF<
@M04999:289:000000000-L3R54:1:1101:25670:5590 1:N:0:408
GAGCCTACGGGTGGCAGCGGTGGGGAATATTGCACAATGGGGGGAACCCTGATGCAGCCATGCCGCGTGTATGAAGAAGGCCTTCGGGTTGTAAAGTACTTTCGGTAGTGAGGAAGTTGTGTGTATGAAAAGTGCATGCAGTTGACGTTAGCTACAGAAGAAGCACCGGCTAACTCCGTGCCAGCAGCCGCGGTAATACGGAGGGTGCGAGCGTTAATCGGAATGACTGGGCGTAAAGGGCATGTAGGCGGATAATTAAGTTAGGTGTGAAAGCCCCGGGCTCAACCTGGGAATTGCACTT
+
CCCCCGGGGGGGEGGGGGGGGGGEGGEGGGGFGGAFGFFGGGGGGGFGGDEFGGGGGFGDFGGFFGDGGGGGGGFGA=FDCGGGFGEGGGGEFEBED<@FGG9FEFFFFFCGGGFGF;F@CDBFEF<CCFAFGDCCFGGGCFFCAFGGGGGGGG9BFCFFFGGGGGCECFGGFGFFGGG8EFFGFCFF>CEGGGGC9CGFEGGGGGE5*8:EGEGG8C:5:E5EGGGGFGGGGGGGCFGGGGFF=FF46;8:D:?FBFB4967@:F?BBFA2<?FF:9>09BF<?7?F?B2:::)54:<<5
@M04999:289:000000000-L3R54:1:1101:5995:5693 1:N:0:408
CCTACGGGGGGCAGCAGTGGGGAATATTGCACAATGGGGGGAACCCTGATCCAGCCATGCCGCGTGTCTGAAGAAGGCCTTCGGGTTGTAAAGGACTTTTGTTAGGGAAGAAAAGCTTGGTGTTAATACCACCGAGTGCTGACGGTACCTAAAGAATAAGCACCGGCTAACTACGTGCCAGCAGCCGCGGTAATACGTAGGGTGCGAGCGTTAATCGGAATTACTGGGCGTAAAGCGAGCGCAGACGGTTAGATAAGTCAGATGTGAAATCCCCGAGCTCAACTTGGGACGTGCATTTGA
+
CCCCCGGGGGGGGGGGGGGGGGGGGGGGGGGGGGGGGGGGGGGGGGGGGGGGGGGGGGGGGGGGGGGGGGGGGGGGGGGGGGGGGGGGGGGGGGGGGGGGGGGGGGGGGGGGGGGGGGGGGGGGGGGGFGGGGGGGGGGGFGGGGGGGGGGGGGGGGGGGGGGGGGGGGGGGGGGGGGGGGGGGGGGGGGGGGGGGGGGGGGGGDGGGGGGGGGGGGGGGGGGGGGGGGGGGGGGGGGGGDGFGDGEFFFFFGFFFFFFFFFG?FFFFFFFFFFEFFFFFFFFFFFBF?FFFFB?AAAAA
@M04999:289:000000000-L3R54:1:1101:16439:5694 1:N:0:408
TTGACCTACGGGAGGCAGCAGTAGGGAATCTTCCACAATGGACGCAAGTCTGATGGAGCAACGCCGCGTGAGTGAAGAAGGTTTTCGGATCGTAAAGCTCTGTTGTTGGTGAAGAAGGATAGGGATAGTAACTGATTCTTATTTGACGGTAATCAACCAGAAAGTCACGGCTAACTACGTGCCAGCAGCCGCGGTAATACGTAGGTGGCAAGCGTTGTCCGGATTTATTGGGCGTAAAGCGAACGCAGGCGGGAGAACAAGTCAGCTGTGAAAGCCCTCGGCTTAACCGGGGAAGTGCAGC
+
CCCCCGGGGGGGGGGGGGGGGGGGGGGGGGGGGGGGGGGGGGGGGGGGGGGGGGGGGGGGGGGGGGGGGGGGGGGGGGGGGGGGGGGGGDGGFGGGGGGGGGFGGGGGGFGGFGGGGGGGGGGGGGGGGGGGGGGGGGGGGGGGGGGDGGGGGGGGGGGGGGGGGFFGGGGGGGGGGGGGGGFFGGGGGGGGGGGGGGGGGGFGGGGGGGGFGGEGGGGGGGGCEGFFGGGGGGGDD<FGGGFGFG>BEFEFGFFFFFF?F?:=FFFFBFFFFFFF3,79<?09?49299;91:???FFF2
@M04999:289:000000000-L3R54:1:1101:23662:5701 1:N:0:408
AGCACCTACGGGAGGCTGCAGTGGGGAATATTGCACAATGGGGGGAACCCTGATGCAGCCATGCCGCGTGTATGAAGAAGGCCTTCGGGTTGTAAAGTACTTTCGGTAGTGAGGAAGTTGTGTGTATGAAAAGTGCATGCAATTGACGTTAGCTACAGAAGAAGCACCGGCTAACTCCGTGCCAGCAGCCGCGGTAATACGGAGGGTGCGAGCGTTAATCGGAATGACTGGGCGTAAAGGGCATGTAGGCGGATAATTAAGTTAGGTGTGAAAGCCCCGGGCTCAACCTGGGAATTGCACT
+
CCCCCGGGGGGGGGGGGGGGGGGGGGGGGGGGGGGGGGGGGGGGGGGGGGGGGGGGGGGGGGGGGGGGGGGGGGGGGGGGGGGGGGGGGGGGGGGGGGGGGGGGGGGGGGGGGGCGGGGGGGGGGGGGGGGGGGGGGGGGGGGGGGGGGGGGGGGGGGGGGGGGGGGGGGGGGGGGGGGGGGGGGGGGGGGGGGGGGGGGGGGGGGGGGGGGGGGGGGGGGGGGGGGGGGGGGDEDGGGGGGFGFGFF??EFGFB@FFF?FFGFFFFFFEFFF6::>FEF>BB?FFFFFFFFFFFFFFB?<
@M04999:289:000000000-L3R54:1:1101:16375:5729 1:N:0:408
CCTACGGGTGGCTGCAGTGGGGAATATTGCACAATGGGGGAAACCCTGATGCAGCCATGCCGCGTGTATGAAGAAGGCCTTCGGGTTGTAAAGTACTTTCGGTAATGAGGAAGGTGGTGTATCTAATAGGTGCATCAATTGACGTTAATTACAGAAGAAGCACCGGCTAACTCCGTGCCAGCAGCCGCGGTAATACGGAGGGTGCGAGCGTTAATCGGAATGACTGGGCGTAAAGGGCATGTAGGCGGATAATTAAGTTAGGTGTGAAAGCCCTGGGCTCAACCTAGGAATTGCACTTAA
+
CCCCCGGGGGGGGGGGGGGGGGGGGGGGGGGGGGGGGGGGGGGGGGGGGGGGGGGGGGGGGGGGGGGGGGGGGGGGGGGGGGGGGGGGGGGGGGGGGGGGGGGGGGGGGGGGGGGGGGGGGGGGGGGGGGGGGGGGGGGGGGGGGGGGGGGGGGGGGGGGGGGGGGGGGGGGGGGGGGGGGGGGGGGGGGGGGGGGGGGGGGGGGGGGGGEGGGGGGGGGGGGGGGGGGGDGGGGGGGGGGC=FFGFFFFFFGFFFFFFFFFGFFFFFAFFF:FFF@BFFFFFB:??FFFF??BBFFFFF
@M04999:289:000000000-L3R54:1:1101:11645:5765 1:N:0:408
TTTGTCCTACGGGAGGCATATTGGACAATGGGTGAGAGCCTGATCCAGCCATCCCGCGTGAAGGACGACAGCCCTATGGGTTTTAAACTTCTTTTGTATGGGAATAAACCACATTACGTGTAATGTTCTGAAGGTACCATACGAATAAGCATCGGCTAACTCCGTGCCAGCAGCCGCGGTAATACGGAGGATGCGAGCGTTATCCGGATTTATTGGGTTTAAAGGGTCCGTAGGCGGGTTGATAAGTCAGCGGTGAAAACCTGCAGCTTAACTGTAGAACTGCCGTTGATACTGTTAATCT
+
CCCCCGGGDGGGGGGGGGGEGGFGGGGGGGGGGGGGGGGGGGGGGGGGGGGGGGGGGGGGGGFGGGGGGGGGGGGGGGGGGGGGGGGGGGGGGGGGGGGGGGGGGGGGGGGGGGGGGGGGGGGGGFGGGGGGGGGGGGGGGGGGGGGGGGGGGDGGGGGGGGGGGGGGGGGGGGGGGGGGGGGGGGGGGGGGGGGGGGGGGGGGGGGGCCGGDGGGGEGCFGGGGGGGGDFFGDGGGDGGGGFFFGFFFFFFGFFFFFFFFFGFFFFFFFFFFFFFF<FFFFFF13:<6<<<ABAADFFA:
@M04999:289:000000000-L3R54:1:1101:5257:5848 1:N:0:408
AGACCTACGGGGGGCTGCAGTGGGGAATTTTGGACAATGGGGGCAACCCTGATCCAGCCATGCCGCGTGTCTGAAGAAGGCCTTCGGGTTGTAAAGGACTTTTGTTAGGGAAGAAAAGCCGGGAGCTAATACCACCTGGTGCTGACGGTACCTAAAGAATAAGCACCGGCTAACTACGTGCCAGCAGCCGCGGTAATACGTAGGGTGCGAGCGTTAATCGGAATTACTGGGCGTAAAGCGAGCGCAGACGGTTAGATAAGTCAGATGTGAAATCCCCGAGCTCAACTTGGGACGTGCATTT
+
CCCCCGGGGGGGGGGGGGGGGGGGGGGGGGGGGGGGGGGGGGGGGGGGGGGGGGGGGGGGGGGGGGGGGGGGGGGGGGGFGGGGGGGGGGGGGGGGGGGGGGGGGGGGGGGGGGGGGGGGGGGGGGGGGGGGGGGGGGGGGGGGFGGGGGGGGGGGGGFGGGGGGGGGGGGGGGGGGGGGGGGGGGGGGGGGGGGGGGGGGGGEEGGGGGCGGGGGGGGGGGGGGGGGG:FGGGGGGGGGDGEGFG5>FFFFGEFFFFFFFFGFFFFFBFFFFF:FFFFBFFFF>BFF<>:BFFFF?05AB
@M04999:289:000000000-L3R54:1:1101:16279:5902 1:N:0:408
TTAGCCTACGGGTGGCTGCAGTGGGGAATATTGCACAATGGGCGCAAGCCTGATGCAGCCATACCGCGTGTGTGAAGAAGGCCTTCGGGTTGTAAAGCACTTTCAGCGGGGAGGAAGGCGATAAGGTTAATAACCTTGTCGATTGACGTTACCCGCAGAAGAAGCACCGGCTAACTCCGTGCCAGCAGCCGCGGTAATACGGAGGGTGCAAGCGTTAATCGGAATTACTGGGCGTAAAGCGCACGCAGGCGGTCTGTCAAGTCGGATGTGAAATCCCCGGGCTCAACCTGGGAACTGCATT
+
CCCCCGGGGGGGGGGGGGGGGGGGGGGGGGGGDGGGGGGGGGGGGGGGGGGGGGGGGGGGGGGGGGGGGGGGGGGGGGGGGGGGGGGGGGGGGGGGGGGGGGGGGGGGGGGEGGGGGGGGGGGGGGGGGFGGGGGGGGGGGFGFGGFGGGGGGCGGGGDEGFGF?FGGGDGGGGGGGGGGFG7FGGGGGGGGGGGGGGGGGGEGGGEGEF?FGGGGGGDFGGGGGGFG?FFFGCEGGGGGGGFD>D>BBEFFCE@FFFFFFFGDDFDEFFFFFFFFFF@>FFFF?<?F?F??FF<:<FFF<
@M04999:289:000000000-L3R54:1:1101:26882:5916 1:N:0:408
CATACGGGAGGCTGCAGTGGGGAATTTTGGACAATGGGGGGAACCCTGATCCAGCCATGCCGCGTGTCTGAAGAAGGCCTTCGGGTTGTAAAGGACTTTTGTTAGGGAAGAAAAGCTTGGTGTTAATACCACCGAGTGCTGACGGTACCTAAAGAATAAGCACCGGCTAACTACGTGCCAGCAGCCGCGGTAATACGTAGGGTGCGAGCGTTAATCGGAATTACTGGGCGTAAAGCGAGCGCAGACGGTTAGATAAGTCAGATGTGAAATCCCCGAGCTCAACTTGGGACGTGCATTTGA
+
B8ACCGGGGGGGGGGGGGGGGGGGGGGGGGGGGGGGGGGGGGGGGGGGGGGGGGGGGGGGGGGGGGGGGGGGGGGGGGGGGGGGGGGGGGGGGGGGGGGGGGGGGGGGGGGGGGGGGGGGGGGGGGGGGGGGGCEGGGGGEGGGGGGGGGGGGGGGGGGGGGGGGGGGGGGGGGGGGGGGGGGFGGGGGGGGGGGGGGGGGGGGGEEEGGGGGGGGGGGGGGFGGGGGGGGGGGGGGGGGGGEGBGFFFFFFGFFFFFFFFFGFF?FFDFFFFFDEF;BFFFFFFBFBFFFFFFFA>FF>
@M04999:289:000000000-L3R54:1:1101:17430:5917 1:N:0:408
GGTCCTACGGGAGGCTGCAGTGGGGAATATTGCACAATGGGGGGAACCCTGATGCAGCCATGCCGCGTGTATGAAGAAGGCCTTCGGGTTGTAAAGTACTTTCGGTAGTGAGGAAGTTGTGTGTATGAAAAGTGCATGCAATTGACGTTAGCTACAGAAGAAGCACCGGCTAACTCCGTGCCAGCAGCCGCGGTAATACGGAGGGTGCGAGCGTTAATCGGAATGACTGGGCGTAAAGGGCATGTAGGCGGATAATTAAGTTAGGTGTGAAAGCCCCGGGCTCAACCTGGGAATTGCACTT
+
CCCCCGGGGGGGGGGGGGGGGGGGGGGGGGGGGGGGGGGF<FGGGGGGGGGGGGGGGGGGGGGGGGG@FGGFGGGGGFEGGGGFFGGEGGGGGGGGGGGGGGGGGFGGGGEGGGGFFGGGD>FFGGGCGDGGGGGGGGGGGGGGFGGGGGGGGGGGGGGGGFGGGGGGGGGGGGGGGGGGGGGGFF6FFEGGGGGGGGGGGGGGGGGEGECEGEGCCGGGEEGGGCDGFGGCEGDCGDFDGF@FFCFFFB38DEFFFF?=FF:6?FFF:FAA9?>>>0)((,4<??B:<:<040:BA2>A:
@M04999:289:000000000-L3R54:1:1101:23631:5917 1:N:0:408
TTGCCTACGGGCGGCTGCAGTAGGGAATCTTCCACAATGGACGCAAGTCTGATGGAGCAACGCCGCGTGAGTGAAGAAGGTTTTCGGATCGTAAAGCTCTGTTGTTGGTGAAGAAGGATAGGGGTAGTAACTGATTCTTATTTGACGGTAATCAACCAGAAAGTCACGGCTAACTACGTGCCAGCAGCCGCGGTAATACGTAGGTGGCAAGCGTTGTCCGGATTTATTGGGCGTAAAGCGAACGCAGGCGGGAGAACAAGTCAGCTGTGAAAGCCCTCGGCTTAACCGGGGAAGTGCAGCT
+
CCCCCGGGGGGGGGGGGGGGGGGGGGGGGGGGGGGGGGGGGGGGGGGGGGGGGGGGGGGGGGGGGGGGGGGGGGGGGGGGGGGGGGGGGGGGGGGGGGGGGGGGGGGGGGGGGGGGGGGGGGGGGGGGGGGGGGGGGGGGGGGGGGGGGGGGGGGGGGGGGGGGGGGGGGGGGGGGGGGGGGGGGGGGGGGGGGGGGGGGGGGGGGGGGGGGGGGGGGGGGGGGGGGGGGGGGGGGGGGGGGFGFG@EFDFEGFFFFFFFFFGFFFFFFFFFFFFFFFFFFFB?AF<>>FFBFFFFBDFF(
@M04999:289:000000000-L3R54:1:1101:5939:5927 1:N:0:408
CCTACGGGTGGCAGCAGTGAGGAATATTGGACAATGGGTGAGAGCCTGATCCAGCCATCCCGCGTGAAGGACGACAGCCCTATGGGTTTTAAACTTCTTTTGTATGGGAATAAACCACATTACGTGTAATGTTCTGAAGGTACCATACGAATAAGCATCGGCTAACTCCGCGCCAGCAGCCGCGGTAATACGGAGGATGCGAGCGTTATCCGGATTTATTGGGTTTAAAGGGTCCGTAGGCGGGTTGATAAGTCAGCGGTGAAAACCTGCAGCTTAACTGTAGAACTGCCGTTGATACTGT
+
CCCCCGGGGGGGGGGGGGGGGGGGGGGGGGGGGGGGGGGGGGGGGGGGGGGGGGGGGGGGGGGGGGGGGGGGGGGGGGGGGGGGGGGGGGGGGGGGGGGGGGGGGGGGGGGGGGGGGGGGGGGGGGGGGGGGGGGGGGGGGGGGGGGGGGGGGGGGGGGGGGGGGGGGGGGGGGGGGGGGGGGGGGGGGGGGGGGEGGGGGGGGGGGGGGGGGGGGGGGGGGGGGGFFFFGDGGGGGGGGGGFGEGEFFF=FDFFFFFFBFFGFFFBFBFFFFFFFFFFFFFFDFFFFBF;B?01<A<:A:
@M04999:289:000000000-L3R54:1:1101:17504:5994 1:N:0:408
GGGACCTACGGGGGGCTGCAGTAGGGAATCTTCCACAATGGACGCAAGTCTGATGGAGCAACGCCGCGTGAGTGAAGAAGGTTTTCGGATCGTAAAGCTCTGTTGTTGGTGCAGAAGGATAGGGATAGTAACTGATTCTTATTTGACGGTAATCAACCAGAAAGTCACGGCTAACTACGTGCCAGCAGCCGCGGTAATACGTAGGTGGCAAGCGTTGTCCGGATTTATTGGGCGTAAAGCGAACGCAGGCGGGAGAACAAGTCAGCTGTGAAAGCCCTCGGCTTAACCGGGGAAGTGCAGC
+
CCCCCGGGGGGGGGGGGGGGGGGGGGGGGGGGGGGGGGGGGGGGGGGGGGGGGGGGGGGGGGGGGGGGGGGGGGGGGGGGGGGGGGGGGGGGGGGGGGGGGGGGGGGGGGGGGGGGGGGGGGGGGGGGGGGGGGGGGGGGGGGGGGGGGGGGGGGGGGGGGGGGGGGGGGGGGGGGGGGGGGGGGGGGGGGGGGGGGGGGGFGGGGGGGGGGGGGGGGGGGGGGGFGGDCGGGGGGGGGGGGFGFGFFFFFFGFFFFFFFFBCFFFFFFFFFFFF:@7@>:?B;:AFABBFFFBFFFFFF)
@M04999:289:000000000-L3R54:1:1101:18087:6012 1:N:0:408
CCTACGGGGGGCTGCAGTGAGGAATATTGGACAATGGGTGAGAGCCTGATCCAGCCATCCCGCGTGAAGGACGACAGCCCTATGGGTTTTAAACTTCTTTTGTATGGGAATAAACCACATTACGTGTAATGTTCTGAAGGTACCATACGAATAAGCATCGGCTAACTCCGTGCCAGCAGCCGCGGTAATACGGAGGATGCGAGCGTTATCCGGATTTATTGGGTTTAAAGGGTCCGTAGGCGGGTTGATAAGTCAGCGGTGAAAACCTGCAGCTTAACTGTAGAACTGCCGTTGATACTGT
+
CCCCCGGGGGGGGGGGGGGGGGGGGGGGGGGGGGGGGGGGGGGGGGGGGGGGGGGGGGGGGGGGGGGGGGGGGGGGGGGGGGGGGGGGGGGGGGGGGGGGGGGGGGGGGGGGGGGGGGGGGGGGGGGGGGGGGGGGGGGGGGGGGGGGGGGGGGGGGGGGGGGGGGGGGGGGGGGGGGGGGGGGGGGGGGGGGGGGGGGGGGGGGGGGGGGGGGGGFGGGGGGGGGGGGGGGGGGGGGGDFGFGFGFFFFFFGFFFFFEBBFGFFFF:?FFFFFFFFFFFFFFFFFFFFFFBFFFFFFFF4
@M04999:289:000000000-L3R54:1:1101:14143:6020 1:N:0:408
ACCTACGGGGGGCTGCAGTGAGGAATATTGGACAATGGGTGAGAGCCTGATCCAGCCATCCCGCGTGAAGGACGACAGCCCTATGGGTTTTAAACTTCTTTTGTATGGGAATAAACCACATTACGTGTAATGTTCTGAAGGTACCATACGAATAAGCATCGGCTAACTCCGTGCCAGCAGCCGCGGTAATACGGAGGATGCGAGCGTTATCCGGATTTATTGGGTTTAAAGGGTCCGTAGGCGGGTTGATAAGTCAGCGGTGAAAACCTGCAGCTTAACTGTAGAACTGCCGTTGATACTG
+
CCCCCGGGGGGGGGGGGGGGGGGGGGGGGGGGGGGGGGGGGGGGGGGGGGGGGGGGGGGGGGGGGGGGGGGGGGGGGGGGGGGGGGGGGGGGGGGGGGGGGGGGGGGGGGGGGGGGGGGGGGGGGGGGGGFGGGGGGGGGGGGFFGGGGGGGGGGGGGGGGFGGGGGGGGGGGGGGGGGGGGGG*:EGGGGGGGGGGGFGGGGGGGGGGGGGGGCCEGGCFGGGGE**<>F>EGFGG5CGDGFGFDEFFFFFGFFF6?DFFD5?FF@51>?FFFF6@AF2<AD>AABA?D09:?FF<AF26
@M04999:289:000000000-L3R54:1:1101:8184:6046 1:N:0:408
TTCCTACGGGGGGCTGCAGTGGGGAATTTTGGACAATGGGGGGAACCCTGATCCAGCCATGCCGCGTGTCTGAAGAAGGCCTTCGGGTTGTAAAGGACTTCTGTTAGGGAAGAAAAGCTTGGTGCTAATACCACCGAGTGCTGACGGTACCTAAAGAATAAGCACCGGCTAACTACGTGCCAGCAGCCGCGGTAATACGTAGGGTGAGAGCGTTAATCGGAATTACTGGGCGTAAAGCGAGCGCAGACGGTTAGATAAGTCAGATGTGAAATCCCCGAGCTCAACTTAGGACGTGCATTTG
+
68ACCFDEEGGD>EGGGFCCFCFG@C,55,CF<FGGGGGGD7<>>1>FDFGGFGGGGCCG:?>FGC418<?<:CGECBC7F:F<:FG81=;FFCFFGGCC,<<<FFC688CGCFC:FFGCF8CCF7<C@:F?EC*:CC:E?CFE88>:;200<<:?CG+<FCCFGGDCG>C@6:CACAEG59C@FG8>C*CE:8E+A+;<<*CC;C*;+<8E*;8CCFDE=55<C?:0<<C5=<EC>FDGGG>5@D@FF:577;78=779==:90=F?AFFDBF?F56D>9:?>?F)-.5).2,4:1)6))
@M04999:289:000000000-L3R54:1:1101:14383:6058 1:N:0:408
TGGTGCCTACGGGCGGCTGCAGTGGGGAATATTGCACAATGGGGGGAACCCTGATGCAGCCATGCCGCGTGTATGAAGAAGGCCTTCGGGTTGTAAAGTACTTTCGGTAGTGAGGAAGTTGTGTGTATGAAAAGTGCATGCAGTTGACGTTAGCTACAGAAGAAGCACCGGCTAACTCCGTGCCAGCAGCCGCGGTAATACGGAGGGTGCGAGCGTTAATCGGAATGACTGGGCGTAAAGGGCATGTAGGCGGATAATTAAGTTAGGTGTGAAAGCCCCGGGCTCAACCTGGGAATTGCAC
+
CCCC@FGGGGGGGGGGGGGGGGGGGGGGGGGGGGGGGGGGGGGGGGGGGGGGGGGGGGGGGGGGGGGGGGGGGGGGGGGGGGGGGGGGGGGGGGGGGGGGGGGGGGGGGGFGGGGGGGGGGGGGGGGGGGGGGGGGGGGGGGGGGGGGGGGGGGGGGGGGGGGGGGGGGGGGGGGGGGGGGGGGGGGGGGGGGGGGGGGGGGGGGGGGGGGGGGGGGGGGGGGGGFGGGFGGGGGGGDGGGGFGFGFFFFFFGFFFFFFFFFGFFF4@?FF<>FFF46>B9;B9(<?:FFB?FFFF)<2<3
@M04999:289:000000000-L3R54:1:1101:12970:6133 1:N:0:408
TGGGCCTACGGGGGGCTGCAGTGAGGAATATTGGACAATGGGTGAGAGCCCGATCCAGCCATCCCGCGTGAAGGACGACAGCCCTATGGGTTTTAAACTTCTTTTGTATGGGAATAAACCACATTACGTGTAATGTTCTGAAGGTACCATACGAATAAGCATCGGCTAACTCCGTGCCAGCAGCCGCGGTAATACGGAGGATGCGAGCGTTATCCGGATTTATTGGGTTTAAAGGGTCCGTAGGCGGGTTGATAAGTCAGCGGTGAAAACCTGCAGCTTAACTGTAGAACTGCCGTTGAT
+
CCCCCGGGGGGGGGGGGGGGGGGGGGGGGGGGGGGGGGGGGGGGGGGGGGGGGGGGGGGGGGGGGGGGGGGGGGGGGGGGGGGGGGGGGGGGGGGGGGGGGGGGGGGGGGGGGGGGGGGGGGGGGGGGGGGGGGGGGGGGGGGGGGGGGGGGGGGGGGGGGGGGGGGGGGGGGGGGGGGGGGGGGGGGGGGGGGGGGGGGGGGGGGGGGGGGGGGGGDGGGGGGGGGGGCGGGGGGGGGGGGFGFGFFEFFFGFFFFFFFFFGFFFFFFFFFFFFFFFFFFFFFFFAABB>FFFB?FF?A
@M04999:289:000000000-L3R54:1:1101:24161:6203 1:N:0:408
GATGCCCTAAGGGTGGCTGCAGTGAGGAATATTGGACAATGGGTGAGAGCCTGATCCAGCCATCCCGCGTGAAGGACGACAGCCCTATGGGTTTTAAACTTCTTTTGTATGGGAATAAACCACATTACGTGTAATGTTCTGAAGGTACCATACGAATAAGCATCGGCTAACTCCGTGCCAGCAGCCGCGGTAATACGGAGGATGCGAGCGTTATCCGGATTTATTGGGTTTAAAGGGTCCGTAGGCGGGTTGATAAGTCAGCGGTGAAAACCTGCAGCTTAACTGTAGAACTGCCGTTGAT
+
CCCCCGGGG<FGGGGGGGGGGGGGGGGGGGGGGGGGGGGGGGGGGGGGGGGGGGGGGGGGGGGGGGGGGGGGGGGGGGGGGGGGGGGGGGGGGGGGGGGGGGGGGGGGGGGGGGGGGGGGGGGGGGGGGGGGGGGGGGGGGGGGGGGGGGGGGGGGGGGGGGGGGGGGGGGGGGGGGGGFGGGGGGGGGGGGGGGGGGEGGGGGGGGGGGGGGGGGGGGGGGGGGFFG=DGFGGGGGGGGGGFDEFB@EFFFCFF4FFFFFFGEFFFFF4:?FFFFFFF<4>BFFF9<BDBFFFB>BFF?:
@M04999:289:000000000-L3R54:1:1101:23941:6254 1:N:0:408
TCCTACGGGGGGCTGCAGTGAGGAATATTGGACAATGGGTGAGAGCCTGATCCAGCCATCCCGCGTGAAGGACGACAGCCCTATGGGTTTTAAACTTCTTTTGTATGGGAATAAACCACATTACGTGTAATGTTCTGAAGGTACCATACGAATAAGCATCGGCTAACTCCGTGCCAGCAGCCGCGGTAATACGGAGGATGCGAGCGTTATCCGGATTTATTGGGTTTAAAGGGTCCGTAGGCGGGTTGATAAGTCAGCGGTGAAAACCTGCAGCTTAACTGTAGAACTGCCGTTGATACTG
+
CCCCCGGGGEGGGGGGGGGGGGGGGGGGGGGGGGGGGGGGGGGGGGGGGGGGGGGGGGGGGFGGGGGGGGGGGGGGGGGGGGGGGGGGGGGGGGGGGGGGGGGGGGGGGGFGGGGGGGGGGGGGGGGGGGGGGGGGGGGGGGGGGGGGGGGGGGGGGGGGGGGGGGGGGGGGGGGGGGGGGGGGGGGGGGGGGGGGGGGGGGGGGGGGGGFGGGEEGGGGGFGGGGDGGGGGGGCFGGGDGGFGFGFFFFFFGFFFFFFFFFGFFFFFFFFF?FFFFFFFFFBAFABF<<B>BFF<AA2<)
@M04999:289:000000000-L3R54:1:1101:21313:6256 1:N:0:408
CCTACGGGCGGCAGCAGTAGGGAATCTTCCACAATGGACGCAAGTCTGATGGAGCAACGCCGCGTGAGTGAAGAAGGTTTTCGGATCGTAAAGCTCTGTTGTTGGTGAAGAAGGATAGGGATAGTAACTGATTCTTATTTGACGGTAATCAACCAGAAAGTCACGGCTAACTACGTGCCAGCAGCCGCGGTAATACGTAGGTGGCAAGCGTTGTCCGGATTTATTGGGCGTAAAGCGAACGCAGGCGGGAGAACAAGTCAGCTGTGAAAGCCCTCGGCTTAACCGGGGAAGTGCAGCTGA
+
CCCCCGGGGGGGGGGGGGGGGGGGGGGGGGGGGGGGGGGGGGGGGGGGGGGGGGGGGGGGGGGGGGGGGGGGGGGGGGGGGGGGGGGGGGGGGGGGGGGGGGGGGGGGGGGGGGFGGGGGGGGGGGGGGGFGGGGGGGGGGGGGGGGGGGGGGGGGGGGGGGFGGGGGGGGGGGGGGGGGGGGGGGGGGGGGGGGGGGGCEGFGGGGGGGGGEGFGGGGGGDFGG9DGGGGDDFFGGGGGGGFGFGFFD>EFGFFFFFFFFFGFFFFFFFFFFFFFFFFFFFFFFFF;9?FFFFBDBB:?
@M04999:289:000000000-L3R54:1:1101:6481:6264 1:N:0:408
CCTACGGGGGGCTGCAGTGAGGAATATTGGACAATGGGTGAGAGCCTGATCCAGCCATCCCGCGTGAAGGACGACAGCCCTATGGGTTTTAAACTTCTTTTGTATGGGAATAAACCACATTACGTGTAATGTTCTGAAGGTACCATACGAATAAGCATCGGCTAACTCCGTGCCAGCAGCCGCGGTAGTACGGAGGATGCGAGCGTTATCCGGATTTATTGGGTTTAAAGGGTCCGTAGGCGGGTTGATAAGTCAGCGGTGAAAACCTGCAGCTTAACTGTAGAACTGCCGTTGATACTGT
+
CCCCCGGGGGGGGGGGGGGGGGGGGGGGGGGGGGGGGGGGGGGGGGGFFGGGGGGGGGGGGGGGGGGGGGGGGGGGGGGGGGGGGGGGGGGGGGGGGGGGGGGGGGGGGGGGGGGGGGGGGGGGGGGGGGGGGGGGGGGGGGGGGGGGGGGGGGGGGGGGGGGGGGGGGGGGGGGGGGGGGGGGGGGGGGGGGGGGGGGFGCDGGGGGGGGGGGGGGGGGGGGGGCGGGGGGGGGGGGGGGGFGFGFFFFFFFFFFFFFFFFGFFFFFFFFFFFFFFAFFF<A<AFFFFFFFFFFFBFFF>
@M04999:289:000000000-L3R54:1:1101:24692:6327 1:N:0:408
GACCTACGGGCGGCTGCAGTGAGGAATATTGGACAATGGGTGAGAGCCTGATCCAGCCATCCCGCGTGAAGGACGACAGCCCTATGGGTTTTAAACTTCTTTTGTATGGGAATAAACCACATTACGTGTAATGTTCTGAAGGTACCATACGAATAAGCATCGGCTAACTCCGTGCCAGCAGCCGCGGTAATACGGAGGATGCGAGCGTTATCCGGATTTATTGGGTTTAAAGGGTCCGTAGGCGGGTTGATAAGTCAGCGGTGAAAACCTGCAGCTTAACTGTAGAACTGCCGTTGATACT
+
CCCCCGGGGGGGGGGGGGGGGGGGGGGGGGGGGGGGGGGGGGGGGGGGGGGGGGGGGGGGGGGGGGGGGGGGGGGGGGGGGGGDGGGGGGGGGGGGGGGGGGGGGGGGGGGGGGGGGGGGGGGGGGGGGGGGGGGGGGGGGGGGGGGGGGGGGGGGGGGGGGGGGGGGGGGGGGGGGGGGGGGGGGGGGGGEGGGGGGGGGGGGGGGGGDGGGGGEGGGGGGGGGGGGGGGGGGGGGGGGGGFGFGFFFFFFGFFFFFFFFFGFFFFFFFFFFFFFFFFFFFFAFFFFFFFFFFFFBFAA<
@M04999:289:000000000-L3R54:1:1101:11810:6349 1:N:0:408
GTGGACCTACGGGCGGCAGCAGTGGGGAATATTGCACAATGGGGGGAACCCTGATGCAGCCATGCCGCGTGTATGAAGAAGGCCTTCGGGTTGTAAAGTACTTTCGGTAGTGAGGAAGTTGTGTGTATGAAAAGTGCATGCAGTTGACGTTAGCTACAGAAGAAGCACCGGCTAACTCCGTGCCAGCAGCCGCGGTAATACGGAGGGTGCGAGCGTTAATCGGAATGACTGGGCGTAAAGGGCATGTAGGCGGATAATTAAGTTAGGTGTGAAAGCCCCGGGCTCAACCTGGGAATTGCAC
+
CCCCCGGGGGGGGGGGGGGGGGGGGGGGGGGGGGGGGGGGGGGGGGGGGGGGGGGGGGGGGGGGGGGGGGGGGGGGGGGGGGGGGGGGGGGGGGGGGGGGGGGGGGGGCGGGGFGGGGGGGGGGGGGGGGGGGGGGGGGGGGGGGGGGGGGGGGGGGGGGGDGGGGGGGGGGGGGGGGGGGGGGGGGGGGGGGGGGGGGFGGGGGGGGGGGEEGGGGCFGGGGGGFGGGGGFFGGGGCGGGDDFFGFFFFFFGFFF?FFFFFGFFFFFFFFAFFBF><DBF;>>BB<?:??:0158BFBF2
@M04999:289:000000000-L3R54:1:1101:4472:6377 1:N:0:408
TGTTACCTACGGGAGGCTGCAGTGAGGAATATTGGACAATGGGTGAGAGCCTGATCCAGCCATGCCGCGTGTCTGAAGAAGGCCTTCGGGTTGTAAAGGACTTTTGTTAGGGAAGAAAAGCCGGGTGCTAATACCACCTGGTGCTGACGGTACCTAAAGAATAAGCACCGGCTAACTACGTGCCAGCAGCCGCGGTAATACGTAGGGTGCGAGCGTTAATCGGAATGACTGGGCGTAAAGGGCATGTAGGCGGATAATTAAGTTAGGTGTGAAAGCCCCGGGCTCAACCTGGGAATTTCAC
+
A@CC@FGGEEGCFE@F@FGEFGFE-@<,CCF<CE9EFAFDA@DFE@@@EF<@CC<FE,FGGFDF,CFF:@CGCEFDFGD@@@CEFEEFC@CCGGF?,<,9,CFECFFC9E<FFG+BFEEGGF==FEEE?FGCFGFAGGGFGDEGGCFD@EGGGGGEGGGC<<,EFFGGFE=:@>:<AEGCFDGGG6CFFFFGGC8CCG9@BEGCFECCE=CCDEE=E=FEECGE7FF7F7+>=4C9C>CCF*5<)019B?FF:5)76@FF7FFFF*012?:249@?>B)1-930:2)4?>B(2(,17)6<.
@M04999:289:000000000-L3R54:1:1101:20152:6389 1:N:0:408
ATGGCCTACGGGAGGCTGCAGTGAGGAATATTGGACAATGGGTGAGAGCCTGATCCAGCCATCCCGCGTGAAGGACGACAGCCCTATGGGTTTTAAACTTCTTTTGTATGGGAATAAACCACATTACGTGTAATGTTCTGAAGGTACCATACGAATAAGCATCGGCTAACTCCGTGCCAGCAGCCGCGGTAATACGGAGGATGCGAGCGTTATCCGGATTTATTGGGTTTAAAGGGTCCGTAGGCGGGTTGATAAGTCAGCGGTGAAAACCTGCAGCTTAACTGTAGAACTGCCGTTGAT
+
CCCCCGGGGGGGGEGGGGGGGGGGGGGGGGGGGGGGGGGGGGGGGGGGGGGGGGGGGGGGGGGGGGGGGEGGGGGGGGGGGGGGGGGGGGGGGGGGGGGGDGGGGGGGGGGGGGGGGGGGGGGGGFGGGGGGGGGGGGGGGGGGGGGGGGGGG?FFFGGGGGGGGGGGGGGGGGGGGEFGGGGGGGGGGEGEGFGGDGGGGGGCGCEGGGGGGCFGG*=EF9FFGCFGGCDC7DGGGGGGGDEG4D>EFFFFGFFFFFFFFBGFFFF6<FFF:FF4?FFFFFFFFFAA<<B7?:>?:B06
@M04999:289:000000000-L3R54:1:1101:17303:6430 1:N:0:408
AGGTCCTACGGGCGGCTGCAGTGAGGAATATTGGACAATGGGTGAGAGCCTGATCCAGCCATCCCGCGTGAAGGACGACAGCCCTATGGGTTTTAAACTTCTTTTGTATGGGAATAAACCACATTACGTGTAATGTTCTGAAGGTACCATACGAATAAGCATCGGCTAACTCCGTGCCAGCAGCCGCGGTAATACGGAGGATGCGAGCGTTATCCGGATTTATTGGGTTTAAAGGGTCCGTAGGCGGGTTGATAAGTCAGCGGTGAAAACCTGCAGCTTAACTGTAGAACTGCCGTTGAT
+
CCCCCGGGGGGGGGGGGGGGGGGGGGGGGGGGGGGGGGGGGGGGGGGGGGGGGGGGGGGGGGGGGGGGGGGGGGGGGGGGGGGGGGGGGGGGGGGGGGGGGGGGGGGGGCGGGGGGGGGGGGGGGGGGGGGGGGGGGGGGGGGGGGGGGGGGGGFGGGGGGGGGGGGGGGGGGGGCGGGGGFGGGGGGGGGGGGGGGGGGDGGGGGGGGGGGGGGEGGGGGFGGGDGGDDFF:>FGGGGGGGFGFGFFEFFFGFFFFFFFFFC>>FFFFFFFFFFFFFFFFFFFFFFFFFFFBFFFB:?A
@M04999:289:000000000-L3R54:1:1101:17388:6434 1:N:0:408
AGGTCCTACGGGAGGCAGCAGTGAGGAATATTGGACAATGGGTGAGAGCCTGATCCAGCCATCCCGCGTGAAGGACGACAGCCCTATGGGTTTTAAACTTCTTTTGTATGGGAATAAACCACATTACGTGTAATGTTCTGAAGGTACCATACGAATAAGCATCGGCTAACTCCGTGCCAGCAGCCGCGGTAATACGGAGGATGCGAGCGTTATCCGGATTTATTTGGTTTAAAGGGTCCGTAGGCGGGTTGATAAGTCAGCGGTGAAAACCTGCAGCTTAACTGTAGAACTGCCGTTGAT
+
C<BCCGGGGGGGGGGGGEEFGGGGGGFCFFF<FCFFGGGGGGCB@ECFGGGFGGGGGFGG<EFE<F:FGEGGGGGGGDGEBFFFDFFGFEECGGEGFCFGFGGGGGGGGDFGG<F<9?BEFGFFFFFF?EFFGGGGGGG9CF<FGFGGGGFGGGGF=FGGEDFCEGGCDA;=DEF+CFAFGGGGGEGGGGEGGGGFG@CGGG8CEEGGDGGGGG+1?>C=C7A++4CGE<6C7@FGF595CD>*99>BEDF?FBFFBFF=F>3@5<F=>5<:<F7@@:B45449AA>4>AA7<BFBF:6>
@M04999:289:000000000-L3R54:1:1101:20917:6483 1:N:0:408
TGCCTACGGGTGGCTGCAGTGAGGAATATTGGACAATAGGTGAGAGCCTGATCCAGCCATCCCGCGTGAAGGACGACAGCCCTATGGGTTTTAAACTTCTTTTGTATGGGAATAAACCACATTACGTGTAATGTTCTGAAGGTACCATACGAATAAGCATCGGCTAACTCCGTGCCAGCAGCCGCGGTAATACGGAGGATGCGAGCGTTATCCGGATTTATTGGGTTTAAAGGGTCCGTAGGCGGGTTGATAAGTCAGCGGTGAAAACCTGCAGCTTAACTGTAGAACTTCCGTTGATACT
+
CCCCCGGGGGGGGGGGGGGGGGGGGGGGGGGGGGGGGGGGGGGGGGGGGGGGGGGGGGGGGGGGGGGGGGGGGGGEGGGGGGG,FAFGGGGGGGGGGGGGGGGGGCFGGGGGFGGGGGGGGGGGGGGGGGGGGGGGGGFGGGGGGGGGGGGGGGGGGGGGGGEFGGGGGGGGGGGGGGGGGGGGGEGGGGGGGGGGGGCFGGGGEEGGGDGGGGDDGGGGGGC6FGGGGGGFGGGFFDGGG3?DFCDD:?B@FFFFFFFFFB)86?FF?FFFFFFF?<FBAFB244AFF24<<BF?0<22.
@M04999:289:000000000-L3R54:1:1101:14262:6491 1:N:0:408
TCGGCCTACGGGTGGCAGCAGTGAGGAATATTGGACAATGGGTGAGAGCCTGATCCAGCCATCCCGCGTGAAGGACGACAGCCCTATGGGTTTTAAACTTCTTTTGTATGGGAATAAACCACATTACGTGTAATGTTCTGAAGGTACCATACGAATAAGCATCGGCTAACTCCGTGCCAGCAGCCGCGGTAATACGGAGGATGCGAGCGTTATCCGGATTTATTGGGTTTAAAGGGTCCGTAGGCGGGTTGATAAGTCAGCGGTGAAAACCTGCAGCTTAACTGTAGAACTGCCGTTGATT
+
CCCCCGGGGGGGGGGGGGGGGGGGGGGGGGGGGGGGGGGGGGGGGGGGGGGGGGGGGGGGGGGGGGGGGGGGGGGGGGGGGGGGGGGGGGGGGGGGGGGGGGGGGGGGGGGGGGGGGGGGGGGGGGGGGGGGGGFGGGGGGGGGGGGGGGGGGGGGGGFGGGGGGGGGGGGGGGGFGGGGGGGGGGGGGGGGGGGGGEGGGGGGGGDGCGGGGGGGGGGGGFFGGGGGGGGGGFGGGGGGGGFGFGFFFFFFGFFFFFFFFFGEEFFFFFFB:FFFFFFFFFFBFFFDDFF>DFBBFF?A)
@M04999:289:000000000-L3R54:1:1101:14758:6496 1:N:0:408
CACCCTACGGGGGGCTGCAGTGGGGAATATTGCACAATGGGGGGAACCCTGATGCAGCCATGCCGCGTGTATGAAGAAGGCCTTCGGGTTGTAAAGTACTTTCGGTAGTGAGGAAGTTGTGTGTATGAAAAGTGCATGCAGTTGACGTTAGCTACAGAAGAAGCACCGGCTAACTCCGTGCCAGCAGCCGCGGTAATACGGAGGGTGCGAGCGTTAATCGGAATGACTGGGCGTAAAGGGCATGTAGGCGGATAATTAAGTTAGGTGTGAAAGCCCCGGGCTCAACCTGGGAATTGCACTT
+
CCCCCGGGGGGGGGGGGGGGGGGGGGGGGGGGGGGGGGGGGGGGGGGGGGGGGGGGGGGGGGGGGGGGGGGGGGGGGGGGGGGGGGDGGGGGGGGGGGGGGGGGGGGGGGGGGGFGGGGGGFGGGGGGGGGGGGGGGGGGGGGGGGGGGGGGGGGGFGGGGGGGGGGGGGGGGGGGGGGDGGDGGGGGGGGGDGGGGGFDCDGDGGGGEEGGGGGGCFGGEGGGGGGGGFGGGGCGGFGDDCFGFGFFFFFFGFF@FFFFFFFFFFFFFFF9<455B>F>B>B?FBBBF?0??::?F2?B>
@M04999:289:000000000-L3R54:1:1101:14947:6553 1:N:0:408
CCTACGGGTGGCTGCAGTGGGGAATATTGCACAATGGGGGGAACCCTGATGCAGCCATGCCGCGTGTATGAAGAAGGCCTTCGGGTTGTAAAGTACTTTCGGTAGTGAGGAAGTTGTGTGTATGAAAAGTGCATGCAGTTGACGTTAGCTACAGAAGAAGCACCGGCTAACTCCGTGCCAGCAGCCGCGGTAATACGGAGGGTGCGAGCGTTAATCGGAATGACTGGGCGTAAAGGGCATGTAGGCGGATAATTAAGTTAGGTGTGAAAGCCCCGGGCTCAACCTGGGAATTGCACTTAA
+
CCCCCGGGGGGGGGGGGGGGGGGGGGGGGGGGGGGGGGGGGGGGGGGGGGGGGGGGGGGGGGGGGGGGGFGGGGGGGGGGGGGGGGGGGGGGGGGGGGGGGGGGGGGGGGGGGGGGGGGGGGGGGGGGGGGGGGGGGGGGGGGGGGGGGGGGGGGGGFGFGGGGGGGGGGGGGGGGGGFGGGGGGGGGGGGEGGGGGGGGGGGGGGGGGGGGEGGGGGGGGGGGGGGGGDGGGGGFDDGGGGFGFGDFFFFFGFFFFFFFFFGFFFFFFF?BFFF>B>@BF<<BFFFBF?FFFBFFFFFF
@M04999:289:000000000-L3R54:1:1101:17956:6556 1:N:0:408
GTCCTACGGGAGGCTGCAGTGGGGGATATTGCACAATGGGGGGAACCCTGATGCAGCCATGCCGCGTGTATGAAGAAGGCCTTCGGGTTGTAAAGTACTTTCGGTAGTGAGGAAGTTGTGTGTATGAAAAGTGCATGCAGTTGACGTTAGCTACAGAAGAAGCACCGGCTAACTCCGTGCCAGCAGCCGCGGTAATACGGAGGGTGCGAGCGTTAATCGGAATGACTGGGCGTAAAGGGTATGTAGGCGGATAATTAAGTCAGGTGTGAAAGCCCCGGGCTCAACCTGGGAATTGCACTTG
+
<A@CCAFGGGC@FCE<@CFCFGFDDFGGCE@EGGGEFGGGGEC=FFF:A<4EB??,=FFFGFGGEGCG>,C@CFF<<=,BD==D=>:3@BFG93@8@@FC=9+7*,@@3,8F,<<,3,<CF@,8FFGG,D:<,<33@FCF,><FCEGFCFG97<FGCGF<AFGF<F:<FC<7BB,<FGGGGGGG66C*8EGGGGGFCC85;EGGCE=EEGCEC8*1CFG57*/0CFGGCCFGGC=9C:C**00:476@@>;>3*97@*99*0?FF??E<@2)15)5)4:96?).,4:?B::>14<<<<B))
@M04999:289:000000000-L3R54:1:1101:17886:6611 1:N:0:408
CACCTACGGGTGGCTGCAGTGGGGAATTTTGGACAATGGGGGGAACCCTGATCCGGCCATGCCGCGTGTCTGAAGAAGGCCTTCGGGTTGTAAAGGACTTTTGTTAGGGAAGAAAAGCCGGGTGCTAATACCACCTGGTGCTGACGGTACCTAAAGAATAAGCACCGGCTAACTACGTGCCAGCAGCCGCGGTAATACGTAGGGTGCGAGCGTTAATCGGAATTACTGGGCGTAAAGCGAGCGCAGACGGTTAGATAAGTCAGATGTGAAATCCCCGAGCTCAACTTGGGACGTGCATTTG
+
CCCCCGGGGGGGGGGGGGGGGGGGGGGGGGGGGGGGGGGGGGGGGGGGGGGGGGGGGGGGGGGGGGGGGGGGGGGGGGGGGGGGGGGGGGGGGGGGGGGGGGGGGGGGGGGGGGGGGGGGGGGGGGGGGGGFGGGGGGGGGGGGGGGGGGGGGGGGGGGGGGGGGGGGGGGGGGGGGGGGGGGGGGGGGGGGGGGGGGGGGGGGGGGGGGGGGGGGGGGGGGGGGGGGGGGGGGEFGFGGDGFGFGEFFFFFGFFFFFFFFFGFFFF6>@BFFFFFF9DFBFBFFFF9?6?FFFFFFFFB2
@M04999:289:000000000-L3R54:1:1101:8680:6620 1:N:0:408
GGTCCTACGGGCGGCTGCAGTGGGGAATATTGCACAATGGGGGGAACCCTGATGCAGCCATGCCGCGTGTATGAAGAAGGCCTTCGGGTTGTAAAGTACTTTCGGTAGTGAGGAAGTTGTGTGTATGAAAAGTGCATGCAGTTGACGTTAGCTACAGAAGAAGCACCGGCTAACTCCGTGCCAGCAGCCGCGGTAATACGGAGGGTGCGAGCGTTAATCGGAATGACTGGGCGTAAAGGGCATGTAGGCGGATAATTAAGTTAGGTGTGAAAGCCCCGGGCTCAACCTGAGAATTGCACTT
+
CCCCCGGGGGGGGGGGGGGGGGGGGGGGGGGGGGGGGGGGGGGGGGGGGGGGGGGGGGGGGGGGGGGGGGGGGGGGGGGGGGGGGGGGGGGGEFGGGGGGGGGGGGGGGGGFGFGGGGGGGGGGGGGGGGGGGGGGGGGGGGGGGGGGGGGGGGGGGGGGGGGGGGGGGGGGGGGGGCGGGGGGGGGGGGDEGGGDGGGFGGGGGGGGGGGGGGGCGFGGGGGGGGGGGGFGDG5<DGGDDGFGFGFFFEFFGFFFFFF7FFGF?BFF:FBFDFFFF9EB>18<?FFFFFF9A<4?BABF?
@M04999:289:000000000-L3R54:1:1101:7250:6632 1:N:0:408
CCTACGGGTGGCTGCAGTGAGGAATATTGGACAATGGGTGTGAGCCTGATCCAGCCATCCCGCGTGAAGGACGACAGCCCTATGGGTTTTAAACTTCTTTTGTATGGGAATAAACCACATTACGTGTAATGTTCTGAAGGTACCATACGAATAAGCATCGGCTAACTCCGTGCCAGCAGCCGCGGTAATACGGAGGATGCGAGCGTTATCCGGATTTATTGGGTTTAAAGGGTCCGTAGGCGGGTTGATAAGTCAGCGGTGAAAACCTGCAGCTTAACTGTAGAACTGCCGTTGATACTGT
+
CCCCCGGGGGGGGGGGGFGGGGGGGGGGGGGGGGGGGGGGGGGGGGGGGGGGGGGGGGGGGGGGGGGGGGGGGGGGGGGGGGGGGGGGGGGGGGGGGGGGGGGGGGGGGGGGGGGGGGGGGGGGGGGGGGGGGGGGGGGGGGGGGGGGGGGGGGGGGGGGGGGGGGGGGGGGGGGGGGGGGGGGGGGGGGGGGGGGEGGGGGGGGGGGGGGGGEEEGGGGGGGGGGGGGGGGGGGGGGGGGGFGFGFFFFFFGFFFFDFFFFGFFFFFFFFFFFFFFFFFFAA9<DFFFBFFFF:2AF>AA
@M04999:289:000000000-L3R54:1:1101:15100:6651 1:N:0:408
CATCCTACGGGAGGCTGCAGTGGGGAATTTTGGACAATGGGGGGAACCCTGATCCAGCCATGCCGCGTGTCTGAAGAAGGCCTTCGGGTTGTAAAGGACTTTTGTTAGGGAAGAAAAGCCGGGTGCTAACACCACCTGGTGCTGACGGTACCTAAAGAATAAGCACCGGCTAACTACGTGCCAGCAGCCGCGGTAATACGTAGGGTGCGAGCGTTAATCGGAATTACTGGGCGTAAAGCGAGCGCAGACGGTTAGATAAGTCAGATGTGAAATCCCCGAGCTCAACTTGGGACGTGCATTT
+
<CCCCGFGG7FGGFGCCFGFEAEFGFFGGGGFFCGFGGGFGDG@GEFFFGGGGDFBFFFFFFGG7FFGGGGGFGGAFGGGGGGGF+C@FGEGGFGGGGCFGGGGGGFFGG,>:<:DC:CFGFFGEFGGGGGGGGGGGGGFGFFF,FGGGGFFGGGGGFCFGG@EFGGGGGGGGGGFGEF6FGCGGGGGGDGECEGGGGG5@E>>5C=58CEEGGGGGGGGGGDGGFGGGGFGEDCG3:C)7CBGEGB5:BBE3)<=@=FBFFGF4B69)6A)<B4?F9371138?BBA)3(2:BB:6(.<<
@M04999:289:000000000-L3R54:1:1101:14472:6666 1:N:0:408
TGCCCTACGGGGGGCTGCAGTGGGGAATATTGCACAATGGGGGGAACCCTGATGCAGCCATGCCGCGTGTATGAAGAAGGCCTTCGGGTTGTAAAGTACTTTCGGTAGTGAGGAAGTTGTGTGTATGAAAAGTGCATGCAGTTGACGTTAGCTACAGAAGAAGCACCGGCTAACTCCGTGCCAGCAGCCGCGGTAATACGGAGGGTGCGAGCGTTAATCGGAATGACTGGGCGTAAAGGGCATGTAGGCGGATAATTAAGTTAGGTGTGAAAGCCCCGGGCTCAACCTGGGAATTGCACTT
+
C@6CCGGGGGGGGGGGGGGGGGGGGGGGCFGGGGGGGGGGGCGGGGCGEGGGGGGGGGGGFGGGGGGGGEFCGGGGGGGGGGGGGGGGGGGGGGGEFFGGGGGGGG5CCFGFGGGGCGE@EGC;<E9FGFGGECFGGFGGCEGGGGGEGGEGG?FGGGGGGGGGGGGGGGGGGGGGGGGGGGGGGGGGGGGGGGGGGGGG*AEGGEGG8EGGGGGE89CGGGGGCG7CGGDGGGGGGG>DGFFGFGFFFFF)>77=FFFFFF764@FFFFFFF:FFBFEFFFFFFFFF:?FBB70)692<4
@M04999:289:000000000-L3R54:1:1101:17341:6698 1:N:0:408
CCTACGGGCGGCAGCAGTAGGGAATCTTCCACAATGGACGCAAGTCTGATGGAGCAACGCCGCGTGAGTGAAGAAGGTTTTCGGATCGTAAAGCTCTGTTGTTGGTAAAGAAGGATAGGGGTAGTAACTGATTCTTATTTGGCGGTAATCAACCAGAAAGTCACGGCTAACTACGTGCCAGCAGCCGCGGTAATACGTAGGTGGCAAGCGTTGTCCGGATTTATTGGGCGTAAAGCGAACGCAGGCGGGAGAACAAGTCAGCTGTGAAAGCCCTCGGCTTAACCGGGGAAGTGCAGCTGA
+
CCCCCGGGGGGGGGGGGGGGGGGGGGGGGGGGGGGGGGGGGGGGGGGGGGGGGGGGGGGGGGGGGGGGGGGGGGGGGGGGGGGGGGGGGGGGGGGGGGGGGGGGGGGGGGGGGGGGGGGGGGGGGGGGGGGGGGGGGGGGGGGGGGGGGGGGGGGGGGGGGGGGGGGGGGGGGGGGGGGGGGGGGGGGGGGGGGGGGGGGGGGGGGGFGGGGGGGGGGDGGGGGGFGGGGGGGGGGGGGGGGFGDGFFFEFFGFFFFFFFFFGFFFFFFFFFFFFFFFFFFFFFFFF>>FFFFFFADFF?
@M04999:289:000000000-L3R54:1:1101:27324:6710 1:N:0:408
CCTACGGGTGGCAGCAGTGAGGAATATTGGACAATGGGTGAGAGCCTGATCCAGCCATCCCGCGTGAAGGACGACAGCCCTATGGGTTTTAAACTTCTTTTGTATGGGAATAAACCACATTACGTGTAATGTTCTGAAGGTACCATACGAATAAGCATCGGCTAACTCCGTGCCAGCAGCCGCGGTAATACGGAGGATGCGAGCGTTATCCGGATTTATTGGGTTTAAAGGGTCCGTAGGCGGGTTGATAAGTCAGCGGTGAAAACCTGCAGCTTAACTGTAGAACTGCCGTTGATACTGT
+
CCCCCGGGGGGGGGGGGGGGGGGGGGGGGGGGGGGGGGGGGGGGGGGGGGGGGGGGGGGGGGGGGGGGGGGGGGGGGGGGGGGGGGGGGGGGGGGGGGGGGGGGGGGGGGGGGGGGGGGGGGGGGGGGGGGGGGGGGGGGGGGGGGGGGGGGGGGGGGGGGGGGGGGGGGGGGGGGGGGGGGGGGGGGGGGGGGGGDGGGG5EGGGGGGGGGGGGGGGGGGG==EE4CFGGGGGGGGGDG=DBGFGFFFFFFGFFFFFFFBFGFFFDFFFFFFFFFFBFFF4>DFABFFFFFFFB><BBFA
@M04999:289:000000000-L3R54:1:1101:22856:6750 1:N:0:408
TCCTACGGGTGGCAGCAGTGGGGAATTTTGGACAATGGGGGGAACCCTGATCCAGCCATGCCGCGTGTCTGAAGAAGGCCTTCGGGTTGTAAAGGACTTTTGTTAGGGAAGAAAAGCCGGGTGCTAATACCACCTGGTGCTGACGGTACCTAAAGAATAAGCACCGGCTAACTACGTGCCAGCAGCCGCGGTAATACGTAGGGTGCGAGCGTTAATCGGAATTACTGGGCGTAAAGCGAGCGCAGACGGTTAGATAAGTCAGATGTGAAATCCCCGAGCTCAACTTGGGACGTGCATTTG
+
CCCCCGGGGGGGGGGGGGGGGGGGGGGGGGGGGGGGGGGGGGGGGGGGGGGGGGGGGGGGGGGGGGGGGGGGGGGGGGGGGGGGGGGGGGGGGGGGGGGGGGGGGGGGGGGGGGGGGGGGGGGGGGGGGGGGGGGGGFGGGGFGGGGGGGGGGGGGGGGGDGGGGCGEGGFGGGGCFFGGGGGGGGGDGG>EEGGGGGGGGDEFGGGGGGGGGGGGGGGGCFGFFGCGFG:DGCFGGGGGGGFGBGFDEDFFG49=F?FFFBCF=F??<FFFFFFFF(>>7<>FFFFD:6<6?FFFFFFA
@M04999:289:000000000-L3R54:1:1101:11012:6796 1:N:0:408
GTCGGCCTACGGGTGGCTGCAGTGGGGAGTATTGCACAATGGGGGGAACCCTGATGCAGCCATGCCGCGTGTATGAAGAAGGCCTTCGGGTTGTAAAGTACTTTCGGTAGTGAGGAAGTTGTGTGTATGAAAAGTACATGCAGTTGACGTTAGCTACAGAAGAAGCACCGGCTAACTCCGTGCCAGCAGCCGCGGTAATACGGAGGGTGCGAGCGTTAATCGGAATGACTGGGCGTAAAGGGCATGTAGGCGGATAATTAAGTTAGGTGTGAAAGCCCCGGGCTCAACCTGGGAATTGCAC
+
CCCCCGGGGGGGGGGGGGGGGGGGGGGGGGGGGGGGGGGGGGGGGGGGGGGGGGGGGGGGGGGGGGEGGGGGGGGGGGGFGGGGGGGGGGGGGGGGGGGGGGGGGGGGEGFGGGGGGGGGGGGGGGGGGGGGGGGGGGGGGGGGGGGGGGGGGGGGGDCAFCFGGGGGGGGGGGGGGGGGGGGGFGGGGGGEGCEGGGGCGGG>ECGGGGGDGGGGGGGGGGGCCGGGGGGGGGGGGDG>>DDGFGFFFF?@DFFFFF?FFFGFFF?FFFFFFFFFF:E>>9>>FFFFBFFBF?:?DFFB>
@M04999:289:000000000-L3R54:1:1101:12779:6827 1:N:0:408
CACGACCTACGGGGGGCTGCGGTGGGGAATTTTGGACAATGGGGGGAACCCTGATCCAGCCATGCCGCGTGTCTGAAGAAGGCCTTCGGGTTGTAAAGGACTTTTGTTAGGGAAGAAAAGCCGGGTGCTAATACCACCTGGTGCTGACGGTACCTAAAGAATAAGCACCGGCTAACTACGTGCCAGCAGCCGCGGTAATACGTAGGGTGCGAGCGTTAATCGGAATTACTGGGCGTAAAGCGAGCGCAGACGGTTAGATAAGTCAGATGTGAAATCCCCGAGCTCAACTTGTGACGTGCAT
+
<ACCCGGGGGGGDECCFGFEGCCCFCCFGGFFGGGFFGGGGGGGGGE<FFGF@FFFGGCGGCFFEFGGGEEGGGCCFGGDFGGGCFGGGCCEGGGGGGF>FGCGG9@FGC6E?ECCGEFFGGEEEG>EGGGGFFGGGGGF*CF9CC+AE>EFGFFFGGGCFGFFCGGGGGGGGGGGGGGDF6EFFDFGCFF>EEEEEEGGCGGGFCE;CEEG==EEEDFFF5EEECGCGGG4:<EGG:DFGGDC3DFFB3;D75<>F=F?FF7@?FFF<FABF4FF:>@>>;B6?F>7><A-,6<033::<
@M04999:289:000000000-L3R54:1:1101:3374:6834 1:N:0:408
GCCTACGGGCGGCTGCAGTGGGGAATATTGCACAATGGGGGGAACCCTGATGCAGCCATGCCGCGTGTATGAAGAAGGCCTTCGGGTTGTGAAGTACTTTCGGTAGTGAGGAAGTTGTGTGTATGAAAAGTGCATGCAGTTGACGTTAGCTACAGAAGAAGCACCGGCTAACTCCGTGCCAGCAGCCGCGGTAATACGGAGGGTGCGAGCGTTAATCGGAATGACTGGGCGTAAAGGGCATGTAGGCGGATAATTAAGTTAGGTGTGAAAGCCCCGGTCTCAACCTGGGAATTGCACTTA
+
CCCCCGGGGGGGGGGGGGGGGGGGGGGGGGGGGGGGGCGGGGGGGGGGGGGGGGGGGGGGCGGGGCFGGGGGGGGGGGGGGGGGGDGGGGGGGGGGGGGGGGGGGGGGFFGFGGGGGGGGGFCFGGGGGGGGGGGGGGGGGFGFGFGGGGGCFGFGGGGGGGGFGGGGGGGGGGFGGGGGGGGGGGGGGGGGGGGGFGGEGE>2;CEEEGGGGGGGGGGC=CGGGCFGEGCDCD5F7<DFC4@F?GFBB>DE7*@FFFFFFFCFFFEFDFF145<0<(7:<<AB?7:0((57279<?B?<
@M04999:289:000000000-L3R54:1:1101:25425:6873 1:N:0:408
AAGTCCTACGGGGGGCTGCAGTGAGGAATATTGGACAATGGGTGAGAGCCTGATCCAGCCATCCCGCGTGAAGGACGACAGCCCTATGGGTTTTAAACTTCTTTTGTATGGGAATAAACCACATTACGTGTAATGTTCTGAAGGTACCATACGAATAAGCATCGGCTAACTCCGTGCCAGCAGCCGCGGTAATACGGAGGATGCGAGCGTTATCCGGATTTATTGGGTTTAAAGGGTCCGTAGGCGGGTTGATAAGTCAGCGGTGAAAACCTGCAGCTTAACTGTAGAACTGCCGTTGAT
+
CCCCCGGGGGGGGGGGGGGGGGGGGGGFGGGGGGGGGGGGGGGGGGGGGGFGGGGGGGGGGGGGGGGGGGGGGGGGGGGGGGGGGGGGFFGGGGGFGGGGGGGGGGGGGGGGGGGGGGGGGGGGGGGGGGFF9FGGGGGF@FGGGGGGFGGCFGGGGGGGFFFGGGGGGGGFGGGGGGGGGGGGGEGGDGGGGCFG5:EGCGGGGGGG5:CGFF7E*:5CFGGGGGGGGDGFGGCDFGGGCCEGF)>BBDEFGF?BFFF4<>55>)7=<F:B?>?FFBF4>FFFFA9A9>AD??>?421<
@M04999:289:000000000-L3R54:1:1101:8275:6908 1:N:0:408
CCTACGGGCGGCTGCAGTGGGGAATATTGCACAATGGGGGGAACCCTGATGCAGCCATGCCGCGTGTATGAAGAAGGCCTTCGGGTTGTAAAGTACTTTCGGTAGTGAGGAAGTTGTGTGTATGAAAAGTGCATGCAGTTGACGTTAGCTACAGAAGAAGCACCGGCTAACTCCGTGCCAGCAGCCGCGGTAATACGGAGGGTGCGAGCGTTAATCGGAATGACTGGGCGTAAAGGGCATGTAGGCGGATAATTAAGTTAGGTGTGAAAGCCCCGGGCTCAACCTGGGAATTGCACTTAA
+
CCCCCGGGGGGGGGGGGGGGGGGGGGGGGGGGGGGGGGGGGGGGGGGGGGGGGGGGGGGGGGGGFEGGGGGGGGGFGGGGGGGGGGGGGGFFGGGGFGGGGGGGGCGFGGFGGGGGGGGGGGGGGGGGGGGGGGGGGGGGGGGGGGGGGGGGGGGGGGGGGGGGGGGGGGGGGGGGGGGGGGGGGGGGGGGEDGGGGGGGGGEEGGEGGG8AEGEGGGGGGGGGGGGGGGGGCCGGDGFGG:FGFFB>:3@@7@FFFFFFFFGFFEFFFFFF3BFFFFEFFDFF:28??BFBB<BBA:DF
@M04999:289:000000000-L3R54:1:1101:27982:6925 1:N:0:408
CCTACGGGTGGCTGCAGTGAGGAATATTGGACAATGGGTGAGAGCCTGATCCAGCCATCCCGCGTGAAGGACGACAGCCCTATGGGTTTTAAACTTCTTTTGTATGGGAATAAACCACATTACGTGTAATGTTCTGAAGGTACCATACGAATAAGCATCGGCTAACTCCGTGCCAGCAGCCGCGGTAATACGGAGGATGCGAGCGTTATCCGGATTTATTGGGTTTAAAGGGTCCGTAGGCGGGTTGATAAGTCAGCGGTGAAAACCTGCAGCTTAACTGTAGAACTGCCGTTGATACTGT
+
CCCCCCDGGGGGFFGFFEGAFGFF<FGGG<FGGFGEFGFGGGGGDGFFCEF<C<CDADFGFCFGEG@EGGCCCFFGGD=CGEGCGGGGGFDFGEC<<FFGGEC?@FGFCGEAFGF<ABFCEE?EFGGGGGF?BFFFFAFFFC<FA@FGFG?EE?DGGAEEFGFF@D;=:FFCE:;>F:FECEECGG@>FGCD7*BC>DC68*C>EG*;4CFGG8859EGFGCC=5*C:CC75=57CCCD<CGDC)9@6=6*9:=F4:5@B7)78=F)78)(,4?FFFF?4:62.))-5<(7:(((4><))-
@M04999:289:000000000-L3R54:1:1101:25058:6944 1:N:0:408
CCCTACGGGAGGCTGCAGTGGGGAATATTGCACAATGGGGGGAACCCTGATGCAGCCATGCCGCGTGTATGAAGAAGGCCTTCGGGCTGTAAAGTACTTTCGGTAGTGAGGAAGTTGTGTGTATGAAAAGTGCATGCAATTGACGTTAGCTACAGAAGAAGCACCGGCTAACTCCGTGCCAGCAGCCGCGGTAATACGGAGGGTGCGAGCGTTAATCGGAATGACTGGGCGTAAAGGGCATGTAGGCGGATAATTAAGTTAGGTGTGAAAGCCCCGGGCTCAACCTGGGAATTGCACTTA
+
CCCCCGGGG6==BEFGGGGGGGGGGGGGGGGGGGGGGGGGGGGGGGGGGGGGGGGGGGGGGGGGGGGGGGGGGGGGGGGGGGGGGGGGGGGGGGGGGGGGGGGGGGGGFGGGGGGGGGGGGGGGGGGGGGGGGGGGGGGGGGGGGGGGGGGGGGGGGGGGGGGGGGGGGGGGGGGGGGGGGGGGGGGGGGGGGGGGGGGGGGGGGGGGGGGGGGGGGGGGGGGGGGGGGGGGGGGGGGGGGGFGFGFFFFFBGFFFFFFFF@<FFFEFFFFFFFFFF>EFFBBFFFFFFB:?FFFFFFFF
@M04999:289:000000000-L3R54:1:1101:11151:6972 1:N:0:408
TTTTCCTACGGGCGGCTGCAGTGGGGAATATTGCACAATGGGGGGAACCCTGATGCAGCCATGCCGCGTGTATGAAGAAGGCCTTCGGGTTGTAAAGTACTTTCGGTAGTGAGGAAGTTGTGTGTATGAAAAGTGCATGCAGTTGACGTTAGCTACAGAAGAAGCACCGGCTAACTCCGTGCCAGCAGCCGCGGTAATACGGAGGGTGCGAGCGCTAATCGGAATGACTGGGCGTAAAGGGCATGTAGGCGGATAATTAAGTTAGGTGTGAAAGCCCCGGGCTCAACCTGGGAATTGCACT
+
CCCCCGGGGGGGGGGGGGGGGGGGGGGGGGGGGGGGGGGGGGGGGGGGGGGGGGGGGGGGGGFGGGGGGGGGGGGGGGGGGGGGGGGGGGGGGGGGGGGGGGGGGGGGGGGFFGFGGGGGGGGGGGGGGGGGGGGGGGGGGGGGGGGGGGGGGGGGGGGGGGGGGGGGGGGGGGGGGGGGGGGGGGGGGGEGGGGGGGGGGGGGGGGGGGGGGGGGGGGGGGGGGGGGGGGGGDEDGGGGGGFGFGFF?@DEGFFFFFFF?FGFFFFFFFFFAFFFFFFFFFFFFFFFF0?:?FF?FAA?9
@M04999:289:000000000-L3R54:1:1101:25951:6992 1:N:0:408
ACCTACGGGTGGCAGCAGTGAGGAATATTGGACAATGGGTGAGAGCCTGATCCAGCCATCCCGCGTGAAGGACGACAGCCCTATGGGTTTTAAACTTCTTTTGTATGGGAATAAACCACATTACGTGTAATGTTCTGAAGGTACCATACGAATAAGCATCGGCTAACTCCGTGCCAGCAGCCGCGGTAATACGGTGGATGCGAGCGTTATCCGGATTTATTGGGTTTAAAGGGTCCGTAGGCGGGTTGATAAGTCAGCGGTGAAAACCTGCAGCTTAACTGTAGAACTGCCGTTGATACTG
+
CCCCCGGGGGGGGGGGGGGGGGGGGGGGGGGGGGGGGGGGGGGGGGGGGGGGGGGGGGGGGGGGGGGGGGGGGGGGGGGGGGGGGGGGGGGGGGGGGGGGGGGGGGGGGGGGGGGGGGGGGGGGGGGGGGGGGGGGGGGGGGGGGGGGGGGGGGGGGGGGGGGGGGGGGGGGGGGGGGGGGGGGGGGGGGGGGGGGGGGGGGGGGGGGGGGGGGGGGGGGGGGGGGGGGGGGGGGGGGGDDDFGFGFFFFFFGFFFFFFFEFGFFFFFFFFFFFFFFFFFFFBFFFFBF<29?<B<<DAA4
@M04999:289:000000000-L3R54:1:1101:20598:6993 1:N:0:408
TTTACCTACGGGTGGCAGCAGTAGGGAATCTTCCACAATGGACGCAAGTCTGATGGAGCAACGCCGCGTGAGTGAAGAAGGTTTTCGGATCGTAAAGCTCTGTTGTTGGTGAAGAAGGACAAGGGTAGTAACTGATCTTTGTTTGACGGTAATCAACCAGAAAGTCACGGCTAACTACGTGCCAGCAGCCGCGGTAATACGTAGGTGGCAAGCGTTGTCCGGATTTATTGGGCGTAAAGCGAACGCAGGCGGGAAGATAAGTCAGCTGTGAAAGCCCCCAGCTTAACTGGGGAGCTGCAGC
+
CCCCCGGGGGGGGGGGGGGGGGGGGGGGGGGGGGGGGGGGGGGGGGGGGGGGGGGGGGGGGGGGGGGGGGGGGGGGGGGGGGGGGGGG:FGGGGGFGGGGGGGGGGGGGGGGGGGGGGGGGGGGGGGGGGGGGGGGGGGGGGGGGGGGGGGGGGGGGGGGGGGGGGGGGGGGGGGGFGDFGGGGGGGGGGGGEDGGGGGGFGGGGGGGGGGGGGGGGGGGGGGGGGGGGCGFGGGGGGFGGGBGEGFFFFFFGEFFFFFFFFGFFFFFFFFAF?FF):EF?6?FFB9<<:?FFBFFFFF:,
@M04999:289:000000000-L3R54:1:1101:7181:7007 1:N:0:408
GGCCTACGGGTGGCTGCAGTGGGGAATATTGCACAATGGGGGGAACCCTGATGCAGCCATGCCGCGTGTATGAAGAAGGCCTTCGGGTTGTAAAGTACTTTCGGTAGTGAGGAAGTTGTGTGTATGAAAAGTGCATGCAGTTGACGTTAGCTACAGAAGAAGCACCGGCTAACTCCGTGCCAGCAGCCGCGGTAATACGGAGGGTGCGAGCGTTAATCGGAATGACTGGGCGTAAAGGGCATGTAGGCGGATAATTAAGTTAGGTGTGAAAGCCCCGGGCTCAACCTGGGAATTGCACTT
+
CCCCCGGGGGGGGGGGGGGGGGGGGGGGGGGGGGGGGGGGGGGGGGGGGGGGGGGGGGGGGGGGGGGGGGGGGGGGGGGGGGGGGGGGGGGFGGGGGGGGGGGGGGGGGGGGEGGGGGGGGGGGGGGGGGGGGGGGGGGGGGGGGGGGCGGGFGGGGGGGGGGGGGGGGGGGGGGGGGGGGGGGGGGGGGGGGGGGGGFGDGDGGGGGGGGGGGGGGGGGGGGGGGGGGGGGGGGFGGGGGGFGFGFFFFEFGFFFFF?FF6FFF?FEFFFFFFF>EFFFFFFFFFFB?<72:7?<BFF?
@M04999:289:000000000-L3R54:1:1101:16091:7127 1:N:0:408
CCCTACGGGTGGCTGCAGTGGGGAATATTGCACAATGGGGGGAACCCTGATGCAGCCATGCCGCGTGTATGAAGAAGGCCTTCGGGTTGTAAAGTACTTTCGGTAGTGAGGAAGTTGTGTGTATGAAAAGTGCATGCAGTTGACGTTAGCTACAGAAGAAGCACCGGCTAACTCCGTGCCAGCAGCCGCGGTAATACGGAGGGTGCGAGCGTTAATCGGAATGACTGGGCGTAAAGGGCATGTAGGCGGATAATTAAGTTAGGTGTGAAAGCCCCGGGCTCAACCTGGGAATTGCACTTA
+
CCCCCGGGGGGGGGGGGGGGGGGGGGGGGGGGGGGGGGGGGGGGGGGGGGGGGGGGGGGGGGGGGGGGGGGGGGGGGGGGGGGGGGGGGGGGGGGGGGGGGGGGGGGGGGGGGGGGGGGGGGGGGGGGGGGGGGGGGGGGGGGGGGGGGGGGGGGGGGGGGGGGGGGGGGGGGGGGGGGGGGGGGGGGGGGGGGGGGGGGGGGGGGGDEGGGGGDGGGDCEGGGGGGGGGGG59FGGGGFFGFGFGFFFFFFGFFFFFFFFFGFFFFFFF<FFFFFFBFFFFFFFFFF??BFFFFFFFFF
@M04999:289:000000000-L3R54:1:1101:14548:7166 1:N:0:408
CTACCTACGGGTGGCTGCAGTGGGGAATATTGCACAATGGGGGGAACCCTGATGCAGCCATGCCGCGTGTATGAAGAAGGCCTTCGGGTTGTAAAGTACTTTCGGTAGTGAGGAAGTTGTGTGTATGAAAAGTGCATGCAGTTGACGTTAGCTACAGAAGAAGCACCGGCTAACTCCGTGCCAGCAGCCGCGGTAATACGGAGGGTGCGAGCGTTAATCGGAATGACTGGGCGTAAAGGGCATGTAGGCGGATAATTAAGTTAGGTGTGAAAGCCCCGGGCTCAACCTGGGAATTGCACTT
+
CCCCCGGGGGGGGGGGGGGGGGGGGGGGGGGGGGGGGGGGGGGGGGGGGGGGGGGGGGGGGGGGGGGGGGGGGFGGFFGGGGGGGGGGGGGGGGGGGGGGGGGGGGGGGGGGGGGGGGGFGGGGGGGGGGGGGGGGGGGGGGGCFFGGGGGGGGGGGGGGGGGGGGGGGGGGGGGGGDGFGGGGGGGGGGGGGGGEGGGGG5CEGGGEGDGGGGGGGGGGGGGGGGGGGG:CEDGGGGGCDGFFFGFFFFF:DFFFFFFFFFGFFFFFFFFBBFF>E>EF>BFFFFFFF?F???FFFFFFD
@M04999:289:000000000-L3R54:1:1101:19326:7189 1:N:0:408
TTGCCTACGGGTGGCAGCAGTGAGGAATATTGGACAATGGGTGAGAGCCTGATCCAGCCATCCCGCGTGAAGGACGACAGCCCTATGGGTTTTAAACTTCTTTTGTATGGGAATAAGCCACATTACGTGTAATGTTCTGAAGGTACCATACGAATAAGCATCGGCTAACTCCGTGCCAGCAGCCGCGGTAATACGGAGGATGCGAGCGTTATCCGGATTTATTGGGTTTAAAGGGTCCGTAGGCGGGTTGATAAGTCAGCGGTGAAAACCTGCAGCTTAACTGTAGAACTGCCGTTGATAC
+
CCCCCGGGGGGGGGGGGGGGGGGGGGGGGGGGGGGGGGGGGFFGGGGGGGGGGGGG9FGGGGGGGGGGGGGGGGGGGGGGGGGGFGGGGGGGGGGGGGGFGGGGGGGGGGGGGGGFGGGGGGGGGGGGGGGGGGGGGGGGFFCFGGGGGGGGGGGGGGGGGGGDFGGFGFFGGG@FGGGGGGGF@EGCGGCGGFGGGGEEFGGGGGGEGGGGGFEGECGEGGGFGGGGGFFFFGG>CFGGGGEGFGFFBEFFGFFFFFFFFFGF7=F6<34?FF?@FFFFFFAFFA>4>AF?FFFFF(::)
@M04999:289:000000000-L3R54:1:1101:27455:7191 1:N:0:408
TCCTACGGGCGGCAGCAGCGGGGAATTTTGGACAATGGGGGGAACCCTGATCCAGCCATGCCGCGTGTCTGAAGAAGGCCTTCGGGTTGTAAAGGACTTTTGTTAGGGAAGAAAAGCCGGGTGCTAATACCACCTGGTGCTGACGGTACCTAAAGAATAAGCACCGGCTAACTACGTGCCAGCAGCCGCGGTAATACGTAGGGTGCGAGCGTTAATCGGAATTACTGGGCGTAAAGCGAGCGCAGACGGTTAGATAAGTCAGATGTGAAATCCCCGAGATCAACTTGGGACGTGCATTTG
+
CCCCCGEGGGEGGGFGGGGGGGGEEFGGGDG?FEFFGDGGGGDGGGGCFCCGGGGGGGGGFFGGGC>>FGCFFCFGGG7EFGGFFEGGGGGGFGFAFCGFGGCFGGGDFGGGFGGCFGFGGC7<:FGGGGGGGEFFC889FGGFGG>/A9+<8C<9FGGGFDFGGGGGCEFEEFGG8*@FGGFEFGGGGE5?8E+AFG6<FEGGGEGGGGCE=EFDFC5EDFGGCC7CGGG5C<=72973CDFC3CF:@BDEF=/9@47*9*:766/=A44<?47553)-4)).)6<?66:>F?B?4.6<
@M04999:289:000000000-L3R54:1:1101:27125:7198 1:N:0:408
ATCCTACGGGTGGCTGCAGTGGGGAATATTGCACAATGGGGGGAACCCTGATGCAGCCATGCCGCGTGTATGAAGAAGGCCTTCGGGTTGTAAAGTACTTTCGGTAGTGAGGAAGTTGTGTGTATGAAAAGTGTATGCAGTTGACGTTAGCTACAGAAGAAGCACCGGCTAACTCCGTGCCAGCAGCCGCGGTAATACGGAGGGTGCGAGCGTTAATCGGAATGACTGGGCGTAAAGGGCATGTAGGCGGATAATTAAGTTAGGTGTGAAAGCCCCGGGCTCAACCTGGGAATTGCACTT
+
CCCCCGGGGGGGGGGGGGGGGGGGGGGGGGGGGGGGGGGGGGGGGGGGGGGGGGGGGGGGGGGGGGGGGGGGGGGGGGGGGGGGGGGGGGGGGGGGGGGGGGGGGGGGGGGGGGGGGGGGGGGGGGGGGGGGGGGGGGGGGGGGGGGGGGGGGGGGGGGGGGGGGGGGGGGGGGGGGGGGGGGGGGGGGGGGGGGGGGGGGGGGGGGGGGGGGGGGGGGGGGGGGGGGGGGGGGGGGGGGGGFGFGFFFFFFGFFFFFFFFFCFFFFFFFAFFFFFFFFFBFF?B<FFFFFFFFBFFFFF
@M04999:289:000000000-L3R54:1:1101:8936:7201 1:N:0:408
CGTACCTACGGGTGGCTGCAGTGGGGAATATTGCACAATGGGGGGAACCCTGATGCAGCCATGCCGCGTGTATGAAGAAGGCCTTCGGGTTGTAAAGTACTTTCGGTAGTGAGGAAGTTGTGTGTATGAAAAGTGCATGCAGTTGACGTTAGCTACAGAAGAAGCACCGGCTAACTCCGTGCCAGCAGCCGCGGTAATACGGAGGGTGCGATCGTTAATCGGAATGACTGGGCGTAAAGGGCATGTAGGCGGATAATTAAGTTAGGTGTGAAAGCCCCGGGCTCAACCTGGGAATTGCACT
+
CCCCCGGGGGGGGGGGGGGGGGGGGGGGGGGGGGGGGGGGGGGGGGGGGGGGGGCGGGGGGGGGGGGGGGGGGGGGGGGGFGGGGG@FGGGEG9FGFC=FCFGF+FFC<FGCFFFGGFFGGG<BFFEFGDFFGGFGGFGGGGGGEEGGGGGGGG9FGGCG77ACFCGGGCGGG@FEGGGGDEGGCFGFDGEGGGGCEGGGGGDGEGGGGCE*;CFGFCGFD=5:=F7:FGGFC):5C*:7<3>CFC?F?F@3DEFFFBF?FFGFF4@64D4A4=?F@?D;6(,34410:1:132:DFAAF9
@M04999:289:000000000-L3R54:1:1101:8126:7262 1:N:0:408
TTCAGCCTACGGGAGGCTGCAGTGAGGAATATTGGACAATGGGTGAGAGCCTGATCCAGCCATCCCGCGTGAAGGACGACAGCCCTATGGGTTTTAAACTTCTTTTGTATGGGAATAAACCACATTACGTGTAATGTTCTGAAGGTACCATACGAATAAGCATCGGCTAACTCCGTGCCAGCAGCCGCGGTAATACGGAGGATGCGAGCGTTATCCGGATTTATTGGGTTTAAAGGGTCCGTAGGCGGGTTGATAAGTCAGCGGTGAAAACCTGCAGCTTAACTGTAGAACTGCCGTTGAT
+
CCCCCGGGGGGGGGGGGGGGGGGGGGGGGGGGGGGGGGGGGGGGGGGGGGGGGGGGGGGGGGGGGGGGGGGGGGGGGGGGGGGGGGGGGGGGGGGGGGGGGGGGGGGGGGGGGGGGGGGGGGGGGGGGGGGGGGGGGGGGGGGGGGGGGGGGGGGGGGGGGGGGGGGGGGGGGGGGGGGGGGGGGGGGGGGGGGGGGGGGGGGGGGGGGGGGGGGGGGGGGGGGGGGGGGGGGGFGGGGGGGFGFFEFFFFFGFFBFFFFFFGFFFFFFFFFFFFFFFFA>AAAAFBFFFFFF?09BFFF9
@M04999:289:000000000-L3R54:1:1101:14283:7307 1:N:0:408
TGCCTACGGGGGGCTGCAGTGGGGAATTTTGGACAATGGGGGGAACCCTGATCCAGCCATGCCGCGTGTCTGAAGAAGGCCTTCGGGTTGTAAAGGACTTTTGTTAGGGAAGAAAAGCCGGGTGCTAATACCACCTGGTGCTGACGGTACCTAAAGAATAAGCACCGGCTAACTACGTGCCAGCAGCCGCGGTAATACGTAGGGTGCGAGCGTTAATCGGAATTACTGGGCGTAAAGCGAGCGCAGACGGTTAGATAAGTCAGATGTGAAATCCCCGAGCTCAACTTGGGACGTGCATTTG
+
CCCCCGGGGGGGGGGGGGGGGGGGGGGGGGGGGGGGGGGGGGGGGGGGGGGGGGGGGGGGGGGGGGGGGGGGGFGGGGGGGGGGGGGGGGGGGGGGGGGGGGGGGGGGGGGGGGGGGGGGGGGGGGGGGGGGGGGGGGGGGGGGGGGGGGGGGGGGGGGGGFGGGGGGGGGGGGGGGGFGGGFGGGGGGGGGEGDGGGGGFFGGGGGGGGGGGGGGGGGGGGGGGGGFGFDGGGGGGGGGGGFGFGDFFFFFGFFFFFFFFFGFFFFF<FBFFFFFFFFF>F??FFF>?<0:(8?6?FFF)
@M04999:289:000000000-L3R54:1:1101:13904:7322 1:N:0:408
TCCTACGGGCGGCAGTGGGGAATATTGCACAATGGGGGGAACCCTGATGCAGCCATGCCGCGTGTATGAAGAAGGCCTTCGGGTTGTAAAGTACTTTCGGTAGTGAGGAAGTTGTGTGTATGAAAAGTGCATGCAGTTGACGTTAGCTACAGAAGAAGCACCGGCTAACTCCGTGCCAGCAGCCGCGGTAATACGGAGGGTGCGAGCGTTAATCGGAATGACTGGGCGTAAAGGGCATGTAGGCGGATAATTAAGTTAGGTGTGAAAGCCCCGGGCTCAACCTGGGAATTGCACTTAAAAC
+
CCCCCGGGGEGGGGGGGGGGGGGGGGGGGGGGGGGGGGGGGGGGGGGGGGGGGGGGGGGGGGGGGGGGGGGGGGGGGGGGGGGGGGGF9FGGGGGGGGGGGGGGGGGGGGGGGGGGGGGGGGGGGGGGGGGGGGGGGGGGGGGGGGGGGGGGGGGGGGGGGGGGGGGGGGGGGGGGGGGGGGGGGGGEGGGGGGGGGGGGGGGGEGGGGGGGGGGGGGGGGGGGGGGGGGGGGGDDGGGGFGFGFGFFFFFFGFFFFFFFFFGFFFFFFFFFFFFFFFFFFFFFFF?BFFFFFFFFFAFF2
@M04999:289:000000000-L3R54:1:1101:7283:7411 1:N:0:408
CGTTCCTACGGGCGGCTGCAGTGGGGAATTTTGGACAATGGGGGGAACCCTGATCCAGCCATGCCGCGTGTCTGAAGAAGGCCTTCGGGTTGTAAAGGACTTTTGTTAGGGAAGAAAAGCTTGGTGTTAATACCACCGAGTGCTGACGGTACCTAAAGAATAAGCACCGGCTAACTACGTGCCAGCAGCCGCGGTAATACGTAGGGTGCGAGCGTTAATCGGAATTACTGGGCGTAAAGCGAGTGCAGACGGTTAGATAAGTCAGATGTGAAATCCCCGAGCTCAACTTGGGACGTGCATT
+
CCCCCGGGGGGGGGGGGGGGGGGGGGGGGGGGGGGGGGGGGGGGGGGGGGGGGGGGGGGGGGGGGGGGGGGGGGGGGGGGGGGGGGGGGGGGGGGGGGGGGGGGGGGGGGGGGGGGGGGGGGGGGGGGGGGGGGGGGGGGGGGGGGGGGGGGGGGGFGGGGGGGGGGGGGGGGGGGGGGGGGGGGGGGGGGGGGGGGGGFF?FGGGGGGGGGGGGGDCGFGGGGFGFGGGGGGGGGGGGGGGFGFGFFFF@EDFFFFFFFFFGFFFFBBFFFFFFFF?EFFF>BDF?A<>FFFFFFB:14<
@M04999:289:000000000-L3R54:1:1101:6813:7412 1:N:0:408
TCCCTACGGGGGGCTGCAGTGGGGAATATTGCACAATGGGGGGAACCCTGATGCAGCCATGCCGCGTGTATGAAGAAGGCCTTCGGGTTGTAAAGTACTTTCGGTAGTGAGGAAGTTGTGTGTATGAAAAGTGCATGCAATTGACGTTAGCTACAGAAGAAGCACCGGCTAACTCCGTGCCAGCAGCCGCGGTAATACGGAGGGTGCGAGCGTTAATCGGAATGACTGGGCGTAAAGGGCATGTAGGCGGATAATTAAGTTAGGTGTGAAAGCCCCGGGCTCAACCTGGGAATTGCACTT
+
CCCCCGGGGGGGGGGGGGGGGGGGGGGGGGGGGGGGGGGGGGGGGGGGGGGGGGGGGGGGGGGGGGGGGGGGGGGGGGGGGGGGGGGGGGGGGGGGGGGGGGGGGGGGGGGGGGGGGGGGGGGGGGGGGGGGGGGGGGGGGGGGGGGGGGGGGGGGGGGGGGGGGGGGGGGGGGGGGGGGGGGGGGGGGGGGGGGGGGGGGGGGGGGGGGGGGGGGGGGGDGGGGGGGGGGGGGGGGGGGGGFGFGFFFFFFGFFFFFFFFFGFFFFFFFFFFFFFDBEBBFFFFFFBFFFFFFFFBFFF
@M04999:289:000000000-L3R54:1:1101:6832:7475 1:N:0:408
ACCTACGGGAGGCTGCAGTGAGGAATATTGGACAATGGGTGAGAGCCTGATCCAGCCATCCCGCGTGAAGGACGACAGCCCTATGGGTTTTAAACTTCTTTTGTATGGGAATAAACCACATTACGTGTAATGTTCTGAAGGTACCATACGAATAAGCATCGGCTAACTCCGTGCCAGCAGCCGCGGTAATACGGAGGATGCGAGCGTTATCCGGATTTATTGGGTTTAAAGGGTCCGTAGGCGGGTTGATAAGTCAGCGGTTAAAACCTGCAGCTTAACTGTAGAACTGCCGTTGATACTG
+
CCCCCCGGGCGCEEDEAFFGFFFGA@<FFFFFFGCEGGGECFECDFE@FA<FFGCFGGGGGGDG:FFGGGEGGDGDC=<FBA=EC8,CFCFGFC<?FCF<FF?FDFGGGGGFGF9?B,B=F??F?=FECFEGFCD<<57FFFAA?,EDGGFEFDGGGGCFFGGGGFGD:BCFEEFFGGF@B>EGG5EG7;,7DCC*1B>,,B;EC8::EG9<CECEGCFF1CF=EGGGDGGGE<7;9C7*C47)7D3;6@=/>@FFFFFE;)19@?=80:27?4<76<F>>AF<25<AF7:1:?145>A2)
@M04999:289:000000000-L3R54:1:1101:6161:7476 1:N:0:408
ATCCTACGGGAGGCAGCAGTGGGGAATATTGCACAATGGGGGGAACCCTGATGCAGCCATGCCGCGTGTATGAAGAAGGCCTTCGGGTTGTAAAGTACTTTCGGTAGTGAGGAAGTTGTGTGTATGAAAAGTGCGTGCAGTTGACGTTAGCTACAGAAGAAGCACCGGCTAACTCCGTGCCAGCAGCCGCGGTAATACGGAGGGTGCGAGCGTTAATCGGAATGACTGGGCGTAAAGGGCATGTAGGCGGATAATTAAGTTAGGTGTGAAAGCCCCGGGCTCAACCTGGGAATTGCACTT
+
CCCCCGGGGGGGGGGGGGGGGGGGGGGGGGGGGGGGGGGGGGGGGGGGGGGGGGGGGGGGGGGGGGGGGGGGGGGGGGGGGGGGGGGGGGGGGGGGGGGGGGGGGGGGGGGGGGGGGGGGGGGGGGGGGGGGGGGGGGGGGGGGGGGGGGGGGGGGGGGGGGGGGGGGGGGGGGGGGGGGGGGGGGGGGGGGGGGGGGGGGGGGGGGGGGGGGGGGGGGGGGGGGGGGGGGGGGGGGGGGGGFGFGFFFFFFGFFFFFFFFFGFFFFFFFFFFFFFFFFFFFFFFFFFFFFFFFFFFBFF
@M04999:289:000000000-L3R54:1:1101:11649:7476 1:N:0:408
CTACCTACGGGCGGCTGCAGTGGGGAATATTGCACAATGGGCGCAAGCCTGATGCAGCCATGCCGCGTGTGTGAAGAAGGCCTTCGGGTTGTAAAGCACTTTCAGCGGGGAGGAAGGCGATAAGGTTAATAACCTCATCGATTGACGTTACCCGCAGAAGAAGCACCGGCTAACTCCGTGCCAGCAGCCGCGGTAATACGGAGGGTGCAAGCGTTAATCGGAATTACTGGGCGTAAAGCGCACGCAGGCGGTCTGTCAAGTCGGATGTGAAATCCCCGGGCTCAACCTGGGACCTGCATTC
+
CCCCCGGGGGGGGGGGGGGGGGGGGGGGGGGGGGGGGGGGGGGGGGGGGGGGGGGGGGGGGGGGGGGGGGGGGGGGGGGGGGGGGGGGGGGGGGGGGGGGGGGGGGGGGGGGGGGGGGGGGGGGGGGGGGGGGGGGGGGGGGGGGGGGGGGGGGGGGGGGGGGGGGGGGGGGGGGGGDGFGGGGGGGGGGGGGGGGGGGGGGGG>EECGC:@8EED5<?F5C*:<+2>CF4/*9EDCC>7595))75)7@D.9:4/17**9@G3)))/)99)6@@F@6D2;2483:7:<:BF(2711(:4)
@M04999:289:000000000-L3R54:1:1101:21685:7483 1:N:0:408
TCCTACGGGTGGCTGCAGTAGGGAATCTTCCACAATGGACGCAAGTCTGATGGAGCAACGCCGCGTGAGTGAAGAAGGTTTTCGGATCGTAAAGCTCTGTTGTTGGTGAAGAAGGATAGGGATAGTAACTGATTCTTATTTGACGGTAATCAACCAGAAAGTCACGGCTAACTACGTGCCAGCAGCCGCGGTAATACGTAGGTGGCAAGCGTTGTCCGGATTTATTGGGCGTAAAGCGAACGCAGGCGGGAGAACAAGTCAGCTGTGAAAGCCCTCGGCTTAACCGGGGAAGTGCAGCTG
+
CCCCCGGGGEGGGGGGGGGGGGGGGGGGGFGGGGGGGGGGGGGGGEGGGGGGGGGGGGGGGGGGGGGGGGGGFGGDGGFGGGGGGFGDGGGGGGGGGGFGGGGGGGGGGGGGGGGFGFFGGGGGGFFFDGGGGGGGGGGGGGGGGGGGGGGGGGG7FGGGGGGGGGDGGGFGGFGGGGGGGGGGGGGGGGGGEGGGG@ECGEGGGGGGCFEGGGGGEGC:=EC<CGGGGGGGEDGGGGGGCDFGF)7<>E5>GFFFFFFFFFGFF@FFB=AFFFF:D:D:;><>FF06>BF?B?AAAFFF
@M04999:289:000000000-L3R54:1:1101:26080:7531 1:N:0:408
TTCTCCTACGGGGGGCAGCAGTGGGGAATTTTGGACAATGGGGGGAACCCTGATCCAGCCATGCCGCGTGTCTGAAGAAGGCCTTCGGGTTGTAAAGGACTTTTGTTAGGGAAGAAAAGCCGGGTGCTAATACCACCTGGTGCTGACGGTACCTAAAGAATAAGCACCGGCTAACTACGTGCCAGCAGCCGCGGTAATACGTAGGGTGCGAGCGTTAATCGGAATTACTGGGCGTAAAGCGAGCGCAGACGGTTAGATAAGTCAGATGTGAAATCCCCGAGCTCAACTTGGGACGTGCATT
+
CCCCCGGGGGGGGGGGGGGGGGGGGGGGGGGGGGGGGGGGGGGGGGGGGGGGGGGGGGGGGGGGGGGGGGGGGGGGGGGGGGGGGGGGGGGGGGGGGGGGGGGGGGGGGGGGGEGGGGGGGGGGGGGGGGGGGGGGGGGGGGGGGGGGGGGGGGGGGFGGGGGGGCGGGDGGGGFGCCEGGGGGGGGGFFCEGDGGGFFDFGGGGEEGCEEEGGGGGGGGGGG=FG=DGGGGGGGGGGGGGGFGEGBDD>BDD@@FBFFFFF7?FFFFFFFFBFFFFFE;BFFFD><ADFF?BF9?B:15A
@M04999:289:000000000-L3R54:1:1101:26039:7560 1:N:0:408
CACCTACGGGTGGCTGCAGTGGGGAATTTTGGACAATGGGGGGAACCCTGATCCAGCCATGCCGCGTGTCTGAAGAAGGCCTTCGGGTTGTAAAGGACTTTTGTTAGGGAAGAAAAGCCGGGTGCTAATACCACCTGGTGCTGACGGTACCTAAAGAATAAGCACCGGCTAACTACGTGCCAGCAGCCGCGGTAATACGTAGGGTGCGAGCGTTAATCGGAATTACTGGGCGTAAAGCGAGCGCAGACGGTTAGATAAGTCAGATGTGAAATCCCCGAGCTCAACTTGGGACGTGCATTTG
+
CCCCCGGGGGGGGGGGGGGGGGGGGGGGGGGGGGGGGGGGGGGGGGGGGGGGGGGGGGGGGGGGGGGGGGGGDGGGGGGGGGGGGGGGGGGFGGFDGGGGGGGGGGGGGGGGGGGGGGGFGGGDGGGGGGGGGGGGFGGGGGFGGGGGGDGGGGGGGGGFGGGGGCFGGGGGGGGGGGGGGGGGGDGGGGGGGGGGGGGGGGGGGGGGGGGGGGGFGGGGG=EGGGGGGGGGGGGGCFGGGGEGFGB4B38>D>BFBBFFFFGFF4=BAFFFFF4>5>:>1:D216>A:?<?>F:BFFFF)
@M04999:289:000000000-L3R54:1:1101:5194:7563 1:N:0:408
GCCTACGGGGGGCAGCAGTGAGGAATATTGGACAATGGGTGAGAGCCTGATCCAGCCATCCCGCGTGAAGGACGACAGCCCTATGGGTTTTAAACTTCTTTTGTATGGGAATAAACCACATTACGTGTAATGTTCTGAAGGTACCATACGAATAAGCATCGGCTAACTCCGTGCCAGCAGCCGCGGTAATACGGAGGATGCGAGCGTTATCCGGATTTATTGGGTTTAAAGGGTCCGTAGGCGGGTTGATAAGTCAGCGGTGAAAACCTGCAGCTTAACTGTAGAACTGCCGTTGATACTG
+
CCCCCGGGGGGGGGGGFGGGGGGGGGGGGGGGGGGGGGGGGGGGGGGGGGGGGGGGGGGGGGGGGGGGGGGGGGGGGGGGGGGGGGGGGGGGGGGGGGGGGGGGFGGGGGGGGGGGGGGGGGGGGGGGGGGGGGGGGGGGGGGGGGGGGGGGGGGGGGGGGGGGGGGGGGGGGGGGGGGGGGGGGGGGGGGGGGGDEGGGGGEGGGGGGGGGGGGDGFFFGFGG=EDGGGGDCFFGGGF:GGFGFGDF?FFFGFFFFFFF3)>?64FDBFFB?FFFFFFAAFFF>A<<?BFFB<0:92:<-
@M04999:289:000000000-L3R54:1:1101:23355:7567 1:N:0:408
TTTTCCCTACGGGGGGCTGCAGTGGGGAATATTGCACAATGGGGGGAACCCTGATGCAGCCATGCCGCGTGTATGAAGAAGGCCTTCGGGTTGTAAAGTACTTTCGGTAGTGAGGAAGTTGTGTGTATGAAAAGTGCATGCAGTTGACGTTAGCTACAGAAGAAGCACCGGCTAACTCCGTGCCAGCAGCCGCGGTAATACGGAGGGTGCGAGCGTTAATCGGAATGACTGGGCGTAAAGGGCATGTAGGCGGATAATTAAGTTAGGTGTGAAAGCCCCGGGCTCAACCTGGGAATTGCAC
+
CCCCCGGGGGGGGGGGGGGGGGGGGGGGGGGGGGGGGGGGGGGGGGGGGG@FF8F;FFEGGGGCG:CCEB<<:9<FB<FGGGGFGEFFGCGC*AFG?9CFCFGG?EEC8/<C:AEGC@FFGG5;88<7<CFGGC?C?0<C:<+CC9<<8EC@?9:+<9EFCCC8FFEF5C?8EE?8:E6*8;EGFCF6*@;*:C*2:8C7CGG85?8/*2/*/::EGD5+<C5CEFFF97:C57*9CC7>F<>DF494@*6>7)7:1===//C6=F)9)92<BB??FFFFF9143?7?(,8?8:88)5<),
@M04999:289:000000000-L3R54:1:1101:13188:7576 1:N:0:408
ACGGGAGGCTGCAGTGGGGAATATTGCACAATGGGGGGAACCCTGATGCAGCCATGCCGCGTGTATGAAGAAGGCCTTCGGGTTGTAAAGTACTTTCGGTAGTGAGGAAGTTGTGTGTATGAAAAGTGCATGCAATTGACGTTAGCTACAGAAGAAGCACCGGCTAACTCCGTGCCAGCAGCCGCGGTAATACGGAGGGTGCGAGCGTTAATCGGAATGACTGGGCGTAAAGGGCATGTAGGCGGATAATTAAGTTAGGTGTGAAAGCCCCGGGCTCAACCTGGGAATTGCACTTAAAACT
+
CCCCCGGGGGGGGGGGGGGGGGGGGGGGGGGGGGGGGGGGGGGGGGGGGGGGGGGGGGGGGGGGGGFGGGGGGGGGGGGGGGGGGGGFFFGFGGGGGGGGDGGGGGGGGGGGGGGGGGGGGGGGGGGGGGGGGGGGGGGGGGGGGGGGGGGGGGGGGGGGGGGGGGGGGGGGGGGGGGGGGGGGGCEGGEGFGGGGDGGGGGGCEGGGGGGGGGGGGGGGGGGGGGGGG3>CDDGGGGGGGFFDEGDEBFFFFFFFBFF@@FDFBFFF<FFF;BFFFFFB??B?FF2:>892<9>245<?5
@M04999:289:000000000-L3R54:1:1101:9362:7578 1:N:0:408
GGACCTACGGGAGGCTGCAGTGAGGAATATTGGACAATGGGTGAGAGCCTGATCCAGCCATCCCGCGTGAAGGACGACAGCCCTATGGGTTTTAAACTTCTTTTGTATGGGAATAAACCACATTACGTGTAATGTTCTGAAGGTACCATACGAATAAGCATCGGCTAACTCCGTGCCAGCAGCCGCGGTAATACGGAGGATGCGAGCGTTATCCGGATTTATTGGGTTTAAAGGGTCCGTAGGCGGGTTGATAAGTCAGCGGTGAAAACCTGCAGCTTAACTGTAGAACTGCCGTTGATAC
+
CCCCCGGGGGGGGGGGGGGGGGGGGGGGGGGGGGGGGGGGGGGGGFGGGGGFGGGGGGGGFGGGGGGGGGGGGGGGGGGGGGGGGGGGGGGGGFFGGGGGGGGGGGFGFFFFGFFGGGGGGGGGGGGGGGGGGGGGGGGGGGGFFGGGGFGGGGEFFCFFFGEDFGGEGGGGEGCFGCCGGGGGGECCGEGGGGGGGGDEGBFGGGD8EEGGGGGDDGGGFFG9CGGGGGGGGGGGGGDGGGFGF:BFFF@FFFFFFFFFF>G:>FFFFFF?BFFFFFFAFFAF>DAFFA8>BFBF?6<A2
@M04999:289:000000000-L3R54:1:1101:11710:7588 1:N:0:408
ATCCTACGGGCGGCTGCAGTGGGGAATTTTGGACAATGGGGGCAACCCTGATCCAGCCACGCCGCGTGTCTGAAGAAGGCCTTCGGGTTGTAAAGGACTTTTGTTAGGGAAGAAAAGCTTGGTGCTAATACCACCGAGTGCTGACGGTACCTAAAGAATAAGCACCGGCTAACTACGTGCCAGCAGCCGCGGTAATACGTAGGGTGCGAGCGTTAATCGGAATTACTGGGCGTAAAGCGAGCGCAGACGGTTAGATAAGTCAGATGTGAAATCCCCGAGCTCAACTTGGGACGTGCATTTT
+
CCCCCGGGGGGGGGGGGGGGGGGGGGGGGGGGGGGGGGGGGGGGGGGGGGGGGGGGGGGGGGGGGGGGGGGGGGGGGGGGGGGGGGGGGGGGGGGGGGGGGGGGGGGGGGGGGGGGGGGGGGGGGGGGGGGGGGGGGGGGGGGGGGGGGGGGGGGGFGGGGGGGGGGGGGGGGGGGGGFGGGGGGGGGGGGGGGGGC9FGGGGGGGGGGGGGGGGGGGGCCCGGGGGGFGGGGCG5CFGGGGFGFGDFFFFFCFFFFFFFFFGFFFFFFF<BFFFFFF@;>?2>BFF)5(1:1<?B:BFF)
@M04999:289:000000000-L3R54:1:1101:24276:7597 1:N:0:408
GAGACCTACGGGTGGCAGCAGTGAGGAATATTGGACAATGGGTGAGAGCCTGATCCAGCCATCCCGCGTGAAGGACGACAGCCCTATGGGTTTTAAACTTCTTTTGTATGGGAATAAACCACATTACGTGTAATGTTCTGAAGGTACCATACGAATAAGCATCGGCTAACTCCGTGCCAGCAGCCGCGGTAATACGTAGGGTGCGAGCGTTAATCGGAATTACTGGGCGTAAAGCGAGCGCAGACGGTTAGATAAGTCAGATGTGAAATCCCCGAGCTCAACTTGGGACGTGCATTTGAA
+
CCCCCGGGGGGGGGGGGGGGGGGGGGGGGGGGGGGGGGGGGGGGGGGGGGGGGGGGGGGGGGGGGGGGGFGGGGGGGGGGGGGGGGGGGGGEEGGGGGGGGGGGGGGGGGGGGGGGGGGGGGGGGGGGGGGGGGGGGGGGGGGGGGGGGGGGGFCFGGGGGGGEGGGGGGGGGDGGGGGCFGGGGGGGGGGGGGGGGGGGGGGGGGGGGGGGGGGGGGGGGGGGGCFGGGGGGGGGGGGGGGDDFGEEFFFFGF=?FFFFFBGFF4FFDBB?6@@EF9F?2:>DF0:??FF2??F<<BA<
@M04999:289:000000000-L3R54:1:1101:18896:7602 1:N:0:408
CCTACGGGGGGCTGCAGTGAGGAATATTGGACAATGGGTGAGAGCCTGATCCAGCCATCCCGCGTGAAGGACGACAGCCCTATGGGTTTTAAACTTCTTTTGTATGGGAATAAACCACATTACGTGTAATGTTCTGAAGGTACCATACGAATAAGCATCGGCTAACTCCGTGCCAGCAGCCGCGGTAATACGGAGGATGCGAGCGTTATCCGGATTTATTGGGTTTAAAGGGTCCGTAGGCGGGTTGATAAGTCAGCGGTGAAAACCTGCAGCTTAACTGTAGAACTGCCGTTGATACTGT
+
CCCCCGGGGGGGGGGGGGGGGGGGGGGGGGGGGGGGGGGGGGGGGGGGGGGGGGGGGGGGGEGGGGGGGGGGGGGGGGGGGGGGGGGGGGGGGGGGGGGGGGGGGGGGGGGGGGGGGGGGGGGGGGGGGGGGGGGFGGGGGGGGGGGGGGGGGGFGGGGGGDGGGGGGGGGFGGGGGGGGGGGGGEC8CCGFEGGGGGGGGD8EEGGGFGGDGDGGGGGGGGFGGGGGGFGGGGGDGGGGGDFGFGFFFBFFGFFFFFEFFFGFFFFFFFFFFFFFFFFFFFAAFDB???>FFFBA>BD<B
@M04999:289:000000000-L3R54:1:1101:23397:7620 1:N:0:408
CATGTCCTACGGGCGGCTGCAGTGAGGAATATTGGACAATGGGTGAGAGCCTGATCCAGCCATCCCGCGTGAAGGACGACAGCCCTATGGGTTTTAAACTTCTTTTGTATGGGAATAAACCACATTACGTGTAATGTTCTGAAGGTACCATACGAATAAGCATCGGCTAACTCCGTGCCAGCAGCCGCGGTAATACGGAGGATGCGAGCGTTATCCGGATTTATTGGGTTTAAAGGGTCCGTAGGCGGGTTGATAAGTCAGCGGTGAAAACCTGCAGCTTAACTGTAGAACTGCCGTTGAT
+
CCCCCGGGGGGGGGGGGGGGGGGGGGGGGGGGGGGGGGGGGGGGGGGGGGGGGGGGGGGGGGGGGGGGGGGGGGGGGGGGGGGGGGGGGGGGGGGGGGGGGGGGGGGGGGGGGGGGGGGGGGGGGGGGGGGGGGGGGGGGGGGGGGGGGGGGGGGGGGGGGGGGGGGGGGGGGGGGGGGGGGGGGGGGGGGGGGGGGGGGGGGGGGGGGGGGGGGGGGGGGGGGGGGGGGGFFGGGGGGGGGFGFGFFFFFFGFFFFFFFFFGFFFFFBFFFFFFFFFFFFFFFFFFFBFFFFFFFFFFF9
@M04999:289:000000000-L3R54:1:1101:22786:7653 1:N:0:408
ACTCCCTACGGGTGGCTGCAGTGAGGAATATTGGACAATGGGTGAGAGCCTGATCCAGCCATCCCGCGTGAAGGACGACAGCCCTATGGGTTTTAAACTTCTTTTGTATGGGAATAAACCACATTACGTGTAATGTTCTGAAGGTACCATACGAATAAGCATCGGCTAACTCCGTTCCAGCAGTCGCGGTCATACTGAGGATGCGATCGTTATCCGGATTTATTGGGTTTCAAGGGTCCGTAGGCGGGTTGATAAGTCAGCGGTGAAAACCTGCAGCTTAACTGTAGAACTGCCGTTGATC
+
CC-8CGGGGGGGGGGGGGGGGGGCGGGGGGGGG<FGGGGGGG@FCFFDFGGGGGCGGGGFGF8FGGGGGGGGFGGGGDEF+,,6E,CF89FFGEFG,9E5??EBFEAFGGC8FCDGGFFEFDBE<E?@A=EE?EAGAEECD?,,A5A?5EEGC+A>B,<F,5<3+@D+@FCDD7>,,@,>B8>DC6CE8E*>E9B,,,6BF:,,4**4@FG4=,<4:7CG6:CF:?F*=9+2A7?*2;5C1>)16<):77>):/*9@6@=6.)).06*488:B459@?F<-44)6)6:))53?13<:2(-)
@M04999:289:000000000-L3R54:1:1101:24220:7662 1:N:0:408
TAGTCCCTACGGGTGGCTGCAGTGGGGAATATTGCACAATGGGGGGAACCCTGATGCAGCCATGCCGCGTGTATGAAGAAGGCCTTCGGGTTGTAAAGTACTTTCGGTAGTGAGGAAGTTGTGTGTATGAAAAGTGCATGCAATTGACGTTAGCTACAGAAGAAGCACCGGCTAACTCCGTGCCAGCAGCCGCGGTAATACGGAGGGTGCGAGCGTTAATCGGAATGACTGGGCGTAAAGGGCATGTAGGCGGATAATTAAGTTAGGTGTGAAAGCCCCGGGCTCAACCTGGGAATTGCAC
+
CCCCCGGGG?FGGGGGGGGGGGGGGGGGGGGGGGGGGGGGGGGGGGGGGGGGGGGGGGGGGGGGGGGGGGGGGGFGGGGGGGGGGGGGGGGGGGGGGGGGGGGGGGGGFEGGGGGGGGGGGGEGGGGGGGGGGGGGGGGGGGGGGGGGGGGGGGGGGGGGGGGGGGGGGGGGGGGGGGGGGGGFGGGGGGGGGGGGGGGGGGGGGGCGGGGGGGGGGGGGGGGDEFGC?FGG5>EDGGGGGGFGFGFFFFF>D>F@FFFFFFGF?FFFDFFFAFFFFBFFFFFFFFFBFFFF:?BF?BFF8
@M04999:289:000000000-L3R54:1:1101:27832:7666 1:N:0:408
CCTACGGGGGGCTGCAGTGGGGAATATTGCACAATGGGGGGAACCCTGATGCAGCCATGCCGCGTGTATGAAGAAGGCCTTCGGGTTGTAAAGTACTTTCGGTAGTGAGGAAGTTGTGTGTATGAAAAGTGCATGCAGTTGACGTTAGCTACAGAAGAAGCACCGGCTAACTCCGTGCCAGCAGCCGCGGTAATACGGAGGGTGCGAGCGTTAATCGGAATGACTGGGCGTAAAGGGCATGTAGGCGGATAATTAAGTTAGGTGTGAAAGCCCCGGGCTCAACCTGGGAATTGCACTTAA
+
CCCCCGGGGGGGGGGGGGGGGGGGGGGGGGGGGGGGGGGGGGGGGGGGGGGGGGGGGGGGGGGGGGGGGGGGGGGGGGGGGGGGGGGGGGGGGGGGGGGGGGEFGGGGGGGGGGGGGGGGGGGGGGGGGGGGGGGGGGGGGGGGGGGGGGGGGGGGGGGGGGGGGGGGGGGGGGGGGGGGGGGGGGGGGGGGGGGGGGGGGGGGGGGGGGGGGFFGGGGGGGGGGGGGGGGGGGC7DGGGGGFGFGFFFFFFGFFFFFFFFFGFFFFFBF<:BFFFFFFFFDBFFFFF0:?FFFDFBFFF
@M04999:289:000000000-L3R54:1:1101:13412:7687 1:N:0:408
TACCCCTACGGGAGGCTGCAGTGGGGGATATTGCACAATGGGGGGAACCCTGATGCAGCCATGCCGCGTGTATGAAGAAGGCCTTCGGGTTGTAAAGTACTTTCGGTAGTGAGGAAGTTGTGTGTATGAAAAGTGCATGCAGTTGACGTTAGCTACAGAAGAAGCACCGGCTAACTCCGTGCCAGCAGCCGCGGTAATACGGAGGGTGCGAGCGTTAATCGGAATGACTGGGCGTAAAGGGCATGTAGGCGGGTTGATAAGTCAGCGGTGAAAACCTGCAGCTTAACTGTAGAACTGCCGT
+
CCCCCGGGGGGGGGGGGGGGGGGGGGGGGGGGGGGGGGGGGGGGGGGGGGGGGGGGGGGGGGCGGDGGGGGGGGGGGG<FGGGGGGGDGGGGGGGGGGCGGGGGGGGFEGGGFGGGGGGGGGGGGGGGCFGGGGGGGGGGGGGGGGGGGGGGGGFGGGGGGGGGGGGGGGGGGGGGGGGGGGGGGGGGGGGGGGGGGG7F8EEEEGGGGGCGGGGGGEGGGGGGGGGGGCFGGGG:<DF*9<>GFGFF6?@BGFDFFFFFFFGFBFE>B@B?FFFFFFFFFFF<)4>BFF<><BDA?F?1:
@M04999:289:000000000-L3R54:1:1101:10917:7701 1:N:0:408
GCCTACGGGTGGCAGCAGTGGGGAATTTTGGACAATGGGGGGAACCCTGATCCAGCCATGCCGCGTGTCTGAAGAAGGCCTTCGGGTTGTAAAGGACTTTTGTTAGGGAAGAAAAGCCGGGTGCTAATACCACCTGGTGCTGACGGTACCTAAAGAATAAGCACCGGCTAACTACGTGCCAGCAGCCGCGGTAATACGTAGGGTGCGAGCGTTAATCGGAATTACTGGGCGTAAAGCGAGCGCAGACGGTTAGATAAGTCAGATGTGAAATCCCCGAGCTCAACTTGGGACGTGCATTTG
+
CCCCCGGGGGGGGGGGGGGGGGGGGGGGGGGGGGGGGGGGGGGGGGGGGGGGGGGGGGGGGGGGGGGGGGGGGGGGGGGGGGGGGGGGGGGGGGGGGGGGGGGGGGGGGGGGFGGGGGGGGGGGGGGGGGGGGGGGGGGGGGFCGFGGGGGGGGGGGGGG:FFGGDCGGGFGGGGGG>FGGGGGGGGGGDGGGGGGGFFGGGGGGGGGGDEGGGFGGGGGCFGGGGGDFGDGDDF7DDDGGGFGEDFEEFFFFF@?47BFF77@6F6F48AFBFF>5;FF??<:BA4:608;B:<0>>B>
@M04999:289:000000000-L3R54:1:1101:23988:7714 1:N:0:408
CGTGGCCTACGGGCGGCTGCAGTGGGGAATTTTGGACAATGGGGGGAACCCTGATCCAGCCATGCCGCGTGTCTGAAGAAGGCCTTCGGGTTGTAAAGGACTTTTGTTAGGGAAGAAAAGCTTGGTGTTAATACCACCGAGTGCTGACGGTACCTAAAGAATAAGCACCGGCTAACTACGTGCCAGCAGCCGCGGTAATACGTAGGGTGCGAGCGTTAATCGGAATTACTGGGCGTAAAGCGAGCGCAGACGGTTAGATAAGTCAGATGTGAAATCCCCGAGCTCAACTTGGGACGTGCAT
+
CCCCCGGGGCGGGGGGGGGGGGGGGGGGGGGGGGGGGGGGGGGGGGGGGGGGGGGGGGGGGGGGGGGGGGGGGGGGGGGGGGGGGGGGGGGGGGGGGGGGGGGGGGGGGGGGGGGGGGGGGGGGGGGGGGGGGGGGGGGGGGGGGCFGGGGGGGGGGGGGGGGGGGGGGGGGGGFGGGGGGGGGGFFGGGGGGGGGGGGGGGGGGGGGGGGGGGGGGGGGGGGGGGGGGGGGGGGGGGGGGDEGFGFFFFFFGFFFFFF4@FGFFFFFDFFFFFFFFFFFFFF2?FFFFFB7??FFFFFB<
@M04999:289:000000000-L3R54:1:1101:11232:7717 1:N:0:408
AACCCTACGGGCGGCTGCAGTGGGGAATTTTGGACAATGGGGGGAACCCTGATCCAGCCATGCCGCGTGTCTGAAGAAGGCCTTCGGGTTGTAAAGGACTTTTGTTAGGGAAGAAAAGCCGGGTGCTAATACCACCTGGTGCTGACGGTACCTAAAGAATAAGCACCGGCTAACTACGTGCCAGCAGCCGCGGTAATACGTAGGGTGCGAGCGTTAATCGGAATTACTGGGCGTAAAGCGAGCGCAGACGGTTAGATAAGTCAGATGTGAAATCCCCGAGCTCAACTTGTGACGTGCATTT
+
CCCCCGGGGGGGGGGGGGGGGGGGGGGGGGGGGGGGGGGGGGGGGGGGGGGGGGGGGGGGGGGGGGGGGGGGGGGGGGGGGGGGGGGGGGGGGGGGGGGGGGGGGGGGGFGGGGGGGFGGGGDGGGGGGGGGGGGGGGGGGGGCFGGGGGEFG?FGGGGGGGGGGGGGGGGEGGGGGGGCFGGGGF@FFEGDGGGGGFGGFGGGEGGGGGGGGGGGGGGGGGGGG?DGFGDGD/5CFGGGDGEGF<DB>F5BGFFFFFFFF?>=FFFFAFA<<F?FF>:9>9:2<?AF>)5)63::?BFFA
@M04999:289:000000000-L3R54:1:1101:18192:7730 1:N:0:408
CCTACGGGTGGCTGCAGTAGGGAATCTTCCACAATGGACGCAAGTCTGATGGAGCAACGCCGCGTGAGTGAAGAAGGTTTTCGGATCGTAAAGCTCTGTTGTTGGTGAAGAAGGATAAGGATAGTAACTGATTCTTATTTGACGGTAATCAACCAGAAAGTCACGGCTAACTACGTGCCAGCAGCCGCGGTAATACGTAGGTGGCAAGCGTTGTCCGGATTTATTGGGCGTAAAGCGAACGCAGGCGGGAGAACAAGTCAGCTGTGAAAGCCCTCGGCTTAACCGGGGAAGTGCAGCCGA
+
CCCCCGGGGGGGGGGGGGGGGGGGGGGGGGGGGGGGGGGGGGGGGGGGGGGGGGGGGGGGGGGGGGGGGGGGGGGGGGGGGGGGGGGGGGGGGGGGGGGGGGGGGGGGGGGGGGGGGGGGGGGGGGGGGGGGGGGGGGGGGGGGGGGGGGGGGGGGGGGGGGGGGGGGGGGGGGGGEGGGGGGGGGGGGGGGGGGGGGGGGGFCGGGGGGGGGGGGGGGGGGGGGGGGGGGGGGGGGGGGGGFGFGFFFFF@GFFFFFFFFFGFFFFFFFFFFFFFDFFFFFFFFFFF9?F:<FFFFFFF
@M04999:289:000000000-L3R54:1:1101:17298:7799 1:N:0:408
GCGGGCCTACGGGTGGCAGCAGTAGGGAATCTTCCACAATGGACGCAAGTCTGATGGAGCAACGCCGCGTGGATGAAGAAGGTCTTCGGATCGTAAAATCCTGTTGTTGAAGAAGAACGGTTGTGAGAGTAACTGCTCATAGCGTGACGGTAATCAACCAGAAAGTCACGGCTAACTACGTGCCAGCAGCCGCGGTAATACGTAGGTGGCAAGCGTTGTCCGGATTTATTGGGCGTAAAGGGAGCGCAGGCGGTCTTTTAAGTCTGAATGTGAAAGCCCTCAGCTTAACTGAGGAAGAGC
+
CCCCCGGGGGGGGGGGGGGGGGGGGGGGGGGGGGGGGGGGGGGGGGGGGGGGGGGGGGGGGGGGGGGGGGGGGGGGGGGGGGGGGGGGGGGGGGGGGGGGGGGGGGGGFGFGGGGGGGGGGGGGGGGGGGFGGGGGGGGGGFGGGEGGGGGGGGGGGGGGGGGGGGGGGGGGGGGGGGGGGGGGGFGGGGGGGGGGGGGGGGGFGGGFGGGGGGGGGGGGGDGGGEFGGGFCGGGGDGGGCGFDFGFEEFFFGFFFFFF?)9FFFFBFDFBA<B*9?3F?B1:BBF9ABFF):6>1?BFF
@M04999:289:000000000-L3R54:1:1101:19412:7806 1:N:0:408
TTAATCCTACGGGTGGCTGCAGTGGGGAATATTGCACAATGGGGGGAACCCTGATGCAGCCATGCCGCGTGTATGAAGAAGGCCTTCGGGTTGTAAAGTACTTTCGGTAGTGAGGAAGTTGTGTGTATGAAAAGTGCATGCAGTTGACGTTAGCTACAGAAGAAGCACCGGCTAACTCCGTGCCAGCAGCCGCGGTAATACGGAGGGTGCGAGCGTTAATCGGAATGACTGGGCGTAAAGGGCATGTAGGCGGATAATTAAGTTAGGTGTGAAAGCCCCGGGCTCAACCTGGGAATTGCAC
+
CCCCCGGGGGGGGGGGGGGGGGGGGGGGGGGGGGGGGGGGGGGGGGGGGGGGGGGGGGGGGGGGGGGGGGGGGGGGGGGGGGGGGGGGGGGGGGGGFGGGGGGGGGGGGGGGGGGGGGGGGGGGGGGGGGGGGGGGGGGGGGGGGGGGGGGGGGGGGGGGGGGGGGGGGGGGGGGGGGGEGGGGGGGG8CGGGGGGGCFFGGGGGG5EDCEEEGGGGGFFGGGGGGGGGGGFFGGGGDGGG:BFFGFFFFFFG3>>FFFF?*?FFF4F???DFF?FFBEFFFFFFFFF?FF<?FB?><9<3
@M04999:289:000000000-L3R54:1:1101:13183:7820 1:N:0:408
CCCTACGGGGGGCTGCAGTGGGGAATTTTGGACAATGGGGGGAACCCTGATCCAGCCATGCCGCGTGTCTGAAGAAGGCCTTCGGGTTGTAAAGGACTTTTGTTAGGGAAGAAAAGCCGGGTGCTAATACCACCTGGTGCTGACGGTACCTAAAGAATAAGCACCGGCTAACTACGTGCCAGCAGCCGCGGTAATACGTAGGGTGCGAGCGTTAATCGGAATTACTGGGCGTAAAGCGAGCGCAGACGGTTAGATAAGTCAGATGTGAAATCCCCGAGCTCAACTTGGGACGTGCATTTG
+
CCCCCGGGGGGGGGGGGGGGGGGGGGGGGGGGGGGGGGGGGGGGGGGGGGGGGGGGGGGGGGGGGGGGGGGGGGGGGGGGGGGGGGGGGGGGGGGGGGGGGFGGGGC>FFGGGGGGGGGGGGGGGGGGGGGGGGGGGGGGGGGGGGGGGGGGGGGGGGFFEGGGGGGGGGGGGCGEG>FGGGGGGGGGGGGGGGGGGGGFF>EGGGGGGGGGGGGGGGGGDFGCGGFFGGGGGGGFDDG5DGFGFGFFBFFBG?@F66FFFFFFFF?@<FDF?FFFE2B>B>DFFFFB0372:8??FFF9
@M04999:289:000000000-L3R54:1:1101:5020:7834 1:N:0:408
CCTACGGGGGGCTGCAGTAGGGAATCTTCCACAATGGACGCAAGTCTGATGGAGCAACGCCGCGTGAGTGAAGAAGGTTTTCGGATCGTAAAGCTCTGTTGTTGGTGAAGAAGGATAGGGGTAGTAACTGATTCTTATTTGACGGTAATCAACCAGAAAGTCACGGCTAACTACGTGCCAGCAGCCGCGGTAATACGTAGGTGGCAAGCGTTGTCCGGATTTATTGGGCGTAAAGCGAACGCAGGCGGGAGAACAAGTCAACTGTGAAAGCCCTCGGCTTAACCGGGGAAGTGCAGCTGA
+
CCCCCGGGGGGGGGGGGGGGGGGGGGGGGGGGGGGGGGGGGGGGGGGGGGGGGGGGGGGGGGGGGGEGGGGGGGGGGGGGGGGGGEGGGGGGGGGGGGGGGGGGGGGGGGGGGGGGGGGGGGGGGGGGGGGGGGGGGGGGGGGGGGGGGGGGGGGGGGGGGGGGGGGGGGGGGGGGGGGGGGGGGGGGGGGGGGGGGGGGGGGGGGGGGGEGGGGGDGGDEGGGGFGGGGGGGGGGGGGGGGFGFGF>EFFEGFFFFFFFFFFFFFFFFFFFFFFFFFFBFFFFFFFBF0::BFFFF?BF
@M04999:289:000000000-L3R54:1:1101:16603:7842 1:N:0:408
AGACCTACGGGTGGCTGCAGTGAGGAATATTGGACAATGGGTGAGAGCCTGATCCAGCCATCCCGCGTGAAGGACGACAGCCCTATGGGTTTTAAACTTCTTTTGTATGGGAATAAACCACATTACGTGTAATGTTCTGAAGGTACCATACGAATAAGCATCGGCTAACTCCGTGCCAGCAGCCGCGGTAATACGGAGGATGCGAGCGTTATCCGGATTTATTGGGTTTAAAGGGTCCGTAGGCGGGTTGATAAGTCAGCGGTGAAAACCTGCAGCTTAACTGTAGAACTGCCGTTGATAC
+
CCCCCGGGGGGGGGGGGGGGGGGGGGGGGGGGGGGGGGGGGGGGGGGGGGGGGGGGGGGGGGGGGGGGGGGGGGGGGGGGGGGGGGGGGGGGGGGGGGGGGGGGGGGGG?FFGFFGGGGFGEFGFCDFGGGGGGGGGGGFGGGFGGGGGFGGGGGGGGGGGGCEGGGGGGGG7FDEGGGGGGGGGGGGEEGGGGGGGGGGGFG>CECCGGGGFFGC=EGGGGGGGGGGGGDGGGGGGGGGGGFGFDD@EE:F7BBFFFFFFFG:FFFFBF?<FFFFFF?BFFFFD><<FF?DFFFFFFFF4
@M04999:289:000000000-L3R54:1:1101:11253:7860 1:N:0:408
GCCTACGGGGGGCTGCAGTGAGGAATATTGGACAATGGGTGAGAGCCTGATCCAGCCATCCCGCGTGAAGGACGACAGCCCTATGGGTTTTAAACTTCTTTTGTATGGGAATAAACCACATTACGTGTAATGTTCTGAAGGTACCATACGAATAAGCATCGGCTAACTCCGTGCCAGCAGCCGCGGTAATACGGAGGATGCGAGCGTTATCCGGATTTATTGGGTTTAAAGGGTCCGTAGGCGGGTTGATAAGTCAGCGGTGAAAACCTGCAGCTTAACTGTAGAACTGCCGTTGATACTG
+
CCCCCGGGGGGGGGGGGGGGGFGGGGGGGGGGGGGGGGG=FGGGGCFGGGFGGGGGGGGGGGGGGGGGGGGGGEGGEFGGGGGGGGGGGGGEFGGGGGGGGGFGGGC:FGGFGFGGGGGGGGGGGGFGFCFFGGGGGFFFFGGFGGGCFGGGGGGGGCGFGGGGGGGGGGDGGEGGFGGCCGGGEECEDG?FGDEGGGGGGDEGEEGGEGGGGC8EGGGGGGGGGGG4:7*7:DGF)CDD3FBD5CEEFFFFGFFFFFFBD@FFFFF>?FFBBFFFFFFFADFDA:7A<F7>?F??B)):)
@M04999:289:000000000-L3R54:1:1101:11580:7898 1:N:0:408
TTCCTACGGGAGGCAGCAGTGAGGAATACTGGACAATGGGTGAGAGCCTGATCCAGCCATCCCGCGTGAAGGACGACAGCCCTATGGGTTCTAAACTTCTTTTGTATGGGAATAAACCACATTACGTGTAATGTTCTGAATGTGCCATACGAATAAGCATCGGCTAACTCCGTGCCAGCAGCCGCGGTAATACGGAGGATGCGATCGTTATCCGGATTTATTGGGTTTAAAGGGTCCGTAGGCGGGTTGATAAGTCAGCGGTGAAAACCTGCAGCTTAACTTTAGAACTGCCGTTGATTCT
+
CCCCCGGGGGGGGGGGGGGGGGGGGGGGGGGGGGGGGGGGCFDDFGGGGGGGFGGGGGGGGGGGGGGE7F<FGFGGDFGGG:F8FGGFFD=FGGGGDCFGGGGGFFFGFFGGFFGGGFFGGGFGE@BAFGGFEFGFA<AF,,CEFF?FFGCAEAFDEEFADFFC>>8B>BFED+@FF=>DCFG@CE7>8*EDBB81**BDEGE8*;C?=C@E;/8CG*3=C@9+5/>C?77C+*;0;5C<58@3>GD:B?@*:=FFF?FE37/;?68?15??:4??F<79A)6A2))4<?<?B?F?(<)66
@M04999:289:000000000-L3R54:1:1101:21281:7918 1:N:0:408
TTCCCTACGGGTGGCTGCAGTGGGGAATTTTGGACAATGGGGGGAACCCTGATCCAGCCATGCCGCGTGTCTGAAGAAGGCCTTCGGGTTGTAAAGGACTTTTGTTAGGGAAGAAAAGCCGGGTGCTAATACCACCTGGTGCTGACGGTACCTAAAGAATAAGCACCGGCTAACTACGTGCCAGCAGCCGCGGTAATACGTAGGGTGCGAGCGTTAATCGGAATTACTGGGCGTAAAGCGAGCGCAGACGGTTAGATAAGTCAGATGTGAAATCCCCGAGCTCAACTTGGGACGTGCATTT
+
CCCCCGGGGGGGGGGGGGGGGGGGGGGGGGGGGGGGGGGGGGGGGGGGGGGGGGGGFGGGGGGGGGGGCGGGGGGGGGGGGGGGGGGGGGGGGGGGGE<FGGGCGGGGG@GGGGGGGGGGGGDGGGFGGGGGGGGGGGFGGGGGFFGGGGGGGGFFGG>CGGGGGGGGGGEC8FG+0:FGGGGF5CFFFEGGGGGC9EGFE68EGFDGE5C==GGGCGGFEGGGGECGFGFF=DGGGGGGDD@DDGB>>EFFDE>?@FFFFFGF4@*9<FF9<BFFF0;;;6:?)(69A?0::1:24:AAA
@M04999:289:000000000-L3R54:1:1101:8432:7957 1:N:0:408
GAGCCTACGGGGGGCTGCAGTAGGGAATCTTCCACAATGGACGCAAGTCTGATGGAGCAACGCCGCGTGAGTGAAGAAGGTTTTCGGATCGTAAAGCTCTGTTGTTGGTGAAGAAGGATAGGGATAGTAACTGATTCTTATTTGACGGTAATCAACCAGAAAGTCACGGCTAACTACGTGCCAGCAGCCGCGGTAATACGTAGGTGGCAAGCGTTGTCCGGATTTATTGGGCGTAAAGCGAACGCAGGCGGGAGAACAAGTCAGCTGTGAAAGCCCTCGGCTTAACCGGGGAAGTGCAGCT
+
CCCCCGGGGGGGGGGGGGGGGGGGGGGGGGGGGGGGGGGGGGGGGGGGGGGGGGGFGGGGGEGGGGGGGGGGGGGGGGGGGGGGGGGGGGGGGGGGGGGGGGGGGGGGGGGGGGGGGFGGGGGGGGGGGGGGGGGGGGGGGGGCCGGDGGGGGGGGGGGGFGGGGGGGGGGEGGGGGCGGGGGGGGGGG>G>CEEGGGGGGFFGGGFGGGGGGGGEGGGGGEGEFGGGGFCF=DGGGFF9DGFGFD>>FBDBDFFFFFFFFFGFFF?FFF9AAFFFFFFFFBBD2<AF>F9;FF?BFAAF(
@M04999:289:000000000-L3R54:1:1101:20202:8002 1:N:0:408
TGGCCTACGGGTGGCAGCAGTGGGGAATATTGCACAATGGGGGGAACCCTGATGCAGCCATGCCGCGTGTATGAAGAAGGCCTTCGGGTTGTAAAGTACTTTCGGTAGTGAGGAAGTTGTGTGTATGAAAAGTGCATGCAGTTGACGTTAGCTACAGAAGAAGCACCGGCTAACTCCGTGCCAGCAGCCGCGGTAATACGGAGGGTGCGAGCGTTAATCGGAATGACTGGGCGTAAAGGGCATGTAGGCGGATAATTAAGTTAGGTGTGAAAGCCCCGGGCTCAACCTGGGAATTGCACTT
+
CCCCCGGGGGGGGGGGGGGGGGGGGGGGGGGGGGGGGGGGGGGGGGGGGGGGGGGGGGGGGGGGGGGGGGGGGGGGGGGGGGGGGGGGGGGGGGGGGGGGGGGGGGGGGGGGGFGGGGGGGGGGGGGGGGGGGGGGGGGGGGGGGGGGGGGGGGGGGGGGGGGGGGGGGGGGGGGGGGGFGGGGGGGGGGGGGGGGGGGGGGGGGGGGGGGGGGGGGGGGGGGGGGGGGGGGGGGGGGGDGGFGFGFFFFFFGFFFFFFFFFGF:FFFFFFFFF@F>>EFFFFFFFFFBFFF?FFFFFFFB
@M04999:289:000000000-L3R54:1:1101:25711:8006 1:N:0:408
AACCTACGGGGGGCTGCAGTGGGGAATATTGCACAATGGGGGGAACCCTGATGCAGCCATGCCGCGTGTATGAAGAAGGCCTTCGGGTTGTAAAGTACTTTCGGTAGTGAGGAAGTTGTGTGTATGAAAAGTGCATGCAATTGACGTTAGCTACAGAAGAAGCACCGGCTAACTCCGTGCCAGCAGCCGCGGTAATACGGAGGGTGCGAGCGTTAATCGGAATGACTGGGCGTAAAGGGCATGTAGGCGGATAATTAAGTTAGGTGTGAAAGCCCCGGGCTCAACCTGGGAATTGCACTT
+
CCCCCGGGGGGGGGGGGGGGGGGGGGGGGGGGGGGGGGGGGGGGGGGGGGGGGGGGGGGGGGGGGGGGGGGGGGGGGGGGGGGGGGGGGGGGGGGGGGGGGGGGGGGGGGGGGGGGGGGGGGGGGGGGGGGGGGGGGGGGGGGGGGGGGGGGGGGGGGGGGGGGGGGGGGGGGGGGGGGGGGGGGGGGGGGGGGGGGGGGEGGGGGGGGGGGGGGGGGGEGGGGGGGGGGGGGGDFGGGGGGFGFFFFF@FEGFFFFFFFFFGFFFFFFFAFF>FF@BF6>??FFFFFF<??:DFAFFFF
@M04999:289:000000000-L3R54:1:1101:9126:8097 1:N:0:408
CCTACGGGAGGCTGCAGTGGGGAATTTTGGACAATGGGGGGAACCCTGATCCAGCCATGCCGCGTGTCTGAAGAAGGCCTTCGGGTTGTAAAGGACTTTTGTTAGGGAAGAAAAGCCGGGTGCTAATACCACCTGGTGCTGACGGTACCTAAAGAATAAGCACCGGCTAACTACGTGCCAGCAGCCGCGGTAATACGTAGGGTGCGAGCGTTAATCGGAATTACTGGGCGTAAAGGGCATGTAGGCGGATAATTAAGTTAGGTGTGAAAGCCCCGGGCTCAACCTGGGAATTGCACTTAA
+
CCCCCGGGGGGGGGGGGGGGGGGGGGGGGGGGGGGGGGGGGGGGGGGGGGGGGGGGGGGGGGGGGGGGGGGGGGGGGGGGGGGEGGGGGGGGGGGGGGGGGGGFGGGGGGGGGGGGGGGGGGGGGGGGGGGGGGGGGFGGFGGGGGGGGGGGGGGGGGGFFEGGGGGGGGFFFG>F@FDCFGF8FFDEG5EGEG7C8AFGGCFCEGECEEGGGGGFDEE5CFECFGGDFDGCE5FGDGDGFGFFF*7@>.8=GFFF?FFFF4:*6)9?5B?FFE5>31>:<22:7??B04<72>A<AFFF
@M04999:289:000000000-L3R54:1:1101:17842:8113 1:N:0:408
GTGCCCTACGGGTGGCTGCAGTGGGGAATTTTGGACAATGGGGGGAACCCTGATCCAGCCATGCCGCGTGTCTGAAGAAGGCCTTCGGGTTGTAAAGGACTTTTGTTAGGGAAGAAAAGCCGGGTGCTAATACCACCTGGTGCTGACGGTACCTAAAGAATAAGCACCGGCTAACTACGTGCCAGCAGCCGCGGTAATACGTAGGGTGCGAGCGTTAGTCGGAATTACTGGGCGTAAAGCGAGCGCAGACGGTTAGATAAGTCAGATGTGAAATCCCCGAGCTCAACTTGGGACGTGCATT
+
CCCCCGGGGGGGGGGGGGGGGGGGGGGGGGGGGGGGGGGGGGGGGGGGGGGGGGGGGGGGGGFGGGGGGGGGGGGGGFGGGGGGGGGGGGGGGGGGGGGGGGGGGGGGGFFGC7FFGFFGGGGE>BCCGFGGGFGGGGGFFCFGGCFGFGGGFGGGGGG@FGGGGEGFGGGGG8EF9FCC8FCFEC@0C@8CGEEGGGCGFECFGCEE/?888:EGEGGGGCEEGE7*?F7<C):CGC>DDGED@<337@DEGF>:F@?=?BCFF??7<FF<AFFFF:>FF>>:<?FFFAFBF714:??<>
@M04999:289:000000000-L3R54:1:1101:21269:8126 1:N:0:408
CCTACGGGGGGCTGCAGTGGGGAATATTGCACAATGGGGGGAACCCTGATGCAGCCATGCCGCGTGTATGAAGAAGGCCTTCGGGTTGTAAAGTACTTTCGGTAGTGAGGAAGTTGTGTGTATGAAAAGTGCATGCAATTGACGTTAGCTACAGAAGAAGCACCGGCTAACTCCGTGCCAGCAGCCGCGGTAATACGGAGGGTGCGAGCGTTAATCGGAATGACTGGGCGTAAAGGGCATGTAGGCGGATAATTAGGTTAGGTGTGAAAGCCCCGGCCTCAACCTGGGAATTGCACTTAA
+
CCCCCGGGGGGGGGGGGGGGGGFGGGGGGGGGGGGGGGGGGGGGGGGGGGGGGGGGGGGGGGGGGGGGGGGGGGGGGGGGGGGGGGGGGGGGGGGGGGGGGGGGGGGGGGGGGGGGGGGGGGGGGGGGGGGGGGGGGGGGGGGGGGFGGGGGGGGGFG8CFFGC>EGGEF@CFGGGFGGGGGGGGGGGGGGEGG7EGC5CGGGGGD=EGGGGGGGGGGGGGGGGGGFGGGGGD3?FCCFGGGFGFGF3)8:FD=FFFFFFF?D60)9@)*31<F>3)4)(30:37?:??B7:))-,6,69
@M04999:289:000000000-L3R54:1:1101:9734:8152 1:N:0:408
CGACCTACGGGGGGCAGCAGTGGGGAATTTTGGACAATGGGGGGAACCCTGATCCAGCCATGCCGCGTGTCTGAAGAAGGCCTTCGGGTTGTAAAGGACTTTTGTTAGGGAAGAAAAGCCGGGTGCTAATACCACCTGGTGCTGACGGTACCTAAAGAATAAGCACCGGCTAACTACGTGCCAGCAGCCGCGGTAATACGTAGGGTGCGAGCGTTAATCGGAATTACTGGGCGTAAAGCGAGCGCAGACGGTTAGATAAGTCAGATGTGAAATCCCCGAGCTCAACTTGGGACGTGCATTT
+
CCCCCGGGGGGGGGGGGDFGGGGGGD@FGGGGEGEEDGGGGGGGGD>BFFCCFC<9CFFGGDFFDE7F@FGGGGFFGFDFGFFGFFGGGGGGGFFG7,CFGGGGGGGDFFFFCFFFF:8;>>*CCCGGFGGGGFGGGGCGGFGCCFGCG5EFGGDFF?EFFFFFEGG>EEGGFGGGGCGF>EFFFG6CFCEECGECEFGFF?8C5C5CEC8CEGGDFGFG*:CFGEGGC**95C5DC7>5DCBCBDB>@D3DDEF4B???FB7@=F6=A662<??F>23269?342<>2)(,.3?018ABD
@M04999:289:000000000-L3R54:1:1101:14251:8187 1:N:0:408
GGTCTCCTACGGGTGGCTGCAGTGGGGAATATTGCACAATGGGGGGAACCCTGATGCAGCCATGCCGCGTGTATGAAGAAGGCCTTCGGGTTGTAAAGTACTTTCGGTAGTGAGGAAGTTGTGTGTATGAAAAGTGCATGCAGTTGACGTTAGCTACAGAAGAAGCACCGGCTAACTCCGTGCCAGCAGCCGCGGTAATACGGAGGGTGCGAGCGTTAATCGGAATGACTGGTCGTAAAGGGCATGTAGGCGGATAATTAAGTTAGGTGTGAAAGCCCCGGCCTCAACCTGGGAATTGCAC
+
BC<CBCFGG9FGGFEGGEG;@FCFGFDCCFDFEFGGC@FGFGGDD===?@FG==FGG??@=E?AFE:>C+3FGGGGGGGE>AEGGGFG7FGGGGGGGGF<3FFGGG@CGG=CEFEFFFFGGF*><FFGCFECF,?;FGGGFFFCGFGDGCEF*9FFGG7FG@7F,FFGG7CFGCGGD9F7E@8CCGFFFGD5C8>EGDGFGGGC:E5?EEEEG=ECECGGGG5E757CFG=<07:>CDFD=7B*<F66=4F3)7>>?=649126=@)92944)1@:.4729(1<??)43:066<23:)4..
@M04999:289:000000000-L3R54:1:1101:6986:8192 1:N:0:408
GGGACCTACGGGGGGCTGCAGTGGGGAATATTGGACAATGGGTGAGAGCCTGATCCAGCCATCCCGCGTGAAGGACGACAGCCCTATGGGTTTTAAACTTCTTTTGTATGGGAATAAACCACATTACGTGTAATGTTCTGAAGGTACCATACGAATAAGCATCGGCTAACTCCGTGCCAGCAGCCGCGGTAATACGGAGGATGCGAGCGTTATCCGGATTTATTGGGTTTAAAGGGTCCGTAGGCGGGTTGATAAGTCAGCGGTTAAAACCTGCAGCTTAACTGTAGAACTGCCGTTGAT
+
CCCCCGGGFGGGGGCGGGGGGGGGGGDCGDFGFGFGFGEGDGEFGGFGGGGGGFGGGFGGGGGFGGGGGGGGGFGGGGGGGGGGFFFFFGGFGGFFGGGGGGGGGDFGGGGGGGGAFGGFGGGGCFGGGGGFFG@GGDGGG@FGGGGEF9FGGCFFGGFGGFGGGGGGFGG,B:ECECECFGGGGGGCEGGGGF9FCECDGGG88C8CEEECF9FCC=EEC7CFFFF>5/9C7CFDFFFC79BD?CED75B?C4=FFF=9?<D>))07AF?F7>FFF?FFAFFAA4:>AA<2<(9(310:
@M04999:289:000000000-L3R54:1:1101:13043:8248 1:N:0:408
CCTACGGGGGGCTGCAGTGGGGAATTTTGGACAATGGGGGCAACCCTGATCCAGCCATGCCGCGTGTCTGAAGAAGGCCTTCGGGTTGTAAAGGACTTTTGTTAGGGAAGAAAAGCCGGGTGCTAATACCACCTGGTGCTGACGGTACCTAAAGAATAAGCACCGGCTAACTACGTGCCAGCAGCCGCGGTAATACGTAGGGTGCGAGCGTTAATCGGAATTACTGGGCGTAAAGCGAGCGCAGACGGTTAGATAAGTCAGATGTGAAATCCCCGAGCTCAACTTGTGACGTGCATTTGA
+
CCCCCGGGGGGGGGGGGGGGGGGGGGGGGGGGGGGGGGGGGGGGGGGGGGGGGGGGGGGGGGGGGGGGGGGGGGGGGGGGGGGGGGGGGGGGGGGGGGGGGGGGGGGGGGGGGGGGGGGDFGFGGFGFGFGGGGGGGGGGGFGGGGGGGGGGGGG7CFGGGGGGGCGGGGFGFGEGGGGGGGGGGGGGGEGGGG?FEFGGD*ACGGGGEEGGGGGGGGGGGGFGGGGFCCDGGFGGGGGGGGFGEFDFFFF@C@FF=9=BB?F?B??FFFF:?F@E>93>B?:>A>).-5:??F?BF:5<
@M04999:289:000000000-L3R54:1:1101:27896:8261 1:N:0:408
CCTACGGGGGGCTGCAGTGAGGAATATTGGACAATGGGTGAGAGCCTGATCCAGCCATCCCGCGTGAAGGACGACAGCCCTATGGGTTTTAAACTTCTTTTGTATGGGAATAAACCACATTACGTGTAATGTTCTGAAGGTACCATACGAATCAGCATCGGCTAACTCCGTGCCAGCAGCCGCGGTAATACGGAGGATGCGAGCGTTATCCGGATTTATTGGGTTTAAAGGGTCCGTAGGCGGGTTGATAAGTCAGCGGTGAAAACCTGCAGCTTAACTGTAGAACTGCCGTTGATACTGT
+
C@CCCGDGGGGCGGDGGEFFGGFGGGGGFFF?CGEEGEGGGGFGGGGGFD,?FGFGGGGGG=FEEG:AFGGDFDGFGGGGGFGG8DFGGGGGAC@DGFG9FFGGFGCFFGGGGGGGGGGG;<C7DFCF<ACFC,@,@FGFGGD,CA,F::CF*<CFG9AC@CFFCF,?F**4CFFCFGECE8?CCCGGF?F8CCCGGC+;:E58EEGGD7://:EGGG7<E?=CGGGGCF*7AC7DGFD37379)>54=*97CF=@F>:7B57FB?>;1<<77?F47<F<DB2262432:BFFF(<<2):<
@M04999:289:000000000-L3R54:1:1101:24302:8268 1:N:0:408
CAGCCTACGGGGGGCAGCAGTGGGGAATATTGCACAATGGGCGCAAGCCTGATGCAGCCATGCCGCGTGTGTGAAGAAGGCCTTCGGGTTGTAAAGCACTTTCAGCGGGGAGGAAGGCGTTAAGGTTAATAACCTTGGCGATTGACGTTACCCGCAGAAGAAGCACCGGCTAACTCCGTGCCAGCAGCCGCGGTAATACGGAGGGTGCAAGCGTTAATCGGAATTACTGGGCGTAAAGCGCACGCAGGCGGTCTGTCAAGTCGGATGTGAAATCCCCGGGCTCAACCTGGGAACTGCATTC
+
CCCCCGGGGEGGGGGGGGGGGGGGGGGGGGGGGGGGGGGGGGGGGGGGGGGGGGGGGGGGGGGGGGGGGGGGGGGGGGGGGGGGGGGGGGGGGGGGGGGGGGGG,FGGGGGGGGGGGGGGGGGGGGGGGGGGGGGGGGGGGGGGGGGGGGGGGGGGGGGGGGGGGGGGGGGGGGGGGGGGGGGGGGGGGGGGGGGGGGGGGGGGGGGGGGGGGGGGGGGGGGGGGGGGGFGGGGGGGGGGGGFGFGFDFEFEGFFFFFFFFFGFFFFFFFDFFFFFFFFFF>0?FFFFFFBB?FFF?FFF9
@M04999:289:000000000-L3R54:1:1101:4920:8269 1:N:0:408
TTCCGCCTACGGGGGGCTGCAGTGGGGAATATTGCACAATGGGGGGAACCCTGATGCAGCCATGCCGCGTGTATGAAGAAGGCCTTCGGGTTGTAAAGTACTTTCGGTAGTGAGGAAGTTGTGTGTATGAAAAGTGCATGCAATTGACGTTAGCTACAGAAGAAGCACCGGCTAACTCCGTGCCAGCAGCCGCGGTAATACGGAGGGTGCGAGCGTTAATCGGAATGACTGGGCGTAAAGGGCATGTAGGCGGATAATTAAGTTAGGTGTGAAAGCCCCGGGCTCAACCTGGGAAATGCAC
+
CCCCCGGGGGGGGGGGGGGGGGGGGGGGGGGGGGGGGGGGGGGGGGGGGGGGGGGGGGGGGGGGGGGGGGGGGGGGGGGGGGGGGGGGGGGGGGGGGGGGGGGGGGGGGGGGGGGGGGGGGGGGGGGGGGGGGGGGGGGGGGGGGGGGGGGGGGGGGGGGGGGGGGGGGGGGGGGGGGGGGGGGGGGGGGGGGGGGGGGGGGGGGGGGGGGGGGGGGGGGGGGGGGGGGGGGGGGGGGGGGGFGFGFFF6FFGFFFFFFFFFGFFFFFFFFFFFFFF6>>FFFFFFBFFFF?FFFBFFFF3
@M04999:289:000000000-L3R54:1:1101:27279:8316 1:N:0:408
TCTGCCTACGGGGGGCTGCAGTGAGGAATATTGGACAATGGGTGAGAGCCTGATCCAGCCATCCCGCGTGAAGGACGACAGCCCTATGGGTTTTAAACTTCTTTTGTATGGGAATAAACCACATTACGTGTAATGTTCTGAAGGTACCATACGAATAAGCATCGGCTAACTCCGTGCCAGCAGCCGCGGTAATACGGAGGATGCGAGCGTTATCCGGATTTATTGGGTTTAAAGGGTCCGTAGGCGGGTTGATAAGTCAGCGGTGAAAACCTGCAGCTTAACTGTAGAACTGCCGTTGAT
+
CCCCCGGGGGGGGGGGGGGGGGGGGGGGGGGGGGGGGGGGGGGGGGGGGGGGGGGGGGGGGGGGGGGGGGGGGGGGGGGGGGGGGGGGGGGGGGGGGGGGGGGGGGGGGGGGGGGGGGGGGGGGGGGGGGGGGGGGGGGGGGGGGGGGGGGGGGGGGGGGGGGGGGGGGGGGGGGGGGGGGGGGGGGGGGGGGGGGGGGGGGGGGGGGGGGGGGGGEEGGGGGGGGGGGGGGGGGGGGGGFDEDFGFFFFFFGFFFFFFFFFGFFFFFFFBBFFFFFFFFFFFFFFFFFFFBFFFFFFFF
@M04999:289:000000000-L3R54:1:1101:14667:8362 1:N:0:408
CCCTACGGGTGGCAGCAGTAGGGAATCTTCCACAATGGACGCAAGTCTGATGGAGCAACGCCGCGTGAGTGAAGAAGGTTTTCGGATCGTAAAGCTCTGTTGTTGGTGAAGAAGGATAAGGATAGTAACTGATTCTTATTTGACGGTAATCAACCAGAAAGTCACGGCTAACTACGTGCCAGCAGCCGCGGTAATACGTAGGTGGCAAGCGTTGTCCGGATTTATTGGGCGTAAAGCGAACGCAGGCGGGAGAACAAGTCAGCTGTGAAAGCCCTCGGCTTAACCGGGGAAGTGCAGCTG
+
CCCCCGGGGGGGGGGGGGGGGGGGGGGGGGGGGGGGGGGGGGGGGGGGGGGGGGGGGGGGGGGGGGGGGGGGGGGGGGGGGGGGGGGGGGGGGGGGGGGGGGGGGGGGGGGGGGGGGGGGGGGGGGGGGGGGGGGGGGGGGGGGGGGGGGGGGGGGGGGGGGGGGGGGGGGGGGGGGCGGGGGGGGGGGGGGGGGGGGGGGGGGGGGGGGGGGDGGGGGGGGGGGGGGGGGGGGGGGGGGGGFGFGFFFFBFGFFFFFFFFFGFFFF4<FFBBFFFFFFFFFFFFFF9>FF?DFFBFFFB
@M04999:289:000000000-L3R54:1:1101:16896:8367 1:N:0:408
GGGGCCTACGGGGGGCTGCAGTAGGGAATCTTCCACAATGGACGCAAGTCTGATGGAGCAACGCCGCGTGAGTGAAGAAGGTTTTCGGATCGTAAAGCTCTGTTGTTGGTGAAGAAGGACAAGGGTAGTAACTGATCTTTGTTTGACGGTAATCAACCAGAAAGTCACGGCTAACTACGTGCCAGCAGCCGCGGTAATACGTAGGTGGCAAGCGTTGTCCGGATTTATTGGGCGTAAAGCGAACGCAGGCGGGAAGATAAGTCAGCTGTGAAAGCCCCCAGCTTAACTGGGGAACTGCAGC
+
CCCCCGGGGGGGGGGGGGGGGGGGGGGGGGGGGGGGGGGGGGGGGGGGGGGGGGGGGGGGGGGGGGGGGGGGGGGGGGGGGGGGGGGG*@FGGGGGGGGGGGGGGGGGGGGGGGGGGGGGGGGGGGGGGGGGGGGGGGGGGGGGGGGGGGGGGGGGGGGGGGGFGGGGGGGGGGGGGGGGGGGGGGGGGGGGGGGGGGGGGGGGGGGGGGGGGGGGGGGGGGGGGGGGGFGGGGGGGGGGGGFGFGFFFFFFGEDEFFFFFFGFFFFF>?ADFFFFFFFFB?FBAFFFFFFFFFFFFFFF2
@M04999:289:000000000-L3R54:1:1101:16287:8371 1:N:0:408
GGCCTACGGGGGGCTGCAGTAGGGAATCTTCCACAATGGACGCAAGTCTGATGGAGCAACGCCGCGTGAGTGAAGAAGGTTTTCGGATCGTAAAGCTCTGTTGTTGGTGAAGAAGGACAAGGGTAGTAACTGATCTTTGTTTGACGGTAATCAACCAGAAAGTCACGGCTAACTACGTGCCAGCAGCCGCGGTAATACGTAGGTGGCAAGCGTTGTCCGGATTTATTGGGCGTAAAGCGAACGCAGGCGGGAAGATAAGTCAGCTGTGAAAGCCCCCAGCTTAACTGGGGAACTGCAGCTG
+
CCCCCGGGGGGGGGGGGGGGGGGGGGGGGGGGGGGGGGGGGGGGGGGGGGGGGGGGGGGGGGGGGGGGGGGGGGGGGGGGGGGGGGGGGGGGGGGGGGGGGGGGGGGGGGGGGGGGGGGGGGGGGGGGGGGGGGGGGGGGGGGGGGEGGGGGGGGGGGGGGGGGGGGGGGGGGGGGGGGGGGGGGGGGGGGGGGGGGGGGGGGGGGGGGGGGGGGGGGGGGGGGGGGFFGGGGGGGGGGCGGFGFDEEFFFFDBFFFFFFFF>FFFFFFFFFF>FDFFFFFFFFFFFFF0::?0?DFFFF?
@M04999:289:000000000-L3R54:1:1101:10649:8375 1:N:0:408
TGATCCTACGGGGGGCTGCAGTGGGGAATTTTGGACAATGGGGGGAACCCTGATCCAGCCATGCCGCGTGTCTGAAGAAGGCCTTCGGGTTGTAAAGGACTTTTGTTAGGGAAGAAAAGCTTGGTGTTAATACCACCGAGTGCTGACGGTACCTAAAGAATAAGCACCGGCTAACTACGCGCCAGCAGCCGCGGTAATACGTAGGGTGCGAGCGTTAATCGGAATTACTGGGCGTAAAGCGAGCGCAGACGGTTAGATAAGTCAGATGTGAAATCCCCGAGCTCAACTTGGGACGTGCATT
+
CCCCCGGGGGGGGGGGGGGGGGGGGGGGGGGGGGGGGGGGGGGGGGGGGGGGGGGGGGGGGGGGGGGGGGGGGGGGGGGGGGGGGGGGGGGGGGGGGGGGGGGGGGGGGGGGGGGGGGGGGGGGGGGGGGGGGGGGGGGGGGGGGGGGGGGGGGGGGGGGGGGGGGGGGGGGGGGGGGGGGGGGGGGGGGGGGGGGGGGGGFFGGGFGGGGGGGGGGGGGGGCEGGGGGGGGGGGGGGGGGGFGFGFFFFFFGFFFFFFFFFGFFFFFFFFFBFFF??FFFFFFFFFFFFBBFFFFFFFFB
@M04999:289:000000000-L3R54:1:1101:23706:8414 1:N:0:408
CTGGACCTACGGGTGGCAGCAGTAGGGAATCTTCCACAATGGACGCAAGTCTGATGGAGCAACGCCGCGTGAGTGAAGAAGGTTTTCGGATCGTAAAGCTCTGTTGTTGGTGAAGAAGGATAGGGGTAGTAACTGATTCTTATTTGACGGTAATCAACCAGAAAGTCACGGCTAACTACGTGCCAGCAGCCGCGGTAATACGTAGGTGGCAAGCGTTGTCCGGATTTATTGGGCGTAAAGCGAACGCAGGCGGGAGAACAAGTCAGCTGTGAAAGCCCTCGGCTTAACCGGGGAAGTGC
+
CCCCCGGGGGGGGGGGGGGGGGGGGGGGGGGGGGGGGGGGGGGGGGGGGGGGGGGGGGGGGGGGGGGGGGGGGGGGGGGGGGGGGGGGGGGGGGGGGGGGGGGGGGGGGGGGGGGGGGGGGGGGGGGGGGGGGGGGGGGGGGGGGGGGGGGGGGGGGGGGGGGGGGGGGGGGGGGGGGGGGGGGGGGGGGGGGGGGGGGGGGGGGGGGGGGGGGGGGGGGGGGGGGGGGGGGGGGGGGGGGGFGFGFFFEFFGFFF@FFFFFGFFFFFFFFFBFFFFFFFFFF?BFFFFFBFBFFFFFF
@M04999:289:000000000-L3R54:1:1101:26446:8455 1:N:0:408
CAGCCTACGGGGGGCTGCAGTAGGGAATCTTCCACAATGGACGCAAGTCTGATGGAGCAACGCCGCGTGAGTGAAGAAGGTTTTCGGATCGTAAAGCTCTGTTGTTGGTGAAGAAGGATAAGGATAGTAACTGATTCTTATTTGACGGTAATCAACCAGAAAGTCACGGCTAACTACGTGCCAGCAGCCGCGGTAATACGTAGGTGGCAAGCGTTGTCCGGATTTATTGGGCGTAAAGCGAACGCAGGCGGGAGAACAAGTCAGCTGTGAAAGCCCTCGGCTTAACCGGGGAAGTGCAGCT
+
CCCCCGGGGGGGGGGGGGGGGGGGGGGGGGGGGGGGGGGGGGGGGGGGGGGGGGGGGGGGGGGGGGGGGGGGGGGGGGGGGGGGGGGGGGGGGGGGGGGGGGGGGGGGGGGGGGGGGGGGGGGGGGGGGGGGGGGGGGGGGGGGGGGGGGGGGGGGGGGGGGGGGGGGGGGGGGGGGGGGGGGGGGGGGGGGGGGGGGGGGGGGGGGGGGGGDGGGGGGGGGGGGGGGGGGGGGGGFFGGGGFGFGFFFFFFGFFFFFFFFFGFFFFFBFF>FF@FFFFFFFFBFFFFFF>B?FFFFFFB(
@M04999:289:000000000-L3R54:1:1101:26468:8481 1:N:0:408
TTCCTACGGGTGGCAGCAGTGAGGAATATTGGACAATGGGTGAGAGCCTGATCCAGCCATCCCGCGTGAAGGACGACAGCCCTATGGGTTTTAAACTTCTTTTGTATGGGAATAAACCACATTACGTGTAATGTTCTGAAGGTACCATACGAATAAGCATCGGCTAACTCCGTGCCAGCAGCCGCGGTAATACGGAGGATGCGAGCGTTATCCGGATTTATTGGGTTTAAAGGGTCCGTAGGCGGGTTGATAAGTCAGCGGTGAAAACCTGCAGCTTAACTGTAGAACTGCCGTTGATACT
+
CCCCCGGGGGGGGGGGGGGGGGGGGGGGGGGGGGGGGGGGGGGGGGGGGGGGGGGGGGGGGGGGGGGGGGGGGGGGGGGGGGGGGGGGGGGGGGGGGGGGGGGGGGGGGGGGGGGGGGGGGGGGGGGGGGGGGGGGGGGGGGGGGGGGGGGGGGGGGGGGGGGGGGGGGGGGGGGGGGGGGGGGGGGGGGGGGGGGGGGGGGGGGGGGGGGGGGGGGGGGGGGGGGGDGGGGGGGGGDGGGGFGFGFFF@FFGFFFFFFFFFGFFFFFFFFB?FFFF<?444:ABFFFFFFFBBBB<<9<9
@M04999:289:000000000-L3R54:1:1101:28025:8493 1:N:0:408
AACCCTACGGGCGGCAGCAGTGGGGAATATTGCACAATGGGGGGAACCCTGATGCAGCCATGCCGCGTGTATGAAGAAGGCCTTCGGGTTGTAAAGTACTTTCGGTAGTGAGGAAGTTGTGTGTATGAAAAGTGCATGCAGTTGACGTTAGCTACAGAAGAAGCACCGGCTAACTCCGTGCCAGCAGCCGCGGTAATACGGAGGGTGCGAGCGTTAATCGGAATGACTGGGCGTAAAGGGCATGTAGGCGGATAATTAAGTTAGGTGTGAAAGCCCCGGGCTCAACCTGGGAATTGCACTT
+
CCCCCGGGGGGGGGGGGGGGGGGGGGGGGGGGGGGGGGGGGGGGGGGGGGGGGGGGGGGGGGGGGGGGGGGGGGGGGGGGGGGGGGGGGGGGGGGGGGGGGGGGGGGGGGGGGGGGGGGGGGGGGGGGGGGGGGGGGGGGGGGGFGGGGGGGGGGGGGGGGGGGGGGGGGGGGGGGGGGGGFGGGGGGGGGGGGGGGGGGGDGGGGGGGCGGGEGGGGGGGGGGGGGGGGFFGGGGCFGGDGFGFGFFFFFFGFFFF?FFFFGFFFFFF?AFBFFFB>@>>>BF?FFFF1::>??BFBFD:
@M04999:289:000000000-L3R54:1:1101:24584:8504 1:N:0:408
TCGTCCTACGGGAGGCAGCAGTGAGGAATATTGGACAATGGGTGAGAGCCTGATCCAGCCATCCCGCGTGAAGGACGACAGCCCTATGGGTTTTAAACTTCTTTTGTATGGGAATAAACCACATTACGTGTAATGTTCTGAAGGTACCATACGAATAAGCATCGGCTAACTCCGTGCCAGCAGCCGCGGTAATACGGAGGATGCGAGCGTTATCCGGATTTATTGGGTTTAAAGGGTCCGTAGGCGGGTTGATAAGTCAGCGGTGAAAACCTGCAGCTTAACTGTAGAACTGCCGTTGAT
+
CCCCCGGGGGGGGGGGGGGGGGGGGGGGGGGGGGGGGGGGGGGGGGGGGGGGGGGGGGGGGGGGGGGGGGGGGGGGGGGGGGGGGGGGGGGGGGGGGGGGGGGGGGGGGGGGGGGGGGGGGGGGGGGGGGGGGGGGGGGGGGGGGGGGGGGGGGGGGGGGGGGGGGGGGGGGGGGGGGGGGGGGGGGGGGGGGGGGGGGGGGGGGGGGGGGGGGGGGGGGGGGGGGGGGGGGGGGGGGGGGGFGFGFFFFFFGFFFFFFFFFD:@FFFFFFFFFFFFFFFFFFFFFFFFDFFFFFB:?B>
@M04999:289:000000000-L3R54:1:1101:22239:8524 1:N:0:408
CCTACGGGCGGCTGCAGTAGGGAATCTTCCACAATGGACGCAAGTCTGATGGAGCAACGCCGCGTGAGTGAAGAAGGTTTTCGGATCGTAAAGCTCTGTTGTTGGTGAAGAAGGATAGGGATAGTAACTGATTCTTATTTGACGGTAATCAACCAGAAAGTCACGGCTAACTACGTGCCAGCAGCCGCGGTAATACGTAGGTGGCAAGCGTTGTCCGGATTTATTGGGCGTAAAGCGAACGCAGGCGGGAGAACAAGTCAGCTGTGAAAGCCCTCGGCTTAACCGGGGAAGTGCAGCTGA
+
CCCCCGGGGGGGGGGGGGGGGGGGGGGGGGGGGGGGGGGGGGGGGGGGGGGGGGGGGGGGGGGGGGGGGGGGGGGGGGGGGGGGGGGGGGGGGGGGGGGGGGGGGGGGGGGGGGFGGGGGGGGGGGGGGGGGGGGGGGGGGGGGGGGGGGGGGGGGGGGGGGGGGGGGGGGGGGGGGGDGFGGGGGGGGGGGGGGGGGGGGGGGGGGGGGGGGGGGGDGEGGGGGFGGGGGGGGGGGGGGGGFGFGFEFD>BFFFFFFF=FFGFFFFFFFFFFFFFD?FBFBFBBF09;:?:7<AD:?FB
@M04999:289:000000000-L3R54:1:1101:3909:8552 1:N:0:408
CTTCCTACGGGGGGCTGCAGTGAGGAATATTGGACAATGGGTGAGAGCCTGATCCAGCCATCCCGCGTGAAGGACGACAGCCCTGTGGGTTTTAAACTTCTTTTGTATGGGAATAAACCACATTACGTGTAATGTTCTGAAGGTACCATACGAATAAGCATCGGCTAACTCCGTGCCAGCAGCCGCGGTAATACGGAGGATGCGAGCGTTATCCGGATTTATTGGGTTTAAAGGGTCCGTATGCGGGTTGATAAGTCAGCGGTGAAAACCTGCAGCTTAACTGTAGAACTGCCGTTTATAC
+
CCCCCGGGGGGGCGGGGCEGFEAFCFGGGGGGGGBFFGGGDAFGGGGGGGGGFEG=?FGGFFD=CEFGGGGGGFGGDFCF8FDGGGGG@FGGGFGGGGGGGFGGGGDFGGGGGGGGGGDFGGGGGGGGGGGGGGGGGGGCFGGGG;F<FAFCFGGCCCFFGGEGGGEGFGGFE<F@CFGGGGFFCEGEGEGGGGCECGD>CFGGGGGGG8:C:?8>8EGGGGGDCFD3C4>F?CEGGGGGG*7:><>BFFFF:6?F=B*/8B<BF@FF?)8:BFFFFAFBB9-62-)))63<202:(-)))
@M04999:289:000000000-L3R54:1:1101:17235:8558 1:N:0:408
GCCTACGGGGGGCAGCAGTGGGGAATATTGCACAATGGGGGGAACCCTGATGCAGCCATGCCGCGTGTATGAAGAAGGCCTTCGGGTTGTAAAGTACTTTCGGTAGTGAGGAAGTTGTGTGTATGAAAAGTGCATGCAGTTGACGTTAGCTACAGAAGAAGCACCGGCTAACTCCGTGCCAGCAGCCGCGGTAATACGGAGGGTGCGAGCGTTAATCGGAATGACTGGGCGTAAAGGGCATGTAGGCGGATAATTAAGTTAGGTGTGAAAGCCCCGGGCTCAACCTGGGAATTGCACTTA
+
CCCCCGGGGGGGGGGGGGGGGGGGGGGGGGGGGGGGGGGGGGGGGGGGGGGGGGGGGGGGGGGGGGGGGGGGGGGGGGGGGGGGGGGGGGGGGGGGGGGGGGGGGGGGGCFFGGGGGGGGGGGGGGGGGGGGGGGGGGGGGGGGGGGGGGGGGGGGGGGGGGGGGGGGGGGGGGGGGGGGGGGGGGGGGGGGGGGGGGGGGGGGGGGDGGGGGGDGGGCGGGGGGGFGGGGGGGFGGGGGGGFGFGFFFFE>CFFFFFFFFFDFFF@BFFFFFFFE@BFF??<?0?BF:B?FFFFFFF?A
@M04999:289:000000000-L3R54:1:1101:19101:8558 1:N:0:408
TCCTACGGGGGGCAGCAGTGGGGAATATTGCACAATGGGGGGAACCCTGATGCAGCCATGCCGCGTGTATGAAGAAGGCCTTCGGGTTGTAAAGTACTTTCGGTAGTGAGGAAGTTGTGTGTATGAAAAGTGCATGCAGTTGACGTTAGCTACAGAAGAAGCACCGGCTAACTCCGTGCCAGCAGCCGCGGTAATACGGAGGGTGCGAGCGTTAATCGGAATGACTGGGCGTAAAGGGCATGTAGGCGGATAATTAAGTTAGGTGGTAAAGCCCCGGGCTCAACCTGGGAATTGCACTTA
+
CCCCCGGGGGGGGGGGGGGGGGGGGGGGGGGGGGGGGGGGGGGGGFGGGGGGGGGGGGGGGCEEGGGGGGGGGGGGGGGFGGGGGGGGGGGGGGGGGGGGGGGGDGGGGGGGGGGEG?>@C8CGGGGFFCFGGGGGGGGCGFFGGEGGGGGGGG?FG?FGGGFGGG>EGCGGGGGGGGCE9CFFGGGGGG>EGGFGGGCE>ECGGGGDG5C8CEFGGFGEGGGCFGDGC7DGEGGGG3>FGC*:@GFBEFF>7BFFFF??FFCB*))164<BB5BD>0<0:>DFF0:110(8:4A<DB76
@M04999:289:000000000-L3R54:1:1101:9144:8591 1:N:0:408
CCTACGGGTGGCAGCAGTGGGGAATATTGCACAATGGGGGGAACCCTGATGCAGCCATGCCGCGTGTATGAAGAAGGCCTTCGGGTTGTAAAGTACTTTCGGTAGTGAGGAAGTTGTGTGTATGAAAAGTGCATGCAGTTGACGTTAGCTACAGAAGAAGCACCGGCTAACTCCGTGCCAGCAGCCGCGGTAATACGGAGGGTGCGAGCGTTAATCGGAATGACTGGGCGTAAAGGGCATGTAGGCGGATAATTAAGTTAGGTGTGAAAGCCCCGGGCTCAACCTGGGAATTGCACTTAA
+
CCCCCGEGGGGGGGGGGGGGGGGGGGGGGGGGGGGGGGGGGGGFGGGGGGGGFDFGGGGGGDGGGGGGGGAFCFGDGFFGGGFFGGGGGGDGGGGGGGGGEGGCCFFFGGGGGGGGGGGFFGGGGGGGGGCGGGGGGGGGFGGGGGGEGGFFCGFFEFFFGFGGEGGGGGGGGGEGGGGGGGGGGGGGGGGGGGGGFDECD5AE>:C5CEEEGGFGGCGGGGFGGEGGGGCGGGGC:DGGGGFGFGFFFFFFFF?F?FFF6@CFBBFFFFF7::@DDBF?FBF::?F?24?BFFAFFFFB
@M04999:289:000000000-L3R54:1:1101:21200:8650 1:N:0:408
TAGCCTACGGGTGGCTGCAGTGGGGAATATTGCACAATGGGGGGAACCCTGATGCAGCCATGCCGCGTGTATGAAGAAGGCCTTCGGGTTGTAAAGTACTTTCGGTAGTGAGGAAGTTGTGTGTATGAAAAGTGCATGCAATTGACGTTAGCTACAGAAGAAGCACCGGCTAACTCCGTGCCAGCAGCCGCGGTAATACGGAGGGTGCGAGCGTTAATCGGAATGACTGGGCGTAAAGGGCATGTAGGCGGATAATTAAGTTAGGTGTGAAAGCCCCGGGCTCAACCTGGGAATTGCACTT
+
CCCCCGGGGGGGGGGGGGGGGGGGGGGGGGGGGGGGGGGGGGGGGGGGGGGGGGGGGGGGGGGGGGGGGGGGGGGGGGGGGGGGGGGGGGGGGGGGGGGGGGGGGFCGGGFGGGGGGGGGGGGGGGGGGGGGGGGGGGGGGGGGGGGGGGGGGGGGGGGGGGFGGGGGGGGGGGGGGGGGGGGFGGGGGGGGGGGGGGGGGGGGGGGGEEGGGGGGGGGGGGGGGFGGGFCFGGGGGGGGGGFGFGFFFFFFGD?FFFFFFBGFFFFFFFA>AFFFEFDFFFB?FFFF7?FF?0:2<AFF?
@M04999:289:000000000-L3R54:1:1101:19708:8695 1:N:0:408
CCTACGGGAGGCTGCAGTGAGGAATATTGGACAATGGGTGAGAGCCTGATCCAGCCATCCCGCGTGAAGGACGACAGCCCTATGGGTTTTAAACTTCTTTTGTATGGGAATAAACCACATTACGTGTAATGTTCTGAAGGTACCATACGAATAAGCATCGGCTAACTCCGTGCCAGCAGCCGCGGTAATACGGAGGATGCGAGCGTTATCCGGATTTATTGGGTTTAAAGGGTCCGTAGGCGGGTTGATAAGTCAGCGGTGAAAACCTGCAGCTTAACTGTAGAACTGCCGTTGATACTGT
+
CCCCCGGE;@FGFEGGD@FGCAFGGFGFCGDFE@CCFFGCFEFFFFG@<FF<F<F<@EFFEEGGGGGGAG@FEFG7FGEFFGGGGGGGFG<CEEE<EFFGGGFFGCEFGGGFCEBA,B,EGGDFFGGG9ECEF<FF??E,AB?F<EFGFF<FBFDEDGGGGGGGGGGFDGGFGGG=F:FGFCEEEEG8DABDGGGD7CFFGGCE*:C=@F@E588:<@CFGFF755C>EGFD>CFGGCGGGGFD:<7?BFFFFFFFF>@EFFFF7@BF0F:??@FFF<@2<<4:4>BBB04:??0>).64<
@M04999:289:000000000-L3R54:1:1101:20683:8725 1:N:0:408
TACCTACGGGTGGCTGCAGTGGGGAATATTGCACAATGGGGGGAACCCTGATGCAGCCATGCCGCGTGTATGAAGAAGGCCTTCGGGTTGTAAAGTACTTTCGGTAGTGAGGAAGTTGTGTGTATGAAAAGTGCATGCAGTTGACGTTAGCTACAGAAGAAGCACCGGCTAACTCCGTGCCAGCAGCCGCGGTAATACGGAGGGTGCGAGCGTTAATCGGAATGACTGGGCGTAAAGGGCATGTAGGCGGATAATTAAGTTAGGTGTGAAAGCCCCGGGCTCAACCTGGGAATTGCACTT
+
CCCCCGGGGGGGGGGGGGGGGGGGGGGGGGGGGGGGGGGGGGGGGGGGGGGGGGGGGGGGDGGGGGGGGGGGGGGGGGGGGGGGGGGGGGGFGGGGGGGGGGGGGGGGGFGGGGGGGGGGGGGGGGGGGGGGGGGGGGGGGGGGGGGGGGGGGGGGGGGGGGGGGGGGGGGGGGGGGGGGGGGGGGGGGGGGGGGGGGGGGGGGGGGGGGGGGGGGGGGGGGGGGGGGGGGGGGGGGGGGGG:FFGF@EFFFGFFFFFFFFFG?F@FFFFFFFFFEB>D>>FFFFFFF?6??B?>BA?<B
@M04999:289:000000000-L3R54:1:1101:26813:8749 1:N:0:408
CGGCACCTACGGGCGGCTGCAGTGAGGAATATTGGACAATGGGTGAGAGCCTGATCCAGCCATCCCGCGTGAAGGACGACAGCCCTATGGGTTTTAAACTTCTTTTGTATGGGAATAAACCACATTACGTGTAATGTTCTGAAGGTACCATACGAATAAGCATCGGCTAACTCCGTGCCAGCAGCCGCGGTAATACGGAGGATGCGAGCGTTATCCGGATTTATTGGGTTTAAAGGGTCCGTAGGCGGGTTGATAAGTCAGCGGTGAAAACCTGCAGCTTAACTGTGGAACTGCCGTTGAT
+
CCCCCGGGGGGGGGGGGGGGGGGGGGGGGFGGGGGGGGGGGGGGGGGFGGGGGGGGGGGGGGGGGGGGGGGGGGGGGGGGGGGGGGGGGGFFEGGGGGGGGGGGGGGGGGGGFGGGFGGGGFGGGGGGGGGGGGGGGGGGGGGGGGGGGDFDGGGGGGFGGGGGFFGGDCGGGGGGGGGGFGCFGGEGGGGGGGGGGGGGEDFGGGGGGGGGGGGGGCEGGGGGGGGGCC<FG7EFDDGGGC@D>GEEDDBE6@??FFFFFFGF5@FF9F8:BFFFFFF29AF<9:62)<?>BFFF?<??-
@M04999:289:000000000-L3R54:1:1101:26891:8756 1:N:0:408
TGCCTACGGGGGGCTGCAGTAGGGAATCTTCCACAATGGACGCAAGTCTGATGGAGCAACGCCGCGTGAGTGAAGAAGGTTTTCGGATCGTAAAGCTCTGTTGTTGGTGAAGAAGGATAAGGATAGTAACTGATTCTTATTTGACGGTAATCAACCAGAAAGTCACGGCTAACTACGTGCCAGCAGCCGCGGTAATACGGAGGGTGCGAGCGTTAATCGGAATGACTGGGCGTAAAGGGCATGTAGGCGGATAATTAAGTTAGGTGTGAAAGCCCCGGGCTCAACCTGGGAATTGCATTT
+
CCCCCGGGDGGGGGGEGGGGCGGGGGGGGGGGGGGFGGGGGGGG>EGFFGGGGGGGGFGGGGGGGGFFGGFGGGGGGF7FFGGGGGCEGEFFGGGFAF;E@;FGGGGFF9FCEFGG8FGE:CFGCCEEGGG9<FC;FGEGGGCGFF>FFGGFGGGGGGGGGGGGGGDFGGGGGGGFGGGCFG8;68EFEEGGGGEGGGFCCEEGGGGG=:?EECE5EGGDEGGGGGG>FDGGC5EDFCDCCDFGBC6FFF@EDFFFF@FFFF7;F?FB274975>B)1>7>B<>B?FFB6:::??B)))6
@M04999:289:000000000-L3R54:1:1101:27322:8765 1:N:0:408
TATCTCCTACGGGAGGCTGCAGTGGGGAATTTTGGACAATGGGGGGAACCCTGATCCAGCCATGCCGCGTGTCTGAAGAAGGCCTTCGGGTTGTAAAGGACTTTTGTTAGGGAAGAAAAGCCGGGTGCTAATACCACCTGGTGCTGACGGTACCTAAAGAATAAGCACCGGCTAACTACGTGCCAGCAGCCGCGGTAATACGTAGGGTGCGAGCGTTAATCGGAATTACTGGGCGTAAAGCGAGCGCAGACGGTTAGATAAGTCAGATGTGAAATCCCCGAGCTCAACTTGGGACGTGCAT
+
CCCCCGGGGGGGGGGGGGGGGGGGGGGGGGGGGGGGGGGGGGGGGGGGGGGGGGGGGGGGGGGGGGGGGGGGGGGFGFFGGGGDGGFFGGGGGGGGGGGGGGGGGGGGGGGFGGGGGGGGGGGGGGEEGGGGGGFGGGGGGGGGGGGGGGGGGGGGGGGGGGGGGGGDGGG>EGGGGFGGGGGGGFGGFGGGEGGEGEGGGGECFGGGGGGCEGEGGGGGGGGGGGGGGGGGGCEGGGGGGD@DDCDDEFFEGEFFFFFFFFFFFFFFBFFFAFFF6?FFFFB7?FFBFAFD:?:6?:<BA
@M04999:289:000000000-L3R54:1:1101:7970:8804 1:N:0:408
CCTACGGGCGGCTGCAGTGGGGAATATTGCACAATGGGGGGAACCCTGATGCAGCCATGCCGCGTGTATGAAGAAGGCCTTCGGGTTGTAAAGTACTTTCGGTAGTGAGGAAGTTGTGTGTATGAAAAGTGCATGCAATTGACGTTAGCTACAGAAGAAGCACCGGCTAACTCCGTGCCAGCAGCCGCGGTAATACGGAGGGTGCGAGCGTTAATCGGAATGACTGGGCGTAAAGGGCATGTAGGCGGATAATTAAGTTAGGTGTGAAAGCCCCGGGCTCAACCTGGGAATTGCACTTAA
+
CCCCCGFGG@CFGGEGFCFFFCGGGGDFDFFF@EAFDGGDG@FGD:FFCF?FEGGDGGEGFGE=CGGGGGGGG<8FAC<FGFBFGC<:CB;FFFGGGGACEG<<F?BCFG:FGD<<@<<BF,<@F<8<<<<;3@FGFCFFGGGE<FF<,7FFDFGG::<FFEG:CC5:?:?C@:CCGEFFDFFCGG8E8>EE8FGFGGECCGCE>ECE8E?CEF:FD5>E5CF+<FFC5<</:/00><<CFC*CFFDFE57@>6=*76=BF:G?6)@BBF<?070<>>:(2,4:2.2<12?4<4><2)).
@M04999:289:000000000-L3R54:1:1101:28446:8810 1:N:0:408
TGGGCCTACGGGGGGCAGCAGTGAGGAATATTGGACAATGGGTGAGAGCCTGATCCAGCCATCCCGCGTGAAGGACGACAGCCCTATGGGTTTTAAACTTCTTTTGTATGGGAATAAACCACATTACGTGTAATGTTCTGAAGGTACCATACGAATAAGCATCGGCTAACTCCGTGCCAGCAGCCGCGGTAATACGGAGGATGCGAGCGTTATCCGGATTTATTGGGTTTAAAGGGTCCGTAGGCGGGTTGATAAGTCAGCGGTGAAAACCTGCAGCTTAACTGTAGAACTGCCGTTGAT
+
C@CCCEFGFGGGGGGGGFGEFFGEGGGGGEGGG@EFGGGGG@EFGFFFFGGG8FFEGGGF<FGGGCFEGEGGGGFF>CBFEGFCCFGGGGGGGGGG=DCGGGGGGFGGCFFF:FGGCFGGGGFGGGGFGGF:CF<@CGG9FGGGFFGGGGCFF*<BFGCGGCFGDFG:BF9F:*=F@FFGGGGGGDGEGGE5:CFCE>:EGFFFGGEEEGECFC@EGGGDFGGGFGGDECC7:?E*97DGGG>GF3>)0<BFC@F?@FFFF>D>8)08)7272@7;?:B4><>2>4)-:2>?B<04:((6
@M04999:289:000000000-L3R54:1:1101:6794:8815 1:N:0:408
CTGCCTACGGGGGGCTGCAGTGAGGAATATTGGACAATGGGTGAGAGCCTGATCCAGCCATCCCGCGTGAAGGACGACAGCCCTATGGGTTTTAAACTTCTTTTGTATGGGAATAAACCACATTACGTGTAATGTTCTGAAGGTACCATACGAATAAGCATCGGCTAACTCCGTGCCAGCAGCCGCGGTAATACGGAGGATGCGAGCGTTATCCGGATTTATTGGGTTTAAAGGGTCCGTAGGCGGGTTGATAAGTCAGCGGTGAAAACCTGCAGCTTAACTGTAGAACTGCCGTTGATAC
+
CCCCCGGGGGGGGGGGGGGGGGGGGGGGGGGGGGGGGGGGGGGGGGGGGGGGGGGGGGGGGGGGGGGGGGGGGGGGGGGGGGGGGGGGGGGGGGGGGGGGGGGGGGGGGGGGGGGGGGGGGGGGGGGGGGGGGGGGGGGGGGGGGGGGGGGGGGGGGGGGGGDGGGGGGGGGGGGGGGGGGGGGGGGGGGGGGGGGGGGGGGGGGGGGGGGGGGGGGGDFGGGGGGDDEGGGGGGGGGGGGGFGFGFFEFFFGFFFFFFFFFGB>FFFFEFFFFFFFFFAABFFFFDFFBF22>FB?B<:)
@M04999:289:000000000-L3R54:1:1101:16034:8825 1:N:0:408
GCCTACGGGTGGCAGCAGTGGGGAATATTGCACAATGGGGGGAACCCTGATGCAGCCATGCCGCGTGTATGAAGAAGGCCTTCGGGTTGTAAAGTACTTTCGGTAGTGAGGAAGTTGTGTGTATGAAAAGTGCATGCAGTTGACGTTAGCTACAGAAGAAGCACCGGCTAACTCCGTGCCAGCAGCCGCGGTAATACGGAGGGTGCGAGCGTTAATCGGAATGACTGGGCGTAAAGGGCATGTAGGCGGATAATTAAGTTAGGTGTGAAAGCCCCGGGCTCAACCTGGGAATTGCACTTA
+
CCCCCGGGGGGGGGGGGGGGGGGGGGGGGGGGGGGGGGGGGGGGGGGGGGGGGGGGGGGGGGGGGGGGGGGGGGGGGGGGGGGGGGGGGGGGGGGGGGFGGGGGGGGGGGGGGGGGGGGGGGGGGGGGGGGGGGGGGGGGGGGGGGGGGGGGGGGGGGGGGGGGGGGGGGGGFGGGGGGGGGGGGGGGGGGGGGGGGGGGGGGGGGGEGGGGGGGGGGGGGGGGGGGGGGGGGGGGGGGGGGFGFGFFDDDFGFFFFFFFFFGFFFFFDFAFFFEFEFFFFF?FFFF63?BB>BFFFFBF
@M04999:289:000000000-L3R54:1:1101:22734:8826 1:N:0:408
AACCTACGGGTGGCTGCAGTAGGGAATCTTCCACAATGGACGCAAGTCTGATGGAGCAACGCCGCGTGAGTGAAGAAGGTTTTCGGATCGTAAAGCTCTGTTGTTGGTGAAGAAGGATAGGGATAGTAACTGATTCTTATTTGACGGTAATCAACCAGAAAGTCACGGCTAACTACGTGCCAGCAGCCGCGGTAATACGTAGGTGGCAAGCGTTGTCCGGATTTATTGGGCGTAAAGCGAACGCAGGCGGGAGAACAAGTCAGCTGTGAAAGCCCTCGGCTTAACCGGGGAAGTGCAGCTG
+
CCCCCGGGGGGGGGGGGGGGGGGGGGGGGGGGGGGGGGGGGGGEFGGGGGGGGGGGGGGGDGGGGGGGGGGGGGGGGGGGGGGGGG@FGEGGGEGGGGGGGGGGGGGGGGGGGGGGGFGGGGGGGGGGGGGGGGGGGGFGGGGGGGGGGGGGGGGGGGGGGGGGGGGGGGGGGGGGEGGGGGGGGCGGCEGGGGGGGG5<FGGGCGGGGEGGGGGGGGGGEEEGGGG7EDGGGGGFGGGGDGD3;C>@EFB3C:FF:FFFFFGFF?F?>?>F?F>?F>FBBFF<9ABB0608?F7:AFFF?
@M04999:289:000000000-L3R54:1:1101:6999:8848 1:N:0:408
TTAGCCCTACGGGCGGCTGCAGTGAGGAATATTGGACAATGGGTGAGAGCCTGATCCAGCCATCCCGCGTGAAGGACGACAGCCCTATGGGTTTTAAACTTCTTTTGTATGGGAATAAACCACATTACGTGTAATGTTCTGAAGGTACCATACGAATAAGCATCGGCTAACTCCGTGCCAGCAGCCGCGGTAATACGGAGGATGCGAGCGTTATCCGGATTTATTGGGTTTAAAGGGTCCGTAGGCGGGTTGATAAGTCAGCGGTGAAAACCTGCAGCTTAACTGTAGAACTGCCGTTGAT
+
CCCCCGGGGGGGGGGGGGGGGGGGGGGGGGGGGGGGGGGGGGGGGGGGGGGGGGGGGGGGGGGGGGGGGGGGGGGGGGGGGGGGGGGGGGGGGGGGGGGGGGGGGGGGGGGGGGGGGGGGGGGGGGGGGGGGGGGGGGGGGGGGGGGGGGGGGGGGGGGGGGGGGGGGGGGGGGGGGGGGGGGGGGGGGGGGGGGGGGGGGGGGGGGGGGGGGGGGGGGDGGGGGGGGGGGGGGGGDGGGGGFDFGFFFFDFGFFFFFFFFFGFFFF@>F?:7FFFF>?DFD><AFFFFFFFFFFFBFF?<
@M04999:289:000000000-L3R54:1:1101:16548:8848 1:N:0:408
TACCCTACGGGGGGCTGCAGTGGGGAATATTGCACAATGGGGGGAACCCTGATGCAGCCATGCCGCGTGTATGAAGAAGGCCTTCGGGTTGTAAAGTACTTTCGGTAGTGAGGAAGTTGTGTGTATGAAAAGTGCATGCAATTGACGTTAGCTACAGAAGAAGCACCGGCTAACTCCGTGCCAGCAGCCGCGGTAATACGGAGGGTGCGAGCGTTAATCGGAATGACTGGGCGTAAAGGGCATGTAGGCGGATAATTAAGTTAGGTGTGAAAGCCCCGGGCTCAACCTGGGAATTGCACTT
+
CCCCCGGGGGGGGGGGGGGGGGGGGGGGGGGFGGGGGGGGGGGGGGGGGGGGGGGGGGGGGGGGEGGGGGGGGGGGGGGGGGGGGGGGGGGGGGFGGGGGGGGGGGGGGGGGGDGFGGGGGGGGGGGGGGGGGGGGGGGGGGGGGGGGGGGGGGGGGGGGGGGGGGGGGGGGGGGGGGGGGGGGGGGGGGGGGGGGGGGGGGGGGGGGGGGGDGGGGGGGGGGGGGGGGGFGGGGGGGFGGGFGFGFFFFFFGFFFFFFFFFFFFFFFFFBFFFFFFFDFFFBFFFFFFFFFFB?DFA3A:
@M04999:289:000000000-L3R54:1:1101:5498:8876 1:N:0:408
CGACCTACGGGGGGCTGCAGTGGGGAATTTTGGACAATGGGGGGAACCCTGATCCAGCCATGCCGCGTGTCTGAAGGAGGCCTTCGGGTTGTAAAGGACTTTTGTTAGGGAAGAAAAGCTTGGTGTTAATACCACCGAGTGCTGACGGTACCTAAAGAATAAGCACCGGCTAACTACGTGCCAGCAGCCGCGGTAATACGTAGGGTGCGAGCGTTAATCGGAATTACTGGGCGTAAAGCGAGCGCAGACGGTTAGATAAGTCAGATGTGAAATCCCCGAGCTCAACTTGGGACGTGCATTT
+
CCCCCGGGGGGGGGGGGGGGGGGGGGGGGGGGGGGGGGGGGGGGGGGGGGGGGGGGGGGGGGGGGGGGGGGGGGGGGGGGGGGGGGGGGGGGGGGGGGGG9FGGGGGGGGGGGGGGGGGGGGGGGGGGGGGGGGGGGGGGGGGG7EGGGGGGGGGGGGGGGGGGGGGGGGGGGGGGGGGGGGGGGGGGGGGGGEGGGGGGGGGGGGGGGGGGGGGGGGGGGGGGGGGGGGGGGGGGGGGGGGFGFGFFFFFFGFFFFFFFFFGFFFFFFFFFFFFFF>D>FFFFFFFFFFFFFFFFF0AFB
@M04999:289:000000000-L3R54:1:1101:6584:8895 1:N:0:408
GGCCTACGGGGGGCAGCAGTGAGGAATATTGGACAATGGGTGAGAGCCTGATCCAGCCATCCCGCGTGAAGGACGACAGCCCTATGGGTTTTAAACTTCTTTTGTATGGGAATAAACCACATTACGTGTAATGTTCTGAAGGTACCATACGAATAAGCATCGGCTAACTCCGTGCCAGCAGCCGCGGTAATACGGAGGATGCGAGCGTTATCCGGATTTATTGGGTTTAAAGGGTCCGTAGGCGGGTTGATAAGTCAGCGGTGAAAACCTGCAGCTTAACTGTAGAACTGCCGTTGATACT
+
CCCCCGGGGGGGGGGGGGGGGGGGGGGGGGGGGGGGGGGGGGGGGGGGGGGGGGGGGGGGGGGGGGGGGGGGGGGGGGGGGGGGGGGGGGGGGGGGGGGGGGGGGGGGGGGGGGGGGGGGGGGGGGGGGGGGGGGGGGGGGGGGGGGGGGGGGGGGGGGGGGGGGGGGGGGGGGGGGGGGGGGGGGGGGGGGGGEGGGGGGGGGEGGGGGGGGGGGGGGGGGGGGGGDGGGGFGGGGGGGGGFGFGFFFFFFGFFFFBFFFFGFFFFFBFFFFFFFFBFFFFFFFFFBA<?F0?FFFFAF>
@M04999:289:000000000-L3R54:1:1101:8206:8967 1:N:0:408
CCGGTCCTACGGGTGGCTGCAGTGGGGAATATTGCACAATGGGGGGAACCCTGATGCAGCCATGCCGCGTGTATGAAGAAGGCCTTCGGGTTGTAAAGTACTTTCGGTAGTGAGGAAGTTGTGTGTATGAAAAGTGCATGCAGTTGACGTTAGCTACAGAAGAAGCACCGGCTAACTCCGTGCCAGCAGCCGCGGTAATACGGAGGGTGCGAGCGTTAATCGGAATGACTGGGCGTAAAGGGCATGTAGGCGGATAATTAAGTTAGGTGTGAAAGCCCCGGGCTCAACCTGGGAATTGCAC
+
CCCCCGGGGGGGGGGGGGGGGGGGGGGGGGGGGGGGGGGGGGGGGGGGGGGGGGGGGGGGGGGGGGGGGGGGGGGGGGGGEGGGCGGGGGGGGGGGFGGFGGGGGGGFGGFBFGCDFGGGGGGGGGGGGGGGGGGGGGGGGGGGGGGGGFGGGGGGGGGGGGGGGGGGGGGGGGGGGGGGGFGGGGGGGGGGGGGGGGGGGGGEGGDEEGGGGGGGEGFFGGEEGGGGGGGGGGGGCDFFGGFGFGFBFFFFGFFBBFFFFFGFFFFFFFFFAFFFFBB>799;?DFFB?316???FFAF8
@M04999:289:000000000-L3R54:1:1101:13007:8973 1:N:0:408
TTGCCTACGGGAGGCTGCAGTGGGGAATTTTGGACAATGGGGGGAACCCTGATCCAGCCATGCCGCGTGTCTGAAGAAGGCCTTCGGGTTGTAAAGGACTTTTGTTAGGGAAGAAAAGCCGGGTGCTAATACCACCTGGTGCTGACGGTACCTAAAGAATAAGCACCGGCTAACTACGTGCCAGCAGCCGCGGTAATACGTAGGGTGCGAGCGTTAATCGGAATTACTGGGCGTAAAGCGAGCGCAGACGGTTAGATAAGTCAGATGTGAAATCCCCGAGCTCAACTTGGGACGTGCATTT
+
CCCCCGGGGGGGGGGGGGGGGGGGGGGGGGGGGGGGGGGGGGGGGGGGGGGGGGGGGGGGGGGGGGGGEGGGGGGGGGGGGGGGGGGGGGGGGGGGGGGGGGGGGGGE?FGGEGGGGGGGGGGGGGGGGGGGGGGGGGGGDFGGGGGGGGGGGGGGFGGFGGGGGGFGGGGGGGGGGDGFGGGGGGGGGGGGEGEGGGGGGGGGGGGGGGGGGGGGGGGGGGDGGF>FFGGGGGGGGGGGGGFGFGFFFFFFGFFFFFFFFFGFFFFF2?D<A66?F9E>BFFBFFDFA0?BFFFF:<FFF
@M04999:289:000000000-L3R54:1:1101:19498:8973 1:N:0:408
TGAAGCCTACGGGAGGCTGCAGTGGGGAATTTTGGACAATGGGGGGAACCCTGATCCAGCCATGCCGCGTGTCTGAAGAAGGCCTTCGGGTTGTAAAGTACTTTCGGTAGTGAGGAAGTTGTGTGTATGAAAAGTGCATGCAGTTGACGTTAGCTACAGAAGAAGCACCGGCTAACTCCGTGCCAGCAGCCGCGGTAATACGGAGGGTGCGAGCGTTAATCGGAATGACTAGGCGTAAAGGGCATGTAGGCGGATAATTAAGTTAGGTGTGAAAGCCCCGGGCTCAACCTGGGAATTGCAC
+
CCCCCGGGGGGGGGGGGGGGGGGGGGGGGGGGGGGGGGGGGGGGGGGGGGGGGGGGGGGGGGGGGGGGGGGGGGGGGGGGGGGGGGGGGGGGGGGGGGGGGGGGGGGGGGGGGGGGGGGGGGGGGGGGGGGGGGGGGGGGGGGGGGGGGGGGGGGGGGGGGGGGGGGGGGGGGGGGGGGGGGGGGGGGGGGGGGGGGGGGGGGGGGGGGGGGGGGGGGGGGGGGDGGGGGGGGGGGGGCCGGDGFGFFFFFFGFFF=FFFFFGFFFFFFFFFFFFFFBE>FFFFFF?FFFFFB?FFFFF>7
@M04999:289:000000000-L3R54:1:1101:27232:8975 1:N:0:408
GATCCTACGGGCGGCAGCAGTGAGGAATATTGGACAATGGGTGAGAGCCTGATCCAGCCATCCCGCGTGAAGGACGACAGCCCTATGGGTTTTAAACTTCTTTTGTATGGGAATAAACCACATTACGTGTAATGTTCTGAAGGTACCATACGAATAAGCATCGGCTAACTCCGTGCCAGCAGCCGCGGTAATACGGAGGATGCGAGCGTTATCCGGATTTATTGGGTTTAAAGGGTCCGTAGGCGGGTTGATAAGTCAGCGGTGAAAACCTGCAGCTTAACTGTAGAACTGCCGTTGATAC
+
CCCCCGGGGGGGGGGGGGGGGGGGGGGGGGGGGGGGGGGGGGGGGGGGGGGGGGGGGGGGGGGGGGGGGGGGGGGGGGGGGGGGGGGGGGGGGGGGGGGGGGGGGGGGGGGGGGGGGGGGGGGGGGGGGGGGGGGGGGGGGGGGGGGGGGGGGGGGGGGGGGGGGGGGGGGGGGGGGGGGGGGGGGGGGGGGGGGGGGGGGGFEEGGGGGGGGGGGGGGGGGGGGGGGGGGGGGGGGGGGGGFGFGFFFFFFC?FFFFFFFFGFFFFFFFF:?FFFFFFFFFFFFFFFFF>DFFFFFBFA)
@M04999:289:000000000-L3R54:1:1101:19121:8979 1:N:0:408
ATCCTACGGGGGGCAGCAGTGGGGAATATTGCACAATGGGGGGAACCCTGATGCAGCCATGCCGCGTGTATGAAGAAGGCCTTCGGGTTGTAAAGTACTTTCGGTAGTGAGGAAGTTGTGTGTATGAAAAGTGCATGCAGTTGACGTTAGCTACAGAAGAAGCACCGGCTAACTCCGTGCCAGCAGCCGCGGTAATACGGAGGGTGCGAGCGTTAATCGGAATGACTGGGCGTAAAGGGCATGTAGGCGGATAATTAAGTTAGGTGTGAAAGCCCCGGGCTCAACCTGGGAATTGCACTT
+
CCCCCGGGGGGGGGGGGGGGGGGGGGGGGGGGGGGGGGGGGGGGGGGGGGGGGGGGGGGGGGGGGGGGGGGGGGGGGGGGGGGGGGGGGGGGGGGGGGGGGGGGGGEFGGGGGGGGGGGGGGGGGGGGGGGGGGGGGGGGGGGGGGGGGGGGGGGFGGGGGGGGGGGGGGGGGGGGGGGGGGGGGGGGGGGGGGGGGGGGGGGGGGGGCEGGGGEGGGGGGGGGGGGGGGGGEGGFFGGGGGFGFGFFF>EFGFFFF?BFFFGFFFFEFFFFF>FF3>DF9<2>FBFFF07?F?FFF?FF
@M04999:289:000000000-L3R54:1:1101:24343:8993 1:N:0:408
ATTCCTACGGGGGGCTGCAGTGGGGAATTTTGGACAATGGGGGGAACCCTGATCCAGCCATGCCGCGTGTCTGAAGAAGGCCTTCGGGTTGTAAAGGACTTTTGTTAGGGAAGAAAAGCCGGGTGCTAATACCACCTGGTGCTGACGGTACCTAAAGAATAAGCACCGGCTAACTACGTGCCAGCAGCCGCGGTAATACGTAGGGTGCGAGCGTTAATCGGAATGACTGGGCGTAAAGGGCATGTAGGCGGATAATTAAGTTAGGTGTGAAAGCCCCGGGCTCAACCTGGGAATTGCACTT
+
CCCCCGGGGDFGGGGGGGGGGGGGGDCDGGGGGGGGGGGGGGGGGGGGEGGGFGGGGGGFGGGGEGGGGGGGGGGGGGGFFGECCFGGGGGGGGGGCECGGGGGGGGGGGGGGCFGGFGGEGGEEEGGGGGGGGGGGECCCCGF7CECEGGGGGGFGGGGGFFGDFGDGGGGGFGGGGGGGGCFGFDE@ECCEGGGGC?CECGGGFGDGGGGGGEGFGFFG=ECGGDGFFFCEGGGGGGGGF>D=DF=FDFDGFFFFFFFFFGFFFFFFF2<<F:FEBB99BF?>?(40(40:<:2:A?B?
@M04999:289:000000000-L3R54:1:1101:23259:9002 1:N:0:408
TGCCTACGGGGGGCTGCAGTGGGGAATTTTGGACAATGGGGGGAACCCTGATCCAGCCATGCCGCGTGTCTGAAGAAGGCCTTCGGGTTGTAAAGGACTTTTGTTAGGGAAGAAAAGCCGGGTGCTAATACCACCTGGTGCTGACGGTACCTAAAGAATAAGCACCGGCTAACTACGTGCCAGCAGCCGCGGTAATACGTAGGGTGCGAGCGTTAATCGGAATTACTGGGCGTAAAGCGAGCGCAGACGGTTAGATAAGTCAGATGTGAAATCCCCGAGCTCAACTTGGGACGTGCATTTG
+
CCCCCGGGGGGGGGGGGGGGGGGGGGGGGGGGGGGGGGGGGGGGGGGGGGGGGGGGGGGGGGGGGGGGGGGGGGGGGGGGGGGGGGGGGGGGGGGGGGGGGGGGGGGGGGGGGGGGGGGGGGGGGGGGGGGGGGGGGGGGGGGGGGGGGGGGGGGGGGGGGFGGGGGGGGGGGGGGGGGGGGGGGGGGGGGGGGGGGGGGCFGGGGGGGGGGGGGGGGGGGGGGGGGGGGGGGGGGGGGDGGFGFGDFFFFFGFFFFFFFFFF?FBF?BFFFFFFFE>EFBD?>BFFFF11:92:6:FFA)
@M04999:289:000000000-L3R54:1:1101:21355:9002 1:N:0:408
ACCTACGGGGGGCAGCAGTAGGGAATCTTCCACAATGGACGCAAGTCTGATGGAGCAACGCCGCGTGAGTGAAGAAGGTTTTCGGATCGTAAAGCTCTGTTGTTGGTGAAGAAGGATAGGGGTAGTAACTGATTCTTATTTGACGGTAATCAACCAGAAAGTCACGGCTAACTACGTGCCAGCAGCCGCGGTAATACGTAGGTGGCAAGCGTTGTCCGGATTTATTGGGCGTAAAGCGAACGCAGGCGGGAGAACAAGTCAGCTGTGAAAGCCCTCGGCTTAACCGGGGAAGTGCAGCTG
+
CCCCCGGGGGGGGGGGGGGGGGGGGGGGGGGGGGGGGGGGGGGGGGGGGGGGGGGGGGGGGGGGGGGGGGGGGGGGGGGGGGGGGGGGGGGGGGGGGGGGGGGGGGGGGGGGGGGGGGGGGGGGGGGGGGGGGGGGGGGGGGGGGGGGGGGGGGGGGGGGGGGGGGGGGGGGGGGGGGGGGGGGGGGGGGGGGGGGGGGGGGGGFGGGGGGGGGGGGGGGGGGGGGGGGGGGGGGGGGGGGGFGFGFFFFFFGFFFFFFFFFGFFFFFAFFFFFFFFFFFFFFBBF>>99?FBFFAFB<:
@M04999:289:000000000-L3R54:1:1101:10468:9010 1:N:0:408
TTGGCCCTACGGGGGGCTGCAGTGGGGAATATTGCACAATGGGGGGAACCCTGATGCAGCCATGCCGCGTGTATGAAGAAGGCCTTCGGGTTGTAAAGTACTTTCGGTAGTGAGGAAGTTGTGTGTATGAAAAGTGCATGCAGTTGACGTTAGCTACAGAAGAAGCACCGGCTAACTCCGTGCCAGCAGCCGCGGTAATACGGAGGGTGCGAGCGTTAATCGGAATGACTGGGCGTAAAGGGCATGTAGGCGGATAATTAAGTTAGGTGTGAAAGCCCCGGGCTCAACCTGGGAATTGCAC
+
CCCCCGGGGGGGGGGGGGGGGGGGGGGGGGGGGGGGGGGGGGGGGGGGGGGGGGGGGGGGGGGGGGGGGGGGGGGGGGGGGGGGGGGGGGGGGGGGGGGGGGGGGGGGGGGGGGGGGGGGGGGGGGGGGGGGGGGGGGGGGGGGGGGGGGGGGGGGGGGGGGGGGGGGGGGGGGGGGGGGGGGGGGGGGGGGGGGGGGGGGGGGGGGGGGGGGGGGGDGGGGGGGGGGGGGGGGGGGGGGGGFGFGFFFFFFGFFEFFFFFFGFFFFFFFFFFFFFFFFFFFFFFFFFFFFFFBF?FFFF?
@M04999:289:000000000-L3R54:1:1101:5299:9013 1:N:0:408
TCCTACGGGAGGCAGCAGTAGGGAATCTTCCACAATGGACGCAAGTCTGATGGAGCAACGCCGCGTGAGTGAAGAAGGTTTTCGGATCGTAAAGCTCTGTTGTTGGTGAAGAAGGACAAGGGTAGTAACTGATCTTTGTTTGACGGTAATCAACCAGAAAGTCACGGCTAACTACGTGCCAGCAGCCGCGGTAATACGTAGGTGGCAAGCGTTGTCCGGATTTATTGGGCGTAAAGCGAACGCAGGCGGGAAGATAAGTCAGCTGTGAAAGCCCCCAGCTTAACTGGGGAACTGCAGCTG
+
CCCCCGGGGGGGGGGGGGGGGGGGGGGGGGGGGGGGGGGGGGGGGGGGGGGGGGGGGGGGGGGGGGGGGGGGGGGGGGGGGGGGGGGGGGGGFGGGGGGGGGGGGGGGGGGGGGGGGGGGGGGGGGGGGGGGGGGGGGGGGGGGGGGGGGGGGGGGGGGGGGGGGGGGGGGGGGGGGGGGGGGGGGGGGGGGGGGGGGGGGGGGGGGGGGGGGGGGGGGGGEGGGGGGGGGGGGFGGGGGDGEGDG:BFFFFGFFFFFFFFFGFF@FFAFFFFFFFFFFFFAFFFFFFFFFFF?FFFFFF
@M04999:289:000000000-L3R54:1:1101:12476:9022 1:N:0:408
ATTCCTACGGGGGGCAGCAGTGGGGAATATTGCACAATGGGGGGAACCCTGATGCAGCCATGCCGCGTGTATGAAGAAGGCCTTCGGGTTGTAAAGTACTTTCGATAGTGAGGAAGTTGTGTGTATGAAAAGTGCATGCAATTGACGTTAGCTACAGAAGAAGCACCGGCTAACTCCGTGCCAGCAGCCGCGGTAATACGGAGGGTGCGAGCGTTAATCGGAATGACTGGGCGTAAAGGGCATGTAGGCGGATAATTAAGTTAGGTGTGAAAGCCCCGGGCTCAACCTGGGAATTGCACTT
+
CCCCCGGGGGGGGGGGGGGGGGGGGGGGGGGGGGGGGGGGGGGGGGGGGGGGGGGGGGGGGFGGGGGGGGGGGGGGGGGGGGGGGGGGGGGGGGGGGGGGGGGGGGGDGGGGGG,;FGGGGGGGGGGGGGGGGGGGGGGGGGGGGGGGGGGGGGGGGGGGGGGGGGGGGGGGGGGGGGGGGGGGGGGGGGGGGGGGGGGGGGDGGGGGGGGGGGGGGGGGGGGGGGGGGGGGGGGGGGGGGGFGFGFFFFFEGFFFFFFFFFGF@FFFBF>AFFFFFFFFBFFFFFFFF?F?FBFBFFFD?
@M04999:289:000000000-L3R54:1:1101:23511:9039 1:N:0:408
TGCCCTACGGGGGGCTGCAGTGGGGAATATTGCACAATGGGGGGAACCCTGATGCAGCCATGCCGCGTGTATGAAGAAGGCCTTCGGGTTGTAAAGTACTTTCGGTAGTGAGGAAGTTGTGTGTATGAAAAGTGCATGCAATTGACGTTAGCTTCAGAAGAAGCACCGGCTAACTCCGTGCCAGCAGCCGCGGTAATACGGAGGGTGCGAGCGTTAATCGGAATGACTGGGCGTAAAGGGCATGTAGGCGGATAATTAAGTTAGGTTGGAAAGCCCCGGGCCCAACCTGGGAATTGCACTT
+
C9ACCGGGGGGGGGGGGGGGGFGGGGGGCFG<55EFGGGGG7F:FGG:FGGGC,>FFGCGBFGGGGGGGF:FGGGGGGGGG7FFGGGDG<FFGGF7<9FGFG7C8EGGCGGGGGG><99<8,;@70<<,,<63CF@@++,2<7+0<*2/28C:+0C,2AFGG?C88::E>*2A++2<:21*;F688@FGC>:E*:CC@@@C8*?EE5E8*/:8:C5*AF*C7EGF7>F9DGCC7*9C7C7*9.7=**1*)7)1.*1=*9//9*7)0*),9<D6.)7>0:B6((-3(43:0,222:BFF3<3
@M04999:289:000000000-L3R54:1:1101:10277:9070 1:N:0:408
AGGCCTACGGGTGGCTGCAGTGAGGAATATTGGACAATGGGTGAGAGCCTGATCCAGCCATCCCGCGTGAAGGACGACAGCCCTATGGGTTTTAAACTTCTTTTGTATGGGAATAAACCACATTACGTGTAATGTTCTGAAGGTACCATACGAATAAGCATCGGCTAACTCCGTGCCAGCAGCCGCGGTAATACGGAGGATGCGAGCGTTATCCGGATTTATTGGGTTTAAAGGGTCCGTAGGCGGGTTGATAAGTCAGCGGTGAAAACCTGCAGCTTAACTGTAGAACTGCCGTTGATAC
+
CCCCCGGGGGGGGGGGGGGGGGGGGGGGGGGGGGGGGGGGGGGGGGGGGGGGGGGGGGGGGGGGGGGGGGGGGGGGGGGGGGGGGGGGGGGGGGGGGGGGGGGGGGGGGGGGGGGGGGGGGGGGGGGGGGGGGGGGGGGGGGGGGGGGGGGGGGGGGGGGGGGGGGGGGGGGGGFGGGGGGGGGGGGGGGGGGGGGGGGGGGGGGGGGGGGGGGGGGGGGGGGGGGGGGGGGGGGGGGGGGGFGFGFFFFFFGFFFFFFFEFGFFFFFFFFFFFFFFFFFFFFFFF<AFFFFFFFFF:>F4
@M04999:289:000000000-L3R54:1:1101:5875:9114 1:N:0:408
ATGCCTACGGGTGGCTGCAGTGAGGAATATTGGACAATGGGTGAGAGCCTGATCCAGCCATCCCGCGTGAAGGACGACAGCCCTATGGGTTTTAAACTTCTTTTGTATGGGAATAAACCACATTACGTGTAATGTTCTGAAGGTACCATACGAATAAGCATCGGCTAACTCCGTGCCAGCAGCCGCGGTAATACGGAGGACGCGAGCGTTATCCGGATTTATTGGGTTTAAAGGGTCCGTAGGCGGGTTGATAAGTCAGCGGTGAAAACCTGCAGCTTAACTGTAGAACTGCCGTGGGTAC
+
CC@CCFF@FCFFGGGGEGGCFFAFGEAFGGF<,CFGFDFCFCE<EDFGGFGC<FEFFFDFFGFECFGGG@CFGCGGGGGG?DGCCFEFGGGGG<FGFGGGFGGG5B@FCGFEFGCFEFG8EGFGGGGFFGFFGFGFADFD<BEFDEFGDFEFGEFGCFGGGGCGG+C,=FFEEGFF+,DFFGF@@EDGG7CGFGG7CE>5D8EEEE88EEGFGFGG5=EGGGGGGC/9:77:CCCFGGGGDD:C>D)0874@:FFFFF*:7@D)7F47:).31@FFFA4<B<9A<A9AFF?>B>B((479,
@M04999:289:000000000-L3R54:1:1101:23826:9121 1:N:0:408
TGTTCCTACGGGGGGCTGCAGTGGGGAATATTGCACAATGGGGGGAACCCTGATGCAGCCATGCCGCGTGTATGAAGAAGGCCTTCGGGTTGTAAAGTACTTTCGGTAGTGAGGAAGTTGTGTGTATGAAAAGTGCATGCAATTGACGTTAGCTACAGAAGAAGCACCGGCTAACTCCGTGCCAGCAGCCGCGGTAATACGGAGGGTGCGAGCGTTAATCGGAATGACTGGGCGTAAAGGGCATGTAGGCGGATAATTAAGTTAGGTGTGAAAGCCCCGGGCTCAACCTGGGAATTGCACT
+
CCCCCGGGGGGGGGGGGGGGGGGGGGGGGGGGGGGGGGGGGGGGGGGGGGGGGGGGGGGGGGGGGGGGGGGGGGGGGGGGGGGGGGGGGGGGGGGGGGGGGGGGGGGGGGGGGGGGGGGGGGGGGGGGGGGGGGGGGGGGGGGGGGGGGGGGGGGGGGGGGGGGGGGFGGDGGGGGGGGGGGGGGGGGGGGGGGGGGGGGGGGGGGGGGGGGGGGGGGGGGGGGGGGGGGGGGGGGGGGGGGFGFGFFFFFFGFFFFFFFFFGFFFFFADBA<FFFFF@>003:DFF?BFF<FBBF>ABF9
@M04999:289:000000000-L3R54:1:1101:17222:9144 1:N:0:408
ATTCTCCTACGGGTGGCAGCAGTGGGGAATATTGCACAATGGGGGGAACCCTGATGCAGCCATGCCGCGTGTATGAAGAAGGCCTTCGGGTTGTAAAGTACTTTCGGTAGTGAGGAAGTTGTGTGTATGAAAAGTGCATGCAGTTGACGTTAGCTACAGAAGAAGCACCGGCTAACTCCGTGCCAGCAGCCGCGGTAATACGGAGGGTGCGAGCGTTAATCGGAATGACTGGGCGTAAAGGGCATGTAGGCGGATAATTAAGTTAGGTGTGAAAGCCCCGGGCTCAACCTGGGAATTGCAC
+
CCCCCGGGGGGGGGGGGGGGGGGGGGGGGGGGGGGGGGGGGGGGGGGGGGGGGGGGGGGGGGGGGGGGGGGGGGGGGGGGGGGGGGGGGGGGGGGGGGGGGGGGGGGGGGGGGGGFGGGGGGGGGGGGGGGGGGGGGGGGGGGGGGGGGGGGGGGGGGGGGGGGGGGGGGGGGGGGGGGGGGGGGGGGGGGGGGGGGGGGGGGGGGGGGGGEGGGGGGGGGGGGGGGGGGGGGGGGGGGGGGFGFGFFFFFFGFFFFFFFFFGFFFFFFFBAFFFFF?DBF>BBFFBFFFFFF1:?FFFF5
@M04999:289:000000000-L3R54:1:1101:8854:9217 1:N:0:408
TCCTACGGGGGGCAGCAGTGAGGAATATTGGACAATGGGTGAGAGCCTGATCCAGCCATCCCGCGTGAAGGACGACAGCCCTATGGGTTTTAAACTTCTTTTGTATGGGAATAAACCACATTACGTGTAATGTTCTGAAGGTACCATACGAATAAGCATCGGCTAACTCCGTGCCAGCAGCCGCGGTAATACGGAGGACACGAGCGTTATCCGGATTTATTGGGTTTAAAGGGTCCGTAGGCGGGTTGATAAGTCAGCGGTGAAAACCTGCAGCTTAACTGTAGAACTGCCGTTGATACTG
+
CCCCCGGGGGGGGGGGGGGGGGGGGGGGGGGGGGGGGGGFGGGGGGGGGGGGGGGGGGGGGGGGGGGGGGGGGGGGGGGGGGGGGGGGGGGGGGGGGGGGGGGGGGGGGGGGGGGGGGGGGFGGGGGGGGGGGGGGGGGGGGGGGGGGGGGGGGGGGGGGGGGGGGGGGGGGGGGGGGGGGGGGGGGGGGGGGGGGEGGGGGDGGGGGGGGGGGG=ECFGGGGGGGDGGGGGGGGGGGGGGGFGFG@DFFFFGFFFFFFF:DGFFFFFB>??>FFFFFFFFFFFF>F>?FBF?06?AFF>)
@M04999:289:000000000-L3R54:1:1101:13784:9218 1:N:0:408
CGCCTACGGGGGGCAGCAGTGAGGAATATTGGACAATGGGTGAGAGCCTGATCCAGCCATCCCGCGTGAAGGACGACATCCCTATGGGTTTTAAACTTCTTTTGTATGGGAATAAACCACATTACGTGTAATGTTCTGAAGGTACCATACGAATAAGCATCGGCTAACTCCGTGCCAGCAGCCGCGGTAATACGGAGGATGCGAGCGTTATCCGGATTTATTGGGTTTAAAGGGTCCGTAGGCGGGTTGATAAGTCAGCGGTGAAAACCTGCAGCTTAACTGTAGAACTGCCGTTGATACT
+
CCCCCGGGGGGGGGGGGGGGGGGGGGGGGGGGGGGGGGGGGGGGGGGGGGGGGGGGGGGGGGGGGEGGGGGGGGGGGGGGGGGCFGFGGGGGGGGGGGGGGGGFGGGGGGGGGGGGGGGGGGC9FECFGGGGGGGGGGGGGGGGGEGGGGGGGGGGGGGGGGGGGEGGGGGGGGGGFGGGGGGGGDGGGGGGGGGGGDGGGGGGGDGEEGFFGEEGG=FFGCGGGGGCCFGGGGFFGGGFGGFGEGFFFFFBCFF4=FFB5@G>FFFFFFFFFFFFFBFFFFFABF>>A?7BFFFFFFBF4
@M04999:289:000000000-L3R54:1:1101:10159:9242 1:N:0:408
GCCCTACGGGGGGCAGCAGTGAGGAATATTGGACAATGGGTGAGAGCCTGATCCAGCCATCCCGCGTGAAGGACGACAGCCCTATGGGTTTTAAACTTCTTTTGTATGGGAATAAACCACATTACGTGTAATGTTCTGAAGGTACCATACGAATAAGCATCGGCTAACTCCGTGCCAGCAGCCGCGGTAATACGGAGGATGCGAGCGTTATCCGGATTTATTGGGTTTAAAGGGTCCGTAGGCGGGTTGATAAGTCAGCGGTGAAAACCTGCAGCTTAACTGTAGAACTGCCGTTGATACT
+
CCCCCGGGGGGGGGGGGGGGGGGGGGGGGGGGGGGGGGGGGGGGGGGGGGGGGGGGGGGGGGGGGGGGGGGGFGGGGGGGGGGFGGGGGGGGGGGGGGGGGGGGGGGGGGGGGGGGGGGGGGGGGGGGGGGGGGGGGGG@FGGGGGGGGGGGGGGGFGGGGGGGGGGGFGGGGFGGGGGGGGGGGGGGGGGGGGGGGEGGGGGGGGGGGGGGGDGEGGGGGGGFFGGDGFCFGGGFCDF:DGFGFGFFF:?@FFFFFFFFFFG@FFFFFFFFFFFFFAFFFFF>DBFFFFFFB6?FFABA:
@M04999:289:000000000-L3R54:1:1101:4073:9249 1:N:0:408
ACCTACGGGAGGCAGCAGTGGGGAATTTTGGACAATGGGGGGAACCCTGATCCAGCCATGCCGCGTGTCTGAAGAAGGCCTTCGGGTTGTAAAGGACTTTTTTTAGGGAAGAAAAGCCGGGTGCTAATACCACCTGGTGCTGACGGTACCTAAAGAATAAGCATCGGCTAACTCCGTGCCAGCAGCCGCGGTAATACGTAGGGTGCGAGCGTTAATCGGAATTACTGGGCGTAAAGCGAGCGCAGACGGTTAGATAAGTCAGATGTGAAATCCCCGAGCTCAACTTGGGACGGGCATTTG
+
CCCCCFGGGD:FGGDGGDFGFGGGEGGGFF@<@,;CFFGGGGEFGG@FEB<FACGGGGFBFFGGCGGEFFCF<DADGFF<F=DGGGGG@FFGFGCFAF<CF,3@>FGFFE:CEGCGGGGGDF<CCFFGCF<BFFFEFCFFEECFFGCF7<,CFGGF@FGEGGA:?4:EFECCF9EGGGGGG?EEE68CEE*2:>FCC8<FFEEGGGDEEEE8C8EFGGGGGGGCFGDF*/9DC/:7FDDG)9>D))8BE5>54@BF4BFFBB*9@F6@2949:?FD53)(.)).6>4)3(14(((,(54<
@M04999:289:000000000-L3R54:1:1101:20037:9299 1:N:0:408
CCTACGGGGGGCTGCAGTGGGGAATTTTGGACAATGGGGGGAACCCTGATCCAGCCATGCCGCGTGTCTGAAGAAGGCCTTCGGGTTGTAAAGGACTTTTGTTAGGGAAGAAAAGCCGGGTGCTAATACCACCTGGTGCTGACGGTACCTAAAGAATAAGCACCGGCTAACTACGTGCCAGCAGCCGCGGTAATACGTAGGGTGCGAGCGTTAATCGGAATTACTGGGCGTAAAGCGAGCGCAGACGGTTAGATAAGTCAGATGTGAAATCCCCGAGCGCAACTTGGGACGTGCATTTGA
+
CCCCCGEDEGGDFE:FG-CECGGDG?EA9CF8FCFFGGGGGCCF@F,<3>FFCFFE:8FB>BCF4:<F9<?AFCFC7FGG@C:FFC7CC2<C<FGC,09:<;8::88,A8CEF?G>;8E>:8C9CEFGG::CC@FCFF+0C@6C*/;;CC90<9C:EFG:+<FF8:5:8:EGDF>2A5;2CCGEFGCCEG:EC:90;<@5:8FC*://**1;;89?FE==5<C9CC44CDG)C70:<7C)97;DEF@57)<FCF6=6/=F6=0/1*9@<BA?0.)0)-)-,4149A?B:77222?444-:
@M04999:289:000000000-L3R54:1:1101:28254:9338 1:N:0:408
CCTCCTACGGGTGGCTGCAGTGGGGAATTTTGGACAATGGGGGGAACCCTGATCCAGCCATGCCGCGTGTCTGAAGAAGGCCTTCGGGTTGTAAAGGACTTTTGTTAGGGAAGAAAAGCCGGGTGCTAATACCACCTGGTGCTGACGGTACCTAAAGAATAAGCACCGGCTAACTACGTGCCAGCAGCCGCGGTAATACGTAGGGTGCGAGCGTTAATCGGAATTACTGGGCGTAAAGCGAGCGCAGACGGTTAGATAAGTCAGATGTGAAATCCCCGAGCTCAACTTGGGACGTGCATTT
+
CCCCCGGGGGGGGGGGGGGGGGGGGGGGGGGGGGGGGGGGGGGGGGGGGGGGGGGGGGGGGGGGGGGGGGGGGGGGGGGGGGGGGGGGGGGGGGGGGGGGGGGGGGGGGGGGGGGGGGGGGGGGGGGGGGGGGGGGGGGGGGGGGGGGGGGGGGGGGGGGGGGGGGGGGGGGGGGGGGGGGGGGGGGGGGGGGGGGGGGGGGGGGGGGGGGGGGGGGGGGGGGGGGGGGGGGGGGGGGGGGGFGFGFFFFFEGEFFFFFFFFGFFFFFFFFFFFFFFFFFFB:?BFFFFFFFBBFFF:AFB
@M04999:289:000000000-L3R54:1:1101:5123:9355 1:N:0:408
CTGGCCTACGGGAGGCAGCAGTAGGGAATCTTCCACAATGGACGCAAGTCTGATGGAGCAACGCCGCGTGAGTGAAGAAGGTTTTCGGATCGTAAAGCTCTGTTGTTGGTGAAGAAGGATAGGGGTAGTAACTGATTCTTATTTGACGGTAATCAACCAGAAAGTCACGGCTAACTACGTGCCAGCAGCCGCGGTAATACGTAGGTGGCAAGCGTTGTCCGGATTTATTGGGCGTAAAGCGAACGCAGGCGGGAGAACAAGTCAGCTGTGAAAGCCCTCGGCTTAACCGGGGAAGTGCAGC
+
CCCCCGGGGGGGGGGGGGGGGGGGGGGGGGGGGGGGGGGGGGGGGGGGGGGGGGGGGGGGGGGGGGGGGGGGGGGGGGGGGGGGGGGG,CGGGGGGGGGGGGGGGGGGGGGGGGGGGGGGGGGGGGGGGGGGGGGGGGGGGGGGGGGGGGGGGGGGGGGGGGGGGGGGGGGGGGGGGGGGGGGGGGGGGGGGGGGGGGGGGGGGGGGGGGGGGGGGGGGGGGGGGGGGGGGGGGGGGGGGGGFGFGFFFFFFGFEFFFFFFFGBFFFFFFFFABFFFFFFFFF>FBFBFFF;>1?:>ABF2
@M04999:289:000000000-L3R54:1:1101:28938:9411 1:N:0:408
TCCCTAAGGGTGGCCTCCTTCTTTCCTCTTCCACAATGGACGCAAGTCTGATGGAGCAACGCCGCGTGAGGGAAGAAGGTTTTCGGATCGTAAAGCTCTGTTGTTGGTGAAGAAGGACAAGGGTAGTAACTGATCTTTGTTTGACGGTAATCAACCAGAAAGTCACGGCTAACTACGTGCCAGCAGCCGCGGTAATACGTAGGTGGCAAGCGTTGTCCGGATTTATTGGGCGTAAAGCGAACGCAGGCGGGAAGATAAGTCAGCTGTGAAAGCCCCCAGCTTAACTGGGGAACTGCAGCTG
+
CCCCCG;;-;===;6;CCFF@;CFEGFGGGGGGGGGGGGFGGGGEG@FGGFGGGFGGGGGGGGGGGFGCG,CFGD@DEGEGGGFGG,C:BFFGGGF9ECFEAFD@F@8FFGGGGGGGGGCFA@,BBFDGFEBEFEFFGGCC<F9FCDFFGGAFGGCGG8>>FFCFGGFEE@FFFG7FFFFGGFC7>C87CEGCE8E@CGFFGGGCE@CCCFGEGGGGFEGD*2<9:@:9<FGE9:3**)9CCBD3CB>@DDB5>@BFB6**0296F=F)0.63FF3025<FD9<B2222(,4?0.).43::
@M04999:289:000000000-L3R54:1:1101:7931:9420 1:N:0:408
ATTGCCTACGGGGGGCAGCAGTAGGGAATCTTCCACAATGGACGCAAGTCTGATGGAGCAACGCCGCGTGGATGAAGAAGGTCTTCGGATCGTAAAATCCTGTTGTTGAAGAAGAACGGTTGTGAGAGTAACTGCTCATAGCGTGACGGTAATCAACCAGAAAGTCACGGCTAACTACGTGCCAGCAGCCGCGGTAATACGTAGGTGGCAAGCGTTGTCCGGTTTTATTGGGCGTAAAGGGAGTGCAGGCGGTCGTTTAAGTCTGAATGTGAAAGCCCTCAGCTTAACTGAGGAAGAGCAT
+
CCCCCFGFGEGECGGGC=FAFFEFE:8CEEFEGGFGG<??E<FG7F+@FEFEGCAB<CGGGGGFFGCE@@FGGGFE,@<><F<FF<@FCCB@CB>CAFF8BFFDGGDG9FEBFCFC:FGGGEGC<FGDFG,CFGFFC<CBB7=<1*1<@FGGGCCB@<CFG?EFGGEFGGCEGG8<C:*2AFFG?F?:*AE*1:?C*0<?FEC8EGGG6C9/5?:ECGGFEG*27AFDC>49CDGDD<72>57*.:6/8;B3DD)85>@49=7*9**9:=<2<FFFFF080(25--))5)).4:7(041:)
@M04999:289:000000000-L3R54:1:1101:24999:9442 1:N:0:408
GCTACGGGAGGCTGCAGTGGGGAATTTTGGACAATGGGGGGAACCCTGATCCAGCCATGCCGCGTGTCTGAAGAAGGCCTTCGGGTTGTAAAGGACTTTTGTTAGGGAAGAAAAGCTTGGTGTTAATACCACCGAGTGCTGACGGTACCTAAAGAATAAGCACCGGCTAACTACGTGCCAGCAGCCGCGGTAATACGTAGGGTGCGAGCGTTAATCGGAATTACTGGGCGTAAAGCGAGCGCAGACGGTTAGATAAGTCAGATGTGAAATCCCCGAGCTCAACTTGGGACGTGCATTTGA
+
CCCCCGGGG@GGGGGGGGGGGGGGGGGGGGGGGGGGGGGGGGGGGGGGGGGGGGGGGGGGGGGGGGGGGGGGGGGFGGGGGGGGGGGGGGGGGGGGGGGGGGGGGGGGGGGGGGGGGGGGGGGGGGGGGGGGGGGGGGGG@FGGGGCCFGGGGGGGGGGFGGGGGGDCCFGGGGGGGGGGGGGGGGGGEEECGGGGGGGGGGFEGGEGGGGGEGGGGG5CFGFFGGGGGGGGGGGFGGGGGD5C3CDFFFFFGFFFFFF?F?FF8@6@<F>?>>>EEFFFFFBFFF:?079:6B:A)65<
@M04999:289:000000000-L3R54:1:1101:20189:9450 1:N:0:408
GATGCCCTACGGGCGGCTGCAGTAGGGAATCTTCCACAATGGACGCAAGTCTGATGGAGCAACGCCGCGTGAGTGAAGAAGGTTTTCGGATCGTAAAGCTCTGTTGTTGGTGAAGAAGGATAGGGATAGTAACTGATTCTTATTTGACGGTAATCAACCAGAAAGTCACGGCTAACTACGTGCCAGCAGCCGCGGTAATACGTAGGTGGCAAGCGTTGTCCGGATTTATTGGGCGTAAAGCGAACGCAGGCGGGAGAACAAGTCAGCTGTGAAAGCCCTCGGCTTAACCGGGGAAGTGC
+
CCCCCGGGGGGGGGGGGGGGGGGGGGGGGGGGGGGGGGGGGGGGGGGGGGGGGGGGGGGGGGGGGGGGGGGGGGGGGGGGGGGGGGGGGGGGGGGGGGGGGGGGGGGGGGGGGGGGGGGGCGGGGGGGGGGGGGGGGGGGGGGGGGGGGGGGGGGGGGGGGGGGGGGGGGGGGGGGGGGGGGGGGGGGGGGGGGGGGGGGGGGGGEGGGGGGGGGGGGGGGGGGGGGGGG7DFFGGGGGGGGFGFGFFFFFFGF>EEFFFFFGBFFFFFFFFFFFFFFFFFFFF>FAFFFBF>>FF2<<
@M04999:289:000000000-L3R54:1:1101:17646:9482 1:N:0:408
CCCCTACGGGTGGCTGCAGTAGGGAATCTTCCACAATGGACGCAAGTCTGATGGAGCAACGCCGCGTGAGTGAAGAAGGTTTTCGGATCGTAAAGCTCTGTTGTTGGTGAAGAAGGATAGGGATAGTAACTGATTCTTATTTGACGGTAATCAACCAGAAAGTCACGGCTAACTACGTGCCAGCAGCCGCGGTAATACGTAGGTGGCAAGCGTTGTCCGGATTTATTGGGCGTAAAGCGAACGCAGGCGGGAGAACAAGTCAGCTGTGAAAGCCCTCGGCTTAACCGGGGAAGTGCAGCTG
+
CCCCCGGGGGGGGGGGGGGGGGGGGGGGGGGGGGGGGGGFGGGGGGGGEGGGGGGGGGGGGGGDGGGEGGGGGGGGGGGGGGGGGGGGGGGGGGGGGFGGGGGGGGGGGGFFGGGGGGGGGGGGGGGGGGGGGGGGGGGGGGGGGGGGGGGGGGGFGGGGGGGGGGGGGGDGGGGGGGGGGGGGGFGGGGGGGGGGGGGGGGGGGGGGGGGGGEGGDFGGGGGFFGGGGGGGGGEGGGGGGGFGFGFFFFEFGFFFFFFFFFGFFFFFAF9AFFFFFFD?037ABFF;FFF?FF?FDAFF5
@M04999:289:000000000-L3R54:1:1101:4560:9508 1:N:0:408
CACCGCCTACGGGCGGCTGCAGTAGGGAATCTTCCACAATGGACGCAAGTCTGATGGAGCAACGCCGCGTGAGTGAAGAAGGTTTTCGGATCGTAAAGCTCTGTTGTTGGTGAAGAAGGATAGGGGTAGTAACTGATTCTTATTTGACGGTAATCAACCAGAAAGTCACGGCTAACTACGTGCCAGCAGCCGCGGTAATACGTAGGTGGCAAGCGTTGTCCGGATTTATTGGGCGTAAAGCGAACGCAGGCGGGAGAACAAGTCAGCTGTGAAAGCCCTCGGCTTAACCGGGGAAGTGC
+
CCCCCGGGGGGGGGGGGGGGGGGGGGGGGGGGGGGGGGGGGGGGGGGGGGGGGGGGGGGGGGGGGGGGGGGGGGGGGGGGGGGGGGGGGGGGGGGGGGGGGGGGGGGGGGGGGGGGGGGGGGGGGGGGGGGGGGGGGGGGGGGGGGGGGGGGGGGGGGGGGGGGGGGGGGGGGGGGGGGGGGGGGGGGGGGGGGGGGGGGGGGGGDFGGGGGGGGGGGGGGGGG=GGGGGGGGGGGGGGGGGFGFGFFFDFFGDBDEFFFFFGFFFFFFFFFB7?FF?FBFBFBFFFFFFFFFFBFDFA
@M04999:289:000000000-L3R54:1:1101:12272:9531 1:N:0:408
TGCCTACGGGCGGCTGCAGTGAGGAATATTGGACAATGGGTGAGAGCCTGATCCAGCCATCCCGCGTGAAGGACGACAGCCCTATGGGTTTTAAACTTCTTTTGTATGGGAATAAACCACATTACGTGTAATGTTCTGAAGGTACCATACGAATAAGCATCGGCTAACTCCGTGCCAGCAGCCGCGGTAATACGGAGGATGCGAGCGTTATCCGGATTTATTGGGTTTAAAGGGTCCGTAGGCGGGTTGATAAGTCAGCGGTGAAAACCTGCAGCTTAACTGTAGAACTGCCGTTGATACT
+
CCCCCGGGGGGGGGGGGGGGGGGGGGGGGGGEGGGGGGGGEGGGGGGGGGGGGGGGGGGGGGGGGGGGGGGGGGGGGGGGGGGGGGGGGGGGGGGGGGDGGGGGGGGGGGGGGGGGFFGGGGGGGGGGGGGGGGGGGGGGGGGGGGGGGGG?FGGGGGGGGGGGGEGGGFGGGGGGGGGFGG>CEGGEGCFGGGGDGGGGGGGGCGGGGGGGGGGGGDGGGFCFG5D5EFGGGGCDGGGGGGFGFGB>@FFFGFFF?FF5>EG3?BFFF?BFFFFFF>=AFFBD<DBAFFF09?::?AB96
@M04999:289:000000000-L3R54:1:1101:25556:9538 1:N:0:408
AGATCCTACGGGGGGCTGCAGTGGGGAATTTTGGACAATGGGGGGAACCCTGATCCAGCCATGCCGCGTGTCTGAAGAAGGCCTTCGGGTTGTAAAGGACTTTTGTTAGGGAAGAAAAGCCGGGTGCTAATACCACCTGGTGCTGACGGTACCTAAAGAATAAGCACCGGCTAACTACGTGCCAGCAGCCGCGGTAATACGTAGGGTGCGAGCGTTAATCGGAATTACTGGGCGTAAAGCGAGCGCAGACGGTTAGATAAGTCAGATGTGAAATCCCCGAGCTCAACTTGGGACGTGCATT
+
CCCCCGGGGGGGGGGGGGGGGGGGGGGGGGGGGGGGGGGGGGGGGGGGGGGGGGGGGGGGGGGGGGGGGGGGGGGGGGGGGGGGGGGGGGGGGGGGGGGGGGGGGGGGGGGGGGGGGGGGGGGGGGGGGGGGGGGGGGGGGGGGGGGGGGGGGGGGGGGGGGGGGGGGGGGGGGGGFGGGGGGGGGGGGGGGGGGGGGGGGGGGGGGGGGGGGGGGGGGGGGGGGGGGGGFFCGGGGGGGGGFGEGFFFFFFGFEFFFFFFFFFFFFFFFFF4?FFFFF9BFFFFFFFFFFFFFFFFFFBF
@M04999:289:000000000-L3R54:1:1101:23569:9539 1:N:0:408
TAGCCTACGGGGGGCTGCAGTGGGGAATATCGCACAATGGGGGGAACCCTGATGCAGCCATGCCGCGTGTATGAAGAAGGCCTTCGGGTTGTAAAGTACTTTCGGTAGTGAGGAAGTTGTGTGTATGAAAAGTGCATGCAGTTGACGTTAGCTACAGAAGAAGCACCGGCTAACTCCGTGCCAGCAGCCGCGGTAATACGGAGGGTGCGAGCGTTAATCGGAATGACTGGGCGTAAAGGGCATGTAGGCGGATAATTAAGTTAGGTGTGAAAGCCCCGGGCTCAACCTGGGAATTGCACTT
+
CCCCCGGGGGGGGGGGGGGGGGGGGGGGGGGGGGGGGGGGGGGGGGGGGGGGGGGGGGGGGGGGGGGGGGGGGGGGGGGGGGGGGGGGGGGGGGGGGGGGGGGGGGGGGFEGGGGGGGGGGGGGGGGGGFGGGGGGGGGGGGGGGGGGGGGGGGGGGGGGGGGGGGGGGGGGGGGGGGGGGGGGGGGGGGGGGGGGGGGGGGGGGGGGGEEGGGGGGGGGGGGGGGGGGGGGGGGGGGGGGGFGFGFFFFFFGFFFFFFFFFGFFFFFFFFFFFFFFFBFFFFF<?<BFF?FFFFFABFF>
@M04999:289:000000000-L3R54:1:1101:10537:9592 1:N:0:408
TGACCTACGGGGGGCTGCAGTGGGGAATATTGCACAATGGGGGGAACCCTGATGCAGCCATGCCGCGTGTATGAAGAAGGCCTTCGGGTTGTAAAGTACTTTCGGTAGTGAGGAAGTTGTGTGTATGAAAAGTGCATGCAGTTGACGTTAGCTACAGAAGAAGCACCGGCTAACTCCGTGCCAGCAGCCGCGGTAATACGGAGGGTGCGAGCGTTAATCGGAATGACTGGGCGTAAAGGGCATGTAGGCGGATAATTAAGTTAGGTGTGAAAGCCCCGGGCTCAACCTGGGAATTGCACTT
+
CCCCCGFD@FFDEE7CFEEFFFGFFGGGGFEFGGGGGAFGGEC:FGGFGFFG9FFGGGFGF:AEFGEF@<FGGGGGGG:+*88?F@7*<FBCGG?E@FFGCGGDC/*;<E7CF?8AC993AFFEGGFGCF,<99029CFGGGGGG@CE8F8CGGGEGGGFDGGGGCC5::EE@FGFG8;*2;02:F*8;CG?E8C?CFGE*;CGGCC:C==8ECG5@+C5*/A56+>CFFGC=<775:7*9FFG6:@??F3)937@=F=FF?DF4/9F??A9<4..73B1;(482474<<:?08)8<A?9,
@M04999:289:000000000-L3R54:1:1101:5141:9609 1:N:0:408
CCTACGGGTGGCTGCAGTGAGGAATATTGGGCAATGGGTGAGAGCCTGATCCAGCCATCCCGCGTGAAGGACGACAGCCCTATGGGTTTTAAACTTCTTTTGTATGGGAATAAACCACATTACGTGTAATGTTCTGAAGGTACCATACGAATAAGCATCGGCTAACTCCGTGCCAGCAGCCGCGGTAATACGGAGGAGGCGAGCGTTATCCGGATTTATTGGGTTTAAAGGGTCCGTAGGCGGGTTGATAAGTCAGCGGTGAAAACCTGCAGCTTAACTGTAGAACTGCCGTTGATACTGT
+
CCCCC;FGGGGCEF>FFFEEGDCFFD9FDGGFDFCEGF<@@EGGFFFFGCGGGGGGGGGFG@FFGGGFGGFG@CEGGGGGFDGGGGGGEGGGGGFFGGGGGGFDGGGGGGGGGFFEEGDGGGGGA?FEFGGGDAAEFF=,A?EGGC==FFDFGGGGGGGBCEDCFFGGGGG@EGDCEGGGGGGDECEEFFG8CGC7E*4C*:C*3:;58<9A?=EE+2<FG?=*A50:C:C<75*99<D*CC>7>G>6B=?F:70@F>>EFFC*9?)8:FFBFF=@?9954:A44<<<<(,,4?<2>9AA>
@M04999:289:000000000-L3R54:1:1101:19296:9609 1:N:0:408
GGCAGCCTACGGGGGGCAGCAGTGGGGAATATTGCACAATGGGGGGAACCCTGATGCAGCCATGCCGCGTGTATGAAGAAGGCCTTCGGGTTGTAAAGTACTTTCGGTAGTGAGGAAGTTGTGTGTATGAAAAGTGCATGCAATTGACGTTAGCTACAGAAGAAGCACCGGCTAACTCCGTGCCAGCAGCCGCGGTAATACGGAGGGTGCGAGCGTTAATCGGAATGACTGGGCGTAAAGGGCATGTAGGCGGATAATTAAGTTAGGTGTGAAAGCCCCGGGCTCAACCTGGGAATTGCAC
+
CCCCCGGGGFGGGGGGGGGGGGGGGGGGGGFGGGGGGGGGGGFEGGFGGF@FCGGGGFFGGFGGFFGGGEGGGFFGFGGGGGGGGGFGGEFGGGGGGGGGGFFFGGECGEGFGFGEGGGCGGGFFEGGFGFGFEEGGGGGGGGGGGGGGGGGGGGGGFGGGGGGGCCEGGGGGGGGGDGGGGGGGDFGCEFGGDEE>GGGCGDGGGGCGGGCCEGGGGGGGFCEEGGGGF=FDFGGGD5:7CD3>5@FF?@>GBB3?F6@7FG4@=F?7=3<A=4@F?DF>022:DB<72:0314<04>B2
@M04999:289:000000000-L3R54:1:1101:18427:9723 1:N:0:408
ATGTACCTACGGGTGGCTGCAGTGGGGAATATTGCACAATGGGGGGAACCCTGATGCAGCCATGCCGCGTGTATGAAGAAGGCCTTCGGGTTGTAAAGTACTTTCGGTAGTGAGGAAGTTGTGTGTATGAAAAGTGCATGCAGTTGACGTTAGCTACAGAAGAAGCACCGGCTAACTCCGTGCCAGCAGCCGCGGTAATACGGAGGGTGCGAGCGTTAATCGGAATGACTGGGCGTAAAGGGCATGTAGGCGGATAATTAAGTTAGGTGTGAAAGCCCCGGGCTCAACCTGGTAATTGCAC
+
CCCCCGGGEFGGGGGGGGGGFGGGGGGGGGGGGGGGGGGGGGGGG>FGGGGG@FFGGGGGGGGGGGGGG:FGGGGGFGGGFFGGGGFFGGGEGGGGGGGGGGDGGGGGGGGGGGGGGGGGGGGGGGGGGFFEFFGGGGGGGGGGGGGGGGGGDFGGGGGFGGGGGGGGGEGGGGFGGGGGGGGGGGGGGGGGGGGGGGGGGGECEECEGGG*:CCGGEGGCCGGGGG=C:CDFFGGGGGGFGDGFGFFFFFFGB3>BFFF?FGFF?5@?6:DAFFFFBFFB>FF6<BF?FB?()4<4>BB3
@M04999:289:000000000-L3R54:1:1101:3936:9742 1:N:0:408
TCCTACGGGAGGCTGCAGTGGGGAATATTGCACAATGGGGGGAACCCTGATGCAGCCATGCCGCGTGTATGAAGAAGGCCTTCGGGTTGTAAAGTACTTTCGGTAGTGAGGAAGTTGTGTGTATGAAAAGTGCATGCAATTGACGTTAGCTACAGAAGAAGCACCGGCTAACTCCGTGCCAGCAGCCGCGGTAATACGGAGGGTGCGAGCGTTAATCGGAATGACTGGGCGTAAAGGGCATGTAGGCGGATAATTAAGTTAGGTGTGAAAGCCCCGGGCTCAACCTGGGAATTGCACTTA
+
CCCCCGGGGGGGGGGGGGGGGGGGGGGGGGGGGGGGGGGGGGGGGGGGGGGGGGGGGGGGGGGGGGGGGGGGGGGGGGGGGGGGGGGGGGGGGGGGGGGGGGGGGGGGGGGGC:FGGGGGGGGFFFGGGGGFFFGGGGGGFGGFGGGGGFFCFFGGGGGFGFGGGGGGGGCFFFFEGCFFGGFFEFGGGG*:E>F9<FGEGGGGGGGECCEGGGFC?F5C==<:CECGCFD5EGGGGGDGGGBFFGFB5>>>>F@F@FFFFFCFFFEFFFAFFFEEFF39(8>B?BFF?BFB??>97979
@M04999:289:000000000-L3R54:1:1101:7737:9799 1:N:0:408
GATCACCTACGGGTGGCTGCAGTGGGGAATATTGCACAATGGGGGGAACCCTGATGCAGCCATGCCGCGTGTATGAAGAAGGCCTTCGGGTTGTAAAGTACTTTCGGTAGTGAGGAAGTTGTGTGTATGAAAAGTGCATGCAATTGACGTTAGCTACAGAAGAAGCACCGGCTAACTCCGTGCCAGCAGCCGCGGTAATACGGAGGGTGCGAGCGTTAATCGGAATGACTGAGCGTAAAGGGCATGTAGGCGGATAATTAAGTTAGGTGTGAAAGCCCCGGGCGCAACCTGGGAATTGCAC
+
CCCCCGGGGGGGGGGGGGGGGGGGGGGGGGGGGGGGGGGGGGGGGGGGGGGGGGGGGGGGGGGGFGEGGFCFGGGGGGGGGGGGGGGGGGGGGFGFFGGGGGGGGGGGFGFFGGGGFGGGGGGGGGGGGGFGGFGGGGGFGGGGGFGGGGGFGGGGGFGGGGFGGGGGGGGGGGGFGGGEGGGFGGGGGGGEGE5EE>EGGFDCEDEGGGGGGDGGGGGGGGCCCGGGFD7CGDCDCGGGGGDCFGFFFFFF3@FFF*=@B@:FFFFFFFFFF?@FF:51946(-49;??B:((5?B<>2.
@M04999:289:000000000-L3R54:1:1101:11845:9830 1:N:0:408
GTCCTACGGGGGGCTGCAGTAGGGAATCTTCCACAATGGACGCAAGTCTGATGGAGCAACGCCGCGTGAGTGAAGAAGGTTTTCGGATCGTAAAGCTCTGTTGTTGGTGAAGAAGGATAGGGGTAGTAACTGATTCTTATTTGACGGTAATCAACCAGAAAGTCACGGCTAACTACGTGCCAGCAGCCGCGGTAATACGTAGGTGGCAAGCGTTGTCCGGATTTATTGGGCGTAAAGCGAACGCAGGCGGGAGAACAAGTCAGCTGTGAAAGCCCTCGGCTTAACCGGGGAAGTGCAGCTG
+
CCCCCGGGGGGGGGGGGGGGGGGGGGGGGGGGGGGGGGGGGGGGGGGGGGGGGGGGGGGGGGGGGGGGGGGGGGGGGGGFGGGGGGGGGGGGGGGGGGGGGGGGGGGGGGGGGGGGGGGGGGGGGGGGGGGGGGGGGGGGGGGGGGGGGGGGGGGGGGGGGGGGGGGGGGGGGGGGGGGGGGGGGGGGGGGGGGGGGGGGGGGGGGGGGGGGGGGGGGGGGGG?FGGGGGGGGGGGGGGGGGFGFGFFFFFFGFFFFFFFFFGFFFFFFFFFFFFFFFEFFBFFA<BFFFFFFFFFFFB?>
@M04999:289:000000000-L3R54:1:1101:21883:9841 1:N:0:408
CCTACGGGAGGCAGCAGTGGGGAATATTGCACAATGGGGGAAACCCTGATGCAGCCATGCCGCGTGTATGAAGAAGGCCTTCGGGTTGTAAAGTACTTTCGGTAATGAGGAAGGTGGTGTATCTAATAGGTGCATCAATTGACGTTAATTACAGAAGAAGCACCGGCTAACTCCGTGCCAGCAGCCGCGGTAATACGGAGGGTGCGAGCGTTAATCGGAATGACTGGGCGTAAAGGGCATGTAGGCGGATAATTAAGTTAGGTGTGAAAGCCCCGGGCTCAACCTGGGAATTGCACTTAA
+
CCCCCGGGC@FGCFGEGGEECCFEGGGGCGGGGGGCFGGGEGGFFGFEGGFFGGGGGGGGFGGGFEFGGGGGFC<6CDFGGGCFFEFFGGEEGFGGF?DFFEGGGGGGGFFGDFGGGGFFBGGFGGGGGGED?<FFGGGGGFGGGFGGGGGGGGGGGGGGFFFGGGGGGGGGCGGGGGGFFGGFGGGGGGGGGGG@FGGEDGE*CE=EEE8E=FGGGGGGGGGGGGGGGD)7=CGFGGGGGGFFFGFB@EFFFFFF?FFFF@FFFFFFAFB?FFFFF>>BF??F::FFFFFF><AFF0A<
@M04999:289:000000000-L3R54:1:1101:14476:9851 1:N:0:408
CCCTACGGGAGGCAGCAGTGGGGAATATTGCACAATGGGGGGAACCCTGATGCAGCCATGCCGCGTGTATGAAGAAGGCCTTCGGGTTGTAAAGTACTTTCGGTAGTGAGGAAGTTGTGTGTATGAAAAGTGCATGCAGTTGACGTTAGCTACAGAAGAAGCACCGGCTAACTCCGTGCCAGCAGCCGCGGTAATACGGAGGGTGCGAGCGTTAATCGGAATGACTGGGCGTAAAGGGCATGTAGGCGGATAATTAAGTTAGGTGTGAAAGCCCCGGGCTCAACCTGGGAATTGCACTTA
+
CCCCCGGGGGGGGGGGGGGGGGGGGGGGGGGGGGGGGGGGGGGGGGGGGGGGGGGGGGGGGGGGGGGGGGGGGGGGGGGGGGGGGGGGGGGGGGGGGGGGGGGGGGFFGGGGGGGGGFGGGFGGGGGGGGGGGGGGGGGGGGGGGGGGGGGGGGGGGGGGGGGGGGGGGGGGGGGGGGGGGGGGGGGGGGGGGGGGGGGGGGGGGGGGGGGGGGGGGGGGGGGGGGFGGGGGGGGGGGDGGGFG@FFFFFBFGFFFFFFFFFGFFFB=AFFF?FB@D>BFFBFF??BFFBFF7>AFFFF<
@M04999:289:000000000-L3R54:1:1101:4761:9855 1:N:0:408
CTGGACCTACGGGTGGCTGCAGTGGGGAATATTGCACAGTGGGCGAAAGCCTGATGCAGCGACGCCGCGTGCGGGATGACGGCCTTCGGGTTGTAAACCGCTTTTGATTGGGAGCAAGCGAGAGTGAGTGTACCCTTCGAATAAGCACCGGCTAACTACGTGCCAGCAGCCGCGGTAATACGTAGGGTGCAAGCGTTATCCGGATTTATTGGGCGTAAAGCGAACGCAGGCGGGAGAGCAAGTCAGCTGTGAAAGCCCTCGGCTTAACCGGGGAAGTGCAGCTGAAACTGTTTTTCTTG
+
CCCCCGGGGGGGGGGGGGGGGGGGGGGGGGGGGGGGGGGGGGGGGGGGGGGGGGGGGGGGGGGGGGGGGGGGGGGGGGGGGGGGGGGGGGGGGGGGGGGGGGGGGGGGGGGGGGGGGGGGGGGGGGGGGGGGGGGGGGGGGGGGGGGGGGGGGGGGGGGGGGGGGGGGGGGGGGGGGGGGGGGGGGGGGGGGGGGGGGGGGGGGGGGGGGGGGGGGGGGGGGGGGGGGGGGGGGCDGGGGGGFC7CFFFFFFGFF@FFFFFFGFFFFFAFFFFEDEFFFFA??B??BF4AFFFBFFFBF
@M04999:289:000000000-L3R54:1:1101:13921:9902 1:N:0:408
CCTACGGGCGGCAGCAGTGAGGAATATTGGACAATGGGTGAGAGCCTGATCCAGCCATCCCGCGTGAAGGACGACAGCCCTATGGGTTTTAAACTTCTTTTGTATGGGAATAAACCACATTACGTGTAATGTTCTGAAGGTACCATACGAATAAGCATCGGCTAACTCCGTGCCAGCAGCCGCGGTAATACGGAGGATGCGAGCGTTATCCGGATTTATTGGGTTTAAAGGGTCCGTAGGCGGGTTGATAAGTCAGCGGTGAAAACCTGCAGCTTAACTGTAGAACTGCCGTTGATACTGT
+
CCCCCGGGGGGGGGGGGGGGGGGGGGGGGFFGGGGGGGEGGGGGGGGGGDEGGGGGGFFGGGGGGGGGFGGFGGEGGGGDG@FGGFEFGFGGGFGE?EFFGFGGFGGGGFGFGGEFCDGDEE<BED>BCFGDDGEGG<><DAAFFFGGFGCFGFFGGGG:FGFE<<FCFGGFGFDFECGGBEEEGGC:FB;:BCGGGG8CC5C>E:CCFFFGGE8*ACGEGG51:C4>C**/:5*997D3=7DC59:)/*=F>FF*?)7..)2//7B4:F:BFFFFF>B<A4>45262<(481(4):4:<6
@M04999:289:000000000-L3R54:1:1101:4181:9917 1:N:0:408
CCTACGGGTGGCTGCAGTGGGGAATTTTGGACAATGGGGGGAACCCTGATCCAGCCATGCCGCGTGTCTGGAGAAGGCCTTCGGGTTGTAAAGGACTTTTGTTAGGGAAGAAAAGCCGGGTGCTAATACCACCTGGTGCTGACAGTACCTAAAGAATAAGCACCGGCTAACTACGTGCCAGCAGCCGCGGTAATACGTAGGGTGCGAGCGTTAATCGGAATTACTGGGCGTAAAGCGAGCGCAGACGGTTAGATAAGTCAGATGTGAAATCCCCGAGCTCAACTTGGGACGTGCATTTGA
+
CCCCCGGGGGGGGGGGGGGGGGGGGGGGGGGGGGGGGGGGGGGGGGGGGGGGGGGGGGGGGGGGGGGGGGGGGGGGGGGGGGGGGGGGGGGGGGGGGGGGGGGGGGGGGGGGGGGGGGGGGGGGGGGGGGGGGGGGGGGGFGGGGGGFGGGGGGGGGGGGGFGGGGGGGGGGGGGGGGGGGGGGGGGGGGEGGGGGGFGGGGGGGGGGGGEEGGGGGGGDFFGGGGFGGGGGDGGFGDGGGGB7>FFFFFFFGFFFFBFBFFGFFF?BDFDFFFE:DFFFFF?<BFF01<>FFFFFFFFF
@M04999:289:000000000-L3R54:1:1101:22655:9953 1:N:0:408
GCTCCTACGGGGGGCTGCAGTGAGGAATATTGGACAATGGGTGAGAGCCTGATCCAGCCATCCCGCGTGAAGGACGACAGCCCTATGGGTTTTAAACTTCTTTTGTATGGGAATAAACCACATTACGTGTAATGTTCTAAAGGTACCATACGAATAAGCATCGGCTAACTCCGTGCCAGCAGCCGCGGTAATACGGAGGATGCGAGCGTTATCCGGATTTATTGGGTTTAAAGGGTCCGTAGGCGGGTTGATAAGTCAGCGGTGAAAACCTGCAGCTTAACTGTAGAACTGCCGTTGATAC
+
CCCCCGGGGGGGGGGGGGGGGGGGGGGGGGGGGGGGGGGGGGGGGGGGGGGGGGGGGGGGGGGGGGGGGGGGGGGGGGGGGGGGGGGGGGGGGGGGGGGGGGGGGGGGGGGGGGGGGGGGGGGGGGGGGGGGGGGGGGGGGGGGGGGGGGGGGGGGGGGGGGGGGGGGGGGGGGGGGGGGGGGGGGGGGGGGGGGGGGGGGGGGGGGGGGGGGGGGGGGGFGGGFGGGGGGGGGGGGFGGGGFGFGFFBEFFGFFFFFFFFFGFFFFFFFFFFFFFFFFFFFFFFFFFFFFFFFFFFFFF2
@M04999:289:000000000-L3R54:1:1101:22609:10055 1:N:0:408
CCCTACGGGTGGCTGCAGTGAGGAATATTGGACAATGGGTGAGAGCCTGATCCAGCCATCCCGCGTGAAGGACGACAGCCCTATGGGTTTTAAACTTCTTTTGTATGGGAATAAACCACATTACGTGTAATGTTCTGAAGGTACCATACGAATAAGCATCGGCTAACTCCGTGCCAGCAGCCGCGGTAATACGGAGGATGCGAGCGTTATCCGGATTTATTGGGTTTAAAGGGTCCGTAGGCGGGTTGATAAGTCAGCGGTGAAAACCTGCAGCTTAACTGTAGAACTGCCGTTGATACTG
+
CCCCCGGGGGGGGGGGGGGGGGGGGGGGGGGGGGGGGGGGGGGGGGGGGGGGGGGGGGGGGGGGGGGGGGGGGGGGGGGGGGFGGGGGGGGGGGGGGGGGGGGGGGGGGGGGGGGGGGGGGGGGGGGGGGGGGGGGGGGGGGGGGGGGGGGGGGGGGGGGGGGGGGGGGGGGGGGGGGGGGGGGGGGGGGGGGGGGGDGGGGGGGGGGGGGGGGGGGGGGGGGGGGGGGGGGGGGGGGGGGGFGFGFFFFFFDFFFFFFFFFGFFFFFFFFFFFFFFAFFFF<>DFFBFFFB???BABAA-
@M04999:289:000000000-L3R54:1:1101:14152:10091 1:N:0:408
CGCCTACGGGTGGCAGCAGTGGGGAATATTGCACAATGGGGGGAACCCTGGTGCAGCCATGCCGCGTGTATGAAGAAGGCCTTCGGGTTGTAAAGTACTTTCGGTAGTGAGGAAGTTGTGTGTATGAAAAGTGCATGCAGTTGACGTTAGCTACAGAAGAAGCACCGGCTAACTCCGTGCCAGCAGCCGCGGTAATACGGAGGGTGCGAGCGTTAATCGGAATGACTGGGCGTAAAGGGCATGTAGGCGGATAATTAAGTTAGGTGTGAAAGCCCCGGGCTCAACCTGGGAATTGCACTT
+
CCCCCGGGGGGGGGGGGGGGGGGGGGGGGGGGGGGGGGGGGGGGGGGGGGGGGGGGGGGGGGGGGGGGGGGGGGGGGGGGGGGGGGGGGGGGGGGGGGGGGGGGGGGGGDGGGGGGGGGGGGGGGGGGGGGGGGGGGGGGGGGGGGGGGGGGGGGGGGGGGGGGGGGGGGGGGGGGGGGGGGGGGGGGGGGGGGGGGGGGGGGGGGGGGGGGGGGGGGGGGGGGGGGGGGGGGGGGGGGGGGFGFGFFFF>DGFFFFFFFFFGFFFFFAFFFFFFFEFFFFFFFF??BBF?FFFFFAFFF
@M04999:289:000000000-L3R54:1:1101:27053:10091 1:N:0:408
CCTACGGGTGGCAGCAGTGAGGAATATTGGACAATGGGTGAGAGCCTGATCCAGCCATCCCGCGTGAAGGACGACAGCCCTATGGGTTTTAAACTTCTTTTGTATGGGAATAAACCACATTACGTGTAATGTTCTGAAGGTACCATACGAATAAGCATCGGCTAACTCCGTGCCAGCAGCCGCGGTAATACGTAGGGTGCGAGCGTTAATCGGAATTACTGGGCGTAAAGCGAGCGCAGACGGTTAGATAAGTCAGATGTGAAATCCCCGAGCTCAACTTGGGACGTGCATTTGAAACTGT
+
CCCCCGGGGGGGGGGGGGGGGGGGGGGGGGGGGGGGGGGGGGGGGGGGGGGGGGGGGGGGGGGGGGGGGGGGGGGGGGGGGGGGGGGGGGGGGGGGGGGGGGGGGGGGGGGGGGGGGGGGGGGGGGGGGGGGGGGGGGGGGGGGGGGGGGGGGGGGGGGGGGGGGGGGGGGGGGGGGGGGGGGGGGGGGGGGGGGGGGGGGGGGGGGGGGGGGGGGGGGGGGGGGGGGGGGGGGGGGGGGGGFGFGFFFFFFGFFFFFFFFFGFFFFFFFFFFFFFFFFFFFFFFFFFFFFFFFFFFFBF<
@M04999:289:000000000-L3R54:1:1101:16286:10094 1:N:0:408
TAGTCCTACGGGGGGCTGCAGTGAGGAATATTGGACAATGGGTGAGAGCCTGATCCAGCCATCCCGCGTGAAGGACGACAGCCCTATGGGTTCTAAACTTCTTTTGTATGGGAATAAACCACATTACGTGTAATGTTCTGAAGGTACCATACGAATAAGCATCGGCTAACTCCGTGCCAGCAGCCGCGGTAATACGGAGGATGCGAGCGTTATCCGGATTTATTGGGTTTAAAGGGTCCGTAGGCGGGTTGATAAGTCAGCGGTGAAAACCTGCAGCTTAACTGTAGAACTGCCGTTGAT
+
CCCCCGGGGGGGGGGGGGGGGGGGGGGGGGGGGGGGGGGGGGGGGGGGGGGGGGGGGGGGGGGGGGGGGGGGGGGGGGGGGGGGGGGGGGGGGGGGGGGGGGGGGGGGGGGGGGGGGGGGGGGGGGGGGGGGGGGGGGGGGGGGGGGGGGGGGGGGGGGGGGGGGGGGGGGGGGGGGGGGGGGGGGGGGGDEGGGGGGGGGGGGGGGGGGGGGGGGGGGGGGGGGGGGGDGGGFGGGGGGGGFGFGFFFFFFGFFFFFFFFFGBBFFFFFFFFFFFFFFFFFFFFFFBFFFFFFFFFFFF
@M04999:289:000000000-L3R54:1:1101:25812:10160 1:N:0:408
GCCCCTACGGGTGGCTGCAGTGGGGAATTTTGGACAATGGGGGGAACCCTGATCCAGCCATGCCGCGTGTCTGAAGAAGGCCTTCGGGTTGTAAAGGACTTTTGTTAGGGAAGAAAAGCCGGGTGCTAATACCACCTGGTGCTGACGGTACCTAAAGAATAAGCACCGGCTAACTACGTGCCAGCAGCCGCGGTAATACGTAGGGTGCGAGCGTTAATCGGAATTACTGGGCGTAAAGCGAGCGCAGACGGTTAGATAAGTCAGATGTGAAATCCCCGAGCTCAACTTGGGACGTGCATTT
+
CCCCCGGGGGGGGGGGGGCGGGGGGGGGGGGGGGGGGGGGGGGGGGGGGGGGGGGGGGGGGGGGGGGGGGGGGGGGGGGGGGGGGGGGGGGGGGGGGGGGGGGGGGGGGGGGGGGGGGGGGGGGGGGGGGGGGGGGGGGGFGGGGGGGGGGGGGGGGGGGGGGGGGGGGGGGGGGGGGFGGGGGGGGGDGGGGGGGGGGGGGFGGGGGGEGGGGGGGGGGGGGGGGGGGGGGGDEGGGGGGGFG:C)5>DDFGFFFFFFFFFGFFFF4<FAAAFFFFFF>B>?FFF<ABF?FFB?<?BB<>
@M04999:289:000000000-L3R54:1:1101:11465:10184 1:N:0:408
CCTACGGGTGGCTGCAGTGAGGAATATTGGACAATGGGTGAGAGCCTGATCCAGCCATCCCGCGTGAAGGACGACAGCCCTATGGGTTTTAAACTTCTTTTGTATGGGAATAAACCACATTACGTGTAATGTTCTGAAGGTACCATACGAATAAGCATCGGCTAACTCCGTGCCAGCAGCCGCGGTAATACGGAGGATGCGAGCGTTATCCGGATTTATTGGGCTTAAAGGGTCCGTAGGCTGGTTGATAAGTCAGCGGTTAAAACCTGCAGCTTAACTGTAGAACTGCCGTTGGTCCTGT
+
CCCCCGGGGCFFGGG@FCC-CF@FF9FEF<@FFFGEGG,F@FC@DCCCFEE6C6CCFFG@ECFGGEGGGG@FB@@F@<CFEEFGGDCFFFGGCFFCGFE?FGFDEEG8FFFGGGDDFDBFFBGDFDA<,C@CEEFCFFGDFGFF<A,AFFGGG,5CFGD3>C@7FFDCEEGDCDF,FFCGEE7CDE8CG,7D*>E@EGF>8*1::EG5:79C5EEEF+2@F+:*=**2:7>CEG=D87CDF*8DFFE:=*9?G?46?:70)07*6@BF?F?::FF6B2*.-6<):A<?7:>6:((,),624
@M04999:289:000000000-L3R54:1:1101:9708:10205 1:N:0:408
TCCCTACGGGCGGCAGCAGTGAGGAATATTGGACAATGGGTGAGAGCCTGATCCAGCCATCCCGCGTGAAGGACGACAGCCCTATGGGTTTTAAACTTCTTTTGTATGGGAATAAACCACATTACGTGTAATGTTCTGAAGGTACCATACGAATAAGCATCGGCTAACTCCGTGCCAGCAGCCGCGGTAATACGGAGGATGCGAGCGTTATCCGGATTTATTGGGTTTAAAGGGTCCGTAGGCGGGTTGATAAGTCAGCGGTGAAAACCTGCAGCTTAACTGTAGAACTGCCGTTGATACT
+
CCCCCGGGGGGGGGGGGGGGGGGGGGGGGGGGGGGGGGGGFFGGGGGGGGGGGGGGGGGGGGGGGGGGGGGGGGGGGGGGGGGGGGGGGGGGGGGGGGGGGGGGGGGGGGGGGGGGGGGGGGGGGGGGGGGGGGGGGGGGGGGGGGGGGGGGGGGGGGGGGGGGGGGGGGGGGGGGGFGGGGGGGGGGGGGGGGGGGGGGFGGGGGGGGGGGGGGGGGFGGGGGGGGGGGGGGGGGGGGGGCFGFDEFFFFFGFFFFFFFFFGFFFFFFFFFFFFFFFFFFFFFFFFFFFF?BBFFFFD9.
@M04999:289:000000000-L3R54:1:1101:7698:10216 1:N:0:408
TCCCTACGGGGGGCTGCAGTAGGGAATCTTCCACAATGGACGCAAGTCTGATGGAGCAACGCCGCGTGAGTGAAGAAGGTTTTCGGATCGTAAAGCTCTGTTGTTGGTGAAGAAGGATAGGGATAGTAACTGATTCTTATTTGACGGTAATCAACCAGAAAGTCACGGCTAACTACGTGCCAGCAGCCGCGGTAATACGTAGGTGGCAAGCGTTGTCCGGATTTATTGGGCGTAAAGCGAACGCAGGCGGGAGAACAAGTCAGCTGTGAAAGCCCTCGGCTTAACCGGGGAAGTGCAGCTG
+
CCCCCGGGGGGGGGGGGGGGGGGGGGGGGGGGGGGGGGGGGGGGGGGGGGGGGGGGGGGGGGGGGGGGGGGGGGGGGGGGGGGFGDGGGGGGGGGGAFGGFBFGGGGGGGGFGGGGGFGGGGFFGGGGGGGFGGGGGGGGGGGGFGGDFFGGGGFGGGGGGGGGGGGDGGGGGGGGGFF>GGGGGGGGGGG5CCGGGGGGGGGGGGGGGGGGGGGGFGGGGGGGGGGCGGGGGGGGGGGCDGFCBGFBE>.77@>FFFF?F?>FF@FFFFF>BFF@FBFFF>F<<ABF>>B<??FAFFFF:
@M04999:289:000000000-L3R54:1:1101:6179:10226 1:N:0:408
ACTCCTACGGGTGGCAGCAGTGAGGAATATTGGACAATGGGTGAGAGCCTGATCCAGCCATCCCGCGTGAAGGACGACAGCCCTATGGGTTTTAAACTTCTTTTGTATGGGAATAAACCACATTACGCGTAATGTTCTGAAGGTACCATACGAATAAGCATCGGCTAACTCCGTGCCAGCAGCCGCGGTAATACGGAGGATGCGAGCGTTATCCGGATTTATTGGGTTTAAAGGGTCCGTAGGCGGGTTGATAAGTCAGCGGTGAAAACCTGCAGCTTAACTGTAGAACTGCCGTTGATAC
+
CCCCCGGGGGGGGGGGGGGGGGGGGGGGGGGGGGGGGGGGGGGGGGGGGGGGGGGGGGGGGGGGGGGGGGGGGGGGGGGGGGGGGGGGGGGGGGGGGGGGGGGGGGGGGGGGGGGGGGGGGGGGGGGGGGGGGGGGGGGGGGGGGGGGGGGGGGGGGGGGGGGGGGGGGGGGGGGGGGGGGGGGGGGGGGGGGGGGGGGGFGGGGGGGGGGGGGGGEEGEGGGGGGGDGGGGGGGGFGGGGGFGFGFFFFFFGFFFFFFFFFGFFFFFFEFFFFFFFFFFFFFFFFFFFFF7BF??FFFF2
@M04999:289:000000000-L3R54:1:1101:9646:10232 1:N:0:408
GGCCTACGGGGGGCAGCAGTGAGGAATATTGGACAATGGGTGAGAGCCTGATCCAGCCATCCCGCGTGAAGGACGACAGCCCTATGGGTTTTAAACTTCTTTTGTATGGGAATAAACCACATTACGTGTAATGTTCTGAAGGTACCATACGAATAAGCATCGGCTAACTCCGTGCCAGCAGCCGCGGTAATACGGAGGATGCGAGCGTTATCCGGATTTATTGGGTTTAAAGGTTCGTAGGGCGGGTTGTTAAGCAAGCGGTGAAACCTGGAGGTTAACTGTAAAAATGGCGGTTAATCTT
+
CCCCCGGGGGGGGGGGGGGGGGGGGGGGGGGGGGGGGGGGGGGGGGGGGGGGGGGGGGGGGGGGGGGGGGGGGGGGGGGGGGGGGGGGGGGGGGGGGGGGGGGGGGGGGGGGGGGGGGGGGGGGGGGGGGGGGGGGGGGGGDGGGGGGGGGGGGGGGGGGGGGGGGGGGGGGGGGGGGGGGGGGGGGGGGGGGGGGGGGGGGGGGGGGGGGGGGGGGGGGGGGGGGGGGGGGG*+;)1****)9>5B).0)9****/))850).?F*<()((())7*6*)).)))6,(-)4,(4(()))))
@M04999:289:000000000-L3R54:1:1101:15808:10241 1:N:0:408
CCTACGGGTGGCTGCAGTGGGGAATTTTGGACAATGGGGGGAACCCTGATCCAGCCATGCCGCGTGTCTGAAGAAGGCCTTCGGGTTGTAAAGGACTTTTGTTAGGGAAGAAAAGCTTGGTGTTAATACCACCGAGTGCTGACGGTACCTAAAGAATAAGCACCGGCTAACTACGTGCCAGCAGCCGCGGTAATACGTAGGGTGCGAGCGTTAATCGGAATTACTGGGCGTAAAGCGAGCGCAGACGGTTAGATAAGTCAGATGTGAAATCCCCGAGCTCAACTTGGTACGTGCATTTGA
+
CCCCCGGGGGGGGGGGGGGGGGGGGGGGGGGGGGGGGGGGGGGGGGGGGGGGGGGGGGGGGGGGGGGGGGGGGGGGGGGGGGGGGGGGGGGGGGGGGGGGGGGGGGGGGGGGGGGGGGGGGGGGGGGGGGGGGGGGGGGGGGGGGGGGGGGGGGGGGGGGGGGGGGGGGGGGGGGGGGGGGGGGGGGGGGGGGGGGGGGGGGGGGGGGGGGGGGGGGGGGGGGGGGGGGGGGGGGGGGGGGGFGFGFFFFFFGFFFFFFFFFGFFFFFFFFFFFFFFFFFF<BAFFF2:AFFFFFA<ABA
@M04999:289:000000000-L3R54:1:1101:25691:10310 1:N:0:408
TTCCTACGGGGGGCTGCAGTGAGGAATATTGGACAATGGGTGAGAGCCTGATCCAGCCATCCCGCGTGAAGGACGACAGCCCTATGGGTTTTAAACTTCTTTTGTATGGGAATAAACCACATTACGTGTAATGTTCTGAAGGTACCATACGAATAAGCATCGGCTAACTCCGTGCCAGCAGCCGCGGTAATACGGAGGATGCGAGCGTTATCCGGATTTATTGGGTTTAAAGGGTCCGTAGGCGGGTTGATAAGTCAGCGGTGAAAACCTGCAGCTTAACTGTAGAACTGCCGTTGATACT
+
CCCCCGGGGGGGGGGGGGGGGGGGGGGGGGGGGGGGGGGGGGGGGGGGGGGGGGGGGGGGGGGGGGGGGGGGGGGGGGGGGGGAFGGGGGGGGGGGGGGGGGGGGGGGGGGGGGGGGGGGGGGGGGGGGGGGGGGGGGGGGGGGGGGGGGGGGGGGGGGGGGGGGGGGGGGGGGGGGGGGGGGGGGGGGGGGGGGGGGGGGFGGGGGGGGGGGGGGGDGGGGGGGGGGGGGGGGGGGGGGGGFGFGFFFFFFDFFFFFFFFEGFFFFF:FFFFFFFFFFFFFFBA<AFFFFFBBFFB9:96
@M04999:289:000000000-L3R54:1:1101:9863:10339 1:N:0:408
CCTACCTACGGGGGGCAGCAGTGAGGAATATTGGACAATGGGTGAGAGCCTGATCCAGCCATCCCGCGTGAAGGACGACAGCCCTATGGGTTTTAAACTTCTTTTGTATGGGAATAAACCACATTACGTGTAATGTTCTGAAGGTACCATACGAATAAGCATCGGCTAACTCCGTGCCAGCAGCCGCGGTAATACGGAGGATGCGAGCGTTATCCGGATTTATTGGGTTTAAAGGGTCCGTAGGCGGGTTGGTAAGTCAGCGGTGAAAACCTGCAGCTTAACTGTAGAACTGCCGTTGAT
+
CCCCCGGGGGGGGGGGGGGGGGGGGGGGGGGGGGGGGGGGGGGGGGGFGGGGGGGGGGGGGGGGFGGGGGGGGGGGGGGGGFGGGGGGGFGGGGGGGGGGAFFGGGGGGGGGDGGFGGGGGGGGGGGGGGGGCFFGGGGFFCE7FGGCFGGGGGGGGGGGGGGGGGGGGGGGGGGGGGGGGGGGFGGGEGEGGGGGDEGGGFGGGGGGGGEGGGGGGGCEC+CFDGGGGGFGGCFDGGGGGGFGFGEB;>>ED?FFFFF46><>@@FFFFFFB>FFFB=46ABA<<AAB8AFFF>:(,8>
@M04999:289:000000000-L3R54:1:1101:5427:10343 1:N:0:408
TGGTCCTACGGGTGGCAGCAGTGGGGAATATTGCACAATGGGGGGAACCCTGATGCAGCCATGCCGCGTGTATGAAGAAGGCCTTCGGGTTGTAAAGTACTTTCGGTAGTGAGGAAGTTGTGTGTATGAAAAGTGCATGCAGTTGACGTTAGCTACAGAAGAAGCACCGGCTAACTCCGTGCCAGCAGCCGCGGTAATACGGAGGGTGCGAGCGTTAATCGGAATGACTGGGCGTAAAGGGCATGTAGGCGGATAATTAAGTTAGGTGTGAAAGCCCCGGGCTCAACCTGGGAATTGCACT
+
CCCCCGGGGGGGGGGGGGGGGGGGGGGGGGGGGGGGGGGGGGGGGGGGGGGGGGGGGGGGGGGGGGGGGGGGGGGGGGGGGGGGGGGGGGGGGGGGGGGGGGGGGGGGGGGGGGGGGGGGGGGGGGGGGGGGGGGGGGGGGGGGGGGGGGGGGGGGGGGGGGGGGGGGGGGGGGGGGGGGGGGGGGGGGGGGGGGGGGGGGGGGGGGGGGGGGGGGGGGGGGGGGGGGGGDFGGGGGGGGGGFCFGFFFFFEG@DFFFFFFFGFFFFFFFFFFFF>F<EF>BFBBDFFFFFFF?1>?BFF<
@M04999:289:000000000-L3R54:1:1101:15439:10359 1:N:0:408
TGCCTACGGGGGGCTGCAGTGGGGAATATTGCACAATGGGGGGAACCCTGATGCAGCCATGCCGCGTGTATGAAGAAGGCCTTCGGGTTGTAAAGTACTTTCGGTAGTGAGGAAGTCGCGTGTATGAAAAGTGCATGCAGTTGACGTTAGCTACAGAAGAAGCACCGGCTAACTCCGTGCCAGCAGCCGCGGTAATACGGAGGGTGCGAGCGTTAATCGGAATGACTTGGCGTAAAGGGCATGTAGGCGGATAATTAAGTTAGGTGTGAAAGCCCCGGGCTCAACCTGGGAATTGCACTT
+
CCCCCGGGGECCGGGDEGGGGGDGGGDFGFGGGGGGGFGGDGGGGG7FC@F<C@F9FFGGCFFGGGGG<FGFFFCDFFGGFG:FFECG7<FGDFFGGFCCGGGG>8CCF7C><8C<,2*:CEEGGFG9:2<209EFFGF?0AFEGGGGGC+A7ACFGGACFGGGGGGCCGGFG<AF8F8:C985:CCFEGGC?CEFG9*8EEDGGGDDEGEECDC5C+A>C=FCCGF*<47D:)A3C7*CF<F:7>4?E>EE59=BF@F7@FFF?*952=>A?5:B<;)4>8<?FB406,44(..4.542
@M04999:289:000000000-L3R54:1:1101:14628:10362 1:N:0:408
TGCCTACGGGCGGCTGCAGTGGGGAATATTGCACAATGGGGGGAACCCTGATGCAGCCATGCCGCGTGTATGAAGAAGGCCTTCGGGTTGTAAAGTACTTTCGGTAGTGAGGAAGTTGTGTGTATGAAAAGTGCATGCAATTGACGTTAGCTACAGAAGAAGCACCGGCTAACTCCGTGCCAGCAGCCGCGGTAATACGGAGGGTGCGAGCGTTAATCGGAATGACTGGGCGTAAAGGGCATGTAGGCGGATAATTAAGTTAGGTGTGAAAGCCCCGGGCTCAACCTGGGAATTGCACTT
+
CCCCCGGGGGGGGGGGGGGGGGGGGGGGGGGGGGGGGGGGGGGGGGGGGGGGGGGGGGGGGGGGGGGGGGGGGGGGGGGGGGGGGGGGGGGGGGGGGGGGGGGGGGGGGGGGGGGGGGGGGGGGGGGGGGGGGGGGGGGGGGGGGGGGGGGGGGGGGGGGGGGGGGGGGGGGGGGGGGGGGGGGGGGGGGGGGGGGGGGGGGGGGGGGGGGGEGGGGFFGGGGGGGGGGGGGGGGGGGGGGGFGFGFFFEEFGFFFFFFFFFGFFFFFFFFFFFFEEFB>B?DFFFFFFFFFB?DFFFFF
@M04999:289:000000000-L3R54:1:1101:7541:10369 1:N:0:408
CATGCCTACGGGGGGCTGCAGTGGGGAATTTTGGACAATGGGGGGAACCCTGATCCAGCCATGCCGCGTGTCTGAAGAAGGCCTTCGGGTTGTAAAGGACTTTTGTTAGGGAAGAAAAGCCGGGTGCTAATACCACCTGGTGCTGACGGTACCTAAAGAATAAGCACCGGCTAACTACGTGCCAGCAGCCGCGGTAATACGTAGGGTGCGAGCGTTAATCGGAATTACTGGGCGTAAAGCGAGCGCAGACGGTTAGATAAGTCAGATGTGAAATCCCCGAGCTCAACTTGGGACGTGCATT
+
CCCCCGGGGGGGGGGGGGGGGGGGGGGGGGGGGGGGGGGGGGGGGGGGGGGGGGGGGGGGGGGGGGGGGGGGGGGGGGGGGGGGGGGGGGGGGGGGGGGGGGGGGGGGGGGGGGGGGGGGGGGGGGGGGGGGGGGGGGGGGGGGGGGGGGGGGGGGGGGGGGGGGGGGGGGGGGGGGGGGGGGGGGGGGGGGGGGGGGGGGGGGGGGGGGGGGGGGGFGGGGGGGGGGGGGGGGGGGGGGGGFGFDDFFFFFGFFFFFFFFFGFFFFFFFFFFFFFFBFFBFFFFFFFFFDFFFFFFFFFF
@M04999:289:000000000-L3R54:1:1101:17365:10393 1:N:0:408
CCTACGGGGGCTGCAGTGGGGAATATTGCACAATGGGGGGAACCCTGATGCAGCCATGCCGCGTGTATGAAGAAGGCCTTCGGGTTGTAAAGTACTTTCGGTAGTGAGGAAGTTGTGTGTATGAAAAGTGCATGCAGTTGACGTTAGCTACAGAAGAAGCACCGGCTAACTCCGTGCCAGCAGCCGCGGTAATACGGAGGGTGCGAGCGTTAATCGGAATGACTGGGCGTAAAGGGCATGTAGGCGGATAATTAAGTTAGGTGTGAAAGCCCCGGGCTCAACCTGGGAATTGCACTTAAA
+
CCCCCGGGGGGGGGGGGGGGGGGGGGGGGGGGGGGGGGGGGGGGGGGGGGGGGGGGGGGGGGGGGGGGGGGGGGGGGGGGGGGGGGGGFGGGGGGGGGGGGCGGGGGGGGGGGGGGGGGGGGGGGGGGGGGGGGGGGGGGGGGGGGGGGGGGGGGGGGGGGGGGGGGGGGGGGGGGGGGGGGGGGGGGGGGGGGGGGGGGGGGGGGGEGGGGFGGGGGGGGGGGGGGGGGDGGGGGGGGGGGFGFGFFFFFFGFFFFFFBFFGFFFFFFF::?FFFFFFFBFFBFFFFF?0>BFFFFFFF
@M04999:289:000000000-L3R54:1:1101:21580:10393 1:N:0:408
GCGTCCTACGGGGGGCTGCAGTGGGGAATATTGCACAATGGGCGAAAGCCTGATGCAGCGACGCCGCGTGCGGGATGACGGCCTTCGGGTTGTAAACCGCTTTTGATTGGGAGCAAGCGAGAGTGAGTGTACCTTTCGAATAAGCACCGGCTAACTACGTGCCAGCAGCCGCGGTAATACGTAGGGTGCAAGCGTTATCCGGATTTATTGGGCGTAAAGAGCTCGTAGGCGGTTCGTCGCGTCTGGTGTGAAAGTCCATCGCTTAACGGTGGATCGGCGCCGGGTACGGGCGGACTGGAGG
+
CCCCCGGGGGGGGGGGGGGGGGGGGGGGGGGGGGGGGGGGGGGGGGGGGGGGGGGGGGGGGGGGGGGGGGGGGGGGGGGGGGGGGGGGGGGGGGGGGGGGGGGGGGGGGGGGGGGGGGGGGGGGGGGGGGGGGGGGGGGGGGGGGGGGGGGGGGGGGGGGGGGGGGGGGGGGGGGDGGGGGGGGGGGGGGGGGGGGGGGGGGGCEGGGGGGGGG8EGGGGGGGGGEGGGGGGGGGGGGGGGG>DFG@F;DFFGFFFFFFFFFGFFFFDFBB>?FFFFFD2;BFBB6>?>BFBFFF6??:?0
@M04999:289:000000000-L3R54:1:1101:7750:10394 1:N:0:408
GCCTACGGGGGGCTGCAGTGGGGAATATTGCACAATGGGGGGAACCCTGATGCAGCCATGCCGCGTGTATGAAGAAGGCCTTCGGGTTGTAAAGTACTTTCGGTAGTGAGGAAGTTGTGTGTATGAAAAGTGCATGCAATTGACGTTAGCTACAGAAGAAGCACCGGCTAACTCCGTGCCAGCAGCCGCGGTAATACGGAGGGTGCGAGCGTTAATCGGAATGACTGGGCGTAAAGGGCATGTAGGCGGATAATTAAGTTAGGTGTGAAAGCCCCGGGCTCAACCTGGGAATTGCACTTA
+
CCCCCGGGGGGGGGGGGGGGGGGGGGGGGGGGGGGGGGGGGGGGGGGGGGGGGGGGGGGGGGGGGGGGGFGGGGGGGGGGGGGGGGGGGGGGGGGGGGGGGGGGGGGGGGGGGGFGGGGCFE@CFGFFFFGGFFGGGGGGGGGGGEGGEGGGFFFGGGGFFGGGGGGGGGGCGGGEFGG8C8;CG65:CEGG8?FGGGG5EEEG55*2CEG8?E=FEFECCGFFFFGGCFGGGDFFGGGCGF?>F7=BEFFF=FFFFFFFFFDF67>@FFF<?F>EEFF9?7???FFF?(,(424A)62<
@M04999:289:000000000-L3R54:1:1101:11340:10395 1:N:0:408
GCACCTACGGGTGGCTGCAGTGGGGAATTTTGGACAATGGGGGGAACCCTGATCCAGCCATGCCGCGTGTCTGAAGAAGGCCTTCGGGTTGTAAAGGACTTTTGTTAGGGAAGAAAAGCCGGGTGCTAATACCACCTGGTGCTGACGGTACCTAAAGAATAAGCACCGGCTAACTACGTGCCAGCAGCCGCGGTAATACGTAGGGTGCGAGCGTTAATCGGAATTACTGGGCGTAAAGCGAGCGCAGACGGTTAGATAAGTCAGATGTGAAATCCCCGAGCTCAACTTGGGACGTGCATTT
+
CCCCCGFGGGGGGGGGGGFGGGGGGFGGGGGGGGGGGGGGGGGGGGCGGGGGGGGGGGGGGGGGGGGGGGGGGGGGGGGGGGGGGGGGFGGGGGGGGGGGGGGGGGGGGGGGGGGGGGGGGGGGGGGGGGGGFGGGGGGGGGGGGGGGEGGGGGGGGGGGGGGGGGGGGGGGGGGGGGGGGGGGGGGGGDCGG8EEFFGFGGGGGGGGGGGGGGGGGGGGGGGGCFGGGGGGGGGGGGGGGGFGFG>>FFFF3>FFFFBF9BC?FFF?AF9A>F?6F>>BFB?>??B<A?FFBB??:?44.
@M04999:289:000000000-L3R54:1:1101:10994:10427 1:N:0:408
CCTACGGGCGGCTGCAGTGAGGAATATTGGACAATGGGTGAGAGCCTGATCCAGCCATCCCGCGTGAAGGACGACAGCCCTATGGGTTTTAAACTTCTTTTGTATGGGAATAAACCACATTACGTGTAATGTTCTGAAGGTACCATACGAATAAGCATCGGCTAACTCCGTGCCAGCAGCCGCGGTAATACGGAGGATGCGAGCGTTATCCGGATTTATTGGGCTTAAAGGGTCCGTAGGCGGGTTGATAAGTCAGCGGTGAAAACCTGCAGCTTAACTGTAGAACTGCAGTTGATACTGT
+
CCCCCGGGGGGGGGGGGGGGGGGGGGGGGFGGGGGGGGGGGFGGGGGGGGFGGGGGGGCGGGGGGGCGEGGGGGEGGGG7F8?FGCGCFEGGG<??5FGFFGGGFAF=E=FFFEBBF<EGC?FGEEFGF9?@?DGFGG9,AFGFAFGG@7FBFDDFFFEGCCB>>B>,>FCFGGF@BA>@>BCGC8B8ECB:8881=<<EEBCE8:?E8<3?8EG*+<CF:CF*:*9:CFCDC<:DFCD569@GE*<?B4FFGFFFFE35>>799.;73:??FF??FFF>9>4<4<<F?).6<)<<<4)64
@M04999:289:000000000-L3R54:1:1101:25972:10456 1:N:0:408
CGGCCTACGGGAGGCTGCAGTGGGGAATTTTGGACAATGGGGGGAACCCTGATCCAGCCATGCCGCGTGACTGAAGAAGGCCTTCGGGTTGTAAAGGACCTTTGTTAGGGAAGAAAAGCCGGGTGCTAATACCACCTTGTGCTGACGGTACCTAAAGAATAAGCACCGGCTAACTACGTGCCAGCAGCCGCGGTAATACGTAGGGTGCGAGCGTTAATCGGAATTACTGGGCGTAAAGCGGGCGCAGACGGTTAGATAAGTCAGATGTGAAATCCCCGAGCTCAACTTGGGACGTGCATTT
+
CCCCCGGGGGGEGGGGGGGGGGGGGGGGFGGGGGGGGGGGGGGDGGCGGGGGGGGGGGGGGGGGGGGGGGF@FGGGGGFGGGCGD=FG3F+88FG9=3,DFGGCBFGFFG:FCCGGC8><<**CBF:F@FGG<:<CF,@<37,,CF7FGGCBFF:F<<<<<<F:><<:<7*1+00AFG@8*/30;2C8:*:*512;<::AF98;C@588*2*:*/:CC+:=C7:?:0C:6<DG<7/9?775C>359:3@5)><BF?=FFF947BFFFFA4)6<??F:;EBFF22<26<<):(418,,8A<A
@M04999:289:000000000-L3R54:1:1101:10370:10481 1:N:0:408
TTGACCTACGGGTGGCTGCAGTAGGGAATCTTCCACAATGGACGCAAGTCTGATGGAGCAACGCCGCGTGAGTGAAGAAGGTTTTCGGATCGTAAAGCTCTGTTGTTGGTGAAGAAGGATAGGGATAGTAACTGATTCTTATTTGACGGTAATCAACCAGAAAGTCACGGCTAACTACGTGCCAGCAGCCGCGGTAATACGTAGGTGGCAAGCGTTGTCCGGATTTATTGGGCGTAAAGCGAACGCAGGCGGGAGAACAAGTCAGCTGTGAAAGCCCTCGGCTTAACCGGGGAAGTGCAGC
+
CCCCCGGGGGGGGGGGGGGGGGGGGGGGGGGGGGGGGGGGGGGGGGGGGGGGGGGGGGGGGGGGGGGGGGGGGGGGGGGGGFGGGGGG=FGGGGGGGGGGGGGGGFGGGFGGGGGGGGGGGGGGGGGGGGGGGGGGGGGGGGGGGGGGGGGGGGGGGGGGGGGGGGGGGGGGGGGGGGGGGGGGGGGGGFGGGGGGGGGGGGGGGGGGGGGGGGGGGGGGGGGGGGGGGGGGGGGGGGGGGGFGFGFFFFFFGFEFFFFFFFFFFFFFFFAFBFFFF:F>?F09?FFFFFFFF63>?<BF2
@M04999:289:000000000-L3R54:1:1101:14967:10490 1:N:0:408
AGCCTACGGGAGGCTGCAGTAGGGAATCTTCCACAATGGACGCAAGTCTGATGGAGCAACGCCGCGTGAGTGGAGAAGGTTTTCGGATCGTAAAGCTCTGTTGTTGGTGAAGAAGGATAGGGGTAGTAACTGATTCTTATTTGACGGTAATCAACCAGAAAGTCACGGCTAACTACGTGCCAGCAGCCGCGGTAATACGTAGGTGGCAAGCGTTGTCCGGATTTATTGGGCGTAAAGCGAACGCAGGCGGGAGAACAAGTCAGCTGTGAAAGCCCTCGGCTTAACCGGGGAAGTGCAGCTG
+
CCCCCGGGGGGGGGGGGGGGGGGGGGGGGGGGGGGGGGGGGGGGGGGGGGGGGGGGGGGGGGGGGGGGGGGGGGGGGGGGGGGGGGGGGGGGGGGGGGGGGGGGGGGGGGGGGGGGGGGGGGGGGGGGGGGGGGGGGGGGGGGGGGGGGGGGGGGGGGGGGGGGGGGGGGGGGGGGGGGGGGGGGGGGGGGGGGGGGGGGGGGGGGGGGGGGGGGGGGGGGGGGGGGGGFFGGGGGGGGGGGFGFGFFFFFFGDFFFFFFFFGFFFBFFFFF?FFFFFFFFFFFFBF>FB>??B?A242:?
@M04999:289:000000000-L3R54:1:1101:3636:10520 1:N:0:408
TCCTACGGGCGGCTGCAGTAGGGAATCTTCCACAATGGACGCAAGTCTGATGGAGCAACGCCGCGTGAGTGAAGAAGGTTTTCGGATCGTAAAGCTCTGTTGTTGGTGAAGAAGGATAGGGGTAGTAACTGATTCTTATTTGACGGTAATCAACCAGAAAGTCACGGCTAACTACGTGCCAGCAGCCGCGGTAATACGTAGGTGGCAAGCGTTGTCCGGATTTATTGGGCGTAAAGCGAACGCAGGCGGGAGAACAAGTCAGCTGTGAAAGCCCTCGGCCTAACCGGGGAAGCGCAGCTGG
+
CCCCCCG@:@FCCF:@FGFEAEGDGFEEEGDFEEEDGGGFCB:@@CEEFCC<FDE@CEGGEC@BF4>C?FFCE??FD==9<AFC:F@FEEEGGGFGFDDFCEGGFGGGCFGFBE=3,8B8FC3:>?DDFBC9BDFFFGGG<E<>B+8F<FEDE7>F<CFCFGGA>F:E<>>,><<1D2D*D>FC7CCECC5C88EGFE3B58<<**=>*=8;CG80CC:E5*<+<<:7E5)1CDGGC773575)7/75:5755>:@?F6=?B<B?1015/41:5)7735(3:?70(41,(3((-(4((.((
@M04999:289:000000000-L3R54:1:1101:12870:10532 1:N:0:408
CCTACGGGAGGCTGCAGTAGGGAATCTTCCACAATGGACGCAAGTCTGATGGAGCAACGCCGCGTGAGTGAAGAAGGTTTTCGGATCGTAAAGCTCTGTTGTTGGTGAAGAAGGATAAGGATAGTAACTGATTCTTATTTGACGGTAATCAACCAGAAAGTCACGGCTAACTACGTGCCAGCAGCCGCGGTAATACGTAGGTGGCAAGCGTTGTCCGGATTTATTGGGCGTAAAGCGAACGCAGGCGGGAGAACAAGTCAGCTGTGAAAGCCCTCGGCTTAACCGGGGAAGTGCAGCTGA
+
CCCCCGGGGGGGGGGGGGGGGGGGGGGGGGGGGGGGGGGGGGGGGGGGGGGGGGGGGGGGGGGGGGGGGGGGGGGGGGGGGGGGGGGGGGGGGGGGGGGGGGGGGGGGGGGGGGGGGGGGGGGGGGGGGGGGGGGGGGGGGGGGGGGGGGGGGGGGGGGGGGGGGGGGGGGGGGGGGGGGGGGGGGGGGGGGGGGGGGGGGGGGGGGGGGGGGGGGGGGGGGGGGGGGGGGGGGGGGGGGGGFGFGFFFFFFGFFFFFFFFFGFFFFFFFFFFFFFFFFFFFFFBFFFFFF?FFBAD?F2
@M04999:289:000000000-L3R54:1:1101:12790:10533 1:N:0:408
CCTACGGGGGGCTGCAGTGAGGAATATTGGACAATGGGTGAGAGCCTGATCCAGCCATCCCGCGTGAAGGACGACAGCCCTATGGGTTTTAAACTTCTTTTGTATGGGAATAAACCACATTACGTGTAATGTTCTGAAGGTACCATACGAATAAGCATCGGCTAACTCCGTGCCAGCAGCCGCGGTAATACGGAGGATGCGAGCGTTATCCGGATTTATTGGGTTTAAAGGGTCCGTAGGCGGGTTGATAAGTCAGCGGTGAAAACCTGCAGCTTAACTGTAGAACTGCCGTTGATACTGT
+
CCCC9@@FDCCGGGGED?EEGG<FFGDGDFFE<EFEG8A?FEGGCFDF,?FEGGCFFFGGFGGEGGGGGGGGGGGEGFGE<AFD<FCEEGCGGGDCGGGGFGGGGGGGDGGCFFFCFGGGGGGGGGBD<FCEFGGB<FGGGGGGGGFGGGFGGGGGGGFGG@FGFGFGFGGEGFEFCEE*2CE:CG>GGGFF>ECE8CG*?EGGG>8;FC+;58*:+<9<+?F:CEFG9DGGGGGG>DCCF<@GFDF4@?FFGFFF?@3>3FF=/7@F7F<02?FFBA06>><<<A2)4:;?F0(6:ABA5
@M04999:289:000000000-L3R54:1:1101:19898:10569 1:N:0:408
CATCCTACGGGGGGCTGCAGTGAGGAATATTGGACAATGGGTGAGAGCCTGATACAGCCATCCCGCGTGAAGGACGACAGCCCTATGGGTTTTAAACTTCTTTTGTATGGGAATAAACCACATTACGTGTAATGTTCTGAAGGTACCATACGAATAAGCATCGGCTAACTCCGTGCCAGCAGCCGCGGTAATACGGAGGATGCGAGCGTTATCCGGATTTATTGGGTTTAAAGGGTCCGTAGGCGGGTTGATAAGTCAGCGGTGAAAACCTGCAGCTTAACTGTAGAACTGCCGTTGATAC
+
CCCCCGGGGGGGGGGGGGGGGGGGGGGGGGGGGGGGGGGGGGGGGGGGGGGGGGGGGGGGGGGGGGGGGGGGGGGGGGGGGGGGGGGGGGGGGGGGGGGGGGGGGGGGGGGGGGGGGGGGGGGGGGGGGGGGGGGGGGGGGGGGGGGGGGGGGGGGGGGGGGGGGGGGGGGGGGGGGGGGGGGGGGGGGGGGGGGEGGGGGGGGGGGGGGGGGGGGGGGGGGGGGGGDCGGGGGGGGGGGGGFGFGFFFFFFGBFFFFFFFFGFFFFFFF7??FFFFFFFB9AF<AFBFBFFFBFBF?FF)
@M04999:289:000000000-L3R54:1:1101:6681:10571 1:N:0:408
TCCTACGGGGGGCTGCAGTGAGGAATATTGGACAATGGGTGAGAGCCTGATCCAGCCATCCCGCGTGAAGGACGACAGCCCTATGGGTTTTAAACTTCTTTTGTATGGGAATAAACCACATTACGTGTAATGTTCTGAAGGTACCATACGAATAAGCATCGGCTAACTCCGTGCCAGCAGCCGCGGTAATACGGAGGATGCGAGCGTTATCCGGATTTATTGGGTTTAAAGGGTCCGTAGGCGGGTTGATAAGTCAGCGGTGAAAACCTGCAGCTTAACTGTAGAACTGCCGTTGATACGG
+
CCCCCGGD++CC:FC@DGC=5<FFGGE<EEGF<?E<FG<B:A=<9?FFFA<,<B=E==?=EF=@CC=FFC<BFGGEG=,+88833<<FGFBC><=<,@F,@FD>@,EFGG@FGG;:FG7DC@CFD>>FF;,38@<@FG;CCFFC,@;334*<:FFFEC9<FCF*4CFG<FEFGE@F::C6@88:>**28<F+CE>5*C8?>E5E5>8*C*3<888C8+00C9?:EGGCFDF*C7*199FDDGFD>)>;@F**7**1@6:3))7*@=@5(0(,0?7=BA*-445>>>2)4)3>6::?)6-(-
@M04999:289:000000000-L3R54:1:1101:22471:10591 1:N:0:408
CGAACCTACGGGAGGCTGCAGTGGGGAATATTGCACAATGGGGGGAACCCTGATGCAGCCATGCCGCGTGTATGAAGAAGGCCTTCGGGTTGTAAAGTACTTTCGGTAGTGAGGAAGTTGTGTGTATGAAAAGTGCATGCAGTTGACGTTAGCTACAGAAGAAGCACCGGCTAACTCCGTGCCAGCAGCCGCGGTAATACGGAGGGTGCGAGCGTTAATCGGAATGACTGGGCGTAAAGGGCATGTAGGCGGATAATTAAGTTAGGTGTGAAAGCCCCGGGCTCAACCTGGGAATTGCACT
+
CCCCCGGGGGGGGGGGGGGGGGGGGGGGGGGGGGGGGGGGGGGGGGGGGGGGGGGGGGGGGGGGGGGGGGGGGGGGGGGGGGGGGGGGGGGGGGGGGGGGGGGGGGGGGGFGGGGGGGGGGGGGGGGGGGGGGGGGGGGGGGGGGGGGGGGGGGGGGGGGGGGGGGGGGGGGGGGGGGGGGGGGGGGGGGGGGGGGGGGGGGGGGGGGGGGGGGGGEGGGGGGGGGGGGGGGGGGGGGGGGGFGFGFFFFFFGFEFFFFFFFGFFFFFFFFFBFFFFFF>FFFFFFFFFF?BFFFFFFFF<
@M04999:289:000000000-L3R54:1:1101:29294:10595 1:N:0:408
GCCTACGGGGGGCTTCCTTTCTTCCTCTTGGACAATGGGTGAGAGCCTGATCCAGCCATCCCGCGTGAAGGACGACAGCCCTATGGGTTTTAAACTTCTTTTGTATGGGAATAAACCACATTACGTGTAATGTTCTGAAGGTACCATACGAATAAGCATCGGCTAACTCCGTGCCAGCAGCCGCGGTAATACGGAGGATGCGAGCGTTATCCGGATTTATTGGGTTTAAAGGGTCCGTAGGCGGGTTGATAAGTCAGCGGTGAAAACCTGCAGCTTAACTGTAGAACTGCCGTTGATACTG
+
CCCCCGGGGGGGG8:CCFFFGGGGGGFGGGGGGGGGGGGGGGGGGGGGGGGGGGGGGGGGGGGGGGGGGGGGGGGGGGGGGG,FGGGGGGGGGGGGGGGGGGGGGGGGGGGGGGGGGGGGGGGGGGGGGGGGGGGGGGGGGGGGGGGGGGFGGGGGGGGGGGGGGGGGGGGGGGGGGGGGGGGGGGGGGGGGGGGGGGGGGGGGGGGGGGGGGGGGGFFGGGGGEGGGGGGGGGGGGGGGGGFGFGFFFFFFGFFFF:BBEFFFFFFF7FFFFFFFFAFAFFFFFFFFFFFFBFBFFAF<4
@M04999:289:000000000-L3R54:1:1101:28235:10640 1:N:0:408
CCTACGGGTGGCTGCAGTGAGGAATATTGGACAATGGGTGAGAGCCTGATCCAGCCATCCCGCGTGAAGGACGACAGCCCTATGGGTTTTAAACTTCTTTTGTATGGGAATAAACCACATTACGTGTAATGTTCTGAAGGTACCATACGAATAAGCATCGGCTAACTCCGTGCCAGCAGCCGCGGTAATACGGAGGACGCGAGCGTTATCCGGATTTATTGGGTTTAAAGGGTCCGTAGGCGGGTTGATAAGTCAGCGGTGAAAACCTGCAGCTTAACTGTAGAACTGCCGTTGATACTGT
+
CCCCCGGGGGGGGGGGGGGGGGGGGGGGGGGGGGGGGGGGGGGGGGGGGGGGGGGGGGGGGGGGGGGGGGGGGGGGGGGGGGGGGGGGGGGGGGGGGGGGGGGGGGGGGGGGGGGGGGGGGGGGGGGGGGGGGGGGGGGGGGGGGGGGGGGGGGGGGGGGGGGGGGGGGGGGGGGGGGGGGGGGDGGGGGGGGGGGGGGGGGGGGGGGGGGGGDGGGGGGGGGGGGGGGGGGGGGGGGGDGGFGFGFFFFFFGFFFFFEEFFGFFFEF<FFBFFFFFFFFFFFFFFFBFFFFFFFFFFFFA
@M04999:289:000000000-L3R54:1:1101:26889:10647 1:N:0:408
CCTACGGGTGGCTGCAGTGGGGAATATTGCACAATGGGGGGAACCCTGATGCAGCCATGCCGCGTGTATGAAGAAGGCCTTCGGGTTGTAAAGTACTTTCGGTAGTGAGGAAGTTGTGTGTATGAAAAGTGCATGCAGTTGACGTTAGCTACAGAAGAAGCACCGGCTAACTCCGTGCCAGCAGCCGCGGTAATACGGAGGGTGCGAGCGTTAATCGGAATGACTGGGCGTAAAGGGCATGTAGGCGGATAATTAAGTTAGGTGTGAAAGCCCCGGGCTCAACCTGGGAATTGCACTTAA
+
CCCCCGGGGGGGGGGGGGGGGGGGGGGGGGGGGGGGGGGGGGGGGGGGGGGGGGGGGGGGGGGGGGGGGGGGGGGGGGGGGGGGGGGGGGGGGGGGGGGGGGGGGFGGGGGGGGGGGGFFGGGGGGGGGGGGGGGGGGGGGGGGGGGGGGGGGGGGGGGGGGGGGGGGGGGGGGGGGGGGGGGGGGGGGGGGDGGGGGCGGGGGGGGGGGGGGGF7ECEEGGGGGGFGGGGGGGGGGGG<CD?GFGFF@>DFGFFBFFFFFFGFFFFFFFF?FFFFFFDBF?FFFFFFF?FFFFFFFF<6
@M04999:289:000000000-L3R54:1:1101:21596:10647 1:N:0:408
GGGGTCCTACGGGTGGCTGCAGTGGGGAATATTGCACAATGGGGGGAACCCTGATGCAGCCATGCCGCGTGTATGAAGAAGGCCTTCGGGTTGTAAAGTACTTTCGGTAGTGAGGAAGTTGTGTGTATGAAAAGTGCATGCAGTTGACGTTAGCTACAGAAGAAGCACCGGCTAACTCCGTGCCAGCAGCCGCGGTAATACGGAGGGTGCGAGCGTTAATCGGAATGACTGGGCGTAAAGGGCATGTAGGCGGATAATTAAGTTAGGTGCGAAAGCCCCGGGCTCAACCTGGGAATTGCAC
+
CCCCCGGGGGGGGGGGGGGGGGGGGGGGGGGGGGGGGGGGGGGGGGGGGGGGGGGGGGGGGGGGGGGGGGGGGGGGGGGGGGGGGGGGGGGGGGGGGGGGGGGGGGGGGGGGFGGGGGGGGGGGGGGGGGGGGGGGGGGGGGGGGGGGGEGGGGGGGGGGGGGGGGGGGGDGGGGFGGGGGGGGGGGGGGGGGGGGGGGGGGGGGGGGGGGGGGGGGGFGGGGGGGGGGGGGGGGDDGGGGGFGFGFFFFFFD3>DFFBFFFGFFFFF7?BFFFFFF?FFFFFFFFFB?BFFBFFFF?FA4
@M04999:289:000000000-L3R54:1:1101:18202:10678 1:N:0:408
GTCCTACGGGCGGCAGCAGTAGGGAATCTTCCACAATGGACGCAAGTCTGATGGAGCAACGCCGCGTGAGTGAAGAAGGTTTTCGGATCGTAAAGCTCTGTTGTTGGTGAAGAAGGATAGGGGTAGTAACTGATTCTTATTTGACGGTAATCAACCAGAAAGTCACGGCTAACTACGTGCCAGCAGCCGCGGTAATACGTAGGTGGCAAGCGTTGTCCGGATTTATTGGGCGTAAAGCGAACGCAGGCGGGAGAACAAGTCAGCTGTGAAAGCCCTCGGCTTAACCGGGGAAGTGCAGCTG
+
CCCCCGGGGGGGGGGGGGGGGGGGGGGGGGGGGGGGGGGGGGGGGGGGGGGGGGGGGGGGGGGGGGGGGGGGGGGGGGGGGGGGGGGGGGGGGGGGGGGGEGGFGGGGGGGGGGGGGFGGGGGGGGGGGGGGGGGGGGGGGGGGGGGGGGGGGGGGGGGGGGGGGGGGGGGGGGGFGGGGGGGGGGGGGGGGGGGGGGGGGGGGGGGGGGFGGGGGGGGGGECGGGGGGGGGGGGGGGGGGGFGFGDBEFEFGEFFFFFFFFGFFFFFAFAA?<FFF>FFFFFFFFBFFF9?F??2<>?:?
@M04999:289:000000000-L3R54:1:1101:19229:10710 1:N:0:408
TTGGCCTACGGGGGGCAGCAGTGGGGAATATTGCACAATGGGGGGAACCCTGATGCAGCCATGCCGCGCGTATGAAGAAGGCCTTCGGGTTGTAAAGTACTTTCGGTAGTGAGGAAGTTGTGTGTATGAAAAGTGCATGCAATTGACGTTAGCTACAGAAGAAGCACCGGCTAACTCCGTGCCAGCAGCCGCGGTAATACGGAGGGTGCGAGCGTTAATCGGAATGACTGGGCGTAAAGGGCATGTAGGCGGATAATTAAGTTAGGTGTGAAAGCCCCGGGCTCAACCTGGGAATTGCACT
+
CCCCCGGGGGGGGGGGGGGGGGGGGGGGGGGGGGGGGGGGGGGGGGGGGGGGGGGGGGGGGGGGGGGGGGGGGGGGGGGGGGGGGGGGGGGGGGGGGGGGGGGGGGGGGGGGGGGGGGGGGGGGGGGGGGGGGGGGGGGGGGGGGGGGGGGGGGGGGGGGGGGGGGGGGGGGGGGGGGGGGGGGGGGGGGGGGGGGGGGGGGGGGGGGGGEGEGGGGGGGGGGGGGGGGGGGGGEGGGGGGGFGFGFFFFFFGBFFFFFFFFGFFFFFAEBABFFFF:EFFFFFFFFFFFFFFFBF2<AF4
@M04999:289:000000000-L3R54:1:1101:9187:10712 1:N:0:408
GGGGACCTACGGGGGGCTGCAGTGAGGAATATTGGACAATGGGTGAGAGCCTGATCCAGCCATCCCGCGTGAAGGACGACAGCCCTATGGGTTTTAAACTTCTTTTGTATGGGAATAAACCACATTACGTGTAATGTTCTGAAGGTACCATACGAATAAGCATCGGCTAACTCCGTGCCAGCAGCCGCGGTAATACGGAGGATGCGAGCGTTATCCGGATTTATTGGGTTTAAAGGGTCCGTAGGCGGGTTGATAAGTCAGCGGTGAAAACCTGCAGCTTAACTGTAGAACTGCCGTTGAT
+
CCCCCGGGGGGGGGGGGGGGGGGGGGGGGGGGGGGGGGGGGGGGGGGGGGGGGGGGGGGGGGGGGGGGGGGGGGGGGGGGGGGGGGGGGGGGGGGGGGGGGGGGGGGGGGGGGGGGGGGGGGGGGGGGGGGGGGGGGGGGGGGGGGGGGGGGGGGGGGGGGGGGGGGGGGGGGGGGGGGGGGGGGGGGGGGGGGGGG>EGGGGGGGGGGGGGGGGGGGGGGGGGGGGGGGGGGGGGGGGGGGFGFGFFFFFFCFFFFFFFFFGFED:FFFFFFFFFFFFFFFFFFFFAADFFFF?>FFFB<
@M04999:289:000000000-L3R54:1:1101:26826:10716 1:N:0:408
TTACCTACGGGAGGCTGCAGTGGGGAATTTTGGACAATGGGGGGAACCCTGATCCAGCCATGCCGCGTGTCTGAAGAAGGCCTTCGGGTTGTAAAGGACTTTTGTTAGGGAAGAAAAGCCGGGTGCTAATACCACCTGGTGCTGACGGTACCTAAAGAATAAGCACCGGCTAACTACGTGCCAGCAGCCGCGGTAATACGTAGGGTGCGAGCGTTAATCGGAATTACTGGGCGTAAAGCGAGCGCAGACGGTTAGATAAGTCAGATGTGAAATCCCCGAGCTCAACTTGGGACGTGCATTT
+
CCCCCGGGGGGGGGGGGGGGGGGGGGGGGGGGGGGGGGGGGGGGGGGGGGGGGGGGGGGGGGGFGGGGGGGGGGGGGGGGGGGGGGGGGGGGGGGGGGGGGGGGGGGGGGGGGFGGGGFGGGGGGGGGGGGGGGGGGGGGFFGGGGDGGGDFF9FGGGGGFGGGGGGGGDEGGGGGGGGGGGGGGGFGGEGEEEEGF?9FC:8CCFGGG888?EGGGGGGGG=EFGGGGGFFDDEGGGGGDDEG@37>F3>557>FFFFFFFGFFFFFBFFAF?F:F6DBF9>?FFFAD:B?B;6(40:4:
@M04999:289:000000000-L3R54:1:1101:7870:10742 1:N:0:408
TCGTCCTACGGGAGGCAGCAGTGAGGAATATTGGACAATGGGTGAGAGCCTGATCCAGCCATCCCGCGTGAAGGACGACAGCCCTATGGGTTTTAAACTTCTTTTGTATGGGAGTAAACCACATTACGTGTAATGTTCTGAAGGTACCATACGAATAAGCATCGGCTAACTCCGTGCCAGCAGCCGCGGTAATACGGAGGATGCGAGCGTTATCCGGATTTATTGGGTTTAAAGGGTCCGTAGGCGGGTTGATAAGTCAGCGGTGAAAACCTGCAGCTTAACTGTAGAACTGCCGTTGAT
+
CCCCCGGGGGGGGGGGGGGGGGGGGGGGGGGGGGGGGGGGGGGGGGGGGGGGGGGGGGGGGGGGGGGGGGGGGGGGGGGGGGGGGGGGGGGGGGGGGGGGGGGGGGGGGGGGG+FGGGGGGGGGGGGGGGGGGGGGGGGGGGGGGGGGGGGGGGGGGGGGGGGGGGGGGGGGGGGGGGGGGGGGGGGGGGGGGGGGGGGGGGGGGGGGGGGGGGGGGDCGGGGGGFGGGGGGGGGGGGGGGGFDFGFFF>FFGFFFFFFFFFDFFFFFBFBFFFFFFFFFFFFFFFFFFFFFFBFFF?:>
@M04999:289:000000000-L3R54:1:1101:3916:10744 1:N:0:408
AAAGCCTACGGGGGGCTGCAGTGGGGAATATTGCACAATGGGGGGAACCCTGATGCAGCCATGCCGCGTGTATGAAGAAGGCCTTCGGGTTGTAAAGTACTTTCGGTAGTGAGGAAGTTGTGTGTATGAAAAGTGCATGCAGTTGACGTTAGCTACAGAAGAAGCACCGGCTAACTCCGTGCCAGCAGCCGCGGTAATACGGAGGGTGCGAGCGTTAATCGGAATGACTGGGCGTAAAGGGCATGTGGGCGGTTAATTAAGTTAGGTGTGAAAGCCCCGGGCTCAACCTGGGAATTGCACT
+
CCCCCGGGGGGGGGGGGGGGGGGGGGGGGGGGGGGGGGGGGGGGGGGGGGGGGGGGGGGGGGGGGGGGGGGGGGGGGGGGGGGGGGGGGGGGGGGGGGGGGGGGGGEGGGGCFGGGGGGGGGGGGGGGGGGGGGGGGGGGGGGGGGGGGGGGGGGGGGGGGGGGGGGGGGGGGGGGGGGGGGGGGGGGGGGGGGGGGGGGGGEGEGGGGGGGGGGGGGGGGGGGGGGGGG:FGGGGGGGGGGFGFGFFFFFFGFFFFFFFFFGFFFFFFFFFFF@:FFEFFFFFBD??FFFFFFFFFAAF>
@M04999:289:000000000-L3R54:1:1101:15452:10772 1:N:0:408
ACCTACGGGAGGCAGCAGTGGGGAATTTTGGACAATGGGGGGAACCCTGATCCAGCCATGCCGCGTGTCTGAAGAAGGCCTTCGGGTTGTAAAGGACTTTTGTTAGGGAAGAAAAGCCGGGTTCTAATACCACCTGGTGCTGACGGTACCTAAAGAATAAGCACCGGCTAACTACGTGCCAGCAGCCGCGGTAATACGTAGGGTGCGAGCGTTAATCAGAATTACTGGGCGTAAAGCGAGCGCAGACGGTTAGATAAGTCAGATGTCAAATCCCCGAGCTCAACTTGGGACGTGCATTTG
+
CCCC@FFGD@@@FGGGFEEFGC@CGF<FF<F8FFGDFGGG77FGG+FB<????<5BDEEBAA@FGEGG8?AF9<BCG8<>==>=>7FCGF@==FA,,:3@=FG?FGCAF,3@BB>FFC:<:>*8?3@FCF<,3FFGGA4:<3>FE7<<*??FC9FCEGC<>F9+=<FF:4@8@FGEGC*A@+:08C*C>ECEC*+3+;CF@?EGE5*8//:E**;C0+0<C?9<EC*9CG5DG37*0/*9DC>GE)7@B:D><*9@6=FF*1C=FF*04642:?)7),)(582:-9A):?,44((4A9)6
@M04999:289:000000000-L3R54:1:1101:24874:10775 1:N:0:408
CCCCTACGGGCGGCTGCAGTGAGGAATATTGGACAATGGGTGAGAGCCTGATCCAGCCATCCCGCGTGAAGGACGACAGCCCTATGGGTTTTAAACTTCTTTTGTATGGGAATAAACCACATTACGTGTAATGTTCTGAAGGTACCATACGAATAAGCATCGGCTAACTCCGTGCCAGCAGCCGCGGTAATACGGAGGATGCGAGCGTTATCCGGATTTATTGGGTTTAAAGGGTCCGTAGGCGGGATGATAAGTCAGCGGTGAAAACCTGCAGCTTAACTGTAGAACTGCCGTTGATACT
+
CCCCCGGGGGGGGGGGGGGGGGGGGGGGGGGGGGGGGGGGGGGGGGGGGGGGGGGGGGGGGGGGGGGGGGGGGGGGGGGGGGG<FGGGGGGGGGGGGGGGGGGGGGGGGGGGGGGGGGGGGGGGGGGGGGGGGGGGGGGGGGGGGGGGFGGGGGGGGGGGGGGGGGGGGGGGGGGGGGGGGGGGGGGGGGGGGGGGGGGGGGGGGGGGGGGGGGGGGGGGGGGGGGGGGGGGGGGGGGGGGGFGFGBFFFFFGFFFFFFFFFGFFFFF?FBBBFFFFFFFFFFFFFFFFFFFFFB?<4:A6
@M04999:289:000000000-L3R54:1:1101:12289:10790 1:N:0:408
CTTCCTACGGGGGGCTGCAGTGAGGAATATTGGACAATGGGTGAGAGCCTGATCCAGCCATCCCGCGTGAAGGACGACAGCCCTATGGGTTTTAAACTTCTTTTGTATGGGAATAAACCACATTACGCGTAATGTTCTGAAGGTACCATACGAATAAGCATCGGCTAACTCCGTGCCAGCAGCCGCGGTAATACGGAGGATGCGAGCGTTATCCGGATTTATTGGGTTTAAAGGGTCCGTAGGCGGGTTGATAAGTCAGCGGTGAAAACCTGCAGCTTAACTGTAGAACTGCCGTTGATAC
+
CCCCCGGGGGGGGGGGGGGGGGGGGGGGGGGGGGGGGGGGGGGGGGGGGGGGGGGGGGGGGGGGGGGGGGGGGGGGGGGGGGGGGGGGGGGGGGGGGGGGGGGGGGGGGGGGGGGGGGGGGGGGGGGGGGGGGGGGGGGGGGGGGGGGGGGGGGGGGGGGGGGGGGGGGGGGGGGGGGGGGGGGGGGGGGGGGGGGGGGGGGGGGGGGGGGGGGGGGDEGGGGGGGGGCGGFGGGGGGGGGGFGFGFFDEFFGFFFFFF@FE<EFFFFFE?BFFFFFFFFFFFFBFF>AFFFFFFFFFFF9
@M04999:289:000000000-L3R54:1:1101:17089:10790 1:N:0:408
AGCCTACGGGTGGCTGCAGTGAGGAATATTGGACAATGGGTGAGAGCCTGATCCAGCCATCCCGCGTGAAGGACGACAGCCCTATGGGTTTTAAACTTCTTTTGTATGGGAATAAACCACATTACGTGTAATGTTCTGAAGGTACCATACGAATAAGCATCGGCTAACTCCGTGCCAGCAGCCGCGGTAATACGGAGGATGCGAGCGTTATCCGGATTTATTGGGTTTAAAGGGTCCGTAGGCGGGTTGATAAGTCAGCGGTGAAAACCTGCAGCTTAACTGTAGAACTGCCGTTGATACT
+
CCCCCGGGGGGGGGGGGGGGGGGGGGGGGGGGGGGGGGGGGGGGGGGGGGGGGGGGGGGGGGGGGGGGGGGGGGGGGGGGGGG,EFGGGGGGGGGGGGGGGGGGGGGGGGGGGGGGGGGGGGGGGGGGGGGGGGGGGGGGGGGGGGGGGGGGGGGGGGGGGGGGGGGGGGGGGGGGGGGGGGGGGGGGGGGGGGGGGGGGGGGGGGGGGGGGGGGGEGGGGGGGGGGGGGGGGGGGGGGGGGFGFGFFFFFFGFFFFFFF@DGFFFFFFFFB?FFFFFFFFFFFFFFABF>BBB::FFFF6
@M04999:289:000000000-L3R54:1:1101:15750:10793 1:N:0:408
CACCTACGGGTGGCTGCAGTGAGGAATATTGGACAATGGGTGAGAGCCTGATCCAGCCATCCCGCGTGAAGGACGACAGCCCTCTGGGTTTTAAACTTCTTTTGTATGGGAATAAACCACATTACGTGTAATGTTCTGAAGGTACCATACGAATAAGCATCGGCTAACTCCGTGCCAGCAGCCGCGGTAATACGGAGGATGCGAGCGTTATCCGGCTTTATTGGGGTGAAAGGGTCCGTAGGCGGGTTGATAAGTCAGCGGTGAAAACCTGCAGCTTAACTGTAGAACTGCCGTTGATACC
+
C@@CCDFGD+=6@DEFG9FEGFGGFGGGFEDFGGDEFGGG8;FGFE8FCF@@@FFCF<E<F<FGGGGG7<<8,666@BB<CFE,C<CFFG><CEGGGGFFG?FEE<@?FGGGFGGG<FE<FE5EB@F@49,A<FD<FE9<EEFC<FGFFGC<FGGG,?FFGC=FDF:FADFEFC:=D>FEFGFGGEG8@CFE@18CGCCDF8:;8:C://C+5?****3CFGDC**>)*;7C77ECCCGCGG65>)0)8)89>*9??=6BFBDF*9@F(;(:1645?5/<4<<4))5).22,9686:<>A)
@M04999:289:000000000-L3R54:1:1101:21486:10802 1:N:0:408
TGGCCTACGGGGGGCTGCAGTAGGGAATCTTCCACAATGGACGCAAGTCTGATGGAGCAACGCCGCGTGGATGAAGAAGGTCTTCGGATCGTAAAATCCTGTTGTTGAAGAAGAACGGTTGTGAGAGTAACTGCTCATAGCGTGACGGTAATCAACCAGAAAGTCACGGCTAACTACGTGCCAGCAGCCGCGGTAATACGTAGGTGGCAAGCGTTGTCCGGATTTATTGGGCGTAAAGGGAGCGCAGGCGGTCTTTTAAGTCTGAATGTGAAAGCCCTCAGCTTAACTGAGGAAGAGCATC
+
CCCCCGGGGGGGGGGFEDGGGGGGGGGGGGGGGGGGGGGGGGGGGEFBFFGGGGGGGGGEGGGGGGGGGGGGGGGGGGGGGGGGGGGGGGGGGGGGGGGGGGGGGGGGGGGGGGGGGGGGGGGFGGGGGGGGGGGGGGGFGGGGGGGGGGGFGGGGGGGGGGGGGGGGGGGGGGGGGGGGGGGGGGGGGGGGGGGGGGGGGGGGGGGGGGGGGGGCEGGEGGGGGGGG9DGGGGGDGGGGGGFGFDD>EBFBGFFFFFF?@7CBB968-/4>AF?@>:7?:26AFFF<2)4(::?(:?03)
@M04999:289:000000000-L3R54:1:1101:8595:10813 1:N:0:408
TCCCCTACGGGCGGCTGCAGCGAGGAATATTGGACAATGGGTGAGAGCCTGATCCAGCCATCCCGCGTGAAGGACGACAGCCCTATGGGTTTTAAACTTCTTTTGTATGGGAATAAACCACATTACGTGTAATGTTCTGAAGGTACCATACGAATAAGCATCGGCTAACTCCGTGCCAGCAGCCGCGGTAATACGGAGGATGCGAGCGTTATCCGGATTTATTGGGTTTAAAGGGTCCGTAGGCGGGTTGATAAGTCAGCGGTGAAAACCTGCAGCTTAACTGTAGAACTGCCGTTGATAC
+
CCCCCGGGGGGGGGGGGGGGGGGGGGGGGGGGGGGGGGGGGGGGGGGGGGGGGGGGGGGGGGGGGGGGGGGGGGGGGGGGGGGGGGGGGGGGGGGGGGGGGGGGGGGFGGGGGGGGGGGGGGGGGGGGGGGGGGGGGGGGGGGGGGGGGGGGGGGGGGGGGGGGGGGGGGGGGGFGGGGGGGGGGGGGGGGGGGGDGGDGGGGGGGCDEGGGGGGGGGGGGGGGGGGGDFGGGGGGDFGGGG36@DEFFFFFGFFFFFFFFBGFFF?F?EB::FFFFFFFFFFFBA4:<<<DFFFF?(-6-
@M04999:289:000000000-L3R54:1:1101:22154:10822 1:N:0:408
GCATTCCTACGGGAGGCTGCAGTGAGGAATATTGGACAATGGGTGAGAGCCTGATCCAGCCATCCCGCGTGAAGGACGACAGCCCTATGGGTTTTAAACTTCTTTTGTATGGGAATAAACCACATTACGTGTAATGTTCTGAAGGTACCATACGAATAAGCATCGGCTAACTCCGTGCCAGCAGCCGCGGTAATACGGAGGATGCGAGCGTTATCCGGATTTATTGGGTTTAAAGGGTCCGTAGGCGGGTTGATAAGTCAGCGGTGAAAACCTGCAGCTTAACTGTAGAACTGCCGTTGAT
+
CCCCCGGGGGGGGGGGGGGGGGGGGGGGGGGGGGGGGGGGGGGGGGGGGGGGGGGGGGGGGGGGGGGGGGGGGGGGGGGGGGGGGGGGGGGGGGGGGGGGGGGGGGGGGGGGGGGGGGGGGGGGGGGGGGGGGGGGGGGGGGGGGGGGGGGGGGGGGGGGGGGGGGGGGGGGGGGGGGGGGGGGGGGGGGEGGGGGGGGGGGGGFGGGGGGGGGGGGGGGGGFFGFGGGGGGGFGGGGFFGG>GEGFDFFFFGFFF?FFFFFGFEFFFFFFBFFFFFFFFFFFFFFFFAFFFFFBBBBFF4
@M04999:289:000000000-L3R54:1:1101:7311:10829 1:N:0:408
ACCTACGGGTGGCTGCAGTGAGGAATATTGGACAATGGGTGAGAGCCTGATCCAGCCATCCCGCGTGAAGGACGACAGCCCTATGGGTTTTAAACTTCTTTTGTATGGGAATAAACCACATTACGTGTAATGTTCTGAAGGTACCATACGAATAAGCATCGGCTAACTCCGTGCCAGCAGCCGCGGTAATACGGAGGATGCGAGCGTTATCCGGATTTATTGGGTTTAAAGGGTCCGTAGGCGGGTTGATAAGTCAGCGGTGAAAACCTGCAGCTTAACTGTAGAACTGCCGTCGATACTG
+
CCCCCGGGGGGGGGGGGGGGGGGGGGGGGGGGGGGGGGGGGGGGGGGGGGGGGGGGGGGGGGGGGGGGGGGGGGGGGGGGEGGGGGGGGGGGGGGGGGGGGGGGGGGGGGGGGGGGGGGGGGGGGGGGGGGGGGGGGGGGGGGGGGGGGGGGGGGGGGGGGGGGGGGGGGGGGGGGGGGGGGGGGGGGGGGFGGGGGGGGGGGGGGGGGGGGGGGDGFGGGFFGGGD7EFFCEFFGGGGGGGFGFGFFFFFFGFFFFFFFFEGFFFFFFFFFFFFFFFFBDFFFBFBBF<B>BBFFFF>A4
@M04999:289:000000000-L3R54:1:1101:12557:10841 1:N:0:408
CCTACGGGTGGCTGCAGTGGGGAATTTTGGACAATGGGGGGAACCCTGATCCAGCCATGCCGCGTGTCTGAAGAAGGCCTTCGGGTTGTAAAGGACTTTTGTTAGGGAAGAAAAGCCGGGTGCTAATACCACCTGGTGCTGACGGTACCTAAAGAATAAGCACCGGCTAACTACGTGCCAGCAGCCGCGGTAATACGTAGGGTGCGAGCGTTAATCGGAATTACTGGGCGTAAAGCGAGCGCAGACGGTTAGATAAGTCAGATGTGAAATCCCCGAGCTCAACTTGGGACGTGCATTTGA
+
CCCCCGGGGGGGGGGGGGGGGGGGGGGGGGGGGGGGGGGGGGGGGGGGGGGGGGGGGGGGGGGGGGGGGGGGGGGGGGGGGGGGGGGGGGGGGGGGGGGGGGGGGGGGGGGGGGGGGGGGGGGGGGGGGGGGGGGGGGGGGGGGGGGGGGGGGGGGGGGGGGGGGGGGGGGGGGGGGGGGGGGGGGGGGGGGGGGGGGGGGGGGGGGGGGGGGGGGGGGGGGGGGGGGGGGGGGGGGGGGGGFGEGFFFFBFGFFFFFFFFFGFFFFFFFF2?FFFFFFFFFFFFFFFFFFFFFFAFAAA
@M04999:289:000000000-L3R54:1:1101:7260:10862 1:N:0:408
CCCTACGGGCGGCTGCAGTGAGGAATATTGGACAATGGGTGAGAGCCTGATCCAGCCATCCCGCGTGAAGGACGACAGCCCTATGGGTTTTAAACTTCTTTTGTATGGGAATAAACCACATTACGTGTAATGTTCTGAAGGTACCATACGAATAAGCATCGGCTAACTCCGTGCCAGCAGCCGCGGTAATACGGAGGATGCGAGCGTTATCCGGATTTATTGGGTTTAAAGGGTCCGTAGGCGGGTTGATAAGTCAGCGGTGAAAACCTGCAGCTTAACTGTAGAACTGCCGTTGATACTG
+
CCCCCGGGGGGGGGGGGGGGGGGGGGGGGGGGGGGGGGGGGGGGGGGGGGGGGGGGGGGGGGGGGGGGGGGGGGGGGGGGGGGGGGGGGGGGGGGGGGGGGGGGGGGGGGGGGGGGGGGGGGGGGGGGGGGGGGGGGGGGGGGGGGGGGGGGGGGGGGGGGGGGGGGGGGGGGGGGGGGGGGGGGGGGGGGGGGGGGGGGGGGGGGGGGGGGGGGGGGGGGGGGGGGGGGGGGGGGGGGGGGFGFGFFFFFFGFFFFFFFFFGFFF@DBFFFFFFFFFFFFFADFFFBFFFFBFF04>FF4
@M04999:289:000000000-L3R54:1:1101:16386:10876 1:N:0:408
TTCGCCCTACGGGCGGCTGCAGTGAGGAATATTGGACAATGGGTGAGAGCCTGATCCAGCCATCCCGCGTGAAGGACGACAGCCCTATGGGTTTTAAACTTCTTTTGTATGGGAATAAACCACATTACGTGTAATGTTCTGAAGGTACCATACGAATAAGCATCGGCTAACTCCGTGCCAGCAGCCGCGGTAATACGGAGGATGCGAGCGTTAATCGGAATGACTGGGCGTAAAGGGCATGTAGGCGGATAATTAAGTTAGGTGTGAAAGCCCCGGGCTCAACCTGGGAATTGCACTTAA
+
CCCCCGGGGGGGGGGGGGGGGGGGGGGGGGGGGGGGGGGGGGGGGGGGGGGGGGGGGGGGGGGGGGGGGGGGGGGGGGGGGGGGGGGGGGGGGGGGGGGGGGGGGGGGGGGGGGGGGGGGGGGGGGGGGGGGGGGGGGGGGGGGGGGGGGGGGGGGGGGGGGGGGGGGGGGGGGGGGGGGGGGGGGGGGGGGGGGGGGGGGGGGGGGGGGGGGGGGGGGGGGGGGGGGGGGGGGGGGGGDGGFGFGFFFFFFGFFFFFFFFFGFFBFFBFFFFFFFFF><DFFFFFFFFFF>FBAFFFFF
@M04999:289:000000000-L3R54:1:1101:23980:10890 1:N:0:408
TCCTACGGGTGGCAGCAGTGGGGAATATTGCACAATGGGGGGAACCCTGATGCAGCCATGCCGCGTGTATGAAGAAGGCCTTCGGGTTGTAAAGTACTTTCGGTAGTGAGGAAGTTGTGTGTATGAAAAGTGCATGCAATTGACGTTAGCTACAGAAGAAGCACCGGCTAACTCCGTGCCAGCAGCCGCGGTAATACGGAGGGTGCGAGCGTTAATCGGAATGACTGGGCGTAAAGGGCATGTAGGCGGATAATTAAGTTAGGTGTGAAAGTCCCGGGCTCAACCTGGGAATTGCACTTA
+
CCCCCGGGGGGGGGGGFEE<FGGGGGC<FCFF@AFG<FGCCGCGEFC<?=F<FFFEGGG8AF=CFECFGF,EFDDFFGA<FG93FGCF@FDGGC=<=<F=FCGG,F>BADF,FF>,EGG>F<FG;@3FG:FGG;FA:>FGGA=CCF@:<;F;BF:?FGFGF7:FFEGEF:FF97?:4*<C9B@FFFG5:8EGCGGGG8C*1CGGGC*CC:8/A8@FGFGGGGCCFGFGGGDDCDGGG57FG41*/:?BF@BEFF=/=FFFFFG@**)7<BA<BFF@BBD9<7??F>FF?((.))643246
@M04999:289:000000000-L3R54:1:1101:19152:10922 1:N:0:408
CTCTCCTACGGGTGGCAGCAGTGGGGAATATTGCACAATGGGGGGAACCCTGATGCAGCCATGCCGCGTGTATGAAGAAGGCCTTCGGGTTGTAAAGTACTTTCGGTAGTGAGGAAGCTGTGTGTATGAAAAGTGCATGCAGTTGACGTTAGCTACAGAAGAAGCACCGGCTAACTCCGTGCCAGCAGCCGCGGTAATACGGAGGGTGCGAGCGTTAATCGGAATGACTGGGCGTAAAGGGCATGTAGGCGGATAATTAAGTTAGGTGTGAAAGCCCCGGGCTCAACCTGGGAATTGCACT
+
CCCCCGGGGGGGGGGGGGGGGGGGGGGGGGGGGGGGGGGGGGGGGGGGGGGGGGGGGGGGGGGGGGGGGGGGGGGGGGGGGGGGGGGGGGGGGGGGGGGGFGGGGGGGGGGGGGGGGGGGFGGGGGGGGGGGGGGGGGGGGGGGGGGGGGGGGGGGGGGGFGGGGGGGGGGGGGGGGGGGGGFEGGGGGGGGGGGGGGGGGGGGEGGGEGEGGGGGGGGGGGGGGGGGGGFGGGEGGGFFDDFFFD=FFFBFGFF=??F4BFCFFFFFFFFFFFFFF?DBFFFF?F?F>?F?0>?B?BA26
@M04999:289:000000000-L3R54:1:1101:7527:10955 1:N:0:408
GCCCTACGGGTGGCTGCAGTGGGGAATATTGCACAATGGGGGGAACCCTGATGCAGCCATGCCGCGTGTATGAAGAAGGCCTTCGGGTTGTAAAGTACTTTCGGTAGTGAGGAAGTTGTGTGTATGAAAAGTGCATGCAATTGACGTTAGCTACAGAAGAAGCACCGGCTAACTCCGTGCCAGCAGCCGCGGTAATACGGAGGGTGCGAGCGTTAATCGGAATGACTGGGCGTAAAGGGCATGTAGGCGGATAATTAAGTTAGGTGTGAAAGCCCCGGGCTCAACCTGGGAATTGCACTT
+
CCCCCGGGGGGGGGGGGGGGGGGGGGGGGGGGGGGGGGGGGGGGGGGGGGGGGGGGGGGGGGGGGGGGGGGGGGGGGGGGGGGGGGGGGGGGGGGGGGGGGGGGGGGGGGGGGGGGGGGGGGGGGGGGGGGGGGGGGGGGGGFGGGGGGGGGGGGFGGGGGGGGGGGGGGGGGGGGGGGGGGGFGGGGGGGGGGGGGGGGEGGGGGGGGGGGGGGGGGGGGGGGGGGGGGGGGGGGGGGGGGFGFGFFFFFFGFFFFFFFFFFFF?FFBFFA?FFEF676>?BFFB7??FB??:?ABD<?
@M04999:289:000000000-L3R54:1:1101:21656:10961 1:N:0:408
ATCCTACGGGAGGCTGCAGTGGGGAATATTGCACAATGGGGGGAACCCTGATGCAGCCATGCCGCGTGTATGAAGAAGGCCTTCGGGTTGTAAAGTACTTTCGGTAGTGAGGAAGTTGTGTGTATGAAAAGTGCATGCAGTTGACGTTAGCTACAGAAGAAGCACCGGCTAACTCCGTGCCAGCAGCCGCGGTAATACGGAGGGTGCGAGCGTTAATCGGAATGACTGGGCGTAAAGGGCATGTAGGCGGATAATTAAGTTAGGTGTGAAAGCCCCGGGCTCAACCTGGGAATTGCACTT
+
CCCCCGGGGGGGGGGGGGGGGGGGGGGGGGGGGGGGGGGGGGGGGGGGGGGGGGGGGGGGGGGGGGGGGGGGGGGGGGGGGGGGGGGGGGGGGGGGGGGGGGGGGGGGGGGGGGGGGGGGGGGGGGGGGGGGGGGGGGGGGGGGGGGGGGGGGGGGGGGGGGGGGGGGGGGGGGGGGGGGGGGGGGGGGGGGGGGGGGGGEEGGGGGGGGGEEGGGGGGGGGGGGGGGGGGGGGGGGGGGGGFGFGFFFFFFGFFFFFFFFFGFFFFFFFFF?>FFFFFFFFFFFFFFF?FFFFFFFFFF
@M04999:289:000000000-L3R54:1:1101:22698:10979 1:N:0:408
GGTCCCCTACGGGTGGCAGCAGTAGGGAATCTTCCACAATGGACGCAAGTCTGATGGAGCAACGCCGCGTGAGTGAAGAAGGTTTTCGGATCGTAAAGCTCTGTTGTTGGTGAAGAAGGATAGGGGTAGTAACTGATTCTTATTTGACGGTAATCAACCAGAAAGTCACGGCTAACTACGTGCCAGCAGCCGCGGTAATACGTAGGTGGCAAGCGTTGTCCGGATTTATTGGGCGTAAAGCGAACGCAGGCGGGAGAACAAGTCAGCTGTGAAAGCCCTCGGCTTAACCGGGGAAGTGC
+
<-BCCGE@D<FDGGGGGF@@<CF-C<FCFDGGGGGGGGGG9<@EBFGDGFGGGGGCFFFG,EFGGGGGGGCFGEGGGGGGGGGAEFGDEGGGGEGGGGGGGGGEFCEGG@BFFFGGGGGFGFFFGGGEGGGFGFGGGGGGGGGGGGGGGGEGEGFGGGFGGFGGGGGGGGDEE7,<DFGGG:@BEG>@8E8EGGGGGEFCBCFCGEFGGFCGGGGGGGECEEGC5CDFFF>D=<ECCD<7CD5C>C:>5<:3CED)5<F:<)018*9F?*26<@F?76?:014:(5<9<993((--4<<
@M04999:289:000000000-L3R54:1:1101:15403:11025 1:N:0:408
CCTACGGGTGGCTGCAGTGAGGAATATTGGACAATGGGTGAGAGCCTGATCCAGCCATCCCGCGTGAAGGACGACAGCCCTATGGGTTTTAAACTTCTTTTGTATGGGAATAAACCACATTACGTGTAATGTTCTGAAGGTACCATACGAATAAGCATCGGCTAACTCCGTGCCAGCAGCCGCGGTAATACGGAGGATGCGAGCGTTATCCGGATTTATTGGGTTTAAAGGGTCCGTAGGCGGGTTGATAAGTCAGCGGTGAAAACCTGCAGCTTAACTGTAGAACTGCCGTTGATACTGT
+
CCCCCGGGGGGGGGGGGGGGGGGGGGGGGGGGCFGGGGGGGGGGGGGGGFGGGGGGGGGGGGGGGEGGGGGGGGGGGGGGGGFEFGFGGGGGGGGGGGGGGGFFGGGGGGGGGGGGGGGGGGGGGGGGGGFFEGGGGGGGGGGEGFGGGFGGEGGGGGGGGGGDFGGGGGGGGGGGGGGGGGGGGGGGGGGGGGEEGGGGGGGGGGEGGGGGD5E:A<CFGGGGGCFGGGGGGGG3FGG3FGFGFGF:@F?7FFFFFFFF))>F?FFFBF3:?FF4=AFFFADF24<BFF022<FBAAAF>
@M04999:289:000000000-L3R54:1:1101:19926:11062 1:N:0:408
CCTACGGGCGGCAGCAGTGGGGAATTTTGGACAATGGGGGGAACCCTGATCCAGCCATGCCGCGTGTCTGAAGAAGGCCTTCGGGTTGTAAAGGACTTTTGTTAGGGAAGAAAAGCCGGGTGCTAATACCACCTGGTGCTGACGGTACCTAAAGAATAAGCACCGGCTAACTACGTGCCAGCAGCCGCGGTAATACGTAGGGTGCGAGCGTTAATCGGAATTACTGGGCGTAAAGCGAGCGCAGACGGTTAGATAAGTCAGATGTGAAATCCCCGAGCTCAACTTGGGACGTGCATTTGA
+
CCCCCGGGGGGGGGGGGGGGGGGGGGGGGGGGGGGGGGGGGGGGGGGGGGGGGGGGGGGGGGGGGGGGGGGGGGGGGGGGGGGGGGGGGGGGGGGGGGGGGGGGGGGGGGGGGGGGGGGGGGGGGGGGGGGGGGGGGGGGGGGGGGGGGGGGGGGGGGGGGGGGGGGGGGGGGGGGGGGGGGGGGGGGGGGGGGGGGGGGGGGGGGGGGGGGGGGGGGGGGGGGGGGGGGGGGGGGGGGGGGFGFGFEFFFFGFFFFF?FFFGFFFFFFFA?FFFFFFFFFBFFFFFFFFBFFFFFFFFF
@M04999:289:000000000-L3R54:1:1101:19841:11066 1:N:0:408
GTCCTACGGGCGGCTGCAGTGGGGAATATTGCACAATGGGGGGAACCCTGATGCAGCCATGCCGCGTGTATGAAGAAGGCCTTCGGGTTGTAAAGTACTTTCGGTAGTGAGGAAGTTGTGTGTATGAAAAGTGCATGCAGTTGACGTTAGCTACAGAAGAAGCACCGGCTAACTCCGTGCCAGCAGCCGCGGTAATACGGAGGGTGCGAGCGTTAATCGGAATGACTGGGCGTAAAGGGCATGTAGGCGGATAATTAAGTTAGGTGTGAAAGCCCCGGGCTCAACCTGGGAATTGCACTT
+
CCCCCGGGGGGGGGGGGGGGGGGGGGGGGGGGGGGGGGGGGGGGGGGGGGGGGGGGGGGGGGGGGGGGGGGGGGGGGGGGGGGGGGGGGGGGGGGGGGGGGGGGFGGGGGGGGGGGGGFGGGGGGGGGGGGGGGGGGGGGGGGGGGGGGGGGGGGGGGGGGGGGGGGDGGGGGGGGGGGGGGGGGGGEGGGGGGGGGGGGGEGGGEEEGDEGGGEGGGGGGGFGGGGGGGGGGDGGGGGGGGFFFDFFFFFFGFFFFFFFFFGFFFF>AFB>?7@DFFFFB0?DFB?FFFFFF:?992A:
@M04999:289:000000000-L3R54:1:1101:25301:11108 1:N:0:408
ACCTACGGGGGGCTGCAGTGGGGAATATTGCACAATGGGGGGAACCCTGATGCAGCCATGCCGCGTGTATGAAGAAGGCCTTCGGGTTGTAAAGTACTTTCGGTAGTGAGGAAGTTGTGTGTATGAAAAGTGCATGCAGTTGACGTTAGCTACAGAAGAAGCACCGGCTAACTCCGTGCCAGCAGCCGCGGTAATACGGAGGATGCGAGCGTTATCCGGATTTATTGGGTTTAAAGGGTCCGTAGGCGGGTTGATAAGTCAGCGGTGAAAACCTGCAGCTTAACTGTAGAACTGCCGTTG
+
CCCCCDGGGCEB7FGG@F?FFFD:F?<FEEGGGGGGGGGEGGGGGGGGFF:>><>FGGF:CFDFGGGGGGF::,>:FGGCFF<FGGGGDCFGGGGG@FGCGGDEEGGGGGGFGF@ECGGGGGFD999CF<<FGGGCGFGGFGCGGGGF8FGCGGCGFGFFGGCGG5CEGD+<9@FGEFEGF68FGG*:8EGEGGGGGGG*CCC?<6=888EC/AFCC5EE5CF?FGFCC7>*3:0*0775*77CDC?BDBB@D6?B??F67BC>50<FFFFF?FFF:?4:A<><)::4<ABFA<D:>?BB
@M04999:289:000000000-L3R54:1:1101:15436:11117 1:N:0:408
TTCCTACGGGGGGCTGCAGTGAGGAATATTGGACAATGGGTGAGAGCCTGATCCAGCCATCCCGCGTGAAGGACGACAGCCCTATGGGTTTTAAACTTCTTTTGTATGGGAATAAACCACATTACGTGTAATGTTCTGAAGGTACCATACGAATAAGCATCGGCTAACTCCGTGCCAGCAGCCGCGGTAATACGGAGGATGCGAGCGTTATCCGGATTTATTGGGTTTAAAGGGTCCGTAGGTGGGTTGATAAGTCAGCGGTGAAAACCTGCAGCTTAACTGTAGAACTGCCGTTGATACT
+
CCCCCGGGGGGGGGGGGGGGGGGGGGGGGGGGGGGGGGGGGGGGGGGGGGGGGGGGGGGGGGGGGGGGGGGGGGGGGGGGGGG8FGGFGGGGGGGGGGGGGGGGGGGGGGGGGGGGGGGGGGGGGGGGGGGGGGGGGGGGGGGGGGGGGGGGGGGGGGGGGGGGGGGGGGGGGGGGFGGGGGGGGGGGGGGGFGGGGGGGGGGGGGGGGGGGGGGGGGGGGGGGGGGGGGGGGGGG5DGGGGFGFGFFFFFFFFFFFFFFFFGFFFFFBFFFFFFFFFFFFAADBAB<)24B>?FB?AAB4
@M04999:289:000000000-L3R54:1:1101:24882:11133 1:N:0:408
CTTGCCTACGGGGGGCTGCAGTGGGGAATATTGCACAATGGGGGGAACCCTGATGCAGCCATGCCGCGTGTATGAAGAAGGCCTTCGGGTTGTAAAGTACTTTCGGTAGTGAGGAAGTTGTGTGTATGAAAAGTGCATGCAGTTGACGTTAGCTACAGAAGAAGCACCGGCTAACTCCGTGCCAGCAGCCGCGGTAATACGGAGGGTGCGAGCGTTAATCGGAATGACTGGGCGTAAAGGGCATGTAGGCGGATAATTAAGTTAGGTGTGAAAGCCCCGGGCTCAACCTGGGAATTGCACT
+
CCCCCGGGGGGGGGGGGGGGGGGGGGGGGGGGGGGGGGGGGGGGGGGGGGGGGGGGGGGGGGGGGGGGGGGGGGGGGGGGGGGGGGGGGGGGGGGGGGGGGGGGGGGGGGGFGGGGGGGGGGGGGGGGGGGGGGGGGGGGGGGGGGGGGGGGGGGGGGGGGGGGGGGGGGGGGGGGGGGGGGGGGGGGGGGGGGGGGGGGGGCEEGGGGGGGGGEGGGGGGGC5FGGGFGGGGGGGCGGGGGFGFGFFFFFFGEF6FFFBFFGFFFFFFFFFBFFFFFBFFFBFFBFFFFFFFFFFB2<B9
@M04999:289:000000000-L3R54:1:1101:17496:11200 1:N:0:408
GGGACCTACGGGGGGCTGCAGTGGGGAATATTGCACAATGGGGGGAACCCTGATGCAGCCATGCCGCGTGTATGAAGAAGGCCTTCGGGTTGTAAAGTACTTTCGGTAGTGAGGAAGTTGTGTGTATGAAAAGTGCATGCAATTGACGTTAGCTACAGAAGAAGCACCGGCTAACTCCGTGCCAGCAGCCGCGGTAATACGGAGGGTGCGAGCGTTAATCGGAATGACTGGGCGTAAAGGGCATGTAGGCGGATAATTAAGTTAGGTGTGAAAGCCCCGGGCTCAACCTGGGAATTGCACT
+
CCCCCGGGGGGGGGGGGGGGGGGGGGGGGGGGGGGGGGGGGGGGGGGGGGGGGGGGGGGGGGGGGGGGGGGGGGGGGGGGGGGGGGGGGGGGGGGGGGGGGGGGGGGGGGGGGGFFGGGGGGGGGGGGGGGGGGGGGGGGGGGGGGGGGGGGGGGGGGGGGGGGGGGGGGGGGGGGGGGGGGGGGGGGGGGGGGGGGGGGGGGEGGGGGGCEEGGGGGGGGGGGGGGGGGGGGGGGGGGGGGFGFGFFFFFFGFFFFFFFFFGFFFFFFFAFAFFF@BE>9BFFFFFFFF:::?FFFFFF<
@M04999:289:000000000-L3R54:1:1101:2641:11200 1:N:0:408
TGCCTACGGGTGGCAGCAGTGGGGAATATTGCACAATGGGGGGAACCCTGATGCAGCCATGCCGCGTGTATGAAGAAGGCCTTCGGGTTGTAAAGTACTTTCGGTAGTGAGGAAGTTGTGTGTATGAAAAGTGCATGCAGTTGACGTTAGCTACAGAAGAAGCACCGGCTAACTCCGTGCCAGCAGCCGCGGTAATACGGAGGGTGCGAGCGTTAATCGGAATGACTGGGCGTAAAGGGCATGTAGGCGGATAATTAAGTTAGGTGTGAAAGCCCCGGGCTCAACCTGGGAATTGCACTT
+
CCCCCGGGGGGGGGGGGGGGGGGGGGGGGGFGGGGGGGGGGGGGGGGGGGGGGGGGGGGGGGGGGGGGGGGGGGGGGGGGGGGGGGGGGGGGGGGGGGGGGGGGGGGGGGGGGGGGGGGGGGGGGGGGGGGGGGGGGGGGGGGGGGGGGGGGGGGGGGGGGGGGGGGGGGGGGGGGGGGGGGFGGGGGGGGGGGGGGGGGGGGGGGGDEGGGGGGGGGGGGGGGGGGGGGGGGGGGGGGGGGFGFGFFBEBFGFFFFFFFFFGFFF7)<?>FFFF>DF5>BFFFFFFFF?BFFBFFBFBF
@M04999:289:000000000-L3R54:1:1101:11694:11223 1:N:0:408
CCTACGGGGGGCTGCAGTGAGGAATATTGGACAATGGGTGAGAGCCTGATCCAGCCATCCCGCGTGAAGGACGACAGCCCTATGGGTTTTAAACTTCTTTTGTATGGGAATAAACCACATTACGTGTAATGTTCTGAAGGTACCATACGAATAAGCATCGGCTAACTCCGTGCCAGCAGCCGCGGTAATACGGAGGATGCGAGCGTTATCCGGATTTATTGGGTTTAAAGGGTCCGTAGGCGGGTTGATAAGTCAGCGGTGAAAACCTGCAGCTTAACTGTAGAACTGCCGTTGATACTGT
+
CCCCCGGGGGGGGGGGGGGGGGGGGGGGGGGGGGGGGGGGGGGGGGGGGGGGGGGGGGGGGGGGGGGGGGGGGGGGGGGGGGGGGGGGGGFFGGGGGGGGGGGGGGGGGGGGGGGGGGGGGGGGGGGGGGGGGGGGGGGGGGGGDGGGGGGGGGGGFGGGGGGGGGGGGGGGGGFGGGGGGGGGGGGGGGGGGGEGDGGGGGGGGGGGGGGGGGGGGGGGGGGGGGDGFFGGGGGGGGGG=DEGFGFFFFFFDFFFFFFFFFGFFFFFFFFFFFFFFFFFFFFFBFF?D?F:?<?BFFFFB
@M04999:289:000000000-L3R54:1:1101:12305:11234 1:N:0:408
TCCTACGGGCGGCTGCAGTGGGGAATATTGCACAATGGGGGGAACCCTGATGCAGCCATGCCGCGTGTATGAAGAAGGCCTTCGGGTTGTAAAGTACTTTCGGTAGTGAGGAAGTTGTGTGTATGAAAAGTGCATGCAGTTGACGTTAGCTACAGAAGAAGCACCGGCTAACTCCGTGCCAGCAGCCGCGGTAATACGGAGGGTGCGAGCGTTAATCGGAATGACTGGGCGTAAAGGGCATGTAGGCGGATAATTAAGTTAGGTGTGAAAGCCCCGGGCTCAACCTGGGAATTGCACTTA
+
CCCCCGGGGGGGGGGGGGGGGGGGGGGGGGGGGGGGGGGGGGGGGGGGGGGGGGGGGGGGGGGGGFGGGGGGGGGGGGGGGGGGGGGGGGGGGGGGGGGGGGGEGGGGGGGGGGGGGGGGGGGGGGFGGFGGGGGGGGGGGGGGGFGGGGGGGGGGGGGGGGGGGGGGGGGGGGGGGGGGGGGGGGGGGGGGGGGGGGDGGGGEGGGCEDGGGGFGGGGDEGGGGGGGGGGGGG5C7DGGGGFGFCFFFFFFFFFFFFBFFFFFFFFFFFFFFFFFFFFBFFFF7:BFF?>7?BFBFF0A
@M04999:289:000000000-L3R54:1:1101:16541:11235 1:N:0:408
CCCTACGGGGGGCAGCAGTGGGGAATATTGCACAATGGGGGGAACCCTGATGCAGCCATGCCGCGTGTATGAAGAAGGCCTTCGGGTTGTAAGGTACTTTCGGTAGTGAGGAAGTTGTGTGTATGAAAAGTGCATGCAGTTGACGTTAGCTACAGAAGAAGCACCGGCTAACTCCGTGCCAGCAGCCGCGGTAATACGGAGGGTGCGAGCGTTAATCGGAATGACTGGGCGTAAAGGGCATGTAGGCGGATAATTAAGTTAGGTGTGAAAGCCCCGGGCTCAACCTGGGAATTGCACTTA
+
CCCCCGGGGGGGGGGGGGGGGGGGGGGGGGGGGGGGGGGGGGGGGGGGGGGGGGGGGGGGGGGGGGGGGGGGGGGGGGGGGGGGGGGGGGGGGGGGGGGGGGGGGGGGGGGGGGGGGGGGGGGGGGGGGGGGGGGGGGGGGGGGGGGGGGGGGGGGGGGGGGGGGGGGGGGGGGGGGGGGGGGGGGGGGGGGGGGGGGGGGGGGGGGGGGGGGGGGGGEGGGGGGGGGGGGGGGGGGGGGGGFGFGFFFFFFGFFFFFFFFFFFFFFFFFDF?FFEFFFFFFFFFFFFFFFFFFFFFFFB
@M04999:289:000000000-L3R54:1:1101:3524:11241 1:N:0:408
GGCCTACGGGTGGCAGCAGTGAGGAATATTGGACAATGGGTGAGAGCCTGATCCAGCCATCCCGCGTGAAGGACGACAGCCCTATGGGCTTTAAACTTCTTTTGTATGGGAATAAACCACATTACGTGTAATGTTCTGAAGGTACCATACGAATAAGCATCGGCTAACTCCGTGCCAGCAGCCGCGGTAATACGGAGGATGCGAGCGTTATCCGGATTTATTGGGTTTAAAGGGTCCGTAGGCGGGTTGATAAGTCAGCGGTGAAAACCTGCAGCTTAACTGTAGAACTGCCGTTGATACT
+
CCCCCGGGGGGGGGGGGGGGGGGGGGGGGGGGGGGGGGGGGGGGGGGGGGGGGGGGGGGGGGGGGGGGGGGGGGGGGGGGGGGFGGGGGGGGGGGGGGGGGGGGGGGGGGGGGGGGGGGGGGGGGGGGGGGGGGGGGGGGGGGGGGGGGGGGGGGGGGGGGGGGGGGGGGGGGGGGGGGGGGGGGGGGGGGGDFGGDGGGGGGEGGGGGEGGGGGD=5C7CFGGGGGDGGGGDGGGGGGCCGFGFGFFFFFFGFFFFFFFEE<FFFFFFFFFFFFFFFFFFFFAF>AFA27:>FFF?FBFA
@M04999:289:000000000-L3R54:1:1101:10429:11253 1:N:0:408
AGCCTACGGGTGGCTGCAGTGGGGAATATTGCACAATGGGGGGAACCCTGATGCAGCCATGCCGCGTGTATGAAGAAGGCCTTCGGGTTGTAAAGTACTTTCGGTAGTGAGGAAGTTGTGTGTATGAAAAGTGCATGCAGTTGACGTTAGCTACAGAAGAAGCACCGGCTAACTCCGTGCCAGCAGCCGCGGTAATACGGAGGGTGCGAGCGTTAATCGGAATGACTGGGCGTAAAGGGCATGTAGGCGGATAATTAAGTTAGGTGTGAAAGCCCCGGGCTCAACCTGGGAATTGCACTT
+
CCCCCGGGGGGGGGGGGGGGGGGGGGGGGGGGGGGGGGGGGGGGGGGGGGGGGGGGGGGGGGGGGGGGGGGGGGGGGGGGGGGGGGGGGGGGGGGGGGGGGGGGGGFDFGGGGGGGGGGGGGGGGGGGGGGGGGGGGGGGGGGGGGGGGGGGGGGGGGGGGGGGGGGGGGGGGGGGGGGGGGGGGGGGGGGGGGGGGGGGGGGGGGGGGGGGCGGGGGGGGGGGGGGGGGGGGGGGGGGCFGFGFGFFFFFFGFFBFFFFFFGFFF*55F><?FFFBFFFF:BFF:?F??B0:?F>DB9:
@M04999:289:000000000-L3R54:1:1101:6814:11277 1:N:0:408
ACCTACGGGGGGCAGCAGTGGGGAATATTGCACAATGGGGGGAACCCTGATGCAGCCATGCCGCGTGTATGAAGAAGGCCTTCGGGTTGTAAAGTACTTTCGGTAGTGAGGAAGTTGTGTGTATGAAAAGTGCATGCAGTTGACGTTAGCTACAGAAGAAGCACCGGCTAACTCCGTGCCAGCAGCCGCGGTAATACGGAGGGTGCGAGCGTTAATCGGAATGACTGGGCGTAAAGGGCATGTAGGCGGATAATTAAGTTAGGTGTGAAAGCCCCGGGCTCAACCTGGGAATTGCACTTA
+
CCCCCGGGGGGGGGGGGGGGGGGGGGGGGGGGGGGGGGGGGGEGGGGGGGGGGGGGGGGGGGGGGGGGGGGGFGGFGGGGGGGGGGFGFGGGGGGGGGGGGGGGGGGGGGGGGGGGGGGGGGGGGGGGGGGGGGGGGGGGGGGGGGGGGGGGGFGGGGGGGGFGGGGGGGGGGGGGGGGGGGGGGGGGGGGGGGGGGGGGGGGGGGGGGGGEGGGGGGGGGGGGFFFGGGG5EGGGGGGGGGFGFGFFFEFFFFFF=FFFFFGFFFB?BFFF:FFFBFFBFFFF?B??B7?1:<2<7A?F
@M04999:289:000000000-L3R54:1:1101:2535:11287 1:N:0:408
TGCCTACGGGGGGCTGCAGTAGGGAATCTTCCACAATGGACGCAAGTCTGGTGGAGCAACGCCGCGTGAGTGAAGAAGGTTTTCGGATCGTAAAGCTCTGTTGTTGGTGAAGAAGGATAGGGATAGTAACTGATTCTTATTTGACGGTAATCAACCAGAAAGTCACGGCTAACTACGTGCCAGCAGCCGCGGTAATACGTAGGTGGCAAGCGTTGTCCGGATTTATTGGGCGTAAAGCGAACGCAGGCGGGAGAACAAGTCAGCTGTGAAAGCCCTCGGCTTAACCGGGGAAGTGCACCTG
+
CCCCCGGGGGGGGGGGGGGGGGGGGGGGGGGGGGGGGGGCGGGGGGGGGGGGGGGGGGGGGGGGGGGGGGGGGGGGGGGGGGGGGGDGGGGGGGGGGGGGGGGGGGGGGGGGGGGGGGGGGGFGGGGGGGGGGGGGGGGGGGGGGGGGGGGGGGGGGGGGGGGGGGGGGGGGGGGGGGGGGGGGGGGGGGGGGGEGGGGGGGGGGGGGGGGGGGGGCGGEEGGGGGGGGGGGGGGGCDDD3DEDFDEFFFFDDEFFFFFFFFGFFF4?AFDFFF>?FBEF?90<AB>FF>9?FF<4))87.
@M04999:289:000000000-L3R54:1:1101:28009:11292 1:N:0:408
ATCCTACGGGTGGCTGCAGTGGGGAATTTTGGACAATGGGGGGAACCCTGATCCAGCCATGCCGCGTGTCTGAAGAAGGCCTTCGGGTTGTAAAGGACTTTTGTTAGGGAAGAAAAGCTTGGTGTTAATACCACCGAGTGCTGACGGTACCTAAAGAATAAGCACCGGCTAACTACGTGCCAGCAGCCGCGGTAATACGTAGGGTGCGAGCGTTAATCGGAATTACTGGGCGTAAAGCGAGCGCAGACGGTTAGATAAGTCAGATGTGAAATCCCCGAGCTCAACTTGGGACGTGCATTTG
+
CCCCCGGGGGGGGGGGGGGGGGGGGGGGGGGGGGGGGGGGGGGGGGGGGGGGGGGGGGGGGGGGGGGGGGGGGGGGGGGGGGGGGGGGGGGGGGGGGGGGGGGGGGGGGGGGGGGGGGGGGGGGGGGGGGGGGGGGGGGGGGGGGGGGGGGGGGGGGGGGGGGGGGGGGGGGGGGGGGGGGGGGGGGGGGGGGGGGGGGGGGGGGGGGGGGGGGGGGGGGGGGFGGGGGGGGGGGGGGGGGGFGFGFFFBDFGFFFFFFFFFFFFFFFFFFAD6@FE>FF>??FFFFB?8(29BF?FBFF2
@M04999:289:000000000-L3R54:1:1101:17824:11303 1:N:0:408
CCCACCTACGGGAGGCTGCAGTGGGGAATATTGCACAATGGGGGGAACCCTGATGCAGCCATGCCGCGTGTATGAAGAAGGCCTTCGGGTTGTAAAGTACTTTCGGTAGTGAGGAAGTTGTGTGTATGAAAAGTGCATGCAGTTGACGTTAGCTACAGAAGAAGCACCGGCTAACTCCGTGCCAGCAGCCGCGGTAATACGGAGGGTGCGAGCGTTAATCGGAATGACTGGGCGTAAAGGGCATGTAGGCGGATAATTAAGTTAGGTGTGAAAGCCCCGGGCTCAACCTGGGAATTGCACT
+
CCCCCGGGGGGGGGGGGGGGGGGGGGGGGGGGGGGGGGGGGGGGGGGGGGGGGGGGGGGGGGGGGGGGGGGGGGGGGGGGGGGGGGGGGGGGGGGGGGGGGGGGGDGGGGGGGGGGGGGGGGGGGGGGGGGGGGGGGGGGGGGGGGGGGGGDGGGGGGGGGGGGGGGGGGGGGGGGGGGGGGGGGGGGGGGGGGGGGGGGGGGGGGGGGGGGGGGGGGGGGGDGGGCGGGGGFGGGGGGGGGFGFGFFFFFEGFFBFFFFBFCF7@FFFFFFBFFFF?FFFF9:BFB7???<FFFF?9A?4
@M04999:289:000000000-L3R54:1:1101:29516:11382 1:N:0:408
CCTACGGGAGGCTGCAGTGGGGAATATTGCACAATGGGGGGAACCCTGATGCAGCCATGCCGCGTGTATGAAGAAGGCCTTCGGGTTGTAAAGTACTTTCGGTAGTGAGGAAGTTGTGTGTATGAAAAGTGCATGCAGTTGACGTTAGCTACAGAAGAAGCACCGGCTAACTCCGTGCCAGCAGCCGCGGTAATACGGAGGGTGCGAGCGTTAATCGGAATGACTGGGCGTAAAGGGCATGTAGGCGGATAATTAAGTTAGGTGTGAAAGCCCCGGGCTCAACCTGGGAATTGCACTTAA
+
CCCCCFGDGGGGGGGGGGGGGGGGGGGGGDGGGGGGGGGGDGGGGGGGGGGGGGGGGGGGGGGGFGGGGGGGGGGGFGGGGGGGDBFGGGGGGGGGGGGGGGGGGGGFGGGGGGDGG@<FFFG@CFGGGGGFGGGGGGGGGGGGGGGEGFGGGGGGGGGGGGGGGGGGGGGGGGGG:FGGGGGGGGGDGDGGDFCGGGEGGGGDGGGGGGGGGGGGGGEGGGFGGG<FGGDCCFGGDDGGC*70*007B>>?CFFFFFFFFFGFFFFFAF?F:DFFB65<DBF?FFFF<??FFFFFFFAB
@M04999:289:000000000-L3R54:1:1101:18004:11385 1:N:0:408
GGGGCCTACGGGTGGCTGCAGTGAGGAATATTGGACAATGGGTGAGAGCCTGATCCAGCCATCCCGCGTGAAGGACGACAGCCCTATGGGTTTTAAACTTCTTTTGTATGGGAATAAACTACATTACGTGTAATGTTCTGAAGGTACCATACGAATAAGCATCGGCTAACTCCGTGCCAGCAGCCGCGGTAATACGGAGGATGCGAGCGTTATCCGGATTTATTGGGTTTAAAGGGTCCGTAGGCGGGTTGATAAGTCAGCGGTGAAAACCTGCAGCTTAACTGTAGAACTGCCGTTGATT
+
C@C@CGGFGGGGGGGGGGGGGGGGGFFGGCGGEGFGGGFCFGGGGGGGGGCGGGGGGGGFFFFFGECFGGGGGGGGGGGGGGGGGCGGGGGGGGGGGGGGGGGGGF<EFFGGGGGGEEF,CFEGGG9DGAFFGGFEFGFGEFA,ABFFGGFGFGG@BDFFGFGGGGGGGGGGGGGGFFGGGGGFFECEBECEGCGCGECC8FFGDEGECEGGGGGDG5=/<1=EGFGG=C77:+<CG*>DGGFGFGFF@@>?7=9FBFF4?3)087=@DFF?BFFFF:FFFFF><9A)44))446??::A)
@M04999:289:000000000-L3R54:1:1101:20178:11391 1:N:0:408
GTTCCTACGGGTGGCTGCAGTGGGGAATTTTGGACAATGGGGGGAACCCTGATCCAGCCATGCCGCGTGTCTGAAGAAGGCCTTCGGGTTGTAAAGGACTTTTGTTAGGGAAGAAAAGCCGGGTGCTAATACCACCTGGTGCTGACGGTACCTAAAGAATAAGCACCGGCTAACTACGTGCCAGCAGCCGCGGTAATACGTAGGGTGCGGGCGTTAATCGGAATTACTGGGCGTAAAGCGAGCGCAGACGGTTAGATAAGTCAGATGTGAAATCCCCGAGCTCAACTTGGGACGTGCATTT
+
CCCCCGGGGGGGGGGGGGGGGGGGGGGGGGGGGGGGGGGGGGGGGGGGGGGGGGGGGGGGGGGGGGGGGGGGGGGGGGGGGGGGGGGGGGGGGGGGGGGGGGGGGGGGGGGGGGGGGGGGGGGGGGGGGGGGGGGGGGGGGGGGGGGGGGGGGGGGGGGGGGGGGGGGGGGGGGGGGGGGGGGGGGGGGGGGGGGGGGGGGGGGGGEGGGGGGGGDGGGGGGGGGGGGGGGGGGGGGGGGGGFGDGFFFFFFGFFFFFFFFFGFFFFFFFAADF@FFFFFBFFFFFFFFFFBBBB?FBFFF
@M04999:289:000000000-L3R54:1:1101:24709:11395 1:N:0:408
GCCTACGGGTGGCTGCAGTGGGGAATATTGCACAATGGGGGGAACCCTGATGCAGCCATGCCGCGTGTATGAAGAAGGCCTTCGGGTTGTAAAGTACTTTCGGTAGTGAGGAAGTTGTGTGTATGAAAAGTGCATGCAATTGACGTTAGCTACAGAAGAAGCACCGGCTAACTCCGTGCCAGCAGCCGCGGTAATACGGAGGGTGCGAGCGTTAATCGGAATGACTGGGCGTAAAGGGCATGTAGGCGGATAATTAAGTTAGGTGTGAAAGCCCCGGGCTCAACCTGGGAATTGCACTTA
+
CCCCCGGGGGGGGGGGGGGGGGGGGGGGGGGGGGGGGGGGGGGGGGGGGGGGGGGGGGGGGGGGGGGGGGGGGGGGGGGGGGGGGGGGGGGGGGGGGGGGGGGGGGGGGGGFGGGGGGGGGGGGFGGGGGGGGGGGGGGGGGGGDFFFEGGGGGGGGGGGGGGGGGGGGFGGGGGGGFGGGGGGGGGGGGGGGGGGGGGGDEGGDEG=CEEEGEGGGGGGGGGFFGGGGGGG5>EFGGGFFGFGFGFFFFFEGFFFFFFFFFGFFFFFBFFF(7B:DFFFFBFFBFFB?<B?D>DFFA?A
@M04999:289:000000000-L3R54:1:1101:29050:11400 1:N:0:408
GGTCCTACGGGTGGCTGCAGTAGGGAATCTTCCACAATGGACGCAAGTCTGATGGAGCAACGCCGCGTGCGTGAAGAAGGTTTTCGGATCGTAAAGCTCTGTTGTTGGTGAAGAAGGATAGGGGTAGTAACTGATTCTTATTTGACGGTAATCAACCAGAAAGTCACGGCTAACTACGTGCCACCAGCCGCGGTAATACGTAGGTGGCAAGCGTTGTCCGGATTTATTGGGCGTAAAGCGAACGGAGGCGGGAGAACAAGTCAGCTGTGAAAGCCCTCGGCTTAACCGGGGAAGTGCAGCC
+
AC@CCFGEGGG:FGGGGGGGGGGGGGGGGGGFFGGGGGGGF8F@FCFFFFGG9CCEFFDF8FGGGGGGG,+,BF7FGFGGE<F=FCG@F>+:B@F9F?=,5CE,BFC<8B?F9?EAFG9,BFGGC7FAA5F<5,8CFD<F,A@,FDCC@F+F@FBAFCCFGDEBFBFF++8@>>F;FFFBFFF9,3D:88*>**189CB;B9;EGG*<F9@88:C5:?C57*==9:;C9*9DD7E5*:09>>)))17))7).C3))07))/0:F)/9@7BD2457F51>0<042:9>BB9((,(444)-5(
@M04999:289:000000000-L3R54:1:1101:10586:11417 1:N:0:408
GTGTCCTACGGGAGGCTGCAGTGAGGAATATTGGACAATGGGTGAGAGCCTGATCCAGCCATCCCGCGTGAAGGACGACAGCCCTATGGGTTTTAAACTTCTTTTGTATGGGAATAAACCACATTACGTGTAATGTTCTGAAGGTACCATACGAATAAGCATCGGCTAACTCCGTGCCAGCAGCCGCGGTAATACGGAGGATGCGAGCGTTATCCGGATTTATTGGGTTTAAAGGGTCCGTAGGCGGGTTGATAAGTCAGCGGTGAAAACCTGCAGCTTAACTGTAGAACTGCCGTTGATT
+
CCCCCGGGGGGGGGGGGGGGGGGGGGGGGGGGGGGGGGGGGGGGGGGGGGGGGGGGGGGGGGGGGGGGGGGGGGGGGGGGGGFGGGGGGGGGGGGGGGGGGGGGGGGGGGGGGGGGGGGGGGGGGGGGGGGGGGGGGGGGGGGGGGGGGGGGGGGGGGGGGGGGGGGGGGGGGGGGGGGGGGGGGGGGGGGGGGGGGGGGGGGGGGGGGGGGGGGGGGGGGGGGGGGDGGGGGGGGGGGGGGFDFGFFFFFFGFFFFFFFFFGFFFFFFFB::FFFFFFFFFFFBFBAAFFFFFFFFFB>)
@M04999:289:000000000-L3R54:1:1101:24129:11418 1:N:0:408
TTCCCTACGGGTGGCAGCAGTGGGGAATATTGCACAATGGGGGGAACCCTGATGCAGCCATGCCGCGTGTATGAAGAAGGCCTTCGGGTTGTAAAGTACTTTCGGTAGTGAGGAAGTTGTGTGTATGAAAAGTGCATGCAGTTGACGTTAGCTACAGAAGGAGCACCGGCTAACTCCGTGCCAGCAGCCGCGGTAATACGGAGGGTGCGAGCGTTAATCGGAATGACTGGGCGTAAAGGGCATGTAGGCGGATAATTAAGTTAGGTGTGAAAGCCCCGGGCTCAACCTGGGAACTGCACTT
+
CCCCCGGGGGGGGGGGGGGGGGGGGGGGGGGGGGGGGGGGGGGGGGGGGGGGGGGGGGGGGGGGGGGGGGGGGGGGGGGGGGGGGGGDGGGGGGGGGGGGGGGGGEGGGGGGGGGGGGGGGGGGGGGGGGGGGGGGGGGGGGGGGGGGGGGGGGGGGGCFGGGGGGGGGGGGGGGGGGGGGGGGGGGGGGGGGGGGGGGGGGGGCGGDGGGGGGGGGGGGGGGGGGGGGGGGGGGGGGGGGGFGFGFFFFFEGFFFFFFFFFGFFFFFBFFFFFFFE9>>F>?FBFFFFFF:7:DBFFFF?
@M04999:289:000000000-L3R54:1:1101:15535:11441 1:N:0:408
GGCCTACAGGTGGCTGCAGTGGGGAATTTTGGACAATGGGGGCAACCCTGATCCAGCCATGCCGCGTGTCTGAAGAAGGCCTTCGGGTTGTAAAGGACTTTTGTTAGGGAAGAAAAGCTTGGTGCTAATACCACCGAGTGCTGACGGTACCTAAAGAATAAGCACCGGCTAACTACGTGCCAGCAGCCGCGGTAATACGTAGGGTGCGAGCGTTAATCGGAATTACTGGGCGTAAAGCGAGCGCAGACGGTTAGATAAGTCAGATGTGAAATCCCCGAGCTCAACTTGGGACGTGCATTTT
+
CCCCCGGGGGGGGGGGGGGGGGGGGGGGGGGGGGGGGGGGGGGGGGGGGGGGGGGGGGGGGGGGGGGGGGGGGGGGGGGGGGGGGGGGGGGGGGGGGGGGGGGGGGGGGGGGGGGGGGGGGGGGGGGGGGGGGGGGGGGGGGGGGGGGGGGGGGGGGGGGGGGGGGGGGGGGGGGGGGGGGGGGGGGGGGGGGGGGGGGGGGGGGGGGGDGGGG=FGGGEGGGGGGGGGGGGGGGGGGGGGGFGFG>FFF>DGFFFFF=FFFGFFFFFFFFFFFFFFFFFFFF?FFDA?BBFFFFFFFFF)
@M04999:289:000000000-L3R54:1:1101:15236:11474 1:N:0:408
CCTACGGGGGGCTGCAGTGAGGAATATTGGACAATGGGTGAGAGCCTGATCCAGCCATCCCGCGTGAAGGACGACAGCCCTATGGGTTTTAAACTTCTTTTGTATGGGAATAAACCACATTACGTGTAATGTTCTGAAGGTACCATACGAATAAGCATCGGCTAACTCCGTGCCAGCAGCCGCGGTAATACGGAGGATGCGAGCGTTATCCGGATTTATTGGGTTTAAAGGGTCCGTAGGCGGGTTGATAAGTCAGCGGTGAAAACCTGCAGCTTAACTGTAGAACTGCCGTTGATACTGT
+
CCCCCFGGGDECFG>FEGGGFG=FFGGGGCGGFDFGGFGGDFFGGGGFGFCGG<AFGFA=FGGCEGGGGFFFGGGGGGCCA<FFA@@FGF9@DCFGGGFFGGGFFGCGGGFGGGFGGGGGGGGDCFFF<FFGGFGGFGGGGGGGGGCAFCFFFGGGFFFGGGGGGF:FGGFFDBCEGFFG>GGGGG>EGGCFGEGEDFFGEE>EGECEE9C?8?CEF7C7<?5:AEG>CFF3F<CDGGGGCDBD@DB6=7F?G466?B)7BFD?FF)<?@??FFF=7AFFF9<25<A>?:>FF?<AF<9A<
@M04999:289:000000000-L3R54:1:1101:20700:11536 1:N:0:408
GTCGTCCTACGGGTGGCAGCAGTGAGGAATATTGGACAATGGGTGAGAGCCTGATCCAGCCATCCCGCGTGAAGGACGACAGCCCTATGGGTTTTAAACTTCTTTTGTATGGGAATAAACCACATTACGTGTAATGTTCTGAAGGTACCATACGAATAAGCATCGGCTAACTCCGTGCCAGCAGCCGCGGTAATACGGAGGATGCGAGCGTTATCCGGATTTATTGGGTTTAAAGGGTCCGTAGGCGGGTTGATAAGTCAGCGGTGAAAACCTGCAGCTTAACTGTAGAACTGCCGTTGAT
+
CCCCCGGGG@FGGGGGGGGGGGGGGGGGGGGGGGGGGGGGGGGGGGGFGGGGGGGGGGGGGGGGGGGGGGGGGGGGGGGGGGGGGGGGGGGGGGGGGGGGGGGGGGGGGGGGGGGGGGGGGGGGGGGGGGGGGGGGGGGGGGGGFGGGGGGGGCGFGGGGGGGGGGGGGGGGGGGGGGGGGGGGGFGGGGGGGGGGGGGGGGGGGGGGGGGGGGFGGGGGGGGGGGGGGGGGCGGGGGGGGGFGDFEFFFFEGFFFFFFF?FGFFFFFAFBFFFFFFFFF9>AFFFBABFFFF?B>?FFFA
@M04999:289:000000000-L3R54:1:1101:11124:11542 1:N:0:408
CGGCGCCTACGGGTGGCTGCAGTAGGGAATCTTCCACAATGGACGCAAGTCTGATGGAGCAACGCCGCGTGAGTGAAGAAGGTTTTCGGATCGTAAAGCTCTGTTGTTGGTGAAGAAGGATAAGGATAGTAACTGATTCTTATTTGACGGTAATCAACCAGAAAGTCACGGCTAACTACGTGCCAGCAGCCGCGGTAATACGTAGGTGGCAAGCGTTGTCCGGATTTATTGGGCGTAAAGCGAACGCAGGCGGGAGAACAAGTCAGCTGTGAAAGCCCTCGGCTTAACCGGGGAAGTGC
+
CCCCCGGGGGGGGGGGGGGGGGGGGGGGGGGGGGGGGGGGGGGGGGGGGGGGGGGGGGGGGGGGGGGGGFGGGGGGGGGFGGGGGGGGGGGGGGGGGGGGGGGGGGGGGGGGGGGGGGGGGGGGGGGGGGGGGGGGGGGGGGGGGGGGGGGGGGGGGGGGGGGGGGGGGGGGGGGGGGGGGGGGGGGGGGGGGGGGGGGGGGGGGGGGGGGGGGEGGEGGGGGGGGGFGGGGGGGGGGGGGGFGFGFFFEFFGFFFFFFFFF>?FFFFFFFFFFFFFFFFFFFFFFFDFFFFFFFFF?B
@M04999:289:000000000-L3R54:1:1101:26503:11545 1:N:0:408
TAACCTACGGGAGGCAGCAGTGGGGAATATTGCACAATGGGGGGAACCCTGATGCAGCCATGCCGCGTGTATGAAGAAGGCCTTCGGGTTGTAAAGTACTTTCGGTAGTGAGGAAGTTGTGTGTGTGAAAAGTGCATGCAGTTGACGTTAGCTACAGAAGAAGCACCGGCTAACTCCGTGCCAGCAGCCGCGGTAATACGGAGGGTGCGAGCGTTAATCGGAATGACTGGGCGTAAAGGGCATGTAGGCGGATAATTAAGTTAGGTGTGAAAGCCCCGGGCTCAACCTGGGAATTGCACTT
+
CCCCCGGGGGGGGGGGGGGGGGGGGGGGGGGGGGGGGGGGGGGGGGGGGGGGGGGGGGGGGGGGGGGGGGGGGGGGGGGGGGGGFDGGGGGGGGGGGGGGGGGGGGGGGGGGGGGGGGGGGGGGGGGGGGGGGGGGGGGGGGGGGGGGGGGGGGGGGGGGGGGGGGGGGGGGGGGGGGGGGGGGGGGGGGGGGGGGGGGGGGGGDGGDGGGGGGGGGGGGEGDGGCGGGCGFEDGGGGCDGGFGFGFFFFFFGFFFFFFFFFFF<FFFFFFBAFFFFFFFFFF7<????FFBFF7B<<?F?
@M04999:289:000000000-L3R54:1:1101:15223:11549 1:N:0:408
TTCCCTACGGGTGGCTGCAGTGGGGAATATTGCACAATGGGGGAAACCCTGATGCAGCCATGCCGCGTGTATGAAGAAGGCCTTCGGGTTGTAAAGTACTTTCGGTAATGAGGAAGGTGGTGTATCTAATAGGTGCATCAATTGACGTTAATTACAGAAGAAGCACCGGCTAACTCCGTGCCAGCAGCCGCGGTAATACGGAGGGTGCGAGCGTTAATCGGAATGACTGGGCGTAAAGGGCATGTAGGCGGATAATTAAGTTAGGTGTGAAAGCCCTGGGCTCAACCTAGGAATTGCACTT
+
CCCCCGGGGGGGGGGGGGGGGGGGGGGGGGGGGGGGGGGGGGGGGGGGGGGGGGGGGGGGGGGGGGGGGGGGGGGGGGGGGGGGGGGGGGGGGGGGGGGGGGGGGGGGGGGGGGGGGGGGGGGGGGGGGGGGGGGGGGGGGGGGGGGGGGGGGGGGGGGGGGGGGGGGGGGGGGGGGGGGGGGGGGGGGGGGGGGGGGGGGGGGGGGGGGGGGGGGGGGGGGGGGGGGGGGGGGGGGGGGGGFGFGFFFF>DGDFFFFFFFFGFFFFFFFFFFFF@FBFFFFFFFFFFFFFFFFFBFFFF?
@M04999:289:000000000-L3R54:1:1101:25098:11587 1:N:0:408
TCCTACGGGGGGCAGCAGTGGGGAATATTGCACAATGGGGGGAACCCTGATGCAGCCATGCCGCGTGTATGAAGAAGGCCTTCGGGTTGTAAAGTACTTTCAGTAGTGAGGAAGTTGTGTGTATGAAAAGTGCATGCAGTTGACGTTAGCTACAGAAGAAGCACCGGCTAACTCCGTGCCAGCAGCCGCGGTAATACGGAGGGTGCGAGCGTTAATCGGAATGACTGGGCGTAAAGGGCATGTAGGCGGATAATTAAGTTAGGTGTGAAAGCCCCGGGCTCAACCTGGGAATTGCACTTA
+
CCCCCGGGGGGGGGGGGGGGGGGGGGGGGGGGGGGGGGGGGGGGGGGGGGGGGGGGGGGGGGGGGGGGGGGGGGGGGGGGGGGGGGGGEGGGGGGGGGGGGGGGGGGGGGGGGGGGGGGGGGGGGGGGGGGGGGGGGGGGGGGGGGGGGGGGGGGGGGGGGGGGGGGGGGGGGGGGGGGGGGGGGGFGGGGGGGGGGGGGGEEGGGGGGGGGGGGGGGGGCEFGGGGGGGGGGGGGGGDGGGFGFGFDDDFFGF?FFFFFFFGFFBEFAFFFBFEFFFFFFFFFFFFFBFBBFFFFFF74
@M04999:289:000000000-L3R54:1:1101:3974:11608 1:N:0:408
ACCCCTACGGGGGGCAGCAGTGGGGAATATTGCACAATGGGGGGAACCCTGATGCAGCCATGCCGCGTGTATGAAGAAGGCCTTCGGGTTGTAAAGTACTTTCGGTAGTGAGGAAGTTGTGTGTATGAAAAGTGCATGCAATTGACGTTAGCTACAGAAGAAGCACCGGCTAACTCCGTGCCAGCAGCCGCGGTAATACGGAGGGTGCGAGCGTTAATCGGAATGACTGGGCGTAAAGGGCATGTAGGCGGATAATTAAGTTAGGTGTGAAAGCCCCGGGCTCAACCTGGGAATTGCACTT
+
CCCCCGGGGGGGGGGGGGGGGGGGGGGGGGGGGGGGGGGGGGGGGGGGGGGGGGGGGGGGGGGGGGGGGGGGGGGGGGGGGGGGGGGGGGGGGGGGGGGGGGGGGGGGGGGGGGGGGGGGGGGGGGGGGGGGGGGGGGGGGGGGGGGGGGGGGGGGGGGGGGGGGGGGGGGGGGGGGGGGGGGGGGGGGGGGGGGGGGGGGGGGGGGGGGGGGGGGGGGGGGGGGGGGGGGGGGGGGGGGGGFGFGFFFFFFGFFFFFFFFFGFFFFFFFFFFFFFFBFFFFFFFFFFFFF??FBFFFFF?
@M04999:289:000000000-L3R54:1:1101:15116:11616 1:N:0:408
CCCTACGGGTGGCTGCAGTGGGGAATATTGCACAATGGGGGGAACCCTGATGCAGCCATGCCGCGTGTATGAAGAAGGCCTTCGGGTTGTAAAGTACTTTCGGTAGTGAGGAAGTTGTGTGTATGAAAAGTGCATGCAGTTGACGTTAGCTACAGAAGAAGCACCGGCTAACTCCGTGCCAGCAGCCGCGGTAATACGGAGGGTGTGAGCGTTAATCGGAATGACTGGGCGTAAAGGGCATGTAGGCGGATAATTAAGTTAGGTGTGAAAGCCCCGGGCTCAACCTGGGAATTGCACTTA
+
CCCCCGGGGGGGGGGGGGGGGGGGGGGGGGGGGGGGGGGGGGGGGGGGGGGGGGGGGGGGGGGGGGGGGGGGGGGGGGGGGGGGGGGGGGGGGGGGGGGGGGGGGGGGGGGGGGGGGGGGGGGGGGGGGGGGGGGGGGGGGGGGGGGGGGGGGGGGGGGGGGGGGGGGGGGGGGGGGGGGGGGGGGGGGGGGGGGGGGGGGGGEGGGGGGGGGGGGGGGGGGGGGGGGGGGGGGGGGGGGGGFFFGFFFDFFGFFFFFFFFFGFFFFFFFFF?FFFFFFF?FFFFFFBFBBFFFFBDFFF
@M04999:289:000000000-L3R54:1:1101:19961:11621 1:N:0:408
ACTCCCTACGGGTGGCTGCAGTGGGGAATATTGCACAATGGGGGGAACCCTGATGCAGCCATGCCGCGTGTATGAAGAAGGCCTTCGGGTTGTAAGGTACTTTCGGTAGTGAGGAAGTTGTGTGTATGAAAAGTGCATGCAGTTGACGTTAGCTACAGAAGAAGCACCGGCTAACTCCGTGCCAGCAGCCGCGGTAATACGGAGGGTGCGAGCGTTAATCGGAATGACTGGGCGTAAAGGGCATGTAGGCGGATAATTAAGTTAGGTGTGAAAGCCCCGGGCTCAACCTGGGAATTGCACT
+
CCCCCGGGGGGGGGGGGGGGGGGGGGGGGGGGGGGGGGGGGGGGGGGGGGGGGGGGGGGGGGGGGGGGGGGGGGGGGGGGGGGGGGGGGGGGGGG,DFGFGGGGGGGGGFFGGGGGGGGGCCGFGGGGGGGGGGGGGGGGGGGGGGGGGGGGGGGGGGGGFGFCFGGGGCGGGGGGGGGGGGGG?FGGGFGGGGGGGGGGGGGGGGGEGGEGGGGGGGGGGGGGGGC7CFGGGDCCDGGGG3<DFGFFFFFEGFFFFFFFFFGFFFFFFFBFFFFFFBFFFFFFF?FF::??B7??BFFF9
@M04999:289:000000000-L3R54:1:1101:22209:11635 1:N:0:408
CCTACGGGCGGCTGCAGTGGGGAATTTTGGACAATGGGGGGAACCCTGATCCAGCCATGCCGCGTGTCTGAAGAAGGCCTTCGGGTTGTAAAGGACTTTTGTTAGGGAAGAAAAGCCGGGTGCTAATACCACCTGGTGCTGACGGTACCTAAAGAATAAGCACCGGCTAACTACGTGCCAGCAGCCGCGGTAATACGTAGGGTGCGAGCGTTAATCGGAATTACTGGGCGTAAAGCGAGCGCAGACGGTTAGATAAGTCAGATGTGAAATCCCCGAGCTCAACTTGGGACGTGCATTTGA
+
CCCCCGGEC@FGGGGGGFFFFGEGGDFGFEGGDGGGGGGGGGGG@FGFGAFDFDGGGGGGGGGGGGGGGGFFFFFFFGGGGGGGGGGGGGFGGGGGGCEGGGGGGCGGGGGGDEGF8FEEBFGGCFGGGGGGGGGGGGGGGGGGGGGGGGGGFGGGGGGGGGGGGGGGGGGGGGGGGGFGGGGGGFGGGGGEGGG?FFGGGGGGGGGGGGGGEGGGGGCGGGGGGG<FFDGGGGGGGGCDGDBGFFFFD@EFGFFFFFFFFFFFFFFFFFFFFFFDEBF?7?FFA2>6?FFFFFFBF<AA
@M04999:289:000000000-L3R54:1:1101:14701:11646 1:N:0:408
ACCTACGGGTGGCAGCAGTGGGGAATATTGCACAATGGGGGGAACCCTGATGCAGCCATGCCGCGTGTATGAAGAAGGCCTTCGGGTTGTAAAGTACTTTCGGTAGTGAGGAAGTTGTGTGTATGAAAAGTGCATGCAATTGACGTTAGCTACAGAAGAAGCACCGGCTAACTCCGTGCCAGCAGCCGCGGTAATACGGAGGGTGCGAGCGTTAATCGGAATGACTGGGCGTAAAGGGCATGTAGGCGGATAATTAAGTTAGGTGTGAAAGCCCCGGGCTCAACCTGGGAATTGCACTTA
+
CCCCCGGGGGGGGGGGGGGGGGGGGGGGGGGGGGGGGGGGGGGGGGGGGGGGGGGGGGGGGGGGGGGGGGGGGGGGGGGGGGGGGGGGGGGGGGGGGGGGGGGGGGGGGGGGGGGGGGGGGGGGGGGGGGGGGGGGGGGGGGGGGGGGGGGGGGGGGGGGGGGGGGGGGGGGGGGGGGGGGGGGGGGGGGGGGGGGGGGGGGGGGGGGGGGGGGGGGGGGGGGGGGGGGGGGGGGGGGGGGGFGFGFFB>BFGFFFFFFFFFGFFFFFFFFFBFFFFFE>?FBFFFFFF:??DFFFF<:<
@M04999:289:000000000-L3R54:1:1101:23848:11713 1:N:0:408
CCTACGGGGGGCTGCAGTGGGGAATATTGCACAATGGGGGGAACCCTGATGCAGCCATGCCGCGTGTATGAAGAAGGCCTTCGGGTTGTAAAGTACTTTCGGTAGTGAGGAAGTTGTGTGTATGAAAAGTGCATGCAGTTGACGTTAGCTACAGAAGAAGCACCGGCTAACTCCGTGCCAGCAGCCGCGGTAATACGGAGGGTGCGAGCGTTAATCGGAATGACTGGGCGTAAAGGGCATGTAGGCGGATAATTAAGTTAGGTGTGAAAGCCCCGGGCTCAACCTGGGAATTGCACTTAA
+
CCCCCGGGGGGGEGGFGGGDGGGGGGGGFGEFGGGGGGGGGGGGGGGGFFFGGGGGGGGGGGGGGGGGGGGGGGGFGGGGFGCEGGGGGGGGGGGGGGGGGGEFGGGGGGFGGFGGGDGGGGGGGGGGGGGGGGGGCGFGGGGGGGGGGGGGGGGGGGGGGGGGGGGGGGGGGGGGGGFFGGGGGGGGGCGGGGGGFEGGGGGGGGEGGGGGGGGGGGDGGGGGGGFFGGGGGGGGGGGDFGFGFGFF@DBFGFFFFFFFF:DFF>FFFFBFFFFF>>)32<<:?BFB?BBBD24>DFFF
@M04999:289:000000000-L3R54:1:1101:24442:11783 1:N:0:408
CCTACGGGGGGCTGCAGTGGGGAATATTGCACAACGGGGGGAACCCTGATCCAGCCATGCCGCGTGTCTGAAGAAGGCCTTCGGGTTGTAAAGGACTTTTGTTAGGGAAGAAAAGCCGGGTGCTAATACCACCTGGTGCTGACGGTACCTAAAGAATAAGCACCGGCTAACTACGTGCCAGCAGCCGCGGTAATACGTAGGGTGCGAGCGTTAATCGGAATTACTGGGCGTAAAGCGAGCGCAGACGGTTAGATAAGTCAGATGTGAAATCCCCGAGCTCAACTTGGGACGTGCATTTGA
+
CCCCCGGGGGGGGGGGGGGGGGGGGGGGGGGGGGGGGGGGGGGGGGGGGGGGGGGGGGGGGGGGGGGGGGGGGGGGGGGGGGGGGGGGGGGGGGGGGGGGGGGGGGGGGGGGGGGGGGGGGGGGGGGGGGGGGGGGGGGGGGGGGGGGGGGGGGGGGGGGGGGGGGGGGGGGGGGGGGGGGGGGGGGGGGGGGGGGGGGGGGGGGGGGGGGGGGGGGGGGGGGGGGGGGGDGGGGGGGGGGGFDFGFFFFEF>FFFFFBFFFGFFFFFBFF?DFFFFFEFFFFFFFFF??F?B?FFFBDA
@M04999:289:000000000-L3R54:1:1101:17368:11815 1:N:0:408
CGAGTCCTACGGGAGGCAGCAGTGGGGAATATTGCACAATGGGGGGAACCCTGATGCAGCCATGCCGCGTGTATGAAGAAGGCCTTCGGGTTGTAAAGTACTTTCGGTAGTGAGGAAGTTGTGTGTATGAAAAGCGCATGCAGTTGACGTTAGCTACAGAAGAAGCACCGGCTAACTCCGTGCCAGCAGCCGCGGTAATACGGAGGGTGCGAGCGTTAATCGGAATGACTGGGCGTAAAGGGCATGTAGGCGGATAATTAAGTTAGGTGTGAAAGCCCCGGGCTCAACCTGGGAATTGCAC
+
CCCCCGGGGGGGGGGGGGGGGGGGGGGGGGGGGGGGGGGGGGGDGEGGGGGGGGGGGGGGGGGGGGGGGGGGGGGGGGGGGGGGGGGGGGGGGGGGGGGGGGGGGGGGGGGGGGGEGGGGGGGGGGGGGFGGGFFGGGGGGGGGGGGGGGFGGGGGGGGGGGGGGGGGGGGGGGGGGGGGGGGGGGGGGGGGGGGGGGGGGGGGE8EGGGGGGGGGEGGGGGGGGGGGGGGGGGGD<DFGCGFGFGFFFBFFDEFFFFFFFFGFFFFFFFFF>?FFFFFFFFFFFFFFB:B?F?F??F<>4
@M04999:289:000000000-L3R54:1:1101:27405:11856 1:N:0:408
TCCTACGGGAGGCTGCAGTGGGGAATTTTGGACAATGGGGGGAACCCTGATCCAGCCATGCCGCGTGTCTGAAGAAGGCCTTCGGGTTGTAAAGGACTTTTGTTAGGGAAGAAAAGCCGGGTGCTAATACCACCTGGTGCTGACGGTACCTAAAGAATAAGCACCGGCTAACTACGTGCCAGCAGCCGCGGTAATACGTAGGGTGCGAGCGTTAATCGGAATTACTGGGCGTAAAGCGAGCGCAGACGGTTAGATAAGTCAGATGTGAAATCCCCGAGCTCAACTTGGGACGTGCATTTG
+
CCCCCGGGG@@@FGGGGGGGGGGGGGGGGGGGGGGGGGGGGGGGGGGGGGGGGGGGGGGGGGGGGGGGGGGGGGGGGGGGGGGGGGGGGGGGGGGGGGGGGGGGGGGGGGGGGGGGGGGGGGGGGGGGGGGGGGGGGGGGGGGGGGGGGGGGGGGGGGGGGGGGGGGGGGGGGGGGGGGGGGGGGGGGGGGGGGGGGGGGGGGGGGGCGGGGGGGGGGGGGGGGGGGGGGGGGGGGGGGGGGFGFGFFFFFDGFFFFFFFFFCFFFFFFFFFFFFFFBFFFFFFBFFBBFFFFF?BFBFF
@M04999:289:000000000-L3R54:1:1101:8210:11859 1:N:0:408
CCTACGGGGGGCTGCAGTAGGGGATCTTCCACAATGGACGCAAGTCTGATGGAGCAACGCCGCGTGAGTGAAGAAGGTTTTCGGATCGTAAAGCTCTGTTGTTGGTGAAGAAGGACAAGGGTAGTAACTGATCTTTGTTTGACGGTAATCAACCAGAAAGTCACGGCTAACTACGTGCCAGCAGCCGCGGTAATACGTAGGTGGCAAGCGTTGTCCGGATTTATTGGGCGTAAAGCGAACGCAGGCGGGAAGATAAGTCAGCTGTGAAAGCCCCCAGCTTAACTGGGGAACTGCAGCTGA
+
CCCCCGGGGGGGGGGGGEFGFGGGCGFGGFGGGF,FF?AFFC@CFFGGFGGGFGGGGGGGGGGG=CEEFFGAFGFGGGGCFGGG@FFGG@BFGFCFGFFGFGFGGGGGGGGGGGGFGGGDGFCFFFGGGGGGGFGGGGGFE:FFGEGFGGGGGGGFCFGGFGGGGGGDGGGGGCEGGFGGGGGGGGGGGGGEGGGGGGGGDGFGDGGGGGGEGGGGEGCCEFGFGDFFFCDG5<ECDGDDGD5D3>D::<5>4BFFFB@8BF*01)=?B??((737B?6>AFFAFF<>?BFBD2AF0.48
@M04999:289:000000000-L3R54:1:1101:14757:11876 1:N:0:408
CCTACGGGGGGCTGCAGTGAGGAATATTGGACAATGGGTGAGAGCCTGATCCAGCCATCCCGCGTGAAGGACGACAGCCCTATGGGTTTTAAACTTCTTTTGTATGGGAATAAACCACATTACGTGTAATGTTCTGAAGGTACCATACGAATAAGCATCGGCTAACTCCGTGCCAGCAGCCGCGGTAATACGGAGGATGCGAGCGTTATCCGGATTTATTGGGTTTAAAGGGTCCGTAGGCGGGTTGATAAGTCAGCGGTGAAAACCTGCAGCTTAACTGTAGAACTGCCGTTGATACTGT
+
CCCCCGGGGGGGGGGGGGGGGGGGGGGGGGGGGGGGGGGGGGGGGGGGGGGGGGGGGGGGGGGGGGGGGGGGGGGGGGGGGGGGGGGGGGGGGGGGGGGGGGGGGGGGGGGGGGGGGGGGGGGGGGGGGGGGGGGGGGGGGGGGGGGGGGGGGGGGGGGGGGGGGGGGGGGGGGGGGGGGGGDGGGGGGGGGGGGGGGGGGGGGGGGGGGGGGGGGGGGGGGGGGGGGGGGGGGGGGGGGGGFGFGFFFFFFGFFFFFFFFFGFFFFFFFFFFFFFFFFFFFFFFFFFFFFFFFFADDFF>
@M04999:289:000000000-L3R54:1:1101:11199:11877 1:N:0:408
CAGCCTACGGGAGGCTGCAGTGGGGAATATTGCACAATGGGGGGAACCCTGATGCAGCCATGCCGCGTGTATGAAGAAGGCCTTCGGGTTGTAAAGTACTTTCGGTAGTGAGGAAGTTGTGTGTATGAAAAGTGCATGCAGTTGACGTTAGCTACAGAAGAAGCACCGGCTAACTACGTGCCAGCAGCCGCGGTAATACGTAGGGTGCGAGCGTTAATCGGAATTACTGGGCGTAAAGCGAGCGCAGACGGTTAGATAAGTCAGATGTGAAATCCCCGAGCTCAACTTGGGACGTGCATTT
+
CCCCCGGGGGGGGGGGGGGGGGGGGGGGGGGGGGGGGGGGGGGGGGGGGGGGGGGGGGGGGGGGGGGGGGGGGGGGGGGGGGGGGGGGGGGGGGGGGGGGGGGGGGGGGGGGGGGGGGGGGGGGGGGGGGGGGGGGGGGGGGGGGGGGGGGGGGGGGGGGGGGGGGGGGGGGGGGGGGGGGGGGGGGGGGGGGGGGGGGGGGGGGGGGGGGGGGGGGGGGGGGGGGGGGGGGGGGGGGGGGDDGFGEEFFFFGFFFFFFFFFGFFFFFFFFFFFFFFFFFFFF?FFFFAFFFB9?<BFFFF
@M04999:289:000000000-L3R54:1:1101:22976:11894 1:N:0:408
GGCCTACGGGGGGCTGCAGTAGAGAATCTTCCACAATGGACGCAAGTCTGATGGAGCAACGCCGCGTGAGTGAAGAAGGTTTTCGGATCGTAAAGCTCTGTTGTTGGTGAAGAAGGATAGGGGTAGTAACTGATTCTTATTTGACGGTAATCAACCAGAAAGTCACGGCTAACTACGTGCCAGCAGCCGCGGTAATACGTAGGTGGCAAGCGTTGTCCGGATTTATTGGGCGTAAAGCGAACGCAGGCGGGAGAACAAGTCAGCTGTGAAGGCCCTCGGCTTAACCGGGGAAGTGCAGCTG
+
CCCCCGGGGGGGGGGGGGGGGGGGGGGGGGGGGGGGGGGGGGGGGGGGGGGGGGGGGGGGGGGGGGGGGGGGGGGGGGGGGGGGGGGGGGGGGGGGGGGGGGGGGGGEGGGGGGGGGGGGGGGGGGGGGGGGGGGGGGGGGGGGGGGGGGGGGGGFEGGGGGGGGGGGGGGGGGGGCGFGGGGGGGGGGGGGGGGGGGGGGGEGGGGGGGGGGGGGGGGGGGGGGGGGGCGGGDGGGGGGGGFGFGFFFFB@DEFFFFFFFFFFFFFFFFBFFFFFFFFF<B:AFFFF69740)546>D08
@M04999:289:000000000-L3R54:1:1101:14968:11899 1:N:0:408
TCCTACGGGAGGCTGCAGTAGGGAATCTTCCACAATGGACGCAAGTCTGATGGAGCAACGCCGCGTGAGTGAAGAAGGTTTTCGGATCGTAAAGCTCTGTTGTTGGTGAAGAAGGACAAGGGTAGTAACTGATCTTTGTTTGACGGTAATCAACCAGAAAGTCACGGCTAACTACGTGCCAGCAGCCGCGGTAATACGTAGGTGGCAAGCGTTGTCCGGATTTATTGGGCGTAAAGCGAACGCAGGCGGGAGAACAAGTCAGCTGTGAAAGCCCTCGGCTTAACCGGGGAAGTGCAGCTG
+
CCCCCGGGGGGGGGGGGGGGGGGGGGGGGGGGGGGGGGGGGGGGGGGGGGGGGGGGGGGGGGGGGGGGGGGGGGGGGGGGGGGGGGGGGGGGGGGGGGGGGGGGGGGGGGGGGGGGGGGGGGGGGGGGGGGGGGGGGGGGGGGGGGGGGGGGGGGGGGGGGGGGGGGGGGGGGGGGGGGGGGGGGGGGGGGGGGGGGGGGGGGGGGGGGGGGGGGGGGGGGGGGGGGGGGGGGGGGGGGGGGFGFDEFFFDEGFFFFFFFFFGFFFFFDFA?:FFFFFFFFFFFFF9>FFFFFFFFFFFF
@M04999:289:000000000-L3R54:1:1101:22729:11903 1:N:0:408
CCTACGGGGGGCTGCAGTGAGGAATATTGGACAATGGGTGAGAGCCTGATCCAGCCATCCCGCGTGAAGGACGACAGCCCTATGGGTTTTAAACTTCTTTTGTATGGGAATAAACCACATTACGTGTAATGTTCTGAAGGTACCATACGAATAAGCATCGGCTAACTCCGTGCCAGCAGCCGCGGTAATACGGAGGATGCGAGCGTTATCCGGATTTATTGGGTTTAAAGGGTCCGTAGGCGGGTTGATAAGTCAGCGGTGAAAACCTGCAGCTTAACTGTAGAACTGCCGTTGATACTGT
+
CCCCCGGGGGGGGGGGGGGGGGGGGGGGGGGGGGGGGGGGGGCGGGGGGGGGGGGGGGGGGGGGGGGGGGGGGGGGGGGGGDG,FGGGGGGGGGGGGGGGGGGGGGGGGGGGGGGGGGGGGGGGGGGGGGGGGGGGGGGGGGGGGGGGGGGGGGGGGGGGGGGGGGGGGGGGGGGGGGGGGGGGGGGGGGGGGGGGGGGGGEGGGGGGGGGGGGG=FGGGGGGGGGDGGGGGGGGGGGGGGGFGFGFFFFFFGFFFFFFFFFGFFFFFFFFFFFFFFFFFFFFFFFFFFFFB:?BFFFFFF
@M04999:289:000000000-L3R54:1:1101:7198:11907 1:N:0:408
TATCCTACGGGGGGCTGCAGTGGGGAATTTTGGACAATGGGGGGAACCCTGATCCAGCCATGCCGCGTGTCTGAAGAAGGCCTTCGGGTTGTAAAGGACTTTTGTTAGGGAAGAAAAGCCGGGTGCTAATACCACCTGGTGCTGACGGTACCTAAAGAATAAGCACCGGCTAACTACGTGCCAGCAGCCGCGGTAATACGTAGGGTGCGAGCGTTAATCGGAATTACTGGGCGTAAAGCGAGCGCAGACGGTTAGATAAGTCAGATGTGAAATCCCCGAGCTCAACTTGGGACGTGCATTT
+
CCCCCGGGGGGGGGGGGGGGGGGGGGGGGGGGGGGGGGGGGGGGGGGGGGGDGGGGGGGGGGGGGGGGEGGGGGGGGGACCGGGGGGGGGGGGGGFFFFGCGGG8FGGGGGGGGGGGFGFEGDGGGGGFGGGGGGGGGCGGGGGGGGGGFGGDGGGGGGGGGFGGGGGEGGDGGGGGCFFGGGGGFGGGGCEGGGDGFFGGFFECFE8?ECEGGEGFGFFGCGGGGGGFGGGGGGDGGGGGGFG>DFEFFB)75>FFFF?*8?@477@AB<AFFF:@159108<3:<26:?(1,4<(-6<B
@M04999:289:000000000-L3R54:1:1101:28696:11913 1:N:0:408
CCTACGGGGGGCTGCAGTGGGGAATATTGCACAATGGGGGGAACCCTGATGCAGCCATGCCGCGTGTATGAAGAAGGCCTTCGGGTTGTAAAGTACTTTCGGTAGTGAGGAAGTTGTGTGTATGAAAAGTGCATGCAATTGACGTTAGCTACAGAAGAAGCACCGGCTAACTCCGTGCCAGCAGCCGCGGTAATACGGAGGGTGCGAGCGTTAATCGGAATGACTGGGCGTAGAGGGCATGTAGGCGGATAATTAAGTTAGGTGTGAAAGCCCCGGGCTCAACCTGGGAATTGCACTTAA
+
CCCCCGGGGGGGGGGGGGGGGGGGGGGGFGGGGGGGGGGGGGGGGGGGGGGGGGGGGGGGGGGGGGGGGGGGGGGGGGGGGGGGGGGGGGGGGGGGGGGGGGGGGGGGGGGGGGGGGGGGGGGGGGGGGGGGGGGGGGGGGGGGGGGGGGGGGGGGGGGGGGGGGGGGGGGGGGGGGGGGGGGGGGGGGGGGGGFGGGGGGGGGGGGGGGGGGGGGGGGGGGGGGGGGGGGGGGGGGGGGGGFGFGFFDDFFGFFFFFFFFFGFFFFFFFF??@BEFFFFFFFFFFFF?F??FFFFFFBF
@M04999:289:000000000-L3R54:1:1101:15790:11973 1:N:0:408
CCCCTACGGGCGGCTGCAGTGGGGAATATTGCACAATGGGGGGAACCCTGATGCAGCCATGCCGCGTGTATGAAGAAGGCCTTCGGGTTGTAAAGGACTTTTGTTAGGGAAGAAAAGCCGGGTGCTAATACCACCTGGTGCTGACGGTACCTAAAGAATAAGCACCGGCTAACTACGTGCCAGCAGCCGCGGTAATACGTAGGGTGCGAGCGTTAATCGGAATTACTGGGCGTAAAGCGAGCGCAGACGGTTAGATAAGTCAGATGTGAAATCCCCGAGCTCAACTTGGGACGTGCATTTG
+
CCCCCGGGGGGGGGGGGGGGGGGGGGGGGGGGGGGGGGGGGGGGGGGGGGGGGGGGGGGGGGGGGGGGGGGGGGGGGGGGGGGGGGGGGGGGGGGGGGGGGGGGGGGGGGGGGGGGGGGGGGGGGGGGGGGGGGGGGGGGGGGGGGGGGGGGGGGGGGGGGGGGGGGGGGGGGGGGGGGGGGGGGGGGGGGGGGGGGGGGGGGGGGGGGGGGGGGGGGGGGGGGGGGGGGGGGGGGGGGGGGFGFG@FFFFFGFFFFFFFFFGFFFFFFFFFFFFFFFFFFFFDFFFFDFFFFBFFFFAF4
@M04999:289:000000000-L3R54:1:1101:17361:11978 1:N:0:408
ACCTACGGGCGGCTGCAGTGGGGAATATTGCACAATGGGGGGAACCCTGATGCAGCCATGCCGCGTGTATGAAGATGGCCTTCGGGTTGTAAAGTACTTTCGGTAGTGAGGAAGTTGTGTGTATGAAAAGTGCATGCAGTTGACGTTAGCTACAGAAGAAGCACCGGCTAACTCCGTGCCAGCAGCCGCGGTAATACGGAGGGTGCGAGCGTTAATCGGAATGACTGGGCGTAAAGGGCATGTAGGCGGATAATTAAGTTAGGTGTGAAAGCCCCGGGCTCAACCTGGGAATTGCACTTA
+
CCCCCGGGGGGGGGGGGGGGGGGGGGGGGGGGGGGGGGGGGGGGGGGGGGGGGGGGGGGGGGGGGGGGGGGGGGGGGGGGGGGGGGGGGGGGGGGGGGGGGGGGGGGGGGGGGGGGGGGGGGGGGGGGGGGGGGGGGGGGGGGGGGGGGGGGGGGGGGGGGGGGGGGGGGGGGGGGGGGGGGGGGGGGGGGGGGGGGGGGGGGGGGGGGGGGGGGGGGGGGGGGGGGGGGGGGGGGGGGGGGFGFGFFFFFFGFFFFFFFFFGFFFFFFFFBF@BEDFFFFFFFFFFFFFF?:<DFFFDF
@M04999:289:000000000-L3R54:1:1101:5949:11978 1:N:0:408
GGAGCCTACGGGCGGCTGCAGTGGGGAATATTGTACAATGGGGGGAACCCTGATGCAGCCATGCCGCGTGTATGAAGAAGGCCTTCGGGTTGTAAAGTACTTTCGGTAGTGAGGAAGTTGTGTGTATAAAAAGTGCATGCAGTTGACGTTAGCTACAGAAGAAGCACCGGCTAACTCCGTGCCAGCAGCCGCGGTAATACGGAGGGTGCGAGCGTTAATCGGAATGACTGGGCGTAAAGGGCATGTAGGCGGATAATTAAGTTAGGTGTGAAAGCCCCGGGCTCAACCTGGGAATTGCACT
+
CCCCCGGGGGGGGGGGGGGGGGGGGGGGGGGGGGGGGGGGGGGGGGGGGGGGGGGGGGGGGGGGGGGGGGGGGGGGGGGGGGGGGGGGGGGGGGGGGGGGGGGGGGGGGFGGGGGGGGGGGGGGGGGGGGGGGGGGGGGGGGGGGGGGGGGGGGGGGGGGGGGGGGGGGGGGGGGGGGGGGGGGGGGGGGGGGGGGGGGGGGGGGGGGGCEDGGGGCFGGGGGGGGGGGGGGGGGGGGGGGGFGFGFFFFFFGFFFFFFFFFGFFFFFBFBBBFFFFFFFFFFBDF?B?FF?<??BFBFF<
@M04999:289:000000000-L3R54:1:1101:4484:11987 1:N:0:408
TGTTCCTACGGGCGGCAGCAGTGGGGAATTTTGGACAATGGGGGGAACCCTGATCCAGCCATGCCGCGTGTCTGAAGAAGGCCTTCGGGTTGTAAAGGACTTTTGTTAGGGAAGAAAAGCTTGGTGTTAATACCACCGAGTGCTGACGGTACCTAAAGAATAAGCACCGGCTAACTACGTGCCAGCAGCCGCGGTAATACGTAGGGTGCGAGCGTTAATCGGAATTACTGGGCGTAAAGCGAGCGCAGACGGTTAGATAAGTCAGATGTGAAATCCCCGAGCTCAACTTGGGACGTGCATT
+
CCCCCGGGGGGGGGGGGGGGGGGGGGGGGGGGGGGGGGGGGGGGGGGGGGGGGGGGGGGGGGGGGGGGGGGGGGGGGGGGGGGGGGGGGGGGGGGGGGGGGGGGGGGGGGGGGGGGGGGGGGGGGGGGGGGGGGGGGGGGGGGGGGGGGGGGGGGGGGGGGGGGGGGGGGGGGGGGGGGGGGGGGGGGGGGGGGGGGGFGGGGGGGGGGGGGGGGGGGGGGGGGGGGGFGGGGGGGGFGGGGFGFGFEBFDFGFFFFFFFFFGFFFFFFFFFFFFFFFFFFFBFFFFFFFFF?BFFFFFFB
@M04999:289:000000000-L3R54:1:1101:16176:11989 1:N:0:408
TGGTCCTACGGGGGGCTGCAGTGGGGAATATTGCACAATGGGGGGAACCCTGATGCAGCCATGCCGCGTGTATGAAGAAGGCCTTCGGGTTGTAAAGTACTTTCGGTAGTGAGGAAGTTGTGTGTATGAAAAGTGCATGCAGTTGACGTTAGCTACAGAAGAAGCACCGGCTAACTCCGTGCCAGCAGCCGCGGTAATACGGAGGGTGCGAGCGTTAATCGGAATGACTGGGCGTAAAGGGCATGTAGGCGGATAATTAAGTTAGGTGTGAAAGCCCCGGGCTCAACCTGGGAATTGCACT
+
CCCCCGGGGGGGGGGGGGGGGGGGGGGGGGGGGGGGGGGGGGGGGGGGGGGGGGGGGGGGGGGGGGGGGGGGGGGGGGGGGGGGGGGGGGGGGGGGGGGGGGGGGGGGGGGGGGGGGGGGGGGGGGGGGGGGGGGGGGGGGGGGGGGGGGGGGGGGGGGGGGGGGGGGGGGGGGGGGGGGGGGGGGGGGGGGGGGGGGGGGGGGGGGGGGGGGGGGGGGGGGGGGGGGGGGGGGGGGGGGGGFGFFFFFFFFGFFFFFFFFFGFFFFFFFFFAFFFFFFFFFFFFFFFFFFFFFFFFFFFA
@M04999:289:000000000-L3R54:1:1101:17902:12040 1:N:0:408
GCGCCTACGGGTGGCAGCAGTGAGGAATATTGGACAATGGGTGAGAGCCTGATCCAGCCATCCCGTGTGAAGGACGACAGCCCTATGGGTTTTAAACTTCTTTTGTATGGGAATAAACCACATTACGTGTAATGTTCTGAAGGTACCATACGAATAAGCATCGGCTAACTCCGTGCCAGCAGCCGCGGTAATACGGAGGATGCGAGCGTTATCCGGATTTATTGGGTTTAAAGGGTCCGTAGGCGGGTTGATAAGTCAGCGGTGAAAACCTGCAGCTTAACTGTAGAACTGCCGTTGATAC
+
CCCCCGGGGGGGGGGGG7FGEFFFGGGGGGGEGGEGGGFGGFGGGCFGGCF?FGGGGDGEFGGGEFEFD@@FFFGGGEGGGFGDFEEAGGGGGGGCEF<F<CFGGGGGGGGFFEGEEGFEEGEGGGGGGGFGGFFGGGGGA<EDFGG<EF=E=<EFGEC<FGCC:FGGGGGGEFFGGED8D8EDEGGGGGGGFGGGGCBEDGCGCEGGGGGGD?EG5E5?@FGGDFCG*8+;@7:;>FGGFGEGFGE507/=FF48=7@FEEGFFFFB?D?<:?:FF2FA2AFFFF>A2A<?:>?B:06>6
@M04999:289:000000000-L3R54:1:1101:1889:12052 1:N:0:408
TATCCTACGGGGGGCAGCAGTGAGGAATATTGGACAATGGGTGAGAGCCTGATCCAGCCATCCCGCGTGAAGGACGACAGCCCTATGGGTTTTAAACTTCTTTTGTATGGGAATAAACCACATTACGTGTAATGTTCTGAAGGTACCATACGACTAAGCATCGGCTAACTCCGTGCCAGCAGCCGCGGTAATACGGAGGATGCGAGCGTTATCCGGATTTATTGGGTTTAAAGGGTCCGTAGGCGGGTTGATAAGTCAGCGGTGAAAACCTGCAGCTTAACTGTAGAACTGCCGTTGATAC
+
9CCCCGGGBGGEEGGGGCGGEFGG@E=FA<F<<F,=FF?F<BC7??A<F=FE?BFGDGC<?=F=?@:F:BFDGGDGEGF:=F+>DF<FC>:+>@33,8E,F=;BGGC;FGCG:DFGCFF7>FF;<BC>A>CF;F<,3,7,3CC<9=,@@:FFF*<FCCBF9F<BFCFC:FFG71*4*<2CFFG8EGGG>CCGGGCD8CCECF6C58:CC8CGC:E5*7AAGCCF9=9C*97DC>=CCGG<DDBGEG>)57/9?/97F474>EGEF?6B75:?0)9??7@<DA<AFAAFFA?302-8::9A6
@M04999:289:000000000-L3R54:1:1101:18930:12076 1:N:0:408
GGCCTACGGGGGGCAGCAGTGGGGAATATTACACAATGGGGGGAACCCTGATGCAGCCATGCCGCGTGTATGAAGAAGGCCTTCGGGTTGTAAAGTACTTTCGGTAGTGAGGAAGTTGTGTGTATGAAAAGTGCATGCAGTTGACGTTAGCTACAGAAGAAGCACCGGCTAACTCCGTGCCAGCAGCCGCGGTAATACGGAGGGTGCGAGCGTTAATCGGAATGACTGGGCGTAAAGGGCATGTAGGCGGATAATTAAGTTAGGTGTGAAAGCCCCGGGCTCAACCTGGGAATTGCACTT
+
CCCCCGGGGGGGGGEGGGGGGGGGGGGGGGGGGGGGGGGGGGGGGGGGGGGGFFGGGGGGGGGGGGGGGGGDGGGGGGGGGGGGGGGGGGGGGGGGGGGGGGGGGGGFGFGGGGGGGGGGFEFGGGGGGGGGGGFFFGGGGGGGGGGGGGGGDEDFGGGGGGGGGGGGGGGGGGGGGGGGGGGGGGGGGGGGGGGGGGGGGGEEGEGG585=?EGGGGGGGGGGGGGGGGF<:DGGGGGGGGFGFG?@@B)7DFFF?4FFBFF4769@AFFA?>@BF>DF;:DFF?FBBF1>?B?FFBFF
@M04999:289:000000000-L3R54:1:1101:26390:12105 1:N:0:408
TTTCCTACGGGAGGCAGCAGTGGGGAATATTGCACAATGGGGGGAACCCTGATGCAGCCATGCCGCGTGTATGAAGAAGGCCTTCGGGTTGTAAAGTACTTTCGGTAGTGAGGAAGTTGTGTGTATGAAAAGTGCATGCAGTTGACGTTAGCTACAGAAGAAGCATCGGCTAACTCCGTGCCAGCAGCCGCGGTAATACGGAGGGTGCGAGCGTTAATCGGAATGACTGGGCGTAAAGGGCATGTAGGCGGATAATTAAGTTAGGTGTGAAAGCCCCGGGCTCAACCTGGGAATTGCACTT
+
CCCCCGGGGGGDGFDGGGGGGGGGGGGGGFGGGGGGGGG@GGGGGGGGGFFGGGGGGGGGGGGGGGGGGGGGGGGGGGGGGFGFDGGGGGGGGGGGGGGGGGGGGFGGFFGFFGGGGGGGC:DFGGGDGGGCGGGGGGGGGGGGGGGGGGEDGFGFGFGGFGGGGGGDGGGGGGGGGGGC>FGGGGGGGGGGGGGGGGGGGDC8C>EGGECEGGG=EGGGGGGGGGGGGCDGGGC<FGC5DGFGFGFBFF>DGFFFF?FFFFGF:FFF6=>49?FFF9:19;?FFFF?BB:13:0<><>D7
@M04999:289:000000000-L3R54:1:1101:12692:12128 1:N:0:408
CCTACGGGAGGCTGCAGTGGGGAATATTGCACAATGGGGGGAACCCTGATGCAGCCATGCCGCGTGTATGAAGAAGGCCTTCGGGTTGTAAAGTACTTTCGGTAGTGAGGAAGTTGTGTGTATGAAAAGTGCATGCAGTTGACGCTAGCTACAGAAGAAGCACCGGCTAACTCCGTGCCAGCAGCCGCGGTAATACGGAGGGTGCGAGCGTTAATCGGAATGACTGGGCGTAAAGGGCATGTAGGCGGATAATTAAGTTAGGTGTGAAAGCCCCGGGCTCAACCTGGGAATTGCACTTAA
+
AC<ACCFGDGGC<FEGGFFGGGBFFGGGC9FDEGCGGGGGGGGGGGGDFGGGC<FGGGDFGGGEFEGGGFEGFGGFFDFAFGDGG<FEG<FFFDFGAFGG@FG<FFFCFGEGGF;F=F@FFGGF;D<CF<FFGFFGGGGGGGGGGGGGGGGGGGGGGGGGGFGGGGGDEGFGGGGFGGGGGGGGFGGGGDGEEFGGGGEEGGGDEDEGGGGGGGGGGGGEGGGCCFFGGCG:E5CG7<5*>GFDFFF>D>>*:?FF?@6=F):F?E4@AF07:555B>>??F?FFFF0::?D?DFFFFFF
@M04999:289:000000000-L3R54:1:1101:24149:12136 1:N:0:408
CCTACGGGCGGCTGCAGTGAGGAATATTGGACAATGGGTGAGAGCCTGATCCAGCCATCCCGCGTGAAGGACGACAGCCCTATGGGTTTTAAACTTCTTTTGTATGGGAATAAACCACATTACGTGTAATGTTCTGAAGGTACCATACGAATAAGCATCGGCTAACTCCGTGCCAGCAGCCGCGGTAATACGGAGGATGCGAGCGTTATCCGGATTTATTGGGTTTAAAGGGTCCGTAGGCGGGTTGATAAGTCAGCGGTGAAAACCTGCAGCTTAACTGTAGAACTGCCGTTGATACTGT
+
CCCCCGGGGGEDGGGGGGGGGGGGGGGGGGGGGGGGGGGGGGGGGGGGGGGGGGGGGGGGGGGGGGGGGGGGGGGGGFGGGGGGGGGGGGGGGGGGGGGGGGGGGGGGGGGGGGGGGGGGGGGGGGGGGGGGGGGGGFFGGGGGGGGGGGGGGGGGGGGGGGGGGGGGGGGGGGGGGGGFGGGGGGGEGGGGGGGGGGGGGGGGGGGGGGGGECEGGGGFFGFGGGGFGGGGGGGGGGGGGGFGFGFFFFFFGFFF:>DFF3D@FFFFFFFFFFFFFFFBFFFFFFFF??BFFF<BFFFF>
@M04999:289:000000000-L3R54:1:1101:7964:12144 1:N:0:408
TTCCTACGGGGGGCTGCAGTGGGGAATATTGCACAATGGGGGGAACCCTGATGCAGCCATGCCGCGTGTATGAAGAAGGCCTTCGGGTTGTAAAGTACTTTCGGTAGTGAGGAAGTTGTGTGTATGAAAAGTGCATGCAGTTGACGTTAGCTACAGAAGAAGCACCGGCTAACTCCGTGCCAGCAGCCGCGGTAATACGGAGGGTGCGAGCGTTAATCGGAATGACTGGGCGTAAAGGGCATGTAGGCGGATAATTAAGTTAGGTGTGAAAGCCCCGGGCTCAACCTGGGAATTGCACTT
+
CCCCCGGGGGGGGGGGGGGGGGGGGGGGGGGGGGGGGGGGGGGGGGGGGGGGGGGGGGGGGGGGGGGGGGGGGGGGGGGGGGGGGGGGGGGGGGGGGGGGGGGGGGGGGGGGGGGGGGGGGGGGGGGGGGGGGGGGGGGGGGGGGGGGGGGGGGGGGGGGGGGGGGGGGGGGGGGGGGGGGGGGGGGGGGGGGGGGGGEGGGGGGGEGGGGGGGGGGGGGGGGGGGGGFGGGEDGGGGGGGGFGFGFFFFFFGFFFFFFFFFG?FFFFFFFFF>FE@BFFFBFFFBFFFF?FB:?22>BB
@M04999:289:000000000-L3R54:1:1101:6934:12155 1:N:0:408
TAGCGCCTACGGGTGGCTGCAGTGAGGAATATTGGACAATGGGTGAGAGCCTGATCCAGCCATCCCGCGTGAAGGACGACAGCCCTATGGGTTTTAAACTTCTTTTGTATGGGAATAAACCACATTACGTGTAATGTTCTGAAGGTACCATACGAATAAGCATCGGCTAACTCCGTGCCAGCAGCCGCGGTAATACGGAGGATGCGAGCGTTATCCGGATTTATTGGGTTTAAAGGGTCCGTAGGCGGGTTGATAAGTCAGCGGTGAAAACCTGCAGCTTAACTGTAGAACTGCCGTTGAT
+
CCCCCGGGGGGGGGGGGGGGGGGGGGGGGGGGGGGGGGGGGGGGGGGGGGGGGGGGGGGGGGGGGGGGGGGGGGGGGGGGGGGGGGGGGGGGGGGGGGGGGGGGGGGGGGGGGGGGGGGGGGGGGGGGGGGGGGGGGGGGGGGGGGGGGGGGGGGGGGGGGGGGGGGGGGGGGGGGGGGGGGGGGGGGGGGGGGGGGGGGGGGGGGGGGGGGGGGGGGGG5FGGGGGGGG3DGGGGGGGGGGFGFGFFFFFFGFFFFFFFFFGFEFFFFFFBBFFFFF?AFAFFFFFFDFFFF??>FFFF9
@M04999:289:000000000-L3R54:1:1101:26860:12178 1:N:0:408
GCCTCCTACGGGTGGCTGCAGTAGGGAATCTTCCACAATGGACGCAAGTCTGATGGAGCAACGCCGCGTGAGTGAAGAAGGTTTTCGGATCGTAAAGCTCTGTTGTTGGTGAAGAAGGATAGGGGTAGTAACTGATTCTTATTTGACGGTAATCAACCAGAAAGTCACGGCTAACTACGTGCCAGCAGCCGCGGTAATACGTAGGTGGCAAGCGTTGTCCGGATTTATTGGGCGTAAAGCGAACGCAGGCGGGAGAACAAGTCAGCTGTGAAAGCCCTCGGCTTAACCGGGGAAGTGCAGC
+
CCCCCGGGGGGGGGGGGGGGGGGGGGGGGGGGGGGGGGGGGGGGGGGGGGGGGGGGGGGGGGGGGGGGGGGGGGGGGGGGGGGGGGGGGGGGGGGGGGGGGGGGGGGGGGGGGFFGGGGGGGGGGGGGGGGGGGGGGGGGGGGGGGGGGGGGGGGGGGGGGGGGGGGGGGGGGGGGGGGGGGGGGGGGGGGGGGGGGGGGGGGGGGGGGGGGGGGG=EGGGGGGGGGGGGGGGGGGGGGGCDEDDGEDFFFFG>BFF?FF>*CFFFFFFFFFFFFFF?:9?FBF?DAA1>>>BFF><BFF3
@M04999:289:000000000-L3R54:1:1101:8831:12189 1:N:0:408
CCTACGGGTGGCTGCAGTGGGGAATATTGCACAATGGGGGGAACCCTGATGCAGCCATGCCGCGTGTATGAAGAAGGCCTTCGGGTTGTAAAGTACTTTCGGTAGTGAGGAAGTTGTGTGTATGAAAAGTGCATGCAATTGACGTTAGCTACAGAAGAAGCACCGGCTAACTCCGTGCCAGCAGCCGCGGTAATACGGAGGGTGCGAGCGTTAATCGGAATGACTGGGCGTAAAGGGCATGTAGGCGGATAATTAAGTTAGGTGTGAAAGCCCCGGGCTCAACCTGGGAATTGCACTTAA
+
CCCCCGGGGGGGGGGGGGGGGGGGGGGGGGGGGGGGGGGGGGGGGGGGGGGGGGGGGGGGGGGGGGGGGGGGGGGGGGGGGGGGGGGGGGGGGGGGGGGGGGGGGGGGGGGGGGGGGGGGGGGGGGGGGGGGGGGGGGGGGGGGGGGGGGGGGGGGGGGGFGGGGGGGGGGGGGGGGGGGGGGGGGGGGGGGGGGGGGGGGGGGGGGGGGGGGGGGGGGGGGGGGGGGGGGGGGGGGGGGGGFGFFDFFFFFFFFFFFFFFFGFFBFFFFFFFFFFBBFB?BFFFFFFFFFFFFFF<BFF
@M04999:289:000000000-L3R54:1:1101:16105:12207 1:N:0:408
AGCCCTACGGCGGCAGCAGTGGGGAATATTGCACAATGGGGGGAACCCTGATGCAGCCATGCCGCGTGTATGAAGAAGGCCTTCGGGTTGTAAAGTACTTTCGGTAGTGAGGAAGTTGTGTGTATGAAAAGTGCATGCAGTTGACGTTAGCTACAGAAGAAGCACCGGCTAACTCCGTGCCAGCAGCCGCGGTAATACGGAGGGTGCGAGCGTTAATCGGAATGACTGGGCGTAAAGGGCATGTAGGCGGATAATTAAGTTAGGTGTGAAAGCCCCGGGCTCAACCTGGGAATTGCACTT
+
CCCCCGGGGGGGGGGGGGGGGGGGGGGGGGGGGGGGGGGGGGGGGGGGGGGGGGGGGGGGGGGGGGGGGGGGGGGGGGGGGGGGGGGGGGGGGGGGGGGGGGGGGGGGGGGGGGGGGGGGGFGGGGGGGGGGGGGGGGGGGGGGGGGGGGGGGGGGGGGGGGGGGGGGGGGGGGGGGGGGGGGGGGGGGGGGGGGGGGGGGGGGGGGGGGGGGGGGGGGGGGGGGGGGGGGGGGGGGGGGGGFGFGFFFFFEGFFFFFFFFFGFFFFFFFFFFF@FF>FFFFFFFFFFF<FFBFBFFFBF
@M04999:289:000000000-L3R54:1:1101:18815:12246 1:N:0:408
CGTCCTACGGGTGGCTGCAGTGGGGAATTTTGGACAATGGGGGGAACCCTGATCCAGCCATGCCGCGTGTCTGAAGAAGGCCTTCGGGTTGTAAAGGACTTTTGTTAGGGAAGAAAAGCCGGGTGCTAATACCACCTGGTGCTGACGGTACCTAAAGAATAAGCACCGGCTAACTACGTGCCAGCAGCCGCGGTAATACGTAGGGTGCGAGCGTTAATCGGAATTACTGGGCGTAAAGCGAGCGCAGACGGTTAGATAAGTCAGATGTGAAATCCCCGAGCTCAACTTGGAACGTGCATTT
+
9A@CCEFFB7FFB7FGGD@C@EFGE;FFF@EE@FFDEEEG@FC:BFF7FEFGEGGGGFGGFGGFFCCFGEGGGFGGF@>DFFGGGGC:8><F@@FG<ADB>>3>3@DFGCB>>FFGCGCFGC@CBFEFGEC;<::<FE7FFCFC9<CCFCGCAFGGF9+:CFGGFCECEGCECFGGG>:8::CFGG8F;8**C::C<EFC<C5CC;8:/1:**2;:82<C5/CCF77C:CD*>9EC57:/7/)9>G@)5@3@<756*=767/:7@?87<6.-.@F:59>(3,84<:9-)4).4(44?6A<:
@M04999:289:000000000-L3R54:1:1101:17427:12253 1:N:0:408
GGGCCCTACGGGTGGCTGCAGTGGGGAATATTGCACAATGGGGGGAACCCTGATGCAGCCATGCCGCGTGTATGAAGAAGGCCTTCGGGTTGTAAAGTACTTTCGGTAGTGAGGAAGTTGTGTGTATGAAAAGTGCATGCAATTGACGTTAGCTACAGAAGAAGCACCGGCTAACTCCGTGCCAGCAGCCGCGGTAATACGGAGGGTGCGAGCGTTAATCGGAATGACTGGGCGTAAAGGGCATGTAGGCGGATAATTAAGTTAGGTGTGAAAGCCCCGGGCTCAACCTGGGAATTGCACT
+
CCCCCGGGGGGGGGGGGGGGGGGGGGGGGGGGGGGGGGGGGGGGGGGGGGGGGGGGGGGGGGGGGGGGGGGGGGGGGGGGGGGGGGGGGGGGGGGGGGGGGGGGGGGGGGGFGDFFGGGGFGGGGGGGGGGGGGGGGGGGGGGGGGGGGGGGGGGGGGGGGGGGGGGGGGGGGGGGGGGGGGGGGGGGGGGGGGGGGGGGGGGGGGEGGGEGGGGGGCCFGGGDGGFGFGGGGGGGDCGGGGFGFGFFFFFFG:EF4=FFFFGFFFFFADFF9FFFFBEFFFBFFF?F??BB:??24:<?<
@M04999:289:000000000-L3R54:1:1101:1949:12254 1:N:0:408
GCCTACGGGTGGCTGCAGTGGGGAATATTGCACAATGGGGGAAACCCTGATGCAGCCATGCCGCGTGTATGAAGAAGGCCTTCGGGTTGTAAAGTACTTTCGGTAATGAGGAAGGTGGTGTATCTAATAGGTGCATCAATTGACGTTAATTACAGAAGAAGCACCGGCTAACTCCGTGCCAGCAGCCGCGGTAATACGGAGGGTGCGAGCGTTAATCGGAATGACTGGGCGTAAAGGGCATGTAGGCGGATAATTAAGTTAGGTGTGAAAGCCCTGGGCTCAACCTAGGAATTGCACTTA
+
CCCCCGGGGGGGGGGGGGGGGGGGGGGGGFGGGGGGGGGGGGGGGGGGGGGGGGGGGGGGGGGGGGGGGGGGGGGGGGGGGGGGGGGGGGGGGGGGGGGGGGGGGGGGGGGGGGGGGGGGGGGGGGGGGGGGGGGGGGGGGGGGGGGGGGGGGGGGFDGGGGGGGGGGGGFGGGGGGGGGGGGGGGGGGGGGGGGGFGGGGGGGGGGGGGGGGCGGFGDGGGGGGGGGGGGGDGGGGGGGGGFGFGFFFFFFFFFFFFFFFFGFFFFFFFFB?FFFFFFB?BFFFBF?FFFFFFF<<ABA
@M04999:289:000000000-L3R54:1:1101:8849:12272 1:N:0:408
GTCCTACGGGAGGCTGCAGTGGGGAATATTGCACAATGGGGGGAACCCTGATGCAGCCATGCCGCGTGTATGAAGAAGGCCTTCGGGTTGTAAAGTACTTTCGGTAGTGAGGAAGTTGTGTGTATGAAAAGTGCATGCAGTTGACGTTAGCTACAGAAGAAGCACCGGCTAACTACGTGCCAGCAGCCGCGGTAATACGTAGGTGGCAAGCGTTGTCCGGATTTATTGGGCGTAAAGCGAACGCAGGCGGGAGAACAAGTCAGCTGTGAAAGCCCTCGGCTTAACCGGGGAAGTGCAGCTG
+
CCCCCGGGGGGGGGGGGGGGGGGGGGGGGGGGGGGGGGGGGGGGGGGGGGGGGGGGGGGGGGGGGGGGGGGGGGGGGGGGGGGGGGGGGGGGGGGGGGGGGGGGGGGGGFGGGGGGGGGGGGGGGGGGGGGGGGGGGGGGGGGGGGGGGGGGGGGGGGGGGGGGGGGGGGGGGGGGGGGGGGGGGGGGGGGGGGGGGGGGGGGGGGGGGGGGGGGGFGGGCEEFGGGGGGGGDGGFGFGDGGFGFGFFFFE@DEFFFFFFFFGFFFFFFFFF?FF:F9DBB>DFFBFFFFFFF8?2<5?(.
@M04999:289:000000000-L3R54:1:1101:25025:12277 1:N:0:408
GGTGCCTACGGGTGGCTGCAGTGGGGAATTTTGGACAATGGGGGGAACCCTGATCCAGCCATGCCGCGTGTCTGAAGAAGGCCTTCGGGTTGTAAAGGACTTTTGTTAGGGAAGAAAAGCCGGGTGCTAATACCACCTGGTGCTGACGGTACCTAAAGAATAAGCACCGGCTAACTACGTGCCAGCAGCCGCGGTAATACGTAGGGTGCGAGCGTTAATCGGAATTACTGGGCGTAAAGCGAGCGCAGACGGTTAGATAAGTCAGATGTGAAATCCCCGAGCTCAACTTGGGACGTGCATT
+
CCCCCGGGGGGGGGGGGGGGGGGGGGGGGGGGGGGGGGGGGGGGGGGGGGGGGGGGGGGGGGGGGGGGGGGGGGGGGGGGGGGGGGGGGGGGGGGGGGGGGGGGGGGGGGGGGGGGGGGGGGGGGGGGCGGGGGGGGGGGGGGGGGGGEGGGGGGGGGGGGGGGGGGGGGGDEGGGGGGGGGGGGGGGGGGGGGGGGGFGGGGGEGGGGGGGGGGGGGGGGGGGGGGGGGGGGGCCGGGGGGFGFGFFEFFFDB>FFFFFF=CFFFFFBFFFFFFFFBFF0>>F>FFFA-52?FFFFFF9A
@M04999:289:000000000-L3R54:1:1101:19612:12291 1:N:0:408
CCTACGGGGGGCTGCAGTGAGGAATATTGGACAATGGGTGAGAGCCTGATCCAGCCATCCCGCGTGAAGGACGACAGCCCTATGGGTTTTAAACTTCTTTTGTATGGGAATAAACCACATTACGTGTAATGTTCTGAAGGTACCATACGAATAAGCATCGGCTAACTCCGTGCCAGCAGCCGCGGTAATACGGAGGATGCGAGCGTTATCCGGATTTATTGGGTTTAAAGGGTCCGTAGGCGGGTTGATAAGTCAGCGGTGAAAACCTGCAGCTTAACTGTAGAACTGCCGTTGATACTGT
+
CCCCCGGGGGGGGGGGGGGGGGGGGGGGGGGGGGGGGGGGGGGGGGGGGGGGGGGGGGGGGGGGGGGGGGGGGGGGGGGGGGGGGGGGGGGGGGGGGGGGGGGGGGGGGGGGGGGGGGGGGGGGGGGGGGGGGGGGGGGGGGGGGGGGGGGGGGGGGGGGGDGGGGGGGGGGGGGFFGGGGGGGGGGGGGGGGGGGGGGGGGGGGGGGGGGGGGEGGGGGGGFGGCGCEGGGGGGGGGDDGGFGFDD@FF=FGFFFFFFFFFFFFF)8:FFBFFFFF>FFFFAABFF>DF>BFF?FFFFFD
@M04999:289:000000000-L3R54:1:1101:8847:12319 1:N:0:408
ACCTACGGGGGGCTGCAGTGGGGAATATTGCACAATGGGGGGAACCCTGATGCAGCCACGCCGCGTGTATGAAGAAGGCCTTCGGGTTGTAAAGTACTTTCGGTAGTGAGGAAGTTGTGTGTATGAAAAGTGCATGCAATTGACGTTAGCTACAGAAGAAGCACCGGCTAACTCCGTGCCAGCAGCCGCGGTAATACGGAGGGTGCGAGCGTTAATCGGAATGACTGGGCGTAAAGGGCATGTAGGCGGATAATTAAGTTAGGTGTGAAAGCCCCGGGCTCAACCTGGGAATTGCACTTA
+
CCCCCGGGGGGGGGGGGGGGGGGGGGGGGGGGGGGGGGGGGGGGGGGGGGGGGGGGGGGGGGGGGGGGGGGGGGGGGGGGGGGGGGGGGGGGGGGGGGGGGGGGGGGGGGGGGGGGGGGGGGGGGGGGGGGGGGGGGGGGGGGGGGGGGGGGGGGGGGGGGGGGGGGGGGGGGGGGGGGGGGGGGGGGGGGGGGGGGGGGGGGGGGGGGGGGGGGGGGGGGFGGGGGGGGGGGGGGGGGGGGFGFGFFFFFFGFFFFFFFFFFFFFFFFFFFFFFFFFF>?FFFFFFF:?BF??<FDD:A
@M04999:289:000000000-L3R54:1:1101:15509:12334 1:N:0:408
TCCTACGGGGGGCTGCAGTGGGGAATATTGCACAATGGGGGGAACCCTGATGCAGCCATGCCGCGTGTATGAAGAAGGCCTTCGGGTTGTAAAGTACTTTCGGTAGTGAGGAAGTTGTGTGTATGAAAAGTGCATGCAGTTGACGTTAGCTACAGAAGAAGCACCGGCTAACTCCGTGCCAGCAGCCGCGGTAATACGGAGGGTGCGAGCGTTAATCGGAATGACTGGGCGTAAAGGGCATGTAGGCGGATAATTAAGTTAGGTGTGAAAGCCCCGGGCTCAACCTGGGAATTGCACTTA
+
CCCCCGGGGGGGGGGGGGGGGGGGGGGGGGGGGGGGGGGGGGGGGGGGGGGGGGGGGGGGGGGGGGGGGGGGGGGGGGGGGGGGGGGGGGGGGGGGGGGGGGGGGGGGFGGGGGGGGGGGGGGGGGGGGGGGGGGGGGGGGGGGGGGGGGGGGGGGGGGGGGGGGGGGGGGGGGGGGGGGGGGGGGGGGGGGGGGGGGGGGGGGGGGGGGGGGGGGGGGGGGGGGGGGGGGGGGGGGGGGGGFGFGFFFFFFGFFFFFFFFFGFFFFFFFFFFFFFE>DFFFFF??FFFFFFFFFF?FFF
@M04999:289:000000000-L3R54:1:1101:14094:12388 1:N:0:408
AGCCCTACGGGAGGCTGCAGTGGGGAATATTGCACAATGGGGGGAACCCTGATGCAGCCATGCCGCGTGTATGAAGAAGGCCTTCGGGTTGTAAAGTACTTTCGGTAGTGAGGAAGTTGTGTGTATGAAAAGTGCATGCAGTTGACGTTAGCTACAGAAGAAGCACCGGCTAACTCCGTGCCAGCAGCCGCGGTAATACGGAGGGTGCGAGCGTTAATCGGAATGACTGGGCGTAAAGGGCATGTAGGCGGATAATTAAGTTAGGTGTGAAAGCCCCGGGCTCAACCTGGGAATTGCACTT
+
CCCCCGGGGGGGGGGGGGGGGGGGGGGGGGGGGGGGGGGGGGGGGGGGGGGGGGGGGGGGGGGGGGGGGGGGGGGGGDGGGGGGGGGGGGGGGGGGGGGGGGGGGGGGGGGGGGGGGGGGGGGGGGGGGGGGGGGGGGGGGGGGGGGGGGGGGGGGGGGGGGGGGGGGGGGGGGGGGGGGGGGGGGGGGGGGGGGGGGGGGGGGGGGGGGGGGGGEFGGGGGGGGGGGGGGGGGGGGGGGGGFGFGFFFFFFGFFFFFFFFFGFFFFFFFFFFFFFFFFFFBFDFFFFBFF?FF:?FBFB>
@M04999:289:000000000-L3R54:1:1101:20806:12392 1:N:0:408
CCTACGGGTGGCTGCAGTGGGGAATTTTGGACAATGGGGGGAACCCTGATCCAGCCATGCCGCGTGTCTGAAGAAGGCCTTCGGGTTGTAAAGGACTTTTGTTAGGGAAGAAAAGCCGGGTGCTAATACCACCTGGTGCTGACGGTACCTGAAGAATAAGCACCGGCTAACTACGTGCCAGCAGCCGCGGTAATACGTAGGGTGCGAGCGTTAATCGGAATTACTGGGCGTAAAGCGAGCGCAGACGGTTAGATAAGTCAGATGTGAAATCCCCGAGCTCAACTTGGGACGTGCATTTGA
+
CCCCCGGGGGGGGGGGGGGGGGGGGGGGGGGGGGGGGGGGGGGGGGGGGGGGGGGGGGGGGGGGGGGGGGGGGGGGGGGGGGGGGGGGGGGGGGGGGGGGGGGGGGGGGGGGGGGGGGGGGGGGGGGGGGGGGGFFGGGGGGGGGGGGGGGGGGGGGGGGGGGGGGGGGGGGGGGGGGGGGGGGGGGGGGGGGGGGGGGGGGGGGGGGGGGGGGGGGGGGGGGGGGGGGGGGGGGGGGGGGGFGFGFFEFFFGFFFFFFFFFGFFFFFFFFBFFFFFFFFFBFBBF::?BBFFFFFFFFF
@M04999:289:000000000-L3R54:1:1101:19915:12404 1:N:0:408
TAGCCTACGGGAGGCTGCAGTAGGGAATCTTCCACAATGGACGCAAGTCTGATGGAGCAACGCCGCGTGAGTGAAGAAGGTTTTCGGATCGTAAAGCTCTGTTGTTGGTGAAGAAGGATAGGGGTAGTAACTGATTCTTATTTGACGGTAATCAACCAGAAAGTCACGGCTAACTACGTGCCAGCAGCCGCGGTAATACGTAGGTGGCAAGCGTTGTCCGGATTTATTGGGCGTAAAGCGAACGCAGGCGGGAGAACAAGTCAGCTGTGAAAGCCCTCGGCTTAACCGGGGAAGTGAAGCT
+
CCCCCGGCFDGGGGCGF>EGFGFGGGGGGFGGFFGGGGGGGFGGGGGCF9FCEFGGGGGFGGGGGGGFEFGFFGGGGGGGGGGGGGGCEC?FFGGGGGGCFF<BFEGGGBACE?FGCEEFFGGGFGEFGGGGG,CFFGGGGGGGCGGGGFGGGCFGFGGGGGGF,CFEGGGGFGGGFGGGGGCGGFGGGGGGDGGGGFFFCCF5>CGGG@F5=8CGEFCEGGECFEFDFGCFCDGGDGGGGG:7<CEFFFFFD@>FFFFF=?GFF??@?BB>A?><?FDFF?BFFFFFB>246<>?)6AB)
@M04999:289:000000000-L3R54:1:1101:23552:12437 1:N:0:408
GCCTACGGGTGGCTGCAGTAGGGAATCTTCCACAATGGACGCAAGTCTGATGGTGCAACGCCGCGTGAGTGAAGAAGGTTTTCGGATCGTAAAGCTCTGTTGTTGGTGAAGAAGGATAAGGATAGTAACTGATTCTTATTTGACGGTAATCAACCAGAAAGTCACGGCTAACTACGTGCCAGCAGCCGCGGTAATACGTAGGTGGCAAGCGTTGTCCGGATTTATTGGGCGTAAAGCGAACGCAGGCGGGAGAACAAGTCAGCTGTGAAAGCCCTCGGCTTAACCGGGGAAGTGCAGCTG
+
CCCCCGGGGGGGGGGGGGGGGGDGGGGGGGGGGGGGGGGGGGGGGGGGGGGGGGGGGGGGECGGEGGEGGGGGGFGGGGGGGGGGCGGGGGAFGFGGFDFDFFEFFGFFGGGGGGGGGGGGCFGGGGGGGGGGGGGGGGEFGDGEGGFGGGGGGGGGGGGGGGGGGGGGGGGGGFEGGGGGGGGGGFG>CGGGGGFFGGGGGGGGGG?GGCCEGGGGGGE5ACFGGGGGGGGGGGGGGGGGGFGFG3BEEFEG>45?@==8=FFFFFFBFFFB>?>7?>?>:94<9>9>>:BFBBA2:B:
@M04999:289:000000000-L3R54:1:1101:26333:12460 1:N:0:408
ACCTACGGGCGGCAGCAGTGGGGAATTTTGGACAATGGGGGAACCCTGATCCAGCCATGCCGCGTGTCTGAAGAAGGCCTTCGGGTTGTAAAGGACTTTTGTTAGGGAAGAAAAGCCGGGTGCTAATACCACCTGGTGCTGACGGTACCTAAAGAATAAGCACCGGCTAACTACGTGCCAGCAGTCGCGGTAATACGTAGGGTGCGAGCGTTAATCGGAATTACTGGGCGTAAAGCGAGCGCAGACGGTTAGATAAGTCAGATGTGAAATCCCCGAGCTCAACTTGGGACGTGCATTTGA
+
CCCCCGGGGGGGGGGGGGGGGGGGGGGGGGGGGGGGGGGGGGGGGGGGGGGGGGGGFFGGGGGGGGGGGGGGGGGGGFGGGGGGGGGEGGFGGFGGGGGGFFGGGGGGGGGGGGGGGGGDGGGGGGGGGGGGGGGFGGGGGGGGGGGGGGGGGGGGGGGGGFGGGGGDGGGGGGGGGGGGGGGGGGGGGGGGEGGGGGCGGEFGGGCEGGGDGGGGGGGGGGGGGGGGGGGGGGGGGGG:CDEGFGFFFFFFGFFFFF?FFFGFFFFFFFF?>FFFFF32??FAAFFFFFFFFF<BF<>F
@M04999:289:000000000-L3R54:1:1101:13054:12464 1:N:0:408
CTCCTACGGGGGGCTGCAGTGAGGAATATTGGACAATGGGTGAGAGCCTGATCCAGCCATCCCGCGTGAAGGACGACAGCCCTATGGGTTTTAAACTTCTTTTGTATGGGAATAAACCACATTACGTGTAATGTTCTGAAGGTACCATACGAATAAGCATCGGCTAACTCCGTGCCAGCAGCCGCGGTAATACGGAGGATGCGAGCGTTATCCGGATTTATTGGGTTTAAAGGGTCCGTAGGCGGGTTGATAAGTCAGCGGTGAAAACCTGCAGCTTAACTGTAGAACTGCCGTTGATACT
+
CCCCCGGGGGGGGGGGGGGGGGGGGGGGGGGGGGGGGGGGGGGGGGGGGGGGGGGGGGGGGGGGGGGGGGGGGGGGGGGGGGG,FGGGGGGGGGGGGGGGGGGGGGGGGGGGGGGGGGGGGGGGGGGGGGGGGGGGGGFGGGGGGGGGGGGGGGGGGGGGGGGGGGGGGGGGGGGGGGGGGGGGGGGGGGGGGGGGGGGGGGGGGGGGGGGGGGCEGGGGGGGGGGGGGGGGGGGGGGGGGGFGFGFFFFFFGFFFFFFFEFGFFFFFFFFFFFFFFFFFFFFFFAFFF?FFFFFFFFBF9
@M04999:289:000000000-L3R54:1:1101:8580:12468 1:N:0:408
CCCCTACGGGAGGCAGCAGTGAGGAATATTGGACAATGGGTGAGAGCCTGATCCAGCCATCCCGCGTGAAGGACGACAGCCCTATGGGTTTTAAACTTCTTTTGTATGGGAATAAACCACATTACGTGTAATGTTCTGAAGGTACCATACGAATAAGCATCGGCTAACTCCGTGCCAGCAGCCGCGGTAATACGGAGGATGCGAGCGTTATCCGGATTTATTGGGTTTAAAGGGTCCGTAGGCGGGTTGATAAGTCAGCGGTGAAAACCTGCAGCTTAACTGTAGAACTGCCGTTGATACT
+
CCCCCGGGGGGGGGGGGGGGGGGGGGGGGGGGGGGGGGGGGGGGGGGGGGGGGGGGGGGGGGGGGGGGGGGGGGGGGGGGGGGGGGGGGGGGGGGGGGGGGGGGGGGGGGGGGGGGGGGGGGGGGGGGGGGGGGGGGGGGGGGGGGGGGGGGGGGGGGGGGGGGGGGGGGGGGGGGGGGGGGGGGGGGGGGGGGGGGGGGGGGGGGGGGGGGGGGGGGGGGGGGGGCGFGGGGGGGGGGGGGFGFGFFFFFFGFFFFFFEEFGFFFFFFFFFFFFFFFFFFFFFFFAB<?FBFFF?FFFF6
@M04999:289:000000000-L3R54:1:1101:3311:12486 1:N:0:408
CCTACGGGGGGCTGCAGTGGGGAATATTGCACAATGGGGGGAACCCTGATGCAGCCATGCCGCGTGTATGAAGAAGGCCTTCGGGTTGTAAAGTACTTTCGGTAGTGAGGAAGTTGTGTGTATGAAAAGTGCATGCAGTTGACGTTAGCTACAGAAGAAGCACCGGCTAACTCCGTGCCAGCAGCCGCGGTAATACGGAGGGTGCGAGCGTTAATCGGAATGACTGGGCGTAAAGGGCATGTAGGCGGATAATTAAGTTAGGTGTGAAAGCCCCGGGCTCAACCTGGGAATTGCACTTAA
+
CCCCCGGGEEGGGGGGGGGGGGGGGGGGGFFGGGGGGGGGGGGGGGGGFFGGGFFGGGGGGGGGGGGGGGGGGGGGGGGGGGGGGGGGGGGGDGGGGGGGGGGGGGGGGGFGFGGGGC8EFGGGGGGGGGGGGGGGGGGGGFGGGGGGFFFGEGGGGGGGFGGGGEEGGGGDGGGGGGGGGGGGGGGGGGGGGGGGGGGGGEGGGG=EGGGEGGGGGGGGGFGGGGGGGGDGEGGFGGG4DCFGFGFFDF3=:FFFFFFFFFGFFDFFFFFFBE>BDFFB<DFFFF???8?)<293A>A<
@M04999:289:000000000-L3R54:1:1101:24103:12551 1:N:0:408
ATCCTACGGGGGGCTGCAGTGAGGAATATTGGACAATGGGTGAGAGCCTGATCCAGCCATCCCGCGTGAAGGACGACAGCCCTATGGGTTTTAAACTTCTTTTGTATGGGAATAAACCACATTACGTGTAATGTTCTGAAGGTACCATACGAATAAGCATCGGCTAACTCCGTGCCAGCAGCCGCGGTAATACGGAGGATGCGAGCGTTATCCGGATTTATTGGGTTTAAAGGGTCCGTAGGCGGGTTGATAAGTCAGCGGTGAAAACCTGCAGCTTAACTGTAGAACTGCCGTTGATACT
+
CCCCCGGGGGGGGGGGGGGGGGGGGGGGGGGGGGGGGGGGGGGGGGGGGGGGGGGGGGGGGGGGGGGGGGGGGGGGGGGGGGGGGGGFGGEGGGGGGGGGGGGGGGGGGGGGGGGGGGGGGGGGGGGGGGGGGGGGGGGGGGGGGGGGGGGGGGGGGGGGGGGGGGGGGGGGGGGGGGGGGGGGGGGGGGGGGGGGGGGGGGGGGGGGGGGGGGGGGGFGGGGGGGGDGGGGGGGGFGGGGGFGFGFFBFFFCFFFFFFFFFGFFFFF<48??FFFFFFFFFAFABF<<>?BF???:AB>.
@M04999:289:000000000-L3R54:1:1101:8578:12608 1:N:0:408
AGACCTACGGGAGGCAGCAGTAGGGAATCTTCCACAATGGACGCAAGTCTGATGGAGCAACGCCGCGTGAGTGAAGAAGGTTTTCGGATCGTAAAGCTCTGTTGTTGGTGAAGAAGGACAAGGGTAGTAACTGATCTTTGTTTGACGGTAATCAACCAGAAAGTCACGGCTAACTACGTGCCAGCAGCCGCGGTAATACGTAGGTGGCAAGCGTTGTCCGGATTTATTGGGCGTAAAGCGAACGCAGGCGGGAAGATAAGTCAGCTGTGAAAGCCCCCAGCTTAACTGGGGAACTGCAGCT
+
CCCCCGGGGGGGGGGGGGGGGGGGGGGGGGGGGGGGGGGGGGGGGGGGGGGGGGGGGGGGGGGGGGGGGGGGGGGGGGGGGGGGGGGGGGGGGGGGGGGGGGGGGGGGGGGGGGGGGGGGGGGGGGGGGGGGGGGGGGGGGGGGGGGGGGGGGGGGGGGGGGGGGGGGGGGGGGGGGGGGGGGGGGGGGGGGGGGGGGGGGGGGGGGGGGGGGGGGGGGGGGGGCGGGGGFGGGGGGGGGGGFGFGFDFFFFGFFFFFFFFFGFFFFBBFFFFFFFFFFBF:DFFFAAFFFFFFFFFA??3
@M04999:289:000000000-L3R54:1:1101:16295:12630 1:N:0:408
GAAGACCTACGGGCGGCTGCAGTAGGGAATCTTCCACAATGGACGCAAGTCTGATGGAGCAACGCCGCGTGAGTGAAGAAGGTTTTCGGATCGTAAAGCTCTGTTGTTGGTGAAGAAGGATAAGGATAGTAACTGATTCTTATTTGACGGTAATCAACCAGAAAGTCACGGCTAACTACGTGCCAGCAGCCGCGGTAATACGTAGGTGGCAAGCGTTGTCCGGATTTATTGGGCGTAAAGCGAACGCAGGCGGGAGAACAAGTCAGCTGTGAAAGCCCTCGGCTTAACCGGGGAAGTGC
+
CCCCCGGGGGGGGGGGGGGGGGGGGGGGGGGGGGGGGGGGGGGGGGGGGFGGGGGGGGGGGGGGGGGGGGGGGGGGGGGGGGGGGGGGGGGGGGGGGGGGGGGGGGGGGGGGGFGGGGGGGGGGGGGGGGGGGGGGGGGGGGGGGGGGGGGGGGGGGGGGGGGGGGGGGGGGGGGGGGGGGGGGGGGGGGGGGGGGGGGGGGFGGGGGGGGGGGGGGGGGGGGGEGGGGGGGGGGGGGGGGGFGFGD@DDFFGFFFFFFFFFG?FFFFFFFFFFFFFFFFFB??B?FFFFFFF>?F7?A
@M04999:289:000000000-L3R54:1:1101:11726:12631 1:N:0:408
TGTCCTACGGGAGGCTGCAGTGGGGAATATTGCACAATGGGGGGAACCCTGATGCAGCCATGCCGCGTGTATGAAGAAGGCCTTCGGGTTGTAAAGTACTTTCGGGAGTGAGGAAGTTGTGCGTATCAAACGTGCATGCAATTGACGTTAGCTACAGAAGAAGCACCGGCTAACTCCGTGCCAGCAGCCGCGGTAATACGGAGGGGGCGAGCGTTAATCGGAGTGACTGGGCGTAAACGGCATGTAGACGGATAATTAAGATAGGTGTGAAAGCCCCGGGCTCAACCTGTGAATTGTACTT
+
CCCCCFDC-BFCCEFGGC9F@FFGE@CGGFG,,CC9CE6C,C7@+4D??,<,,,5?E8B855B8FEE+:B,BD5F9?B,,,,5B==B+BFFEF9<F,,,@=BCC7++@38,8>,@,,,,31,88>:,,8D::38<:,3:9:CCF@FG1=CF<2,8?,,?FFCGG7:CGGD<C7<:9+*;C*A<88CFG*/?/?8*1<F+;*;**/1:CE*2888CC8CFC**>5:9:><CCFE7E3/**99/7<6F4*9))8/)/*9/84*02/)1974=49A4;@5(0(293<7(33.-..-:<25.5).
@M04999:289:000000000-L3R54:1:1101:17827:12648 1:N:0:408
CCTACGGGGGGCTGCAGTGAGGAATATTGGACAATGGGTGAGAGCCTGATCCAGCCATCCCGCGTGAAGGACGACAGCCCTATGGGTTTTAAACTTCTTTTGTATGGGAATAAACCACATTACGTGTAATGTTCTGAAGGTACCATACGAATAAGCATCGGCTAACTCCGTGCCAGCAGCCGCGGTAATACGGAGGATGCGAGCGTTATCCGGATTTATTGGGTTTAAAGGGTCCGTAGGCGGGTTGATAAGTCAGCGGTGAAAACCTGCAGCTTAACTGTAGAACTGCCGTTGATACTGT
+
CCCCCGGGGGGGGGGGGGGGGGGGGGGGGGGGGGGGGGGGGGGGGGGGGGGGGGGGGGGGGGGGGGGGGGGGGGGGGGGGGGGGGGGGGGGGGGGGGGGGGGGGGGGGGGGGGGGGGGGGGGGGGGGGGGGGGGGGGGGGGGGGGGGGGGGGGGGGGGGGGGGGGGGGGGGGGGGGGGGGGGGGGGGGGGGGGGGGGGGGGGGGGGGGGGGGGGGGFGGGGGGGGGGGGGGGGGGGGGDGGGFGFGFFFFFFGFFFFFDFFFGFFFFFFFFFFFFFFFFFFFAFFFFF?FBFFFBFFFFFB
@M04999:289:000000000-L3R54:1:1101:7826:12662 1:N:0:408
CCCTACGGGTGGCTGCAGTGGGGAATTTTGGACAATGGGGGGAACCCTGATCAGCCATGCCGCGTTTTTTAAGAAGGCCTTCGGGTTTGAAAGGGCCTTTGTTAGGGAAGAAAAGCCTTGTGTTAATACCAACGAGTGCTGAAGGGACCCAGAGAATAAACACCGGCCAACTTAGTTCCAGCAACCCCGGGAATACGGAAGGTGCGAGCGGTTAACGGAATTTCTGGGCGTAAAGCCAGCGCAGACGGGTAGATTAAGTAAGTTGGAAATCCCCGAGCCCAAATTTGGGCGTGCCTTTGA
+
CCCCCGGGGGGGGGGGGGGGGGGGGGGGGGGGGGGGGGGGGGGGGGGGGGGG9,5B,,5,B++44+6+++,B3,C,D,D,B,+BF>F++,@F<F+++@FG,8@,3@F,D73DGG,8,?,@383?,@,,3@,,=11*8*,,,3,,?***=****2,?8,?,22*=1F***;/*+0+002<++2**0;***2**:*+0****2CA:+*1/*/*;*;++*2/A*<++++:C:)/):D+*****/))))2)8;B))*/*9*//*/*2**)/93/)42:)))()(,4()6)66(((-((().<92
@M04999:289:000000000-L3R54:1:1101:8180:12687 1:N:0:408
GCCTACGGGGGGCAGCAGTGGGGAATATTGCACAATGGGGGGAACCCTGATGCAGCCATGCCGCGTGTATGAAGAAGGCCTTCGGGTTGTAAAGTACTTTCGGTAGTGAGGAAGTTGTGTGTATGAAAAGTGCATGCAGTTGACGTTAGCTACAGAAGAAGCACCGGCTAACTCCGTGCCAGCAGCCGCGGTAATACGGAGGGTGCGAGCGTTAATCGGAATGACTGGGCGTAAAGGGCATGTAGGCGGATAATTAAGTTAGGTGTGAAAGCCCCGGGCTCAACCTGGGAATTGCACTTA
+
CCCCCGGGGGGGGGGGGGGGGGGGGGGGGGGGGGGGGGGGGGGGGGGGGGGGGGGGGGGGGGGGGGGGGGGGGGGGGGGGGGGGGGGGGGGGGGGGGGGGGGGGGGGGGGGGGGGGGFGGGGGGGGGGGGGGGGGGGGGGGGGGGGGGGGGGGGGGGGGGGGGGGGGGGGGGGGGGGGGGGGGGGGGGGGGGGGGGGGGGGGGGGGGGGGGEGGGGGGGGGGGGGGGGGGGGGGGGGGGGGGFGFGFFFFFFGBFFFFFFFFGFFFFFFFFFFFFFFFFBFFFFFFFFFFFFB?>DFABB
@M04999:289:000000000-L3R54:1:1101:25411:12729 1:N:0:408
CCTACGGGGGGCAGCAGTGGGGAATTTTGGACAATGGGGGGAACCCTGGTCCAGCCATGCCGCGTGTCTGAAGAAGGCCTTCGGGTTGTAAAGGACTTTTGTTAGGGAAGAAAAGCCGGGTGCTAATACCACCTGGTGCTGACGGTACCTAAAGAATAAGCACCGGCTAACTACGTGCCAGCAGCCGCGGTAATACGTAGGGTGCGAGCGTTAATCGGAATTACTGGGCGTAAAGCGAGCGCAGACGGTTAGATAAGTCAGATGTGAAATCCCCGAGCTCAACTTGGGACGTGCATTTGA
+
CCCCCGGGGGGGGGGGGGGGGGGGGGGGGGGGGGGGGGGGGGGGGGGGGGGGGGGGGGGGGGGGGGGGGGGGGGGGGGGGGGGGGGGGGGGGGGGGGGGGGGGGGGGGGGGGGGGGGGGGGGGGGGGGGGGGGGGGGGGGGGGGGGGGGGGGGGGGGGGGGGGGGGGGGGGGGGGGGGGGGGGGGGGGGGGGGGGGGGGGGGGGGGCEGGG=GGGGGGGGGGGGGGGGGGGGGGGCGDGGGGFGFGEF)>EFGFFFFFF?FFGFFFFFFFFFFFFFFFEFFFBBADF6:BFFFB:BF9A9
@M04999:289:000000000-L3R54:1:1101:5370:12743 1:N:0:408
TACAACCTACGGGAGGCTGCAGTGGGGAATTTTGGACAATGGGGGGAACCCTGATCCAGCCATGCCGCGTGTCTGAAGAAGGCCTTCGGGTTGTAAAGGACTTTTGTTAGGGGAGAAAAGCCGGGTGCTAATACCACCTGGTGCTGACGGTACCTAAAGAATAAGCACCGGCTAACTACGTGCCAGCAGCCGCGGTAATACGTAGGGTGCGAGCGTTAATCGGAATTACTGGGCGTAAAGCGAGCGCAGACGGTTAGATAAGTCAGATGTGAAATCCCCGAGCTCAACTTGGGACGTGCAT
+
CCCCCGGGGGGGGGGGGGGGGGGGGGGGGGGGGGGGGGGGGGGGGGGGGGGGGGGGGGGGGGGGGGGGGGGGGGGGGGGGGGGGGGGGGGGGGGGGGGGGGGGGGGGGGGGGGGGGGGGGGGGGGGGGGGGGGGGGGGGGGGGGGGGGGGGGGGGGGGGGGGGGGGGGGGGEGGFGGGGGGGGGGGGGGGGGGGGGGGGFGGGGGGGGGGGGGGGGGGGGGGGDGGGGGGGGGGGGGGGGGGFDBGFFFFFFDEBBFFFFFFGFFBFFFFFAFFFFFFFFFFFFFFFFFABFF0:>BBFB6
@M04999:289:000000000-L3R54:1:1101:3454:12769 1:N:0:408
GGCCTACGGGGGGCAGCAGTGGGGAATATTGCACAATGGGGGGAACCCTGATGCAGCCATGCCGCGTGTATGAAGAAGGCCTTCGGGTTGTAAAGTACTTTCGGTAGTGAGGAAGTTGTGTGTATGAAAAGTGCATGCAGTTGACGTTAGCTACAGAAGAAGCACCGGCTAACTCCGTGCCAGCAGCCGCGGTAATACGGAGGGTGCGAGCGTTAATCGGAATGACTGGGCGTAAAGGGCATGTAGGCGGATAATTAAGTTAGGTGTGAAAGCCCCGGGCTCAACCTGGGAATTGCACTT
+
CCCCCGGGGGGGGGGGGGGGGGGGGGGGGGGGGGGGGGGGGGGGGGGGGGGGGGGGGGGGGGGGGGGGGGGGGGGGGGGGGGGGGGGGGGGGGGGGGGGGGGGGGFGGGGGGFGGGGGGGGGGGGGGGGGGGGGGGGGGGGGGGGGGGGGGGGGGGGGGGGGGGGGGGGGGGGGGGGGGGGGGGGGGGGGGGGGGGGGGGGGGGGGGGGGGGGGEGGGGGGGGGGGGGGGGGEGGGGCDGGGFGFGFFFFFFGFFFFBFFFFGFFFFFFFFAFFFFFFFBFFFFFFFF???FFFFFFFFF
@M04999:289:000000000-L3R54:1:1101:16412:12773 1:N:0:408
GGCCTACGGGAGGCTGCAGTGAGGAATATTGGACAATGGGTGAGAGCCTGATCCAGCCATCCCGCGTGAAGGACGACAGCCCTATGGGTTTTAAACTTCTTTTGTATGGGAATAAACCACATTACGTGTAATGTTCTGAAGGTACCATACGAATAAGCATCGGCTAACTCCGTGCCAGCAGCCGCGGTAATACGGAGGATGCGAGCGTTATCCGGATTTATTGGGTTTAAAGGGTCCGTAGGCGGGTTGATAAGTCAGCGGTGAAAACCTGCAGCTTAACTGTAGAACTGCCGTTGATACT
+
CCCCCGGGGGGGGGGGGGGGGGGGGGGGGGGGGGGGGGGGGGGGGGGGGGGGGGGGGGGGGGGGGGGGGGGGGGGGGGGGGGGGGGGGGGGGGGGGGGGGGGGGGGGGGGGGGGGGGGGGGGGGGGGGGGGGGGGGGGGGGGGGGGGGGGGGGGGGGGGGGGGGGGGFGGGGGGGGGGGGGGGGGGGGGGGFCFEEGEGGGGGGGGGGGGGGGGGGEGFGGGGGGGGDGGGGGGGGGGGGGGFGFGEEEFFFGFFFFFFFF@GFFFFFFFFFFFFFFFFFFBFFFFFFFF77>?BFFFFF<
@M04999:289:000000000-L3R54:1:1101:26421:12781 1:N:0:408
TCCTACGGGAGGCTGCAGTGAGGAATATTGGACAATGGGTGAGAGCCTGATCCAGCCATCCCGCGTGAAGGACGACAGCCCTATGGGTTTTAAACTTCTTTTGTATGGGAATAAACCACATTACGTGTAATGTTCTGAAGGTACCATACGAATAAGCATCGGCTAACTCCGTGCCAGCAGCCGCGGTAATACGGAGGATGCGAGCGTTATCCGGATTTATTGGGTTTAAAGGGTCCGTAGGCGGGTTGATAAGTCAGCGGTGAAAACCTGCAGCTTAACTGTAGAACTGCCGTTGATACTT
+
CCCCCGGGG@@FGGGGGGGGGGGGGGGGGGGGGGGGGGGGGGGGGGGGGGGGGGGGGGGGGGGGGGGGGGGGGGGGGGGGGGGGGGGGGGGGGGGGGGGGGGGGGGGGGGGGGGGGGGGGGGGGGGGGGGGGGGGGGGGGGGGGGGGGGGGGGGGGGGGGGGGGGGGGGGGGGGGGGGGGGGGGGGGGGGGGGGGGGGGGGGGGGGGGGGGGGGGGGGGGGGGGGGGGFGGGGGGGGGGGGFDGFGFFFFFFGFFFFFFFFFGFFFFFFFFFFFFFFFFFFFFFFFFFFFFFFBFFFFAF)
@M04999:289:000000000-L3R54:1:1101:20480:12808 1:N:0:408
TGGGCCTACGGGAGGCAGCAGTGAGGAATATTGGACAATGGGTGAGAGCCTGATCCAGCCATCCCGCGTGAAGGACGACAGCCCTATGGGTTTTAAACTTCTTTTGTATGGGAATAAACCACATTACGTGTAATGTTCTGAAGGTACCATACGAATAAGCATCGGCTAACTCCGTGCCGGCAGCCGCGGTAATACGGAGGATGCGAGCGTTATCCGGATTTATTGGGTTTAAAGGGTCCGTAGGCGGGTTGATAAGTCAGCGGTGAAAACCTGCAGCTTAACTGTAGAACTGCCGTTGAT
+
CCCCCGGGGGGGGGGGGGGGGGGGGGGGGGGGGGGGGGGGGGGGGGGGGGGGGGGGGGGGGGGGGGGGGGGGGGGGGGGGGGGGGGGGGGGGGGGGGGGGGGGGGGGGGGGGGGGGGGGGGGGGGGGGGGGGGGGGGGGGGGGGGGGGGGGGGGGGGGGGGGGGGGGGGGGGGGGGGGGGGGGGGGGGGGGGGGGGGGGGGGGGGGGGGGGGGGGGGGGGGGGGGGGGGGGGGGGGGGGGGGFGFGFFFFFFGFFFFFFFFFDFFFFFFFFFFFFFFFF2AFBBFBFBFFFFFFFFFF0<
@M04999:289:000000000-L3R54:1:1101:18632:12810 1:N:0:408
CCTACGGGTGGCTGCAGTGGGGAATATTGCACAATGGGGGGAACCCTGATGCAGCCATGCCGCGTGTATGAAGAAGGCCTTCGGGTTGTAAGGTACTTTCGGTAGTGAGGAAGTTGTGTGTATGAAAAGTGCATGCAATTGACGTTAGCTACAGAAGAAGCACCGGCTAACTCCGTGCCAGCAGCCGCGGTAATACGGAGGGTGCGAGCGTTAATCGGAATGACTGGGCGTAAAGGGCATGTAGGCGGATAATTAAGTTAGGTGTGAAAGCCCCGGGCTCAACCTGGGAATTGCACTTAA
+
CCCCCGGGGGGGGGGGGGGGGGGGGGGGGGGGGGGGGGGGGGGGGGGGGGGGGGGGGGGGGGGGGGGGGGGGGGGGGGGGGGGGGGGGGGGAFGGGGGGGGGGGGGGFGGGGGGGGGGGGGGFGGGGGGGGGGGGGGGGGGGGGGGGGGGGFGGGGGGGGGGGGGGGGGGGGGGGGGGGGGGGGGGGGGGGGGGGFGGGGGGGGGGCEGGGGGGGGGGGGGGGGGGGGGGDGGGGGGDGFGGFGFGFFFEFFGFFFFFFFFFGFBEFFFFF??FFFFF>?FFFFFFF<FFFFFFFFBFA>
@M04999:289:000000000-L3R54:1:1101:14376:12812 1:N:0:408
TGACCTACGGGAGGCAGCAGTGAGGAATATTGGACAATGGGTGAGAGCCTGATCCAGCCATCCCGCGTGAAGGACGACAGCCCTATGGGTTTTAAACTTCTTTTGTATGGGAATAAACCACATTACGTGTAATGTTCTGAAGGTACCATACGAATAAGCATCGGCTAACTCCGTGCCAGCAGCCGCGGTAATACGGAAGATGCGAGCGTTATCCGGATTTATTGGGTTTAAAGGGTCCGTAGGCGGGTTGATAAGTCAGCGGTGAAAACCTGCAGCTTAACTGTAGAACTGCCGTTGATAC
+
CCCCCGGGGGGGGGGGGGGGGGGGGGGGGGGGGGGGGGGGGGGGGGGGGGGGGGGGGGGGGGGGGGGGGGGGGGGGGGGGGGGGFGGGGGGGGGGGGGGGGGGGGGGGGGGGGGGGGGGGGGGGGGGGGGGGGGGGGGGGGGGGGGGGGGGGGGGGGGGGGGGGGGGGGGGGGGGGGGGGGGGGGGGGGGGGGGGGGGGGGGGGGGGGGGGGGGGG8:CFGGGGGGGGGGGGGGGGGGGGGGFGFGFFFFFFGFFFFFFFFFGFFFFFFFFFFFFFFFFFFFFFFFFFFFFFFF?FFFFB2
@M04999:289:000000000-L3R54:1:1101:23901:12836 1:N:0:408
ATTCCTACGGGAGGCTGCAGTAGGGAATCTTCCACAATGGACGCAAGTCTGATGGAGCAACGCCGCGTGAGTGAAGAAGGTTTTCGGATCGTAAAGCTCTGTTGTTGGTGAAGAAGGATAGGGGTAGTAACTGATTCTTATTTGACGGTAATCAACCAGAAAGTCACGGCTAACTACGTGCCAGCAGCCGCGGTAATACGTAGGTGGCAAGCGTTGTCCGGATTTATTGGGCGTAAAGCGAACGCAGGCGGGAGAACAAGTCAGCTGTGAAAGCCCTCGGCTTAACCGGGGAAGTGCAGCG
+
CCCCCGGGGGGGGGGGGGGGGGGGGGGGGGGGGGGGGGGGGGGGGGGGGGGGGGGGGGGGGGGGGGGGGDGGGGGGGGGGGGGGGGGGGGGGGGFGGGGGGGGFGGGGGGGGGGGFGGCFGGGGGGGGGGGGGGFGGGGGGGGGGGGEGGGGGGGGGGGGGGGGGGGGGGGGGGGGGGEFFGGGGGGGGGGGDGEEGGGGGGGGGGGGGGGGGGGGGGGGEGGEFGGGFCFCGGGGGGGGCDEGFGF3>D:5CD>>FFFFFFGFFFFFFFFFFFFFFFEFF?>0>FF>F3>0:FBFFA<?(
@M04999:289:000000000-L3R54:1:1101:19355:12906 1:N:0:408
GCCTACGGGGGGCAGCAGTGGGGAATATTGCACAATGGGGGGAACCCTGATGCAGCCATGCCGCGTGTATGAAGAAGGCCTTCGGGTTGTAAAGTACTTTCGGTAGTGAGGAAGTTGTGTGTATGAAAAGTGCATGCAGTTGACGTTAGCTACAGAAGAAGCACCGGCTAACTCCGTGCCAGCAGCCGCGGTAATACGGAGGGTGCGAGCGTTAATCGGAATGACTGGGCGTAAAGGGCATGTAGGCGGATAATTAAGTTAGGTGTGAAAGCCCCGGGCTCAACCTGGGAATTGCACTTA
+
CCCCCGGGGGGGGGGGGGGGGGGGGGGGGGGGGGGGGGGGGGGGGGGGGGGGGGGGGGGGGGGGGGGGGGGGGGGGGGGGGGGGGGGGGGGGGGGGGGGGGGGGGGGGGGGGGGGGGGGGGGGGGGGGGGGGGGGGGGGGGGGGGGGGGGGGGGGGGGGGGGGGGGGGGGGGGGGGGGGGGGGGGGGGGGGGGGGGGGGGGGGGGGGGGGGGGGGGGGGGGGGGGGGGGGGGGGGFGDGGGGFGFGFFFFEE=FFFFFFFFFCB6FBFBFDF?FEEB>FFF?>?BFBFFF>BFFFFF<7A
@M04999:289:000000000-L3R54:1:1101:12111:12915 1:N:0:408
TTCCTACGGGGGGCTGCAGTGGGGAATATTGCACAATGGGGGGAACCCTGATGCAGCCATGCCGCGTGTATGAAGAAGGCCTTCGGGTTGTAAAGTACTTTCGGTAGTGAGGAAGTTGTGTGTATGAAAAGTGCATGCAGTTGACGTTAGCTACAGAAGAAGCACCGGCTAACTCCGTGCCAGCAGCCGCGGTAATACGGAGGGTGCGAGCGTTAATCGGAATGACTGGGCGTAAAGGGCATGTAGGCGGATAATTAAGTTAGGTGTGAAAGCCCCGGGCTCAACCTGGGAATTGCACTT
+
CCCCCGGGGGGGGGGGGGGGGGGGGGGGGGGGGGGGGGGGGGGGGGGGGGGGGGGGGGGGGGGGGGGGGGGGGGGGGGGGGGGGGGGGGGGGGGGGGGGGGGGGGGGGGGGGGGGGGGGGGGGGGGGGGGGGGGGGGGGGGGGGGGGGGGGGGGGGGGGGGGGGGGGGGGGGGGGGGGGGGGGGGGGGGGGGGGGGGGGGGGGGGGGGGGGGGGGGGGGGGGGGGGGGGGGGEGGFGGGGFGFGFGFFFFFFGFFFFFFFFFGFFFF>AFFFFFFFFFFFFFFDFFFFFFFFFFFBFFFF
@M04999:289:000000000-L3R54:1:1101:13723:12942 1:N:0:408
ACCTAGGAGGCTGCAGTGAGGAATATTGGACAATGGGTGAGAGCCTGATCCAGCCATCCCGCGTGAAGGACGACAGCCCTATGGGTTTTAAACTTCTTTTGTATGGGAATAAACCACATTACGTGTAATGTTCTGAAGGTACCATACGAATAAGCATCGGCTAACTCCGTGCCAGCAGCCGCGGTAATACGGAGGATGCGAGCGTTATCCGGATTTATTGGGTTTAAAGGGTCCGTAGGCGGGTTGATAAGTCAGCGGTGAAAACCTGCAGCTTAACTGTAGAACTGCCGTTGATACTGTT
+
CCCCCGGGGGGGGGGGGGGGGGGGGGGGGGGGGGGGGGGGGGGGGGGGGGGGGGGGGGGGGGGGGGGGGGGGGGGGGGGGGGGGGGGGGGGGGGGGGGGGGGGGGGGGGGGGGGGGGGGGGGGGGGGGGGGGGGGGGGGGGGGGGGGGGGGGGGGGGGGGGGGGGGGGGGGGGGGGGGGGGGGGGGGGGGGGGGGGGGGGGGGGGGGGGGGGGGGGGGGGGGGGGGGGGGGGGGGGGGGGGGFGFGFFFFFFGFFFEDFFFFGFFFFFFFFFFFFFFFFFFFFAAFFFBFF6<BFFFFFFF
@M04999:289:000000000-L3R54:1:1101:6511:12945 1:N:0:408
CCTACGGGTGGCTGCAGTGGGGAATATTGCACAATGGGGGGAACCCTGATGCAGCCATGCCGCGTGTATGAAGAAGGCCTTCGGGTTGTAAAGTACTTTCGGTAGTGAGGAAGTTGTGTGTATGAAAAGTGCATGCAGTTGACGTTAGCTACAGAAGAAGCACCGGCTAACTCCGTGCCAGCAGCCGCGGTAATACGGAGGGTGCGAGCGTTAATCGGAATGACTGGGCGTAAAGGGCATGTAGGCGGATAATTAAGTTAGGTGTGAAAGCCCCGGGCTCAACCTGGGAATTGCACTTAA
+
CCCCCGGGGGGGGGGGGGGGGGGGGGGGGGGGGGGGGGGGGGGGGGGGGGGGGGGGGGGFGGGGCFGGGGGGGGGGGGGGGFGE@FGEGGFGGGGGGFGGGGGGGFGGGGFGGGGGGGGGGGGGGGGGGGGGGGGGGGGFFFGGGGGGFFGGGGGGGGGGGGGFGEGGGGGGGGGGGGGGGCFGGGGGGGGGGGGGGEGGGGGGGGGGGGGGGGGGGGGGGGGGGGFCGGGGGFGGGGGCGGFGFGFF3BFBGFFFFFFFFFDFFFFFFFFFF>BB>6)8<>??FFBFFF043:A?A3<2
@M04999:289:000000000-L3R54:1:1101:9555:12971 1:N:0:408
GCCCTACGGGGGGCTGCAGTGGGGAATATTGCACAATGGGGGGAACCCTGATGCAGCCATGCCGCGTGTATGAAGAAGGCCTTCGGGTTGTAAAGTACTTTCGGTAGTGAGGAAGTTGTGTGTATGAAAAGTGCATGCAGTTGACGTTAGCTACAGAAGAAGCACCGGCTAACTCCGTGCCAGCAGCCGCGGTAATACGGAGGGTGCGAGCGTTAATCGGAATGACTGGGCGTAAAGGGCATGTAGGCGGATAATTAAGTTAGGTGTGAAAGCCCCGGGCTCAACCTGGGCATTGCACTT
+
CCCCCGGGGGGGGGGGGGGGGGGGGGGGGGGGGGGGGGGGGGGGGGGGGGGGGGGGGGGGGGGGGGGGGGGGGGGGGGGGGGGGGGGGGGGGGGGGGGGGGGGGGGGGGGGGGGGGGGGGGGGGGGGGGGGGGGGGGGGGGGGGGGGGGGGGFGGGGGFFGGGGFFGGGGGGGGGGGGFGGGFGGGFFEGGGGGGGGGGGGGGGGGGGEGGGGGGGGFGGGC=6?E*:FF<C*CECFGDGC5>7/C=?D>5>GFFFF94@@6D5@*9:AFFFFFFBFB531<F7?F?:BB(4<FBB)3A7
@M04999:289:000000000-L3R54:1:1101:7807:12996 1:N:0:408
GCCTACGGGCGGCAGCAGTGGGGAATTTTGGACAATGGGGGGAACCCTGATCCAGCCATGCCGCGTGTCTGAAGAAGGCCTTCGGGTTGTAAAGGACTTTTGTTAGGGAAGAAAAGCCGGGTGCTAATACCACCTGGTGCTGACGGTACCTAAAGAGTAAGCACCGGCTAACTACGTGCCAGCAGCCGCGGTAATACGTAGGGTGCGAGCGTTAATCGGAATTACTGGGCGTAAAGCGAGCGCAGACGGTTAGATAAGTCAGATGTGAAATCCCCGAGCTCAACTTGGGACGTGCATTTG
+
CCCCCGGGGGGGGGGGGGGGGGGGGGGGGGGGGGGGGGGGGGGGGGGGGGGGGGGGGGGGGGGGGGGGGGGGGGGGGGGGGGGGGGGGGGGGGGGGGGGGGGGGGGGGGGGGGGGGGGGGGGGGGGGGGGGGGGGGGGGGGGGGGGGGGGGGGGGGGGGGGGGGGGGGGGGGGGGGGGGGGGGGGGGGGGGGGGGGGGGGGGGGGGGGGGGEGDFGGGGGGGGGGGGGGGGGGGGGGGGGDDFGFGFFFFFFGFFFFFFFFFGFFFFFFFFFFFFFFFF>FFFFFF<BFFFFBFFFFFFF
@M04999:289:000000000-L3R54:1:1101:4642:13020 1:N:0:408
CTTCCTACGGGGGGCAGCAGTGGGGAATATTGCACAATGGGCGCAAGCCTGATGCAGCCATGCCGCGTGTGTGAAGAAGGCCTTCGGGTTGTAAAGCACTTTCAGCGGGGAGGAAGGCGATAAGGTTAATAACCTTGTCGATTGACGTTACCCGCAGAAGAAGCACCGGCTAACTCCGTGCCAGCAGCCGCGGTAATACGGAGGGTGCAAGCGTTAATCGGAATTACTGGGCGTAAAGCGCACGCAGGCGGTCTGTCAAGTCGGATGTGAAATCCCCGGGCTCAACCTGGGAACTGCATTC
+
CCCCCGGGGGGGGGGGGGGGGGGGGGGGGGGGGGGGGGGGGGGGGGGGGGGGGGGGGGGGGGGGGGGGGGGGGGGGGGGGGGGGGGGGGGGGGGGGGGGGGGGGGGGGGGGGGGGGGGGGGGGGGGGGGGGGGGGGGGGGGGGGGGGGGGGGGGGGGGGGGGGGGGGGGGGGGGGGGGGGGGGGGGGGGGGGEGGGGGGGGGGGGGGGGGGGGGGGGGGGGGGCEGGGGFGFGGGDGGGGGGFGFGFFFFFFGFFFFFFFFFGFFFFFFFF9AFFFFFEBFFFFFFFFB<?<??BFFFF46
@M04999:289:000000000-L3R54:1:1101:7653:13024 1:N:0:408
ACGCCTACGGGGGGCTGCAGTGGGGAATATTGCACAATGGGGGGAACCCTGATGCAGCCATGCCGCGTGTATGAAGAAGGCCTTCGGGTTGTAAAGTACTTTCGGTAGTGAGGAAGTTGTGTGTATGAAAAGTGCATGCAGTTGACGTTAGCTACAGAAGAAGCACCGGCTAACTCCGTGCCAGCAGCCGCGGTAATACGGAGGGTGCGAGCGTTAATCGGAATGACTGGGCGTAAAGGGCATGTAGGCGGATAATTAAGTTAGGTGTGAAAGCCCCGGGCTCAACCTGGGAATTGCACTT
+
CCCCCGGGGGGGGGGGGGGGGGGGGGGGGGGGGGGGGGGGGGGGGGGGGGGGGGGGGGGGGGGGGGGGGGGGGGGGGGGGGGGGGGGGGGGGGGGGGGGGGGGGGGGGGGDGGGGGGGGGGGGGGGGGGGGGGGGGGGGGGGGGGGGGGGGGGGGGGGGGGGGGGGGGGGGGGGGGGGGGGGGGGGGGGGGGGGGDGGGGGGGGGGGGGGGGGGGDGGGGGGGGGGGGGGGGGGGGGGGGGGFGFGFFFFFFGFFFF?FFFFGFFFFFFFFFFFFFFFFFFFFFFFFFFFF0><DFFFFF?
@M04999:289:000000000-L3R54:1:1101:19070:13034 1:N:0:408
CTGTCCTACGGGTGGCTGCAGTGAGGAATATTGGACAATGGGTGAGAGCCTGATCCAGCCATCCCGCGTGAAGGACGACAGCCCTATGGGTTTTAAACTTCTTTTGTATGGGAATAAACCACATTACGTGTAATGTTCTGAAGGTACCATACGAATAAGCATCGGCTAACTCCGTGCCAGCAGCCGCGGTAATACGGAGGATGCGAGCGTTATCCGGATTTATTGGGTTTAAAGGGTCCGTAGGCGGGTTGATAAGTCAGCGGTGAAAACCTGCAGCTTAACTGTAGAACTGCCGTTGAT
+
CCCCCGGGGGGGGGGGGGGGGGGGGGGGGGGGGGGGGGGGGGGGGGGGGGGGGGGGGGGGGGGGGGGGGGGGGGGGGGGGGGGGGGGGGGGGGGGGGGGGGGGGGGGGGGGGGGGGGGGGGGGGGGGGGGGGGGGGGGGGGGGGGGGGGGGGGGGGGGGGGGGGGGGGGGGGGGGGGGGGGGGGGGGGGGGGGGGGGGGGGGGGGGGGGGGGGGGGGGGGGGGGGGGGGGGGGGGGGGGGGGFGFGFFFFFFGFFFFFFFFFGFFFFFFFFBFFFFFFFFFFFFFFFFAFF?DFBFFB0A
@M04999:289:000000000-L3R54:1:1101:26172:13049 1:N:0:408
CCTACGGGGGGCTGCAGTGGGGAATTTTGGACAATGGGGGGAACCCTGATCCAGCCATGCCGCGTGTCTGAAGAAGGCCTTCGGGTTGTAAAGGACTTTTGTTAGGGAAGAAAAGCCGGGTGCTAATACCACCTGGTGCTGACGGTACCTAAAGAATAAGCACCGGCTAACTACGTGCCAGCAGCCGCGGTAATACGTAGGGTGCGAGCGTTAATCGGAATTACTGGGCGTAAAGCGAGCGCAGACGGTTAGATAAGTCAGATGTGAAATCCCCGAGCTCAACTTGGGACGTGCATTTGA
+
CCCCCGGGGGGGGGGGGGGGGGGGGGGGGGGGGGGGGGGGGGGGGGGGGGGGGGGGGGGGGGGGGGGGGGGGGGGGGGGGGGGGGGGGGGGGGGGGGGGGGGGGGGGGGGGGGGGGGGGGGGGGGGGGGGGGGGGGGGGGGGGGGGGGGGGGGGGGGGGGGGGGGGGGGGGGGGGGGGGGGGGGGGGDGGGGGGGGGGGGGGGGGG?EGGGGGGGGGGGDGGGGGGGGGGGDGGGGGGGGGGFGFGFFFFFFGFBFFFFFFFGFFFFFF?F:BFBEFFFFFFFFFFFFFFF<60<<<BB<
@M04999:289:000000000-L3R54:1:1101:5499:13055 1:N:0:408
ATCCTACGGGGGGCTGCAGTGAGGAATATTGGACAATGGGTGAGAGCCTGATCCAGCCATCCCGCGTGAAGGACGACAGCCCTATGGGTTTTAAACTTCTTTTGTATGGGAATAAACCACATTACGTGTAATGTTCTGAAGGTACCATACGAATAAGCATCGGCTAACTCCGTGCCAGCAGCCGCGGTAATACGGAGGATGCGAGCGTTATCCGGATTTATTGGGTTTAAAGGGTCCGTAGGCGGGTTGATAAGTCAGCGGTGAAAACCTGCAGCTTAACTGTAGAACTGCCGTTGATACT
+
CCCCCGGGGGGGGGGGGGGGGGGGGGGGGGGGGGGGGGGGGGGGGGGGGGFGGGGGGGGGGGGGGGGGGGGGGGGGGGGGGGGGGGGGGGGGGGGGGGGGGGGGGAFGGGGGGGGGGGGGGGGGGGGGGGGGGGGGGGGGGGGGGGGGGGGGGGGGGGGGGGGGGGGGGGGGGGGGGGGGGGGGGGGGGGGGGGGGGGGGGGGGGGGGGGGGGGGGGGGGGGGGGGGGGGGGGGGGGGGGGGFGFGFFFFFFGFFFFFFFFFGFFFFFFFFFFFFFFFFFFFFAFBFFAF>042???A<F9
@M04999:289:000000000-L3R54:1:1101:19766:13057 1:N:0:408
AACGCCTACGGGTGGCTGCAGTAGGGAATCTTCCACAATGGACGCAAGTCTGATGGAGCAACGCCGCGTGAGTGAAGAAGGTTTTCGGATCGTAAAGCTCTGTTGTTGGTGAAGAAGGATAGGGATAGTAACTGATTCTTATTTGACGGTAATCAACCAGAAAGTCACGGCTAACTACGTGCCAGCAGCCGCGGTAATACGTAGGTGGCAAGCGTTGTCCGGATTTATTGGGCGTAAAGCGAACGCAGGCGGGAGAACAAGTCAGCTGTGAAAGCCCTCGGCTTAACCGGGGAAGTGCAGC
+
CCCCCGGGGEGGGGGGGGGGGGGGGGGGGGGGGGGGGGGGGGGGGGGGGGGGGGGGGGGGGGGGGGGGGGGGGGGGGGGGGGGGGGGG?FGGGGGGGGGGGGGGGGGGGGGGGGGGGGGGGGGGGGGGGGGGGGGGGGGGGGGGGGGGGGGGGGGGGGGGGGGGGGGGGGGGGGGGGGGGGGGGGGGGGGGGGGGGGGGGGGGGGGGGGGGGGGGGGGGGGGGGGGGGGGGGGGGGGGGGGGFGFGFFFFFFGFFFFFFFFFGFFFFFFFFFFFFFFFFFFFF>BFFFFFFFFFFFFFFF8
@M04999:289:000000000-L3R54:1:1101:8899:13064 1:N:0:408
TACCCTACGGGAGGCTGCAGTGGGGAATATTGCACAATGGGGGGAACCCTGATGCAGCCATGCCGCGTGTATGAAGAAGGCCTTCGGGTTGTAAAGTACTTTCGGTAGTGAGGAAGTTGTGTGTATGAAAAGTGCATGCAGTTGACGTTAGCTACAGAAGAAGCACCGGCTAACTCCGTGCCAGCAGCCGCGGTAATACGGAGGGTGCGAGCGTTAATCGGAATGACTGGGCGTAAAGGGCATGTAGGCGGATAATTAAGTTAGGTGTGAAAGCCCCGGGCTCAACCTGGGGATTGCACTT
+
CCCCCGGGGGGGGGGGGGGGGGGGGGGGGGGGGGGGGGGGGGGGGGGGGGGGGGGGGGGEGGGGGGGGGGGGGGGGGGFGCFGGGGGGGGGEGFGFGGGGGGFGEEFGCFGGGDGGGGGFGGGGGGGFFGGGGGGGGGGGGGGGGGGGGGGGGGGGGGGGGGGGGGGGGGGGGGGGGGGGGGGGGGGGFGGGDEGGGGGFGGGGGGGGDGGGGGGGGGFGGGGGGGGGGGGGGGEGFFFDCFFGFGF?FFF><BFBFF?@FFGF4@FF:7<ABF@FFF@;BFFFFF:BF:<BBFBF7)54:
@M04999:289:000000000-L3R54:1:1101:25363:13097 1:N:0:408
GATGTCCTACGGGAGGCTGCAGTGAGGAATATTGGACAATGGGTGAGAGCCTGATCCAGCCATCCCGCGTGAAGGACGACAGCCCTATGGGTTTTAAACTTCTTTTGTATGGGAATAAACCACATTACGTGTAATGTTCTGAAGGTACCATACGAATAAGCATCGGCTAACTCCGTGCCAGCAGCCGCGGTAATACGGAGGATGCGAGCGTTATCCGGATTTATTGGGTTTAAAGGGTCCGTAGGCCGGTTGATTAGTCAGCGGTGAAAACCTGCAGCTTAACTGTAGAACTGCCGTTGAT
+
CCCCCGGGFGGCCF@FGGGEGGGGFC8<EEFFGGGGGGFGFGGFGGGGGGGGGGFGGGGGGGFFGFGGGGGGGGGGGGGGGDGGGGFFGGFFGEGFEFCFGGGGGGGGGGGGFGGGGGGGFADCGGGGGGGGFFGGGGGGDEFFGGAFDG<EGFBFFGGDGFGFCGG@:DD=,>@>7@F,>C7>EGGECGG8EF9@8EC:EECE8CEGG:EG5C9FCEC*:C:CG+;FC*/0<D9CDCGGCF535*)8>5B@4@*96*/7=FG)<>>@A?1<B4))947<)699).).6:AAB<:0:BB2)
@M04999:289:000000000-L3R54:1:1101:14666:13100 1:N:0:408
ACCTACGGGTGGCAGCAGTGGGGAATATTGCACAGTGGGGGGAACCCTGATGCAGCCATGCCGCGTGTATGAAGAAGGCCTTCGGGTTGTAAAGTACTTTCGGTAGTGAGGAAGTTGTGTGTATGAAAAGTGCATGCAGTTGACGTTAGCTACAGAAGAAGCACCGGCTAACTCCGTGCCAGCAGCCGCGGTAATACGGAGGGTGCGAGCGTTAATCGGAATGACTGGGCGTAAAGGGCATGTAGGCGGATAATTAAGTTAGGTGTGAAAGCCCCGGGCTCAACCTGGGAATTGCACTTA
+
CCCCCGGGGGGGGGGGGGGGGGGDGGGGGGGGGGGGGGGGGGGGGGGGGGGGGGGGGGGGGGGGGGGGGGGGGGGGGGGGGGGGGGGGGGGGGGGGGGGGGGGGGGGGGGGGGGGGGFGFGGGGGGGGGGGGGGGGGGGGGGGGGGGGGGGGGGGGGGGGGGGGGGGGGGGGGGGGG@FGGGGGGGGEGGGGGGGGGGGGGGGGGGGGGGGEGGGGGGGGGGGGGGGGGFGGGGGGGGGGFFFGFGFFFFFE>6FFFFFFFFCFFFFFFFFFFFFFFFFFFFFFFFFFFFFF?DBADBFF
@M04999:289:000000000-L3R54:1:1101:18847:13102 1:N:0:408
CCTACGGGGGGCTGCAGTGGGGAATATTGCACAATGGGGGGAACCCTGATGCAGCCATGCCGCGTGTATGAAGAAGGCCTTCGGGTTGTAAAGTACTTTCGGTAGTGAGGAAGTTGTGTGTATGAAAAGTGCATGCAGTTGACGTTAGCTACAGAAGAAGCACCGGCTAACTCCGTGCCAGCAGCCGCGGTAATACGGAGGGTGCGAGCGTTAATCGGAATGACTGGGCGTAAAGGGCATGTAGGCGGATAATTAAGTTAGGTGTGAAAGCCCCGGGCTCAACCTGGGAATTGCACTTAA
+
CCCCCGGGGGGGGGGGGGGGGGGGGGGGGGGGGGGGGGGGGGGGGGGGGGGGGGGGGGGGGGGGGGGGGGGGGGGGGGGGGGGGGGGGGGGGGGGGGGGGGGGGGGGGGGGGGGGGGGGGEGGGGGGGGGGGGGGGGGGGGGGGEGGGGGGGGGGGGGGGGGGGGGGGGGGGGGGGGGGGGGGGGGGGGGGDGGGGGGGGGGGGGGDGGGGGDGGGGGGGGGGGGGGGGGGGGFGGDGGGGGFGFGFFFFFFGFFFF?F?B?GFFFFFFFFFFBFDEFEB?DFFFFFB:BBDFAA>BBAA
@M04999:289:000000000-L3R54:1:1101:25695:13109 1:N:0:408
CCATCCTACGGGTGGCTGCAGTGAGGAATATTGGACAATGGGTGAGAGCCTGATCCAGCCATCCCGCGTGAAGGACGACAGCCCTATGGGTTTTAAGCTTCTTTTGTATGGGAATAAACCACATTACGTGTAATGTTTTGAAGGTACCATACGAATAAGCATCGGCTAACTCCGTGCCAGCAGCCGCGGTAATACGGAGGATGCGAGCGTTATTCGGATTTATTGGTGTTAAAGGGTCCGTATGCGGGTTGATAAGTCAGCGGTGAAAACCTGCCGCTTAACTGTAGCACTGCCGTTGAT
+
9C-CCGGGECCEGECDF;FFEFFEG9FFFCC<EE<CFCCEFGGG,CCFGF8C,EFGFGGCEFGFGEGEF7BFAE8FF7FC>E6F<=FF8CFGCEF<,:CFGFFFCFF,CEFFFEFCEFCAE@?,CBF?F<FFFGGGG,,:+A<FGDFF9ECFGGGGGGGFFFA=@FGCDCFGG+FCF+=88DGFCE@EEGE@;@@F>E5>>CC6B**=:?EE@++2357>?:AF9F+1=*:+42+:CG*7<*)96*75:55/:74=@7=BFDGF357@4?14<>)<D;B?<A<BD<F))-5(<,7?B:1)
@M04999:289:000000000-L3R54:1:1101:28668:13156 1:N:0:408
GCTCCTACGGGTGGCAGCAGTAGGGAATCTTCCACAATGGACGCAAGTCTGATGGAGCAACGCCGCGTGAGTGAAGAAGGTTTTCGGATCGTAAAGCTCTGTTGTTGGTGAAGAAGGATAGGGGTAGTAACTGATTCTTATTTGACGGTAATCAACCAGAAAGTCACGGCTAACTACGTGCCAGCAGCCGCGGTAATACGTAGGTGGCAAGCGTTGTCCGGATTTATTGGGCGTAAAGCGAACGCAGGCGGGAGAACAAGTCAGCTGTGAAAGCCCTCGGCTTAACCGGGGAAGTGCAGCT
+
CCCCCGGGGGGGGGGGGGGGGGGGGGGGGGGGGGGGGGGGFGGGGGFGGGGGGGGFGGGGGGGGGGGGGDGGGFGGGGGGGGGGGGGEGGGGCFGGGGGGGGGGGGGGFFDGFFFFGGGGGGGGGGGGGGGGGGGGGGGGGGGGGGGGGGGGGGGGGGGGGGGGGGGDGGGGGGGGGGGFGGDDGGGGGGGGGGCEGGGGGGGGGFFGGDGGGGGGGGGGDCCCFCFG+77<EGGGGGGGGGFG@CEFFFFFCDFFFFFFFBGFFFFFBFFBFF>@FFF???9?DA269>>0<FDF24A?(
@M04999:289:000000000-L3R54:1:1101:3943:13166 1:N:0:408
CCTACGGGTGGCAGCAGTGGGGAATATTGCACAATGGGGGGAACCCTGATGCAGCCATGCCGCGTGTATGAAGAAGGCCTTCGGGTTGTAAAGTACTTTCGGTAGTGAGGAAGTTGTGTGTATGAAAAGTGCATGCAGTTGACGTTAGCTACAGAAGAAGCACCGGCTAACTCCGTGCCAGCAGCCGCGGTAATACGGAGGATGCGAGCGTTATCCGGATTTATTGGGTTTAAAGGGTCCGTAGGCGGGTTGATAAGTCAGCGGTGAAAACCTGCAGCTTAACTGTAGAACTGCCGTTGAT
+
CCCCCGGGGEEFG;FDDEFGFEGGEGFGGGFDC@EFFGG@CFGGGEFG8?5BEGGFGGFFFEDB@CFFF,8,::DBFEADF<FGEFE>FGGGGGGGGFFGGC>CFGGGGF@FFDECGCEFGGGEFGGGFCFGFGGGDGGGGGFCFFFCCEGEGGC<FF@FGGGGGGGGGFGGFGGGGGCDGFGFGGGCCEEGGGCEGC5CGGGGGGGEE=EGGGGG=EGEGFGGGGGG=59<?FFGGFFCGGFDDGEFF>3@GFF?FFFFFFGD>BFF<6:?BFF4@BF<:<9>AAAAABBA3<BFF0<:2
@M04999:289:000000000-L3R54:1:1101:7708:13192 1:N:0:408
GCCCTACGGGTGGCTGCAGTGGGGAATATTGCACAATGGGGGGAACCCTGATGCAGCCATGCCGCGTGTATGAAGAAGGCCTTCGGGTTGTAAAGTACTTTCGGTAGTGAGGAAGTTGTGTGTATGAAAAGTGCATGCAGTTGACGTTAGCTACAGAAGAAGCACCGGCTAACTCCGTGCCAGCAGCCGCGGTAATACGGAGGGTGCGAGCGTTAATCGGAATGACTGGGCGTAAAGGGCATGTAGGCGGATAATTAAGTTAGGTTTGAAAGCCCCGGGCTCAACCTGGGAATTGCACTT
+
CCCCCGGGGGGGGGGGGGGGGGGGGGGGGGGGGGGGGGGGGGGGGGGGGGGGGGGGGGGGGGGGGGGGGGGGFFCDGGGGGGGGGGGGGGGGGGGGFGDGGGGGGGGGGFGGGGGGGGGEGGGGGGGGFGGGGGGGGGGGGGFGGGGGGGGGFFFGFFGGGGGGGGGGGGGGGGGGGGGGGGGGGGGGGGGGGGGGGGGGGGGGCEGGGCGGGGDGGGGGGGGGDFFGFD<5CDEGCFGGGGFGFG46D>D>G?FF?8@FFFG?F*8<679A:558:6DBFFFBF?FFBB7??BFBF?D0
@M04999:289:000000000-L3R54:1:1101:5785:13195 1:N:0:408
CCTACGGGCGGCAGCAGTGAGGAATATTGGACAATGGGTGAGAGCCTGATCCAGCCATCCCGCGTGAAGGACGACAGCCCTATGGGTTTTAAACTTCTTTTGTATGGGAATAAACCACATTACGTGTAATGTTCTGAAGGTACCATACGAATAAGCATCGGCTAACTCCGTGCCAGCAGCCGCGGTAATACGGAGGATGCGAGCGTTATCCGGATTTATTGGGTTTAAAGGGTCCGTAGGCGGGTTGATAAGTCAGCGGTGAAAACCTGCAGCTTAACTGTAGAACTGCCGTTGATACTGT
+
CCCCCGGGGEGGGGCGDCFGG8EGFFGGGGGG@FGGGFECC8FEDGGGGGGGFFGGGGGGGGGGG@CFAC=FGGGGGGGGG,FF,FEFGGGGGGGGGGGGGGGGGGGFGEGFFFGGFGGGGGGGGGGFGGGGGGGGGGCGGGGGGFFGGGGGGGGGGGGFGGGGGGGGFGGGGGGGGGGGGCEGDEEGGGG7E8EEECCF>E5>BEECGFGCGDEGGGGG?F5:AC<CGGG*:97)CF<CCCBCBDB:FF*0:F?FFBFF)577FFFFF4::DFFF=AFFF><>BBBFF(72::6A<AAFF
@M04999:289:000000000-L3R54:1:1101:5569:13249 1:N:0:408
CTACCTACGGGCGGCTGCAGTGAGGAATATTGGACAATGGGTGAGAGCCTGATCCAGCCATCCCGCGTGAAGGACGACAGCCCTATGGGTTTTAAACTTCTTTTGTATGGGAATAAACCACATTACGTGTAATGTTCTGAAGGTACCATACGAATAAGCATCGGCTAACTCCGTGCCAGCAGCCGCGGTAATACGGAGGATGCGAGCGTTATCCGGATTTATTGGGTTTAAAGGGTCCGTAGGCGGGTTGATAAGTCAGCGGTGAAAACCTGCAGCTTAACTGTAGAACTGCCGTTGATA
+
CC@CCGGFCGGGGGGEGGFGEGGFCG@FFEFC<FCEEEFGGEEFFC<@FFGCFEGGGG@EFGGGCCFFGGGDGGGGGGDFFGGAEGGGGGCGFFGF?FGGCEGGFGEFGGEGFCFFGGFGGGGGGCFDFFFCDFGGGGEFGGGGGCGGGGGGGFGGGGFDEFCEGG<FGEGGG>@EFDF@DFCBBEGEGGEBFG7:@E>8CFDGCE5ECEGGFF55::CF?FGG?GGGC7*?EGCC7<DGGG>C><DEB)<=FB?*=?F:D3DEFFFF?DFFFFFFFAFFFABF4<99AAF><9-4315A
@M04999:289:000000000-L3R54:1:1101:9034:13304 1:N:0:408
CCTACGGGAGGCTGCAGTAGGGAATCTTCCACAATGGACGCAAGTCTGATGGAGCAACGCCGCGTGAGTGAAGAAGGTTTTCGGATCGTAAGGCTCTGTTGTTGGTGAAGAAGGATAGGGATAGTAACTGATTCTTATTTGACGGTAATCAACCAGAAAGTCACGGCTAACTACGTGCCAGCAGCCGCGGTAATACGTAGGTGGCAAGCGTTGTCCGGATTTATTGGGCGTAAAGCGAACGCAGGCGGGAGAACAAGTCAGCTGTGAAAGCCCTCGGCTTAACCGGGGAAGTGCAGCTGA
+
CCCCCGGGGGGGGGGGGGGGGGGGGGGGGGGGGGGGGGGGGGGGGGGGGGGGGGGGGGGGGGGGGGGGGGGGGGGGGGGGGGGGGGGGGGGGGGGGGGGGGGGGGGGGGGGGGGGGGGGGGGGGGGGGGGGGGGGGGGGGGGGGGGGGGGGGGGGGGGGGGGGGGGGGGGGGGGGGGGGGGGGGGGGGGGGCGGFGGGGGGGGGGGGGGGGGGGGGGGGGGGGGGFGGGGGGGGGGGGGGGGFDFGFFF@FFGFFFFFFFFFGFFFFFFFFFFFFFFFFFFFFFFFFFBFFFFAFFFF:?
@M04999:289:000000000-L3R54:1:1101:25820:13312 1:N:0:408
CTCCCTACGGGCGGCAGCAGTGGGGAATTTTGGACAATGGGGGGAACCCTGATCCAGCCATGCCGCGTGTCTGAAGAAGGCCTTCGGGTTGTAAAGGACTTTTGTTAGGGAAGAAAAGCCGGGTGCTAATACCACCTGGTGCTGACGGTACCTAAAGAATAAGCACCGGCTAACTACGTGCCAGCAGCCGCGGTAATACGTAGGGTGCGAGCGTTAATCGGAATTACTGGGCGTAAAGCGAGCGCAGACGGTTAGATAAGTCAGATGTGAAATCCCCGAGCTCAACTTGGGACGTGCATTT
+
CCCCCGGGGGGGGGGGGGGGGGGGGGGGGGGGGGGGGGGGGGGGGGGGGGGGGGGGGGGGGGGGGGGGGGGGGGGGGGGGGGGGGGGGGGGGGFGGGGGGGGGGGGGGGGGGGGGGGGGGGGGGGGGGFGGGGDGGGGGGGGGGGGGDFGGGGGGGGGFGFGGGGGGGGGGGGGGGGGGGGGGGGGGGGGGGGGGGGGGGGGGGGGGGGGGGGGGDFGGG=EGGGGGGGFFGGGGGG=GDDDFGFGF>FFFFDBFFF?FFFBFF@FFFAFF<AFFFF>FBFFB??:AF<:?04;BBFFFFA
@M04999:289:000000000-L3R54:1:1101:7751:13330 1:N:0:408
TAGTCCTACGGGGGGCTGCAGTGGGGAATATTGCACAATGGGGGGAACCCTGATGCAGCCATGCCGCGTGTATGAAGAAGGCCTTCGGGTTGTAAAGTACTTTCGGTAGTGAGGAAGTTGTGTGTATGAAAAGTGCATGCAGTTGACGTTAGCTACAGAAGAAGCACCGGCTAACTCCGTGCCAGCAGCCGCGGTAATACGGAGGGTGCGAGCGTTAATCGGAATGACTGGGCGTAAAGGGCATGTAGGCGGATAATTAAGTTAGGTGTGAAAGCCCCGGGCTCAACCTGGGAATTGCACT
+
CCCCCGGGGGGGGGGGGGGGGGGGGGGGGGGGGGGGGGGGGGGGGGGGGGGGGGGGGGGGGGGGGGGGGGGGGGGGGGGGGGGGGGGGGGGGGGGGGGGGGGGGGGGGGGGGGGGGGGGGGGGGGGGGGGGGGGGGGGGGGGGGGGGGGGGGGGGGGGGGGGGGGGGGGGGGGGGGGGGGGGGGGGGGGGGGGGGGGGGGGGGGGGGGGGGGGGGGDGGGGGGGGGGGGGGGGDEDGGGGGGFGFGFFFFEFGFFFFFFFFFGFFFFFFFBFFFFFFF>2;BFFFFFFFFBBF?BF?<AF9
@M04999:289:000000000-L3R54:1:1101:15943:13352 1:N:0:408
AGTACCTACGGGTGGCTGCAGTGAGGAATATTGGACAATGGGTGAGAGCCTGATCCAGCCATCCCGCGTGAAGGACGACAGCCCTATGGGTTTTAAACTTCTTTTGTATGGGAATAAACCGCATTACGTGTAATGTTCTGAAGGTACCATACGAATAAGCATCGGCTAACTCCGTGCCAGCAGCCGCGGTAATACGGAGGATGCGAGCGTTATCCGGATTTATTGGGTTTAAAGGGTCCGTAGGCGGGTTGATAAGTCAGCGGTGAAAACCTGCAGCTTAACTGTAGAACTGCCGTTGAT
+
CCCCCGGGGGGGGGGGFFGGGGGGGFFFGFEEEFDFGFFGFFFCFFDFGGGGGGGGGDFGEGGGGGDGGGGGGFGGGCGEFGFEFGGGGCEFCDF<CEGGFGCE?GFGCFFFFEFGDGGGGGEGGGFEDAFGGGGGGFFDEFFFFFDEAF9DFFGGCGGGG<FGGGFFGGCDFBG7BFFFGC@FGDGEGGEGFEGEGGGGEG<<:EEGEEGGFGG5EECCCCFC9FGCECFDFCGGGCF<FFEC@GFFDEFFG??FFFFFFDGFFFFFFFB7:FFFFBF<296<DDB9>AFFFFFFF?:B
@M04999:289:000000000-L3R54:1:1101:9715:13377 1:N:0:408
CCTACGGGGGGCAGCAGTGGGGAATTTTGGACAATGGGGGGAACCCTGATCCAGCCATGCCGCGTGTCTGAAGAAGGCCTTCGGGTTGTAAAGGACTTTTGTTAGGGAAGAAAAGCCGGGTGCTAATACCACCTGGTGCTGACGGTACCTAAAGAATAAGCACCGGCTAACTACGTGCCAGCAGCCGCGGTAATACGTAGGGTGCGAGCGTTAATCGGAATTACTGGGCGTAAAGCGAGCGCAGACGGTTAGATAAGTCAGATGTGAAATCCCCGAGCTCAACTTGTGACGTGCATTTGA
+
CCCCCGGGGGGGGGGGGGGGGGGGGGGGGGGGGGGGGGGGGGGGGGGGGGGGGGGGGGGGGGGGGGGGGGGGGGGGGGGGGGGGGGGGGGGGGGFFGGGGGGGGGGGGGGGGGGFGGGGGGGGGGGGGGGGGGGGFGGGGGF8EGEF:FGGG?EGFGGGGGGGGGGGGGGGGGGGGGGGGGGGGGFGGGGGGGGGC@<?FGGECEGGGDEEGGGFGGGGGGGGGGGGGGGGGECCGDGGGGDEG3FFFDFFFGFFFF=677@GFFF/9:=45)<@FFFF:2<?FAB4>FFBF:?B<BBFF
@M04999:289:000000000-L3R54:1:1101:22224:13383 1:N:0:408
TGTTCCTACGGGAGGCTGCAGTGAGGAATATTGGACAATGGGTGAGAGCCTGATCCGGCCATCCCGCGTGAAGGACGACAGCCCTATGGGTTTTAAACTTCTTTTGTATGGGAATAAACCACATTACGTGTAATGTTCTGAAGGCACCATACGAATAAGCATCGGCTAACTCCGTGCCAGCAGCCGCGGTAATACGGAGGATGCGAGCGTTATCCGGATTTATTGGGTTTAAAGGGTCCGTAGGCGGGTTGATAAGTCAGCGGTGAAAACCTGCAGCTTAACTGTAGAACTGCCGTTGAT
+
CCCCCGGGGGGGGGGGGGGGGGGGGGGGGGGGGGGGGGGGGGGGGGGGGGGGGGGGGGGGGGGGGGGGGGGGGGGGGGGGGGGGGGGGGGGGGGGGGGGGGGGGGGGGGGGGGGGGGGGGGGGGGGGGGGGGGGGGGGGGGGGGGGGGGGGGGGGGGGGGGGGGGGGGGGGGGGGGGGGGGGGGGGGGGGGGGGGGGGGGGGGGGGGGGGGGGGGGGGGGGGGGGGGGGGGGGGGGGGGGGGFDFGFFFFFFGFFFFFFFFFGFFFFFFF?BFFFFFFFFFFFADDFFFFFFFFFFBFFF
@M04999:289:000000000-L3R54:1:1101:22381:13391 1:N:0:408
AATCACCTACGGGGGGCTGCAGTGGGGAATTTTGGACAATGGGGGGAACCCTGATCCAGCCATGCCGCGTGTCTGAAGAAGGCCTTCGGGTTGTAAAGGACTTTTGTTAGGGAAGAAAAGCCGGGTGCTAATACCACCTGGTGCTGACGGTACCTAAAGAATAAGCACCGGCTAACTACGTGCCAGCAGCCGCGGTAATACGTAGGGTGCGAGCGTTAATCGGAATTACTGGGCGTAAAGCGAGCGCAGACGGTTAGATAAGTCAGATGTGAAATCCCCGAGCACAACTTGGGACGTGCAT
+
CCCCCGGGGGGGGGGGGGGGGGGGGGGGGGGGGGGGGGGGGGGGGGGGGGGGGGGGGGGGGGGGGGGGGGGGGGGGGGGGGGGGGGGGGGGGGGGGGGGGGGGGGGGGGGGGGGGGGGGGGGGGGGGGGGGGGGGGGGGGGGGGGGGGGGGGGGGGGGGGGGGGGGGGGGGGGGGGGGGGGGGGGGGGGGGGGGGGGGGGGGGGGGGGGGGGGGEEEGGGGGGGGGGGGGGGGGGGGGGGGGDDEGEBDBFFDB>EFFFFFFFFFFBF<FFFFFFFF?FF>BFFFBB?:AA????9?:BB9
@M04999:289:000000000-L3R54:1:1101:11564:13393 1:N:0:408
GCTCCTACGGGCGGCTGCAGTAGGGAATCTTCCACAATGGACGCAAGTCTGATGGAGCAACGCCGCGTGAGTGAAGAAGGTTTTCGGATCGTAAAGCTCTGTTGTTGGTGAAGAAGGATAGGGGTAGTAACTGATTCTTATTTGACGGTAATCAACCAGAAAGTCACGGCTAACTACGTGCCAGCAGCCGCGGTAATACGTAGGTGGCAAGCGTTGTCCGGATTTATTGGGCGTAAAGCGAACGCAGGCGGGAGAACAAGTCAGCTGTGAAAGCCCTCGGCTTAACCGGGGAAGTGCAGCT
+
CCCCCGGGGGGGGGGGGGGGGGGGGGGGGGGGGGGGGGGGGGGGGGGGGGGGGGGGGGGGGGGGGGGGGGGFGGGGGGGGGGGGGGGGEGGGGGGGGGGGGGGGGFGGGGGGGGGGGGGGGGGGGGGGGGGGGGGGGGGGGGGGGGGGGGGGGGGGGGGDGGGGGCGGGGGEGGGGGGGGGGGGGGGGGCGGEECEGGGGGGGGGGGGGFDGGGGGGGGGGGGGGGGGGGGFGGEGC7CGGGFGDDB>BFDB)85;FF4<?FG@@FFF0=AABFFFFFFFFFFFBAFFFFF;(,5<<9A?(
@M04999:289:000000000-L3R54:1:1101:15241:13430 1:N:0:408
TTCCTACGGGTGGCTGCAGTGAGGAATATTGGACAATGGGTGAGAGCCTGATCCAGCCATCCCGCGTGAAGGACGACAGCCCTATGGGTTTTAAACTTCTTTTGTATGGGAATAAACCGCATTACGTGTAATGTTCTGAAGGTACCATACGAATAAGCATCGGCTAACTCCGTGCCAGCAGCCGCGGTAATACGGAGGATGCGAGCGTTATCCGGATTTATTGGGTTTAAAGGGTCCGTAGGCGGGTTGATAAGTCAGCGGTGAAAACCTGCAGCTTAACTGTAGAACTGCCGTTGATACT
+
CCCCCGGGGGGGGGGGGGGGGGGGGGGGGGGGGGGGGGGGGGGGGGGGGGGGGGGGGGGGGGGGGGGGGGGGGGGGGGGGGGGGGGGGGGGGGGGGGGGGGGGGGGGGGGGGGGGGGGGGGGGGGGGGGGGGGGGGGGGGGGGGGGGGGGGGGGGGGGGGGGGGGGGGGGGGGGGGGGGGGGGGGGGGGGGGGGGGGGCFFGGGGGGGGDGGGGGCEGGGGGGGGGGGGGG7FDFFGGGGGGFGFGFFFFFFFFFFFFFFFFGF=@FFFFFFFFFFFF@BFFFAF<AAAB??96::6ABF<
@M04999:289:000000000-L3R54:1:1101:28510:13460 1:N:0:408
TTCAGCCTACGGGTGGCTGCAGTGGGGAATTTTGGACAATGGGGGCAACCCTGATCCAGCCATGCCGCGTGTCTGAAGAAGGCCTTCGGGTTGTAAAGGACTTTTGTTAGGGAAGAAAAGCTTGGTGCTAATACCACCGAGTGCTGACGGTACCTAAAGAATAAGCACCGGCTAACTACGTGCCAGCAGCCGCGGTAATACGTAGGGTGCGAGCGTTAATCGGAATTACTGGGCGTAAAGCGAGCGCAGACGGTTAGATAAGTCAGATGTGAAATCCCCGAGCTCAACTTGGGACGTGCAT
+
CCCCCGGGGGGGGGGGGGGGGGGGGGGGGGGGGGGGGGGGGGGGGGGGGGGGGGGGGGGGGGGGGGGGGGGGGGGGGGGGGGGGGGGGGGGGGGGGGGGGGGGGGGGGGGGGGGGGGGGGGGGGGGGGGGGGGGGGGGGGGFGGGGGGGGGGGGGGGGGGGGGGGGGGGGDGGGGGGGGGFGGGGFGGGGGGGGGGGGFGGFGFFGGGGGGGGGGGGEGGGGGGDFFGGGGGGGGGDDGGGGFGFGFFFFFFGFFF>BFFFFGFFFFFFF<AFFFFF?FFFFFFFFBFFFBB1:<BF6:BA
@M04999:289:000000000-L3R54:1:1101:1826:13493 1:N:0:408
ATCCTACGGGAGGCTGCAGTGGGGAATATTGCACAATGGGGGGAACCCTGATGCAGCCATGCCGCGTGTATGAAGAAGGCCTTCGGGTTGTAAAGTACTTTCGGTAGTGAGGAAGTTGTGTGTATGAAAAGTGCATGCAGTTGACGTTAGCTACAGAAGAAGCACCGGCTAACTCCGTGCCAGCAGCCGCGGTAATACGGAGGGTGCGAGCGTTAATCGGAATGACTGGGCGTAAAGGGCATGTAGGCGGATAATTAAGTTAGGTGTGAAAGCCCCGGGCTCAACCTGGGAATTGCACTT
+
CCCCCGGGGGGGGGGGGGGGGGGGGGGGGGGGGGGGGGGGGGGGGGGGGGGGGGGGGGGGGGGGGGGGGCG9FGGGGGGGGGGGGGGGGGGGGGGGGGGGGGGGFGGGFGGGGGGGGGGGGGGGGGGGGGGGGGGGGGGFGGGGGGGGGGGGGGGGGGGGGGGGGGGGGGGGGGGGGGGGGGGGFGGGGGGGGGGGCGGGGGGDGGGGGGGGGGGGGGGGGGGGGGGGGGGGGGGFGGGGGGFFFGFFBEFFGFFFF4@FFFGFFFFFFFDFFF>>E6DFFFFBFF>0???0?B?FFFFF
@M04999:289:000000000-L3R54:1:1101:19648:13508 1:N:0:408
ATTCCTACGGGCGGCAGCAGTGGGGAATATTGCACAATGGGGGGAACCCTGATGCAGCCATGCCGCGTGTATGAAGAAGGCCTTCGGGTTGTAAAGTACTTTCGGTAGTGAGGAAGTTGTGTGTATGAAAAGTGCATGCAGTTGACGTTAGCTACAGAAGAAGCACCGGCTAACTCCGTGCCAGCAGCCGCGGTAATACGGAGGGTGCGAGCGTTAATCGGAATGACTGGGCGTAAAGGGCATGTAGGCGGATAATTAAGTTAGGTGTGAAAGCCCCGGGCTCAACCTGGGAATTGCACTT
+
CCCCCGGGGEGGGGGGEGGEFGGGGGGGGGDE<FGGGGFCGGGEFGGGGGFAFGGGGGGGGGGGDGG:FGGGGGGGGGGGGFGGGGGGFGGGFFGGGGGGFGGEGFFGGFCFFFFFFFGFGCFFFFCGFGGGGGGGGGGGGGGGGGGBFCFGGGFGGGGGGGGGGGGGDGDDGGGGGG@F*8+<EG>EFCEG8C>EGG9CEGGGGGGGGGGEGGD78AGFCEGGFGGGGGGGGGGGGFFGGDFGFGFFFFFBDDFFFFFFBBFFFFFF?FFFF@>FD>59B>:<?:<(3<?:4.2><AFFB
@M04999:289:000000000-L3R54:1:1101:25872:13518 1:N:0:408
AACCCTACGGGTGGCTGCAGTAGGGAATCTTCCACAATGGACGCAAGTCTGATGGAGCAACGCCGCGTGAGTGAAGAAGGTTTTCGGATCGTAAAGCTCTGTTGTTGGTGAAGAAGGATAGGGGTAGTAACTGATTCTTATTTGACGGTAATCAACCAGAAAGTCACGGCTAACTACGTGCCAGCAGCCGCGGTAATACGTAGGTGGCAAGCGTTGTCCGGATTTATTGGGCGTAAAGCGAACGCAGGCGGGAGAACAAGTCAGCTGTGAAAGCCCTCGGCTTAACCGGGGAAGTGCAGCT
+
CCCCCGGGGGGGGGGGGGGGGGGGGGGGGGGGGGGGGGGGGGDGGCDGGGGGGGGGGGGGGGGGGGGGGGGGGGGGGGGGGGGGGGGGGGGGGGGGGGGGGGGGGGGGGGFGGGGGGGGGGGGGGGGGGGGGGGGGGGGGGGGGGGGGGGGGGGGGGGGGGGGGGGGGGGGGGGGGGGGGGGGGGGGGGGGGGGGGGGGGFGGGGGGGGGGGGGGGGGGGGGGGEGGGGFGGGGGGGGGGGGFGFGFFFFEFGFFFFFFFFFGF?F@FFFFFBFFFFFFFFFFFFBFFFFFFFFFBFFBF0
@M04999:289:000000000-L3R54:1:1101:9395:13536 1:N:0:408
CTTTTCCTACGGGAGGCAGCAGTGGGGAATATTGCACAATGGGGGGAACCCTGATGCAGCCATGCCGCGTGTATGAAGAAGGCCTTCGGGTTGTAAAGTACTTTCGGTAGTGAGGAAGTTGTGTGTATGAAAAGTGCATGCAGTTGACGTTAGCTACAGAAGAAGCACCGGCTAACTCCGTGCCAGCAGCCGCGGTAATACGGAGGGTGCGAGCGTTAATCGGAATGACTGGGCGTAAAGGGCATGTAGGCGGATAATTAAGTTAGGTGTGAAAGCCCCGGGCTCAACCTGGGAATTGCAC
+
CCCCCGGGGGGGGGGGGGGGGGGGGGGGGGGGGGGGGGGGGGGGGGGGGGGGGGGGGGGGGGGGGGGGGGGGGGGGGGGGGGGGGGGGGGGGGGGGGGGGGGGGGGGGGGGFGGGGGGGGGGGGGGGGGGGGGGGGGGGGGGGGGGGGGGGGGGGGGGGGGGGGGGGGGGGGGGGGGGGGGGGGGGGGGGGGGGGGGGGGGGGGGGGGGGGGGGGGGGGGGGGGGGGGGGGGGGGGGGGGGGDGFGFFFFFFGFDDFFFFFFFFFFFFFFFFFFFFFFFB>FFFFDDFFFFFB??BFFFA<
@M04999:289:000000000-L3R54:1:1101:25848:13541 1:N:0:408
CCTACGGGTGGCTGCAGTGAGGAATATTGGACAATGGGTGAGAGCCTGATCCAGCCATCCCGCGTGAAGGACGACAGCCCTATGGGTTTTAAACTTCTTTTGTATGGGAATAAACCACATTACGTGTAATGTTCTGAAGGTACCATACGAATAAGCATCGGCTAACTCCGTGCCAGCAGCCGCGGTAATACGGAGGATGCGAGCGTTATCCGGATTTATTGGGTTTAAAGGGTCCGTAGGCGGGTTGATAAGTCAGCGGTGAAAACCTGCAGCTTAACTGTAGAACTGCCGTTGATACTGT
+
CCCCCGGGGGGGGGGGGGGGGGGGGGGGGGGGGGGGGGGGGGGGGGGGGGGGGGGGGGGGGGGGGGGGGGGGGGGGGGGGGGGGGGGGGGGGGGGGGGGGGGGGGGGGGGGGGGGGGGGGGGGGGGGGGGGGGGGGGGGGGGGGGGGGGGGGGGGGGGGGGGGGGGGGGGGGGGGGGGGGGGGGGGGGGGGGGGGGGGGGGGGGGGGGGGGGGEGGGGGGGGGGGGGGGDGGGGGGGGGGGGFGDDEFFFFFGFFFFFFFFFDBFFBFFFFFFFFFFFFFFFFFFFFFFFFFFFFFFFFFD
@M04999:289:000000000-L3R54:1:1101:21271:13542 1:N:0:408
CCTACGGGCGGCAGCAGTGAGGAATATTGGACAATGGGTGAGAGCCTGATCCAGCCATCCCGCGTGAAGGACGACAGCCCTATGGGTTTTAAACTTCTTTTGTATGGGAATAAACCACATTACGTGTAATGTTCTGAAGGTACCATACGAATAAGCATCGGCTAACTCCGTGCCAGCAGCCGCGGTAATACGGAGGATGCGAGCGTTATCCGGATTTATTGGGTTTAAAGGGTCCGTAGGCGGGTTGATAAGTCAGCGGTGAAAACCTGCAGCTTAACTGTAGAACTGCCGTTGATACTGT
+
CCCCCGGDEGEGECFGGGFEDFGGGF9FFGGFGGFGGCFGCFFCFGGFA9FE@ECGFGF<FGDCFFFDFFG<FF:FGFDFA,B<=EFGGF,A??FFGG9FGFEFFGGGGFGGGF<FFFGGGFAD<CFG9A<8E<BFGFFGGGGEGF9F<FFDGGGGF9FGEEBCGCFFGGGGG@ECCGGG@CEECEGECGGGE*B*=CE>E5*18BEGGGGGDEGE6ACFGG=E5CFGG77CGCFCCC5CF<B/895?4*/=>FF@?@D@D:CFFF5@:)3:?:==F>/)64<228:<2863(,1<).:<5
@M04999:289:000000000-L3R54:1:1101:28958:13546 1:N:0:408
GTCACCTACGGGTGGCTGCAGTGAGGAATATTGGACAATGGGTGAGAGCCTGATCCAGCCATCCCGCGTGAAGGACGACAGCCCTATGGGTTTTAAACTTCTTTTGTATGGGAATAAACCACGTTACGTGTAATGTTCTGAAGGTACCATACGAATAAGCATCGGCTAACTCCGTGCCAGCAGCCGCGGTAATACGGAGGATGCGAGCGTTATCCGGATTTATTGGGTTTAAAGGGTCCGTAGGCGGGTTGATAAGTCAGCGGTGAAAACCTGCAGCTTAACTGTAGAACTGCCGTTGAT
+
CCCCCGGGGGGGGGGGGGGGGGGGGGGGGGGGGGGGGGGGGGGGGGGGGGGGGGGGGGGGGGGGGGGGGGGGGGGGGGGGGGGGGDFGGGGGGGGGGGGFGGGGGGGGGFGGGGGGGGGFGGGGGGGGGGGGGGGGGGGGGGGGGGGGGGGGGGGGGGGGGGGGGGGGGGGGFGGGGGGGGGGGGGGGGGGGGGGGGGGGGGGGGGGGGGGGGGGGGCGGGGFGGGGGGGFGGGGGGGGGGFFGFGFF@FFFGFFFFFFFFFD>@FFFFFFFFFFFFFFFFFFFFAFAAAA?BFFFFFFF
@M04999:289:000000000-L3R54:1:1101:16788:13556 1:N:0:408
CCCTACGGGGGGCTGCAGTGGGGAATTTTGGACAATGGGGGGAACCCTGATCCAGCCATGCCGCGTGTCTGAAGAAGGCCTTCGGGTTGTAAAGGACTTTTGTTAGGGAAGAAAAGCTTGGTGTTAATACCACCGAGTGCTGACGGTACCTAAAGAATAAGCACCGGCTAACTACGTGCCAGCAGCCGCGTTAATACGTAGGGTGCGAGCGTTAATCGGAATTACTGGGCGTAAAGCGAGCGCAGACGGTTAGATAAGTCAGATGTGAAATCCCCGAGCTCAACTTGGGACGTGCATTTG
+
CCCCCGGGGGGGGGGGGGGGGGGGGGGGGGGGGGGGGGGGGGGGGGGGGGGGGGGGGGGGGGGGGGGGGGGGGGGGGGGGGGGGGGGGGGGGGGGGGGGGGGGGGGGGGGGGGGGGGGGGGGFGGGEGCGGFGGGGGGFGGGGGG5;@EC9FG6CFEGGC77<FFG>58C6<@FEEG>F5@+;CFFFGGG*1C5<<@E<6EGEGDGEEE=EGEG=CCGEG:ACCFGGGGG5>GG5:CCD5555<D<:BBB>B5@7@6796697@*9@@A8<DFFF3>1D23?2:AFA>?0,1,(-2<D<)
@M04999:289:000000000-L3R54:1:1101:11592:13590 1:N:0:408
TAGCCCTACGGGGGGCTGCAGTGGGGAATTTTGGACAATGGGGGGAACCCTGATCCAGCCATGCCGCGTGTCTGAAGAAGGCCTTCGGGTTGTAAAGTACTTTCGGTAGTGAGGAAGTTGTGTGTATGAAAGGTGCATGCAGTTGACGTTAGCTACAGAAGAAGCACCGGCTAACTCCGTGCCAGCAGCCGCGGTAATACGGAGGGTGCGAGCGTTAATCGGAATGACTGGGCGTAAAGGGCATGTAGGCGGATAATTAAGTTAGGTGTGAAAGCCCCGGGCTCAACCTGGGAATTGCACT
+
CCCCCGGGGGGGGGGGGGGGGGGGGGGGGGGGGGGGGGGGGGGGGGGGGGGGGGGGGGGGGGGGGGGGGGGGGGGGGGGGGGGGGGGGGGGGGGGGGGGGGGGGGGGGGGGGGGGGGGGGGGGGGGGGGGGGGGGGGGGGGGGGGGGGGGGGGGGGGGGGGGGGGGGGGGGGGGGGGGGGGGGGGGGGGGGGGGGGGGGGGGGGGGGGGGGGGGGGGGGGGGGGGGGGGGGFGGGGGGGGGCFGFGFFFFFFGFBFFFFFFFGFF?FFF@DFFFFFFFFF>BB07??FFBFFFFFFB2<B>
@M04999:289:000000000-L3R54:1:1101:2188:13596 1:N:0:408
GTCCTACGGGAGGCAGCAGTGGGGAATATTGCACAATGGGGGGAACCCTGATGCAGCCATGCCGCGTGTATGAAGAAGGCCTTCGGGTTGTAAAGTACTTTCGGTAGTGAGGAAGTTGTGTGTATGAAAAGTGCATGCAATTGACGTTAGCTACAGAAGAAGCACCGGCTAACTCCGTGCCAGCAGCCGCGGTAATACGGAGGGTGCGAGCGTTAATCGGAATGACTGGGCGTAAAGGGCATGTAGGCGGATAATTAAGTTAGGTGTGAAAGCCCCGGGCTCAACCTGGGAATTGCACTT
+
CCCCCGGGGGGGGGGGGGGGGGGGGGGFGGGGGGGGGGGGEGGGGGGGGGGGGGFGGGGBGGGGGGGGGGGGGFGGGGGGGGGGGGGGGGGGGGGGFGGGGGDG<@FFGGGGFGGGGFGGGGGGGGGGGGGGGGGGGGGFGGGGGGEGF*<FFFGGGCGGGGCFGGCCFGGGFG?AEFGGGGGGGFGGGGGGG5?CEGGGGGGGD8EGGGGGGGGGGGGGG=EGGGGGGFFDEC:*CFGDFGFFFF=6>5>5C?*8=7BBFB>@==BDFF4-355>D>:>F12?02>B1(.47BDAFB9?
@M04999:289:000000000-L3R54:1:1101:14311:13599 1:N:0:408
TGGACCTACGGGGGGCTGCAGTGGGGAATATTGCACAATGGGGGGAACCCTGATGCAGCCATGCCGCGTGTATGAAGAAGGCCTTCGGGTTGTAAAGTACTTTCGGTAGTGAGGAAGTTGTGTGTATGAAAAGTGCATGCAGTTGACGTTAGCTACAGAAGAAGCACCGGCTAACTCCGTGCCAGCAGCCGCGGTAATACGGAGGGTGCGAGCGTTAATCGGAATGACTGGGCGTAAAGGGCATGTAGGCGGATAATTAAGTTAGGTGTGAAAGCCCCGGGCTCAACCTGGGAATTGCACT
+
CCCCCGGGFGGGGEDCEGGAEEFGFGCFGGF<FGGGGGDFFGGGGDGGGGF<FFGEGGGFGGCFGGGGGGGGGGGGGGGGGGGGGGGGGGGGGGGGGGGDFGGGGDGGGGGGGG6@E<CEFGE;;CGF9CFGGGGGGGGGGGGGFGGE>CFGGGGGGGGGGGGGGGGGGGGGGGGGGGGGFGGGGGGGGGGD>EGGEGFDFGEGGEGGGGGGGGGGGFFGGGGGGG=FGFDFGGGGGFFFGGFGFGFFFFFEG3@FBFF?BFGFFF=FFFFFFF@7@BFF>60:B?1<BFBFBF??F96<4
@M04999:289:000000000-L3R54:1:1101:26317:13621 1:N:0:408
CCTACGGGCGGCAGCAGTAGGGAATCTTCCACAATGGACGCAAGTCTGATGGAGCAACGCCGCGTGAGTGAAGAAGGTTTTCGGATCGTAAAGCTCTGTTGTTGGTGAAGAAGGATAAGGATAGTAACTGATTCTTATTTGACGGTAATCAACCAGAAAGTCACGGCTAACTACGTGCCAGCAGCCGCGGTAATACGTAGGTGGCAAGCGTTGTCCGGATTTATTGGGCGTAAAGCGAACGCAGGCGGGAGAACAAGTCAGCTGTGAAAGCCCTCGGCTTAACCGGGGAAGTGCAGCTGA
+
CCCCCGGGGGGGGGGGGGGGGGGGGGGGGGGGGGGGGGGGGGGGFGGGGGGGGGGGGGGGGGGGGGGGGGGGGGGGGGGGGGGG=BFFGGGGGGGGGGGGGGGGGGGGGGGGGGGGGGGGGGGGGGGGGGGGGGGGGGGGGGGGGGGGGGGGGGGGGGGGGGGGGGGGGGGGGGGGGGGGGGGGGGGGGGGGGGGGGGGGGGGGGGGGGGGGGGGGGGGGGGGGGGGGGGGGGGGGGGGGGGFGEDEFDEEFGFFFF=6@BFGFFFFFAFFFBFFFFFFFFFFFFBF>BBFBDDAABBB?
@M04999:289:000000000-L3R54:1:1101:6741:13625 1:N:0:408
ATACCTACGGGGGGCAGCAGTGAGGAATATTGGACAATGGGTGAGAGCCTGATCCAGCCATCCCGCGTGAAGGACGACAGCCCTATGGGTTTTAAACTTCTTTTGTATGGGAATAAACCACATTACGTGTAATGTTCTGAAGGTACCATACGAATAAGCATCGGCTAACTCCGTGCCAGCAGCCGCGGTAATACGGAGGATGCGAGCGTTATCCGGATTTATTGGGTTTAAAGGGTCCGTAGGCGGGTTGATAAGTCAGCGGTGAAAACCTGCAGCTTAACTGTAGAACTGCCGTTGATAC
+
CCCCCGGGGGGGGGGGGGGGGGGGGGGGGGGGGGGGGGGGGGGGGGGGGGGGGGGGGGGGGGGGGGGGGGGGGGGGGGGGGGGGGGGGGGGGGGGGGGGGGGGGGGGGGGGGGGGGGGGGGGGGGGGGGGGGGGGGGGGGGGGGGGGGGGGGGGGGGGGGGGGGGGGGGGGGGGGGGGGGGGGGGGGGGGGGGGGGGGGGGGGGGGGGGGGGGGGGGGGGGGGGGGGGCGGGGGGGGGGGGGFGFGFFFFFFGFFFFFFFFEGFFFFFFFFFFFFFFFFFFFFFFF>ADFFFFFFFF?AF9
@M04999:289:000000000-L3R54:1:1101:8267:13657 1:N:0:408
TGCTACGGGGGGCAGCAGTAGGGAATCTTCCACAATGGACGCAAGTCTGATGGAGCAACGCCGCGTGAGTGAAGAAGGTTTTCGGATCGTAAAGCTCTGTTGTTGGTGAAGAAGGATAGGGATAGTAACTGATTCTTATTTGACGGTAATCAACCAGAAAGTCACGGCTAACTACGTGCCAGCAGCCGCGGTAATACGTAGGTGGCAAGCGTTGTCCGGATTTATTGGGCGTAAAGCGAACGCAGGCGGGAGAACAAGTCAGCTGTGAAAGCCCTCGGCTTAACCGGGGAAGTGCAGCTG
+
CCCCCGGGGGGGGGGGGGGGGGGGGGGGGGGGGGGGGGGGGGGGGGGGGGGGGGGGGGGGGGGGGGGGGGGGGGGGGGGGGGGGGGGGGGGGGGGGGGGGGGGGGGGGGGGGGGGGGGGGGGGGGGGGGGGGGGGGGGGGGGGGGGGGGGGGGGGGGGGGGGGGGGGGGGGGGGGGGGGGGGGGGGGGGGGGGGGGGGGGGGGGGGGGGGGGGGGGGGGGGGGGGGGGGGGGGGGGGGGGGGFGFGFFFFFEGFFFFFFFFFGFFFFFFFFFFFFFFFFFFFFFFFFFF;???FFFFFFF
@M04999:289:000000000-L3R54:1:1101:24794:13669 1:N:0:408
TGCCTACGGGGGGCTGCAGTGGGGAATTTTGGACAATGGGGGGAACCCTGATCCAGCCATGCCGCGTGTCTGAAGAAGGCCTTCGGGTTGTAAAGGACTTTTGTTAGGGAAGAAAAGCCGGGTGCTAATACCACCTGGTGCTGACGGTACCTAAAGAATAAGCACCGGCTAACTACGTGCCAGCAGCCGCGGTAATACGTAGGGTGCGAGCGTTAATCGGAATTACTGGGCGTAAAGCGAGCGCAGACGGTTAGATAAGTCAGATGTGAAATCCCCGAGCTCAACTTGGGACGCGCATTTG
+
CCCCCGGGGGGGGGGGGGGGGGGGEGGGGGGGGGGGGGGGGGGGGGGGGGGGGGGGGFGGGGGGGGGGGGGGFGGGGGGGGGGGGGGGGGGGGGGGFFGGGGGGGCFCCFGGGGGGFGGGGEGGGGGGGGGGGGGGFFGGGGFGGGGEFGGFGGGCCCGGC:EGGGGGGGGGGGGGGGGGGGGGGGGGGGG5EEDEGGGGCFEGGGGGC=EGGGGGGGGGGGGGGGGG77CDGDGGGGDDGGFDEGFF>E@75:?FFFFFFFF7FF??<F):AFFFFFFFBFBFF<AAF?0:>F;>B0:))
@M04999:289:000000000-L3R54:1:1101:12905:13716 1:N:0:408
TACCTACGGGGGGCTGCAGTGGGGAATATTGCACAATGGGGGGAACCCTGATGCAGCCATGCCGCGTGTATGAAGAAGGCCTTCGGGTTGTAAAGTACTTTCGGTAGTGAGGAAGTTGTGTGTATGAAAAGTGCATGCAATTGACGTTAGCTACAGAAGAAGCACCGGCTAACTCCGTGCCAGCAGCCGCGGTAATACGGAGGGTGCGAGCGTTAATCGGAATGACTGGGCGTAAAGGGCATGTAGGCGGATAATTAAGTTAGGTGTGAAAGCCCCGGGCTCAACCTGGGAATTGCACTT
+
CCCCCGGGGGGGGGGGGGGGGGGGGGGGGGGGGGGGGGGGGGGGGGGGGGGGGGGGGGGGGGGGGGGGGGGGGGGGGGGGGGGGGGGGGGGGGGGGGGGGGGGGGGGGGGGGGGGGGGGGGGGGGGGGGGGGGGGGGGGGGGGGGGGGGGGGGGGGGGGGGGGGGGGGGGGGGGGGGGGGGGGGGGFFGGGGGGGGGGGGDGGGGGGGGGGGGGGGGGGGGGGGGGGGGGGGGGG3:FGGGGFGFGFFFFFFGFFFF4FFFBD:FFFFFFFAFFFFFFFFFFBBFFFFFF?FFFFFF?FF
@M04999:289:000000000-L3R54:1:1101:16783:13720 1:N:0:408
GGCGGCCTACGGGGGGCTGCAGTGGGGAATATTGCACAATGGGGGGAACCCTGATGCAGCCATGCCGCGTGTATGAAGAAGGCCTTCGGGTTGTAAAGTACTTTCGGTAGTGAGGAAGTTGTGTGTATGAAAAGTGCATGCAGTTGACGTTAGCTACAGAAGAAGCACCGGCTAACTCCGTGCCAGCAGCCGCGGTAATACGGAGGGTGCGAGCGTTAATCGGAATGACTGGGCGTAAAGGGCATGTAGGCGGACAATTAAGTTAGGTGTGAAAGCCCCGGGCTCAACCTGGGAATTGCAC
+
CCCCCGGGGGGGGGGGGGGGGGGGGGGGGGGGGGGGGGGGGGGDGGGGGGGGGGGGGGGGGGGGGGGGGGGGGGGGGGGGGGGGGGGGGGGGGGGGGGGGGGGGGGGGGGGGGGGGGGGGGGGGGGGGGGGGGGGGGGGGGGGGGGGGGGGGGGGGGGGGGGGGGGGGGGGGGGGGGGGGGGGFGGGGGGGGGGGGGGGGGGGGGGGGGGGGGGGGGGCGGGGGEGGFFFFFGGGGGGGGGGFGFGFFFFFDG3BEFFFFFFGFFFFFFFFFF?FFFFF>0;BFFFFFBFFF0:?:?BBB5
@M04999:289:000000000-L3R54:1:1101:17513:13722 1:N:0:408
GTCCTACGGGGGGCTGCAGTGAGGAATATTGGACAATGGGTGAGAGCCTGATCCAGCCATCCCGCGTGAAGGACGACAGCCCTATGGGTTTTAAACTTCTTTTGTATGGGAATAAACCACATTACGTGTAATGTTCTGAAGGTACCATACGAATAAGCATCGGCTAACTCCGTGCCAGCAGCCGCGGTAATACGGAGGATGCGAGCGTTATCCGGATTTATTGGGTTTAAAGGGTCCGTAGGCGGGTTGATAAGTCAGCGGTGAAAACCTGCAGCTTAACTGTAGAACTGCCGTTGATACT
+
CCCCCGGGGGGGGGGGEGGFGFGGGGGGGGGGGGGGGGGGGGGGGGGGGGGGGFGGGGGGGGGFGGGGGGFGGGGGGGGGFGGGGGGGGGGGGGGGGGGFGGGGGGGGGGGGGGGGGGGGGGGGGGGGGGGGGGGFGGGGGGFGGGGGGFGGCGGGGGGGGGGGGEGGGGGGGGGGGGGGGGGGGGGGGGGGGGGGGGGCFGGEGEGGEGGGGGG5=ECFGDFGGGGGFGGGGGGGCDGGGGFGFGDFF?F?CFFFFF?EFFDF@4@F0@:1?FFFFAFAAAF9<<AAAFB?F?:BBA446
@M04999:289:000000000-L3R54:1:1101:22588:13726 1:N:0:408
CCTACGGGGGGCAGCAGTGGGGAATTTTGGACAATGGGGGGAACCCTGATCCAGCCATGCCGCGTGTCTGAAGAAGGCCTTCGGGTTGTAAAGGACTTTTGTTAGGGAAGAAAAGCCGGGTGCTAATACCACCTGGTGCTGACGGTACCTAAAGAATAAGCACCGGCTAACTACGTGCCAGCAGCCGCGGTAATACGTAGGGTGCGAGCGTTAATCGGAATTACTGGGCGTAAAGCGAGCGCAGACGGTTAGATAAGTCAGATGTGAAATCCCCGAGCTCAACTTGGGACGTGCATTTGA
+
CCCCCGGGGGGGGGGGGGGGGGGGGGGGGGGGGGGGGGGGGGGGGGGGGGGGGGGGGGGGGGGGGGGGGGGGGGGGGGGGGGGGGGGGGGGGGGGGGGGGGGGGGGGGGGGGGGGGGGGGGGGGGGGGGGGGGGGGGGGGGGGGGGGGGGGGGGGGGGGGGGGGGGGGGGGGGGGGGGGGGGGGGGGGGGGGGGGGGGGGGGGGGGGGGGGGGGGGGGGGGGGGGGGGGGGGGGGFGDGGGDEGFGFFFFFFF=BFF=FFFFGFF==F<B>BFFF:>>E??<?FAFFF0096??FFFFFF
@M04999:289:000000000-L3R54:1:1101:13486:13740 1:N:0:408
TCCTACGGGCGGCTGCAGTGGGGAATATTGCACAATGGGGGGAACCCTGATGCAGCCATGCCGCGTGTATGAAGAAGGCCTTCGGGTTGTAAAGTACTTTCGGTAGTGAGGAAGCTGTGTGTATGAAAAGTGCATGCAGTTGACGTTAGCTACAGAAGAAGCACCGGCTAACTCCGTGCCAGCAGCCGCGGTAATACGGAGGGTGCGAGCGTTAATCGGAATGACTGGGCGTAAAGGGCATGTAGGCGGATAATTAAGTTAGGTGTGAAAGCCCCGGGCTCAACCTGGGAATTGCACTTA
+
CCCCCGGGG+FGGGGGGGGGGGGGGGGGGGGGGGGGGGGGGGGGGGGGGGGGGGGGGGGGGGGGGGGGGGGGGGGGGGGGGGGGGGGGGGGGGGGGGGGGGGGGGGGGGGGGGGGGGGGGGGGGGGGGGGGGGGGGGGGGGGGGGGGGGGGGGGGGGGGGGGGGGGGGGGGGGGGGGGGGGGGGGGGGGGGGGGGGGGGGGGGGGGGGGGGGGGFGGGGGGGGGGGGGGGGGGGGGGGGGGGFGFGFFFFFBFFFFFFFFFFGFFFFFAFFFFFFFFFFF?BFFFFFF?FFF?BFFFFFF
@M04999:289:000000000-L3R54:1:1101:25481:13757 1:N:0:408
CCTACGGGGGGCTGCAGTGGGGAATATTGCACAATGGGGGGAACCCTGATGCAGCCATGCCGCGTGTATGAAGAAGGCCTTCGGGTTGTAAAGTACTTTCGGTAGTGAGGAAGTTGTGTGTATGAAAAGTGCATGCAGTTGACGTTAGCTACAGAAGAAGCACCGGCTAACTCCGTGCCAGCAGCCGCGGTAATACGGAGGGTGCGAGCGTTAATCGGAATGACTGGGCGTAAAGGGCATGTAGGCGGATAATTAAGTTAGGTGTGAAAGCCCCGGGCTCAACCTGGGAATTGCACTTAA
+
CCCCCGGGGGGGGGGGGEFGGG:EGGGGGCFFDGFDFGGGGEEGGG8CFGGGGGGGGGGGGGGGFEGGGGGACGGGFFAECCEEGGGGFFGGGGGGDFGFEGGGGGGFGGCFGEFGFGGGGGGGFFGGGGGGCGGFGGGGGCFGEGGGGFGGGGGGEGGGGGGGGGGGGGGGGGEGGGGGGGGFGGGGGGGGGGGGGGEEEEEEGEEGEC?EEGGGGGGEGFGFFGGGFGGGGGGGGGGGGFFFFDDFFFF*:?FF69BFFFG?FFFFFFF08EEFFFFFBF7:FFFF<??079<?<?A<
@M04999:289:000000000-L3R54:1:1101:3850:13759 1:N:0:408
CCTACGGGGGGCAGCAGTGGGGAATATTGCACATTGGGGGGAACCCTGATGCAGCCATGCCGCGTGTATGAAGAAGGCCTTCGGGTTGTAAAGTACTTTCGGTAGTGAGGAAGTTGTGTGTATGAAAAGTGCATGCAGTTGACGTTAGCTACAGAAGAAGCACCGGCTAACTCCGTGCCAGCAGCCGCGGTAATACGGAGGGTGCGAGCGTTAATCGGAATGACTGGGCGTAAAGGGCATGTAGGCGGATAATTAAGTTAGGTGTGAAAGCCCCGGGCTCAACCTGGGAATTGCACTTAA
+
CCCCCGGGGGGGGGGGGGGGGGGGGGGGGGGGGGGGGGGGGGGGGGGGGGGGGGGGGGGGGGGGGGGGGGGGGGG8FGGGGGGGGGGGGGGGGGGGGGGGGGGGGFGGGGGGGGGGGGGGGGGGGGGGGGGGGGGGGGGGGGGGGGGGGGGGGGGGGGGGGGGGGGGGGGGGGGGGGGGGGGGGGGGGGGGGGGGGGGGGGGGGGGGGGGGGGGGGGGGGGGGGGGGGGGDDGGGGGGGGFGF>FGFFEFFFGF?FFFFFFFGFFFFFFF?<<B>BD>B?D?FBFFFFFFFD?FBFFFFA
@M04999:289:000000000-L3R54:1:1101:24553:13761 1:N:0:408
AGGCCTACGGGTGGCTGCAGTGGGGAATATTGCACAATGGGGGGAACCCTGATGCAGCCATGCCGCGTGTATGAAGAAGGCCTTCGGGTTGTAAAGTACTTTCGGTAGTGAGGAAGTTGTGTGTATGAAAAGTGCATGCAATTGACGTTAGCTACAGAAGAAGCACCGGCTAACTCCGTGCCAGCAGCCGCGGTAATACGGAGGGTGCGAGCGTTAATCGGAATGACTGGGCGTAAAGGGCATGTAGGCGGATAATTAAGTTAGGTGTGAAAGCCCCGGGCTCAACCTGGGAATTGCACTT
+
CCCCCGGGGGGGGGGGGGGGGGGGGGGGGGGGGGGGGGGGGGGGGGGGGGGGGGGGGGGGGGGGGGGGGGGGGGGGGGGGGGGGGGGGGGGGGGGGGGGGGGGGGGGGGGGGGGGGGGGGGGGGGGGGGGGGGGGGGGGGGGGGGGGGGGGGGGGGGGGGGGGGGGGGGGGGGGGGGGGGGGGGGGGGGGGGGGGGGGGGGGGGGGGGGGGGGGGGGGGGGGGGGGGGGGGGGDGGFFGGGGFGFGFFFFFFGFFFFFFFFFGFFFFFFFFFFFFF>>D>BFFBFFFF?FFFFFDFF><<:
@M04999:289:000000000-L3R54:1:1101:13643:13811 1:N:0:408
TCCTACGGGTGGCTGCAGTGGGGAATATTGCACAATGGGGGGAACCCTGATGCAGCCATGCCGCGTGTATGAAGAAGGCCTTCGGGTTGTAAAGTACTTTCGGTAGTGAGGAAGTTGTGTGTATGAAAAGTGCATGCAGTTGACGTTAGCTACAGAAGAAGCACCGGCTAACTCCGTGCCAGCAGCCGCGGTAATACGGAGGGTGCGAGCGTTAATCGGAATGACTGGGCGTAAAGGGCATGTAGGCGGATAATTAAGTTAGGTGTGAAAGCCCCGGGCTCAACCTGGGAATTGCACTTA
+
CCCCCGGGGFGGGGGGGGGGGGGGGGGGGGGGFGGGGGGGGGGGGGGGGGGGGGGGGGGGGGGGGFGGGGGGGGGGGGGGGGGGGGFGGGGGGGGGGGGGGGGGGGGGGGGGGGGGGGGGGGGGGGGGGGGGGGGGGGGGGGGGGGGGGGGGGGGGGGGGGGGGGGGGGGGGGGGGG7FGGGGGGGGGGGGGGGGGGGGGGGGGEGGGGGGGGGGGGGGGGGGGGGGGGDGGGGGGGGGGGGFGFGFBEFFFGFFFFFFFFFGFFFFFFFFFBFFFF>BBFFFFFFFFFFFFFFFF<BFF
@M04999:289:000000000-L3R54:1:1101:23127:13816 1:N:0:408
GCCCTACGGGAGGCTGCAGTGGGGAATATTGCACAATGGGGGGAACCCTGATGCAGCCATGCCGCGTGTATGAAGAAGGCCTTCGGGTTGTAAAGTACTTTCGGTAGTGAGGAAGTTGTGTGTATGAAAAGTGCATGCAATTGACGTTAGCTACAGAAGAAGCACCGGCTAACTCCGTGCCAGCAGCCGCGGTAATACGGAGGGTGCGAGCGTTAATCGGAATGACTGGGCGTAAAGGGCATGTAGGCGGATAATTAAGTTAGGTGTGAAAGCCCCGGGCTCAACCTGGGAATTGCACTT
+
CCCCCGGGGGGGGGGGGGGGGGGGGGGGGGGGGGGGGGGGGGGGGGGGGGGGGGGGGGGGGGGGGGGGGGGGGGGGGGGGGGGGGGGGGGGFGGGGGGGGGGGGGGGGGGGGGGGGGGGGGGGGGGGGGGGGGGGGGGGGGGGGGGGGGGGGGGGGGGGGG,FFGGGGGGGGGGGGGGGGGGGGGGGGGGGGGGGGGGGDGGGGGGGGGGCGGGGGGGGGGGGGGGGGGGGGEGGGGGGGGGFGFGFFFFFFGFFFFFFFFFG)07?@BFFA?FFBFFFFFFFFBFFBBF:??B?AFFFF
@M04999:289:000000000-L3R54:1:1101:7174:13828 1:N:0:408
TCGCCTACGGGGGGCTGCAGTGAGGAATATTGGACAATGGGTGAGAGCCTGATCCAGCCATCCCGCGTGAAGGACGACAGCCCTATGGGTTTTAAACTTCTTTTGTATGGGAATAAACCATATTACGTGTAATGTTCTGAAGGTACCATACGAATAAGCATCGGCTAACTCCGTGCCAGCAGCCGCGGTAATACGGAGGATGCGAGCGTTATCCGGAGTTATTGGGTTTAAAGGGTCCGTAGGCGGGTTGATAAGTCAGCGGTGAAAACCTGCAGCTTAACTGTAGAACTGCCGTTGATAC
+
CCC?CF;EFGGGCE>:CFFGEGDE9DFGCEFF<FFFDGG8EFGGGE,<?A@C<EFDFFGGGGDGGDGGGDCFCDFGGGDF<+F@BCGCFGDCFCCGGGGFGGGGADF9@BGFGGCCCFCE>FEF99FGF<3CFGFFCFGFFFGGDG@FFCC:EGGGGACGGGD7FF7@FFFGDFDGCCF>@FGGGGGGGD8FEA*;?CGGDGG88*:EGGDG79C5E*:::FFCG55*79C7CFEF<7<FFGD7BGF>BF)8:FFFF4*9@FC>>F?FBFFFFF464<FAF<46<<<<3:32(4(41(.5)
@M04999:289:000000000-L3R54:1:1101:10900:13829 1:N:0:408
ACACCTACGGGGGGCTGCAGTGGGGAATATTGCACAATGGGGGGAACCCTGATGCAGCCATGCCGCGTGTATGAAGAAGGCCTTCGGGTTGTAAAGTACTTTCGGTAGTGAGGAAGTTGTGTGTATGAAAAGTGCATGCAGTTGACGTTAGCTACAGAAGAAGCACCGGCTAACTCCGTGCCAGCAGCCGCGGTAATACGGAGGGTGCGAGCGTTAATCGGAATGACTGGGCGTAAAGGGCATGTAGGCGGATAATTAAGTTAGGTGTGAAAGCCCCGGGCTCAACCTGGGAATTGCACTT
+
CCCCCGGDGGGGGGGGGDGGGGGGGGGGGGGGGGGGGGGGGGGGGGGGGGGGGGGGGGGGGGGGGGGGGGGGGGGGGFGGFGGFGGGGFGGGGGGGGGGGGGFGGEGG@FDFFFGGGGGGE@EFGFEGGGGGGGGGGGGGGGGGGGGGGGGGGGGGGGGGGGGGGGGGGGGGGGGGGGGGGGGGGGFF>EDGGGECFFGGC8EGGGGCGGGDGEGGFFGFGGGGGGGGGGGGGGGGFGGGGGFG?GFFFEFFGFFFFFFF?@:6FFFFFFDABFF>D>B9B>BBF??F?FB1:?F?AF?A:
@M04999:289:000000000-L3R54:1:1101:23327:13886 1:N:0:408
GTCCTACGGGGGGCTGCAGTGAGGAATATTGGACAATGGGTGAGAGCCTGATCCAGCCATCCCGCGTGAAGGACGACAGCCCTATGGGTTTTAAACTTCTTTTGTATGGGAATAAACCACATTACGTGTAATGTTCTGAAGGTACCATACGAATAAGCATCGGCTAACTCCGTGCCAGCAGCCGCGGTAATACGGAGGATGCGAGCGTTATCCGGATTTATTGGGTTTAAAGGGTCCGTAGGCGGGTTGATAAGTCAGCGGTGAAAACCTGCAGCTTAACTGTAGAACTGCCGTTGATACT
+
CCCCCGGGGGGGGGGGGGGGGGGGGGGGGGGGDGGGGGGGGGGGFGGGGGGGGGGGGGGGGGGGGGGGGFGEFFGGGGGFGGGFGGGGFGGGGGFFGCCFFFGGFDFGG>FGGGGGF@FGFFFGGGGFFG@FGFFGGCCCFFGGGGGGFGGGGGGGGGGGGC@FGEGGFGGGGGGGGGGGGGGGGGGGGGGGFGGGGGGGGFGGGC8EG*;<@EGGGGECCCCFFEC<FCCFGDF4CCFF<>?DEGFFF4@?C?FBF?:>>B5FFFFFB?::76??FAFFA44).-.4477:>?:?BFAF9
@M04999:289:000000000-L3R54:1:1101:19803:13939 1:N:0:408
GGATACCTACGGGCGGCTGCAGTGGGGAATATTGCACAATGGGGGGAACCCTGATGCAGCCATGCCGCGTGTATGAAGAAGGCCTTCGGGTTGTAAAGTACTTTCGGTAGTGAGGAAGTTGTGTGTATGAAAAGTGCATGCAATTGACGTTAGCTACAGAAGAAGCACCGGCTAACTCCGTGCCAGCAGCCGCGGTAATACGGAGGGTGCGAGCGTTAATCGGAATGACTGGGCGTAAAGGGCATGTAGGCGAATAATTAAGTTAGGTGTGAAAGCCCCGGGCTCAACCTGGGAATTGCAC
+
CCCCCGFFG-CGEGGGGGGGGGGGGGGGGFFGGGGGGGGGGGGGGGGGGGCEFGGGGGGGGGGGGEGGGGGFFGGFGGGGGGGGGGDFGGGGGGGGGGGGGGGGFGGFCFAFGGGGGGGGGGGGGGGGGGGGGGGGGGGGGGGGGGGGGGGGGGGGGGGFGGGFGGGGGGGGGGGGGGGEEGGGGGGGGGGGGGGGGGGGDGGGGGGGGCGGGGGGGEDFGGGGGGGGGGGGGGG>DGFGGDEGFF9@BFFEGBFFBFFFFFGF??F7<9<<A4FFF6E>3(4(,4<?F0:?2(4:BFA<8
@M04999:289:000000000-L3R54:1:1101:23527:13944 1:N:0:408
GCCTACGGGTGGCTGCAGTGGGGAATATTGCACAATGGGGGGAACCCTGATGCAGCCATGCCGCGTGTATGAAGAAGGCCTTCGGGTTGTAAAGTACTTTCGGTAGTGAGGAAGTTGTGTGTATGAAAAGTGCATGCAGTTGACGTTAGCTACAGAAGAAGCACCGGCTAACTCCGTGCCAGCAGCCGCGGTAATACGGAGGGTGCGAGCGTTAATCGGAATGACTGGGCGTAAAGGGCATGTAGGCGGATAATTAAGTTAGGTGTGAAAGCCCCGGGCTCAACCTGGGAATTGCACTTA
+
CCCCCGGGGGGGGGGGGGGGGGGGGGGGGGGGGGGGGGGGGGGGGGGGGGGGGGGGGGGGGGGGGGGGGGGGGGGGGGGGGGGGGGGGGGGGGGGGGGGGGGGGGGFGGGGGGGGGGGGGGGGGGGGGGGGGGGGGGGGGGGGGGGGGGGGGGFGGGGGGGGGGGGGGGGGGGGGGGGGGGGGGGGGGGGGGGGGGGGGGGGGGGGGGGGGGGGFGGGGGGGGGGGGGGGGGGGGGGGGGGGFGFGFBD>E3CFBFFFFFFFDFFFBFDFFFBFFFFFFFFFFFFFFFFFFFFFFAFFF<
@M04999:289:000000000-L3R54:1:1101:18643:13949 1:N:0:408
AGTGCCTACGGGTGGCAGCAGTAGGGAATCTTCCACAATGGACGCAAGTCTGATGGAGCAACGCCGCGTGAGTGAAGAAGGTTTTCGGATCGTAAAGCTCTGTTGTTGGTGAAGAAGGATAAGGATAGTAACTGATTCTTATTTGACGGTAATCAACCAGAAAGTCACGGCTAACTACGTGCCAGCAGCCGCGGTAATACGTAGGTGGCAAGCGTTGTCCGGATTTATTGGGCGTAAAGCGAACGCGGGCGGGAGAACAAGTCAGCTGTGAAAGCCCTCGGCTTAACCGGGGAAGTGCAGC
+
CCCCCGGGGGGGGGGGGGGGGGGGGGGGGGGGGGGGGGGGGGGGGGGGGGGGGGGGGGGGGGGGGGGGGGGGGGGGGGGGGGGGGGGGCGGGGGGGGGGGGGGGGGGGGEGGGGGGGGGGGGGGGGGGGGGGGGGGGGGGGGGGGGGGGGGGGGGGGGGGGGGGGGGGGGGGGGGGGGGGGGGGGGGGGGGGGGGGGGGGGGGGGGGGGGGGGGGGGGGGGGGGGFGGGGGGGGGGGGGGGGFGFGFFFFFFGFFFFFFFF@GFFFFFBFAFFF?FFBFFFFBFFFFFFFFFFFFFFFF>.
@M04999:289:000000000-L3R54:1:1101:4750:13957 1:N:0:408
TACCTACGGGGGGCTGCAGTGGGGAATATTGCACAATGGGGGGAACCCTGATGCAGCCATGCCGCGTGTATGAAGAAGGCCTTCGGGTTGTAAAGTACTTTCGGTAGTGAGGAAGTTGTGTGTATGAAAAGTGCATGCAGTTGACGTTAGCTACAGAAGAAGCACCGGCTAACTCCGTGCCAGCAGCCGCGGTAATACGGAGGGTGCGAGCGTTAATCGGAATGACTGGGCGTAAAGGGCATGTAGGCGGATAATTAAGTTAGGTGTGAAAGCCCCGGGCTCAACCTGGGAATTGCACTT
+
CCCCCGGGGGGGGGGGGFGGGGGGGGFGGGGGGFGGGGGGGGGGGFGGGGGGGGGGGGGGGGGGGGGGGGGGGGGGGGGGGGGFGGGGGGGGGGGGGGGFGGGGGGDCFECF@FGGGGGGGFFFGGGGGGGGGGGGGGGGGFGGGGGGGGFGGGGGGGGGFGGGGGEEGGGGGGGGGGGGGGGGGGGGGGGGGGGGGGGEGEEGGGGEGGDGGGGFC?FEGDFCFFGGGGGG5D=FFFDGGGFCFGFFFBB:DFFFFFFFFFGF?FFFFFFFF4FFBBEB>FFFF??BFFF:<04>DFFF
@M04999:289:000000000-L3R54:1:1101:19777:13959 1:N:0:408
ATCCTACGGGAGGCTGCAGTGGGGAATATTGCACAATGGGGGGAACCCTGATGCAGCCATGCCGCGTGTATGAAGAAGGCCTTCGGGTTGTAAAGTACTTTCGGTAGTGAGGAAGTTGTGTGTATGAAAAGTGCATGCAGTTGACGTTAGCTACAGAAGAAGCACCGGCTAACTCCGTGCCAGCAGCCGCGGTAATACGGAGGGTGCGAGCGTTAATCGGAATGACTGGGCGTAAAGGGCATGTAGGCGGATAATTAAGTTAGGTGTGAAAGCCCCGGGCTCAACCTGGGAATTGCACTT
+
CCCCCEEFCED:FFAC;<FFGGGG;FGDFGFGGFFGGFGGGDGGGGFECFFE<FC<FGG,=<F@CFGGGGCCCGGCFFF8F=FFGGEFGCFFGC9FACFGA,@FGFC@CAFFCGG:FFG:>FB;FG,@>:<FGGGFG7::?B993<<*C1C;FFFEGGFFEEFGGGGGGGD:FAF,C4<78<CGG>8FGGGDCEGCFCCEEGDECEGGEG=CEG==@FFG5EFF:<DCCGFG>CE3C>DDCC>F?GFFEB7BG4@88@FF?FG:@F?>>FF>B>5579:>;12<??F0(3::24)2)34,
@M04999:289:000000000-L3R54:1:1101:9631:13991 1:N:0:408
GTGCCTACGGGGGGCTGCAGTGGGGAATATTGCACAATGGGGGGAACCCTGATGCAGCCATGCCGCGTGTATGAAGAAGGCCTTCGGGTTGTAAAGTACTTTCGGTAGTGAGGAAGTTGTGTGTATGAAAAGTGCATGCAGTTGACGTTAGCTACAGAAGAAGCACCGGCTAACTCCGTGCCAGCAGCCGCGGTAATACGGAGGGTGCGAGCGTTAATCGGAATGACTGGGCGTAAAGGGCATGTAGGCGGATAATTAAGTTAGGTGTGAAAGCCCCGGGCTCAACCTGGGAATTGCACTT
+
CCCCCGGGGGGGGGGGGGGGGGGGGGGGGGGGGGGGGGGGGGGGGGGGGGGGGGGGGGGGGGGGGGGGGGGGGGGGGGGGGGGGG@GGGGGGGGGGGGGGGGGGGGGGGGFGGGDEGGGFGGGGGGGGGGGGGFGGGGGGGGGGGGGGGGGFGFFGGGGGGGGGGGGGGGGGGGGGGGGFGGGGGGGGGGGGEEGGGGGFGGGGGGGGGEGEGGGGGGGGGGGGGGGGGGGGGGD<FFGGGGFGFG4F@FFEC>FFFFFFFFGFFFFFB=A<AFFFFF39BFF?>FFFFFFFFF7?FFFF?
@M04999:289:000000000-L3R54:1:1101:12941:13991 1:N:0:408
GCCTACGGGGGGCTGCAGTGGGGAATATTGCACAATGGGGGGAACCCTGATGCAGCCATGCCGCGTGTATGAAGAAGGCCTTCGGGTTGTAAAGTACTTTCGGTAGTGAGGAAGTTGTGTGTATGAAAAGTGCATGCAGTTGACGTTAGCTACAGAAGAAGCACCGGCTAACTCCGTGCCAGCAGCCGCGGTAATACGGAGGGTGCGAGCGTTAATCGGAATGACTGGGCGTAAAGGGCATGTAGGCGGATAATTAAGTTAGGTGTGAAAGCCCCGGGCTCAACCTGGGAATTGCACTTA
+
CCCCCGGGGGGGGGGGGGGGGGGGGGGGGGGGGGGGGGGGGGGGGGGGGGGGGGGGGGGGGGGGGGGGGGGGGGGGGGGGGGGGGGGGGGGGGGGGGGGGGGGEGGGGGGGGGGGGGGGGGGGGGGGGGGGGGGGGGGGGGGGGGGGGGGGGGGGGGGGGGGGGGGGGGGGGGGGGGGGGGGGGGGGGGGGGDGGGGGGGGGGEGGGGGGGGGGGGGGGGGGGGGGGGGGGDGGGGGGGGGGFGFGFFFEFFFFFFFFFFFFGFFFFFBFF??FFFF>EFFFFBFFFFF7(:FBFBBB:A
@M04999:289:000000000-L3R54:1:1101:2159:13992 1:N:0:408
TACCTACGGGAGGCTGCAGTGGGGAATATTGCACAATGGGGGGAACCCTGATGCAGCCATGCCGCGTGTATGAAGAAGGCCTTCGGGTTGTAAAGTACTTTCGGTAGTGAGGAAGTTGTGTGTATGAAAAGTGCATGCAGTTGACGTTAGCTACAGAAGAAGCACCGGCTAACTCCGTGCCAGCAGCCGCGGTAATACGGAGGGTGCGAGCGTTAATCGGAATGACTGGGCGTAAAGGGCATGTAGGCGGATAATTAAGTTAGGTGTGAAAGCCCCGGGCTCAACCTGGGAATTGCACTT
+
CCCCCDAFFFGGGGGGEFGFGGGE;FG@DGGGGGE<CFGFGGGGGGGGGGGGGCGGGEFGGGGGEGFGGFGGGGGFGGGGGC<FFFFGGGGGGFGGGGGGGCFGGCGGGGGGGGGGFGDFCFGGGGGGGGGGGGGGGGFGGGGGGGGGFGGGGGGGCFGEDGGGFCGGG@FDG:CCFCFCEGGGGGGGGDGGGGEFF9FEGGGECCCEEECEE8CECFFGDGFGGG7DGGFGGD7*:CCDGGFGFGFFFF>:D=@6?=FFF=F?FF=DBF<A?F57>6B>06?>BFFBF?:(,7<><DFF
@M04999:289:000000000-L3R54:1:1101:20189:14018 1:N:0:408
ACCCCTACGGGAGGCTGCAGTGAGGAATATTGGACAATGGGTGAGAGCCTGATCCAGCCATCCCGCGTGAAGGACGACAGCCCTATGGGTTTTAAACTTCTTTTGTATGGGAATAAACCACATTACGTGTAATGTTCTGAAGGTACCATACGAATAAGCATCGGCTAACTCCGTGCCAGCAGCCGCGGTAATACGGAGGATGCGAGCGTTATCCGGATTTATTGGGTTTAAAGGGTCCGTAGGCGGGTTGATAAGTCAGCGGTGAAAACCTGCAGCTTAACTGTAGAACTGCCGTTGATAC
+
CCCCCGGGGGGGGGGGGGGGGGGGGGGGGGGGGGGGGGGGGGGGGGGGGGGGGGGGGGGGGGGGGGGGGGGGGGGGGGGGGGGGGGGGGGGGGGGGGGGGGGGGGGGGGGGGGGGGGGGGGGGGGGGGGGGGGGGGGGGGGGGGGGGGGGGGGGGGGGGGGGGGGGGGGGGGGGGGGGGGGGGGGGGGGGGGGGGGGGGGGGGGGGGGGGGGGGGGGGGGGGGGGGDGEGGGGGGGGGGGGGFGFGFFFFFFGFFFFFFFFFGFFFFFFEFFFFFFFFFFFFFFFFFDFFFDFFFFFBFD)
@M04999:289:000000000-L3R54:1:1101:28379:14027 1:N:0:408
CCTACGGGGGGCTGCAGTGGGGAATTTTGGACAATGGGGGCAACCCTGATCCAGCCATGCCGCGTGTCTGAAGAAGGCCTTCGGGTTGTAAAGGACTTTTGTTAGGGAAGAAAAGCTTGGTGCTAATACCACCGAGTGCTGACGGTACCTAAAGAATAAGCACCGGCTAACTACGTGCCAGCAGCCGCGGTAATACGTAGGGTGCGAGCGTTAATCGGAATTACTGGGCGTAAAGCGAGCGCAGACGGTTAGATAAGTCAGATGTGAAATCCCCGAGCTCAACTTGGGACGTGCATTTGA
+
CCCCCGGGGGGGGGGGGGGGGGGGGGGGGGGGGGGGGGGGGGGGGGGGGGGGGGGGGGGGGGGGGGGGGGGGGGGGGGGGGGGGGFEGGGGGGGGGGGGGGGGGGGGGGGGGGGGGGGGGGGGGGGGGGGGGGGGGGGGGGGGGGGGGGGGGGGGGGGGGGGGGGGGGGGGGGGGGGGGGGGGGGGGGGGGGGGGGGFGGGGGGGGGGGGGGGGGGGGGGGGGGGGGGGGGGGGGGGGGGGGFGFGFFBEFFGFFFFFFFFFGFFFFFBFF?FFFFFFB:?DFFFFFFBFFFFBFFFFFF
@M04999:289:000000000-L3R54:1:1101:15456:14053 1:N:0:408
GCCTACGGGTGGCTGCAGTGGGGAATTTTGGACAATGGGGGGAACCCTGATCCAGCCATGCCGCGTGTCTGAAGAAGGCCTTCGGGTTGTAAAGGACTTTTGTTAGGGAAGAAAAGCCGGGTGCTAATACCACCTGGTGCTGACGGTACCTAAAGAATAAGCACCGGCTAACTACGTGCCAGCAGCCGCGGTAATACGTAGGGTGCGAGCGTTAATCGGAATTACTGGGCGTAAAGCGAGCGCAGACGGTTAGATAAGTCAGATGTGAAATCCCCGAGCTCAACTTGGGACGTGCATTTG
+
CCCCCGGGGGGGGGGGGGGGGGGGGGGGGGGGGGGGGGGGGGGGGGGGGGGGGGGGGGGGGGGGGGGGGGGGGGGGGGGGGGGGGGGGGGGGGGGGGGGGGGGGGGGGGGGGGGGGGGGGGGGGGGGGGGGGGGGGGGGGGGGGGGGGGGGGGGGGGGGGGGGGGGGGGGGGGGGGGGGGGGGGGGGGGGGGGGGGGGGGGGDEEGGCEDGGGGGGGGGGDFGGGGGGGGGGDGFFGGGGGDDGFGFFFFFFGFFFFFFFFBGFFFFFFFAFFFFFFFF9?F>7AFFFFFFFBFFFFB9<
@M04999:289:000000000-L3R54:1:1101:25349:14078 1:N:0:408
TGAACCTACGGGAGGCTGCAGTGAGGAATATTGGACAATGGGTGAGAGCCTGATCCAGCCATCCCGCGTGAAGGACGACAGCCCTATGGGTTTTAAACTTCTTTTGTATGGGAATAAACCACATTACGTGTAATGTTCTGAAGGTACCATACGAATAAGCATCGGCTAACTCCGTGCCAGCAGCCGCGGTAATACGGAGGATGCGAGCGTTATCCGGATTTATTGGGTTTAAAGGGTCCGTAGGCGGGTTGATAAGTCAGCGGTGAAAACCTGCAGCTTAACTGTAGAACTGCCGTTGAT
+
CCCCCGGGGGGGGGGGGGGGGGGGGGGGGGGGGGGGGGGGGGGGGGGGGGGGGGGGGGGGGGGGGGGGGGGGGGGGGGGGGGGGGGGGGGGGGGGGGGGGGGGGGGGGGGGGGGGGGGGGGGGGGGGGGGGGGGGGGGGGGGGGGGGGGGGGGGGGGGGGGGGGGGGGGGGGGGGGGGGGGGGGGGGGGGGGGGGGGGGGGGGGGGGGGGGGGGGGGGGGGGGGGGGGGDGGGGGGGGGGGGFGFGFFFFFFGFFFFFFFFFGFFFFFFF:<FFFFFFFFFFFFFFFFFFFFFFFFFFFF
@M04999:289:000000000-L3R54:1:1101:6099:14096 1:N:0:408
AGCCTACGGGGGGCTGCAGTGGGGAATTTTGGACAATGGGGGGAACCCTGATCCAGCCATGCCGCGTGTCTGAAGAAGGCCTTCGGGTTGTAAAGGACTTTTGTTAGGGAAGAAAAGCCGGGTGCTAATACCACCTGGTGCTGACGGTACCTAAAGAATAAGCACCGGCTAACTACGTGCCAGCAGCCGCGGTAATACGTAGGGTGCGAGCGTTAATCGGAATTACTGGGCGTAAAGCGAGCGCAGACGGTTAGATAAGTCAGATGTGAAATCCCCGAGCTCAACTTGGGACGTGCATTTT
+
CCCCCGGGGGGGGGGGGGGGGGGGGGGGGGGGGGGGGGGGGGGGGGGGGGGGGGGGGGGGGGGEGGGGGGGGGGGGGGGGGGGGFEGCFGGGGGGGFGGGGGGGGGGGGGGGGGGGGGGGGGGGGGGGGGGGGGGGGGGGGGGFGGGEGEGGGGGGGGGGGGGGGGGGGGGGGGGGGGGGGGGFGGGGEGE>ECG:CGGGFFEGGGGGGGGGGGGGGGGGGGGGFFFGFGCCECEGD=D5CGBGFGFFDB@FDF?FFFF@?FFB?FFFFFFD<?FFF>B99??DFDADF?:?B6(2?ABF)
@M04999:289:000000000-L3R54:1:1101:4317:14123 1:N:0:408
GTACCTACGGGGGGCAGCAGTGGGGAATATTGCACAATGGGGGGAACCCTGATGCAGCCATGCCGCGTGTATGAAGAAGGCCTTCGGGTTGTAAAGTACTTTCGGTAGTGAGGAAGTTGTGTGTATGAAAAGTGCATGCAGTTGACGTTAGCTACAGAAGAAGCACCGGCTAACTCCGTGCCAGCAGCCGCGGTAATACGGAGGGTGCGAGCGTTATCCGGATTTATTGGGTTTAAAGGGTCCGTAGGCGGGTTGATAAGTCAGCGGTGAAAACCTGCAGCTTAACTGTAGAACTGCCGTT
+
CCCCCGGGGGGGGGGGGGGGGGGGGGGGGGGGGGGGGGGGGGGGGGGGGGGGGGGGGGGGGGGGGGGGGGGGGGGGGGGGGGGGGGGGGGGGGGGGGGGGGGGGGEGGGGGGGGGGGGGGGGGGGGGGGGGGGGGGGGGGGGGGGGGGGGGGGGGGGFGGGGGGGGGGGGGGGGGGGGGGGGGGGGGGGGGGGGGGGGGGC>EGGGGGGGGGGGGGGGGGGGGCFGGGGGGGGGGGGGFGGGFGFGFFFFFFGFFFFFFFFFFFFFFFFFFFFFF@FFF2:7>>BFFFFFFFFFB?FFBF:
@M04999:289:000000000-L3R54:1:1101:8679:14125 1:N:0:408
TTTCCTACGGGGGGCTGCAGTGGGGAATATTGCACAATGGGGGGAACCCTGATGCAGCCATGCCGCGTGTATGAAGAAGGCCTTCGGGTTGTAAAGTACTTTCGGTAGTGAGGAAGTTGTGTGTATGAAAAGTGCATGCAGTTGACGTTAGCTACAGAAGAAGCACCGGCTAACTCCGTGCCAGCAGCCGCGGTAATACGGAGGGTGCGAGCGTTAATCGGAATGACTGGGCGTAAAGGGCATGTAGGCGGATAATTAAGTTGGGTGTGAAAGCCCCGGGCTCAACCTGGGAATTGCACTT
+
CCCCCGGGGGGGGGGGGGGGGGGGGGGGGGGGGGGGGGGGGGGGEGGGGGGGGGGGGGGGGGGGGGGFGGGGGGGGGGGGGGGGGGGGGGGGGGGGGGGGGGGGGEGGGG?EFCFFFGFGGEFFGGGGGCGGGGGGGGGGGGGGGGE:EGGGGGGGGGGGGGGGGGGGGGGGGGGGGGGGGGGG>FFGGGGGGEGGFFFGGGEGGGGGGEG=EGGGGGGGGGEGGGGGG5FFGGGGGGGGGFFGFGFFFF@BGFFF7FFFFF>F@DBBFFFFFFFFD>EFFFFFB??FFFF0:F>49A?>:
@M04999:289:000000000-L3R54:1:1101:24805:14127 1:N:0:408
GCCCCCTACGGGTGGCTGCAGTGGGGAATATTGCACAATGGGGGGAACCCTGATGCAGCCATGCCGCGTGTATGAAGAAGGCCTTCGGGTTGTAAAGTACTTTCGGTAGTGAGGAAGTTGTGTGTATGAAAAGTGCATGCAATTGACGTTAGCTACAGAAGAAGCACCGGCTAACTCCGTGCCAGCAGCCGCGGTAATACGGAGGGTGCGAGCGTTAATCGGAATGACTGGGCGTAAAGGGCATGTAGGCGGATAATTAAGTTAGGTGTGAAAGCCCCGGGCTCAACCTGGGAATTGCACT
+
CCCCCGGGGGGGGGGGGGGGGGGGGGGGGGGGGGGGGGGGGGGGGGGGGGGGGGGGGGGGGGGGGGGGGGGGGGGGGGGGGGGGGGGGGGGGGGGGGGGGGGGGGGGGGGGGGGGGGGGGGGGGGGGGGGGGGGGGGGGGGGGGGGGGGGGGGGGGGGGGGGGGGGGGGGGGGGGGGGGGGGGGGGGGGGGGGGGGGGGGGGEGGGGGGGEGGGGGGGGGGGGGGGGGGGGGGGGGGGGGGGFGFGFFFFFEGFF=BFFFFFGFFFFFFFFFFFFFFFFFFFFFFFF<?FF?FFF0<AFF<
@M04999:289:000000000-L3R54:1:1101:28236:14152 1:N:0:408
TATATCCTACGGGAGGCAGCAGTGAGGAATATTGGACAATGGGTGAGAGCCTGATCCAGCCATCCCGCGTGAAGGACGACAGCCCTATGGGTTTTAAACTTCTTTTGTATGGGAATAAACCACATTACGTGTAATGTTCTGAAGGTACCATACGAATAAGCATCGGCTAACTCCGTGCCAGCAGCCGCGGTAATACGGAGGATGCGAGCGTTATCCGGATTTATTGGGTTTAAAGGGTCCGTAGGCGGGTTGATAAGTCAGCGGTGAAAACCTGCAGCTTAACTGTAGAACTGCCGTTGAT
+
CCCCCGGGGCFGGGGGGGGGGGGGGGGGGGGGGGGGGGGGGGGGGGGGGGGGGGGGGGGGGGGGGGGGGGGGGGGGGGGGGGGGGGGGGGGGGGGGGGGGGGGGGGGGGGGGGGGGGGGGFGGGGGGGGGGGGGGGGGGGGFGGGGGGGGGGGGGGGGGGGGGGGGGGGGGGGGGGGGGGGGGGGGGGGGGGGGGGGGGGGGGGGGGGGGGGEGGGGGGGGGGGGGGG=D3FGGGGGGFFGGFGFGFFEDFFGFFFFFFBBFDEFFFF>F?BFFFFFFFFFFFFFFDFFAA<<D09?4<::
@M04999:289:000000000-L3R54:1:1101:3580:14217 1:N:0:408
CACCTACGGGCGGCTGCAGTGGGGAATATTGCACAATGGGGGGAACCCTGATGCAGCCATGCCGCGTGTATGAAGAAGGCCTTCGGGTTGTAAAGTACTTTCGGTAGTGAGGAAGTTGTGTGTATGAAAAGTGCATGCAGTTGACGTTAGCTACAGAAGAAGCACCGGCTAACTCCGTGCCAGCAGCCGCGGTAATACGGAGGGTGCGAGCGTTAATCGGAATGACTGGGCGTAAAGGGCATGTAGGCGGATAATTAAGTTAGGTGTGAAAGCCCCGGGCTCAACCTGGGAATTGCACTT
+
CCCCCGGGGGGGGGGGGGGGGGGGGGGGGGGGGGGGGGGGGGGGGGGGGGGGGGGGGGGGGGGGGGGGGGGGGGGGGGGGGGGGGGGGGGGGGGGGGGGGGGGGGGGGGGGGGGGGGGGGGGGGGGGGGGGGGGGGGGGGGGGGGGGGGGGGGGGGGGGGGGGGGGGGGGGGGGGGGGGGGGGGGGGGGGGGGGGGGGGGGGGGGGGGGGGGGGGGGGGGGGGGGGGGGGGGGGDGGFGGGGFGFGBFFEFFGFFFFFFFFFGFFFFFFFFFFFFFFFFFFFFFF?FFFFFFFFFFFFFF
@M04999:289:000000000-L3R54:1:1101:5987:14255 1:N:0:408
CCTACGGGGGGCTGCAGTGGGGAATATTGCACAATGGGGGGAACCCTGATGCAGCCATGCCGCGTGTATGAAGAAGGCCTTCGGGTTGTAAAGTACTTTCGGTAGTGAGGAAGTTGTGTGTATGAAAAGTGCATGCAGTTGACGTTAGCTACAGAAGAAGCACCGGCTAACTCCGTGCCAGCAGCCGCGGGAATACGGAGGGTGCGAGCGTTAATCGGAATGACTGGGCGTAAAGGGCATGTAGGCGGATAATTAAGTTAGGTGTGAAAGCCCCGGGCTCAACCTGGGAATTGGACTTAA
+
CCCCCGDGG7CCGGGFGGGGGGGGGGCGFGGGGGGGGGG@FGGGGGGCFGGGGGGGGGGGGGGEFCFGGGGGGGGGGGGGGFGGGFGEGFFFCFF:9CFFGGGGE@C?F>8FGFGFE88CGF:EDCCFCGGGFGG?EFCCGGGG8:8:@FGGGGGGGGGFGFGCEGGGEGGCFFDF*;@@?C6*8CEGGD*/CE?FGG8CECEGEE=?=ECGECGGGEECFFGGGGGGFC5CC<?FCDGDF:6>F*775BD6*9=?F9@B?@D?7>?@A=:B?553>6;?,,(43:2<05(82(,8?)..
@M04999:289:000000000-L3R54:1:1101:18097:14265 1:N:0:408
ATTTCCTACGGGGGGCTGCAGTAGGGAATCTTCCACAATGGACGCAAGTCTGATGGAGCAACGCCGCGTGAGTGAAGAAGGTTTTCGGATCGTAAAGCTCTGTTGTTGGTGAAGAAGGATAGGGGTAGTAACTGATTCTTATTTGACGGTAATCAACCAGAAAGTCACGGCTAACTACGTGCCAGCAGCCGCGGTAATACGTAGGTGGCAAGCGTTGTCCGGATTTATTGGGCGTAAAGCGAACGCAGGCGGGAGAACAAGTCAGCTGTGAAAGCCCTCGGCTTAACCGGGGAAGTGCAGC
+
CCCCCGGGGGGGGGGGGGGGGGGGGGGGGGGGGGGGGGGGGGGGGGGGGGGGGGGGGGGGGGGGGGGGGGGGGGGGGGGGGGGGGGGGCFGGGGGGGGFGGGGGGGGGGEGGGGGGGGGGGGGGGGGGGGGGGGGGGGGGGGGGGGGGGGGGGFFGGFGGGGGGGGGGGGGGGGGGGGGGGGGGGGGGGGGGGGGGGGGGGCGFGGGGGGGGGGGGGGGGGGCEGGGGGGGGGGGGGGGGGGFDEGEFEFFFGFFFFFFF@FFFFFFFBFBDFF@FFFFFF<<9:>>FBF;B(:B07ABF3
@M04999:289:000000000-L3R54:1:1101:22449:14299 1:N:0:408
GTCCTACGGGGGGCAGCAGTAGGGAATCTTCCACAATGGACGCAAGTCTGATGGAGCAACGCCGCGTGGATGAAGAAGGTCTTCGGATCGTAAAATCCTGTTGTTGAAGAAGAACGGTTGTGAGAGTAACTGCTCATAGCGTGACGGTAATCAACCAGAAAGTCACGGCTAACTACGTGCCAGCAGCCGCGGTAATACGTAGGTGGCAAGCGTTGTCCGGATTTATTGGGCGTAAAGGGAGCGCAGGCGGTCTTTTAAGTCTGAATGTGAAAGCCCTCAGCTTAACTGAGGAAGAGCATCG
+
CCCCCGGGGGGGGGEGGGGGGGGGGGGGGGGGGGGGGGGGGGGGGGGGGGGGGGGGGGGGGGGGGGGGGGGGGGGGGGGGGGGGGGGGGGGGGGGGFGGGGGGGGGGGGGGGGGGGGFGGGGGGGGGGGGGGGGGGGGGGGGGGGGGGGGGGGGFGGGGGGGGGGGGGGGGGGGGGGGGGGGGGGGGGGGGGGGGGGGGGGGGGGGGGGGGGGGGGGGGGGGGFGGGFGGGGGGGGGFGDDGFGFGEFFFEFGFFF?FFFFFGFFFFFFFAFFFFFFFFFFFFFFFFFFFB>BF:?F??F:
@M04999:289:000000000-L3R54:1:1101:17619:14302 1:N:0:408
ACCTACGGGGGGCAGTGGGGAATATTGCACAATGGGGGGAACCCTGATGCAGCCATGCCGCGTGTATGAAGAAGGCCTTCGGGTTGTAAAGTACTTTCGGTAGTGAGGAAGTTGTGTGTATGAAAAGTGCATGCAGTTGACGTTAGCTACAGAAGAAGCACCGGCTAACTCCGTGCCAGCAGCCGCGGTAATACGGAGGGTGCGAGCGTTAATCGGAATGACTGGGCGTAAAGGGCATGTAGGCGGATAATTAAGTTAGGTGTGAAAGCCCCGGGCTCAACCTGGGAATTGCACTTAAAAC
+
CCCCCGGGGGGGGGGGGGGGGGGGGGGGGGGGGGGGGGGGGGGGGGGGGGGGGGGGGGGGGGGGGGGGGGGGGGGGGGGGGGGGGGGG9FGGGGGGGGGGGGGGGGGGGGGGGGGGGGGGGGGGGGGGGGGGGGGGGGGGGGGGGGGGGGGGGGGGGGGGGGGGGGGGGGGGGGGGGGGGGGGGGGGGGGGGGGGGGGGGGGGGGGGGGGGGGGGGGGGGGGGGGGGGGGGGGGEGGGGGGGFGFGFFFFFFGFFFFFFFFFGEFFFFFFFFFFFFFFFFFFFFFFB:BFFFFFFFFFFF2
@M04999:289:000000000-L3R54:1:1101:21870:14334 1:N:0:408
CCTACGGGGGGCTGCAGTAGGGAATCTTCCACAATGGACGCAAGCCTGATGGAGCAACGCCGCGTGAGTGAAGAAGGTTTTCGGATCGTAAAGCTCTGTTGTTGGTGAAGAAGGATAGGGGTAGTAACTGATTCTTATTTGACGGTAATCAACCAGAAAGTCACGGCTAACTACGTGCCAGCAGCCGCGGTAATACGTAGGTGGCAAGCGTTGTCCGGATTTATTGGGCGTAAAGCGAACGCAGGCGGGAGAACAAGTCAGCTGTGAAAGCCCTCGGCTTAACCGGGGAAGTGCAGCTGA
+
CCCCCGGGGGGGGGGGGGGGGGGGGGGGGGGGGGGGGGGGGGGGGGGGGGGGGGGGGGGGGGGGGGGGGGGGGGGGGGGGGGGGGGGGGGGGGGGGGGGGGGGGGGGGGGGGGGGGGGGGGGGGGGGGGGGGGGGGGGGGGGGGGGGGGGGGGGGGGGGGGGGGGGGGGGGGGGGGGGGGGGGGGGGGGGGGGGGGGGGGGGGGGGGF=EGECGGGGGGGGGGEGGGGGGGGGGGGGGGGGGFGFGFFFFFFGFFFFBFFFFGFFFFFFFBB??FFFFF1>DADFFFFFFF:?FAFFFFF
@M04999:289:000000000-L3R54:1:1101:6811:14400 1:N:0:408
GCCCTACGGGCGGCTGCAGTGGGGAATATTGCACAATGGGGGAAACCCTGATGCAGCCATGCCGCGTGTATGAAGAAGGCCTTCGGGTTGTAAAGTACTTTCGGTAATGAGGAAGGTGGTGTATCTAATAGGTGCATCAATTGACGTTAATTACAGAAGAAGCACCGGCTAACTCCGTGCCAGCAGCCGCGGTAATACGGAGGGTGCGAGCGTTAATCGGAATGACTGGGCGTAAAGGGCATGTAGGCGGATAATTAAGTTAGGTGTGAAAGCCCTGGGCTCAACCTAGGAATTGCACTT
+
CCCCCGGGGGGGGGGGGGGGGGGGGGGGGGGGGGGGGGGGGGGGGGGGGGGGGGGGGGGGGGGGGGGGGGGGGGGGGGGGGGGGGGGGGGGGGGGGGGGGGGGGGGGGGGGGGGGGGGGGGGGGGGGGGGGGGGGGFGGGGGGGGGFGGGGGGGGGGGGGGGGGGGGGGGGGGGGGGGGGGGGGGGGGGGGGGGGGGGGGGGGGEEGGGGGGGGGGGGGGGGGGGGFFFGGGEDEGCFDGGGFFFGFFFFFFGFFFFFFFFFGFFFFBBFFF?4>FFBFB?BBFFF?:?0:<>7?BBBFF
@M04999:289:000000000-L3R54:1:1101:18145:14421 1:N:0:408
CCTACGGGCGGCTGCAGTAGGGAATCTTCCACAATGGACGCAAGTCTGATGGAGCAACGCCGCGTGAGTGAAGAAGGTTTTCGGATCGTAAAGCTCTGTTGTTGGTGAAGAAGGATAGGGATAGTAACTGATTCTTATTTGACGGTAATCAACCAGAAAGTCACGGCTAACTACGTGCCAGCAGCCGCGGTAATACGTAGGTGGCAAGCGTTGTCCGGATTTATTGGGCGTAAAGCGAACGCAGGCGGGAGAACAAGTCAGCTGTGAAAGCCCTCGGCTTAACCGGGGAAGTGCAGCTGA
+
CCCCCGFGGGGGGGGGGGGGFGGGGGGGGEFGGGGFGCEGGGGGEFFCFGGGFDEGDGGGGGGG>CBFFCCFGGCFGEEGDF:F+FCFF<<+<B,EECBFGG8FGFGGGGGGFGGBFDFDDGGGFGGGGGGFGFGFGGA=FFFFGGGGGFGGFACD7FGGGEAFEFGGGGGGCFFGD<F;DFGGGFECCCG@ECFDF+:CEG9CGFFFCC?CCE@CG55C5CFGFGDGGGGGEC?>DDG3CGFD>C>>>@DDGF??F?BF4?*7/9=B9?1::55>EBF08<BAB9(761482)440(5>
@M04999:289:000000000-L3R54:1:1101:10223:14426 1:N:0:408
TGCCCTACGGGCGGCAGCAGTGGGGAATTTTGGACAATGGGGGGAACCCTGATCCAGCCATGCCGCGTGTCTGAAGAAGGCCTTCGGGTTGTAAAGGACTTTTGTTAGGGAAGAAAAGCCGGGTGCTAATACCACCTGGTGCTGACGGTACCTAAAGAATAAGCACCGGCTAACTACGTGCCAGCAGCCGCGGTAATACGTAGGGTGCGAGCGTTAATCGGAATTACTGGGCGTAAAGCGAGCGCAGACGGTTAGATAAGTCAGATGTGAAATCCCCGAGCTCAACTTGGGACGTGCATTT
+
CCCCCGGGGGGGGGGGGGGGGGGGGGGGGGGGGGGGGGGGGGGGGGGGGGGGGGGGGGGGGGGGGGGGGGGGGGGGGGGGGGGGGGGGGGGGGGGGGGGGGGGGGGGGGGGGGGGGGGDCCEEGGGGGGGGGGGGGGGGGGGGGGGGGGGGGGGGGGGGGGGGGGGGGGGGGGGGGGGGGGGGGGGGGGGGGGGGGGGGGGGGGGGGGGGGGGGGGGGGGGGGGGGGGGGGGGGGGGGGGGGFGFDFDFFFDGBFFFFFFFFGFFFFFB4<DFFFFFB>>B04,4:AAAB6::96:BFF9:
@M04999:289:000000000-L3R54:1:1101:19358:14431 1:N:0:408
TTAACCTACGGGTGGCTGCAGTGGGGAATATTGCACAATGGGGGGAACCCTGATGCAGCCATGCCGCGTGTATGAAGAAGGCCTTCGGGTTGTAAAGTACTTTCGGTAATGAGGAAGGTGGTGTATCTAATAGGTGCATCAATTGACGTTAATTACAGAAGAAGCACCGGCTAACTCCGTGCCAGCAGCCGCGGTAATACGGAGGGTGCGAGCGTTAATCGGAATGACTGGGCGTAAAGGGCATGTAGGCGGATAATTAAGTTAGGTGTGAAAGCCCTGGGCTCAACCTAGGAATTGCGCT
+
CCCCCGGGGGGGGGGGGGGGGGGGGGGGGGGGGGGGGGGGGGGGGGGGGGGGGGGGGGGGGGGGGGGGGGGGGGGGGGGGGGGGGGGGGGGGGGGGGGGGGGGGGGGGGGGGGGGGGGGGGGGGGGGGGGGGGGGGGGGGGGGGGGGGGGGGGGGGGGGGGGGGGGGGGGGGGGGGGGGGGGGGGGGGGGGGGGGGGGGGGGGGGGGGGGGGGGGEGGGGGGGGGGGGGGGGGGGGDGGGGGFGFGFFFFFFDFFFFFFFFFGFFFFFFFFFFF@F>BFF8??FFF?7:??BFFF24::>9
@M04999:289:000000000-L3R54:1:1101:4931:14471 1:N:0:408
CTGTACCTACGGGTGGCTGCAGTGGGGAATTTTGGACAATGGGGGGAACCCTGATCCAGCCATGCCGCGTGTCTGAAGAAGGCCTTCGGGTTGTAAAGGACTTTTGTTAGGGAAGAAAAGCCGGGTGCTAATACCACCTGGTGCTGACGGTACCTAAAGAATAAGCACCGGCTAACTACGTGCCAGCAGCCGCGGTAATACGTAGGGTGCGAGCGTTAATCGGAATTACTGGGCGTAAAGCGAGGGCAGACGGTTAGATAAGTCAGATGTGAAATCCCCGAGCTCAACTTGGGACGTGCAT
+
CCCCCGGGGGGGGGGGGGGGGGGGGGGEGGGGFGGGGGGFGGGGGGGGFGGGGGGGGGGGGGGGGGGGGGGGGGGGGGGGFFFGFGEFGGGGGGGFFGGGFGFGGGCFFFFGGGGGGFGGGFEGGGGGGGGGGGCCFGGGGGGGGGGGGGFGGGGGGGGGGFGGFGGGGGGGG>FGGGGGFGGGGFEGGGGEGDDGEGGGGGGGGEGGGGGCGGEGGGGGGFGGGGGGGGFFGGGGGGGGGGEDFGFFE@F>C@DF@FFFFF:6@6FBAFBBFF?F48F;BFB>BFFFF997:<:B?BFF6
@M04999:289:000000000-L3R54:1:1101:25095:14473 1:N:0:408
CCTACGGGGGGCTGCAGTGGGGAATATTGCACAATGGGGGGAACCCTGATGCAGCCATGCCGCGTGTATGAAGAAGGCCTTCGGGTTGTAAAGTACTTTCGGTAGTGAGGAAGTTGTGTGTATGAAAAGTGCATGCAGTTGACGTTAGCTACAGAAGAAGCACCGGCTAACTCCGTGCCAGCAGCCGCGGTAATACGGAGGGTGCGAGCGTTAATCGGAATGACTGGGCGTAAAGGGCATGTAGGCGGATAATTAAGTTAGGTGTGAAAGCCCCGGGCTCAACCTGGGAATTGCACTTAA
+
CCCCCGGGGGGGGGGGGGGGGGGGGGGGGGGGGGGGGGGGGGGGGGGGGGGGGGGGGGGGGGGGGGGGGGGGGGGGGGGGGGGGGGGGGGGGGGGGGGGGGGGGGGGGFGEGGGGGFGGGGGGGGGGGGGGGGGGGGGGGGGGGGGGGGGGGGGGGGGGGGGGGGGGGGGGGGGGGGGGGGGGGGGGGGGGGGGFCGGGGGGGGGGGGGGGGGCGGGGGGGGGGGGGGFGGGGGGGDGGFGGFG4FFFFF:9FFFFB=FFFFGFFEFF2?0?1>BFFFFFFFF?FFFFFFFBFAAFFFFA
@M04999:289:000000000-L3R54:1:1101:6080:14475 1:N:0:408
GTTCCTACGGGTGGCTGCAGTGGGGAATTTTGGACAATGGGGGGAACCCTGATCCGGCCATGCCGCGTGTCTGAAGAAGGCCTTCGGGTTGTAAAGGACTTTTGTTAGGGAAGAAAAGCCGGGTGCTAATACCACCTGGTGCTGACGGTACCTAAAGAATAAGCACCGGCTAACTACGTGCCAGCAGCCGCGGTAATACGTAGGGTGCGAGCGTTAATCGGAATTACTGGGCGTAAAGCGAGCGCAGACGGTTAGATAAGTCAGATGTGAAATCCCCGAGCTCAACTTGGGACGTGCATTT
+
CCCCCGGGGGGGGGGGGGGGGGGGGCGGGGGGGGGFGGGGGGGGGGGFGGDGFGGGGGGGGGGGGGGGGGGGGFGGGGGGGFFGGGDGGGBFGGGFCDCFGGFFFGGGGGGEFGGGGGGFGGCFGGCGFGGGCFFEGFFGGFFCCGGGGFEFFGGGGGFGGGG?FDGGGGGGCFFF8C;EFG7<CFGGGGGEE:EEEFFGCECGEGCEGGGGG:CE5CFGGGD5FG:FFCGFCDEDCCFDGGBGDG@>F@B@*7>9FF7FF4>?FF6@AFAADFFFF3332;>DFFFFB?.3?2-,2<49:
@M04999:289:000000000-L3R54:1:1101:25001:14550 1:N:0:408
AATGACCTACGGGGGGCAGCAGTAGGGAATCTTCCACAATGGACGCAAGTCCGATGGAGCAACGCCGCGTGAGTGAAGAAGGTTTTCGGATCGTAAAGCTCTGTTGTTGGTGAAGAAGGATAAGGATAGTAACTGATTCTTATTTGACGGTAATCAACCAGAAAGTCACGGCTAACTACGTGCCAGCAGCCGCGGTAATACGTAGGTGGCAAGCGTTGTCCGGATTTATTGGGCGTAAAGCGAACGCAGGCGGGAGAACAAGTCAGCTGTGAAAGCCCTCGGCTTAACCGGGGAAGTGC
+
CCCCCGGGGGGGGGGGGGGGGGGGGGGGGGGGGGGGGGGFGGGGGGGEGGGGFEGGGGFFGGGGGGGGGGGGGGGGGGGGGGGCFFFGDEFEEBFFGGGGGGGGDFGFGGGGCCGF<:EEFFGFFFGGGGGGGGGGFFGAFFGFGGFGGGGGGGGGGGGGGGGGGFFGGGGGGEGGFGGGGGGGGGDGGFCGGGGGGGGCEGGFGGFGGGFGGFCCGGGGGDC=CEGFGFGGFFGDDGGGGGDGDGFFFFFFG57>EFFF?5:FFFFB?F>AAFFFFFFFF??B27AFAFFB990<??:
@M04999:289:000000000-L3R54:1:1101:15523:14590 1:N:0:408
CGTCCTACGGGCGGCTGCAGTAGGGAATCTTCCACAATGGACGCAAGTCTGATGGAGCAACGCCGCGTGAGTGAAGAAGGTTTTCGGATCGTAAAGCTCTGTTGTTGGTGAGGAAGGATAGGGGTAGTAACTGATTCTTATTTGACGGTAATCAACCAGAAAGTCACGGCTAACTACGTGCCAGCAGCCGCGGTAATACGTAGGTGGCAAGCGTTGTCCGGATTTATTGGGCGTAAAGCGAACGCAGGCGGGAGAACAAGTCAGCTGTGAAAGCCCTCGGCTTAACCGGGGAAGTGCAGCT
+
CCCCCGGGGGGGGGGGGGGGGGGGGGGGGGGGGGGGGGGGGGGGGGGGGGGGGGGGGGGGGGGGGGGGGGGGGGGGGGGGGGGGGGGGGGGGGGGGGGGGGGGGGGGGGGFGGGGGGGGGGGGGGGGGGGGGGGGGGGGGGGGGGGGGGGGGGGGGGGGGGGGGGGGGGGGGGGGGGGGGGGGGGGGGGGGGGGGGGGGGFGGGGGGGGGGGGGGGGGGGGEGGGGGGGGGGGGGGGGGGGGEGFGFFFFFFGFF@FFFFFFGFFFFFFFFFFFF@??FFFFFFBFF>BF6(4::?FABF(
@M04999:289:000000000-L3R54:1:1101:22026:14592 1:N:0:408
CCCTACGGGTGGCAGCAGTGGGGAATATTGCACAATGGGGGGAACCCTGATGCAGCCATGCCGCGTGTATGAAGAAGGCCTTCGGGTTGTAAAGTACTTTCGGTAGTGAGGAAGTTGTGTGTATGAAAAGTGCATGCAGTTGACGTTAGCTGCAGAAGAAGCACCGGCTAACTCCGTGCCAGCAGCCGCGGTAATACGGAGGGTGCGAGCGTTAATCGGAATGACTGGGCGTAAAGGGCATGTAGGCGGATAATTAAGTTAGGTGTGAAAGCCCCGGGCTCAACCTGGGAATTGCACTTA
+
CCCCCGGGGGGGGGGGGGGGGGGGGGGGGGGGGGGGGGGGGGGGGGGGGGGGGGGGGGGGGGGGGGGGGGGGGGGGGGGGGGGGGGGGGGGGGGGGGGGGGGGGGGGGGGGGGGGGGGGGGGGGGGGGGGGGGGGGGGGGGGGGGGGGGGGGGGGGGGGGGGGGGGGGDGGGGGGGGGGGGGGGGGGGGGGGGGGGGGGGGGGGGGGCEGGGGGGGGGGGGGGGGGGGGGGDCDFGGGGGGGFGFGFFFFDFGFFFFFFFFF:FFFFFFFFFBFFFFFF>BF?FFFFF?7::7<:A7>FF
@M04999:289:000000000-L3R54:1:1101:24290:14609 1:N:0:408
GCCCTACGGGTGGCTGCAGTGGGGAATTTTGGACAATGGGGGGAACCCTGATCCAGCCATGCCGCGTGTCTGAGGAAGGCCTTCGGGTTGTAAAGGACTTTTGTTAGGGAAGAAAAGCCGGGTGCTAATACCACCTGGTGCTGACGGTACCTAAAGAATAAGCACCGGCTAACTACGTGCCAGCAGCCGCGGTAATACGTAGGGTGCGAGCGTTAATCGGAATTACTGGGCGTAAAGCGAGCGCAGACGGTTAGATAAGTCAGATGTGAAATCCCCGAGCTCAACTTGGGACGTGCATTTG
+
CCCCCGGGGGGGGGGGGGGGGGGGGGGGGGGGGGGGGGGGGGGGGGGGGGGGGGGGGGGGGGGGGGGGGFFGGGGGGGGGGGGGGGGGGGGGGGGGCFGGG<FF<CFGGGGGGGGGGGGEGGGGGGGFGGFCFFEFGF<8F@CA<EGCCCFFBFGGGGGGGCGGGGGGGCEGGGGFGGGGGCGGGCGFGCGC/?CCGGFC6;EGGGEEGGCGCEEF9<>CGEEG?FGGDG4CCDEGGGGDG3><B57>E:7<DF4@FFF*76F=4@6=AFF4A?6>>15;>:<<B<94?<?F>B<<?>D<4
@M04999:289:000000000-L3R54:1:1101:10731:14647 1:N:0:408
TCCTACGGGTGGCTGCAGTGAGGAATATTGGACAATGGGTGAGAGCCTGATCCAGCCATCCCGCGTGAAGGACGACAGCCCTATGGGTTTTAAACTTCTTTTGTATGGGAATAAACCACATTACGTGTAATGTTCTGAAGGTACCATACGAATAAGCATCGGCTAACTCCGTGCCAGCAGCCGCGGTAATACGGAGGATGCGAGCGTTATCCGGATTTATTGGGTTTAAAGGGTCCGTAGGCGGGTTGATAAGTCAGCGGTGAAAACCTGCAGCTTAACTGTAGAACTGCCGTTGATACTG
+
C-ACCGGGGGGGGGGGGGGGGGGGGGGGGGGGFGGGGGGGGGGGGGGGGGCCFFGGGGGGGGGDE:CGGGGGGGGGGGGG:FEDFGGGGGGDFEFFFF,EFGEGFCFGGGDFGGGG<FGFGFGEDFGFGGFGGGFFD<?FGGGGGGC<<EGFFDFFGGFGGGGGGGGFGGGDF+=FGGGGGGGGECEEEGCDGEBCEEGG6:CC5CCEGG;<EEEG5=9<CFFF=CGFFF>FGGGGGGG3CFEG3/<D?FBF70@@FF:>7>>*97?>:@BFFF@FF>F46<AAAF>:?>B>FFFFF>AF5
@M04999:289:000000000-L3R54:1:1101:5381:14661 1:N:0:408
CCTACGGGCGGCAGCAGTGAGGAATATTGGACAATGGGTGAGAGCCTGATCCAGCCATCCCGCGTGAAGGACGACAGCCCTATGGGTTTTAAACTTCTTTTGTATGGGAATAAACCACATTACGTGTAATGTTCTGAAGGTACCATACGAATAAGCATCGGCTAACTCCGTGCCAGCAGCCGCGGTAATACGGAGGATGCGAGCGTTATCCGGATTTATTGGGTTTAAAGGGTCCGTAGGCGGGTTGATAAGTCAGCGGTGAAAACCTGCAGCTTAACTGTAGAACTGCCGTTGATACTGT
+
CCCCCGGGGGGGGGGGGGGGGGGGGGGGGGGGGGGGGGGGGGGGGGGGGGGGGGGGGGGGGGGGGGGGGGGGGGGGGGGGGGGGGGGGGGGGGGGGGGGGGGGGGGGGGGGGGGGGGGGGGGGGGGGGGGGGGGGGGGGGGGGGGGGGGGGGGGGGGGGGGGGGGGGGGGGGGGGGGGGGGGGGGGGGGGGGGGEGGGGGGGGGGGGGGGGGGGGGGGGGGGGGGDGGGGGGGGGGGGGGGGFGFGFFFFFFGFFFFFFFFFGFFFFFFFFFFFFFFFFFFBFFFFFFF?1:?FFFFFFB<
@M04999:289:000000000-L3R54:1:1101:28377:14666 1:N:0:408
CCCTACGGGAGGCTGCAGTGGGGAATTTTGGACAATGGGGGGAACCCTGATCCAGCCATGCCGCGTGTCTGAAGAAGGCCTTCGGGTTGTAAAGGACTTTTGTTAGGGAAGAAAAGCCGGGTGCTAATACCACCTGGTGCTGACGGTACCTAAAGAATAAGCACCGGCTAACTACGTGCCAGCAGCCGCGGTAATACGTAGGGTGCGAGCGTTAATCGGAATTACTGGGCGTAAAGCGAGCGCAGACGGTTAGATAAGTCAGATGTGAAATCCCCGAGCTCAACTTGGGACGTGCATTTG
+
CCCCCGGGG;@@FGGGGGGGGGGGGGGGGGGGGGGGGGGGGGGGGGGGGGGGGGGGGGGGGGGGGGGGGGGGGGGGGGGGGGGGGGGGGGGGGGDGGGGGGFFGGGGGGGGGGGGGGGGGGG>FFGGGGGGGGGGGGGGGGCFGGGGGGGGFGGGGFCGGCFGGFGGGGGGGGGGGGGGGGGGGGGGGGGGGCEFFGGGCGECFGEGGGGDGGEGGGGGGGGEFGGGGGGGGGGFCGGDGGGFGFDFEEEFFGFFFFFFFFFG?BFFFFFFFFFF>B656?BF?AADFFFBFF(1:AFFF
@M04999:289:000000000-L3R54:1:1101:21456:14768 1:N:0:408
TCCCTACGGGCGGCTGCAGTGGGGAATATTGCACAATGGGGGAAACCCTGATGCAGCCATGTCGCGTGTATGAAGAAGGCCTTCGGGTTGTAAAGTACTTTCGGTAATGAGGAAGGTGGTGTATCTAATAGGTGCATCAATCGACGTTAATTACAGAAGAAGCACCGGCTAACTCCGTGCCAGCAGCCGCGGTAATACGGAGGGTGCGAGCGTTAATCGGAATGACTGGGCGTAAAGGGCATGTAGGCGGATAATTAAGTTAGGTGTGAAAGCCCTGGGCTCAACCTAGGAATTGCACTT
+
CCCCCGGGGGGGGGGGGGGGGGGGGGGGGGGGGGGGGGGGGGGGGGGGGGGGGGGGGGGGGGGGGGGGGGGGGGGGGGGGGGGGGGGGGGGGGGGGGGGGGGGGGGGGGGGGGGGGGGGGGGGGGGGGGGGGGGGGGGGGGGGGGGGGGGGGGGGGGGGGGGGGGGGGGGGGGGGGGGGGGGFFGGGGGGGGGGGGGGGGGGGGGGGGGGGGGGGGGGGGGGGGGGGGGGGGGGDGGGGGGGFGFG=FFFEEGFFFFFFFFFGFF=FFAFFFFFFFFBFBFFF?BBBBB??BFFFAFFF:
@M04999:289:000000000-L3R54:1:1101:17284:14788 1:N:0:408
CCTACGGGTGGCTGCAGTGGGGAATATTGCACAATGGGGGGAACCCTGATGCAGCCATGCCGCGTGTATGAAGAAGGCCTTCGGGTTGTAAAGTACTTTCGGTAGTGAGGAAGTTGTGTGTATGAAAAGTGCATGCAGTTGACGTTAGCTACAGAAGAAGCACCGGCTAACTCCGTGCCAGCAGCCGCGGTAATACGGAGGGTGCGAGCGTTAATCGGAATGACTGGGCGTAAAGGGCATGTAGGCGGATAATTAAGTTAGGTGTGAAAGCCCCGGGCTCAACCTGGGAATTGCACTTAA
+
CCCCCGGGGGGGGGGGGGGGGGGGGGGGGGGGGGGGGGGGGGGGGGGGGGGGGGGGGGGGGGGGGGGGGGGGGGGGGGGGGGGGGGGGGGGGGGGGGGGGGGGGGGGGGGGGGGGGGGGGGGGGGGGGGGGGGGGGGGGGGGGGGGGGGGGGGGGGGGGGGGGGGGGGGGGGGGGGGGGGGGGGGGGGGGGGGGGGGGGGGGGGGGGGGGEGGGGGGGGGGGGGGGGGGGDDEFGGGGGGGFFGFGFFFFFFGFFFFFFFFFGF9>FFFFF?6BEBEBFFFFFFFFF??B:2?<>>A?BB
@M04999:289:000000000-L3R54:1:1101:21174:14815 1:N:0:408
TGGACCTACGGGTGGCAGCAGTGGGGAATATTGCACAATGGGGGGAACCCTGATGCAGCCATGCCGCGTGTATGAAGAAGGCCTTCGGGTTGTAAAGTACTTTCGGTAGTGAGGAAGTTGTGTGTATGAAAAGTGCATGCAGTTGACGTTAGCTACAGAAGAAGCACCGGCTAACTCCGTGCCAGCAGCCGCGGTAATACGGAGGGTGCGAGCGTTAATCGGAATGACTGGGCGTAAAGGGCATGTAGGCGGATAATTAAGTTAGGTGTGAAAGCCCCGGGCTCAACCTGGGAATTGCACT
+
CCCCCGGGGGGGGGGGGGGGGGGGGGGGGGGGGGGGGGGGGGGGGGGGGGGGGGGGGGGGGGGGGGGGGGGGGGGGGGGGGGGGGGGGGGGGGGGGGGGGGGGGGGGGGGGGGGFGGGGGGGGGGGGGGGGGGGGGGGGGGGGGGGGGGGGGGGGGGGGGGGGGGGGGGGGGGGGGGGGGGGGGGGGGGGGGGGGGGGGGGGCGGGGGGGGGGGGGGGGGGGGGGGGGGGGGGGGGGGGGGGFGFGFFFFFFGFFFFFFFFFFFFFFFFEFFBFFFFBFFFFFBFDFBFFFB?FFBBBFF6
@M04999:289:000000000-L3R54:1:1101:6662:14817 1:N:0:408
TCCTACGGGGGGCAGCAGTAGGGAATTTTCCACAATGGACGCAAGTCTGATGGAGCAACGCCGCGTGAGTGAAGAAGGTTTTCGGTTCGTAAAGCTCTGTTGTTGGTGAAGAAGGATAGGGGTAGTAACTGATTCTTATTTGACGGTAATCAACCAGAAAGTCACGGCTAACTACGTGCCAGCAGCCGCGGTAATACGTAGGTGGCAAGCGTTGTCCGGATTTATTGGGCGTAAAGCGAACGCAGGCGGGAGAACAAGTCAGCTGGGAAAGCCCTCGCCTTAACCGGGGAAGTGCAGCTG
+
CCC@CCEGGD:+8FBG=CC95?4E<CFGFE<<?4A?F?B<4>46>F<FE,<95,BFGGE=F:==:8F:=B>>FGAGGF<3,@=F:+@F:838+8@9D;=3@F>3F:1883?;,>F:,,8F,<F:F<FGG@FC;3,82?<,FFFDFGC:FCFCFC:@FGGGGGCC:F*:CGCC:@@8C8/:+0::8;8C::E:EE?@7/3AFGFC/*;F5*//8ECG:*/***<EGG*C571)21*?>C75CD3D5D)8.7BFD:)75@496@*7)).)()(4?5)0<()-8)66<09(,-(4.8))62(5
@M04999:289:000000000-L3R54:1:1101:22767:14821 1:N:0:408
AGCCCTACGGGTGGCTGCAGTGGGGAATATTGCACAATGGGGGGAACCCTGATGCAGCCATGCCGCGTGTATGAAGAAGGCCTTCGGGTTGTAAAGTACTTTCGGTAGTGAGGAAGTTGTGTGCATGAAAAGTGCATGCAGTTGACGTTAGCTACAGAAGAAGCACCGGCTAACTCCGTGCCAGCAGCCGCGGTAATACGGAGGGTGCGAGCGTTAATCGGAATGACTGGGCGTAAAGGGCATGTAGGCGGATAATTAAGTTAGGTGTGAAAGCCCCGGGCTCAACCTGGGAATTGCACTT
+
CCCCCGGGGGGGGGGGGGGGGGGGGGGGGGGGGGGGGGGGGGGGGGGGGGGGGGGGGGGGGGGGGGGGGGGGGGGGGGGGGGGGGGGGGGGGGGGGGGGGGGGGGGGGGGGGGFGGGGGGGGGGGGGGGGGGGGGGGGGGGGGGGGGGGGGGGGGGGGGGGGGGGGGGGGGGGGGGGGGGDGGGGGGGGGGGGGGGGGGGGGGGGGGGGGGGGGGDGGGGGGGGGGGGGGGCGGGGGGGGGGFGFGFFFFFFGFFFFFFFFFGFFFFFFFDDFFFFFFFFFFFFFFFF:<B770:?BFFB:
@M04999:289:000000000-L3R54:1:1101:7543:14846 1:N:0:408
TGGGGCCTACGGGTGGCTGCAGTGGGGAATATTGCACAATGGGGGGAACCCTGATGCAGCCATGCCGCGTGTATGAAGAAGGCCTTCGGGTTGTAAAGTACTTTCGGTAGTGAGGAAGTTGTGTGTATGAAAAGTGCATGCAGTTGACGTTAGCTACAGAAGAAGCACCGGCTAACTCCGTGCCAGCAGCCGCGGTAATACGGAGGGTGCGAGCGTTAATCGGAATGACTGGGCGTAAAGGGCATGTAGGCGGATAATTAGGTTAGGTGTGAAAGCCCCGGGCTCAACCTGGGAATTGCAC
+
CCCCCGGGGGGGGGGGGGGGGGGGGGGGGGGGGGGGGGGGGGGGGGGGGGGGGGGGGGGGGGGGGGGGGGGGGGGGGGGGGGGGGGGGGGGGGGGGGGGGGGGGGGGGFGFGFGGFDFGFGGGGGGGGGGGGGGGFGGGGGGGGGGGGGGGGGGGGGGGGGGGGGGGGGGGGGGGGGGGGGGGFGGGGGGGGGGGGGGGGGGDGGGGGGGGD=CEGGGGF7EGGGGGGGGG<FGGDGG3CDDBFFG=@?BFFD>>>FF68:FGFFFFF>FFB<?FFF<3>B(7;?B?B0(8(4(4132AA?
@M04999:289:000000000-L3R54:1:1101:8142:14875 1:N:0:408
GATCCTACGGGTGGCTGCAGTGAGGAATATTGGACAATGGGTGAGAGCCTGATCCAGCCATCCCGCGTGAAGGACGACAGCCCTATGGGTTTTAAACTTCTTTTGTATGGGAATAAACCACATTACGTGTAATGTTCTGAAGGTACCATACGAATAAGCATCGGCTAACTCCGTGCCAGCAGCCGCGGTAATACGGAGGATGCGAGCGTTATCCGGATTTATTGGGTTTAAAGGGTCCGTAGGCGGGTTGATAAGTCAGCGGTGAAAACCTGCAGCTTAACTGTAGAACTGCCGTTGATAC
+
CCCCCGGGGGGGGGGGGGFGFFDGGGGGGGGGGGGGGGGGG@FGGGGGGFFDCFGGFGFGGGGGEGGGGGGGGGGGGGGGGGGGDFGGGGGGGGGFFGGEGGFGGFF?FFGGGGFGFEFGGGGFGGGEGFGGGGFECFBFFGGGFF9FFGGGGFGGGGGGGGGGGCEGGDGEE@BFGFGFGGGFEGGGGGGGC;FBEB5CFC6E:EEGCGGGFECC*2=?:CGGG=DG*;CFGFGFFDGGGGFGEGFBFE@?C=?FFFFFEFGDFFFFB>???FFFFFF<4>942:<<4<?719?(-()-)
@M04999:289:000000000-L3R54:1:1101:17930:14906 1:N:0:408
GCCTACGGGGGGCTGCAGTGGGGAATATTGCACAATGGGGGGAACCCTGATGCAGCCATGCCGCGTGTATGAAGAAGGCCTTCGGGTTGTAAAGTACTTTCGGTAGTGAGGAAGTTGTGTGTATGAAAAGTGCATGCAGTTGACGTTAGCTACAGAAGAAGCACCGGCTAACTCCGTGCCAGCAGCCGCGGTAATACGGAGGGTGCGAGCGTTAATCGGAATGACTGGGCGTAAAGGGCATGTAGGCGGATAATTAAGCTAGGTGTGAAAGCCCCGGGCTCAACCTGGGAATTGCACTTA
+
CCCC@FCCCGGGGEGGCG<EGDGCEFGGGDAAFGGGGDFGGGFEGFECFGGGGDCGCBACFEGGC4:CCFEFCGGGGGG:2>FC:@<<FGGFDFFG9:@7<C8E8:,:9CFGGG<@CC80A/@EFEE?FGGEGC?G??FC?GGDG;@8E?<7FCGGGGGGCCFDGE8ECC?8<@C8;@CC?8CGGG5EGGGGECGGGC>CGGGEGG=?8*:/;;8C+AEEEF?G?FFCCGDG5<=FD7>CCGFFFFFB>5B7*96FF666=?CFFF>=A?AB4.>>B1>>:?277230082,82A4)92<
@M04999:289:000000000-L3R54:1:1101:12171:14918 1:N:0:408
CCTATCCTACGGGGGGCAGCAGTGGGGAATTTTGGACAATGGGGGGAACCCTGATCCAGCCATGCCGCGTGTCTGAAGAAGGCCTTCGGGTTGTAAAGGACTTTTGTTAGGGAAGAAAAGCCGGGTGCTAATACCACCTGGTGCTGACGGTACCTAAAGAATAAGCACCGGCTAACTACGTGCCAGCAGCCGCGGTAATACGTAGGGTGCGAGCGTTAATCGGAATTACTGGGCGTAAAGCGAGCGCAGACGGTTAGATAAGTCAGATGTGAAATCCCCGAGCTCAACTTGGGACGTGCAT
+
CCCCCGGGGGGGGGGGGGGGGGGGGGGGGGGGGGGGGGGGGGGGGGGGGGGGGGGGGGGGGGGGGGGGGGGGGGGGGGGGGGGGGGGGGGGGGGGGGGGGGGGGGGGGGGGGGGGGGGGGGGGGGGGGGGGGGGGGGGGGGGGGGGGGGGGGGGGGGGGGGGGGGGGGGGGGGGGGGGGGGGGGGGGGGGGGGGGGGGGGGGGGGGGGGGGGGGGGGDGGGGGGGGGGGGGGGGGGGGGGGGFGFGFFFFFFGFFFFFFFFFGFFFFFFFFFFFFFFDFFFB;FFFFFFFFFF?F>BFFB<
@M04999:289:000000000-L3R54:1:1101:15453:14919 1:N:0:408
AGCGACCTACGGGTGGCTGCAGTGGGGAATTTTGGACAATGGGGGGAACCCTGATCCAGCCATGCCGCGTGTCTGAAGAAGGCCTTCGGGTTGTAAAGGACTTTTGTTAGGGAAGAAAAGCCGGGTGCTAATACCACCTGGTGCTGACGGTACCTAAAGAATAAGCACCGGCTAACTACGTGCCAGCAGCCGCGGTAATACGTAGGGTGCGAGCGTTAAACGGAATTACTGGGCGTAAAGCGAGCGCAGACGGTTAGATAAGTCAGATGTGAAATCCCCGAGCTCAACTTGGGACGTGCAT
+
CCCCCGGGGFGGGGGGGGGGGGGGGGGGGGGGGGGGGGGGGGGGGGGGGGGGGGGGGGGGGGGGGGGGGGGGGGGGGGGFGGGGGGGGGGGGGGGGGGGGGGGGGGGGGGGGGFGGGGGGGGGGGGGGGGGGGGGGGGGGGGGGGGGGGDGGGGGGGGGGGGFGGGGGGGGGGGGGGFGGGGGGGGGGGGGGGGGGGCFGGGGGGGGGGGGGGGGGGDGGGGEEGGGGGGGGFFGGGCCFGG>DFGEEF3>B:.8><@=4=FFFFFFF<FAA>@FF??F01;>>DBF?AADF?F?BB??B9
@M04999:289:000000000-L3R54:1:1101:5037:14924 1:N:0:408
GCCTACGGGGGGCAGCAGTGGGGAATTTTGGACAATGGGGGGAACCCTGATCCAGCCATGCCGCGTGTCTGAAGAAGGCCTTCGGGTTGTAAAGGACTTTTGTTAGGGAAGAAAAGCCGGGTGCTAATACCACCTGGTGCTGACGGTACCTAAAGAATAAGCACCGGCTAACTACGTGCCAGCAGCCGCGGTAATACGTAGGGTGCGAGCGTTAATCGGAATTACTGGGCGTAAAGCGAGCGCAGACGGTTAGATAAGTCAGATGTGAAATCCCCGAGCTCAACTTGGGACGTGCATTTG
+
CCCCCGGGGGGGGGGGGGGGGGGGGGGGGGGGGGGGGGGGGGGGGGGGGGGGGGGGGGGGGGGGGGGGGGGGGGGGGGGGGGGGGGGGGGGGGGGGFGGGGGGGGGGGGGGGGGGGGGGGGGGGGGGGGGGGGGGGGGGGGGGGGGGGGGGGGGGGGGGGGGGGGGDGGGGGGGGGGGGGGGGGGGGGGGGGGGGDGGGGGDGGGGGGGGGGGGGGGFGGGGGGGGGGGGGGGGGGGDGGGGFGFGFFFFDEGFFFFFFFFFGFF?4BAFFF?FFFFFF>?<?BA<<???B>FFFBB94<
@M04999:289:000000000-L3R54:1:1101:11944:14939 1:N:0:408
TGTCCTACGGGGGGCAGCAGTGGGGAATATTGCACAATGGGGGGAACCCTGATGCAGCCATGCCGCGTGTATGAAGAAGGCCTTCGGGTTGTAAAGTACTTTCGGTAGTGAGGAAGTTGTGTGTATGAAAAGTGCATGCAATTGACGTTAGCTACAGAAGAAGCACCGGCTAACTCCGTGCCAGCAGCCGCGGTAATACGGAGGGTGCGAGCGTTATCCGGATTTATTGGGTTTAAAGGGTCCGTAGGCGGGTTGATAAGTCAGCGGTGAAAACCTGCAGCTTAACTGTAGAACTGCCGTT
+
CCCCCGGGGGGGGGGGGGGGGGGGGGGGGGGGGGGGGGGGGGGGGGGGGGGGGGGGGGGGGGGGGGGGGGGGGGGGGGGGGGGGGGGGGGGGGGGGGGGGGGGGGGGGGGGGGGGGGGGGGGGGGGGGGGGGGGGGGGGGGGGGGGGGGGGGGGGGGGGGGGGGGGGGGGGGGGGGGGGGGGGGGGGGGGGGGGGGGGGGGGGGGGGGGGGGGGGGGGGGGGGGGGGGGGG9EDGGGGGGGGFGFGFEFFFFGFFFFFFFFFGFFBFFFFFFFFFFFFFBFFFFFFFFFAFFFFFFBFFFF
@M04999:289:000000000-L3R54:1:1101:24651:14940 1:N:0:408
CCTACGGGAGGCAGCAGTGAGGAATATTGGACAATGGGTGAGAGCCTGATCCAGCCATCCCGCGTGGAGGACGACAGCCCTATGGGTTTTAAACTTCTTTTGTATGGGAATAAACCACATTACGTGTAATGTTCTGAAGGTACCATACGAATAAGCATCGGCTAACTCCGTGCCAGCAGCCGCGGTAATACGGAGGATGCGAGCGTTATCCGGATTTATTGGGTTTAAAGGGTCCGTAGGCGGGTTGATAAGTCAGCGGTGAAAACCTGCAGCTTAACTGTAGAACTGCCGTTGATACTGT
+
CCCCCGGGFGGGGGGGGGCDFGGGGFEGDGFGFGGGGGGGGGGGGGGFEFGGGGGGGGGGGGGEGCGGGGGGGGGGEGGGGGGGGGGGGGFFGGEFDFGGGDGDGGGGGGGGGGGGFGFGGGGGFFGFGGEFFFF<EFFGGGGGGG9EEFGGEGFGFEGGGGGDGCB<FCB+=FFGGGGGGGGEGGGGGEFG*>ECCE8BECEGGGGEGGGGG=E=FDFG9FGEGGFFCCF37*ADFC<DDDFGEGF@F6BFGFFF7DE)))98F@FF04:?757@F944>)-)64:<BF91:20))).46
@M04999:289:000000000-L3R54:1:1101:15771:14967 1:N:0:408
CCTACGGGCGGCAGCAGTGGGGAATATTGCACAATGGGGGGAACCCTGATGCAGCCATGCCGCGTGTATGAAGAAGGCCTTCGGGTTGTAAAGTACTTTCGGTAGTGAGGAAGTTGTGTGTATGAAAAGTGCATGCAGTTGACGTTAGCTACAGAAGAAGCACCGGCTAACTCCGTGCCAGCAGCCGCGGTAATACGGAGGGTGCGAGCGTTAATCGGAATGACTGGGCGTAAAGGGCATGTAGGCGGATAATTAAGTTAGGTGTGAAAGCCCCGGGCTCAACCTGGGAATTGCACTTAA
+
CCCCCGGGGGGGGGGGGGGGGGGGGGGGGGGGGGGGGGGGGGGGGGGGGGGGGGGGGGGGGGGGGGGGGGGGGGGGGGGGGGGGGGGGGGGGGGGGGGGGGGGGGGGGGGGGGGGGGGGGGGGGGGGGGGGGGGGGGGGGGGGGGGGGGGGGGGGGGGGGGGGGGGGGGGGGGGGGGGGGGGGGGGGGGGGGGGGGGGGGGGGGGGGGGGEEGGGGGGGGGGGGGGGGGGGDGGGGGGGGFGFGFGFFFFFFGFFFFFFFFFGFFFFFFFF?FFFFFFFFFFF:?B?F??FFFFFBFF>>
@M04999:289:000000000-L3R54:1:1101:12157:14976 1:N:0:408
TCGCCTACGGGGGGCAGCAGTGGGGAATATTGCACAATGGGGGGAACCCTGATGCAGCCATGCCGCGTGTATGAAGAAGGCCTTCGGGTTGTAAAGTACTTTCGGTAGTGAGGAAGTTGTGTGTATGAAAAGTGCATGCAGTTGACGTTAGCTACAGAAGAAGCACCGGCTAACTCCGTGCCAGCAGCCGCGGTAATACGGAGGGTGCGAGCGTTAATCGGAATGACTGGGCGTAAAGGGCATGTAGGCGGATAATTAAGTTAGGTGTGAAAGCCCCGGGCTCAACCTGGGGATTGCACTC
+
CCCCCGGGGGGGGGGGGGGGGGGGGGGGGGGGGGGGGGGGGGGGGGGGGGGGGGGGGGGGGGGGGGGGGGGGGGGGGGGGGGGGGGGGGGGGGGGGGGGGGGFGGGDGCFFGGFGGGGGGGFGGGGGGGGGGGGGGGGGGGGGGGGGGGGGGGGGGGGGGGGGGGGGGGGGGGGGGGGGGGGGGGGGGGGGGGGGGGGGGGGGGGGGGGG=EGEGGGGGGGGGGGGGGGGGGGGGGGGGGGGFGFGFF=@EDD>FFFFFFFFFFFFFFFFFFFFFFEFF>>>:><FFFFF?9?FB?<A?F4
@M04999:289:000000000-L3R54:1:1101:7608:14984 1:N:0:408
CCTACGGGCGGCTGCAGTGAGGAATATTGGACAATGGGTGAGAGCCTGATCCAGCCATCCCGCGTGAAGGACGACAGCCCTATGGGTTTTAAACTTCTTTTGTATGGGAATAAACCACATTACGTGTAATGTTCTGAAGGTACCATACGAATAAGCATCGGCTAACTCCGTGCCAGCAGCCGCGGTAATACAGAGGATGCGAGCGTTATCCGGATTTATTGGGTTTAAAGGGTCCGTAGGCGGGTTGATAAGTCAGCGGTGAAAACCTGCAGCTTAACTGTAGAACTGCCGTTGATACCGT
+
CCCCCGGGGGGGGGGGGGGGGGGGGGGGGGGGGGGGGGGGGGGGGGGGGGGGGGGGGGGGGGGGGGGGGGGGGGGGGGGGG8FGGGGGGGGGGGGGGGGGGGGGGGGGGGGGGGGGGGGGGGGGGGGGGGGGGGGGGGGGGGGGGGGGGGGGGGGGGGGGGGGGGGGGGGGGGGGGGGGGGDGGGGGGGGGGGGGGGGGGGGGGGGGGGGGGG=EGGGGGGGGGGGFGGGGGGGGGGGGDFC>GFGFFFFFFGFFFFDFFFFF@BFFFFFFFFFFFFFFFFFFFFD<B?FFF?FFFFDFF:
@M04999:289:000000000-L3R54:1:1101:11924:14989 1:N:0:408
CCTACGGGAGGCAGCAGTGGGGAATTTTGGACAATGGGGGGAACCCTGATCCAGCCATGCCGCGTGTCTGAAGAAGGCCTTCGGGTTGTAAAGGACTTTTGTTAGGGAAGAAAAGCCGGGTGCTAATACCACCTGGTGCTGACGGTACCTAAAGAATAAGCACCGGCTAACTACGTGCCAGCAGCCGCGGTAATACGTAGGGTGCGAGCGTTAATCGGAATTACTGGGCGTAAAGCGAGCGCAGACGGTTAGATAAGTCAGATGTGAAATCCCCGAGCTCAACTTGGGACGTGCATTTGA
+
CCCCCGGGGGGGGGGGGGGGGGGGGGGGGGGGGGGGGGGGGGGGGGGGGGGGGGGGGGGGGGGGGGGGGGGGGGGGGGGGGGGGGGGGGGGGGGGGGGGGGGGGGGGGGGGGGGGGGGGGGGGGGGGGGGGGGGGGGGGGGGGGGGGGGGGGGGGGGGGGGGGGGGGGGGGGGGGGGGGGGGGGGGGGGGGGGGGGGGGGGGGGGGGGGGGGGGGFGGGGGGGGGGGGFGGGGGGGGGGGGGFGFGFFFFFFGFFFFFFFFFGFFFFFFFB?FFFEBBBFFFFFFFFFFFFFFF?FFFFB
@M04999:289:000000000-L3R54:1:1101:8193:15067 1:N:0:408
ACCTACGGGTGGCAGCAGTGGGGAATATTGCACAATGGGGGGAACCCTGATGCAGCCATGCCGCGTGTATGAAGAAGGCCTTCGGGTTGTAAAGTACTTTCGGTAGTGAGGAAGTTGTGTGTATGAAAAGTGCATGCAGTTGACGTTAGCTACAGAAGAAGCACCGGCTAACTCCGTGCCAGCAGCCGCGGTAATACGGAGGGTGCGAGCGTTAATCGGAATGACTGGGCGTAAAGGGCATGTAGGCGGATAACTAAGTTAGGTGTGAAAGCCCCGGGCTCAACCTGGGAATTGCACTTA
+
CCCCCGGEGGGGGGGGGGGGGGGGGGGGGGGGGGGGGGGGGGGGGGGGGGGGGGGGGGGGGGGGGGGGGGGGGGGGGGGGGGGGGGFCCFGGGDGGGGGFGGD@FGFFCGGCGGGGFFFFEDGFGGGGGFGGGGGFFGGGGFFFEGBG@@FFGGGEFGGGGGGF:FGGGGGGGFGGGGGEGGGGGGGGGEGGGGGGGGDGGEEGGGGGGGEEEEGFGGECEGGGGGG4*CDGGGGGCDGGGGFG=7?FFFFFGFFFFFFFFFFFFFEFAFF:?FFEEFFFFFFBF?2:??FF?2><?BFD
@M04999:289:000000000-L3R54:1:1101:17198:15069 1:N:0:408
AATGCCCTACGGGTGGCAGCAGTGAGGAATATTGGACAATGGGTGAGAGCCTGATCCAGCCATCCCGCGTGAAGGACGACAGCCCTATGGGTTTTAAACTTCTTTTGTATGGGAATAAACCACGTTACGTGTAATGTTCTGAAGGTACCATACGAATAAGCATCGGCTAACTCCGTGCCAGCAGCCGCGGTAATACGGAGGATGCGAGCGTTATCCGGATTTATTGGGTTTAAAGGGTCCGTAGGCGGGTTGATAAGTCAGCGGTGAAAACCTGCAGCTTAACTGTAGAACTGCCGTTGAT
+
CCCCCGGGGGGGGGGGGGGGGGGGGGGGGGGGGGGGGGGGGGGGGGGGGGGGGGGGGGGGGFGGGGGGGGGGGGGGGGGGGGGGGGGGGGGGGGGGGGGGGGGGGGGGGGGGGGGGGGGGGGGGGGGGGGGGGGGFGGGGGGGGGGGGFGGGGGGGGGGGGGGGGGGGGAFFGGGF@FFGGFGGGGGGGGGGGGGGGCEGGGGGGGGGGGGGEGGGGD5EGGGGGGGGGGDGGGFGDGGGGGFG3FEFFFFFFFF*=?FFFFGFDF>?9@BFFFFF??FFFFFFFFAF4:ABBFFBFBB6:
@M04999:289:000000000-L3R54:1:1101:11832:15080 1:N:0:408
ATACCTACGGGGGGCTGCAGTGGGGAATATTGCACAATGGGGGGAACCCTGATGCAGCCATGCCGCGTGTATGAAGAAGGCCTTCGGGTTGTAAAGTACTTTCGGTAGTGAGGAAGTTGTGTGTATGAAAAGTGCATGCAGTTGACGTTAGCTACAGAAGAAGCACCGGCTAACTCCGTGCCAGCAGCCGCGGTAATACGGAGGGTGCGAGCGTTAATCGGAATGACTGGGCGTAAAGGGCATGTAGGCGGATAATTAAGTTAGGTGTGAAAGCCCCGGGCTCAACCTGGGAATTGCACTT
+
CCCCCGGGGGGGGGGGGGGGGGGGGGGGGGGGGGGGGGGGGGGGGGGGGGGGGGGGGGGGGGGGGGGGGGGGGGGGGGGGGGGGGGGGGGGGGGGGGGGGGGGGGGGGGGFGGGGGGGGGGGGGGGGGGGGGGGGGGGGGGGGGFGGGGGGGGGGGGGGGGGGGGGGGGGGGGGGGGGGGGGGGGGGGGGGGGGGGGGGGGGGGGGGGGGGGGEGGGGGGGGGGGGGGGGGGGGGGGGGGGGFGFGFFFFFFGFFFFFFFFFGF?FFFFFFFFFFFFFEBFFFFFF?FFF:7>?:DFFFFB
@M04999:289:000000000-L3R54:1:1101:19142:15093 1:N:0:408
CCTACGGGGGGCAGCAGTGGGGAATATTGCACAATGGGGGGAACCCTGATGCAGCCATGCCGCGTGTATGAAGAAGGCCTTCGGGTTGTAAAGTACTTTCGGTAGTGAGGAAGTTGTGTGTATGAAAAGTGCATGCAATTGACGTTAGCTACAGAAGAAGCACCGGCTAACTCCGTGCCAGCAGCCGCGGTAATACGGAGGGTGCGAGCGTTAATCGGAATGACTGGGCGTAAAGGGCATGTAGGCGGATAATTAAGTTAGGTGTGAAAGCCCCGGGCTCAACCTGGGAATTGCACTTAA
+
CCCCCGGGGGGGGGGGGGGGGGGGGGGGGGGGGGGGGGGGGGGGGGGGGGGGGGGGGGGGGGGGGGGGGGGGGGGGGGGGGGGGGGGGGGGGGGGGGGGGGGGGGGGGGGGGGGGGGGGGGGGGGGGGGGGGGGGGGGGGGGGGGGGGGGGGGGGGGGGGGGGGGGGGGGGGGGGGGGGGGGGGGGGGGGGGGGGGGGGGGGGGGGGGGGCEGGGGGGGGGGGGGGGGGGGGGGGGGGGGGFFGFGFFFFFFGFFFFFFFF?GFFFFFFF??F>EFD>FFFFFF(18?FFFBFFFFF7><
@M04999:289:000000000-L3R54:1:1101:23646:15098 1:N:0:408
TCCCTACGGGGGGCTGCAGTGAGGAATATTGGACAATGGGTGAGAGCCTGATCCAGCCATCCCGCGTGAAGGACGACAGCCCTATGGGTTTTAAACTTCTTTTGTATGGGAATAAACCACATTACGTGTAATGTTCTGAAGGTACCATACGAATAAGCATCGGCTAACTCCGTGCCAGCAGCCGCGGTAATACGGAGGATGCGAGCGTTATCCGGATTTATTGGGTTTAAAGGGTCCGTAGGCGGGTTGATAAGTCAGCGGTGAAAACCTGCAGCTTAACTGTAGAACTGCCGTTGATACT
+
CCCCCFFGGGGGDEGGGGCCF<FCFACEGCEFFGGDGGGGGDF8EFGGGG8EFFFGCFEGGGFGGGGGGGGDFGEE@C=B<=>8FCD8FGGFGGGGEGFGGGG:@FFGECEFFFFGCDCCGFFGGGCGG<AGFFBFGCBBCFF;?F9B3C:FG:7CFDGDFEEECFFGGGDCGFGGFFF8CEGEG8>E5CC::C*ACGCFGFGEGGEEGGGFGCC5*:2CGGFCCGD7<*2:9C07CD77<<FGFG;:B4B?:?F?@F:>50>)96=53??7?FF:F>74>B))6<)2<??<BB(-(:9<)
@M04999:289:000000000-L3R54:1:1101:13611:15148 1:N:0:408
CCTACGGGTGGCTGCAGTGGGGAATATTGCACAATGGGGGGAACCCTGATGCAGCCATGCCGCGTGTATGAAGAAGGCCTTCGGGTTGTAAAGTACTTTCGGTAGTGAGGAAGTTGTGTGTATGAAAAGTGCATGCAATTGACGTTAGCTACAGAAGAAGCACCGGCTAACTCCGTGCCAGCAGCCGCGGTAATACGGAGGGTGCGAGCGTTAATCGGAATGACTGGGCGTAAAGGGCATGTAGGCGGATAATTAAGTTAGGTGTGAAAGCCCCGGGCTCAACCTGGGAATTGCACTTAA
+
CCCCCGGGGGGGGGGGGGGGGGGGGGGGGGGGGGGGGGGGGGGGGGGGGGGGGGGGGGGGGGGGGGGGGGGGGGGGGGGGGGGGGGGGGGGGGGGGGGGGGGGGGGGGGGGGGCGGGGGGGGGGGGGGGGGGGGGGGGGGGGGGGGGGGGGGGGGGGGGFGGGGGGGGGGGGGGGGGGGGGGGGFFGGGGGGGGGGGGGGGGGGGGGGGGGGGGGGGGGGGGGGGGGGGGGDGGGGGGGGGGFG=FBFFFFFGFF8FFFFFFFFFEFFFFFB<BEEFFFFFFFFFFFFFFFF?>DFFFB<
@M04999:289:000000000-L3R54:1:1101:13047:15179 1:N:0:408
TACCTACGGGTGGCAGCAGTGAGGAATATTGGACAATGGGTGAGAGCCTGATCCAGCCATCCCGCGTGAAGGACGACAGCCCTCTGGGTTTTAAACTTCTTTTGTATGGGAATAAACCACATTACGTGTAATGTTCTGAAGGTACCATACGAATAAGCATCGGCTAACTCCGTGCCAGCAGCCGCGGTAATACGGAGGATGCGAGCGTTATCCGGATTTATTGGGTTTAAAGGGTCCGTAGGCGGGTTGATAAGTCAGCGGTGAAAACCTGCAGCTTAACTGTAGAACTGCCGTTGATACT
+
CCCCCGGGGGGGGGGGGGGGGGGGGGGGGGGGGGGGGGGGGGGGGGGGGGGGGGGGGGGGGGGGGGGGGGGGGGGGGGGGGGG,EGGGGGGGGGGGGGGGGGGGGGGGGGGGGGGGGGGGGGGFGGGGGGGGGGGGGGGGGGGGGGGGFGGGGGGGGGGGGGGGGGGGGGGGGGGGGGGGGGGGGGGGGGGGGGGGGGGGGGGGGGGGGGGGGGGEGGGGGGGGGGGGEFCFGGGGGGGGGGFGFGFFD?FBFFFFFFFE3BGFFFFFFFFFFFFFFFFDFAFA44>DFFFF>FF?6:446
@M04999:289:000000000-L3R54:1:1101:28226:15184 1:N:0:408
GAGGCCTACGGGTGGCTGCAGTGGGGAATATTGGACAATGGGTGAGAGCCTGATCCAGCCATCCCGCGTGAAGGACGACAGCCCTATGGGTTTTAAACTTCTTTTGTATGGGAATAAACCACATTACGTGTAATGTTCTGAAGGTACCATACGAATAAGCATCGGCTAACTCCGTGCCAGCAGCCGCGGTAATACGGAGGATGCGAGCGTTATCCGGATTTATTGGGTTTAAAGGGTCCGTAGGCGGGTTGATAAGTCGGCGGTGAAAACCTGCAGCTTAACTGTAGAACTGCCGTTGAT
+
CCCCCGGGGGGGGGGGGGGGGGGGGGGGGGGGGGGGGGGGGGGGGGGGGGGGGGGGGGGGGGGGGGGGGGGGGGGGGGGGGGGGGEFGGGGGGGGGGGGGGGGGGGGGGGGGGGGGGGGGGGGGGGGGGGGGGGGGGGGFGGGGGGGGGGGGGGGGGGGGGGGGGGGGGGGGGGGGGGGGGGGGGGGGGGGGGGGGGGGGGGGGGGGGGGGGGGGGGGGGGGGFGGGGGGGGGGGGGGGGGGFGFGFFFFFFGFFFFFFFFFGEFFFFFFFBFFFFFFFAFFFADFFFFFA??BFBFF?F
@M04999:289:000000000-L3R54:1:1101:9538:15215 1:N:0:408
GGTTCCTACGGGCGGCTGCAGTGGGGAATTTTGGACAATGGGGGGAACCCTGATCCAGCCATGCCGCGTGTCTGAAGAAGGCCTTCGGGTTGTAAAGGACTTTTGTTAGGGAAGAAAAGCCGGGTGCTAATACCACCTGGTGCTGACGGTACCTAAAGAATAAGCACCGGCTAACTACTTGCCAGCAGCCGCGGTAATACGTAGGGTGCGAGCGTTAATCGGAATTACTGGGCGTAAAGCGAGCGCAGACGGTTAGATAATTCAGATGTGAAATCCCGGAGCCCAACTTGGGACGTGCATT
+
CCCCCFGECFC:F@C@FBFCE6EEAFGGF8EFFGCA<FFDFE,@=F@FGGGGGAFC=>=DFFGFF@@FC::BFGGGFC<<7<@<C<FF7CFGGFAFFFGGDFEFGG@<3<:<FE<FFGGFFC@CFGGFF,CCFG9C<FGGGFCF99?@7FCCF?7<:@<8ACG+@FGGGGDGG??C7C+<+3<@8>?*::E5EG818CCCF:ECE5A?EE1:=GGG55+<**2>FF*>CGGGG5CDCFGFCD3))9>>))8B/;>F4**9*9D=1@F66*)6)9=?6(70(,(434<3<B??B(--(-4<A
@M04999:289:000000000-L3R54:1:1101:26876:15236 1:N:0:408
GGCCTACGGGAGGCAGCAGTGGGGAATTTTGGACAATGGGGGGAACCCTGATCCAGCCATGCCGCGTGTCTGAAGAAGGCCTTCGGGTTGTAAAGGACTTTTGTTAGGGAAGAAAAGCCGGGTGCTAATACCACCTGGTGCTGACGGTACCTAAAGAATAAGCACCGGCTAACTACGTGCCAGCAGCCGCGGTAATACGGGGGGTGCGAGCGTTAATCGGAATGACTGGGCGTAAAGGGCATTTAGGCGGATAATTAAGTTAGGTGTGAAAGCCCCGGGCTCAACCTGTGAATTGCACTT
+
CCCCCF-6C+88@7BFGFEEFGF@BF<,6E9F@FFDEG@FEC@GGGGGGGFCEGDFGEFFFG?FEECFFFGCGADC,>=D<,FDFGGFGEG<A<FA,><<8=FFCFC?CFB*>A:C,,8<C>F*8F;3?CG8<CFGGGFCFGFBFE*<<*<FFGFFFBCF<,<FBFEGDC5AGFGGEFF5EFFG68C;EEGGG>CG9<8E*::8EEGEE58E==*:ECCCEEFGGGGGGG<D>D5D7D37FF***:@FFF)5*9*9**9*890)96*.-=4<B>FEDBF9><).81:()56)4).4)592
@M04999:289:000000000-L3R54:1:1101:15853:15239 1:N:0:408
CGAGACCTACGGGAGGCTGCAGTGGGGAATTTTGGACAATGGGGGGAACCCTGATCCAGCCATGCCGCGTGTCTGAAGAAGGCCTTCGGGTTGTAAAGGACTTTTGTTAGGGAAGAAAAGCCGGGTGCTAATACCACCTGGTGCTGACGGTACCTAAAGAATAAGCACCGGCTAACTACGTGCCAGCAGCCGCGGTAATACGTAGGGTGCGAGCGTTAATCGGAATTACTGGGCGTAAAGCGAGCGCAGACGGTTAGATAAGTCAGATGTGAAATCCCCGAGCTCAACTTGGGACGTGCAT
+
CCCCCGGGGGGGGGGGGGGGGGGGGGGGGGGGGGGGGGGGGGGGGGGGGGGGGGGGGGGGGGGGGGGGGGGGGGGGGGGGGGGGGGGGGGGGGGGGGGGGGGGGGGGGGGGGGGGGGGGGGGGGGGGGGGGGGGGGGGGGGGGGGGGGGGGGGGGGGGGGGGGGGGGGGGGGGGGGGGGGGGGGGGGGGGGGGGGGGGGGGGGGGGGGGGGDGGGGGGGGGGGGGGGGGGGGGGGGGGGGGGFGFGFFFFFFGEFFFFFFFFGFFFFFFFFFFBFFFFFF>FBFFFFFFAFFFFF>BFFB<
@M04999:289:000000000-L3R54:1:1101:6216:15245 1:N:0:408
CCTACGGGTGGCTGCAGTGGGGAATATTGCACAATGGGCGCAAGCCTGATGCAGCCATGCCGCGTGTGTGAAGAAGGCCTTCGGGTTGTAAAGCACTTTCAGCGGGGAGGAAGGCGATAAGGTTAATAACCTTGTCGATTGACGTTACCCGCAGAAGAAGCACCGGCTAACTCCGTGCCAGCAGCCGCGGTAATACGGAGGGTGCAAGCGTTAATCGGAATTACTGGGCGTAAAGCGCACGCAGGCGGTCTGTCAAGTCGGATGTGAAATCCCCGGGCTCAACCTGGGAACTGCATTCGA
+
CCCCCCGGGGGGDGGAFFGGGGEGGFGGGGGGGGGAFF?FEGGGGGGGGGGGGGGGGGGGGGGGGGGGGGGGGGGGGGGFFGGGGGEBFFGGCGGGGGGGDFGGGGGCFFGGCEFGGGGGGG<DGGGGCFGGFFGFGFGECGGG><DEGGGGEGGGCFAFFECFG<FGGFGEFFGE*CFGGGGGFGEGGEGGEGGGGDGDCECGEGGGGE;CGGF?=55C=<?FG77>5CDGCDGGDDGGGGFGFG@57@BFGFFFFFFFFEGFFF??9?28?F>BB>B?7<B?FB?BF:?D?2):>><2
@M04999:289:000000000-L3R54:1:1101:18365:15273 1:N:0:408
GTCCCTACGGGCGGCAGCAGTGGGGAATATTGCACAATGGGCGAAAGCCTGATGCAGCGACGCCGCGTGCGGGATGACGGCCTTCGGGTTGTAAACCGCTTTTGATTGGGAGCAAGCGAGAGTGAGTGTACCTTTCGAATAAGCACCGGCTAACTACGTGCCAGCAGCCGCGGTAATACGTAGGGTGCAAGCGTTATCCGGATTTATTGGGCGTAAAGAGCTCGTAGGCGGTTCGTCGCGTCTGGTGTGAAAGTCCATCGCTTAACGGTGGATCGGCGCCGGGTACGGGCGGACTGGAGTG
+
CCCCCGGGGGGGGGGGEGGGGGGGGGGGEGGFGGGGGEGGGGGGGGGGGGGGGGGGGGGGGGGGEGGGGGGGGGGGGGGGGGGFFEGGGGCFGGGGFEGGGGGGGFGGGGGGGGGGGGEGGDGGGGGGGGGGGGGGGGEGGGGGGGGGGG7FEDGEFGGGGGGGGGGGGGGGGGGECFGGGGGEDEGGGGGGGGGGF7C8ECEC:9EGCGFCEGGEGGGGGGGGGGFDCDGGDCEGGGDD19@CF>F>E48=CB49FFF>3<CEFFFEFFF?</5>B659>>>F>?:0(4;B961:B0:?0
@M04999:289:000000000-L3R54:1:1101:7038:15312 1:N:0:408
CGACCCCTACGGGTGGCTGCAGTAGGGAATCTTCCACAATGGACGCAAGTCTGATGGAGCAACGCCGCGTGAGTGAAGAAGGTTTTCGGATCGTAAAGCTCTGTTGTTGGTGAAGAAGGATAGGGGTAGTAACTGATTCTTATTTGACGGTAATCAACCAGAAAGTCACGGCTAACTACGTGCCAGCAGCCGCGGTAATACGTAGGTGGCAAGCGTTGTCCGGATTTATTGGGCGTAAAGCGAACGCAGGCGGGAGAACAAGTCAGCTGTGAAAGCCCTCGGCTTAACCGGGGAAGTGC
+
CCCCCGGGGGGGGGGGGGGGGGGGGGGGGGGGGGGGGGGGGGGGGGGGGGGGGGGGGGGGGGGGGGGGGGGGGGGGGGGGGGGGGGGGGGGGGGGGGGGGGGGGGGGGGGGGGGGGGGGGGDFGGGGGGGGGGGGGGGGGGGGGGGGGGGGGGGGGGGGGGGGGGGGGGGGGGGGGGGGGGGGGGGGGGGGGGGGGGGGGGGGGGGGGGGGGGGGGGGGGGGGGGEFFGGGGGGGGGGGGGGFGFGFFFFFFGFFFFFFFFFCFFFFFFFFFFFFFFFFFFFFFFFBABF>FFFFFFFF
@M04999:289:000000000-L3R54:1:1101:26276:15328 1:N:0:408
CCTACGGGGGGCTGCAGTGGGGAATTTTGGACAATGGGGGGAACCCTGATCCAGCCATGCCGCGTGTCTGAAGAAGGCCTTCGGGTTGTAGAGGACTTTTGTTAGGGAAGAAAAGCCGGGTGCTAATACCACCTGGTGCTGACGGTACCTAAAGAATAAGCACCGGCTAACTACGTGCCAGCAGCCGCGGTAATACGTAGGGTGCGAGCGTTAATCGGAATTACTGGGCGTAAAGCGAGCGCAGACGGTTAGATAAGTCAGATGTGAAATCCCCGAGCTCAACTTGGGACGTGCATTTGA
+
CCCCCGGGGGGGGGGGGGGGGGGGGGGGGGGGGGGGGGGGGGGGGGGGGGGGGGGGGGGGGGGGGGGGGGGGGGGGGGGGGGGGGGGGGGGGGGGGGGGGGGGGGGGGGGGGGGGGGGGGGGGGGGGGGGGGGGGGGGGGGGGGGGGGGGGGGGGGGGGGGGGGGGGGGGGGGGGGGGGGGGGGGGGGGGGGGGCFGF:CEGGGGGGGGGGGGGGGGDGGGGGGGGGGGGGGGGGGGGGGGGFGFGFFFFFFGFFFFFFFFFGFFFFFAFAFFFEFFFFFFFFFFFF??79?F<:ADFA<
@M04999:289:000000000-L3R54:1:1101:27251:15340 1:N:0:408
GAAGCCTACGGGCGGCTGCAGTGGGGAATATTGCACAATGGGGGGAACCCTGATGCAGCCATGCCGCGTGTATGAAGAAGGCCTTCGGGTTGTAAAGTACTTTCGGTAGTGAGGAAGTTGTGTGTATGAAAAGTGCATGCAATTGACGTTAGCTACAGAAGAAGCACCGGCTAACTCCGTGCCAGCAGCCGCGGTAATACGGAGGGTGCGAGCGTTAATCGGAATGACTGGGCGTAAAGGGCATGTAGGCGGATAATTAAGTTAGGTGTGAAAGCCCCGGGCTCAACCTGGGAATTGCACT
+
CCCCCGGGGGGGGGGGGGGGGGGGGGGGGGGGGGGGGGGGGGGGGGGGGGGGGGGGGGGGGGGGGGGGGGGGGGGGGGGGGGGGGFGGGGGGGGGGGGGGGGGGGGGGGFGGGGGGGGGGGGGGGGGGGGGGGGGGGGGGGGGGGGGGGGGGGGGGGGGGGGGGGGGGGGGGGGGGGGGGGGGGGGGGGGGGGGGGGGGGGGGGGGGGGGGGGGGGGGGGGGGGGGC>FGGGGGEGGGGGGGFGF>FBFFFFGDEFFFFFFFGFFFFFFFFFAFFFFFFFFFFB?B:BFFFF:?F)<BBD<
@M04999:289:000000000-L3R54:1:1101:3702:15362 1:N:0:408
AGCCCTACGGGAGGCTGCAGTGGGGAATATTGCACAATGGGCGAAAGCCTGATGCAGCGACGCCGCGTGCGGGATGACGGCCTTCGGGTTGTAAACCGCTTTTGATTGGGGGCAAGCGAGAGTGAGTGTACCTTTCGAATAAGCACCGGCTAACTACGTGCCAGCAGCCGCGGTAATACGTAGGGTGCAAGCGTTATCCGGATTTATTGGGCGTAAAGAGCTCGTAGGCGGTTCGTCGCGTCTGGTGTGAAAGTCCATCGCTTAACGGTGGATCGGCGCCGGGTACGGGCGGACTGGAGTG
+
CCCCCGGGGGGEGGGGGGGGGGGGGGGGGGGGGGGGGGGGGGGGGGGGGGGGGGGGGGGGGGGGGGGGGGGGGGGGGGGGGGGGGGGGGGGGGGGGGGGGGGGGGGGGGGGGGGGGGGGGGGGGGGGGGGGGGGGGGGGGGGGGGGGGDEGGGGGGGGGGGGGGGGGGGGGGGGGGGGGGGGGGGGGGGGGGGGGGGGGGGDGGGGGGGGGGGGGGGGGGGGGGGGGDGGGGGGGGGGGGGGFGFGFFFFFFGFFFFFFFEFFEFFEEFFFFFFFFFFFFF>BFBFFF;B>F9BBF6?FB?
@M04999:289:000000000-L3R54:1:1101:25500:15381 1:N:0:408
GGGCCTACGGGGGGCTGCAGTGGGGAATATTGCACAATGGGGGGAACCCTGATGCAGCCATGCCGCGTGTATGAAGAAGGCCTTCGGGTTGTAAAGTACTTTCGGTAGTGAGGAAGTTGTGTGTATGAAAAGTGCATGCAGTTGACGTTAGCTACAGAAGAAGCACCGGCTAACTCCGTGCCAGCAGCCGCGGTAATACGGAGGGTGCGAGCGTTAATCGGAATGACTGGGCGTAAAGGGCATGTAGGCGGATAATTAAGTTAGGTGTGAAAGCCCCGGGCTCAACCTGGGAATTGCACTT
+
CCCCCGGGGGGGGGGGGGGGGGGGGGGGGGGGGGGGGGGGGGGGGGGGGGGGGGGGGGGGGGGGGGGGGGGGGGGGGGGGGGGGGGGGGGGGGGGGGGGGGGGGGGGGGGGGGGGGGGGGGGGGGGGGGGGGGGGGGGGGGGGGGGGGGGGGGGGGGGGGGGGGGGGGGGGGGGGGGGGGGGGGGGGGGGGGGGGGGGGGGGGGGGGGGGGGGGG=FGGGGGGGGGGGGGGGGGGGGGGGGGFGFGFFFFFFGFFFFFFFFFGFFFFFFFBFFFFFF>F>FFFFFFFBFFFF?BBFBFFF:
@M04999:289:000000000-L3R54:1:1101:21259:15398 1:N:0:408
GGTCCTACGGGTGGCTGCAGTGGGGAATATTGCACAATGGGGGGAACCCTGATGCAGCCATGCCGCGTGTATGAAGAAGGCCTTCGGGTTGTAAAGTACTTTCGGTAGTGAGGAAGTTGTGTGTATGAAAAGTGCATGCAGTTGACGTTAGCTACAGAAGAAGCACCGGCTAACTCCGTGCCAGCAGCCGCGGTAATACGGAGGGTGCGAGCGTTAATCGGAATGACTGGGCGTAAAGGGCATGTAGGCGGATAATTAAGTTAGGTGTGAAAGCCCCGGGCTCAACCTGGGAATTGCACTT
+
CCCCCGGGGGGGGGGGGGGGGGGGGGGGGGGGGGGGGGGGGGGGGGGGGGGGGGGGGGGGGGGGGGGGGGGGGGGGGGGGGGGGGGGGGGGGGGGGGGGGGGGGGGGG@FFGGGGGGGGGGEGFGGGGGGGGGGGGGGGGGGGGGGGGGGGGGGGGGGGGGGGGGGGGGGGGGGGGGGGGGGGGGGGGGGGGGGGGGGGGGDGGGGGGGGEGGGGEGGGGGGGGFGGGGGGGGGGGGGGGGGFGFFFFFFFFGEFFFFFFFFGFFFFFFFFFFFFFF>D>FFFFFF?BFBF?FFF2AAFF?
@M04999:289:000000000-L3R54:1:1101:17440:15504 1:N:0:408
ATGGTCCTACGGGGGGCTGCAGTGGGGAATTTTGGACAATGGGGGGAAACCCTGATGCAGCCATGCCGCGTGTATGAAGAAGGCCTTCGGGTTGTAAAGTACTTTCGGTAATGAGGAAGGTGGTGTATCTAATAGGTGCATCAATTGACGTTAATTACAGAAGAAGCACCGGCTAACTCCGTGCCAGCAGCCGCGGTAATACGGAGGGTGCGAGCGTTAATCGGAATGACTGGGCGTAAAGGGCATGTAGGCGGATAATTAAGTTAGGTGTGAAAGCCCTGGGCTCAACCTAGGAATTGCC
+
CC--@FFGGGGGGCFCDFDC<FEFFFE74,B<<<CFGFDEGD<FCD*>7F87>8:F<<:<FGFFG@FCC<FEGFFFGGDF,<:E7:,,=B72<C;,<9@CCEFGFFEC*@>9EFGGCGCE@CCEGGGEFGFC9CFG00@FFFGDE7:7@E>FFCF79FFF?CFC??FGFFDCGGGFGGFF>F5CGGG5FFGGGEDDECE@FEFECE5CCG8E5:5*:CE5<EGGC7>C:CCFC*C59><7>F3C>F@??FFFG:)7:BF==*CF?F=)664:9*9F@0:76(,4?BB72(57).).)5)6)
@M04999:289:000000000-L3R54:1:1101:14523:15553 1:N:0:408
CGCCCTACGGGAGGCTGCAGTGAGGAATATTGGACAATGGGTGAGAGCCTGATCCAGCCATCCCGCGTGAAGGACGACAGCCCTATGGGTTTTAAACTTCTTTTGTATGGGAATAAACCACATTACGTGTAATGTTCTGAAGGTACCATACGAATAAGCATCGGCTAACTCCGTGCCAGCAGCCGCGGTAATACGGAGGATGCGAGCGTTATCCGGATTTATTGGGTTTAAAGGGTCCGTAGGCGGGTTGATAAGTCAGCGGTGAAAACCTGCAGCTTAACTGTAGAACTGCCGTTGATAC
+
CCCCCGGGGGGGGGGGGGGGGGGGGGGGGGGGGGGGGGGGGGGGGGGGGGGGGGGGGGGGGGGGGGGGGGGGGGGGGGGGGGGGFGGGGGGGGGGGGGGGGGGGGGGGGGGGGGGGGGGGGGGGGGGGGGGGGGGGGGFFGGGGGGGGGGGGGGGGGGGGGGGGGGGGGGGGGGGGGGGGGGGGGGGGGGGGGGG7@CGCCG>EGCGGGGGGGGGGGGGGGGGGGGDGDFCGGCGFFGGGGGFFECEE>BFFGFFFFFFFFFGFFFFF?FFFBFFFFFF<<29<4<BADF<?FFFFFB><6
@M04999:289:000000000-L3R54:1:1101:11626:15600 1:N:0:408
AAGCCCTACGGGAGGCAGCAGTGAGGAATATTGGACAATGGGTGAGAGCCTGATCCAGCCATCCCGCGTGAAGGACGACAGCCCTATGGGTTTTAAACTTCTTTTGTATGGGAATAAACCACATTACGTGTAATGTTCTGAAGGTACCATACGAATAAGCATCGGCTAACTCCGTGCCAGCAGCCGCGGTAATACGGAGGATGCGAGCGTTATCCGGATTTATTGGGTTTAAAGGGTCCGTAGGCGGGTTGATAAGTCAGCGGTGAAAACCTGCAGCTTAACTGTAGAACTGCCGTTGAT
+
CCCCCGGGGGGGGGGGGGGGGGGGGGGGGGGGGGGGGGGGGGGGGGGGGGGGGGGGGGGGGGGGGGGGGGGGGGGGGGGGGGGGGGGGGGGGGGGGGGGGGGGGGGGGGGGGGGGGGGGGGGGGGGGGGGGGGGGGGGGGFGGGGGGGGGGGGGGGGGGGGGGDGGGDGGGGGGGGGGGGGGGGGGGGGGCGGGGGGGGGGGGGGGGGGGGDGGGEGGGGGGGGGGFGGGGGGGGGGGGGGGFCFDEFFFFFGFFFFFF??>DDEFFFFFFFFFFFFBFFFAA><>>AAABFFF;BFFBF
@M04999:289:000000000-L3R54:1:1101:23819:15601 1:N:0:408
GCCCTACGGGGGGCAGCAGTGAGGAATATTGGACAATGGGTGAGAGCCTGATCCAGCCATCCCGCGTGAAGGACGACAGCCCTATGGGTTTTAAACTTCTTTTGTATGGGAATAAACCACACTACGTGTAATGTTCTGAAGGTACCATACGAATAAGCATCGGCTAACTCCGTGCCAGCAGCCGCGGTAATACGGAGGATGCGAGCGTTATCCGGATTTATTGGGTTTAAAGGGTCCGTAGGCGGGTTGATAAGTCAGCGGTGAAAACCTGCAGCTTAACTGTAGAACTGCCGTTGATACT
+
CCCCCGGGGGGGGGGGGGGGGGGGGGGGGGGGGGGGGGGGGGGGGGGGGGGGGGGGGGGGGGGGGGGGGGGGGGGGGGGGGGGGGGGGGGGGGGGGGGGGGGGGGGGGGGGGGGGGGGGGGGGGGGGGGGGGGGGGGGGGGGGGGGGGGGGGGGGGGGGGGGGGGGGGGGGGGGGGGGGGGGGGGGGGGGGGGGGGGGGGGGGGGGGGGGGGGGGGGGGFGGGGGGGGGGFGGGGGGCGGGGFGFGEFFFFFFFFFFFFFFFGFFFFF?FFB?FFFFFFFFBFFFFFBAF7:>B6??AFF<
@M04999:289:000000000-L3R54:1:1101:17228:15631 1:N:0:408
GGTCCTACGGGAGGCAGCAGTGAGGAATATTGGACAATGGGTGAGAGCCTGATCCAGCCATCCCGCGTGAAGGACGACAGCCCTATGGGTTTTAAACTTCTTTTGTATGGGGATAAACCACATTACGTGTAATGTTCTGAAGGTACCATACGAATAAGCATCGGCTAACTCCGTGCCAGCAGCCGCGGTAATACGGAGGATGCGAGCGTTATCCGGATTTATTGGGTTTAAAGGGTCCGTAGGCGGGTTGATAAGTCAGCGGTGAAAACCTGCAGCTTAACTGTAGAACTGCCGTTGATAC
+
CCCCCGGGGGGGGGGGGGGGGGGGGGGGGGGGGGGGGGGGGGGGGGGGGGGGGGGGGGGGGGGGGGGGGGGGGGGGGGGGGGGGGGGGGGGGGGGGGGGGGGGGFGGGGGGGGGGGGGGGGGGFGGGGGGGGGGGGGGGGGGGGGGGGGGGGGGGGGGGGGGGGGGGGGGGGGGGGGGGGGGGGGGGGGGGGGGGGGGGGGGGGGGGGGGGGGGGGGGGGGGGGGGDDCGFGGGGGGGDFGG:FFGF>BF@FGFFFF4*9@@GFFFFFFFFFBFFFFFFFFF><)::AAF?7?9B???AD4
@M04999:289:000000000-L3R54:1:1101:24664:15668 1:N:0:408
CTGGCCTACGGGTGGCAGCAGTGAGGAATATTGGACAATGGGTGAGAGCCTGATCCAGCCATCCCGCGTGAAGGACGACAGCCCTATGGGTTTTAAACTTCTTTTGTATGGGAATAAACCACATTACGTGTAATGTTCTGAAGGTACCATACGAATAAGCATCGGCTAACTCCGTGCCAGCAGCCGCGGTAATACGGAGGATGCGAGCGTTATCCGGATTTATTGGGTTTAAAGGGTCCGTAGGCGGGTTGATAAGTCAGCGGTGAAAACCTGCAGCTTAACTGTAGAACTGCCGTTGAT
+
CCCCCGGGGGGGGGGGGGGGGGGGGGGGGGGGGGGGGGGGGGGGGGGGGGGGGGGGGGGGGGGGGGGGGGGGGGGGGGGGGGGGGGGGGGGGGGGGGGGGGGGGGGGGGGGGGGGGGGGGGGGGGGGGGGGGGGGGGGGGGGGGGGGGGGGGGGGGGGGGGGGGGGGGGGGGGGGGGGGGGGGGGGGGGGGGGGGGGGGGGGGGGGGGGGGGGGGGGGGGGGGGGGGGGDGGGGGGGGGGGGFGFGFFEFF@GFFFFFFFFFGFFFFFFFFF?F4?FFFFFFFFFBFAABF?BB>B?F?D
@M04999:289:000000000-L3R54:1:1101:12951:15696 1:N:0:408
GGTCCTACGGGTGGCTGCAGTAGGGAATCTTCCACAATGGACGCAAGTCTGATGGAGCAACGCCGCGTGAGTGAAGAAGGTTTTCGGATCGTAAAGCTCTGTTGTTGGTGAAGAAGGACAAGGGTAGTAACTGATCTTTGTTTGACGGTAATCAACCAGAAAGTCACGGCTAACTACGTGCCAGCAGCCGCGGTAATACGTAGGTGGCAAGCGTTGTCCGGATTTATTGGGCGTAAAGCGAACGCAGGCGGGAAGATAAGTCAGCTGTGAAAGCCCCCAGCTTAACTGGGGAACTGCAGCT
+
CCCCCGGGGGGGGGGGGGGGGGGGGGGGGGGGGGGGGGGGGGGGGGGGGGGGGGGGGGGGGGGGGGGGGGGGGGGGGGGGGGGGGGGGGGGGGGGGGGGGGGGGGGGGGGGGGGGGGGGGGGGGGGGGGGGGGGGGGGGGGGGGGGGGGGGGGGGGGGGGGGGGGGGGGGGGGGGGGGGGGGGGGGGGGGGGGGGGGGGGGGGEGGGGGGGGGGGGGGGGGGGGGGGGFGGGGGGGGGGGGGFGFGFFFFFFGFFFFFFFFFGFFFFFBFFFFFFFFFFFBDAADBBFFFFFFB???FFF1
@M04999:289:000000000-L3R54:1:1101:21444:15701 1:N:0:408
AGACCCTACGGGGGGCTGCAGTGAGGAATATTGGACAATGGGTGAGAGCCTGATCCAGCCATCCCGCGTGAAGGACGACAGCCCTATGGGTTTTAAACTTCTTTTGTATGGGAATAAACCACATTACGTGTAATGTTCTGAAGGTACCATACGAATAAGCATCGGCTAACTCCGTGCCAGCAGCCGCGGTAATACGGAGGATGCGAGCGTTATCCGGATTTATTGGGTTTAAAGGGTCCGTAGGCGGGTTGATAAGTCAGCGGTGAAAACCTGCAGCTTAACTGTAGAACTGCCGTTGAT
+
CCCCCGGGGGGGGGGGGGGGGGGGGGGGGGGGGGGGGGGGGGGGGGGGGGGGGGGGGGGGGGGGGGGGGGGGGGGGGGGGGGGGGGGGGGGGGGGGGGGGGGGGGGGGGGGGGGGGGGGGGGGGGGGGGGGGGGGGGGGGGGGGGGGGGGGGGGGGGGGGGGGGGGGGGGGGGGGGGGGGGGGGGGGGGGGGGGGGGGGGGGGGGGGGGGGGGGGGGGGGGGGGGGGGGGGGGGGGGGGGGGFGFGFFFFFFGFFFFFFFFFDEFFFFFFFFFFFFFFFFFFFFFBFBABFFFFFFFFFF
@M04999:289:000000000-L3R54:1:1101:17322:15720 1:N:0:408
TCCTACGGGCGGCTGCAGTGGGGAATATTGCACAATGGGGGGAACCCTGATGCAGCCATGCCGCGTGTATGAAGAAGGCCTTCGGGTTGTAAAGTACTTTCGGTAGTGAGGAAGTTGTGTGTATGAAAAGTGCATGCAATTGACGTTAGCTACAGAAGAAGCACCGGCTAACTCCGTGCCAGCAGCCGCGGTAATACGGGGGGTGCGAGCGTTAATCGGAATGACTGGGCGTAAAGGGCATGTAGGCGGATAATTAAGTTAGGTGTGAAAGCCCCGGGCTCAACCTGGGAATTGCACTTA
+
CCCCCGGGGGGGGGGGGGGGGGGGGGGGGGGGGGGGGGGGGGGGGGGGGGGGGGGGGGGGGGGGGGGGGGGGGGGGGGGGGGGGGGGGGGGGGGGGGGGGGGGEGGGGGGGGGGGGGGGGGGGGGGGGGGGGGGGGGGGGGGGGGGGGGGGGGGGGGGGGGGGGGGGGGGGGGGGGGGGGGGGGGGGGGGGGGGGGGGGGGGGGGGGEGGGGGGGGGGGDGGGGGGGGGGGGGGGGGGGGGGFGFGFFFFFFGFFFFFFFFFGFFFFFFFBFFFFFEFD>FFDFFFFFF?>?BDFAFFFF
@M04999:289:000000000-L3R54:1:1101:4350:15725 1:N:0:408
CTACGGGTGGCTGCAGTGGGGAGTATTGCACAATGGGGGGAACCCTGATGCAGCCATGCCGCGTGTATGAAGAAGGCCTTCGGGTTGTAAAGTACTTTCGGTAGTGAGAAAGTTGTGTGTATGAAAAGTGCATGCAGTTGACGTTAGCTACAGAAGAAGCACCGGCTAACTCCGTGCCAGCAGCCGCGGTAATACGGAGGGTGCGAGCGTTAATCGGAATGACTGGGCGTAAAGGGCATGTAGGCGGATAATTAAGTTAGGTGTGAAAGCCCCGGGCTCAACCTGGGAATTGCACTTAAA
+
CCCCCGGGDCFGCGGGGGGGGGGGGGGGGGGGGGGGGGGGGGGGGGGGGGGGGGGGGGGGGGGEGGGGGGGGFFGGGGGGGGGGGGGGGGGGGGGGGGGGGGGGGGFGGGGGGGGGGGGGGGGGGGGGGGGGGGGGGGGGGGGGGGGGGGGGGGGGGGGGGGGGGGGGGGGGGGGGGGGGGGGGGGGGGGGGGGGGEGGGGGGGGGGGGGGGGGGGEGGGGGGGGGGGGGGGGG7DGFFGGGFGFGFEFFFFGFFFFFFFFFGFFFFFFFFFFDEFFBFFF?FFBFF<FFFFFFFFBFFF
@M04999:289:000000000-L3R54:1:1101:16101:15750 1:N:0:408
CCTACGGGGGGCTGCAGTGGGGAATATTGCACAATGGGGGGAACCCTGATGCAGCCATGCCGCGTGTATGAAGAAGGCCTTCGGGTTGTAAAGTACTTTCGGTAGTGAGGAAGTTGTGTGTATGAAAAGTGCATGCAGTTGACGTTAGCTACAGAAGAAGCACCGGCTAACTCCGTGCCAGCAGCCGCGGTAATACGGAGGGTGCGAGCGTTAATCGGAATGACTGGGCGTAAAGGGCATGTAGGCGGATAATTAAGTTAGGTGTGAAAGCCCCGGGCTCAACCTGGGAATTGCACTTAA
+
CCCCCGGGGGGGGGGGGGGGGGGGGGGGGGGGGGGGGGGGGGGGGGGGGGGGGGGGGGGGGGGGGGGGGGGGGGGGGGGGGGGGGGGGGGGGGGGGGGGGGGGGGFGGGGGGGGGGGGGGGGGGGGGGGGGGGGGGGGGGGGGGGGGGGGGGGGGGGGGGGGGGGGGGGGGGGGGGGGGGGGGGGGGGGGGGGGGGGGGGGGGGGGGGGGGGGGGGGGGGGGGGGGGGGGGGGGGGGGGGGGFGFGFFFEBFGFFFFFFFFFGFFFFFBFF?FF@DFFFFFFFFFFFFFFB?BDFBFFFF
@M04999:289:000000000-L3R54:1:1101:16068:15769 1:N:0:408
TGGCTCCTACGGGAGGCTGCAGTGAGGAATATTGGACAATGGGTGAGAGCCTGATCCAGCCATCCCGCGTGAAGGACGACAGCCCTATGGGTTTTAAACTTCTTTTGTATGGGAATAAACCACATTACGTGTAATGTTCTGAAGGTACCATACGAATAAGCATCGGCTAACTCCGTGCCAGCAGCCGCGGTAATACGGAGGATGCGAGCGTTATCCGGATTTATTGGGTTTAAAGGGTCCGTAGGCGGGTTGATAAGTCAGCGGTGAAAACCTGCAGCTTAACTGTAGAACTGCCGTTGAT
+
[truncated: 25,794,102 more chars]
