# Supplementary material for: Dynamics of the hindgut microbiota of the Japanese honey bees (Apis cerana japonica) throughout the overwintering period
Source: PeerJ. 2025 Oct 13;13:e20050. doi: 10.7717/peerj.20050 (PMC12530201; doi:10.7717/peerj.20050)
Supplement: Supplemental Information 19 [file peerj-13-20050-s019.gz › peerj-13-20050-s019]

@M04999:289:000000000-L3R54:1:1101:19550:1941 2:N:0:412
CTTGACTACTGGGGTATCTAATCCTGTTTGCTCCCCACGCTTTCGCATCTCAGCGTCAGTATCTGTCCAGAAGGCCGCCTTCGCCACCGGTATTCCTCCACATCTCTACGCATTTCACCGCTACACGTGGAATTCTACCTTCCTCTACAATACTCCATATAACCAGTTTTAAGTGCAGTTCCCATGTTGAGCCCGGGGCTTTCACACCTAACTTAATTATCCGCCTACATGCCCTTTACGCCCAGTCATTCCGATTAACGCTCGCACCCTCCGTATTACCGCGGCTGCTGGCCCGGATTTT
+
8AB68EF9FGEFFGGGGGGGGGEEF9EFG@EGGGGGCF+6BEDF,BC@CFGA9A@FE@@F9FFF<FEC<<9,,<BD7BFFGGCF@B?A>+@7FGGGGGG8F@EE?EFCFFDFFGGGGGGEDECF@DEEF7C9FG;D;D=DEGFGGGFGFCFA?DDD8,,7,,@==?EFGGG88DDFB=<DGDFC,,7@,,5<CDE6?5;CFFB=9+@?@EE5CF489A6AF?(6>D(>3?@@;3>@E3;:02:((/;4C6C?(6<;@34(0;B(9077::6<>?B?FAD><;21;;><FB><(37((,4?2
@M04999:289:000000000-L3R54:1:1101:16731:1951 2:N:0:412
CCTGGACTACTGGGGTATCTAATCCTTTTCGCTACCCATGCTTTCGAACCTCAGCGTCAGTTACAGACCAGAGAGCCGCCTTCGCCACTGGTGTTCTTCCATATATCTACGCATTCCACCGCTACACATGGAGTTCCACTCTCCTCTTCTGCACTCAAGAAAAACAGTTTCAGCTGCACTTCCCCGGTTAAGCCGAGGGCTTTCACAGCTGACTTGTTCTCCCGCCTGCGTTCGCTTTCCGCCCAATAAATCCGGACAACGCTTGCCACCTACGTATTACCGCGGCTGCTGGCACGTAGTT
+
88BA,,CFFGG@FGGGGGGGGGFEAF,CFFFGGCGFE9F<6EEFDC8@FGGGFCDFGGE@EFAA9,CC<8,,C,@BF@CCGGG?:C,BE,,C=FFFGGGDAF,C9?FFDFCCCCFECAFDCCFEE?F9FDF?FF==E9EDFFGGGGGGGGEFF=EF,,3,,,6=>D8EFEFFC8F8D8FGDGFD,++5@+@,AF?55*0;AAAFFF>8=E=*<BA*1?B?B5>5@=@9=2@7?<1??D)21131;(54))1543((34(466:6:?74<1<?F:24<?>5),-(-(-(8732,.3,44(35
@M04999:289:000000000-L3R54:1:1101:22351:1998 2:N:0:412
TGAAGACTACACGGGTATCTAATCCTGTTTGCTCCCCACGCTTTCGCATCTCAGCGTCAGTATCTGTCCAGAAGGCCGCCTTCGCCACCGGTATTCCTCCACATCTCTACGCATTTCACCGCTACACGTGGAATTCTACCTTCCTCTACAATACTCCAGATAACCAGTTTTAAGTGCAGTTCCCAGGTTGAGCCCGGGGCTTTCACACCTAACTTAATTATCCGCCTACATGCCCTTTACGCCCAGTCATTCCGATTAACGCTCGCACCCTCCGTATTACCGCGGCTGCTGGCACGGAGTT
+
--,A<<FGGGGGGGGGGGGGGGECE@<EFGGGGGGGC<F@@FGDFGDFCGEDCD?FGGGGG<<ECFFEGGGF8F<FFEDFGGGEEF7F8@7>4AFGGGGF?<,5=AFFFF?GEFEFGGDFCEGGEFG+AEEGGGGFGAF,==EGGGF9EF,BDFGF8=8,@,@@DFGD9FFADGGFDC+A=CF?B86@D6@6FCCCGC*9>AFFCC6A)07;(=AA4@>CFFFDDFFDFFC)443;;84F;7>;<(.3@C3?<@71(,;2:9::11(49::(412(.44AA<26>999BF:?,.)4-(380
@M04999:289:000000000-L3R54:1:1101:12022:2057 2:N:0:412
GTCAGACTACACGGGTATCTAATCCTGTTTGCTCCCCACGCTTTCGCATCTCAGCGTCAGTATCTGTCCAGAAGGCCGCCTTCGCCACCGGTATTCCTCCACATCTCTACGCATTTCACCGCTACACGTGGAATTCTACCTTCCTCTACAATACTCCAGATAACCAGTTTTAAGTGCAGTTCCCAGGTTGAGCCCGGGGCTTTCACACCTAACTTAATTATCCGCCTACATGCCCTTTACGCCCAGTCATTCCGATTAACGCTCGCACCCTCCGTATTCCCGCGGCTGCTGGCACGGAGTT
+
-ACCCFGGGGGGGGGGEDFGGGGFGGGGGGGGGGGGGGGGCFGGGGGGGGFGFGGGGGGGGGGGGGGGGGGGGGGFGCEGGGGGEGEGCFGGGGGGGGGGGGGG@?FGGGFGGGGGGGGGGGGGGGGGGGGGGGGGGGGGGGGGGGGFGFGGGGGGGGGGGGGGCGGGGDFGGGGGFGFGGGGGGCFGGDGCFF6DGGDD>AFF>AFF=B>EFFFFFCFCA4;=B@=2:B?EFF@E@F3@?DFFFF;EF5CCEFF7(3CA6(-2(,,,4<:6?11(..--4,-(2;133)).3(531-(,.
@M04999:289:000000000-L3R54:1:1101:17334:2059 2:N:0:412
TGACTACCGGGGTATCTAATCCTGTTTGCTACCCATGCTTTCGAGCCTCAGCGTCAGTGACAGACCAGAGAGCCGCCTTCGCCACTGGTGTTCTTCCATATATCTACGCATTTCACCGCTACACATGGAGTTCCACTCTCCTCTTCTGCACTCAAGTTAAACAGTTTCCGTTGCAATTCCTCAGTTGAGCTGAGGGCTTTCGCATCCCAGACTTATTTAACCGCCTGCGCTCCCTTTACGCCCAATAAATCCGGACAACGCTTGCCCCCTACGTAATACCGCGGCTGCTGGCACGTCGTT
+
BCCCCGGGGGGGGGGGGGGGGGGGGGGGGGGGGGGGGGGGFFFGGGGGGFGGGGGGGGGGGGGGGGGGGGGGGGGGGGGGFGGGEEFGGGGGGGGGGGGGGGGGGGGGGGGGGGFGGGGGGGGGGGGGFGGGGGGGFGGFGGGGGGGGGGGGGGGGGGFGGGGGFGGGGGGGGGGGFGFCDGFGGG88@FFGGGGGDFGGFFFFFFFFE@FFFCFFCFFFFEAB@F@DFFFFFFDFFEE>?>BFFFFEFF?E>9;B9DFBBFF?B()(-7(3::)3:<<02369069374:<?BB(((-4
@M04999:289:000000000-L3R54:1:1101:15678:2164 2:N:0:412
CGACTACCGGGGTATCTAATCCTGTTCGCTACCCATGCTTTCGAGCCTCAGCGTCAGTAACAGACCAGAGAGCCGCCTTCGCCACTGGTGTTCTTCCATATATCTACGCATTTCACCGCTACACATGGAGTTCCACTCTCCTCTTCTGCACTCAAGTCTCTCAGTTTCCGATGCTCTTCCTCAGTTAAGCTGAGGGCTTTCACATTCAGACTTAAAAGACCGCCTGCGCTCCCTTTACGCCCAATAAATCCGGACAACGCTTGCCACCTACGTATTACCGCGGCTGCTGGCACGTAGTT
+
CCCCCGGGGGGGGGGGGGGGGGGGGGGGGGGGGGGGGGGGGGGGGGGGGGGGGGGGGGGGGGGGGGGGGGGGGGGGGGGGGGGGGGGGGGGGGGGGGGGGGGGGGGGGGGGGGGGGGGGGGGGGGGGGGGFGGGGGGGGGGGGGGGGGGGGGGGGGGGGGGGGGGGGGGGGGGGGGFGFGGGGGGGGGGGGGGGGGGFFGFFFFFFFFFFFFFFFFFFFFFFFFFFF>FBF@FFFFEFFFFFFFFFFFEF;B0((4<19>BF??BBBB0:?F?BBBFF2?>>09>BFFF?BB?6.81<B
@M04999:289:000000000-L3R54:1:1101:12660:2174 2:N:0:412
GACTACTGGGGTATCTAATCCTGTTCGCTCCCCACGCTTTCGCTCCTCAGCGTCAGTGACGGCCCAGAGACCTGCCTTCGCCATCGGTGTTCTTCCCGATATCTACACATTCCACCGTTACACCGGGAATTCCAGTCTCCCCTACCGCACTCCAGTCCGCCCGTACCCGGCGCCGATCCACCGTTAAGCGATGGACTTTCACACCAGACGCGACGAACCGCCTACGAGCTCTTTACGCCCAATAAATCCGGATAACGCTTGCACCCTACGTATTACCGCGGCTGCTGGCACGTAGTTAGCC
+
CCCCCGGGGGGGGGGGGGGGGGGGGGGGGGGGGGGGGGGGGGGGGGGGGGGGGGGGGGGGGGGGGGGGGGGGGGGGGGGGGGGGGGGGGGGGGGGGGFEGEGGGGGGGGGGGGGGGGFGDGGGGGDGGGGGGGGGFFFGGGGGGGGGGGEEGFGGGGGGGGGGGGGGGGGGGEGGGFGFGGFDGGGFGGGGDEEEGGGGGFC78=FF4(269;DFFFFFFEFB(.282>6?<<BFF?19F:BF7A9<AB>FFFFF?BB(4?1??FF<?1?F?42-6AFBF499>?>B?F022146<AB)..
@M04999:289:000000000-L3R54:1:1101:9326:2210 2:N:0:412
GGGACTACAGGGGTATCTAATCCTGTTCGCTACCCATGCTTTCGAACCTCAGCGTCAGTTACAGACCAGAGAGCCGCCTTCGCCACTGGTGTTCTTCCGTATATCTACGCATTCCACCGCTACACATGGAGTTCCACTCTCCTCTTCTGCACTCAAGAAAAACAGTTTCAGCTGCACTTCCCCGGTTAAGCCGAGGGCTTTCACAGCTGACTTGTTCTCCCGCCTGCTTTCGCTTTACGCCCAATAAATCCGGCTAACGCTTGCCAGCTACGTATTACCGAGGCTCCTGGCACGTAGGTAC
+
CCCCCFDCGEC7:FEGD9EF9@FFFGGFGEGCF@CFGDFGGFGF@@ABEFFF8@F6:6,C<FGCEFGEFFGFEGAEGBBCCEGCFDGFGFAAF95A,C@BDFGGGF9FEGE7FD,,E,CCF@+FD@FGGA=FC=ECFFED88=8DFGDG8EFGGG8D@,8DFGFDFCCGCFFCFF8DFFCD8+4@@:CEGD6*:@979CG4A69+;/9B*0*8*B;?A>*2(5@==((./7;@;0=9)652913@)7;6?=6(((-4(19:((-())-32<<43)5)-)(((((((,(..::B:6(,(.-)
@M04999:289:000000000-L3R54:1:1101:12113:2250 2:N:0:412
GACTACCAGGGTATCTAATCCTGTTCGCTACCCATGCTTTCGAACCTCAGCGTCAGTTACAGACCAGAGAGCCGCCTTCGCCACTGGTGTTCTTCCATATATCTACGCATTCCACCGCTACACATGGAGTTCCACTCTCCTCTTCTGCACTCAAGAAAAACAGTTTCAGCTGCACTTCCCCGGTTAAGCCGAGGGCTTTCACAGCTGACTTGTTCTCCCGCCTGCGTTCGCTTTACGCCCAATAAATCCGGACAACGCTTGCCACCTACGTATTACCGCGGCTGCTGGCACGTATTTAGCC
+
CCCCCGGGGGGGGGGGGGGGGGGFGGGGGGGGGGGGGGGGGGGGGGGGGGGGGGGGGGGGGGGGGGGGGGGGGGGGGGGGGGGGGGGGGGGGGGGGGGGGGGGGGGGEGGGGGGGGGGGGGGGGGGGGGGGGGGGGGGGGGGGGGGGGGGGGGGGGGGGGGGGGGFGGGGDFGGGGFFDGGGGGGGFFFECEGGGGGGGFFFFFFFFFFFA>EFFFFF4>AFFBB2->@DFF<@EE6?BB?;()=C??366;;FBBBFFF618>?<F>(((4:324>0(,,4(--).8?(3:?7),-4<A3
@M04999:289:000000000-L3R54:1:1101:16891:2426 2:N:0:412
CAGACTACAGGGGTATCTAATCCTGTTTGCTCCCCACGCTTTCGCATCTCAGCGTCAGTATCTGTCCAGAAGGCCGCCTTCGCCACCGGTATTCCTCCACATCTCTACGCATTTCACCGCTACACGTGGAATTCTACCTTCCTCTACAATACTCCAGATAACCAGTTTTAAGTGCAGTTCCCAGGTTGAGCCCGGGGCTTTCACACCTAACTTAATTATCCGCCTACATGCCCTTTACGCCCAGTCATTCCGATCAACGCTCGCACCCTCCGTATTACCGCGGCTGCGGCCACGGAGTT
+
CCCCCGGGGGGGGGGGGGGGGGGGGGGFGGFGGGGGGGGGCGGGGGGGGGGGFGEFEGGGFGGGFFFFGGDEFGGGGGEGGFCFEGGGGGGGGGGGGGEGGGGGGGGGFEGGDGGGGGGGDGGGGGGGGDGG?FGGGC?FCFGGGGFGGGGGGFGGGAEGGGEF??FFGGFGFFCDFGFG?DG8:<<C8@FDFGGGGGD4A?AFFFEFF:BC6AFC?FFFC@D@>=@B@EE>BE@FEEFF;FF@E<;??EFF;@(65@<;??09609?0246<??(.:<BB9;9>62(4(((396(-8(
@M04999:289:000000000-L3R54:1:1101:19660:2531 2:N:0:412
GGTGACTACCGGGGTATCTAATCCTGTTCGCTACCCATGCTTTCGAACCTCAGCGTCAGTTACAGACCAGAGAGCCGCCTTCGCCACTGGTGTTCTTCCATATATCTACGCATTCCACCGCTACACATGGAGTTCCACTCTCCTCTTCTGCACTCAAGAAAAACAGTTTCAGCTGCACTTCCCCGGTTAAGCCGAGGGCTTTCACAGCTGACTTGTTCTCCCGCCTGCGTTCGCTTTACGCCCAATAAATCCGGACAACGCTTGCCACCTACGTATTACCGCGGCTGCTGGCACGTAGGT
+
CCCCCGGGGGGGGGGGGGGGGGGGGGGGGGGGGGGGGGGGGGGGGFGGGGGGGGGEGGGFGGGFGGGGGGGGGGGGGGCGGGGGGGGFGGEFGEFGGGGGGFGGDCFGCFGGGGGGGGAC@EGGGGGGGGGGGGGGCAA?ADDEGGGGGGGGG8DGGGGGFGGGFGGGFGGGF9DGFGFGGACCEGGGGFCGGGGGGDGGFFFFFFFFBE:2>>F@=FFFFB==1;;DB@;?@>DFDFEFF;BD??DD>AAFFFF>B?<BF<:?FFFB0(8B?:<B:AB2,4(39130)3>072::B0(6
@M04999:289:000000000-L3R54:1:1101:18364:2582 2:N:0:412
GGACTACACGGGTATCTAATCCTGTTTGCTCCCCACGCTTTCGCATCTCAGCGTCAGTATCTGTCCAGAAGGCCGCCTTCGCCACCGGTATTCCTCCACATCTCTACGCATTTCACCGCTACACGTGGAATTCTACCTTCCTCTACAATACTCTAGTTAACCAGTTTTAAGTGCAATTCCTAGGTTGAGCCCAGGGCTTTCACACCTAACTTAATTATCCGCCTACATGCCCCTTACGCCCAGCCATTCCGATTAACGCTCGCACCCTCCGTATTACCGCGGCTGCTGGCACGGAGTTAGC
+
CCCCCGGGGGGGGGGGGGGGGGGGGGGGGGGGGGGGGGGGGGGGGEGGGGGGGGGGGGGGGGGGGGGGGGGGGGGGGGGGGGGGGGGGGGGGGFGGGGGGGGGGGGGGGGGGFGGGGGGGGGGGGGGGGGGGFGGGGGGGGGGGGGGGGGGGGGGGGFGGGGGGGGFFGGGGGGGFFGFGGGGGGFFGGGFGGGGGGGGGFFFFFFFFFFFFFFFFFFFFFFFFFFEEEEEFDBDFE=FD9117?;3CEFE6<6<97108;2;>F>B(3:>??FF4><B>F9BB907??B020-204(6><
@M04999:289:000000000-L3R54:1:1101:18792:2685 2:N:0:412
GCTGGACTACAGGGGTATCTAATCCTGTTCGCTCCCCACGCTTTCGTCCATCAGCGTCAATCGGTATTTAGTAACCTGCCTTCGCAATCGGGGTTCTGTGTAATATCTATGCATTTCACCGCTACACTACACATTCCAGCTACTTCAATACTATTCAAGATTAACAGTATCAACGGCAGTTCTACAGTTAAGCTGCAGGTTTTCACCGCTGACTTATCAACCCGCCTACGGACCCTTTAAACCCAATAAATCCGGATAACGCTCGCATCCTCCGTATTACCGCGGCTGCTGGCACGGAGTT
+
CCCCCGGGGGGGGGGGGGGGGGGGGGGGGGGGGGGGGGGGGGGGGGGGGGGGGGGGGGGGGGGGGGGGGGGGGGGGGGGGGGGGGGGGGGGGGGGGGGGGGGGGGGGGGGGGGGGGGGGGGGGGGGGGGGGGGGGGGGGGGGGGGGGGGGGGGGGGGGGGGGGGGGGGGGGGGGGGFGFGGGGGGGGGGGGGGGGGGGGCFFFFFFFEBFFFFBFFFFFFFFDBFF=9=DFFFFFFFFFFFF58;@FE<EFF3;@F@@EE;@DB;09:>?FFFFF?:?A<A?;BF>19BFF??B>B;>9?4
@M04999:289:000000000-L3R54:1:1101:16932:2704 2:N:0:412
GTGGACTACTAGGGTATCTAATCCTGTTTGCTCCCCACGCTTTCGCATCTCAGCGTCAGTATCTGTCCAGAAGGCCGCCTTCGCCACCGGTATTCCTCCACATCTCTACGCATTTCACCGCTACACGTGGAATTCTACCTTCCTCTACAATACTCTAGTTAACCAGTTTTAAGTGCAATTCCTAGGTTGAGCCCAGGGCTTTCACACCTAACTTAATTATCCGCCTACATGCCCTTTACGCCCAGTCATTCCGATTAACGCTCGCACCCTCCGTATTACCGCGGCTGCTGCCACGGAGTT
+
CCCCCGGGGGGGGGGGGGGFGGGGGFGGGGGGGGGGGGGGGGGGGGGGGGGGGFGGGGGGGGGGGGGGGGGGGGGGGGGGGGGDGGGGGGGGGGGGGGGGGGGGGGGGGGGGGGGGGGGGGGGGGGGGGGGGGFGGGGGGGGGGGGGGGGGGGGGGGGGGGGG9EGFFGGGGGGGFFDFGGCGG;EDFGGGGFFGGGGGGFFFFFFFFFFFFFFFFCFFEFFDFFFFDF48E.7:3BCEFFB>@FBFFF5EFEFFFFFE69;?>F;@><16134173:A9:>B;9010)5).4?39;(((
@M04999:289:000000000-L3R54:1:1101:15975:2706 2:N:0:412
TATTGACTACCCGGGTATCTAATCCTGTTTGCTCCCCACGCTTTCGCATCTCAGCGTCAGTATCTGTCCAGAAGGCCGCCTTCGCCACCGGTATTCCTCCACATCTCTACGCATTTCACCGCTACACGTGGAACTCTACCTTCCTCTACAATACTCCAGATAACCAGTTTTAAGTGCAATTCCCAGGTTGAGCCCGGGGCTTTCACACCTAACTTAATTATCCGCCTACATGCCCTTTACGCCCAGTCATTCCGATTAACGCTCGCACCCTCCGTATTACCGCGGCTGCTGGCACGGAGTT
+
CCCCCGGGGGGGGGGGGGGGGGGGGGGGGGGGGGGGGGGGGGGGGGGGGGGGGGGGGGGGGGFGGGGGGGGGFGGGGGGGGEGGGEGGGGGGGFDGGGGGGGGGGGGGGGGGGGGGGGGGGGGGGGGGGGGGGGGDFGGGGGGGFGGGGGGGGFGGGF8EEGGGDGGGGGGGFGGFFFFGGGGGGGGFGGGGGG6CDDCDBAAFFFFFDFF=@6FFFFFCFF*>>DFF@@EF@FDFFFFFF@99;6=EEFEFE;0?@FAA09881(,,9:6(40((.844963;961;()2332<?F6;13
@M04999:289:000000000-L3R54:1:1101:20460:2711 2:N:0:412
GGACTACCCGGGTATCTAATCCTGTTCGCTCCCCACGCTTTCGTCCATCAGCGTCAATCGGTATTTAGTAACCTGCCTTCGCAATCGGGGTTCTGTGTAATATCTATGCATTTCACCGCTACACTACACATTCCAGCTACTTCAATACTATTCAAGATTAACAGTATCAACGGCAGTTCTACAGTTAAGCTGCAGGTTTTCACCGCTGACTTATCAACCCGCCTACGGACCCTTTAAACCCAATAAATCCGGATAACGCTCGCATCCTCCGTATTACCGCGGCTGCTGGCACGGAGTTAGC
+
CCCCCFFGGGGGGGGGGGGGGGGGGGFFGCEEFGGGGGCEGCEFCFGGGDFGGFGGGGEGGCG@FFGGGGGGGGFFGGGCFFGGGGGGGGFGGBFGFGGFGFC<,@EEFGGGGGGGGGGDFGGGGGGGGGGGGGGGGGGFDCFGGGGGGGGGFGG=B@=FGGGGFDGGGGGGGGGGDGFFGFGGGGFGGGCGGGGGG?CDCFFFEFAD=DEFFFFF6*;A42>>=@@F@FF>@DFFFFEFF@F@@FF?)=9@6(3;@?@BBFFF(,88<7>B???AFA?9>F>(-4237::526BF?FBD2
@M04999:289:000000000-L3R54:1:1101:21396:2767 2:N:0:412
AGAGACTACTAGGGTATCTAATCCTGTTTGCTCCCCACGCTTTCGCATCTCAGCGTCAGTATCTGTCCAGAAGGCCGCCTTCGCAACCGGTATTCCTCCACATCTCTACGCATTACACCGCTACACGTGGAATTCTACCTTCCTCTACAATACTCCAGATAACCAGTTTTAAGTGCAATTCCCAGGTTGAGCCCGGGGCTTTCACACCTAACTTAATTATCCGCCTCAATGCCCTTTAGGCCCAGTCATTCCGATTAACGCTCGCACCCTCCGGATTACCGCGGCTGCTGGCACGGAGTT
+
CCCCCGGGGGGGGGCE@@CEC@FFFGGGGFGGGGG7FEEGGGGAF,@@CD@E<C@F:E@CE,C@CCF@FFG@F8FFEGFGCEDG,@FEFGEFFFGC<FFG<AAE9E;??FCFFC9??FA>BE=@4A:=FEFDF8E@@FFGFF?FG==CG?A,66E8>==@EFG8DDGFFFG8AE?DFDFDFG+,DCGFFGFFGGGDD59>F949FFF@4===E@FB?18>F4>@2-(()007B3@F))))6=(3;.74??EEF?@(47.1(/419(4931:21((-()5.,-476446200:3<:96(44
@M04999:289:000000000-L3R54:1:1101:17798:2798 2:N:0:412
TTACGGACTACTAGGGTATCTAATCCTGTTCGCTACCCATGCTTTCGAACCTCAGCGTCAGTTACAGACCAGAGAGCCGCCTTCGCCACTGGTGTTCTTCCATATATCTACGCATTCCACCGCTACACATGGAGTTCCACTCTCCTCTTCTGCACTCAAGAAAAACAGTTTCAGCTGCACTTCCCCGGTTAAGCCGAGGGCTTTCACAGCTGACTTGTTCTCCCGCCTGCGTTCGCTTTACGCCCAATAAATCCGGACAACGCTTGCCACCTACGTATTACCGCGGCTGCTGGCACGTAGG
+
CCCCCGGGGGGGGGGGGGGGGGGGGGGGGGGGGGGGGGGGGGGGGGGGGGGGGGGGGGGGGFFGGGGGGGGGGGGGGGGGGGGGGGEGGGGGGGGGGGGGGGGGGGGGGGGGGGGGGFGGGGGGGGGGGGGGGGGGGGGGGGGGGGGGGGGGGGGGGGGGGGGGGGGGGGGGGGGGFGFGGGGGGGGGGGGFGGGGGGGGBFAFFFFFFFFFEFFFFFFEAEFF>BFFFFFFFF@BD<FFFFFF>DFFEEEFFF>>FF0:29020<FB>7<?BBFF?B>DAFF9(479B??DFFFB:1::-
@M04999:289:000000000-L3R54:1:1101:15644:2800 2:N:0:412
AGACTACCAGGGTATCTAATCCTGTTTGCTCCCCACGCTTTCGCATCTCAGCGTCAGTATCTGTCCAGAAGGCCGCCTTCGCCACCGGTATTCCTCCACATCTCTACGCATTTCACCGCTACACGTGGAATTCTACCTTCCTCTACAATACTCCAGATAACCAGTTTTAAGTGCAGTTCCCAGGTTGAGCCCGGGGCTTTCACACCTAACTTAATTATCCGCCTACATGCCCTTTACGCCCAGTCATTCCGATTAACGCTCGCACCCTCCGTATTACCGCGGCTGCTGGCACGGAGTTAGC
+
CCCCCGGGGGGGGGGGGGGGGGGGGGGGGGGGGGGGGGGGGGGGGGGGGGGGGGGGGGGGGGGGGGGFGGGGGGGGGGGGGGGGGGGGGGGGGGGGGGGGGGGGGGGGGGGGGGGGGGGGGGGGGGGGGGGGGGGGGGGGGGGGGGGGGGGGFGGGGGGGGGGGGGGGGGGFFGGGFGFGGGFGGGGGGGGGGGEGGGGGFFFFFFFFFFFEFFFFEFFCEFFF=DEFCB3=BDFFFFFF0;?@EFFEEEFFFFFFE?F@<>FFFF<08(4<:(8>A<(490>;FFD:3137:063((.:-
@M04999:289:000000000-L3R54:1:1101:22753:2879 2:N:0:412
GGACTACTGGGGTATCTAATCCTGTTTGCTCCCCACGCTTTCGCATCTCAGCGTCAGTATCTGTCCAGAAGGCCGCCTTCGCCACCGGTATTCCTCCACATCTCTACGCATTTCACCGCTACACGTGGAATTCTACCTTCCTCTACAATACTCCAGATAACCAGTTTTAAGTGCAATTCCCAGGTTGAGCCCGGGGCTTTCACACCTAACTTAATTATCCGCCTACATGCCCTTTACGCCCAGTCATTCCGATTAACGCTCGCACCCTCCGTATTACCGCGGCTGCTGGCACGGAGTTAGC
+
CCCCCGGGGGGGGGGGGGGGGGGGCFGGGGGGGGGGGGFCGGGGGGGGGGGGGGGGCGGDFGGGGGGGGGGGFGGGGGGGGDGGGGGGGGGGGGGGGGGGFGGGGGGGGGGGGGGGGGGGGGGGGGGGGGGGGGGGGGFGGGGGGGGGFGGGGGGGCFGGG?9EEFGGCDC=@FGGF=72=DG6@E8DEFGGGEEDGDGG>>>FFFFFFFFEF8>=EFFE59>=(0>:8@)7>@;)121B>;<@<@E?E<4;@6??C?@:?909;BF(382:02()).431199BB>D030)-246?34).
@M04999:289:000000000-L3R54:1:1101:19184:2919 2:N:0:412
CCCGACTACACGGGTATCTAATCCTGTTCGCTACCCATGCTTTCGCACCTCAGCGTCAGTTACAGACCAGAGAGCCGCCTTCGCCACTGGTGTTCTTCCATATATCTACGCATTCCACCGCTACACATGGAGTTCCACTCTCCTCTTCTGCACTCAAGAAAAACAGTTTCAGCTGCACTTCCCCTGTTAAGCCGACGGCTTTCACAGCTGACTTGTTCTCCCTCCTGCGTTCGCTTTCCGCCCAATAAATCCTGACAACGCTTGCCACCTACGTACTACCGCTGCTGCCGGGACGTAGTT
+
@AC@CGGG@CFCBCFECFFAEG@@FCCFDEGCEE<C<FEC@C@EC,@F+<F@EFCB:@C6CCCFEGC@E@CE<FGGG7F7?FBF::FFG?FDGGGDA<FCCEEE;FFFEC7+@BFGFGF+CBFC:?:BF8<E46EAFF8DFG?FGG,E8@AE?,1=FD,==8?3,=E:=C:FGF8,@DDGG8+:,45ED,E9CG**<>4;@/+BFFFF=@@DBF81*411?B((6(5@>03;;0872))8(40;:1....92))65.5339-3(4(.)::>2:7>((.4(4>(4>?>)(,2(((---((5
@M04999:289:000000000-L3R54:1:1101:17569:2928 2:N:0:412
TGACTACTGGGGTATCTAATCCTGTTTGCTCCCCACGCTTTCGCATCTCAGCGTCAGTATCTGTCCAGAAGGCCGCCTTCGCCACCGGTATTCCTCCACATCTCTACGCATTTCACCGCTACACGTGGAATTCTACCTTCCTCTACAATACTCTAGTTAACCAGTTTTAAGTGCAATTCCTAGGTTGAGCCCGGGGCTTTCACACCTAACTTAATTATCCGCCTACATGCCCTTTACGCCCAGTCATTCCGATTAACGCTCGCACCCTCCGTATTACCGCGGCTGCTGGCACGGAGTTAGC
+
CCCCCGGGGGGGGGGGGGGGGGGGGGGGGGGGGGGGGGGGGGGGGGGGGGGGGGGGGGGGGGGGGGGGGGGGGGGGGGGGGGGGGGGGGGGGGGGGGGGGGGGGDGGGGGGGGGGGGGGGGGGGGGGGGGGGGGGGGGGGGGGGGGGGGGGGFDGGGGGGGFGGGGGGGFFFGGGGFGFGGGGFGGGGGGGGGGGGGGGFFFFFFEAFFFFEEF>EEAFFFFFFFFFCEF=D:BBCC;FB@DFF@FEFFE@(4:@EC?0;0(9>>B:1:BFFBB>AA<<919119:?FF?B??-44?7>A:
@M04999:289:000000000-L3R54:1:1101:25230:2954 2:N:0:412
GCTTGACTACCGGGGTATCTAATCCTGTTCGCTACCCATGCTTTCGAGCCTCAGCGTCAGTAACAGACCAGAGAGCCGCCTTCGCCACTGGTGTTCTTCCATATATCTACGCATTTCACCGCTACACATGGAGTTCCACTCTCCTCTTCTGCACTCAAGTCTCTCAGTTTCCGATGCTCTTCCTCAGTTAAGCTGAGGGCTTTCACATTCAGACTTAAAAGACCGCCTGCGCTCCCTTTACGCCCAATAAATCCGGACAACGCTTGCCACCTACGTATTACCGCGGCTGCTGGCACGTAGT
+
CCCCCGGGGGGGGGGGGGGGGGGFGGGGGGGGGGGGGGFGFGGGGGFFEGGGGGGGGGGGGGGGGGGGGGGGGGGGGGGGGGGGGGGGGGGGGFGGGGGGGGGGGGGGGGGGGGGGGGGGGGGGGGGGGGFFGGGGGGGGGGGGGGGGGGGFGGGGEFFGGFGGGGGGGGFCEGGGBFFFGGGGGGGGGAFCCCFGFFGGFFFFFFFAEFFFFFFFFFFFF=DDBF=DBFFFFDFFF<@FEFF9;?@;@EEEFFBB6;1439>FBFBFB2:?:8<:<5:AAFFF00(17??4:?<<??FF8
@M04999:289:000000000-L3R54:1:1101:15645:2959 2:N:0:412
TTGACTACAAGGGTATCTAATCCTGTTTGCTCCCCACGCTTTCGCATCTCAGCGTCAGTATCTGTCCAGAAGGCCGCCTTCGCCACCGGTATTCCTCCACATCTCTACGCATTTCACCGCTACACGTGGAATTCTACCTTCCTCTACAATACTCCAGATAACCAGTTTTAAGTGCAGTTCCCAGGTTGAGCCCGGGGCTTTCACACCTAACTTAATTATCCGCCTACATGCCCTTTACGCCCAGTCATTCCGATTAACGCTCGCACCCTCCGTATTACCGCGGCTGCTGGCACGGAGTT
+
CCCCCGGGGGGGGGGGGGGGGGGGGGGGGGGGGGGGGGGGGGGGGGGGGGGGGGGGGGGGGGGGGGGGGGGGGGGGGGGGGGGGGGGGGGGGGGGGGGGGGGGGGGGGGGGGGGGGGGGGGGGGGGGGGGGGGGGGGGGFGGGGGGGGGGGGGGGGGGGGGGGGGGGGGGGGFGGGFGFFGGGGGGGGGGGGGGGGGGGFFFFFFFFFFF=ECFFFFFFF6>B>@FDFEEFFFFFFFFFE@FD@;EE?EFFFF?1;CEDFF63129>B0:<F?0(3<FF?;9;;;63:??6?<0799::
@M04999:289:000000000-L3R54:1:1101:16217:2961 2:N:0:412
TGGCGGACTACCCGGGTATCTAATCCTGTTCGCTCCCCACGCTTTCGTCCATCAGCGTCAATCGGTATTTAGTAACCTGCCTTCGCAATCGGGGTTCTGTGTAATATCTACGCATTTCACCGCTACACTACACATTCCAGCTACTTCAATACTATTCAAGATTAACAGTATCAACGGCAGTTCTACAGTTAAGCTGCAGGTTTTCACCGCTGACTTATCAACCCGCCTACGGACCCTTTAAACCCAATAAATCCGGATAACGCTCGCATCCTCCGTATTACCGCGGCTGCTGGCACGGAGT
+
CCCCCGGGGGGGGGGGFEFGGGGFGGGGEGGGGEGGGGGGGGGGGGGGGEEGGGGGGGGGGGGGGGGGGGGGGGGGGGGFGFGGFGGGGGGGEGGFGGGGGFGGFGGGGGGGGGGDDGGGGGCFEGGGEFGGGGFGGGGGGGGGGFFGGGGGGGGGGGFGEFFGGGGGGGFGGFGCDCEGGF7EGGGGGGGGGGGGGFGGFFFFFFFFDFBFFFAFFFFEFBBD@76;DFDFFFBD83=FC>EFFF???<<BAF;>?0:>?:;<0317?FFB<<B3???AA9?6220(9:7:?<?FBF9;,
@M04999:289:000000000-L3R54:1:1101:25084:2970 2:N:0:412
CGGACTACCCGGGTATCTAATCCTGTTCGCTCCCCACGCTTTCGTCCATCAGCGTCAATCGGTATTTAGTAACCTGCCTTCGCAATCGGGGTTCTGTGTAATATCTATGCATTTCACCGCTACACTACACATTCCAGCTACTTCACTACTATTCAAGATTAACAGTATCAACGGCAGTTCTACAGTTAAGCTGCAGGTTTTCACCGCTGACTTATCAACCCGCCTACGGACCCTTTAAACCCAATAAATCCGGATAACGCTCGCATCCTCCGTATTACCGCGTCTGCTGGCACGGCGTTAC
+
CCCCCGGGGGGGCFEGGGGGGGGFGGGGGG@FGGDGGGGGGGGGFGGGGCFFGGGGGGGGGEFG@<EGGGGGGGGFFFGGFFGGGGFGGGGGGGGGGGGGGGGGGGGFGGGGGGGGGG=CEGGGGGGGGGGGGGA,EFGGGFGC=,=EFFGG8DEEFFGGGGFACG=FGGGGD6D6*?;++<FC?EEGGFCEFF?C6CGGF6FFF5B5A=4A6+9CE6FD45=9@@@?2=@F1@F3<).;@;<(3@F39?E01310>@(1<04042;0443046:09<4112(-3<2))(((5?0((42:1
@M04999:289:000000000-L3R54:1:1101:21727:2974 2:N:0:412
CTGACTACTGGGGTATCTAATCCTGTTTGCTCCCCACGCTTTCGCATCTCAGCGTCAGTACCTGTCCAGAAGGCCGCCTTCGCCACCGGTATTCCTCCACATCTCTACGCATTTCACCGCTACACGTGGAATTCTACCTTCCTCTACAATACTCCAGATAACCAGTTTTAAGTGCAATTCCCAGGTTGAGCCCGGGGCTTTCACACCTAACTTAATTATCCGCCTACATGCCCTTTACGCCCAGTCATGCCGATTAACGCTCGCACCCTCCGTATTACCGCGGCTGCTGGCACGGAGTTGG
+
@CCC<FCFGG@EECEGAGGCDE<FDFE<FGG@<@FFE@:,F8EFGGG:FGGC@F@CC7FGF@<,CFDF@@FGGCFECCEFFF7F@?FF@>:FA5<EE<,AF<FCEAFF7>=F?,C,9A:C>>FFEEFGGEAFGDFGCDF;FGDDGGGGGF9FF9=8=E8ED?DGFDBDGGGGE:9,==+=+=?=+@FG?96CG8EGD>DGAF>FFFFFFF=66>F658FEF=(>593;CEFBBE1=972=@FF74=3?))=6@(,:?<?0::6>1;(43319(440:921,7;>263?>(((,4030(()(
@M04999:289:000000000-L3R54:1:1101:20445:2991 2:N:0:412
TGTAGACTACAGGGGTATCTAATCCTGTTCGCTACCCATGCTTTCGAGCCTCAGCGTCAGTAACAGACCAGAGAGCCGCCTTCGCCACTGGTGTTCTTCCATATATCTACGCATTTCACCGCTACACATGGAGTTCCACTCTCCTCTTCTGCACTCAAGTCTCTCAGTTTCCGATGCTCTTCCTCAGTTAAGCTGAGGGCTTTCACATTCAGACTTAAAAGACCGCCTGCGCTCCCTTTACGCCCAATAAATCCGGACAACGCTTGCCACCTACGTATTACCGCGGCTGCTGGCACGTAGT
+
CCCCCGGGGGGGGGGGGGGGGGGGGGGGGGGGGGGGGGGGGGGGGGGGGGGGGGGGGGGGGGGGGGGGGGGFGGGGGGGGGGGGGGGGGGGGGGGGGGGGGGGGGFGGGGGGGGGGGGGGGGGGGGGGGGFGGGGGGGGGGFGGGGFGGGGGGGGGGGGFGGGGGGGGGGGGGGGGFGFGGGGGFFGGGGGGGGGGGGGGFFFFFFFFF;=7AAFFEFFCF9B4=AA9@>@=9@FDFFEACD<BF?08;EC?CEBF@@F?;9>F<<??A223::(4890<><0(-,((,(5,(-14:?4(-
@M04999:289:000000000-L3R54:1:1101:12717:2994 2:N:0:412
GGACTACAGGGGTATCTAATCCTGTTCGCTCCCCACGCTTTCGTCCATCAGCGTCAATCGGTATTTAGTAACCTGCCTTCGCAATCGGGGTTCTGTGTAATATCTATGCATTTCACCGCTACACTACACATTCCAGCTACTTCAATACTATTCAAGATTAACAGTATCAACGGCAGTTCTACAGTTAAGCTGCAGGTTTTCACCGCTGACTTATCAACCCGCCTACGGACCCTTTAAACCCAATAAATCCGGATAACGCTCGCATCCTCCGTATTACCGCGGCTGCTGGCACGGAGTTAGC
+
CCCCCGGGGGGGGGGGGGGGGGGGGGGGGGGGGGGGGGGGGGGGGGGGGGGGGGGGGGGGGGGGGGGGGGGGGGGGGGGGGGGGGGGGGGGGGGGGGGGGGGGGGFGGGGGGGGGGGGGGGGGGGGGGGGGGGGGGGGGGGGGGGGGGGGGGGGGGGGGGGGGGGGGGGGGGGGGGFGFGGGGGGGGGGGGGGGGGFGCGFFFBEEFFFFFFFFFFFFFFFFFFFFF>DFBFDF@FEEEFFFF1@FF3<4>F<<?FF?FF@>>>:>F2<1;?:B7<<AB0311,(2:?B?()4;6037AB2
@M04999:289:000000000-L3R54:1:1101:22712:3059 2:N:0:412
GACTACCCGGGTATCTAATCCTGTTTGCTCCCCACGCTTTCGCATCTCAGCGTCAGTATCTGTCCAGAAGGCCGCCTTCGCCACCGGTATTCCTCCACATCTCTACGCATTTCACCGCTACACGTGGAATTCTACCTTCCTCTACAATACTCCAGATAACCAGTTTTAAGTGCAGTTCCCAGGTTGAGCCCGGGGCTTTCACACCTAACTTAATTATCCGCCTACATGCCCGTTACGCCCAGCAATTCCGATTAACGCTCGCACCCCCCGTATCACCGCGGCGGCTGGCACGGAGTTAGCC
+
CCCCCG,ECGGFGGGGGGGGGFGEGGGGGGGG@FGGEGDGGGGDEGGGGGGGGGGEGGGGGGGGGFGGGGGD8BEGGGGGGGGGGGGGGG9EGGFFGGFBFFGGGGGGGGGGGFFCGCFGGGDEGGDCEG<9,@@FGFGGGGGGGGGGGGGGGGG8DFGFGGGCDFGG8ED:9:9=DCFGG??FCEFGFCGGGGEGG*CF@EAFDA6F=6<BFFCAEFFDF?99(76C:33(.31;(3(:1(((6)/44;01::A62760366;>4(,46463(64(-,703((1(4-422311,34AFA0
@M04999:289:000000000-L3R54:1:1101:24276:3068 2:N:0:412
CATTTGACTACCCGGGTATCTAATCCTGTTCGCTCCCCACGCTTTCGCTCCTCAGCGTCAGTGACGGCCCAGAGACCTGCCTTCGCCATCGGTGTTCTTCCCGATATCTACACATTCCACCGTTACACCGGGAATTCCAGTCTCCCCTACCGCACTCCAGTCCGCCCGTACCCGGCGCCGATCCACCGTTAAGCGATGGACTTTCACACCAGACGCGACGAACCGCCTACGAGCTCTTTACGCCCAATAAATCCGGATAACGCCTGCCCCCTACGTATTACCGCGGCTGCTGGCATGTAGT
+
CC8CCFCGGFGGGGGDGGGGGG9FGFGGGGFGGEGGGGGGGGGGGGGGGGDGGGCFGGGGGGGGGGGGGGGGGGGGGGFGGGGGEFBFGGGGGGGGGGGGGGFG+@EFGGGGGGGGFFGGFBFGGGGGGGGGGGGGGGGGGGGGCGCFGGGGGGGGGGGGFGC>CDGGEEEGFEGE>DECCDDE+AFEGGEGCGE<FCDF6FFFFFFFF??66FDF>3>1>>03399?<BF:6>9>24<653311::::><<<:2603:2<:0(((4(.:14:BB4268<:>(((((,(())(-()().).
@M04999:289:000000000-L3R54:1:1101:13487:3076 2:N:0:412
AGTAGACTACCGGGGTATCTAATCCTGTTTGCTCCCCACGCTTTCGCATCTCAGCGTCAGTATCTGTCCAGAAGGCCGCCTTCGCCACCGGTATTCCTCCACATCTCTACGCATTTCACCGCTACACGTGGAATTCTACCTTCCTCTACAATACTCCAGATAACCAGTTTTAAGTGCAATTCCCAGGTTGAGCCCGGGGCTTTCACACCTAACTTAATTATCCGCCTACATGCCCTTTACGCCCAGTCATTCCGATTAACGCTCGCACCCTCCGTATTACCGCGGCTGCTGGCACGGCTTT
+
CCCCCGGGGGGGGGGGGGGGGGGGGGGGGGGGGGGGGGGGGGGGGGGGGGGGGGGGGGGGGGGGGGGGGGGGGGGGGGGGGGGGGGEFGGGGGGGGGGGGGGGGGGGGGGGGGGGGGGGGGGGGGGGGGGGGGGEFGGGGGGGFFGGCFG8=FC@FDCGCDFGGF?=FGGEF=,CFAFAF8DG6,D6DGC:,AF>GGGC79A48FFFF93@3:B=FCFCEFC4>221164?EEE(;@)61,699;<4).99<)(,3(4:4<6?(33;;;1:?:2(3:>>B449>60(1()53::7?(((-(
@M04999:289:000000000-L3R54:1:1101:16812:3077 2:N:0:412
CGACTACCCGGGTATCTAATCCTGTTTGCTCCCCACGCTTTCGCATCTCAGCGTCAGTATCTGTCCAGAAGGCCGCCTTCGCCACCGGTATTCCTCCACATCTCTACGCATTTCACCGCTACACGTGGAATTCTACCTTCCTCTACAATACTCCAGATAACCAGTTTTAAGTGCAATTCCCAGGTTGAGCCCGGGGCTTTCACACCTAACTTAATTATCCGCCTACATGCCCTTTACGCCCAGTCATTCCGATTAACGCTCGCACCCTCCGTATTACCGCGGCTGCTGGCACGGAGTTCGC
+
CCCCCGGFGGGGGDGGGGGGGGGGGGGGGGFFFGGGGGGGGGGGGGGFGGGGGFGGGGGFGGGGGFGGGGGGGGGDGDGGGDFCGGGGFFGGGGGGGEDFFFGGGGGGGGDGGGGGGGGGGGFFGGFEGGGGFGFGGGE?FCFGGGFGGFCFFGFFGFGGGGGG@==FGFA=EFGGFGFGGGGGGFFGGGGGGGGGGGFGAFFFFE4ABFEFFFFFF6=CF>DFDFBEC@E((5=CE7(8>?;5=EC<)7;;DF?FBBFFF01206?(,:>:(32<<21((-41,0.2487?:B>--,.((
@M04999:289:000000000-L3R54:1:1101:23988:3110 2:N:0:412
GAGACTACACGGGTATCTAATCCTGTTTGCTCCCCACGCTTTCGCATCTCAGCGTCAGTATCTGTCCAGAAGGCCGCCTTCGCCACCGGTATTCCTCCACATCTCTACGCATTTCACCGCTACACGTGGAATTCTACCTTCCTCTACAATACTCCAGATAACCAGTTTTAAGTGCAGTTCCCAGGTTGAGCCCGGGGCTTTCACACCTAACTTAATTATCCGCCTACATGCCCTTTACGCCCAGTCATTCCGATTAACGCTCGCACCCTCCGTATTACCGCGGCTGCTGGCACGGAGTT
+
CCCCCGGGGGGGGGGGGGGGGGGGGGGGGGGGGGGGGGGGGGGGGDGGGGGGGGGGGGGGGGGGGGGGGGGGGGGGGGGGGGGGGGGGGGGGGGGGGGGGGGGGGGGGGGGGGGGGGGGGGGGGGGGGGGGGGGGGGGGGGGGGGGGGGGGGGGGGGGGGGGGGGGGGGGGGEGGGFGFGGGGGGGGGGGGGGGGGGDDGFFFFFFFFFFFFFFFFFFFFFFFFFF=EFFFFDED@FFFFFFFFFFFFEEEFD@F@FFB1:B9>;FFBFFFFFB<BFFA?>>FFFB?FFFFB<?B>BB?
@M04999:289:000000000-L3R54:1:1101:9733:3123 2:N:0:412
GACTACAAGGGTATCTAATCCTGTTCGCTCCCCACGCTTTCGCTCCTCAGCGTCAGTGACGGCCCAGAGACCTGCCTTCGCCATCGGTGTTCTTCCCGATATCTACACATTCCACCGTTACACCGGGAATTCCAGTCTCCCCTACCGCACTCCAGTCCGCCCGTACCCGGCGCCGATCCACCGTTAAGCGATGGACTTTCACACCAGACGCGACGAACCGCCTACGAGCTCTTTACGCCCAATAAATCCGGATAACGCCTGCACCCCACGCATTACCGCGGCCGCTGGCACGTAGTTAGCC
+
CCCCCGFGGGGGGGGGGGGGGFFGFGGGGGGGGGGGGCFFGGGGGGGGGGGGEEEEFGGGGG@7FEGGFGGGGGGGGGGFGGGGGGGEEGFGGGC9FGFCFGGGGGGGGFGGGGGFGFGGGGGGGGG7FGGGGGGGGGGGFGGGGFEGGGGGGGGGFGG6+@CE6DGGGCEDGG>E?<EGGGGCEEGCFEG7EGFD7*;FA7AFFFFF?999;DDE>@3733,:73??>(4)8BF41(9D??0:AA2)409<3?A)-(((28::7?,(13(,(().61((-4(49(40(,)4.30()-.).
@M04999:289:000000000-L3R54:1:1101:14525:3230 2:N:0:412
GACTACAAGGGTATCTAATCCTGTTCGCTCCCCACGCTTTCGTCCATCAGCGTCAATCGGTATTTAGTAACCTGCCTTCGCAATCGGGGTTCTGTGTAATATCTATGCATTTCACCGCTACACTACACATTCCAGCTACTTCAATACTATTCAAGATTAACAGTATCAACGGCAGTTCTACAGTTAAGCTGCAGGTTTTCACCGCTGACTTATCAACCCGCCTACGGACCCTTTAAACCCAATAAATCCGGATAACGCTCGCATCCTCCGTATTACCGCGGCTGCTGGCACGGAGTTAGCC
+
CCCCCGGGGGGGGGGGGGGGGGGGGGGGGGGGGGGGGGGGGGGGGGGGGGGGGGGGGGGGGGGGGGGGGGGGGGGGGGGGGDGGGGGFGGGGGGGGGGGGGGGGGGGGGGGGGGGGGGGGGGGGGGGGGGGGGGGGGGGGGGGFGGGGGGGGGGGGGGGGGGGGGGGGGGGGGGGGFGFGGGGGGGGGGGGGGGGGGFGGFFFEFFFFFFFFEFFFDFFFFFFAFF=D>FFBFEFFFF=DD?F;EFFFFFFFFFFFFF;@@FFB6?><:9BFFFAA>BF99B>FFBFFFB<B;>>?7A>).
@M04999:289:000000000-L3R54:1:1101:24777:3241 2:N:0:412
GTGATGACTACAAGGGTATCTAATCCTGTTTGCTCCCCACGCTTTCGCATCTCAGCGTCAGTATCTGTCCAGAAGGCCGCCTTCGCCACCGGTACTCCTCCACATCTCTACGCATTCCACCGCTACACGTGGAATTCTACCTTCCTCTACAATACTCCAGATAACCAGTTTTAAGTGCAGTTCCCAGGTTGAGCCCGGGGCTTTCACACCTAACTTAATTATCCGCCTACATGCCCTTTGCGCCCAGTCATTCCGATTAACGCTCGCACCCTCCGTATTACCGCGGCTGCTGGCACGGAGT
+
CCCCCGGGGGGGGGGGGGGGGGGGGGGGGGGGGGGGGGGGGGGGGGGGGGGGGGGGGGGGGGGGGGGGGGGGGGGGGCGGGGGGGGGGGGGGGEGGGGGGGGGGGGGGGGGCFGGGGGGGGGGGGGGGGGGGEGGGGGGGGGGGGFGGGGGGGGGGFDGGGGGGGGGGFFGGGGGGFGFGFFGGGFG?GGGGGGGGGGGGFFFFFFFFFFBF:AFF=AFEFFFEF=>@DF=EFEEFFFFFF>FFF@?FFFFFFFFFFFFFF:081(-2433(2(3?F?>:<A09,764><>::BF??03>3
@M04999:289:000000000-L3R54:1:1101:20547:3255 2:N:0:412
CGGGGACTACACGGGTATCTAATCCTGTTCGCTCCCCACGCTTTCGCTCCTCAGCGTCAGTGACGGCCCAGAGACCTGCCTTCGCCATCGGTGTTCTTCCCGATATCTACACATTCCACCGTTACACCGGGAATTCCAGTCTCCCCTACCGCACTCCAGTCCGCCCGTACCCGGCGCCGATCCACCGTTAAGCGATGGACTTTCACACCAGACGCGACGAACCGCCTACGAGCTCTTTACGCCCAATAAATCCGGATAACGCCTGCACCCTACGTATTACCGCGGCTGCTGGCACGTAGTT
+
CCCCC7B8EGFFEE:@FGGGGGGFCEEFGGGGGGGGGGGGGGGGGGGGGGGGGGGGGGGGGGGGGFGGGGGGGDGGGGGGGGGGGGGGGGGGGGGGGGGGGGG7F@FGGGGGGGFGGGGGC@EGGGGGGGGGGGGGGGGFGGGDDEGGGGGGGGGGGGGGGGGGGGGGGGCEGGGGFGFGGDGGGFGGGGFGGGDC5**0;AA@FFFFFF?BFF357:@>@69BB>::<8?:;1))35>FFFBF?0:D2<6>(,36?BB<69((-4<320:?0((.:7AA96960(466:??((56?FF:)
@M04999:289:000000000-L3R54:1:1101:10013:3384 2:N:0:412
TGACTACCAGGGTATCTAATCCTGTTCGCTACCCGTGCTTTCGAGCCTCAGCGTCAGTAACAGACCAGAGAGCCGCCTTCGCCACTGGTGTTCTTCCATATATCTACGCATTTCACCGCTACACATGGAGTTCCACTCTCCTCTTCTGCACTCAAGTCTCTCAGTTTCCGATGCTCTTCCTCAGTTAAGCTGAGGGCTTTCACATTCAGACTTAAAAGACCGCCTGCGCTCCCTTTACGCCCAATAAATCCGGACAACGCTTGCCACCTACGTATTACCGCGGCTGCTGGCACGTAGTT
+
CCCCCGGGGGGGGGGGGGGGGGGGGGGGGGGGGGGGGGGGGGGGGGGGGGGGGGGGGGGGGGGGGGGGGGGGGGGGGGGGGGGGGGGGFGGGGGGGGGGGGGGGGGGGGGGGGGGGGGGGGGGGGGGGGGGGGGGGGGGGGGGGGGGGGGGGGGGGGGGGGGGGGGGGGGGGGGGGFGFGGGGGGGGGGGGGFGFGGCGGFFFFFFFFEFFFFFFFFFFFF>FFFFFFFFFFFFBFFFFFFBDDF;EECEFFF<FF@F>F:<BF>FFFBBBFFFFFFA9?B116>90>???FFF::??4
@M04999:289:000000000-L3R54:1:1101:15341:3392 2:N:0:412
TAGACTACCAGGGTATCTAGTCCTGTTTGCTCCCCACGCTTTCGCATCTCAGCGTCAGTATCTGTCCAGAAGGCCGCCTTCGCCACCGGTATTCCTCCACATCTCTACGCATTTCACCGCTACACGTGGAATTCTACCTTCCTCTACAATACTCCAGATAACCAGTTTTAAGTGCAATTCCCAGGTTGAGCCCGGGGCTTTCACACCTAACTTAATTATCCGCCTACATGCCCTTTACGCCCAGTCATTCCGATTAACGCTCGCACCCTCCGTATTACCGCGGCTGCTGGCACGGAGTT
+
CCCCCGGGGGGGGGGGGGG,FGGGGGGGGGGGGGGGGGGGGGGGGGGGGGGGGGGGGGGGGGGGGGGGGGGGGGGGGGGGGGGGGGGGGGGGGGGGGGGGGGGGGGGGGGGGGFFGGGGGGGGGGGGGGGGGGGGGGGGGGFGGGGGGGGGGGGGGGGGCGGGGGGGGFDGGGGGGFGFGGGGGGGGGGGGGGGDGDGGGFFFFFFFFFFFFFFFFFFFFFDFDFDFFFCFEFFFEFF@EFBFFE<)9?CEFD@@FEFDFFFBFB>B?BBFF:1??)-<(492>(,,:B4:2)(4;-((
@M04999:289:000000000-L3R54:1:1101:15869:3401 2:N:0:412
GTAGACTACTGGGGTATCTAATCCTGTTCGCTCCCCACGCTTTCGTCCATCAGCGTCAATCGGTATTTAGTAACCTGCCTTCGCAATCGGGGTTCTGTGTAATATCTATGCATTTCACCGCTACACTACACATTCCAGCTACTTCAATACTATTCAAGATTAACAGTATCAACGGCAGTTCTACAGTTAAGCTGCAGGTTTTCACCGCTGACTTATCAACCCGCCTACGGACCCTTTAAACCCAATAAATCCGGATAACGCTCGCATCCTCCGTATTACCGCGGCTGCTGGCACGGAGTT
+
CCCCCGGGGGGGGGGGGGGGGGGGGGGGGGGGGGGGGGGGGGGGGGGGGGGGGGGGGGGGGGGGGGFGGGGGGGGGGGGGGGGGGGDGGGGGGGGGGGGGGGGGFFGGGFGGGGGGGGFGGGGGGGGGGGGGGGGGFDDGGGGGGGGGGGFFGGGGGGGFGGGGFGGGGGGGGGGCDG:DGGGGGGGGGGGGGGGGGGGFFFFFF8AAFFAFFFFFEFCDFAAFFFFDD2(2>DFFEFFFE;FDF@E<CCC;60;;@9<@B@<>FFFF7?F76<B?:<A26;F>>>6:>:,4<7:92>::
@M04999:289:000000000-L3R54:1:1101:20351:3423 2:N:0:412
CGAGACTACTGGGGTATCTAATCCTGTTCGCTCCCCACGCTTTCGTCCATCAGCGTCAATCGGTATTTAGTAACCTGCCTTCGCAATCGGGGTTCTGTGTAATATCTATGCATTTCACCGCTACACTACACATTCCAGCTACTTCAATACTATTCAAGATTAACAGTATCAACGGCAGTTCTACAGTTAAGCTGCAGGTTTTCACCGCTGACTTATCAACCCGCCTACGGACCCTTTAAACCCAATAAATCCGGATAACGCTCGCATCCTCCGTATTACCGCTGCTGCTGGCACGGAGTT
+
CCCC@CFFGFGGGGGGGGGGGGGGGGGGGGGGGGGGGGGGG7DFFGECEFGGGFEFGGEGFGG@FG9FDFGGGGGGFFGGFGCGEDEGGGDEGDFGGGGGFGGG9FGGGGFGFDFGGFEGGEGGGGGGGGGGGGGFFGGFFFDFGGGGGGGGGCFGGGGCAFGGGGGGGFGGFGG6<DFGGD@FFDDFGGGDFGGGGFGGFFFFFFEDBFBB@FFAAE6>F>AFB@FB>9@==DFDBEEF<;;F@DFFCE?E23;?<EE;;1,9BF?9(3.:BFF7?FF>BF(3203BFF?:?21161(2
@M04999:289:000000000-L3R54:1:1101:24495:3503 2:N:0:412
TTGAAGACTACAAGGGTATCTAATCCTGTTCGCTCCCCACGCTTTCGTCCATCAGCGTCAATCGGTATTTAGTAACCTGCCTTCGCAATCGGGGTTCTGTGTAATATCTATGCATTTCACCGCTACACTACACATTCCAGCTACTTCAATACTATTCAAGATTAACAGTATCAACGCCAGTTCTACAGTTAAGCTGCAGGTTTTCACCGCTAACTTATCAACCCGCCTACGGACCCTTTAAACCCAATAAATCCGGATAAGGCTCCCATCCTCCTACTTCCCCCGCTGGCCGGCACGAAGT
+
C<CCCFGGGGGGFFGGGGGGGGDGGGGGGGGGGFFGGGEGGGGDGGFGGGGGGGFGGGGGGGGGDCGFGCGGGGFGGGGGFFDGFGDFG@B@EDGGGGFGCGF@FEFFCFGACFGGFFGDGGGGGGGGGGFGFGGFGGFGGGFGGGGGGGG?ECGGFFFGGG=CFC@=7E:==,+@*098F79:FGD8FGGC8;2:C6F7?AFFFFF*0:=))0=+*+4;<=B:):=AABFD(582(5)=C*73(61=;))).(,(,/:)))(.,(/()/(,4(())..)8((,32(((,((-(((,(((-
@M04999:289:000000000-L3R54:1:1101:12827:3519 2:N:0:412
GTACGACTACTGGGGTATCTAATCCTGTTCGCTACCCATGCCTTCGAGCCTCAGCGTCAGTAACAGACCAGAGAGCCGCCTTCGCCACTGGTGTTCTTCCATATATCTACGCATTTCACCGCTACACATGGAGTTCCACTCTCCTCTTCTGCACTCAAGTCTCTCAGTTTCCGATGCTCTTCCTCAGTTAAGCTGAGGGCTTTCACATTCAGACTTAAAAGACCGCCTGCGCTCCCTTTACGCCCAATAAATCCGGACAACGCTTGCCACCTACGTATTACCGCGGCTGCTGGCACGTAGT
+
CCCCCGGGGGGGGGGGGGGGGEFGGGGFGGGGGGFGGGGGGGGGGGFFGGGGGGGGGGGGGGGGCGGGGGGGGGGGGGGGGGGGGGGEGGGGGFGGGGGGGGGGGGGGGFGGDCEGGGGGGGGGGGFDGGCECGGGGGGGGGGGGGGGGGGGGGGDFFFFGGGFGGGGGFGFGDDGBCFGGGFFFFGGGGGFFGG6?CGGFFAAFFFFFFFFFFFFFFFEF>DBBFF=BFFBFFBD(;@FC;@@F@<FFFFFF@>F@B;D@>><,::4AF:BB??:4A>AFA:(4(,3>?:)((2.4:2(-
@M04999:289:000000000-L3R54:1:1101:18392:3528 2:N:0:412
GGACTACTGGGGTATCTAATCCTGTTCGCTACCCATGCTTTCGAACCTCAGCGTCAGTTACAGACCAGAGAGCCGCCTTCGCCACTGGTGTTCTTCCATATATCTACGCATTCCACCGCTACACATGGAGTTCCACTCTCCTCTTCTGCACTCAAGAAAAACAGTTTCAGCTGCACTTCCCCGGTTAAGCCGAGGGCTTTCACAGCTGACTTGTTCTCCCGCCTGCGTTCGCTTTACGCCCAATAAATCCGGACAACGCTTGCCACCTACGTATTACCGCGGCTGCTGGCACGTAGTTAGC
+
CCCCCGGGFGGGGGGGGGGGGGGGGGGGGGGGGGGGGGGGGGGCFFGGGGGFGGGGGGGGGGGCGGGGGGFEGCFGGGGGFGGEGGGGBFGGGGGGGGFGGGGGFGGGGGGGFFGGEFGGGGGG@FEF<FGGGGGGFFFGGGGGDGF8EGGGGDGGCDFC8CGGGGGG8CFGGGGD?FFGGGGGGGEGGGGGGGDDGGGGFFFFFFFFFFF?*3;B6CFFFFFFDB@(2<?B1=1>E;?>>@68.7.<?@@1199BFB>BFFB:AB:0>B??BDBFF>0,(-40265?FB7)-(((35:-)
@M04999:289:000000000-L3R54:1:1101:23441:3569 2:N:0:412
TGACTACTCGGGTATCTAATCCTGTTCGCTCCCCACGCTTTCGTCCATCAGCGTCAATCGGTATTTAGTAACCTGCCTTCGCAATCGGGGTTCTGTGTAATATCTATGCATTTCACCGCTACACTACACATTCCAGCTACTTCAATACTATTCAAGATTAACAGTATCAACGGCAGTTCTACAGTTAAGCTGCAGGTTTTCACCGCTGACTTATCAACCCGCCTACGGACCCTTTAAACCCAATAAATCCGGATAACGCTCGCATCCTCCGTATTACCGCGGCTGCTGGCACGGAGTTAGC
+
CCCCCGGGGGGGGGGGGGGGGGGGGGGGGGGGGGGGGGGGGGGGGGGGGGGGGGGGGGGGGGGGGFGGGGGGGGGGGGGGGGGGGGGGGGGGGGGGGGGGGGGGGGGGGGGGGGGGGGGGGGGGGGGGGGGGGGGGGGGGGGGGGGGGGGGGGGGGGEFGGGGGGGGGGGGDEEGGFGFGGGGGGGGGGGGGGFGGCFFGFFFFFFFFFFFFFFFFFFADFFFFFFFFFFFFFBFFFFEFFFF;EFFFFF9>@DFEFF03?;BBFF?<<<B?F0?BFFFFFB>12?FF??:<B>1(406>-
@M04999:289:000000000-L3R54:1:1101:25787:3588 2:N:0:412
GACTACCAGGGTATCTAATCCTGTTTGCTCCCCACGCTTTCGCATCTCAGCGTCAGTATCTGTCCAGAAGGCCGCCTTCGCCACCGGTATTCCTCCACATCTCTACGCATTTCACCGCTACACGTGGAATTCTACCTTCCTCTACAATACTCCAGATAACCGGTTTTAAGTGCAGTTCCCAGGTTGAGCCCGGGGCTTTCACACCTAACTTGATTATCCGCCTACATGCCCTTTACGCCCAGTCATTCCGATTAACGCTCGCACCCTCCGTATTACCGCTGCTGCTGGCACGGAGTTAGCC
+
CCCCCGGGGGGGGGGGGGGGGGGGGGGGGGGGGGGGGGGGGGGGGGGGGGGGGGGGGGGGGGGGGGGGGGGGGGGGGGGGGGGGGGGGGGGGGGGGGGGGGGGGGGGGGGGGGGGGGGGGGGGGGGGGGGGGGGGGGGGGGGGGGGGGGGGGGGGGGEGGGGGGGGGGGGGGGGGGFGFGGGGGGGGGGGFGGGEGGGGGFFFFFFFFFFFFFFFFFFFFFFFDFEFFFFFFFF<>?F>FFFFEEFFEEF?6?FCC6>FF>F9BFF??:04:??BDF?B(-627<:?7??FFF69?BFFD:
@M04999:289:000000000-L3R54:1:1101:12822:3621 2:N:0:412
AGACTACACGGGTATCTAATCCTGTTTGCTCCCCACGCTTTCGCATCTCAGCGTCAGTATCTGTCCAGAAGGCCGCCTTCGCCACCGGTATTCCTCCACATCTCTACGCATTTCGCCGCTACACGTGGAATTCTACCTTCCTCTACAATACTCTAGTTAACCAGTTTTAAGTGCAATTCCTAGGTTGAGCCCAGGGCTTTCACACCTAACTTAATTATCCGCCTACATGCCCTTTACGCCCAGTCATTCCGATTAACGCTCGCACCCTCCGTATTACCGCGGCTGCTGGCACGGATGTAGC
+
CCCCCGGGGGGGGGGGGGGGGGGGGGGGGGGGGFGGGGGGGGGGGGGGGGGGGGGGGGGGGGGGGGGGGGGGGGGGGGGGGGGGGGGGGGFGGGGGGGGGGGGGGGGGGDGGGGGGGGG7CEGGGGGGGGGGGGGGGFGGGGGGGGGCFGGGGFAEGFGFGGGGG=DGGGGGGGGGFGFGGGGGGGGGGGGGGGGGGGGGFFFFFFFFFFF?EFFFFFFFFF@>FFFFFF9=BFEFE@?DB@?@<@CCCE@DD??FF@9;;9>>>>F:?BBFFFFFFD((-29B9:??::<?F0(((59<)
@M04999:289:000000000-L3R54:1:1101:17790:3712 2:N:0:412
TGGTGGACTACTGGGGTATCTAATCCTGTTCGCTACCCATGCTTTCGAACCTCAGCGTCAGTTACAGACCAGAGAGCCGCCTTCGCCACTGGTGTTCTTCCATATATCTACGCATTCCACCGCTACACATGGAGTTCCACTCTCCTCTTCTGCACTCAAGAAAAACAGTTTCAGCTGCACTTCCCCGGTTAAGCCGAGGGCTTTCACAGCTGACTTGTTCTCCCGCCTGCGTTCGCTTTACGCCCAATAAATCCGGACAACGCTTGCCACCTACGTATTACCGCGGCTGCTGGCACGTAGT
+
CCCCCGFGGGGG@EFCGGGGGGGFCDFFGGGGGGGGFGGGGGGGGFGGGGGGGGGGGGGGGGGGGGGGGGGGGGGGGGGGGGGGGGGGGGGGGGGGGFGGGGGGGGGGGGFFGGGGGGGGGGGGGDGGFGGGGGGGGGGGGGGGEGGGGGGGFGGGGGGGGGGGGGGGGGGGGGGGFDFGGGGFGGGGGGG7;CFDGGGGDFFFFCFF;BE=>FFA@FFEA?4B>B>>5=9?<6;>FFFF66?FFF1@;@EE<59(((,327B<(-:?F?<1,,8<7A:)<A?F039B>:?B???D?.(42
@M04999:289:000000000-L3R54:1:1101:24312:3726 2:N:0:412
ACGGACTACCGGGGTATCTAATCCTGTTTGCTCCCCACGCTTTCGCATCTCAGCGTCAGTATCTGTCCAGAAGGCCGCCTTCGCCACCGGTATTCCTCCACATCTCTACGCATTTCACCGCTACACGTGGAATTCTACCTTCCTCTACAATACTCCAGATAACCAGTTTTAAGTGCAATTCCCAGGTTGAGCCCGGGGCTTTCACACCTAACTTAATTATCCGCCTACATGCCCTTTACGCCCAGTCATTCCGATTAACGCTTGCACCCTCCGTATTACCGCGGCTGCTGGCACGGAGTT
+
CCCCCGGGGGEGGGCFGGGGGGGGGGGGGGGGGGGGGGFGGGGGGGGGGGGGGGGGGGGGGGGGGGGFGGGFGGGGG@FGGGGGGGGGGGGGGGGGGGGGGGGGGFGGGGGGGGGGGGGGGGGGGGGGGGGFGGGGGGGGGGGGGGGGDGGGGFGGGGG?CFGGGGGGGGGGFGGGFCFGGG+<FGGDFGGGGGGGCGGGFFFFABFFDEEB>FFFFFFEFF??;@D@.?CEEF@8;<EB?F>;<EEFC3.?7?B:2AFB6,((4<?3:???>??FFA)<29;>1(-4:2:B7<124722
@M04999:289:000000000-L3R54:1:1101:16014:3752 2:N:0:412
CGTAGACTACAGGGGTATCTAATCCTGTTTGCTCCCCACGCTTTCGCATCTCAGCGTCAGTATCTGTCCAGAAGGCCGCCTTCGCCACCGGTATTCCTCCACATCTCTACGCATTTCACCGCTACACGTGGAATTCTACCTTCCTCTACAATACTCCAGATAACCAGTTTTAAGTGCAGTTCCCAGGTTGAGCCCGGGGCTTTCACACCTAACTTAATTATCCGCCTACATGCCCTTTACGCCCAGTCATTCCGATTAACGCTCGCACCCTCCGTATTACCGCGGCTGCTGGCACGGAGTT
+
CCCCCGGGGGGGGGGGGGGGGGGGGGGGGGGGGGGGGGGGGGGGGGGGGGFGGGGGGGGGGGGGGGGFFEGGGGCFGGGGGGGGGEGGGGGGGGGGGGGGGGGGGGGGGGGGGGEGGGGGGGGGGGGGGGGGGGGFFFGGGGGGGGGGGGFFGFGEGGGFGGGGGGG=DDFGGGGGFGFGGGFFGGGGGGGGGGGGGGGGFFFFFFFFFFEFDFFFECFF>>4@BD@FFEFF@EFE@;EFFF@9D@F@ECFEEFFFDD4>?66<B9>>;:?FBF?<?BFFFB>F>B>B:?B:B?BB9(4?8
@M04999:289:000000000-L3R54:1:1101:23966:3776 2:N:0:412
TCGTGGACTACTGGGGTATCTAATCCTGTTTGCTCCCCACGCTTTCGCATCTCAGCGTCAGTATCTGTCCAGAAGGCCGCCTTCGCCACCGGTATTCCTCCACATCTCTACGCATTTCACCGCTACACGTGGAATTCTACCTTCCTCTACAATACTCCAGATAACCAGTTTTAAGTGCAGTTCCCAGGTTGAGCCCGGGGCTTTCACACCTAACTTAATTATCCGCCTACATGCCCTTTACGCCCAGCCATTCCGATTAACGCTCGCACCCTCCGTATTACCGCGGCTGCTGGCACGGCGT
+
<C@CCC@FGGGGGFDFGEGGDF<ECCFCFGFFFGGEF7C:@CFEGGEFGGGCEGFGGGCFEE<FGFGEFFFCCFFG@ECEGE@FFFEGGFG7B:?@<??FD4A,?FGGGDFGGGEE9FC@F+FFGFCECFGC:EFGGGDGCFGGGF89DGF83E?C@D,88,E36+9,2EFGAF8DBD?9AFFGCFGGDCE?FG7C*<>*?>AFFC+9:->EEAFF=C>5A?EE@FFFDB2C3))5434:9;?0012(3=<45C@FF0;<4(,(-,,(--4:(42681(6><((((430:??(422(-,((
@M04999:289:000000000-L3R54:1:1101:13386:3810 2:N:0:412
ACGACTACTCGGGTATCTAATCCTGTTCGCTACCCATGCTTTCGAACCTCAGCGTCAGTTACAGACCAGAGAGCCGCCTTCGCCACTGGTGTTCTTCCATATATCTACGCATTCCACCGCTACACATGGAGTTCCACTCTCCTCTTCTGCACTCAAGACAACCAGTTTCAGCGGCACTCCCCCGGTTAGCCGACGGCCTTCACCGCCGACCTTCTCTCCCGGCCGCGTTTGCCTTTCCCCCCATAAATTCCGGCTACGCTTCGCCACCTCCGCTTTACCGCGCCGCCTGCCACTGAGTTCG
+
CCCCCFGGGGFEEGGDGGGGGGFGGFF<CCGGGGGGF<EGGFGED<E@FGCEFGGECEFG@FFGCFGGEEFFGDCEGF?CGGGGGEFGGEG<FGGGGF<<,CEAEFFFDGDGG9E@FGGGDEGGGDA?FFEFFCF;F9=,@@EFG8EGEG;EFDDFFF,=@,@?FFFD8,,,6+=+3=*:7D0:*@*3,,@****7))*2*22*))))((,,))2;)*)/)(.(-((,-((.4>).)))09(1.(.4))45(,((-((((-((---32,.(,((-,)-)-11(-((((-(().()).6))(
@M04999:289:000000000-L3R54:1:1101:22669:3821 2:N:0:412
GTGTCGACTACACGGGTATCTAATCCTGTTCGCTCCCCACGCTTTCGTCCATCAGCGTCAATCGGTATTTAGTAACCTGCCTTCGCAATCGGGGTTCTGTGTAATATCTATGCATTTTACCGCTACACTACACATTCCAGCTACTTTAATACTATTCAAGATTAACAGTATCAACGGCAGTTCTACAGTTAAGCTGCAGGTTTTCACCGCTGACTTATCAACCCGCCTACGGACCCTTTAAACCCAATAAATCCGGCTCACGCTCGCATCCTCCGTATTACAGCGGCTGCTGGCACGGAGT
+
CCCCCCGGGGGGGGGGGGGGGGGGGGGGGGGGGGFFGGFF+@BFDFFGDGGGGGGGGCCFGDEGGCFGGGGGGGGGGGEDG<FGFFEFE<BEGEGCFGGB?FGGF9FCDCFFFFFFFGGFGDGGGGFGGEGGGGGGGGG,@FGGGGGGGCGGGGGGGGGGGGGFDFGGGGGGGCFGBD?GFF?EGGGGGFFC;FGGGGFGFFFFFFFF955>AFFAC>BC>>BFBF259>(2(.4;83);69A@F?=3447CCEF0(,(5<1?<?>;B302.)3(,(24<B)5:(-3,46?>>:7<:9>9-
@M04999:289:000000000-L3R54:1:1101:23960:3847 2:N:0:412
TGACTACTCGGGTATCTAATCCTGTTCGCTACCCATGCTTTCGAGCCTCAGCGTCAGTAACAGACCAGAGAGCCGCCTTCGCCACTGGTGTTCTTCCATATATCTACGCATTTCACCGCTACACATGGAGTTCCACTCTCCTCTTCTGCACTCAAGTCTCTCAGTTTCCGGTGCTCTTCCTCAGTTAAGCTGAGGGCTTTCACATTCAGACTTAAAAGACCGCCTGCGCTCCCTTTACGCCCAATAAATCCGGACAACGCTTGCCACCTACGTATTACCGCGGCTGCTGGCACGTAGTT
+
CCCCCGGGGGGGGGGGGGGGGGGGGGGGGGGGGGGGGGGGGGGGGGGGGGGGGGGGGGGGGGGGGGGGGGGGGGGGGGGGGGGGGGGGGGGGGGGGGGGGGGGGGGGGGGGGGGGGGGGGGGGGGGGGGGGGGGGGGGGGGGGGGGGGGGGGGGGGGGFGGGGGGGDGGGGGGGGGFGFGGGGGGGGGGGGGGGFDGFGGFFFFFFCF@CEFFFFFEFFFFFFFFFFBB=DFFFFFFFDFFFF;@E@CFFF;@FBFFFFFFFFFFFFBFFB6:>AFFFF?FF>FFF63):?0):??2:<
@M04999:289:000000000-L3R54:1:1101:24381:3883 2:N:0:412
GGACTACCGGGGTATCTAATCCTGTTCGCTCCCCACGCTTTCGTCCATCAGCGTCAATCGGTATTTAGTAACCTGCCTTCGCAATCGGGGTTCTGTGTAATATCTATGCATTTCACCGCTACACTACACATTCCAGCTACTTCAATACTATTCAAGATTAACAGTATCAACGGCAGTTCTACAGTTAAGCTGCAGGTTTTCACCGCTGACTTATCAACCCGCCTACAGACCCTTTAAACCCAATAAATCCGGATAACGCTCGCATCCTCCGTATTACCGCGGCTGCTGGCACGGAGTTAGC
+
CCCCCGGGGGGGGGGGGGGGGGGGGGGGGGGGGGGGGGGGGGGGGGGGGGGGGGGGGGGGGGGGGGGGGGGGGGGGGGGGGGGFGGGGGGGGGGGGGGGGGGGGGGGGGGGGGGGGGGGGGGGGGGGGGGGGGGGGGGGGGGGGGGGGGGGGGGGGGGGGGGGGGGGGGGGGGGGGFGFGGGGGGGGFFGGGGGGGGGGGFFFFFFFFFFFFFFFFFFFDFBFFFF2>EFFFFFFFFFEFFFDFFFFEFEFB77?A@DFFFFFFB>FFFFFF:B?FF9?>9>FFFFF7?:,)11(-,:24)
@M04999:289:000000000-L3R54:1:1101:8264:3914 2:N:0:412
GACTACCCGGGTATCTAATCCTGTTCGCTCCCCACGCTTTCGTCCATCAGCGTCAATCGGTATTTAGTAACCTGCCTTCGCAATCGGGGTTCTGTGTAATATCTATGCATTTCACCGCTACACTACACATTCCAGCTACTTCAATACTATTCAAGATTAACAGTATCAACGGCAGTTCTACAGTTAAGCTGCAGGTTTTCACCGCTGACTTATCAACCCGCCTACGGACCCTGTAAACCCAATAAATCCGGATAACGCTCGCATCCTCCGTATTACCGCGGCTGCTGGCACGGAGTTAGCC
+
CCCCCGGGGGEFFGGGGGGGGGGGGGGGGGGGGGCEGGGGGG@CGGGGGGGGGGGDGGGEFFFCFEFGFGGGAFGGFGGGGGGGGGGGGGGGGFGGGGFFGCGCFFGGFGGFGGGGFGEGGFGFFGGC@DGGGGFGG9EDCEDFDGDGGCEFGFFG9DFGGGGDCF8DFGGGGGGDFDDFG@GGFGGGGFFCEGG;?DFD<BAEFABFFC<CE@@@=AD>D=2-5>8>@F?@(6?<CE@B78(4@<?EF:2;06A@D0::9(,(,4).((-812<<402>FB;>B??F0,,8>F9?0>B<,
@M04999:289:000000000-L3R54:1:1101:18261:3924 2:N:0:412
AGGGACTACAGGGGTATCTAATCCTGTTTGCTCCCCACGCTTTCGCATCTCAGCGTCAGTATCTGTCCAGAAGGCCGCCTTCGCCACCGGTATTCCTCCACATCTCTACGCATTTCACCGCTACACGTGGAATTCTACCTTCCTCTACAATACTCCAGATAACCAGTTTTAAGTGCAATTCCCAGGTTGAGCCCGGGGCTTTCACACCTAACTTAATTATCCGCCTACATGCCCTTTACGCCCAGTCATTCCGATTAACGCTCGCACCCTCCGTATTACCGCGGCTGCTGGCACGGAGTT
+
CCCCCGGGGGGGGGGGGGGGGGGGGGGGGGGGGGGGGGGGGGGGGGGDGGGGGGGGGGGGGGGGGGGGGGGGGGGGGGGGGGGGGGGGGGGGGGGGGGGGGGGGGGGGGGGGGGGGGGGGGGGGGGGGGGGGFFGGGGGGGGGGGGGGGGGGGGGGGGFGGGG8FGGFFGGFGGFGFGFGGGGGCFGFGGGGGGGGGGGGAAFFFFFFF=;BFFFFEFFCFFFFF@DBBFEEE@FFFFFAFFFDFFFFFFFFFFFFD39?FB?>FFFFB???FFFFFFFFFF>916;B?7068739996:
@M04999:289:000000000-L3R54:1:1101:15910:3927 2:N:0:412
GACATGACTACTAGGGTATCTAATCCTGTTCGCTCCCCACGCTTTCGTCCATCAGCGTCAATCGGTATTTAGTAACCTGCCTTCGCAATCGGGGTTCTGTGTAATATCTATGCATTTCACCGCTACACTACGCATTCCAGCTACTTCAATACTATTCAAGATTAACAGTATCAACGGCAGTTCTACAGTTAAGCTGCGGGTTTTCACCGCTGACTTATCAACCCGCCTACGGACCCTTTAAACCCAATAAATCCGGATAACGCTCGCATCCTCCGTATTACCGCGGCTGCTGGCACGGAGT
+
CCCCCGGGGGGGGGGGGGGGGGGGGGGGGGGGGGGGGGGGGGGGGGGGGGGGGGGGGGGGGGGGGGGGGGGGGGGGGGGGGGGGGGGBFGGGGGGGGGGGGGGGFFGGGGGGGGGGGGGGGGGGGGGGGGGGGGGGGGGGGGGGGGGGGGGGGGGGGGGGGGGGGGGGGGGGGGGGFGFGGGGGGGGGGGGGGGGGGDGGEFBFFFFFFFFFAFFFEFFFFFDFFFFFFF012;>F@@FFEEFFD??DEFFFFFFFFFFFFFB6?BF>F97?>8;B(8:<AF09>>BBF<BDB?:?F9F>-
@M04999:289:000000000-L3R54:1:1101:9616:3981 2:N:0:412
AGGGACTACTCGGGTATCTAATCCTGTTCGCTCCCCACGCTTTCGTCCATCAGCGTCAATCGGTATTTAGTAACCTGCCTTCGCAATCGGGGTTCTGTGTAATATCTATGCATTTCACCGCTACACTACACATTCCAGCTACTTCAATACTATTCAAGATTAACAGTATCAACGGCAGTTCTACAGTTAAGCTGCAGGTTTTCACCGCTGACTTATCAACCCGCCTACGGACCCTTTAAACCCAATAAATCCGGATAACGCTCGCATCCTCCGTATTACCGGGGCTGCTGGCACGGAGTT
+
CCCCCGGGGGGGGGGGGGGGGGGGGGGGGGGGGGGGGGGGGGGGGGGGGGGGGGGGGGGGGGGGGGGGGGGGGGGGGGGGGGGGGGGGGGGGGGGGGGGGGGGGGGGFGGGGGGGGGGGGGGGGGGGGGGGGGGGGGGGGGGGCFGGGGGGGGGGGGGGGGGGGGGGGGGGGGGGGFGFGGFGGGGGGFGGGGGFGGGGGFFFFFFFFFFFFFFFFFFFFFA>BFFFFFDFBB?BBFFEFF6;;@DEFFCCFF(2<6;@F9?:>BB:9?BDBFBFFF<<A?>>B9128?DFFFFFB;90:
@M04999:289:000000000-L3R54:1:1101:6973:3983 2:N:0:412
AGCGACTACCCGGGTATCTAATCCTGTTCGCTCCCCACGCTTTTGTCCATCAGCGTCAATCGGTATTTAGTAACCTGCCTTCGCAATCGGGGTTCTGTGTAATATCTATGCATTTCACCGCTACACTACACATTCCAGCTACTTCAATACTATTCAAGATTAACAGTATCAACGGCAGTTCTACAGTTAAGCTGCAGGTTTTCACCGCTGACTTATCAACCCGCCTACGGACCCTTTAAACCCAATAAATCCGGATAACGCTCGCATCCTCCGTATTACCGCGGCTGCTGGCACGGAGTT
+
CCCCCGGGGGGGGGGGGGGGGGGGGGGGGGGGGGGGGGGGGGGGGGGGGGGGGGGGGGGGGGGGGGGGGGGGGGGGGGGGGGGGGGGGGGGGGGGGGGGGGGGGGGGGGGGGGGGGGGGGGGGGGGGGGGGGGGGGGGGGGGGGGGGFGGGGDFGGGGGGGGGGFGGGGGGGGGGGFGFGGGGGGGGGGGGGGGGGGGGGFFFFFFFFFFFFFFFFFFFFFFFFFFFFFDFFFFFFFFCCF=DFFFFF9CFFFFF@@EFFF<?FFFFFFFFFF?0:BFFA:1;>F>F?BF:0:>84,4??
@M04999:289:000000000-L3R54:1:1101:11459:4011 2:N:0:412
GGGACTACCCGGGTATCTAATCCTGTTTGCTCCCCACGCTTTCGCATCTCAGCGTCAGTATCTGTCCAGAAGGCCGCCTTCGCCACCGGTATTCCTCCACATCTCTACGCATTTCACCGCTACACGTGGAATTCTACCTTCCTCTACAATACTCTAGTTAACCAGTTTTAAGTGCAATTCCTAGGTTGAGCCCAGGGCTTTCACACCTAACTTAATTATCCGCCTACATGCCCTTTACGCCCAGTCATTCCGATTAACGCTCGCACCCTCCGTATTACCGCGGCTGCTGGCACGGAGTT
+
CCCCCGGGGGGGGGGGGGGGGGGGGGGGGGGGGGGGGGGGGGGGGGGGGGGGGGGGGGGGGGGGGGGGGGGGGGGGGGGGGGGGGGGGGGGGGGGGGGGGGGGGGGGGGGGGGGGGGGGGGGGGGGGGGGGGGGGGGGGGGGGGGGGGGGGGGGGGGGGGGGGGGGGGGGGGDGGGFFFGGGGGGGFFGGGGGGGGGGGGFFFFFFEFFFFFFFFFFFFFCAFFDFFFFF3B>EFFFFFFFF@?EEFFFFFF<D@FEFFBFD>;>FFFF??F6:<22<AFBF;696(,42208:049?:
@M04999:289:000000000-L3R54:1:1101:22768:4026 2:N:0:412
GACTACCCGGGTATCTAATCCTGTTCGCTACCCATGCTTTCGAACCTCAGCGTCAGTTACAGACCAGAGAGCCGCCTTCGCCACTGGTGTTCTTCCATATATCTACGCATTCCACCGCTACACATGGAGTTCCACTCTCCTCTTCTGCACTCAAGAAAAACAGTTTCAGCTGCACTTCCCCGGTTAAGCCGAGGGCTTTCACAGCTGACTTGTTCTCCCGCCTGCGTTCGCTTTACGCCCAATAAATCCGGACAACGCTTGCCACCTACGTATTACCGCGGCTGCTGGTACGAAGGTAGCC
+
CCCCCFGGGGGEGGGGGDGGGGGGGGGGG7FGGGGGGGDFFEDGGGFGFDGGGGGGGGGGGGGGFGGGGGGGGGGGGGGGGGGGGGGFGGGGGGGGGGGFGFFGGFGGGGGGFFGFEGGGGGGGGEGGGCFFFGGFGGGGGGGGGGGGGGGFEGGGDFFFGGGFGFGGGGGGFCD=DDFFGGGGGGFGFGEGGG>D>FGGFFFFFAFFFEC3@BFFEFF>BB2@DF?;@FFD@097<@>EF0=EAEFF?>6?9B:?>BFFFF3>?BB?BBFFAF24<1349>6;?242864(((((.),84
@M04999:289:000000000-L3R54:1:1101:24946:4079 2:N:0:412
GACTACCAGGGTATCTAATCCTGTTTGCTCCCCACGCTTTCGCATCTCAGCGTCAGTATCTGTCCAGAAGGCCGCCTTCGCCACCGGTATTCCTCCACATCTCTACGCATTTCACCGCTACACGTGGAATTCTACCTTCCTCTACAATACTCCAGATAACCAGTTTTAAGTGCAATTCCCAGGTTGAGCCCGGGGCTTTCACACCTAACTTAATTATCCGCCTACATGCCCTTTACGCCCAGTCACTCCGATTAACGCTCGCACCCTCCGTATTACCGCGGCTGCTGGCACGGAGTTAGCC
+
CCCCCGGGGGGGGGGGGGGGGGGGGGGGGGGGGGGGGGGGGGGGGGGGGGGGGGGGGGGGGGGGGGGGGGGGGGGGGGGGGGGGGGEGGGGGGGGGGGGGGGGGGGFGGGGGGGGGGGGGGGGGGFGGFGGGGFGGGGGGGGGGGGGGGGGGGGGCGGGGGGGGGGGGCFGGGGGGFFFFGGGGD8?FFGGGGGGGGGGGFFFFFFFFFFFFFFFFFFFFFFF?D@C<@3>EFFFEFF9EF;@EFFFFFF9@D;CE;>FBF903;??FFFBFBF<AAB>;;FFF?B??BBFB9>>?FAAF:
@M04999:289:000000000-L3R54:1:1101:18058:4120 2:N:0:412
GACTACCAGGGTATCTAATCCTGTTTGCTCCCCACGCTTTCGCATCTCAGCGTCAGTATCTGTCCAGAAGGCCGCCTTCGCCACCGGTATTCCTCCACATCTCTACGCATTTCACCGCTACACGTGGAATTCTACCTTCCTCTACAATACTCCAGATAACCAGTTTTAAGTGCAATTCCCAGGTTGAGCCCGGGACTTTCACACCTAACTTAATGATCCGCCTACATGCCCTTTACGCCCAGTCATTCCGATTACGGCTCGATCCCTCCGTATTACCCCGCCGGCTGGCACGGAGTAAGCC
+
CCCCCG8,CFGGGGGGGGGGGGGGG9F,FCGGG8F7FFGGGGCB,CFGGGGGGGGGGGD9<,6CF<F,E<FGEFGGGGGGGGG@FGGF7FGG9,F,9=FFEGGGG<FGGGGGGGGGGGGGGGGG:9F:FFGGF;E,E,D=FGG93=,=EGGG8AGD,EAFGGGGG8=,@=7EFG?:3D;2=D+@>8::DFGG++*3?F7+=B9AE696>C6=EF++2B9>FA223(4>EEBEFEE*-:>:<2/)7?/?)6?D1;3(/31(-((4:1)4,,(.4()6)((4(-,(((3,472:200:(-).,
@M04999:289:000000000-L3R54:1:1101:5827:4151 2:N:0:412
GTGACTACCGGGGTATCTAATCCTGTTCGCTACCCATGCTTTCGAACCTCAGCGTCAGTTACAGACCAGAGAGCCGCCTTCGCCACTGGTGTTCTTCCATATATCTACGCATTCCACCGCTACACATGGAGTTCCACTCTCCTCTTCTGCACTCAAGAAAAACAGTTTCAGCTGCACTTCCCCGGTTAAGCCGAGGGCTTTCACACCTGACTTGTTCTCCCCCCTGCGTTCGCTTTACGCCCAATAAATCCGGACAAGCCTGGCCCCCTACGTATTACCGCGGCTGCGGGAACGTAGTT
+
@A<BCFFGFGGGGBBCCFGEFGCFFGGGGCCCFGFEGF<FGFFEDFG7@EDCFCCCFCCEGDEFFECFGFFG:EF@F=FEE<CFE=FF85,ECEGGGF,C,CE<EFG9AC?FGGFEGG@EF+:?FF:C,5,A?DB>>E?,==@AF,@A=EG=3@FDD8D8FDEEGDFD:C3@F8DAFDFFCCCECECGDCGG5:EGCDFGF9:@>*26=5280*=8C8B@;(6(((,622;11?FD<37=69:13?F2::(4-(-3(((-5(-210604((3.)-.5>A:99917-(((,(((--1(42
@M04999:289:000000000-L3R54:1:1101:9815:4156 2:N:0:412
TGGACTACTAGGGTATCTAATCCTGTTCGCTCCCCACGCTTTCGCTCCTCAGCGTCAGTGACGGCCCAGAGACCTGCCTTCGCCATCGGTGTTCTTCCCGATATCTACACATTCCACCGTTACACCGGGAATTCCAGTCTCCCCTACCGCACTCCAGTCCGCCCGTACCCGGCGCCGATCCACCGTTAAGCGATGGACTTTCACACCAGACGCGACGAACCGCCTACGGGCTCTTTACGCCCACTAAATCCGGATAACGCTTGCACCCTACGTATTACCGCGTCTGCTGGCACGTAGTT
+
CCCCCGGG9CFGFDGFGGGGGGGGGGGGGGDGGGGFGGGGGGGGGGGGGGGGGGGGGGGFGGGGGGGGFGGGGGFFGDGGGFDCG7FGGGGGEFGGGGFGGGGGGGGCEFGGGGGGGGGECGGGGGGGGGBFEFDGDGGFGGEGFGGCGGGGDG=FG=DFGG+@EDGGGG5;@;D94/?DD88CCGGGGGG5:*7C56DGFFFFFFBFFF;BB>@@9E39517><<B0:6>2?>BAFB0B>9B(2:>)4<79>B(8ABFF0,3?>D18?(.82528)6<BF>,7B24))5:7?F?<6(6
@M04999:289:000000000-L3R54:1:1101:21893:4184 2:N:0:412
TCAAGACTACTGGGGTATCTAATCCTGTTTGCTCCCCACGCTTTCGCATCTCAGCGTCAGTATCTGTCCAGAAGGCCGCCTTCGCCACCGGTATTCCTCCACATCTCTACGCATTTCACCGCTACACGTGGAATTCTACCTTCCTCTACAATACTCTAGTTAACCAGTTTTAAGTGCAATTCCTAGGTTGAGCCCAGGGCTTTCACACCTAACTTAATTATCCGCCTACATGCCCTTTACGCCCAGTCATTCCGATTAACGCTCGCACCCTCCGTATTACCGCGGCTGCTGGCACGGAGTT
+
CCCCCGGGGGGGGGGGGGGGGGGGGGGGGGGGGGGGGGGGGGGGGGGGCGGGGGGGGGGGGGGGGGGGGGGGGGGGCFGGGGGGGGGGGGGGGGGGGGGGGGGGGGGGGGGGGGGGGGGGGGGGGGGGGGGGGGGGGGGGGGGGGGGGGGGGGGGGGGGGGGFGGGGGGGFGGGGGFGFGGGGDFGGGGGGGGGGGGGGGFFFFFFFFFFFBCFFFEFFF@EFDDFFF:B?CFEFFFFFFFFFBF?;EFEFFEE?D;DEEDFD?FFFFF<?B?>:03:FFA?>>F>9;F?BFF73?((4(,
@M04999:289:000000000-L3R54:1:1101:17756:4278 2:N:0:412
TAAGGGACTACTGGGGTATCTAATCCTGTTCGCTCCCCACGCTTTCGTCCATCAGCGTCAATCGGTATTTAGTAACCTGCCTTCGCAATCGGGGTTCTGTGTAATATCTATGCATTTCACCGCTACACTACACATTCCAGCTACTTCAATACTATTCAAGATTAACAGTATCAACGGCAGTTCTACAGTTAAGCTGCAGGTTTTCACCGCTGACTTATCAACCCGCCTACGGACCCTTTAAACCCAATAAATCCGGATAACGCTCGCATCCTCCGTATTACCGCGGCTGCTGGCACGGAGT
+
CCCCCGGGGGGGGGGGGGGGGGGGGGGGGGGGGGGGGGGGGGGGGGGGGGGGGGGGGGGGGGGGGGGGGGGGGGGGGGGGGGGGGGGGGGGGGGGGGGGGGGGGGGGGGGGGGGGGGGGGFGGGGGGGGGGGGGGGGGGGGGGGGGGGGGGGGCGGGGGGGGGGGGGGGGGGGGGGBGFGGGGGGGGGGGGGGGGGCGGGFFFFFFFFDFFF=FFFEA8<FFFFFFFFDFFFD@@=@FFFFFF@@FFFFA)9C;>@008EFF68?FFFFF?FFBB???>AAA09>>>9BBF>?6??:((--
@M04999:289:000000000-L3R54:1:1101:24922:4283 2:N:0:412
GACTACTAGGGTATCTAATCCTGTTTGCTCCCCACGCTTTCGCATCTCAGCGTCAGTATCTGTCCAGAAGGCCGCCTTCGCCACCGGTATTCCTCCACATCTCTACGCATTTCACCGCTACACGTGGAATTCTACCTTCCTCTACAATACTCCAGATAACCAGTTTTAAGTGCAATTCCCAGGTTGAGCCTGGGGCTTTCACACCTAACTTAATTATCCGCCTACCTTCCCTTTACGCCCAGTCATTCCGATTAACGCCCGCGCCCCACGTGTTACCGGGGCCGCCTGCACGGAGTTCACC
+
@<@,6@6,CDGECFCEDFF<FCFFFEEC@<EFC8FEC6FG9@:7BFCEFGGGE@@EGC<<FCEEFEGAAFE<EC@FCEFF:FF7FGGED@FFGCAF@FAFEBE@FFFE7:CFFGFGGG:7:94=A,CFGGGGGFGGEFGCFCF8;EG;DFA9FFGC=D89D=1=BFD,233,76==9DFD7=FGG8,3@EFFF6C39=9++++9**0*:CE@8BCFEFF49>@2))**)8(0*>=9(85A(00;77?6C8(/8@4C@(((.3((41((--3(.:)44((,(((,(,((,(.,114:44-4-
@M04999:289:000000000-L3R54:1:1101:11806:4318 2:N:0:412
GCCGACTACTGGGGTATCTAATCCTGTTTGCTCCCCACGCTTTCGCATCTCAGCGTCAGTATCTGTCCAGAAGGCCGCCTTCGCCACCGGTATTCCTCCACATCTCTACGCATTTCACCGCTACACGTGGAATTCTACCTTCCTCTACAATACTCCAGATAACCAGTTTTAAGTGCAATTCCCAGGTTGAGCCCGGGGCTTTCACACCTAACTTAATTATCCGCCTACATGCCCTTTACGCCCAGTCATTCCGATTAACGCTCGCCCCCTCCGTATTACCGCGGCTGCTGGCACGGAGTG
+
CCCCCGGEGGGGGGGGGGGGCCFFFGGGCFFAFGEEFGGDGGCFFGEEG<FFGGGGDECF9EFDFCFFCGGFGA<F:CCGGG<CGGGD@FGCFGGGFFFG?GGGGGGGGGCFFGEGFFGEC@FGGGGGGDCEBDFGGGD=8DEGGCEGGGGGGAF8@DAF,=8DF8DF8CF?GFFAD7=AFG+@E+@DE,5<E?EG*;CGFFFFF6AE:BEFEFFFCFB*849=?@@DF36==@FFEEFBFF>@DF@EF)<5@@;;;A<0302(((,19>??>F377244(,4(412(480428:62(4,
@M04999:289:000000000-L3R54:1:1101:7959:4359 2:N:0:412
GACTACTCGGGTATCTAATCCTGTTTTCTCCCCACGCTTTCGCATCTCAGCGTCAGTATCTGTCCAGAAGGCCGCCTTCGCCACCGGTATTCCTCCACATCTCTACGCATTTCACCTCTACACGTGGAATTCTACCTTCCTCTACAATACTCCAGATAACCAGTTTCAAGTGCAGTTCCCAGGTTGAGCCCGGGGCTTTCACACCTAACTTAATTATCCGCCTACATGCCCTCTACGCCCAGTCATGCCGATTAACGCTCTCACCCCCCGTATAACCTCGGCTGCTGGCACGGAGTTAGCC
+
CCC<A<<FCFD<@EFFFGGG<C<FE@,6F<FCF,FFFF:FEE@@EEEE<;EF@:@@CCDAEFGDGAFGF<C@FGGGC7E@F:CG@F7@BF<E?@F4?F<5FGEFCFFFCC@CGGFF,A?9FEF:494=,5,4C;@,,9=,@FGCFGCG8E=E,@@99DAA=@DA,?,3,@E9AD=EFGFF?=?F,@E?D?@CE699<?C8;<@9>;A>:826A6@6A>F=F5(553>85>D=(57C22(:?7;<EE3)646@D;?9@BD?(,)-(,((41,14)-6?)4-(43,224(,(419(,(444<0
@M04999:289:000000000-L3R54:1:1101:12925:4427 2:N:0:412
GACTACTGGGGTATCTAATCTTGTTTGCTCCCCACGCTTTCGCATCTCAGCGTCAGTATCTGTCCAGAAGGCCGCCTTCGCCACCGGTATTCCTCCACATCCCTACGCATTTCACCGCTACACGTGGAATTCTACCTTCCTCTACAATACTCCAGATAACCAGTTTTAAGTGCAGTTCCCAGGTTGAGCCCGGGGCTTTCACACCTAACTTAATTATCCGCCTACATGCCCTTTACGCCCAGTCATTCCGATGAACGCTCGCACCCTCCGTATTACCGCGGCTGCTGGCACGGAGTTAGCC
+
68ACCFD@@E++,CC<FEGG,C@F@,CAF@FDFGGEF,6CACC,6CCFDGG>FFC,C<EEFF<EFCFC<@CFG>CCCFFGGE7C<C@>FDFGGG<FEFE<F,=FEGGGF@F=FEF,FGFGGCFGG<++A?=ABFGF@;EFG8FGFA,@FFG?GG?9,=FFGGGG9D8E=@=DFAFDFCDDFGD?9@EF?GGGGC@D>CD8A=9ABAFF2/93>@BF<F@@)-(-(7*/)6@E@@).306)/3/=4<3CE;1;()173;;07009148?:04?024:2891(4((-2848(5:1(4((642)
@M04999:289:000000000-L3R54:1:1101:13858:4474 2:N:0:412
AGACTACCGGGGTATCTAATCCTGTTTGCTCCCCACGCTTTCGCATCTCAGCGTCAGTATCTGTCCAGAAGGCCGCCTTCGCCACCGGTATTCCTCCACATCTCTACGCATTTCACCGCTACACGTGGAATTCTACCTTCCTCTACAATACTCTAGTTAACCAGTTTTAAGTGCAATTCCTAGGTTGAGCCCAGGGCTTTCACACCTAACTTAATTATCCGCCTACATGCCCTTTACGCCCAGTCATTCCGATTAACGCTCGCACCCTCCGTATTACCGCGGCTGCTGGCACGGAGTGAGC
+
CCCCCGGGGGGGGGGGGGGGGGGGGGGGGGGGGGGGGGGGGGGGGGGFGFGGGEGGGGGGGGGGDGGGGGGGGGGGGGGGGGGGGGGGGGGGGGCFGFFFFGGGGGGGGGCGGGGGGGGGGGGGGGFGGGFFGGGGGGGGGGGGGGGGDGGGGGGGGGGGGFGGBFFGFGGGGGCFFDFDGGFCFEFFGGFGGGCDGG7FFFFFFFAF>BE>BFF6EFCEBDD22>EFFFF==BFFFDFF>D;.))7795(20(:CE@FFF;6>>FF?B?>:(,,6A.21;19(31)5:?0<:9>>?(-4.
@M04999:289:000000000-L3R54:1:1101:22643:4475 2:N:0:412
GACCACTAGGGTATCTAATCCTGTTTGCTCCCCACGCTTTCGCACCTCAGCGTCAGTATCTGTCCAGAAGGCCGCCTTCGCCACCGGTATTCCTCCACATCTCTACGCATTTCACCGCTACACGTGGAATTCTACCTTCCTCTACAATACTCCAGATAACCAGTTTTAAGTGCAATTCCCAGGTTGAGCCCGGGGCTTTCACACCTAACTTAATTATCCGCCTACATGCCCTTTACGCCCAGTCATTCCGATTAACGCTCGCACCCTCCGTATTACCGCGGCTGCTGGCACGGAGTTAGCC
+
CCCCCGGGGGGGGGGGGGGGGGGGGGGGGGGGGGGGGGGGGGGGGGGGGGGGGGGGGGGGGGGGGGGGGGGGGGGGGGGGGGEGGGGGGGGGGGGGGGGGGGGGGGGGGGGGGGGGGGGGGGGGGGGFGGGGGGGGGGGGGGGGGGGGGGGGGGGGGGGGGGGGGGGGGGFGGGGGFGFGGGGGGGGGGGGGGGGDDGGGFFFFFFFFFFCFFFFFFFF@FFFFFFFFFEB2BFFFDF@E?1/=<??<CFFD@FFFFB<(-29BFFBF:;?BF0AA<<9(4722::2?B7>?>09::B<>4
@M04999:289:000000000-L3R54:1:1101:20695:4476 2:N:0:412
GACTACTCGGGTATCTAATCCTGTTTGCTCCCCACGCTTTCGCATCTCAGCGTCAGTATCTGTCCAGAAGGCCGCCTTCGCCACCGGTATTCCTCCACATCTCTACGCATTTCACCGCTACACGTGGAATTCTACCTTCCTCTACAATACTCCAGCTAACCAGTTTTAAGTGCAGTTCCCACGTTGAGCCCGGGGCTTTCACACCTAACTTAATTATCCGCCTACATGCCCTTTACGCCCAGTCATTCCGATTAACGCTCGCACCCTCCGTATTACCGCGGCTGCTGGCACGGAGTTAGCC
+
CCCCCGGFGGGGGGGGGGGGGGGGGCFGGGGGGGGGGGGGGGGC:FFGGGGGGGGGGGCGGGCEGGGG?E@F<FGGGGGGGGGDFGGGCGGGBFGGDAGGGGGGGGFGGGGGGGGGGGGGGGG7AFGGGGGGGGC>>FGGCGGGG8D;FGGGEGG,,39EGDDF9+2:@E3EGGF=DFFGG+9:F8FGGCF7EE5DDGGGFFFFFA>FD;<648+1*==>FFFFF(*93BDF;@EFFFFA<=34@E?ECF;;23CE?FF1>FF0;BFB<>:???FFFFF>BFFFFB?B?:?F04230<A22
@M04999:289:000000000-L3R54:1:1101:21415:4486 2:N:0:412
CCGGACTACTGGGGTATCTAATCCTGTTCGCTCCCCACGCTTTCGTCCATCAGCGTCAATCGGTATTTAGCAACCTGCCTTCGCAATCGGGGTTCTGTGTAATATCTATGCATTTCACCGCTACACTACACATTCCAGCTACTTCAATACTATTCAAGATTAACAGTATCAACGGCAGTTCTACAGTTAAGCTGCAGGTTTTCACCGCTGACTTATCAACCCGCCTACGGACCCTTTAAACCCAATAAATCCGGATAACGCTCGCATCCTCCGTATTACCGCGGCTGCTGGCACGGAGTT
+
CCCCCGGGGGGGGGGGGGGGGGGGGGGGGGGGGGGGGGGGGGGGGGGGGGGGGGGGGGGGGGGGGGGGGGGGGGGGGGGGGG?FGGGGGGGGGGGGGGGGGGGGGGGGGGGGGGGGGGGGGGGGGGGGGGGGGGGGGGGGGGGGGGGGGGGGGFGGGGGGGGGGGGGGGGGFGGGGFGFGGGGGGGGGGGGGGGGGGGGGFFFFFFFFFFBF;FFFFFFFFFBFF==@FFFFFFFFEFFFFFDDD@;ACCEFFF00;EFFFFFFFFFFFFFFF??0:DFFFB>FFB>BF:?FFBF9>FFF
@M04999:289:000000000-L3R54:1:1101:26532:4489 2:N:0:412
GCGACTACAAGGGTATCTAAATCCTGTTTGCTCCCCACGCTTTCGCATCTCAGCGTCAGTATCTGTCCAGAAGGCCGCCTTCGCCACCGGTATTCCTCCACATCTCTACGCATTTCACCGCTACACGTGGAATTCTACCTTCCTCTACAATACTCCAGATAACCAGTTTTAAGTGCAGTTCCCAGGTTGAGCCCGGGGCTTTCACACCTAACTTAATTATCCGCCTACATGCCCTTTACGCCCAGTCATTCCGATTAACGCTCGCACCCTCCGTATTACCGCGGCTGCTGGCACGGAGTT
+
CCCCCGGGGGGGGGGGGGGGGGGGGGGGGGGGGGGGGGGGGGGGGGGGGGGGGGGGGGGGGGGGGGGGGGGGGGGGGGGGGGGGGGGGGGGEGGGGGGGGGGGGGGFGGGGGGGGGGGGGGGGGGGGGGDGGGGGGGGGGGGGGGGGGGGGGGGGGGGFFGGGGGGFGGGGGGGGGFGFGGGGGGGGGGGGGGGGGGGGGFFFFFFFFFFED=FBFFFFFFF>B?DDFFF5B3@EFEFFDD>9?@FFEEFFFFFFFFFFFFFF9909>?<?BF<?F>A<<?((7>BBF??:::7(44112
@M04999:289:000000000-L3R54:1:1101:5756:4500 2:N:0:412
ACTCGACTACCGGGGTATCTAATCCTGTTCGCTCCCCACGCTTTCGCTCCTCAGCGTCAGTGACGGCCCAGAGACCTGCCTTCGCCATCGGTGTTCTTCCCGATATCTACACATTCCACCGTTACACCGGGAATTCCAGTCTCCCCTACCGCACTCCAGTCCGCCCGTACCCGGCGCCGATCCACCGTTAAGCGATGGACTTTCACACCAGACGCGACGAACCGCCTACGAGCTCTTTACGCCCAATAAATCCGGATAACGCTTGCACCCTACGTATTACCGCGGCTGCTGGCACGTAGTT
+
CCCCCGGGGGGGGGGGGGGGGGGGGGGGGGGGGGGGGGGGGGGGGGGGGGGGGGGGGGGGGGGGGFGGGGGGGGGGGGGGGGGGGGGGGGGGGGGGGGGGGGEGGGGCFGGGFGGGGGGGGGGGGGGGGGGGGGGGGCGDFEGDGGGGGGGGGCCGFGFGGGGGDGGGGGGGGGGGFGFGGDGGGGGFGEGGGGGGGG4CFFFFFFFF?FFFFFFDFFF1>149BF???FF:>>?FFFFF?:>BF<7)4<44>;2?FFFFFFF??BB?FFF?B<47>(:<9?>F>>F9<27??4>021:2.
@M04999:289:000000000-L3R54:1:1101:17939:4518 2:N:0:412
ACGGACTACTAGGGTATCTAATCCTGTTCGCTCCCCACGCTTTCGTCCATCAGCGTCAATCGGTATTTAGTAACCTGCCTTCGCAATCGGGGTTCTGTGTAATATCTATGCATTTCACCGCTACACTACACATTCCAGCTACTTCAATACTATTCAAGATTAACAGTATCAACGGCAGTTCTACAGTTAAGCTGCAGGTTTTCACCGCTGACTTATCAACCCGCCTACGGACCCTTTAAACCCAATAAATCCGGATAACGCTCGCATCCTCCGTATTACCGCGGCTGCTGGCACGGAGTT
+
CCCCCGGGGGGGGGGGGGGGGGGGGGGGGGGGGGGGGGGGGGGGGGGGGGGGGGGGGGGGGGGGGGGGGGGGGGGGGGGGGGGGGGGGGGGGGGGGGGGGGGGGGGGGGGGGGGGGGGGGGGGGGGGGGGGGGGGGGGGGGGGGGGGGGGGGGGGGGGGGGGGGGGGGGGGGGGGGDGFGGGGGGGGGGGGGGGGGGFFCAFFFFFFFFBFDEFFFFFFFF>FFFFDDF@FFFFF=BFFFFFFFF;E@<EF@F@D;@EFFBDFFF6697<AFF<F:>FF<?0960(((4:?1<F<67><F
@M04999:289:000000000-L3R54:1:1101:6911:4532 2:N:0:412
CTCACGACTACTCGGGTATCTAATCCTGTTTGCTCCCCACGCTTTCGTATCTCAGCGTCAGTATCTGTCCAGAAGGCCGCCTTCGCCACCGGTATTCCTCCACATCTCTACGCATTTCACCGCTACACGTGGAATTCTACCTTCCTCTACAATACTCCAGATAACCAGTTTTAAGTGCAGTTCCCAGGTTGAGCCCGGGGCTTTCACACCTAACTTAATTATCCGCCTACATGCCCTTTACGCCCAGTCATTCCGATTAACGCTCGCACCCTCCGTATTACCGCGGCTGCTGGCACGGAGT
+
CCCCCGGGGGGGGGGGGGGGGGGGGGGGGGGGGGGGGGGGGDGGGGGGGGGGGGGGGGGFFFGGGCFFGGGGGGGGGGGGDGGGGGGGGGEGGGGGGGGGFGGGGGGGGGGGGGGGGGGGGGGGGGGGGGGGGGGGGGGGFGGGFGGGGGGGGGGGGGGGGGGGGGGGGGGCFFFGFGFFGFGGFFGGGFEFFGFFGGG5@BFFFFFCBAFFEAF6@CFCAEFCDFF@?=:?EFFDFF@FCFFFF;D@@EC3<3;;71:>A?((--46>F?FBF0-237<A4<>>9116B>7(::<?FB(-
@M04999:289:000000000-L3R54:1:1101:13652:4543 2:N:0:412
GACTACAAGGGTATCTAATCCTGTTCGCTCCCCACGCTTTCGTCCATCAGCGTCAATCGGTATTTAGTAACCTGCCTTCGCAATCGGGGTTCTGTGTAATATCTATGCATTTCACCGCTACACTACACATTCCAGCTACTTCAATACTATTCAAGATTAACAGTATCAACGGCAGTTCTACAGTTAAGCTGCAGGTTTTCACCGCTGACTTATCAACCCGCCTACGGACCCTTTAAACCCAATAAATCCGGATAACGCTCGCATCCTCCGTATTACCGCGGCTGCTGGCACGGAGTTAGCC
+
CCCCCGGGGGGGGGGGGGGGGGGGGGGGGGGGGGGGGGGGGGGGGGGGGGGGGGGGGGGGGGGGGGGGGGGGGGGGGGGGGGGGGGGGGGGGGGGGGGGGGGGGGGGGGGGGGGGGGGGGGGGGGGGGGGGGGGGGGGGGGGGGGGGGGGGGGGGGGGGGGGGGGGGGGGGGGGGGFGFGGGGGGGGGGGGGGGGGGGGGFFFFEFFFDFEFFFFFFFFFFFDFFFFFFFFFFFFFFFFFFFFFFECEF>>@FFFFFF@FBFFBF0?DFBBF<7AF<<0;99B;B:??FFFF;>F<?AF9)
@M04999:289:000000000-L3R54:1:1101:21291:4548 2:N:0:412
GGGGACTACAGGGGTATCTAATCCTGTTTGCTCCCCACGCTTTCGCATCTCAGCGTCAGTATCTGTCCAGAAGGCCGCCTTCGCCACCGGTATTCCTCCACATCTCTACGCATTTCACCGCTACACGTGGAATTCTACCTTCCTCTACAATACTCCAGATAACCAGTTTTAAGTGCAATTCCCAGGTTGAGCCCGGGGCTTTCACACCTAACTTAATTATCCGCCTACATGCCCTTTACGCCCAGTCATTCCGATTAACGCTCGCACCCTCCGTATTACCGCGGCTGCTGGCACGGAGTT
+
CCCCCGGGGGGGGGGGGGGGGGGGGGGGGGGGGGGGGGGGGGGGGGGGGGGGG8FFGGGGGGGGGGGGGGGGGGGGGGGGGGGGGGGGGGGGGGGGGGGGGGGGGGGGGGGGGGGGGGGGGGGGGGGGGGGGGGGGGGGGGGGGGGGGGGGGGGFGGGGGGGGGGGGGGGGGGGGGFGFGGGGGGGGGGGGGGGGGGGGGFFFFFFFEFE4<EFFFFFFFFFFFFFFFFFCE@FFFEECE@FFD;=@4?CEFFFF@FFC?FFFFFFFFFFFFF?((()4969>BF>FFFFFF<??9>>(4
@M04999:289:000000000-L3R54:1:1101:18969:4570 2:N:0:412
GTGGACTACTGGGGTATCTAATCCTGTTCGCTCCCCACGCTTTCGTCCATCAGCGTCAATCGGTATTTAGTAACCTGCCTTCGCAATCGGGGTTCTGTGTCATATCTATGCATTTCACCGCTACACTACACATTCCAGCTACTTCAATACTATTCAAGATTAACAGTATCAACGGCAGTTCTACAGTTAAGCTGCAGGTTTTCACCGCTGACTTATCAACCCGCCTACGGACCCTTTAACCCCAATAATTCCGGACAACGCTCGCCTCCTCCGTATTACGGCGGCTGCTGGCACCGAGAT
+
@@@,AFFFGGG@<:FGCEFGFGGFCFE<FGDBFGGGGGEEBF<FFG,@CAFA@FGFG>CEEF,89,C69CF6FAEFGGGGGGGG7@:AF:FE::AFEF<C,CF9,C=F;FF9FG9E9?F@F7CEGF,<FCFF:DF;E=8BDGDFFGGGE@=EF@E=@DF9,AF89+7EFGGGFED+989@DFFDD87@,EFFG66F6F5=9?7+BC5?8>=CCFCA;6B=AFB4:@DBF925>@=(74C+;(12283)..<C((/((,34((,-4(,421239<(.5<<6:0,3702<44((()((-,(-
@M04999:289:000000000-L3R54:1:1101:18000:4588 2:N:0:412
GGACTACCAGGGTATCTAATCCTGTTTGCTACCCACGCTTTCGAGCATGAACGTCAGTGTTATCCCAGGAGGCTGCCTTCGCCATCGGTATTCCTCCACATCTCTACGCATTTCACTGCTACACGTGGAATTCTACCTCCCTCTGACACACTCTAGTTTGACAGTTTCAAATGCACGTCCCAAGTTGAGCTCGGGGATTTCACGTCTGACTTATCTAACCGTCTGCGCTCGCTTTACGCCCAGGAATTCCGATTAACGCTCGCACCCTACGTATTACCGCGGCTGCTGGCCAGTAGTTAGC
+
CCCCCFFGGGGGFGGGGFGGGGGGGGGEFGGGGGGGGGGGGGGGGGGFFCGFCFFGGGGGGFGGGGGGGGGGGGGGGGGGGGGGGFGFGGGGGGGGGGGGFGGGDGFGEGGGGGGGGFGGGGDGFFG@FGGGGGGGGFGGGGGGFGGGGGGFF8FDEFAFDGDGCFFFCGEDFGFFFGFGGG6DD8CECF,=E?CDCGGG?9;FA?AFEEF589@>@8FCADFFB6:=)75=@B2>>@FFB@?(3=E);;(6,:?E9(,((.64>>:0(((().5)<>0,-36;B14:56(((.).<<9).
@M04999:289:000000000-L3R54:1:1101:13046:4611 2:N:0:412
GGAGGACTACTGGGGTATCTAATCCTGTTTGCTCCCCACGCTTTCGCATCTCAGCGTCAGTATCTGTCCAGAAGGCCGCCTTCGCCACCGGTATTCCTCCACATCTCTACGCATTTCACCGCTACACGTGGAATTCTACCTTCCTCTACAATACTCCAGATAACCAGTTTTAAGTGCAATTCCCAGGTTGAGCCCGGGGCTTTCACACCTAACTTAATTATCCGCCTACATGCCCTTTACGCCCAGTCATTCCGATTAACGCTCGCACCCTCCGTATTACCGCGGCTGCTGGCACGGAGTT
+
CCCCCGGGGGGGGGGGGGGGGGGGGGGFGGGGGGGGGGGGGGGGGGGDFEGGGGGGGGGGFGGGGGGGGGGGGEGDGGGGGFGGGGGGDFGGCFGGGFGFGGGGGFFGGGGGGGGGGGFGGGGGGGGGGGEGGGFGFGGGGGGGGEFGGFFGFFGGGGGADFGGGGFE@FGGGGGGFGFGGGFGGGGFGGFF98CDGGGGFFFFFFFFF=EFFFFFFF8CCC4=>@=>DEECF4@EFFFF?DFBDF@3)95??E68(6?C?>?:>FBFFFB?2>FB(3<BAF>;>0(9?DF?6:3?3991.
@M04999:289:000000000-L3R54:1:1101:17390:4767 2:N:0:412
GACTACTCGGGTATCTAATCCTGTTTGCTACCCATGCTTTCGAGCCTCAGCGTCAGTGACAGACCAGAGAGCCGCCTTCGCCACTGGTGTTCTTCCATATATCTACGCATTTCACCGCTACACATGGAGTTCCACTCTCCTCTTCTGCACTCAAGTTGAACAGTTTCCGTTGCAATTCCTCAGTTGAGCTGAGGGCTTTCACATCCCAGACTTATTTAACCGCCTGCGCTCCCTTTACGCCCAATAAATCCGGACAACGCTTGCCACCTACGTATTACCGCGGCTGCTGGCACGTAGTT
+
CCCCCGGGGGGGGGGGGGGGGGGGGGGGGCGGGGGGGGGGGGFGGGGGGGGGGGGGGGGGGGGGGGGGGGGGGGGGGGGGGGGGGGGGGGGGGGGGGGGGCFGGGGGGGGGGGGGGGGGGGGGGGGGGGGGGGGGGGGGGGGGGGGGGGGGGGGGGFGGGGGGGGGFFEGGGGGGGFGFGGGFGGGGGGGGGGGGGGGGGFFFFFFFFEFFEEFFFEFFFFFFBFFFFFBFF2>BEFF?EBF99;EEF<EEB>DFFFF@BF0(63@<:?FFFF?FBBF239690(23?FF<F?0(4236
@M04999:289:000000000-L3R54:1:1101:12095:4810 2:N:0:412
GGAAGACTACTGGGGTATCTAATCCTGTTTGCTCCCCACGCTTTCGCATCTCAGCGTCAGTATCTGTCCAGAAGGCCGCCTTCGCCACCGGTATTCCTCCACATCTCTACGCATTTCACCGCTACACGTGGAATTCTACCTTCCTCTACAATACTCTAGTTAACCAGTTTTAAGTGCAATTCCTAGGTTGAGCCCAGGGCTTTCACACCTAACTTAATTATCCGCCTACATGCCCTTTACGCCCAGTCATTCCGATTAACGCTCGCACCCTCCGTATTACCGCGGCTGCTGGCACGGAGTT
+
CCCCCGGGGGGGGGGGGGGGGGGGGFGGGGGGGGGGGGGGGGGGGGGGGGGGGGGGGGGGGGGGGGGGGGGFGGGGGGGGGGGGGGGGFGGGGGGGGGGGGGGGGAFGGGGGGGGGGGGGGGGGGGGGGGGGGGGGFGGGGGGGGGGGGGGGGGGGFGGGGGGGGGGFGGGGGGGGFFFGDGGGGGGGGGGGGGGGGGGGFFFBFFFFFFFFFFFFECBEAF;AFFFFFFFF=EFFFEC=>@BFDF83AEFCEFD?0;CE0>DDB9BFF:?:?B8B:?F<A6((499>B7?FF1243,7?1
@M04999:289:000000000-L3R54:1:1101:12553:4878 2:N:0:412
GACTACTAGGGTATCTATCCTGTTTGCTCCCCACGCTTTCGCATCTCAGCGTCAGTATCTGTCCAGAAGGCCGCCTTCGCCACCGGTATTCCTCCACATCTCTACGCATTTCACCGCTACACGTGGAATTCTACCTTCCTCTACAATACTCTAGTTAACCAGTTTTAAGTGCAATTCCTGGGTTGAGCCCAGGGCTTTCACACCTAACTTAATTATCCGCCTACATGCCCTTTACGCCCAGTCATTCCGATTAACGCTCGCACCCTCCGTATTACCGCGGCTGCTGGCACGGAGTTAGCCG
+
CCCCCGGGGGGGGGGGGGGGGGGGGGGGGGGGGGGGGGGGGGGGGGGGGFGGGGGGGGGGGGGGGGGGGGGGGGGGGGGGGFGGGGGGDFGGGGGGGGGGGGGGGGGGGGGGGGGGGGGGGGGGGGGGGGGGGGGFGGGGGGGEFFGGGGGFGGGGGGEGGG@DFDGGGGGGGGGGFGFGGGGGGGGGGGGGGGGGGGGGFFFFFFFFFFFFFFFFCFFFFDFFEFFFFFF=BEEF@BBFF(3@CEEFFF?(:?CDFFFB669;D0:?BB:<?FF9?9>06(462>:?F?B;B0,4AD<?3
@M04999:289:000000000-L3R54:1:1101:18556:4937 2:N:0:412
ACGACTACAGGGGTATCTAATCCTGTTCGCTCCCCACGCTTTCGCTCCTCAGCGTCAGTGACGGCCCAGAGACCTGCCTTCGCCATCGGTGTTCTTCCCGATATCTACACATTCCACCGTTACACCGGGAATTCCAGTCTCCCCTACCGCACTCCAGTCCGCCCGTACCCGGCGCCGATCCACCGTTAAGCGATGGACTTTCGCACCAGACGCGACGAACCGCCTACGAGCTCTTTACGCCCAATAAATCCGGATAACGCTTGCACCCTACGTATTACCGCGGCTGCTGGCACGTAGTT
+
CCCCCGGGGGGGGGGGGGGGGGGGGGGGGGGGGGGGGGGGGGGGGGGGGGGGGGGGGGGGGGGGGGGGGGGGGGGGGGGGGGGGGGGGGGGGGGGGGGGGGGGGGGGGGGGGGGGGGGGGGGGGGGGGGGGGGGGGGGGGGGGGGGGGGGGGGGGGGGGGGGGGGGGGGGGGGGDEEDBGDGGGGGGGGGGGGFGGFDGGFF5>FFFFFFF>FFFFFFDFBBFFFFFF<?F67<BFAABFFB?BB84<5A:>><0?AFF9(21?B<?6<???1)).<DA:>9>>06?27>07?BB???<
@M04999:289:000000000-L3R54:1:1101:17896:4954 2:N:0:412
GACTACACGGGTATCTAATCCTGTTTGCTCCCCACGCTTTCGCATCTCAGCGTCAGTATCTGTCCAGAAGGCCGCCTTCGCCACCGGTATTCCTCCACATCTCTACGCATTTCACCGCTACACGTGGAATTCTACCTTCCTCTACAATACTCCAGATAACCAGTTTTAAGTGCAATTCCCAGGTTGAGCCCGGGGCTTTCACACCTAACTTAATTATCCGCCTACATGCCCTTTACGCCCAGTCATTCCGATTAACGCTTGCACCCTCCGTATTACCGCGGCTGCTGGCACGGAGTTAGCC
+
CCCCCFGGGGGCFFDEEGE<FDFFFGGFEEFGGGGGGEGGDEFFCGE<EEFGGFGGGEDGGGGGGGGGGFEEFFGGGGGGFGGGGGGFEGGDFFEGGGGGGFFA=FGCCFGGGGGGGGCEDEECEFGGGGGGFFGGEFGFGGFGFFFCGGFFGGGFGFGFFGGGGGGGGGGGGGGGFGFGGFFFGGGGFGGGGGGGGGGGCFFFFFFA@=EECF6BCCFFFD==2348>E@@@@CC?FFE;?EE>C3?CEF(12?>232(-(,4:80139:6(56<>(334;>>0)8(-4>?>B9314:4,
@M04999:289:000000000-L3R54:1:1101:6325:4956 2:N:0:412
GCGTGGACTACTAGGGTATCTAATCCTGTTTGCTCCCCACGCTTTCGCATCTCAGCGTCAGTATCTGTCCAGAAGGCCGCCTTCGCCACCGGTATTCCTCCACATCTCTACGCATTTCACCGCTACACGTGGAATTCTACCTTCCTCTACAATACTCCAGATAACCAGTTTTAAGTGCAATTCCCAGGTTGAGCCCGGGGCTTTCACACCTAACTTAATTATCCGCCTACATGCCCTTTACGCCCAGTCATTCCGATTAACGCTCGCACCCTCCGTATTACCGCGGCTGCTGGCACGGAGT
+
CCCBCCFGGGGGGGGGGGFFGGGGGGGGGGGGGGGFFFGGEGDG8EGGGGDGGGGGGFDGGFFAEGDFFGGGGCEFGGDGGGCGGGGGGGCFGG?FGGGGGGGGFEFGGFGGDEDGFGGFEGGGDFG@FFFEFDFFCFCDFFGGCFF;DDFGFFGGGGFGG8DFGF9DFC@,=A8=ECB7D?9DGGFF?FFFGFGGGGGDD>AAFFFFE9=B>FFFEFFC+@CE9BDDDFE4<3)/3(;F>23127;EFEC?EFE@F0;49<;:0(3,-9666((-10444)-7922(4-).41(,4039-
@M04999:289:000000000-L3R54:1:1101:14363:5017 2:N:0:412
TTGACGACTACTAGGGTATCTAATCCTGTTCGCTCCCCACGCTTTCGTCCATCAGCGTCAATCGGTATTTAGTAACCTGCCTTCGCAATCGGGGTTCTGTGTAATATCTATGCATTTCACCGCTACACTACACATTCCAGCTACTTCAATACTATTCAAGATTAACAGTATCAACGGCAGTTCTACAGTTAAGCTGCAGGTTTTCACCGCTGACTTATCAACCCGCCTACGGACCCTTTAAACCCAATAAATCCGGATAACGCTCGCATCCTCCGTATTACCGCGGCTGCTGGCACGGAGT
+
CCCCCGGGGGGGGGGGGGGGGGGGGGGGGGGGGGGGGGGGGGGGGGGGGGGGGGGGGGGGGGGGGGGGGGGGGGGGGGGGGGGGGGGECGGGGGGGGGGGGGGGFGGGGGGGGGGGGGGGGGGGGGGGGGGGGGGGGGGGGGGGGGGGGGGGGGGGGGGGGGGGGGGGGGGGGGGGFGFGGGGGGGGGGGGGGGGGGGGGFFFFFFFFDFFFFFFFEFFFFFFFFFFFFFFFFFFFF1@FFFFDF@F@@EFFF@BFFDFFFDB?BBFF:B?>FFFFFFFFFABF>B9B>::F?FB?BFF>(
@M04999:289:000000000-L3R54:1:1101:22143:5020 2:N:0:412
GTGACTACTCGGGTATCTAATCCTGTTCGCTACCCATGCTTTCGAACCTCAGCGTCAGTTACAGACCAGAGAGCCGCCTTCGCCACTGGTGTTCTTCCATATATCTACGCATTCCACCGCTGCACATGGAGTTCCACTCTCCTCTTCTGCACTCAAGAAAAACAGTTTCAGCTGCACTTCCCCGGTTAAGCCGAGGGCTTTCACAGCTGACTTGTTCTCCCGCCTGCGTTCGCTTTACGCCCAATAAATCCGGACAACGCTTGCCACCTACGTCTTACCGCGGCTGCTGGCACGTAGTT
+
CC@CC<CFCFGEEEFGFGGGGFGGGGGGEGGGGGGGGGGGGGGGGCFFFGGGGGGGGGCFGGGGGGGGGGGECGGDGGGGGGEGGEGGGFGFCFGGGDGGGGEFGGGGG7FGC<FFFFFGGDGGGGGCF<EF,EFAFF@GGGGGGGGGGGGGFGFC,==DE?EGGGGGGGGGGGGGFGDFCGGGGGEGC99@EGEDCDFGF>FFFB>47@@@E8BFEAFFFF=9@BFB9?DFFFDFCE;>>FFF8E8;CF;B>F>F<?30:,3?B<?FFFF?:(32:<2:0(16912>321441(4(4)
@M04999:289:000000000-L3R54:1:1101:27063:5044 2:N:0:412
GACTACCGGGGTATCTAATCCTGTTCGCTCCCCACGCTTTCGTCCCTCAGCGTCAATCGGTATTTAGTAACCTGCCTTCGCAATCGGGGTTCTGTGTAATATCTATGCATTTCACCGCTACACTACACATTCCAGCTACTTCAATACTATTCAAGATTAACAGTATCAACGGCAGTTCTACAGTTAAGCTGCAGGTTTTCACCGCTGACTTATCAACCCGCCTACGGACCCTTTAAACCCAATAAATCCGGATAACGCTCGCATCCTCCGTATTACCGCGGCTGCTGGCACGGAGTTAGCC
+
CCCCCGGFGGGGGGGGGGGGGGGGGGGGGGGGGGGGGGGGGGGGGCFGGGGGGGGGGGGGGGGGGGGGGGGGGGGGGGGGEGGGGGGGGGGGGGGGGGGGGGGGGGFEFGGGGGGGGGGGGGGGGGGGGGGGGGGGGGGFGGGGGGGFGGGGGGGGGGGGGGGGGGGGGGGDGGGGFGFGGGGGGGGGGGGGGGGGCFGFFFFFFFFFFECEAFFFFFF=B@@23@D=29?@F39CE@DFFDDFFFFFFFFFFFFFFF<6>;FFFF<<?F:?F7):<?B9>F>>?2:??(.8>B91<BFF:
@M04999:289:000000000-L3R54:1:1101:18871:5045 2:N:0:412
AGACTACCGGGGTATCTAATCCTGTTTGCTCCCCACGCTTTCGCATCTCAGCGTCAGTATCTGTCCAGAAGGCCGCCTTCGCCACCGGTATTCCTCCACATCTCTACGCATTTCACCGCTACACGTGGAATTCTACCTTCCTCTACAATACTCCAGATAACCAGTTTTAAGTGCAATTCCCAGGTTGAGCCCGGGGCTTTCACACCTAACTTAATTATCCGCCTACATGCCCTTTACGCCCAGTCATTCCGATTAACGCTCGCACCCTCCGTATTACCGCGGCTGCTGGCACGGAGTTAGC
+
CCCCCGGGGGGGGGGGGGGGGGGGGGGGGGGGGGGGGGGGGGGGGEGGGGGGGGGGGGGGGGGGGGGGGGGGGGGGGGGGGGGGGGGGGGGGGGGGGGGGGGGGGGGGGGGGFGGGGGGGGGGGGGGGGGGGGGGGGGGGGGGGGGGGGGGGGGGGGGGGGGGGGGGGGGGGGGGFFGFGGGGGGGGGGGGGGGGGGGGGFFFFFFFFFFFFFFFFFFFFFFFD?FFFFF@FFFFFF@DFFFFFEFFFFFE;@BFFF<>??FBFFF?16<96,3?FFFBFFFFFF0:DFFBF:19082<A2
@M04999:289:000000000-L3R54:1:1101:23482:5066 2:N:0:412
TGTCGACTACTAGGGTATCTAATCCTGTTCGCTCCCCACGCTTTCGCTCCTCAGCGTCAGTGACGGCCCAGAGACCTGCCTTCGCCATCGGTGTTCTTCCCGATATCTACACATTCCACCGTTACACCGGGAATTCCAGTCTCCCCTACCGCACTCCAGTCCGCCCGTACCCGGCGCCGATCCACCGTTAAGCGATGGACTTTCACACCAGACGCGACGAACCGCCTACGAGCTCTATACGCCCAATAAATCCGGATAACGCTTGCACCCTACGTATTACCGCGGCTGGTGGCACGTAGGT
+
CCBCCGGGGG9EFGGFFFGGGGFFGGGFGGGGGDFGGGGGDGEGGGGCGGFGFGGGGGGGDFGGGGGGGGGFFFFGFGGFGADFGGGGGGGGGG7FFGGGDCG7C:F9FGGGGFEFGGFGG@FEGFFFGGGEGG@F;FGGFDEGGG?FGGGGGG=?DFFDGGGGGGGGGEGFGGGGFGFDDDDECCE=EEGDCC=*:<9DFACFFFFFF?=?:)5:6@BBE>>9B>(47?:21(42).6B04908?:B2>4:527(,49?F913807<BF:2(4,<<(69<B;9-1(-(.4(31)3,3((.
@M04999:289:000000000-L3R54:1:1101:18813:5106 2:N:0:412
GGGGCGACTACTAGGGTATCTAATCCTGTTTGCTCCCCACGCTTTCGCATCTCAGCGTCAGTATCTGTCCAGAAGGCCGCCTTCGCCACCGGTATTCCTCCACATCTCTACGCATTTCACCGCTACACGTGGAATTCTACCTTCCTCTACAATACTCTAGTTAACCAGTTTTAAGTGCAATTCCTAGGTTGAGCCCAGGGCTTTCACACCTAACTTAATTATCCGCCTACATGCCCTTTACGCCCAGTCATTCCGATTAACGCTCGCACCCTCCGTATTACCGCGGCTGCTGGCACGGAGT
+
CCCCCGGGGGGGGGGGGGGGGGGGGGGGGGGGGGGGGGGGGGGGGGGGGGGGGGGGGGGGGGGGGGGGGGGGGGGGGGGGGGGGGGGGGGGGGGGGGGGGGGGGCGGGGGGGGGGGGGGGGGGGGGGGGGGEGFGGGGGGGGGGGGGGGGGGGGGGGGGGGGGGGGGGFGGGGGGGFGFGGGGGGGGGGGGGGGGGGG>GEFFFFFFFFFDFFFFFFFFFFFFFFFDFFFBFFFFFFFFFFDF>F@@FEFEFFFED@FFFFBFFFFFFFFF0??>?FB>>FFF>>(7;>FFFB<,8<>>((
@M04999:289:000000000-L3R54:1:1101:13230:5110 2:N:0:412
GACTACCCGGGTATCTAATCCTGTTCGCTCCCCACGCTTTCGTCCATCAGCGTCAATCGGTATTTAGTAACCTGCCTTCGCAATCGGGGTACTGTGTAATATCTATGCATTTCACCGCTACACTACACATTCCAGCTACTTCAATACTATTCAAGATTAACAGTATCACCGGCAGTTCTACAGTTAAGCTGCAGGTGTTCACCGCTGACTTATCAACCCGCCGACGGACTCTGTAAACCCAATAAATCCGGATCACGCTCGCATCCTCCGAATTACCGCGGCTGCTGGCACGCAGTTAGCC
+
CCCCCGFG::+@@EEFGFAFCFAFGDEECC76B8FCEGGGG>FB@CDFC<FGGGCF9FFEBG7,CFAFGFGGFFGGGGGGGG:,BDEEDE,,F55CFF,,9FFD,9AFGAEFFFF<FG@EEFGGGGGG98FFFGFCE9F8@FFFGFFGGG8EFGCFFD,@DDAFFFC=,@=+=CCDFGBFFFDFFFED,9ACF6@7+5CC9FFAAED*:=A4>+B>>9?)952>5541:(=E37?C)9(.6(/.7<E)66(18,4?1:<(394:BB2412((149<2806(416::>01(4:(49<6).43
@M04999:289:000000000-L3R54:1:1101:26411:5117 2:N:0:412
GGACTACTGGGGTATCTAATCCTGTTTGCTCCCCACGCTTTCGCATCTCAGCGTCAGTATCTGTCCAGAAGGCCGCCTTCGCCACCGGTATTCCTCCACATCTCTACGCATTTCACCGCTACACGTGGAATTCTACCTTCCTCTACAATACTCCAGATAACCAGTTTTAAGTGCAGTTCCCAGGTTGAGCCCGGGGCTTTCACACCTAACTTAATTATCCGCCTACATGCCCTTTACGCCCAGTCATTCCGATTAACGCTCTCACCCTCCGTATTACCGCGGCTGCTGGCACGGAGTTAGC
+
CCCCCGGGGGGGGGGGGGGGGGGGGGGGGGGGGGGGGGGGGGGGGDGGGGGGGGGGGGGFGGGGGGGGGGGGGGGGGGGGFGEGGGGGGDGGG9EFGGDFFGGDGGGGGGGDFGGGGGGGGGFGGGGGGCGGGGFGFGFGGGGGGGF=EGGGGGGGGGGFGGGGGGGCFGGE:EFGFGFGFGG?FFFGFFFFEGGD5DGGAFFFFFFFFB=ABFA66CFFB@=@@26?C35>B8;EE?F37;6;<@<CEFFF@D<FC0;?B())..3(313<(3?FBF?0(3>>BBF:0308241343><4
@M04999:289:000000000-L3R54:1:1101:14798:5133 2:N:0:412
GACTACAAGGGTATCTAATCCTGTTCGCTCCCCACGCTTTCGCTCCTCAGCGTCAGTGACGGCCCAGAGACCTGCCTTCGCCATCGGTGTTCTTCCCGATATCTACACATTCCACCGTTACACCGGGAATTCCAGTCTCCCCTACCGCACTCCAGTCCGCCCGTACCCGGCGCCGATCCACCGTTAAGCAATGGACTTTCACACCAGACGCGACGAACCGCCTACGAGCTCTTTACGCCCAATAAATCCGGATAACGCTTGCACCCTACGTATTACCGCGGCTGCTGGCACGTAGTTAGCC
+
CCCCCGGGGGGGGGGGGGGGGGGGGGGGGGGGGGGGGGGGGGGGGGGGGGGGGGGGGGGGGGGGGGGGGGGGGGGGGGGGGGGGGGGGGGGGGGGGGGGGGGGFGGGGGGGGGGGGGGGGGGGGGDGCGGGGGGGGGGGGGGGGGGGGGGGGGGFDGGGGGGGGGGGFEGGGGGGGFGEGGGGGGEGGFGGFGGDGGGGG=F=FBFF47;@>6@>B>FFFDFFFFBBFBBF2AAAFB?;DBBFF>F2<?>3?B?B?:0:F?FFFB<0?FFF?9:2>624>(7>>F?D?01?FFFBF44643
@M04999:289:000000000-L3R54:1:1101:25368:5216 2:N:0:412
CATGACTACCCGGGTATCTAATCCTGTTTGCTCCCCACGCTTTCGCATCTCAGCGTCAGTATCTGTCCAGAAGGCCGCCTTCGCCACCGGTATTCCTCCACATCTCTACGCATTTCACCGCTACACGTGGAATTCTACCTTCCTCTACAATACTCCAGATAACCAGTTTTAAGTGCAATTCCCAGGTTGAGCCCGGGGCTTTCACACCTAACTTAATTATCCGCCTACATGCCCTTTACGCCCAGTCATTCCGATTAACGCTCGCACCCTCCGTATTACCGCGGCTGCTGGCACGGAGTT
+
CCCCCGGGGGGGGGGGGGGGGFGGGFFFGGGGGGGGGGGGGEGGGGGGGGGGGGGGGGGGGGGGGGGGGGGGGGGGGGGGGGEEFFGGGEGGGGGGGGGGGFFGBFGGGGGGGGGFGGFGGGGGGGGFFGEDFDGGGGGGGGGGGGGGGGGGCA?FGFFFAFGCGGGGFFFEFGG8EGFGGGGFFGGGGGGGGGGGGGGGFFFFFFFFFFFFFFFFFFFEFFFF@DFF1?E@@@EFFFFFFFFD@EEEECFCE?6;DDDFFBFFBFFFF::6>B13>A>-(4900906:F70(.34(2<1
@M04999:289:000000000-L3R54:1:1101:21690:5224 2:N:0:412
AGCAGACTACTGGGGTATCTAATCCTGTTTGCTCCCCACGCTTTCGCATCTCAGCGTCAGTATCTGTCCAGAAGGCCGCCTTCGCCACCGGTATTCCTCCACATCTCTACGCATTTCACCGCTACACGTGGAATTCTACCTTCCTCTACAATACTCCAGATAACCAGTTTTAAGTGCAATTCCCAGGTTGAGCCCGGGGCTTTCACACCTAACTTAATTATCCGCCTACATGCCCTTTACGCCCAGTCATTCCGATTAACGCTCACACCCTCCGTATTACCGCGGCTGCTGGCACGGAGTT
+
CCCCCGGGGGGGGGGGGGGGGGGGGGGGGGGGGGGGGGGGGGGGGGGGGGGGGGGGGGGGGGGGGGGGGGGGGGGGGGGGGGGGGGGGGGGGGGGGGGGGGGGGGGGGGGGGGGGGGGGGGGGGGGGGGFGGGGGGGGGGGGGGGGGGGGGGGGGGGGGGGGGGGGGGGFGGGGGGFGFGGGFGGGGGGGGGGGGGGGGGFFFFFFFFFFEFFFFFF=FEBCFDFF@FFFFFFFFFFEEA;@FFF214<E?E?;@F6?CE@>BBFBB?FFFF1><0:?DFB6>B;>9BFF?BB:)3(((,.
@M04999:289:000000000-L3R54:1:1101:25639:5259 2:N:0:412
ATGGGACTACCGGGGTATCTAATCCTGTTTGCTCCCCACGCTTTCGCATCCCAGCGTCAGTATCTGTCCAGAAGGCCGCCTTCGCCACCGGTATTCCTCCACATCCCTACGCATTTCACCGCTACACGTGGAATTCTACCTTCCTCTACAATACTCCAGATAACCAGTTTTAAGTGCAATTCCCAGGTTGAGCCCGGGGCTTTCACACCTAACTTAATTATCCGCCCACATGCCCTTTACGCCCAGTCATTCCGATTAACGCTCGCACCCCCCGTATTACCGCCGTTGCCGGCACGGAAGT
+
CC@,<EFGG@F+@7CFB,CFE<,6,CC6;CFGGFCFGFFGGGGDABBFGG8,BCEG:7FF,69CFEDFGFFAFE<F8FFGC?FDF7FFEB@>F,:AFFGGDGD8E,A5AFEG+=FA9FGFFCEGGGGGEA+@:B8>FFGEG8EFGGC8=D96,=EFG8DC@FGFGGC9E;DFG7=C8CFF++BCGFGFCFFCCC79*9*9AF4AFAFF52>:=C+;:FAEFFC<18(/836<;)5((6>F;?190654AA9<4>?11:AA89(((-213:((4(,,.(.540((,,(-,)4((-(((,((.
@M04999:289:000000000-L3R54:1:1101:4346:5281 2:N:0:412
GGTCGACTACACGGGTATCTAATCCTGTTCGCTACCCACGCTTTCGAGCCTCAGCGTCAGTTACTAGCCAGTCAGCCGCCTTCGCCACTGATGTTCTTCCATATATCTACGCATTTCACCGCTACACATGGAGTTCCACTGACCTCTCTAGCACTCAAGTCTTACAGTTTCTGATGCACGTCCATAGTTGAGCTATGACCTTTCACATCAGACTTATTAGACCGCCTGCGCTCCCTTTACGCCCAATAATTCCGGACAACGCTCGCCACCTACGTATTACCGCGGCTGCTGGCACGTAGTT
+
CCCCCGGGGGGGGGGGGGGGGGGGGGGGGGGGGGGGGGGGGGGGGGGGGGGGGGGGGGGGGGGGGGGGGGGGGGGGGGGGGGGGGGGGGGGGGGGGGGGGGGGGGGGFGGGGGGGGGGGGGGGGGGGGGGGGGGGGGGGGGGFGFGGGGGGGGGGGGGGGGGGGGGGGGGGGGGGGFGFGGG>EGGGGGGGGGGGGGGGGFFFFFFFCEFECFFFFFFFEFEEBB9A=BF@F>BD@EFFF;DBFFF@EEFC?336<BFDF09<?>B>?FF<?FF:7A?DAA3;(3(39??F0::>02(8?:
@M04999:289:000000000-L3R54:1:1101:13234:5293 2:N:0:412
GACTACCAGGGTATCTAATCCTGTTCGCTACCCATGCTTTCGAACCTCAGCGTCAGTTACAGACCAGAGAGCCGCCTTCGCCACTGGTTTCCTTCCATATATCTACGCATTCCACTGCTACACATGGAGTTCCACTCTCCTCTTCTGCACTCAAGAAAAACAGTTTCAGCTGCACTTCCCCGGTTAAGCCGAGGGCTTTCACAGCTGACTTGTCCTCCCGCCTGCGTTCGCTTTACGCCCAATAAATCCGGACAACGCTTGCCTCCTACCTATTACCGCGGCCGCTGGCTCGGAGTTAGCC
+
8-,,6,6;;F;66,F,66,6<CFFE<F:,@F,;EG8EC<<66C,C@FA@FE:8,6@,CCFEE96DFGE<8BCF++FCF9,F:CF?<,F,6:<@,5AFF<FF?FCGDEGG74955C,A,EFE9FBF=FGG,FFFBF;E,D=8D;=,=8,EGGD===EF8,@=@=;,+=E@,71,,==DGF6==6136D=E8@EC89C*0;+?B9<5@FACF4.:/B>4/9)*:-55@-(/92(304>1?(>?F=E<655=120,(2,(,3:<4:A)22)2(,5)-:69(-319(,(4,(-()((-(-4)64.
@M04999:289:000000000-L3R54:1:1101:23690:5297 2:N:0:412
GGACGACTACTAGGGTATCTAATCCTGTTCGCTACCCATGCTTTCGAACCTCAGCGTCAGTTACAGACCAGAGAGCCGCCTTCGCCACTGGTGTTCTTCCATATATCTACGCATTCCACTGCTACACATGGAGTTCCACTCTCCTCTTCTGCACTCAAGAAAAACAGTTTCAGCTGCACTTCCCCGGTTAAGCCGAGGGCTTTCACAACTGACTTGTTCTCCCGCCTGCGTTCGCTTTACGCCCAATAAATCCGGACAACGCTTGCCACCTACGTATTACCGCGGCTGCTGGCACGTAGTT
+
CCCCCGGGGGGGGGGGGGGGGGGGGGGGGGGGGGGGGGGGGGGGGGGGGGGGGGGGGGGGGGGGGGGGGGGGGGGGGGGGGGGGGGGGGGGGGGGGGGGGGGGGGGGGGGGGGGGGGGGGGGGGGGGGGGGGGGGGGGGGGFGGGGGGGGDGGGFGGGGGGFGGGGDDFGGGGGGGFGFGGGGGGGGGGGCGGFEGCGGGFFFFFFFFFFEFFFFAABFFCFFF=@FDFFDFFDFF??<A<?B9D?@FF>CFFFBB>FFFFFF,,1:ABF:B7?B?DF<<<0>F4399BF?7?0>1.(.,.
@M04999:289:000000000-L3R54:1:1101:25003:5336 2:N:0:412
AGGCTGACTACACGGGTATCTAATCCTGTTCGCTCCCCACGCTTTCGTCCATCAGCGTCAATCGGTATTTAGTAACCTGCCTTCGCAATCGGGGTTCTGTGTAATATCTATGCATTTCACCGCTACACTACACATTCCAGCTACTTCAATACTATTCAAGATTAACAGTATCAACGGCAGTTCTACAGTTAAGCTGCAGGTTTTCACCGCTGACTTATCAACCCGCCTACGGACCCTTTAAACCCAATAAATCCGGATAACGCTCGCATCCTCCGTATTACCGCGGCTGCTGGCACGGAGT
+
CCCCCGGGGGGGGGGGGGGGGGGGGGGGGGGGGGGGGGGGGGGGGGGGGGGGGGGGGGGGGGGGGGGGGGGGGGGGGGGGGGGGGGGGGGGGGGGGGGGGGGGGGGGGGGGGGGGGGGGGGGGGGGGGGGGGGGGGGGGGGGGGGGGGGGGGGGGGGGGGGGGGGGGGGGGGGGGGFDBDGGGGGGGGGGFFGGGGGGGFFFFFFFFF=AFAFFFFFFFFFFFFFFFFFFF@DFFFFFFFFFFFFFFD8=EEFFBBFFFFFF>F?>99BFBFABBFFFFFFA:9>;FFFF?D:B??BB>>4
@M04999:289:000000000-L3R54:1:1101:25431:5364 2:N:0:412
TCAGCGACTACAAGGGTATCTAATCCTGTTCGCTACCCATGCTTTCGAACCTCAGCGTCAGTTACAGACCAGAGAGCCGCCTTCGCCACTGGTGTTCTTCCATATATCTACGCATTCCACCGCTACACATGGAGTTCCACTCTCCTCTTCTGCACTCAAGAAAAACAGTTTCAGCTGCACTTCCCCGGTTAAGCCGAGGGCTTTCACAGCTGACTTGTTCTCCCGCCTGCGTTCGCTTTACGCCCAATAAATCCGGACAACGCTTGCCACCTACGTATTACCGCGGCTGCTGGCACGTAGT
+
CCCCCGGGGGGGGGGGGGGGGGFGGGGGGGGGGGDGGGGGGGGGGGGGGGGGGGGGGGGGGGGGGGGGGGGGGGFGGGGGGGGGGGGGGGGGGGGGGGGGGGGGGGGGGGGGGGGGGGGGGGGGGGGGGGGGGGGGGDFGGGGGGGGGGGGGGGGGGGGGGFFFEGGGGGGGGGGGFGFGGGGGGGGGGGGGFGGGDDGGFFFFFFFFFFBFFFF=BFFFFFFB@FBF?DFFFF<BFFF=;;@BFF?F2>AFFFBFFF>BBFBF??B?AFB:(5?FFFB26<<064697647?FFFF0(..
@M04999:289:000000000-L3R54:1:1101:18746:5366 2:N:0:412
GACTACTAGGGTATCTAATCCTGTTCGCTCCCCACGCTTTCGCTCCTCAGCGTCAGTGACGGCCCAGAGACCTGCCTTCGCCATCGGTGTTCTTCCCGATATCTACACATTCCACCGTTACACCGGGAATTCCAGTCTCCCCTACCGCGCTCCAGTCCGCCCGTACCCGGCGCCGATCCACCGTTAAGCGATGGACTTTCACACCAGACGCGACGGACCGCCTACGAGCTCCTTACGACCAATAAATCCGGATAACGCTTGCACCCTACGTATTACCGCGGCTGCTGGCACGTAGTTAGTC
+
CCC<<C<C<@FFFGFG<C@E<@<FE@FCBF+6F@FCGF@DE:FBFGFGFA,FGDCCFF<C@CECG@FFGGGCFBEF<:E=F?:=AE>EGGGEGEGAF@@FFGGG9EFGGF9,AEFEC,4@?FGE=7>:CE<9;,@4E>E9DEGF816CGECC@=8EDFEGEGGCE@:<77>EEGD5)266?F7=;C8CC=CC/;:<C*:3+:AFEF:):>>24>5:25B1<>08?0?221)(.667:,47,43354)6(,((,4421((4044<B<38?:2):?)).,3>12--8>?((.44,(((.)-))
@M04999:289:000000000-L3R54:1:1101:25405:5371 2:N:0:412
GGCTGGACTACTCGGGTATCTAATCCTGTTTGCTCCCCACGCTTTCGCATCTCAGCGTCAGTATCTGTCCAGAAGGCCGCCTTCGCCACCGGTATTCCTCCACATCTCTACGCATTTCACCGCTACACGTGGAATTCTACCTTCCTCTACAATACTCCAGATAACCAGTTTTAAGTGCAGTTCCCAGGTTGAGCCCGGGGCTTTCACACCCAACTTAATTATCCGCCTACATGCCCTTTACGCCCAGTCATTCCGATTAACGCTCGCACCCTCCGTATTACCGCGGCTGCTGGCACGGAGT
+
CCCCCGGGGGGGGGGGGGGGGGFGGGGGGGGGGGGGGGGGGGGGGGGGGGGGGGGGGGGGGGGGGGGGGGGGGGGGGGGGGGGGGGGGGGGGGGGGGGGGGGGGFFGGGGGGGGGGGGGGGGGGGGGGGGGGGGGGGGGGGGGGGGGGGGGGGGGGGGGFGGGGGGGGGGGGGGGGFGFGGGGGFGFGGGGGGGGGGGGDBEAFFFFFFFFFFFFFBFFFFFFFFFFFFD8EFEEFFFFFFFFFFF@EFFFFFE@;?D:BB:BF:>99B>?:BB6:?:B>A>?F99>6>B?)4:(),3(13
@M04999:289:000000000-L3R54:1:1101:15714:5402 2:N:0:412
GACTACTAGGGTATCTAATCCTGTTTGCTCCCCACGCTTTCGCATCTCAGCGTCAGTATCTGTCCAGAAGGCCGCCTTCGCCACCGGTATTCCTCCACATCTCTACGCATTTCACCGCTACACGTGGAATTCTACCTTCCTCTACAATACTCCAGATAACCAGTTTTAAGTGCAATTCCCAGGTTGAGCCCGGGGCTTTCACACCTAACTTAATTATCCGCCTACATGCCCTTTACGCCCAGTCATTCCGATTAACGCTCGCACCCTCCGTATTACCGCGGCTGCTGGCACGGAGTTAGCC
+
CCCCCGGGGGGGGGGGGGGGGGGGGGGGGGGGGFFGGGGGGGGGGGGGGDFGGGGGGGGGGGGDFGGGGGGGGGGGGGGGDEGGGGGFEGGGGGGGGGFGGGGGGFGGGGGGGCGGEGGGGGGGFGGGGGGGGGGFGGGGGGGGGGGGGGGG8EGGGGGG?EFFFDFED8=EFGGGFFFDDGFGDGFGGGGGGEGGGGGGFFFFDFFFFFE=FFFFFAFF>D>==FFFEBFFBEEF?DFFDFEEFF?CC12<;DFEF;@?F>FF>:BF?FF?:?DB9(1;16>B::>((()-(93:2>B4,
@M04999:289:000000000-L3R54:1:1101:14042:5408 2:N:0:412
TTTCGACTACTCGGGTATCTAATCCTGTTTGCTCCCCACGCTTTCGCATCTCAGCGTCAGTATCTGTCCAGAAGGCCGCCTTCGCCACCGGTATTCCTCCACATCTCTACGCATTTCACCGCTACACGTGGAATTCTACCTTCCTCTACAATACTCCAGATAACCAGTTTTAAGTGCAATTCCCAGGTTGAGCCCGGGGCTTTCACACCTAACTTAATTATCCGCCTACATGCCCTTTACGCCCAGTCATTCCGATTAACGCTCGCACCCTCCGTATTACCGCGGCTGCTGGCACGGAGTT
+
CCCCCGGGGGGGGGGGGGGGGGGGGGGGGGGGGGGGGGGGGGGGGGGGDGGGGGGGGGGGGGGGGGGGGGGGGGGGGGGGGGGGGG=CFFGGDGFGGGGGGGGDGFGGGGGGGGGGGGGGGGGGGGGGGFEGFFGGGGGGGGGGGGGGGGGGGGGGGGGGGGGGFGGCAFGGGGGGFGFGGGGGGGGGGDFEGGGGGGGG>FAFFFFFFFFFFFFFEAFFFFFFFDFFFFFCEE@F@EFFFF>B@FEEFEEFFF@F;DAABBBBBF>BFF?B?B4<?B4A<<99>>;918)48?21429(4
@M04999:289:000000000-L3R54:1:1101:5700:5408 2:N:0:412
TTGTGACTACCCGGGTATCTAATCCTGTTCGCTCCCCACGCTTTCGTCCATCAGCGTCAATCGGTATTTAGTAACCTGCCTTCGCAATCGGGGTTCTGTGTAATATCTATGCATTCCACCGCTACACTACACATTCCAGCTACTTCAATACTATTCAAGATTAACAGTATCAACGGCAGTTCTACAGTTAAGCTGCAGGTTTTCACCGCTGACTTATCAACCCGCCTACGGACCCTTTAAACCCAATAAATCCGGATAACGCTCGCATCCTCCGTATTACCGCGGCTGCTGGCACGGAGTT
+
CCCCCGGGGGGGGGGGGGGGGGGGGGGGGGGGGGGGGGGGGGGGGGGGGGGGGGGGGGGGGGGGGGGGGGGGGGGGGGGGGGGGGGDGGGGGGGGGGGGGGGGGGGGGGGGGGGGGGGGGGGGGGGGGGGGGFGGGGGGGGGGEGGGGGGGGGGGGGGGGGGGGGGGGGGGGGGGCDGDFFFGGGGGGGGGFGGGGGGGGFFFFFFFBBFFAFFFFFFFEFFF9@2@FFD@@F;DFDE9ACE1??@FE<CCC19BF@@EFF>1(49BFFF?>11((4:<B<4740;9>??FF<:<6(0(,.
@M04999:289:000000000-L3R54:1:1101:12856:5412 2:N:0:412
CTAATGACTACCCGGGTATCTAATCCTGTTCGCTCCCCACGCTTTCGTCCATCAGCGTCAATCGGTATTTAGTAACCTGCCTTCGCAATCGGGGTTCTGTGTAATATCTATGCATTTCACCGCTACACTACACATTCCAGCTACTTCAATACTATTCAAGATTAACAGTATCAACGGCAGTTCTACAGTTAAGCTGCAGGTTTTCACCGCTGACTTATCAACCCGCCTACGGACCCTTTAAACCCAATAAATCCGGATAACGCTCGCATCCTCCGTATTACCGCGGCTGCTGGCACGGAGG
+
CCCCCGGGGGGGGGGGGGGGGGGGGGGGGGGGGGGGGGGGGGGGGGGGGGGGGGGGGGGGGGGGGGGGGGGGGGGGGGGGGGGGGGGGGGGGGGGGGGGGGGGGGGGGGGGGGGGGGGGGGGGGGGGGGGGGGGGGGGGGGGGGGGGGGGGGGGGGGGGGGGGGGGGGGFGGGGGGFGFGFGGGGGGGGGGGGGGGGGGGFFFFFFFFFFFFFFFFFFFFFFFF>@FDFFFFFFFF@8;FCEFFFDFFFFFFFEFFFF@AFDF?<BFB0>3?FFFFFF?ABF?FBBF66?BF>?F??>>9(
@M04999:289:000000000-L3R54:1:1101:14922:5418 2:N:0:412
TTTGACTACTGGGGTATCTAATCCTGTTTGCTCCCCACGCTTTCGCATCTCAGCGTCAGTATCTGTCCAGAAGGCCGCCTTCGCCACCGGTATTCCTCCACATCTCTACGCATTTCACCGCTACACGTAGAATTCTACCTTCCTCTACAATACTCTAGTTAACCAGTTTTAAGTGCAATTCCTAGGTTGAGCCCAGGGCTTTCACACCTAACTTAATTATCCGCCTACATGCCCTTTACGCCCAGTCATTCCGATTAACGCTCGCACCCTCCGAATTACCGCGGCTGCTGGCACGGAGTT
+
CCCCCGGGGGGGGGGGGGGGGGGGGGGGGGGGGGGGGGGGGGGGGGGGGGGGGGGGGGGGGGGGGGGGGGGGGGGGGGGGGGGGGGGGGGGEGGGGGGGGGGGGGGGGGGGGGGGGGGGGGGGGGGGGGGGGGGGGGGGGGGGGGGGGGGGCFFGGGGGGGGGGGGGGGGGGFGGGFGFGGGGGGGGGGGGGGGGGGGGFFFFF69CFDEC@FFFFFFFEFFDF>FFFFEFFFFFFEC=BDF@D>EEEECFC;DF@FFFFFFF>@FF;:<BF6((-14:4,2((4961)5:?F?:23243
@M04999:289:000000000-L3R54:1:1101:12698:5453 2:N:0:412
GACTACAGGGGTATCTAATCCTGTTTGCTCCCCACGCTTTCGCATCTCAGCGTCAGTATCCGTCCAGAAGGCCGCCTTCGCCACCGGTATTCCTCCACATCTCTACGCATTTCACCGCTACACGTGGAATTCTACCTTCCTCTACAATACTCCAGATAACCAGTTTTAAGTGCAGTTCCCAGGTTGAGCCCGGGGCTTTCACACCTAACTTAATTATCCGCCTACATGCCCTTTACGCCCAGTCATTCCGATTAACGCTCGCACCCTCCGTATTACCGCGGCTGCTGGCACGGAGTTAGCC
+
CCCCCGGGGGGGGGGGGGGGGGGGGGGGGGGGGGGGGGGGGGGGGGGGGGGGGGGGGGGGGGGGGGGGGGGGGGGGGGGGGGGGGGGGGDGGGGGGGGGGGGGGGGGGGGGGGGGGGGGGGGGGGGGGGGGGGGGGGCFGGGGGGGGFGGGGGGGGGGGGGGGGFGGGGGGGCDFGFGFGGGGFCFGGGGGGGGCDCDGGFFFADFFFBFFEFFFFFFFFFFF@FFEFEFFFFFFF@DFFDDEF<?7?EED@<FFFF9BBFFFFFFFFF9-20(<AB?BF16((-3?70(3?>63::B942
@M04999:289:000000000-L3R54:1:1101:23471:5486 2:N:0:412
CTGACTACTAGGGTATCTAATCCTGTTCGCTCCCCACGCTTTCGTCCATCAGCGTCAATCGGTATTTAGTAACCTGCCTTCGCAATCGGGGTTCTGTGTAATATCTATGCATTTCACCGCTACACTACACATTCCAGCTACTTCAATACTATTCAAGATTAACAGTATCAACGGCAGTTCTACAGTTAAGCTGCAGGTTTTCACCGCTGACTTATCAACCCGCCTACGGACCCTTTAAACCCAATAAATCCGGATAACGCTCGCATCCTCCGTATTACCGCGGCTGCTGGCACGGAGTT
+
CCCCCGGGGGGGGGGGGGGGGGGGGGGGGGGGGGGGGGGGFGGGGGGGGFGGGGGGGGGGGGEGFD<FGGGGGGGGGGCGGGDGGDGGGGGFGGGGGGGGGGGGGGFGGGGGGGGGGGGGGGGGGFGGGGGGGGGGGGGGGGCFGGFGGGGGGGGGGGFGGGGGGGGGGGGGGGGGFGFGGGGGGGGGGGGGFGGGG@FFFFFFFFFFFBF@AFFFFFFDBAFB=DFD?FFFFB26C?EFD;?@FEEFF<;99@7;AE(68@>;>((44A02:??3)6<:9>>F07?083:1?:>F61:
@M04999:289:000000000-L3R54:1:1101:21977:5504 2:N:0:412
AGGACTACCGGGGGATCTAATCCTGTTTGCTCCCCACGCTTTCGCATCTCAGCGTCAGTATCTGTCCAGAAGGCCGCCTTCGCCACCGGTATTCCTCCACATCTCTACGCATTTCACCGCTACACGTGGAATTCTACCTGCCTCTACAATACTCCAGATAACCAGTTTTAAGTGCAGTTCCCAGGTAGAGCCCGGGGCTTCCACACCTAACTTAATTATCCGGCTACATGCCCTTTACGCTCAGTCATTCGTATGAACGCTCGCACCCTCCGAATTACCGCGGCTGCTGGCACGACTTT
+
8-,6AFCFGB@+++7666F<FG<-C666E<6CF@FF:+@@BD,68,,6<E6F8@,B@BF9CFCF<FG<FG,6CFGG7F@,5BFGD=4C++@=BF?AE,=F@<=?F<EFF:4+@,,<E,@EF7F9FGGF@F<,,@CFCFD,=F8,@EG=2E8C,@CE3E,@EGG6E22,,74E7<FDC5B7+5:CDF,,,5,AF81*?5CC)610?5);.6,1)2A+.+;C6((((/58))))6@(3))()((4(6<D).6),((().96(((-1-39::<6((-4(6>6?(4-191:7770(5?(((()
@M04999:289:000000000-L3R54:1:1101:26376:5590 2:N:0:412
GACTACTCGGGTATCTAATCCTGTTTGCTCCCCACGCTTTCGCATCTCAGCGTCAGTATCTGTCCAGAAGGCCGCCTTCGCCACCGGTATTCCTCCACATCTCTACGCATTTCACCGCTACACGTGGAATTCTACCTTCCTCTACAATACTCCAGATAACCAGTTTTAAGTGCAATTCCCAGGTTGAGCCCGGGGCTTTCACACCTAACTTAATTATCCGCCTACATGCCCTTTACGCCCAGTCATTCCGATTAACGCTCGCACCCTCCGTATTACCGCGGCTGCTGGCACGGAGTTAGCC
+
CCCCCGGGGGGGGGGGGGGGGGGGGGGGGGGGGGGGGGGGGGGGGGGGGFGGGGGGGGGGGGGGGGFGGGGGGGGGGGGDFFGGGGGGGGGGGGGGGGGGGGGGGGFCCGGGGGGGGGGGGGGGGGGGGGGGGGGGGGGGGGGGGGGGGGGGGGGGGGGGFGGGGGGGGGGGGGGGFFFGFGFGGGGGGGGGGGGGDGGGFFFFDFFFFEEEFFFFFFFFFFD>FFFF@)>EB;CFFFFFFFFFEEFFFFFFDFECDFBFFFF>BF11:6:<BBFF>?69B>>904:>:4??0142<2<<2
@M04999:289:000000000-L3R54:1:1101:4331:5637 2:N:0:412
GACTACACGGGTATCTAATCCTGTTTGCTCCCCACGCTTTCGCATCTCAGCGTCAGTATCTGTCCAGAAGGCCGCCTTCGCCACCGGTATTCCTCCACATCTCTACGCATTTCACCGCTACACGTGGAATTCTACCTTCCTCTACAATACTCCAGATAACCAGTTTTAAGTGCAGTTCCCAGGTTGAGCCCGGGGCTTTCACACCTAACTTAATTATCCGCCTACATGCCCTTTACGCCCAGTCATTCCGATTAACGCTCGCACCCTCCGTATTACCGCGGCTGCTGGCACGGAGTTAGCC
+
CCCCCGGGGGGFGGGFFGGGGGGGGGGGGFGGGGGGGGGGGGGGGGGGFGGGGGGGGGGGGGGGGGGGFFFGGG@FGGGGGGGGGGGGGGFEGGGGGGGEFFFFGGGGEDGGGGGGGGGGGGGGGGGGGGGGGGFGGGGGFGGGGGGGGGGGGCGGGGGFFFGGGGGGGGGGGFGGFGFGGG6CGGGGGGGGGGGGGGGGFFFFFFFF=AEFFFFFCFF>FFFDBB??>B@EFFEC?09D?@;@FFFEFFFFDDEEDFF1391;F??BF9((4><BBFF>>BB>:?BFF?FFFB(826:A:
@M04999:289:000000000-L3R54:1:1101:12958:5659 2:N:0:412
ATTGGACTACACGGGTATCTAATCCTGTTTGCTCCCCACGCTTTCGCATCTCAGCGTCAGTATCTGTCCAGAAGGCCGCCTTCGCCACCGGTATTCCTCCACATCTCTACGCATTTCACCGCTACACGTGGAATTCTACCTTCCTCTACAATACTCTAGTTAACCAGTTTTAAGTGCAATTCCTAGGTTGAGCCCAGGGCTTTCACACCTAACTTAATTATCCGCCTACATGCCCTTTACGCCCAGTCATTCCGATTAACGCTCGCACCCTCCGTATTCCCGCGGCTGCTGGCCAGGCGTT
+
CCCCCCFGEFGGFG>:FFGGGFGGF<EFFGGA9EGGGGGEEGDG<,@C,@ECF9D:BFDEGDFD9@FAECFGGGGGG=F:FG9<CCCEEFGG+DC?EFGGGGGGGEGFEEDF7FFGGGGGGGGGCCFBFC>FFFGGGEG=9FD?EDEC===A=D,3;DFCDFGD9=DDAAFF?9=,;D3D?DFFFF?DC78CFCFFF+;?FFFFFFFF@@@E=F@A/B>?+:EF2))53287@B@@>;CA2=9;D0(74C/<CE;62<.)/6;D0((4-(((,(-27(-6)--12((((.58(.((((-,(
@M04999:289:000000000-L3R54:1:1101:20292:5695 2:N:0:412
CGGACTACTAGGGTATCTAATCCTGTTTGCTCCCCACGCTTTCGCATCTCAGCGTCAGTATCTGTCCAGAAGGCCGCCTTCGCCACCGGTATTCCTCCACATCTCTACGCATTTCACCGCTACACGTGGAATTCTACCTTCCTCTACAATACTCCAGATAACCAGTTTTAAGTGCAGTTCCCAGGTTGAGCCCGGGGCTTTCACACCTAACTTAATTATCCGCCTACATGCCCTTTACGCCCAGTCATTCCGATTAACGCTCGCACCCTCCGTATTACCGCGGCTGCTGGCACGGAGTT
+
CCCCCGGGGCEFGGGGFGGGGGGGGGFGGGFGGGGGGGGGGFGGGCFGGGGGFG@FGGG9FGGGGGGGGFDCFGGGGGGGGGGGGGGGGGGGGGDGGGGGGGFEGGGGGGGGGGGGGGGGEGGGGGGGGGG9FGGFGGGGFGGGGGGGGGGGGGGGGG@FFFGGFGFAEGGGGGGDBDFGGGFGFGGGDFGGGGGGGGGGF>CB+A>FFFFFFFFFFFFCA@B@DDDFFFFFF@BFFE<>,:D;;8<ECEEED;??FFFFFB1(4;><04((,3?BF>AB>>99BF:0,(8<>8B99<(
@M04999:289:000000000-L3R54:1:1101:11004:5747 2:N:0:412
GCTGACTACTAGGGTATCTAATCCTGTTCGCTCCCCACGCTTTCGTCCATCAGCGTCAATCGGTATTTAGTAACCTGCCTTCGCAATCAGGGTTCTGTGTAATATCTATGCATTTCACCGCTACACTACACATTCCAGCTACTTCAATACTATTCAAGATTAACAGTATCAACGGCAGTTCTACAGTTAAGCTGCAGGTTTTCACCGCTGACTTATCAACCCGCCTACGTACCCTTTAAACCCAATAAATCCGGATAACGCTCGCACCCTCCGTATTACCGCGGCTGCTGGCACGGAGTT
+
CCCCCGGGGGGGGGGGGGGGGGGGGGGGGGGGGGGGGGGGGGGGGGEFGGGGGGGGGGGGGGGGGGGFGGGGGFGDGGGGGGGGGDCGGGGGGGGGGDGGFFGGAFGGAFGGFGGGGGGGGGGGGGFAFGGGGGGCGGGF9E,@FCG,EFGGAFGGGGGGGGGGGGGGGGGGGDGGFGFGGGGGGGGGGGGGF??FFG?DBFFFFBAFBA=@E>FB7@FCFFFF==9DA):=AF3BBE<=>@DF2>33457(26?@FFFF9((46;(6?(-802?7?FF<?910;99:D:(8?B?>>0(4
@M04999:289:000000000-L3R54:1:1101:13948:5779 2:N:0:412
TGCATGACTACAAGGGTATCTAACCCTGTTTGCTCCCCACTCTTTCGCATCTCAGCGTCAGTATCTGTCCAGAAGGCCGCCTTCGCCACCGGTATTCCTCCACATCTCTACGTATTTCCCCGCTACACGTGGAATTCTACCTTCCTCTACAATCCTCCAGATAACCAGTTTAAAGTGCAATTCCCAGGTTGAGCCCGGGGCTTTCACTCCTAACTTAATTATCCGCCTACACGCCCTTTACGCCCAGTCATTCCGATTACCGCCCGCACCCGCCGTATTACCGCGGCTGCTGCCACGGA
+
86,8ACCECCCFFGE;F8E@9ED-C6FFEEEEEAFGGG8F,,CC,CFDGC:,<EE,6B@FGGG9F,66CEFG<F@EFE7:7@7C77,8BE@EG7<EFGDCFG@E,EE,EEC7,9F@,@,@=@E7=F:F+,9+6,44C,=E=,@8DF;,,@3ED,A3@8D8D,=3E+=,EDD,6=D:+=9FF+=B=98=FCCF,@@+9777*:?;AFF+*)>@;A+9>8B6>?>A2>222@E((/(,(/);>6610;(.)/9.761(116)/40(-,9(-1:(,49B0(,56)41119641).)(),4(,
@M04999:289:000000000-L3R54:1:1101:20539:5797 2:N:0:412
GGTGGACTACCGGGGTATCTAATCCTGTTTGCTCCCCACGCTTTCGCATCTCAGCGTCAGTATCTGTCCAGAAGGCCGCCTTCGCCACCGGTATTCCTCCACATCTCTACGCATTTCACCGCTACACGTGGAATTCTACCTTCCTCTACAATACTCTAGTTAACCAGTTTTAAGTGCAATTCCTAGGTTGAGCCCAGGGCTTTCACACCTAACTTAATTATCCGCCTACATGCCCTTTACGCCCAGTCATTCCGATTAACGCTCGCACCCTCCGTATTACCGCGGCTGCTGGCACGGAGTT
+
CCCCCGGGGGGGGGGGGGGGGGGGGGGGGGGGGGGGGGGGGGGGGGGGGGGGGGGGGGGGGGGGGGGGGGGGGGGGGGGGGGGGGGGGGGGGGGGGGGGGGGGGGGGGGGGGGGGGGGGGDGGGGGGGGGGGFGGFGGGGGGGGGGGGGGGGGGGGGGGGGGGGGGGGGGGGGGGGFGCGGGGGFGGGGGGGGGGGGGGGFFFFFFFFFFFFFFFFFFFFFFFFFFFFFFFFFFBFFFEFFDFFFFFFFEFFFE;?FFFFFFFFBFFF6<BF?FFFFFFFF?B>BFFFFFFFFFFF>FFF:
@M04999:289:000000000-L3R54:1:1101:22604:5823 2:N:0:412
TTGACTACCAGGGTATCTAATCCTGTTTGCTCCCCACGCTTTCGCATCTCAGCGTCTGTATCTGTCCAGAAGGCCGCCTTCGCCACCGGTATTCCTCCACATCTCTACGCATTTCACCGCTACACGTGGAATGCTACCTTCCTCTACAATACTCCAGATAACCAGTTTTAAGTGCAATTCCCAGGTTGAGCCCGGGGCTTTCACACCTAACTTAATTATCCGCCTACATGCCCTTTACGCCCAGGCATTCCGATTAACGCTGGCACCCTCCGTATTACCGCGGCGGCTGGGAGGGAGTT
+
CC<@CFDD<ECFGFFD<,CFF<F@@6;FF9CE<FGDCF78BF<BCC@7<FC9F::@FFGDF@EE6EFG<<C6<,,@>EC=BFGGDGG=FG7FGGED<4=F@FDGE9=EFGEGGGCGC56>FE=F??FF+@AF,EAG9>8ED,,,,@;BCDDF,6=@,DD8AE,3@8DEFD8A62DA+?+6BF82+6EFECA,CEE7?@D5*;B>6A>4).)>EB8EAA6*B2>=(07(*7)82;>;><;8922((38=3)9;(((3?)(.2(((4,,41?0138?2<A4:>19>(-4(-((((-((4-,
@M04999:289:000000000-L3R54:1:1101:6610:5825 2:N:0:412
TTATGACTACAAGGGTATCTAATCCTGTTTGCTCCCCACGCTTTCGCATCTCAGCGTCAGTATCTGTCCAGAAGGCCGCCTTCGCCACCGGTATTCCTCCACATCTCTACGCATTTCACCGCTACACGTGGAATTCTACCTTCCTCTACAATACTCCAGATAACCAGTTTTAAGTGCAGTTCCCAGGTTGAGCCCGGGGCTTTCACACCTAACTTAATTATCCGCCTACATGCCCTTTACGCCCAGTCATTCCGATTAACGCTCGCACCCTCCGTATTACCGCGGCTGCTGGCACGGAGTT
+
CCCCCGGGGGGGGGGGGGGGGGGGGGGGGGGGGGGGGGGGGGGGGGGGGGGGGGGGGGGGGGGGGGGGGGGGGGGGGGGGGGGGGGGGGGGGGGGGGGGGGGGGGFGFGGGGGGGGGGGGGGGGGGGGGGGGGGFFGGGGGGGGGGGGGGGGGGGGFG?FGGGGGGGGGGGGGFGGFGFGFGGGGGGGGGGGGGGGDGGGBFFFFFFFFBFFFFFFFFFFFFFDFD??BEC?F=DFFFFFFFFBDFEFECEFFFDFF?E<@BFFFB041:?FB04:??FB<86>6969FFF0?2<F6;>:4
@M04999:289:000000000-L3R54:1:1101:23067:5872 2:N:0:412
GACACCGGGGTATCTAATCCTGTTTGCTCCCCACGCTTTCGCATCTCAGCGTCAGTATCTGTCCAGAAGGCCGCCTTCGCCACCGGTATTCCTCCACATCTCTACGCATTTCACCGCTACACGTGGAATTCTACCTTCCTCTACAATACTCCAGATAACCAGTTTTAAGTGCAATTCCCAGGTTGAGCCCGGGGCTTTCACACCTAACTTAATTATCCGCCTACATGCCCTTTACGCCCAGTCATTCCGATTAACGCTCGCACCCTCCGTATTACCGCGGCTGCTGGCACGGAGTTAGCCG
+
CCCCCGGGGGGGGGGGGGGGGGGGGGGGGGGGGGGGGGGGGGGGGGGGGGGGGGGGGGGGGGGGGGGGGGGGGGGGGGGGGGGGGGGGGGGGGGGGGGGGGGGGGGGGGGGGGGGGGGGGGGGGGGGGGGGGGGGGGGGGGGGGGGGFCEGGGFCGGGGGGGGGGGGFFGGGGGGGFGFGGGGGGGGGGGGGGGGGGGGGFFFFFFFFFFFFFFFFFFFFFFFFEFF8@@@@FFFFFFFFFFFFFFFEF<??FFF?>FFFFFF9?0<?FBB?FFFA<BF(91;:??BFFFFB>13:<ABD(
@M04999:289:000000000-L3R54:1:1101:27182:5875 2:N:0:412
TGCGACTACTCGGGTATCTAATCCTGTTTGCTCCCCACGCTTTCGCATCTCAGCGTCAGTATCTGTCCAGAAGGCCGCCTTCGCCACCGGTATTCCTCCACATCTCTACGCATTTCACCGCTACACGTGGAATTCTACCTTCCTCTACAATACTCCAGATAACCAGTTTTAAGTGCAATTCCCAGGTTGAGCCCGGGGCTTTCACACCTAACTTAATTATCCGCCTACATGCCCTTTACGCCCAGTCATTCCGATTAACGCTCGCACCCTCCGGATTACCGCTGCTGCTGGCACGGAGTT
+
CCCCCGGGGGGGGGGGGGGGGGGGGGGGGGGGGGGGGGGGGGGGGGGDGGGGGGGGGGEGGGGGGGGGGGGGGGGGGGGGDGGGGGGGGGGGGGGGGGGGGGGGGGCGGGGGGGGGGGGGGGGGGGGGGCEGGGGGGGGGGGGGDAFGGGGGGGGGGGCDFGGGGGGFFGGGGGGGDFFDDGGGGGGGG?FGGFGGDGGGFFFFFFFFDE=BC>8BEFFEFFFFF@FF;?<EF;@FFEFFFBF@@FFFFEECEDFF@A28>FBFFFFFB<BF2((417A<<0(42,58?B:<7<0912(4
@M04999:289:000000000-L3R54:1:1101:16154:5901 2:N:0:412
TGACTACTCGGGTATCTAATCCTGTTCGCTACCCATGCTTTCGAGCCTCAGCGTCAGTAACAGACCAGAGAGCCGCCTTCGCCACTGGTGTTCTTCCATATATCTACGCATTTCACCGCTACACATGGAGTTCCACTCTCCTCTTCTGCACTCAAGTCTCTCAGTTTCCGATGCTCTTCCTCAGTTAAGCTGAGGGCTTTCACATTCAGACTTAAAAGACCGCCTGCGCTCCCTTTACGCCCAATAAATCCGGACAACGCTTGCCACCTACGTATTACCGCGGCTGCTGGCACGTAGTT
+
CCCCCGGGGGGGGGGGGGGGGGGGGGAEGGGGGGGGGGGGGGGFGGGGGGGGGGGGGGGGGFGGGGGGGGGGGGGGGGGGGGGGGGGGFGGGGGGGGA<DFGGGGGGGGGGEGGGGGGGGGGGGGFGDGGGGGGGGGGGGEGGGDGGGFFGGGGGGEGGDFDFGG8CFDEE=ED7D7DFGFGCFGGGGGGCC6FDGGGFF5CFF>ACFEA@@ACFFFFFFA=BFA=255(0>9B43>C5)61725@E<?EEFFFB9D79;0,(8><?4(3>632<7ADA?B;6(,-(44(21,442(-)
@M04999:289:000000000-L3R54:1:1101:8366:5920 2:N:0:412
AGACTACTCGGGTATCTAATCCTGTTTGCTCCCCACGCTTTCGCATCTCAGCGTCAGTATCTGTCCAGAAGGCCGCCTTCGCCACCGGTATTCCTCCACATCTCTACGCATTTCACCGCTACACGTGGAATTCTACCTTCCTCTACAATACTCCAGATAACCAGTTTTAAGTGCAATTCCCAGGTTGAGCCCGGGGCTTTCACACCTAACTTAACTATCCGCCTACATGCCCTTTACGCCCAGTCATTCCGATTAACGCTCGCACCCTCCGTATTACCGCGGCTGCTGGCACGGAGTTAGC
+
CCCCCGGGGGGGGGGGGGGGGGGGGGGGGGGGGGGGGGGGGGGGGGGGGGGGGGGGGGGGGGGGGGGGGGGGGGGGGGGGGGGGGGGGGGGGGGGGGGGGGGGGGGGGGGGGGGGGGGGGGGGGGGGGGGGGGGGGGGFGGGGGGGGGGGGGGGGGGGGGGGGGFGGGGGGGGGGGFGFGGGGGGGGGGGGGGGGGGGGGFFFFFFFFFFFFFFFFF6CFFFFFFFFFCFFFEDEFFFFFFFFFFFCEEEEFF??FFFFF?B9>FFF6<FB1(2:DFF?9(-24>?BBBFFF?9>0(..).
@M04999:289:000000000-L3R54:1:1101:16563:5960 2:N:0:412
GCGATGACTACCCGGGTATCTAATCCTGTTCGCTCCCCACGCTTTCGTCCATCAGCGTCAATCGGTATTTAGTAACCTGCCTTCGCAATCGGGGTTCTGTGTAATATCTATGCATTTCACCGCTACACTACACATTCCAGCTACTTCAATACTATTCAAGATTAACAGTATCAACGGCAGTTCTACAGTTAAGCTGCAGGTTTTCACCGCTGACTTATCAACCCGCCTACGGACCCTTTAAACCCAATAAATCCGGATAACGCTCGCATCCTCCGTATTACCGCGGCTGCCGGCACGGAGT
+
CCCCCGGGGGGGGGGGGGGGGGGGGGGGGGGGGGGGGGGGGGGGGGGGGGGGGGGGGGGGGGGGGGGGGGGGGGGGGGGGGGGGGGGGGGGGGGGGGGGGGGGGGGGGGGGGGGGGGGGGGGGGGGGGGGGGGGGGGGGGGGGGGGGGGGGGGGGGGGGGGGGGGGGGGGGGGGGDFGDDDGGGGGGGGGGGGGGGGFGGFFFFFFFFDFFFFFFFEFCEFFFFFFF@FFF?FF>DF3@FFFFFFFF@3=4?E3:BFFFFFF9??;9>BFFFFFFF0?:>A>?6;607>F06>(36:BF9-
@M04999:289:000000000-L3R54:1:1101:11662:5961 2:N:0:412
GGGACTACAGGGGTATCTAATCCTGTTTGCTCCCCACGCTTTCGCATCTCAGCGTCAGTATCTGTCCAGAAGGCCGCCTTCGCCACCGGTATTCCTCCACATCTCTACGCATTTCACCGCTACACGTGGAACTCTACCTTCCTCTACAATACTCCAGATAACCAGTTTTAAGTGCAGTTCCCAGGTTGAGCCCGGGGCTTTCACACCTAACTTAATTATCCGCCTACATGCCCTTTACGCCCAGTCATTCCGATTAACGCTCGCACCCTCCGTATTACCGCGGCTGCTGGCACGGAGTT
+
CCCCCGGGGGGGGGGGGGGGGGGGGGGFGGGGGGGGGGGGGGGGGGEGGGGGGGGGGGGGGFGGGGGGGGGGDGGGGGGGGGG>FEGGGGGGGGGGGGGGGGGGGGGEGGGGGGGGGGGGGGGGGGGDE7EEFFGFFGFFFGGGGGGGGGGGGGGGGGGDEGGGGGFGGGFFAFGGFGFG?ADFGGF?FFGGGGGGDCCGFFFFFFFFFBDFFFFF<8+>=@DFFFFE49BFFF@EFFFFFFF?F@3CFECE;@?7CC?>BB;9>FFF:BFF<?0:94AFF>FBFF?0?:?B<B(44:?
@M04999:289:000000000-L3R54:1:1101:24259:5968 2:N:0:412
GACTACTAGGGTATCTAATCCTGTTCGCTCCCCACGCTTTCGTCCATCAGCGTCAATCGGTATTTAGTAACCTGCCTTCGCAATCGGGGTTCTGTGTAATATCTATGCATTTCACTGCTACACTACACATTCCAGCTACTTCAACACTATTCAAGATTAACAGTATCAACGGCAGTTCTACAGTTAAGCTGCAGGTTTTCACCGCTGACTTATCAACCCGCCTACGGACCCTTTAAACCCACTAAATCCGGATAACGCTCGCACCCTCCGTATAACCGCGGCTGCTGGCACTGTGTTAGCC
+
@BCCC<C@@A@@6C<ECCEFC9DECE@FEE:,BFGGGGGFFFFE@@6CE<FGGGGC<F@CFFF,,6@CEFAFDFCFGEEC,4=@<,FGGGBFF5FEGFEFAEF9@FCF;FF,,CBFFGA=F@FABE=FEEGG;ECF84,49EEA,@+@D;;8;,E,9,@,6;2@;=,@D=+CE8DFFGBFFFC=DDG,EBFFCF,@62;+?E9@5@?*@8*>7=<+)3:>E>)5>D)<5553B3*0**(26(-7;3?./(,6;@3;<B@?9B6((-86:>0<(,-:4301(2(((4)(3()((-.68:<A2
@M04999:289:000000000-L3R54:1:1101:9481:5991 2:N:0:412
CGACTACTGGGGTATCTAATCCTGTTTGCTCCCCACGCTTTCGCATCTCAGCGTCAGTATCTGTCCAGAAGGCCGCCTTCGCCACCGGTATTCCTCCACATCTCTACGCATTTCACCGCTACACGTGGAATCCTACCTTCCTCTACAATACTCTAGTTAACCAGAATTAAGTGCAATTCCTAGGTTGAGCCCAGGGCTTTCACACCTAACCTAATTATACGCCTACATGCCCTTTACGCCCAGTCATTCCGACTAACGCTGGCACCCTCCATATTACCGCGGCTGCTGGCATGGCGTGTGC
+
-8@CC+F<C<C76,,=CFCFG<@FCC6CC,CF<FG@+@@66F@CE,@,C6,;@BFF:G<FG<FGGGGGC@C,FGG7CF@FGGGC?=F7>>FCGCGF<,=??<9F9EF@F:4CA,,,9@F>:E=8F99=F<F,,4,4@@A8D,6=EGA8E9?==,@=@,E:3E9=,+,6@@E:,D=,+=?F9++,EG@D87FGF87+9093+4+=>**90:):>AAF*9+1A>A)7@B4*7>DB33//(-5>18/74)756;?((.)//(((,,(7323:(()-.))5<((-(1(4(42>0723<((4(-4)
@M04999:289:000000000-L3R54:1:1101:7327:6000 2:N:0:412
ATGGACTACAGGGGTATCTAATCCTGTTCGCTCCCCACGCTTTCGTCCATCAGCGTCAATCGGTATTTAGTAACCTGCCTTCGCAATCGGGGTTCTGTGTAATATCTATGCATTTCACCGCTACACTACACATTCCAGCTACTTCAATACTATTCAAGATTAACAGTATCAACGGCAGTTCTACAGTTAAGCTGCAGGTTTTCACCGCTGACTTATCAACCCGCCTACGGACCCTTTAAACCCAATAAATCCGGATAACGCTCGCATCCTCCGTATTACCGCGGCTGCTGGCACGGAGTTT
+
CCCCCGGGGGGGGGGGGGGGGGGGGGGGFGGGGGGGGGGGGGGGGFGGGGGGGGGGECFFGGGGGGGGGGGGGGGGFGFFGGGGGGGGGGGGGGGGGFEFGGGFGGGGGGGGGGGGGGGGDCFGGGGGGGGGFGGGGGFGGGGGGGGGGGGGGGGGGGGGGGGGFDGGGGAEFGGGFGFGGGGGGGGGGGGGGGGFGGFGFFFFFFFFAAA@BCFFEFFFFFF)7=DF=D>@FDFFBFFA@D@FFF@3>CE;FFFFDF@?;61>BBFFF35<BFF??<4<:9>>F>>?FFF6052122:7)
@M04999:289:000000000-L3R54:1:1101:9112:6027 2:N:0:412
AGAGACTACAGGGGTATCTAATCCTGTTCGCTCCCCACGCTTTCGTCCATCAGCGTCAATCGGTATTTAGTAACCTGCCTTCGCAATCGGGGTTCTGTGTAATATCTATGCATTTCACCGCTACACTACACATTCCAGCTACTTCAATACTATTCAAGATTAACAGTATCAACGGCAGTTCTACAGTTAAGCTGCAGGTTTTCACCGCTGACTTATCAACCCGCCTACGGACCCTTTAAACCCAATAAATCCGGATAACGCTCGCATCCTCCGTATTACCGCGGCTGCTGGCACGGAGTT
+
CCCCCGGGGGGGGGGGGGGGGGGGGGGGGGGGGGGGGGGGGGGGGGGGGGGGGGGGGGGGGGGGGGGGGGGGGGGGGGGGGGGGGGGGGGGGGGGGGGGGGGGGGGGGGGGGGGGGGGGGGGGGGGGGGGGGGGGGGGGGGGGGGGGGGGGGGGGGGGGGGGGGGGGGGGGGGGGDFGFGGGGGGFGGGGGGGGGGGGGGFFFFFFFFBFFFFFFFFFFFFDFFFFFFF?FFFFFFEFCFFDFFFFFFFEF@>BFFF@EF@D?9>F:672<39?F??AFFF026;9;:278?F2(476?F
@M04999:289:000000000-L3R54:1:1101:17453:6031 2:N:0:412
GACTACCCGGGTATCTAATCCTGTTCGCTCCCCACGCTTTCGTCCATCAGCGTCAATCGGTATTTAGTAACCTGCCTTCGCAATCGGGGTTCTGTGTAATATCTATGCATTTCACCGCTACACTACACATTCCAGCTACTTCAATACTATTCAAGATTAACAGTATCAACGGCAGTTCTACAGTTAAGCTGCAGGTTTTCACCGCTGACTTATCAACCCGCCTACGGACCCTTTAAACCCAATAAATCCGGATAACGCTCGCATCCTCCGTATTACCGCGGCTGCTGGCACGGAGTTAGCC
+
CCCCCGGGGGGGGGGGGGGGGGGGGGGGGGGGGGGGGGGGGGGGGGGGGGGGGGGGGGGGGGGGGGGGGGGGGGGGGGGGG@FGGGGGGGGGGGGGGGGGGGGGGGGGGGGGGGGGGGGGGGGGGGGGGGGGGGGGGGGGGGGGGGGGGGFGGGGGGGGGGGGGGGGGGGGGGGGGFGFGGGGGGGGGGGGGGGGGGGGGFFFEFFFFFFFEFFFFDFFFFFFFFF=DFFFDFFFFFFFB@DFF8EFFFFFFFFFF?FFFFFFF>?FFBFFFFFBFFBBF>>;(0884<:B:>;>:0<A<7
@M04999:289:000000000-L3R54:1:1101:20342:6052 2:N:0:412
CGACTACTGGGGTATCTAATCCTGTTCGCTCCCCACGCTTTCGTCCATCAGCGTCAATCGGTATTTAGTAACCTGCCTTCGCAATCGGGGTTCTGTGTAATATCTATGCATTTCACCGCTACACTACACATTCCAGCTACTTCAATACTATTCAAGATTAGCAGTATCAACGGCAGTTCTACAGTTAAGCTGCAGGTTTTCACCGCTGACTTATCAACCCGCCTACGGACCCTTTAAACCCAATAAATCCGGATAACGTTCGCATCCTCCGTATTACCGCGGCTGCTGGCACGGAGTTAGC
+
CCCCCGGGGGGGGGGGGGGGGGGGGGGGGGGGGGGGGGGGGGGGGGGGGGGGGGGGGGGGGGGGGGGGGGGGGGGGGGGGGGGGGGGGGGFGGGFGGGGGGGGGGGGGGGGGGGGGGGGGGGGGGGGGGGGGGGGGGGGGGGGGGGGGGGGGGGGGGGGGGGGGGGGGGGGGGDGGFGFGGGGGGGGGGGFGGGGGD?CFFFFFFFFFFFBCCAFFFFFFFFFFFFFFFFFFFFFFFFEFDDFFEFF?CEBF?DFFF;;@@@FFFFFBFFF:02::AAB0;>FFB<??:::)4479?09A4
@M04999:289:000000000-L3R54:1:1101:27489:6079 2:N:0:412
CACGACTACTGGGGTATCTAATCCTGTTCGCTCCCCATGCTTTCGCACCTCAGCGTCAGTTACAGACCAGAGAGCCGCCTTCGCCACTGGTGTTCTTCCATATATCTACGCATTCCACCGCTACACATGGATTTCCACTCTCCTCTTCTGCACTCAAGAAAAACAGTTTCAGCTGCACTTCCCCGGTTAAGCCGAGGGCTTTCACAGCTTACTTGTTCCCCCGCCTGCGTTCGCTTTACGCCCAATACATCCGGACACCGCTTGCCACCTACGTATTACCGCTGCTGCTGGCACGTAGTTT
+
<CCCCGFGGGCFCFEGGGGFFGDFGFGG9CFG8FEFFGFFCCGGGDGGGGGCFFGEEF@EA@FEDFGFCFDFFGGGG>ECFF7FEEEGGGEAF@FFFFF?CFGECGEGGF:FGGGEAFFGGGDD:FFGC,<,C9FGGGGGFGG9EGA,=A3@8EDGCDF8DF?EGG::DDGAF9DC9=D?DC88>6EEEG7FG@1@5*/;>AFCAF9*)*1>*1+48++*25((:80((6;(1:?,3;4)311:075).):749?91(((4((36>F<?:?F(:))(6A<B0(41:47>)8(.)((((-))
@M04999:289:000000000-L3R54:1:1101:22809:6096 2:N:0:412
GATCAGACTACCCGGGTATCTAATCCTGTTCGCTCCCCACGCTTTCGTCCATCAGCGTCAATCGGTATTTAGTAACCTGCCTTCGCAATCGGGGTTCTGTGTAATATCTATGCATTTCACCGCTACACTACACATTCCAGCTACTTCAATACTATTCAAGATTAACAGTATCAACGGCAGTTCTACAGTTAAGCTGCAGGTTTTCACCGCTGACTTATCAACCCGCCTACGGACCCTTTAAACCCAATAAATCCGGATAACGCTCGCATCCTCCGTATTACCGCGGCTGCTGGCACGGAGT
+
CCCCCGGGGGGGGGGGGGGGGGGGGGGGGGGGGGGGGGGGGGGGGGGGGGGGGGGGGGGGGGGGGGGGGGGGGGGGGGGGGGGGGGGGGGGGGGGGGGGGGGGFFGGGGGGGGGGGGGGGGGGGGGGGGGGGGGGGGGGGGGGGGGGGGGGGGGGGGGGGGGGGGGGGGGGGGGGGFGFGGGGGGGGGGGGGGGGGGGGGFFFFFFFF9ABFFFFFFFFFFFFFFFFFFFFFFFFFFF@FFFFFFF?1;EFEFFF9;?DFF?9(499BFFFD>FF1<?:).96(6799;B:4((8??9B9-
@M04999:289:000000000-L3R54:1:1101:15406:6100 2:N:0:412
GGCTGACTACTGGGGTATCTAATCCTGTTTGCTCCCCACGCTTTCGCATCTCAGCGTCAGTATCTGTCCAGAAGGCCGCCTTCGCCACCGGTATTCCTCCACATCTCTACGCATTTCACCGCTACACGTGGAATTCTACCTTCCTCTACAATACTCTAGTTAACCAGTTTTAAGTGCAATTCCTAGGTTGAGCCCAGGGCTTTCACACCTAACTTAATTATCCGCCTACATGCCCTTTACGCCCAGTCATTCCGATTAACGCTCGCACCCTCCGTATTACCGCGGCTGCTGGCACGGAGTT
+
CCCCCGGGGGGGGGGGGGGGGGGGGGGGGGGGGGGGGGGGGGGGGGGGGGGGGGGGGGGGGGGGGGGGGGGGGGGGGGGGGGGGGGCFFFGGGGGGGGGGGGGGGGGGGGGGGGGCFGGGGGGGGGGGGGGGGGFGGGGGGGGGGGGGGGGGGGGGGGGGGGGGGGFGGGGGGGGGFGFGGGGGGGGGGGGGGGGGGGGGFFFFFFFFFFFFFFFFFFFEFEEDFFFDFBEFFFF9BFFF@FF>2<(;A9CEC@DFFFCC;6271((4;??FB96(48><<?BFBB10:BFFF?DF93(8.
@M04999:289:000000000-L3R54:1:1101:7622:6114 2:N:0:412
GACTACCGGGGTATCTAATCCTGTTTGCTCCCCACGCTTTCGAGCATGAACGTCAGTGTTATCCCAGGAGGCTGCCTTCGCCATCGGTATTCCTCCACATCTCTACGCATTTCACTGCTACACGTGGAATTCTACCTCCCTCTGACACACTCTAGTTTGACAGTTTCAAATGCACGTCCCAAGTTGAGCTCGGGGATTTCACATCTGACTTATCTAACCGTCTGCGCTCGCTTTACGCCCAGTAATTCCGATTAACGCTCGCACCCTACGTATTACCGCGGCTGCTGGCACGTAGTTAGCC
+
CCCCCGGGGGGGGGGGGGGGGGGGGGGGG9FGGGGDGGGGGGGGGGGGGGGGGGGGGGGGGGGGGGGGGGGGGGGGGGGGGGGGGGGGGGGGGGGGGGGGGGGGGGGGGGGGGGGGGGGGGGGGGGGGFFGGGGGGGGGGGGGFFGGGGGGGGGGGGGGGGGGGGGGGGGGFGGGGFFDGGGGGGGGGGCFCEEGDDFGFFFFFFFFFFEEFFFFFFFFFFFFFF@@@FBFFFF4CF;9DFFFFCCCFFFFFFF9><B;?>B>B>BB<<<B?AB>BF?>96130:?7(,,4,,,4:<B:A7
@M04999:289:000000000-L3R54:1:1101:5521:6117 2:N:0:412
GACTACAGGGGTATCTAATCCTGTTTGCTCCCCACGCTTTCGCATCTCAGCGTCAGTATCTGTCCAGAAGGCCGCCTTCGCCACCGGTATTCCTCCACATCTCTACGCATTTCACCGCTACACGTGGAATTCTACCTTCCTCTACAATACTCCAGATAACCAGTTTTAAGTGCAATTCCCAGGTTGAGCCCGGGGCTTTCACACCTAACTTACTTATCCGCCTACATGCCCTTTACGCCCAGCCATTCCTATTAACTCTCGCACCCCCCGTACTACCACCGCTGCTGCCACGGAGTTACTC
+
<CCCCGG,<,6,6EEGGGGCEGGGGFFDGGFGC<FFDCCD9@@@FGGGGF8C@@F>6CF@<<C<<@F<FFFGGFDEEGG@FGGGCE7@FFFDFFGFGGE<EEFFGGF7F:+;AF?<FGG8>>FFF,:+AF<DF9E,44=BEFFGGGCFFGG8=@6DDDDGFD89;6,,627,==@:+6<+=6+2@@8,@,@+4579C*9:B9BFFFA>=C*>*:988B+5;@@DF9C53>@2339E(;0=0(20=7C).))/15).94.4107>B,7;24(4(426.).(-((-()5)4).(((-32))..
@M04999:289:000000000-L3R54:1:1101:4925:6178 2:N:0:412
GGAAGACTACTGGGGTATCTAATCCTGTTTGCTCCCCACGCTTTCGCATCTCAGCGTCAGTATCTGTCCAGAAGGCCGCCTTCGCCACCGGTATTCCTCCACATCTCTACGCATTTCACCGCTACACGTGGAATTCTACCTTCCTCTACAATACTCCAGATAACCAGTTTTAAGTGCAATTCCCAGTTTGAGCCCGGGGCTTTCACACCTAACTTAATTATCCGCCTACATGCCCTTTACTCCCAGTCATTCCGATTACCGCTCGCACCCCCCATTTCCCCCCGGCCGCTGCCACGGGTTT
+
CCCC@@FEEGCFGCF:CFEGGCFFGFEGGFEGGGGGCCFEGEGFGGCC,6,<FCFF@CC@FGGGGGFGGFCAEGGGGGGGG:E7FFGGGE>:FFFGFEFGGFE8FEFEAE?ECCFEFFGFCEGGGGGDEEECBEGGGGFGFCDDDFFD372E9DAFFFGGFGCFGGFGGAFGGCGED+=D?C==DG,EEG7+@CG6C**3?FAA6>+/<B:)<CBBEF8?BECD99@@B29?E=D;@@9F);;2(=5=)77C?@0727);,:9B9;(43?(24((-)-),.(,(-((((((,().(((-(-
@M04999:289:000000000-L3R54:1:1101:9734:6181 2:N:0:412
TGGACTACTCGGGTATCTAATCCTGTTTGCTCCCCCGCCTTCGCCTCCCCACGTCCGTTTCCTTCCCAGAGGCCGCCCTCGGCAACGGTATTCCTCCCCCACCCCACCGCATTTCCCGCCTCCCCGTGAATTCTTCCCTTCCCTTCCATTCCTCCAGATAACCAGTTTAAAGTCCATTTCCCGGGTGGAGCCCGGGCCTTTCCCCCCAAACTAATTAATCGCCTACCTGCCCCTTTCCCCCCAGCCTTTCCGTTTACGGCTCGCCCCCTCCGTATACCCGCGCCTCTTGCCACGGGTTTAC
+
CCCCCGGGGGGGGGGGGGGGGGGGGGGGGGGGGG7++66BF,,,,,6,8,,7+9,,66,,,,,9,C6,,C,C,B++@4C,+,@+4D+C?,+C,C5,A++4+4++4+4++++8F,,,C++++3,+++3@+D<E=,,3C,@,@3,,,61@,5,,2@,,,,,73E,,3=FG,A,,3,+=1D+?F**=*=***,=C*?GG5)9D/1+*):.)/((7);3@)++1)(4((,.))(4<(:B))-)89,-((((4)6)().(4-(((((((,46((4,,,..,).(((4((((().)(),-(((-1()
@M04999:289:000000000-L3R54:1:1101:12698:6229 2:N:0:412
GGACTACAGGGTATCTAATCCTGTTTGCTCCCAACGCTTTCGCATCTCAGCGTCAGTATCTGTCCAGAAGGCCGCCTTCGCCACCGGTATTCCTCCACATCTCTACGCATTTCACCGCTACACGTGGAATTCTACCTTCCTCTACAATACTCCAGATAACCAGTTTTAAGTGCAGTTCCCAGGTTGAGCCCGGGGCTTTCACACCTAACTTAATTATCCGCCTACATGCCCTTTACGCCCAGTCATTCCGATTAACGCTCGCACCCTCCGTATTACCGCGCCTGCTGGCACGGAGTTAGCC
+
CCCCCFFGGG7EFGEFGGGGG<CFGGFGGGFGC@CEGGGGGEGGGGGGFAFDGGGEEFFFGDEGGGGEGGF@FFGEGGGFGGGGGGDF+DFGA<FFFGG8FCFFFFFGGGGFGGGFCEGGGGGGGGGG?FG;EAFFG9EGGGGGGGGFGFGGGGFEFFGGGGCFGGGGF8E,8CDFFGFCDGFF9@EFGGGGG6>DGGCCAF>F*;FA5C<B*B9F?F6=F@DDDB:4===EBE===DB3,248<E<EFF;@;??4(,//49>97:6:B64(43)6>:0>03?(382(-(.,((3:(6462
@M04999:289:000000000-L3R54:1:1101:16398:6255 2:N:0:412
GAGCAGACTACCAGGGTATCTAATCCTGTTCGCTACCCATGCTTTCGAACCTCAGCGTCAATTACAGACCAGAGAGCCGCCTTCGCCACTGGTGTTCTTCCATATATCTACGCATTCCACCGCTACACATGGAGTTCCACTCTCCTCTTCTGCACTCAAGAAAAACAGTTTCAGCTGCACTTCCCCGGTTAAGCCGAGGGCTTTCACAGCTGACTTGTTCTCCCGCCTGCGTTCGCTTTACGCCCAATAAATCCGGACAACGCTTGCCACCTACGTATTACCGCGGCTGCTGGCACGTAGT
+
CCCCCGGGGGGGGGGGGGGGGGGGGGGGGGGGGGGGGGGGGGGGGGGGGGGGGGGGGGGGGGGGGGGGGGGGGGGGGGGGGGGGGGGGGGGGGFEGGGGGGGGGGGGGGGGGGGGGGGGGGDGGGGGGGGGGGGGGGGGGGGGGGGGGGGGFGGGGGGCFGG?EFGGGGGGGGGGGFGFGGGGGGGGGGEEFCGGGGGGGDFFFFFFFFFFEFFFFFFFFFEFD=BFFFFFFFFFFFF?AEDFBB?(36=9CF@>((49B<90:?2<?FFBB0?:?BBFD2460>(7;0<?B01,5??::4
@M04999:289:000000000-L3R54:1:1101:4048:6277 2:N:0:412
AGGGACTACTGGGGTATCTAATCCTGTTTGCTCCCCACGCTTTCGCATCTCAGCGTCAGTATCTGTCCAGAAGGCCGCCTTCGCCACCGGTATTCCTCCACATCTCTACGCATTTCACCGCTACACGTGGAATTCTACCTTCCTCTACAATACTCCAGACAACCAGTTTTAAGTGCAGTTCCCAGGTTGAGCCCGGGGCTTTCACACCTAACTTAATCATCCGCCTACATGCCCTTTACGCCCAGTCATTCCGATTAACGCTCGCACCCTCCGTATTACCGCGGCTGCTGGCACGGAGTTT
+
CCCCCGGFFGGGGGGGGGGGGGGGGGGGGGGGGGGGFGGGGGGGGGGGGGGGGGGGGGGGGFFGGGGGGGFGGGGGGGGGGGGGGGGF@FGCFGGGGGGGGGGGGGGGGGGGGGGGGGGGGGGGGGGGGG=FGGGGGGFGGGGGGGGGFFEAFFEFGGG+DDFEEFGGGGGFGGGGBGFFGGFCE6EGCGGGF?G5DGGGFFFFFFFF=EEFFFAFFFFFFFFFFFDF=95=;@E@@CC>@B9D@@@EE3)<3/6;@FFFBFBF09191:?FFBBBB<942679>>9148??(.3(-2:?6
@M04999:289:000000000-L3R54:1:1101:13326:6341 2:N:0:412
ACGGACTACAAGGGTATCTAATCCTGTTTGCTCCCCACGCTTTCGCATCTCAGCGTCAGTATCTGTCCAGAAGGCCGCCTTCGCCACCGGTATTCCTCCACATCTCTACGCATTTCACCGCTACACGTGGAATTCTACCTTCCTCTACAATACTCCAGATAACCAGTTTTAAGTGCAATTCCCAGGTTGAGCCCGGGGCTTTCACACCTAACTTAATTATCCGCCTACATGCCCTTTACGCCCAGTCATTCCGATTAACGCTCGCACCCTCCGTATTACCGCGGCTGCTGGCACGGAGTTT
+
CCCCCGGGGGGGGGGGGGGGGGGGGGGGGGGGGGGGGGGGGGGGGGGGGGGGGGGGGGGGGGGGGGGGGGFFGGGGGGGGGGGGGGGGGGGGGGGGGGGGGGGGGGGGGGGGGGGGGGGGGGGGGGGGGGGGGGGGGGGGGGGGGGGGGGGGGGGGGGGGFGGDGGGGGGGGGGGGFGFGGGGGGGGGGGGGGGGGGGGGFFFFFFFFFFFFFFFFFFFFFE2B@DFFFFEFFFFFFFFEFFFF04<EFFFC3:?DFEC?FFF>3(46??FFFF6?FFFB391999>?FB::??F;09?F)
@M04999:289:000000000-L3R54:1:1101:24281:6342 2:N:0:412
TAGTAGACTACTCGGGTATCTAATCCTGTTTGCTCCCCACGCTTTCGCATCTCAGCGTCAGTATCTGTCCAGAAGGCCGCCTTCGCCACCGGTATTCCTCCACATCTCTACGCATTTCACCGCTACACGTGGAATTCTACCTTCCTCTACAATACTCCAGATAACCAGTTTTAAGTGCAATTCCCAGGTTGAGCCCGGGGCTTTCACACCTAACTTAATTATCCGCCTACATGCCCTTTACGCCCAGTCATTCCGATTAACGCTCGCACCCTCCGTCTTCCCGCGGCTGCTGGCACGGATT
+
CCCCCGFDGEFGGGGGGGGGGG9FGGGGEFGGGFGGGGGGGGEGG9FFGCG@FGCFGEGDGGCFFGG@F@FFC@FFCFGGGGGGEG:FGFGGEFD9FGFGGGGG8E9DFBFGGDGGGCFGGCDE@FGGGCFEDF98EFGGGGDFGGGGGFFCFDGAEFFGFG9EGDGGFF8DDFGGFDD9FFGGGGGGGFFG7FG6CDDDDF>A4=AFE>BFEFFFFFFEFC?8((8>DFEE4=E14@;=CDFF>?0=@)))7/4;03;?4(4::999BFF0(463,42)-1369(249?>:0<076;9<0
@M04999:289:000000000-L3R54:1:1101:16851:6433 2:N:0:412
TGACTACAAGGGTATCTAATCCTGTTCGCTCCCCACGCTTTCGTCCATCAGCGTCAATCGGTATTTAGTAACCTGCCTTCGCAATCGGGGTTCTGTGTAATATCTATGCATTTCACCGCTACACTACACATTCCAGCTACTTCAATACTATTCAAGATTAACAGTATCAACGGCAGTTCTACAGTTAAGCTGCAGGTTTTCACCGCTGACTTATCAACCCGCCTACGGACCCTTTAAGCCCAATAAATCCGGATAACGCTCGCATCCTCCGTATTACCGCGGCTGCTGGCACGGAGTTAGC
+
CCCCCGGGGGGEGGGGGGGGGGGGGGGGGGGGGGGGGGGGGGGGGGGGGGGGGGGGGGGDEGGGGGGGGGGGGGGGGGGGGGGGGGGGGGGGGGFGGGGEDGGGGGGGGGGGGGGGGGGGGGGGGGGGGGGGGGGGGGGGGFGFGDFGGGGGGGFFFDEFGGGGGGGGGGGGE6DGBFFGGGDFGGGGGGGFFGGGDFGGFFFFFFFFFD@ACFFFCFF=E=AA>B@@@FBFDB3;?=EF??@D@EECE@9B;DFEF0(/6391<F0)5(42:<?BA<?F>(76>F044114<(2033)..
@M04999:289:000000000-L3R54:1:1101:18345:6452 2:N:0:412
GGACTACCAGGGTATCTAATCCTGTTTGCTCTCCACGCTTTCGCATCTCAGCGTCAGTATCTGTCCAGAAGGCCGCCCTCGCCACCGGTATTCCTCCACATCTCTACGCATTTCACCGCTACACGTGGAATTCTACCTTCCTCTACACTACTCCAGATAACCAGTTTTAAGTGCAATTCCCAGGTTGAGCCCGGGGCTTTCACACCTAACTTAATTCTCCGCCTACATTCCCTTTACGCCCAGCCCTTCCGATTAACGCCTGCACCCTCCGTCTTACCTCGGCTCGTGGCCCGTAGTTTGC
+
-AACCCEF,E,@FDGFFDGC9CEGEF9FGGG9EFCFEGGCFFGDCEFAFFGGGFG7C@<,CEFEGGFG9,CEGDCG7+@,474@,E@7F+BFF9AAEFG8,A,9EFG7+CCFCF<5EBFCCE@EGG8CCE<,?D9,E?;8DFGC,EE,@===ECDE,@,7E,9,76@,E=D==D9,;897DFFCFFG6<CFC6C>C5CG*9BF+93@445**:+=F*1=4/:>55:B?*8?3)756>1(0(/((6((/(/,2((()/(3((-4(.:?0413(,2(.4(-5(,,,((,((-(((-(-3)-62
@M04999:289:000000000-L3R54:1:1101:6136:6462 2:N:0:412
CGACTACTCGGGTATCTAATCCTGTTCGCTACCCATGTTTTCGAACCTCAGCGTCAGTTACAGACCAGAGAGCCGCCTTCGCCACTGGTGTTCTTCCATATATCTACGCATTCCACCGCTACACATGGAGTTCCACTCTCCTCTTCTGCACTCAAGACAAACAATTTCAGCTGCACTTCCCCGGTTAAGCCGAGGGCTTTCACAGCTGACTTGTTCTCCCGCCTGCGTTCGCTTTACGCCCAATAAATCCGGACAACGCTTGCCACCTACGTATTACCGCGGCTGCTGGCACGTAGTTAGC
+
CCCCCGGGGGGGGGGGGGGGGGGGGGGGGGGGGGGGGGGGGGGGGGGGGGGGGGGGGGGGGGGGGGGGGGGGGGGGGGGGGGGGDGGGGGGGGGGGGGGGGGGGGGGGGGGGGGGGGGGGGGGGGGGGGGGGGGGGGGGGGGGGGGGGFEGGGGGGG,@@DFGFGFGGGGFFGGGGFFFGFGGGGGGGFDFCEGGGGGGGF69F4AFFEFE<>FAFFFFFABBFFFFDDF@FFFFFFFFFB?<@EFCCFFFFFFFFF>>0?BF7A???BB0324:AAF<99B9>9(.4>:<BFFB644):4
@M04999:289:000000000-L3R54:1:1101:26219:6479 2:N:0:412
TTGACTACTCGGGTATCTAATCCTGTTTGCTCCCCACGCTTTCGCATCTCAGCGTCAGTATCTGTCCAGAAGGCCGCCTTCGCCACCGGTATTCCTCCACATCTCTACGCATTTCACCGCTACACGTGGAATTCTACCTTCCTCTACAATACTCCAGATAACCAGTTTTAAGTGCAGTTCCCGGGTTGAGCCCGGGGCTTTCACACCTAACTTAATTATCCGCCTACATGCCCTTTACGCCCAGTCATTCCGATTAACGCTCGCACCCTCCGTATTACCGCGGCTGCTGGCACGGAGTT
+
CCCCCGGGGGGGGGGGGGGGGGGGGGGGGGGGGGGGGGGGGGGGGGGGGGGGGGGGGGGGGGGGGGGGGGGGGGGGGGGGGGGGGGGGGGGGGGGGGGGGGGGCFGGGGGGGGGGGGGGGGGGGGGGGGGGGGGGGGGGGGGGGGGGGGGGGGGGGGGGGGGGGGGGACGGGGGGGCFF?FDDGGGEEFGDGGGGGGGGFA>FFFFBAFFFFCBFFFFFFFDDDFFF@EEFF@@@;<EDE@>7;EE<E?C?EFFD:AA?>?<FBFFFF??<9:???A<42739013(8::0..4939<?
@M04999:289:000000000-L3R54:1:1101:20598:6487 2:N:0:412
TGTTGACTACAGGGGTATCTAATCCTGTTTGCTCCCCACGCTTTCGCATCTCAGCGTCAGTATCTGTCCAGAAGGCCGCCTTCGCCACCGGTATTCCTCCACATCTCTACGCATTTCACCGCTACACGTGGAATTCTACCTTCCTCTACAATACTCCAGATAACCAGTTTTAAGTGCAGTTCCCAGGTTGAGCCCGGGGCTTTCACACCTAACTTAATTATCCGCCTACATGCCCTTTACGCCCAGTCATTCCGATTAACGCTCGCACCCTCCGTATTACCGCGGCTGCTGGCACGGAGTT
+
CCCCCGGGGGGGGGGGGGGGGGGGGGGGGGGGGGGGGGGGGGGGGGGGGGGGGGGGGGGGGGGGGFGGGGGGGGGGGGGGGGGGGGGGGGGGGGGGGGGGGGGGGGGGGGGGGGGGGGGGGGGGGGGCFGGGGGGGGGGGGGGGGGGGGGDFCDGGGGGGGGGGGGGGGGGGGGGFFGFGGGGGGGFCECGGGGGGGGGGFFFFFFFFFFEFFFF>CFFEFE49BFD9BFE?=EFFFFCF<FFFF6@EFCEE6=;8DF3>;(,,4>19;:??B>BF??9<93>6>990:?F2((,491(,.
@M04999:289:000000000-L3R54:1:1101:17348:6488 2:N:0:412
GACTACCCGGGTATCTAATCCTGTTTGCTCCCCACGCTTTCGCATCTCAGCGTCAGTATCTGTCCAGAAGGCCGCCTTCGCCACCGGTATTCCTCCACATCTCTACGCATTTCACCGCTACACGTGGAATCCTACCTTCCTCTACAATACTCCAGATAACCAGTTTTAAGTGCAATTCCCAGGTTGAGCCCGGGGCTTTCACACCTAACTTAATTATCCGCCTACATGCCCTTTACGCCCAGTCATTCCGATTAACGCTCGCACCCTCCGTATTACCGCGGCTGCTGGCACGGAGTTAGCC
+
CCCCCGGGGGGGGGGGGGGGGGGGGGGGGGGGGGGGGGGGGGGGGGGGGFGGGGGGGGGGGGGGGGCEGGGGGGGGGGGGGGGGGGGGGGGGGGGGGGGGGGGGGGGGGGGGGGGGGGGGGGGGGGGGGGGGGGGGGGGGGGGGGGGGGGGFGGFEGGGGGGGGGGGGGDGGGGGGFGFGFGGGGGGGGDDCEEGGGGGGFFFFFFFFFFFEFFFFFFF?FFFFFFFFFEFFFFFFDDFFDFFFEFFFFF;@F?;C06<BFFFFBFFFF62?:?A<B?F;BF>BFF??BFF<;072?B<4.
@M04999:289:000000000-L3R54:1:1101:12513:6503 2:N:0:412
CGACTACAGGGGTATCTAATCCTGTTTGCTCCCCACGCTTTCGCATCTCAGCGTCAGTATCTGTCCAGAAGGCCGCCTTCGCCACCGGTATTCCTCCACATCTCTACGCATTTCACCGCTACACGTGGAATTCTACCTTCCTCTACAATACTCCAGATAACCAGTTTTAAGTGCAATTCCCAGGTTGAGCCCGGGGCTTTCACACCTAACTTAATTATCCGCCTACATGCCCTTTACGCCCAGTCATTCCGATTAACGCTCGCACCCTCCGTATTACCGCCGCTGCTGGCACGGAGTTAGC
+
CCCCCGGGGG7CFGGAFFCGFGGFFGGF9FGEDGFGGGGEGG7CF@EFGGFFGEGGGGGGFGFGGFD<EGG8FGGGGG@FFEEGGGE7FFGGE,EF<EGFGGGGGFFFGGE@FE?FG>FGE@EGEGF7FFGCFGDEFGCFGGGCAEFF8FGGGG8FFFFGGCFEFGGGFCGDDFFC?DF+6A?EFGG8@FEE68C;74>CA9:B>EFF@DEFFCF85=BC4>D=>B=EEFF@@1;4)60=9:(/.)96?C;(/(,942><:16(-9:(3?>211:A<2(3(-(-432:(((4:((--444)
@M04999:289:000000000-L3R54:1:1101:22132:6571 2:N:0:412
GCGACTACTGGGGTATCTAATCCTGTTTGCTCCCCACGCTTTCGCATCTCAGCGTCAGTATCTGTCCAGAAGGCCGCCTTCGCCACCGGTATTCCTCCACATCTCTACGCATTTCACCGCTACACGTGGAATTCTACCTTCCTCTACAATACTCTAGTTAACCAGTTTTAAGTGCAATTCCTAGGTTGAGCCCAGGGCTTTCACACCTAACTTAATTATCCGCCTACATGCCCTTTACGCCCGTCATTCCCATTAACCCTTCCCCCCCCCGTATTTCCCCGGCCTCTTGCCCGGAGTTAGC
+
CCCCCGGGGGGGGGGGGGGGGGGGGGGGGGGGGGGGGGGGGGGGGGGGGGGGGGGGGGGGGGGGGGGGGGGGGGGGGGGGGGGGGGGGGGGGGGGGGGGGGGGGGGGGGGGGGGGGGGGGGGGGGGGC@FGGFFGFGGGGGGGGGGGEGGFGGGGDFFFAGGCGGGGGGGGGGCFGFGFGGGGFGGGGGGGGGGGGDGGGFFFFFFFFFFFFFFAFEFFFF2@>DDFEFFFFFFFFEFFFF22:;,3?)<)4)7)9))/((/,((44,(-(-(.4)).)(-((((,.).4()(((-34)))
@M04999:289:000000000-L3R54:1:1101:27163:6605 2:N:0:412
CTCAGACTACTGGGGTATCTAATCCTGTTCGCTCCCCACGCTTTCGCTCCTCAGCGTCAGTGACGGCCCAGAGACCTGCCTTCGCCATCGGTGTTCTTCCCGATATCTACACATTCCACCGTTACACCGGGAATTCCAGTCTCCCCTACCGCACTCCAGTCCGCCCGTACCCGGCGCCGATCCACCGTTAAGCGATGGACTTTCACACCAGACGCGACGAACCGCCTACGAGCTCTTTACGCCCAATAAATCCGGATAACGCTTGCACCCTACGTATTACCGCGGCTGCTGGCACGTAGTT
+
CCCCCGGGGGGGGGGGGGGGGGGGGGGGGGGGGGGGGGGGGGGGGGGGGGGGGGGGGGGGGGGGGGGGGGGGGGGGGGGGGGGGGGGGGGGGGGGGGGGGGGGGGGGGGGGGGGGGGGGGGGGGGGGGGGGGGGGGGGGGGGGGGGGFGGGGGGGGGGGGGGGGGGGGGGGGGGGGFGFDDGGGGGGFGGFGGGGGGGFGFFFFFFFF?FF@FEFFFFFFF>>FFFFFFF6<>BBFFF2@1?FFFFFBFFAFF>B?<?F?69BFF6))3224:61<>?BFFFFFB;60:820137:?::?<
@M04999:289:000000000-L3R54:1:1101:15124:6666 2:N:0:412
AGGGAGACTACCCGGGTATCTAATCCTGTTCGCTACCCATGCTTTCGAACCTCAGCGTCAGTTACAGACCAGAGAGCCGCCTTCGCCACTGGTGTTCTTCCATATATCTACGCATTCCACCGCTACACATGGAGTTCCACTCTCCTCTTCTGCACTCAAGAAAAACAGTTTCAGCTGCACTTCCCCGGTTAAGCCGAGGGCTTTCACAGCTGACTTGTTCTCCCGCCTGCGTTCGCTTTACGCCCAATAAATCCGGACAACGCTTGCCACCTACGTATTACCGCGGCTGCTGGCACGTAGT
+
CCCCCGGGGGGGGGGGGGGGGGGGGGGGGGGGGDGG<FFGGGGGGGGFGGGGGGGGGGGGGFGGGGGGFGGFGGGGGGGGGGGGGGCFGGGGGGFGGGGGGGGGGGGGGGGFGCGGGFFGGGGGGGGGGGFGGGGGGGGGGGGGFGGGGGGGGGGGGG8DF?FFDCGGGGGGFGGGFGFGGGGGGGGGEGGCFGCDG5DDDFFFFFFFFDE=EFFFBFFEFFED2>@F;DFF??;>??@A<4<>FFF7><AB4>(3((322>9??:??44:::>FF8A?>A<?BBFFB>F:3((.86:::-
@M04999:289:000000000-L3R54:1:1101:17026:6700 2:N:0:412
GATGACTACAAGGGTATCTAATCCTGTTCGCTCCCCACGCTTTCGTCCATCAGCGTCAAACGGTATTTAGTAACCTGCCTTCGCAATCGGGGTTCTGTGTAATATCTATGCATTTCACCGCTACACTACACATTCCAGCTACTTCAATACTATTCAAGATTAACAGTATCAACGGCAGTTCTACAGTTAAGCTGCAGGTTTTCACCGCTGACTTATCAACCCGCCTACGGACCCTTTAAACCCAATAAATCCGGATAACGCTCGCATCCTCCGTATTACCGCGGCTGCTGGCACGGAGTT
+
CCCCCGGGGGGGGGGGGGGGGGGGGGGGGGGGGGGGGGGGGGGGGGGGGGGGGGGGGGGGGGGGGGGGGGGGGGGGGGGGGGGGGGGGGGGGGGGGGGGGGGGGGGGGGGGGGGGGGGGGGGGGGGGGGGGGGGGGGGGGGGGGGGGGGGGGGGGGGGGGGGGGGGGGGGGGGGGD>GFGGGFGGGGGGFGFGGGGGGGGFFFFFFBEFFFFFFFFFFFFFFBFFFFFFFFFFFFFFFFFF@DF;;;AFFEFF>DFFFFFFFFFFFFFFFB?F:B?FBFFFFFFB96:282<?F:9>F:B
@M04999:289:000000000-L3R54:1:1101:20141:6745 2:N:0:412
ATCTCGACTACCGGGGTATCTAATCCTGTTTGCTCCCCACGCTTTCGCATCTCAGCGTCAGTATCTGTCCAGAAGGCCGCCTTCGCCACCGGTATTCCTCCACATCTCTACGCATTTCACCGCTACACGTGGAATTCTACCTTCCTCTACAATACTCCAGATAACCAGTTTTAAGTGCAGTTCCCAGGTTGAGCCCGGGGCTTTCACACCTAACTTAATTATCCGCCTACATGCCCTTTACGCCCAGTCATTCCGATTAACGCTCGCACCCTCCGTATTACCGCGGCTGCTGGCACGGAGT
+
CCCCCGGGGGGGGGGGGGGGGGGGGGGGGGGGGGGGGGGGGGGGGGGGGGGGGGGGGGGGGGGGGGFGGGGGGGGGGGGGGGGGGGGGGGGGGGGGGGGGGGGGGGGGGGGGGGGGGGGGGGGGGGGGGGGGGGGGGGGGGGGGGGGGGGGGGGGGGGFGGGGGGGGGGGGGGGGGFGFGGGGGGGGGGGGGCFGGGGGGDFFFFFF6>?FEFFFFFFFFFFFC<DDFFFFFFFFFFDFAEDFFBD?EFFF99AFB?FFFF<B??>>BBBF???FFFB?BFFF>F>>>FFFBBFF>FFFF8
@M04999:289:000000000-L3R54:1:1101:27915:6772 2:N:0:412
TTGACTACAAGGGTATCTAATCCTGTTCGCTCCCCACGCTTTCGTCCATCAGCGTCAATCGGTATTTAGTAACCTGCCTTCGCAATCGGGGTTCTGTGTAATATCTATGCATTTCACCGCTACACTACACATTCCAGCTACTTCAATACTATTCAAGATTAACAGTATCAACGGCAGTTCTACAGTTAAGCTGCAGGTTTTCACCGCTGACTTATCAACCCGCCTACGGACCCTTTAAACCCAATAAATCCGGATAACGCTCGCATCCTCCGTATTACCGCGGCTGCTGGCACGGAGTT
+
CCCCCGGGGGGGGGGGGGGGGGGGGGGGGGGGGGGGGGGGGGGGGGGGGGGGGGGGGGGGGGGGGGGGGGGGGGGGGGGGGGGGGGGGGGGGGGGGGGGGGGGGGFGGGGGGGGGGGGGGGGGGGGGGGGGGGGGFGGGGGGGGGCFGGGGGGGGGGGGGGGGGGGGGGGGGGGGGFGFGGGGGGGGGGGGGGGGGGGGCFFCFFDEBBFFEFFFFFFFFFFFFFFFF9@BBFFFFFFFFFFF;@3<EFF;910<FFFFFF6;F>?FF>BFFBFB:FFABFB09>>0?FF:?7:((-4?
@M04999:289:000000000-L3R54:1:1101:21644:6788 2:N:0:412
GGACTACTCGGGTATCTAATCCTGTTCGCTCCCCACGCTTTCGCTCCTCAGCGTCAGTGACGGCCCAGAGACCTGCCTTCGCCATCGGTGTTCTTCCCGATATCTACACATTCCACCGTTACACCGGGAATTCCAGTCTCCCCTACCGCACTCCAGTCCGCCCGTACCCGGCACCGATCCACCGTTAAGCGATGGACTTTCACACCAGACGCGACGAACCGCCTACGAGCTCTTTACGCCCAATAAATCCGGATAACGCTTGCACCCTACGTATTACCGCGGCTGCTGGCACGTAGTTAGC
+
CCCCCGGGGGGGGGGGGGGGGGGGGGGGGGGGGGGGGGGGGGGGGGGGGGGGGGGGGGGGGGGGGGGGFGGGGGGGGGGGGGGGGGGGGGGGGGGGGGGGGGGGGGGGGGGGGGGGGGGGGGGGGGGGGGGGGGGGGFGGGGGGGGGGGGGGGGGGGGGGGGGGGGGGGGGGDGGGDGFGGGGGGGGGFGEEGGGFGGGGFFFFFFFFFFFF>>DBBFFFEFFF:BF??FFFAFFFFFFF0(4<?F<AF?FFF<6AFFFFFBF<?<??:66:?BFFFF?>41>9><D?04(4<443:A2))
@M04999:289:000000000-L3R54:1:1101:25471:6799 2:N:0:412
TTGACTACCGGGGTATCTAATCCTGTTTGCTCCCCACGCTTTCGCATCTCAGCGTCAGTATCTGTCCAGAAGGCCGCCTTCGCCACCGGTATTCCTCCACATCTCTACGCATTTCACCGCTACACGTGGAATTCTACCTTCCTCTACAATACTCTAGTTAACCAGTTTTAAGTGCAATTCCTAGGTTGAGCCCAGGGCTTTCACACCTAACTTAATTATCCGCCTACATGCCCTTTACGCCCAGTCATTCCGATTAACGCTCGCACCCTCCGTATTACCGCGGCTGCTGGCACGGAGTTGG
+
CCCCCGGGGGGGGGGGGGGGGGFGGGGGGFGGGGGGGGGGGGGGGE@FFGGCFGGGGGGFGGGGGGGGGGGGGGGGGGGGGGGGFFFGEGGGGGGGGGGGGCGGGGGGGGGGGGGGGGGGGGGGGGGGGGGGFGGGGF?GGGGGGGGGFGGGFGGGGGGGGGGGGG8FGGGGGGFGFGFGGGGGGGGEF6DGDGGGGGGGFBFCFF:AEEFFCFFFFFFFFFFFFFFFFFF93==EFFFFFFFFEEF3?ECF;7@DCC<6@?@;>FFBF:?>:?:?<BA?062;9(::24::<09(--2>0
@M04999:289:000000000-L3R54:1:1101:10302:6802 2:N:0:412
TTCAGACTACTCGGGTATCTAATCCTGTTCGCTCCCCACGCTTTCGTCTATCAGCGTCAATCGTTATTTAGTAACCTGCTTTCGCAATCGGGGTTCTGTGTAATATCTATGCATTTCACCGCTACACTACACATTCCTGCTACTTCAATACTATTCAAGATTAACTGTATCAACGGCAGTTCTACAGTTAAGCTGCAGGTTTTCACCGCTGACTTATTAACCCGCCTACGGACCCTTTAAACCCAATAAATCCGGATAACGCTCGCATCCTCCGTATTACCGCGGCTGCTGGCACGGGTTT
+
CCC8C,CF,6EFED@F7FCE<<9EFFGEGG@CFG+D@@FE7F,CCFGC,6<EFFF+BB,BFA<69CFCF<FG9,,EEEF,E@5,8,8BBFGECFCFFGGCFG,C;9=FFFGAFCDFGGD96BB7:E@FF,<AFGG9,,@,@,@A=A,,@DGGC,@EA,,6,7,,7+,7=:A,E8@>D>*=DDD=F8@FFG7,2EFGDF7DAFFFFA5*8>)0:51+;+4/46B5)/:<52((-(5:36;=/737;13)7)971:;1(3)7<(//,39:>(.2:>B??:AA),7>099(-.3(2(5(-(,44
@M04999:289:000000000-L3R54:1:1101:25121:6834 2:N:0:412
CGACTACTAGGGTATCTAATCCTGTTTGCTCCCCACGCTTTCGCATCTCAGCGTCAGTATCTGTCCAGAAGGCCGCCTTCGCCACCGGTATTCCTCCACACCTCTACGCATTCCACCGCTACACGTGGAATTCTACCTTCCTCTACAATACTCTAGTTAACCAGTTTTAAGTGCAATTCCTAGGTTGAGCCCAGGGCTTTCACACCTAACTTAATTATCCGCCTCCATGCCCTTGATTCCCAGCCATTCCGATTAACGCTCGCACCCTCCGTATTCACGCCGCTGCTTGCACGGACTTAGC
+
CCCC@@DC,,,,66;6CFDA6C9-;@FFEGF@CCEGDGGFFGF76,7CF;6,6BFCGE,EEG9;CE<<C@,C,,@7>C:D<E7,@EEFC6?@@AF,A,AE,8?=,A=@CB4F<ABA?=F@FE::7EF7C,5:F946@,@@8=,76@D,E=FFF8,,@:EC9EF?,=:=,=,@=,?=9=DDF+9,@DC6<95;,:6;:C**8+?+999C5@CEEFFFFFFF>BA4)/>;*60-73(***0=B*)(/584*7522(6CF;98?B;9162(-43(1(()).2:(42((4)),3).((-(-54))
@M04999:289:000000000-L3R54:1:1101:25093:6840 2:N:0:412
GACTACTGGGGTATCTAATCCTGTTTGCTCCCCACGCTTTCGCATCTCAGCGTCAGTATCTGTCCAGAAGGCCGCCTTCGCCACCGGTATTCCTCCACATCTCTACGCATTTCACCGCTACACGTGGAATTCTACCTTCCTCTACAATACTCCAGATAACCAGTTTTAAGTGCAATTCCCAGGTTGAGCCCGGGGCTTTCACACCTAACTTAATTATCCGCCTACATGCCCTTTACGCCCAGTCATTCCGATTAACGCTCGCACCCTCCGTATTACCGCGGCTGCTGGCCCGGAGTTAGCC
+
CCCCCGGGGGGGGGGGGGGGGGGGGGGGGGGGGGGGGGGGGGGGGGGGGGGGGGGGGGGGGGGGGGGGGGGGGGGGGGGGGGGGGGGGGGGGGGGGGGGDGGGGGGGGGGGGGGGFGGGGGGGGGGGGGGGGGGGGGGGGGGGGGFDFGGGGGGGGGGGGGGGGGGGGGGGFGGGGFGFGGGFGGGFGGGGGGGGGGGGGFFFFFFFFFFFFFFFFFFF9F@FFFFF?EBDFFFFE<F9FFFFFFFECFEFF7?CC@><<6>9996<::0:B?:>)92732;961:?2((((492:<492,
@M04999:289:000000000-L3R54:1:1101:25486:6848 2:N:0:412
GACTACACGGGTATCTAATCCTGTTCGCTCCCCACGCTCTCGTCCATCAGCGTCAATCGGTATTTAGTAACCTGCCTTCGCAATCGGGGTTCTGTGTAATATCTATGCATTTCACCGCTACACTACACATTCCAGCTACTTCAATACTATTCAAGATTAACAGTATCAACGGCAGTTCTACAGTTAAGCTGCAGGTTTTCACCGCTGACTTATCAACCCGCCTACGGACCCTTTAAACCCAATAAATCCGGATAACGCTCGCATCCTCCGTATTACCGCGGCTGCTGGCACGGAGTTAGCC
+
CCCCCGGGGGGGGGGGGGGGGGGGGGGGGGGGGGGGGGGGGFGGGGGGGGGGGGGGGGGGGGGGGGGGGGGGGGGGGGGGGGGGGCGGGGGGGGGGGGGGGGGGGGGGGGGGGGGGGGGGGGGGGGGGGGGGGFGGGGGGGGGGGGGGGGGGGGGGGFGGGGGGGGGGGGG+CGGGFGFGGGGGGGGGGGGG?GGGFGGGFFFFFFFFFFFFFFFFFFEFFFDFFF?2=@FFFFEFFEFFF8@@ECFFFBBFFFFFDFFFBBF?>?FFFBFFFBDDF04(49B>BFF71(.4>FFB?4624
@M04999:289:000000000-L3R54:1:1101:24440:6950 2:N:0:412
TCGACTACCCGGGTATCTAATCCTGTTCGCTACCCATGCTTTCGAACCTCAGCGTCAGTTACAGACCAGAGAGCCGCCTTCGCCACTGGTGTTCTTCCATATATCTACGCATTCCACCGCTACACATGGAGTTCCACTCTCCTCTTCTGCACTCAAGAAAAACAGTTTCAGCTGCACTTCCCCGGTTAAGCCGAGGGCTTTCACAGCTGACTTGTTCTCCCGCCTGCGTTCGCTTTACGCCCAATAAATCCGGACAACGCTTGCCACCTACGTATTACCGCGGCTGCTGGCACGTAGTT
+
CCCCCGGGGGGGGGGGGGGGGGGGGGGGGGGGGGGGGGGGGGGGGFGGGGGGGGGGGGGGGGGGGGGGGGGGGGGGGGGGGGGGGGGGGGGGGGGGGGGGGGGGGGGGGGGGGGGGGGGGGGGGGGGGGGGGGGGGGFGGGGGGGGGGGGGGGGGGGGGGGGGGFGGGGD:FFGFDFGFGGGGGGGGGGFGGDEGGGGGGFFFFFFFFEFFFFFFFCFFFF@@BFDFFFFFFFFDFFE?FFFF;@EF>BABF63266?>FFB?BFBF??2:03<ABBDFFBFFBF>?F?(:?B?40.84
@M04999:289:000000000-L3R54:1:1101:23802:6960 2:N:0:412
GTCACTCCCTTCTTCTCTACTCCTTTTTTCTCCCCCCCCTTTCTCTCCTCCTCGTCCTCACTCTTCCCTCCCCCCTCCTTCTCTACTTCCTACCCTCCTGCTCCCCCTGCCTTACACCCCTCCCCCCCCCCTTCCTCTCTCTTCTCCTCCACTCTCCCCTCCCCACTCCCCTTCTCCTCCCCGCCTTTCCCCTCCCTCTTAACCATGTCACACCCCCTACCCTCTCTTCTCCCTCACCTCTCCCTACTCCGCACTCACTCTCCCCCTCTCCGTCTCCTCTCTCCTGCACTCACTCAAGTCC
+
-8,6,,66<6,,,,,;C,,;,,;-6,,66,<C6E@@++8+;6,<66,,6;6,,86,,8,,6,9,,C,,,,8,67>7C,,C,,A,,:,5,,,,9,,,,,4,,,,,4++++9A,,,9,,9+89+++4+4++++3,,,55,3,5,22:@,:@E6174<A3,3,1**4,*,,4,*,,4*400)***)*1**0++5:**2120*+119***+1))14()0),)),..)-(().4).).(((3())),,(().).(((,-,.(.)44,((,-(,(,.(,(((.-,-()).))((.4:,.).(().6-
@M04999:289:000000000-L3R54:1:1101:26468:6991 2:N:0:412
GACTACTAGGGTATCTAATCCTGTTCGCTACCCATGCTTTCGAACCTCAGCGTCAGTTACAGACCAGAGAGCCGCCTTCGCCACTGGTGTTCTTCCATATATCTACGCATTCCACCGCTACGCATGGAGTTCCACTCTCCTCTTCTGTACTCAAGAAAAACAGTTTCAGCTGCACTTCCCCGGTTAAGCCGAGGGCTTTCACAGCTGACTTGTTCTCCCGCCTGCGTTCGCTTTACGCCCAATAAATCCGGACAACGCTTGCCACCTACGTATTACCGCGGCTGCTGGCACGTAGTTAGCC
+
CCCCCGGGGGGGGGGGGGGGGGGGGGGGGGGGGGGGGGGGGGGGGGGGGGGGGGGGGGGGGGGGGGGGGGDGGGGGGGGGGGGGGGGGGGGGGGGGGGGGGGGGGGGGGGGGGGGGGGGGGGGGGGGGGGGGGGGGGGGGFGGGGGGGGGGGGGGGGGGGGGGGGGCGGGGGGGGGFGFGGGCGGEGGFGGGGGGGGFGGFFFFFFFFFFFFFFFFAFF2ABFFFFFFF@F@FFCEFF>FFFFFFFCFFF91>>FF>>?BBFFBFB?:BBFDFFFFFFFBF>BFFFFFF7>34((-4AFF?
@M04999:289:000000000-L3R54:1:1101:7444:7000 2:N:0:412
CGACTACTGGGGTATCTAATCCTGTTCGCTCCCCACGCTTTCGTCCATCAGCGTCAATCGGTATTTAGTAACCTGCCTTCGCAATCGGGGTTCTGTGTAATATCTATGCATTTCACCGCTACACTACACATTCCAGCTACTTCAATACTATTCAAGATTAACAGTATCAACGGCAGTTCTACAGTTAAGCTGCAGGTTTTCACCGCTGACTTATCAACCCGCCTACGGACCCTTTAAACCCAATAAATCCGGATAACGCTCGCATCCTCCGTATTACCGCGGCTGCTGGCACGGAGTTAGC
+
CCCCCGGGGGGGGGGGGGGGGGGGGGGGGGGGGGGGGGGDGGGFGGGGGGGGGGGGGGGGGGFFGGGGGGGGGGGGGGGGGGGGGGGGGGGGGGGGGGGGGGGGGGGGGGGGGGGGGGGGGGGGGGGGGGGGGGGGGGGGGGGGGGGGGGGGGG8FGGGGGGGGGGGGGGGGDGDEFGFGGGGGGGFFGGGGGGGGGGFGFFFFFFFFFFFFCFFFEFAADFFAFDD@=>BFFFB:EEFFF;?DFFFFE8@B;@@EE<B@169;FFFFFB9421:AFFFFB>;>(437:604:;;;?:D92
@M04999:289:000000000-L3R54:1:1101:4022:7029 2:N:0:412
CTCGACTACACGGGTATCTAATCCTGTTTGCTCCCCACGCTTTCGCATCTCAGCGTCAGTATCTGTCCAGAAGGCAGCCTTCGCCACCGGTATTCCTCCACATCTCTACGCATTTCACCGCTACACGTGGAATTCTACCTTCCTCTACAATACTCCAGATAACCAGTTTTAAGTGCAATTCCCAGGTTGAGCCCGGGGCTTTCACACCTAACTTAATTATCCGCCTACATGCCCTTTACGCCCAGTCATTCCGATTAACGCTCGCACCCTCCGTATTACCGCGGCTGCTGGCACGGAGTTT
+
CCCCCGGGGGGGGGGGGGGGGGGGGGGGGGGGGGGGGGGGGGGGGGGGGGGGGGGGGGGGGGGGFGGGGGGGGGGGGGGGGGGGGGGGEGGGGGGGGGGGGGGGGGGGGGGGGGGGGGGGGGGGGGGGGGDFGGGGGGGGGGGGGGGGGGGGGGGGGGGGGGGGGGFGGGGGGGGGFGFGGGGGGGEFGGGGGFGDGCC5AFBFFFFFB@EFFFFFFFFEFC=BDFDF=EFEB@2@@EFADFF@DFFFFFFFF<FF??9@>F?FFFF9BBFFF?((59AB<9>9B(4:B0:?B?BF(447)
@M04999:289:000000000-L3R54:1:1101:7088:7087 2:N:0:412
TCGTGACTACTCGGGTATCTAATCCTGTTCGCTCCCCACGCTTTCGTCCATCAGCGTCAATCGGTATTTAGTAACCTGCCTTCGCAATCGGGGTTCTGTGTAATATCTATGCATTTCACCGCTACACTACACATTCCAGCTACTTCAATACTATTCAAGATTAACAGTATCAACGGCAGTTCTACAGTTAAGCTGCAGGTTTTCACCGCTGACTTATCAACCCGCCTACGGACCCTTTAAACCCAATAAATCCGGATAACGCTCGCATCCTCCGTATTACCGCGGCTGCTGGCACGGAGTT
+
CCCCCGGGGGGGGGGGGGGGGGGGGGGGGGGGGGGGGGGGGGGGGGGGGGGGGGGGGGGGGGGGGGGGGGGGGGGGGGGGGGGGGGDEGGGGGGGGGGGGGGGGGGGGGGGGGGGGGGGGGGGGGGGGGGGGGGGGGGGGGGGGGGGGGGGGGGGGGGGGGGGGGGGGGGGGGGGGFGFGGGGGGGGGFGGGGGGGGGGGFFFFFFFFFFFFFFFFFFFFF@>A=AFFF@FFFFFFFF<FFFFF<;@EFEEF@6>FFDFE?63:>>B?>B<A?>FFFBBFF:B>B0,7?FF:B???(29:4
@M04999:289:000000000-L3R54:1:1101:12788:7118 2:N:0:412
TGACTACCGGGGTATCTAATCCTGTTTGCTCCCCACGCTTTCGCATCTCAGCGTCAGTATCTGTCCAGAAGGCCGCCTTCGCCACCGGTATTCCTCCACATCTCTACGCATTTCACCTCTACACGTGGAATTCTACCTTCCTCTACAATACTCCAGATAACCAGTTTTAAGTGCAATTCCCAGTTTGAGCCCGGGGTTTTCACACCTAACTTAATTATCCTCCTACATGCCCTTTACGCCCAGTCATTCCTATTAACGCTCGCACCCTCCGTATTACCGCGGCTGCTGGCACTGCGTTAGC
+
CCCCCGGGGGC@GGGGGGGGFGGGECFGCGCF8CFGGGGDFF,BC@FGGGGGGGGDDGGGGGGCGGGGFGGDFGGGGGGGFC,CFGGGGGGGEEGGGGGDFFGGFGGGGGGGFGGGG,FFGGGGDGGGEGGGGGGGGGGDFFGDADFDEAFGGFC?BDEGG,9,@@FFF,=E8D+EFGFGGCG1;E9;CFGGCCCD*<943+1+39F65BEE9AAB/=B:+8@:3>2@<3@BFFEF41;BB1(/=)9??C)).9?C3,:;?10149B??F>?0:7<A<<>6(9BF?FF(2()(.)(4(,()
@M04999:289:000000000-L3R54:1:1101:28056:7127 2:N:0:412
CGACTACACGGGTATCTAATCCTGTTTGCTCCCCACGCTTTCGCATCCCAGCGTCAGTATCTGTCCAGAAGGCCGCCTTCGCCACCGGTATTCCTCCACATCTCTACGCATTTCACCGCTACACGTGGAATTCTACCTTCCTCTACAATACTCCAGATAACCAGTTTTAAGTGCAATTCCCAGGTTGAGCCCGGGGCTTTCACACCTAACTTAATTATCCGCCTACATGCCCTTTACGCCCAGTCATTCCGCTTAACGCTCGCACCCTCCGTATTACCGCGGCTGCTGGCACGGAGTTCGC
+
CCCCCGGGGGGGGGGGGGGGGGGFGGGFFGGFFGGGGGEGGGGGGGDGGGGGGGGGGGGGGGGGGGGGGGGGGGGGGGGGGGGGGGGEBGGGGGGGGGGG@FGGGGCGGGCFGFGGGGGGGGGGGGGGGGGGFGGGGGGGGGGGGGGGGGGGGDGGGGGGCGGGGGGGGGDFGGC=;DF8?CCEGFFFFGGGDCGDGGGFFFFFFFFFEBC>3AFF?BFFFFFF=F=EEEEFF@EFFF?>9(:.;AF37?E(:@?<<?>0120>FFF0<?9?1:?<<AF;;069>:5)5:??1-((,.)(,
@M04999:289:000000000-L3R54:1:1101:19900:7172 2:N:0:412
GACTACCGGGGTATCTAATCCTGTTTGCTCCCCACGCTTTCGCATCTCAGCGTCAGTATCTGTCCAGAAGGCCGCCTTCGTCACCGGTATTCCTCCACATCTCTACGCACTTCACCGCTACACGTGGAATTCTACCTTCCTCTACAATACTCTAGTTAACCAGTTTTAAGTGCAATTCCTAGTTTGAGCCCAGGGCTTTCACACCTAACTTAATTATCCGCCTACATGCCCTTTACGCCCAGTCATTCCGATTAACGCTCGCACCCTCCCTATTACCGCGCCTGCTGGCCCGGAGTTAGCC
+
CCCCCG8FCEC@@EGGGGGGGGGGGGGGGGCFC<FGGEGGGGGGGGGGGFGGGGGGGGCEFGFFEFC9FGGCGD7FFGGGGGGGGC7FCFGGGGGGDEGCGGGGFGGG7>EFGFGGEFCEGCGEGGGG9EFFFFGDGFGGGGGGGFGGGFGGGGGGGDCEGD8EECFFF9E8DDDFFGFGFG2CCFG6F7:CF5@CG>F7=;;ABFF>BEEB*BA+8F@954>>D=C<EE=EFE=E(5;E03;<AEEFFE;76777?F@<(26B>(4:?(.),<)->:>;(-46?F2:6(-((--2324<3
@M04999:289:000000000-L3R54:1:1101:13299:7175 2:N:0:412
CCCCGACTACCAGGGTATCTAATCCTGTTTGCTCCCCACGCTTTCGCATCTCAGCGTCAGTATCTGTCCAGAAGGCCGCCTTCGCCACCGGTATTCCTCCACATCTCTACGCATTTCACCGCTACACGTGGAATTCTACCTTCCTCTACAATACTCTAGTTAACCAGTTTTAAGTGCAATTCCTAGGTTGAGCCCAGGGCTTTCACACCTAACTTAATTATCCGCCTACATGCCCTTTACGCCCAGTCATTCCGATTAACACTCGCACCCTCCGTATTACCGCGGCTGCTGTCACGGAGTT
+
CCCCCGGGGGGGGGGGGGGGGGGGGGGGGGGGGGGGGGGGGGGGGGGGGGGGGGGGGGGGGFGGGGGGGGGGGGGGGGGGGGGGGGGGGGGGGGGGGGGGGGGGGGGGGGGGGGGGGGGGGGGGGFGGGGGGGGGGGGGGGGGGGGGGGGGFFGGGGGGGGGGGGGGGGGGGGGGGFGFDGGGGDCDFGGGFGGFGDGDGAFFFFFFFFFE=DFFFEFFFFEFAFFF?BFFFFFFFFFEFFFFF07@E@CE??@2?D0CCEEA81:BBFFF??0:6:74:9<0(3199<F?)5).(81984
@M04999:289:000000000-L3R54:1:1101:13212:7179 2:N:0:412
TGCGACTACACGGGTATCTAATCCTGTTCGCTCCCCACGCTCTCGTCCATCAGCGTCAATCGGTCTTTAGTAACCTGCCTTCGCACTCTGGTTCCTGTCTAATCTCTATGCATTCCACCGCTACACTACACATTCCAGCTCCTTCAATACTATCCAAGCTTAACAGTACCACCGGCACTTCTACCGTTAAGCTGCAGGTTTTCACCGCTGTCTTATCAACCCCCCTACGGACCCTTTAACCCCTATAACTCCGGATAACGCTCCCATCCCCCCACTTACCCCGGCCTCTGCCACGCATTTC
+
@-ABCCE+C;,,++86CE99,<@C<<F9@7C@EEDF,F@CF,6F@D@:@FG9,EFFGC,,C68C,8CE,,CC,CF64AAF9F<CB+7?,AF6,,A5,:,:@,A?=E,,49C9EF,9CEE>=8+@FFG<F8F,4@FG,,@D8DF,EA8DFFG,@,@;,,+,,,3E,+7,33@=CE8C5+;+ACDF,+@>+@,29:9*0*0;B9++?*<>29)1/=++:9+<*5(/-5(5(/(3.,,(...+7(6((/.)/)7@(((-(65(-,-(4(),4,39(,(.)).,(-((-,(4>,,5),,(,((-)
@M04999:289:000000000-L3R54:1:1101:15949:7220 2:N:0:412
GCTAGACTACCGGGGTATCTAATCCTGTTTGCTCCCCACGCTTTCGCATCTCAGCGTCAGTATCTGTCCAGAAGGCCGCCTTCGCCACCGGTATTCCTCCACATCTCTACGCATTTCACCGCTACACGTGGAATTCTACCTTCCTCTACAATACTCCAGATAACCAGTTTTAAGTGCAGTTCCCAGGTTGAGCCCGGGGCTTTCACACCTAACTTAATTATCCGCCTACATGCCCTTTACGCCCAGTCATTCCGATTAACGCTCGCACCCTCCGTATTACCCCGGCTGCTGGCACGGAGTT
+
CCCCCGGGGGGGGGGGGGGGGGGGGGGGGGGGGGGGGGGGGGGGGGGGGGGGGGGGGGGGGGGGGGGGGGGGGGGGGGGEGGGGGGGGGGGGGGGGGGGGGGGFGGGGGGGGGGGGGGGGGGGGGGGEGGGGGGGGGGGGGGGGGGGGGFGGFFGGGGGGGFGGGGGGGGGGGFGGFFFGGGGGGGGGG6FFGGGGGGGGFFFFFFFFFFFBFFFFFFFCF<C2>F6(51?);EFFF@);(8>BF?EFA?3?E8:<:8<BF9:4(139>0011(3(3>)-6(3791-,14)30(.(27((.
@M04999:289:000000000-L3R54:1:1101:25152:7233 2:N:0:412
ATGACTACAGGGGGTATCTAATCCTGTTCGCTACCCATGCTTTCGAACCTCAGCGTCAGTTACAGACCAGAGAGCCGCCTTCGCCACTGGTGTTCTTCCATATATCTACGCATTCCACCGCTACACATGGAGTTCCACTCTCCTCTTCTGCACTCAAGAAAAACAGTTTCAGCTGCACTTCCCCGGTTAAGCCGAGGGCTTTCACAGCTGACTTGTTCTCCCGCCTGCGTTCGCTTTACGCCCAATAAATCCGGACAACGCTTGCCACCTACGTATTACCGCGGCTGCTGGCACGTAGTT
+
CCCCCGGGEEFGFGGGGGGGGFEFGGGGGDGG>GGGGGGGGGGGGFFFGFGGGGGGGGGEFGGGGGGGGGCGC@GFDGEGGGGGCFGGGGGGGECFGGGGGGG9EGFGGCGGGFGFGGGGGGFEGGFFFGFFGGGGGGGGEEDEGGGGGFGGGGGGCEGFFFGGFGGGGFGFGGGG9C?CFFFG>EGE57EG7EGGGGDGAFBAFFFFEEFFEFFFEFFEFD@BFFFD;<DF@F@;?9EE@BFFFF729>DFF(16>F?BFF:BFBAFFBF?FF?A:>D4:>BFFBB:?703<>B1:?<2
@M04999:289:000000000-L3R54:1:1101:25386:7233 2:N:0:412
GACTACCCGGGTATCTAATCCTGTTTGCTCCCCACGCTTTCGCATCTCAGCGTCAGTATCTGTCCAGAAGGCCGCCTTCGCCACCGGTATTCCTCCACATCTCTACGCATTTCACCGCTACACGTGGAATTCTACCTTCCTCTACAATACTCCAGATAACCAGTTTTAAGTGCAATTCCCAGGTTGAGCCCGGGGCTTTCACACCTAACTTAATTATCCGCCTACATGCCCTTTACGCCCAGTCATTCCGATTAACGCTCGCACCCTCCGTATTACCGCGGCTGCTGGCACGGAGTTAGCC
+
CCCCCFEGDECGGG@EFFGG9EFFA@C<C6C@BEFGGCFGC:B:FGGGFEF:BCF:FFFGG<FFEDFCEDCFFBCEG:FB@@:F=>BB+DBE9?94=F<,AEF9=FFGCCEFGGFDFFCBF@FC:8@?=AD;DGCAE==DFFA=FA9E,DE?DC===EGFG8D,@7DEF9EFEFFCBFFGGGGGGG86@F@GD*@;*/;DC6=/*39AB=?BCFFF?865FD>=B2*8=EF(/.1)1(6A80/=E?EF3;6((4CE19?013(47B1:?94(44<2<?F6(1(--),3372(327?:45),
@M04999:289:000000000-L3R54:1:1101:18472:7234 2:N:0:412
AGTGACTACAGGGGTATCTAATCCTGTTTGCTCCCCACGCTTTCGCATCTCAGCGTCAGTATCTGTCCAGAAGGCCGCCTTCGCCACCGGTATTCCTCCACATCTCTACGCATTTCACCGCTACACGTGGAATTCTACCTTCCTCTACAATACTCCAGATAACCAGTTTTAAGTGCAATTCCCAGGTTGAGCCCGGGGCTTTCACACCTAACTTAATTATCCGCCTACATGCCCTTTACGCCCAGTCATTCCGATTAACGCTCGCACCCTCCGTATTACCGCGGCTGCTGGCACGGAGTTT
+
CCCCCGGGGGGGGGGGGGGGGGGGGGGGGGGGGGGGGGGGGGGGGGGGGGGGGFGGGGGGGGGGGGGGGGGGGGGGGGGGGGGGGGGGGGGGGGGGGGGGGGGGGGGGGGGGGGGGGGGGGGGGGGGGGGGGGGGGGGGGGGGGGGGGGGGGGGGDGFGEFGGGGGGGGGGGGGGGFGFGG?FGGGFGGGGGFGGGGGGGFFFFFFFFFEFFFFFFFFFFFEFFF@=DEFEFF@135;EAF9B?@@EFFFFF;?DFFEFF>F(3>67;F:?BF:??BFFF06>9>>><02:?BF(3(4:?)
@M04999:289:000000000-L3R54:1:1101:10115:7237 2:N:0:412
GGACTACTCGGGTATCTAATCCTGTTTGCTCCCCACGCTTTCGCATCTCAGCGTCAGTATCTGTCCAGAAGGCCGCCTTCGCCACCGGTATTCCTCCACGTCTCTACGCATTTCACCGCTACACGTGGAATTCTACCTTCCTCTACAATACTCCAGATAACCAGTTTTAAGTGCAATTCCCAGGTTGAGCCCGGGGCTTTCACACCTAACTTAATTATCCGCCTACATGCCCTTTACGCCCAGTCATTCCGATTAACGCTCGCCCCCTCCGTATTACCGCGGCTGCTGGCCCGGAGTTAGC
+
CCCCCGGGGGGGGGGGGGGGGGGGGGGGGGGGGGGGGGGGGGGGGGGGGGGGGGGGGGGGGGGGGGGGFGGGGGGGGGGGGGGGGGGGGGGGGGGGGGGGGGGGGGGGGGGGGGGGGGGGGGGGGGGGGGGGGGGGGGGGGGGGGGGGGGGGGGGGCGGGGGGGGGGGGGGGCGGGFGFGGGGGGGCGGGGGGGGGGGGGBCFFFFFFFFFFFFFFEFFCDDFFFFFFFFFFFDFFFFFF;<<FFFFCFC;;;<FE<3;?B99(41>1??2-2:?A9>(799149B?45(3((41,8?A24
@M04999:289:000000000-L3R54:1:1101:24234:7265 2:N:0:412
CGACTACACGGGTATCTAATCCTGTTCGCTCCCCACGCTTTCGTCCATCAGCGTCAATCGGTATTTAGTAACCTGCCTCCGCAATCGGGGTTCTGTGTAATATCTATGCATTTCACCGCTACACTACACATTCCAGCTACTTCAATACTATTCAAGATTAACAGTATCAACGGCAGTTCTACAGTTAAGCTGCAGGTTTTCACCGCTGACTTATCAACCCGCCTACGGACCCTTTAAACCCAATAAATCCGGATAACGCTCGCATCCTCCGTATTACCGCGGCTGCTGGCACGGAGTTAGC
+
CCCCCGGGGGGGGGGGGGGGGGGGGGGGGGGGGGGGGGGGGGGGGGGGGGGGGGGGGGGGGGGGGGGGGGGGGGGGGGGGGGGGGGGGGGGGGGGGGGGGGGGGGGGGGGGGGGGGGGGGGGGGGGGGGGGGGGGGGGGFGGGGGFGGGGGGGGGGGGGGGGGGGGGGGGGGGEGGFGFGGGGGGGGGGGGGGGGGGGGGFFFFAEBF=DFFFFFFFFFFEFFFFFFFDFF@D@3EFEEFFFFFEFFFFFFF@<F9EFF<?FF98>BFFFFF:B:ADD<9BB617?BF8B0<?;124(6))
@M04999:289:000000000-L3R54:1:1101:26645:7294 2:N:0:412
GTCGACTACAGGGGTATCTAATCCTGTTCGCTCCCCACGCTTTCGTCCATCAGCGTCAATCGGTATTTAGTAACCTGCCTTCGCAATCGGGGTTCTGTGTAATATCTATGCATTTCACCGCTACACTACACATTCCAGCTACTTCAATACTATTCAAGATTAACAGTATCAACGGCAGTTCTACAGTTAAGCTGCAGGTTTTCACCGCTGACTTATCAACCCGCCTACGGACCCTTTAAACCCAATAAATCCGGATAACGCTCGCATCCTCCGTATTACCGCGGCTGCTGGCACGGAGTT
+
CCCCCGGEGFFGGGGGGGGGGGGGGGGGGGGGGGGGGGGGGGGGGGGGGGGGGGGGGGCGGGGGGFGGFDEGGGGGGGGGGGGGG>FGGGGGFGGGGGGGGGG9FGGGGGGGGGGGGGGGGGGGGGGGGGGGGGGGGGGGGGGFGGGGGGGGGGGGGGGFGGGGGGGGGFGGGGDGDGFGGGGGGFGFFGGGGDGGGCCFFFFFFF5DAF>BFFFFEFFFFF>BFFFFF99@>@F@E3/:A@?FFF8A<CF=B9?<<F@?@::9>F?>BF<76:::4AAA<;B0121:??001?:3398?
@M04999:289:000000000-L3R54:1:1101:9830:7300 2:N:0:412
GACTACCGGGGTATCTAATCCTGTTTGCTCCCCACGCTTTCGCATCTCAGCGTCAGTATCTGTCCAGAAGGCCGCCTTCGCCACCGGTATTCCTCCACATCTCTACGCATTTCACCGCTACACGTGGAATTCTACCTTCCTCTACAATACTCTAGTTAACCAGTTTTAAGTGCAATTCCTAGGTTGAGCCCAGGGCTTTCACACCCAACTTAATTATCCGCCTACATGCCCTTTACGCCCAGTCATTCCGATTAACGCTCGCACCCTCCGCATTACCGCGGCTGCTGGCACGGAGTTAGCT
+
CCCCCGGGGGGGGGGGGGGGGGGGGFGGGGGGGGGGGGGGGGGGGGGGGGGGGGGGGGGGGGGGGG<FGGGGGGGGGGGGGGGGGGEGGGGGGGGGGGGFGGGGGGGGEGGGGGGGCEGGGGFGGEFCEFGGGGGGGGGGGGGGGGGFGGGGGG8DGGGGGFGDGGGGGGGAFCDEFGFGGFCFGGDGGCFGG5:CFGGGAFFFFFFFAFF@EFFFFFC=ADFFFFEFFFFBBBEFF@9:<;@EEEFFF@D<DDFFDBF07>6>FBFF668>B?>BA<09(049????0:<0((4:1><<)
@M04999:289:000000000-L3R54:1:1101:14318:7313 2:N:0:412
TCAGACTACCCGGGTATCTAATCCTGTTTGCTACCCACGCTTTCGAGCATGAACGTCAGTGTTATCCCAGGAGGCTGCCTTCGCCATCGGTATTCCTCCACATCTCTACGCATTTCACTGCTACACGTGGAATTCTACCTCCCTCTGACACACTCTAGTTAGACAGTTTCAAATGCACGTCCCAAGTTGAGCTCGGGGATTTCACATCTGACTTATCTAACCGTCTGCGCTCGCTTTACGCCCAATAATTCCGATTAACGCTCGCACCCTACGTATTACCGCGGCTGCTGGCACGTAGTT
+
CCCCCGGGGGGGGGGGGGGGGGGGGGGGGGGGGGGGGGGGGGGGGEGGGGGGGGGGGGGGGGGGGGGGGGGGGGGGGGGGGGGGGGGGGGGGGGGGGGGGGGGGGGGGGGGGGGGGGGGGGGGGGGDGGGGGGGGGGGGGGGGGGGGGGGGGGGGGGGGGGGFGEFGGGGGGFGGGFGFGGGGG8EGGFFGGGGDGGGGGFFFFFFFFFFFFFFFFFFFCFFFAAF-94@9@@FFFF4=;<;>F?@F8CEFFF<DFFFEDF??9B9BBF<7<?<FA?FFA0>36>;B<BF??<7(4:?BF
@M04999:289:000000000-L3R54:1:1101:8496:7336 2:N:0:412
GTCGGGACTACCAGGGTATCTAATCCTGTTTGCTCCCCACGCTTTCGCATCTCAGCGTCAGTATCTGTCCAGAAGGCCGCCTTCGCCACCGGTATTCCTCCACATCTCTACGCATTTCACCGCTACACGTGGAATTCTACCTTCCTCTACAATACTCCAGATAACCGGTTTTAAGTGCAATTCCCAGGTTTAGCCCGGGGCTTTCACACCTAACTTAATTATCCGCCTACATGCCCTTTACGCCCAGTCATTCCGATTAACGCTCGCACCCTCCGTATTACCGCGGCTGCTGGCACGGAGT
+
CCCCCGGGGGGGGGGGGGGGGGGGGGGGGGGGGGGGGGGDGGGGGGGGGGGGGGGGGGGGGGEGGGGGGGGGFGGGGGGGGGGGGGGGGGGGG7FFGGGGGGGGFGGGGGGGGGGGGGGGGCGGEGGGGGGGGGGGGGGGGGGGGGGGGGGGFFGGGGCFFFCFGGGCEGGGGFCGFGFGGGGGFGG?GG,<CCGGGGGGB>FFFFFFEDF@BFFFFFFFFEFF(67;;@=FCE)3@;@69?F9>D<E@EEFEDBBFFF>F(7??39;>>?BFFFFFF>BB)8(27;9BFF02<BF?>;91
@M04999:289:000000000-L3R54:1:1101:10608:7401 2:N:0:412
TCGACTACTAGGGTATCTAATCCTGTTTGCTCCCCACGCTTTCGCATCTCAGCGTCAGTATCTGTCCAGAAGGCCGCCTTCGCCACCGGTATTCCTCCACATCTCTACGCATTTCACCGCTACACGTGGAATTCTACCTTCCTCTACAATACTCCAGATAACCAGTTTTAAGTGCAGTTCCCAGGTTGAGCCCGGGGCTTTCACACCTAACTTAATTATCCGCCTACATGCCCTTTACGCCCAGTCATTCCGATTAACGCTCGCACCCTCCGTATTACCGCGGCTGCTGGCACGGAGTT
+
CCCCCGGGGGGGGGGGGGGGGGGGGGGGGGGGGGGGGGGGGGGGGCGGGGGGGGGGGGGGGGGGGGCFGGGGGGGGGGGGGGGGGGGGGGGGGGGGGGGGGGGGGGGGGGGGGGGGGGGGGGGGGGGGFFGGGGGGGGGGGGGGGGGGGGGGGGGGGGFFGGGGGGGGGGFGGGGGFGFGGGGGFGGGFFGGDGEGGGGGFFFFFFFFFFFFFFFFEFFFF2BFFFFFFFFEFFFFFF<FFFF@@EFFFFFFFFDDFE0:?FBFFFFFFFFFF<:><BA?B919;F?F?BF2<:1391?
@M04999:289:000000000-L3R54:1:1101:10612:7422 2:N:0:412
ATGGACTACTAGGGTATCTAATCCTGTTCGCTCCCCACGCTTTCGTCCATCAGCGTCAATCGGTATTTAGTAACCTGCCTTCGCAATCGGGGTTCTGTGTAATATCTATGCATTTCACCGCTACACTACACATTCCAGCTACTTCAATACTATTCAAGATTAACAGTATCAACGGCAGTTCTACAGTTAAGCTGCAGGTTTTCACCGCTGACTTATCAACCCGCCTACGGACCCTTTAAACCCAATAAATCCGGATAACGCTCGCATCCTCCGTATTACCGCGGCTGCTGGCACGGAGTTT
+
CCCCCGGFGGGGGGGGGGGGGGGCGGGGGGGGGGGGGGGGGGGGGGGGGGGGGGGGGGGGGGGGCGGGFGFFGGGGGGFGGGGGGEGGGEGCGGGGGGGGGGGGGGGGGGGGGGGGGGGGGGGGGGGDGGGGGGFGGGGGDGGGGGGFGGGFGGGGGCFGGFFGGGGGGGGGFCDGFGFGGGGGGDGGGGGGGGGGGDGGFFFFFF>EFFF@EFFFFF+:F92>AFFF2:2@BFFFFF?6B@D?<;;<;?EE;9DF<EEF0,,,7>BBF?DBB8(.:>FA:9>FF>>B:B(,2<6;((41)
@M04999:289:000000000-L3R54:1:1101:9609:7458 2:N:0:412
ACGACTACTAGGGTATCTAATCCTGTTTGCTACCCACGCTTTCGAGCATGAACGTCAGTGTTATCCCAGGAGGCTGCCTTCGCCATCGGTATTCCTCCACATCTCTACGCATTTCACTGCTACACGTGGAATTCTACCTCCCTCTGACACACTCTAGTTTGACAGTTTCAAATGCACGTCCCAAGTTGAGCTCGGGGATTTCACATCTGACTTATCTAACCGTCTGCGCTCGCTTTACGCCCAGTAATTCCGATTAACGCTCGCACCCTACGTATTACCGCGGCTGCTGGCACGTAGGT
+
CCCCCGEFGC@EGG@FGGGGGGGGGGGGGGGGGGGGGGGGGGGGGGGGGGGGGGGGGDGGGGGGFFGGGGG@,@FGGFGFGCGGEGGEGGEGGGGGGGGGGGGFGGGGGGEGGGFGGGGGGGGGGCFF@7FEGGGGGGGFGGGGGGFDGGFGGGGGGGGGFFGFFGGGGGDDGGGF5DDDDDDFEFFADGGFGG>6C6;ACC?FFFFFF<E@CAFFFAFEF=A=>4ABAFFF=DDF*69>BF;;=>6EFFFE;;@DEF?;<D19>>>??7?B?2>?:<A06919996:03:(4::0((6
@M04999:289:000000000-L3R54:1:1101:12577:7488 2:N:0:412
CCGACTACTCGGGTATCTAATCCTGTTCGCTACCCATGCTTTCGAACCTCAGCGTCAGTTACAGACCAGAGAGCCGCCTTCGCCACTGGTGTTCTTCCATATATCTACGCATTCCACCGCTACACATGGAGTTCCACTCTCCTCTTCTGCACTCAAGAAAAACAGTTTCAGCTGCACTTCCCCGGTTAAGCCGAGGGCTTTCACAGCTGACTTGTTCTCCCGCCTGCGTTCGCTTTACGCCCAATAAATCCGGACAACGCTTGCCACCTACGTATTACCGCGGCTGCTGGCACGTAGTT
+
CCCCCDCGGGGGGGGGGGGGGGGGFGGGGGGG>FGGGGGGGGGGC,CFGGGGGGGGGGFGFGCFFGGGGGGFGGGGGGGGGGGGGGGFGGGGGGGGGGGGFGFFGFGGGGGGGGGGFGGGGGGDGGGFEBFGFGGGGGGGGGFFGFGGGGCGFGG8FD?F8?EFFFEGGGGCGGGGBF68FCDECEGCFAFGG>CC>DGFFF>EFA>FBEFFFFFFCF>EFBF>DBB9<?@F9DDFEF;DFFF08@AEEEF>(,39::;96<FB?2<6<FF:?2<?2:9806(361::08?B7(:1(4<
@M04999:289:000000000-L3R54:1:1101:25356:7515 2:N:0:412
GGACTACCCGGGTATCTAATCCTGTTCGCTACCCATGCTTTCGAACCTCAGCGTCAGTTACAGACCAGAGAGCCGCCTTCGCCACTGGTGTTCTTCCATATATCTACGCATTCCACCGCTACACATGGAGTTCCACTCTCCTCTTCTGCACTCAAGAAAAACAGTTTCAGCTGCACTTCCCCGGTTAAGCCGAGGGCTTTCACAGCTGACTTGTTCTCCCGCCTGCGTTCGCTTTACGCCCAATACATCCGGACAACGCTTGCCACCTACGTATTACCGCGGCTGCTGGCACGTAGTTAGC
+
CCCCCGGGGGGGGGGGGGGGGGGGGGGGGGGGGGGGGGGDGGGGGGDGGFGGGFGGEGGGGGGGGGGG?GFEGGGGGGGGGGGGGGGGGGGGGGGGGGGCGGGGGFGGGGGGGGGGGGGGGGGGGGGGGGGGGCDFGFGGGGGGGGGDG8DEGCF?D,@DDEDDFGGGFGDGFGGGFGFFDGCEGGGGG::ECEDDDGGGFFFF+;FFFDFF:FFFEFFDA@@D2@BFFF;9FF0>E7@F60;@EF<541:B096(8>FF?FB?A??F?FFFFFB9<AF;02766?B?0:88(.38:A<B>
@M04999:289:000000000-L3R54:1:1101:28340:7536 2:N:0:412
TGTAGGACTACCGGGGTATCTAATCCTGTTTGCTCCCCACGCTTTCGCATCTCAGCGTCAGTATCTGTCCAGAAGGCCGCCTTCGCCACCGGTATTCCTCCACATCTCTACGCATTTCACCGCTACACGTGGAATTCTACCTTCCTCTACAATACTCCAGATAACCAGTTTTAAGTGCAATTCCCAGGTTGAGCCCGGGGCTTTCACACCTAACTTAATTATCCGCCTACATGCCCATTACGCCCAGTCATTCCGATTAACGCTCGCACCCTCCGTATTACCGCGGCTGCTGTCACGCAGT
+
CCCCCGGGGGGGGGGEGGGGFGEFFGGGGGGGGGGGGGGGGGGGGGDGGDGGGGGGGGGGGGGFGGGGGGGGGFGGGGGGGGGGGGGGGGGGGDGGGGGGGGGGFGGGGGGGGGGGGGGGGGGGGGGGGGGGEFGGGGGGGGGGGGGGGGGEGGGGGGGGGGFGGGGGGGGGFGGGFGFGGGGGGFC:FFFFCGGGGDDDBBFFFFFFFFBFFFFFEFFFFFFFFFFFFFFFFFEDEFFFF?FFF?FEEEFFFFFFF(:A>BBFF9B;9BB:BFB<:?:9AF03(-4>9?FF25)-4(-(-
@M04999:289:000000000-L3R54:1:1101:27044:7546 2:N:0:412
ATGAGACTACTAGGGTATCTAATCCTGTTTGCTCCCCGCGCTTTCGCATCTCAGCGTCAGTATCTGTCCAGAAGGCCGCCTTCGCCACCGGTATTCCTCCACATCTCTACGCATTTCACCGCTACACGTGGAATTCTACCTTCCTCTACAATACTCCAGATAACCAGTTTTAAGTGCAATTCCCAGGTTGAGCCCGGGGCTTTCACACCTAACTTAATTATCCGCCTACATGCCCTTTACGCCCAGTCATTCCGATTAACGCTCGCACCCTCCGTATTACCGCGGCTGCTGGCACGGAGTT
+
CCCCCGGGGGGGGGGGGGGGGGGGGGGGGGGGGGGGGGGGGGGGGGGGGGGGGGGGGGGGGGGGGGGGGGGGGGGGGGGGGGGGGGGGGGGGGGGGGGGGGGGGGGGGGGGGGGGGGGGFEGGGGGGGGGGGFGGGGDGGGGGGGGGGGGDGCGFGGGGGGGGGGGGGGGGGFGGGFGFGGGGFFG6DFCFCFGGGGGDGFFFFAFFFFFFEFFFFEFFEFF6=>FFFF;ECEE@@FFEF?DFF?04=@CFF?8;DFF<6,1211107>:?BF2::1?2<AFB>>6961??7(3241,(,.
@M04999:289:000000000-L3R54:1:1101:13080:7597 2:N:0:412
CGACTACACGGGTATCTAATCCTGTTTGCTCCCCACGCTTTCGCATCTCAGCGTCAGTATCTGTCCAGAAGGCCGCCTTCGCCACCGGTATTCCTCCACATCTCTACGCATTTCACCGCTACACGTGGAATTCTACCTTCCTCTACAATACTCCAGATAACCAGTTTTAAGTGCAATTCCCAGGTTGAGCCCGGGGCTTTCACACCTAACTTAATTATCCGCCTACATGCCCTTTACGCCCAGTCATTCCGATTAACTCTCGCACCCTCCGTATTACCGCGGCTTCTGGCCCGGAGTTAGC
+
CCCCCGGGGGGGGGGGGGGGGGGGGGGGGGGGGGGGGGGGGGEGGEGGGGFGGGGGGGGFGGDGGGGFFFFFGGGGGGGGGGCEGGGGGCFGGGGGGGGGGGGGGGGGGGGGGGGGGEGGFGGGGGCE7FFGGGGGEGGG=FGG,AF=DFGGGFFFFF9DFGGGGGGGGG8F3BGGFGFGGGD6D98@@EFGEED>GGGGA6BCF>AF==EFE8FFECFC4>5>@D@FEE@FFFF36<@FB?24@EFCECE<<;;?E)64?F?9BB:<::9?:,44A<(-(204(..5<B0(4-(96?9<9
@M04999:289:000000000-L3R54:1:1101:3774:7599 2:N:0:412
CGAGACTACAGGGGTATCTAATCCTGTTTGCTCCCCACGCTTTCGCATCTCAGCGTCAGTATCTGTCCAGAAGGCCGCCTTCGCCACCGGTATTCCTCCACATCTCTACGCATTTCACCGCTACACGTGGAATTCTACCTTCCTCTACAATACTCTAGTTAACCAGTTTTAAGTGCAATTCCTAGGTTGAGCCCAGGGCTTTCACACCTAACTTAATTATCCGCCTACATGCCCTTTACGCCCAGTCATTCCGATTAACGCTCGCACCCTCCGTATTACCGCGGCTGCTGGCACGGAGTT
+
CCCCCGGGGGGGGGGGGGGGGGGGGGGGGGGGGGGGGGGGGGGGGGGGGGGGGGGGGGGGGGGGGGGGGGGGGGGGGGGGGGFGGFGGGGGGGGGGGGGGGGGGGGGGGGGGGGGGGGGGGGGGGGGGGDEGGGGGFGGGGGGGGGGGGGGGGGGGFGGGGGGGGGGGGGGFGGGGFGFGGGGGCFGGGFGGGGGDFGGGFFFCFFFDFEEFFFFFFFF?FE=BDFFFFFFB@FFDFFFFF>>:?FEEEEEFF?FFFFFF>FF9BF>>FFFFF?(:7AFF0;;(799?B?F?F??F(48?
@M04999:289:000000000-L3R54:1:1101:4712:7639 2:N:0:412
TCGAACTACCGGGGTATCTAATCCTGTTCGCTCCCCACGCTTTCGTCCATCAGCGTCAATCGGTATTTAGTAACCTGCCTTCGCAATCGGGGTTCTGTGTAATATCTATGCATCTCACCGCTACACTACACATTCCAGCTACTTCAATACTATTCAAGATTAACAGTATCAACGGCAGTTCTACAGTTAAGCTGCAGGTTTTCACCGCTGACTTATCAACCCGCCTACGGACCCTTTAAACCCAATAAATCCGGATAACGCTCGCATCCTCCGTATTACCGCGGCTGCTGGCACGGAGTTC
+
CCCCCGGGGGGEDFCFGGFFGGGGGGFGFGGGGGGGFGEDGGGGGGEGGGGGGGGGGGGFGGFFCCDFGGGGGGGGGGGGGFGGGGEGGGGGGGGGGGGGGGGFGGGGGGGGGGGGGGGGGGGGGGGGGGGGFFGGGGGGGGGGGGGGGGGGGGFFGDCFFGGGGGGGGGGGGGGGFGAGFCGGGGGGGG,7CEFGGGD?CFFFFFFA294@EFF>CFFFFF929=@FF9@@FFFFEFFFF1130=8<<?CEF;;@?DFF><69>B<6?8)8B:B0>B<<2(4>>69B22:<1430(3(2)
@M04999:289:000000000-L3R54:1:1101:9788:7709 2:N:0:412
CGACTACCGGGGTATCTAATCCTGTTTGCTCCCCACGCTTTCGCATCTCAGCGTCAGTATCTGTCCAGAAGGCCGCCTTCGCCACCGGTATTCCTCCACATCTCTACGCATTTCACCGCTACACGTGGAATTCTACCTTCCTCTACAATACTCCAGATAACCAGTTTTAAGTGCAATTCCCAGGTTGAGCCCGGTGCTTTCACACCTAACTTAATTATCCGCCTACATGCCCTTTACGCCCAGTCATTCCGATTAACGCTCGCACCCTCCGTATTACCGCGGCTGCTGGCACGGCGTTAGC
+
CCCCCGGGGGDGGGGGGGGGGGGGGGGGGGGFGGGGCEGGGGFGGGGGGGGGGGGGGGGGGGGGFFGFG<FFGGDGGGGGGGGGGGGGGGGGGGGGGGGGGGGGGFGDGGGGGGGGGFEGCGGGGGFCCFGEEGEFGGGGGGGGGGGFGFGGGGFCFF9FGGFGGFGGGGAF,EFGFGFDGGGCFGFC:FFGEG*?DGGGFFFAFFFA:BFF9BFFCFFFFDFFFDBFCEFFFFE<FF;>B<?@=9C36C3080??E61<?0;019?BF69?:1?<A)(7(7(461)4((,5((-(,7:04
@M04999:289:000000000-L3R54:1:1101:14588:7738 2:N:0:412
TGGGTGACTACCCGGGTATCTAATCCTGTTTGCTCCCCACGCTTTCGCATCTCAGCGTCAGTATCTGTCCAGAAGGCCGCCTCCGCCACCGGTCTTCCTCCACATCTCTACGCATTTCACCGCTACACCTGGACTTCTACCTTCCTCTACAATACTCTAGTTAACCAGTTTTAAGTGCTATTCCTAGGTTGAGCCCAGGGCTTTCACACCTAACTTAATTATCCGCCTACATGCCCTTTACGCCCATCCATTCCGCTTCACGCTCGCACCCTCCTACTTACCGCGGCGCCTTCCACCGACT
+
@CCC<;8FD9FGGEC7FFFGF9<FED<@FFFFFGG<B,,@6@BFGFBF@@CGFCFG>FE,@FGGGA9FFG<E,96@,A:FEC,E=,?:=E7:+8@?A?,CFDG8,5=FEGFC7FFEFFGFGGGGGGCF,=,48,66>@,7E8DC89FEAD,6@=F3E3,733@:>DDG,9@CED+@+=+5C+?AF77DE7@,4DFF*3**30AAFFBA@4@));>6>+=*+:ACAB5@>=(>*)65(5>8>(6;>13(/)9)<?4/1(,.)(/17.,,718(4(())).)44(4(((((-4().4)(-(((
@M04999:289:000000000-L3R54:1:1101:8566:7801 2:N:0:412
GGACTACAAGGGTATCTAATCCTGTTTGCTCCCCACGCTTTCGCATCTCAGCGTCAGTATCTGTCCAGAAGGCCGCCTTCGCCACCGGTATTCCTCCACATCTCTACGCATTTCACCGCTACACGTGGAATTCTACCTTCCTCTACAATACTCTAGTTAACCAGTTTTAAGTGCAATTCCTAGGTTGAGCCCAGGGCTTTCACACCTAACTTAATTATCCGCCTACATGCCCTTTACGCCCAGTCATTCCGATTAACGCTCGCACCCCCCGTATTACCGCGGCTGCTGGCACGGAGTTAGC
+
CCCCCGGGGGGGGGGGGGGGGGGGGGGGGGFGGGGGGGGGGGFGGGGGGGGGGGGGGGGGGGGGGGGGGGGGGGGGGGGGFGGGGGGGGGGGGGGGGGGGGGGGGGG@CFGGGGGGGGGGGGGGGGGGGGGGGGGGFGGGGGGGGGFFGFGGGGFFGGGGGGGFGGGGFFFD=EGGFGFFGGG8EFFGFGDCGGGDDGGGFFFFFFFAFFFFFFFFFFFE4>AAA=EFFB57@=BEF>DEB>(0>=E?EE8<;?D3.(3/(,19>9,(171,,4.4<>0;02((2()5441<((((-.6-.
@M04999:289:000000000-L3R54:1:1101:8598:7844 2:N:0:412
GGACTACTCGGGTATCTAATCCTGTTCGCTCCCCACGCTTTCGCTCCTCAGCGTCAGTGACGGCCCAGAGACCTGCCTTCGCCATCGGTGTTCTTCCCGATATCTACACATTCCACCGTTACACCGGGAATTCCAGTCTCCCCTACCGCACTCCAGTCCGCCCGTACCCGGCGCCGATCCACCGTTAAGCGATGGACTTTCACACCAGACGCGACGAACCGCCTACGAGCTCTTTACGCCCAATAAATCCGGATAACGCTTGCACCCTACGTATTACCGCGGCTGCTGGCACGTAGTTAGC
+
CCCCCGGGGGGGGGGGGGGGGGGGGGGGGGGGGGGGGGGGGGGGGGGGGGGGGGGGGGGGGGGGGGGGGDEGGGGGGGGGGGGGGGGFGGGGGGGGGGGGGGFGDGGGGGGGGGGGGGGEFGGGGGGDEGGGGGGGGGGGGGGGGGGGGGGGGGGGFGGCGGGGGDGGGGGGGGGGFGFGGGGGGGG8CGGGGDGGGGGGCAFFFFFFFF>>>>BE;DFFEFBB:B?6B>FFF7<96<BFFBB??FFFF>0660:>F(7062:?F(4:?FFF<<34:<?;03>B>BBFFFF22.18:9)55
@M04999:289:000000000-L3R54:1:1101:14916:7941 2:N:0:412
GAGACTACTAGGGTATCTAATCCTGTTTGCTACCCACGCTTTCGAGCATGAACGTCAGTGTTATCCCAGGAGGCTGCCTTCGCCATCGGTATTCCTCCACATCTCTACGCATTTCACTGCTACACGTGGAATTCTACCTCCCTCTGACACACTCTAGTTTGACAGTTTCAAATGCACGTCCCAAGTTGAGCTCGGGGATTTCACATCTGACTTATCTATCCGTCTGCGCTCGCTTTACGCCCAGTAATTCCGATTAACTCTCGCACCCTACGTATTACCGCGGCTGCTGGCACGTAGTT
+
C<CCC6<F@,,C8CFGGGGFGGGFGGGGFGGFFGFCBEGGGGGEFGG@FCFAFFDFB@C,CFFGGFFDFG8,6BEFGFEFG7?CFGGGGGAFGFGGGGGFG=F9F,CFECEG=FGCEFBFE;A:FCF?7+EFEFGF,>=F@EFFGGGG98=EGGG8E=DF;,,@9D,@@E==EFCEFGFG=D+,6@=:,6A98+6=?+==CC;;CEFF<A76=+=AEC+;>88@C44:=@975>DBCE>59@2(049<)9.61,,,6>)))5;@(:>??1:1:248)6A4(((4(-().(,87(4(,46
@M04999:289:000000000-L3R54:1:1101:7928:7956 2:N:0:412
AACGACTACTGGGGTATCTAATCCTGTTCGCTACCCACGCTTTCGAGCCTCAGCGTCAGTTACTAGCCAGTCAGCCGCCTTCGCCACTGATGTTCTTCCATATATCTACGCATTTCACCGCTACACATGGAGTTCCACTGACCTCTCTAGCACTCAAGTCTTACAGTTTCTGATGCACGTCCATAGTTGGGCTATGACCTTTCACATCAGACTTATTAGACCGCCTGCGCTCCCTTTACGCCCAATAATTCCGGACAACGCTCGCCACCTACGTATTCCCGCGTCTGCTGGCACGTAGTT
+
CCCCCGGGGGGGGGGGGGGGGGGGGGGGGGGGGGGGGGGGGGGGGFGGGGGGGGGGGGGGGGGGGGGGGGGGGGGFGGGGGGGGGGGGGGGGGGGGGGGGGGGGGGGGGGGGGGGGGGGGGGGGGGGGGGFGGFGGGGGGGGGGGGGGGDGGGGGG8FGGGGGGGGGGGGGGGGGGFGFGGGGGGGGGFGGGGGFDGGGGFFFFFFFFFE:CFFFFF>+*9;AFFFD>2>=:@FFFFFE>01.,38;EFCFC@>@F>DDF@(-,39048134(.)63)6)41(,(8(4<)5:(3112(4<
@M04999:289:000000000-L3R54:1:1101:26838:7959 2:N:0:412
GCTGTGACTACAAGGGTATCTAATCCTGTTTGCTCCCCACGCTTTCGCATCTCAGCGTCAGTATCTGTCCAGAAGGCCGCCTTCGCCACCGGTATTCCTCCACATCTCTACGCATTTCACCGCTACACGTGGAATTCTACCTTCCTCTACAATACTCTAGTTAACCAGTTTTAAGTGCAATTCCTAGGTTGAGCCCAGGGCTTTCACACCTAACTTAATTATCCGCCTACATGCCCTTTACGCCCAGTCATTCCGATTAACGCTCGCACCCTCCGTATTACCCCGCCTGCTGCCACGGGTT
+
CCCCCGGGGGGGGGGGGGGGGGEFFGGGGGGGGGGGGGGGGGGGGGGGGGGGGGGGGGGGGGGGGGGGGGGGGGFGGGGGGGGGGGGGGGGGGCGGGGGGGGGGGGGGGGGGGGGGGGGGGGGGGGGGGGGGGGGGGGCFGGGGGGGGGGAFGFGGFFGGGGGGGGGGGGGGGCDGF?7=FDGCFAEFFA6,@CGGGGGCDFFFAFFFFDFFFFFFFCFCFFCEAB==)<2AEBF=>:310(59(((/74<?E).((/:/6(,24279;7((4062(8445<((411:,(5:),.29(((-
@M04999:289:000000000-L3R54:1:1101:9347:7980 2:N:0:412
CTCAAGACTACTAGGGTATCTAATCCTGTTCGCTCCCCACGCTTTCGCTCCTCAGCGTCAGTGACGGCCCAGAGACCTGCCTTCGCCATCGGTGTTCTTCCCGATATCTACACATTCCACCGTTACACCGGTAATTCCAGTCTCCCCTACCGCACTCCAGTCCGCCCGTACCCGGCGCCGATCCACCGTTAAGCGATGGACTTTCACACCAGACGCGACGAACCGCCTACGAGCTCTTTACGCCCAATAAATCCGGATAACGCTTTCACCCTAGGTATTACCGCTCCCGCTGGCACGTAGT
+
CCCCCGGGGDGGG<FGGGGFGCFGGGGGGGDF@FFFDCEGGGGGGGGGGGGGGGGGEGGGEGGGGCEGG@FCF8FEFG8AFEEF<ED7FFGEFEGGGGF??<F7FGGGGGGEGGGGGGFGGGGGGEFGFFG+@=EDEFFF=FGGGGGF8DE>E61@FGF,D=8CEDGECEEGGCC>>DE9DGC?,CF5:C=CC95DGDC<;=AFC@FFEFF?F::B9)<4B9>907>:3<624((5>AB8>(309?0?>2)-5:(--864237?1()-6>(((((.5<<6:>?3((-,((-44((4-,,2-
@M04999:289:000000000-L3R54:1:1101:9911:7994 2:N:0:412
CGGGACTACAGGGGTATCTAATCCTGTTTGCTCCCCACGCTTTCGCATCTCAGCGTCAGTATCTGTCCAGAAGGCCGCCTTCGCCACCGGTATTCCTCCACATCTCTACGCATTTCACCGCTACACGTGGAATTCTACCTTCCTCTACAATACTCCAGATAACCAGTTTTAAGTGCAGTTCCCAGGTTGAGCCCGGGGCTTTCACACCTAACTTAATTATCCGCCTACATGCCCTTTACGCCCAGTCATTCCGATTAACGCTCGCACCCTCCGTATTACCGCGGCTGCTGGCACGCAGTTT
+
CCC8@CFADC<F7FF7F<FGGGGFGGGGGGGGGGFGFGGGGGGGGGGGEGGGGGGGGGGGGGGGFGGGFGGGG,FGGGGGGGGGGGGC7FGCGGGGGGGGGGGGFGGGGGGGGGGGGGDGGGGGGGGGGGDGFGGGFGGGFGGGGGGGGGGGEDFGG83@99=DFGGGGGGGCFDGFGFGGFFC?+DEFG?,@CCD5DD4AFFFFFFFFFF=EFF6@FFEC659@D9=@EEF38@DFF<B@0:((6;)<CCF10:D?EA1>:?>9>9212?<18(3:AA<?(460244>74:8)1(,(-6)
@M04999:289:000000000-L3R54:1:1101:24721:8002 2:N:0:412
TAGACTACCCGGGTATCTAATCCTGTTCGCTCCCCACGCTTTCGCTCCTCAGCGTCAGTGACGGCCCAGAGACCTGCCTTCGCCATCGGTGTTCTTCCCGATATCTACACATTCCACCGTTACACCGGGAATTCCAGTCTCCCCTACCGCACTCCAGTCCGCCCGTACCCGGCGCCGATCCACCGTTAAGCGATGGACTTTCACACCAGACGCGACGAACCGCCTACGAGCTCTTTACGCCCAATAAATCCGGATAACGCTTGCACCCTACGTATTACCGCGGCTGCTGGCACGTAGTT
+
CCCCCGGGGGGGGGGGGGGGGGGGGGGGGGGGGGGGGGGGGGGGGGGGGGGGGGGGGGGGGGGGGGGGGGGGGGGGGGGGGGGGGGGGGGGGGGGGGGGGGGGGGGGGGGGGGGGGGGGGGGGGGGGGGGGGGGGGGGGGGGGGGGGGGGGGGGGGFGGGGGGGGGGGGGGGGGGGFDFGGGGGGGGGFFGG5EGGGGGGFFFFFFFFFBB>FDDEFFFFFFFFFFFF?FFBBFFFFFFFFFFF?D7>5<?F>BB6AFFBFFFFBF??FBFFFBFFFFFFFFFFBBFFF2<:7(.(43<
@M04999:289:000000000-L3R54:1:1101:12040:8034 2:N:0:412
ACTTGACTACCGGGGTATCTAATCCTGTTCGCTCCCCACGCTTTCGTCCATCAGCGTCAATCGGTATTTAGTAACCTGCCTTCGCAATCGGGGTTCTGTGTAATATCTATGCATTTCACCGCTACACTACACATTCCAGCTACTTCAATACTATTCAAGATTAACAGTATCAACGGCAGTTCTACAGTTAAGCTGCAGGTTTTCACCGCTGACTTATCAACCCGCCTACGGACCCTTTAAACCCAATAAATCCGGATAACGCTCGCATCCTCCGTATTACCGCGGCTGCTGGCACGGAGTT
+
CCCCCGGGGGGGGGGGGGGGGGGGGGGGGGGGGGGGGGGGGGGGGGGGGGGGGGGGGGGGGGGGGGGGGGGFFGGGGGGGGGGGGGGGGGGGGGGGGGGGGGGGGGGGGGGGGGGGGGGGGGGDGGGGGGGGGGGGGGGGGGGGGGGDGCGGFGGGGGGFGGCGGGGGGGGGGGDGEGBFGGGGGGGGGGGGGGCGGGGGFFFFFFFFFFFFFFFFEFFFFFD>@BF?B@9DBBFFDFEFEFFFF@@EFEE?@B0;?BDFBBFBFB>FFFFAF>::??DF>B>F066;??F08:71330<:
@M04999:289:000000000-L3R54:1:1101:28322:8038 2:N:0:412
CTTGACTACAGGGGTATCTAATCCTGTTCGCTCCCCACGCTTTCGCTCCTCAGCGTCAGTGACGGCCCAGAGACCTGCCTTCGCCATCGGTGTTCTTCCCGATATCTACACATTCCACCGTTACACCGGGAATTCCAGTCTCCCCTACCGCACTCCAGTCCGCCCGTACCCGGCGCCGATCCACCGTTAAGCGATGGACTTTCACACCAGACGCGACGAACCGCCTACGAGCTCTTCACGCCCAATAAATCCGCATAACGCTTGCACCCTACGTATTACCGCGGCTTCTGGCACGGAGTT
+
CCCCCGGGGGFGGCFGGGGGFGGFFGGGGGGGGGGGGGFCCFGGDFFGGGGGGGGGGGGFEGGGCFGGGFGFGGGGFEGGGGFGGGGGGGGDGGGGGGGGGGGCFGGFFGGDFFGGGGGGGGGGGGGGG:CFFGGCFFFGCGGGGGGGGEDEE>FFG8E:D@GGGGE>E5FEC>7E4)?5<CD6C8FEEC@FEGGGG4CGF++;FFFF@DDFBD57;FF6D>99>?0:34290:2<)-3.8:B?((.8<)<?((.8:A><>?(132>,,-(.4,4A04<9,1;(2,,46))52)30((4(
@M04999:289:000000000-L3R54:1:1101:26445:8040 2:N:0:412
GACTACCCGGGTATCTAATCCTGTTTGCTCCCCACGCTTTCGCATCTCAGCGTCAGTATCTGTCCAGAAGGCCGCCTTCGCCACCGGTATTCCTCCACATCTCTACGCATTTCACCGCTACACGTGGAATTCTACCTTCCTCTACAATACTCCAGATAACCAGTTTTAAGTGCAATTCCCAGGTTGAGCCCGGGGCTTTCACACCTAACTTAATTATCCGCCTACATGCCCTTTACGCCCAGTCATTCCGATTAACGCTCGCACCCTCCGTATTACCGCGGCTGCTGGCACGGAGTTAGCC
+
CCCCCGGGGGGGGGGGGGGGGGGGGGGGGGGGGGGGGGGGGGGGGGGGGGGGGGGGGGGGGGGGGGGGGGGGGGGGGGGGGGGGGGGGGGGGGGGGGGGGGGGGGGGGGGGGGGGGGGGGGGGGGGGGGGGGGGGGGGGGGGGGGGFGGGGGGGGGGGGGGGGGGGGGGGGGGGGGFFFGFGCCFGGGGGGGGGGGGGGGAAFFFFFFFFFEFFFFCFF2AFFFFFFFFFFFFFEE;;9EDFEEEE?C?;0;;D?;6>FFF>(3;<:??>?FFFF2<:;0307>FF???<??;B6?FABF?
@M04999:289:000000000-L3R54:1:1101:12961:8066 2:N:0:412
TTCCGACTACCGGGGTATCTAATCCTGTTTGCTCCCCACGCTTTCGCATCTCAGCGTCAGTATCTGTCCAGAAGGCCGCCTTCGCCACCGGTATTCCTCCACATCTCTACGCATTTCACCGCTACACGTGGAATTCTACCTTCCTCTACAATACTCTAGTTAACCAGTTTTAAGTGCAATTCCTAGGTTGAGCCCAGGGCTTTCACACCTAACTTAATTATCCGCCTACATGCCCTTTACGCCCAGTCATTCCGATTAACGCTCGCACCCTCCGTATTACCGCGGCTGCTGGCACGGAGTT
+
CCCCCGGGGGGGGGGGGGGGGGGGGGGGGGGGGGGGGGGGGGGGGGGGGGGGGGGGGGGGGGGGGGGGGGGGGGGGGGGGGGGGGGGGGGGGGGGGGGGGGGGGGGGGGGFGGGGGGGGGGGGGGGGGGGGGGGGGGGGGGGGGGGGGGGGGGGGGGCGFGGGGGGGGGGGGGGGGFGCFGGGGGGGGGCFGGGGGGGGGFFFFFFFFFFBFFFFFFFFFFFFDFFFFFECCFFFFFFEF;D6@@;EFAEFFFF0?FF?E7>??(7991:BF?F??FFFA<391>123??:0<??:2,(4.
@M04999:289:000000000-L3R54:1:1101:11748:8100 2:N:0:412
ATGACTACCGGGGTATCTAATCCTGTTTGCTCCCCACGCTTTCGCATCTCAGCGTCAGTATCTGTCCAGAAGGCCGCCTTCGCCACCGGTATTCCTCCGCATCTCTACGCATTTCACCGCTACACGTGGAATTCTACCTTCCTCTACAATACTCCAGATAACCAGTTTTAAGTGCAATTCCCAGGTTGAGCCCGGGGCTTTCACACCTAACTTAATTATCCGCCTACATGCCCTTTACGCCCAGTCATTCCGATTAACGCTCGCACCCTCCGTATTACCGCGGCTGCTGGCACGGAGTT
+
CCCCCGGGGGGGGGGGGGGGGGGGGGGGFGGGGGGGGGGGGGGGG7FGGGGGGGGGGGGGGGGGGGFDFFGFGGFGGGGGGGGGGGGGCFEGGGGGGGGGGGGGGGGGGGGGGGGGGGGGGGGGGGG?BBFGDGGCGGGGGGGGGGGGGGGGGGGGDFGGGGGGGGGGGGG7EGGGFGFGFGGGFDGGGFGDGCEGGGGGFFFFFFFFFFFFFFFFFFFFF?D?DFFEF?;EFFFFEE@FFFFFEFFFFEBF?0?BFF?;8?>B993:?FFFF:?F9AF:>;>62;0:?F?FBB>>16?
@M04999:289:000000000-L3R54:1:1101:15659:8110 2:N:0:412
CAAGACTACCAGGGTATCTAATCCTGTTTGCTCCCCACGCTTTCGCATCTCAGCGTCAGTATCTGTCCAGAAGGCCGCCTTCGCCACCGGTATTCCTCCACATCTCTACGCATTTCACCGCTACACGTGGAATTCTACCTTCCTCTACAATACTCCAGATAACCAGTTTTAAGTGCAATTCCCAGGTTGAGCCCGGGGCTTTCACACCTAACTTAATTATCCGCCTACATGCCCTTTACGCCCATTCATTCCGATTAACGCTCGCACCCTCCGTATTACCGCGGCTGCTGGCACGTAGTTT
+
CCCCCGGGGGGGGGGGGGGGGGGGGGGGGGGGGGGGGGGGGGGGGGGGGGGGGGGGGGGGGGGGGGGGGGGGGGGGGGGGGGGGGGGGGGGGGGGGGGGGGGGGGGGGGFGGGGGGGGGGGGGGGG>FGGGGGGGGFGGGGGGGGGGGGGGGGGGGFGCEGGGGGGGGGGGGAG?FFGFGGGGGFGGGGGGGGG7DCGCGFFFFFFFFF=BFFFFAEFFEFF=DFD2BBF4=:3>=E66)43@@(4?EFFFFE;;@@?EFF@B0;>FFFBBF>?1??BFA(41(46;B?)4((5<((1:4)
@M04999:289:000000000-L3R54:1:1101:19720:8113 2:N:0:412
CGCGACTACTAGGGTATCTAATCCTGTTTGCTCCCCACGCTTTCGCATCTCAGCGTCAGTATCTGTCCAGAAGGCCGCCTTCGCCACCGGTATTCCTCCACATCTCTACGCATTTCACCGCTACACGTGGAATTCTACCTTCCTCTACAATACTCCAGATAACCAGTTTTAAGTGCAATTCCCAGGTTGAGCCCGGGGCTTTCACACCTAACTTAATTATCCGCCTACATGCCCTTTACGCCCAGTCATTCCGATTAACGCTCGCACCCTCCGTATTACCCCGGCTGCTGTCCCGGGGTTG
+
CCCCCGEGGGGGGGGGGGGGGGGGGGGGGGGGGGGGGGGGGGGFE7FFGFGGGGCEGGGGGGGGFFGGGGGGGGGGEGDGGGFEGEGGGGGGGGGGGGFFGGGFEEGGFD@FFGGGDFG@EGGGGGEGGDECGFFE;CFGGGGGGGGGG9EFGDFFGGAFGGGGGCDGGGGF,C?FF?D?DGGGGCFCEFGFGGGGGGD4A48FFFFFBFEBEF==CF=8A?@DDDFFBE3;E@FDFEF:<9@015@AEFF3((6;3<ABBF?19919816<(,(4>>B4((((661<?B))))(,((-9(
@M04999:289:000000000-L3R54:1:1101:14732:8118 2:N:0:412
CGTGACTACTCGGGTATCTAATCCTGTTTGCTCCCCACGCTTTCGCATCTCAGCGTCAGTATCTGTCCAGAAGGCCGCCTTCGCCACCGGTATTCCTCCACATCTCTACGCATTTCACCGCTACACGTGGAATTCTACCTTCCTCTACAATACTCCAGATAACCAGTTTTAAGTGCAATTCCCAGGTTGAGCCCGGGGCTTTCACACCTAACTTAATTATCCGCCTACATGCCCTTTACGCCCATTCATTCCGATTAACGCTCCCACCCTCCGTATTACCGCGGCTTCTGTCACTGAGTTT
+
CCCCCGGGGGGDGGGGGGGGGGGGGGGGGGGGGGGGGGGGGGGGGGGEGGGGGGGGGEGGFGGGGGGGGGGGGGGGGGGGGGGGEGG8CFFFEGGGFGGGGGFGGGGGGGGGGEFGGGGGGGGGGFFGGCCDGGGG9FFFFGGGGGGEEDGGGGGGGF9FEDFCDGFGGGGD8=+@F9=DGGGC>8EFC,,@FCEG5579A*+9@BAEB<)59FFFFAFFFF29@F23(>*>33@D;7C):;>3(7/.<57?(/,23)91>2-(-(41?:212::((6<9636192(294)-)..:>0:9)
@M04999:289:000000000-L3R54:1:1101:14068:8141 2:N:0:412
CTGACTACAGGGGTATCTAATCCTGTTCGCTACCCATGCTTTCGAACCTCAGCGTCAGTTACAGACCAGAGAGCCGCCTTCGCCACTGGTGTTCTTCCATATATCTACGCATTCCACCGCTACACATGGAGTTCCACTCTCCTCTTCTGCACTCAAGAAAAACAATTTCAGCTGCACTTCCCCGGTTAAGCCGAGGGCTTTCACAGCTGACTTGTTCTCCCGCCTGCGTTCGCTTTACGCCCAATAAATCCGGACAACGCTTGCCACCTACGTATTACCGCGGCTGCTGGCACGTAGTT
+
CCCCCGGGGGFGGGGGGGGGGGGGGGGGGGGGGGGGGGGGGGGGGEGGGGGGGGGGGGGGGGGGGGGGGGGGGGGGGGGGGGGGGGGGGGGGGGGGGGGGGGGGGGGGGGGGGGGGGGGGGGGGGGGEGGGGGGGGGGGGGGGGGGGGGGGGGGGGGGGGGGGGGGGGGGGGGGGGFGFGGGGGDGGG<CGGGGGDGGGGFFFFFFFFFFFFFFFFFFFFFFFFF=DFFFFFFFFDEF?FF@D@@@EFFFFF(8>FFFBFFFFFFFFBFFFFF>B?ABF,23>;B>B?FBFFB(4(1:F
@M04999:289:000000000-L3R54:1:1101:21689:8147 2:N:0:412
GCGGTGACTACTAGGGTATCTAATCCTGTTTGCTCCCCACGCTTTCGCATCTCAGCGTCAGTATCTGTCCAGAAGGCCGCCTTCGCCACCGGTATTCCTCCACATCTCTACGCATTTCACCGCTACACGTGGAATTCTACCTTCCTCTACAATACTCCAGATAACCAGTTTTAAGTGCAATTCCCAGGTTGAGCCCGGGGCTTTCACACCTAACTTAATTATCCGCCTACATGCCCTTTACTCCCAGTCATTCCGATTAACGCTCGCACCCTCCGTATTACCGCGGCTGCTGGCACCGAGT
+
CCCCCGGGGGGGGGGGGGGGGGGGGGGGGGGGGGGGGGGGGGGGGGGGGGGGGGGGGGGGGGGGGGFGGGGGGGGGGGGGGGGGGGGGGGGGGGGGGGGGGGGGGGGGGGGGGGGGGGGGGGGGGGGGGGGGDFGGGGGGGGGGGGGGGGGGGGGGGGGGGGGGGGGGGGGGGGGGFGFGGGFGGGGGGGGGGGG?DGDGDFFFFFFFEFFFFFFFFFFF>CEE5BFF>DBECFFFEFFF<)93=@EFFFFFFF@06?DFFF6?;1;1;70?FFFB01:><>8>BF>6>BFF((()(-22-
@M04999:289:000000000-L3R54:1:1101:6319:8216 2:N:0:412
GGAGACTACAGGGGTATCTAATCCTGTTTGCTCCCCACGCTTTCGCATCTCAGCGTCAGTATCTGTCCAGAAGGCCGCCTTCGCCACCGGTATTCCTCCACATCTCTACGCATTTCACCGCTACACGTGGAATTCTACCTTCCTCTACAATACTCCAGATAACCAGTTTTAAGTGCAGTTCCCAGGTTGAGCCCGGGGCTTTCACACCTAACTTAATTATCCGCCTACATGCCCTTTACGCCCAGTCATTCCGATTAACGCTCGCACCCTCCGTATTACCGCGGCTGCTGGCACGGAGTTT
+
CCCCCGGGGGGGGGGGGGGGGGGGGGGGGGGGGGGGGGGGGGGGGGGGGGGGGGGGGGGGGGGGGGGGGGGGGGGGGGGGGGGGGGGGGGGGGGGGGGGGGGGGGGGGGGGGGGGGGGGGGGGGGGGGGGGGGGGGGGGGGGGGGGGGGGGGGGGGGGGGGGGGGGGGGGGGGGGGFGFGGGGGGGGGGGGGGGGGGGGGFFFFFFFFFFFFFFFFFFFFFFF>FFFFFFEEFFFFFFFFFFBFFFF3CEFFF;6<2CFDFF09>6990<??FFF??<BBB9>9>;B?FF?FFB6>6>F<)
@M04999:289:000000000-L3R54:1:1101:5041:8270 2:N:0:412
CGACTACTGGGGTATCTAATCCTGTTTGCTCCCCACGCTTTCGCATCTCAGCGTCAGTATCTGTCCAGAAGGCCGCCTTCGCCACCGGTATTCCTCCACATCTCTACGCATTTCACCGCTACACGTGGAATTCTACCTTCCTCTACAATACTCTAGTTAACCAGTTTTAAGTGCAATTCCTAGGTTGAGCCCAGGGCTTTCACCCCTAACTTAATTATCCGCCTACATTCCCTTTACGCCCAGTCATTCCGATTAACGCTCGCACCCTCCGTATTACCCCGGCTGCTGGCACGGAGTTAGC
+
<C@<67C<CFGGC@<C@@F,;F@CEFGFC<EEFGEE::@FGDBCF7F<EG9CC,666CFFCEFGGGGFGGGGDG@BCCF,A@FGEGGG+=FFAFF9F8?<5<<FE?ED>=+@FGGAFFDCB@FFCG8F@FGGFFCEGGGGGGF,6;@EGGDF?8ED;=DFEFFF9DFGGGGG,,+@;D<FGDFGGG,:CCGFC:F>D+@FA;<**305@8=C:B@FEF>ABBD2))(**/97*8E48(-8>52;<3.9)91/(,(;4(6(((((23?0<F>(.(5.)4(((((((-,,40(.(07((.)))
@M04999:289:000000000-L3R54:1:1101:22446:8317 2:N:0:412
CCTGGACTACTAGGGTATCTAATCCTGGTCGCTCCCCACGCTTTCGCTCCTCAGCGTCAGTGACGGCCCAGAGACCTGCCTTCGCCATCTGTGTTCTTCCCGATATCTACACATTCCACCGTTACACCGGGAATTCCAGTCTCCCCTACCGCACTCCAGTCCGCCCGTACCCGGCGCCGATCCACCGTTAAGCGATGGTCTTTCACACCTGACCCCGCCAACCTCCTGCGTTCTCCTTACGCCCAATCAATTCGGCTCACGCTCGCCCCATACGCATTCACCCTGCTTCTGCCCTGCAGTT
+
B<6@<CFDFGG<A8<FF<AEGGGC@FGCEFGDDFGFGGC+@:,6;66BF@,,6;8CF,B@FF9DF>FGGGG,CEGGGCFF9EFDFC,B<,,<EF,ABFCFGC,@7+CAFF<FDDEFGCEF+4@+8CCFD=F7FD,,C;,@D8DFG+8@FD+C=8EFG8D==FEC+;E;+9*,@7*;?4:)22:6:CE8C*3<C/55*8*;7++;FCF81(3(6)0)())-.(,(.43).-(,4(44464?((23:(4(52)-6,1(,())(.8((4(4;((.47((-3).5),((4())).))((((.(-.
@M04999:289:000000000-L3R54:1:1101:17289:8387 2:N:0:412
GGGACTACCCGGGTATCTAATCCTGTTTGCTCCCCACGCTTTCGCATCTCAGCGTCAGTATCTGTCCAGAAGGCCGCCTTCGCCACCGGTATTCCTCCACATCTCTACGCATTTCACCGCTACACGTGGAATTCTACCTTCCTCTACAATACTCTAGTTAACCAGTTTTAAGTGCAATTCCTAGGTTGAGCCCAGGGCTTTCACACCTAACTTAATTATCCGCCTACATGCCCTTTACGCCCAGTCATTCCGATTAACGCTCGCACCCTCCGTATTACCGCGGCTGCTGGCACGGAGTT
+
CCCCCGGGGGGGGGGGGGGGGGGGGGGGGGGGGGGGGGGGGGGGGGGGGGGGGGGGGGGGGGGGGGGGGGGGGGGGGGGGGGGGGGGGGGEGGGGGGGGGGGGGGGGGGGGGGGGGGGGGGGGGGGGGGGGGGGGGGGGGGGGGGGGFFGGGGGGFGGGGGGFGGGGGGGGGGGGFFGFGGGFGGGGGGGGFGGGFGDGGFFFFFFFFFFFFFFFFFFFFF=DFFFFFFCEFFFFFFFFF=BF0@EFCFFFE7@DFFFDFFF>;19;::?F;?FB:AFF<;019>6<B?B?F?2;3-3:
@M04999:289:000000000-L3R54:1:1101:17453:8416 2:N:0:412
CTCGACTACAGGGGTATCTAATCCTGTTCGCTACCCATGCTTTCGAACCTCAGCGTCAGTTACAGACCAGAGAGCCGCCTTCGCCACTGGTGTTCTTCCATATATCTACGCATTCCACCGCTACACATGGAGTTCCACTCTCCTCTTCTGCACTCAAGAAAAACAGTTTCAGCTGCACTTCCCCGGTTAAGCCGAGGGCTTTCACAGCTGACTTGTTCTCCCGCCTGCGTTCGCTTTACGCCCAATAAATCCGGACAACGCTTGCCACCTACGTATTACCGCGGCCGCTGGCCCGTAGTT
+
CCCCCGGGGG8FGGGGGGGGGGGGGGGGGGGGGGGGGGGDGGGGGGGGGGGGGGGGGGGGGGGGGGFGGGGGGGGGCEGGGGFGGEGGGGGCGFGGGGGGFGGCCFGGGGGGGGGGGGGGGGGGGGGGGEFGGGGGGFFGGGFEFGGGFGGGGGGEGGG8D?GGGGGGGGGGGGGGBFFGGGGGGDEGGFGGGGGDDG>FFFFFCAF6>=:BEFFFFFFFA=9@BFBD97;;31?F@9EDD;;@?FF<EBD?>>?66<?20::1<?FFB?:??F<>BAFF12,99(,3-4(((,(-(4:6
@M04999:289:000000000-L3R54:1:1101:14391:8492 2:N:0:412
TGGACTACACGGGTATCTAATCCTGTTTGCTCCCCACGCTTTTGCATCTCAGCGTCAGTATCTGTCCAGAAGGCCGCCTTCGCCACCGGTATTCCTCCACATCTCTACGCATTTCACCGCTACACGTGGAATTCTACCTTCCTCTACAATACTCCAGATAACCAGTTTTAAGTGCAATTCCCAGGTTGAGCCCGGGGCTTTCACACCTAACTTAATTATCCGCCTACATGCCCTTTACGCCCAGTCATTCCGATTAACGCTCGCACCCTCCGTATTACCGCGGCTGCTGGCACGGAGTT
+
CCCCCGGGGGGGGGGGGGGGGGGGGGGGGGGGGGGGGGGGGG<FGFGGGGGGGGGGGGGGGGGGGGGGGGGGGGGGGGGGGGGGGGGGGGDGGGGGGGGGGGGGGGGGGGGGGGGGGGGGGGGGGGGGGGGGGGGGGGGGGGGGGGGGGGGGGGGGGGGGGGGGGGGGGGGGGGGGFGFGGGGGGGGGFEGGGCGGGGGGFFFFFFFFBFBEFFFFFFFFF?FF@FFEF<EFB@DFFF?FFFF6@EFFEEEFFFDFFF?@FFBFFF>BFFFBFFFF<FF09>BFF3:?B?B0<<>>9:?
@M04999:289:000000000-L3R54:1:1101:26227:8519 2:N:0:412
GTTGACTACAAGGGTATCTAATCCTGTTTGCTACCCACGCTTTCGAGCATGAACGTCAGTGTTATCCCAGGAGGCTGCCTTCGCCATCGGTATTCCTCCACATCTCTACGCATTTCACTGCTACACGTGGAATTCTACCTCCCTCTGACACACTCTAGTTAGACAGTTTCAAATGCACGTCCCAAGTTGAGCTCGGGGATTTCACATCTGACTTATCTAACCGTCTGCGCTCGCTTTACACCCAGTAATTCCGACTAACGCTCGCACCCTACGTATTACCGCGGCTGCTGGCACGTAGTT
+
CCCCCGGGGGGGGGGGGGGGGGFGGGGGGGGGGGGGGGGGGGGGGGGGGGGGGGGGGGGGGGGGGGFGGFFGGGGGGGGGGGGGGGGGGGGGGGGGGGGGGGGGGGGGGGGGGGGGGGGGGGGGGGGGGGGGGGGGGGGGGGGGGGGFFGGGGGGGGFGFGGCGCFGGGGGGGGGGFGFDGGGG==@EGGGGGGG6CGGCFFFFFFFFFFFFFFFFFFFFFDFFFBDEF=AFFFF>B:E+7@@B=@C?CEFFF<FFFEF;B?F:@FB06?F????<?FAD090391>??FFF:>?<:?F<
@M04999:289:000000000-L3R54:1:1101:16786:8530 2:N:0:412
CGTTGACTACACGGGTATCTAATCCTGTTCGCTACCCATGCTTTCGAACCTCAGCGTCAGTTACAGACCAGAGAGCCGCCTTCGCCACTGGTGTTCTTCCATATATCTACGCATTCCACCGCTACACATGGAGTTCCACTCTCCTCTTCTGCACTCAAGAAAAACAGTTTCAGCTGCACTTCCCCGGTTAAGCCGAGGGCTTTCACAGCTGACTTGTTCTCCCGCCTGCGTTCGCTTTACGCCCAATAAATCCGGACAACGCTTGCCACCTCCGTATTACCGCGGCTTCTGGCACGTAGTT
+
CCCCCGGGGGGGGGGGGGGGGGGGGGGGGGGGGGGGGGGGGGGGGGGGGGGGGGGGGGGGGGGGGGGGGGGGGGGGGGGGGGGGGGGGGGGGGGGGGGGGGGGGGGGGGGGGGGGGGGGGGGGGGGGGGGGGGGGGGGGGGGGGGGGGGGGGGGGGGGGGGGGGGGGGGGGGDGGGFGFFGGFGGGGGGDGFGGGGGGGGFFFFFFFFFEEEDFFFCFFEFEDFBB@DF;DFFFFFFF9F@FFBFFFEF3<AFB;6>F01>9:?(8>AB?<(428(,5:A6(((420(49A7:3<:???:<
@M04999:289:000000000-L3R54:1:1101:14426:8587 2:N:0:412
GACTACTGGGGTATCTAATCCTGTTTGCTCCCCACGCTTTCGAGCATGAACGTCAGTGTTATCCCAGGAGGCTGCCTTCGCCATCGGTATTCCTCCACATCTCTACGCATTTCACTGCTACACGTGGAATTCTACCTCCCTCTGACACACTCTAGTTTGACAGTTTCAAATGCACGTCCCAAGTTGAGCTCGGGGATTTCACATCTGACTTATCTAACCGTCTGCGCTCGCTTTACGCCCAGTAATTCCGATTAACGCTCGCACCCTACGTATTACCGCGGCTGCTGGCACGTAGTTAGCC
+
CCCCCGGGGGGGGGGGGGGGGGGGGGGGG9FGGGGGGGGGGGFGG@FGGGGGGGGGGGGGGGGGGGGGGGGGGGGGGGGGGGGGGGGGGGGGGGGGGGGGGGGGGGGGGGGGGGGGGGGGGGGGGFDGGGGGGGGGGGGGGGGGGGGGGGGGGGGGGGGGGGGGGGGGDGGGGGGGFGFGGCFFGGGGGGGGGGGGGGGGFFFFFFFFEFFFFFFFFFF>FFFFF=AFFFFFFFEFDDFFFFF35CEFFEFF@FEE<;@@B@@F>FFBB?BFFFBFFBBB>>B08:?B0(<3?<?F:A9A3
@M04999:289:000000000-L3R54:1:1101:19693:8630 2:N:0:412
GGTGACTACAAGGGTATCTAATCCTGTTTGCTACCCACGCTTTCGAGCATGAACGTCAGTGTTATCCCAGGAGGCTGCCTTCGCCATCGGTATTCCTCCACATCTCTACGCATTTCACTGCTACACGTGGAATTCTACCTCCCTCTGACACACTCTAGTTTGTCAGTTTCAAATGCACGTCCCAAGTTGAGCTCGGGGATTCCACATCTGACTTATCTAACCGTCTGCGCTCGCTTTACGCCCAGTAATTCCGATTAACGCTCGCACCCTACGTATTACCGCGGCTGCTGGCACGTAGTT
+
CCCCCGGGGGGGGGGGGGGGGGGGGGGGGGGGGGGFGGGGGGGGGGGGGGGGGGGGGGGGGGGGGGGGGGGGGGGGGGGGGGGGGGGGGGGGGGGGGGGGGGGGGGGGGGGGGEGGGGGGGGGGGGGGGGGGGGGGGFGGGGGGGGGGGGGGGGGGFFFGGGGGGGGGGGGGFGGGFGFGGDGGDGGGFGDGFGGGDGGGFFFFFFFFEFECEFFFFFF@FFF>=D@EA25>FFFFF9E>@>=6=EFEFFEFF@@FD?EFBFF;2;FBFFFB67?AFFF<?>F(39>?FBBF:?24138<
@M04999:289:000000000-L3R54:1:1101:23182:8667 2:N:0:412
GGACTACCCGGGTATCTAATCCTGTTTGCTCCCCACGCTTTCGCATCTCAGCGTCAGTATCTGTCCAGAAGGCCGCCTTCGCCACCGGTATTCCTCCACATCTCTACGCATTTCACCGCTACACGTGGAATTCTATCTTCCTCTACAATACTCCAGATAACCAGTTTTAAGTGCAATTCCCAGGTTGAGCCCGGGGCTTTCACACCTAACTTAATTATCCGCCTACATGCCCTTTACGCCCAGTCATTCCGATTAACGCTCGCACCCTCCGTATTACCGCGGCTGCTGGCACGGAGTTAGC
+
CCCCCGGGGGGGGGGGGGGGGGGGGGGGGGGGGGGGGGGGGGGGGGGGGGGGGGGGGGGGGGGGGGGGGGGGGGGGGGGGGGGGGGGGGGGGGGGGGGGGGGGGGGGGGGGGGGGGGGGGGGGGGGGGGGGGGGGGGGGGGGGGGGGGGGGGGGGGGGGGGGGGGGGGGGGGGGGGFGFGGGGGGGGGGGGGGGGGGGGGFFFFFFFFFFFFFFFFFFFFFBFFFFFFEFFFFFEFFFFFFFFFFFF?CEFFFFDEC?BFFBBFF>B1?FFF?FFFFFBBF9B>204?0807699B?(444
@M04999:289:000000000-L3R54:1:1101:16288:8753 2:N:0:412
GACTACTAGGGTATCTAATCCTGTTTGCTCCCCACGCTTTCGCATCTCAGCGTCAGTATCTGTCCAGAAGGCCGCCTTCGCCACCGGTATTCCTCCACATCTCCACGCATTTCACCGCTACACGTGGAATTCTACCTTCCTCTACAATACTCTAGTTAACCAGTTTTAAGTGCAATTCCTAGGTTGAGCCCAGGGCTTTCACACCTAACTTAATTATCCGCCTACATGCCCTTTACGCCCAGTCATTCCGATTAACGCTCGCACCCTCCGTAATACCGCGGCCGCCTGCCCGGTGTTTGCC
+
@BCC@@FFGGGFFEEC@FE<F<@FGFEF@@FGEFGEG:FG9CCEEGF<FEFGGDCFGD@AFEGGGD<@EEGFG>CF:FEEDGGGE>FF+BF9FFAFEFE8,??F;BCFFGGCEFFGEE+4@EG7F,FFEFGC=>AF@FGGA;;2=E,EDE;?=33@3,==DFFGGFFFGGE:A,DFFFFGGFFGGFFFGG6C,@EGFFGC7@9*9*3;88AC5@9A5BF=*:=4@)4*):>5>EF=2(8?--6>BEE3?((172?4,((((,(,.6((4(8((-)48:9(30(((-,4:(.,(,(-4(,64
@M04999:289:000000000-L3R54:1:1101:24597:8860 2:N:0:412
GACTACAGGGGTATCTAATCCTGTTCGCTCCCCACGCTTTCGTCCATCAGCGTCAATCGGTATTTAGTAACCTGCCTTCGCAATCGGGGTTCTGTGTAATATCTATGCATTTCACCGCTACACTACACATTCCAGCTACTTCAATACTATTCAAGATTAACAGTATCAACGGCAGTTCTACAGTTAAGCTGCAGGTTTTCACCGCTGACTTATCAACCCGCCTACGGACCCTTTAAACCCAATAAATCCGGATAACGCTCGCATCCTCCGTATTACCGCGGCTCTGGCACGGAGTTAGCCC
+
CCCCCGGGGGGGGGGGGGGGGGGGGGFGGGGGGGGGGGGGGGGGGGGGGGGGGGGGGGGGGGGGGGGGGGGGGGGGGGGGGGGGGGGGGGGGGGGGGGGGGGGGGGGGGGGGGGGGGGGGGGGGGGGGGGGGGGGGGGGGGGGGGGGGGGGGGGGFGGGGGGGGGGGGGGGEDGGGFDFGGGGGGGGGGGGGGGGFGGGGFFFFFFBEFEFFFFFFFFDBFFFFFF@FFFFFFFFFFEDFF;;;EFFFFFFFFFEED@78>>>F>:?FFFFBFB9AABF>6>6:?>::()496>??BBFF0
@M04999:289:000000000-L3R54:1:1101:20557:8888 2:N:0:412
CGGACTACCAGGGTATCTAATCCTGTTCGCTCCCCACGCTTTCGTCCATCAGCGTCAATCGGTATTTAGTAACCTGCCTTCGCAATCGGGGTTCTGTGTAATATCTATGCATTTCACCGCTACACTACACATTCCAGCTACTTCAATACTATTCAAGATTAACAGTATCAACGGCAGTTCTACAGTTAAGCTGCAGGTTTTCACCGCTGACTTATCAACCCGCCTACGGACCCTTTAAACCCAATAAATCCGGATAACGCTCGCATCCTCCGTATTACCGCGGCTGCTGGCACGGAGTT
+
CCCCCGGGGGGGGGGGGGGGGGGGGGGGGGGGGGGGGEGGGGGGGGGGGGGFGGGGGGGGGGGGGGGGFGGGGGGGGGGGGGGG@FGGGGGGGGGGGGGGGGGGGGGGGGGGGGGGGGGGGGGGGGGGGGGGGGGGGGGCGGGGGGGGGGGGGGGGGGGGFFGGGGGGGGGGG>DGFGFGGGGGGFGFGGGGGGGGGGGGFFFFFFFFFFCFFFFFFFFFFFFBD@FF2=@@FFFFF4CFFFF0=EF;CFEF@F?FFFFFFF>>>?9?BFF>::BF<DA(7>3;BFFFF0::?110-87
@M04999:289:000000000-L3R54:1:1101:18392:8924 2:N:0:412
CGACTACACGGGTATCTAATCCTGTTCGCTCCCCACGCTTTCGTCCATCAGCGTCAATCGGTATTTAGTAACCTGCCTTCGCAATCGGGGTTCTGTGTAATATCTATGCATTTCACCGCTACACTACACATTCCAGCTACTTCAATACTATTCAAGATTAACAGTATCAACGGCAGTTCTACAGTTAAGCTGCAGGTTTTCACCGCTGACTTATCAACCCGCCTACGGACCCTTTAAACCCAATAAATCCGGATAACGCTCGCATCCTCCGTATTACCGCGGCTGCTGGCACGGAGTTAGC
+
CCCCCGGGGGGGGGGGGGGGGGGGGGGGGGGGGGGGDGGGGGGGGGGGGGGGGGGGGGGGGGGGGGGGGGGGGGGGGGGGGGGGGGGGGGGGGGGGGGGGGGGGGGGGGGGGGGGGGGGGGGGGGGGGGGGGGGGGGGGGGGGGFGGGGGGGGGGGGGGGGGGGGGGGGGGGGGGGFGFGGGGGGGGGGGGGGGGGGGGGFFFFFFFFFFFFFFFFFFFFEFFFFFFFFFFFFFFFFFFFFFFFFFFFFFF0;DFEFDFFFFFFFFFFFF>?BFFABFBFFF>BFFF??F?B?(4>B?B<6
@M04999:289:000000000-L3R54:1:1101:5465:8928 2:N:0:412
AGACTACCGGGGTATCTAATCCTGTTTGCTCCCCACGCTTTCGCATCTCAGCGTCAGTATCTGTCCAGAAGGCCGCCTTCGCCACCGGTATTCCTCCACATCTCTACGCATTTCACCGCTACACGTGGAATTCTACCTTCCTCTACAATACTCCAGATAACCAGTTTTAAGTGCAATTCCCAGGTTGAGCCCGGGGCTTTCACACCTAACTTAATTATCCGCCTACATGCCCTTTACGCCCAGTCATTCCGATTAACGCTCGCACCCTCCGTATTACCGCGGCTGCTGGCACGGAGTTAGC
+
CCCCCGGGGGGGGGGGGGGGGGGGGGGGGGGGGGGGGGGGGGGGGGGGGGGGGGGGGGGGGGGGGGGGGGGGGGGGGGGGGGGGGGGGGGGGGGGGGGGGGGGGGGGGGGGEGGGGGGGGGGGGGGGGGGGGGGGGGGGGGGGGGGGGGGGG9DGGGGGGGGGGGGGGGGGGGGGGFGFGGGG?FGGGGGGGGEGGDGGGFFFFFFFFFFFFFFFFFFFFFFFFFFEC)4=DF@ECFFFFFFFFEACEEFE?DF?A<F04:;F>>FF<?<;FFFFAAB?FF>>BFFF?:6??6(,2:2))-
@M04999:289:000000000-L3R54:1:1101:21436:8960 2:N:0:412
TGGACTACTCGGGTATCTAATCCTGTTCGCTCCCCACGCTTTCGTCCATCAGCGTCAATCGGTATTTAGTAACCTGCCTTCGCAATCGGGGTTCTGTGTAATATCTATGCATTTCACCGCTACACTACACATTCCAGCTACTTCAATACTATTCAAGATTAACAGTATCAACGGCAGTTCTACAGTTAAGCTGCAGGTTTTCACCGCTGACTTATCAACCCGCCTACGGACCCTTTAAACCCAATAAATCCGGATAACGCTCGCATCCTCCGTATTACCGCGGCTGCTGGCACGGAGTT
+
CCCCCGGGGGGGGGGGGGGGGGGGGGGGGGGGGGGGGGGGGGGGGGGGGGGGGGGGGGGGGGGGGGGGGGGGGGGGGGGGGGGG@FGGGGGGGGGGGGGGGGGGGGGGGGGGGGGGGGGGGGGGGGGGGGGGGGGGGGGGGGGGGEFGGGGGGGGGFGGGGGGGGGGGGGGGGG>EFGFGGGGGGGGGGGGGGGGGGGGFFFFFFFFFFBFFFFFFFAFBFFFBD@FF>@@FFFFEFCEFFFD;@EFCCFFF>04<A<;>/69BBFF?2>:>?:??BF4-42210(34:(((.(((,-,
@M04999:289:000000000-L3R54:1:1101:23152:9021 2:N:0:412
TAGACTACTGGGGTATCTAATCCTGTTTGCTCCCCACGCTTTCGCATCTCAGCGTCAGTATCTGTCCAGAAGGCCGCCTTCGCCACCGGTATTCCTCCACATCTCTACGCATTTCACCGCTACACGTGGAATTCTACCCTCCTCTACAATACTCTAGTTAACCAGTTTTAAGTGCAATTCCTAGGTTGAGCCCAGGGCTTTCACACCTAACTTAATTATCCGCCTACATGCCCTTTACGCCCAGTCATTCCGATTAACGCTCGCACCCTCCGTATTACCGCGGCTGCTGGCACGGAGTT
+
CCCCCGGGGGGGGGGGGGGGGGFGGGGGGFFGGGGGGGGGGGGGGGGECEGGGGGGGGGGGGGGGGGGEGGGGDFFGGGGGGGGGGGGGGGGGCEGGFFGFFGGFGGGGEEGGGGGGGGGGGGFGGGGGGGGDGFGGFGGGGGGGGGGGGGGGGGCEGFGGGGGFGGFGG?DGFFFFDDFCDFF8EAFCFGGGGGGGDGGFFFFFFFFEFFFFFFFFCFEFFDADFFFFEE@BFFFCE?F@B@DFEEF37C@0<0;CE;@<DF;FF9BFFFFF?77<9AFF99>>>?FFB<07?;;04:
@M04999:289:000000000-L3R54:1:1101:16306:9028 2:N:0:412
CATGACTACACGGGTATCTAATCCTGTTCGCTACCCATGCTTTCGAACCTCAGCGTCAGTTACAGACCAGAGAGCCGCCTTCGCCACTGGTGTTCTTCCATATATCTACGCATTCCACCGCTACACATGGAGTTCCACTCTCCTCTTCTGCACTCAAGAAAAACAGTTTCAGCTGCACTTCCCCGGTTAAGCCGAGGGCTTTCACAGCTGACTTGTTCTCCCGCCTGCGTTCGCTTTACGCCCAATAAATCCGGACAACGCTTGCCACCTACGTATTACCGCGGCTGCTGGCACGTAGTTT
+
CCCCCGGGGGGGGGGGGGGGGGGGGGGGGGGGGGGGGGGGGGGGGGGGGGGGGGGGGGGGGGGGGGGGGGGGGGGGGGGGGGGGGGGGGGGGGGGGGGGGGGGGGGGGGGGGGGGGGGGGGGGGGGGGGGGGGGGGGGGGGGGGGGGGGGGGGGGGGGGGGGGGGGGGGGGGGGGGFGFGGGGFGDGGGGGGGCDGDDGGFFFFFFFFEFFFFFFFFFFFFFFFFFFFBF@FFFFFFFEFFFFFDDFFFFF:96<9>FFFFFF:6?FFFFF??F?DFFFA?9;19((,2580(.448?B9)
@M04999:289:000000000-L3R54:1:1101:24222:9047 2:N:0:412
TTGGACTACTAGGGTATCTAATCCTGTTTGCTCCCCACGCTTTCGCATCTCAGCGTCAGTATCTGTCCAGAAGGCCGCCTTCGCCACCGGTATTCCTCCGCATCTCTACGCATTTCACCGCTACACGTGGAATTCTACCTTCCTCTACAATACTCCAGATAACCAGTTTTAAGTGCAGTTCCCAGGTTGAGCCCGGGGCTTTCACACCTAACTTAATTATCCGCCTACATGCCCTTTACCCCCAGTCATTCCGATTAAACCTCGCACCCTCCGTACTACCCCGGCTGCCGGCACGGCGCTC
+
CCCCCGGGGFEGGGGGGGGGGGFEEFGFGGGDEGGGGGGGGEGGGGGGGBEFGGGCGGEGGGGGGGGGGGGCFFFGGGGEGFFFGGGFGGGGGGDFCEGD@CFFFG;BGGDEEEGGGGGDG@FG9FFFEGGGGGEG,EGGGGGGGFFFGDGGGE8DDFFFCFGFGDFDGGGFFACCFFFGCGGGGGAEGD?FGC9CC>CDFFFFFFA?4BE=CFFFE6F58@@B=9>=.*5>;@@DEEE*68>(,6.76)55///417))(.2161;6?01:48.(,6<?((--3,3((,(,44:9((-3(
@M04999:289:000000000-L3R54:1:1101:2340:9110 2:N:0:412
CTGACTATTAGGGTATCTAATCCCGTTTGCTCCCCACGCTTTCGCATCTCAGCGTCAGTATCTGACCAGAAGGCCGCCTTCGCCACCGGTTTTCCTCCACATCTCTACGCATTTCACTGCTACACGTGGAATTCTACCTTCCTCTACAATACTCTAGTTAACCAGTTTTAAGTGCAATTCCTAGGTTGAGCCCAGGCCTTTCACACCTAACTTAATTATCCGCCTACATGCCTTTTACGCCCAGTCATTCCGATTAACGCTCGCACCCCCCTAATTAACGATGCTGCTGCCCTTGGGTTTG
+
-88B,66,C;6,;;,66,<<;,,-6;CF;F<,,9C,@:7FF@FCC:C7FGA,,CFGGEE<FGG9F<ED<FE@,<FCG+C:54,4@F4@F=+8=?F,5E8?<=E<F<;,9>CFG9,A@,9,,,CDFGGGDC,4AEFDG9DDE4@DGGFF,E9=,@D8DF=EFGC,@DGFDA,63@+:DDDF+?=,@9EDGGF,1,4:+3+CC3+?;05A5=87AF8>EF+;+8>4<=@):*0:**9>EFFB>25(63**/9C@F?7837(,((161.7(,.3(,(.5)-)(((4()))57)3(.((,4(((,
@M04999:289:000000000-L3R54:1:1101:24498:9122 2:N:0:412
GCGACTACAGGGGTATCTAATCCTGTTCGCTACCCATGCTTTCGAACCTCAGCGTCAGTTACAGACCAGAGAGCCGCCTTCGCCACTGGTGTTCTTCCATATATCTACGCATTCCACCGCTACACATGGAGTTCCACTCTCCTCTTCTGCACTCAAGAAAAACAGTTTCAGCTGCACTTCCCCGGTTAAGCCGAGGGCTTTCACAGCTGACTTGTTCTCCCGCCTGCGTTCGCTTTACGCCCAATAAATCCGGACAACGCTTGCCACCTACGTATTACCGCGGCTGCTGGCACGTAGTT
+
CCCCCGGGGGGGGGGGGGGGGGGGGGGGGGGGGGGFFGGGGGGGGFGGFGGGGGGGGGFGGGGGGGGGGGGGGGGGGGGGGGGECGGGGGGCGGGGGGGGFFGGFGGGGGGGGGGGGFGGGGGGGGFGGGGGFGFGGGGGGFGGGGGGGGGGGGGGGGFGEFGGGGGGGGGGGGGGFGFGGGGEGCE>FGGGGGGGGGGGFFFFFFFFFFBFFFFFFFFEAFB@FFFFDFDFFFFD<C@B99DD;EACEFFF>019B?FFFFFF?FF6<::??7>?<AB0>9>96(27:761212:0:4
@M04999:289:000000000-L3R54:1:1101:24022:9154 2:N:0:412
TGGACTACTAGGGTATTTAATCCTGTTTGCTCCCCACGCTTTCGCATCTCAGCGTCAGTATCTGTCCAGAAGGCCGCCTTCGCCACCGGTATTCCTCCACATCTCTACGCATTTCACCGCTACACGTGGAATTCTACCTTCCTCTACAATACTCCAGATAACCAGTTTTAAGTGCAATTCCCAGGTTGAGCCCGGGGCTTTCACACCTAACTTAATTATCCGCCTACATGCCCTTTACGCCCAGTCATTCCGATTAACGCTCGCACCCTCCGTATTACCGCGGCTGCTGGCACGGAGTTAC
+
CCCCCGGGGGGGGGGGGGGGGGGGGGGGGGGGGGGGGGGGGGGGGGFGGGGGGGGGGGGGGGGGGGGGGGGGGGGGGGGGGGGGFGGGGGGGGGGGGGGGGGGGGGGGGGGGGGGGGGGGGGGGGGGGGGGGGGGGGGGGGGGGGGGGGGGGGGFGGGGGGGGGGGGFGGGGGGGGFGFGGGGGGGGGGGGGGGGGDGDGFFFFFFFFFFFFFFFFEFFFFFBFFFFFFF3BD@DECEFEF6?FF@9?6CEFF@FFFFD;1?F6169:2:?F?B?BF>939((2;0344:?72((,-(3<)
@M04999:289:000000000-L3R54:1:1101:13294:9157 2:N:0:412
GATGACTACAGGGGTATCTAATCCTGTTCGCTCCCCACGCTTTCGTCCATCAGCGTCAATCGGTATTTAGTAACCTGCCTTCGCAATCGGGGTTCTGTGTAATATCTATGCATTTCACCGCTACACTACACATTCCAGCTACTTCAATACTATTCAAGATTAACAGTATCAACGGCAGTTCTACAGTTAAGCTGCAGGTTTTCACCGCTGACTTATCAACCCGCCTACGGACCCTTTAAACCCAATAAATCCGGATAACGTTCGCATCCTCCGTATTACCGCGGCTGCTGGCACGGAGGT
+
CCCCCGGGGGGGGGGGGGGGGGGGGGGGGGGGGGGGGGGGGGGGGGGGGGGGGGGGGGGGGGGGGGGGGGGGGGGGGGGGGGGGGGGGGGGGGGGGGGGGGGGGGGGGGGGGGGGGGGGGGGGGGGGGGGGGGGGGGGGGGGGGGGGGGGGGGGGGGGGGGGGGGGGGGGGGGGDGFGFGGGGGGGGGGGGGGGGGGGGGFFFFFFFFFFFFFFFFCFFBFABFF@?@D@FFFFFBEFFFE@FDFFFFFFFEFF6@FEFF@FFFFFFFFFFFFFBFFAFB?>>FBB96?FF??D6>10(-
@M04999:289:000000000-L3R54:1:1101:6315:9232 2:N:0:412
GACTACTAGGGTATCTAATCCTGTTTGCTCCCCACGCTTTCGCATCTCAGCGTCAGTATCTGTCCAGAAGGCCGCCTTCGCCACCGGTATTCCTCCACATCTCTACGCATTTCACCGCTACACGTGGAATTCTACCTTCCTCTACAATACTCCAGATAGCCAGTTTTAAGTGCAATTCCCAGGTTGAGCCCGGGGCTTTCACACCTAACTTAATTATCCGCCTACATGCCCTTTACGCCCAGTCATTCCGATTAACGCTCGCACCCTCCGTATTACCGCGGCTGCTGGCACGGAGTTAGCC
+
CCCCCGGGGGGGGGGGGGGGGGGGGGGGGGGGGGGGGGGGGGGGGGGGGGGGGGGGGGGGGGGGGGGGGGGGGGGGGGGGGGGGGGGGGGGGGGGGGGGGGGGGGGGGGGGGGGGGGGGGGGGGGGGGFGGGGGGGGGGGGGGGGGGGGGGGGGGFGGGGGGGGGGGGGGGGGGGGFGFFGGGGGGGGGGGGGGGGGGGGFFFFFFFFFEFFFFFFFFFFFDFFFFFEEEFFFFFFFFFFF;EFFFEFFFFFFFFE@;<F;09>><18<>??BFFFFF>99B>0(22:BF?B(796?<AB>
@M04999:289:000000000-L3R54:1:1101:5559:9274 2:N:0:412
CGCAGGACTACAAGGGTATCTAATCCTGTTCGCTACCCATGCTTTCGAACCTCAGCGTCAGTTACAGACCAGAGAGCCGCCTTCGCCACTGGTGTTCTTCCATATATCTACGCATTCCACCGCTACACATGGAGTTCCACTCTCCTCTTCTGCACTCAAGAAAAACAGTTTCAGCTGCACTTCCCCGGTTAAGCCGAGGGCTTTCACAGCTGACTTGTTCTCCCGCCTGCGTTCGCTTTACGCCCAATAAATCCGGACAACGCTTGCCACCTACGTATTACCGCGGCTGCTGGCACGTAGT
+
CCCCCGGGGGGGGGGGGGGGGGFGGGGGGGGEGGDGGGGGGFGGGGGGGGGGGGGGGGGGGFGFGGGGGGDGFGGGGGGGGGGGFDGGGFFGGFFGGGGGGGGGGGGGGGFGGEGGGGGGGGGGGGGGFGFFFGGGGGGDFGGGGGGGGGGGGGGGGGFF8DGF8DGGGGGCAFGGFGFGGGFFGGGGGGGGGGGGGG5DAAFFFFFF4>BEEFAFECA?FFEBFFFFFFF??@FBF(=FE@FF>@FDF3;C<?F><>BFFF>F:<?:AFBFFF?:?BFFF2(4>0((-:?4,-.4(4(4-
@M04999:289:000000000-L3R54:1:1101:7404:9277 2:N:0:412
GTGGACTACCGGGGTATCTAATCCTGTTTGCTCCCCACGCTTTCGCATCTCAGCGTCAGTATCTGTCCAGAAGGCCGCCTTCGCCACCGGTATTCCTCCACATCTCTACGCATTTCACCGCTACACGTGGAATTCTACCTTCCTCTACAATACTCCAGATAACCAGTTTTAAGTGCAATTCCCAGGTTGAGCCCGGGGCTTTCACACCTAACTTAATTATCCGCCTACATGCCCTTTACGCCCAGTCATTCCGATTAACGCTCGCACCCTCCGTATTACCGCGGCTGCTGGCACGGAGTT
+
CCCCCGGGGGGGGGGGGGGGGGFGGGGGGGGGGGGGGGGGGGGGGGGGGGGGGGGGGGGGGGGGGGGGGGGGGGGGGGGGGGGGGGGGGGGGGGGGGGGGGGGGGGGGGGGGGGGGGGGGGGGGGGGGGGGGGGGGGGGGGGGFGGGGGGGGGGGGGGGGFGGGGGGGGGGGGGGGFGFGGGGGGGGGGGGGGGGGGGGDFFFFFFFFFFFFFFFFFFFFFFFDFFFF;ECE;@@@EFFFFFBDFFFFFEFFFFFFF<<?FB?F>BFFBFB:>?B?FFFFFF1>BB>BF:0:BFF07>04
@M04999:289:000000000-L3R54:1:1101:27122:9336 2:N:0:412
GGACTACTGGGGTATCTAATCCTGTTTGCTCCCCACGCTTTCGCATCTCAGCGTCAGTATCTGTCCAGAAGGCCGCCTTCGCCACCGGTATTCCTCCACATCTCTACGCATTTCACCGCTACACGTGGAATTCTACCTTCCTCTACAATACTCCAGATAACCAGTTTTAAGTGCAATTCCCAGTTTGAGCCCGGGGCTTTCACACCTAACTTAATTATCCGCCTACATGCCCTTTACGCCCAGCCATTCCGATTAACGCTCGCACCCTCCGTATTACCGCGGCTGCTGGCACGGAGTTAGC
+
CCCCCGFEFGGGGGGGGGGGGGGFGGFGGGGGGGGGGGGGGGGGFCEEFGGGGGGGGGCFGGFGGGGGGGGGGGEGEGDGGGGGGGGGGDGGGGGGGGGG=FGFGDGFGGGEGGGGGGGGEGGGGGGGGDGGGGGGGF8FFFGGGGGFGGGGGGGGAFDFGGGGGGGGGGGGGGGGFGFGGGG=@FFFGFGGGGECGGGF>999ADFFFFF4BAFBFFFFBB=@FFF?C@B5@FFEF<@D@70(63;<CEE;@FFFFF@B?6;>B6<2:?>B030)6<1(9019>FFFFBB<0(4(414).
@M04999:289:000000000-L3R54:1:1101:7716:9361 2:N:0:412
GAAGTGACTACTAGGGTATCTAATCCTGTTTGCTCCCCACGCTTTCGCATCTCAGCGTCAGTATCTGTCCAGAAGGCCGCCTTCGCCACCGGTATTCCTCCACATCTCTACGCATTTCACCGCTACACGTGGAATTCTACCTTCCTCTACAATACTCCAGATAACCAGTTTTAAGTGCAGTTCCCAGGTTGAGCCCGGGGCTTTCACACCTAACTTAATTATCCGCCTACATGCCCTTTACGCCCAGTCATTCCGATTAACGCTCGCACCCTCCGTATTACCGCGGCTGCTGGCACGGAGT
+
CCCCCGGGGGGGGGGGGGGGGGECFGGGGGGGGGGGGGGGGGEGGGGGGGGGGGGGGGGGGGGGGGGGGGGGGGGGGGGGGGGGGGGGGGGGGGGGGGGGGGGGGGGGGGGGGGGGGGGGGGGGGGGGGGGGGGFGGGGGGGGGGGGGGGGGGGGGGGGGGGAFGGGGFGFFGGGGFGFGGGGGGGGGGGGFGGGGGGGGFFFFFFFFFAFFEFFFEFFFFEF?DFFFFFFFEEFFFBE6>DF9>DFFFFFFFFF;@@FECD9846>BF>2:?6040:?BA9?F9;9;6?:7:BFFF9996
@M04999:289:000000000-L3R54:1:1101:4599:9361 2:N:0:412
GACTACCCGGGTATCTAATCCTGTTTGCTCCCCACGCTTTCGCATCTCAGCGTCAGTATCTGTCCAGAAGGCCGCCTTCGCCACCGGTATTCCTCCACATCTCTACGCATTTCACCGCTACACGTGGAATTCTACCTTCCTCTACAATACTCCAGATAACCAGTTTTAAGTGCAGTTCCCAGGTTGAGCCCGGGGCTTTCACACCTAACTTAATTATCCGCCTACATGCCCTTTACGCCCAGTCATTCCGATTAACGCTCGCACCCTCCGTATTACCGCGGCTGCTGGCACGGAGTTAGCC
+
CCCCCGGGGGGGGGGGGGGGGGGGGGGGGGGGGGGGGGGGGGGGGGGGGGGGGGGGGGGGGGGGGGGGGGGGGGGGGGGGGGGGGGGGGGGGGGGGFGGGGGGGGGGGFGGGGGGGGGGGGGGGGGGGGGGGGGGGGGGGGGGGGGGGFGGGGGGFGFGGGGGGGGGGGGGFGGGGFGFGGGFGGGGGGGGGGGGD7CF>FAFFFFFFFFFFFFFFFFFD;@@@FFE?EFFFF86)8?>FFFFEFFEFFF@@<?EE?636;636><01844(8?BFB27;203;BF3(413:121:7AAA7
@M04999:289:000000000-L3R54:1:1101:6809:9375 2:N:0:412
GGGGACTACCAGGGTATCTAATCCTGTTCGCTACCCATGCTTTCGAACCTCAGCGTCAGTTACAGACCAGAGAGCCGCCTTCGCCACTGGTGTTCTTCCATATATCTACGCATTCCACCGCTACACATGGAGTTCCACTCTCCTCTTCTGCACTCAAGAAAAACAGTTTCAGCTGCACTTCCCCGGTTAAGCCGAGGGCTTTCACAGCTGACTTGTTCTCCCGCCTGCGTTCGCTTTACGCCCAATAAATCCGGACAACGCTTGCCACCTACGTATTACCGCGGCTGCTGGCACGTAGTT
+
CCCCCGGGGGGGGGGGGGGGGGFGGGGGGGGGGGGGGGGGGGGGGCFGGGGGGGGGGGGGGGGGGGGGGGGGGGGGGGGGGGGGGGGGGGGGGFFGGGGGGGGGGGGGGGGGGGGGGGGGGGGGGGGGGGGGGGGGGGGGGGGGGGGGGGGGGGGGGGGFGGGGGGGGGGGGGGGGFGFGGGGGGGGGGGGGGGGGGGGGFFFFFFFFFFFFFFFFFFFFABFFFFFDFFFFFBDFFFFFD>FD0@FFFC<;>>?FF??F>?BFFBDBFFFBFFF<8)6<:>9B6>6:B>?BB7:?FF?A
@M04999:289:000000000-L3R54:1:1101:11943:9430 2:N:0:412
TCGACTACTGGGGTATCTAATCCTGTTTGCTCCCCACGCTTTCGCATCTCAGCGTCAGTATCTGTCCAGAAGGCCGCCTTCGCCACCGGTATTCCTCCACATCTCTACGCATTTCACCGCTACACGTGGAATTCTACCTTCCTCTACAATACTCTAGTTAACCAGTTTTAAGTGCAATTCCTAGGTTGAGCCCAGGGCTTTCACACCTAACTTAATTATCCGCCTACATGCCCTTTACGCCCAGTCATTCCGATTAACGCTCGCACCCTCCGTATTACCGCGGCTGCTGGCACGGAGTT
+
CCCCCGGGGGGGGGGGGGGGGGGGGGGGGGGGGGGGGGGGGGGGGDGGGGGGGGGGGGGGGGGGGGGGGGGGGGGGGGGGGGGGGGGGGGGGGGGGGGGGGGGGGGGGGGGGGGGGGGGGGGGGGGGGGGGGGGGGGGGGGGGGGGGGGGGGGGGGGGGGGGGGGGGGGGGGGGGGFGFGGGGFFGGGGGGGGGGGDDCGFFFFFFFFBEFFEFFFFFFFFFFFFFFFFFFFFFFFFFFFFB?D@EFF?EEF?FFFFFF9<0>;@F>?FFFBBF?FFFFFF;B6>9<??F?FFFF>9::
@M04999:289:000000000-L3R54:1:1101:23498:9458 2:N:0:412
CATGACTACTCGGGTATCTAATCCTGTTCGCTCCCCACGCTTTCGCTCCTCAGCGTCAGTGACGGCCCAGAGACCTGCCTTCGCCATCGGTGTTCTTCCCGATATCTACACATTCCACCGTTACACCGGGAATTCCAGTCTCCCCTACCGCACTCCAGTCCGCCCGTACCCGGCGCCGATCCACCGTTAAGCGATGGACTTTCACACCAGACGCGACGAACCGCCTACGAGCTCTTTACGCCCAATAAATCCGGATAACGCTTGCACCCTACGTATTACCGCGGCTGCTTGCACGTAGTT
+
CCCCCGGGGGGGGGE:EFFFFGGGGGGF,CFEFFGGGGGGEGFDCFCGEGGGGGGGDGGGFGGGGDGGGGFFGCGEFFFGGGGGGGGGGGGGGDGGGGGGGGGDGGDFGGGGFFGGGGGGAEDGGGGGGGGDGGGGGG,EFGFFEFGGF>ECEDFGEFGGGGGGCGGEGGGG5>DEBG>DGG=?CE8E5=CCEE=C5<DFAFFFFFFF@F?BBFFFF5>9BB969:?B?1-99DB7:4A;(361:?)8445003(4(6)3((4?F??0:1,3::?4()668(-9>>FB))4())-4(46)
@M04999:289:000000000-L3R54:1:1101:18731:9526 2:N:0:412
GACTACCAGGGTATCTAATCCTGTTTGCTCCCCACGCTTTCGCATCTCAGCGTCAGTATCTGTCCAGAAGGCCGCCTTCGCCACCGGTATTCCCCCACATCTCTACGCATTTCACCGCTACACGTGGAATTCTACCTTCCTCTACAATACTCTAGTTAACCAGTTTTAAGAGCAATTCCTAGGTTGAGCCCAGGGCTTTCACACCTAACTTAATTATCCGCCTACATGCCCTTTACGCCCACTCATTCCGATTAACCCTCGCACCCTCCGTATTACCGCGGCTGCTGGCACGGAGTGAGCC
+
CCCCCGGG8;C6CAFFFFAFFDGFFGEGGFFFFEGFGGGGGGCBFGFFCFGEGGGGFAEGGGGGGGGGGGGCF7FEGGGGGGGGFGGGGGGFGGCFCDG<FCGFGGGGGDFGFGGFBGEEGGGGEGFFFEGGGGGDEFFFAFGFGG8E9DFFG98FG,E8A8=@FD@ED,@=8E6EBF9EGG6EFGGGFGG?ED+99CG7EFFFAFA?DCC:;9=BAFFAFFFFF=EE3553:@=:>>F:2(,6@EECFF;;03?C)6=7;13:914:B1447(:<)(((((76?B3(((58>11?()):4
@M04999:289:000000000-L3R54:1:1101:25699:9583 2:N:0:412
TTGACTACTCGGGTATCTAATCCTGTTTGCTCCCCACGCTTTCGCATCTCAGCGTCAGTATCTGTCCAGAAGGCCGCCTTCGCCACCGGTATTCCTCCACATCTCTACGCATTTCACCGCTACACGTGGAATTCTACCTTCCTCTACAATACTCCAGATAACCAGTTTTAAGTGCAGTTCCCAGGTTGAGCCCGGGGCTTTCACACCTAACTTAATTATCCGCCTACATGCCCTTTACGCCCAGTCATTCCGATTAACGCTCGCACCCTCCGTATTACCGCGGCTGCTGGCACGGAGTTAC
+
CCCCCGGGGGGGGGGGGGGGGGGGGGGGGGGGGGGGGGGGGGGGGEBFFGGGGGGGGGGGGGGGGFGGGGFFGGGGGGGGGGGGGGGGFGDGGGGGGGGGGGGGGGGGGGGGGGGGGGGGGGGGGGGGGGGGGGGGGGGGGGGGGGGGGFGGGGGGGGGFGGGFGGGGGGGGGGGGFFFFFGGFFGGGGGGGGGCGDDGGFFFFFFFFFFFFFFFFFFFEF>=DFFFEE?FEFF@;EFFFFF@F@)4?C<?3(/6?E<231:>F>F(4:<6>BF:,5:A,7>((4,(5403(51,4(4:A)
@M04999:289:000000000-L3R54:1:1101:19948:9589 2:N:0:412
TCCGACTACTGGGGTATCTAATCCTGTTTGCTCCCCACGCTTTCGCATCTCAGCGTCAGTATCTGTCCAGAAGGCCGCCTTCGCCACCGGTATTCCTCCACATCTCTACGCATTTCACCGCTACACGTGGAATTCTACCTTCCTCTACAATACTCCAGATAACCAGTTTTAAGTGCAATTCCCAGGTTGAGCCCGGGGCTTTCACACCTAACTTAATTATCCGCCTACATGCCCTTTACGCCCAGTCATTCCGATTAACGCTCGCACCCTCCGTATTACCGCGGCTGCTGGCACGGAGTT
+
CCCCCGGGGGGGGGGGGGGGGGGGGGGGGGGGGGGGGGGGGGGGGGGGGGGGGGGGGGGGGGGGGGGGGGGGGGGGGGGGGGGGGGGGGGGGGGGGGGGGGGGGGGGGGGGGGGGGGGGGGGGGGGGGGGGGGGGGGGGGGGGGGGGGGGGGGGGGGGGGFGGGGGGGGGGGGGGGFGFGGGGGGGGGGGGGGGGGGGGGFFFFFFFFFFFFEFFFFFFFFFDD9@@FFFFFF@@DF<EDFBFFFFEEFFFFF<@FDDD66249FFFF?:?FFF<FFFFFFF06;B91,.41:D?,-4:?
@M04999:289:000000000-L3R54:1:1101:16980:9597 2:N:0:412
GGACGACTACCCGGGTATCTAATCCTGTTCGCTACCCATGCTTTCGAGCCTCAGCGTCAGTAACAGACCAGAGAGCCGCCTTCGCCACTGGTGTTCTTCCATATATCTACGCATTTCGCCGCTACACATGGAGTTCCACTCTCCTCTTCTGCACTCAAGTCTCTCAGTTTCCGATGCTCTTCCTCAGTTAAGCTGAGGGCTTTCACATTCAGACTTAAAAGACCGCCTGCGCTCCCTTTACGCCCAATAAATCCGGACAACGCTTGCCACCTACGTATTACCGCTGCTGCTGGCACGTAGT
+
CCCCCGGGGGGGGGGGGGGGGGGGGGGGGGGGEGGFGFFGGGFGFEFGGGFGGFGGFFGGGGGGFFEGGGGGGCFGGGGGDGGGD@CGGEFCDFEFGFGGGGGFFEFGGGGGDEGGGGGGGGGGGGFGGGGGGFFFFGGGGDDEGCEGGGGGGGGGGGGGGDGGFGGGGGGFCEDGFFFCFFGFGGGFGGFGGFGGGGGDFFFAFFFFEC?E<FFFEFA;6>B@@=>@FB0;><BFFA@AC6<>9D;@;89CCEF9:BF:BF>FFFFFFFFF?B<:?DFFF<,((-144)3)(432(.31-
@M04999:289:000000000-L3R54:1:1101:14363:9605 2:N:0:412
TGAGACTACTAGGGTATCTAATCCTGTTTGCTCCCCACGCTTTCGCATCTCAGCGTCAGTATCTGTCCAGAAGGCCGCCTTCGCCACCGGTATTCCTCCACATCTCTACGCATTTCACCGCTACACGTGGAATTCTACCTTCCTCTACAATACTCCAGATAACCAGTTTTAAGTGCAATTCCCAGGTTGAGCCCGGGGCTTTCACACCTAACTTAATTATCCGCCTACATGCCCTTTACGCCCAGTCATTCCGATTAACGCTCGCACCCTCCGTATTACCGCGGCTGCTGGCACGGAGTTT
+
9BCCCGGGGGGGGGFFFCFFCFFDEEGGGFGFFFGGGGEGGDGGDGGCCAFGFDG@FGGGFGGGGGGGGFGGGFGGGGGD,E=FCEGDE7@FFFCGCGGGGGGGGGGGFGGGEFGG?FFGGGGGGGGEGGGFGDEF;EAD;@FGGGA;E9ECDCGFC8EGGDFGG8,=@DFDACE,?DFGF7DFE?EFCFGFGFC6CD5?*;+4=FFEFE:BF9*96@BEF@D=65>B=EF93:626C<><4640.7>EC<)=(/(4?C;9;?1149>:(34713(.44<?9;0691()).-331(((3:)
@M04999:289:000000000-L3R54:1:1101:21848:9619 2:N:0:412
GACTACTAGGGTATCTAATCCTGTTTGCTCCCCACGCTTTCGCATCTCAGCGTCAGTATCTGTCCAGAAGGCCGCCTTCGCCACCGGTATTCCTCCACATCTCTACGCATTTCACCGCTACACGTGGAATTCTACCTTCCTCTACAATACTCCAGATAACCAGTTTTAAGTGCAATTCCCAGGTTGAGCCCGGGGCTTTCACACCTAACTTAATTATCCGCCTACATGCCCTTTACGCCCAGTCATTCCGATTAACGCTCGCACCCTCCGTATTACCGCGGCTGCTGGCACGGAGTTAGCC
+
CCCCCGGGGGGGGGGGGGGGGGGGGGGGGGGGGGGGGGGGGGGGGGGGGGGGGGGGGGGGGGGGGGGGGGFGGGGGGGGGGGGGGGGGGGGGGGGGGGGGGGGGGGGGGGGGGGGGGGGGGGGGGGGDFGGGGGGGGGGGGGGGGGGGGGGGGGGAFGGGGGGGGFCFDGGGGGGGFGFGGGGGGGGGGGGGGGGGGGGGFFFFFFFFFFFFFFFFFFFFFFFFDFFFFFBBFFFFFF6BFDEFFFFFFFFFF6?E6@DFFF69B6231;:?<7AFA6>;FF09:>?B??<161>?7ABF>
@M04999:289:000000000-L3R54:1:1101:27813:9619 2:N:0:412
GGTGAGACTACCGGGGTATCTAATCCTGTTCGCTACCCATGCTTTCGAGCCTCAGCGTCAGTAACAGACCAGAGAGCCGCCTTCGCCACTGGTGTTCTTCCATATATCTACGCATTTCACCGCTACACATGGAGTTCCACTCTCCTCTTCTGCACTCAAGTCTCTCAGTTTCCGATGCTCTTCCTCAGTTAAGCTGAGGGCTTTCACATTCAGACTTAAAAGACCGCCTGCGCTCCCTTTACGCCCAATAAATCCGGACAACGCTTGCCACCTACGTATTACCGCGGCTGCTGGCACGT
+
CCCCCGGGGGGGGGGGGGGGGGCCFFGGGGGGGGGGGGGGGGGGGGGGGGGGGGGGGGGGGGGGGGGGGGGGGGFGGGGGGGGGGGGGGGGGGGFGGGGGGGGGGGDDGGGGGGGGGGGGGGGDGGGGGGGGGGGGFGFGGGGGGFGGGGGGGGGGGGGFEGAFGGGGGGGGGCCEEDDGGGGGCAFGFFGGGFCFGGGGFFFF5EAFC77ECCFFEFF4CF=DFFF=@FFB=27>@@AF<CFF1@??@@E;??E>9@9B?FB;B::<(480722:8>A?DF22169;>6?F?:6:<?8
@M04999:289:000000000-L3R54:1:1101:24040:9634 2:N:0:412
GACTACCGGGGTATCTAATCCTGTTTGCTCCCCACGCTTTCGCATCTCAGCGTCAGTATCTGTCCAGAAGGCCGCCTTCGCCACCGGTATTCCTCCACATCTCTACGCATTTCACCGCTACACGTGGAATTCTACCTTCCTCTACAATACTCCAGATAACCAGTTTTAAGTGCAATTCCCAGTTTGAGCCCGGGGCTTTCACACCTAACTTAATTATCCGCCTACATGCCCTTTACGCCCAGCCATTCCGATTAACGCTCGCACCCCCCGTATCACCGCGACGCCGGTCACGAAGTTATCC
+
CCCCCGGGGGGFGGGGGGGGGGGGGGGGGGGGGGGGEGGGGGGG@CFGGGGGFFE7CFAFGGGGGFDGEFGGGGGEGGGCF:CFEE:F:FFGGAFF?F<A<<CF,E==CFGDDFFA=CF7@,:B=A@CEF,CE>FFG9DBE=,,7EDFFDAFFFGCFGGGF8,@EG8AFEEDFFDGFGA6FF+@EDEEECEEGGDDDGC8FF9A?AA;3@4>CF6@?88=FFD?:3??@F83@FEEFF652((/:7)7<13716<<11-13(((-4(4(6(-8(6<(--2-,((((((-,33((-3)))..
@M04999:289:000000000-L3R54:1:1101:23174:9663 2:N:0:412
ATGGTGACTACCCGGGTATCTAATCCTGTTTGCTCCCCACGCTTTCGCATCTCAGCGTCAGTATCTGTCCAGAAGGCCGCCTTCGCCACCGGTATTCCTCCACATCTCTACGCATTTCACCGCTACACGTGGAATTCTACCTTCCTCTACAATACTCCAGATAACCAGTTTTAAGTGCAATTCCCAGGTTGAGCCCGGGGCTTTCCCACCTAACTTATTTATCCGCTAACATCCCCTTTACCCCCAGTCATTCCGTTAAACGCCGCACCCCTCCGATTTCCCGCGGCGCCTGGATGGGAGT
+
CCCCCGGGGGGGGGGGGGGGGGGGGGGGGGGGGGGGGGGGGGGGGGGGGGGGGGGGGGGGGGGGGGGGGGGGGGGGGGGGGGGGGGGGGGGGGGGGGGGGCFE=9=,595,944CF994@4+++4@:=6?FCF9E,6>,E=E3D136326B?E,66E88@,=E,E+2=EGGCGF8:29E2C:FG9@E+D931@@C59DG*:BF4++3*:/3>)8B8@+B/+*9*/:(((/..)6=18@31))6=1(1.)/7<E5()/((6)(((((((,4,(411((4-).)(36((,,28<(())(..(-
@M04999:289:000000000-L3R54:1:1101:4320:9679 2:N:0:412
GACTACCGGGGTATCTAATCCTGTTTGCTCCCCACGCTTTCGCATCTCAGCGTCAGTATCTGTCCAGAAGGCCGCCTTCGCCACCGGTATTCCTCCACATCTCTACGCATTTCACCGCTACACGTGGAATTCTACCTTCCTCTACAATACTCCAGATAACCAGTTTTAAGTGCAGTTCCCAGGTTGAGCCCGGGGCTTTCACACCTAACTTAATTATCCGCCTACATGCCCTTTACGCCCAGTCATTCCGATTAACGCTCGCACCCTCCGTATTACCGCGGCTGCTGGCACGTAGTTAGCC
+
CCCCCGGGGGGGGGGGGGGGGGGGGGGGGGGGGGGGGGGGGGGGGGGGGGGGGGGGGGGFGGGGGGGGGGGGGGGGGGGGGGGGGGGGGGGGFGGGGGGGGGGGGGGGGGGGGGFGGGGGGGGGGGDGGGGGGGFGGGGGFGGGGGGGGGGGGGGGGGGGGGGGGGGGGGGGGGGGFGFGGGFGGGGGGGGGGGGGGFGGFFFFFAFFFFFFFFFFFFFFADFFFFEEEE@F;;CFFFFFD;3@AECCEFFFFBA<21<<>>BB0?FBFF?BFF249:>B4;;9:::::(3<4((-6<<<7
@M04999:289:000000000-L3R54:1:1101:25251:9720 2:N:0:412
GATAGACTACAAGGGTATCTAATCCTGTTCGCTCCCCACGCTTTCGTCCATCAGCGTCAATCGGTATTTAGTAACCTGCCTTCGCAATCGGGGTTCTGTGTAATATCTATGCATTTCACCGCTACACTACACATTCCAGCTACTTCAATACTATTCAAGATTAACAGTATCAACGGCAGTTCTACAGTTAAGCTGCAGGTTTTCACCGCTGACTTATCAACCCGCCTACGGACCCTTTAAACCCAATAAATCCGGATAACGCTCGCATCCTCCGTATTACCGCGGCTGCTGCCACGGAGTT
+
CCCCCGGGGGGGGGGGGGGGGGGGGFGGGFGGGGEGGGGGGDCGGGGGGGGGGGGGGGGGGGGGEGDFGGGGGGGGGGGFGGGGGGCGGGGGGGGGGGGGGGFGGGFFGGGGGGFGGGGGGGGGGGGGGGGGFGFCFGGGGGGGGGGGGFFGGGGGGGFGFFGGFFGFGGGGGGG+:DBGGGGGGGGGGGGGGGGGGGGCFFAFFFFFFFF=DFFFEFFEFBFAFFADDFF9@5>FFFEFCEF??DFF3<EEFF90;@F4<9;<2>FFF0?A?(-42><B<69>9149()))...41(384
@M04999:289:000000000-L3R54:1:1101:27647:9721 2:N:0:412
TGTGACTACTAGGGTATCTAATCCTGTTCGCTCCCCACGCTTTCGTCCATCAGCGTCAATCGGTATTTAGTAACCTGCCTTCGCAATCGGGGTTCTGTGTAATATCTATGCATTTCACCGCTACACTACACATTCCAGCTACTTCAATACTATTCAAGATTAACAGTATCAACGGCAGTTCTACAGTTAAGCTGCAGGTTTTCACCGCTGACTTATCAACCCGCCTACGGACCCTTTAAACCCAATAAATCCGGATAACGCTCGCATCCTCCGTATTACCGCGGCTGCTGGCACGGAGTT
+
<CCCCGGGGGGGGGGGGGGFGGGFGGGGGGGGGGGGGGDGGGGGGGGGGGGGGGGGGGGG9FDFGGCFGGGGGGGGGGGGGGGGGGGGGGGGGGGGGGGGGFFGGGGGGGGFGGFGGGFGGGGGGGGGGGGGGGGGGGGGGGGGGGGGGGGGGFGGFFG?FGGFGDFGGGGGGGCG>DDDGGGGGGGGGGGGGGGGGGGFFFACFFFF>BAFBFFFFFFFFFBBFAFFFD?959==ECFFEF0;@F@3><<;>9@0;341>@09;B?B>?A<>8:(8AF<?B9>90>F?::?F>894>6,
@M04999:289:000000000-L3R54:1:1101:15836:9773 2:N:0:412
GTTGGGACTACTAGGGTATCTAATCCTGTTCGCTACCCATGCTTTCGAACCTCAGCGTCAGTTACAGACCAGAGAGCCGCCTTCGCCACTGGTGTTCTTCCATATATCTACGCATTCCACCGCTACACATGGAGTTCCACTCTCCTCTTCTGCACTCAAGAAAAACAGTTTCAGCTGCACTTCCCCGGTTAAGCCGAGGGCTTTCACAGCTGACTTGTTCTCCCGCCTGCGTTCGCTTTACGCCCAATAAATCCGGACAACGCTTGCCACCTACGTATTACCGCGGCTGCTGGCACGTAGT
+
CCCCCGGGGGGGGGGGGGGGGGGGGGGGGGGGGGGGGGGGGGGGGGGGGGGGGGGGGGGGGGGGGGGGGGGGGGGGGGGGGGGGGGGGGGGGFGGGGGGGGGGGGGGGGGGGGGGGGGGGGGGGGGGGGGGGGGGGGGGFGGGGGGFGGGGGGGGGGGGGGGGGFGGGGGGGGGGGFGFGFGGGGGGGGGGGGGGGGGGGDFFFFFFFFFFFFFFFFFFFFFFFFFFFFFFFFFFFFFFFFFFFBF1@EFFFF;2229>F:>>FFFB?FF<:BBFFFFBFAF?6;1690:??7:7?:?:?-
@M04999:289:000000000-L3R54:1:1101:10852:9785 2:N:0:412
GACTACTGGGGTATCTAATCCTGTTCGCTACCCATGCTTTCGAACCTCAGCGTCAGTTACAGACCAGAGAGCCGCCTTCGCCACTGGTGTTCTTCCATATATCTACGCATTCCACCGCTACACATGGAGTTCCACTCTCCTCTTCTGCACTCAAGAAAAACAGTTTCAGCTGCACTTCCCCGGTTAAGCCGAGGGCTTTCACAGCTGACTTGTTCTCCCGCCTGCGTTCGCTTTACGCCCAATAAATCCGGACAACGCTTGCCACCTACGTATTACCGCGGCTGCTGGCACGTAGTTAGCC
+
CCCCCGG<FGGGGGGGGGGFGGGGGGGGGGGGGGGGGGGGGGGGGGGGGGGGGGGGFGGGGGGGGGGGGGGGGGGGGGGGGGGGGGGGGGGGGGGGGGFGGGFFGGGDGGGGGFGGGGGGGGGDGGGGGGFDFFGAFGGGGGGGGGDFFFD8=DEF?GFGGGGGGGGGGGGGGGGFFGFGGGDGGGGGGGGGGGGDFGGGFFF4AFAFFFE:CBFFEFFFFFFFDF2>D@F@FFFFFFFFFF@@<CF<EB(86>B:9BFB(4?D?:102:?<97AAB<9>;BB2(.501<2,((424)6<3
@M04999:289:000000000-L3R54:1:1101:13020:9795 2:N:0:412
TTGGCGACTACTGGGGTATCTAATCCTGTTCGCTACCCATGCTTTCGAGCCTCAGCGTCAGTAACAGACCAGAGAGCCGCCTTCGCCACTGGTGTTCTTCCATATATCTACGCATTTCACCGCTACACATGGAGTTCCACTCTCCTCTTCTGCACTCAAGTCTCTCAGTTTCCGATGCTCTTCCTCAGTTAAGCTGAGGGCTTTCACATTCAGACTTAAAAGACCGCCTGCGCTCCCTTTACGCCCAATAAATCCGGACAACGCTTGCCACCTACGTATTACCGCGGCTGCTGGCACGT
+
CCCCCGGGGGGGGGGGGGGGGGGGGGGGGGGGGGGGGGGGGGGGGGGGGGGGGGGGGGGGGGGGGGGGGGGGGGGGGGGGGGGGGGGGGGGGGGGGGGGGGGGGGGGGGGGGGGGGGGGGGGGGGGGGGGGFFGGGGGGGGGGGGGGGGGGGGGGGGGGGGGGGGGGGGGGGGGGGFGFGGGGGGGGGGGFGGGF?CGDDDFFFFFFFFFFFEFFFFFFFFFFFFAF>DFFFFFDFFFFFCEFFFF;<DEEFECE>BF@BFFFFF??BFF?<F??FFBFF<D<?9969B01:>??<?FB
@M04999:289:000000000-L3R54:1:1101:28817:9806 2:N:0:412
CTGACTACCGGGGTATCTAATCCTGTTTGCTCCCCACGCTTTCGCATCTCAGCGTCAGTATCTGTCCAGAAGGCCGCCTTCGCCACCGGTATTCCTCCACATCTCTACGCATTTCACCGTTACACGTGGAATTCTACCTTCCTCTACAATACTCCAGATAACCAGTTTTAAGTGCAATTCCCAGGTTGAGCCCGGGGCTTTCACACCTAACTTAATTATCCGCCTACATGCCCTTTACGCCCATTCATTCCGATTAACGCTCGCACCCTCCGTATTACCGCGGCTGCTGGCCCGTAGTT
+
CCCCCGGGGFGDGGGGGGGGGGGGFGGGGGGGGGGGGGGGGGGDG:CEEGFF?CFGGGFEEGGGGFGGFGGGGGGG@CGGGGGG?CBFFG74AFGGGGGGGGGFGGGGGDGGGGGGGGGFGGGGGGGGGGGGGGGEGGGGGGGGGGGG?FGGGG8FGDGGGGGGDFGCFGG8:EFGDFFGGGFG?F6?CGFGGGGG>CGGFFFFFFFFFBDFEFFF<FFFFF9@?@=@FFFF@EFEFF?FF;(()96CFEFF(:(8CA0(-479>>B03?:0::1>>A9?>BF0,0(,.413(-(-,,.
@M04999:289:000000000-L3R54:1:1101:17168:9844 2:N:0:412
GACTACTAGGGTATCTAATCCTGTTCGCTCCCCACGCTTTCGCTCCTCAGCGTCAGTGGCGGCCCAGAGACCTGCCTTCGCCATCGGTGTTCTTCCCGATATCTACACATTCCACCGTTACACCGGGAATTCCAGTCTCCCCTACCGCACTCCAGTCCGCCCGTACCCGGCGCCGATCCACCGTTAAGCGATGGACTTTCACACCAGACGCGACGAACCGCCTACGAGCTCTTTACGCCCAATAAATCCGGATAACGCTTGCACCCTACGTATTACCGCGGCTGCTGGCACGTCGTTAGCC
+
CCCCCGGGGFFFFGGGGDGFGGGFGGEGGGGGGGGFDGGGGGGCFCFGGFGGFGGGCFFDC7FFGGFFGGGGFFGGGGGGGGDFCFCFGGGGGGGGGG7FECFFFFFGGGEG9FFGGEGGGGGGGCFGGGFGGGEFFFGCFEGFGGEGGGCCCFCC9D6EGGDGGGCCE7C@EEG=>DBFGFGECCEGGGG==E*;6;D@@FFFFFF:?>B91B:;;DB>FFF::F??F;D:<6<>:?>F?6<:46<4>2024:AB?0(32:2<?:33:B??<?F<2:>>6>>>:7706??B8(36(23<2
@M04999:289:000000000-L3R54:1:1101:7597:9856 2:N:0:412
GGACTACTGGGGTATCTAATCCTGTTCGCTACCCATGCTTTCGAGCCTCAGCGTCAGTAACAGACCAGAGAGCCGCCTTCGCCACTGGTGTTCTGCCATATATCTACGCATTTCACCGCTACACATGACGTTCCACTCTCCTCGTCTGCACTCAAGTCTCTCAGTTTCCGATGCTCTTCCTCAGTTAAGCTGAGGGCTTTCACATTCAGACTTAAAAGACCGCCTGCGCTCCCTTTACGCCCAATAATTCCGATCAACGCTGGCCACCTACGTCTTACCGCGGCTGCTGGCACGTAGTCAC
+
CCCCCGGGGGGGGGGGGGGGGGFFGGGGGGE@FGGDFGGGGGGEFG@FFGGGGGGFGGAFEFG8,6CE,CCCG,FGGGGGGD,B,9FEAFGGGG<9AE?EEGGGDG9FGGGGFGGGFGEGGGG:AE,,,8=FFF@E;D=D@DC+@CG8,=@FGFE?D9,E@=DFF@FGGG683++9?D9=DD+7EGF:9ED2,596++;AAFA<94;1;78C=9++*+3-*):7>(2522>5-5=)7;1>;(42(67).9)5,(,34(((((((4563?(48(,.-)45472(-4(-:?(,42<:7(364-
@M04999:289:000000000-L3R54:1:1101:26482:9872 2:N:0:412
GGCCGACTACTGGGGTATCTAATCCTGTTTGCTCCCCACGCTTTCGCATCTCAGCGTCAGTATCTGTCCAGAAGGCCGCCTTCGCCACCGGTATTCCTCCACATCTCTACGCATTTCACCGCTACACGTGGAATTCTACCTTCCTCTACAATACTCCAGATAACCAGTTTTAAGTGCAATTCCCAGGTTGAGCCCGGGGCTTTCACACCTAACTTAATTATCCGCCTACATGCCCTTTACGCCCAGTCATTCCGATTAACGCTCGCACCCTCCGTATTACCGCGGCTGCTGGCACGGAGTT
+
CCCCCGGGGGGGGGGGGGGGGGGGGGGGGGGGGGGGGGGGGGGGGGGGGGGGGGGGGGGGGGGGGGGGGGGGGGGGGGGGGGGGGGGGGGGGGGGGGGGGGGGGGGGGGGGGGGGGGGGGGGGGGGGGGGGGGFGGGGGGGGFGGGGGGGGGGGGGDFGGGGGGGGGGGGGGGFGGFGFGGGGFGGGGGGGFGGGGCGGGFFFFFFFFFFFFFFFFFFFCFFFFFFF?@@FF@@FF@FFFDFFFFFFFFFCCCEDFFFFF<>FBFF>>BF2:?B11(5<A>?FFF>;>FFFFF03490>68
@M04999:289:000000000-L3R54:1:1101:26510:9940 2:N:0:412
CAACTACTTATCTAATCCTGTTCGCTACCCATGCTTTCGAACCTCAGCGTCAGTTACAGACCAGAGAGCCGCCTTCGCCACTGGTGTTCTTCCATATATCTACGCATTCCACCGCTACACATGGAGTTCCACTCTCCTCTTCTGCACTCAAGAAAAACAGTTTCAGCTGCACTTCCCCGGTTAAGCCGAGGGCTTTCACAGCTGACTTGTTCTCCCGCCTGCGTTCGCTTTACGCCCAATAAATCCGGACAACGCTTGCCACCTACGTATTACCGCGGCTGCTGGCACGTAGTTAGCCGTT
+
CCCCCGGGGGGGGGGGGGGGGGGGGGGGDGGGGGGGGGGGFGGGGGGGGGGGGGGGGGGGGCGGGGGGGGGGGGGGGGGGGGGFFGGGGGGGGGGGGFFFGGGGGGGGGGGGFGGGGGGGGGGGGGGGGGGGFGGGGGGGGGGGGGGGGGGGFGGGGEGGGGGGGGGGGGGGGGGGFGFGGGGGGGGGGGGGGGGGGGGGFFAA6FFFEEEFFFFFFFEFFFBDFFFFFFFEE;0>F;0AEEEEFFFF699B?B9B?FF?A<6<>FB4<A09>F?09999>FFFB?7813421-666>>0(
@M04999:289:000000000-L3R54:1:1101:6730:9973 2:N:0:412
GACTACTCGGGTATCTAATCCTGTTTGCTCCCCACGCTTTCGCATCTCAGCGTCAGTATCTGCCCAGAAGGCCGCCTTCGCCACCGGTATTCCTCCACATCTCTACGCATTTCACCGCTACACGTGGAATTCTACCTTCCTCTACAATACTCCAGATAACCAGTTTTAAGTGCAGTTCCCAGGTTGGGCCCGGGGCTTTCACACCTAACTTAATTATCCGCCTACATGCCCTTTACGCCCAGTCATTCCGATTGACGCTCGCACCCTCCGTATTACCGCGGCTGCTGGCACGGAGTTAGCC
+
CCCCCGGGGDGGGGGGFGGGGGAFGGGGGGGGGGGGGGGGGGGGGGGGGGGGGGGGFGGGGGGGGGGGGGGGGGGDGGGGGGGGFGGGEGGGGGGGGGGGGGGGGGFGGGGCFGGGGGGGGGGGE@FFGGGGGGGGCDFGGGGGGGGGGGGCDFFGGGGGFGGFGGGGGFD:DE@EF7EGGGGFFGEGGGCCEGGGGGGGFFFFFFFFDEC@CFFFEFF2?22>B8CFFFDEDFFF<?@A@DE@<7/9?10716<2(44?F;>F><0419:11?FFD43-49B>::>?B?BFF61:<2)).
@M04999:289:000000000-L3R54:1:1101:29106:9984 2:N:0:412
CGACTACACGGGTATCTAATCCTGTTCGCTCCCCACGCTTTCGTCCATCAGCGTCAATCGGTATTTAGTAACCTGCCTTCGCAATCGGGGTTCTGTGTAATATCTATGCATTTCACCGCTACACTACACATTCCAGCTACTTCAATACTATTCAAGATTAACAGTATCCACGGCAGTTCTACAGTTAAGCTGCAGGTTTTCACCGCTGACTTATCAACCCGCCTACGGACCCTTTAAACCCAATAAATCCGGATAACGCTCGCATCCTCCGTATTACCGCGGCTGCTGGCACGGAGTTGGC
+
CCCCCGGGGGGGGGGGGGGGGGGGGGGGGGGGGGGGGGGGGGGGGGGGGGGGGGGGGGGGGGGGGGGGGGGGGGGGGGGGGGGGDGGGGGGCEGGGGGGGGGGGGGGEGGGGGGGGGGGGGGGGGGGGGGGGGGGGGGGGGGGGFGGGGGGGGGGGGGFGGGGGGGGGGGGGGGGGFGFGGGGGGGGGGGGGGGGGGGGGFFFFEFFFFFFFFFFFFFFFFFBFFF?DFFFFFFF<CFFFFF;D;AEFF@>@2?DFF?@FFFFF?1>?FFF?6??FF<?>>>BBFFFF:67??(44:?<?0
@M04999:289:000000000-L3R54:1:1101:6050:10018 2:N:0:412
CCACTGACTACCCGGGTATCTAATCCTGTTTGCTCCCCACGCTTTCGCATCTCAGCGTCAGTATCTGTCCAGAAGGCCGCCTTCGCCACCGGTATTCCTCCACATCTCTACGCATTTCACCGCTACACGTGGAATTCTACCTTCCTCTACAATACTCCAGATAACCAGTTTTAAGTGCAATTCCCAGGTTGAGCCCGGGGCTTTCACACCTAACTTAATTATCCGCCTACATGCCCTTTACGCCCAGTCATTCCGATTAACGCTCGCACCCTCCGTATTACCGCGGCTGCTGGCACGGAGT
+
CCCCCGGGGGGGGGGGGGGGGGDEFGGGGGGGGGGGGGGGGGGGGGGGGGGGGGGGGGGGGGGGGGGGGGGGGGGGGGGGGGGGGGGGGGGGGGGGGGGGGGGGFGGGGGGGGGGGGGGGGGGGCGFGGGGGGFGGGGDGGGGGGGGGGGGFGGGGGGGGGGFGGGGGGGGGGGGGFGFGGGGGGGGGGGGGGGGGGGGGFFFFFFFFFFFFBFFFFFFEFFFE@FFFDFFFFFFFE@EFF?FFFFFFFFFFFFF;@F:AFFFFB>>FBFFF:?08:?7AFF?090;BFFFF(4(<:909,
@M04999:289:000000000-L3R54:1:1101:19896:10116 2:N:0:412
AGACTACCAGGGTATCTAATCCTGTTTGCTCCCCACGCTTTCGCATCTCAGCGTCAGTATCTGTCCAGAGGGCCGCCTTCGCCACCGGTATTCCTCCACATCTCTACGCATTTCACCGCTACACGTGGAATTCTACCTTCCTCTACAATACTCCAGATAACCAGTTTTAAGTGCAATTCCCAGGTTGAGCCCGGGGCTTTCACACCTAACTTAATTATCCGCCTACATGCCCTTTACGCCCAGTCATTCCGATTAACGCTCGCACCCTCCGTATTACCGCGGCTGCTGGCACGGAGTTAGC
+
CCCCCGGGGGGGFGGGGGGGGGGGGGGGGGGGGGGGGGGGGGGGGGGGGGGGGGGGGGGGGGGGGGGGGGGGGGGGGGGGGGGGGGGGGGGGGGGGGGGGGGGGGGGGGGGGGGGGGGGGGGGGGGGGGGGGGGGGGGGGGGGGGGGGGGGGGGGGGGGGGGGGGGGGGGGGGGGGFGFGGGGGGGGGGGGGGGGGGGGGFFFFFFFFFFFFFFFFFFFFFFFFFFFFFFFFFFFFFFFFBFFFFFFFFFFFFFFFEDBFBFFFFB?6??>103:<AFFB;96>91?4???BFF>B?B><4
@M04999:289:000000000-L3R54:1:1101:8834:10151 2:N:0:412
TAGCAGACTACAGGGGTATCTAATCCTGTTCGCTCCCCACGCTTTCGTCCATCAGCGTCAATCGGTATTTAGTAACCTGCCTTCGCAATCGGGGTTCTGTGTAATATCTATGCATTTCACCGCTACACTACACATTCCAGCTACTTCAATACTACTCAAGATTAACAGTATCAACGGCAGTTCTACAGTTAAGCTGCAGGTTTTCACCGCTGACTTATCAACCCGCCTACGGACCCTTTAAACCCAATAAATCCGGATAACGCTCGCATCCTCCGTATTACCGCGGCTGCTGGCACGGAGT
+
CCCCCGGGGGGCGC@@FFGGGFEGGGGGGFGGGCFCFGGGGGGCGGGGGGGFGGGGGGGGGGFGGEGGGGGGGGGGGGGGGGFGGGD766FDCGCGGFFGFGFFGGEGCFGFGGGFGGEGFGGGGDGGCAFGGGGGGGGFFFGGGGGFGCFGGGFFGGGGFGGGGGGGFGGGGGGG>8BGDFGGGGGGFGGGGGGGFF6?9CC>FFFAD>BBFFAFCCFEFFFFFFFFFB?@2==@;;FFCEEDFDD;8<EF?=9;D0843?>:?>FFFBFF<B>?:07A4>?B9044;:07(,4<033(-
@M04999:289:000000000-L3R54:1:1101:17647:10175 2:N:0:412
GGGACTACAGGGGTATCTAATCCTGTTTGCTCCCCACGCTTTCGCATCTCAGCGTCAGTATCTGTCCAGAAGGCCGCCTTCGCCACCGGTATTCCTCCACATCTCTACGCATTTCACCGCTACACGTGGAATTCTACCTTCCTCTACAATACTCCAGATAACCAGTTTTAAGTGCAATTCCCAGGTTGAGCCCGGGGCTTTCACACCTAACTTAATTATCCGCCTACATGCCCTTTACGCCCAGTCATTCCGATTAACGCTCGCACCCTCCGTATTACCGCGGCTGCTGGCACGGAGTTA
+
CCCCCGGGGGGGGGGGGGGGGGGGGGGGGGGGGGGGGGGGGGGGGGGGGGGGGGGGGGGGGGGGGGGGGGGGGGGGGGGGGGGGGGGGGGGGGGGGGGGGGGGGGGGGGGGGGGGGGGGGGGGGGGGGGGGGGGGGGGGGGGGGGGGGGGGGGGGGGGGGGGGGGGGGGGGGGGGGFGFGGGGGGGGGGGGGGGGGGGDGFFFFFFFFFFFFFFFFFFFFFFFFFFFFFEFFFE@FFFDDF9<FFEF?E<?;;;?DCE(,8(4629B:28?9?:<:A2>24(49;;?D03,.2:0((44)
@M04999:289:000000000-L3R54:1:1101:21721:10183 2:N:0:412
GAGACTACTGGGGTATCTAATCCTGTTCGCTCCCCACGCTTTCGTCCATCAGCGTCAATCGGTATTTAGTAACCTGCCTTCGCAATCGGGGTTCTGTGTAATATCTATGCATTTCACCGCTACACTACACATTCCAGCTACTTCAATACTATTCAAGATTAACAGTATCAACGGCAGTTCTACAGTTAAGCTGCAGGTTTTCACCGCTGACTTATCAACCCGCCTACGGACCCTTTAAACCCAATAAATCCGGATAACGCTCGCATCCTCCGTATTACCGCGGCTGCTGGCACGGAGTT
+
CCCCCGGGGGGGGGGGGGGGGGGGGGGGGGGGGGGGGGGGGGGGGGGGGGGGGGGGGGGGGGGGGGGGGGGGGGGGGGGGGGGGGGGGGGGGGGGGGGGGGGGGGGGGGGGGGGGGGGGGGGGGGGGGGGGGGGGGGGGGGGGGGGGGGGGGGGGGGGGGGGGGGGGGGGGGGGGGFGFGGGGGGGGGGGGGGGGGGGGGFFFFFFFFFFFEFFFFFFFFEAAFDFFFFFFFFFFFFFFFFFFFFFFFE<@BFFFFFFDBFFBFFFFFFFFBFFF?FFAF>F>>FBFFF?B?FFFF66?
@M04999:289:000000000-L3R54:1:1101:3064:10186 2:N:0:412
CCTGACTACAGGGGTATCTAATCCTGTTCGCTACCCACGCTTTCGAGCCTCAGCGTCAGTTACTAGCCAGTCAGCCGCCTTCGCCACTGATGTTCTTCCATATATCTACGCATTTCACCGCTACACATGGAGTTCCACTGACCTCTCTAGCACTCAAGTCTTACAGTTTCTGATGCACGTCCATAGTTGAGCTATGACCTTTCACATCAGACTTATTAGACCGCCTGCGCTCCCTTTACGCCCAATAATTCCGGACAACGCTCGCCACCTACGTATTACCGCGGCTGCTGGCACGTAGTT
+
CCCCCGGGGGGGGGGGGGGGGDGGGGGGGGGGGGGGFGGGGGGGGGGGGGGGGFGGGGGGGGGGGGGGGGGGGGGGGGGGGGGGGGGGGGGGGGGGGGGGGGGGGGGGGGGGGGGGFGFGGGGGGGGGGGGGGGGGGGGGGGGGGGGGGGGGGGGGGGGGGGGGGGFGGGGGGGGGFGFGGGGGGGGGGGGGGGGGGGGGFFFFFFFFFFFFFFFFEFFEFFFFFFFDFFFFFFDEFFFBF9BFFFFFFFFFFF?FFFFFF<(699??BB?BB?<<?4A>BFB(7046>BFB:<64:?BA
@M04999:289:000000000-L3R54:1:1101:5022:10239 2:N:0:412
AAGGACTACTGGGGTATCTAATCCTGTTTGCTCCCCACGCTTTCGCATCTCAGCGTCAGTATCTGTCCTGAAGGCCGCCTTCGCCACCGGTATTCCTCCACATCTCTACGCATTTCACCGCTACACGTGGAATTCTACCTTCCTCTACAATACTCCAGATAACCAGTTTTAAGTGCAATTCCCAGGTCGAGCCCGGGGCTTTCACACCTAACTTAATTATCCGCCTACATGCCCTTTACGCCCAGTCATTCCGATTAACGCTCGCACCCTCCGTATTACCGCGGCTGCTGGTACGGAGTT
+
CCCCCGGGGGG@FFGGGGGGDFFFFGGCGGGGGAEFG@CEDGGFGGGDEFGC9FF@FGGFGGGGGGGGGG9FFGGGGGD@EGGEEFEFGD@C@DGAGGGGGGGGGGGGGGGGG@FGGGGGGGGGGEGF8:FGF8EGCCGGGGEEF,EA,@DGGFF=FFGGGGGGGGGCFGGGGGFFFGFGGDGFGGGFGGGGCECGDDGDF9AF9BFFDFFDFFFCECFE689B@>2@EF5;=(/,/.981.3664@E<CEFE<07,6<?1:B;9F91((462,88>A<21(-(111:?42().(7(1:7
@M04999:289:000000000-L3R54:1:1101:14890:10249 2:N:0:412
ACTGACTACTCGGGTATCTAATCCTGTTCGCTCCCCACGCTTTCGTCCATCAGCGTCAATCGGTATTTAGTAACCTGCCTTCGCAATCGGGGTTCTGTGTAATATCTATGCATTTCACCGCTACACTACACATTCCAGCTACTTCAATACTATTCAAGATTAACAGTATCAACGGCAGTTCTACAGTTAAGCTGCAGGTTTTCACCGCTGACTTATCAACCCGCCTACGGACCCTTTAAACCCAATAAATCCGGATAACGCTCGCATCCTCCGTATTACCGCGGCTGCTGGCACGGAGTT
+
CCCCCGGGGGGGGGGGGGGGGGGGGGGGGGGGGGGGGGGGGGGGGGGGGGGGGGGGGGGGGGGFFGGGGGGGGGGGGGGGGGGGGGGGGGGGGGGGGGGGGGGGGGGGGGGGGGGGGGGGGGGGGGGGGGGGGGGGGGGGGGGFGGGGGGGCGGGGGGGGGGGGGGGGGGGGGGGGFGFFGGGGGGGGGGGGGGGGGGGGFFFFFFFFFFBFFFFFFFFFFAF>ADFF@@FBFFFFFFFFFFFDFFFFFFEFFF;@FFFFFF?>>><>FBFFBFFBBFFFFFF9>BFFFB061<:B9>:7
@M04999:289:000000000-L3R54:1:1101:8335:10250 2:N:0:412
TCGACTACAGGGGTATCTAATCCTGTTTGCTCCCCACGCTTTCGCATCTCAGCGTCAGTATCTGTCCAGAAGGCCGCCTTCGCCACCGGTATTCCTCCACATCTCTACGCATTTCACCGCTACACGCGGAATTCTACCTTCCTCTACAATACTCCAGATAACCAGTTTTAAGTGCAATTCCCAGGTTGAGCCCGGGGCTTTCACACCTAACTTAATTATCCGCCTACATGCCCTTTACGCCCAGTCATTCCGATTAACGCTCGCCCCCTCCGTATTACCGCGGCTGCGGCCACGTAGTT
+
--A6A@@FFAA@CBCFFGGGGFFGGGG<CFGGFGGGGG@CEFFCE7FGEGFFEC@FG@CEFAFG<F<EFFCFC<ECF7=@AFFGGG8FFGGCCFFGGAEGCGCFF9FGGEGG+EEGBFGE@CECEGGG:7FF8EFFFEFGFGGFEFDFGADFC=F8F8EA9D?DG8EFFFGFGGG7BG5+?CCG54E:FGFGFGG7*39*6+8B@ADF:B=:<;:C<B7CF8D?DFF;?CE@D;33);7:>F11(3466>9((46?92216?9((499>FB(4(80)).-70(42((-(((-(731,4<
@M04999:289:000000000-L3R54:1:1101:5293:10258 2:N:0:412
GACTACTGGGGTATCTAATCCTGTTCGCTCCCCACGCTTTCGTCCATCAGCGTCAATCGGTATTTAGTAACCTGCCTTCGCAATCGGGGTTCTGTGTAATATCTATGCATTTCACCGCTACACTACACATTCCAGCTACTTCAATACTATTCAAGATTAACAGTATCAACGGCAGTTCTACAGTTAAGCTGCAGGTTTTCACCGCTGACTTATCAACCCGCCTACGGACCCTTTAAACCCAATAAATCCGGATAACGCTCGCATCCTCCGTATTACCGCGGCTGCTGGCACGGAGTTGGCC
+
CCCCCGGGGGGGGGGGGGGGGGGGGGGGGGGGGGGGGGGGGGGGGGGGGGGGGGGGGGGGGGGGGGGGGGGGGGGGGGGGGGGGGGGGGGGGGGGGGGGGGGGGGGGGGGGGGGGGGGGGGGGGGGGGGGGGGGGGGGGGGGGGGGGGGEGGGGGGGGGGGGGGGGGGGGGGGGGGFGFGGGGGGGGGGGGFGGGGGGGGFFFDEFFEDFFFFFFFFFFFAADDFFFFF>@FBEE?EFF>@DDFFFFFFF9@;;AFFFFFFFB:;BD<<>?FFFFFFFFBFB>>::?::?F29B080<?B:
@M04999:289:000000000-L3R54:1:1101:23793:10264 2:N:0:412
AGACTACTCGGGTATCTAATCCTGTTCGCTACCCATGCTTTCGAACCTCAGCGTCAGTTACAGACCAGAGAGCCGCCTTCGCCACTGGTGTTCTTCCATATATCTACGCATTCCACCGCTACACATGGAGTTCCACTCTCCTCTTCTGCACTCAAGAAAAACAGTTTCAGCTGCACTTCCCCGGTTAAGCCGAGGGCTTTCACAGCTGACTTGTTCTCCCGCCTGCGTTCGCTTTACGCCCAATAAATCCGGACAACGCTTGCCACCTACGTATTACCGCGGCTGCTGGCACGTAGTTAGC
+
CCCCCGGGGGGGFGGGGGGGGGGGGGGGGGGGGGGGGGGGGGGGGGGGGGGGGFGGGFGGGGGGGGGGGGGGGGGGGGGGGGGGGGGGGGGGGGGGGGGGFGGGGGGGGGGGGGGGGGGGGGGGGGGGGGGGGGGGGGGGGGGGGGGGGGGGGGGGGGGGGGFGGGGGGGGGGGGGFGFGGGGGGGCGFGGGGGGGGGGGFFFFFFFFFFEEEFFFFFFFFFFFFFFFFDFFFF;ECFFFFFF@FFCEFFFF<9FFFF>B<BBFFF6<0?:BFFBFFAFFFFFF9(,802??FFFB?ABF<
@M04999:289:000000000-L3R54:1:1101:15243:10281 2:N:0:412
TGGGAGACTACAGGGGTAACTAATCCTGTTCGCTCCCCACGCTTTCGTCCATCAGCGTCAATCGGTATTTAGTAACCTGCCTTCGCAATCGGGGTTCTGTGTAATATCTATGCATTTCACCGCTACACTACACATTCCAGCTACTTCAATACTATTCAAGATTAACAGTATCAACGGCAGTTCTACAGTTAAGCTGCAGGTTTTCACCGCTGACTTATCAACCCGCCTACGGACCCTTTAAACCCAATAAATCCGGATAACGCTCGCATCCTCCGTATTACCGCGGCTGCTGGCACGGAGT
+
CCCCCGGGGGGGGGGGGGGGGGGFGGGGGGGGGGGGGGGGGGGGGGGGGGGGGGGGGGGGGGGGGGFGGGGGGGGGGGGGGGGGGGGFGFGGGGGGGGGGCFGGFEGGGGGGGGGGGGGGGGGGGGGGGGGGGGGGGGGGGGGGGGGG8FGGGGGGGGGFGGGGGGGGGGGGGGGGFGFGFGGGFGGGGGGEGGGGGGDGFFFFFFFF9AAAFFFFFFFFFF2>ABFF==@DDFF?@@FFFEE;;<;@E<C?5/:>DDDEFFF?BBB>FF:?A<;B:BFDBA<96369BFF::<1<?>BF4
@M04999:289:000000000-L3R54:1:1101:18397:10326 2:N:0:412
GGGTATCTAATCCTGTTCGCTCCCCACGCTTTCGTCCATCAGCGTCAATCGGTATTTAGTAACCTGCCTTCGCAATCGGGGTTCTGTGTAATATCTATGCATTTCACCGCTACACTACACATTCCAGCTACTTCAATACTATTCAAGATTAACAGTATCAACGGCAGTTCTACAGTTAAGCTGCAGGTTTTCACCGCTGACTTATCAACCCGCCTACGGACCCTTTAAACCCAATAAATCCGGATAACGCTCGCATCCTCCGTATTACCGCGGCTGCTGGCACGGAGTTAGCCGATGCTTT
+
CCCCCGGGGGGFGGGGGGGGGGGGGGGGGEGGGGGGGGGGGGGGGGGGGGGGGGGGGGGGFFFGGGGGGGGG>FECFGGGGGGCGGGFGGGGFGGGGGGGGGGGGGGGGGGGGGGGGGGGGGGGGGGGGGGGGGGGFGGGGGDGFFGFFGGGGGGGFGGGFGGEGGGGGGGGGGGGFGFGFFFGGGGGFDGGGGGGGGGGFFFFFFFFFDDFFFFDFE4=DFFFFFFECB=?F>BEFEEFF@>033>E?1(39FFF;=EF?F8BB?F<A0;4902>?7:061<4469BB<<AB;91:(4<)
@M04999:289:000000000-L3R54:1:1101:6116:10328 2:N:0:412
GACTACTCGGGTATCTAATCCTGTTCGCTACCCATGCTTTCGAACCTCAGCGTCAGTTACGGACCAGAGAGCCGCCTTCGCCACTGGTGTTCTTCCATATATCTACGCATTCCACCGCTACACATGGAGTTCCACTCTCCTCTTCTGCACTCAAGAAAAACAGTTTCAGCTGCACTTCCCCGGTTAAGCCGAGGGCTTTCACAGCTGACTTGTTCTCCCGCCTGCGTTCGCTTTACGCCCAATAAATCCGGACAACGCTTGCCACCTACGTATTACCGCGGCTGCTGGCACGTAGTTAGCC
+
CCCCCGGGGGGGGGGGGGGGGGGGGGGGG,CFGGGGGGGGGGGGGGGGGGGGGGGGGGGGGGGGGGGGGGGGGGGGGGGGGGGGGGGGGGGGGGGGGGGGGGGGGGGGGGGGGGGGGGGGGGGGGGGGGGGGGGGGGGGGGGGGFGFFGGGGGGGGGGGGGGGGGGGGGGGGGGGGFGFGGGGGGGGGGGGGEGGGGGGGFFFFFFFFBFEFFFFFFFFFFFFFBFFFFFFFDFFEDD9DFFF@<CEFBFF06>F699<?BFFFFFF7>B??AFFFFBFF>604,4)(::BFB22?AAA<2
@M04999:289:000000000-L3R54:1:1101:13441:10333 2:N:0:412
GACTACCGGGGTATCTAATCCTGTTTGCTCCCCACGCTTTCGCATCTCAGCGTCAGTATCTGTCCAGAAGGCCGCCTTCGCCACCGGTATTCCTCCACATCTCTACGCATTTCACCGCTACACGTGGAATTCTACCTTCCTCTACAATACTCTAGTTAACCAGTTTTAAGTGCAATTCCTAGGTTGAGCCCAGGGCTTTCACACCTAACTTAATTATCCGCCTACATGCCCTTTACGCCCAGTCATTCCGATTAACGCTCGCACCCTCCGTATTACCGCGGCTGCTGGCACGGAGTTAGCC
+
CCCCCGGGGGGGGGGGGGGGGGGGGGGGGGGGGGGGGGGGGGGGGGGGGGGGGGGGGGGGGGGGGGGGGGGGGGGGGGGGGGGGGGGGGGGGGGGGGGGGGGGGGGGGGGGGGGGGGGGGGGGGGGGGGGGGGGGGGGGGGGGGGGGGGGGGGGGGGGGGGGGFGGGGGGGGGGGGFGFGGGGGGGGGGGGGGGGGGGGFFFFFFFFFFFEEEFFFFFFFFFFFFFFFFFFFFFFC@FFFFFFFFFFFFFFFFFFFDFFFFFFFFFFFFB??FFFFAB9>9>>B?BF??BFF;96:2<AB3
@M04999:289:000000000-L3R54:1:1101:15809:10344 2:N:0:412
CCGGGTATCTAATCCTGTTTGCTCCCCACGCTTTCGCATCTCAGCGTCAGTATCTGTCCAGAAGGCCGCCTTCGCCACCGGTACTCCTCCACATCTCTACGCATTTCACCGCTACACGTGGAATTCTACCTTCCTCTACAATACTCCAGATAACCAGTTTTAAGTGCAGTTCCCAGGTTGAGCCCGGGGCTTTCACACCTAACTTAATTATCCGCCTACATGCCCTTTACGCCCAGTCATTCCGATTAACGCTCGCACCCTCCGTATTACCGCGGCTGCTGGCACGGAGTTAGCCGGTGCT
+
CCCCCGGGGGGGGGGGGGGGGGGGGGGGGGGGGGGGGGGGGGGGGGGGGGGGGGGGGGGGGGGGGGGGGGGGGGGGGGGGGGGGGGGGGGGGGGGGGGGGCGGGGGGGGGGGGGGGGGGGGGGGGGGGGGGGGGGGGGGGGGGGGGGGGGGGGGGGGFGGGGGGGGGGGGGGGGGGFGFGGGGGGGGGGGGGGGGFGGGGFFFFFFFFFFFFFFFFFFFFFFFFFFFFFFFFFFFDFFFFFFFFFDFFFFFFFFFFFFFFBFF>21?:9>A09>FF>BFFFFF:?FFFFFFFFFFF>>>>)
@M04999:289:000000000-L3R54:1:1101:4992:10360 2:N:0:412
CGCCGACTACCGGGGTATCTAATCCTGTTTGCTCCCCACGCTTTCGCATCTCAGCGTCAGTATCTGTCCAGAAGGCCGCCTTCGCCACCGGTATTCCTCCACATCTCTACGCATTTCACCGCTACACGTGGTATTCTACCTTCCTCTACAATACTCCAGATAACCAGTTTTAAGTGCAGTTCCCAGGTTGAGCCCGGGGCTTTCACACCTAACTTAATTATCCGCCTACATGCCCTTTACGCCCAGTCATTCCGATTAACGCTCGCACCCTCCGTATTACCGCGGCTGCTGGCACGGAGTT
+
CCCCCGGGGGGGGGGGGGGGGGGGGGGGGGGGGGGGGGGGGGGGGGGGGGGGGGGGGGGGGGGGGGGGGGGGGGGGGGGGGGGGGGGGGGGGGGGGGGGGGGGGGGGGGGGGGGGGGGGGGGGGGGGGGGGGGGGGGGGGGGGGGGGGGGGGFGGGGGGGGGGGGGGGGGGGGGGGFGFGGGGGGGGGGGGGGGGGGGGGFFFFFFFFFFFBFFFFFFFFFFF?FFFFFFFFFFDFFFFFFFFB;?FFFFFFFFFBFFFFFBFFFFFFFFFFFF??FFFFBFFFFFFFFFFF::<<;>F?4
@M04999:289:000000000-L3R54:1:1101:3625:10378 2:N:0:412
CCAGGACTACTGGGGTATCTAATCCTGTTTGCTCCCCACGCTTTCGCATCTCAGCGTCAGTATCTGTCCAGAAGGCCGCCTTCGCCACCGGTATTCTTCCACATCTCTACGCATTTCACCGCTACACGTGGAATTCTACCTTCCTCTACAATACTCCAGATAACCAGTTTTAAGTGCAATTCCCAGGTTGAGCCCGGGGCTTTCACACCTAACTTAATGATCCGCCTACAAGCCCGTTACGCCCAGTCATTCCGATTAACGCTCGCACCCTCCGTATTACCGCTGCCGCTGGCACGGATTT
+
6-A,ADFFGG,CFGGGGGGGGGGGDEFFFF<9FFEGGGEDGGGGGGG@FGGFGDGGGGGGGG,@9C<EFEGFCEFGGGGEGGFGGGEE,@FF:DFG,FBFF<EFGGFG9?FFGGCEFGGFCEGGGFF:AFE@EEFCFFD,,@=FCFG8BA=AEFEG>@D,3@9E=8DGFG:,@D=DFC9C2===EC6DFG?EEFF+<*@5/;FFFFFFF25>=>=;4869+965>D?@BF*39(((.6<F@;@B;(6@<<?C<;;?18<A<>?BFFF>FF?0,(4:BF<<2((,((((-490:03,,(((.
@M04999:289:000000000-L3R54:1:1101:21135:10402 2:N:0:412
TCATGACTACCAGGGTATCTAATCCTGTTCGCTACCCATGCTTTCGAACCTCAGCGTCAGTTACAGACCAGAGAGCCGCCTTCGCCACTGGTATTCTTCCATATATCTACGCATTCCACCGCTACACATGGAGTTCCACTCTCCTCTTCTGCACTCAAGAAAAACAGTTTCAGCTGCACTTCCCCGGTTAAGCCGAGGGCTTTCACAGCTGACTTGTCCTCCCGCCTGCGTTCGCTTTACGCCCAATAAATCCGGACAACGCTTGCCACCTACGTATTACCGCGGCTGCTGGCACGTAGTT
+
CCCCCGGGGGGGGGGGGGGGGGGGGGGGGGGGGGGGGGGGGGGGGGGGGGGGGGGGGGGGGGGGGGGGGGGGGGGGGGGGGGGGGGGGGGGGGGGGGGGGGGGGGCFGGGGGGGGGGGGGGGGGGGGGGGGGGGGGGFGGGGGGGGGGFGGGGGGGGGGGGGGFGGGGGGGGGGGGFGFGFGGGGGGGGGGFGGGGGGGGFAFFFFFFFFEB=FFFFFFFFFFFFFFBBFFFFF@;@@EFFF@>D=DEEFFFFFFFFFFFBBFFFBBAF<?:3?FF<BFF<?FB;>>;FB>00,5?4::<5
@M04999:289:000000000-L3R54:1:1101:14960:10424 2:N:0:412
CTAATGACTACCCGGGTATCTAATCCTGTTCGCTCCCCACGCTTTCGTCCATCAGCGTCAATCGGTATTTAGTAACCTGCCTTCGCAATCGGGGTTCTGTGTAATATCTATGCATTTCACCGCTACACTACACATTCCAGCTACCTCAATACTATTCAAGATTAACAGTATCAACGGCAGTTCTACAGTTAAGCTGCAGGTTTTCACCGCTGACTTATCAACCCGCCTACGGACCCTTTAAACCCAATAAATCCGGATAACGCTCGCATCCTCCGTATTACCGCGGCTGCTGGCACGGAGT
+
CCCCCGGGGGGGGGGGGGGGGGGGGGGGGGGGGGGGGGGGGGGGGGGGGGGGGGGGGGGGGGGGGGGGGGGGGGGGGGGGGGGGGGGGGGGGGGGGGGGGGGGGGGGGGGGGGGGGGGGGGGGGGGGGGGGGGGGGGGGGGGFFGGGGGGGGGDGGGGGGGGGGGGGGGGGGGGGGFGFGGGGGGGGGGGGGGFGGGGGGFFFFFFFFFFFFFFFFFFFFFFFFFFBFDB@FFFFFFFFFEFFFFFFF@EFFFFFBFFFFFFF?BFFFFBFFFF6:B:?AFAB>>>9BFFFB7?:?FF>B6
@M04999:289:000000000-L3R54:1:1101:20704:10430 2:N:0:412
CAGACTACTCGGGTATCTAATCCTGTTTGCTCCCCACGCTTTCGCATCTCAGCGTCAGTATCTGTCCAGAAGGCCGCCTTCGCCACCGGTATTCCTCCACATCTCTACGCATTTCACCGCTACACGTGGAATTCTACCTTCCTCTACAATACTCCAGATAACCAGTTTTAAGTGCAGTTCCCAGGTTGAGCCCGGGGCTTTCACACCTAACTTAATTATCCGCCTACATGCCCTTTACGCCCAGTCATTCCGATTAACGCTCGCACCCTCCGTATTACCGCGGCTGCTGGCACGGAGTT
+
CCCCCGGGGGGGGGGGGGGGGGGGGGGGGGGGGGGGGGGGGGGGGGGGGGGGGGGGGGGGGGGGGGGGGGGGGGGGGGGGGGGGGGGGGGGGGGGGGGGGGGGFGGGGGGGGGGGGGGGGGGGGGGGGGGGGGGGFGGGGGGGGGGGGGGGGGGGGGGGGGGGGGGGGGGGFGGGGFGFGGGGGFGGGFGGGGGGGGDDGFFFFFFEFFFFFFFFFEFFFFFFDFFFFFFFFFF@@<EFFFFFF3@<C3?CF<@0<37;9?BF;9BBF6?67????FB414069;BFD?F6(86999<B
@M04999:289:000000000-L3R54:1:1101:27552:10450 2:N:0:412
CGGGCGACTACCAGGGTATCTAATCCTGTTTGCTCCCCACGCTTTCGCATCTCAGCGTCAGTATCTGTCCAGAAGGCCGCCTTCGCCACCGGTATTCCTCCACATCTCTACGCATTTCACCGCTACACGTGGAATTCTACCTTCCTCTACAATACTCTAGTTAACCAGTTTTAAGTGCAATTCCTAGGTTGAGCCCAGGGCTTTCACACCTAACTTAATTATCCGCCTACATGCCCTTTACGCCCAGTCATTCCGATTAACGCTCGCACCCTCCGTATTACCGCGGCTGCTGGCACGGAGT
+
CCCCCGCGGGGGFGGGGGGGGGECFEFGGGGGGGGGGGGGGGGGGGGGGGGGGGGGGGGGGGGGGGGFFGGGGGGGGGGGGGGGGGGGGGGGGGGGGGGGGGGGGGGGGGGGGGGGGGGGGGGGGGGGGFGGGGGGGGGGGGGGGGGFGGGEGFFGGEFGGGGGGGGGGEGFEGGFFGFGFFGGGFGGGGFGGGGCDFGCBFFFFFFFFDFF>FFFFFFFFEFF9BD?@DEEFF:BE;4AEDDF9@;@EE?CEF8?<<@E61:1699117:::<682<BAB<89(4((,147:B<>:6322
@M04999:289:000000000-L3R54:1:1101:24349:10471 2:N:0:412
GGACTACACGGGTATCTAATCCTGTTTGCTCCCCACGCTTTCGCATCTCAGCGTCAGTATCTGTCCAGAAGGCCGCCTTCGCCACCGGTATTCCTCCACATCTCTACGCATTTCACCGCTACACGTGGAATTCTACCTTCCTCTACAATACTCCAGATAACCAGTTTTAAGTGCAATTCCCAGGTTGAGCCCGGGGCTTTCACACCTAACTTAATTATCCGCCTACATGCCCTTTACGCCCAGTCATTCCGATTAACGCTCGCACCCTCCGTATTACCGCGGCTGCTGGTACGGAGTTAGC
+
CCCCCGGGGEGGECEFFGGGGGGEEFGGGDFGGGGGGGCEFEEGGEGEGGFGGGGGGGGGFGGFGGGGGFCFFGGFGFGGGFGGGGGGGGEFFGFGGGGGGECGFEGGDGGEGGGGGGGGGGGFGFFDEGGGGFAFGGGGGGGGFGGGFGGFDGGFG=EFGGFFGF8DGGGGGG9EFGFGFFCFGF:FGDGGGDEGGGGGFFFCAB9ABDFFEF=FFFACF>DFFD:?CB@D;@EEFDFFB?2;@FE<<EE;7?FFEFFFF>09>1::??9:B::9B<89>F>>;:)8(()-44891()64
@M04999:289:000000000-L3R54:1:1101:19254:10487 2:N:0:412
CGGCGGACTACCCGGGTATCTAATCCTGTTTGCTCCCCACGCTTTCGCATCTCAGCGTCAGTATCTATCCAGAAGGCCGCCTTCGCCACCGGTATTCCTCCACATCTCTACGCATTTCACCGCTACACGTGGAATTCTACCTTCCTCTACAATACTCCAGATAACCAGTTTTAAGTGCAATTCCCAGGTTGAGCCCGGGGCTTTCACACCTAACTTAATTATCCGCCTACATGCCCTTTACGCCCAGTCATTCCGATTAACGCTCGCACCCTCCGTATTACCGCGGCTGCTGGCAGGGAGT
+
CCCCCGGGGFGGFGGEFGGGGGGGFGGGFGGGGGGGGGGGGGGGGGGGGGGGGGGGGGGGGGGGGGGGGGGGGGGGGGGGGGGGGGGGGGGGGEGGGGGGGGGGGGGGGGGGGGGGGGGGGGGGGGGGGGGGEGGGGGGGGGGGGGGGGGGGGGGGGGGGCGGGGGGGGGGGGGGGFGFGDGGGGGGGGGGGGGGGGGGG>EFFFFFFFFFFFFFFFFFEFFFFF@@FFFFFCEE@FFE6410>>B???FFFFAB?B?FFBB>?:>B607?BB?9248:2>>FFFF921:827:(((4834
@M04999:289:000000000-L3R54:1:1101:16944:10489 2:N:0:412
AGGACTACTCGGGTATCTAATCCTGTTCGCTCCCCACGCTTTCGCTCCTCAGCGTCAGTGACGGCCCAGAGACCTGCCTTCGCCATCGGTGTTCTTCCCGATATCTACACATTCCACCGTTACACCGGGAATTCCAGTCTCCCCTACCGCACTCCAGTCCGCCCGTACCCGGCGCCGATCCACCGTTAAGCGATGGACTTTCACACCAGACGCGACGAACCGCCTACGAGCTCTTTACGCCCAATAAATCCGGATAACGCTTGCACCCTACGTATTACCGCGGCTGCTGGCACGTAGTTAC
+
CCCCCGGGGGGGGGGGGGGGGGGGGGGGGGGGGGGGGGGGGGGGGGGGGGGGGGGGGGGGGGGGGGGGGGGGGGGGGGGGGGGGGGGGGGGGGGGGGGGGGGGGGGGGGGGGGGGGGGGFFGGGGGGGGGGGGGGGGGGGGGGGGGGGGGGGGGGGGGGGGGGGGGDGGGGGGGGGFDFGGGGFEGGGFGGGGGGGCFGGFFFFFFFFFFFFFFEFFF>;37>B<:??<?9>BFBAAB<FFBFB0:D<<BFB>B?FFBFF?(44)24::???B)<>BFB:(901-3<??BB(,(148:>B6
@M04999:289:000000000-L3R54:1:1101:13064:10527 2:N:0:412
GACTACTAGGGTATCTAATCCTGTTTGCTCCCCACGCTTTCGCATCTCAGCGTCAGTATCTGTCCAGAAGGCCGCCTTCGCCACCGGTATTCCTCCACATCTCTACGCATTTCACCGCTACACGTGGAATTCTACCTTCCTCTACAATACTCCAGATAACCAGTTTTAAGTGCAATTCCCAGGTTGAGCCCGGGGCTTTCACACCTAACTTAATTATCCGCCTACATGCCCCTTACGCCCAGTCATTCCGATTAACGCTCGCACCCTCCGTATTACCGCGGCTGCTGGCACGGAGTTAGCC
+
CCCCCGGGGGGGGGGGGGGGGGGGGGGGGGGE7EFDFGGGGGGGGGGGGGGGGGGGGGGGGGGGGGGGGGGGGGGGGGGGGGGGGGGGGGGGGGGGGGGGGGGFGGGGGGGGGGGGGGGGGGGGGGGGGGGGGAGGGFGGGGFFFGGFCDDG,@FCGFGGGGGGGGGGGFGGGGGGFGFGGG6DGGGGFGGGGEEGGGGGFFFF>FFFFFFFFFFFFFFDFFFFFFEFEEFFFFEFFFBFFD134C<5C=6087EF01126199B<:?09:,1>ABA?9046>748)8?07:264(.).53
@M04999:289:000000000-L3R54:1:1101:12291:10528 2:N:0:412
TTGGTGACTACCCGGGTATCTAATCCTGTTCGCTCCCCACGCTTTCGTCCATCAGCGTCAATCGGTATTTAGTAACCTGCCTTCGCAATCGGGGTTCTGTGTAATATCTATGCATTTCACCGCTACACTACACATTCCAGCTACTTCAATACTTTTCAAGATTAACAGTATCAACGGCAGTTCTACAGTTAAGCTGCAGGTTTTCACCGCTGACTTATCAACCCGCCTACGGACCCTTTAAACCCAATAAATCCGGATAACGCTCGCATCCTCCGTATTACCGCGGCTGCTGGCACGGAGT
+
CCCCCGGGGGGGGGGGGGGGGGGGGGGGGGGGGGGGGGGGGGGGGGGGGGGGGGGGGGGGGGGGGGGGGGGGGGGGGGGGGGGGGGGGGGGGGGGGGGGGGGGGGGGGGGGGGGGGGGGGGGGGGGGGGGGGGGGGGGGGGGGGGGGGGGGGGGGGGGGGGGGGGGGGGGGGGGGGFGFGGGGGGGGGGGGGGGGGGGGGFFFFFFFFFFFFFFFFFFFFFDFFFBBFFFF==>BFFF@FECFFFFFFFFFFFFFFFFFFFFFFFFFF?FFF<?98BF?FF>?01(6>>6???F<<BFB93
@M04999:289:000000000-L3R54:1:1101:18715:10541 2:N:0:412
AGACTACCGGGGTATCTAATCCTGTTCGCTACCCATGCTTTCGAACCTCAGCGTCAGTTACAGACCAGAGAGCCGCCTTCGCCACTGGTGTTCTTCCATATATCTACGCATTCCACCGCTACACATGGAGTTCCACTCTCCTCTTCTGCACTCAAGAAAAACAGTTTCAGCTGCACTTCCCCGGTTAAGCCGAGGGCTTTCACAGCTGACTTGTTCTCCCGCCTGCGTTCGCTTTACGCCCAATAAATCCGGACAACGCTTGCCACCTACGTATTACCGCGGCTGCTGGCACGTAGTTAGC
+
CCCCCGGGGGGGGGGGGGGGGGGGGGGGGGGGGGGGGGGGGGGGGGGGGGGGGGGGGGGGGGGGGGGGGGGGGGGGGGGGGGGGGGGGGGGGGGGGGGGGGGGGGGGGGGGGGGGGGGGGGGGGGGGGGGGGGGGGCFFGGGGGGGGGGGGGGGGGGGGGGGGGGGGGGGGGGGGGFGFGGGGGGGGGGGGGGGGGGGGGFFFFFFFFFFFFFFFFCFFFA=@FFF61137BFFFCEF@FFFFF0<AFFFFFFFFFFFFFFFF?FFFFF?F?<ABA>DFB>F;69???:0(40(3<?FB>:
@M04999:289:000000000-L3R54:1:1101:7051:10548 2:N:0:412
GGGATGACTACCCGGGTATCTAATCCTGTTTGCTCCCCACGCTTTCGCATCTCAGCGTCAGTATCTGTCCAGAAGGCCGCCTTCGCCACCGGGATTCCTCCACATCTCTACGCATTTCACCGCTACACGTGGAATTCTACCTTCCTCTACAATACTCCAGATAACCAGTTTTAAGTGCAATTCCCAGGTTGAGCCCGGGGCTTTCACACCTAACTTAATTATCCGCCTACATGCCCTTTACGCCCAGTCATTCCGATTAACGCTCGCACCCTCCGTATTACCGCGGCTGCTGGCACGGAGT
+
CCCCCGGGGGGGGGGGGGGGGGACFGGGGGGGGGGGGGGGGGGGGGGGGGGGGGGGGGGGGGGGGGGGGGGGGGGGGGGGGGGGGGDGGGGGGGGGGGGGGGGGGGGGFGGGGGGGGGGGGGGGGGGGGGGGGGGGGGGGGGGFFGGGGGGGGGGGGFGGGGGFGGGDFFFGGGGGFGFGGGGFFFCFGGGGGGGGGGGGFFFFFFFFFDDFFFFFEFFFF4?EDFFFFFFCEEE@@;@FFFFB>0?@<EFEFEE?F2?DDFFFBFF902?F<?F:::?AAF<009>FF??DF?1<?01(-
@M04999:289:000000000-L3R54:1:1101:14565:10612 2:N:0:412
GGAGACTACAGGGGTATCTAATCCTGTTTGCTCCCCACGCTTTCGCATCTCAGCGTCAGTATCTGTCCAGAAGGCCGCCTTCGCCACCGGTATTCCTCCACATCTCTACGCATTTCACCGCTACACGTGGAATTCTACCTTCCTCTACAATACTCCAGATAACCAGTTTTAAGTGCAATTCCCAGGTTGAGCCCGGGGCTTTCACACCTAACTTAATTATCCGCCTACATGCCCTTTACGCCCAGTCATTCCGATTAACGCTCGCACCCTCCGTATTACCGCGGCTGCTGGCACGGAGTT
+
CCCCCGGGGGGGGGGGGDGGGGGGGGGGGGGGAFFGGGGGGGGGGGGDGFFFGGGGEGFGGGGGGGGGGGGGGGGGGGGGGGGGGGGGGEGGGGGGGG@FGGEGFGGGGGGGEGGGGGGGGGGGGGGFFGGGFGGFGGGGGGGGGCFFGGGGGGCFFEGGGGGGGGGGGGGGGGFFFFFFCCGGFFGGGGGGGGEGGGGCFFFFFFF>4BEFEFFFFFFFC?>>D@FFFFEBEDFD@EEDFFBF2=@EFEEFF031<?C;BFFF>FFFFF?6;86?04542;FF9>FF7?0<?743096:
@M04999:289:000000000-L3R54:1:1101:11340:10687 2:N:0:412
CGATCGACTACACGGGTATCTAATCCTGTTCGCTCCCCACGCTTTCGTCCATCAGCGTCAATCGGTATTTAGTAACCTGCCTTCGCAATCGGGGTTCTGTGTAATATCTATGCATTTCACCGCTACACTACACATTCCAGCTACTTCAATACTATTCAAGATTAACAGTATCAACGGCAGTTCTACAGTTAAGCTGCAGGTTTTCACCGCTGACTTATCAACCCGCCTACGGACCCTTTAAACCCAATAAATCCGGATAACGCTCGCATCCTCCGTATTACCGCGGCTGCTGGCACGGAGT
+
CCCCCGGGGGGGGGGGGGGGGGGGGGGGGGGGGGGGGGGGGGGGGGGGGGGGGGGGGGGGGGGGGGGGGGGGGGGGGGGGGGGGGGGGGGGGGGGGGGGGGGGFGGGGGGGGGGGGGGGGGGGGGGGGGGGGGGGGGGGGGGGGGGGGGGGGGGGGGGGGGGGGGGFFGGGGGGGGECBGGFFGFDGGGGGGGGGGGGGGFFFFFFFFDBFFFFFFFFFFFFFFFFFDFFF2=@FFF@EFECEFF@DFF<E?F@@FFFFAFF9:?BFFFFFFA?FFFF>)<9(4929BFFF:7<1<?>>>1
@M04999:289:000000000-L3R54:1:1101:9654:10750 2:N:0:412
TGACTACTCGGGTACCTAATCCTGTTCGCTCCCCACGCTTTCGTCCATCAGCGTCAATCGGTATTTAGTAACCTGCCTTCGCAATCGGGGTTCTGTGTAATATCTATGCATTTCACCGCTACACTACACATTCCAGCTACTTCAATACTATTCAAGATTAACAGTGTCAACGGCAGTTCTACAGTTAAGCTGCAGGTTTTCACCGCTGACTTATCAACCCGCCTACGGACCCTTTAAACCCAATAAATCCGGATAACGCTCGCATCCTCCGTATTACCGCGGCTGCTGGCACGGAGTTGGC
+
CCCCCGGGGGGGGGGGGGGGGGGGGGGGGGGGGGGGGGGGGGGGGGGGGGGGGGGGGGGGGGGGGGGGGGGGGGGGGGGGGGGGGGGGGGGGGGGGGGGGGGGGGGGGGGGGGGGGGGGGGGGGGGGGGGGGGGGGGGGGFGGGGFGGGGFGGGGGGGGGGGGGGGGGGGGGGGGGF?DGGGGGGGGGGGGGGGGGFGDFFFFFEFFFFFEFF>FFFFFFEABFFFF@@FFFFBFFFFFFFF@@@8EFFFFB;??EED@@(7;>BF:>F<BBBFFFFFFBF>B;032>(((.3443?B)(.
@M04999:289:000000000-L3R54:1:1101:9131:10789 2:N:0:412
ACAAGACTACTAGGGTATCTAATCCTGTTTGCTCCCCACGCTTTCGCATCTCAGCGTCAGTATCTGTCCAGAAGGCCGCCTTCGCCACCGGTATTCCTCCACATCTCTACGCATTTCACCGCTACACGTGGAATTCTACCTTCCTCTACAATACTCCAGATAACCAGTTTTAAGTGCAATTCCCAGGTTGAGCCCGGGGCTTTCACACCTAACTTAATTATCCGCCTACATGCCCTTTACGCCCAGTCATTCCGATTAACGCTCGCACCCTCCGTATTACCGCGGCTGCTGGCACGGAGTT
+
CCCCCFGAEGEFFGFFFGGGGGGGGGGGGGGGGGGGGGCFGGGGGEGGCFGG@CFGEGGGGGCGFFFDFGFGGGGGGGGGGGGGGGGG,FEFDGGB<FFGGGGCGGGGFGGGEFGGGGGGGGGFGGGGFAFB9DGGGDGFGGFGGGGGGDFGGGGGGGGGGGGGG8FGGGFFDFG:FGBDAFGGA==<FGCFGFCD;>CGFFFF6BF>>B>>BFFFAF>EFFC?DFF9DEF?==@B@F<FF@@B106<EEEEFE;?;;C3@9?BBFFFF?F::>?F(4<<<B>>BF>9::52:(<?19(4.
@M04999:289:000000000-L3R54:1:1101:23724:10801 2:N:0:412
TTAAGACTACACGGGTATCTAATCCTGTTCGCTACCCATGCTTTCGAACCTCAGCGTCAGTTACAGACCAGAGAGCCGCCTTCGCCACTGGTGTTCTTCCATATATCTACGCATTCCACCGCTACACATGGAGTTCCACTCTCCTCTTCTGCACTCAAGAAAAACAGTTTCAGCTGCACTTCCCCGGTTAAGCCGAGGGCTTCCACAGCTGACTTGTTCTCCCGCCTGCGTTCGCTTTACGCCCAATAACTCCGGACAACGCTTGCCACCTACGTATTACCGCGGCTGCTGGCACGTAGTT
+
CCCCCGGFGGGGGGGGGGGGGGGGGGGGGGGGGGGGGEDFGGGGFGGGFGGGGGFG@CGGEFGGGGGGCEGGGGGFGGEGGGGGGFEEGGGGGGGGGGGGGGGFGGFGGGG7FGGGFGGGGGGGGGGGGGFEFDGGGGGGGGGGGGFGGGGGGGGGGFGGGGGGGDGGFFGGFGGGFGFGGGGGFGGGGEGCFGGGGDGGFFFFFFFF254>BFBFFAFEF;:@F223?93@@FBFDFFFFFFFFF@EE)64??;?;>??9>B32<?FFFB???:224AAB?F9>6196740(3<3:?<:6
@M04999:289:000000000-L3R54:1:1101:17068:10833 2:N:0:412
GTGGACTACACGGGTATCTAATCCTGTTTGCTCCCCACGCTTTCGCATCTCAGCGTCAGTATCTGTCCAGAAGGCCGCCTTCGCCACCGGTATTCCTCCACATCTCTACGCAGTTCACCGCTACACGTGGAATTCTACCTTCCTCTACAATACTCCAGATAACCAGTTTTAAGTGCAGTTCCCAGGTTGAGCCCGGGGCTTTCACACCTAACTTAATTATCCGCCTACATGCCCTTTACGCCCAGTCATTCCGATTAACGCTCGCACCCTCCGTATTACCGCGGCTGCTGGCACGGAGTT
+
CCCCCGGGGGGGGGGGGGGGGGGGGGGGGGGGGGGGGGGGGGGGGGGGGGGGGGGGGGGGGGGGGGGGGGGGGGGGGGGGGGGGGGGGGGGGGGGGGGGGGGGGCGGGGGGGGEGGGGGGGGGGGGGGGGGGGGGGGGGGGGGFGGGGGGGGGGGGGGGGGGGFGGEGGGGFGGGGFGFGGGGGGGGGGGGGGGGGDGGGFFFFFFFFFFFFFCFFFFFEACD9@=DFFEC@FFFDFFFFF9B0=EFFC5C?E1?0?FFFBFF9>BFFFFFFFB1:7AAAFBB>>B>?BFFB0712(2:?
@M04999:289:000000000-L3R54:1:1101:12893:10850 2:N:0:412
TCGTGACTACCAGGGTATCTAATCCTGTTTGCTCCCCACGCTTTCGCATCTCAGCGTCAGTATCTGTCCAGAAGGCCGCCTTCGCCACCGGTATTCCTCCACATCTCTACGCATTTCACCGCTACACGTGGAATTCTACCTTCCTCTACAATACTCCAGATAACCAGTTTTAAGTGCAGTTCCCAGGTTGAGCCCGGGGCTTTCACACCTAACTTAATTATCCGCCTACATGCCCTTTACGCCCAGTCATTCCGATTAACGCTCGCACCCTCCGTATTACCGCGGCTGCTGGCACGGAGTT
+
CCCCCGGGGGGGGGGGGGGGGGGGGGGGGGGGGGGGGGGGGGGGGGGGGGGGGGGGGGGGGGGGGGGFGGGFGGGGGGGGGGGGGDEGGGGGGGGGGGGFGGGGGFGGGFGGGGGGGGGGGGGGGGGGGGGEGFGGGGGGGGGGGGGGGGGGGGGGGGGGGGGGGGGFAFFGGGGG9DFGGGGGFGGGGGGGGGGDDG>D5?9AFFFFFFFFFFFFFFFEFFCDBFFFFFFFEF@E;EEFF@;>;D;EFFFFFF;;;DCEF>:396BB0?FF:BB6BFBAFFFFFBB>BFF:?<D<99B:7
@M04999:289:000000000-L3R54:1:1101:6866:10866 2:N:0:412
AGACTACAGGGGTATCTAATCCTGTTCGCTACCCATGCTTTCGAACCTCAGCGTCAGTTACAGACCAGAGAGCCGCCTTCGCCACTGGTGTTCTTCCATATATCTACGCATTCCACCGCTACACATGGAGTTCCACTCTCCTCTTCTGCACTCAAGAAAAACAGTTTCAGCTGCACTTCCCCGGTTAAGCCGAGGGCTTTCACAGCTGACTTGTTCTCCCGCCTGCGTTCGCTTTACGCCCAATAAATCCGGACAACGCTTGCCACCTACGTATTACCGCCGCTGCTGGCACGTATGTAGC
+
CCCCCGGGGGGGGEFCFGGGGGGGGGFG>FFGGGGGGGGCFFGDFFECFFGGGGGGGFGGGFGGGGGG?FGEGGDGGGGCFEGCFFGGGGGGGFFGGGD?EF9EFGGCGCEGGGFGGGGDGGGGGG:EFGGGFGGG,DDFGGGAEGGDDGGCD8,=AF,DFGGGDFF8DGFGGGFFBDF7DGDCBE+7@CGE>8@DGGGFFFFFF>?F*41*1=AFEFBD>2>=@=2>@@DF;0=4>;?)2;(:@@4?E;906>0:6>>6??1,.5<7(,3:7AF6>D<0(39132).5:()(..-(.452
@M04999:289:000000000-L3R54:1:1101:9715:10872 2:N:0:412
AAGACTACAAGGGTATCTAATCCTGTTTGCTCCCCACGCTTTCGCATCTCAGCGTCAGTATCTGTCCAGAAGGCCGCCTTCGCCACCGGTATTCCTCCACATCTCTACGCATTTCACCGCTACACGTGGAATTCTACCTTCCTCTACAATACTCCAGATAACCAGTTTTAAGTGCAGTTCCCAGGTTGAGCCCGGGGCTTTCACACCTAACTTAATTATCCGCCTACATGCCCTTTACGCCCAGTCATTCCGATTAACGCTCGCACCCTCCGTATTACCGCGGCTGCTGGCACGGAGTT
+
CCCCCGGGGGGGGGGGGGGGGGGGGGGGGGGGGGGGGGGGGGGGGGGGGGGGGGGGGGGGGGGGGGGGGGGGGGGGGGGGGGGGGGGGGGGGGGGGGGGGGGGGGGGGGGGGGGGGGGGGGGGGGGGGGGGGGGGGGGGGGGGGGGGGGGGGGGGGGGGGGGGGGGGFGGGGGGGGFFFGGCGGGGGGGGGGGGGGGGGDFFFFFFFFFFFFFFFFEFFFF=FFFFFFFFFEBEFFFFFFFFF@@@<EFCCEFFDFFEFFFF>BFFFFB:?F:6(545A?F>69B9BFFFF<>0466??
@M04999:289:000000000-L3R54:1:1101:16581:10875 2:N:0:412
GACTACCAGGGTATCTAATCCTGTTTGCTCCCCACGCTTTCGCATCTCAGCGTCAGTATCTGTCCAGAAGGCCGCCTTCGCCACCGGTATTCCTCCACATCTCTACGCATTTCACCGCTGCACGTGGAATTCTACCTTCCTCTACAATACTCCAGATAACCAGTTTTAAGTGCAATTCCCAGGTTGAGCCCGGGGCTTTCACACCTAACTTAATTATCCGCCTACATGCCCTTTACGCCCAGTCATTCCGATTAACGCTCGCACCCTCCGTATTACCGCGGCTGCTGGCACGTAGTAAGCC
+
CCCCCGGGGGGGGGGGGGGGGGGGGGGGGGGGGGGGGGGGGGGGGGGGGGGGGGGGGGGGGGGGGGGGGGGGGGGGGGGGGGEGGGGGGGFGGGGGGGGFGGGGGGGGGGGGGGGFGGGGGGGGGGGGGGGGGGGGGGGGGGGGGGGGGGGGGGGGGGGGGGGGFGGGGGGGGGGGFGFGGGGGGGFGGGGGGEGGGGCGFFFFFFF4=EEFEFBFEFFFF2(-5=CFF@FFFF=CDFFB?0@<AFCFE;;;(:?E;@;<>99BF3(4:66<BF):A?19(7>9:4:(0(8B,4(4).672
@M04999:289:000000000-L3R54:1:1101:18546:10916 2:N:0:412
GCGACTACCCGGGTATCTAATCCTGTTTGCTCCCCACGCTTTCGCATCTCAGCGTCAGTATCTGTCCAGAAGGCCGCCTTCGCCACCGGTATTCCTCCACATCTCTACGCATTTCACCGCTACACGTGGAATTCTACCTTCCTCTACAATACTCTAGTTAACCAGTTTTAAGTGCAATTCCTAGGTTGAGCCCAGGGCTTTCACACCTAACTTAATTATCCGCCTACATGCCCTTTACGCCCAGTCATTCCGATTAACGCTCGCACCCTCCGTATTACCGCGGCTGCTGGCACGGAGTT
+
CCCCCGGGGGGGGGGGGGGGGGGGGGGGGGGGGGGGGGGGGGGGGGGGGGGGGGGGGGGGGGGGGGGGGGGGGGGGGGGGGGGGGGGGGGGGGGGGGGGGGGGGGGGGGGGGGGGGGGGGGGGGGGGGGGGGGGGGGGGGGGGGGGGGGGGGGGGGGGGGGGGGGGGGGGGGGGGGFGFGGGGGGGGGFGGGGGGGDDFGFFFFFFFFFFFFFFFFFFFEFDFFFFFFFFEEFFFFFFFFFFFFFFFFFFFF0?<DFFF>;?FFFFFFFF?142?:DFA<>2;>9>FFF5???<0(4:1
@M04999:289:000000000-L3R54:1:1101:18848:10966 2:N:0:412
AGAGGGACTACTCGGGTATCTAATCCTGTTTGCTCCCCACGCTTTCGCATCTCAGCGTCAGTATCTGTCCAGAAGGCCGCCTTCGCCACCGGTATTCCTCCACATCTCTACGCATTTCACCGCTACACGTGGAATTCTACCTTCCTCTACAATACTCCAGATAACCAGTTTTAAGTGCAGTTCCCAGGTTGAGCCCGGGGCTTTCACACCTAACTTAATTATCCGCCTACATGCCCTTTACGCCCAGTCATTCCGATTAACGCTCGCACCCTCCGTATTACCGCGGCTGCTGGCACGGAGT
+
CCCCCGGGGGGGGGGGGGGGGGGGGGGGGGGGGGGFGGGGGGGGGGGGGGGGGGGGGGGGGGGGGGGGGGGGGGGGGGGGGGGGGGGGGGGGGGGGGGGGGGGGGGGGGGGGGGGGGGGGGGGGGGGGGGGGDGCFEFGGGGGGGGGGGGGGGGGGGFGGGGGGGGGGGGFFFFGGFGFGGGGGGGGGGGGGGGGG5?DGEDFFBFFFFFDFFFFFFFFFFCEFFFFFFFFFFFFFFFFFE?FFFF@EFFFFEFF;DF?AF?FBF9B09FF?FFFB07?DFFB>0(4;9035:BB)(4(--
@M04999:289:000000000-L3R54:1:1101:11803:10972 2:N:0:412
GGGTGACTACCCGGGTATCTAATCCTGTTCGCTCCCCACGCTTTCGTCCATCAGCGTCAATCGGTATTTAGTAACCTGCCTTCGCAATCGGGGTTCTGTGTAATATCTATGCATTTCACCGCTACACTACACATTCCAGCTACTTCAATACTATTCAAGATTGACAGTATCAACGGCAGTTCTACAGTTAAGCTGCAGGTTTTCACCGCTGACTTATCAACCCGCCTACGGACCCTTTAAACCCAATAAATCCGGATAACGCTCGCATCCTCCGTATTACCGCGGCTGCTGGCACGGAGTT
+
CCCCCGGGGGGGGGGGGGGGGGGGGGGGGGGGGGGGGGGGGGGGGGGGGGGGGGGGGGGGGGGGGGGGGGGGGGGGGGGGGGGGGGGGGGGGGGGGGGGGGGGGGGGGGGGGGGGGGGGGGGGGGGGGGGGGGGGGGGGGGGGGGGGGGGGGGGGGGGGGGGGGGGGGGGGGGGGCEGFGGGGGGGGGGGGGGGGGGGGGFFFFFFFFFFFFFFFFFFFFFFFBFFFFFF9DBFFFFFFFF<17?@@FFFFFFFFFFFFF?FFB>BFFFFFF?FFFFFFFA?0;9>6>BFFFFFFF609?8
@M04999:289:000000000-L3R54:1:1101:29413:10983 2:N:0:412
TGGAGACTACTGGGGTATCTAATCCTGTTTGCTCCCCACGCTTTCGCATCTCAGCGTCAGTATCTGTCCAGAAGGCCGCCTTCGCCACCGGTATTCCTCCACATCTCTACGCATTTCACCGCTACACGTGGAATTCTACCTTCCTCTACAATACCCCAGATAACCAGTTTTAAGTGCAGTTCCCAGGTTGAGCCCGGGGCTTTCACACCTAACTTAATTATCCGCCTACATGCCCTTTACGCCCAGTCATTCCGATTAACGCTCGCACCCTCCGTATTACCGCGGCTGCTGTCACGGAGTT
+
CCCCCGGGGGGGGGGGGGGGGGGGGGGGGGGGGGGGGGGGGGGGFGGGGGGGGGGGGGGGGGGGGGGGGGGGGGGGGGGGGGGGGCFGGGGG=4CEFGFGGGGGGGGGGGGGGGGGGGGGGGGGGGGGGGGGGGGGFCCFGGGGGGGGGGGGGGGGGGGGGFGGGFDAFGGGFGGGFGFGGDFCEGGGFGGGGGGGDDDGEFFFFFFFFBFFFFFF:F8<FFEFF?FFFFFFFFFFDFFFFFF9@?EEEFFFEFFFFFEA:;?BBBBFB??186<67,:BAF;0>>;>FFB.,)-1:1;?4
@M04999:289:000000000-L3R54:1:1101:27440:11012 2:N:0:412
TGACTACTGGGGTATCTAATCCTGTTCGCTACCCATGCTTTCGAGCCTCAGCGTCAGTAACAGACCAGAGAGCCGCCTTCGCCACTGGTGTTCTTCCATATATCTACGCATTTCACCGCTACACATGGAGTTCCACTCTCCTCTTCTGCACTCAAGTCTCTCAGTTTCCGATGCTCTTCCTCAGTTAAGCTGAGGGCTTTCACATCCAGACTTAAAAGACCGCCTGCGCTCCCTTTACGCCCAATAAATCCGGACAACGCTTGCCACCTACGTATTACCGCGGCTGCTGGCACGTAGTT
+
9CCCCGGFGGD@FGGGFGGGGGDEGFFGGGC@EEFFFGG9DGEGG7@FGCEFGF7B@FFG,EFGGGGGGGGC?<BEFFGGGGGGGGGFGGGGFGGGFDF<FEAF;FGGCGGCAG<FFEGECCGGFGDGGG,ECCF9>F8FGGGGFF=DFGGFGGDFGAEGCE8EDDADAE8CGEAFFGF??DFFCFGGGGGGG89>>C6CCF9CF**;@@C5CFF>7B5C>AA5:55@=/-(5>BB::5?@@D;DFFE35@@966@6(6(((-4(.54?FFF:?2?FFFFF0;>(((.54(:?:234::
@M04999:289:000000000-L3R54:1:1101:16025:11061 2:N:0:412
GTGACTACAAGGGTATCTAATCCTGTTTGCTCCCCACGCTTTCGCATCTCAGCGTCAGTATCTGTCCAGAAGGCCGCCTTCGCCACCGGTATTCCTCCACATCTCTACGCGTTTCACCGCTACACGTGGAATTCTACCTTCCTCTACAATACTCCAGATAACCAGTTTTAAGTGCAGTTCCCAGGTTGAGCCCGGGGCTTTCACACCTAACTTAATTATCCGCCTACATGCCCTTTACGCCCAGTCATTCCGATTAACGCTCGCACCCTCCGTATTACCGCGGCTGCTGGCACGTAGGT
+
C<ACC9FGGGGGGGGGGGGGGFGGFGGAFFFGGFGGGGEG@FGGGGGGFGGGFFGG@FFEFGFCFGFFFGGFFGGGEGCEGGGGGGGGGGGGGAFEFFGGGGGGGFGGG7FG:FGGGGDGEGGGGGGGGGFGCGGD;E9C?FGGCFGFGFFGGGFAFFFGGGG9FFGCDGGGADGGFGFGGGC,3DFFECFGGGGD>CD4*;AFFFFF207@?FCFCF>CFF2>@>DE4?E@183;>E@F19;7@FF?5EF868@DFF(9?FF9(46<6:BBBFB7ABD?FF;;9>?F7?B:3:(4((.
@M04999:289:000000000-L3R54:1:1101:9673:11114 2:N:0:412
GAGACTACCCGGGTATCTAATCCTGTTTGCTCCCCACGCTTTCGCGTCTCAGCGTCAGTATCTGTCCAGAAGGCCGCCTTCGCCACCGGTATTCCTCCACATCTCTACGCATTTCACCGCTACACGTGGAATTCTACCTTCCTCTACAATACTCTAGTTAACCAGTTTTAAGTGCAATTCCTAGGTTGAGCCCAGGGCTTTCACACCTAACTTAATTATCCGCCTACATGCCCTTTACGCCCAGTCATTCCGATTAACGCTCGCACCCTCCGTATTACCGCGGCTGCTGGCACGGAGTT
+
CCCCCGGGGGGGGGGGGGGGGGGGGGGGGGGGGGGGGGGGGGGGGGGGGGGGGGGGGGGGGGGGGGGGGGGGGGGGGGGGGGGGGGGGGGGGGGGGGGGGGGGGGGGGGGGGGGGGGGGGGGGGGGGGGGGGGGGGGGGGGGGGGGGGGGGGGGGGGGGGGGGGGGGGGGGGGGGGFGFGGGGGGGGGGGGGGGFGGGGGFFFFFFFFFFFFFFFFFAAAFDFFFFFFFFFBDFFFEE=E>FFFFFFFFFFFFFFFEEFFFF>9>FFFFFBBF?BF>BDFF>9>>>BFF:?:?FB>F?<
@M04999:289:000000000-L3R54:1:1101:19789:11118 2:N:0:412
TGACTACTCGGGTATCTAATCCTGTTTGCTCCCCACGCTTTCGCATCTCAGCGTCAGTATCTGTCCAGAAGGCCGCCTTCGCCACCGGTATTCCTCCACATCTCTACGCATTTCACCGCTACACGTGGAATTCTACCTTCCTCTACAATACTCCAGATAACCAGTTTTAAGTGCAGTTCCCAGGTTGAGCCCGGGGCTTTCACACCTAACTTAATTATCCGCCTACATGCCCTTTACGCCCAGTCATTCCGATTAACGCTCGCACCCTCCGTATTACCGCGGCTGCTGGCACGGAGTTAGC
+
CCCCCGGGGGGGGGGGGGGGGGGGGGGGGGGGGGGGGGGGGGGDGGGGGGGGGGGGGGGGGGGGGGGGGGGGGGGGGGGGGGGGGFGGGGGGGGGGGGGGGGGGGGGGGGGGGGGGGGGGGGGGGGGGGGGFFGGGGGGGGGGGGGGGGGGGGGGGGFFGGGGGGGGGGGGGGGGGFGFGGGGGGGGGGGGGGGGGGGGGFFFFFFFFFFFFFFFFFFFFFBFFFFFFEFFFFFFFFFFFFF?EEEF?CFFF?FFEF?>FFFFFFF?2?FFF0:?BFFF>F0;>>1).:B(4220;BB>D>
@M04999:289:000000000-L3R54:1:1101:26168:11148 2:N:0:412
CTGTCTACAGGGGTATCTAATCCTGTTTGCTCCCCACGCTTTCGCATCTCAGCGTCAGTATCTGTCCAGAAGGCCGCCTTCGCCACCGGTATTCCTCCACATCTCTACGCATTTCACCGCTACACGTGGAATTCTACCTTCCTCTACAATACTCCAGATAACCAGTTTTAAGTGCAATTCCCAGGTTGAGCCCGGGGCTTTCACACCTAACTTAATTATCCGCCTACATGCCCTTTACGCCCAGTCATTCCGATTAACGCTCGCACCCTCCGTATTACCGCGGCTGCTGGCACGGAGTT
+
CCCCCGGGGGGGGGGGGGGGGGGGGGGGGGGGGGGGGGGGGGGGGGGGGGGGGGGGGGGGGGGGGGGGGGGGGGGGGGGGGGGGGGGGGGEGGGGGGGGGGGGGGGGGGGGGGGGGGDGGGGGGGGGGGGGGGGGGGGGGGGGGGGGGGGFGGGGGGGGGGGGGGGGGGGGGFDGGFGFGGGGGCGGGFFEGGGDCDGGGFFFFFFFFFFBFFFFFEFFFCFDDF=BEFFFEDFFF4C1BBFDFFFFFEF?@0;DFCFDB<BBF>F9:?FFFBFFFABA:>03>>08?2:<0<F9>22:
@M04999:289:000000000-L3R54:1:1101:7277:11177 2:N:0:412
GAGACTACCGGGGTATCTAATCCTGTTCGCTACCCATGCTTTCGAACCTCAGCGTCAGTTACAGACCAGAGAGCCGCCTTCGCCACTGGTGTTCTTCCATATATCTACGCATTCCACCGCTACACATGGAGTTCCACTCTCCTCTTCTGCACTCAAGAAAAACAGTTTCAGCTGCACTTCCCCGGTTAAGCCGAGGGCTTTCACAGCTGACTTGTTCTCCCGCCTGCGTTCGCTTTACGCCCAATAAATCCGGACAACGCTTGCCACCTACGTATTACCGCGGCTTCTGGCACGTAGTT
+
CCCCCGGGGGGGGGGGGGGGGGGGGGGGGGGGGGGGGGGGGGCFGEGGGGGGGGGGGGGGGGGGGGGGGGGGGGGGGGGGGGGGGGGGGGGGGGGGGGGGGGGGGGGGGGGGGGGGGGGGGGGGGGGGGGGGGGGGGGGGGGGGGGGGGGGGGGGFGGGGGGGGGGGGGGGGGGGGFGFGGFGEGGGDFGGGE?EGGGGFAFFFFFFFFE@5@FFFFFFFFBFFFFFFFFFFFFFF9<?FFFD?B0<A9:03(4>BFBFF:?FFFFFBBBFFFFF:959?9>90((4<4<?B?<??(-6
@M04999:289:000000000-L3R54:1:1101:11916:11194 2:N:0:412
GGACTACTGGGGTATCTAATCCTGTTCGCTCCCCACGCTTTCGTCCATCAGCGTCAATCGGTATTTAGTAACCTGCCTTCGCAATCGGGGTTCTGTGTAATATCTATGCATTTCACCGCTACACTACACATTCCAGCTACTTCAATACTATTCAAGATTAACAGTATCAACGGCAGTTCTACAGTTAAGCTGCAGGTTTTCACCGCTGACTTATCAACCCGCCTACGGACCCTTTAAACCCAATAAATCCGGATAACGCTCGCACCCTCCGTATTACCGCGGCTGCTGGCACGGAGTTAGC
+
CCCCCGGGGGGGGGGGGGGGGGGGGGGGGGGGGGGGGGGGGGGGGGGGGGGGGGGGGGGGGGGGGGGGGGGGGGGGGGGGGGGGGGGGGGGGGGGGGGGGGGGGGGGGGGGGGGGGGGGGGGGGGGGGGGGGGGGGGGGGGGGGFGGGGGGGGGGGGGGGGGGGGFGGGGGGGGGGFGFGGGGGGGGGGGGGCFGGFGGGFFFF5BEAAFFFFFFFFFFFDFFFFFFFFFFFFB@FFFFFFFFFFEEFFFF@<DFFF?FF@66>FBF:??9??FF>FFFFFFFFFFFFFFBFB3906?F>9
@M04999:289:000000000-L3R54:1:1101:13356:11250 2:N:0:412
CGACTACCAGGGTATCTAATCCTGTTTGCTCCCCACGCTTTCGCATCTCAGCGTCAGTATCTGTCCAGAAGGCCGCCTTCGCCACCGGTATTCCTCCACATCTCTACGCATTTCACCGCTACACGTGGAATTCTACCTTCCTCTACAATACTCCAGATAACCAGTTTTAAGTGCAGTTCCCAGGTTGAGCCCGGGGCTTTCACACCTAACTTAATTATCCGCCTACATGCCCTTTACGCCCAGTCATTCCGATTAACGCTCGCACCCTCCGTATTACCGCGGCTGCTGGCACGGAGTTAGC
+
BCCCCGGGCF@FFFGGGGGFGGGGFEFFDGGFGGGG@GCGGGFCFGGGGGGGGGGEEED@DFFGGGGGGGGFGGGEGGCFFGEFGFGGGGGGGGGGGGGGFGGGGGFGGGG?FGGGDGGGGGGGGGGGGFGGGGDDA9A8DGGGGGCFFGGGGEGEDGFEGGGGBGGFGCGGGGGGFGFFGGGGFFGCFGGGEEEGDGFGFCB=FFAFFFF6BFFFF6ACD>>@>DFE<B=2@=FEFDFFFFF47.5.?<@@;<<?4(:?B>FFB>FFF?9?<?B))4(17172>0:?06(.(210:0)46
@M04999:289:000000000-L3R54:1:1101:14247:11274 2:N:0:412
GACTACTGGGGTATCTAATCCTGTTTGCTCCCCACGCTTTCGCATCTCAGCGTCAGTATCTGTCCAGAAGGCCGCCTTCGCCACCGGTATTCCTCCACATCTCTACGCATTTCACCGCTACACGTGGAATTCTACCTTCCTCTACAATACTCTAGTTAACCAGTTTTAAGTGCAATTCCTAGGTTGAGCCCAGGGCTTTCACACCTAACTTAATTATCCGCCTACATGCCCTTTACGCCCAGCCGTTCCGATTAACGCTCGCACCCTCCGTATTACAGCGCCTGCTGGCCCGGCGTGAGAC
+
CCCCCGGF8DECGGGGGGGGDFFGGCFFGFDFFCFFGFFGGEGEGGGGGFGGEFGGGFGGGDFGGGGFCFFGGGGGFGGFGGGGGEFFCGGFGGGFDFFFGGGG9FCGFGGGGGGGGGGEGFG>EFGDEFGGGGGDFGGGGGGGFDFGADD?FGFGGGGGGCFGDDFFCGGFGGGGFGFGCD8EFGGGF7:FG?EDFFF7@9B9@C6FFFFFF>A<79FAA99=B2966BBEB@>E@@FE?B(6(/6@F06:03?<<>;?60((4(-,3(-(4()6)))-(302?B)3<0:99((((-,),
@M04999:289:000000000-L3R54:1:1101:13968:11303 2:N:0:412
TTTGACTACCGGGGTATCTAATCCTGTTTGCTACCCACGCTTTCGAGCATGAACGTCAGTGTTATCCCAGGAGGCTGCCTTCGCCATCGGTATTCCTCCACATCTCTACGCATTTCACTGCTACACGTGGAATTCTACCTCCCTCTGACACACTCTAGTTAGACAGTTTCAAATGCACGTCCCAAGTTGAGCTCGGGGATTTCACATCTGACTTATCTAACCGTCTGCGCTCGCTTTACGCCCAGTAATTCCGATTAACGCTCGCACCCTACGTATTACCGCGGCTGCTGGCACGTAGTT
+
CCCCCGGGGGGGGGGGGGGFGGFGGGGGGGGGDGGGGGGGGGGGGGGGGGGGGGGGGGGGGGGGGGGGGGGGGGGGGGGGGGGGGGGCFFGGGGGGGGGGGGGGGFGGGGGGDGGGGGGGGGGGGGGGGGGFGGCGGGGGGGGGGGGFGGGGGGGGGFGGGGFGDFGGGGGCGFGCB?FGGGGGGGGGGGGGGGGGGGGGFFFFFFFFEFCEFFFFEFFEFFFFDF>EFB>DBFDDFCEF?B>FFE4<C?EFF@<@FFFF@<:>>FFFBB?:248A?A243>9>BFBFFF:?<?F?02:)
@M04999:289:000000000-L3R54:1:1101:19395:11318 2:N:0:412
GGACTACTGGGGTATCTAATCCTGTTTGCTCCCCACGCTTTCGCATCGCAGCGTCAGTATCTGTCCAGAAGGCCGCCTTCGCCACCGGTATTCCTCCACATCTCTACGCATTTCACCGCTACACGTGGAATTCTACCTTCCTCTACAATACTCCAGATAACCAGTTTTAAGTGCAATTCCGAGGTTGAGCCCGGGGTTTTCCCACCTAACTTAATTATCCGCCTACAGGCCCTTTACGCCCAGTCATCCCGATTAACGCTCGCACCATCCGTATACCCGCGCCTGCTGGCACGACGTAGGC
+
CCB@C<FFGGG7FFFCEG9,CC<9EFG<EEGGGGFG+CFG@C:B::F7@C:CFFGGEEFFFGA<FGF8EGGGGCFFCF?=<CFEDEG7F:DFGEFGFGGC,A,EE,?D7:CF<E<FF:C>+@:F=FG7E9F?EDEC9EDGE8D9@ADDGGDGC888F8,@E8,,7?C8DGGGGA+,?=FF+3CEGFC,<<FGGDE4*9?C+*3*;))2.0/*88B+/::?)6(3(6()(/6;=@)94/;>>D7.)/9)73<:B?86<166((219B()(42(,4.)6836>6>,0((5(-()4(((4((,)
@M04999:289:000000000-L3R54:1:1101:20220:11321 2:N:0:412
TGGGGTATCTAATCCTGTTCGCTCCCCACGCTTTCGTCCCTCAGCGTCAATCGGTATTTAGTAACCTGCCTTCGCAATCGGAGTTCTGTGTAATATCTACGCATTTCACCGCTACACTACACATTCCAGCTACTTCAATACTATTCAAGATTAACAGTATCAACGGCAGTTCTACAGTTAAGCTGCAGGTTTTCACCGCTGACTTATCAACCCGCCTACGGACCCTTTAAACCCAATAAATCCGGATAACGCTCGCATCCTCCGTATTACCGCGGCTGCTGGCACGGAGTTAGCCGATGCT
+
CCCCCGGGGGGGGGGGGGGGGGGGGGGGGGGGGGGGGGG,EFGGGGGGGGGGGGGGGGGGGGGGGGGGGGGGGGGGGGGGGGGGGGGGGGGGGGGGGGGGGGGGGGGGGGGGGGGGGGGGGGGGGGGGGGGGGGGGGGGGGGGGGGGGGGGGGGGGGGGGGGGGGGGGGGGGGGGGFGFGGGGFDFGGGGGGGGGGGGGGFFFFFFFFFFFFFFFFFFFFAFFFFFFFFFFFFFFFFFFFFFFF@;;<<EF9;?BBBF>:?F793<FB<A<69>F94;?FD?B?FF>61:?FFF>>>FBF2
@M04999:289:000000000-L3R54:1:1101:10321:11333 2:N:0:412
AGACTACAAGGGTATCTAATCCTGTTTGCTCCCCACGCTTTCGCATCTCAGCGTCAGTATCTGTCCAGAAGGTCGCCTTCGCCACCGGTATTCCTCCACATCTCTACGCATTTCACCGCTACACGTGGAATTCTACCTTCCTCTACAATACTCCAGATAACCAGTTTTAAGTGCAGTTCCCAGGTTGAGCCCGGGGCTTTCACACCTAACTTAATTATCCGCCTACATGCCCTTTACGCCCAGTCATTCCGATTAACGCTCGCACCCTCCGTATTACCGCGGCTGCTGGCACGGAGTTAGC
+
CCCCCGGGGGGGGGGGGGGGGGGGGGGGGGGGGGGGGGGGGGGGGGGGGGGGGGGGGGGGGGGGGGGGGGGGGGGGGGGGGGGGGGGGG7FGGGGGGGGGGGGGGGFFGGGGGGGGGGGGGGGGGGGFGGGGGGGGFGGGGGGGGGGGGGGGGGGGGGGGGGGGGGGGGFFGGGF8FGFGGGFGGGGGGGGGGGGGGGGGA6@EFBAAEBEEEAFFFFFE599>2>BEFFFFEB=8;6@E024;37C9??3,;7@4>(6;7>(,30((4112(4:<A4:64>>9(48B:??71421:0)44
@M04999:289:000000000-L3R54:1:1101:7655:11373 2:N:0:412
GTGACTACCGGGGTATCTAATCCTGTTTGCTCCCCACGCTTTCGCATCTCAGCGTCAGTATCTGTCCAGAAGGCCGCCTTCGCCACCGGTATTCCTCCACATCTCTACGCATTTCACCGCTACACGCGGAATTCTACCTTCCTCTACAATACTCCAGATAACCAGTTTTAAGTGCAATTCCCAGGTTGAGCCCGGGGCTTTCACACCTAACTTAATTATCCGCCTACATGCCCTTTACGCCCAGTCATTCCGATTAACGCTCGCACCCTCCGTATTACCGTGGCTGCTGTCACGGAGTTAT
+
CCCCCGGGGGGGGGGGGGGGGGGGGGGGGGGGGGGGGGGGGGGGGGGGGGGGGGGGGGGGGGGGGGGGGGGGGGGGGGGGGGGGGGGGGGGGGGGGGGGGGGGGGGGGGGGGGGGGGGGGGGGGGEGGGDGFGGGGGGGGGGGGGGGGGGGGGGGGGGFGGGGGGDFFFCF9FGFFFGFGGGGGCEFGGGGGGGDGGGGGFFFFFFFFFFFFFA87?FFFFFD<?DFFFC@FF@FFC3,89><::?FFFFFFFFFBBDBFFFFFFFFF16:(4:?B>F2((.(-81:BB)5<A?(114(6)
@M04999:289:000000000-L3R54:1:1101:17888:11379 2:N:0:412
AGGACTACTGGGGTATCTAATCCTGTTTGCTCCCTACGCTTTCGCATCTCAGCGTCAGTATCTGTCCAGGAGGCCGCCTTCGCCACCGGTATTCCTCCACATCTCTACGCATTTCACCGCTACACGTGGAATTCTACCTTCCTCTACAATACTCTAGTTAACCAGTTTTAAGTGCAATTCCTAGGTTGAGCCCAGGGCTTTCACACCTAACTTAATTATCCGCCTACATGCCCTTTACGCCCAGTCATTCCGATTAACGCTCGCACCCTCCGTATTACCGCGGCTGCTGGCCCGGAGTT
+
CCCCCGGGGGGGGGGGGGGGGGGGGGGGGGGGGGGGGGGGGGGGG7FGGGGGGGGGGGGGGGGGGGGGGGGGGGGGGGGGGGGGGGGGGGGGGGGGGGGGGFGGGGGGGGGGGGGGGGGGGGGGGGGGGGGGGGGGGGGGGGGGGGGGFGGGGGGEGGFGGGGGGGGGFGGGGGGGFGFGFGGGGGGCDFGGFGCF@DGGFAAFFFEAECFFEFFFFFFCFFF44ADFEEEEBFFFFFFFBF=2;EFFFFC11??DFE@@;27;>FB???1>??B84.489233908:3>B(((4((41
@M04999:289:000000000-L3R54:1:1101:20544:11406 2:N:0:412
TATGACTACAGGGGTATCTAATCCTGTTTGCTCCCCACGCTTTCGCATCTCAGCGTCAGTATCTGTCCAGAAGGCCGCCTTCGCCACCGGTATTCCTCCACATCTCTACGCATTTCACCGCTACACGTGGAATTCTACCTTCCTCTACAATACTCCAGATAACCAGTTTTAAGTGCAATTCCCAGGTTGAGCCCGGGGCTTTCACACCTAACTTAATTATCCGCCTACATGCCCTTTACGCCCAGTCATTCCGATTAACGCTCGCACCCTCCGTATTACCGCGGCTGCTGGCACGGAGTT
+
CCCCCGGGGGGGGGGGGGGGGGGGGGGGGGGGGGGGGGGGGGGGGGGGGGGGGGGGGGGGGGGGGGGGGGGGGGGGGGGGGGGGGGGGGGGGGGGGGGGFGGGGGGGGGGGGGGGGGGGGGGGGGGGGGGGGGGGFEFGGGGGGGGGGGGGGGGGGGGGGGGGGGGGGGGGGGGGGFGFGGGGGGGGGGGGGGGGDGGDGFFFFFFFEFFFFFFFFFFFFFFFFFFFFEEEFEFFFFFFFFFFFFFEFFFFFF?;D;EFFFFFFF993?FF?FFF<?FBA?>FFF>FBF5:B?F?96>::
@M04999:289:000000000-L3R54:1:1101:26349:11416 2:N:0:412
AGTTGACTACTAGGGTATCTAATCCTGTTTGCTCCCCACGCTTTCGCATCTCAGCGTCAGTATCTGTCCAGAAGGCCGCCTTCGCCACCGGTATTCCTCCACATCTCTACGCATTTCACCGCTACACGTGGAATTCTACCTTCCTCTACAATACTCCAGATAACCAGTTTTAAGTGCAATTCCCAGGTTGAGCCCGGGGCTTTCACACCTAACTTAATTATCCGCCTACATGCCCTTTACGCCCAGTCATTCCGATTAACGCTCGCACCCTCCGTATTACCGCGGCTGCTGGCACGGAGTT
+
CCC<BFFFFGGGGGGGD8FG,<FFFF,CFFEGFGAFBAFE7@F<CCFD,@@FGGGGFBFEF9CEFFGFFFFF,:EEFG7F@:EBEGCEFGCG:DGFCFGGGFA,9?FFFFFE:F@CFFG=BCE@C=4@=FG+,@,@E,@99=DDFGCDFDFF9DFGGDF,,,3@=+,7==EAD8?,9C++6=69E8=@E?,4<FCD+*3@?5691B6A=-:))=B46+1>AE:@2=((08*/8)8354);03038?FEAF3<7(/(/67439@?(,3(7:1(4620(.:-<0(4(499082:?(4?(((-.
@M04999:289:000000000-L3R54:1:1101:20809:11419 2:N:0:412
GGAAGACTACACGGGTATCTAATCGTGTTCGCTACCCATCCTTTCGAACCTCAGCGCCAGTTACAGACCAGAGCGCCGCCTTCGCCACTGGTGCTCTTCCATATATCTACGCATTCCACCGCTACACATGGAGCTACACCCTCAACTTCTGCACTCCAGCAAAACAGTTGCAGCTGCACTTCGCCGGTTAACCCGAGGTCTTTCACAGCTCACTTGTTCTCTCGCCTGCGTTCCCCTTATTCCCAATCCATCCGCACCACGCTTGCCCCCTACGCATTGCCGCTGCTGCTGACACGTGGTT
+
6<,,,,;;,C<6B+6@:C,C<6<C,;;;C,,@C,6,,;E,;,C,,B,6C@,,,,C:+6++6<,,<C<CC,,,,,@+@FFC?=EF7,,,,,A9A,,99AFG9A,59,;9@97++8C<A<FCFE>C:=F,EE<,,,84C=6,@+=,,@CE6EBFGGAG,3,,,6D,>DF,C,,@EFGGF+0D+:++*3*5**5,=D*73)19+:B+=41+-7)*8+++/?A.7))/8(3;((,(((.((6)+.)9.742((.6-860((((4:6((-8?)4>0:(-(12:)-)-49,(,5):29:>?(:((-4
@M04999:289:000000000-L3R54:1:1101:4486:11423 2:N:0:412
AGGGCGACTACTAGGGTATCTAATCCTGTTTGCTCCCCACGCTTTCGCATCTCAGCGTCAGTATCTGTCCAGAAGGCCGCCTTCGCCACCGGTATTCCTCCACATCTCTACGCATTTCACCGCTACACGTGGAATTCTACCTTCCTCTACAATACTCTAGTTAACCAGTTTTAAGTGCAATTCCTAGGTTGAGCCCGGGGCTTTCACACCTAACTTAATTATCCGCCTACATGCCCTTTACGCCCAGTCATTCCGATTAACGCTCGCACCCTCCGTATTACCGCGGCTGCTGGCACGGAGT
+
CCCCCGGGGGGGGGGGGGGGGGGGGGGGGGGGGGGGGGGGGGGGGGGGGGGGGGGGGGGGGGGGGGGGGGGGGGGGGGGGGGGGGGGGGGGGGGGGGGGGGGGGGGGGGGGGGGGGGGGGGGGGGGGGGGGGGGGGGGFGGFGFGGGGGGGGGGGGGGAFGGGGGGGGGGGGGGGGFGFGGGGGGGGGGGGGFGGGGGGGFFAFFFFFFFFFFFFFFFFFFFFFFD@DFFFFFF8@F@EFF?F69;;@EFFFFFFFFFFAF?>?B>FFFFFFFFBB::?2>A2;9(3>>FFF7:1<392(-
@M04999:289:000000000-L3R54:1:1101:11541:11459 2:N:0:412
GGAGACTACAGGGGTATCTAATCCTGTTCGCTCCCCACGCTTTCGTCCATCAGCGTCAATCGGTATTTAGTAACCTGCCTTCGCAATCGGGGTTCTGTGTAATATCTATGCATTTCACCACTACACTACACATTCCAGCTACTTCAATACTATTCAAGATTAACAGTATCAACGGCAGTTCTACAGTTAAGCTGCAGGTTTTCACCGCTGACTTATCAACCCGCCTACGGACCCTTTAAACCCAATAAATCCGGATAACGCTCGCATCCTCCGTATTACCGCGGCTGCTGGCACGGAGTT
+
CCCCCGGGGFGGGGGGGGGGGGGGGGGGGGGGGGGGGGGGGGGGGGGGGGGGGGGGGGGGGGGGFGGGGGGGGGGGGGGGGGGGGGDGGGGGGGGGGGGGGGGGGGGGGGGGGGGGGGGGGGGGGGGGGGGGGGGGGGGGGGGGGGGGGGGGGGGGGGGGGGGFGGGGGGGGGGDGFGFGGGGGGGGGGGGGGGGGGGFFFFFFFFFFFAAFFFFAEFFFFFAFBFFFFDFFFDDBFFFCBFDFD@EFEFFFFFFF@EEFF;?@F019:?FFF6:?24<926>09>>BFFFF?2899;<:
@M04999:289:000000000-L3R54:1:1101:24881:11515 2:N:0:412
CAGAGACTACTGGGGTATCTAATCCTGTTTGCTCCCCACGCTTTCGCATCTCAGCGTCAGTATCTGTCCAGAAGGCCGCCTTCGCCACCGGTATTCCTCCACATCTCTACGCATTTCACCGCTACACGTGGAATTCTACCTTCCTCTACAATACTCCAGATAACCAGTTTTAAGTGCAGTTCCCAGGTTGAGCCCGGGGCTTTCACACCTAACTTAATTATCCGCCTACATGCCCTTTACGCCCAGTCATTCCGATTACCGCTCGCACCCTCCGTATTACCGCGGCTGCTGGCACGGAGTT
+
CCCCCGGGGGGGGGGGGGGGGGGGGGGGGGGGGGGGGGGGGGGGGGGGGGGGGGGGGGGGGGGGGGGGGGGGGGGGGGGGGGGGGGGGGGGGGGGGGGGGGGGGGGGGGGGGGGGGGGGGGGGGGGGGGGGGGGGGGGGGGGGGGGGGGGGGGGGGGGGGGFGGGGCDFGGGGGGGFGFGGGGGGGGGGGCGGGGGGCDGFFFFFFFFFFFEFFFFFF698?82>(-/8>>8BE3@D54+,:9((,..793?)47<6D3)33>96173646<0-((4:)64369(1;1(.450(4?(-,4.
@M04999:289:000000000-L3R54:1:1101:6219:11583 2:N:0:412
GCGACTACCAGGGTATCTAATCCTGTTCGCTCCCCACGCTTTCGTCCATCAGCGTCAATCGGTATTTAGTAACCTGCCTTCGCAATCGGGGTTCTGTGTAATATCTATGCATTTCACCGCTACACTACACATTCCAGCTACTTCAATACTATTCAAGATTAACAGTATCAACGGCAGTTCTACAGTTAAGCTGCAGGTTTTCACCGCTGACTTATCAACCCGCCTACGGACCCTTTAAACCCAATAAATCCGGATAACGCTCGCATCCTCCGTATTACCGCTGCTGCTGGCACGGAGTT
+
CCCCCGGGGGGGGGGGGGGGGGGGGGGGGGGGGGGGGGGGGGGGGGGGGGGGGGGGGGGGGGGFGGGGGGGGGGGGGGGGGGGGGGGGGGGGGGGGGGGGGGGGGGGGGGGGGGGGGGGGGGGGGGGGGGGGGGGGGGGGGGGGGGGGGGGGGGGGGGGGGGGGGGGGGGGGGGGGFGFGGGGGGGGGGGGGFGGGGFCFFCFFFFFFFFFFFFFFFFFFEFFFFFF=@25@FFFFFC6AFFFD@F8CEEEFF<0<AFF0;?6;9BFFFF<>BFFFFFF00(4;:0<028??F?6443:
@M04999:289:000000000-L3R54:1:1101:27829:11583 2:N:0:412
ATGACTACCAGGGTATCTAATCCTGTTTGCTCCCCACGCTTTCGCATCTCAGCGTCAGTATCTGTCCAGAAGGCCGCCTTCGCCACCGGTATTCCTCCACATCTCTACGCATTTCACCGCTACACGTGGAACTCTACCTTCCTCTACAATACTCCAGATAACCAGTTTTAAGTGCAGTTCCCAGGTTGAGCCCGGGGCTTTCACACCTAACTTAATTATCCGCCTACATGCCCTTTACGCCCAGTCATTCCGATTAACGCTCGCACCCTCCGTATTACCGCGGCTGCTGGCACGGAGTT
+
C<BCCGGGGGGGGF@ECFFGGGGFGGGGGGGGGGGGGGGGGG9FEEFG<FGGGGGGGGGGG9FGGGGGGFGGGGGGGGGGGDEGGEGDFFGGGGFGGGGGGGGFGGGGGGGGGGGGGGEGCGGCGGGGGF?FFGGGGGGGGGGGFGFGDF8?FGFGFGGGGGFCD?EFFFGGGG?FFGFGGGGGGGGFGFGGGEGGGGDCFFFFFFEFFFBCEFF66AFFF@FDFFFFFE=EFFF@EEFFF;1;@@FECC?8(:033>DFDFF009>6((-24:?7<:9:9,4969::2:?FD:096(4
@M04999:289:000000000-L3R54:1:1101:6849:11655 2:N:0:412
GGACTACTGGGGTATCTAATCCTGTTTGCTCCCCACGCTTTCGCATCTCAGCGTCAGTATCTGTCCAGAAGGCCGCCTTCGCCACCGGTATTCCTCCACATCTCTACGCATTTCACCGCTACACGTGGAATTCTACCTTCCTCTACAATACTCCAGATAACCAGTTTTAAGTGCAATTCCCAGGTTGAGCCCGGGGCTTTCACACCTAACTTAATTATCCGCCTACATGCCCTTTACGCCCAGTCATTCCGATTAACGCTCGCACCCTCCGTATTACCGCGGCTGCTGGCACGGAGTTAGC
+
CCCCCGGGGGGGGGGGGGGGGGGGGGGGGGGGGGGGGGGGGGGGGGGGGGGGGGGGGGGGGGGGGGGGGGGGGGGGGGGGGGEGGGDGGGGGGG9FFGGGGGGGGGGGGGEGGGGGGGGGGGGGGGGGGGGGGGGGGGGGGGGGGGGGGGGGGGGGGGGGGGGGGDEGGGFEFGGGFGBFGGGFGGFDGGGGGGGGGGGGFFFFFFFFEB8EEFFFFFFFFF?@9@EFF@EFFF3CEFFEFFFEEFEEFFE?D?FFFFFFFF6>B4?BF264:?79>BFB06991:7:4<0>0331405).
@M04999:289:000000000-L3R54:1:1101:7686:11676 2:N:0:412
AGAGACTACTGGGGTATCTAATCCTGTTTGCTCCCCACGCTTTCGCATCTCAGCGTCAGTATCTGTCCAGAAGGCCGCCTTCGCCACCGGTATTCCTCCACATCTCTACGCATTTCACCGCTACACGTGGAATTCTACCTTCCTCTACAATACTCCAGATAACCAGTTTTAAGTGCAATTCCCAGGTTGAGCCCGGGGCTTTCACACCTAACTTAATTATCCGCCTACATGCCCTTTACGCCCAGTCATTCCGATTAACGCTCGCACCCTCCGTATTACCGCGGCTGCTGGCACGGAGGTT
+
CCCCCGGGGGGGGGGGGGGGGGGGGGGGGGGGGGGGGGGGGGGGGGGGGGGGGGGGGGGGGGGGGGGGGGGGGGGGGGGGGGGGGGGGGGGGGCGGGGGGGGGGGGGGGGGGGGGGGGGGGGGGGGGGGGGFGGGGGGGGGGGGGGGGGGGGGGGGGGGGGGGGGGGGGGGGDFGGFGFGGGGGGFGGGGGGGGGGGDGGAFFFFFFFFFFFFFFFFFFFFF?DFFFFFFFFFFE@EFFFFFFFFFFFFEFFFFDD<FFD;:<BFFFF?F?F>?B?FFF>?BF;>9>08:BF:201(2(-(
@M04999:289:000000000-L3R54:1:1101:9084:11677 2:N:0:412
GGGACTACTAGGGTATCTAATCCTGTTCGCTCCCCACGCTTTCGTCCATCAGCGTCAATCGGTATTTAGTAACCTGCCTTCGCAATCGGGGTTCTGTGTAATATCTATGCATTTCACCGCTACACTACGCATTCCAGCTACTTCAATACTATTCAAGATTAACAGTATCAACGGCAGTTCTACAGTTAAGCTGCGGGTTTTCACCGCTGACTTATCAACCCGCCTACGGACCCTTTAAACCCAATAAATCCGGATAACGCTCGCATCCTCCGTATTACCGCGGCTGCCGGCACGGAGTT
+
CCCCCGGGGGGGGGGGGGGGGGGGGGGGGGGGGGGGGGGGGGGGGGGGGGGGGGGGGGGGGGGGGGGGGGGGGGGGGGGGGGGGGGGGGGGGGGGGGGGGGGGGGGGGGGGGGGGGGGGGGGGGGGGGGGGGGGGGGGGGGFFGGGGGGGGGGGGGGGGGGGGGGGGGGGGGGGGGFGFGGGGGGGFGGFGGGGGGGGGCFFFFFE>EFFFFFFAFFFFFFFF@@FFFFFFFFF@FFFCA83;<D@AEFFEFFFFFBFFF?<>;>16??FFF:(3>2266>92;>B:091114?;>(21
@M04999:289:000000000-L3R54:1:1101:7745:11690 2:N:0:412
ATATGGACTACCAGGGTATCTAATCCTGTTTGCTCCCCACGCTTTCGCATCTCAGCGTCAGTATCTGTCCAGAAGGCCGCCTTCGCCACCGGTATTCCTCCACATCTCTACGCATTTCACCGCTACACGTGGAATTCTACCTTCCTCTACAATACTCCAGATAACCAGTTTTAAGTGCAGTTCCCAGGTTGAGCCCGGGGCTTTCACACCTAACTTAATTATCCGCCTACATGCCCTTTACGCCCAGTCATTCCGATTAACGCTCGCACCCTCCGTATTACCGCGGCTGCTGGCACGGATT
+
CCCCCGGGGGGGGGGGGGGGGGGGGGGGGGGGGGGGGGGGGGGGGGGGGGGGGGGGGGGGGGGGGGGGGGGGGGGGGGGGGGGGGGGGGGGGGEGGGGGGGGGGGGGGGGGGGGGGGGGGGGGGGGGGGGGGGGGGGGGGGGGGGGGGGGGGGGGGGGGGGGGGGGGGGGGGGGFFFGFGGGGGFGGGGGGGGGGGGGGGDDFFBFFFFFFEFA>BEFFEFEFE?DDFFFFEEFE@;@@FEFFFFFDEEFFCFFF;?;@FFD9??>B19>?FFBB<?B?BAB?0>(19B?))5:(),-1(,
@M04999:289:000000000-L3R54:1:1101:6238:11705 2:N:0:412
ATGACTACAGGGGTATCTAATCCTGTTCGCTCCCCACGCTTTCGTCCATCAGCGTCAATCGGTATTTAGTAACCTGCCTTCGCAATCGGGGTTCTGTGTAATATCTATGCATTTCACCGCTACACTACACATTCCAGCTACTTCAATACTATTCAAGATTAACAGTATCAACGGCAGTTCTACAGTTAAGCTGCAGGTTTTCACCGCTGACTTATCAACCCGCCTACGGACCCTTTAAACCCAATAAATCCGGATAACGCTCGCATCCTCCGTATTACCGCGGCTGCTGGCACGGAGTT
+
CCCCCGGGGGGGGGGGGGGGGGGGGGGGGGGGGGGGGGGGGGGGGGGGGGGGGGGGGGGGGGGGGGGGGGGGGGGGGGGGGGGGGGGGGGGGGFGGGGGGGGGGGGGGGGGGGGGGGGGGGGGGGGGGGGGGGGGGGGGFGGGGGGGFGGGGGGGGGGGGGGGGGGGGGGGGGGGGFGFGGGGGGGGGGGGGGGGGGGGGFFFFFEFFFFFFFFFFFFFFFFFADFFD??@@FFFECFEFFFFFD@EFCEE@9<DDEEF9DDFFFFFFFBFF?B:>BFFFBFBBFFFFF??BF:>9(-8
@M04999:289:000000000-L3R54:1:1101:25615:11719 2:N:0:412
TACTCGACTACTCGGGTATCTAATCCTGTTCGCTCCCCACGCTTTCGTCCATCAGCGTCAATCGGTATTTAGTAACCTGCCTTCGTAATCGGGGTTCTGTGTAATATCTATGCATTTCACCGCTACACTACACATTCCAGCTACTTCAATACTATTCAAGATTAACAGTATCAACGGCAGTTCTACAGTTAAGCTGCAGGTTTTCACCGCTGACTTATCAACCCGCCTACGGACCCTTTAAACCCAATAAATCCGGATAACGCTCGCATCCTCCGTATTACCGCGGCTGCTGGCACGGAGT
+
CCCCCGGGGGGGGGGGGGGGGGGGGGGGGGGGGGGGGGGGGGGGGGGGGGGGGGGGGGGGGGGGGGGGGGGGGGGGGGGGGGGGGGGGGGGGGGGGGGGGGGGGGGGGGGGGGGGGGGGGGGGGGGGGGGGGGGGGGGGGGGGGGGGGGGGGGGGGGGGGGGGGGGGGGGGGGGGGDGFGFGGGGGGGGGGGGGGGGGGGFFFFFFFFABFFAFFFEFFEABDFBFFFFFF>FFFFF@FFEFFDFFFF;E<EC;9F<<;>@FFFB66;BFFFFFBBF?::A>?>;6;>9B053<?>?6>3-
@M04999:289:000000000-L3R54:1:1101:11896:11723 2:N:0:412
TGGACTACCAGGGTATCTAATCCTGTTCGCTCCCCACGCTTTCGTCCATCAGCGTCAATCGGTATTTAGTAACCTGCCTTCGCAATCGGGGTTCTGTGTAATATCTATGCATTTCACCGCTACACTACACATTCCAGCTACTTCAATACTATTCAAGATTAACAGTATCAACGGCAGTTCTACAGTTAAGCTGCAGGTTTTCACCGCTGACTTATCAACCCGCCTACGGACCCTTTAAACCCAATAAATCCGGATAACGCTCGCATCCTCCGGATTACCGCGGCTGCTGGCACGGAGTTAT
+
CCCCCFEGGEFGGGGGFFEGFGGFFGGEEC@AFGGEGCF7FFEEGFECEFEEEFBCFGGGGGCFGGGEFGCGFGA@FGFGGGGCF@F@CGGFGGGGGFFGGGCEA@4F9FFGGGCFGGGDEEGFFFGGGGDGFAGGFGGGGFGGGGGGGGGGGGFGFEFGGGFCFGGFD:FFEGGGFGFGFGGGGGGFF,DFGGGGG6FGFAFFFFFEFBF6AFAF@FFFF):>=4(5//(/>@DFCEFFFFF;84=9<)=B>?1,;=(2(6(((-144A?9((-85)9,,,-21324???BF?B>6?:<)
@M04999:289:000000000-L3R54:1:1101:10833:11727 2:N:0:412
CTGACTACCGGGGTATCTAATCCTGTTTGCTCCCCACGCTTTCGCATCTCAGCGTCAGTATCTGTCCAGAAGGCCGCCTTCGCCACCGGTATTCCTCCACATCTCTACGCATTTCACCGCTACACGTGGAATTCTACCTTCCTCTACAATACTCCAGATAACCAGTTTTAAGTGCAGTTCCCAGGTTGAGCCCGGGGCTTTCACACCTAACTTAATTATCCGCCTACATGCCCTTTACGCCCAGTCATTCCGATTAACGCTCGCACCCTCCGTATTACCGCGGCTGCTGGCACGGAGTT
+
CCCCCGGGGGGGGGGGGGGGGGGGGGGGGGGGGGGGGGGGGGGGGGEGGGGGGGGGGGGGGGGGGGGGGGGGGGGGGGGGGGGGGGGGGGGGGGGGGGGGGGGGGGGGGGGGGGGGGGGGGGGGGGGGGGGGGGGGGGGGGGGGGGGGGGGGGGGGGGGGGGGGGGGFGGGGGGGGFGFGGFFGGGGGGGGGGGGGGGG7FF>FFFFFEFFFFFFFFFFFFFFFFFFFFFEFFFDFFFFFFB@FFFFFFFFFFFFFFFF9?FFFFFFFFFFF??BFFFA?>FF6>>::FB<?><(2;F?
@M04999:289:000000000-L3R54:1:1101:20625:11735 2:N:0:412
CAGTTGACTACCCGGGTATCTAATCCTGTTCGCTACCCATGCTTTCGAACCTCAGCGTCAGTTACAGACCAGAGAGCCGCCTTCGCCACTGGTGTTCTTCCATATATCTACGCATTCCACCGCTACACATGGAGTTCCACTCTCCTCTTCTGCACTCAAGAAAAACAGTTTCAGCTGCACTTCCCCGGTTAAGCCGAGGGCTTTCACAGCTGACTTGTTCTCCCGCCTGCGTTCGCTTTACGCCCAATAAATCCGGACAACGCTTGCCACCTACGTATTACCGCGGCTGCTGGCACGTAGT
+
CCCCCGGGGGGGGGGGGGGGGGFGGGGGGGGGGGGGGG@FGGGGGGGGGGGGGGGGGGGGGGGGGGGGGGGGGGGGGGGGGGGGGGGGGGGGGGGGGGGGGGGGGGGGGGGGGGGGGGGGGGDGGGGGGGGGGGGGGGGGGGGGGGGGGGGGGGGGGGGGGGGGGGGGGGGGGDFGFGFGGGGGFGGGGGGGGGFGGGGGEFFAFFFFFFFEEFFFEFFFFFFDFFFF@FFFFFFF;@FFFF?FB;(38A<AABF;FFF0469?<BFBFFB1>??BDABAA<?B(20;;?05?0:?B??44
@M04999:289:000000000-L3R54:1:1101:6950:11740 2:N:0:412
TAGACTACTGGGGTATCTAATCCTGTTTGCTCCCCACGCTTTCGCATCTCAGCGTCAGTATCTGTCCAGAAGGCCGCCTTCGCCACCGGTATTCCTCCACATCTCTACGCATTTCACCGCTACACGTGGAATTCTACCTTCCTCTACAATACTCTAGTTAACCAGTTTTAAGTGCAATTCCTAGGTTGAGCCCAGGGCTTTCACACCTAACTTAATTATCCGCCTACATGCCCTTTACGCCCAGTCATTCCGATTAACGCTCGCACCCTCCGTATTACCGCGGCTGCTGGCACGGAGTT
+
CCCCCGGGGGGGGGGGGGGGGGGGGGGGGGGGGGGGGGGGGGGGGGGGGGGGGGGGGGGGGGGGGGGGGGGGGGGGGGGGGGGGGGGGGGGGGGGGGGGGGGGGGGGGGGGGGGGGGGGGGGGGGGGGGGGGGGGGGGGGGGGGGGGGGGDGGGGFGGGGGGGGGGGGGGGGGGGGFGFGGFFGFGGGFFGFGGGGGGGGFFFFFFE>CEFFFF>FEFCEFFDDDFFEFEFFFFFFFFFDF=@B@EFFFFFF;?F@EE<072666;6:<B6>?:BF9AB369;>F>FFF(10<BF778?
@M04999:289:000000000-L3R54:1:1101:18348:11758 2:N:0:412
TTGACTACACGGGTATCTAATCCTGTTCGCTCCCCACGCTTTCGTCCATCAGCGTCAATCGGTATTTAGTAACCTGCCTTCGCAATCGGGGTTCTGTGTAATATCTATGCATTTCACCGCTACACTACACATTCCAGCTACTTCAATACTATTCAAGATTAACAGTATCAACGGCAGTTCTACAGTTAAGCTGCAGGTTTTCACCGCTGACTTATCAACCCGCCTACGGACCCTTTAAACCCAATAAATCCGGATAACGCTCGCATCCTCCGTATTACCCCGGCTGCTGGCACGGAGTT
+
CCCCCFGGGGEEFGEFFGFFGGGDCFGEEGGGEDGFFGFGGGGGGEDGGGGCGGGGGFFFGGGFD<FGFGFGFGFGGCGFFGGG@CFBGGGFCFFFGGGGADF?F,CEBEFGFF9FGDGGGGGFCFEGGDFGGGGGFFFFF8DDFFCEFGGGGGGF=AFGFGFGGGFFGFFGGG+@DD@7?EF2@DFGECEFFF7?F9ACC6;;@D>58>FFCFFFFAA>49AB@D==D>@>@==FECCA@7;?FE<)9?;90(8<EEFBDF;>>6>:3),(40(24<2((4(6616?F?(.)4(-(-:
@M04999:289:000000000-L3R54:1:1101:21577:11763 2:N:0:412
GACTACTAGGGTATCTAATCCTGTTCGCTCCCCACGCTTTCGTCCATCAGCGTCAATCGGTATTTAGTAACCTGCCTTCGCAATCGGGGTTCTGTGTAATATCTATGCATTTCACCGCTACACTACACATTCCAGCTACTTCAATACTATTCAAGATTAACAGTATCAACGGCAGTTCTACAGTTAAGCTGCAGGTTTTCACCGCTGACTTATCAACCCGCCTACGTACCCTTTAAACCCAATAAATCCGGATAACGCTCGCATCCTCCGTATTACCGCGGCTGCTGGCACGGAGTTAGCC
+
CCCCCGGFFGGGGGGGGGGGFFGGGGGGGGGGGGGGGGGGGGGGG:FGGGDFGGGGGGGGGGGGGGGGGGGGGGGGGGGGGFGGGGGGGGGGGGGEFEFGGGGGGFGGGGGGGGGGGGGGGGGGGGGGGGGGAFGGGGGFFFGGFGGGGGGGGFFGGGGGGFGGGGGGGGGDGGGFFGFGFGGGGGGGGGFFGGGGGGGGFFFFFFFFFFFFEFFF:ABBFBDFFF-7@DEFDFEEEFFA>DFF<EE?EFBFFFFFF9@;BFF<1?FFFFFF?>AAFF>F92;9:?2??:349(-4(6<A4
@M04999:289:000000000-L3R54:1:1101:4558:11768 2:N:0:412
AGACTACCCGGGTATCTAATCCTGTTTGCTCCCCACGCTTTCGCATCTCAGCGTCAGTATCTGTCCAGAAGGCCGCCTTCGCCACCGGTATTCCTCCACATCTCTACGCATTTCACCGCTACACGTGGAATTCTACCTTCCTCTACAATACTCTAGTTAACCAGTTTTAAGTGCAATTCCTAGGTTGAGCCCAGGGCTTTCACACCTAACTTAATTATCCGCCTACATGCCCTTTACGCCAAGTCATTCCGATTAACGCTCGCACCCCCCGTATTACCGCGGCCGCTGGCCCGGTGTTAGC
+
CCCCCGGGGGCEG7EFCCFFFGGGFFFGGCGG@CFGGGGDFGFGGF7ECFGGGEGGEFAFGGEGGGAFGFGGGGDGGGDGDFGEEGGGGDFGGGGGGGGF<FAF;FG<FGECEDGGGGEEGGGGGEGGGGGGGF;FGGEFG8DF,BFFFAFGD3EDD8DDFGGG>DGGGGGACGGGF7<?@CC,,3D?8FGGFG759**98@>199FF@:CE:9@BC6B6ABADFBBE5=EBE25>:2@F((4;7<?ECC4(/20?E<B;@9019>:(41(-(.(-6)((-(-(---(400:61,,(,)4)
@M04999:289:000000000-L3R54:1:1101:27646:11769 2:N:0:412
ATTCAGACTACTAGGGTATCTAATCCTGTTTGCTCCCCACGCTTTCGCATCTCAGCGTCAGTATCTGTCCAGAAGGCCGCCTTCGCCACCGGTATTCCTCCACATCTCTACGCATTTCACCGCTACACGTGGAATTCTACCTTCCTCTACAATACTCCAGATAACCAGTTTTAAGTGCAGTTCCCAGGTTGAGCCCGGGGCTTTCACACCTAACTTAATTATCCGCCTACATGCCCTTTACGCCCAGTCATTCCGATTAACGCTCGCACCCTCCGTATTACCGCGGCTGCTGGCACGGAGT
+
CCCCCGGGGGGGGGGGGGGGGGGGGGGGGGGGGGGGGGGGGGGGGGGGGGGGGGGGGGGGGGGGGGGGGGGGGGGGGGGGGGGGGGGGGGGGGGGGGGGGGGGGGGGGGGGGGGGGGGGGGGGGGGGGGGGGGGGGGGGGGGGGGGGGGGGGGGGGGGGGGGGGGGGGGGGGGGGGFGFGGGGGGGGGGGGGGGGGGDGGFFFFFFFFFFFFEFFFFFFFFFFFFFFFFFFFFFEFFFEFFFFFFFD@@AEFFFFDF@FFEFFF:09>B>BFFB>31<?AFF00999>;:BF??1<?91(,
@M04999:289:000000000-L3R54:1:1101:13703:11779 2:N:0:412
GAGACTACACGGGTATCTAATCCTGTTCGCTCCCCACGCTTTCGTCCATCAGCGTCAATCGGTATTTAGTAACCTGCCTTCGCAATCGGGGTTCTGTGTAATATCTATGCATTTCACCGCTACACTACACATTCCAGCTACTTCAATACTATTCAAGATTAACAGTATCAACGGCAGTTCTACAGTTAAGCTGCAGGTTTTCACCGCTGACTTATCAACCCGCCTACGGACCCTTTAAACCCAATAAATCCGGATAACGCTCGCATCCTCCGTATTACCGCGGCTGCTGGCACGGAGTT
+
CCCCCGGGGGGGGGGGGGGGGGGGGGGGGGGGGGGGGGGGGGGGGGGGGGGGGGGGGGGGGGGGGFGGGGGGGGGGGGGGGGGGGGGGGGGGGGGGGGGGGGGGGGGGGGGGGGGGGGGGGGGGGGGGGGGGGGGGGGGGGGGGGGGGGGGGGGGGGGGGGGGGGGGGGGGGGGGGFGFGGGGGGGGGGGGGGGGGGGGGFFFFFFFFFFFFFFFFFFFFDFFFD?B@229@DD@FFFFFDFFFFFEFFFEFFFFFEF@F;B>69?F?>FFF?:BBAF><>F0002:7721(.8>141(
@M04999:289:000000000-L3R54:1:1101:27414:11783 2:N:0:412
GGACTACCCGGGGATCTAATCCTGTTCGCTTCCCACGCTTTCGTTCATCAGCGTCAATCGGTATCTAGTAACCTGCCTTCGCAATCGGGGTTCTGTGTGATATCTATGCATTTCACCGCTACACTACACATTCCAGCTACTTCAATACTATGCAAGATTAACAGTATCAACGGCAGTTCTACAGTTAAGCTGCAGGTTTTCACCGCTGACTTATCAACCCGCCTACGGACCCTTTAAACCCAATAAATCCGGATAACCGTTGCAACCTCCGTAGTACCCCCGCTGCCGGCACGGCGTTAGC
+
CC,@C<<F,@FE++89,6CEEF<@;CCC@:,8EFD,@B,CFDGC,6C,C<E?:686@6C,,66,,,<FE<,9C,A6EFG9FC:FEFFGGG+F=5,CE:,,:9:A9E@9EEEGGCF9FEE+>CFEEGFDEF,=7CCGGDFF,@@D;,3DGC=,,7@=8FFD9AFG;DF:F:EEDGG7*?7+5CC@;E::,57<C,CG77CGCFF5*@AD9>*>;+3=6AFD5/525(-5-(666(54CF3A<;@133;E33,0<4(7)((--(,)).(.,((-3(-)-))((-42(((39>9>,((,(438.
@M04999:289:000000000-L3R54:1:1101:25111:11794 2:N:0:412
GACTACTCGGGTATCTAATCCTGTTTGCTCCCCACGCTTTCGCATCTCAGCGTCAGTATCTGTCCAGAAGGCCGCCTTCGCCACCGGTATTCCTCCACATCTCTACGCATTTCACCGCTACACGTGGAATTCTACCTTCCTCTACAATACTCCAGATAACCAGTTTTAAGCGCAATTCCCAGGTTGAGCCCGGGGCTTTCACACCTAACTTAATTATCCGCCTACATGCCCTTTACGCCCAGTCATTCCGATTAACGCTCGCGCCCTCCGTATTACCGCGGCTGCTGGCACGGAGCTAGCC
+
CCCCCGGGGGGGGGGGGGGGGGGGGGGGGGGGGGGGGGGGGGGGGGGGGGGGGGGGGGGGGGGGGGGGGGGGGGGGGGGGGGGGGGGGGGGGGGGGGGGGGGGGGGGGGGGGGGGGGGGGGGGGGGGGGGGGGGGGGGFGGGGDGGGGGGGGGGGGGDGGGGGGGGGGGGGGGGGGFGFGGGGGGGGGGGGGGGGGGGGGFFFFFFFFFFFFFFFFFFFFFFFFF@FF@ED@@E37;DFFFDEFFFFFFFFFFFFFFFBBF>9>4;FFFFFFFFFFFFF>>FFB:4:>F:D?>027:7272
@M04999:289:000000000-L3R54:1:1101:29214:11809 2:N:0:412
ATGACTACAAGGGTATCTAATCCTGTTCGCTACCCACGCTTTCGAGCCTCAGCGTCAGTTACTAGCCAGTCAGCCGCCTTCGCCACTGATGTTCTTCCATATATCTACGCATTTCACCGCTACACATGGAGTTCCACTGACCTCTCTAGCACTCAAGTCTTACAGTTTCTGATGCACGTCCATAGTTGAGCTATGACCTTTCACATCAGACTTATTAGACCGCCTGCGCTCCCTTTACGCCCAATAATTCCGGACAACGCTCGCCACCTACGTATTACCGCGGCTGCTGGCACGTAGTT
+
CCCCCGGGGGGGGGGGGGGGGGGGGGGGGGGGGGGGGGGGGGGGGGGGGGGGGGGGGGGGGGGGGGGGGGGGGGGGGGGGGGGGGGGGGGGGGGGGGGGGGGGGGGGGGGGGGGGGGGGGGGGGGGGGGGGGGGGGGGGFGGGGGGGGGGGGGGGGGGGGGGGGGGGGGGGGGGGGFGFGGGGGGGGGGGGGGGGGGGGGFFFFFFFFFFFFEFFFEFFFFFFFFFDF==F@FFFEFFFFFFFFFEACCEEE:@>>7?FF6@BF9?F<FF????FFFFBFBF6>FB??FF::>BF?FBF
@M04999:289:000000000-L3R54:1:1101:2245:11849 2:N:0:412
GACTACCCGGGTATCTAATCCTGTTTGCTCCCCACGCTTTCGCATCTCAGCGTCAGTATCTGTCCAGAAGGCCGCCTTCGCCACCGGTATTCCTCCACATCTCTACGCATTTCACCGCTACACGTGGAATTCTACCTTCCTCTACAATACTCTAGTTAACCAGTTTTAAGTGCAATTCCTAGGTTGAGCCCAGGGCTTTCACACCTAACTTAATTATCCGCCTACATGCCCTTTACGCCCAGTCATTCCGATTAACGCTCGCACCCTCCGTATTACCGCGGCTGCTGGCACGGAGTTAGCC
+
CCCCCGGDGGGGGGGGGGGGGGGGGGGGGFGGGGGEGGGGGGGGGGFGGGFGGGGGGGGGGGGGGGGGGGGGGGGGGGGGGGGGGGCFGGGGGGGGGGGGGGGGGGGGGGGGGGGGGGGGGGGGGGGGFGGGFGGGGGGGGGGGGFGGFGGGGGGGGGGGGGGGGGCGGGGGGFGGFGFGGGGGGGFGGGGGGGGGGGGGFFFFFFFFFFFEFFFFEFFAFFFFBEFF9@FFFFCFD@BFFFFFF<?FEFFF??3>;FFFFFFFFFFFF;?08?AA<:>69>F1::>?:1?BB>9:?9<>7
@M04999:289:000000000-L3R54:1:1101:3732:11873 2:N:0:412
AGACTACTGGGGTATCTAATCCTGTTTGCTCCCCACGCTTTCGCATCTCAGCGTCAGTATCTGTCCAGAAGGCCGCCTTCGCCACCGGTATTCCTCCACATCTCTACGCATTTCACCGCTACACGTGGAATTCTACCTTCCTCTACAATACTCCAGATAACCAGTTTTAAGTGCAATTCCCAGGTTGAGCCCGGGGCTTTCACACCTAACTTAATTATCCGCCTACATGCCCTTTACGCCCAGTCATTCCGATTAACGCTCGCACCCTCCGTATTACCGCGGCTGCTGGCACGTAGTAAGC
+
CCCCCGGFGGGGGGGGGGGGGGGGGGGGGFGGGGGGGGGGGFFGGCFEFFFFDFGGEGGGGGGGGGGGGGGGGGGGGGFGGGGGGGGGG7FGGGGGGFGEEGGEFCD<FFGGDGGGGC>CBEGGGFGGGFGGFGFGEGDGGGFGGFGCFGGGGGEECGFGGGG8FGGGGG8FFGGGFDCGGGGGGC@@6CGGGDED>DF4FFFFFBFF34CEFAF=EBFEDB29@3:?9@EBE@E972<E@@;.74C<EFF;03<3/((419;BFF132:026..)66(-79766?F??:(2?1,(4)-..
@M04999:289:000000000-L3R54:1:1101:3115:11901 2:N:0:412
TAGGACTACTAGGGTATCTAATCCTGTTTGCTCCCCACGCTTTCGCATCTCAGCGTCAGTATCTGTCCAGAAGGCCGCCTTCGCCACCGGTATTCCTCCACATCTCTACGCATTTCACCGCTACACGTGGAATTCTACCTTCCTCTACAATACTCCAGATAACCAGTTTTAAGTGCAATTCCCAGGTTGAGCCCGGGGCTTTCACACCTAACTTAATTATCCGCCTACATGCCCTTTACGCCCAGTCATTCCGATTAACGCTCGCACCCTCCGTATTACCGCGGCTGCTGGCACGGAGTT
+
CCCCCGGGGGGGGGFGGGGGGGGGGGGGGGGGGGGGGGGGGGGGGGGGGGGGGGGGGGGGGGGGGGGGFGGGGGGGGGGGGGGGGGGGGGGGGGGGGGGGGGGGGGGGGGCFGGGGGGGGGGGGGGGGGGGGGGGGGGGGGGGGGGGGGGGGGGGGGGGGGGGGGGGGGGGGGFGGFGFGGGGGGGGGGGGGGGGGGGGGFFFFFFFFFEFFFFFFEFFFFFFFFFFFFFFFFDFFFFEFF;B@@FEFEEFCFF@FFFF@>@<>9969BF?FF:B?BFF<?>>1;BB??>?:B43479?F
@M04999:289:000000000-L3R54:1:1101:4421:11960 2:N:0:412
GTGGTGACTACTAGGGTATCTAATCCTGTTTGCTCCCCACGCTTTCGCATCTCAGCGTCAGTATCTGTCCAGAAGGCCGCCTTCGCCACCGGTATTCCTCCACATCTCTACGCATTTCACCGCTACACGTGGAATTCTACCTTCCTCTACAATACTCCAGATAACCAGTTTTAAGTGCAGTTCCCAGGTTGAGCCCGGGGCTTTCACACCTAACTTAATTATCCGCCTACATGCCCTTTACGCCCAGTCATTCCGATTAACGCTCGCACCCTCCGTATTACCGCGGCTGCTGGCACGGAGT
+
CCCCCGGGGGGGGGGGGGGGGGGGGGGGGGGGGGGGGGGGGGGGGGGGGGGGGGGGGGGGGGGGGGGGGGGGGGGGGGGGGGGGGGGGGGGGGGGGGGGGGGGGFGGGGGGGGGGGGGGGGGGGGGGGGGGGGGGGGGGGGGGGGGGGGGGGGGGGGGGGGGGCGGGGGGGGGGGGFGFGGGGGGGGGFFFFFGFGGGGGFFFFFFFFFFFFEFFF*86AFEEFFFFF9=ECFFEFFFE=EFFFFFFFFFFFFF@1@F096(4244;>B62:B?>:6:?9A<BF;>9B>?:270146>(,-
@M04999:289:000000000-L3R54:1:1101:24077:11982 2:N:0:412
GACTACCAGGGTATCTAATCCTGTTCGCTACCCATGCTTTCGAACCTCAGCGTCAGTTACAGACCAGAGAGTCGCCTTCGCCACTGGTGTTCTTCCATATATCTACGCATTCCACCGCTACACATGGAGTTCCACTCTCCTCTTCTGCACTCAAGAAAAGCAGTTTCAGCTGCACTTCCCCGGTTAAGCCGAGGGCTTTCACAGCTGACTTGTTCTCCCGCCTGCGTTCGCTTTACGCCCAATAAATCCGGACAACGCTTGCCACCTACGTATTACCGCGGCTGCTGGCACGTAGTTAGCC
+
CCCCCGGGGGGGGGGGGGGGGGGGGGGGGGGGGGGGGGGGGGGGGGGGGGGGGGGGGEGGGGGGGGGFGGGGGGGGGGGGGGGGGGGGGGGGGGGGGGGGGGGGGGGGGGGGGGGGFGGGGGGGGGGGGGGGGGGGGEFGGGGGGGGGGGFGDGGGCGGGGGGGFFGGGGGGGGGGFGFGGGGEEGFFGGGGGGGGGGGGFFFFFFAFBEE@EFFFFFF=EBFDFFDFFDBF;@FEFFFFF?@EAEFF@FF;>9B?09::2<8ADB?0:???>?FBFBF>6B>F:>B(:7<<?B:B454:4
@M04999:289:000000000-L3R54:1:1101:14473:11993 2:N:0:412
TGGACGACTACCGGGGTATCTAATCCTGTTCGCTCCCCACGCTTTCGTCCATCAGCGTCAATCGGTATTTAGTAACCTGCCTTCGCAATCGGGGTTCTGTGTAATATCTATGCATTTCACCGCTACACTACACATTCCAGCTACTTCAATACTATTCAAGATTAACAGTATCAACGGCAGTTCTACAGTTAAGCTGCAGGTTTTCACCGCTGACTTATCAACCCGCCTACGGACCCTTTAAACCCAATAAATCCGGATAACGCTCGCATCCTCCGTATTACCGCGGCTGCTGGCACGGAGT
+
CCCCCGGGGGGGGGGGGGGGGGGGGGGGGGGGGGGGGGGGGGGGGGGGGGGGGGGGGGGGGGGGGEGGGGGGGGGGGGGGGGGGGGGGGGGGGGGGGGGGGGGGGGGGGGGGGGGGGGGGGGGGGGGGGGGGGGGGGGGGGGGGGGGGGGGGGGGGGGGGGGGGGGGGGGGGGGGGFGFGGGGGGGGGGGGGGGGGGGGGFFFFFFFFFFFFFFFFFFFFFFFFB>BFFFFF@FFFDF;FEEFFFFFFFEEFFFFF:FFF??FBFB>B?FFBFFF?B??FFBF9>9>F>FFBFFB?F>F>-
@M04999:289:000000000-L3R54:1:1101:19654:12059 2:N:0:412
AGTGACTACCGGGGTATCTAATCCTGTTTGCTCCCCACGCTTTCGCATCTCAGCGTCAGTATCTGTCCAGAAGGCCGCCTTCGCCACCGGTATTCCTCCACATCTCTACGCATTCCACCGCTACACGTGGAATTCTACCTTCCTCTACAATACTCCAGATAACCAGTTTTAAGTGCAGTTCCCAGGTTGAGCCCGGGGCTTTCACACCTAACTTAATTATCCGCCTACATGCCCTTTACGCCCAGTCATTCCGATTAACGCTCGCACCCTCCGTATTACCGCGGCTGCTGGCACGGAGTTT
+
CCCCCGGGGGGGGGGGGGGGGGGGGGGGGGGGGGGGGGGGGGGGGGGGGGGGGGGGGGGGGGGGGGGGGGGGGGGGGGGGGGGGGGGGGGGGGGGGGGGGGGGGGGGGGGGGGGGGGGGGGGGGGGGGGGGGGGGGGGGGGGGGGGGGGGGGGGGGGGGGGGGFGGDFGCGGGGGGFGFGGGGGGGGGGGGGGFGDGGGGFFFFFFFFFBFFFFFFFAC?FFFFFDFFFFFFFFFFFFFFF9@FD@FFCCFFEDFFFFFFFFFF>FF9BFFFF?BFBFFFFFB0(,(187:?<526(4<?-
@M04999:289:000000000-L3R54:1:1101:21766:12132 2:N:0:412
GGGGGGACTACACGGGTATCTAATCCTGTTTGCTCCCCACGCTTTCGCATCTCAGCGTCAGTATCTGTCCAGAAGGCCGCCTTCGCCACCGGTATTCCTCCACATCTCTACGCATTTCACCGCTACACGTGGAATTCTACCTTCCTCTACAATACTCTAGTTAACCAGTTTTAAGTGCAATTCCTAGGTTGAGCCCAGGGCTTTCACACCTAACTTAATTATCCGCCTACATGCCCTTTACGCCCAGTCATTCCGATTAACGCTCGCACCCTCCGTATTACCGCGGCTGCTGGCACGGAGT
+
CCCCCGCGGGGGGGGGGGGGGGAEEFGGGGGGGGGGGGGGGGGEFGDGGGGGGGGGGGGDGGGGGGGFGGGGGCGCGGGGGFGGGGDFFFFGGG?FFGFGGGGGGGGGGGGGGGGGGGGGCCFDGGGGGGGD7DFGGGGGGGGGGGGFGGGGGGGGGGGGFGGGGFGGFGFGGGGFFGFFGGGGGGG6EFFFGGFGCFCGFFFFFFFFB:???FFFFFFFFFFBFFFFFFF<BF02?3>FFFF>9(432<B24<???BFAB01:17>BFF?6??>BB7:4AF?99>6026:B7:(,4(-24
@M04999:289:000000000-L3R54:1:1101:19921:12182 2:N:0:412
ATTGTGACTACAAGGGTATCTAATCCTGTTTGCTCCCCACGCTTTCGCATCTCAGCGTCAGTATCTGTCCAGAAGGCCGCCTTCGCCACCGGTATTCCTCCACATCTCTACGCATTTCACCGCTACACGTGGAATTCTACCTTCCTCTACAGTACTCCAGATAACCAGTTTTAAGTGCAATTCCCAGGTTGAGCCCGGGGCTTTCACACCTAACTTAATTATCCGCCTACATGCCCTTTACGCCCAGTCATTCCGATTAACGCTCGCACCCTCCGTATTACCGCGGCTGCTGGCACGGAGT
+
CCCCCGGGGGGGGGGGGGGGGGGGGGGGGGGGGGGGGGGGGGGGGGGGGGGGGGGGGGGGGGGGGGGGGGGGGGGGGGGGGGGGGGGGGGGGGDGGGGGGGGGGGGGGGGGGGGGGGGGGGGGGGGGGGGGGGGGGGGGGGGGGGGGGGGGGGGGGGGGGGGGGGFGGGGGFGGGGFGFGGGGGGGGGGGGGGGGFGGGDEFFFFFFFFFFEFFFFFFFFFFFFFFFFFFFECEB=EDEFFFFFFD6=@FFFFFFFDDFEFFBBFF>FF9?FFFFB?0:FF<079>9>FBFF?<?7:9;>4
@M04999:289:000000000-L3R54:1:1101:7412:12212 2:N:0:412
TTGACTACAGGGGTATCTAATCCTGTTCGCTACCCATGCTTTCGAACCTCAGCATCAGTTACAGACCAGAGAGCCGCCTTCGCCACTGGTGTTCTTCCATATATCTACGCATTCCACCGCTACACATGGAGTTCCACTCTCCTCTTCTGCACTCAAGAAAAACAGTTTCAGCTGCACTTCCCCGGTTAAGCCGAGGGCTTTCACAGCTGACTTGTTCTCCCGCCTGCGTTCGCTTTACGCCCAATAAATCCGGACAACGCTTGCCACCTACGTATTACCGCGGCTGCTGGCACGTAGGT
+
CCCCCGGGGGGGGGGGGGGGGGGGGGGGGGGGGGGGGGGGGGGGGGGGGGGGGGGGGGGGGGGGGGGGGGGGGGGGGGGGGGGGGGGGGGGGGGGGGGGGGGGGGGGGGGGGGGGGGGGGGGGGGGGGFGGGGGGGGGGGGGDGGGGGGGGGGGGGGFGGGGGGGGGGGGGGGFGGFFFGGGGGGGGGGGGGEDGGGGGGFFFFFFFFFFFBFFFFFFAEABFF@FFFFFFFFF;?<48BFF?6@EE>EEFF;2124696?FFF?ABBFFFF?<<(5ADFFFF9>BFFFF:?BF?04(6
@M04999:289:000000000-L3R54:1:1101:8083:12250 2:N:0:412
GCCCTGACTACACGGGTATCTAATCCTGTTCGCTCCCCACGCTTTCGTCCATCAGCGTCAATCGGTATTTAGTAACCTGCCTTCGCAATCGGGGTTCTGTGTAATATCTATGCATTTCACCGCTACACTACACATTCCAGCTACTTCAATACTATTCAAGATTAACAGTATCAACGGCAGTTCTACAGTTAAGCTGCAGGTTTTCACCGCTGACTTATCAACCCGCCTACGGACCCTTTAAACCCAATAAATCCGGATAACGCTCGCATCCTCCGTATTACCGCGGCTGCTGGCACGGAGT
+
CCCCCGGGGGGGGGGGGGGGGGGGGGGGGGGGGGGGGGGGGGGGGGGGGGGGGGGGGGGGGGGGGGGGGGGGGGGGGGGGGGGGGGGGGGGGGGGGGGGGGGGGGGGGGGGGGGGGGGGGGGGGGGGGGGGGGGGGGGGGGGGGGGGGGGGGGGGGGGGGGGGGGGGGGGGGGGGGEGFGGGGGGGGGGGGGGGGGGGGGFFFFFFFFFFFFFFFFFFFFFFFFFFFFFFFFDFB?F@@FFFF@FFFDFFFFFEFFFDFFFF>??99>FFFFFF>2?0?FF>F>BFFFFFBDF?FBF9994
@M04999:289:000000000-L3R54:1:1101:8381:12252 2:N:0:412
GACTACTGGGGTATCTAATCCTGTTTGCTCCCCACGCTTTCGCATCTCAGCGTCAGTATCTGTCCAGAAGGCCGCCTTCGCCACCGGTATTCCTCCACATCTCTACGCATTTCACCGCTACACGTGGAATTCTACCTTCCTCTACAATACTCTAGTTAACCAGTTTTAAGTGCAATTCCTAGGTTGAGCCCAGGGCTTTCACACCTAACTTAATTATCCGCCTACATGCCCTTTACGCCCAGTCATTCCGATTAACGCTCGCACCCTCCGTATTACCGCGGCTGCGGGCACGGAGTTAGCC
+
CCCCCGGGGGGGGGGGGGGGGGGGGGGGGGGGGGGGGGGGGGGGCGGGGGGGGGGGGGGGGGGGGGGGGGGGGFGGGGGGG@FGGGGGGGGGGGGGGGGGCFGGGGGGGGGGGGGGGGDGEGGGGGGCGGGGGGGGGGGGGGGGCFDGGGGCF89DFGFGGGGGFCFGFAEG8EGGFGFFGGGGGGGFGFGGGGGGGCFGFFFFFFFFCEEF;EFFFFFFFFFFFFFFFEFE@BCEF==>2>@BEFFFE1;;6;CEDFF@B@9>9??BBB?::BAF>(31(4128(-7>9:B907?()6<7
@M04999:289:000000000-L3R54:1:1101:9960:12252 2:N:0:412
ATGTGACTACCCGGGTATCTAATCCTGTTTGCTACCCACGCTTTCGAGCATGAACGTCAGTGTTATCCCAGGAGGCTGCCTTCGCCATCGGTATTCCTCCACATCTCTACGCATTTCACTGCTACACGTGGAATTCTACCTCCCTCTGACACACTCTAGTTAGACAGTTTCAAATGCACGTCCCAAGTTGAGCTCGGGGATTTCACATCTGACTTATCTAACCGTCTGCGCTCGCTTTACGCCCAGTAATTCCGATTAACGCTCGCACCCTACGTATTACCGCTGCTGCTGGCACGTAGTT
+
CCCCCGGGGGGGGGGGGGGGGGGGGGGGFGGGGGGGFGDGGGGGGEGFGGGGGGGGGGGGGGGGGGGGFFGGGGGGGGGGGGGGGGEGGGGGGGGGGGGGGGGC@FGGGGGGGGGGGGGGGGGGGGGGGGGGGGGGGGGGDAGEGGFGGGGGGG=FGFFGGGGFGGGGGGGGGGGGFGFGGFGGGGGGGGGGGFGGGGGCBFFFFFFFFEFFFFFFEFFFFFFFFFDDEFF@FFFFDFFF289;?DFFEEFFE@;D04C<;;D@9>BB9:<1:043476<<8,((328?:?:?123,4<?6
@M04999:289:000000000-L3R54:1:1101:21803:12253 2:N:0:412
GTGACTACTGGGGTATCTAATCCTGTTCGCTCCCCACGCTTTCGTCCATCAGCGTCAATCGGTATTTAGTAACCTGCCTTCGCAATCGGGGTTCTGTGTAATATCTATGCATTTCACCGCTACACTACACATTCCAGCTACTTCAATACTATTCAAGATTAACAGTATCAACGGCAGTTCTACAGTTAAGCTGCAGGTTTTCACCGCTGACTTATCAACCCGCCTACGGACCCTTTAAACCCAATAAATCCGGATAACGCTCGCATCCTCCGTATTACCGCGGCTGCTGGCACGGAGTT
+
CCCCCGGGGGGGGGGGGFFFGGGGGGGGGGGGGGEFCEGGGGFGFGG@E99FEFGEEGGGGGGFCFFFGGGGGGGDGGGGGGCCB:EFGGGGGGFFGGGGFFF9ABGGGDFGFFCGGDGDGGGFA?=AEFGGGGDGCGGGDGGGGGGGGGGGFGGDFGFFGGGGGDFGGGGGG6CCAF?DFCFEFFDFFCCCGFFGGDFGFFFFFFFFF>FFFA<FEFFFEABBADB@@=@F=DFECFFF1@FFDEFFFFFFF??FEF<67;B090602<?B?B(:A<<<F9>99;13>>0(311244(
@M04999:289:000000000-L3R54:1:1101:18685:12279 2:N:0:412
GGACTACCGGGGTATCTAATCCTGTTTGCTCCCCACGCTTTCGCATCTCAGCGTCAGTATCTGTCCAGAAGGCCGCCTTCGCCACCGGTATTCCTCCACATCTCTACGCATTTCACCGCTACACGTGGAATTCTACCTTCCTCTACAATACTCTAGTTAACCAGTTTTAAGTGCAATTCCTAGGTTGAGCCCAGGGCTTTCACACCTAACTTAATTATCCGCCTACATGCCCTTTACGCCCAGTCATTCCGATTAACGCTCGCACCCTCCGTATTACCGCGGCTGCTGGCACGGAGTTAGC
+
CCCCCGGGGGGGGGGGGGGGGGGGGGGGGGGGGGGGGGGGGGGGGEGGGGGGGGGGGGGGGGGGGGGGGGGGGGGGGGGGGGGGGGGGGGGGGGGGGGGGGGGGGGGGGGGGGGGGGGGGGGGGGGGGGGGGGGGGGGGGGGGGGGGGGGGGGGGGGGGGGGGGFGGGGGGGGGGGFGFGGGGGGGGGGGGGGGGGDFGGFFFFFFFFFFFFFFFFFFFEFFFFFFEFFFFFFFFFFFFFF@?@EFFFFE@<;0?EFD><;>019>FBFFBF???BFFFF>FFF902:??FF29>>3:>A9
@M04999:289:000000000-L3R54:1:1101:6440:12281 2:N:0:412
AAAGACTACCCGGGTATCTAATCCTGTTTGCTCCCCACGCTTTCGCATCTCAGCGTCAGTATCTGTCCAGAAGGCCGCCTTCGCCACCGGTATTCCTCCACATCTCTACGCATTTCACCGCTACACGTGGAATTCTACCTTCCTCTACAATACTCCAGATAACCAGTTTTAAGTGCAGTTCCCAGGTTGAGCCCGGGGCTTTCACACCTAACTTAATTATCCGCCTACATGCCCTTTACGCCCAGTCATTCCGATTAACGCTCGCACCCTCCGTATTACCGCGGCTGCTGGCACGGAGTT
+
CCCCCGGGGGGGGGGGGGGGGGGGGGGGGGGGGGGGGGGGGGGGGGGGGGGGGGGGGGGGGGGGGGGGGGGGGGGGGGGGGGGGGGGGGGGGGGGGGGGGGGGGGGGGGGGGGGGGGGGGGGGGGGGGGGGGGGGGGGGGGGGGGGGGGGGGGGGGGGGGGGGGGGGGGGGGGGFGFGFGGGGGFGFGGGGGGGGG>DGGFFFFFFFFFFFFFFFFFFFFFF@FF>@FFFFFEDFDFFFFFBF?<EFFFFFF@DF6?FFFFFFFF>;;1:BFFFB0?FFAFFFF9036?B:BB?3,(4::
@M04999:289:000000000-L3R54:1:1101:13263:12319 2:N:0:412
GCGACTACCCGGGTATCTAATCCTGTTCGCTCCCCACGCTTTCGTCCATCAGCGTCAATCGGTATTTAGTAACCTGCCATCGCAATCGGGGTTCTGTGTAATATCTATGCATTTCACCGCTACACTACACATTCCAGCTACTTCAATACTATTCAAGATTAACAGTATCAACGGCAGTTCTACAGTTAAGCTGCAGGTTTTCACCGCTGACTTATCAACCCGCCTACGGACCCTTTAAACCCAATAAATCCGGATAACGCTCGCATCCTCCGTATTACCGCGGCTGCTGGCACGGAGTT
+
CCCC@FEG<CC@B@B<EFGEDEFGEGGG;F@6@D,;@@@CFGGGC@@CFD9@FGF77CFGDE,:9<CE@CEGGFFEFF,CFG74@,E<=FGG=F<5?FGCFF<FFG,A=EEFFGF?FCCECEEEFFEFGGG:EDGAE?EGDGFGCGFFGGGGFGGAC8FGGGGAGGGGGFDFG6@EEDFGCFGGGGGG:BCECFFCGGGGFFAFFFBFFADE<AFFCB9295>@@FF5(((,2;@FFCC*582?8;ECFE@69D@@FFFFF:9BBFFFFAFF??:,:A9?9B06628?F(377?91(44
@M04999:289:000000000-L3R54:1:1101:15593:12329 2:N:0:412
TTTGACTACTCGGGTATCTAATCCTGTTCGCTACCCATGCTTTCGAACCTCAGCGTCAGTTACAGACCAGAGAGCCGCCTTCGCCACTGGTGTTCTCCCATATATCTACGCACTTCACCGCTACACACGTAGTTCCACTCTCCTCTTCTGCACTCTAGAAATACAGTTTCAGCTGCACTTCCCCTGTTAAGCCGAGGGCTTTCACAGCTGACTTGTTCTCCCGCCTGCGTTCGCTTTACGCCCAATAAATCCGGACAACGCTTGCCACCTTCGTATTACCGCGGCCGCCTGCCAGTTGTTT
+
-AAB8CC,,6C6@FCCF6E,@C9C66CC,BF@@CFGFDCFA<F<6C6;C,E66;@@B,,<CF,CCF,,,,CEFG7@+@:,C@BB:,C<8,CAFB9F,C=E9FFAFGGC;AF=+4,,9C,4@B7+CFF:=49A+>4>EB=FGG83DD8,=,,6@=@,,633,,36D+,=E,37ED68:?@CCG+,36@F;AFAE+++3CD*;A8@FF+9).*5A@*1>F@E+>)(85550(/((,(2697)26;1313)9)).(((41:6014,-1().8()51(4(.)69<0060,(.(,4(,)).))-.(
@M04999:289:000000000-L3R54:1:1101:8248:12339 2:N:0:412
TGCGACTACAGGGGTATCTAATCCTGTTTGCTCCCCACGCTTTCGCATCTCAGCGTCAGTATCTGTCCAGAAGGCCGCCTTCGCCACCGGTATTCCTCCACATCTCTACGCATTTCACCGCTACACGTGGAATTCTACCTTCCTCTACAATACTCTAGTTAACCAGTTTTAAGTGCAATTCCTAGGTTGAGCCCAGGGCTTTCACACCTAACTTAATTATCCGCCTACATGCCCTTTACGCCCAGTCATTCCGATTAACGCTCGCACCCTCCGTATTACCGCGGCTGCTGGCACGGAGTT
+
CCCCCGGGGGGGGGGGGGGGGGGGGGGGGGGGGGGGDCGGGGGGGGGGGGGGGGGGGGGGGGGGGGGGGGGGGGGGGGGGGGGGGGEGGGGGGGGGGGGGGGGGGGGGDGGGG@FFGFGGGGGGGGGGGGGGGGGGGGGGGGGGGGGGGGGGGGGGGGGGGGGGGGFGGFGGGFGGFGFGGGGGGGGGGGGGGGGGGGGGFAFFFFF>5CEFFFFFCFFFFFFFADDFFEFEFDFBEFFB=@>F;@E3<?CFF@?;<CF690@>9>;>?FF064<?3><6?FF0999?F2?FF>03196(
@M04999:289:000000000-L3R54:1:1101:6855:12354 2:N:0:412
TAGACTACAGGGGTATCTAATCCTGTTTGCTCCCCACGCTTTCGCATCTCAGCGTCAGTATCTGTCCAGAAGGCCGCCTTCGCCACCGGTATTCCTCCACATCTCTACGCATTTCACCGCTACACGTGGAATTCTACCTTCCTCTACAATACTCCAGATAACCAGTTTTAAGTGCAATTCCCAGGTTGAGCCCGGGGCTTTCACACCTAACTTAATTATCCGCCTACATGCCCTTTACGCCCAGTCATTCCGATTAACGCTCGCACCCTCCGTATTACCGCGGCTGCTGGCACGGAGTT
+
CCCCCGGGGGGGGECGGGGGGGGGGGGGGFGGGGGGGGGGGGGGGGGGGGGGGGGGGGGGGGGGGGAGGFFGGGGGGGGGGGGDCGGGGGGGGGFGGGGGGGGGGGGGGGGGGGGGGGGGGGGGGGGFGGGGGGGGGFGDCFGGGGGGGGFGGC?DFGGGGGFGGGGGGGG8EFGGFGFFGGGFCFGG?FGGGDGGGGGGFFFCFFFFEFFFFF6=<FF*B@DFFFFBFFFFB@@FFFFDB9?DEFFFCCEEDFFDFFFFFF;061>???BF:(4::<90-(39113283:04191(-4
@M04999:289:000000000-L3R54:1:1101:23451:12392 2:N:0:412
CGACTACTGGGGTATCTAATCCTGTTTGCTCCCCACGCTTTCGCATCTCAGCGTCAGTATCTGTCCAGAAGGCCGCCTTCGCCACCGGTATTCCTCCACATCTCTACGCATTTCACCGCTACACGTGGAATTCTACCTTCCTCTACAATACTCCAGATAACCAGTTTTAAGTGCAATTCCCAGGTTGAGCCCGGGGCTTTCACACCTAACTTAATTATCCGCCTACATGCCCTTTACGCCCAGTCATTCCGATTAACGCTCGCACCCTCCGTATTACCGCGGCCGCTGGCACGCAGTTAGC
+
CCCCCGFFACFGFFFGGGGGGCFFGGGGFGGEFGGGGGG7FGGGGEGFGFF8FFFGCCDFGGCGEGGGGGGGGGGGGGGGEEDGGFGGGDGGF9FEGFGGGGGGFGDFGGCCFGGGGGGDGCGGGGDCBFG8AEGGG9EFEGGGGGGDFGG=D?FGGFFGGGGG>BAEFGGEGGFGBF7DGD6?DCFCFGEFECEGGG*CB@FFFFAFFFCC@BFFEFFF>B=2@@5CCEFB@F3>;@08;?DE<@35??@;07?EFF0(8(6094426:91112<<6896>0(431>0((,2(-(()-5)
@M04999:289:000000000-L3R54:1:1101:3755:12417 2:N:0:412
TTGACTACTGGGGTATCTAATCCTGTTCGCTCCCCACGCTTTCGTCCATCAGCGTCAATCGGTATTTAGTAACCTGCCTTCGCAATCGGGGTTCTGTGTAATATCTATGCATTTCACCGCTACACTACACATTCCAGCTACTTCAATACTATTCAAGATTAACAGTATCAACGGCAGTTCTACAGTTAAGCTGCAGGTTTTCACCGCTGACTTATCAACCCGCCTACGGACCCTTTAAACCCAATAAATCCGGATAACGCTCGCATCCTCCGTATTACCGCGGCTGCTGGCACGGAGTT
+
CCCCCGGGGGGGGGGGGGGGGGGGGGGGGGGGGGGGGGGGGGGGGGGGGGGGGGGGGGGGGGGGGGGGGGGGGGGGGGGGGGGGGGGGGGGGGGGGGGGGGGGGGGGGGGGGGGGGGGGGGGGGGGGGGGGGGGGGGGGGGFGGGGFGGGGGGGGDFGGGGGGGGGGGGGGGGDCEDDFGGFGGGGGGGGGGGFGGGGFGFFFFFFFFFFFFFFFFFFFFBFFFA=BD=@BFFBFEEFEFFDFFFEACECE9B66?EFF>??>9F?>??B?>:6:?ABAFF>99;>?FFF04??>1(3:
@M04999:289:000000000-L3R54:1:1101:25117:12431 2:N:0:412
CCGACTACAGGGGTATCTAATCCTGTTCGCTCCCCACGCTTTCGTCCATCAGCGTCAATCGGTATTTAGTAACCTGCCTTCGCAATCGGGGTTCTGTGTAATATCTATGCATTTCACCGCTACACTACACATTCCAGCTACTTCAATACTATTCAAGATTAACAGTATCAACGGCAGTTCTACAGTTAAGCTGCAGGTTTTCACCGCTGACTTATCAACCCGCCTACGGACCCTTTAAACCCAATAAATCCGGATAACGCTCGCATCCTCCGTATTACCGCGGCTGCTGGCACGGAGTT
+
CCCCCGGGGGGGGGGGGGGGGGGGGGGFGGGGGGGGGGGGGGGGGGGGGGGGGGGGGGGGGGGGGGGGGGGGGGGGGGGGGGGGGGGGGGGGGGGGGGGGGGGGGGFGGGGGGGGGGGGGGGGGGGGGGGGGGGFGGGGGGGGGGGGGGGFGGGGGGGGGGGGGGGGGGGGGGGGGFGFGGGGGGGGGGGGGGGGGGFGGFFFFFFFFFFFFFFFFFFFFEBF=25BFFDFFFFD;6?<FFF@;@FFFFFFF>DFFFFF9;6>FF?>:BFF>FFFBFFFFBB610(8?D>?:>FB>>BF
@M04999:289:000000000-L3R54:1:1101:12024:12442 2:N:0:412
CGCGACTACCGGGGTATCTAATCCTGTTCGCTCCCCACGCTTTCGCTCCTCAGCGTCAGTGACGGCCCAGAGACCTGCCTTCGCCATCGGTGTTCTTCCCGATATCTACACATTCCACCGTTACACCGGGAATTCCAGTCTCCCCTACCGCACTCCAGTCCGCCCGTACCCGGCGCCGATCCACCGTTAAGCGATGGACTTTCACACCAGACGCGACGAACCGCCTACGAGCTCTTTACGCCCAATAAATCCGGATAACGCTTGCACCCTACGTATTACCGCGGCTGCTGGCACGTAGTT
+
CCCCCGGGGGGGGGGGGGGGGGGGGGGGGGGGGGGGGGGGGGGGGGGGGGGGGGGGGGGGGGGGGGGGGGGGGGGGGG?FFFFGEGGGGGGGGGGGGGGGGGGGGGGGGGGGGGGGGGGGGGGGGGGGGGGGFGFGGGFF8FGGGGGGFGGGGGGGGGGGGGGGGGGGGEGGGGGGEGEDGGGGGGGGGGFGGEFDGGGC@FFFFFFFBFBB>BBFF>DFFFFFFFFFF?B>>FAFFAF:BFFFFFFAAAFFFFBF(45?6?FF:))3:B0(,()63AB<4((76,4??:BB(.,,40-5
@M04999:289:000000000-L3R54:1:1101:3157:12569 2:N:0:412
GTATCTAATCCTGTTTGCTCCCCACGCTTTCGCATCTCAGCGTCAGTATCTGTCCAGAAGGCCGCCTTCGCCACCGGTATTCCTCCACATCTCTACGCATTTCACCGCTACACGTGGAATTCTACCTTCCTCTACAATACTCCAGATAACCAGTTTTAAGTGCAATTCCCAGGTTGAGCCCGGGGCTTTCACACCTAACTTAATTATCCGCCTACATGCCCTTTACGCCCAGTCATTCCGATTAACGCTCGCACCCTCCGTATTACCGCGTCGTCTGGCACGGAGTTCGCCGGTGCTTCTT
+
C@C8C<EFFGGGGEGGGGGGGDGFGGDGEGG@FGEGGGGFFGGGGGGFFDFFGGG<FFGGGCGGGGC@FGGEGGGGGC:FGGEAFGGGEG@B,CDEDGGGD<,C@FGEGGGGFDGEFFFD8;AEGGCF<EFGGGFFFAFGFGGGFDCDA9FG?E=:EGFFGGGCFFFCADFFG?DFFGF6?DG6E@GGFFCFGFAFGGGGFFFFEFFF4>>F)5AA9FA:FB=B:69D/>@=5@@CE3CFF;<DF)39;@F0;:>F:?B>1:(,.:<B09(4(4(444?0.(4(4:8)-(2>9(,,.-)).
@M04999:289:000000000-L3R54:1:1101:28178:12574 2:N:0:412
GACTACAGGGGTATCTAATCCTGTTTGCTACCCACGCTTTCGAGCATGAACGTCAGTGTTATCCCAGGAGGCTGCCTTCGCCATCGGTATTCCTCCACATCTCTACGCATTTCACTGCTACACGTGGAATTCTACCTCCCTCTGACACACTCTAGTTAGACAGTTTCAAATGCACGTCCCAAGTTGAGCTCGGGGATTTCACATCTGACTTATCTAACCGTCTGCGCTCGCTTTACGCCCAGTAATTCCGATTAACGCCCGCACCCTACGTATTACCGCGGCTGCTGGCACGTCGTTAGCC
+
CCCCCGFGGDGGGGGGGGGGGGGFGGGGGGGGGGGGGGEGGGEFGEGGGGGGGFGGFFEGGGGGFGGGGGGGGGGGGGGFFFGGGEFFFGGFFFGGGGG@FFFFFGF>FCFEGGGGFGGFFGGGDFCCFFGGGGEGGGGGGFGEFEEEGGFGFGGDGGG8DFE9EDG=E=DFFCGGFG5CGGGGGFFCF88EGGGGGFCFFFFA*;CAFFFFFF6>EF6ABF)5CB=5@@>FF26C@@(:2?5;?3?9;17(26361((603>2;1(438?26:A9<?>61396(,)::.)3((47?06B0
@M04999:289:000000000-L3R54:1:1101:10370:12580 2:N:0:412
GACTACACGGGTATCTAATCCTGTTCGCTCCCCACGCTTTCGCTCCTCAGCGTCAGTGACGGCCCAGAGACCTGCCTTCGCCATCGGTGTTCTTCCCGATATCTACACATTCCACCGTTACACCGGGAATTCCAGTCTCCCCTACCGCACTCCAGTCCGCCCGTACCCGGCGCCGATCCACCGTTAAGCGATGGACTTTCACACCAGACGCGACGAACCGCCTACGAGCTCTTTACGCCCAATAAATCCGGATAACGCTTGAACCCTACGTATTACCGCGGCTGCTGGCACGTAGTTAGCC
+
CCCCCGGGGGGGGGGGGGGGGGGGGGGGGGGGGGGGGGGGGGGGGGGGGGGGGGGGGGGGGGGGGGGGGGGGGGGGGGGGGGGGGGGGGGGGGGGGGGGGGGGGGGGGGGGGGGGGEEFGGGGGGGGGGGGGGGGGGGGGGGGGGGGGGGGGGGGGGGGGGGGGGGGGGGG5EGDGFGFGGGGFEGGGGGGGGDGGCFGGFFFFFFFFFFFFBFFFFFFFFFF<FFF:>6?BFFFFFFFFFFFFFA>DBFFF6:AF?FBB((5>FFF0:?:F<BFFFFFB>;FBFFF?B?<??7<:B><>2
@M04999:289:000000000-L3R54:1:1101:19070:12581 2:N:0:412
CTAGACTACTCGGGTATCTAATCCTGTTTGCTCCCCACGCTTTCGCATCTCAGCGTCAGTATCTGTCCAGAAGGCCGCCTTCGCCACCGGTATTCCTCCACATCTCTACGCATTTCACCGCTACACGTGGAATTCTACCTTCCTCTACAATACTCCAGATAACCAGTTTTAAGTGCAGTTCCCAGGTTGAGCCCGGGGCTTTCACACCTAACTTAATTATCCGCCTACATGCCCTTTACGCCCAGTCATTCCGATTAACGCTCGCACCCTCCGTATTACCGCGGCTGCTGGCACGGAGTT
+
CCCCCGGGGGGGGGGGGGGGGGGGGGGGGGGGGGGGGGGGGGGGGGGGGGGGGGGGGGGGGGGGGGGGGGGGGGGGGGGGGGGGGGGGGGGGGGGGGGGGGGGGGGGGGGGGGGGGGGGGGGGGGGGGGGGGGGGGGGGGGGGGGGGGGGGGGGGGGGGGGGGGGGGGGGGGGGFGFGFGGGGGGFGGGGGGGGG5DDDGFFFFFFFFFFEFFFFFEFFFFF>B@D@FEFFFFFF@FFFEFFFDFFF3CEFCF@F;@EE@BFFFFFFB62:BF?:<?ADF?>>472><?:?F?F?B>0::
@M04999:289:000000000-L3R54:1:1101:11648:12590 2:N:0:412
GACTACTCGGGTATCTAATCCTGTTTGCTCCCCACGCTTTCGCATCTCAGCGTCAGTATCTGTCCAGAAGGCCGCCTTCGCCACCGGTATTCCTCCACATCTCTACGCATTTCACCGCTACACGTGGAATTCTACCTTCCTCTACAATACTCCAGATAACCAGTTTTAAGTGCAATTCCCAGGTTGAGCCCGGGGCTTTCACACCTAACTTAATTATCCGCCTACATGCCCTTTACGCCCAGTCATTCCGATTAACGCTCGCACCCTCCGTATTACCGCGGCTGCTGGCACGGAGTTAGCC
+
CCCCCGGGGGGGGGGGGGGGGGGGGGGGGGGGGGGGGGGGGGGGGGGGGGGGGGGGGGGGGGGGGGGGGGGGGGGGGGGGGGGGGGGGGGGGGGGGGGGGGGGGGGFGGGGGGGGGGGGGGGGGGGGGGGGGGGGGGGGGGGGGGGGGGGGGGGGGGGGGGGGFGGGGGGGGGGGGFGFGGGGGGGGGGGGGGGGGGGFGFFFFFFFFFFFFEFFFFFF?FFFFFFFFF>BFFF9C?D>>@DFFFFFFFFDF0<C<DB?:>B>FFFFFFFFFFBFDABFFB90-:????B<?79;8?>FF?
@M04999:289:000000000-L3R54:1:1101:5675:12614 2:N:0:412
GACTACCAGGGTATCTAATCCTGTTCGCTACCCATGCTTTCGAGCCTCAGCGTCAGTAACAGACCAGAGAGCCGCCTTCGCCACTGGTGTTCTTCCATATATCTACGCATTTCACCGCTACACATGGAGTTCCACTCTCCTCTTCTGCACTCAAGTCTCTCAGTTTCCGATGCTCTTCCTCAGTTAAGCTGAGGGCTTTCACATTCAGACTTAAAAGACCGCCTGCGCTCCCTTTACGCCCAATAAATCCGGAAAACGCTTGCCACCTACGTATTACCGCGTCTGCTGGCACGTAGTTAGC
+
CCCCCGGGGGGGGGGGGGGGGGGGGGGGG,FGGGGGGGGGGGGGGGGGGGGGGGGGGGGGGGGGGGFGGGGGGGGGGGGGGGGGGGGGGGGGGGFGGFGGGGGGGGGEGEEGGGGGGGGGGGGGGGGFGGFGGGGGGGGGGGGGGGGGGGGGFDCGGGGGGGGGGGGGGGGGGGGGFGFGGGGGGGGGGGGGGFECDFFGFFFFFFA6;CEFFFFFFFFFFFFFFFBAFF=BDEEFC9@EFFFFFFFFFE;9;(2=169?;?@F<)4:?BB1<A>ADBB(3-2(,:9??((.:4831:<>6
@M04999:289:000000000-L3R54:1:1101:23183:12628 2:N:0:412
GACTACACGGGTATCTAATCCTGTTTGCTCCCCACGCTTTCGCATCTCAGCGTCAGTATCTGTCCAGAAGGCCGCCTTCGCCACCGGTATTCCTCCACATCTCTACGCATTCCACCGCTACACGTGGAATTCTACCTTCCTCTACAATACTCTAGTTAACCAGTTTTAAGTGCAATTCCTAGGTTGAGCCCAGGGCTTTCACACCTAACGTAATTATCCGCCTACATGCCCTTTACGCCCAGTCATTCCGATTAACGCTCGCACCCTCCGTATTACCGCGGCGGCTGGCACGGAGTTAGCC
+
CCCCCGGGGGGGGGCEFGGGGFCFGGGGGFGGGGGGGGGGGGGEFGDFGGGGGCFGGGGGGGGGGFFFGGGGGGGGGGGFGGGGGGGGCFGFGFCGGGGGFFFFFGGGGGFFFGGGGGGGGGGGFGGGGGGGEGGGGGGGGDFGGGGGGGGGGFGGFFEG89DGGDEC8FFGGGGGFCFGGGGGGGGGFGFGGE?DFGGGFF6AEFFFFDDBD>FFFFFFFFF9B=C?9BFBDECE??@D?;;<<EE??E6;7@FFF;@?@@BFF?0:124.38<AFFB999((4>6<<:<((-44::A48
@M04999:289:000000000-L3R54:1:1101:25350:12652 2:N:0:412
TGACTACAGGGGTATCTAATCCTGTTTGCTCCCCACGCTTTCGCATCTCAGCGTCAGTATCTGTCCAGAAGGCCGCCTTCGCCACCGGTATTCCTCCACATCTCTACGCATTTCACCGCTACACGTGGAATTCTACCTTCCTCTACAATACTCCAGATAACCAGTTTTAAGTGCAGTTCCCAGGTTGAGCCCGGGGCTTTCACACCTAACTTAATTATCCGCCTACATGCCCTTTACGCCCAGTCATTCCGATTAACGCTCGCACCCTCCGTATTACCGCGGCTGCTGGCACGGAGTTAGC
+
CCCCCGGGGGGGGGGGGGGGGGGGGGGGGGGGGGGGGGGGGGGGGGGGGGGGGFGGGGGGGGGGGGGGGGGGGGGGGGGGGGGGGGGGGGGGGGGGGGGGGGGGGGGGGGGGGGGGGGGGGGGGGGGGDGFGGGGGGGGGGGGGGGGGGGGGGGGGGGGGGGGGGGGGGGFGFGGGFFFGFGGGGGGGCFGGGGDGGGGGFFFFFFFF=FFFEFFFFFFFFF@FFFFEFFBFFFEFFFFFFF@E=AFFFCE?0?DFF@6:FFFFFF?<:BF?67>>BBFF93133?DFFF:?B399:?BF<
@M04999:289:000000000-L3R54:1:1101:13148:12679 2:N:0:412
GACTACAAGGGTATCTAATCCTGTTCGCTCCCCACGCTTTCGTCCATCAGCGTCAATCGGTATTTAGTAACCTGCCTTCGCAATCGGGGTTCTGTGTAATATCTATGCATTTCACCGCTACACTACACATTCCAGCTACTTCAATACTATTCAAGATTAACAGTATCAACGGCAGTTCTACAGTTAAGCTGCAGGTTTTCACCGCTGACTTATCAACCCGCCTACGGACCCTTTAAACCCAATAAATCCGGATAACGCTCGCATCCTCCGTATTACCGCGGCGGCTGGCACGGCGTTACCC
+
C<<CCDE,CFCEEEGFAFDDFGGGCDGEGGGGDGGGGEEFFEFGDFGDEGGGGGEEFGGGF@,EEGGGGCDFDFFGGC,4FFGFFG:77>CEAFGEFGCFGAFBEFDGGGFEFFGCFGGGDGGGFGFE9FFGGDEFFDFGDFFGDFGGGGGF;3EGF=;FGFFDDDAF,=EEEGDGFGFGGGGGGF:D8BAFGGCD:CGF9C8@AFFFBFFECAF6@FD9BADDFDFFFF@2BEF?8@=ED<@FFF<CEF;0(44;?BDD>904;2>>BF((,44>F:9B29(-4(,062<<>((4-((),
@M04999:289:000000000-L3R54:1:1101:4943:12696 2:N:0:412
GAGACTACTCGGGTATCTAATCCTGTTTGCTCCCCACGCTTTCGCATCTCAGCGTCAGTATCTGTCCAGAAGGCCGCCTTCGCCACCGGTATTCCTCCACATCTCTACGCATTTCACCGCTACACGTGGAATTCTACCTTCCTCTACAATACTCCAGATAACCAGTTTTAAGTGCAATTCCCAGGTTGAGCCCGGGGCTTTCACACCTAACTTAATTATCCGCCTACATGCCCTTTACGCCCAGTCATTCCGATTAACGCTCGCACCCTCCGTATTACCGCGGCTGCTTGCACGGAGTT
+
CCCCCGGGGGGGGGGGGGGGGGGGGGGGGGGGGGGGGGGGGGGGGGGGGGGGGGGGGGGGGGGGGGGGGGFGGGGGGGGGGFGGGGGGGGDGGGGGGGGGGGGGGGGGGGGGGGGGGGGGGGGGGGGGGEGGGGGGGGGGGGGGGGGGGGGGGGGGFGGGGGGGGGGGGGGGGGGGFGFGGCGGGGGGFGGGGGGGGGGGFFFFFFFFFFFFFFFFCFFFFFFFFFFFFCF@D@@@EFFDBF6;(/47CEE;;D?;EFF>??>FBF>F??098(8:A94<11076967)5623-343:7
@M04999:289:000000000-L3R54:1:1101:17097:12729 2:N:0:412
GTCGACTACCAGGGTATCTAATCCTGTTTGCTCCCCACGCTTTCGCATCTCAGCGTCAGTATCTGTCCAGAAGGCCGCCTTCGCCACCGGTATTCCTCCACATCTCTACGCATTTCACCGCTACACGTGGAATTCTACCTTCCTCTACAATACTCCAGATAACCAGTTTTAAGTGCAATTCCCAGGTTGAGCCCGGGGCTTTCACACCTAACTTAATTATCCGCCTACATGCCCTTTACGCCCAGTCATTCCGATTAACGCTCGCACCCTCCGTATTACCGCGGCTGCTGGCACGGAGTTT
+
CCCCCGGGGGGGGGGGGGGGGGGGGGGGGGGGGGGGGGGGGGGGGGGGGGGGGGGGGGGGGGGGGGGGGGGGGGGGGGGGGGGGGGGGGGGGGGGGGGGGGGGGGGGGGGGGGGGGGGGGGGGGGGGGGGGGGGGGGGGGGGGGGGGGGGGGGGGGGGGGGGGGGGGGGGGGGGGGFGFGGGGGGCFGGGGGGGGGDDGGFFFFFFFFFFEFFFFFFFFFFE>BFF@@BEFEE@EFFCCADFFFFEE;EEEF;;D?FFC06::999B9::1?FFBBFFFBBF>9>67:??F??F:;(7::)
@M04999:289:000000000-L3R54:1:1101:18610:12733 2:N:0:412
CTTGACTACAAGGGTATCTAATCCTGTTCGCTACCCATGCTTTCGAACCTCAGCGTCAGTTACAGACCAGAGAGCCGCCTTCGCCACTGGTGTTCTTCCATATATCTACGCATTCCACCGCTACACATGGAGTTCCACTCTCCTCTTCTGCACTCAAGAAACATAGTTTCAGCTGCAGTTCCCCAGTTAAGCTGGGGGCTTTCACAGCTGACTTATCTTCCCGCCTGCGTTCGCTTTACGCCCAATAAATCCGGACAACGCTTGCCACCTACGTATTACCGCGGCTGCTGGCACGTAGTT
+
CCCCCGGGGGGGGGGGGGGGGGGGGGGGGGGG@CEFFGGGGGGGGGGGGGGGGGGGGGGGGGGGGGGGGGGGGGGGGGGGGGGGGGGGGGGGGGGGGGGGGGGGGGGGGGGGGGGGGGGGGGGGGGGGGGGGGGGGGGGGGGGGGGGGGGGGGGGGGGGGGGGGGGGGGGGGGGGGFGFGGGGGFGGGGGGGGGGGGGGGFFFFFFFFEFEFFFFFEFFFFFFFFFFFFFFFFFFDDFFFFFFFF@EFFFFFFF?BFF@;>B:BFFFFFFF?:8>B:<A9:3;FB>B?FDF0(513:66A
@M04999:289:000000000-L3R54:1:1101:21759:12770 2:N:0:412
ATGACTACCGGGGTATCTAATCCTGTTCGCTCCCCACGCTTTCGTCCATCAGCGTCAATCGGTATTTAGTAACCTGCCTTCGCAATCGGGGTTCTGTGTAATATCTATGCATTTCACCGCTACACTACACATTCCAGCTACTTCAATACTATTCAAGATTAACAGTATCAACGGCAGTTCTACAGTTAAGCTGCAGGTTTTCACCGCTGACTTATCAACCCGCCTACGGACCCTTTAAACCCAATAAATCCGGATAACGCTCGCATCCTCCGTATTACCGCGGCTGCTGGCACGGAGTT
+
CCCCCGGGGGGGGGGGGGGGGGGGGGGGGGGGGGGGGGGGGGGGGGGGGGGGGGGGGGGGGGGGGGGGGGGGGGGGGGGGGGGGGGGGGGGGGGGGGGGGGGGGGGGGGGGGGGGGGGGGGGGGGGGGGGGGGGGGGGGGGGGGGGGGGGGGGGGGGGGGGGGGGGGGGGGGGGDGFGFGGGGGGGGGGGGGGGGGGGGGFFFFFFEFFADEEFFFEFFFDBBBDDFFF=BFFFFFF?CF@FF@DFEEFFFF6?F<FFFF<621>?FFFFFBFFFFFFF:;>>9>>??BFF?7?9>9?B
@M04999:289:000000000-L3R54:1:1101:18804:12782 2:N:0:412
AATCAGACTACTCGGGTATCTAATCCTGTTCGCTACCCATGCTTTCGAACCTCAGCGTCAGTTACAGACCAGAGAGCCGCCTTCGCCACTGGTGTTCCTCCATATATCTACGCATTCCACCGCTACACATGGAGTTCCACTCTCCTCTTCTGCACTCAAGAAAAACAGTTTCAGCTGCACTTCCCCGGTTAAGCCGAGGGCTTTCACAGCTGACTTGTTCTCCCGCCTGCGTTCGCTTTACGCCCAATAAATCCGGACAACGCTTGCCACCTACGTATTACCGCGGCTGCTGGCACGTAGT
+
CCCCCGGGGGGGGGGGGGGGGGFGGGGGGGGGGGGGGGGGGGGGGGGGGGGGGGGGGGGGGGGGGGGGGGGGGGGGGGGGGGGGGGGGGGGGGGGGGGGGGGGGGGGGGGGGGGGGGGGGGGGGGGGGGGG?@FGGGGGGGGGGFGGGGGGGGGGGGGFGGGGGGGGGGGGGGGGGFGFGGGGGGGGGGGGGFGG>D5DCBFFFFFFFA>E=EFFFBFFEFFF@FF@DDD;DDFFBFFFCE?DF>@@DFFCEBFB;(,311;BF<080AFFB27(.8>BAF9666(,(,4737:(<?B?(-
@M04999:289:000000000-L3R54:1:1101:11502:12835 2:N:0:412
CGACTACACGGGTATCTAATCCTGTTCGCTCCCCACGCTTTCGCTCCTCAGCGTCAGTGACGGCCCAGAGACCTGCCTTCGCCATCGGTGTTCTTCCCGATATCTACACATTCCACCGTTACACCGGGAATTCCAGTCTCCCCTACCGCACTCCAGTCCGCCCGTACCCGGCGCCGATCCACCGTTAAGCGATGGACTTTCACACCAGACGCGACGAACCGCCTACGAGCTCTTTACGCCCAATAAATCCGGATAACGCTTGCACCCTACGTATTACCGCGGCTGCTGGCACGTAGTTAGC
+
CCCCCGGGGGGGGGGGGGGGGGGGGGGGGGGGGGGGGGGGGGGGGGGGGGGGGGGGGGGGGGGGGGGGGGGGGGGGGGGGGGGGGGGGGGGGGGGGGGGGGGGGGGGGGGGGGGGGGGGGGGGGGGGGGGGGGGGGFF=FGGEGFGGGGGGDGGF8CF??GGGGGGGGGGGGEGGGFGFGGGGGFGDGFCE=FGG4DDFCFAFCFEFFFF1(45>@9@B>B>B?6?F:667?DFFFFFFFFF6737A<48B018<AF1>FB6:<?FFF13(43244<949>21072)8:414(..,2)-<<
@M04999:289:000000000-L3R54:1:1101:27713:12838 2:N:0:412
CGACTACTGGGGTATCTAATCCTGTTTGCTCCCCACGCTTTCGCATCTCAGCGTCAGTATCTGTCCAGAAGGCCGCCTTCGCCACCGGTATTCCTCCACATCTCTACGCATTTCACCGCTACACGTGGAATTCTACCTTCCTCTACAATACTCCAGATAACCAGTTTTAAGTGCAGTTCCCAGGTTGAGCCCGGGGCTTTCACACCTAACTTAATTATCCGCCTACATGCCCTTTACGCCCAGTCATTCCGATTAACGCTCGCACCCTCCGTATTACCGCGGCTGCTGGCACGGAGTTAGC
+
CCCCCGGGGGGGGGGGGGGGGGGGGGGGGGGGGGGGGGGGGGGGGGGGGGGGGGGGGGGGGGGGGGGGGGGGGGGGGGGGGGGGGGGGGGGGGGGGGGGGGGGGGGGGGGGGGGGGGGGGGGGGGGGGGGGGGGGGGGGGGGGFGFGGGGGGGGGGGGGGGGGGGGGGGGGGGGGGFGFGGGGGGGGGGGGGGGGGGGGGFFFFFFFFFFFFFFFFFFFFFFFFFFFFFEEFEDEFFFFFFF<E@FEFFFEF0;@FFF@?FFFFBB:?FF>BF<BAABBBFFF>BF7:????<6960:AF4
@M04999:289:000000000-L3R54:1:1101:6934:12844 2:N:0:412
CGGGACTACCAGGGTATCTAATCCTGTTTGCTCCCCACGCTTTCGCATCTCAGCGTCAGTATCTGTCCAGAAGGCCGCCTTCGCCACCGGTATTCCTCCACATCTCTACGCATTTCACCGCTACACGTGGAATTCTACCTTCCTCTACAATACTCCAGATAACCAGTTTTAAGTGCAGTTCCCAGGTTGAGCCCGGGGCTTTCACACCTAACTTAATTATCCGCCTACATGCCCTTTACGCCCAGTCATTCCGATTAACGCTCGCACCCTCCGTATTACCGCGGCTGCTGGCACGGAGTTT
+
CCCCCGGFEGGGGGGGGGGGGGGGGGGGGGGGGGGGGGGGGGGGGGGGGGGGGGGGGGGGGGGGGGGGGGGGGGGGGGGGGGGGGGGGGGGGGGGGGGGGGGGGGGGGGGGGGGGGGGGGGGGGGGGGGGGGGGGGGGGGGGGGGGGGGGGGGGGGGGGGGGGGGGFGGGGGGGGGFGFGGGGGGGGGGGGGGGGGGGGGFFFFFFFFFFFFFFFFFFFFFEFFFFFFEFFFFD@FEFFFFBBD@FF3CCEEFDF?DFF<>BFFFFFFF?FFFFBFB>><19>9>>6???71()4,49:<)
@M04999:289:000000000-L3R54:1:1101:27114:12899 2:N:0:412
CTAACGACTACTGGGGTATCTAATCCTGTTCGCTCCCCACGCTTTCGTCCATCAGCGTCAATCGGTATTTAGTAACCTGCCTTCGCAATCGGGGTTCTGTGTAATCTCTATGCATTTCACCGCTACACTACACATTCCAGCTACTTCAATACTATTCAAGATTAACAGTATCAACGGCAGTTCTACAGTTAAGCTGCAGGTTTTCACCGCTGACTTATCAACCCGCCTACGGACCCTTTAAACCAAATAAATCCGGATAACGCTCGCATCCTCCGAATTCCCTCGGCTGCCGGCACGGTGT
+
B6B,,B,66+CF@,,@FG86C6;<;,,CC,;,@CG7F7,+6@@6,6FG7:@9BCCF::F7@9CD7@6,<666EF<FGFCG,9,C<F4=C,,,8@+>A<<9<A<9F,9,4C5AE5E?@@EEA=F:4+CAFFGGG947@;E;FEFG8;8D;FAF;DFCF:,,,69=F9:=3=337ECG5??=C++,,,=D5EDGGGC6CGGGFFF5=669=5==4F+399BEBBBA==@:@=@((/6(((/+1436((,..>E)/((((,(;E?F?2;>B13:2)3((-(()-))((,(,4017(2(31((--
@M04999:289:000000000-L3R54:1:1101:20256:12962 2:N:0:412
TGGACTACCAGGGTATCTAATCCTGTTTGCTCCCCACGCTTTCGCATCTCAGCGTCAGTATCTGTCCAGAAGGCCGCCTTCGCCACCGGTATTCCTCCACATCTCTACGCATTTCACCGCTACACGTGGAATTCTACCTTCCTCTACAATACTCCAGATAACCAGTTTTAAGTGCAATTCCCAGGTTGAGCCCGGGGCTTTCACACCTAACTTAATTATCCGCCTACATGCCCTTTACGCCCAGTCATTCCGATTAACGCTCGCACCCTCCGTATTACCGCGGCTCCTGGCACGGAGTTAT
+
CCCCCGGGFGGGGFGGGGGGGGGGFGGGGGGG@FGGGDGGGGGGGEE@9FFEEGGGGDGGGGGGCFGGFGGGGGDGGGGEGGGGGGGGGGGGGGGGGA=FGEGCFFAFFDEGGGGFEFEEEGGGGGEGGDGGFFFEFGGFGGACD8EACFAGDFDFGD?FGGGGGDAEGFA,@DFGFFDGD?FG@FE,,AFFFGEGDGGCFFFFFAEFEFFFEA@B6A=5@2@D92B=4530>E2;CC?B>>1(/;<3<CC@7;(2?9302?6>FFB??:FF:B02.6<(2(31((-,8(27>11(,43))
@M04999:289:000000000-L3R54:1:1101:26469:13019 2:N:0:412
TGGGACTACTAGGTATCTAATCCTGTTTGCTCCCCACGCTTTCGCATCTCAGCGTCAGTATCTGTCCAGAAGGCCGCCTTCGCCACCGGTATTCCTCCACATCTCTACGCATTTCACCGCTACACGTGGAATTCTACCTTCCTCTACAATACTCCAGATAACCAGTTTTAAGTGCAGTTCCCAGGTTGAGCCCGGGGCTTTCACACCTAACTTAATTATCCGCCTACATGCCCTTTACGCCCAGTCATTCCGATTAACGCTCGCACCCTCCGTATTACCGCGGCTGCTGGCACGGAGTT
+
CCCCCGGGGGGGGGGGGGGGGGGGGGGGGGGGGGGGGGGGGGGGGGGGGGGGGGGGGGGGGGGGGGGGGGGGGGGGGGGGGGGGGGGGGGGGGGGGGGGGGGGGGGGGGGGGGGGGGGGGGGGGGGGGGGFGGGGGGGGGGGGGGGGGGGGGGGGGGGGGGGGGGGGGGGGGGGGGFGFGGGGG?FGGGGGGGEGGGGGGFFFFFFFFFFBFFFFFFFAEFF=@?FFFFFFFFFFFFFDFFF?;;<EFFCFE<D?@FFFFFF>FFF9??:<9:(,0<BABF909B>FFF(:<<BF06BF
@M04999:289:000000000-L3R54:1:1101:19746:13040 2:N:0:412
CATGACTACTAGGGTATCTAATCCTGTTTGCTCCCCACGCTTTCGCATCTCAGCGTCAGTATCTGTCCAGAAGGCCGCCTTCGCCACCGGTATTCCTCCACATCTCTACGCATTTCACCGCTACACGTGGAATTCTACCTTCCTCTACAATACTCCAGATAACCAGTTTTAAGTGCAGTTCCCAGCTTGAGCCCGGGGCTTTCACACCTAACTTAATTATCCGCCTACATGCCCTTTACGCCCAGTCATTCCGATTAACGCTCGCACCCTCCGCATTACCGCGGCTCCTGGCTCGGATTTT
+
CCCCCGGFGGGGGGGFEFGGGGGGEGGGGGGG9FGDEGGGGCFGE,FBCGGGGGECECGGGFCFEFFCCEF,C,,FEGGGEEGFEEE@CCFCD?DFGGGDGFECCFGFFDEE7=5FFGGGGGEGGGGGG77FEFD,@EFGAEEFGGE=@FF8DC9DG@F8ADDFGC=AE8FFGFFAFGFC+C+=D,,6DCD<C:7C+*75AAFFF6*9>BEFFFFF<AAEFCDD>?@=BF<)>B@2>435;>@6(43;?CCF;10;14),.((310-3460:9(((-4><(,(-1((40)((()-((-().
@M04999:289:000000000-L3R54:1:1101:25316:13048 2:N:0:412
GACTACCGGGGTATCTAATCCTGTTTGCTCCCCACGCTTTCGCATCTCAGCGTCAGTATCTGTCCAGAAGGCCGCCTTCGCCACCGGTATTCCTCCACATCTCTACGCATTTCACCGCTACACGTGGAATTCTACCTTCCTCTACAATACTCCAGATAACCAGTTTTAAGTGCAGTTCCCAGGTTGAGCCCGGGGCTTTCACACCTAACTTAATTATCCGCCTACATGCCCTTTACGCCCAGTCATTCCGATTAACGCTCGCACCCTCCGTATTACCGCGGCTGCTGGCACGGAGTTAGCC
+
CCCCCGGGGGGGGGGGGGGGGGGGGGGGGGGGGGGGGGGGGGGGGGGGGGGGGGGGGGGGGGGGGGGGGGGGGGGGGGGGGGGGGGGGGGGGGGGGGGGGGGGGGGGGGGGGGGGGGGGGGGGGGGGGGGGGGGGGGGGGGGGGGGGGGGGGGGGGGGGGGGGEGGGFDGGGGGGGFGFGGGGGGGGGGGGGGGGGGGGGFFFFFFFFFFFFFFFFFFFDFFFFFFFFFFFFFFFFFFFFFFFFFFFFFFFFF?BB<>FFFFFFFF??BB:6?F2AF<609;;0444??0<6616:<FFFF
@M04999:289:000000000-L3R54:1:1101:10227:13064 2:N:0:412
TGTTGACTACCGGGGTATCTAATCCTGTTTGCTCCCCACGCTTTCGCATCTCAGCGTCAGTATCTGTCCAGAAGGCCGCCTTCGCCACCGGTATTCCTCCACATCTCTACGCATTTCACCGCTACACGTGGAATTCTACCTTCCTCTACAATACTCTAGTTAACCAGTTGTAAGTGCAATTCCTAGGTTGAGCCCAGGGCTTTCACACCTAACTTAATTATCCGCCTACATGCCCTTTACGCCCAGTCATTCCGATTAACGCTCGCACCCTCCGTATTACCGCGGCTCCTGGCACGGAGTT
+
CCCCCEGGEGGGGFG@FA@96@C<F<FGCF<E<C@6CEGECE,FCFGF7@,CFEGCGGDCC6,C@FFGCGEF@FFGDBF7?BCFC7CF=FC4CFG<FBGGGGGC@5?<AF@CGG79@9FDCE+CFAE:F8@+E=,EEBFC9D8DDFFGGGGFCCD999EGA=FGE=,7E,ED=EF875=C+5=EA7C9;7:CFFCCC>750@63?=1ADFB:@9FAAB=6@EFF2(5>B2>?E>3(:@FF;F9@0=;=9C5?31(63?EE1,179>>9(3(,(4,4(()--:B9((4(4,)((,)4((3,.
@M04999:289:000000000-L3R54:1:1101:16378:13096 2:N:0:412
CGACTACAAGGGTATCTAATCCTGTTTGCTCCCCACGCTTTCGCATCTCAGCGTCAGTATCTGTCCAGAAGGCCGCCTTCGCCACCGGTATTCCTCCACATCTCTACGCATTTCACCGCTACACGTGGAATTCTACCTTCCTCTACAATACTCCAGATAACCAGTTTTAAGTGCAGTTCCCAGGTTGAGCCCGGGGCTTTCACACCTAACTTAATTATCCGCCTACATGCCCTTTACGCCCAGTCATTCCGATTAACGCTCGCACCCTCCGTATTACCGCGGCTGCTGGCACGGAGTTAAC
+
CCCCCGGGGGGGGGGFGGGGGGGGGGGGGGFDGGGGCFGGFGEGGGGGGGGGGFGFGGGFGGFGGGGFF@FEFFGGGEGGGGGGGGEFGGGGDGGGGFGGGGGGGGGGDGGGGGGGGGGGGEGGGFGGGGGGGGFFGGCGGGGGGGGGGGGGGGGGGGGGGGGGGFCFG8@DFGGGFGFGGFG8DFGFFGGCGGGDGGGCFFFFFFAA@BFEFFFFEFFFF=@@=@FFFFBDFFFFFFFF>DD;@FFFEC1;D@0?C1((4902>FF02,9??:?BF<293(499<37:?:2((---()).
@M04999:289:000000000-L3R54:1:1101:23629:13101 2:N:0:412
AGCGACTACCGGGGTATCTAATCCTGTTCGCTACCCACGCTTTCGAGCCTCAGCGTCAGTTACTAGCCAGTCAGCCGCCTTCGCCACTGATGTTCTTCCATATATCTACGCATTTCACCGCTACACATGGAGTTCCACTGACCTCTCTAGCACTCAAGTCTTACAGTTTCTGATGCACGTCCATAGTTGAGCTATGACCTTTCACATCAGACTTATTAGACCGCCTGCGCTCCCTTTACGCCCAATAATTCCGGACAACGCTCGCCACCTACGTATTACCGCGGCTGCTGGCACGTAGTTT
+
CCCCCGGGGGGGDEGGGGGGGGGGGGGGGGGGGGGGGGGGGGGGGGGGGGFGGGGGGGGFGGGGGGGGGGFGGGGGGGGGGGGGDGGGGGGGGGGGDGGGGFGG9FGGGGGGGGGGGGGGGGEGGGGGGGGGGGGGGGGFGGGGGGGGGGGFGGGGFGFFGGGGGFGGGGGGGGGGFGFGDDGGGGGFFEGFEGGGGG58AFFFFFFFEBEFFFFFFFFFFEF9@FFFFFFD=DD@E<EE?BBD;@37777C;0?B9<?BB6620;BFB?>?187ABABF?;20126?F??F<2:?F:34)
@M04999:289:000000000-L3R54:1:1101:24976:13124 2:N:0:412
GACTACCAGGGTATCTAATCCTGTTCGCTCCCCACACTTTCGTCCATCAGCGTCAATCGGTATTTAGTAACCTGCCTTCGCAATCGGGGTTCTGTGTAATATCTATGCATTTCACCGCTACACTACACATTCCAGCTACTTCAATACTATTCAAGATTAACAGTATCAACGGCAGTTCTACAGTTAAGCTGCAGGTTTTCACCGCTGACTTATCAACCCGCCTACGGACCCTTTAAACCCAATAAATCCGGATAACGCTCGCATCCTCCGTATTACCGCGGCTGCTGGCACGGAGTTAGCC
+
CCCCCGGGGGGGGGGGGGGGGGGGGGGGGGGGGGGGGGGGGGGGGGGGGGGGGGGGGGGGGCGGGGGFGGGGGGGGGGGGGGGGGGGGGGGGGGGGGGFGGGGGGGGGGGGGGGGGGGGGGGGGGGGGGGGG9EFGGGGGGGGFEFGGCFGGFGGCFGGGGGGGGGGGGGGEGGGGFGFFGGGGGGGFGGGGFG6;DFGFAFFEDEDBFEFEFAFFFA>BFFDFFAF=@BFFFBFE4>BBD@@;@;CC;>F6?;EEF9,236@?98431>6?<?A<401(-09>1::2::BFB;2-8A9<7
@M04999:289:000000000-L3R54:1:1101:27848:13160 2:N:0:412
GACTACCAGGGTATCTAATCCTGTTTGCTCCCCACGCTTTCGCATCTCAGCGTCAGTATCTGTCCAGAAGGCCGCCTTCGCCACCGGTATTCCTCCACATCTCTACGCATTTCACCGCTACACGTGGAATTCTACCTTCCTCTACAATACTCCAGATAACCAGTTTTAAGTGCAATTCCCAGGTTGAGCCCGGGGCTTTCACACCTAACTTAATTATCCGCCTACATGCCCTTTACGCCCAGTCATTCCGATTAACGCTCGCACCCTCCGTATTACCGCGGCTGCTGGCACGGAGTTAGCC
+
CCCCCGGGGGGGGGGGGGGGGGGGGGGGGGFGGGGGGGGGGGGGGGGGGGGGGGGGGGGGGGGGGGGGGGGGGGGGGGGGGGGGGGGGGGGGGGGGGGGGGGGGGGGGGGGGGGGGGGGGGGGGGGGEGGGGGGGGGGGGGGGGGGGGGGGGGGGGGGGGGGGGGGGGGGGGGGFFFGFGGGGGGGGFGGGGGDCGDGDFFFFFEFFFDFFFFFFFFFFFFF=@FFFFFFFFFFFFF<F>;;;<AFEFFFFF??C9?BFFBFFB>?FFBBF<BBABF:>96069??BFF<7?97(-14<<2
@M04999:289:000000000-L3R54:1:1101:4714:13167 2:N:0:412
ACTACCCGGGTATCTAATCCTGTTTGCTCCCCACGCTTTCGCATCTCAGCGTCAGTATCTGTCCAGAAGGCCGCCTTCGCCACCGGTATTCCTCCACATCTCTACGCATTTCACCGCTACACGTGGAATTCTACCTTCCTCTACAATACTCCAGATAACCAGTTTTAAGTGCAATTCCCAGGTTGAGCCCGGGGCTTTCACACCTAACTTAATTATCCGCCTACATGCCCTTTACGCCCAGTCATTCCGATTAACGCTCGCACCCTCCGTATTACCGCGGCTGCTGGCACGGAGTTAGCCG
+
CCCCCGGGGGGGGGGGGGGGGGGGGGGGGGGGGGGGGGGGGGGGGGGGGGGGGGGGGGGGGGGGGGGGGGGGGGGGGGGGGFGGGGGGGGGGGGGGGGGGGGGGGGGGGGGGGGGGGGGGGGGGGGGGGGGGGGGGGGGGGGGGGGFGGGGGGGGGGFGGGGGGGGGGGGGGGGGGFGFGGGGFFGGGGGGGGGGGGGGGFFFFFFFFFFFEFFFFFFFFFF@DFFFFE@E@@CFFFFFFFFFFFFFFFD;@FFFFFFFFB>FBF?FFFFFFFFFFFFB>FFFFBD01(<B6>0:?<BFF0
@M04999:289:000000000-L3R54:1:1101:5507:13171 2:N:0:412
AGAGCGACTACTCGGGTATCTAATCCTGTTCGCTCCCCACGCTTTCGTCCATCAGCGTCAATCGGTATTTAGTAACCTGCCTTCGCAATCGGGGTTCTGTGTAATATCTATGCATTTCACCGCTACACTACACATTCCAGCTACTTCAATACTATTCAAGATTAACAGTATCAACGGCAGTTCTACAGTTAAGCTGCAGGTTTTCACCGCTGACTTATCAACCCGCCTACGGACCCTTTAAACCCAATAAATCCGGATAACGCTCGCATCCTCCGTATTACCGCGGCTGCTGGCACGGAGT
+
CCCCCGGGGGGGGGGGGGGGGGGGGGGGGGGGGGGGGGGGGGGGGGGGGGGGGGGGGGGGGGGGGGGGGGGGGGGGGGGGGGGGGGGGGGGGGGGGGGGGGGGGGGGGGGGGGGGGGGGGGGGGGGGGGGGGGGGGGGGGGGGGGGGGGGGGGGGGGGGGGGGGGGGGGGGGGGGGFGDGGGGGGGGGGGGGGGGGGGGGFFFFFFFFDFFFFFFFFFFFFFFFFFFDDFFFFFFF@F;FFEEFFFFFFFFFFFFFFF?<<6>?:229BB?FBFFFFBBDAAB9>999BBFF:17??;>94
@M04999:289:000000000-L3R54:1:1101:18527:13188 2:N:0:412
CCATAGACTACCCGGGTATCTAATCCTGTTCGCTACCCATGCTTTCGAACCTCAGCGTCAGTTACAGACCAGAGAGCCGCCTTCGCCACTGGTGTTCTTCCATATATCTACGCATTCCACCGCTACACATGGAGTTCCACTCTCCTCTTCTGCACTCAAGAAAAACAGTTTCAGCTGCACTTCCCCGGTTAAGCCGAGGGCTTTCACAGCTGACTTGTTCTCCCGCCTGCGTTCGCTTTACGCCCAATAAATCCGGACAACGCTTGCCACCTACGTATTACCGCGGCTGCTGGCACGGAGT
+
CCCCCGGGGGGGGGGGGGGGGGDFGGGGGGGGGGGGGGGGGGGGGGGGGGGGGGGGGGGGGGGGGGGGGGGGGGGGGGGGGGGGGGGGGGGGGGGGGGFGGGGFGGGGGGGGGGGGGGGGGGGGGGGGGGG?FGGGGGGGGGGGGGGGGGGGGGGFGGGGGGGGGGGGGGGGGGGGFGFGGFGGGGGGGGGGGGGGGGGGFFFFFFFFFFFFFFFFFFFFFFFFFFFFFFFFFFFFFFFFFFD@B;73:B>DFFB9BFFFFFFF:((59?:?0::?2<BAFF<((42103:?B<223(-(-
@M04999:289:000000000-L3R54:1:1101:27918:13228 2:N:0:412
ACCGGACTACTAGGGTATCCAATCCTGTTCGCTCCCCACGCTTTCGTCCATCAGCGTCAATCGGTATTTAGTAACCTGCCTTCGCAATCGGGGTTCTGTGTAATATCTATGCGTTTCACCGCTACACTACACATTCCAGCTACTTCAATACTATTCAAGATTAACAGTATCAACGGCAGTTCTACAGTTAAGCTGCAGGTTTTCACCGCTGACTTATCAACCCGCCTACGGACCCTTTAAACCCAATAAATCCGGATAACGCTCGCATCCTCCGTATTACCGCGGCTGCTGGCACGGAGTT
+
CCCCCGGGGGGGGGGGGGGGGGGGGGGGGGGGGGGGGGGGGGGGGGGGGGGGGGGGGGGGGGGGGGGGGGGGGGGGGGGGGGGGGGGGGGGGGGGGGGGGGGGGGGGGGGGGGGGGGGGGGGGGGGGGGGGGGGGGGGGGGGGGGGGGGGGGGGGGGGGGGGGGGGGGGGGGGGGGFGFGGGGGGGGGGGGGGGGGGFGGFFFFFFFFFFFBFFFFFFFFFDFFFFFDFFDFFFFFFFEFEEDFF<DFFEECFFFFDDBB:BBFFFFFF:7>B>FBFFFFFB>BF>>BFF:7<<?B-,184
@M04999:289:000000000-L3R54:1:1101:9463:13315 2:N:0:412
AGTTGACTACTCGGGTATCTAATCCTGTTTGCTCCCCACGCTTTCGCATCTCAGCGTCAGTATCTGTCCAGAAGGCCGCCTTCGCCACCGGTATTCCTCCACATCTCTACGCATTTCACCGCTACACGTGGAATTCTACCTTCCTCTACAATACTCCAGATAACCAGTTTTAAGTGCAATTCCCAGGTTGAGCCCGGGGCTTTCACACCTAACTTAATTATCCGCCTACATGCCCTTTACGCCCAGTCATTCCGATTAACGCTCGCACCCTCCGTATTACCGCGGCTGCTGGCACGGAGTT
+
CCCCCGGGGGGGGGGGGGGGGGGGGGGGGGGGGGGGGGGGGGGGGGGGGGGGGFGGGGGGGGGGGGGGGGGGGGGGGGGGGGGGGGGGGGGGGGGGGGGGGGGGGGGGGGGGGGGGGGGGDGGGGGGGGGGGGGFGGFGGGGGGGGGGGGGGGGGGGGGGGGGGGGGGGGGGGFGGFGFGGGGGGGCFGFGGGGGGGGGGDFFFFFFFFFFFFFFFEFFFFFE>BD>@FFFCEE@FFFCFFF9BDFFFFFCFFFFF??EE@9BFFFFFFFFFB>BB:?DF)8>(39>FBFF((.4<932-4
@M04999:289:000000000-L3R54:1:1101:8488:13320 2:N:0:412
CCGACTACTCGGGTATCTAATCCTGTTTGCTCCCCACGCTTTCGCATCTCAGCGTCAGTATCTGTCCAGAAGGCCGCCTTCGCCACCGGTATTCCTCCACATCTCTACGCATTTCACCGCTACACGTGGAATTCTACCTTCCTCTACAATACTCCAGATAACCAGTTTTAAGTACAGTTCCCAGGTTGAGCCCGGGGCTTTCACACCTAACTTAATTATCCGCCTACATGCCCTTTACGCCCAGTCATTCCGATTAACGCTCGCACCCTCCGTATTACCGCGGCTGCTGGCACGGAGTT
+
CCCCCGGGGGGGGGGGGGGGGGGGGGGGGGGGGGGGGGGGGGGGGGGGGGGGGGGGGGGGGGGGGGGGGGGGGGGGGGGGGGGGGGGGGGGGGGGGGGGGGGGGGGGGGGGGGGGGGGGGGGGGGGGGGGGGGGGGGGGGGGGGGGGGGGGGGGGGGGGGGGGGGGGGGGGGGGGGFGFGGGGGGGGGGGGGGGGGCGGGFFFFFFFFFFFFFFFFFFFFA@FFFFFFF<EFFF@@CEFFF@<?;<<EEEEFF@FFEE6>BFFFFF0:B6?0<??FBFDFFFF017:??::?<<6>>FF
@M04999:289:000000000-L3R54:1:1101:11667:13323 2:N:0:412
AAGACTACTAGGGTATCTAATCCTGTTTGCTCCCCACGCTTTCGCATCTCAGCGTCAGTATCTGTCCAGAAGGCCGCCTTCGCCACCGGTATTCCTCCACATCTCTACGCATTTCACCGCTACACGTGGAATTCTACCTTCCTCTACAATACTCCAGATAACCAGTTTTAAGTGCAATTCCCAGGTTGAGCCCGGGGCTTTCACACCTAACTTAATTATCCGCCTACATGCCCTTTACGCCCAGTCATTCCGATTAACGCTCGCACCCTCCGTATTACCGCGGCTGCTGGCACGGAGTT
+
CCCCCGGGGGGGGGGGGGGGGGGGGGGGGGGGGGGGGGGGGGGGGGGGGGGGGGGGGGGGGGGGGGGGGGGGGGGGGGGGGGGGGGGEGGGGGGGGGGGGGGGGGGGGGGGGGGGGGGGGGGGGGDGGGGGGGGGGGGGGGGGGGGGGGGGGGGGGGGGGGGGGGGGGGGGGGGGGFGFGGGGGDFCFGGGGGGGGGGGGFAFFFFFFFEFEFFFFCFFEFFDFFF@EFFFFFFFFFFDE>FFFFFFFFFE@@FF0;C19DF>92>B?FFFFFFFFFAFFB;>F21:?D(8?<49;3:F
@M04999:289:000000000-L3R54:1:1101:18937:13434 2:N:0:412
GACTACCGGGGTATCTAATCCTGTTCGCTACCCATGCTTTCGAACCTCAGCGTCAGTTACAGACCAGAGAGCCGCCTTCGCCACTGGTGTTCTTCCATATATCTACGCATTCCACCGCTACACATGGAGTTCCACTCTCCTCTTCTGCACTCAAGAAAAACAGTTTCAGCTGCACTTCCCCGGTTAAGCCGAGGGCTTTCACAGCTGACTTGTTCTCCCGCCTGCGTTCGCTTTACGCCCAATAAATCCGGACAACGCTTGCCACCTACGTATTACCGCGGCTGCTGGCACGTAGTTAGCC
+
CCCCCGGGGGGGGGGGGGGGGGGGGGGGGGGGGGGGGGGGGGGGGGGGGGGGGGGGGGGGGGGGGGGGGGGGGGGGGGGGGGGGGGGGGGGGGGGGGGGGGGGGGGGGGGGGGGGGGGGGGGGGGGGGGGGGGGGGGGGGGGGGGGGGGGGGGGGGGGGGGGGGGGGGGGGGGCGGFGFGGGGGGDFGGGGGGGGGGGGGFFFFFFFFFFFFFFFFFFA5?BFD@B<<<FFF@?EEFFFFFFFD<BFFFF9BFFFFFFFFFFFFFFFB???<BFFFDFBFFBF96:4?F281:??BA<AD?
@M04999:289:000000000-L3R54:1:1101:15409:13458 2:N:0:412
TGATTGACTACTCGGGTATCTAATCCTGTTCGCTACCCATGCTTTCGAACCTCAGCGTCAGTTACAGACCAGAGAGCCGCCTTCGCCACTGGTGTTCTTCCATATATCTACGCATTCCACCGCTACACATGGAGTTCCACTCTCCTCTTCTGCACTCAAGAAAAACAGTTTCAGCTGCACTTCCCCGGTTAAGCCGAGGGCTTTCACAGCTGACTTGTTCTCCCGCCTGCGTTCGCTTTACGCCCAATAAATCCGGACAACGCTTGCCACCTACGTATTACCGCGGCTGCTGGCACGTAGT
+
CCCCCGGGGGGGGGGGGGGGGGGGGGGGGGGGGGGGGGGGGGGGGGGGGGGGGGGGGGGGGGGGGGGGGGGGGGGGGGGGGGGGGGGGGGGGGGGGGGGGGGGGGGGGGGGGGGGGGGGGGGGGGGGGGGGGGGGGGGGGGGGGGGGGGGGGGGGGGGGGGGGGGGGGGGGGGGGGFGFGGGGGGGGGGGGGGGGGDGGGFFFFFFFABBFFFFFFFFFFFFFFFFFFFFBFFFFFFF<FFDDF0<D@EFCFFFF9?F>??BFFFBB?ABFFFBFB?FFFAFF>BFBFFFF:?F05<?B?8
@M04999:289:000000000-L3R54:1:1101:1806:13475 2:N:0:412
TTAGACTACCGGGGTATCTAATCCTGTTTGCTCCCCACGCTTTCGCATCTCAGCGTCAGTATCTGTCCAGAAGGCCGCCTTCGCCACCGGTATTCCTCCACATCTCTACGCATCTCACCGCTACACGTGGAATTCTACCTTCCTCTACAATACTCCAGATAACCAGTTTTAAGTGCATTTCCCAGGTTGAGCCCGGGGCTTTCACACCTAACTTAATTATCCGCCTACATGCCCTTTACGCCCAGTCATTCCTATTAACGCTCGCACCCTCCGTCTTACCGCGGCTTCTGGCACGGAGGT
+
CCCCCGGGGG+CFGCCGGGFGGGGGGGGGGG9FFDFFGDFGGGGGGGGGGGGGGDFGGGGGGGGFGFGGGFCGGDGGGGGDDBFGGCFGEEEFGGGGGGGGGGGGGGCFGDEEEGGGGGDGGGGGGD?E:FAEGGGCC9EFGGGGGGGGCFCEGGFGF8FGGGFFCDFG8EDGGGGF7CCFF6:835@@<:ACDEGCCCDFAFFFFF>BEB@EFF:CFF?68>B2?FF;)9;E@@@EFC3<19;(.7;?))9)7??A2<0;BB0;9BB2<:?04(24<>:?61>>0(49<241)4((-(4
@M04999:289:000000000-L3R54:1:1101:13296:13493 2:N:0:412
AGACTACAAGGGTATCTAATCCTGTTCGCTCCCCACGCTTTCGTCCATCAGCGCCAATCGGTATTTAGTAACCTGCCTTCGCAATCGGGGTTCTGTGTAATATCTATGCATTTCACCGCTACACTACACATTCCAGCTACTTCAATACTATTCAAGATTAACAGTATCAACGGCAGTTCTACAGTTAAGCTGCAGGTTTTCACCGCTGACTTATCAACCCGCCTACGGACCCTTTAAACCCAATAAATCCGGATAACGCTCGCATCCTCCGTATTACCGCGGCTGCTGGCACGGAGTTAGC
+
CCCCCGGG@FEEFGGGGGGGGGGGGGGGGGG@F@<FGGGDFFGGGGGGGFGGGGGGGGFGGGG7FFDFGFGGGGGGGC<FGGGGGGFGDEGGGGGGGGGCGFFFBFGGDFGEFGGGGGGEGGGGGGGGGGGGGGFCFFGGGGGGFGGGGGGGGGFGFGEGDGGGGGGGGGGGGGGGFFFGFFFGGGFEGGGGGGGGFCDGFFAFDFFF5CFEEFFFFAAD9=BFFFFF@BFFBFEF374A(/3(/7C<CFF((/(772;DFBFF?9>2<<08::BFFFF0>B>6;0:.811<?0642?>2.
@M04999:289:000000000-L3R54:1:1101:8825:13502 2:N:0:412
GTTGACTACCCGGGTATCTAATCCTGTTCGCTCCCCACGCTTTCGTCCATCAGCGTCAATCGGTATTTAGTAACCTGCCTTCGCAATCGGGGTTCTGTGTAATATCTATGCATTTCACCGCTGCACTACACATTCCAGCTACTTCAATACTATTCAAGATTAACAGTATCAACGGCAGTTCTACAGTTAAGCTGCAGGTTTTCACCGCTGACTTATCAACCCGCCTACGGACCCTTTAAACCCAATAAATCCGGATAACGCTCGCATCCTCCGTATTACCGCGGCTGCTGGCACGGAGTT
+
CCCCCGGGGGGGGGGGGGGGGGGGGGGGGGGGGGGGGGGGGGGGGGGGGGGGGGGGGGGGGGGGGGGGGGGGGGGGGGGGGGGGGGGGGGGGGGGGGGGGGGGGGGGGGGGGGGGGGGGGGGGGGGGGGGGGGGGGGGGGGGGGGGGGGGGGGGGGGGGGCGGGGGGGGGGGGGDDDGFGGGGGGGGGGGGGGGGGGGGGFFFFFFBFFFFDBFFFFFFFFDBFFFFFFFFFFFF;EFFFF@@FFFF<EFFE9BF;1>@DB6:B>BBB?<D76??1>AA2(13;;>>FFF708>?>0-,3
@M04999:289:000000000-L3R54:1:1101:3796:13503 2:N:0:412
GAAAGGACTACTAGGGTATCTAATCCTGTTTGCTCCCCACGCTTTCGCATCTCAGCGTCAGTATCTGTCCAGAAGGCCGCCTTCGCCACCGGTATTCCTCCACATCTCTACGCATTTCGCCGCTACACGTGGAATTCTACCTTCCTCTACAATACTCCAGATAACCAGTTTTAAGTGCAATTCCCAGGTTGAGCCCGGGGCTTTCACACCTAACTTAATTATCCGCCTACATGCCCTTTACGCCCAGTCATTCCGATTAACGCTCGCACCCTCCGTATTACCGCGGCTGCTGGCACGGAGT
+
CCCCCGGGGGGGGGGGGGGGGGGGGGGGGGGGGGGGGGGGGGGGGGGGGGGGGGGGGGGGGGGGGGGGGGGGGGGGGGGGGGGGGGGGGGGGGGGGGGGGGGGGGGGGGGGGGGGGGGGGGGGGEGGGGGGGGGGGGGGGGGGGGGGGGGGGGGDGGGGGGGGGGGGGGGGGFGGGFGFGGGGGGGFGFGGGGGGGGGGGEFFF>FFFFFFFFFFF=FFEFEF?@F@@FFFFFFEDEFFFE6<.:;FFEFEFEF;0;D:>B<9:4>FFF;BFB<B3:?F>4)4966;F9?F>0(.2:BF94
@M04999:289:000000000-L3R54:1:1101:14937:13508 2:N:0:412
GGGCTACAGGGGTATCTAATCCTGTTTGCTCCCCACGCTTTCGCATCTCAGCGTCAGTATCTGTCCAGAAGGCCGCCTTCGCCACCGGTATTCCTCCACATCTCTACGCATTTCACCGCTACACGTGGAATTCTACCTTCCTCTACAATACTCTAGTTAACCAGTTTTAAGTGCAATTCCTAGGTTGAGTCCAGGGCTTTCACACCTAACTTAATTATCCGCCTACATGCCCTTTACGCCCAGTCATTCCGATTAACGCTCGCACCCTCCGTATTACCGCGGCTGCTGGCACGGAGTTAGC
+
CCCCCGGGGGGGGGGGGGGGGGGGGGGGGGGGGGGGGGGGGGGGGGGGGGGGGGGGGGGGGGGGGGGGGGGGGGGGGGGGGGGGGGGFGGGGGGGGGGGGGGGGGGGGGGGGGGGGGGGGGGGGGGGGDGGGGGGGGGGGGGGGGGGGGGGGGGGGGGGGGGGGGGGGGGGGGGGFFGFGGGGGGGGFGGGGGCGGGGGGFFFFFFFFEDFFFFFFFFFFFFFF=@BEEFBFFFF:EFFDFFFFEFFEEFFFFF?FF?>@F>@6;;??F?FF0:?AA<?;6>;6>FFF7?7?(2(4:(.:5
@M04999:289:000000000-L3R54:1:1101:15348:13569 2:N:0:412
TGAAGACTACTCGGGTATCTAATCCTGTTTGCTCCCCACGCTTTCGCATCTCAGCGTCAGTATCTGTCCAGAAGGCCGCCTTCGCCACCGGTATTCCTCCACATCTCTACGCATTTCACCGCTACACGTGGAATTCTACCTTCCTCTACAATACTCCAGATAACCAGTTTTAAGTGCAGTTCCCAGGTTGAGCCCGGGGCTTTCACACCTAACTTAATTATCCGCCTACATGCCCTTTACGCCCAGTCATTCCGATTAACGCTCGCACCCTCCGTATTACCGCGGCTGCTGGCACGGAGTT
+
CCCCCGGGGGGGGGGGGGGGGGGGGGGGGGGGGGGGGGGGGGGGGGGGGGGGGGGGGGGGGGGGGGGGGGGGGGGGGGGGGGGGGGGGGGGGGGGGGGGGGGGGGGGGGGGGGGGGGGGGGGGGGGGGGGGGGGGGGGGGGGGGGGGGGGGGFEGGGGGGGGGGGGGGFGGFGGGGFGFGGGGGGGGGGGGGGGGGDGGGFFFFFFFFFFEEDFFFEFFFFFFFFFFFFFFFFFFFFFFFFFFFFFFFFFEFEE6@FDFEFFBB>FB>9<BF60?BFFFF<199;;>FF?B023.3,-(:8
@M04999:289:000000000-L3R54:1:1101:4192:13626 2:N:0:412
ACGGGACTACAAGGGTATCTAATCCTGTTTGCTCCCCACGCTTTCGCATCTCAGCGTCAGTATCTGTCCAGAAGGCCGCCTTCGCCACCGGTATTCCTCCACATCTCTACGCATTTCACCGCTACACGTGGAATTCTACCTTCCTCTACAATACTCCAGATAACCAGTTTTAAGTGCAATTCCCAGGTTGAGCCCGGGGCTTTCACACCTAACTTAATTATCCGCCTACATGCCCTTTACGCCCAGTCATTCCGATTAACGCTCGCACCCTCCGTATTACCGCGGCTGCTGGCACGGAGTT
+
CCCCCGGGGGGGGGGGGGGGGGGGGGGGGGGGGGGGGGGGGGGGGGGGGGGGGGGGGGGGGGGGGGGGGGGGGGGGGGGGGGGGGGGGGGGGGGGGGGGGGGGGGGGGGGGGGGGGGGGGGGGGGGGGGGGGGGGGGGGGGGGGGGGGGGGGGGGGGGGGGGGGGGGGGGGGGGGGFGFGGGGGGGGGGGGCEFGGGGGGDFFFFFFFFFEEBFFFEFFFFE?@DFFFFEFFFFFFFFCFFFFFF@;@EFFFFFDFD6EF09?FFB>BFFFFBF66?BFDF:9B>BF6?F?B0(5841;:4
@M04999:289:000000000-L3R54:1:1101:16708:13650 2:N:0:412
TTGGGACTACCGGGGTATCTAATCCTGTTTGCTCCCCACGCTTTCGCATCTCAGCGTCAGTATCTGTCCAGAAGGCCGCCTTCGCCACCGGTATTCCTCCACATCTCTACGCATTTCACCGCTACACGTGGAATTCTACCTTCCTCTACAATACTCCAGATAACCAGTTTTAAGTGCAGTTCCCAGGTTGAGCCCGGGGCTTTCACACCTAACTTAATTATCCGCCTACATGCCCTTTACGCCCAGTCATTCCGATTAACGCTCGCACCCTCCGTATTACCGCGGCTGCTGGCACGGAGTT
+
CCCCCGGGGGGGGGGGGGGGGGGGGGGGGGGGGGGGGGGGGGGGGGGGGGGGGGGGGGGGGGGGGGGGGGGGGGGGGGGGGGGGGGGGGGGGGGGGGGGGGGGGGGGGGGGGGGGGGGGGGGGGGGGGGGGGGGGGGGGGGGGGGGGGGGGGGGGGGGGGGGGGGGGFGGGGGGGGFGFGGGGGGGGGGGGGGGGGGGGGFFFFFFFFFFFFFFFF=FFEFFF9BFFFFFEEFFF;@ECFFFFFFDFF@C?C?EFFF?4531:B;B9;91:??6801:A<A?>>9>>667:(13<B(4624
@M04999:289:000000000-L3R54:1:1101:12408:13657 2:N:0:412
GGCTACCCGGGTATCTAATCCTGTTTGCTCCCCACGCTTTCGCATCTCAGCGTCAGTATCTGTCCAGAAGGCCGCCTTCGCCACCGGTATTCCTCCACATCTCTACGCATTTCACCGCTACACGTGGAATTCTACCTTCCTCTACAATACTCCAGATAACCAGTTTTAAGTGCAGTTCCCAGGTTGAGCCCGGGGCTTTCACACCTAACTTAATTATCCGCCTACATGCCCTTTACGCCCAGTCATTCCGATTAACGCTCGCACCCTCCGTATTACCGCGGCTGCTGGCACGGAGTTAGCC
+
CCCCCGFGGGGGGGGGGGGGGGGGGGGGGGGGGGGGGGGGGGGGEGGGGGGGGGGGGGGGGGGGGGGGGGGGGGGGGGGGGGGGGGGGGGGGGGGGGGGGGGGGGGGGGGGGGGGGGGGGGGGGGGGGGGGGGGGGGGGGGGGGGGGGGGGGGGGGGGGGGGGGGGGGGGGGGGGGFGFGGGGGGGGGGGGGGGGGGGGGFFFFFFFFFFFFFFFFFFF=FFFFFBEE9;;@FFFFFFFFFFFFFFFFEFF<<DFCFFFFFFFFFFFF?F??B?FF<?FF019BF:>?6:<:(((-8<FF?
@M04999:289:000000000-L3R54:1:1101:4995:13669 2:N:0:412
GACTACAGGGGTATCTAATCCTGTTTGCTCCCCACGCTTTCGCATCTCAGCGTCAGTATCTGTCCAGAAGGCCGCCTTCGCCACCGGTATTCCTCCACATCTCTACGCATTTCACCGCTACACGTGGAATTCTACCTTCCTCTACAATACTCCAGATAACCAGTTTTAAGTGCAGTTCCCAGGTTGAGCCCGGGGCTTTCACACCTAACTTAATTATCCGCCTACATGCCCTTTACGCCCAGTCATTCCGATTAACGCTCGCACCCTCCGTATTACCGCGGCTGCTGGCACGGAGTTAGCC
+
CCCCCGGGGGGGGGGGGGGGGGGGGGGGGGGGGGGGGGGGGGGGGGGGGGGGGGGGGGGGGGGGGGGGGGGGGGGGGGGGGGGGGGGGDGGGGGGGGGGGGGGGGGGGGGGGGGGGGGGGGGGGGGGGGGGGGGGGGGGGGGGGGGFFGGGG?DGGGGGGGGGGGFGGGGGGGGGGFGFGGGGGGGCCFGGGEGGGGGGFFFAFBFFFDFFFFFFFFFF?FD@DFE?*3>BE@34>?<9AD;;EFEECCE;D12?C6;:6>B;>>?06<9:8??<ABBFF19>>0:7B?:4-3((444<22
@M04999:289:000000000-L3R54:1:1101:21121:13687 2:N:0:412
TTACGACTACTCGGGTATCTAATCCTGTTTGCTCCCCACGCTTTCGCATCTCAGCGTCAGTATCTGTCCAGAAGGCCGCCTTCGCCACCGGTATTCCTCCACATCTCTACGCATTTCACCGCTACACGTGGAATTCTACCTTCCTCTACAATACTCCAGATAACCAGTTTTAAGTGCAATTCCCAGGTTGAGCCCGGGGCTTTCACACCTAACTTAATTATCCGCCTACATGCCCTTTACGCCCAGTCATTCCGATTAACGCTCGCACCCTCCGTATTACCGCCGCTGCTGGCACGGAGTT
+
CCCCCFGGGGGGGGGGGGFGGFGGGGGGGGGGAFF@@CGEGGGGGGGGGGFGGGGGGGGGGGFFGGGGGGFGGGGGGGGGGGFGGGGGGGGEGGGGGGGGGGFGG9?FFGGGGGGGGGGGGGGGGGGFGGDGGGFGGGGGFGGGGGGGGGGGGGGCFACEFGGGGFGFGGGGGGGGFG7DFGGGGGGGGEGGDFGDCCGGF>A>:FFA47>:=FFFECAEA?CDFDF@@;?<@F@FDF3+1;0:;(6=@CFFF;D0??DABFBF>B09>??6?0324?A)64((,3,,33)(11<?(,((.
@M04999:289:000000000-L3R54:1:1101:26838:13704 2:N:0:412
GACTACACGGGTATCTAATCCTGTTTGCTCCCCGCGCTTTCGCATCTCAGCGTCAGTATCTGTCCAGAAGGCCGCCTTCGCCACCGGTATTCCTCCACATCTCTACGCATTTCACCGCTACACGTGGAATTCTACCTTCCTCTACAATACTCCAGATAACCAGTTTTAAGTGCAGTTCCCAGGTTGAGCCCGGGGCTTTCACACCTAACTTAATTATCCGCCTACATGCCCTTTACGCCCAGTCATTCCGATTAACGCTCGCACCCTCCGTATTACCGCGGCTGCTGGCACGGAGTTAGCC
+
CCCCCGGGGGGGGGGGGGGGGGGGGGGGGGGGGGGGGGGGGGGGGGGGGGGGGGGGGGGGGGGGGGGGGGGGGGGGGGGGGGGGGGGGGGGGGGGGGGGGGGGGGGGGGGGGGGGGGGGGGGGGGGGGFGGGGGGGGGGGGGGGGGGGGGGGGGGGGGGGGGGGGGGGGGGGGGGGFGFGGGGGGGGGGGGGDGGGGGGGFFFFFFFFFFFEFFFFFFFFFFFFFFFFFFFFFFFFDF@FFFFFFCFFFFFFFFFFB9?<0;>F>BFFFFF:BBFFA:>>9>BBF7?::4>01(43?):A:
@M04999:289:000000000-L3R54:1:1101:17192:13709 2:N:0:412
GACTACCCGGGTATCTAATCCTGTTCGCTCCCCACGCTTTCGTCCATCAGCGTCAATCGGTATTTAGTAACCTGCCTTCGCAATCGGGGTTCTGTGTAATATCTATGCATTTCACCGCTACACTACACATTCCAGCTACTTCAATACTATTCAAGATTAACAGTATCAACGGCAGTTCTACAGTTAAGCTGCAGGTTTTCGCCGCTGACTTATCAACCCGCCTACGGACCCTTTAAACCCAATAAATCCGGATAACGCTCGCATCCTCCGTATTACCGCGGCTGCTGGCACGGAGTTAGCC
+
CCCCCGGGGGGGGGGGGGGGGGGGGGGGGGGGGGGGGGGGGGGGG:FGGGGGGGGGGGGGGGGGGGGGGGGGGGGGGGGGGGGGGGGGGGGGGGGGGGGGGGGGGGGGGGGGGGGGGGGGGGGGGGGGGGGGGGGGGGGGGGGGGGGGFGGGGGGGGGGGGGGGGGGGGGGGGGGGFGFGGGGGGGGGGGGGGGGGGFGFDFFFFFFFFFFFFFFFFFFFFFFFFFFFFFFFFFFF3AFD??@3=CFFFFFFFFFFF912>B>FFF?BFFF:B>DFABBF39BFF?DFF?FFFFBBBADA7
@M04999:289:000000000-L3R54:1:1101:6220:13718 2:N:0:412
ATGTGACTACCAGGGTATCTAATCCTGTTTGCTCCCCACGCTTTCGCATCTCAGCGTCAGTATCTGTCCAGAAGGCCGCCTTCGCCACCGGTATTCCTCCACATCTCTACGCATTTCACCGCTACACGTGGAATTCTACCTTCCTCTACAATACTCTAGTTAACCAGTTTTAAGTGCAATTCCTAGGTTGAGCCCAGGGCTTTCACACCTAACTTAATTATCCGCCTACATGCCCTTTACGCCCAGTCATTCCGATTAACGCTCGCACCCTCCGTATTACCGCGGCTGCTGGCCCGGAGTT
+
CCCCCGGGGGGGGGGGGGGGGGGGGGGGGGGGGGGGGGGGGGGGGGGGGGGGGGGGGGGGGGGGGGGGGGGGGGGGGGGGGGGGGGGGGGGGGGGGGGGGGGGGGGGGGGGGGDGGGGGGGGGGGGGGGGGGGGGGFGGGGGGGGGGGGGGGGGGGGGGGGGGGGGGGFGGGGGGGF?DDDGGGGFGGGGGGGGGGGCDGFFFFFFFFFFFFFFFFFFFF6AADFFFFFFFFFFFFFFFFFFFFFDEEAFEF?;?;<F?C@0??FBFFB<?BB>?BBFFFB<BF>933:03(8(49490:4
@M04999:289:000000000-L3R54:1:1101:14903:13745 2:N:0:412
TGGACTACCCGGGTATCTAATCCTGTTTGCTCCCCACGCTTTCGCATCTCAGCGTCAGTATCTGTCCAGAAGGCCGCCTTCGCCACCGGTATTCCTCCACATCTCTACGCATTTCACCGCTACACGTGGAATTCTACCTTCCTCTACAATACTCCAGATAACCAGTTTTAAGTGCAGTTCCCAGGTTGAGCCCGGGGCTTTCACACCTAACTTAATTATCCGCCTACATGCCCTTTACGCCCAGTCATTCCGATTAACGCTCGCACCCTCCGTATTACCGCGGCTGCTGGCACGGAGTT
+
CCCCCGGGGGGGGGGGGGGGGGGGGGGGGGGGGGGGGGGGGGGGGEEGGGGGGGGGGGGGGGGGGGGGGGGGGGGGGDGGGGGGGGGGGGGGGGGGGGGGGGGGGGGGGGGGGGGGGGGGGGGGGGGGGGGGGGGGGGGGGGGGGGGGGGGGGGGGGGGGGGGGGGGFGGGGGGGGFGFGGGGGGGGGGGGGGGGGGGGGFFFFFFFFFFFFFFFFCFFFFFBF=@FFFF;@DFFEFFFFFFFFFFFFFFFF@F03EFFFFF;9>BFFFFFFF?BFFB<?F>F>BF?FF:?BFBF>B0:
@M04999:289:000000000-L3R54:1:1101:17702:13746 2:N:0:412
ATAAGACTACTCGGGTATCTAATCCTGTTTGCTCCCCACGCTTTCGCATCTCAGCGTCAGTATCTGTCCAGAAGGCCGCCTTCGCCACCGGTATTCCTCCACATCTCTACGCATTTCACCGCTACACGTGGAATTCTACCTTCCTCTACAATACTCCAGATAACCAGTTTTAAGTGCAGTTCCCAGGTTGAGCCCGGGGCTTTCACACCTAACTTAATTATCCGCCTACATGCCCTTTACGCCCAGTCATTCCGATTAACGCTCGCACCCTCCGTATTACCGCGGCTGCTGGCACGGAGTT
+
CCCCCGGGGGGGGGGGGGGGGGGGGGGGGGGGGGGGGGGGGGGGGGGGGGGGGGGGGGGGGGGGGGGGGGGGGGGGGGGGGGGGGGGGFGGGGGGGGGGGGGGGGGGGGGGGGGGGGGGGGGGGGGGGGGGGGGGGGGGGGFGGGGGGGGGGGGGGGFFGGGFGGGGGGGGGGGGFFGFGGGGGGGCDGGGGGGFGGGGGFFFFFFFFAFEBBFFFEFFFFFFD>DDFFFCFE=DFFFFFFFF9<?EFFCEFCFF0?FEE<;:?BFB>FFBB61:?32<ABFB>9249<>24842:--2:8
@M04999:289:000000000-L3R54:1:1101:7908:13784 2:N:0:412
GACTACAGGGGTATCTAATCCTGTTTGCTCCCCACGCTTTCGCATCTCAGCGTCAGTATCTGTCCAGAAGGCCGCCTTCGCCACCGGTATTCCTCCACATCTCTACGCATTTCACCGCTACACGTGGAATTCTACCTTCCTCTACAATACTCCAGATAACCAGTTTTAAGTGCAATTCCCAGGTTGAGCCCGGGGCTTTCACACCTAACTTAATTATCCGCCTACATGCCCTTTACGCCCAGTCATTCCGATTAACGCTCGCACCCTCCGTATTACCGCGGCTGCTGTCACGGAGTTAGCC
+
CCCCCGGGGGGGGGGGGGGGGGGGGGGGGGGGGGGGGGGGGGGGGGGGGGGGGGGGGGGGGGGGGGGGGGGGGGGGGGGGGGGGGGGGGGGGGGGGGGGGGGGGGGGGGGGGGGGGGGGGGGGGGGGGGGGGGGGGGGGGGGGGGGGGGGGGGGGGGGGGGGGGGGGGGGGGGGGGFGFGGCGGGGGGGGGGGEEGGGGGFFFFFFFFFFFFFFFFFFFFFFFFFFF<B=BFFFCEFFFFF?8@EFFFFE;08@FFFB:<9BFFFFFF?FFF<BFFB?FF>9;2?F?))-<?:>BF?24<4
@M04999:289:000000000-L3R54:1:1101:6341:13785 2:N:0:412
CATAGACTACACGGGTATCTAATCCTGTTTGCTCCCCACGCTTTCGCATCTCAGCGTCAGTATCTGTCCAGAAGGCCGCCTTCGCCACCGGTATTCCTCCACATCTCTACGCATTTCACCGCTACACGTGGAATTCTACCTTCCTCTACAATACTCCAGATAACCAGTTTTAAGTGCAATTCCCAGGTTGAGCCCGGGGCTTTCACACCTAACTTAATTATCCGCCTACATGCCCTTTACGCCCAGTCATTCCGATTAACGCTCGCACCCTCCGTATTACCGCGGCTGCTGGCACGTAGTT
+
CCCCCGGGGGGGGGGGGGGGGGGGGGGGGGGGGGGGGGGGGGGGGGGGGGGGGFGGGGGGGGGGGGGGGGGGGGGGGGGGGGGGGGGGGGGGGGGGGGGGGGGGGFGGGGGGGGGGGGGGGGGGGGGGGGDGGGGGGGGGGGGGGGGGGGGGGGGGGGGGGGGGGGGGGGGGGGGGFGFGGGGGGGGGGGGGGGGGGGGGFFFFFFFFDDFFFFFFEFFFFFFFFFFFFFFFFFFFFFFFFFF>DFFFFFFFFF?F6?FFB>?0>FFBFFFFFFFFFFAAAB;>FF6>FF?>B?BB4(((.
@M04999:289:000000000-L3R54:1:1101:13378:13796 2:N:0:412
CGGTAGACTACTCGGGTATCTAATCCTGTTTGCTCCCCACGCTTTCGCATCTCAGCGTCAGTATCTGTCCAGAAGGCCGCCTTCGCCACCGGTATTCCTCCACATCTCTACGCATTTCACCGCTACACGTGGAATTCTACCTTCCTCTACAATACTCCAGATAACCAGTTTTAAGTGCAATTCCCAGGTTGAGCCCGGGGCTTTCACACCTAACTTAATTATCCGCCTACATGCCCTTTACGCCCAGTCATTCCGATTAACGCTCGCACCCTCCGTATTACCGCGGCTGCTGGCACGGAGT
+
CCCCCGGGFFGGFF;CFGGGGGGGGGGGGGGGGGGGGGGGGGGGGGGGGGGGGGGGGGGGGGGGGGGGGGGGGGGGGGGGGGGGGGGGGGGGGGGGGGGGGGGGGGGGGGGGGGGGGGGGGGGGGGGGGGGGGGGGGGGGGGGGGFGGGGFFGGGGGGGGGGGGGGGGGFGGGGGGFGFGGGGGGGGFGGFFCGGGGGGGFAFFFFFFFFFEFFFFFFFEFFFFF2>DFFFFC@3;EDF=C?@BFDDFF9E?EEED?F7?C?626>BF9(4?BF;<BBBFFF:62963,(3)4<(5?((-(
@M04999:289:000000000-L3R54:1:1101:26382:13801 2:N:0:412
AGACTACTGGGGTATCTAATCCTGTTTGCTCCCCACGCTTTCGCATCTCAGCGTCAGTATCTGTCCAGAAGGCCGCCTTCGCCACCGGTATTCCTCCACATCTCTACGCATTTCACCGCTACACGTGGAATTCTACCTTCCTCTACAATACTCCAGATAACCAGTTTTAAGTGCAGTTCCCAGGTTGAGCCCGGGGCTTTCTCACCTAACTTAATTATCCGCCTACATGCCCTTTACGCCCAGTCATTCCGATTAACGCTCGCACCCTCCGTATTACCGCGGCTGCTGGCACGGAGTGAGC
+
CCCCCGGGGGGGGGGGGGGGGGGGGGGGGGGGGGGGGGGGGGGGGGGGGGGGGGGGGGGGGGGGGGGGFGGGGGGGGGGGGGGGGGGGGGGGGGGGGGGGGGFGGGGGGGGGGGGGGGGGGGGGGGGGGGGGGGGGGGGGGGGGGGGGGGGGGGGGGGGGGGGGGGGGGGGGGGGGFGFGGGGCFFFGFGGGGGGGDCGGFFFFFFFFFFEFFFFFEFFEDFDFDFFECFEBFFFEFFFFFFFE3;ECFFEFF?DC4?><0140;9???F>FFF(<AA6>B>616<B>46042(-,:(.42
@M04999:289:000000000-L3R54:1:1101:28013:13826 2:N:0:412
GTTCTGACTACCCGGGTATCTAATCCTGTTCGCTACCCACGCTTTCGAGCCTCAGCGTCAGTTACTAGCCAGTCAGCCGCCTTCGCCACTGATGTTCTTCCATATATCTACGCATTTCACCGCTACACATGGAGTTCCACTGACCTCTCTAGCACTCAAGTCTTACAGTTTCTGATGCACGTCCATAGTTGAGCTATGACCTTTCACATCAGACTTATTAGACCGCCTGCGCTCCCTTTACGCCCAATAATTCCGGACAACGCTCGCCACCTACGTATTACCGCGGCTGCTGGCACGTAGT
+
CCCCCGGGGGGGGGGGGGGGGGGGGGGGGGGGGGGGGGGGGGGGGGGGGGGGGGGGGGGGGGGGGGGGGFGGFGGGGGGGGGGGGGGGGGGGGGGGGGFGGGGGGGGFGGGGGGGGGGGGGGGGGGGGGGGD:FGEFGGGGGGGGGGGGGGGGGGGGGGGGGGGGGGGGGGGGGGGFGFF?FGGGGGGGGGFGGGGGGFFFFFFFFFFFFFFFFFFFFFFFEEFFFFAFF>FF?BDFFFFC2>9>;FF@EEEFEF9?0;;@6>??>;>?FFFFF??>>:AAFFFB>;>>6?33:0>:(.8-
@M04999:289:000000000-L3R54:1:1101:4151:13871 2:N:0:412
GACTACTCGGGTATCTAATCCTGTTTGCTCCCCACGCTTTCGCATCTCAGCGTCAGTATCTGTTCAGAAGGCCGCCTTCGCCACCGGTATTCCTCCACATCTCTACGCATTTCACCGCTACACGTGGAATTCTACCTTCCTCTACAATACTCTAGTTAACCAGTTTTAAGTGCAATTCCTAGGTTGAGCCCAGGGCTTTCACACCTAACTTAATTATCCGCCTACATGCCCTTTACGCCCAGTCATTCCGATTAACGCTCGCACCCTCCGTATTACCGCGGCTGCTGGCACGGAGTTAGCC
+
CCCCCGGGGGGGGGGGCGGGGGGGGGEFGDGGEGGGG@FFDF@C,CFFGDGGEGGGGEFAFFG,C@FCGGGGGGGGGGGGGGGGGG+++ACF,CFF@FGFGGGGGDGGGGGGGGGGGGGGGGGC84FCGGGGGCG9EDFGGGFGGCEGGGGG:EEG;:FFDGGEFGGGGGGGFEGGFDFFCFGGGGFFFGGGF@EG6?C>FAFFFAFFDEFFFFFFE>@2>4AAB:;<@==BB3/8=(6?9(8>=?EC6@27;<C4;>DFB@62;0(4<;,3,84AB:FB9660<70((.4:6(31(62))
@M04999:289:000000000-L3R54:1:1101:27938:13874 2:N:0:412
TTGGACTACCGGGGTATCTAATCCTGTTTGCTCCCCACGCTTTCGCATCTCAGCGTCAGTATCTGTCCAGAAGGCCGCCTTCGCCACCGGTATTCCTCCACATCTCTACGCATTTCACCGCTACACGTGGAATTCTACCTTCCTCTACAATACTCCAGATAACCAGTTTTAAGTGCAATTCCCAGGTTGAGCCCGGGGCTTTCACACCTAACTTAATTATCCGCCTACATGCCCTTTACGCCCAGTCATTCCGATTAACGCTCGCACCCTCCGTATTACCGCGGCTGCTGGCACGGAGTTT
+
CCCCCGGGGGGGGGGGGGGGGGGGGGGGGGGGGGGGGGGGGGGGGGGGGGGGGGGGGGGGGGGGGGGGGGGGGGGGGGGGGGGGGGGGGGGGGGGGGGGGGGGGGGGGGGGGGGGGGGGGGGGGGGGGGGGGGGGGGGGGGGGGGGGGGGGGGGGGGGGGGGGGGGGGGGGGGGGGFGFGGGGGGGFGGGGGGGDGGGGDFF4FFFFFFFFFFFFFFFFEFF=D@DDDFFFFFFFDFFFDFFF;@@EFFFFFFFFBFFFBFFF;>>;>FF03((.8?>AA<>FFF69(.)20(56>09?1)
@M04999:289:000000000-L3R54:1:1101:24502:13886 2:N:0:412
CGGACTACACGGGTATCTAATCCTGTTCGCTACCCATGCTTTCGAGCCTCAGCGTCAGTAACAGACCAGAGAGCCGCCTTCGCCACTGGTGTTCTTCCATATATCTACGCATTTCACCGCTACACATGGAGTTCCACTCTCCTCTTCTGCACTCAAGTCTCTCAGTTTCCGATGCTCTTCCTCAGTTAAGCTGAGGGCTTTCACATTCAGACTTAAAAGACCGCCTGCGCTCCCTTTACGCCCAATAAATCCGGACAACGCTTGCCACCTACGTATTACCGCGGCTGCTGGCACGTAGTT
+
CCCCCGGGGGGGGGGGGGGGGGGGGGGGGGGGGGGGGGGGGGGGGGGGGGGGGGGGGGGGGGGGGGGGGGGGGGGGGGGGGGGGGGGGGGGGGGGGGGGGGGGFGGGGGGGGGGGGGGGGGGGGGGGGGGGGCGGGGGGGGGGGFFGGGGGGFGGGGGGGGGGGGGGGGGGGGGG=DGFGGGGGGGGGDGGGGGGGGGGGFFFFFFFFEFCF@FFFFFFFFBAFFFFBFFFDFDDEFFFFFFFFFFEFCFE191<9@DF;>B?,-8A>B:?F?FFF?AAAF042>9;6:??B0.84<FFF
@M04999:289:000000000-L3R54:1:1101:21447:13914 2:N:0:412
CGGCCGACTACCCGGGTATCTAATCCTGTTCGCTCCCCACGCTTTCGTCCATCAGCGTCAATCGGTATTTAGTAACCTGCCTTCGCAATCGGGGTTCTGTGTAATATCTATGCATTTCACCGCTACACTACACATTCCAGCTACTTCAATACTATTCAAGATTAACAGTATCAACGGCAGTTCTACAATTAAGCTGCAGGTTTTCACCGCTGACTTATCAACCCGCCTACGGACCCTTTAAACCCAATAAATCCGGATAACGCTCGCATCCTCCGTATTACCGCGGCTGCTGGCACGGAGT
+
CCCCCGGGGGGGGGGGGGGGGGGGGGGGGGGGGGGGGGGGGGGGGGGGGGGGGGGGGGGGGGGGGGGGGGGGGGGGGGGGGGGGGGGGGGGGGGGGGGGGGGGGGFFGGGGGGGGGGGGGGGGGGGGGGGGGGGGGGGGDFGGGGGGGGGGGGGGGGGGGGGGGGGGGGGGGGGGDEGFGGGGGGGGGGGGFFGGGGGGGAFFFFFFFFAAFFFFFFFFFFFFFFFFFFFD?FFFFFFFF?CFF<D?DEFFFFE>9B??D<3>B00(-:>FFA:B?FB72<>FB6969>F:??:1366163
@M04999:289:000000000-L3R54:1:1101:11586:13916 2:N:0:412
TGACTACCGGGGTATCTAATCCTGTTTGCTCCCCACGCTTTCGCATCTCAGCGTCAGTATCTGTCCAGAAGGCCGCCTTCGCCACCGGTATTCCTCCACATCTCTACGCATTTCACCGCTACACGTGGAATTCTACCTTCCTCTACAATACTCCAGATAACCAGTTTTAAGTGCAGTTCCCAGGTTGAGCCCGGGGCTTTCACACCTAACTTAATTATCCGCCTACATGCCCTTTACGCCCAGTCATTCCGATTAACGCTCGCACCCTCCGTATTACCGCGGCTGCTGGCACGGAGTTAGC
+
CCCCCGGGGGGGGGGGGGGGGGGGGGGGGGGGGGGGGGGGGGGGGGGGGGGGGGGGGGGGGGGGGGGGGGGGGGGGGGGGGGGGGGGGGGGGGGGGGGGGGGGGGGGGGGGGGGGGGGGGGGGGGGGGGGGGGGGGGGGGGGGGGGGGGGGGGGGGGGGGGGGGGGGGGGGGGGGGFGFGGGGGGGGGGGGGGGGGGGGGFFFFFFFFFFFEFFFFFFFFFFFFFFFFFEFFFFFFEF@FFFFFFFFFFFFFFFFFFFFFFBFFFFF??F>B<?BDADFFF9>BFBD>F?0?B02>BFDA>
@M04999:289:000000000-L3R54:1:1101:11648:13950 2:N:0:412
GACTACCAGGGTATCTAATCCTGTTTGCTCCCCACGCTTTCGCATCTCAGCGTCAGTATCTGTCCAGAAGGCCGCCTTCGCCACCGGTATTCCTCCACATCTCTACGCATTTCACCGCTACACGTGGAATTCTACCTTCCTCTACAATACTCCAGATAACCAGTTTTAAGTGCAGTTCCCAGGTTGAGCCCGGGGCTTTCACACCTAACTTAATTATCCGCCTACATGCCCTTTACGCCCAGTCATTCCGATTAACGCTCGTACCCTCCGTATTACCGCGGCTGCTGGCACGGAGTTAGCC
+
CCCCCGGGGGGGGGGGGGGGGGGGGGGGGGGGGGGGGGGGGGGGGGGGGGGGGGGGGGGGGGGGGGGGGGGGGGGGGGGGGGGGGGGGGGGGGGGGGGGGGGGGGGGGGGGGGGGGGGGGGGGGGGGGGGGGGGGGGGGGGGGGGGGGFGGGGGGGGGGGGGGGGGGCFGGGGGGGFGFGGGGGGGGGGGGGGGEGGGGGFFFFFFFFFFF@EFFFFFFFFFFFF=ECF@BFFEEFFF@E@FF@EEFFFF6;1?337;DFFFFFF?>?F>F0:?<BFFFFFBB>FFF:?748049?<<<A>
@M04999:289:000000000-L3R54:1:1101:17377:13954 2:N:0:412
ATGACTACCGGGGTATCTAATCCTGTTTGCTCCCCACGCTTTCGCATCTCAGCGTCAGTATCTGTCCAGAAGGCCGCCTTCGCCACCGGTATTCCTCCACATCTCTACGCATTTCACCGCTACACGTGGAATTCTACCTTCCTCTACAATACTCCAGATAACCAGTTTTAAGTGCAATTCCCAGGTTGAGCCCGGGGCTTTCACACCTAACTTAATTATCCGCCTACATGCCCTTTACGCCCAGTCATTCCGATTAACGCTCGCACCCTCCGTATTACCGCGGCTGCTGGCACGGAGTTAC
+
CCCCCGGGGGGGGGGGGGGGGGGGGGGGGGGGGGGGGGGGGGGEG7FGGGGGGGGGGGGGGGGGGGGGGGGGGGGGGGGGGGGGGGGGGGGGGGGGGGGGGGGGGGGGGGGGGGGGGGGGGGGGGGGGGGGGGGGGGGGGGGGGGGGGGGGGGGGGGF9FGGGGGGGGGGC8EGGGFGFGGGGGFGGGGGGGGEEGGGGGFFFFFFFFFFFFFFFCEFFFFFFDFFDFFE@@FF8;<E<EFFF@FFFFFFC8;D<?<AF6?FFFBB9:BFF>:?7?FF4069>F>>BBF76?7-1((4:<)
@M04999:289:000000000-L3R54:1:1101:5189:13959 2:N:0:412
CTGACTACACGGGTATCTAATCCTGTTTGCTCCCCACGCTTTCGCATCTCAGCGTCAGTATCTGTCCAGAAGGCCGCCTTCGCCACCGGTATTCCTCCACATCTCTACGCATTTCACCGCTACACGTGGAATTCTACCTTCCTCTACAATACTCCAGATAACCAGTTTTAAGTGCAATTCCCAGGTTGAGCCCGGGGCTTTCACACCTAACTTAATTATCCGCCTACATGCCCTTTACGCCCAGTCATTCCGATTAACGCTCGCACCCTCCGTATTACCGCGGCTGCTGGCACGGAGTT
+
CCCCCGGGGGGGGGGGGGGGGGGGGGGGGGGGGGGGGGGGGGGGGGGGGGGGGGGGGGGGFGGGGGGGGGGGGGGGGGGGGGGGGGGGGGGGGGGGGGGGGGGGGGGGGGGGGGGGGGGGGGGGGGGGGGGGGGGGGGGGGGGGGGGGGGGGGGGGGGGGGGGGGGGGGGGGGGGGFGFGGGGGGGGGGGCGGGEGDGGFFFFFFFFFFFFFEFFFFFFFB?FF=DDBFFF@@F;EFFFF6;@FE@ECCEE@<;<FFEBBF0246>FF??(-(,4:9BAF6>>>014?F3::)(4048?
@M04999:289:000000000-L3R54:1:1101:9197:13977 2:N:0:412
CGTCGACTACAAGGGTATCTAATCCTGTTTGCTCCCCACGCTTTCGCATCTCAGCGTCAGTATCTGTCCAGAAGGCCGCCTTCGCCACCGGTATTCCTCCACATCTCTACGCATTTCACCGCTACACGTGGAATTCTACCTTCCTCTACAATACTCTAGTTAACCAGTTTTAAGTGCAATTCCTAGGTTGAGCCCAGGGCTTTCACACCTAACTTAATTATCCGCCTACATGCCCTTTACGCCCAGTCATTCCGATTAACGCTCGCCCCCTCCGTATTCCCGCGGCTGCGGGCACGGAGTT
+
CCCCC@CE7FFFGGD<,EEFG9EGGFGGGGGGFGGGG@CEEDGFFFFE:CFEAFGGGGGEFGGADGGGFF@EFGFGGGGGGCAFGEEEEFDB:FFGFGGGGGFFF?FEAAD@+@FGFAGGDD@FFDEFGGGGGG8E;4=ECEGGGGGGGFEFFFA=EEC@DGGFAFFFGDDFCGGGFGFGDG?ADGCFC,3@@?C?DGCDFF58+BAF@CE5>FBAAFCEFF?=D):@BBFEEEBBBE6::@F9(6;3)9?E367?;0;4((6((:(46,3<1(4(.8):2:B99>>03(21((36(-483
@M04999:289:000000000-L3R54:1:1101:21164:13989 2:N:0:412
GACTACTAGGGTATCTAATCCTGTTCGCTACCCATGCTTTCGAACCTCAGCGTCAGTTACAGACCAGAGAGCCGCCTTCGCCACTGGTGTTCTTCCATATATCTACGCATTCCACCGCTACACATGGAGTTCCACTCTCCTCTTCTGCACTCAAGAAAAACAGTTTCAGCTGCACTTCCCCGGTTAAGCCGAGGGCTTTCACAGCTGACTTGTTCTCCCGCCTGCGTTCGCTTTACGCCCAATAAATCCGGACAACGCTTGCCACCTACGTATTACCGCGGCTGCTGGCACGTAGTTAGCC
+
CCCCCGGGGGGGGGGGGGGGGGGGGGGGGGGGGGGGGGGGGGGGGGGGGGGGGGGGGGGGGGGGGGGGGGGGGGGGGGGGGGGGGGGGGGGGGGGGGGGGGGGGGGGGDGGGGGGGGGGGGGGGGGGGGGGGGGGGGGGGGGGGGGGGGGGGGGGGGFGGGGGGGGGGGGGGGGGGFGFGGGGGGGGGGGGGGGGGGGGGFFFFFFFFFF?BEFFFFFFFFFFFFFFFFFFFDDCEFF@ED6@FEEEFF@9DFF?B>FB:2<?D?FFBBBFFFFFFB?BFB>BFFFFFFF?<?:2?)5<A>
@M04999:289:000000000-L3R54:1:1101:3101:14015 2:N:0:412
GGACTACACGGGTATCTAATCCTGTTTGCTCCCCACGCTTTCGCATCTCAGCGTCAGTATCTGTCCAGAAGGCCGCCTTCGCCACCGGTATTCCTCCACATCTCTACGCATTTCACCGCTACACGTGGAATTCTACCTTCCTCTACAATACTCTAGTTAACCAGTTTTAAGTGCAATTCCTAGGTTGAGCCCAGGGCTTTCACACCTAACTTAATTATCCGCCTACATGCCCTTTACGCCCAGTCATTCCGATTAACGCTCGCACCCTCCGTATTACCGCGGCTGCTGGCACGGAGTTAGC
+
CCCCCGFGGGGGCFGGGGGGGGEFGGGGGGGGGGGGGGGGGGGGGGGGGGGGGGGGGGGGGFGGGGEFGGGGGGGGGGGGGGGEGFGGGGGGEGGGGGFEFGGGGGGGGGGGGGGGGGGGGGGGEFGGGGGGGGGGGGGGGGGGGGFEGGGGGGFGGGGGGGGG9BCEFGGFGGFEFFBGGGGGGEFEGF:EGGFD5CCGFFFFF<FFFFFFFFFFFFF4?954@@EC@EEFFFFFFFF8>DDEFFEFF?EDFF@EC;BDFFFFF1:::096(,2<BAB>F>B>>F?FFB?DB9>BF0<)-
@M04999:289:000000000-L3R54:1:1101:10970:14049 2:N:0:412
GACTACAAGGGTATCTAATCCTGTTTGCTCCCCACGCTTTCGCATCTCAGCGTCAGTATCTGTCCAGAAGGCCGCCTTCGCCACCGGTATTCCTCCACATCTCTACGCATTTCACCGCTACACGTGGAATTCTACCTTCCTCTACAATACTCCAGATAACCAGTTTTAAGTGCAATTCCCAGGTTGAGCCCGGGGCTTTCACACCTAACTTAATTATCCGCCTACATGCCCTTTACGCCCAGTCATTCCGATTAACGCTCGCACCCTCCGTATTACCGCGGCTGCTGGCACGGAGTTAGCC
+
CCCCCGGGGGGGGGGGGGGGGGGGGGGGGGGGGGGGGGGGGGGGGGGGGGGGGGGGGGGGGGGGGGGGGGGGGGGGGGGGGGGGGGGGGGGGGGGGGGGGGGGGGGGGGGGGGGGGGGGGGGGGGGGGGGGGGGGGGGGGGGGGGGGGGGGGGGGGGGGGGGFFGGGGGFGGGGGGFFFGGGGGGGGGGGGGGGGGGGGGFFFFFFFFFFFFFFFFFFFFFFFFFFFFFFFFBFFFFFFEF?8@EEFFFFFFFFFFFF@@F>BFBFFFF>:03(:<A?993339<2:?FF?B(-(47AAB:
@M04999:289:000000000-L3R54:1:1101:16780:14057 2:N:0:412
TGACTACCCGGGTATCTAATCCTGTTCGCTACCCATGCTTTCGAACCTCAGCGTCAGTTACAGACCAGAGAGCCGCCTTCGCCACTGGTGTTCTTCCATATATCTACGCATTTCACCGCTACACATGGAGTTCCACTCTCCTCTTCTGCACTCAAGTCTCTCAGTTTCCGATGCTCTTCCTCAGTTAAGCTGAGGGCTTTCACATTCAGACTTAAAAGACCGCCTGCGCTCCCTTTACGCCCAATAAATCCGGACAACGCTTGCCACCTACGTATTACCGCGGCTGCTGGCACGTAGTT
+
CCCCCGGGGGGGGGGGGGGGGGGGGGGGGGGGGGGGGGGGGGGGGGGGGGGGGGGGGGGGGGGGGGGGGGGGGGGGGGGGGGGGGGGGGGGGGGGGGGGGGGGGFGGGGGGGGGGGGGDDGGGGGGGFGGGGGGFGGGGGGGGGGGGGGGGGGGGGFGGGGGGGGGGGGDGGGDFGFGFGGGGGGGGGGFFGGGGGGGGGFFFFFFFFEEFFFFFFF6FFFFFFFFFFFBFFFFFFFFFFFFF6@@E>?EFF0@BFDFFF:6?BFB??<0?BF>B7<FFFFFFFF9??)56?>?B?:4>
@M04999:289:000000000-L3R54:1:1101:19828:14088 2:N:0:412
CCGACTACACGGGTATCTAATCCTGTTTGCTCCCCACGCTTTCGCATCTCAGCGTCAGTATCTGTCCAGAAGGCCGCCTTCGCCACCGGTATTCCTCCACATCTCTACGCATTTCACCGCTACACGTGGAATTCTACCTTCCTCTACAATACTCCAGATAACCAGTTTTAAGTGCAATTCCCAGGTTGAGCCCGGGGCTTTCACACCTAACTTAATTATCCGCCTACATGCCCTTTACGCCCAGTCATTCCGATTAACGCTCGCACCCTCCGTATTACCGCGGCTGCTGCCACGGAGTT
+
CCCCCGGGGGGGGGGGGGGGGGGGGGGGGGGGFGGGGGGGGGGGGGDCFGGGGGGGGGGGGGGGGGGGGGGGGGGGGGGGGGGGFG@GGGGGGGGGGGGGGGGGGGGGGGGGGGGGGGGGGGGGGGGGGGGGGGGGGGGGGGGGGGGFEGGGGF?FGGGGGGGGGGGGFGGGGGGGFGFGGGFGDGGGGGGGGGGG7D7FFFFFFF?AEFFFFFF>ECAEF=BFFFFEE3@FFFFFEEFF>B?;;4AFCEEFDF@@A<:>F6>>;>9<<FFFB0<:ABD:BF099;:?F71:<B(1,33
@M04999:289:000000000-L3R54:1:1101:16850:14097 2:N:0:412
TTGCAGACTACTGGGGTATCTAATCCTGTTCGCTACCCACGCTTTCGAGCCTCAGCGTCAGTTACTAGCCAGTCAGCCGCCTTCGCCACTGATGTTCTTCCATATATCTACGCATTTCACCGCTACACATGGAGTTCCACTGGCCTCTCTAGCACTCAAGTCTTACAGTTTCTGATGCACGTCCATAGTTGAGCTATGACCTTTCACATCAGACTTATTAGACCGCCTGCGCTCCCTTTACGCCCAATAATTCCGGACAACGCTCGCCACCTACGTATTACCGCGGCTGCTGCCACGTAGT
+
CCCCCGGGGGGGFFGGGGGGGGGGGGGGGGGGGGCGGGGGGGDGGGGGGGGGGGFGGGGGGGGGGFFFGGGGGFGGGGGGGGGGGGGGGB=FDGGGGFGGGGGGFFGGFGGGGGGGGGGGGGGGGGGGFG?EFGGGGGGGGFDFGGGGGGCCEGGGG8FGGGGGGGGGGGCFGGGGFGFG?0=EECFGFG<:EGGFFGFDFFFFFFFFEFEECFFFEFFEAEEEBAFFFFFF>FFDFBB8CD@FF?<;3=)7?939?>9<@@B@66>>??6(8?<??ABADFF91912>B??)4>DF01<(
@M04999:289:000000000-L3R54:1:1101:14053:14139 2:N:0:412
GTTAGACTACTAGGGTATCTAATCCTGTTCGCTACCCATGCTTTTGAACCTCAGCGTCAGTTACAGACCAGAGAGCCGCCTTCGCCACTGGTGTTCTTCCATATATCTACGCATTCCACCGCTACACATGGAGTTCCACTCTCCTCTTCTGCACTCAAGAAAAACAGTTTCAGCTGCACTTCCCCGGTTAAGCCGAGGGCTTTCACAGCTGACTTGTTCTCCCGCCTGCGTTCGCTTTGCGCCCAATAAATCCGGACAACGCTTGCCACCTACGTATTACCGCGGCTGCTGGCACGTAGTT
+
CCCCCGGFGGGGGGGGGGGGGGGGGGGGGGGGGGGGGGGGGGGGGGGGGGGGFGGGGGGGEGGGGGGGGGGGGGGGGGGGGGGGGGGGGGGGGGGGCGGGGGGGGGGGGGGGGGGGGGGGGGGGGGGGGGGGGGGGGGGGGGGGGGGGGGGGGGGGGGGGGGGGDGGFGGFGGGGGFFFGGGGFEGGGGGGGGGGGDGGGFFFFFFFFBEFBFFFFFFFFFFDFFFFFFFFFDDFDFFEFBF@9?23;AFFE@@BFBBBFFF<BBFF>FFB?BBB?FF>A9<(799BF?:>312<:<<:16
@M04999:289:000000000-L3R54:1:1101:18261:14167 2:N:0:412
GCAGACTACAAGGGTATCTAATCCTGTTCGCTCCCCACGCTTTCGTCCATCAGCGTCAATCGGTATTTAGTAACCTGCCTTCGCAATCGGGGTTCTGTGTAATATCTATGCATTTCACCGCTACACTACACATTCCAGCTACTTCAATACTATTCAAGATTAACAGTATCAACGGCAGTTCTACAGTTAAGCTGCAGGTTTTCACCGCTGACTTATCAACCCGCCTACGGACCCTTTAAACCCAATAAATCCGGATAACGCTCGCATCCTCCGTATTACCGCGGCTGCTGGCACGGAGTT
+
CCCCCGGGGGGGGGGGGGGGGGGGGGGGGGGGGGGGGGGGGGGGGGGGGGGGGGGGGGGGGGGGGGGGGGGGGGGGGGGGGGGGGGGGGGGGGGGGGGGGGGGGGGGGGGGGGGGGGGGGGGGGGGGGGGGGGGGGGGGGGGGGGGGGGGGGGGGGGGGGGGGGGGGGGGGGGGGGFGFGGGGGGGGGGGGGGGGGGGGGFFFFFFEFFFFFFFFFFFFFFFFFFFFFFFFFFFFFFCFFFFFFFF3=EFEF@>FFFFFFFFDFFFFFFFABFFFF?FFAF>BF99>?FF?FB?<B0>FF
@M04999:289:000000000-L3R54:1:1101:12131:14167 2:N:0:412
TACGACTACTGGGGTATCTAATCCTGTTTGCTCCTCACGCTTTCGCATCTCAGCGTCAGTATCTGTCCAGAAGGCCGTCTTCGCCACCGGTATTCCTCCACATCTCTACGCATTTCATCGCTACACGTGGAATTCTACCTTCCTCTACAATACTCCAGATAACCAGTTTTAAGTGCAGTTCCCAGGTTGAGCCCGGGGCTTTCACACCTAACTTAATTATCCTCCTACATGCCCTTTACGCCCAGTCATCCCGATTAAGGCTCGCACCCTCCTTATTACCGCGCCTGCTGGCACGGAGTT
+
C<C,6FG@F<@6C:@BFF@F<F<-6CC,,CDGCG,FG<C<@,C@@@:,8,CC9,7@FCCG9FG<F@FGFGD,,6EFC+7:F<FGG:7,C+66,:E@F,9=F4FFAFDGF@+CC:FFG,9EFF:+A?:?=6?FF,=EE,9,,4@=8ED8==E923E,,,,66D=,6=E9D=C83EF82=<D+6AD,+==D?,,,3@++3C*;C81BCF*:4)<=99=*+3*+**1-7B=(8?@)-7(./9/9((,(677C)7=D0(17)))/5=>06(4:3<?(6<<>A9AFFB(7:::7:?(242;(2-,
@M04999:289:000000000-L3R54:1:1101:28678:14185 2:N:0:412
GACTACTGGGGTATCTAATACTGTTTGCTCCCCACGCTTTCGCATCTCAGCGTCAGTATCTGTCCAGAAGGCCGCCTTCGCCACCGGTATTCCTCCACATCTCTACGCATTTCACCGCTACACGTGGAATTCTACCTTCCTCTACAATACTCCAGATAACCAGTTTTAAGTGCAGTTCCCAGGTTGAGCCCGGGGCTTTCACACCTGACTTAATTATCCGCCTACATGCCCTTTACGCCCAGTCATTCCGATTAACGCTCGGCCCCTCCGTATTACCGCGGCTGCTGGCCCGACTTTAGCC
+
C@CC@F<FGGEC;CCFFGGFGAFFGE@DF<FGGGGDFBFDEFFEEFAFGGFCFEBCF,FFGGFGGGGGFFCFGGEGEEFGGGGEGEEFDFDFEF?F<F,<F5EEAFFE7CFCFAEGDG7>F=FFGEEG@BFGGDFCBGGGGGFFG8@E8AAFGFF8=ACDFDFDFGGGDEEFF@?ADFDFD88FG?,@CFD>CGGGGFFCFFFFFF49;.>6A66BEFFF:@@2(6;<)5>EF=);012)2=FFF6CEF;16;(17(.,-(((-4>(4:(,4026A<(,4(-99220(((-4((((.:)4,
@M04999:289:000000000-L3R54:1:1101:15482:14187 2:N:0:412
CAGGACTACCCGGGTATCTAATCCTGTTCGCTACCCATGCTTTCGAACCTCAGCGTCAGTTACAGACCAGAGAGCCGCCTTCGCCACTGGTGTTCTTCCATATATCTACGCATTCCACCGCTACACATGGAGTTCCACTCTCCTCTTCTGCACTCAAGAAAAACAGTTTCAGCTGCACTTCCCCGGTTAAGCCGAGGGCTTTCACAGCTGACTTGTTCTCCCGCCTGCGTTCGCTTTACGCCCAATAAATCCGGACAACGCTTGCCACCTACGTATTACTGCGGCTGCTGGCACGTAGTC
+
CCCCCGCFGGGGGGGGDGGEGGGGGGFGGGGGGGF<AFGGCFGFGGAEFGGGGDGFCEGFGGGGGGGGFF8FGFFGGGGGGFG7CFGGGGGFGGDGGFGDGGDFEGGGGGGGGGGGGGGGGGGGGFGGGGGGGGGGGGGGGGGGGGGGGGGFGGGGGGEGGDF>FGGFGGAFGGGGFGFGGG6CEGGGGGGFGDCCCGGCFFFFCFFF3>3BEFFF=FB?F:(5>58DB7;?@@D;?9<E?9><(6)-664,(46>038>FFF?B?28:???:0<4:26)6<B7002?BDBFB72<?F?F
@M04999:289:000000000-L3R54:1:1101:18976:14192 2:N:0:412
CGACTACTAGGGTATCTAATCCTGTCTGCTCCCCACGCTTTCGCATCTCAGCGTCAGTATCTGTCCAGAAGGCCGCCTTCGCCACCGGTATTCCTCCACATCTCTACGCATTTCACCGCTACACGTGGAATTCTACCTTCCTCTACAATACTCTAGTTAACCAGTTTTAAGTGCAATTCCTAGGTTGAGCCCAGGGCTTTCACACCTAACTTAATTATCCGCCTACATGCCCTTTACGCCCAGTCATTCCGATTAACGCTCGCACCCTCCGTATTACCGCGGCTGCTGGCACGGAGTTAGC
+
CCCCCGGGGGGGGGGGGGGGGGGGGGGGGGGGGGGGGGGGGGGGGGGGGGGGGGGGGGGGGGGGGGGGGGGGGGGGGGGGGGGGGGGGGGGGGGGGGGGGGGGGGGGGGGGGGGGGGGGGGGGGGGGGGGGGGGGGGGGGGGGGFFGFGGGGGGGGGGGGGGGGGGGGGGGGFGGGFGFGGGGGGGFGGGGGGGGGGGGGFFFFFEFFFFFFFFFFEFFCEBFDAFFFC@EFFBEFC@FBBFBFEFFFFFF<@<;EFF@FFFFFFF?:BFB??<7)69((,,17>?DF?6:??FB>F0).-
@M04999:289:000000000-L3R54:1:1101:11826:14209 2:N:0:412
GCGACTACTGGGGTATCTAATCCTGTTTGCTCCCCACGCTTTCGCATCTCAGCGTCAGTATCTGTCCAGAAGGCCGCCTTCGCCACCGGTATTCCTCCACATCTCTACGCATTTCACCGCTACACGTGGAATTCTACCTTCCTCTACAATACTCCAGATAACCAGTTTTAAGTGCAGTTCCCAGGTTGAGCCCGGGGCTTTCACACCTAACTTAATTATCCGCCTACATGCCCTTTACGCCCAGTCATTCCGATTAACGCTCGCACCCTCCGTATTACCGCGGCTGCTGGCACGGAGTT
+
CCCCCGGGGGGGGGGGGGGGGGGGGGGGGGGGGGGGGGGGGGGGGGGGGGGGGGGGGGGGGGGGGGGGGGGGGGGGGGGGGGGGGGGGGGGGGGGGGGGGGGGGGGGGGGGGGGGGGGGGGGGGGGGGGGGGGGGGGGGGGGGGGGGGGGGGGGGGGGGGGGGGGGGGGGGGGFFFFDFGGGGGGGGGGGGGGGGGGGGGFFFFFFFFFFFCEFFFFFFFFD>=DFFFFE@FFFFFFFFFFFFFFFFFFFFFFFFFFFD>:8;BFFFFFFFB?:08AAB?F2999>:FF:8?B:244(4
@M04999:289:000000000-L3R54:1:1101:9816:14234 2:N:0:412
TTGGACTACTAGGGTATCTAATCCTGTTTGCTCCCCACGCTTTCGCATCTCAGCGTCAGTATCTGTCCAGAAGGCCGCCTTCGCCACCGGTATTCCTCCACATCTCTACGCATTTCACCGCTACACGTGGAATTCTACCTTCCTCTACAATACTCTAGTTAACCAGTTTTAAGTGCAATTCCTAGGTTGAGCCCAGGGCTTTCACACCTAACTTAATTATCCGCCTACATGCCCTTTACGCCCAGTCATTCCGATGAACGCTCGCATCCTCCGGATTACCCCGGCTGCTGGCACGGTGTTT
+
CCCCCFEDGGEDEGGGGGGGED@EEFFFG8EFFCFGFCCFCEFAFCFGGGGGAFEEGGEFFCEEGGGGGGCGGGGGDGFGGFCE:CCFFGGE<FFFGGGGABEF=FGG;DFCGGF<?FFGGGGEFGCFFE:BFDEGGGCFFFCEGGGGGGAFF88FEC@=DDEFDGFF8:=DFGFA;?BDGGGGGFFG?CGFFF9CCGGGFA>AFF*@:@EFFFFAEFFFFEA=DFDF494@)7B2@:C):>==9;>4?7<?@@D()94=@DF61((.4).(-((412<.(-2999(-:2411)46((-((
@M04999:289:000000000-L3R54:1:1101:22528:14269 2:N:0:412
TAGACTACCGGGGTATCTAATCCTGTTCGCTACCCACGCTTTCGAGCCTCAGCGTCAGTTACTAGCCAGTCAGCCGCCTTCGCCACTGATGTTCTTCCGTATATCTACGCATTTCACTGCTACACATGGAGTTCCACTGACCTCTCTAGCACTCAAGTCTTACAGTTTCTGATGCACGTCCATAGTTGAGCTATGACCTTTCACATCAGACTTATTAGACCGCCTGCGCTCCCTTTACGCCCAATAATTCCGGACAACGCTCGCCACCTACGTATTACCGCGGCTGCTGGCACGTAGTTAC
+
CCCCCGGGGGGGGGGGGGGGGGGGGGGGGGGGGGGGGGGGGGGGGGGGGGGGGGGGGGGGGGGGGGGGGGFGGGGGGGGGGGGGGGGGGGGGGGGGGGGGGGGEGGGGGGGGGGGGGGGGGGGGGGGFGGGGGGGFGGGGGGGGGGGFGGGGGGFGGGGGGGGGGGGGGGGGGGGGFGFGGGGGCDGGGGGGFACGFGGFFFFFFFFFFFFEFFFFF>FFFFFFFDFFF>DFFFFFEC>FFFD?8@E)<C;497>>D<@BD?02;8?6:?BBFFFFFFFB>0((3605)43,<?<?0,69)
@M04999:289:000000000-L3R54:1:1101:19664:14289 2:N:0:412
TGACTACTCGGGTATCTAATCCTGTTTGCTCCCCACGCTTTCGCATCTCAGCGTCAGTATCTGTCCAGAAGGCCGCCTTCGCCACCGGTATTCCTCCACATCTCTACGCATTTCACCGCTACACGTGGAATTCTACCTTCCTCTACAATACTCCAGATAACCAGTTTTAAGTGCAGTTCCCAGGTTGAGCCCGGGGCTTTCACACCTAACTTAATTATCCGCCTACATGCCCTTTACGCCCAGTCATTCCGATTAACGCTCGCGCCCTCCGTATTACCGCGGCTGCTGGCACGGAGTTAGC
+
CCCCCGGGGGGGFEGGGGGGGGGGGGGGGGGGGGGGGGGGGGGGGGGGGGGGGGEGGGGGGGGGGGGGGGGFCFGGGGGGGGGEGGGDCFGGGGDFAEFGFGGGGGGGGGGGGGGGGEGGGGGGGGGGGGGGGGGGGGFGGGGGGGGGGGGGCDCGGGGGGGGGADDEFGGDFFFGFGFGGFGGGGGGFGEFGGEGDDGGFFFFF>>FEDFEBFF>CCFFFFF?@BE?EBBDB8EEFFDBBFFF@FEFFCE?@8;?77((-(9>F>F>60;?6<?>F2(431631:>:00<>B99B?F>A<
@M04999:289:000000000-L3R54:1:1101:17803:14316 2:N:0:412
TAGGGACTACCGGGGTATCTAATCCTGTTTGCTCCCCACGCTTTCGCATCTCAGCGTCAGTATCTGTCCAGAAGGCCGCCTTCGCCACCGGTATTCCTCCACATCTCTACGCATTTCACCGCTACACGTGGAATTCTACCTTCCTCTACAATACTCTAGTTAACCAGTTTTAAGTGCAATTCCTAGGTTGAGCCCAGGGCTTTCACACCTAACTTAATTATCCGCCTACATGCCCTTTACGCCCAGTCATTCCGATTAACGCTCGCACCCTCCGTATTACCGCGGCTCCTGCCCCCCCCCC
+
CCCCCGGGGGGGGGGGGGGGGGGGGGGGGGGGGGGGGGGGGGGGGGGGDGGGGGGGGGGGGGGGGGGGGGGGGGGGGGGGGGGGGGGGGGGGGGGGGGGGGGGGGGGDGGGGGGGGGGGGGGGGGGGGGGGGGGGGGGGGGGGGGGGGGGGGGGGGGGGFGGGGGGGGGGGGGFDGFGFGGGFGGGGGGGGGGGGGGGGGFFFFFFFFFFFFFFFFFFFEA?E@FDFFDECEEBFFFFFFFFFFFFFEFEEFFFFFFFFFDFFFFFFFFF:??F:BBF>A<BFBFF(--(.,4(3(-(-49
@M04999:289:000000000-L3R54:1:1101:3259:14333 2:N:0:412
AGACTACTCGGGTATCTAATCCTGTTCGCTCCCCACGCTTTCGTCCATCAGCGTCAATCGGTATTTAGTAACCTGCCCTCGCAATCAGGGTTCTGTGTAATATCTATGCATTTCACCGCTACACTACACATTCCAGCTACTTCAATACTATTCAAGATTGACAGTATCAACGGCAGTTCTACAGTTAAGCTGCAGGTTTTCACCGCTGACTTATCAACCCGCCTACGGACCCTTTAAACCCAATAAATCCGGATAACGCTCGCATCCTCCGTATTACCGCGGCTGCTGGCACGGAGTTAGC
+
CCCCCGGGGGGGGGGGGGGGGGGGGGGGGGGGGGGGGGGGGGGGGGGGGGGGGGGGGGGGGGGGGGGGGFGGGGGGGGGGGGGGGGGGGGGGGGGGGGGGGGGGGGGGGGGGGGGGGGGGGGGGGGGGGGGGGGGGGGGGGGGGGGGGGGGGGGGGFGGGGGGFGGGGGGGGGGGGFGFGGGGGGGGFGGGGGGGGGGGGFFFFFFFFFFFEEFFFFFFAFFADDF=D9@@DFDFFFFFADF@DFF36C@6B<FFFFFFFFFFFFF2<AB;F38>29BBF9;>B>??::BB?<09>?<AF9
@M04999:289:000000000-L3R54:1:1101:4394:14334 2:N:0:412
GACTACAAGGGTATCTAATCCTGTTCGCTCCCCACGCTTTCGTCCATCAGCGTCAATCGGTATTTAGTAACCTGCCTTCGCAATCGGGGTTCTGTGTAATATCTATGCATTTCACCGCTACACTACACATTCCAGCTACTTCAATACTATTCAAGATTAACAGTATCAACGGCAGTTCTACAGTTAAGCTGCAGGTTTTCACCGCTGACTTATCAACCCGCCTACGGACCCTTTAAACCCAATAAATCCGGATAACGCTCGCATCCTCCGTATTACCGCGGCTGCTGGCACGGAGTTAGCC
+
CCCCCGGGGGGGGGGGGGGGGGGGGFGGGGGGGFGGGGGGGGEFGGGGGGGGGGGGGGGGGGGAFGGGGGGGGGGGGGGGGGGGGGGGGGGGGGEAFGGGGGGGGGGCGGGGGGGGGGGGGGGGGCFGGGGGGGGFGGGFGGFGAFGCCGGG;EGFGGGGGGGGGGFGGGGGGGGGFGFFGGGGGGGGGGGGFF6:CCGGFFFFFFE>DECFFFFFDFDFFFFFF=@5>>DF=BEFEFFBF@@EEE<3;6;?6<<<@;;;@F>FFF?279??FFBDAB609>BF?27?FFF?F96??<<A4
@M04999:289:000000000-L3R54:1:1101:27589:14338 2:N:0:412
TGTGGACTACAAGGGTATCTAATCCTGTTTGCTCCCCACGCTTTCGCATCTCAGCGTCAGTATCTGTCCAGAAGGCCGCCTTCGCCACCGGTATTCCTCCACATCTCTACGCATTTCACCGCTACACGTGGAATTCTACCTTCCTCTACAATACTCCAGATAACCAGTTTTAAGTGCAATTCCCAGGTTGAGCCCGGGGCTTTCACACCTAACTTAATTATCCGCCTACATGCCCTTTACGCCCAGTCATTCCGATTAACGCTCGCACCCCCCGTATTATCGCGGCCACTCGAACGGCATT
+
CCBCCDGGGGGGGFGFGFGGGGFGGAFGGGGGFCD@FGGCFGGGGGGGDGGGGFGGGGGGGGFGAGGGGGGDGGGGFCFFGGGGGGCEEGFFFGGGGGGGGGGGG9=FGGFCGGFFFGGECEGGGGGGGFGGDEEFFFGFDGGGGGGCFGGFFEFFFFGGGD=FFGG=9=DGFGDGFGBC?7==FFFCF7FFGGG>D*3?536A6=@AA4;>BFFBEABCFFCDD@>9BFC?B:B2@3783?BBF0(77CFFFF6<0;CE;9((-3>302((4;((,.6).(((-0((3?(8((.2:(,(.
@M04999:289:000000000-L3R54:1:1101:9250:14340 2:N:0:412
CGGTGACTACTGGGGTATCTAATCCTGTTCGCTCCCCACGCTTTCGTCCATCAGCGTCAATCGGTATTTAGTAACCTGCCTTCGCAATCGGGGTTCTGTGTAATATCTATGCATTTCACCGCTACACTACACATTCCAGCTACTTCAATACTATTCAAGATTAACAGTATCAACGGCAGTTCTACAGTTAAGCTGCGGGTTTTCACCGCTGACTTATCAACCCGCCTACGGACCCTTTAAACCCAATAAATCCGGATAACGCTCGCATCCTCCGTATTACCGCGGCTGCTGGCACGGAGTT
+
CCCCCDA<CFAF@CC@FGFFGGFGDCFEGGGGGGGGGGGGGGGGGGGGGGGGGGGGGGGGGGGGGGGGGGGGGGGGGGGGGGGGGGGGGGGGGGGGGGGGGGGGGGGDGGGGGGGGGGGGGGGGGGGGGGGGGGGGGGGGGGGGGGGGGGGGGGGGGGGGGGGGGGGGGGGGGGGGFGFGGGFGGGGGGGGGGGDFDGGGFEFFFFFFAFFFFFFFFFFFFFFBFFFFFF(8>BFFFFFFFEFFFFFFFFFE@FB;B09<B6:09;FB1:?7?;?BBFAFB099999>FF27(.56169<8
@M04999:289:000000000-L3R54:1:1101:10329:14494 2:N:0:412
GGATCGACTACCAGGGTATCTAATCCTGTTTGCTCCCCACGCTTTCGCATCTCAGCGTCAGTATCTGTCCAGAAGGCCGCCTTCGCCACCGGTATTCCTCCACATCTCTACGCATTTCACCGCTACACGTGGAATTCTACCTTCCTCTACAATACTCCAGATAACCAGTTTTAAGTGCAGTTCTCAGGTTGAGCCCGGGGCTTCCACACCTAACTTAATGATCCGCCTACATGTCCTTTACGCCCAGTCATTCCGATTAACGCTCGCACCCTCCGTATTACCGCGCCTTCCGGCACGGAGT
+
CCCC87CFGDDFEF7@FFGGGGAFF,CFF9,CCCEGEEGB@F,,CF,B@:CCECCCF:C@FGGGGAF,FECF,,,6EFG+F@,@DEB6B6F+4@,,5F@,AEF<4FEGDFGGGG+@EF,CE=F+4@,AFFF++>,4CEEFD,@DG8DEGG,=DCF,6883@@A=D+,@,,@,@8DADGB+6=;,@DFGCCG7CDEGGD99*99*;+;AA5<4B4:=>FA*BCC*-56-(044)))9<)11>162(,(6=;)9C)/3(,1)4204?>969;?<8-((,(,.:<?>>(4(()(,4(-3814(,
@M04999:289:000000000-L3R54:1:1101:16024:14523 2:N:0:412
TGTGACTACCGGGGTATCTAATCCTGTTCGCTACCCATGCTTTCGAACCTCAGCGTCAGTTACAGACCAGAGAGCCGCCTTCGCCACTGGTGTTCTTCCATATATCTACGCATTCCACCGCTACACATGGAGTTCCACTCTCCTCTTCTGCACTCAAGAAAAACAGTTTCAGCTGCACTCCCCCGGTTAAGCCGAGGGCTTTCACAGCTGACTTGTTCTCCCGCCTGCGTTCGCTTTACGCCCAATAAATCCGGACAACGCTTGCCACCTACGTATTACCCCGGCTCCTGGCACGTAGTT
+
CCCCCGGGFGGGGGGGGGGGGGGGGGGGGGGGGGGGGGGGGGGGG,CFGGGGGGGGGGGGGGGGGGGGGGGGGGGGGGGGGGGGGGGGGGGGGGGGGGGGGGGGGGGGGGGGGGGGGGGGGGGDGGGGGGDGGGGGGGFGGGGGGGGGGGGGGGGGGFGGGGGGGGFGGGGGGGGFFGFGGGGGGGGG>FFGGGGGGGGFF48FFFFFFFFFEC?FEF6@BFFFFF;?B38;0;F;DEFB?;BF0<FFFFFFBB1;>FFFBF:1??><?B:>?<?F:AF<(,(-22(,:?:?F?:6:BFF
@M04999:289:000000000-L3R54:1:1101:19325:14565 2:N:0:412
TTGACTACAAGGGTATCTAATCCTGTTCGCTACCCATGCTTTCGAACCTCAGCGTCAGTTACAGACCAGAGAGCCGCCTTCGCCACTGGTGTTCTTCCATATATCTACGCATTCCACCGCTACACATGGAGTTCCACTCTCCTCTTCTGCACTCAAGAAAAACAGTTTCAGCTGCACTTCCCCGGTTAAGCCGAGGGCTTTCACAGCTGACTTGTTCTCCCGCCTGCGTTCGCTTTACGCCCAATAAATCCGGACAACGCTTGCCACCTACGTCTTACCGCGGCTGCTGGCACGTAGTT
+
CCCCCGGGGGGGGGGGGGGGGGGGGGGGGGGGGGGGGGGGGGGGGFGGGGGGGGGGGGGGGGFGGGGGGGGGGGGGGGGEGGDGGGGFGFGGGGGGGGGGGGGFGGGGGGGGDGFFGGGGGGGGGGGGGGGFCFGGGGGGGGGGGGGGGGGGGGGFGGGGGFGGGGGGGGGGDGGGFCFGGGGGGGGGGGGGGGDGGGGGFFFFFFFF=BFFFFFFFFFFFFBFDBBFFFFFFFF;EEDEF1<D;EE<EEFFF<FFBFFFF:02?FF67(,8:((3<<4:>>99>BFFFB0(4:(3?FA
@M04999:289:000000000-L3R54:1:1101:3678:14583 2:N:0:412
TGGACTACTAGGGTATCTAATCCTGTTTGCTCCCCACGCTTTCGCATCTCAGCGTCAGTATCTGTCCAGAAGGCCGCCTTCGCCACCGGTATTCCTCCACATCTCTACGCATTTCACCGCTACACGTGGAATTCTACCTTCCTCTACAATACTCTAGTTAACCAGTTTTAAGTGCAATTCCTAGGTTGAGCCCAGGGCTTTCACACCTAACTTAATTATCCGCCTACATGCCCTTTACGCCCAGTCATTCCGATTAACGCTCGCACCCTCCGTATTACCGCGGCTGCTGGCACGGAGTT
+
CCCCCGGGGGGGGGGGGGGGGGGGGGGGGGGGGGGGGGGGGGGGGGGGGGGGGGGGGGGGGGGGGGGGGGGGGGGGGGGGGGGGGGGEGGGGGGGGGGGGGGGGGGGGGGGGGGGGGGGGGGGGGGGGGGGGGGGGGGGGGGGGGGGGGGGGGGGGGGGGGGGGGGGGGGGGGGGGFGFGGGGGGGGGGGGGGGGGGGGGFFFFFFFFFFCFFFFFFFFEFAFFFFFEFFFFFFFFFFDE=29BEFFFFFFF@DFDEC;@;;62.3688:?>?:BFAFFFFFFFFFFF?0<?F:>(2,4
@M04999:289:000000000-L3R54:1:1101:9376:14587 2:N:0:412
GTTGGACTACCGGGGTATCTAATCCTGTTTGCTCCCCACGCTTTCGCATCTCAGCGTCAGTATCTGTCCAGAAGGCCGCCTTCGCCACCGGTATTCCTCCACATCTCTACGCATTTCACCGCTACACGTGGAATTCTACCTTCCTCTACAATACTCCAGATAACCAGTTTTAAGTGCAGTTCCCAGGTTGAGCCCGGGGCTTTCACACCTAACTTAATTATCCGCCTACATGCCCTTTACGCCCAGACATTCCGATTAACGCTCGCACCCTCCGTATTACCGCGTCTGCTGGCACGGAGTT
+
CCCC@FGGFGG:CEGEGGGFGGGGGGGGGGGGGGGGGGGGGGDGGGEEDGCFGGGGGGGGGGGGGGGGGGGGDGGGGGGGGGGGGGGGFGGEGGAFFGEGGGGFGGGFFGFEFGGGGAFGGGGGGGGGGGGGGGGGGGGGFFGGGGFGFGGGGGGGGGFFEGCFEGFADADEGGGGFGFGGGGGFGGGGGGGFFGGGGGGFFFFFFFFFBB3@F+9>FCEC?CFF??@D;?C8;DFFFFF0<>(3=(6;C<?CF0?0(:A:9:?BFFF>011:;B?B><AA:>>(71629:?B07:237?0
@M04999:289:000000000-L3R54:1:1101:13344:14590 2:N:0:412
ACTCGGGTATCTAATCCTGTTTGCTCCCCCCGCTTTCGCATCTCAGCGTCAGTATCTGTCCAGAAGGCCGCCTTCGCCACCGGTATTCCTCCACATCTCTACGCATTTCACCGCTACACGTGGAATTCTACCTTCCTCTACAATACTCCAGATAACCAGTTTTAAGTGCAGTTCCCAGGTTGAGCCCGGGGCTTTCACACCTAACTTAATTATCCGCCTACATGCCCTTTACGCCCAGTCATTCCGATTAACGCTCGCACCCTCCGTATTACCGCGGCTGCTGGCACGGAGTTAGCCGGTG
+
CCCCCGGGGGGGGGGGGGGGGGGGGGGGG7FGGGGGGGGGGGGGGGGGGGGGGGGGGGGGGGGGGGGGGGGGGGGGGG?@AFFFGGGGGGGGGGGGGGGGGGGGGGGGGGGGGGGGGGGGGGGGGGGGGGGGGGGGGGGGGGGGFGGGGGGGGGGGGGGGGGGGGGGGGGGGGGGGFGFGGGGGGGGGGGGGGGGGGGGGFFFFFFFFEE4CEFFFFFFFFFFFFEFFFFFFF@1;FFFFFFFFFFF@6?F<B>?BFF9BFF?:<BFF??FFB:9B>F>61,:0:<D?FF>BF2<D?B90(
@M04999:289:000000000-L3R54:1:1101:7117:14608 2:N:0:412
ACGTGACTACCCGGGTATCTAATCCTGTTTGCTCCCCACGCTTTCGCATCTCAGCGTCAGTATCTGTCCAGAAGGCCGCCTTCGCCACCGGTATTCCTCCACATCTCTACGCATTTCACCGCTACACGTGGAATTCTACCTTCCTCTACAATACTCCAGATAACCAGTTTTAAGTGCAATTCCCAGGTTGAGCCCGGGGCTTTCACACCTAACTTAATTATCCGCCTACATGCCCTTTACGCCCAGTCATTCCGATTAACGCTCGCACCCTCCGTATTACCGCGGCTGCTGGCACGGAGTT
+
CCCCCGGGGGGGGGGGGGGGGGGGGGGGGGGGGGGGGGGGGGGGGGGGGGGGGGGGGGGGGGGGGGGGGGGGGGGGGGGGGGGGGGGGGGGGGGGGGGGGGGGGGGGGGGGGGGGGGGGGGGGGGGGGGGGGGGGGGFGGGGGGGGGGGGGGGGGGGGGGGGGGGGGGGGGGGGGGFGFGGGGGGGGGGGGGGGGGGGGGFFFFFFFFDFFFFFFFFFFFFFFFFFFFF@EEFFFFDFEFFFFB?FFFFFFFFF;DFFFFFFF<399>BFFFFFB?FBFFB:BBFFF96?F?B:>B40124
@M04999:289:000000000-L3R54:1:1101:27967:14616 2:N:0:412
GGACTACCGGGGTATCTAATCCTGTTTGCTCCCCACGCTTTCGCATCTCAGCGTCAGTATCTGTCCAGAAGGCCGCCTTCGCCACCGGTATTCCTCCACATCTCTACGCATTTCACCGCTACACGTGGAATTCTACCTTCCTCTACAATACTCTAGTTAACCAGTTTTAAGTGCAATTCCTAGGTTGAGCCCAGGGCTTTCACACCTAACTTAATTATCCGCCTACATGCCCTTTACGCCCAGTCATTCCGATTAACGCTCGCACCCTCCGTATTACCGCGGCTGCTGGCACGGAGTTAGC
+
CCCCCGGGGGGGGGGGGGGGGGGGGGGGGGGGGGGGGGGGGGGGGGGGGGGGGGGGGGGGGGGGGGGGGGGGGGGGGGGGGGGGGGGGGGGGGGGGGGGGGGGGGGGGGGGCGGGGGGGGGGGGGGGGGGGGGGGGFGGGGGGGGGGGGGGGGGGGGGGGGGGGGGGGGGGGGGGGFC?FGGGGGGFFGGGGGFGGGGGGFFFFFFFFFFFFFFFCEFFFBBDFFFFFFFFFFBEFFFFEFFFFFFFFFFFFFD?FEDBFF@>FFFFFFFFF:BBFFFFF>2999BFFB??>F71687AD9
@M04999:289:000000000-L3R54:1:1101:3849:14624 2:N:0:412
GGGACTACTGGGGTATCTAATCCTGTTCGCTACCCATGCTTTCGAACCTCAGCGTCAGTTACAGACCAGAGAGCCGCCTTCGCCACTGGTGTTCTTCCATATATCTACGCATTCCACCGCTACACATGGAGTTCCATTCTCCTCTTCTGCACTCAAGAAAAACAGTTTCAGCTGCACTTCCCCGGTTAAGCCGAGGGCTTTCACAGCTGACTTGTTCTCCCGCCTGCGTTCGCTTTACGCCCAATAAATCCGGACAACGCTTGCCACCTACGTATTACCGCGGCTGCTGGCACGTAGTT
+
CCCCCGGGGGGGGGGGGGGGGGGGGGGGGGGGGGGGGGGGGGGGGGGGGGGGGGGGGGGGGGGGGGGGGGGGGGGGGGGGGGGGGGGGGGGGGGGGGGGGGGGGGGGGGGGGGGGGGGGGGGGGGGGGGGGGGGGGGGGGGGGGGGGGGGGGGGGGGGGGFGGGGGGGGGGGGGGGFGFGGFGGEEGEFGGGGGGG5DFFFFFFFFFFFFFFFFFFFFFFFFFFFD2=D7;DBF;@EFFFFF@<D3;EFFFBFFFBBB06??FF>AF:::7(8?AFFFF?>16>916:?B?(4<?F:BF
@M04999:289:000000000-L3R54:1:1101:12752:14628 2:N:0:412
TGGTTGACTACAAGGGTATCTAATCCTGTTTGCTCCCCACGCTTTCGCATCTCAGCGTCAGTATCTGTCCAGAAGGCCGCCTTCGCCACCGGTATTCCTCCACATCTCTACGCATTTCACCGCTACACGTGGAATTCTACCTTCCTCTACAATACTCTAGTTAACCAGTTTTAAGTGCAATTCCTAGGTTGAGCCCAGGGCTTTCACACCTAACTTAATTATCCGCCTACATGCCCTTTACGCCCAGTCATTCCGATTAACGCTCGCACCCTCCGTATTACCGCGGCTGCTGGCACGGAGT
+
CCCCCGGGGGGGGGGGGGGGGGGGGGGGGGGGGGGGGGGGGGGGGGGGGGGGGGGGGGGGGGGGGGGGGGGGGGGGGGGGGGGGGGGGGGGGGDGGGGGGGGGGGGGGGGGGGGGGGGGGGGGGGGGGGGGFCFGGGGGGGGGGGGGGGGGGGFGGGGGGGGGGGGGGGGGGGGGGFGFGGGGGGGGGGGGGGGGGGFGGFFFFFFFFFF@FFFFFFFFFFFFFFBADFFFFFFFFFFEFFFFFFF;;EFFEFCF;8;DEF@FFFFFFFBF:B:>??B?BF<1>1434>BFF(1:<:0294
@M04999:289:000000000-L3R54:1:1101:1843:14634 2:N:0:412
ATTGACTACACGGGTATCTAATCCTGTTTGCTCCCCACGCTTTCGCATCTCAGCGTCAGTATCTGTCCAGAAGGCCGCCTTCGCCACCGGTATTCCTCCACATCTCTACGCATTTCACCGCTACACGTGGAATTCTACCGTCCTCTACAATACTCTAGTTAACCAGTTTTAAGTGCAATTCCTAGGTTGAGCCCAGGGCTTTCACACCTAACTTAATTATCCGCCTACATGCCCTTTACGCCCAGTCATTCCGATTAACGCTCGCACCCTCCGTATTACCGCGGCTGCTGGTACGGATTTT
+
@6A@<<C<E<,BB:F@FDCCE@CFGG<FFFFGFEF@FEGGGGDEFEDGFDFGGFGECFEECEGFGFFGGCFFCFGGGDF@CF@EGG:<FGGFFFGGA<=FGGEGEGGGGG7FFGGDFCFGGGDE@FGD8F+EE=>EFC,+@=E6ADEFGFGGGFGG9@CADCFGGFFGGFDA82=D99@CF7CFCFFGGGGGFE,@C*3*3AA<E695>=34A9?CEAFFFF)):@>:(/0>BBB=B44?DF0((/=4CCEEE((3;9>;01(616B>F6??>::BFF>9<F99>06<42:(.60(1(4<)
@M04999:289:000000000-L3R54:1:1101:18537:14673 2:N:0:412
CCGTGACTACTAGGGTATCTAATCCTGTTTGCTCCCCCCGCTTTCGCATCTCAGCGTCAGTATCTGTCCAGAAGGCCGCCTTCGCCACCGGTATTCCTCCACATCTCTACGCATTTCACCGCTACACGTGGAATTCTACCTTCCTCTACAATACTCCAGATAACCAGTTTTAAGTGCAGTTCCCAGGTTGAGCCCGGGGCTTTCACACCTAACTTAATTATCCGCCTACATGCCCTTTACGCCCAGTCATTCCGATTAACGCTCGCACCCTCCGTATTACCGCGGCTGCTGGCACGGAGTT
+
CCCCCGGGGGGGGGGGGGGGGGGGGGGGGGGGGGGFGGGGGGGGGGGGDEGGGGGGGGGGGGGGGGGGGGGGGGGGGGGGGGGGGGCFGGGGGGGGGGGGGGGGGEGGGGGGGGGGGGGGGGGGGGGGGFEGGGGGGGGCGGCFGEGGGGGFGGGGGGGGGGGGGGGGFAFGGGGGFFFFGGG9EGGGGGGGGGGGGGGGFFFFFFFFDFFFFFFA6FFCFFFFFFFFFFFFEFD3@;EFFFFF;@3EFFEFFFFF(:><?>:<>>BBBFFB<>??7?A>A11(-6>>?DF?:086>06:4
@M04999:289:000000000-L3R54:1:1101:5432:14733 2:N:0:412
CGCAGACTACTGGGGTATCTAATCCTGTTCGCTACCCATGCTTTCGAACCTCAGCGTCAGTTACAGACCAGAGAGCCGCCTTCGCCACTGGTGTTCTTCCATATATCTACGCATTCCACCGCTACACATGGAGTTCCCCTCCCCTCTTCTGCACTCAAGAAAAACAGTTTCAGCTGCACTTCCCCGGTTAAGCCGAGGGCTTTCACAGCTGACTTGTTCTCCCGCCTGCGTTCGCTTTACGCCCAACAAATCCGGCCAACGCTTGCCACCTACGTATTACCGCGGCTGCTGGCGCGTACTT
+
CCCCCDFCGGG<FFCFBFGGGCC-@CFFGGEG7CGCFDG8FF@@FG8CFEDGGGFGGCEEFFGFCCFE@EFFGG:DFFFC=FGFGEEFE,EF,A4CAFF9FFEF;@C5EEF+:F=FGBAECC:FEGGGFFCC,>4=E,=,@E8=,113@=9EDF==EFGE?FG8C==FFCD:,,=?F8DG6D??:C++5A,,EFE>DD*@FFFFFFC+5>:*:?BFCB:/85525>?@FB2;?(4(6,);30:6?((-(.-,8(4(43(((-81,2:<D(4(,3325246<21((-(4:):(2((--((-)
@M04999:289:000000000-L3R54:1:1101:16680:14742 2:N:0:412
AGACTACCGGGGTATCTAATCCTGTTTGCTCCCCACGCTTCGCATCTCAGCGTCAGTATCTGTCCAGAAGGCCGCCTTCGCCACCGGTATTCCTCCACATCTCTACGCATTTCACCGCTACACGTGGAATTCTACCTTCCTCTACAATACTCCAGATAACCAGTTTTAAGTGCAGTTCCCAGGTTGAGCCCGGGGCTTTCACACCTAACTTAATTATCCGCCTACATGCCCTTTACGCCCAGTCATTCCGATTAACGCTCGCACCCTCCGTATTACCGCGGCTGCTGGCACGTAGTTAGCC
+
CCCCCGGGGGGGGGGGGGGGGGGGGGGGGGGGGGGGGGGGGGGGGGGGGGGGGGGGGGGGGGGGGGGGGGGGGGGGGGGGGGGGGGGGGGGGGGGGGGGGGGGGGGGGGGGGGGGGGGGGGGGGGGGDGGGGGGGGGGGGGGGGGGGGGGGGGGGGGGFGGGGGGGGGGGGGGGGFFGFFGGFGGGCGGFGGGGCDGGCFFFFFFFF6@CEFCFFFCFF>FFFFFEEFF)8EFF<E61;FFD@E<EFFFFF6?BA96BFFB>BB9BBFF>B?:?244:BF(9>>?F:?F??F(1(49ABA7
@M04999:289:000000000-L3R54:1:1101:26252:14759 2:N:0:412
GACGGACTACTGGGGTATCTAATCCTGTTTGCTCCCCACGCTTTTGCATCTCAGCGTCAGTATCTGTCCAGAAGGCCGCCTTCGCCACCGGTACTCCTCCACATCTCTACGCATCTCACCGCTACACGTGGAATTCTACCTTCCTCTACAATACTCCAGATAACCAGTTTTAAGTGCAGTTCCCAGGTTGAGCCCGGGGCTTTCACACCTAACTTAATTATCCGCCTACATGCCCTTTACGCCCAGTCATTCCGATTAACGCTCGCACCCTCCGTATTACCGCGGCCGCTGGCACGGCGTT
+
C<CCCCGGGGGGCDG@BDE,FEGGG<FFFGGGGFGCFGEGG7:FFD@E,AFGGGGGFGGGFFFGFGGGGFGGGFGGGGCGGEGGGGG7BF@C=CCGGGGGGGGCGGGGGGGGE==EFFDFGGGGGGGGFFGGFGD>EGGGGGGFFFGGGGFFGGD=FGGGFFGGGFDAA:EFGGEGFFFDFGC?FFDFGDCGGGGGGCDGEFABCFFF>@=3<F+;C8BCF?*5@D@(:=:8@E;4()7+((62((/3;<)99@?F(8)9<><61(,4;0(30(2,3>AA91(,,((37>>>0(.(2((44
@M04999:289:000000000-L3R54:1:1101:6481:14785 2:N:0:412
AGACTACTGGGGTATCTAATCCTGTTTGCTCCCCACGCTTTCGCATCTCAGCGTCAGTATCTGTCCAGAAGGCCGCCTTCGCCACCGGTATTCCTCCACATCTCTACGCATTTCACCGCTACACGTGGAATTCTACCTTCCTCTACAATACTCCAGATAACCAGTTTTAAGTGCAATTCCCAGGTTGAGCCCGGGGCTTTCACACCTAACTTAATTATCCGCCTACATGCCCTTTACGCCCAGTCATTCCGATTAACGCTCGCACCCTCCGTATTACCGCGGCTGCTGGCACGGAGTTAGC
+
CCCCCGGGGGGGGGGGGGGGGGGGGGGGGGGGGGGGGGGGGGGGGGGGGGGGGGGGGGGGGGGGGGGGGGGGGGGGGGGGGGGGGGGGGGGGGGFGGGGGGGGGGGGGGGGGGGGGGGGGGGGGGGGGGGGGGGGGGGGGGGGGGGGGGGGGGGGGGGGGGGGGGGGGGGGGGGGGFGFGGGGGCEDGGGGGGGGGGGGFFFFFFEFFFFFFFFFFFFFEBFFFFBBFFFFFEDFFFFD5><@F@EEEEFFFFFD?EFBBFFFBFFFFFF>(3<?AAB10(4911:?)46(549>9??BA9
@M04999:289:000000000-L3R54:1:1101:22215:14804 2:N:0:412
TTTTCGACTACCGGGGTATCTAATCCTGTTTGCTCCCCACGCTTTCGCATCTCAGCGTCAGTATCTGTCCAGAAGGCCGCCTTCGCCACCGGTATTCCTCCACATCTCTACGCATTTCACCGCTACACGTGGAATTCTACCTTCCTCTACAATACTCCAGATAACCAGTTTTAAGTGCAGTTCCCAGGTTGAGCCCGGGGCTTTCACACCTAACTTAATTATCCGCCTACATGCCCTTTACGCCCAGTCATTCCGATTAACGCTCGCACCCTCCGTATTACCGCGGCTGCTGGCACGGAGT
+
CCCCCGGGGGGGGGGGGGGGGGGGGGGGGGGGGGGGGGGGGGGGGGGGGGGGGGGGGGGGGGGGGGGGGGGGGGGGGDGGGGGGGGGGGGGGGGGGGGGGGGGGGGFGGGGGGGGEGGGGGGGGGGGGGGGGDGGGGGGGGGGGGGGGGGGGGGGGGGGGGGGGGGGGGGGGGGGGFGFGGGGGGGGGGGGGGGGGGGGGFAFFFFFFFFFFFFFFFFFEFFFE;?;?;DFFEFF@EDEFEFFFFFFEEFFFFFF?FB:2<?>FFFFFF>??F?FBBB>ADF6>;>9BFB?::B1<:>104
@M04999:289:000000000-L3R54:1:1101:10438:14845 2:N:0:412
CTGACTACTCGGGTATCTAATCCTGTTTGCTCCCCACGCTTTCGCATCTCAGCGTCAGTATCTGTCCAGAAGGCCGCCTTCGCCACCGGTATTCCTCCACATCTCTACGCATTTCACCGCTACACGTGGAATTCTACCTTCCTCTACAATACTCCAGATAACCAGTTTTAAGTGCAATTCCCAGGTTGAGCCCGGGGCTTTCACACCTAACTTAATTATCCGCCTACATGCCCTTTACGCCCAGTCATTCCGATTAACGCTCGCACCCTCCGTATTACCGCGGCTGCTGGCACGGATTT
+
CCCCCGGGGGGGGGGGGGGGGGGGGGGGGGGGGGGGGGGGGGGGGGGGGGGGGGGGGGGGGGGGGGGGGGGGGGGGGGGGGGGGGGGGGGGGGGGGGGGGGGGGGGGGGGGGGGGGGGGGGGGGGGGGGGGGGGGGGGGGGGGGGGGFGGGGGGGGGGGGGGGGGGGGGGGGGGGGFGFGFGGGGGGGGGGGGGGGGGGGFFFFFFFFFFFFFFFCEFFFFFFFFFFFFEFEFFFFFFFFFFFDEFFEEF?@0<@FFF;>B?BBFFFFFFFFBFF>BFFF0076;>BF?76()16>(42
@M04999:289:000000000-L3R54:1:1101:8502:14862 2:N:0:412
TAAGACTACTGGGGTATCTAATCCTGTTTGCTCCCCACGCTTTCGCATCTCAGCGTCAGTATCTGTCCAGAAGGCCGCCTTCGCCACCGGTATTCCTCCACATCTCTACGCATTTCACCGCTACACGTGGAATTCTACCTTCCTCTACAATACTCCAGATAACCAGTTTTAAGTGCAGTTCCCAGGTTGAGCCCGGGGCTTTCACACCTAACTTAATTATCCGCCTACATGCCCTTTACGCCCAGTCATTCCGATTAACGCTCGCACCCTCCGTATTACCGCGGCTGCTGGCACGGCGTTT
+
CCCCCGGGGGGGGGGGGGGGGGGGGGGGGGGGGGGGGGGGGGGGGGGGGGGGGGGGGGGGGGGGGGGGGGGGGFGGGGGGGGGGGEGGGGGGGGGGGGGGGGGGGGGGGGGGGGGGGGGGGGGGGGGGGGGGGGGGGGGGGGGGGGGGGFGGGGGGGGGGGGGGGGGGGGGGFFGGFGFGGGGCFGGGGGGGGGGGDDGGFFBFFFFFFE=DFFFFFBFCFEDF=@FFEFEFF=;@@EE:?>;??EFEFFFFEFFDDEFFFF?9>6>>:6::2<FB>BFA0;699946?0:??)(-(-46-
@M04999:289:000000000-L3R54:1:1101:20057:14934 2:N:0:412
CAAGGACTACTCGGGTATCTAATCCTGTTCGCTCCCCACGCTTTCGTCCATCAGCGTCAATCGGTATTTAGTAACCTGCCTTCGCAATCGGGGTTCTGTGTAATATCTATGCATTTCACCGCTACACTACACATTCCAGCTACTTCAATACTATTCAAGATTAACAGTATCAACGGCAGTTCTACAGTTAAGCTGCAGGTTTTCACCGCTGACTTATCAACCCGCCTACGGACCCTTTAAACCCAATAAATCCGGATAACGCTCGCATCCTCCGTATTACCGCGGCTGCTGGCACGGAGTT
+
CCCCCGGGGGGGGGGGGGGGGGGGGGGGGGGGGGGGGGGGGGGGGGGGGGGGGGGGGGGGGGGGGGGGGGGGFGGGGGGGGGGGGGGGGGGGGGGGGGGGGGGGCGGGGGGGGGGGGGGGGGGGGGGGGGGGGGGGFGGGGGGGGGGGGGGGGGGGGGGGGGGGGGGGGGGGGGGGFGFGFGGGGGGGGGGGGGGGGGGGFFFFFFFFFFFFFFFAEFFFFFFFFFFFFF99@BFFFF<AEFFFF@D;AEFFE>@FFFEFF@??>FFFFFFFB>B?B?DABFF>F>FFFF?0<:B:69934
@M04999:289:000000000-L3R54:1:1101:23196:14966 2:N:0:412
GGACTACACGGGTATCTAATCCTGTTCGCTACCCATGCTTTCGAACCTCAGCGTCAGTTACAGACCAGAGAGCCGCCTTCGCCACTGGTGTTCTTCCATATATCTACGCATACCACCGCTACACATGGAGTTCCACTCTCCTCTTCTGCACTCAAGAAAAACAGTTTCAGCTGCACTTCCCCGGTTAAGCCGCGGGCTTTCACAGCTGACTTGTTCTCCCGCCTGCGTTCGCTTTACGCCCAATAAATCCGGACAACGCTTGCCACCTACGTATTACCGCGGCTGCTGGCACGTAGTTAGC
+
CCCCCGGGGGGGGGGGGGGGGGGGGGCEGGGGGGGGGGGGGGGFGGCGGGGGGGGGGGGGGFGFFGGGDG8BDFGGGGGGGGFGGFFGFEGGGGGFGFFGFGGGGGCGGGGGFGGGGGGGGGGGFFDFEEFGGGGGGGFGGGGFFGD,;EFGFDGGFF?E=EGFGFGFGGFCGGGGFC9DDFGEGGGGGFGE78>CDDGGFFFFFFFFFBFE=F8A<AFFFBFFF<9D?FDFDFFFF:?59?:??7>A<?;-33;:BBBB?:??28?B08:?74><ADFF;09>FB0):BFBB:(4:4<5.
@M04999:289:000000000-L3R54:1:1101:27230:14992 2:N:0:412
GACTACCAGGGTATCTAATCCTGTTTGCTCCCCACGCTTTCGCATCTCAGCGTCAGTATCTGTCCAGAAGGCCGCCTTCGCCACCGGTATTCCTCCACATCTCTACGCATTTCACCACTACACGTGGAATTCTACCTTCCTCTACAATACTCCAGATAACCAGTTTTAAGTGCAATTCCCAGGTTGAGCCCGGGGCTTTCACACCTAACTTAATTATCCGCCTACATGCCCTTTACGCCCAGTCATTCCGATTAACGCTCGCACCCTCCGTATTACCGCGGCTGCTGGCACGGAGTTAGCC
+
CCCCCGGGGGGGGGGGGGGGGGGGGGGGGGGGGGGGGGGGGGGGGGGGGGGGGGGGGGGGGGGGGGGGFGGGGGGGGGGGGEGGGGDGGGGGGGGGGGGFGGGGGGGGGGGGGGGGGGGGGGGGGGGGGGGGGGGGGGGGGGGGGGGGGGGFCFGGGGGGGGGGGGGGGGGGGGGGFGFGDGFGGGGGGGGGGGGGCFGGFFFFFFFFFFFFFFFFEF6>FFF?FFFCEE=EDFCC@FFB;@;@3C6CC1<;?@);;B;<@6>(731239B17>AFBFB0(9908:?FF?F?-((-4<>>4
@M04999:289:000000000-L3R54:1:1101:5113:14996 2:N:0:412
TAGACTACAGGGGTATCTAATCCTGTTTGCTCCCCACGCTTTCGCATCTCAGCGTCAGTATCTGTCCAGAAGGCCGCCTTCGCCACCGGTATTCCTCCACATCTCTACGCATTTCACCGCTACACGTGGAATTCTACCTTCCTCTACAATACTCCAGATAACCAGTTTTAAGTGCAATTCCCAGGTTGAGCCCGGGGCTTTCACACCTAACTTAATTATCTGCCTACATGCCCTTTACGCCCAGTCATTCCGATTAACGCTCGCACCCTCCGTATTACCGCGGCTGCTGTCACGGAGTT
+
CCCCCGGGGGGGGGGGGGGFGGGGGGGGGGGGFFGGGGGGGGGGGGGGGGGGGGCEGGGGGGGGGGGGGGGGGGGGGGGGGGGGEGGGGGGGGGGGGGGGGGGGGGGGGGGGGGGGGGGGGGGGGGGFGGGFGGGGGGGGGGGGGFGGGGGGGGF?FGGGGGGGGGGGGGGFGGGDFGBDFGGGGGFGCFGFGEGGCD49AFFFFFFF9BF=EFFFFFFFFFFEFEFFFFEFFFBEEC0>>@@;@@EFFCFE?@0@3><9?D;BF91:6?FFF0<BFFFB;19>636?F)545:(,4:1
@M04999:289:000000000-L3R54:1:1101:4724:15047 2:N:0:412
TCGGACTACCAGGGTATCTAATCCTGTTCGCTACCCATGCTTTCGAACCTCAGCGTCAGTTACAGACCAGAGAGCCGCCTTCGCCACTGGTGTTCTTCCATATATCTACGCATTCCACCGCTACACATGGAGTTCCACTCTCCTCTTCTGCACTCAAGAAAAACAGTTTCAGCTGCACTTCCCCGGTTAAGCCGAGGGCTTTCACAGCTGACTTGTTCTCCCGCCTGCGTTCGCTTTACGCCCAATAAATCCGGGCAACGCTTGCCACCTACGTATTACCGCGGCTGCTGGCACGTAGTT
+
CCCCCGGGGGGGGGGGGGGGGGGGGGGGGGGGGGGGGGGGGGGGGGGGGGGGGGGGGGGGGGGFGGGGGGGGGGGGGGGGGGGGGEGGGGGGGGGGGGGGGGGGFGGGGGGGGGGGGGGEGGGGGGGGGGGGGGGGGGGGGGGGGGGGGGGFFEGGGG=FGFGGGGGGGGGGGGGGFGFGGGGGGGGEDGFGGGGGGDGGFFFFFFFFEBEBE=FFFFFEFBF@BFFFFF<DF>;@@EE5;9@@D;EFEFFF>;19;<?99:<BFFA?2<>2<?2<:AF4369(,(-().(8:7(.4(4.
@M04999:289:000000000-L3R54:1:1101:6199:15070 2:N:0:412
TACGACTACACGGGTATCTAATCCTGTTCGCTCCCCACGCTTTCGTCCATCAGCGTCAATCGGTATTTAGTAACCTGCCTTCGCAATCGGGGTTCTGTGTAATATCTATGCATTTCACCGCTACACTACACATTCCAGCTACTTCAATACTATTCAAGATTAACAGTATCAACGGCAGTTCTACAGTTAAGCTGCAGGTTTTCACCGCTGACTTATCAACCCGCCTACGGACCCTTTAAACCCAATAAATCCGGATAACGCTCGCATCCTCCGTATTACCGCGGCTGCTGGCACGGAGTT
+
CCCCCGGGGGGGGGGGGGGGGGGGGGGGGGGGGGGGGGGGGGGGGGGGGGGGGGGGGGGGGGGGGGGGGGGGGGGGGGGGGGGGGGGGGGGGGGGGGGGGGGGGGGGGGGGGGGGGGGGDGGGGGGGGGGGGGGGGGGGGGGGGGGGGGGGGGGGGGGGGGGGGGGGGGGGGGGDGFGFGGGGGGGGGGGFGGGGGGGGGFFFFFFFFFFFFFFFFFFFFFFFFFFFFFDFFFFF@@F9FFFFF@FFFFFFFFFFFFFF?>FFFFFFF:BBFFB???FDBFB>999>FF0:?FBF>FF??
@M04999:289:000000000-L3R54:1:1101:8264:15122 2:N:0:412
GACTACTGGGGTATCTAATCCTGTTCGCTCCCCACGCTTTCGTCCATCAGCGTCAATCGGTATTTAGTAACCTGCCTTCGCAATCGGGGTTCTGTGTAATATCTATGCATTTCACCGCTACACTACACATTCCAGCTACTTCAATACTATTCAAGATTAACAGTATCAACGGCAGTTCTACAGTTAAGCTGCAGGTTTTCACCGCTGACTTATCAACCCGCCTACGGACCCTTTAAACCCAATAAATCCGGATAACGCTCGCATCCTCCGTATTACCGCGGCTGCTGGCACGGAGTAAGCC
+
CCCCCGGGGGGGGGGGGGGGGGGGGGGGGGEGGGGDGGGGGGFGGDFGGFGGGGGGGGGGGGGGGGGGCFDGGGGCGGGFGG7FGGDEGGFDGGGGGGGGFGGGGGGGGGGGGGGGGGGGGGGGGGGGGGGGGGFFGGGGCEFFGGGGGG8FFFFGFGGGGGGGGGGGGGGEGGGFFGFGGGGGGG8EGCF?CG7C9FFGFFFFFFDFFFCEFFFFFFDAF2<>DDF?BB?BDECCCF@33(64A47E;9@6;DEE<67@@FFFFB<<2><0(8:>B?>>B>>F<:7:?:>?-304(4<?7
@M04999:289:000000000-L3R54:1:1101:13769:15130 2:N:0:412
TGACTACAAGGGTATCTAATCCTGTTTGCTCCCCACGCTTTCGCATCTCAGCGTCAGTATCTGTCCAGAAGGCCGCCTTCGCCACCGGTATTCCTCCACATCTCTACGCATTTCACCGCTACACGTGGAATTCTACCTTCCTCTACAATACTCCAGATAACCAGTTTTAAGTGCAATTCCCAGGTTGAGCCCGGGGCTTTCACACCTAACTTAATTATCCGCCTACATGCCCTTTACGCCCAGTCATTCCGATTAACGCTCGCACCCTCCGTATTACCGCGGCTGCTGGCACGCAGTTAGC
+
CCCCCGGFGGGGGGGFGGGGGGGGGGGGGGGGFGGGGGGGGGGDGGGGGGFGGGGGGGGGGFGGFGGGFGGGG8FGGGGGGGGGGGGDFGGGGGGGGGGGGGGGGGGGGGGGGGGGGGGGGGGGDFDFDGGGGGGGGGGGGGGGGGFGGGGGGGGGGFGFGGGGGGGGGGCGGGGGFGFCFGGGGGGGGGEGGDECG5CGFFFFFFFFFFFFF>FFFFFFDFFFFB@EEFEF@DFFFFFFF;FEEEF?EFFD@<@3CD;<DFFBF9(,8?B1<??FA<?B904>90.43<?<:(-28<)..
@M04999:289:000000000-L3R54:1:1101:12386:15151 2:N:0:412
CTGACTACTAGGGTATCTAATCCTGTTCGCTCCCCACGCTTTCGTCCATCAGCGTCAATCGGTATTTAGTAACCTGCCTTCGCAATCGGGGTTCTGTGTAATATCTATGCATTTCACCGCTACACTACACATTCCAGCTACTTCAATACTATTCAAGATTAACAGTATCAACGGCAGTTCTACAGTTAAGCTGCAGGTTTTCACCGCTGACTTATCAACCCGCCTACGGACCCTTTAAACCCAATAAATCCGGATAACGCTCGCATCCTCCGTATTACCGCGGCTGCTGGCACGGATTT
+
CCCCCGGGGGGGGGGGGGGGGGGGGGGGGGGGGGGGGGGGGGGGGGGGGGGGGGGGGGGGGGGGGGGGGGGGGGGGGGGGGGGGEGGGGGGGGFGGGGGGGGFGGGFGGGGGGGGGGGGGGGGGGFGGGGGGGGGGGGGGFFGGGGGGGGDGGGGGGGGDGGGGGGGGGGGGG>DGFGFGGFGGGGGGGGGGGGGGGGGGFFFFFFFFFFFEFFFFFFFFFFFFFFFF(:@B=DBFFFCFFFD?@FF9CEF07@F?AFDFFFFFFBFFFF:086?FBBF:9;>020<FF?F0)(39(-5
@M04999:289:000000000-L3R54:1:1101:29365:15157 2:N:0:412
ACTACAGGGGTATCTAATCCTGTTTGCTACCCATGCTTTCGAGCCTCAGCGTCAGTGGCAGACCAGAGAGCCGCCTTCGCCACTGGTGTTCTTCCATATATCTACGCATTTCACCGCTACACATGGAGTTCCACTCTCCTCTTCTGCACTCAAGTTAAACAGTTTCCGTTGCAATTCCTCAGTTGAGCTGAGGGCTTTCACATCCCAGACTTATTTAACCGCCTGCGCTCCCTTTACGCCCAATAAATCCGGACAACGCTTGCCACCTACGTATTACCGCGGCTGCTGGCACGTAGTTAGC
+
CCCCCGGGGGGGGGGGGGGGGGGGGGGG9FGGGGGGGGGGG,FFGGGGGGGGGGGGGGGGGGGGGGGGGGGGGGGGGGGGGGGGGGGGGGGGGGGGGGGGGGGGGGGGGGGFGGGGGGGGGGGGGGDGGGGGGGFGFGGGGGGGGGGGGFGFGGGGGGGGGGGGGGGDGGEDFGGGFGFGGGGGGGDFGGGGGGGGGGGGFFFFFFFFFFFFFFFFFFFBBBBFFFFFFDBFFEFEEDFEB?@FEEEFFF9BFFF=FBF71;DF>FF:B??FFBFFFF?99019>BBFBBFFF6(449<<<
@M04999:289:000000000-L3R54:1:1101:15006:15180 2:N:0:412
CAGACTACCGGGGTATCTAATCCTGTTTGCTCCCCACGCTTTCGCATCTCAGCGTCAGTATCTGTCCAGAAGGCCGCCTTCGCCACCGTTATTCCTCCACATCTCTACGCATTTCACCGCTCCACGTGGAATTCTCCCTTCCTCTCCAATCCTCCAGTTAACCAGTTTTAATTGCAGTTCCCAGTTTGAGCCCGGGGCTTTCACACCTACCTTATTTATCCGCTTACATGCCCTTTACGCCCAGTCATTCCGATTAACGCTCGCCCCCCCCTTATTACCGCGGCTGCTGCCACGGATTTAC
+
CCCCCGGGGGGGGGGGGGGGGGGGGGGGGGGGGGGGGGGGGGGGGGGGGGGGGGGGGGGGGGGGGGGGGGGGGGGGGGG:=<F:=F<F9,,B?F5?F=4BABE54@,59++@FB,,E5+84++,9+6A7F,C,@=,C=D@E3==9,6E,=,16E=,3,7@,E=9>DGG::,,7=220DAGG7+93@=;;1@F5?ED57DG*;+4+;59>33>0?+B*+191(5(02;)9)6E(;;8))(::13(.7.9)<6.(6(4))-(--42(411(4(((.6))6.(39((((,)3)4))407(4,))
@M04999:289:000000000-L3R54:1:1101:8437:15211 2:N:0:412
TGTTCCTCCTCCCGTAGGATTCTGCACCGTCTCCTTTTTCCTGTTTCGCCTCGCCCTCTCCCCGCTCGTCTACCCCTCGTTCCTCTTGTACTCCTCTCCCTTACCCACTCTGTTACCCCGCGCCTCTCTCTCTACTCGTGACATCTTTCCCGCCTTTCCCTTTTGCACTATGCTGCTCTCCCTATTTTTCGTCCTTAGCTTCGCTTTCTCTCCATTATCCCATCCTTATATTGCTGTTTTCAACGTTCTACTCACCCGCTCTCCCACACCCTCCACCACGGCCTCTCCTCATCCATACGTC
+
--8,,,,,=C,6,+C@,B<<6@9CC,,,+,,;F,,,<,,;@6;;,<@,BB,8,7+B+CF,CF6@+8+88C,,<,:,,84:=,,,,5,,,,6,:,,4:,::<,,AE@EE,,,,,,,,,49@F++++4,A,8?E,,,,4@6,688,2,,3,,6++6++,@AF,3,,,+,2,4,7,,2,;:1+++0,,,,,,4*4**45+*5+14***3:4****)+++*4=?6)18(*1*/0//1*0*17);6)/)/(//66.1))(/(((467)/,(,(((((-,(.(4((((((,((,-()-).,6).()(
@M04999:289:000000000-L3R54:1:1101:23906:15212 2:N:0:412
TTTGGACTACACGGATATCTAATCCTGTTTGCTCCCCACGCTTTCGCATCTCAGCGTCAGTATCTGTCCAGAAGGCCGCCTTCGCCACCGGTATTCCTCCACATCTCTACGCATTTCACCGCTACACGTGGAATTCTACCTTCCTCTACAATACTCCAGATAACCAGTTTTAAGTGCAATTCCCAGGTTGAGCCCGGGGCTTTCACACCTAACTTAATTATCCGCCTACATGCCCTTTACGCCCAGTCATTCCGATTAACGCTCGCACCCTCCGTATTACCGCGGCTGCTGGCACGGAGTT
+
CCCCCGGGGGGGGGGGGGGGGGGGGGGGGGGGGGGGGGGGGGGGGGGGGGGGGGGGGGGGGGGGGGGGGGGGGGGGGGGGGGGGGGGGGGGGGGGGGGGGGGGFGGGGGGGGGGGGGGGGGGGGGGGGGGGGGGGGGGGGGGGGGGGGGGGGGGGGGGGGGGGGDGGFGDGGGGGGFGFGGGGGGGGGGGGGGGGGGGGGBFFFFFFFFFFFFFFFFFFFFF?DBFFFFFFFF=@EFFFFF@BF@FFEEECFFFF?D0CEFFFFFF>B6::?49?B?><FF?BF9>6>?DDB?BFF;9944
@M04999:289:000000000-L3R54:1:1101:17139:15249 2:N:0:412
GGACTACAAGGGTATCTAATCCTGTTCGCTACCCATGCTTTCGAACCTCAGCGTCAGTTACAGACCAGAGAGCCGCCTTCGCCACTGGTGTTCTTCCATATATCTACGCATTCCACCGCTACACATGGAGTTCCACTCTCCTCTTCTGCACTCAAGAAAAACAGTTTCAGCTGCACTTCCTCGGTTAAGCCGAGGGCTTTCACAGCTGACTTGTTCTCCCGCCTGCGTTCGCTTTACGCCCAATAAATCCGGACAACGCTTGCCACCTACGTATTACCGCGGCTGCTGGCACGTAGTTAGC
+
CCCCCGGGGGGGGGGGGGGGGGGGGGGGGGGGGGGGGGGGGFECGGGGGGGGGGGGGGGGGGGGGGGGGGGGGGGGGGGGGGGGGGGGGGGGGGGGGGGGGGGGGGGGGGGGGGGGGGGGGGGGGGGGGGGGGGGGGGGGGGGGGGGGGGGGGGGFGGGGGGGGGGGGFEGGGGGGFGFGGGG6EEGFEGGGGGGGGGGGFAFFFFFFEBFEFFFFFFFFFFFFFF(:@DDFFFDEE@DFF74;@39EE@F@?F9:?6>F?<F32<?F03:??AFFFFB2((4;2:::B0()3????9)6-
@M04999:289:000000000-L3R54:1:1101:15347:15315 2:N:0:412
GTAGGACTACCCGGGTATCTAATCCTGTTTGCTCCCCACGCTTTCGCATCTCAGCGTCAGTATCTGTCCAGAAGGCCGCCTTCGCCACCGGTATTCCTCCACATCTCTACGCATTTCACCGCTACACGTGGAATTCTACCTTCCTCTACAATACTCCAGATAACCAGTTTTAAGTGCAATTCCCAGGTTGAGCCCGGGGCTTTCACACCTAACTTAATTATCCGCCTACATGCCCTTTACGCCCAGTCATTCCGATTAACGCTCGCACCCTCCGTATTACCGCGGCTGCTGGCACGGAGTT
+
CCCCCGGGGGGGGGGGGGGGGGGGGGGGGGGGGGGGGGGGGGGGGGGGGGGGGGGGGGGGGGGGGGGGGGGGGGGGGGGGGGGGGGGGGGGGGGGGGGGGGGGGGGGGGGGGGGGGGGGGGGGGGGGGGGGGGGGGGGGGGGGGGGGGGGGGGGGGGGGGGGGGGGGGGGGGGGGGFGFGGGGGGGGGGGGGGGGGGGGGFFFFFFFFFFFEDFFFFFFFFFEFDFFFFEFEE4;@DFEFFF;B@<FFFF?EFE;FFFFA<9?F6BFF>B??:BB:?>BFABFF9>B;(04>B7?<(3;FB
@M04999:289:000000000-L3R54:1:1101:11956:15358 2:N:0:412
GACTACTCGGGTATCTAATCCTGTTTGCTCCCCACGCTTTCGCATCTCAGCGTCAGTATCTGTCCAGAAGGCCGCCTTCGCCACCGGTATTCCTCCACATCTCTACGCATTTCACCGCTACACGTGGAATTCTACCTTCCTCTACAATACTCCAGATAACCAGTTTTAAGTGCAGTTCCCAGGTTGAGCCCGGGGCTTTCACACCTAACTTAATTATCCGCCTACATGCCCTTTACGCCCAGTCATTCCGATTAACGCTCGCACCCTCCGTATTACCGCGGCTGCTGGCACGGAGTTAGCC
+
CCCCCGGGGGGGGGGGGGGGGGGGGGGGGGGGGGGGGGGGGGGGGGGGGGGGGGGGGGGGGGGGGGGGGGGGGGGGGGGGGGGGGGGGGGGGGGGGGGGGGGGGGGGGGGGGGGGGGGGGGGGGGGGGGGGGGGGGGGGGGGGGGGGGGGGFGGGGGGGGGGGGGGGGGGGGGGGFFDFFGFFGGGGGGGGGGGGGGFGGFFFFFFFADFFFFFFFFFFDFFDFFFFF=>FFFFFFFFF>DFFFFFFFFFFFDF?EDFFFFB>F6BFF?0::17AA6:B699>FB:???FF<967<.64A:
@M04999:289:000000000-L3R54:1:1101:29021:15380 2:N:0:412
CAGACTACTAGGGTATCTAATCCTGTTTGCTACCCACGCTTTCGAGCATGAACGTCAGTGTTATCCCAGGAGGCTGCCTTCGCCATCGGTATTCCTCCACATCTCTACGCATTTCACTGCTACACGTGGAATTCTACCTCCCTCTGACACACTCTAGTTTGACAGTTTCAAATGCACGTCCCAAGTTGAGCTCGGGGATTTCACATCTGACTTATCTAACCGTCTGCGCTCGCTTTACGCCCAGTAATTCCGATTAACGCTCGCACCCTACGTATTACCGCGGCTGCTGGCACGTAGTT
+
CCCCCGGGGGGGGGGGGGGGGGGGGGGGGGGGGGGGGGGGGGGGGGGGGGGGGGGGGGEFGGGGAFGGGGGDGGGGGGGGGGGGGGGGGGGFGGGGGGGGGGGGGGGFGGGGGGGGGGGGGGGGGGG@GGGGGGGGGGGGFGGGGGGGGGGGGGGGGGGGGGGGGGGGGGGFGFDFFGFGGGGGGGGGGGGFGGGGGGGGFFFFFFFFFFFFEFFFCFFC>ADABBEBA9>BFFFDFFFFFFFFFFCEFFEF?;<0?>@@DDBBBF>???1(8?A?FF>?996;9;<?BF61<141,8>
@M04999:289:000000000-L3R54:1:1101:20796:15380 2:N:0:412
TGACTACAGGGGTATCTAATCCTGTTTGCTCCCCACGCTTTCGCATCTCAGCGTCAGTATCTGTCCAGAAGGCCGCCTTCGCCACCGGTATTCCTCCACATCTCTACGCATTTCACCGCTACACGTGGAATTCTACCTTCCTCTACAATACTCTAGTTAACCAGTTTTAAGTGCAATTCCTAGGTTGAGCCCAGGGCTTTCACACCTAACTTAATTATCCGCCTACATGCCCTTTCCGCCCAGTCATTCCGATTAACGCTCGCACCCTCCGTATTACCGCGGCTGCTGGCACGGAGTTAGC
+
CCCCCGGGGGGGGEGGGGGGGGGGGGGGGGGG8FGGGCCFFFEFGGGGGGGGGGGGGGGGGGGGGGGGGFGGGGGEEGGGGGGEGEG7FCFGGGGGGGGGG@AFGFGGDFFGFFDGGGGGGGGGGDFEGFGFFGGGGGGGGGGGCGGGGGGGFDAFDFGGGCEGEFCEFDFDFG=2DFFDFDFCDE:FGG,@ECF++=CFFF@FF9FFFFFFEFFFEFFFFFFFFBEC6>BFEF3*0-5?B(5;=<65?EFFF@DE779;@9BFF>?:<((-(436A)-(4(--(()5(3231((-414<2
@M04999:289:000000000-L3R54:1:1101:26545:15402 2:N:0:412
CGTAGACTACTAGGGTATCTAATCCTGTTCGCTCCCCACGCTTTCGTCCATCAGCGTCAATCGGTATTTAGTAACCTGCCTTCGCAATCGGGGTTCTGTGTAATATCTATGCATTTCACCGCTACACTACACATTCCAGCTACTTCAATACTATTCAAGATTAACAGTATCAACGGCAGTTCTACAGTTAAGCTGCAGGTTTTCACCGCTGACTTATCAACCCGCCTACGGACCCTTTAAACCCAATAAATCCGGATAACGCTCGCATCCTCCGTATTACCGCGGCTGCTGGCACGGTGTT
+
CCCCCEGGGGGGGGGGGGGGGGGGGGGGGGGGGGGGGGGGGGEGGGGGFGGGGFGGGGGGGGGGGGGGGFFFFGGGGEGGGGGGGGGGGFGGGEGGGGGGGGGGGGFGFGGGGGGGGGGGGGGGGGGGGGGGFGGGGGGGGGGFGGGCGGGGGGGFAEGGGGGGGGGGFGGGGGGEEGFGFGGGGGFGGGGGGGGGGGGGFFFFFFFFFFFFDFAFFFFFFFDAAFFFFFDDFBFFFE=C=@F<DD@F8>EFF>7?DFEEF>;(41>?>BFFB9:??F>D469B61((477:((.3,,-8-
@M04999:289:000000000-L3R54:1:1101:29526:15409 2:N:0:412
GACTACACGGGTATCTAATCCTGTTTGCTCCCCACGCTTTCGCATCTCAGCGTCAGTATCTGTCCAGAAGGCCGCCTTCGCCACCGGTATTCCTCCACACCTCTACGCATTTCACCGCTACACGTGGAATTCTACCTTCCTCTACAATACTCCAGATAACCAGTTTTAAGTGCAGTTCCCAGGTTGAGCCCGGGGCTTTCACACCTAACTTAATTATCCGCCTACATGCCCTTTACGCCCAGTCATTCCGATTAACGCTCGCACCCTCCGTATTACCGCGCCTGCTGGCACGGAGTTAGCC
+
CCCCCGGGGGGEGGFGGGGGGGFFGGGGGGGGGGGGGDGGGEGGFGGGGGGGGGGGGFFGGGGGFFGGGGGGFFGGGGGGGEGEGGGGGGGDFGGGGGGGGGGGFDFEGGGGGGGGGGGEGGGGGD?FEFGFGGFGGFGGGGGGGGFGFGGGGFDGGGGGGGG9FFAAEFGGGGGGFGFGGGGGGGG6EFGGGGGGDGFFFFFFFFFFBFCE4CFFEFFFFF>9=@C@E@@EFF9E0<9D@@EEFCFFC(/48;6)290?BF>B4<??FFFF77>AA09>(4(8:?:?:2<?0(-4(6:<2
@M04999:289:000000000-L3R54:1:1101:21914:15416 2:N:0:412
TGGGCGACTACTCGGGTATCTAATCCTGTTCGCTCCCCACGCTTTCGTCCATCAGCGTCAATCGGTATTTAGTAACCTGCCTTCGCAATCGGGGTTCTGTGTAATATCTATGCATTTCACCGCTACACTACACATTCCAGCTACTTCAATACTATTCAAGATTAACAGTATCAACGGCAGTTCTACAGTTAAGCTGCAGGTTTTCACCGCTGACTTATCAACCCGCCTACGGACCCTTTAAACCCAATAAATCCGGATAACGCTCGCATCCTCCGCATTACCGCGGCTGCTAGCACGGAGT
+
CCCCCGGGGGGGGGGGGGGGGGGGGGGGGGGGGGGGGGGGGGGGGGGGGGGGGGGGGGGGGGGGGGGGGGGGGGGGGGGGGGGGGGGGGGGGGGGGGGGGGGGGGGGGGGGGGGGGGGGGGGGGGGGGGGGGGGGGGGGGGGGGGGGGGGGGGDGGGGGFGGGGGGGDGGGGGGGGFGFGGGGGGGGGGGGGGGGGGGGGFFCFFFFFFFFFFFFFFFFFFFFFF>BFFFDFFFFFFFFFF<EFDF;13=CFFFFFD?:AFFFF?BFFFFFFF00:BFFBFDF9B;FFFB:)6:A<(4193
@M04999:289:000000000-L3R54:1:1101:10949:15452 2:N:0:412
GACTACACGGGTATCTAATCCTGTTTGCTCCCCACGCTTTCGCATCTCAGCGTCAGTATCTGTCCAGAAGGCCGCCTTCGCCACCGGTATTCCTCCACATCTCTACGCATTTCACCGCTACACGTGGAATTCTACCTTCCTCTACAATACTCCAGATAACCAGTTTTAAGTGCAGTTCCCAGGTTGAGCCCGGGGCTTTCACACCTAACTTAATTATCCGCCTACATGCCCTTTACGCCCAGTCATTCCGATTAACGCTCGCACCCTCCGTATTCCCGCGGCTTCTGGCACGGAGTTAGCC
+
CCCCCGGGGGGEGGGGGGGGGGGGGGGGGGGGGGGGGGGGGGGGGGFFGFGGGGGGGGGGGGGGGGGGGGGGGGGGGGGGGGGGGGGGGGGGGGGGGGGGGGGGGGGGGGGGGGGGGGGGGFGGGGGGGGGGGGGGGFDGGGGGGGGGFGGGDGGGFGGGGGGGGGGGGGGGGGFFFGFDCF?FFGGGGGGGGGGGGGGFAFFFFFFFFFFFFFCFEFC@FFFFB2CE:@@@DFFFFFFE?3=@@FEFCE(2(;EFFFFF0012163:?BFB:7):,12(3>9((-6).(.3(-(-4><42
@M04999:289:000000000-L3R54:1:1101:10524:15485 2:N:0:412
GACTACCGGGGTATCTAATCCTGTTTGCTCCCCACGCTTTCGCATCTCAGCGTCAGTACCTGTCCAGAAGGCCGCCTTCGCCACCGGTATTCCTCCACATCTCTACGCATTTCACCGCTACACGTGGAATTCTACCTTCCTCTACAATACTCCAGATAACCAGTTTTAAGTGCAATTCCCAGGTTGAGCCCGGGGCTTTCACACCTAACTTAATTATCCGCCTACATGCCCTTTACGCCCAGTCATTCCGATTAACGCTCGCACCCTCCGTATTACCGCGGCTGCTGGCACGGAGTTAGCC
+
CCCCCGGGGGGGGGGGGGGGGGGGGGGGGGGGGGGGGGGGGGGGGGGGGGGGGGGGGGGGGGGGGGGGGGGGGGGGGGGGGGGGGGGGGGGGGGGGGGGGGGGGGGGGGDGGGGGGGGGGGGGGGGGGGGGGGGGGGGGGGGGGGGGGGGGGGGGGGGGGGGGGGGGGGGGGGGGGFGFGGGGGGGGGGGGGGGGGGGGGFFFFFFFFFFFFFFFFFFFFFFFFFFFFFFF;@EEEFFFFFFF<AEEFCE6?(:BFF>??>FFFFF3:B9?0?B2A<?B>1019<?3,0()(9;;60<9>2
@M04999:289:000000000-L3R54:1:1101:16269:15507 2:N:0:412
GACTACTAGGGTATCTAATCCTGTTTGCTCCCCACGCTTTCGCATCTCAGCGTCAGTATCTGTCCAGAAGGCCGCCTTCGCCACCGGTATTCCTCCACATCTCTACGCATTTCACCGCTGCACGTGGAATTCTACCTTCCTCTACAATACTCCAGATAACCAGTTTTAAGTGCAATTCCCAGGTTGAGCCCGGGGCTTTCACACCTAACTTAATTATCCGCCTACATGCCCTTTACGCCCAGTCATTCCGATTAACGCTCGCACCCTCCGTATTACCGCGGCTGCTGGCACGGAGTTAGCC
+
CCCCCGGGGGGGGGGGGGGGGGGGGGGGGGGGGGGGGGGGGGGGGGGGGGGGGGGGGGGGGGGGGGGGGGGGGGGGGGGGGGFGGGGGGGGGGGGGGGGGGGGGGGGGGGGGGGGGGGGGGGGGGGGGGGGGGGGGGGGGGGGGGGGGGGGGGGGGGGGGGGGGGGGGGGGGGGGGFGFGGFFGGGFFGGGGGGGGGGGGFFFFFFFFDFFEFFFFEFFFFFFFFFFFF:BFFFFFDFFFDFFEFFFFFFFDFFFFFFFFFFFFFFFFFFFFF?FBAFFFFFBFFFD??FFF>0;?BFFF?
@M04999:289:000000000-L3R54:1:1101:23781:15567 2:N:0:412
GGACTACCCGGGTATCTAATCCTGTTCGCTACCCATGCTTTCGAACCTCAGCGTCAGTTACAGACCAGAGAGCCGCCTTCGCCACTGGTGTTCTTCCATATATCTACGCATTCCACCGCTACACATGGAGTTCCACTCCCCTCTTCTGCACTCAAGAAAAACAGTTTCAGCTGCACTTCCCCGGTTAAGCTGAGGGCTTTCACAGCTGCCTTGTTCTCCCGCCTGCGTTCGCTTTACGCCCAATAAATCCGGACAACGCTTGCCACCTACGTATTACCGCGGCTGCTGGCACGTCGTTAGC
+
CCCBCFGGGGGGGEF<CGCEG9FEFFEF7FGGGD<EA@FGFFFG8F@6EE@FG@CFCFFGG@E<FFFGGEGC7FGGGGDFFGGDGEFFFGGGFGGG?FF,?9,59,A=CGFCFFFGGCC8FEGC?FE8E8FDFGG9EC,@=@CFDAFCFGG,=?@,=@E83@?DFGGGG8A9D=+=<=D+=CG+CCGD,A,44DF75>DCB9=E+66*)).::B>88EFD?:5:(-8>5>06?F?C9705963(644)94((09>069B??1(248:0(5,,)6:A<)(-331192)35:0<:1((348?9
@M04999:289:000000000-L3R54:1:1101:5456:15602 2:N:0:412
ATAGACTACTGGGGTATCTAATCCTGTTCGCTACCCATGCTTTCGAACCTCAGCGTCAGTTACAGACCAGAGAGCCGCCTTCGCCACTGGTGTTCTTCCATATATCTACGCATTCCACCGCTACGCATGGAGTTCCACTCTCCTCTTCTGCACTCAAGAAAAACAGTTTCAGCTGCACTTCCCCGGTTAAGCCGAGGGCTTTCACAGCTGACTTGTTCTCCCGCCTGCGTTCGCTTTACGCCCAATAAATCCGGACAACGCTTGCCACCTACGTATTACCGCGGCTGCTGGCACGTAGTT
+
CCCCCGGGGGGGGGGGGGGGGGGGGGGGGGGGGGGGGGGGGGGGGGGGGGGGGGGGGGGGGGGGGGGFGGGGGGGGGGGGGGGGGGGGGGGGGGGGGGGGGGGGGGFGGGGGGGGGGGGGGGGGGGGGGGGGGGGGGGGGGGGGGGGGGGGGGGGGGGGGGGGGGGGGGGGGFGGGFGFGGGGGGGGGDGCGGGGGGGGGFFFFFFFFFFEFFFFFFFFFFFBFFFFDFFFFFFFFFFFFFFFF;@@E3AAFB>?BFF?>B?<3:?FFF?F>285A?><A:>>FFFFFF:701<214:?F
@M04999:289:000000000-L3R54:1:1101:23366:15612 2:N:0:412
GACTACTCGGGTATCTAATCCTGTTTGCTCCCCACGCTTTCGCATCTCAGCGTCAGTATCTGTCCAGAAGGCCGCCTTCGCCACCGGTATTCCTCCACATCTCTACGCATTTCACCGCTACACGTGGAATTCTACCTTCCTCTACAATACTCTAGTTAACCAGTTTTAAGTGCAATTCCTAGGTTGAGCCCAGGGCTTTCACACCTAACTTAATTATCCGCCTACATGCCCTTTACGCCCAGTCATTCCGATTAACGCTCGCACCCTCCGTATTACCGCGCCTGCTGGCACGGAGTTAGCC
+
CCCCCGGGGGGGGGGGGGGGGGGGGGGGGGGGGGGGGGGGGGGGGGGGGGGGGGGGGGGGGGGFGGGGGGGGGGGGGGGGGGGGGGGGGGGGGGGGGGGGGGGGGGGGGGGGGGGGGGGGGGGGGGGGGGFGGGGGGGGGGGGGGGGGGGGGGGGGGGGGGGGGGGGGGGGGFFGGFGFGGGGGGGGGGGGGGGGGGGGGFFFFFFFFFFEFFFFFEFFFFFFFFFFFFFFFFF=C@FF49BEEEFCEFFFDDDCE001;@60;@F:?FF?F?B9<A69;(-:60::(847:>(,3:ABF2
@M04999:289:000000000-L3R54:1:1101:17977:15665 2:N:0:412
TGAGACTACTGGGGTATCTAATCCTGTTTGCTCCCCACGCTTTCGCATCTCAGCGTCAGTATCTGTCCTGAAGGCCGCCTTCGCCACCGGTATTCCTCCACATCTCTACGCATTTCACCGCTACACGTGGAATTCTACCTTCCTCTACAATACTCCAGATAACCAGTTTTAAGTGCAGTTCCCAGGTTGAGCCCGGGGCTTTCACACCTAACTTAATTATCCGCCTACATGCCCTTTACGCCCAGTCATTCCGATTAACGCTCGCACCCTCCGTATTACCGCGGCTGCTGGCACGGAGTT
+
CCCCCGGGGGGGGGGGGGGGGGGGGGGGGGGGGGGGGGGGGGGGGGGGGGGGGGGGGGGGGGGGGGGGGGGGGGGGGGGGGGGGGGGGGGGGGGGGGGGGGGGGGGGGGGGGGGGGGGGGGGGGGGGGGGGGGGGGGGGGGGGGGGGGGGGGGGGGGGGGGGGGGGFGFFFFGGGGFGFGGGGGGGGGGGGGGGGGGGGGFFFFFFFFFFFFFFFFFFFEFFFFFFFFFFFFFFFFFFFFF@FFFEFEEEFFFD<FFEFFFFFFFFF9BFFFFFFF(6><09;;9;B6?D3:<>:209B7
@M04999:289:000000000-L3R54:1:1101:22317:15673 2:N:0:412
GTGACTACTCGGGTATCTAATCCTGTTTGCTCCCCACGCTTTCGCATCTCAGCGTCAGTATCTGTCCAGAAGGCCGCCTTCGCCACCGGTATTCCTCCACATCTCTACGCATTTCACCGCTACACGTGGAATTCTACCTTCCTCTACAATACTCCAGATAACCAGTTTTAAGTGCAATTCCCAGGTTGAGCCCGGGGCTTTCACACCTAACTTAATTATCCGCCTACATGCCCTTTACGCCCAGTCATTCCGATTAACGCTCGCACCCTCCGTATTACCGCGGCTGCTGGCACGGAGTT
+
CCCCCGGGGGGGGGGGGGGGGGGGGGGGGGGGGGGGGGGGGGGGGCGGGGGGGGGGGGGGGGGGGGGGGGGGGGGGGGGGGGGGGGGGGGGGGGGGGGGGGGGGGGGGGGGGGGGGGGGGGGGGGGGGGGGGGGGGGGGGGGGGGGGGGGGGGGGGGGGGGGGGGGGGGGGGGGGGFGFGGGGGGGGGGGGGGGGGGGGGFFFFFFFFFFFFFFFFFFFFFFDFFFFFFFEFFFFFCEFFFFDDEFFFFFFF@@@FFFFFFFFF6;BB?BFFFF?:>FA?B;B>BFB?D:?FF<FB6<?
@M04999:289:000000000-L3R54:1:1101:20196:15708 2:N:0:412
GGACTACTGGGGTATCTAATCCTGTTTGCTCCCCACGCTTTCGCATCTCAGCGTCAGTATCTGTCCAGAAGGCCGCCTTCGCCACCGGTATTCCTCCACATCTCTACGCATTTCACCGCTACACGTGGAATTCTACCTTCCTCTACAATACTCCAGATAACCAGTTTTAAGTGCAGTTCCCAGGTTGAGCCCGGGGCTTTCACACCTAACTTAATTATCCGCCTACATGCCCTTTACGCCCAGTCATTCCGATTAACGCTCGCACCCTCCGTATTACCGCGGCTGCTGTCACGGAGTTAGC
+
CCCCCGGAFGECFFGGFGGGFGFGFGGFGGGFFGGGGGFEGGGGGGGGGGGGGGGGEFGEGGFGGGGGGGGGGGGGGDGGGGFGEGGGGGGGGGGGGGGGCGCGCFGDFGCFGGGFF?@CGDFGG=FGGEGBFGDGABEGGGGGGGGGGFFGGGFE9=9AFGFGEFGFGGGFGGGGFGFG6FFEFCF:EF?FGE>DD?FGFFFFFDFFFFF6>9B+:8ACFFFF?F2CC=;@EF;EED@>61==EFF5CCE??;DEFD@FFBF;;(-,4:>6:?44<<?9B6>6,(5?).6<1((9??>B9
@M04999:289:000000000-L3R54:1:1101:19335:15772 2:N:0:412
TCGCGACTACACGGGTATCTAATCCTGTTTGCTCCCCACGCTTTCGCATCTCAGCGTCAGTATCTGTCCAGAAGGCCGCCTTCGCCACCGGTATTCCTCCACATCTCTACGCATTTCACCGCTACACGTGGAATTCTACCTTCCTCTACAATACTCCAGATAACCAGTTTTAAGTGCAATTCCCAGGTTGAGCCCGGGGCTTTCACACCTAACTTAATTATCCGCCTACATGCCCTTTACGCCCAGTCATTCCGATTAACGCTCGCACCCTCCGTATTACCGCGGCTGCTGGCACGGAGTT
+
CCCCCGGGGGGGGGGGGGGGGGGGGGGGGGGGGGGGGGGGGGGGGGGGGGGGGGGGGGGGGGGGGGGGGGGGGGGGGGGGGGGGGGFGGGGGGGGGGGGGGGGGGGGGGGGGGGGGGGGGGGGGGGGGGGGDGGGGGGGGGGGGGGGGGGGGGGGGGGGGGGGGGGGGFGGGGGGGFGFGGGGFGGGGGGGGGGGGDDGGFFFFFFFFFFFFFFFFFFFFFFFFFFFFFFFFFFFEFFFF<?BFFFFFFFFFFFFFF?F>BFFFFFF;FFF<?63:<?FF<0;FBFF>BFFFF<FF09>F:
@M04999:289:000000000-L3R54:1:1101:23284:15825 2:N:0:412
GGGACTACACGGGTATCTAATCCTGTTTGCTCCCCACGCTTTCGCATCTCAGCGTCAGTATCTGTCCAGAAGGCCGCCTTCGCCACCGGTATTCCTCCACATCTCTACGCATTTCACCGCTACACGTGGAATTCTACCTTCCTCTACAATACTCCAGATAACCAGTTTTAAGTGCAGTTCCCAGGTTGAGCCCGGGGCTTTCACACCTAACTTAATTATCCGCCTACATGCCCTTTACGCCCAGTCATTCCGATTAACGCTCGCACCCTCCGTATTACCGCGGCGTCTGGCACGGAGTTAT
+
CCCCCFFFEGGGGGGGGGFFFEGA@FGGDAFGEGGGGCGEEGFGG,@:EFFEFGCF@C<CFEF<EFFDFA@<EFCFG@C4CAF:=FCC+CCDE95CFFGGCEEFGGG<:FBF7C<@FFGGGCCEGEEGFC9:EEEACDEF?FGGGGDFFDFFGG8DCFDDD?EGGF=EFG8==EDDDDDF998FFGDGC7C,A>CCGGG4F8>CAABFE=B65A6B?FAC62:9@9=B*>@;;13;4<DF@@<?83>?)/<@17?77;3128>>>BBF(4891.::64)(-49>0(4((484?((,((4))
@M04999:289:000000000-L3R54:1:1101:7419:15882 2:N:0:412
CTTGACTACCGGGGTATCTAATCCTGTTCGCTCCCCACGCTTTCGTCCATCAGCGTCAATCGGTATTTAGTAACCTGCCTTCGCAATCGGGGTTCTGTGTAATATCTATGCATTTCACCGCTACACTACACATTCCAGCTACTTCAATACTATTCAAGATTAACAGTATCAACGGCAGTTCTACAGTTAAGCTGCAGGTTTTCACCGCTGACTTATCAACCCGCCTACGGACCCTTTAAACCCAATAAATCCGGATAACGCTCGCATCCTCCGTATTACCGCGGCTGCTGGCACGGAGTTT
+
CCCCCGGGGGGGGGGGGGGGGGGGGGGGGGGGGGGGGGGGGGGGGGGGGGGGGGGGGGGGGGGGGGGGGGGGGGGGGGGGGGGGGGGGGGGGGGGGGGGGGGGGGGGGGGGGGGGGGGGGGGGGGGGGGGGGGGGGGGGGGGGGGGGGGGGGGGGGGGGGGGGGGGGGGGGGGGDGFGFGGGGGGGGGGGFGGGGGGGGGFFFFFFFDFFFFFFFFFFFFFDFF>>DFFFDFFF@@EE?FF@@?@FE<CEFFF@DFFFFFB?FFF6322?AFFB:?BFA4<>B0(-3:B?BF0219;0-4)
@M04999:289:000000000-L3R54:1:1101:14697:15885 2:N:0:412
AGCCTGACTACTGGGGTATCTAATCCTGTTCGCTACCCATGCTTTCGAGCCTCAGCGTCAGTAACAGACCAGAGAGCCGCCTTCGCCACTGGTGTTCTTCCATATATCTACGCATTTCACCGCTACACATGGAGTTCCACTCTCCTCTTCTGCACTCAAGTCTCTCAGTTTCCGATGCTCTTCCTCAGTTAAGCTGAGGGCTTTCACATTCAGACTTAAAAGACCGCCTGCGCTCCTTTTACGCCCAATAAAGCCGGACAACGCTTGCCACCTACGTATTACCGCGTCTGCTGGCAGGT
+
CC@CCGFCDFG9FGGGGEFCFF96FDG<FFGC>7@FGFFFF8FGFF@FFGC8EGGFEBFDCAECAFCCGDFGGGD@FC@F+C7@FGGGGFGGF@=FGG<FFCFFCE,,=EECD4FG9FF@,>+4>FGF@=FF?,@,4DGGGF,A89,A8=,=D,,4=DC9FGCF;=@,@EDFFEDC>DF9FC=A,9,,@FGFCFFGFG6C5AAABCFFEC;EC+*3;C+1+*:7@4=A9=(8@>@5(8*1/82;977?33A3))61026(21(,84(8?<2:<?2(..)3)44197(3<B22,((.(-4
@M04999:289:000000000-L3R54:1:1101:25482:15888 2:N:0:412
AGACTACTGGGGTATCTAATCCCGTTCGCTCCCCACGCTTTCGTCCATCAGCGTCAATCGGTATTTAGTAACCTGCCTTCGCAATCGGGGTTCTGTGTAATATCTATGCATTTCACCGCTACACTACACATTCCAGCTACTTCAATACTATTCGAGATTAACAGTATCAACGGCAGTTCTACAGTTAAGCTGCAGGTTTTCACCGCTGACTTATCAACCCGCCTACGGACCCTTTAAACCCAATAAATCCGGATAACGCTCGCATCCTCCGTGTTACCGCGGCTGCTGGCACGGAGTTAGC
+
CCCCCGGGGGGGGGGGGGGGGGGGGGGGGGGGGGGGGGGGGGGGGGGGGGGGGGGGGGGGGGGGGGGGGGGGGGGGGGGGGGGGGGGGGGGGGGGGGGGGGFGFGGGFGGGGGGGGGGGGGGGGGGGGGGGGGGGGGGGGGGGGGGGGGGGGGG8DFGGGGGGGGGGGGGGGGGGGFGFGGGGGGGGGGGGGGGFGGGGGFFFFBEFFFFFCEFFFFFFFFFFFFFFFFFFFFFFFFFFFFFFFFFFFFEFB@@D@@DFFFFFFF>FFABB??BFFFFBFBBFFFFFF?6?D?>FBFFDB<
@M04999:289:000000000-L3R54:1:1101:2844:15909 2:N:0:412
AGACTACCCGGGTATCTAATCCTGTTCGCTACCCATGCTTTCGAACCTCAGCGTCAGTTACAGACCAGAGAGCCGCCTTCGCCACTGGTGTTCTTCCATATATCTACGCATTCCACCGCTACACATGGAGTTCCACTCTCCTCTTCTGCACTCAAGAAAAACAGTTTCAGCTGCACTTCCCCGGTTAAGCCGAGGGCTTTCACAGCTGACTTGTTCTCCCGCCTGCGTTCGCTTTACGCCCAATAAATCCGGACAACGCTTGCCACCTACGTATTACCGCGGCTGCTGGCACGTAGTTAGC
+
CCCCCGGGGGGGGDGGGGGGGGGFGGFEGFGGGGGGGGGGFGGGGGGGGGFGGGGGGGGGGGGGGGGGGGGGGGGGEGGGGGGGGGGGEGFCFGGGGGFGGGGGGGGCGGGGGFFGDGGGGGGGGFFGGGGGGGGGGGGGGGFGEGGGGGGGG8EFGGGGGGGDFFCFFGGFFGGGFGFFGGGGGGGGGGGGCEEDGGGGFFFFAF49>BFEFFFFEFFDA@FFFFFFFFFFD?@EEFFFFFFDFEFFB?B>?F;??;>61(1:AB?:0:?22<:4<2:B(3-,(,320?:)24:<8AAF<
@M04999:289:000000000-L3R54:1:1101:13935:15920 2:N:0:412
TTGTGGACTACACGGGTATCTAATCCTGTTTGCTCACCACGCTTTCGCATCTCAGCGTCAGTATCTGTCCAGAAGGCCGCCTTCGCCACCGGTATTCCTCCACATCTCTACGCATTTCACCGCTACACGTGGAATTCTACCTTCCTCTACAATACTCCAGATAACCAGTTTTAAGTGCAGTTCCCAGGTTGAGCCCGGGGCTTTCACACCTAACTTAATTATCCGCCTACATGCCCTTTACGCCCAGTCATTCCGATTAACGCTCGCACCCTCCGTATTACCGCGGCTGCTGGCACGGAGT
+
CCCCCGGGGGGGGGGGGGGGGGGGGGGGGGGGGGGGGGGGGGGGGGGGGGGGGGGGGGGGGGGGGGGGGGGGGGGGGGGGGGGGGGGGGGGGGEGGGGGGGGGGGGGGGGGGGGGGGGGGGGGGGGGGGGGGGGGGGGGGGGGGGGGGGGGGGGGGGGGGGGGGGGGGGGGGGGGGFGFGGGGGDGGGGGGFCGGGGGGGFFFFFFFFFFFFBFFFFFFFFFFFDFFFFFFFFFFFEFFFFFFFBFFEFFFFFFF?D@?EE<>F09>>FFFFFFB:6?FFFFFF>;06;B>?BB0<8927-
@M04999:289:000000000-L3R54:1:1101:28290:15921 2:N:0:412
CGAAGACTACAGGGGTATCTAATCCTGTTTGCTACCCACGCTTTCGAGCATGAACGTCAGTGTTATCCCAGGAGGCTGCCTTCGCCATCGGTATTCCTCCACATCTCTACGCATTTCACTGCTACACGTGGAATTCTACCTCCCTCTGACACACTCTAGTTAGACAGTTTCAAATGCACGTCCCAAGTTGAGCTCGGGGATTTCACATCTGACTTATCTAACCGTCTGCGCTCGCTTTACGCCCAGTAATTCCGATTAACGCTCGCACCCTACGTATTACCGCGGCTGCTGGCACGTAGTT
+
CCCCCGGGGGGGGGGGGGGGGGGGGGGGGGGGGGGGGGGGGGGGGGGGGGGGGFGGGGGGGGGGGGGGGGGGGGGGEGGGGGGGGGGGGGGGGGGGGGGGGGGGGGGGGGGGGGGGGGGFFGGGGGGGGGGGGGGGGGGGGGGGGGFFGGGGGGGDGGGGGGGGGGGGFFGGGGGGFGFGGGGGGGFGGGGGGCDGGGGDDFFFFFFFFFFFEFFFCBFFFF:@45BBE2A9>@9:B==F=@FFFDFFFCCCEFDF@7?E0(,:69216?F04?:?A?BA4(444>>104::0:?:48:?6
@M04999:289:000000000-L3R54:1:1101:28959:15930 2:N:0:412
CCGACTACTAGGGTATCTAATCCTGTTTGCTCCCCACGCTTTCGCATCTCAGCGTCAGTATCTGTCCAGAAGGCCGCCTTCGCCACCGGTATTCCTCCACATCTCTACGCATTTCACCGCTACACGTGGAATTCTACCTTCCTCTACAATACTCCAGATAACCAGTTTTAAGTGCAGTTCCCAGGTTGAGCCCGGGGCTTTCACACCTAACTTAATTATCCGCCTACATGCCCTTTACGCCCAGTCATTCCGATTAACGCTCGCACCCTCCGTATTACCGCGGCTGCTGGCACGGAGTTAC
+
CCCCCDGGGGGGGGGCGGGGGGGGGGGGGGFFGGGGGGGGGGGGGGGGGGGGGGGEGGGGGGGGGFGGGGGGGGGGGGGGGGGGGGGGGGEGGGGGGGGGGFGGGGGGGGGGGGGGGGGGGGGGGGGGGGGGGGGGGGGGGGGGGGGG?FGGGGGGGGGGGGGGGGGGGGFGGGGGFGFGGGGGGGFGGGGGGGGGGDDGFFFFFFFFEF=EFFFFEFFCC@BD@@BFE?E@:BFECFDFFFDFFEFEFFE;717<EEF06?9B9B;:BFF9?6:09<6:1>7>B>:?F::2<<9;>??))
@M04999:289:000000000-L3R54:1:1101:4514:15957 2:N:0:412
GCTAGACTACTGGGGTATCTAATCCTGTTCGCTACCCATGCTTTCGAACCTCAGCGTCAGTTACAGACCAGAGAGCCGCCTTCGCCACTGGTGTTCTTCCATATATCTACGCATTCCACCGCTACACATGGAGTTCCACTCTCCTCTTCTGCACTCAAGAAAAACGGTTTCAGCTGCACTTCCCCGGTTAAGCCGAGGGCTTTCACAGCTGACTTGTTCTCCCGCCTGCGTTCGCTTTACGCCCAATAAATCCGGACAACGCTTGCCACCTACGTATTACCGCGGCTGCTGGCACGTAGTT
+
CCCCCGGGGGGGGGGGGGGGGGGGGGGGGGGGGGGGGGGGGGGGGGGGGGGGGGGGGGGGGGGGGGGGGGGGGGGGGGGGGGGGGGGGGGGGGGGGGGGGGGGGGGGGGGGGGGGGGGGGGGGGGGGGGGGGGGGGGGGGGGGGGGGGGGGGGGGGGGGGGGGGGGGGGGGGGGGGFGFGGGGGGGGGGGGGGGGGGGGGFFFFFFFFFFFFFFFFFFFFFFFFFFFFFFFFFFFFFFEFFFFFF7@;EFFF?FFFBBFFB>BFFF72??B:BFFFBBAAABBFF>99FFBBF7<?::BB<
@M04999:289:000000000-L3R54:1:1101:10583:15988 2:N:0:412
GGACTACAGGGGTATCTAATCCTGTTCGCTACCCATGCTTTCGAACCTCAGCGTCAGTTACAGACCAGAGAGCCGCCTTCGCCACTGGTGTTCTTCCATATATCTACGCATTCCACCGCTACACATGGAGTTCCACTCTCCTCTTCTGCACTCAAGAAAAACAGTTTCAGCTGCACTTCCCCGGTTAAGCCGAGGGCTTTCACAGCTGACTTGTTCTCCCGCCTGCGTTCGCTTTACGCCCAATAAATCCGGACAACGCTTGCCACCTACGTATTACCGCGGCTGCTGGCACGTAGTTAGC
+
CCCCCGGGGGGGGGGGGGGGGGGGGGGGGGGGGGGGGGGGGGGGGGGGGGGGGGGGGGGGGGGGGGGGGGGGGGGGGGGGGGGGGGGGGGGGGGGGGGGGGGGGGGGGGGGGGGGGGGGGGGGGGGFGGGGGGGGGGGGGGGGGGGGGGGGGGGGGGGGGGGGGGGGGGGGGGGGGFGFGGGGGGGGGGGGGGGGGGGGGFFFFFFFFFFFFFFFFFFFFFFFFFFFFFFFFFFFFFDFFFFF8;E<EEFFBBFF?<FFFFFFFF?BBFFFFFFBA>ABFFFFFFF?DFFFFFFF:?DFB9
@M04999:289:000000000-L3R54:1:1101:11030:15989 2:N:0:412
TTGACTACTAGGGTATCTAATCCTGTTCGCTACCCATGCTTTCGAACCTCAGCGTCAGTTACAGACCAGAGAGCCGCCTTCGCCACTGGTGTTCTTCCATATATCTACGCATTCCACCGCTACACATGGAGTTCCACTCTCCTCTTCTGCACTCAAGAAAAACAGTTTCAGCTGCACTTCCCCGGTTAAGCCGAGGGCTTTCACAGCTGACTTGTTCTCCCGCCTGCGTTCGCTTTACGCCCAATAAATCCGGACAACGCTTGCCACCTACGTATTACCTCGGCTGCTGGCACGTAGTTGG
+
CCCCCGGGGGEEGF<FGGGGGGFGGGGGGGGCEFGGGGGGGGGGGCC@FFEGFGGCEBFAFGGGGGGGGFGGGGGGEF7FGGGGGGGGCFFGGGGGGGGGGGGCFGGGGDFGGCFAFGGGGGGGGGGEFGFFFGGGGGGGGGCGGGGGGGGGG?FCFCFGGGEGFFGGGGGGGGGGBGFFFF?ECGGGGFFGGGGGGDGGFFFFFFFFEBBEE>A9EFFFFFFFFFFFFD?FF?D@E9659;;683@CEEF;9;BB10246<BF:<338.41:<A:BA6)-46::9B?D:::<(,(((-).
@M04999:289:000000000-L3R54:1:1101:16290:15998 2:N:0:412
TCTCGACTACCAGGGTATCTAATCCTGTTCGCTCCCCACGCTTTCGTCCATCAGCGTCAATCGGTATTTAGTAACCTGCCTTCGCAATCGGGGTTCTGTGTAATATCTATGCATTTCACCGCTACACTACACATTCCAGCTACTTCAATACTATTCAAGATTAACAGTATCAACGGCAGTTCTACAGTTAAGCTGCAGGTTTTCACCGCTGACTTATCAACCCGCCTACGGACCCTTTAAACCCAATAAATCCGGATAACGCTCGCATCCTCCGTATTACCGCGGCTGCTGGCACGGAGTT
+
CCCCCGGGGGGGGGGGGGGGGGGGGGGGGGGGGGGGGGGGGGGGGGGGGGGGGGGGGGGGGGGGGGGGGGGGGGGGGGGGGGGGGGGGGGGGGGGGGGGGGGGGGGGGGGGGGGGGGGGGGGGGGGGGGGGGGGGGGGGGGGGGFGGGGGGGGFGGGGGGGGGGGGGGGGGGGGGGFGFGGGGGGFGGGGGGGGGGGGGGFFFFFFFFFFFBFFFFFFFFFFFFFFFFF@F@FFFF@EFFFFFFFF@;ACCCF9B;DFFFFF@?BBFBFFFFBFF?B?FF<?(2;BBFFFFFF:<<>;F:4
@M04999:289:000000000-L3R54:1:1101:14487:15999 2:N:0:412
TCTGACTACTAGGGTATCTAATCCTGTTTGCTCCCCACGCTTTCGCATCTCAGCGTCAGTATCTGTCCAGAAGGCCGCCTTCGCCACCGGTATTCCTCCACATCTCTACGCATTTCACCGCTACACGTGGAATTCTACCTTCCTCTACAATACTCCAGATAACCAGTTTTAAGTGCAATTCCCAGGTTGAGCCCGGGGCTTTCACACCTAACTTAATTATCCGCCTACATGCCCTTTACGCCCAGTCATTCCGATTAACGCTCGCACCCTCCGTATTACCGCGGCTGCTGGCACGGAGTC
+
CCCCCGGGGGGGGGGGGGGGGGGGGGGGGGGGGGGGGGGGGGGGGGGGGGGGGGGGGGGGGGGGGGGGGGGGGGGGGGGGGGGGGGGGGGGGGGGGGGGGGGGGGGGGGGGGGGGGGGGGGGGGGGGGGGGGGFGGGGGGGGGGGGGGGGGGGGGGGGGGGGGGGGGGGGGGGFGGFGFGGGFGFGGGGGGGGGGCDGDCFFFFFFFFFFFFFFFFFFFFFFDFFD>BEEFFFFFFFFFFFFBFFFFFFFEFFFFFFFEFFF?FBFF92:?F9:F?FFFFFF>>>>FFFFFFFF?FF08?
@M04999:289:000000000-L3R54:1:1101:3128:16024 2:N:0:412
GACTACAAGGGTATCTAATCCTGTTTGCTCCCCACGCTTTCGCATCTCAGCGTCAGTATCTGTCCAGAAGGCCGCCTTCGCCACCGGTATTCCTCCACATCTCTACGCATTTCACCGCTACACGTGGAATTCTACCTTCCTCTACAATACTCCAGATAACCAGTTTTAAGTGCAGTTCCCAGGTTGAGCCCGGGGCTTTCACACCTAACTTAATTATCCGCCTACATGCCCTTTACGCCCAGTCATTCCGATTAACGCTGGCACCCTCCGTAGTACCGCGGCTGCTGGCACGGCGGTATCC
+
CCCCCGFGGGGGGGGGGGGGGGGGGFGGGGGGGGGGGG@FGGGGGGGGGGGGGGGGGGCFGGGGFFGGGGGGFGGGGGGGDGCGGGFFEFGEGGGGGGGFGGGGFGGGGGGGGEFGGGGGGGGGFGGGFGFGFGGCFADDFGGGGGGGGGGFFCFGGGGFDFFFG@FFDG=CFFFEF7@8DGGG?FE?CFFGEGGG5DDF<BFFFFFF=;<EFF9FEF9>;@>DF;CEF65=BEF=D0BDDF1)7??5<@FFFDE<@B,(-3:<6:3:?>1:(494)4;032276:?(8<2,,((((,()-
@M04999:289:000000000-L3R54:1:1101:25046:16052 2:N:0:412
GAGAGACTACTCGGGTATCTAATCCTGTTTGCTCCCCACGCTTTCGCATCTCAGCGTCAGTATCTGTCCAGAAGGCCGCCTTCGCCACCGGTATTCCTCCACATCTCTACGCATTTCACCGCTACACGTGGAATTCTACCTTCCTCTACAATACTCCAGATAACCAGTTTTAAGTGCAATTCCCAGGTTGAGCCCGGGGCTTTCACACCTAACTTAATTATCCGCCTACATGCCCTTTACGCCCAGTCATTCCGATTAACGCTCGCACCCTCCGTATTACCGCGCCTGCTGGCACGGAGTT
+
CCCCCGGGFFFGGGGGGGGGGGGFGGAFGFFGCGGGGGGGGGGGGGGGGGFGGGGGGGGGGGGGGGECFGGGGGGGGGGGGGGGGGGGGGGGDDEGGFGGGGGGGFGGGGGDEGEFFFGGGGGGGGGGGGGGGGFGGGF9E;FFGGGGGGG9F?F=DGGGGGGGGGGGGGGGGGGGFGFFFGG?FGCFGGGGGFGGGGGDDFFFFFFFF2;>=FCF>FFCB?C@B=@2((9*4;@FFE4F<;92;?@3>ECEF13;61;>?><69BF>9B1?1>F::45>DBB>((,-4:301(.:>(224
@M04999:289:000000000-L3R54:1:1101:26025:16103 2:N:0:412
GTAGACTACTAGGGTATCTAATCCTGTTTGCTCCCCACGCTTTCGCATCTCAGCGTCAGTATCTGTCCAGAAGGCCGCCTTCGCCACCGGTATTCCTCCACATCTCTACGCATTTCACCGCTACACGTGGAATTCTACCTTCCTCTACAATACTCTAGTTAACCAGTTTTAAGTGCAATTCCTAGGTTGAGCCCAGGGCTTTCACACCTAACTTAATTATCCGCCTACATGCCCTTTACGCCCAGTCATTCCGATTAACGCTCGCACCCTCCGTATTACCGCGGCTGCTGGCACGGAGTT
+
CCCCCGGFGGGGGGGGGGGGGGGGGGGGGGGGGGGGGGGGGGGGDGGGGGGGGGGGGGGGGGGGGGGGGGGGFGGGGGGGGGGGGGGGGGGGGGGGGGGGGGGGGGGGGGGGGGGGGGGGGGGGGGGGGDGGGGGGGGGGGGGGGGGGGGGFGGGGGGGFGGGFFDEFFGGGGGGGBFFGFFGGGGFD@??CFGE?7?DG?FFFFFFFFFFFFFFFFFFFFFDFF29BFFFEFDFDFC8)6>>@FFF47<?EEFD;?9>79,/7BBFB?1066:08?<2)439;F99?47217<0919-(
@M04999:289:000000000-L3R54:1:1101:20409:16113 2:N:0:412
AATTCGACTACTAGGGTATCTAATCCTGTTTGCTCCCCACGCTTTCGCATCTCAGCGTCAGTATCTGTCCAGAAGGCCGCCTTCGCCACCGGTATTCCTCCACATCTCTACGCATTTCACCGCTACACGTGGAATTCTACCTTCCTCTACAATACTCCAGATAACCAGTTTTAAGTGCAATTCCCAGGTTGAGCCCGGGGCTTTCACACCTAACTTAATTATCCGCCTACATGCCCTTTACGCCCAGTCATTCCGATTAACGCTCGCACCTTACGTATTACCGCGGCGGCTGCCACGGAGT
+
BCCCCGCGBCGFGGGCFGGGGG9CEEFFGFAEFFGGGEGGGGGGD<FGDEGFFDGDEEGEGGGAFGCFGG@FGD@FFGG+8B=FEEGDCFGGG@7F,EEFGG8<:FGGGGGF7CGGGGGGGGG@GGAFGDGGGFG8=D=DFGGEDFGGGGGGFFGGD=EDFDFFGF??D2EFGFFCFDD2C8DF99D+D6DC7F7;@D?D>EF6AFFAEDF@49FFBC>EA<EE=(8@@FFECE3(584A>12:0(34)/)9<C81,:;?C<02:(91(4()).4?BA04><699((((,3>((84(,-,-
@M04999:289:000000000-L3R54:1:1101:20798:16146 2:N:0:412
CGACTACCCGGGTATCTAATCCTGTTCGCTCCCCACGCTTTCGCTCCTCAGCGTCAGTGACGGCCCAGAGACCTGCCTTCGCCATCGGTGTTCTTCCCGATATCTACACATTCCACCGTTACACCGGGAATTCCAGTCTCCCCTACCGCACTCCAGTCCGCCCGTACCCGGCGCCGATCCACCGTTAAGCGCTGGACTTTCACACCAGACGCGACGAACCGCCTACGAGCTCTTTACGCCCTATAAATCCGGATAACGCTTGCACCCTACGTATTACCGCGGCTGCTGGCACGCAGTTAGC
+
CCCCC:EFGGCGGGFGGGFEGFGGGFCEGGGGGGGGGGGEGFEGGGGDFCFGGCGGDEEAFEGGGEGGGECGGGGGGFFGGGDGFG:7CFGDFFGGGGG>C@FGGACDGFGGD<AFFC:C?CGG8FDFEEGAF9CEBE3EDFGD6@DEGGG>EFGGCAEGGGEEEDC*@9>ECEG=ED>DFFGECE8FGGG**::FFGDFAFFFFE>5(11;>5:>3>F>FFF118:0:9(:)4-6<::>>>B3AF2)64>(3(:BFF6:::?B?(2,(::8BA7AA4:046>>>?F?>((.,(,-()6))
@M04999:289:000000000-L3R54:1:1101:26824:16155 2:N:0:412
AGCGTGACTACTCGGGTATCTAATCCTGTTTGCTCCCCACGCTTTCGCATCTCAGCGTCAGTATCTGTCCAGAAGGCCGCCTTCGCCACCGGTATTCCTCCACATCTCTACGCATTTCACCGCTACACGTGGAATTCTACCTTCCTCTACAATACTCCAGATAACCAGTTTTAAGTGCAATTCCCAGGTTGAGCCCGGGGCTTTCACACCTAACTTAATTATCCGCCTACATGCCCTTTACGCCCAGTCATTCCGATTAACGCTCGCACCCTCCGTATTACCGCGGCTGCTGGCACTGAGT
+
CCCCCGGGGGGGGGGGGGGGGGGGGGGGGGGGGGGGGGGGGGGGGGGGGGGGGGGGGGGGGGGGGGGGGGGGGGGGGGGGGGGGGGGEGGGGGGGGGGGGGGGGGGGGGGGGGGGGGGGGGGGGGGGGGGGGGGGGGGGGGGGGGGGGGGGGGGGGGGGGFGGGGGGGFGGGGGGGFGFGGGGGGGGGGGGGFGGGDGGGBFFFFFFFFFFFFFFFFFFEFFCF@BFFFFFFEFEFFF@FFFFFFFD;EE?EEFF67<DAB<>::9;1>90<BB0(3:7<B2<09(49>FF?:01>(4<0.
@M04999:289:000000000-L3R54:1:1101:2850:16173 2:N:0:412
TACGAGACTACTGGGGTATCTAATCCTGTTTGCTCCCCACGCTTTCGCATCTCAGCGTCAGTATCTGTCCAGAAGGCCGCCTTCGCCACCGGTATTCCTCCACATCTCTACGCATTTCACCGCTACACGTGGAATTCTACCTTCCTCTACAATACTCCAGATAACCAGTTTTAAGTGCAATTCCCAGGTTGAGCCCGGGGCTTTCACACCTAACTTAATTATCCGCCTACATGCCCTTTACGCCCAGTCATTCCGATTAACGCTCGCACCCTCCGTATTACCGCGGCTGCTGGCACGGAGT
+
CCCCCGGGGGGGGGGGGGGGGGEGGGDFGGGGGFFFGGGGGGGGGGGGGGGGGGGG>FGGGGGGGGGGGGGGGGGGGGGGGGGGGGGGGGGGGEGGGGGGGGGGGGGGGFGGGEGGGGGGGGGGGGGGGGG@FGGGGFGGGGFGGGGGGGGGGGGGGGGGGGGGGFFGGGGCFGGGFGFGG7FGGFGDGGFGGGGGGGGGFFFFACFFFFFFFFFFFFFFFFF9@DFF=DFFFFF@F;@6>?FFFDFE=AF?E?5????FA1;?F169BB<??6(,435)..(071(9;F70((()(-464
@M04999:289:000000000-L3R54:1:1101:28837:16194 2:N:0:412
TCTAGACTACACGGGTATCTAATCCTGTTCGCTCCCCACGCTTTCGTCCATCAGCGTCAATCGGTATTTAGTAACCTGCCTTCGCAATCGGGGTTCTGTGTAATATCTATGCATTTCACCGCTACACTACACATTCCAGCTACTTCAATACTATTCAAGATTAACAGTATCAACGGCAGTTCTACAGTTAAGCTGCAGGTTTTCACCGCTGACTTATCAACCCGCCTACGGACCCTTTAAACCCAATAAATCCGGATAACGCTCGCATCCTCCGTATTACCGCGGCTGCTGGCACGGAGTT
+
CCCCCGGGGGGGGGGGGGGGGGGGGGGGGGGGGGGGGGGGGGGGGGGGGGGGGGGGGGGGGFGGGGGGGGGGGGGGGGGGGGGGGGGGFGGGGFGGGGGGGGGGGGGGGGGGGGGGGGGGGGGGGGGGGGGGGGGGGGGGGGGFGGGGGGGGGGGGGFGGGGGFGFGFGGGGGGGEFGFGGGGGGGGGGGGGGGGGGGGGFFFFFFFFFFFFFFFFFFFEFF4>A@=DDDFFFFDF@EFFEEFF<?8@EEC<@FF?DFFEFB?F>66?9388:BBF?FFF<<B2>FFFFF::<?DB>F0(.
@M04999:289:000000000-L3R54:1:1101:8414:16198 2:N:0:412
GACTACCAGGGTATCTAATCCTGTTCGCTACCCATGCTTTCGAACCTCAGCGTCAGTTACAGACCAGAGAGCCGCCTTCGCCACTGGTGTTCTTCCATATATCTACGCATTCCACCGCTACACATGGAGTTCCACTCTCCTCTTCTGCACTCAAGAAAAACAGTTTCAGCTGCACTTCCCCGGTTAAGCCGAGGGCTTTCACAGCTGACTTGTTCTCCCGCCTGCGTTCGCTTTACGCCCAATAAATCCGGACAACGCTTGCCACCTACGTATTACCGCGGCTGCTGGCACGTAGTTAGCC
+
CCCCCGGGGGGGGGGGGGGGGGGGGGGGGGGGGGGGGGGGGGGGGGGGGGGGGGGGGGGGGGGGGGGGGGGGGGGGGGGGGGGGGGGGGGGGGGGGGGGGGGGGGGGGGGGGGGGGGGGGGGGGGGGGGGGGGGGGGGGGGGGGGGGGGGGGGGGGGGGGGGGGGGGGGGGGGGGGFGFGGGGGGGFFGGGGGGGGGGGGFFFFFFFFFFEEFFFF?FFFFFFFFFFFFFF;@FCEFFFED6@;EC<CEFBFB;?FFFFFBFFFFB?:?6?FFFBFA06>>F96:>74:?FFF7:<<46:5
@M04999:289:000000000-L3R54:1:1101:11018:16284 2:N:0:412
GACTACCCGGGTATCTAATCCTGTTCGCTACCCATGCTTTCGAACCTCAGCGTCAGTTACAGACCAGAGAGCCGCCTTCGCCACTGGTGTTCTTCCATATATCTACGCATTCCACCGCTACACGTGGAGTTCCACTCTCCTCTTCTGCACTCAAGAAAAACAGTTTCAGCTGCACTTCCCCGGTTAAGCCGAGGGCTTTCACAGCTGACTTGTTCTCCCGCCTGCGTTCGCTTTACGCCCAATAAATCCGGACAACGCTTGCCACCTACGTATTACCGCGGCTGCTGGCACGTAGTTAGCC
+
CCCCCGGGGGGGGGGGGGGGGGGGGGGGG,FGGGGGGGGGGGGGGGGGGGGGGGGGGGGGGGGGGGGGGGGGGGGGGGGFGGGGGGGGGGGGGGGGGGGGGGGGGGGGGGGGGGGGGGGGGGGGGGGGGGGGGGGGGGGGGGGGGGGGGGGGGGGGGFGGGGGGGGGGGGGGGGFGFGFGGGGGGGGGGGGGGGGGGGGGFFFFFFFFFFFFEFFFFFFFFFFFFFFFFD@?@FFFDFFFFFFFFFFFF0>FFFFFFF<???:<<??BF:F>DF>F<3>9(49B?B028:<(3((4<AFFB
@M04999:289:000000000-L3R54:1:1101:17768:16285 2:N:0:412
GACTACCCGGGTATCTAATCCTGTTTGCTACCCACGCTTTCGAGCATGAACGTCAGTGTTATCCCAGGAGGCTGCCTTCGCCATCGGTATTCCTCCACATCTCTACGCATTTCACTGCTACACGTGGAATTCTACCTCCCTCTGACACACTCTAGTTTGACAGTTTCAAATGCACGTCCCAAGTTGAGCTCGGGGATTTCACATCTGACTTATCTAACCGTCTGCGCTCGCTTTACGCCCAGTAATTCCGATTAACGCTCGCACCCTACGTATTACCGCGGCTGCTGGCACGTAGTTAGCC
+
CCCCCGGGGGGGGGGGGGGGGGGGGGGGGGGGGGGGGGGGGGGGG>FGGGGGGGGGGGGGGGGGGGGGGGGGGGGGGGGGGGGGGGGGGGGGGGGGGGGFGGGGGGGGGGGGGGGGGGGGGGGGGFGGGGGGGGGGGGGGGGGGGGGGGGFGGGGGGGGGGGGGGGGGGGGGGGGGFGFGGGGGGGGGGGFGGGGGGGGGFFFFFFFFEA5=EFFFFFFBB27-9@A9:@@@DFFFFDFF;?;49CCCE1<FDDFE1617(29>>???BBFFF>2<A?FFBBFFFB77?FF6((41<25A7
@M04999:289:000000000-L3R54:1:1101:6096:16354 2:N:0:412
TCGGACTACTGGGGTATCTAATCCTGTTTGCTCCCCACGCTTTCGCATCTCAGCGTCAGTATCTGTCCAGAAGGCCGCCTTCGCCACCGGTATTCCTCCACATCTCTACGCATTTCACCGCTACACGTGGAATTCTACCTTCCTCTACAATACTCCAGATAACCAGTTTTAAGTGCAATTCCCAGGTTGAGCCCGGGGCTTTCACACCTAACTTAATTATCCGCCTACATGCCCTTTACGCCCAGTCATTCCGATTAACGCTCGCACCCTCCGTATTACCGCGGCTGCTGGCACGGAGTTT
+
CCCCCGGGGGGGGGGGGGGGGGGGGGGGGGGGGGGGGGGGGGGGGGGGGGGGGGGGGGGGGGGGGGGGGGGGGGGGGGGGGGGGGGGGGGGGGGGGGGGGGGGGGGGGGGGGGGGGGGGGGGGGGGGGGGGGGGFGGGGGGGGGGGGGGGGGGGGGGGGGGGGGGGGGGGGEGCFGFGFGGGGGCGGGGGGGGGGGGGDGFFFFFFFFFFFFEFFFCFFFFFFFFFFFFFFEE@FF@CFEFFFDFFFFFECFFFFF;EF?>F?BFFB><?0<BF0:?DFBBB>9>;BFF02:?<BF09??)
@M04999:289:000000000-L3R54:1:1101:5496:16430 2:N:0:412
TGGACTACAAGGGTATCTAATCCTGTTTGCTCCCCACGCTTTCGCATCTCAGCGTCAGTATCTGTCCAGAAGGCCGCCTTCGCCACCGGTATTCCTCCACATCTCTACGCATTTCACCGCTACACGTGGAATTCTACCTTCCTCTACAATACTCTAGTTAACCAGTTTTAAGTGCAATTCCTAGGTTGAGCCCAGGGCTTTCACACCTAACTTAATTATCCGCCTACATGCCCTTTACGCCCAGTCATTCCGATTAACGCTCGCACCCTCCGTATTACCGCGGCTGCTGGCACGGAGTT
+
CCCCCGGGGGGGGGGGGGGGGGGGGGGGGGGGGGGGGGGGGGGGGGGGGGGGGGGGGGGGFGGGGGGGGGGGGGGGGGGGGGGGGGGGGGGGGGGGGGGGGGGGGGGGGGGGGGGGGGGGGGGGGGGGGGGGGGGGGGGGGGGGGGGGGGGGGGGGGGGGGGGGGGGGGGGGGGGGFGFGGFGGDFGGGGGGGGGGGG?FFFFFFFFFFFFCEFFCEFFFF>>DFFFFFF@=BFFFFFFFF@@DFFFFFFFFFFFDFFF@F;9>FF>BF?0>??BFBFFB6>FFFFF>:?:<??BB6:?
@M04999:289:000000000-L3R54:1:1101:14570:16459 2:N:0:412
TGTGACTACTCGGGTATCTAATCCTGTTTGCTCCCCACGCTTTCGCATCTCAGCGTCAGTATCTGTCCAGAAGGCCGCCTTCGCCACCGGTATTCCTCCACATCTCTACGCATTTCACCGCTACACGTGGAATTCTACCTTCCTCTACAATACTCCAGATAACCAGTTTTAAGTGTAGTTCCCAGGTTGAGCCCGGGGCTTTCACACCTAACTTAATTATCCGCCTACATGCCCTTTACGCCCAGTCATTCCGATTAACGCTCGCACCCTCCGTAGTACCGCGGCTGCTGGCACGGAGTTC
+
CCCCCGCEGGGGCGGGGGGGGGFGGGGGGFGGGGGGGGGCFGGGGGGGGGGGGDFFFFGGGFGGGGGGGGGGGGGGGGGFEGGCEC?BFGGGGGDGFGGGGGGGGGGFFGDGFGGGGGGGGCGGGEGAFGDFFGGFGGGGGGGGFGGGGGGGGGF@FFFDGGGGFGFGGGGFGDG,4=+?DGDDEGGFGGCFGFGDG5CGFFFFFF>?5@@44B917BFCAEF2=>>@=EC)75((64CEDB>6,6<<C6<?3?;1?FFF08?F>B>9:8:?FB?(,69<61(19>>:?B8??<<B0(42)
@M04999:289:000000000-L3R54:1:1101:19849:16479 2:N:0:412
TGACTACACGGGTATCTAATCCTGTTTGCTCCCCACGCTTTCGCATCTCAGCGTCAGTATCTGTCCAGAAGGCCGCCTTCGCCACCGGTATTCCTCCACATCTCTACGCATTTCACCGCTACACGTGGAATTCTACCTTCCTCTACAATACTCCAGATAACCAGTTTTAAGTGCAATTCCCAGGTTGAGCCCGGGGCTTTCACACCTAACTTAATTATCCGCCTACATGCCCTTTACGCCCAGTCATTCCGATTAACGCTCGCACCCTCCGTATTACCGCGGCTGCTGGCACGGAGTTAGC
+
CCCCCGFGGGGGGGGGGGGGGGGFGGGGGGGFGGGGGGGGGGDGGGGGFGCFGFGEFGGGGGGGGGFGGGGGGGGDEGFGFGFGGGGDGGGGGFGGGFGFFFGGGGGGCFFGGGGGGGGGGEGGGGGGGGGFEFGGGGDCFGGGDGGEDCEFF?FGGGGGFGGGFCFGFDGFDFGGFGFGGFGGFGGCFFEFEGGGDCF7ABFFFFFFFF;*7==CFFCEEF@F?BBCFE>DF@FFEFFEBFF33475?CE;DDDFFDB?F9>;F0(4?BFFFFFFFFF>F6>F91::0?1<6(4(-2<A4
@M04999:289:000000000-L3R54:1:1101:3847:16484 2:N:0:412
GGACTACCCGGGTATCTAATCCTGTTTGCTCCCCACGCTTTCGCATCTCAGCGTCAGTATCTGTCCAGAAGGCCGCCTTCGCCACCGGTATTCCTCCACATCTCTACGCATTTCACCGCTACACGTGGAATTCTACCTTCCTCTACAATACTCCAGATAACCAGTTTTAAGTGCAATTCCCAGGTTGAGCCCGGGGCTTTCACACCTAACTTAATTATCCGCCTACATGCCCTTTACGCCCAGTCATTCCGATTAACGCTCTCACCCTCCGTATTACCGCGGCGGCTGGCACGGAGTTAGC
+
CCCCCGGGGGGCFFGGGGGGGGGGGGGFGDGFGGGGGGEGGGGGGGFGGGFGGFGGGGGGGGGGFGGGGGGGFGGGGGGGDGGGGGGGGDGGGGGGGGGGGGGGGGGGGGFGGGGGGEFGGGGGDFGDGEGGFGGGGGGGGGGGGGDFGGCGGCFGGGGGGGG8DCFGGGADFFFADFFGGFF6@DGGGGCGG5ECGDGGFAFFFDFFEDFFBFCFFCAFBDF@DFE85;=@F@ECE?DFFFFFEEC))9/6?D(;:,41212<A66((29:((,54<0,(22(((,((,(.,(((-4)5)
@M04999:289:000000000-L3R54:1:1101:4262:16545 2:N:0:412
GTGACTACAAGGGTATCTAATCCTGTTCGCTCCCCACGCTTTCGTCCATCAGCGTCAATCGGTATTTAGTAACCTGCCTTCGCAATCGGGGTTCTGTGTAATATCTATGCATTTCACCGCTACACTACACATTCCAGCTACTTCAATACTATTCAAGATTAACAGTATCAACGGCAGTTCTACAGTTAAGCTGCAGGTTTTCACCGCTGACTTATCAACCCGCCTACGGACCCTTTAAACCCAATAAATCCGGATAACGCTCGCATCCTCCGTATTACCGCGGCTGCTGGCACGGAGTT
+
CCCCCFGGGGGGGGGGGGGGFFGGGGGGGGGGGGGGGGGGGGGGGGGGGGGGGGGGGGGGFGGGGGAFFGGGGGGGGFGGGGGDDEGGGGGC:DGGFGGGGGGGGGGGGGGGFFGFGFGGGGGGGGGGGGEFGDFFFFFCGCFFGFGGGGGGGGGGGGGGGGGGDGGGGGGGD?DGFGFGGGGG8EFGGGGGFGGG6@CGFFAF8?E>AFFFFFFFAFFF>A>BFFFF92@>@B2>>C>A(:;2@;@CFFFF(1;D<@F0(619BFFFFA:;:<7>>A4--,37>B?DFF6??:09332
@M04999:289:000000000-L3R54:1:1101:23878:16624 2:N:0:412
GACTACCGGGGTATCTAATCCTGTTCGCTCCCCACGCTTTCGCTCCTCAGCGTCAGTGACGGCCCAGAGACCTGCCTTCGCCATCGGTGTTCTTCCCGATATCTACACATTCCACCGTTACACCGGGAATTCCAGTCTCCCCTACCGCACTCCAGTCCGCCCGTACCCGGCGCCGATCCACCGTTAAGCGATGGACTTTCACACCAGACGCGACGAACCGCCTACGAGCTCTTTACGCCCAATAAATCCGGATAACGCTTGCACCCTACGTATTACCGCGGCTGCTGGCACGTAGTTAGCC
+
CCCCCGGGGGGGGGGGGGGGGGGGGGGGGGGGGGGGGGGGGGGGGGGGGGGGGGGGGGGGGGGGGGGGGGGGGGGGGGGGGGGGGGGGGGGGGGGGGGGGGGGGGGGGGGGGGGGGGGGGGGGGGGGGGGGGGGGGGGGGGGGGGGGGGGGGGGGGGGGGGGGGGGDFGGGGGGGGFGFGGGGGGGGGGGEFEEGGGGGGFFFFFFFFFFF>>FEFFFFFEFFFBFFFF>FFFFFBFFBFFF?BAFFFBFB??BFFF>??F:?F?FB<?F??2()66:69196;05??0(4?144:4:4<4
@M04999:289:000000000-L3R54:1:1101:11808:16639 2:N:0:412
AGACTACTAGGGTATCTAATCCTGTTTGCTCCCCACGCTTTCGCATCTCAGCGTCAGTATCTGTCCAGAAGGCCGCCTTCGCCACCGGTATTCCTCCACATCTCTACGCATTTCACCGCTACACGTGGAATTCTACCTTCCTCTACAATACTCCAGATAACCAGTTTTAAGTGCAGTTCCAAGGTTGAGCCCGGGGCTTTCACACCTAACTTAATTATCCGCCTACATGCCCTTTACGCCCAGTCATTCCGATTAACGCTCGCCCCCTCCGTCTTACCGCGGCTGCTGGCACGGATTTAGC
+
CCCCCGGGGGGGGGGGGGGGGGFGGGGGGGGGGGECGGGGGAFDC,CFEEGGGGGGGE@C@EFCFDGFGEGFGFFGGGFGGGGGGFGDEFGGG?FGGGGGGGGGGGFGGGGGFGFGEFGGGGGGG<EFGFFGGFFGGGGGGGGDFGGGGFGGGF=@9=EFGDFEGGG8=?FF8,?=FFFG97DFGCFFGEF+CGG<CDF>BCFFA49?5:A6BFFAA>F636(26:7?EBE@EBEC=1;D037;;AC376(,64;?407<;(((-4,,326((44<D:?22>666<B?>B05<13(42)54
@M04999:289:000000000-L3R54:1:1101:4570:16723 2:N:0:412
GACTACAAGGGTATCTAATCCTGTTTGCTCCCCACGCTTTCGCATCTCAGCGTCAGTATCTGTCCAGAAGGCCGCCTTCGCCACCGGTATTCCTCCGCATCTCTACGCATTTCACCGCTACACGTGGAATTCTACCTTCCTCTACAATACTCCAGATAACCAGTTTTAAGTGCAATTCCCAGGTTGAGCCCGGGGCTTTCACACCTAACTTAATTATCCGCCTACATGCCCTTTACGCCCAGTCATTCCGATTAACGCTCGCACCCTCCGTATTACCGCGGCTGCTGGCACGGAGTTAGCC
+
CCCCCGGGGGEGGGGGGGGGGGGGGDGGGGGGGGGGGGGGGGGGGGGGGGGGGGGGGGGGGGGGGGGGGGGGDFGGGGGGGGGGGGGGGG9FGGGGGGGGGGGGGGGGGFGGGGFGEGGGGGGGGGDEGGEGGGGFFG?FGGGGGGFGGGGGGGGFGGGGGGGGGGGGGGGGAFGGFGFG8DCFFGGGFGFEGGCCCFGGFFAFD49ABCFEEFFFFFA@FFF2>@CE@BFFF@EE@?9E6;5;EF5<EF?F(89CF0::>6>F6?:?FFBB?BF<4<1;(,2(42)7<:B:1(4:(6)4.
@M04999:289:000000000-L3R54:1:1101:5415:16773 2:N:0:412
GAACTGACTACCCGGGTATCTAATCCTGTTCGCTCCCCACGCTTTCGCTCCTCAGCGTCAGTGACGGCCCAGAGACCTGCCTTCGCCATCGGTGTTCTTCCCGATATCTACACATTCCACCGTTACACCGGGAATTCCAGTCTCCCCTACCGCACTCCAGTCCGCCCGTACCCGGCGCCGATCCACCGTTAAGCGATGGACTTTCACACCAGACGCGACGAACCGCCTACGAGCTCTTTACGCCCAATAAATCCGGATAACGCTTGCACCCTACGTCTTCCCGCGTCTGCGGGCACGTAGT
+
CCCCCGGGFGGGGGGCGGGGFGCEFFGGGGGGGGGGGGGG7FFCFGGGGGEGGGEAGGCEEGG9FFCGCEGGFDFFGGGGGFFCFGGGGFEECEGGGFEFGGGCGGGGGFGGGGFGGGC==BFBCFFGGGDG78@DGDGGFGADAFDGGGGDGEE;@DCCFGFGGGGEEG>1,19CD4?45C7CCFFDCCEFCCGG5<C76A4AFA7:(418::5>>5@9>0699B(34714(27:)4)1:61>BF6<0>2)..73(:(4>?2(3264><BB:(1((.4)).,(7-,-,2((4,(,(.46-
@M04999:289:000000000-L3R54:1:1101:21560:16784 2:N:0:412
GTGGGGACTACAAGGGTATCTAATCCTGTTTGCTCCCCACGCTTTCGCATCTCAGCGTCAGTATCTGTCCAGAAGGCCGCCTTCGCCACCGGTATTCCTCCACATCTCTACGCATTTCACCGCTACACGTGGAATTCTACCTTCCTCTACAATACTCTAGTTAACCAGTTTTAAGTGCAATTCCTAGGTTGAGCCCAGGGCTTTCACACCTAACTTAATTATCCGCCTACATGCCCTTTACGCCCAGTCATTCCGATTAACGCTCGCACCCTCCGTATTACCGCGGCTGCTGGCACGGAGT
+
CCCCCGGGGGGGGGGGGGGGGGGGGGGGGGGGGGGGGGGGGGGGGGGGGGGGGGGGGGGGGGGFFGGGGGGGGGGGGGGGGGGGGGGGGGGGG7FFGGGGGGGGFGGGGGGGGGGGGGGGGGGGGGGGGGGGDGGGGGGGGGGGGGGGGFGFGGGGGGGGFGGGGGGGFFGFGGGGFGFGGGGGGGGGGGGGGGGGGGG>?59CAFFFFAFFFFFFEFFFFFF;AFAFFFFFEFEFFFFFFFFFFFDEEEFCEFFFF@?FF;@<@BFFFF?FF?BFF?FFFF:>6>>>BFFF(,8?BF0;-
@M04999:289:000000000-L3R54:1:1101:19476:16803 2:N:0:412
CTTGACTACCGGGGTATCTAATCCTGTTCGCTCCCCACGCTTTCGTCCATCAGCGTCAATCGGTATTTAGTAACCTGCCTTCGCAATCGGGGTTCTGTGTAATATCTATGCATTTCACCGCTACACTACACATTCCAGCTACTTCAATACTATTCAAGATTAACAGTATCAACGGCAGTTCTACAGTTAAGCTGCAGGTTTTCACCGCTGACTTATCAACCCGCCTACGGACCCTTTAAACCCAATAAATCCGGATAACGCTCGCATCCTCCGTATTACCGCTGCTGCTGGCACGGAGTT
+
CCCCCGGGGGGGGGGGGGGGGGGGGGGGGGGGGGGGGGGGGGGGGGGGGGGGGGGGGGGGGGGGGGGGGGGGGGGGGGGGGGGGGGGGGGGGGGGGGGGGGGGGFGGGGGGGGGGGGGGGGGGGGGGGGGGGGGGGGGGGGGGGGGDFGGGGGFGGGGGGGGGGGGGGGGGGGGGGFGFGGGGGGGGGGGGGGGGGFGDGFFFFFFFFFFFFFFFFFFFFFFF>FFFFF?DFFFFFEFEFFFFDDFFFFFFFFBDF@<BF9<?F906>F?FF>B:?>AFD?0(768:??D707<:9>13:
@M04999:289:000000000-L3R54:1:1101:9633:16811 2:N:0:412
GACTACTAGGGTATCTAATCCTGTTTGCTCCCCACGCTTTCGCATCTCAGCGTCAGTATCTGTCCAGCAGGCCGCCTTCGCCGCCGGTATTCCTCCACATCTCTACGCATTTCACCGCTACACGTGGAATCCTACCTTCCTCTACAATACTCCAGATCACCAGTTTTAAGTGCAGTTCCCAGGTTGAGCCCGGGCCTTTCACACCTAACTTAATTATCCTCCTACATGCCCTTTACGCCCATTCATCCCGATTAACCCTCGCACCCTCCCTATCACCGCCGCTTCCGGCCCTGAGCTCGCC
+
@9BCCF,,,,,;,,C@@<FFECE@6,;E<FFDFFF+C66<ECFC7F6FA@D@BF7,C,CFAE@FGCG,66,6C@CGCGGFCG+>>FCC+A?FEEEF,F8=F,FADFFEGB?99FFGGG78>=F:6,+8?A,AA,CE@3=DFGDDFF8B8=CD8DDC9,68=F=EA9:=?D:CF,CC+C;++20<>6@<:9E*1**;*;;C+=+;@F4)09C7*+1=?FC*;5(03.99>>3;8)17;048?1)769))6/(6684;)4(-43232?(,-(438)4>?((-09(-()((,(-(((,().-,3
@M04999:289:000000000-L3R54:1:1101:11393:16820 2:N:0:412
TGCGACTACCAGGGTATCTAATCCTGTTTGCTCCCCACGCTTTCGCATCTCAGCGTCAGTATCTGTCCAGAAGGCCGCCTTCGCCACCGGTATTCCTCCACATCTCTACGCATTTCACCGCTACACGTGGAATTCTACCTTCCTCTACAATACTCCAGATAACCAGTTTTAAGTGCAGTTCCCAGGTTGAGCCCGGGGCTTTCACACCTAACTTAATTATCCGCCTACATGCCCTTTACGCCCAGTCATTCCGATTAACGCTCGCACCCTCCGTATTACCGCGGCTGCTGGCACGGAGTT
+
CCCCCGGGGGGGGGGGGGGGGGGGGGGGGGGGGGGGGGGGGGGGGGGGGGGGGGGGGGGGGGGGGGGGGGGGGGGGGGGGGGGGGGGFGFGGGGGGGGGGGGGGGGGGGGGGGGGGGGGGGGGGGGGGGGGGGGGGGGGGGGGGGGGGGGGGGGGGGGGGGGGGGGGGGGGGGGGGFGFGGGGGGGGGGGGGGGGGG7CDFFFFFFF?2@==FFFFFFFFFCFFFFFFFFFFFFE@E9C:<>BFFFFFFFFFF?F?@FE008?FBB9;BF??0,(4:BA>:>09>96(.58?FF?B166<
@M04999:289:000000000-L3R54:1:1101:18802:16829 2:N:0:412
GGACTACCGGGGTATCTAATCCTGTTTGCTCCCCACGCTTTCGCATCTCAGCGTCAGTATCTGTCCAGAAGGCCGCCTTCGCCACCGGTATTCCTCCACATCTCTACGCATTTCACCGCTACACGTGGAATTCTACCTTCCTCTACAATACTCCAGATAACCAGTTTTAAGTGCAATCCCCAGGTTGAGCCCGGGGCTTTCACACCTAACTTAATTATCCGCCTACATGCCCTTTACGCCCAGTCATTCCGATTAACGCTCGCACCCTCCGCATTACCCCGGCTGCTGGCACGGAGTTAGC
+
CCCCCG<FEGGGBB@CAFGGGGGGGGGFF<FGGGFGC@FGGG@E:,@@EFFCFCDGEGEG9FEFGGGGGGGGGGEGGGGC?FFFGGGG:BFGGFBFF8FGC<?<FCGDFGFGFGCGG:CE>BFFGGGCFEF:;=9E=DDFF8BFAFGGGGGGGGFFA,EFGGGGGGGFFEDAFGFGCFFGFGG6DFF?FGGGGDGGDDFDFFF6A?;AEB=8>AF>?>FFBB2,28@E<@;@EF;3>;<B987@3;?EEEE6:::DFF9289(,4>:,81-,(4-:A4((-6630(4)(((4419>:74:6
@M04999:289:000000000-L3R54:1:1101:20364:16909 2:N:0:412
TGACTACTCGGGTATCTAATCCTGTTTGCTCCCCACGCTTTCGCATCTCAGCGTCAGTATCTGTCCAGAAGGCCGCCTTCGCCACCGGTATTCCTCCACATCTCTACGCATTTCACCGCTACACGTGGAATTCTACCTTCCTCTACAATACTCCAGATAACCAGTTTTAAGTGCAGTTCCCAGGTTGAGCCCGGGGCTTTCACACCTAACTTAATTATCCGCCTACATGCCCTTTACGCCCAGTCATTCCGATTAACGCTCGCACCCTCCGTATTACCGCGGCTGCTGGCACGGATTTAGC
+
CCCCCGGGGGGGGGGGGGGGGGGGGGGGGGGGGGGGGGGGGGGGGECFGFGGGCGGEGGGGGGGGGGGGGGGGGGGGGGGGGGGGGGGGGGGFGGGGGGGDGGGGGGGGG@FGGGGFGGGEGGGGGGCGGGFFGGGGGFGGGGGGDGGGGGGGCFGGFGGGGGGGDGGGGGGFFGGFFFGGG6?FGGFGGGGEDEGDDC7FFFFF>FFFFFFF>F6<FFFF>5293@4735@FDFFFFFEB<3;@F?CEEE;;31?CDBFFB>>FFFBFFFF(3:AFF:B>;0321.,3:BBFBF0<))49
@M04999:289:000000000-L3R54:1:1101:22673:16954 2:N:0:412
CGACTACTGGGGTATCTAATCCTGTTCGCTCCCCACGCTTTCGTCCATCAGCGTCAATCGGTATTTAGTAACCTGCCTTCGCAATCGGGGTTCTGTGTAATAGCTATGCATTTCACCGCTACACTACACATTCCAGCTACTTCAATACTATTCAAGATTAACAGTATCAACGGCAGTTCTACAATTAAGCTGCAGGTTTTCACCGCTGACTTATCAACCCGCCTACGGACCCTTTAAACCCAATAAATCCGGATAACGCTCGCATCCTCCGTATTACCGCGGCTGCTGGCACGGAGTTAGC
+
CCCCCGGGGGGGGGGGGGGGGGGGGGGGGGGGGGGGGGGGGGGGGGGGGGGGGGGGGGGGGGGGGGGGGGGGGGGGGGGGGGGGGGGGGGGGGGGGGGGFGGGGGGGGGGGGGGGGGGGGGGGGGGGGGGGGGFGGGGGGGGGGGGGGGGGGGGGGGGGGGGGGGGGGGGGGGGGGFGFGGGGFGGGGGGGGGGGGFGGGFFFFFD>>=CEFFFFFFFFFFAB?25@D@FFFF=EFEFFFFFFF);<CEFF>;DFFFFBFFF>FF>?<BFF?B<>AB2:96>>1><?::????9>FB<A<4
@M04999:289:000000000-L3R54:1:1101:17134:16963 2:N:0:412
ACGACTACTGGGGTATCTAATCCTGTTTGCTCCCCACGCTTTCGCATCTCAGCGTCAGTATCTGTCCAGAAGGCCGCCTTCGCCACCGGTATTCCTCCACATCTCTACGCATTTCACCGCTACACGTGGAATTCTACCTTCCTCTACAATACTCCAGATAACCAGTTTTAAGTGCAATTCCCAGGTTGAGCCCGGGGCTTTCACACCTAACTTAATTATCCGCCTACATGCCCTTTACGCCCAGTCATTCCGATTAACGCTCGCACCCTCCGTATTACCGCGGCTGCTGGCACTGAGTTAC
+
CCCCCGGGGGGGGGGGGGGGGGGGGGGGFGGGGGGGGEGGGGGFGGGGGGGGGGCGGGGGGGFFGGGGGGGGGGGGGGGGGGGGGGGGGGDGGGGGGGGGGGGGGCGGGGGGGGGGGGGGGGGGGGGGGGGGGGGFGGGGFGGGGGGG9D=@ADFGGGGCFFGGC=E8=FGGGGGGFGFGGGGGGGGGFGFGGGGD59CGFFFACFEFF@=E<98AEFFC=9B5==DEECFFFF@;)6(8:(3(67AFEFEEDF;?FFF0::9>7>><<B?02:??4<91;>(,140>?04,8((-.64))
@M04999:289:000000000-L3R54:1:1101:26298:17018 2:N:0:412
GACTACTGGGGTATCTAATCCTGTTTGCTCCCCACGCTTTCGCATCTCAGCGTCAGTATCTGTCCAGAAGGCCGCCTTCGCCACCGGTATTCCTCCACATCTCTACGCATTTCACCGCTACACGTGGAATTCTACCTTCCTCTACAATACTCCAGATAACCAGTTTTAAGTGCAGTTCCCAGGTTGAGCCCGGGGCTTTCACACCTAACTTAATTATCCGCCTACATGCCCTTTACGCCCAGTCATTCCGATTAACGCTCGCACCCTCCGTATTACCGCGGCTGCTGGCACGGGTTTAGCC
+
CBBC@EF<8@CBCFGGDGEEGAFGFGCGFCEFE@FGGGGCFFCCECDF<FGCFGGDEECFFDFFGGFAEFGGCF>FGGGGGGGGDGGGEGFDFGFEFGBAG?FEFGGDGEFF<FFG7CF@C>FGF<FEGGEFEGADF9=D4;=@E=@D8DEFFCF,EAFGGCFGGFCCCFGG8=DGFGF?8DDFGGDCGFFCE:7;CFFFFFFFFAF*4AEE=F+BEFFDF=@=DBE*6==BB@)/6195(3;@ECCEC@<?<?4779??(-4;><?:?9??0,.-9(421(1,(.5(218(,(-3<:4)5
@M04999:289:000000000-L3R54:1:1101:25144:17023 2:N:0:412
GTAGGACTACTGGGGTATCTAATCCTGTTCGCTCCCCACGCTTTCGCTCCTCAGCGTCAGTGACGGCCCAGAGACCTGCCTTCGCCATCGGTGTTCTTCCCGATATCTACACATTCCACCGTTACACCGGGAATTCCAGTCTCCCCTACCGCGCTCCAGTCCGCCCGTACCCGGCGCCGATCCACCGTTAAGCGATGGACTTTCACACCAGACGCGACGAACCGCCTACGAGCTCTTTACGCCCAATAAATCCGGATAACGCTTGCACCCTACGTATTACCGCGGCTGCTGGCCCGTAGTT
+
CCCCCGGGGGGGGGGGGGGGGGGGGGGGGGGGGGGGGGGGGGGGGGGGGGGGGGGGGGGGGGGGGDGGGGGGGGGGGGGGGGGGGGGGGGGGGGGGGGGGGGGGGGGGGGGGGGGGGGGGGGGGGGGGGGGGGGGGGGGGGGGGGGGGGGGGCGCGDF<CFGGGGGGGGGGGGGGGFDEDGDDGGGGGD5;CCEGFGGGFFFFFFFFFDFBB<3:@>@:>E>BBFFFF?<<?;;?ABBAFFFFFF<0:<ADF79;2?F24:9:?BF?2<-8??F:)-54A2(11>>>00227((4,4;?::
@M04999:289:000000000-L3R54:1:1101:23969:17051 2:N:0:412
GCGGACTACTGGGGTATCTAATCCTGTTCGCTCCCCACGCTTTCGTCCATCAGCGCCAATCGGTATTTAGTAACCTGCCTTCGCAATCGGGGTTCTGTGTAATATCTATGCATTTCACCGCTACACTACACATTCCAGCTACTTCAATACTATTCAAGATTAACAGTATCAACGGCAGTTCTACAGTTAAGCTGCAGGTTTTCACCGCTGACTTATCAACCCGCCTACGGCCCCTTTAAACCCAATAAATCCGGATAACGCTCGCATCATCTGTATTACCGCGGCTGCTGGCACGGAGTTT
+
CCCCCGGGGGGGGGGGGGGGGGGGGGGGGGGGGGGGGGGGGGGGGGGGGGGGGGGGGGGGGGGGGGGGGGGGGGGGGGGGGGGGDGGGGGGGGGGGGGGGGGGGGGFGGGGGGGGGGGGGGGGGGGGGGGGGGGGGGGGGGGGGGGGFGGGGGGGGGGGGFGGGGGGGGGGGGGGGFGFGGGGGGGGGGGFGGGGGGGFCFFFFFFFFAABFFFFFCFFFFFFFFFFF@D>BFFF@EE?FFFFFF@@<CF)36;6;?ABFF??FFFF>))-).6:AADFF?0(2909?7??::BFB9067.
@M04999:289:000000000-L3R54:1:1101:28922:17077 2:N:0:412
TGACTACACGGGTATCTAATCCTGTTCGCTCCCCACGCTTTCGTCCATCAGCGTCAATCGGTATTTAGTAACCTGCCTTCGCAATCGGGGTTCTGTGTAATATCTATGCATTTCACCGCTACACTACACATTCCAGCTACTTCAATACTATTCAAGATTAACAGTATCAACGGCAGTTCTACAGTTAAGCTGCAGGTTTTCACCGCTGACTTATCAACCCGCCTACGGACCCTTTAAACCCAATAAATCCGGATAACGCTCGCATCCTCCGTATTACCGCGGCTGCTGGCACGGAGTTAGC
+
88888=;CFGGGGGGGGGGGGGGGGGGGGGGGGGGGGGGGGGGGGGGGGGGGGGGGGGGGGGGGGGGGGGGGGGGGGGGGGGGGGGGGGGGGGGGGGGGGGGGGGGGGGGGGGGGGGGGGGGGGGGGGGGGGGGGGGGGGGGGGGGGGGGGGGGGGCCEGGGGGGGGGGGGGGGGGFGFGGGGGGGFGFGGGGGGD?FGGFFFFFFFFBDFEEFFFFFFDFFAFFF>>FF2@FFFFEEFFFF7@EAEFFFFB?D@EF@90<BF>:B2<A:;?6?BDB28;039;;62>:6:?:,4087BF6
@M04999:289:000000000-L3R54:1:1101:26535:17091 2:N:0:412
TTGACTACTCGGGTATCTAATCCTGTTTGCTCCCCACGCTTTCGCATCTCAGCGTCAGTATCTGTCCAGAAGGCCGCCTTCGCCACCGGTATTCCTCCACATCTCTACGCATTTCACCGCTACACGTGGAATTCTACCTTCCTCTACAATACTCTAGTTAACCAGTTTTAAGTGCAATTCCTAGGTTGAGCCCAGGGCTTTCACACCTAACTTAATTATCCGCCTACATGCCCTTTACGCCCAGTCATTCCGATTAACGCTCGCACCCTCCGTATTACCGCGGCTGCTGGCACGGAGTT
+
CCCCCGGFGGGGGGGGGGAEGGGEEGGGFGGGGGGDC@FFGFAFGGGGGGGGGGGEGG<FFGGCGEGFGGGGCFGGGGGGCFFGEGGG7F+CF?FFEFGFGFFFFBEGGGEGGGCAFFFGGGGGGE:9F@EFGGG9;EFGGGGGFCFEGGFGCFF9>:EDGGGGGGGGFFGFF8DFCGFGGGGG,@E8D,@@FE7C69FGFFFF6>AF:EDEEFFF?6A7@)-:AABFE<>=B:>EFF()-99=@;<E<7?41<D09C;>F?>FFF9::,393(14-444;9(((-33)442434(,3:
@M04999:289:000000000-L3R54:1:1101:12675:17106 2:N:0:412
GATAGACTACTGGGGTATCTAATCCTGTTCGCTACCCATGCTTTCGAGCCTCAGCGTCAGTAACAGACCAGAGAGCCGCCTTCGCCACTGGTGTTCTCCCATATATCTACGCATTTCACCGCTACACATGGAGTTCCACTCCCCTCTTCTGCACTCAAGTCTCTCAGTTTCCGATGCTCTTCCTCAGTTAAGCTTAGGGCTCTCACATTCAGACTTAAAAGACCGCCTGCGCTCCCTTTACGCCCAATCAATCCGGCCAACGCTTGCCACCTACGGATTACCGCGGCTGCTGGCACGTCGT
+
6A@@<,E@,E,;@CCFCFFC<,CFF<<E<F@F,6FFF<,;EF,CFG,CFCBFF@E:BF@,C<<E9@8FDC@<CE,DE4>F,,C,B@:F<6,::A=FE,?FF<<<,5A<FGDG7F?<F9FF+>::FEGDC<=:4,,@EDA@D,@EFGG=FC,EED=FGG8:EAFFC7=D,3,@3+0+<DFD=FGGGGDFA,;<EC,2+2+:A5:*;B9+0>;;A69+>89>6)::AFA48:/9525BD55+@1;99@(/,5<57@;6(6203(,433?>A?24(8(-,,()-)1,,(-(-3232(,)(.(--
@M04999:289:000000000-L3R54:1:1101:20167:17134 2:N:0:412
TGCTAGACTACTCGGGTATCTAATCCTGTTTGCTCCCCACGCTTTCGCATCTCAGCGTCAGTATCTGTCCAGAAGGCCGCCTTCGCCACCGGTATTCCTCCACATCTCTACGCATTTCACCGCTACACGTGGAATTCTACCTTCCTCTACAATACTCCAGATAACCAGTTTTAAGTGCAATTCCCAGGTTGAGCCCGGGGCTTTCACACCTAACTTAATTATCCGCCTACATGCCCTTTACGCCCAGTCATTCCGATTAACGCTCGCACCCTCCGTATTACCGCGGCTGCTGGCACGGAGT
+
CCCCCGGGGGGGGGGGGGGGGGGGGGGGGGGGGGGGGGGGGGGGGGGGGGGGGGGGGGGGGGGGGGGGGGGGGGGGGGGGGGGGGGGGGGGGGGGGGGGGGGGGFFGGGGGGGGGGGGGGGGGGGGGGGGGGGGGGGGGGGGGGGGGGGGGGGGGGGGGGGGGGGGGGGGGGGGGGFGFGGGGGGGGGGGGGGGGGGGGGFFFFFFFFFFFFEFFAEFFCFFFFDFFFDFEFFFFF@FEA73;@>D?EEA?<ECEFFFFFFF(,(-9>>><?::>FF?7<4A<997;908>D(31229>>4
@M04999:289:000000000-L3R54:1:1101:23105:17186 2:N:0:412
ATGACTACTGGGGTATCTAATCCTGTTTGCTCCCCACGCTTTCGCATCTCAGCGTCAGTATCTGTCCAGAAGGCCGCCTTCGCCACCGGTATTCCTCCACATCTCTACGCATTTCACCGCTACACGTGGAATTCTACCTTCCTCTACAATACTCCAGATAACCAGCTTTAAGTGCAGTTCCCAGGTTGAGCCCGGTGCTTTCACACCTAACTTAATTATCTGCCTACATGCCCTTTACGCCCCGCCATTCCGATTAACGCCCGCACCCTCCGTATTACCCCGGCTGCTGGCCCGGTGTTAC
+
CCCCCFFECFGGDB7CEDGGEGD@FGFGGFGFG@FGEEGGGEDCCEFGGGGGGEGC@:FFGFFCEFFGFGG@EDFFGEEGCFEGGGGCEG7FFDFFGGC@AFE9EEFGGGG:CFA<EEFGDGG?FGGGGCBFEGFDFC?FGGGGGGG;AFFGFFGGC=@E8DD,D8?FGCF8=,=FDFFGGGGGFEC6:,<CG:>0*<:E>C+=3?BFE)4*6*+4*9EE+/:BE44(99>E2;3@4@FFFB(((.,8CC3363;DEE1(3-46(42:?06938:?2)4(43((-(-4:(1(-20(3,4))
@M04999:289:000000000-L3R54:1:1101:25879:17188 2:N:0:412
AGGGAGACTACAAGGGTATCTAATCCTGTTCGCTACCCATGCTTTCGAACCTCAGCGTCAGTTACAGACCAGAGAGCCGCCTTCGCCACTGGTGTTCTTCCATATATCTACGCATTCCACCGCTACACATGGAGTTCCACTCTCCTCTTCTGCACTCAAGAAAAACAGTTTCAGCTGCACTTCCCCGGTTAAGCCGAGGGCTTTCACAGCTGACTTGTTCTCCCGCCTGCGTTCGCTTTACGCCCAATAAATCCGGACAACGCTTGCCACCTACGTATTACCGCGGCTGCTGGCACGTAGT
+
CCCCCGGGGGGGGGGGGGGGGGGGGGGGGGGGGGGGGGGGGGGGGGGGGGGGGGGGGGGGGGGGGGGGGGGGGGGGGGGGGGGGGGGGGGGGGGGGGGGGGGGGGGGGGGGGGGGGGGGGGGGGGGGGGGGGGGGGGGGGGGGGGGGGGGGGGGGGGGGGGGGGGGGGGGGGGGGGFGFGGGGGGGGGGGGGGGGGGGGDEFFFFFFFFFFFFFFFFFFFFFFFFF@FBBFFFFFFFFFFEFFFB<?FFEFEF?F0:>BFFF6:BBF?A?B?FB<8?FFABA?9>BFFFFF0:::?<FF<3
@M04999:289:000000000-L3R54:1:1101:22001:17225 2:N:0:412
AGGACTACAAGGGTATCTAATCCTGTTCGCTCCCCACGCTTTCGTCCATCAGCGTCAATCGGTATTTAGTAACCTGCCTTCGCAATCGGGGTTCTGTGTAATATCTATGCATTTCACCGCTACACTACGCATTCCAGCTACTTCAATACTATTCAAGATTAACAGTATCAACGGCAGTTCTACAGTTAAGCTGCAGGTTTTCACCGCTGACTTATCAACCCGCCTACGGACCCTTTAAACCCAATAAATCCGGATAACGCTCGCATCCTCCGTATTACCGCGGCTGCTGGCACGGAGTT
+
CCCCCGFGGCFCGGGGGGGFFFGGGGGFCFCGCFGGGGGGEGFGGGGGGGGGGGGGGGGGGGGGFFGGGGGGGGGGGGGFGGGGGGGGGGGGGGGGGGFGGGGGGGGGGGGGGGAFGGGGCEFFGGGGGGGGGGGGGGGGGGGGCGGGGGGFGGGGGGFAFGFGGGGGGGFGGEGEE=DGDGGGGFGGGGGGGGGGGGGGFA@FFEEEFFF@EFFFFFFB>A==@DDFFFFFFB2;>CEFFFFF@EEEFE19(3/;4@;@D?F9;:>F2243,3?4>2<:FB1>>92)540(5?091:2
@M04999:289:000000000-L3R54:1:1101:15652:17237 2:N:0:412
GACTACCCGGGTATCTAATCCTGTTCGCTCCCCACGCTTTCGTCCATCAGCGTCAATCGGTATTTAGTAACCTGCCTTCGCAATCGGGGTTCTGTGTAATATCTATGCATTTCACCGCTACACTACACATTCCAGCTACTTCAATACTATTCAAGATTAACAGTATCAACGGCAGTTCTACAGTTAAGCTGCAGGTTTTCACCGCTGACTTATCAACCCGCCTACGGACCCTTTAAACACACTAAATCCGGATAACGCTCGCGTCCTCCGTATTACCGCGGCTGCTCGCACGGTGTTAGCC
+
CCCCCEFFCD7@@EGGFGFGFGCGGGCGGFCFEGFFGGGGGEFFG7,CDCGFGGG7CFFGGFG,FFFGGGGGFGGGGGGG7@:?E<FGGGE@FGGGGF<<FFD9=EDGDG?EFFFFGGGEEFG9FC:FEFGGGG9?BFGGAEFDDFGGFFG;CDF8FDFGGGFGGDD=DEGGGCDGFGBFFG6;ECGEGGGCFGFGGGG>BFAB>B59CE?EAFFFBAEBFBFFF@29=-92:)/6>3)81((.6=CF(3,647.71;D?BF97>B?A(-80:46A):>>19612:-:0-2(((482))..
@M04999:289:000000000-L3R54:1:1101:11973:17252 2:N:0:412
GTGAGACTACCCGGGTATCTAATCCTGTTCGCTCCCCACGCTTTCGCTCCTCAGCGTCAGTGACGGCCCAGAGACCTGCCTTCGCCATCGGTGTTCTTCCCGATATCTACACATTCCACCGTTACACCGGGAATTCCAGTCTCCCCTACCGCACTCCAGTCCGCCCGTACCCGGCGCCGATCCACCGTTAAGCGATGGACTTTCACACCAGACGCGACGAACCGCCTACGAGCTCTTTACGCCCAATAAATCCGGATAACGCTTGCACCCTACGTATTACCCCGGCTGCTGGCACGTAGTT
+
CCCCCGGGGGGGGGGGGGGGGGGGGGGGGGGGGGGGGGGGGGGGGGGGGGGGGGGGGGGGGGGGGGGGGGGGGGGGGGGGGGGGGGGGGGGGGGGGGGGGGGGGGGGGGGGGGGGGGGGGGGGGGGGGGGGGGGGGGEGGGGGGGGGGGGGEGGGGGGGGFGDCCDDG>EGGGGGGEDE45DGGGGGGGGD:CCEGGGGFAFFFAFFFFFFF6;B5937;309>09:?FB:?F6:>AD)9:BBFFF::79>A>0>0:?<?FF01:??BF<003(().42<2(,-(4(,4:F023<:.8134
@M04999:289:000000000-L3R54:1:1101:13974:17290 2:N:0:412
GGGACTACTGGGGTATCTAATCCTGTTTGCTCCCCACGCTTTCGCCTCTCAGCGTCAGTATCTGTCCAGAAGGCCGCCTTCGCCACCGGTATTCCTCCACATCTCTACGCATTTCACCGCTCCACGTGGAATTCTACCTTCCTCTACAATACTCCAGATAACCAGTTTTAAGTGCAATTCCCAGTTTGAGCCCGGGCCTTTCACACCTAACTTAATTATCCGCCTACATGCCCTTTACGCCCAGTCATTCCGATTAACGCTCGCACCCTCCTTCTTACCCCGGCTGCTGGCACTGATTTAC
+
CCCCCFGGEGGGGGE<FFGCFGCCEFEGGFFGGGEGGGEGGGGGG,CF@E@FGEFECCGFGGFECFDGGFGGFGFGGGGGCDGDEEDGCGGGFGCEF4?FBEFFFFFFE@7FFGCCFCEC>+4AFCFGGGFFDFGCEFFGGEFFGA==9E=FA9FFG,D9FG,,3=AGGGG8E,=CDE52?D=C3@FAA+D76@EG*9DGBCACAAAFF))>AFFFA>BEF99(-(8;C85=BED=>4/>@07(.))/)/)6;?7<EC0(60,39>F((:2(-)-.)6((,9(11-(,4((()..4)64))
@M04999:289:000000000-L3R54:1:1101:13081:17292 2:N:0:412
ATCAGGACTACTAGGGTATCTAATCCTGTTCGCTACCCATGCTTTCGAGCCTCAGCGTCAGTAACAGACCAGAGAGCCGCCTTCGCCACTGGTGTTCTTCCATATATCTACGCATTTCACCGCTACACATGGAGTTCCACTCTCCTCTTCTGCACTCAAGTCTCTCAGTTTCCGATGCTCTTCCTCAGTTAAGCTGAGGGCTTTCACATTCAGACTTAAAAGACCGCCTGCGCTCCCTTTACGCCCAATAAATCCGGACAACGCTTGCCACCTACGTATTACCGCGGCTGCTGGCACGT
+
CCCCCGGGGGGGGGGGGGGGGGGGGGGGGGGGGGGGGGGGGGGGGGGGGGGGGGGGGGGGGGGGGGGGGGGGGGGGGGGGGGGGGGGGGGGGGGGGGGGGGGGGGGGGGGGGGGGGGGGGGGGGGGGGGGGGGGGGGGGGGGGGGGGGGGGGGGGGGGGGGGGGGGGGGGGGGGGGFGFGGGGGGGGGGGGGGGGGGGGGFFFFFFFFFEFFFFFFFFFFFEFFFAFFFFDFFFFFFFFFFFDFFFF@@FFFEFEFF<F><@FFFFFFBFFFFFF18<AB9A28097;0>6>02::???
@M04999:289:000000000-L3R54:1:1101:10033:17301 2:N:0:412
TGACTACACGGGTATCTAATCCTGTTCGCTCCCCACGCTTTCGTCCATCAGCGTCAATCGGTATTTAGTAACCTGCCTTCGCAATCGGGGTTCTGTGTAATATCTATGCATTTCACCGCTACACTACACATTCCAGCTACTTCAATACTATTCAAGATTAACAGTATCAACGGCAGTTCTACAGTTAAGCTGCAGGTTTTCACCGCTGACTTATCAACCCGCCTACGGACCCTTTAAACCCAATAAATCCGGATAACGCTCGCATCCTCCGTATTACCGCGGCTGCTGGCACGGAGTTAGC
+
CCCCCGGGGGGGGGGGGGGGGGGGGGGGGGGGGGGGGGGGGGGGGGGGGGGGGGGGGGGGGGGGGGGGGGGGGGGGGGGGGGGGGGGGGGGGGGGGGGGGGGGGGGGGGGGGGGGGGGGGGGGGGGGGGGGGGGGGGGGGGGGGGFGGGGGGGGGGGGGGGGGGGGGGGGGGGDGGFGFGGGGGGGGGGGGGGGGGGGGGFFFFFFFFFFFEFFFFFFFFFFFFFFD@?(5@=DFFFFFF?F@1=A<?EEBFFFFFFDFFFFFFFFFFB:BFF:?FFFFB2>;>BFFDFFFFF907?:BF4
@M04999:289:000000000-L3R54:1:1101:3970:17312 2:N:0:412
ATCTGGACTACCCGGGTATCTAATCCTGTTCGCTCCCCACGCTTTCGTCCATCAGCGTCAATCGGTATTTAGTAACCTGCCTTCGCAATCGGGGTTCTGTGTAATATCTATGCATTTCACCGCTACACTACACATTCCAGCTACTTCAATACTATTCAAGATTAACAGTATCAACGGCAGTTCTACAGTTAAGCTGCAGGTTTTCACCGCTGACTTATCAACCCGCCTACGGACCCTTTAAACCCAATAAATCCGGATAACGCTCGCATCCTCCGTATTACCTCGGTTGCTGGCACGGAGT
+
-6A66,CFGAFGFB@:@@CC@FFGGFGGGFFGE@@F@FFE@FB@FF@E,B@<FFG?@FGC@FG<@8CCAFEFEEFGGGGGGGGCGG:==FGGGGGCFFDGGGF?AAFGGGD;<@FGGGFFEGEFGGGGGGGGGGGGGFE9DFCEGFFGGGGGGGGFGEGGG?DCCFGGGGGGGGG>?DFGGFFFCGGGFACCEFGCFCFGFFFFFFFFFFA>BFFF=AFCA@)4>@@>9BF=@@13@@FFC<A@F?1@)741?@F6(3(7@FF?36;94187)3>32<?4<9))-(-49:>A>?0886>0-
@M04999:289:000000000-L3R54:1:1101:6305:17360 2:N:0:412
TGGACTACCCGGGTATCTAATCCTGTTCGCTCCCCACGCTTTCGTCCATCAGCGTCAATCGGTATTTAGTAACCTGCCTTCGCAATCGGGGTTCTGTGTAATATCTATGCATTTCACCGCTACACTACACATTCCAGCTACTTCAATACTATTCAAGATTAACAGTATCAACGGCAGTTCTACAGTTAAGCTGCAGGTTTTCACCGCTGACTTATCAACCCGCCTACGGACCCTTTAAACCCAATAAATCCGGATAACGCTCGCATCCTCCGTATTACCGCGGCTGCTGGCACGGAGTTAC
+
CCCCCGGGFGGGGGGGGGGGGGGGGGGGGGGGFG@FGGGGGGGGGGGGGGGGGGGGGGGGGGGGGGGGGGGGGGGGGGGGGGGGGGFGGFGGGGAGGGGGGGGGGFGGGGGGGGGGGGGGGGGGGGGGGGGGGGGGGGGGGGGGGGGGGGGGGGGGGGGGGGGGFGGGGGGGGGGGFGFGCGGGFGGGGGGGGGGGGGGCFFFFFDDEBBFFFFFFFCAB@=BFDDDFF92:8@8@EFFFFDFFFFF>?CEF>FFFFFFFF?B>>FBF<DFFFFF:9<B?B>BB9>BFF7?FFB69(,3>)
@M04999:289:000000000-L3R54:1:1101:27517:17412 2:N:0:412
TGTGACTACCAGGGTATCTAATCCTGTTCGCTCCCCACGCTTTCGTCCATCAGCGTCAATCGGTATTTAGTAACCTGCCTTCGCAATCGGGGTTCTGTGTAATATCTATGCATTTCACCGCTACACTACACATTCCAGCTACTTCAATACTATTCAAGATTAACAGTATCAACGGCAGTTCTACAGTTAAGCTGCAGGTTTTCACCGCTGACTTATCAACCCGCCTACGGACCCTTTAAACCCAATAAATCCGGATAACGCTCGCATCCTCCGTATTACCGCGGCTGCTGGCACGGAGTT
+
@BC<BFGGGGGGGGGGGGFDGGGGGGFGGGGGGGGGGGGGGGGGGGGGGGGGGGGGGGCCGGG@FGFGGGGGGGFGGGGGGGGGGGGGGGGGFGGGGGGGD?ECFGGGGGGFGGGGGGGGGGGGGGGGGGGGGGGGGGGGGGGGGGGFGGGGFFGGGGGGGFGGDGGGGGGGGGGGFGFGGGGGGGGGGGDGGGGGGGGGFFFFFFFFFFFFFFFFFFFF9@FFFDFFFD=@FFF@3C5AEDF?;@FFCEE@F9?DFEED9?D>068>??BB6:BB?<<>BBFFFBFB2>8((54749??
@M04999:289:000000000-L3R54:1:1101:7301:17451 2:N:0:412
GTAGACTACTGGGGTATCTAATCCTGTTTGCTCCCCACGCTTTCGCATCTCAGCGTCAGTATCTGTCCAGAAGGCCGCCTTCGCCACCGGTATTCCTCCACATCTCTACGCATTTCACCGCTACACGTGGAATTCTACCTTCCTCTACAATACTCCAGATAACCAGTTTTAAGTGCAGTTCCCAGGTTGAGCCCGGGGCTTTCACACCTAACTTAATTATCCGCCTACATGCCCTTTACGCCCAGTCATTCCGATTAACGCTCGCACCCTCCGTATTACCGCGGCTGCTGGCACGGAGTT
+
CCCCCGGGGGGGGGGGGGGGGGGGGGGGGGGGGGGGGGGGGGGGGGGGGGGGGGGGGGGFGCFGGGGGGGGGGGGGGGGGGGGGGGGGGDGEGGGGGGGGGGGGGGFFGGGGGGGGGGGGGGGGGGGGGGGGGGGGGGGGGGGGGGGGGGGFGGGGGGGFGGGGGGGGGGGFGG+@FGFGGGDFDGGGFFGGGGEGGGGGFFFFFFFFFFEDCFFFE+BEFFFFFFFFEFFEFFF@;<C:?B91<;;<?EFFFF??@FE(76?>F6;906?F08(34)4621>FB996>0?F?<2>(,-4
@M04999:289:000000000-L3R54:1:1101:5656:17467 2:N:0:412
GACTACAGGGGTATCTAATCCTGTTTGCTCCCCACGCTTTCGCATCTCAGCGTCAGTATCTGTCCAGAAGGCCGCCTTCGCCACCGGTATTCCTCCACATCTCTACGCATTTCACCGCTACACGTGGAATTCTACCTTCCTCTACAATACTCTAGTTAACCAGTTTTAAGTGCAATTCCTAGGTTGAGCCCAGGGCTTTCACACCTAACTTAATTATCCGCCTACATGCCCTTTACGCCCAGTCATTCCGATTAACGCTCGCACCCTCCGTATTACCGCGGCTGCTGGCACGGAGTTAGCC
+
CCCCCGGGGGGFGGGGGGGGGGGGGGGGGGGGGGGGGGGGGGGGGGGGGGGGGGGGGGGGGGGGGGGGGGGGGGGGGGGGGGFGGGGGGGGGGGGGGGFFGGGGGGGGGGGGGGGGGGGGGGGGGGGGGGGGGGGGGGGGGGGGFFGFGGFGGGGGGGGGCGGGG@EGGGGFGGGCFGFGFGFGFGGGGGCGGGGGGGG7<EFFFAFFFF=EFFFFFFFFFFFFFFFEEFFFFEFC=@@FF>BEAFFFCEDF6<EFFBFF@9;9>:?<FFBFF?AFFFFF06>((4:BF:289(4(.444.
@M04999:289:000000000-L3R54:1:1101:21649:17481 2:N:0:412
GGACTACCCGGGTATCTAATCCTGTTCGCTACCCATGCTTTCGAACCTCAGCGTCAGTTACAGACCAGAGAGCCGCCTTCGCCACTGGTGTTCTTCCATATATCTACGCATTCCACCGCTACACATGGAGTTCCACTCTCCTCTTCTGCACTCAAGAAAAACAGTTTCAGCTGCACTTCCCCGGTTAAGCCGAGGGCTTTCACAGCTGACTTGTTCTCCCGCCTGCGTTCGCTTTACGCCCAATAAATCCGGACAACGCTTGCCACCTACGTATTACCGCGGCTGCTGGCACGTAGTTAGC
+
CCCCCGGGGGGGGGGGGGGGGGGGGGGGGGGGGGGGGGGGGGGGGGGFGGGGGGGGGGGGFGGGGGGGGFFGGGGGGGGGGGGGGGGGFGGGGGGGGGGGGGGGGGGGGGGGGGGGGGGGGGGGGGGGGGGGGGGGGGGGGGGFGGGGGGGFGGGGGGGGGGGGGGGGGGGGGGGGFGBGGGGGGGGGGGGGEDEDGGGGFFAFFFFFFFFFFFFFEAFDDFFFFFFDFFFFF@FFFFFFFF0@EFCC<?>FFFF<6>FBBFF8<?B???0486>BBDFF>FB>BB>?B?04:87?<AB>4
@M04999:289:000000000-L3R54:1:1101:10431:17482 2:N:0:412
GGACTACTAGGGTATCTAATCCTGTTTGCTCCCCACGCTTTCGCATCTCAGCGTCAGTATCTGTCCAGAAGGCCGCCTTCGCCACCGGTATTCCTCCACATCTCTACGCATTTCACCGCTACACGTGGAATTCTACCTTCCTCTACAATACTCCAGATAACCAGTTTTAAGTGCAATTCCCAGGTTGAGCCCGGGGCTTTCGCACCTAACTTAATTATCCGCCTACATGCCCTTTACGCCCAGTCATTCCGATTAACGCTCGCACCCTCCGTATTACCGCGGCTGCTGCCACGGAGTTAGC
+
CCCCCFGDEDFCEDGGFFGGGGGGGGGGGGGCFCEGGC@FFGGGGCFGGGGFGCFGGGFG9FGGGGGGEFGGGGGGGGGGGGGGFFGGGGGGGGGGDGGEDFGFFGGGCGGEGGGGGGGGGGGGGGFEGGGEGG;FA9C8FDFFGGGGGGGGGGGFGGGFGGGDF9DFGGGDECGGF?D==DFG>ECFGCDFGEGD5DGFFE>AEFFFF=C?EAF=C++>?D@=25>6?BEBF@@<;@;>;6;(746)79@0;03?C;>?BF079>B46?>?F?:DFFF9>06(41))),)),,716:2)4
@M04999:289:000000000-L3R54:1:1101:11065:17493 2:N:0:412
GACTACTAGGGTATCTATTCCTGTTTGCTCCCCACGCTTTCGCATCTCAGCGTCAGTATCTGTCCAGAAGGCCGCCTTCGCCACCGGTATTCCTCCACATCTCTACGCATTTCACCGCTACACGTGGAATTCTACCTTCCTCTACAATACTCCAGATAACCAGTTTTAAGTGCAATTCCCAGGTTGAGCCCGGGGCTTTCACACCTAACTTAATTATCCGCCTACATGCCCTTTACGCCCAGTCATTCCGATTAACGCTCGCACCCTCCGTATTACCGCGGCTGCTGGCACGCAGTTAGCC
+
CCCCCGGGGGGFFGGGGGGGGGGGGGGGGGGGGGGGGGGGGGGGGGDGGGGGGGGGGGGGGGGFGGFGGGGGGGGGGGGGGGGGGGGEGGGDGGGGGGGGGGGFGGGGGGGGFGGGGGGGGGGGFFGGGGGFFGGGGGGGGGGGGGGGGGGGGDGGGGGGGGGGGGGGGGFDFGGGFGFFGGGGG?GGGGGGCCGGGFFFFCFFFFFFFCCE;AFF<FFFFF>?F2CE:@BEFFFF=FFFFD@@@EEFFF?;;?EEFFF?>BBFFB?FB9?:BFFFF(24079>B08:<:><(-(:)4422
@M04999:289:000000000-L3R54:1:1101:21513:17506 2:N:0:412
TAGACTACAGGGGTATCTAATCCTGTTTGCTCCCCACGCTTTCGCATCTCAGCGTCAGTATCTGTCCAGAAGGCCGCCTTCGCCACCGGTATTCCTCCACATCTCTACGCATTTCACCGCTACACGTGGAATTCTACCTTCCTCTACAATACTCTAGTTAACCAGTTTTAAGTGCAATTCCTAGGTTGAGCCCAGGGCTTTCACACCTAACTTAATTATCCGCCTACATGCCCTCTACGCCCAGTCATTCCGATTAACGCTCGCACCCTCCGTATTACCGCGGCTGCTGGCACGGAGTTAC
+
CCCCCGFGGEFGGGGGGGGGGGGGGGGGGGGGGGGGGGG@FGGGGE>FFGGGGGGGGGGFFFGGGGGGGGFGGGGGGGGGFFGGGGGGGGGGDGGFFGGGGCGFFGGGGGGEGGGGGGGG@EGGGGGGGCFGGGGGGGGFFGGDAFGGGGGGGGFGGGGGGGFGGGGGGGGCDGGGFGFGGGGGGGGGGGGGGFGGGGGFAA>FFFFFFFFFEF+=EFF?CFFDD4@B49=BBFFFEEBFFF=1@@@FCFEF;;DFCE@FFF>FFFFF:::>4(4:A>>8>B(-(,,4>0<:>?F(--,4)
@M04999:289:000000000-L3R54:1:1101:27713:17507 2:N:0:412
TGACTACACGGGTATCTAATCCTATTTGCTCCCCACGCTTTCGCATCTCAGCGTCAGTATCTGTCCAGAAGGCCGCCTTCGCCACCGGTATTCCTCCACATCTCTACGCATTTCACCGCTACACGTGGAATTCTACCTTCCTCTACAATACTCCAGATAACCAGTTTTAAGTGCAATTCCCAGGTTGAGCCCGGGGCTTTCACACCTAACTTAATTATCCGCCTACATGCCCTTTACGCCCAGTCATTCCGATTAACGCTCGCACCCTCCGTATTACCGCGGCTGCTGGCACGGAGTTAGC
+
CCCCCGGGGGGGGGGGGGFGGGGGGGGGGGGGGGGGGGGGGGGGGGGGGGGGGGGGGGGGGGGGGGGGGGGGGGGGGGGGGGGGGGGGGEGGGGGGGGGGGGGGGGGGGGGGGGGGGGGGGGGGGGGGEFGGGGGGFGGGGGGGGGGGGGGGGGGGGGFEG?FGGGGGFGGGGGGFFGFGGGGFFFFCFGGGGGGGGGGFFFFFFFFFFFFFEFFFFFFEFFFFFFFFEBEF@FFFFFFB9@<@E<?<?EF7;;;CFF>?BFFB>FFF<?B3(.5ABFB999>>B?????(2299(-24:.
@M04999:289:000000000-L3R54:1:1101:20651:17522 2:N:0:412
TCGACTACCAGGGTATCTAATCCTGTTTGCTCCCCACGCTTTCGCATCTCAGCGTCAGTATCTGTCCAGAAGGCCGCCTTCGCCACCGGTATTCCTCCACATCTCTACGCATTTCACCGCTACACGTGGAATTCTACCCTCCTCTACAATACTCCAGATAACCAGTTTTAAGTGCAGTTCCCAGGTTGAGCCCGGGGCTTTCACACCTAACTTAATTATCCGCCTACATGCCCTTTACGCCCAGTCATTCCGATTAACGCTCGCACCCTCCGTATTACCGCGTCTGCTGCGACGGAGTT
+
CCCCCGGGGGGGGGGGGGGGGGFGGGGGFGGEFGGGGGGGGGGGG7FGGGGGGGGGGGGGGGGGGGGGGGGGGGGGGGGGGGGGGGGGGGGGGGGGGGGGGGGGGGGGGGGGGGGGGGGGGGGGGGGGGGGGFGGGGFGGGDGGGGGGGGGGGGFGGGGFGGDGGDGGGGGGGGGGFGFGGGGGEGGCGGGGFGGGGGGGFFFFFFFFFFFACFFFFF84CDDFFFDFFCEFFFFFFFFFFF??5.4CFFEFFD0<EF@FF?>F>BBF:::>1:?:2443;9(-31<BF)((-39071<
@M04999:289:000000000-L3R54:1:1101:20360:17528 2:N:0:412
AGACTACTAGGGTATCTAATCCTGTTCGCTCCCCACGCTTTCGTCCATCAGCGTCAATCGGTATTTAGTAACCTGCCTTCGCAATCGGGGTTCTGTGTAATATCTATGCATTTCACCGCTACACTACACATTCCAGCTACTTCAATACTATTCAAGATTAACAGTATCAACGGCAGTTCTACAGTTAAGCTGCAGGTTTTCACCGCTGACTTATCGACCCGCCTACGGACCCTTTAAACCCAATAAATCCGGATAACGCTCGCATCCTCCGTATTACCGCGGCTGCTGGCACGGAGTTAGC
+
CCCCCGGGGGGGGGGGGGGGGGGGGGGGGGGGGGGGGGGGGGGGGGGGGGGGGGGGGGGGGGGGGGGGGGGGGGGGGGGGGGGGGGGGGGGGGGGGGGGGGGGGGGGGGGGGGGGGGGGGGGGGGGGGGGGGGGGGGGGGGGGGGGGGGGGGGGGGGFGGGGGGGGGGGGGGGGGGFGFGGGGGGGGGGGGGGGGGFGGGFFFFFFFFFFFEEFFFFFFFFFFAFFFF@FFDFDEFFFFFF@FF8EFF5EF96<DFFFFDDF>;?B??FFF:6BFFFB:>F>>FFFFFF:12:992:24<6
@M04999:289:000000000-L3R54:1:1101:24858:17552 2:N:0:412
AGACTACCAGGGTATCTAATCCTGTTTGCTCCCCACGCTTTCGCATCTCAGCGTCAGTATCTGTCCAGAAGGCCGCCTTCGCCACCGGTATTCCTCCACATCTCTACGCATTTCACCGCTACACGTGGAATTCTACCTTCCTCTACAATACTCCAGATAACCAGTTTTAAGTGCAATTCCCAGGTTGAGCCCGGGGCTTTCACACCTAACTTAATTATCCGCCTACATGCCCTTTACGCCCAGTCATTCCGATTAACGCTCGCACCCTCCGTATTACCGCGGCTGCTGGCACGGAGTTAGC
+
CCCCCGGGGGGGGGGGGGGGGGGGGGGGGGGGGGGGGGGGGGGGGGGGGGGGGGGGGGGGGGGGGGGGGGGGGGGGGGGGGGGGGGGGGGGGGGGGGGGGGGGGGGGGGGGGGGGGGGGGGGGGGGGGGGGGFGGGGGGGGGGGGGGGGGGGGGGGGGGGGGGGFGGGGGGGGGGGFGFGGGGGGGFGGGGGGGCGGGGGFFFFFFFFBFFFFFFFEFFFFFFFFDFFCEFFFFFFFFFFFFDFEFFFFFF;?<@FF?BFFF>>F9B?BFF1<B2>B9?F0;((4:27031>?(2;?<AFA
@M04999:289:000000000-L3R54:1:1101:4263:17557 2:N:0:412
GTTCCGACTACAGGGGTATCTAATCCTGTTTGCTCCCCACGCTTTCGCATCTCAGCGTCAGTATCTGTCCAGAAGGCCGCCTTCGCCACCGGTATTCCTCCACATCTCTACGCATTTCACCGCTACACGTGGAATTCTACCTTCCTCTACAATACTCCAGATAACCAGTTTTAAGTGCAGTTCCCAGGTTGAGCCCGGGGCTTTCACACCTAACTTAATTATCCGCCTACATGCCCTTTACGCCCAGTCATTCCGATTAACGCTCGCACCCTCCGTATTACCGCGGCTGCTGGCACGGAGT
+
CCCCCGGGGGGGGGGGGGGGGGGGGGGGGGGGGGGGGGGGGGGGGGGGGGGGGGGGGGGGGGGGGGGGGGGGGGGGGGGGGGGGGGGGGGGGGGGGGGGGGGGGGGGGGGGGGGGGGGGGGGGGGGGGGGGGEGGGGGGGGGGGGGGGGGGGGGGGGGGGGGGGGGGGGGGGGGGGFGFFGGGGGGGGGGGGGGGGGGGGDBFFFFFFF>F=>FFFFFFFFFFFFFFFFDFFFE@D@DFFE;@B>@@EFFFFFFF<FFFFB:>FFFBBF;B:FFF:?F?BFF?FF17;>BFFBFFF:991-
@M04999:289:000000000-L3R54:1:1101:9058:17599 2:N:0:412
GACTACAAGGGTATCTAATCCTGTTTGCTCCCCACGCTTTCGCATCTCAGCGTCAGTATCTGTCCAGAAGGCCGCCTTCGCCACCGGTATTCCTCCACATCTCTACGCATTTCACCGCTACACGTGGAATTCTACCTTCCTCTACAATACTCCAGATAACCAGTTTTAAGTGCAATTCCCAGGTTGAGCCCGGGGCTTTCACACCTAACTTAATTATCCGCCTACATGCCCTTTACGCCCAGTCATTCCGATTAACGCTCGCACCCTCCTTATTACCGCGGCTGCTGGCACGGAGTTAGCC
+
CCCCCGGGGGGGGGGGGGGGGGGGGGGGGGGGGGGGGGGGGGGGGGGGGGGGGGGGGGGGGGGGGGGGGGFGGGGGGGGGGGGGGGGGGGGGGGGGGGGGGGGGGGGGGGGGGGGFGGGGGGGGGGGGGGGGGGGGGGGGGGGGGGGGGGGFGGGGGGGGGGGGGGGGGGGGGGGGFGFGGGFGGGGGGGFGEGEGDGGFFFFFFFFFFFFFEFAFCF@@F@@>=EE<BEBBBFFF<6>FFD@3;3?E3;?6;7CCDFF;9BFFF???1(.6A9AB4(--0414:??2:03?(69<19AB:
@M04999:289:000000000-L3R54:1:1101:16053:17632 2:N:0:412
ATGGACTACAGGGGTATCTAATCCTGTTCGCTCCCCACGCTTTCGCTCCTCAGCGTCAGTGACGGCCCAGAGACCTGCCTTCGCCATCGGTGTTCTTCCCGATATCTACACATTCCACCGTTACACCGGGAATTCCAGTCTCCCCTACCGCACTCCAGTCCGCCCGTACCCGGCGCCGATCCACCGTTAAGCGATGGACTTTCACACCAGACGCGACGAACCGCCTACGAGCTCTTTACGCCCAATAAATCCGGATAACGCTTGCACCCTACGTATTACCGCGGCTGCTGGCACGTAGTT
+
CCCCCGGGGGGGGGGGGGGGGGGGGGGGGGGGGGGGGGGGEGGGGGGGGGGGGGGGGGGGFGGGGGFGGGGGGGGGGGGGGGGGGGGGGGGGGFGGGGGGGGGGGGGGGGGGGGGGGGGGDEGGGGGGGGGGGGGGGFDGGGGGGGGGGGGGGCFGGEFGGGGGGGGGGGGGEGGGFGFGDDGGGG5CEGCFEGGDGGGGFFFFFFFFF;<BFFFB9EFFF>;FB?BB<B1;;2>A<<<EFFFFBFFFAAFFFFFFFFFF;0:<?24:?:??1,<24>A48BFBF>BF??>0(.,.4316
@M04999:289:000000000-L3R54:1:1101:22755:17646 2:N:0:412
TAGGCGACTACAAGGGTATCTAATCCTGTTCGCTCCCCACGCTTTCGTCCATCAGCGTCAATCGGTATTTAGTAACCTGCCTTCGCAATCGGGGTTCTGTGTAATATCTATGCATTTCACCGCTACACTACACACTCCAGCTACTTCAATACTATTCAAGATTAACAGTATCAACGGCAGTTCTACAGTCAAGCTGCAGGTTTTCACCGCTGACTTATCAACCCGCCTACGGACCCTTTAAACCCAATAAATCCGGATAACGCTCGCATCCTACGTATTACCGCGGCTGCTGGCACGTAGT
+
CCCCCGGGGGGGGGGGGGGGGGGGGGGGGGGGGGGGGGGGGGGGGGGGGGGGGGGGGGGGGGGGGGGGGGGGGGGGGGGGGGGGGGGGGGGGGGGGGGGGFGGGGGGGGGGGGGGFGGGGGGGGGGGGGGGGGGGGGGGGGGGGGDGGGGGGGGGGGGGGGGGGGGGGGGGGGGGGFGFGGGGGGGGGGGGGGGGGGGF>FFFFFFFFFFFFFFFFFFFFFFFFFF=@DF=D;B0;@@FFEC<D?FFFEE<EC;@9D@BFFF>??B>BF>?BFBFFFABAD6:(9>6;BFBB7:B2(:B:-
@M04999:289:000000000-L3R54:1:1101:12737:17656 2:N:0:412
GCGGTGACTACACGGGTATCTAATCCTGTTCGCTCCCCACGCTTTCGTCCATCAGCGTCAATCGGTATTTAGTAACCTGCCTTCGCAATCGGGGTTCTGTGTAATATCTATGCATTTCACCGCTACACTACACATTCCAGCTACTTCAATACTATTCAAGATTAACAGTATCAACGGCAGTTCTACAGTTAAGCTGCAGGTTTTCACCGCTGACTTATCAACCCGCCTACGGACCCTTTAAACCCAATAAATCCGGATAACGCTCGCATCCTCCGTATTACCGCGGCTGCTGGCACGGAGT
+
CCCCCGGGGGGGGGGGGGGGGGGGGGGGGGGGGGGGGGGGGGGEGGGGGGGGGGGGGGGGGGGGGGGGGGGGGGGGGGGGGGGGGGGGGGGGGGGGGGGGGGGGGGGGGGGGGGGGGGGGGGGGGGGGGGGGGGGGGGGGGGGGGGGGGGGGGGGGGGGGGGGGGGGGGGGGGGGGFGFGGGGGGGGGGGGGGGGGGGGGFFFFFFFFFFFFFFFFFFFFFDFFBFFFFFFDFFFF@DFFFFFFFFFFEEEEFFFF@FFEFFFFFFFFFF:?ABF:???AFA?FFFF>BFF?>6?<?BBF2
@M04999:289:000000000-L3R54:1:1101:26145:17676 2:N:0:412
GACTACACGGGTATCTAATCCTGTTTGCTCCCCACGCTTTCGCATCTCAGCGTCAGTATCTGTCCAGAAGGCCGCCTTCGCCACCGGTATTCCTCCACATCTCTACGCATTTCACCGCTACACGTGGAATTCTACCTTCCTCTACAATACTCCAGATAACCAGTTTTAAGTGCAGTTCCCAGGTTGAGCCCGGGGCTTTCACACCTAACTTAATTATCCGCCTACATGCCCTTTACGCCCAGTCATTCCGATTAACGCTCGCACCCTCCGTATTACCGCGGCTGCTGGCCCGGAGTTAGCC
+
CCCCCGGGGGGGGGGGFGGGGGGGFGEGFGGGGFGGGEGGGGGGGGGGGGGGGEGGGGGGGGGAGGGEGGGGGFGGGGGGGGGGGCFGGGGGGGGGGGGGFD9F9FCG:FFGFGGGGG@EE?FCE<FGCFGGFGGGGGGGFFAAF;EFFGGGG8AFGGCGCAEFGGFEDFDFGGGGFFFG8+CFGGCFGGG>EEGDGGGFAF>FDAFFFFEEEFFFFFFFFDFFFFEC=E8(8;;C019D(/.)/.)6<13<0;CC2((14;(99?26?(,,8?FFA299069112,,((,,4(2:7<))4
@M04999:289:000000000-L3R54:1:1101:22750:17686 2:N:0:412
CTGACTACCCGGGTATCTAATCCTGTTCGCTACCCATGCTTTCGAGCCTCAGCGTCAGTAACAGACCAGAGAGCCGCCTTCGCCACTGGTGTTCTTCCATATATCTACGCATTTCACCGCTACACATGGAGTTCCACTCTCCTCTTCTGCACTCAAGTCTCTCAGTTTCCGATGCTCTTCCTCAGTTAAGCTGAGGGCTTTCACATTCAGACTTAAAAGACCGCCTGCGCTCCCTTTACGCCCAATAAATCCGGACAACGCTTGCCACCTACGTATTACCGCGGCTGCTGGCACGTAGTT
+
CCCCCGGGGGGGGGGGGGGGGGGGGGGGGGGGGGGGGGGGGGGGGGGGGGGGGGGGGGGGGGGGGGGGGGGGGGGGGGGGGGGGGGGGGGGGGFGGGGGGGGGGGGGGGGGGGGGGGGGGGGGGGGGGGGGGGGGGGGGGGGGGGGGGGGGGGGGGGGGGGGGGGGGGGGGEGGGGFGFGGGGGGGGGGGGGG?E?DGG>FAFFFFFFFFFFFFFFFFFFFFFFFFFFFFFFFFFFFFFFF>@FF@FA3?EF@@DFF@DF>:??BFD?FFFFFFFF?4<9?;9>BBFFFF0?7?:::0:>
@M04999:289:000000000-L3R54:1:1101:17613:17777 2:N:0:412
TGACTACCAGGGTATCTAATCCTGTTCGCTCCCCACGCTTTCGTCCATCAGCGTCAATCGGTATTTAGTAACCTGCCTTCGCAATCGGGGTTCTGTGTAATATCTATGCATTTCACCGCTACACTACACATTCCAGCTACTTCAATACTATTCAAGATTAACAGTATCAACGGCAGTTCTACAGTTAAGCTGCAGGTTTTCACCGCTGACTTATCAACCCGCCTACGGACCCTTTAAACCCAATAAATCCGGATAACGCTCGCATCCTCCGTATTACCGCGGCTGCTGGCACGGAGTTAGC
+
CCCCCGGGGGGGGGGGGGGGGGGGGGGGGGGGGGGGGGGGGGGGGGGGGGGGGGGGGGGGGGGGGGGGGGGGGGGGGGGGGGGGGGGGGGGGGGGFGGGGGGGGGGGGGGGGGGGGGGGGGGGGGGGGGGGGGGGGGGGGGGGGGGGGGGGGGGGGGGGGGGGGGFGGGGGGGGGGFGFGGGGGGGGGGGGGGGGGGGGGFFFFFFFFFFFFFFFFFFFFFFFFFFFFFFFFFDFFEFFFFFFFFF<CE@FB((:@<6@DFBB>FF73.8>B?FFFFF?FF(7>>?:02172:499??AA:
@M04999:289:000000000-L3R54:1:1101:18413:17804 2:N:0:412
GACTACCCGGGTATCTAATCCTGTTTGCTCCCCACGCTTTCGCATCTCAGCGTCAGTATCTGTCCAGAAGGCCGCCTTCGCCACCGGTATTCCTCCACATCTCTACGCATTTCACCGCTACACGTGGAATTCTACCTTCCTCTACAATACTCCAGATAACCAGTTTTAAGTGCAATTCCCAGGTTGAGCCCGGGGCTTTCACACCTAACTTAATTATCCGCCTACATGCCCTTTACGCCCAGTCATCCCGATTAACGCTCGCACCCTCCGTATTACCGCGGCTGCTGGCACCGCGTTAGCC
+
CCCCCG@FGEDFFGGFFGGGGGGGGGGCEGGFGGGGGGGGGGGGGGGGGGGGGGGGFGGGGGFGGGGFGGGGGGGGGGGGGGGGGGGGGGGGGGGGGGGFGFGCGGGGGGCFGFGGGGGGGGGGGGGGGGGGGGGGFFGGFFGGGG9AFGGG8D?DEGGGGGGAEGGGGGGGGGGGFGFDFFGGCGGGGGCEEGGDCC9F9@BFAFFFDFFFCF6FFFFFFFDFFFFFFEF1@@EC07@F;F@@AE))3;?90;B23-(42019>F01?F2<0364<?F9(219?:>((()(,-,4-43<:
@M04999:289:000000000-L3R54:1:1101:9903:17843 2:N:0:412
TGACTACTAGGGTATCTAATCCTGTTCGCTACCCATGCTTTCGAACCTCAGCGTCAGTTACAGACCAGAGAGCCGCCTTCGCCACTGGTGTTCTTCCATATATCTACGCATTCCACCGCTACACATGGAGTTCCACTCTCCTCTTCTGCACTCAAGAAAAACAGTTTCAGCTGCACTTCCCCGGTTAAGCCGAGGGCTTTCACAGCTGACTTGTTCTCCCGCCTGCGTTCGCTTTACGCCCAATAAATCCGGACAACGCTTGCCACCTACGTATTACCGCGGCTGCTGGCACGTAGTTAGC
+
CCCCCGGGGGGGGGGGGGGGGGGGGGGGGGGGGGGGGGGGGGGGGGGGGGGGGGGGGGGGGGGGGGGGGGGGGGGGGGGGGGGGGGGGGGGGGGGGGGGGGGGGGGGGGGGGGGGGGGGGGGGGGGGGGGGGGGGGGGGGGGGGGGGGGGGGGGGGGGGGGGGGGGGGGGGGGFGGFGFGGGGGGGGGGGGGGGGGGGGFFFFFFFFFFFFEFFFFFFFFFFFFFFF@DFFFFFFFFFFFFFD;EEEEFFF@FBFFFFFFFBFFFF::BFFF?FFABAB>;9BFBFFFFFF7??F?B>BF<
@M04999:289:000000000-L3R54:1:1101:3856:17866 2:N:0:412
ACAGTGACTACTAGGGTATCTAATCCTGTTTGCTCCCCACGCTTTCGCATCTCAGCGTCAGTATCTGTCCAGAAGGCCGCCTTCGCCACCGGTATTCCTCCACATCTCTACGCATTTCACCGCTACACGTGGAATTCTACCTTCCTCTACAATACTCCAGATAACCAGTTTTAAGTGCAATTCCCAGGTTGAGCCCGGGGCTTTCACACCTAACTTAATTATCCGCCTACATGCCCTTTACGCCCAGTCATTCCGATTAACGCTCGCCCCCTCCGTATTACCGCGCCTGCTGGCACGGAGT
+
CCCCCGGGGGGGGGGGGGGGGGGGGCFGGGGGGGGGGGGGGGGGGGGGGGGGGFFGGGGGGGGGGGGGGGGGGGGFGGGGGGGGGGGGGGGGGGGGGGGGGGGGGGGGGGGGGGGGGGGGGGGGGGGGGGGGGGGGGGGGGGGGGGGGGGGGGGGGGGGGFGGFGGFGGGGGGGGGFGFGGGGFFGGGGGGGGGGGG6?DD>A>FFFFFFFFFFFFFFFEFFF??DF?FFE??EFFFF;FEFFFFF0;<AE).)4;D@DEEF9?BFB0:BFF(,481?BFA6(,7((-4:8>.:(3(4>B4
@M04999:289:000000000-L3R54:1:1101:17575:17881 2:N:0:412
GACTACTCGGGTATCTAATCCTGTTTGCTCCCCACGCTTTCGCATCTCAGCGTCAGTATCTGTCCAGAAGGCCGCCTTCGCCACCGGTATTCCTCCACATCTCTACGCATTTCACCGCTACACGCGGAATTCTACCTTCCTCTACAATACTCCAGATAACCAGTTTTAAGTGCAGTTCCCAGGTTGAGCCCGGGGCTTTCACACCTAACTTAATTATCCGCCTACATGCCCTTTACGCCCAGTCATTCCGATTAACGCTCGCACCCTCCGTATTACCGCGGCTGCTGGCACGGAGTTAGCC
+
CCCCCGGGGGGGGGGGGGGGGGGGGGGGGGGGGGGDGGGGGGGGGGGGGGGGGGGGGGGGGGGGGGGGGGGGGGGGGGGGGGGGGGGGGGGGGGGGGGGGGGGGGGGGGG@FGGGFGGGGGGGGGGGGGGGGGGGGGGGGGGGGGGGGGGGGGGGGGGGGGGGGGDFFGGGGGGGGFGCFGGGGGGGGGGGGGGGGGGGFFFFFFFFFDFFFEFFFFFFFFFFFFFFFF8@;DEFF@F@F6?EEEFFFFF::?<9)22<:BFBF9?04431:0>BABF>(799>???FFFFFB17?:2<24
@M04999:289:000000000-L3R54:1:1101:18097:17895 2:N:0:412
GGACTACCCGGGTATCTAATCCTGTTCGCTACCCATGCTTTCGAACCTCAGCGTCAGTTACAGACCAGAGAGCCGCCTTCGCCACTGGTGTTCTTCCATATATCTACGCATTCCACCGCTACACATGGAGTTCCACTCTCCTCTTCTGCACTCAAGAAAAACAGTTTCAGCTGCACTTCCCCGGTTAAGCCGAGGGCTTTCACAGCTGACTTGTTCTCCCGCCTGCGTTCGCTTTACGCCCAATAAATCCGGACAACGCTTGCCACCTACGTATTACCGCGGCGGCTGGCACGTAGTTGGC
+
[truncated: 19,405,300 more chars]
