# Supplementary material for: Dynamics of the hindgut microbiota of the Japanese honey bees (Apis cerana japonica) throughout the overwintering period
Source: PeerJ. 2025 Oct 13;13:e20050. doi: 10.7717/peerj.20050 (PMC12530201; doi:10.7717/peerj.20050)
Supplement: Supplemental Information 20 [file peerj-13-20050-s020.gz › peerj-13-20050-s020]

@M04999:289:000000000-L3R54:1:1101:16040:1880 2:N:0:396
TCGACTACCGGGGTATCTAATCCTTTTCGCTCCCCACGCTTTCGTCCATCAGCGTCAATCGGTATTTAGTAACCTGCCTTCGCAATCGGTGTTCTGTGTAATATCTATGCATTTCACCGCTACACTACACATTCCAGCTACTTCAATACTATTCAAGATTAACAGTATCAACGGCAGTTCTACATTTAAGCTGCAGGTTTTCACCGCTGACTTATCAACCCGCCTACGTACCCTTTAAACCCAATCAATCCGGATAACGCTCGCATCCTCCGTATTACCGCGTCTGCTGGCACGGAGTTAT
+
68,,8C@CFC@CDFGGGGFFGGAC,CEC+BCFEFGGC::CCF<6CFC7FE9,@+BC:,EE@,B,CFF9,C,,CEE8<AFFF<=,+8?,,,,8CFGAF<F,,C,C@?=E;?9FFFD<E??CGCC:FG8=BFFFCG=,,6@@=DFGC8E8?FCFGFC,,,6=,,=:,C:EF88D6+6=5DDGGFD9,@C,,,7E9?7++=CFFFA9?9?D95>AE6BB4+@:?)45>2:((./5;BB=:*)/51((6())1736((/1)7(9<@6>0:>:?A:9B07?<<B:;9(36:)<:3322,(((42<)
@M04999:289:000000000-L3R54:1:1101:18123:1907 2:N:0:396
CCTGTGACTACCCGGGTATCTAATCCTGTTTGCTCCCCACGCTTTCGCATCTCAGCGTCAGTATCTGTCCAGAAGGCCGCCTTCTCCACCTGTCTTCCTCCACATCTCTACGCACTTCACCGCTACACGTGGAATTCTACCTTCCTCTACAATACTCCAGATAACCAGTTTTAAGTGCAATTCCCAGTTTGAGCCCGGGGCTTTCACACCTAACTTAATTATCCGCCTACATGCCCTTTACGCCCAGTCATTCCGCTTAACGCTCGCACCCTCCGTATTACCGCGGCTGCTGGCACGGAGT
+
68A,A,<EGFGGGGGGGGGGGGCCAEE,EFGEFGGEDB<@+@CFGG:FFEFFFC,C@F,8:FDFGGEEEFF,,,,,:=+4>FEG,C??=?,,C,CFGGGAFCE<=EEFF9?=F,@FFFCEE@FGDE9E?FF77E@DFF8>@FFGGGGGAE8ED8=DD@8,,6@=@D?,EFCG88DF+=9+?==A,6,,7@79+@@CD+**9?CFF+=9:@F2);BB*+=6+9<C2@5@2:(>*7)76B;+9(616(//;)<?<?3(/3(4;(22:(44>;16??1<(47AA91,((-79135(,(51(((-
@M04999:289:000000000-L3R54:1:1101:10719:1993 2:N:0:396
TACTACCAGGGTATCTAATCCTGTTTGCTCCCCACGCTTTCGCATCTCAGCGTCAGTATCTGTCCAGAAGGCCGCCTTCGCCACCGGTATTCCTCCACATCTCTACGCATTTCACCGCTACACGTGGAATTCTACCTTCCTCTACAATACTCCAGATAACCAGTTTTAAGTGCAATTCCCAGGTTGATCCCGGGGCTTTCACACCTAACTTAATTATCCGCCTACATGCCCTTTACGCCCAGTCATTCCGATTAACGCTCGCACCCTCCGTATTACCGCGGCTGCTGGCACGGAGTTAGCC
+
-@CC@EGFGGGGGGGGGGGGGF9CEFFCFGGGGGGGGGGGF7:FFFGGGGGGGGDDGCDFGEFFGGG9DEGGFGGGGGGDEEECFG7F7FE?FGGGFGGDCEBD99FCFGGGGCFGGGGGGFGGGCF7FGGGGGAEGGG,@FGGEGFGGGGGD8F,@DAD89EDA@F8D8E8ACFGFGF=??+@D=8,@,D>?E5CCCF7FFFFEFFFFFE9AF>=A6@2>9@5>3C*>B:B=B*>(61)6(//)?EE?1(6;DC9((21@29>(41?:9B?(,:AA?FF(9>FBB?7?B?(2>>BB4<A0
@M04999:289:000000000-L3R54:1:1101:21067:2088 2:N:0:396
TTTTGACTACAAGGGTATCTAATCCTGTTCGCTCCCCACGCTTTCGTCCATCAGCGTCAATCGGTATTTAGTAACCTGCCTTCGCAATCGGGGTTCTGTGTAATCTCTATGCATTTCACCGCTACACTACACATTCCAGCTACTTCAATACTATTCAAGATTAACAGTATCAACGGCAGTTCTACAGTTAAGCTGCAGGTTTTCACCGCTGACTTATCAACCCGCCTACGGACACTTTAAACCCAATAAATCCGGATAACGCTCGCATCCTCCGTATTACCGCGGCTGCTGGCACGGAGTT
+
8-6,@@EECFFAEF@FFGCFFGGGGDFGGGGGGG:FE8+@BFGGGGGG,BEGGG,CF::7C@@FFGCAFFGGGF9EFAC4=FG<F7@F6FC+7CCFGGG9?,,C,9FEF<BEGGCFEGFCFGECE9EFC@EFGGCGF9,@FDDGCE,,372EF8C=D,=,@EC8;9AFEEC@DF6EA+*6BD7@E,,@:,EFFE?F6?70*=5@CFFFFABBBFFF@CFEF4>2>2>@D>92@(5)8*>C9)63((6);)))..(,6?4<1(6;>B6318<342?6?22<90(,1((427?363<(1(34,
@M04999:289:000000000-L3R54:1:1101:22496:2156 2:N:0:396
CTTGACTACAGGGGTATCTAATCCTGTTCGCTCCCCACGCTTTCGTCCATCAGCGTCAATCGGTATTTAGTAACCTGCCTTCGCAATCGGGGTTCTGTGTAATATCTATGCATTTCACCGCTACACTACACATTCCAGCTACTTCAATACTATTCAAGATTAACAGTATCAACGGCAGTTCTACAGTTAAGCTGCAGGTTTTCACCGCTGACTTATCAACCCGCCTACGGACCCTTTAAACCCAATAAATCCGGATAACGCTCGCACCCCCCGTATTACCGCGGCTGCTGGCACGTAGTT
+
CCCCCGGGGGGGGGGGGGGGGGGGGGGGGGGGGGGGGGGGGGGGGGGGGGGGGGGGGGGGGGGGGGGGGGGGGGGGGGGGGGGGGGGGGGGGGGGGGGGGGGGGGGGGGGGGGGGGGGFEGGGGGGGGGGGGGGGGGGGGGGGGGGFGGGGGG8FGGFGGGGGGGGGGGGGGGGGGFGFGGGGGGGFGGGGGGGGGGGFGFFFFFFDFFAAFEFFF=FFDFAFAAFFDFFFFFFDFFEFFFFFFFF@FFFFEFFFF?EE@B7?>FFFF1617>B6:?AD9B>FF90902076(48?7?(6
@M04999:289:000000000-L3R54:1:1101:7498:2175 2:N:0:396
GGGGACTACAAGGGTATCTAATCCTGTTTGCTCCCCACGCTTTCGCATCTCAGCGTCAGTATCTGTCCAGAAGGCCGCCTTCGCCACCGGTATTCCTCCACATCTCTACGCATTTCACCGCTACACGTGGAATTCTACCTTCCTCTACAATACTCTAGTTAACCAGTTTTAAGTGCAATTCCTAGGTTGAGCCCAGGGCTTTCACACCTAACTTAATTATCCGCCTACATGCCCTTTACGCCCAGTCATTCCGATTAACTCTCGCACCCTCCGTATTACCGCGGCTGCTGGCACGGCGTTT
+
9CCCCGGGGGGGGGGGGGGGGGGGGGGGGGGGGGGGGGGGGGGGGGGEGGGGGGGGGGGGGGGGGGGGGGGGGGGGGGGGGGGEGGGFGGGGGGDGGGGGGGGGGGGGGGGGGGGGGGGGGGGGGGGFGGGGGGGGFFGGFGGGGGGFFGGGGGGGGGGGGGGGGGGGGGGGGGGGFGFGGGGFFFFFFFFGGGGGGDDFFFFFFFFF@EFFFFFBAFFFFFFFFFAB>EEEBF=B=C:):@F@9;@E?<?E807??6.).9=D61>>@FF1>B:?3<BFF(3-421:?B,((.30((-4,
@M04999:289:000000000-L3R54:1:1101:24063:2181 2:N:0:396
CACACGACTACCCGGGTATCTAATCCTGTTCGCTACCCATGCTTTCGAGCCTCAGCGTCAGTAACAGACCAGAGAGCCGCCTTCGCCACTGGAGTTCTTCCATATATCTACGCATTTCACCGCTACACATGGAGTTCCACTCTCCTCTTCTGCACTCAAGTCTCTCAGTTTCCGATGCTCTTCCTCAGTTAAGCTGAGGGCTTTCACATTCAGACTTAAAAGACCGCCTACGCTCCCTTTACGCCCAATAAATCCGGACAACGCTTGCCACCTACGTATTACCGCGGCTGCTGGCACGT
+
CCCCCFGGGGFEGGEGGGGGGGFGDFGGFGGGGGGGGGFGFGCEFFFGGGGGGDFGGGGEEGDEGGFGGGGGFGGDFGGGCFGGFGCFGG8F<EGGGGGGFGG9FGEBGGGDCDFGGGGBFEGGEGGGGGF,A=EFGFFGA?ADDGFGGGGFGFGD8=EFDFFGFGF8=EGGDCDGB60=FC8EGFEFACGGGFFF5;F5?FFFFFFFFC=AC:6A?AC;A;@:@@B26>DD=D2>F;>;<EF;BF<=@;EEFC3:1;>9BFF;B4:6:DB0<:B1(8A2669116(30((,546?<0(
@M04999:289:000000000-L3R54:1:1101:20011:2262 2:N:0:396
AGACTACCGGGGTATCTAATCCTGTTCGCTCCCCACGCTTTCGTCCATCAGCGTCAATCGGTATTTAGTAACCTGCCTTCGCAATCGGGGTTCTGTGTAATATCTATGCATTTCACCGCTACACTACACATTCCAGCTACTTCAATACTATTCAAGATTAACAGTATCAACGGCAGTTCTACAGTTAAGCTGCAGGTTTTCACCGCTGACTTATCAACCCGCCTACGGACCCTTTAAACCCAATAAATCCGGATAACGCTCGCATCCTCCGTATTACCGCGGCTGCTGGCACGGAGTTAGC
+
CCCCCGGGGGGGGGGGGGGGGGGGGGGGGGGGGGGGGGGGGGGGDGGGGGGGGGGGGGGGGGGGGGGGGGGGGGGGGGGGGGEGGGGGGGGGGGGGGGGAFGGGGGGGGGGGGGGGGGGGGGGGGGGGGGFFGGGGGGGGGGGGGGGGGGGGGGGGGGGGGGFGGGGGGGGGGGGGFGFGGGGGGGGGGGGGGGGGGGGGFFFFDDAEB=6A=FFFFFFFFFFDFFDFFF@FF3@EFE8FF@D@@FEEEFBBD@@FFF;BFFFB04:7<B>:?0>BFDF>FBF>FFF??F<71491:?AA5
@M04999:289:000000000-L3R54:1:1101:21536:2268 2:N:0:396
TGACTACTGGGGTATCTAATCCTGTTTGCTCCCCACGCTTTCGCATCTCAGCGTCAGTATCTGTCCAGAAGGCCGCCTTCGCCACCGGTATTCCTCCACATCTCTACGCATTTCACCGCTACACGTGGAATTCTACCTTCCTCTACAATACTCTAGTTAACCAGTTTTAAGTGCAATTCCTAGGTTGAGCCCAGGGCTTTCACACCTAACTTAATTATCCGCCTACATGCCCTTTACGCCCAGTCATTCCGATTAACGCTCGCACCCTCCGTATTACCGCGGCTGCTGGCACGGAGTTAGC
+
CCCCCGGGGGGGGGGGGGGGGGGGGGGGGGGGGGGGGGGGGGGGGGGGGGGGGGGGGGGFFFGGGGGGGGGGGGGGGGGGGGGGGGGGGGGGGGGGGGGGGGGGGGGGGGGGGGGGGGGGGGGGGGGGGGGGGFGGFGGGGGGGGGGGGGGGGGGGGGGGGF?FGGGGGGGDGGGGFGFGGGGCFF8FFGFGGGGGGGGGFFFFFFFFFFFA@CFFFFFCFB=AFFFFFB@=EBBEED=D9@=>5>E<ECFFFFFC30:??>99@B???1>FF??FFFFFF>B9(4>?BF?D?;90-4AA)
@M04999:289:000000000-L3R54:1:1101:16129:2277 2:N:0:396
CTTTGACTACTCGGGTATCTAATCCTGTTCGCTACCCATGCTTTCGAACCTCAGCGTCAGTTACAGACCAGAGAGCCGCCTTCGCCACTGGTGTTCTTCCATATATCTACGCATTCCACCGCTACACATGGAGTTCCACTCTCCTCTTCTGCACTCAAGAAAAACAGTTTCAGCTGCACTTCCCCGGTTAAGCCGAGGGCTTTCACAGCTGACTTGTTCTCCCGCCTGCGTTCGCTTTACGCCCAATAAATCCGGACAACGCTTGCCACCTACGTATTACCGCGGCTGCTGGCACGTAGTT
+
CCCCCGGGGGGGGGGGGGGGGGGGGGGGGGGGGGGGGGGGGGFFGGGGGGGGGGGGGGGGGGGGGGGGGGGGGGGGGGGGGGGGGFGGGGGGGGGGGGGGGGGGGGFGGGGGGGGGGGGGGGGGGGGGGGGDGGGGGGFGGCGGFGGGGGGGGGGGGGGGGGGGGGGGGGGGGGGGFGFGGGFGGGGGGGGGGG>D;7CGFFFFFFCFFFEFFF6ACFFFFFF@@BFFFFF;;F@F719F@DF6;<3;;CEE@6>?FFBFFBF:?FFDFFF>????F?AA9:9>FB09?F:32:<B3:6:6
@M04999:289:000000000-L3R54:1:1101:20240:2295 2:N:0:396
TGGACTACCCGGGTATCTAATCCTGTTTGCTCCCCACGCTTTCGCATCTCAGCGTCAGTATCTGTCCAGAAGGCCGCCTTCGCCACCGGTATTCCTCCACATCTCTACGCATTTCACCGCTACACGTGGAATTCTACCTTCCTCTACAATACTCCAGATAACCAGTTTTAAGTGCAGTTCCCAGGTTGAGCCCGGGGCTTTCACACCTAACTTAATTATCCGCCTACATGCCCTTTACGCCCAGTCATTCCGATTAACGCTCGCACCCTCCGTATTACCGCGGCTGCTGGCACGGAGTT
+
CCCCCGGGGGGGGGGGGGGGGGGGGGGGGGGGGGGGGGGGGGGGGGGGGGGGGGGGGGGGGGGGGGGGGGGGGGGGGGGGGGGGGGGGGGGGGGGGGGGGGGGGGGGGGGGEGGGFGGGGGGGGGGGGGGGGGGGGGGGGGGFGGGGGGGGGGGGGGGGGGGGGGDGGGGGGGGGGFGFGGGGGGGGGGGGGGGGGGGGGFFAFFFFFFEFFFFFFFFFEF@B@DFF@EFFFF;@FFFFBFFFFFFFEFFC@6;;?CBFFFFFBFF9<::<B8(,8A>FB027>>9?B??<()4>B(31
@M04999:289:000000000-L3R54:1:1101:8852:2302 2:N:0:396
GACTACTGGGGTATCTAATCCTGTTTGCTACCCACGCTTTCGAGCATGAACGTCAGTGTTATCCCAGGAGGCTGCCTTCGCCATCGGTATTCCTCCACATCTCTACGCATTTCACTGCTACACGTGGAATTCTACCTCCCTCTGACACACTCTAGTTGGACAGTTTCAAATGCACGTCCCAAGTTGAGCTCGGGGATTTCACATCTGACTTATCTAACCGTCTGCGCTCGCTTTACGCCCAGTAATTCCGATTAACGCTCGTACCCTACGTATTACCGCGGCTGCTGGCACGTAGTTAGCC
+
CCCCCGGGGGGGGGGGGGGGGGGGGGGGGGGGGGGGGGGGGGGGGGGGGGGGGGGGGGGGGGGGGGGGGGGGGGGGGGGGGGGGGGGGGGGGGGGGGGGGGGGGGGGGGGGGGGGGGGGGGGGGGGGGGGGGGGGGGGGGGGGGGGGGGGGGGGGGGGGGGGGFDFFDGGGGGGGGFGFGGGGGGGFGGFGGGGGGGGGGFFFFFFFFFFFFFFFFEFFFBFFFFBFFFFFFFDEFFFFFFF@FEFEFFFFF0?EFFF;?FFFFD<>?:BFFFFFFFF04399BF?:BB8)-.3436<:A7
@M04999:289:000000000-L3R54:1:1101:11324:2314 2:N:0:396
GACTACCAGGGTATCTAATCCTGTTTGCTACCCACGCTTTCGAGCATGAACGTCAGTGTTATCCCAGGAGGCTGCCTTCGCCATCGGTATTCCTCCACATCTCTACGCATTTCACTGCTACACGTGGAATTCTACCTCCCTCTGACACACTCTAGTTAGACAGTTTCAAATGCACGTCCCAAGTTGAGCTCGGGGATTTCACATCTGACTTATCTAACCGTCTGCGCTCGCTTTACGCCCAGTAATTCCGATTAACGCTCGCACCCTACGTATTACCGCGGCTGCTGGCACGTAGTTAGCC
+
CCCCCGGGGGGGGGGGGGGGGGGGGGGGGGGGGGGGGGGGGGGGGGGGGGGGGGGGGGGGGGGGGGGGGGGGGGGGGGGGGGGGGGGGFDGGGGGGGGGGGGGGFGGGGGGGGFGGGGGGGGGGGGGGGGGGGGGGGGGGGGGGGGGGGGGGFGGGGGGGGGGGGGGGGGGGGGGGFG>DGGGFFGGGGDEGGGGGGGGGFFFFFFFFEFEFEFFFACCAEFFFFFFFFFBFDF4C9D>D@BEFFFFFE@DDD;)6803691699<??<<B?A:<A<BFF1>;>B7?(1471.44365)..
@M04999:289:000000000-L3R54:1:1101:17215:2410 2:N:0:396
TGGACTACTCGGGTATCTAATCCTGTTCGCTCCCCACGCTTTCGTCCATCAGCGTCAATCGGTATTTAGTAACCTGCCTTCGCAATCGGGGTTCTGTGTAATATCTATGCATTTCACCGCTACACTACACATTCCAGCTACTTCAATACTATTCAAGATTAACAGTATCAACGGCAGTTCTACAGTTAAGCTGCAGGTTTTCACCGCTGACTTATCAACCCGCCTACGGACCCTTTAAACCCAATAAATCCGGATAACGCTCGCATCCTCCGTATTACCGCGGCTGCTGGCACGGCGTT
+
CCCCCGGGGGGGGGGGGGGGGGGGGGGGGGGGGGEGGGGGGGGGGGGGGGGGGGGGGGGGGGGG?FGGGGGGGGGGGGGAEGGGGDFGGDDECFGGGGGGEFFFGGGGGGGGGGGGGGEEFGGGGGGGGGGGGGCGAFGDGGGGGGGGGGGGGGGFGGGGGGFGGGGGGGGGGDGGFGFGGGGDCGGGGGG7<@FFFFFGFFFFFFFFBAFEFCFACFFF>A@ADFFFFFFFFFF=4<6F;(;=6;A<6C8>(,,83=;B@F>1>144)),2,(44)663799>>>BF04:<<17(,46
@M04999:289:000000000-L3R54:1:1101:10228:2413 2:N:0:396
GGCGGACTACCCGGGTATCTAATCCTGTTTGCTCCCCACGCTTTCGCATCTCAGCGTCAGTATCTGTCCAGAAGGCCGCCTTCGCCACCGGTATTCCTCCACATCTCTACGCATTTCACCGCTACACGTGGAATTCTACCTTCCTCTACAATACTCTAGTTAACCAGTTTTAAGTGCAATTCCTAGGTTGAGCCCAGGGCTTTCACACCTAACTTAATTATCCGCCTACATGCCCTTTACGCCCAGTCATTCCGATTAACGCTCGCACCCTCCGTATTACCGCGGCTGCTGGCACGGAGTT
+
CC,BCGGGGGGGEEGGE<FFDE@<FFGFCFGGAGGGGGGEG>EGDGDE7F9EFGFECEGGFACEEFGGGFGCGGGGGCGEGGGEGCC@EFFGGGGFEDCFGEFEFGGAE<=FFGGGGGGFGGGGGGGG<EE7FGGFFC8>DEGGFGGGGGDFACGFG=3,@DEEBDD99@DEFF+@FFF??+?CCC6E;CFGG,@@FGGDFFFFF>F>AB9EFF@4A6BE=C?@BFFF@308@=2(5@<A@DF@F@EEAF?5C;(;7166;>?FFFFFFF:?068<18<>A<6(3411,4:B62)4902((
@M04999:289:000000000-L3R54:1:1101:15146:2432 2:N:0:396
GCACGACTACCAGGGTATCTAATCCTGTTCGCTACCCATGCTTTCGAGCCTCAGCGTCAGTAACAGACCAGAGAGCCGCCTTCGCCACTGGTGTTCTTCCATATATCTACGCATTTCACCGCTACACATGGAGTTCCACTCTCCTCTTCTGCACTCAAGTCTCTCAGTTTCCGATGCTCTTCCTCAGTTAAGCTGAGGGCTTTCACATTCAGACTTAAAAGACCGCCTGCGCTCCCTTTACGCCCAATAAATCCGGACAACGCTTGCCACCTACGTATTACCGCGGCTGCTGGCACGTAGT
+
CCCCCGGGGGGGGGGGGGGGGGGGGGGGGGGGGGGGGGGGGGGGGGGGGGGGGGGGGGGGGGGGGGGGGGGGGGGGGGGGGGGGGGGGGGGGGGGGGGGGGGGGGFGGGGGGGGGGGGGGGGGGGGGGGGGGGGFGGGGGGGDFGGGGGGGGGGEEFGGGGGGGGGGGGGGGGGGGB=DGGGGGGGGGGGGGGGGGGGGGFFFFFFFFEEECFFAA8C9EFFFFF=BDB>B>>FFBFBFFEDF9@F;8@@3?C=B@;@BD;06?(4:?FFFF7:0,.425961666>>;1?>:?BFFB0:4
@M04999:289:000000000-L3R54:1:1101:12112:2492 2:N:0:396
GACTACTAGGGTATCTAATCCTGTTTGCTCCCCACGCTTTCGCATCTCAGCGTCAGTATCTGTCCAGAAGGCCGCCTTCGCCACCGGTATTCCTCCACATCTCTACGCATTTCACCGCTACACGTGGAATTCTACCTTCCTCTACAATACTCCAGATAACCAGTTTTAAGTGCAATTCCCAGGTTGAGCCCGGGGCTTTCACACCTAACTTAATTATCCGCCTACATGCCCTTTACGCCCAGTCATTCCGATTAACGCTCGCACCCTCCGTATTACCGCGGCTGCCGGCACGGAGTTAGCC
+
CCCCCGGGGGGGGGGGGGGGGGGGGGGGGGGGGGGGGGGGGGGGGGGGGGGGGGGGGGGGGGGGGGGGGGGGGGGGGGGGGGGGGGGGEGGGGGGGGGGGGGGGGGGGGGGGGGGGGGGGGGGGGGGGGGGGGGGGGGGGGGGGGGGGGGGGGGGGGGGGGGGGGGGGGGGGFEGFFFFGGGGGGGGGGGGGGGGGGGFGFFFFFFFFFFFFFFFF?FFDFFFFFFCE@FFFFFFFFFFFFFFFFFFFFFFFDFFFFBF0;>BFF<1:0;08:?AAAFFF>>(2:BF>9>>B>B6:(-:A8
@M04999:289:000000000-L3R54:1:1101:16425:2529 2:N:0:396
TCATCGACTACACGGGTATCTAATCCTGTTCGCTCCCCACGCTTTCGTCCATCAGCGTCAATCGGTATTTAGTAACCTGCCTTCGCAATCGGGGTTCTGTGTAATATCTATGCATTTCACCGCTACACTACACATTCCAGCTACTTCAATACTATTCAAGATTAACAGTATCAACGGCAGTTCTACAGTTAAGCTGCAGGTTTTCACCGCTGACTTAACAACCCGCCTACGGACCCTTTAAACCCAATAAATCCGGATAACGCTCGCATCCTCCGTATTACCGCGGCTGCTGGCACGGAGT
+
CCCCCGGGGGGGGGGGGGGGGGGGGGGGGGGGGGGGGGGGGGGGGGGGGGGGGGGGGGGGGGGGGGGGGGGGGGGGGGGGGGGGGGGGGGGGGGGGGGGFGGGGGGGGGGGGGGGGGGGGGGGGGGGGGGGGGGGGGGGGGGGGGGGGGGGGGGGGGGGGGGGGGGGGGGGGGGGGFGFGGGGGGGGGFGGGGGGGGGGGFFFFAFFFFFFFFFFFFFFFFFFFBB==DDFDDFFDF@FFFFA@FDFFFFFFF;>6@@DB?:B6<FFFFFFFF<>???FAA9?60(4996:D72,489>>(
@M04999:289:000000000-L3R54:1:1101:16955:2557 2:N:0:396
GACTACCGGGGTATCTAATCCTGTTCGCTCCCCACGCTTTCGTCCATCAGCGTCAATCGGTATTTAGTAACCTGCCTTCGCAATCGGGGTTCTGTGTAATATCTATGCATTTCACCGCTACACTACACATTCCAGCTACTTCAATACTATTCAAGATTAACAGTATCAACGGCAGTTCTACAGTTAAGCTGCAGGTTTTCACCGCTGACTTATCAACCCGCCTACGGACCCTTTAAACCCAATAAATCCGGATAACGCTCGCATCCTCCGTATTACCGCGGCTGCTGGCACGGAGTTAGCC
+
CCCCCGGGGGGGGGGGGGGGGGGGGGGGGGGGGGGGGGGGGGGGGGGGGGGGGGGGGGGGGFGGGGGGGGGGGGGGGGGGG,FCGGGGGGGGGGGGGGGGGGGGGGGGGGGGGGGGGGGGGGGGGGGGGGGGGGGGGGGGGGGGFGGGGGGGGGGGGGGDGGGGGGGGGGGDGGGGFGFGGGGGGGGGGGGGGGGGGFGGFFFFFFFFFFFFCFFFFFFFA@FFF>DFFBFF@8EFFFFFDFFFFFFF@BFFF<EFFBBFFFFF6?>2:BBFBBFFF?F>BFF>6)5>B<)(,,(,4>AF7
@M04999:289:000000000-L3R54:1:1101:18489:2586 2:N:0:396
TGGACTACCAGGGTATCTAATCCTGTTTGCTACCCATGCTTTCGAACCTCAGCGTCAGTTACAGACCAGAGAGCCGCCTTCGCCACTGGTGTTCTTCCATATATCTACGCATTCCACCGCTACACATGGAGTTCCACTCTCCTCTTCTGCACTCAAGAAAAACAGTTTCAGCTGCACTTCCCCGGTTAAGCCGAGGGCTTTCACAGCCGACTTGTTCTCCCGCCTGCGTTCGCTTTACGCCCAATAAATCCGGACAACGCTTGCCACCTACGTATTACCGCGGCTGCTGGCACGGAGTT
+
CCCCCGGGGGGGGGGGGGGGGGGGGGGGGGGGGGGGGGGGGGGGGFGGGGGGGGGGGGGGGGGGFGGGGGGGGGGGGGGGGGGGGGGGGGGGGGGGGGGGGGGFGGGGGGGGFFGGGGGGGGGGGGGGFGFGGGGGGGGGGGGGFGGGGGGGGGGGGGFGGCGGGGGGGGGGGGGGFFBDGGGGGGGGGGGGGGGGGGGGFFFFFFFFFFFFDFFFFFFFFFFFFFFFDFFFFFFDEF?FFFF;;EAEFFFFBFFFFFFFFFFFBF>B???1,)6?2AA1((39966,34:BF((-,-:
@M04999:289:000000000-L3R54:1:1101:11259:2607 2:N:0:396
GGGGGACTACCCGGGTATCTAATCCTGTTCGCTCCCCACGCTTTCGTCCATCAGCGTCAATCGGTATTTAGTAACCTGCCTTCGCAATCGGGGTTCTGTGTAATATCTATGCATTTCACCGCTACACTACACATTCCAGCTACTTCAATACTATTCAAGATTAACAGTATCAACGGCAGTTCTACAGTTAAGCTGCAGGTTTTCACCGCTGACTTATCAACCCGCCTACGGACCCTTTAAACCCAATAAATCCGGATAACGCTCGCATCCTCCGTATTACCGCGGCTGCTGGCACGGAGTT
+
CCCC<EFGGGGGGGGGGGGGGGGFGGGGGGGGEGGGEGEGGG@EGGGGGGGGGGGGGGGGGGGGFFFGCGGGFGFGGGGEFBFGGGE:FFGGGFDGGGGGGGGCGFFFGGGGGGGGGGGGGGGGGGGGGGGGGGGGFFGGGCGCEFGGFGGGFFCFGGGGGGGGGGGGGGGGGGGGFGB7@FGGGGGGGGCCCEFFGGGCFAFFFFFEBFBBFFFFEFF?AB=@F==DDF2@FFF@@8CC4<;D;7@FEF3<@F;FB0>?6>0:>FBFF7B7?;<B?B94)4602266??B7(4?<4462(
@M04999:289:000000000-L3R54:1:1101:10959:2610 2:N:0:396
CGACGACTACTCGGGTATCTAATCCTGTTCGCTACCCATGCTTTCGAACCTCAGCGTCAGTTACAGACCAGAGAGCCGCCTTCGCCACTGGTGTTCTTCCATATATCTACGCATTCCACCGCTACACATGGAGTTCCACTCTCCTCTTCTGCACTCAAGAAAAACAGTTTCAGCTGCACTTCCCCGGTTAAGCCGAGGGCTTTCACAGCTGACTTGTTCTCCCGCCTGCGTTCGCTTTACGCCCAATAAATCCGGACAACGCTTGCCACCTACGTATTACCGCGGCTGCTGGCACGTAGTT
+
CCCCCGGGGGGGGGGGGGGGGGGGGGGGGGGG7FGDGGGGGGGGGGGGGGGFGGGGGGGGGGGGGGGGGGGGGGGGGGCFGGGGGGGGGGGFGGGGGGGGGGGGGGGGGGGGGGGGCFGGGGGGGGGGGGGGGFGGCGGGGCFGGGGGGGFGGFFGFFGCGFFGGGGGGGFGGCCGFGFGGGGGGGGGGGGDFGGGGGGGFFFFFFFFDFEFFFFFEFFF===B=9@;;B;DFFFF;0;:?DFFFBF7A<BFFF>FFFFFFF:038?AFFFFFFF<A?AB>(326999?B:7??B:(.4:5
@M04999:289:000000000-L3R54:1:1101:12963:2615 2:N:0:396
ATGAGGACTACACGGGTATCTAATCCTGTTTGCTACCCACGCTTTCGAGCATGAACGTCAGTGTTATCCCAGGAGGCTGCCTTCGCCATCGGTATTCCTCCACATCTCTACGCATTTCACTGCTACACGTGGAATTCTACCTCCCTCTGACACACTCTAGTTAGACAGTTTCAAATGCACGTCCCAAGTTGAGCTCGGGGATTTCACATCTGACTTATCTAACCGTCTGCGCCCGCTTTACGCCCAGTAATTCCGATTAACGCTCGCACCCTACGTATTACCGCGGCTGCCGGCACGTAGT
+
CCCCCGGGFGGGGGGGEGGGGGGGGGGGGGAFFGGGGGGGGGGGGGGCGGGGGGGGGGGGGGGDAFCFEFGGGGGGGFFEGGGGGGGGGGGGGGCFGGGGGGGGFGGGGGGGGGGEGGGGGGGGGGGGGDE@EGGGGGGGC8=FGGGGF;FGGGGDG8=E=FGGGGGGEFGGGGGFFG9DFDGGGGGGGFGGGG9DD6C?>*;FFFFFFFC;CFFFF9B6FFABA7AB9EA((6>2(598*/,2212.7<?3.).(2,83)6;;D>>0(4:?FF,2)6:<62(4972(,((--7>3?((.-
@M04999:289:000000000-L3R54:1:1101:6756:2733 2:N:0:396
GTAGAGACTACCCGGGTATCTAATCCTGTTTGCTCCCCACGCTTTCGCATCTCAGCGTCAGTATCTGTCCAGAAGGCCGCCTTCGCCGCCGGTATTCCTCCACATCTCTACGCATTTCACCGCTACACGTGGAATTCTACCTTCCTCTACAATACTCCAGATAACCAGTTTTAAGTGCAATTCCCAGGTTGAGCCCGGGGCTTTCACACCTAACTTAATTATCCGCCTACATGCCCTTTACGCCCAGTCATTCCGATTAACGCTCGCACCCTCCGTATTACCGCGGCTGCTGGCACGGAGT
+
CCCCCGGGGGGGGGGGGGGGGGGGGGGGGGGGGGGGGGGGGG@FGGGGGECGGGGGGGGGGGFGGGGFEGGGGGGGGGGGGGGGGGGGGGDFGGGGGGGGGFGG8FFFGGGGGGEGGGGGGGGGEEFGGGGGGFDGGGGGGGGGGGGGGGGGGGFGGGGGGGGEFGGCFAFGFFGGFC?@FF<BDGG5AFGGGGFFGGGG:4;;FFFFFFFEEFFF=FAEA?E?1=<<;@FFFFE@E@=ACFFFFDFBFF>AFFFFF0669(92:,69FF?:?:9B0?FFAA1;(419>64)21(.-4>1-
@M04999:289:000000000-L3R54:1:1101:19531:2859 2:N:0:396
AGCGACTACCCGGGTATCTAATCCTGTTTGCTACCCACGCTTTCGAGCATGAACGTCAGTGTTATCCCAGGAGGCTGCCTTCGCCATCGGTATTCCTCCACATCTCTACGCATTTCACCGCTACACGTGGAATTCTACCTTCCTCTACAATACTCCAGATAACCAGTTTTAAGTGCAATTCCCAGGTTGAGCCCGGGGCTTTCACACCTAACTTAATTATCCGCCTACATGCCCTTTACGCCCAGTCATTCCGATTAACGCTCGCACCCTCCGTATTACCGCGGCTGCTGGCACGGAGTT
+
CCCCCGGGGFGGGGGGGGGGGGGGGGGGGGGGGGFGGGGGGGGGGGGGGGGGGGGGGGGGGGGGGGGGGGGGGGGGGGGGGGGGGGGGGGGGGGGGGGGGGGDGFGGGGGGGGGGGGGGGGGGGGGGGGGGGGGGGGGGGGGGGGGGGGGGGGGGGGGGGGGGGGGGCFGG8AFFGFGFGFGGGGGGFGGGGGGGG*;>GAFAC6>FFFFFFFFFFCFFEFCFBFF@DEFEF@BFBFFEFFFF?FEFFFEFFEF02@FED>@:1;BFF?BF:>??1>4AB014;>49()58:()43-4?B
@M04999:289:000000000-L3R54:1:1101:16462:2930 2:N:0:396
GACTACCCGGGTATCTAATCCTGTTTGCTACCCACGCTTTCGAGCATGAACGTCAGTGTTATCCCAGGAGGCTGCCTTCGCCATCGGTATTCCTCCACATCTCTACGCATTTCACTGCTACACGTGGAATTCTACCTCCCTCTGACACACTCTAGTTAGACAGTTTCAAATGCACGTCCCAAGTTGAGCTCGGGGATTTCACATCTGACTTATCTAACCGTCTGCGCTCGCTTTACGCCCAGTAATTCCGATTAACGCTCGCACCCTACGTATTACCGCGGCTGCTGGCACGTAGTTAACC
+
CCCCCGGGGGGGGGGGGGGGGGGGGGGGGCGGGGGGGGGGGGGGGGGGGGGGGGGGGGGGGGGGGGGGGGGGGGGGGGGGGGGGGGGGGGGGGGGGGGGGGGGGGGGGGGGGGGGGGGGGGGGGGGGGGGGGGGGGGGFGGGGGGGDGFGGGGGGGGGGGGGGGGGGGGGGGGGGGFGFGGGGGGGGGGGGGGEGDGGFGFFFFFFFFFFEFFFFFFFFFFFFFFFFFFFF=BFFFF?@EFFFFEFFFFFDF@FFFFFF?FFFFF::?FBB<BFFFFFFFFFFFB?F?01<?:B1(6))).
@M04999:289:000000000-L3R54:1:1101:6781:2932 2:N:0:396
CGCTGACTACCCGGGTATCTAATCCTGTTCGCTCCCCACGCTTTCGTCCATCAGCGTCAATCGGTATTTAGTAACCTGCCTTCGCAATCGGGGTTCTGTGTAATATCTATGCATTTCACCGCTACACTACACATTCCAGCTACTTCAATACTATTCAAGATTAACAGTATCAACGGCAGTCCTACAGTTAAGCTGCAGGTTTTCACCGCTGACTTATCAACCCGCCTACGGACCCTTTAAACCCAATAAATCCGGATAACGCTCGCATCCTCCGTATTACCGCGGCTGCTGGCACGGAGTT
+
CCCCCGGGGGGGGGGGGGGGGGGGGGGGGGGGGGGGGGGGGGGGGGGGGGGGGGGGGGGGGGGGGGGGGGGGFGGGGGGGGGGGGGGGGGGGGGGGGGGGGGGGFGGGGGGGGGGGGGGGGGGGGGGGGGGGGGGGGGGGGGGGGGGGGGGGFGGGGGGEGGGGGGGGGGCFFGGGFGFGGGGGGGGGGFGGGGGGGGGFAFAFFFFFAFFFFFFFFFFFFFFBFFFFD?DFFF;@8@EFFFFFF@;;A3CEFFFF@FFFFF?09>FFF?FFFFB:??FF)8669>9>FFFF<BBF699?4
@M04999:289:000000000-L3R54:1:1101:8654:2937 2:N:0:396
TCCGACTACCCGGGTATCTTATCCTGTTTGCTCCCCCCGCTTTCGCACCTCACCGTCAGTATATGTTCAGAAAGCCGCCCTCGCCACCCGGATTCCTCCACATCCCTACGCATTTCACCGCTTCACCTGGGTGTCTCCCCTCCTCTACCATACTCCAGCTAACCAGTCTTAAATGCAAATCCCACTTTGAGCCCGTGGCTTTACCACCCAACTTTCTTAACTGCCTACATGCACTTTAGTCCCCTTCATTCCGCTTGTGTATTCCACCACCCCTCTTCTCCCTCCGGTTGTCACGAGGTTT
+
6-,6,++@E,,+@::6CE<,6,6E,@EFE8<E<FFG+C+8F7F@,,86F<F,,66:6,,CE,,,,<,6@6,C,B<,+8@+C?C>C,B<,7+4?F@AAEC,:9,A,9A,A+>+++CA9F?+@@++,7,,,8+8+63E,,,+,@==8,,<2<,51,,,,,,4@9,39*7,=@,,72+,++++2*4,,,24,:E,4=*2:))*)2+1*+)2(((//+1+)11)+.)//))(4).3)/)/.))+.76,(32)).)-(-3:(,)())))-)64(((,(((.64).6((((((-(((..)-(((,(.
@M04999:289:000000000-L3R54:1:1101:24690:2960 2:N:0:396
GACTACTAGGGTATCTAATCCTGTTCGCTACCCATGCTTTCGAGCCTCGGCGTCAGTAACAGACCAGAGAGCCGCCTTCGCCACTGGTGTTCTTCCATATATCTACGCATTTCACCGCTACACATGGAGTTCCACTCTCCTCTTCTGCACTCAAGTCTCTCAGTTTCCGATGCTCTTCCTCAGTTAAGCTGAGGGCTTTCACATTCAGACTTAAAAGACCGCCTGCGCCCCCTTTACGCCCAATAAATCCGGACAACGCTTGCCACCTACGTATTACCGCGGCTGCTGGCCCGGCGTTAGC
+
CCC<CC9FDGGGFEFDDGEEGFDFGA;F@:FGGFFDEEGFE:C,FFCCC7CFGG@FGFFGCFCGGGFC@FCCF7FFCFFBCGGGGGGF,9B@<,AF9FFGG,?<EFFGCCGGFEDFFFCCFGGFFGGFDFFAF,=DE,DG9FDG8,@AEEA8D?FFG:DGGGGGGGGC+A>6CEDG++=DF=D@FFDFFC:9EGEC69FCCFFFF;BFEF@EFF69AFFF5=>49B=9(5>((547>2;3:?FF8AEC5@(((32?B;BB?038-31((52(,6,)<<10,19((()430(-(((((-1(-
@M04999:289:000000000-L3R54:1:1101:11171:2965 2:N:0:396
GGGTATCTAATCCTGTTCGCTACCCATGCTTTCGAACCTCAGCGTCAGTTACAGACCAGAGAGCCGCCTTCGCCACTGGTGTTCTTCCATATATCTACGCATTCCACCGCTACACATGGAGTTCCACTCTCCTCTTCTGCACTCAAGAAAAACAGTTTCAGCTGCACTTCCCCGGTTAAGCCGAGGGCTTTCACAGCTGACTTGTTCTCCCGCCTGCGTTCGCTTTACGCCCAATAAATCCGGACAACGCTTGCCACCTACGTATTACCGCGGCTGCTGGCACGTAGTTAGCCGTGACTTT
+
CCCCCGFGGGGGGGGGGGGGGGGGGGGGGGGGGGGGGGGGGGGGFGGGGGGGGGGGGGGGGGGGGGGGGGGGGGGGGGGGGFGGGGGGGGFGGGGGGGGGGGGGGGGGGGGGGGGGGGGGGGGGGGGGGGGGFFFGGGGGGGGGGGGGGGGGGGGGGGGGGGGGGGGGGGGGGGGGFGFGGGGGEGGGGGGGGGGGGGGGFFFFFFFFFFBFFFFFFFFFFFF=B=EFFDFFFFFEE;CF@;;;@FFFFFFF?BFDFFB?BFFFFFFFFF>(21;;<?F:BFFF<0:49AA<:;?B??)6.
@M04999:289:000000000-L3R54:1:1101:8309:2983 2:N:0:396
TGACTACAGGGGTATCTAATCCTGTTCGCTACCCATGCTTTCGAACCTCAGCGTCAGTTACAGACCAGAGAGCCGCCTTCGCCACTGGTGTTCTTCCATATATCTACGCATTCCACCGCTACACATGGAGTTCCACTCTCCTCTTCTGCACTCAAGAAAAACAGTTTCAGCTGCACTTCCCCGGTTAAGCCGAGGGCTTTCACAGCTGACTTGTTCTCCCGCCTGCGTTCGCTTTACGCCCAATAAATCCGGACAACGCTTGCCACCTACGGATTACCGCGGCTGCTGGCACGTAGTTAGC
+
CCCCCF@EGGGGGGCEGGFEGGGGGGGGGGGGAFGGFEGGGFG@FDGCGGGFG7C@FGGGC@FFFCFCGEFG@FGGGGGGGCCEGGCGAF?BFFGGCGDEGDGGGF;C:CFGFFFGGFGGGGGGF8DGCFFFF;EFEFFF8FGEFGFGGGFEG8EGFGGFGGFFDGF8EF=FEFGGFF5D?FGGCEEGGGGCGECGGF9FFCFFFFAABB*9<:FF4FF@5@>2>B>>;?D@841E)4(.63:14=)9)/26391:(3>04?:?<>3<2>?(40(.5)86B>;26::DB((,4.3,8.-.)
@M04999:289:000000000-L3R54:1:1101:18653:3003 2:N:0:396
AGTTTGACTACTGGGGTATCTACTCCTGTTTGCTACCCACGCTTTCGAGCATGAACGTCAGTGTTATCCCAGGAGGCTGCCTTCGCCATCGGTATTCCTCCACATCTCTACGCATTTCACTGCTACACGTGGAATTCTACCTCCCTCTGACACACTCTAGTTAGACAGTTTCAAATGCACGTCCCAAGTTGAGCTCGGGGATTTCACATCTGACTTATCTAACCGTCTGCGCTCGCTTTACGCCCAGTAATTCCGATTAACGCTCGCACCCTACGTATTACCGCGGCTGCTGCCACGTAGT
+
-CCC@FGGFGGGGGGGGGGGGGGGGGGGGGGFGGFGG<FGGGGFGEG8FGGGFGGGGGGGGGFGAFGFAEGGGFDGFGGGGGCGGGEGGGGGGGGFGGFGGGGGFEFGGFGGGGGGGGGGGGGGGGGGGGGGGGGCGGGGGGGDEGGFGGDGFFG8FGFGD8@E9?FFG:@EA,?8DGFGGGGEEGGGGGGGGG,=?DGGF>FFFFFFEECA5BFFE>@EFFE57<DFDEFFAFFF@B2A>@DFFFF@<??))/(13;<7EFB;(.3(46:18?B:3<?2>2?BF6069?02)(.244:.,
@M04999:289:000000000-L3R54:1:1101:17125:3006 2:N:0:396
GACTACTGGGGTATCTAATCCTGTTTGCTCCCCACGCTTCCGCATCTCAGCGTCAGTATCTGTCCAGAAGGCCGCCTTCGCCACCGGTATTCCTCCACATCTCTACGCATTTCACCGCTACACGTGGAATTCTACCTTCCTCTACAATACTCCAGATAACCAGTTTTAAGTGCAATTCCCAGGTTGAGCCCGGGGCTTTCACACCTAACTTAATTATCCGCCTACATGCCCTTTACGCCCAGTCATTCCGATTAACGCTCGCACCCTCCGTATTACCGCGGCTGTTGGCACGGAGTTAGCC
+
CCCCCGGGGGGGGGGGGGGGGGGGGFGGGGGGGGGGGGGEGGGGGGGGGGGGGGGGGGGGGGGGGGGGGGGGGGGGGGGGGGGGGGGGGGGGGGGGGGGGGGGGGGGGGGGGGGGGGGGGGGGGGGGGGGGGGGGGGGGGGGGGGGGGGGGFGGGGGGGGGGFFGFFGGGGGGGGGFGFGGGGGGGFGGGGGCGGDGGGFAFFF>FFFDEFEFFFFFFF@FFDFFFFFF@B>@EEF<;;FFFFFF3?C?@;<;1CE0;?<B62>>:1317?31>DA6?>BBFB>13):BF<230932<A<.
@M04999:289:000000000-L3R54:1:1101:24837:3053 2:N:0:396
GCCGACTACCCGGGTATCTAATCCTGTTCGCTCCCCACGCTTTCGTCCATCAGCGTCAATCGGTATTTAGTAACCTGCCTTCGCAATCGGGGTTCTGTGTAATATCTATGCATTTCACCGCTACACTACACATTCCAGCTACTTCAATACTATTCAAGATTAACAGTATCAACGGCAGTTCTACAGTTAAGCTGCAGGTTTTCACCGCTGACTTATCAACCCGCCTACGGACCCTTTAAACCCAATAAATCCGGATAACGCTCGCATCCTCCGTATTACCGCGGCTGCTGGCACGGAGTT
+
CCCCCGGGGGGGGGGGGGGGGGGGGGGGGGGGGGGGGGGGGGGGGGGGGGGGGGGGGGGGGGGGGGGGGGGGGGGGGGGGGGGGGGGGGGGGGGGGGGGGGGGGGGGGGGGGGGGGGGGGGGGGGGGGGGGGGGGGGGGGGGGGGGGGGGGFGGGGGGGGGGGGGGGGGGGGGGGGFGCFGGGGGGGGGGGGGGGGGGFGFFFFFFFFFFFFFFFFFFFFFDFFFFFFF@FFFFFFFFEFFFFFF@FFEEC8990?@BF<BFFFB>FFFFBFFBBFFAB6:96;69;?:?B0,.364(4:
@M04999:289:000000000-L3R54:1:1101:24071:3067 2:N:0:396
AGTCGACTACTGGGGTATCTAATCCTGTTTGCTCCCCACGCTTTCGCATCTCAGCGTCAGTATCTGTCCAGAAGGCCGCCTTCGCCACCGGTATTCCTCCACATCTCTACGCATTTCACCGCTACACGTGGAATTCTACCTTCCTCTACAATACTCCAGATAACCAGTTTTAAGTGCAATTCCCAGGTTGAGCCCGGGGCTTTCACACCTAACTTAATTATCCGCCTACATGCCCTTTACGCCCAGTCATTCCGATTAACGCTCGCACCCTCCGTATTACCGCGGCTGCTGGCACGGAGTT
+
CCCCCGGGGGGGGGGGGGGGGGGGGGGGGGGGGGGGGGGGGGGGGGGGGGGGGGGGGGGGGGGGGGGGGGGGGGGGGGGGGGGGGGGGGGGGGGGGGGGGGGGGGGGGGGGGGGGGGGGFGGGGGGGGGGGGGGEGGGGGGGGGGGGGGGGGFGGGGGGGGGGGGGGGGGGGEGGGFGFGGGGFGG6FGGGGGGGGDDGGAFFFFFFFFFFFFFFFFFFFFFFFBDFFFFFFFF8@8@FF@D1>@FFEFFEEFF@?;@AFBFBFFFFB;F:189BFFFDF9?09>119:?FFB??BFFFF7
@M04999:289:000000000-L3R54:1:1101:22435:3099 2:N:0:396
TGAAGACTACTAGGGTATCTAATCCTGTTCGCTCCCCACGCTTTCGCTCCTCGGCGTCAGTGACGGCCCAGAGACCTGCCTTCGCCATCGGTGTTCTTCCCGATATCTACACATTCCACCGTTACACCGGGAATTCCAGTCTCCCCTACCGCACTCCAGTCCGCCCGTACCCGGCGCCGATCCACCGTTAAGCGATGGACTTTCACACCAGACGCGACGAACCGCCTACGAGCTCTTTACGCCCAATAAATCCGGATAACGCTTGCACCCTACGTATTACCGCGGCTGCTGGCACGTAGTT
+
CCCCCGGGGGGGGGGGGGGGGGGGGGGGGGGGGGGGGGGGGGGGGGGGGGGGGGGGGGGGGGGGGGGGGGGGGGGGFFGGGGGGGGGGGGGGGGGGGGGGGGDGGGGFGGGGGGGGGGGGGGEEGGGFGGGDCGGGGGGGGFGFGGGGGFGGGGGGGGF:CGGGGGGGGGGGGGC>BGDDDCDFGGEFDGGGGEECGGCFFFFFFFAFBFFF?>;31;5,7>BFFF16BBF0>4>DFABF?F;>FBFF<46<>2;?B062?BF?:04<?0((.43).(:2419(7>>><:),:32141346
@M04999:289:000000000-L3R54:1:1101:17635:3115 2:N:0:396
AACGACTACTCGGGTATCTAATCCTGTTCGCTACCCATGCTTTCGAACCTCAGCGTCAGTTACAGACCAGAGAGCCGCCTTCGCCACTGGTGTTCTTCCATATATCTACGCATTCCACCGCTACACGTGGAGTTCCACTCTCCTCTTCTGCACTCAAGAAAAACAGTTTCAGCTGCACTTCCCCGGTTGAGCCGAGGGCCTTCACAGCTGACTTGTTCTCCCGCCTGCGTTCGCTTTACGCCCAATAAATCCGGACAACGCTTGCCACCTACGTATTACCGCGGCTGCTGGCACGTAGTT
+
CCCCCGGGGGGGGGGGGGGGGGGGGGGGGGGGGGGGGGGGGGGGGGGGEFGGGGGFEGGFGGGGGGGGGGDGGGGGGGGGGGG>FGGDFGGGGGGGGGGGGGGGGGGGGGGGGGGGGGGGGGGGGGGGGGGGGGGGGGGGGGFFGGGFGGGGG8,@DGFGGFGGGGFFGFGGFDDFFGFGGGGGGGEEEGGGGGGC>D7D?FFFFFFF3BB=:=FFECFFFF2937@FFFFFFFFFFFEFFFFF07:BF<9:;FBF;?F6(4:<:?FBFFFFFF?B:<4<?(4>B6>?F7??14:87:3<
@M04999:289:000000000-L3R54:1:1101:23132:3152 2:N:0:396
GACTACAGGGGTATCTAATCCTGTTCGCTCCCCACGCTGTCGTCCATCAGCGTCAATCGGTATTTAGTAACCTGCCTTCGCAATCGGGGGTCTGTGTAATATCTATGCATTTCACCGCTACACTACACATTCCAGCTACTTCAATACTATTCAAGATTAACAGTATCAACGGCAGTTCTACAGTTAAGCTGCAGGTTTTCACCGCTGACTTATCAACCCGCCTACGGACCCTTTAAACCCAATAAATCCGAATAACGCTCGCATACTCGGAATTACCGCGGCTGCTGGCACGGAGTTAGCC
+
@CC<AC,,C7@F;CF<CF9C,CE6E,C@6C+96,@:F,,BFCC,68,C;FGCEC,B<;D,F8E9<E@9CF<FG@<,,:CF::C7,4,=F+@?<A9@?5,,:CF9F?C<E,A@FF?,=+C4@EG9=E,ABFC47E,8DDGC9=D9@EGGDGF:EGEF9=ED=AEA,DD8EGGC6EGG7CA9CFF<FF,<9,@?6EED>CFF>9*995:DB**/*+1=56?2B2((:@?(361(3);5;33B0((/7))9@>(((-),31,(((41(547(((-(3))--31(73>F77(41),3,(4:))6)
@M04999:289:000000000-L3R54:1:1101:8476:3157 2:N:0:396
GGGACTACAAGGGTATCTAATCCTGTTTGCTACCCACGCTTTCGAGCATGAACGTCAGTGTTATCCCAGGAGGCTGCCTTCGCCATCGGTATTCCTCCACATCTCTACGCATTTCACTGCTACACGTGGAATTCTACCTCCCTCTGACACACTCTAGTTAGACAGTTTCAAATGCACGTCCCAAGTTGAGCTCGGGGATTTCACATCTGACTTATCTAACCGTCTGCGCTCGCTTTACGCCCAGTAATTCCGATTAACGCTCGCACCCTACGTATTACCGCGGCTGCTGGCACGTAGTT
+
CCCCCGGGGGGGGGGGGGGGGGGGGGGGGGGGGGGGGGGGGGGGGGGGGGGGGGGGGGGGGGGGGGGGGGGGGGGGGGGGGGGGGGGGGGGGGGGGGGGGGGGGGGGGGGGGGGGGGGGGGGGGGGGGGGGGGGGGGGGGGGGGGGGGGGGGGGGGGFGGGGGGGFGGGGGGGGGGFGFGDGGGGGGGGGGGGGGGGDCFFFFFFFFFFFFEFFFFFFFFFFAADB;4@>FFB@F9CE?A>@@;EEFFFFFFFFFFFE@>?;;@@FFB?:BB?FFFAAFFF>FFF>?????FFF?21<>
@M04999:289:000000000-L3R54:1:1101:18295:3161 2:N:0:396
GACTACACGGGTATCTAATCCTGTTTGCTCCCCACGCTTTCGCATCTCAGCGTCAGTATCTGTCCAGAAGGCCGCCTTCGCCACCGGTATTCCTCCACATCTCTACGCATTTCACCGCTACACGTGGAATTCTACCTTCCTCTACAATACTCCAGATAACCAGTTTTAAGTGCAGTTCCCAGGTTGAGCCCGGGGCTTTCACACCTAACTTAATTATCCGCCTACATGCCCTTTACGCCCAGTCATTCCGATTAACGCTCGCACCCTCCGTATTACCGCGGCTGCTGGCACGGAGTTAGCC
+
CCCCCGGGGGGGGGGGGGGGGGGGGGGGGGGGGGGGGGGGGGGGGGGGGGGGGGGGGGGGGGGGGGGGGGGGGGGGGGGGGGGGGGGGGGGGGGGGGGGGGGGGGGGEGGGGGGGGGGGGGGGGGGGGGGGGGGGGGGGGGGGGGGGGGGGGGGGDGGGGGGGGGFGGGGGGGGGGFGFGGGGGGGGGGGGGGGGGGGGGFFFFFFFFF=E=EFFFFFFFFFFFFFCEEED@DFEEFFFF;DFEFFFFCFFFDF96702(4>27>?1??;:BFFFFFFFFF909BFFFFFFFF;>B?64>3
@M04999:289:000000000-L3R54:1:1101:17805:3165 2:N:0:396
TATGAGACTACTGGGGTATCTAATCCTGTTTGCTCCCCACGCTTTCGCATCTCAGCGTCAGTATCTGTCCAGAAGGCCGCCTTCGCCACCGGTATTCCTCCACATCTCTACGCATTTCACCGCTACACGTGGAATTCTACCTTCCTCTACAATACTCCAGATAACCAGTTTTAAGTGCAATTCCCAGGTTGAGCCCGGGGCTTTCACACCTAACTTAATTATCCGCCTACATGCCCTTTACGCCCAGTCATTCCGATTAACGCTCGCACCCTCCGTATTACCGCGGCTGCTGGCACGGAGT
+
CCCCCGGGGGGGGGGGGGGGGGGGGGGGGGGGGGGGGGGGGGGGGGGGGGGGGGGGGGGGGGGGGGGGGGGGGGGGGGGGGGGGGGGGGGGGGCGGGGGGGGGGGGGGGGGGGGGGGGGGGGGGGGGGGGGGGGGGGGGGGGGGGGGGGGGGGGGGGGGGGGGGGGGGGGGGGGGGFFFGGGGGFGGGFFGGGGGGGCGGFFFFFFFFFFDEFFFFFFFFFFFFFDFFFFFEFFEDE;EFFFFBBD?1=4CEFFF@D1?EE@F?BFBBFF:<:<9338>A29104176>FF:2((5:0(((
@M04999:289:000000000-L3R54:1:1101:24198:3167 2:N:0:396
CGACTACTAGGGTATCTAATCCTGTTTGCTCCCCACGCTTTCGCATCTCAGCGTCAGTATCTGTCCAGAAGGCCGCCTTCGCCACCGGTATTCCTCCACATCTCCACGCATTTCACCGCTACACGTGGAATTCTACCTTCCTCTACAATACTCCAGATAACCAGTTTTAAGTGCAATTCCCAGGTTGAGCCCGGGGCTTTCACACCTAACTTAATTATCCGCCTACATGCCCTTTACGCCCAGTCATTCCGATTAACGCTCGCACCCTCCGTATTACCGCGGCTGCTGGCACGGAGTTAGC
+
-8@@<@FGFGCCC<FDFFGFDFGFGGFEGGF,C,,@FDDG8FGDCEBGGCFC@CFBE6C@,6@ECFEFGC6<,:C:=?FFFBFEFF@EFEGFGGGFCEGGCF<FFGGGDGDBEGGAF77CGGFEFF:FFFGGGFFGGF;8DGFGG;DEGGGFG=DCG9,=FFGG=D:AFCA8D8CDE8=B+==EGE6<D6:@787D700;AB6994/;)-8AB6:@C8AEAB@F=234956:;:;34,;BB@(6)>)1<C@;((/?3114?>F4>;336:934?0)4),399>9B:2?:?BFF(7(41:A)
@M04999:289:000000000-L3R54:1:1101:22683:3203 2:N:0:396
TCTGCGACTACCAGGGTATCTAATCCTGTTCGCTCCCCACGCTTTCGTCCATCAGCGTCAATCGGTATTTAGTAACCTGCCTTCGCAATCAGGGTTCTGTGTAATATCTATGCATTTCACCGCTACACTACACATTCCAGCTACTTCAATACTATTCAAGATTAACAGTATCAACGGCAGTTCTACAGTTAAGCTGCAGGTTTTCACCGCTGACTTATCAACCCGCCTACGGACCCTTTAAACCCAATAAATCCGGATAACGCTCGCCTCCTCCGTATTACCGCGGCTGCTGGCACGGAGT
+
CCCCCGGGGGGGGGGGGGGGGGGGGGGGGGGGGGGGFGGGDGFFFGGGGGGGGGGGGGGGGGGGGGGGGGGGGGGGGGGGGGFGGGGGGGDGGGGGGFGGFGGGGGGGGGGGGFGFAFFGGGGGGGGGCCGGGGGGGGGGGGGGGGGGGGGFGGGGGGGGGGGFCGGGGGGGFGGGFDEDG9DFGGEGFGFGGGFGGGGGFFFFFFF5=AFF=FFFE6@;=BBAAAAFFD=(-5@?=DEFEFEF<D65;37CFFFBF;?AE@F?062(-3<B?<>1<<?>AD:;F>96>(7:2(()-((1-
@M04999:289:000000000-L3R54:1:1101:23353:3211 2:N:0:396
CGTCAGACTACCCGGGTATCTAATCCTGTTTGCTCCCCACGCTTTCGCATCTCAGCGTCAGTATCTGTCCAGAAGGCCGCCTTCGCCACCGGTATTCCTCCACATCTCTACGCATTTCACCGCTACACGTGGAATTCTACCTTCCTCTACAATACTCCAGATAACCAGTTTTAAGTGCAATTCCCAGGTTGAGCCCGGGGCTTTCACACCTAACTTAATTATCCGCCTACATGCCCTTTACGCCCAGTCATTCCGATTAACGCTCGCACCCTCCGTATTACCGCGGCGGCTGGCACGGAGT
+
CCCCCGGGGGGGGGGGGGGGGGGGGGGGGGGGGGGGGGGGGGGGGGGGGGGFGGGGG@FFGGGGGGGGGGGGGGGGGFGGG@CGGGGGGGGGGDCFGGGGGGGGGGGGGGGGGGGGGGGGFGGGGGGGGGGGGGFGFGGGGGFGGGGGGGGGGGGFFGDGGGGGFGGGGGGGGGGGFGFGGGGGGFFGF?EFGGFGGGGGFFAFFFFFFFF@FF6=BFFEF??4@DFFDFEFFF;@E@EFFFFFFD?@EEEEC<;?0(4>DF06?FB>FBFBF?F:?<>BFFFFFF9((76>4:1.(410-
@M04999:289:000000000-L3R54:1:1101:17080:3260 2:N:0:396
GTGGGACTACCGGGGTATTAATCCTTTTCGCTCCCCATGCTTTCGAACCTCAGCGTCAGTTACAGACCAGAGAGCCGCCTTCGCCACTGGTGTTCTTCCATATACCTACGCATTCCACCGCTACACATGGAGTTCCACTCCCCTCTTCTGCACCCAAGCAAAACAGTTTCAGCTGCACTTCCCCGGTTAAGCCGAGGGCTTTCACAGCTGACTTCTTATCCCGCCTGCGTTCGCTCTACGCCCAATAAATCCGGACAACCCTTGCCCCCCACGTATTACCGCGGCTGCGTGCACGTTGCT
+
-6AC?,C<C6FEGC+@;F,FC,F9,,CCE:FG,BFEF,6;CE@ECE,E+BFD<E68@BC9C<FAF9F<<FFG8F@D:F+C:,4?C:FEEE54BC,@,,,5,9A9,C??:@BCFGGB<E,+4@+>EFA=E8EEFGGGF=F8,@+6@?,@DCFA,,6DED+=,,1@8+=C:=DD=FF6A?BD?FFGG5@::AEGG>9*/3*;;)98BC46@2=2*4++/+19+717(812,63326@0,.7:6(7::2:A<46211(,-(,(-(4(4(.27(,2(-3)(.)43,(,(-(4(,,-1<B:,,(-
@M04999:289:000000000-L3R54:1:1101:20423:3301 2:N:0:396
AGAGAGACTACCAGGGTATCTAATCCTGTTCGCTCCCCACGCTTTCGTCCATCAGCGTCAATCGGTATTTAGTAACCTGCCTTCGCAATCGGGGTTCTGTGTAATATCTATGCATTTCACCGCTACACTACACATTCCAGCTACTTCAATACTATTCAAGATTAACAGTATCAACGGCAGTTCTACAGTTAAGCTGCAGGTTTTCACCGCTGACTTATCAACCAGCCTACGGACCCTTTAACCCCAATAAATCCGGATAACGCTCGCATCCTCCGTATTACCGCGGCTGCTGGCACGGAGT
+
<BCCCGGGFGGGGGGGDAFGGFFFGGGFGGGGGGG@EGFGGCEG8EGFGGGGGGGGGGEGGGGGGFFEGCFFFGFGFFGCFFGGGDEFGFGGGGGGGFFEFGG9;FGGGGGGGGGGGGGGGGGECGGGGG=EEFGAA>CFG,EF=DEGG8FFGGGFFGFFAFGGGGGGGGGGGGGGDGFGGB=DFDGGGDFGGGGFF679;;B0+9=FDB==AFFFEAFEFFB/5)-7>=252>@?FF=AC4;BF03;3AE?C8;0;DF4@FF;;037?B08219(,4,4AF?;>0922<2,.(240(,(-
@M04999:289:000000000-L3R54:1:1101:14815:3305 2:N:0:396
TGACTACTCGGGTATCTAATCCTGTTTGCTACCCATGCTTTCGAGCATGAACGTCAGTGTTATCCCAGGAGGCTGCCTTCGCCATCGGTATTCCTCCACATCTCTACGCATTTCACTGCTACACGTGGAATTCTACCTCCCTCTGACACACTCTAGTTAGACAGTTTCAAATGCACGTCCCAAGTTGAGCTCGGGGATTTCACATCTGACTTATCTAACCGTCTGCGCTCGCTTTACGCCCAGTAATTCCGATTAACGCTCGCACCCTACGTATTACCGCGGCTGCTGGCACGTAGTTAGC
+
CCCCCGGGGGGGGGGGGGGGGGGGGGGGGGGGGGGCGGGGGGGGGGGGGGGGGGGGGGGGGGGGGGGGGGGGGGGGGGGGGGGGGGGGGGGGGGGGGGGGGGGGDGGGGGGGGGGGGGGGGGGGGGGGGGGGGGGGGGGGGGGGDFGGGGGFFFGDGGGGGGGGGGGGGGGGGGGGFGFGGGGGEFGGGGGFGGGGDDGGFFFFFFFFFFFFFFFFFFFDFDADDCFFFFFFDFFFEF>EF?BE*>CCE?ED?2;CE?F??013;@??:60:?B:2>A0049B>6<82:01?:1:??A5).
@M04999:289:000000000-L3R54:1:1101:9567:3329 2:N:0:396
TAGACTACCGGGGTATCTAATCCTGTTTGCTCCCCACGCTTTCTCATCTCAGCGTCAGTATCTGTCCAGAAGGCCGCCTTCGCCACCGGTATTCCTCCACATCTCTACGCATTTCACCGCTACACGTGGAATTCTACCTTCCTCTACAATACTCCAGATAACCAGTTTTAAGTGCAGTTCCCAGGTTGAGCCCGGGGCTTTCACACCTAACTTAATTATCCGCCTACATGCCCTTTACGCCCAGTCATTCCGATTAACGCTCGCACCCTCCGTATTACCGCGGCTGCCGGCACGGAGTT
+
CCCCCGGGGGGGGGGGGGGGGGGGGGGGGGGGGGGGGGGGGGGGGGGGGGGGGGGGGGGGGGGGGGGGGGGGGGGGGGGGGGGGFGGGGGGFGGFGGGGGGGGGGGGGGGGGGGGGGGGGGGGGGGGGGGGGGGGFGGGGGGGGGGGGGGGGGGFGGGGGGGGGGGFGGDGGGGGGCDFGGGGGCEGGGGGFGEGGGG>7>BFFFFDFFBFEFFFFFFFEFF>=DFFFFFF=@E@FEF<FFFFFE@E)<?EFF?FFFF(1:<196>9?FF?B?F0:A<B?031996::>>>9>01(331
@M04999:289:000000000-L3R54:1:1101:21040:3355 2:N:0:396
TGATGACTACCGGGGTATCTAATCCTGTTTGCTACCCACGCTTTCGAGCATGAACGTCAGTGTTATCCCAGGAGGCTGCCTTCGCCATCGGTATTCCTCCACATCTCTACGCATTTCACTGCTACACGTGGAATTCTACCTCCCTCTGACACACTCTAGTTAGACAGTTTCAAATGCACGTCCCAAGTTGAGCTCGGGGATTTCACATCTGACTTATCTAACCGTCTGCGCTCGCTTTACGCCCAGTAATTCCGATTCACGCTCGCACCCTACGTGTTACCGCGGTCGCTGGCACGTATTT
+
CC,CCCCEEEGGGD@FGGEGFGGGGGGGGGGGGGAFEGGCGGCFGC@FDEGF9FDFGGGGGGGGFFCFGGGG@FGGGGGGGFGGGG>FFGGFCGGGGFAFGGDGGCEFDFGGGDCGGGGFGGGGFGFDGGGDFGFGGDGGFFGGGGGGGGDFGGGFG,E=6@E8EGGCDFGGADGGFGFGGGDE@=DDFCCGG;C>DD6750;EFFF>EFFEF+=@AFAEFE@B9A=@EF=9@@>>(6);;(13;;E).9)1//6?())1:@<FFF>>B?1:(43((,6442011-,49:<F((2((,)(-
@M04999:289:000000000-L3R54:1:1101:19449:3375 2:N:0:396
GACTACTCGGGTATCTAATCCTGTTTGCTCCCCACGCTTTCGCATCTCAGCGTCAGTATCTGTCCAGAAGGCCGCCTTCGCCACCGGTATTCCTCCACATCTCTACGCATTTCACCGCTACACGTGGAATTCTACCTTCCTCTACAATACTCCAGATAACCAGTTTTAAGTGCAATTCCCAGGTTGAGCCCGGGGCTTTCACACCTAACTTAATTATCCGCCTACATGCCCTTTACGCCCAGTCATTCCGATTAACGCTCGCACCCTCCGTATTACCGCGGCTGCTGGCACGGAGTTAGCC
+
CCCCCGGGGGGGGGGGGGGGGGGGGGGGGGGGGGGGGGGGGGGGGGGGGGGGGGGGGGGGGGGGGGGGGGGGGGGGGGGGGGFGGGGGGGGGGGGGGGGGGGGGGGGGGGGGGGGGGGGGGGGGGGGGGGGGGGGGGGGGGGGGGGGGGGGGGGGGGGGGGGGGGGGGGGGGGGGGFGFGGGGGGGGGGGGGGGGGGFFGCFFFFFFFFFFFFFFFFFF?FFFFFFFFFFFEBEFFFFFFFFEFFFFE?EFFFFFF@@FFFFFFFFFFFF:?B:BFAFB6>>>9??F?FB?:>>0(3<BD4
@M04999:289:000000000-L3R54:1:1101:10372:3386 2:N:0:396
TACTACCCGGGTATCTAATCCTGTTCGCTCCCCACGCTTTCGTCCATCAGCGTCAATCGGTATTTAGTAACCTGCCTTCGCAATCGGGGTTCTGTGTAATATCTATGCATTTCACCGCTACACTACACATTCCAGCTACTTCAATACTATTCAAGATTAACAGTATCAACGGCAGTTCTACAGTTAAGCTGCAGGTTTTCACCGCTGACTTATCAACCCGCCTACGGACCCTTTAAACCCAATAAATCCGGATAACGCTCGCATCCTCCGTATTACCGCGGCTGCTGGCACGGAATTAGCC
+
CCCCCGGGGGGGGGGGGGGGGGGGGGGGGGGGGGGGGEGGGGGGGGGGGGGGGGGFGGGGGFFCGGGGGGGGGGGGGGGGGGGEGGGGGCEFGGGGGGCFGGGGGGGGGGGGGGGGEGGGGGGGGGGGGGGGGGGGGGGFFGGGFGGGGGGGGGGGGGGGDFGGGGGGGGGGGGGGF7DGGGGGGGFEGGGGGGGGGFGGFFA>ADDFB59EFFFFFFFFFFFFBFFFF2@F;E9?CE3>?33=E)6<@B9?D?@=@92(709020.8?B?BB:ADFFF9091982:(877<3((()54?5
@M04999:289:000000000-L3R54:1:1101:15577:3398 2:N:0:396
GACTACTAGGGTATCTAATCCTGTTTGCTACCCACGCTTTCGAGCATGAACGTCAGTGTTATCCCAGGAGGCTGCCTTCGCCATCGGTATTCCTCCACATCTCTACGCATTTCACTGCTACACGTGGAATTCTACCTCCCTCTGACACACTCTAGTTAGACAGTTTCAAATGCACGTCCCAAGTTGAGCTCGGGGATTTCACATCTGACTTATCTAACCGTCTGCGCTCGCTTTACGCCCAGTAATTCCGATTAACGCTCGCACCCTACGTATTACCGCGGCTGCTGGCACGTAGTTAGCC
+
CCCCCGGGGGGGGGGGGGGGGGGGGGGGGGGGGGGGGGGGGGGGGGGGGGGGGGGGGGGGGGGFGGGGGGGGGGGGGGGGGGGGGGGGGGGGGGGGGGGGGGGGGGGGGGGGGGGGGGGGGGGGGGGGGGGGGGGGGGGGGGGGGFGGGGGGGGGGGGGGGGGGGGGGGGGGGGGGFGEGG?DDDCFGGGGGGGGDDGGGFFFFFFFFFE@FFFFFFFFFEFFDFFFAFFF9=DFFFDBFF=EFECFCCFFFFDFFDF?F@FBF>:?(::8<>?<A286;4>FF:7?:?:B:232:6:254
@M04999:289:000000000-L3R54:1:1101:17017:3429 2:N:0:396
GTCGACTACAAGGGTATCTAATCCTGTTTGCTCCCCACGCTTTCGCATCTCAGCGTCAGTATCTGTCCAGAAGGCCGCCTTCGCCACCGGTATTCCTCCACATCTCTACGCATTTCACCGCTACACGTGGAATTCTACCTTCCTCTACAATACTCCAGATAACCAGTTTTAAGTGCAATTCCCAGGTTGAGCCCGGGGCTTTCACACCTAACTTAATTATCCGCCTACATGCCCTTTACGCCCAGTCATTCCGATTAACGCTCGCACCCTCCGTATTACCGCGGCTGCTGGCACGGAGTT
+
CCCCCGGGGGFGGGGGGGGGGGGGGGGGGFGGGGGGGGGGGGGGGGGGGGGGGGGGGGGGGGGGGGGGGGGGGGGGGGGGGGGGGGGGGGGGGGGGGGGGGGGGFFGGGGGGGGGGGGEEGGGGGGDGGEEDFCCEFGGGDGGGGGGGGGGFFF=?DEGGGGGGFGGGGGGFDGGFFGFCGGGGG?EGGGGGGGGGGDGCA4A>BFFABE>@C9FFFFFCFE=D>9=2(@CEFFFDFFFFDFFFD@@FFFFFE<DFFFE@;?F;26>B?:BF0-,.:2><BFFBFFB0)8(8:?699>1(
@M04999:289:000000000-L3R54:1:1101:15934:3431 2:N:0:396
GTTGGACTACAGGGGTATCTAATCCTGTTCGCTCCCCACGCTTTCGTCCATCAGCGTCAATCGGTATTTAGTAACCTGCCTTCGCAATCGGGGTTCTGTGTAATATCTATGCATTTCACCGCTACACTACACATTCCAGCTACTTCAATACTATTCAAGATTAACAGTATCAACGGCAGTTCTACAGTTAAGCTGCAGGTTTTAACCGCTGCCTTATCAACCCGCCTACGGACCCTTTAATCCCAATAAATCCGGCTAACGCTGCCCTCCTCCGTATAACCGTGGCTGCCGGCACGGATTT
+
9AB@CFGGFG8FC;FFGF<E<CE@F,CFC@@@,6@6@@FEFGCGCFFCCFCGCEGEFG@F9CD:8C,9EG<FDGDGGCGFFDE@FDCCFGC:FGGFE?:@@,,,E<FFFGG9@FB?FGGDE7@FGGGEEFFFFF@EGGGCF9=E;D,,3E=;D;F;,4=@ED9DGGC=:EFFFEDG>8?GG7DFFFGGGGGF9D7F7CFFF9<+;F*<)1:):?CA*+=C45-79@?=32>=(5((/).:)9C;E;(/76CE;>((,;;@;6(,1(((48(.(,-43))631(.-(.3((,-((-4(-(-,
@M04999:289:000000000-L3R54:1:1101:6302:3442 2:N:0:396
AGACTACCCGGGTATCTAATCCTGTTCGCTCCCCACGCTTTCGTCCATCAGCGTCAATCGGTATTTAGTAACCTGCCTTCGCAATCGGGGTTCTGTGTAATATCTATGCATTTCACCGCTACACTACACATTCCAGCTACTTCAATACTATTCAAGATTAACAGTATCAACGGCAGTTCTACAGTTAAGCTGCAGGTTTTCACCGCTGACTTATCAACCCGCCTACGGACCCTTTAAACCCAATAAATCCGGATAACGCTCGCATCCTCCGTATTACCGCGGCTGCTGGCACGGAGTTAGC
+
CCCCCGGGGGGGGGGGGGGGGGGGGGGGGGGGGGGGGGGGGGGGGGGGGGGGGGGGGGGGGGGGGGGGGGGGGGGGGGGGGGGGGGGGGGGGGGGGGGGGGGGGGGGGGGGGGGGGGGGGGGGGGGGGGGGGGGGGGGGGGGGGGGGGGGGGGGFGGGGGGGGGGGGGGGGGGGGGFGFGGGGGGGGGGGGGGGGGGGFGFFFFDFFFFFBFFFFFFFFFFFBDFDF@FFFFFFFFFFFA@FDFFE9<<;@F6@FEFFBFBF>FFFFFFFF?<::DDB:0>9>FBFFFFFB?<6>9:7>A5
@M04999:289:000000000-L3R54:1:1101:21696:3449 2:N:0:396
GGACTACTGGGGTATCTAATCCTGTTTGCTCCCCACGCTTTCGCATCTCAGCGTCAGTATCTGTCCAGAAGGCCGCCTTCGCCACCGGTATTCCTCCACATCTCTACGCATTTCACCGCTACACGTGGAATTCTACCTTCCTCTACAATACTCCAGATAACCAGTTTTAAGTGCAGTTCCCAGGTTGAGCCCGGGGCTTTCACACCTAACTTAATTATCCGCCTACATGCCCTTTACGCCCAGTCATTCCGATTAACGCTCGCACCCTCCGTATTACCGCGGCTGCTGGCACGGAGTTAGC
+
CCCCCGGGGGGGGGGGGGGGGGGGGGGGGGGGGGGGGGGGGGGGGGGGGGGGGGGGGGGGGGGGGGGGGGGGGGGGGGGGGGGGGGGGGGGGGGGGGGGGGGGGGGGGGGGGGGGGGGGGGGGGGGGGGGGGGGGGGGGGGGGGGGGFGGGGGGGGGGGGGGGGGDGGGGFGFGGGFGFGGGGGGGGGGFFGGGGGGGGGFFFFFBFFFFEFFFCFEFF?B=@FDFFFFEBFFF@FEFFEF?;;EEFEFFFFFFFFFF9BFFFFF>:??FF?:BFDB2<>>;>9904:?F<FFF(340):.
@M04999:289:000000000-L3R54:1:1101:20489:3458 2:N:0:396
GGGACTACCAGGGTATCTAATCCTGTTCGCTACCCATGCTTTCGAGCCTCAGCGTCAGTAACAGACCAGAGAGCCGCCTTCGCCACTGGTGTTCTTCCATATATCTACGCATTTCACCGCTACACATGGAGTTCCACTCTCCTCTTCTGCACTCAAGTCTCTCAGTTTCCGATGCTCTTCCTCAGTTAAGCTGAGGGCTTTCACATTCAGACTTAAAAGACCGCCTGCGCTCCCTTTACGCCCAATAAATCCGGACAACGCTTGCCACCTACGTATTACCGCGGCTGCTGGCACGTAGTT
+
CCCCCGGGGGGGGGGGGGGGGGGGGGGGGGGGGGGGGGGGGGGGGGGGGGGGGGFEGGGGGGGGGGGGGGGGGGGGGGGGFGGGGGGGGGFBFFFGGGGGGGG9FEGGGGDFDFFGGCFDGGGGGGFGGGGGGGGGGGGGGGGFGGGGGGGGGGGGGFGGGGGGGGGGGGGGGGD9D?FGGGGGCGGGGGGG6,:CGGCCFFFFFFFFFFEBFFFFFFFFF99AFA2@A@@@>DDFBECEFFFF?8@FF?3;>>DF;6?FFFFB:76?<0,2:2>>:<A<60>>9166:B03<?343<F2
@M04999:289:000000000-L3R54:1:1101:12221:3462 2:N:0:396
TAAAAGACTACAAGGGTATCTAATCCTGTTCGCTACCCATGCTTTCGAACCTCAGCGTCAGTTACAGACCAGAGAGCCGCCTTCGCCACTGGTGTTCTTCCATATATCTACGCATTCCACCGCTACACATGGAGTTCCACTCTCCTCTTCTGCACTCAAGAAAAACAGTTTCAGCTGCACTTCCCCGGTTAAGCCGAGGGCTTTCACAGCTGACTTGTTCTCCCGCCTGCGTTCGCTTTACGCCCAATAAATCCGGACAACGCTTGCCACCTACGTATTACCGCGGCTGCTGGCACGTAGT
+
CCCCCGGGGGGGGGGGGGGGGGGGGGGGGGGGGGGGGGGGGGGGGGGGGGGGGGGGGGGGGGGGGGGGGGGGGGGGGGGGGGGGGGGGGGGGGGFGGGGGGGGGGGGGGGGGGGGGGGGGGGGGGGGGGGGGFGG?FFGGGGGGGGGGGGGGGGGGGGGGGGGGGGGGGGGGGGGGFGFGGFGGGGGGGGGGGGGGGGGGDFFFFFFFFBFFFFFFFFFFFFFFBFBDFFFFFFFF;@FFFFFBF@F;EFE5<EFFBFF?69B?:1:><B6B??3<?B(-6AFFFFFBFF??BF?B?(2:(
@M04999:289:000000000-L3R54:1:1101:11770:3497 2:N:0:396
TAGACTACTAGGGTATCTAATCCTGTTTGCTACCCACGCTTTCGAGCATGAACGTCAGTGTTATCCCAGGAGGCTGCCTTCGCCATCGGTATTCCTCCACATCTCTACGCATTTCACTGCTACACGTGGAATTCTACCTCCCTCTGACACGCTCTAGTTAGACAGTTTCAAATGCACGTCCCAAGTTGAGCTCGGGGATTTCACATCTGACTTATCTAACCGTCTGCGCTCGCTTTACGCCCAGTAATTCCGATTAACGCTCGCACCCTACGTATTACCGCGGCTGCTGGCACGTAGTT
+
CCCCCGGGGGGGGGGGGGGGGGGGGGGGFGGGGGGGGGGGGGGDGGGGGGGGGGFG@FFGGGGGGGGGGGGGGGGGGGGGFFGGGGGGGGGGFFGGGGGGGGGGGGGEFGGGGGGGGFFGFFFGGGGGGGGGGGGGGGGGGGGGGGGGGGGGCGFGA,ECFGGFGGGGGGGDEGGGFG5FCGGDGGA,@FGFGCG9D>>CFFFFFFFAECEAEFF>EFFE6A5>B=CFFFFB>=D@C42622;73CC?CCCE@;;;4379?DFB99><6146(4406<9190291(-.)(22>??0((.
@M04999:289:000000000-L3R54:1:1101:8547:3502 2:N:0:396
CACGACTACTGGGGTATCTAATCCTGTTTGCTCCCCACGCTTTCGCATCTCAGCGTCAGTATCTGTCCAGAAGGCCGCCTTCGCCACCGGTATTCCTCCACATCTCTACGCATTTCACCGCTACACGTGGAATTCTACCTTCCTCTACAATACTCCAGATAACCAGTTTTAAGTGCAATTCCCAGGTTGAGCCCGGGGCTTTCACACCTAACTTAATTATCCGCCTACATGCCCTTTACGCCCAGTCATTCCGATTAACGCTCGCACCCTCCGTATTACCGCGGCTGCTGGCACGGAGTT
+
CCCCCGGGGGGGGGGGGGGGGGGGGGGGGGGGGGGGGGGGGGGGGGGGGGGGGGGGGGGGGGGGGGGGGGGGGGGGGGGGGGGGGGGGGGGGGGGGGGGGGGGGGGGGGGGGGGGGGGGGGGGGGGGGGGGGGFGGGFGGGGGGGGGGGGGGGFGGGGGGGGGGGGEFCGFGGGGGFCFGGGGGGGGGGGGGGGGGGGGGFFFFFFFFFFFFFFFFFFFFFFFFFF?DEEEEFFF@EEFFD@B@@EEFFFF<@DD@;EAB;?FFFF>>FFFBF6,:?>BFB999>FFFDFBF??6>0>?0
@M04999:289:000000000-L3R54:1:1101:7054:3552 2:N:0:396
TGACTACTAGGGTATCTAATCCTGTTTGCTCCCCACGCTCTCGCATCTCAGCGACAGTATCTGTCCAGATGGCCGCCTTCGCCACCGGTATCCCTCAACATCTCTACGCATTTCACCGCTACACGTGGAATTCTATCTTCCTCTACAATACTCCAGATAACCAGCTTTAAGGCCAATTCCCAGGTTGAGCCCGGGGCTGTCACACGTAACTTAATTATCCGCCGACATGCCCTTGACTCTCAGTCATTCCGATCATTGCTCGCACCCTCAGTATTACCACAGCTGCTAGCGTGTAGCTAGC
+
B-66,C,,C,,,,6,,,,,,6,<F;EG<<,,6:@,@++B,BE,B+B+C,A,E6+6@+66,C,;CF@F@,,C,,BF+F,,,4BFCF,4786A,,,,9,5AF,,,9E<F4+4C?<F95FG7++84F+9,C@=?F;>E,C=EEFGGG9,=2376,,6D,,,,366,@3=,@@AA,,@D8:+++==D+4,,3,2,1+@*3*3*4*+=B;*3*0>5*0+==*B8C)(6((6(()))6@8(7;);+)/)94<?)5/((((-))--66,92>((4(((.))655)).(((.43))64(((-15))6)(
@M04999:289:000000000-L3R54:1:1101:12543:3643 2:N:0:396
GAGACTACCCGGGTATCTAATCCTGTTCGCTCCCCACGCTTTCGCTCCTCAGCGTCAGTGACGGCCCAGAGACCTGCCTTCGCCATCGGTGTTCTTCCCGATATCTACACATTCCACCGTTACACCGGGAATTCCAGTCCCCCCTACCGCACTCCAGTCCGCCCGTACCCGGCGCCGATCCACCGTTAAGCGATGGACTCTCACACCAGACGCCACGAACCGCCTACGCGCTCTTTACGCCCAATACATCCGGATAACGCTTGCCCCCTACGTATCACCGCGCGCGCTCGCACGCAGTTAC
+
CCCCC9FGGGGE@@CFGGGFEGGGA@AFEFFGGGGGGFEF,CFFG:FGFGFFFGCGG@FCAFFCGGGGGGG8FGC=FF<BFCGGEEGE>F,8?F<EFGGGDF:CF,FGCEFG<DFGGGGE:8FEFGG@7+>=>DGGC;F,DFGD>GGGCG>EGGGF,EFG*C;E*;?CGGE7CCGG>D5DG8FGD*;**1ACC87:7CC*0<*86FFF1(846).71)72>6922333(43(-44).4(53>06(,)4-<B6(((4>?(460,((,(4((3(.4:()-::;2((((,(((44>90(24)))
@M04999:289:000000000-L3R54:1:1101:12119:3684 2:N:0:396
GACTACTGGGGTATCTAATCCTGTTTGCTCCCCACGCTTTCGCATCTCAGCGTCAGTATCTGTCCAGAAGGCCGCCTTCGCCACCGGTATTCCTCCACATCTCTACGCATTTCACTGCTACACGTGGAATTCTACCTCCCTCTGACACACTCTAGTTAGACAGTTTCAAATGCACGTCCCAAGTTGAGCTCGGGGATTTCACATCTGACTTATCTAACCGTCTGCGCTCGCTTTACGCCCAGTAATTCCGATTAACGCTCGCACCCTACGTATTACCCCGGCTGCTGGCACGTAGTTAGCC
+
CCCCCGGGGGGEGGGGGGGGGGGGGGGGGGGGGGGDGEGGGGGGGGFGGGGGGGGGGGGGFGGGGGGGGGGGGGGGGGGGGGGGGGGEECGGGCFGFGGFFCFAFGFEGGGGGGGFFFECFFGGEFGEGFGGGFGGGGGGFG?=EFGFDG8EFGGFFDFAFGCDEFGGGGGFGGGGFGFGC?GGF:FFGCC>7C6CDGGGFFFFFFFC@A*>EFFFFFFB@<:>E@F>D@F=BF<>;;;BFD3)?<EFF3;;7;?C?B8<9029>B::?0.4<?ADB(34399-3)48B48:800-.6):0
@M04999:289:000000000-L3R54:1:1101:17533:3688 2:N:0:396
GCATTGACTACAAGGGTATCTAATCCTGTTTGCTCCCCACGCTTTCGCATCTCAGCGTCAGTATCTGTCCAGAAGGCCGCCTTCGCCACCGGTATTCCTCCACATCTCTACGCATTTCACCGCTACACGTGGAATTCTACCTTCCTCTACAATACTCCAGATAACCAGTTTTAAGTGCAATTCCCAGGTTGAGCCCGGGGCTTTCACACCTAACTTAATTATCCGCCTACATGCCCTTTACGCCCAGTCATTCCGATTAACGCTCGCACCCTCCGTATTACCGCGGCTGCTGGCACGGAGT
+
CCCCCGGGGGDGGGGGGGGGGGGGGGGGGGGGGGGFGGGGGGGGGGGGGGGGGGGGGGGGGGGGGGGGGGGGGGGGGGGGGGGGGGGFEGGGG+DFGGGGGFGGGGGGGGGGGGGGGGGGGGGGGGGGGGGGGGGGGGGGGGGGGGGGGGG?FGGGGFGGGGGGGGGGGGGGGGGGFGFFGGGGEFGGGEGGGGGG>DDGF>AFFFFFFDFFFFFFFFFFA?CF?FFFFBEFEFFFFF3FFFF27?04<4?EEFFFF@FEF;;1:F9;>61::?;:61:<9A:B1(291:?022<?F>6(-
@M04999:289:000000000-L3R54:1:1101:8535:3697 2:N:0:396
GACTACACGGGTATCTAATCCTGTTTGCTCCCCACGCTTTCGCATCTCAGCGTCAGTATCTGTCCAGAAGGCCGCCTTCGCCGCCGGTATTCCTCCACATCTCTACGCATTTCACCGCTACACGTGGAATTCTACCTTCCTCTACAATACTCCAGATAACCAGTTTTAAGTGCAATTCCCAGGTTGAGCCCGGGGCTTTCACACCTAACTTAATTATCCGCCTACATGCCCTTTACGCCCAGTCATTCCGATTAACGCTCGCACCCTCCGTATTACCGCGGCTGCTGGCACGGAGTTAGCC
+
CCCCCGGGGGGGGGGGGGGGGGGGGGGGGGGGGGGGGGGGGGGGGGGGGGGGGGGGGGGGGGGGGGGGGGGGGGGGGGGGGGGGGGGGGGGGGGGGGGGGGGGGGGGGGGGGGGGGGGGGGGGGGGGGGGFGGGGGGGGGGFGGGGGGGGGGGGGGGFGGGGGF=DGFGGGGGGGGFGAGGGGGGGGFGGGDGGGGCCFFFFFFFFFFFFFFFFFFFFFDFFFFF@EC@@DE@39<079;;@EEEEFFB01::?FBB90:(799>F8:FF1:FBBAA?F>6>B>??DFB?FFB(48(5>A3
@M04999:289:000000000-L3R54:1:1101:12632:3706 2:N:0:396
CGGGACTACCGGGGTATCTAATCCTGTTCGCTACCCATGCTTTCGAACCTCAGCGTCAGTTACAGACCAGAGAGCCGCATTCGCCACTGGTGTTCTTCCATATATCTACGCATTCCACCGCTACACATGGAGTTCCACTCTCCTCTTCTGCACTCTAGAAACATAGTTTCAGCTGCAGTTCCCCAGTTAAGCTGGGGGCTTTCACAGCTGACTTATCTTCCCGCCTGCGTTCGCTTTACGCCCAATAAATCCGGACAACGCTTGCCACCTACGTATTACCGCGGCTGCTGGCACGTAGTT
+
CCCCCEFGFGGGEGGEGGGGGGFFGFGGGGGGGGGGGGGGGGGGGFGGGGGGGGGGGGGFGGGGGGGGGGGGGGFGGG+CEFG7FGGGGGFFFEGGGGGGGGGGEFGGGGGGGGGGGGGGCGGGGGGGGFGGGGGGGGGDFCFGGGGGGGGGGADC9FGGGGGGG7EEGGGGGGGGFGFGGGDFFDFFFEFGGGCDDG5DFFFFFFFFBFBDFFFFEFF?FDF>BFB2>@D;;@6@;EEA@FFF?(47CFEEF1<>FBBB>F6?F?A??7::BBBFB<4<?>B>9-(:D??0,81(4:3<
@M04999:289:000000000-L3R54:1:1101:22240:3747 2:N:0:396
TGACTACCGGGGTATCTAATCCTGTTCGCTCCCCACGCTTTCGTCCATCAGCGTCAATCGGTATTTAGTAACCTGCCTTCGCAATCGGGGTTCTGTGTAATATCTATGCATTTCACCGCTACACTACACATTCCAGCTACTTCAATACTATTCAAGATTAACAGTATCAACGGCAGTTCTACAGTTAAGCTGCAGGTTTTCACCGCTGACTTATCAACCCGCCTACGGACCCTTTAAACCCAATAAATCCGGATAACGCTCGCATCCTCCGTATTACCGCGGCTGCTGGCACGGAGTTAGC
+
CCCCCGGGGGGGGGGGGGGGGGGGGGGGGGGGGGGGGGGGGGGGGGGGGGGGGGGGGGGGGGGGGGGGGGGGGGGGGGGGGGGGGGGGGGGGGGGGGGGGGFGGGGGGGGGGGGGGGGEGGGGGGGGGGGGGGGGGGGGGGGGGGGGGGGGGGGGGGGGGGGGGGGGGGGGDGGGGFGFGGGGGGGGGGGGGGGGGGGGGFFFFFDFFFFFEEFFFCFFFFFFFFFF?@>>FFFEEF<EFFFFFFFF3C=99;?FFE<>B?B>BBF028:;FF1?<A>?0109>B(.8:1<D6922?:DD4
@M04999:289:000000000-L3R54:1:1101:11499:3773 2:N:0:396
GACTACTCGGGTATCTAATCCTGTTTGCTCCCCACGCTTTCGCATCTCAGCGTCAGTATCTGTCCAGAAGGCCGCCTTCGCCACCGGTATTCCTCCACATCTCTACGCATTTCACCGCTACACGTGGAATTCTACCTTCCTCTACAATACTCCAGATAACCAGTTTTAAGTGCAATTCCCAGGTTGAGCCCGGGGCTTTCACACCTAACTTAATTATCCGCCTACATGCCCTTTACGCCCAGTCATTCCGATTAACGCTCGCACCCTCCGAATTACCGCGGCCGCTGGCACGGAGTTAGCC
+
CCCCCGCFGGGGGGGGGGGGGGGGGGGGGGGGGGGGGGGGGGGGGGGGGGGGGGGGGFGGGGGGGGGGGGGGGGGGGGGGGGGGGGGGGGGGGGGGGGGFGFGGGGGGGGGGGGGGGGGGGGGGGGGGGGGGGGGGGGGGGGADGGGGGGGFGGGGGGGFFGGGGFEFGGEDFFGGFGFGGDGGGGCCEGGGGEED7C?FFFFFFFFFFFFFFFFFFFFFFFDDFFF?:B0.>ECE;@93(1()/9CFEF?FFFFFF0:?B76>FFFFFF((-44<413603-(-33(4(),((41(4)).
@M04999:289:000000000-L3R54:1:1101:6871:3778 2:N:0:396
CATGGGACTACCGGGGTATCTAATCCTGTTCGCTCCCCACGCTTTCGTCCATCAGCGTCAATCGGTATTTAGTAACCTGCCTTCGCAATCGGGGTTCTGTGTAATATCTATGCATTTCACCGCTACACTACACATTCCAGCTACTTCAATACTATTCAAGATTAACAGTATCAACGGCAGTTCTACAGTTAAGCTGCAGGTTTTCACCGCTGACTTATCAACCCGCCTACGGACCCTTTAAACTCAATAAATCCGGATAACGCTCGCATCCTCCGTATTACCGCCGCTGCTGGCACGGAGT
+
CCCCCGCFGGCEFG:CFEGGGGCE@<FFFGGEGFGEGGDECEEFDFCFGGGGE,FFGGEEEGGGGGGGGFFGGGGGGGGGFBFFFGGGFFCCEGGCFFGFFFAFGGGAFFGGGGGEEGGDG7FEGGGGGGGDFGGFGGGGGGDDFGGF9EFGGGECEFFAFGFGGDDGGGCGGGGEFGDGF@FCFFF6@CFFAFFFGFCC;AFFFFFFA==9>FF69+BEFDBF>FF>DD@=(2;6@;4C?C<EFEEE);CCC869;;BF7?B?B9;B?FBB<104(.2:6449(-231;:0014)((,--
@M04999:289:000000000-L3R54:1:1101:21335:3792 2:N:0:396
GGCTGACTACTCGGGTATCTAATCCTGTTCGCTCCCCACGCTTTCGTCCATCAGCGTCAATCGGTATTTAGTAACCTGCCTTCGCAATCGGGGTTCTGTGTAATATCTATGCATTTCACCGCTACACTACACATTCCAGCTACTTCAATACTATTCAAGATTAACAGTATTAACGGCAGTTCTACAGTTAAGCTGCAGGTTTTCACCGCTGACTTATCAACCCGCCTACGGACCCTTTAAACCCAATAAATCCGGATAACGCTCGCATCCTCCGTATTACCGCGGCTGCTGGCACGGAGTG
+
CCCCCGGGGGFGGGEGGGGGGGGGGGGGGGGGGGGGGGGGGGDFFEFGGGGGGGGGGGGGGGFEFGGGGGGGGGGGGGGGGGGGG7CFGGGGGGGGGGGGGGGGGGGFFFFFGGGGGGGGGGGGGGGCFGGGGGGGGGGGGGGGGGGGGGGGGFFGGGGGGGGGGFFGGGGGGGGGFGBDFFDFGGGGGGGGGGGGFGGGAFFFFFF5>AA5@CF9CFFEFFFFAF?DDD9@FFFF3>EFFFF1;;D3<9)).6>FFFFE@0(69;;<9,5>(44(4?<ABBF9BB99??F?<14(((-4(
@M04999:289:000000000-L3R54:1:1101:13873:3801 2:N:0:396
GACTACCAGGGTATCTAATCCTGTTCGCTACCCATGCTTTCGAACCTCAGCGTCAGTTACAGACCAGAGAGCCGCCTTCGCCACTGGTGTTCTTCCATATATCTACGCATTCCACCGCTACACATGGAGTTCCACTCTCCTCTTCTGCACTCAAGAAAAACAGTTTCAGCTGCACTTCCCCGGTTAAGCCGAGGGCTTTCACAGCTGACTTGTTCTCCCGCCTGCGTTCGCTTTACGCCCAATAAATCCGGACAACGCTTGCCACCTACGTATTACCGCGGCTGCTGGCAAGTAGTTAGCC
+
CCCCCGGGGGGGGGGGGGGGGGGGGGGGGGGGGGGGGGGGGGGGGGGGGGGGGGGGGGGGGGGGGGGGGGGGGGGGGGGGGGGGGGGGGGGGGGGGGGGGGGGGGGGGGGGGGGGGGGGGGGGGGGGGGGGGGGGGGGGGGGGGGGGGGGGGGGGGGGFGGGGGGGGGGGGGGGGGFGFGGGGGGGGGGGGEGGGGGGGGFFFFFFFFFFFFEFFFFFF@EFFFFFFFFFF@DFEFF<@B<D@@<<6?@F9<FFFBB1?FBB:22<:07:1?<?>FA?039B;9?:>??()(64:A<))).
@M04999:289:000000000-L3R54:1:1101:19105:3811 2:N:0:396
CGGGACTACTCGGGTATCTAATCCTGTTCGCTACCCATGCTTTCGCACCTCAGCGTCAGTTACAGACCAGAGAGCCGCATTCGCCACTGGTGTTCTTCCATATATCTACGCATTCCACCGCTACACATGGAGTTCCACTCTCCTCTTCTGCACTCATGAAACATAGTTTCAGCTGCAGTTCCCCAGTTAAGCTGGGGGCTTTCACAGCTGACTTATCTTCCCGCCTGCTTGCGCTTTTCGCACAATAAATCCGGATAACGCTCGCATCCTCAGTACTAACGCGGCTGCTGGCACGGAGTT
+
A-,@,6,;EEFE7+E@EG<EFGGGGGFCE7@C@@;EF,,CFEFG:,B+@@6,B,CF@:FG9FAF9EFF8@CFA@DF7>+4@FFEF,?6==F,,8FE<F<?DFFFFFDEF7F@F@9EF,F@:@CGGGF<,A8F,@EGGDCF=88AF@=8=,@3@@E8,@,9@DFGB?DD8,339,==968=6=?8,=@F,@,,2DF6>67***<++4+*1.*0*@F>;9+697)26@(-(9*(/(((()))6(((/))/).).2((,4A@D14:(208;B?7)(:2)6>).-,-(,,(,872623(40(((
@M04999:289:000000000-L3R54:1:1101:10553:3814 2:N:0:396
GTTGACTACCGGGGTATCTAATCCTGTTTGCTACCCACGCTTTCGAGCATGAACGTCAGTGTTATCCCAGGAGGCTGCCTTCGCCATCGGTATTCCTCCACATCTCTACGCATTTCACCGCTACACGTGGAATTCTACCTTCCTCTACAATACTCTAGTTAACCAGTTTTAAGTGCAATTCCTAGGTTGAGCCCAGGGCTTTCACACCTAACTTAATTATCCGCCTACATGCCCTTTACGCCCAGTCATTCCGATTAACGCTCGCACCCTCCGTATTACCGCGGCTGCTGGCACGGAGTT
+
CCCCCGGGGGGGGGGGGGGGGGGGGGGGGGGGGGGGGGGGGGGGGGGGGGGGGGGGGGGGGGGGGGGGGGGGGDGGGGGGGGGGGGGGGGGGGGGGGGGGGGGGGGGGGGGGGGGGGGGGGGGGGGGGGGGDFGGGGGGGGGGFGGGGGGGGGEFGGGGGGGGGGGGGGGGGGGGGFGFGGGGFGFGGGGGFGGGGGGGCFFFFFFFDFFFFFFFFFFFFFFFFFF>BFFEF=D=>EFCBF@FD>@:>CCCEF;?<@EC?BD@BFBF97??BF:???DA<<>>9>001:B:?BB:2-4<(
@M04999:289:000000000-L3R54:1:1101:20495:3888 2:N:0:396
GACTACCGGGGTATCTAATCCTGTTTGCTCCCCACGCTTTCGCATCTCAGCGTCAGTATCTGTCCAGAAGGCCGCCTTCGCCACCGGTATTCCTCCACATCTCTACGCATTTCACCGCTACACGTGGAATTCTACCTTCCTCTACAATACTCCAGATAACCAGTTTTAAGTGCAATTCCCAGGTTGAGCCCGGGGCTTTCACACCTAACTTAATTATCCGCCTACATGCCCTTTACGCCCAGTCATTCCGATTAACGCTCGCACCCTCCGTATTACCGCGGCTGCTGGCACGGCGTTAGCC
+
CCCCCGGGGGGGGGGGGGGGGGGGGGGGGGGGGGGGGGGGGGGGGGGGGGGGGGGGGGGGGGGGGGGGGGGGGGGGGGGGGGGGGGGGGGGGGGGGGGGGGGGGGGGGGGGGGGGGGGGGGGGGGGGGGGGGGGGGGGGFGGGGGGGGGGGGFFGGGGGGGGGFGGGGGGGGGGGGFGFGFC7CGGFGGGGGDGGGGFGGCFFFBFF?BFFF=FFFEFFDFF>?DEFFFE@@@EFF@FFF?F4;4.)?94?@(49<?9:231>B;<6<?636?2AF<21929>9?:?:1(,4((-,(-493
@M04999:289:000000000-L3R54:1:1101:10947:3919 2:N:0:396
CAGACTACTCGGGTATCTAATCCTGTTCGCTCCCCACGCTTTCGTCCATCAGCGTCAATCGGTATTTAGTAACCTGCCTTCGCAATCGGGGTTCTGTGTAATATCTATGCATTTCACCGCTACACTACACATTCCAGCTACTTCAATACTATTCAAGATTAACAGTATCAACGGCAGTTCTACAGTTAAGCTGCAGGTTTTCACCGCTGACTTATCAACCCGCCTACGGACCCTTTAAACCCAATAAATCCGGATAACGCTCGCATCCTCCGTATTACCGCGGCTGCTGGAACGGAGTT
+
CCCCCGGFCFFEG@FGFFGGGF,6FFGGGGGGFGGCFCCECFGGEFFGGGGDEEGGGGFDGGE8F9FFEFGGGGGGGFGFCFG:+CDGGGGGGFGFFFGGGGGFGGAFCGEF9BFGFBFGGEEFFFFGGGGFFF9>>>D9FF;EFGCDCFGGGGGCAD?;AFGGCFGGGG:DEECE>=DDFGGGGDGGFGGGGGGGGG+=?FF9AEB*8>CEFCFFEFF@>A>B=239(62==BB56)>F;D?D;@3C96;>307?)/:0;6;>B(7287?(-4((552106--1(8),((.5((,(3(
@M04999:289:000000000-L3R54:1:1101:11114:3926 2:N:0:396
GACTACTAGGGTATCTAATCCTGTTTGCTCCCCACGCTTTCGCATCTCAGCGTCAGTATCTGTCCAGAAGGCCGCCTTCGCCACCGGTATTCCTCCACATCTCTACGCATTTCACCGCTACACGTGGAATTCTACCTTCCTCTACAATACTCTAGTTAACCAGTTTTAAGTGCAATTCCTAGGTTGAGCCCAGGGCTTTCACACCTAACTTAATTATCCGCCTACATGCCCTTTACGCCCAGTCATTCCGATTAACGCTCGCACCCTCCGTATTACCGCGGCTGCTGGCACGGAGTTAGCC
+
CCCCCGFGGGGGGGGGGGGGGGGGGGGGGGGGGGGGGGGGGGGGGGGGGGGGGGGGGGGGGGGGGGGGGGGGGGGGGGGGGGGGGFGGGGGGGGGGGGGFGGGGGGGGGGGDGGGGGGGGGGGGGGGGGGGGGGGGGGGGGGGGGGGGGGGGGGGGGGGGGGFGEFGGGGGGGGGFFGFGGGDGGGGGGGGGGGGGGG6?FFFFFFFFBEEFCFFFFFADFFFFB=CEFBFFF=C=DF@E=207;<CFFFFF<DFFFFFFFFF;>2((-3:B:?9:>36;>>9;:4??F<<?>0747<AF4
@M04999:289:000000000-L3R54:1:1101:16717:3959 2:N:0:396
CGACTACTGGGGTATCTAATCCTGTTTGCTCCCCACGCTTTCGCATCTCAGCGTCAGTATCTGTCCAGAAGGCCGCCTTCGCCACCGGTATTCCTCCACATCTCTACGCATTTCACCGCTACACGTGGAATTCTACCTTCCTCTACAATACTCCAGATAACCAGTTTTAAGTGCAGTTCCCAGGTTGAGCCCGGGGCTTTCACACCTAACTTAATTATCCGCCTACATGCCCTTTACGCCCAGTCATTCCGATTAACGCTCGCACCCTCCGTATTACCGCGGCTGCTGGCACGGAGTTAGC
+
CCCCCGGGGGGGGGGGGGGGGGGGGGGGGGGGGGGGGGGGGGGGGGGGGGGGGGGGGGGGGGGGGGGGGGGGGGGGGGGGGGGGGGGGGGGGGGGGGGGGGGGGGGGGGGGGGGGGGGGGGGGGGGGGGGGGGGGGGGGGGGGGGGGGGGGGGGGGGGGGGGGGGGGGGGGGGGGGFGFGGGGGGGGGGGGGGGGGGGGGFFFFFFFFFFFFFFF=EFFFFFFFFFFFFFFFEFFFFFFFBFF@<EECFFF?FFFFE@FF?>>>BFB??FFFF?>AFAFF>>F>0<:?B??B6963:<255
@M04999:289:000000000-L3R54:1:1101:25167:4031 2:N:0:396
TGGGGGACTACTGGGGTATCTAATCCTGTTCGCTCCCCACGCTTTCGTCCATCAGCGTCAATCGGTATTTAGTAACCTGCCTTCGCAATCGGGGTTCTGTGTAATATCTATGCATTTCACCGCTACACTACACATTCCAGCTACTTCAATACTATTCAAGATTAACAGTATCAACGGCAGTTCTACAGTTAAGCTGCAGGTTTTCACCGCTGACTTATCAACCCGCCTACGGACCCTTTAAACCCAATAAATCCGGATAACGCTCGCATCCTCCGTATTACCGCGGCTGCTGGCACGGAGT
+
CCCCCGGGGGGGGGGGGGGGGGGGGGGGGGGGGGGGGGGGGGGGGGGGGGGGGGGGGGGGGGGGGGGGGGGGGGGGGGGGGGGGGGGGGGGGGGGGGGGGGGGGGGGGGGGGGGGGGGGGGGGGGGGGGGGGGGGGGGGGGGGGGGGGFGGGGGGGGGGGGGGGGGGGGGGGGGGGBGFGGGGGGGGGGGGGGGGGGGGGFFCFFFFFFFFAFFFFFFFFFFB=BBFFFF==179@81=AFFFFFFFD@A3C5=BBFBBFFF68<BFFBFFFAFF?::?BBA89>BF91<BD?::?B927-
@M04999:289:000000000-L3R54:1:1101:10805:4031 2:N:0:396
GTGGACTACACGGGTATCTAATCCTGTTCGCTCCCCACGCTTTCGTCCATCAGCGTCAATCGGCATTTAGTAACCTGCCTTCGCAATCGGGGTTCTGTGTAATATCTATGCATTTCACCGCTACACTACACATTCCAGCTACTCCAATACTATGCAAGACTAACAGTATCAACGGCAGTCCTACAGTTAAGCTGCAGTTGTTCACCTCTGACTTAGCAACCCGTCTACTGACGTTTGAAACCAAATAAATCCAGAAAACGCGCGCCTCCTCCGTCATACCGGGGCGGCGGACACGGAGTT
+
CAA8,,=,CF@CCC:+CFACE9AFFGE<EEC@@+F7<@F+BF,,8C@,,CA9E8+,,86E<FD+++,CEFDF9FGD8A,A<<,,F:?<BB7FF:EFEG<5EFG9,@9@9?94CAE<E9,=:++8EF9A,,ADF,E;@48,4=8,6@8;DCD8C,,E9,=,6,@D,2@F:FGG=E+10+3+2+2<,5=@EF,A7CC>C8=+?CF6+***>5>;*+++*+=5/-))/(54***6(((((/105(((/7))./9;)))(/(610(.,2((-.(((34(((.).,((,(-(,(((-(((,,(-.
@M04999:289:000000000-L3R54:1:1101:24409:4118 2:N:0:396
GACTACAAGGGTATCTAATCCTGTTCGCTACCCATGCTTTCGAACCTCAGCGTCAGTTACAGACCAGAGAGCCGCCTTCGCCACTGGTGTTCTTCCATATATCTACGCATTCCACCGCTACACATGGAGTTCCACTCTCCTCTTCTGCACTCAAGAAAAACAGTTTCAGCTGCACTTCCCCGGTTAAGCCGAGGGCTTTCACAGCTGACTTGTTCTCCCGCCTGCGTTCGCTCTCCGCCCACTCCATCCGGCCCACGCCTCCCACCCCCCTCCTCCCCCCCCTCCCCCCCCGCACTCAACC
+
CCCCCGGGGGGGGGGGGGGGGGGGGGGGGGGGGGGGGGGGGGFGGGGGGGGGGGGGGGGGGGGGGGGGGGGGGGGGGGGGGGGGGGGGGGGGGGGGGGGGGGGFGGGGGGGGGGGGGGGGGGGFGFGGGGGGGGGGGGGGGGGGGGGGGGGGGGGGGGGGGFGGFGGGGGGGGGGGFGFGGGDGGGFGGGE77;CCFFGGFFFFFFFFFFFFEFFFEBFFFFFFFFD@FFB(/()/(/6:3((,(..9;,.(4,(4(4,.(46(,:(,92(((..(4(42(4-,--((-99(0--,,((.4
@M04999:289:000000000-L3R54:1:1101:9483:4143 2:N:0:396
GACTACCAGGGTATCTAATCCTGTTTGCTACCCACGCTTTCGAGCATGAACGTCAGTGTTATCCCAGGAGGCTGCCTTCGCCATCGGTATTCCTCCACATCTCTACGCATTTCACTGCTACACGTGGAATTCTACCTCCCTCTGACACACTCTAGTTAGACAGTTTCAAATGCACGTCCCAAGTTGAGCTCGGGGATTTCACATCTGACTTATCTAACCGTCTGCGCTCGCTTTACGCCCAGTAATTCCGATTAACGCTCGCACCCTACGTATTACCGCGGCTGCTGGCACGCAGTTAGCC
+
CCCCCGGGGEGGGGGGGGGGGGGGGGGGGGGFGGGGGGGGGGGGGGGGGGGGGGGGGGGGGGGGGGGGGGGEGGGGGGGGGGGGGGGGGGGFGGGGGGGFGGGGGGGGGGGGGGGGGGGGGGFGGGGGGGGGGGGGEGCCFGGGGFGFFGGGFGAEDEF,=AFGF@8=EGFGGGGGFGF>FGGGGGGGGFF8EGGGD6DFFFFFFFFAEBEEEFC;EFFF::9=EB=9>BF=9=CE>DF:5B83CCC??@D(6<?E(2/36>BF>FF<:6:3>BAF)2629>B>:0>BBF8<(-7<5>AF?
@M04999:289:000000000-L3R54:1:1101:11437:4163 2:N:0:396
CGACTACAAGGGTATCTAATCCTGTTTGCTCCCCACGCTTTCGCATCTCAGCGTCAGTATCTGTCCAGAAGGCCGCCTTCGCCACCGGTATTCCTCCACATCTCTACGCATTTCACCGCTACACGTGGAATTCTACCTTCCTCTACAATACTCCAGATAACCAGTTTTAAGTGCAGTTCCCAGGTTGAGCCCGGGGCTTTCACACCTAACTTAATTATCCGCCTACATGCCCTTTACGCCCCGTCATTCCGATTAACGCTTGCACCTCCGTATTACCGCGGCTGCTGGTACGGTGTTAGCC
+
CCCCCGGFFGGGGGGDGGGGGGGGGGDGGGGGGGGCFGGGGGGGG>FAEFFGGEGGGGFGGGGEGCCC9EFGGGGGGGGGGG:FG=FGB7FFGGGGGFGGGGGGGGGFFGEECFGFFGGDGEGGGGCEGFGGFGGGFDGFGFGGGGDDEFGFDFGDDEF8DEGGAFCFDFFGGGG9D?FG68FEGGFFGGFGCEEDGGGGFFAFFFFFEBE6@+=+998CDFF2>D:CCBFFFFEEED<>((,/,,,.<C;01(/:A293(-3<DF((81?B7:AA<?142999(),5.)6<>(44:2AB:
@M04999:289:000000000-L3R54:1:1101:8825:4181 2:N:0:396
CGACTACTAGGGTATCTAATCCTGTTTGCTACCCACGCTTTCGAGCATGAACGTCAGTGTTATCCCAGGAGGCTGCCTTCGCCATCGGTATTCCTCCACATCTCTACGCATTTCACTGCTACACGTGGAATTCTACCTCCCTCTGACACACTCTAGTTAGACAGTTTCAAATGCACGTCCCAAGTTGAGCTCGGGGATTTCACATCTGACTTATCTAACCGTCTGCGCTCGCTTTACGCCCAGTAATTCCGATTAACGCTCGCACCCTACGTATTACCGCGGCTGCTGGCACGTAGTTAGC
+
CCCCCGGGGGGGGGGGGGGGGGGGGGGGGGGGGGGGGGGGGGGGGGGGGGGGGGGGGGGGGGGGGGGGGGGGGGGGGGGGGGGGGGGGGGGGGGGGGGGGGGGGGGGGGGGGGGGGGGGGGGGGGGGGCGGGGGGGFGFGGGGGGGGGGGGGGGGGGGGGGGGGGGGGGGGGGGGGFGFGGGGGGGGGEG8FCEEGGGGGFFFFFFFFEE@ECFFFFFFBFFFFB4>BBFFBDDFFFFFF=D@;CFEFFFFF@0;CCDFFFF>>9BFF?FF<7>BFFB:>9>>BF<?DBFFFB(34:<BB4
@M04999:289:000000000-L3R54:1:1101:19679:4217 2:N:0:396
CCGCGACTACTAGGGTATCTAATCCTGTTCGCTACCCATGCTTTCGAGCCTCAGCGTCAGTAACAGACCAGAGAGCCGCCTTCGCCACTGGTGTTCTTCCATATATCTACGCATTTCACCGCTACACATGGAGTTCCACTCTCCTCTTCTGCACTCAAGTCTCTCAGTTTCCGATGCTCTTCCTCAGTTAAGCTGAGGGCTTTCACATTCAGACTTAAAAGACCGCCTGCGCTCCCTTTACGCCCAATAAATCCGGACAACGCTTGCCACCTACGTATTACCGCGGCTGCTGGCACGTAGT
+
CCCCCGGGGGGGGGGGGGGGGGGGGGGGGGGGGGGGGGGGGGGGGGGGGGGGGGGGGGGGGGGGGGGGGGGGGGGGGGGGGGGGGGGGGGGGGGGGGGGGGGGGGGGGGGGGGGGGGGGGGGGGGGGGGGGGGGGGGGGGGGGGFGGGGGGGGGGGGGGGGGGGGGGGGGGGGGGGFGFGGGGGGGGGGGGGGFGFGGDDFFFFFFFFEFFFFFFFFFFFFFFBAF>FFDBF=DFFFAFFF;DFBFFFFFC?7@F@@@>FFFF:1?F>42:?B?:7?DFFFABF;>029<FF???B0.41(
@M04999:289:000000000-L3R54:1:1101:24134:4239 2:N:0:396
GGTGGGACTACACGGGTATCTAATCCTGTTTGCTCCCCACGCTTTCGCATCTCAGCGTCAGTATCTGTCCAGAAGGCCGCCTTCGCCACCGGTATTCCTCCACATCTCTACGCATTTCACCGCTACACGTGGAATTCTACCTTCCTCTACAATACTCCAGATAACCAGTTTTAAGTGCAATTCCCAGGTTGAGCCCGGGGCTTTCACACCTAACTTAATTATCCGCCTACATGCCCTTTACGCCCAGTCATTCCGATTAACGCTCGCACCCTCCGTATTACCGCGGCTGCTGGCACGGAGT
+
9CCCCDGGGGGGGGGGGGFGGGDFGGGGGGGGGGGGGGFFGEGGGGGGGGGGGGGGGGGGEGGGGGFGFGGGFGGFFGDGGGGGGCGGGGGGGDCEFGGGGGGCFEGGGGGGDGGGGGGGGGGGGGGGGGGGGFGGGGGFGCCGCGDGGGGCFFFADDGGFFFFGDFGGGGGGGGGFGFG?FGCEGGGGGG??GGFGGGC>E6A>FAFFFFFBFFFEFFEFFFF?FFFDF1C5;@FFFFAC?;>B?14<9CCFCF@??BFA04:3,((,4<?31(-(4:9242;039(,(5>027??;044
@M04999:289:000000000-L3R54:1:1101:6357:4246 2:N:0:396
TGACTACAGGGGTATCTAATCCTGTTTGCTCCCCACGCTTTCGCATCTCAGCGTCAGTATCTGTCCAGAAGGCCGCCTTCGCCACCGGTATTCCTCCACATCTCTACGCATTTCACCGCTACACGTGGAATTCTACCTTCCTCTACAATACTCCAGATAACCAGTTTTAAGTGCAATTCCCAGGTTGAGCCCGGGGCTTTCACACCTAACTTAATTATCCGCCTACATGCCCTTTACGCCCAGTCATTCCGCTTAACGCTCGCACCCTCCGTATTACCGCGGCTGCTGGCACGGAGTTAGC
+
CCCCCGGGGGGGGGGGGGGGGGFGFFGGGGGGGGGGGGEGGGGGGGGEGGGGGGGGGGGGGGGGGGGGGGGGGGGGGGGGGGGGGGGGFGFGGGGGGGGGFGGGGGGGDEGGGGGGGGGGGGGGGGCCCFFGGFGGGGGGGGGGGGGGFFGFGGFFEFGGGGGGFFGFGFGGGGCF7DFGGGGDFDCFGGGGGGGGG>DFFFFFFFFFEBEEEACFFAAEBDFFFFFFEBE==@)9>DFFB76.7.66CE@(:04>E;>0(292>FB0:?9:22:<BA:>999(,8)..11<160(8?))-
@M04999:289:000000000-L3R54:1:1101:14297:4289 2:N:0:396
GGCGACTACTGGGGTATCTAATCCTGTTTGCTACCCACGCTTTCGAGCATGAACGTCAGTGTTATCCCAGGAGGCTGCCTTCGCCATCGGTATTCCTCCACATCTCTACGCATTTCACTGCTACACGTGGAATTCTACCTCCCTCTGACACACTCTAGTTAGACAGTTTCAAATGCACGTCCCAAGTTGAGCTCGGGGATTTCACATCTGACTTATCTAACCGTCTGCGCTCGCTTTACGCCCAGTAATTCCGATTAACGCTCGCACCCTACGTATTACCGCGGCTGCTGGCACGTAGTT
+
CCCCCGGGGGGGGGGGGGGGGGGGGGGGGGGGGGGGGGGGGGGGGGGGGGGGGGGGGGGGGGGGGGGGGGGGGGGGGGGGGGGGGGGGGGGGGGGGGGGGGGGGGGGGGGGGGGGGGGGGGGGGGGGGGGGGGGGGGGGGGGGGGGGGGGGGGCFGGGGGGGGGGGGGGGGGGGGGFGFGGGGGDGFDGGGGGGEDGGGDFFFFFFFFFFFFFFFFFFFFFFAAAFFFAA@=@FDD>CEFFFFFFFFFFFE?EDDF;EFF@<@>FFFBFFFFFFBF:9AF?9>>0446?BBBFF:(4:B>
@M04999:289:000000000-L3R54:1:1101:9622:4322 2:N:0:396
CGACTACAGGGGTATCTAATCCTGTTTGCTACCCACGCTTTCGAGCATGAACGTCAGTGTTATCCCAGGAGGCTGCCTTCGCCATCGGTATTCCTCCACATCTCTACGCATTTCACTGCTACACGTGGAATTCTACCTTCCTCTACAATACTCTAGTTAACCAGTTTTAAGTGCAGTTCCCAGGTTGAGCCCGGGGCTTTCACACCTAACTTAATTATCCGCCTACATGCCCTTTACGCCCAGTCATTCCGATTAACGCTCGCACCCTCCGTATTACCGCGGCTGCTGGCACGGAGTTAGC
+
CCCCCGGGGGGGGGGGGGGGGGGGGGDFGGCGGGEGGGGGGGGFGGEGDGGGGGGGGGFEFGFCGGGGCGFGGGGGGGGGGGGE7EFGGGGGGGGGGGGGGGGG9FGGGGGGGGGGGGGGGGGGGGGGGGGGGGGGFGGGGGGGGGGDEGGGGDGGGFGFGGGGGGGGGGGGGGGGFGFGGGGGGGGGGGGGGGGCCGGGFFFFFFFFFFFFEFFAEFFFFFFFFF=ACEEFF=E=4@FEFF9=BB?<E3.(;@?EE@2;;B92>>0112;:B?B<<<:044>>;00:?07<099032):4
@M04999:289:000000000-L3R54:1:1101:17317:4372 2:N:0:396
GGCGGACTACTCGGGTATCTAATCCTGTTTGCTACCCACGCTTTCGAGCATGAACGTCAGTGTTATCCCAGGAGGCTGCCTTCGCCATCGGTATTCCTCCACACCTCTACGCATTTCACTGCTACACGTGGAATTCTACCTCCCTCTGACACACTCTAGTCAGACAGTTTCAAATGCACGTCCCAAGTTGAGCTCGGGGATTTCACATCTGACTTATCTAACCGTCTGCGCTCGCTTTACGCCCAGTAATTCGGATTAACGCTCGCACCCTACGTATTACCGCGCCTGCGGGCACGTATGT
+
6-,A,@::@F9F@F:CCE@C<@FFDF<CEGGGCFFFEA:BFF:FFCDFGEGFGGGFFG@@F@CFFFGFDF8DFC6@F<?FFCFDC@FD?FG@F<EEF9EFDGG,FAEBFCFG:?:FAFFGCFGFEFF:EE+??EEEGFGCFFG6A??C,6,AFE8D9A,,,799?FEFAFGD::D,+=8D=D>89,DA:@3@@,4+++**003;++?;C5*/*049AF>EA=77/5-56@F992>1;7CA?D;@FF(96<CF((6:(/442-3((-,41:?F:0.4)5)440(4(3(46((-(-4(.3)(.
@M04999:289:000000000-L3R54:1:1101:25374:4387 2:N:0:396
TTGACTACTCGGGTATCTAATCCTGTTCGCTCCCCACGCTTTCGTCCATCAGCGTCAATCGGTATTTAGTAACCTGCCTTCGCAATCGGGGTTCTGTGTAATATCTATGCATTTCACCGCTACACTACACATTCCAGCTACTTCAATACTATTCAAGATTAACAGTATCAACGGCAGTTCTACAGTTAAGCTGCAGGTTTTCACCGCTGACTTATCAACCCGCCTACGGACCCTTTAGACCCAATAAATCCGGATAACGCTCGCATCCTCCGTATTACCGCGGTTGCTGGCACGGAGTT
+
CCCCCDGGGGGGGGGGFGFFGFGGGFGGGDFGGCFGGGGGEGG@FGGEGGGGGGGGGEFGGGGGDFFGEGGGGGGGG,AFGGEFGCGFGGGFEGGGFGGGGGGGFFDFEGDGGFGGDGGGGGGFGGFGFGGFCDFFEGGGGGFFGCEGGGGGGGFFGGGDC=AFGGFCDGGGGGDGFDFFGFFAFFGGFAEFGGEGFCFGFFFAFFFFFF@BEFFFFFF=>AFFFFF229@=D:B==<;FFFFF@8@4?<@>>0;;E83:1626B6>FBFFF1,3:<B4<;>07968A>?02,(3(-::
@M04999:289:000000000-L3R54:1:1101:13572:4425 2:N:0:396
ACGACTACACGGGTATCTAATCCTGTTTGCTACCCACGCTTTCGAGCATGAACGTCGGTGTTATCCCAGGAGGCTGCCTTCGCCATCGGTATTCCTCCACATCTCTACGCATTTCACTGCTACACGTGGAATTCTACCTCCCTCTGGCACACTCTAGTTAGACAGTTTCAAATGCACGTCCCAAGTTGAGCTCGGGGATTTCACATCTGACTTATCTAACCGTCTGCGCTCGCTTTACGCCCAGTAATTCCGATTAACGCTCGCACCCTACGTATTACCGCGGCTGCTGGCACGTAGTT
+
CCCCCGGGGGGGGGGGGGGGGGGGGGGGGGGGGGGGGGGGGGGGGGGGGGGGGGGGGGGGGGGGGGGGGGGGGGGGGGGGGGGGGGGGGGGGGGGGGGGGGGGGGGGGGGGGGGGGGGGGGGGGGGGGGGGGGGGGGGGGGGGGGGGFGGGGGGGGGGGGGGGGGGGGGGGGGGGGFGFGGGGGGGGGGGGGGGGGGDGCAAFFFFFFFFFEFFFFEFFFFFFFFBFFB==@FF6@99<EBFFF;>55CCEF@F;<CCFFB01>>>B?BFFFFBAFFFFF9931790?D704<(.313A
@M04999:289:000000000-L3R54:1:1101:14980:4470 2:N:0:396
CTAAAGACTACACGGGTATCTAATCCTGTTTGCTCCCCACGCTTTCGCATCTCAGCGTCAGTATCTGTCCAGAAGGCCGCCTTCGCCACCGGTATTCCTCCACATCTCTACGCATTTCACCGCTACACGTGGAATTCTACCTTCCTCTACAATACTCCAGATAACCAGTTTTAAGTGCAATTCCCAGGTTGAGCCCGGGGCTTTCACACCTAACTTAATTATCCGCCTACATGCCCTTTACGCCCAGTCATTCCGATTAACGCTCGCACCCTCCGTATTACCGCGGCTGATGGCACGGAGT
+
CCCCCGGGGGGFGGGCFGGGGGFFGGGGGGGGGGGGGGGGEGGGGGGGGGGGGGGGGGGGGGGGGGGGFGEFEGGGGGGDGEGGGGEGG@GCFGCGGFFGGGGD:FFGGFGGGGEGGGGGGGGGGGGCEGGGEGEGGGDFGGGGGFFGFGGGGGFGGGGGGFFGGGGGGGAFGGGGFGFG7?FCFGFGEGFGGGCFG>DCB@FFAFFFFA2BEFFFFF67FFF?=D@FFFFF<83@(68CEFFFB;@5=7.<EE((604:>11:?FBBB>?:B(486:BA>FFF91,(-()-501<?BF>-
@M04999:289:000000000-L3R54:1:1101:18062:4471 2:N:0:396
AGACTACTCGGGTATCTAATCCTGTTTGCTCCCCACGCTTTCGCATCTCAGCGTCAGTATCTGTCCAGAAGGCCGCCTTCGCCACCGGTATTCCTCCACATCTCTACGCATTTCACCGCTACACGTGGAATTCTACCTTCCTCTACAATACTCTAGTTAACCAGTTTTAAGTGCAATTCCTAGGTTGAGCCCAGGGCTTTCACACCTAACTTAATTATCCGCCTACATGCCCTTTACGCCCAGTCATTCCGATTAACGCTCGCACCCTCCGTATTACCGCGGCTGCTGGCACGGAGTTAGC
+
CCCCCGGGGGGGGGGGGGGGGGGGGGGGGGGGGGGGGGGGGGGGGGGGGGGGGGGGGGGGGGGGGGGGGGGGGGGGGGGGGGGGGGGGGGGGGGGGGGGGGGGGGGGGGGGGGGGGGGGGGGGGGGGGGGGGGGGGGGGGGGGGGGGGGGGGGGGGGGGGGGGGGCFGGGGGFGGGFGFGGGGGGGGGGGGGGGGGGGGGFFFFFFFFFFFFFFFFFFFFFFFFFFFFEFFFFFF>FDD?BFFFFFF<CEE?;DFFFFF@FFFFFFBFFBFF6:B<BF?F9>FBFFFF??0)31;B:?FF4
@M04999:289:000000000-L3R54:1:1101:18939:4491 2:N:0:396
GACTACTGGGGTATCTAATCCTGTTTGCTCCCCACGCTTTCGCATCTCAGCGTCAGTATCTGTCCAGAAGGCCGCCTTCGCCACCGGTATTCCTCCACATCTCTACGCATTTCACCGCTACACGTGGAATTCTACCTTCCTCTACAATACTCTAGTTAACCAGTTTTAAGTGCAATTCCTAGGTTGAGCCCAGGGCTTTCACACCTAACTTAATTATCCGCCTACATGCCCTTTACGCCCAGTCATTCCGATTAACGCTCGCACCCTCCGTATTCCCGCGGCTGCTGGCACGGAGTTAGCC
+
CCCCCGGGGGGFGGGGGGGGGGGGGGGDGGGGEGGGGGGGGGGGGGGGGGGGGGGGGGGGGGGGGGGGGGGGGGGGGGGGGGFGGGGGGGGGGGGFFGGGGGGGGGGGGGGGGGGGGGGGGGGGGGGGFGGGGGGGGGGGGGGGGGFGAFEFGGFEGGGGGFGGGGGGGGDEGGFFFGFGFGGGGGGGGFGGGEGGGGGGFFFFFFFACEFEEFFFFFFAFA4@DBFF3=BEDEFFF?=DDB5;BC)9<31<8?EFF(4;@;12::38?>:(,,))4(3319>F?:?(((.2(,4<0)6A)
@M04999:289:000000000-L3R54:1:1101:26427:4550 2:N:0:396
GTAGGACTACTGGGGTATCTAATCCTGTTCGCTCCCCACGCTTTCGTCCATCAGCGTCAATCGGTATTTAGTAACCTGCCTTCGCAATCGGGGTTCTGTGTAATATCTATGCATTTCACCGCTACACTACACATTCCAGCTACTTCAATACTATTCAGGATTAACAGTATCAACGGCAGTTCTACAGTTAAGCTGCAGGTTTTCACCGCTGACTTATCAACCCGCCTACGGACCCTTTAAACCCAATAAATCCGGATAACGCTCGCATCCTCCGTATTACCGCGGCTGCTGGCCCGGAGTT
+
CCCCCGGGGGGGGGGGGGGGGGGGGGGGGGGGGGGGGGGGGGGGGGGGGGGGGGGGGGGGGGGGGGGGGCGGGGGGGGGGCFGGGGGGGGGGGGGGGGEEFGGGGGGFGGGGGGGGGGGGGGGGGGGGGGGGGGGGGGGGGGGFGGGGGGGFGFGGGGGGGGGGGGGGGGGGGGGEEDBG?FGGGGGGGGGGGGGGFCFFFFFFFFFDAFFFFFFF?ABEFFFFF=5@FF@?B>FFFFFFFFF;<;@3<3<CEFF?FFEFFFD04;03977489::27A>)29B(331:?B(,,(441;?3
@M04999:289:000000000-L3R54:1:1101:24422:4610 2:N:0:396
GCATGACTACTGGGGTATCTAATCCTGTTTGCTCCCTACGCTTTCGCATCTTCGCGTCAGTATCTGTACAGAAGTTTGCCTTCGACACCGGTATTTCTCCACATCTTTACGCATTTCACCGCTACTCGTGGTTTTTTATCTTCTTCTACAATACTCTATTTAACCAGTTTTAAGTGCAATTCCTAGGTCGAGCCCAGCGCTTTCACACCTCACTTAATTATCCGCCTACATGCCCTTTACGCCCAGTCATGCCGATTAACGCTTGTCCCCTCCGTATCACCGCGGCTGCTGGCACGGAGTT
+
CC,AC,CEF<FGGGGGGGGCEFGGGGACFG8CFE@F,,;FFGGGGG76:@@,,6,@@+6BE<FCF<@,C9,,6,,,,,,5,C,A,,@F6@>6>7,,C,,:,,A<E,,9,56?,44@<A;=FB:>4,,84A+4+9++@4,,4@,,,,,,,,67,@:E;,,@DG:8EFGGG,E=D,6,?DF9D9==,3,@,++@+@+:;+*0*39++4+*))):<+++*=B71*:99@@DB=48:)((5)@C@>B(,1..7?)1.22./())((/(-().42:1:(,4:(-6,-,9(12>?8:(,4.83(2,(
@M04999:289:000000000-L3R54:1:1101:20593:4663 2:N:0:396
GTTGACTACTGGGGTATCTAATCCTGTTTGCTCCCCACGCTTTCGCATCTCAGCGTCAGTATCTGTCCAGAAGGCCGCCTTCGCCACCGGTATTCCTCCACATCTCTACGCATTTCACCGCTACACGTGGAATTCTACCTTCCTCTACAATACTCTAGTTAACCAGTTTTAAGTGCAATTCCTAGGTTGAGCCCAGGGCTTTCACACCTAACTTAATTATCCGCCTACATGCCCTTTACGCCCAGTCATTCCGATTAACGCTCGCACCCTCCGTATTACCGCGGCTGCTGGCACGGAGTT
+
CCCCCFGGGGFGGGFGGFGF@EFGGFFGGGGGFGGGGGGGGGGGCEGGGGGGGGGGGGEGGFGGGGGGGFGGGGGGCGGGGGGEGGGFEGGGFGGGGGGGGGAF9FFGGGGGGFGGGGGGGGGGGGGFFGGFGFGGGGGGGDEFGGFGGGFGGGDGGFFGFGG8BFFGGCGGGGGGFGFGGDGGFGFFGGGFGGFGGDGGFFFFFAFFFC5@EFFFFAFCFF)7=>FFFFFE@DF=BEF;@9@22=@<ECFEEDD<;6;?BD26>BF>F61?F<:77AB<:>>>>09::F?FF?:99(4<
@M04999:289:000000000-L3R54:1:1101:21016:4685 2:N:0:396
GTCAGACTACTCGGGTATCTAATCCTGTTTGCTCCCCACGCTTTCGCATCTCAGCGTCAGTATCTGTCCAGAAGGCTGCCTTCGCCACCGGTATTCCTCCACATCTCTACGCATTTCACCGCTACACGTGGAATTCTACCTTCCTCTACAATACTCCAGATAACCAGTTTTAAGTGCAATTCCCAGGTTGAGCCCGGGGCTTTCACACCTAACTTAATTATCCGCCTACATGCCCTTTACGCCCAGTCATTCCGATTAACGCTCGCACCCTCCGTATTACCGCGGCTGCTGGCAAGGAGTT
+
CCCCCGGGGGFGGGGGGGGGGGGGGGGGGFGGGGGGGGGGGGGGGGGGDGGGGGGGGGGGFGCGGGEGGGGGGGGGGGGGGGGGGGGGGGGGGGGGFGGGGGGDCGGGGGGGFGGGGGGGGGGGGGGGFGGGGGGGGGFFFDFGGGGGGGGGGGGGGDFGGAFGGCD=DDAFGC?:BDFGGGGGGDGFC=DFGGFGGD5DEAFAFFFFF2B=4BEFFF6A9CFDFFF=3(*9==B=BE=6>@FFD?6;@.)95;(2;?E3(6?;036018:6B;?BB74AB:BF904,-))(((),3((,(
@M04999:289:000000000-L3R54:1:1101:18635:4728 2:N:0:396
GAGACTACTAGGGTATCTAATCCTGTTCGCTCCCCATGCTTTCGCACCCCAGCGTCGGTAGGGACCCAGAGAGCTGCCTTCGCTTTTGGCGTTCCTTCGTATATTTACGGATTTCACCCCTACACACGAAATTCCACTCTCCTCTGCCTCACTCAAGTGAATTGGTTTCGAGAGCATTCCGCCACTTTTTGGCGACTTTCACTTTCAACCCGATTCACCGCCTACGTGCCCTTTACGCCCAGTCATTCCGAAGAACACTTGCCCCCCCCGTCTTACCGCGGCTGCTGGCACGGAGTTAGCC
+
CCCCCGGGGGGGGGGGGGGGGGGGGGGGGGGGGGGGGGGGGGGGGGGGGGGGGGGGGGGGGGGGGGGGGGGGGGGGGGGGGGGGGGGGGGGGGGGGGGGGGGGFFDGGGGGGGGGGGGGGGGGGGGGGFGGGGGGGGGGGGGGGGGGGFGGGGGGGGGGG=AFGGGFGGGGGGGGGFGFGGGGGGEGGGGGGGGGGGGGGFFFFFFFFFB=@@DFFFFFFFBFFFF@@FFFE@EFFFDFE?FEFFFABF?0:9?>BFFFBDAFFF>63>>??FB<A?(6B>F(303:>61>6(43482<93
@M04999:289:000000000-L3R54:1:1101:26253:4752 2:N:0:396
ATTGGACTACAGGGGTATCTAATCCTGTTTGCTCCCCACGCTTTCGCATCTCAGCGTCAGTATCTGTCCAGAAGGCCGCCTTCGCCACCGGTATTCCTCCACATCTCTACGCATTTCACCGCTACACGTGGAATTCTACCTTCCTCTACAATACTCCAGATAACCAGTTTTAAGTGCAATTCCCAGGTTGAGCCCGGGGCTTTCACACCTAACTTAATTATCCGCCTACATGCCCTTTACGCCCAGTCATTCCGATTAACGCTCGCACCCTCCGTATTACCGCGGCTGCTGGCACGGAGTT
+
CCCCCGGGGGGGGGGGGGGGGGGGGGGGGGGGGGGGGGGGGGGGGGGGGGGGGGGGGGGGGGGGGGGGGGGFGGGGGGGGFEGGGGGGGGGGGGGGGGGGGGGFFGCGGGGGGGGGGGGGGGDGGGGGGGFGGGGGGFFCFGGGGGGGGGGGFFGGFGGGGGGGGGGGGGGGCGGGFGFFCGGGGGGGGGGGGGGGGGGDFF4ACCFFADFBDFFFEFFFFF?@FFFFDFE?=EFFFF)@??9B@FEFFFFFF@?DFFEC66<,26199138?B??:?<AB66>9039?FF26<?:79><:
@M04999:289:000000000-L3R54:1:1101:13761:4820 2:N:0:396
TGGTTGACTACCAGGGTATCTAATCCTGTTTGCTCCCCACGCTTTCGCATCTCAGCGTCAGTATCTGTCCAGAAGGCCGCCTTCGCCACCGGTATTCCTCCACATCTCTACGCATTTCACCGCTACACGTGGAATTCTACCTTCCTCTACAATACTCCAGATAACCAGTTTTAAGTGCAATTCCCAGGTTGAGCCCGGGGCTTTCACACCTAACTTAATTATCCGCCTACATGCCCTTTACGCCCAGTCATTCCGATTAACGCTCGCACCCTCCGTATTACCGCGGCTGCTGGCACGGAGT
+
CCCCCGGGGGGGGGGGGGGGGGGGGGGFGGGGGGGGGGGGGGGGGGGGGGGGGGGGGGGGGGGGGGGGGGGGGGGGGGGGGGGGGGGGGGGGGGGGGGGGGGGGGGGGGGGGGGGGGGGGGGGGGGGGGGGGGGGGGGGGGGGGGGGGGGGGGGGGGGGGGGGGGGGGGGGGGGGGFGFFFGGFGGGGGGGGGGGGGGGGDFAFFFFFFFFFFFFFFFFFFFFFFBF?=BFFFF=@EDFFFFFFFFDEEF3CFFFFD;;E<D;:?B>>FBFFFFFFFFFFFD?FFFFF>?BF(:??3;(4-
@M04999:289:000000000-L3R54:1:1101:21091:4822 2:N:0:396
GACTACCGGGGTATCTAATCCTGTTTGCTCCCCACGCTTTCGCATCTCAGCGTCAGTATCTGTCCAGAAGGCCGCCTTCGCCACCGGTATTCCTCCACATCTCTACGCATTTCACCGCTACACGTGGAATTCTACCTTCCTCTACAATACTCCAGATAACCAGTTTTAAGTGCAATTCCCAGGTTGAGCCCGGGGCTTTCACACCTAACTTAATTATCCGCCTACATGCCCTTTACGCCCAGTCATTCCGATTAACGCTCGCACCCTACGTATTACCGCGGCTGCTGTCACGTAGTTAGCC
+
CCCCCGGGGGGFGGGGGGGGGGGGGGGGGGGGGGGGGGGGGGGGGGGGGFGGFGGGGGGGGGGGGG@FGGGGGGGGGGGGGFGGGGDFGGGGGDGGCFGFGGGGGGGGGGGGGGGGGGGGFGGGGGCFGGGDGGGGGFGGGGGGGG89DFCG?FFGFGGGGGGAEFGGGGDFGGGGFG7CF??CFDGGGGGG>EEC>?FFFF9>BA6;B=CECF@CEFFFFD@FFFC<@F;ED;ECFF0>1=4=9ECEFF6;1?AFFFBF((7;BF?02(34).54<696(--9:::),6<(.4(46<)64
@M04999:289:000000000-L3R54:1:1101:19339:4823 2:N:0:396
GTGAGACTACCCGGGTATCTAATCCTGTTTGCTCCCCACGCTTTCGCATCTCAGCGTCAGTATCTGTCCAGAAGGCCGCCTTCGCCACCGGTATTCCTCCACATCTCTACGCATTTCACCGCTACACGTGGAATTCTACCTTCCTCTACAATACTCCAGATAACCAGTTTTAAGTGCAATTCCCAGGTTGAGCCCGGGGCTTTCACACCTAACTTAATTATCCGCCTACATGCCCTTTACGCCCAGTCATTCCGATTAACGCTCGCACCCTCCGTATTACCGCGGCTGCTGGCACGGAGTT
+
CCCCCGGGGGFGGGGGGGGGGGGGGGGFFGGFFG8FGGGGGGGGGGGG7FAFGGGGGGGGGGGGGGFFGGGGGGGGGGGGGGGFGGGE<FFEGFGGGDFFGGD,ACFGCFGG==CAFGGGGGGGGFGG=EE7EDEGGGGGGGFGCG,@=E8E=DDGGGGGGCFDEFGF,@EFFFGGDGFG?@FCFGCFGCFF?FGGCG>C5A4BCFFFF:=EFFFB;68CFFFF=@FFF;EFF@DF1=6F<<@>?F8<4)9?9;@D(34.49019229;F?B:0(,(.44439961-932:0<?>F(4;<(
@M04999:289:000000000-L3R54:1:1101:20898:4859 2:N:0:396
GACGTGACTACCGGGGTATCTAATCCTGTTTGCTACCCACGCTTTCGAGCATGAACGTCAGTGTTATCCCAGGAGGCTGCCTTCGCCATCGGTATTCCTCCACATCTCTACGCATTTCACTGCTACACGTGGAATTCTACCTCCCTCTGACACACTCTAGTTAGACAGTTTCAAATGCACGTCCCAAGTTGAGCTCGGGGATTTCACATCTGACTTATCTAACCGTCTGCGCTCGCTTTACGCCCAGTAATTCCGATTAACGCTCGCACCCTACGTATTACCGCGGCTGCTGGCACGTAGT
+
CCCCCGGGGGGGGGGGGGGGGGGGGGGGGGGGGGGGGGGGGGGFGGGGGGGGGGGGGGGGGGGGGGGGGGGGGGGGGGGGGGGGGGGGGGGGEGGGGGGGGGGG@FGGGGGGGDGGGGGGGGGGGGGGGGGGGGGGGGGGGGGGGGGGGGGGGGGGGGGGFFGGGGGFEF:EEGGGFGFFGGGGGGGGGGGGGGGGGGDC*5C6FFFFEF@CFFFFFFFEFFFFFFFFBF>BBFFF@D1;40;@>?D8EEFFF?;@;;@EEFFBFF039>0(::?BFFF>A<?FBFFB0<:>0<75<:?6,
@M04999:289:000000000-L3R54:1:1101:24684:4875 2:N:0:396
GACTACTGGGGTATCTAATCCTGTTTGCTCCCCACGCTTTCGCATCTCAGCGTCAGTATCTGTCCAGAAGGCCGCCTTCGCCACCGGTATTCCTCCACATCTCTACACATTCCACCGCTACACATGGAGTTCCACTCTCCTCTTCTGCACTCAAGAAAAACAGTTTCAGCTGCACTTCCCCGGTTAAGCCGAGGGCTTTCACAGCTGACTTGTTCTCCCGCCTGCGTTCGCTTTACGCCCAATAAATCCGGACAACGCTTGCCACCTACGTATTACCGCGGCTGCTGGCACGTAGTTAGCC
+
CCCCCGGGGGGGGGGGGGGGGGGGGGGGGGGGGGGGGGGGGGGGGGGGGGGGGGGGGGGGGGGFGGGGGGGGGGGGGGGGGGGGGGGGGGGGGGGGGGGGGGGGGGGGGGGGGGGGGGGGGGGGGGGGGGGGGGGGGGGGGGGGGGGGGGGGGGGGGGGGGGGGGGGGGGGGGGGGFFFGGGDGGGFFGGGEGGGGGGGGFFFFFFFFFFFFFFFFFFFFFFFFFFFFFFFFFFFFFFFFF@FFF4<EEF6?BFFF9FFFFF?<?FF:?BFFBFFBFFF>B>>B?FB(8B???:?B:>FF:
@M04999:289:000000000-L3R54:1:1101:7228:4883 2:N:0:396
GACTACTCGGGTATCTAATCCTGTTTGCTCCCCACGCTTTCGCATCTCAGCGTCAGTATCTGTCCAGAAGGCCGCCTTCGCCACCGGTATTCCTCCACATCTCTACGCATTTCACCGCTACACGTGGAATTCTACCTTCCTCTACAATACTCTAGTTAACCAGTTTTAAGTGCAATTCCTAGGTTGAGCCCAGGGCTTTCACACCTAACTTAATTATCCGCCTACATGCCCTTTACGCCCAGTCATTCCGATGAACGCTCGCACCCTCCGTATTACCGCGGCTGCTTGCACGGGGTTAGCC
+
CCCCCGGGGGGGGGGGGGGGGGGGGGGGGGGGGGGGGGGGGGGGGGGGGGGGGGGGGGGGGGGGGGGGGGGGGGGGGGGGGGGGGGGGGGGGGGGGGGGGGGGGGGGGGGGGGGGGGGGGGGGGGGGGGGGGGGGGGGGGGGGGGGGGGGGGGGGGGGGGGGGGGGGGGGFGGFGGFGFGGGGGBFFGGGFDFFCDFGGGFFFFEFFFFFEEFFBFEFFFFAFAFFFFFF@BBFFFFF@FF27:@CEFF@<?(;CE1<?FF>9@FD??:>2<12<AA8;B;0((-))4:)),(((46((.,
@M04999:289:000000000-L3R54:1:1101:12833:4893 2:N:0:396
GACTACCAGGGTATCTAATCCTGTTTGCTCCCCACGCTTTCGCATCTCAGCGTCAGTATCTGTCCAGAAGGCCGCCTTCGCCACCGGTATTCCTCCACATCTCTACGCATTTCACCGCTACACGTGGAATTCTACCTTCCTCTACAATACTCCAGATAACCAGTTTTAAGTGCAATTCCCAGGTTGAGCCCGGGGCTTTCACACCTAACTTAATTATCCGCCTACATGCCCTTTACGCCCAGCCATTCCGATTAACGCTCGCACCCTCCGTATTACCGCGGCTGCTGGCACGGAGTTAGCC
+
CCCCCGGGGGGGGGGGGGGGGGGGGGGGGGGGGGGGGGGGGGGGGGGGGGGGGGGGGGFGGGGGGGGGGGGGGGGGGGGGGGGGGGGGGGGGGGGGGGGGGGGGGGGGGGGGGGGGGGGGGGGGGGGGGGGGGGGGGGGGGGGGGGGGGGGGGGGGGGGGGGGGGGGGFGGGGGGGFGFGGGGGGFGGGGGGGGGGCGGGFFFFFFFFFFFFFFFFEFFFFFFFFFFFFEFF@FFFFFFF<DFFFFEEFFFF;@FFF>FBFFBFFFFBFFB??FFFFFFBF>1;??FF?B?FB6>::ABA3
@M04999:289:000000000-L3R54:1:1101:24299:4914 2:N:0:396
TGACTACCGGGGTATCTAATCCTGTTCGCCCCCCACGCTTTCGTCCATCAGCGTCAATCGGTATTTAGTAACCTGCCTTCGCAATCGGGGTTCTGTGTAATATCTATGCATTTCACCGCTACACTACACATTCCAGCTACTTCAATACTATTCAAGATTAACAGTATCAACGGCAGTTCTACAGTTAAGCTGCAGGTTTTCACCGCTGACTTATCAACCCGCCTACGGACCCTTTAAACCCAATAAATCCGGATAACGCTCGCATCCTCCGTATTACCGCGGCTGCTGGCACGGAGTTAGC
+
CCCCCGGGGGGGGGGGGGGGGGGGGGGGGGGGGGGGGGGGGGGGGGGGGGGGGGGGGGGGGGGGGGGGGGGGGGGGGGGGGGGGGGGGGGGGGGGGGGGGGGGGGGGGGGGGGGGGGGGGGGGGGGGGGGGGGGGGGGGGGGGGGGGGGGGGGGGGGGGGGGGGGGGGGGGGGGGGAGCGGGGGGGGGGGGGGGGGFGGGFFFFFFFFFFFFFFFFFFFFFFBFFFF;D@>@@;EFFFFA;@DFFFFE<@B;BBBAFF>B:>>>?FF<BFFFF08<DFFB>BFFB??0:014:7;03:2:5
@M04999:289:000000000-L3R54:1:1101:5286:4936 2:N:0:396
GACTACCAGGGTATCTAATCCTGTTCGCTACCCATGCTTTCGAACCTCAGCGTCAGTTACAGACCAGAGAGCCGCCTTCGCCACTGGTGTTCTTCCATATATCTACGCATTCCACCGCTACACATGGAGTTCCACTCTCCTCTTCTGCACTCAAGAAAAGCAGTTTCAGCTGCACTTCCCCGGTTAAGCCGAGGGCTTTCACAGCTGACTTGTTCTCCCGCCTGCGTTCGCTTTACGCCCACTAAATCCGGACAACGCTTGCCACCTACGTAGTACCGCGGCTGCTGGCACGTAGTTATCC
+
CCCCCGGGGGGGGGGGGGGGGGGGGGGGGGGFGGGGGGGGGGGFFGGGGGGGGGGGGGGGDCFEFFGFGGGGGCGEEFGCEGGGGGGGGGGGGGGGGGFFFFGGGGFE@EGGFGGGGGDEG9EGGFFGFGGGFGGGGFDFEFFGFFFGCFEFF8FFGDFCDDEEGFDFADGDCFGGFCF?FGDEGGDFFGGGEGGGCFFGFF>FFFFFFE<BA9FFEFF9BBFD2@@DD<B;;@F<?;>B<(5(4@C<@03<FFF?>><?6:3).:?:7:B)(-6<4(29(-77<D?:61???03:6<)45
@M04999:289:000000000-L3R54:1:1101:16009:4957 2:N:0:396
TCTGGACTACACGGGTATCTAATCCTGTTCGCTACCCATGCTTTCGAACCTCAGCGTCAGTTACAGACCAGAGAGCCGCCTTCGCCACTGGTGTTCTTCCATATATCTACGCATTCCACCGCTACACATGGAGTTCCACTCTCCTCTTCTGCACTCAAGAAAAACAGTTTCAGCTGCACTTCCCCGGTTAAGCCGAGGGCTTTCACAGCTGACTTGTTCTCCCGCCTGCGTTCGCTTTACGCCCAATAAATCCGGACAACGCTTGCCACCTACGTATTACCGCGGCTGCTGGCACGTAGTT
+
CCCCCGGGGGGGGGGGGGGGGGGGGGGGGGGGGGGGGGGGGGGGGGGGGGGGGGGGGGGGGGGGGGGGGGGGGGGGGGGGGGGGGGGGGGGGGFGGGGGGGGGGGFGGGGGGGGGGGGGGGGGGGGGGGGGGGGGGGGGGGGGGGGGGGGGGGGGGGGGGGGGGGGGFFFGGGGGGFGFGGGGGGGCCEEGGGGGGGGGGFFFFFFFFBE9EDFFFEAFEFEFFFFFFF@@0;@@;?DCFDFF9?FFFFFFFFFF?F>FBBFFFFFFFDFFFFFB<<?FBA019(3171>>:6<DF<?6?6
@M04999:289:000000000-L3R54:1:1101:17929:4996 2:N:0:396
GACTACTAGGGTATCTAATCCTGTTTGCTCCCCACGCTTTCGCATCTCAGCGTCAGTATCTGTCCAGAAGGCCGCCTTCGCCACCGGTATTCCTCCACATCTCTACGCATTTCACCGCTACACGTGGAATTCTACCTTCCTCTACAATACTCCAGATAACCAGTTTTAAGTGCAATTCCCAGGTTGAGCCCGGGGCTTTCACACCTAACTTAATTATCCGCCTACATGCCCTTTACGCCCAGTCATTCCGATTAACGCTCGCACCCTCCGTATTACCGCGGCTGCTGGCACGGAGTTAGCC
+
CCCCCGGGGGGGGFGGGGGGGGGGGGGGGGGGGGGGGFGGGGEGGGGGGGGGEFGGGGGGGGGGGGGGGGGGFGGGGGGGGGGGGGGFGGGGGGGGGGGDGGGGGGGGGGGGGGGGGGGGGGGGGGGGGFCCEGGGGGGGGGGGGGGGGGGG8EGFFGGGGGGFGGGGGGGFGGD:DFFGGGGGFGGGGGGGGGGGGGCFFFFFFFFFFFEEFFFFAFFAFD@F=345>FBEFFFFFDBFFFFFFF3)9;<1(649310(,29>FB?:6>B11:<AB:4;B6(6:43(4:<:>;(-3<:A4
@M04999:289:000000000-L3R54:1:1101:10108:5010 2:N:0:396
GGACTACTCGGGTATCTAATCCTGTTTGCTCCCCACGCTTTCGCATCTCAGCGTCAGTATCTGTCCAGAAGGCCGCCTTCGCCACCGGTATTCCTCCACATCTCTACGCATTTCACCGCTACACGTGGAATTCTACCTTCCTCTACAATACTCCAGATAACCAGTTTTAAGTGCAATTCCCAGGTTGAGCCCGGGGCTTTCACACCTAACTTAATTATCCGCCTACATGCCCTTTACGCCCAGTCATTCCGATTAACGCTAGCACCCCCCGTATTACCGCGCCTGCTGGCACGGAGTCAGC
+
CCCCCGGGGGGGGGGGGGGGGGGG@FGGGGG<FEGGGGEGFGGGECFFGGGGGFGGGGGGGFFEFGGGGGGGFGGGGGGEGGCFEGGGGGC6EFEDDGFG8FEGDFGGGGGGFGGGGGGGGEGGGGGGGGGGGGGGG?FGGGGFGGGG,=DDGGGGGFGAFDFEE+=EFGFEFFGGFDFGGDDGGGGGGGCCE>5CGC7*;BECFEAFFDFCFF6@EAF4?9@DDFE?53>@=1=<E(6D>@35=@C).7;;?1;E<;>B(35>4<8(29>3;:4<4),4((,(,(().3:B?6;>?(.52
@M04999:289:000000000-L3R54:1:1101:26532:5037 2:N:0:396
CGTGACTACTCGGGTATCTAATCCTGTTTGCTCCCCACGCTTTCGCATCTCAGCGTCAGTATCTGTCCAGAAGGCCGCCTTCGCCACCGGTATTCCTCCACATCTCTACGCATTTCACCGCTACACGTGGAATTCTACCTTCCTCTACAATACTCCGGACGACCAGTTTTAAATGCAATTCCCAGGTTGAGCCCGGGGCTTTCACACCTAACTTAATCATCCGCCTACATGCCCTTTACGCCCAGTCATTCCGATTAACGCTCGCACCCTCCGTATTACCGCGGCTGCTGGCACGGAGTT
+
CCCCCGGGGGGGGGGGGGGGGGGGGGGGGGGGGGGGGGGGGGGGGGGGGGGGGGGGGGGGGGGGGGGGGGGGGGGGGGGGGGGGGGGGE@FGGGFGGGGGGGGGGGDFFGGGGGGGGGGGGGGGGGGGGGGGGGGGGGGGGGFFGGGGGGGGGGGGGDGGGEGGGGFCGGGGFFGGFFFGGGGGGGGGGC6AFGGCGGGGFFFFFFFEFFFFFFFFFFFCAA(7;?DFECCE@8ED;EC>DBB<FFF294<AFFFFFFFFF??F939;BBBF>:B(0)4<B>9>>F;FF>?:2>0170:?
@M04999:289:000000000-L3R54:1:1101:9294:5037 2:N:0:396
TCCGACTACTCGGGTATCTAATCCTGTTTGCTCCCCACGCTTTCGCATCTCAGCGTCAGTATCTGTCCAGAAGGCCGCCTTCGCCACCGGTATTCCTCCACATCTCTACGCATTTCACCGCTACACGTGGAATTCTACCTTCCTCTACAATACTCCAGATAACCAGTTTTAAGTGCAATTCCCAGGTTGAGCCCGGGGCTTTCACACCTAACTTAATTATCCGCCTACATGCCCTTTACGCCCAGTCATTCCGATTAACGCTCGCCCCCTCCGTATACCGCGGCTCCTGGCACGGAGTTAC
+
CCCCCGGGGGGGGGGGGGGGGGGGGGGGGGGGGGGGGGGGGGGGGGGGGGGGGGGGGGGGGGGGGGGGGGGGGGGGGGGGGGGGGGGGGGGGGGGGGGGGGGGGFGGGGGGGGGGGGGGGGGGGGGGGGGGGGFGGGGGGGGGGGGGGGGGGGGGGGGFGDGGGGGGGGGGGGGGGFCFGGGFGGGFF@CGGGGGGGGGCFAAFFFFFFEFFFFFFFFFFFF?FF@@93368;@F;EFE:1(3<D@<EFFFC;;;<DFFBF:BBB((41,(8;6023AAF96-99(-,48?()-,-((.:)
@M04999:289:000000000-L3R54:1:1101:22203:5039 2:N:0:396
CGACTACCGGGGTATCTAATCCTGTTCGCTCCCCACGCTTTCGTCCATCAGCGTCAATCGGTATTTAGTAACCTGCCTTCGCAATCGGGGTTCTGTGTAATATCTATGCATTTCACCGCTACACTACACATTCCAGCTACTTCAATACTATTCAAGATTAACAGTATCAACGGCAGTTCTACAGTTAAGCTGCAGGTTTTCACCGCTGACTTATCAACCCGCCTACGGACCCTTTAAACCCAATAAATCCGGATAACGCTCGCATCCTCCGTATTACCGCGGCTGCTGGCACGGAGTTAGC
+
CCCCCGGGGGGGGGGGGGGGGGGGGGGGGGGGGGGGGGGGGGGGGGGGGGGGGGGGGGGGGGGGGGGGGGGGGGGGGGGGGGGGGGGGGGGGGGGGGGGGGGGGGGGGGGGGGGGGGGGGGGGGGGGGGGGGGGGGGGGGGGGGGGGGGGGGGGGGGGGGGGGGGGGGGGGGGGGGFGFGGGGGGGGGGGGGGGGGGGDFFFFFFFFFFFFEFFFFFFFFFFFFFFF?FFFFFFFFFFEF0?F@F<CEFFF@?DDFFFFFBFFFF>FFFFBFFF:2A9?BF0;19?7BBF:3?>>>:1AA5
@M04999:289:000000000-L3R54:1:1101:5623:5065 2:N:0:396
AGCGACTACAAGGGTATCTAATCCTGTTTGCTCCCCACGCTTTCGCATCTCAGCGTCAGTATCTGTCCAGAAGGCCGCCTTCGCCACCGGTATTCCTCCACATCTCTACGCATTTCACCGCTACACGTGGAATTCTACCTTCCTCTACAATACTCCAGATAACCAGTTTTAAGTGCAATTCCCAGGTTGAGCCCGGGGCTTTCACACCTAACTTAATTATCCGCCTACATGCCCTTTACGCCCAGTCATTCCGATTAACGCTCGCACCCTCCGTATTACCGCGGCTGCCGGCACGGAGTT
+
CCCCCGGGGGGGGGGGGGGGGGGGGGGGGGGGGGGGGGGGGGGGGGGDGGGGGGGGGGGGGGGGGGGGGGGGGGGGGGGGGGGGGGGGGGGGGGGGGGGGGGGGGGGGGGGGGGGGGGGGGGGGGGGGGGGGGGGGGGGGGGGGGGGGGGGGGGGGGGGGGGGGGGGGGGGGGGGGFGFGFGFGGGGGFFGGGGGGGGC>FFFFFFFFFFFFFFFFFFFFFFFDFFFFFFFF@DFDFEFADFFFFFFFEFFFEF???FFF0:BF>BB;??FFFFF<BAFD:;6>96>BF9>>09?>BFFF
@M04999:289:000000000-L3R54:1:1101:12477:5085 2:N:0:396
TTTGACTACTGGGGTATCTAATTCTGCTTGCTCCCCACGCTTTCGCATCTCAGCGTCAGCACCTGTCCAGAAGGCCGCCTTCGCCACCGGTATTCCTCCACATCCCTACGCATTTCACCGCTACACGTGGAATTCTACCTTCCTCTACAATACCCCAGACAACCAGTTTTAAGTGCAATTCCCAGGTTGAGCCCGGGGCTTTCACACCTAACTTAATTATCCGCCTTCATGCTCGTTACGCCCCGTCATTCCTATCAACGCTCGCCCACCCCGTATTACCGCAGCTGCTGGCACGTACGTG
+
CCCCCE<<FF<<,CFGE@9<C6,<6C,,CCCEF<F7<+6F::,,B:,,@B<F<F7@FC:,6,,6CFG<F,6E@F,97C+FG<4C,88B7:+4,5,,:?FG,<,E,=AA=FG=C8@,AFEEEEEEGCE,,+:,?=,@EEFC,,,=EEAGGF,@8,6++6@+3D?ECD,2276,,7C7+=+35=7E,+4@:4@41D57*9CD*9+111;8((03>88CEF>*=422>6()))64)7(,/34.6:(11;1(.6<A)-),64(-1060(((,-(-2(-4((6:4(-619:045)46?<:(.((,(
@M04999:289:000000000-L3R54:1:1101:15690:5111 2:N:0:396
GACTACTAGGGTATCTAATCCTGTTTGCTCCCCACGCTTTCGCATCTCAGCGTCAGTATCTGTCCAGAAGGCCGCCTTCGCCACCGGTATTCCTCCACATCTCTACGCATTTCACCGCTACACGTGGAATTCTACCTTCCTCTACAATACTCTAGTTAACCAGTTTTAAGTGCAATTCCTAGGTTGAGCCCAGGGCTTTCACACCTAACTTAATTATCCGCCTACATGCCCTTTACGCCCAGTCATTCCGATTAACGCTCGCACCCTCCGGATTACCGCGGCTGCTGGCACGGCATTAGCC
+
CCCC8C9@FCCFGFGFFFDF<CE<FFGG<EF<@FGEG:CF<CGGCE<<CFFECC@CFFCFGAGG@FFGGDGGFGG>CFEFGEGEGGGGGGFFGFFGGFFFGFGFGGEGGGD=?FEFEEGGGGGGFFGGGG==FGGGG;CFFCGFGDDDFGCEFFFDFGGGCC=DFCAFFGCF9DFDBGFGGCDDCFFFDC+@E@EC9?CC;CEFAA9ACE;:CA>E76B4?9=74>?AEE=EB3C=25(8@>>>=?EFFEFF07;>1(/:1((3(/(,2((-1(2<96>B(4(-:2:?6()-3((-)))..
@M04999:289:000000000-L3R54:1:1101:10790:5111 2:N:0:396
AAGACTACTAGGGTATCTAATCCTGTTTGCTGCCCACGCTTTCGAGCATGAACGTCAGTGTTATCCCGGGAGGCTGCCTTCGCCATCGGTATTCCTCCACATCTCTACGCATTTCACTGCTACACGTGGAATTCTACCTCCCTCTGACACACTCTAGTTAGACAGTTTCAAATGCACGTCCCAAGTTGAGCTCGGGGATTTCACATCTGACTTATCTAACCGTCTGCGCTCGCTTTACGCCCAGTAATTCCGATTAACGCTCACACCCTACGTATTACCGCGGCTGCTGGCACGTAGTT
+
CCCCCGGGGGGGGGGGGGGGGGGFGFGGGGGGGGGGGGGGGGGGGGGGGGGGGGGGGGGGGGGGGFGGG>FCFGGGGGGGGGGGGGGGGFGGGGGGGGGGGGGGGGGGGGGGGGGGGFFFFGGGGGGGGGGGGGGGGG8F8CFGGGGGGGGGFGGGGGAGGGGGGFGGGGGGFGGGFGFGGGGGGGGGGGGFGGGGGGGGFF>FF>FFE@EECFFF=EFFFFFFFDF==2=@@>B2:EFFF9@D@EE<?/4;;@6@C<((/3044,46<?F::B)4.)6<;01369?44:::>B:B?0<
@M04999:289:000000000-L3R54:1:1101:15085:5171 2:N:0:396
TAGACTACTGGGGTATCTAATCGTCTTTGCTACCCACGCTTTCGAGCATGTACGTCAGTGTTATCCCACCAGGCTGCCGTCGCCACCGGTGTACCTCCACATCTCTCCGCCTTTCTCTGCTACACGTGTAATTTTACCCCCCTCTGACACACTCTAGTTAGACAGCTTCAAAAGCACGTCCCAAGTTGAGCTCGGGCATTTCACCTCTGACTTATCTAACCGTCTGCGCCCGCTTTACGCCCAGTAATTCCGTGTAACGCCCGCACGCTACGGTTTCACGCGGGTGCCGGACCGTGGTTAT
+
A<8,AF9FFE8,6+,;,C@<C,,;,C,;CF,9,,;,8+@,8CE:8FE:@F66@FC<,B,CCF<@E@,<,,,C@B86@F+8>B+F,,46+8+8,5,,C,=EF<55A?,A44+++9A,A,9E9,4AF74A4AA;;,9>E>,9@E+@F,DFFFC68D9DE,,@A92@,+,@=@A8,6=8;790;D+:D<35,43,4**9**;FC99+**;*0//*:9=F4+8*;26@BFF2(-(,(,6(17:)69(:;4575)9()(.(.4,1(.39>F(-3-9((((-))..,((,430((((((-,((,-..
@M04999:289:000000000-L3R54:1:1101:13889:5184 2:N:0:396
GCGGGACTACACGGGTATCTAATCCTGTTTGCTACCCACGCTTTCGAGCATGAACGTCAGTGTTATCCCAGGAGGCTGCCTTCGCCATCGGTATTCCTCCACATCTCTACGCATTTCACTGCTACACGTGGAATTCTACCTCCCTCTGACACACTCTAGTTAGACAGTTTCAAATGCACGTCCCAAGTTGAGCTCGGGGATTTCACATCTGACTTATCTAACCGTCTGCGCTCGCTTTACGCCCAGTAATTCCGATTAACGCTCGCACCCTACGTATTACCGCGGCTGCTGGCACGTAGTT
+
CCCCCGGGGGGGGGGGGGGGGGGGGGGGGGGGGGGGGGGGGGGGGGGGGGGGGGGGGGGGGGGGGGGGGGGGGGGGGGGGGGGGGGGCFGGGGGGGGGGGGGGGGGGGGGGGGGGGGGGGGGGGGGGGGGGGGGGGGFGGGGGGGGGGGGGGGGGGGGGGGGGGGGGGGGGGGGGGFGFGGGGEGGGGGGGGGFFGGGGC>FFFFFFFFFFFFFFFFFFFFFFFFDFDFFF>DFFFFF<F@F@@;@@<EF<ECF;?@?CFD;::>07>FBBFFFFFABAFA?>>1649B3?:???:,4::5
@M04999:289:000000000-L3R54:1:1101:12305:5193 2:N:0:396
AGACTACTCGGGTATCTAATCCTGTTCGCTCCCCACGCTTTCGTCCATCAGCGTCAATCGGTATTTAGTAACCTGCCTTCGCAATCGGGGTTCTGTGTAATATCTATGCATTTCACCGCTACACTACACATTCCAGCTACTTCAATACTATTCAAGATTAACAGTATCAACGGCAGTTCTACAGTTAAGCTGCAGGTTTTCACCGCTGACTTATCAACCCGCCTACGGACCCTTTAAACCCAATAAATCCGGATAACGCTCGCATCCTACGTACTACCGCGGCTGCTGGCACGGAGTTAGC
+
@CCCCFFFCCFEGGFAGGGGCF<DFF,FFGEFFEGGGGC:FGGG@FEGGGFFFF@FGGGFGGFGGGG,FFFFFFFFF?EFG>B:BF<=CEFECAAFAFFG9F<FFGFGGGGGGGGACCFCFGFFGDFEFGGFFGCEGGGG8FGGFFGGGFDFFDDFFG;==AFFDFF,EF86=EGDDDCCGGGGDDGGGFA,<@@6+;@CAA9AAAEEBFEEE6@EFFF=EFBDFFD@@@5>DB=C?<AFFF0@;A<F<@@2(:84@09;?>09?BBB)5::?((.4,706,(496:?4((.4(49-2494
@M04999:289:000000000-L3R54:1:1101:10049:5211 2:N:0:396
GACTACTCGGGTATCTAATCCTGTTTGCTCCCCACGCTTTCGCATCTCAGCGTCAGTATCTGTCCAGAAGGCCGCCTTCGCCACCGGTATTCCTCCACACCTCTACGCATTTCACCGCTACACGCGGAATTCTACCTTCCTCTACAATACTCCAGATAACCAGTTTTAAGTGCAATTCCCAGGGTGAGCCCGGGGCGTTCACACCTAACTTAATTATCCGCCTACATGCCCTCTCCGCCCAGCCATTCCAATCAACGCTCGGACCCTCCGTATTACCGAGGCTGCTGCCCTGCAATTCGCC
+
CCC8CEAFC;7C:;<CFF<<E<<-66E,FFFGFFF@FCCFG>@6,+<E,66C@,FEG<C<DFAF,EFG,6C,,+@FC:=4,,7CF@CF+B?EAA,AAFE7=A,CFFDGGE+,5EAE:B@+@9E@+=4:FEFG=ADG?,@8=9==9E,@88@D,,1,,7D989DF,+7,99,@;ECG8CC682;1,555,73;**4/)?8*;@865)09@EEF)777.@6(.66((())/403(42((((08((-().-<-6<(4381(((((((41(-:;80(.4642(-(,1.(,5)(((.(,.)-)(((
@M04999:289:000000000-L3R54:1:1101:9870:5227 2:N:0:396
GACTACTGGGGTATCTAATCCTGTTTGCTACCCACGCTTTCGAGCATGAACGTCAGTGTTATCCCAGGAGGCTGCCTTCGCCATCGGTATTCCTCCACATCTCTACGCATTTCACTGCTACACGTGGAATTCTACCTCCCTCTGACACACTCTAGTTAGACAGTTTCAAATGCACGTCCCAAGTTGAGCTCGGGGATTTCACATCTGACTTATCTAACCGTCTGCGCTCGCTTTACGCCCAGTAATTCCGATTAACGCTCGCACCCTACGTATTACCGCGCCTGCTGGCACGTAGTTAGCC
+
CCCCCGGGGGGGGGGGGGGGGGGGGGGGGGGGGGGGGGFFGGGGGGGGGGGGGGGGGGGFGGGGGGGGGDEDFFGGGGGGGGGGGGGGGG9FAFGGGGGGGGGGGGGGGGGGGGGGGGGGGGGGGFGGGGGGGGGGFGGGGGFFGFGGGGGGGGDEEFGCEFFFDFGGCCGGGGGGFG>GGGDGGGGGGGGCECEDDGF?FFFAF6BFFEEFEFFFFFFB*<B2*):9ABB2294>@9=4:6;<575?EF;0;6?9@B;@FFFF>BF0164?A4>A<?>F(4:?082((.5?318?)4242
@M04999:289:000000000-L3R54:1:1101:12939:5244 2:N:0:396
GTTGACTACTGGGGTATCTAATCCTGTTCGCTCCCCACGCTTTCGTCCATCAGCGTCAATCGGTATTTAGTAACCTGCCTTCGCAATCGGGGTTCTGTGTAATATCTATGCATTTCACCGCTACACTACACATTCCAGCTACTTCAATACTATTCAAGATTAACAGTATCAACGGCAGTTCTACAGTTAAGCTGCAGGTTTTCACCGCTGACTTATCAACCCGCCTACGGACCCTTTAAACCCAATAAATCCGGATAACGCTCGCATCCTCCGTATTACCGCGGCCGCTGGCACGGAGTT
+
<CCCCE9FEGGGGDGCGGFFGGGGGGGGGGGGGGGGGGGGGCCFGAEFGGFGGFFGGDCFGFGGG7D@AFGFFGFFDG8?<FGECFCGGGGGEEGGDGEFEFGGFGGF9F9FF9AFFFGGGCFGGGFGGGGAFDFFGFFFGF8DFFGGGGGGF8;EGGFGGGFFFFEEGCFGGGDDECDDFGGGGG:CGFGGGGGGGGGGFFFFFFFFA=9CAFAFEFFFFA5=9):=2>@F>9@=549FE;@D7:3AE)?322;1<AFF;1;9;B:>08AFFB?(899A34((1(431;12(51((-(.
@M04999:289:000000000-L3R54:1:1101:11083:5286 2:N:0:396
GACTACTGGGGTATCTAATCCTGTTTGCTCCCCACGCTTTCGCATCTCAGCGTCAGTATCTGTCCAGAAGGCCGCCTTCGCCACCGGTATTCCTCCACATCTCTACGCATTTCTCCGCTACACGTGGAATTCTACCTTCCTCTACAATACTCCAGATAACCAGTTTTAAGTGCAATTCCCAGGTTGAGCCCGGGGCTTTCACACCTAACTTAATTATCCGCCTACATGCCCTTTACGCCCAGTCACTCCGCTTAACGCTCGCACCCTCCGTATTACCGCGGCTGCTGGCACGGATTTAGCC
+
CCCCCGGGGGGGGGGGGGGGGGGGGGGGGGGGGGGGGGGGGGGGGGGGGGGGGGGGGGGGGGGGGGGGGGGGGGGGGGGGGGGGGGGGGFGGGGGGGGGFFGGFGGGGGGGGGGGGGGGGGGGGGGGGGGGGGGGGGGGGGGGGGGGFGGGGGFGGGGGGGGGGGGGGGGGFGGGGFGFGGGGGGGGGGGGGG8EGGGGGFFFF>6FFFFFFFFFFFFFFFFFFF9?EE=DBFFFF;?:EF?4=ECFFF;(4;@E@D00:BBFFF0(4:;<(1:4:A<FF>F06(53:??7(12((..6A2
@M04999:289:000000000-L3R54:1:1101:14316:5296 2:N:0:396
GACTACTGGGGTATCTAATCCTGTTTGCTACCCACGCTTTCGAGCATGAACGTCAGTGTTATCCCAGGAGGCTGCCTTCGCCATCGGAATTCCTCCACATATCTACGCATTTCACTGCTACACGTGGAATTCTACCTCCCTCTGACACACTCTAGTTAGACAGTTTCAAATGCACGTCCCAAGTTGAGCCCGGGGATTTCACACCTGACTTATCTAACCGTCTGCGCTCGCTTTACGCCACGTAATTGCGATCAACGCTCGGACCCTAGCTAGTAACGCGCCTTCCGGCAGGTAGTTATCC
+
@@CC8F9<,@:66;,,C;FG9,F;@6EAA9F<FF:@F7@,@@@CFB<,CF,<6CFGGDEGGEEFGCG<7@BC,E7F@FFGDGDG8F:,6,:B<<E,?<95,5C,CF,+46?9,5,,9FE,E9AF,=+?,CA99>FC>B844@8=,=,AD=,A9B,4,@;D4ECDC8,@FF=F,=D69=AC=D=6D:FG,,36=E>7>+2C9?9**;C6C@*:*+++3;/7*-))*/)5((66(2*16(.)(./31()).((/(/4@?6;:;(4;(4.(((.6).)).201(,((.((((((,.-5.-..))
@M04999:289:000000000-L3R54:1:1101:13247:5324 2:N:0:396
GGTAAGACTACCCGGGTATCTAATCCTGTTTGCTCCCCACGCTTTCGCATCTCAGCGTCAGTATCTGTCCAGAAGGCCGCCTTCGCCACCGGTATTCCTCCACATCTCTACGCATTTCACCGCTACACGTGGAATTCTACCTTCCTCTACAATACTCCAGATAACCAGTTTTAAGTGCAATTCCCAGGTTGAGCCCGGGGCTTTCACACCTAACTTAATTATCCGCCTACATGCCCTTTACGCCCAGTCATTCCGATTAACGCTCGCACCCTCCGTATTACCGCGGCTGCTGGCACGGAGT
+
CCCCCGGGGGGGGGGGGGGGGGGGGGGGGGGGGGGGGGGGGGGGGGGGGDGGGGGGGGGGGGGGGGGGGGGGGGGGGGGGGGGGGGFGEGGGGGFGGGGGFGGG?GFGGGGGGGGGGGFGGGGGGGGGGGGGGGGGGGGGGGGGGGGFFF8EGGGGGGGGGFFFGGGGFG:EGFFGFGFGGFGGDFGCDEC??ECF9CCDBE>49FAC;AFFFFFFFFFFFFEE@D>DFFEFF@E8E33AEFF>FF@@EAF?CCE@F((64:((,499>1?:1?0,4<4:<26;B17(3130:00)-4;64
@M04999:289:000000000-L3R54:1:1101:6474:5341 2:N:0:396
CCCGGACTACACGGGTATCTAATCCTGTTTGCTACCCACGCTTTCGAGCATGAACGTCAGTGTTATCCCAGGAGGCTGCCTTCGCCATCGGTATTCCTCCACATCTCTACGCATTTCACTGCTACACGTGGAATTCTACCTCCCTCTGACACACTCTAGTTAGACAGTTTCAAATGCACGTCCCAAGTTGAGCTCGGGGATTTCACATCTGACTTATCTAACCGTCTGCGCTCGCTTTACGCCCAGTAATTCCGATTAACGCTCGCACCCTACGTATTACGCCGGCTGCTGGCACGTGGTT
+
CCCCCGGGGGGGGGGGGGGGGGGGGGGGGFGGGGGGGGGGGGGEGGGGGGGFGGGGGGGGGGGGGGGGGGGGGGGGGFGCGGGGGGGGGGGGGGGGFFG8FGG8FEEGGGGGDGGGGGGGCGGGGGGGGGGDGGGGGGGGGGGGGGGFGFDGGEDDDGDEGGGGGGCAF8EGGFGGFGFFGGG>FGFGGFEGGFGGGGCDBFAFFFFFEFEEEB>64@=EFF=A>ADDFFB29@FFFFF6;<>1;F(;EC7C?;?D?F?9;9B46BFFFB?081(.-4)4((((-(47?FF4<22<(((4-
@M04999:289:000000000-L3R54:1:1101:5621:5346 2:N:0:396
TACGACTACCCGGGTATCTAATCCTGTTTGCTCCCCACGCTTTCGCATCTCAGCGTCAGTATCTGTCCAGAAGGCTGCCTTCGCCACCGGTATTCCTCCACATCTCTACGCATTTCACCGCTACACGTGGAATTCTACCTTCCTCTACAATACTCTAGTTAACCAGTTTTAAGTGCAATTCCTAGGTTGAGCCCAGGGCTTTCACACCTAACTTAATTATCCGCCTACATGCCCTTTACGCCCAGTCATTCCGATTAACGCTCGCACCCTCCGTATTACCGCGCCTGCTGGCACGGAGTT
+
CCCCCGGGGGGGGGGGGGGGGGGGGGGGGGGGGGGGFFGGGGGGGGGEGFGFGGGGGGGGGGGGGGGGGGGGGGGGGGGGGGGGGEGDGGGGGGFGGGGGGGGGGGGGGGGGGGGGGGGGGGGGGGGGGGDGGGGGGGGGGGFGGGGGGFGDAFCGGGFGGGGGGGGGGGFGDGGGFFFGGGGGGGGGGG@FGGG7?DGGFFFFFFFBDFFFFFFFFFFEFFABFFFFBE?EFF@D8EFBFFBD=3846?EE1;<FFC>697;@BFFFB<:1>1838>AB36;(3:(4:4?:38?093:<
@M04999:289:000000000-L3R54:1:1101:24512:5347 2:N:0:396
ACGACTACTAGGGTATCTAATCCTGTTTGCTCCCCACGCTTTCGCATCTCAGCGTCAGTATCTGTCCAGAAGGCCGCCTTCGCCACCGGTATTCCTCCACATCTCTACGCATTTCACCGCTACACGCGGAATTCTACCTTCCTCTACAATACTCCAGATAACCAGTTTTAAGTGCAATTCCCAGGTTGAGCCCGGGGCTTTCACACCTAACTTAATTATCCGCCTACATGCCCTTTACGCCCAGTCATTCCGATTAACGCTCGCACCCTCCGTATTACCGCGGCTGCTGGCACGGAGTT
+
CCCCCEGGGGGGGGGGGGGFGGGGGGGGGGGGGGGGGGGGGGGGG>FGGGGGGGGGGGGGGGGGGGGGGGGGGGGGDGGGGGGGGGGGGGGGGGGGGGGGGGGGGGGGGGGGGGGGGGGGGGGGGGGGGGGDFGGGGGGGGGGGGGGGGDFGGGGGGGGGGGGGGGGGGGGGGGFGFGFGGGGGCDFGFGG?EGGGDGGGFFFFFFFFFFFFFFFFF6FFFFFDFFFEFFFFFFFFFFFFFFFFE@<ECAA7(:<6AAF>?FFF9>>??FFFB:7?BD2<>9B;>B0747?<??B(-34
@M04999:289:000000000-L3R54:1:1101:14321:5361 2:N:0:396
CCTGGACTACAGGGGTATCTAATCCTGTTCGCTACCCATGCTTTCGAACCTCAGCGTCAGTTACAGACCAGAGAGCCGCCTTCGCCACTGGTGTTCTTCCATATATCTACGCATTCCACCGCTACACATGGAGTTCCACTCTCCTCTTCTGCACTCAAGAAAAACAGTTTCAGCTGCACTTCCCCGGTTAAGCCGAGGGCTTTCACAGCTGACTTGTTCTCCCGCCTGCGTTCGCTTTACGCCCAATAAATCCGGACAACGCTTGCCACCTACGTAATACCGCGGCCGCTGGCACGGAGTG
+
CCC@CGGCEEFGFCE@CEFGGGGGGGFGFGGG>EGGGGGGGGFFFEDEG@<FFDFECFFGCFFFGGGGGFFGGFGGGGGGGDGGEGCFGGGGGFGF9?AFDGFGGFGFGGFGGGGGGGG@FGGGGGGBEEF:C=8E@E8DEGG?AEDGGFGCFEECFC=E,DEFCFG=,,3CFGGGBGFGGGFDD>>:CEGCGF599>7DFA6AFFFFFBFFF+3;*;B5FBB=@=56B>;0?7>F?6EF@FF94114;4?E34(846<BBB:6:0:A?<0348:4(-6-43(,412(-(,-::B?0(4-(
@M04999:289:000000000-L3R54:1:1101:12221:5398 2:N:0:396
GGACTACACGGGTATCTAATCCTGTTTGCTCCCCACGCTTTCGCATCTCAGCGTCAGTATCTGTCCAGAAGGCCGCCTTCGCCACCGGTATTCCTCCACATCTCTACGCATTTCACCGCTACACGTGGAATTCTACCTTCCTCTACAATACTCCAGATAACCAGTTTTAAGTGCAATTCCCAGGTTGAGCCCGGGGCTTTCACACCTAACTTAATTATCCGCCTACATGCCCTTTACGCCCGGTCATTCCGATTAACGCTCGCACCCTCCGTATTACCGCGGCTGCTGGCACGGAGTTAGC
+
CCCCCGGGGGGGGGGGGGGGGGGGGFGGGGGGGGGGGGGGGGGGG7@CFFGGGGGGGGGGGGGGGGGGGGGGGGGGGGGGGGGGGGGGGGGGGGGGGGGGGGGGCGGGGGGGGGGGGGGGGGGGGGGGGGGGEGGGGGGGGGGGGGGGGGGGGGGGGGGGGGGGGGGGGGGGGGGGFGFGGGGGGGFGGGGGGGGCDDFFFFFFFFFFFF=CBCFAEAFEFDFDFFFECE3@1=@CFFFFFFF@9;5)5?;;1:<9ABFFFBFFB3?:02><?0:BFBFF>>>((::??FB?6(763:2:6
@M04999:289:000000000-L3R54:1:1101:7522:5403 2:N:0:396
GACTACAAGGGTATCTAATCCTGTTCGCTACCCATGCTTTCGAACCTCAGCGTCAGTTACAGACCAGAGAGCCGCCTTCGCCACTGGTGTTCTTCCATATATCTACGCATCCCACCGCTACACATGGAGTTCCACTCTCCTCTTCTGCACTCAAGAAAAACAGTTTCAGCTGCACTTCCCCGGTTAAGCCGAGGGCTTTCACAGCTGACTTGTTCTCCCGCCTGCGTTCGCTGTACGCCCAATAAATCCGGACAACGCTTGCCACCTACGTACTACCGCGGCTGCTCGCACGTAGTTAGCC
+
CCCCCFGGGGGGGGFGGGGGGGGGGGGGGGGGGGGGGFFGGEFGGGGGGGGGGGGGFGFGGGGGGGGGFGGGGGGGGGGGGGGGGGFFGF=FGFGGGGGGGGGGGGGGGGDGDFGGGGGDFGGGGFFFGGGGGGGGGGGGGGGGGGGGGGFGGGC8FFGDEEDGDDGGFCFGGGGGFGBFCDDGGGGFGGGGG>CCDFFGFFC>F@?FFFE:CFFFFB;>EFFFF@@17DFF(34?16>FFD@@E4?C;(26BF0?((8?B0:<>0:3:FF?(3))426119;FFF)413;BB068<<A4)
@M04999:289:000000000-L3R54:1:1101:23789:5405 2:N:0:396
GACTACCCGGGTATCTAATCCTGTTCGCTCCCCACGCTTTCGCTCCTCAGCGTCAGTGACGGCCCAGAGACCTGCCTTCGCCATCGGTGTTCTTCCCGATATCTACACATTCCACCGTTACACCGGGAATTCCAGTCTCCCCTACCGCACTCCAGTCCGCCCGTACCCGGCGCCGATCCACCGTTAAGCGATGGACTTTCACACCAGACGCGACGAACCGCCTACGAGCTCTTTACGCCCAATAAATCCGGATAACGCTTGCACCCTCCGTATTACCGCGGCTGCTGGCACGTAGTTCGCC
+
CCCCCGGGGGGGGGGGGGGGGGGGGGGGGGGGGGGGGGGGGGGGGGGGGGGGGGGGGGGGGGGGGGGGGGGGGGGGGGGGGGGGGGGGGGGGGGGGGGGGGGGGGGGGGGGGGGGGGGGGGGGGGGGGGGGGGGGGGGGGGGGGGGGGGGGGGGGGGGGGGGGGGGGGGGGGGED=BDFGGGGGGGEGGGGDEG6DFGGFFFFFFFF:629>FD579@E>FF6:::BFF>?FFFBFFFFFB?BF<AD>>F;?:?FFFFFBFF?D2::(:22:??2<62039F6>:28?::<??BBF>)-42
@M04999:289:000000000-L3R54:1:1101:21158:5436 2:N:0:396
CAGACTACAAGGGTATCTAATCCTGTTTGCTCCCCACGCTTTCGCATCTCAGCGTCAGTATCTGTCCAGAAGGCCGCCTTCGCCACCGGTATTCCTCCACATCTCTACGCATTTCACCGCTACACGTGGAATTCTACCTTCCTCTACAATACTCCAGATAACCAGTTTTAAGTGCAATTCCCAGGTTGAGCCCGGGGCTTTCACACCTAACTTAATTATCCGCCTACATGCCCTTTACGCCCAGTCATTCCGATTAACGCTCGCACCCTCCGTATTACCGCGGCTGCTGGCACGGAGTT
+
CCCCCGGGGGGGGGGGGGGGGGGGGGGGGGGGGGGGGGGGGGGGGGGGGGGGGGGGGGGGGGGGGGGGGGGGGGGGGGGGGGGGGGGGGGGGGGGGGGGGGGGGGGGGGGGGGGGGGGGGGGGGGGGGGGGGGGGGGGGGGGGGGGGGGGGGGGGGGGGGGGGGGGGGGGGGGGGGFGFGGGGGGGFGGGGGGGGGGGGFFFFFFFFFFFFFFFFFFFFFF?FFFFFFFFFEFFDFFFFFFFFFFFFFFFFEFFFFFF@FFFF>9B16B:BFB?F>AD>BF>FFBFF>?B?FBBFFFBF
@M04999:289:000000000-L3R54:1:1101:7756:5447 2:N:0:396
GACTACTGGGGTATCTAATCCTGTTTGCTCCCCACGCTTTCGCATCTCAGCGTCAGTATCTGTCCAGAAGGCCGCCTTCGCCACCGGTATTCCTCCACATCTCTACGCATTTCACCGCTACACGTGGAATTCTACCTTCCTCTACAATACTCCAGATAACCAGTTTTAAGTGCAGTTCCCAGGTTGAGCCCGGGGCTTTCACACCTAACTTAATTATCCGCCTACATGCCCTTTACGCCCAGTCATTCCGATTAACGCTCGCACCCTACGTATTACCGCGGCTGCGGGCACGTAGTTAGCC
+
CCCCCGGFFGGGGGGGGGGGGGGGGGGGGGGGGGGGGGGGGGEGEEGGGGGGCGGGGGGGGGGGGGDFGGGGGGGGGGGGG>FGGGGECGGGGGFGGGGGGGGGGGGGGGGGGGGGGGGGGGGGGFGGGGFFGGGGGGGFGGGGGGGGFDEGGGGFGGGG?GGFD@FFFCDCFG7E?DFFFFFFFFFGGGGGGGGGG>FGFFFFFFFFFCFFCFFFEFF>>?@DF=CFB@BBDFFF6?FB?@(;;C?5<;@D0;348@??B0>B;F<:??B>442<4:>0(3,(((((-4:BB:<F<<A95
@M04999:289:000000000-L3R54:1:1101:21749:5471 2:N:0:396
TGTGACTACCAGGGTATCTAATCCTGTTCGCTACCCATGCTTTCGAACCTCAGCGTCAGTTACAGACCAGAGAGCCGCCTTCGCCACTGGTGTTCTTCCATATATCTACGCATTCCACCGCTACACATGGAGTTCCACTCTCCTCTTCTGCACTCAAGAAACATAGTTTCAGCTGCAGTTCCTCAGTTAAGCTGGGGGCTTTCACAGCTGACTTATCTTCCCGCCTGCGTTCGCTTTACGCCCAATAAATCCGGACAACGCTTGCCACCTACGTATTACCGCGGCTGCTGGCACGTAGTT
+
CCC8@FCFGGGG7@6CEFGGEDFF<@;FE:FG@F@CEFCF9FFAGFEGC,;;@FEC:,B;ECCA<CFGDEEG8F7EGCC::F<,BBF<AFB99C?F9FFAE<?F,CFGAF+C@FFGGCGGGCEEFGGC?=EFGFECDF,D==FEG,=BDFEGDA=FGFEF=8DGG8=@FGGGGGFFFGFGFG+=D=,@DD8=FGGGG6C*;AF;1BAF58@5AFFFEB>?84<=4)7>FFFDF2@D26>>@@B;<8)7>EF1.((,11?1><<,(5>F07(8?02)2.5A:0((4(-40.,,()(,41(-
@M04999:289:000000000-L3R54:1:1101:10682:5494 2:N:0:396
GGGGACTACAAGGGTATCTAATCCTGTTTGCTCCCCACGCTTTCGCATCTCAGCGTCAGTATCCGTCCAGAAGGCCGCCTTCGCCACCGGTATTCCTCCACATCTCTACGCATTTCACCGCTACACGTGGAATTCTACCTTCCTCTACAATACTCCAGATAACCAGTTTTAAGTGCAATTCCCAGGTTGAGCCCGGGGCTTTCACACCTAACTTAATTATCCGCCTACATGCCCTTTACGCCCAGTCATTCCGATTAACGCTCGCACCCTCCGTATTACCGCGGCTGCTGGCACGGAGTTT
+
CCCCCGGGGGGGGGGGGGGGGGGGGGGGGGGGGGGGGGGGGGGGGGGGGGGGGGGGGGGGGGGGGGGGGGGGGGGGGGGGGGGGGGGGGGGGGGGGGGGGGGGGGGGGGGGGGGGGGGGGGGGGGGGGGGGGGGGGGGGGGGGGGGGGGDGGGGGGGGGGGGGGGGGGGGGDFGGGFGFGGGGGGGGGGGGGGGGDDCDGFFFFFFFFFFEFFFFFFFFFFEDFFFFFFFFFFF;@FEFFFF9;DE<AFECCFFF@@EF01?FF>096<?BF6?::?FA)(,36;;7:8>(8?BF>>>2()
@M04999:289:000000000-L3R54:1:1101:22080:5542 2:N:0:396
ATTCAGACTACACGGGTATCTAATCCTGTTTGCTACCCACGCTTTCGAGCATGAACGTCAGTGTTATCCCAGGAGGCTGCCTTCGCCATCGGTATTCCTCCACATCTCTACGCATTTCACTGCTACACGTGGAATTCTACCTCCCTCTGACACACTCTAGTTAGACAGTTTCAAATGCACGTCCCAAGTTGAGCTCGGGGATTTCACATCTGACTTATCTAACCGTCTGCGCTCGCTTTACGCCCAGTAATTCCGATTAACGCTCGCATCCTCCGTATTACCGCGGCTGCTGGCACGGAGT
+
CCCCCGGGGGGGGGGGGGGGGGGGGGGGGGGGGGGGGGGGGGGGGGGGGGGGGGGGGGGGGGGGGGGGGGGGGGGGGGGGGGGGGGGGGGGGGGGGGGGGGGGGGGGGGGGGGGGGGGGGGGGGGGGGGGGGGGGGGGGGGGGGGGGGGGGGGGGGGGGGGGGGGGGGGGGGGGGGFGFGGGGGGGGGGGGGGGGGGGGGADFFFFFFFFFFFFFFFFFCFFFD>ADB@CBFB=BB=@FFFFFBFD63>6CC3CEFF<@EEDF<<F>;?BFFFFFFFBFFBBBFBBF>1??F?BFFF>FF,
@M04999:289:000000000-L3R54:1:1101:7445:5546 2:N:0:396
GTATGACTACCAGGGTATCTAATCCTGTTTGCTCCCCACGCTTTCGCATCTCAGCGTCAGTATCTGTCCAGAAGGCCGCCTTCGCCACCGGTATTCCTCCACATCTCTACGCATTTCACTGCTACACGTGGAATTCTACCTTCCTCTACAATACTCCAGATAACCAGTTTTAAGTGCAATTCCCAGGTTGAGCCCGGGGCTTTCACACCTAACTTAATTATCCGCCTACATGCCCTTTACGCCCAGTCATTCCGATTAACGCTCGCACCCTCCGTATTACCGCGGCTGCTGGCACGGAGTT
+
CCCCCGCGGGGGGGGFGGGGGGGGGGGGGGGGGGGGGGGGGGGGGGGGGGGGGGGGGGGGGGGGGGGFGGGGGGGGGGGGGGGGDGGGGEGGDGGGGGGGGGGGGGGGGGGGGGGGGGGGGGGGGGGGEGGGFGFGGDFGGFFFCFGGGFGGGGG8DD8D?FFGFFCFGGGGGGGGFGFDFF+@DEFFFGGGFG6CC9DGDAFBFFFF2@EE=AAFFFA6A<E=DFF@FFEEB=BFFFFF?DFFFFFFAE?3?3(38<EE;@0;669B61:<?(311>4<B10(20,9??023(42(4-84
@M04999:289:000000000-L3R54:1:1101:11184:5547 2:N:0:396
TGACTACCGGGGTATCTAATCCTGTTTGCTCCCCACGCTTTCGCATCTCAGCGTCAGTATCTGTCCAGAAGGCCGCCTTCGCCACCGGTATTCCTCCACATCTCTACGCATTTCACCGCTACACGTGGAATTCTACCTTCCTCTACAATACTCCAGATAACCAGTTTTAAGTGCAATTCCCAGGTTGAGCCCGGGGCTTTCACACCTAACTTAATTATCCGCCTACATGCCCTTTACGCCCAGTCATTCCGATTAACGCTCGCACCCTCCGTATTACCGCGGCTGCTGGCACGTCGTTAGC
+
<CCCCGGCGGGGGGGGGGGGGGGFGGGGGGGFGGCEGGGGGGGGGGGGGGGGGGEEEEDEFGFGGFGGCFGGGGGGGGGGGGGGGGFCFFGGGG9FFFEGDGFGGGGGGGEEAFFDFEEEGGGGGGGGGGDFFGGGGCFGGGGGGGGCFGGGFDGGFFGGGEDD9DEGGFGGGGGGFGFGGGCCCFFGGFFC7>>CG47CAFFFFEAFB=E?3AA8@B:4;B@FFFF)6;;@E@@E<07A>0,/.)1.<?E@?<BAFB>:6;FFB08(6:9,172<A<?241((-2:BB?2<B((-304<)
@M04999:289:000000000-L3R54:1:1101:19365:5559 2:N:0:396
CGGCGACTACCAGGGTATCTAATCCTGTTTGCTCCCCACGCTTTCGCATCTCAGCGTCAGTATCTGTCCAGAAGGCCGCCTTCGCCACCGGTATTCCTCCACATCTCTACGCATTTCACCGCTACACGTGGAATTCTACCTTCCTCTACAATACTCTCGTTAACCAGTTTTAAGTGCAATTCCTAGGTTGAGCCCAGGGCTTTCACACCTAACTAAATTATCCGCCTACATGCCCTTTACGCCCAGTCATTCCGATTAACGCTCGCACCCTCCGTCTTACCGCGCTGTCTGGCCCGGAGTT
+
CCCCC@ECC@EFFDGGGGGGGF@FFGGFFGGGGG,DCC@FGEGFFGGGD7EC@EGGGGGGGAFAAC<FEG8,CEFGBFGFEGFGGEGC<FGGG@AFGGFEGGE,?<AFGGF77=F?<FC9FGBFEGDGGFGC,@EGFGG>E,A?GGD93,ED,@CFD,AFFF=9EGGGFGEG6EC7F?FCF7=CDC3@@EE66@CFD57***;FAF>4>D23<F19>A>38*@FDFDFD(98>;(76@4A1;B((,/7.76<)60:;;34(((49(23,3:<BF1(4-).((41(((-.5:3)(--(461(
@M04999:289:000000000-L3R54:1:1101:14474:5570 2:N:0:396
GGACTACCGGGGTATCTAATCCTGTTTGCTCTCCACGCTTTCGCATCTCAGCGTCAGTGTCTGTCCAGAAGGCCGCCTTCGCCACCGGTATTCCTCCACATCTCTACGCATTTCACCGCTACACGTGGAATTCTACCTTCCTCTACAATACTCCAGATAACCAGTTTTAAGTGCAGTTCCCAGGTTGAGCCCGGGGCTTTCACACCTAACTTAATTATCCGCCTACATGCCCTTTACGCCCAGTCATTCCGATTAACGCTGGCACCCTCCGTATTACCGCGGCTGCTGGCACGGAGTTAAC
+
CCCCCGGGGGGGGGGGGGGGGFGGGGGGGGGGGGGGGGGGGGCEEGGGGGGGGGGGGG9FGGGGGGGGCFEGGGGGGGGGGGGGGGGGGEFFGGGGGGGG,?EFFGGFGGCFGGCGGGGEGGGGGGFEGGAEFGFGGCGGGGGGGGFFGGGCCFFGDFGFCFGGGFGGDGF::DCDFGFF?FGFGGFFEFGGDCGGGDG*+BAFFE>AEBCFEF>FE1+9B=@92>EFC@;D11=44<?FFF;=33)9??@?17?ABF>(,(4:?6:,,4,(.(4)<>09;4>290:::?BF:(-42(5))
@M04999:289:000000000-L3R54:1:1101:25502:5589 2:N:0:396
GGCGACTACTCGGGTATCTAATCCTGTTCGCTCCCCACGCTTTCGTCCATCAGCGTCAATCGGTATTTAGTAACCTGCCTTCGCAATCGGGGTTCTGTGTAATATCTATGCATTTCACCGCTACACTACACATTCCAGCTACTTCAATACTATTCAAGATTAACAGTATCAACGGCAGTTCTACAGTTAAGCTGCAGGTTTTCACCGCTGACTTATCAACCCGCCTACGGACCCTTTAAACCCAATAAATCCGGATAACGCTCGCATCCTCCGTATTACCGCGGCTGCTGGCACGGAGTTT
+
CCCCCGGGGGGGGGGGGGGGGGGGGGGGGGGGGGGGGGGGGGGGGGGGGGGGGGGGGGGGGGGGGGGGGGGGGGGGGGGGGGGGGGGGGGGGGGGGGGGGGGGGGGGGGGGGGGGGGGGGGGGGGGGGGGGGGGGGGFGGGGGGGGGGGGGGGGGGFGGGGGGGGGGGGGGGGCDGBGFGGGGGGGGGGGGGGGGGGGGGFFFFFFFFFFFFFFAFEFFFFFFFFD@FFFFFFFFDFFFFFF?FF@@FEEFFFBF?@FFFFFFFFF?B0?A:9::FFFDF<699B66B20427??0((-3-
@M04999:289:000000000-L3R54:1:1101:14272:5602 2:N:0:396
GACTACAGGGGTATCTAATCCTGTTTGCTCCCCACGCTTTCGCATCTCAGCGTCAGTATCTGTCCAGAAGGCCGCCTTCGCCACCGGTATTCCTCCACATCTCTACGCATTTCACCGCTACACGTGGAATTCTACCTTCCTCTACAATACTCTAGTTAACCAGTTTTAAGTGCAATTCCTAGGTTGAGCCCAGGGCTTTCACACCTAACTTAATTATCCGCCTACATGCCCTTTACGCCCAGTCATTCCGATTAACGCTCGCACCCTCCGTATTACCGCGGCTGCTGGCACGGAGTTAGCC
+
CCCCCGGGGGGGGGGGGGGGGGGGGGGGGGGGGGGGGGGGGGGGFGGGGGGGGGGGGGCFGGGGGGGGGGGGGGGGGGGGGGGGGGGGGGGGGGGGGGGGGGGGGGGGGGGGGGGGGGGGGGGDFGGGGGFGGGGGGGGGGGGGGGGFFGGGFGGGGGGGGGGGGFGGGFGGGGGGFCFGGGDFGGGGGGGGGGGGDGGGFFFFFFFFFFFFFFFFCFFFFFFFFFFFFFFFFEEEDFFFFF@=EFFFFFD<DFFF?B;?FFFFF?:?F>6(:(6AABFF099><>>:?(5<617::4<D0
@M04999:289:000000000-L3R54:1:1101:23695:5631 2:N:0:396
GGACTACAGGGGTATCTAATCCTGTTCGCTCCCCACGCTTTCGCTCCTCAGCGTCAGTGACGGCCCAGAGACCTGCCTTCGCCATCGGTGTTCTTCCCGATATCTACACATTCCACCGTTACACCGGGAATTCCAGTCTCCCCTACCGCACTCCAGTCCGCCCGTACCCGGCGCCGATCCACCGTTAAGCGATGGACTTTCACACCAGACGCGACGAACCGCCTACGAGCTCTTTACGCCCAATAAATCCGGCTAACGCTTGCACCCTACGTATTACCGCGGCTGCTGGCACGTAGTTAGC
+
CCCCCGGGGGGGGGGGGGGGGGGGGGGGGGGGGGGGGGGGGGGGGGGGGGGGGGGGGGGGGGGGGGGGGGGGGGGGGGGGGGGEGGGGGGGGGGGGGGGGGGGGFGGGFGGGGGGGGGGGGGGGGGGG:FGGGGGGGGGGGGGGGGGGGGGGGGGGGGGGGGGGG>EGGGGGGGGG4CBGGGGD8::FGGGGGGGGGGGGFFFFFFFA121;>3@:6DF>@>FF?FF?:;>:<A9<A?FB;?<F?BAAF?61(-4::?BB?(128?:(4163<A><<2276;>B>2,)34()(.363.6<4
@M04999:289:000000000-L3R54:1:1101:4276:5696 2:N:0:396
CGACTACCGGGGTATCTAATCCTGTTCGCTCCCCACGCTTTCGTCCATCAGCGTCAATCGGTATTTAGTAACCTGCCTTCGCAATCGGGGTTCTGTGTAATATCTATGCATTTCACCGCTACACTACACATTCCAGCTACTTCAATACTATTCAAGATTAACAGTATCAACGGCAGTTCTACAGTTAAGCTGCAGGTTTTCACCGCTGACTTATCAACCCGCCTACGGACCCTTTAAACCCAATAAATCCGGATAACGCTCGCATCCTCCGTATTACCGCGGCCGCTGGCACGGATTTAGC
+
CCCCCGGGGGGGGGGGGGGGGGGGGGGGGGGGGGGGDGGGGGGFGGGGGGGGGGGGGGGFGGDGGGGGGGGGGGGGGGGGGGGEEGDGGGGGGGGGGGGGGGGGGGGDFGGGGGGGGGGGGGGGGGGGGGGGGGGGGGGGGGGGGGGGGGGACFDFDGGFFFGGGGGGGGGDEGCEFGFGGGGGGGGGGGGGGGGDFCGGFFFFBFFF9=EFEAFFFFF9>9=@@F@92@063=EE<CEA??03=EECFF>62,3>?BF?<>9B1(5)809?:::44ABF>(,(-,(3(((.((((()6<4
@M04999:289:000000000-L3R54:1:1101:5972:5696 2:N:0:396
GACTACTCGGGTATCTAATCCTGTTTGCTCCCCACGCTTTCGCATCTCAGCGTCAGTATCTGTCCAGAGGGCCGCCTTCGCCACCGGTATTCCTCCACATCTCTACGCATTTCACCGCTACACGTGGAATTCTACCTTCCTCTACAATACTCTAGTTAACCAGTTTTAAGTGCAATTCCTAGGTTGAGCCCAGGGCTTTCACACCTAACTTAATTATCCGCCTACATGCCCTTTACGCCCAGTCATTCCGATTAACGCTCGCACCCTCCGTATTACCGCGGCTGCTGGCACGGAGTTAGCC
+
CCCCCGGGGGGGGGGGGGGGGGGGGGGGGGGGGGGGGGGGGGGGGGGGGGGGGGGGGGGGGGGGGGGGGGGGGGGGGGGGGGGGGGGGGGGGGGGGGGGGGGGGGGGGGGGGGGGGGGGGGGGGGGCEGGGGGGGGGFGGGFGFGGGGGGGGGGGGGGGGGGGGGGGGGGGGFGGGFGFGGG?GGGGFGGGGGGGGGGGGFFFF>FFFDCEFFFFFFFFFF@=ABEFFB=BEFEEF9=@E@;@EFFCEFE??;?FF11<D9BFF9?<??9??F><44:B>149>?>B0::<(342189AA:
@M04999:289:000000000-L3R54:1:1101:14560:5720 2:N:0:396
CTGACTACTGGGGTATCTAATCCTGTTTGCTCCCCACGCTTTCGCATCTCAGCGTCAGTATCTGTCCAGAAGGCCGCCTTCGCCACCGGTATTCCTCCACATCTCTACGCATTTCACCGCTACACGTGGAATTCTACCTTCCTCTACAATACTCCAGATAACCAGTTTTAAGTGCAGTTCCCAGGTTGAGCCCGGGGCTTTCACACCTAACTTAATTATCCGCCTACATGCCCTTTACGCCCAGTCATTCCGATTAACGCTCGCACCCTCCGTCTTACCGCCGCTGCTGCGACGGAGTT
+
CCCCCGGGGGGGGFGGGGGGGGGGGGGGGGGGFGDGGGGGGGGGGGGGGGGGGGGGGGGGGGGGGGGGGGGGGGGGGGGGGGGGGGGGGGGGGGGGGGGGGGGGGDGGGGGGGGGGGGGGGGGGGGGGGGGGGGGGGGGGGGGGGGGGFDGGGGGGGDGGGGGGGGFGGGCFFFGGFFFGGGFGFGGGGGGGGGCDGG;>FA9BFFEFFFFFFFFFFFFFFFFFFFDFFFBFFFF;CFF:>>?FFE<)7)76?;1<?CD;(8BBB11<,3:>3((4)-48-(41(-4:?)((-(--((.
@M04999:289:000000000-L3R54:1:1101:13484:5727 2:N:0:396
CCGGACTACTCGGGTATCTAATCCTGTTCGCTCCCCACGCTTTCGCTCCTCAGCGTCAGTGACGGCCCAGAGACCTGCCTTCGCCATCGGTGTTCTTCCCGATATCTACACATTCCACCGTTACACCGGGAATTCCAGTCTCCCCTACCGCACTCCAGTCCGCCCGTACCCGGCGCCGCTCCACCGTTAAGCGATGGACTTTCACACCAGACGCGACGAACCGCCTACGAGCTCTTTACGCCCAATCAATCCGGATAACGCTTGCACCCTACGTATTACCGCGGCTGCCGGCACGTAGTT
+
CCCCCGGGGGGGGEFGGGGGGGGGGGGGGGGCFGGGGEEGGFDGGEEGGGGGGGGGGGGGGGGEGGGGGGFEGGGGGGGGGGGGGGGGGGEDGGGGGFDGGDEG7FGGGGGFFGGDCFCGFGEGGGGGDFGG8BEGGCFGDGGFEGGG?EGEGD<FFFCFFGGDED9EEGGGGGGGED4C5C7ECEGGC5CGG5/>3>CFFFFCFFABF1609BBEBDD>EF696?<B:6?>22A<<BAB?FFB(3(5<)411014:))-41,-,5.4?:72(.557<<91>FFB(0(.(,42;?3(,8<
@M04999:289:000000000-L3R54:1:1101:13414:5740 2:N:0:396
TCTTGACTACAGGGGTATCTAATCCTGTTTGCTCCCCACGCTTTCGCATCTCAGCGTCAGTATCTGTCCAGAAGGCCGCCTTCGCCACCGGTATTCCTCCACATCTCTACGCATTTCACCGCTACACGTGGAATTCTACCTTCCTCTACAATACTCCAGATAACCAGTTTTAAGTGCAATTCCCAGGTTGAGCCCGGGGCTTTCACACCTAACTTAATTATCCGCCTACATGCCCTTTACGCCCAGTCATTCCGATTAACGCTCGCACCCTCCGTATTACCGCGGCTGCTGGCACGGAGTT
+
CCCCCGGGGGGGGGGGGGGGGGGGGGGGGGGGGGGGGGGGGGGGGGGGGGGGGGGGGGGGGGGGGGGGGGGGGGGGGGGGGGGGGGFGGFGGGGGGGGGGGGGFGFGGGGGGGGGGGGGGGGGGGGGGGGGGGGGGGGGGGGGGGGGGGGGGGGGGGGGFGGGGGGGGGGGGGGGGFGFGFGGGGGGGGFFGGGGGGGCC?AFFFFFFFFFFFFFFFFFEFFF?99@FFEFFFEFFFFFFFFBF@FFFFFE?EEFFFDFF?B??FFFFB?BFFF::?FFFA39>049>?DD:614(127:.
@M04999:289:000000000-L3R54:1:1101:5114:5743 2:N:0:396
TGACTACAGGGGTATCTAATCCTGTTTGCTACCCACGCTTTCGAGCATGAACGTCAGTGTTATCCCAGGAGGCTGCCTTCGCCATCGGTATTCCTCCACATCTCTACGCATTTCACTGCTACACGTGGAATTCTACCTCCCTCTTACACACTCTAGTTAGACAGTTTCAAATGCACGTCCCAAGTGGAGCTCGGGGATTTCACATCTGACGCATCTAACCGTCTGCGCTCGCTTTACGCCCAGTGATTCCGCTTAACGCTCGCACCCTACGCATTACCGCGGCTCCTGGCACTAGGCTAGC
+
CCCCCGGCFE;FEDFFC@EFC@FDC<EFFGFG<FDG@FC,BECCEEC6<FDGCFGGCC<CFEF<FF@E7FGCEEFGG9EFDFGD7F@BF<CFE<FGGCGFE<BFG9F,:B:C??,C5,E,?EEECE8:FFF,A@CEG9E8AFGG,,9=FFG,@6==DE=,,@;=4=3=@D,=D,=E90:DG?DF>,,3@,6@+++@+3+=<++C+*=@AA)))93=6CF=>-<=9*:@92-92(884328>(0.))1)76((4(43;61(4((-366(2(((,4()5906>>00((.)((.,,))((.,.(
@M04999:289:000000000-L3R54:1:1101:6303:5747 2:N:0:396
TGGTAGACTACACGGGTATCTAATCCTGTTTGCTCCCCACGCTTTCGCATCTCAGCGTCAGTATCTGTCCAGAAGGCCGCCTTCGCCACCGGTATTCCTCCACATCTCTACGCATTTCACCGCTACACGTGGAATTCTACCTTCCTCTACAATACTCCAGATAACCAGTTTTAAGTGCAATTCCCAGGTTGAGCCCGGGGCTTTCACACCTAACTTAATTATCCGCCTACATGCCCTTTACGCCCAGTCATTCCGATTCACTCTCGCACCCTCCGTATTACCGCGGCTGCTGGCACGGTGT
+
CCCCCGFFGGGGGGGGGGGGGFGGGGGGGGGGFFGGFGFGGGGGGGGGGGGGGFAFFGGGGGD9FCFGGCFFDFGGGGGEEGEGGGGGEFGGGFGGGGGGGGGGGGGGGGGGGGGGGGGGGEG>GGGGGGGGGFGG9FGGGGGGGGGGGGGGGGGGGGGFGGGGGGGFFGGGGGGGBG?DDFGFCGC?FGGGGGGGDD*CBEAFA>CFEDBFFFFFFFFFFFFFFFFD@DFEE343@@@FF@D>;036@333<?;<F?39<)-..3:>FF8(46><F??A2<1917>>BB7).3:)(3(--
@M04999:289:000000000-L3R54:1:1101:21119:5760 2:N:0:396
AAAGACTACCGGGGTATCTAATCCTGTTTGCTACCCACGCTTTCGAGCATGAACGTCAGTGTTATCCCAGGAGGCTGCCTTCGCCATCGGTATTCCTCCACATCTCTACGCATTTCACTGCTACACGTGGAATTCTACCTCCCTCTGACACACTCTAGTTAGACAGTTTCAAATGCACGTCCCAAGTTGAGCTCGGGGATTTCACATCTGACTTATCTAACCGTCTGCGCTCGCTTTACGCCCAGTAATTCCGATTAACGCTCGCACCCTCCGTATTACCGCGGCCGCTGGCACGGAGTT
+
CCCCCEFCFFFGGGGDGGGFFEGGCEGGGGGF@FGGGGCFG@GF@FGGGBB9<FFGFGGCFGFGGFAFEFF@CGF<FEGGFFEFCEGGGEBFGFFGFFG?FFF<CGGEG?FG::FFGGGGEFGFGGGFAFGGFFGGGGCFFFGGGGCFGGGGG?FGFDEG8E,DF6@DFCFA:EFGFGFGGDGADDFFDCC?7DECGG;99CFCFF6C0>*09EF>;99A>>B92>)*2>>?B>(82C>E@>B2=@FC<CFFF((/:CF6><F9(09>?(8<3(40:9:9149>0(,14760:>(4(46:
@M04999:289:000000000-L3R54:1:1101:21822:5761 2:N:0:396
GACTACACGGGTATCTAATCCTGTTCGCTACCCATGCTTTCGAGCCTCAGCGTCAGTAACAGACCAGAGAGCCGCCTTCGCCACTGGTGTTCTTCCATATATCTACGCATTTCACCGCTACACATGGAGTTCCACTCTCCTCTTCTGCACTCAAGTCTCTCAGTTTCCGATGCTCTTCCTCAGTTAAGCTGAGGGCTTTCACATTCAGACTTAAAAGACCGCCTGCGCTCCCTTTACGCCCAATAAATCCGGACAACGCTTGCCACCTACGTATTACCGCGGCTGCTGGCACGTAGTTAGC
+
CCCCCGGGGGGGGGGGGGGGGGGGGGGGGDGGGGGGGGGGGGGGGGGGGGGGGGGGGGGGGGGGGGGGGGGGGGGGGGGGGGGGGGGGGGGGGGGGGGGGGGGGGGGGGGGGGGGGGGGGGGGGGGGEGGGGGGGGGGGGGGGGGGGGGGGGGFDGGGGGGGGGGGGGGGGGGGGGFGFGGGGGGGGGGGCFGGGGGGGGFCFFFCFFFFFFFFFFFFFFFFFFFFBB@FFDBBBFFFFFFF?FF<4?E8>60>FFFF0:81:?FBF?FFFF>A?DFFFF99079<?D7:?<?:<<?<A<.
@M04999:289:000000000-L3R54:1:1101:6769:5826 2:N:0:396
CTCGTGACTACTCGGGTATCTAATCCTGTTTGCTCCCCACGCTTTCGCATCTCAGCGTCAGTATCTGTCCAGAAGGCCGCCTTCGCCACCGGTATTCCTCCACATCTCTACGCATTTCACCGCTACACGTGGAATTCTACCTTCCTCTACAATACTCCAGATAACCAGTTTTAAGTGCAATTCCCAGGTTGAGCCCGGGGCTTTCACACCTAACTTAATTATCCGCCTACATGCCCTTTACGCCCAGTCATTCCGATTAACGCTCGCACCCTCCGTATTACCGCGGCTGCTGGCACGGATT
+
CCCCCGGGGGGGGGGGGGGFGGGGGGGGGGFEFGGGGGGGGGGGGGGGGGGGGGGGGGGGGGGGGGGGGGGGGGGGGGGGGGGGGGGGGGG@GGGGGGGGGGGGGGFGGGGGGGGGGGGGGGGGEDFEFGGGEGGGGGGGGGGGGDFGGFGGGGGGGGFGGGGFGGGGFGGGGGGFF?FGGFGGGFG?EGDFGGGFC*;7?E>FFFFF49>E=FFAE=F4>EFEFD@DFFBE?@F@FF8FE@?19@D;<<<<C?@?@;??C001:BBBFF?<FF011:?2AAFF>917>??B((288((((
@M04999:289:000000000-L3R54:1:1101:4547:5911 2:N:0:396
GACTACTGGGGTATCTAATCCTGTTTGCTCCCCACGCTTTCGCATCTCAGCGTCAGTATCTGTCCAGAAGGCCGCCTTCGCCACCGGTATTCCTCCACATCTCTACGCATTTCACCGCTACACGTGGAATTCTACCTTCCTCTACAATACTCCAGATAACCAGTTTTAAGTGCAGTTCCCAGGTTGAGCCCGGGGCTTTCACACCTAACTTAATTATCCGCCTACATGCCCTTTACGCCCAGTCATTCCGATTAACGCTCGCACCCTCCGTATTACCGCGGCTGCTGGCACGGAGTTAGCC
+
CCCCCGGGGGGGGGGGGGGGGGGGGGGGGGGGEGGGGGGGGGGGGGGGGGGGGGGGGGGGGGGGGGGGGGGGGGGGGGGGGGGGGGDGGGGGGGGGGGGCGGGGGGGGGGGGGGGGGGGGGFGGGGGGCGGGGGGGGGGGGGGGGFFFGGGGGGGGFAFGGGGGGGGGGGE,EFGGFGFGG?GFFGG8ECGGDD5CDG5CFA6ABFFFFFFEFFFFCCF2FDFDDFFFBEB@B=3CF?>A;@;E3CEFFF;??DEE;67?90(41<:??FF?03ABB?B>23(,,.)(3<><BF(84>923
@M04999:289:000000000-L3R54:1:1101:12111:5978 2:N:0:396
GACTACACGGGTATCTAATCCTGTTTGCTACCCACGCTTTCGAGCATGAACGTCAGTGTTATCCCAGGAGGCTGCCTTCGCCATCGGTATTCCTCCACATCTCTACGCATTTCACTGCTACACGTGGAATTCTACCTCCCTCTGACACACTCTAGTTAGACAGTTTCAAAAGCACGTCCCAAGTTGAGCTCGGGGATTTCACATCTGACTTATCTAACCGTCTGCGCTCGCTTTACGCCCAGTAATTCCGATTAACGCTCGCACCCTACGTATTACCGCGGCTGCTGGCACGTAGTTAGCC
+
CCCCCGFGGGG@FGGGGEFGCFGGGGGGFGGGGGGGGGEGGGGGGGGGGGGGGFGGGGGGGFGFGEGGFDGGGGGGGGGGFEEFGGGGDFGDGGGGGGGAFGFGGGGGF@FGGFGGGGGFGGGEFGEDFFGGGGGGGGGGGGGGGGGGGEFDFGF@FGGFFGGDDGG,@EEFFGG>9D?DGGGFE8=?D8EEEGGGD6?FCFF@AFAAEACFEFFFFFFFFABBFB=29@F@9>88@F1B@2(9775CCFFF6?EEDFFDFFF;F?:???8>2:B>41(,,3(72)5(234:(30<9)-4)
@M04999:289:000000000-L3R54:1:1101:5938:5978 2:N:0:396
GAGACTACCAGGGTATCTAATCCTGTTTGCTCCCCACGCTTTCGCATCTCAGCGTCAGTATCTGTCCAGAAGGCCGCCTTCGCCACCGGTATTCCTCCACATCTCTACGCATTTCACCGCTACACGTGGAATTCTACCTTCCTCTACAATACTCTAGTTAACCAGTTTTAAGTGCAATTCCTAGGTTGAGCCCAGGGCTTTCACACCTAACTTAATTATCCGCCTACATGCCCTTTACGCCCAGTCATTCCGATTAACGCTCGCACCCTCCGTATTACCGCGGCTGCTGGCACGGATTT
+
CCCCCGFGGGGGGGGGGGGGGGGGGGGEGGGGGFEGGGCFGGGGGGGGGGGGGGGGGGFGGGGGGGGGGGFGGGGGGGGGGGGGGGGGGEFGGGGGGGGGGGGGGGGGGGDGGGGGGGGGGGGGGGFGGG@GFGGGGGGGGGCGGGGGGGGGGGFEFGGGFGGG?AFFGGGGDFGGFG5=DFGG8@DGGDFGGGE6CDGGFFFFFFFFFEDCFFFFFFFFFABDFFDE66>FFFFF4:=EF>D>:7A?<E?8@;67CFF>6@F>FF0,,8:0401?2AFF9107>;<),(4??000,()
@M04999:289:000000000-L3R54:1:1101:16941:5980 2:N:0:396
GACTACTCGGGTATCTAATCCTGTTTGCTACCCACGCTTTCGAGCATGAACGTCAGTGTTATCCCAGGAGGCTGCCTTCGCCATCGGTATTCCTCCACATCTCTACGCATTTCACTGCTACACGTGGAATTCTACCTCCCTCTGACACACTCTAGTTAGACAGTTTCAAATGCACGTCCCAAGTTGAGCTCGGGGATTTCGCATCTGACTTATCTAACCGTCTGCGCTCGCTTTACGCCCAGTAATTCCGATTAACGCTCGCACCCTACGTATTACCGCGGCTGCTGGCACGTAGTTAGCC
+
CCCCCGGGGGGGGGGGGGGGGGGGGGGGGFGGGGGGGGGGGGGGGGGGGGGGGGGGGGGGGGGGGGGGGGGGGGGGGGGGGGGGGGGGGGGGGGGGGGGGGGGGGGGGGGGGGGGGGGGGGGGGGFGGGGFGGGGGGGGGGGGGGGGGGGFGGGGGGGG8DGGGFFDEFGGGGFGGFGFGGGGGGGGGFFGGGGGGGGDFFEF>EFFFEEE@E>FFFFFFBDDDEBB9@FFFFFFFFFFEFDFFE3?CCEF;;79416;;(4167?0:<2:?BBFFAF;>0;>FFFFF:(481(88)4:).
@M04999:289:000000000-L3R54:1:1101:8978:5994 2:N:0:396
GACTACAAGGGTATCTAATCCTGTTCGCTCCCCACGCTTTCGTCCATCAGCGTCAATCGGTATTTAGTAACCTGCCTTCGCAATCGGGGTTCTGTGTAATATCTATGCATTTCACCGCTACACTACACATTCCAGCTACTTCAATACTATTCAAGATTAACAGTATCAACGGCAGTTCTACAGTTAAGCTGCAGGTTTTCACCGCTGACTTATCAACCCGCCTACGGACCCTTTAAACCCAATAAATCCGGATAACGCTCGCATCCTCCGTATTACCGCGGCTGCTGGCACGGAGTTAGCC
+
CCCCCGGGGGGGGGGGGGGGGGGGGGGGGGGGGGGGGGGGGGGGGGGGGGGGGGGGGGGGGFGGGGGGGGGGGGGGGGGGGGGGGGGGGGGGGGGGGGGGGGGGGGGGGGGGGGGGGGGGGGGGGGGGGGGGGGGGGGGGGGGDFGGGGGGGGFGDFDGGGGGGGGGGGGGGGGGFFGFGGGGCFGGGGGGGGGGGGCFGCCFFFFFFFFECEFFFDFFFFFFFFAFF>@FFF=4@>FFFD<;EFC3?EB1<(8@@?06?;BF?>?FF:6::7BA6<?B126>FFFFB::?BFF>11))6.
@M04999:289:000000000-L3R54:1:1101:7440:6006 2:N:0:396
TGGACTACTAGGGTATCTAATCCTGTTCGCTACCCATGCTTTCGAACCTCAGCGTCAGTTACAGACCAGAGAGCCGCCTTCGCCACTGGTGTTCTTCCATATATCTACGCATTCCACCGCTACACATGGAGTTCCACTCTCCTCTTCTGCACTCAAGAAAAACAGTTTCAGCTGCACTTCCCCGGTTAAGCCGAGGGCTTTCACAGCTGACTTGTTCTCCCGCCTGCGTTCGCTTTACGCCCAATAAATCCGGACAACGCTTGCCACCTACGTATTACCGCGGCTGCTGGCACGTAGTTAT
+
CCCCCDFGGGFGGGGGGGGGGGGGGFFEGDGEGGGGGGGGGGFGFGFGFGGGGGEGGGFGGGGGGFGGGFFGGGGGGGGGGGGGGGGGGFGGGGGGFGGGGGGGGGGGGGGGGGGGGGGGGGGGGCGCFGGGGGGGGFGCEGFGEFGGGGFGAFGCCFCGGFEGGGFD:EFGFFGGFFFG7?FEGGGECFGGCEDGD7CGFFFFFFFFFFFFEFFAC:FEFFFF@29@=2,/7?<DCEFFFFF<D@A6<53(63;>F:3>?BFB(6>:0:>F23)8-:<?>FB>FF??F4::<080?-)6)
@M04999:289:000000000-L3R54:1:1101:26337:6012 2:N:0:396
GTACGGACTACTAGGGTATCTAATCCTGTTCGCTCCCCACGCTTTCGTCCATCAGCGTCAATCGGTATTTAGTAACCTGCCTTCGCAATCGGGGTTCTGTGTAATATCTATGCATTTCACCGCTACACTACACATTCCAGCTACTTCAATACTATTCAAGATTAACAGTATCAACGGCAGTTCTACAGTTAAGCTGCAGGTTTTCACCGCTGACTTATCAACCCGCCTACTGACCCTTTAAACCCAATAAATCCGGATAACGCTCGCATCCTCCGTATTACCGCGGCTGCTGGCACGGAGT
+
CCCCCGGGGGGGGGGGGGGGGGDCFGGGGGGGGGGGGGGGGGGGGGGGGGGGGGGGGGGGGGGGGGGGGGGGGGGGGGGGCFGGGGG@GGGGGGGGGGFFGGGFFFAFGGGGGGDGGGGGGGGGGGGGGGGGGGGGGGGGGGGGGGGGGGGGGGGGGGGGGGGGCDGGGGGGGGGGDDFGDFGGGGGGGGGGGGGG6?FGFFFAFFFFFF=ABFFFCFFFFDFFAF>DF=*7CEF2BDFFC:>@?FD@8A<E<8031;@EE@@F@3(32;(4229<?0>22)-7197>6:>0313>?641-
@M04999:289:000000000-L3R54:1:1101:6667:6022 2:N:0:396
CTGACTACTCGGGTATCTAATCCTGTTTGCTCCCCACGCTTTCGCATCTCAGCGTCAGTATCTGTCCAGAAGGCCGCCTTCGCCACCGGTATTCCTCCACATCTCTACGCATTTCACCGCTACACGTGGAATTCTACCTTCCTCTACAATACTCTAGTTAACCAGTTTTAAGTGCAATTCCTAGGTTGAGCCCAGGGCTTTCACACCTAACTTAATTATCCGCCTACATGCCCTTTACGCCCAGTCATTCCGATTAACGCTCGCACCCCCCGTATTACCGCGGCTGCTGGCACGGAGTT
+
CCCCCGGGGGGGGGDGGGGGGGDDGEGFGGFGGGGGGGGGEGGGGGGGGGGGGGFGGGGGGGGGGGGGGGGGGGGGGGGGGGGGGGGGGGGGGGGGGGGGGFG,EEGGGGGEGGGFGGGGGGGGGGGGEFGFFGGGGGGGGGGGGGGGDGFFAFFAFFFGGGGGG=DFGGGGDGGGFCFGFGDGFGCCDGGGGGDCDGGGFFFFFFFF5@:C7AFFFAAEFDBAA>B:?43@FF27CC?A>2995=E?6CFF0;((6)((/66@FFF?(31349?F9<>FF6;969::?B0(4403043
@M04999:289:000000000-L3R54:1:1101:18090:6050 2:N:0:396
GTGACTACTAGGGTATCTAATCCTGTTCGCTCCCCACGCTTTCGCTCCTCAGCGTCAGTGACGGCCCAGAGACCTGCCTTCGCCATCGGTGTTCTTCCCGATATCTACACATTCCACCGTTACACCGGGAATTCCAGTCTCCCCTACCGCACTCCAGTCCGCCCGTACCCGGCGCCGATCCACCGTTAAGCGATGGACTTTCACACCAGACGCGACGAACCGCCTACGAGCTCTTTACGCCCAATAAATCCGGATAACGCTTCCACCCTACGTATTACCGCGGCTGCTGGCACGTAGTT
+
CCCCCGGGGGGGGGGGGGGGGGGGFGGGGGGGGGGGGGGGEGGGGEGGGGGGGGGGGGGGGGGGGGGGGGGGGGGGGGGGGGGGGGGGGGGGGGGGGGGG@CEEGGGGGGGGGGGGGGGGGGGGGGGGGGEGGGGGGGGGGGGGGGGFGGGGGGGGGFGGGGGGGG6EGGCEEGGEAC?CGDGGGCGGDGGGEC:>CCCFFFFFFFFF60;@;5BEFB>BF196(4?F:?F9?)4649:>>01170<B<:BB9?08A??0:(().9??60(2.82464)37069>9?7>((4)(,,.4)
@M04999:289:000000000-L3R54:1:1101:26892:6060 2:N:0:396
TCTGACTACTAGGGTATCTAATCCTGTTCGCTCCCCACGCTTTCGTCCATCAGCGTCAATCGGTATTTAGTAACCTGCCTTCGCAATCGGGGTTCTGTGTAATATCTATGCATTTCACCGCTACACTACACATTCCAGCTACTTCAATACTATTCAAGATTAACAGTATCAACGGCAGTTCTACAGTTAAGCTGCAGGTTTTCACCGCTGACTTATCAACCCGCCTACGGACCCTTTAAACCCAATAAATCCGGATAACGCTCGCATCCTCCGTATTACCGCGGCTGCTGGCACGGAGTT
+
CCCCCGGGGGGGGGGGGGGGGGGGGGGGGGGGGGGGGGGGGGGGGGGGGGGGGGGGGGGGGGGGGGGGGFGGGGGGGGGGGGGGGEGGGGGGG+AFGGEFFFGEEFAFFGGGGGGGGGGGGGGGGGGGGGGGGGGGGCEGGGGGGGGGGGGGGGGGGGGGGGGGGGGFGGGGGGDGDGFDFGGGGFGGGGGGGFGGGGDFB?FFFFFFA)=CCB99AFFDF5AFBAAF=D=@@DBBEFCAE;@?F@E34<?;B>DD@EFF((1199?BFFFFF8(:29><?0(1996??FFF0>?>;43<
@M04999:289:000000000-L3R54:1:1101:13997:6081 2:N:0:396
ACCAAGACTACCAGGGTATCTAATCCTGTTTGCTCCCCACGCTTTCGCATCTCAGCGTCAGTATCTGTTCAGAAGGCCGCCTTCGCCACCGGTATTCCTCCACATCTCTACGCATTTCACCGCTACACGTGGAATTCTACCTTCCTCTACAATACTCTAGTTAACCAGTTTTAAGTGCAATTCCTAGGTTGAGCCCAGGGCTTTCACACCTAACTTAATTATCCGCCTACATGCCCTTTACGCCCAGTCATTCCGATTAACGCTCGCACCCTCCGTATTACCGCGGCTGCTGGCACGGAGT
+
CCCCCGGGGGGGGGGGGGGGGGGGGGGGGGGGGGGGGGGGGGGGGGGGGGGGGGFGGGGGGGGGGGGGGGGGGGGGGGGGGGGGGGGGGGGGGDFGGGGGGGGGFGGGGGGGGGGGGGGGGGGGGGGGGGGGGGGGGGGGGGGGGGGGGGGGGGGGGGGGGGGGGGGGGGGGGGGGFGFGGGGGGGGGGGGGGGGGGGGGFFFFFFFFFFFFFFFFFFFFFFFFDFFDFFFFFFFFFFFFFFFFFFF@FFFFFEF@F0;EFFB@FFBFFFFB<62:?1?BF<?09;B>F?>7??FFF0;0-
@M04999:289:000000000-L3R54:1:1101:8690:6083 2:N:0:396
GTGGGACTACTCGGGTATCTAATCCTGTTTGCTCCCCACGCTTTCGCATCTCAGCGTCAGTATCTGTCCAGAAGGCCGCCTTCGCCACCGGTATTCCTCCACATCTCTACGCATTTCACCGCTACACGTGGAATTCTACCTTCCTCTACAATACTCCAGATAACCAGTTGTAAGTGCAATTCCCAGGTTGAGCCCGGGGCTTTCACACCTAACTTAATTATCCGCCTACATGCCCTTTACGCCCAGTCATTCCGATTAACGCTCGCACCCTCCGTATTACCGCGGCTGCTGGCGCGGAGTT
+
CCCC@@DFEFDFGDGG:FGGG<CEFGGGGCCEAFGGGGGDGG@FEGGGGG<EFGFEFFECF<9EFCFCFFFGEEFGGD7C:@FFGGGEGGGGD7FFGF<BF<AFEGCEEGGDBE7?FDEF7@>FGGGGGGGGGCFFGGF9E==DGGCFFGGDEF:E@D@FGCEFDFDGC,@FFGF,<=9=?DGCEFEFGGGGG6@DG>D7BA4AC9+*7).458BF;C+/4@?@=?52:54@@;8@8)/A086(,64=A?<EF;07?19C:>?4112790(,-4:(8())6:,(--(4()).1((-1(43(
@M04999:289:000000000-L3R54:1:1101:20222:6084 2:N:0:396
TACGACTACTGGGGTATCTAATCCTGTTTGCTCCCCACGCTTTCGCATCTCAGCGTCAGTATCTGTCCAGAAGGCCGCCTTCGCCACCGGTATTCCTCCACATCTCTACGCATTTCACTGCTACACGTGGAATTCTACCTTCCTCTACAATACTCCAGATAACCAGTTTTAAGTGCAATTCCCAGGTTGAGCCCGGGGCTTTCACACCTAACTTAATTATCCGCCTACATGCCCTTTACGCCCAGTCATTCCGATTAACGCTCGCACCCTCCGTATTACCGCGGCTGCTGGCACGGAGTT
+
CCCCCGGGGGGGGGGGGGGGGGGGGGGGGGGGGGGGGGGGGGGGGGGGGGGGGGGGGGGGGGGGGGGGGGGGGGGGFGGGGGGGGFGGGGGGGGGGGGGGGGGGCFGFGGGGGGGGGGGEFGGGGGGGGGGGGGGGGGGGGGGFGGGGGGGGGFGGGGGGGGGGGGFGCFGGGGGDFGFGGGGGGGGGGFGGGGGGGGGGFFFFFFFA=B==EFFAAAFCFEFFFFFFFFFFFB@BFFFFFF;6=@FFFE?EEDFF?CFFBDFFBB9963:BF?<F>FF<<>B996(18:(,17<B9BF?
@M04999:289:000000000-L3R54:1:1101:6521:6098 2:N:0:396
GGACTACTGGGGTATCTAATCCTGTTTGCTCCCCACGCTTTCGCATCTCAGCGTCAGTATCTGTCCAGAAGGCCGCCTTCGCCACCGGTATTCCTCCACATCTCTACGCATTTCACCGCTACACGTGGAATTCTACCTTCCTCTACAATACTCTAGTTAACCAGTTTTAAGTGCAATTCCTAGGTTGAGCCCAGGGCTTTCACACCTAACTTAATTATCCGCCTACATGCCCTTTACGCCCAGTCATTCCGATTAACGCTCGCACCCTCCGTATTACCGCGGCTGCTGGCACGTAGTTAGC
+
@CCCCGGGGGGGGGGGGGGGGGGGGGGGGGGGGGGGGGGGGGGGGGGGGGGGGGGGGGGGFGGGGGGGGGGGGGGGGGGGGGGGGGGGGGGGGGGGGGGGGGGGGGGGGGGGGGGGGGGGGGGGGGGGGDFFFGGGGGGGGGGGGGGGGGGGGGGGGGGGGGGGFGGGGGGGGG7EDGFGGGGCDG8CFGGGGGGDGG6DFFFFFFFFFDFFFFFFFFFFFFAD=DEE?462@BEFFFFE>>DB@EFFFFFFD?DC<7372;;FFFF?FBF?0:7>A96999;69:7??FF?F8:::<2:4
@M04999:289:000000000-L3R54:1:1101:18795:6106 2:N:0:396
TTGACTACCCGGGTATCTAATCCTGTTTGCTCCCCACGCTTTCGCATCTCAGCGTCAGTATCTGTCCAGAAGGCCGCCTTCGCCACCGGTATTCCTCCACATCTCTACGCATTTCACCGCTACACGTGGAATTCTACCTTCCTCTACAATACTCCAGATAACCAGTTTTAAGTGCAGTTCCCAGGTTGAGCCCGGGGCTTTCACACCTACCTTAATTATCCGCCTACATGCCCTTTACGCCCAGTCATTCCGATTAACGCTCGCACCCTCCGTATTACCGCGGCTGCTGCCACGGAGTT
+
CCCCCGGGGGGGGGGGGGGGGGGGGGGGGGGGGGGGGGGGGGGGGGEEGGGGGGGGGGGGGGGGFGGGGGGGGGGGGGGGGGGGGGGGGGGGGGGGGGGGGGGFGGGGGGGGGGGGGGGGGGGGGGGGDGCGGGGGGGFGGGGGGGGGGGGGFFGGCEDGGGGGGGGGGGGGFFCFBFFGGGGGFFFFGGGFGGGGDDCGFFFFFFFFFF@ECFAFEFFE8@9>>=@BEEE;;E@;CE;FFFD134;55CCFD<1@EFFFB:B99>9?:BBF?(24-<<BFB9BBF64?)4?77((-2(
@M04999:289:000000000-L3R54:1:1101:10138:6107 2:N:0:396
TTAGACTACCGGGGTATCTAATCCTGTTCGCTCCCCACGCTTTCGTCCATCAGCGTCAATCGGTATTTAGTAACCTGCCTTCGCAATCGGGGTTCTGTGTAATATCTATGCATTTCACCGCTACACTACACATTCCAGCTACTTCAATACTATTCAAGATTAACAGTATCAACGGCAGTTCTACAGTTAAGCTGCAGGTTTTCACCGCTGACTTATCAACCCGCCTACGGACCCTTTAAACCCAATAAATCCGGATAACGCTCGCATCCTCCGTATTACCGCGGCTGCTGGCACGGAGTT
+
CCCCCGGGGGGGGGGGGGGGGGGGGGGGGGGGGGGGGGGGGGGGGGGGGGGGGGGGGGGFGGGGFGGGGGGGGGGGGGGGGGGGGGGFGGGGGGGGGGGGGGGF9FFGGGGGGGGGGGGGGGGGGGGGGGGGGGFGGGGGGGGGGGGGGGGGGFGGGGGGGGDGGGGGGGGGGGGGEGFFGGGGGGGGGFFGGGGGGGDGFFFFFFFFFBAFFFFFFFFFFFFFFFFFFFFFFFFDFC5FEFFDF1;AEFFFB97?;<?F;2?BFFFFFFFFFFB?>>FF0>>FF66().51:2:;BFFB
@M04999:289:000000000-L3R54:1:1101:25880:6120 2:N:0:396
GGAGACTACTCGGGTATCTAATCCTGTTTGCTACCCACGCTTTCGAGCATGAACGTCAGTGTTATCCCAGGAGGCTGCCTTCGCCATCGGTATTCCTCCACATCTCTACGCATTTCACTGCTACACGTGGAATTCTACCTCCCTCTGACACACTCTAGTTAGACAGTTTCAAATGCACGTCCCAAGTTGAGCTCGGGGATTTCACATCTGACTTATCTAACCGTCTGCGCTCGCTTTACGCCCAGTAATTCCGATTAACGCTCGCACCCTACGTATTACCGCGGCTGCTGGCACGGAGTTT
+
CCCCCGFGGGGGGGGGGGGGGGGGGGGGGGGGGGGGGGGGGGGGGGGGGGGGGGGGGGGGGGGGGGGGGGGGGGGGGGGGGGGGGGGGGGGGGGGGGGGGGGGGGGGGGGGGGGGGGGGGGGGGGGGGGGGGGGGGGGGGGGGGGGGDFGGGGGGGGGGGFGGGGGGGGGGGGGGGFGFGGGGFGGGGGGGGGGGG6DGGFFFFFFFFEFCFFFFFFFFFFFFFFFFFBFFFFF=9BEFEFF9;?ECEEFEFE?FFFFF;9@FFFFF9:BFFB:?F:BBA?BBBF21(8::?<B(,-48:)
@M04999:289:000000000-L3R54:1:1101:22136:6136 2:N:0:396
GAGACTACTCGGGTATCTAATCCTGTTTGCTCCCCACGCTTTCGCATCTCAGCGTCAGTATCTGTCCAGAAGGCCGCCTTCGCCACCGGTATTCCTCCACATCTCTACGCATTTCACCGCTACACGTGGAATTCTACCTTCCTCTACAATACTCTAGTTAACCAGTTTTAAGTGCAATTCCTAGGTTGAGCCCAGGGCTTTCACACCTAACTTAATTATCCGCCTACATGCCCTTTACGCCCAGTCATTCCGATTAACGCTCGCACCCTCCGTATTACCGCGGCTGCTGGCACGGAGTT
+
CCCCCGGGGGGGGGGGGGGGGGGGGGGGGGGGGGGGGGGGGGGGGGGGGGGGGGGGGGGGGGGGGGGGGGGGGGGGGGGGGGGGGGGGGGGGGGGGGGGGGGGGGGGGGGGGGGGGGGGGGGGGGGGGGGGGFGGFGGGGGGGGGGGGGGGGGGGGGFGGGGGGGGGGGGGCCEFFFGFGFGGGFFFGFGGG6DGGDGGGFFFFFFFFFFFFFFFFEFF4BD25:>@FC<3>:EFFC==DBFD2;8>EFECE@<F@CC1(((.60:>F:??020::<<68>F9BF>6),(30<:0(22<
@M04999:289:000000000-L3R54:1:1101:12140:6160 2:N:0:396
TGACTACTGGGGTATCTAATCCTGTTTGCTCCCCACGCTTTCGCATCTCAGCGTCAGTATCTGTCCAGAAGGCCGCCTTCGCCACCGGTATTCCTCCACATCTCTACGCATTTCACCGCTACACGTGGAATTCTACCTTCCTCTACAATACTCCAGATAACCAGTTTTAAGTGCAATTCCCAGGTTGAGCCCGGGGCTTTCACACCTAACTTAATTATCCGCCTACATGCCCTTTACGCCCAGCCATTCCGATTAACCCTCGCACCCTCCGTCTTACCGCGGCTGCCGCCTCAGAGTTGGC
+
C<@@CFFGAC,@7CFFGGGGGFFGFAA@FFFF8FFGGGGCEFBFEDGFGFGGGGGG:FFGGGGGFGCGFFFGGGGGGGC@=FFGGFGGFGFGGFEF4FGF<FEG9FGECCFFFGFGGGGC:CFEGGGD+EFGGCGGF>,@FFGF9EGGCFGGDFGFF?EDGGFDDD:CDFEECGGGFGCFGGC@D6:FEGGFGC>*;*;@A69:AE4A7B98;FFA?ABEFFF2>B:CF9;B3@;9E<FFFD@(2(/67<8((/(.6)/34(9(728,-3(-(,(-6:?04(((,-(4(((-(,),-6)(,
@M04999:289:000000000-L3R54:1:1101:17618:6261 2:N:0:396
TGACTACCGGGGTATCTAATCCTGTTCGCTCCCCACGCTTTCGTCCATCAGCGTCAATCGGTATTTAGTAACCTGCCTTCGCAATCGGGGTTCTGTGTAATATCTATGCATTTCACCGCTACACTACACATTCCGGCTACTTCAATACTATTCAAGATTAACAGTATCAACGGCAGTTCTACAGTTAAGCTGCAGGTTTTCACCGCTGACTTATCAACCCGCCTACGGACCCTTTAAACCCAATAAATCCGGATAACGCTCGCATCCTCCGTATTACCGCTGCTGCTTGCACGGAGTTCGC
+
CACCCGGGGGDEGGGGGGGGGFGGGGGGGGGGGGGGGDGGGGGGGGEGGGDEEGGGGGGGGGDGGGGFGGGEFGGGGGGGGGEEGFFDGEFCGGGGGGGFGDGGGGGEGGGGGGGGGDGGGGGGGGGGGGGGGGCEEGEGGGGGGFFGFGFGFFGGGFGFGFFGGGGGGGGE+C>EFGFGGGDFFFDGGGG6CGFFDCCFFFFFBEFF=BEF;FFCEFFF>>B@===(6@FFDF;;CC3A6??D;)675;@0<?:BF:B:?B(,46?>A79?B?><<>?F09924<8).()4(2((-4)(-
@M04999:289:000000000-L3R54:1:1101:6106:6261 2:N:0:396
GCGACTACCGGGGTATCTAATCCTGTTCGCTACCCATGCTTTCGAACCTCAGCGTCAGTTACAGACCAGAGAGCCGCCTTCGCCACTGGTGTTCTTCCATATATCTACGCATTCCACCGCTACACATGGAGTTCCACTCTCCTCTTCTGCACTCAAGAAAAACAGTTTCAGCTGCACTTCCCCGGTTAAGCCGAGGGCTTTCACAGCTGACTTGTTCTCCCGCCTGCGTTCGCTTTACGCCCAATAAATCCGGACAACGCTTGCCACCTACGTATTACCGCGGCTGCTGGCACGTAGTT
+
CCCCCGGGGGGGGGGGGGGGGGGGGGGGGGGGGGGGGGGGGGGGD@EEGGGGGGGGGGGGGGGGGGGGGGGGGGGGGGGGGGGGDGGGGGGGGGGGGGGGGGGGGGGGGGGGGGGGGGGGGGGGGGGGGGGGGGGGGGGGGGGGGGGGGGGGGGGGGGFFGGGGFGGGGGGGGGGGFGFGGGGGGGGGGGGGGGGGCGGGFFFFFFFFEFFFFFFFFFFFFFFFDDFF@@FFFF?FFFFF@9<1:?ADFFFFBF99<?>FFF?BBAFBFFFFB24?FFA:>B;>02????:13887084
@M04999:289:000000000-L3R54:1:1101:20114:6304 2:N:0:396
TTCGGGACTACAAGGGTATCTAATCCTGTTCGCTCCCCACGCTTTCGCTCCTCAGCGTCAGTGACGGCCCAGAGACCTGCCTTCGCCATCGGTGTTCTTCCCGATATCTACACATTCCACCGTTACACCGGGAATTCCAGTCTCCCCTACCGCACTCCAGTCCGCCCGTACCCGGCGCCGATCCACCGTTAAGCGATGGACTTTCACACCAGACGCGACGAACCGCCTACGAGCTCTTTACGCCCAATAAATCCGGATAACGCTTGCAACCTACGTATTACCGCGGCTGCTGGCACGTAGT
+
CCCCCGGGGGGGGGGGGGGGGGGGGGGGGGGGGGGGGGGGGGGGGGGGGGGGGGGGGGGGGGAFG7FGGGGGGGGGGGGGGGGGGGGGGFGGGGGGGGGGGGDFGGGGGGGGGGGGGGGGGGGGGGGGGGGGDGGGGGGGGFGGGFGGGGCEGEGGGGGGGGGDGGGGGCCGGGCCBDED5<DECF65CEE=7C5CDDC*=FFFFFFA.;?B0@350@:6)29;FBB<?FF(4>9?BFF4<0?BF?BF0<2<:?>9<F?BB69?F<B2)5:?:>FFFB?4<>169-39>62):?B<(.((-
@M04999:289:000000000-L3R54:1:1101:6569:6362 2:N:0:396
CCGGGGACTACCAGGGTATCTAATCCTGTTTGCTCCCCACGCTTTCGCATCTCAGCGTCAGTATCTGTCCAGAAGGCCGCCTTCGCCACCGGTATTCCTCCACATCTCTACGCATTTCACCGCTACACGTGGAATTCTACCTTCCTCTACAATACTCCAGATAACCAGTTTTAAGTGCAGTTCCCAGGTTGAGCCCGGGGCTTTCACACCTAACTTAATTATCCGCCTACATGCCCTTTACGCCCAGTCATTCCGATTAACGCTCGCACCCTCCGTATTACCGCGACTGCTGGCACGGAGT
+
CCCCCGDGGGGGGGGGGGGGGGDCFGGGGGGGGGGGGGGGGGGGGGGGGGGGGGGGGGGGGGGGGGGGGGGGGGGGGGGGGGGGGGGGGGGGGGGGGGGGGGGGGGGGGGGGGGGGGGGGGGGGGGGGGGGGGCFGGGGGGGGFGGGGGGGGGGGGGGGGFDGFGGGGGGGGCFFGFGFFGGGGGFGGGGGGGGGFGGGGFFFFFFFFFDFFBFFFFFFFFFFF9=@6?DFFFFF@EF@FF?FFB@F@FEFFFCEBF?FFF<>B?FF026?<FFFF:??AFFB01>6>B7A0?61<:(2(-
@M04999:289:000000000-L3R54:1:1101:11202:6365 2:N:0:396
ATTGGACTACCAGGGTATCTAATCCTGTTTGCTACCCACGCTTTCGAGCATGAACGTCAGTGTTATCCCAGGAGGCTGCCTTCGCCATCGGTATTCCTCCACATCTCTACGCATTTCACTGCTACACGTGGAATTCTACCTCCCTCTGACACACTCTAGTTAGACAGTTTCAAATGCACGTCCCAAGTTGAGCTCGGGGATTTCACATCTGACTTATCTAACCTTCTGCGCTCGCTTTACGCCCAGTAATTCCGATTAACGCTCGCACCCTACGTATTACCACGGCTGCTGGCACGTAGTT
+
CCCCCFFGGGGGGGDFCFFGGGGGGGFFGGGGGDACFFGCFGGGGGGFGGGCFFGGGGGGFGGGGGFFGFGG?@FGGGGGGGGGGGGGGGDGCFFGGGGGGGG8EFGGGGGGGGGFGGGGGGGGGGFEFG7EGGGGGGFGGGGGGGGGCFGGGGGDFGAEEAFG=FFFGGFEDAFGFDFFFGGGA@FFGCDCFGGG>D>D>CFFFFAF@5*;AFFCEFFEFEC*@EBEF=BFFF@@BFEF@F=BF(6<C776C1;;?@C68@<?2;924:?13:?7A0:A2)44(72;1)50((.:B:3::
@M04999:289:000000000-L3R54:1:1101:26362:6365 2:N:0:396
GACTACCAGGGTATCTAATCCTGTTTGCTACCCACGCTTTCGAGCATGAACGTCAGTGTTATCCCAGGAGGCTGCCTTCGCCATCGGTATTCCTCCACATCTCTACGCATTTCACTGCTACACGTGGAATTCTACCTCCCTCTGACACACTCTAGTTACACAGTTTCAAATGCACGTCCCAAGTTGAGCTCGGGGATTTCACATCTGACTTATCTAACCGTCTGCGCTCGCTTTACGCCCAGTAATTCCGATTAACGCTCGCACCCTACGTATTACCGCGGCTGCTGGCACGTAGTTCGCC
+
CCCCCGGGGGGGGGGGGGGGGGGGGGGGGGGGGGGGGGGGGGGGGGGGGGGGGGGGGGGGGGGGGGGGGGGGGGGGGGGGGEEGGGGGGGGGGGGGGGGGGGGGGGGGGGGGGGGGGGGGGGGGGGGGGGGGGGGGGGGGGGGGGGGGGGFGGGGGGGGGGGGGGFGGCGGGFGGGFGFGG6DFGGGGD,,AEGGDDGGF?FFFFFFFEFFFFFFFFFFFBAFDFFBFFFFFDFFFF=9EDFEEFEFFC4;@F;EF;><76@FF>B?B??:2>BFFFFFFFFFFFF72((.4..((6-(3-
@M04999:289:000000000-L3R54:1:1101:21237:6390 2:N:0:396
TTAGACTACTCGGGTATCTAATCCTGTTTGCTACCCACGCTTTCGAGCATGAACGTCAGTGTTATCCCAGGAGGCTGCCTTCGCCATCGGTATTCCTCCACATCTCTACGCATTTCACTGCTACACGTGGAATCCTACCTCCCTCTGACACACTCTAGTTAGACAGTTTCAAATGCACGTCCCAATTTGAGCTCGGGGATTTCACATCTGCCTTATCTAACCGTCTGCGCTCGCTTTCCGCCCAGTAATTCCGATTACCGCTCGCACCCTACGTATCCCCGCGGCTGCGTGCCTGTATTTC
+
CCC?,CFCAECFEGG7@E@FF,<CE@FEE<FC,CC8,BF:FF<FC86C@<B@FA@C@CGGCFF<,FFCCC<F7,B<4?,E<F=FG>CB::F<D,?F5F8BFFGF=<E9FD7:7C@F?FGC9>;FCFCFF:F:=,@FDEFGGGGFEE,,=FF8@,6,4=4E@,,E9+=E:FDAFF9EFCDFG@?9@,@@CE+@,@C6977=C6CF;6BFE;*3:3917BF7FD=<==>FAB4@>(:(5*8:>@>(:=C397EE@0(3;)7(6;B079>9?BBBB?45().499>((,(-,,,((-)).5-6)
@M04999:289:000000000-L3R54:1:1101:24956:6410 2:N:0:396
GACTACAAGGGTATCTAATCCTGTTCGCTCCCCACGCTTTCGTCCATCAGCGTCAATCGGTATTTAGTAACCTGCCTTCGCAATCGGGGTTCTGTGTAATATCTATGCATTTCACCGCTACACTACACATTCCAGCTACTTCAATACTATTCAAGATTAACAGTATCAACGGCAGTTCTACAGTTAAGCTGCAGGTTTTCACCGCTGACTTATTAACCCGCCTACGGACCCTTTAAACCCAATAAATCCGGATAACGCTCGCATCCTCCGTATTACCGCGGCTGCTGGCACGGAGTTAGCC
+
CCCCCGGGGGGGGGGGGGGGGGGGGGGGGGGGGGGGGGGGGGGGGGGGGGGGGGGGGGGGGGGGGGGGGGGGGGGGGGGGGGEGGGGGGGGGGGGGGGGGGGGGGGGGGGGGGGGGGGGGGGGGGGGGGGGGGGGGGGGGGGGGGGGGGGGGGGGGGGGGGGGGGGGGGGGGGGGFFGFGGGGGGGGGGGGFGGGGGDGGFFFFABBECEFFFFFFEFFBEAFFFF9D@2@=BBECCFDE@FFFFFFFE>FFFFFFD616;FFFFFBA701??7>DA?B>1;FFB72?B?>?0108?29<:
@M04999:289:000000000-L3R54:1:1101:18521:6412 2:N:0:396
TGACTACCAGGGTATCTAATCCTGTTTGCTCCCCACGCTTTCGCATCTCAGCGTCAGTATCTGTCCAGAAGGCCGCCTTCGCCACCGGTATTCCTCCACATCTCTACGCATTTCACCGCTACACGTGGAATTCTACCTTCCTCTACAATACTCCAGATAACCAGTTTTAAGTGCAATTCCCAGGTTGAGCCCGGGGCTTTCACACCTAACTTAATTATCCGCCTACATGCCCTTTACGCCCAGTCATTCCGATTAACGCCCGACCCCTCCGTATTACCGCGGCTGCTGGCACGGATTTAGC
+
CCCCCFGGDFEEGGGGGGGGFGFFGGGGGGGCFGGGGGGGGFGGGGGGGGEFGGGGDFGGGGGGGGGGFFFGGGGGGGDGGG@FGGGGGDGGGGGGGGGGFGGGGGGGGGGGFGGGGGGGGGGGGFGDCEGGGFFGGGGGGGGGGGFGGGGFGGGGGGGGGGGGFFFGCFGGFFGGCFFGGGGFFGE6FGGGGGGGGGGCAFFCF>FFE:CE=FFFFFFE?@@@?BEEFFFFFB>CFD(53625@FC?EE;6?@<6C01(391(49:(-491?B?<FA0(-(((1:,:70:?:>;(())-)
@M04999:289:000000000-L3R54:1:1101:10922:6473 2:N:0:396
AGATGGACTACCCGGGTATCTAATCCTGTTCGCTACCCATGCTTTCGAACCTCAGCGTCAGTTACAGACCAGAGAGCCGCCTTCGCCACTGGTGTTCTTCCATATATCTACGCATTCCACCGCTACACATGGAGTTCCACCCTCCTCTTCTGCACTCAAGAAAAACAGTTTCAGCTGCACTTCCCCGGTTAAGCCGAGGGCTTTCACAGCTGACTTGTTCTCCCGCCTGCGTTCGCTTTACGCCCAATAAATCCGGACAACGCTTGCCACCTACGTATTACCGCGGCTGCTGGCACGTAGT
+
CCCCCGGGGGGGGGGGGGGGGGGGGGGGGGGGGGGGGGGGGGGGGGGGGGGGGGGGGGGGGGGGGGCFGGGGGGGGGGGGGGGGGGGGGGGGGGGGGGGGGGGGGGGGGGGGGGGGGGGGGGGGGGGGGGGFFGGGGGGGGGGGGGGGGGGFGGGGGGGGGGGGGGGGGGGGGGGGFGFGGGGGGGGGGGGGGGGDDGGGFFFFFFFFFFFFFFFF@FFFFFFFFFFFFFFFFFFFFFFAEFDBBFFFF2<BF7>0:;>?119BB<??FF?B>BF?DAB9<A6>909>B670.4(,18?:-
@M04999:289:000000000-L3R54:1:1101:6624:6478 2:N:0:396
CTGAGGACTACAAGGGTATCTAATCCTGTTCGCTCCCCACGCTTTCGTCCATCAGCGTCAATCGGTATTTAGTAACCTGCCTTCGCAATCGGGGTTCTGTGTAATATCTATGCATTTCACCGCTACACTACACATTCCAGCTACTTCAATACTATTCAAGATTAACAGTATCAACGGCAGTTCTACAGTTAAGCTGCAGGTTTTCACCGCTGACTTATCAACCCGCCTACGGACCCTTTAAACCCAATAAATCCGGATAACGCTCGCATCCTCCGTATTACCGCGGCTGCTGGCACGGAGT
+
CCCCCGGGGGGGGGGGGGGGGGCFFGGGGGGGGGGGGGGGGGGGGGGGGGGGGGGGGGGGGGGGGGGGGGGGGGGGGGGGGGGGGGGGGGGGGGGGGGGGGGGGGGGGGGGGGGGGGGGGGGGGGGGGGGGGGGGGGGGGGGGGGGGGGGGGGGGGGGGGGGGGDGGGGGGGGGFGBDFGGGGGGGGFFGGGGGGGGGGGFFFFFFFFAAFFFFFFFFFFFFFFFFFF@F?FDFFFFFFFFE@@;?1;4@EFFEF>1;;>EDB?B900<FFFA064:?>4AF?F;99BBFFF260>BFFF4
@M04999:289:000000000-L3R54:1:1101:4316:6502 2:N:0:396
GTGGACTACTGGGGTATCTAATCCTGTTCGCTCCCCACGCTTTCGTCCATCAGCGTCAATCGGTATTTAGTAACCTGCCTTCGCAATCGGGGTTCTGTGTAATATCTATGCATTTCACCGCTACACTACACATTCCAGCTACTTCAATACTATTCAAGATTAACAGTATCAACGGCAGTTCTACAGTTAAGCTGCAGGTTTTCACCGCTGACTTATCAACCCGCCTACGGACCCTTTAAACCCAATAAATCCGGATAACGCTCGCATCCTCCGTATTACCGCGGCTGCTGGCGCGGAGTT
+
CCCC@@<<@AFGGCC@C6<FC<FEDFGD<C76EGGEC:C7FGFEECFG7A<@FF:@@@@FDDFBF7E@EEGGFGGGFG8FEEFGG:F<FCFDGEFGDA<FG,?A,9;?AED;FE?AEFCE@>B:??FFFGGEGAFA;=DGAFGA;==EEGFCF;=FFDGGGGFGDFGD:FFGCGC+9=DDGCFDD8EFGF9FD8F?F7DFFFFFF*:?>>5@C=B>C6ABFABF)75=29((85@=5*1AEF<D?DEE)/7499(6?E<70321;029(.8(4((,4:<AFBF9(41?DF5?,,403,34
@M04999:289:000000000-L3R54:1:1101:8008:6513 2:N:0:396
GGACTACCGGGGTATCTAATCCTGTTCGCTCCCCACGCTTTCGTCCATCAGCGTCAATCGGTATTTAGTAACCTGCCTTCGCAATCGGGGTTCTGTGTAATATCTATGCATTTCACCGCTACACTACACATTCCAGCTACTTCAATACTATTCAAGATTAACAGTATCAACGGCAGTTCTACAGTTAAGCTGCAGGTTTTCACCGCTGACTTATCAACCCGCCTACGGACCCTTTAAACCCAATAAATCCGGATAACGCTCGCATCCTCCGTATTACCGCGGCTGCTGGCACCGAGTTAGC
+
C@@CCEDGGGGGGFGFFDFDEGGFGGGGFCFGFGGGGGCGGGGGGD:FGFDGGGEFGFEFCGFDF<FFGEGFGEECFFGGGGC=FGGGCGEGGFFGGGGGGGGG9?@AFFFGGGGAFGGGGGGGGGGGGGGGDGCG?FDGFGFGFGDFCCEEDGFDDG8FGGDEEGFF:DGG>EDCFG;DGGDGGGFE@FF6CCCGGDGG669ADEF4>BFFEFFF?A6A?5==25@FD@FFFFFFE<@FFF@()/;6?@@18;<@E1211,((,4?7AFBB22:<><(49090,()),,(.,(49??9<4
@M04999:289:000000000-L3R54:1:1101:13003:6524 2:N:0:396
TGCCGACTACTAGGGTATCTAATCCTGTTTGCTCCCCACGCTTTCGCATCTCAGCGTCAGTATCTGTCCAGAAGGCCGCCTTCGCCACCGGTATTCCTCCACATCTCTACGCATTTCACCGCTACACGTGGAATTCTACCTTCCTCTACAATACTCTAGTTAACCAGTTTTAAGTGCAATTCCTAGGTTGAGCCCAGGGCTTTCACACCTAACTTAATTATCCGCCTACATGCCCTTTACGCCCAGTCATTCCGATTAACGCTCGCACCCTCCGTATTACCGCGGCTGCTGGCACGGAGTT
+
CCCCCGGGGGGGGGGGGGGGGGGGGGGGGGGGGGGGGGGDGGGGGGGGGGGGGGGGGGGGGGGGGGFEGGFFGGGGGGGGGGGGGGGGGGGGGGGGGGGGGGGGGGGGGGGGGGGGGGGGGGGEGGGGGGGGGGGGGGGGGGGGGGGGGGCFCGGGGGGGGGGGGGGGGGGGGGGGFG9EFGGGDGCGGGFFGGGGGGGGFFFFFFFFFDBBFFFFEFFEFF;ABFA2B@FCEBFFFF4B29@9;(6@ECFEEE67;DCEFBF;(:69;:??FFFFFF9AA21(2>FBBD?BF07:9(38.
@M04999:289:000000000-L3R54:1:1101:21754:6587 2:N:0:396
TGACTACAGGGGTATCTAATCCTGTTTGCTCCCCACGCTTTCGCATCTCAGCGTCAGTATCTGTCCAGAAGGCCGCCTTCGCCACCGGTATTCCTCCACATCTCTACGCATTTCACCGCTACACGTGGAATTCTACCTTCCTCTACAATACTCCAGATAACCAGTTTTAAGTGCAATTCCCAGGTTGAGCCCGGGGCTTTCACACCTAACTTAATTATCCGCCTACATGCCCTTTACGCCCAGTCATTCCGATTAACGCTCGCACCCTCCGTATTACCGCGGCTGCTGGCACGGAGTTAGC
+
CCCCCGGGGGGGGGGGGGGGGGGGGGGGGGGGGGGGGGGGGGDGGGGGGGGGGGGGGGGGGGGGGGGGGGGGGGGGGGGGGGGGGGGGGGGGGGGGGGGGGGGGGGGGGGGGGGGGGGGGGGGGGGGGGGGGGGGGGGGGGGGGGGGGGGGGGGGGGGGGGGGGGGGGGGGGFGGGFGFGGGDGGGGCGGGGGGDDGGGGFFFFFFFFEFFFFFFFCFFF;BFFFFFFEFEFFFFFFFFFFFFFFFEFFF@;?DFFFFFFFFFFFFF?:?FF6?F<BF?B6;19BFF:????027;FFFF9
@M04999:289:000000000-L3R54:1:1101:15015:6625 2:N:0:396
CGTCCGACTACCCGGGTATCTAATCCTGTTTGCTCCCCACGCTTTCGCATCTCAGCGTCAGTATCTGTCCAGAAGGCCGCCTTCGCCACCGGTCTTCCTCCACATCTCTACGCATTTCACCGCTACACGTGGAATTCTACCTTCCTCTACAATACTCCAGATAACCAGTTTTAAGTGCAGTTCCCAGGTTGAGCCCGGGGCTTTCACACCTAACTTAATTATCCGCCTACATGCCCTTTACGCCCAGTCATTCCGATTAACGCTCGCACCCTCCGTATTACCGCGGCTGCTGGCACGGCGT
+
CCCCCGGGGGGGGGGGGGGGGGGGGGGGGGGGGGGGGGGGGGGGGGGGGGGGGGGGGGGGGGGGGGFGGGGGGGFGGGGGGGGGGGGGGGGGG7FGGGGGGGGGGGGGGGGGGEGGGGGGGGGGGGGGGGFG7DFGGGGGGGGGGGGGGGGGGGGGGGGGFFGGGGGGGGGGFGFGCGFGGGGGGGGGGG6@FGGGGGG4?DFFFFFFFFFFFFFFFFFEAEFE?DFD;DEEEFFFFFFFF;F>@D;@@3ABAD0:???AB?BFF06(9B??FFF?F7?<A<(96116>BF:(4:?31(4-
@M04999:289:000000000-L3R54:1:1101:22958:6633 2:N:0:396
GGACTACTGGGGTATCTAATCCTGTTTGCTCCCCACGCTTTCGCATCTCAGCGTCAGTATCTGTCCAGAAGGCCGCCTTCGCCACCGGTATTCCTCCACATCTCTACGCATTTCACCGCTACACGTGGAATTCTACCTTCCTCTACAATACTCTAGTTAACCAGTTTTAAGTGCAATTCCTAGGTTGAGCCCAGGGCTTTCACACCTAACTTAATTATCCGCCTACATGCCCTTTACGCCCAGTCATTCCGATTAACGCTCGCACCCTCCGTATTACCTCGGCTGCTGGCACTGAGTTCAC
+
CCCCCGGGGGGGGGGGGGGGGGGGGGGGGGGGGGGGGGGGGGGGGGGGGGGGGGGGGGGGGGGGGGGGGGGGGGGGGGGGGGGGGGG>FCFGGGGGGGGGGGGGGGGGGGGGFGGGGDGGGGGGGGFFGGGGGGFGGGGGGGGGGGGGGGGFGGAGGGGGGGGGGGGGGGGGGGGGFGFGGGD=FGGFFGGGGFGGGGGGFFFFFFFFECFF@FFFFFFF>BFF=DFEE=EFFFF=E2>EFF9=EFFEFF@FFF<?90:DF0>69;B1??BBB7?>B4)58(4:>?>).877(.4266)))
@M04999:289:000000000-L3R54:1:1101:4466:6656 2:N:0:396
CTCGACTACCGGGGTATCTAATCCTGTTTGCTCCCCACGCTTTCGCATCTCAGCGTCAGTATCTGTCCAGAAGGCCGCCTTCGCCACCGGTATTCCTCCACATCTCTACGCATTTCACCGCTACACGTGGAATTCTACCTTCCTCTACAATACTCCAGATAACCAGTTTTAAGTGCAGTTCCCAGGTTGAGCCCGGGGCTTTCACACCTAACTTAATTATCCGCCTACATGCCCTTTACGCCCAGTCATTCCGATTAACGCTCGCCCCCTCCGTATTACCGCGGCTGCTGGCACGGAGTT
+
CC@CCGGGGGGGGGGEGGGGEFGFCFGGGGGGGGGGFE:FFEGFGCBFG<FGGGG7:FGGGFG<AECFGGGGGGGGGGGGDEBFGGGGGGGCFFA?9AAEFFDDAFGGGFDC@FFDGGDCFGGGGGCAFFGFE?FFD>=9EGC==A9=E9ECD:9DF8=@EFGGGFGGG8EFGFGFFGFGGDFGFCFGFFGGGGEGGDDD>F?>AFFE2335=AABCF>?F49?11;31)9@E@E@3)907@>@F@EFF3)/4<:B<A<:9??>6((-4,:?>:(2.6<4(((((42:?77B0)1(((,4
@M04999:289:000000000-L3R54:1:1101:22439:6691 2:N:0:396
GGACTACTCGGGTATCTAATCCTGTTCGCTCCCCACGCTTTCGCTCCTCAGCGTCAGTGACGGCCCAGAGACCTGCCTTCGCCATCGGTGTTCTTCCCGATATCTACACATTCCACCGTTACACCGGGAATTCCAGTCTCCCCTACCGCACTCCAGTCCGCCCGTACCCGGCGCCGATCCACCGTTAAGCGATGGACTTTCACACCAGACGCGCCGAACCGCCTACGAGCTCTTTACGCCCAATCAATCCGGCTAACGCTTGCACCCTACGTATTACCCCGGCTGCTGGCACTGAGTTAGC
+
<CCCCFFGGGCEF@FEGGGGGGGEGFEGGGGGEGFGGGG@FGGGGGCFGFGGGGGGGFCFG7:FFGDDFGFFGFCGGGAEDEG@FGEGGCGGGFGGGD=:7BFGCGFDFGGGGFGGDFFEEGGGFCE7:FFFGGFGDC=EFFGG=DFGGGEEGGDFFFGCGECEG7CCFEEGGEGEF5ADFDFGFEGF90=EC8**;477:AA=F>5A?D9>0)7893>(04;??:6:<12792<4:1(<90,1(),)6((4(42)489:38??DFFB::0:))4<A)((,((--:>0:<12(.-.6-6)-
@M04999:289:000000000-L3R54:1:1101:23186:6726 2:N:0:396
TTCTACTACTGGGGCATATCATATTGTTTGCTCCCCACGCCTCCGCTTCTCATCGTTAGTATCCGTCAAGAAGGCCGTCTCCACCACCGTTCTTCCCCCACATCCCTCCGCTCTTCACCGCCACACGTGGTATACTGCCTTCCACCATACTACTCCTGACTATCATTTTTAAGTACAATTCTCAGGGTGACCTCGGAGTCTTCACCACTCACCTAAGCATCCGCCTTCACGCCTTTTACCCCCAGTCCTTTTGCTTTACGCTCGTCCCCCCCGTACTACCGCTGCTGCGCGTAAGGTGTTC
+
-AC66CC,;6C8<C;+,,C,,C,-=CC@FCG<FC8B@+++,6,,+8,88,EE,EED,<6,66,,,6:,6C@@,6@B++@,4:,B@,,,8,8,9C5<,=4+8?5,4A4,4+@++9,CEF9+@4++,:>,4++446C,,@D=E??,@,@6,,3@BE8,,633,@,77+@8,2@=3E+,++56=+2,7,5@3+5,,@@++*3*++4+;56?5)).)3**)*3134))-(-***(/(-(*0*0*0((((/)/)))).).))1)(,(6.(/,-.((((--(())((4,22),)((4,(((.)(.()
@M04999:289:000000000-L3R54:1:1101:5309:6744 2:N:0:396
GACTACCCGGGTATCTAATCCTGTTCGCTCCCCACGCTTTCGTCCATCAGCGTCAATCGGTATTTAGTAACCTGCCTTCGCAATCGGGGTTCTGTGTAATATCTATGCATTTCACCGCTACACTACACATTCCAGCTACTTCAATACTATTCAAGATTAACAGTATCAACGGCAGTTCTACAGTTAAGCTGCAGGTTTTCACCGCTGACTTATCAACCCGCCTACGGACCCTTTAAACCCAATAAATCCGGATAACGATCGCATCCTCCGTATTACCGCGGCAGCTGGCACGGAGTTAGCC
+
CCCCCGG<FGGGGGGGGGGGCEFGGGGGEGGGGDDCEGEGGGGGGGGGGGGGGGGGGGGGGGGGGGGGGGGGGGGGGGGGGGGGGGGDGGEGGGGFG9EFGFGGGFGFGFGFGGGFGGGGGGGGGGGGGGGGGGGGGFGCGGGGCFGGF8EGG8D8EEADFGGGGFFFGGGCEED=DEFGGGGGGGD@FFGGFFCGFDFFFFFEEB>BCFFECFFFFF?@EFFFB(/99@D@;)96<3;D;8@EEECE;;@DD?EED(,2;<2392<<2;?<0(64A?F3>;(((4:??121>(7-259A4
@M04999:289:000000000-L3R54:1:1101:25680:6822 2:N:0:396
GACTACTAGGGTATCTAATCCTGTTTGCTCCCCACGCTTTCGCATCTCAGCGTCAGTATCTGTCCAGAAGGCCGCCTTCGCCACCGGTATTCCTCCACATCTCTACGCATTTCACCGCTACACGTGGCATTCTACCTTCCTCTACAATACTCCAGATAACCAGTTTTAAGTGCAGTTCCCAGGTTGAGCCCGGGGCTTTCACACCTAACTTAATTATCCGCCTACATTCCCTTTACGCCCAGTCATTCCGATTAACGCTCGCACCCTCCGTATTACCGCGGCTGCTGGCACGGCGTTAGCC
+
-ACCCFFFFGG6CFDGGGGGFGGGGDFFC,C8FGGEGE@DC@CFGGEGGF8CCFEEG,EFFGGGGGGDFG?EGGGGGGGGGGGCEF>FGGGGGAEFGGFEGAFGGGGGF=FGGGGCFFFCFFFGGFE+9AEFADFGFGGGFGGGGCDFEGG=?,A,3@DFG?FDEFFG@D==DA6,?D7DFGGG93,@D@FC+5CGDG5C@FFABFAF=6A@*9AFFFFFFDF2>;?*8C;@EB*9=@>)68434<)7?(67(();((,/(-639?:BF><???ADA:>916990:),4044(((4((-))
@M04999:289:000000000-L3R54:1:1101:17831:6822 2:N:0:396
GTGACTACTAGGGTATCTAATCCTGTTTGCTCCCCACGCTTTCGCATCTCAGCGTCAGTATCTGTCCAGAAGGCCGCCTTCGCCACCGGTATTCCTCCACATCTCTACGCATTTCACCGCTACACGTGGAATTCTACCTTCCTCTACGATACTCTAGTTAACCAGTTTTAAGTGCAATTCCTAGGTTGAGCCCAGGGCTTTCACACCTAACTTAATTATCCGCCTACATGCCCTTTACGCCCAGTCATTCCGATTAACGCTCGCACCCTCCGTATTACCGCGGCTGCTGGCACGGATTT
+
CCCCCGGGGGGGGGGGGGGGGGGGGGGGGGGGGGGGGGGGGGGGGEEFGGGGGGGGGGGGGGGGGGGGFGGGGGGGGGGGGGGGGGGGGGGGGGGGGGGGGGGGGGGGGGGGDGGGGGGGGGGGGEGGEGGGGGGGGGGGGGGGGGGGDGGGGGGDGGGGGGGGGGGGGGGFGGGGFGFG?DDG8EGGGDFFDGGFGGFGFFFFFFFFFFFFFFFFFFFCB)5499=:ECEF@BBEFF?FB=@BFFFFFFFF??;<F906?@019>>?:319?<??<B<66(49B>0???F0403((3<
@M04999:289:000000000-L3R54:1:1101:25842:6843 2:N:0:396
CAACGACTACTAGGGTATCTAATCCTGTTCGCTACCCATGCTTTCGAACCTCAGCGTCAGTTACAGACCAGAGAGCCGCCTTCGCCACTGGTGTTCTTCCATATATCTACGCATTCCACCGCTACACATGGAGTTCCACTCTCCTCTTCTGCACTCAAGAAAAACAGTTTCAGCTGCACTTCCCCGGTTAAGCCGAGGGCTTTCACAGCTGACTTGTTCTCCCGCCTGCGTTCGCTTTACGCCCAATAAATCCGGACAACGCTTGCCACCTACGTATTACCGCGGCTGCTGGCACGTAGTT
+
CCCCCGGGGGGGGGGGGGGGGGGGGGGGGGGGGGGGGGGGGFGGGGGGGGGGGGGGGGGGGGGGGGGGGGGGGGGFGGGGGGGGGGGGGGGGGGGGGGGGGGGGGAFGGGGGGGGGGGGGGGGGGGGGGGFFEFGGGGFFGEGGGGGFGGGGGGFGGGGGGFGGGGGGGGGGGGGGFGFFFGGGGDGGGGGGGGGGG>CDFFFFFFFFBEFFFFCFEFFFFFB@@FFFF;DFFFB?<DFFFF>6<D8=ECEFBBF:>>B:>0:1?BB<??BFF?<F9:9A><61329>04:::4<61:?B6
@M04999:289:000000000-L3R54:1:1101:10974:6859 2:N:0:396
GAGGACTACACGGGTATCTAATCCTGTTCGCTCCCCACGCTTTCGTCCATCAGCGTCAATCGGTATTTAGTAACCTGCCTTCGCAATCGGGGTTCTGTGTAATATCTATGCATTTCACCGCTACACTACACATTCTAGCTACTTCAATACTATTCAAGATTAACAGTATCAACGGCAGTTCTACAGTTAAGCTGCAGGTTTTCACCGCTGACTTATCAACCCGCCTACGGACCCTTTAAACCCAATAAATCCGGATAACGCTCGCATCCTCCGTATTACCGCGGCTGCTGGCACGGAGTT
+
CCCCCFGGGGGGGGGGGGGGGGGGGGGGGGGGGGGGGGGGGGGGGGGGGGGGGGGGGGGGGGGGGGGGGFGGGGGGGGGGGGGGGGGGGGGGGGGGGGGGGGGGGGGGGGGGGGGGGGGGGGGGGGGGGGGGGGGGGGGGFGGGGGGGGGGGGGGGGGGGGGGGGGGGGGGGGCDGFDFGGGGGGFGGGGGGGFGGGGGGFFFFFFFFFFFFFFFFFFFFFFBB=@=D2:@FB@FFFFEFFFD@;D;EEFFFF>?DFFFDFFFFFFFF?BFFBBFBF<<A:B0;B>BF?:??07:>B(4?
@M04999:289:000000000-L3R54:1:1101:28077:6865 2:N:0:396
GTGGGGACTACCCGGGTATCTAATCCTGTTTGCTCCCCACGCTTTCGCATCTCAGCGTCAGTATCTGTCCAGAAGGCCGCCTTCGCCACCGGTATTCCTCCACATCTCTACGCATTTCACCGCTACACGTGGAATTCTACCTTCCTCTACAATACTCCAGATAACCAGTTTTAAGTGCAATTCCCAGGTTGAGCCCGGGGCTTTCACACCTAACTTAATTATCCGCCTACATGCCCTTTACGCCCAGTCATTCCGATTAACGCTCGCATCCTCCGTATTACCGCGGCTGCTGGCACGGAGT
+
CCCCCGGGGGGGGGGGGGGGGGCCFGGGGGGGGGGGGGGGGGGGGGGGGGGGGGGGGGGGGGGGGGGGGGGGGGGGGGGGGGGGGGGGGGGGGGGGGGGGGGGGGGGGGGGGGGGGGGGGGGGGGGGGGGGGEGFGGGGGGGGGGGGGGGGGGCGGGGGGGGGGGGGGFFGGGGGGFGFGGFGGGGGGGGGGGGGGGGGD>5FFFFFFFFFFFFFFFFFFFFF9@D@FFFFFF8E@EDFFFDDBB?@@E9?5CEF?B??FAFFBB99>FB>?FBF<08>BF>?>((49>FB?:??4:91>4
@M04999:289:000000000-L3R54:1:1101:21206:6916 2:N:0:396
ACGTGACTACACGGGTATCTAATCCTGTTCGCTCCCCACGCTTTCGCTCCTCAGCGTCAGTGACGGCCCAGAGACCTGCCTTCGCCATCGGTGTTCTTCCCGATATCTACACATTCCACCGTTACACCGGGAATTCCAGTCTCCCCTACCGCACTCCAGTCCGCCCGTACCCGGCGCCGATCCACCGTTAAGCGATGGACTTTCACACCAGACGCGACGAACCGCCTACGAGCTCTTTACGCCCAATAAATCCGGATAACGCTTGCACCCTACGTATTACCGCGGCTGCTGGCACGTAGTT
+
CCCCCFGGGGGGGGGGGGGGGGGGGGGGGGGGGGGGGGGGGGGGGGGGGGGGGGGGGGGGGGGGG7CGGGGGGGGGGGGGGGGGGGGGGGGGGGGGGGGGGGGGGEGGGGGGGGGGGGGGGGGGGGGGGGGGGGGGGGFGGGGGGGGGGGGGGGGGGGGGGGGGGGGGGGGGGGGEFGFGGGGGGGEGGGGFGGGFGGDGFFAFFFFFFFF(47B:>FDF59>>BFFBF?1136:AAFBFFBFFFFFFF>A2:>>B:BDFFFB?16??:?<?FB7>4:AA)(-13;;1:472<:2:4((4.
@M04999:289:000000000-L3R54:1:1101:10549:6946 2:N:0:396
GTCTCGACTACTCGGGTATCTAATCCTGTTTGCTCCCCACGCTTTCGCATCTCAGCGTCAGTATCTGTCCAGAAGGCCGCCTTCGCCACCGGTATTCCTCCACATCTCTACGCATTTCACCGCTACACGTGGAATTCTACCTTCCTCTACAATACTCTAGTTAACCAGTTTTAAGTGCAATTCCTAGGTTGAGCCCAGGGCTTTCACACCTAACTTAATTATCCGCCTACATGCCCTTTACGCCCAGTCATTCCGATTAACGCTCGCACCCTCCGTATTACCGCGGCTGCTGGCACGGAGT
+
CCCCCGGGGGGGGGGGGGGGGGGGGGGGGGGGGGGGGGGGGGGGGGGGGGGGGGGGGGGGGGGGGGGGFGGGGGGGGGGGGGGGFGGGGGGGG:FGGGGGGGGGGGGGGGGGGGGGGGGGGGGGGGGGGGGGGGGGGGEGGGGGGGGGGGGGGFGGGGGGGGGGGGGGGFGGGGGGFGFGGGGGGGFGGGEGGGGGGGGGFFFFFFFFFFFFFFFFFFFFFFFF>DDD?F2CEFFFFFFFF@DBF<?FFEEFFEF;;;@CEF@FFFF>B>FFFB;???BAAAB9>>>FFF?::((,40(4-
@M04999:289:000000000-L3R54:1:1101:10374:6949 2:N:0:396
TGTCAGACTACTCGGGTATCTAATCCTGTTTGCTCCCCACGCTTTCGCATCTCAGCGTCAGTATCTGTCCAGAAGGCCGCCTTCGCCACCGGTATTCCTCCACATCTCTACGCATTTCACCGCTACACGTGGAATTCTACCTTCCTCTACAATACTCCAGATAACCAGTTTTAACTGCAATTCCCAGGTTGAGCCCGGGGCTTTCACACCTAACTTAATTATCCGCCTACATGCCCTTTACGCCCAGTCATTCCGATTAACGCTCGCACCCTCCGTATTACCGCGGCTGCTTGCACGGAGT
+
CCCC@EFGFG@FGCF@C:FFGFCFFFGGGGGGGFGFGED:F+@FFGCCCE:FFE9FCF7B:FGGGG9CEFGGFF8FGGC7FG:FC@FCGFGEF+AFGGFGGEFF:==FGGG+>CCBE<FGACGGD@BDGCF7:4CDF;,EFFFG8DGGGGGGGGFF9=3@DDAFF=AD=@=FD=+,+=0==DG99D,@@C89<F?C?D5C***38=F+0<5744BBBCA<87*>(6>=>::EC33(53;FF0(((66;.>5565(:??16.2,((-4((7?0:19<?:36<A<F036>B:)))().4((2-
@M04999:289:000000000-L3R54:1:1101:10139:6951 2:N:0:396
GTGCGGACTACTGGGGTATCTAATCCTGTTTGCTACCCACGCTTTCGAGCATGAACGTCAGTGTTATCCCAGGAGGCTGCCTTCGCCATCGGTATTCCTCCACATCTCTACGCATTTCACTGCTACACGTGGAATTCTACCTCCCTCTGACACACTCTAGTTAGACAGTTTCAAATGCACGTCCCAAGTTGAGCTCGGGGATTTCACATCTGACTTATCTAACCGTCTGCGCTCGCTTTACGCCCAGTAATTCCGATTAACGCTCGCACCCTACGTATTACCGCGGCTGCTGGCACGTAGT
+
CCCCCGGGGGGGGGGGGGGGGGGGGGGGGGGGGGGGGGGGGGGGGGGGGGGGGGGGGGGGGGGGGGGGGGGGGGGGGGGGGGGGGGGGGGGGG8FGGGGGGGGGGGGGGGGGGGGGGGGGGGGGGGGGGGGGGGGGGGGGGGGGGGGGGGGGGGGGGGGGGGGGGFGGGGGGCGGGFGFGGGGGGFFGGG8CCGGGGDGDEFFFFFFFEFF;EFFFFFFFFEFFFFFFFF>FBD>FFFFAE@FBF?DF<EFC?EFFF?DECDFFBF>>>B:??FFFFFFAAA0>09>>((47:?1<?:71-
@M04999:289:000000000-L3R54:1:1101:7364:6958 2:N:0:396
GACTACTGGGGTATCTAATCCTGTTTGCTCCCCACGCTTTCGCATCTCAGCGTCAGTATCTGTCCAGAAGGCCGCCTTCGCCACCGGTATTCCTCCACATCTCTACGCATTTCACCGCTACACGTGGAATTCTACCTTCCTCTACAATACTCCAGATAACCAGTTTTAAGTGCAGTTCCCAGGTTGGGCCCGGGGCTTTCACACCTAACTTAATTATCCGCCTACATGCCCTTTACGCCCAGTCATTCCGATTAACGCTCGCACCCTCCGTATTACCGCGGCTGCTGGCACGGAGTTAGCC
+
CCCCCGGGGGGGGGGGGGGGGGGGGGGGGGGGGGGGGGGGGGGGEGFGGGGGGGGGGGGGGGGGGGGGGGGGGGGGGGGGGGGGGGGGGGGGGGGGGGGGGFFGGGGGGGGGGGGGGGGGGGGGGGGGGGGGGGGGGGGGFGGGFGFGGGGGGGGGGGGGGGGGGGGGGGGG8=DEFGFDGD6DGG>EGGGGGGDGGGG>AFFFFFAFFFCFFFFFEAF=FFD?BFEEFFDEFFFFFF9AD;EEEE?EEE((/8C9:0(-4(9>FF6:<>0(44A<DF>61>99??:>B1<:049?:))),
@M04999:289:000000000-L3R54:1:1101:16316:6963 2:N:0:396
TCTGGACTACTAGGGTATCTAATCCTGTTTGCTCCCCACGCTTTCGCATCTCAGCGTCAGTATCTGTCCAGAAGGCCGCCTTCGCCACCGGTATTCCTCCACATCTCTACGCATTTCACCGCTACACGTGGAACTCTACCTTCCTCTACAATACTCTAGTTAACCAGTTTTAAGTGCAATTCCTAGGTTGAGCCCAGGGCTTTCACACCTAACTTAATTATCCGCCTACATGCCCTTTACGCCCAGTCATTCCGATTAACGCTCGCACCCTCCGTATTACCGCGGCTGCTGGCACGGAGTT
+
CCCCCGGFFGGGGFFFGGGGGGGAGGGGGGEGGG<F:FGGGGGFGGDGGGFGGGGGGGGGFGGGGGGGGGGGGGGGGGGGGGGGGGD@FGGGGGGGGGGFGGGCGGGGGGGGGGDGFGGFGGGGGGGGGGGGGGGGGGGGGGGGGGGGGGFGEFGGGGFGGGGGCDFDEGGGGGGGFGBFGFCGEGGGGGGGGGGGGGDGFFFFFFFFFFFCBFFFFFAEFEA=F5@DFEFFFBBFFFFF=@F>=5BFFFCEEE3<;?FC((/669@@><6?BF::?B2A>0((0229:3>?F0869>0:4
@M04999:289:000000000-L3R54:1:1101:10741:6976 2:N:0:396
GACTACCGGGGTATCTAATCCTGTTCGCTACCCATGCTTTCGAACCTCAGCGTCAGTTACAGACCAGAGAGCCGCCTTCGCCACTGGTGTTCTTCCATATATCTACGCATTCCACCGCTACACATGGAGTTCCACTCTCCTCTTCTGCACTCAAGAAACATAGTTTCAGCTGCAGTTCCCCAGTTAAGCTGGGGGCTTTCACAGCTGACTTATCTTCCCGCCTGCGTTCGCTTTACGCCCAATAAATCCGGAAAACGCTTGCCACCTACGTATTACCGCGGCTGCTGGCACGTAGTTAGCC
+
<CCCCGGGGGGGGGGGGGGFGGGGGGGGGGGGGGGGGGGGGGFGGEFFFGGGGGGGGGGECFAFGGFGGGGGGGGGGGGGGGGGGGGGDGGFFGGGGGGGGGGGGGGGGGGGFGGGGGGGGGGGGGCEEGFFGGGGGGFGGGGGGGGGGGGGGGGGG8FCEFEGGGGFGGG8DCFGF9DGGGDGGGEAFGFGDGDGGGGFFFF4?FFFBEE4>>FFFBA@FFFBF=22@69?FF3>?DFFD;DEFFFEF9B0((,190??(87AF??BB14)6:BFF6((,4(4<B>08(,1:BB3)))64
@M04999:289:000000000-L3R54:1:1101:16960:7026 2:N:0:396
TGACTACTAGGGTATCTAATCCTGTTCGCTCCCCACGCTTTCGTCCATCAGCGTCAATCGGTATTTAGTAACCTGCCTTCGCAATCGGGGTTCTGTGTAATATCTATGCATTTCACCGCTACACTACACATCCCAGCTACTTCAATACTATTCAAGATTCACAGTATCAACGGCAGTTCTACAGTTAAGCTCCAGGTTTTCACCGCTGACTTATCAACCCGCCTACGGACCCTTCAAACCCAATAAATCCTGATAACTCTCGCATCCTCCGTATTACCCCGGCTTCTTGCACGTGCTTCGC
+
CB@BC9EF,;@FGGGEDDC<CFFGC@C@BFG@FCC@@F::BEFGGF7<CF9FBFG@:CEF7CC6CECEEF9FGGFGGGFFDE?4BD,C=F>6BAFE@A9<A,AFA,A,FFFFF9FGDFGG78BFGCFFFC<AEFFEFGGFGGFC8E=EFCFGGGD=,@=,@=CDGFGCE:DG+++1@DE79?9=DE8DEGG,@EFDFGG6FFFFD>B?>CA5=<B?796@4=55=D=>2>B-55(7*85)61(:;4))15))).)17).9.2;;@FF<3=91((56<4(-(((-((-)-6<>01(((.),(
@M04999:289:000000000-L3R54:1:1101:13601:7036 2:N:0:396
GACTACCAGGGTATCTAATCCTGTTCGCTCCCCATGCTTTCGAACCTCAGCGTCAGTTACAGACCAGAGAGCCGCCTTCGCCACTGGTGTTCTTCCATATATCTACGCATTCCACCGCTACACATGGAGTTCCACTCTCCTCTTCTGCACTCAAGAAAAACAGTTTCAGCTGCACTTCCCCGGTTAAGCCGAGGGCTTTCACAGCTGACTTGTTCTCCCGCCTGCGTTCGCTTTACGCCCAATAAATCCGGACAACGCTTGCCACCTACGTATTACCGCGGCTGCTGGCACGTAGTTAGCC
+
CCCCCGGGGGGGGGGGGGGGGGGGGGGGG8FGGGFGGGGGGGFGGGGGGGGGGGGGGGGGGGGGGGGGGGGGGGGGGGGGGGGGGGGGGGGGGGGGGGGGGGGGGGGGGGGGGGGGGGGGGGGGGGFCGGGGGGGGGGGGGGGGGGGGGGGGGG?FDGGDGGGGGGGGGGGGGGGGFGFGGG>EGEFGGGGEECEGGGGGFFFFFFFFFFFEFFFFFFFFFFFDD(:@?DFFFFEE@FFFF2@;EFEFFBF:9>FFFFFFBF?FDFF>>1:FAFAFF?;0(7>FBB?0:1?FF7<?6-4<:
@M04999:289:000000000-L3R54:1:1101:11652:7044 2:N:0:396
GACTACTGGGGTATCTAATCCTGTTCGCTCCCCACGCTTTCGTCCCTCAGCGTCAATCGGTATTTAGTAACCTGCCTTCGCAATCGGGGTTCTGTGTAATATCTATGCATTTCACCGCTACACTACACATTCCAGCTACTTCAATACTATTCAAGATTAACAGTATCAACGGCAGTTCTACAGTTAAGCTGCAGGTTTTCACCGCTGACTTATCAACCCGCCTACGGACCCTTTAAACCCAATAAATCCGGATAACGCTCGCATCCTCCGTATTACCGCGGCTGCTTGCACGGAGTTAGCC
+
CCCCCGGGGGGGGGGGGGGGGGGGGGGGGGGGGGGGGGGGGGGGG,FGGGGGGGGGGGGGGGGGGGCFGGGGGGGGGGGGG,CFGGEGGGGGGGGGGFGGGGGGGGGGGGGGGGGGGGGGGGGGGGGGGGGGGGGGGGGGGGGGGGGGFGGGGGFGGGGGGGDGGFGGGCC=CEDGFGFGGGCGGGFAFGGFFFCFGFGGFFF>EEDEFFF5AFFFDAEFBFF=D@22>@FFB>=EFFFD?@F3A;?EF;>0;?AE<>D@(9>?9BFF<6?6<B<A4?F0,(91484<67<0-4081<AF?
@M04999:289:000000000-L3R54:1:1101:13265:7048 2:N:0:396
CGACTACACGGGTATCTAATCCTGTTCGCTCCCCACGCTTTCGTCCATCAGCGTCAATCGGTATTTAGTAACCTGCCTTCGCAATCGGGGTTCTGTGTAATATCTATGCATTTCACCGCTACACTACACATTCCAGCTACTTCAATACTATTCAAGATTAACAGTATCAACGGCAGTTCTACAGTTAAGCTGCAGGTTTTCACCGCTGACTTATCAACCCGCCTACGGACCCTTTAAACCCAATAAATCCGGATAACGCTCGCATCCTCCGTATTACCGCGGCTGCTGGCACGGAGTTAGC
+
CCCCCGGGGGGGGGGGGGGGGGGGGGGGGGGGGGGGDGGGGGGGGGGGGGGGGGGGGGGGGGFGGGGFFFGGGGGGGGGGGGGDGGGGGGGGGGGGGGGGGGGGGGGFGGGGGGGGGCGGGGGGGGGGGGGGGGGGGGGGGGGGGGGGGFGGGGGGGGGGDGGGGGGGGGGG>EDGFGFGGGGGGGGGGGGCGGCGGGGGFFFFAFFFBFFFFFF>AFFFFFFF@DD=FFFFD3=E<EFFF?DD3;EEEF96@FFFF@F??FB;?B7<BFFF?F?AAAFF09>B9??::BBF:9BFFFABA
@M04999:289:000000000-L3R54:1:1101:25043:7056 2:N:0:396
TGACTACAAGGGTATCTAATCCTGTTTGCTCCCCACGCTTTCGCATCTCAGCGTCAGTATCTGTCCAGAAGGCCGCCTTCGCCACCGGTATTCCTCCACATCTCTACGCATTTCACCGCTACACGTGGAATTCTACCTTCCTCTACAATACTCCAGATAACCAGTTTTAAGTGCAATTCCCAGGTTGAGCCCGGGGCTTTCACACCTAACTTAATTATCCGCCTACATGCCCTTTACGCCCAGTCATTCCGATTAACGCTCGCACCCTCCGTATTACCGCGGCTGCTGGCACGGAGTTAGC
+
CCCCCGGGGGGGGGGGGGGGGGGGGGGGGGGGGGGGGGGGGGGGGGGGGGGGGGGGGGGGGGGGGGGGGGGGGGGGGGGGGGGGGGGGGGGGGGGGGGGGGGGGGGGGGGGGGGGGGGGGGGGGGGGEC9FGGGGGGGGGGGGGGGGGGGGGGFGGGGGGGGGGFGGGGGGGGGGGFGFGGGGAFGGGFGGGGGGGGDGFFFFFFFFFEDCE3FAFFFFF)9DF@FFFFFEFFFFFFDFFFDDFE4C<EFE?FFFFFF9;?99>>B<<?B;?BFFAFF:>;9>BF?2>8?0<?621(3):4
@M04999:289:000000000-L3R54:1:1101:21427:7066 2:N:0:396
CGGACTACACGGGTATCTAATCCTGTTTGCTCCCCACGCTTTCGCATCTCAGCGTCAGTATCTGTCCAGAAGGCCGCCTTCGCCACCGGTATTCCTCCACATCTCTACGCATTTCACCGCTACACGTGGAATTCTACCTTCCTCTACAATACTCTAGTTAACCAGTTTTAAGTGCAATTCCTAGGTTGAGCCCAGGGCTTTCACACCTAACTTAATTATCCGCCTACATGCCCTTTACGCCCAGTCATTCCGATTAACGCTCGCACCCTCCGTATTACCGCGGCTGCTGGCCCGGAGTT
+
CCCCCEGGGGGGGGGGGGGGGGGGGGGGGGGGGGGGGGGGGGGGGGGGGGGGGGGGGGGGGGGGGGGGFGGGGGGGGGGGGGGGGGGGGGGGGGGGGGGGGGGGGGGGGGGGGGGGGGGGGGGGGGGGGGGGGGGGGGGGGGGGGGGGGGGGGGGGGGGFGGGGGGGGGGFFGAFFFGFGGGFGDFGGGGGGGGGCCCGFAFAFFFDFEFFFFFFFFFFFF9B9A@FFFE=EFFFFCE@F=>;(434CFFFF6?FF9C6;D@;FFFFFF?BB??B?:AB<FFBF>63:4(((3201(-8
@M04999:289:000000000-L3R54:1:1101:22631:7090 2:N:0:396
TATGACTACTGGGGTATCTAATCCTGTTCGCTCCCCACGCTTTCGTCCATCAGCGTCAATCGGTATTTGGTAACCTGCCTTCGCAATCGGGGTTCTGTGTAATATCTATGCATTTCACCGCTACACTACACATTCCAGCTACTTCAATACTATTCAAGATTAACAGTATCAACGGCAGTTCTACAGTTAAGCTGCAGGTTTTCACCGCTGACTTATCAACCCGCCTACGGACCCTTTAAACCCAATAAATCCGGATAACGCTCGCATCCTCCGTATTACCGCGGCTGCTGGCACGGAGTT
+
CCCCCGGGGGGGGGGGGGGGGGGGGGGGGGGGGGGGGGGGGGGGDGGGGGGGGGGGGGGGGGGGGGGGFGGGGGGGGGGGGGGGDEGGGGGGGGGGGGGGGGGGGGGGGDGGGGGGGGGGGGGGGGGGGGGGGGGGGGGGGGGGGGGGGGGGGGGFGGGGGGGGGGGGGGGFGGDGECFGGGGGGGGGGGCGGGGDGGCFFFFFFFFFFFFFFFFFFFFDF2ABB@=B@=>>>FFFFFFFFFFFFF@AFECEF(:;D;E;;;<6>BFF>2249?6<?DAFF0>1>>6?>0:?F<?F99<:
@M04999:289:000000000-L3R54:1:1101:18856:7095 2:N:0:396
GACTACTGGGGTATCTAATCCTGTTCGCTCCCCACGCTTTCGTCCATCAGCGTCAATCGGTATTTAGTAACCTGCCTTCGCAATCGGGGTTCTGTGTAATATCTATGCATTTCACCGCTACACTACACATTCCAGCTACTTCAATACTATTCAAGATTAACAGTATCAACGGCAGTTCTACAGTTAAGCTGCAGGTTTTCACCGCTGACTTATCAACCCGCCTACGGACCCTTTAAACCCAATCAATCCGGATAACGCTCGCATCCTCCGTATTACCGCGGCTGCTGGCACGGAGTTAGCC
+
CCCCCFFFFFGGGGGGEGGGGGDGGGG>FCFGGGGFGGEGGCFCGEGGGGGGGGGEGGFGGGGGGAEFEFGGGCFFGDF,CECGGFECGGGGGGGGFFCFGGGGAFFGFGFGGFGGGGGECGGGEEFGGGGEDDEFGFGFGGDCFGFGGGGG8@;EFFEAGGCAEGGFFC>6>G8DFGFFGG6DFFFGFGFFF?EGF?FFCFFFEB5*88;8EFCFFFE):>AAF99@F>@F(>C9@EFFF0;(.;?9(61(333;(3<;10((.3)54>B(44)<)36((32322?>:24(((4:())6,
@M04999:289:000000000-L3R54:1:1101:5549:7113 2:N:0:396
GGCTTGACTACACGGGTATCTACTCCTGTTTGCTCCCCACGCTTTCGCATCTCAGCGTCAGTATCTGTCCAGAAGGCCGCCTTCGCCACTGGTCTTCCTCCACATCTCTACGCATTTCACCGCTACACGTGTACTTCTACCTTCCTCTACAATACTCTAGTTAACCAGTTTTAAGTGCAATTCCTAGGTTGAGCCCAGGTCTTTCACACCTAACTTAATTATCCGCCTACATGCTCTTTACGCCCAGTCCTTCCGACTACTGCTCGCACCCTCCGTATTACCGCGGCTGCTGCCACGGAGT
+
BCCB<+FFEF<@F,C++6;@FF,C6<F,;<E@E,FCFBCC:C,@F<6C:6@,A<,E:8CFGCF9EE,66CFCC6@FFGE:EECF@CFE7,B,B,ABFF?FE<E=,9,C;?FG@++4AFFGAEGD7FCEGEF4A,4@CE8EFDFDDAEGACF,E,=CDFA9=,@D,+26,@DFC8FAF??DFDFGA=9CFA,C,4@C6+7?:++3?=A65)3)3AF9>BA*=;68)):A476E63*1***+9(592@>.3)/*.((,((,.)).;A6>0,:7;;B1:20(5))27((17B:,))(.)(((7(
@M04999:289:000000000-L3R54:1:1101:10374:7164 2:N:0:396
AAGACTACTGGGGTATCTAATCCTGTTTGCTCCCCCCCCTTTCCCTCCTCACCGTAAGTTTCTGTCCAGAGGCCCCCCTTCCCCCCCGTTTTTCCTCCCCATCTCTCCGCATTTCCCCGCTACCCTTGGATTTTTCCTTTCCTCTCAATTCCTCCAATTACCAGTTTTTAATTGCATTTCCCAGTTTAGCCCCGGGCCTTTCCCCCCTACCTTATTTATCCCCCACATTCCCCTTTCCCCCCGTTCTTTCCGATTACCCCTGCCCCCCCCGTTTTTTCCGCGCCTCTTGGCCCGGCGTTGC
+
CCCCCGGGGGGGGGGGGGGGGGGGGGGGGGGGGG@67++@F@C,,,,8,6;,,,:,,69,66,,9C,,,,,C,B:+@>F<,,A<4>+C+,,BFFA<F,+44,,,,5,A+6+@F<,7FC++3+8,3,3D,@,C,,,,3,@,=,,224,22,72,@,,37,5;D,,7?EF*4,,@,+71?+2=**24>:,25DF*;7<5?CG=6+/.>))1(/7)86C)++1:3?,(-()))6<,:?))),>9((4(((.)54,(((-.)((((.(,4;9,((-((-((.3(,4(,,,().)(.(,(-(-((,
@M04999:289:000000000-L3R54:1:1101:14870:7175 2:N:0:396
TGCTTGACTACTAGGGTATCTAATCCTGTTTGCTCCCCACGCTTTCGCATCTCAGCGTCAGTATCTGTCCAGAAGGCCGCCTTCGCCACCGGTCTTCCTCCACATCTCTACGCATTTCACCGCTACACGTGGAATTCTACCTTCCTCTACAATACTCCAGATAACCAGTTTTAAGTGCAATTCCCATGTTGAGCCCGGGTCTTTCACACCTAACTTAATTATCCGCTTACATGCCCTTTACGCCCAGTCATTCCGATTAACGCCCGCACCCTCCGTATTACCGCGGCTGCTGGCACGGTGT
+
CCCCCFFGGDCFCDFFEFGFGF,EAFGFGEGFGGGGGEFFCCEEGG7FECCFGF6FCFCG:FFFGGFGFGFEFG@EDF7CGGDG@CFEEBCCF@CFGGDFGGG@,==EE<E=@@@EEGGGFGGGGG9AF@F+:>EDGGFBFGGGFGFFF=F?FDFCBE8DFFAGB?D8EFFCFD7=F+<+==FGCF,@ECA7<DCGC75*:?=BA>A>5@D:6AFFBFFE+;AE495=2==?9;)76(6+6923(((6=4?6<3(6;17468909@>;69??6:(814.5:9:>069>9023(87)(((,,
@M04999:289:000000000-L3R54:1:1101:15227:7231 2:N:0:396
TGACTACAAGGGTATCTAATCCTGTTTGCTACCCACGCTTTCGAGCATGAACGTCAGTGTTATCCCAGGAGGCTGCCTTCGCCATCGGTATTCCTCCACATCTCTACGCATTTCACTGCTACACGTGGAATTCTACCTCCCTCTGACACACTCTAGTTAGACAGTTTCAAATGCACGTCCCAAGTTGAGCTCGGGGATTTCACATCTGACTTATCTAACCGTCTTCGCTCGCTTTACGCCCAGTAATTCCGATTAACGCTCGCACCCTACGTATTACCGCGGCTGCTGGCACGTAGTTAGC
+
CCCCCGGGGGGGGGGGGGGGGGGGGGGGGGGGGGGGGGGGGGGGGGGGGGGGGGGGGGGGGGGGGGGGGGGDGGGGGGGGGGGGGGGGGGGGGGGGGGGGGGGGGGGGGGGGGGGGGGGGGGGGGGGEEFGGGGEGGGGGGGGGFFCGGFGGGGGCGFDFFGGGGGGGGGGGCGGGFGFGGGFGGGGGGGFGGGGDDGGGFFFFFFFFFEFFFFFFFFFD?DFD)6-<5BBFFFFFEFDFF@DECEEFFF@7@DFFFFF;;;9@BBFF086?8AB<<A:B;>BF;?27?6<7((41:><<4
@M04999:289:000000000-L3R54:1:1101:8302:7264 2:N:0:396
TGTTCGACTACTAGGGTATCTAATCCTGTTTGCTCCCCACGCTTTCGCATCTCAGCGTCAGTATCTGTCCAGAAGGCCGCCTTCGCCACCGGTATTCCTCCACATCTCTACGCATTTCACCGCTACACGTGGAATTCTACCTTCCTCTACAATACTCTAGTTAACCAGTTTTAAGTGCAATTCCTAGGTTGAGCCCAGGGCTTTCACACCTAACTTAATTATCCGCCTACATGCCCTTTACGCCCAGTCATTCCGATTAACGCTCGCACCCTCCGTATTACCGCGGCTGCTGGCACGGAGT
+
CCCCCGGGGGGGGGGGGGGGGGGGGGGGGGGGGGGGGGGGGGGGGGGGGGGGGGGGGGG7FGGGGGGGGGGGGGGGGGGGGGGGGGGGGGGGGDGGGGGGGGGGGGGGGGGGGGGGGGGGGGGGGGGGGGGGGGGGGGGGGGGGGGGGGGGGGGGFGGGGGGGGGGGGGGGGGGGGFGFGGGGGGGGGGGCEFGGGGGGGFF>FFFFFFFFFFFFFFFFFFFFEAFAAFFFFFFFFFFFFFFFFFFFEFFEFFFE32;?EEDB?D9;;>B??0218<0:4<A?>B0((4?D:01(4373>,
@M04999:289:000000000-L3R54:1:1101:17358:7291 2:N:0:396
GACTACTCGGGTATCTAATCCTGTTTGCTCCCCACGCTTTCGCATCTCAGCGTCAGTATCTGTCCAGAAGGCCGCCTTCGCCACCGGTATTCCTCCACATCTCTACGCATTTCACCGCTACACGTGGAATTCTGCCTTCCTCTACAATACTCTAGTTAACCAGTTTTAAGTGCAATTCCTAGGTTGAGCCCAGGGCTTTCACACCTAACTTAATTATCCGCCTACATGCCCTTTACGCCCAGTCATTCCGATTAACGCTCGCACCCTCCGTATTACCGCGGCTGCTGGCACGGAGTTAGCC
+
CCCCCGGGGGDGGGGGGGGGGGGGGGGGGGGGGGGGGGGGGGGGGGGGGGGGGGGGGGGGGGGGGGFCGGGGGGGGGGGGGGGGGGGGGGGGGGGGGGGGGGGGGGGGGGGGGGGGGGGGGGGGGGGDGGGGGGGGGGGGGGGGGFFGFGGGGGGGGGFGGGGGGGGGG9FDFGGGFGFGFF+EG,8@?GFDFDEGGGGGFFFFFFFFDFE@EFFAE>BAFFFFFEFEEEFFDFCED>BF>(8E3<?CFF0<0;?F018;BF@9.8:?B>B1<:)5669(-4;9625:?(<:04,3(-6<3
@M04999:289:000000000-L3R54:1:1101:23633:7304 2:N:0:396
CATGACTACTGGGGTATCTAATCCTGTTTGCTCCCCACGCTTTCGCATCTCAGCGTCAGTATCTGTCCAGAAGGCCGCCTTCGCCACCGGTATTCCTCCACATCTCTACGCATTTCACCGCTACACGTGGAATTCTACCTTCCTCTACAATACTCCACATAACCAGTTTTAAGTGCAATTCCCAGGTTGAGCCCGGGGCTTTCACACCTAACTTAATTATCCGCCTACATGCCCTTTACGCCCAGTCATTCCGCTTAACGCTCGCCCCCTCCGTATTACCGCGGCTGCTGGCACTGAGTTT
+
CCCC@<DEGG9ECFGGGGFGCEEFEGFEF?FGGCGGGECF@@FCFCC:FAE@FFF6@FC,CEFFGAFGGCDFDGGG:@:4,C?F7CEFGGGGFAABFCGFGE@F;FE@=ACECFFAFGGEFG7@FF:ADC:,7,CEEGGF,@=AFG93E8=3=:FFG,DDA,?FG?7E=FCG9DDG7DF?CCFFD+@E:F@FGGGCDDCC9?BABFABF4>BE=A>@++/18@D?@9(89*8>3.,646)391,83;>36?EF031747?01(-7((44(2(-4(4,)-6(,((((((5).,(4(,)))..
@M04999:289:000000000-L3R54:1:1101:25794:7306 2:N:0:396
GTGACTACCGGGGTATCTAATCCTGTTTCCTCCCCACGCTTTCGCATCTCAGCGTCAGTATCTGTCCAGAAGGCCGCCTCCGCCACCGGTATTCCTCCACATCCCTACGCATTTCACCGCTACACGGGGAATTCTACCTTCCTCTACAATCCTCTAGTTAACCAGTTCTAAGTGCAATTCCTACGTTGAGCCCAGGGCTTTCACACCTAACTTAATTATCCCCCTACATGCCTTTTACGCCAAGTCATTCCGCTTACCGCCCGCACCCTCCGTCTTCCCGCCACTGCTCGCACCGAGTTAC
+
CC@C6@,;6@FD7+,C,,C66C,-,;EC,C@FFBB,@++B@,C7@C,+,;,6,7CC@@CCFGGC6FE98CEE,@F+>FG7A=F,4CACGG+B@FFFF?,,,,5,9<,94@+8F,,9C9++>+8?F:+@:C+AAF;DEBA3DD,6@92,=9,62@9EF=C=8DF93=F,=C7@F:8FF;8<8;;,44,D*,,44@,**;CCAF99+*3*(.38?4F+*++1=)05--:1))63)173)7(5(((//9<))...(,/1),4((,(((4(4(3:(4((-)4231((-().))(--((.((-,))
@M04999:289:000000000-L3R54:1:1101:24586:7308 2:N:0:396
TGTGACTACAAGGGTATCTAATCCTGTTTGCTCCCCACGCTTTCGCATCTCAGCGTCAGTATCTGTCCAGAAGGCCGCCTTCGCCACCGGTATTCCTCCACATCTCTACGCATTTCACCGCTACACGTGGAATTCTACCTTCCTCTACAATACTCCAGATAACCAGTTTTAAGTGCAATTCCCAGGTTGAGCCCGGGGCTTTCACACCTAACTTAATTATCCGCCTACATGCCCTTTACGCCCAGTCATTCCGATTAACGCTCGCACCCTCCGTATTACCGCGGCTGCTGGCACGGAGTT
+
CCCCCGGGGGGGGGGGGGGGGGGGGGGGGGGGGGGGGGGGGGGGGGGGGGGGGGGGGGGGGGGGGGGGGGGGGGGGGGGGGGGGGGGGGGGGGGGGGGGGGGGGGGGGGGGGGGGGGGGGGGGGGGGGGGGGGGFGGGGGGGGGGGGGGDFGGGGGGGGGFGGGFGGGGGGGGGFGFGFGGGGGGGGGGGGGGGGGGGGGFFFFFFFFFFFFFFFFFFFAFE>F=DFDEFFF>BFBEFFB@>@DFFFEFFFFFFFFFFFDF@<;1(79??::9-1:?FFFFF>F>B>B2702?BF90133
@M04999:289:000000000-L3R54:1:1101:10691:7309 2:N:0:396
CCTTGACTACACGGGTATCTAATCCTGTTCGCTCCCCACGCTTTCGTCCATCAGCGTCAATCGGTATTTAGTAACCTGCCTTCGCAATCGGGGTTCTGTGTAATATCTATGCATTTCACCGCTACACTACACATTCCAGCTACTTCAATACTATTCAAGATTAACAGTATCAACGGCAGTTCTACAGTTAAGCTGCAGGTTTTCACCGCTGACTTATCAACCCGCCTACGGACCCTTTAAGCCCAATAAATCCGGATAACGCTCGCATCCTCCGTATTACCGCGGCTGCTGGCACGGAGTT
+
CCCCCFGGGGGGGGGGGGGGGFGGGGGGGGGGGGGGGGGCGGEGGGGGGGGGGGGGGGGGGGGGGGGGGGGGGFDGGFGFGGGGGGCGGGGGGGGGGGGGGGGFGGGGGGGGGGGGGGGGGGGGGGGGGGGGGGGGDEDGGGGGGGGCGGGGGGGGFAAEFGGFGGFGGGGGGGGGFGDGGGGGGGGGGGGGGGFGFFCCFFFFFFFFFFF9BFFFFFFEFFFABBFFF==DFFFFFFEF@9@@?<;3<9<3;6>D?F@@6;B:B>FFF7>FFBB?F7:A9:0>(49;???0:???F;9,(
@M04999:289:000000000-L3R54:1:1101:27280:7311 2:N:0:396
TACACGGGTATCTAATCCTGTTTGCTCCCCACGCTTTCGCATCTCAGCGTCAGTATCTGTCCAGAAGGCCGCCTTCGCCACCGGTATTCCTCCACATCTCTACGCATTTCACCGCTACACGTGGAATTCTACCTTCCTCTACAATACTCCAGATAACCAGTTTTAAGTGCAATTCCCAGGTTGAGCCCGGGGCTTTCACACCTAACTTAATTATCCGCCTACATGCCCTTTACGCCCAGTCATTCCGATTAACGCTCGCACCCTCCGTATTACCGCGGCTGCTGGCACGGAGTTAGCCGGT
+
CCCCCGGGGGGGGGGGGGGGGGGGGGGGGGGGGGGGGGGGGGGGGGGGGGGGGGGGGGGGFGGGDFGGFFGGGGGGGGGGGGGGGDGGGGGGGGGGGGGGDGGGGGGGGGGGGGGGGGGGGFGCGGGGGGGGGGGGGGGGGGGGGGGGGGGCGFAFGFGGGGGGDGGGCAEFGGGGFGFGGGF6DGGFGGGGGGGGGCGGFFFFAFFFBAEEEFFFFFFFAFFFFFEDFFFEFFFBB0?AEEEFFFF@D@D94;9??>((3913(49<B??<AB?>F>B9>FFFBB7?:9>9??A2<>;9,
@M04999:289:000000000-L3R54:1:1101:6189:7356 2:N:0:396
GACTACTGGGGTATCTAATCCTGTTTGCTCCCCACGCTTTCGCATCTCAGCGTCAGCATCTGTCCAGAAGGCCGCCTTCGCCACCGGTATCCCTCCACATCTCTACGCATTTCACCGCTACACGTGGAATTCTACCTTCCTCTACAATACTCCAGATAACCAGTTTTAAGTGCAATTCCCAGGTTGAGCCCGGGGCTTTCACACCTAACTTAATTATCCGCCTACATGCCCTTTACGCCCAATCAATCCGATTAACGCTCGTACCCTCCGTATTACCGCGGCTCCTGGCACGGAGTTACCC
+
CCCCCGGGGGGGGGGGGGGGGGGGGFGGGGGGGGGGGGGGGG@F,@EFGGGGGGGGDFGFC<F@F<F9FGGGFGGGGGGGGGGCFGGGGGEFDFGGFGGGGGGGCFCFGGGGGGGGGGGGGGGDAAFGGGGGAFGFGGGGGGDA=E=DGGGG?8FEG8ECFEGFG7DC8,,@@C9EFGFGFGG?FFFGGFFCC>77DFGC6B@AEF6>BEE=E=8B8C66;@2(-.9*7BDFFFC9;;7D;((()).7@9?DFDFF:>(:(-(-4.,4:1:3:0<6>1619>>(34:4?:)-1(444)).4
@M04999:289:000000000-L3R54:1:1101:20094:7374 2:N:0:396
GCAGACTACCAGGGTATCTAATCCTGTTTGCTACCCACGCTTTCGAGCATGAACGTCAGTGTTATCCCAGGAGGCTGCCTTCGCCATCGGTATTCCTCCACATCTCTACGCATTTCACTGCTACACGTGGAATTCTACCTCCCTCTGACACACTCTAGTTAGACAGTTTCAAATGCACGTCCCAAGTTGAGCTCGGGGATTTCACATCTGACTTATCTAACCGTCTGCGCTCGCTTTACGCCCAGTAATTCCGATTAACGCTCGCACCCTACGTATTACCGAGGCTGCTGGCACGTAGTTC
+
CCCCCGGGGGDFGGGGGGGGGGGGGGGGGFGGFGGGGGGGGGGGGGGGGGGFGGGGGGGGGGGGGGGGGF7FGGGGGGGGGGGGGGGGGGGGGGGGGGGGGGGGGGGGFGGGGGGGGGGGGGFFGGEFGGG:FFGGGGGGGGGGGGFGGGGGGGGGGGGFDFAFGGFFGCAE8DFGFGFDDDDGF8EFA=FGGGGC>>9DFFFFFF>FFCEFFFFFCFF5AC>DFFDEBFFA9255BCEBD9@81@E<?6?CEF;?;ECD@FFF@B>B(4(4::<BB224(((438:BF:??0<3?08:>)
@M04999:289:000000000-L3R54:1:1101:24854:7379 2:N:0:396
GACTACCGGGGTATCTAATCCTGTTCGCTCCCCACGCTTTCGCTCCTCAGCGTCAGTGACGGCCCAGAGACCTGCCTTCGCCATCGGTGTTCTTCCCGATATCTACACATTCCACCGTTACACCGGGAATTCCAGTCTCCCCTACCGCACTCCAGTCCGCCCGTACCCGGCGCCGATCCACCGTTAAGCGATGGACTTTCACACCAGACGCGACGAACCGCCTACGAGCTCTTTACGCCCAATCAATCCGGATAACGCTTGCACCCTACGTATTACCGCGGCTGCTGGCACGTAGTTAGCC
+
CCCCCGGGGGGGGGGGGGGGGGGGGGGGGGGGGGGGGGGGGGGGGGGGGGGGGGGGGGGGGFGFGGFGGGGGGGGGGGGGGGGGGGGGFGGGGGGGGGGGDGGGGGGGGGFGGGGGGGGGGGGGGGGGGGGGGGGGFFGGGGGGGGGGGGGGGGGGGGGGGGGGGDGGGGGDGGGGFCB=GGGGGGGGGGGGGGGDGGGGFFAFFFF>?BFBB3).4@>;FFFFFFB<>FFFFFFFFFFB?3<(52>A?1963:A??FB:3:<<B4?0(-42)44<4(17;>B9??B0((.4:BF?:22:3
@M04999:289:000000000-L3R54:1:1101:14626:7448 2:N:0:396
TTTCCGACTACTCGGGTATCTAATCCTGTTCGCTCCCCACGCTTTCGTCCATCAGCGTCAATCGGTATTTAGTAACCTGCCTTCGCAATCGGGGTTCTGTGTAATATCTATGCATTTCACCGCTACACTACACATTCCAGCTACTTCAATACTATTCAAGATTAACAGTATCAACGGCAGTTCTACAGTTAAGCTGCAGGTTTTCACCGCTGACTTATCAACCCGCCTACGGACCCTTTAAACCCAATAAATCCGGATAACGCTCGCATCCTCCGTATTACCGCGGCTGCTGGCACGGAGT
+
CCCCCGGGGGGGGGGGGGGGGGGGGGGGGGGGGGGGGGGGGGGGGGGGGGGGGGFGGGGGGGGGGGGGGGGGGGGGGGGGGGGGGGCEGGGGGGGGGGGGDGGGGFGGGGGGGGGGGGGGGGGGGGGGGFGGGGGGGGGDFGDFGGGGDGGGGGGGGGGFFFGGFGGFGFGGGGGGFGFDCFGGEGGGGGGGGFFFGGFFFFFFFFFFDFFB=FFFCFFFF@==@==@FFD(6@B;DFFF<EAF1@;DE<CFFEF@@D@EB?BFFF>BFFFFFBBFFBB4<<:6(,,6BF:0:?B?69(44
@M04999:289:000000000-L3R54:1:1101:17790:7495 2:N:0:396
GGGACTACCGGGGTATCTAATCCTGTTTGCTACCCACGCTTTCGAGCATGAACGTCAGTGTTATCCCAGGAGGCTGCCTTCGCCATCGGTATTCCTCCACATCTCTACGCATTTCACTGCTACACGTGGAATTCTACCTCCCTCTGACACACTCTAGTTAGACAGTTTCAAATGCACGTCCCAAGTTGAGCTCGGGGATTTCACATCTGACTTATCTAACCGTCTGCGCTCGCTTTACGCCCAGTAATTCCGATTACCGCTCTCACCCTACGTATTACCGCGGCTGCTGGCACGTAGTT
+
8<CCCGFGGDCCCC7CFFDFEFGGGGGGGGFGFGDFGGGGGGGGGCGGFGGFGGGFEEGFFG<GGGGGGGCG7EFFGGGGGFGGGGGCCG@DFDGGGGFFG<FDGFCFGGDEGGFFGGGGGEFFGGGFGGFGGFGAGGGGGGGGGGGGGGGGGGGDF=E:F,@=DFFFGGGGGGGGFGFGGGG?89C,=,DBCE>7C>CFFFFF6BAF5ECEEAAF*=8AA2>=>4A2>>>FFFBD<E@FF;<(6)/?7CC4(6;()/(629(54A6<BB?1(.54<9>6B9BF>(2:38<14,,.(46
@M04999:289:000000000-L3R54:1:1101:17173:7521 2:N:0:396
TCGGACTACTGGGGTATCTAATCCTGTTTGCTCCCCACGCTTTCGCATCTCAGCGTCAGTATCTGTCCAGAAGGCCGCCTTCGCCACCGGTATTCCTCCACATCTCTACGCATTTCACCGCTACACGTGGAATTCTACCTTCCTCTACAATACTCCAGATAACCAGTTTTAAGTGCAATTCCCAGGTTGAGCCCGGGGCTTTCACACCTAACTTAATTATCCGCCTACATGCCCTTTACGCCCAGTCATTCCGATTAACGCTCGCACCCTCCGTATTACCACGGCTGCTGGCACGGAGTTT
+
CCCCCGGGGGFGGGGGGGGGGGGGGGGGGGGGGGGGGGGGGGGGGGGGGGGGGGGGGGGGFGGGGGGGGGGGGGGGGGGGGGGGGGGGGGGGGGGGGGGGGGGGGGGGGGGGGGGGGGGGGGGGGGGGGGGGGGGGGGGGGGGGGGGGGGGGGGGGGGDFFGGGGGGGGGGDDGGGFGFGGGGGGGGGGGGGGGGDGGGGFFFFFFFEFFFFFFF6CFFEF?FBFDFF=ECFFFFFFEFBF0;7<@E>EFFF@F@D@FF?FFFFF6>>?::(9?BFB>D<A?49>9932276(.,7((3:)
@M04999:289:000000000-L3R54:1:1101:11338:7547 2:N:0:396
ACGGTGACTACTGGGGTATCTAATCCTGTTTGCTACCCACGCTTTCGAGCATGAACGTCAGTGTTATCCCAGGAGGCTGCCTTCGCCATCGGTCTTCCTCCACATCTCTACGCATTTCACTGCTACACGTGGAATTCTACCTCCCTCTGACACACTCTAGTTAGACAGTTTCAAATGCACGTCCCAAGTTGAGCTCGGGGATTTCACATCTGACTTATCTAACCGTCTGCGCTCGCTTTACGCCCAGTAATTCCGATTAACGCTCGCACCCTACGTATTACCGCGGCTGCTGGCACTTAGT
+
CCCCCGGGGGGGCEGGGGGGGGFFGGGGGGGGFGDGGGGGGGGGGGGGFGGGGFGGGGGGGGGGGGGGGGG@<FCGGGGGGGGGFGGDGG:FG>FGGFGGGGGGGGGGGGGGGEGGGGFGGGGGFGGGGGG7FGGGGGGGGGGGGGGG8AEGGGGGGGD,@FA=@DC?FFGF:FGGFGDGCGFGGGGFGF,EEGGGDDGD>EFFFFFFEEEFEFFF@FFEFFFFFDF>>=9A=@@>FFD=>(243(2;>E<CFF13??2C9D913>>66>??0:(434:9<),9(((-,14)4228(.-66
@M04999:289:000000000-L3R54:1:1101:11516:7582 2:N:0:396
GTCAGACTACAGGGGTATCTAATCCTGTTTGCTACCCACGCTTTCGAGCATGAACGTCAGTGTTATCCCAGGAGGCTGCCTTCGCCATCGGTATTCCTCCACATCTCTACGCATTTCACTGCTACACGTGGAATTCTACCTCCCTCTGACACACTCTAGTTAGACAGTTTCAAATGCACGTCCCAAGTTGAGCTCGGGGATTTCACATCTGACTTATCTAACCGTCTGCGCTCGCTTTACGCCCAGTAATTCCGATTAACGCTCGCACCCTACGTATTACCGCGGCTGCTGGCACGTAGTT
+
@CCCCGGGGGGGGGGGGGGGGGGGGGGGGGGGGDFGGGGGEGGGGGGGGGGFGGGGGGGGGGGGGGGGGGF7FF7FGGGGGGGGGGGGGGGGGGGGGGGGGGGGGGGGFGGGGGGGGGGGGGGGGGG@F8FFFFGGGGGGGGGGGGGGGGGGGGGGGGFGGGGDFFFGGFGFGGGGFGFGGGGGD=EGGGF?FFG8=D6CBAAFFFFF@E@=EFFFFFFF6C@5@D>=;)9A@FFFFFC8>@FF;053?EEFFF0;DFCE;6;119>9>B???B7)::ABA?6((46B:B:(-45<??<:6
@M04999:289:000000000-L3R54:1:1101:13278:7583 2:N:0:396
TGTGACTACTAGGGTATCTAATCCTGTTCGCTCCCCACGCTTTCGTCCATCAGCGTCAATCGGTATTTAGTAACCTGCCTTCGCAATCGGGGTTCTGTGTAATATCTATGCATTTCACCGCTACACTACACATTCCAGCTACTTCAATACTATTCAAGATTAACAGTATCAACGGCAGTTCTACAGTTAAGCTGCAGGTTTTCACCGCTGACTTATCAACCCGCCTACGGACCCTTTAAACCCAATAAATCCGGATAACGCTCGCATCCTCCGTATTACCGCGTCTGCTGGCACGGAGTT
+
CCCCCGGGGGGGGGGGGGGGGGGGGGGGGGGGGGGGGGGGGFGGGGGGGGGGGGGGGGGGFGGGGGGGFGGGFGGGGGGGGGGGGFGGGGGGGGGGGGGGGGGCGGGGGGGGGGGGGGGDGGGGGGGFGGGGGG;EE;DFAFGGGGGFFGGGGGGGGCGGGGGGFGGGGGGGGG6EEGFGGGFGGCFFGDFCG?FGFGGGFFFFFFDFFA5@EF6FFFFFFAAAAA=BF2=@FFFFFEEFE=?D08EF9EFE;9(6?43,:;0390<9??FBB?::?<B4:9;-141)630:?B6362:<
@M04999:289:000000000-L3R54:1:1101:27512:7587 2:N:0:396
TGACTACTCGGGTATCTAATCCTGTTTGCTCCCCACGCTTTCGCATCTCAGCGTCAGTATCTGTCCAGAAGGCCGCCTTCGCCACCGGTATTCCTCCACATCTCTACGCATTTCACCGCTACACGTGGAATTCTACCTTCCTCTACAATACTCCAGATAACCAGTTTTAAGTGCAATTCCCAGGTTGAGCCCGGGGCTTTCACACCTAACTTAATTATCCGCCTACATGCCCTTTACGCCCAGTCATTCCGATTAACGCTCGCACCCTCCGTATTACCGCGGCTGCTGGCACGGAGTTAGC
+
CCCCCGGGGGGGGGGGGGGGGGA@FGGGGGGGGGGGGGGGGGEGGGGFGGFFGGGGGGGGCFFFGGGGGGGGGGGGGGGGDEGGGGGGGGGGGGGGGGGGCFGGGECGECGEFGGGGGGGGGGEGFGGEGGGGGGGGGGGGGGGFFGFGGGGGGGGGGGGGGGGGGGGGGCFDFGGFGFGFGFEF?FGGGDFGGG*?7@;FFF>FFFFBFFFFFFFFFFFFF=D=BBF?B:BEFE<<@6B1(6;8<CEEEF01;@?CDFBFFBFBB?:8:;FF(36>AB>19>9;6:???02897048A9.
@M04999:289:000000000-L3R54:1:1101:6259:7591 2:N:0:396
TGGACTACAGGGGTATCTAATCCTGTTTGCTCCCCACGCTTTCGCATCTCAGCGTCAGTATCTGTCCAGAAGGCCGCCTTCGCCACCGGTATTCCTCCACATCTCTACGCACTTCACCGCTACACGTGGAATTCTACCTTCCTCTACAATACTCCAGATAACCAGTTTTAAGTGCAATTCCCAGGTTGAGCCCGGGGCTTTCACACCTAACTTAATTATCCGCCTACATGCCCTTTACGCCCAGTCATTCCGATTAACGCTCGCACCCTACGTATTACCGCGGCTGCTGGCACGTAGTT
+
CCCCCGGGGGGGGGGGGGGGGGGGGGGGGGGGGGGGGGGEGGGGGEEGGGGGGGGGGGGGGGGGGGGGGGGGGGGGGGGGGGGEGGGGGGDGGGGGGGGGGGGGGGGGGGGGGGGGGGGGGGGGGGGGGGGGGGGGGGGGGGGGGGGGGGGGGGGGGGGFFGGGGGGGGGGGGGGGCGFGFGGGGGGGGGGGFG5DCDGFFFFFFFFFFEFFFFFF?FFEFFFFFFBFC*>;@FFFFFFFF960@EFECE?E;D?@?EFBFF9BFFFFF?BFF?BBFFF:F90;BFBF:FF?7??(4?B
@M04999:289:000000000-L3R54:1:1101:11417:7640 2:N:0:396
TGGGACTACAGGGGTATCTAATCCTGTTTGCTCCCCACGCTTTCGCATCTCAGCGTCAGTATCTGTCCAGAAGGCCGCCTTCGCCACCGGTATTCCTCCACATCTCTACGCATTTCACCGCTACACGTGGAATTCTACCTTCCTCTACAATACTCTAGTTAACCAGTTTTAAGTGCAATTCCTAGGTTGAGCCCAGGGCTTTCACACCTAACTTAATTATCCGCCTACATGCCCTTTACGCTCAGTCATTCCGATTAACGCTCGCACCCTCCGTATTCCCTCGGCTGCTGGCACGGATTTT
+
CCCCCFGGGGGGGGGGGGGGGGGGGGGGGGGGGGGGGGGGGGGGGEEGGGGGFGGGGGGGCFGG9FFFFCGDF?FGGGGGGGGGEGGGGCGGGGGGGGGGGGGGFGGFGFCGGGGGGGGDEGGGGGGFEFC=EFFCEDGGGGGGGGGG9AFEGFFGGFFGC:FGEGGGGGFGGGFGFGFGGGGG,:AFFC,<FEDG67CD9FFFFFFB@E8CCFFFFFFFF;=>AFFB=>43@@B=64>6@(6216>3<<?36016;?4308@19B9-4((8(4<14-64)4914:;BF>:1:<(--((.)
@M04999:289:000000000-L3R54:1:1101:6447:7671 2:N:0:396
TGACTACTGGGGTATCTAATCCTGTTTGCTCCCCACGCTTTCGCATCTCAGCGTCAGTATCTGTCCAGAAGGCCGCCTTCGCCACCGGTATTCCTCCACATCTCTACGCATTTCACCGCTACACGTGGAATTCTACCTTCCTCTACAATACTCCAGATAACCAGTTTTAAGTGCAATTCCCAGGTTGAGCCCGGGGCTTTCACACCTAACTTAATTATCCGCCTACATGCCCTTTACGCCCAGTCATTCCGATTAACGCTCGCACCCTCCGTATTACCGCGGCTGCTGGCACGGAGTTAGC
+
CCCCCGGGGGGGGGGGGGGGGGGGGGGGGGGGGGGGGGGGGGGGD7FGFGGGGGGGGGGGGGGGGGGGGGGGGGGGGGGGGGGGGGGGGGGGGGGGGGGGGGGGGGGGGGGGGGGGGGGGGGGGGGGGGGGGGGGGGGFGGGGGFGGGGGGGF?GGGFGGGGGGGGGGGGGGGGGEBFFGGGGGGGFGGGGGGGCGCDGGFFFFFFFFFFFFFFFFF8FFEFFFFF@F?B@:@FFFFFFF@;1;3)6?EFF;<;;CE<>BF>BBFB?FFF>F6:?ABBBFBFBBBB2:BF<DFB93?FB<4
@M04999:289:000000000-L3R54:1:1101:8145:7678 2:N:0:396
TACGACTACTAGGGTATCTAATCCTGTTCGCTACCCATGCTTTCGAGCCTCAGCGTCAGTAACAGACCAGAGAGCCGCCTTCGCCACTGGTGTTCTTCCATATATCTATGCATTTCACCGCTACACATGGAGTTCCACTCTCCTCTTCTGCACTCAAGTCTCTCAGTTTCCGATGCTCTTCCTCAGTTAAGCTGAGGGCTTTCACATTCAGACTTAAAAGACCGCCTGCGCTCCCTTTACGCCCAATAAATCCGGACAACGCTTGCCACCTACGTATTACCGCGGCTGCTGGCACGTAGTT
+
CCCCCGGGGGGGGGGGGGGGGGGGGGGGGGGGGGGGGGGGGGGGE8FEGGGGGGGGGGGGGGGGGGGGGGGGGGGGGGGGGGGGGGGGGGGGGGGGGGGGGGGGGGGGGGGGGGGGGGGGGGGGGGGGGGGGGGGGGGGGGGGGGGGGGGGGGGGGEFGGGGGGGGGGGGGGGGGGFGFGGFGGA8FGGGGGGGFFGGGGFFFFFFFFFFFFFFFFFFFFFDFFAFFDFFFFFFFFEFCF@FFFD;@8<CFFE9@@FFF;16;@DF>A?BBFFFF?BBFF<?>90;>>FFF0((562(4(6
@M04999:289:000000000-L3R54:1:1101:3063:7696 2:N:0:396
CTTTCGACTACAAGGGTATCTAATCCTGTTTGCTACCCACGCTTTCGAGCATGAACGTCAGTGTTATCCCAGGAGGCTGCCTTCGCCATCGGTCTTCCTCCACATCTCTACGCATTTCACTGCTACACGTGGAATTCTACCTCCCTCTGACACACTCTAGTTAGACAGTTTCAAATGCACGTCCCAAGTTGAGCTCGTGGATTTCACATCTTACTTATCTAACCGTCTGCGCTCGCTTTACGCCCAGTAATTCCGATTAACGCTCGCACCCTACGTATGACCGCGCCTGCTGGCACGTAGT
+
CCCCBFFCCFGFGFFFFGFGGF,6EDFFFGEGFGGGEFF:FGF@CEG@FGGFGFFGEGGD:@FFFGGFGCCEFGGGFG<F8@FFGGBB@C@:F,@FFDF<?<FEFF=,EFGGGCFEGD=FFDFGGFGFCFF+@,9DFGGGGGGG6EEDGFG8DFGDGGGG;EDGAFDDA:DF==E:B+=DG?F>EG,=DD3DFG,63+5+*?:;+=CFCEE*;@;9E>F543>=A=4=/92>==429@@F>((-8=1=))<7C)31011)/(6;0,:6BB:?FF<:2<(443(2((-((3.5(4(,34:0-
@M04999:289:000000000-L3R54:1:1101:9662:7735 2:N:0:396
GACTACTAGGGTATCTAATCCTGTTTGCTCCCCACGCTTTCGCATCTCAGCGTCAGTATCTGTCCAGAAGGCCGCCTTCGCCACCGGTATTCCTCCACATCTCTACGCATTTCACCGCTACACGTGGAATTCTACCTTCCTCTACAATACTCCAGATAACCAGTTTTAAGTGCAGTTCCCAGGTTGAGCCCGGGGCTTTCACACCTAACTTAATTATCCGCCTACATGCCCTTTACGCCCAGTCATTCCGATTAACGCTCGCACCCTCCGTATTACCGCGGCTGCTGGCACGGAGTTAGCC
+
CCCCCGGGGGGGGGGGGGGGGGGGGGGGGGGGGGGGGGGGGGGGGGGGGGGGGGGGGGGGGGGGGGDFGGGGGGGGGGGGGGGGGGGGGGGGGGGGGGGGGGGGGGFGGGGGGGGGDGGGGGGDGGGDGGGGGGGGGGGGGGGGGGFGGGGG8DCGGGGGGGFGGGGGGGG8EGDGFGFGGGGGG8,<EGGEGGEGGGGGFFFFFFFFFFF==FFFFFFDF@D==@E8EFFFFFFF079E0,6;AFFFC36?<@?<<@;?B;3>0?BF?>?67:<>40(21921:>:B0(516((-.4:63
@M04999:289:000000000-L3R54:1:1101:9886:7754 2:N:0:396
TCGACTACAGGGGTATCTACTCCTGTTTGCTCCCCACGCTTTCGCCTCTCAGCGTCAGTATCTGTCCAGAAGGCCGCCTTCGCCACCGGTATTCCTCCACATCTCTACGCATTTCACCGCTACACGTGGAATTCTACCTTCCTCTACAATACTCCATATAACCAGTTTTAAGTGCAGTTCCCAGTTTGAGCCCGGGGCTTTCACACCTAACTTATTTATCCCCCTACATGCCCTTTACGCCCTCTCATTCCTATTAACTCTCGCACCCTCCGTATTACCGCCTCTGCTGGCCCGCCTTGAC
+
CC8<CCEFEGG7@F;FFD9,<@CF8FG<6CEFGFG8F++C:FGE,6FGDF<F8@FC,BF,CEF@<,6FC,@,,BE@:F=FG@CF::B=CF4?5,C5AFFF<FGGGACFB++@+9E5<D+=>EGFB?FA?+5,AE;,8,@,6@ED;EF,E9EFED8F;:D,,@=,,=EFCE,A=72,+61DD+:,@A<E,+@9C>>***;7>FFF6/46))0:**+48+15B)(852((**6)(61)7;(862(((//))766)95).97>?@?:13,4(,((4.2()64(((-(,).6)(2((((((-)))
@M04999:289:000000000-L3R54:1:1101:22371:7812 2:N:0:396
ACCGACTACAAGGGTATCTAATCCTGTTTGCTCCCCACGCTTTCGCATCTCAGCGTCAGTATCTGTCCAGAAGGCCGCCTTCGCCACCGGTATTCCTCCACATCTCTACGCATTTCACCGCTACACGTGGAATTCTACCTTCCTCTACAATACTCCAGATAACCAGTTTTAAGTGCAATTCCCAGGTTGAGCCCGGGGCTTTCACACCTAACTTAATTATCCGCCTACATGCCCTTTACGCCCAGTCATTCCGATTAACGCTCGCACCCTCCGTATTACCGCGGCTGCTGGCACGGAGTTT
+
CCCCCGGGGGGGGGGGGGGGGGGGGGGGGGGGGGGGGGGGGGGGGGGGGGGGGGGGGGGGFGGGGGGGGGGGGGGGGGGGGGGGGGGGGGGEGGGGGGGGGGGGGGGGGGGGGGGGGGGGGGGGGGGGGEGGGGGGGGGGGGGGGGGGGGGGGGGGGGDGGGGGGGFGGGGGAFDGFFFFGFDAFCGGGGGGGGG5DGGGFFAFFFFEFEEFFFFFFFFFFF@FFFFFFFFF@D@DFFFEF@FF@FFEC3<C;07?FFF19::66;BBFFFF>?,:?FB421(,733?F?0?:?13(-34-
@M04999:289:000000000-L3R54:1:1101:6030:7870 2:N:0:396
GTGTGGACTACACGGGTATCTAATCCTGTTTGCTACCCACGCTTTCGAGCATGAACGTCAGTGTTATCCCAGGAGGCTGCCTTCGCCATCGGTATTCCTCCACATCTCTACGCATTTCACTGCTACACGTGGAATTCTACCTCCCTCTGACACACTCTAGTTAGACAGTTTCAAATGCACGTCCCAAGTTGAGCTCGGGGATTTCACATCTGACTTATCTAACCGTCTGCGCTCGCTTTACGCCCAGTAATTCCGATTAACGCTCGCACCCTACGTATTACCGCGGCTGCTGGCACGTAGT
+
CCCCCGGGGGGGGGGGGGGGGGFFFGGGGGGGGGGGGGGGGGGGGGGGGGGGGGGGGGGGGGGGGGGGGGGGGGGGGGGGGGGGGGGGGGGGGGDGGGGGGGGGCGGGGGGGGGGDGGGGFGGGGGGGGGGGGGGGGGGGGGGGGGGGGGGGGGGGGGGGGGGGGFGGGGGFGGFGFDFFCDF>EGDFFFGGGGGDGCDDEE5CFFFF<@EF<FFFFFFFFEB9AAA=5A2=@D=@@9B=C2;>@@@FFFFFFEF@FF69;@9DDFFFF9BBFFBFB9:<<<0((47>>?F:(,32(418:
@M04999:289:000000000-L3R54:1:1101:10930:7875 2:N:0:396
GACTACTCGGGTATCTAATCCTGTTTGCTACCCACGCTTTCGAGCCTGAACGTCAGTGTTATCCCAGGAGGCTGCCTTCGCCATCGGTATTCCTCCACATCTCTACGCATTTCACTGCTACACGTGGAATTCTACCTCCCTCTTACACACTCTAGTTAGACAGTTTCAAATTCACGTCCCAAGTTGAGCTCGGGGATTTCACATCTGACTTATCTAACCGTCTGCGCTCGCTTTACGCCCAGTAATTCCGATTAACGCTCGCACCCTACGTATTACCGCGGCTGCTGGCCCGTAGTTAGCC
+
CCCCCGGGGGGFGGGGEGGGGGFGGG<EG9FFGFGEGEGGGCDGE7F,CFFFGFGGG9FGGGGGGGE7F:CCEFGGFGG,FEEGGC:F,FFFFG9F@@45:EDFDG@F7FCFGFFGCGFEGGG:=,+4CFFC==ABEGFEGE@,=@EF9EFEGFFGFDA@EEGFFGGGAFF,@,D@FGFGC66EGCFG8=FEE679;?CFFFFFF@B;7>A57FF>EFF5@A>4A2==D@259B4@595B<:43/<5.636;(1?E;10:1123>FF7?(.24:6<D(42(42>B0,(-.,((-2:<<24)
@M04999:289:000000000-L3R54:1:1101:5948:7896 2:N:0:396
CGACCCGGGTATCTAATCCTGTTTGCTCCCCACGCTTTCGCATCTCAGCGTCAGTATCTGTCCAGAAGGCCGCCTTCGCCACCGGTATTCCTCCACATCTCTACGCATTTCACCGCTACACGTGGAATTCTACCTTCCTCTACAATACTCCAGATAACCAGTTTTAAGTGCAATTCCCAGGTTGAGCCCGGGGCTTTCACACCTAACTTAATTATCCGCCTACATTCCCTTTACGCCCAGTCATTCCGATTAACGCTCGCACCCTCCGTATTACCGCGGCTGCTGGCACGGAGCTAGCCGG
+
CCCCCGEDGGGGGEFGGGEFFGFFFGFAFGE8FEGFGGFFG,BFGGG9FGGGGGGGD9FFGFGCFADCDFGGGGGGGGECECDFGC=BFFFF9EFED<?CFGFGFG:@FAFGGG:FF:FGG>F:C7FGGFGFCCGGGGGGGFGFGGFGGCFFDFGDGFGGGGGGAF8DGG8=@,A=DGACDDFFBEFD87EGCC5@4C>@6AAFFFFFC@EEC@8B@4;=B?=@?*;CFEFFEF;D0;::(.7)957;7@;:EFFF:1;9207<:?42(415-6A29>(9>(,)521.)((-((.4<3:>(
@M04999:289:000000000-L3R54:1:1101:6667:7904 2:N:0:396
GGCCACTACAGGGTTATCTAATACTGTTCGCTCCCCACGCTTTCGTCCATCAGCGTCAATCGGTATTTAGTAACCTGCCTTCGCAATCGTGGTTCTGTGTAATATCTATGCATTTCACCGCTACACTACACATTCCAGCTACTGCATTACTATTCATTATTAACAGTATCAACGGCAGTTCTACAGTTAAGCTGCAGGTTTTGACCGCTGACTTATCAACCCGCCTACGGACCCTTTAAACCCAATAAATCGGGATAACGCTCGCATCCTCCGTATTACCGCGGCTTCGTGCACGGACTTT
+
A@C,@FE8FE,C@66,EF9C,,6CC,CCE:@FFG@F@F:FF,6,8;8F7FGEFG>@C,8,;D,8<@FGFEFG,@AFAFFFG<FGG:,6B,6FG7EA,:EFA9<,CA@FD,FEE,??FGG,+@=+:E,EGG=:E>,=;9D84@2,,9,3=4@=D,EF,,@,@D8DF8ECGGC;FCDC5=:3==DF;8E8A=98=EDCF60=1:*<7;B58))13?=+*44=*1):572:4/(5-6(0;C*+05(((/)))9<((63,543;03(,0((-(.540<(,,)).,0926-18((,4:)(4((-3.
@M04999:289:000000000-L3R54:1:1101:22648:7905 2:N:0:396
CGGACTACCCGGGTATCTAATCCTGTTCGCTACCCATGCTTTCGAACCTCAGCGTCAGTTACAGACCAGAGAGCCGCCTTCGCCACTGGTGTTCTTCCATATATCTACGCATTCCACCGCTACACATGGAGTTCCACTCTCCTCTTCTGCACTCAAGAAAAACAGTTTCAGCTGCACTTCCCCGGTTAAGCCGAGGGCTTTCACAGCTGACTTGTTCTCCCGCCTGCGTTCGCTTTACGCCCAATAAATCCGGACAACGCTTGCCACCTACGTATTACCGCGGCTGCTGGCACGTAGTT
+
CCCCCGGGGGGGGGGGGGGGGGGGGGGGGGGGGGGGGGGGGGGGCFGGGGGGGGGGGGGGGGGGGFGGGGGGGGGGGGGGGGGG7CFGGGGFGGGGGGGGGGGEGGGGGGGGGGGGGGGGGGGGGGGDDGBFFFGGGGGGGGGGGGGGGGFGGGGCCF?FGDGGGGGGGFFDGGGGFGDGGGGG6;EG979EEEECGDGGFFFFFFFFEEFFEFCFFFFFF=BFDDFFF0;;><?;EE?E@9@385<<ADFF>09>FBFFFFFF7628<?F?:2)3)-412(199>??7::03,4:(-5
@M04999:289:000000000-L3R54:1:1101:9788:7965 2:N:0:396
CTCGACTACCAGGGTATCTAATCCTGTTTGCTACCCACGCTTTCGCGCATGAACGTCAGTGTTATCCCAGGAGGCTGCCTTCGCCATCGGTATTCCTCCACATCTCTACGCATTTCACTGCTACACGTTGAATTCTACCTCCCTCTGACACACTCTAGTTAGACATTTTCAAATTCACTTCCCATTTTGAGCTCGGGGATTTCACATCTGACTTTTCTAACCGTCTGCGCTCTCTTTACGCCCAGTATTTCCTCTTAACGCTCGCACCCTACCTCTTCCCGCCGCCTCTGTCCCGTTATTT
+
CCC,<F@EFCGFEDFCFFG9AFDFGGGGGGGGGGFGGD+FFCFGD:C7@F7<FGGGGGEG9EF<@@CC<6C<,,BE8CFFF@<FCFGG:CFFFGFGGGGGGGD=FEGCFFEEGGGFA?=,CA9A,A?F,ADA=DFF9ED98DEGGG,,@,@8?=DE=@ED,,,@,+@@FGCDFG+=+++6+=D9,,7E:8+62,+3++3;;FFFFF+*3**:AA+?=B+/A-):25:*)/9@(7>CC16)-5/((66))9)9)117))/(.61.(.3382((()).6))4,2((4(,-4))6,)(,((.62
@M04999:289:000000000-L3R54:1:1101:26712:7970 2:N:0:396
GGTGGACTACTCGGGTATCTAATCCTGTTCGCTACCCATGCTTTCGAACCTCAGCGTCAGTTACAGACCAGAGAGCCGCCTTCGCCACTGGTGTTCTTCCATATATCTACGCATTCCACCGCTACACATGGAGTTCCACTCTCCTCTTCTGCACTCAAGAAAAACAGTTTCAGCTGCACTTCCCCGGTTAAGCCGAGGGCTTTCACAGCTGACTTGTTCTCCCGCCTGCGTTCGCTTTACGCCCAATAAATCCGGACAACGCTTGCCACCTCCGTATTACCGCGTCTGCTGGCCCGTCGTT
+
CCCCCFGGFGGGGGGGGGGGGGGGGGFGGGEGDEGFGCFGGGGGGGFGGGGGGGGGGGGGFGGGGGFGGGGGGGDGGGGGGGGDGGGGGGGEFDGGGFGGGGGFCCFGGGFGGGEFFFFE=EGGGGGGGEFEE?8DF9EFFFFF8=EGGGFGGGGGGGGAFEGGGGG=FFCADFGGBFFGDFDFFGGGGGFEFCE7DDCGFFFFFFFFFB@3BAAFEFFECE9@>BFFFFDFFFFFF;461@B@<(/)7;CF(3(:>B8:201(-:>BF?F(.(4:24<>A(41,,-46<0:(((-4(496
@M04999:289:000000000-L3R54:1:1101:25080:8049 2:N:0:396
ATCTGGACTACTAGGGTATCTAATCCTGTTCGCTCCCCACGCTTTCGTCCATCAGCGTCAATCGGTATTTAGTAACCTGCCTTCGCAATCGGGGTTCTGTGTAATATCTATGCATTTCACCGCTACACTACACATTCCAGCTACTTCAATACTATCCAAGATTAACAGTATCAACGGCAGTTCTACAGTTAAGCTGCAGGTTTTCACCGCTGACTTATCAACCCGCCTACGGACTCTTCAAACCAAATAAACCCGGATAACGCTCGCATCCTCCGTATTACCGCGGCTGCTGACACGGAGT
+
<BCCCDDF@EFFGGFDFCFCFG,CF@EFGGFCFGGGGCEFCEGG89FFECCDEGG8@@@F,,@<F89CEGGGG9FFFFFDEF<A,,B+B<FGC+>4EA?5CEA<A?,EFGG9?FFG9ECFFC7=FFGFGGGGG9FEGDC9?F,2==DADDGGGGGGGDE=,=,,3BF=E:,@FCGG5C9?+?9EAEFC:AA,<EGDCFGGFAF5C7BF>BA=90+BAFCEAD55>A>A>D@(5@(38C*=85=1(/3;C4))(/619217=((/4(221(57.(4?1826--2((-4141))).)),440-
@M04999:289:000000000-L3R54:1:1101:18887:8122 2:N:0:396
GACTACTAGGGTATCTAATCCTGTTCGCTCCCCACGCTTTCGTCCATCAGCGTCAATCGGTATTTAGTAACCTGCCTTCGCAATCGGGGTTCTGTGTAATATCTATGCATTTCACCGCTACACTACACATTCCAGCTACTTCAATACTATTCAGGATTAACAGTATCAACGGCAGTTCTACAGTTAAGCTGCAGGTTTTCACCGCTGACTTATCAACCCGCCTACGGACCCTTTAAACCCAATAAATCCGGATAACGCTCGCATCCTCCGTATTACCGCGGCTGCTGGCACGGAGTTAGCC
+
CCCCCGGGGGGGGGGGGGGGGGGGGGGGGGGGGGGGGGGGGGGGGGGGGGGGGGGGGGGGGGGGGGFGGGGGGGGGGGGGGGGGGGGGGGGGGGGGGGGGFGGGGGGGGGGGGGGGGGGGGGGGGGGGGGGGGGGGGGGGGGGGGGGGGGGGGGFFGGGGGGGGGGGGGGD>EEDGFGFGGGFGGGGGGGGGGGFGGGGGFFF>EFFFFFF@FFFFFFFAFBFFFAFD>FFFFFC<CEDDFFF@<EEFE69@F<EFFFFF@FFFF??FFBFFF7AADFF09>B>:.48?:?B(27??>>4.
@M04999:289:000000000-L3R54:1:1101:17507:8124 2:N:0:396
GAGACTACAAGGGTATCTAATCCTGTTCGCTACCCATGCTTTCGAACCTCAGCGTCAGTTACAGACCAGAGAGCCGCCTTCGCCACTGGTGTTCTTCCATATATCTACGCATTCCACCGCTACACATGGAGTTCCACTCTCCTCTTCTGCACTCAAGAAAAACAGTTTCAGCTGCACTTCCCCGGTTAAGCCGAGGGCTTTCACAGCTGACTTGTTCTCCCGCCTGCGTTCGCTTTACGCCCAATAAATCCGGACAACGCTTGCCACCTACGTATTACCGCGGCTGCTGGCACGTAGTT
+
CCCCCGGGGGFFGGGGGGGGGGGGGGGGGGGGGGGGGGGGGGGGGGGGGGGGGGGGGGGGGGGGGFGGCGGGEGGGGEEGGGGGGGGGGFGGGGGGGGGGFGGFGGGGGGGGDGFGGGGGGGGGGGGG8CFGFGGFGGGGGGGGGGGGGGGGGGG?FGGCGGGFGGGGGGFGGGGGFGFGGGGGGEGEGGGG6:79DDGGFFFFFFFFFFFFFFFFFFFAF>BFFFF>@@<F;;?FFFFF>BFF;;<>EFFF0:>>::;BB62?:A?FBFF0.)6>A>>2;>;6696?:F?1)3?F(89
@M04999:289:000000000-L3R54:1:1101:16636:8155 2:N:0:396
GGGACTACAGGGGTATCTAATCCTGCTCGCTCCCCACGCTTTCGCTCCTCAGCGTCAGTGACGGCCCAGAGACCTGCCTTCGCCATCGGTGTTCTTCCCGATATCTACACATTCCACCGTTACACCGGGAATTCCAGTCTCCCCTACCGCACTCCAGTCCGCCCGTACCCGGCGCCGATCCACCGTTAAGCGATGGACTTTCACACCAGACGCGACGAACCGCCTACGAGCTCTTTACGCCCAATAAATCCGGATAACGCTTGCACCCTACGTATTACCGCGGCTGCTGGCCCGTAGTT
+
CCCCCGFGGGGGGGGGGGGGGGGGGGGGGGGGGGGGGGGGGGGGGGGGGGGGGGGGGGGGGGEFGGGGGGGGGGGGGGGGGGGGGGGGGGEGGGGGGGGGGGGGGGGGGGGGFGGCGGGGGEGGGGGGGGGGGGGFAFGCGGGGGGGGGGGGGGGFCGGGGGGGGD5EGGGGGGGGFDFGGGGGCFGCFDGGGGDD7<=F6AAFCFFFF;?9>B:B0>>>E>>B?18<::>1:489A44>>9?BF>2<4<:BBF?:AFFB<B(04>BB<(((.)60)5>:2(4049:?)(((-(-,4:9
@M04999:289:000000000-L3R54:1:1101:6295:8193 2:N:0:396
AGACTACCAGGGTATCTAATCCTGTTCGCTCCCCACGCTTTCGTCCATCAGCGTCAATCGGTATTTAGTAACCTGCCTTCGCAATCGGGGTTCTGTGTAATATCTATGCATTTCACCGCTACACTACACATTCCAGCTACTTCAATACTATTCAAGATTAACAGTATCAACGGCAGTTCTACAGTTAAGCTGCAGGTTTTCACCGCTGACTTATCAACCCGCCTACGGACCCTTTAAACCCAATAAATCCGGATAACGCTCGCATCCTCCGTATTACCGCGGCTGCTGGCACGGAGTTAGC
+
CCCCCGGGGGGGGGGGGGGGGGGGGGGGGGGGGGGGGGGGGGGGGGGGGGGGGGGGGGGGGGGGGGGGGGGGGGGGGGGGGGGGGGGGGGGGGGGGGGGGGGGGGGGGGGGGGGGGGGGGGGGGGGGGGGGGGGGGGGGGGGGGGGGGGGGGGGGGGGGGGGGGGGGGGGGGEGGGFGFGGGGGGGGGGGGGGGGGGGGGFFFFFFFFFFFFFFFFFFFFEFFFFFFF@FFDBFFFFEEFFFFFFFFFFFFFFFFFFF;<@FFFFB?BFF;?B?BFFF:>6>B>FFF?FFFFF769<?<B9
@M04999:289:000000000-L3R54:1:1101:24673:8215 2:N:0:396
GGGGACTACACGGGTATCTAATCCTGTTTGCTCCCCACGCTTTCGCATCTCAGCGTCAGTATCTGTCCAGAATGCCGCCCTCGCCACCGGTATTCCTCCACATCTCTACGCATTTCACCGCCACACGTGGAATTCTACCTTCCTCTACAATACCCTAGTTAACCAGTTTTAAGTGCAATTCCTAGGTTGAGCCCAGGGCTTTCACACCTAACTTAATTATCCGCCTATATGCCCTTTACGCCCAGTCATCCCGATTAACGCTCGCCCCCCCCGCATTACCGCGGCTGTTGGCCCGGAGTTT
+
8-AC8@,66,C;7@6@FEADFF<FGGGG9@FGG<E7BFFCCCCCF:@C:AFFGGGEGGEF,<,,,FFFEGFG,EFGGG7FCFFDGGCEFFEEGCFGGGFGGACF4E9FFFEED@F9E@FEE+@=,47F8:+A?@ED@DG3=,@FFA=ED,E8FFFG88DDECDGGGD,CADFAD9C92<++5D,,@EFC639:ECG**<FFFFF9B45=:=FE=>+>+BEA;:@(5:*84@*.7>:@:CA030(,/)))))61(667);;9??B((,4((,40(42-))4(33(243(,.13)-40(4<,-
@M04999:289:000000000-L3R54:1:1101:8261:8246 2:N:0:396
GGTGGACTACTCGGGTATCTAATCCTGTTTGCTCCCCGCGCTTTCGCATCTCAGCGTCAGTATCTGTCCAGAAGGCCGCCTTCGCCACCGGTATTCCTCCACATCTCTACGCATTTCACCGCTACACGTGGAATTCTACCTTCCTCTACAATACTCCAGATAACCAGTTTTAAGTGCAATTCCCAGGTTGAGCCCGGGGCTTTCACACCTAACTTAATTATCCGCCTACATGCCCTTTACGCCCAGTAATTCCGATTAACGCTCGCACCCTACGTATTACCGCGGCTGCTGGCACGTAGTT
+
CCCCCGGGGGGGGGGGGGGGGGGGGGGGGGGGGGGGGGGGGGGGGGGGGGGGGGGGGGGGGGGGGGGGGGGGGGGGGGGGGGGGGGGGGGGGGGGGGGGGGGGGGGGGGGGGGGGGGGGGGGGGGGGGGGGGFGGGGGGGGGGGGGGGGGGGGGGGGFGGGGGGGGGGGGGGGGGGFGFGGGCGGGGGGGGGGGGGGGGGFFFFFFFFF=@B@FFFFF=EAE:@FFF@FFFFFF;@@;9F??9>F;;EECEFFBF:?:AABFF?F>FFFBFFB?7?2:<A439>9>F9:0:?((,4,4:66
@M04999:289:000000000-L3R54:1:1101:14644:8247 2:N:0:396
AGCTGACTACCAGGGTATCTAATCCTGTTTGCTCCCCACGCTTTCGCATCTCAGCGTCAGTATCTGTCCAGAAGGCCGCCTTCGCCACCGGTATTCCTCCACATCTCTACGCATTTCACCGCTACACGTGGAATTCTACCTTCCTCTACAATACTCCAGACGACCAGTTTTAAATGCAATTCCCAGGTTGAGCCCGGGGCTTTCACACCTAACTTAATCATCCGCCTACATGCCCTTTACGCCCAGTCATTCCGATTAACGCTCGCACCCTCCGTATTACCGCGGCTGCTGGCACGGAGTT
+
@CCBCGGGGGDGGGGGGGGGGGGGGGGGGGGGGGGGGGGGGGGGGGGG:FGGGFGGGGGGGGGGG,CFGGFFGGFGAFGGGGGGGGGEGGGGGGGGGGGGGGGGGGGGGGGGGGGGGGGACGGGGGGFGGGDGGGGGCEGGGGGGGGGGGGGFFGGBDF8=CEGGGGGGG8DFACEFG5;CGGGGFDGGGCCF6CG5DGGFFFFFF6@@FF@DFFF4B6@FFF=2=?:@@C);.6;@FCF?DBFFDEEEFFFF;1:?6AF?F?B26>>>0<??F:?FFFB90961;>>FDD:???<>(4::
@M04999:289:000000000-L3R54:1:1101:14082:8263 2:N:0:396
TGACTACCCGGGTATCTAATCCTGTTTGCTCCCCACGCTTTCGCATCTCAGCGTCAGTATCTGTCCAGAAGGCCGCCTTCGCCACCGGTATTCCTCCACATCTCTACGCATTTCACCGCTACACGTGGAATTCTACCTTCCTCTACAATACTCCAGATAACCAGTTTTAAGTGCAGTTCCCAGGTTGAGCCCGGGGCTTTCACACCTAACTTAATTATCCGCCTACATGCCCTTTACGCCCAGTCATTCCGATTAACTCTCGCACCCTCCGTCTTACCGCGGCTGCTGGCACGGAGTTAGC
+
CCCCCGG8FGGGGGGGGGGGGGGGGGGGGGFFGGGGGGGGGGGGGDGGGGGGGGGGGGDFGGGGGGGC9FFGGGGGGGGGGDCFG8FBFFFGGFFGGGFGGGGGGGGGGDGGGGGGG7FGEGGGEGEFGFGGGGGGGGGGGGGGGGGGGGGGFFGCDDEFGGGFGGGGDGFA,9DGFGFGFFGGGGFFGGGFGG>CGGGGAFFFFFFAEBEEB8FAEF+98@@F@B208@3@E;@CE175;7?F@FFFFFF;DD0;<)6<:,8>FF?FFF(8(,42:?:91046>:::??7?2(-(-4224
@M04999:289:000000000-L3R54:1:1101:24543:8319 2:N:0:396
TGAGACTACCAGGGTATCTAATCCTGTTCGCTCCCCACGCTTTCGTCCATCAGCGTCAATCGGTATTTAGTAACCTGCCTTCGCAATCGGGGTTCTGTGTAATATCTATGCATTTCACCGCTACACTACACATTCCAGCTACTTCAATACTATTCAAGATTAACAGTATCAACGGCAGTTCTACAGTTAAGCTGCAGGTTTTCACCGCTGACTTATCAACCCGCCTACGGACCCTTTAAACCCAATAAATCCGGATAACGCTCGCATCCTCCGTATTACCGCGGCTGCTGGCACGGAGTTT
+
CCCCCGGGGGGGGGGGGGGGGGGGGGGGGGGGGGGGGGGGGGGGGGGGGGGGGGGFGGGGGGGGGGGGGGGGGGGGGGGGGGGGGGEFGGGGGGGGGGGGGGGGGGGGGGGGGGGGGGGGGGGGGGGGGGGGGFGGGGGGGGGGGGGGGGFGGEGGFGGGGGGGGGGGGGGGGGDC>GFGGFGGGGGGGGGGGGGGGFFFFFFFFFFFFFFFFFFFFFFDFFFBFFFF?=@FFFFBEFFFFFFFFFF4CEF4>0<?@EFFFFFFFFFFF>B?;?FB:AAB?BB;FBB<??>?FFFF;B?:-
@M04999:289:000000000-L3R54:1:1101:10352:8329 2:N:0:396
TTGACTACTGGCGTATCTAATCCTGTTCGCTCCCCACGCTTTCGTCCATCAGCGTCAATCGGTATTTAGTAACCTGCCTTCGCAATCGGGGTTCTGTGTAATATCTATGCATTTCACCGCTACACTACACATTCCAGCTACTTCAATACTATTCAAGATTAACAGTATCAACGGCAGTTCTACAGTTAAGCTGCAGGTTTTCACCGCTGACTTATCAACCCGCCTACGGACCCTTTAAACCCAATAAATCCGGATAACGCTCGCATCCTCCGTATTACCGCGGCTGCTGGCACGGAGTT
+
CCCCCGGGGGGGGGGGGGGGGGGGGGGGGGGGGGGGGGGGGGGGGGGGGGGGGGGGGGGGGGGGGGGGGGGGGGGGGGGGGGGGGGGGGGGGGGGGGGGGGGGGGGGGGGGGGGGGGGGGGGGGGGGGFGGGGGGGGFGGGGGGGGGGGGGGGGGFGGGGGGGGGGGGGGGGDCDGFGFGGGGGGGGGGGGGGGGGGFGGFFFFFEDFFB@@AFABEFF9>=A5=2:>(5>@@FFEFFEFF0;2=@<6?E31((4?A<?0:((-,4;0<<2((.4>F<4,9>>F>6??,(4272;1(41
@M04999:289:000000000-L3R54:1:1101:17729:8341 2:N:0:396
GGACTACCGGGGTATCTAATCCTGTTTGCTACCCACGCTTTCGAGCATGAACGTCAGTGTTATCCCAGGAGGCTGCCTTCGCCATCGGTATTCCTCCACATCTCTACGCATTTCACTGCTACACGTGGAATTCTACCTCCCTCTGACACACCCTAGTTAGACAGTTTCAAATGCACGTCCCAAGTTGAGCTCGGGGATTTCACATCTGACTTATCTAACCGTCTGCGCTCGCTTTACGCCCAGTAATTCCGATTAACGCTCGCACCCTACGTATTACCGCGGCTGCTGGCACGTAGTTAGC
+
CCCCCGGGGEDGGGGGGGGGGGGGGGGGGGGGGGGGGGGGGGGGGGGGGGGGGGGGGGGGGGGGGGGFGFGGGGGGGGGGGGGGGGGGGGGGGGGGGGGGGGGGGGGGGGGGFGGGGDGGDGGGGGFGGGGGGGGGGGGGGGGGFGGGGGGGGGGGGGGGGGGDFFFGGGGGGGDGFFFGGGFGGGGGG?@CGGCDGGGGFFFFFFFFFFECCFFFFFFFFFFFDFFFFFFFFFFFFFFFBF;E9?CCCEEDFDF?E?BFFFFFFFFFFFF??F?FFFBFBB>FF0.3:<<B1.4(3<<B<
@M04999:289:000000000-L3R54:1:1101:15875:8347 2:N:0:396
AGACTACAAGGGTATCTAATCCTGTTCGCTCTCCACGCTCTCGCTCCTCAGCGTCAGTGACGGCCCAGAGACCTGCCTTCGCCATCGGTGTTCTTCCCGATATCTACACATTCCACCGTTACACCGGGAATTCCAGTCTCCCCTACCGCACTCCAGTCCGCCCGTACCCGGCGCCGATCCACCGTTAAGCGATGGACTTTCACACCAGACGCGACGAACCGCCTACGAGCCCCTTACGCCCAATAAATCCGGATAACGCTTGCACCCCACGTATTACCGCGCCCGCTGGCACGTACTTTGC
+
CCCCC96E@EFFEFGGG<6CC666EF<,@FF,CFFGGGG,F@,CCCF<E6BEG,B@@CFE<FEDG@@@FGCFGG,,A5,9AF@7BFC,FGEE@FB??FGCEEGGGF,A:E,=?A,EFBAC=4FFFEGFEG8A;646EFE=EF8F+1@CEGEEG1==AEFEGGGC:C792:8E8EDE485506<EEGCFEF=/::C*2==D@+@1=B551?>6>3>BF3)7)-4((4((,7(4(37)8:BFF((4).64481>:1(9?01:2:???1:((4(((..).-((4(,((-((42(324((4))-)
@M04999:289:000000000-L3R54:1:1101:5718:8360 2:N:0:396
GTTGTGACTACCCGGGTATCTAATCCTGTTCGCTCCCCACGCTTTCGTCCATCAGCGTCAATCGGTATTTAGTAACCTGCCTTCGCAATCGGGGTTCTGTGTAATATCTATGCATTTCACCGCTACACTACACATTCCAGCTACTTCAATACTATTCAAGATTAACAGTATCAACGGCAGTTCTACAGTTAAGCTGCAGGTTTTCACCGCTGACTTATCAACCCGCCTACGGACCCTTTAAACCCAATAAATCCGGATAACGCTCGCATCCTCCGTATTACAGCGGCTGCTGGCACGGAGT
+
CCCCCGCFGGGGGGGGGGGGGGGFGGGGGGGGGGGGGGGGGGGEGGGGGGGGGGGGGGGGGGGGGE@DEFGFGGGGGGGGGGGGGGGCGFGGGEFGGGGGGGGGFFGGGGGGGGGGGGGGGGGGGGGGGGGGGGGGGGGGGGGGGGGGGGGGGGGGFGGFG?FGGFGGGGGFGGCG>D?DFGGGGGGGGGGGGGGGGCF5A>BFFFFFFFF9@FFF=FFEFBDFFFFFFF>DD@>FFF@FFFF@(:?@EEFC?EBF0?FFFFFFFFFF?>0<A?B??B7B<)57>(9>6:?77:?FF9B9-
@M04999:289:000000000-L3R54:1:1101:5977:8370 2:N:0:396
ATAAGACTACTGGGGTATCTAATCCTGTTTGCTACCCACGCTTTCGAGCATGAACGTCAGTGTTATCCCAGGAGGCTGCCTTCGCCATCGGTATTCCTCCACATCTCTACGCATTTCACTGCTACACGTGGAATTCTACCTCCCTCTGACACACTCTAGTCGGACAGTTTCAAATGCACGTCCCAAGTTGAGCTCGGGGATTTCACATCTGACTTATCTAACCGTCTGCGCTCGCTTTATGCCCAGTAATTCCGATTAACGCTCGCACCCTACGTATTACCGCGGCTGCTGGCACGTAGTT
+
CCCCCGGGGGGFGGGGGGGGGGGGGGGGGGGGGGGGGGGGGGGGGGGGGEGGGGGGGGGGGGGGGGGGGGGGGGGGGGGGGGGGGGGGGGGGGGGGGGGGGGGGGGGGGGGGGGGGGGGGGGGGGGGGGGGGGGGGGGGGGGGGGGGGGFGGGGGGGGGGGGGGGGGCGGGGGGGGFGFGGGGGGGGGGGGGGFGGGGG5DFFFFFFFFFFFFFFFFFFFFFFBFFFFFFFF=@>@DFFFEFE@@?EF3?EFFE0@F@FFDFF;@09;>??:?::2<><D>:;(36;2?B0:F?<<<B?FF
@M04999:289:000000000-L3R54:1:1101:14495:8381 2:N:0:396
CGAGACTACTCGGGTATCTAATCCTGTTTGCTACCCACGCTTTCGAGCATGAACGTCAGTGTTATCCCAGGGGGCTGCCTTCGCCATCGGTATTCCCCCACATCTCTACGCATTTCACTGCTACACGTGGAATTCTACCTCCCTCTGACACACTCTAGTTAGACAGTTTCAAATGCACGTCCCAAGTTGAGCTCGGGGATTTCACATCTGACTTATCTAACCGTCTGCGCTCGCTTTACGCCCAGTAATTCCGATTAACGCTCGCACCCTACGTATTACCGCGGCTGCTGGCCCGTAGTTT
+
CCCC@FGGGGGGGGGGGGGGGGGGGGGGGGGGCGGGGGGGGGGGF,@FFGGGGGGGGGGGGGGGGGGGGGGGGEGGGGGGGGFGGGGGGGGGGGGGGFGGGGGGGGGGGGGGGGGGGGGCGGGGGGGGCEGFGGGGGGGGGGGGGGGGGGGGGGGGGAEGGGCGGGGGGGFFGGGGFGFGGGGG6DFGG:,ACGGGGGCDFFFFFFFFFCEFFFFFFFFCFFFDFF2@=>BF@FFFFEF3;9>D@E3CCCFE@;0<F9>?BBF0799;?BBBF3?<?FA2:01>;03?FF00(43-(4:<)
@M04999:289:000000000-L3R54:1:1101:24078:8388 2:N:0:396
AGGGACTACTAGGGTATCTAATCCTGTTCGCTCCCCATGCTTTCGAGCCTCAGCGTCAGTAACAGACCAGAGAGCCTCCTTCGCCACTGGTGTTCTTCCATATATCTACGCATTTCACCGCTACACATGGAGTTCCACTCTCCTCTTCTGCACTCAAGTCTCTCTGTTTCCGATGCTCTTCCTCAGTTAAGCTGAGGGCTCTCACATTCAGACTTAAAAGACCGCCTGCGCTCCCCTTACGCCCAATACATCCGTACACCGTTTGCCACTTACGTATTACCGCGCCAGCTGCAACGT
+
-8,A,:C8FF<;,EGGGFE9<CFECA@6,@BF,6DC8F,E@,CCFDF@FGEG8F@FGB:CCCECC,FFFC8,,69E,A=F,C=C,,496EBF48AFFEGD?<?5,9;,A,>,F7,9<?:6:C@+=AEF,,,,A@,,EB,>,=,9@FG8,@EDF=F=,447,@36,67CFGA=EGDE?=FD+6==,@@,@C8=FD,0+=+7*;?5BA9=AE7*:?FF51+15:5):@D2=:29((((056A5>86<?@8)/)73,,(/()((,(/(6).7(/6;0(,6,)-.3(,(((-()..().(4
@M04999:289:000000000-L3R54:1:1101:3383:8399 2:N:0:396
GGATGGACTACTCGGGTATCTAATCCTGTTTGCTACCCACGCTTTCGAGCATGAACGTCAGTGTTATCCCAGGAGGCTGCCTTCGCCATCGGTATTCCTCCACATCTCTACGCATTTCACTGCTACACGTGGAATTCTACCTCCCTCTGACACCCTCTAGTTAGACAGTTTCAAATGCACGTCCCAAGTTGAGCTCGGGGATTTCACATCTGACTTACCTAACCGTCTGCTCTCGCTTTACGCCCAGTACTTCCGTTTACTGCTCGCATCCTACGTATTACGTCGGCTTCTGTCCCTTATT
+
CCCC<FFGG8FGFCCGFGF,CCCFCEFFGGGGGGFCC@FGD+F@<EFFFF@F<F<F;FFCFFFEFGGFFFG@,BB,@?EEDEFFED@F@FFEF?FGDGAFGGGGAF?D,9F,FBEC<<;,E9F9FCFGDGGDCFG?FFFGGAFGCDFF=;DDD+@8>=ACDC=FFDCF2==C=EFFFFD8+6+=+,3@,=326=,=C+CC*3;FFFFF7>E=AF5+3+0*+.7>)7>558789.59@25BC=59@2153))))./)6(/))..))60((6;E54::)45440,((--2(()--..,))))-
@M04999:289:000000000-L3R54:1:1101:2701:8412 2:N:0:396
GACTACCAGGGTATCTAATCCTGTTCGCTCCCCACGCTTTCGTCCATCAGCGTCGATCGGTATTTAGTAACCTGCCTTCGCAATCGGGGTTCTGTGTAATATCTATGCATTTCACCGCTACACTACACATTCCAGCTACTTCAATACTATTCAAGATTAACAGTATCAACGGCAGTTCTACAGTTAAGCTGCAGGTTTTCACCGCTGACTTATCAACCCGCCTACGGACCCTTTAAACCCAATAAATCCGGATAACGCTCGCATCCTCCGTATTCCCCCGGCTGCTGCCCGGACGTAACCC
+
CCCCCGGGGGGGGGGGGGGGGGGGGGGGGGGGGGGGGGGGGGGDGGGGGGGGGGGGGGGGGFGGGGGGFGGGGGGGGGGGGCFGGGGGGGGGGGGGGGGGGFGGGGGGGGGGGGGGGGGGGGGGGGGGGGGGGGGGGCFGGGGGFFGGGCFGGGGCGGGGGGDGGGGGGGGDGGGGFGFGGFFGGGGGGGGGGGGFGGGGFFFBFFFFFFF=EFFFFFFFFBDFFF22=6>:@@EE<EFFDFFEEFFFFFFFFF3@<BFFF>BBFF?)39?67().),,(((,((.52(((((((-,((..
@M04999:289:000000000-L3R54:1:1101:10028:8430 2:N:0:396
TGGATGACTACTGGGGTATCTAATCCTGTTTGCTACCCACGCTTTCGAGCATGAACGTCAGTGTTATCCCAGGAGGCTGCCTTCGCCATCGGTATTCCTCCACATCTCTACGCATTTCACTGCTACACGTGGAATTCTACCTCCCTCTGACACACTCTAGTTAGACAGTTTCAAATGCACGTCCCAAGTTGAGCTCGGGGATTTCACATCTGACTTATCTAACCGTCTGCGCTCGCTTTCCTCCCAGTAATTCCGATTAACGCTCGCACCCTCCGTATTCCCGCTGCTTCTGTCACGTTGT
+
CCCCCGGGGGGG@CFDFGGGGGGGGGGGGGGGGGGGGGGGGGGGGGCEFGGGGGFGFGGGEGGGGGGGGGGDFGDDFFEEGGGGCEGEGGE7F?FGGGGGGGGGCFGGGGGGGGGGGGGGGFGGFGGGDFF7:FFGGGAEFGGGGGGGGCFFGGGGGGG8DE;E9DD=FGGGFDGGFGFF8?FEEC@,@D=,88DGD6+95@FFFFFFFFF55BFF5BAEE588)<>D)6--:=(2>@D+8*/55385))9?C?1(683)>(38((((.91??B;?:08).),4,(-:)694)5)524((-
@M04999:289:000000000-L3R54:1:1101:22396:8456 2:N:0:396
GACTACCGGGGTATCTAATCCTGTTCGCTACCCATGCTTTCGAACCTCAGCGTCAGTTACAGACCAGAGAGCCGCCTTCGCCACTGGTGTTCTTCCATATATCTACGCATTCCACCGCTACACATGGAGTTCCACTCTCCTCTTCTGCACTCAAGAAAAACAGTTTCAGCTGCACTTCCCCGGTTAAGCCGAGGGCTTTCCCAGCTGACTTGTTCTCCCGCCTCCGTTCGCTTTACGCCCAATAAATCCGGACAACGCTTGCCCCCTACGTATTACCGCGGCTGCTGGCACGTAGTTACCC
+
CCCCCEFGGEGGEFFFGGGGGGGFGGDEGGGGGFGGGGDFFGEFGGGGGGGCC@FFCFAC9FCFE,CF@EFGGCFE@CE7=C=FEGFGGGGGFCEEFA?FC<FGGECGGGDF,?FFEGG+@9EFFDFFFGGEA;FCEFDGGGG9=FFFGGGGC82E?FGDCG=FGGGGG8EF8@?GFGFFF>DEGEF,91:*@57*;*;7+*;*4@6/7>*.@F8@/;;(/22(,6241;>FFFCE0;(=;08E746-2-(--(((418<28,)2(,2<::7B?<4>?>(,(((().(,(.,4,:?)4463
@M04999:289:000000000-L3R54:1:1101:12838:8468 2:N:0:396
GACTACAAGGGTATCTAATCCTGTTTGCTCCCCACGCTTTCGCATCTCAGCGTCAGTATCTGTCCAGAAGGCCGCCTTCGCCACCGGTATTCCTCCACATCTCTACGCATTTCACCGCTACACGTGGAATTCTACCTTCCTCTACAATACTCTAGTTAACCAGTTTTAAGTGCAATTCCTAGGTTGAGCCCAGGGCTTTCACACCTAACTTAATTATCCGCCTACATGCCCTTTGCGCCCAGTCATTCCGATTAACGCTCGCACCCTCCGTATTACCGCGGCTGCTGGCCCGGAGTTCGCC
+
CCCCCGGGGGGGGGGGGGGGGGGGGGGGGGGGGGGGGGGGGGGGGGGGGGGGGGGGGGGGGGGGGGFGGGGGGGGGGGGGGGGGGGGGDGGGGGGGGGGGGGGFGGGGGGGGGGGGGGGGGGGGGGDFGGGGGGGGGGGGGGGFGGFGAGGGGGGGGGFAGGGGGGGGGFG8EFGGFGFGGG6EEGGFFGGGG6CDGGGGFFFFFFFFFFFFCFFFEFFFFDFDF@E6EEFFFFFF2@=A@>BFECCCF@D<DD4EF6?D@B;>;FFFF>?0<?>AF:>029>6<?8>F(4>(,367)4;:
@M04999:289:000000000-L3R54:1:1101:21179:8479 2:N:0:396
CGGACTACCGGGGTATCTAATCCTGTTTGCTCCCCACGCTTTCGCATCTCAGCGTCAGTATCTGTCCAGAAGGCCGCCTTCGCCACCGGTATTCCTCCACATCTCTACGCATTTCACTGCTACACGTGGAATTCTACCTTCCTCTACAATACTCCAGACAACCAGTTTTAAGTGCAATTCCCAGGTTGAGCCCGGGGCTCTCACACCTAACTTAATTATCCGCCTACATGCCCTTTACGCCCAGTCATTCCGATTAACGCTCGCACCCTCCGTATTACCGCTGCTGCTGGCACGGAGTT
+
CCCCCGGGGGGGGGGGGGGGGGGGGGGGGGGGGGGGGEGGGGGGGGGGGGGGGGGGGGGGGGGGGGGGGGGGGGGGGGGGGGGGGGGGDGGGGGGGGGGGGGGFGGGGFGGGGGGGGGGGGGGGGGGFGGGGGGGGGGGGGGGGGGGGGGGGGGGG?FFGGGGGGGGGGG@=FGGGFGFGGGGDCGGGGGGGGGG5CGGGFF4BAAFFEBFEFFA>EFFEF9>=@FF143;EFFFFCC2>;0(,/34C<<C;18?<24((,-(-493:0:<1?17?2<B(((-7?FFBF??042((--8
@M04999:289:000000000-L3R54:1:1101:15624:8485 2:N:0:396
GGTTAGACTACTAGGGTATCTAATCCTGTTTGCTACCCACGCTTTCGAGCATGAACGTCAGTGTTATCCCAGGAGGCTGCCTTCGCCATCGGTCTTCCTCCGCATCTCTACGCATTTCACTGCTACACGTGGAATTCTACCTCCCTCTGACACACTCTAGTTAGACAGTTTCAAATGCACGTCCCAAGTTGAGCTCGGGGCTTTCACATCTTACTTATCTAACCGTCTCCGCTCGCTTTACGCCCTGTAATTCCGATTAACTCTCGCACCCTACGTATTACCGCTGCTGCTGGCACGTAGT
+
@CCCCFFGCGGGGGGGGGGGGGGECFGGGGGGGGFGGGGGGGG>FGGDFGGGGCFGGGGGEGGGGFGGCDEF7F7EEAEGGFGGCGG@CFFGG7FFFGEAF:CGEGGGGGGGGGGGGGGGGGGGFG:FCFGG7BFGGGCDGFDFGGGDGCFFEFGGGGG8D6@,,+=@FFFGDD8EFC9FFDFEGGGDD==,@D=F6>++*<*9<BFAEEA**?F9AB+A+*954@AB).)6-5(-29-=@27;>(35<5?)9?1?;3(;C3/7)(/(42(-.3,:)682<4(,(-(.)3).510,4.((-
@M04999:289:000000000-L3R54:1:1101:23371:8550 2:N:0:396
GACTACCAGGGTATCTAATCCTGTTTGCTACCCACGCTTTCGAGCATGAACGTCAGTGTTATCCCAGGAGGCTGCCTTCGCCATCGGTATTCCTCCACATCTCTACGCATTTCACTGCTACACGTGGAATTCTACCTCCCTCTGACACACTCTAGTTAGACAGTTTCAAATGCACGCCCCAAGTTGAGCTCGGTGATTTCACATCTGACTTATCTAACCGTCTGCGCTCGCTTTACGCCCAGTAATTCCGATTAACGCTCGCTCCCTACGCATTACCGCGGCTGCTGGCACGTAGTTAGCC
+
9BCCBCA@<FFFFGCE9CFE@FAFGGCF9EF6E6BFFGGGG@,CF:ECEGGCGGG@;E,CFFG,CFG<CFDGGGGG,C?DE@FGGGG@AFGGGFGGEBF,=ED,C?FDC=,,E,,CAFFEDGGGGFGC,A=EEFGGGGGCDFGEGGDFGGGGGGGFGGG8=DDEF@CFCDGGD,D8@8ADDG?F,E=@CFGC8+++5+22?;FCAFC+:CAEC>;C@F?99A5=AAB>A2@>>@4C@2(:>B3*>C??3;;16;97;>;@30(6216<329,(-:49((-(4(46)34(4<6:?(4)5)),
@M04999:289:000000000-L3R54:1:1101:5414:8556 2:N:0:396
TGTCAGACTACCCGGGTATCTAATCCTGTTTGCTACCCACGCTTTCGAGCATGAACGTCAGTGTTATCCCAGGAGGCTGCCTTCGCCATCGGTATTCCTCCACATCTCTACGCATTTCACTGCTACACGTGGAATTCTACCTCCCTCTGACACACTCTAGTTAGACAGTTTCAAATGCACGTCCCAAGTTGAGCTCGGGGATTTCACATCTGACTTATCTAACCGTCTGCGCTCGCTTTACGCCCAGTAATTCCGATTAACGCTCGCACCCTACGTATTACCGCGGCTGCTGGCACGGAGT
+
CCCCCGGGGGGGGGGGGGGGGGGGGGGGGGGGGGGGGGGGGGGGGGGGGGGGGGGGGGGGGGGGGGGGGGGGGGGGGGGGGGGGGGGGGGGGG<FFGGGGGGGGGGGGGGGGGGGGGGGGGGGGGGGGGGGGGGGGGGGGGGGGGGGGGGGGGGGGGFGGGGGGGGGGGGGGGGGGFGFGGGGGGGGGGGGGGGGGGGGGFFFFFFFFFFFFFFFFFFFFFFFFFDFFFFFFF@FBDBFFFFDB;;@FFFFFFFFDFFFFF;BD<9>FBFFBFB??FFBFFABF9;9>FF?D:17??B09-
@M04999:289:000000000-L3R54:1:1101:22900:8562 2:N:0:396
AGCGACTACTCGGGTATCTAATCCTGTTTGCTACCCACGCTTTCGAGCATGAACGTCAGTGTTATCCCAGGAGGCTGCCTTCGCCATCGGTATTCCTCCACATCTCTACGCACTTCACTGCTACACGTGGAATTCTACCTCCCTCTGACACACTCTAGTTAGACAGTTTCAAATGCACGTCCCAAGTTGAGCTCGGGGATTTCACATCTGACTTATCTAACCGTCTGCGCTCGCTTTACGCCCAGTAATTCCGATTAACGCTCGCACCCTACGTATTACCGCGGCTGCTGGCACGTAGTT
+
@CCCCGGGGGGGGGGGGGGGGGGGGGGGGGGGGGGGGGGGGGGGGGGGGGGGGGGGGGGGGGGGGGGGGGGFGGGGGGGGGGGGGGGGGGGGGGGGGGGGGGGGGGGGGGGGGGGGGGGGGGGGGGGGGGGGGGGGGGGGGGGGGGGGGGGGGFGGGGGGFFAFFGFGGGGGGGGGFGFGGGGGDEFGFGG?EGEGCD5CFFFFFFFFFFEEFFFFFFFFFFFFFFDE2:@FFFFFFFFDFFFF@4>EEFEFF<@<?;C?>;D2>9BFFB01::?9>)<>11>>;130:?(((5?<:6BB
@M04999:289:000000000-L3R54:1:1101:19196:8586 2:N:0:396
ATCCTGACTACCGGGGTATCTAATCCTGTTTGCTACCCACGCTTTCGAGCATGAACGTCAGTGTTATCCCAGTAGGCTGCCTTCGCCATCGGTATTCCTCCACATCTCTACGCATTTCACTGCTACACGTGGAATTCTACCTCCCTCTGACACACTCTAGTTAGCCAGTTTCAAATGCACGTCCCAAGTTGAGCTCGGGGATTTCACATCTGACTTATCTAACCTTCTGCGCCCGCTTTCCGCCCAGTAATTCCGATTAACGCTCCCACCCTCCGTATTTCCCCCGCTGCTGTCACGTAGT
+
CCCCCGGGGGGF:FGGGGGGGGGGGGGGGGGFGGGGGGGGGGGGGGG8@F:FFF9FGGGGGGGGF<EFGGGG6BFFGGGCGGGGFGGGGGGGCFGGGGGGGGFGGGGGGGGDCFGGGGGGGGGGFGGG:E=CC9EFGFCG9,2DEGGGF,=9=8EGGGADFE:D,=EGFFGGDFGG?FFF88DC>ADCEF@@?F2CDG;+*<AAE9+1;=7**4?4*1+>A462**07/:44(/((/69+8(,4104@CCC)9)60;D;49((,,(((3411,468(4>))))((-,-49>?))-)(43(4
@M04999:289:000000000-L3R54:1:1101:17566:8608 2:N:0:396
AAAGACTACCCGGGTATCTAATCCTGTTCGCTCCCCACGCTTTCGTCCATCAGCGTCAATCGGTATTTAGTAACCTGCCTTCGCAATCGGGGTTCTGTGTAATATCTATGCATTTCACCACTACACTACACATTCCAGCTACTTCAATACTATTCAAGATTAACAGTATCAACGGCAGTTCTACAGTTAAGCTGCAGGTTTTCACCGCTGACTTATCAACCCGCCTACGGACCCTTTAAACCCAATAAATCCGGATAACGCTCGCATCCTCCGTATTACCGCGGCTGCTGGCACGGAGTT
+
@@ABCFGGGG<FECFGGGGGFGGGGGGGGGGGGGFGGG@GGGGGCF@FGGGGGFFGGGDGGGGGGGGGGFGFGGGGGGGFGGEGGGGGGGGGGGGGFGGGCDFGGGGGGGGGGGGGGGGGGGGGGGGGGGGGGDFGGGGGGGGGGGGGGCFFDDGGFFFFGGGGGGGGGGGGGGGEFDDFGGGGFGGGG:FFGGGGGGGGFFFFF>BFFFF@EFCFFFFBFDBB==DFF=@9>FFFF4?FE@6?D@@E4?CE311:<<@F0(,4>9?>FBAFFF?FFAAB?0;9>>4<:00::?0701:2
@M04999:289:000000000-L3R54:1:1101:21957:8623 2:N:0:396
GGACTACTGGGGTATCTAATCCTGTTTGCTCCCCACGCTTTCGCATCTCAGCGTCAGTATCTGTCCAGAAGGCCGCCTTCGCCACCGGTATTCCTCCACATCTCTACGCATTTCACCGCTACACGTGGAATTCTACCTTCCTCTACAATACTCTAGTTAACCAGTTTTAAGTGCAATTCCTAGGTTGAGCCCAGGGCTTTCACACCTAACTTAATTATCCGCCTACATGCCCTTTACGCCCAGTCATTCCGATTAACGCTCGCACCCTCCGTATTACCGCGGCTGCTGGCACGGAGTTAGC
+
@CCCCFGGGGGGGGGGGGGGGGGGGGGGGGGGGGGGGGGGGGGGGGGGGGGGGGGGGGGGGGGGGGGGGGGGGGGGGGGGGGGGGGGGGGGGGGGGGGGGGGGGGGGGGGGGGGGGGGGGGGGGGGGCFGGGGGGGGGGGGGGGGGGGGGGGGGGGGGGGGGGGGGGGGGGGGGGGFGFGGGCFGGGCCGGGGGCDGGGGFFFFFFFFFFFFFFFFFFFEB=DFFFFFEFFFFFEFFFFFF=BB@EFFFFFFD?FFF;>DFFFBFFFFB?>?B?2<FF6>(49>>?7:BF0<2;6>?:9>6
@M04999:289:000000000-L3R54:1:1101:12293:8632 2:N:0:396
AGACTACTGGGGTATCTAATCCTGTTTGCTCCCCACGCTTTCGCATCTCAGCGTCAGTATCTGTTCAGAGGGCCGCCTTCGCCACCGGTATTCCTCCACATCTCTACGCATTTCACCGCTACACGTGGAATTCTACCTTCCTCTACAATACTCCAGATAACCAGTTTTAAGTGCAGTTCCCAGGTTGAGCCCGGGGCTTTCACACCTAACTTAATTATCCGCCTACATGCCCTTTACGCCCCGTCATTCCGATTAACGTTCGCACCCCCCGTATTACCGCGGCTGCTGGCCCGGATTTAGC
+
CCCC8EFFFFGGECD,CFG9DGGFGFGGF,CFFGFGECFGGFFGG776EFFEEGG:,CCFGG,E,CF@FFFG@EBFEGGGEGGGGGGDGEGG9FGDEGGGE,59C5CFGGGGGGFGGED8FEGGGG@CGFGGGGGGFFF8DAFF,EEDF=EFFGGGCDEFGGGGGGGGGGGGDGGGFD+CDC79FF688,@FC5797?C>999BABFF3:9E@BFFCAC;/>952:.48B@;@F;<E2<EB((/21@CCE;;@B?2)((((,4(49(,,3>?2744<<(-((((,()54?(-21(-43<).
@M04999:289:000000000-L3R54:1:1101:18340:8695 2:N:0:396
AGGACTACTGGGGTATCTAATCCTGTTCGCTCCCCACGCTTTCGTCCATCAGCGTCAATCGGTATTTAGTAACCTGCCTTCGCAATCGGGGTTCTGTGTAATATCTATGCATTTCACCGCTACACTACACATTCCAGCTACTTCAATACTATTCAAGATTAACAGTATCAACGGCAGTTCTACAGTTAAGCTGCAGGTTTTCACCGCTGACTTATCAACCCGCCTACGGACCCTTTAAACCCAATAAATCCGGATAACGCTCGCATCCTCCGTATTACCGCGGCTGCTGGCACGGAGTT
+
CCCCCGGGGGGGGGGGGGGGGGGGGGGGGGGGGGGGGGGGGGGGGGGGGGGGGGGGGGGGGGGGGGGGGGGGGGGGGGGGGGGGGGGGGGGGGGGGGGGGGGGGGGGGGGGGGGGGGGGGGGGGGGGGGGGGGGGGGGGGGGGGGGGFGGGGGGGFFGGGGGGGGGGGGGGGGECGEGFGGGGGGGGGEGGGGGGGGFGGFFFFFAFFFFFFFFFFFFFBB=BFFFFFFDFFFFFFFFFFF?F;;;EEFFF@FFFFFF<B?@FF>FFFFFFFFF0:AFBF06>>FFFF???FDB>31(:
@M04999:289:000000000-L3R54:1:1101:28046:8732 2:N:0:396
TCCTCCGACTTACCGGAGTCCAGCCCATCGCTCTTTCTCCCCACTACACGTGTATCTAATCCTCCTTCTTCCCCATGCTTTCTTAGTCCACCGTCATCTACACACCACCGACACCCCCCCCCCACTGCTCCTCTCCCCTCTTACTACGCACTCCCCCGCCCCCACCTCCGTTTCCTCCTCCTCCTTCTCACTCCTTAACCAAACTTTTCGCCTCCTCTCCTCTGTGTACCACACGGCTTTCCCACCTCACCTGCTCTCCCTCCCCCGCTCACTTTTCGCCCTTTACATTCGTACACACCTC
+
A-,,8<++6+,6,,88+6,,,,;-,,,,,,,;,,,,,,C<,,,+,,C,,,;,;,;,,<,,,6,6,:,C,,6,6@,,4,,:A,A,,,,,<,6B+94,,955,,,,8=,=,8+++4+8@4+@+4++8,3,9,A,8,,,3+,+6,,22,,+4+++5,@+>*@**4=***4/4*40,,:,1*)00*2,4+++5+5++5+++200*.)0*3++<((/,))).1.4*4))-).)).))((-,4(-/-))-(-,(.(()(((-6),,(,-((,((,((.)))).-,(4-())-.)).)((((.)((((
@M04999:289:000000000-L3R54:1:1101:15807:8751 2:N:0:396
GACTACTGGGGTATCTAATCCTGTTCGCTACCCATGCTTTCGTCCATCAGCGTCAATCGGTATTTAGTAACCTGCCTTCGCAATCGGGGTTCTGTGTAATATCTATGCATTTCACCGCTACACTACACATTCCAGCTACTTCAATACTATTCAAGATTAACAGTATCAACGGCTGTTCTACAGTTAAGCTGCAGGTTTTCACCGCTGACTTATCAACCCGCCTACGGACCCTTTAAACCCAATAAATCCGGATAACGCTCGCATCCTCCGTATTACCGCGGCTGCTGGCACGGAGTTAGCC
+
CCCCCGGGGGGGGGGGGGGGGGGGGGGGG7FGGGGGGGGGGGGGGEGGGGGGGGGGGGGGGGGGGGGGGGGGGGGGGGGGGGGGGGGGGGGGGGGGGGGGGGGGGGGGGGGGGGGGGGGGGGGGGGGGGGGGGGGGGGGGGGGGGGGGGGGGGGGGGGGGGGGGGGGGGGGGGGGGFGFGGGFGG8FFGGGGGGFGGGGGFFFAEFFFFFFFFFFFFFFFFFDFFF2>FFFFFFFEEFFFFFFEEFFFF;B<DFFFFF77;BBFFFBFF>??B?FFFFF9BBFFB?:B::B1;9>??AFF>
@M04999:289:000000000-L3R54:1:1101:12838:8754 2:N:0:396
AGTGGACTACTGGGGTATCTAATCCTGTTTGCTCCCCACGCTTTCGCATCTCAGCGTCAGTATCTGTCCAGAAGGCCGCCTTCGCCACCGGTATTCCTCCACATCTCTACGCATTTCACCGCTACACGTGGAATTCTACCTTCCTCTACAATACTCTAGTTAACCAGTTTTAAGTGCAATTCCTAGGTTGAGCCCAGGGCTTTCACACCTAACTTAATTATCCGCCTACATGCCCTTTACGCCCAGTCATTCCGATTAACGCTCGCACCCTCCGTATTACCGCGGCTGCTGGCACGGCGTT
+
CCCCCGGGGGGGGGGGGGGGGGGGGGGGGGGGGGGGGGGGGGGGGGGGGGGGGGGGGGGGGGGGGGGGGGGGGG8FGFGGGGGGGGGGGGGGGFGGGGGGGGGGGGGGGGGGGGGGGGGGGGGGGGGCGGG7FGGGGGGGGGGGGGGGGGGGDGGGGFGGGGGGGGGGGGGGGGGGFGFGGGCGDF?DC6@CFGGGGFDGFFFFFFCFAFFEFFFFCFFCFFFDDDFDF=EEFFFFFFCF@DFFF0;EFFFFFF<@;0CED9DD>@0(9::BFF?(8?B9<(36;(-(8>2:0,4:0(263
@M04999:289:000000000-L3R54:1:1101:23649:8765 2:N:0:396
AGTGGACTACCCGGGTATCTAATCCTGTTCGCTACCCATGCTTTCGAACCTCAGCGTCAGTTACAGACCAGAGAGCCGCCTTCGCCACTGGTGTTCTTCCATATATCTACGCATTCCACCGCTACACATGGAGTTCCACTCTCCTCTTCTGCACTCAAGAAAAACAGTTTCAGCTGCACTTCCCCGGTTAAGCCGAGGGCTTTCACAGCTGACTTGTTCTCCCGCCTGCGTTCGCTTTACGCCCACTAAATCCGGACAACGCTTGCCACCTACGTATTACCGCGGCTGCTGGCACGTAGTT
+
CCCCCGGGGGGGGGGGGGGGGGGGGGGGGGGGGGGGGGGGGGGGGGGGGGGGGGGGGGGGGGGGGGGGGGGGGGGGGGGGGGGGGGGGGGGGGGGGGGGGGGGGGGGGGGGGGGGGGGGGGGGGGGGGGGFFGGGGGGGGGGGGGGGGGGGGGGGGGGGGFGGGGG@FGGGGGGGGFFFGGGGGGGCEGGG9FGEGGGGGFFFFAFFABFBEBFF=>8FFFFF@@FFFFFFFFFFFFF<FDFFFD(3(5>BFFB91;9:<>FFB:?0<D<:(50:2:?ABDFB9>B9>FFFFB33(4(485
@M04999:289:000000000-L3R54:1:1101:27080:8803 2:N:0:396
GAAATGACTACTAGGGTATCTAATCCTGTTTGCTACCCACGCTTTCGAGCATGAACGTCAGTGTTATCCCAGGAGGCTGCCTTCGCCATCGGTATTCCTCCACATCTCTACGCATTTCACTGCTACACGTGGAATTCTACCTCCCTCTGACACACTCTAGTTAGACAGTTTCAAATGCACGTCCCAAGTTGAGCTCGGGGATTTCACATCTGACTTATCTAACCGTCTGCGCTCGCTTTACGCCCAGTAATTCCGATTAACGCTCGCACCCTACGTATTACCGCGGCTGCTGGCACGTAGT
+
CCCCCGGGGGGGGGGGGGGGGGECEFGGGGGFGGGG@FGGGGGFGGGGGDGGGGGGGGGGGGGGGGGGGGGGGGGGGGGGCEFFGGGGGGGGGGGGGGGFGGGGGGGGGGGGDFGEFGGFGGGGGGGGGGGGDFGGGGGGGGGDEGGGGGGFGDE@FGGFGGGGFGFGGGGGGF9DFFF=FDFGGFFGGGGGGGFGGDGG>>FFFFFFFBEF@A89CCFFFEFFFDFFDFBF=29@FFBF=>DF(,((9?<EF?@070?4;((,2:;6>9??(,385434<9<(4-(((4).(8???67(-
@M04999:289:000000000-L3R54:1:1101:9133:8832 2:N:0:396
GTCATGACTACTGGGGTATCTAATCCTGTTTGCTACCCACGCTTTCGAGCATGAACGTCAGTGTTATCCCAGGAGGCTGCCTTCGCCATCGGTATTCCTCCACATCTCTACGCATTTCACTGCTACACGTGGAATTCTACCTCCCTCTGACACACTCTAGTTAGACAGTTTCAAATGCACGTCCCAAGTTGAGCTCGGGGATTTCACATCTGACTTATCTAACCGTCTGCGCTCGCTTTACGCCCAGTAATTCCGATTAACGCTCGCACCCTACGTATTACCGCGGCGGCTGGCCCGTAGT
+
CCCCCGGGGGGGGGGGGGGGGGGGCGGGGGGGGGGGGGGGGGGGGGEFGGEGFFGGGGGGGGGGGGGGGGGFGBBEGGECFGGGGGGGGGEGGFCFFGGDGGGGGGGGGGGGGGDEFGGGAEGGEGFEGGFFDGFGGGGG8=EGGGGFGA=DEGGEGGGGGFFGA8==EFGFFGCGBFBF8=FCCGFFD8,@D8=D8DDDDEAFFFFF5@E@5BCACFFFFCCDADAB9CAAADBBFDF8>25@>;6;<<7CFE@;;<(;C(((2(2(3>202??0<B7<9<(4(3(,(-49?0(,(-,(-
@M04999:289:000000000-L3R54:1:1101:10274:8873 2:N:0:396
CGACTACCAGGGTATCTAATCCTGTTCGCTACCCATGCTTTCGAGCCTCAGCGTCAGTAACAGACCAGAGAGCCGCCTTCGCCACTGGTGTTCTTCCATATATCTACGCATTTCACCGCTACACATGGAGTTCCACTCTCCTCTTCTGCACTCAAGTCTCTCAGTTTCCGATGCTCTTCCTCAGTTAAGCTGAGGGCTTTCACATTCAGACTTAAAAGACCGCCTGCGCTCCCTTTACGCCCAATAAATCCGGACAACGCTTGCCACCTACGTATTACCGCGGCTGCTGGCACGTAGTT
+
CCCCCGGGGGGGGGGGGGGGGGGGGGGGGGGGGGGGGGGGGGGGGGGGGGGGGGGGGGGGGGGGGGGGGGGGGGGGGGGGGGGGGGGGGGGGGGGGGGGGGGGGGGGGGGGGGGGGGGGGGGGGGGGGGGGGGGGGGGGGGGGGGGGGGGGGGGGGGGGGGGGGGGGGGGGGGGGGFGFGGGGGGGFGAEGGGFCGDGGGFFFFFFFFFFFEFFFFEFFFF>AFF<BAFFFFFFFFFF=EBFF;;EE4CEFF@D9>FFFBDF???AFFF078?BFFADF6>;>9F>FFFB?B?B?0.4>
@M04999:289:000000000-L3R54:1:1101:15894:8905 2:N:0:396
TGTGACTACTGGGGTATCTAATCCTGTTTGCTCCCCACGCTTTCGCATCTCAGCGTCAGTATCTGTCCAGAAGGCCGCCTTCGCCACCGGTATTCCTCCACATCTCTACGCATTTCACCGCTACACGTGGAATTCTACCTTCCTCTACAATACTCCAGATAACCAGTTTTAAGTGCAGTTCCCAGGTTGAGCCCGGGGCTTTCACACCTAACTTAATTATCCGCCTACATGCCCTTTACGCCCAGTCATTCCGATTAACGCTCGCACCCTCCGTATTACCGCGGCTGCTGGCACGGAGTTG
+
CCCCCGGGGGGGGGGGGGGGGGGGGGGGGGGGGGGGGGGGGGGGGGGGGGGGGGGGGGGGGGGGGGGGGGGFFGGGGGGGGGGGGGGGGGGGGGGGGGGGGGGGGGGGGGGGGGGGGGGGGGGGGGGGFGGGGGGGGGGGGGGGGGGFGGGFGGGGGGGGGCFGGGGGGGGGGGGGFGFGGGGFGGGGGGEFFGGGG*?GFFFFFFFFF=EDFFFFFFCEFFFF@D@:=E*>@BFFFCE5?F>?;@@)9?CE@;@D@CE;B26(4(43<BFBF:1:?>>B0(,496>:?F?F0<24(-8?)
@M04999:289:000000000-L3R54:1:1101:10778:8920 2:N:0:396
GGACTACTGGGGTATCTAATCCTGTTCGCTCCCCACGCTTTCGTCCATCAGCGTCAATCGGTATTTAGTAACCTGCCTTCGCAATCGGGGTTCTGTGTAATATCTATGCATTTCACCGCTACACTACACATTCCAGCTACTTCAATACTATTCAAGATTAACAGTATCAACGGCAGTTCTACAGTTAAGCTGCAGGTTTTCACCGCTGACTTATCAACCCGCCTACGGACCCTTTAGACCCAATAAATCCGGATAACGCTCGCATCCTCCGTATTACCGCTGCTGCTGGCACGGAGTTAGC
+
CCCCCGGGGGGGGGGGGGGGGGGGGGGGGGGGGGGGGGGGGGGGGGGGGGGGGGGGGGGGGGGGGGGGGGGGGGGGGGGGGGGGGGGGGGGGGGGGGGGGGGGGGGGFGGGGGGGGGGGGGGGGGGGGGGGGGGGGGGGGGGGGGGGGGGGGGGGGGGGGGGGGGGGGGGGGGGGGFGFGGGGFGGGGGGGGGGGGGGGGFFFFEFFFFFFFFFFFFFF=DFFFFFFDFFFFDFFFFFFFD6=@FFFFFE@67@FFFFFFFFFBFF?<A<FF??FF24:1(-3,44:?0:(52-47:?D>4
@M04999:289:000000000-L3R54:1:1101:18855:8923 2:N:0:396
GACTACACGGGTATCTAATCCTGTTTGCTACCCACGCTTTCGAGCATGAACGTCAGTGTTATCCCAGGAGGCTGCCTTCGCCATCGGTATTCCTCCACATCTCTACGCATTTCACTGCTACACGTGGAATTCTACCTCCCTCTGACACACTCTAGTTAGACAGTTTCAAATGCACGTCCCAAGTTGAGCTCGGGGATTTCACATCTGACTTATCTAACCGTCTGCGCTCGCTTTACGCCCATTAATTCCGATTAACGCTCGCACCCTACGTATTACCGCGGCTGCTGGCACGTACTTAGCC
+
CCCCCGGGGDGGGGGGGGGGGGGGGGGGGGGFFGG@FGGGGGDGGGGGGGGGGGGGGCGGGGGGGGGCEGGGGGGGGGGGGGGGGGGGGGGGGGGGGGDFGGEFGGDGEGGGGGGGGFGDEDGGGFCGFGGGGFGGGGGG,9@AEFGGGGCGGFAFGD;AGDEGGGGGGGGF9FGGFG>DGF6DGG8=CFG>+:6@DGGFFFFCFFF+ACC@EFFFF5C=9>B-6445>>==BF**(555((/)4?CCC4(660?>17<;1:;F>BF1??<)<B>>A19(2416(2:0::??B:(4<B)63
@M04999:289:000000000-L3R54:1:1101:15921:8974 2:N:0:396
TGGCAGACTACTGGGGTATCTAATCCTGTTTGCTCCCCACGCTTTCGCATCTCAGCGTCAGTATCTGTCCAGAAGGCCGCCTTCGCCACCGGTATTCCTCCACATCTCTACGCATTTCACCGCTACACGTGGAATTCTACCTTCCTCTACAATACTCCAGATAACCAGTTTTAAGTGCAGTTCCCAGGTTGAGCCCGGGGCTTTCACACCTAACTTAATTATCCGCCTACATGCCCTTTACGCCCAGTCATTCCGATTAACCCTCCCACCCTCCGTCTTCCCGCGCCTGCTGGCACGTCGT
+
CCCC8F@FGGGGDGFGGGGGGFGGGGGGGGFFFGGGGG,@CFGFFGGCF:FGGGGFGFGGGGGEEFEGGGGG9<@AFGEGGGGG@FGGGFGEF@FGGGGGGC<EDAFGGGGGG7FF<FFFGGGECGGG>FGG+,C@FFCG=D=DGGGG8F,6=9DGGC8D=,69EGFG9AE8C@7EFFCF?DDFB;A6D<E77DCFDD57??FAF+B>BA@47FFF=88*19CF@F@@5>(**6;@@D;6>0;;@08=E))9CEE?(/(/7).(((4(4366??(-((-).2(39(2??<>?0:7?6,,3,
@M04999:289:000000000-L3R54:1:1101:24430:9019 2:N:0:396
GGCCGACTACCGGGGTATCTAATCCTGTTTGCTCCCCACGCTTTCGCATCTCAGCGTCAGTATCTGTCCAGAAGGCCGCCCTCGCCACCGGTATTCCTCCACATCTCTACGCATTTCACCGCTACACGTGGAATTCTACCTTCCTCTACAATACTCCAGATAACCAGTTTTAAGTGCAATTCCCAGGTTGAGCCCGGGGCTTTCACACCTAACTTAATTATCCGCCTACATGCCCTTTACGCCCAGTCATTCCGATTAACGCTCGCACCCTCCGTATTACCGCGTCTGCTGGCACGTAGTT
+
CCCCCGGGGGGGGGGGGGGGGGGGGGGGGGGGGGGGGGGGGGGGGGGGGGGGGGGGGGGGGGGGGGGFGGGGGGGGGGGGGGGGGGGGGGGGCGGGGGGGGGGGGGGGGGGGGGGGGGGGGGGGGGGGGGGGGFGGGGGGGGGGGGGGGGGGGGFGGGGGGGGFFGGGGGGGGGGGFFFGGGGGGFFGGGGGGGGGGGGDEAABFFFFDBEFFFFFFFFFFFE@DFFF@EFEEEFFDFFFFFFF<?:?DAFFFFFFF?FAF9(,-7>>FFFB:0:B:BAA<((-(-41<)221()2((,(.
@M04999:289:000000000-L3R54:1:1101:10279:9045 2:N:0:396
GACTACTAGGGTATCTAATCCTGTTCGCTCCCCACGCTTTCGTCCTTCAGCGTCAATCGGTATTTAGTAACCTGCCTTCGCAATCGGGGTTCTGTGTAATATCTATGCATTTCACCGCTACACTACACATTCCAGCTACTTCAATACTATTCAAGATTAACAGTATCAACGGCAGTTCTACAGTTAAGCTGCAGGTTTTCACCGCTGACTTATCAACCCGCCTACGGACCCTTTAAACCCAATAAATCCGGATAACGCTCGCATCCTCCGTATTACCGCGGCTGCTGTCACGGAGTTAGCC
+
-AC@CFFEGFDFFGGGFFGGGGFDFFGGGGGFEEF:FFCFGGGGG,;CFEGGGGE:EFGGGCGGGGGF<FFGGGGGGGGGGG7EGG>FGGGFGGEFGCFGGGGGGFGFFGFEEECCFDEEEGGGGGGGGGGFCFGGGGGGGG=FGGGGGGGGFGGEFG;EFGGGFGGDGGGGGDGGFGFGGG6DGGFFGG?FGCFC78FGFFFBFFFFFFFFFFFAC*9>DFDFDA9DF>@FF@CCFFFE?DFEEFF<113?<(;E691;;>FFFBFFFFB142469(43(319B??)45A:<>F?F><).
@M04999:289:000000000-L3R54:1:1101:5220:9082 2:N:0:396
GCACGACTACCAGGGTATCTAATCCTGTTCGCTCCCCACGCTTTCGTCCATCAGCGTCAATCGGTATTTAGTAACCTGCCTTCGCAATCGGGGTTCTGTGTAATATCTATGCATTTCACCGCTACACTACACATTCCAGCTACTTCAATACTATTCAAGATTAACAGTATCAACGGCAGTTCTACAGTTAAGCTGCAGGTTTTCACCGCTGACTTATCAACCCGCCTACGGACCCTTTAAACCCAATAAATCCGGATAACGCTCGCATCCTCCGTATTACCGCGGCTGCTGGCACGGACTT
+
6@CCCGGGGGE@FGGGGGGGGGGGGFGGGGGGGGGGGCCGGGGGGGGGGDGGGGGGGGG7FFFECGFCEGGGFFDGGGGGGGGGGGGEGGGCEGGFFGGFFFGGGGGFGGGGGGGGGGGGGGGGGGGGCDGFDGGGGG;DFGGFFGAFG,8,E;DGGGGGGGGFGGGGGGGCGFGGFGFG?FFGFGGGGFGGGGGGGGF+;FFFFFFABA5AFFFFA>FEF=AAAF?FFF(>BBF@FFFF4ADDF?@;E<EFFF18?DEFF@FF9>>?F:?7?F?2?FFFFFFB>>7>FBFFFBFF09(4.
@M04999:289:000000000-L3R54:1:1101:6097:9099 2:N:0:396
GACTACAGGGGTATCTAATCCTGTTTGCTCCCCACGCTTTCGCATCTCAGCGTCAGTATCTGTCCAGAAGGCCGCCTTCGCCACCGGTATTCCTCCACATCTCTACGCATTTCACCGCTACACGTGGAATTCTACCTTCCTCTACAATACTCCAGATAACCAGTTTTAAGTGCAATTCCCAGGTTGAGCCCGGGGCTTTCACACCTAACTTAATTATCCGCCTACATGCCCTTTACGCCCAGTCATTCCGATTAACGCTCGCACCCTCCGTATTACCGCGGCTGCTGGCACGGAGTTAGCC
+
CCCCCGGGGGGGGGGGGGGGGGGGGGGGGGGGGGGGGGGGGGGGGGGGGGGGGGGGGGGGGGGGGGGGGGGGGGGGGGGGGGGGGGGGGGGGGGGGGGGGGGGGGGGGGGGGGGGGGGGGGGGGGGGDGGGGGGGGGGGGGGGGGGFGGGGGGGGGGGGGGGGGGGGGGGGGGGGGFGFGGGGGDGGGGGGGGGGGDFGGFFFFFF4AFFFFFFFFFFFFFFFFFFFFFEFFFFE<@?BFFDF@<?CCFF;?FDCE@FBF9B;BB?:?:9B6?:5AA(4>6>>90))8:0>:6(4616:A:
@M04999:289:000000000-L3R54:1:1101:3018:9102 2:N:0:396
TCCGACTACCAGGGTATCTAATCCTGTTTGCTACCCACGCTTTCGAGCATGAACGTCAGTGTTATCCCAGGAGGCTGCCTTCGCCATCGGTATTCCTCCACATCTCTACGCATTTCACTGCTACACGTGGAATTCTACCTCCCTCTGACACACTCTAGTTAGACAGTTTCAAATGCACGTCCCAAGTTGAGCTCGGGGATTTCACATCTGACTTATCTAACCGTCTACGCTCGCTTTACGCCCAGTAATTCCGATTAACGCTCGCACCCTACGTATTACCGCGGCTGCTGGCACGTAGTTT
+
CCCCCGGGGGGGGGGGGGGGGGGGGGGGGGGGGGGGGGGGGGGGGGGGGGGGGGGGGGGGGGGGGGGGGGGGGGGGGGGGGGGGGGGGGGGGGGGGGGGGGGGGGGGGGGGGGGGGGGGGGGGGGGGGGGGGGGGGGGGGGGGGGGGGGGGGGGGGGGGGGGGGGGGGGGGGGGGGFGFGGGGGGGGGGGGGCFGGGGGGFFFFFFFFFFEFFFFFFFFFFFFFDFFFFFDD@FFFFFFFFFFDFFFFFFFFF?DFDEE;@DD>FFBBFFFFFFFFFBAF6119>166:7?F?76142:<)
@M04999:289:000000000-L3R54:1:1101:13253:9115 2:N:0:396
GGCTGACTACCGGGGTATCTAATCCTGTTTGCTACCCACGCTTTCGAGCATGAACGTCAGTGTTATCCCAGGAGGCTGCCTTCGCCATCGGTATTCCTCCACATCTCTACGCATTTCACTGCTACACGTGGAATTCTACCTCCCTCTGACACACTCTAGTTAGACAGTTTCAAATGCACGTCCCAAGTTGAGCTCGGGGATTTCACATCTGACTTATCTAACCGTCTGCGCTCGCTTTACGCCCAGTAATTCCGATTAACGCTCGCACCCTACGTATTCCCGCGGCTGCTGGCACGTAGTT
+
BCCCCGGGGGGGGGGGGGGGGGGGGGGGGGGGGFGGGGGGGGGGGGGGGGGFFGGGGGGGGGGGGGGGGGGFGGGGGGGGGGGGGGDGGGGGGGGGGGGGGGGGGGGGGGFGCGGGGGGGGGGFGGGGGGGDDGGGGGGGGGGGGGGGDFGGGGGGGGFGGGFFGGGGGGGGGGFEFFFGGGGGFCFGG:C7CFGCG>GDDFFF9@+<CE7AAFF8ECBE>EBAFFDBEF>BFFBDDD<FFF@FF6@ECCE59(6;;3CE?96:>BB>9<?:B((.:?)4<0726901:4).23<:3:B?A
@M04999:289:000000000-L3R54:1:1101:27379:9118 2:N:0:396
GGACTACCCGGGTATCTAATCCTGTTCGCTCCCCACGCTTTCGTCCATCAGCGTCAATCGGTATTTAGTAACCTGCCTTCGCACTCGGGGTTCTGTGTAATATCTATGCATTTCACCGCTACACTACACATTCCAGCTACTTCAATACTATTCAAGATTAACAGTATCAACGGCAGTTCTACAGTTAAGCTGCAGGTTTTCACCGCTGACTTATCAACCCGCCTACGGACCCTTTAAACCCAAAAAATCCGGATAACGCTCGCACCCTCCGTATTACCGTGGTGGCTGGCACTGTGTTAGC
+
C98AACF,FFE>F+;;CF@FEA<FGG9F+BEFGG8F68FFF<CFFGG<CF6CFEEEEF<7,CECFA@<FGGGDG<FFGG9?FG+@<DCGEGE,F,C9FG55,:9CAF<C9FEE,,CE@CC+BEGFGGGEEFAFF,,>D=FF8,3,@CF8;E,8EFGGGFFDGEAC9=,=,8CEEGEFFFG+68<DGF;;A,7C6F+CGGGA>@A*09@>4>E;FFA*AF=4>2@25((/2>@DD3.<)7F<0((6773=;@643:B20(312,3(7((4((4,4()62,((-(((..:(2()((.).(5)-
@M04999:289:000000000-L3R54:1:1101:25220:9139 2:N:0:396
TGGACTACCAGGGTATCTAATCCTGTTTGCTACCCACGCTTTCGAGCATGAACGTCAGTGTTATCCCAGGAGGCTGCCTTCGCCATCGGTATTCCTCCACATCTCTACGCATTTCACTGCTACACGTGGAATTCTACCTCCCTCTGACACACTCTAGTTAGACAGTTTCAAATGCACGTCCCAAGTTGAGCTCGGGGATTTCACATCTGACTTGTCTAACCGTCTGCGCTCGCTTTACGCCCAGTAATTCCGATTAACGCTCGCACCCTACGTATTCCCGCGGCTGCTGGCACGTAGTTA
+
CCCCCGGGGGGGGGGGGGGGGGGGGGGGGGGGGGGGGGGGGGGGGGGGGGGGGGGGGGGGGGGGGGGGGGGGGGGGGGGGGFGGGGGGGGGGGGGGGGGGGGGGGGGGGGGGGGGGGGGGGGGGGGGGGGGGGGGGGGGGGGGGGGGGGGGGGGGGGGGGGGGGFGGFGGGGGGGGFGFGGGGGGGGGGGGCCGGGGGDFFFFFFFFFFFFFEFFFFFFFFB=A>BFFFAFFFFFFF=@FF(463>EECEC(/2;?E<@9D;B07>66?((28<24)6.(43(,-,8?22212-,((-.6
@M04999:289:000000000-L3R54:1:1101:18143:9223 2:N:0:396
AGACTACTGGGGTATCTAATCCTGTTTGCTCCCCACGCTTTCGCATCTCAGCGTCAGTATCTGTCCAGAAGGCCGCCTTCGCCACCGGTATTCCTCCACATCTCTACGCATTTCACCGCTACACGTGGAATTCTACCTTCCTCTACAATACTCCAGATAACCAGTTTTAAGTGCAATTCCCAGGTTGAGCCCGGGGCTTTCACACCTAACTTAATTATCCGCCTACATGCCCTTTACGCCCAGTCATTCCGATTAACGCTCGCACCCTCCGTATTACCGCGGCTGCTGGCACGGAGTTAGC
+
CCCCCGGGGGGGGGGGGGGGGGGGGGGGGGGGGGGGGGGGGGGGGDGGGGGGGGGGGGGGGGGGGGGGGGGGGGGGGGGGGGGGGGGGGGGGGGGGGGGGGGGGGGGGGGGGGGGGGGGGGGGGGGGGGGGGGGGGGGGGGGGGGGGGGGGGGGGGGGGGGGGGGGGGGGGGGGGGFGFGGGGGGGGGGGGGGGGCDGGGFFFFFFAFFFFFF@FFFFFFFFFDFFFFFEEDEFFCEDFFFFFFFEEFFEF@FFFFC;@F09>69BFBFFFFFFBFFFFFB0149?F)24(4(4>9:864)
@M04999:289:000000000-L3R54:1:1101:16463:9249 2:N:0:396
TCGACTACTCGGGTATCTAATCCTGTTTGCTCCCCACGCTTTCGCATCTCAGCGTCAGTATCTGTCCAGAAGGCCGCCTTCGCCACCGGTATTCCTCCACATCTCTACGCATTTCACCGCTACACGTGGAATTCTACCTTCCTCTACAATACTCCAGATAACCAGTTTTAAGTGCAATTCCCAGGTTGAGCCCGGGGCTTTCACACCTAACTTAATTATCCGCCTACATGCCCTTTACGCCCAGTCATTCCGATTAACGCTCGCACCCTCCGTATTACCGCGGCTGCTGGCACGGAGTT
+
CCCCCGGGGGGGGGGGGGGGGGGGGGGGGGGGGGGGGGGGGGGGGGDGGGGGGGGGGGGGGGGGGGGGGGGGGGGGGGGGGGGGGGGGGGGGGGGGGGGGGFGGGGGGGGGGGGGGGGGGGGGGGGGGGGGGGGGGGFGGGGGGGGGGGGGGGGGGGGFGGGGGGGGGGGGGGGGGFGFGGGGGGGGFGGGGGGGGGGGGFFFFFFFFFFFFFFFFFFFFF?FFFFFFFFFF@EFFFFFFFFFFF@FFFFE@DFFFFF@9<B>>>FFFFFF><??F2<A?9B>>>FFFFF?<><(39??
@M04999:289:000000000-L3R54:1:1101:7982:9259 2:N:0:396
TTAAGGACTACACGGGTATCTAATCCTGTTTGCTACCCACGCTTTCGAGCATGAACGTCAGTGTTATCCCAGGAGGCTGCCTTCGCCATCGGTATTCCTCCACATCTCTACGCATTTCACTGCTACACGTGGAATTCTACCTCCCTCTGACACACTCTAGTTAGACAGTTTCAAATGCACGTCCCAAGTTGAGCTCGGGGATTTCACATCTGACTTATCTAACCGTCTGCGCTCGCTTTACGCCCAGTAATTCCGATTAACGCTCGCACCCTACGTATTACCGCGGCTGCTGGCACGTAGT
+
CCCCCGGGGGGGGGGGGGGGGGCCEFGGGGGGGGGGGGGGGGGGGGGGGGGGGGGGGGGGGGGGGGGGGGGGGGGGGGGGGGGGGGGGGGGGGGGGGGGGGGGGGGGGGGGGGGGGGGGGGGGGGGGGGGGGGGGGGGGGGGGGGGGGGGGGGGGGGGGGDFGGGGGGFGGFGCFGFFFGGGGGGGGGGGGFGFFGGGGDEBFFFFFFFFFFFFFFFFF8FEEFBFFFFFFFF@FB@FFFE96@>?;ECEE?C?@?F?79;29??9>9FBBBFFF7?:?<A<B;09>>><>0(335032:4
@M04999:289:000000000-L3R54:1:1101:23805:9299 2:N:0:396
TATGACTACCAGGGTATCTAATCCTGTTTGCTACCCACGCTTTCGAGCATGAACGTCAGTGTTATCCCAGGAGGCTGCCTTCGCCATCGGTATTCCTCCACATCTCTACGCATTTCACTGCTACACGTGGAATTCTACCTCCCTCTGACACACTCTAGTTAGACAGTTTCAAATGCACGTCCCAAGTTGAGCTCGGGGATTTCACATCTGACTTATCTAACCGTCTGCGCTCGCTTTACGCCCAGTAATTCCGATTAACGCTCGCACCCTACGTATTACCGCGGCTGCTGGCACGTAGTTT
+
CCCCCGGGGGGGGGGGGGGGGGGGGGGGGGGGGGGGGGGGGGGGDFGGGGGGGGGGGGGGGGGGGGGGGGGGGGGGGGGGGGGGGGGGGGGGGGGGGGGGGGGGGGGGGGGGGGGGGGGGGGGGGGGGGGGGGGGGGGGGGGGGGGGGGGGGGGGGGGGGGGGGGGGGGGGGGGGGFGFGGGGGGGGGGGGGGGGGGGGGFFFFFFFFFC@EBFFFEFFFFFFDF=)65@>=@BFFFCEA=BFFFFFFCEFFE6@FFFFD;;;3619>:<??::7)4))6,46;B19??)5:(.((443<)
@M04999:289:000000000-L3R54:1:1101:8855:9305 2:N:0:396
TCGTGACTACCCGGGTATCTAATCCTGTTTGCTCCCCACGCTTTCGCATCTCAGCGTCAGTATCTGTCCAGAAGGCCGCCTTCGCCACCGGTATTCCTCCACATCTCTACGCATTTCACCGCTACACGTGGAATTCTACCTTCCTCTACAATACTCCAGATAACCAGTTTTAAGTGCAATTCCCAGGTTGAGCCCGGGGCTTTCACACCTAACTTAATTATCCGCCTACATGCCCTTTACGCCCAGTCATTCCGATTAACGCTCTCACCCTCCGTATTACCGCGGCTGCTGGCACGGAGTT
+
CCCCCGGGGGGGGGGGGGGGGGGGGGGGGGGGGGGGGGGGGGGGGGGGGGGGGGGGGGGGGGFGGCFGGGFGGGGGGGGGGGGGGGGGGGGGGGGGGGGGGGGFGGGGGGGGGGGGGGGGGGGGGGGGGGGGGGGGFGGFFFGGGGGGGGGGGEGGGGGGGGGGGGGGFGGGGGGGFGFGGGGGGGGGGGGGGGGGGGGGDFFFFFFFFFFFFFFFFFCFACEFF@FFD@C<EE@EFECF;DB6?D;7)??E5=@;,3644280(5-:1<???BFF?F<<<BF66649<?F2:0,,,4((4
@M04999:289:000000000-L3R54:1:1101:5752:9323 2:N:0:396
AACGACTACCGGGGTATCTAATCCTGTTTGCTCCCCACGCTTTCGCATCTCAGCGTCAGTATCTGTCCAGAAGGCCGCCTTCGCCACCGGTATTCCTCCACATCTCTACGCATTTCACCGCTACACGTGGAATTCTACCTTCCTCTACAATACTCCAGATAACCAGTTTTAAGTGCAATTCCCAGGTTGAGCCCGGGGCTTTCACACCTAACTTAATTATCCGCCTACATGCCCTTTACGCCCAGTCATTCCGATTAACGCTCGCACCCTCCGTATTACCGCGGCTGCTGGCACGGAGTTT
+
CCCCCFGGGGCFGGGGGGGGGGGGGGGGGGGGGGGGGGGGGGGGGGGGGGGGGGGGGCGGDGGGGGGGGGGGGGGGGGGGGGGGGGGGGGGDGGGGGGGGGGGGGGGGGGGGGGGCGGGGGGGGGGGGGGGGGGGGGGGGGGGGGGGGGGGGGGGGGGGGGGGD9FGGGGG69A?CCFFGGGGGGGGGGD??FGGGGCGGFFFAFFFDFFFFFFFFFF6?68>?DF;;@?EFF@;@FFE>?FFF;EFECCFFF00:6<B?FF?B>6>>BF??>F6<B><A<B(442(-2)5?15437(8()
@M04999:289:000000000-L3R54:1:1101:17590:9331 2:N:0:396
GATCGACTACTCGGGTATCTAATCCTGTTTGCTACCCACGCTTTCGAGCATGAACGTCAGTGTTATCCCAGGAGGCTGCCTTCGCCATCGGTATTCCTCCACATCTCTACGCATTTCACTGCTACACGTGGAATTCTACCTCCCTCTGACACACTCTAGTTAGATAGTTTCAAATGCACGTCCCAAGTTGAGCTCGGGGATTTCACACCTAACTTAATTATCCGCCTACATGCCCTTTACGCCCAGTCATTCCGTTTAACGCTCGCACCCTACGTATTACCGCCGCCGCTGGCACTTACTT
+
CCCCCCFE7FFGGDCFGGDFGEGFGCFFFFCFGCFEEEGGGEGGCGGGDBFA<FGGG<CGGGGFDFFGFFDCC6F@DFGGGGGGDEFGACGG8=@F?CGGFDFAFFGGGFE@?FGFGGGEGGGGGCGC??F:B4=EF;@E9DFEFGG8,@DGGGFGG8=7=A=AD@F=@DFGDCEEF9FCDGDGE,,@FG8AF9DCG>++3;9>>@=*:CF:CB9F;C9EA9EADA59B)6:5>3.-7*1(0-5(/(..)917@))((1.(,6,.63126141(.54(.).(((-((-,((.,35,)))).
@M04999:289:000000000-L3R54:1:1101:20461:9332 2:N:0:396
GGACTACCCGGGTATCTAATCCTGTTCGCTCCCCACGCTTTCGTCCATCAGCGTCAATCGGTATTTAGTAACCTGCCTTCGCAATCGGGGTTCTGTGTAATATCTATGCATTTCACCGCTACACTACACATTCCAGCTACTTCAATACTATTCAAGATTAACAGTATCAACGGCAGTTCTACAGTTAAGCTGCAGGTTTTCACCGCTGGCTTATCAACCCGCCTACGGACCCTTTAAACCCAATAAATCCGGATAACGCTCGCATCCTCCGTATTACCGCGGCTGCTGGCACGGAGTTAGC
+
CCCCCGGGGGGGGGGGGGGGGGGGGGGGGGGGGGGGGGGGGGGGGGGGGGGGGGGGGGGGGGFGGGGGGGGGGGGGGGGGGGGGGGGGGGGGGGGGGGGGGGGGGGGGGGGGGGGGGGGGGGGGGGGGGGGGGGGGGGGGGGGGFGGGGGGGGGAFGGGGGGGGGGGGGGGDGGGGFGFGFGGGGGGGGGGGGGGGGGGGFFFFFFFFFF=D@CFFFFFFFFFFFFFFF@BFFFFFFC3A??D@;EEEFFFBF@FFF?FBF9>939?>D?>?((.69<BFB-69>FBFF0()4411?:A><
@M04999:289:000000000-L3R54:1:1101:24689:9338 2:N:0:396
AGACTACCCGGGTATCTAATCCTGTTCGCTCCCCACGCTTTCGTCCATCAGCGTCAATCGGTATTTAGTAACCTGCCTTCGCAATCGGGGTTCTGTGTAATATCTATGCATTTCACCGCTACACTACACATTCCAGCTACTTCAATACTATTCAAGATTAACAGTATCAACGGCAGTTCTACAGTTAAGCTGCAGGTTTTCACCGCTGACTTATCAACCCGCCTACGGACCCTTTAAACCCAATAAATCCGGATAACGCTCGCATCCTCCGTATTACCGCGGCTGCTGGCACGGAGTTAGC
+
CCCCCGGGGGGGGGGGGGGGGGGGGFEGGEFEFGGGGGGGGGGGGD@FGGGGGGGGGGGGGGG@FFFGGGGGGGGCFGGGGGEGGGDFGGGGGGGGCGGGFGFFFGGFG9EGGGGGGDEEEGGGGGGGGCFFGFGGGFFFGGGG=AFFFFGC8=DDGGGFGGGGGGGGFGGGGGCE9DFFGGGGGGGGGGGCFGGGCCFGFFAFBE>AFFFFFFAB8FA=?>BFF@D=>@@@FF;C3>EF?<@D3AFFFFF9D<D388@6:1>>:92<<BFBBF?>>4?>>9>19632>(,50174::A>9
@M04999:289:000000000-L3R54:1:1101:5008:9345 2:N:0:396
AGGGACTACTCGGGTATCTAATCCTGTTTGCTCCCCACGCTTTCGCATCTCAGCGTCAGTATCTGTCCAGAAGGCCGCCTTCGCCACCGGTATTCCTCCACATCTCTACGCATTTCACCGCTACACGTGGAATTCTACCTTCCTCTACAATACTCTAGTTAACCAGTTTTAAGTGCAATTCCCAGGTTGAGCCCGGGGCTTTCACACCTAACTTAATTATCCGCCTACATGCCCTTTACGCCCAGTCATTCCGATTAACGCTCGCACCCTCCGTATTACCGCGGCTGCTGGCACGGAGTTT
+
CCCCCGGGGGGGGGGGGGGGGGGGGGGGGGGGGGGGGGGGGGGGGGGEGGGGGGGGGGGFGGGGGGGGGGGGGGGGGGGGGGGGGGGGGGGDGGGGGGGGGGGGGGGFGGGGGGGGGGGGGGGGGGGGCFGGGGGGGFGGGGGGGGGGGGGGGGGGFGGGGGGGGGGGGGFGDFFGFGFGGGGGGFFFGGGGGGDGGGGGFAFFFFFFFFEFFFFFEFFFFFFFFFFFFFCBF8EDFFFEFFFFDFFFFFCCE@D@DEFFFFFB9>BB:3(8>FF0?DAA:011661(.52:?<B>1,8:2
@M04999:289:000000000-L3R54:1:1101:7642:9357 2:N:0:396
AAGACTACCGGGGTATCTAATCCTGTTTGCTCCCCACGCTTTCGTCCATCAGCGTCAATCGGTATTTAGTAACCTGCCTTCGCAATCGGGGTTCTGTGTAATATCTATGCATTTCACCGCTACACTACACATTCCAGCTACTTCAATACTATTCAAGATTAACAGTATCAACGGCAGTTCTACAGTTAAGCTGCAGGTTTTCACCGCTGACTTATCAACCCGCCTACGGACCCTTTAAACCCAATAAATCCGGATAACGCTCGCATCCTCCGTATTACCGCGGCTGCTGGCACGGAGGT
+
CCCCCGGGGGGGGGGGGGGGGGGGGGGGGGGGGGGGGGGGGGGGGGGGFGGGGGGGGGGGGGGGGGGGGGGGGGGGGGGGGGGGGGGGGGGGGGGGGGGGFGGGGGGGGGGGGGGGGGGDGDGGGGGGGGGGGGGGFGGGGGGFGGGGGGGGGGGGGGGGGGGGDFGGEGGGGEDCAD;DFGGGGGGGGGGGGGFGGF?FFFFFFFFFBFFBFFFFFFFFDFBFFFF=>===@@DFFF4FF;@@@8<<EEE>6(4;A;<BBFFF>BFFFFF9?1(5):)41>9>96803,(1287(((-
@M04999:289:000000000-L3R54:1:1101:19956:9372 2:N:0:396
GACTACTAGGGTATCTAATCCTGTTTGCTACCCACGCTTTCGAGCATGAACGTCAGTGTTATCCCAGGAGGCTGCCTTCGCCATCGGTATTCCTTCACATCTCTACGCATTTCACTGCTACACGTGGAATTCTACTTCCCTCTGACACACTCTAGTTAGACAGTTTCAAATGCACGTCCCAAGTTGAGCTCGGGGATTTCACATCTGACTTATCTAACCGTCTGCGCTCGCTATACGCCCAGTAATTCCGATCAACGCTCGCACCCTCCGTATTCCCGCGCCTGCGCGCACGTAGTTAGCC
+
6CC@CFF9CE@CCFGGGGGGCFFGF<EFFEAFFCFCGGEDGE,C@@F,E9FFGFG:FFCFEFE6EEFD,,8CFGGFD<F<F,4B@@@@@DFC<9,5,555A?<?@F4F@@,CFGGGFGGGG?CC=<:4,?5C;C4,,@@EFG=,,9@8=E,9AA8D,@,,9=DGF+EFFDG8@8+@FD>CDD+=9C8D8DECC>>+C765+?9CFA+?A=EC5BF>CCFFFF58A5>=2-9)//8@B(/8(76/*1>?3=07(6;12971919;03((3((,43).)((-(-2:B((,,((1(.(,44-).
@M04999:289:000000000-L3R54:1:1101:7750:9395 2:N:0:396
TGACTACTGGGGTATCTAATCCTGTTCGCTCCCCACGCTTTCGTCCATCAGCGTCAATCGGTATTTAGTAACCTGCCTTCGCAATCGGGGTTCTGTGTAATATCTATGCATTTCACCGCTACACTACACATTCCAGCTACTTCAATACTATTCAAGATTAACAGTATCAACGGCAGTTCTACAGTTAAGCTGCAGGTTTTCACCGCTGACTTATCAACCCGCCTACGGACCCTTTAAACCAAATAAATCCGGATAACGCTCGCATCCTCCGAATTACCGCGGCTGCGGGCCCGGCGTTAGC
+
CCCCCGGGGGGGGGGGGGGGGGGGGGGGGGGGGGGGGGGGGGGEGGEFF@FC@FGGEFFGDCEFGGDDCD@FFFFGFGGFEEG@FFFGGGGGGEFGGFGACFFEFEFGGFGGGG<FBCGEFGEGCEFGGGGGGGFFGGGGFGFG;=;@8CFAEG;CAFGGGGG9@DGFGFFG=>DGFGFGGGG,D=FEAAFGFGFGCGGGFFF85?59):C7A>A>CFF2?A922555>@25>B3EF:@F(6177>6.<;@9(6;9)(.,,2(((-5)51,((-32<.329>((41(--((44,(,70(15
@M04999:289:000000000-L3R54:1:1101:26866:9406 2:N:0:396
TGTTGACTACTCGGGTATCTAATCCTGTTCGCTCCCCACGCTTTCGCTCCTCAGCGTCAGTGACGGCCCAGAGACCTGCCTTCGCCATCGGTGTTCTTCCCGATATCTACACATTCCACCGTTACACCGGGAATTCCAGTCTCCCCTACCGCACTCCAGTCCGCCCGTACCCGGCGCCGATCCACCGTTAAGCGATGGACTTTCACACCAGACGCGACGAACCGCCTACGAGCTCTTTACGCCCAATAAATCCGGATAACGCTTGCACCCTACGTATTACCGCGGCTGCTGGCACGTAGTT
+
CCCCCGGGGGGGGGGGGGGGGGGGGGGGGGGGGGGGGGGGGGGGGGGGGGGGGGGGGGGGGGGGGGGGGGGGGGGGGGGGGGFGGGGGGGGGGGGGGGGGGGGEGGGGGGGGGGGGGGGGGFGCFGGGGGGGGGGGGFGGGGGGGGGGGGGGGGGGGGGGGGGGGGGGGGGGGGGGEDBDDC<CFGGGGGGCDGEF8<7FFFFFFFFFDFDFBFFFBFFFFBBFFFB0<<B694:AFAAF0?>B:(4?<>26:96:??><BB?F6?<<:??BBF?3<:)6A?069;9B2??FB123:7026
@M04999:289:000000000-L3R54:1:1101:14273:9409 2:N:0:396
CCGACTACCCGGGTATCTAATCCTGTTCGCTCCCCACGCTTTCGTCCATCAGCGTCAATCGGTATTTAGTAACCTGCCTTCGCAATCGGGGTTCTGTGTAATATCTATGCATTTCACCGCTACACTACACATTCCAGCTACTTCAATACTATTCAAGATTAACAGTATCAACGGCAGTTCTACAGTTAAGCTGCAGGTTTTCACCGCTGACTTATCAACCCGCCTACGGACCCTTTAAACCCAATAAATCCGGATAACGCTCGCATCCTCCGTATTACCGCGGCTGCTTGCACGGAGTT
+
CCCCCEGGGGGGGGGGGGGGGGGGGGGGGGGGGGGGGGGGGGGGGGGGGGGGGGGGGGGGGGGGGGGGGGGGGGGGGGGGGGGGGGGGGEGGGGGGGGGGGGGCGGGGGGGGGGGGGGGGGGGGGGGGGGGGGGGGGGGGGGGGGGGGGGGGGGGGGGGGGGGGGGGGGGGGDDDGFFFGGGGGGGGGDGGGGGFGGGGGFFFFFFFBFFFFFFFFFFFFFFFF9@DFFFFFFF@FCC<B;?FF38EFFF;FFDDFEEFF??FFFFF??A?>:?B?<AD?9(4>>>?2)4:?)89;68<
@M04999:289:000000000-L3R54:1:1101:4156:9412 2:N:0:396
GGGACTACTCGGGTATCTAATCCTGTTCGCTCCCCACGCTTTCGTCCATCAGCGTCAATCGGTATTTAGTAACCTGCCTTCGCAATCGGGGTTCTGTGTAATATCTATGCATTTCACCGCTACACTACACATTCCAGCTACTTCAATACTATTCAAGATTAACAGTATCAACGGCAGTTCTACAGTTAAGCTGCAGGTTTTCACCGCTGACTTATCAACCCGCCTACGGACCCTTTAAACCCAATAAATCCGGATAACGCTCGCATCCTCCGTATTACCGCGGCTGCTGGCACGGAGTT
+
CCCCCGGGGGGGGGGGGGGGGGGGGGGGGGGGGGGGGGGGGGGGGGGGGGGGGGGGGGGGGGGFGGGGGGGGGGGGGGGGGGGGGGGGGGGGGGGGGGGGGGGGGGGGGGGGGGGGGGGGGGGGGGGGGGGGGGGGGGGGGGGGGGGGGGGGGGGGGGGGGGGGGGGGGGGGCGGGFGFGGGGGGGGGGGGGGGGGGGGGFFFFFFFFFFFFFFFFFFFDEBBFFFFFFFF>DF@EF?EF@D@0=3@EEFE@6<<DEFFFFF>F;?>?48?FF?1?FFD?0(29B9<007647((-(-4
@M04999:289:000000000-L3R54:1:1101:15447:9427 2:N:0:396
TAAGACTACCGGGGTATCTAATCCTGTTCGCTACCCATGCTTTCGAACCTCAGCGTCAGTTACAGACCAGAGAGCCGCCTTCGCCACTGGTGTTCTTCCATATATCTACGCATTCCACCGCTACACATGGAGTTCCACTCTCCTCTTCTGCACTCAAGAAAAACAGTTTCAGCTGCACTTCCCCGGTTAAGCCGAGGGCTTTCACAGCTGACTTGTTCTCCCGCCTGCGTTCGCTTTACGCCCAATAAATCCGGACAACGCTTGCCACCTACGTATTACCGCGGCTGCTGGCACGTAGTT
+
CCCCCEGGGGGGGGGGGFGDFGGGGGGGGGGG7@FGFGGGGGGGG8EFGGGGGGGGGGGGGGGGGGGGGGGGGGGGGGGGGGGGCCGGFCFFGGGGGGGGGGGGGGGGGGGGGGGGGGCEGGEFGGGGGDGGGGGGEFFGGGGGGGGGGGGGGGGF=FGFGGGGGGFGGGFFGCDDDFFFGGGGEGGGEEACFEDDDGDGFFFFFFFFFF9@EFFFEAFFFFFBBF?DBFDDFFFDD<<DD>BF0:B<)64:B(:>B019;B:(4?A?6?:?B:<<:9491969B>9<7>(4:<??,33<
@M04999:289:000000000-L3R54:1:1101:26664:9440 2:N:0:396
TCGCGGACTACCCGGGTATCTAATCCTGTTCGCTCCCCATGCTTTCGCACCCCAGCGTCGGTAGGGACCCAGAGAGCTGCCTTCGCTTTTGGCGTTCCTTCGTATATTTACGGATTTCACCCCTACACACGAAATTCCACTCTCCTCTGTCTCACTCAAGTGAATTGGTTTCGAGAGCATTCCGCCACTTTTTGGCGACTTTCACTTTCAACCCGATTCACCGCCTACGTGCCCTTTACGCCCGTTCATTCCGAAGAACACTTGCCCCCCCCGTCTTACCGCGGCTGCTGGCACGGCGTT
+
CCCC@F:FFFGFGGE:FGGGDFE@@FGFFFFFFGGE@FEFGGDGGGGGEG@@FCFGGFG>CGD7CCG<FEGCEE<CFFBEFGGGGGFFGFGGGCFCF8<<FGF,,,CFFGGGG7+8EECE4EFEFBBFCFEDCCGGFGFGGGGF8EFGCFCEGFGAFGC6E7:3EFG,24DF5*;5?FFDFG@FGG>>E9CFG85?7):)/1=BB=@F?C?7@AA:6B6<83700,((/61(::B?3))8:12(((.(65<4::036((,(3<<>??B>(4,(,-4:>>:-((,7>0(,,(,12(((-(-
@M04999:289:000000000-L3R54:1:1101:22166:9447 2:N:0:396
GTAGACTACCGGGGTATCTAATCCTGTTTGCTACCCACGCTTTCGAGCATGAACGTCAGTGTTATCCCAGGAGGCTGCCTTCGCCATCGGTATTCCTCCACATCTCTACGCATTTCACTGCTACACGTGGAATTCTACCTCCCTCTGACACACTCTAGTTAGACAGTTTCAAATGCACGTCCCAAGTTGAGCTCGGGGATTTCACATCTGACTTATCTAACCGTCTGCGCTCGCTTTACGCCCAGTAATTCCGATTAACGCTCGCACCCTACGTATTACCGCGGCTGCTGCCCCGTAGTTT
+
CCCCCGGGGGGGGGGGGGGGGGGGGGGGGGGGGGGGGGGGGGGGGFGGGGGGGGGGGGGGGGGGGGGGGGGGGGGGGGGGGGGGGGGGGGGGGGGGGGGGGGGGGGGFGGGGGGGGGGGFFGDGGGGGGGGFGGFGGGGGGGGGGGGGGGGGGFFGGGGGFGGGGFGFGGGGGGGGFGFGGGGGFGFG8EFG9CEDGGGGFFFAFF69;AAEECFFFFFFFFFFFFFFFF>>9@FFFFFFFFFFFF4CECFFFD@F6E3(21,,79022:0:(()58<AA-4(31,(4:>)(((--32:<)
@M04999:289:000000000-L3R54:1:1101:12254:9453 2:N:0:396
GACTACAGGGGTATCTAATCCTGTTTGCTCCCCACGCTTTCGCATCTCAGCGTCAGTATCTGTCCAGAAGGCCGCCTTCGCCACCGGTATTCCTCCACATCTCTACGCATTTCACCGCTACACGTGGAATTCTACCTTCCTCTACAATACTCCAGATAACCAGTTTTAAGTGCAATTCCCAGGTTGAGCCCGGGGCTTTCACACCTAACTTAATTATCCGCCTACATGCCCTTTACGCCCAGCCATCCCGATTAACGCTCGCACCTCCCGTATTACCGCTGCTCGTGTCACCGTGTTAGCC
+
CCCCCGGGGGGFGGGGGGGGGFGGGGGGGGGGGGGGGGDGGGGGGGGGGGGGGGGGGGGGGGGGGGFGFFGGGGGGGDGGGEFGGGGGGGGGGCFG8FGGGGGGGC:CFCEGGGGGGGDEG?FG@FFEFGGGGGGGGGGFADGGGFFGFFGGGGCDFGADFGGECGGGGG:=FFDGFGFGFFDF9C6@EGGG>>CD5?F:F9+@?FFFBFFFEFFC<FC9FFF>=3?*>BB(8))9;7>=(((/3A((3(6281C3:6:0,344;(,4:14((.:<9(((,())(-.(.).)2(441:4<0
@M04999:289:000000000-L3R54:1:1101:23701:9453 2:N:0:396
TGAAGGACTACCAGGGTATCTAATCCTGTTTGCTCCCCACGCTTTCGCATCTCAGCGTCAGTATCTGTCCAGAAGGCCGCCTTCGCCACCGGTATTCCTCCACATCTCTACGCATTTCACCGCTACACGTGGAATTCTACCTTCCTCTACAATACTCCAGATAACCAGTTTTAAGTGCAATTCCCAGGTTGAGCCCGGGGCTTTCACACCTAACTTAATTATCCGCCTACATGCCCTTTACGCCCAGTCATTCCGATTAACGCTCGCACCCTCCGTATTACCGCGGCTGCTGGCACGGAGT
+
CCCCCGGGGGGGGGGGGGGGGGGGGGGGGGGGGGGGGGGGGGGGGGGGGGGGGGGGGGGGGGGGGGGGGGGGGGGGGGGGGGGGGGGGGGGGGGGGGGGGGGGGGGGGGGGGGGGGGGGFGGGGGGGGGGGDCGGGGGGGFGFFGGGGGGGGGGGGGFGGGGGGGGGGGGFGGGGGFGFGGGGGGGGEFGGGDGGGGGGGFDFFFFFFFDDFFFFFFFFFFFEFDFFF=BBEEF@@FFFFFFFFB<@;EFF3?73/211C<D>FFFBB>>B?F?>68?>AB429B09>9::2?07<?69(-
@M04999:289:000000000-L3R54:1:1101:3703:9459 2:N:0:396
TTGTGACTACCCGGGTATCTAATCCTGTTCGCTACCCATGCTTTCGAACCTCAGCGTCAGTTACAGACCAGAGAGCCGCCTTCGCCACTGGTGTTCTTCCATATATCTACGCATTCCACCGCTACACATGGAGTTCCACTCTCCTCTTCTGCACTCAAGAAAAACAGTTTCAGCTGCACTTCCCCGGTTAAGCCGAGGGCTTTCACAGCTGACTTGTTCTCCCGCCTGCGTTCGCTTTACGCCCAATAAATCCGGACAACGCTTGCCACCTACGTATTACCGCGGCTGCTGGCACGTAGTT
+
CCCCCGGGGGGGGGGGGGGGGGGGGGGGGGGGGGGGGGGGGGGGGGEGGGGGGGGGGGGGGGGGGGFGGGGGGGGGGGGGGGGGGGGGGGGGGGGFGGGGGGGGGGGGGGGGGGFGGGGGGGGGGGGGGGGFGGGGGGGGGGGGGGGGGGGGGGFGGGGGGGGGGGFFFGGGGGGGFGFGGGGGFGGGGEGGGGGGGGGGFFFFFFFABFFEFFFFFFF4=58>F=@FFFFFFFFFFFFFDFF@D?D8<<<9?F;FF>??>9?BFFBA?<<B?FB2>:A>AB97>>>>(225:B?22:B?>
@M04999:289:000000000-L3R54:1:1101:18725:9465 2:N:0:396
TAGACTACCCGGGTATCTAATCCTGTTTGCTCCCCACGCTTTCGCATCTCAGCGTCAGTATCTGTCCAGAAGGCCGCCTTCGCCACCGGTATTCCTCCACATCTCTACGCATTTCACCGCTACACGTGGAATTCTACCTTCCTCTACAATACTCCAGATAACCAGTTTTAAGTGCAATTCCCAGGTTGAGCCCGGGGCTTTCACACCTAACTTAATTATCCGCCTACATGCCCTTTACGCCCAGTCATTCCGATTAACGCTCGCACCCTCCGTATTACCGCGGCTGCTGGCACGGAGTTAC
+
C9A@@66<FGCCE@FFFGFFACFEGCFC<EFFFGGGEGG@FFDCCEGEGG<FFEEGB:FEGGGGGGGAFG<<FFGGGGBEGFCFGG<CFGGFFGGGGGGGFEFEF9FFGGGE:F<ECGDECCFEF>FF+6EFGGFFGFEDCFGGGGGG8FGGGGGGGEG8EGGGGG9FDEGGGGF8=9+8?9D,@DFF8EECE;>99D4CFFAF>>?FE5BE5=6B*=>5B5926>5377)/6;@@EFFF9(62.).<CCEF@D(8.:6;:B>1619?BFF(4(4..6A<9>69606?7(((),3(-4<4)
@M04999:289:000000000-L3R54:1:1101:21291:9467 2:N:0:396
GAGACTACCAGGGTATCTAATCCTGTTTGCTCCCCACGCTTTCGCATCTCAGCGTCAGTATCTGTCCAGAAGGCCGCCTTCGCCACCGGTATTCCTCCACATCTCTACGCATTTCACCGCTACACGTGGAATTCTACCTTCCTCTACAATACTCCAGATAACCAGTTTTAAGTGCAATTCCCAGGTTGAGCCCGGGGCTTTCACACCTAACTTAATTATCCGCCTACATGCCCTTTACGCCCAGTCATTCCGATTAACGCTCGCACCCTCCGTATTACCGCGGCTGCTGGCACGTATTTAC
+
CCCCCGGGGGGGGGGGGGGGGGGGGGGGGGGGGGGGGGGGGGGGGGGGGGGGGGGGGGGGGGGGGGGGGGGGGGGGGGGGGGGGGGGGGGGGGGGGGGGGGGGGGGGGGGGGGFGGGGGGGGGGGGGGGGGGGGGGGGGGGGGGGFGGGGGGGGGGGGGGGGGGGGGGGGGGGGGGFGFGFGGFFFGGGFGGGGGCCDDFFFFFFFFFF@@EEFFFAFFFFDF?DFFEE?BFFFFFFFFEFB;0=EFFFFFF;DFFFF@@DF>FFF6???FFFFFFFDD<BF9;608?:0::<?:()5<B)
@M04999:289:000000000-L3R54:1:1101:8724:9482 2:N:0:396
TTGACTACTAGGGTATCTAATCCTGTTTGCTACCCACGCTTTCGAGCATGAACGTCAGTGTTATCCCAGGAGGCTGCCTTCGCCATCGGTATTCCTCCACATCTCTACGCATTTCACTGCTACACGTGGAATTCTACCTCCCTCTGACACACTCTAGTTAGACAGTTTCAAATGCACGTCCCAAGTTGAGCTCGGGGATTTCACATCTGACTTATCTAACCGTCTGCGCTCGCTTTACGCCCAGTAATTCCGATTAACGCCCGCACCCTCCGTATTACCGCGGCCGCTGGCCCGTAGTTAC
+
CCCCCGFGGGGGFFFGGGGGGGGGGFEFGGGFGFGGGEGGGGGGGGGGGGGGGGGGGGGGGGGGFGGGGGFDFGGGGGFGGGGGGGGGGGGFCAEGFGGGGFGFFFGGGGGGGGGCGFGGGFFGGGFEEGGGGGGGGFGGGGGGGGFGGGGGFGFGCAFGGCGGGFGGGGGGGGGF5=DGGD88DDFEGGGDFCC>DC>FAFFF@?FFFFFECC9FEFFFFA58=BFF9=A=@FDB4C9A9@=B3CC)6.?3(2/3))3(((.4:B>F<(,1337:<BF:;909(-,,4(,(472(--64)
@M04999:289:000000000-L3R54:1:1101:24858:9488 2:N:0:396
AGACTACAAGGGTATCTAATCCTGTTCGCTACCCATGCTTTCGAACCTCAGCGTCAGTTACAGACCAGAGAGCCGCCTTCGCCACTGGTGTTCTTCCATATATCTACGCATTCCACCGCTACACATGGAGTTCCACTCTCCTCTTCTGCACTCAAGAAAAACAGTTTCAGCTGCACTTCCCCGGTTAAGCCGAGGGCTTTCACAGCTGACTTGTTCTCCCGCCTGCGTTCGCTTTACGCCCAATAAATCCGGACAACGCTTGCCACCTACGTATTACCGCGGCTGCTGGCACGTAGTTAGC
+
CCCCCGGGGGGGGGGGGGGGGGGGGGGGGGGGGGGGGGGGGGGGGGGGGGGGGGGGGGGGGGGGGGGGGGGGGGGGGGGGGGGGGGGGGGGGGGGGGGGGGGGGGGGGGGGGGGGGGGGGGGGGGGGGGGGGGGGGGGGGGGGGGGGGGGGGGGCGCGGGGGGGGGGGGGGGGGGGFGFGGGGGGGCFFGGGCEGGGGGGFFFFFFFFEFFEFFFFFFFFBFFFFFFDFFFFFFFCEDFFFF1@EE9CCE@B:>FFFFFBBFF:9??FFBB:5A?24>BF26>99BBF?B?<6B:?F<256
@M04999:289:000000000-L3R54:1:1101:15227:9501 2:N:0:396
GACTACAGGGGTATCTAATCCTGTTTGCTCCCCACGCTTTCGAGCATGAACGTCAGTGTTATCCCAGGAGGCTGCCTTCGCCATCGGTATTCCTCCACATCTCTACGCATTTCACTGCTACACGTGGAATTCTACCTCCCTCTGACACACTCTAGTTAGACAGTTTCAAATGCACGTCCCAAGTTGAGCTCGGGGATTTCACATCTGACTTATCTAACCGTCTGCGCTCGCTTTACGCCCAGTAATTCCGATTAACGCTCGCACCCTACGTATTACCGCGGCTGCTGTCACGTAGTTAGCC
+
CCCCCGGGGGGGGGGGGGGGGGGGGGGGG9FFGGGGGGGGGGGGGGGGGGGGGGGGGGGGGGGGGGGGDCFGGGGGGGGGGGGGGEFGFGGGGGGGFGGGGGGGGGGGGGGGGGGGGGGGGGGGGGDGGGGGGGGFGGGGGGGGGGGGGGGFGGGFECFGFGGGF@EGADFCGGFGF?AGFCDDFFDCGGGGGGE+;FGGFFC>FFFCEFECEFF6EFFB?DDFFF)/5>@DFFCEDDFEDD@ECCFC680;?06;?6;;>>9;9(32?<1<<B9<9(9;(,9;BF:2))-433(446)6,
@M04999:289:000000000-L3R54:1:1101:28588:9512 2:N:0:396
GACTACTAGGGTATCTAATCCTGTTCGCTCCCCACGCTTTCGTCCATCAGCGTCAATCGGTATTTAGTAACCTGCCTTCGCAATCGGGGTTCTGTGTAATATCTATGCATTTCACCGCTACACTACACATTCCAGCTACTTCAATACTATTCAAGATTAACAGTATCAACGGCAGTTCTACAGTTAAGCTGCAGGTTTTCACCGCTGACTTATCAACCCGCCTACGGACCCTTTAAACCCAATAAATCCGGATAACGCTCGCATCCTCCGTATTACAGCGGCTGCTGGCACGGAGTTAGCC
+
CCCCCGGGGGGGGGGGGGGGGGGGGGGGGGGGGGGGGGGGGGGGGGGGDFGGGGGGGGGGGGGGGGGGGGGGGGGGGGGGGCGDGFEBFGGGGGGGGGEFGFGGGGAFGGGGGGGGGGGGGGGGGGGGGGGGGGGGGFGGGGGGGGGGGGGGGF;DFGGGGFCFGGGGGGGDGGGGFFFGGGGGGFFFGGGGGG6F6BCFFFF>BA?>CEFFFFFFFFFFFFAADF29@FF=BECFFEFF@DFEEF?EEF9??FF8<;DD696:>4238;::??<A).8629B>?F?(::?FFFFB45)..
@M04999:289:000000000-L3R54:1:1101:10419:9516 2:N:0:396
GTCATGACTACACGGGTATCTAATCCTGTTTGCTCCCCACGCTTTCGCATCTCAGCGTCAGTATCTGTCCAGAAGGCCGCCTTCGCCACCGGTATTCCTCCACATCTCTACGCATTTCACCGCTACACGTGGAATTCTACCTTCCTCTACAATACTCTAGTTAACCAGTTTTAAGTGCAATTCCTAGGTTGAGCCCAGGGCTTTCACACCTAACTTAATTATCCGCCTACATGCCCTTTACGCCCAGTCATTCCGATTAACGCTCGCACCCTCCGTATTACCGCGGCTGCTGGCACGGAGT
+
CCCCCGGGGGGGGGGGGGGGGGGGGGGGGGGGGGGGGGGCGGGGGGGGGGGGGGGGGGGGGGGGGGGGGGGGGGGGGGGGGGGGGGGGGGGGGGGGGGGGGGGGGGGGGGFGGGGGGGGGGGGGGGGGGGGGGGFGGGGGGGGGGGGFGGGGGGGGFGGGGGGGGGFGGGGGGGFGFGFGGGGGGFGGGGGGGGGGGGF?BFFFFFFFF>D9@FFFFFAC6>AEFFDDFFFFFE.:BBFFEFFFF@@@FFFFEEE2;;;4;;6@FFF6,,(23((-1?2))<6((-4>>3)3:??FFF(,-
@M04999:289:000000000-L3R54:1:1101:4487:9528 2:N:0:396
ATCGTGACTACAAGGGTATCTAATCCTGTTTGCTACCCACGCTTTCGAGCATGAACGTCAGTGTTATCCCAGGAGGCTGCCTTCGCCATCGGTATTCCTCCACATCTCTACGCATTTCACTGCTACACGTGGAATTCTACCTCCCTCTGACACACTCTAGTTAGACAGTTTCAAATGCACGTCCCAAGTTGAGCTCGGGTATTTCACATCTGACTTATCTAACCGTCTGCGCTAGCTTTACGCCCAGTAATTCCGATTAACGCTCGCACCCTACGTTTTACCGCGGCTGCTGGCACGTAGT
+
CCCCCGECCFGGGGGGGGGGGGGGFFGGGGGGGGFGFGGGGGGGFGGGGGGGGGGGGGGGGGGFFGEFEGGGGGGEDGGGGGGGGGGGGGGGGGGGGGGFGGGGFGGGGGFCEGGGGFGFFGGGGGGGDECFGFGGGGGGGGG?EGFF?ADFFGGGFGGGGGGGGGCFDFGGGGDGFGFGGGGDEGGFGGGFGGCDCGD79;7C7EFC*8**;1018=FA<AC@8@>))1:A)):4:<6BC=?F===E=?57763(//:4)(.6;919@11:3;0(((467AB0(2((,-)476(444,(-
@M04999:289:000000000-L3R54:1:1101:10709:9541 2:N:0:396
GTGAGACTACTAGGGTATCTAATCCTGTTTGCTCCCCACGCTTTCGCATCTCAGCGTCAGTATCTGTCCAGAAGGCCGCCTTCGCCACCGGTATTCCTCCACATCTCTACGCATTTCACCGCTACACGTGGAATTCTACCTTCCTCTACAATACTCTAGTTAACCAGTTTTAAGTGCAATTCCTAGGTTGAGCCCAGGGCTTTCACACCTAACTTAATTATCCGCCTACATGCCCTTTACGCCCAGTCATTCCGATTAACGCTCGCACCCTCCGTATTACCGCGGCTGCTGGCACGGAGTT
+
CCCCCGGGGGGFGGGGGGGGGGGGGGGGGGGGGGGGGGGGGGGGGGGGEGGGGGGGGGGGGGGGGGGGGGGGGGGGFGGGGGGGGGGGGGGGGGGGFGGGGGGGGGGGGGGGGGGGGGGGGGGGGGGGGFGGGGGGGFGGGGGGGGGGGADFGGGGGGGGGGGGFDGGGGGGGGGGFFFGGGFCDGGGGGGGGGGGG67DFFFFFFFFFFEFFFFFFFFFFFFF>>DFF@EE@B:EFF4==DF@@5BEFFEEF@0/4;3CDFFFF@9>BBFFFFF(:?<AA3;F>69;F>:(::??049:,
@M04999:289:000000000-L3R54:1:1101:26955:9547 2:N:0:396
GAGATGACTACTCGGGTATCTAATCCTGTTCGCTACCCATGCTTTCGAACCTCAGCGTCAGTTACAGACCAGAGAGCCGCCTTCGCCACTGGTGTTCTTCCATATATCTACGCATTCCACCGCTACACATGGAGTTCCACTCTCCTCTTCTGCACTCAAGAAACATAGTTTCAGCTGCAGTTCCCCAGTTAAGCTGGGGGCTTTCACAGCTGACTTATCTTCCCGCCTGCGTTCGCTTTACGCCCAATAAATCCGGACAACGCTTGCCACCTACGTATTCCCGCGGCTGCTGGCACGTAGT
+
CCCCCGGGGGGGGGGGGGGGGGEFFGGGGGGGGGGGGGGGGGGGGGGGGGGGGGGGGGGGGGGGGGGGGGGGGGGGGGGGGGGGGGGEGGGGGGGGGGGGGGGGG<FGGGGGGGGGGGGGGGGGGGGGGGGGFFGDFFGGGGGGGGGGGGGFFGGGGGEFGGGG?FDDDFGGGGGGDGFDF@FGGGGC6BDECFGGGGDGEFFFFFFF5CFF6>AC4FFEFFF=AFBF5B>FFFFF;=D6><D@BF?@EFFEFFB6?;6(49(431BBA?<B081:?52)6<<>90997?:23<(5(,(.-
@M04999:289:000000000-L3R54:1:1101:9343:9570 2:N:0:396
TGTGGACTACACGGGTATCTAATCCTGTTCGCTCCCCACGCTTTCGCTCCTCAGCGTCAGTGACGGCCCAGAGACCTGCCTTCGCCATCGGTGTTCTTCCCGATATCTACACATTCCACCGTTACACCGGGAATTCCAGTCTCCCCTACCGCACTCCAGTCCGCCCGTACCCGGCGCCGATCCACCGTTAAGCGATGGACTTTCACACCAGACGCGACGAACCGCCTACGAGCTCTTTACGCCCAATAAATCCGGATAACGCTTGCACCCTACGTATTACCGCGGCTGCTGGCACGTAGTT
+
CCCCCGGGGGGGGGGGGGGGGGGGGGGGGGGGGGGGGGGGGGGGGGGGGGGGGGGGGGGGGGGGGGGGGGGGGGGGGFGGGGGGGGGGGGEGGGGGGGGGGGGGGGGGGGGGGGGGGGGGGGGGGGGGGGGGGGFGGGGGGGGGGGGGGGGGGGGGGGGGGGGDGGGGGGGGGEGGFGFCGGGGCCECEGFFFGGFGGGGFFFFFFFFFFBFBFFB6D@B@FBFFFFFFF:6>9?FFFFFFFFFB<??>DFF?BFFFBAFF>FFBFB?<<6BFB<?BFFF9?>BB9>F??FB0(4:?F((.
@M04999:289:000000000-L3R54:1:1101:23673:9586 2:N:0:396
CCGACTACTCGGGTATCTAATCCTGTTCGCTCCCCACGCTTTCGTCCATCAGCGTCAATCGGTATTTAGTAACCTGCCTTCGCAATCGGGGTTCTGTGTAATATCTATGCATTTCACCGCTACACTACACATTCCAGCTACTTCAATACTATTCAAGATTAACAGTATCAACGGCAGTTCTACAGTTAAGCTGCAGGTTTTCACCGCTGACTTATCAACCCGCCTACGGACCCTTTAAACCCAATAAATCCGGATAACGCTCGCATCCTCCGTATTACCGCGGCTGCTGGCACGGAGTT
+
CCCCCGGGGGGGGGGGGGGGGGGGGGGGGGGGGGGGGGGGGGGGGGGGGGGGGGGGGGGGGGGFGGGGGGGGGGGGGGGGGGGGGGGGGGGGGGGGGGGGGGGGGGGGGGGGGGGGGGGGGGGGGGGGGGGGGGGGGGGGGGGGGGGGGGGGGGGFGFGGGGGGGGGGGGGGGGGGFGFGGGGGGGGGGGGGGGGGGGGGFFFFFFFFFFFFFFFFFFFFFFFFFFF@DFFFFFFFFEFFFFFFFE<CEEEB9DFFFF(:;BFFFFFFBFFFF?FFFFFF096;1;??DFFBBBB>76?
@M04999:289:000000000-L3R54:1:1101:2817:9600 2:N:0:396
GGACTACTCGGGTATCTAATCCTGTTTGCTACCCACGCTTTCGAGCATGAACGTCAGTGTTATCCCAGGAGGCTGCCTTCGCCATCGGTATTCCTCCACATCTCTACGCATTTCACTGCTACACGTGGAATTCTACCTCCCTCTGACACACTCTAGTTAGACAGTTTCAAATGCACGTCCCAAGTTGAGCTCGGGGATTTCACATCTGACTTATCTAACCGTCTGCGCTCGCTTTACGCCCAGTAGTTCCGATTAACGCTCGCACCCTACGTATTACCGCGGCTGCTGGCACGTAGTTAGC
+
CCCCCGGGGGGGGGGGGGGGGGGGGGGGGGGGGGGGGGGGGGGGFGGGGGGGGGGGGGGGGGGGGGGGDGGGGGGGGGGGGGGGGGGGGGGGGGGGGGGGGGGGGGGF>CFGGGFGGGGGFGGGGGGGGGGGGGGGGGGFGGGGGGGGGFGGGGGGGGFGGGGCEGGGGGGGGGGGFGFGGGGGGGGFFC9?EGGGGDFGFFFFCFFFFEFEEFFFEFFFFFFFDFF=42-5@BBCCFF452==C4<?EFF;<;<CC;B??F>034:BB03:5>?<AF03(4((4?B??FFF:(428AFF9
@M04999:289:000000000-L3R54:1:1101:12165:9607 2:N:0:396
GAGGGACTACTAGGGTATCTAATCCTGTTTGCTCCCCACGCTTTCGCATCTCAGCGTCAGTATCTGTCCAGAAGGCCGCCTTCGCCACCGGTATTCCTCCACATCTCTACGCATTTCACCGCTACACGTGGAATTCTACCTTCCTCTACAATACTCCAGATAACCAGTTTTAAGTGCAGTTCCCAGGTTGAGCCCGGGGCTTTCACACCTAACTTAATTATCCGCCTACATGCCCTTTACGCCCAGTCATTCCGATTAACTCTCGCACCCTCCGTCTTACCGCGGCTTCTGGCACGGAGTT
+
CCCCCGGGGGGEFGGGGGGGGGGFGFGFGGFFGGFGGGGGGGGFFGDGGGAGGGGGFGGGFGGGGGFGFFGFGGGGGGGGGGFFGFCFFCFFG<FFGGGGGGGFG?FFGGGGGGFFGGGGGGGGGGGEEEE7=ABEGGGGGGGGGGGGAA?FFGGGGGGGGAFG,D?DE::EFGG89D9DF?FDFFEFG6ECEGGDDDCCB?4+BEFF=DFEDFAFEFFEFEF>FDD@F3@5;@5/(6>FD?0,:(/7@5??C((,6(9C);?@FFFFFF6:16,,.469422((49(4<>20(5<9(182
@M04999:289:000000000-L3R54:1:1101:7832:9627 2:N:0:396
TGTTGACTACCGGGGTATCTAATCCTGTTCGCTCCCCACGCTTTCGTCCATCAGCGTCAATCGGTATTTAGTAACCTGCCTTCGCAATCGGGGTTCTGTGTAATATCTATGCATTTCACCGCTACACTACACATTCCAGCTACTTCAATACTATTCAAGATTAACAGTATCAACGGCAGTTCTACAGTTAAGCTGCAGGTTTTCACCGCTGACTTATCAACCCGCCTACGGACCCTTTAAACCCAATAAATCCGGATAACGCTCGCATCCTCCGTATTACCGCGGCTGCTGGCACGGAGTT
+
CCCCCGGGGGGGGGGGGGGGGGGGGGGGGGGGGGGGGGGGGGGGGGGGGGGGGGGGGGGGGGGGGGGGGGGGGGGGGGGGGGGGGGGGGGGGGGGGGGGGGGGGGGGGGGGGGGGGGGGGGGGGGGGGGGGGGGGGGGGGGGGGGGGGGGGGGGGGGGGDGGFGGDGGGGGGGGGGFGFFFGGGGGGGGGGGGGGGGGGFFFFFFFFFFFFFDFFFFFFFFBFFFFFFFFD@FFFFF@EFEFFDFFF;ECFEE@B;729<<04:>>BFFBFFFFF(8?FFAB>B9031:BF:B?71--4:4
@M04999:289:000000000-L3R54:1:1101:3822:9659 2:N:0:396
GTGACTACCGGGGTATCTAATCCTGTTTGCTACCCACGCTTTCGAGCATGAACGTCAGTGTTATCCCAGGAGGCTGCCTTCGCCATCGGTATTCCTCCACATCTCTACGCATTTCACTGCTACACGTGGAATTCTACCTCCCTCTGACACACTCTAGTTAGACAGTTTCAAATGCACGTCCCAAGTTGAGCTCGGGGATTTCACACCTGACTTATCTAACCGTCTGCGCTCGCTTTACGCCCAGTAATTCCGCTTTCCGCTCGCACCCTACGTATTACCGCTGCTGCTGGCACGTATTT
+
BCB@CGEFGGC7@@;EEFGFGCDFDGFGGGFF<E,E@FDEGGGGGGDGGGFCGGFF7C@FFGFGGGFGFF9C@:FCGGFFGG>F@CFEBF8F?F9EGFG<F8FFFF9FFC7F?@FFE<AEAFGFFEFFGCEFGFGGF9=@FEGGGGFFF?E+1@EGGGGFGGGGD2E=DCGCE=FGFDFGGCF,@DAFEF8@7C77+**7@B<FF**9C@5AEFFFFFB=*):7594>2(599D2=3;?E(21(6>5<CCE@(12())/6,4((429<((30,5)5<A>:B22654?F)(4(42384,)
@M04999:289:000000000-L3R54:1:1101:13787:9690 2:N:0:396
TATGGGACTACACGGGTATCTAATCCTGTTCGCTCCCCACGCTTTCGTCCATCAGCGTCAATCGGTATTTAGTAACCTGCCTTCGCAATCGGGGTTCTGTGTAATATCTATGCATTTCACCGCTACACTACACATTCCAGCTACTTCAATACTATTCAAGATTAACAGTATCAACGGCAGTTCTACAGTTAAGCTGCAGGTTTTCACCGCTGACTTATCAACCCGCCTACGGACCCTTTAAACCCAATAAATCCGGATAACGCTCGCATCCTCCGTATTACCGCGGCTGCTGGCACGGAGT
+
CCCCCGGGGGGGGGGGGGGGGGGGGGGGGGGGGGGEGGGGGGGCGGGGGGGGGGGGGGGGGGGGGGFGGGGGGGGFGGGGGGGGGGGEGGFGGGCFGGGGEBFFGGGGGGGGGGGGGGGGGGGGGGGGGGGGFGGGGGCGGGGGGGGGGGGGGGGGGGFFGGGGGFGGGGGGGGGGFGFGGGGGGGGGGFGAFFGGGGGFFFFFFFFFFFAAFFAFFFFFCFFFF>FFFFF@FFBFFFFFFFFFDF@D@EFFFEFB1<;<3?;<:>B>BF(3419(,,5--42129029<?::6(5?>91-
@M04999:289:000000000-L3R54:1:1101:22136:9693 2:N:0:396
TCTAAGACTACTAGGGTATCTAATCCTGTTTGCTCCCCACGCTTTCGCATCTCAGCGTCAGTATCTGTCCAGAAGGCCGCCTTCGCCACCGGTATTCCTCCACATCTCTACGCATTTCACCGCTACACGTGGAATTCTACCTTCCTCTACAATACTCCAGATAACCAGTTTTAAGTGCAATTCCCAGGTTGAGCCCGGGGCTTTCACACCTAACTTAATTATCCGCCTACATGCCCTTTACGCCCAGTCATTCCGATTAACGCTCGCACCCTCCGTATTACCGCGGCTGCTGGCACGGAGT
+
CCCCCGGGGGGGGGGGGGGGGGGGGGGGGGGGGGGGGGGGGGGGGGGGGGGGGGGGGGDGGGGGGGGGGGGGGGGGGGGGGGGGGGGGGGGGGGFGGGGGGGGGGGGGGGGGGGGGGGGGGGGGGGGGGGGGGGGGGGGFGGGGGGGGGGGGGGGGGGGGGGGGGGGGGGGGGFFFFFFGGFGGGGGFFFGGGGGCGGGGEEFFFFFFFDFFFFFFFFFAFFEEFFFD>DEFEFBFFFFFFFFB><@3=@CEFFFFF;?E<;;??B>FFFFFFFF?1:?FFA?BBB(-404>:<?<:(114
@M04999:289:000000000-L3R54:1:1101:20802:9701 2:N:0:396
AATTGACTACTGGGGTATCTAATCCTGTTTGCTCCCCACGCTTTCGCATCTCAGCGTCAGTATCTGTCCAGAAGGCCGCCTTCGCCACCGGTATTCCTCCACATCTCTACGCATTTCACCGCTACACGTGGAATTCTACCTTCCTCTACAATACTCCAGATAACCAGTTTTAAGTGCAATTCCCAGGTTGAGCCCGGGGCTTTCACACCTAACTTAATTATCCGCCTACATGCCCTTTACGCCCAGTCATTCCGATTAACGCTCGCACCCTCCGTATTACCGCGGCTGCTGGCACGGAGTT
+
CCCCCGGGGGGGGGGGGGGGGGGGGGGGGGGGGGGGGGGGGGGGGGGGGGGGGGGGGGGGGGGGGGGGGGGGGGGGGGGGGGGFGGGGGGGGGGGGGGGGGGGGGGGGGGGGGGGGGGGGGGGGGGGGGGGGGGGGGGGFGGGGGGGGGGGGGGGGGGGGGGGGGGFGGGGGFGGFFGFGGG?GGGGGGGGGGGGGGGGGFFFFFFFFFFFFFFFFFFFFFFEDBFFFFFFFFFFF@EEF?DB;<?FFFF<CFE?FF;EFFF:BFFFFBF<B0(((,.4<A?>F6269?:?B03?:(49B:
@M04999:289:000000000-L3R54:1:1101:25225:9718 2:N:0:396
GACTACTGGGGTATCTAATCCTGTTCGCTACCCATGCTTTCGAGCCTCAGCGTCAGTAACAGACCAGAGAGCCGCCTTCGCCACTGGTGTTCTTCCATATATCTACGCATTTCACCGCTACACATGGAGTTCCACTCTCCTCTTCTGCACTCAAGTCTCTCAGTTTCCGATGCTCTTCCTCAGTTAAGCTGAGGGCTTTCACATTCAGACTTAAAAGACCGCCTGCGCTCCCTTTACGCCCAATAAATCCGGACAACGCTTGCCACCTACTTATTACCGCGGCTGCTGGCACGTAGTTAGC
+
CCCCCFFFFFGGGEGGGGGGGGGGGGGGGGGGGGFCGFDFGGCEFEEFFFGGGCFGGGGCGFFFGD<EFEEF?EGFGEGF7BBCDDFGGFGGGGGFCFFGF<FEGB@CGGGGFGGEFGG7FGGGGE@FEECFG9EBFCFGGFAA;DFCCGFGG896EFFGGCEFADFFGGECC=DDDCDDF+=:EG:DFGCFC8CDCGFGF1=+4BCFEBFFFF6=*0*:>=AF=2>B95=95;E:C=9>BFFFFAFFFF;B06>@@041<??BBF?0(5)).64629?0(4619052(-()-.486:<))
@M04999:289:000000000-L3R54:1:1101:23378:9721 2:N:0:396
GGAAGACTACCCGGGTATCTAATCCTGTTTGCTCCCCACGCTTTCGCATCTCAGCGTCAGTATCTGTCCAGAAGGCCGCCTTCGCCACCGGTATTCCTCCACATCTCTACGCATTTCACCGCTACACGTGGAATTCTACCTTCCTCTACAATACTCCAGATAACCAGTTTTAAGTGCAATTCCCAGGTTGAGCCCGGGGCTTTCACACCTAACTTAATTATCCGCCTACATGCCCTTTACGCCCAGTCATTCCGATTAACGCTCGCACCCTCCGTATTACCGCGGCTGCTGGCACGGAGTT
+
CCCCCGGGGGGGGGGGGGGGGGGGGGGGGGGGGGGGGGGGGGGGGGGGGGGGGGGGGGGGGGGGGGGGGGGGGGGGGGGGGGGGGGGGGGGGGGGGGGGGGGGGGGGGGGGGGGGGGGGGGGGGGGGGGGDGGGGGGGGFGGGGGGGGGGGGGGGG8FGDGAFGGDFFGFFGGGGGFGFGGGFFGGGGGGGGGGGGDGGG>>FFFFAFFDFBFFFFCFFFA<EFDFF=@EFFF8=E3E9C@@66;7=89EFCEFD;?6<5:1:?BFFBFB66?9??(5>A.29B996>177?0(4819>?2
@M04999:289:000000000-L3R54:1:1101:10207:9735 2:N:0:396
AATAGACTACCCGGGTATCTACTCCTGTTTGCCCCCCACGCTTTCGCATCTCAGCGTCAGTATCTGCCCAGAAGGCCGCCTTCGCCACCGGTATTCCTCCACACCTCTACGCATTTCACCGCTACACGCGGAATTCTACCTTCCTCTACACTACTCTAGTTAACCAGTTTTAAGTGCAATTCCTAGGTTGAGCCCAGGGCTTTCACACCTGACTTAATTATCCGCCTACATGCCCTTTACGCCCAGTCATTCCGATCAACGCTCGCACCCTCCGTATTACCGCGGCCGCCGGCTGTGAGTT
+
86AA,6;666CF+C++@<E,6,CC6,6;CFG96;D@+7@:F@CFF7:F,@BC9,9+8C:@F9,9,6,,9,:E,A<,,+7+@FF,,,84?CEC++CEC?FGEAF+@,,94EGGC7CF9E=4466FC<,4+3++++@;@DAF=F8@=:CG9C,@1AE@F7<<EGFF,C72=2EFCGF,+?B+4<+=,DEE,1>C7,**;97<4/;?6@89@B(8=8F66717+176?;@@@EC?).,6;@EF2(,6(,5,).44:3((((,4803:9>(,(-((3((..4>240(2,(,41(3(4((,,)6-)
@M04999:289:000000000-L3R54:1:1101:9493:9741 2:N:0:396
GCGACTACTCGGGTATCTAATCCTGTTTGCTCCCCACGCTTTCGCATCTCAGCGTCAGTATCTGTCCAGAAGGCCGCCTTCGCCACCGGTATTCCTCCACATCTCTACGCATTTCACCGCTACACGTGGAATTCTACCTTCCTCTACAATACTCCAGATAACCAGTTTTAAGTGCAATTCCCAGGTTGAGCCCGGGGCTTTCACACCTAACTTAATTATCCGCCTACATGCCCTTTACGCCCATGCATTCCGATTAACGCTCGCACCCTCCGTATTACCGCGGCTGCTGGCCCGGAGGT
+
CCCCCGGGEFGGGGGGGGGGGGGFGGGGFGGGGGEGGGGGGGGGGDEGGGGGGGGFGGGGGGFFGFDGGGGGGGG@FCECFFEGGGGGGGGGFGGGGGGGGGFGFGGGFGEFGCA?FFC7FG7FGGGBFGGGGGGGGGFGGDEGGCFGGDGFFGGG,8EFGDFGGFCD8DGGGFGGFGF?DFGGGGGGGGGGGGGDGG44?F+=@FB4;B:CEFFFEF>?=((69=BECC3@@@DFFEFF>B0((()17<3=2(:3?319?F99B>F??:8>?BFFAFFF>(0961())((((-((-(-
@M04999:289:000000000-L3R54:1:1101:19225:9751 2:N:0:396
TTTCCGACTACTAGGGTATCTAATCCTGTTCGCTCCCCACGCTTTCGTCCATCAGCGTCAATCGGTATTTAGTAACCTGCCTTCGCAATCGGGGTTCTGTGTAATATCTATGCATTTCACCGCTACACTACACATTCCAGCTACTTCAATACTATTCAAGATTAACAGTATCAACGGCAGTTCTACAGTTAAGCTGCAGGTTTTCACCGCTGACTTATCAACACGCCTACGGACCCTTTAAACCCAATACATCCGGATAACGCTCGCATCCTCCGTATTACCGCGGCTGCTGGCACGGAGT
+
CCCCCGGDDGFGGGGFGGGGGFGFFGGGGGGEGGGCF:@FEDEGGGGGDGGGFFGGGGGEEGEG7FGFFFCDFC<FCBGGDGGEEECEEFDEDFGEGEFF<EFGGEF9FFGGGGGGGGGGFGFGEEGFF8FFGFFGGFFDFFFGGGDG;EGGGGGEFF,==FGGF9D9@FAFCE=E>D58=?FGGFFFGGGGGGG6?FFDAFFFFFAF=BBA>AAAFFF?+:.<@@B=D=9@=9==B=@6?EA;;;08E)7?E1;90,44@;9<?099?B?24898?F?):<((79BBB?:7(432(4(4-
@M04999:289:000000000-L3R54:1:1101:14818:9752 2:N:0:396
TGACTACTAGGGTATCTAATCCTGTTTGCTCCCCACGCTTTCGCATCTCAGCGTCAGTATCTGTCCAGAAGGCCGCCTTCGCCACCGGTATTCCTCCACATCTCTACGCATTTCACCGCTACACGTGGAATTCTACCTTCCTCTACAATACTCCAGATAACCAGTTTTAAGTGCAATTCCCAGGTTGAGCCCGGGGCTTTCACACCTAACTTAATTATCCGCCTACATGCCCTTTACGCCCAGTCATTCCGATTAACGCTCGCACCCTCCGTATTACCGCGGCTGCTGGCACGGAGTTAGC
+
CCCCCGGGGGGGGGGGGGGGGGGGGGGGGGGGGGGGGGGGGGGGGGGGGGGGGGGGGGGGGGGGGGGGGGGGGGGGGGGGGGGGGGGGGGGGGGGGGGGGGGGGGGGGGGGGGGGGGGGGGGGGGGGGGGGGGGGGGGGGGGGGGGGGGGGGGGGGFGGGGGGGGGGGGGGGGGGGFGFGGGGGGGGGGGGGGGGGGGGGFFFFFFFFFDFFEFFFFFFCADFFFFFEF@@BFFFFFDFFFFD;=AFFFFFFFFDFF?9;;FF;FFFFFF9:F:>2>>?FF(72,4802(.4:14(-4)6.
@M04999:289:000000000-L3R54:1:1101:29247:9776 2:N:0:396
TCAGTGACTACCCGGGTATCTAATCCTGTTTGCTCCCCACGCTTTCGCATCTCAGCGTCAGTATCTGTCCAGAAGGCCGCCTTCGCCACCGGTATTCCTCCACATCTCTACGCATTTCACCGCTACACGTGGAATTCTACCTTCCTCTACAATACTCCAGATAACCAGTTTTAAGTGCAATTCCCAGGTTGAGCCCGGGGCTTTCACACCTAACTTAATTATCCGCCTACATGCCCTTTACGCCCAGTCATTCCGATTAACGCTCGCACCCTCCGTATTACCGCGGCTGCTGGCACGGAGT
+
CCCCCGGGGGGGGGGGDGGGGGGGGGGGGGGGGGGGGGGGGGGGGGGGGGGGGGGFGGGGGGGGGGGGGGGGGGGGGGGGGGGGGGGGCGGGB+FFGGGGGGGGGGGGGGGGGGGGGGGGGGGGGGGGGGGGCFGGGGGGGGGGGGGGGGGGGGGGDGGGGGGGGGGGGGGGGGGGFGFGGGGGGGGGGGGGGGGGGGGGFEFFFFFFFDFFFFFAEFFFFFFEFFFFFFFFF;=;@;EFFFFFFFFF<FFEFFF??<FFFF66:9B>BF?BBFF64:?ABBFFF9>>008>7?F7:07>4
@M04999:289:000000000-L3R54:1:1101:28782:9786 2:N:0:396
CATGACTACTGGGGTATCTAATCCTGTTTGCTCCCCACGCTTTCGCATCTCAGCGTCAGTATCTGTCCAGAAGGCCGCCTTCGCCACCGGTATTCCTCCACATCTCTACGCATTTCACCGCTACACGTGGAATTCTACCTTCCTCTACAATACTCCAGATAACCAGTTTTAAGTGCAATTCCCAGGTTGAGCCCGGGGCTTTCACACCTAACTTAATTATCCGCCTACATGCCCTTTACGCCCCGTCATTCCGATTAACGCTCGCACCCTCCGTATTACCGCGGCTGCTGGCACGGAGTTT
+
CCCC?AD<FF9@<FFEFGGGC<FGF<CFF@FGGDCGFFGG@EDCEGFFG9F@,CE@F7CFGGGFFFG8FFGGFFEFDG@=FGCGE?CEFD+=BEA9CFB<EGGGF<FD;FGGG=FGGG:=FC@FGGGFCGGGFE,EDFFGGGD;DFGFA=DDGAE,,3@=AD?EGC2B@=32EEFFB++=DD6=8+DFGG89FGGDG59?FF>AA+3?B24B;ABA7AFE=E=D@D2B=E?).0(6@<E)237(6/:;D?)<E<;(4).37(8(39>9B6(33::7>AA<,9((0(,())(((,,((-48)
@M04999:289:000000000-L3R54:1:1101:26646:9790 2:N:0:396
TTGACTACTCGGGTATCTAATCCTGTTTGCTCCCCACGCTTTCGCATCTCAGCGTCAGTATCTGTCCAGAAGGCCGCCTTCGCCACCGGTATTCCTCCACATCTCTACGCATTTCACCGCTACACGTGGAATTCTACCTTCCTCTACAATACTCCAGATAACCAGTTTTAAGTGCAATTCCCAGGTTGAGCCCGGGGCCTTCACACCTAACTTAATTATCCGCCTACATGCCCTTTACGCCCAGTCATTCCGATTAACGCTCGCACCCTCCGTATTCCCGCGGCTGCTGGCACGGAGTT
+
CCCCCGGGGGGGGGGGGGGGGGGGGGGGGGGGGGGGGGGGGGGGGGGGGGGGGGGGGGGGGGGGGGGGGGGGGGGGGGGGGGGGGGGGGGGGFGGGGGGGGGGGGGGGGGGGGGGGGGGGGGGGGGGGGGGGGGGGGGGGGGGGGGGGGGGGGGGGGGGGGGGGGGGGGGGGGGGGFGFGGGGGGGGGGGGGGDGDGGGGF>AFFFFFFFFFFFFFFFFFFFFFFFFEFFFFFFFFEC;EF6<FFFFFFF?@;@D?CE@>??F>09>BBFF>?:?>)6<(-9B>>F<:>??:B<92(3?
@M04999:289:000000000-L3R54:1:1101:28947:9796 2:N:0:396
ATGACTACCCGGGTATCTAATCCTGTTTGCTACCCACGCTTTCGAGCATGAACGTCAGTGTTATCCCAGGAGGCTGCCTTCGCCATCGGTATTCCTCCACATCTCTACGCATTTCACTGCTACACGTGGAATTCTACCTCCCTCTGACACACTCTAGTTAGACAGTTTCAAATGCACGTCCCAAGTTGAGCTCGGGGATTTCACATCTGACTTATCTAACCGTCTGCGCTCGCTTTACGCCCAGTAATTCCGATTAACGCTCGCACCCTACGTATTACCGCGGCTGCGGGCACGTAGTT
+
CCCCCGGGGGGGGGGGGGGGGGGGGGGGGGGGGGGGGGGGGGGGGGGGGGGGGGGGGGGGGGGGGGGFGGGGGGGGGGGGGCGF@8AF:6,9,AFFGGGGG8FGFGGGGGGGDFGGGGGGGFGGGGGGGGGGGFGGGDFGGGGGGC,,@EGGDFGFGGGGC=EGGGGGGGGFD8FGFGFGDGGGGGCDFGGFGCEGD>?DFFFFFFFFEFE@>AAAEFFF9ADFF>E>F>25>@DFE4=D>@@FECCE356=?;D??EF@?739076??????>B76491>B(-3,(((-((42((.(6
@M04999:289:000000000-L3R54:1:1101:3696:9798 2:N:0:396
GGGGAGACTACTCGGGTATCTAATCCTGTTTGCTCCCCACGCTTTCGCATCTCAGCGTCAGTATCTGTCCAGAAGGCCGCCTTCGCCACCGGTATTCCTCCACATCTCTACGCATTTCACCGCTACACGTGGAATTCTATCTTCCTCTACAATACTCCAGATAACCAGTTTTAAGTGCCATTCCCAGGTTGAGCCCGGGGCTTTCACACCTAACTTAATGTTCCGCCTACATGCCCTTTACGCCCAGTCATTCCGATTCACTCTCGCACCCTCCGAATTACCGCGGCTTCTGTCCCCTAGT
+
C<CC8::FFCGGGC;BEFC@FGFFGGGGGF<ECGGG@FGGGGGCFE,B@:@CFECFBBF:FGAFGDFG<FEFFFFGGEC@FCEBFGG::AF+8@FEFGGCEAFEFGGGCFGGGEEGGCCFGGG:FGEFGF87FDAF,4@BGFF,=DE8EAAG8EEFG@,D8@6@98??6@D=D,=EB++=B=9CGGG8D,,97,@+75*3@4/9?FF6.)5).;=C=+B*+95?D>=5(64C3)/61331)6;1;;(/;>?EFFF<0()-.)4))(-414:136(((--<<)(-((4(((64:43)(((..
@M04999:289:000000000-L3R54:1:1101:24345:9814 2:N:0:396
GGATTGACTACCGGGGTATCTAATCCTGTTCGCTCCCCACGCTTTCGTCCATCAGCGTCAATCGGTATTTAGTAACCTGCCTTCGCAATCGGGGTTCTGTGTAATATCTATGCATTTCACCGCTACACTACACATTCCAGCTACTTCAATACTATTCAAGATTAACAGTATCAACGGCAGTTCTACAGTTAAGCTGCAGGTTTTCACCGCTGACTTATCAACCCGCCTACGGACCCTTTAAACCCAATAAATCCGGATAACGCTCGCATCCTCCGTATTACCGCGGCTGCTGGCACGGAGT
+
@CCCCGGGGGGGGGEDGGGGFGFGFGGGGGGGGGGGGGGGCFFCD<CGGGGGGGGGGGGGGGGGGFGGGGGGGGGGGGGGEGGGGGGGGGGGGGGGGGGG9FGFEG9EEGGGFGGGGGGDFGEEEGGGGGGGGFFCGGFGGGGGGFFGCCFFGGFFG=EF8FFGCG:DFGGGGGGG>8BDGCGGGDGGGGGFGGGGGGDF>ABFFFFF>AF2@FFFFFFFFFB2>@FD@F@@2:1?@8;FFF<;@@@D;=EFFFFF0164<FF?FF>;?F?FA161<0()<9:0(((29(4580:<((39-
@M04999:289:000000000-L3R54:1:1101:7373:9836 2:N:0:396
TAGACTACAGGGGTATCTAATCCTGTTTGCTACCCACGCTTTCGAGCATGAACGTCAGTGTTATCCCAGGAGGCTGCCTTCGCCATCGGTATTCCTCCACATCTCTACGCATTTCACTGCTACACGTGGAATTCTACCTCCCTCTGACACACTCTAGTTAGACAGTTTCAAATGCACGTCCCAAGTTGAGCTCGGGGATTTCACATCTGACTTATCTAACCGTCTGCGCTCGCTTTACGCCCAGTAATTCCGATTAACGCTCGCACCCTACGTATTACCGCGGCTGCTGGCACGTAGTT
+
CCCCCFGGFGFGGGGGGGGGGGDGGGGGGFGGGGGGGGCCGGGGGGGEGGGGGGGGGGGGGGGGGGGGGGGGGGGGGGGGGGGGGGGGGGGGGGGGGGGGGGGGGGGGGGDGGGGGGGGGGFGGGGFFGGGGFFGFFGGGDEGGGGAFGGGGFGGGGGGFCF8EGGGGGGGGGDGFFGFGCGGGGGGGGGGEFGEGG+@FC?CFF+9CEE59AFFFFFF@>):@=):AABA9@@BD=4>4>@F?(6<EEE?;;(6336;637937B02:?:?17AB>2429>099>0).(4,511842<
@M04999:289:000000000-L3R54:1:1101:13562:9843 2:N:0:396
TATGACTACCAGGGTATCTAATCCTGTTTGCTCCCCACGCTTTCGAGCATGAACGTCAGTGTTATCCCAGGAGGCTGCCTTCGCCATCGGTATTCCTCCACATCTCTACGCATTTCACTGCTACACGTGGAATTCTACCTCCCTCTGACACACTCTAGTTAGACAGTTTCAAATGCACGTCCCAAGTTGAGCTCGGGGATTTCACATCTGACTTATCTAACCGTCTGCGCTCGCTTTACGCCCAGTAATTCCGATTAACGCTCGCACCCTACGTATTACCGCGGCTGCTGGCACGTAGTT
+
CCCCCGGGGGGGGGGGGGGGGGGGGGGGGGGGGGGGGGGGGGGGGCGGGGGGGGGGGGGGGGGGGGGGGGGGGGGGGGGGGGGGGGGGGGGGGGGGGGGGGGGGGGGGGGGGGGGGGGGGGGGGGGGGGGGGGGGFGGFFGGGGGGGGGGGGGGGGGGGGGGFGFGGGGGGGGGGGFGFGGGGGGGGGFFGGGGGGGG+CFFFFFFFFFF@EEFFFEFFFFFFFFFFFBFFFFFFFFEFFFFFD?@EFECEFE;;@?947;;;@F69>BF?FFB?<?FF<BFFB>;FFFB2::?18(4<B
@M04999:289:000000000-L3R54:1:1101:25702:9871 2:N:0:396
GACTACACGGGTATCTAATCCTGTTTGCTACCCACGCTTTCGAGCATGAACGTCAGTGTTATCCCAGGAGGCTGCCTTCGCCATCGGTATTCCTCCACATCTCTACGCATTTCACTGCTACACGTGGAATTCTACCTCCCTCTGACACACTCTAGTTAGACAGTTTCAAATGCACGTCCCAAGTTGAGCTCGGGGATTTCACATCTGACTTATCTAACCGTCTGCGCTCGCTTTACGCCCAGTAATTCCGATTAACGCTCGCACCCTACGTATTACCGCGGCTGCTGGCACGTAGTTAGCC
+
CCCCCGGGGGGGGGGGGGGGGGGGGGGGGFFFGGGGGGEGGGFGGEFEGGGGGGGGGGGGGGGGGGGGGGGGGGDFGGGGGGGGGGGGGGGGGGGGGGG8FGGGGFGDGGGGGGGGGGGGGGGGGGGGGGGGGGGGGGGGGGGGFFGFGGGGGGGFFGGGGGGFGGCFEGGGGGGFFGFGGFCGGGGGGDGGGGDDGGGGFFFFFFFFFFFEFFFFEFFBEDDBCFFF==BFFFFFFFFFF<@EEF3?CE?@??EE?FFFFBBB><??FF?7<BA42(4690>9:423234(4:(2:A)63
@M04999:289:000000000-L3R54:1:1101:28636:9891 2:N:0:396
GTGACTACTGGGGTATCTAATCCTGTTTGCTCCCCACGCTTTCGCATCTCAGCGTCAGTATCTGTCCAGAAGGCCGCCTTCGCCACCGGTACTCCTCCACATCTCTACGCATTTCACCGCTACACGTGGAATTCTACCTTCCTCTACAATACTCCAGATAACCAGTTTTAAGTGCAATTCCCAGGTTGAGCCCGGGGCTTTCACACCTAACTTAATTATCCGCCTACATGCCCTTTACGCCCAGTCATTCCGATTAACGCTCGTCCCCTCCGTATTTCCGCGGCTGCTGTCTCGGAGTCAT
+
ACCCCG9@EEEFGGCFFGA,CF,C@;FG@FGGFGGFF@@C7FE,F7FF9FF9EGE@B@FCFCEEFFAE<FFGCFGCEEEGFCGCCFEEGGGCGGGGGFFGGGGGGGFF:CFE+CFFGG:CFCEGGGG@FGFGGFGFFGFGFGGFDEFG9ECFGGGF89FADD@@,6=CFGDDE89@DG@DDFF?FD6:<CD?C6CD*<D4@FCFFFFFFEBFEB68588@69266(:3**7)=5=EFC;D>>?(6)7)9<?;(//:)139:29((-4,,(,,4:70)-6-4;1963-24)4)62(((-())
@M04999:289:000000000-L3R54:1:1101:16830:9898 2:N:0:396
CGACTACTCGGGTATCTAATCCTGTTTGCTACCCACGCTTTCGAGCATGAACGTCAGTGTTATCCCAGGAGGCTGCCTTCGCCATCGGTATTCCTCCACATCTCTACGCATTTCACTGCTACACGTGGAATTCTACCTCCCTCTGACACACTCTAGTTAGACAGTTTCAAATGCACGTCCCAATTTGAGCTCGGGGATTTCACATCTGACTTATCTAACCGTCTGCGCTCGCTTTACGCCCAGTAATTCCGATTAACGCTCGCACCCTACGTATTACCGCGGCTGCTGGCCCGCAGTTAGC
+
@@<B6CF,EF7:FFFFFGGGFFGGGGAEEGGEGFECGECBDEGCFCFF,@<CEDFEG@@EFCAEEF<ED6FFEFGGGCFDFGF@FGGGGGGFGGGAFGGGAFFGAFGFEGGGGGGFEFFG9EEGGGGDGGGGGGFGGEGFEGGF8,@=,@@AFEGF>ECCEEF=DGFGGG8@9DF8*=:DCDD,@==8DGAD1+:7+?6FFFFF+9=AEEA=8<BFE6?5@9AB==AABD=B(55*85(?@2(6CE??CFFDF@?99(1;@>B>>6:62,:1843<<),4;>BB9?370:(49((2:<452
@M04999:289:000000000-L3R54:1:1101:6978:9935 2:N:0:396
GCGACTACAGGGGTATCTAATCCTGTTTGCTACCCACGCTTTCGAGCATGAACGTCAGTGTTATCCCAGGAGGCTGCCTTCGCCATCGGTATTCCTCCACATCTCTACGCATTTCACTGCTACACGTGGAATTCTACCTCCCTCTGACACACTCTAGTCAGACAGTTTCAAATGCACGTCCCAAGTTGAGCTCGGGGATTTCACATCTGACTTATCTAACCGTCTGCGCTCGCTTTACGCCCAGTAATTCCGATTAACGCTCGCACCCTACGTATTACCGCGGCTGCTGGCACGTAGTTAC
+
CCCCCGGGGGGGGGGGGGGGGGGGGGGGGGGGGGGGGGGGGGGGGGGGGGGGGGGGGGGGGGGGGGGGGCDGGGGGGGGGGGGGGGGGGGGGGFGFFGGGGGGFGGGGGGGGGGGGGGGGGGGGGGFGGGGGGGGGGG8EFGGGGGCGGGGGGGGGC=EFGGGGGGCGGGGGGGCGFFFDDGGGGGFGGGGDGGDGGD6?5BFFFFFFE5AEFFFFFFFF69=AD>CF=->@266>=CFFB9?63)/9<<?EDFDFE<@;@F0109>B6?::?<<>AA4(-,(43(,8::F041,3(4:4)
@M04999:289:000000000-L3R54:1:1101:8489:9954 2:N:0:396
CAAGACTACTGGGGTATCTAATCCTGTTTGCTACCCACGCTTTCGAGCATGAACGTCAGTGTTATCCCAGGAGGCTGCCTTCGCCATCGGTATTCCTTCACATCTCTACGCATTTCACTGCTACACGTGGAATTCTACCTCCCTCTGACACACTCTAGTTAGACAGTTTCAAATGCACGTCCTAAGTTGAGCTCGGGGATTTCACATCTGACTTATCTAACCGTCTGCGCTCGCTTTACGCCCAGTAATTCCGATTAACGCTCGCACCCTACGTATTACCGCGGCTGCTGGCACGTAGTTT
+
CCCCCGGGGGFFGGGGGGGGGGGGGGGGGGGGGGFGGGGGGGGGGCFGGGGGGGGGGGGGGGGGGGGGGGGGGGGGGGGGGGGGGGGGGGGGGGGGGGGGGGDGGGGGGGGGGGGGGGGGGGGGGGGGGGGGGGGGGGGGGGGGGGGGGGGGGFGGGGGGGGGGFGGGGGGGGGGGFGFGGGGGGGGGGGGGGGGGGDDDFFAFFFFFFFFFFFFFEFFFFFFFFFFFFFFA@FFFFEFFFFFFFFCCFCCEFFD?@CCFF??F>;F>?:?BFFFFFFFF<>;BB1;FF??BFFF?BF?B)
@M04999:289:000000000-L3R54:1:1101:6684:9972 2:N:0:396
GACTACTCGGGTATCTAATCCTGTTTGCTCCCCACGCTTTCGCATCTCAGCGTCAGTATCTGTCCAGAAGGCCGCCTTCGCCACCGGTATTCCTCCACATCTCTACGCATTTCACCGCTACACGTGGAATTCTACCTTCCTCTACAATACTCCAGATAACCAGTTTTAAGTGCAATTCCCAGGTTGAGCCCGGGGCTTTCACACCTAACTTAATTATCCGCCTACATGCCCTTTACGCCCAGTCGTTCCGATTAACGCTCGCACCCTCCGTATTACCGCGGCTGCTGGCACGGAGTTAGCC
+
CCCCCGGGGGGGGGGGGGGGGGGGGGGGGGGGGGGGGGGGGGGGGGGGGGGGGGGGGGGGGGGFGGGGGGGGGGGGGGGGGGGGGGGGGGGGGGGGGGGGGGGGGGGGGGGGGGGGGGGGGGGGGGGGGGGGGGGGGGGGGGGGGGGGGGFGGGGGGGGGFGGFGGGGGGFGGGGGFGFGDGGGGGGGGGGGGGGGCFGGFFFFFFFFFFFFFFFFFFF>F=DDFFFFFEBFFFFFFFFEF@;ED<?F;@FD?FCC<BFF966;>??:<FF0:F<A969B9>;>6:8(8(.:(44::94A:
@M04999:289:000000000-L3R54:1:1101:3104:9987 2:N:0:396
GACTACCCGGGTATCTAATCCTGTTTGCTACCCACGCTTTCGAGCATGAACGTCAGTGTTATCCCAGGAGGCTGCCTTCGCCATCGGTATTCCTCCACATCTCTACGCATTTCACTGCTACACGTGGAATTCTACCTCCCTCTGACACACTCTAGTTAGACAGTTTCAAATGCACGTCCCAAGTTGAGCTCGGGGATTTCACATCTGACTTATCTAACCGTCTGCGCTCGCTTTACGCCCAGTAATTCCGATTAACGCTCGCACCCTACGTATTACCGCGGCTGCTGGCACGGAGTTAGCC
+
CCCCCGGGGGGGGGGGGGGGGGGGGGGGGGGGGGGGGGGGGGGGGGGGGGGGGGGGGGGGGGGGGGGGGGGGGGGGGGGGGGGGGGGGFGGGGGGGGGGDGGGGGGGGGGGGGGGGGGGGGGGGGGGGGGGGGGGGGGGGGGGGGGGGGGGGGGGGGGGGGGGFGGFGGGGGFGGGFGFGGGGGGGGGGGGGGGGGGGGGFFFFFFFFFFEFFFFFFFFFD>FFE=B52:=2>BFFFFF>6?ECCCCC3;@;<DFFF@F@BFFFFFF<????AFF<BBFF>1>FB>????<?0-702)4<.
@M04999:289:000000000-L3R54:1:1101:16793:9996 2:N:0:396
GGTAGACTACTGGGGTATCTAATCCTGTTCGCTCCCCACGCTTTCGCTCCTCAGCGTCAGTGACGGCCCAGAGACCTGCCTTCGCCATCGGTGTTCTTCCCGATATCTACACATTCCACCGTTACACCGGGAATTCCAGTCTCCCCTACCGCACTCCAGTCCGCCCGTACCCGGCGCCGATCCACCGTTAAGCGATGGACTTTCACACCAGACGCGACGAACCGCCTACGAGCTCTTTACGCCCAATAAATCCGGATAACGCTTGCACCCTACGTATTACCGCGGCTGCTGGCACGTAGTT
+
CCCCCGGGGGGGGFDFGGGGGGGGGGGGGGGGGGGGEFGGGGGGDGGFDGGGGGGGGGFGFGGGGGGGGGGDDFGGGGGGGGGGGGGGGGGGGGGGGGGGGEGGGGGGGGGGGGFDGGGGCGEGGGGGGGGEGGGGGGGGGGGGGGGGGGGGGGGGGGGGGGCCCDGECGGGGGGGFGEDDG76EFGGGGGGGGGGGGGGF=FFFFFF@?DFBFF>6BD>BFFFFBFF??FFF9BF2>A??B(7??FBDBFFFB9<?1>?FFF<FBFF:???<:47AFABAFFB(1(-(,)(,4<82:?B4
@M04999:289:000000000-L3R54:1:1101:23934:10001 2:N:0:396
GGGAGACTACCCGGGTATCTAATCCTGTTTGCTCCCCACGCTTTCGCATCTCAGCGTCAGTATCTGTCCAGAAGGCCGCCTTCGCCACCGGTATTCCTCCACATCTCTACGCATTTCACCGCTACACGTGGAATTCTACCTTCCTCTACAATACTCCAGATAACCAGTTTTAAGTGCAGTTCCCAGGTTGAGCCCGGGGCTTTCACACCTAACTTAATTATCCGCCTACATGCCCTTTACGCCCAGTCATTCCGATTAACGCTCGCACCCTCCGTATTACCGCGGCTGCTGGCACGGAGTT
+
CCCCCGGGGGGGGGGGGGGGGGGGGGGGGGGGGGGGGGGGGGGGGGGGGGGGGGGGGGGGGGGGGGGGGGGGGGGGGGGGGGGGGGGGGEGGGGGGGGGGGGGGGGGGGGGGGGGGGGGGGGGGGGGGGGGGGGGGGGGGGGGGGGGGGGGGGGGGGGGGGGGGGGGGGGGGGGGGFGFGGGGGGGGGGGGGGGGGGGGGFFFFFFFFFFFEFFFFFFFFFFFFFFFFFFFFFFFFFFFFF@FFDFFFFEEEFFFF6?AFFB?FFFFFFBBF?>BB:?DB<<9B;;BFFF::?FFF7(4<4
@M04999:289:000000000-L3R54:1:1101:27491:10006 2:N:0:396
TGTAGACTACTGGGGTATCTAATCCTGTTTGCTCCCCACGCTTTCGCATCTCAGCGTCAGTATCTGTCCAGAAGGCCGCCTTCGCCACCGGTATTCCTCCACATCTCTACGCATTTCACCGCTACACGTGGAATTCTACCTTCCGCTACAATACTCCAGATAACCAGTTTTAAGTGCAATTCCCAGGTTGAGCCCGGGGCTTTCACACCTAACTTAATTATCCGCCTACATGCCCTTTACGCCCAGTCATTCCGATTAACGCTCGCACCCTCCGTATTACCGCGGCTGCTGGCACGGAGTT
+
CCCCCGGGGGGGGGGGGGGGGGGGGGGGGGGGGGGGGGGGGGGGGGGGGGGGGGGGGGGGGGGGGGGGGGGGGGGGGGGGGGGGGGGGGGGGGGGGGGGGGGGGGGGGGGGGGGGGGGGGGGGGGGGGGGGGGGGGGGGGGGGGGGGGGGGGGGGGGGGGGGGGGGGGGGGGGGGGFGFGGGGGGGGGGFGGGGGGGGGGFFFFFFFFFFFFFFFFFFFFFFFFFFFFFFFFFFFFFFEADFFFFF;@FECEEFFFFFBAF>BFFBFFFFFFF>2:<:944<BFF>9F??FFFFFF449B:
@M04999:289:000000000-L3R54:1:1101:26675:10017 2:N:0:396
GACTACCAGGGTATCTAATCCTGTTTGCTCCCCACGCTTTCGCATCTCAGCGTCAGTATCTGTCCAGAAGGCCGCCTTCGCCACCGGTATTCCTCCACATCTCTACGCATTTCACCGCTACACGTGGAATTCTACCTTCCTCTACAATACTCCAGATAACCAGTTTTAAGTGCAGTTCCCAGGTTGAGCCCGGGGCTTTCACACCTAACTTAATTATCCGCCTACATGCCCTTTACGCCCAGTAATTCCGATTAACGCTCGCACCCTACGTATTACCGCGGCTGCTGGCACGTAGTTAGCC
+
CCCCCGGGGGGGGGGGGGGGGGFGGG?FGGGGGGGGGEGGGGGGGGGGGGGGGGGGGGGGGGGGGGGGGGGGGGGGGGGGGGGGGGGGGGGGGGGGGGGGGGGFGGGGGGGGGGGGGGGGGGGGGFEFGGGGGGGGGGGGGDEFFGGGGGGGGGGGGGGGGGGGGGGGGFFEGCGFFGF?D=DGGGFGGGGGGGDGDGGGFFFFFFAFFEE3AF>F<FF=?@@@BEC?E:>EBFFFDDBF0=;C<E3C7=(40;CE?;;1>>B>>6???1:<<0<<<?6909>B<:8>:(51.(48-)<),
@M04999:289:000000000-L3R54:1:1101:7567:10018 2:N:0:396
GGACTACTGGGGTATCTAATCCTGTTTGCTCCCCACGCTTTCGCATCTCAGCGTCAGTATCTGTCCAGAAGGCCGCCTTCGCCACCGGTATTCCTCCACATCTCTACGCATTTCACCGCTACACGTGGAATTCTACCTTCCTCTACAATACTCCAGATAACCAGTTTTAAGTGCAATTCCCAGGTTGAGCCCGGGGCTTTCACACCTAACTTAATTATCCGCCTACATGCCCTTTACGCCCAGTCATTCCGATTAACGCTCGCACCCTCCGTATTACCGCGGCTGCTGGCACGGAGTTAGC
+
CCCCCGGGGGGGGGGGGGGGGGGGGGGGGGGGGGGGGGGGGGGGGGGGGGGGGGGGGGGGGGGGGGGGGGGGGGGGGGGGGGGGGGGGGGGGGGGGGGGGGGGGGGGGGGGGGGGGGGGGGGGGGGGGEGGGGGGGGGGGGGGGGGGDGGGGGGGGGGGGGGGGGGGGFGGDGGGGFGFGGGGGGGGGGGFGGGGGGGGGFFFFFBFFFFFFFFFFEFFFEFFFFFFFFFEDFFFEE?0A9;15@AF<EEEDFFFFED9<<9>FFFB??:>:030<AB?>>069;<??F6:?66(73:AA9
@M04999:289:000000000-L3R54:1:1101:16322:10021 2:N:0:396
CTCCGACTACTGGGGTATCTAATCCTGTTCGCTCCCCACGCTCTCGCTCCTCAGCGTCAGTGACGGCCCAGAGACCTGCCTTCGCCATCGGTGTTCTTCCCGATATCTACACATTCCACCGTTACACCGGGAATTCCAGTCTCCCCTACCGCACTCCAGTCCGCCCGTACCCGGCGCCGATCCACCGTTAAGCGATGGACTTTCACACCAGACGCGACGAACCGCCTACGAGCTCTTTACGCCCAATAAATCCGGATAACGCTTGCACCCTACGTATTACCGCGGCTGCCTGCACGTAGTT
+
CCCCCGGGGGGGGGGGGGGGGGGGGGGGGGGGGGGGGGGGGGGGGGGGGGGGGGGGGGGGGGGGGGGGGGFGGGGGGGGFGGGGGGGGGGGGGGGGGGGGGGGEGGGGGGGGGGGGGGGGGGGEGGGGGGGGGGGGGGGGGGGGDGGGGGGGGGGFGGGGGGGGGGGGGGGGGGGGEGFGDDDGGGGGGGG?FGGGGGGGFFFFFFFFF?BFFD>:9>83D>FBB03?BFFFF9?><AFFBFF>B?BBB<AB?,4<F?B?B>BBF?DBF?B:6??B<2>A)(((-7,4?()-((.8?(4(.
@M04999:289:000000000-L3R54:1:1101:4097:10056 2:N:0:396
TCTGACTACTGGGGATCTAATCCTGTTCGCTCCCCACGCTTTCGTCCATCAGCGTCAATCGGTATTTAGTAACCTGCCTTCGCAATCGGGGTTCTGTGTAATATCTATGCATTTCACCGCTACACTACACATTCCAGCTACTTCAATACTATTCAAGATTAACAGTATCAACGGCAGTTCTACAGTTAAGCTGCAGGTTTTCACCGCTGACTTATCAACCCGCCTACGGACCCTTTAAACCCAATAAATCCGGATAACGCTCGCATCCTCCGTATTACCGCGGCTGCTGGCACGGAGTTAC
+
CCCCCGGGGGGGGGGGGGGGGGGGGGGGGGGGGGGGGGGGGGGGGGGGGGGGGGGGGGGGGGGGGGGGGGGGGGGGGGGGGGGGGGGGGGGEEGGGGGGGGGGGGGGGGGGGGGGGGGGGGGGGGGGGGGGGGGGGGGGGGGGGGGGGGGGGGGGGGGGGFDGFFGGGGGGGGGGGFGFGGGGGGGGGGGGGGFGGGGGGFFFFFFFFFFFEEFFFFFFDFFFFD=25==9==BBFFFFFFFF(3;E<EFFF9?DFF)(23?FF>BFF>2<FF:(5AFF13,4913:D,8B0<01(--8A-
@M04999:289:000000000-L3R54:1:1101:7394:10061 2:N:0:396
GGACTACACGGGTATCTAATCCTGTTCGCTACCCATGCTTTCGAACCTCAGCGTCAGTTACAGACCAGAGAGCCGCCTTCGCCACTGGTGTTCTTCCATATATCTACGCATTCCACCGCTACACATGGAGTTCCACTCTCCTCTTCTGCACTCAAGAAAAACAGTTTCAGCTGCACTTCCCCGGTTAAGCCGAGGGCTTTCACAGCTGACTTGTTCTCCCGCCTGCGTTCGCTTTACGCCCAATAAACCCGTACAACGCTTGCCACCTACTTATTACCGCGGCCGCTGGCACTGAGTTAGC
+
CCCCCD@EGGF@6CFCFGGEFDFFGGG@GDEGFGFFDGGGGGGGFGGGGGGGGGGGG<FGGGGGGGGFDGGGGGEGFGDFFGFGGGGGG=ECFFGGFGFFGGFFFFCECEGGGEAGFFGGCGEF9EG?,AEFGGGGGGEGFFFG9;;FGD8,@FE=,@?8FGGCFGFGGGGGGGGGF69FGGGGGGGGGDFGGGGCDGGGF>BFFFFABFEC3=AF?BF=)(5>B2960;2>7@D3>;(83,/,;EC)5<;(-38)5,6231:?FD?<(()).))-)6(3190,,((,(,.)((.).-<<<
@M04999:289:000000000-L3R54:1:1101:22302:10126 2:N:0:396
GTGCGACTACTGGGGTATCTAATCCTGTTTGCTACCCACGCTTTCGAGCATGAACGTCAGTGTTATCCCAGGAGGCTGCCTTCGCCATCGGTATTCCTCCACATCTCTACGCATTTCACTGCTACACGTGGAATTCTACCTCCCTCTGACACACTCTAGTTAGACAGTTTCAAATGCACGTCCCAAGTTGAGCTCGGGGATTTCACATCTGACTTATCTAACCGTCTGCGCTCGCTTTACGCCCAGTAATTCCGATTAACGTTCGCACCCTACGTATTACCTCGGCCGCCGGCCGGTAGTT
+
@ACCCGGGGGGGGGGGGGGGGGGGGGGGGGGGGGFGGGGGGGGGGGGFGGGGGGGGFGGGGGGGGGGFFFGGGGGGGGGGGFGGGDGGGGGGGGGGGGGGGFGGGGGGFGDEEGGGGGGGGGGFGGGGGGGGGGGGGGGGGGGGGGDGGFFGCEDCGGGFGGGGGGGGGGGGGFFGFGFD8+=EGGGGGGGFCFFGGGDDDFFFFAFF@@C57AFFFFFFF===AFFF4)/:DBF@5@E8;@@>DFE4?CEEC@?FF?C91((((,17><:??(.).34>A))(-2(,(((,-((,-4826
@M04999:289:000000000-L3R54:1:1101:20806:10154 2:N:0:396
GGACTACCAGGGTATCTAATCCTGTTCGCTACCCATGCTTTCGAGCCTCAGCGTCAGTAACAGACCAGAGAGCCGCCTTCGCCACTGGTGTTCTTCCATATATCTACGCATTTCACCGCTACACATGGAGTCCCACTCTCCTCTTCTGCACTCAAGTCTCTCAGTTTCCGATGCTCTTCCTCAGTTAAGCTGAGGGCTTTCACATTCAGACTTAAAAGACCGCCTGCGCTCCCTTTACGCCCAATAAATCCGGACAACGCTTGCCACCTACGTATTACCGCGGCTGCTGGCACGTAGTTGC
+
CCCCCGGGGGGGGGGGGGGGGGGGGGFGGGGGGGGGGGGGGGGGGGGGGGGGGGGGGGGGGGGC<CFGGGGGGFGGGGGGGGGGGGGGGGGGGGGFGGGGGGGGGGCGGGGGGGGGGGGGGGGCEGFFFGFFGGAF@FFGGGGGFFGFGGGGGGGFFFDDFGGGGGGGFGGGEGFGFFFG7=DCGGGCGGFF6DFDDGGGFFFFCAFF55=EEF6+9A5CFAFB=DB@F2@@9DFEFF2?>9<(:;E)9<@B016@?@;@8(1:24<6:2:0:):24>621,((24(8?28(.4(((-)))
@M04999:289:000000000-L3R54:1:1101:13030:10164 2:N:0:396
GAGACGACTACTAGGGTATCTAATCCTGTTCGCTCCCCACGCTTTCGTCCATCAGCGTCAATCGGTATTTAGTAACCTGCCTTCGCAATCGGGGTTCTGTGTAATATCTATGCATTTCACCGCTACACTACACATTCCAGCTACTTCAATACTATTCAAGATTAACAGTATCAACGGCAGTTCTACAGTTAAGCTGCAGGTTTTCACCGCTGACTTATCAACCCGCCTACGGACCCTTTAAACCCAATAAATCCGGATAACGCTCGCATCCTCCGTATTACCGCGGCTGCTGGCACGGAGT
+
CCCCCGGGGGGGGGGGGGGGGGGGGGGGGGGGGGGGGGGGGGGGGGGGGGGGGGGGGGGGGGGGGGGGGGGGGGGGGGGGGGGGGGGEGGGGGGGGGGGGGGGGGFGGGGGGGGGGGGGGGDGGGGGGGGGGGGGGGGGGGGGGGGGGGGGGGGGGGGGGGGGGGGGGGGGGGGGGFGFGGGGGGGGGGGGGGGGGGGGGFFFFFFFFABFFAFFFFFFFFFFFFFFFFFFFFFFFFFFFFFF;DFFFFFC<EFFF?DDFEFFFFFFFFF:>DBFF<?FFFA?>FFFFFFF?:?FFFFF>3
@M04999:289:000000000-L3R54:1:1101:15923:10168 2:N:0:396
GATTTGACTACCCGGGTATCTAATCCTGTTTGCTACCCACGCTTTCGAGCATGAACGTCAGTGTTATCCCAGGAGGCTGCCTTCGCCATCGGTATTCCTCCACATCTCTACGCATTTCACTGCTACACGTGGAATTCTACCTCCCTCTGACACACTCTAGTTAGACAGTTTCAAATGCACGTCCCAAGTTGAGCTCGGGGATTTCACATCTGACTTATCTAACCGTCTGCGCTCGCTTTACGCCCAGTAATTCCGATTAACGCTCGCACCCTACGTATTACCGCGGCTGCTGGCACGTAGT
+
CCCCCGGGGGGGGGGGGGGGGGGGGGGGGGGGGGGGGGGGGGGGGGGGGGGGGGGGGGGGGGGGGGGGGGGGGGGGGGGGGGGGGGGGGGGGG8FGGGGGGGGGGGGGGGGGGGGGGGGGGGGGGGGGGGGGGGGGGGGGGGGGGGGGGGGGGGGFGGGGGGGGGGGGGGGGGGGGFGFGGGGGGGGGGGGGGGEFGGGGFDFFFFFFEEFFFFFFFFFFFFFFF>AFFFFFB?F@FDFFFFFBFFFFFFFCCC@D?FF?EF>?;>FFFFFFFFF:B<:<AA:>>1999??B0:,5?8?F:
@M04999:289:000000000-L3R54:1:1101:18618:10173 2:N:0:396
ATGCCGACTACAAGGGTATCTAATCCTGTTCGCTCCCCACGCTTTCGTCCATCAGCGTCAATCGGTATTTAGTAACCTGCCTTCGCAATCGGGGTTCTGTGTAATATCTATGCATTTCACCGCTACACTACACATTCCAGCTACTTCAATACTATTCAAGATTAACAGTATCAACGGCAGTTCTACAGTTAAGCTGCAGGTTTTCACCGCTGACTTATCAACCCGCCTACGGACCCTTTAAACCCAATAAATCCGGATAACGCTCGCATCCTCCGTATTACCGCGGCTGCTGGCACGGAGT
+
CCCCCGGGGGGGGGGGGGGGGGGGGGGGGGGGGGGGGGGGGGFGGGGGGGGGGGGGGGGGGGGGGEGGGGGGGGGGGGGGGGGGGGGGGGGGEGGGGGGGGGGFGGGGGGGFGGGFGGGGGGGGGGGGGGGGGGFGGGGGGGGGGGGGGGGGGGGGGGGGGGGGGGGGGGGGGGGGFGEGFFGGGGGGGGGGGGGGGGGGFF9FFFFFDFFFFFFFEFFEFBD2>@=2>DD29@BD;F@FE3=@??;@;@F?C@FB0<DFEFFF?F>0:BFFFF938::<B)((4((49?BF>6?B<901-
@M04999:289:000000000-L3R54:1:1101:29305:10207 2:N:0:396
CGACTACTAGGGTATCTAATCCTGTTCGCTACCCATGCTTTCGAACCTCAGCGTCAGTTACAGACCAGAGAGCCGCCTTCGCCACTGGTGTTCTTCCATATATCTACGCATTCCACCGCTACACATGGAGTTCCACTCTCCTCTTCTGCACTCAAGAAAAACAGTTTCAGCTGCACTTCCCCGGTTAAGCCGAGGGCTTTCACAGCTGACTTGTTCTCCCGCCTGCGTTCGCTTTACGCCCAATAAATCCGGACAACGCTTGCCACCTACGTATTACCGCGGCTGCTGGCACGTAGTTAGC
+
CCCCCGGGGGGGGGGGGGGGGGGGGGGGGGGGFGGGGGGGGGGGGGGGGGGGGGGGGGGGGGGGGGGGGGGGGGGGGCEGDGEGGGGGGGGGGGGGGGGGGGGGGGGGGGGGGGGGGGGGGGGGGGGGGGGGGGGGGGGGGGGGGGGGGGGGGGGGGGGGFGGFGGGGGGGGGGGGFGFGGGGDGGGGFFGGEGGGGGGGFFFF4AFFFF=47FBFFFFDBFFFFFFF@FFFFFFFF@DFFF?F;;>EFFFFF>>?FFB:?FF:AF?FBFF?2>BFF<?(49969?>:?6140::<46AF4
@M04999:289:000000000-L3R54:1:1101:13884:10243 2:N:0:396
GGACTACTGGGGTATCTAATCCTGTTTGCTACCCACGCTTTCGAGCATGAACGTCAGTGTTATCCCAGGAGGCTGCCTTCGCCATCGGTATTCCTCCACATCTCTACGCATTTCACTGCTACACGTGGAATTCTACCTCCCTCTGACACACTCTAGTTAGACAGTTTCAAATGCACGTCCCAAGTTGAGCTCGGGGATTTCACATCTGACTTATCTAACCGTCTGCGCTCGCTTTACGCCCAGTAATTCCGATTAACGCTCGCACCCTACGTATTACCGCGGCTGCTGGCACGTAGTTATC
+
CCCCCGGGGGGGGGGGGGGGGGGGGGGGGGGGGGGGGGGGGGGGGGGGGGGGGGGGGGGGGGGGGGGGGGGGGGGGGGGGGGGGGGGGGGGGGGGGGGGGGGGGGGGGGGGGGGGGGGGGGGGGGGGGGGGGGGGGGGGGGGGGGGGGGGGGGGGGGGGGGGGGGGGGGGCGFGGGFGFGGGGGGGGGGFEGGGGGGGGGFFFFFFFFFFFFFFFFFFFFEDFFBEFBBFBFFFFFE@DF>;6;CEEEECE;1<FFFFF;;>@@F9??(:??2>B<BF:044>B>FFF78?<B(,3:A)).
@M04999:289:000000000-L3R54:1:1101:16482:10251 2:N:0:396
GGACTACTGGGGTATCTAATCCTGTTTGCTCCCCACGCTTTCGCATCTCAGCGTCAGTATCTGTCCAGAAGGCCGCCTTCGCCACCGGTATTCCTCCACATCTCTACGCATTTCACTGCTACACGTGGAATTCTACCTCCCTCTGACACACTCTAGTTAGACAGTTTCAAATGCACGTCCCAAGTTGAGCTCGGGGATTTCACATCTGACTTATCTAACCGTCTGCGCTCGCTTTACGCCCAGTAATTCCGATTAACGCTCGCACCCTACGTATTACCGCGGCTGCTGGCACGTAGTTAGC
+
CCCCCGGGGGGGCGGGGGGGGGGGGGGGGGGGGGGGGGGGGGGGGGGGGGGGGGGGGGGGGGGGGGGGGGGGGGGGGGGGGGEGGGGGGGGGGGGGGGGGGGGGGGGGGGGGGGGGGGGGGGGGGGFGGGGGGGGGGGGGGGGGGGGGGGGGGGGGGGGGFFFCDFFGGGGGGFGGFGFGGGFEFGGGGGGGGDGGGDFGFFFFFFFFFEEEEFFFEFF4D@DFFCB>BFFFFFFFF<;E90=@CFEFFCFD0;<EFFF?FF>FFFF?:B:B2<?FFA86>;B;B?B3(12)(426?FFF<
@M04999:289:000000000-L3R54:1:1101:26097:10299 2:N:0:396
AGACTACCGGGGTATCTAATCCTGTTTGCTCCCCACGCTTTCGCATCTCAGCGTCAGTATCTGTCCAGAAGGCCGCCTTCGCCACCGGTATTCCTCCACATCTCTACGCATTTCACCGCTACACGTGGAATTCTACCCCCCCCTACAATACTCCAGATAACCAGTTTTAAGTGCAATTCCCAGGTTGAGCCCGGGGCTTTCACACCTAACTTAATTATCCGCCTACATGCCCTTTACGCCCAGTCATTCCGATTAACGCTCGCACCCTCCGTATTACCGCGGCTGCTGGCACGGAGTTAGC
+
CCCCCGGGGGGGGGGGGGGGGGGGGGGGGGGGGGGGGGGGGGGGGGGGGGGGGGGGGGGGGGGGGGGGGGGGGGGGGGGGGGGGGGGGGGGGGGGGGGGGGGGGGGGGGGGGGGGGGGGGGGGGGGGGGGGGGGGFC6=EG+@+1@<<;<CCFFC8C:EFGDFCBCFEG?AECFGCAC>CFGF5?FF8CFGGGDG5CGG4AFFAFE4A6;E?8=AACFFCFD?D;@1??8@B?7?B>(8)7<<.<A<<DB??:?6A2(16:BBFF;0:0<B3:184:-:B(((39())(((50-7(:(:)6
@M04999:289:000000000-L3R54:1:1101:24824:10302 2:N:0:396
CTCCGACTACACGGGTATCTAATCCTGTTTGCTCCCCACGCTTTCGCATCTCAGCGTCAGTATCTGTCCAGAAGGCCGCCTTCGCCACCGGTATTCCTCCACATCTCTACGCATTTCACCGCTACACGTGGAATTCTACCTTCCTCTACAATACTCTAGTTAACCAGTTTTAAGTGCAATTCCTAGGTTGAGCCCAGGGCTTTCACACCTAACTTAATTATCCGCCTACATGCCCTTTACGCCCAGTCATTCCGATTAACGCTCGCACCCTCCGTATTACCGCGGCTGCTGGCACGGAGTT
+
CCCCCGGGGGGGGGGGGGGGGGGGGGGGGGGGGGGGGGGGGGGGGGGGGGGGGGGGGGGGGGGGGGGGGGGGGGGGGGGGGGGGGGGGGGGGGGGGGGGGGGGGGGGGGGGGGGGGGGGGGGGGGGGGGGGGGGGGGGGGGGGGGGGGGGGGGGGGGGGGGGGGGGGGGGGGGGGGFGFGGGGGGGGGGGGGGGGGFFGGFFFFFFFFDBFEFFFFFFFFFFFAFFFFFFFEFBFEBFFFFF9BFFFFFFFFFFFFFFFF6@FF9>FF>FBFFF6(8:>AF0>9B>39?BFFF<?B>9BF?
@M04999:289:000000000-L3R54:1:1101:16856:10306 2:N:0:396
GTGACTACAGGGGTATCTAATCCTGTTTGCTCCCCACGCTTTCGCATCTCAGCGTCAGTATCTGTCCAGAAGGCCGCCTTCGCCACCGGTATTCCTCCACATCTCTACGCATTTCACCGCTACACGTGGTATTCTACCTTCCTCTACAATACTCCAGATAACCAGTTTTAAGTGCAATTCCCAGGTTGAGCCCGGGGCTTTCACACCTAACTTAATTATCCGCCTACATGCCCTTTACGCCCAGTCATTCCGATTAACGCTCGCACCCTCCGTATTACCGCGGCTGCTGGCACGGAGTT
+
CCCCCGGGGGGGGGGGGGGGGGGGGGGGGGGGGGGGGGGGGGGGGGGGGGGGGGGGGGGGGGGGGGGGGGGGGGGGGGGGGGGGGGGGGGGGGGGGGGGGGGGGGGGGGGGGGGGGGGGGGGGGGGGGGGFGGGGGGGGGGGGGGGGGGGGGGGGGGGGGGGGGGGGGGGGGGGGGFGFGGGGGFGGGGGGGGGGGDDDGFFFFFFFFFFFFFFFFFFFFF>FFFFFBFFEFFFFFFFFFFFFFF@FFFFF@FFFFFFFBFFFFBFFFFFFFFFFBDB<<>B>9>BFF:?FB?1;B-4<
@M04999:289:000000000-L3R54:1:1101:2660:10369 2:N:0:396
TGTGACTACACGGGTATCTAATCCTGTTTGCTCCCCACGCTTTCGCATCTCAGCGTCAGTATCTGTCCAGAAGGCCGCCTTCGCCACCGGTATTCCTCCACATCTCTACGCATTTCACCGCTACACGTGGAATTCTACCTTCCTCTACAATACTCCAGATAACCAGTTTTAAGTGCAATTCCCAGGTTGAGCCCGGGGCTTTCACACCTAACTTAATTATCCGCCTACATGCCCTTTACGCCCAGTCATTCCGATTAACGCTCGCACCCTCCGTATTACCGCGGCTGCTGGCACGGAGTT
+
CCCCCGGGGGGGGGGGGGGGGGGGGGGGGGGGGGGGGGGGGGGGGGGGGGGGGGGGGGGGGGGGGGGGGGGGGGGGGGGGGGGGGGGGGGGGGGGGGGGGGGGGGGGGGGGGGGGGGGGGGGGGGGGGGGGGGGGGGGGGGGFGGGGGGGGGGGGGGGGGGGGGGGFGGGGGGGGGFFDGGFGGGFGGGGGGGGGGGGGCFFFFFFFFFFEFFFFFFFFFFF?DD@FFFFF@;@@F@<C3<66<DFFEFEFEE;;;DC>:>?:B9>B9<<??B?F?BAFA?>F007(:,4:1(,4(,-8?
@M04999:289:000000000-L3R54:1:1101:3953:10369 2:N:0:396
TGGACTACTAGGGTATCTAATCCTGTTTGCTCCCCACGCTTTCGCATCTCAGCGTCAGTATCTGTCCAGAAGGCCGCCTTCGCCACCGGTATTCCTCCACATCTCTACGCATTTCACCGCTACACGTGGAATTCTACCTTCCTCTACAATACTCCAGATAACCAGTTTTAAGTGCAATTCCCAGGTTGAGCCCGGGGCTTTCACACCTAACTTAATTATCCGCCTACATGCCCTTTACGCCCAGTCATTCCGATTAACGCTCGCACCCTCCGTATTACCGCGGCTGCTGGCACGGAGTT
+
CCCCCFGGGGGGGGGGGGGGGGGGGGGGFGGGGGGGGGGGGGGGGGGGGGGGGGGGGGGGGGGDFGGGGGGGGGGGGGGGGGGGGGGGEGGFGGGGGGGGGGGGGGGGGGGGGGGGGGGGGGGGGGGGGGGGGFGGGGGGGGGGGGGGDGGGGGGGGGGGGGGGGGGGGGGGGGGGFG5FDDGGEFGGFFGDGGGGGGGGFFFFFFFFFFFF?FFACFBEADFFFFFFFFFFFF9>EFFFFFFD@<EFFEFFF0;@E<?9;89>BFB:6?<6(,32<AA?9600-3:>20128042((2
@M04999:289:000000000-L3R54:1:1101:9670:10390 2:N:0:396
GACTACCCGGGTATCTAATCCTGTTCGCTACCCATGCTTTCGAACCTCAGCGTCAGTTACAGACCAGAGAGCCGCCTTCGCCACTGGTGTTCTTCCATATATCTACGCATTCCACCGCTACACATGGAGTTCCACTCTCCTCTTCTGCACTCAAGAAAAACAGTTTCAGCTGCACTTCCCCGGTTAAGCCGAGGGCTTTCACAGCTGACTTGTTCTCCCGCCTGCGTTCGCTTTACGCCCAATAAATCCGGACAACGCTTGCCACCTACGTATTACCGCGGCTGCTGGCACGTAGTTAGCC
+
CCCCCGGGGGGGGGGGGGGGGGGGGGGGGGGGGGGGGGGGGGGGGGGGGGGGGGGGGGGGGGGGGGGGGGGGGGGGGGGGGGGGGGGGGGGGGGGGGGGGGGGGGGGGGGGGGGGGGGGGGGGGGGGGGGGGGGGGGGGGGGGGGGGGGGGGGGGGGGGGGGGGGGGGGGGGGGGGFFFGGGGGGGGGGGGGGGGGGGGGFFFFFFFFFFFFFFFFFFFFFFFFFFFFFFFFFFFFFDFFF0=EEEFFFF0:>BFF>FB?BFFBBFFFFFFFFFFFFF>66>F6?7?7?<>?(14:6A242
@M04999:289:000000000-L3R54:1:1101:19069:10446 2:N:0:396
TAGACTACCGGGGTATCTAATCCTGTTCGCTCCCCACGCTTTCGTCCATCAGCGTCAATCGGTATTTAGTAACCTGCCTTCGCAATCGGGGTTCTGTGTAATATCTATGCATTTCACCGCTACACTACACATTCCAGCTACTTCAATACTATTCAAGATTAACAGTATCAACGGCAGTTCTACAGTTAAGCTGCAGGTTTTCACCGCTGACTTATCAACCCGCCTACGGACCCTTTAAACCCAATAAATCCGGATAACGCTCGCATCCTCCGTATTACCGCGGCTGCTGGCACGGAGTT
+
CCCCCGGGGGGGGGGGGGGGGGGGGGGGGGGGGGGGGGGGGGGGGGGGGGGGGGGGGGGGGGGFGGFGGGGGGGGGGGGGGGGGGGGGGGGGGGGGFGGGGGGGGGGGGGGGGGGGGGGGGGGGGGGGGGGGGGGGGGGGGCFGGGGGGGGGGGGGGGGGGGGGGGGGGGGGGGGGFGFGGGGGGGGGGGGGGGGGGGGGCAFFFFFFFFFFFFFFFFFDDF@@FDFF(5@>@F@EEEEF@DF<;@EEFFEFF?FFFFF6<?>>><>?FFF>B?:7AB<?>BFF>6?FBBB?BBF9618
@M04999:289:000000000-L3R54:1:1101:13921:10447 2:N:0:396
TTGACTACTGGGGTATCTAATCCTGTTCGCTCCCCACGCTTTCGTCCATCAGCGTCAATCGGTATTTAGTAACCTGCCTTCGCAATCGGGGTTCTGTGTAATATCTATGCATTTCACCGCTACACTACACATTCCAGCTACTTCAATACTATTCAAGATTAACAGTATCAACGGCAGTTCTACAGTTAAGCTGCAGGTTTTCACCGCTGACTTATCAACCCGCCTACGGACCCTTTAAACCCAATAAATCCGGATAACGCTCGCATCCTGCGTACTACCGCTGCTGCTGGCACGGAGTT
+
BA,6A,CF,6C@:@@FFGFGFFGGGFEGGGGGEG@6@FE@,CE@FE:BFG<F8BCFFCG<@B@DFEC@FF@@FFA<AA5:E@F@@FEFGECF7F<EFAEEDFAFF,@B=EGGCFFGCEGGCECEFFGFEGGG9E,CEFCCC?D8EGG88EE,EEGCECG;FGFEG?FCCF:?E>6C9DFGF9=B8DGFDFCE9?CCCFGFFFFFFFDE>5C6>FAC766<:=9@=@35(-(8@::=**.;,((/(;3456.3(1,8@@600(13(-38?)59,4(,:411909().8?)(((8422,41
@M04999:289:000000000-L3R54:1:1101:15936:10448 2:N:0:396
GAGGAGACTACTGGGGTATCTAATCCTGTTTGCTCCCCACGCTTTCGCATCTCAGCGTCAGTATCTGTCCAGAAGGCCGCCTTCGCCACCGGTATTCCTCCACATCTCTACGCATTCCACCGCTACACGTGGAATTCTACCTTCCTCTACAATACTCCAGATAACCAGTTTTAAGTGCAATTCCCAGGTTGAGCCCGGGGCTTTCACACCTAACTTAATTATCCGCCTACATGCCCTTTACGCCCAGTCATTCCGATTAACGCTCGCACCCTCCGTATTACCGCGGCGGCTGCCACGAAGT
+
CCCCCGGGGGGGGGFGGGGGGGGGGGGGGGGGGGGGGGGEEGEGFGEGGGGFGGGGGGGGGGGGGGGGCFGGGGFGFGCCEEGGFGGDGGGG:FFCGGGGGGGFGGGGGGGFGGDFFGGGGGGGGGGGGGGCGG9DFGGGAEFGGGGGGGGDDGGDGDGGDF8=EDFC@AEFGGGGBDDFFFGCFFGGDFFGCFGGGD>54@FFA9BF=5:BBA8B=A68B5*>@=5@@D2??E83;;@=CF66>;@@<ACEFFE;D(63431(44607(,--49,.13<DF:91(,((29>(..39((((
@M04999:289:000000000-L3R54:1:1101:22636:10477 2:N:0:396
GTATGACTACCAGGGTATCTAATCCTGTTTGCTCCCCACGCTTTCGCATCTCAGCGTCAGTATCTGTCCAGAAGGCCGCCTTCGCCACCGGTATTCCTCCACATCTCTACGCATTTCACCGCTACACGTGGAATTCTACCTTCCTCTACAATACTCCAGATAACCAGTTTTAAGTGCAATTCCCAGGTTGAGCCCGGGGCTTTCACACCTAACTTAATTATCCGCCTACATGCCCTTTACGCCCAGTCATTCCGATTAACGCTCGCACCCTCCGTATTACCGCGGCTGCTGGCACGGAGTT
+
CCCCCGGGGGGGGGGGGGGGGGGGGGGGGGGGGGGGGGGGGGGGGGGGGGGGGGGGGGGGGGGGGGGGGGGGGGGGGGGGGGGGGGGGGGGGGGGGGGGGGGGGGGGGGGGGGGGGGGGGGGGGGGGGGGGGGGGGGGGGGGGGGGGGGGGGGGGGGGGGGGGGGGGGGGGGGGGGFGFGGGGGGGGGGGGGGGGGGDGGFFFFFFFFFFFFFFFFFFFFCC?2DFFFFFFEF@DBFFCFDFFFFFFF@EECEFFFFFCCFF::09(4;<61?>?F27<BA?;>FFF>:?FBF1?BB>;:8
@M04999:289:000000000-L3R54:1:1101:12002:10529 2:N:0:396
GACTACTGGGGTATCTAATCCTGTTCGCTACCCATGCTTTCGAACCTCAGCGTCAGTTACAGACCAGAGAGCCGCCTTCGCCACTGGTGTTCTTCCATATATCTACGCATTCCACCGCTACACATGGAGTTCCACTCTCCTCTTCTGCACTCAAGAAAAACAGTTTCAGCTGCACTTCCCCGGTTAAGCCGAGGGCTTTCACAGCTGACTTGTTCTCCCGCCTGCGTTCGCTTTACGCCCAATAAATCCGGACAACGCTTGCCACCTACGTATTACCGCGGCTGCTGGCACGTAGTTAGCC
+
CCCCCGGGGGGGGGGGGGGGGGGGGGGGGGGGGGGGGGGGGGGGGGGGGGGGGGGGGGGGGGGGGGGGGGGGGGGGGGGGGGGGGGGGGGGGGGGGGGGGGGGGGGGGGGGGGGGGGGGGGGGGGGGGGGGGGGGGGGGGGGGGGGGGGGGGGGGGGGGGGGGGGGGGGGGGGGGGFGFGGGGGGGGGGGGGGGGGGGGGFFFFFFFFFFFFFFFFEFFFFFFDFFDDFFFFDFFFFF@FFDFFFFFEEBBFF>B61>B?BF79<:?>::B?FFFFDFFFFB>FB:?203><6:?644:<4
@M04999:289:000000000-L3R54:1:1101:10962:10571 2:N:0:396
GATGGGACTACAAGGGTATCTAATCCTGTTCGCTCCCCACGCTTTCGTCCATCAGCGTCAATCGGTATTTAGTAACCTGCCTTCGCAATCGGGGTTCTGTGTAATATCTATGCATTTCACCGCTACACTACACATTCCAGCTACTTCAATACTATTCAAGATTAACAGTATCAACGGCAGTTCTACAGTTAAGCTGCAGGTTTTCACCGCTGACTTATCAACCCGCCTACGGACCCTTTAAACCCAATAAATCCGGATAACGCTCGCATCCTCCGTATTACCGCGGCTGCTGGCACGGAGT
+
CCCCCGGGGGGGGGGGGGGGGGGGGGGGGGGGGGGGGGGGGGGGGGGGGGGGGGGGGGGGGGGGGGGGGGGGGGGGGGGGGGGGGGGGGGGGGGGGGGGGGGGGFFFGGGGGGGGGGGGGGGGGGGGGGGGGGGGGGGGGGGGGGGGGGGGGGGGGGGGGGGGGGGGGGGGGGGGGFGFGFFGGGGGGGGGEFGGGGGGGFFFFFFFFDFFFFFFFFFFFFFDFBB=@FFFFF@BFFB@FFFFD?FFDF@EEFFF9;@@EFFF7229>FFF?2:9((.(<DBFFF99F>677:13<49114
@M04999:289:000000000-L3R54:1:1101:27105:10627 2:N:0:396
GACTACTCGGGTATCTAATCCTGTTTGCTCCCCACGCTTTCGCATCTCAGCGTCAGTATCTGTCCAGAAGGCCGCCTTCGCCACCGGTATTCCTCCACATCTCTACGCATTTCACCGCTACACGTGGAATTCTACCTTCCTCTACAATACTCTAGTTAACCAGTTTTAAGTGCAATTCCTAGGTTGAGCCCAGGGCTTTCACACCTAACTTAATTATCCGCCTACATGCCCTTTACGCCCAGTCATTCCGATTAACGCTCGCACCCTCCGTATTACCGCGGCTGCTGGCACGGAGTTAGCC
+
CCCCCGGGGGGGGGGGGGGGGGGGGGGGGGGGGGGGGGGGGGGGGGFGGGGGGGGGGGGFGGGGGGGGGGGGGGGGGGGGGGGGGGGGGGGGGGGGGGGGGGGGGGGGGGGGGGGGGGDGGGGGGGGGGGGGGGGGGGGGGGGGGGGGGGGGGGGGGGFGGGGGGGGGGGGGGGGGFGFGGGGGGGGGGGGGGGGGGGGGFFFFFFFFFFFFFFFFEFFFFFFFFFFEFFFFBEEFFFFFFFFFEFEFEFF@0;EEF><@((,6:?:?FFF?F>AFFF>919B9<B???BDFB09?B26:4
@M04999:289:000000000-L3R54:1:1101:13359:10639 2:N:0:396
TTGACTACTCGGGTATCTAATCCTGTTTGCTACCCACGCTTTCGAGCATGAACGTCAGTGTTATCCCAGGAGGCTGCCTTCGCCATCGGTATTCCTCCACATCTCTACGCATTTCACCGCTACACGTGGAATTCTACCTTCCTCTACAATACTCCAGATAACCAGTTTTAAGTGCAATTCCCAGGTTGAGCCCGGGGCTTTCACACCTAACTTAATTATCCGCCTACATGCCCTTTACGCCCAGTCATTCCGATTAACGCTCGCACCCTCCGTATTACCGCGGCTGCTGGCACGGATTTAC
+
CCCCCGGGGGGGGGGGGGGGGGGGGGGGGGGGGFGGGGGG@FGGGGDEGGGGGGGGGGGGGGGGGGGGGFGGGGGGGGGGGGGGGGGGGGGGGFFGGGGFGGGGGGGGGGGGDGGGGGGGGGGFGGGGGGGGDFGAFGGGGFGGFGGGGGGGGGCFDGGGGGGGFFGFGGGGGGGGFGFDCGFGFGGFFGGGGGDGGGGGFFFFFFFFFFDFFFFFFFFFFFFFFFFFFFFF=EFFEFDFF@;?EFF?CFFF;DFFEFDF@;>F@F9?12<>FFFFFFAB6(9>>622:BFBFFF6,,56)
@M04999:289:000000000-L3R54:1:1101:23534:10641 2:N:0:396
CCCTTGACTACACGGGTATCTAATCCTGTTCGCTCCCCACGCTTTCGTCCATCAGCGTCAATCGGTATTTAGTAACCTGCCTTCGCAATCGGGGTTCTGTGTAATATCTATGCATTTCACCGCTACACTACACATTCCAGCTACTTCAATACTATTCAAGATTAACAGTATCAACGGCAGTTCTACAGTTAAGCTGCAGGTTTTCACCGCTGACTTATCAACCCGCCTACATGCCCTTTACGCCCAGTCATTCCGATTAACGCTCGCTCCCTCCGTCTTACCGCGGCTGCTGGCACGGAGT
+
CCCCCGFGGGGGGGGCGGGF9FAF<EFGFGGGGEFGGGF@FGG7CFFGGGGGGGCFGGGGCFGGGCGGGGGGDEFGGGGGGD?FD:FFGGCD7FF:FGFGGFGEEFGGGGGGFGG9EFFDFED7BGDGCG@FGGFGFGG=FGGF?FGGGGF8EGFGGGGFGCCA=@ADFGFCGDFGDGEDDGGGFDFGCCFGAGGGG??F00+3<FB*:AFA4FFFEFFFFFF)5>(5@DEC?))06378=;DB9@0=EFE5CEE<2(63660,;;9(1(4<006((.3<A::(4(((30:>?1:3:(,0(
@M04999:289:000000000-L3R54:1:1101:4090:10653 2:N:0:396
CGGGACTACCAGGGTATCTAATCCTGTTTGCTCCCCACGCTTTCGCATCTCAGCGTCAGTATCTGTCCAGAAGGCCGCCTTCGCCACCGGTATTCCTCCACATCTCTACGCATTTCACCGCTACACGTGGAATTCTACCTTCCTCTACAATACTCCAGATAACCAGTTTTAAGTGCAGTTCCCAGGTTGAGCCCGGGGCTTTCACACCTAACTTAATTATCCGCCTACATGCCCTTTACGCCCAGTCATTCCGATTAACGCTCGCACCCTCCGTATTACCTCGGCTGCTGGCATGGAGTTT
+
CCCCCEGDEGGGGGGGGGGGGGFGGGGGGGGGGFGGGGGGGGGGGGCEGGGGGGGGGGGGGGGGGGGGGGGGGGGCFGGGGGGGGGGFGGEDGGGGGGGGGGGGGGGGGGGGGGGGF<:CFGGGGGGGCCFFDGGGGGFGGGGGGGGGFGFGGGGGGGGFEFFGGGD=DGG?EFGGFGF=DG6FFGGGGFFEFGEG5DCGFABAAFAB4:>DFFFFFFFCC?226>5BEFFFE143;EFFD92;@@FEFEFFF6(:?EFFFF:;B>>0:8?06((,8BD4)5:?B:08?>78?)4<),,4-
@M04999:289:000000000-L3R54:1:1101:18876:10658 2:N:0:396
GGACTACCGGGGTATCTAATCCTGTTTGCTCCCCACGCTTTCGCATCTCAGCGTCAGTATCTGTCCAGAAGGCCGCCTTCGCCACCGGTATTCCTCCACATCTCTACGCATTTCACCGCTACACGTGGAATTCTACCTTCCTCTACAATACTCCAGATAACCAGTTTTAAGTGCAATTTCCAGGTTGAGCCCGGGGCTTTCACACCTAACTTAATTATCCGCCTACATGCCCTTTACGCCCAGTCATTCCGATTAACGCTCGCACCCTCCGTATTACCGCGGCTGCTGGCACGGAGTTAGC
+
CCCCCGGGGGGGGGGGGGGGGGGGGGGGGGGGGGGGGGGGGGGGGGGGGGGGGGGGGGGDGGGGGGGGGGGGGGGGGGGGGGGGGGGGGGGGGGGGGGGGGGGGGGGGGGGGGGGGGGGGGGGGGFGGDGGGGGGGGGGGGGGGGGGGGGGGGGGGGGGGGGGGGFGGGFFEGGGGFDFFFFGGGGFGGGGGGDGGGGGGFFFFFEFFFDEFFFFFFFFEDFFFFF;EEFFFFFFFFFFFFFFFFEFFFFFFFFFFF?FF09>00;B?F?FF?FF<>)1>;;>BBFFF0:?<:(42::<B4
@M04999:289:000000000-L3R54:1:1101:27518:10716 2:N:0:396
GACTACAGGGGTATCTAATCCTGTTCGCTCCCCACGCTTTCGTCCATCAGCGTCAATCGGTATTTAGTAACCTGCCTTCGCAATCGGGGTTCTGTGTAATATCTATGCATTTCACCGCTACACTACACATTCCAGCTACTTCAATACTATTCAAGATTAACAGTATCAACGGCAGTTCTACAGTTAAGCTGCAGGTTTTCACCGCTGACTTATCAACCCGCCTACGGACCCTTTAAACCCAATAAATCCGGATAACGCTCGCATCCTCCGTATTACCGCGGCTGCTGGCACGGAGTTAGAC
+
CCCCCGFFFGGGGG9FFGGGFGGGGGECEGGGFGGGGEGG@FGGGEGGGGGGGGGEDFCGGGGGGGGGGGA<FGGGGGGGDFECEGGEGFGGGGAFGGGGGF<FF<FGGGFGAE?FGGGGGFGFFGFGGGCFADCFFGGGCFDG8FGGGGGGFFFGGGGGFGGGGGGFDGDGGGG=DDFGGGG8DG=FGFGGGGG?FFGFC9FDFEEAFFEEFFFCFFEFFFFFFFFDFFFF26/9=A;),4@FEFCFFF97;D;<@0(:90603:?A19?027A224>199;FFFF007?F>(432A2).
@M04999:289:000000000-L3R54:1:1101:23942:10730 2:N:0:396
AGAGAGACTACTAGGGTATCTAATCCTGTTCGCTCCCCACGCTTTCGCTCCTCAGCGGCAGTGACGGCCCAGAGACCTGCCTTCGCCATCGGTGTTCTTCCCGATATCTACACATTCCACCGTTACACCGGGAATTCCAGTCTCCCCTACCGCACTCCAGTCCGCCCGTACCCGGCGCCGATCCACCGTTAAGCGATGGACTTTCACACCAGACGCGACGAACCGCCTACGAGCTCTTTACGCCCAATAAATCCGGACAACGATTGCACCCTACGTATTACCGCTGCTGCCGGCACGTAGT
+
CCCC@BFGFGD@EEFECEFFGGEGFGGGGGCFGGGCGGGGGGG@FC@FGGFFGGFGD++FEFGGGC7CFFGFFGEDF<==FFAFFGCFFGGDFC?FG<ABFGGG=FCF9FGGEFEGGGFGFEEFGEGGFEGEF+@?FF:B7EGGGGGCFFGCE6CCCFC<DAC@B7:CE*@;CGDDEG>?757CCFFG;E5=@9>:<DDCF*0:C6AF7:((4;)79DB65>;B>;B0(4(,-3-5).)9<1319?B(.)))-5010(-4:7((.-545:?B0(833),5A<?>(,(3:>((((--,,,(-
@M04999:289:000000000-L3R54:1:1101:4197:10732 2:N:0:396
TAACGACTACACGGGTATCTAATCCTGTTTGCTCCCCACGCTTTCGCATCTCAGCGTCAGTATCTGTCCAGAAGGCCGCCTTCGCCACCGGTATTCCTCCACATCTCTACGCATTTCACCGCTACACGTGGAATTCTACCTTCCTCTACAATACTCCAGATAACCAGTTTTAAGTGCAATTCCCAGGTTGAGCCCGGGGCTTTCACACCTAACTTAATTATCCGCCTACATGCCCTTTACGCCCAGTCATTCCGATTAACGCCCGCACCCTCCGTATTACCTCTGCTGCTGGCACGTAGTT
+
C@CCCCF7@FEGG>@FGGGGGG9EFGGGGFCFGFEF,CFGDGGEFGGGECFGFGGGCFFGEFGG@DFGGGGG8EFCGG>FGGGGDGGC<CGGGGFGGGGGGGG,ECFGGGG+@@BFGGFGGGGGG9EFFFD+AFGFFGGGGGGCCFGGFE9FGGGGGGGG=FFGGCFEAFECFFFGF;7??FCCFG?@9C?7CG?*@***4AFFFF+@@D2BBA==C@FF6@C>=?9,:@C?)6@15;CA?(2:;0()))7)9(3((42603,71((4-82??9<(1,:5-.4)),-.4:>(43434(4-.
@M04999:289:000000000-L3R54:1:1101:25862:10741 2:N:0:396
CTGGACTACCGGGGTATCTAATCCTGTTCGCTACCCATGCTTTCGAACCTCAGCGTCAGTTACAGACCAGAGAGCCGCCTTCGCCACTGGTGTTCTTCCATATATCTACGCATTCCACCGCTACACATGGAGTTCCACTCTCCTCTTCTGCACTCAAGAAAAACAGTTTCAGCTGCACTTCCCCGGTTAAGCCGAGGGCTTTCACAGCTGACTTGTTCTCCCGCCTGCGTTCGCTTTACGCCCAATAAATCCGGACAACGCTTGCCACCTACGTATTACCGCGGCTGCTGGCACGTAGTT
+
CCCCCGGGGGGGGGGGGGGGGGGGGGGGGGGGGGGGGGGGGGGGGGGGGGGGGGGGGGGGGGGGGGGGGGGGGGGGGGGGGGGGGGGGGGGGGGGGGGGGGGGGGGGGGGGGGGGGGGGGGGGGGGGGGFGGGGGGGGGGGGGGGGGGGFGGGGGGGGGGGGGGGGGGGGGGGGGGFGFGGGGGGGGGGGGGGGGGGGGGFFFFFFFFF2EFFFFFFFFFFDBBFFFFFFFFFFFFFFEEFFBBBFBFFBFBB>?FFFB69?BF?>BF??FFFFFDFBFA?BF0>BFFFFFFFFB?FFFB
@M04999:289:000000000-L3R54:1:1101:24713:10760 2:N:0:396
TTGACTACAGGGGTATCTAATCCTGTTTGCTCCCCACGCTTTCGCATCTCAGCGTCAGTATCTGTCCAGAAGGCCGCCTTCGCCACCGGTATTCCTCCACATCTCTACGCATTTCACCGCTACACGTGGAATTCTACCTTCCTCTACAATACTCCAGATAACCAGTTTTAAGTGCAATTCCCAGGTTGAGCCCGGGGCTTTCACACCTAACTTAATTATCCGCCTACATGCCCTTTACGCCCAGTCATTCCGATTAACGCTCGCACCCTCCGTATTACCGCGGCTGCTGTCACGGAGTT
+
CCCCCGGGGGGGGGGGGGFGGGGGGGGGGGGGGGGGGGGGGGGGGGGGGGGGGGGGGGGGGGGGGGGGGGGGGGGGGGGGGGGGGGGGGGGGGGGGGGGGGGGGGGGGGGGGGGGGGGGGGGGGGGGGGGGGGGGGGGGGGGGGGGGGGGGGGGFGGGGGGGGGGGGGGGGGGGGGFGFGGFFGFGGGGGGGGGGGGGGGFFFFFF@AEEFFFFFFFFFEFFFFFFFFFFEE=@DFEFFFBFFFEFFEFFFFDDFDE<FFB?9>FFF??B?>?<?BBF>0>F1;B>272)54A?FFFF?
@M04999:289:000000000-L3R54:1:1101:12143:10767 2:N:0:396
TACGACTACTCGGGTATCTAATCCTGTTCGCTACCCATGCTTTCGAACCTCAGCGTCAGTTACAGACCAGAGAGCCGCCTTCGCCACTGGTGTTCTTCCATATATCTACGCATTCCACCGCTACACATGGAGTTCCACTCCCCTCTTCTGCACTCAAGAAAAACAGTTTCAGCTGCACTTCCCCGGTTAAGCCGAGGGCTTTCACACCTGACTTGTTCTCCCGCCTGCGTTCTTTTTACCCCCAATAAATCCGGTTAACGCTTGCCCCCTACGTATTACCGCGCTTGCGGGACCGTAGTTC
+
BC@<C::@E9FFEC@@F9@FGGG<FGDDG@F@86;;,CF@EGFCB,CE@BFCFG7,BFF,EF9CFGEGGFEA@FCF:C>?F@FFGDCGGGGFE@FFA?AF,AF@;EEGE<:FGC<@FE:E7B=>=8:A<B=FF,,E;,,>,@6D@D,=;6;==,688D,3,@,@F+7E8,32,6+6;6<6==+,BCEE8E7,7@*97C7?AF4996*/0>20*=*+0B+*;(-8-,:=>;;2()..),.*/60(//.4)7??6(-(,.:((-1(48)3,-3((,).825926913(((-(((,4(-2((.)
@M04999:289:000000000-L3R54:1:1101:28596:10784 2:N:0:396
TGACTACTAGGGTATCTAATCCTGTTTGCTACCCACGCTTTCGAGCATGAACGTCAGTGTTATCCCAGGAGGCTGCCTTCGCCATCGGTATTCCTCCACATCTCTACGCATTTCACTGCTACACGTGGAATTCTACCTCCCTCTGACACACTCTAGTTAGACAGTTTCAAATGCAATTCCCAGGTTGAGCCCGGGGCTTTCACACCTAACTTAATTATCCGCCTACATGCCCTTTACGCCCAGTCATTCCGATTAACGCTCGCACCCTCCGTATTACCGCGGCTGCTGGCACGGAGTTAGC
+
CCCCCGGGGGGGGGGGGGGGGGGGGGGGGGGGGGGGGGGGFGGGGGGGGGGGGGGGGFGGGGGGGGFGGGGGGGGGGGGGGGGGGGGGGGGGGGGGGGGGGGGGGGGGGGGGGGGGGGGGEGGGGGGDGGGGGGFGGGGGGGGGGGGGGGGGGGFEFGGGFGGGGGGFCFFFDFFEBFFGGGGDGGGGGGGGGGGGGGGGFFFFFBFFFCFEFCFAEFFEFB=A2>BEE@EDEFEEFDD?25@EEFCE??E;@(247(3;;@9;6686@:>B0:F2><6>(-090::.812>640,:1)56
@M04999:289:000000000-L3R54:1:1101:16909:10792 2:N:0:396
TCGGGACTACTAGGGTATCTAATCCTGTTTGCTCCCCACGCTTTCGCATCTCAGCGTCAGTATCTGTCCAGAAGGCCGCCTTCGCCACCGGTATTCCTCCACATCTCTACGCATTTCACCGCTACACGTGGAATTCTACCTTCCTCTACAATACTCCAGATAACCAGTTTTAAGTGCAATTCCCAGGTTGAGCCCGGGGCTTTCACACCTAACTTAATTATCCGCCTACATGCCCTTTACGCCCAGTCATTCCGATTAACGCTCGCACCCTCCGTATTACCGCGGCTGCTGGCACGGAGTT
+
CCCCCGGGFGGGFGGGGGGGGGGGGGGGGGGGGGGGGGGGGGGGGGGGGGGGGGGGEFGGGGGGGGGGGGGGGGGGGGGGGGGGGGGGGGGGGGGGGGGGGGGFGGGGGGGGGGGGGGGGGGGGGGGGGGGCFDEEGGGGGGGGGGGGFGGGGGGGGGGGGAFGGGGFFGFFGGGGFGDFGGGGFFFCFGGGGGGGGGDDDFFFFFFFFFFFFFFFFFFFFF?@DFFFFEFEFE@FFFFFD?9>?DEEEFFFFE?10?FFFFF<;BB9>??:?B60:7<B96;9BFFF?D2:<?FF9>;B3
@M04999:289:000000000-L3R54:1:1101:4712:10796 2:N:0:396
ACGTGGACTACTGGGGTATCTAATCCTGTTTGCTACCCACGCTTTCGAGCATGAACGTCAGTGTTATCCCAGGAGGCTGCCTTCGCCATCGGTATTCCTCCACATCTCTACGCATTTCACTGCTACACGTGGAATTCTACTTCCCTCTGACACACTCTAGTTAGACAGTTTCAAATGCACGTCCCAAGTTGAGCTCGGGTATCTCACATCTCACTTATCAAACCGTCCGCGCTCGCTTTACGCCCAGTAATTCCGATTAACGCGCGCACCCTACATATTACCGCGGCTTCGGCCACGTAGT
+
9@<C8C7<<EF,,,6@F,E9F9,666E<F@,6CFCGGGFGG+C7CCF<C@:FG,C96,9:CF<FCF9FF<EF<,667,,?=CEB<4@@,BCBF8,5AF,A,A,9FEEG@EFDECG,,C,4CE:49CFFGE=++9,@B,=D,,3@=9EG8F==DDCEF,EA=,=;EF8,2,@:D,?:DDF+=+8CCD88ACD===FCGG++3;+14?=6E5***+1+:++*1*3=8>A):45=@FB229(845;BF;;4C33?)/66(,64>((((-(((-863:(.).).).,3109((,(--((,-(.(-
@M04999:289:000000000-L3R54:1:1101:2682:10820 2:N:0:396
GAGTTGACTACCAGGGTATCTAATCCTGTTTGCTACCCACGCTTTCGAGCATGAACGTCAGTGTTATCCCAGGAGGCTGCCTTCGCCATCGGTATTCCTCCACATCTCTACGCATTTCACTGCTACACGTGGAATTCTACCTCCCTCTGACACACTCTAGTTAGACAGTTTCAAATGCACGTCCCAAGTTGAGCTCGGGGATTTCACATCTGACTTATCTAACCGTCTGCGCTCGCTTTACGCCCAGTAATTCCGATTAACGCTCGCACCCTACGTATTACCGCGGCTGCTGGCACGTAGT
+
CCCCCGGGGGGGGGGGGGGGGGGGGGGGGGGGGGGGGGGGGGGGGGGCGGGGGGGGGGGGGGGGGG<FGGGGGGGGGGGGGGGGGGGGGGGGGFGGGGGGGGGG?FGGGGGGGGGGGGGGGGGGGGGGGGGCGGCGGGGGGGGGGGGGFFDDCEGGGGGGGGGGFGGGGGGGGGFGFFFGGGGEEFFGFGGGGGDGCCDDEFFFFFFFEFFFFFFFFFA;FCCFFAAD4CA2249>@=D6@@D@F<DF9?ECEEFDFFF?C;0319:9>BFF?FFFFF?))916;;>FFFF08(1>??FF6
@M04999:289:000000000-L3R54:1:1101:19999:10822 2:N:0:396
GTGACGACTACCCGGGTATCTAATCCTGTTTGCTCCCCACGCTTTCGCATCTCAGCGTCAGTATCTGTCCAGAAGGCCGCCTTCGCCACCGGTATTCCTCCACATCTCTACGCATTTCACCGCTACACGTGGAATTCTACCTTCCTCTACAATACTCCAGATAACCAGTTTTAAGTGCAATTCCCAGGTTGAGCCCGGGGCTTTCACACCTAACTTAATTATCCGCCTACATGCCCTTTACGCCCAGTCATTCCGATTAACGCTCGCACCCTCCGTATTACCGCGGCTGCTGGCACGGAGT
+
CCCCCGGGGGGGGGGGGGGGGGGGGGGGGGGGGGGGGGGGGGGGGGGGGGGGGGGGGGGGGGGGGGGGGGGGGGGGGGGGGGGGGGGGGGGGGGGGGGGGGGGGFGGGGGGGGGGGGGGGGGGGGGGGGGGGCDFGGGFGCGGGGGGGGGGGGGGGGGGGGGGGGGGGEFGGGGGGFGFGGGFGGGGGGDCGGGGGGGGGFFFFFFFFFFDFFFFFFFFEFFFFFFFFFFFFFFFFF@EFF@;@B@06;>EFFFFB<<?AFFFF:9>FF>F?636:<<B2><309(0,7<:B0<748>6;8
@M04999:289:000000000-L3R54:1:1101:16930:10829 2:N:0:396
GGACTACAGGGGTATCTAATCCTGTTTGCTCCCCACGCTTTCGCATCTCAGCGTCAGTATCTGTCCAGAAGGCCGCCTTCGCCACCGGTATTCCTCCACATCTCTACGCATTTCACCGCTACACGTGGAATTCTACCTTCCTCTACAATACTCCAGATAACCAGTTTTAAGTGCAATTCCCAGGTTGAGCCCGGGGCTTTCACACCTAACTTAATTATCCGCCTACATGCCCTTTACGCCCAGTCATTCCGATTAACGCTCGCACCCTCCGTATTACCGCGGCTGCTGGCACGGAGTTAGC
+
CCCCCGGGGGGGGGGGGGGGGGGGGGGGGGGGGGGGGGGGGGGGGGGGGGGGGGGGGGGGGGGGGGGGGGGGGGGGGGGGGGGGGGGGGGGGGGGGGGGGGGGGGGGGGGGGGGGGGGGGGGGGGGGGGGGGGGGGGGGGGGGGGGGGGGGGGGGGDDGGGGGGFFGGGGGGGGGGFGFGGGFCFGGGGGGGGGGGGGCGFFFFFFFFFFFFFFCCEFFEEFFFDFFFFF9BFFFFFFFBFFFFFFFC?EFFD@DCFF96:BF>>F?218>::?BFFFFF(799B?:???B??6641:AB4
@M04999:289:000000000-L3R54:1:1101:15016:10835 2:N:0:396
AATGACTACTGGGGTATCTAATCCTGTTCGCTCCCCACGCTTTCGTCCATCAGCGTCAATCGGTATTTAGTAACCTGCCTTCGCAATCGGGGTTCTGTGTAATATCTATGCATTTCACCGCTACACTACACATTCCAGCTACTTCAGTACTATTCAAGATTAACAGTATCAACGGCAGTTCTACAGTTAAGCTGCAGGTTTTCACCGCTGACTTATCAACCCGCCTACGGACCCTTTAAACCCAATAAATCCGGATAACGCTCGCATCCTCCGTATTACCGCGGCTGCTGGCACGTAGTTT
+
CCCCCGGGGGGGGGGGGGGGGGGGGGGGGGGGGGGGGGGGGGGGGGGGGGGGGGGGGGGGGGGGFG9EGGGGGGGGGGGGGGGDEEGGGGGGGGGGGGGGGGGGGGGGGGGFGGGGGGGGGGGGGGGGGGGGGFFGGFGGGGCDFGGFFGGGGGGGGGFGGGFGGGGGGGCFGGGDEGFG7DGGGGGGGGGFGGG6CFFFFFFFFFFFFFBFBFFFCFFFFDFFFA>@D@DFFFB@EFFFFFFF?FFFFEEFBBFFFFFD01;6>9?;:>D?FFBFFAFD0;B09>>FF?(4,4<33(44)
@M04999:289:000000000-L3R54:1:1101:11404:10862 2:N:0:396
CTGGCGACTACCGGGGTATCTAATCCTGTTTGCTCCCCACGCTTTCGCATCTCAGCGTCAGTATCTGTCCAGAAGGCCGCCTTCGCCACCGGTATTCCTCCACATCTCTACGCATTTCACCGCTACACGTGGAATTCTACCTTCCTCTACAATACTCCAGATAACCAGTTTTAAGTGCAGTTCCCAGGTTGAGCCCGGGGCTTTCACACCTAACTTAATTATCCGCCTACATGCCCTTTACGCCCAGTCCTTCCGAGTAACGCTCGCACCCTCCGTATTACCGCGGCTGCTGGCACGGCGT
+
CCC<@EGGCFG,:76CFGGGFFEGGGFFGGFFFGGDGCF@FGGCEGCEECG<EEFGGFGGG6@CFFGGGGFACF,F@FEGGGEGGDDG@FC>C@B<FDEADDF8=FGGGGECEGCFEFEGGGGGGGGGGGD+6>3DFGGGFFGCFA@9FGFEGGGGGGGG8@A=3@9FE9,C,2=CCDCG?D@F?FC84@@@6@GGC*?CEB6FBABFF93BEFAFF66<+/)??4<@181;)6),.6);)(6:((4,2)4:A7:0(-.5<:>04(404(,8:?9(,,4466(12162,()4(-43(4(((
@M04999:289:000000000-L3R54:1:1101:11739:10877 2:N:0:396
GGGGACTACTCGGGTATCTAATCCTGTTCGCTACCCATGCTTTCGGACCTCAGCGTCAGTTACAGACCAGAGAGCCGCCTTCGCCACTGGTGGTCTTCCATATATCTACGCATTCCACCGCTACACATGGAGTTCCACTCTCCTCTTCTGCACTCACGAAAAACAGTTTCAGCTGCACTTCCCCGGTTAAGCCGAGGGCTTTCACAGCTGACTTGTTCTCCCGCCTGCGTTCGCTGTAGGCCCAATAAATCTGACCAACGCTTGCCCCCTACGTATTCCGCCGGCTGCTGGCTGTTCGGTT
+
-8A@6@FC<FGCE@C7<<FDFGGEEGGGGGFE66;CCCCAFCFGG+@C7FFE@<FFGGECFCCECFEFGGEF8E?FFG+C7<AFC,CGGGFF,?AF<EA5@AF<4@,FFDG:FFGEFFFBFGCGGFDGGC<9ADE;,,7@=@,@@FGFFGAFD9DG,@++6+@@8DGGA=FCGFGGB85C=DF7+4@53<=,A**9@C7C6*01B9FFB35B4@F:>+B7+((692@0(;@;;9<(67.A)5(2(/8>24<-.-)(,4?(,:63??)8(40(4,3)()-(,.-(2((33),4((().((--
@M04999:289:000000000-L3R54:1:1101:22336:10896 2:N:0:396
GACTACACGGGTATCTAATCCTGTTTGCTCCCCACGCTTTCGCATCTCAGCGTCAGTATCTGTCCAGAAGGCCGCCTTCGCCACCGGTATTCCTCCACATCTCTACGCATTTCACCGCTACACGTGGAATTCTACCTTCCTCTACAATACTCCAGATAACCAGTTTTAAGTGCAATTCCCAGGTTGAGCCCGGGGCTTTCACACCTAACTTAATTATCCGCCTACATGCCCTTTACGCCCAGTCATTCCGATTAACGCTCGCACCCTCCGTATTACCGCGGCTGCTGGCACGGAGTTAGCC
+
CCCCCGGGGGGGGGGGGGGGGGGGGGGGGGGGGGGGGGGGGGGGGGGGGGGGGGGGGGGGGGGGGGGGGGGGGGGGGGGGGGGGGGGGDGGGGGGGGGGFGGGGGGGGGGGGGGGGGGGGGGGGGGGGGGGGGGGGGGGGGGGGGGGGGGGGGGGGGGGGGGGGGGGGGGGGGGGGFGFGGGGGGGGGGGGGGGGGGGGGFFFFFFFFFFFEEFFACFF@FFFFFFEFEB@FFE>C@FFDFD@E4C<?E;,8@?EF?FBFFFBB><BFFF?BBF<>BB;31>>FFF>2<BFFFF0(49<)5
@M04999:289:000000000-L3R54:1:1101:2254:10926 2:N:0:396
GTGACTACCCGGGTATCTAATCCCATTCGCTCCCCTAGCTTTCGTCTCTCAGTGTCAGTGTCGGCCCAGCAGAGTGCTTTCGCCGTTGGCGTTCTTTCCGATCTCTCCGCATTTCACCGCTCCACCGGAAATTCCCTCTGCCCCTACCGTACTCCAGCTTGGTAGTTTCCACCGCTTGTCCAGAGTTTAGCCCTGGGATTTGACGCCGGACTTAAAAAGCCACCTACAAACGCATTACGTCCAATCATTCCGGATAACGCTCGCATCCTCTGTATTACCTAGCCTGCTGACACGGAGTTAC
+
@A,BBFECE<6@@676EFE<6C<-6C<CC:6;CC@,@<<@BFEGC7FF@<@EFGE,<666C6@7@@6B,,:E,AFDAF,@FFG:@48C,,+8+8,?C??:BFBFFF,4@FCC@??EFG:8F>4AFGC7+F:EFE=EGCD8,@F+AFFGGD?E+218>DE96@FFGG;27,7@69D+5CFGGG9,,,5,32E7F:C*;7F*@+18?*))/9,78+3;)/8;;(,4@F;@8<8?0((/4:?713-4)())).6(3124>2(4((,2--43.).4:<5)2<))))(.)(4:>)())((,-,())
@M04999:289:000000000-L3R54:1:1101:5154:10934 2:N:0:396
GAAGACTACTGGGGTATCTAATCCTGTTTGCTACCCACGCTTTCGAGCATGAACGTCAGTGTTATCCCAGGAGGCTGCCTTCGCCATCGGTATTCCTCCACATCTCTACGCATTTCACTGCTACACGTGGAATTCTACCTTCCTCTACAATACTCTAGTTAACCAGTTTTAAGTGCAATTCCTAGGTTGAGCCCAGGGCTTTCACACCTAACTTAATTATCCGCCTACATGCCCTTTACGCCCAGTCATTCCGATTAACGCTCGCACCCTCCGTATTACCGCGGCTGCTGGCACGGAGTTT
+
CCCCCGFGGGGFGGGGGGGGGGGGGGGGGGGGGGGGGGGGGGGGGGGGGGGGGGFGGGGGGGGFGGGGGGGGGGGGGGGGGGGGGGGGGGGGGGGGGGGGGGGGGGGGGGGGGGGGGGGGGGGGGGGGGGEFGGGGFGGGGGGGGGGGGGGGGFGGGGGGGGGGGGGGGGGGGGGGFGFGGGGGG?FGGGGGG6FG6CGCFBFFFFFFFFFFEFFFFCFFFFFFFFFBEF@EEBFBEFFFD>AADBBFF?EFF9>FFE=D21;996:9DF??>;(6@<C<69>669B6:3030)(71((,)
@M04999:289:000000000-L3R54:1:1101:3929:10948 2:N:0:396
CGCACGACTACCCGGGTATCTAATCCTGTTCGCTCCCCACGCTTTCGTCCATCAGCGTCAATCGGTATTTAGTAACCTGCCTTCGCAATCGGGGTTCTGTGTAATATCTATGCATTTCACCGCTACACTACACATTCCAGCTACTTCAATACTATTCAAGATTAACAGTATCAACGGCAGTTCTACAGTTAAGCTGCAGGTTTTCACCGCTGACTTATCAACCCGCCTACGGACCCTTTAAACCCAATAAATCCGGATAACGCTCGCATCCTCCGTATTACCGCGGCTGCTGGCACGGAGT
+
CCCCCGGGGGGGGGGGGGGGGGGGGGGGGGGGGGGGGGGGGGGGGGGGGGGGGGGGGGGGGGGGGGGGGGGGGFGGGGGGGGGGGGGGGGGGGGGGGGGGGGGGGGGGGGGGGGGGGGGGGGGGGGGGGGGGGGGGGGGGGGGGGGGGGGGGGGGGGGGGGGGGGGGGGGGGGGGGFGFGGGGGGGGFGGGGGGGGGGGGFFFFFFFFAFFFFFFFFFFFFDFFFFFF?FD?DFFFFFFF?>EFFFFFF8CFFFFFFF64?B>:BF>FFFFFBFFF?BFBF2(4>,4>BF08018B?6094
@M04999:289:000000000-L3R54:1:1101:28653:10949 2:N:0:396
GGCTGACTACTGGGGTATCTAATCCTGTTTGCTACCCACGCTTTCGAGCATGAACGTCAGTGTTATCCCAGGAGGCTGCCTTCGCCATCGGTATTCCTCCACATCTCTACGCATTTCACTGCTACACGTGGAATTCTACCTCCCTCTGACACACTCTAGTTAGACAGTTTCAAATGCACGTCCCAAGTTGAGCTCGGGGATTTCACATCTGACTTATCTAACCGTCTGCGCTCGCTTTACGCCCAGTAATTCCGATTAACGCTCGCACCCTACGTATTACCGCGGCTGCTGGCACGTAGTT
+
C<BCCGFGGGGGGGGGGGGGGGGGGGGGGGGGGGGGGGGGGGGGGGGGGGGGGGGGGGGGGDFGGGGGGGGGGGDGGGGGGGGGGGGGGGGGGGGGGGGGGGGDGGGGGGGGGGGGGGGGGGGGGGGGGGGGGFFGGFFGGGGGGGGGGGGGGCEGGGGFFGGEACFFGGGFGGGGFGFGGGGGGFGDGGGGF9FGGGG+9AC?FFFFFFCEEFFFFFF<FFFBAAFFC9ABD@@FFFCA9>>BDFFF?CCE9;????EE;@?F>@9>><<:?:?D2(4A400199;BFFFFB(41(.186
@M04999:289:000000000-L3R54:1:1101:26022:10965 2:N:0:396
ACTCTGACTACTCGGGTATCTAATCCTGTTTGCTCCCCACGCTTTCGCATCTCAGCGTCAGTATCTGTCCAGAAGGCCGCCTTCGCCACCTGTATTCCTCCACATCTCTACGCATTTCACCGCTACACGTGGCATTCTACCTTCCTCTACCATGCTCTAGTTAACCAGTTTTAAGTGCAATTCCTAGGTTGAGCCCAGGTCTCTCACACCTAACTTAATTATCCGCCTACATGCCCTTTACGCCCAGTCATTCCGATTAACGCTCGCACCCTCCGTCTTACCGCGGCTGCCGGCCGGTAGT
+
--@BCC,6@CED<C@:EGEC<C,6@6EFEF@<F@,@9F,6+@@,9E@,::@6@<,,@F7F,E@FG@9C,:CFD,EB,44F4:4@,B=F@F,655C5FG,C,E8,4,494E?,6?@=@?9,,868=:?<:4=:+,C=EDFGGG;=EAF=,4,,;,,4@@=D:,=:E+2@E,,@6,+,4D99+8DDG8ECA2=,@@79DCFCA1+4;?C5@AD5@FF6@@=;+0;*-::@A>@E<37)0).1>----5(7>B<*084@0(()/31(6>069>?F?(,-(.(59.(14(1(20((43(((-,4)
@M04999:289:000000000-L3R54:1:1101:3075:10965 2:N:0:396
GGACTACCGGGGTATCTAATCCTGTTTGCTCCCCACGCTTTCGCATCTCAGCGTCAGTATCTGTCCAGAAGGCCGCCTTCGCCACCGGTATTCCTCCACATCTCTACGCATTTCACCGCTACACGTGGAATTCTACCTTCCTCTACAATACTCCAGATAACCAGTTTTAAGTGCAATTCCCAGGTTGAGCCCGGGGCTTTCACACCTAACTTAATTATCCGCCTACATGCCCTTTACGCCCAGTCATTCCGATTAACGCTCGCACCCTCCGTATTACCGCGGCTGCTGGCACGGAGTTAGC
+
CCCCCGGFFGGGGGGFGGGGGGFGGGGGGGGGGGGGGGGGGGGGGBFCFFGGG@CCEFGGGGGGGGGGGGGGGGGGGGCFFGGGGEGGFEGGGFFGGGGGFCGGGGGGGGGEGGGGGGDGGGGGGGGGGGGCFFGGG?D,DGFGGGGGGGGGGFGGGGGGGGFGFFFGGGFGGGGGFGFGGFDFFGFGG?FFEGE47DGGFFFFFFFF:@FEEFFCCFFFEDF@6@FECE=@F3;EFFFDFD?E<AEFE<;;D?B>DFBFF09612:<B034?FBAA<B>>;BBFB)576:?0(,--4<92
@M04999:289:000000000-L3R54:1:1101:12366:10981 2:N:0:396
TGACTACTGGGGTATCTAATCCTGTTCGCTCCCCACGCTTTCGTCCATCAGCGTCAATCGGTATTTAGTAACCTGCCTTCGCAATCGGGGTTCTGTGTAATGTCTATGCATTTCACCGCTACACTACACATTCCAGCTACTTCAATACTATTCAAGATTAACAGTATCAACGGCAGTTCTACAGTTAAGCTGCAGGTTTTCACCGCTGACTTATCAACCCGCCTACGGACCCTTTAAACCCAATAAATCCGGATAACGCTCGCATCCTCCGTATTACCGCGGCTGCTGGCACGGAGTTAGC
+
CCCCCGGGGGGGGGGGGGGGGGGGGGFGGGGGGGGGGGGGGGGGGGGGGGGGGGGGGGGGGGGGGGGGGGGGGGGGGGGGGGGGGGGGGGGGGGGGGGGFCGGGGGGGGGGGGGGGGGGGGGGGGGGGGGGGGGGGGGFGGGGGGGGGGGGGGFFGADFGGGGGGGGGGGGGGDGGFFFGGGGGGGGGGFFGGGGGGFGGFFF5@EFF>DFFFFFFFFFFFFFADFF=@BBFBBEF<=EAFFFFFFFFFFF@6@FFF@>D;B99:BFFDF>::??FFFF9>BFBFFFF?FBFF0;B??F<5
@M04999:289:000000000-L3R54:1:1101:12212:10989 2:N:0:396
TCACGACTACACGGGTATCTAATCCTGTTTGCTACCCACGCTTTCGAGCATGAACGTCAGTGTTATCCCAGGAGGCTGCCTTCGCCATCGGTATTCCTCCACATCTCTACGCATTTCACTGCTACACGTGGAATTCTACCTCCCTCTGACACACTCTAGTTAGACAGTTTCAAATGCACGTCCCAAGTTGAGCTCGGGGATTTCACATCTGACTTATCTAACCGTCTGCGCTCGCTTTACGCCCAGTAATTCCGATTAACGCTCGCACCCTACGTATTACCTCGGCTGCTGGCACGTAGTT
+
CCCCCGGGGGGGGGGGGGGGGGGGGGGGGGGGGGGGGGGGGGGGGGGGGGGGGGGGGGGGGGGGGGGGGGGGGGGGGGGGGGGGGGGGGGGGGGGGGGGGGGGGGGGGGGGGGGGGGGGGGGGGGGGGGGGGGGGGGGGGGGGGGGGGGGGGGGGGGGGGGGGFGGGGGGGGGGGGFGFGGGGGGGGGGGGGGGGGGGGGFFFFFFFFFFFFFFFFFFFFFFFF=DFFF9B@FFFFFFFF?F9BFFFFFFFFFFFFFFFFD@F?F99>>(416<:<ABFAA))80::66>:(87??22??6
@M04999:289:000000000-L3R54:1:1101:20908:11021 2:N:0:396
GACTACTAGGGTATCTAATCCTGTTCGCTCCCCACGCTTTCGTCCATCAGCGTCAATCGGTATTTAGTAACCTGCCTTCGCAATCGGGGTTCTGTGTAATATCTATGCATTTCACCGCTACACTACACATTCCAGCTACTTCAATACTATTCAAGATTAACAGTATCAACGGCAGTTCTACAGTTAAGCTGCAGGTTTTCACCGCTGACTTATCAACCCGCCTACGGACCCTTTAAACCCAATAAATCCGGATAACGCTCGCATCCTCCGTATTACCGCGGCTGCTGGCACGGAGTTAGCC
+
@CCCCGGGGGGGGGGGGGGGGGGGGGGGGGGGGGGGGGGGGGGGGGGGGGGGGGGGGGGGGGGGGGGGGGGGGGGGGGGGGGGGGGGGGGGGGGGGGGGGGGGGGGGGGGGFGGGGGGGGGGGGCFGGGGGGGGGGGGGGGGFGGGGGGGGGGFG8FGGGGGGGCDGFGGGGGGGFFGFGGGGGGGGGGGGDFGGGGGGGFFFAEFFFFFFCEFFFFFB>EBFFFF=@992>=FFFCE@EF<FFA3<CEF>FDD4),4<@9@>?F:8AF0,47?A9<(99,3;;<0.8????(47?346<7
@M04999:289:000000000-L3R54:1:1101:26824:11049 2:N:0:396
TTGACTACGAGGGTATCTAATCCTGTTCGCTCCCCACGCTTTCGTCCATCAGCGTCAATCGGTATTTAGTAACCTGCCTTCGCAATCGGGGTTCTGTGTAATATCTATGCATTTCACCGCTACACTACACATTCCAGCTACTTCAATACTATTCAAGATTAACAGTATCAACGGCAGTTCTACAGTTAAGCTGCAGGTTTTCACCGCTGACTTATCAACCCGCCTACGGACCCTTTAAACCCAATAAATCCGGATAACGCTCGCATCCTCCGTATTACCGCGGCTGCTGGCACGGAGTT
+
CCCCCGGGGGGGGGGGGGGGGGGGGGGGGGGGGGGGGGGGGGGGGGGGGGGGGGGGGGGGGGGDGGGGGGGGGGGGGGGGGFGGGGGGGGGGGGGGGGGGGGGGGGGGFGGGGGGGGGGGGGGGGGGGGGGGGGGGGGGGGGGGGGGCGGGGGGGGGGGGGGGGGGGGGGGGGEGGFGFGGGGGGGGGDGFGGGGGGGGGFFFFFFFFFFFFFFFFFCFFBFF@FFFF?5@BDFFFFFCFDFFFFFFFFFFF>0?@FF?604>>9BFBFBF>B6?F)<<?FFFBF0:?7(427?>6>??
@M04999:289:000000000-L3R54:1:1101:6580:11117 2:N:0:396
GGGGCGACTACCGGGGTATCTAATCCTGTTTGCTCCCCACGCTTTCGCATCTCAGCGTCAGTATCTGTCCAGAAGGCCGCCTTCGCCACCGGTATTCCTCCACATCTCTACGCATTTCACCGCTACACGTGGAATTCTACCTTCCTCTACAATACTCCAGATAACCAGTTTTAAGTGCAATTCCCAGGTTGAGCCCGGGGCTTTCACACCTAACTTAATTATCCGCCTACATGCCCTTTACGCCCAGTCATTCCGATTAACGCTCGCACCCTCCGTATTACCGCGGCTGCTGGCCCGGAGT
+
CCCCCGGGGGFFGGGGGGGGGGACEFGGGGGGGGGGGGGGGGGGGGGGGGGGGGGGGGGGGGGGGGGGGGGGGGGGGGGGGGGGGGGGGGGGGGGGGGGFGFGGGGGGGFGGGGGGGGGGGGGGGGGGGGGGGGGGGGGGGGGGGGGGGGCFGGGGGGGGGGGGGGGGGEFAFGGGFGAFGGGFGGGGFFGGGGGGGDDDBEFFFFFFFFFFFFFFFFF?FC?EF?DF0@@FCE@=1:8B43:>FBF??FA<25:<F<B<A168:>(,92<0:0-44:?26A0((2970,8)40(--,21-
@M04999:289:000000000-L3R54:1:1101:7032:11121 2:N:0:396
ACGACTACTGGGGTATCTAATCCTGTTCGCTCCCCACGCTTTCGTCCATCAGCGTCAATCGGTATTTAGTAACCTGCCTTCGCAATCGGGGTTCTATGTAATATCTATGCATTTCACCGCTACACTACACATTCCAGCTACTTCAATACTATTCAAGATTAACAGTATCAACGGCAGTTCTACAGTTAAGCTGCAGGTTGTCACCGCTGACTTATCAACCCGCCTACGGACCCTTTAAACCCTATAAATCCGGATAACGCGCGCATCCTCCGTATTACCGCGTCTGCTGGCACGGAGTT
+
CCCCCGGGGGCCCF@<FFC@FE9FACC6B+,;@DCFGGG:FFG@GEGEFF9<@EFGG7FFG7FC@C9FFDFGCFGGG8CFGGCFFE8<CGG@@FGFECFDFFEGGGGFGF,45EFFDGGGGGG:8EFGFGGD9;CF9FFGGCCFF;;,@DCEAFD=CEGFGGGGGFGA:EFFE6=69+BFFFGFDFG7DEFGEFG?CC;+<8BBFFF>5ACA@F>+>FFFF>))82>(((>@=353CEC0(6(/6;3))/51;;?2)=76(439>09>)-8>267(<4)(21,33364:(((289BB1(
@M04999:289:000000000-L3R54:1:1101:19189:11198 2:N:0:396
GACTACTAGGGTATCTAATCCTGTTCGCTACCCATGCTTTCGAACCTCAGCGTCAGTTACAGACCAGAGAGCCGCCTTCGCCACTGGTGTTCTTCCATATATCTACGCATTCCACCGCTACACATGGAGTTCCACTCTCCTCTTCTGCACTCAAGCAAAACAGTTTCAGCTGCACTTCCCCGGTTAAGCCGAGGGCTTTCGCAGCTGACTTGTTCTCCCGCCTGCGTTCGCTTTACGCCCAATAAATCCGGACAACGCTTGCCACCTACGTATTACCGCCGCTGCTGGCACGTAGTTAGCC
+
CCCCCGGGFGGGFGGGGGGGGGGGGFGGGGGGGGCEFFFFGG@FGGGGGGGGGGGDFFGFF<<FGGGDGGGGGGGGGGGGGGDG<FGGGGGGGFGGGGCFFGGGGGGGGGCDFFGGGGGGGFGCFGFDEFFGGGGGGBFGGGGGGGFFFGGFFFF,==DDGGDF;FGGFGGGGGGGFGF6@CDGEDEGGFEGG5:DFFGF>DA>B6FA@EE@C4=A?FFFF@F2BF@(463;<D<ED6>3203)7.9CEB9?>96(9BB?6:?2)14(4<B<B2<)44((4((4435BF:36(,,,-45A4
@M04999:289:000000000-L3R54:1:1101:3025:11212 2:N:0:396
ATGGACTACAGGGGTATCTAATCCTGTTTGCTACCCACGCTTTCGAGCATGAACGTCAGTGTTATCCCAGGAGGCTGCCTTCGCCATCGGTATTCCTCCACATCTCTACGCATTTCACTGCTACACGTGGAATTCTACCTCCCTCTGACACACTCTAGTTAGACAGTTTCAAATGCACGTCCCAAGTTGAGCTCGGGGATTTCACATCTGACTTATCTAACCGTCTGCGCTCGCTTTACGCCCAGTAATTCCGATTACCGCTCGCACCCTACGTATTACCGCGGCTGCTGGCACGTAGTT
+
CCC8CGGGGGGFEEGGGGGGGGGDGGGFGGGGGGGGGGGGGGGFEF8FGGFGFGGGGGGGGGGFGGGGGGGGGGGGGGGGCFGGGGGGGGGGGGGFFGGGFFEFEFGFGGDFFGGGGGGGGGFGGGGFGEDF9DGGGGGGGGGGGFGGGGGGG8EGFDFFGGGGGFEGFGGEGGGFDDDFGGGA68EFAADGFGGG67?CFFFFFFF>EEEFFFFFFFF@FCA9@BFEAAA2@>D=>=CBF2(68@<6E<CCE?;?;).66BFBF9>1:60(-:?A49AB09,((141480:(5:F(1:)
@M04999:289:000000000-L3R54:1:1101:2751:11261 2:N:0:396
CCGACTACAAGGGTATCTAATCCTGTTTGCTCCCCACGCTTTCGCATCTCAGCGTCAGTATCTGTCCAGAAGGCCGCCTTCGCCACCGGTACTCCTCCACATCTCTACGCATTTCACCGCTACACGTGGAATTCTACCTTCCTCTACAATACTCCAGATAACCAGTTTTAAGTGCAATTCCCAGGTTGGGCCCGGGGCTTTCACACCTAACTTAATTATCCGCCTACATGCCCTTTACGCCCAGTCATTCCGATTAACGCTCGCACCCTCCGTATTACCGCGGCTGCTGGCACGTAGTT
+
CCCCCGGGGGGGGGGGGGGGGGGGGGGGGGGGGGGGGGGGGGGGGGGGGGGGGGGGGGGGGGGGGGGGGGGGGGGGGGGGGGGGGGGGGGGGGGGGGGGGGFGGGGGGGGGGGGGGGGGGGGGGGGGGGGGGGGGGGGGGGGGGGGGGGGGGGGGGFGGGGGGGGGGGGGGGGGGFFGFGGGGGGGGGGGGGGGGGGGG7AFCFFFFFFFFFCFFFFFFFFFFFFFFFFFFFFE@@CC6EFBF@EF;EECEF@D1?BFF966>>9>>:B??B6???BFF6>;B6196?F0?F??(41:<
@M04999:289:000000000-L3R54:1:1101:19722:11280 2:N:0:396
GTGACTACACGGGTATCTAATCCTGTTTGCTCCCCACGCTTTCGCATCTCAGCGTCAGTATCTGTCCAGAAGGCCGCCTTCGCCACCGGTATTCCTCCACATCTCTACGCATTTCACCGCTACACGTGGAATTCTACCTTCCTCTACAATACTCCAGATAACCAGTTTTAAGTGCAATTCCCAGGTTGAGCCCGGGGCTTTCACACCTAACTTAATTATCCGCCTACATGCCCTTTACGCCCAGTCATTCCGATTAACGCTCGCACCCTCCGTATTACCGCGGCTGCTGGCACGGAGTTAC
+
CCCCCGGGGGGGGGGGGGGGGGGGGGGGGGGGDGFGGGGGGGGGGGGGGGGGGGGGGGGGGGGGGGGGGGGGGGGGGGGGGGGGGGGGGGGGGGGGGGGGGGGGGGGGGGGGGGGGGGGGGGGGGGGDGGGGGGGGGGGGGGGGGGGGGGGGGGGGGGGGGGGGGGAEGGGGGGGGFFFGGGGGGGGGCGGGGGGGDG>DFFFFFFFFFFFFFFFFFFFFFDFF@DDFECE@@EDFEFFFFBD;EEFFFFEE@D@FFFFBFFFF>FF12:?FFBBFBBD09>0;9148?8?B?:9>(8:9)
@M04999:289:000000000-L3R54:1:1101:10298:11309 2:N:0:396
GACTACACGGGTATCTAATCCTGTTCGCTCCCCACGCTTTCGCTCCTCAGCGTCAGTGACGGCCCAGAGACCTGCCTTCGCCATCGGTGTTCTTCCCGATATCTACACATTCCACCGTTACACCGGGAATTCCAGTCTCCCCTACCGCACTCCAGTCCGCCCGTACCCGGCGCCGATCCACCGTTAAGCGATGGACTTTCACACCAGACGCGACGAACCGCCTACGAGCTCTTTACGCCCAATAAATCCGGATAACGCTTGCACCCTACGTATTACCGCGGCTGCTGGCACGTAGTTAGCC
+
CCCCCGGGGGGGGGGGGGGGGGGGGGGGGGGGGGGGGGGGGGGGGGGGGGGGGGGGGGGGGGGGGGGGGGGGGGGGGGGGGGGGGGGGGGGGGGGGGGGGGGGGGGGGGGGGGGGGGGGGGGGGGGGGGGGGFFFGGGGGGGGGGGGGGGGGGGGGGGGGGGGGGGGGGGGGGGGGFGF4FGGGGDFFCE5CECEFGGGGFFCFFFF47>F;>B@B9BFBFF:::?::;;D<AB<A<B;BB::0)).6?96((46>?9004(,50<?BF??FB?AAAF69996(32)(-()(,3(4).697
@M04999:289:000000000-L3R54:1:1101:23978:11321 2:N:0:396
ACTGACTACACGGGTATCTAATCCTGTTTGCTCCCCACGCTTTCGCATCTCAGCGTCAGTATCTGTCCAGAAGGCCGCCTTCGCCACCGGTATTCCTCCACATCTCTACGCATTTCACCGCTACACGTGGAATTCTACCTTCCTCTACAATACTCCAGATAACCAGTTTTAAGTGCAATTCCCAGGTTGAGCCCGGGGCTTTCACACCTAACTTAATTATCCGCCTACATGCCCTTTACGCCCAGTCATTCCGATTAACGCTCGCACCCTACGTATTACCGCGGCTGCTGGCACGGAGTTC
+
CCCCCGGGGGGGGGGGGGGGGGGGGGGGGGGGGGGGGGGGGGGGGGGGGGGGGGGGGGGGGGGGGGGGGGGFFDGGGGGGGGGGGEEFFGGGGGGGGGGGGGGGFGGGGGGGGDGGGGGGGGGGGFGGGGGGGFFGGGFGGGGGGFEGFGGGGGGGGGGGGDGGGGGGGGGGGGFGFFFGGGGGGFFGGC@F7FGDDGGGFFFFFFFFFFFFCA88CBFCF?=BF=5>>?E3@D@FFFFB?B01=EFE?EFFF030(?EFF?<BBBFFFFB0(,,:?FFA1>>;>>9:?:BF?21(-(4:)
@M04999:289:000000000-L3R54:1:1101:26730:11324 2:N:0:396
CGAGACTACCCGGGTATCTAATCCTGTTTGCTACCCACGCTTTCGAGCATGAACGTCAGTGTTATCCCAGGAGGCTGCCTTCGCCATCGGTATTCCTCCACATCTCTACGCATTTCACTGCTACACGTGGAATTCTACCTCCCTCTGACACACTCTAGTTAGACAGTTTCAAATGCACGTCCCAAGTTGAGCTCGGGGATTTCACATCTGACTTATCTAACCGTCTGCGCTCGCTTTACGCCCAGTAATTCCGATTAACGCTCGCACCCTACGTATTACCGCGGCGGCGGGCACGTAGTT
+
CCCCCGGGGGGGGGGGGGGGGGGGGGGGGGGGGGGGGGGGGGGGGGGGGGGGGGGGGGGGGGGGGGGGGGGGGGGGGGGGGGGDGGGGGGGGGGGGFGGGGGGGGGGGGGDGGGGGGGGGGGGGGGGGGGEFGGGFGGCGGGGGGGGGGGGGGGDFFGFGFDEFFFFGEGGGGGGGFG?GGGGFBDEFFEFGGGCC>DDGFFFFFFFFFFECFCFCCFFFFDFAAFBA)8=@@B=2BEFFFFF;DEE35.771((41)7;(,8129>FBFFB0(4<,4<6(33((-((((49>F2<02?)
@M04999:289:000000000-L3R54:1:1101:17562:11330 2:N:0:396
TTTGACTACTGGGGTTTCTAATCCTGTTTGCTCCCCACGCTTTCGCATCTCAGCGTCCGTATCTGTCCAGCAGGCCGCCTTCGCCACCGGTATTCCTCCACATCTCTACGCATTTCACCGCTACACGTGGATTTCTACCTTCCTCTACAATACTCCAGATAACTAGTTTTAAGTGCAATTCCCAGGTTGAGCCCGGGGCTTTCACACTTAACTTATTTATCCGCCTACTTGCCCTTTACTCCCACTCATTCCGATTCCCGCTCGCACCCTCCTTATTACCGCGGCTCCTGCCAGTGTGTTC
+
-AA@,EF9F<<<CC++8CFFGGFGGG@FF@<CFECFE+@@@:@;,:,,6,@,<8+C@+8F,CFCD6,CFF8E8FCFF+@FG9FGF:FEC+@F,?,9E9<EEEE@,AFGFC7+@CF,AFGEG@+4,A?F8:7,8>;FEBAFD@E899=,3@3,,@?8E,,@,@F,@=,2@:E,E:=6+BD++2+4>+5,41@C,+*300C*//9:++;*16*:?8*+9+=/BE22/5(5>?)743=;3).+/60((((/9CC?(//;))),,43,1,390(-(()).6>DAB;(,-((-.2(.)))))).4-
@M04999:289:000000000-L3R54:1:1101:27256:11332 2:N:0:396
AGGACTACAAGGGTATCTAATCCTGTTCGCTCCCCACGCTTTCGTCCATCAGCGTCAATCGGTATTTAGTAACCTGCCTTCGCAATCGGGGTTCTGTGTAATATCTATGCATTTCACCGCTACACTACACATTCCAGCTACTTCAATACTATTCAAGATTAACAGTATCAACGGCAGTTCTACAGTTAAGCTGCAGGTTTTCACCGCTGACTTATCAACCCGCCTACGGACCCTTTAAACCCAATAAATCCGGATAACGCTCGCATCCTCCGTATTACCGCGGCTGCTGGCACGGATTT
+
CCCCCGGGGGGGGGGGGGGGGGGGGGGGGGGGGGGGGGGGGGAFGGGGGGGGGGGGGGGGGGGGFGGGGGGGGGGGGGGGGGGGGGGGGGGGGGGGGGGGGGGGGGGGGGGGGGGGGGGGGGGGGGGGGGGFFGGGGGGGGGGGGGGGGGGGGGGGFGFGGGGGGGGGGGGGGGGGFDFGGGGGGGGGGGGFGFGGGGGFFFFFFFFFBAFBEFFFFFFBFFFFD>BD@DFF?BFBFFFFFFDFFFFFFFFFFFFFFF?F?DF;6?9?BFFFBFF0<<AB>9>F>>BFFBFFBFFF(-,
@M04999:289:000000000-L3R54:1:1101:17202:11346 2:N:0:396
TCGACTACCGGGGTATCTAATCCTGTTCGCTCCCCACGCTTTCGTCCATCAGCGTCAATCGGTATTTAGTAACCTGCCTTCGCAATCGGGGTTCTGTGTAATATCTATGCATTTCACCGCTACACTACACATTCCAGCTACTTCAATACTATTCAAGATTAACAGTATCAACGGCAGTTCTACAGTTAAGCTGCAGGTTTTCACCGCTGACTTATCAACCCGCCTACGGACCCTTTAAACCCAATAAATCCGGATAACGCTCGCATCCTCCGTATTACCGCGGCTGCTGGCACGGAGTT
+
CCCCCGGGGGGGGGGGGGGGGGGGGGGGGGGGGGGGGFGGGGGGGGGGGGGGGGGGGGGGGGGGGGGGGGGFFGGGGGGGGGGG:FGGGGGGGGGGGGGGFGGGGGGGGGGGGGGGGGGGGGGGGGGGGGGGGGGGFGGGGGFGGGGGGGGGFGGGGGGGGGGGGGGGGGGGD>DGBGFGGGGGFGGGGGGGGGGGGGGGFFFFF5@EFFFFFFFFFFFFB=@>@FD92669DFFFECFFD;<1:8;>E?59(;DF<?(3?BFFF?>?FF0(,8039<4?F1>6996?0(4:766>9::
@M04999:289:000000000-L3R54:1:1101:20581:11370 2:N:0:396
GACTACACGGGTATCTAATCCTGTTCGCTCCCCACGCTTTCGCTCCTCAGCGTCAGTGACGGCCCAGAGACCTGCCTTCGCCATCGGTGTTCTTCCCGATATCTACACATTCCACCGTTACACCGGGAATTCCGGTCTCCCCTACCGCACTCCAGTCCGCCCGTACCCGGCGCCGATCCACCGTTAAGCGATGGACTTTCACACCAGACGCGACGAACCGCCTACGAGCTCTTTACGCCCAATAAATCCGGATAACGCTTGCACCCTACGTATTACCGCGCGTGCTGGCACGTCGTTAGCC
+
CCCCCGGGGGGGGGGGGGGGGGGGGGGGGGGGCGGGGGGGGGGGGGGGGGGGGGGGGGGGGDGGGGGGGGGGGGGGGGGGGGGGGGGGGGGGGGGGGGDGEGGGGGGGGGFEDGGGGGGGGGGGGGGGGGGGGGGGGGGGGGCGGGGGGGGGGGGGFGGGGGGGGGGGGGGGGGDC>D>GFGGGGGGGGGDFGEGFG4DGAAFFFFF>0;FF>FFFFEFFFFFFF2:?(37)3>>>??>FFFFF79><?>908?F24746?FFFFFF??0<DA?A9<?90((,-44)76?<6((-212(42
@M04999:289:000000000-L3R54:1:1101:22171:11384 2:N:0:396
TACTGACTACTGGGTATCTAATCCTGTTCGCTCCCCACGCTTTCGTCCATCAGCGTCAATCGGTATTTAGTAACCTGCCTTCGCAATCGGGGTTCTGTGTAATATCTATGCATTTCGCCGCTACACTACACATTCCAGCTACTTCAATACTATTCAAGATTAACAGTATCAACGGCAGTTCTACAGTTAAGCTGCAGGTTTTCACCGCTGACTTATCAACCCGCCTACGGACCCTTTAAACCCAATAAATCCGGATAACGCTCGCATCCTCCGTATTACCGCGGCTGCTGGCACGGAGTT
+
CCCCCGGGGGGGGGGGGGGGGGGGGGGGGGGGGGGGGGGGGGGGGGGGGGGGGGGGGGGGGGGGGGGGGGGGGGGGGGGGGGGGGGGGGGGGGGGGGGGGGGGGGGGGGGGGGGGGGGGGGGGGGGGGGGGGGGGGGGGGGGGGGGGGGGGGGGGGGGGGGGGGGGGGGGGGGGGGFGFGGGGGGGGGGGGGGGGGGGGD7?FFFFFFFFFFFFFFFFFBADBFFF@FF9@FFFF;@<EFFFFFFFFFEFFEF1@FDFF19B?9BFFFFFFF>F<FFFFAFFF996;FF?:BF??926<B
@M04999:289:000000000-L3R54:1:1101:4829:11393 2:N:0:396
AGACTACCCGGGTATCTAATCCTGTTTGCTACCCACGCTTTCGAGCATGAACGTCAGTGTTATCCCAGGAGGCTGCCTTCGCCATCGGTATTCCTCCACATCTCTACGCATTTCACTGCTACACGTGGAATTCTACCTCCCTCTGACACACTCTAGTTAGACAGTTTCAAATGCACGTCCCAAGTTGAGCTCGGGGATTTCACATCTGACTTATCTAACCGTCTGCGCTCGCTTTACGCCCAGTAATTCCGATTAACGCTCGCACCCTACGTATTACCGCCGCTGCTGGCACGTAGTTAGC
+
CCCCCGGGGGGGGDGGGGGGGGGGGGGGGGGGGGGGGGGGGGGGGGGGGGGGGGGGGGGGGGGGGGGGGGGGGGGGGGGGGGGGGGGGGGGGGGGGGGGGGGGGGGGGGGGGGGGGGGGGGGGGGGGGGGGGGGGGGGGGGGGGGGGGGGGGGGGGGGGGGGGGGGGGGGGGGGGGFGFDGGGGGGGGGGGGEGGGGGGGFFFFFFFFFFFFFFFFFFFF>AAF9EAFFFB@FBDCCDFDFFFFFFFFFEEFFFDCFFFFF;FBF9<B:BBBFFFFFFF9(414>>?B?F?BB?11(64<4
@M04999:289:000000000-L3R54:1:1101:15756:11403 2:N:0:396
CGACTACTGGGGTATCTAATCCTGTTTGCTCCCCACGCTTTCGAGCATGAACGTCAGTGTTATCCCAGGAGGCTGCCTTCGCCATCGGTATTCCTCCACATCTCTACGCATTTCACTGCTACACGTGGAATTCTACCTCCCTCTGACACACTCTAGTTAGACAGTTTCAAATGCACGTCCCAAGTTGAGCTCGGGGATTTCACATCTGACTTATCTAACCGTCTGCGCTCGCTTTACGCCCAGTAATTCCGATTAACGCTCGCACCCTACGTATTACCGCGGCTGCTGGCACGTAGTTAGC
+
CCCCCGGGGGGGGGGGGGGGGGGGGGGGGGGGGGGGGGGGGGGGGGGGGGGGGGGGGGGGGGGGGGGGGGGGGGGGGGGGGGGGGGGGGGGGGGGGGGGGGGGGGGGGGGGGGGGGGGGGGGGGGGGGGGGGGGGGGGGGGGGGGGGGGGGGGGGGGFGGGGGGGGGGGGGGGGGGFFFDCDFEGGGGGGGGGGGGGGGGFFAFFFFFFFFAEFFFFFFDFFDFFFFFFFFFFFFFFD9B00(/66CEEFFFFDFEF<9;F@09BFBFFFFF>>0A<B:;;FFFBFF02((.820<?FFA2
@M04999:289:000000000-L3R54:1:1101:18400:11411 2:N:0:396
TTGACTACTGGGGTATCTAATCCTGTTTGCTCCCCACGCTTTCGCATCTCAGCGTCAGTATCTGTCCAGAAGGCCGCCTTCGCTACCGGTATTCCTCCACATCTCTACGCATTTCACCGCTACACGTGGAATTCTACCTTCCTCTACAATACTCTAGTTAACCAGTTTTAAGTGCAATTCCTAGGTTGAGCCCAGGGCTTTCACACCTAACTTAATTATCCGCCTACATGCCCTTTACGCCCAGTCATTCCGATTAACGCTCGCACCCTCCGTATTACCGCGTCTGCTGGCACGGAGTT
+
CCCCCGGGGGGGGGGGGGGGGGGGGGGGGGGGGGGGGGGGGGGGG7FGGGGGGGGGGGGGGGGGGGGGGGGGGGGGGGGGGGGGGGGGGGGGGGGGGGGGGGGGGGGGGGGGGGGGGGGGGGGGGGGGGEGGGGGGGGGGGGGGGGGGGGGGGGFGGGGFGGGGGGGGGGGGGGGGFGFGGGGGGGGDGGGGGGGG>DGGFFFFFFFAEFFFEFFFFFFFFFDDDAFBFEEFFFFFFE?F>@=2>@FF3C9@?<FFCE<@F;@F>>FFBF?B?BB0A<),-9(9<:>A>5?BD?>9(((
@M04999:289:000000000-L3R54:1:1101:12241:11455 2:N:0:396
GATGACTACCCGGGTATCTAATCCTGTTTGCTCCCCACGCTTTCGCATCTCAGCGTCAGTATCTGACCAGAAGGCCGCCTTCGCCACCGGTATTCCTCCACATCTCTACGCATTTCGCCGCTACACGTGGAATTCTACCTTCCTCTACAATACTCCAGATAACCAGTTTTAAGTGCAATTCCCAGGTTGAGCCCGGGGCTTTCACACCTAACTTAATTATCCGCCTACATGCCCTTTACGCCCAGTCATTCTGATTAACGCTCGCACCCTCCGTATTACCGCGGCTGCTGGCACGGAGTTT
+
CCCCCGGGGGGGGGGGGGGGGGGGGGGGGGGGGGGGGGGGGGGGGGGGGGGGGGGGGGGGGGGGG9FGGGGGGGGGGG@GGGGGGGGGGGGGGGGGGGGGGGGGGGGGGGGGGGGGGGGGGGGGGGGGGGGGGGGGGGGGGGGGGGGGGGGGGGGGGGGGGGGGGGGGGGGGGGFGFGFGGGGGGGGGGGGGGGGGGGGGFFFFFFFFFFFFFFFFFFFFFFFFFFFFFFEFF@EFFEEEF@BDFFFFFFFFFFFFBFBBFFFFB9>B:?FF>6B?BFFFB9>(76>?F?F6??02134:)
@M04999:289:000000000-L3R54:1:1101:16959:11468 2:N:0:396
GACTACTGGGGTATCTAATCCTGTTCGCTACCCATGCTTTCGAACCTCAGCGTCAGTTACAGACCAGAGAGCCGCCTTCGCCACTGGTGTTCTTCCATATATCTACGCATTCCACCGCTACGCATGGAGTTCCACTCTCCTCTTCTGCACTCAAGAAAAACAGTTTCAGCTGCACTTCCCCGGTTAAGCCGAGGGCTTTCACAGCTGACTTGTTCTCCCGCCTGCGTTCGCTTTACGCCCAATAAATCCGGACAACGCTTGCCACCTACGTATTACCGCGGCTGCTGGCACGTAGTTAGCC
+
CCCCCGGGGGGGCGGGGGGGGGGGGGGGGGGGGGGGGGGGGGGGGGGGGGGGGGGGGGGGGGGGGGFFFCGGGGGGGGGGGGEGFGGGGGGGGGGGGGGGGGGGFGGGGGGGGGGGGGGGGGGGGGGGGGGGGFGGGGGGGGGGGGFGGGGGGCGEGGGGGGFGGGGGGGGCFGGGFGFFGGDEEGFGGG>EEG>>GG>FFF98AFFFFFA=EFFF5?A@FF=2>>FFFDF;DFFFFF(:;DD;@<CEF9(439<F>F:?:?B22:??BB?BDFF<4?;09>96??4>:<?BF:6:<BAA?
@M04999:289:000000000-L3R54:1:1101:11708:11479 2:N:0:396
ACTGACTACTCGGGTATCTAATCCTGTTTGCTCCCCACGCTTTCGCATCTCAGCGTCAGTATCTGTCCAGAAGGCCGCCTTCGCCACCGGTATTCCTCCACATCTCTACGCATTTCACCGCTACACGTGGAATTCTACCTTCCTCTACAATACTCCAGATAACCAGTTTTAAGTGCAATTCCCAGGTTGAGCCCGGGGCTTTCACACCAAACTTAATTATCCGCCTACATGCCCTTTACGCCCAGTCATTCCGATTAACGCTCGCCCCCTCCGTATTACCGCGGCTGCTGGCACGGAGTTT
+
CCCCCGGGGGGGGGGGGGGGGGGGGGGGGGGGGGGGGGGGGGGGGGGGGGGGGGGGGGGGFGGGGGGGGGGGGGGGGGGGGGGGGGGFGGGGGGGGGGGGGGGGGGGGGGGGGGGGGGGGGGGGGGGGGGCGGGGGGGGGGGGGGGGGGGGGGGGGGFGGGGGGGGGDFGGGA:7ABGFGGGGGGGGGGGGGGGGGGGGGFFFFFFFFFFFFFFFFFBFFFFDFFFFF@FEFEFFFF)75?@FFFFFFE?EFFFFFFFC<;:BB>(392,8?(-2<B4AABFBFB9BFFF>01<?0(4-4)
@M04999:289:000000000-L3R54:1:1101:19168:11504 2:N:0:396
GCGACTACAAGGGTATCTAATCCTGTTCGCTCCCCACGCTTTCGTCCATCAGCGTCAATCGGTATTTAGTAACCTGCCTTCGCAATCGGGGTTCTGTGTAATATCTATGCATTTCACCGCTACACTACACATTCCAGCTACTTCAATACTATTCAAGATTAACAGTATCAACGGCAGTTCTACAGTTAAGCTGCAGGTTTTCACCGCTGACTTATCAACCCGCCTACGGACCCTTTAAACCCAATAAATCCGGATAACGCTCGCATCCTCCGTATTACCGCGGCTCCTGGCACGGAGTT
+
CCCCCEGGFDGGGGGGGGGGGGGCCFFFGGGGGGGGGGGGGGGGFGEEGGFGGGGGGDGDFGGGGGGGGGGGGGGGGGGGGGGGGGGGGGGGGGGGGGGGGGGGGGGGGGGGGGGGGGGG>EEGGGGGGGGGGGGGGGCGGGGGGGGFDFFGGGGGGGF;;EGGGGGGFGFCGDGGBFBFGFFFGGGGGGGGCEGGGGGD@AEFF?E*:8=AEAE6<=ADD=AFFFFFDF=@DFFFCC38=@@=(.=66)431?@?E@((6<1131(54-36-((.6AA11((44(-28::77(44-8:
@M04999:289:000000000-L3R54:1:1101:19378:11524 2:N:0:396
TAGACTACTCGGGTATCTAATCCTGTTTGCTACCCACGCTTTCGAGCATGAACGTCAGTGTTATCCCAGGAGGCTGCCTTCGCCATCGGTATTCCTCCACATCTCTACGCATTTCACTGCTACACGTGGAATTCTACCTCCCTCTGACACACTCTAGTTAGACAGTTTCAAATGCACGTCCCAAGTTGAGCTCGGGGATTTCACATCTGACTTATCTAACCGTCTGCGCTCGCTTTACGCCCAGTAATTCCGATTAACGCTCGCACCCTACGTATTACCGCTGCTGCTGGACCGTATTT
+
CCCCCGGGGGGGGGGGGGGFGGGGGGGGGGGGGGGGGGGGGGGGGGGGGGGGGGGGGGGGGGGGGGGFGGGGGGGGGGGGGGGGGGGGGGGGGGGGGGGGGGGGGFGGGGGGGGGGGGFGGGGGGGGGGGGGGGFFGGGGGGGGGGGFGGGGFGGGGGGDGFGGGGGGGGFGGCGGFGFG+CFGGFGGGEG8DEC+?DGF:?AFFFFFCE88AFFFFFFE5)<ABBF2:A>@>F=@CF9B@(67;7C??CC@17???412109@>B>:?02<?B>BF<<<1(49?FBBF(((4;F:((6
@M04999:289:000000000-L3R54:1:1101:6439:11534 2:N:0:396
GGTCGACTACTGGGGTATCTAATCCTGTTCGCTCCCCACGCTTTCGTCCATCAGCGTCAATCGGTATTTAGTAACCTGCCTTCGCAATCGGGGTTCTGTGTAATATCTATGCATTTCACCGCTACACTACACATTCCAGCTACTTCAATACTATTCAAGATTAACAGTATCAACGGCAGTTCTACAGTTAAGCTGCAGGTTTTCACCGCTGACTTATCAACCCGCCTACGGACCCTTTAAACCCAATAAATCCGGATAACGCTCGCATCCTCCGTATTACCGCGGCTGCTGGCACGGAGTT
+
CCCCCGGGGGGGGGGGGGGGGGGGGGGGGGGGGGGGGGGGGGGGGGGGGGGGGGGGGGGGGGGGFDFGGGGGGGGGGGGGGGGGGGEGGGGGGGGGGGGGGGGGGGGGGGGGFGGGGGGGGGGGGGGGGGGGGGGGGGFGGGGGGGGGGGGGGGGGGGGGGGGGGGGGGGGGGGGGFGFGGGGGGGGGGGGGGGGGGGGGFFFFFFFEFFABFAFFFFFFFFFFFFFFFFFDFFDFF@<F4AD6;6@;AE3)499;;6<@?BFFFFFFBFBBBFBFB?DFAFB19>>F:>?06:>:(391.
@M04999:289:000000000-L3R54:1:1101:10714:11605 2:N:0:396
ATTAGACTACCGGGGTATCTAATCCTGTTCGCTACCCATGCTTTCGAGCCTCAGCGTCAGTAACAGACCAGAGAGCCGCCTTCGCCACTGGTGTTCTTCCATATATCTACGCATTTCACCGCTACACATGGAGTTCCACTCTCCTCTTCTGCACTCAAGTCTCTCAGTTTCCGATGCTCTTCCTCAGTTAAGCTGAGGGCTTTCACATTCAGACTTAAAAGACCGCCTGCGCTCCCTTTACGCCCAATAAATCCGGACAACGCTTGCCACCTACGTATTACCGCGGCTGCTGGCACGTAGT
+
CCCCCGGGGGGGGGGGGGGGGGGGGGGGGGGGGGGGGGGGGGGGGGGGGGGGGGGGFGGGGGGGGGGGGGGGGGGGGGGGGGGGGGGGGGGGGGGGGGGGGGGGGGGGFGGGGGGGGGGGGGGGGGGGGGFFFGGGFFGGGGGGGGGFGGGGGGGGGGGGGGGGFGGGGGGGDGGGFGFGGGGFGGGGGGGGGAFGGGGGFF5?9AAFEFE5AAAFFFFFFDFDB>5>2@BFBD;D@F@FEFDBFFD8;EEE?EFF;BFB?9BF8:BFFFFFFB:7>B>AFD00217>BFFFF:BFBFBF1
@M04999:289:000000000-L3R54:1:1101:18871:11628 2:N:0:396
AGGACTACCCGGGTATCTAATCCTGTTCGCTACCCATGCTTTCGAGCCTCAGCGTCAGTAACAGACCAGAGAGCCGCCTTCGCCACTGGTGTTCTTCCATATATCTACGCATTTCACCGCTACACATGGAGTTCCACTCTCCTCTTCTGCACTCAAGTCTCTCAGTTTCCGATGCTCTTCCTCAGTTAAGCTGAGGGCTTTCACATTCAGACTTAAAAGACCGCCTGCGCTCCCTTTACGCCCAATAAATCCGGACAACGCTTGCCACCTACGTATTACCGCGGCTGCTGGCACGTAGTT
+
CCCCCGGGGGGGGGGGGGGGGGGGGGGGGGGGGGGGGGGGGGGGGGGGGGGGGGGGGGGGGGGGGGGGGGGFGGGGGGGGGGGGGGGGGGGGGGGGGGGGGGGGGGGGGGGGGGGGGGGGGGGGGGGGGGGGGGGGGGGGGGGGGGGGGGGGGGGFGGGGGGGGGGGGGGGGGGGGFGFGGFGDGGGGGGGGGGGGGGGGFFFFFFFFFEFFFFFFFFFFFDFFFFFDFFB=FFFEF<EFFFFFFFFF<ECE06?F@DF>FFFFF:>FFFFFFFFFFFFA?>19049??::??FFF?6?B
@M04999:289:000000000-L3R54:1:1101:13234:11648 2:N:0:396
GACTACACGGGTATCTAATCCTGTTTGCTCCCCACGCTTTCGAGCATGAACGTCAGTGTTATCCCAGGGGGCTGCCTTCGCCATCGGTATTCCTCCACATCTCTACGCATTTCACTGCTACACGTGGAATTCTACCTCCCTCTGACACACTCTAGTTAGACAGTTTCAAATGCACGTCCCAAGTTGAGCTCGGGGATTTCACATCTGACTTATCTAACCGTCTGCGCTCGCTTTACGCCCAGTAATTCCGATTAACGCTCGCACCCTACGTATTACCGCGGCTGCTGGCACTTAGTTAGCC
+
C@@<@DF@GGEGCFGGFFGGGGGFGGGGGEGCCFGCFFGGGEDGGGGGGGGGGGGGGGFEFFAGGGGGGGGGGGGGGG?EGEDGGGCGGFFGGGGGGGFFGFGCFFEEG@FGGGGGGFFAFGGGGDGDFFEGFGGGGGGGFGGGGGGGGEGGGCFFGGGGGGGC,D=@D:EGGFFGFDFG??F<DFGFGFGEGGGGCFGG9A;9?FFAEEECEFFFFFFA/552*82>=@BFFFFFFD087164<<CEE@280(7>?B1:2327>:0::6<FF>A<9<B44(44(520:(.(,--659:A:
@M04999:289:000000000-L3R54:1:1101:10303:11650 2:N:0:396
TAAAGACTACTGGGGTATCTAATCCTGTTTGCTCCCCACGCTTTCGCATCTCAGCGTCAGTATCTGTCCGGAAGGCCGCCTTCGCCACCGGTATTCCTCCACATCTCTACGCATTTCACCGCTACACGTGGAATTCTACCTTCCTCTACAATACTCCAGATAACCAGTTTTAAGTGCAATTCCCAGGTTGAGCCCGGGGCTTCCACACCTAACTTAATTATCCGCCTACATGCCCTTTACGCCCAGTCATTCCGATTAACGCTCGCACCCTCCGTATTACCGCGGCTGCTGGCACGGAGTT
+
CCCCCGGGGGGGGGGGGGGGGGGGGGGGGGGGGGGGGGGGGGGGGGGGGGGGGGGGGGGGGGGGGGGGGGGGGGGGGGGGGGGGGGGGGGGGGGGGGGGGGGGGGGGGGGGGGGGGGGGGGGGGGGGGGGGGGGGGGGGGGGGGGGGGGGGGGGGGGGGGGGGGGGGGGGGGGGGGFGFGGGGGGGGGGGGGGGGGGGGGFFFFFFFFFBBFFFFFFFFFF4CDFFFFFFFFFEDFFEFFFF>@FDEFFFFFFEDFFFFFFFFF;9B>FBBB<0,(44>FA:B>>>>FF:?B:?DF>>FFF
@M04999:289:000000000-L3R54:1:1101:15928:11667 2:N:0:396
GACTACCGGGGTATCTAATCCTGTTCGCTCCCCACGCTTTCGTCCGTCAGCGTCAATCGGTATTTAGTAACCTGCCTTCGCAATCGGGGTTCTGTGTAATATCTATGCATTTCACCGCTACACTACACATTCCAGCTACTTCAATACTATTCAAGATTAACAGTATTAACGGCAGTTCTACAGTTAAGCTGCAGGTTTTCACCGCTGACTTATCAACCCGCCTACGGACCCTTTAAACCCAATAAATCCGGATAACGCTCGCATCCTCCGTATTACCGCGGCTGCTGGCACGGAGTTAGCC
+
CCCCCGGGGGGGGGGGGGGGGGGGGGGGGGGGGGGGGGGGGGGGGGGGGGGGGGGGGGGGGGGGGGGGGGGGGGGGGGGGGGGGGGGGGGGGGGGGGGGGGGGGGGGGGGGGGGGGGGGGGGGGGGGGGGGGGGGGGGGGGGGGGGGGGFGGGGGGGGGGGGGGGGGGGGGGGGGGFGFGGGGGGGGGGGGGFGGGGCFGFFFEEEEFFFEFFFFFFFF>FF@FFDDFF>?D;@FFFFFFF;@@AFCEEFBFFFFFF>:?>;04;:DFFBF(4?DF<:9(49(-4802384(,(2(24<<4
@M04999:289:000000000-L3R54:1:1101:29199:11671 2:N:0:396
GAGACTACCCGGGTATCTAATCCTGTTTGCTCCCCACGCTTTCGCATCTCAGCGTCAGTATCTGTCCAGAAGGCCGCCTTCGCCACCGGTATTCCTCCACATCTCTACGCATTTCACCGCTACACGTGGAATTCTACCTTCCTCTACAATACTCCAGATAACCAGTTTTAAGTGCAGTTCCCAGGTTGAGCCCGGGGCTTTCACACCTAACTTAATTATCCGCCTACATGCCCTTTACGCCCAGTCATTCCGATTAACGCTCGCACCCTCCGTATTACCGCGGCTGCTGGCACGTAGTT
+
CCCCCGGGGGGGGGGGGGGGGGGGGGGGGGGGGGGGGGGGGGGGGGE7@FGGGGGGGGGGFGGGGGGGGGGGGGGGGGGGFGGCGGGGGGGGGGGGGGGGFGGCFGGGGEGGGGGGGFEGGGGGGGGCEGGGFGGFGGGGGGDCGGGCGFACFFGGFFGCFGGG8=9EDFFGGGGGFGFF+3;E6EFCGGG,@EE>7DCGFFFFFF4?EEBFFFFFCFFFC@FFD9BBFFFFFFFFCC<F>FD<EEFF?EC@F@?;EA<212(41>BB?FF;<(4><B2<>96>698?:?F04141139
@M04999:289:000000000-L3R54:1:1101:4907:11672 2:N:0:396
AACGAGACTACCCGGGTATCTAATCCTGTTCGCTACCCATGCTTTCGAACCTCAGCGTCAGTTACAGACCAGAGAGCCGCCTTCGCCACTGGTGTTCTTCCATATATCTACGCATTCCACCGCTACACATGGAGTTCCACTCTCCTCTTCTGCACTCAAGAAAAACAGTTTCAGCTGCACTTCCCCGGTTAAGCCGAGGGCTTTCACAGCTGACTTGTTCTCCCGCCTGCGTTCGCTTTACGCCCAATAAATCCGGACCACGCTTGCCACCTACGTATTACCTCGTCTGCTGGCACGGAGT
+
CCCCCGGGGGGGGGGGGGGGGGGGGGGGGGGGGGGGGGGGGGGGGGGGGGGGGGGGGEGGGGGGGGGGGGGGGGGGGGGGGGGGGGGGGGFGGGGGGGGGGGGGGFGGGGGGGGGGGGGGGGGGGGGGGGGGGGGGGGGGGGFGGGGFGGGGGGGGGGGGGGGGGGGGGGGGGFGGFGFGGGGGGGGGGGGGFGGGGG4CDFFFFFFFFFF=@FF=BFA;:@@FFFF@D?F<DFFF@D0642?>>B<??BB<421>?;(-3-426:??<?3::??349?449-)-(4(()..(-14(((3,
@M04999:289:000000000-L3R54:1:1101:15978:11690 2:N:0:396
GACTACCGGGGTATCTAATCCTGTTCGCTCCCCACGCTTTCGTCCCTCAGCGTCAATCGGTATTTAGTAACCTGCCTTCGCAATCGGGGTTCTGTGTAATATCTATGCATTTCACCGCTACACTACACATTCCAGCTACTTCAATACTATTCAAGATTAACAGTATCAACGGCAGTTCTACAGTTAAGCTGCAGGTTTTCACCGCTGACTTATCAACCCGCCTACGGACCCTTTAAACCCAATAAATCCGGATAACGCTCGCATCCTCCGTATTACCGCGGCTGCTGGCACGGAGTTAGCC
+
CCCCCGGGGGGGGGGGGGGGGGGGGGGGGGGGGGGGGGGGGGGGG,FFGGGGGGGGGGGGGGGGGGGGGGGGGGGGGGGGGGDGGGGGGGGGGGGFGGGGGGGGGGGGGGGGGGGGGGGGGGGGGGGGGGGGGFFGGGGGGGGFCGGGGGGGGGGFGGGGGGGGGGGGGGGGGGGGFGFGGGGFGGFFGGGGGGGFFFGGFFFFFFFFFFFFFFFFFFEFF>F9=@D>FFFFFFFFEE;DF;8;@FEFFB>;@FEF:>B89B93>7<ABF?0:?ABF6997>>;???.8<?F>6>B?F)).
@M04999:289:000000000-L3R54:1:1101:4713:11703 2:N:0:396
GGTGACTACTGGGGTATCTAATCCTGTTCGCTCCCCACGCTTTCGTCCATCAGCGTCAATCGGTATTTAGTAACCTGCCTTCGCAATCGGGGTTCTGTGTAATATCTATGCATTTCACCGCTACACTACACATTCCAGCTACTTCAATACTATTCAAGATTAACAGTATCAACGGCAGTTCTACAGTTAAGCTGCAGGTTTTCACCGCTGACTTATCGACCCGCCTACGGACCCTTTAAACCCAATAAATCCGGATAACGCTCGCATCCTCCGTATTACCGCGGCTGCTGGCACGTAGTT
+
CCCCCFGGGGGGGGGDGGGGGGGGGGGGGGGGGGGGGGGGGGGGGGGGGGGGGGGGGGGGGGGGGGGGGGGGGGGGGGGGGGGGGGGGGGGGGGGGGGGGGGGGGGGGGGGGGGGGGGGGGGGGGGGGGGGGGGGGGGGGFGGGGGGGGGGGFFDFGGGGGGGGGGGGGGGGGGGGFGDFGGGGGGGGGGGGGGGGGG+CACFFFFFFFFFFFAACCFFBABBFB?DDFFFBFFD@FFEFEDFFFF@EECF@FFFFFEE<@:6001:6>FA:;:?<FFB<?F29>6>F>>:0(,4<:<FF
@M04999:289:000000000-L3R54:1:1101:23317:11721 2:N:0:396
GACTACTCGGGTATCTAATCCTGTTTGCTACCCACGCTTTCGAGCATGAACGTCAGTGTTATCCCAGGAGGCTGCCTTCGCCATCGGTATTCCTCCACATCTCTACGCATTTCACTGCTACACGTGGAATTCTACCTCCCTCTGACACACTCTAGTTAGACAGTTTCAAATGCACGTCCCAAGTTGGGCTCGGGGATTTCACATCTGACTTATCTAACCGTCTGCGCTCGCTTTACGCCCAGTAATTCCGATTAACGCTCGCACCCTACGTATTACCGCGGCTGCTGGCACGTAGTTAGCC
+
<CCCCGGGGGGGGGGGGGGGGGGGGGGGGGGFGFGGGGGGGGFGG7FFGFGGGGGGGGGGGGGGGGGGGGGGGGGGGGGGGGGGGGGGGGGGGFGGGGGFGGGGGGGGGGGGFGGGGGGGGFGGGGCG9FCEGGGGFGGGGGGGGGGGGGGGGGGGGGGGGGGGGGGGGGGGGGGGFGFGGCFFCFGGFDGGGGGGGGGFFFFFFFFFFFFFFFFFFFFBFFF=CBFFDF>@BB4CDDF=1;@E)<<EEFF?FFCE0:;DFBFB02:???4<<?FFFFFF09>B6)5:1:?:::1?:4AA2
@M04999:289:000000000-L3R54:1:1101:10095:11730 2:N:0:396
GACTACCGGGGTATCTAATCCTGTTCGCTCCCCACGCTTTCGTCCATCAGCGTCAATCGGTATTTAGTAACCTGCCTTCGCAATCGGGGTTCTGTGTAATATCTATGCATTTCACCGCTACACTACACATTCCAGCTACTTCAATACTATTCAAGATTAACAGTATCAACGGCAGTTCTACAGTTAAGCTGCAGGTTTTCACCGCTGACTTATCAACCCGCCTACGGACCCTTTAAACCCAATAAATCCGGATAACGCTCGCATCCTCCGTATTACCGCGGCTGCTGGCACGGAGTTAGCC
+
CCCCCGGGGGGGGGGGGGGGGGGGGGGGGGGGGGGGGGGGGGGGGGGGGGGGGGGGGGGGGGGGGGGGGGGGGGGGGGGGGGGGGGGGGGGGGGGGGGGGGGGGGGGGGGGGGGGGGGGGGGGGGGGGGGGGGGGGGGGGGGGGGGGGGGGGGGGGGGGGGGGGGGGGGGGGGGGGFGFGGGGGGGGGGGGGGGGGGGGGFFFFFFFFFFFFFFFFFFFFFFFFFFFFFFFFFFCFFFDFFFF;8EFFFFFFFFFFB>FFFFBB9?DFFFFBF?FFF?FBFFFFFFFFFFFFF99??FFB>
@M04999:289:000000000-L3R54:1:1101:11683:11744 2:N:0:396
GGGACTACAGGGGTATCTAATCCTGTTCGCTACCCATGCTTTCGAACCTCAGCGTCAGTTACAGACCAGAGAGCCGCCTTCGCCACTGGTGTTCTTCCATATATCTACGCATTCCACCGCTACACATGGAGTTCCACTCTCCTCTTCTGCACTCAAGAAAAACAGTTTCAGCTGCACTTCCCCGGTTAAGCCGAGGGCTTTCACAGCTGACTTGTTCTCCCGCCTGCGTTCGCTTTACGCCCAATAAATCCGGACAACGCTTGCCACCTACGTATTACCGCGGCTGCTGGCACGTAGTT
+
CCCCCGGGGGGGGGGGGFGGGGGGGGGDGGGGEFGGGGGGGGGGGEFC@FGGGGGGGGFGGGFFGGGGGGGGGGGGGGGGGGGGGGGGGGGGGGGGGGGGGGGFGFGGGGGGGGGGGGGGGGGGGGGGGGGFGGGGGGGGGGGFFFGGCCEGCFGGGGGGGGGGGGGGFGGGFFGGFFD6DFGGGGGGFGGGGGGG5DGG4+9@AFFAEEDE7?@??FFFF=@FFFFFFFFFFFFDCEFE9><;8@EFE3;3969;?F>FFFFF?FBBB:?:8?<?FF9:2669B9?BBF?1?2:0082
@M04999:289:000000000-L3R54:1:1101:17303:11765 2:N:0:396
GGGACCGGGGTATCTAATCCTGTTTGCTCCCCACGCTTTCGCATCTCAGCGTCAGTATCTGTCCAGAAGGCCGCCTTCGCCACCGGTATTCCTCCACATCTCTACGCATTTCACCGCTACACGTGGAATTCTACCTTCCTCTACAATACTCCAGATAACCAGTTTTAAGTGCAATTCCCAGGTTGAGCCCGGGGCTTTCACACCTAACTTAATTATCCGCCTACATGCCCTTTACGCCCAGTCATTCCGATTAACGCTCGCACCCTCCGTATTACCGCGGCTGCTGGCACGGAGTTAGCCG
+
CCCCCGGGGGGGGGGGGGGGGGGGGGGGGGGGGGGGGGGGGGGDGFGFGGGGGGGGGGGGGGGGGGGGGGGGGGGGGGGGGGGGGGGGGGGGGGGGGGGGGGGGGGGGGGGGGGGGGGGGGGGGGGGGGGGGGGGGGGGGGGGGGGFGGGGGGGFEGGFGGGGFGGGGGGGGGGGGFGFGG6CGGGGGGGGGGEEDFGGFFFFFFFFFFFFFF@FFFFFDE=;@FFF;@;@DFF<8?9>E0=8AE??E@DF(4:AB9660>>FB??FFFF??74>BFBFBF31?::(4?F?F03::2<A:(
@M04999:289:000000000-L3R54:1:1101:13499:11803 2:N:0:396
ACGTAGACTACACGGGTATCTAATCCTGTTTGCTCCCCACGCTTTCGCATCTCAGCGTCAGTATCTGTCCAGAAGGCCGCCTTCGCCACCGGTATTCCTCCACATCTCTACGCATTTCACCGCTACACGTGGAATTCTACCTTCCTCTACAATACTCTAGTTAGCCAGTTTTAAGTGCAATTCCTAGGTTGAGCCCAGGGCTTTCACACCTAACTTAATTATCCGCCTACATGCCCTTTACGCCCAGTCATTCCGATTAACGCTCGCACCCTCCGTATTACCGCGCCTGCTGGCACGGAGT
+
CCCCCGGGGGGGGGGGGGGGGGGGGGGGGGGGGGGGGGGGGGGGGGGGGGGGGGGGGGGGGGGGGGGGGGGGGGGGGGGGGGGGGGGGGGGGGDGGGGGGGGGGGGGGGGGGGGGGGGGGGGGGGGGGGGGGGGGGGGGGGGGGGGGGGGGGGGGGGGGGGGGGGGGDFGGGGGGFFGFGGGGGGGGGGGGGGGGGGGGGFFFFFFFFFFFFFFFF@CAEFFF?ADFFFFFFFFEFFFFFEDFF07<EEEE5CFF?6?@C<;;<<>>>>>11:?9((4?AFB:6>09(803?2113:9993
@M04999:289:000000000-L3R54:1:1101:14995:11840 2:N:0:396
GGGGACTACCCGGGTATCTAATCCTGTTCGCTACCCATGCTTTCGAGCCTCAGCGTCAGTAACAGACCAGAGAGCCGCCTTCGCCACTGGTGTTCTTCCATATATCTACGCATTTCACCGCTACACATGGAGTTCCACTCTCCTCTTCTGCACTCAAGTCTCTCAGTTTCCGATGCTCTTCCTCAGTTAAGCTGAGGGCTTTCACATTCAGACTTAAAAGACCGCCTGCGCTCCCTTTACGCCCAATAAATCCGGACAACGCTTGCCACCTACGTATTACCGCGGCTGCTGGCACGTAGTT
+
CCCCCGGGGGGGGGGGGGGGGGGGGGGGGGGGGGGGGGGGGGGGGGGGGGGGGGGGGGGGGGGGGDGGGGGGFGGGGGGGGGGGGGGGGGGGGGGGGGGGGGGGGGGGGGGGGGGGGGGGGGGGGFFGGGGGFGGGGGGGGGGGGGGGGGGCGGGGGCEGDGFFFGGGGGGGDGGGFGFGGGFGG6FFG7EGGGGGGGGGFFFFFFFAEC*38AFF=FFEABDA=@@DF>F@FFFFFF3A11;BF<383>CC@F609@?6>FF?:B?>B?B2768)).6:)(3901122),(((.8:?B?6
@M04999:289:000000000-L3R54:1:1101:15144:11859 2:N:0:396
TCGGACTCCAGGGGTATCTCATCCTGTTCGCTCCCCACGCTTTCGTCCACCAGCGCCAATCGGTATGTAGTATCCTGCGTTCGCGCTCGGGGTTCTGCGTATTATCTCTGCATTTCACCGCTCTACTACACATTCCCGCTACTCCAATACTGTTCAAGAGTAACAGTATCAACGGCAGTTCTACAGTTAAGCTGCAGGTTTTCACCGCTGACTTATCAACCCGCCTACGGACCCTTTATACCCATTAAATCCGCGGAACGCTCGCGTCCCCTGTATTTCCGCGGCTCCGCGCACGGGGTGT
+
@6@,666,6C<66C6,E,E,6<;@C,C@,:+@F+DC,F7F@@F,@,66,,B,,,++6+7,,C,@<,,C,@,,,6,6,9+8,,,@F+7,++@CG:,E,,+8+4,9@,F,@5C,C5EF?F,+84++CF,,,A>:=,86,@C++68,@=,@=DD,2,@=,3@,@E,:@+77<;=,D69*370;55+26<DF<,D9:,=C>*/;1?@8B*/)5(:24B8=*1+,.,,12<181((66213@<2?A4:2(--))).(((,(,(3(40<90(,42(4(()-6))-)(41(,4(((((4(4,(((-((
@M04999:289:000000000-L3R54:1:1101:7276:11869 2:N:0:396
TGACTACACGGGTATCTAATCCTGTTTGCTACCCACGCTTTCGAGCATGAACGTCAGTGTTATCCCAGGAGGCTGCCTTCGCCATCGGTATTCCTCCACATCTCTACGCATTTCACTGCTACACGTGGAATTCTACCTCCCTCTGACACACTCTAGTTAGACAGTTTCAAATGCACGTCCCAAGTTGAGCTCGGGGATTTCACATCTGACTTATCTAACCGTCTGCGCTCGCTTTACGCCCAGTAATTCCGATTAACGCTCGCACCCTACGTATTACCGCGGCTGCTGGCACGTAGTTAGC
+
CCCCCGGGGGGGGGGGGGGGGGGGGGGGGGGGGGGGGGGGGGGGGGGGGGGGGGGGGGGGGGGGGGGGGGGGGGGGGGGGGGGGGGGGGGGGGGGGGGGGGGGGGGGGGGGGGGGGGGGGGGGGGGGGGFGGGGGGGGGGGGGGGGGGGGGGGGGGGGGGGGGGGGFGGFGGFGGGFGFGGGGGGGGGGGGGGGGGGGGCFFFFFAFFEFEEFFFFFAFCDFFF9CA95@FFFFFFEF@DB?FF<<?5?EFF?DFF<@6@FFFBFFFF?::??DF<AFF6>9>BBF>?F?0<:14(8<<92
@M04999:289:000000000-L3R54:1:1101:19919:11897 2:N:0:396
CTGACTACTAGGGTATCTAATCCTGTTTGCTCCCCACGCTTTCGCATCTCAGCGTCAGTATCTGTCCAGAAGGCCGCCTTCGCCACCGGTATTCCTCCACATCTCTACGCATTTCACCGCTACACGTGGAATTCTACCTTCCTCTACAATACTCCAGATAACCAGTTTTAAGTGCAATTCCCAGGTTGAGCCCGGGGCTTTCACACCTAACTTAATTATCCGCCTACATGCCCTTTACGCCCAGTCATTCCGATTAACGCTCGCACCCTCCGTATTACCGCGGCTGCTGGCACGGAGTT
+
CCCCCGGGGGGGGGGGGGGGGGGGGGGGGGGGEGGGGGGGGGGGGGGGGGGGGGGGGGGGGGGGGGGGGGGGGGGGGGGGGGGGGGGGGGGGGGGGGGGGGGGGGGGGGGGGGGGGGGGGGGGGGGGGGGGGFGGGGGGGGGGGGGGGGGGGGGGGGGGGGGGGGGGGGGGGGGGGFGFGGGGEGGGGGGGGGGGGGGGGFFFFFFFFFEFFFFFFFFFFFDFD>DFFFFFFFFFFFFFFF@@FEE9<?EFFFF?@FFDFFD>FFFFFFFFFB0:BFFA1>FFF99BFF8208:>>FFF
@M04999:289:000000000-L3R54:1:1101:29343:11940 2:N:0:396
AGAGACTACTAGGGTATCTAATCCTGTTTGCTACCCACGCTTTCGAGCATGAACGTCAGTGTTATCCCAGGAGGCTGCCTTCGCCATCGGTATTCCTCCACATCTCTACTCATTTCACTGCTACACGTGGAATTCTACCTCCCTCTGACACACTCTAGTTAGACAGTTTCAAATGCACGTCCCAAGTTGAGCTCGGGGATTTCACATCTGACTTATCTAACCGTCTGCGCTCGCTTTACGCCCAGTAATTCCGATTAACGCCCGCACCCTACGTATTACCGCGGCTGCTGGCACGTCGTT
+
A-6,,CF9F9@<C@,6,;6E@FGG,F6CCFE9CF<FG7@CCB,,,:66F9,;F<C,9B:FEFGG9CFGGGF7@CC@<?F9FGGGGDG<F7@E@FFEFG<EFC?EFFEGG,<4CFFE@FGGGGGCGEFFD:F:EFBF,44=E8=DFD8@;F==E8EFE4ECFG8E;+6;3CE=E;=E@8DGC+=FG8EFGGG8ECCDDC99004?CFFCEFFFFF69A+?AF8):5@=;)>5>=))/5CEADBFDB@4<8<CC8<@F?C)(((.(.((60(((,485(6<)(-3(42;0)),4,,42((4?
@M04999:289:000000000-L3R54:1:1101:17490:11984 2:N:0:396
TCGCGACTACTCGGGTATCTAATCCTGTTTGCTACCCACGCTTTCGAGCATGAACGTCAGTGTTATCCCAGGAGGCTGCCTTCGCCATCGGTATTCCTCCACATCTCTACACATTTCACTGCTACACGTGGAATTCTACCTCCCTCTGACACACTCTAGTTAGACAGTTTCAAATGCACGTCCCAAGTTGAGCTCGGGGATTTCACATCTGACTTATCTAACCGTCTGCGCTCGCTTTACGCCCAGTAATTCCGATTAACGCTCGCACCCTACGTATTACCGCGTCTGCTGGCACGGAGTT
+
CCCCCGGGGGFGGGGGGGGGGGGGGGGGGGGGGGGGGGGGGGGGGGGGGGGGGGGGGGGGGGGGGGGGGGGGGGGGGGGGGGGGGGGGGGGGGGGGGGGGGGG@GGGGGGGGGGGGGGGGGGGGGGGGGGGGGGGGGGGGGGGGGGGDEGGGGC,8EGGGGGGGGGGGGDDGGGGGFGFFGGGGGGFGGGDGG9FGGGGDEFFFFFF>EEF@EFFFFFFFFFFFFDBDF>>=@B@>BDEFFF>FF?ECFCEFEE??@D)6<11:21(49:B??32<A?<FF?(6(--8>ABBF()(((--4
@M04999:289:000000000-L3R54:1:1101:20715:11994 2:N:0:396
GATGCGACTACACGGGTATCTAATCCTGTTCGCTCCCCACGCTTTCGTCCATCAGCGTCAATCGGTATTTAGTAACCTGCCTTCGCAATCGGGGTTCTGTGTAATATCTATGCATTTCACCGCTACACTACACATTCCAGCTACTTCAATACTATTCAAGATTAACAGTATCAACGGCAGTTCTACAGTTAAGCTGCAGGTTTTCACCGCTGACTTATCAACCCGCCTACGGACCCTTTAAACCCAATAAATCCGGATAACGCTCGCATCCTCCGTATTACCGCGGCTGCTGGCACGGAGG
+
CBCCCGGGGGGGFGGGGEFGGG9FFEFFGGGEGGGFGGGGEDCFGG7FFEGGGFDGGGEGGGGGGEFGGGGGGGDFGGEEGG<AF,CFFGGEGCGFFGGFGGGA;C=E@FGGCDGG9FGFGEGGGGGGGGGCFFFFFEAEDGFGF=;FGFGGGGGGGDFD837AD?,=@EEGFFGGEGADGFGGFGFGGGFFFFGGGGC>AC6?FF6?):B2AFBFFFFFABD29@5=DF29((6;8D3A3>E8;?FFF<6?<420(2:)<<>16;F9(75>F038?<:<A43(70(-7:7??2(2(140(
@M04999:289:000000000-L3R54:1:1101:11010:11998 2:N:0:396
GGGGACTACAGGGGTATCTAATCCTGTTTGCTCCCCACGCTTTCGCATCTCAGCGTCAGTATCTGTCCAGAAGGCCGCCTTCGCCACCGGTATTCCTCCACATCTCTACGCATTTCACCGCTACACGTGGAATTCTACCTTCCTCTACAATACTCCAGATAACCAGTTTTAAGTGCAATTCCCAGGTTGAGCCCGGGGCTTTCACACCTAACTTAATTATCCGCCTACATGCCCTTTACGCCCAGTCATTCCGATTAACGCTCGCACCCTCCGTATTACCGCGGCTGCTGGCACGGAGTTT
+
CCCCCGGGGGGGGGGGGGGGGGGGGGGGGGGGGGGGGGGGGGGGGGGGGGGGGGGGGGGGGGGGGGGGGFGGGGGGGGCGGGFGFGGGGEGEGGGGGGGGGGGGGGGGGGGGGGGGGGGGGGGGGGGGGGGFGGGGGGGGGGGGGGGGGEGGGGGGGGCGFGGGGGGGGGGGGGGGFGFFGGGGGFFGFGGGGGGGGGDGFFFFFFFFFFFFFFFFFFFCCE?DFFFFEE<34;;@FFFAD@>?D;EFCFFF@<?DFEF:9B?B>99>??089:6(:5AA<BF04(4:47230509;0??)
@M04999:289:000000000-L3R54:1:1101:9341:12016 2:N:0:396
GACTACTAGGGTATCTAATCCTGTTTGCTCCCCACGCTTTCGCATCTCAGCGTCAGTATCTGTCCAGAAGGCCGCCTTCGCCACCGGTATTCCTCCACATCTCTACGCATTTCACCGCTACACGTGGAATTCTACCTTCCTCTACAATACTCCAGATAACCAGTTTTAAGTGCAATTCCCAGGTTGAGCCCGGGGCTTTCACACCTAACTTAATTATCCACCTACATGCCCTTTACGCCCAGTCATTCCGATTAACGCTCGCACCCTCCGTATTACCGCGCCTGCTGGCACGGAGTTAGCC
+
CCCCCGGGGGGFGGGGGGGGGGGGGFGGGGGGE@FGGGGGGEEEGGGGGGGGGGGGGGGGGGGGGGGGDEFGGGGGGEGGGEEGGEEFCFGGGGGFGGFDFFFGCGGGCCFFGGFFGGGGGGGGGFDEGGGGGGGGGGFGGGGGGEGGFGGGGGGFFGGGFGGGDFGF8EGFGGGGFGFGFCFFGFGGF?8EGE7DGFFGCFFFFFFFFFEEFAFFFA6CFF2>E@EF9@BF===C5@9>,258)96)95127@FF?>;@1((,4:6?FB:?:?FFF<BF(4:(33??F72:996::<AF7
@M04999:289:000000000-L3R54:1:1101:26026:12060 2:N:0:396
GACTACCGGGGTATCTAATCCTGTTTGCTCCCCACGCTTTCGCATCTCAGCGTCAGTATCTGTCCAGAAGGCCGCCTTCGCCACCGGTATTCCTCCACATCTCTACGCATTTCACCGCTACACGTGGAATTCTACCTTCCTCTACAATACTCTAGTTAACCAGTTTTAAGTGCAATTCCTAGGTTGAGCCCGGGGCTTTCACACCTAACTTAATTATCCGCCTACATGCCCTTTACGCCCAGTCATTCCGATTAACGCTCGCACCCTCCGTATTACCGCGGCTGCTGGCACGGAGTTAGTC
+
CCCCCGGGGGGGGGGGGGGGGGGGGGGGGGGGGGGGGGGGGGGGGGGGGGGGGGGGGGGGGGGGGGGGGGGGGGGGGGGGGGGGGGGGGGGGGGGGGGGGGGGGGGGGGGGGGGGGGGGGGGGGGGGGGGGGGGGGGGGGGGGGGGGGGGGGGGGGGGGGGGGGGGGGGGGGGGGGFGFGGGGGGGGGGGGGGGGGGGGGFFFFFFFFFFFFFFFFFFFDFFFFFFFEEFFFF;<601:DFDEEFFCEF@F;?DFFFFB:;>FFFFFFBFFBFF2<4(0(76;BFFFF???F90(4:9BD2
@M04999:289:000000000-L3R54:1:1101:20713:12067 2:N:0:396
AGCGACTACACGGGTATCTAATCCTGTTTGCTCCCCACGCTTTCGCATCTCAGCGTCAGTATCTGTCCAGAAGGCCGCCTTCGCCACCGGTATTCCTCCACATCTCTACGCATTTCACCGCTACACGTGGAATTCTACCTTCCTCTACAATACTCTAGTTAACCAGTTTTAAGTGCAATTCCTAGGTTGAGCCCAGGGCTTTCACACCTAACTTAATTATCCGCCTACATGCCCTTTACGCCCAGTCATTCCGATTAACGCTCGCACCCTCCGTATTACCGCGGCTGCTGGCACGGAGTT
+
CCCCCGGGGGGGGGGGGGGGGGGGGGGGGGGGGGGGGGGGGGGFGGGGGGGGGGGGGGGGGGGGGGGGGGGGGGGGGGGGGGGGGGGGGGGGGGGGGGGGGGGGGGGGGGGGGGGGGGGGGGGGGGGGGGGGGGGGGGGGGGGGGGGGGFGFGGGGGGGGGGGGGGGGGGGGGGGGFGFGGGGGGGGGGGGGGGGGGGDGFFFFFFFFFFFFFFFFFFFFFFF=DFFFB?CEEBEFE4C?7@;;1(77C?FCE;6?;CC2036>03>>?02:BFFFFFF9?9>9>;;B2).4(.:>>B?:
@M04999:289:000000000-L3R54:1:1101:28766:12122 2:N:0:396
GACTACTCGGGTATCTAATCCTGTTTGCTCCCCACGCTTTCGCATCTCAGCGTCAGTATCTGTCCAGAAGGCCGCCTTCGCCACCGGTATTCCTCCACATCTCTACGCATTTCACCGCTACACGTGGAATTCTACCTTCCTCTACAATACTCCAGATAACCAGTTTTAAGTGCAATTCCCAGGTTGAGCCCGGGGCTTTCACACCTAACTTAATTATCCGCCTACATGCCCTTTACGCCCAGTCATTCCGATTAACGCTCGCACCCTCCGTATTACCGCGGCTGCTGGCACGGAGTTAGCC
+
@<@6@C6FFGGFCE<FEFF<@EF<CFEGFGF<FFGGEGGGGGGGDG<FGGGGGGGGGGGGGFF@FFGG8CCGGGCGGCFEGCFGEEGGGGGGGGGFGFEEFGGGGGGGGGGGGGGFGGGGDFCCFGFGGGGGGGGFGFFFDFGGGGGFFFGFEDFGGGGGGGFEGGFGFFGGGGFGF7;?FCGFGGFGGGG69EEDGGFC@BF?AFA6>EE=EFFC<CFDFFD@D=CEEF=2BEEE7;@FF(5=4<?CC;0;@<EE06:?;66>BFFFF6(.3224.((-((2(60)(4743713:74<<7
@M04999:289:000000000-L3R54:1:1101:14105:12153 2:N:0:396
GACTACCCGGGTATCTAATCCTGTTTGCTCCCCACGCTTTCGCATCTCAGCGTCAGTATCTGTCCAGAAGGCCGCCTTCGCCACCGGTATTCCTCCACATCTCTACGCATTTCACCGCTACACGTGGAATTCTACCTTCCTCTACAATACTCCAGATAACCAGTTTTAAGTGCAATTCCCAGGTTGAGCCCGGGGCTTTCACACCTAACTTAATTATCCGCCTACATGCCCTTTACGCCCAGTCATTCCGATTAACGCTCGCACCCTCCGTATTACCGCGGCTGCTGGCACGGAGTTAGCC
+
CCCCCGGGGGGGGGGGGGGGGGGGGGGGGGGGGGGGGGGGGGGGGGGGGGGGGGGGGGGGGGGGGGGGGGGGGGGGGGGGGGGGGGGGGGGGGGGGGGGGGGGGGGGGGGGGGGGGGGGGGGGGGGGGGGGGGGGGGGGGGGGGGGGGGGGGGGGGGGGGGGGGGGGGGGGGGGGGFGFGGGGGGGGGGGGGGGGGGGGGFFFFFFFFFFFFFFFFFFFFFFFDFFFFFEDEFFFFFF>EFDFFFF?EEFF6@FFFF>BFFFFFFFFBF>???FFFFFFFB>BFF>?BFFFBFF9<?A>A:
@M04999:289:000000000-L3R54:1:1101:2044:12165 2:N:0:396
GACTACTGGGGTATCTAATCCTGTTCGCTACCCATGCTTTCGAGCCTCAGCGTCAGTAACAGACCAGAGAGCCGCCTTCGCCACTGGTGTTCTTCCATATATCTACGTGTTTCACCGCTACACATGGAGTTCCACTCTCCTCTTCTGCACTCAAGTCTCTCAGTTTCCGATGCTCTTCCTCAGTTAAGCTGAGGGCGTTCACATTCAGACTTAAAAGACCGCCTGCGCTCCCTTTACGCCCAATAAATCCGGACAACGCTTGCCACCTACGGTTTACCGCGGCTGCTGGCACGTAGTTTGC
+
@CCCCDF<FGGGGGGFGGFFGFGGGGGGGGEFCGGFGGFGGEEGGFG<<FGGCBEFGGGGAEDFGGCGGFGGGGCGFGGGGBGCFGFFG=FAFAFFGGGFGFGEGGF,AAFGAFGGGCFEEGGDGGGCEEGA;AEEFFCDAFGDDCG8EGFGF8FFGGGGGGGGGGG:+@EEEFFAD9+=2+=F,@:D9DEFG?C6+=D7AFFFFFAF@ECE7B=FEF>D9:A5BFFF25=55>@EEDF>1@DDFEE<EEB00:(((.24::039<??(80((-42>D0-,(((((.),8,28B2.(-).)
@M04999:289:000000000-L3R54:1:1101:3453:12176 2:N:0:396
CGTGAGACTACAAGGGTATCTAATCCTGTTTGCTACCCACGCTTTCGAGCATGAACGTCAGTGTTATCCCAGGAGGCTGCCTTCGCCATCGGTATTCCTCCACATCTCTACGCATTTCACTGCTACACGTGGAATTCTACCTCCCTCTGACACACTCTAGTTAGACAGTTTCAAATGCACGTCCCAAGTTGAGCTCGGGGATTTCACATCTGACTTATCTAACCGTCTGCGCTCGCTTTACGCCCAGTAATTCCGATTAACGCTCGCACCCTCCGTATTACCGCGGCTGCTGGCACGTAGT
+
CCCCCGGGFGGGGGGGGGGGGGGDF<FFEGGGGGGGBFE@CGGGGGGGGGGGGGGGGGGEGGG<EFEGGGGGGGGGGGGGGGGFG>FCGFGGEGGGGGGGGGFFGGGGGGGGCGFGGEGGGGGGGGGGGGDE7EGGGGGGGGGGGGGGGGGFGGGGGGGGGGDE=DDFGDFGGGGGFCFFFGGG>EGGGGGFGDFCDCCD5AFFFFFFA@CCFFFFFFFF6AC@@ADF>EAABDF>DFBA>D@=B?7@3?<?EFE0,677C?@?;>F>294:(,,(.2>DB)8(409>B?8>:((,(..44
@M04999:289:000000000-L3R54:1:1101:15126:12212 2:N:0:396
GGACTACTGGGGTATCTAATCCTGTTTGCTCCCCACGCTTTCGCATCTCAGCGTCAGTATCTGTCCAGAAGGCCGCCTTCGCCACCGGTATTCCTCCACATCTCTACGCATTTCACCGCTACACGTGGAATTCTACCTTCCTCTACAATACTCCAGATAACCAGTTTTAAGTGCAATTCCCAGGTTGAGCCCGGGGCTTTCACACCTAACTTAATTATCCGCCTACATGCCCTTTACGCCCAGTCATTCCGATTAACGCTCGCACCCTCCGTATTACCGCGGCTGCTGGCCCGGAGTTAGC
+
CCCCCGGGGGGGGGGGGGGGGGGGGGGGGGGGGGGGGGGGGGGGGGGGGGGGGGGGGGGGFGGGGGGGGGGGGGGGGGGGGGGGGGGGGGGGGGGGGGGGGGGGGGGGGGGGGGGGGGGGGGGGGGGGGGGGGGGGGGGGGGGGGGGGGGGGGGGGGGGGGGGGGGGGGGGGGGFCFDFFGGGGGGGGGGGGDEGGGGGFFFFFFFFFFFFFFFFCFFFFFF@DFFEECEBB=@E3C@;B;;?@FFFFFFF1;1<EC@0::>>BB9BB63;8(::):B0947>>6<BF41(-2919:?494
@M04999:289:000000000-L3R54:1:1101:12793:12231 2:N:0:396
CTTTGACTACCCGGGTATCTAATCCTGTTCGCTCCCCACGCTTTCGTCCATCAGCGTCAATCGGTATTTAGTAACCTGCCTTCGCAATCGGGGTTCTGTGTAATATCTATGCATTTCACCGCTACGCTACACATTCCAGCTACTTCAATACTATTCAAGATTAACAGTATCAACGGCAGTTCTACAGTTAAGCTGCAGGTTTTCACCGCTGACTTATCAACCCGCCTACGGACCCTTTAAACCCAATAAATCCGGATAACGCTCGCATCCTCCGTATTACCGCGGCTGCTGGCACGGAGTT
+
CCCCCGGGGGGGGGGGGGGGGGGGGGGGGGGGGGGGGGGGDGGGGGGGGGGGGGGGGGDGGGGGFF@FGGGGGGGGGGCGGGGGGGDECFFGGGGGFGGGGGGGGGGGGGGGGGGGGFGGGGGGGGGGGGGGGGGGCGGGGGGGGGGGGGGGGGEGGGGFGFFG;?AFGFGEFGGGBGBFGGGGGGFGGGGGGGGGGGGGFF>FFFFABFF2@AFFEFF<9>=>FF29@F2@@03;@FCFE@FD;;;EFFFFF938?DFFFFFFFB919??FFFB?(4::43;BFB39??FB?F7:0196.
@M04999:289:000000000-L3R54:1:1101:16483:12263 2:N:0:396
GCGGGACTACAAGGGTATCTAATCCTGTTTGCTCCCCACGCTTTCGCATCTCAGCGTCAGTATCTGTCCAGAAGGCCGCCTTCGCCACCGGTATTCCTCCACATCTCTACGCATTTCACCGCCACACGTGGAATTCTACCTTCCTCTACAATACTCTAGTTAACCAGTTTTAAGTGCAATTCCTAGGTTGAGCCCAGGGCTTTCACACCTAACTTAATTATCCGCCTACATGCCCTTTACGCCCAGTCATTCCGATTAACGCTCGCACCCTCCGTATTACCGCGGCTGCTGGCACGGAGTT
+
CCCCCGGGGGGGGGGGGGGGGGGGGGGGGGGGGGGGGGGGGGGGGGGGGGGGGGGGGGGGGGGGGGGGGGGGGGGGGGGGGGGGGGGGGGGGGGGGGGGGGGGGGGGGGGGGGGGGGGGGGGGGGGGGGGGGGGGGGGGGGGGGGGGGGGGGGGGGGGGGGGGGGGGGGDGGGGGGFGFGGGGGGGGGGGGGGGGGGFGGFFFFFFFFDBFEDFFFFFFFFFEDF@@FFECCFEFFFECFF;;23=EFFECFFF<DFFEE;BF63>FFF?FFFF:B??AF9?>B>9>9BFFFFF>F19BF4
@M04999:289:000000000-L3R54:1:1101:27389:12270 2:N:0:396
TTGACTACTCGGGTATCTAATCCTGTTCGCTACCCATGCTTTCGAACCTCAGCGTCAGTTACAGACCAGAGAGCCGCCTTCGCCACTGGTGTTCTTCCATATATCTACGCATTCCACCGCTACACATGGAGTTCCACTCTCCTCTTCTGCACTCAAGAAAAACAGTTTCAGCTGCACTTCCCCGGTTAAGCCGAGGGCTTTCACAGCTGACCTGTTCTCCCGCCTGCGTTCGCTTTACGCCCAATAAATTCGGACAACGCTTGGCACCTACGGATTACCGCCGCCTCTGGCACGTAGGT
+
CCCCCDFGFD@@F,CFFFDE<<C6CFG9@C@F:CFCC@FGCF<CC@C@,E@FFFFC::<CCEFFFGG8<<F<F@F:+C,?,BF@CF8<EFFFE,E<,C?EFCGGG9F,=7B:,,59CECG7@7FGGFFF@FAF,@FG,D==8,@,@@,EG8EAF8DFGDCEFGGDDFGC===,@8FF8?DCGDGGGG6DEEG68*<77;FA89:E>F4==B)>*+47+B4659@((226:08@06=33336>D1()7>?)9(8?F;B((((4(((..41(5((--())6--,72((3()5)(),,4((.
@M04999:289:000000000-L3R54:1:1101:29270:12273 2:N:0:396
TGACTACTCGGGTATCTAATCCTGTTTGCTCCCCACGCTTTCGCATCTCAGCGTCAGTATCTGTCCAGAAGGCCGCCTTCGCCACCGGTATTCCTCCACATCTCTACGCATTTCACCGCTACACGTGGAACTCTACCTTCCTCTACAATACTCCAGATAACCAGTTTTAAGTGCAGTTCCCAGGTTGAGCCCGGGGCTTTCACACCTAACTTAATTATCCGCCTACATGCCCTTTACGCCCAGTCATTCCGATTAACGCTCGCACCCTCCGTATTACCGCGGCTGCTGGCACGGAGTTAGC
+
CCCCCGGGGGGGGGGGGGGGGGGGGGGGGGGGGGGGGGGGGGGGGGGGGGGGGGGGGGGGGGGGGGGGGGGGGGGGGGGGGGGGGGGGGGGGGGGGGGGGGGGGGGGGGGGGGGGGGGGGGGGGGGGGGGGGGGGGGGGGGGGGGGGGGGGGGGGGGGGGGGGGGGGGGGGGGGGGFGFGGGGGGGGGGGGFGEEGGGFFFFFFFFFFFFFFFFFFFFFCBFFFFFFFEF=BBFFFFFFFFFFFFFFFFCEFDDFFEF9BFFFFFFFB?FFF6B:DFFFB>9;BFFB?BBFFF>>18:2:.
@M04999:289:000000000-L3R54:1:1101:1787:12279 2:N:0:396
GACTACTAGGGTATCTAATCCTGTTTGCTACCCACGCTTTCGAGCATGAACGTCAGTGTTATCCCAGGAGGCTGCCTTCGCCATCGGTATTCCTCCACATCTCTACGCATTTCACTGCTACACGTGGAATTCTACCTCCCTCTGACACACTCTAGTTAGACAGTTTCAAATGCACGTCCCAAGTTGAGCTCGGGGATTTCACATCTGACTTATCTAACCGTCTGCGCTCGCTTTACGCCCAGTAATTCCGATTAACGCCTGCACCCTACGTATTACCGCGGCTGCTGGCACGTAGCTAGCC
+
CCCCCDEFFFEFCFECFGFGGGGGGGAEGGGGGGGGGGC<FFFGGCCFCGGGGGDEEDFE@CECCFEFF@7BFGGGGFGGGDDGFGGGA@@FFFGFCFDFFCA<FFGGGGDD,FGGFFFFGFGGFGG>FGGGGFGCBFF>DGGGGGGD?8=EFG;7EFEGGGFGGGFDCGGG,=DCDD*0=D0EFFGC?9D=6C6C6CC7CFAFF?F+58;87@@EE>*:<=CFE=))-5-0(:4C=(/8256475??3@??D@CE?0((,3=@@;23=;?)68>A<((4,4-2:?:?042(.(1:>B?(.
@M04999:289:000000000-L3R54:1:1101:26346:12297 2:N:0:396
GACTACACGGGTATCTAATCCTGTTTGCTCCCCACGCTTTCGCATCTCAGCGTCAGTATCTGTCCAGAAGGCCGCCTTCGCCACCGGTATTCCTCCACATCTCTACGCATTTCACCGCTACACGTGGAATTCTACCTTCCTCTACAATACTCTAGTTAACCAGTTTTAAGTGCAATTCCTAGGTTGAGCCCAGGGCTTTCACACCTAACTTAATTATCCGCCCACATGCCCTTTACTCCCCGTCATTCCGATTAACGCTCGTCCCCTCCGTTTTACCTCCGCTGCTGGCACGGCGTGCGCC
+
<@CCCGGG7FFGGGGGGFGGGGFGGEEFGGGFFCF@CBFDFB@CFGEGGAFCFGGGGGAFGGGDFFFAEC<FFECEF,FFCFEGGE+@>EGGAFEFFFF<F?FFAFFEEF+@AFDFFF:CFEFEF<46CFDFGAF,4EFF;DFFGDDFFGCFGF8D,7@D=?D@=+CEDED:FG?F5DBDF7=27<6,3,+@78EC5**<+?9?BFFA=CEB4+++7=B)3404>2)*05-77./9*9;)/((/,8)7?((468CF2((6((,36((4463)(-6324-(-8:625)(2:)(,-(4(((-,
@M04999:289:000000000-L3R54:1:1101:25271:12311 2:N:0:396
AACCGACTACCGGGGTATCTAATCCTGTTTGCTACCCACGCTTTCGAGCATGAACGTCAGTGTTATCCCAGGAGGCTGCCTTCGCCATCGGTATTCCTCCACATCTCTACGCATTTCACTGCTACACGTGGAATTCTACCTCCCTCTGACACACTCTAGTTAGATAGTTTCAAATGCACGTCCCAAGTTGAGCTCGGGGATTTCACATCTGACTTATCTAACCGTCTGCGCTCGCTTTACGCCCAGTAATTCCGATTAACGCTCGCACCCTACGTATTACCGCGGCTGCTGGCACGTAGTT
+
CC@CCGGGGGGEGGGGGGFGGGGGGGGGGGGGGGGGDFGGGGGGGGGGGGGGGGGGDDGGEGFFFFGFFGGGGGGGFGGGGGGGGEEEGGGGGGGGGFGGGGGFGGGGGGGDGFGFGFGGBCGGGGGGFGGGGGGGGGGGGGGGGGGGGGFGGGGGGECGGGGAFGGGG8FC:EFF7@?D==D6FGGFFGGGG7@CDGGGBF5=AFFFFECECFFF?CFEFEB@9@BB4>=5@BB@FFFF;?603=ECCEC<9E@6;;)43(3(,19162:<?F0))2:>)49>(390().(((.-.4<:6
@M04999:289:000000000-L3R54:1:1101:3059:12333 2:N:0:396
GGGACTACCCGGGTATCTAATCCTGTTTGCTACCCACGCTTTCGAGCATGAACGTCAGTGTTATCCCAGGAGGCTGCCTTCGCCATCGGTATTCCTCCACATCTCTACGCATTTCACTGCTACACGTGGAATTCTACCTCCCTCTGACACACTCTAGTTAGACAGTTTCAAATGCACGTCCCAAGTTGAGCTCGGGGATTTCACATCTGACTTATCTAACCGTCTGCGCTCGCTTTACGCCCAGTAATTCCGATTAACGCTCGCACCCTACGTATTACCGCGGCTGCTGGCACGTAGTTAC
+
CCCCCGDFGGGGGG@CCFGGGGGGGFGDFGFGGGGGGGGGGGGGGGGGFFGGGGFGGGFGGGFFFDGFGGGGGGGGGGGGGGGGEE@GGFGGGGGGGFGGDFGGGGGGGGGGGGGGGGGGGGGGGGGGFGGGGGGGGGGGGGGGGGCAFGGGGGGFEFFGGGGGGGGFGGGGGFFGFGFGGGG8DEA:DGGFGGDGGDCFAFFFFFFFEECFFFFFEFFFFFAFFB6>BFFFFFBBEC>;@FFFFFE<5CE;;07??6;@DF>F;B><BB?6:<A:4:AFFF>;91132340<?B8:,:4)
@M04999:289:000000000-L3R54:1:1101:23907:12334 2:N:0:396
TGCGACTACTGGGGTATCTAATCCTGTTTGCTACCCACGCTTTCGAGCATGAACGTCAGTGTTATCCCAGGAGGCTGCCTTCGCCATCGGTATTCCTCCACATCTCTACGCATTTCACTGCTACACGTGGAATTCTACCTCCCTCTGACACACTCTAGTTAGACAGTTTCAAATGCACGTCCCAAGTTGAGCTCGGGGATTTCACATCTGACTTATCTAACCGTCTGCGCTCGCTTTACGCCCAGTAATTCCGATTAACGCTCGCACCCTACGTATTACCGCGGCTGCTGGCACGTAGTT
+
CCCCCGGGGGGGGGGGGGGGGGGGGGGGGGGGGGGGGGGGGGGGGFGGGGFGGGGGGGGGGGGGGGGGGGFGGGGGGGGGGGGGGGGGGGGGGGGGGGGGGGFGGGGGGGGGGGGGGGGGGGGGGGGGGGDGGGGDGGGGGGGGGGGGGGGGGGGGGGFFFGGGGGEFAFGGGGGGFGFDGGGGGGFGCFFFAFEGGGGGFFFFFFAFFFFFFFFFFAFEFFFFFFBFBFFFFFFFDECFFFFF@@E3C)97;@1;<?C;0389>BB>FF0203?B:BFA?99;>9014?((322.40(-
@M04999:289:000000000-L3R54:1:1101:19994:12345 2:N:0:396
GACTACAGGGGTATCTAATCCTGTTTGCTCCCCACGCTTTCGCATCTCAGCGTCAGTATCTGTCCAGAAGGCCGCCTTCGCCACCGGTATTCCTCCACATCTCTACGCATTTCACCGCTACACGTGGAATTCTACCTTCCTCTACAATACTCCAGATAACCAGTTTTAAGTGCAATTCCCAGGTTGAGCCCGGGGCTTTCACACCTAACTTAATTATCCGCCTACATGCCCTTTACGCCCAGTCATTCCGATTAACGCTCGCACCCTCCGTATTACCGCGGCTGCTGGCACGGAGTTAGCC
+
CCCCCGGGGGGCEGGGGGGGGGGGGGGGGGGGGGGGGGGGGGGGGGGGGGGGFGGGGGGGGGGGGGGGGGGGGGGGGGGGGGGGFGGGGGGGGGGGGGGGFFGGGGGGGGGGGGGGGGGGGGGGGGGGGGGGGFGGGGGGGGGGGDFGGGGDFGG8EGGGGGGGGGGGGGGGGGGGFDFGGGGGDGGGGGGGGGGGGGGCFFFFFFFFFFFFFFFFFFFFFFDFFFFFEFBB8EFEDFFEF<;@EFFFFFFFDFFFFBFFFBBF><?FFF::?><BD:140966<,)3:7?B66;??A<A7
@M04999:289:000000000-L3R54:1:1101:15583:12348 2:N:0:396
GACTACTCGGGTATCTAATCCTGTTTGCTACCCACGCTTTCGAGCATGAACGTCAGTGTTATCCCAGGAGGCTGCCTTCGCCATCGGTATTCCTCCACATCTCTACGCATTTCACTGCTACACGTGGAATTCTACCTCCCTCTGACACACTCTAGTTAGACAGTTTCAAATGCACGTCCCAAGTTGAGCTCGGGGATTTCACATCTGACTTATCTAACCGTCTGCGCTCGCCTTACGCCCAGTAATTCCGATTAACGCTCGCACCCTACGTATTACCGCGGCTGCTGGCACGTAGTTAGCC
+
CCCCCGGGGGGGGGGGGGGGGGGFGGGGG9FFFGGGGGGGGGFGGGGGFGGGGGGGGGGGGGGGFGGGGGGGGGGGGGGGGGGGGGGGGGGGGGGGGGGCGGGCGGGGGGGGFFGGGGGGGGGGGGGGGGGGGGGGGGGGGGGGCDDGGGGGGGG@EGGFGGGG9DGGGCGGGGGGFDBDGF+6EGAFGGEEGGG>7FGGFFFAFFF6CE@EFFFFAFFF>FFFFF=AD>FFFD@>BD@:@@ECEC?EC1(,8@CEFFFDBFFFFFFFFFB7AFDB4:>B>>>BFF?2(43683:?<AFF>
@M04999:289:000000000-L3R54:1:1101:5018:12404 2:N:0:396
GGACTACAGGGGTATCTAATCCTGTTCGCTACCCATGCTTTCGAGCCTCAGCGTCAGTAACAGACCAGAGAGCCGCCTTCGCCACTGGTGTTCTTCCATATATCTACGCATTTCACCGCTACACATGGAGTTCCACTCTCCTCTTCTGCACTCAAGTCTCTCAGTTTCCGATGCTCTTCCTCAGTTAAGCTGAGGGCTTTCACATTCAGACTTAAAAGACCGCCTGCGCTCCCTTTACGCCCAATAAATCCGGACAACGCTTGCCACCTACGTATTACCGCTGCTGCTGGCACGTAGTT
+
CCCCCGGGGGGGGGGGGGGGGGGGGGGGGGGGGGGGGGGGGGGGGGGFGGGGGGGGGGGGGGGGGGGGGGGGGGGGGGGGGGGGGGGGGEGGGGGGGGGGGGGGGGGGDEGGGGGGGGDEGGGGGCFFGDGGGGGGGGGGGGGGGGGGGGGGGGGGGGFGDFGGGGGEFGGDCEGGFGDFGGGEGGGGGGFECGFG6?FFFFFFFFFFFFFFFFFFFFFFFBA=DFDF=2@FF:@EEFD:>9??@;EFC<E06;@FFF@@FFFFFFFF?FBBF<>?AA<?>(4;?><BF5:1,((4(-)
@M04999:289:000000000-L3R54:1:1101:9779:12452 2:N:0:396
GACTACACGGGTATCTAATCCTGTTCGCTCCCCACGCTTTCGTCCATCAGCGTCAATCGGTATTTAGTAACCTGCCTTCGCAATCGGGGTTCTGTGTAATATCTATGCATTTCACCGCTACACTACACATTCCAGCTACTTCAATACTATTCAAGATTAACAGTATCAACGGCAGTTCTACAGTTAAGCTGCAGGTTTTCACCGCTGACTTATCAACCCGCCTACGGACCCTTTAAACCCAATAAATCCGGATAACGCTCGCATCCTCCGTATTACCGCGGCTGCTGGCACGGAGTTAGCC
+
CCCCCGGGGGGGGGGGGGGGGGGGGGGGGGGGGGGGGGGGGGGGGGGGGGGGGGGGGGGGGGGGGGGGGGGGGGGGGGGGGGCFGGGGGGGGGGGGGGGGGGGGGGGGGGGGGGGGGGGGGGGGGGGGGGGGGGGGGFGGGGGFGGFDGGGGGGGG?FGGGGGGGGGGGGGGGGGGFGFGGGGGGGGGGGGGGGGGGGGFFFFFFFFFFFEEFFFFFFEFFFFFFF@=@>DFFFFFCEFFFF@33>ECEFB@FFF@;@?FFFFFFFFFFFB?F:BFFF>F>BF61,4(3:<?9(484:BA:
@M04999:289:000000000-L3R54:1:1101:16464:12468 2:N:0:396
GAGGACTACTGGGGTATCTAATCCTGTTTGCTCCCCACGCTTTCGCATCTCAGCGTCAGTATCTGTCCAGAAGGCCGCCTTCGCCACCGGTATTCCTCCACATCTCTACGCATTTCACCGCTACACGTGGAATTCTACCTTCCTCTACAATACTCCAGATAACCAGTTTTAAGTGCAATTCCCAGGTTGAGCCCGGGGCTTTCACACCTAACTTAATTATCCGCCTACATGCCCTTTACGCCCAGTCATTCCGATTAACGCTCGCACCCTCCGTATTACCGCGGCTGCTGGCACGGAGTT
+
CCCCCGGGGGGGGGGGGGGGGGGGGGGGGGGGGGGGGGGGGGGGGGGGGGGGGGGGGGGGGGGGGGGGGGGGGGGGGGGGGGGGGGGGGGGGGGGGGGGGGGGGGGGGGGGGGGGGGGGGGGGGGGGGGGGGGGGGGGGGGGGGGGGGGGGGGGGGGGGGGGGGGGGGGGGGGGGGFGFGGGFGGFGGGFFGGGGGGGCGFFFFFFFEFFFFFFFFEAFFFCFFD9@FFFFFFFFDEE9:?;@606<<EEFCED@DFFFFBF?FFFFFBF??>8?F2>DFFFFFF>BBFBFF?F?F9>:B
@M04999:289:000000000-L3R54:1:1101:10201:12476 2:N:0:396
GACTACCGGGGTATCTAATCCTGTTCGCTCCCCACGCTTTCGTCCATCAGCGTCAATCGGTATTTAGTAACCTGCCTTCGCAATCGGGGTTCTGTGTAATATCTATGCATTTCACCGCTACACTACACATTCCAGCTACTTCAATACTATTCAAGATTAACAGTATCAACGGCAGTTCTACAGTTAAGCTGCAGGTTTTCACCGCTGACTTATCAACCCGCCTACGGACCCTTTAAACCCAATAAATCCGGATAACGCTCGCATCCTCCGTATTACCGCGGCTGCTGGCACGGAGTTAGCC
+
CCCCCGGCGGGGGGGGGGGGGGGGGGGGGGGGEEGGGEFGGGFGGGGGGGGGGGGGGGGGGGGGGGGGGGGGGGGGGGGGGEEEGGGGGGGGGGGFGGAFGFFEGGGGGGGGGGGGGGEGGGGGGGGGGFGGGGGGGFFDGGGCAFGGGGGCGGGGGGGGGCCEGGGDEGGDCGGGFGFGGGGGGGFGGGGGGGCFFFGFFFFFDEFFFFFFEFFFF>B>FF==BF?9@BFD;@<FC8@F?@DFFEEFFF9@FFFFFFFFF>1<>:<>?16:1?ABF?6>1>9>F>3?BF?F>002:)6<4
@M04999:289:000000000-L3R54:1:1101:24389:12484 2:N:0:396
GTAGGACTACAGGGGTATCTAATCCTGTTCGCTACCCATGCTTTCGAACCTCAGCGTCAGTTACAGACCAGAGAGCCGCCTTCGCCACTGGTGTTCTTCCATATATCTACGCATTCCACCGCTACACATGGAGTTCCACTCTCCTCTTCTGCACTCAAGAAAAACAGTTTCAGCTGCACTTCCCCGGTTAAGCCGAGGGCTTTCACAGCTGACTTGTTCTCCCGCCTGCGTTCGCTTTACGCCCAATAAATCCGGACAACGCTTGCCACCTACGTATTACCGCGGCTGCTGGCACGTAGTT
+
CCCCCGGGGGGGGGGGGGGGGGGGGGGGGGGGGGGGGGGGGGGGGGGGGGGGGGGGGGGGGGGGGGGGGGGGGGGGGGGGGGGGGGGGGGGGGGGGGGGGGGGGGGGGGGGGGGGGGGGGGGGGGGGGGGGGGGGGGGGGGGGGGGGGGGGGGGGGGGGGGGGGGGGGGGGGGGGGFGFGGGGGGGGGGGGGGGGGGGGGFFFFFFFFFFFFFFFFFFFFFFFFFFFFFFFFFFFFFFEFFFFF?;DFFFEE:>0:BBB?>>B:6104??FFFF?FA:<A6:>FF;9>BFF8:7?BFF?F:
@M04999:289:000000000-L3R54:1:1101:9018:12498 2:N:0:396
CTCGACTACCGGGGTATCTAATCCTGTTTGCTCCCCACGCTTTCGCATCTCAGCGTCAGTATCTGTCCAGAAGGCCGCCTTCGCCACCGGTATTTCTCCACATCTCTACGCATTTCACCGCTACACGTGGAATTCTACCTTCCTCTACAATACTCCAGATAACCAGTTTTAAGTGCAATTCCCAGGTTGAGCCCGGGGCTTTCACACCTAACTTAATTATCCGCCTACATGCCCTTTACGCCCAGTCACTCCGATTAACGCTCGCACCCTCCGTATTACCGCGGCTGCTGGCACCGAGTTT
+
<BC@CG@@FG:FDCCCGGG<@FFF<;CFGDGGG8CB<FBCEG8,BF>CFE,CFGE,6@CCFFFGCG,E<EFFGF8FF+=@4F=,8CBEGG>B@F,9,C,CFF<FFFGGC==F@F?<<FGGGGGDGGEA,44EFFFGGGFGEFGGCGGGGDDGGG8@FFGF3E?FEDE9FGGCAC?FAGFDCC?2@@5<F7DFDGGGD4>DFFAFF>FE2;EBFFFF41=78//5((3@8))6;8@;)).)619;?;7E)5;;:1,(,49(0117961;?:B02,.4:94<-(((-(-10)(,4)((((4()
@M04999:289:000000000-L3R54:1:1101:21299:12503 2:N:0:396
GACTACTGGGGTATCTAATCCTGTTCGCTACCCATGCTTTCGAACCTCAGCGTCAGTTACAGACCAGAGAGCCGCCTTCGCCACTGGTGTTCTTCCATATATCTACGCATTCCACCGCTACACATGGAGTTCCACTCTCCTCTTCTGCACTCAAGAAAAACAGTTTCAGCTGCACTTCCCCGGTTAAGCCGAGGGCTTTCACAGCTGACTTGTTCTCCCGCCTGCGTTCGCTTTACGCCCAATAAATCCGGACAACGCTTGCCACCTACGTATTACCGCGGCTGCTGGCACGTAGTTAGCC
+
CCCCCGGGGGGGGGGGGGGGGGGGGGGGGGGGGGGGGGGGFGFGGGGGDGGGGGEFFFGGGGGGGGGGCFG@GGGGGGGGDGGGGGGGGGGGGGGGGGGGGGGGGGGDGGGGGGGFEEGGGGGGGCFGGGGGGGGGGEFGGGDGGGGGGGGGGFGGGGGGEGGGGGGGGGGGGGGGFGFDGGGGGGGGGGEGGGGGGGGGFFFFFFFFFFCEA8FFFFF=>9=BB@=@F@B<DDFFFD@A?;@EFFFFF>;<;BB?>BFFF?BF?FFFFF?FF:>FA?07>0390807:???F:::4<)55
@M04999:289:000000000-L3R54:1:1101:10351:12505 2:N:0:396
TGACTACTGGGGTATCTAATCCTGTTCGCTCCCCACGCTTTCGCTCCTCAGCGTCAGTGACGGCCCAGAGACCTGCCTTCGCCATCGGTGTTCTTCCCGATATCTACACATTCCACCGTTACACCGGGAATTCCAGTCTCCCCTACCGCACTCCAGTCCGCCCGTACCCGGCGCCGATCCACCGTTAAGCGATGGACTTTCACACCAGACGCGACGAACCGCCTACGAGCTCTTTACGCCCAATAAATCCGGATAACGCTTGCACCCTACGTATTACCGCGGCTGCTGGCACGTAGTTAGC
+
CCCCCGGGGGGGF@FFGGGGGGGFGGFGGEFFGEF@FG:FGGFEFEGGGGGGGGGGGFDFCEEGFGEGEGGGGGFGGGGGGGGGEGGGGGGDFFFGGGGGGGGGFGGGGGFEFGFF8+A8FEFFGGGG@C@FFFGGFFAFG=CGGGGGGGGGGGGFFGFEGCEDCDEGFGDCGEGEE46DCGGG8EGFCFGGCC7FFGGGFFFFFDF:;;BF>ED@FB>1)49(38622((5)4:<>F0),311)8<)6211:164>243:::?).:(:??,844<B4?0,0,,(4):(-.4?,(34.64)
@M04999:289:000000000-L3R54:1:1101:6166:12525 2:N:0:396
GACTACAGGGGTATCTAATCCTGTTCGCTCCCCACGCTTTCGTCCATCAGCGTCAATCGGTATTTAGTAACCTGCCTTCGCAATCGGGGTTCTGTGTAATATCTATGCATTTCACCGCTACACTACACATTCCAGCTACTTCAATACTATTCAAGATTAACAGTATCAACGGCAGTTCTACAGTTAAGCTGCAGGTTTTCACCGCTGACTTATCAACCCGCCTACGGACCCTTTAAACCCAATAAATCCGGATAACGCTCGCATCCTCCGTATTACCGCGGCTGCTGGCACGGAGTTAGCC
+
CCCCCGGGGGGGGGGGGGGGGGGGGGGGGGGGGGGGGGGGGGGGGGGGGGGGGGGGGGGGGGGGGGGGGGGGGGGGGGGGGGGGGGGGGGGGGGGGGGGGGGGGGGGGGGGGGGGGGGGGGGGGGGGGGGGGGGGGGGGGGGGGGGGGGGGGGGGGFGGGGGGGGGGGGGGGGGGGFGFGGGGGGGFGFCCFGGGGFGGGFFFDFFFDFFFFFFFFFFFFFFFDFF2@@BFFFFEFFFFEF;DEEFFFFB9DFFFFFFFFFBFFFF?FFF?::>AB><0>-9>FFFF?03<B6;0?:AFF7
@M04999:289:000000000-L3R54:1:1101:10689:12582 2:N:0:396
AGACTACTGGGGTATCTAATCCTGTTCGCTACCCATGCTTTCGAACCTCAGCGTCAGTTACAGACCAGAGAGCCGCCTTCGCCACTGGTGTTCTTCCATATATCTACGCATTCCACCGCTACACATGGAGTTCCACTCTCCTCTTCTGCACTCAAGAAAAACAGTTTCAGCTGCACTTCCCCGGTTAAGCCGAGGGCTTTCACAGCTGACTTGTTCTCCCGCCTGCGTTCGCTTTACGCCCAATAAATCCGGACAACGCTTGCCACCTACGTATTACCGCGGCTGCTGGCACGTAGTTAGC
+
CCCCCGGGGGGGGGGGGGGGGGGGGGGGGGGGGGGGGGGGGGGFGGGGGGGGGGGGGFGGGGGGGGGGGGGGGGGGGGGGGGGGGGGGFGFGGGGGGGGGGGGGGGGGGGGGGGGGGGGGGGGGGGGDDGFGGGGGGGGGGGGGGGGGGGGGGGGGGGGGGGGGGGGGGGGGGGGGF?FGGGGGGGGGGGGECEGGGGGGFFFFFFFFFFF4:AFFFFFFFF>9=DFFFF;>DFFFFF@FBF<8EEC))67;?>>BFFFFFFFFFFB::??FFABAFAFF696>FB???:<>?<?.3)4<2
@M04999:289:000000000-L3R54:1:1101:10679:12633 2:N:0:396
AGGGTATCTAATCCTGTTTGCTACCCACGCTTTCGAGCATGAACGTCAGTGTTATCCCAGGAGGCTGCCTTCGCCATCGGTATTCCTCCACATCTCTACGCATTTCACTGCTACACGTGGAATTCTACCTCCCTCTGACACACTCTAGTTAGACAGTTTCAAATGCACGTCCCAAGTTGAGCTCGGGGATTTCACATCTGACTTATCTAACCGTCTGCGCTCGCTTTACGCCCAGTAATTCCGATTAACGCTCGCACCCTACGTATTACCGCGGCTGCTGGCACGTAGTTAGCCGGTGCTT
+
CCCCCGGGGGGGGGGGGGGGGGGGGGGGGGGGGGGGGGGGGGGGGFGGGGGGGGGGGGGGGGGGGGGGGGGGGGGGGGGGGGGGGGGGGGGGGGGGGGGGGGDGGGGGGGGGGGGGGGGGGGGGGGGGFFGGGGGGGGGGGGGGGGGGGGGGGGGGGGGGGGGGGGGGGGGGGGGGFGFCGGGGGEEGEGGFDGGDDGGGFFFFFFFFFFFBFDFFFFFB5>AB=BFEFFF@BDDBEFFFFFF@<DFFEFBFDBFFFFFF10(8?FF<AA:622>F>FBFF:(8142?:><<2.77-(782
@M04999:289:000000000-L3R54:1:1101:18491:12651 2:N:0:396
AGGACTACAAGGGTATCTAATCCTGTTCGCTCCCCACGCTTTCGCTCCTCAGCGTCAGTGACGGCCCAGAGACCTGCCTTCGCCATCGGTGTTCTTCCCGATATCTACACATTCCACCGTTACACCGGGAATTCCAGTCTCCCCTACCGCACTCCAGTCCGCCCGTACCCGGCGCCGATCCACCGTTAAGCGATGGACTTTCACACCAGACGCGACGAACCGCCTACGAGCTCTTTACGCCCAATAAATCCGGATAACGCTTGAACCCTACGTATTACCGCGGCTGCTGGCACGTAGTT
+
CCCCCGGGGGGGGGGGGGGGGGGGGGGGGGGGGGGGGGGGGGGGGGGGGGGGGGGGGGGGGGGGGGGGGGGGGGGGGGGGGGGGGGGGGGGGGGGGGGGGGGGGGGGGGGGGGGGGGGGGGGGGGGGGGGGGGGGGGGGGGGGGGGGGGGGGGGGGGGGGGGGGGGDEGGGEGGGGFDFGGGGGGGGGFGGGGFGGGGFGFFFFFFFFF0=@>EFEBFFBFFBF?FFF?B>>FFFFFF?EF;??B?BBAAB>9??0AFFFFB?(),4::BF???)..:A6;F;>>><:D0:??:,844<
@M04999:289:000000000-L3R54:1:1101:17727:12666 2:N:0:396
TGACTACAGGGGTATCTAATCCTGTTCGCTACCCATGCTTTCGAACCTCAGCGTCAGTTACAGACCAGAGAGCCGCCTTCGCCACTGGTGTTCTTCCATATATCTACGCATTCCACCGCTACACATGGAGTTCCACTCTCCTCTTCTGCACTCAAGAAAAACAGTTTCAGCTGCACTTCCCCGGTTAAGCCGAGGGCTTTCACAGCTGACTTGTTCTCCCGCCTGCGTTCGCTTTACGCCCAATAAATCCGGACAACGCTTGCCACCTACGTATTACCGCTGCTGCTGGCACGTAGTTAGC
+
CCCCCGGGGGGGGGGGGGGGGGGGGGGGGGGGGGGGGGGGGGGGGGGGGGGGGGGGGGGGGGGGGGGGGGGGGGGGGGGGGGGGGGGGGGGGGGGGGGGGGGGGGGGGGGGGGGGGGGGGGGGGGGGGGGGGGGGGGGFGGGGGGGGGGGGGGGGGGGGGGGGGGGGGGGGGGGGGFGFGGGGGGGGGGGGGGGGGGGGGFFFFFFFFFFFFEFFFFFFFFFFFFD@FFFFFFDFFEFFFBFDFEFFFFFFFFFF:?09?FFFFF<?FFFFFBFFFFF:((46>FFFF0?FFB??04<BA<
@M04999:289:000000000-L3R54:1:1101:28270:12690 2:N:0:396
TCGACTACACGGGTATCTAATCCTGTTCGCTCCCCACGCTTTCGTCCATCAGCGTCAATCGGTATTTAGTAACCTGCCTTCGCAATCGGGGTTCTGTGTAATATCTATGCATTTCACCGCTACACTACACATTCCAGCTACTTCAATACTATTCAAGATTAACAGTATCAACGGCAGTTCTACAGTTAAGCTGCAGGTTTTCACTGCTGACTTATCAACCCGCCTACGGACCCTTTAAACCCAATAAATCCGGATAACGCTCGCATCCTCCGTATTACCGCGGCTGCTGGCACGGAGTT
+
CCCCCGGGGGGGGGGGGGGGGFFGGGGGDGGGGGGGGGGGCFFGFGGGGGGGGGGGGCDGFGGEDEFGFFGGFFGGGGGGGGGGGDFGEGGGGGGGGGFFFGGGGCGGGGGFFFFEFCGGDGGGGFGGGGGGGAFGGGGEFFFFGDAFGDFAFFF8EGGGGGGGGGGGGCFGGGDGB8DFGGGGGFFEFGGGFGGGGCFFFFFFEFAF@FFEECBFE99B@ABBADD?=@B>DBFFECEFFDD<@FEFFE16>?;@EF?@?6>994;?)).1:8144>>:9>;0198?D03<>B>1017
@M04999:289:000000000-L3R54:1:1101:12676:12741 2:N:0:396
AGACTACCAGGGTATCTAATCCTGTTTGCTACCCACGCTTTCGAGCATGAACGTCAGTGTTATCCCAGGAGGCTGCCTTCGCCATCGGTATTCCTCCACATCTCTACGCATTTCACTGCTACACGTGGAATTCTACCTCCCTCTGACACACTCTAGTTAGACAGTTTCAAATGCACGTCCCAAGTTGAGCTCGGGGATTTCACATCTGACTTATCTAACCGTCTGCGCTCGCTTTACGCCCAGTAATTCCGATTAACGCTCGCACCCTACGTATTACCGCGGCTGCTTGCACGTAGTTAGC
+
CCCCCGGGGGGGGGGGGGGGGGGGGGGGGGGGGGGGGGGGGGGGGGGGGDFGGGGGGGGGGGGGFFDFFFGEGFGGGGFGGGGGGGGCEFGFFGGGGGGGCFGGGFGGGGGGGGGGGGGGGGGGGGGFDGGGGGFGFGGGGGGGGFGGGGGGGGGGGGFGGGGGFGGGGFGFG89=5=DDGFFFDFGF,@8EEGGGGGGGFFFFFFFF@@CEEFFFCFFCDFFFBE4AAAAFFF=4@@@>@@D@3?C?67;07@FEC((8@FFBB0:::6:?7>><<<:>;B>;>?.64:))(.41?A<A<
@M04999:289:000000000-L3R54:1:1101:2840:12763 2:N:0:396
TAGACTACACGGGTATCTAATCCTGTTTGCTACCCACGCTTTCGAGCATGAACGTCAGTGTTATCCCAGGAGGCTGCCTTCGCCATCGGTATTCCTCCACATCTCTACGCATTTCACTGCTACACGTGGAATTCTACCTCCCTCTGACACACTCTAGTTAAACAGTTTCAAATGCACGTCCCAAGTTGAGCTCGGGGATTTCACATCTGACTTATCTAACCGTCTGCGCTCGCTTTACGCCCAGTAATTCCGATTAACGCTCGCACCCTACGTATTACCGCGGCTGCTGGCACGTAGTTAC
+
CCCCCGFGGGGGGGGGGGGGGGGGGGGGGGGGGGGGGGGGGGGGGGGGGGGGGGGGGGGGGGGGGGGGGGGGGGGGGGGGGGGGGGGDGFGGGGGGGGGGGGGGGGGGGGGGGGGGGGGGGGGGGGGGGGGGGGGGGGGGGGGGGGGGFGGGGGGGGFGGGFGGGGDGGGGGGGGGFGFGGGGGGGGGGGGAFGEGGGGGFFFFFFFFFFFFFFFFFFFFFFFFFFFFFBFFFFFFFFFFFBFF;C<CEEFF<?DDCFFFDFFBFFFBB08:??AFBAA?FF9;99<::BF:>BBF::<<)
@M04999:289:000000000-L3R54:1:1101:9316:12772 2:N:0:396
CAGACTACCGGGGTATCTAATCCTGTTTGCTACCCACGCTTTCGAGCATGAACGTCAGTGTTATCCCAGGAGGCTGCCTTCGCCATCGGTATTCCTCCACATCTCTACGCATTTCACTGCTACACGTGGAATTCTACCTCCCTCTGACACACTCTAGTTAGACAGTTTCAAATGCACGTCCCAAGTTGAGCTCGGGGATTTCACATCTGACTTATCTAACCGTCTGCGCTCGCTTTACGCCCAGTAATTCCGATTAACGCTCGCACCCTACGTATTACCGCGGCTGCTGGCAGGTAGTT
+
CCCCCGGGGGGGGGGGGGGGGGGGGGGGGGGGGGGGGGGGGGGGGGGGGGGGGGGGGGGGGGGGGGGGGGGGGGGGGGGGGGGGGGGGGGGGGGGGGGGGGGGGGGGGGGGGGGGGGGGGGGGGGGGGGGGGGGGGGGGGGGGGGGGGGGGGGGGGGGGGGGGGGGGGGGGGGGGGFGFGGGGFGGGGGGGGFGGGGGCFFFFFFFFFFFFFFFFFFFFFFAAAD>F@FFFFFFFFFFFF9BDFFEEEFFE;@FFFFF@@??FFFFFFF???F?FFAF9?BFF>F>FF??B0(((-43:
@M04999:289:000000000-L3R54:1:1101:8521:12778 2:N:0:396
AGATACTCGGGTATCTAATCCTGTTTGCTACCCACGCTTTCGAGCATGAACGTCAGTGTTATCCCAGGAGGCTGCCTTCGCCATCGGTATTCCTCCACATCTCTACGCATTTCACTGCTACACGTGGAATTCTACCTCCCTCTGACACACTCTAGTTAGACAGTTTCAAATGCACGTCCCAAGTTGAGCTCGGGGATTTCACATCTGACTTATCTAACCGTCTGCGCTCGCTTTACGCCCAGTAATTCCGATTAACGCTCGCACCCTACGTATTACCGCGGCTGCTGGCACGTAGTTAGCC
+
CCCCCGGGGGGGGGGGGGGGGGGFGGGCGFGFGGGGGGGGGGGGGGGGGGGGGGGGFGGGGGGGGGGGGGGGGGGGGGGGGGGGGGGGGGGGGGGGGGGFGGGGGGGGGGGGGGGGGGGGGGGGGGGGGGGGGGGGGGGGGGGGGGGGGGGGGGGFFGGGGGGFGGGGGGGGGFGGFD>GGFGGGGGFGGGGGGECCCGGFFFFFFFFFEF@EAAF;FFFBAFFFFF>D=BDFFF=@FFFFF@CEFFFEFFF?FFFF9<DB019;<F:?<F>BFFAA?9>>BFBFF4:04<(211?BA2<:
@M04999:289:000000000-L3R54:1:1101:13468:12797 2:N:0:396
GACTACACGGGTATCTAATCCTGTTCGCTACCCATGCTTTCGAACCTCAGCGTCAGTTACAGACCAGAGAGCCGCCTTCGCCACTGGTGTTCTTCCATATATCTACGCATTCCACCGCTACACATGGAGTTCCACTCTCCTCTTCTGCACTCAAGAAAAACAGTTTCAGCTGCACTTCCCCGGTTAAGCCGAGGGCTTTCACAGCTGACTTGTTCTCCCGCCTGCGTTCGCTTTACGCCCAATAAATCCGGACAACGCTTGCCACCTACGTATTACCGCGGCTGCTGGCACGTAGTTAGCC
+
CCCCCGGGGGGGGGGGGGGGGGGGGGGGG>FGGGGGGGGGGGGGGGGGGGGGGGGGGGGGGGGGGGGGGGGGGGGGGGGGGGGGGGGGGGGGGGGGGGGGGGGGGGGGGGGGGGGGGGGGGGGGGEGGGGGFFGGGGGGGGGGGGGGGGGGGGDGGGGGGGGGGGGGGFGGGGGGGFGDGGG>EEEGGGGGGCEDGGGGGFFFFFFFFFEEBFFFFFFFBE>FFF@DFFFFFFFFEFF>F?=3@A<EEE9;BFB6:9>FFF??FF82>>?FFFBBAA69;99B>?:0:<7<0?0089<2<:
@M04999:289:000000000-L3R54:1:1101:14120:12822 2:N:0:396
GAAGACTACCAGGGTATCTAATCCTGTTTGCTACCCACGCTTTCGAGCATGAACGTCAGTGTTATCCCAGGAGGCTGCCTTCGCCATCGGTATTCCTCCACATCTCTACGCATTTCACTGCTACACGTGGAATTCTACCTCCCTCTGACACACTCTAGTTAGACAGTTTCAAATGCACGTCCCAAGTTGAGCTCGGGGATTTCACATCTGACTTATCTAACCGTCTGCGCTCGCTTTACGCCCAGTAATTCCGATTAACGCTCGCACCCTACGTATTACCGCGGCTGCTGGCACGTACGTC
+
CCCCCEFGGGGGGGGGGGGGGGGGGGGGGGGGFGFGGGGGGGGGGGGGGGGGGGGGGGGGGGGGGGGGGGGGGGGGGGGGGGGGGGGGGGGGGFGGGGGGGGGGFGGGGGGGGGGGGGGGGGGGGGGFDGGGGGGGGGGGGFGGGGGGFGGGGCGGGGC8DFFGGGFGFGGGGFFFFGFGGGGGGGGGGGGGGGGGGGGDFFFFFFFFFFEFFFFFFFFFFFAAD24AB>4-5@DFFEFEFFFF?=>?E3);;01?FFFDF0096>6;:??FB0<:>)6<19(4620()5062<,.,,(4(
@M04999:289:000000000-L3R54:1:1101:19603:12831 2:N:0:396
CGGACTACTCGGGTATCTAATCCTGTTTGCTCCCCACGCTTTCGCATCCCAGCGCCAGTATCTGTCCAGAAGGCCGCCTTCGCCACCGGTATTCTTCCACATCTCTACGCATTTCACCGCTACACGCGGAATTCTACCTTCCTCTACAATACTCTAGTTAACCAGTTTTAAGTGCAATTCCTAGGTTGAGCCCAGGGCTTTCACACTTAACTCATTCATCCGCCTACATGCCCTTTTTGCCCAGCCTTTCCGATTACCGCTCGCACCCCCCGTATTACCGCGTCGTCTGGCACCGAGTTAC
+
-AA,68,6;C,8@668<F,9FCE9,;,FG,66C8FD68FB,CAFGDC@,@,C8FGGE6C@F9C,6<F,CF<FFE6++4?,FCC?CC,FB>=DA@,@FFBFG,AAFFAEFGE??FG9F,@8:++CF=+8:3>CDGG9CD@=DGFE=@8@F9E?AEE8,=:A:D96>89CGAF7,7+,1+9:+2CB,@;88E6CGG>**9*;A49=:;*+*/8@*1+=*=C??(:2-((0)93==E1.)/(9@;;?(((/);A;1((2).323;6(,276(,41((4566>(49(-2,4:3(2,4(,(-144)
@M04999:289:000000000-L3R54:1:1101:28681:12853 2:N:0:396
AGACTACCCGGGTATCTAATCCTGTTTGCTCCCCACGCTTTCGCATCTCAGCGTCAGTATCTGTCCAGAAGGCCGCCTTCGCCACCGGTATTCCTCCACATCTCTACGCATTTCACCGCTACACGTGGAATTCTACCTTCCTCTACAATACTCCAGATAACCAGTTTTAAGTGCAGTTCCCAGGTTGAGCCCGGGGCTTTCACACCTAACTTAATTATCCGCCTACATGCCCTTTACGCCCAGTCATTCCGATTAACGCTCGCACCCTCCGTATTACCGCGGCTGCTGGCACGGAGTTAGC
+
CCCCCGGGGGGGGGGGGGGGGGGGGGGGGGGGGGGGGGGGGGDGGGGGGGGGGGGGGGGGGGGGGGGGFFGGGGGGGGGGGGGGGGGGGGGGGGGGGGGGGGGGGGGGGGGGGGGGGGGGGGGGGGGGGGGGGGGGGGGGGGGGGGGGGGGGGFGGGGGGGGGGGGGGGGGGGGGGFGFGGGCGGGGFGGGGGGGGGGGGFFFFFFFFFFFFFFFFFFFFAFFFFFFFFFEFFFFFF@@FFFDFEFCFFF11;<DE<<>FF6>>BBBFFFFF6?BFFF?F;09>>?:0:?0??;>9F?<<<
@M04999:289:000000000-L3R54:1:1101:12951:12864 2:N:0:396
ATGACTACCCGGGTATCTAATCCTGTTTGCTACCCACGCTTTCGAGCATGAACGTCAGTGTTATCCCAGGAGGCTGTCTTCGCCATCGGTATTCCTCCACATCTCTACGCATTTCACTGCTACACGTGGAATTCTACCTCCCTCTGACACACTCTAGTTAGACAGTTTCAAATGCACGTCCCAAGTTGAGCTCGGGGATTTCACATCTGACTTATCTAACCGTCTGCGCTCGCTTTACGCCCAGTAATTCCGATTAACGCTCGCACCCTACGTATTACCGCGGCTGCTGGCACGTAGTT
+
CCCCCGGGGGGGGGGGGGGGGGGGGGGGGGGGGGGGGGGGGGGGGDGGGGGGGGGGGGGGGGGGGGGGGGGGGGGGGGGGGGGGGGGGGGGGGGGGGGGGGGGGGGGGGGGGGGGGGGGGGGGGGGGGGGGGGGGGGGGGGGGGGGGGGGFGGGGGGGGGGGGGGGGGGGGGGGGGFGFGGGFFGGGGGGGGGGGGGGGGFFFFFFFFFFFFFFFFFFFFFFFDFDFFFFDFFFFFFF@D>;DFFF?EFFFF?FDFCED;@FFFFFFFF0:?FFAFFF>86B>;BBFFFFBFFFFBFFA
@M04999:289:000000000-L3R54:1:1101:9385:12898 2:N:0:396
ATTGACTACCAGGGTATCTAATCCTGTTCGCTCCCCACGCTTTCGTCCATCAGCGTCAATCGGTATTTAGTAACCTGCCTTCGCAATCGGGGTTCTGTGTAATATCTATGCATTTCACCGCTACACTACACATTCCAGCTACTTCAATACTATTCAAGATTAACAGTATCAACGGCAGTTCTACAGTTAAGCTGCAGGTTTTCACCGCTGACTTATCAACCCGCCTACGGACCCTTTAAACCCAATAAATCCGGATAACGCTCGCATCCTCCGTATTACCTCGGCTGCTGGCACGGAGTT
+
CCCCCGGGGGGGGGGGGGGGGGGGGGGGGGGGGGGGGGGGGGGGGGGDGGGGGGGGGGGGGGGGGGGGGGGCGGGGFGFGGGGGGGGGGGDEFCGGGGGGGGGGGGGGGGGGGGGGGGGGGGGGGGGGGGGGGGGGGFGGGGGGGGGFFFGFDGGGGGGGGGGGFGFAFGGGGGGDEGFGGGGGG8EFDFGGGGGGGGGG??AFFFFFF>BFFFFFFF6@FFFFFD2=@@29@=>DFECCFFFFD;;;EFF@>6<;<AFFFFDF>F6>?BBF(,4<?F<)).4(86;B?FB?:)(,40-3
@M04999:289:000000000-L3R54:1:1101:28412:12948 2:N:0:396
GCGCCGACTACAAGGGTATCTAATCCTGTTTGCTCCCCACGCTTTCGCATCTCAGCGTCAGTATCTGTCCAGAAGGCCGCCTTCGCCACCGGTATTCCTCCACATCTCTACGCATTTCACCGCTACACGTGGAATTCTACCTTCCTCTACAATACTCCAGATAACCAGTTTTAAGTGCAGTTCCCAGGTTGAGCCCGGGGCTTTCACACCTAACTTAATTATCCGCTTACATGCCCTTTACGCCCAGTCATTCCGATTAACGCTCGCCCCCTCCGTATTACCGCGGCTGCTGGCACGGATT
+
CCC8CCFEGGCCF<D@CFFCCFFFGECFFGGFFEGGGGGC@CGGGG7FG>@6E<,C:CEE7F@EA9<CFGFGC@F8<ACFGGEE=FFGGFC7BCFFFFEFF<FFEFFFFFG7FCEFFGGGGCFEGGGGGGGGDFF8EFCFAFGFGDGGGGG=ED8:DCF8,EGGFD88=EGGCFDFAFF?FGGGFFGFGGFGFGFG9DC>>DF*@FFFF9B=EAFC:BCC858?59((/6)<6;8343)6CD<FB;(684<<<54:(4<9)361:(-(4619:((-(,(-<<4(,(((-4:?:002((,((
@M04999:289:000000000-L3R54:1:1101:13082:12960 2:N:0:396
GGGTCGACTACACGGGTATCTAATCCTGTTCGCTCCCCACGCTTTCGCTCCTCAGCGTCAGTGACGGCCCAGAGACCTGCCTTCGCCATCGGTGTTCTTCCCGATATCTACACATTCCACCGTTACACCGGGAATTCCAGTCTCCCCTACCGCACTCCAGTCCGCCCGTACCCGGCGCCGATCCACCGTTAAGCGATGGACTTTCACACCAGACGCGACGAACCGCCTACGAGCTCTTTACGCCCAATAACTCCGGATAACGCTTCCACCCTACGTATTACCACGGCCGCTTGCAAGTAGT
+
CACCCCCGEGGCGGGGEEGGGFFFFFFAFGGDFGGGGEFGGGFGGGGDGGFGGGGGGEFEGFGGG@CCFFGG=FEGCEE@D?EFG:?FGGGGE@FGGGGGA<FB>FGGGGGCFGGGGGGGGG:FGGFGGG7>=EG8DD:EEFGGGGGGFGGGGCCG,DGCGFFCDC5?7CC>,=C>6?;C)28EG6E?/:=5C?535>34=6@?FB/@?<<30>7593B6),999>91::?(8;B>DBA*6-:9(,4:)5)6<?(1(--48111((.-433(((,,)-.)--))(-(((2,:(())).)6.
@M04999:289:000000000-L3R54:1:1101:16352:12992 2:N:0:396
CGGACTACTGGGGTATCTAATCCTGTTTGCTCCCCACGCTTTCGCATCTCAGCGTCAGTATCTGTCCAGAAGGCCGCCTTCGCCACCGGTATTCCTCCACATCTCTACGCATTTCACCGCTACACGTGGAATTCTACCTTCCTCTACAATACTCCAGATAACCAGTTTTAAGTGCAATTCCCAGGTTGAGCCCGGGGCTTTCACACCTAACTTAATTATCCGCCTACATGCCCTTTACGCCCAGTCATTCCGATTAACGCTCGCACCCTCCGTATTACCGCGGCTGCTGGCACGGAGTT
+
CCCCCGGGFGGGGGGGGGGGGGGGGGGGGGGGGGGGGGGGGGGGG:,FFGGFGGGGGGGGGGGGGGGGGGGGGGGGGGGGGGGGGG8FCGDGGGEFGGGGGGGDGGGGGGGGGGGGGGGGGGGGGGEC7:FGGGGGGF=FGFGGGGGGGGGGGGFEFGGGGGGGGGGGFGEFFCDGFFFGGFGGGFGGFGFGGDGGDDDGFFFFAFDAEFFFFFFFFFFE6>BDFFFE45668E@@C<3>1;0(5@FF3<EED6(;9C(7??1>6>9:1(148::0).4:>;099>:?3:134(49(4:
@M04999:289:000000000-L3R54:1:1101:6002:13036 2:N:0:396
AGACTACTCGGGTATCTAATCCTGTTTGCTCCCCACGCTTTCGCATCTCAGCGTCAGTATCTGTCCAGAAGGCCGCCTTCGCCACCGGTATTCCTCCACATCTCTACGCATTTCACCGCTACACGTGGAATTCTACCTTCCTCTACAATACTCCAGATAACCAGTTTTAAGTGCAATTCCCATGTTGAGCCCGGGGCTTTCACACCTAACTTAATTATCCGCCTACATGCCCTTTACGCCCAGTCATTCCGATTAACGCTCGCACCCTCCGTATTACCGCGGCTTCTGGCCCGGAGTTAGC
+
CCCCCGGGGEEDF7CEFGGFGGGFGGGGGDDEG@FCFGEGGGGEGGEGGGFGGGEGGGFDEGGEFGGGFEGFCEGGGGGGGGGFGGG:CCFFFGGGGF<FEGGGGFFFC@FFCGEGGGGGGGGGGGGGC=FGEFGGFEACDEGGFGGFDGGGGGGGFGCFGFDGGG,DFD9D:,==DGFGCF+=FGG7D6<7C>70CDGGB9F9A?AF9BFC=8BEAAA8BFD>?F>C*6>BFD@CC?F:@2?437??EC@D0<@3722((396>>F:<<B(.3>24<<0((1(,496)8(4(,3(436<2
@M04999:289:000000000-L3R54:1:1101:8520:13042 2:N:0:396
GACTACCCGGGTATCTAATCCTGTTCGCTCCCCACGCTTTCGTCCATCAGCGTCAATCGGTATTTAGTAACCTGCCTTCGCAATCGGGGTTCTGTGTAATATCTATGCATTTCACCGCTACACTACACATTCCAGCTACTTCAATACTATTCAAGATTAACAGTATCAACGGCAGTTCTACAGTTAAGCTGCAGGTTTTCACCGCTGACCTATCAACCCGCCTACGGACCCTTTAAACCCAATAAATCCGGATAACGCTCGCATCCTCCGTATTACCGCGGCTGCTGGCACGGAGTTAGCC
+
CCCCCGGGGGGGGGGGGGGGGGGGGGGGGGGGGGGGGGGGGGGGGGGGGGGGGGGGGGGGGGGFGGGGGGGGGGGGGGGGGGFGGGGGGGGGGGGGGGGGGGGGGGGGGGGGGGGGGGGGGGGGGGGGGGGGGGGGGGGGGGGGGGGGGGGGGGGGGGGGGGGGGGGGGGGGGGGFFGFGGGGGGGGGGGGGGGGGGFGGFFFFFFFFFFFFFFFFFFFFDFFFFFFFFBFFFFFFEFFFFD@F<EFFFFFFFFF@69?(7;929BBDB91:?B2)68>2;BFFF:3:?1<39>BFFF<A:
@M04999:289:000000000-L3R54:1:1101:12557:13095 2:N:0:396
AGGGACTACCGGGGTATCTAATCCTGTTCGCTCCCCACGCTTTCGTCCATCAGCGTCAATCGGTATTTAGTAACCTGCCTTCGCAATCGGGGTTCTGTGTAATATCTATGCATTTCACCGCTACACTACACATTCCAGCTACTTCAATACTATTCAAGATTAACAGTATCAACGGCAGTTCTACAGTTAAGCTGCAGGTTTTCACCGCTGACTTATCAACCCGCCTACGGACCCTTTAAACCCAATAAATCCGGATAACGCTCGCATCCTCCGTATTACCGCGGCTGCTGGCACGGAGTT
+
CCCCCGGGGGGGGGGGGGGGGGGGGGGGGGGGGGGGGGGGGGGGGGGGGGGGGGGGGGGGGGGGGFGGGGGGGGGGGG8FGGGGGGGGGGGGGGGGGGGGGGGGFGGGGGGGGGGGGGGGGGGGGGGGGGGGGGGGGGGGGGGGGGGGGGGFGGGGGGGGGGGGGGGGGGGGGGGGFGFGGGGGGGGGGGGGGGGGGGGGFAFFFFFFFABFBFFFFFFFFFFFFFFFF2=>FFFFFFFFFF;;6@EFFFFEBF02:A??>FFFF>B>??2<>?BFFFFBF>FB041:?B(60)3>;FFF
@M04999:289:000000000-L3R54:1:1101:12795:13101 2:N:0:396
CTGTGACTACCAGGGTATCTAATCCTGTTCGCTCCCCACGCTTTCGTCCATCAGCGTCAATCGGTATTTAGTAACCTGACTTCGCAATCGGGGTTCTGTGTAATCTCTATGCATTTCACCGCTACACTACACATCCCAGCTACTTCAATACTATTCAAGATTAACAGTATCAACGGCAGTTCTACAGTTAAGCTGCAGGTTTTCACCGCTGACTTATCAACCCGCCTACGGACCCTTTAAACCCAATAAATCCGGATAACGCTCGCATCCTCCGTATTACCGCGGCTGCTGGCACGGAGTT
+
CBCC<<@CE@GGGGGCEGFEFCFFGGGGGGGGGFFG@EFGDGEDGDGECFCGGGCGEEEEGGGGCFC@<,FE99FFFE,,CAFEEGEG,DFCCFCFGGGCFEF<,,CAFFFDF<<FDGAFGGGGGGGGGGCFGG,@,>,DEE?8=AEFGGGGGGCEFADC9=E,EGEGFFGGGGG>5C5DDFGGGGGGGGGACFG6?FCGFFFFFFFBFAAA@AFFEFF4A@4>AA@9:>=>=25-(>EA93=@1(6476?E@@;???EFD9@D>;91,:8A:(2118AA>B>166(7:?:(48<(31912
@M04999:289:000000000-L3R54:1:1101:11302:13105 2:N:0:396
TGACTACTGGGGTATCTAATCCTGTTCGCTACCCATGCTTTCGAACCTCAGCGTCAGTTACAGACCAGAGAGCCGCCTTCGCCACTGGTGTTCTTCCATATATCTACGCATTCCACCGCTACACATGGAGTTCCACTCTCCTCTTCTGCACTCAAGAAAAACAGTTTCAGCTGCACTTCCCCGGTTAAGCCGAGGGCTTTCACAGCTGACTTGTTCTCCCGCCTGCGTTCGCTTTACGCCCAATAAATCCGGACAACGCTTGCCACCTACGTATTACCGCGGCTGCGTGCACGTAGTTAGC
+
CCCCCGGGGGGGGGGGGGGGGGGGGGGGGGGGGGGGGGGGGGGGGGGGGGGGGGGGGGGGGGGGGGGGGGGGFGGGGGGGGGGGGGGGGGGGGGGGGGGGGGGGGGGGGGGGGGGGGGGGGGGGGGGGGGGGGGGGGGGGGGGGGGGFGGGGGGDGGGGGFGGGGGGGGGGGGGGGFGFGGGGGGGGGGGGGDGG7DFFGFFFFFA>FFFFFFFFFFFFF4>>@99>DFFFFFFFFFFFFFF@@FFFFFFFF6>B:2>>?BBF04??B>:237AB4AABB>91141((436ABF:(,)4><
@M04999:289:000000000-L3R54:1:1101:10956:13111 2:N:0:396
AGGACTACTAGGGTATCTAATCCTGTTTGCTCCCCACGCTTTCGCATCTCAGCGTCAGTATCTGTCCAGAAGGCCGCCTTCGCCACCGGTATTCCTCCACATCTCTACGCATTTCACCGCTACACGTGGAATTCTACCTTCCTCTACAATACTCCAGATAACCAGTTTTAAGTGCAATTCCCAGGTTGAGCCCGGGGCTTTCACACCTAACTTAATTATCCGCCTACATGCCCTTTACGCCCAGTCATTCCGATTAACGCTCGCACCCTCCGTATTACCGCGGCTGCTGGCACGTAGTT
+
CCCCCGGGGGGGGGGGGGGGGGGGGGGGGGGGGGGGGGGGGGGGGGEGGGGGGGGGGGGGGGGGGGGGGGFGGFGGGGGGGGGGGGGGGGGGGGGGGGGGGGGGGGGGGGGGGGGGGGGGGGGGGGGGGGGGGGGGGGGGGGGGGGGGGGGGGGGGGGGGCGGGGGGGGGFGGGGGFGFGFGGGGGGGGGGGGGGGGGGGFFFFFFFFFFFFFFFFEFFFFFFFFFFFFEEEFFFEFFFFFFFFEFFFFFE;;@DFFFDFF?FFFF;BFFFFB6?FABAFB>>FB>?DF???FFBF?B>
@M04999:289:000000000-L3R54:1:1101:26927:13123 2:N:0:396
CGGGAGACTACTAGGGTATCTAATCCTGTTTGCTCCCCACGCTTTCGCATCTCAGCGTCAGTATCTGTCCAGAAGGCCGCCTTCGCCACCGGTATTCCTCCACATCTCTACGCATTTCACCGCTACACGTGGAATTCTACCTTCCTCTACAATCCTCCAGCTCACCAGTTTTAAGTGCAATTCCCAGGTTGAGCCCGGGGCTTTCACACCTCACTTAATTTTCCGCCTACATGCCCTTTAGGCCCACTCATTCCGCTTAAGGCCCGCACCCTCCGCTTTACCGCCGCCGCTGACACGGTGT
+
CCCCCECCGDGGFDECEEFGGGGFGFGGGCFGFFEF<FGGG7:@DECGDDFEGGGG@@FFFC<FGGFGFGGGFGG<FFCEGGGGGGGE@FE@FGG9<FFGF,A=A8;FEEFGGGEGGGCFFEGEFGGGCFF7C,4@9ECEDFDCFFF=EGG99,@EGCE836,3@DF?7@,2E8=2;D+=9?FGCCE8F6,@,@9D5C**9*;4++=B:)0))2+404B*+/*8(252->;?CF)553;+))6;02(((/1/7?@(6?(.))((((-(29(,(:90((-)))-(,3(((-12(3)800-24
@M04999:289:000000000-L3R54:1:1101:19506:13136 2:N:0:396
ACGACTACTCGGGTATCTAATCCTGTTTGCTCCCCACGCTTTCGCATCTCAGCGTCAGTATCTGTCCAGAAGGCCGCCTTCGCCACCGGTATTCCTCCACATCTCTACGCATTTCACCGCTACACGTGGAATTCTACCTTCCTCTACAATACTCCAGATAACCAGTTTTAAGTGCAGTTCCCAGGTTGAGCCCGGGGCTTTCACACCTAACTTAATTATCCGCCTACATGCCCTTTACGCCCAGTCATTCCGATTAACGCTCGCACCCTCCGTATTACCGCGGCTGCTGGCACGGAGTTAC
+
CCCCCGGGGGGGGGGGGGGGGGGGGGGGGGGGFGGGGGGGGGGGGGEGGGGG8FGGGGGGGGGGGGGGGGGGGGGGGGGGGGGGGGGGGGGGGGGGGGGGGGGGGGGGGGGGGGGGGGGGGGGGGGGGGGGGGGGGGGGGGGGGGGGGGGGGGGGGDGGGGGGGGFFGGGDFFGGGFGFGGGGGFFGGFFGGGEEGGGGFFFFFFFFFFFFFFFFFFAFEA=D@@DFFFF9@FFFFFFFFF;;6EEFFFCFFD<;DEF:>BFF>FF>?FB<B?:?:226?9>06;B(,:2<:BF>((8<A)
@M04999:289:000000000-L3R54:1:1101:9898:13144 2:N:0:396
TTCTGACTACAGGGGTATCTAATCCTGTTTGCTCCCCACGCTTTCGCATCTCAGCGTCAGTATCTGTCCAGAAGGCCGCCTTCGCCACCGGTATTCCTCCACATCTCTACGCATTTCACCGCTACACGTGGAATTCTACCTTCCTCTACAATACTCCAGATAACCAGTTTTAAGTGCAATTCCCAGGTTGAGCCCGGGGCTTTCACACCTAACTTAATTATCCGCCTACATGCCCTTTACGCCCAGTCATTCCGACTAACGCTCGCACCCTCCGCATTACCGCGTCTGCTGGCACGTAGCT
+
CCCB@FFEFGFEG@CFEFGGGFDFGGEFFFCFGGFFC<FFEGG@@FDGEFEFFFFGGDCFGGFFGEGFGGFCEFGGFGCEG:FDFCCC=:FCB<FEFEFGDGE8=AFGGEFCGGGFGGGFFEDGEEGEE=C@EEFGF,=@AFGGGGFFGGGGCD=EFEFDGF3@8=?EGGFFFCFD+CDF8@===8+D:?8CFG++*00@*AFFAF9>=@25>FF4>=BC@<C@D(>>5.97B;=;@F<A6(:90(/73?55C(3(62=?60(4,137>:12:6(,-3)6)(,(,2(()-0.((.3(.4(.
@M04999:289:000000000-L3R54:1:1101:10732:13153 2:N:0:396
GACTACTGGGGTATCTAACCCTGTTTGCTACCCACGCTTTCGAGCATGAACGTCAGTGTTATCCCAGGAGGCTGCCTTCGCCATCGGTATTCCTCCACATCTCTACGCATTTCACTGCTACACGTGGAATTCTACCTCCCTCTGACACACTCTAGTTAGACAGTTTCAAATGCACGTCCCAAGTTGAGCTCGGGGATTTCACATCTGACTTATCTAACCGTCTGCGCTCGCTTTACGCCCAGTAATTCCGATTAACGCTCGCACCCTACGTATTACCGCGTCTGCTGGCACGTAGTTAGCC
+
CCCCCGGGGGGEGGGGGGGGGGGGGGGGFFGGGGGGGEFGGGGGGGGGFGGGGGGGGGGGGGGGGGGGGGGGGGGGGGGGGGGGGGG:FFGGGGGGGGGGGGGGGGGGGGGGGGGGGGGGGGGGGGGGGGGGFGGGGGGGGGGFDFGEFGGGGGGGGGGGGGGFGGGGGGGGFGGGFGFGGGGFGGGGGFGGEGGDGGGFFFFFFFFFEBEFFFFFFFFFBAB=CFFFDFF@9BCEDF9DFD;C?C<CEF;@?7;9?FD?6((-4:6?<F3)4().)-7B1((1544(3:>B<:346)5>:
@M04999:289:000000000-L3R54:1:1101:19616:13153 2:N:0:396
GGGGACTACCGGGGTATCTAATCCTGTTTGCTCCCCACGCTTTCGCATCTCAGCGTCAGTATCTGTCCAGAAGGCCGCCTTCGCCACCGGTATTCCTCCACATCTCTACGCATTTCACCGCTACACGTGGAATTCTACCTTCCTCTACAATACTCTAGTTAACCAGTTTTAAGTGCAATTCCTAGGTTGAGCCCAGGGCTTTCACACCTAACTTAATTATCCGCCTACATGCCCTTTACGCCCAGTCATTCCGATTAACGCTCGCACCCTCCGTATTACCGCGGCTGCTGGCACGGAGTTT
+
CCCCCGGGGGGFGGGGGGGGFGGGGGGGGGGGGGGGGGGGGGGGGGGGGGGGGGGGGGGGGGGGGGGGGGGGGGGGGGGGGGGGGGGGGGGGGFGGGGGGGGGGGGGGGGGGGGGGGGGGGGGGGGGGGGEGDGGGGGGGGGGGGGGGGGGCGGGGGGFGGGGGGGGDFGGFGGGGFGFGGGGGGFGGGFGGGGGGDGGGFFFFFFFFFFFFFFFFEFF<FED=@FFB2@C9E=BD>CEAFBF;D;<9?C<C116??9C;4/1;96(4?66:9:?<B<442913>93?>:>B0<1((-2:)
@M04999:289:000000000-L3R54:1:1101:4820:13170 2:N:0:396
TAGGACTACTGGGGTATCTAATCCTGTTCGCTACCCATGCTTTCGAACCTCAGCGTCAGTTACAGACCAGAGAGCCGCCTTCGCCACTGGTGTTCTTCCATATATCTACGCATTCCACCGCTACACATGGAGTTCCACTCTCCTCTTCTGCACTCAAGAAAAACAGTTTCAGCTGCACTTCCCCGGTTAAGCCGAGGGCTTTCACAGCTGACTTGTTCTCCCGCCTGCGTTCGCTTTACGCCCAATAAATCCGGACAACGCTTGCCACCTACGTATTACCGCGGCTGCTGGCACGTAGTTT
+
CCCCCGGGGGGFGGGGGGGGGGFGGGGGGGGGGGGGGGGGGGGGGGGGGGGGGGGCFEGFGGGGGFFGGEAFGGGGGGGGGGGGGGDFCGGFGGGGGGGGGGGG;FGGGFFGEGDFFGGGGCFE:EFGGGFEFFEGDFAFGGGGGGGGGGGGGFFGGC8@=@?EC?GGGGGGGGGFFGBGGGGGGGGGEFFFGE99CGGGFFFFFFFFE2*>BFFFBF658>@>=D==26/6;@FFFEFD?9BF@D3=EFFF>6:>9::>FFFFFFFFFF???:8AFAA<3;FFBBBB??>0(383114A.
@M04999:289:000000000-L3R54:1:1101:11106:13178 2:N:0:396
GACTACACGGGTATCTAATCCTGTTCGCTCCCCACGCTTTCGTCCATCAGCGTCAATCGGTATTTAGTAACCTGCCTTCGCAATCGGGGTTCTGTGTAATATCTATGCATTTCACCGCTACACTACACATTCCAGCTACTTCAATACTATTCAAGATTAACAGTATCAACGGCAGTTCTACAGTTAAGCTGCAGGTTTTCACCGCTGACTTATCAACCCGCCTACGGACCCTTTAAACCCAATAAATCCGGATAACGCTCGCATCCTCCGTATTACCGCGGCTGCTGGCACGGAGTTAGCC
+
CCCCCGGGGGGGGGGGGGGGGGGGGGGGGGGGGGGGGGGGGGGGGGGGGGGGGGGGGGGGGGGGGGGGGGGGGGGGGGGGGGCGGGGGGGGGGGGGGGGGGGGGGGGGGGGGGGGGGGGGGGGGGGGGGGGGGFGGGGGGGGGGGFGGGGGGGFGFGGGGGGGGGGGGGGDGGGDGFGFGGGGGGGGGGGFGGFDFGGGGFFFFFFEBDFFFFFFCFFFFFFFFFFD=F@FFFFEFFFDFFFFE37?CE6>0(64@FF;;BFF?>FFFF;B?FBA>2:>>(3;FF:DBBBFF1(2::AFF?
@M04999:289:000000000-L3R54:1:1101:27729:13189 2:N:0:396
TCTGACTACACGGGTATCTAATCCTGTTCGCTCCCCACGCTTTCGCTCCTCAGCGTCAGTGACGGCCCAGAGACCTGCCTTCGCCATCGGTGTTCTTCCCGATATCTACACATTCCACCGTTACACCGGGAATTCCAGTCTCCCCTACCGCACTCCAGTCCGCCCGTACCCGGCGCCGATCCACCGTTAAGCGATGGACTTTCACACCAGACGCGACGAACCGCCTACGAGCTCTTTACGCCCAATAAATCCGGATAACGCTTGCACCCTACGTATTACCGCGGCTGCTGGCACGTAGTT
+
CCCCCGGGGGGGGGGGGGGGGGGGGGGGGGGGGGGGGGGGGGGGGGGGGGGGGGGGGGGGGGGGGGGGGGGGGGGGGGGGGGGGGGGGGGGGGGGGGGGGGGGGGGGGGGGGGGGGGGGGGGGGGGGGGGGGGGGGGGGGGGGGGGGGGGGGGGGGGGGGGGGGGGGGGGGGGGGGFDB4DGGGGGFGGGGGGGCDDFGGFFFFCFFFFFBFFFF3;F:>FFFFB0?BB:BF>?FFF9A:?B;B?FBA24:BB>:BFFF<BB::<?2:?FFBB43<>>F2009(32(1:83?BFF1:?69
@M04999:289:000000000-L3R54:1:1101:8937:13207 2:N:0:396
TTGACTACTCGGGTATCTAATCCTGTTCGCTCCCCACGCTTTCGCTCCTCAGCGTCAGTGACGGCCCAGAGACCTGCCTTCGCCATCGGTGTTCTTCCCGATATCTACACATTCCACCGTTACACCGGGAATTCCAGTCTCCCCTACCGCACTCCAGTCCGCCCGTACCCGGCGCCGATCCACCGTTAAGCGATGGACTTTCACACCAGACGCGACGAACCGCCTACGAGCTCTTTACGCCCAATAAATCCGGATAACGCTTGCACCCTACGTATTACCGCGGCTGCTGGCACGTAGTT
+
CCCCCGGGGGGGGGGGGGGGGGGGGGGGGGGGGGGGGGGGGGGGGGGGGGGGGGGGGGGGGGGGGGGGGGGGGGGGGGGGGGGGGGGGGGGGGGGGGGGGGGGGGGGGGGGGGGGGGGGGGGGGGGGGGGGGGGGGGGGGGGGGGGGGGGGGGGGGGGGGGGGGGGGGGGGGGGGGFGFGGGGGGGGGGGGGGFGGGGGGFFFFFFF3;?F>;:BE;E:9E9>FFBFFFFFF?<BFFFFFFFF:?BAFFFF06?B:BBF>F06<?FB??BFF:4>B<DB06609B>???(4(5:?(.2<
@M04999:289:000000000-L3R54:1:1101:23541:13236 2:N:0:396
TGACTACTAGGGTATCTAATCCTGTTTGCTACCCACGCTTTCGAGCATGAACGTCAGTGTTATCCCAGGAGGCTGCCTTCGCCATCGGTATTCCTCCACATCTCTACGCATTTCACTGCTACACGTGGAATTCTACCTCCCTCTGACACACTCTAGTTAGACAGTTTCAAATGCACGTCCCAAGTTGAGCTCGGGGATTTCACATCTGACTTATCTAACCGTCTGCGCTCGCTTTACGCCCAGTAATTCCGATTAACGCTCGCACCCTACGTATTACCGCGGCTGCTGGCACGTATTTAGC
+
CCCCCGGGGGGGGGGGGGGGGGGGGGGGGGGGGGGGGGGGGGGGGGGGGFGGGGGGGGGGGGGGGGGGGGGGGGGGGGGGGGGGGGGGGGGGGGGGGGGGGGGGGGGGGGGGGGGGGGGGGGGGGGGGDGGGGGGGGGGGGGGGGGGGGGGGGGGGGGGGGGGGGGGGGFGGGGGGFGFDGGFFGGDFFGFGGGGGGGGGFFFFFFFFFFFFFFF>ECFF>DFFDCAAAD2@FFFEEDFFFDFFCCCEFEFF?D<EE?9(3:BB>BBB?BB(4<:4AA:0(06B9<:7???<:1:)4:A2.
@M04999:289:000000000-L3R54:1:1101:24826:13246 2:N:0:396
ATGACTACTAGGGTATCTAATCCTGTTTGCTCCCCACGCTTTCGCATCTCAGCGTCAGTATCTGTCCAGAAGGCCGCCTTCGCCACCGGTATTCCTCCACATCTCTACGCATTTCACCGCTACACGTGGAATTCTACCTTCCTCTACAATACTCCAGATAACCAGTTTTAAGTGCAATTCCCAGGTTGAGCCCGGGGCTTTCACACCTAACTTAATTATCCGCCTACATGCCCTTTACGCCCAGTCATTCCGATTAACGCTCGCACCCTCCGTATTACCGCGGCTGCTGGCACGGAGTT
+
CCCCCGGGGGGGGGGGGGGGGGGGGGGGGGGGGGGGGGGGGGGGGGGGGGGGGGGGGGGGGGGGGGGGGGGGGGGGGGGGGGGGGGGGGGGGGGGGGGGGGGGGGGGGGGGGGGGGGGGGGGGGGGGGFGCGDGGDGGGGGGGGGGGGGGGGGGGGGGGFGGFGFGGGGCCFFGGGFGFGGGGGGGGGGGGFGGGGGGGGFBFFFFFFBEFFFFFFFFFFFFFFFFFEFE=EFFFFFFFF@FFDEEFFCEEE<@FDFF@@FFFF>FF?BFFF?0??<>ABB999018?F?B:>B996:2
@M04999:289:000000000-L3R54:1:1101:25680:13247 2:N:0:396
GACTACCCGGGTATCTAATCCTGTTTGCTCCCCACGCTTTCGCATCTCAGCGTCAGTATCTGTCCAGAAGGCCGCCTTCGCCACCGGTATTCCTCCACATCTCTACGCATTTCACCGCTACACGTGGAATTCTACCTTCCTCTACAATACTCCAGATAACCAGTTTTAAGTGCAATTCCCAGGCTGAGCCCGGGGCTTTCACACCTAACTTAATTATCCGCCTACATGCCCTTTACGCCCAGTCATTCCGATTAACGCTCGCACCCTCCGTATTACCGCGGCTGCTGGCACGGAGTTAGCC
+
CCCCCGGGGGGGGGGGGGGGGGGGGGGGGGGGGGGGGGGGGGGG7CFFCFGGGGGGG9FFGFGFFGGCG<CFGGGGGGGGDEFEGGGGGGGGDFDFDFGGGGGGGGGGGGGGGGGGGGGGGGGGB=:FEGGGGGGGGFGFGGGGDG,EFGGGGGFGGGGGGGGGGGGGGEFGGGDFFG97?7CCGCGGG@GCCEGCDGG8ABF6?FFFDFFFCC8F5CF=>9=>=:C<@8@FDFFEDFFFFFFFA9CFFF@?DFFAFFFBFFF>;B<?FFB?FFBDF(22,(4;6327:??F>69?2><A:
@M04999:289:000000000-L3R54:1:1101:26534:13248 2:N:0:396
GGACTACCGGGGTATCTAATCCTGTTCGCTACCCATGCTTTCGAACCTCAGCGTCAGTTACAGACCAGAGAGCCGCCTTCGCCACTGGTGTTCTTCCATATATCTACGCATTCCACCGCTACACATGGAGTTCCACTCTCCTCTTCTGCACTCAAGAAAAACAGTTTCAGCTGCACTTCCCCGGTTAAGCCGAGGGCTTTCACAGCTGACTTGTTCTCCCGCCTGCGTTCGCTTTACGCCCAATAAATCCGGACAACGCTTGCCACCTACGTATTACCGCGCCTTCTGGCACGTAGTTAGC
+
CCCCCGGGGGGGGGGGGGGGGGGGGGGGGGGGGGGGGGGGGGGCGGGGGGGGGGGGGFGGGGGGGGGGGGGGGGGGGGGGGGGGGGGGGGGGGGGGGGGGGGGGGGGGGGGGFGGGGGGGDGGGGGGGGGGGGGGGGGGGGGGGGGGGGGGGGGGFGGGFFGGGGGGGGGGGGGGGFCFFFGDEGGEFGGGGGCEGCFGGFFFFFFFFFDF?BFFFFFFFDBFFDFBDFFFFFFF)>?;>>???FF>FF:>0(323(7>FFFFFFBFB:>0:<A?BABBF>(46(43220(<B??FFAF>4
@M04999:289:000000000-L3R54:1:1101:25037:13263 2:N:0:396
CGGGACTACTCGGGTATCTAATCCTGTTTGCTCCCCACGCTTTCGCATCTCAGCGTCAGTATCTGTCCAGAAGGCCGCCTTCGCCACCGGTATTCCTCCACATCTCTACGCATTTCACCGCTACACGTGGAATTCTACCTTCCTCTACAATACTCTAGTTAACCAGTTTTAAGTGCAATTCCTAGGTTGAGCCCAGGGCTTTCACACCTAACTTAATTATCCGCCTACATGCCCTCTACGCCCAGTCATTCCGCTTAACGCTCGCACCCTCCGTATTACCGCGGCTGCTGGCACGAAGTT
+
CCCCCGGDFFGGGGGEGGGGGGGGGGGGGGGGGGGGGGGGGGGGGGDGGGGGGGGGGGGGGGGGGGGFGGGFGGGFGGGGGGGGDGGGGGGGGGG<FGFGGGGDGGGGCFGGGGGGGGGGGGGGGGGFGDCGAFGGGGGGFG8FGGG9ACFFGGGGGDDDEAFGFGGGGGGGFGGFFDFFGDF:>:EGGGGGGGGGGCGFFFB>FFFFDFEFEFFCEFFAEFFFA@FB6:<=EFFFF:>F@99D04=EE5CEE(/316>(:<;1:;FF?<BF9????)69(70,34(2428???:((-46
@M04999:289:000000000-L3R54:1:1101:16118:13268 2:N:0:396
GGTCTACAGGGGTATCTAATCCTGTTTGCTCCCCACGCTTTCGCATCTCAGCGTCAGTATCTGTCCAGAAGGCCGCCTTCGCCACCGGTATTCCTCCACATCTCTACGCATTTCACCGCTACACGTGGAATTCTACCTTCCTCTACAATACTCCAGATAACCAGTTTTAAGTGCAATTCCCAGGTTGAGCCCGGGGCTTTCACACCTAACTTAATTATCCGCCTACATGCCCTTTACGCCCAGTCATTCCGCTTAACGCTCGCACCCCCCGTATTACCGCTGCTGCTGGCACGGATTTAGC
+
-<,8,,,EE<;F@6F9F@E<<C<EF<FD9<F<DFEFCG>@F<@F7,6;CFE<FB6BFCEFGFCG<F<FG8CEF8:FC:FF=F:FGFEB=@<<E?,C=EF@F8FFGCAFCE+?FEAFFFGD7@FGCA:?=5<:?EEGEF8EDFGGG,;EFFGGGFGEFFGCDDD@DDGFGFD:CA=F7=D+A==FF,@<FFFGG>CC59*;AAFFFDFAE4*6>FFFC+885>DF9=E;CB5>B3;C67DF;;,(7355?<(/((3))(31:1,26>:(7194,8444)(--((.)).)5618((((-.4).
@M04999:289:000000000-L3R54:1:1101:13572:13275 2:N:0:396
GACTACCGGGGTATCTAATCCTGTTCGCTCCCCACGCTTTCGTCCATCAGCGTCAATCGGTATTTAGTAACCTGCCTTCGCAATCGGGGTTCTGTGTAATATCTATGCATTTCACCGCTACACTACACATTCCAGCTACTTCAATACTATTCAAGATCAACAGTATCAACGGCAGTTCTACAGTTAAGCTGCAGGTTTTCACCGCTGACTTATCAACCCGCCTACGGACCCTTTAAACCCAATAAATCCGGATAACGCTCGCACCCTCCGTATTACCGCGGCTGCTGGCACGGTGGTAGCC
+
CCC<<EG>@FC@FG99EFG<FGGEGGC@CFGGGCGGG@FGF@FF@FCG,CECE>,FC,CCGGCFECFGEGFE<@E<FEGGG,=F<FEGC>FGBFFFECDFGAG9FCFFGEFGFGCGGE:>FEGFFFAFGGGGGCGG8@DB===FGFFGAE=EGGG8,,3@D8DE==D8AFG>C6=CF<=CGFGFFFF7EFGF?6@FCDF71;;995*9)99CA@FFFFF=A@=53(22533,3)45;ADA0=()/>3?@>0(((/713,:127((:(1:914:72)9,((-,(-0,.(4(8:>(((42-,4
@M04999:289:000000000-L3R54:1:1101:21568:13292 2:N:0:396
GACTACTCGGGTATCTAATCCTGTTCGCTCCCCACGCTTTCGCTCCTCAGCGTCAGTGACGGCCCAGAGACCTGCCTTCGCCATCGGTGTTCTTCCCGATATCTACACATTCCACCGTTACACCGGGAATTCCAGTCTCCCCTACCGCACTCCAGTCCGCCCGTACCCGGCGCCGATCCACCGTTAAGCGATGGACTTTCACACCAGACGCGACGAACCGCCTACGAGCTCTTTACGCCCAATAAATCCGGATAACGCTTGCACCCTACGTATTACCGCGGCTGCTGGCACGTAGTTAGCC
+
CCCCCGGGGGGGGGGGGGGGGGGGGGGGGGGGGGGGGGGGGEGGGGGGGGGGGGGGGFGGGGGGGGGGGGGGGGGGGGGDGGGGGGGC@FGGGGGFGGGGGGGGGGGGGGGGGFFGGEFGGGGGGDGGGGCFFGGGGGG3@CGGGFEEGGGGGGGDGFECCCGGGGGGGEEGG5DC?GACFDDCEGG?FEECECCFGFG7AFCFFFFA19>BFFDE1@EFFF?(3243>FFFAA9<BF051(2:2<94?>9??FF?FF<B?0)44<?<FB??<:9)9<>1;;69?F?>6<7<(:244<24,
@M04999:289:000000000-L3R54:1:1101:19034:13331 2:N:0:396
GACTACCGGGGTATCTAATCCTGTTTGCTCCCCACGCTTTCTCATCTCAGCGTCAGTATCTGTCCAGAAGGCCGCCTTCGCCACCGGTATTCCTCCACATCTCTACGCATCTCATCGCCCCACATGGAATTCTACCTTCCTCTACAATACTCCAGCTAACCAGTTTTATGTACAATTCCCAGATGGATCCCGGGTCGTTCACACCTAACTTAATTATCCGCCTACATGCCCTTCACTCCCATCCATTCCTCGTGACTCTCGCACCCTCCTTCTTACTTCCGCTGCTGGCCGCGAGTTAGTC
+
--6ACGF@++7@,,<CCFD9@@E-CFE,C@FE7EF@CBFGG9;<<F,F<<F7@:F@EF6CFEEC,C,<C8F?<@CGC@E<,B:FG7+@6,C,BCFG,E,,9,CE9?:+4?+,,,,99@++8+F+,9,,8,74A,CF9EG,7@,,E993,6:?E,6,36,@,@A,,2,,,77,,22@1=9++++4,3,,@,5?+5@**33**1+3/9/;5A***==9*8+(06/(5(>/33:(5().1.(;()/3=?E33))(/(.(./4421((441<?04)-.)-))).(4(,(),23(4(((,-(6).)
@M04999:289:000000000-L3R54:1:1101:21256:13360 2:N:0:396
ATGAGGACTACTCGGGTATCTAATCCTGTTCGCTCCCCACGCTTTCGTCCATCAGCGTCAATCGGTATTTAGTAACCTGCCTTCGCAATCGGGGTTCTGTGTAATATCTATGCATTTCACCGCTACACTACACATTCCAGCTACTTCAATACTATTCAAGATTAACAGTATCAACGGCAGTTCTACAGTTAAGCTGCAGGTTTCACCGCTGACTTATCAACCCGCCTACGGACCCTTTAAACCCAATAAATCCGGATAACGCTTGCACCCTACGTATTACCGCGGCTGCTGGCACGTAGTT
+
CCCCCGGGGGGGGGGGGGGGGGGGGGGGGGGGGGGGGGGGGGGGGGGGDGGGGGGGGGGGGGGGGGGGGGGGGGGGGGGGFGGGGGGEGGGGFGGGGGGGGGGGEFGGGGGGGGGGGGGGGGGGGGGGGGGGGGGGGGGGGGGGGGGGGGGGGGGGGGGGGGGGGFGGGGGGGGGGDGFGGGGGGGGGGGGGGGGGGGCDAFAFFFFFFBAFFFFFFFCFFFDFBFF=B?9=>B@=@FCFFE;0;;@E<EFFFF1;?;@4;6?:BBFFFBFF?BFFFFFFFFF9>>BB?F:??4?6(,:66
@M04999:289:000000000-L3R54:1:1101:2231:13373 2:N:0:396
CGGTGACTACCCGGGTATCTAATCCTGTTTGCTCCCCACGCTTTCGCATCTCAGCGTCAGTATCTGTCCAGAAGGCCGCCTTCGCCACCGGTATTCCTCCACATCTCTACGCATTTCACCGCTACACGTGGAATTCTACCTTCCTCTACAATACTCCAGATAACTAGTTTTAAGTGCAATTCCCAGGTTGAGCCCGGGGCTTTCACACCTAACTTAATTATCCGCCTACATGCCCTTTACGCCCAGTCATTCCGATTAACGCTCGCACCCTCTGTATTACCGCGGCTCCTGGCACGTAGTT
+
CCCCC,;CCFC,@@:6CG<<FFAE@CCDFFGGGGGGGGEGGGGGGGGG>FGGGFGGGGBFFFGFGGFFGGGGGGGGGGGGGGGGGECFFFGGGGGGGGGGGGGGGFFFFFFGGGGEFFD9:EGGGGGGGGGGGGGGGFGGG=FGGGGAFEFGGDFG,@8D?EDF,6,@DFGGFFDFF?DD:FGF,DFFFCF?C@7@7CDGEFFFFC+*)7;:BFCFC6+0=58@=D?2@@3<;EFE@ECFDD>F;35);3<E5;;@<BA<(04?06(3(4::(54<4<<A>1(7((((-8::(37?0::?6
@M04999:289:000000000-L3R54:1:1101:6358:13395 2:N:0:396
GACTACTGGGGTATCTAATCCTGTTCGCTCCCCATGCTTTCGAACCTCAGCGTCAGTTACAGACCAGAGAGCCGCCTTCGCCACTGGTGTTCTTCCATATATCTACGCATTCCACCGCTACACATGGAGTTCCACTCTCCTCTTCTGCACTCAAGAAAAACAGTTTCAGCTGCACTTCCCCGGTTAAGCCGAGGGCTTTCACAGCTGACTTGTTCTCCCGCCTGCGTTCGCTGTACGCCCAATAAATCCGGACAACGCTTGCCACCTACGTATTACCGCGGCTGCTGGCACGTAGTTAGCC
+
CCCCCGGGGGGGGGGGGGGGGGGGGGGGG,CFEGGGGGGGGGGGGGGGGGGGGGGGGGGGGGGGGGGGGGGGGGGGGGGGGGGGGGGGGGGGGGGGGGGGGGGGGGEGGGGGGGGGGGGGGGGGGGGGGGGGGGGGGGGGGGGGGGGGGGGGGGGGGEFFGGFGGGGGGGGGGGGGFGFGGGGGGGGGGGEGGEDDCGGGFFFFFFFFFBEFFFFFFFFFFFFBBBF;1?BD(6CCDF9AF<;E36?EFB6?;>FFFFF0(45<>?BF?:F?::>AB?F9>B29048:?282:303:A4).
@M04999:289:000000000-L3R54:1:1101:1944:13416 2:N:0:396
ATAGACTACTCGGGTATCTAATCCTGTTTGCCCCCCACGCTTTCGCATCTCAGCGTCAGTATCTGTCCAGAAGGCCGCCTTCGCCACCGGTATTCCTCCACATCTCTACGCATTTCACCGCTACACGTGGAATTCTACCTTCCTCTACAACACTCCAGATAACCAGTTTTAAGTGGAATTCCCAGGTTGAGCCCGGGGCTTTCACACCTAACTTAATTATCCGCCTACATGCCCTTTACGCCCAGGCAGTCTGATTAACGCTCGCACCTTCCGTATTACCGCGGCTGCTGGCACGGGTGTT
+
CCCC@<ECEGGGGGG@EFCCEE9EECFGGGG<FC@FEGGGGCF9FDDGGFG<FDFF7BEGGGGGFF9FF<FF<C@FG7=4CFCG7BGFE+7@F9,A@FFGG=<FFGGGED=CC=D?AFF8C8::FGDFEEGGGFFF@EFFFGGGGGGG9E@DGADFCFGFGCG8=+,7EF:,7ED,6+;22B7EFCFEGCEF@GE5*@4CFA+==BF>BE3(9888@818+*:;(;;3;CF))565=>4B?(:;(60,(,(6).:)<624><?B0332(,.,2).8().6:>09B1,()).-(5(((((-(
@M04999:289:000000000-L3R54:1:1101:14183:13431 2:N:0:396
GACTACCCGGGTATCTAATCCTGTTTGCTCCCCACGCTTTCGCATCTCAGCGTCAGTATCTGTCCAGAAGGCCGCCTTCGCCACCGGTATTCCTCCACATCTCTACGCATTTCACCGCTACACGTGGAATTCTACCTTCCTCTACAATACTCCAGATAACCAGTCTTAAGTGCAATTCCCAGGTTGAGCCCGGGGCGTTCACACCTAACTTAATTATCCGCCTACATGCCCTTTACGCCCAGTCATTCCGATTAACGCTCGCACCCTCCGTATTACCGCGGCTGCTGGCACGGATTTAGCC
+
CBCCCG,CBEGE:FDACAFFAF<CF<ECFEGCFGGECC@FFGG>7@CF<@FEFGEBFFCAFACC6@FEFGCFFGGGGGGGEGCGF==6@@FFFGGGDG<FC9,CDFC74@:E?B@FFEECGGE@A,:FB<BDFDFGG98EFGFCGA8B8FDCGFF8E8EDE9=@B@GGG9=E88@FF+162++@BFEGFDC1@81**//1;B+65AA4@**01BA=?F=?FF0(64;66@DF13674@@B<:229<<)5,(4:?<<(,4:>;0(2(18?>1(.4<4427(396;<8).(44(-((()))).
@M04999:289:000000000-L3R54:1:1101:24696:13454 2:N:0:396
TGACTACTCGGGTATCTAATCCTGTTTGCTCCCCACGCTTTCGCATCTCAGCGTCAGTATCTGTCCAGAAGGCCGCCTTCGCCACCGGTATTCCTCCACATCTCTACGCATTTCACCGCTACACGTGGAATTCTACCTTCCTCTACAATACTCCAGATAACCAGTTTTAAGTGCAGTTCCCAGGTTGAGCCCGGGGCTTTCACACCTAACTTAATTATCCGCCTACATGCCCTTTACGCCCAGTCATTCCGATTAACGCTCGCACCCTCCGTATTACCGCCGCTGCTGGCACGGAGTTAGC
+
CCCCCGGGGGGGGGGGGGGGGGGGGGGGGGGGGGGGGGGGGGEGGGGGGGGGGGGGGGGGGGGGGGGGGGGGGGGGGGGGGGGGGGGGGGGGGGGGGGGGGGGGGGGGGGGGGGGGGGGGGGFGGGGGGGGGGGGGGGGGGGGGGGGGGGGG?DGGCGFGGCGGGGGGGGGD8CDEDFFGGGFGGGCC?FGGGG>DGGGFFFFFFF46>=EE=BFFFFFEADFFDD2@EFFFEFFFF20>9(3;@4?3CC@08?;EE39?<90(-4<0:?6:(8()6<1;(-2;9>7?0?7249;>61<<2
@M04999:289:000000000-L3R54:1:1101:24383:13467 2:N:0:396
GGGGGACTACTCGGGTATCTAATCCTGTTTGCTCCCCACGCTTTCGCATCTCAGCGTCAGTATCTGTCCAGAAGGCCGCCTTCGCCACCGGTATTCCTCCACATCTCTACGCATTTCACCGCTACACGTGGAATTCTACCTTCCTCTACAATACTCTAGTTAACCAGTTTTAAGTGCAATTCCTAGGTTGAGCCCAGGGCTTTCACACCTAACTTAATTATCCGCCTACATGCCCTTTACGCCCAGTCATTCCGATTAACGCTCGCACCCTCCGTATTACCGCGGCTGCTGGCACGGAGTT
+
CCCCCGGGGGGGGGGGGGGGGGGGGGGGGGGGGGGGGGGGGGGGGGGGGGGFGGGGGGGGGGGGGGGFGEGGFGGGGGGGGGGGDGFGGGGGGGGGGGGGGGGEFGGGGGGGGGEGGGGGGGGGGGGGFFG7:DFGGGGGGGGGGGFFGGGDDGGGGGGGGGGGGGGGGFGGGGGGFGFGFFFGGGGGGGGGGGGGGG5>AFFFFFFFFFFFFFFFFFBAFFAAD225>2CEFEBFF@CF@F@9?@@74CECE1821;?C@@;07>96>FFFF>BF7>AAAB>>979>0,5><024160-4
@M04999:289:000000000-L3R54:1:1101:28302:13473 2:N:0:396
GGTTGACTACAGGGGTATCTAATCCTGTTCGCTACCCATGCTTTCGAGCCTCAGCGTCAGTAACAGACCAGAGAGCCGCCTTCGCCACTGGTGTTCTTCCATATATCTACGCATTTCACCGCTACACATGGAGTTCCACTCTCCTCTTCTGCACTCAAGTCTCTCAGTTTCCGATGCTCTTCCTCAGTTAAGCTGAGGGCTTTCACATTCAGACTTAAAAGACCGCCTGCGCTCCCTTTACGCCCAATAAATCCGGACAACGCTTGCCACCTACGTATTACCGCGGCTGCTGGCACGTAGT
+
CCCCCGGGGGGGGGGGGGGGGGGGGGGGGGGGDGGGGGGGGGGGGGGGGGGGGGGGCFGGGGGGGGGGGGGGGGGGGGGGGGGGGGGGGGGGGFEGGFGGGGGGFGGGGGGGGGGGGGGEGCGGGGGGGGF@FGGGGGFGGGGGGGFGGGGGGGGGGGGEGCEFCDEGCFGGGGGGFGFCFGGGGGGGFCCGGGGGGFGGFAFFFFFFEFEECFFFFAFC68@)>BB94(596=2B@4>FE?<BB<=3@AEFEE;019;DD9>F6:?FF?:<:???FFBFF6?1>B621:??(8:?:31<4
@M04999:289:000000000-L3R54:1:1101:7300:13475 2:N:0:396
GGCTAGACTACCGGGGTATCTAATCCTGTTTGCTACCCACGCTTTCGAGCATGAACGTCAGTGTTATCCCAGGAGGCTGCCTTCGCCATCGGTATTCCTCCACATCTCTACGCATTTCACTGCTACACGTGGAATTCTACCTCCCTCTGACACACTCTAGTTAGACAGTTTCAAATGCACGTCCCAAGTTGAGCTCGGGGATTTCACATCTGACTTATCTAACCGTCTGCGCTCGCTTTACGCCCAGTAATTCCGATTAACGCTCGCACCCTACGTATTACCGCGGCTGCTGTCACGTAGT
+
CCCCCGGGGGGGGGGGGGGGGGGGGGGGGGGGGGGGGGGGGGGCGGGGGGGGGGGGGGGGGGGGGGGGGGGGFGGGGGGGGGGGGGGGGGGGGGGGGGGGGGGGFGGGGGGGGGGGGGGGGGGGGGGGGGGGGGGDGGGGGGGGGGGGGGFGGFGGGGGF:EGGGGGGGGGGGFFGFFFFCDDEGGFGGGGGGGGGGGGG>EFFFFFFFFEEFFAFFFFFFFFFFFF>=E=F@DFFFFFFCD;69?6@CCEFFFF03;<3C<BFBBFFF;FF0:?F?B>AD<:9191(-:BF)4-42.1::
@M04999:289:000000000-L3R54:1:1101:19409:13501 2:N:0:396
TGGGAGACTACTAGGGTATCTAATCCTGTTTGCTCCCCACGCTTTCGCATCTCAGCGTCAGTATCTGTCCAGAAGGCCGCCTTCGCCACCGGTATTCCTCCACATCTCTACGCATTTCACCGCTACACGTGGAATTCTACCTTCCTCTACAATACTCCAGATAACCAGTTTTAAGTGCAGTTCCCAGGTTGAGCCCGGGGCTTTCACACCTAACTTAATTATCCGCCTACATGCCCTTTACGCCCAGTCATTCCGATTAACGCTCGCACCCTCCGTATTACCGCGGCTGCTGGCACGGAGT
+
CCCCCGGGGGGGGGGGGGGGGGCGGGGGGGGGGGGGGGGGGGGGGGGGGGGGGGGGGGGGGGGGGGGGGGGGGGGGGGGGGGGGGGGGGGGGGCGGGGGGGGGGGGGGGGGGGGGGGGGGGGGGGGGGGGGF@FFGGFGGGGGGGGGGGGGGGGGGGGGGGGGGGFGGGGGGGGGGFCFGGGGGGGFFGGGGGGGGGGGDFBFFFFCFFFFFFFFFFCFCAEF?@F=>@FB?EFF8@@FFEDDB61=@<EFCEEFF;6@?CDFF?9136BFFB0>??<7>B21969139???217<F(,3,
@M04999:289:000000000-L3R54:1:1101:16032:13501 2:N:0:396
TGACTACTCGGGTATCTAATCCTGTTCGCTCCCCACGCTTTCGTCCATCAGCGTCAATCGGTATTTAGTAACCTGCCTTCGCAATCGGGGTTCTGTGTAATATCTATGCATTTCACCGCTACACTACACATTCCAGCTACTTCAATACTATTCAAGATTAACAGTATCAACGGCAGTTCTACAGTTAAGCTGCAGGTTTTCACCGCTGACTTATCAACCCGCCTACGGACCCTTTAAACCCATTAAATCCGGATAACGCTCGCATCCTCCGTATTACCGCGGCTGCTGGCACGGAGTTAGC
+
CCCCCGGGGGGGGGGGGGGGGGGGGGGGGGGGGGGGGGGGGGGGGGGGGGGGGGGGGGGGGGGFGGGGGGGGGGGGGGGGGGGGGGGGGGCGGGGGFGGGGGGGGGGGGGGGGGGGGGGGGGGGGGGGGGGGGGGGGGGGGGGGGGGGGGGGGGFGGGGGGGGGGGGGGGGGGGGGFGFGGGGGGGGGGGGGGGGGGGGGFFFFFFFBAFFFFFFFFFFFFFFFFFF=>FFFDFEEFFFF?63AFEEEE899DFFFE?>DDFFFFFFFF?FB::?FFFFF19BFB:?4:?07:796:?AA9
@M04999:289:000000000-L3R54:1:1101:5922:13502 2:N:0:396
GACTACCCGGGTATCTAATCCTGTTCGCTCCCCACGCTTTCGTCCATCAGCGTCAATCGGTATTTAGTAACCTGCCTTCGCTATCGGGGTTCTGTGTAATATCTATGCATTTCACCGCTACACTACACATTCCAGCTACTTCAATACTATTCAAGATTAACAGTATCAACGGCAGTTCTACAGTTAAGCTGCAGGTTTTCACCGCTGACTTATCAACCCGCCTACGGACCCTTTAAACCCAATAAATCCGGATAACGCTCGCATCCTCCGTATTACCGCGGCTGCTGGCACGTAGTTAGCC
+
CCCCCGG@FEGGEGGGFGFGGGGGGGGGGGCEC<FCFFGGCGGDGGFCFGGGGGEGGGGDG8FFGGFGFAFGGGGFFFGGG,@CFG+F@@CFGGEEGFDFA<?EFCFGGGGGGGEFGGGGGFGGGAFCFFGFDC,8EFGFGGGGF=EFFFGGG==AFGGFGGFGGGDEGGGE6@CEDCFGGGCEDFF7DFDFFGGCFGGGF6FD>EBBFFFEFFCFD6>=EFF?=(659==B3;<C.7(0;:@)7>CF63(47<E@09??F>FFFFFF<0(41?9AA?B;9B9968:2?()1,41<95<B7
@M04999:289:000000000-L3R54:1:1101:5610:13520 2:N:0:396
ATGACTACCCGGGTATCTAATCCTGTTCGCTACCCATGCTTTCGAACCTCAGCGTCAGTTACAGACCAGAGAGCCGCCTTCGCCACTGGTGTTCTTCCATATATCTACGCATTCCACCGCTACACATGGAGTTCCACTCTCCTCTTCTGCACTCAAGAAAAACAGTTTCAGCTGCACTTCCCCGGTTAAGCCGAGGGCTTTCACAGCTGACTTGTTCTCCCGCCTGCGTTCGCTTTACGCCCAATAAATCCGGACACCGCTTGCCACCTACGTATTACCGCGGCTGCTGGCACGTAGTTAC
+
CCCCCGGGGGGGGGGGGGGGGGGGGGGGGGGGGFGGGGGGGGGGGGGGGGGGGGEGGGGGGGGGGGGGGGGGGGGGGGGGGGGGGGGGGGGGGGGGGGGGGGGFGGGGGGGGGGGGGGDGGGGGGGGGGGGGGGGGGGGGGGGGFGGGGGGGGGGGGGGGGGGGEGGGFGFGGGFFFGFGGGGGEGGGFCFGGEG>DDGGFFFFFFFFFFBEEFFACBF@FFFFD>@F@?FF9?FFFF0DF>F?@8EFFF7>(:>;(:>B612?>4<(,.4<:)<72:><;;(49;?B?2:()-41(4:>4
@M04999:289:000000000-L3R54:1:1101:6282:13540 2:N:0:396
AGACTACCCGGGTATCTAATCCTGTTTGCTACCCACGCTTTCGAGCATGAACGTCAGTGTTATCCCAGGAGGCTGCCTTCGCCATCGGTATTCCTCCACATCTCTACGCATTTCACTGCTACACGTGGAATTCTACCTCCCTCTGACACACTCTAGTTAGACAGTTTCAAATGCACGTCCCAAGTTGAGCTCGGGGATTTCACATCTGACTTATCTAACCGTCTGCGCTCGCTTTACGCCCAGTAATTCCGATTAACGCTCGCACCCTACGTATTACCGCGGCTGCTGGCACGGAGTTAGC
+
CCCCCGGGGGGGGGGGGGGGGGGGGGGGGGGGGGGGGGGGGGGGGGGGGGGGGGGGGGGGGGGGGGGGGGGGGGGGGGGGGGGGGGGGGGGGGGGGGGGGGGGGGGGGGGGGGGGGGGGGGGGGGGGGGGGGGGGGGGGGGGGGGFGGGGGGGGGGGGGGGGGGGGGGGGGGGGGGFGFGGGGGGGGGGGFGGGGGGGGGFFFFFFFFFFEFFFFAEFFFFDFFFFBB2>>FFFFFE=@FFFFFEEFFFFFFDF?EFFFD@FBFFF<<??BFBA?>AFF0,194(,8:B?<?0((44<AF6
@M04999:289:000000000-L3R54:1:1101:7248:13552 2:N:0:396
TCTGACTACTAGGGTATCTAATCCTGTTTGCTCCCCACGCTTTCGCATCTCAGCGTCAGTATCTGTCCAGAAGGCCGCCTTCGCCACCGGTATTCCTCCACATCTCTACGCATTTCACCGCTACACGTGGAATTCTACCTTCCTCTACAATACTCCAGATAACCAGTTTTAAGTGCAGTTCCCAGGTTGAGCCCGGGGCTTTCACACCTAACTTAATTATCCGCCTACATGCCCTTTACGCCCAGTCATTCCGATTAACGCTCGCACCCTCCGTATTACCGCGCCTGCTGGCACGGAGTTT
+
CCCCCGFGGGGGGGGGGGGGGGGGGGGGGGGGGGGGGGGGGGGGGGG@FGGGFGGGGEGGFGGFGEEGD@EGGEGGGGEF=FGEEEEEFEGGFGF?FGGGGGGGGGGFGGGGEGGGGGFEGGGGGGGE?:CFGFAFGGFGAFGGGGGGGFAEGGFDFGDFGF?=9CDCFGGCGG9DFGDDGDFF=6DC8CFGFE>DD5CC6?<9A:FB=:>DEFFFFACEFC@B@@=B=EE:;@EDEE98?F:<?E37EEECE0(6??E(:8?;F9FFFFFBB??F72<<01;03((((34:(,(-(4<:)
@M04999:289:000000000-L3R54:1:1101:29481:13582 2:N:0:396
GACTACTAGGGTATCTAATCCTGTTCGCTCCCCACGCTTTCGTCCATCAGCGTCAATCGGTATTTAGTAACCTGCCTTCGCAATCGGGGTTCTGTGTAATATCTATGCATTTCACCGCTACACTACACATTCCAGCTACTTCAATACTATTCAAGATTAACAGTATCAACGGCAGTTCTACAGTTAAGCTGCAGGTTTTCACCGCTGACTTATCAACCCGCCTACGGACCCTTTAAACCCAATAAATCCGGATAACGCTCGCATCCTCCGTATTACCGCGGCTGCTGGCACGGAGTTAGCC
+
CCCCCGGGGGGGGGGGGGGGGGGGGGGGGGGGGGGGGGGGGGGGGGGGGGGGGGGGGGGGGGGGGGGGGGGGGGGGGGGGGGGGGGGGGGGGGGGGGGGGGGGGGGGGGGGGGGGGGGGGGGGGGGGGGGGGGGGGGGGGGGGGGGGGGGGGGGGGFFGGGGGGGGGGGGGGGGGGFGFGGGGGGGFFFGGGGGGFFFGGFFFBFFFFFFFFFFFFFFDABFFFFF?@FFFFFFFECEFFFFFFFFFFFF;DFF<42;FFBFFFFBBD?>FFFFFFFFBB09>BF?::??F?499?:D<<8
@M04999:289:000000000-L3R54:1:1101:25186:13610 2:N:0:396
GGACTACACGGGTATCTAATCTTGTTCGCTCCCCACGCTTTCGTCCATCAGCGTCAATCGGTATTTAGTAACCTGCCTTCGCAATCGGGGTTCTGTGTAATATCTATGCATTTCACCGCTACACTACACATTCCAGCTACTTCAATACTATTCAAGATTAACAGTATCAACGGCAGTTCTACAGTTAAGCTGCAGGTTTTCACCGCTGACTTATCAACCCGCCTACGGACCCTTTAAACCCAATAAATCCGGATAACGCTCGCATCCTCCGTATTACCGCGGCTGCTGGCCCGGAGTTAGC
+
CCCCCGGGGGGGGGGGGGGGGGGGGGGGGDFGGGGGGGGGGGGGGGGGGGGGGGGGGGGGGGGGGGGGGGGGGGGGGFGGGGGGGGGGGGGGG<FFGGGGGGFFGGGGGGGGGGGGGGGGGGGGGGGGGGGGFGGGGGGGGGGFGFGGGGGGGGGGGFEGFGGGGGGGGGGGGGDGFGFGGGGGGGGEFGFGGGGGGGGGFFFF5>>AAFFEEFFFFFAFBFFDDF9@@BFFFFEEFFFFDFD@;EF?EE>@?704@<28?>BF?>F<BF9133,6<ABB,7;>6?>?F0(,4(4(-2):5
@M04999:289:000000000-L3R54:1:1101:21755:13618 2:N:0:396
TGACTACAGGGGTATCTAATCCTGTTTGCTCCCCACGCTTTCGCATCTCAGCGTCAGTATCTGTCTAGAAGGCCGCCTTCGCCACCGGTATTCCTCCACATCTCTACGCATTTCACCGCTACACGTGGAATTCTACCTTCCCCTACAATACTCCAGATAACCAGTTTTAAGTGCAATTCCCAGGTTGAGCCCGGGGCTTTCACACCTAACTTAATTATCCGCCTACATGCCCTTTACGCCCAGTCATTCCGATTAACGCTCGCACCCTCCGTATTACCGCGGCTGCTGGCACGGAGTTAGC
+
CCCCCGGGGGGGGGGGGGGGGGGGGGGGGGGGGGGGGGGGGGGGGGGGGGGGGGGGGGGGGGGGGGGGGGGGGGGGGGGGGGGGGGGGGGGGGGGGGGGGGGGGGGGGGGGGFGGGGGGGGGGGGGGGGGGFGGGGGGGGGGGGGGGGGGGGGGGFGGGGGGGGGGGGGGGGGGGGFGFGGGGGGGFGFGGGGGGGGGGGFFFFFFFFFFFFFFFFFFFF>DFFFFFFFFBFF@EFFFFFFF?@EFE?CF@?;@FFFDFF?FFFFBB::BFB:<:9ABFF;((4>?:?>??DF(49:B>A:
@M04999:289:000000000-L3R54:1:1101:11132:13628 2:N:0:396
AAAAACTACTCGGGTATCTAATCCTGTTTGCTCCCCACGCTTTCGCATCTCAGCGTCAGTATCTGTCCAGAAGGCCGCCTTCGCCACCGGTATTCCTCCACATCTCTACGCATTTCACCGCTACACGTGGAATTCTACCTTCCTCTACAATACTCCAGATAACCAGTTTTAAGTGCAATTCCCAGGTTGAGCCCGGGGCTTTCACACCTAACTTAATTATCCGCCTACATGCCCTTTACGCCCAGTCATTCCGATTAACGCTCGCACCCTCCGTATTACCGCGGCTGCTGGCACGGAGTT
+
CCCCCGGGGGGGGGGGGGGGGGGGGGGGGGGGGGGGGGGGGGGGGGGEGGGGGGGGGGGGGGGGGGGGGGGGGGGGGGFGGGGGGGGGGGGGGGGGGGGGGGGGGGGGGGGGGGGGGGGGGGGGGGGGGGGGGFGGGGGGGGGGGGFGGGGGGGG8FFGGGGGFGGGFGFGGGGGFF=DDFGFGGDFGGGGGGGGGGDGGFFFFFFFEFFFFFFFFFFFFFFFFFF?B@EFFEFFFFFE>@FF?<;<AFEECF2137EF(4?FFF(41<2?6>F::?A)912(2209BF7::(4?F1,8:
@M04999:289:000000000-L3R54:1:1101:4772:13630 2:N:0:396
GCGACTACCCGGGTATCTAATCCTGTTTGCTCCCCACGCTTTCGCATCTCAGCGTCAGTATCTGTCCAGAAGGCCGCCTTCGCCACCGGTATTCCTCCACATCTCTACGCATTTCACCGCTACACGTGGAATTCTACCTTCCTCTACAATACTCCAGATAACCAGTTTTAAGTGCAATTCCCAGGTTGAGCCCGGGGCTTTCACACCTAACTTAATTATCCGCCTACATGCCCTTTACGCCCAGTCATTCCGATTAACGCTCGCACCCTCCGTATTACCGCGGCTGCTGGCACGGAGTTAC
+
<@@<CCGFGGGGGGGGGGGFGGFGFGGFGGGGFDFFGGGGGGGGGG:CFGFF?EFFCEGGFGGGFF,E<EDFFG@FFGGGGGDCF:=FGEGFGGEFFGGGGFGGGDGGGGGGGGGGGGGGDGGFGDE<@EFFFGFGGGGEGGGGFGGDGGGGGGGGGG?FGGGGGG7=EFGGFCFDFGFCFCGCGGGGC6EFGCED7CDGFFFFFF>FE=BE?AFCCF>CF>==9D@@CC;3=@@;EFFF@9;?@@FC<C?F(((4<A?B:B>BFFBFFF?B?07:BBABFBB90(3>?2:3<(3>(43A)
@M04999:289:000000000-L3R54:1:1101:7354:13636 2:N:0:396
ACGACTACACGGGTATCTAATCCTGTTTGCTCCCCACGCTTTCGCATCTCAGCGTCAGTATCTGTCCAGAAGGCCGCCTTCGCCACCGGTATTCCTCCACATCTCTACGCATTTCACCGCTACACGTGGAATTCTACCTTCCTCTACAATACTCCAGATAACCAGTTTTAAGTGCAATTCCCAGGTTGAGCCCGGGGCTTTCACACCTAACTTAATTATCCGCCCACATGCCCTTTACGCCCAGTCATTCCGATTAACGCTCGCACCCTCCGTATTACCGCGGCTGCTGGCACGTAGTT
+
CCCCCGGGGGGGGGGGGGGGGGGGGGGGGGGGGGGGGGGGGGGGGGGGGGGGGGGGGGGGGGGGGGGGGGGGGGGGGGGGGGGGGGGGGGGGGGGGGGGGGGGGGGGGGGGGGGGGGGGGGGGGGGGGGDGGGGGGGGGGGGGGGGGGGGGGGGGGGGGGGGGGGGGGGGGDGGGGFGFGGGGGGGGGGGGGGGGDDGDGFFFFFFFFFFFFFFFFFFFFFFFFFFF<EEFFFFFFFFF:9>?DFFEFFFFE@FFFFB6>B:613>96<B(1<<:?<AB4;99>99??F:??B:3838<
@M04999:289:000000000-L3R54:1:1101:22503:13648 2:N:0:396
CAGCTGACTACTAGTGTATCTAATCCTGTTTGCTCCCCACGCTTTCGCATCTCAGCGTCAGTATCTGTCCAGAAGGCCGCCTTCGCCATCGGTATTCCTCCACATCTCTACGCATTTCACCGCTACACGTGGAATTCTACCTTCCTCTACAATACTCCAGTTATCCAGTATTACGTGTGATTCCTTGGTCGAGCTCGGGTCTTTCATACCTAACTTATTTATCTGCCTACATTCCCTTTACGCCCAGTCATTCCGATTACCGCTCCCACCGTCAGTCTTACATCCGCTGCGTGTACGGAGT
+
-ACC@E9F99EA9F,6EF@FF6,<<<CEEF9@FFFF,@,@+CCGFFGD78:99<AEFEF,,6E@EFAF9FGF9<EB<FEG:F7BF7,8,:,B8<FFF9,E,AA=45,AFG<,+F@CAFF9FED77FFGC=,:+@>8EF=DAD8@DADDEGG8,9,E>=F,,7@,,37,,,@,@,=E?+*=F7E,,,7,6,617:19++++<3+?BA++3@EEEA<9@++*4/>**:=66>2*//9*:4)49((6--(7*5@5CC8,(/6)781.:411(6(,,((-).).6)))(-(-1;(,(((.(-(-,
@M04999:289:000000000-L3R54:1:1101:12533:13658 2:N:0:396
TTGACTACCCGGGTATCTAATCCTGTTCGCTCCCCACGCTTTCGTCCATCAGCGTCAATCGGTATTTAGTAACCTGCCTTCGCAATCGGGGTTCTGTGTAATATCTATGCATTTCACCGCTACACTACACATTCCAGCTACTTCAATACTATTCAAGATTAACAGTATCAACGGCAGTTCTACAGTTAAGCTGCAGGTTTTCACCGCTGACTTATCAACCCGCCTACGGACCCTTTAAACCCAATAAATCCGGATAACGCTCGCATCCTCCGTATTACCGCGGCTGCTGGCACGGAGTTAT
+
CCCCCGGGGGGGGGG?CEGFGGDFGGGGGGGGGGCG@FDGGCFEEFBFGGGG8FFGGGGGGGFF@E@EGGFFFFGGGGFGGGGCF@FGGGGCEGGGFEGGEFGGGGGGG,EFFGGEFFFCGGEGGGFEGGGGFGGGGFDGGGG==EFGGGFFGGGGGGGGGGG:EGGGFGGEE=DGFGDFGGGCCFFGGGGGGGEDF?FFF>;A*@BFFAFFFFFFFFAB5@F>>=52-5899@8@4C<65,231;77??;BF117;=@@?BBFBF;?>B29????B>AB(9009><:??02)463(4<A)
@M04999:289:000000000-L3R54:1:1101:25429:13659 2:N:0:396
CCCGACTACACGGGTATCTAATCCTGTTTGCTCCCCACGCTTTCGCATCTCAGCGTCAGTATCTGTCCAGAAGGCCGCCTTCGCCACCGGTATTCCTCCACATCTCTACGCATTTCACCGCTACACGTGGAATTCTACCTTCCTCTACAATGCTCTAGTTAACCAGTTTTAAGTGCAATTCCTAGGTTGAGCCCAGGGCTTTCACACCTAACTTAATTATCCGCCTACATGCCCTTTACGCCCAGTCATTCCGATTAACGCTGGCACCCTCCGTATTACCGCGGCTGCTGGCACGGCGTTT
+
CCCCCGGGGGGGGGGGGGGGGGGFFFFGGGGGGGG@FGGGGGGGGGGEGGGGGGGGGGGEFGGGDFGGGGGG<FGGGDGGEGGGEGGCGGGGGGGGGGGGGGGGFGGFEFDGGGGGGGGGGGGGEGGGGGGCEFGG;DD@=DFGGGGGGGG,DDGGEEGGGGFC9D2E8D8DDGGF?7AFGGFF;CDFFGGGDCE>59?FA98EFFFEFFFFAAFFE69AFEA=@@DFEF4:@DBB)*8;@B0:(=@<?CEFE<;;<CE;96((-()(,8?47?0:>):2-7(-6((47>06?2:,(399(
@M04999:289:000000000-L3R54:1:1101:3720:13664 2:N:0:396
GGATGACTACAGGGGTATCTAATCCTGTTTGCTACCCACGCTTTCGAGCATGAACGTCAGTGTTATCCCAGGAGGCTGCCTTCGCCATCGGTATTCCTCCACATCTCTACGCATTTCACTGCTACACGTGGAATTCTACCTCCCTCTGACACACTCTAGTTAGACAGTTTCAAATGCACGTCCCAAGTTGAGCTCGGGGATTTCACATCTGACTTATCTAACCGTCTGCGCTCGCTTTACGCCCAGTAATTCCGATTAACGCTCGCACCCTACGTATTACCGCGGCTGCTGGCACGTAGTT
+
CCCCCGGGGGGGGGGGGGGGGGGGGGGGGGGGGGGGGGGGGGGGGGGGGGGGGGGGGGGGGGGGGGGGGGGGGGGGGGGGGGGGGGGGGGEGGGGGGGGGGGGGGGGGGGGGGGGGGGGGGGGGGGGGGFGGGGGGGGGGGGGGGGGGGGGGGGGGGGGGGGGGGGGGGGGGGFDGFFFFGGGGGDGGGGGGGGGGGGGGFFFFFFFFFFFFFFFFFFFFFFFFFA>DEBA2>>@@FFCF9D>@FF@CEEFFFFFD;07C00<@;B>>;??0:<?FBFAF<2;9;B96<DF0?B?B6?:?<
@M04999:289:000000000-L3R54:1:1101:7029:13677 2:N:0:396
ACCAAGACTACCCGGGTATCTAATCCTGTTTGCTCCCCACGCTTTCGCATCTCAGCGTCAGTATCTGTCCAGAAGGCCGCCTTCGCCACCGGTATTCCTCCACATCTCTACGCATTTCACCGCTACACGTGGAATTCTACCTTCCTCTACAATACTCCAGATAACCAGTTTTAAGTGCAATTCCCAGGTTGAGCCCGGGGCTTTCACACCTAACTTAATTATCCGCCTACATGCCCTTTACGCCCAGTCATTCCGATTAACGCTCGCACCCTCCGTATTACCGCGGCTGCTGGCACGGAGT
+
CCCCCGGGGGGGGGGGGGGGGGGGGGGGGGGGGGGGGGGGGGGGGGGGGGGGGGGGGGGGGGGGGGGGGGGGGGGGGGGGGGGGGGGGGGGGGDGGGGGGGGGGGGGGGGGGGGGGGGGGGGGGGGGGGGGGGGGGGGGGGGGGGGGGGGGGGGGGGGGGGGGGGGGGGGGGGGGGFGFGGGGGGGGGGGGGGGGGGGGGF>FAFFFFFFBFFFFFFAAEFFFE>BDFDFEFFF;DFFFFC<F@@FDFFFFFFEE@@<BFFFFFFFFFFBBFB?FFB0>>AAF>(299BFFF0::B:9;>,
@M04999:289:000000000-L3R54:1:1101:23226:13702 2:N:0:396
GGACTACTGGGGTATCTAATCCTGTTCGCTCCCCACGCTTTCGTCCATCAGCGTCAATCGGTATTTAGTAACCTGCCTTCGCAATCGGGGTTCTGTGTAATATCTATGCATTTCACCGCTACACTACACATTCCAGCTACTTCAATACTATTCAAGATTAACAGTATCAACGGCAGTTCTACAGTTAAGCTGCAGGTTTTCACCGCTGACTTATCAACCCGCCTACGGACCCTTTAAACCCAATAAATCCGGATAACGCTCGCATCCTCCGTATTACCGCGGCTGCTGGCACGGAGTTAGC
+
CCCCCGGGGGGGGGGGGGGGGGGGGGGGGGGGGGGGGGGGGGGGGGGGGGGGGGGGGGGGGGGGGGGGGGGGGGGGGGGGGGGGGGGGGGGGGGGGGGGGGGGGGGGGGGGGGGGGGGGGGGGGGGGGGGGGGGGGGGGGGGGGGGGGGGGGGGGGGGGGGGGGGGGGGGGDEGGGFGFGGGGGGGGGGGGGGGGGGGGGFFFFFFFFFFFFFFFFFFFFFFFFFFF?FFBFDDFEEEEFFFFFFFFFEFFFFFFFFFF<FFFBFBFFFFF????DFA6>09>>>??F?FFF?9048:9<4
@M04999:289:000000000-L3R54:1:1101:11308:13713 2:N:0:396
GACTACCGGGGTATCTAATCCTGTTTGCTCCCCACGCTTTCGAGCATGAACGTCAGTGTTATCCCAGGAGGCTGCCTTCGCCATCGGTATTCCTCCACATCTCTACGCATTTCACTGCTACACGTGGAATTCTACCTCCCTCTGACACACTCTAGTTAGACAGTTTCAAATGCACGTCCCAAGTTGAGCTCGGGGATTTCACATCTGACTTATCTAACCGTCTGCGCTCGCTTTACGCCCAGTAATTCCGATTAACGCTCGCACCCTACGTATTACCGCGGCTGCTGGCACGTAGTTAGCC
+
CCCCCGGGGGGGGGGGGGGGGGGGGGGGG9FGGGGGGGGGGGGGGGGGGGGGGGGGGGGGGGGGGGGGGGGGGGGGGGGGGGGGGGGGGGGGGGGGGGGGGGGGGGGGGGGGGGGGGGGGGGGGGGGGGGGGGGGGGGGGGGGGGGGGGGGGGGGGGGGGGGGGGGGGGGGGGGGGFGEGGGGGGGGGGGGGGGGDCGGGFFFFFFFFFEEFFFFFFFFAFFFFEFF@DFFFFFECFF6BD;EFFFFFF@0833CF@@@B>>199BF??B?2<:AFF?639901??FF?7>?BF?BFFA23
@M04999:289:000000000-L3R54:1:1101:20718:13733 2:N:0:396
TGACTACCAGGGTATCTAATCCTGTTTGCTCCCCACGCTTTCGCATCTCAGCGTCAGTATCTGTCCAGAAGGCCGCCTTCGCCACCGGTATTCCTCCACATCTCTACGCATTTCACCGCTACACGTGGAATTCTACCTCCCTCTGACACACTCTAGTTAGACAGTTTCAAATGCACGTCCCAAGTTGAGCTCGGGGATTTCACATCTGACTTATCTAACCGTCTGCGCTCGCTTTACGCCCAGTAATTCCGATTAACGCTCGCACCCTACGTATTACCGCGGCTGCTGGCACGTAGTTAGC
+
CCCCCGGGGGGGGGGGGGGGGGGGGGGGGGGGGGGGGGGGGGGGGGGGGGGGGGGGGGGFGGGGGGGGFCGFGGGGGGEGGGEGGGGGGGGGGGGGGGGGGGGGGGDGGGGGGGGGGGGGGGGGGGGGCFGGGGGGFFGGGGGGFCAFGGGGGGGGGGGGGGGGGGGGGGGGGGGGFFDGGGFGGGFGGD,7CDEDGGGGFFFF+9FFEFFFFFFFFFFFD?FFBE>@>@B>FFFEE@FF904;6CEEFFFFFDFFFF>:<B99BFFF0::B?B?BA9?B>6;>F????<3?B603?B:><
@M04999:289:000000000-L3R54:1:1101:9811:13734 2:N:0:396
AGTGGACTACTGGGGTATCTAATCCTGTTTGCTCCCCACGCTTTCGCATCTCAGCGTCAGTATCTGTCCAGAAGGCCGCCTTCGCCACCGGTATTCCTCCACATCTCTACGCATTTCACCGCTACACGTGGAATTCTACCTTCCTCTACAATACTCCAGATAACCAGTTTTAAGTTCAATTCCCAGGTTGGGCCCGGGGCCTTCACACCTAACTTAATTATCCGCCTACATGCCCTTTACGCCCAGTCATTCCGATTAACGCTCGCACCCTCCGCAGTACCCCGGCTGCTGGCACGTAGTT
+
<-AC6,<C<EFCDC7CFGFGG<,-6EFFF9AA9FGGGGGEC:F@ECFGC@,E6@AFFFGGGCEFCFFFEAAGCEFF8CC7?CCGGGGDE=78CE<FEGGC,9FEF<ECF5D++8:?FF9>@CCG=,=?9974,@BDF;EFGC?FFGGFFD,7@?DA8F?=9DCDDFF=88EDDD=,+2+62=D86D8D6;C>CC6**0*7*3/;?96AABE3:FFF*=+919*0(591@;615)3@;3382169(3@E7CCC5(/1:()6:0,21999;(11-3(,(-).)),--2(7<2:.(443,.(4)
@M04999:289:000000000-L3R54:1:1101:19958:13747 2:N:0:396
TGACTACCCGGGTATCTAATCCTGTTCGCTACCCATGCTTTCGAGCCTCAGCGTCAGTAACAGACCAGAGAGCCGCCTTCGCCACTGGTGTTCTTCCATATATCTACGCATTTCACCGCTACACATGGAGTTCCACTCTCCTCTTCTGCACTCAAGTCTCTCAGTTTCCGATGCTCTTCCTCAGTTAAACTGAGGGCTTTCACATTCAGACTTAAAAGACCGCCTGCGCTCCCTTTACGCCCAATAAATCCGGACAACGCTTGCCACCTACGTATTACCGCGGCTGCTGGCACGTAGTTAC
+
CCCCCGGGGGGGGGGGGGGGGGGGGGGGGGGGGGGGGGGGGGGGGGGGGGGGGGGGGGGGGGGGGGGGGGGGGGGGGGGGGGGGGGGGGFGGGGGGGGGGGGGGGGGGGGGGGGGGCFGGGGGGGGGGGGGGGGGGGGFGGGGGGGGGGGGGGGGGGGGGCFCEFFGGGGGGGGGGFGFGDGGGGAFFGGGGGGGGGGGGFFFFFFFFFFFFFFFFFFFFFBFFFFFFFFFFFF4=ECFFFFFD@;<CEE;>>;BF@F;BFF:1?FFFFFFFF?<?<><39>F667?>?0117:6:129A)
@M04999:289:000000000-L3R54:1:1101:3175:13754 2:N:0:396
GACTACCGGGGTATCCTAATCTGTTTGCTCCCCACGCCTTTGTCCATCTGCGTTAATCGGCTTTTAGTAACCTGCCTTCGCAATCGGGGGTCTGTGTAATATCTATGCATTTCACCGCTACACTACACATTCCAGCTCCTTCAACACTATTCAAGATTAACAGTATCAACGGCAGATCTACAGTTAAGCTGCAGGTTTTCACAGCTGACTTAGCAACCCGCCTACGGACCCTTTAAGCCCAATAAATCCGGATAACGCTCGCATCCTCCGTATTACCGCGGCTGCTGGCACGGAGTTAGCC
+
CCC@<<6+:FF+,,,,,<6,C,@EC,;,,,6CCC7++6CF,,<C,<C,,<<78,B@,,C7:6+F,@EF9,@@,66B,C9=CFC@<,?:E+@:A8FF5EEEC,?<A<@CF9FF9F<AC@CCB9:4,=:FAFGFE=9DF,,@9=D,,6@9E,C=,,26DFE@9=DCDE,@D7A+++;*;DF>2=CGFCFGGCECF?>C*:*+3343@4AFBEEE*+=B>A4>429;@;D29118(4<E)7;;6(,5=><7@1(426>2?;:(9B6,34>211?2<?>DF?F9661>:33(-(5(--28(-64)
@M04999:289:000000000-L3R54:1:1101:10720:13758 2:N:0:396
GACTACTCGGGTATCTAATCCTGTTCGCTCCCCACGCTTTCGTCCATCAGCGTCAATCGGTATTTAGTAACCTGCCTTCGCAATCGGGGTTCTGTGTAATATCTATGCATTTCACCGCTACACTACACATTCCAGCTACTTCAATACTATTCAAGATTAACAGTATCAACGGCAGTTCTACAGTTAAGCTGCAGGTTTTCACCGCTGACTTATCAACCCGCCTACGGACCCTTTAAACCCAATAAATCCGGATAACGCTCGCATCCTCCGTATTACCGCGGCTGCTGGCACGGAGTTAGCC
+
CCCCCGGGGGGGGGGGGGGGGGGGGGGGGGGGGGGGGGGGGGGGGGGGGGGGGGGGGGGGGGGGGGGGGGGGGGGGGGGGGGGGGGGGGGGGGGGGGGGGGGGGGGGGGGGGGGGGGGGGGGGGGGGGGGGGGAFGGFFGGGGGGGGGGGGGGGGGGGGGGGGDCGGGGGEGGGGGFGFGGGGGGGGGGGGF?EGGGGGGFFFD>BEFFFFFFFFFFFFBFFFFD=55=@DFFFEECE@DDD@8<CE5E;><0?43(6<(9996>:2<BFBF14AFF?9>176>?,276??69>>B:A2).
@M04999:289:000000000-L3R54:1:1101:22144:13766 2:N:0:396
GGACTACCCGGGTATCTAATCCTGTTCGCTACCCATGCTTTCGAGCCTCAGCGTCAGTAACAGACCAGAGAGCCGCCTTCGCCACTGGTGTTCTTCCATATATCTACGCATTTCACCGCTACACATGGAGTTCCACTCTCCTCTTCTGCACTCAAGTCTCTCAGTTTCCGATGCTCTTCCTCAGTTAAGCTGAGGGCTTTCACATTCAGACTTAAAAGACCGCCTGCGCTCCCTTTACGCCCAATAAATCCGGACAACGCTTGCCACCTACGTATTACCGCGGCTGCTGGCACGGAGTT
+
CCCCCGGGGGGGGGGGGGGGGGGGGGGGGGGGGGGGGGGGGGGGGGGGGGGGGGGGGGGGGGGGGGGGGGGGGGGGGGGGGGGGGGGGGGGGGGGGGGGGGGGGGGGGGGGGGGGGGGGDGGGGGGGGGGGGGGGGGGGGGGGGGEGGGGGGGGGGGGGGGGGGGGGGGGGDGGGGFGFGGGGGGFGGGGGGGGGDDDGGFFFFFFFFFFFEFFFFFFFFFBBAAB2@@B>FFB@>CFFD@BFF@3AFFFFFF<@@<D>680??2>??<:>?8?A:<A<:1>B029BFF>?BFF>>FF?
@M04999:289:000000000-L3R54:1:1101:26408:13787 2:N:0:396
TGGGACTACAGGGGTATCTAATCCTGTTTGCTACCCACGCTTTCGAGCATGAACGTCAGTGTTATCCCAGGAGGCTGCCTTCGCCATCGGTATTCCTCCACATCTCTACGCATTTCACTGCTACACGTGGAATTCTACCTCCCTCTGACACACTCTAGTTAGACAGTTTCAAATGCACGTCCCAAGTTGAGCTCGGGGATTTCACATCTGACTTATCTAACCGTCTGCGCTCGCTTTACGCCCAGTAATTCCGATTAACGCTCGCACCCTACGTATTACCGCGGCTGCTGGCACGTAGTT
+
CCCCCG?FGFGGGGGGFGGGGGGGGGGGGGGGGGFGGGGGGGGGGGGGGGGGGGGGGGGGGGGGFFGFGGGGECFGGGGGGGGCGGGGGGGGGGGGGFGGGFGGGGGGGGGGGDFGFGGGGGGGGGGFGGGFGGGGGGGGGGGGGGGGGGGGGGGGGGFGFGGGGGGGDGGGGGGFFGFFGGCFGCGGGFCFDFEGDCG6C9AFFFFFEFFFEF>FFFFFFC>>AFFFAABF=B?=D4C42571@ECFF?EFFDDFFEF?9?<963;3?F:BBFFF?D2<?>B09061>?28<<?B<F12
@M04999:289:000000000-L3R54:1:1101:5534:13858 2:N:0:396
ATGACTACTCGGGTATCTAATCCTGTTTGCTCCCCACGCTTTCGCATCTCAGCGTCAGTATCTGTCCAGAAGGCCGCCTTCGCCACCGGTATTCCTCCACATCTCTACGCATTTCACCGCTACACGTGGAATTCTACCTTCCTCTACAATACTCCAGATAACCAGTTTTAAGTGCAATTCCCAGGTTGAGCCCGGGGCTTTCACACCTAACTTAATTATCCGCCTACATGCCCTTTACGCCCAGTCATTCCGATTAACGCTCGCACCCTCCGTATTACCGCGGCTGCTGGCACGGAGTT
+
CCCCCGGGGFGGGGGGGGGGGGGGGGGGGGGGGGGGGGGGGGGGGGGGGGGGGGGGGGGGGGGGGGGGGGGGCGGGGGGDGGGGGGGEGGGGGGGGGGGGGGGGGGGGGGGGGCFGGFEEGGGGGGFFGGGGGGGGGFGGGGGGGGGGGGGGGGFFGFGGGGGGGDFGFGGGDEFFFGFGGGGGDDFGGG?FGGGGGGDGFFFFCFEFBFBEE4CF?6BCFFBFD?B=CCEBDFDEFF<EBFFFFF3CEE?E01;DCC0;?0(17>2:1:<>F1?>BBD2>F033;?::(11,4;>08<
@M04999:289:000000000-L3R54:1:1101:15379:13883 2:N:0:396
TTGACTACTGGGGTATCTAATCCTGTTCGCTCCCCACGCTTTCGTCCATCAGCGTCAATCGGTATTTAGTAACCTGCCTTCGCAATCGGGGTTCTGTGTAATATCTATGCATTTCACCGCTACACTACACATTCCAGCTACTTCAATACTATTCAAGATTAACAGTATCAACGGCAGTTCTACAGTTAAGCTGCAGGTTTTCACCGCTGACTTATCAACCCGCCTACGGACCCTTTAAACCCAATAAATCCGGATAACGCTCGCATCCTCCGTATTACCGCGGCTGCTGGCGCGGAGTT
+
CCCCCGGGGGGGGGGGGGGGGGGGGGGGGGGGGGGGGGGGGGGGGGGGGGGGGGGGGGGGGGGCGGGGGGGGGGGGGGGGGGGGGGGGGGGGGGGGGGGGGGGGGGGGGGGGGGGGGGGGGGGGGGGGGGGGGGGGGGGGGGGGGGGGGGGGGGGGGGGGGGGGGGGGGGGGGGGGFGFGGGGGGGGGGGGGGGGGGGGGFFFFFFFEFFFFFFFFFFFFFFFFFFFFFDFFFFFFFFEFFFFD@;8<EFFF0036EFFFFFFFFFF?FF7;3::?FFF?FB>;FFFFF0?01;>FBFF
@M04999:289:000000000-L3R54:1:1101:23629:13912 2:N:0:396
CGCAGACTACTGGGGTATCCAATCCTGTTTGCTCCCCACGCTTTCGCATCTCAGCGTCAGTATCTGTCCAGAAGGCCGCCTTCGCCACCGGTATTCCTCCACATCTCTACGCATTTCACCGCTACACGTGGAATTCCACCTTCCTCTACAATACTCCAGATAACCAGTTTTAAGTGCAGTTCCCAGGTTGAGCCCGGGGCTTTCACGCCTAACTTAATTAGCCGCCTACATGCCCTTTACGCCCAGTCATTCCGAATAACGCCCCCACCCTCCGTATTACCGCGGCTGTTCGGCAGGACTT
+
-@@CCCFGGGDFGGGGGGD9,C;CFCFFGGC9,CFFGFGGCFGGFGGGGDAGGDF@FEE@<<<ECFCFCFEFGF@@F7:=7BEFEEFG8FCF>,FEG??FGGFCF,;?;FD@FGGFCAFF+@::C,A:=?:7:@>E,EFGGFCD==DFFFDE=E8ECGD,336E8+A=EFFFDA2=7DF=9?CFGGCF66D9CDCCDCDD>A68+=AA=2(0>CA=4=87).0(56;((/).;=DE@)9:(62:D(/;465<<((((-.410((((-436((,44304).)-,(30.(())((-((-(,()
@M04999:289:000000000-L3R54:1:1101:10776:13942 2:N:0:396
AGAGACTACCGGGGTATCTAATCCTGTTTGCTCCCCACGCTTTCGCATCTCAGCGTCAGTATCTGTCCAGAAGGCCGCCTTCGCCACCGGTATTCCTCCACATCTCTACGCATTTCACCGCTACACGTGGAATTCTACCTTCCTCTACAATACTCCAGGTAACCAGTTTTAAGTGCAGTTCCCAGGTTGAGCCCGGGGCTTTCACACCTAACTTAATTATCCGCCTACATGCCCTTTACGCCCAGTCATTCCGATTAACGCTCGCACCCTCCGTATTACCGCGGCTGCTGGCACGGAGTT
+
C@CCCGAFGGGEGG@CFGGGGGDFFGGFGDCGGF8FAC@F@@CFGEGGG<FGGGGGGGGGFCFGFFFFECCAEFGGEGFGFFFFGCEFGGGGGGGGGGGGGGGGGFCGDFCECCGEFFFGFGGGFFGGGGGDBFFFFGGFGFFD=FFFFFGA8:EFGGFGDGGFGC2@DEFFG<FGFGFFG+;ADC@,8@C,AFED*9>?99?B@CA53BEFFFBC4FFEFC@F??D84CEF;@E(.9CE<F9;;;47)9??@(4(:A4(42:0(4991:B(4(3<?D9)4;-22(,:>:B<B23>(7,.
@M04999:289:000000000-L3R54:1:1101:29176:13987 2:N:0:396
GGACTACACGGGTATCTAATCCTGTTTGCTACCCACGCTTTCGAGCATGAACGTCAGTGTTATCCCAGGAGGCTGCCTTCGCCATCGGTATTCCTCCACATCTCTACGCATTTCACTGCTACACGTGGAATTCTACCTCCCTCTGACACACTCTAGTCAGACAGTTTCAAATGCACGTCCCAAGTTGAGCTCGGGGATTTCACATCTGACTTATCTAACCGTCTGCGCTCGCTTTACGCCCAGTAATTCCGATTAACGCTCGCACCCTACGTATTCCCTCGGCTGCTGGCACGCACTTAGC
+
CCCCCGGGGGDCFGGGGGGGGF9EF<,FAFFG?FGGGGG@EF@<AEFF<FFEGGGGGD<FCFCG9FFGF@CEGFEDGGGGGGGGGGGGGGGGGGGCE8F<F8<EEFGG7@FGFFFEDGGGFFGGGGFBGDFGGGGG,@9BECFGGDGGGG>EGGAF,,7;DF8FGDCFFFDDDFF,3@F6?++=EFGGGGCDCCCD66CCFBB+9A8CEEEEFF>ACFFFF))55;:2)/->@924655A91@E37CEFF;D;;D3)6(,((,(4((,(4,4)-8))4)(-30((34)5::?0(,((.694
@M04999:289:000000000-L3R54:1:1101:11233:13991 2:N:0:396
CGACTACTGGGGTATCTAATCCTGTTCGCTACCCATGCTTTCGAACCTCAGCGTCAGTTACAGACCAGAGAGCCGCCTTCGCCACTGGTGTTCTTCCATATATCTACGCATTCCACCGCTACACATGGAGTTCCACTCTCCTCTTCTGCACTCAAGAAAAACAGTTTCAGCTGCACTTCCCCGGTTAAGCCGAGGGCTTTCACAGCTGACTTGTTCTCCCGCCTGCGTTCGCTTTACGCCCAATAAATCCGGACAACGCTTGCCACCTACGTATTACCGCGGCTGCTGGCACGTAGTAGCC
+
CCCCCGGGGGGGGGGGGGGGGGGGGGCGGGGGGGGGGGGGGGEGGGGGGGGGGGGGGGGGGEGGFGGGFFGGGGGGGGGGGGGGGGGGEGFGCFGGGGGFGGGGFGFGGGGCGAEEGEGGGGGGGGGGGGGFGGGGFGGGGGGDFFC=FFGGGGGG9EGFGGGGFGGGGGGGGFDGFDFGGGGGEGGFGGGGGECGGGGGFF>FAFA>=BEAEFFFFFFFFBFFB=>;<@DFD;?<CDFDFF0@@EEFFFF226>F?0>BBBF?AB237?FF):7AFAFF4-027,).2::?B,41,6692
@M04999:289:000000000-L3R54:1:1101:14988:14020 2:N:0:396
TAGGGACTACTCGGGTATCTAATCCTGTTCGCTCCCCACGCTTTCGTCCATCAGCGTCAATCGGTATGTAGTAACCTGCCTTCGCAATCGGGGTTCTGTGTAATATCTATGCATTTCACCGCTACACTACACATTCCAGCTACTTCAATACTATTCAAGATTAACAGTATCAACGGCAGTTCTACAGTTAAGCTGCAGGTTTTCACCGCTGACTTCTCAACCCGCCTACGGCCCCTTTAAACCCAATAAAACCGGCTAACGCCCTCATCCTCCGGATTACCGCGGCTCCTGGCTCGTAGTT
+
@<C,,6DC@F9FGC@666EEA@@6C,;CFE:FGGCC@,F@+8FC@FEE,6666<,@@@@B<@C@6,:,6<9E6@F<?E,A?@F7@@4FAFGCBBFD????CF<,A,FGGD@,ACF,FGGGGGGGED49E,AF:E,EGDFCGFGFGGA;E;FF8,E=ECGFD9,=;C9=EFF=,6=+<0*069D=F,:@;=:2,7,+039CA9:=BF5?5)))1@B+/;F<*<)-)(((0(0(6-((,66+)=3<;18)7>)7,:@(((,560,(-((.-.5-4(((,())6,((,((,(.)(,(.,((-3)
@M04999:289:000000000-L3R54:1:1101:18003:14028 2:N:0:396
GACTACTGGGGTATCTAATCCTGTTTGCTCCCCACGCTTTCGCATCTCAGCGTCAGTATCTGTCCAGAAGGCCGCCTTCGCCACCGGTATTCCTCCACATCTCTACGCATTTCACCGCTACACGTGGAATTCTACCTTCCTCTACAATACTCCAGATAACCAGTTTTAAGTGCAATTCCCAGGTTGAGCCCGGGGCTTTCACACCTAACTTAATTATCCGCCTACATGCCCTTTACGCCCAGTCATTCCGATTAACGCTCGCACCCTCCGTATTACCGCGGCTGCTGGCACGGAGTTAGCC
+
CCCCCGGGGGGGGGGGGGGGGGGGGGGGGGGGGGGGGGGGGGGGGGGGGGGGGGGGGGGGGGGGGGGGGGGGGGGGGGGGGGGGGGGGGGGGGGGGGGGGGGGGGGGGGGGGGGGFGDGGGGGGGGGGGGGGGGGGGGGGGGGGGGGGGGGGGGGGGGGGGGGGGGGGGGGGGGGGFGFGGGGGGGGGGGGGGGGGDGGGFFFFFFFFFF?EFFFFFFFFFFFFBEFFFBBEFFFFFF>FFFEEEEEFFFF;@FFFF@FFFFFFBBFF?FF::?DFFFFF(4304:4?::<?9>(:BA)53
@M04999:289:000000000-L3R54:1:1101:3321:14031 2:N:0:396
GACTACTCGGGTATCTAATCCTGTTCGCTCCCCACGCTTTCGTCCATCAGCGTCAATCGGTATTTAGTAACCTGCCTTCGCAATCGGGGTTCTGTGTAATATCTATGCATTTCACCGCTACACTACACATTCCAGCTACTTCAATACTATTCAAGATTAACAGTATCAACGGCAGTTCTACAGTTAAGCTGCAGGTTTTCACCGCTGACTTATCAACCCGCCTACGGACCCTTTAAACCCAATAAATCCGGATAACGCTCGCATCCTCCGTATTACCGCGGCTGCTGGCACGGAGTTAGCC
+
CCCCCGGGGGGGGGGGGGGGGGGGGGGGGGGGGGGGGGGGGGGGGGGGGGGGGGGGGGGGGGGGGGGFGGGGGGGGGGGGGGGGGGGGGGGGGGGGGGGGGGGGGGGGGGGFFGGGGGGGGGGGGGGGGGGGGGGGGGGGGGGGDGGGGGGGGGGGGGGGGGGGGGGGGGGGGGGGFGFGGGDFGGFGGGGGGGGFFGGGFFFFFEFFFFF@EFFFFFFFFFFFF@DFFFFF=BFFE<@DF0@EEEFFFF;;?;<@;6<;>FFFFFFFFFFB0><ADFB>069BFF02((.84>(23<<A>
@M04999:289:000000000-L3R54:1:1101:15918:14041 2:N:0:396
GACTACTAGGGTATCTAATCCTGTTTGCTCCCCACGCTTTCGCATCTCAGCGTCAGTATCTGTCCAGAAGGCCGCCTTCGCCACCGGTATTCCTCCACATCTCTACGCATTTCACCGCTACACGTGGAATTCTACCTTCCTCTACAATACTCCAGATAACCAGTTTTAAGTGCAATTCCCAGGTTGAGCCCGGGGCTATCACACCTAACTTAATTATCCGCCTACATGCCCTTTACGCCCAGTCATTCCGATTAACGCTCGCACCCTCCGTATTACCGCGGCTGCTGGCACGTAGTTAGCC
+
CCCCCGGGGGGGGGGGGGGGGGGGGGGGGGGGGGGGGGGGGGGGGGGGGGGGGGGGGGGGGGGGGGGGFGGGGGGGGGGGGGGGGGGGGGGGGGGGGGGGGGGGGGGGGGGGGGGGGGGGGGGGGGGGGGGGGGGGGGGGGGGGGGDGGGGGGGGGGGGGGGGGGGGGGGGGGGGGFGFGGGFGGGGGGGGGGGGGGGGGFFFFFFFFFFFFEFFFFFFFFFFFFEF<EEFEDF=CDFBFDFFFFFFFFFF<F@FF09@DFFFFFFBFFFF6<?<BFFF99>FFFB>B01<?(.,4<A><7
@M04999:289:000000000-L3R54:1:1101:24673:14054 2:N:0:396
GACTACCCGGGTATCTAATCCTGTTTGCTCCCCACGCTTTCGCATCTCAGCGTCAGTATCTGTCCAGAAGGCCGCCTTCGCCACCGGTATTCCTCCACATCTCTACGCATTTCACCGCTACACGTGGAATTCTACCTTCCTCTACAATACTCTAGTTAACCAGTTTTAAGTGCAATTCCTAGGTTGAGCCCAGGGCTTTCACACCTAACTTAATTATCCGCCTACATGCCCTTTACGCCCAGTCATTCCGATTAACGCTCGCACCCTCCGTATTACCGCGGCTGCTGGCACGGAGTTAGCC
+
CCCCCGGGGGGGGGGGGGGGGGGGGGGGGGGGGGGGGGGGGGGGGGGGFGGGGGGGGGGGGGGGGGGGGGGGGGGGGGGGGGGGGGGGGGGGGGGGGGGGGGGGGGGGGGGGGGGGGGGGGGGGGGGGGGGGGGGGGGGGGGGGGGDGGGGGGGGGGGGGGGGGGGGGGGGGGGGFFDFGGFGGGGGGGGGGGGGGGGGFFFFFFFFFFFFFFFFFEFFDFFADFFFEFFFEDEFF@F@B;DEEAE?EFF@FFFEFFFFFFFFFF:2<BFFF?BDFFFF6162>?F??:72:(44<BFBF7
@M04999:289:000000000-L3R54:1:1101:12734:14076 2:N:0:396
GACTACTGGGGTATCTAATCCTGTTTGCTCCCCACGCTTTCGCATCTCAGCGTCAGTATCTGTCCGGAAGGCCGCCTTCGCCACCGGTATTCCTCCACATCTCTACGCATTTCACCGCTACACGTGGAATTCTACCTTCCTCTACAATACTCCAGATAACCAGTTTTAAGTGCAATTCCCAGGTTGAGCCCGGGGCTTTCACACCTAACTTAATTATCCGCCTACATGCCCTTTACGCCCAGTCATTCCGATTAACGCTCGCACCCTCCGTATTACCGCGGCTGCTGGCACGGAGTTAGCC
+
CCCCCGGGGGGGGGGGGGGGGGGGGGGGGGGGGGGGGGGGGGGGGGGGGGGGGGGGGGGGGGGGGGGGGGGGGGGGGGGGGGGGGGGGGGGGGGGGGGGGGGGGGGGGGGGGGGGGGGGGGGGGGGGGGGGGGGGGGGGGGGGGGGGGGGGGGGGGGGGGGGFDEGGGGGGGGGGGFFFFGGGGGGGGGGGGGGGGGGGGFFFFFFFFFFF@EFFFEFFDFFFFFFFFEFFFFFFFFFFFF?F@FEEFFFFFFFFFFFFFFFFFFFFBFFBBFFFB419BF;BFFF>2:<DF>B;FBA2<7
@M04999:289:000000000-L3R54:1:1101:18068:14119 2:N:0:396
TAAGACTACCGGGGTATCTAATCCTGTTTGCTCCCCACGCTTTCGCATCTCAGCGTCAGTATCTGTCCAGAAGGCCGCCTTCGCCACCGGTATTCCTCCACATCTCTACGCATTTCACCGCTACACGTGGAATTCTACCTTCCTCTACAATACTCTAGTTAACCAGTTTTAAGTGCAATTCCTAGGTTGAGCCCAGGGCTTTCACACCTAACTTAATTATCCGCCTACATGCCCTTTACGCCCAGTCATTCCGATTAACGCTCGCACCCTCCGTATTACCGCGGCTGCTGGCACGGAGTTT
+
CCCCCGGGGGGGGGGGGGGGGGGGGGGGGGGGGGGGGGGGGGGGGGGDGGGGGGGGGGGGGGGGGGGGGGGGGGGGEGGGGGGGGGGGGGGGGGGGGGGGGGGGGGGGGGGGGGGGGGGGGGGGGGGGGGGGGGGGGGGGGGGGGGGGGGGGGGGGGGGCGDGGGGGFFAGFGGGFFGFGGGGGGFGFGFGGGGFGCDGGFFFFFFFFFFFFFFFFC9FEFFFBFFFFFFFF3BBBEFFFF;@;?EFFFCEFF6;@04CDBD<B9>>08:F0236(869>6(-4699:323((4:9,4,4)
@M04999:289:000000000-L3R54:1:1101:14024:14134 2:N:0:396
CGGGTGACTACAGGGGTATCTAATCCTGTTTGCTACCCACGCTTTCGAGCATGAACGTCAGTGTTATCCCAGGAGGCTGCCTTCGCCATCGGTATTCCTCCACATCTCTACGCATTTCACTGCTACACGTGGAATTCTACCTCCCTCTGACACACTCTAGTTAGACAGTTTCAAATGCACGTCCCAAGTTGAGCTCGGGGATTTCACATCTGACTTATCTAACCGTCTGCGCTCGCTTTACGCCCAGTAATTCCGATTAACGCTCGCACCCTACGTATTACCGCGGCTGCTGGCACGTAGT
+
CCCCCGGGGGGGGGGGGGGGGGGGGGGGGGGGGGGGGGGGGGGGGGGGGGGGGGGGGGGGGGGGGGGGGGGGGGGGGGGGGGGGGGGGGGGGGGGGGGGGGGGGCFFGGGGGGGGGGGGGGGGGGGGGGGGGGGGGGGGGGGGGGGGGGGGGGGGGGGGGGGGGGGGGGGGGGGGGFGFGGGGGGCFGGGGGGGFGGGGGFFFFFFFFFFFFFFFFFFFFFFFFFFFFFFFFFFFFFFFFFFFBFFFFFEFEFEFD@;DFC?@DF600;>??<B0().45A2:;0-44;?>:(-(,(3:?8
@M04999:289:000000000-L3R54:1:1101:29486:14152 2:N:0:396
ACGACTACTAGGGTATCTAATCCTGTTTGCTCCCCACGCTTTCGCATCTCAGCGTCAGTATCTGTCCAGAAGGCCGCCTTCGCCACCGGTATTCCTCCACATCTCTACGCATTTCACCGCTACACGTGGAATTCTACCTTCCTCTACAATACTCCAGATAACCAGTTTTAAGTGCAATTCCCAGGTTGAGCCCGGGGCTTTCACACCTAACTTAATTATCCGCCTACATGCCCTTTACGCCCAGTCATTCCGATTAACGCTCGCACCCTCCGTATTACCGCGGCTGCTGGCACGGAGTT
+
CCCCCGGGGGGGGFGGGGGGGGGGGGGGGGGGGGGGGGGGGGGGGGGGFGFGGGGGGGGGGGGGGGGGGGGGGGGGGGGGGGGGGGGGGGGGGGGGGGGGGGGGGGGGGGGGGGDGGGGGGGGGGGGGGGGGGGGGGGGGGGGGGGGGGGGGGGGGGFGGGGGGDFGGFGGGFCFFFGBF?FGGGGGGGGFGGGGGGGDGFFFFFFAFFEBFFFFFEFFEF@BFF@FFFEEEB@DFFFFF0@;@EFFEEFFFFFFFCFFB<FFFFF,432<>B0?>ADA?FFBFFBBFBBF7<B6;0<?
@M04999:289:000000000-L3R54:1:1101:5075:14161 2:N:0:396
GTAGACTACCGGGGTATCTAATCCTGTTTGCTCCCCACGCTTTCGCATCTCAGCGTCAGCATCTGTCCAGGAGGCCTCCTTCGCCACTGGTATTCCTCTACATCTCTACGCATTTCACCGCTACACGTGGAATTCTACCTTCCTCTACAATACGCTAGTTAACCAGTTTTAAGTGCAATTCCTATGTTGAGCCAAGGGCGTTCACACCTAACTTAATTATCCGCCTACACGCCCTTTACGCCCAGTCATTCCGATTAACGCTCGCACCCTCCTAATTATCGCCGCGTCCTGCAGCGTGCTT
+
AC8@<,,66<++6+6,;<;66C<@F96;C,C,,,,B@FB6FF<F@C,@+CDFC<:FFG>,CFGG9C,@6,,6,,8B,4AF,,,B4=C,=FE<<@@EG9,9A?,5,?,54,F?=7<,A@,+4+@F=FGA=4+CAFFGG;=@DF,7@;AD==FD2+1+3@DFCG,99?D8ECD8,2+@E=EGD+=D,ECAF75,,,@C+=+00@**=BF08>.>E=;=/:B<F69=A@@-(((0--2564C)3(662.))<)).((,6247;@<?9B(-4(-(,()).-)).-((-((((-(.4,()-,4(-)
@M04999:289:000000000-L3R54:1:1101:15276:14177 2:N:0:396
TAGAAGACTACTCGGGTATCTAATCCTGTTTGCTCCCCACGCTTTCGCATCTCAGCGTCAGTATCTGTCCAGAAGGCCGCCTTCGCCACCGGTATTCCTCCACATATCTATGCATTTCACCGCTACACTACACATTCCAGCTACTTCAATACTATTCAAGATTAACAGTATCAACGGCAGTTCTACAGTTAAGCTGCAGGTTTTCACCGCTGACTTATCAACCCGCCTACGGACCCTTTAAACCCAATAAATCCGGATAACGCTCGCATCCTCCGTATTACCGCGGCTGCTGGCCCGGATT
+
CCCC<FEFFGGGGG>EEFGFGFDGGGFEGGGGGGGGGGGGEGCFFCFGGEGGGGGCGFGGFFGGGFDAFGFGFGGGGGGGGGGGGGFGDEGGC+FGFGDGGGFC=?AFGGGFCGGFFGCFEEGEGGGGFG?DFDFGGEFFFGGGGGGFFGGCCFEFFGFAFFF9=F:8@@EGFGGGBGEGGGGGGGFGEFFA9FGGGCG+*31<@FFF==>A=FFF8BFCFF<>@22:>D@D(>9=D@EFF37@?D(/6)67<@FFFF?3<?@:6;BFF>F?FB06??7<B<?>69;>>F??F0(4602((
@M04999:289:000000000-L3R54:1:1101:9872:14188 2:N:0:396
GACTACACGGGTATCTAATCCTGTTCGCTCCCCACGCTTTCGCTCCTCAGCGTCAGTGACGGCCCAGAGACCTGCCTTCGCCATCGGTGTTCTTCCCGATATCTACACATTTCACCGTTACACCGGGAATTCCAGTCTCCCCTACCGCACTCCAGTCCGCCCGTACCCGGCGCCGATCCACCGTTAAGCGATGGACTTTCACACCAGACGCGACGAACCGCCTACGAGCTCTTTACGCCCAATAAATCCGGATAACGCTTGCACCCTACGTATTATCGCGGCTGCTGGCACGTAGTTAGCC
+
CCCCCGGGGGGGGGGGGGGGGGGGGGGGGGGGGGGGGGGGGGGGGGGGGGGGGGGGGGGGGGGGGGGGGGGGGGGGGGGGGGGGGGGGGGGGGGGGGGGGGGGGGGGGGGGGGGGGGGGGGGGGGGGGGGGGGGGGGGGGGGGGGGGGGGGGGGGGGGGGGGGGGGGGGGGGGGDD>DFGGGGGCGFCFEGFGGGGGFGGFFFFEFFFFFFB9BEBBF@BFFF??B0:9>?<AA2AFBBEFBBFFBFF?BFFF:BFFFF03?FF::?FFF??A?D6A??FF0((8:400(),(.,3)6<),
@M04999:289:000000000-L3R54:1:1101:14367:14189 2:N:0:396
GACTACTAGGGTATCTAATCCTGTTCGCTCCCCACGCTTTCGCTCCTCAGCGTCAGTGACGGCCCAGAGACCTGCCTTCGCCATCGGTGTTCTTCCCGATATCTACACATTCCACCGTTACACCGGGAATTCCAGTCTCCCCTACCGCACTCCAGTCCGCCCGTACCCGGCGCCGATCCACCGTTAAGCGATGGACTTTCACACCAGACGCGACGAACCGCCTACGAGCTCTTTACGCCCAATAAATCCGGATAACGCTTGCACCCTACGTATTACCGCGGCTGCTGGCACGTAGTTAGCC
+
CCCCCGGGGGGGGGGGGGGGGGGGGGGGGGGGGGGGGGGGGGGGGGGGGGGGGGGGGGGGGGGGGGGGGGGGGGGGGGGGGGGGGGGGGGGGGGGGGGGGGGGGGGGGGGGGGGGGGGGGGGGGGGGGGGGGGGGGGGGGGGGGGGGGGGGGGGGGGGGGGGGGGGGGGGGGGGGGEGFGGGGGGGGGGGGFGGFGGGGGFFFFFFFA;@FFFEEFBF@>EB?:BFFFF0727AAA?FFFF6?085<A?B411:<7<;?BBFFFFBFFBFFB2?ADDBFFF>>08:?F?(<?:(336<<)3
@M04999:289:000000000-L3R54:1:1101:23868:14197 2:N:0:396
AAGACTACCCGGGTATCTAATCCTGTTTGCTCCCCACGCTTTCGCATCTCAGCGTCAGTATCTGTCCAGAAGGCCGCCTTCGCCACCGGTATTCCTCCACATCTCTACGCATTTCACCGCTACACGTGGAATTCTACCTTCCTCTACAATACTCCAGATAACCAGTTTTAAGTGCAATTCCCAGGTTGAGCCCGGGGCTTTCACACCTAACTTAATTATCCGCCTACATGCCCTTTACGCCCAGTCATTCCGATTAACGCTCGCACCCTCCGTATTACCGCGGCTGCTGGCACGGAGTT
+
CCCCCGGGGGGGGGGGGGGGGGGGGGGGGGGGGGGGGGGGGGGGGGGGGGGGGGGGGGGGGGGGGGGGGGGGGGGGGGGGGGGGGGGGGGGGGGGGGGGGGGGGGGGGGGGGGGGGGGGGGGGGGGGGGGGGGGGGGGGGGGGGGGGGGGGGGGGGGGGFGGGGGDGGGGGGGGGGFFFGGGGGGGGGGGGGGGGGCDCGFAFFFFFFFFFFFFFFFFFFFFFDFFFFFFFFFFFF<EDFBFFFFFFFCFFFFFFFFFB>??BFF>>FF?B6B?FFA2<?FFFBF><>B:?<3071>:?
@M04999:289:000000000-L3R54:1:1101:28128:14211 2:N:0:396
TGACTACTGGGGTATCTAATCCTGTTCGCTCCCCACGCTTTCGTCCATCAGCGTCAATCGGTATTTAGTAACCTGCCTTCGCAATCGGGGTTCTGTGTAATATCTATGCATTTCACCGCTACACTACACATTCCAGCTACTTCAATACTATTCAAGATTAACAGTATCAACGGCAGTTCTACAGTTAAGCTGCAGGTTTTCACCGCTGACTTATCAACCCGCCTACGGACCCTTTAAACCCAATAAATCCGGATAACGCTCGCATCCTCCGTATTACCGCGGCTGCTGGCACGGAGTTAGC
+
CCCCCGGGGGGGGGGGGGGGGGGGGGGGGGGGGGGGGGGGGGGGGGGGGGGGGGGGGGGGGGGGGGGGGGGGGGGGGGGGGGGGGGGGGGGGGGGGGGGGGFGGGGGGGGGGGGGCGGGGGGGGGGGGGGGGGGGGGGGGGGGGGGGGGGGGGGGGGGGGGGGGGGGGGGGGEGGGFGFGGGGGGGGGGGGGGGGGGGGGFFFFF>DEFFFFFFFFEFFFFFFFFFF?F>BFFDFFF4<FFFFFF<CCCF@B0?FFFDFFDF>F?F?BFFFFFFF<A<099B9BFFFFFFB??BFF02AF<
@M04999:289:000000000-L3R54:1:1101:5048:14216 2:N:0:396
CCTGACTACTCGGGTATCTAATCCTGTTCGCTACCCATGCTTTCGAACCTCAGCGTCAGTTACAGACCAGAGAGCCGCCTTCGCCACTGGTGTTCTTCCATATATCTACGCATTCCACCGCTACACATGGAGTTCCACTCTCCTCTTCTGCACTCAAGAAAAACAGTTTCAGCTGCACTTCCCCGGTTAAGCCGAGGGCTTTCACAGCTGACTTGTTCTCCCGCCTGCGTTCGCTTTACGCCCAATAAATCCGGACAACGCTTGCCACCTACGTATTACCGCGGCTGCTGGCACGTAGTT
+
CCCCCGGGGGGGGGGGGGGGGGGGGGGGGGGGGGGGGGGGGGGGGGGGGGGGGGGGGGGGGGGGGGGGGGGGGGGGGGGGGGGGGGGGGGGGGGGGGGGGGGGGGGGGGFGGGGGGGGGGGGGGGGGGGGGGGGGGGGGGGGGGGGGGGGGGGGGGGGGGGGGGGGGGGGGGGGGGFGFGGGGGGGGGDFGGGGGGGGGGFFFFFFFFFFFFFFFFFFFFA@@FFFFF2,8?DFFFFFFEF9(3;@EEEEFFFF?FB:<FF?:?F:<?FFFBFFBFFBD<:BFF;>>FFF00?BF<2<4:
@M04999:289:000000000-L3R54:1:1101:7383:14217 2:N:0:396
CCGGACTACCAGGGTATCTAATCCTGTTTGCTCCCCACGCTTTCGCATCTCAGCGTCAGTATCTGTCCAGAAGGCCGCCTTCGCCACCGGTATTCCTCCATATCTCTACGCATTTCACCGCTACACGTGGAATTCTACCTTCCTCTACAATACTCTAGTTAACCAGTTTTAAGTGCAATTCCTAGGTTGAGCCCAGGGCTTTCACACCTAACTTAATTATCCGCCTACATGCCCTTTACGCCCAGTCATTCCGATTAACGCTCGCACCCTCCTTATTACCGCGGCTGCTGGCACGGAGTTC
+
CCCCCGGGGGGGGGGGGGGGGGGGGFGGGGGFGGGGGGG@FGFGGGG7FFGGGGGGGGDGGGGGGFGGGGGFGFGGGGGGGGGGGGGEG7F7BFGGGGF<FDFEAEFGGGCCGDFGGGGGGGGGGGGEGDDFCDBFEFCFDFGGGGGGGFDGFEFGFFFGGGGFFDFFFGF@A:=AD@FFG9DC;?FFDF<CFFCGGC*AF>ACFFFA@CC9ECFFE>FCFFFBFDFD:?*73(7>=EE6>>==?EFAE3?54?18;)660(6;9(79<2:0(-6:4):ABF(09946)4((()44(423)
@M04999:289:000000000-L3R54:1:1101:3376:14226 2:N:0:396
TAAGACTACTCGGGTATCTAATCCTGTTTGCTCCCCACGCTTTCGCATCTCAGCGTCAGTATCTGTCCAGAAGGCCGCCTTCGCCACCGGTATTCCTCCACATCTCTACGCATTTCACCGCTACACGTGGAATTCTACCTTCCTCTACAATACTCCAGATAACCAGTTTTAAGTGCAATTCCCAGGTTGAGCCCGGGGCTTTCACACCTAACTTAATTATCCGCCTACATGCCCTTTACGCCCAGTCATTCCGATTAACGCTCGCACCCTCCGTATTACGGCGGCTGCTGCCACGGAGTTT
+
CCCCCGGGGGGGGDE@FGFGGGGGFFGGGGGGGGFGGCC@FGGFGEGGGGGGEFGGGGGGGGGGGGGGGGGFGGGGGGGGGGGGG?FFFGGEGGGGGGGGGG<FEEFFFDCEGGGGGGGGGGGGGAC?FEGFFFFGGGFDFGGGFFGGGGGFFFGGCFCFGGGFCFGFG8:E8EDFFG9?FF6EG6C?8CFFGCEDGDD46A>ECFFA5>=BEAFFEFFEF?5>@>2((976B@ED;44=@@(((/.7<3?C;;(:7)/6((,4((-713?6(,(,5:-((-,0(,(13>)())(-,-:<)
@M04999:289:000000000-L3R54:1:1101:10040:14240 2:N:0:396
TCCCGACTACTGGGGTATCTAATCCTGTTTGCTACCCACGCTTTCGAGCATGAACGTCAGTGTTATCCCAGGAGGCTGCCTTCGCCATCGGTATTCCTCCACATCTCTACGCATTTCACTGCTACACGTGGAATTCTACCTCCCTCTGACACACTCTAGTTAGACAGTTTCAAATGCACGTCCCAAGTTGAGCTCGGGGATTTCACATCTGACTTATCTAACCGTCTGCGCTCGCTTTACGCCCAGTAATTCCGATTAACGCTCGCACCCTACGTATTACCGCGGCTGCTGGCACGTAGTT
+
CCCCCGGGGGGGGGGGGGGGGGGGGGGGGGGGGGGGGGGGGGGGGGGGGGGGDGGGGGGGGGGGGGGGGGFGGGGGGGGGGGGGGGGGGGGGGGGGGGGGGGG?DFGGGGGGGGGGGGGGGGGGGGGGGGGGGGGGGGGGGGGGGGGGGGGGGGFGGGGGFGGGGGGGGFGGGG?FDGFGFGGGFGGGGGGGGCFGGGGGFFFFFFFFFFFFFFFFFFFFFFFF>A>BEFFBFFFF=BFFFFFFFFF3??EFEE@08(;6<B;<FFFFFFFFFFF2249>211(,26>??B(1783.4046
@M04999:289:000000000-L3R54:1:1101:10828:14264 2:N:0:396
GTTGACTACACGGGTATCTAATCCTGTTTGCTCCCCACGCTTTCGCATCTCAGCGTCAGTATCTGTCCAGAAGGCCGCATTCGCCACCGGTATTCCTCCACATCTCTACGCATTTCACCGCTACACGTGGAATTCTACCTTCCTCTACAATACTCCAGATAACCAGTTTTAAGTGCAATTCCCAGGTTGAGCCCGGGGCTTTCACACCTAACTTAATTATCCGCCTACATGCCCTTTACGCCCAGTCATTCCGCTTAACGCTCGCACCCTCCGTATTACCGCGGCTGCTGGCACGGAGTTT
+
CCCCCGFGGGGGGGGCGGGGGGGGGGGGGGGGGGGGGGGGGGGGGGGGGGGGGGGCFGGGGGGGGGGGGGGGGGFGGG>CEGGGGEEFEGGGGGGGGGGGGGGGGGGGGGGGGGGGGGGGGGGGGGGGFEEFFFGGGGGGGGGGGGGGGGFGGGGFGGGFGGGGGFGDGGGGGDFFFF98DGFFFGGGGGFF9CECD5CDFFFFFFFF@B=DC9ABCCFFFEFFF95=@?EEE@E@FFFFF@@?1=@E?56CE(66<EFFFF:90;FF?01<>::24A<<?F060(40235:?)490(-4.
@M04999:289:000000000-L3R54:1:1101:7814:14270 2:N:0:396
GTGAAGACTACCAGGGTATCTAATCCTGTTTGCTCCCCACGCTTTCGCATCTCAGCGTCAGTATCTGTCCAGAAGGCCGCCTTCGCCACCGGTATTCCTCCACATCTCTACGCATTTCACCGCTACACGTGGAATTCTACCTTCCTCTACAATACTCTAGTTAACCAGTTTTAAGTGCAATTCCTAGGTTGAGCCCAGGGCTTTCACACCTAACTTAATTATCCGCCTACATGCCCTTTACGCCCAGTCATTCCGATTAACGCTCGCACCCTCCGTATTACCGCGGCTGCTGGCACGGAGT
+
CCCCCGGGGGGGGGGGGGGGGGGGGGGGGGGGGGGGGGGGGGGGGGGGGGGGGGGFGGGGGGGGGGGGGGGGGGGGGGGGGGGGGGGGGGGGGGGGGGGGGGGGGGGGGGGGGGGGGGGGGGGGGGGGGGGGGGGGGGEGGGGGDGGGGGGGGFGGGGGGGGGGGGGGGGGGGGGGFGFGGGGGGGGGFGGFGGGGGGFGFFFFFFFFFFFFEFFFFFFFFFFFDFFA9BBFFFFBEBFFFFFFFF<EEFEFFFE0<6<CC?@DFBFFF>:?BFFBBFFFFABBB9109FFFB?(,(34;4
@M04999:289:000000000-L3R54:1:1101:12447:14285 2:N:0:396
AAAGACTACAAGGGTATCTAATCCTGTTCGCTCCCCACGCTTTCGTCCATCAGCGTCAATCGGTATTTAGTAACCTGCCTTCGCAATCGGGGTTCTGTGTAATATCTATGCATTTCACCGCTACACTACACATTCCAGCTACTTCAATACTATTCAAGATTAACAGTATCAACGGCAGTTCTACAGTTAAGCTGCAGGTTTTCACCGCTGACTTATCAACCCGCCTACGGACCCTTTAAACCCAATAAATCCGGATAACGCTCGCATCCTCCGTATTACCGCGGCTGCTGGCACGGAGTT
+
CCCCCGGGGGGGGGGFGGGGGGGGGGGGGGGGGGFGGGGGGGGGGGGGGGGGGGGGGGGGGGGGGGGGGGGGGGGGGG,FGGGGGGEGGGGGEGGGGGGGGGGGFGGGGGGGGGGGGGGGGGGGGGGGGGGGGGGGGGGGGGDGGGGGGGGGGGGGGGGGGGGGFGGGGGGGGGGGFGFGGGGGGGGGGGGGGGGGGGFGFFFFFFEFFFFFFFFFFFFFFDFFFAFFFDFF=DFBFFEFA18;@@;EC<CFF901;@FFFFFFBF09(47?>::<:FD9?6>B0(-14?B<1,41(4?:
@M04999:289:000000000-L3R54:1:1101:26320:14297 2:N:0:396
GCGAGACTACTGGGGTATCTAATCCTGTTCGCTCCCCACGCTTTCGCTCCTCAGCGTCAGTGACGGCCCAGAGACCTGCCTTCGCCATCGGTGTTCTTCCCGATATCTACACATTCCACCGTTACACCGGGAATTCCAGTCTCCCCTACCGCACTCCAGTCCGCCCGTACCCGGCGCCGATCCACCGTTAAGCGATGGACTTTCACACCAGACGCGACGAACCGCCTACGAGCTCTTTACGCCCAATAAATCCGGCTAACGCTTGCACCCTACGTATTACCGCGGCTGCTGGCACGTAGTT
+
CCCCCGGGGGGGGGGGGGGGGGGGGGGGGGGGGGGGGGGGGGGGGGGEGGGGGGGGGGGGGGGGGGGGGGGGGGGGGGGGGGGGGGGGGGGGGGGGGGGGGGGGGGGGGGGGGGGGGGGGGGGGGGGGGGGEDGGGGGGGGGGGGGGGGGGGGGGGGGGGGGGGGGGGGGGGGGGGFGFGGGGGGGG:=CFGGGGGGD4>FFFFFFFFDFFFFFFFFFFFE>FFFFF?FFF:F>F4ADBFFFFF?1?BFFBA?>>(((58<9?F??27BFFF??:BBF>9AFF11>99?FF??:?F::8<6
@M04999:289:000000000-L3R54:1:1101:18059:14297 2:N:0:396
AGGACTACCCGGGTATCTAATCCTGTTTGCTCCCCACGCTTTCGCATCTCAGCGTCAGTATCTGTCCAGAAGGCCGCCTTCGCCACCGGTATTCCTCCACATCTCTACGCATTTCACCGCTACACGTGGAATTCTACCTTCCTCTACAATACTCCAGATAACCAGTTTTAAGTGCAATTCCCAGGTTGAGCCCGGGGCTTTCACACCTAACTTAATTATCCGCCTACATGCCCTTTACGCCCAGTCATTCCGATTAACGCTCGCACCCTCCGTATTACCGCGGCTGCTGGCACTGAGTT
+
[truncated: 24,668,642 more chars]
