# Supplementary material for: Dynamics of the hindgut microbiota of the Japanese honey bees (Apis cerana japonica) throughout the overwintering period
Source: PeerJ. 2025 Oct 13;13:e20050. doi: 10.7717/peerj.20050 (PMC12530201; doi:10.7717/peerj.20050)
Supplement: Supplemental Information 21 [file peerj-13-20050-s021.gz › peerj-13-20050-s021]

@M04999:289:000000000-L3R54:1:1101:22943:1739 2:N:0:402
CCTACTACACGTGTATCTAATCCTTTTTTCTACCCACTCTTTCTCTCATGAACTTCATTTTTATCCCTTTTCTCTCCCTTCGCCTTCTTTTTTCCTCCACATCTCTACTCTTTTCACTTCTACACTTTGTCTTCTTCCTCCCTCTCTCACTCTCTCTTTTTTCTTTTTCCTCTGCTCTTCCCATTTTTTCCTCCTCTCTTTCACATCTTACTTCTCTTACCCTCTTCCCTCCCTTTTCTCCCCTTCATTCCGTTTAACCCTCCCACCCTACGTCTTACCCCGCTTCCTTTCACTCTTTTAT
+
--,,,;,<,;,,,;,CCC,,<C66,6@C+6C,<6@,8,6;;C6,,,;,<,,,;,;6,,;,<C,;6,;,,,,,,;6,4;A?A,,8,89,,<,:@,5@?=,,,95545,9,9,9AE<,9?,9@,4,9,9,,,,99=@,9,9494=?=,,9,9,93==,,494,+9,,69=,,,,7,+,3+0366+,,64,+,637,,+++66?2+3+23<**031++00++03)088*0*0*0))038*3*4*1))0)*23*2))07)*1*)-))0(0/55(0(7(76*16(/(((,(.1))))1))))1.))
@M04999:289:000000000-L3R54:1:1101:18441:1823 2:N:0:402
CTACTACTAGGGTATCTAATCCTCTTTTCTCCCCACTCTTTCTAGCCTCATCGTCATTTACAAGCCATAGTTCCGCTTTCTCCACCTTTTTTCCTCCCTCTATCTTCCCATTTCTCCGCTACACATGTAATTCCTCTCTCCCCTCTTCCACTCCTGTTATCCAGTTTCCATATCGTACTATCGTTTTTCCCCACCCTTTTACTTCATTCTTTTCTATCCTCCTTCGCTCGCTTTTCTCCCATTTCTTCCCTTCAACTCTCGCTCCCTACGTTTTACCTCGTCTTCTGGCACGTCTTTATCC
+
--,88,;C,,,,C8F@E,,CADC-;;@,6CC<C:,@,;CE@<,,,66;C,,;,:;,,;C,,,,,,6,,,,,,<6,647A5,5,,44,,:,@C<?@<,,A,:,594,4,9,9AE5,59+4>+6,9,9,,,,9A94,994=94,6===D,3,9@,,,,44,,,4,,96@@,,,,,6+6*+3+6++66+++3,,6,++0===+++42++++259*12<+*1**038*1))10)0188*1*11*)*.***126)**-**1*:6)((((-/00787(//)/7)/,(/6(/7))/(.(/((/9.)..
@M04999:289:000000000-L3R54:1:1101:16365:1824 2:N:0:402
CGACTACTAGGGTATCTAATCCTTTTCTCTCCCCACGCTTTCTTCCATCAGCGTCAATCGGTATTTATTAACCTGCCTTCGCAATCTGTTTTCTGTGTATTATCTATGCATTTCACCGCTACACTACACATTCCAGCTACTTCAATACTATTCATGATTGTCAGTATCAACGTCAGTTCTACATTTATCCTCCATGTTTTCACCGCTGACTTATCAACCCGCCTACTGACCCTTTAAACCCAATACATCCGTATAACGCTCTCATCCTCCTTATTACCGCTCCTGCTGGCACGGAGTTAGC
+
--,68+CE9,,,C<FEF9,ECEC-CC,,;CC@E@,@+6@@B@,C@C,CE9,,+8B,,<C,,B,CCF,,;,,96A,6AEE<,4,+8:,,,,<@EE,A,A5,:,:99,C,4,AED?,95,4@+8,AF,?,9,AAAA,,4@,9@AA8,@,9@,@C;,,,,9=,,9,,@+@A,,9++1++5==F+6+,>C,,,36,6,,+6?DDD+40**9*)1:;*2++*301*1):):***338@=@***001))0)).294/))0)*1((/>2:*/087>7(0)17)7)(6((.4)(43(,(.((((-35))
@M04999:289:000000000-L3R54:1:1101:19186:1851 2:N:0:402
CGTGACTACCAGGGTATCTAATCCTGTTCGCTCCCCACTCTTTCGTCCATCAGCGTCAATCGGTATTTATTAACCTGCCTTCGCAATCGTTGTTCTGTGTAATATCTATGCATTTCACCGCTACACTACACATTCCAGCTACTTCAATACTATTCAAGATTAACAGTATCAACGGCAGTTCTACATTTAAGCTGCAGTTTTTCACCGCTGACTTATCACCCCGCCTACTGACCCTTTAAACCCAATCAATCCTGCTAACGCTCGCATCCTCCGTATTACCGCTGCTGCTGCCACGGAGTTT
+
8-8,,CC<FF8,@BFFEFGF9F@@F,;CC,@FFCFC8@,6ACEF,CCC7FE9,6+B@,,C@,,B,CEE9,C,,9CE,4AEFF,:,+8,,,,,8AFFAEAE,,:,99E,A,9,CBFF9?A8CC7C9AF,A8=,EFBB,,9@,@DFF,;@,9CADAD,,,,96,,4,+@8@E,,@+01*+:?EF8=,,6@,,,,=,8+0+6=ED6+?**<=)03>A+3:++308)):>24***)05>=54*+0-5((0()*1/7*0(.*)/(621(6(/,./.6.6(36<CA1-((4..4:,).,8((((-4)
@M04999:289:000000000-L3R54:1:1101:21646:1860 2:N:0:402
TGACTACTGGGGTATCTAATCCTTTTCTCTCCCCACGCTTTCTTCCATCAGCGTCAATCGGTATTTAGTAACCTGCCTTCGCACTCTGTTTTCTGTGTATTTTCTATGCATTTCACCCCTACACTACCCATTCCTTCTACTTCAATACTATTCAAGATTAACAGTATCAACGTCATTTCTACACTTATTCTGCATGTTTTCACCGCTTACTTATCTACCCTCCTACCGTCCCTTTACACCCCATCAATCCGTATAACGCTCGCATCCTCCTTATTACCGCGCCTGCTGGCACTGTGTTAGC
+
--,88,C@,,,+CFGFG9,EAE;-<C,,,<6CC@@@++@@B@,C<@,<C,,6+B:,,<6,,8,6<E,,<,,69A8<?CE<,,,+4:,,,,<B@F,9,A,,:,:,9,9,,,9A@,,99,4>,9,9?,4,9,E=E;,,49,49==,,9,9@,@@,,,,,99,,4,4@+@8,,9++@+,3=+6+63,7=,,,37,@,,+==DD7+2+**0*)5>;*<=+*348*:5=*0))))151:8****30))0)**1:)/))).*:(622(5(-63/;@1@?965?)(6((./1(/)(,/)(.).62)52
@M04999:289:000000000-L3R54:1:1101:18456:1962 2:N:0:402
AGTGGACTACAAGGGTATCTAATCCTGTTTGCTACCCACGCTTTCGAGCATGAACGTCAGTGTTATCCCAGGAGGCTGCCTTCGCCATCGGTATTCCTCCACATCTCTACGCATTTCACTGCTACACGTGGAATTCTACCTCCCTCTGACACACTCTAGTTAGACAGTTTCAAATGCACGTCCCAAGTTGAGCTCGGGGATTTCACATCTGACTTATCTAACCGTCTGCGCTCGCTTTACGCCCAGTAATTCCGATTAACGCTCGCACCCTACGTATTACCGCGGCTGCTGGCACGTAGTT
+
-8ABCFGGGGGGGGGGGGGGGGGEEFCFFGGGGGGGFCC:@FGGGGCFFGGFCGGFGFGGGGGGGFGCFFC<@EDFFEFEGGGD:F7FF,,CFGGGGGGF8F8EEEFGCGDFFGFGGGGGGGGCFCF7FFGGGGGGG9EDFGFGGGGDAFDFCEFGFC8@DAEADDDGGGGG8DFGF8F6DDD=,=,@D,@8DACGGD69@FFFFFFFFEE59AFACFFEFCCFFFF@F9=9==@@BF*859@@;0@3??CE4@?@D6))8;;31;(3;F:??(:<AF<A<119F119?238132(4(136
@M04999:289:000000000-L3R54:1:1101:10437:1969 2:N:0:402
CAGACTACAGGGGTATCTAATCCTGTTTGCTCCCCACGCTTTCGCATCTCAGCGTCAGTATCTGTCCAGAAGGCCGCCTTCGCCACCGGTATTCCTCCACATCTCTACGCATTTCACCGCTACACGTGGAATTCTACCTTCCTCTACAATACTCCAGATAACCAGTTTTAAGTGCAATTCCCAGGTTGTGCCCGGGGCTTTCACACCTAACTTAATTATCCGCCTACATGCCCTTTACCCCCATTCATTCCGATTAACGCTCGCACCCTCCGATTTACCGCGTCTTCTGTCACGCATTT
+
--8,6E<6EFECEFGGGGGGGG<C,;EF,FFGCGFGBF:C@F<BBCFDFGFC@EFFC:FFFEF@FDF9DFC,C<EBCC@FF@@E,B,>=F+BEDEFEEG<,==DF@FFCFEGGG<FE<C8C+>FGGE,7=FFFFE,@9=>F=DGGGDEEFA=DE8,3,=,,@@D8DFGGFC8FDG8DFFG+==,+@D6++,@E+:*;CCFFA9F9AFFE=21>8++8+B4=((:=>:B?C=62=3@3>);23,(767?56C((231?3(3829697B1(:0(((,-4>2(70((-(54))6923((,-:
@M04999:289:000000000-L3R54:1:1101:11752:2044 2:N:0:402
GACTACACGGGTATCTAATCCTGTTCGCTCCCCACGCTTTCGTCCATCAGCGTCAATCGGTATTTAGTAACCTGCCTTCGCAATCGGGGTTCTGTGTAATATCTATGCATTTCACCGCTACACTACATATTCCAGCTACTTCAATACTATTCAAGATTAACAGTATCAACGGCAGTTCTACAGTTAAGCTGCAGGTTTTCACCGCTGACTTATCAACCCGCCTACGGACCCTTTAAACCCAATAAATCCGGATAACGCTCGCATCCTCCGTATTACCGCGGCTGCTGGCACGGAGTTAGCC
+
9CCCCGGGGGGGGGGGGGGGGGGGGGGGGGGGGGGGGGGGFGGGGGGGGGGGGGGGGGGGGGGGGGGGGGGGGGGGGGGGGGDGFGGGGGGGGGGGGGGGGGGGGGGGGGGGGGGGGGGGGGGGGGGGGGGGGGGGGGGGGGGGGGGGGFGGGGGGFGGGGGGGGGGGGGGDEEGGFGFGFGGGGGFCAFGGGGGG?DDFFFABFFFFFFFFFFFFFA?BFF=2@@D@@B@:BEEEFE@BF;@E3CC339>;?DEFD9<169;?F?<209?B7:9A>:>>6>9>?F?FF13<9;B?FAFB3
@M04999:289:000000000-L3R54:1:1101:10579:2074 2:N:0:402
GCCGACTACTCGGGTATCTAATCCTGTTTGCTCCCCACGCTTTCGCATCTCAGCGTCAGTATCTGTCCAGAAGGCCGCCTTCGCCACCGGTATTCCTCCACATCTCTACGCATTTCACCGCTACACGTGGAATTCTACCTTCCTCTACAATACTCCAGATAACCAGTTTTAAGTGCAATTCCCAGGTTGAGCCCGGGGCTTTCACACCTAACTTAATTATCCGCCTACATGCCCTTTACGCCCAGTCATTCCGATTAACGCTCGCACCCTCCGTATTACCGCGGCGGCTGGCACGGAGTT
+
9CCCCGGGGGGGGGGGGGGGGGGGGGGGGGGGGGGGGGGGGGGGGGGGGGGGGGGGGGGGGGGGGGGGGGGGGGGGGGGGGGGGGGGGGGGGGGGGGGFGGGGGGGGGGGGGGGGGGGGGGGGGGGGGGGGGGGGGGGGGGGGGGGGGGGGGGGGGGGDEFGGGGGGGGGGGGGGGFGFGGGGGGGGGGGGGGGGGGGGGFFFFFFADBFFBFFFFFFFFFF@BDDDD4)7=;@FFFFFA;B><13=3?CCE@?;;?FAB>F:BBFBFFF:?6:F?:AFD<16-2(-1(4303?F9(-4<
@M04999:289:000000000-L3R54:1:1101:12561:2082 2:N:0:402
GACTACACGGGTATCTAATCCTGTTCGCTCCCCACGCTTTCGTCCACCAGCGTCAATCGGTATTTAGTAACCTGCCTTCGCAATCGGGGTTCTGTGTAATATCTATGCATTTCACCGCTACACTACACATTCCAGCTACTTCAATACTATTCAAGATTAACAGTATCAACGGCAGTTCTACAGTTAAGCTGCAGGTTTTCACCGCTGACTTATCAACCCGCCTACGGACCCTTTAAACCCAATAAATCCGGATAACGCTCGCATCCTCCGTATTACCGCGGCTGCTGGCACGGAGTTAGCC
+
-BCCCGGGGGGGGGGGGGGGGGGGGGGGGGGGGGGGGGGGGGGGGGGGGGGGGGGGGGGGGGGGGGGGGGGGGGGGGGGGGGGGGGGGGGGGGGGGGGGGGGGGGGGGGGGGGGGGGGGGGGGGGGGGGGGGGGGGGGGGGGGGGGGGGGGGGGGGGGGGGGGFGGGGGGGGGGGGFGFGGGGGGGGGGGGGGGGGGGGGFFFFFFFFFEFFFFFFFFEFFF>DFFFFFF@FFFEFFFFF@<;EEFFEF6:@FFF@DFFFFBBFF48A:><:7?AFF?BFF>;>?DFBFFFFF0604<<>4
@M04999:289:000000000-L3R54:1:1101:17133:2103 2:N:0:402
GGGACTACCGGGGTATCTAATCCTGTTTGCTCCCCACGCTTTCGCATCTCAGCGTCAGTATCTGTCCAGAAGGCCGCCTTCGCCACCGGTATTCCTCCACATCTCTACGCATTTCACCGCTACACGTGGAATTCTACCTTCCTCTACAATACTCCAGATAACCAGTTTTAAGTGCAATTCCCAGGTTGAGCCCGGGGCTTTCACACCTAACTTAATTATCCGCCTACATGCCCTTTACGCCCAGTCATTCCGATTAACGCTCGCACCCTCCGTATTACCGCGGCTGCTGGCACGGAGTT
+
-ACCCGGGGGGGGGGGGGGGGGGGGGGGGGGGGGGGGGGGGGGGGGGGGGGGGGGGGGGGGGGGGGGGGGGGGGGGGGGGGGGGGGGGGGGGGGGGGDGGGGDFEEGGGGGGGGGGGGGGGGGGGGGGGGGGGGGGGGGGGGGGGGFGGGGGGGGGGCGFGGGGGGFGGGGGGGGGFG57@FGGFGGEGGGGGGED7DGGF8EFFFFFFEBEEFA>CFFC=(26;DDEFEE@@FF34;;DBFF0=@EE?C74;?1(5)141(,2099(3:01((44<BA?7;(4(410:((32(43-,(
@M04999:289:000000000-L3R54:1:1101:15636:2118 2:N:0:402
TTGCGACTACTCGGGTATCTAATCCTGTTCGCTCCCCACGCTTTCGTCCATCAGCGTCAATCGGTATTTAGTAACCTGCCTTCGCAATCGGGGTTCTGTGTAATATCTATGCATTTCACCGCTACACTACACATTCCAGCTACTTCAATACTATTCAAGATTAACAGTATCAACGGCAGTTCTACAGTTAAGCTGCAGGTTTTCACCGCTGACTTATCAACCCGCCTACGGACCCTTTAAACCCAATAAATCCGGATAACGCTCGCATCCTCCGTATTACCGCGGCTGCTGGCACGGAGTT
+
BBBCCGGGGGGGGGGGGGGGGGGGGGGGGGGGGGGGGGGGGGGGGGGGGGGGGGGGGGGGGGGGGGGGGGGGGGGGGGGGGGGGGGEEGGGGEGGFGGFGGGGGG9FFGGGGGGGGGGGGGGGGGGGGGGGGGGGGFGGGGGGFGGGGGGGGG8FGFCGGGGGGGGFDFGGGGGGDEDBDCFGGGGGGFGGGGG?FFGFCAFFFFFFBBBAFDAFFCFFC4=49@BF@F=@=26?D8;EFFFF6;F@E<E?E;>@DFFE@?F<?F>9<FFFB2;B:B7><4:BF13(-4:3,:7?F>>>?4
@M04999:289:000000000-L3R54:1:1101:17563:2144 2:N:0:402
GACTACCCGGGTATCTAATCCTGTTCGCTCCCCACGCTTTCGCTCCTCAGCGTCAGTGACGGCCCAGAGACCTGCCTTCGCCATCGGTGTTCTTCCCGATATCTACACATTCCACCGTTACACCGGGAATTCCAGTCTCCCCTACCGCACTCCAGTCCGCCCGTACCCGGCGCCGATCCACCGTTAAGCGCTGGCCTTTCACACCAGACGCGACGAACCGCCTACGTGCTCGTTACGCCCAATAAATTCGGATAACGCTTGCACCCCACGTATTACCGCGGCTGCTGCCACGTAGTTAGCC
+
BCCCCFFFGGGGDDAFFF<FGAEC<FFGGGGGEFGGEGGGGGGGGGFC,@FFGGGGGGFGG@FGDCGGFFEDEGGGGGF7FE@@FEGFGGGGF?CFGC+@@FFAEFGGFGGGFE<FFFC@FD9FFG7:FFGGGGFFF9=DE8==EEEGGG+,@7@,,@;CEEDEDCCFE58CECD*?CB4FFDGGCFFG5*1:**/*8>CFA:A5).56(136@B:05>0:>,8::((24>(98(,8<BD0((,5:9).17?F?))-(,(-(5??1((414(6(6>4-(,-262:0))(.)(-.4(6))))
@M04999:289:000000000-L3R54:1:1101:13235:2148 2:N:0:402
GGGGACTACCGGGGTATCTAATCCTGTTTGCTCCCCACGCTTTCGCATCTCAGCGTCAGTATCTGTCCAGAAGGCCGCCTTCGCCACCGGTATTCCTCCACATCTCTACGCATTTCACCGCTACACGTGGCATTCTACCTTCCTCTACAATACTCCAGATAACCAGTTTTAAGTGCAATTCCCAGGTTGAGCCCGGGGCTTTCACACCTAACTTAATTATCCGCCTACATGCCCTTTACGCCCAGTCATTCCGATTAACGCTCGCACCCTCCGTATTACCGCGGCTGCTGGCACGGAGTT
+
CCCCCGGGGGGGGGGGGGGGGGGGGGGGGGGGGGGGGGDGGGGGGGGGGAFGGGGGGGGFGFGGGGGGGGGGGGGGDGEGGFGGEFGGGGE7FFGGGGGGGGGGEGGGGGGGDGFGGGGGGGGGGGGFFG+EFCADDFFGGGGGGGGGGFFGGCEGCFCFGGGFFCGFGGGGGGFGFGFGGGGGGGFFGGGGGGCGGCC7AFFFFFFFFFFFEFF=9FF4F49DFD?F@CCE;8E@;C>3?9>;=5@46<EF8?(3:><B>FB>>F>>66??B,3(3)6>BF0(,466).,,(.8,(4<2
@M04999:289:000000000-L3R54:1:1101:10647:2220 2:N:0:402
GTTGGACTACTCGGGTATCTAATCCTGTTCGCTCCCCACGCTTTCGTCCATCAGCGTCAATCGGTATTTAGTAACCTGCCTTCGCAATCGGGGTTCTGTGTAATATCTATGCATTTCACCGCTACACTACACATTCCAGCTACTTCAATACTATTCAAGATTAACAGTATCAACGGCAGTTCTACAGTTAAGCCGCAGGTTTTCACCGCTGACTTATCAACCCGCCTACGGACCCTTTAAACCCAATAAATCCGGATAACGCTCGCATCCTCCGTATTACCGCGGCTGCTGGCACGGAGTT
+
CCCCCGGGGGGGGGGGGGGGGGGGGGGGGGGGGGGGGGGGGGGGGGGGGGGGGGGGGGGGGGGGGFGGGGGGGGGGGGGGGGGGGGDGGGGGGGGGGGGGGGGGGGGGGGGGGGGGGGGGGGGGGGGFGGGGGGGGGGGGGGGGGGGGGGGGGFFGGFGGCFGFGFGGGGGGGGGG>CEFGGGGGGGGGGGGG@EGGGGGFFFFFFAE=BAAFBFFFFFFFFFF@@FFFFF@@FFFFFEFFFF@D;@EA7EC(::?DF9<B9<BFF;?BFFF:BBF::FFF?9>9>BB0:D:0(.8;BF14
@M04999:289:000000000-L3R54:1:1101:21147:2313 2:N:0:402
GCGTGACTACCCGGGTATCTAATCCTGTTTGCTCCCCACGCTTTCGCATCTCAGCGTCAGTATCTGTCCAGAAGGCCGCCTTCGCCACCGGTATTCCTCCACATCTCTACGCATTTCACCGCTACACGTGGAATTCTACCTTCCTCTACAATACTCCAGATAACCAGTTTTAAGTGCAATTCCCAGGTTGAGCCCGGGGCTTTCACACCTAACTTAATTATCCGCCTACATGCCCTTTACGCCCAGTCATTCCGATTAACGCTCGCACCCTCCGTATTACCGCGGCTGCTGGCACGGAGTT
+
CCCCCGGGGGGGGGGGGGGGGGGGGGGGGGGGGGGGGGGGGGGGGGGGGGGGGGGGGGGGGGGGGGGGGGGGGGGGGGGGGGGGGGGGGGGGGGFGGGGGGGGGGGGGGGGGGGGGGGGGGGGGGGGGGGGGGGGGGGGGGGGGGGGGGGGGGGGGGGGFGGGGGGGGGGGGGFFGFGFGGGGGGGGGGGGGGGGDD7DGEFFFFFFFADFFFFFFFFFEFFE@FF=DFEFFFF@FFEFFFFF91;EFEEFFEF0;:?FA:>FF>9BFF??F?BFBFFFA>101;>>FB7:BFFFF>B>?,
@M04999:289:000000000-L3R54:1:1101:16502:2336 2:N:0:402
GTCGACTACTCGGGTATCTAATCCTGTTTGCTCCCCACGCTTTCGCATCTCAGCGTCAGTATCTGTCCAGAAGGCCGCCTTCGCCACCGGTATTCCTCCACATCTCTACGCATTTCACCGCTACACGTGGAATTCTACCTTCCTCTACAATACTCCAGATAACCAGTTTTAAGTGCAATTCCCAGGTTGAGCCCGGGGCTTTCACACCTAACTTAATTATCCGCCTACATGCCCTTTACGCCCAGTCATTCCGATTAACGCTCGCACCCTCCGTATTACCGCGGCTGCTGGCACGGAGTT
+
B@BCCGGGGGGGGGGGGGGGGGGGGGGGGGGGGGGGGGGGGGGGGGGGGGGGGGGGGGGGGGGGGGGGGGGGGGGGGGGGGGGGGGGGGGGGGGGGGGGGGGGGGGGGGGGGGGGGGGGGGGGGGGGGGGGGGGGGGGGGGGGGGGGGGGGGGFGGGGGGGDGGGGGGCGGGGGDGFGFGGGGGGFGGGGGGGFGGGGGGFFFFFFFFFFFFFFFFEFFEF4@F@@@D3CF@FFFFFFFF;6>FFFFFFEFFFFFFFFFFFF(1(,69?6?:;1(4>9<ABB99((,(48??0<:B6>BB
@M04999:289:000000000-L3R54:1:1101:18429:2358 2:N:0:402
GCACGACTACCAGGGTATCTAATCCTGTTCGCTCCCCACGCTTTCGCTCCTCAGCGTCAGTGACGGCCCAGAGACCTGCCTTCGCCATCGGTGTTCTTCCCGATATCTACACATTCCACCGTTACACCGGGAATTCCAGTCTCCCCTACCGCACTCCAGTCCGCCCGTACCCGGCGCCGATCCACCGTTAAGCGATGGACTTTCACACCAGACGCGACGAACCGCCTACGAGCTCTTTACGCCCAATAAATCCGGATAACGCTTGCACCCTACGTATTACCGCGGCTGCGGGCACGGAGTT
+
CCCCCGGGGGGGGGGGGFGGGGGGGFGGGGGGCGGGGGGGGGGGGGGFGEGGGGGGGGGGGAEFGGGGGGGGGGGGGGGGGGGGGGGGGGGFGFGGGGGGGGGGGGGGGGGGGGGGGGGFFGGFGGGGGGGGGGFGGGGGG8FAFGCEGGGGEECFGG6FGGGGGGGGGGEEEEGEEGF49CGGGG=EED5:EGGGGGGGFFFFFFFA<<3,(8DFFFEB>BB>FF?:???<>005AA2FBFF18?FFAB<B?>9463<<<>6-8(,448?FFFF>AFBF41(4(-1980,09966(4>?4
@M04999:289:000000000-L3R54:1:1101:21522:2379 2:N:0:402
CGACTACAGGGGTATCTAATCCTGTTTGCTCCCCACGCTTTCGCATCTCAGCGTCAGTATCTGTCCAGAAGGCCGCCTTCGCCACCGGTATTCCTCCACATCTCTACGCATTTCACCGCTACACGTGGAATTCTACCTTCCTCTACAATACTCCAGATAACCAGTTTTAAGTGCAATTCCCAGGTTGAGCCCGGGGCTTTCACACCTAACTTAATTATCCGCCTACATGCCCTTTACGCCCAGTCATTCCGATTAACGATCGCACCCTCCGTATTACCGCGGCTGCTGGCACGGATTTAGC
+
<CCCCGGGGGGGGGGGGGGFGGGGGGGGGGGGGGGGGGGGGGGGGGGGGGGGGGGGGGGGGGGGGGGGGGGGGGGGGGGGGGGGGGGGGGGGGGGGGGGGGGGGGGGGGGGGGGGGGGGGGGGGGGGGGGGFGGGGGGGGGGGGGGGGGGGGGGGGGGGGGGGGGGGGGGGGGGGGFGFFDFGEFCDGDGGGGGGGGCFGFFFFFFFFFFFFEFC+@BFEE2@DDFF?EFF@@;EEEF?F>;DEEEFCECFFF@DFE<((.7<BFF0(4:BF??(6<9?>9;99;???24()4((-(.66)
@M04999:289:000000000-L3R54:1:1101:21780:2411 2:N:0:402
AGACTACAAGGGTATCTAATCCTGTTCGCTCCCCACGCTTTCGTCCATCAGCGTCAATCGGTATTTAGTAACCTGCCTTCGCAATCGGGGTTCTGTGTAATATCTATGCATTTCACCGCTACACTACACATTCCAGCTACTTCAATACTATTCAAGATTAACAGTATCAACGGCAGTTCTACAGTTAAGCTGCAGGTTTTCACCGCTGACTTATCAACCCGCCTACGGACCCTTTAAACCCAATAAATCCGGATAACGCTCGCATCCTCCGTATTACCGCGGCTGCTGGCACGGAGTTAGC
+
CCCCCGGGGGGGGGGGGGGGGGGGGGGGGGGGGGGGGGGGGGGGGGGGGGGGGGGGGGGGGGGGGGGGGGGGGGGGGGGGGGGGDGGGGGGGGGGGGGGGGGGGGGGGGGGGGGGGGGGEGGGGGGGGGGGGGGGGGGGGGGGGGGGGGGGGGGGGGGGGGGGGGGGGGGGGDGDGFGFGGGGGGGGGGGGGGGGGGFGGFFFFFDAEFFFFFFFFFFADEFA>DFFFFFFFFBFFFFEFDFD;EAC?F;;F?@FFFFFFD>6>:>F?D?;?F<BFFBBFB;;>>BFFFFFFF>;913<A.
@M04999:289:000000000-L3R54:1:1101:10268:2477 2:N:0:402
GACTACTAGGGTATCTAATCCTGTTTGCTCCCCACGCTTTCGCATCTCAGCGTCAGTATCTGTCCAGAAGGCCGCCTTCGCCACCGGTATTCCTCCACATCTCTACGCATTTCACCGCTACACGTGGAATTCTACCTTCCTCTACAATACTCCAGATAACCAGTTTTAAGTGCAATTCCCAGGTTGAGCCCGGGGCTTTCACACCTAACTTAATTATCCGCCTACATGCCCTTTACGCCCAGTCATTCCGATCAACGCTCGCACCCTCCGTATTACCGCGCCTGCTGGCACGGAGTTAGCC
+
@CC<CGGFGGGGGGGGGGGFGGDFGGGGGGFGGGGGGGDGGGGG:BFGGG8BFCEGGC9EGFFAFFGGAFGDEFFGGGGFC@FCGGGGFFGGGGDGEGGCFFGCFCGCGGGFGFGAFGDGCFCF=F+?CFGGGGFGGGGGGGGCGGFFA8FGCECGGGFGGGGG;3EDGDDDGGFGFCF?FDD@FDFFGF@EE6CGGGGF<E;ADFFFDCFFAFFF4B=>F@D2@EFCE)8(374/370AFF(.4?EC<4(((/5;;>3<9>9(4<0<B><02:99)(,9((2888??6(4:9(2:<2-6)
@M04999:289:000000000-L3R54:1:1101:21420:2543 2:N:0:402
GGACTACTGGGGTATCTAATCCTGTTCGCTCCCCACGCTTTCGTCCATCAGCGTCAATCGGTATTTAGTAACCTGCCTTCGCAATCGGGGTTCTGTGTAATATCTATGCATTTCACCGCTACACTACACATTCCAGCTACTTCAATACTATTCAAGATTAACAGTATCAACGGCAGTTCTACAGTTAAGCTGCAGGTTTTCACCGCTGACTTATCAACCCGCCTACGGACCCTTTAAACCCAATAAATCCGGATAACGCCCGCATCCTCCGTATTACCGCGGCTGCTGGCACGGAGTTAGC
+
CCCCCGGGGGGGGGGGGGGGGGGGGGGGGGGCFGGGGGGDFGGGGGGGGGGGGGGGEGGGGGGCFGFGGGGGGGGGGGGFGGGGGGGGGGGGGGGGGGGGGGGGFFGGGGGGGGGGGGGGEEGGGGGGGGGEGEFGFGGGGGGDEGGGFGGGGGFGGGGFFDGGGGGFGGGGECD?FFFFGGGGGGGGGA;?CCGGDG7DCECFAEFBABE5@FFFEFF=EFAF=BDFD=B@=>BFFFAFDF@1.4>?CFFF07?E<?(((,4;?>?<2396?::2A<:060(4>:4:2(,5:;B31(<<4
@M04999:289:000000000-L3R54:1:1101:20221:2607 2:N:0:402
TGGACTACTAGGGTATCTAATCCTGTTTGCTCCCCACGCTTTCGCATCTCAGCGTCAGTATCTGTCCAGAAGGCCGCCTTCGCCACCGGTATTCCTCCACATCTCTACGCATTTCACCGCTACACGTGGAATTCTACCTTCCTCTACAATACTCCAGATAACCAGTTTTAAGTGCAGTTCCCAGGTTGAGCCCGGGGCTTTCACACCTAACTTAATTATCCGCCTACATGCCCTTTACGCCCAGTCATTCCGATTAACGCTCGCACCCTCCGTATTACCGCGGCTGCTGGCACGGAGTATG
+
CCCCCFGGGGGGGEG?FGGGGGGGGGGGGGGGGGGFFGGGGGGGGGGGGGGGGGGGGGFGGGGGGGGGGGFGFFGFGGGGGGGGGGGGGGGGGGFGGGGGGCFCFEGGGGGGGGGGGGGGGGGGGGGGGGFGFGGGGGGDFFGGGGGFGFGGGGGGGGGGGGGGGGGAFGGGGGGGFGF?DGGGGGFGGGGAEGGGD5CGFFFFFFFFFF56/ABFCFAEF@F??DFEFFFFFED)>C6>:6?<4=9?EEFF60(23;;B60>FFF>?6::>6?:3<DFF0(399;:)4:B()--(48()-
@M04999:289:000000000-L3R54:1:1101:13644:2650 2:N:0:402
CGACTACACGGGTATCTAATCCTGTTTGCTCCCCACGCTTTCGCATCTCAGCGTCAGTATCTGTCCAGAAGGCCGCCTTCGCCACCGGTATTCCTCCACATCTCTACGCATTTCACCGCTACACGTGGAATTCTACCTTCCTCTACAATACTCCAGATAACCAGTTTTAAGTGCAATTCCCAGGTTGAGCCCGGGGCTTTCACACCTAACTTAATTATCCGCCTACATGCCCTTTACGCCCAGTCATTCCGATTAACGCTCGCACCCTCCGTATTACCGCGGCTGCTGGCACGGAGTTAGC
+
CCCCCGGGFFGGFGGGGGFGFDGFGGGGGGGGFGGGGGGGGGGGGEGFGGGGGGGGGGG9FFFFFFGGFGGFFBFGGGGGGGGGGGEFGGGGGAFGGGGFGGFFGGGGGGGEFFFGGGGGGGGGGFDCFCFGGFFGGGGGGGGGFGCGGGGGGGGGGGGGGGGGDFCFFGGFGADCFGFFFGGGGGGGE6@FGGGGDCFGFFFF>?AFBFE<B=AFFFAC>BDD2>ECEE4@EFFEF<FA>0=;<;C???E@;(29;?BF?69910:21:>F:??D>A?2((((-3)4?BB?<162(8>A)
@M04999:289:000000000-L3R54:1:1101:21332:2734 2:N:0:402
TCTTCGACTACTGGGGTATCTAATCCTGTTCGCTCCCCACGCTTTCGTCCATCAGCGTCAATCGGTATTTAGTAACCTGCCTTCGCAATCGGGGTTCTGTGTAATATCTATGCATTTCACCGCTACACTACACATTCCAGCTACTTCAATACTATTCAAGATTAACAGTATCAACGGCAGTTCTACAGTTAAGCTGCAGGTTTTCACCGCTGACTTATCAACCCGCCTACGGACCCTTTAAACCCAATAAATCCGGATAACGCTCGCATCCTCCGTATTACCGCGGCTGCTGGCACGGAGG
+
CCCCCGGGGGGGGGGGGGGGGGGGGGGGGGGGGGGGGGGGGGGEFFGFDEGGGGGGGGGGGGGGGGGGGGGGGGGGGGGGGGGGGGGGGGGEEGGFGGGEEGFFFGGGGGGGGGGGGGGGFGGGGGGFFGGGGGGGGGGGGGGGGGGFGFGGGGGGGGGGGFEGGGGGGGFGGGGG?CDGGGGGGGGGGGGGGAFGGDGFFFAFFFFF=9AAAFFFFFFEFFDAAFFFFFFD>@FFFF;FEEFFFFFFFFF<5;:;D;?A@@FB?990347<A<93:006A9?(161(41)4(4856319(
@M04999:289:000000000-L3R54:1:1101:11637:2837 2:N:0:402
TATGACTACCGGGGTATCTAATCCTGTTCGCTCCCCACGCTTTCGTCCATCAGCGTCAATCGGTATTTAGTAACCTGCCTTCGCAATCGGGGTTCTGTGTAATATCTATGCATTTCACCGCTACACTACACATTCCAGCTACTTCAATACTATTCAAGATTAACAGTATCAACGGCAGTTCTACAGTTAAGCTGCAGGTTTTCACCGCTGACTTATCAACCCGCCTACGGACCCTTTAAACCCAATAAATCCGGATAACGCTCGCATCCTCCGTATTACCGCGGCTGCTGGCACGGAGTT
+
CCCCCGGGGGGGGGGGGGGGGGGGGGFGGGGGGGGGGGGGGGGFGGGGGGGGGGGGGGGGGGGGGGCGGGGGGGGGGFGGGGGGCCFGGGGGGGGGGGGGGGGGFGGGGGGGGGGGGGGGGGGGGGFGGGGGGGFGGGGFGGGGGGGFFGGGGGGGGGGGGFFGGGGGGGGGGGGGFGFGGGFGGGGGGFGGGGGGGGFGFFFFFFFFF>BF=EFFEFB@;>@@FDDF25@6>@;@FE?FE@@;;8@EEF?E61??;EFF9(49B>?B>?<7;?<:7AFFFFBBB0;6)4:073:011-4
@M04999:289:000000000-L3R54:1:1101:24050:2849 2:N:0:402
AACCGACTACCCGGGTATCTAATCCTGTTTGCTCCCCACGCCTTTGCATCTCAGCGTCAGTATCTGTCCAGAAGGCCGCCTTCGCCACCGGTATTCCTCCACATCTCTACGCATTTCACCGCTACACGCGGAATTCTACCTTCCTCTACAATACTCCAGATAACCAGTTTTAAGTGCAATTCCCAGGTTGAGCCCGGGGCTTTTACACCTAACCTAATCATCCGCCTACATGCCCCTTACGCCCAGTCATTACGATTAACGCTCGCACCCTCCGTATTACCGCGGCTGCCGGCAGGGAGGT
+
6-A,6FCCCDFFDEGGE<9<9F<-C<@ECF,CE9CFGFC6C,EF,;@F<F9,@EEFC@,BE<96,<C@F98,CFB8F4=F:FC7CF?=9@FBE7E:FG9F?EF8E<,99A@44CFG,FCFCD7++?,C+68+36DFFD:E@,,=,6,6EC,6=D8=FDEG?37@FD?EFFGCCAC7+?<EF+2@B6E@E6@@GGGG>CD))26*8?FA7(.)5);8@1*97?@D0<(/((9))63(48@F?((,04.,9).).(3(.(6>:604919>6<:0:0-3,39AAB9(39>1<((,-((,((((-
@M04999:289:000000000-L3R54:1:1101:16967:2859 2:N:0:402
CTTGACTACTGGGGTATCTAATCCTGTTTGCTCCCCACGCTTTCGCATCTCAGCGTCAGTATCTGTCCAGAAGGCCGCCTTCGCCACCGGTATTCCTCCACATCTCTACGCATTTCACCGCTACACGTGGAATTCTACCTTCCTCTACAATACTCTAGTTAACCAGTTTTAAGTGCAATTCCTAGGTTGAGCCCAGGGCTTTCACACCTAACTTAATTATCCGCCTACATGCCCTTTACGCCCAGTCATTCCGATTAACGCTCGCACCCTCCGTATTACCGCGGCTGCTGGCTCGGAGTT
+
CCCCCGGGGGGGGGGGGGGGGGGGGGGGGGGGGGGGGGGGGGGGGGGGGGGGGGGGGGGGGGGGGGGGGGGGGGGGGGGGGGGGGGGGGGGGGGGGGGGGGGGGGGGGGGGGGGGGGGGGGGGGGGDGGGGGGGGGFGGGGGGGGGGGGFGGGGGGGGGGGGGCGGGFGGGEGGGGFFFFGFGGGGGGCFGGGGGGGGGDFFFFFFFFBFBDF6FFEEFFFFFFFFFFB;CFED@3=4>??F>?2=3>EFF<@@(6<EFFFFFFFFB><??0611:2)<9<B>(42(4>?>((,4-((48
@M04999:289:000000000-L3R54:1:1101:16254:2860 2:N:0:402
TGCGACTACAGGGGTATCTAATCCTGTTTGCTCCCCACGCTTTCGCATCTCAGCGTCAGTATCTGTCCAGAAGGCCGCCTTCGCCACCGGTATTCCTCCACATCTCTACGCATTTCACCGCTACACGTGGAATTCTACCTTCCTCTACAATACTCCAGATAACCAGTTTTAAGTGCAATTCCCAGGTTGAGCCCGGGGCTTTCACACCTAACTTAATTATCCGCCTACATGCCCTTTACGCCCAGTCATTCCGATTAACGCTCACACCCTCCGTATTACCGCGGCTGCTGGCACGGAGTT
+
CCCCCGGGGGGGGGGGGGGGGGGGGGGGGGGGGGGGGGGGGGGGGGGGGGGGGGGGGGGGGGGGGGGGGGGGGGGGGGGGGGGGGGGGGGGGGGGGGGGGGGGGGGGGGGGGGGGGGGGGGGGGGG7FGGGGFGGGGGGGGGGGGFGGGGGGGGGGGGGGGGGGGGGGGGGGGGGGFGFGFGGGGGGGGGGGGGGGGDG9AFFFFFFFFFFFFFFFFFFCFE?D?FFFFFFFFFF@3>CEFFFDFFEEFFFFFDFFFAFF9??FFFBBB?6:96?:?FFFF9BB>6;B>?76?BFF61?7
@M04999:289:000000000-L3R54:1:1101:13629:2923 2:N:0:402
TTGGACTACAGGGGTATCTAATCCTGTTCGCTCCCCACGCTTTCGTCCATCAGCGTCAATCGGTATTTAGTAACCTGCCTTCGCAATCGGGGTTCTGTGTAATATCTATGCATTTCACCGCTACACTACACATTCCAGCTACTTCAATACTATTCAAGATTAACAGTATCAACGGCAGTTCTACAGTTAAGCTGCAGGTTTTCACCGCTGACTTATCAACCCGCCTACGGACCCTTTAAACCCAATAAATCCGGATAACGCTCGCATCCTCCGTATTACCGCGGCTGCTGGCACGGAGTT
+
CCCCCGGGGGGGGGEGGGGGGGGGGFFGGGGGGGGGGGGGGGGGGGGGGGGGGGGGGGGGGGGGFGFGGGGGGGGGGGFGGGGGGGGGGGGGGGGGGGGGG?FGAFGGGGGGGGGGGGGGGGGGGGGGGGGGGGGGGGGGFGGGGGGGGGGGG;FGGGGGGGGGGGGGGGGGGGGGDGDFGGGGGGGGGGGGGGGGGGGGFFFFFFFFFFFFFFFFEFFFFFBF=@DDD=?F@FFFFEFFF3;??1=FFEFFFFFFFEEFFD066BBFF?DFBB?2:94<:>6>0-46:>F:?FF>99(3
@M04999:289:000000000-L3R54:1:1101:24513:2962 2:N:0:402
GGACTACTCGGGTATCTAATCCTGTTTGCTACCCACGCTTTCGAGCATGAACGTCAGTGTTATCCCAGGAGGCTGCCTTCGCCATCGGTATTCCTCCACATCTCTACGCATTTCACTGCTACACGTGGAATTCTACCTCCCTCTGACACACTCTAGTTAGACAGTTTCAAATGCACGTCCCAAGTTGAGCTCGGGGATTTCACATCTGACTTATCTAACCGTCTGCGCTCGCTTTACGCCCAGTAATTCCGATTAACGCTCGCACCCTACGTATTACCGCGGCTGCTGGCACGTAGTTAGC
+
CCCCCGGGGGGGGGGGGGGGGGGGGGGGGGGGGGGGGGGGGGGGGGGGGGGGGGGGGGGGGGGGGGGGGGGGGGGGGGGGGGGGGGGGGGGGGGGGGGGGGGGGGGGGGGGGGGGGGGGGGGGGGGGGGGGGGGGGGGGGGGGGGGGGGGGGGGGGGGGGGGGGGGGGGGGGGGGGFGFCGGGGGGFFGFFGGGGGCCCFAFFFFFFFEEBCEFFCFFFFFAFFFFFFFFF>==BFC9@EFFFFFFFEE?;;@FFFF?BFFB9>BFFFBBFF?F0:A<1369>F>FFF??1<BF???FFF4
@M04999:289:000000000-L3R54:1:1101:23843:2986 2:N:0:402
GGAGACTACTAGGGTATCTAATCCTGTTTGCTCCCCACGCTTTCGCATCTCAGCGTCAGTATCTGTCCAGAAGGCCGCCTTCGCCACCGGTATTCCTCCACATCTCTACGCATTTCACCGCTACACGTGGAATTCTACCTTCCTCTACAATACTCCAGATAACCAGTTTTAAGTGCAATTCCCAGGTTGAGCCCGGGGCTTTCACACCTAACTTAATTATCCGCCTACATGCCCTTTACGCCCAGTCATTCCGATTAACGCTCGCACCCTCCGTATTGCCGCGGCTGCTGGCACGGAGTT
+
CCCCCGGGGGGGGGGGGGGGGGGGGGGGGGGGGGGGGGGGGGGGGGGGGGGGGGGGGGGGGGGGGGGGGGGGGGGGGGGGGGGGGGGGGGGGGGGGGGGGGGGGGGGGGGGGGGGGGGGGGGGGGGGGGGGGGGGGGGGGGGGGGGGGGGGGGGGFFGGGGFGGGGGGGGGGGGFGFGFGGFFGFGGGGGGGGGGGGGGDFFFFFFFFFFFFFFFFFFFFFFFFFFFFFFFFFFFFFFEEFFFF<@FFFFFCFF<<DEF?FFB>B>BB<0<:>??FFBAF>>66>FBFFB0??<?;36:?
@M04999:289:000000000-L3R54:1:1101:15960:2991 2:N:0:402
TGTTAGACTACAAGGGTATCTAATCCTGTTCGCTCCCCACGCTTTCGTCCATCAGCGTCAATCGGTATTTAGTAACCTGCCTTCGCAATCGGGGTTCTGTGTAATATCTATGCATTTCACCGCTACACTACACATTCCAGCTACTTCAATACTATTCAAGATTAACAGTATCAACGGCAGTTCTACAGTTAAGCTACAGGTTTTCACCGCTGACTTATCAACCCGCCTACGGACCCTTTAAACCCAATAAATCCGGATAACGCTCGCATCCTCCGTATTACCGCGGCTGCTGGCACGGAGG
+
CCCCCGGGGGGGGGGGGGGGGGGFGGGGGGGGGGGGGGGGGGGGGGGGGGGGGGGGGGGGGGGGGGGGGGGGGGGGGGGGGGGGGGGGGGGGGGGGGGGGGGGGGGGGGGGGGGGGGGGGGGGGGGGGGGGGGGGGGGGGGGGGGFGGGGGGGGGGGGGGGGGGGGGGGGGGGGGGFGFGGGGGGGGGGGGGGGGGGGGGFFFFFFFADBABFFFFFAFEFFBDFFFFFFFFFFFD=@EFFFFDFD?@EEEEEEFFF<DEFF62?>>;2;>?AFF??7?BFFFFF9>6>?B??<:?FFFB(
@M04999:289:000000000-L3R54:1:1101:22138:3003 2:N:0:402
GGTTAGACTACAAGGGTATCTAATCCTGTTTGCTCCCCACGCTTTCGCATCTCAGCGTCAGTATCTGTCCAGAAGGCCGCCTTCGCCACCGGTATTCCTCCACATCTCTACGCATTTCACCGCTACACGTGGAATTCTACCTTCCTCTACAATACTCCAGATAACCAGTTTTAAGTGCAATTCCCAGGTTGAGCCCGGGGCTTTCACACCTAACTTAATTATCCGCCTACATGCCCTTTACGCCCAGTCATTCCGATTAACGCTCGCACCCTCCGTATTACCGCGGCTGCTGGCACGGAGG
+
CCCCCGGGGGGGGGGGGGGGGGGGGGGGGGGGGGGGGGGGGGGGGGGGGGGGGGGGGGGGGGGGGGGGGGGGGGGGGGGGGGGGGGGGGFGGGGGGGGGGGGGGGGGGGGGGGGGGFGGGGGGGGGGGGGGDGGGGGGGGGGGGGGGGGGEGGGGGGGGGGGGGGGGGFFFGGDGFFGFGGGGGGGGGGGGGGGGGGGGGFEFFFFFFFFFFFFFFEFFEFFFEDFFFFFFCEE7=@FFFEFDFF;;5=@39<CED0(3?<D>BFF>19;BF:?BF??2<<B?9019;B??B?((,4229,
@M04999:289:000000000-L3R54:1:1101:22456:3010 2:N:0:402
GACTACTGGGGTATCTAATCCTGTTCGCTCCCCACGCTTTCGCATCTCAGCGTCAGTATCTGTCCAGAAGGCCGCCTTCGCCACCGGTATTCCTCCACATCTCTACGCATTTCACCGCTACACGTGGAATTCTACCTTCCTCTACAATACTCCAGATAACCAGTTTTAAGTGCAATTCCCAGGTTGAGCCCGGGGCTTTCACACCTAACTTAATTATCCGCCTACATGCCCTTTACGCCCAGTCATTCCGATTAACGCTCGCACCCTCCGTATTACCGCGGCTGCTGGCACGGAGTTAGCC
+
CCCCCGGGGGGGGGGGGGGGGGGGGGGGGGGGGGGGGGGGGGGGGGGGGGGGGGGGGGGGGGGGGGGGGGGGGGGGGGGGGGGGGGGGGGGGGGGGGGGGGGGGGGGGGGGGGGGGGGGGGGGGGGGGGGGGGGGGGGGGGGGGGGGGGGGGFGGGGGFGFGGGGGGGFGGGGGGGFGFGGGGGGGGGFFGGGGGGGGGGFFFFFFFFFFFFC>AF?F=@FDFFDFEFF;@EDFFFFFFE@FFFFF<7C;8;?@EFFFFFFFFFFFB??FBFFFFFF:9>16>B?04?B:?B0(6::ADF4
@M04999:289:000000000-L3R54:1:1101:22857:3141 2:N:0:402
TTCCGACTACTAGGGTATCTAATCCTGTTCGCTACCCATGCTTTCGAGCCTCAGCGTCAGTAACAGACCAGAGAGCCGCCTTCGCCACTGGTGTTCTTCCATATATCTACGCATTTCACCGCTACGCATGGAGTTCCACTCTCCTCTTCTGCACTCAAGTCTCTCAGTTTCCGATGCTCTTCCTCAGTTAAGCTGAGGGCTTTCACATTCAGACTTAAAAGACCGCCTGCGCTCCCTTTACGCCCAATAAATCCGGACAACGCTTGCCACCTACGTATACCACGGCTGCTGGCACGAAGTT
+
CCCCCEGGGGGGGGCGGGGGGFGGGGGGGGGGGGGGGGGGGGGGGFFGGGGGGGGGGGGGGGGGGFGGGGGGGGGGGGGGGDGGGGGGGGGGGGGGGGGGCFGGGFGFGGGGGGGGGGGGGGGGGEEEFGGGGGDFE=FGFGGGGGGGGGFFFGFGFGGGGGGG??FGGGGGG>=C>CDFGCGCCFGAFFGGGGGFFD>DFFFFFC9?E@CE5A>>E>8C8BDBB=B==2-(5>:@;;;FFFF02@63@<>93326<@BF?>>BFBFFFFFFFF?(8<?DA)56>FF>BF7(:1<<((--.
@M04999:289:000000000-L3R54:1:1101:7621:3141 2:N:0:402
GACTACCAGGGTATCTAATCCTGTTCGCTCCCCACGCTTTCGTCCATCAGCGTCAATCGGTATTTAGTAACCTGCCTTCGCAATCGGGGTTCTGTGTAATATCTATGCATTTCACCGCTACACTACACATTCCAGCTACTTCAATACTATTCAAGATTAACAGTATCAACGGCAGTTCTACAGTTAAGCTGCAGGTTTTCACCGCTGACTTATCAACCCGCCTACGGACCCTTTAAACCCAATAAATCCGGATAACGCTCGCATCCCCCGTATTACCGCGGCTGCTGGCACGGAGTTAGCC
+
CCCCCFGGGGGGGGGGGGGGGGGGGGGGGGGGGGGGGGGGGGGGGGGGGGGGGGGGGGGGGGGGGGGGGGGGGGGGGGGGGGGGGGGGGGGGGGGGGGGGGGGGGGGGGGGGGGGGGGGGGGGGGGGGGGGGGGGGGGGGGGGGGGGGGGGGFCFFFGGGGGGGGGGGGGGGGGGGFFFGGGGGGGGGGGGGGGGGGFGGFFFEFFFFFFFEEFFFDFEBFFA==@DF@FFDB9EFFFFFFFF@@FFFFFFFFFFFF9?F>>B?BF(39>?97?FFFFFF>>FFF?::6:224>;B:<AB:
@M04999:289:000000000-L3R54:1:1101:19445:3142 2:N:0:402
GCTGTGACTACTAGGGTATCTAATCCTGTTTGCTCCCCACGCTTTCGCATCTCAGCGTCAGTATCTGTCCAGAAGGCCGCCTTCGCCACCGGTATTCCTCCACATCTCTACGCATTTCACCGCTACACGTGGAATTCTACCTTCCTCTACAATACTCCAGATAACCAGTTTTAAGTGCAGTTCCCAGGTTGAGCCCGGGGCTTTCACACCTAACTTAATTATCCGCCTACATGCCCTTTACGCCCAGTCATTCCGATTAACGCTCGCACCTTCCGTATTACCGCGGCTCCTGGCACGGGGG
+
CCCCCGGFFG@FGGG8CFGGFEFFEFCCFGCFGCGEG7CFGD,BFFEGGGGFGGGGEGGGGGGEGDGGEEFGGFBF8EB:FGFF7FGFEDFGGGFGGGGFGGGD8FFGFD<FGG:FEGFGGEGGDFDGEFD=FE9>FAFGEGG8DDFGGGGGGGGEEFGGC@FGGGGGDD:AC=FGFGFGGGD89=8DF68EGG,CG6*<5?AFFFFFF9BBB*+=>C6<AEF:=BDF9B=?5:@D9=)@>DD9>0((7><)7).3;(/79(384(((44(52(331(.<<92(--2(,(().(4)((-((
@M04999:289:000000000-L3R54:1:1101:15974:3166 2:N:0:402
GACTACAGGGGTATCTAATCCTGTTCGCTACCCATGCTTTCGAGCCTCAGCGTCAGTAACAGACCAGAGAGCCGCCTTCGCCACTGGTGTTCTTCCATATATCTACGCATTTCACCGCTACACATGGAGTTCCACTCTCCTCTTCTGCACTCAAGTCTCTCAGTTTCCGATGCTCTTCCTCAGTTAAGCTGAGGGCTTTCACATTCAGACTTAAAAGACCGCCTGCGCTCCCTTTACGCCCAATAAATCCGGACAACGCTTGCCACCTACGTATTACCGCGGCTGCTGGCACGTAGTTAGC
+
CCCCCGGGGGGGGGGGGGGGGGGGGGGGGGGGGGGGGGGGGGGGGGGGGGGGGGGGGGGGGGGGGGGGGGGGGGGGGGGGGGGGGGGGGGGGGGGGGGGGGGGGGGGGGGGGGGGGGGGGGGGGGGGGGGGGGGGGGGGGGGGGGGGGGGGGGGGGGGGGGGGGGGGGGGGGGGGGFGFGGGGGGGGGGGGGGGGGGCGGFFFFFFFFFFFEFFFFFFFBFBBFFFFFBFFFFFFFEFFFFFFFFFF?EF;FF>BF?11;?F?BFFFFFFFFFFFBFFF931>>B?>?237>?:??:A<A<
@M04999:289:000000000-L3R54:1:1101:24044:3201 2:N:0:402
CTCGACTACAGGGGTATCTAATCCTGTTCGCTCCCCACGCTTTCGTCCATCAGCGTCAATCGGTATTTAGTAACCTGCCTTCGCAATCGGGGTTCTGTGTAATATCTATGCATTTCACCGCTACACTACACATTCCAGCTACTTCAATACTATTCAAGATTAACAGTATCAACGGCAGTTCTACAGTTAAGCTGCAGGTTTTCACCGCTGACTTATCAACCCGCCTACGGACCCTTTAAACCCAATAAATCCGGATAACGCTCGCATCCTCCGTATTACCGCGGCTGCTGGCACGGAGTT
+
CCCCCGGGGGGGGGGGGGGGGGGGGGGGGGGGGGGGGGGGGGGGGGGGGGGGGGGGGGGGGGGGGGGGGGGGGGGGGGGGGGGGGGGGGGGGGGGGGGGGGGGGGGGGGGGGGGGGGGGGGGGGGGGGGGGGGGGGGGGGGGGGGGGGGGGGGGGGGGGGGGGGGGGGGGGGGGGGFGFGFGGGGGGGGGGGGGGGGGGGFFFFFFFFFFADFEFFEFFDFFFBBFFFF=>BFFF@;EFFFF@F0=EAEECFF>DFFFEFFF?BFF?>?FA3>:B::BAA?0;>FF9B??(0:B:(49:?
@M04999:289:000000000-L3R54:1:1101:10643:3240 2:N:0:402
GGTATCTAATCCTGTTTGCTCCCCACGCTTTCGCATCTCAGCGTCAGTATCTGTCCAGAAGGCCGCCTTCGCCACCGGTCTTCCTCCACATCTCTACGCATTTCACCGCTACACGTGGAATTCTACCTTCCTCTACAATACTCCAGATAACCAGTTTTAAGTGCAATTCCCAGGTTGAGCCCGGGGCTTTCACACCAAACTTAATTATCCGCCTACATGCCCTTTACGCCCAGTCATTCCGATTAACGCTCGCACCCTCCGTATTACCGCGGCTGCTGGCCCGGAGTTAGCCCGCGCTTCT
+
CCC<C9,6C@@<EFGGGGGGGGCFF@FDGGGGGGFCCCFECFGGGGGGC9FCFGGGDCFGGCGECE>CFCFDCFFGDEF7FGGF,AE@F<F<<FFFFFGGG,FFFGGGG@FCFFGF<F:EA,CFFDFFCFFGGGGG;=A9DEG=?@D,EGG8DG=D,=DGCFDFFDGGA=FFFFDCFGFGGG+@C65>,ACFFFCD*79?AABFF+1+9A))</3?@B1>AB(56*65@@=<?5@FEFEF;?;1:C48(6?>>>F>:(23>(41(5<<(19>;6(1)5:2(-11(,-(6443(((-(((()
@M04999:289:000000000-L3R54:1:1101:6075:3260 2:N:0:402
GCTTTGACTACTAGGGTATCTAATCCTGTTTGCTCCCCACGCTCTCGCATCTCAGCGTCAGTATCTGTCCAGAAGGCCGCCTTCGCCACCGGTATTCCTCCACATCTCTACGCATTTCACCGCTACACGTGGAATTCTACCTTCCTCTACAATACTCCAGATAACCAGTTTTAAGTGCAATTCCCAGGTTGAGCCCGGGGCTTTCACACCTAACTTAATTATCCGCCTACATGCCCTTTACGCCCAGTCATTCCGATTAACGCTCGCACCCTCCGTATTACCGCGGCTGCTGGCACGGAGT
+
CCCCCGGGGGGFGGGGGFEGGGCGGGGFFGGFGGGGGGGGDGEGGDFFGGGGGDEDGGGE@FGGGGEFGGGGFGCGGGDDGEEDGGGGGGGDFGGGGGGGGGGFAEGGGGGGGGGGGG9FCGGGEGGGGEFGG9EDFGFGGGGGGGGGFAFFFGFCFGGFF8DFF+@FFGG:FFGEFGBDGGGFCEEFFEDGGDCGDC*<5>694BFAB>:5>AFCBFF<CEFF==2>2@FF?B=BB;@644?(:?DFFF??EF@;;;1C6;1-2(3;916??F0:1::AA),(743;B67>(((.(-33-
@M04999:289:000000000-L3R54:1:1101:22873:3264 2:N:0:402
GACTACTAGGGTATCTAATCCTGTTTGCTCCCCACGCTTTCGCATCTCAGCGTCAGTATCTGTCCAGAAGGCCGCCTTCGCCACCGGTATTCCTCCACATCTCTACGCATTTCACCGCTACACGTGGAATTCTACCTTCCTCTACAATACTCCAGATAACCAGTTTTAAGTGCAATTCCCAGGTTGAGCCCGGGGCTTTCACACCTAACTTAATTATCCGCCTACATGCCCTTTACGCCCAGTCATTCCGATTAACGCTCGCACCCTCCGTATTACCGCGGCTGCTGGCACGGAGTTAGCC
+
CCCCCGGGGGGGGGGGGGGGGGGGGGGGGGGGGGGGGGGGGGGGGGGGGGGGGGGGGGGGGGGGGGGGGGGGGGGGGGGGGGGGGGGGGGGGGGGGGGGCFFGGGGGGGGGGGGGGGGGGGGGGFGGGGGGGFDGGGGGGGGGGGGFGGGGFGGFCGGGGGGGGGGGGGGGGGGGGFGFGGGGGGFFFGGGGGGGD7CCDFFFFFFFFDFFFEFFFFAFF>DD9DFCE;EDE@BFFFF@F?1/<@3C<CEFF?7C<;;@?9>169?:BFFBFF:2><199946;B??B?03<6(((,.)..
@M04999:289:000000000-L3R54:1:1101:18174:3273 2:N:0:402
GACTACTGGGGTATCTAATCATGTTCGCTCCCCACGCTTTCGTCCATCAGCGTCAATCGGTATTTAGTAACCTGCCTTCGCTATCGAGGGTCTGTGTAATATCTATGCATGTCACCGCTACACTACACAGTACAGCTACTTCAATACTACTCAAGATTGACAGTATCAACGGCAGTTCTACAGTTAAGCTGCAGGTTTTCACCGACGACTTATCAACCCGCCTACGTACGCTTTAAACCCGATAAATCCGGACAACGCTCGCATCCTACGTATTACCGCGGCTGCTGGCACGTAGTTAGCC
+
-A,6A@6C,C:8@,;CF,,6,66<,,=+B,+C,,C:F@,,C,F:FFGF<B,786@,CECFG,6,9,<@<E<<,,9E5,C,4,,4B,,,++6,9AF,C@?55:,C,E,,CC,A@,5544444994AE49C,,,9,,@,,@FFD8@E,6@;,3@F,@,66,=,=,3,+,,31@++=0=+++626=:,@3=,6,<,350++=+14****0*:>):7+3B@F>44>62=(-8@(8(6())).(0(6((69?3(,(/(-(.40(49F1,14.)56:2)5:A),(-(((9:):B?(2:.(.46<A<0
@M04999:289:000000000-L3R54:1:1101:10016:3276 2:N:0:402
GGGACTACCCGGGTATCTAATCCTGTTCGCTCCCCACGCTTTCGTCCATCAGCGTCAATCGGTATTTAGTAACCTGCCTTCGCAATCGGGGTTCTGTGTAATATCTATGCATTTCACCGCTACACTACACATTCCAGCTACTTCAATACTATTCAAGATTAACAGTATCAACGGCAGTTCTACAGTTAAGCTGCAGGTTTTCACCGCTGACTTATCAACCCGCCTACGGACCCTTTAAACCCAATAAATCCGGATAACGCTCGCACCCTCCGTATTACCGGGGCTGCTGGCACGGAGGT
+
CCCCCFEFC,CGGGGFGFFFFGFCEEGEGGCFGFGGGGDEG?FEFGGGDAFGGGGGDEECFGCFDFGGGGFGEGG@FFGFGFCEEECGGDEFEGGGEFEFFFGCFGFFE9?FFCFGGFGGDEGGF,E8FCCFBGACFFFDEGFGGGGGGGGGGGFGFA=EFCGDGGGGGGGGGCDDBDDGFGDFFGGGFGGGGCFFGGGC>>BFFEFDB>=@61+4>BFB?9A@@@BF@?>BFD336?EFF673=E<36E;9>?2743163?>01((4<04(-(,5)6>((--13:6?7?:72:(2((-
@M04999:289:000000000-L3R54:1:1101:6416:3279 2:N:0:402
GGACTACAAGGGTATCTAATCCTGTTCGCTCCCCACGCTTTCGCTCCTCAGCGTCAGTAACGGCCCAGAGACCCGCCTTCGCCACCGGTGTTCTTCCTGATATCTGCGCATTCCACCGCTACACCAGGAGTTCCAGTCTCCCCTACCGCACTCAAGCCGGCCCGTACCCACCGCAAGCCCCCAGTTAAGCCAGAGGATTTCACGACAGACGCGACCAGCCGCCTACGAGCTCTTTACGCCCAATAATTCCGGACAACGCTCGCGCCCTACGTATTACCGCGGCTGCTGGCCCGTAGTTAGC
+
CCCCCGGGGGGEGGGGGGGGGGGGGGGGGGGGGGGGGGGGGGGGGGGGGGGGGGGGGGGGGGGGGGGGGGGGGGGGGGGGGGGGGGGGGGGGGGGGGGFGGGGGGGGGGGGGGGGGGGGGGGGGGGGGGGGGGGGGGFGGGGGFGGFGGGGGGGGGGGGGGGGGGGGGGGGGGGGGFGFGGD47BCFGCFFFGGGGGFFFFFFFFFFA8?969EFF>FFFFFFF0:B(8>(4>AAAFB::>?BBFBFF<2,76>F<<9>??091>B>0:FF?2)3<D)(4490308:323(.49008AAA<
@M04999:289:000000000-L3R54:1:1101:19977:3289 2:N:0:402
TCTAGACTACCGGGGTATCTAATCCTGTTTGCTCCCCACGCTTTCGCATCTCAGCGTCAGTATCTGTCCAGAAGGCCGCCTTCGCCACCGGTATTCCTCCACATCTCTACGCATTTCACCGCTACACGTGGAATTCTACCTTCCTCTACAATACTCCAGATAACCAGTTTTAAGTGCAATTCCCAGGTTGAGCCCGGGGCTTTCACACCTAACTTAATTATCCGCCTACATGCCCTTTACGCCCAGTCATTCCGATTAACGCTCGCACCCTCCGTATTACCGCGGCTGCTGGCACGGAGTT
+
CCCCCGGGGGGGGGGGGGGGGGGGGGGGGGGGGGGGGGGGGGGGGGGGGGGGGGGGGGGGGGGGGGGGGGGGGGGGGGGGGGGGGGGGGGGGGGGGGGGGGGGGGFGGGGGGGGGGGGGGGGGGGGGGGGGDGGGGGGGGGGGGGGGGGGGGGGGGGGGGGGGGGGGGGGGGGGGGFGFGGGGGGGGGGGGGGGGGGGGGFFFFFFFFFFFFFFFFEFFEFFE9BDFFF;9CFFF@;@EFFFFFDDE@<EFFFFF???FFB9BFBBFFFFFFFB?F029AA69>>043?FB?FFF:4(76.
@M04999:289:000000000-L3R54:1:1101:20276:3289 2:N:0:402
GGACTACAAGGGTATCTAATCCTGTTCGCTCCCCACGCTTTCGTCCATCAGCGTCAATCGGTATTTAGTAACCTGCCTTCGCAATCGGGGTTCTGTGTAATATCTATGCATTTCACCGCTACACTACACATTCCAGCTACTTCAATACTATTCAAGATTAACAGTATCAACGGCAGTTCTACAGTTAAGCTGCAGGTTTTCACCGCTGACTTATCAACCCGCCTACGGACCCTTTAAACCCAATAAATCCGGATAACGCTCGCATCCTCCGTATTACCGCGGCTGCTGGCACGGAGTTAGC
+
CCCCCGGGGGGGGGGGGGGGGGGGGGGGGGGGGGGGGGGGGGGGGGGGGGGGGGGGGGGGGGGGGGGGGGGGGGGGGGGGGGGGGGGGGGGGGGGGGGGGGGGGGGGGGGGGGGGGGGGGGGGGGGGGGGGGGGGGGGGGGGGGGGGGGGGGGGGGGFGGGGGGGGGGGGGGGGGGFGFGGGGGGGGGFGF?FGGGGGGGFFFFFFFFFFFFFFFFFFF>?AFA@BD>@B@FF=EFFEFFFF?;EF<EFFFFFFFF@@><<B>>0;F?AFFFF?:AA>6>FF>3;BF??FFFF>99??BB2
@M04999:289:000000000-L3R54:1:1101:19706:3370 2:N:0:402
CGCGACTACTAGGGTATCTAATCCTGTTCGCTCCCCACGCTTTCGTCCATCAGCGTCAATCGGTATTTAGTAACCCGCCTTCGCAATCGGGGTTCTGTGTAATATCTATGCATTTCACCGCTACACTACACATTCCAGCTACTTCAATACTATTCAAGATTAACAGTATCAACGGCAGTTCTACAGTTAAGCTGCAGGTTTTCACCGCTGACTTATCAACCCGCCTACGGACCCTTTAAACCCAATAAATCCGGATAACGCTCGCATCCTCCGTATTACCGCGGCTGCTGGCACGGAGTT
+
CC@CCGEGFGGGGFGGGGG<CFFGGGFGGGGGGGGGGGGGDGGFGGGGGGDCGGGGGGGGDFGFGGGGGGGGFFGGEEGGGFGEC@FFGGGGCFCGGFGCFDGG9FEGGGGGGGGGDFDECEFEGGGGGGGGGGGGGFCFGGGGEGGG8EGGGAEAEF,@=AD=>FEGGGGGGGGGDDFGGGGD9DGGGFGA9DG>F9CD>CFFFFFFFFFFFFFFF>C@AD>FFDFB=956>F;;;;<AE8;?DDEECCEE>1(((43266?;>FFFF?D?F:BFBFB<3(4999BB3?7:24?69((4
@M04999:289:000000000-L3R54:1:1101:20705:3427 2:N:0:402
TGTGACTACTGGGGTATCTAATCCTGTTTGCTCCCCACGCTTTCGCATCTCAGCGTCAGTATCTGTCCAGAAGGCCGCCTTCGCCACCGGTATTCCTCCACATCTCTACGCATTTCACCGCTACACGTGGAATTCTACCTTCCTCTACAATACTCCAGATAACCAGTTTTAAGTGCAATTCCCAGGTTGAGCCCGGGGCTTTCACACCTAACTTAATTATCCGCCTACATGCCCTTTACGCCCAGTCATTCCGATTAACGCTCGCACCCTCCGTATTACCGCGGCTGCTGGCACGGAGTT
+
CCCCCGGGGGGGGGGGGGGGGGGGGGGGGGGGGGGGGGGGGGGGGGGGGGGGGGGGGGGGGGGGGGGGGGGGGGGGGGGGGGGGGFGGGGGDGGGGGGGGGFGGGGGGGGGGGGGGGGGGGGGGGGGGGGGGCFGGGGGGGGGGGGGGGGGGGGGGGGGGGGGGGGGGGGGGGGGGFGFGGGGGFGGGGGGGFGGGGGGGFFFFFFF>:EBFFFFFFFAEFFFFFDFFFFFEBDFDFCFFD663=@EEECF?E;6;<EE<BF:2749;04:6>?2::BF<6>FF6(3<B?08?>020961
@M04999:289:000000000-L3R54:1:1101:18016:3430 2:N:0:402
GGACTACTCGGGTATCTAATCCTGTTTGCTCCCCACGCTTTCGCATCTCAGCGTCAGTATCTGTCCAGAAGGCCGCCTTCGCCACCGGTATTCCTCCACATCTCTACGCATTTCACCGCTACACGTGGAATTCTACCTTCCTCTACAATACTCCAGATAACCAGTTTTAAGTGCAATTCCCAGGTTGAGCCCGGGGCTTTCACACCTAACTTAATTATCCGCCTACATGCCCTTTACGCCCAGTCATTCCGATTAACGCTAGCACCCTCCGTATTACCGCCGCTGCTGGCCCGGAATTAGC
+
CCCCCGGGGGGEFGGGGGGGGGGGFFFGGGGGFGGGGGGGGGGGGGGFGGGGGGGGGGFGGGGGGGGGGFGGGGGGGGGGGGGGGFGGFGGGGGGGGGGGFGCGFFGEEGEGFGGGGGGGGGGGGGGEGGGGGGFGFFGGFGGGGGGGGGGGGGFFGF8FF8EFGFFFGGGGGGGFFFF7DFGGGGGGGGGEC>CCGGDCFFFFFEFA=DF?E6FCCCF?ADD2>BE?43=BE@E<E<?AB;@@;EFCEFFFDFFC<;;1(4:DF(8:033:::(-69<6(37-39:BF2(49((,(457(
@M04999:289:000000000-L3R54:1:1101:10957:3456 2:N:0:402
GTGACTACCGGGGTATCTAATCCTGTTTGCTCCCCACGCTTTCGCATCTCAGCGTCAGTATCTGTCCAGAAGGCCGCCTTCGCCACCGGTATTCCTCCACATCTCTACGCATTTCACCGCTACACGTGGAATTCTACCTTCCTCTACAATACTCTAGTTAACCAGTTTTAAGTGCAATTCCTAGGTTGAGCCCAGGGCTTTCACACCTAACTTAATTATCCGCCTACATGCCCTTTACGCCCAGTCATTCCGATTAACGCTCGCACCCTCCGTATTACCGCGGCTGCTGGCACGGAGTT
+
CCCCCGGGGGGGGGGGGGGGGGGGGGGGGGGGGGGGGGGGGGGGGGGGGGGGGGGGGGGGGGGGGGGGGGGGGGGGGGGGGGGGGGGGDGGGGGGGGGGGGGGGGGGGGGGGGGGGGGGGGGGGGGGGGGGGGGGGGGGGGGGGGGGGGGGGGGGGGGGGGGGGGGGGGGGGGGGGFGFGGCFGFGGGGGGFGFFGGDGDCFFFFFFFFFF;EFFFEFFFFFFFFFFFCFFEFFBFCEFE>F;DFFFFFCFF0<@FFFFFD<@>FFFF:?FBFF::DDFF>9>99>??BBFBF<(((-4
@M04999:289:000000000-L3R54:1:1101:17831:3472 2:N:0:402
GGTTGACTACACGGGTATCTAATCCTGTTTGCTCCCCACGCTTTCGAGCCTCAGCGTCAGTTACAGACCAGAGAGCCGCTTTCGCCACCGGTGTTCCTCCATATATCTACGCATTTCACCGCTACACATGGAATTCCACTCTCCCCTTCTGCACTCAAGTTAAACAGTTTCCAAAGCATACTATGGTTAAGCCACAGCCTTTAACTCCAGACTTATCTAACCGACTGCGCTCGCTTTACGCCCAATAAATCCGGACAACGCTCGGGACCTACGTATTACCGAGGCTGCTGGCACGTAGTT
+
CCC<@FGFGGGGGGDGDFGFGGGGGGACCF@FFF<FEEFFFGEFF7FEFGCFGFGGCFGGCEFEFGGF@FGGGGGFGGGFD?FGGDGGGGG4CFEGF?FGFFFGGGFDEGDFEGGGGGCFC@:FGGG@FGGCFCFFGGGF8DG8@CF?GFAFDGDFFD==FGFGGGDGG:F8DCGEFFFGGGGGF?C9E:DCGFGGC5FD8>AFCA+*0)=CFF>F=AFCFFF):29:>9225>D11;CB;99776;E<?C;F07@BB:>FB<>(,460148<:<4?ADA1(3093(()52<:<1,.8,.
@M04999:289:000000000-L3R54:1:1101:23065:3482 2:N:0:402
GTGCGACTACACGGGTATCTAATCCTGTTTGCTCCCCACGCTTTCGCATCTCAGCGTCAGTATCTGTCCAGAAGGCCGCCTTCGCCACCGGTATTCCTCCACATCTCTACGCATTTCACCGCTACACGTGGAATTCTACCTTCCTCTACAATACTCCAGATAACCAGTTTTAAGTGCAATTCCCAGGTTGAGCCCGGGGCTTTCACACCTAACTTAATTGTCCGCCTACATGCCCTTTACGCCCAGTCATTCCGATTAACGCTCGCACCCTCCGTATTACCGCGGCTGCTGGCACGGAGTT
+
CCCCCGGGGGGGGGGGGGGGGGGGGGGGGGGGGGGGGGGGGGGGGGGGGGGGGGGGGGGGGGGGGGGGGGGGGGGGGGGGGGGGGGGGGGGGDGGGGGGGGGGGGGGGGGGGGGGGGGGGGGGGGGGGGGGGGGGGGDDGGGGGGGGGGGGGGGGGGGGGGGGGGGGGGGGGGGGFFGFGGGFGGGGGGGGGGGGGGCCGAFFFFFFFDBEEDFFFCFF?FEF@FFFFFFFFFFFF@EEF?DF@?DE@<EFFFF?6::>9((2690(413,81;B0?2<>>(349>9BBFF::2389>6(.
@M04999:289:000000000-L3R54:1:1101:24576:3493 2:N:0:402
CTGACTACCGGGGTATCTAATCCTGTTTGCTCCCCACGCTTTCGCATCTCAGCGTCAGTATCTGTCCAGAAGGCCGCCTTCGCCACCGGTATTCCTCCACATCTCTACGCATTTCACCGCTACACGTGGAATTCTACCTTCCTCTACAATACTCCAGATAACCAGTTTTAAGTGCAGTTCCCAGGTTGAGCCTGGGGCTTTCACACCTAACTTAATTATCCGCCTACATGCCCTTTACGCCCAGTCATTCCGATTAACGCTCGCACCCTCCGTATTACCGCGGCTGCTGGCACGGAGTT
+
CCCCCGGGGGGGGGGGGGFGGGGGGGGGGGGGGGGGGGGGGGGFG>FGGGGGGGGGGGGGGGGGGGGGGGGGGGGGGGGGGGGGGGGGGGGGGGGGGGGGGGGGGGGGGGGGGGGGGGGGGGGGGGGGGGGGGGGGGGGGGGGGGGGGGGGGGGGGGGGGGGGGGGGGGGGGGGGGFGFGGGGGGGGGGFGGGGGGGGGGFF>FFFFFFEDEEFFFFFFEF=BDF@FFFCE@FEFEEFFAFFFFFF@FFFFEF6?DFFF9219BFFFFF0:BF?BF2>B66;B;6>?B77B:<(414:B
@M04999:289:000000000-L3R54:1:1101:18575:3518 2:N:0:402
TAGGGACTACTGGGGTATCTAATCCTGTTCGCTCCCCACGCTTTCGCTCCTCAGCGTCAGTAACGGCCCAGAGACCCGCCTTCGCCACCGGTGTTCTTCCTGATATCTGCGCATTCCACCGCTACACCAGGAGTTCCAGTCTCCCCTACCGCACTCAAGCCGGCCCGTACCCACCGCAAGCCCCCAGTTAAGCCAGAGGATTTCACGACAGACGCGACCAGCCGCCTACGAGCTCTTTACGCCCAATAATTCCGGACAACGCTCGCCCCCTACGTATTACCTCGGCTGCTGGCACGTAGTT
+
C@CCCGGGGGGGFGGFGGGGGGGGGGGGGGGGGGEGEGGEGGGFFGGGGGGGGGGGGGGGGFFGGGGGGGGGGGGGGGEGGGGGGGGGGGGGCFGEGGGGEG9FFGFGGGGGGGEFGGGGDGE@FGGGFGGFFGFFFGGGG8=EFGGGGGGGGGGGGGFFGGEEBC>@>EGGGGDGFD6DFFGCGDGDFFFGGGDC4;9FAF6CCAA>F6>=D:A54BE9F?B>;F:47::6;0:AAA4B??BFF(:224.:).0,9((49B(-(-((-79?B::)474A2)4:BB01?)44:72:8<2(.
@M04999:289:000000000-L3R54:1:1101:18580:3535 2:N:0:402
TAGGGACTACTGGGGTATCTAATCCTGTTCGCTCCCCACGCTTTCGCTCCTCAGCGTCAGTAACGGCCCAGAGACCCGCCTTCGCCACCGGTGTTCTTCCTGATATCTGCGCATTCCACCGCTACACCAGGAGTTCCAGTCTCCCCTACCGCACTCAAGCCGGCCCGTACCCACCGCAAGCCCCCAGTTAAGCCAGAGGATTTCACGACAGACGCGACCAGCCGCCTACGAGCTCTTTACGCCCAATAATTCCGGACAACGCTCGCGCCCTACGTATTACCGCGGCTGCTGGCACGTAGTT
+
CCCCCGGGGGGGGGGGGGGGGGGGGGGGGGGGGGGGGGGGGGGGGGGGGGGGGGGGGGGGGGGGGGGGGGGGGGGGGGGGGGGGGGGGGGGGGGGGGGGFGGGGGGGGGGGGGGGGGGGGGGGGGGGGGGGGGGGGGGGGGGGGGGGGGGGGGEGGGGGGGGGGGGGGGGGGGGGGFGDGGGGEGCGCGGGGGGGGG*CGFFFFFFAEB@BDD>B@>FFFF:BF>FBFF?BBF9:<AFA=??BB?0(22:AFF:><BF(4306?FB6;99>08??7:?F)61;>>F0(-48:?04?316,.
@M04999:289:000000000-L3R54:1:1101:18871:3552 2:N:0:402
GATCGACTACACGGGTATCTAATCCTGTTTGCTCCCCACGCTTTCGCATCTCAGCGTCAGTATCTGTCCAGAAGGCCGCCTTCGCCACCGGTATTCCTCCACATCTCTACGCATTTCACCGCTACACGTGGAATTCTACCTTCCTCTACAATACTCCAGATAACCAGTTTTAAGTGCAATTCCCAGGTTGAGCCCGGGGCTTTCACACCTAACTTAATTATCCGCCTACATGCCCTTTACGCCCAGTCATTCCGATTAACGCTCGCACCCTCCTTATTACCGCGGCTGCTGGCACGGAGTT
+
CCCCCGGGGGGGGGGGGGGGFFGGGGGGGGGGGGGGGGGGGGGGGGGGGGGGGGGGGGGGGGGGGGGGGGGFGGGGGGGGGGGGGGGGGGGGGGGGGGGGGGGGGGGGGGGGGGGGGGGGGGGGGGGGGGGGGGGGGGGGGGGGFGGGGGFGGGGGGGGGGGGGGDGFGGGGGDDF?CBGGGGFGGC:EGGDGGFGGGGDFFFFFFCAADBFFFFFCFFFFFE2@DFFFFFEE@@FFF<F@D662(477<6CE@0<3?A>B08(29(,3??<(()-4<9<486>>99>F?F:?B)4(-7<3
@M04999:289:000000000-L3R54:1:1101:9583:3637 2:N:0:402
AACGAGACTACCAGGGTATCTAATCCTGTTCGCTCCCCACGCTTTCGTCCATCAGCGTCAATCGGTATTTAGTAACCTGCCTTCGCAATCGGGGTTCTGTGTAATATCTATGCATTTCACCGCTACACTACACATTCCAGCTACTCCAATACTATTCAAGATTAACAGTATCAACGGCAGTTCTACAGTTAAGCTGCAGGTTTTCACCGCTGACTTATCAACCCGCCTACGGACCCTTTAAACCCAATAAATCCGGATAACGCTCCCATCCTCCGTATTACCGCGGCGGCTGGCCCGGCGT
+
CC@CCEGGGGGGGGGFGGGGGGDFGGGGGGGGFFGGGGFGGGGGGGGGGGGGGGGGEGGFGGGFG@,:ECFGGFGGFGGGFGGGGGEGEGGGGGEGGGGECGGGGGGFGGGGFGGGCFFGGGEC:F,<EEEFFFGFGFGFFGGGGGGGD=EGGFCGGGGGGGAE=DFFGG=FA==69CEGGGGG9EAD=@FGGGG?6DDFFFFFFFFFA9A8=AAB99BEFDFA>BBFD:-:2>>6@8@F?CFD?<;(/7CCE(76(32>E@>B?(,14<B)-4360:7)6<39;09(-1(((,,((4((-
@M04999:289:000000000-L3R54:1:1101:17759:3641 2:N:0:402
TGTGCGACTACACGGGTATCTAATCCTGTTTGCTCCCCACGCTTTCGCATCTCAGCGCCAGTATCTGTCCAGAAGGCCGCCTTCGCCACCGGTATTCCTCCACATCTCTACGCATTTCACCGCTACACGTGGAATTCTACCTTCCTCTACAATACTCCAGATAACCAGTTTTAAGTGCAATTCCCAGGTTGAGCTCGGGGCTTTCACACCTCACTTAATTATCCGCCTACATGCCCTTTACGCCCAGTCATTCCGATTAACGCTCGCACCCTCCGTATTACCGCGGCTGCTGGCACGGAGT
+
CCC<<B@CC@FCE7FGCCFFGFFGGGAFCFEGGE<CFGC:FFEGFFEC7@B@@DCFEGC7@FDFGFGFD@6CFGCFF8FEGCGDEFCCCB>=F+A<EGCGE=FG@FEDFFEFCFC?EFGDFGCDFGGGD=E78>A?ECACGDCFFFGGFGC=9DEDFFGFFFGFGGFGGEGGG??FF7C=CGGGGGGGDF87@@,;;CC4?>A4BA>CE=@(0;CA4BA*BE<?9=2;DF@EFFF@;;;FF?F6>07;8;35?<.,428<<?>88190140?:B02::?24<034(((-(4.8:(3:1(4-
@M04999:289:000000000-L3R54:1:1101:18002:3659 2:N:0:402
GTTGACTACCGGGGTATCTAATCCTGCTTGCTCCCCACGCTTTCGCATCTCAGCGTCAGTATCTGTCCAGAAGGCCGCCTTCGCCACCGGTATTCCTCCACATCTCTACGCATTTCACCGCTACACGTGGAATTCTACCTTCCTCTACAATACTCCAGATAACCAGTTTTAAGTGCAATTCCCAGGTTGAGCCCGGGGCTTTCACACCTAACTTAATTATCCGCCTACATGCCCTTTACGCCCAGTCATTCCGATTAACGCTCGCACCCTCCGTATTACCGCGGCTGCTGGCACGGAGTT
+
CCCCCGGGGGGGGGGGGGGGGGGGGGGGGGGGGGGGGGGGGGGGGGGGGGGGGGGGGGGGGGGGGGGGGGGGGGGGGGGGGGGGGGGGGGGGGGGGGGGGGGGGGGGGGGGGGGGGGGGGGGGGGGGGGGGGGGGGGGGGADGGGGGGGGGGGGGGGGGGGGGGGGGGGGGGGGGGFFFGGGGGGGGGG?FFFGGGGGGDFFFFFFF>DFEFFFFFFFFEFFFDFFF@@FFFFFFFFFFFDFFDD@FEFEFF@6??BBAFFB09BF>B:?6?>?:??FA)(7>(,39B0:3?:)(,((-4
@M04999:289:000000000-L3R54:1:1101:24790:3675 2:N:0:402
GACTACACGGGTATCTAATCCTGTTCGCTCCCCACGCTTTCGTCCATCAGCGTCAATCGGTATTTAGTAACCTGCCTTCGCAATCGGGGTTCTGTGTAATATCTATGCATTTCACCGCTACACTACACATTCCAGCTACTTCAATACTATTCAAGATTAACAGTATCAACGGCAGTTCTACAGTTAAGCTGCAGGTTTTCACCGCTGACTTATCAACCCGCCTACGGACCCTTTAAACCCAATAAATCCGGATAACGCTCGCATCCTCCGTATTACCGCGGCTGCTGGCACGGAGTTAGCC
+
BCCCCGGGGGGGGGGGGGGGGGGGGGGGGGGGGGGGGGGGGGGGG@FGGGGGGGGGGGGGGDGGGEGGGGGGGGGGGGGGGGDGGGGGGGGGGGGGGGGGGGGGGGGGGGGGGGGGGGGGGGGGGGGGGGGGGGGGGGGGGGGGGGGGGGGGGGGGGCFGGFFGGGGFGGGEGGGEFGFGGGGGGGGGGGGGGG?FGGGGFFFEFEFFFFFFFFFFFFEBFFFFFDDFBFFFFFE?C;8B@;DEE>?C89>??0@@@BF@;>FFBFFFBFF?BF>BF?F>07B>BF?2:??:6;>?2AB<5
@M04999:289:000000000-L3R54:1:1101:14849:3696 2:N:0:402
AACGCGACTACTCGGGTATCTAATCCTGTTCGCTCCCCACGCTTTCGTCCATCAGCGTCAATCGGTATTTAGTAACCTGCCTTCGCAATCGGGGTTCTGTGTAATATCTATGCATTTCACCGCTACACTACACATCCCAGCTACTTCAATACTATTCAAGATTAACAGTATCAACGGCAGTTCTACAGTTAAGCTGCAGGTTTTCACCGCTGACTTATCAACCCGCCTACGGACCCTTTAAACCCAATAAATCCGGATAACGCTCGCATCCTCCGTATTACCGCGGCTGCTGGCACGGAGT
+
CCCCCGGGGGGGGGGGGGGGGGGGGGGGGGGGGGGGGGGGGGGGGGGGGGGGGGGGGGGGGGGGGEGGGGGGGGGGGGGGGGGGGGC:BFGGGGGGFGGGGGGGGGGGGGGGGGGGGGGGGGGFGGGGGDGGGGFGGGGGGGGGGGGGFGGGGGGFFG=FDGFGGGGGGGGFGDFGBD>CFFGA;EF?GFGCGGFG>9DGFFFFAFF>>BBAFFACEFFFFFB=BF991=@12>FF;@;FFFFFFF@FFFF?EFF60(49)-(4899;?B0240(44:B<<286696>9:)5(((.2236,
@M04999:289:000000000-L3R54:1:1101:8420:3829 2:N:0:402
GACTACTCGGGTATCTAATCCTGTTTGCTCCCCACGCTTTCGCATCTCAGCGTCAGTATCTGTCCAGAAGGCCGCCTTCGCCACCGGTATTCCTCCACATCTCTACGCATTTCACCGCTACACGTGGAATTCTACCTTCCTCTACAATACTCCAGATAACCAGTTTTAAGTGCAATTCCCAGGTTGAGCCCGGGGCTTTCACACCTAACTTAATTATCCGCCTACATGCCCTTTACGCCCAGTCATTCCGATTAACGCTCGCACCCTCCGTATTACCGCGGCTGCTGGCACGGAGTAAGCC
+
CCCCCGGGGGGGGGGGGGGGGGGGGGGGGGGGGGGGGGGGGGGGGGGGGGGGGGGGGGGGGGGGGGGGGGGGGGGGGGGGGGGGGGEFGGGGGGGGGGGGGGGGGGGGGGGFGGGGGGGGGGGGGGGGGGGGGGGGGFGGGGGGGGGGGGGGEGGFGAEFGGGFGGGGGGGGGGGFDFFFGGFGGGGGGGGGGGDGG9>FFFFFFFFFBFFEAAFFFFF=6@@FFFFFF):;B@<E;DFEFDEEFF35?ED<DFFFFFFFBF6>;(28?;<2<>AF<?9>1;(,8:?2::?006>B()),,
@M04999:289:000000000-L3R54:1:1101:10664:3845 2:N:0:402
CGTTGACTACAAGGGTATCTAATCCTGTTCGCTACCCATGCTTTCGAACCTCAGCGTCAGTTACAGACCAGAGAGCCGCCTTCGCCACTGGTGTTCTTCCATATATCTACGCATTCCACCGCTACACATGGAGTTCCACTCTCCTCTTCTGCACTCAAGAAAAACAGTTTCAGCTGCACTTCCCCGGTTAAGCCGAGGGCTTTCACAGCTGACTTGTTCTCCCGCCTGCGTTCGCTTTACGCCCAATAAATCCGGACAACGCTTGCCACCTACGTATTACCGCGGCTGCTGGCACGTAGTT
+
CCCCCGGGGGGGGGGGGGGGGGGGGGGGGGGGGGGGGGGGGGGGGGGGGGGGGGGGGGGGGGGGGGGGGGGGGGGGGGGGGGGGGGGGGGGGGGGGGGGGGGGGGGGGGGGGGGGGGGGGGGGGGGGGGGGGGGGGGGGGGGGGGGGGGGGGGGGGGGGGGGGGGGGGGGGGGGGGFGFGGGGGGGGGGGGGFDGGGGDGFFFFFFFFFFF=BFFFCAFFFFFBFFFFFFFFFFFF<?9FDDFF?;@;A3CF1;9(19:619?FB?:AD<:F>0(598A49<109>>>:073:??F?:?B6
@M04999:289:000000000-L3R54:1:1101:21956:3895 2:N:0:402
TGACTACTGGGGTATCTAATCCTGTTTGCTCCCCACGCTTTCGCACCTCAGCGTCAGTATCTGTCCAGAAGGCCGCCTGCGCCACCGGTATTCCTCCACATCTCTACGCATTTCACCGCTACACGTGGAATTCTACCTTCCTCTACAATACTCCAGCTAACCAGTTTGAAGTGCAATTCCCAGGTTGAGCCCGGGGATTTCACACTTAATCTAATTATCCGCCTACATGCCCTTTACGCCCAGTCATTCCGATCAACGCTCGCACCCTCCGGTTTACCGCGCCTGCTGGCACGGCACTAGC
+
-6<6,,CC<AEG+8,@FF,,;,,-;,CE<EGFG,FF:FCFCFC,86+6,B66:6@@FFG9,C<,F,,6@FCE@,@6FB,A:@,@:FEC>4,5F9DEFEAD,,?EEFA4+8?:,,AA544@++9,+AA+F,<AFCF,>D=E@D==9=,9E8,@E8@8,=DADDCDF+2,,7,@=BD,=+9D++34D,34,@6;@;7D**0A=99+@*0=****14+=<+19)95>>(.**55:EF36;068(4;44;377)(6;(4;8:9??B0(4-,(4((((((()43(1(40((()(41),((((..4(
@M04999:289:000000000-L3R54:1:1101:21894:3925 2:N:0:402
GAGACTACCGGGGTATCTAATCCTGTTTGCTCCCCACGCTTTCGCATCTCAGCGTCAGTATCTGCCCAGAAGGCCGCCTTCGCCACCGGTATTCCTCCACATCTCTACGCATTTCACCGCTACACGTGGAATTCTACCTTCCTCTACAATACTCCAGATAACCAGTTTTAAGTGCAATTCCCAGGTTGAGCCCGGGGCTTTCACACCTAACTTAATTATCCGCCTACATGCCCTTTACGCCCAGTCATTCCGATTAACGCTCGCACCCTCCGTATTACCGCGGCTGCTGGCACGGAGTT
+
CCCCCGGGGGGGGGGGGGGGGGGGGGGGGGGGGGGGGGGGGGGGGGCFGGGGGGGGGGGGGGGGGGGGGGGGGGGGGGGGGGGGGGGGGGGGGGGGGGGGGGGGGGGGGGGGGGGGGGGGGGGGGGGGGGGGGGGGGGGGGGGGGGGGGGGGGGGGGGGGGGGGGGGFGGGGGFGGFGFGGGGGGGGGGGGGGGGGGGGGFFFFFFFFFFFF<FFF?F6>B@FF@FFFEEF@DEFFFFFF9>FF;EFEFEFFF0:?AA?>FBFF9F>B?FFFFB?BA<ABFFFFFF6???(8?8>9631
@M04999:289:000000000-L3R54:1:1101:23159:3941 2:N:0:402
GGACTACCAGGGTATCTAATCCTGTTTGCTCCCCACGCTTTCGCATCTCAGCGTCAGTATCTGTCCAGAAGGCCGCCTTCGCCACCGGTATTCCTCCACATCTCTACGCATTTCACCGCTACACGTGGAATTCTACCTTCCTCTACAATACTCTAGTTAACCAGTTTTAAGTGCAATTCCTAGGTTGAGCCCAGGGCTTTCACACCTAACTTAATTATCCGCCTACATGCCCTTTACGCCAAGTCATCCCGATTAACGTTCGCACCCCCCGTATTACCGCGGCTGCTGGCACGGCGGTAGC
+
CCCCCGGGGGGGGGGGGGGGGGGGGGGGGGGGGGGGGGGGGGGGGGGGGGGGGGGGGGGGGGGGGGGGGGGGGGGGGGGGGGGGGGGGGGGGGGFGGGGGGGGGDGGGGGGGGGGGGGGGGGGGGGGGGGGGGGGGGGGGFGGFGGGGGFFGGGGGGGGGGGGG>9FCGFGFGGGGFGFGGFGFGGGGGCFGFFGDGGGGAFFC>>5CBDF@=FFFE;9999A>DFFCC93>EF39=@FB/(786?<))(6231;C<1(,/81(37((39B<((,4:><6(299;60)2:321((-(-482
@M04999:289:000000000-L3R54:1:1101:11804:3984 2:N:0:402
TCGACTACAAGGGTATCTAATCCTGTTCGCTCCCCACGCTTTCGTCCATCAGCGTCAATCGGTATTTAGTAACCTGCCTTCGCAATCGGGGTTCTGTGTAATATCTATGCATTTCACCGCTACACTACACATTCCAGCTACTTCAATACTATTCAAGATTAACAGTATCAACGGCAGTTCTACAGTTAAGCTGCAGGTTTTCACCGCTGACTTATCAACCCGCCTACGGACCCTTTAAACCCAATAAATCCGGATAACGCTCGCATCCTCCGTATTACCGCGGCTGCTGGCACGGAGTT
+
CCCCCGGGGGGGGGGGGGGGGGGGGGGGGGGGGGGGGGGGGGGGGGGGGGGGGGGGGGGGGGGGGGGGGGGGGGGGGGGGGGGGGGGGGGGGGGGGGGGGGGGGGGGGGGGGGGGGGGGGGGGGGGGGGGGGGGGGGGGGGGGGGGGGGGGGGGGFGGGGGGGGGGGGGGGGGGGGFGFGFGGGGGGGGGGGGGGGFGGGFFFFFFFFFFF@EFFFFFFDFAFFFFFFFFFFFF5EEFFFFFFF;@AFFFFF9D?DFFF>DDFFFFFFFFFF?FF>A>A?>;BFFF6)87?F>:317:(
@M04999:289:000000000-L3R54:1:1101:21561:4065 2:N:0:402
ATGACTACTAGGGTATCTAATCCTGTTTGCTCCCCACGCTTTCGCATCTCAGCGTCAGTATCTGTCCAGAAGGCCGCCTTCGCCACCGGTATTCCTCCACATCTCTACGCATTTCACCGCTACACGTGGAATTCTACCTTCCTCTACAATACTCCAGATAACCAGTTTTAAGTGCAGTTCCCAGGTTGAGCCCGGGGCTTTCACACCTAACTTAATTATCCGCCTACATGCCCTTTACGCCCAGTCATTCCGATTAACGCTCGCACCCTCCGTATTACCGCGGCTGCTGGCACGGAGTT
+
CCCCCFGGGGGGGFGGGGGGGGGGGGGGGGGGGGGGGGGGGGGEGCBCGGGGGGGGGGGGGGGGGGGGGGGGGGGGGGGEGGGGEGGGGGGGGGGGGGGGGFGGGGGGGGGGGGGGGGGGGGGGFGGGGEGGGGGGGGGGCFGFFGFFGGGGGGGGGGGGGGGGGGGF8EFGFFGGFGFGG6FGGGGGGGFGGGGGGGGFFFFFFFFA=BDCEFF6A@9EF=B@=@FFFEF=>@2BFFFEBBF@EEA3?EC;7;(:?C<9;;BBBFFF???F8<7:ABAFF>>>99:)4:?B32;9B(:
@M04999:289:000000000-L3R54:1:1101:23227:4104 2:N:0:402
GACTACCCGGGTATCTAATCCTGTTCGCTCCCCACGCTTTCGTCCATCAGCGTCAATCGGTATTTAGTAACCTGCCTTCGCAATCGGGGTTCTGTGTAATATCTATGCATTTCACCGCTACACTACACATTCCAGCTACTTCAATACTATTCAAGATTAACAGTATCAACGGCAGTTCTACAGTTAAGCTGCAGGTTTTCACCGCTGACTTATCAACCCGCCTACGGACCCTTTAAACCCAATAAATCCGGAAAACGCTCGCATCCTCCGTATTACCGCGGCTGCTGGCCCGGAGTTAGCC
+
<BBCB@FGGDCFEGGFGGFEGGGFFGECFGDGCFGGGGGDFFG@B@@FGGGGEFEG9CDCFG,9FFGGGGGG9FCEDDFFGGGGGGGDC@7FFFF<FFFGFEGFFFFCF<9FGGGFEGCGEFE,EAFGGGCAD=EDECDE8=;EFFGGGG8DE=FD==ADDFFDGFGGGGGCEGGGFFCGGDFFGGDCG,D<CFCF+=CFF9?B?EBED*/:4=EF4A>BD>?=B@?2>8@31)17))(88;;4A)<CEF>0(.3@B9:?611(404<FFFB:(5:<:667032(5:((((-4,2:3)--4
@M04999:289:000000000-L3R54:1:1101:6950:4109 2:N:0:402
GGACTACCGGGGTATCTAATCCTGTTCGCTCCCCACGCTTTCGTCCATCAGCGTCAATCGGTATTTAGTAACCTGCCTTCGCAATCGGGGTTCTGTGTAATATCTATGCATTTCACCGCTACACTACACATTCCAGCTACTTCAATACTATTCAAGATTAACAGTATCAACGGCAGTTCTACAGTTAAGCTGCAGGTTTTCACCGCTGACTTATCAACCCGCCTACGGACCCTTTAAACCCAATAAATCCGGATAACGCTCGCATCCTCCGTATTACCGCGGCTGCTGGCACGGAGTTAGC
+
CCCCCGGGGGGGGGGGFGGGGGGGGGGGDGGEGFGGGDGGGGGGGGGGGGGGDGGGGGGGGGGCEDGGGFGGGGGGGGGGGGGGGGGGGGGGGGGGGGGGGGGFGGFGGGGGGGGGGEGGGGGGGGGGGGGGGGGGGGGGG8FGFGGGGGDGGFGCGFFFGGGGGGCFGGGGEDGGFGFDCGGGFEGGGGFGGGG7;DGGFFAADBBEAFFAEFFFFFFABBFDDFFFF2>?F@)96>AA??F@E@EEFFFF08?EEB>FFFF>:>FFFFF::BBAFFB9F9B01<>:?BF2<0>>::A2.
@M04999:289:000000000-L3R54:1:1101:11079:4111 2:N:0:402
GGGACTACAAGGGTATCTAATCCTGTTTGCTCCCCACGCTTTCGCATCTCAGCGTCAGTATCTGTCCAGAAGGCCGCCTTCGCCACCGGTATTCCTCCACATCTCTACGCATTTCACCGCTACACGTGGAATTCTACCTTCCTCTACAATACTCCAGATAACCAGTTTTAAGTGCAATTCCCAGGTTGAGCCCGGGGCTTTCACACCTAACTTAATTATCCGCCTACATGCCCTTTACGCCCAGTCATTCCGATTAACGCTCGCACCCTCCGTATTACCGCGGCCGCTGGCACGGAGTT
+
CCCCCGGGFCFGGGGFGFGGFFGDF@FGGEFGGGGGGCF@FGFFGG:FFAEFGGGGGGGGGFGGGGGGGGG@<FGGGGEGGGGGGGGGGGDFFFGGFGGGDFGGGGFGCFGGGGGGGGGGGGGGGGGCFGGFGGGGGGGGGGGGFG=EFGGFFFGGGGGFFGGGGGGFFGGGGDFGFD5+??FFGGGCFGGGGGDDGDDGF4@=BFFFFFB=EFFFFFCEA@BD9@FF?*6BB=(4766:>@(,/=@3CFFE@001;ED;?:;969BF4689BFFF229:3-90(42(3(1:>(44411
@M04999:289:000000000-L3R54:1:1101:11614:4123 2:N:0:402
GTAGACTACTGGGGTATCTAATCCTGTTCGCTACCCATGCTTTCGAACCTCAGCGTCAGTTACAGACCAGAGAGCCGCCTTCGCCACTGGTGTTCTTCCATATATCTACGCATTCCACCGCTACACATGGAGTTCCACCCTCCTCTTCTGCACTCAAGAAAAACAGTTTCAGCTGCACTTCCCCGGTTAAGCCGAGGGCTTTCACAGCTGACTTGTTCTCCCGCCTGCGTTCGCTTTACGCCCAATAAATCCGGACAACGCTTGCCACCTACGTATTACCGCGGCTGCTGGCACGTAGTT
+
CCCCCGGGGGGGGGGGGGGGGGGGGGGGGGGGGGGGGGGGGGGGGGGGGGGGGGGGGGGGGGGGGFGGGGGGGGGGGGGGGGGGGGGGGGGGGGGGGGGGGGGGGGGGGGGGGGGGGGGGGGGGGGGGGGGGGGGGGFGGGGGGGGGGGGGGGFGGGGGGGGGGGGGGGGGGGGGGFGFGGGGGGEGGGGGGGGGGGGGGFFFFFFBA@FFFEFFFFFFFFFFFFFFDFF@?DF?FDCFFFF;<?F@EEC??FF6((416;B::1:A<:(4:?B7<(-46-(1(6336?7B?FF??1(-)
@M04999:289:000000000-L3R54:1:1101:19417:4125 2:N:0:402
TGACTACTGGGGTATCTAATCCTGTTCGCTCCCCACGCTTTCGTCCATCAGCGTCAATCGGTATTTAGTAACCTGCCTTCGCAATCGGGGTTCTGTGTAATATCTATGCATTTCACCGCTACACTACACATTCCAGCTACTTCAATACTATTCAAGATTAACAGTATCAACGGCAGTTCTACAGTTAAGCTGCAGGTTTTCACCGCTGACTTATCAACCCGCCTACGGACCCTTTAAACCCAATAAATCCGGATAACGCTCGCATCCTCCGTATTACCGCGGCTGCTGGCACGGAGTTAGC
+
@@CCCEFFECGGGGGGGGGGGFFFGGGGGGGEFGGGGGGEGGGGFFDGGGGGGGGGEGGGGFGGFGCGGGGFGDFGGGFFFGF7FGGGGGGGGGCFGFGFCAFGDGGGGFFDGGGGFFGEFCGGFGGGGGGGGFGGGGFGGGGGGGGGGGGGGFEGGC,E=FFGGGGGG8DCE>CEFGFGGGGGGGGEFGGGGGGGCDGGFFFFFFFEFFFCEFFF?FADFFBFFDD@=@@@=:>:<C<FDDFFFFFFF1696;(73<BF;>994;4)4?B?FF0<AFBBF9B016:0:?FFB(4>?:2>-
@M04999:289:000000000-L3R54:1:1101:11408:4130 2:N:0:402
TCAATGACTACTCGGGTATCTAATCCTGTTCGCTCCCCGCGCTTTCGTCCATCAGCGTCAATCGGTATTTAGTAACCTGCCTTCGCAATCGGGGTTCTGTGTAATATCTATGCATTTCACCGCTACACTACACATTCCAGCTACTTCAATACTATTCAAGATTAACAGTATCAACGGCAGTTCTACAGTTAAGCTGCAGGTTTTCACCGCTGACTTATCAACCCGCCTACGGACCCTTTAAACCCAATAAATCCGGATAACGCTCGCATCCTCCGTATTACCGCGGCTGTTGGCACGGCGT
+
CCCCCGGGGCECDCB:@CFEGGFGGG<FFFGGGEGGGGGDDGGCFGCFEGCFFFGGGGG:FGGF@@<DEFGGGGGGGGGCFEFGGGGDFGGGCGEGFFAFFEFG9EFGAGCEGGDFFCFF,@FFEGFGGCFGGFEGGGGGGG8F=,EFF:=DFGDADGGF8=9AEFDFGFEGGGGDEDE6=CFC;DCFGEGFGFGGGGGFFFF>FAAFAFFFB4A9;=6E94<(:==(-8@@@01;D;;@39A;?F03=<F<E(6;((,-226((--141:?7?>16:(4:<829(4(-(.-1())(,((-
@M04999:289:000000000-L3R54:1:1101:18592:4154 2:N:0:402
AGACTACAGGGGTATCTAATCCTGTTCGCTACCCATGCTTTCGAACCTCAGCGTCAGTTACAGACCAGAGAGCCGCCTTCGCCACTGGTGTTCTTCCATATATCTACGCATTCCACCGCTACACATGGAGTTCCACTCTCCTCTTCTGCACTCAAGAAAAACAGTTTCAGCTGCACTTCCCCGGTTAAGCCGAGGGCTTTCACAACTGACTTGTTCTCCCGCCTGCGTTCGCTTTACGCCCAATAAATCCGGACAACGCTTGCCACCTACGTATTACCGCGGCTGCTGGCACGTAGTTACC
+
CCCCCEGGGGGGGGGGGGGGGGGGGGGGGGGGGGGGGGGGGGGGGGGFFGGGGEEGGGGGGGGCGFGGGGGGGFGGGGGGGGGEGFGGGFGGGGGFGGGGGGFFEEGGGGGGGGGGGGGGGGGGGGGFGGGGGGGGGGGGGFFC9FGGGGGGGGGFGGGGFGGCEFGGCGGGGGGGFGFGGGGGGG>GGFGGEGE@DGGFAAFCFFFF@EECEFFFFFFB>@BF=2@;D@DBFFF3<<DFFFD8@8>CEE>9(((4:1;F<??>DFFFF:::)42>><<>699166087((52(.04))).
@M04999:289:000000000-L3R54:1:1101:26393:4165 2:N:0:402
GACTACAAGGGTATCTAATCCTGTTCGCTCCCCACGCTTTCGTCCCTCAGCGTCAATCGGTATTTAGTAACCTGCCTTCGCAATCGGGGTTCTGTGTAATATCTATGCATTTCACCGCTACACTACACATTCCAGCTACTTCAATACTATTCAAGATTAACAGTATCAACGGCAGTTCTACAGTTAAGCTGCAGGTTTTCACCGCTGACTTATCAACCCGCCTACGGACCCTTTAAACCCAATAAATCCGGATAACGCTCGCATCCTCCGTATTACCGCGGCTGCTGGCACGGAGTTAGCC
+
CCCCCGGGGGGGGGGGGGGGGGGGGGGGGGGGGGGGGGGGGGGGGCFGGGGGGGGGGGGGGGGGGGFGGGGGGGGGGGGGGECFGGGGGGGGGGGGGFGGGGGGGGF?FGGGGGGGGGGGGGGGGGGGGGGGGGGGGGGGFFGGGGGGGFGGGGFGGGGGGGGGGGGGGGGGGGGFFFFGFGGGGGGGGGGGGGGGGGGGFFFFAEFFDFE@EFFFFFFBEBFFFF226@DFFFF4CEFEFDFFF<CEFBBFFFFFF0?DBFB?3:3>BB13<?AAFF0>;>906>?BF???FFB?7)4<4
@M04999:289:000000000-L3R54:1:1101:23365:4202 2:N:0:402
TTGGGGACTACTAGGGTATCTAATCCTGTTCGCTCCCCACGCTTTCGTCCATCAGCGTCAATCGGTATTTAGTAACCTGCCTTCGCAATCGGGGTTCTGTGTAATATCTATGCATTTCACCGCTACACTACACATTCCAGCTACTTCAATACTATTCAAGATTAACAGTATCAACGGCAGTTCTACAGTTAAGCTGCAGGTTTTCACCGCTGGCTTATCAACCCGCCTACGGACCCTTTAAACCCAATAAATCCGGATAACGCTCGCATCCTCCGTATTACCGCGGCTGCTGGCACGGAGT
+
CCCCCGGGGGGGFGGGGGGGGGGGGFGGGGGGGGGGGGGGGGGGGGGGGGGFGGGGGGGGGGGGGFGCCGFGGGGGGGGGGGFGGGGGGGGGGGGGGGGFGGGGFGGGAFGGGFFGCGGGGGGEECGGGGGGGGGGGGGGGFFGGGGGGGGGGGGAFGGGGEFFFGGGGGGGGGGDDDDGGD?DFGCGGGGGGFEF9FFFFFF>FFFB=BAABFAFFFFFFFFFBBF2@B?DFFF@FFFFFEFFD@73;EFFFFFB<0<E@F>1(499612<2?BF:(:4<4:0441621>??073:213,
@M04999:289:000000000-L3R54:1:1101:17242:4280 2:N:0:402
AAGACTACCGGGGTATCTAATCCTGTTTGCTCCCCACGCTTTCGCATCTCAGCGTCAGTATCTGTCCAGAAGGCCGCCTTCGCCACCGGTATTCCTCCACATCTCTACGCATTTCACCGCTACACGTGGAATTCTACCTTCCTCTACAATACTCCAGATAACCAGTTTTAAGTGCAATTCCCAGGTTGAGCCCGGGGCTTTCACACCTAACTTAATTATCCGCCTACATGCCCTTTACGCCCAGTCATTCCGATCAACGCTCGCACCCTCCGTATTACCGCGGCTGCTGGCACGTAGTT
+
CCCCCGFGGGGGGGGGGFGGGFGFGGGGGGGGGGGGGGGGGGGGGGGGGGGGGGGGGGGGFFGGGGGFEFDEFGGGGGGGGGGGEEGGGGGGGGGGGGGGGGGGGGGGGGGGGGGGGGGGGGGGGGFEEGGFGGGGGGGCFFGGGGFGGFGGGGGGG8A8EGFGGGFAFG8=DADFAGFGGGGGGGFCF?FGFGGGDGGG9AAFFFFF=@DFFFFC?CFEF@FDFFD;7<3=;;@);C?F@9?DE<<C3C<;<B(4??69?:;0069::??>F08?<B6:2049926:?(,()2.(.4)
@M04999:289:000000000-L3R54:1:1101:25013:4323 2:N:0:402
TGACTACCCGGGTATCTAATCCTGTTTGCTCCCCACGCTTTCGCATCTCAGCGTCAGTATCTGTCCAGAAGGCCGCCTTCGCCACCGGTATTCCTCCACATCTCTACGCATTTCACCGCTACACGTGGAATTCTACCTTCCTCTACAATACTCCAGATAACCAGTTTTAAGTGCAATTCCCAGTTTGAGCCCGGGGCTTTCACACCTAACTTAATTATCCGCCTACATGCCCTTTACGCCCAGTCATTCCGATTAACTCTCGCACCCTCCGTATTACCGCGGCTGCTGGCACGGAGTTAGC
+
<@B8CGGCGGGGGGGGGGGGGGGGGGGGGGGGGGGGEDGGGF@FGDGEGFFGGGGGGGGGGGGGGGEEFC<FFGGGDGGGGGDGGGGGGGGGGGGGGGGGGGGGFGGGGGGGGGGGGGGGGGGGGGGGGFGGGGGGGGGGGGGGGGGFGFGGG=D,>DFGGCFGGGGFF,=EACFEFGFDCFG7>;,98<@7E>>DDD;FF>@FFBF6=DFEFFFFCFFCBBDFF23C7;3@;@F<;DF=;;7@<E?6CF816;6C9.)6:?BFF6:<6:18(3()6)47>9>61:2:(47<12((44))4
@M04999:289:000000000-L3R54:1:1101:16896:4331 2:N:0:402
TACTCGGGTATCTAATCCTGTTCGCTCCCCACGCTTTCGTCCATCAGCGTCAATCGGTATTTAGTAACCTACCTTCGCAATCGGGGTTCTGTGTAATATCTATGCATTTCACCGCTACACTACACATTCCAGCTACTTCAATACTATTCAAGATTAACAGTATCAACGGCAGTTCTACAGTTAAGCTGCAGGTTTTCACCGCTGACTTATCAACCCGCCTACGGACCCTTTAAACCCAATAAATCCGGATAACGCTCGCATCCTCCGTATTACCGCGGCTGCTGGCACGGAGTTAGCCG
+
CCCCCGGGGGGGGGGGGGGGGGGGGGGGGGGGGGEGGGGGGGGGGGGGGGGGGGGGGGGGGGGGGGGGGGGGGGGGGGG7FFGGGGGGGGGGGGGGGGGGGGGGGGGGGGGGGGGGGGGGGGGGGGGGGGGGGGFGGGGGGGGGGGGGGGGGGGGGGGGGGGGGGGGGGGGGGGGGFGFGGGGG;EGGFGGGGGGGFGGFBDEFFFFFFFFFFFFBBFDFFFFFFFBFF3EEFEFFFFFFFEFFE@;@F<?FFFB?<>>>BBFFF?F:F?:AB96>F>6118:DFB?2:BBFF?<>9)4
@M04999:289:000000000-L3R54:1:1101:18907:4388 2:N:0:402
TTCTGACTACTGGGGTATCTAATCCTGTTTGCTCCCCACGCTTTCGCATCTCAGCGTCAGTATCTGTCCAGAAGGCCGCCTTCGCCACCGGTATTCCTCCACATCTCTACGCATTTCACCGCTACACGTGGAATTCTACCTTCCTCTACAATACTCCAGATAACCAGTTTTAAGTGCAATTCCCAGGTTGAGCCCGGGGCTTTCACACCTAACTTAATTATCCGCCTACATGCCCTTTACGCCCAGTCATTCCGATTAACGCTCGCACCCTCCGTATTACCGCGGCTGCTGGCACGGATTT
+
CCCCCGGGGGGGGGGEGGFEGCFGGGGGGGGFAEFF:FGGGGGGFGGGGGGGGGGGGGGGGGDGGGGGGGGGGGCFE7CFFCEGGGFGGGGFCFGGGDFFGGGFGEGGGGGGGGEFGGGGGGDGGGGGGC@FGFGFGAFGG8FEFEGGGFDFGCGGFFCFEFGGGGD,=,EFFFGFFGF7AFDDFGCFFF6AF67C7><C49ABFFFFABEEBFB4488CFFF=DD@DB3C?>)5@6;CC0<(.8(57)99?C@;1?FCFDB(,427>(4::0-2?1:9<2,61>9,7::D?04,(40(()
@M04999:289:000000000-L3R54:1:1101:13461:4400 2:N:0:402
GAAAGACTACTGGGGTATCTAATCCTGTTTGCTCCCCACGCTTTCGCATCTCAGCGTCAGTATCTGTCCAGAAGGCCGCCTTCGCCACCGGTATTCCTCCACATCTCTACGCATTTCACCGCTACACGTGGAATTCTACCTTCCTCTACAATACTCCAGATAACCAGTTTTAAGTGCAATTCCCAGGTTGAGCCCGGGGCTTTCACACCTAACTTAATTATCCGCCTACATGCCCTTTACGCCCAGTCATTCCGATTAACGCTCGCACCCTCCGTATTACCGCGGCTGCTGGCACGGAGTT
+
CCCCCGGGGGGGGGGGGGGGGGGGGGGGGGGGGGGGGGGGGGGGGGGGGGGGGGGGGGGGGGGGGGGGGGGGGGGGGGGGGGGGGGEFFGGGGGGGGGGGGGGGGGGGGGGGGGGGGGGGGGGGGGGGGGGGGGGGGGGGGGGGGGGGGGGGGGGGGGGGGGGGGGGAFGGGGGGGFFBGGGG8DGGGGGGGGGGGDGGGFFFFFFFFFFFEFFFFFFFECFFF=@FFFFFFFFFEFFF=;DBFFFE@EC39?E??DDFFF9:BBFFF>?F:?BB1?BFFFFF;9>;0(:???B>BF>683
@M04999:289:000000000-L3R54:1:1101:15770:4505 2:N:0:402
GTGACTACTGGGGTATCTAATCCTGTTTGCTCCCCACGCTTTCGCATCTCAGCGTCAGTACCTGTCCAGAAGGCCGCCTTCGCCACCGGTATTCCTCCACATCTCTACGCATTTCACCGCTACACGTGGAATTCTGCCTTCCTCTACAATACTCCAGATAACCAGTTTTAAGTGCAATTCCCAGGTTGAGCCCGGGGCTTTCACACCTAACTTAATTATCCGCCTACATGCCCTTTACGCCCAGTCATTCCGACTAACGCTCGCACCCTCCGTATTACCGCGGCTGCTGGCACGGAGTT
+
CCCCCGGGGGGGGGGGGGGGGGGGGGGGGGGGGGGGGGGGGGGGGGGGGGGGGGGGGGGGGGGGGGGGGGGGGGGGGGGGGGGGGGGGGGGGGGGGGGGGGGGGGFGGGGGGGGGGGGGGGGGGGGGGGGGGGGGGGGGGGGGGGGGGGGGGGGGGGGGGGGGGFGGGGGGGGGGGFDFGGGGGFGGGGGGGGGGGGGGGAAAFFFFFFFFFFFFFFFFCFF>@DFDEEE=@FFFFFFFFFBD@EE<ECCF@@921<;69?BFFFFFF21,-((33<ABF0-7;>;F02:((41,44(2
@M04999:289:000000000-L3R54:1:1101:23563:4576 2:N:0:402
TGTCGACTACTCGGGTATCTAATCCTGTTTGCTACCCACGCTTTCGAGCATGAACGTCAGTGTTATCCCAGGAGGCTGCCTTCGCCATCGGTATTCCTCCACATCTCTACGCATTTCACTGCTACACGTGGAATTCTACCTCCCTCTGACACACTCTAGTTTGACAGTTTCAAATGCACGTCCCAAGTTGAGCTCGGGGATTTCACATCTGACTTATCTAACCGTCTGCGCTCGCTTTACGCCCGGTAATTCCGATTAACGCTCGCACCCTACGTATTACCGCGGCTGCTGGCACGTAGTT
+
CCCCCGGDGGDFGGGGGGGGGGGGGGGGGGGGGGGGGGGGGGGGGGGGGGGGGGGGGGGGFGGGGGGGGGGGGGGGGGGGGGGGGGGGFGGGGGGGGGGGGGGCFGGGGGGGGGGGGGGGGGGGGGGGGGGGGFFGGGGGFGGGGGGGGGGGGGFGGFFEGGGGGGGGGFGGGGFGFGFGGGGGGGGGGGGGGFCDGGGGF>5ECFFAB;;AE5;B5@+:CEDB9AB=EB2=?@FFB>CFDF9;:>6@;?3<C@@?@DEC?FF<;BBBFBFBFFF7B:9<)4;BBF>F0427042?0::66
@M04999:289:000000000-L3R54:1:1101:13193:4580 2:N:0:402
TGACTACTAGGGTATCTAATCCTGTTCGCTACCCATGCTTTCGAGCCTCAGCGTCAGTAACAGACCAGAGAGCCGCCTTCGCCACTGGTGTTCTTCCATATATCTACGCATTTCACCGCTACACATGGAGTTCCACTCTCCTCTTCTGCACTCAAGTCTCTCAGTTTCCGATGCTCTTCCTCAGTTAAGCTGAGGGCTTTCACATTCAGACTTAAAAGACCGCCTGCGCTCCCTTTACGCCCAATAAATCCGGACAACGCTTGCCACCTACGTATTACCGCGGCTGCTGGCACGTAGTT
+
CCCCCGGGGGGGGGGGGGGGGGGGGGGGGGGGGGGGGG9FFFCFGGGGGGGGGGGGGGGGGGGGGGGGGGGGGGGGGGGGGGFGGGGGFGGGGGFGGGFGGGGGGGGGGGDGGGFG?CEGFEGGGGGGGGGGGFGGFGFGDDEGGGGGGGFGGGGGDGFGGGGGEGGGCEGGDGGGFGFGGGGGGGGEGGDGFGGGGFCFFFFFFCC?EF@B@BFFCFFFFA>FD==@=2:>>:EB8=94=@<D@E;;CC339<9@@;9>;@@FBA?<0>F0,)4245>?F>BF9>:>:?BB?66013-
@M04999:289:000000000-L3R54:1:1101:26497:4639 2:N:0:402
GGACTACTGGGGTATCTAATCCTGTTTGTTCCCCCCGCTTTCGCACCTCAGCGTCAGTATCTGTCAAGAAGGCCGCCTTCGCCACCGGTGTTCTTCCCCATCTCTACGCATTTCTCCGCTACACGTGTAATTCTACCTTCCTCTACACTACTCCCGATAACCAGCTTTATGTGCAATTCCCCGATTGTGCCCGGGGCGGTCTCACCCAACTTAATTATCTGCCGACATGCCCTCTCTTCCCAGTCATTCAGATTAACACTCGCTCCCTCTGTCTTATCGCGCCGCCTGGCACGCGGTTATC
+
A-,8,6<,CE8:+6;,EF,<6,,-6=EE,C@@CF+@@C8,@E,@,+6,C,,,@,CFGG9,,CC@F,<9@EA896@@FCCF7:,,?F7+>+B?9,CF9,9B<??FFF9D7F++5,,9,4:++44::,A,,5,9A;,7EC88DFFFADG,,=,,@,,+@CEEFFCC,5,@,7,,3,+,?+++400***@,,<,49*1/:/)18.+3@)))(((/.*9*.1*)167((((-5:2<((2(.).04<)(,.)-5).))-664)(.31704(,(4()-))).))(-(((((--,(.(.3((3-(,))
@M04999:289:000000000-L3R54:1:1101:26172:4707 2:N:0:402
GACTACTCGGGTATCTAATCCTGTTCGCTCCCCACGCTTTCGTCCCTCAGCGTCAATCGGTATTTAGTAACCTGCCTTCGCAATCGGGGTTCTGTGTAATATCTATGCATTTCACCGCTACACTACACATTCCAGCTACTTCAATACTATTCAAGATTAACAGTATCAACGGCAGTTCTACAGTTAAGCTGCAGGTTTTCACCGCTGACTTATCAACCCGCCTACGGACCCTTTAAACCCAATAAATCCGGATAACGCTCGCATCCTCCGTATTACCGCGGCTGCTGGCACGGAGTTAGCC
+
BCBCCFFFGGGFGGGGGGGGGGGGGGGGGGGGGGGGGGGGGGGGG@EGGGGGGGEGEFGGGGGGGGGGGGGGGGGGGGGGCEGEGGGGGGGGGGGGGGGGFGGGGGFGGGGGGGGGGGGEEGGGGGGGGGGFDGGGGGGDCGGGGGGGGGGGGGGGFGGGGGGGGGGGFGG@68DGFGFGGGGFGGGGFFEGGGGGFGGGFFFBEFE5@A;CCFFFFFEAEFFDF?=DB=DFFFFFFF;>?DFFFFEC;;>;6?AFFFFF;FFFF>>A<F?<?24>F?FF09>FFF24((4:((447><98
@M04999:289:000000000-L3R54:1:1101:11653:4736 2:N:0:402
AGTCGGACTACAGGGGTATCTAATCCTGTTCGCTCCCCACGCTTTCGTCCATCAGCGTCAATCGGTATTTAGTAACCTGCCTTCGCAAACGGGGTTCTGTGTAATATCTATGCATTTCACCGCTACACTACACATTCCAGCTACTTCAATACTATTCAAGATTAACAGTATCAACGGCAGTTCTACAGTTAAGCTGCAGGTTTTCACCGCTGACTTATCAACCCGCCTACGGACCCTTTAAACCCAATAAATCCGGATAACGCTCGCATCCTCCGTATTACCGCGGCTGCTGGCACGGAGG
+
CCCCCDGGEGGFFGGGGGGGGAEEGGGCFGFDGGGEFEGGGGFGGGFEGGEFGGGGGGGCEEFGGFFCDEFGFGGGGGD<AEAFFGGG=DCFCCFFGG?F<@FABF;FEGGFCF9FEEFGGGGFGGFGGGGGGFFEGGGGGGGGCFFFEFGGGG8=EGGG8EDGGDGGEFAFGFGGFGEGGGGFGGGGFFGGGGGGGGGGAFFFFFFFDFFBBF>FF+8EF=BA@B=@DB?DF>F@;;;C?><@1;?1@36?5@;B10,7@B>:?B90,7(.8:>:B0(64613601,3?>40(3.(,-(,
@M04999:289:000000000-L3R54:1:1101:16961:4740 2:N:0:402
GCTGACTACTCGGGTATCTAATCCTGTTCGCTACCCATGCTTTCGAACCTCAGCGTCAGTTACAGACCAGAGAGCCGCCTTCGCCACTGGTGTTCTTCCATATATCTACGCATTCCACCGCTACACATGGAGTTCCACTCTCCTCTTCTGCACTCAAGAAAAACAGTTTCAGCTGCACTTCCCCGGTTAAGCCGAGGGCTTTCACAGCTGACTTGTTCTCCCGCCTGCGTTCGCTTTACGCCCAATAAATCCGGACAACGCTTGCCACCTACGTATTACCGCGGCTGCTTGCACGTAGTT
+
<BCCCGGGGGGGGGGGGGGGGFGGGGGGGGGGGGGGGFGGGGGGGGGGGGGGGGGGGGGGGGGGDGGGGGGGFGGGGGGGGGGGGGGGGGGGFGFFGGFGGGGGGGGGGGGGGGGGGGGGGGGGGGGGGFGGGGGGGGGGGGFCFFGGGGGGGGGGGGGGGGGGGGGGGGGGGGGGFGFGGGFGGEGGGGGGGGGG7DD>FFFFFFFF=4@BFFFFFFF<AB@FFF(-2;<D@9;;;CEEF>B@FDE<9?CF9>:>FB69>31:62<?FFB?33<)46)429F0669B)),43>?F0((.
@M04999:289:000000000-L3R54:1:1101:22748:4821 2:N:0:402
GACTACTGGGGTATCTAATCCTGTTTGCTCCCCACGCTTTCGCATCTCAGCGTCAGTATCTGTCCAGAAGGCCGCCTTCGCCACCGGTATTCCTCCACATCTCTACGCATTTCACCGCTACACGTGGAATTCTACCTTCCTCTACAATACTCCAGATAACCAGTTTTAAGTGCAATTCCCAGGTTGAGCCCGGGGCTTTCACACCTAACTTAATTATCCGCCTACATGCCCTTTACGCCCAGTCATTCCGATTAACGCTCGCACCCTCCGTATTACCGCGGCTGCTGGCAAGGAGTTAGCC
+
CCCCCGGGGGGGGGGGGGGGGGGGGGGGGGGGGGGGGGGGGGGGFGGGGGGGGGGGGGGGGGGGGGGGGGGGGGGGGGFGGGGGFGGGGGGGGGGGGGGGGFGGGGGGGGGGGGGGGGGGGGGGGGGGGFGGGGGGGCGGGGFFGAEGFGGGGFGCG9FGFGG8DDFGGGGGGGGGFGDFGGGGGGGGGGGGGECDGGGGF@AFEFFFFFFFFFCF?FFFF?9@FFFFFFFF=E9<?DFED;4;A<ECEFF;21CC?(((46>>34(-891814>F<3>B>>(31,421()((,.(154>7
@M04999:289:000000000-L3R54:1:1101:11631:4828 2:N:0:402
GACTACTGGGGTATCTAATCCTGTTCGCTCCCCACGCTTTCGTCCATCAGCGTCAATCGGTATTTAGTAACCTGCCTTCGCAATCGGGGTTCTGTGTAATATCTATGCATTTCACCGCTACACTACACATTCCAGCTACTTCAATACTATTCAAGATTAACAGTATCAACGGCAGTTCTACAGTTAAGCTGCAGGTTTTCACCGCTGACTTATCAACCCGCCTACGGACCCTTTAAACCCAATAAATCCGGATAACGCTCGCATCCTCCGTATTACCGCGGCTGCTGGCACGGAGTTAGCC
+
CCCCCGGGGGGGGGGGGGGGGGGGGGGGGGGGGGGGGGFGGGGGGGGGGGGGGGGGGGGGGGGGGGGGGGGGGGGGGGGGGGGGGGGGGGGGGGFGGGGCGGGGGGGGGGGGGGGGGGGGGGGGGGGGGGGGGGGGGGGFGGGGGGGGFGGGGGGGGGGGGGGGGGGGGGGGGGGGFGFGGGGGGGGGGGGGGGGGGGGGFFFEFFFFFFFFFFFFF9AFFF4>FF=@==>DDFFFFEFFD(34=EC73;;FFD<8@@<;@9><>(48BFFFFF<<2:0>3>>>6::::BBFFBFB3<:<3
@M04999:289:000000000-L3R54:1:1101:15869:4859 2:N:0:402
GACTACAGGGGTATCTAATCCTGTTTGCTCCCCACGCTTTCGCATCTCAGCGTCAGTATCTGTCCAGAAGGCCGCCTTCGCCACCGGTATTCCTCCACATCTCTACGCATTTCACCGCTACACGTGGAATTCTACCTTCCTCTACAATACTCCAGATAACCAGTTTTAAGTGCAATTCCCAGGTTGAGCCCGGGGCTTTCACACCTAACTTAATTATCCGCCCACATGCCCTTTACGCCCAGTCATTCCGATTAACGCTCGCACCCTCCGTATCACCGCGGCTGCTGGCCCGGAGCTAGCC
+
9CCCCGFAF@:@;CFFGFFGG<EFE,CFFFGGGCGEGE:<FCGG:F<FGFGG:FGE<<<F<C<FGGC9<66EFGGGG:FBFGGGGGC@+9<FGGGG8FF,E?FEFG?FE:7EFFGGCGFEGFGEFD7:=ADFDDGD9@EGAEEGDFFCAECGFGD=99AFGGDA;+@EDFEFGGDG?GFGGG6<9:<EGGGCE81?DF?GCFFFF6AADE<:6:9F?FF@FD(-6>3;:>D;3/7CD6>>(3.77)1<?@121;37;BFFFFFFF?0:?2:B1(5<?07>(4(3:7303(4;6>0(.3>>:
@M04999:289:000000000-L3R54:1:1101:20774:4882 2:N:0:402
AGACTACTCGGGTATCTAATCCTGTTCGCTCCCCACGCTTTCGTCCATCAGCGTCAATCGGTATTTAGTAACCTGCCTTCGCAATCGGGGTTCTGTGTAATATCTATGCATTTCACCGCTACACTACACATTCCAGCTACTTCAATACTATTCAAGATTAACAGTATCAACGGCAGTTCTACAGTTAAGCTGCAGGTTTTCACCGCTGACTTATCAACCCGCCTACGGACCCTTTAAACCCAATAAATCCGGATAACGCTCGCATCCTCCGTATTACCGCGGCTGCTGGCACGGAGTTAGC
+
CCCCCGGFGGGGGGGGGGGGGGGGGGGGGGGGGGGGGGGGGGGGGGGGGGGGGGGGGGGGGGGGGGGGGGGGGGGGGGGGGGGGGGGGGGGGGGGGGGGGGGGGGGGGGGGGGGGGGGGGGGGGGGGGGGGGGGGGGGGGGGGGGGGGGGGGGGGGGGGGGGGGGGGGGGGGGGGGFGFGGGGGGGGGGGGGGGGGFFGGFFFFFFEEFFFFEFFFFFFFFFFFFFF@DBBDFDFFFFFFFFFFFFFFFFFF<?FFFF;;<>>F?;F?>:BFFFFFFF?FF>6>>:2>?B1>?BBFF0>9)
@M04999:289:000000000-L3R54:1:1101:8826:4946 2:N:0:402
GGACTACCCGGGTATCTAATCCTGTTCGCTCCCCACGCTTTCGTCCATCAGCGTCAATCGGTATTTAGTAACCTGCCTTCGCAATCGGGGTTCTGTGTAATATCTATGCATTTCACCGCTACACTACACATTCCAGCTACTTCAATACTATTCAAGATTAACAGTATCAACGGCAGTTCTACAGTTAAGCTGCAGGTTTTCACCGCTGACTTATCAACCCGCCTACGGACCCTTTAAACCCAATAAATCCGGATAACGCTCGCATCCTCCGTATTACCGCGGCTGCTGGCACGGAGTTAGC
+
CCCCCGGGGGGGGGGGGGGGGGGGGGGGGGGGGGGGGGGGGGGGGGGGGGGGGGGGGGGGGGGGGGGGGGGGGGGGGGGGGGGGGGGGGGGGGGGGGGGGGGGGGGGGGGGGGGGGGGGGGGGGGGGGGGGGGGGGGGGGGGGGGGGGGGGEGGGGGGGGGGGGGGGGGGGGGGGGFGFGGGGGGGGGGGGGGGGGGGGGFFFFEFEFFF=EFFFFFFFFFFBFFFF@F@FFDF;EFFFFFFFFFACEF=@9;<DEEF@B6>6>:>73ABF:?FF<>>FFF>B9><?F:<??BBB>??FF4
@M04999:289:000000000-L3R54:1:1101:12601:4959 2:N:0:402
CTGGGACTACCGGGGTATCTAATCCTGTTTGCTCCCCACGCTTTCGCATCACAGCGTCAGTATCTGTCCAGAAGGCCGCCTTCGCCACCGGTATTCCTCCACATCTCTACGCATTTCACCGCTACACGTGGAATTCTACCTTCCTCTACAATACTCCAGATAACCAGTTTTAAGTGCAATTCCCAGGTTGAGCCCGGGGCTTTCACACCTAACTTAATTATCCGCCTACATGCCCTTTACGCCCAGTCATTCCGATTAACGCTCGCATCCTCCGTATTACCGCGGCTGCTGGCACGGAGTT
+
CCCCCGGGGGGGGGGGGGGGGGGGGGGGGGGGGGGGGGGGGGGGGGGGGGGGGGGGFGGGGGGGGGGGGGGGGGGGGGGGGGGGGGGGGGGGGGGGGGGGGGGGGGGGGGGGGGGGGGGGGGGGGGGGGGGGFFFGGGGGGGGGGGGGGGGGGGFFGGGGGGGGGGGGGGFGGGGGFGFGGFGGGGGGGGGGGGGGGGGG>FFFFFFFF=EFFFFFFFFCFEFDFFFFFFFCEFFEF@CA?D@>DFEF@)9<<?BB?BBABFF:0(4:>>2A7>6??FAD>BFB>B19108>?F??(-7?0
@M04999:289:000000000-L3R54:1:1101:4540:4960 2:N:0:402
GTGCTGACTACTCGGGTATCTAATCCTGTTTGCTCCCCACGCTTTCGCATCTCAGCGTCAGTATCTGTCCAGAAGGCCGCCTTCGCCACCGGTATTCCTCCACATCTCTACGCATTTCACCGCTACACGTGGAATTCTACCTTCCTCTACAATACTCCAGATAACCAGTTTTAAGTGCAATTCCCAGGTTGAGCCCGGGGCTTTCACACCTAACTTAATTATCCGCCTACATGCACTTTACGCCCAGTCATTCCGATTAACGCTCGCACCCTCCGTATTACCGCGGCTGCTGTCACGGAGT
+
CCCCCFFCGGGGGGGGFGGG9FFGGGFFGGGGGGGFGGGGGGGEFGGGGGGGGGGGGGGGGGGGGGGFEEFGCG8<F,@FGGGGC>FGGGGGGGCEAFAFGFFGGGGGGGFGGGGFGGGGGDFGGGGFG=AFGGFGGGGGGGGGGGGGGGGGGFGGGGCFGGFGGGGGFDDFGGDFFGFGGFG8DCDGGGGGGGCCCGGGBFFFFFFFB2>EFFFFEC8C65?E@FFD@DEFEF)77@EF3026(384))6)7CF<;F??96(4:9>>(4(4:?B?(8:>AD69>(-(,287)56<3(---
@M04999:289:000000000-L3R54:1:1101:7817:4968 2:N:0:402
TGACTACTGGGGTATCTAATCCTGTTTGCTCCCCACGCTTTCGCATCTCAGCGTCAGTATCTGTCCAGAAGGCCGCCTTCGCCACCGGTATTCCTCCACATCTCTACGCACTTCACCGCTACACGTGGAATTCTACCTTCCTCTACAATACTCCAGATAACCAGTTTTAAGTGCAATTCCCAGGTTGAGCCCGGGGCCTTCACACCTAACTTAATTATCCGCCTACATGTCCTTTACGCCCAGTCATTCCGCTTAACGCTCGCACCCTCCGTATTACCGCGGCTGCTGGCACGGAGTTATC
+
CCCCCAFGFFGGGGGGGGFGFFGGF9FEGGG<DFGEDG@@FAEEGCFCFFCGCFGDFFGGFDFGGGFGCEFDFGEFEG@EFGCFEEEGC:BFF?FGGGGG<FFGGGGGGGGGGCGGGEGGEGFGG=FB:,EE?DGGGFG??CFGDA=DAF?CF88DC8DEG8DEDFGF,AD=EGGFFDD26=D7DE88DE@F6+99CDGGFFFFFDFFE=C?E6C+8B8@)82>5@B*1*9/99)))(65((,5<<?6.5;(,28C<<9129>9>B11<?;:(3()).4>((-(-48,((()1(-3,46)-
@M04999:289:000000000-L3R54:1:1101:5162:4968 2:N:0:402
TGGGACTACAGGGGTATCTAATCCTGTTCGCTACCCATGCTTTCGAGCCTCAGCGTCAGTAACAGACCAGAGAGCCGCCTTCGCCACTGGTGTCCTTCCATATATCTACGCATTTCACCGCTACACATGGAGTTCCACTCTCCTCTTCTGCACTCAAGTCTCTCAGTTTCCGATGCTCTTCCTCAGTTAAGCTGAGGGCTTTCACATTCAGACTTAAAAGACCGCCTGCGCTCCCTTTACGCCCAATAAATCCGGACAACGCTTGCCACCTACGTATTACGCCGGCTGCTGGCACGTAGTT
+
CCCCCGGGGGGGGGGGGGGGGGGGGGGGGGGGGGGGGGGGGGGGGGGGGGGGGGGGGGGGGGGGGGGGGGGGGGCGGGGEGGGGGGGGGFGGGGGGGGGGGGGGGGGGGGGGGGGGGGGGGGGGGGGGGGGGGGGGGGGGGGGGGGFGGGGGGGGGGGGGGGGGGGGGGGGGCGGGFFFGGGGGGGGGCGGGGGGFFGG6AFFFFFFFFCE55AFFFFFEFD:>AFAF2>@@9@BDEFCF9<>B?7;@F<3)4:97;;?FF>FF?BBBFB::>6,)-5<<((,34006?>B7?FF:<??:4
@M04999:289:000000000-L3R54:1:1101:8929:4982 2:N:0:402
TGATGACTACTGGGGTATCTAATCCTGTTTGCTCCCCACGCTTTCGCATCTCAGCGTCAGTATCTGTCCAGAAGGCCGCCTTCGCCACCGGTATTCCTCCACATCTCTACGCATTTCACCGCTACACGTGGAATTCTACCTTCCTCTACAATACTCCAGATAACCAGTTTTAAGTGCAATTCCCAGGTTGAGCCCGGGGCTTTCACACCTAACTTAATTATCCGCCTACATGCCCTTTACGCCCAGTCATTCCGATTAACGCTCGCACCCTCCGTATTACCGCGGCTGCTGGCACGGAGTT
+
CCCCCGGGGGGGGGGGGGGGGGGGGGGGGGGGGGGGGGGEGGGGGGGGGGGGGGGGGGGGGGGGGGGGGGGGGGGGGGGGGGGGGGGGGGGGGGGGGGGGGGGGGGGGGGGGGGGGGGGGDGGGGGGGGGGGGGGGGEGGGGGGGGGGGGGFGGGFGGGGGGGGFGGGGGGGGGGFFGFGGGFFGGGGFGGGGGECGGDGAFFFFFFFFFEFFFFFEFCC67CDBFFFFFFFEEFFFFFFFFF>;?6<4?CCCEDF0<EE<>FB;BFFFFB:BF?BF?DFAFFFB;09BD:::<BF39>F(
@M04999:289:000000000-L3R54:1:1101:20321:4983 2:N:0:402
GGGGTGACTACACGGGTATCTAATCCTGTTTGCTCCCCACGCTTTCGCATCTCAGCGTCAGTATCTGTCCAGAAGGCCGCCTTCGCCACCGGTATTCCTCCACATCTCTACGCATTTCACCGCTACACGTGGAATGCTACCTTCCTCTACAATACTCCAGATAACCAGTTTTAAGTGCAATTTCCCGGTTGAGCCCGGGGCGTTCACACCTAACTTAATTATCCGCCTACATGCCCTTTACGCCCAGTCATTCCGATTAACGCTCGCACCCTCCGTATTACCGCGGCTGCTGGCACGGAGT
+
CCCCCGGGGGGGGGGGFFGGGGGGGGGGGGGGGGGGGGGGG7BEFGGGEEC<EGGGG7CFGGGGGGGGGGGGGGGGGGGGGGGGGGGGGGGGGGGGGGGGGGGGGGGGGGGG@@CFCGGGGGGGGGGGGGFGGGGGGGGGGGGGGGGGGGGGGGGFGFGGGGGGGFGGGGGGC@FCFGFGGGFFFGGGGGGGFFGCDGDD4):?AFFF@@@EFFFFFFFEFCCEFFFFFFFFE;@F@FDF<?B>BB?:BFFDFFF:1(3<<?F6?FFFFFB:::B<<:>A54:09999>F:7>:0)(((4-
@M04999:289:000000000-L3R54:1:1101:21624:4992 2:N:0:402
GGGACTACGCGGGTATCTAATCCGGTTTGCTCCCCACGCTTTCGCATCTAGGCGTCAGTATCTGTCAAGAAGGCCGCCTTCGCAACCGGTATTCCTCGACATCTCTACGCATTTCACCGCTACACGTGGAATTCTATCTCCCTCTACAATACTCCAGATCACAGGTTCTAAGGGAGTTTCCCAGGTGAAGCCCGGGGCTTTCACACCGACCTTAGTTACCCCCCAACAGGGCTTTTCCGCCCGTTAATCCGGATTAAGCTACGCCCCCCCCGATTAACCCCGGCTGCTGGACGGGAGTAGC
+
-8,,,,,C,8FG7++,6,C,,C,++@F,,CCCEG:,66+BF,,6,B,6,,,,,686B,,,<,,,6C6,,,:C,A<+@4F,,:@,74,@:8+D,5@?F+C4++5,9,4,+++8F,,,C<+63+3,33,A+@,C,@3,,,,3@6,,,,2@,3,2,,1,,35,@,,,,=E,,@AE,,***4+B+**4*>,,,,57EGED))CF641@+;))4((.);*:)@+.)(-((((((((-(82)))(887(((((6)6((4((5)--)),--(-94(4((((-(-:)((,((((()5(((-,(((,()-
@M04999:289:000000000-L3R54:1:1101:26932:5014 2:N:0:402
ATGGACTACTCGGGTATCTAATCCTGTTTGCTCCCCACGCTTTCGCATCTCAGCGTCAGTATCTGTCCAGAAGGCCGCCTTCGCCACCGGTATTCCTCCACATCTCTACGCATTTCACCGCTACACGTGGAATTCTACCTTCCTCTACAATACTCCAGATAACCAGTTTTAAGTGCAATTCCCAGGTTGAGCCCGGGGCTTTCACACCTAACTTAATTATCCGCCTACATGCCCTTTACGCCCAGTCATTCCGATTAACGCTCGCACCCTCCGTATTACCCCGGCTGCTGGCACGTAGTT
+
@CCCCGGGGGGGGGGGGGGGGGGGGGGGGGGGGGGGGGGGGGGGGGGFGGGGGGG7EGGGGGGGGGFGGGGGG,FGGGGGGGGGGGGFCFFCFGFGGGGCEGGGGGCGGGGGGGGGGGGGGGDGGG@EGGGGGGGGACDF8EGGGGGGGGGGGGGGGGGFGCFFGGGGGGGGGDFFF?D8F=?FGGGGGGGF7CE*;CGGFFFFFFFFFFEFFFFFEFFEF?>>DFFFEFFFE@EFEFF>?>>DFE<<EFFFF?F<;6>8>B<06,79B:(291237>9A((419;9B?BFB1<B(,4-6
@M04999:289:000000000-L3R54:1:1101:14800:5015 2:N:0:402
ATGGACTACACGTGTATCTAATCCTGTTCGCTCCCCACGCTTTCGAACCTCAGCGTCAGTTACAGACCAGAGAGTCGCCTTCGTCACTGGTGTTCTTCCATATATCTACGTATTCCACCGCTACTCATGGAGTTCCACTCTCCTCTTCTGCACTCAAGAAAAACAGTTTAAGCTGCACTTCGCCGGTTAAGCCGAGGTCCTTCACAGCTCACTAGTTCTCCCGCCTGCGTTCGCTGTACGCCCAATAAATCCGGACAACGCGTACCCACTACGTTCGACCGGCGCCCCTGCCACGTAGGT
+
66,,,;,,C,;F<<E8CEC,6<F<,<FED,CGACF,,++@FC,,BCEE:FEFE8@8B@FFF<E<9E<FF,CC,B:EFE@E7B,,,,4B,A,6,,,C5EFG9,,ABEFFF,4,,A,,CDECEGG>:A,9AE,,,9>=,,9>4D8@?DFA;DCFG,@,,6,6@8DEGGCC=,@=ADFF5++6=++163@+:,3EF5;*0*3*0<+9*++*).:A*1;1AF678B22((8>2527@>((/11),9927()/96).(.(((.46((-((-.),4??0((((.(-(((((-(((,((.),((((.
@M04999:289:000000000-L3R54:1:1101:22414:5046 2:N:0:402
ATGACTACTAGGGTATCTAATCCTGTTTGCTCCCCACGCTTTCGCATCTCAGCGTCAGTACCTGTCCAGAAGGCCGCCTTCGCCACCGGTATTCCTCCACATCTCTACGCATTTCACCGCTACACGTGGAATTCTACCTTCCTCTACAATACTCCAGATAACCAGTTTTAAGTGCAATTCCCAGGTTGAGCCCGGGGCTTTCACACCTAACTTAATTATCCGCCTACATGCCCTTTACGCCCAGTCATTCCGATTAACGCTCGCACCCTCCGTATTACCGCGGCTGCTGGCACGGAGTT
+
CCCCCGGGGGGGGGGGGGGGGGGGGGGGGGGGGGGGGGGGGGGGGFFGFGGGGGGGGGGGGGGGGGGGGGGGGGGGGGGGGGGGFGGGGGGGGGGGGGGGGGGGGGGGGGGGGGGGGGGGGGGGGGGGGGGGGGGGGGGGGGGGGGGGGGGGGGGGGGGGGGGGGGGFFGGGGGGGFGFGFGGGDGGFGGGGGGGGGGGFAFFFFFFFEFFFEFFFEFFEFFFFFFFFC?=EFFFFFFFFFF?FFEFCFF?E7;<DEE<9;19((43:?6?FBB0>BBA?>>299>F>:(14):>BB??
@M04999:289:000000000-L3R54:1:1101:14861:5055 2:N:0:402
GGCGACTACCGGGGTATCTAATCCTGTTCGCTCCCCACGCTTTCGTCCATCAGCGTCAATCGGTATTTAGTAACCTGCCTTCGCAATCGGGGTTCTGTGTAATATCTATGCATTTCACCGCTACACTACACATTCCAGCTACTTCAATACTATTCAAGATTAACAGTATCAACGGCAGTTCTACAGTTAAGCTGCAGGTTTTCACCGCTGACTTATCAACCCGCCTACAGACCCTTTAAACCCACTAAATCCGGATAACGCTCGCATCACACGTATTACCGCGGCTGCTGGCTCGGAGCT
+
-6,ACFGFGGE+66@BFFCFGGG<EFC,EFEDFFFGGEBC,,6CFG,@C<FAFE@FG7@FGGDB@DF9EFFCGGFF<DGDFFGG=74<FCC:F+EEFGA9:AFF9F4<9,,ECE5@@FFGGCGEF<EFGAED,ED,E=DFGGFEDFGGFFA==ECA>D=6,@A=;DFEDFGEDCDG?63;9EC,@8E:;:,2AFFFFCFFF9FAE9*4>92=49CFFF>@?DB>=((7B;C??733;>5C.;;;(644;<)6,.6(6<7(7:?999(-)))(-(452944:B(3>F9?0,8((44,(((.
@M04999:289:000000000-L3R54:1:1101:21881:5065 2:N:0:402
TGACTACCCGGGTATCTAATCCTGTTCGCTCCCCACGCTTTCGTCCATCAGCGTCAATCGGTATTTAGTAACCTGCCTTCGCAATCGGGGTTCTGTGTAATATCTATGCATTTCACCGCTACACTACACATTCCAGCTACTTCAATACTATTCAAGATTAACAGTATCAACGGCAGTTCTACAGTTAAGCTGCAGGTTTTCACCGCTGACTTATCAACCCGCCTACGGACCCTTTAAACCCAATAAATCCGGATAACGCTCGCATCCTCCGTATTACCGCGGCTGCTGGCACGGAGTTAGC
+
@CCCCGGGGGGGGGGGGGGGGGGGGGGGGGGGGGGGGGGDGGGGGGGGGGGGGGGGGGGGGGGGGGGGGGGGGGGGGGGGGGGGGGGGGGFGGGGGGGGGGGGGFFGGGGGGGGGGGGGGGGGGGGGGGGGFFFGGGGGGGGGGGGGGGGFGFGGGGGGGGGGGGGGGFGGGGGGGFGFGGGGGGGGGGGGGGGGGCFFGFFFFFFDFFFFCFFFFEFFA?AFDFFFFFBFF@FECFF<F?DFFFFF<CFFFF@DEFDF?F>69<1:<A?6:?2:DFFFFF>>FF??>??:?F1>>12<..
@M04999:289:000000000-L3R54:1:1101:24992:5133 2:N:0:402
CATATGACTACCGGGGTATCTAATCCTGTTCGCTCCCCACGCTTTCGTCCATCAGCGTCAATCGGTATTTAGTAACCTGCCTTCGCAATCGGGGTTCTGTGTAATATCTATGCATTTCACCGCTACACTACACATTCCAGCTACTTCAATACTATTCAAGATTAACAGTATCAACGGCAGTTCTACAGTTAAGCTGCAGGTTTTCACCGCTGACTTATCAACCCGCCTACGGACCCTTTAAACCCAATAAATCCGGATAACGCTCGCATCCTCCGTATTACCGCGGCTGCTGGCACGGAGT
+
CCCCCGGGGGGGGGGGGGGGGGGGGGGGGGGGGGGGGGGGGGGGGGGGGGGGGGGGGGGGGGGGGGGGGGGGGGGGGGGGGGGGGGGGGGGGGGGGGGGGGGGFGGGGGGGGGGGGGGGGGGGGGGGGGGGGGGGGGGGGGGGGGGGGGGGGGGGGGGGGGGGGGGFGGGGGGGGGFDFGGGGGGGGGGGGGGGGGGGGGCFFFFFFFABFFFFFFFFFFFFF>@FFFDFD@FFFFF@;6?EFFFFFFFFFFF@>177?DFFFFF;>BFFF?D09:0<BFF9(3;>02(4?:??:BF;FB3
@M04999:289:000000000-L3R54:1:1101:6040:5134 2:N:0:402
TGACTACCCGGGTATCTAATCCTGTTCGCTACCCATGCTTTCGAGCCTCAGCGTCAGTAACAGACCAGAGAGCCGCCTTCGCCACTGGTGTTCTTCCATATATCTACGCATTTCACCGCTACACATGGAGTTCCACTCTCCTCTTCTGCACTCAAGTCTCTCAGTTTCCGATGCTCTTCCTCAGTTAAGCTGAGGGCTTTCACATTCAGACTTAAAAGACCGCCTGCGCTCCCTTTACGCCCAATAAATCCGGACAACGCTTGCCACCTACGTATTACCGCGGCTGCTGGCACGTAGTT
+
CCCCCGGGGGGGGGGGGGGGGGGGGGGGGGGGGGGGGGGGGGGGGGGGGGGGGGGGGGGGGGGGGGGGGGGGGGGGGGGGGGGGGGGGGGGGGGGGGGGGGGGGGGGGGGGGGGGGGGGGGGGGGGGGGGGGGGGGGGGGGGGGGGGGGGGGGGGGGGGGGGGGGGGGGGGGGGGGFGFGGGGGGGGGGGGGGGGGGGGGFFFFFFFFFFFFEFFFFFFFFFBFFFFFFFFFFFEB=EFEF9D8;;E;EFFF@DFBF?96:<FFFFF?F?BBBFFFFFF?FFFFFFF???BBFFFF:2<
@M04999:289:000000000-L3R54:1:1101:5083:5152 2:N:0:402
GACTACAGGGGTATCTAATCCTGTTCGCTCCCCACGCTTTCGTCCATCAGCGTCAATCGGTATTTAGTAACCTGCCTTCGCAATCGGGGTTCTGTGTAATATCTATGCATTTCACCGCTACACTACACATTCCAGCTACTTCAATACTATTCAAGATTAACAGTATCAACGGCAGTTCTACAGTTAAGCTGCAGGTTTTCACCGCTGACTTATCAACCCGCCTACGGACCCTTTAAACCCAATAAATCCGGATAACGCTCGCATCCTCCGTATTACCGCGGCTGCTGGCACGGAGTTAGCC
+
CCCCCGGGGGGGGGGGGGGGGGGGGGGGGGGGGGGGGGGGGGGGGGGGGGGGGGGGGGGGGGGGGGGGGGFGGGGGGGGGGGEGGGGCGGGGGGGGGGGGGGGGGGGFGGGGGGGGGGGGGGGGGGGGGGGGGGGGGGGGGGGGGGGGGGGGGDFGGGGGGGGGGGGGGGGGGGGGFCFGGG?FFGGDFGGGFGFFGGGGFFFFFFB?CFEEFFFFFF*):AAAFF>F>BFFD;CE>E@5<=;3A4<C;96<?@EEF>;1>9>FF7BB71860:AFBF>017>9?BB2?FBFF>(3:A>23
@M04999:289:000000000-L3R54:1:1101:12145:5170 2:N:0:402
AGACTACCAGGGTATCTAATCCTGTTTGCTACCCACGCTTTCGAGCATGAACGTCAGTGTTATCCCAGGAGGCTGCCTTCGCCATCGGTATTCCTCCACATCTCTACGCATTTCACTGCTACACGTGGAATTCTACCTCCCTCTGACACACTCTAGTTAGACAGTTTCAAATGCACGTCCCAAGTTGAGCTCGGGGATTTCACATCTGACTTATCTAACCGTCTGCGCTCGCTTTACGCCCAGTAATTCCGATTAACGCTCGCACCCTACGTATTACCGCCGCTGCTGGCACGTAGTTAGC
+
CCCCCGGGGGGGGGGGGGGGGGFGGGGGGFFFGGGGGGGGGGGGGGGGGGGGFGDEEEFGFGGGGCGGGGGGGGGGGGFFFGGGGGGGEGFGGGFGGGGGGGGGGGGGGGGGFGGGGGGGGGGGGEGGGGGGGGGG9BGBEGGCGGGGGGGFGCGFGGGGGGGGGD8DFGFGGGGGFD5+=DDFAEFGGG,@EEGGCDGDFCFFFFFF@EEAEFFAEFFFFADB@CAA>FA@FD9EFF>E>(639?C<53;<@F;E9;2213(6:>6?7B6(5)4:>B<>(169>B):7((.337?8AFF9
@M04999:289:000000000-L3R54:1:1101:13239:5195 2:N:0:402
TAGACTACAGGGGTATCTAATCCTGTTTGCTCCCCACGCTTTCGCATCTCAGCGTCAGTATCTGTCCAGAAGGCCGCCTTCGCCACCGGTATTCCTCCACATCTCTACGCATTTCACCGCTACACGTGGAATTCTACCTTCCTCTACAGTACTCCAGATAACCAGTTTTAAGTGCAATTCCCAGGTTGAGCCCGGGGCTTTCACACCTAACTTAATTATCCGCCTACATGCCCTTTACGCCCAGTCATTCCGATTAACGCTCGCACCCTCCGTATTACCGCGTCTGCTGGCACGGAGTT
+
CCCCCGFGGGGGGGGGGGGGGGGGGGGGGGGGGGGGGGGGGGGGGGGGGGGGGGGGGGGGGGGGGGGGGGGGGGGGGGGGGGGGGGGGGGGGGGGGGGGGGGGGGGGGGGGGGGGGGGGGGGGGGGFGGFGGGGGFGGGGGGGGC8FFFGGGGGGGFDFGGGGGGGGFCFDGGGGGCFFGGGGGGGGFGGGGGGGDGC>FA>FFFFBFBEBCCFFFCFFFC@B>9=BEEEEFFF;EEF;:067@3<AEEE?E1;??9<@>6?F6,42::?:B<B?B)-6:BF-,,8))4(42?:>;1??
@M04999:289:000000000-L3R54:1:1101:21588:5230 2:N:0:402
GGGAGACTACCGGGTTATCTAATCCTGTTTGCCCCACACGCTTTCGCATCTCAGCGTCAGTATCTGTCCAGAAGGCCGCCTTCGCCACCGGTATTCCTCCACATCTCTACGCATTTCACCGCTACACGTGGAATTCTACCTTCCTCTACAATACTCCAGATAACCAGTTTTAAGTGCAATTCCCAGGTTGAGCCCGGGGTTTTCACACGTAACTTAATTATCCGCCTACATGCTCTTTACGCCCAGTCCTCCCGCTCAACGCTAGCCCCCTCCGTATTACCGCGGCTGGTGGCTCGGAGTT
+
88@C,,C,CCFECE+8CF,66,CC,,6C6EE9,;F,66C:FG:F<:FE@FCCCC668C,@CC6C966,:,CFC8,9=4++7,C4,,B69F7@4,:FD<EFDGGEF?,,CEFG+=+C<E;FC74@C,9:64@@9,,74,==,,6@D,3=E,E,=?==FG?FD,=E,+@@@,,7DF9C7+9?:C;E988FG?@9EC>CDG>**/:BCB@A07-7@F>FF8F84*06((/:3(75@3777)9:2?9>7(6))1)/1((((-87(33((,(.(4,419((.3)6230(46,((..(.(,(4(,4(
@M04999:289:000000000-L3R54:1:1101:9772:5236 2:N:0:402
TAGGGACTACCAGGGTATCTAATCCTGTTTGCTCCCCACGCTTTCGCATCTCAGCGTCAGTATCTGTCCAGAAGGCCGCCTTCGCCACCGGTATTCCTCCACATCTCTACGCATTTCACCGCTACACGTGGAATTCTACCTTCCTCTACAATACTCTAGTTAACCAGTTTTAAGTGCAATTCCTAGGTTGAGCCCAGGGCTTTCACACCTAACTTAATTATCCGCTTACATGCCCTTTACGCCCAGTCATTCCGATTAACGCTCGCACCCTCCGTATTACCGCGGCTGCTGGCACGGAGTT
+
CCCCCGGGGGGGGGGGGGGGGGGGGGGGGGGGGGGGGGGGGGGGGGGGGGGGGGGGGGGGGGGGGGGGGGGGGGGGGGGGGGGGGGGGGGGGGGGGGGGGGGGGGGGGGGGGGGGGGGGGGGGGGGGGGGGEGGGGGGGGGGGGGGGGGGGGGGGGGGGGGGGGGGGFDGGGGGGGFGFGFGCFGGGGGGGGG?FGFGGGFFFAFFFFFFFFFFFFFFFFFFFFFA9DFFFFEFF@BFFFFD2>>D@EFEFFFEFD<?EEFFF36>@@6::2<1((4:DAA:;>;B961:?FB7??0(383
@M04999:289:000000000-L3R54:1:1101:21986:5239 2:N:0:402
GACTACTGGGGTATCTAATCCTGTTCGCTCCCCACGCTTTCGTCCATCAGCGTCAATCGGTATTTAGTAACCTGCCTTCGCAATCGGGGTTCTGTGTAATATCTATGCATTTCACCGCTACACTACACATTCCAGCTACTTCAATACTATTCAAGATTAACAGTATCAACGGCAGTTCTACAGTTAAGCTGCAGGTTTTCACCGCTGACTTATCAACCCGCCTACGGACCCTTTAAACCCAATAAATCCGGATAACGCTCGCATCCTCCGTATTACCGCGGCTGCTGGCCAGGAGTTAGCC
+
CCCCCGGGGGGGGGGGGGGGGGGGGGGGGGGGGGGGGGGGGGGGGGGGGGGGGGGGGGGGGGGGGGGGGGGGGGGGGGGGGGGGGGGGGGGGGGGGGGFGGGGGGGGGGGGGGGGGGGGGGGGGGGGGGGGGGGGGGGGGGGGGGGGGGGGGGFGGGGGGGGGGGGGGDFGGGGGGFGFGGGGGGGGGGGGGGGGGFDGGFFFFFFFFFFFEEFFFFAABBF=@DFFFF>@DBBFCFFFFFDDFEEF<@>>FFFFFFF<D@BFFFFFFFFBFF?<AA?FF03,4(4822((-8(4?:6<F:
@M04999:289:000000000-L3R54:1:1101:16585:5243 2:N:0:402
GGACTACTCGGGTATCTAATCCTGTTCGCTCCCCACGCTTTCGTCCATCAGCGTCAATCGGTATTTAGTAACCTGCCTTCGCAATCGGGGTTCTGTGTAATATCTATGCATTTCACCGCTACACTACACATTCCAGCTACTTCAATACTATTCAAGATTAACAGTATCAACGGCAGTTCTACAGTTAAGCTGCAGGTTTTCACCGCTGACTTATCAACCCGCCTACGGACCCTTTAAACCCAATAAATCCGGATAACGCTCGCATCCTCCGTATTACCGCGGCTGCTGGCACGGAGTTAGC
+
CCCCCGGGGGGGGGGGGGGGGGGGGGGGGGGGGGGGGGGGGGGGGGGGGGGGGGGGGGGGGGGGGGGGGGGGGGGGGGGGGGGGGGGGGGGGGGGGGGGGFGGGGGGGGGGGGGGGGGGGGGGGGGGGGGGGGGGGGGGGGGGGGGGGGGGGGGGGCGFGGGGGGGGGGGGGGGGGFGFGGGGGGGGGGGGGGGGGGGGGFFFFFFFFFFFEEFFFFFFDFFFFFF=@F>BDFDBEFEFADFFFEFFEEE;9?;;EFFFFFF9BBFFB2?;2:?FFFFFFFF>BF?:?:40<?0268:AB4
@M04999:289:000000000-L3R54:1:1101:8904:5252 2:N:0:402
TGACTACCGGGGTATCTAATCCTGTTTGCTCCCCACGCTTTCGCATCTCAGCGTCAGTATCTGTCCAGAAGGCCGCCTTCGCCACCGGTATTCCTCCACATCTCTACGCATTTCACCGCTACACGTGGAATTCTACCTTCCTCTACAATACTCCAGATAACCAGTTTTAAGTGCAATTCCCAGGTTGAGCCCGGGGCTTTCACACCTAACTTAATTATCCGCCTACATGCCCTTTACGCCCAGTCATTCCGATTAACGCTCGCACCCCCCGTATTACCGCGCCTGCTGGCACGGAGTTAGC
+
CCCCCGGGGGGGGGGGGGGGGGGGGGGGGGGGGGGGGGGGGGGGG>FGGGGGGGGGGGGGGGFGGGGGGGGGGGGGGGGGGGGFFGGFFEGGGGGGGFFGFGGGGGGGGGGGGGGGGGGGGGGGGFEGGGGGGGGGGGGGFGGGGGGGGGGGGGGGFFGFGGGGEFGGGGGFGGGGFFFGGCGGGGGGGGGGGGGGGDFFFFFFFFFA;BFCFFAFFFFFBFFFF@FFFF8;3@@CE;<DFF6;=FCEFFFFD?BBFBBBB>>0;F((49B?(((446((-(,(-((532123(---14-.
@M04999:289:000000000-L3R54:1:1101:6007:5335 2:N:0:402
GACTACACGGGTATCTAATCTTGTTCGCTCCCCACGCTTTCGTCCATCAGCGTCAATCGGTATTTAGTAACCTGCCTTCGCAATCGGGGTTCTGTGTAATATCTATGCATTTCACCGCTACACTACACATTCCAGCTACTTCAATACTATTCAAGATTAACAGTATCAACGGCAGTTCTACAGTTAAGCTGCAGGTTTTCACCGCTGACTTATCAACCCGCCTACGGACCCTTTAAACCCAATAAATCCGGATAACGCTCGCATCCTCCGTATTACCGCGGCTGCTGGCACGGGGTTAGCC
+
CCCCCGGGGGGGGGGGGGGGGGGGGGGGGGGGGGGGGGGGGGGGGGGGGGGGGGGGGGGGGGGGGGGGGGGGGGGGGGGGGGGGGGGGGGGGGGGGGGGGGGGGGGGGGGGGGGGGGGGGGGGGGGGGGGGGGGGGGGGGGGGGGGGGGGGGGGGGGFGGGGGGGGGGGGGDGGGGFGFGGGGGGGGGGGGGGGGGGGGGFFFEFFFFFFFFFFFFFF5AFFFFFFFFF@FFFFCECFFFFFF8AEEF@FFDF@A3;;?@B>9FFFFDFFF<::4AF:BF9(4;6:7?F<<?6,7>>(2<7
@M04999:289:000000000-L3R54:1:1101:12523:5342 2:N:0:402
CAGACTACTCGGGTATCTAATCCTGTTCGCTCCCCACGCTTTCGTCCATCAGCGTCAATCGGTATTTAGTAACCTGCCTTCGCAATCGGGGTTCTGTGTAATATCTATGCATTTCACCGCTACACTACACATTCCAGCTACTTCAATACTATTCAAGATTAACAGTATCAACGGCAGTTCTACAGTTAAGCTGCAGGTTTTCACCGCTGACTTATCAACCCGCCTACGGACCCTTTAAACCCAATAAATCCGGATAACGCTCGCATCCTCCGTATTACCGCGGCTGCTGGCACGGAGTT
+
<CCCCCEEEFGGGGGGGGGGGGGGFDEFEGGGGGGDFGGE@FFGGEGCFE@EAFGGCFGGGGFFGEEEGGGGGFGGGGGGGGGGDEGGGGGGGFFCFFFFFFFGFAFGGGC9CF?EGGGGEEEGGGGGGGGGGGGGCFGGGFGFAEF8DFGGGGGDFFGGGGGGGGGGGGGGGECC>GDFFGGGGGCGGGGGGGGGGDFFFFFFAAEFFFFE@FFC?9A5@AFA4>=D6@BBFF25CCCADDFF1@3;CEEF6@@FFFF;<<FB>19:25:0-8?7<<A<B9>;0-0470:<B01(,-(
@M04999:289:000000000-L3R54:1:1101:15069:5342 2:N:0:402
CAAGACTACCCGGGTATCTAATCCTGTTCGCTACCCATGCTTTCGAACCTCAGCGTCAGTTACAGACCAGAGAGCCGCCTTCGCCACTGGTGTTCTTCCATATATCTACGCATTCCACCGCTACACATGGAGTTCCACTCTCCTCTTCTGCACTCAAGAAAAACAGTTTCAGCTGCACTTCCCCGGTTAAGCCGAGGGCTTTCACAGCTGACTTGTTCTCCCGCCTGCGTTCGCTTTACGCCCAATAAATCCGGACAACGCTTGCCACCTACGTATTACCGCGGCTGCTGGCACGTAGTT
+
CCCCCGGGGGGGGGGGGGGGGGGGGGGGGGGGGGGGGGGGGGGGGGGGGGGGGGGGGGGGGGGGGGGGGGGGGGGGGGGGGGGGFGGGGGGGGGGGGGGGGGGGGGGGGGGGGGGGGGGGGGGGGGGGGGGGGGGGGGGGGGGGGGGGGGGGGDGGGGGGGGGGGGGGGGGFGGGGFGFGGFCGGGGGGGGGGD>DDGGGFFFFFFFF=EFFEFFFFFFFFFFFFFF@@FFFFFF<FFFFFFFDDDEFFFFF;>BFFFBFFFB:?F>??BFFBBFD?B<>8666>6>BFFFBBF?<1?2<
@M04999:289:000000000-L3R54:1:1101:16435:5500 2:N:0:402
TTGGACTACCAGGGTATCTAATCCTGTTTGCTCCCCACGCTTTCGCATCTCAGCGTCAGTATCTGTCCAGAAGGCCGCCTTCGCCACCGGTATTCCCCCACATCTCTACGCATTTCACCGCTACACGTGGAATTCTACCTTCCTCTACAATACTCCAGATAACCAGTTTTAAGTGCAATTCCCAGGTTGAGCCCGGGGCTTTCACACCTAACTTAATTATCCGCCTACATGCCCTTTACGCCCAGTCATTCCGATTAACGCTCGCACCCTCCGTCTTACCGCGGCTGCTGGCACGGAGTG
+
CCCCCGGGGGGGGGGGGGGGGGGGGGGGGFGGGGGGGGGGGEFGGGGGGGGGGGGGGGGGGGFGFFGGGGGGGGGGGDGGDGGGGGGGGGGGGGGGGGGGGGGGGGGGGGGGGGGGGGGGGGGGGGGG?FEGGGGGGGGGGGGGGGGGGGGGGFGDFFDFGGFDGGGGGGGFFA7FDFBFCG6EFGGEC?CFGFGGGGGCFAF619A?DEFFFFFFFFFFFFFFFFFDFC?;;@@FFF3>D9@F;EFFF<3CEF<?<?EFFFFFFF968B??9((.3<A?<09(743:,.,18<06104(
@M04999:289:000000000-L3R54:1:1101:16259:5509 2:N:0:402
GCGGTGACTACCCGGGTATCTAATCCTGTTCGCTCCCCACGCTTTCGTCCATCAGCGTCAATCGGTATTTAGTAACCTGCCTTCGCAATCGGGGTTCTGTGTAATATCTATGCATTTCACCGCTACACTACACATTCCAGCTACTTCAATACTATTCAAGATTAACAGTATCAACGGCAGTTCTACAGTTAAGCTGCAGGTTTTCACCGCTGACTTATCAACCCGCCTACGGACCCTTTAAACCCAATAAATCCGGATAACGCTCGCATCCTCCGTATTACCGCGGCTGCTGGCACGGAGT
+
CCCCCGGGGGGGGGGGGGGGGGGGGGGGGGGGGGGGGGGGGGGGFGGGGGGGGGGGGGGGGGGGGGGGGGGGGGGGGGGGGGGGGGGGGGGGGGGGGGGGGGGGGGGGGGGGGGGGGGGGGGGGGGGGGGGGGGGGGGGGGGGGGGGGGGGGGGGGGGGGGGGGGGGGGGGGGGGGFGFGGGGGGGGGGGGGGGGGGGGGFFFFFFFFDFFFAFFFEFFFFFFFF=BFFFFDFFFFFFFFFFFFFDD@EFFCC@;9<DFEFFF16>BFFF>?B?FFFF?2AAB>0190;B?:B67?B>69-
@M04999:289:000000000-L3R54:1:1101:17542:5586 2:N:0:402
AGTAGACTACACGGGTATCTAATCCTGTTCGCTACCCATGCTTTCGAGCCTCAGCGTCAGTAACAGACCAGAGAGCCGCCTTCGCCACTGGTGTTCTTCCATATATCTACGCATTTCACCGCTACACATGGAGTTCCACTCTCCTCTTCTGCACTCAAGTCTCTCAGTTTCCGATGCTCTTCCTCAGTTAAGCTGAGGGCTTTCACATTCAGACTTAAAAGACCGCCTGCGCTCCCTTTACGCCCAATAAATCCGGACAACGCTTGCCACCTACGTATTACCGCGGCTGTTGGCACGTAGT
+
CCCCCGGGGGGGGGGGGGGGGGGGGGGGGGGGGGGGGGGGGGGGGGGGGGGGGGGGGGGGGGGGGGGGGGGGGGGGGGGGGGGGGGGGGGGGGGGGGGGGGGGGGGGGGGGGGGGGGGGGGGGGGGGGGGGGDCGGGGGGFGGGGGGGGGFGGGGGGGGGGGGGGGGGGGGGGGGGFGFGGGGGGGGGGGGGGGGGGGGDFFFFFFFFCEFFFFFFFFF7FFFFFAFFFFFFFFFDFEFFFFFFF@FD@<EC?EBFFFFFD>;:1:<?FF??>7::BAFBAF0(43(4((,-34441,21-
@M04999:289:000000000-L3R54:1:1101:15026:5625 2:N:0:402
CCGGGACTACCGGGGTATCTAATCCTGTTCGCTCCCCATGCTTTCGCTTCTCAGCGTCAGTTACAGCCCAGAGACCTGCCTTCGCCATCGGTGTTCCTCCTGATATCTGCGCATTCCACCGCTACACCAGGAATTCCAGTCTCCCCTACTGCACTCTAGTTAGCCCGTACCCACTGCAAAACCAGGGTTAAGCCCCAGCCTTTCACAGCAGACGCGACCAACCGCCTACAAGCTCTTTACGCCCAATAATTCCGGACAACGCTCGCGCCCTACGTATTACCGCGGCTGCTGGCACGTAGTT
+
CCCCCGGGGGGGGGGGGGGGGGGGGGGGGGGGGGGGGGGGGGGGGGGGGGGGGGGGGGGGGGGGGGGGGGGGGGGGGGGGGGGGGGEFGGGGGGGGGGGGGGGGGGGGGGGGGGGGGGGGGGGGGGGGGGGGGGGGGGGGGGGGGGGGGGGGGGGGGGGGGGGGGGGGDGGGGGGGFGFFGGGGGGGGGGGGGGGGGDGGFFFFFFFFFFFFFFF?9EF>FFFFF@D?FFEFF?:AFF>F?F2;?BFF29A<A?FFB>??9B0,244;B09??04<<:>B><>>>F69?FFF?FFFFF?B6
@M04999:289:000000000-L3R54:1:1101:22123:5632 2:N:0:402
GGACTACCCGGGTATCTAATCCTGTTTGCTCCCCACGCTTTCGCATCTCAGCGTCAGTATCTGTCCAGAAGGCCGCCTTCGCCACCGGTATTCCTCCACATCTCTACGCATTTCACCGCTACACGTGGAATTCTACCTTCCTCTACAATACTCCAGATAACCAGTTTTAAGTGCAATTCCCAGGTTGAGCCCGGGGCTTTCACACCTAACTTAATTATCCGCCTACATGCCCTTTACGCCCAGTCATTCCGATTAACGCTCGCACCCTCCGTATTACCGCGGCTGCTGGCCCGGAGTTAGC
+
CCCCCGGGGGGGGGGGGGGGGGGGGGGGGGGGGGGGGGGGGGGGGGGGGGGGGGGGGGGGGGGGGGGGGGGGGGGGGGGGGGGGGGGGGGGGGGGGGGGGGGGGGGGGGGGGGGGGGGGGGGGGGGGGGGGGGGGGGGGGGGGGGGGGGGGGGGGGGGGGGGGGGGFGFGGGGGGGFGFGFGGGGGGGFGFGGGGDDGGGFFFFFFFFFFFFFFFFEFFFFFFFFFFCEFFF@D3CE@FFB?;;@EECEEEDFFFF>B>?F666;6?:?FFF??:9>A?FF>F908?:?0(-4(((-8BF:
@M04999:289:000000000-L3R54:1:1101:12678:5677 2:N:0:402
GACTACCCGGGTATCTAATCCTGTTCGCTACCCATGCTTTCGAACCTCAGCGTCAGTTACAGACCAGAGAGCCGCCTTCGCCACTGGTGTTCTTCCATATATCTACGCATTCCACCGCTACACATGGAGTTCCACTCTCCTCTTCTGCACTCAAGAAAAACAGTTTCAGCTGCACTTCCCCGGTTAAGCCGAGGGCTTTCACAGCTGACTTGTTCTCCCGCCTGCGTTCGCTTTACGCCCAATAAATCCGGACAACGCTTGCCACCTACGTATTACCGCGGCTGCTGGCACGTAGTTAGCC
+
CCCCCGGGGGGGGGGGGGGGGGGGGGGGGGGGGGGGGGGGGGGGGGGGGGGGGGGGGGGGGGGGGGGGGGGGGGGGGGGGGGGGGGGFGGGGGGGGGGGGGGGGGGGGGGGGGGGGGGGGGGGGGGGGGGGGGGGGGGGGGGGGGGGFGGGGGGGGFGGFGGGGGGGGGGGGGGGGFGFGGDDGGGFGGGGGGGGGGGGGFFFFFFFFFFFFFFFFFFFFFBFFFFFFF<FFFFFF@DBFFFF@E<?C:>F01>FFF906?BFFF<?FF68?B?AAABFF>>9><0:(6?<0(..8)).65
@M04999:289:000000000-L3R54:1:1101:11801:5725 2:N:0:402
GGACTACTCGGGTATCTAATCCTGTTCGCTACCCATGCTTTCGAACCTCAGCGTCAGTTACAGACCAGAGAGCCGCCTTCGCCACTGGTGTTCTTCCATATATCTACGCATTCCACCGCTACACATGGAGTTCCACTCTCCTCTTCTGCACTCAAGAAAAACAGTTTCAGCTGCACTTCCCCGGTTAAGCCGAGGGCTTTCACAGCTGACTTGTTCTCCCGCCTGCGTTCGCTTTACGCCCAATAAATCCGGACAACGCTTGCCACCTACGTATTACCGCGGCTGCTGGCACGTAGTTAGC
+
CCCCCGGGGGGGGGGGGGGGGGGGGGGGGGGGGGGGGGGGGGGGGGGGGGGGGGGGGGGGGGGGGGGGGGGGGGGGGGGGGGGGGGGGFGGGGGGGGGGGGGGGGGGGGGGGGGGGGGGGGGGGGGGGGGGGGGGGGGGGGGGGGGGGGGGGGGGGGGGGGGGGGGGGGGGGGFGGFGFGGGGGGGEFFGFGGGGGGGGGFFFFFFFFFFFEEFFFFFFFFFFFFFFFD@DFFF?EFDFFFFFFFFEEE=B>?>BB<9>F::BFAF?:>B?:<<7<<42036;9><0??:?FFB063-<>9
@M04999:289:000000000-L3R54:1:1101:14807:5746 2:N:0:402
CTCGACTACAAGGGTATCTAATCCTGTTCGCTACCCATGCTTTCGAACCTCAGCGTCAGTTACAGACCAGAGAGCCGCCTTCGCCACTGGTGTTCTTCCATATATCTACGCATTCCACCGCTACACATGGAGCTCCACTCTCCTCTTCTGCACTCAAGAAAAACAGTTTCAGCTGCACTTCCCCGGTTAAGCCGAGGGCTTTCACAGCTGACTTGTTCTCCCGCCTGCGTTCGCTTTACGCCCAATAAATCCGGACAACGCTTGCCACCTACGTATTACCGCGGCTGCTGGCACGTAGGT
+
CCCCCGGGGGGGGGGGGGGGGGGGGGGGGGGGGGGGGGGFGGGGGGGGGGGGGGGGGGGGGGGGGGGGGGGGGGGGGGGGGGGGGGGGGGGGGGGGGGGGGGGGFFGGGGGGGGGGGGGGGGGGGGGGGGGGGGGGGGGGGGGGGGGFGGGGGGGGGGGGGGGGGGGGGGGGGGGGFGFGGGGGGGGGGGGGGGGDGGDGFFFFFFFFFFFFEFFFEFCCFFFFFFFFFFDFFFFFFFFFFFF<1=;8EFEFFFFF9B?BB?0<<FFF:(2:?2<<:))68;0496-1::0-()(2(((.
@M04999:289:000000000-L3R54:1:1101:12309:5747 2:N:0:402
CGTAGACTACTAGGGTATCTAATCCTGTTTGCTCCCCACGCTTTCGCATCTCAGCGTCAGTATCTGTCCAGAAGGCCGCCTTCGCCACCGGTATTCCTCCACATCTCTACGCATTTCACCGCTACACGTGGAATTCTACCTTCCTCTACAATACTCCAGATAACCAGTTTTAAGTGCAATTCCCAGGTTGAGCCCGGGGCTTTCACACCTAACTTAATTATCCGCCTACATGCCCTTTACGCCCAGTCATTCCGATTAACGCTCGCACCCTCCGTATTACCGCGGCTGCTGGCACGGAGTT
+
@BCCCGGFGGFEGGGFFFF<CFEGGEFGGGGGFGGGGGGGGGEGGGEECFGGFFGGGGGGGGGGFFG9FFGGGGGGGGGGGGGGGGGGGGGEGGGGGGGGGGGFGGFGGGGGDEGGGGGGGGGGGGGGGGGGGGGGGGGEGGGGGGGFGGGGGGGGGDGGGCEGFGGGGDFGFFGFFGFGDGGGGGFGGGGGGGGG6DCD>FFFFFFFFFEEDFFFFFAEBCF@FFF=B@??=3558EEFFFFFFFFFFCFCEF;7?DFF<>019;;6(4:2?98?:BFB>1>>>B6>F:??:?<09B9B4
@M04999:289:000000000-L3R54:1:1101:24496:5771 2:N:0:402
GGACTACACGGGTATCTAATCCTGTTTGCTCCCCACGCTTTCGCATCTCAGCGTCAGTATCTGTCCAGAAGGCCGCCTCCGCCACCGGTATTCCTCCACATCTCTACGCATTTCACCGCTACACGTGGAATTCTACCTTCCTCTACAATACTCCAGATAACCAGTTTTAAGTGCAATTCCCAGGTTGAGCCCGGGGCTTTCACACCTAACTTAATTATCCGCCTACATGCCCTTTACGCCCAGTCATTCCGATTAACGCTCGCACCCTCCGTATTACCGCGGCTGCTGGCACGGAGTTAGC
+
CCCCCGGGGGGGGGGGGGGGGGGGGGGGGGGGGGGGGGGGGGGGGGGGGGGGGGGGGGGGGGGGGGGGGGGGGGGGGGGGGGGGGGGGGGGGGGGGGGGGGGGGGGGGGGGGGGGGGGGGGGGGGGGGGGGGGGGGGGGCGGGGGGGGGGGGGGGGGGGGGGGFFFFGGGGGFGFGFGFG??FGGGGCGGGGGGGGGGGFFFFFFEFFFFFFFFFFFFFFFDF@?BEFFFF@EF;<)(8EFFDFF@EC?EF(3(6?C1-36;>9B>B:B<;::BBFBA?9>>>0(4:)8?:<14966:2)6
@M04999:289:000000000-L3R54:1:1101:21963:5810 2:N:0:402
CTTCGGACTACCCGGGTATCTAATCCTGTTTGCTCCCCACGCTTTCGCATCTCAGCGTCAGTATCTGTCCAGAAGGCCGCCTTCGCCACCGGTATTCCTCCACATCTCTACGCATTTCACCGCTACACGTGGAATTCTACCTTCCTCTACAATACTCCAGATAACCAGTTTTAAGTGCAATTCCCAGGTTGAGCCCGGGGCTTTCACACCTAACTTAATTATCCGCCTACATGCCCTTTACGCCCAGTCATTCCGATTAACGCTCGCACCCTCCGTATTACCGCGGCTGCTGGCACGGAGT
+
CCCCCGGGGGGGGGGGGGGGGGGGGGGGGGGGGGGGGGGGGGGGGGGGGGGGGGGGGGGGGGGGGGGGGGGGGGGGGGGGGGGGGGGGGGGFG7FFGGGGGGGGGFGGGGGGGGGGGGGGGGGGGGGGGGGGGGGGGGGGGGGGGGGGGGGGGGGGGGGGGGGGGGGGGGGGGGGGFGFGGGFGGGGGGGGGGGGGGGGGEDFFFFFFF?DEEFFFFFFEFEFC@BF?FFFFFF@@FDFFFDFFFFFFFFCEFEE:B:?BFBB?:BFFFF1??FFFBFFFFAF;FF>B9??BF<BB<B69-
@M04999:289:000000000-L3R54:1:1101:13218:5864 2:N:0:402
GACTACCGGGGTATCTAATCCTGTTTGCTCCCCACGCTTTCGAGCCTCAGCGTCAGTTACAAGCCAGAGAGCCGCTTTCGCCACCGGTGTTCCTCCATATATCTACGCATTTCACCGCTACACATGGTATTCCACTCTCCCCTCTTGCACTCAAGTTAAACAGTTTCCAAAGCGTACTATGGTTAAGCCACAGCCTTTAACTTCAGACTTATCTAACCGCCTGCGCTCGCTTTACGCCCAATAAATCCGGACAACGCTCGGGACCTACGTATTACCGCGGCTGCTGGCACGTAGTTATCCG
+
CCCCCGGGGGGGGGGGGGGGGGGGGGGGGGGGGGGGGGGGGGGGGGGGGGGGGGGGGGGGGGGGGGGGGGGGGGGGGGGGGGGGGGGGGGGGGGGGGGGGGGGGGGGGGGGGGGGGGGGGGGGGGGFGGGGGGGGGGGGGGGGGGGGGGGGGGGGGGGGGGGGGGGCGGFGEGGGGEFAFFGGGGGGGFFGGGGGGGGGGFFCFFFFFFFFFFFFFFFD@ADFFFFBF@FF08>EFF>BF?3=FFCC@FFFBFFFFB636>(16:073223<B<AD:029;99(,4::0?2.3234-))6(
@M04999:289:000000000-L3R54:1:1101:10062:5864 2:N:0:402
GCAGACTACTGGGGTATCTAATCCTGTTCGCTCCCCACGCTTTCGTCCATCAGCGTCAATCGGTATTTAGTAACCTGCCTTCGCAATCGGGGTTCTGTGTAATATCTATGCATTTCACCGCTACACTACACATTCCAGCTACTTCAATACTATTCAAGATTAACAGTATCAACGGCAGTTCTACAGTTAAGCTGCAGGTTTTCACCGCTGACTTATCAACCCGCCTACGGACCCTTTAAACCCAATAAATCCGGATAACGCTCGCATCCTCCGTATTACCGCGGCTGCTGGCACGGAGTT
+
CCCCCGGGGGGGGGGGGGGGGGGGGGFGGEGGGEGGGGGGGGGGGGGGGGGGFGGGGGGGGGGGGFDGFFGGGGGGGGGGGGGGGGGGGGGGGGCFGGGGGGGGCGGGGGGGGGFGGGGGGCFCGGGGGGGGGGGGGGGGFGGFFGGFFFGGG;DFEGDECCFFFGGGGGGGGGGGFGFGGCGGGGGGGGFGGGGGGGGGFFFFFFF>@FAFF6FFEFFF>A>AFFF@@?>=@FF:@EF6<(;?D;@@CCCEF9;;?EEFF@FBFB16??FF6:B18ADFB>09(-(457::(.834>BF
@M04999:289:000000000-L3R54:1:1101:8334:5890 2:N:0:402
AAGGACTACAGGGGTATCTAATCCTGTTTGCTCCCCACGCTTTCGCATCTCAGCGTCAGTATCTGTCCAGAAGGCCGCCTTCGCCACCGGTATTCCTCCACATTTCTACGCATTTCACCGCTACACGTGGAATTCTACCTTCCTCTACAATACTCCAGATAACCAGTTTTAAGTGCAATTCCCAGGTTGAGCCCGGGGCTTTCACACCTAACTTAATTATCCGCCTACATGCCCTTTACGCCCAGTCATTCCGATTAACGCTCGCACCCTCCGTATTACCGCGGCTGCTGGCACGGAGTT
+
CCCCCGGGGGGGGGFGGGGGGGGGFFGGGGGGGGGGGGGGGGGGGGGGGFGEFGGGGGGGGEGGGFGGGGGGGGGGGGGGGGGGGGGFGGGGGFGGGGGGGGFGGGGGGGGGGGGGGGGEEEGGGGGDGGGGGFGAFGEGGFGCGFFGGGFGF:FGFGGGGGGFFGFGEGFGGFGGFF7DFDFCFGE6CGGGGCEDGDDCAFFFFFFFDEFDEBAFEBFEF4>B?@@FE4@E:@FDFFEEF6@@D@<>6CECEFF387;;031>;FFBFFB?9230,4<>:9>>>(487:7:?>B>;>:0
@M04999:289:000000000-L3R54:1:1101:9359:5897 2:N:0:402
CGACTACCAGGGTATCTAATCCTGTTTGCTCCCCACGCTTTCGTGCATGAGCGTCAGTACAGGTCCAGGGGATTGCCTTCGCCATCGGTGTTCCTCCGCATATCTACGCATTTCACTGCTACACGCGGAATTCCATCCCCCTCTACCGTACTCTAGCTATACAGTCACAGATGCAATTCCCAGGTTGAGCCCGGGGATTTCACAACTGTCTTATATAACCGCCTGCGCACGCTTTACGCCCAGTAATTCCGATTAACGCTCGCACCCTACGTATAACCGCGGCTGCTGGCCCGTAGTCGGC
+
CCCCCGGGGGGGGGGGGGGGGGGGGGGGGGGGGGGGGGGGGGGGGE<FFGGGGFGE@FACFGGGGGGGCGGGGGGGGGGFFGCGGGDGFEFGGGGGGGGEGGDEFGGGGGGGGGGGGEEGGGGGGGGGGGGGGGGGGGGGGGGGCGGGGGGGF:EFAGFGGGFCFGFGFGDFCEFGFFFGGGGGG9:CGFGDG:CCDCFCAFCF*86;*0*8?FFCEFFFEF@;11299(.97;@FF;6B>::2656-4)(,4:?A),(-1119>B:3181(,6)).((,((((420:FF(3(-(-4)(-,
@M04999:289:000000000-L3R54:1:1101:5024:5899 2:N:0:402
GAGGACTACTCGGGTATCTAATCCTGTTCGCTCCCCACGCTTTCGTCCATCAGCGTCAATCGGTATTTAGTAACCTGCCTTCGCAATCGGGGTTCTGTGTAATATCTATGCATTTCACCGCTACACTACACATTCCAGCTACTTCAATACTATTCAAGATTAACAGTATCAACGGCAGTTCTACAGTTAAGCTGCAGGATTTCACCGCCGACTTATCAACCCGCCTACGGACCCTTTAAACCCAATAAATCCGGATAACGCTCGCATCCTCCGTATTACCGCGGCTGCTGGCACGGAGTT
+
?CCCCGFFGGGGGGGGGGGFGGGGGGGGGGGGGGGGGGGGGGGGGGDEGGGGFGGGGGGGGGGGGGGFGGGGGGGGGGGGGGGGGGEFGCCECGFGDGGGGAFFGGGGGGGGGFGGGCFGGGGGGGGGGGGGGGGGFGGGGFDGGGGGGGGFFFFGFGGGFGCGGGGGFFFGG>DGFGBDDCGGGGGGGGGFGGC?DG+;@AEFFFF>5>BFFDFFFFFFA@B2@29=55;B6?D@)>CFF;;?D@@3665(2>?D0<??9??>F6?;>?2:9<?8:>F9:(1(239?F>BFB3?;(44?
@M04999:289:000000000-L3R54:1:1101:15973:5913 2:N:0:402
CAATCGACTACACGGGTATCTAATCCTGTTCGCTCCCCACGCTTTCGTCCATCAGCGTCAATCGGTATTTAGTAACCTGCCTTCGCAATCGGGGTTCTGTGTAATATCTATGCATTTCACCGCTACACTACACATTCCAGCTACTTCAATACTATTCAAGATCAACAGTATCAACGGCAGTTCTACAGTTAAGCTGCAGGTTTTCACCGCTGACTTATCAACCCGCCTACGGACCCTTTAAACCCAATAACTCCGGATAACGCTCGCATCCTCCGTATTACCGCGGCTGCTGGCACGGAGT
+
A@C<,C,@;:EC<;FDGG?<@CE<@E,EEFC:F,,+:BCCCGFBFGGGG:@CFF<EGGEF7CFF:89C@@FEC<AFFGFGF,AFCC7:?E@BBEGGEFGGGFFGGGAF9FG,CFG9?AFEFDE:FGGGGFFGGG>DFGGFFGGGGGFGDFGGGG:8EFDFFF,=>=DFFGGFAF=E58:CFFCEFEGGGFFGGGFGG>C7?*=>CFFF9>=A=F8+:6BEFFFA@@B2>=D(5(,83(;6);8@211;)7))7/367(:22:91:9>BF>773((-1((5<<:0>>>FF0::221246(4(
@M04999:289:000000000-L3R54:1:1101:15092:5934 2:N:0:402
CTTGACTACAAGGGTATCTAATCCTGTTCGCTCCCCACGCTTTCGTCCATCAGCGTCAATCGGTATTTAGTAACCTGCCTTCGCAATCGGGGTTCTGTGTAATATCTATGCATTTCACCGCTACACTACACATTCCAGCTACTTCAATACTATTCAAGATTAACAGTATCAACGGCAGTTCTACAGTTAAGCTGCAGGTTTTCACCGCTGACTTATCAACCCGCCTACGGACCCTTTAAACCCAATAAATCCGGATAACGCTCGCATCCTCCGTATTACCGCGGCTGCTGGCACGGAGTT
+
BCCCCFFCFGFGFGEEEFGGFFGGFGGFFCFGFE<FFGCFEECFGGCFGGGGCCGGGGCEGGDG?FEGGGGCGGGGFGFFEGGGGGGGGGGGGGFGFFFFEGFGGFGCFFGFGGGGFFGGGGGGGGCGGGGCEFGDECFCGGGGGDCGGFGEG=DFAEDEFFAFACDFGGGGGGCEF>F7DFGGGGDDFFEGGGFGGGGG+<EFF:5A=BAFFFFFFFFFA>AA=)>@==95@9B===EA)6/;7@EFFFF1,:171@@6@73163193?7:B(80:>AA?964;09:?701:28>(43(
@M04999:289:000000000-L3R54:1:1101:9069:5935 2:N:0:402
GTCGGACTACTGGGGTATCTAATCCTGTTTGCTCCCCACGCTTTCGCATCTCAGCGTCAGTATCTGTCCAGAAGGCCGCCTTCGCCACCGGTATTCCTCCACATCTCTACGCATTTCACCGCTACACGTGGAATTCCACCTTCCTCTACAATACTCCAGATAACCAGTGTTAAGTGCAATTCCCAGGTTGAGCCCGGGGCTTTCACACCTAACTTAATTATCCGCCTACATGCCCTTTACGCCCAGTCATGCCGATTAACGCTCGCACCCTCCGTATTACCGCGGCTGCTGGCACGGAGTT
+
<CCCCCFEGGCGFGGEEDEFGFGGF<FEEFFG<FGCFFGEGGDEGGGGDGEFGGGECFEEG9@EFFCFCFGGGEFEFGGGDEFDEBFCCEFGCFFGGGGGGGGCGFCFGGGE:FCAEFFGGGCFGFEGFCG>EF,DAFGG88?FFC9ED,EFGGGFFD8DGFGG@GFG,@==FGCFFGFGGG?9;:DF9CFDF8C79>57?FFAFFFFAFBFDB=AEB65+818B@>9:@EE;43;1=CFF(6910.7A<)9..43(3-:?B619>BB981<(-(.4(:<21439((7B:?(-152((74.
@M04999:289:000000000-L3R54:1:1101:4643:5939 2:N:0:402
GCGACTACAGGGGTATCTAATCCTGTTCGCTCCCCACGCTTTCGTCCCTCAGCGTCAATCGGTATTTAGTAACCTGCCTTCGCAAGCGGGGTTCTGTGTAATATCTACGCATTTCACCGCTACACTACACATTCCAGCTACTTCAATACTATTCAAGATTCACAGTATCAACGGCAGTTCTACAGTTAAGCTGCAGGTTTTCACCGCTGACTTATCCACCCGCCTACGGACCCTTTAAACCCAATACATCCGGATAACGCTCGCATCCTCCGTATTACCTCGGCTGCTGCCACGGAGTT
+
<@@@BC+;CECCFGCF@F<@E@<FC@<@FGBFE@G?C@FG7FFGF7@@<@EE?BFGCBEGGDECC,6,CFFC,@E@E85?FCE7++9?CFC7:F?AEFFFGGFGDFCGFFBC??AFCFGDBEGEGF@FFFFDCFFG98=BFAFFFFGFGDFFCFFGA9=E,@AFGGFG8CEC@@6>?;BE7C7:E=CFC9;<6DF4*3*=>BAF8>>*((8**=+10BA>EB(:3;@??062;@D@4<C4811=1:)4)61:(-,42<((,396189?D<?><BB0-:2)8<?FFFF0,).)),4(--2
@M04999:289:000000000-L3R54:1:1101:18093:5961 2:N:0:402
TCGACTACTAGGGTATCTAATCCTGTTCGCTCCCCATGCTTTCGCTTCTCAGCGTCAGTTACAGCCCAGAGACCTGCCTTCGCCATCGGTGTTCCTCCTGATATCTGCGCATTCCACCGCTACACCAGGAATTCCAGTCTCCCCTACTGCACTCTAGTTAGCCCGTACCCACTGCAAAACCAGGGTTAAGCCCCAGCCTTTCACAGCAGACGCGACCAACCGCCTACAAGCTCTTTACGCCCAATAATTCCGGACAACGCTCGCGCCCTACGTATTACCGCGGCTGCTGGCACGTAGTT
+
BCCCCGGGGGGGGGGGGGGGGGGGGGGGGGGGGGGGGGGGGGGGGGGGGGGGGGGGGGGGGGGGGGGGGGGGGGGGGGGGGGGGGGGGDGGGGGGGGGGGGGGGFFGGGGGGGGGGGGGGGGGGGGGGGGGFFGGGGFGGGGGGGGGGGGDGFGGGGGGGGGGGGGGCGFDEGGGGFGFGGFFG::DGGGGGFGDGGGGDFFFFFFFFFFFFFEFFFFFFFFFF?;@1E)0.6)35?E?EFFF<@)54><4>,39B:?>>:BFFFF179?61.).4<<A:B96B96228??B???(416
@M04999:289:000000000-L3R54:1:1101:5054:6012 2:N:0:402
AAACCAACAGGGCATCGAATCCTGGTTCCTCCCCACGCTTTCGCATCCCAGCCGCCGATTCTGGCCAGGGGGCCGCCTTCGCCACTGGTATTCCTATACATCACCAAGCATTTCACCGGCACACGTGCAATTCTACCTTACTCTACCATTCTCCAGATAACCAGTTATAAGGGCCATTTCCAGGTTTAGCCCGGGGTTTTCACACCTAACTTAATGTGCCGGCTACATGCCCTTTACGACCATCCATTCCGATCAACGCTAGCACCCTGCGTATAACCGCGGCTGCTGGCACGGAGTTAGC
+
8-,,,66,,,;@,6;,,,C,,C6C,;@,6,;CBF,6@+6B<,,8,6@,C66,,++++++,6,9,9CCF<,++7@++84=A,4@C74EFF<,,:FF,5?F,,:59,C,,9A,4A,C,C@++8+,6@,,++9@=FDEEF93,6,,,7,,,@,2,,7@,@C,@93,,32,72=:,,***3++5B;C,4>>DC,DA*1;/)2/*18=+?6AA3@)));++)1;4=(.(6,);))6=(()-)4()-()(.4)..-.(((-8?26((4(.58?((3(-(3,-)811((((,4,,((,4(,((,4-))
@M04999:289:000000000-L3R54:1:1101:22362:6025 2:N:0:402
GGACTACCAGGGTATCTAATCCTGTCCGCTCCCCACGCTTTCGTCCATCAGCGTCAATCGGTATTTAGTAACCTGCCTTCGCAATCGGGGTTCTGTGTAATATCTATGCATTTCACCGCTACACTACACATTCCAGCTACTTCAATACTATTCAAGATTAACAGTATCAACGGCAGTTCTACAGTTAAGCTGCAGGTTTTCACCGCTGACTTATCAACCCGCCTACGGACCCTTTAAACCCAATAAATCCGGATAACGCTCGCATCCTCCGTATTACCGCGGCTGCTGGCACGGAGTTAGC
+
CCCCCGGGGGGGGGGGGGGGGGGGGGGGGGGGGGGGGGGGGGGGGGGGGGGGGGGGGGGGGGGGGGGGGGGGGGGGGGGGGGGGGGGGGGGGGGGGGGGGGGGGGGGGGGGGGGGGGGGGGGGGGGGGGGGGGGGGGGGG8FGGGGGGGGGGGGGGGGGGGGGGGGGGGGGGGGGGFGFGGGGGGGGGGGGGGGGGGGGGFFFFFEFFFFFFFFFFFFFFEFFFFFFFF@B@B:EFEEAFFFFFFFFFEF@>FFDFF@F@@FFF?>>2AB>?F?BFFFFFFFB>>6)4??FFFB>>?BBF5
@M04999:289:000000000-L3R54:1:1101:5189:6040 2:N:0:402
TTTGACTACAGGGGTATCTAATCCTGTTTGCTCCCCACGCTTTCGCATCTCAGCGTCAGTATCTGTCCAGAAGGCCGCCTTCGCCACCGGTATTCCTCCACATCTCTACGCATTTCACCGCTAGACGTGGAATTCTACCTTCCTCTACAATACTCCAGATAACCAGTTTTAAGTGCAATTCCCAGGTTGAGCCCGGGGCTTTCACACCTAACTTAATTATCCGCCTACATGCCCTTTACGCCCAGTCATTCCGCTTAACGCTCGCACCCTCCGTATTACCGCGGCTGCTCGCACGGAGTT
+
CCCCCGGGGGGFGGE;CFGGGGGGGGGFGGGFGGGGGGGGGGGGGGGCEGGGGGGGEGGGGFFECFFEGGCEGGGGECGGGGG7FFC<F:FCFCDFFG8FFGFAAEECECF@@CFGGGGGGEFFFF7FGG7EBFGGGGGGGGGGGGGGGGGGGGGGGGGGEFGGFGGGCEEFF:EDF7=ADGGGFGGG,@DCFG6<79CG498BFFADF=@DC6FCEB>CFFDFF?=DF4>3B;8@3CEDF9>;?@FEFEFF1(4:17439<<;BF9><(:118<03)6)(-(27;;<748317(((-((
@M04999:289:000000000-L3R54:1:1101:11851:6052 2:N:0:402
ACTGACTACAGGGGTATCTAATCCTGTTCGCTCCCCACGCTTTCGTCCATCAGCGTCAATCGGTATTTAGTAACCTGCCTTCGCAATCGGGGTTCTGTGTAATATCTATGCATTTCACCGCTACACTACACATTCCAGCTACTTCAATACTATTCAAGATTAACAGTATCAACGGCAGTTCTACAGTTAAGCTGCAGGTTTTCACCGCTGACTTATCAACCCGCCTACGGACCCTTTAAACCCAATAAATCCGGATAACGCTCGCATCCTCCGTATTACCGCGGCTGCTGGCACGGAGGT
+
CCCCCGGGGGGGGGGGGGGGGGGGGGGGGGGGGGGGGGGGGGFGGGGGGGGGGGGGGGGGGGGGGGFGGGGGGGGGGGGGGGGGGGGGGGGGGGGGGGGGGGGGGGGGGGGGGGGGGGGGGGGGGGGGGGGGGGGGGGGGGGGGGGGGGGGGGCGGGGGGGGGGGGGGGGGGGGDGFGFGGGGGGGGGGGGGGGGFGGGGFFFFFFAFFFFFFFFFFFFFFDAFFFFFF>FFFDF=EFFFFFFF78;EFFFEF@DFFFF26;@>FFFFFFFFF0?B?AAD:-9(129??FFFFDBB>6(-
@M04999:289:000000000-L3R54:1:1101:16120:6077 2:N:0:402
GACTACAGGGGTATCTAATCCTGTTCGCTCCCCACGCTTTCGTCCATCAGCGTCAATCGGTATTTAGTAACCTGCCTCCGCAATCGGGGTTCTGTGTAATATCTATGCATTTCACCGCTACACTACACATTCCAGCTACTTCAATACTATTCAAGATTAACAGTATCAACGGCAGTTCTACAGTTAAGCTGCAGGTTTTCACCGCTGACTTATCAACCCGCCTACGGACCCTTTAAACCCAATAAATCCGGATAACGCTCGCATCCTCCGTATTACCGCGGCTGCTGGCACGGAGTTAGCC
+
CCCCCGGGGGGGGGGGGGGGGGGGGGGGGGGGGGGGGGGGGGGGGGGGGGGGGGGGGGGGGFGGGGGGGGGGGGGGGGGGG@FGGGGGGGGGGGGGGGGGGGGGGGGGGGGGGGGGGGGGGGGGGGGGGGGGGGGGGGGGGGGGGGGGGGGGGGGGGGGGGGGGGGGGGGGGGGGGFGFGGGGGGGGGGGGGGGGGGGGGFFFFFFFFFEFFFFFFFF9@DFFFFFFFFFFFFFECFFFFFFFFFCCEFFFFDFFFFFFFFFF?B?DFBF?BBFADFFFFFFF>FF??07>?>09:7AFA:
@M04999:289:000000000-L3R54:1:1101:4403:6083 2:N:0:402
ACTGGACTACCCGGGTATCTAATCCTGTTTGCTCCCCACGCTTTCGCCTCTCAGCGTCAGTATCTGTCCAGAAGGCCGCCTTCGCCACCGGTATTCCTCCACATCTCTACGCATTTCACCGCTACACGTGGAATTCTACCTTCCTCTACAATACTCCAGATAACCAGTTTTAAGTGCAATTCCCAGGTTGAGCCCGGGGCTTTCACACCTAACTTAATTATCCGCCTACATGCCCTTTACGCCCAGTCATTCCGATTAACGCTCGCACCCTCCGGATTACCGCTGCTGCTGGCACGGAGTT
+
CCCCCGGGGGGGGGGGGGGGGGGGGGGGGGGGGGGGEGGGGGGGGGG,CFGGGFGGGGGGGGGGGGGGGGGGGGGGGGGGGGGGGGFGGGGGGGGGGGGGGGGGGGGGGGGGGGGGGGGGGGGGGGGGGGGGGGGGGGGGGDGGGGGGGGGGGGGGGGGGGFGGGGGGGGGGGGGGFGFGGGGGGDGGFGGGGGGGDDCGEFFFFFFFADFFFFFFFFFEFF:2BDFD@44CFFF@FFFFFFFFF?8EFECCF8<?66AABFFFFBFFFFBFFF((41>AAFF(40::?FF(23)26>(4(
@M04999:289:000000000-L3R54:1:1101:8303:6089 2:N:0:402
GGACTACCCGGGTATCTAATCCTGTTCGCTCCCCACGCTTTCGTCCATCAGCGTCAATCGGTATTTAGTAACCTGCCTTCGCAATCGGGGTTCTGTGTAATATCTATGCATTTCACCGCTACACTACACATTCCAGCTACTTCAATACTATTCAAGATTAACAGTACCAACGGCAGTTCTACAGTTAAGCTGCAGGTTTTCACCGCTGACTTATCAACCCGCCTACGGACCCTTTAAACCCAATAAATCCGGATAACGCTCGCATCCTCCGTATTACCGCGGCTGCTGGCACGGAGTTAGC
+
CCCCCGGGGGGGGGGGGGGGGGGGGGGGGGGGGGGGGGGGGGGGGGGGGGGGGGGGGGGGGFGGFGGGGGGGGGGGGGGGGGGGGGGGGGGGGGGGGGGGGGGGGGGGGGGGGGGGGGGGGGGGFGGGGGFGGGGGGGGGGCGGGGGGGGGDGGGGGFFGGGGGGFFGGGGGGGGGFGFGGGGGGGGGGGGGGGGGCDFDFFFFFEFFFDEEF>CFEFF2BBF@DDFFFBFF@@ECEFEF?FF8@FCFEF9,:1?EFF;BFFFF:B>7<?>?61>AD4:>9099902??BBFB4494:<A5
@M04999:289:000000000-L3R54:1:1101:3922:6132 2:N:0:402
GTTTAGACTACTGGGGTATCTAATCCTGTTCGCTCCCCACGCTTTCGTCCATCAGCGTCAATCGGTATTTAGTAACCTGCCTTCGCAATCGGGGTTCTGTGTAATATCTATGCATTTCACCGCTACACTACACATTCCAGCTACTTCAATACTATTCAAGATTAACAGTATCAACGGCAGTTCTACAGTTAAGCTGCAGGTTTTCACCGCTGACTTATCAACCCGCCTACGGACCCTTTAAACCCAATAAATCCGGATAACGCTCGCATCCTCCGTATTACCGCGGCTGCTGGCACGGAGT
+
CCCCCGGGGGGGGGGGGGGGGGGFGGGGGGGGGGGGGGGGGGGGGGGGGGGGGGGGGGGGGGGGGGGGGGGGGG@BCFGGGGGGGGGGGGGGGGGGGGGGGGGGGGGGGGGGGGGGGGGGGGGGGGGGGGGGGGGGGGGGGGFGGGGGGGGGGFGGGGGGGGGCGGGGGGGGGGGG>DDGGGGGFFG?FCDFDGGGFGGGFFFFFFFF>AA9AFFF=FFEFDF4>A=DFFD@FFF>BB@FCCEFFF@@FF<<?EF9?@;>@@BDFFF>FFB?DFFFFFFBAABB9(4>B?>F(,1711((-
@M04999:289:000000000-L3R54:1:1101:11541:6174 2:N:0:402
TTCTGACTACCAGGGTATCTAATCCTGTTCGCTCCCCACGCTTTCGTCCATCAGCGTCAATCGGTATTTAGTAACCTGCCTTCGCAATCGGGGTTCTGTGTAATATCTATGCATTTCACCGCTACACTACACATTCCAGCTACTTCAATACTATTCAAGATTAACAGTATCAACGGCAGTTCTACAGTTAAGCTGCAGGTTTTCACCGCTGACTTATCAACCCGCCTACGGGCCCTTTAAACCCAATAAATCCGGATAACGCTCGCATCCTCCGTATTACCGCGGCTGCGTGCACGGAGTT
+
BCCCCGGGGGGGGGGGGGGGG@FGGGGGGGGGGGGGGFGGGGGGGDGGGGGGGEGGGGEFGGGGGEFFFDGGFFGGGGGGGGGGGGDGGFGGEBFFGGFGGCF9FFGGCFEFGGGGGGGFFGCEEFGGGGGGGGFGGGGGGGGGFGGGGGGG8=EGGGGGGGGGFGCFFFGGFFG6B>DGGGGGFGGGFC8<EDGGCFGFAFFFFA?BB=A588AFFFFFFBDBB@@DF29526=B;EE6CED;?;@E375?;>1(/67=7>1:BFF:>7<B013:7(:A92609>>F1(,-2021(313(
@M04999:289:000000000-L3R54:1:1101:23857:6211 2:N:0:402
TGCGTGACACAGGGGTATCTAATCCTGTTTGCTCCCCACGCTTTCGCATCTCAGCGTCAGTATCTGTCCAGAAGGCCGCCTTCGCCACCGGTATTCCTCCACATCTCTACGCATTTCACCGCTACACGTGGAATTCTACCTTCCTCTACAATACTCCAGATAACCAGTTTTAAGTGCAATTCCCAGGTTGAGCCCGGGGCTTTCACACCTAACTTAATTATCCGCCTACATGCCCTTTACGCCCAGTCATTCCGATTAACGCTCGCACCCTCCGTATTACCGCGGCTGCTGGCACGGAGTT
+
CCCCC@GGGGFGGGGG;FGGF9EGGGFGGDGGGGGGGGGGGGGGGGGGGGGGFGFGEGEGGGGGGGGGGDGGG@8<FEEDFGGFDGEGGGGEDGGGGAGGGFGGGGGGGGFGGGGGGGGGGGGGGGGGGFGDC9EDGAGFG=EFGFFFFGCFGGGG?8FDFEFGCFGF=DFGGGDDFDDCFGGGGG?8EFFGGGCDGDGDEFAFFFFFFFE=BFFAEFFEFFC2255>BBEEE3:E8)>F@FFFFF@<E37?E@0;72<A,641(-,(4?13<9?(244A>?F;B>00:?F2:(8:>;>8.
@M04999:289:000000000-L3R54:1:1101:19685:6319 2:N:0:402
CGGGGACTACCAGGGTATCTAATCCTGTTTGCTCCCCACGCTTTCGCATCTCAGCGTCAGTATCTGTCCAGAAGGCCGCCTTCGCCACCGGTATTCCTCCACATCTCTACGCATTTCACCGCTACACGTGGAATTCTACCTTCCTCTACAATACTCCAGATAACCAGTTTTAAGTGCAATTCCCAGGTTGAGCCCTGGGCTTTCACACCTAACTTAATTATCCGCCTACATGCCCTTTACGCCCAGTCATTCCGATTAACGCTCGCAGCCTCCGTATTACCGCGGCTGCTGGCACGGAGTT
+
CCCCCDG8AEGFGGD;EFGGGGFFECFF@FGG9@FFEFGGGGGGGEGGEGGGAACFFGGGG@FGG9F<EAEGCGFF<FGGGGGFECFFEECGGGGF,CFGFGG@FEGGGGGGCFFGGDFFEGCGEGCCAFDCFEGGGGCEF;@D;EGGGF?FFGGFDFGC=AFA@F8,2@EEE=F8D9DGGG8ECCCFGEFG6EC+3;959>FFFF9FABB@FFFA4E94BE6=>==95>EE9@=E5@48>@9B00377C?E?E;?(/).19?F0;929?0249<022AAA?B69((313?(8,420(4:1
@M04999:289:000000000-L3R54:1:1101:17965:6323 2:N:0:402
CAGACTACTGGGGTATCTAATCCTGTTTGCTCCCCACGCTTTCGCATCTCAGCGTCAGTATCTGTCCAGAAGGCCGCCTTCGCCACCGGTATTCCTCCACATCTCTACGCATTTCACCGCTACACGTGGAATTCTACCTTCCTCTACAATACTCCAGATAACCAGTTTTAAGTGCAATTCCCAGGTTGAGCCCGGGGCTTTCACACCTAACTTAATTATCCGCCTACATGCCCTTTACGCCCAGTCATTCCGATTAACGCTCGCACCCTCCGTATTACCGCGGCTGCTGGCACGGATTT
+
CCCCCGGGGGGGGGGGGGGGGGGGGGGGGGGGGGGGGGGGGGGGGGGGGGGGGGGGGGGGGGGGGGGGGGGGGGGGGGGGGGGGGGGGGGGGGGGGGGGGGGGGGGGGGGGGGGGGGGGGGGGGGGGGGGGGGGGGGGGGGGGGGGGGGGGGGGGGGGGCFGGGGGGGGGGGGGGGFGFGGGGGGGGGGGGGGGGGDDGGFFFFFFFFFFFFFFFFFFFFC@BFFFFFFEFFFFFEFFDFFFFFEFEEEFFE(:1;CC@@BBF>B>>B?:?BFBB?<AA017>9>FFFFB::<:;B(-4
@M04999:289:000000000-L3R54:1:1101:21197:6361 2:N:0:402
GAGACTACTAGGGTATCTAATCCTGTTCGCTCCCCACGCTTTCGTCCATCAGCGTCAATCGGTATTTAGTAACCTGCCTTCGCAATCGGGGTTCTGTGTAATATCTATGCATTTCACCGCTACACTACACATTCCAGCTACCTCAATACTATTCAAGATTAACAGTATCAACGGCAGTTCTACAGTTAAGCTGCAGGTTTTCACCGCTGACTTATCAACCCGCCTACGGACCCTTTAAACCCAATAAATCCGGATAACGCTCGCATCCTCCGTATTACCGCGGCTGCTGGCACGGAGTT
+
CCCCCGGGGGGGGGGGGGGGGGGGGGGGCEGGGGGGGGGGGGGGGGGGGGGGGGGGGGGGGGGGGGGGGGGGGGGGGGGGGGGGDGFFGGGGGGGGGGGGGGGGFFGGFFGGGGGGGGGGGGGGGGGGGGGGGGGGGGGGGGGGG==DGGDFGGGDFFGGGADGFGGGGGFGGDDGAGFGGGGGGGGGGFGGFGGFGGGGFFFFFEFFFFFEF>BFFFFFF>BFD=BF(2>BFFFB:@CF@@D(5@)>EF@B;(61@E?>;@BF9:>FFBFB:,27):A66(392;:>::6(<?044:8
@M04999:289:000000000-L3R54:1:1101:12692:6373 2:N:0:402
GTGGGGACTACTCGGGTATCTAATCCTGTTCGCTCCCCACGCTTTCGTCCATCAGCGTCAATCGGTATTTAGTAACCTGCCTTCGCAATCGGGGTTCTGTGTAATATCTATGCATTTCACCGCTACACTACACATTCCAGCTACTTCAATACTATTCAAGATTAACAGTATCAACGGCAGTTCTACAGTTAAGCTGCAGGTTTTCACCGCTGACTTATCAACCCGCCTACGGACCCTTTAAACCCAATAAATCCGGATAACGCTCGCATCCTCCGTATTACCGCGGCTGCTGGCACGGAGT
+
CCCCCGEGGGGGGGGGGGGGGGGGGGGGGGGGGGGGGGGGGGGGGGGGGGGGGGGGGGGGGGGGGGGGGGG@FGGGGGGGGGGGGGGFGGGGGGGGGGGGGGGGGGGGGGGGGGGGGGGGGGGGGGGGGGGGGGGGGGGGGGGGGGGGGGGGGGGGGGFDFFGGGGGGGCGGGGGGFDEGGGGGFGGGGECFFAGGGGF9FFFFFFFFFFFFFFFFFFFFFFFD9>@FFFF?DFBFFFFFCFFFF;DFE3CFF;>FDDFFF:B?FFFFFFFFFF9<B??A>A:>04999BF:048?1>B9-
@M04999:289:000000000-L3R54:1:1101:26374:6397 2:N:0:402
ATACGACTACTCGGGTATCTAATCCTGTTTGCTCCCCACGCTTTCGCATCTCAGCGTCAGTATCTGTCCAGAAGGCCGCCTTCGCCACCGGTATTCCTCCACATCTCTACGCATTTCACCGCTACACGTGGAATTCTACCTTCCTCTACAATACTCCAGATAACCAGTTTTAAGTGCAATTCCCAGGTTGAGCCCGGGGCTTTCACACCTAACTTAATTATCCGCCTACATGCCCTTTACGCCCAGTCATTCCGATTAACGCTCGCACCCTCCGTATTACCGCGGCTGCTGGCACGGAGTT
+
CCCCCGGEGGGGGGGGGGGGGGFGGGGGGGGGGGGGGGGGGGGGGGGGGGGGGGGGGGGGGGGGGGGGGGGGGGGGGGGGGGGGGGGGGGGGGGGGGGGGGGGGGGGGGGGGGGGGGGGGGGGGGGGGGGGGGDFGGGGGGGGGGGGGGGGGGGGGGGGGGGGGGGGGGGGGFGGGFGFGGGGGGGGGGGGGGGGGGGGGFFFFFFFFFFFBDFFFFFFFFFF2@@FDFFFFFFFFFFFFFFFF<FEEEEFFFFFDFBFAFFFBFFFFFFFFFFFFFF<>AFF99>BBFBFFF:DF>9;64
@M04999:289:000000000-L3R54:1:1101:20349:6418 2:N:0:402
AGTAGACTACTAGGGTATCTAATCCTGTTCGCTCCCCTAGCTTTCGCACTTCAGCGTCAGTTGCCGTCCAGTGAACTATCTTCATCATCGGCATTCCTGCACATATCTACGAATTTCACCTCTACTCGTGCAGTTCCGTCCACCTCTCCAGCACTCCAGCCGGGTAGTTTCCAAGGCAGGCTGCTGGTTGAGCCAGCAGTTTTCACCCCGGACTTACCCGGCCGCCTAGATGCCCTTTATGCCCAATAATTCCGGATAACGCTCGCGACATACGTATTACCGCGGCTGCTGGCACGTATTT
+
CCCCCGGGGGGGGGGGGGGGGGGGCGGGGGGGEGGFGGFGGGEGGGGGGGGGGGGGGGGGGGFGGGGDGGGFGFFGGCEGGGGGGGGGG@CFGGGGGGGGGGGGGGGGGGGD?EEAGGDGGGFFGGGGGDDFEBFFGGFGGDFFFGGGGGDGGGGGGGFGGGGGGDGFFGGAEGGDFFF>GGFEGGGGGGGGGGGGGGGGFABFFFFFFFAFFBF>AFFF:@@B@F;F@3<?A43;8;)37><DE0;)35?5C19<BB2<?>?6>;99>6<4)(,.)36<)-30299;BF?>??FB?B2:6
@M04999:289:000000000-L3R54:1:1101:14479:6419 2:N:0:402
TTCAGACTACCAGGGTATCTAATCTGTGTCGCTCCCAACGTTTTCGCTCATCAGCTTCAATCGTCTTTTAGTACCCTGCCTTCTCATTCGGGATCCTGTGTAATTTCTTTGTATTTCACCTTTACACTCCACGTTCCGTCTACTTTCTTATTATTTTATATTTACAGTACCAACTCCAGCTCTACCGTTAATCTTCAGGTTTTCACCGATCACTTATATACCCGCCTTCTACCCGTTTACTCTCACTACTGACTTATCAGTCTGCCTTCATCCGCTTTTCACCCTCTACTGTCTCAGAAC
+
--,8,C<,,F<CC,;C,,;,<6,6,,66C@:,8E7C,;,6,C<,68,,;+6,CFC,;,;;6<,,,,:CE9CFE,<95,44,,5,C,,,C,,++7,9A,:,:,,94,,C,@,959,9,,C=,4:,9<,E,,5,,9=>,4,,9+@EE,9,@,,3@C8,,9,,9,,9E3,@33,,,6+,5+*+=A+,,4++6=6ED=,C+36+34*?;+49)8)))51+*++5+0))0)0)3@E59))1)1-+*/2.79**)***0:E68*9**1/**0**0*184((///))))/=(,,))))./1)).)6(
@M04999:289:000000000-L3R54:1:1101:27126:6429 2:N:0:402
GGACTACTAGGGTATCTAATCCTGTTTGCTCCCCACGCTTTCGCATCTCAGCGTCAGTATCTGTCCAGAAGGCCGCCTTCGCCACCGGTATTCCTCCACATCTCTACGCATTTCACCGCTACACGTGGAATTCTACCTTCCTCTACAATACTCCAGATAACCAGTTTTAAGTGCAGTTCCCAGGTTGAGCCCGGGGCTTTCACACCTAACTTAATTATCCGCCTACATGCCCTTTACGCCCAGTCATTCCGATTAACGCTCGCACCCTCCGTATTACCGCGGCTGCTGGCACGGAGTTAGC
+
@CCCCGGFGGGGGGGGGGGGGGGGGGGGGGGGGGGGGGGGGGGGG:FGGGGGGGGGGGDGGGGGGGGGGGGGGGGGGGGGGGGGGGGGGGGGGGGGGGGGGGGGGGGGGEGGGGGGGGGGGGGGGGGGEGGGGGGGGGGGGGGGGGGGGGGGGGGGGGGGGGGGFGGGGGCGGDFCFFFFGGGFGGGGGGGGGGGDDCGCFFFFFE4AEFEFEFFFEFFEFFFFFF=EEF@B:DEFF@F>B6;EFEEEFFE2<0?FEF@FD9FFF;B?FFFB:?:DB9?F>>BFFFFFFB???0>030<<9
@M04999:289:000000000-L3R54:1:1101:18851:6441 2:N:0:402
GGAGACTACTCGGGTATCTAATCCTGTTTGCTCCCCACGCTTTCGCATCTCAGCGTCAGTATCTGTCCAGAAGGCCGCCTTCGCCACCGGTATTCCTCCACATCTCTACGCATTTCACCGCTACACGTGGAATTCTACCTTCCTCTACAATACTCCAGATAACCAGTTTTAAGTGCAATTCCCAGGTTGAGCCCGGGGCTTTCACACCTAACTTAATTATCCGCCTACATGCCCTTTACGCCCAGTCATTCCGATTAACGCTCGCACCCTCCGTATTACCGCTGCTGCTGGCCCGGAGTTG
+
CCCCCGGGGGGGGGGGGGGFGGGGGGGGGFGGGGGGGGGGGGGGGGGCFGGGGGGGGGGGGGGGGGGGGGGGGGGFGGGGGGGGGGGFGEGGGGGGGGGGGGGGGGGGGGGDFGGGFC,>CEGCCFGGGGFFFGGGCFGGGGGGFFGGGGGGGFFGFGGGGCFFGGGGGGGGCGGGFGFGGGGGFCFGGFGGGG>7CDGGFFFAFFFFFFFFFFF=CFFFAE5>@@@BEFFF:@FFFC<)81770=@<EEEE;6@@FEF@>FFFFFBB:2:<64<(5):<01,41,5>B?0:(447(4,()
@M04999:289:000000000-L3R54:1:1101:27494:6471 2:N:0:402
ATTTGACTACTGGGGTATCTAATCCTGTTTGCTCCCCACGCTTTCGCATCTCAGCGTCAGTATCTGTCCAGAAGGCCGCCTTCGCCACCGGTATTCCTCCACATCTCTACGCATTTCACCGCTACACGTGGAATTCTACCTTCCTCTACAATACTCCAGATAACCAGTTTTAAGTGCAATTCCCAGGTTGAGCCCGGGGCTTTCACACCTAACTTAATTATCCGCCTACATGCCCTTTACGCCCAGTCATTCCGATTAACGCTCGCACCCTCCGTATTACCGCGGCTGCTGGCACGGAGTT
+
CCCCCGGGGGGGGGGGGGGGGGGGGGGGGGGGGGGGGGGGGGGGGGGGGGGGGGGGGGGGGGGGGGGGGGGGGGGGGGGGGGGGGGGGGGGGGDGGGGGGGGGFGFGGGGGGGGGGGGGGGGGGGGGGGGGGGDGGGGGGFGGGGGGGGGGGGGGGGGGGGGGGGGGGGGGGGGGGFGFGGGGGGGGGGGGGGGGGGGGGFFFFFFFFFFF4BFFFC>CFFFFFFFFFFFFEFE@F;;9C7DFF;FFFEFFEEF@FF?FFDFFF0>9>FFFBFFFF?:A>919;6;F6:2?>28?F9091.
@M04999:289:000000000-L3R54:1:1101:5903:6492 2:N:0:402
ACATTGACTACCCGGGTATCTAATCCTGTTTGCTCCCCACGCTTTCGCATCTCAGCGTCAGTATCTGTCCAGAAGGCCGCCTTCGCCACCGGTATTCCTCCACATCTCTACGCATTTCACCGCTACACGTGGAATTCTACCTTCCTCTACGATACTCCAGATAACCAGTTTTAAGTGCAATTCCCAGGTTGAGCCCAGGGCTTTCACACCTAACTTAATTATCCGCCTACATGCCCTTTACGCCCAGTCATTCCGATTAACGCTCGCACCCTCCGTATTACCGCGGCTGCTGTCACGGAGT
+
CCCCCGGGGGFGGGGGGGGGGGEFFFGGGGGGGGGGGGGGGGGGGGGGGGGGGGCFGGGGGGGGGGGGGGFGGGGGGGGGGGGGGGGGGGGGGCFGGGFGGGGGGGGGGGGGGGGGGGGGGGGGGGGGGFGGGCGFGGGGGGGGGGGGGGGGGGGGGGGGGGGGGGGGFGGGGGGGFGFG?FGGGGGFGGGGGD?F7DGGFFFFFFFAEABFFFFFEFFEFFFF?FFFFFFFFFFFFDFFE019>;7@FF?3EEFD?71?C6;?FFFFFFFFFFB?F??4>-((46>FBFFB-45<?F;>-
@M04999:289:000000000-L3R54:1:1101:16976:6511 2:N:0:402
TTTTGACTACTAGGGTATCTAATCCTGTTTGCTCCCCACGCTTTCGCATCTCAGCGTCAGTATCTGTCCAGAAGGCCGCCTTCGCCACCGGTATTCCTCCACATCTCTACGCATTTCACCGCTACACGTGGAATTCTACCTTCCTCTACAATACTCCAGATAACCAGTTTTAAGTGCAGTTCCCAGGTTGAGCCCGGGGCTTTCACACCTAACTTAATTATCCGCCTACATGCCCTTTACGCCCAGTCATTCCGATTAACGCTCGCACCCTCCTTATTACCGCGGCTGCTGGCCCGGAGTT
+
CCCCCGGGGGGGGGGGGGGGGGGGGGGGGGGGGGGGGGGGGGGGGCGGGGGGGGGGGGGGGGGGGGGGGGGGGGGGGGGGGGGGGGGGGGGGGGGGGGGGGGGGGGGGGGGGGGGGGGGGGGGGGGGGGGGGGGGGGGGGGGGGGGGGGGGGCFGGGGGGGGGGGGGGGGGGGGGGFGFGGGGGGGFGG?F7EFGGDGCDFFFFFFFFFFFFFFFFCFFFFFFFFFFFFFF4BEFFFFEFFFFFF(;@9?CEE@4:;167(631(4-7>43:6(-)6<ABF0030439?>?20(-9((((.
@M04999:289:000000000-L3R54:1:1101:23996:6524 2:N:0:402
TTGGACTACCAGGGTATCTAATCCTGTTTGCTCCCCACGCTTTCGCATCTCAGCGTCAGTATCTGTCCAGAAGGCCGCCTTCGCCACCGGTATTCCTCCACATCTCTACGCATTTCACCGCTACACGTGGAATTCTACCTTCCTCTACAATACTCCAGATAACCAGTTTTAAGTGCAATTCCCAGGTTGAGCCCGGGGCTTTCACACCTAACTTAATTATCCGCCTACATGCCCTTTACGCCCAGTCATTCCGATTAACGCTCGCACCCTCCGTATTACCGCGGCTGCTGGCACGGAGTT
+
CCCCCGGGGGGGGGGGGGGGGGGGGGGGGGGGGGGGGGGGGGGGGGGGGGGGGGGGGGGGGGGGGGGGGGGGGGGGGGGGGGGGGGGGGGGGGGGGGGGGGGGGGGGGGGGGGGGGGGGGGGGGGGGGGGGFGDGGGGGGGGGGGGGGGGGGGGGGGGGGGGGGGGGGGGGGGGGGFGF7=DFGGDFGGGCGFGGGGCGGFFFF>+;DFFFDEFFFFFFFFF?D>FDF=EFFFBEFFFE>@9@FF@E<E?EFFF?71?<<9:?>>09212:BB1<144>A12,22(4(.22<BF?B6((4
@M04999:289:000000000-L3R54:1:1101:4286:6546 2:N:0:402
CGACCACCAGGGTATCTAATTCTGTTTGCTCCCCACGCTTTCGCATCTCAGCGTCAGTATCTGTCCAGAAGGCCGCTTTCGCCACCGGTATTCCTCCACCTCTCTACGTATTTCACCGCTACACGTGGAATTCTACCTTCCTCTACAATACTCCAGATAACCAGTTTTAATTGCAGTTCCCAGGTTGAGCCCGGGGCTTTCCCACCTAACTTAATTATCCGCCTACATGCCCTTTACGCCCAGCCATTCCGACAACCGTTCGCCCCCTCCGTCTTACCAGCGATCCCGGCACGGATTTAGC
+
8A,6,+9,6C6,C<F<EEG9,CFGAC@@<FC,C,,8C:F,@EF7@F:,C<F8@6,,BC,6<6@F@,6EC<FEGF6++,9?,7@F7,@FGGFDGGF,AFC,A,5A:FA=,C9,EEF,,44>:+,4C=,+4CF8,,,@,>ED84,3,,@=D,?;,A,6,=E93,6,3+,,,,,=,@==D7++6=DCFF,::?:+48C577*;A+3/39A*6<C/:4BFCFFE?B2@2239*))(7(7.)(,.6(6(,,)1)1((((.2((((.:9(-791(81:(((.6(6),-1((((-3263(--1())))
@M04999:289:000000000-L3R54:1:1101:23177:6578 2:N:0:402
CAGGGACTACAGGGGTATCTAATCCTGTTTGCTCCCCACGCTTTCGCATCTCAGCGTCAGTATCTGTCCAGAAGGCCGCCTTCGCCACCGGTATTCCTCCACATCTCTACGCATTTCACCGCTACACGTGGAATTCTACCTTCCTCTACAATACTCCAGATAACCAGTTTTAAGTGCAATTCCCAGGTTGAGCCCGGGGCTTTCACACCTAACTTAATTATCCGCCTACATGCCCTTTACGCCCAGTCATTCCGATTAACGCTCGCACCCTCCGTATTACCGCGGCTGCTGGCCCGGACTT
+
CCCCCGGGGGGGGGGGGGGGGGGGGGGGGGGGGGFGGGGGGGGGGGGGGGGGGGGGGGGGGGGGGGGGGGGGGGFGGGGGGGGGGGGGGGGGGGGGGGGFFGGGGGGGGGGGGGGGGGGGGGGGGGGGGGGGBCGGGFFGGFGGGGGGGGGG8EFGGGGFDGGGGGDFGGGGG8EFFFFGGGGGFGGGGGGGGGGGGGDDFFFFFFFFFFFFFFFFFFF?CFFDBFDFF=EEEFFFDE<A<F@F;?;@@C??)3;<?4C96>BF>FFFF6?66912:?4241;07606?0),((-31(((,
@M04999:289:000000000-L3R54:1:1101:15643:6603 2:N:0:402
TGACTACCGGGGTATCTAATCCTGTTCGCTCCCCACGCTTTCGTCCATCAGCGTCAATCGGTATTTAGTAACCTGCCTTCGCAATCGGGGTTCTGTGTAATATCTATGCATTTCACCGCTACACTACACATTCCAGCTACTTCAATACTATTCAAGATTAACAGTATCAACGGCAGTTCTACAGTTAAGCTGCAGGTTTTCACCGCTGACTTATCAACCCGCCTACGGACCCTTTAAACCCAATAAATCCGGATAACGCTCGCATCCTCCGTATTACCGCGGCTGCTGGCACGGAGTTAGC
+
CCCCCGGGGGGGGGGGGGGGGGGGGGGGGGGGGGGGGGGGGGGGGGGGGGGGGGGGGGGGGGCGGGGGGGGGGGGGGGGGGGGGGGGGGGGGGGGGGGGGGGGGGGGGGGGGGGGGGGGGGGGGGGGGGGGGGGGGGGGGGGGGGGGGGGGGGGGGGGGGGGGGGGGGGGGGDEGGFGFGGGGGGGGGGGGGGGFGFGGGFFFFEFFFFFFFFFFFFF>ABFFFFFF=@BFFFFFFFFFF;F03);EFFE966@F<=BFFFFF>FF??<(-3<??<AF6>>9169:>03::?:611:BF<6
@M04999:289:000000000-L3R54:1:1101:5227:6607 2:N:0:402
AGAGACTACCGGGGTATCTAATCCTGTTTGCTCCCCACGCTTTCGCATCTCAGCGTCAGTATCTGTCCAGAAGGCCGCTTTCGCCACCGGTATTCCTCCACATCTCTACGCATTTCACCGCTACACGTGGAATTCTACCTTCCTCTACAATACTCCAGATAACCAGTTTTAAGTGCAATTCCCAGGTTGAGCCCGGGGCTTTCACACCTAACTTAATTATCCGCCTACATGCCCTTTACGTCCAGTCATTCCGATTAACTCTCGCACCCTCCGTATTACCGCGGCTGCTGGCACGGAGTT
+
@9@CCFGCFGD+:F@6CFGGECECEFG,FF<FGE6CE@@FC,CFFCFGGAFGG?FGGGGFFGFGGD9@<EFFE@:EB>E7DEFGGC,BFEECFFGGGGGGGGGGGGFGEFFE@FFGGFFGGGGG9FGGGDGAEEFF@CFGGGFGDEGGGGGGGAF=EF9FFGG,EF,E8AF8A7DFFGFFGCC2B?F<EEC?;5495;>CFA>AAAA4(;:=EBA+8B=4BC25(5<38C?@@;@@8C38(68@@<))9?CC41;(6)))-))((71(314(63:(4.5406326,4??)3(,),2(33(
@M04999:289:000000000-L3R54:1:1101:24683:6655 2:N:0:402
TGTCTGACTACACGGGTATCTAATCCTGTTTGCTCCCCACGCTTTCGCATCTCAGCGTCAGTATCTGTCCAGAAGGCCGCCTTCGCCACCGGTATTCCTCCACATCTCTACGCATTTCACCGCTACACGTGGAATTCTACCTTCCTCTACAATACTCCAGATAACCAGTTTTAAGTGCAATTCCCAGGTTGAGCCCGGGGCTTTCACACCTAACTTAATTATCCGCCTACATGCCCTTTACGCCCAGTCATTCCGATTAACGCTCGCACCCTCCGTATTACCGCGGCTGCTGGCACGGAGT
+
CCCCCGGGGGGGGGGGGGGGGGGGGGGGGGGGGGGGGGGGGGGGGGGGGGGGGGGGGGGGGGFGGGGGGGGGGGGGGGGGGGGGGGGGGGGGGEFGGGGGGGGGFFFFGGGGGGDGGGGGGGGGGGGFGEEFEGGGFGGGGGGGGGGGGGG,@3DGGGGGGGGGGGGGGGGGGGGGFGFGGGGFEGGGFFGGGGGGGGDDBFFFFFFFFFDFFFA8BFF?FFFFFFDFDDFCEFFFFFFFE;;>BF?EFFFCFFFF@?DFAFF??>>>B9:?B:6?0<?AFA:>BF>961>DF6:?FF061
@M04999:289:000000000-L3R54:1:1101:20263:6718 2:N:0:402
ATTCGACTACAAGGGTATCTAATCCTGTTTGCTCCCCACGCTTTCGCATCTCAGCGTCAGTATCTGTCCAGAAGGCCGCCCTCGCCACCGGTATTCCTCCACATCTCTACGCATTTCGCCGCTACACGTGGAATTCTACCTTCCTCTACAATACTCCAGATAACCAGTTTTAAGTGCAATTCCCAGGTTGAGCCCGGGGCTTTCACACCTAACTTAATTATCCGCCTACATGCCCTTTACGCCCAGTCATTCCGATTAACGCTCGCACCCTCCGTATTACCGCGGCTGCTGGCACGGAGTT
+
CCCCCGGGGGGGGGGGGGGGGGGGGGGGGGGGGGGGGGGGGGGGGGGGGGGGGGGGGGGGGGGGGGGGGGGGGGFGGGGFGGGGGGGGGGGGGGGGGGGGGGGGGGGGGGGGGGGGGGGGGGGGGGGGGGGGGGGGGFGGGGGGGGGGGGFGGFGGGGGGGGGGFGGGGGGGGGGFFGFGGGGGGGGGGGGGFGGGGGDDDFFFFFFFFDEFFFF=CFFFFFF9@FD?DEFFFFFFFF<FFFFFF?FFFFFFFFFFFFFFF>F<>FFF>FBFFBB:?FAAAFFF;>F>(37?12<B>09?:
@M04999:289:000000000-L3R54:1:1101:10024:6744 2:N:0:402
GGATTGACTACTCGGGTATCTAATCCTGTTTGCTCCCCACGCTTTCGCATCTCAGCGTCAGTATCTGTCCAGAAGGCCGCCTTCGCCACCGGTATTCCTCCACATCTCTACGCATTTCACCGCTACACGTGGAATTCTACCTTCCTCTACAATACTCCAGATAACCAGTTTTAAGTGCAGTTCCCAGGTTGAGCCCGGGGCTTTCACACCTAACTTAATTATCCGCCTACATGCCCTTTACGCCCAGTCATTCCGATTAACGCTCGCACCCTCCGTATTACCGCGGCTGCTGGCACGGAGT
+
CCCCCGGGGGGGGGGGGGGGGGGGGGGGGGGGGGGGGGGGGGGGGGGGGGGGGGEGGGGGGGGGGGFGGGGGGGGGGGGGGGGGGGGGGGGGG7FGGGGGGGGGGGGGGGGGGGGGGGGGGGGGGGGGGGGDFFGGGGGGGGGGGGGGGGGFGGGGGGGDFEGGGGGGGGGGGGGGFGFGGGGGGGGGGGGGGGGGG>GGEDFFFFFFFFDFFFFFFFFFFFFC=DFFFFFFFEE@F@EA>;?@BF;@EFFFFE@(8;6EE?BFB6>BF>FBFFB?FFFB<AFF>>>BFBF?7:BF61(,-
@M04999:289:000000000-L3R54:1:1101:3928:6759 2:N:0:402
GTCCTGACTACTCGGGTATCTAATCCTGTTCGCTCCCCACGCTTTCGTCCATCAGCGTCAATCGGTATTTAGTAACCTGCCTTCGCAATCGGGGTTCTGTGTAATATCTATGCATTTCACCGCTACACTACACATTCCAGCTACTTCAATACTATTCAAGATTAACAGTATCAACGGCAGTTCTACAGTTAAGCTGCAGGTTTTCACCGCTGACTTATCAACCCGCCTACGGCCCCTTTAAACCAAATAACTCCGGATAACGCTCGCATCCTCCGTATCACCGCGTCTGCTGTCACGGTGT
+
9CCCCFFCFGFGF;CDFDF9FF<FCEFFGGF:F@FEDEC7FCEEGGG<CFGGGG9FGGE@FFAFC:CFGGGGGA9,CBFCGDGGGGEE?FGDCEFGGFFGGGGEE9F9ECEEAEFFCEFGDGGGDCGFCFGG:D8FG;,EFFADDDGFFGGGGFFGGC8@FDC9;+3=CDG:,@DEEG*=8?DGGDGFGG7EFCCGCF?7:*1:A<BFF=A5:68:*=BE+:4<)4>@==25((/,43;6733;((,7).)/)62608,)44-(4-39197?),48(((.42:>63>61<2>))).(--(-
@M04999:289:000000000-L3R54:1:1101:4395:6804 2:N:0:402
GACTACCCGGGTATCTAATCCTGTTTGCTCCCCACGCTTTCGCATCTCAGCGTCAGTATCTGTCCAGAAGGCCGCCTTCGCCACCGGTATTCCTCCACATCTCTACGCATTTCACCGCTACACGTGGAATTCTACCTTCCTCTACAATACTCCAGATAACCAGTTTTAAGTGCAATTCCCAGGTTGAGCCCGGGGCTTTCACACCTAACTTAATTATCCGCCTACATGCCCTATGCGCCCAGTCATTCCGATTAACGCTCGCACCCTCCGTATTACCGCGGCTGCTGGCACGGAGTTAGCC
+
CCCCCGGGGGGGGGGGGGGGGFGGGGGGGGGGGGGGGGGGGGGGGGGGGGGGGGGGGGGGGGGGGGGGGGGGGGGGGGGGGGGGGGGGGGGGGGGGGGGGGGGGGGGGGGGGGGGGGGGGGGGGGGGDGGFDGGGGGGFGFGGGGGGGFGGGGFGGGGGGGGGGGGGGGGGGGGGGFGFGGGGGGGGGGGGGGGGGDGG+:EFFFFFFFFFFFFFFFABDFFFFFFFCEE@E8@EFF@DFDF3;A3?3CFF6;;CFB9::9>>;FF6?:>6:03:BA0;B092>??F?08B?919349<B:
@M04999:289:000000000-L3R54:1:1101:16109:6828 2:N:0:402
GGACTACACGGGTATCTAATCCTGTTCGCTTCCCACGCTTTCGTCCATCAGCGTCAATCGGTATTTAGTTACCTGCCTTCGCAATCGGGGTTCTGTGTAATATCTATTCATTTCACCGCTACACTACACATTCCAGCTACTTCAATACTATTCAAGATTAACAGTATCAACGACATTTCTACAGTTAAGCTGCAGGTCTTCACCGCTGACTTATCAACCCGCCTACGTACCCTTTAAACCCAATAAATCCGGATAACTCACGCATCCTACGTATTACCGCTGCTGCTGCCACGGAGTTAGC
+
--,CBFGFCC:66:;6CE@FGCGGFEEC@7,BCFCF+@F,@FEECCGGFGGD:BF@,CC7,8CC<CFEE,C<CFG,AAFGGG7:FED:FG>=FCEFA5,5,CBFEEF,C?FGGF<F?===4BFGE@,AEBEFG4EFFGFGGGGF;D32@DCFFEFFG8EF,E,@EGC=8,6++=+++6CDGG+,3@=:E@FD7@779++B+=9AB??>):CEFF8B<F*:55->9B2-75=E3:>:C*76/52-).)))6(1(2243)))/2=6?0;853(.).()-6((((4)27>?).))4(,(-3:>2
@M04999:289:000000000-L3R54:1:1101:8513:6949 2:N:0:402
GGGTATCTAATCCTGTTCGCTCCCCACGCTTTCGCTCCTCAGCGTCAGTGACGGCCCAGAGACCTGCCTTCGCCATCGGTGTTCTTCCCGATATCTACACATTCCACCGTTACACCGGGAATTCCAGTCTCCCCTACCGCACTCCAGTCCGCCCGTACCCGGCGCCGATCCACCGTTAAGCGATGGACTTTCACACCAGACGCGACGAACCGCCTACGAGCTCTTTACGCCCAATAAATCCGGATAACGCTTGCACCCTACGTATTACCGCGGCTGCTGGCACGTAGTTAGCCGGTGCTTT
+
CCCCCGGGGGGGGGGGGGGGGGGGGGGGGGGGGGGGGGGGGGGGGGGGGGGGGGGGGGGFGGGGGFGGGGGGGGGGGGGGGGGGGGGGGGGGGGGGGGGGGGGGGGGGGGGGGGGGGGDGEGGGGGGGGGGGGGGGGGGGGGGGGGGGGGGGGGGGGGGGGGGGGGGGGGGGFGGCDD4CFGDGGGCGGGGGGGGGGGGGFFFFFFFD;BFFFFE@?FEFDFFAAABF:FFFBFBFFFFFBBF?BFFFFFFF:??FBF1<BBB2A0A<>BFF(19;:??BBF768?<3:46A:2391(-<.
@M04999:289:000000000-L3R54:1:1101:24907:6955 2:N:0:402
GACTACTGGGGTATCTAATCCTGTTTGCTCCCCACGCTTTCGCATCTCAGCGTCAGTATCTGTCCAGAAGGCCGCCTTCGCCACCGGTATTCCTCCACATCTCTACGCATTTCACCGCTACACGTGGAATTCTACCTTCCTCTACAATACTCCAGATAACCAGTTTTAAGTGCAATTCCCAGGTTGAGCCCGGGGCTTTCACACCTAACTTAATTATCCGCCTACATGCCCTTTACGCCCAGTCATTCCGATTAACGCTCGCACCCTCCGTATTACCGCGGCTGCTGGCACGGAGTTAGCC
+
CCCCCGGGGGGGGGGGGGGGGGGGGGGGGGGGGGGGGGGGGGGGGGGGGGGGGGGGGGGGGGGGGGGGGGGGGGGGGGGGGGGGGGGGGGGGGGGGGGGGGGGGGGGGGGFGGGGGGGGGGGGGGGGGGGGGGGGGGGGGGGGGGGGGGGGGGGGGGGGGGGGGGGGGGGGFGGFGFGFGGGGGGGGGGGGGGGGGGGGGFFFFFFFFFFFEFFFFFFFFF@D9BFFFFEFFFFCEFFFF@?FFFFEFE@00;?EE@F;<>FFF6::BFFFF7?AFFB>39B((3277?BBF>69??<<53
@M04999:289:000000000-L3R54:1:1101:4097:6971 2:N:0:402
TGACTACCCGGGTATCTAATCCTGTTTGCTCCCCACGCTTTCGCATCTCAGCGTCAGTATCTGTCCAGAAGGCCGCCTTCGCCACCGGTATTCCTCCACATCTCTACGCATTTCACCGCTACACGTGGAATTCTACCTTCCTCTACAATACTCCAGATAACCAGTTTTAAGTGCAATTCCCAGGTTGAGCCCGGGGCTTTCACACCTAACTTAATTATCCGCCTACATGCCCTTTACGCCCGGTCCTTCCGATTAACGCTCGCCCCCTCCGTATTACCGCGGCTGCTGGCACGTAGTTTGC
+
CCCCCGGGFF@:FCEFFGFEGGGGGGGGGFFF@C<CFGGGGGFGGGEGGGGGGGGGGEGGGGFFGFGGFGGGGGGGGGGGFD:FEFGCGCFFCEFGGFEGAFGGGFGD@FGGGGGGGEGDGGGGGGGGG<DEFGAFCFFGGFFGGGGGGGGGGFG8@E8DFGGGGGGGGC9FCDGAFGFGGGGGGFFCDFGGGGGG4/9CFAF6*:A6BFCEEACF?FFE5@9@DFFF<;)31@FCCF@E9((,3(7);@;032,<A:>:?61(,29,8:0(,(46<)((,((39B:>22(4,(,(,-)))
@M04999:289:000000000-L3R54:1:1101:23590:6987 2:N:0:402
CGACTACTGGGGTATCTAATCCTGTTTGCTCCCCACGCTTTCGCATCTCAGCGTCAGTATCTGTCCAGAAGGCCGCCTTCGCCACCGGTATTCCTCCACATCTCTACGCATTTCACCGCTACACGTGGAATTCTACCTTCCTCTACAATACTCCAGATAACCAGTTTTAAGTGCAATTCCCAGGTTGAGCCCGGGGCTTTCACACCTAACTTAATTATCCGCCTACATGCCCTTTACGCCCAGTCATTCCGATTAACGCTCGCACCCTCCGTATTACCGCGGCTGCTGGCACGGAGTTAGC
+
CCCCCGGGGGGGGEGGGGGGGGGGGGGGGGGGGGFG>FFGGGGGGGGGGGGGGGGGGGFGGGGGGGGGFFGGGGGGGGGGGGGGGGGGGGGGGGGGGGGGGGGGGGGGGGGGGGGGGGGGGGGGGGGGGFGGGGGGGGGGGGGGGGGGGGGGGFFGGGGGGGGGFFGGGGGGGGGGFGFGGGGEGGGGFGGGGGGGGGGGFFFFFFFAEDFF=AAFFFFCDFFFFFFFFFFFFFEFFFFFF<DE<A?CFFF@FFD4>D@?BFFFF><0??;1:?BFFFFFB6>;>648:?:?<>0-4:4<4
@M04999:289:000000000-L3R54:1:1101:3387:7004 2:N:0:402
TGACTACCGGGGTATCTAATCCTGTTTGCTCCCCACGCTTTCGCATCTCAGCGTCAGTATCTGTCCAGAAGGCCGCCTTCGCCACCGGTATTCCTCCACATCTCTACGCATTTCACCGCTACACGTGGAATTCTACCTTCCTCTACAATACTCCAGATAACCAGTTTTAAGTGCAATTCCCAGGTTGAGCCCGGGGCTTTCACACCTAACTTAATTATCCGCCTACATGCCCTTTACGCCCAGTCATTCCGATTAACGCTCGCACCCTCCGTATTACCGCTGCTGCTGGCACGGAGTTAGC
+
CCCCCGGGGGGGGGGGGGGGGGGGGGGGGGGGGGGGGGGGGGGGGGGGGGGGGGGGGGGGGGGGGGGGGGGGGGGGGGGGGGGFGFGGGGGGGGGGGGGGGGGGGGGGGGGGGGGGGGGGGGGGGGGG>EGGGGGGGGGGGGGGGGGGGGGGGGGGGGGGGGGGGGGGGGGGGGGGFGFGGGGGGGGGGGGGGG>DGGGGFFFFFFFFFFFEFFFFFFFFFFDDFFFFE;;@E@FEFFFFF?0=EFFFFCE6??:<>B;?B9BFFFF?B?B?<<>BBA?B((-7????::(36(-9?B24-
@M04999:289:000000000-L3R54:1:1101:19718:7060 2:N:0:402
TTGGACTACTGGGGTATCTAATCCTGTTCGCTCCCCACGCTTTCGTCCATCAGCGTCAATCGGTATTTAGTAACCTGCCTTCGCAATCGGGGTTCTGTGTAATATCTATGCATTTCACCGCTACACTACACATTCCAGCTACTTCAATACTATTCAAGATTAACAGTATCAACGGCAGTTCTACAGTTAAGCTGCAGGTTTTCACCGCTGACTTATCAACCCGCCTACGGACCCTTTAAACCCAATAAATCCGGATAACGCTCGCATCCTCCGTATTACCGCGGCTGCTGGCACGGATTTT
+
CCCCCGGGGGGGGGGGGGGGGGGGGFGGGDGGG@GGGGGGGCGFEGEFGGGGFCGEFCEGGDGG<FGGCGGGGGFGBFFFGFGGC@FFGGGGGGGGFGFFAFGGGGGGGGGGGFGGFGGGGGGDGGGGGGGGGGG9E;FEFGGGGGCFGGGGGDGDBFFGGGGGGGGGGGFFFGDGBD?GGGFG9EDFGFCGGCCCFGGGC@CCFFEE=AAFEA>FFFF26/-:9>@F@9@(6>>B@CEAEF;(46@E7<74:,1;D9@26;<>BB:6?2<?B4(4().)(-4(99>FFB>(.4:63((,)
@M04999:289:000000000-L3R54:1:1101:26091:7091 2:N:0:402
TGTGACTACAGGGGTATCTAATCCTGTTTGCTCCCCACGCTTTCGCATCTCAGCGTCAGTATCTGTCCAGAAGGCCGCCTTCGCCACCGGTATTCCTCCACATCTCTACGCATTTCACCGCTACACGTGGAATTCTACCTTCCTCTACAATACTCCAGATAACCAGTTTTAAGTGCAATTCCCAGGTTGAGCCCGGGGCTTTCACACCTAACTTAATTATCCGCCTACATGCCCTTTACGCCCAGTCATTCCGATTAACGCTCGCACCCTCCGTATTACCGCGGCTGCTGGCACGGAGTT
+
CCCCCGGGGGGGGGGGGGGGGGGGGGGGGGGGGGGGGGGGGGGGGGGGGGGGGGGGGGGGGGGGGGGGGGFFGGGGGGGGGGGGGGGGGGGGGGGGGGGGGGGGGGGGGGGGGGGGGGGGGGGGGGGGGGGGGGGGGGGGGGGGGGGGGGGGGGGGGFFFGGGGGGGGGGGC9DGGFGFGGGGGGGGGGGGGGGGGGGGGFFFFFFFDDFEDFFFFFFFFFF=DFFDFFFCEBFFFFEEDFFF@@EF<CCEFE0;<DCE;BB<6>0268:(8><?F?FBB?F6;>BB??22:174;61:B
@M04999:289:000000000-L3R54:1:1101:18227:7091 2:N:0:402
TGGGACTACTGGGGTATCTAATCCTGTTCGCTCCCCACGCTTTCGTCCATCAGCGTCAATCGGTATTTAGTAACCTGCCTTCGCAATCGGGGTTCTGTGTAATATCTATGCATTTCACCGCTACACTACACATTCCAGCTACTTCAATACTATTCAAGATTAACAGTATCAACGGCAGTTCTACAGTTAAGCTGCAGGTTTTCACCGCTGACTTATCAACCCGCCTACGGACCCTTTAAACCCAATAAATCCGGATAACGCTCGCATCCTCCGTATTACCGCGGCTGCTGGCACGGAGTT
+
CCCCCGGGGGFGGGGGGGGGGGGGGGGGGGGGGGGGGGGGGGGGGGGGGGGGGGGGGGGGGGGGGGGGGGGGGGGGGGGGGGGGGGGGGGGGGGGGGGGGGGGGFGGGGGGGGGGGGGGGGGGGGGGAFGGGGGGGGGGGFGGGGGGGGGGGGGGGGGGGGGGGGGGGGGGGGDGGFGFGGGGGGGGGGGGGGGGGGGGGFFFFFFFEFFFFFFFFFFFFFDAFFFFFF@FFFFFFFFFFF@FFFDFFEFFFFF<D;EED;?DB>0:1>FFFFB1??FFAB>FFFBFFFFB6:>6909?F
@M04999:289:000000000-L3R54:1:1101:22926:7095 2:N:0:402
CTGACTACAGGGGTATCTAATCCTGTTCGCTACCCATGCTTTCGCTCCTCAGCGTCAGTTACTACCCAGAGACCTGCCTTCGCCATCGGTGTTCTTCCTGATATCTGTGCATTCCACCGCTACACCAGAAATTCCAGTCTCCCCTGTAGTACTCAAGTCAGCCCGTATCGCCTGCACGTCCAGGGTTAAGCCCTAGGATTTCACAGACGACGTGACAAACCGCCTACGAGCTCTTTACGCCCAGTAATTCCGGACAACGCTCGCACCCTACGGATTACCGCGGCTGCTGGCCCTTAGTTAC
+
CCCCCGGGGEGGGGGGGGGGGGGGGGGGGGGGGGGGGGGGGGGGGGGGGGGFGGGGGGGGGGGGGGGGF@EFGGGGGGGGGFGGGGGGEGGGGGGGGGGGGGGGGGGGFGGGGGGGGGGGGGGGGGGGGGGGGGGGGGGGGGGGGGGFGGCDGGGGFGGGEGFGDDGGG6C?EGGGFGFGGGGGGFFFGGGGEFGGGGGFAFFFFFFFA9=ABF>FEA>BF=25@2@D??1,4?EEEC?DFFF(6CEFFFF;97>0:1((((,-(,74<0((((,4)8A?B0((,3<>240(((,4))6))
@M04999:289:000000000-L3R54:1:1101:12348:7160 2:N:0:402
GAGAGGACTACCCGGGTATCTAATCCTGTTCGCTCCCCACGCTTTCGTCCATCAGCGTCAATCGGTATTTAGTAACCTGCCTTCGCAATCGGGGTTCTGTGTAATATCTATGCATTTCACCGCTACACTACACATTCCAGCTACTTCAATACTATTCAAGATTAACAGTATCAACGGCAGTTCTACAGTTAAGCTGCAGGTTTTCACCGCTGACTTATCAACCCGCCTACGGACCCTTTAAACCCAATAAATCCGGATAACGCTCGCATCCTCCGTATTACCGCGGCTGCTGGCACGGAGT
+
CCCCCGGGGGGGGGGGGGGGGGGGGGGGGGGGGGGGGGGGGGGGGGGGGGGGGGGGGGGGGGGGGGGGGGGGGFGGGGGGGGGGGGGGGGGGGGGGGGGGGGGGGGGGGGGGGGGGGGGGGGGGGGGGGGGGGGGGGGGFGGGGGGGGGGGGGGGGGGGFFFFFGGGGGGGGGCFG>DBDGGGGGGGGGGGGGGGGGGFFFFFFFFFFFFFFFFFFFFFFFFFF2=BF>F?=2@@FFFEFFFFFFFFFEFCEF@>>?DD37:638>BF?F:<A:>B07>)54699(3;16??(8?B61(44
@M04999:289:000000000-L3R54:1:1101:3803:7171 2:N:0:402
ATGACTACCCGGGTATCTAATCCTGTTTGCTCCCCACGCTTTCGCATCTCAGCGTCTGTATCTGTCCAGAAGGCCGCCTTCGCCACCGGTATTCCTCCACATCTCTACGCATTTCACCGCTGCACGTGGAATTCTACCTTCCTCTACAATACTCCAGATAACCAGTTTTAAGTGCAATTCCCAGGTTGAGCCCGGGGCTTTCACACCTAACTTAATTATCCGCCTACATGCCCTTTACGCCCAGTCATTCCGATTAACGCTCGCACCCTCCGTATTACCGCCGCTGCTGGCACCGAGTTAC
+
CCCCCGGFFGGGEGGGGGGGGGGGGGGCFGGGGCGGGGGGG<FDDGGGGGGGGGGGGGGGGGGGGGGGGGGGGGGGGGGGGGGGGDFGGGGGGGGGGFGGGGGGGGCFF7FGGGGGGGGGGGGGGGFCCGGGGGGDGGGGGGGGGGGGGGGGGGG@,39,EFEGGGEA8EG87=DFDG8DDGG?CFEFGFGGEG*;*;DGFFFFFFFFEB@CEFFFEFFEF==@@233@C@@DF@EEEF>B@@0//.))<?;607;ECFB?06>9B9?:6-1:((.)-4(,(-(3,(.:20(4(34(-,))
@M04999:289:000000000-L3R54:1:1101:13193:7174 2:N:0:402
TGACTACTCGGGTATCTAATCCTGTTTGCTCCCCACGCTTTCGCATCTCAGCGTCAGTATCTGTCCAGAAGGCCGCCTTCGCCACCGGTATTCCTCCACATCTCTACGCATTTCACCGCTACACGTGGAATTCTACCTTCCTCTACAATACTCCAGATAACCAGTTTTAAGTGCAATTCCCAGGTTGAGCCCGGGGCTTTCACACCTAACTTAATTATCCGCCTACATGCCCTTTACGCCTAGTCATTCCGATTAACGCTCGCACCCTCCGTATTACCGCGGCTGCTGGCACGGAGTTAGC
+
CCCCCGGGGGGGGGGGGGGGGGGGGGGGGGGGFGGGGGGGGGEGGGGGGGAFGGGGGGGGGGGGGGGFFGGGGGGGGGGGGGGGGGGGGGGGGGGGGGGGGGGGGGGGGEGGGGGGGDGGGGGGGGGG+EFGGGDGGGGGGGGGGGGGGGGGGGGFFGGGGGGGGFGFCFGGDFFGFGDG?DCGGGED?C6EEE*9>7FGFFFFFBFF@DEF@AFFFFFFFFFFFDFFFFFBEFFCE??ED;;7ECECEF@?;<DCC<>8?9B;>9?:?F944426>>:;0143;:>0(:05(,((-4)-.
@M04999:289:000000000-L3R54:1:1101:19256:7256 2:N:0:402
GTGTGGACTACACGGGTATCTAATCCTGTTTGCTCCCCACGCTTTCGCATCTCAGCGTCAGTATCTGTCCAGAAGGCCGCCTTCGCCACCGGTATTCCTCCACATCTCTACGCATTTCACCGCTACACGTGGAATTCTACCTTCCTCTACAATACTCCAGATAACCAGTTTTAAGTGCAATTCCCAGGTTGAGCCCGGGGCTTTCACACCTAACTTAATTATCCGCCTACATGCCCTTTACGCCCAGTCATTCCGATTAACGCTCGCACCCTCCGTATTACCGCGGCTGCTGGCACGGAGT
+
CCCCCEGGGGGGGGGGGCFGGGGGGGGGGGGGGGGGCGGGGGGGGGGGGGGGGGGGGGGGGGGGGGFGGGGGGFGFGGGGGGGGGGGGEGGEECFGGGGGGGGGGGGGGGGC@=FGGGGGGGGGGGGGGGGGGGGGGGCDFFEGGGGGEFGGGGGGGGG8=EFEGGGGDFFGCE7FDGFGGGGGFCCCGG8<9FGGGGGCAEFFFFFFFDFEFFFFEFFFAC<EFFFFD@EE5;4=E@FFE;@9BFFE@EEC<E3;@?:9A(4(37>>F>0:BB64?F?AFFF06204;:??:B?2(4(4-
@M04999:289:000000000-L3R54:1:1101:23529:7259 2:N:0:402
TCACGACTACTGGGGTATCTAATCCTGTTTGCTCCCCACGCTTTCGCATCTCAGCGTCAGTATCTGTCCAGAAGGCCGCCTTCGCCACCGGTATTCCTCCACATCTCTACGCATTTCACCGCTACACGTGGAATTCTACCTTCCTCTACAATACTCCAGATAACCAGTTTTAAGTGCAGTTCCCAGGTTGAGCCCGGGGCTTTCACACCTAACTTAATTATCCGCCTACATGCCCTTTACGCCCAGTCATTCCGATTAACGCTCGCACCCTCCGTATTACCGCGGCTGCTGGCACGGAGTT
+
CCCCCGGGGGGGGGGGGGGGGGGGGGGGGGGGGGGGGGGGDGGGGGGGGGGGFGGGGGGGGGGGGGGFGGGGGGGGFFGGGGGGGGGGGGGGGGGGGGGGGGGGG<FFGGGGGGGGGGGGGGGGGGGGGGGGGGGGGGGGGGGGGGGGGGGGFGGGGGGGGCFG@F?DFGGGGGGGFGFGGGFCCGFGGGGGGFCGGGCDDFFFFFFFFFF=:8=?=AA8@C?=2@FDFEEC3=DFFF9:<0::((/=AECEEEFFFFA<?6,4>919>0,2414:?FBFA?BFB09><7>26(.427(44
@M04999:289:000000000-L3R54:1:1101:27961:7260 2:N:0:402
TCGACTACAAGGGTATCTAATCCTGTTCGCTCCCCACGCTTTCGTCCATCAGCGTCAATCGGTATTTAGTAACCTGCCTTCGCAATCGGGGTTCTGTGTAATATCTATGCATTTCACCGCTACACTACACATTCCAGCTACTTCAATACTATTCAAGATTAACAGTATCAACGGCAGTTCTACAGTTAAGCTGCAGGTTTTCACCGCTGACTTATCAACCCGCCTACGGACCCTTTAAACCCAATAAATCCGGATAACGCTCGCATCCTCCGTATTACCGCGGCTGCTGGCACGGAGTT
+
CCCCCGGGGGGGGGGGGGGGGGGGGGGGGGGGGGGGGGGGGGGGGGGGGGGGGGGGGGGGGGGGGGGGGGGGGGGGGGGGGGGGGGGGGGGGGGGGGGGGGGGGGGGGGGGGGGGGGGGGGGGGGGGGGGGGGGGGGGGGGGGGGGGGGGGGGGGGGCFGGGGGGGGGGGGGGGGGEGFGGGGGGGGGGGGGGDGGGGGGFFFFFFFFFFFFFFFFFFFFBFFFFFFF>FFFFBFFFFFFF?FD8;E<EEFFFFFDFEFF@<>1>:9?<DFFB:??<>ABBBFFFFFF?FFFFF>942<
@M04999:289:000000000-L3R54:1:1101:7099:7284 2:N:0:402
GGACTACTGGGGTATCTAATCCTGTTCGCTACCCATGCTTTCGAACCTCAGCGTCAGTTACAGACCAGAGAGCCGCCTTCGCCACTGGCGTTCTTCCATATATCTACGCATTCCACCGCTACACATGGAGTTCCACTCTCCTCTTCTGCACTCAAGAAAAACAGTTTCAGCTGCACTTCCCCGGTTAAGCCGAGGGCTTTCACAGCTGACTTGTTCTCCCGCCTGCGTTCGCTTTACGCCCAATAAATCCGGACAACGCTTGCCACCTACGTATTACCGCGGCTGCTGGCACGTAGTTAGC
+
CCCCCGGGGGFGGDGGGGGGGGGGGGGGGGGGGGGGGGGGFGGFGGGGGGGGGGGGGGGGGGGGGGGGGGGGGGGGGGGGGGGGGGGGGGEGGGGGGGGFGGGGGGGGGGGGGGGGGGGGGGFGGGGGFGGFFEFGGGGGGGGGGGGGGGGGGFFEGFFCFEGGGGGGFGDFGGGGFDFGGGGGGGCCFGGGCECDGGGGFFAFFFF4BBE?BFFCEFFFFBF=BDBFDF;BD0=CC@FF9?18889ADBB>2>1::(((::B?28?74:1:4A7A>>6>9>>96:>>:((28(.846AD<
@M04999:289:000000000-L3R54:1:1101:27440:7322 2:N:0:402
CAGACTACTGGGGTATCTAATCCTGTTTGCTCCCCACGCTTTCGCATCTCAGCGTCAGTATCTGTCCAGAAGGCCGCCTTCGCCACCGGTATTCCTCCACATCTCTACGCATTTCACCGCTACACGTGGAATTCTACCTTCCTCTACAATACTCCAGATAACCAGTTTTAAGTGCAATTCCCAGGTTGAGCCCGGGGCTTTCACACCTAACTTAATTATCCGCCTACATGCCCTTTACGCCCAGTCATTCCGATTAACGCTCGCACCCTCCGTATTACCGCGGCTGCTGGCACGGAGTT
+
CCCCCFEFFGGFGGGGGGGG9F96CFGG<@EFAFGGGGGG7F<CFG7F,BFEEGFG@@C@FGGCFF8EFGGGDGDCEG==<,F::FFGDFEGF<<EFDCFFFFGGG9CFGCC@FFEGGGGD4:FG7=FEGGGG;FGGFD,@@BFGF;B9EGGEGDE8FGCCDFFGDGFFG,=CE7C@D89DGGFFGGG6FGCEECCDD57A4@FAFBF)::9*@>F58BC==B9@(5;??=EFE3@E4;F1>015=465?56170;7)618619621:11(,4<14).9:>6>B>6(4,,(27?21(,2
@M04999:289:000000000-L3R54:1:1101:4488:7379 2:N:0:402
GCCCGACTACCGGGGTATCTAATCCTGTTTGCTCCCCACGCTTTCGCATCTCAGCGTCAGTATCTGTCCAGAAGGCCGCCTTCGCCACCGGTATTCCTCCACATCTCTACGCATTTCACCGCTACACGTGGAATTCTACCTTCCTCTACAATACTCCAGATAACCAGTTTTAAGTGCAATTCCCAGGTTGAGCCCGGGGCTTTCACACCTAACTTAATTATCCGCCTACATGCCCTTTACGCCCAGTCATTCCGATTAACGCTCGCACCCTCCGTATTACCGCGGCTGCTGGCACGGAGTT
+
CCCCCGGGGGGGGGGFGGGGGGGGGGGGGGGGGGGGGFGGGGGGGGGGGGGGGGGGGGGGGGGGGGGGGGGGGGGGGGGGGGGGGGGGGGDGGGGGGGGGGGGFGFGGFGGGGGGFGGGGGGGGCFGGGGGGGGGGGGGFCFGFGGGAAFFGGGGGGGGGGGGGGGGGGGGGGGGGFGFGFGFCFGGGCCFGGFCCGGCDFFFFFFFA::EFFFFF4FC4AE?1=;;6@;C?E;8E@@<F1?BFF6=?BFB>ABF16<FB((3?BFFFFBBF<9F:<84<4(4900(3:>:::?B?04444
@M04999:289:000000000-L3R54:1:1101:7303:7409 2:N:0:402
AAACTGACTACTGGGGTATCTAATCCTGTTTGCTCCCCACGCTTTCGCATCTCAGCGTCAGTATCTGTCCAGAAGGCCGCCTTCGCCACCGGTATTCCTCCACATCTCTACGCATTTCACCGCTACACGTGGAATTCTACCTTCCTCTACAATACTCCAGATAACCAGTTTTAAGTGCAGTTCCCAGGTTGAGCCCGGGGCTTTCACACCTAACTTAATTATCCGCCTACATGCCCTTTACGCCCAGTCATTCCGATTAACGCTCGCACCCTCCGTATTACCGCGGCTGCTGGCACGGAGT
+
CCCCCGGGGGGGGGGGGGGGGGFFGGGGGGGGGGGGGGGGGGGGGGGGGGGGGGGGGGGGGGGGGGGGGGGGGGGGGGGGGGGGGGGGGGGGGCGGGGFGGGGGGFGGGGGGGGGGGGGGGGGGGGGGGGGGGGGGGGGGGGGGGGGGGGGFGGGGGGGGGGGGGGGGGGGGGGGFFGFGGGGGGGGGGGDGGGGGGGGDBDAFFFFFFFFFFFFFEFFFFEFF>BF?=DFF5=@FFFFFE?6BFFFFFFFFFFFFF;;CE0;FB>FF;>BFF<9?:??94<?>B9>;>BF70<?BF16>4
@M04999:289:000000000-L3R54:1:1101:9982:7424 2:N:0:402
GTAAGACTACTGGGGTATCTAATCCTGTTTGCTCCCCACGCTTTCGCATCCCAGCGTCAGTATCTGTCCAGAAGGCCGCCTTCGCCACCGTTATTCCTCCACTTCTCTACGCATTTCACCGCTACACGTGGAATTCTACCTTCCTCTACAATACTCCAGATAACCAGTTTTAAGTGCAATTCCCAGGTTGACCCCGGGGCTTTCACCCCTAACTTAATTATCCGCCTACATGCCCTTTCCGCCCAGTCATTCCGATTAACGCTCGCCCCCTCCGTTTTCCCGCGTCCTCTGTCTGGGATTT
+
9CCC@,;@6FFGGGE:,,;CF@6E,6,C<F@,6EFGGC@@+BF<C@@@6+,,;;C+8CBBF<@FGCDGCEE<CF8FF:F7FBF<CC=F=F,B,A?E<@FGFF,5459E;?,@4FEFF9F=++++@,A7FGDG=F8EF94DD4A?,37,3@AD,63,@8=,6,@DD=FEF:CEGGEFB7B=DGGFB8+@@@?,@EE7>*7;96AF6B*;AD44>A@4*=B5BC>=99>(>(97@E(=D;);(6;97(/=;?<CC((/12)6(2-1-3(443,4<63).()).(1(-(,()6766))((.405
@M04999:289:000000000-L3R54:1:1101:26834:7433 2:N:0:402
TGGACTACTCGGGTATCTAATCCTGTTCGCTCCCCACGCTTTCGTCCATCAGCGTCAATCGGTATTTAGTAACCTGCCTTCGCAATCGGGGTTCTGTGTAATATCTATGCATTTCACCGCTACACTACACATCCCAGCTACTTCAATACTATTCAAGATTAACAGTATCAACGGCAGTTCTACAGTTAAGCTGCAGGTTTTCACCGCTGACTTATCAACCCGCCTACGGACCCTTTAAACCCAATAAATCCGGATAACGCTCGCATCCTCCGTATTACCGCGGCTGCTGGCACGGAGTT
+
CCCCCGGGGGGGGGGGGGGGGGGGGGGGGDGGGGGGGGGGGGGGGGGGGGGGGGGGFGGGGGGGGGGGGGGGGGGGGGGGGGGGEGGGGGGGGGGGGGGGGGGGGGGGGGGGGGGGGGGGGGGGGGGGGGGGGGGGGGGGGGGGGGGAFGCGGGGGGGGGGFFGGGGGGGGGGGGGFGFGGGGGGGGGGGGFFFGGGGDGFFFFFBEFFFFEEFAFFFF=AABFFFFF@DBBFFFFE?CFFFF<@E<EEFEFF0;?FF;@DFFB9BBFFFFFF:?F4><:B;>BB9::0:??7?;F>BB
@M04999:289:000000000-L3R54:1:1101:7782:7489 2:N:0:402
TGCCAGACTACCCGGGTATCTAATCCTGTTTGCTCCCCACGCTTTCGCATCTCAGCGTCAGTATCTGTCCAGAAGGCCGCCTTCGCCACCGGTATTCCTCCACATCTCTACGCATTTCACCGCTACACGTGGAATTCTACCTTCCTCTACAATACTCCAGATAACCAGTTTTAAGTGCAATTCCCAGGTTGAGCCCGGGGCTTTCACACCTAACTTAATTATCCGCCTACATGCCCTTTACGCCCAGTCATTCCGATTAACGCTCGCACCCTCCTTATTACCGCGGCCGCTGGCACTGAGT
+
CCCC@CCFAEE<@:::FG@FE@CCEFFGFGDFGGFGCG<C:F:BDGEEC@7C@EACFG@FFF9FG9CFEFGGF8FDFECG@EE@DGCFCGCGC+AEGGDF=F@<FEA<EFEFG:@?@<==A8:FFGBA+8<+6,C8FFGGGF8=?DEGGGFCAFGFG,@?A,E3>=@D=9E8:,6@99+++=+@E9ACG65@9@,@0;*@A?*;>9FCBAF23A===8+/+9>?22>@;@3755)3;34+9;<(6;;E@75<<?((400).(9:2,90>B68?81)6.-5A>1727147>9;2:?2(.54-
@M04999:289:000000000-L3R54:1:1101:4806:7541 2:N:0:402
GGACTACCGGGGTATCTAATCCTGTTTGCTCCCCACGCTTTCGCATCTCAGCGTCAGTATCTGTCCAGAAGGCCGCCTTCGCCACCGGTATTCCTTCACATCTCTACGCATTTCACCGCTACACGTGGAATTCTACCTTCCTCTACAATACTCCAGATAACCAGTTTTAAGTGCAATTCCCAGGTTGAGCCCGGGGCTTTCACACCTAACTTAATTATCCGCCTACCTGCCCTTTACGCCCAGTCATTCCGATTAAAGCTCGCACCCTCCGTTTTACCGCCGCTTCTGCCACGGCAGTAGC
+
CCCCCGGGD:CGBCGFGEGGGGGGCFG<CCCGGGCFFECFGFGDE:F9EAEAF@C:CFG9@D,FFFCFGGGFGGC@FGGGG7CGGGGGGE@FBFGGGG9FFGECFECCFGGGGEFFGGGBCGGG>FFG@EEFDFGGGGGGDEC8,@ADC8EGGGFDADDFGGFGFG@EFFFFFFGGFGCGGFGGFGGCFFG>5:CGDDFGFF9AAB963@EFBFF6786;DDFD93,))(61436)/21BF;?;3>357<;<0284))-).-26>>64(424)(4)23(,(4(((-))))))(,0((4.4)
@M04999:289:000000000-L3R54:1:1101:25728:7551 2:N:0:402
GTTAGACTACTGGGGTATCTAATCCTGTTTGCTCCCCACGCTTTCGCATCTCAGCGTCAGTATCTGTCCAGAAGGCCGCCTTCGCCACCGGTATTCCTCCACATCTCTACGCATTTCACCGCTACACGTGGAATTCTACCTTCCTCTACAATACTCCAGATAACCAGTTTTAAGTGCAATTCCCAGGTTGAGCCCGGGGCTTTCACACCTAACTTAATTATCCGCCTACATGCCCTTTACGCCCAGTCATTCCGATTAACGCTCGCACCCTCCGTATTACCGCGGCTGCTGGCACGGAGTT
+
CCCCCGGGGGGGGGGGGGGGGGGGGGGGGGGGGGGGGGGGGGGGGGGGGGGGGGGGGGGGGGGGGGGGGGGGGGGGGGGGGGGGGGGGGGGGEGGGGGGGGGGGGGGGGGGGGGGGGGGGGGGGGGGGGGGGGDFGGGGGGGGGGGGGGGGGFGGDFGGGGGGGGGGGGGGGGGGGFGF7D?9EGGEGF?FGGGGGGGDGDFFFFFFFFFFEBFFFFFFEFFCDFFFFFEFFFEFFFFFF6?;9DFFF@CC<?EFF;DFC<BFFFFF>;:??<0:04:DA6:;7>BBF<B?7:7<F31904
@M04999:289:000000000-L3R54:1:1101:16889:7557 2:N:0:402
TGACTACAGGGGTATCTAATCCTGTTCGCTCCCCACGCTTTCGTCCATCAGCGTCAATCGGTATTTAGTAACCTGCCTTCGCACTCGGGGTTCTGTGTAATATCTATGCATTTCACCGCTACACTACACATTCCAGCTACTTCACTACTATTCAAGATTAACAGTATCAACGGCAGTTCTACAGTTAAGCTGCAGGTTTTCACCGCTGACTTATCAACCCGCCTCCGGACCCTTTAAACCCAATAAATCCGGATATCGCTCGCATCCTCCTTCTTCCCCCGGCTGCTGGGCCGGAGTTAGC
+
CCCC<,CF8<;CFGGGG@,C@@FFFFC;@@FCFE8FCFEEGF:CC7,;66,,@CC:CFCDGF8FEE,,<,,CEF,B<E<,,C:+4=,:CGGGGG9FGGG,AEFGGCFCFFGECFAFF7FE+@:ED,EFGGFFEFE;FFFEFA@E9=;134@EE,,49@==EGGFFGFAC=D++=D+;+<D@DGFGGF@;AF?F8,7DGGFCFFA>53<5=>;CFAE4>>@4>AA((592@59@D@37;=5?7(6;=37C1(60/;)./32=9B6(33)8<(6)5))).(-9(-4(2)3(((-(,(,4()62
@M04999:289:000000000-L3R54:1:1101:7824:7559 2:N:0:402
TGGCTGACTACTAGGGTATCTAATCCTGTTTGCTCCCCACGCTTTCGCATCTCAGCGTCAGTATCTGTCCAGAAGGCCGCCTTCGCCACCGGTATTCCTCCACATCTCTACGCATTTCACCGCTACACGTGGAATTCTACCTTCCTCTACAATACTCCAGATAACCAGTTTTAAGTGCAATTCCCAGGTTGAGCCCGGGGCTTTCACACCTAACTTAATTATCCGCCTACATGCCCTTTACGCCCAGTCATTCCGATTAACGCTCGCACCCTCCGTATTACCGCGGCTGCTGTCACGGAGT
+
BCCCCGGGGFFDCGG?C@FGGGCCFFGGGGGGGFGFG>FFGGGGGGE@FCCEFFFGDCGGGG9EAGFFGGGGGGGGGGGGGGGGGGGGGGGEGCGGGFEGGFGF:AFGFGGGGGGDFGF;EEEGEGDEC?FG>FG8AGEEGGFFGGGAFFGCF8EFGGGGGFFGFGGGGGGGDFC:DGF?FGFGC8DCCCFFCGGGG6DC>BF40@FFEDBE4A89*=FCFECC(6>225@E?:=(/66FEFFFB;74@EE??CFF@6144<BFF9297;(3:0428?7AA96;6(3>>?>::))63((44
@M04999:289:000000000-L3R54:1:1101:20372:7567 2:N:0:402
TTGGACTACCGGGGTATCTAATCCTGTTTGCTCCCCACGCTTTCGCATCTCAGCGTCAGTATCTGTCCAGAAGGCCGCCTTCGCCACCGGTATTCCTCCACATCTCTACGCATTTCACCGCTACACGTGGAATTCTACCTTCCTCTACAATACTCCAGATAACCAGTTTTAAGTGCAATTCCCAGGTTGAGCCCGGGGCTTTCACACCTAACTTAATTATCCGCCTACATGCCCTTTACGCCCAGTCATTCCGATTAACGCTCGCCCCCTCCGTATTACCGCCGCTGCTGGCACGGAGTT
+
CCCCCGGGGGGGGGGGGGGGGGGGGGGGGGGGGGGGGGGGGGGGGGGGGGGGGGGGGGGGGGGGGFFGGGGGGGGGGGGGGGGGGGGGGGGDGGGGGGGGGGGGGGGGGFGGGGGGGGGGGGGGGGGGGGCGGGGGEGGGGGGGGGGGGGGGGGGGGGGFFGGGGGGGGGGGGGFGFCFFGGGGGGGGGGGGGGGGDDDDFFFFFF6?DFFFFFF:EFFEFC?FF@?FEFFFFFFFEFF:;09;?EFFEFFFE1<?<)4<B64;;(4;028?BF?FF))447(-(47>B>?:(4:0(-2:
@M04999:289:000000000-L3R54:1:1101:25796:7571 2:N:0:402
CAGGACTACCGGGGTATCTAATCCTGTTTGCTCCCCACGCTTTCGCATCTCAGCGTCAGTATCTGTCCAGAAGGCCGCCTTCGCCACCGGTATTCCTCCACATCTCTACGCATTTCACCGCTACACGTGGAATTCTACCCTCCTCTACAATACTCCAGATAACCAGTTTTAAGTGCAATTCCCAGGTTGAGCCCGGGGCTTTCACACCTAACTTAATTATCCGCCTACATGCCCTTTACGCCCAGTCATTCCGATTAACGCTCGCACCCTCCGTATTACCGCGGCTGCTGGCACGGAGTT
+
CCCCCGGGGGGGGGGGGGGGGGGGGGGGGGGGGGGGGGGGGGGGGGGGGGGGGGGGGGGGGGGGGGGGGGGGGGGGGGGGGGGGGGGGGGGGGGGGGGGGGGGGGGGGGGGGGDGGGGGGGGGGGGGGGGGGGGGGGGGGGGGGGGGGGGGGGGGGGGGGGGGGGGGGGGGGGGGGFGFGGGGGDFGGGGGGGGGGGGGGFFFFFFFFFFFFFFFFFFFFFFFFFFFF@FFFEFF;ECEDFFFFDFFFFFFFFFFFFFAF9??FFF>BFF??FF??FDFF?>BFF>>FFF32???B9;-3
@M04999:289:000000000-L3R54:1:1101:5313:7607 2:N:0:402
CGACTACAGGGGTATCTAATCCTGTTTGCTCCCCACGCTTTCGCATCTCAGCGTCATTATCTGTCCAGAAGGCCGCCTTCGCCACCGGTATTCCTCCACACCTCTACGCATTTCACCGCTACACGTGGAATTCTACCTTCCTCTACAATACTCCAGATAACCAGTTTTAAGTGCATTTCCCAGGTTGATCCCGGGGCTTTCACACCTAACTTAATTATCCGCCTACATGCCCTTTACGCCCAGTCATTCCGATTAACGCTCGCACCCCCCGTATTACCGCGGCCGCTGGCACGGAGTTAGC
+
C9C6ABAFEGECBFFFFEDFGA9<FGG,EEFGDF@FFCGGDFBE@C+CECFC7FFE,6EFGGFFEECGF@EFFGCGCF@=,B:FG=:C=+:?BF<BEFFD,@?FF<EAFFGDCAFGDCCG=EGFC=F8:5C=AEGGGG8DFGEA9FD,@9FFGFFC98ADF@FDDFAFG8@@=F9,?22C+=;+>A,,,7<AE6**7CFFA9BFF*395>>*9+=+>>>44>(5>BEC4375@@44CF;B1(/(74))1?@<F0;)9;BB1224696(3>1-40()64827>1(3(-,(-(2(29>?7.)4
@M04999:289:000000000-L3R54:1:1101:11458:7617 2:N:0:402
ACAAGACTACACGGGTATCTAATCCTGTTCGCTCCCCACGCTTTCGTCCATCAGCGTCAATCGGTATCTAGTAACCTGCCTTCGCAATCGGGGTTCTGTGTAATATCTATGCATTTCACCGCTACACTACACATTCCAGCTACTTCAATACTATTCAAGATTAACAGTATCAACGGCAGTTCTACAGTTAAGCTGCAGGTTTTCACCGCTGACTTATCAACCCGCCTACGGACCCTTTAAACCCAATAAATCCGGATAACGCTCGCATCCTCCGTATTACCGCGGCTGCTGGCACGGAGTT
+
CCCCCGGGGGGGGGGGGGGGGFGGGGGGGGGGGGGGGGGGGGGGGEGGGGGGGGGGGGGGGGGGGGGGGGGFFFGGGGGGGGGGGGDGGGGEGFEFGGGGGFFFFGGGFGGGGGGGGGGGGGGGGGGGGGGGGGGGGF;FFEGGGGGFGFGGCFGGGGGGGGGGGGGGCFGGGGGGF>EGGGFCGGGGF7EFGGGGG7DFFFFFFFFBBFB=BFFAEFAEFFABFFF@F>==FFFF@FFF<E@@;0@@<)?EE021;DAE(0369B6?>FFF:>F?BFBFA0>>F079?F72:4?B;(4:4
@M04999:289:000000000-L3R54:1:1101:14287:7621 2:N:0:402
AGAGACTACAGGGGTATCTAATCCTGTTTGCTCCCCACGCTTTCGCATCTCAGCGTCAGTATCTGTCCAGAAGGCCGCCTTCGCCACCGGTATTCCTCCACATCTCTACGCATTTCACCGCTACACGTGGAATTCTACCTTCCTCTACAATACTCCAGATAACCAGTTTTAAGTGCAGTTCCCAGGTTGAGCCCGGGGCTTTCACACCTAACTTAATTATCCGCCTACATGCCCTTTACGCCCAGTCATTCCGATTAACGCTCGCACCCTCCGTATTACCGCGGCTGCTGGCACGGAGTTT
+
CCCCCGGGGGGGGGGGGGGGGGGGGGGGGGGGGGGGGGGGGGGGGGGGGGGGGGGGGGGGGGGGGGGGGGGGGGGGGGGGGGGGGGGGGGGGGGGGGGGGGGGGGGGGG@FEGGGGGGGGGGGGGGGGGGGGGGGGGGGGGGGGGGGGGGGFGGGGGGFGDGGGGGGGGGGCFGFGFGFGGGGGGGGGGCDFGGEGDGGGFFFFFFFFFFFFEFFFEFFFFF2BFF>>@F<EEFFFFFF3<@BDDFFFFFFFF<@@F3>6>6139>FB?FFFFF?FFB>D6B9097>FFF><1?6((-88.
@M04999:289:000000000-L3R54:1:1101:13130:7729 2:N:0:402
GACTACTCGGGTATCTAATCCTGTTTGCTCCCCACGCTTTCGCATCTCAGCGTCAGTATCTGTCCAGAAGGCCGCCTTCGCCACCGGTATTCCTCCACATCTCTACGCATTTCACCGCTACACGTGGAATTCTACCTTCCTCTACAATACTCCAGATAACCAGTTTTAAGTGCAATTCCCAGGTTGAGCCCGGGGCTTTCACACCTAACTTAATTATCCGCCTACATGCCCTTTACGCCCAGTCATTCCGATTAACGCTCGCACCCTCCGTATTACCGCGGCTGCTGGCACGGAGTTAGCC
+
CCCCCGGGGGGGGGGGGGGGGGGGGGGGGGGGGGGGGGGGGGGGGGGGGGGGGGGGGGGGGGGGGG89FFGDGGGGGGGGGGGGGGBF>FGGGGGGGGGGGGGGGGFFCGGGGGGGGGGGGGGGGGGGFGGGGGGGGGGGGGGGFGGGGGGGGGCFFDGGGGGGGGGGFGGGGGGGFG?FGFFGFGGGGGGGG*CGDGGGFFFFFFFFDFE*:FF9<CC>FFFFFFFFFF==B;4E079:;0@EFFFFF870;3CC;@?B6>;BBF?F:>?::>BDFB;>692,8:83::>?4(43:26<3
@M04999:289:000000000-L3R54:1:1101:26758:7735 2:N:0:402
CCGACTACAAGGGTATCTAATCCTGTTCGCTCCCCACGCTTTCGTCCATCAGCGTCAATCGGTATTTAGTAACCTGCCTTCGCAATCGGGGTTCTGTGTAATATCTATGCATTTCACCGCTACACTACACATTCCAGCTACTTCAATACTATTCAAGATTAACAGTATCAACGGCAGTTCTACAGTTAAGCTGCAGGTTTTCACCGCTGACTTATCAACCCGCCTACGGACCCTTTAAACCCAATAAATCCGGATAACGCTCGCATCCTCCGTATTACCGCGGCTGCTGGCACGGAGTT
+
CCCCCGGGGGGGGGGGGGGGGGGGGGGGGGGGGGGGGGGGGGGGGGGGGGGGGGGGGGGGGGGGGGGGGGGGGGGGGGGGGGGGGGGGGGGGGGGGGGGGGGGGGFGGGGGGGGGGGGGGGGGGGGGGGGGGGGGGGGGGGGGGGDEFGGGGGGGGGGFGGFGGGGGGGGGGGGGGFGFGGGGGGGGGGGGGGGGGGGGGFFFFFFFFFFFFFFFFFFFFEFFFFFFFFDFFFFFFECFFFFF@@E8CFFFFB@F@FFFFDDBFFFFFBFFFBBBB2>FFF9;9B>?B046?<?BF024
@M04999:289:000000000-L3R54:1:1101:6220:7768 2:N:0:402
TGACTACCGGGGTATCTAATCCTGTTCGCTACCCATGCTTTCGAACCTCAGCGTCAGTTACAGACCAGAGAGCCGCCTTCGCCACTGGTGTTCTTCCATATATCTACGCATTCCACCGCTACACATGGAGTTCCACTCTCCTCTTCTGCACTCAAGAAAAACAGTTTCAGCTGCACTTCCCCGGTTAAGCCGAGGGCTTTCACAGCTGACTTGTTCTCCCGCCTGCGTTCGCTTTACGCCCAATAAATCCGGACAACGCTTGCCACCTACGTATTACCGCGGCTGCTGGCACGTAGTTAGC
+
CCCCCGGGGGGGGGGGGGGGGGGGGGGGGGGGGGGGGGGGGGGFGGGFGGGGGGGGGGGGGGGGGGGGGGGGGGGGGGGGGGGGGGGGFFGCFGFGGGGGGGGGGGGGGGGGGGGGFGGGGGGGGDEGGGGGFGGGFGGGGGGGGGFFGGGGGGGGGDGEGGGGGGGGGGGFFGFGFGFGGGGGGGCCEGGGCCGGGGGGFFFFFFFFFFF**4;FFFBBB@BF?=6?FFF;@FFEFFFFBFD??2:6>?>((49681>FF06:BF::(,(4<<:):A(366>;>,.::<(,((,4,4624
@M04999:289:000000000-L3R54:1:1101:20569:7772 2:N:0:402
GACTACTCGGGTATCTAATCCTGTTTGCTCCCCACGCTTTCGCATCTCAGCGTCAGTATCTGTCCAGAAGGCCGCCTTCGCCACCGGTATTCCTCCACATCTCTACGCATTTCACCGCTACACGTGGAATTCTACCTTCCTCTACAATACTCCAGATAACCAGTTTTAAGTGCAATTCCCAGGTTGAGCCCGGGGCTTTCACACCTAACTTAATTATCCGCCTACATGCCCTTTACGCCCAGTCATTCCGATTAACGCTCGCACCCTCCGTATTACCGCGGCTGCTGGCACGGAGTTAGCC
+
CCCCCGGGGGGGGGGGGGGGGGGGGGGGGGGGGGGGGGGGGGGGGGGGGGGGGGGGGGGGGGGGGGDFGGGGGGGGGGGGGGGGGGGGGGGGGGGGGGGGGGGGGGGGGGGGGGGGGGGGGGGGGGGGGGGGGGGGGGGGGGGGGGGGGGGGFGGGGGGGGGGGGGGGGFG8FGGGFGFGGD8EGGGGGGGDECEDDGGGFFFFFFFFFFFFFFFFFFFDFFFFFEFFFFFFFFFFFFFFD<EE@EE?E8?F<@?4;>BFFF;>F138?FF<<B<>B6;(460((,8?B:??>22<<A:<7
@M04999:289:000000000-L3R54:1:1101:12741:7782 2:N:0:402
CTGGACTACTGGGGTATCTAATCCTGTTTGCTCCCCACGCTTTCGCATCTCAGCGTCAGTATCTGTCCAGAAGGCCGCCTTCGCCACCGGTATTCCTCCACATCTCTACGCATTTCACCGCTACACGTGGAATTCTACCTTCCTCTACAATACTCCAGATAACCAGTTTTAAGTGCAATTCCCAGGTTGAGCCCGGGGCTTTCACACCTAACTTAATTATCCGCCTACATGCCCTTTACGCCCAGTCATTCCAATTAACGCTCTCACCCTCCGTATTACCGCGGCTGCTGGCACGGACTT
+
CCCCCGGFGGEFGGGGGGGGGGGGGGGGGGGG9FGGGGGGGGGGGGGGGGGGGFGGGGGGFGGGDGGGGGFCAFGGGGGGGGGGGGGG@FFGGGGGGGGGGGGGGGGGGGGDGGGFGAFEGEFEFGGGEE7FFGGFEFGGGGGGGGGGCCGFGGGGGGDFAEGGFFCFGGGGFG9DB=FFGGGGG+:@DE@FGGG7CGGGFFFFFFFFF@5=EFF6CFFFFE=BDFFBEE@E3@FD89>A?11(,6437???3)7;??C;@F?(5<DF?<FF>28174<2(2((44((5,.0()-,((-5
@M04999:289:000000000-L3R54:1:1101:28589:7922 2:N:0:402
TAGACTACCCGGGTATCTAATCCTGTTCGCTCCCCACGCTTTCGTCCATCAGCGTCAATCGGTATTTAGTAACCTGCCTTCGCAATCGGGGTTCTGTGTAATATCTATGCATTTCACCGCTACACTACACATTCCAGCTACTTCAATACTATTCAAGATTAACAGTATCAACGGCAGTTCTACAGTTAAGCTGCAGGTTTTCACCGCTGACTTATCAACCCGCCTACGGACCCTTTAAACCCAATAAATCCGGATAACGCTCGCATCCTCCGTATTACCGCGGCTGCTGGCACGGAGTT
+
CCCCCGGGGGGGGGDGFDFGGGGGGGGFGGGGGGGGGGGGGGGGGGGGGGGGGGGG>FCFGGGGGGGGGGGGGGGFGGGGGGGGGGGGGGGGGGGGGBFGGGGGEFGGGGGGGGGGGGGGGGGGGGFGGGGGFGGGFGGFGGGGGGGFGGGGGGGCDDEFGGGGGGGGGGGGGGGGFGFGGGGGFGFGC7CCFGGGGFGGFFFFFAB>9ADFFFFFCFFBEA>@@FF@2>FFFFFFCEFFFFDFD@<EEEFF;0;@FFFFFFFFFFF>>BBBF:?:AFB?BBFF;>FFFBB?FFB9;<B
@M04999:289:000000000-L3R54:1:1101:4319:7949 2:N:0:402
GCCGACTACCAGGGTATCTAATCCTGTTCGCTCCCCACGCTTTCGTCCATCAGCGTCAATCGGTATTTAGTAACCTGCCTTCGCAATCGGGGTTCTGTGTAATATCTATGCATTTCACCGCTACACTACACATTCCAGCTACTTCAATACTATTCAAGATTAACAGTATCAACGGCAGTTCTACAGTTAAGCTGCAGGTTTTCACCGCTGACTTATCAACCCGCCTACGGACCCTTTAAACCCAATAAATCCGGATAACGCTCGCATCCTCCGTATTACCGCGTCTGCTGGCACGGAGTT
+
CCCCCGGGGGGGEGGGGGGGGFEGGGGGGGGGGGGGGGDGGGGGGGGGGGGGGGGGGGGGGGGGFGGGGGGGGGGGGGGFGGGGGGGGGGGGGGGGGGGGGGGCGGGGGFGFGGFGFFGEGGGGGGGGGGGFEFGGGGGGGGGGGGGGGGGGFGFF;DFGGGGGGGGFFCFDFEDGDGDD=DDGGGGGGFFFFFGGC6CFFFFFFFFAAF)8AAFFCFFFFAFA2>DFF=@BB@FD;CFFA@<24@3<>?EE@@03;<E0>B?9>1:38270486?><ADB9>2,125<:?B()39(-38
@M04999:289:000000000-L3R54:1:1101:13049:7951 2:N:0:402
CTTCGACTACAGGGGTATCTAATCCTGTTTGCTCCCCACGCTTTCGCATCTCAGCGTCAGTATCTGTCCAGAAGGCCGCCTTCGCCACCGGTATTCCTCCACATCTCTACGCATTTCACCGCTCCACGTGGAATCCTACCTTCCTCTACAATACTCCAGATAACCAGTTTTAAGTGCAATTCCCAGGTTGATCCCGGGTCTTTCACACCTAACTTAATTATCCGCCTACCTTCCTTTTACGCTCATTCCTTCCGATTAACGCTCGCACCCTCCGTATTACCGCCGCTGCTGGCACCTATTT
+
C<CC@<@FEFGEFG+CFFCCEEE-<FGFFA@FCCECF8@@FE@FG:7CEFFGGGD:FFGEC@CF<CF<C9FF<@@<?FF>?BE=BFF7=B=@CFFGFDF,=A,AF,A@F,=>+@4?E?,@+8>+6AEG<,4+7@,>EFGGGA,=,3E9EA9=,@E,D=@,@DE9E+=@9=FG8EFF?D7CFGCEBE:FF?,,@CE*9***96?9+11?><5)0=@FEFF<FFF22>D(-(7*7:*8/3*;3<(397.5)9?AD0022().22(6,2(,432(:0:(((.6<<(((--(2:7(8()((().-
@M04999:289:000000000-L3R54:1:1101:24863:8030 2:N:0:402
GACTACACGGGTATCTAATCCTGTTCGCTACCCATGCTTTCGAACCTCAGCGTCAGTTACAGACCAGAGAGCCGCCTTCGCCACTGGTGTTCTTCCATATATCTACGCATTCCACCGCTACACATGGAGTTCCACTCTCCTCTTCTGCACTCAAGAAAAACAGTTTCAGCTGCACTTCCCCGGTTAAGCCGAGGGCTTTCACAGCTGACTTGTTCTCCCGCCTGCGTTCGCTTTACGCCCAATAAATCCGGACAACGCTTGCCACCTACGTATTACCGCGGCTGCTGGCACGTAGTTAGCC
+
CCCCCGGGGGGGGGGGGGGGGGGGGGGGGEEGGGGGGGGGGGFGGGGGGGGGGGGGGGGGGGGGGGGGGGGGGGGGGGGGGGGGGGGGGGGGGGGGGGGGGGGGGGGGGGGGGGGGGGEGGFGGGFFFGGGGGGGGGGGGFFDFGGFGDFGGCGFFFGGFGGGGGGGGFGGGGFGGFGFGGGGEGDEFGFGGDGECDGGGFFCFFFFFFFFFFFFFFFA>EFFFFFFD?@FFFFFFFFFF@(6@EECEFFF2(7??>>:F<FF<D?FB?(4)6():44>F799;:?F41:)(..334)-).
@M04999:289:000000000-L3R54:1:1101:6590:8048 2:N:0:402
GTTCGACTACCGGGGTATCTAATCCTGTTCGCTCCCCACGCTTTCGTCCATCAGCGTCAATCGGTATTTAGTAACCTGCCTTCGCAATCGGGGTTCTGTGTAATATCTATGCATTTCACCGCTACACTACACATTCCAGCTACTTCAATACTATTCAAGATTAACAGTATCAACGGCAGTTCTACAGTTAAGCTGCAGGTTTTCACCGCTGACTTATCAACCCGCCTACGGACCCTTTAAACCCAATAAATCCGGATAACGCTCGCATCCTCCGTATTACCGCGGCTGCTGGCACGGAGTT
+
CCCCCGGGGGGGGGGGGGGGGGGGGGGGGGDGGGGGGGGGGGGGGGGGGGGGGGGGGGGGGGGGGGGGGGGGGGGGGGGGGGGGGGGGGGGGGGGGGGGGGGGGGGGGGGGGGGGGGGGGGGGGGGGGGGGGGGGGGGGGGGGGGGGGGGGGGGGGGGGGGGGGGGGGGGGGGGGGFGFGDGGGGGGGGGFGGGGGGFGFF>FFFFF>BFFFFFFFFFFEFFFFF>2@BF?D;9D@FFFFFEFFFF@EAEFCFFFFFBFFFFFFFFFFFFFAFFBB??F<AFFBBBBF6B0>?BFB>>914
@M04999:289:000000000-L3R54:1:1101:10040:8069 2:N:0:402
GACTACTCGGGTATCTAATCCTGTTCGCTCCCCACGCTTTCGTCCATCAGCGTCAATCGGTATTTAGTAACCTGCCTTCGCAATCGGGGTTCTGTGTAATATCTATGCATTTCACCGCTACACTACACATTCCAGCTACTTCAATACTATTCAAGATTAACAGTATCAACGGCAGTTCTACAGTTAAGCTGCAGGTTTTCACCGCTGACTTATCAACCCGCCTACGGACCCTTTAAACCCAATAAATCTGGATAACGCTCGCATCCTCCGTATTACCGCGGCTGCTGGCACGGAGTTAGCC
+
CCCCCGGGGGGGDGGGGGGGGGGGGGGGGGGCEFGEGGGGGGGGG7EFFFGGGGGDGGGGGFGGGGCFFFEGGGGGGGGGGGDGGGDEGGGGGGGGGGFGGGGFGFGGGGGGGGGGGGGGGGGGGGGGGGGGFGGGGGGGGGDGFFGGGGGGGFGCGGFDFGFGFGCFAFECEEDGFGFGGFFFGGGFGGFGGDCFFGFGCFB@EFF5@CECFCF6@F49D=AAD2(6@2>FFF9<CF@>0(6)).?EFE39<E.=?@DFFB>62:B>?FBFFBF>AB02-(7907:4,4>1;(4<?94A>
@M04999:289:000000000-L3R54:1:1101:26029:8088 2:N:0:402
GGACTACAGGGGTATCTAATCCTGTTTGCTCCCCACGCTTTCGCATCTCAGCGTCAGTATCTGTCCAGAAGGCCGCCTTCGCCACCGGTATTCCTCCACATCTCTACGCATTTCACCGCTACACGTGGAATTCTACCTTCCTCTACAATACTCCAGATAACCAGTTTTAAGTGCAGTTCCCAGGTTGAGCCCGGGGCTTTTACACCTAACTTAATTATCCGCCTACATGCCCTTTACGCCCAGGCATTCCGAATAACGGTCGCACCCCCCGTATTACCGCGGCTGCTGGCACGGAGTTA
+
CCCCCGGGGFFGGGGGGGGGGGGGGGGGGGGFGGGEGGGGGGGGGGGGGGGGGGGGGGGGGGGGGGGGGGGGGGGGDGGGGGGCGGEGFEGGGGGGGGGGGGGGGGGGGGDGFGDD<EEEFCEFG<EFGGGFFFGGGGGG8=E,@@AD,E?FCFGFGGFGG?=D>9=CEDFAFF9DD++?6=DEG9,@FE6CGGGGDG>4*48BFF4A546ABF9BCBF45>D@FDFFEB@3=;)7.41>0;?((().6?;,((2671(437(46(((-4;2;?B))636>1(-3(..5(.316(4-()
@M04999:289:000000000-L3R54:1:1101:16527:8109 2:N:0:402
CAGACTACCGGGGTATCTAATCCTGTTTGCTACCCACGCTTTCGAGCATGAACGTCAGTATTATCCCAGGGGGCTGCCTTCGCCATCGGTATTCCTCCACATCTCTACGCATTTCACTGCTACACGTGGAATTCTACCCCCCTCTGACATACTCTAGCTACCCAGTTCAGAACGCAGTTCCCAGGTTAAGCCCGGGGATTTCACATCCTGCTTAAGTAACCGTCTGCGCTCGCTTTACGCCCAGTAATTCCGATTAACGCTCGCACCCTACGTATTACCGCGGCTGCTGGCACGTAGTT
+
CCCCCGGFGGDGGGGGGGGGGGGGGGGGGGGGGGGGGGGGGGGGGGGGGGGGGGGGGGGGGGGGGGGGGGGGGGGGGGGGGGGGGGGGGGGGGGGGGGGGGGGGGGGGGGGGGGGGGGGGGGGGGGGEGGGGGGGGGGFGGGGGGGGGGGGGGGGGGGGGGGFGGGGGGFGGGGGGFGFGGGGGGGGGGGGGGDCGGGGGFFFFFFFFFFFFFFFFFFFFFBFFF@EBBFFFFF@FFF@FF9FF:AAAAFFF?F?FFFBFFFBFFFFFFBFFFFA><FF<BF>F>FFF?F??F<?F:1:
@M04999:289:000000000-L3R54:1:1101:15996:8112 2:N:0:402
AACTACCAGGGTATCTAATCCTGTTTGCTCCCCACGCTTTCGCATCTCAGCGTCAGTATCTGTCCAGAAGGCCGCCTTCGCCACCGGTATTCCTCCACATCTCTACGCATTTCACCGCTACACGTGGAATTCTACCTTCCTCTACAATACTCCAGATAACCAGTTTTAAGTGCAATTCCCAGGTTGAGCCCGGGGCTTTCACACCTAACTTAATTATCCGCCTACATGCCCTTTACGCCCAGTCATTCCGATTAACGCTCGCACCCTCCGTATTACCGCGGCTGCTGGCACGGAGTTAGCC
+
CCCCCGGGGGGGGGGGGGGGGGGGGGGGGGGGGGGGGGGGGGGGGDGGGFGGGGGGGGGGGGGGGGGGGGGGGGGGGGGGGGGGGDFGGGGGGGGGGGGGGGGGGGGGGGGGGGGGGGGGGGGGGGGGGGGGGGGGGGGGGGGGGGGGGGGGGGGFGGGGFGFGGGGGGGGGGGGGFGFGFG?EGGGFGG?CGGGD9FGGFFFFFFFFFFEFEFFFCFFFFDDFFFFF=3>BBF:91;BB@;;<<CCC?E0?0<EE;B?;1933><?BB6<02:ABA:>096((347(,4<111,479):8
@M04999:289:000000000-L3R54:1:1101:28688:8145 2:N:0:402
GCGACTACCGGGGTATCTAATCTTGTTTGCTCCCCACGCTTTCGCATCTCAGCTTCATTATCTCTCCAGAAGGCCGCCTTCGCCACCGGTATCCCTCCACATCTCTACGCATTTCCCCGCTACACGTGGAATTCTACCTTCCTCTACAATACCCCAGATAACCAGTTTTAAGTGCAATCCCGAGGTTGAGCCCGGGGCTTTCACACCTAACTTAATTATCCGCCTACAGGCCCTTTACGCCCAGTCATTCCGATTAACGCTCGCACCCTCCGTATTCCCGCGGCTCCTGTCACGGAGTCAC
+
B-<,666;FFGG++6,,<C6,C,<,C,66C,CFGEGD++BF,@,,,,7,CA6;,;CC<6CFFC,,CE@CF<F,BE6@=F:?,@F4F<F7C+B,:=5EFFF8,,,4?=<+@4F:,,,C?=87+:=ACAF+:5F4EE,C,E,DF86,,@@,=,6,,@>+,6,7EFGG8E7CC?GGA2@=?*59++4*@@@C,@FGE7*9?DGAFFF6AD8;3>4);C7?619A;123;@3)6:(6<@ECC@FF9::22<2-.62((-,.<06:?(7(77:<FFFB???)..43,(29(-::))).,41(4())
@M04999:289:000000000-L3R54:1:1101:4144:8162 2:N:0:402
GAGACTACACGGGTATCTAATCCTGTTTGCTACCCACGCTTTCGAGCATGAACGTCAGTGTTATCCCAGGAGGCTGCCTTCGCCATCGGTATTCCTCCACATCTCTACGCATTTCACTGCTACACGTGGAATTCTACCTCCCTCTGACACACTCTAGTTAGACAGTTTCAAATGCACGTCCCAAGTTGAGCTCGGGGATTTCACATCTGACTTATCTAACCGTCTGCGCTCGCTTTACGCCCAGTAATTCCGATTAACGCTCGCACCCTACGTATTACCGCGGCTGCTGGCACGTAGTTAC
+
CCCCCGGGGGFGGGGGGGGGGGGGGGGGGGGGGGGGGGGGGGGGGGGGGGGGGGGGGGGGGGGGGGGGGGGGGGGGGGGGGGGGGGGGGGGGGGGGGGGGGGGGGGFGGGGGGGGGGGGGGGGGGGGGGFGGGGGGGGGGGGGGGGGGGGGGGGGGGGGGGGGGGGGGGGGGGGGGFGFGGGGEDGG=DGGGGGGGDDDGFFFFFFFFFFEEFFFFFFFFFAAFF@CBAA?FFFFDFE?F0;DFFEFFFFE@1?(7?<?FDFFFFFF?FBFFFFA:9A9<99B>F68D:::BF<<?:B<B)
@M04999:289:000000000-L3R54:1:1101:9649:8164 2:N:0:402
GGACTACTGGGGTATCTAATCCTGTTTGCTCCCCACGCTTTCGCATCTCAGCGTCAGTATCTGTCCAGAAGGCCGCCTTCGCCACCGGTATTCCTCCACATCTCTACGCATTTCACCGCTACACGTGGAATTCTACCTTCCTCTACAATACTCCAGATAACCAGTTTTAAGTGCAATTCCCAGGTTGAGCCCGGGGCTTTCACACCTAACTTAATTATCCGCCTACATGCCCTTTACGCCCAGTCAATCCGATTAACGCTCGCACCCTCCGTATTACCTCGGCTGCTGGCACGTAGTTAGC
+
CCCCCGGGGGCEGCEFFCEGGGGGGGGGGGGGGGGGGGGGGGGGGGGGGCCGGGGGGGCFFGEGFGFFCCFCFFGGGGGG@GGGGG:@G7FGFGGGGFGGGGFFGFG7FGGGGGGGG7FGCEFGGGG:FGGGEGFGGGGGGGGGAECFGGGGFG?8DDDFFE?FGGGGGFED,EDGFGFGGFCEFG,@67DF>+:D5DGGF9FFFDA64=CFBAFFEFFF)>@@9B3@75BD@D@9C1;>2((6=<?ECD118@0?9(7??0;6>9<1889::<?<A>)8(----4.)(41>(.((-6)))
@M04999:289:000000000-L3R54:1:1101:16513:8178 2:N:0:402
AGACTACTAGGGTATCTAATCCTGTTTGCTCCCCACGCTTTCGCATCTCAGCGTCAGTATCTGTCCAGAAGGCCGCCTTCGCCACCGGTATTCCTCCACATCTCTACGCATTTCACCGCTACACGTGGAATTCTACCTTCCTCTACAATACTCCAGATAACCAGTTTTAAGTGCAATTCCCAGGTTGAGCCCGGGGCTTTCACACCTAACTTAATTATCCGCCTACATGCCCTTTACGCCCAGTCATTCCGATTAACGCTCGCACCCTCCGTATTACCGCGGCTGCTGGCACGGAGTTAGC
+
CCCCCGGGGGGGGGGGGGGGGGGGGGGGGGGGGGGGGGGGGGGGGGGGGGGGGGGGGGGGGGGGGGGGGGGGGGGGGGGGGGGGGGGGGGGGGGGGGGGGGGGGGGGFGGGGGGGGGGGGGGGGGGGGGGGGGGGGGGGGGGGGGGGGGGGGGGGGGGGGGGGGGGGGGGAFAFDGFGFGGGGGGGGGGGGGGGGGGGGGFAFFFFFFFFFFEFFFFFFCBFFFFFFECFFFFFFFFFFFFF;@EEFFFFE?<DDFFF1<?B99>B????;::?FBFB?>B(4;FB>0318?B(99BBFF9
@M04999:289:000000000-L3R54:1:1101:27237:8180 2:N:0:402
GACTACAAGGGTATCTAATCCTGTTTGCTCCCCACGCTTTCGCATCTCAGCGTCAGTATCTGTCCAGAAGGCCGCCTTCGCCACCGGTATTCCTCCACATCTCTACGCATTTCACCGCTACACGTGGAATTCTACCTTCCTCTACAATACTCCAGATAACCAGTTTTAAGTGCAATTCCCAGGTTGAGCCCGGGGCTTTCACACCTAACTTAATTATCCGCCTACATGCCCTTTACGCCCAGTCATTCCGATTAACGCTCGCACCCTCCGTATTACCGCGGCTGCTGGCCCGGAGTTCGCC
+
CCCCCGGGGGGGGGGGGGGGGGGGGGGGGGGGEGGGGGGGGGGGGGGGGGGGGGGGGFGGGGGGGGGGGGGGGGGGGGGGGGGGGGGGGGGGGGGGGGGGGGGGGGGGGGGGGGGGGGGGGGGGGGEGGFGGGG9BFGGFGGGGGGGGGGGGGGGGGAFGGGGGFGGGGGGGGGGGFGFGDGGDGGGGGGGGGDEGGGGGFFFFFFFFFFFFEFFFFFF=FFFFFEFEBEFFBFFFFFFF683<<E?<C@<D??EC?>@09BBF>FBFFF?6:F2:<1>>6069?,3:?111>9;<:)4;8
@M04999:289:000000000-L3R54:1:1101:10118:8196 2:N:0:402
CTCGACTACTGGGGTATCTAATCCTGTTCGCTCCCCACGCTTTCGTCCATCAGCGTCAATCGGTATTTAGTAACCTGCCTTCGCAATCGGTGTTCTGTGTAATATCTATGCATTTCACCGCTACACTACACATTCCATCTACTTCAATACTATTCAATATTAACAGTATCAACGGCAGTTCTACAGTTAAGCTGCATGTTTTCACCGCTGACTTATCAACCCGCCTACGGACCCTTTACACCCAATAAATCCGTATAACGCTCGCATCCTCCGTATTACCGCGGCTGCTGGCACGTTTTTT
+
CCCC<C@@EFGG8@F7FCE<,,;CFCFFGGG7FGGGDG@CFBCFGEFC6CFEG87FC@FFGDEGDDFG,@FF<<FF<,,C?FED:+BC7F6,8=5A?FFG<BFEAEE<EFC4FEAFC?F=@CGGC<F<<F8==>EF;,@D=;=EECFA=EFCCCDC;,,7;;CF;+@DADFCEE+8*=0?DFGA,,@E:8,AD8?C+2=@CAF7CBE>BA)):=FAE>+:@8)5:@254)(5(-756E*+7(((2=33)95@>(,=E3;(3;;0;;;9>))((4?::<-629((36903.06()-((.-,(
@M04999:289:000000000-L3R54:1:1101:6408:8212 2:N:0:402
ATTTGACTACTCGGGTATCTAATCCTGTTTGCTCCCCACGCTTTCGCATCTCAGCGTCAGTATCTGTCCAGAAGGCCGCCTTCGCCACCGGTATTCCTCCACATCTCTACGCATTTCACCGCTACACGAGGAATTCTACCTTCCTCTACAATACTCCAGATAACCAGTTTTAAGTGCAATTCCCAGGTTGAGCCCGGGGCTTTCACACCTAACTTAATTATCCGCCTACATGCCCTTTACGCCCAGTCATTCCGATTAACGCTCGCACCCTCCGTATTACCGCGGCTGCTGGCACGGAGTT
+
CCCCCGGAEGGGGGGFGGGGGGGGGGGGGGGGGGGG@FGGDGGGFGGGGDGGGGFGGGGGFGGGGGGDFFGGGGGGGGGGGGGG>FGDFGGGCGGFGGGGGGG8FFGGGGGGGGGGGGGGEGEGGGGGGGC:FGGGGGGGGGGGGGGGGGGFEGGFGGGGGFGGGGGGFGGGGG@FFFFGGGGGGGGFGGGFFFGGGGGGFFFFFFFFFFFFFFFFFFFFFFF@D@9@BFF?;;;;@FCF;@@FFF@;969CEFF17?AF:>FFFFF>(8?2?FB:?:<BFF0;(20;FFF?(47<906:8
@M04999:289:000000000-L3R54:1:1101:2928:8227 2:N:0:402
GACTACACGGGTATCTAATCCTGTTTGCTCCCCACGCTTTCGCATCTCAGCGTCAGTATCTGTCCAGAAGGCCGCCTTCGCCACCGGTATTCCTCCACATCTCTACGCATTTCACCGCTACACGTGGAATTCTACCTTCCTCTACAATACTCCAGATAACCAGTTTTAAGTGCAATTCCCAGGTTGAGCCCGGGGCTTTCACACCTAACTTAATTATCCGCCTACATGCCCTTTACGCCCAGTCATTCCGATTAACGCTCGCACCCTCCGTATTACCGCGGCTGCTGGCACGGAGTTAGCC
+
CCCCCGGGGGGGGGGGGGGGGGGGGGGGGGGGGGGGGGGGGGGGGGGGGGGGGGGGGGGGGGGGGGGGGGGGGGGGGGGGGGGGGGGGGGGGGGGGGGGGGGGGGGGGGGGGGGGGGGGGGGGGGGGGGGGGGGGGGGGGGGGGGGGGGGGGGFGGGGGGGGGGGGGGGGFGGGDGFGFFGGGGGGGGGGGGGGGGGGGGFFFFFFFFFFFFCFFFFFFFFFFFFFFFF:@@@FFFFF@FF@;EFFFFFF@@DD?C;9B?>B;B7B:::9?<??AADFFB1;B>?:B::?B0((,4:ABF?
@M04999:289:000000000-L3R54:1:1101:12593:8252 2:N:0:402
TTCGACTACTAGGGTATCTAATCCTGTTTGCTACCCACGCTTTCGAGCATGAACGTCAGTGTTATCCCAGGAGGCTGCCTTCGCCATCGGTATTCCTCCACATCTCTACGCATTTCACTGCTACACGTGGAATTCTACCTCCCTCTGACACACTCTAGTTTGACAGTTTCAAATGCACGTCCCAAGTTGAGCTCGGGGATTTCACATCTGACTTATCTAACCGTCTGCGCTCGCTTTACGCCCAGTCATTCCGATTAACGCTCGCACCCTCCGTATTACCGCGGCTGCTGGCACGGATTTC
+
CCCCCGDGGGGGGGGFGGGGGGGGGGGGGGGG@C6;BFFDGEGGG,CCGGGGGFGGGGGGGGGGGG9FGGGGGGGGGDGGGGGGEGGGGGGGGGFGGGGGGGGGGGGGGGDCFEGGGGFDGGGGGGGGGGEDEDGGFGGGGFGGGGGGFGGDGDFGDGAFDDGGDGGAEEGDDCDGF7DFGGGGFGGGGG?C9FGGDG6C5FFFFCBFEF57AFFFFFFFFFADDFDFBF4@2=D>D=EBD>@;057>CEFF@?F1;?9;08?073>6:?::0408()64369996;6::8?1<0-2((.)
@M04999:289:000000000-L3R54:1:1101:23701:8259 2:N:0:402
AGTTAGACTACCCGGGTATCTAATCCTGTTTGCTCCCCACGCTTTCGCATCTCAGCGTCAGTATCTGTCCAGAAGGCCGCCTTCGCCACCGGTATTCCTCCACATCTCTACGCATTTCACCGCTACACGTGGAATTCTACCTTCCTCTACAATACTCCAGATAACCAGTTTTAAGTGCAATTCCCAGGTTGAGCCCGGGGCTTTCACACCTAACTTAATTATCCGCCTACATGCCCTTTACGCCCAGTCATTCCGATTAACGCTCGCACCCTCCGTATTACCGCGGCTGCTGGCACGGAGT
+
CCCCCGGGGGGGGGGGGGGGGGGGGGGGGGGGGGGGGGGGGGGGGGGGGGGGGGGGGGGGGGGGGGGGGGGGGGGGGGGGGGGGGGGGGGGGGGGGGGGGGGGGGGGGGGGGGGGGGGGGGGGGGGGGGGGGGGGGGGGGGGGGGGGGGGGFGGGGGGGGGGGGGGGGGGGGGGGGFGFGGFGCGGGGGGGGGGGFGGGGFFFFAFFFFAFFFFFFFFFEFC?EFFFF>FFFFFEFFFFF<6103706=FECFEE;?7?9>:61?B99>9?FFBFFF<?FFFFFF>>FBFF00824:91;4
@M04999:289:000000000-L3R54:1:1101:27226:8261 2:N:0:402
AGACTACTCGGGTATCTAATCCTGTTTGCTCCCCACGCTTTCGCATCTCAGCGTCAGTATCTGTCCAGAAGGCCGCCTTCGCCACCGGTATTCCTCCACATCTCTACGCATTTCACCGCTACACGTGGAATTCTACCTTCCTCTACAATACTCCAGATAACCAGTTTTAAGTGCAATTCCCAGGTTGAGCCCGGGGCTTTCACACCTAACTTAATTATCCGCCTACATGCCCTTTACGCCCAGTCATTCCGATTAACGCTCGCACCCTCCGTATTACCGCGGCTGCTGGCACGGAGTTAGC
+
CCCCCGGGGGGGGGGGGGGGGGGGGGGGGGGGGGGGGGGGGGGGGGGGGGGGGGGGGGGGGGGGGGGGGGGGGGGGGGGGGGGGGGGGGGGGGGGGGGGGCGGGGGGGGGGGGGGGGGGGGGGGGGFFGGGGGGGGGGGGGGGGGGGGFGGGGGGGGGGGGGGFGGGGGGGGGGFCFGFFGGGGGGGGGGGGCGGDGGGGFFFFFFFFFFFFFFFFFFFFFD>DDFFFFFFFFFFFFFFFF@FEE<EFFFF6D@DEEF>6?FFFFFFFB?B??BFFFFFFBBFBFF?733(,47;><:9A:
@M04999:289:000000000-L3R54:1:1101:22541:8267 2:N:0:402
TGGGACTACCGGGGTATCTAATCCTGTTCGCTCCCCACGCTTTCGTCCATCAGCGTCAATCGGTATTTAGTAACCTGCCTTCGCAATCGGGGTTCTGTGTAATATCTATGCATTTCACCGCTACACTACACATTCCAGCTACTTCAATACTATTCAAGATTAACAGTATCAACGGCAGTTCTACAGTTAAGCTGCAGGTTTTCACCGCTGACTTATCAACCCGCCTACGGACCCTTTAAACCCAATAAATCCGGATAACGCTCGCATCCTCCGTATTACCGCGGCTGCTGGCACGGAGTT
+
CCCCCGGGGGGGGGGGGGGGGGGGGGGGGGGGGGGGGGGGGGGGGGGGGGGGGGGGGGGGGGGGGGGGGGGGGGGGGGGGGGGGGGGGGGGGGGGGGGGGGGGGGGGGGGGGGGGGGGGGGGGGGGGGGGGGGGGGGGGGFGGGGGGGGGGGGGGGGFGGGAFGGGGGGGGGGGGGFGFGGGGGGGGGGGFGGGGGGFFGFFFFFFFFFFFFFFFFFFFFFDF>BFDF?@>FFFFFFFF6AF?D?@EEEFEE@@DFF<??><BBFFFBBB2:B:0<?BFAB>FFB9;:B???FD<9(422
@M04999:289:000000000-L3R54:1:1101:24188:8275 2:N:0:402
TGACTACTGGGGTATCTAATCCTGTTCGCTCCCCACGCTTTCGTCCATCAGCGTCAATCGGTATTTAGTAACCTGCCTTCGCAATCGGGGTTCTGTGTAATATCTATGCATTTCACCGCTACACTACACATTCCAGCTACTTCAATACTATTCAAGATTAACAGTATCAACGGCAGTTCTACAGTTAAGCTGCAGGTTTTCACCGCTGACTTATCAACCCGCCTACGGACCCTTTAAACCCAATAAATCCGGATAACGCTCGCATCCTCCGTATTACCGCGGCTGCTGGCACGGAGTTAGC
+
C@CCCFGGGGGGGGGGGGGGGGGGGGGGGEGGDGGGGGCFGGGD@6:FFGGGGGGGGGGGGGCGGGGGFGFFGGFGGGGGGGEGGGGCGGGGGGGFEFFFFEGGFGFGGGGEFGGFGGEGGGGGGGGGGGGFGCFGGGGGGGGGGGGGGGGGGGGGFGGGGGGGGGGFGGGE6EGGFFFCDGGGGGGGGGGGGGFFFGGGFFFFFFFFFCECEFFFFFA=BB>AAFDFF@FDFD@E?=3=?6;@@8EFFEFF08@FF;BFFFB>FF?<B?;,:B?)69?BF9>FFB:?F((5:-3;??FA4
@M04999:289:000000000-L3R54:1:1101:25139:8292 2:N:0:402
CGACTACAAGGGTATCTAATCCTGTTTGCTCCCCACGCTTTCGCATCTCAGCGTCAGTATCTGTCCAGAAGGCCGCCTTCGCCACCGGTATTCCTCCACATCTCTACGCATTTCACCGCTACACGTGGAATTCTACCTTCCTCTACAATACTCCAGATAACCAGTTTTAAGTGCAGTTCCCAGGTTGAGCCCGGGGCTTTCACACCTAACTTAATTATCCGCCTACATGCCCTTTACGCCCAGTCATTCCGATTAACGCTCGCACCCTCCGTATTACCGCGGCTGCTGGCACGGAGTTAGC
+
CCCCCGGGGGGGGGGGGGGGGGGGGGGGGGGGGGGGGGGGGGGGGGGGGGGGGGGGGGGGGGGGGGGGGGGGGGGGGGGGGGGGGGGGGGGGGGGGGGGGGGGGGGGGGGGGGGGGGGGGGGGGGGGGGGGGGGGGGGGGGGGGGGGGGGGGGGGGGGGGGGGGGGGGGGGGGGGGFGFGFFGCGFGGGGGGGGGGGGGGFFFFFFFFBDEEEFFFFFCC6BFFFFFFFFFFFFFFEDFFF?D@FFFFFFFFFFFFFFFFFFBFFBFFFFFFFFF9>AFB09;>0?:221(4:F9(3<BB<
@M04999:289:000000000-L3R54:1:1101:28473:8309 2:N:0:402
TGGACTACCGGGGTATCTAATCCTGTTTGCTCCCCACGCTTTCGCATCTCAGCGTCAGTATCTGTCCAGAAGGCCGCCTTCGCCACCGGTATTCCTCCACATCTCTACGCATTTCACCGCTACACGTGGAATTCTACCTTCCTCTACAATACTCCAGATAACCAGTTTTAAGTGCAATTCCCAGGTTGAGCCCGGGGCTTTCACACCTAACTTAATTATCCGCCTACATGCCCTTTACGCCCAGTCATTCCGATTAACGCTCGCACCCTCCGTATTACCGCGGCTGCTGGCACGGAGTTAC
+
-CCCCGGGG:FGGGGGGGGGGGGGGGGGGGGGGGGGGGGGGGGGDB,6EDGGGGGGGGGGGF<FFGGGGF@EGGFGGGGGGGGGG=FGGGGGGGGGGGGGDGGGGGGGGGGGGGGGGGGGGGGGGGGGGEGGGGGGGGGGCFFGGFGCEGGGGG=FGC93=DFGGGFGGEGGFGGGFGFGGGGGFGG6DEGGGGGGGDGGFFFFFFF)(6>EFFF>?FFEF@FFF<D@C<@;D;;;3CFFFFFFFFFFFFFFFF6?AA<98:BB0;>?B??(-174:>A09B(9>9(:BF:?F<(,(,84)
@M04999:289:000000000-L3R54:1:1101:12538:8330 2:N:0:402
TTGACTACCCGGGTATCTAATCCTGTTCGCTCCCCACGCTTTCGTCCATCAGCGTCAATCGGTATTTAGTAACCTGCCTTCGCAATCGGGGTTCTGTGTAATATCTATGCATTTCACCGCTACACTACACATTCCAGCTACTTCAATACTATTCAAGATTAACAGTATCAACGGCAGTTCTACAGTTAAGCTGCAGGTTTTCACCGCTGACTTATCAACCCGCCTACGGACCCTTTAAACCCAATAAATCCGGATAACGCTCGCATCCTCCGTATTACCGCGGCTGCTGGCACGGAGTT
+
CCCCCGGGGGGGGGGGGGGGGGGGGGGGGGGGGGGGGGGGGGGGGGGGGGGGGGGGGGGGGGGGGGGGGGGGGGGGGGGGGGGGGGGGGGGGGGGGGGGGGGGGGGGGGGGGGGGGGGGGGGGGGGGGGGGGGGGGGGGGGGGGGGGGGGGGGGGGGGGGGGGGFGGGGGGGGGGGFGFGGGGGGGGGGGGGGGGGGGGGFFFFFDFFFFFFFFFFFFFFFBFFFFF@FFFFFFFFEFFFFFFFFEFFFFFFF@D@FF(11?693:>0>BFFFFFFFF96;>(7>B?FB?FFF096(48
@M04999:289:000000000-L3R54:1:1101:21054:8371 2:N:0:402
CCAATGACTACAAGGGTATCTAATCCTGTTTGCTCCCCACGCTTTCGCATCTCAGCGTCAGTATCTGTCCAGAAGGCCGCCTTCGCCACCGGTATTCCTCCACATCTCTACGCATTTCACCGCTACACGTGGAATTCTACCTTCCTCTACAATACTCCAGATAACCAGTTTTAAGTGCAATTCCCAGGTTGAGCCCGGGGCTTTCACACCTAACTTAATTATCCGCCTACATGCCCTTTACGCCCAGTCATTCCGATTAACGCTCGCACCCTCCGTATTCCCGCGGCTGCTGGCCCGGAGT
+
CCCCCGGGGGGGGGGGGGGGGGGGGGGGGGGGGGGGGGGGGGGGGGGGGGGGGGGGGGGGGGGGGGGGGGGGGGGFGGGGGGGGGGGGGGGGGGGGGGGGGGGGGGGGGGGGGGGGGGGGGEGGGGGGGGGGGGGGGGGGGGGGGGGGFGGGGGGGGGGGCFGGGGGGGGGGGFCFFGFGGGGGGFGFGG:C?FGFGGGGFFFFFFFCBFDEEFFFFCFFF?CEFFFFFFFFEFFDFFFFFF@B@F;EEAECFCE13;;C>DFF<>9326?B<?043284>2(436;90:>)4:(-(((--
@M04999:289:000000000-L3R54:1:1101:24799:8412 2:N:0:402
GACTACTGGGGTATCTAATCCTGTTTGCTCCCCACGCTTTCGCATCTCAGCGTCAGTATCTGTCCAGAAGGCCGCCTTCGCCACCGGTATTCCTCCACATCTCTACGCATTTCACCGCTACACGTGGAATTCTACCTTCCTCTACAATACTCCAGATAACCAGTTTTAAGTGCAATTCCCAGGTTGAGCCCGGGGCTTTCACACCTAACTTAATTATCCGCCTACATGCCCTTTACGCCCAGTCATTCCGATTAACGCTCGCACCCTCCGTATTACCGCGGCTGCTGGCACGGAGTTAGCC
+
CCCCCGGGGGGGGGGGGGGGGGGGGGGGGGGGGGGGGGGGGGGGGGGGGGGGGGGGGFFGGGGGGGGGGGGGGGGGGGGGGGGGGGGGGGGGGGGGGGGGGGGGGGGGGGGGGGGGGGGGGGGGGGGGGGGGGGGGGGGGGGGGGGGGGGGGGGGGGFFGGGGGGFGGGGGDFFFDFGFGGGCGGGGGGGGGCEGDGGGGFFFFFF>FFEFEFFFFFFFDFDFFFFFEFBDFFFEF@FFBFFFFFEFFFF;@FFF<;918>99>9<33?9<?B?FFFBB;9F(9?3)8?021(4>::>A<:
@M04999:289:000000000-L3R54:1:1101:28740:8451 2:N:0:402
GGGACTACTGGGGTATCTAATCCTGTTCGCTCCCCACGCTTTCGTCCATCAGCGTCAATCGGTATTTAGTAACCTGCCTTCGCAATCGGGGTTCTGTGTAATATCTATGCATTTCACCGCTACACTACACATTCCAGCTACTTCAATACTATTCAAGATTAACAGTATCAACGGCAGTTCTACAGTTAAGCTGCAGGTTTTCACCGCTGACTTATCAACCCGCCTACGGACCCTTTAAACCCAATAACTCCGGATAACGCTCGCATCCTCCGTATTACCGCGGCTGCTGGCACGGAGTT
+
CCCCCFGGGCCFGCECCFFDGGGGGFGFGDGGGEGGGGGEGDGFGGGGGGGCDDCGGFE9FEECEGGGGGGGFGGGGGGGGEE,4,B?BCGE7EGFFCGD?FEEE9FFGGGGGGFEGGEGGEGGGGGGGGGFGGCGFC?9EDGGG;FAFDGECFG,EGGDEGFFGGGGG8@F86=8A?F9DDGGGGGDC,@CFFFFFG7CF+CCF>BDBFD;EFFFFFF257AAFDD@9=9@D=>E=34A38;(33))1;)13(324=;>;1229?>?3344:1:5446:9;9;>;12>(0(.4199??
@M04999:289:000000000-L3R54:1:1101:19335:8454 2:N:0:402
TCAGACTACCCGGGTATCTAATCCTGTTCGCTCCCCACGCTTTCGTCCATCAGCGTCAATCGGTATTTAGTAACCTGCCTTCGCAATCGGGGTTCTGTGTAATATCTATGCATTTCACCGCTACACTACACATTCCAGCTACTTCAATACTATTCAAGATTAACAGTATCAACGGCAGTTCTACAGTTAAGCTGCAGGTTTTCACCGCTGACTTATCAACCCGCCTACGGACCCTTTAAACCCAATAAATCCGGATAACGCTCGCATCCTCCGTATTACCGCGGCTGCTGGCACGGAGTT
+
CCCCCGGGGGGGGGGGGGGGGGGGGGGGGGGGGGGGGGGGGGGGGGGGGGGGGGGGGGGGGGGGGGGGGGGGGGGGGGGGGGGGGGGGGGGGGGGGGGGGGGGGGGGGGGGGGGGGGGGGGGGGGGGGGGGGGGGGGGGGGGGGGGGGGGGGGGGGGGGGGGGGGGGGGGGGGDDGFGFGGGGGGGGGGGGGGGGGGGGFFFFFFFDFFFFFFFFFFFFFFDBFF>9B@DDFFFFFFFEFE@DFFFFFFFFFFFDFFFFFFFBBFFFFFFBFF<:BFBFA?BB969>F?FBFFD24044?
@M04999:289:000000000-L3R54:1:1101:6641:8466 2:N:0:402
GCGGACTACCCGGGTATCTAATCCTGTTCGCTCCCCACGCTTTCGTCCATCAGCGTCAATCGGTATTTAGTAACCTGCCTTCGCAATCGGGGTTCTGTGTAATATCTATGCATTTCACCGCTACACTACACATTCCAGCTACTTCAATACTATTCAAGATTAACAGTATCAACGGCAGTTCTACAGTTAAGCTGCAGGTTTTCACCGCAGACTTATCAACCCGCCTACGGGCCCTTTAAACCCAATAAATCCGGATAACGCTCGCATCCTCCGTATTACCGCGGCTGCTGGCACGGAGCT
+
CCCCCGGGGGGGGGGGGGGGGGGGGGGGGGGGGGGGGGGGGGGGGGGGGGGGGGGGGGGGGGGGGGGGGGGGGGGGGGGGGGGGGGGGGGGGGGGGGGGGGGGGGGGGGGGGGGGGGGGGGGGGGGGGGGGGGGGGGGGGGGGGGGGGGGGGGGGGGGGGGGGGGGGGGGGGGGDGFGFGGGGGGGGGGGGGGGGGGG?FFFFFFFFFFFFFFFFFFFFF4>BF@FFF?FF@BFF;@EFFFFFD@8@3CEFFFFFFBFFFFF?F>BFB?3>B>(3:2<AB:>B06>;FFF:F?<:BBBFF
@M04999:289:000000000-L3R54:1:1101:22482:8500 2:N:0:402
GACTACACGGGTATCTAATCCTGTTCGCTCCCCACGCTTTCGTCCATCAGCGTCAATCGGTATTTAGTAACCTGCCTTCGCAATCGGGGTTCTGTGTAATATCTATGCATTTCACCGCTACACTACACATTCCAGCTACTTCAATACTATTCAAGATTAACAGTATCAACGGCAGTTCTACAGTTAAGCTGCAGGTTTTCACCGCTGACTTATCAACCCACCTACGGACCCTTTAAACCCAATAAATCCGGATAACGCTCGCATCCTCCGTATTACCGCGGCTGCTGGCACGGAGTTAGCC
+
CCCCCGGGGGGGGGGGGGGGGGGGGGGGGGGGGGGGGGGGGGGGGGGGGGGGGGGGGGGGGGGGGGGGGGGGGGGGGGGGGGGGGGGGGGGGGGGGGGGGGGGGGGGGGGGGGGGGGGGGGGGGGFGGGGGGGGGGGGGGGGGGGGGGGGGGGFGCGFGGGGGGGGGGGGGEEGGGFGFGGGGGGFGGGGGGG6CGGGGGFFFFFFF>CFCEFFFFFFFDFFFBFDFD@FFFFFFFFFFFFFFF8CEFFFFFDFFF?F??F>6?>FBBFFFFBFFFF?F>B6>>??B0??B?;9>6:96<5
@M04999:289:000000000-L3R54:1:1101:8802:8508 2:N:0:402
GGACTACTCGGGTATCTAATCCTGTTCGCTCCCCACGCTTTCGTTCATCAGCGTCTATCGGTATTTATTAACCTGCCTTCGCTATCGGGTTTCTGTGTAATATCTATGCATTTCACCGCTACACTACACATTCCATCTACTTCAATACTCTTCAAGATTACCAGTATCAACTGCAGTTCTACAGTTAAGCTGCAGGTTTTCACCCCTATCTTATCAACCCACCTACGGACCCTTTAAACCCAATAAATCCGTATAACGCTCGCATCCTCCGTATTTCCGCCGCTGCTTGCACGCACTTAGC
+
A-,68,;,;,,+;+;,CF<,,66666,B+B6+C,,@+C6,9E:F,E<66,,,+8,,6CF:EGGG<<@,9,C<,CE@9,:F<4,,8E,++68??FCF?@,55,CAEGG,,F?@<F9,9,:4+49,4,9,95=4A>,,C@FGA;FDAE,,3,977E,,4=,6,4,6>3=37,63DDF8<DD@=6367,7=3,6,1,1+6=6=<+;3****)50;E+++;9F=*:>5CE)):@4@B@4/**1;A>=()78@?6(((0086(((60:2?9E)=@1=(5()))(((-,(-,)).:).4(4,(,69)
@M04999:289:000000000-L3R54:1:1101:2987:8537 2:N:0:402
GACTACCCGGGTATCTAATCCTGTTTGCGCCCCACGCTTTCGCATCTCAGCGTCAGTATCTGTCCAGAAGGCCGCCTTCGCCACCGGTATTCCTCCACATCTCTACGCATTTCACCGCTACACGTGGAACTCTACCATCCTCTACAATACTCCAGATCACCAGTTTTAAGTGCAGTTCCTAGGGTGAGCTCGGCGCTTTCACCCCTAACTTAATTATCCGCCTACATGATCTTCACGCCCAGTCATCCCGCTTAACGCTCGCACCCTCCGTATTACCGCGGCTGCTGCCCAGGAGTTATCC
+
-AACC8EFDE+68EF,6C,,C6CF@FFG+@F+@BF:CC:,A@CFBFFE,FC:FFCC6CFGFG<@AFGGF6::E+@FC@C,@,:FFG+@:,BCF<EFFD<?<FF<=A:FE7:F,FGB:CF@4CF=E8+:=,7E44C,,,,8DDFAFGFF,DD8=,@FB,@EFGD63=C,@A3:@:<F++++25+,,5*,@,4***4*;CCD+=*):?6A@EFEEA=158+(.,((//))))1)6)))61()/(/))1))/,((((.4<1(4190(-(((--4((.64)-(-7((41).)((,(-((,(.)))
@M04999:289:000000000-L3R54:1:1101:5365:8551 2:N:0:402
GCAGACTACCAGGGTATCTAATCCTGTTCGCTCCCCACGCTTTCGTCCATCAGCGTCAATCGGTATTTAGTAACCTGCCTTCGCAATCGGGGTTCTGTGTAATATCTATGCATTTCACCGCTACACTACACATTCCAGCTACTTCAATACTATTCAAGATTAACAGTATCAACGGCAGTTCTACAGTTAAGCTGCAGGTTTTCACCGCTGACTTATCAACCCGCCTACGGACCCTTTAAACCCAATAAATCCGGATAACGCTCGCATCCTCCGTATTACCGCGGCTGCTGGCACGGAGTTT
+
CCCCCGGGGGGGGGGGGGGGGGGGGGGGGGGGGGGGGGGGGGGGGGGGGGGGGGGGGGGGGGGGGGGGGGGGGGGGGGGGGGGGGGGGGGGGGGGGGGGGGGGGGGGGGGGGGGGGGGGGGGGGGGGGDFGGGGGGGGGGGGGGGGFFGGGGGDGGAFGGGGGGGGGFGGGGGGGGFGFGGGGGGGGGGGGGGGGGGGFGFF?FFFFA=@AFFFAAEFFDFD>A>FFB?259@?BD@E?CF@;@;@@FC37@>FFDFE)49@;BFFF>B2)89?F<BA<<(4>>F96::D:::2(39(,.)
@M04999:289:000000000-L3R54:1:1101:24176:8602 2:N:0:402
ATTGGACTACCGGGGTATCTAATCCTGTTTGCTCCCCACGCTTTCGCATCTCAGCGTCAGTCTCTGTCCAGTAGGTCGCCTTCGCCACCGGTATTCCTCCACATCTCTACGCATTTCACCGCTACACGTGGAGTTCTACCTCCCTCTACCATACTCCAGACTACCAGTTTTAAATGCAATTCCAAGGTTGAGCCCTGGGCTTTCACACCTAACTTAATAATCCGCCTACATGCCCTTTACGCCCAGTCATTCCGATCAACGCTAGCACCCTCCGTATTACCGCGGCTGCTGGCACGGAGTT
+
6-,,AFGGGG<+@FGGGGGGGGGGGGGGGGGGGGGGGGGGGGGGGG@6,@FGGGGGGGGGG,,,,,6CFGG9F,F,CFGGGGGGGGGG,FEG>,CE,FFG8AFFCFGGGGG@FGGGGGGG7EGGGGG74ACG8DGGFGG9F,AGGGGG8,@EGGGG8EF,+,@6DGGGGGGDG,+CFGFGGGGCFGGGGGGGGGG5CFGGFFFFFFFFABFFFFF8EF+>1>E@FFFFF3*/6EFFFFFFFFFFFFF3)7?CCF6((64=<FF6;?)5??F:?FFF?4<AFF;BFF9>FFBFFFFF(47:8
@M04999:289:000000000-L3R54:1:1101:5042:8621 2:N:0:402
ACTGGACTACAGGGGTATCTAATCCTGTTTGCTCCCCACGCTTTCGCATCTCAGCGTCAGTATCTGTCCAGAAGGCCGCCTTCGCCACCGGTATTCCTCCACATCTCTACGCATTTCACCGCTACACGTGGAATTCTACCTTCCTCTACAATACTCCAGATAACCAGTTTTAAGTGCAATTCCCAGGTTGAGCCCGGGGCTTTCACACCTAACTTAATTATCCGCCTACATGCCCTTTACGCCCAGTCATTCCGATTAACGCCCGCACCCTCCGTATTCCCGCGGCTGCTGCCACGAGGTT
+
CCCCCGGGGGGGGGGGGGGGGGFGEFGGGGGGGGGGGGGGEGGGGGGGGG@FGGGGFGGGGGGGGFFGGFGGGGGGGGGEGGGGGGEGFGGGGGGGGFGGGGGDGEGGGGFGCFGGGGGFGGGGGGGGGGGGCCEGGGG9==FCGGGGGGGGGGFCFGGGEGGGGDCFF8EGGGGFFD9EGGGGGGCFCGFFGGGGDCDDEFAFFFAFAFEF4FCF4F=C6@C(925(>BEFF3@EF;EA;@(,8<8E<67ECE(6?FFE?(9>999;>12:B3((.,)-4:>61033()52())43((-.
@M04999:289:000000000-L3R54:1:1101:26892:8631 2:N:0:402
GACTACAAGGGTATCTAATCCTGTTCGCTCCCCACGCTTTCGTCCATCAGCGTCAATCGGTATTTAGTAACCTGCCTTCGCAATCGGGGTTCTGTGTAATATCTATGCATTTCACCGCTACACTACACATTCCAGCTACTTCAATACTATTCAAGATTAACAGTATCAACGGCAGTTCTACAGTTAAGCTGCAGGTTTTCACCGCTGACTTATCAACCCGCCTACGGACCCTTTAAACCCAATAAATCCGGATAACGCTCGCATCCTCCGTATTACCGCGGCTGCTGGCACGGAGTTAGCC
+
CCCCCGGGGGGGGGGGGGGGGGGGGGGGGGGGGGGGGGGGGGGGGGGGGGGGGGGGGGGGGGGGGFFGGGGGGGGGGGGGGFGGGGGGGGGGGGGGGGGGGGGGGGGGGGGGGGGGGGGGGGGGGGGGGGGGGGFGGGGGFGGGGGGGGGGGGGGGGGGGGGGGGGGGGGGCGGGGFGFGGGGGGGGGGGGGGGGGGDFGFFFBFFFFFFFFFFFFFFFBEFFFFF2>@FFFFFFCFFFBD?@@EFFF@FB?@@FFDFF?>BFFFFFFF;::?BFFFFF>9BB;:>:00(.:>90<B<244
@M04999:289:000000000-L3R54:1:1101:28227:8643 2:N:0:402
TATGACTACAGGGGTATCTAATCCTGTTTGCTCCCCACGCTTTCGCATCTCAGCGTCAGTATCTGTCCAGAAGGCCGCCTTCGCCACCGGTATTCCTCCACATCTCTACGCATTTCACCGCTACACGTGGAATTCTACCTTCCTCTACAATACTCCAGATAACCAGTTTTAAGTGCAATTCCCAGGTTGAGCCCGGGGCTTTCACACCTAACTTAATTATCCGCCTACATGCCCTTTACGCCCAGTCATTCCGATTAACGCTCGCCCCCTCCGTATTACCGCGGCTGCTGGCACGGAGCT
+
CCCCCGGGGGGGGGGGGGGGGGFGGGGGGGGGGGGGGGGGGGGGGGGGGGGGGGGGGGGGGGGGGGGGGEGGGFGDGGGGGGGGGGGGGGGGGGGGGGGGGGGGGGGGGGGGGGGGGGGGGGGGGGGGGGGGGGGGFFGGGGGGGGGGGGGGGGFGGGGGGGGGGGGGGGGGGGGGFGFGGGCEGGGFGGGGGGGGGGGGFFFFFFFFBFFFFFFFCFFEFFFFDFFFFFEFFFEFFFFFFFFFF;EEFFFFFFFF66EDF??F9((-49<BF?FFFFF<1(29>02??B7(()(,-((.
@M04999:289:000000000-L3R54:1:1101:27641:8658 2:N:0:402
TGGACTACTCGGGTATCTAATCCTGTTTGCTCCACACGCTTTCGCATCTCAGCGTCAGTATCTGTCCAGAAGGCCGCCTTCGCCACCGGTATTCCTCCACATCTCTACGCATTTCACCGCTACACGTGGAATTCTACCTTCCTCTACAATACTCCAGATAACCAGTTTTAAGTGCAATTCCCAGGTTGAGCCCGGGGCTTTCACACCTAACTTAATTATCCGCCTACATGCCCTTTACGCCCAGTCATTCCGATTAACGCTCGCACCCTCCGTAGTACCGCGGCTGCTGGCACGGAGGT
+
CCCCCEGGCGGGGGGGGGGGGGCFGGGGGGGGF,FGGGGGGGGGGGDGGGGGGGGGGGGGGGGGGGGGGGGGGGGGGGGGGGEGGGGGGGGGGGGGGGGGGGGAFFEGGGGGGGGGGGGGGGGGGGGGGGGGGGGGGGGGGGGGGGGGGGGGGGGGFFGGGGGGGGGFGGGGGGGGFGFFGFGGGGGFFEFFGGGGGGDFFBFFFFFFFED*ABAFEFBEF>BFFFD@:?BFB(3=EE;>@B;@FFFFFFEF3;0;EFD9B<;96>FF0:?9(((46<A:0(462618)5:17176>>:
@M04999:289:000000000-L3R54:1:1101:18672:8664 2:N:0:402
TGTGACTACCAGGGTATCTAATCCTGTTCGCTCCCCACGCTTTCGTCCATCAGCGTCAATCGGTATTTAGTAACCTGCCTTCGCAATCGGGGTTCTGTTTAATATCTATGCATTTCACCGCTACACTACACATTCCAGCTACTTCAATACTATTCAAGATTAACAGTATCAACGGCAGTTCTACAGTTAAGCTGCAGGTTTTCACCGCTGACTTATCAACCCGCCTACGGACCCTTTAAACCCAATAAATCCGGATAACGCTCGCATCCTCCGTATTACCGCGGCTGCTGGCCCGGAGTTT
+
CCCCCGGGGG8EGGGGGGGGGGAFFGGG96CFEGGGGD@CCGGGGGGGDFG@FGGGGBGGEFDC<FAGEFGFGGGFGGGFGDFF,C@A,FGGGGGFBE,C@,CAFEEAEEFAFFGEBFGEGGGGGGGFEFGFFGDF;DFGCFGGCFAFFGFCFGGFCFGGGFGGFFGGFGFGGG6E*=DFFG@FFGFF:FF99DEC?CCGFFFAFFEFF99@CFAFFF+7AAAAAF@B2@22>DBFE=CFFFFFFFF8CC?E90;D<AE1;00(4>F>F?<?91(1>2<A06903(33))(-((,((-40)
@M04999:289:000000000-L3R54:1:1101:21506:8686 2:N:0:402
GTGACTACTGGGGTATCTAATCCTGTTCGCTACCCATGCTTTCGAACCTCAGCGTCAGTTACAGACCAGAGAGCCGCCTTCGCCACTGGTGTTCTTCCATATATCTACGCATTCCACCGCTACACATGGAGTTCCACTCTCCTCTTCTGCACTCAAGAAAAACAGTTTCAGCTGCACTTCCCCGGTTAAGCCGAGGGCTTTCACAGCTGACTTGTTCTCCCGCCTGCGTTCGCTTTACGCCCAATAAATCCTGACAACGCTTGCCACCTACGTATTACCGCGGCTGCTGGCACGTAGTT
+
-BCCCFGGGCGC@CFGGGGGFFFGG@CC,+B@CFF,F,FDGD@FGGGDGG<EGGGGCC6CFFCCCF<6C,CE:7FEF>CCGGCCFGGGG6EFFGDGGGGGDDF9=DEFCGGF:FEFEFCCEEEFG9FD8AEFFFGGGDF,ADAFEGGGCDFFGGF8E,@@?FCG8?=ACFAFGFGFDFFGG+=CCEC6;=EG7+**3@79AFFFFBFAB@BFC9FFEFF4A=@B2BBB@?FFFFF0>4<>>9;0=@E>E<8)76:2>(4;?((,54>3?0??:)6366)(2(490(18,7<22:<?43)
@M04999:289:000000000-L3R54:1:1101:27606:8718 2:N:0:402
GGGGTGACTACCAGGGTATCTAATCCTGTTCGCTACCCATGCTTTCGAACCTCAGCGTCAGTTACAGACCAGAGAGCCGCCTTCGCCACTGGTGTTCTTCCATATATCTACGCATTCCACCGCTACACATGGAGTTCCACTCTCCTCTTCTGCACTCAAGAAAAACAGTTTCAGCTGCACTTCCCCGGTTAAGCCGAGGGCTTTCACAGCTGACTTGTTCTCCCGCCTGCGTTCGCTCTACGCCCAATAAATCCGGACAACGCTTGCCACCTACGTATTACCGCGGCTGCTGGCACGTAGT
+
@9@CAFGGGGGGGGGGGGGGGGFEFGGGGGGGGGGGGGGGGGGGGGGGGGGGGGGGGGGGGGGGGGGGGGGGGGGGGGGDGGEGGGGGGGGGGGGGGGGGGGGGGGGGGGGGGGGGGGGGGGGGGGGGGGGGGFGGGGGGGGGGFFFGGGGGGGGGGGGGGGFFGGGGGGGGGGGGFGFGGGGGGGGGGGGGDGGGGGGG>FFFFFFFFFFFFFFFFFBEFFFFFFFDFFFF;;?@FDFFEFF;BF;@FFFFFFFF?F9?:9>???BBFFFFFFF22<?4<A8;1614>:?B?:??BF?FB
@M04999:289:000000000-L3R54:1:1101:17759:8733 2:N:0:402
GACTACCCGGCTATCTAATCCTGTTTGCTCCCCACGCTTTCGCATCTCAGCGTCAGTATCTGTCCTGAAGGCCGCCCTCGCCACCGGTATTCCTCCACATCTCTACGCATTTCACTGCTACACGTGGAATTCTACTTTCCTCTCCACTACTCTAGTTAACCAGTTTTAATTGCAATTCCTCTGTTCGGCTCAGCGCTTTCACACCTAACTTAATTATCCTCCTACATGCCCTTTACGCCCATTCATTCCGATTAACGCTCGGCCCCTCCCTTTTACACCGCCTGCTCTCCCGGCGTCACCC
+
6<68,6,C++++86CC6CFGE6<FF<,,F,,:C,C@F@@,6,,6BFCFA,E@6,,6C,,<C,C,E,C,,,96E7B7+@FCF::FEC+>+BFE<A,E,A,,ECFFCF+@+++CFG?,,C;,C@F+4,++78EDCFE,8>7=,,@,6,,36DAEGGC=;D:=,@?=,==C88@8896@FGBC+++7,,+5@+3,4,+03<7>B1+*<939-*;>6=B+*1+**0:**)0*.>>B=3*9((()-(.9?<E3<.36(367(6(,((((4,((4(())).)-)(((-41:())..(,((43(((.(
@M04999:289:000000000-L3R54:1:1101:23935:8745 2:N:0:402
GACTACAAGGGTATCTAATCCTGTTCGCTCCCCACGCTTTCGTCCATCAGCGTCAATCGGTATTTAGTAACCTGCCTTCGCAATCGGGGTTCTGTGTAATATCTATGCATTTCACCGCTACACTACACATTCCAGCTACTTCAATACTATTCAAGATTAACAGTATCAACGGCAGTTCTACAGTTAAGCTGCAGGTTTTCACCGCTGACTTATCAACCCGCCTACGGACCCTTTAAACCCAATAAATCCGGATAACGCTCGCATCCTCCGTATTACCGCGGCTGCTGGCACGGAGTTAGCC
+
CCCCCEGGGGGGGGGGFFFGFEGGGFGGGGGGGGGGGG@FAFCFFGGGGFFGGGGEGGGGGGCEGFEGGGGGGGGGGGGCGEE7FEFGGGGGGGEGGGCFGGGGGGFGGGGGAFGGGGGGDGGFGEGGGGGFCGGGGGGGCFDGGGGGGAFGFGGFEEGGGGGGGGFGGGDGGGCDFGFGGGFGGGGGGGGGGGGGGCCFFFFDFFDFD*>A7FFF5AFFB>25BF>>@F?=:E;ECEDFF<@@AFECEF>FFFEE;9<79((,7?><:68::75<<:((-7>>F)4:(,.3(31:?>AA?
@M04999:289:000000000-L3R54:1:1101:5606:8745 2:N:0:402
GGTGACTACAGGGGTATCTAATCCTGTTTGCTCCCCACGCTTTCGCATCTCAGCGTCAGTATCTGTCCAGAAGGCCGCCTTCGCCACCGGTATTCCTCCACATCTCTACGCATTTCACCGCTACGCGTGGAATTCTACCTTCCTCTACAATACTCCAGATAACCAGTTTTAAGTGCAATTCCCAGGTTGAGCCCGGGGCTTTCACACCTAACTTAATTATCCGCCTACATGCCCTTTACGCCCAGTCATTCCGATTAACGCTCGCACCCTCCGTATTACCTCTGCTGCTGGCACGAAGTTT
+
CCCCCGGGGGGGDGEGGGGGGGGGGGGGGGGGGCDGFGGGGEGGGGGGGGGGGGGEFGGGGGGGFGGGGGGFFF8EGGGGGGGGEFGGGGGGGGGGGGGGGGGGDFGFGDGEEGGFGGGGGGGGGGGGGGGGGGGGGFGGGGGGGGGGGGGGGDFGGGGFEDF8EFEGCDFGGFGCFGFGFGGDDFCGGGGGGGCGGCGGAFFFFFFFFFFBFFFF4BFCFC=@?FFFFC?E@FFFFFFFF9;D(67AC?C3;<:??A2:9:6>>>FF04:BF:<0>2<A))),))5234((2<1(--36)
@M04999:289:000000000-L3R54:1:1101:12067:8759 2:N:0:402
GGACTACTCGGGTATCTAATCCTGTTTGCTCCCCACGCTTTCGCATCTCAGCGTCAGTACCTGTCCAGAAGGCCGCCTTCGCCACCGGTATTCCTCCACATCTCTACGCATTTCACCGCTACACGTGGAATTCTACCTTCCTCTACAATACTCCAGATAACCAGTTTTAAGTGCAATTCCCAGGTTGAGCCCGGGGCTTTCACACCTAACTTAATTATCCGCCTACATGCCCTTTACGCCCAGTCATTCCGATTAACGCTCGCACCCTCCGTATTACCGCGGCTGCTGGCACGGATTTAGC
+
C@CCCGGGGGGGGGGGGGGGGGGGGGGGGGGGGGGGDGGGGGGGGGGGGGDGGGGGGGGGGGGGGGGEGGG8FGGGGGGGGGGGGGGGGGGGGGGGGGGGGGGGGGGGGGGGGGGGGGGGEGGGGGGG=FFGGGGGGGGGGGGGDGGGGGGGGGGFGGGGGGGGGGGGGGGG8DGFFFFGGG87FGFC:EGFGEGGGGGGFFFFFAFF3>CFFFFF?AFF;B?FFFFFFFFFFFF<C?DFBD05@EFFFEE;?;@4719?:>>6BB?<<F0((.8AFF<>;>>FFFFBBF7<039(-.644
@M04999:289:000000000-L3R54:1:1101:5610:8795 2:N:0:402
TCGGACTACTGGGGTATCTAATCCTGTTTGCTCCCCACGCTTTCGCATCTCAGCGTCAGTATCTGTCCAGAAGGCCGCCTTCGCCACCGGTATTCCTCCACATCTCTACGCATTTCACCGCTACACGTGGAATTCTACCTTCCTCTACAATACTCCAGATAACCAGTTTTAAGTGCAGTTCCCAGGTTGAGCCCGGGGCTTTCACACCTAACTTAATTATCCGCCTACATGCCCTTTACGCCCAGTCATTCCGATTAACGTTCGCACCCTCCGTATTACCGCGGCTGCTGGCACGGAGTT
+
CCCCCGGGGGGGGGGGGGGGGGGGGGGGGGGGGGGGGGGGGGGGGGGGGGGGGGGGGGGGGGGGGGGGGGGGGGGGGGGGGGGGGGGGGGGGGGGGGGGGGGGGGGGGGGGGGGGGGGGGGGGGGGGGGGGGGGGGGGGGGGGGGGGGGGGGGGGGGGGGGFGGGGGGGGGGGGGGFGFGGGGGGGGGGGGGGGGDGGGGFFFFFFFDFFFFFFFFFFFFFFFFFFFFEFCEEFFFFFFEFFFD@FEAFFFFF<<?;EFFFF:1119>BFFFFF63>>A4399;;042?)24(4,1(,-8
@M04999:289:000000000-L3R54:1:1101:21935:8796 2:N:0:402
GGACTACTGGGGTATCTAATCCTGTTCGCTACCCATGCTTTCGAACCTCAGCGTCAGTTACGGACCAGAGAGCCGCCTTCGCCACTGGTGTTCTTCCATATATCTACGCATTCCACCGCTACACATGGAGTTCCACTCTCCTCTTCTGCACTCAAGAAAAACAGTTTCAGCTGCACTTCCCCAGTTAAGCCGAGGGCTTTCACAGCTGACTTGTTCTCCCGCCTGCGTTCGCTTTACGCCCAATAAATCCGGACAACGCTTGCCACCTACGTATCACCGCGGCTGCTGGCACGTAGTTAGC
+
CCCCCGGGGGGGGGGGGGGGGGGGGGGGGGGGGGGGGGGGGGEFGGGGGGGGGGGGGGGGGGGGGGGGGGGGGGGGGGGGGGGGGGGGGGGGGGGGGGGGGGGGGGGGGGEGGGGGGGGGGGGGGGFFFGGGGGGGGGGGGGGGGGGGGGGGGGCGCDG=FEGGGGGGGDGGFGGGFGFGGGGDGGF:DGGGCEDGGGGGFFFFFFFFFDEEEFFFFFFFEFFDBFFFFFFF?@FFFFFF;0(63;E?EFF0<B>BF0;FFFF:2<BFB?BB?AFAB?091(49>?4::B:?621:?A2<4
@M04999:289:000000000-L3R54:1:1101:7959:8863 2:N:0:402
TGTGAGACTACAGGGGTATCTAATCCTGTTTGCTCCCCACGCTTTCGCATCTCAGCGTCAGTATCTGTCCAGAAGGCCGCCTTCGCCACCGGTATTCCTCCACATCTCTACGCATTTCACCGCTACACGTGGAATTCTACCTTCCTCTACAATACTCCAGATAACCAGTTTTAAGTGCAATTCCCAGGTTGAGCCCGGGGCTTTCACACCTAACTTAATTATCCGCCTACATGCCCTTTACGCCCAGTCATTCCGATTAACGCTCGCACCCTCCGTATTACCGCGGCTGCTGGCACGGAGT
+
CCCCCGGGGGGGGGGDGGGGGGECFFGGGGGGGGGGGGGGGGGGGGGGGGGGGGGGGGGGGGGGGGGGGGGGGGGGGGGGGGGGGGGGGGGGGDGGGGGGGGGGGGGGGGGGGGGGGGGGGGGGGGGGGGFGGGGCFGGGGGGGGGGGGGGGGGGGGGGGGGGGGGGGGGGGGGGGFGFGGGGGGGGGGGGGGGFGGGGGFEFFFFFFEDFEFFFFFFFFFFFCDFF=@FFFEFFFFFFFFF?03;;;@FCFFF@@?DFEC61:?9>>>9BFB6(3::?AF<690496;BFB0:??B9174
@M04999:289:000000000-L3R54:1:1101:26083:8883 2:N:0:402
GCAGACTACACGGGTATCTAATCCTGTTCGCTCCCCACGCTTTCGTCCATCAGCGTCAATCGGTATTTAGTAACCTGCCTTCGCAATCGGGGTTCTGTGTAATATCTATGCATTTCACCGCTACACTACACATTCCAGCTACTTCAATACTATTCAAGATTAACAGTATCAACGGCAGTTCTACAGTTAAGCTGCAGGTTTTCACCGCTGACTTATCAACCCGCCTACGGACCCTTTAAACCCAATAAATCCGGATAACGCTCGCACCCTCCGTATTACCGCGGCTGCTGGCACGGAGTT
+
CCCCCGGGGGGGGGGGGGGGGGGGGGGGGGGGGGGGGGGGGGGGGGGGGGGGGGGGGGGGGGGGGGGGGGGGGGGGGGGGGGGGGGGGGGGGGGGGGGGGGGGGGGGGGGGGGGGGGGGGGGGGGGGGGGGGGGGGGGGGGGGGGGGGGGGGGGGGFGFGGGGGGGGGGGGGGGGGFGFFGGGGGGGGGGGGGGGGGGGGFFFFFFEFFFFFFFFFFFFFFDFFFFFFF@DFFFFDFFFFFF;FFFFECEFFFF0??7;@9::B9-29BFFFB26:?BFA?>F>0690:2>F?>:99;1(
@M04999:289:000000000-L3R54:1:1101:27910:8926 2:N:0:402
GACTACTGGGGTATCTAATCCTGTTTGCTCCCCACGCTTTCGCATCTCAGCGTCAGTATCTGTCCAGAAGGCCGCCTTCGCCACCGGTATTCCTCCACATCTCTACGCATTTCACCGCTACACGTGGAATTCTACCTTCCTCTACAATACTCCAGATAACCAGTTTTTAGTGCAATTCCCAGGTTGAGCCCGGGGCTTTCACACCTAACTTAATTATCCGCCTACATGCCCTTTACGCCCAGTCATTCCGATTAACGCTCGCACCCTCCGTATTACCGCGGCTGCTGCCCCGGAGTTAGCC
+
CCCCCGGGGGGGGGGGGGGGGG9FGGGGGGGGGGGGGGGGGGGGDGGGGGGDGGGGGGGGGGGGGGGGGGFFGGGGGGGGGGGGGGEGDGGGGGGGGGGGGGGGGGFGGGGGGGGGGGGGGGGGGGGGGGGGGGGGGGGGGGGGGGGFGGGDGGGGGGGGGGGGGGG6D8DDGGGGFGFFGGGFGGGGGGGG6EEDGCFDFFFFFFFFFFFFFF>FEAF?FFFDDFEE@E::@FFFFFFF?D@8>E<E5;@;;DEEF0<B>9>>1?<<1(4::0<B4410(,(4<:0).(42(,(4244<?
@M04999:289:000000000-L3R54:1:1101:24565:8938 2:N:0:402
GACTACCCGGGTATCTAATCCTGTTTGCTCCCCACGCTTTCGCATCTCAGCGTCAGTATCTGTCCAGAAGGCCGCCTTCGCCACCGGTATTCCTCCACATCTCTACGCATTTCACCGCTACACGTGGAATTCTACCTTCCTCTACAATACTCCAGATAACCAGTTTTAAGTGCAATTCCCAGGTTGAGCCCGGGGCTTTCACACCTAACTTAATTATCCGCCTACATGCCCTTTACGCCCAGTCATTCCGATTAACGCTCGCACCCTCCGTATTACCGCGCCTGCTGGCACGGAGTTAGCC
+
CCCCCGGGGGGGGGGGGGGGGGGGGGGGFGEGGGGGGGGGGGGGGGGGGGGGGGGGGGGGGGGGGGGGGGGGGGGGGGGGGGGGGGGGGGGGGGGGGGGFGGGGGGGGGFEGGGGGGGGGGGGGGGGGGGGGGGGGGGGGFGGGGGGGGGGGFFGGGGGGGGGFGGGGGGGGGGGGFDFGGGGGGGFGGGGGGGGGGGGGFFFF@FFFDF?FFFCFFAA@FFFFFFFFFFFFFEFFFFF:6;.=ECFFFF;;37)7:9:BF9;>9??::1-4?:<5>?BF(360((28:07?(--,,))4,
@M04999:289:000000000-L3R54:1:1101:18163:8953 2:N:0:402
AGCTGACTACCAGGGTATCTAATCCTGTTTGCTCCCCACGCTTTCGCATCTCAGCGTCAGTATCTGTCCAGAAGGCCGCCTTCGCCACCGGTATTCCTCCACATCTCTACGCATTTCACCGCTACACGTGGAATTCTACCTTCCTCTACAATACTCCAGATAACCAGTTTTAAGTGCAATTCCCAGGTTGAGCCCGGGGCTTTCACACCTAACTTAATTATCCGCCTACATGCCCTTTCCGCCCAGTCATTCCGATTAACGCTCGCACCCTCCGTATTACCGCGGCTGCTGGCACGGAGTT
+
C<CCCFFGGGFEGGGGGGGFFFFECGGFFFFGCGGGGGGCFFCFGGCGGGGGCECGGGGGFGCFGGGGGGGC8DFFFFGFGGGGGEEGGE@FDFFGFGGGGGF@E<FFGAFEFFEFGCFDGGGCFFFCEF+7:DGGFGGGGGGGGGGGGGGGGFGGGGF,@EEG>DDEDDGGFGG:?FFGDFGCDDFGFCGCCFGG6CDD@FFFA+=AD@BB=F>BEFFCCE489>5>DFC4@BB@@;)88<(1((5=A<EFF(33;<);(4:?>BB>>FF:263220:A>(47012((20::()(-(41,
@M04999:289:000000000-L3R54:1:1101:2539:9004 2:N:0:402
TGACGACTACACGGGTATCTAATCCTGTTCGCTCCCCACGCTTTCGTCCATCAGCGTCAATCGGTACTTAGTAACCTGCCTTCGCAATCGGGGTTCTGTGTAATATCTATGCATTTCACCGCTACACTACACATTCCAGCTACTTCAATACTATTCAAGATTAACAGTATCAACGGCAGTTCTACAGTTAAGCTGCAGGTTTTCACCGCTGACTTATCAACCCGCCTACGCACCCTTTAAACCCAATAAATCCGGATAACGCTCGCATCCTCCGTATTACCGCGGCTGCTGGCACGGAGTT
+
CCCCCGGDGGEFGGGGGGGGGGGGGGGGGGGGGGGGGGGGGGGGGGGGEGGGGGGGGGGGGGGGGFGGGGGGGGGGGGGGGGGGGGGGGFG7FGGGGGEGFGFGFGGGGGGGGGGGGGGGCGGGGGGGGGGGGGGGEFCEFFGGGGF8FFGGG8EFF8FGGEGGCDFGGFGGGFDEBDFFDGGGFFFGGGCGGGGGCGGGFFFFFFFEFFF2@FFFEFFFFFFF=BFFFF(5;9<FFFF69A@?6;@E);CC1;1?D;486>F6;BFFFFFF7(4608>A<?>099>>64>?<0?F((4<:
@M04999:289:000000000-L3R54:1:1101:9780:9023 2:N:0:402
TGGACTACTCGGGTATCTAATCCTGTTTGCTCCCCACGCTTTCGCCTCTCAGCGTCAGTATCTGTCCAGAAGGCCGCCTTCGCCACCGGTATTCCTCCACATCTCTACGCATTTCACCGCTACACGTGGAATTCTACCTTCCTCTACAATACTCCAGATAACCAGTTTTAAGTGCAATTCCCAGGTTGAGCCCGGGGCTTTCACACCTAACTTAATTATCCGCCTACATGCCCTTTACGCCCAGTCATTCCGATTAACGCTCGCACCCTCCGTATTACCGCGGCTGCTGGCACGGAGTT
+
@C@CCFFGGGECGGGGGGGGGGGGGGGGGGGGGGGGGEGGGGGCG,CGGGGCFGGGGGFGGGGGGFFFFGFFGFFGGGGGGGGGGGGGGGDFGGGGGGGGGGGGGGGGGGGGGGEGGGGCFEGGGGGEEG9EGGGGGFDFGGGGGFGFECGGGGGD=DF,@DFGFGFFGGG9DF7EFFFGGFG6:D988CGGG67DCD>FFFF9EFEFFE=CE4=B<>F?89>DD@F@E5B@14=3766B96?(/7>CCFFFD?@;4C1>:?F99>9?BFFFF1:7ADA39(14;9BB:0:08(21(24
@M04999:289:000000000-L3R54:1:1101:26868:9048 2:N:0:402
AAGACTACTAGGGTATCTAATCCTGTTCGCTCCCCACGCTTTCGTCCATCAGCGTCAATCGGTATTTAGTAACCTGCCTTCGCAATCGGGGTTCTGTGTAATATCTATGCATTTCACCGCTACACTACACATTCCAGCTACTTCAATACTATTCAAGATTAACAGTATCAACGGCAGTTCTACAGTTAAGCTGCAGGTTTTCACCGCTGACTTATCAACCCGCCTACGGACCCTTTAAACCCAATAAATCCGGATAACGCTCGCATCCTCCGTATTACCGCGGCTGCTGGCACGGAGTT
+
CCCCCGGGGGGGGGGGGGGGGGGGGGGGGGGGGGGGGGGGGGGGGGGGGGGGGGGGGGGGGGGGGGGGGGGGGGGGGGGGGGGGGGGGGGGGGGGGGGGGGGGGGGGGGGGGGGGGGGGGGGGGGGGGGGGGGGGGGGGGGGGGGGGGGGGGGGGGGGGGGGGGGGGGGGGGGGGGFGFGGGGGGGGGFGGGGGFGGGGGFFFFFEBDFFFFFFFFFFFFEAFFFADDD?FFFFF@=EFFFFFFFEFFFFFFF6?<EFFB6<@BBFFFFF098:BFBFFB>>F>F9?B:BBFFFFF6,4
@M04999:289:000000000-L3R54:1:1101:18821:9100 2:N:0:402
ATTGGACTACTCGGGTATCTAATCCTGTTTGCTCCCCACGCTTTCGCATCTCAGCGTCAGTATCTGTCCAGAAGGCCGCCTTCGCCACCGGTATTCCTCCACATCTCTACGCATTTCACCGCTACACGTGGAATTCTACCTTCCTCTACAATACTCCAGATAACCAGTTTTAAGTGCAATTCCCAGGTTGAGCCCGGGGCTTCCACACCTAACTTAATTATCCGCCTACATGCCCTTTACGCCCAGTCATTCCGATTAACGCTCGCACCCTCCGTATTACCGCGGCTGCTGGCACGGAGTT
+
-BCCCGGGGGGGGGGGGGGGGGGGGGGGGGGGGGGGGGGGGGGGGGGGGGGGGFGGGGGGGGGGGGGGGGGGGGGGGGGGGGGGGGGGGGGGGGGGGGGGGGGGGGGGGGGGGGGGGGGGGGGGGGGGGGGGGGGGGGGGGGGGGGGGGGGG=FGGGGGFGGGGGGGGGGGGGGGGFGBGGGGGGGGGGDGCFGGGGGGGFFFFFF4@AFBEFFFFFFFFFEEDFFF==EFEFEFFDEEFFFFFFFFFFEEE?E1?D?CCBFFB>013>FFF?>B??F29<09;1609?,),8:)4---4(
@M04999:289:000000000-L3R54:1:1101:5998:9104 2:N:0:402
GTTAGACTACCCGGGTATCTAATCCTTTTTGCTCCCCACGCTTTCGCATCTCAGCGCCAGCATCTGTCCAGAAGGCCGCCTTCGCCACCGGTATTCCTCCACATCTCTACGCACTTCATCGCTACACGTGGAATCCTACCTTCCTCTACAATACTCCAGGTAACCAGTTTTAAGTGCAATTCCCAGGTTGAGCCCGCGGATTTCACCCCTAATTTAATTATCCGCCTACATGCCCTTTACGCCCAGTCATTCCTATTAACGCTCGCACCCTCCGTATTACCCCTGCTGCTCGCACGCAGTC
+
6ACC8CFEG8EGEG+@C,,<CFFAEF,,;E:FA9,9,,@+@,@<F,6B7:,CF,CB+8@F,,,6,C,C,6CCEFFCFFFF,,C=FF7F@C+7+:9A<??F8<,9A<FBFG7=++@FGF9EEEFF:<,?64+@D=94E@DFGGG883,6@@,,,6C@FG@,@EF9E=,,7,7CFC+24+5+7:+,45;3,C,@781**/*/:)*=+1*20:>(*+=+<B8?+/?4(613@;)))/((());67901(;34<2)))6))-6)(,4-((,,(,(43((3:()))((((4,><3)(,-(((,(,.
@M04999:289:000000000-L3R54:1:1101:10704:9131 2:N:0:402
TGGACTACCAGGGGATCTAATCCTGTTTGCTCCCCACGCTTTCGCATCTCAGCGTCAGTATCTGTCCAGAAGGCCGCCTTCGCCACCGGTATTCCTCCACATCTCTACGCATTTCACCGCTACACGTGGAATTCTACCTTCCTCTACAATACTCCAGATAACCAGTTTTAAGTGCAATTCCCAGGTTGAGCCCGGGGCTTTCACACCTAACCTAATTATCCGCCTACATGCCCTTTACGCCTAGTCATTCCGATTAACGCTCTCACCCTCCGTATTACCGCGACTGTTGGCCCGGCGTT
+
CC8<CG@FG@<@6++66,C6FGA-F;,6E96;E<FGE:FC,6C,8,66,CEG,:BC7@F,EF<FGGGDG<,69FGGCG7,CFEGC:=F+87FDGFC?<8F,9:,CCFGFCB=F<EDF<FGECGFFGG@+F<:,7@EFG?FGGGGEAF8=E8ECAFC8E9EFGD9D6,@@CEGFGFG+2@=DFGCGGFG?CFGFEC?DGGG4A@F9FBF=E@)96AF886*+((82(238*5.3;@;)1381(2:CEF)966@(,,7)7090((.).826?B9((..664:0((-,3).)4()-(-((-(
@M04999:289:000000000-L3R54:1:1101:10810:9145 2:N:0:402
TGGACTACCCGGGTATCTAATCCTGTTTGCTCCCCACGCTTTCGCATCTCAGCGTCAGTATCTGTCCAGAAGGCCGCCTTCGCCACCGGTATTCCTCCACATCTCTACGCATTTCACCGCTACACGTGGAATTCTACCTTCCTCTACAATACTCCAGATAACCAGTTTTAAGTGCAATTCCCAGGTTGAGCCCGGGGCTTTCACACCTAACTTAATTATCCGCCTACATGCCCTTTACGCCCAGTCATTCCGATTAACGCTCGCACCCTCCGTATTACCGCGGCTGCTGGCACGGAGTT
+
CCCCCGGGGGGGGGGGGGGGGGGGGGGGGGGGGGGGGGGGGGGGGEGGGFGGGGGGGGGGGGGGGGGGGGGGGGGGGGGGGGGGGGGGGGGGGGGGGGGGGGGGGFGGGGGGGGGGGGGGGGGGGGGGGGGGGGGGGGGGGGGGGGGGGGGGGGGGGGFGGGGGGGGGGGGGGFGGFGFGFGGGFGGGGGGGGGGGGGG4AFFFFFFFFFFFFFFFFFFFFFDDFFFFFFEFFFFEEEFF>F?@EFFEEEE@6@6?FA<BB:>>;>BFFFFFB0:7<AAB>BFFF>0),8B?<26>9??
@M04999:289:000000000-L3R54:1:1101:12216:9169 2:N:0:402
TGACTACTAGGGTATCTAATCCTGTTCGCTCCCCACGCTTTCGTCCATCAGCGTCAATCGGTATTTAGTAACCTGCCTTCGCAATCGGGGTTCTGTGTAATATCTATGCATTTCACCGCTACACTACACATTCCAGCTACTTCAATACTATTCAAGATTAACAGTATCAACGGCAGTTCTACAGTTAAGCTGCAGGTTTTCGCCGCTGACTTATCAACCCGCCTACGGACCCTTTAAACCCAATAAATCCGGATAACGCTCGCATCCTCCGTATTACCGCGGCTGCTGGCACGGAGTTAGC
+
CCCCCGGGGGGGGGGGGGGGGGGGGGGGGGGGGGGGGGGGGGGGGGGGGGGGGGGGGGGGGGGGGGGGGGGGGGGGGGGGGGGGGGGGGGGGGGGGGGGGGGGGGGGGGGGGGGGGGGGGGGGGGGGGGGGGGGGGGGGGGGGGGGGGGGGGGGGGGGGGGGGGGGGGGGGGGGGGFGFGGGGGGGGGGGGGGGGGGGGGFFFFFFFFFFFFFFFFCFFFFFFFFFF9@FBFFFFEFEFFFF;DFAEFFFFB0;DFEF1;?>;>BFFFFFFBBFBFFFFFB>9>>042:F??690(42AA4
@M04999:289:000000000-L3R54:1:1101:20568:9195 2:N:0:402
GGACTACTGGGGTATCTAATCCTGTTTGCTCCCCACGCTTTCGCATCTCAGCGTCAGTATCTGTCCAGAAGGCCGCCTTCGCCACCGGTATTCCTCCACATCTCTACGCATTTCACCGCTACACGTGGAATTCTACCTTCCTCTACAATACTCCAGATAACCAGTTTTAAGTGCAGTTCCCAGGTTGAGCCCGGGGCTTTCACACCTAACTTAATTATCCGCCTACATGCCCTTTACGCCCAGTCATTCCGATTAACGCTCGCACCCTCCGTATTACCGCGGCTGCTGGCACGGAGTTAGC
+
CCCCCGGGGGGGGGGGGGGGGGGGGGGGGGGGGGGGGGGGGGGGGGGGGGGGGGGGGGGGGGGGGGGGGGGGGGGGGGGGGGGGGGGGGGGGGGGGGGGGGGGGGGGGGGGGGGGGGGGGGGGGGGGGGGGGGGGGGGGGGGGGGGGGGGGGGGGGGGGGGGGGGGGGGGGGGGGGFGFGGGGGGGFFGGGGGGGGGDGGFFFAFDFFFFFFFFFFEFFCEFFFFFEFEFFFFDE<EDDE@FFFEFFFFFFFFFFFE?9BFFFFFFF:1:0402?AFA090,1291>F0(15?490::<>4
@M04999:289:000000000-L3R54:1:1101:21542:9214 2:N:0:402
AGGACTACAGGAGTATCTAATCCTGTTTGCTCCCCACGCTTTCGCATCTCAGCGTCAGTATCTGTCCAGAAGGCCGCCTTCGCCACCGGTATTCCTCCACATCTCTACGCATTTCACCGCTACACGTGGAATTCTACCTTCCTCTACAATACTCCAGATAACCAGTTTTAAGTGCAATTCCCAGGTTGAGCCCGGGGCTTTCACACCTAACTTAATTATCCGCCTACATGCCCTTTACGCCCAGTCATTCCGATTAACGCTCGCACCCTCCGTATTACCGCGGCTGCTGGCACGGAGTTAC
+
CCCCCGGGGGGGGGGGGGGGGGGGGGGGGGGGGGGGGGGGGGGGGGGGGGGGGGGGGGGGGGGGGGGGGGGGGGGGGGGGGGGGGGGGGGGGGGGGGGGGGGGGGGGGGGGGGGGGGGGGGGGGGGGGGGGGGGGGGGGGGGGGGGGGGGGGGGGGGFGFFGGGGGGGGGGGGGGGFGFGGGGGGGGGGGGGGGGGGDGGFFFFFFFFFFFFFFFFFFFFFFFFFFFFFFFFFFFFFFFFFFFFFFFFFFFF?DDFFED><BF16>>FFFFFFFF?DFFFF9BF>9?FF>??BF091:BD)
@M04999:289:000000000-L3R54:1:1101:24045:9225 2:N:0:402
CTTGACTACTAGGGTATCTAATCCTGTTTGCTCCCCACGCTTTCGCATCTCAGCGTCAGTATCTGTCCAGAAGGCCGCCTTCGCCACCGGTATTCCTCCACATCTCTACGCATTTCACCGCTACACGTGGAATCCTACCTTCCTCTACAATACTCCAGATAACCAGTTTTAAGTGCAATTCCCAGGTTGAGCCCGGGGCTTTCACACCTAACTTAATTATCCGCCTACATGCCCTTTACGCCCAGTCATTCCGATTAACGCTCGCACCCTCCGTATTACCGCGGCTGCTGGCCCGGAGTT
+
CCCCCGGGGGGGGGGGGGGGGGGGGGGGGGGGGGGGGGGGGGGGGGGGGGGGGGGGGGGGGGGGGGGGGGGGGGGGGGGGGGGGGGGGGGGGGGGGGGGGGGGGGGGGGGGGGGGGGGGGGGGGGGGGGGGGGGGGGGGGGGGGGGGGGGGGGGGGGGGGGGGGGGGGGGGGGGGGFGFGGGGGGGGGGGGGGGGGDCDGFFFFFFFFFFFFFFFFEEFEFFFFFFFFFFFFFFFFFCFFFF9074=E?CF6@;DFDFFFF??BB09>:BBBF?<?FAFD?BFF047????B(37071,.
@M04999:289:000000000-L3R54:1:1101:27046:9228 2:N:0:402
AAGTGGACTACTAGGGTATCTAATCCTGTTTGCTCCCCACGCTTTCGCATCTCAGCGTCAGTATCTGTCCAGAAGGCCGCCTTCGCCACCGGTATTCCTCCACATCTCTACGCATTTCACCGCTACACGTGGAATTCTACCTTCCTCTACAATACTCCAGATAACCAGTTTTAAGTGCAATTCCTAGGTTGAGCCCAGGGCTTTCACACCTAACTTAATTATCCGCCTACATGCCCTTTACGCCCAGTCATTCCGATTAACGCTCGCACCCTCCGTATTACCGCGGCTGCTGGCACGGAGT
+
CCCCCGGGGGGGGGGGGGGGGG@CEFGGGGGGGGGGGGGGGGGGGGGGGGGGGGFGGGG@FGGFGGGGGGGDGFGGGGGGGGEGGGGGGCFGGDGGGGGFGGGGFGGGGGGGGGGGGGGGGEGGGGGGGGGGGGGGGGGGFG88EEFDFFGGGGGGGGGGGFGGCFGD=FGGGGGGFGFFGGGGGGGFGFFGGGGGG6C79AFFFFFF@=@C:CFF5FFFFFFFD4=ADFEECEBFFBEFF?F925?;<4?EE?E;?3?C<61;13>9@9<B(493:??DA2?BF939BBF?(2:8:1((-
@M04999:289:000000000-L3R54:1:1101:18244:9265 2:N:0:402
GACTACCAGGGTATCTAATCCTGTTCGCTCCCCACGCTTTCGTCCATCAGCGTCAATCGGTATTTAGTAACCTGCCTTCGCAATCGGGGTTCTGTGTAATATCTATGCATTTCACCGCTACACTACACATTCCAGCTACTTCAATACTATTCAAGATTAACAGTATCAACGGCAGTTCTACAGTTAAGCTGCAGGTTTTCACCGCTGACTTATCAACCCGCCTACGGATCCTTTAAACCCAATAAATCCGGATAACGCTCGCATCCTCCGTATTACCGCGGCGGCTGTCACGGAGTTAGCC
+
CCCCCCFGGDEGGGGGGGGFGGGGGFGGGECFEFGGGFFG9FEGGEDEDGGGEG@BCFGDGEFGDGGGGFGGGF@@<EBFECFCFFCEDFDFFFEGGG9EFGGGGGGGGFGGGGGGGGG>CDGGGGGGG8FG,@ECGGGGGGGGGGGGGGFGGGGGCGC;EFGGGGFFGGGGC88@<+CDDDDEGFA9DFGDEFFCFFD9CFF>BAF>@C*AEFFFF45=DF49B@9@(5:>?E=C=3-)5(6;A<?6=9(6;;A@FF?D19FFFB?A(24,04<A<?B>-((4(4-(.).(2,7(.4592
@M04999:289:000000000-L3R54:1:1101:10494:9266 2:N:0:402
TAAAGACTACTCGGGTATCTAATCCTGTTCGCTCCCCACGCTTTCGTCCATCAGCGTCAATCGGTATTTAGTAACCTGCCTTCGCAATCGGGGTTCTGTGTAATATCTATGCATTTCACCGCTGCACTACACATTCCAGCTACTTCAATACTATTCAAGATTAACAGTATCAACGGCAGTTCTACAGTTAAGCTGCAGGTTTTCACCGCTGACTTATCAACCCGCCTACGGACCCTTTAAACCCAATAAATCCGGATAACGCTCGCATCCTCCGTATTACCGCGGCTGCTGGCACGGAGTT
+
CCCCCCE<@C@F;;@C@FFFEGFFGGGEEGFCFCBFCAFF@GCDAFG@,8EFGGFFCFCC<ED@6F,CFEGGABFGGFF@EFF@FEFGCGGDC>CFFGGFEEFFF<FFGGEAFEEGFF9C@@:>F?4FFECGGGGGFBAFGEGFFDA;DGCD;CDDA=C==9=,@==DFGGGG8D@BGBG7D@AAADFGGFGGGGCFCD?*<@FFA40:A>ADAFF4B9A6@AF=:5=B299@=9B>;CC)),67=1=AFE341163?4<;02:9>>BF?>229:0,5<<)323-1;;0)8?F:)(,3(-.
@M04999:289:000000000-L3R54:1:1101:19223:9280 2:N:0:402
TCGACTACTCGGGTATCTAATCCTGTTTGCTCCCCACGCTTTCGCATCTCAGCGTCAGTATCTGTCCAGAAGGCCGCCTTCGCCACCGGTATTCCTCCACATCTCTACGCATTTCACCGCTACACGTGGAATTCTACCTTCCTCTACAATACTCCAGATAACCAGTTTTAAGTGCAATTCCCAGGTTGAGCCCGGGGCTTTCACACCTAACTTAATTATCCGCCTACATGCCCTTTACGCCCAGTCATTCCGATTAACGCTCGCACCCTCCGTATTACCGCGGCTGCTGGCACGGAGTT
+
CCCCCGGGGGGGGGGGGGGGGGGGGGGGGGGGGGGGGGGGGGGGGGCFGGGGGGGGGGGGGGGGGGGGGGGGGGGGGGGGGGGGGGGGGGGGGGGGGGGGGGGGGGGGGGGGGGGGGGGGGGGGGGGGGGGGGGGGGGGGGGGGGGGGGGGGGGGGGFGGGGGGGGGGGGGGGGGGFGFGGGGGFGGGGGGGGGGDDGGGFFFFFFFFFFFFFFFFFFFFF=FFFFFFFFFFFE@FFEFFBB?FE@E?EF?@F@FFCEF>B0>FF>B:?<?0,4?FAF>:BFF0(2:?:(03<009>FF
@M04999:289:000000000-L3R54:1:1101:5818:9309 2:N:0:402
GACTACCCGGGTATCTAATCCTGTTTGCTACCCACGCTTTCGAGCATGAACGTCAGTGTTATCCCAGGAGGCTGCCTTCGCCATCGGTATTCCTCCACATCTCTACGCATTTCACTGCTACACGTGGAATTCTACCTCCCTCTGACACACTCTAGTTTGACAGTTTCAAATGCACGTCCCAAGTTGAGCTCGGGGATTTCACATCTGACTTATCTAACCGTCTGCGCTCGCTTTACGCCCAGTAATTCCGATTAACGCTCGCACCCTACGTATTACCGCGGCTGCTGGCACGTAGTTAGCC
+
CCCCCFGGGGGGGGGFGGGGGGFGGGGGG6CFFGGGGGGGGGGGGCGGGGGGGGGGGGGGGGGFGGGGGGGGGGGGGGGGGGGGGGGFGGGGGGGGGGGFGGGGGGGGEGGGGGGGGGGDGGG7EEGBFFCGGGGGGDDEGGGGGGGGGGGGGGGGGGGGGAFGBFFGGEGGGGGGFGACD6DFFGGGGGGDGGECDGCDFFFFFFFFFFFFFAFFFFFBBA>>EFAADFFF>FFF9@9>;<5>FFE?EE(;D14CF02;:9907?F??<<>FFAAB?>,49(2:>:23()(..11<<442
@M04999:289:000000000-L3R54:1:1101:8358:9329 2:N:0:402
AGCGAGACTACTAGGGTATCTAATCCTGTTTGCTCCCCACGCTTTCGCATCTCAGCGTCAGTATCTGTCCAGAAGGCCGCCTTCGCCACCGGTATTCCTCCACATCTCTACGCATTTCACCGCTACACGTGGAATTCTACCTTCCTCTACAATACTCCAGATAACCAGTTTTAAGTGCAGTTCCCAGGTTGAGCCCGGGGCTTTCACACCTAACTTAATTATCCGCCTACATGCCCTTTACGCCCAGTCATTCCGATTAACGCTCGCACCCTCCGTATTACCGCGGCTGCTGGCACGGAGT
+
CCCCCGGGGGGGGGGGGGGGGGGGGGGGGGGGGGGGGGGGGGGGGGGGGGGGGGGGGGGGGGGGGGGGGGGGGGGGGGGGGGGGGGGGGGGGGGGGGGGGGGGGGGGGGGGGGGGGGGGGGGGGGGGGGGGGDGGGGGGGGGGGGGGGGGGGGGGGGGGGGGGGGGGGGGFFFGGGFGFGGGGGGGGGGGGGGGGGGGDGFFFFFFFFFAFBFFFFFFFFFFFF?FF?FFFFE=EFFFFFFFD@0;DFFFFFFF;8;2?EEFFB<02;>F6<BF><6??FFFFFF,02>?4::012:941-
@M04999:289:000000000-L3R54:1:1101:11359:9336 2:N:0:402
AAAGGACTACTAGGGTATCTAATCCTGTTCGCTACCCATGCTTTCGAACCTCAGCGTCAGTTACAGACCAGAGAGCCGCCTTCGCCACTGGTGTTCTTCCATATATCTACGCATTCCACCGCTACACATGGAGTTCCACTCTCCTCTTCTGCACTCAAGAAAAACAGTTTCAGCTGCACTTCCCCGGTTAAGCCGAGGGCTTTCACAGCTGACTTGTTCTCCCGCCTGCGTTCGCTTTACGCCCACTAAATCCGGACAACGCTTGCCACCTACGTATTACCGCGGCTGCTGGCACGTAGTT
+
CCCCCGGGGGGGGGGGGGGGGGGGGGGGGGGGGEGGGGGGGGGGGGGGGGGGGGGGGGGGGGGGGGGGGGGGGGGGGGGGGGGGGGGGGGGGGGGGGGGGGGGGGGGGGGGGGGGGGGGGGGGGGGGGGGGGGGGGGGGGGGGGGGGGGGFGFGGGGGGGGGGGGGGGFGGGGGGGFGFGGG=FGGGGGGGGGGGGGG7CFFFFFFFFFFFEFFFFFFFFFFFFFFFFFFF?<DFFFF<FDDF@D(3@EECEF9BF202?B;B??FF<?FB0>?B2<?<B<19>(79B<??0:(5<?(,4.
@M04999:289:000000000-L3R54:1:1101:21107:9341 2:N:0:402
TGACTACACGGGTATCTAATCCTGTTTGCTCCCCACGCTTTCGCATCTCAGCGTCAGTATCTGTCCAGAAGGCCGCCTTCGCCACCGGTATTCCTCCACATCTCTACGCATTTCACCGCTACACGTGGAATTCTACCTTCCTCTACAATACTCCAGATAACCAGTTTTAAGTGCAATTCCCAGGTTGAGCCCGGGGCTTTCACACCTAACTTAATTATCCGCCTACATGCCCTTTACGCCCAGTCATTCCGATTAACGCTCGCACCCTCCGTATTACCGCGGCTGCTGGCACGGAGTTAGC
+
CCCCCGGGGGGGGGGGGGGGGGGGGGGGGGGGGGGGGGGGGGGGGGGGGGGGGGGGGGGGGGGGGGGGGGGGGGGGGGGGGGGGGGGGGGGGGGGGGGGGGGGGGGGGGGGGGGGGGGGGGGGGGGGGGGGGGGGGGGGGGGGGGGGEGGGGGGGGGGGGGGGGGGGGGGGGGGGGFGFGGGFGGGGGGGGGGGGGGGGGFFFFFFFF=D=EFFFFFFFF>BDFFD=@*>EDFFFFFFFFF:?;@EFFFFEFFD<?EDFBBFFFB><:?F96(::ABF0;0((-4:>?FF?<:9(444294
@M04999:289:000000000-L3R54:1:1101:4177:9345 2:N:0:402
CAGGACTACTCGGGTATCTAATCCTGTTTGCTCCCCACGCTTTCGCATCTCAGCGTCAGTATCTGTCCAGAAGGCCGCCTTCGCCACCGGTATTCCTCCACATCTCTACGCATTTCACCGCTACACGTGGAATTCTACCTTCCTCTACAATACTCCAGATAACCAGTTTTAAGTGCAATTCCCAGGTTGAGCCCGGGGCTTTCACACCTAACTTAATTATCCGCCTACATGCCCTTTACGCCCAGTCATTCCGATTAACGCTCGCACCCTCCGTATTACCGCGGCTGCTGGCACGGAGTT
+
CCCCCGGGGGGGGGGGGGGGGGGGGGGGGGGGGGGGGGGGGGGGGGGGGGGGGGGGGGGGGGGGGGGGGGGGGGGGGGGGGGFGGGGFGGGGGGGGGGGGGGGGGGGGGGGGGGGGGGGGGGGGGGGGGGGGGFGGGGGGGGGGGGFGDEEGGGGFGGGGAFFGGGGGGGGGGGGCFGFGGGGGGGGGGDGGGGGGGDGGFFFFFFFFFFFFFFF=<88CFFDBFFDF@CCEFDFFFFFFF9>@@FFFFFFE@???1CE79?2;>6960:B?>62:?<A>19B(2-4::4>61381(4<B
@M04999:289:000000000-L3R54:1:1101:12025:9347 2:N:0:402
GACTACAAGGGTATCTAATCCTGTTCGCTACCCATGCTTTCGAACCTCAGCGTCAGTTACAGACCAGAGAGCCGCCTTCGCCACTGGTGTTCTTCCATATATCTACGCATTCCACCGCTACACATGGAGTTCCACTCTCCTCTTCTGCACTCAAGAAAAACAGTTTCAGCTGCACTTCCCCGGTTAAGCCGAGGGCTTTCACAGCTGACTTGTTCTCCCGCCTGCGTTCGCTTTACGCCCAATAAATCCGGACAACGCTTGCCACCTACGTATTACCGCGGCTGCTGGCACGTAGTTAGGC
+
CCCCCGGGGGGGGGGGGGGGGGGGGGGGGGGGGDGGGGGGGGGGGGGGGGGGGDGGFGGGGCEGGGGGGGGGGGGGGGGGGEGGFGGGGGGGGGGGGGGGGGGGGGGGGGGGFCGGGGGGGGGGGGGGFFGGGGGGGFFGFFGGGGGGGGGGGGGA>@FGGGGGGCFGGGGGGGFGFGFGGGGGGGGGGGEGGCGGGGGGFFAFFFFFD=EBEFFFEFFFFFDFFBF@@@BD;?EFF?1BD@@EFEFF@01001:<;>FB???A<<8(48?2>BFF2664;B611)4.:???0(.-)))(,
@M04999:289:000000000-L3R54:1:1101:7074:9440 2:N:0:402
TGACTACCGGGGTATCTAATCCTGTTTGCTCCCCACGCTTTCGCATCTCAGCGTCAGTATCTGTCCAGAAGGCCGCCTTCGCCACCGGTATTCCTCCACATCTCTACGCATTTCACCGCTACACGTGGAATTCTACCTTCCTCTACAATACTCCAGATAACCAGTTTTAAGTGCAATTCCCAGGTTGATCCCGGGGCTTTCACACCTAACTTAATTATCCGCCTACATGCCCTTTACGCCCAGTCATTCCGATTAACGCTCTCACCCCCCGTATTACCGCGGCTGCTGGCACGGAGTTAGC
+
C<CCCGGGDGECGGGGGGGGGGDFGGEGGFGGEGGGDGEGGGGGGCFGGGGGGGDCCFGGGGGGGGGGGFGGGGGGGGGGGGGGGGGGGCFGGGGGGGGGFFAEFGG@CGGGGFEGGGGGEGGGGGGGCFGFGGFGFGF8FGFAFGGDGGGCGGGGAFGGGFGGFCGGC?9CDAC7C?FGGGDEFF6F,2ECEEG5CDGF8+31ADFFF5CEBFCFCFC4)68>2:=CF3)341=CE?F>17(6<<3)))/(//;<B(4,((5-)4:(479148(69A?FBBB(-1,:7?()((,,3:4<2
@M04999:289:000000000-L3R54:1:1101:21946:9450 2:N:0:402
TGAGACTACTGGGGTATCTAATCCTGTTTGCTCCCCACGCTTTCGCATCTCAGCGTCAGTATCTGTCCAGAAGGCCGCCTTCGCCACCGGTATTCCTCCACATCTCTACGCATTTCACCGCTACACGTGGAATTCTACCTTCCTCTACAATACTCCAGATAACCAGTTTTAAGTGCAATTCCCAGGTTGAGCCCGGGGCTTTCACACCTAACTTAATTATCCGCCTACATGCCCTTTACGCCCAGTCATTCCGATTAACGCTCGCACCCTCCGTATCACCGGGTCTCCTGGCACGGAGTT
+
CCCCCEAF<CGGCEF7FEFFD@FFFFGFGEFAFGCGCG@EFBFFGGGGGFDDGCFGGBCF9,CFECAFEGGE8<AFC7=:@FFGCCCEC>F:=EFFFGGGFFFGGGFBFB@?FCFFC?FEGGGGCEFEEF=D=EEFAFGED8EGGGF8=F,3@FG=DEGFCCD=??9@CDC8D=FF?9D?DC+@D+@DG7DE9DCGDD>C*;AFFA9@BE)7CAFBCA8@CC=B>==>E?EB37=@EFEBFB622374?5?3((622CE(3:?>B06011(,48(,(.:?4((-((.)).2:?7(3,-42
@M04999:289:000000000-L3R54:1:1101:19568:9455 2:N:0:402
CAGACTACCGGGGTATCTAATCCTGTTCGCTCCCCACGCTTTCGTCCATCAGCGTCAATCGGTATTTAGTAACCTGCCTTCGCAATCGGGGTTCTGTGTAATATCTATGCATTTCACCGCTACACTACACATGCCAGCTACTTCAATACTATTCAAGATTAACAGTATCAACGGCAGTTCTACAGTTAAGCTGCAGGTTTTCACCGCTGACTTATCAACCCGCCTACGGACCCTTTAAACCCAATAAATCCGGATAACGCTCGCATCCTCCGTATTACCGCGGCTGCTGGCACGGAGTT
+
CCCCCGGGGGGGGGGGGGGGGGGGGGGGGGGGGGGGGGGGGGGGGGGGGGGGGGGGGGGGGGEGGGGGGGGGGGGGGGGGGGGGGGGGGGGGGGGGGGGGGGGGGGGGGGGGGGGGGGGGGGGGGGGGGGGGGGGGGGGGGGGGGGGGGGGGGGGGGGGGGGGGGGGGGGGGGCDGFGFGGGGGGGGGGFGGGGGGGGGGFFFFFDFFFFFEAAFFE>FFDFF@D?DFD@9;FFDFFFFFFFF<;;EC?CE@>(6<BFFFFFFFFFFFFB?>6(4:<BB0>F>>BB?FB(2(40,(-81
@M04999:289:000000000-L3R54:1:1101:15112:9458 2:N:0:402
AAGCGACTACTGGGGTATCTAATCCTGTTTGCTCCCCACGCTTTCGCATCTCAGCGTCAGTATCTGTCCAGAAGGCCGCCTTTGCCACCGGTATTCCTCCACATCTCTACGCATTTCACCGCTACACGTGGAATTCTACCTTCCTCTACAATACTCCAGATAACCAGTTTTAAGTGCAATTCCCAGGTTGAGCCCGGGGCTTTCACACCTAACTTAATTATCCGCCTACATGCCCTTTACGCCCAGTCATTCCGTTTAACGCTCCCACCCTCCGTATTACCCCGGCTGCTGGCACGAGTTT
+
CC@CCEFGFGE<CEBFEFGGGCGGGGGGF@FGCFGFFGGGGGDDEGFGDGFGGGGECG@CF9FGGGGGGFGEFF8FGGDGEG9BFGGFEFGGDGFGGGGGFGF5E?FGGGFGCCGGFCGGGGGGEGGGFFED9DEEF;;FFFGGFFGGGD9EC?=F8,=,=,6AFFFGGFGCGGGFDGDF?FGDA<@<@;C?CFCDG539>FFFFFFFFF2=59=?6+48BC:5=D92>3@?E;1=3@);3?9;0(5@4.5<?1)6=156((43((.424:<03?(72)6-(-1(,,(3:)5::36((-46
@M04999:289:000000000-L3R54:1:1101:28453:9480 2:N:0:402
GATTCGACTACTCGGGTATCTAATCCTGTTTGCTCCCCACGCTTTCGCATCTCAGCGTCAGTATCTGTCCAGAAGGCCGCCTTCGCCACCGGTATTCCTCCACATCTCTACGCATTTCACCGCTACACGTGGAATTCTACCTTCCTCTACAATACTCCAGATAACCAGTTTTAAGTGCAATTCCCAGGTTGAGCCCGGTGCGTTCACACCTAGCTTAATTATCCGCCTACATGCCCTTTACGCCCTGTCATTCCGATTAACGCTCGCCCCCTCCGTCTTACCGCGGCTGCTGGCACGGAGT
+
6-AA,BFCEGGG,CFGFGGGGG@CFFFGGGGGGAFCF@FGGGEGGGGGGDGGGGGGGCF:FGGGGGGGGGGFF@FGFACGGECFGGGGGFE@CCFEGGGFGGGGEGGGGGGCGEFFGGDEGCGGGFFGGGGDCGGFGGGGGGGGGGFFGGGCGAFDFGGG89BAFFFGA9=EDFGGBGFGDGGGGGGGC<D?GGFGGG03**39@AFF@5@E*AAFE8FC+9>C@B5@2:=FF@5=8@E+;<D@F(256CECFE@;<D0?9068?32(-43((-4812,-::<(41(3,-:D01(),,((-
@M04999:289:000000000-L3R54:1:1101:4223:9493 2:N:0:402
GACTACCGGGGTATCTAATCCTGTTCGCTCCCCACGCTTTCGTCCATCAGCGTCAATCGGTATTTAGTAACCTGCCTTCGCAATCGGGGTTCTGTGTAATATCTATGCATTTCACCGCTACACTACACATTCCAGCTACTTCAATACTATTCAAGATTAACAGTATCAACGGCAGTTCTACAGTTAAGCTGCAGGTTTTCACCGCTGACTTATCAACCCGCCTACGGACCCTTTAAACCCAATAAATCCGGATAACGCTCGCATCCTCCGTATTACTGCGGCTGCTGGCACGGAGTTAGCC
+
CCCCCGGGGGGGGGGGGGGGGGGGGGEGGGGGGGGGGGGGGGGGGGGGGGGGGGGGGGGGGFGGGGGGGGGGGGGGGGG@FGGGGGEGGGGGGGGGGGGGGFGGGGGGGGGGGGGGGGGGGGGGGGGGGCFGCFFGGGGGGGGGFGGFGGGGGGGFGGFDFGGGGGGGGGGCEEGGFGFGGG?FEDCEGGGGGCGFGFGGFFFF>AAFFEC=EFFFDF9A>>D9B@@@FFFDF=EFEFFFFDFFFEF34;9?0;F<6>FFFFFFFFFFFB?:<?FF)64:7;06::??13<:9B1::<<A:
@M04999:289:000000000-L3R54:1:1101:8123:9542 2:N:0:402
AGGGGGACTACACGGGTATCTAATCCTGTTCGCTCCCCACGCTTTCGTCCATCAGCGTCAATCGGTATTTAGTAACCTGCCTTCGCAATCGGGGTTCTGTGTAATATCTATGCATTTCACCGCTACACTACACATTCCAGCTACTTCAATACTATTCAAGATTAACAGTATCAACGGCAGTTCTACAGTTAAGCTGCAGGTTTTCACCGCTGACTTATCAACCCGCCTACGGACCCTTTAAACCCAATAAATCCGGATAACGCTCGCATCCTCCGTATTACCGCGGCTGCTGGCACGGAGT
+
CCCCCGGGGGGGGGGGGGGGGGDCFGGGGGGGGGGGGGGGGGGGGGGGGGGGGGGGGGGGGGGGGGGGGGGGGGGGGGGGGGGGGGGGGGGGGGGGGGGGGGGGGGGGGGGGGGGGGGGGGGGGGGGGGGGGGGGFGGGGGGGGGGGGGGGGGGGGGGGGGGGGGGGGGGGGGGGGFDFGGGGGGGGGGGGGGGGGGGGGFFFFFFFFDFFFFFFFFFFFFFFD@FFFFD?FFF@FF@8FEFFDDF?F@F<?CEFFFFFF?:BB<>99:>8<ABF???F>A<66>919BFFF:?B713(--
@M04999:289:000000000-L3R54:1:1101:16946:9587 2:N:0:402
GACTACTGGGGTATCTAATCCTGTTCGCTCCCCACGCTTTCGTCCATCAGCGTCAATCGGTATTTAGTAACCTGCCTTCGCAATCGGGGTTCTGTGTAATATCTATGCATTTCACCGCTACACTACACATTCCAGCTACTTCAATACTATTCAAGATTAACAGTATCAACGGCAGTTCTACAGTTAAGCTGCAGGTTTTCACCGCTGACTTATCAACCCGCCTACGGACCCTTTAAACCCAATAAATCCGGATAACGCTCGCATCCTCCGTATTACCGCGGCTGCTGGCACGGAGTTAGCC
+
CCCCCGGGGGGGGGGGGGGGGGGGGGGGGGGGGGGGGGGGGGGGGGGGGGGGGGGGGGGGGGGGGGGGGGGGGGGGGGGGGGGGGGGGGGGGGGGGGGGGGGGGGGGGGGGGGGGGDGGGGGGGGGGGGGGGGGFFGGGGGGGGGGGGGGFGGGGGGGGGGGGGGGGGGGGGGGGGFGFFGFGGGGGGGGFGGGGGGGGGFFBBEFBBFFFFEFFFFAEFFFFFF?FFFFFFFFFE=FFEF?DFE3<CFF9;DDFF0>@DFFFF>?<AFFF0<?<<<:BB960>::???04:>B91:4.:4
@M04999:289:000000000-L3R54:1:1101:20493:9602 2:N:0:402
GTTCGACTACCCGGGTATCTAATCCTGTTCGCTCCCCACGCTTTCGTCCATCAGCGTCAATCGGTATTTAGTAACCTGCCTTCGCAATCGGGGTTCTGTGTAATATCTATGCATTTCACCGCTACACTACACATTCCAGCTACTTCAATACTATTCAAGATTAACAGTATCAACGGCAGTTCTACAGTTAAGCTGCAGGTTTTCACCGCTGACTTATCAACCCGCCTACGGACCCTTTAAACCCAATAAATCCGGATAACGCTCGCATCCTCCGTATTACCGCGGCTGCTGGCACGGAGTT
+
CCCCCGGGGGGGGGGGGGGGGGGGGGGGGGGGGGGGGGGGGGGGGGGGGGGGGGGGGGGGGGGGGGGGGFGGGGGGGGGGGGGGGGEGGGGGGGGGGGGGGGGGGGGGGGGGGGGGGGGGGGGGGGGGGGGGGGGGGGGGGGGGGGGGFGGGGGGGGGGGGGGGGGGGGGGGGGGGFGFGDGGFFCGGGGGGGGFGGGGFFFFFFFFFFFFFFFFFFFFFFFFFBFFDFFDFFFFFDFFFFFFFFFFFF<EFEBFDFFFFFFF:>99BBFFABFFBFFAFFBF9>9>FFFFFFBFF0(4?:
@M04999:289:000000000-L3R54:1:1101:15790:9605 2:N:0:402
GGACTACAAGGGTATCTAACCCTGTTTGCTCCCCACGCTTTCGCATCTCAGCGTCAGTATCTGTCCAGAAGGCCGCCTTCGCCACCGGTATTCCTCCACATCTCTACGCATTTCACCGCTACACGTGGAATTCTACCTTCCTCTACAATACTCCAGATAACCAGTTTTAAGTGCAATTCCCAGGTTGAGCCCGGGGCTTTCACACCTAACTTAATTATCCGCCTACATGCCCTTTACGCCCAGTCATTCCGATTAACGCTCGCACCCTCCGTATTACCGCGGCTGCTGACACGGAGTTAGC
+
CCCCCGGGGGGGGGGGGGGGFGGGGGGGGGGGGGGGGGGGGGGGECEGGGGGGGGGGGGGFFGGGGGGGGGGGGGGGGGGGDEGGGGDG@FGGFGFGDDFGGGGGGGGGGGGGGGGGEEEGGGGGGGGCFG,EFFGGGFGGGGGGGFCFGGGGGE?9EGFGGGGFGGFGDFFCDGFFGB2=FFGG6@C:?CCEGGGGGGGFFFFFFFA3>CE=@FF?>A4?BF@@DEFEEF@;3@FC?F393;;4EFCCE@@13;EC<6?BFFBFF0:??6:61?B<4:90;>>BFF82333(-(437AD9
@M04999:289:000000000-L3R54:1:1101:6007:9618 2:N:0:402
TGGACTACTCGGGTATCTAATCCTGTTTGCTCCCCACGCTTTCGCATCTCAGCGTCAGTATCTGTCCAGAAGGCCGCCTTCGCCACCGGTATTCCTCCACATCTCTACGCATTTCACCGCTACACGTGGAATTCTACCTTCCTCTACAATACTCCAGATAACCAGTTTTAAGTGCAATTCCCAGGTTGAGCCCGGGGCTTTCACACCTAACTTAATTATCCGCCTACATGCCCTTTACGCCCAGTCATTCCGATTAACGCTCGCACCCTCCGTATTACCGCGGCTGCTGGCACGGAGTT
+
CCCCCGGGGGGGGGGGGGGGGGGGGGGGGGGGGGGGGGGGGGGGGBFGGGGGGGGGGGGGGGGGFGGGGGGGGGGGGGGGGGGGGGGGGGGGGGGGGGGGGGGGGGGGGGGGGGGGGGGGGGGGGGGGGGGGGGGGGGGGGGGGGGGGGGGGGGGGFEFFGGGGGGGGGGGGGGGGF?FGGGFGCGGGGGGGGG>DDDGFFFCFFFEA@=BEEFAFCACCF9B2==2(95=BBEFFEFFFFF;2=@EECE?E1?7?6;;>0(7>FFF:0160?0:54<>49322>0(7B(4(<(-14::
@M04999:289:000000000-L3R54:1:1101:7461:9629 2:N:0:402
CGACTACCGGGGTATCTAATCCTGTTTGCTCCCCACGCTTTCGCATCTCAGCGTCAGTATCTGTCCAGAAGGCCGCCTTCGCCACCGGTATTCCTCCACATCTCTACGCATTTCACCGCTACACGTGGAATTCTACCTTCCTCTACAATACTCCAGATAACCAGTTTTAAGTGCAATTCCCAGGTTGAGCCCGGGGCTTTCACACCTAACTTAATTATCCGCCTACATGCCCTTTACGCCCAGTCATTCCGATTAACGCTCGCACCCTCCGTATTACCGCGGCTGCTGGCACGGAGTTAGC
+
CCCCCGGGGGGGGGGGGGGGGGGGGGGGGGGFGGGGGGGGGGGGGEGGGGGGGGGGGGGGGGGGGGGGGGGGGGGGGGGGGGGGGGGGGGGFGGGGGGGGGGGGGGGGGGGEGGGGGGGGGGGGGGGGGGGGGGGGGGGGGGGGFGGDGGGGGGGGGGGGGGGGGGGGGGCFGGGGFGFGGGGGGGGGGGGGGEGGDGGFFFFFFEAFEFFFFFFFFFFC;B@F?DEEEFEFFFFEF?DFFFDE@ACCEC33:?FFF?>:60(,-7?380((.2(6>F0941117(),4<(8?(((-()--
@M04999:289:000000000-L3R54:1:1101:15492:9673 2:N:0:402
ATTAAGACTACACGGGTATCTAATCCTGTTCGCTACCCATGCTTTCGAACCTCAGCGTCAGTTACAGACCAGAGAGCCGCCTTCGCCACTGGTGTTCTTCCATATATCTACGCATTCCACCGCTACACATGGAGTTCCACTCTCCTCTTCTGCACTCAAGAAAACAGTTTCAGCTGCACTTCCCCGGTTAAGCCGAGGGCTTTCACAGCTGACTTGTTCTCCCGCCTGCGTTCGCTTTGCGCCCAATAAATCCGGACAACGCTTGCCACCTACGTATTACCGCGGCTGCTGGCACGTAGTT
+
CCCCCGGGGGGGGGGGGGGGGGGGGGGGGGGGGGEGGGGGGGGGGGGGGGGGGGGGGGGGGGGGGGGGGGGGGGGGGGGGGGGGGGGGGGGGGGGGGGGGGGGGGGGGGGGGGGGGGGGGFGGGGGGGGGGGFGGGGGGGGGGGGGGGGGGGGGGGGGDFGGGGGGGGGGGGGGGGFGFGGGGGGGGGG>F7FGG5CGDGFFFFFFFFFFEEFFFAFFFFFFFFFFFFFBFFDF@;@FEFFFFFFF1489AF?F0899<FF><:BFFBFFF?B?B7>?A>4((,396>62>381)43(.:6
@M04999:289:000000000-L3R54:1:1101:11415:9674 2:N:0:402
GATAGGACTACACGGGTATCTAATCCTGTTTGCTCCCCACGCTTTCGCATCTCAGCGTCAGTATCTGTCCAGAAGGCCGCCTTCGCCACCGGTATTCCTCCACATCTCTACGCATTTCACCGCTACACGTGGAATTCTACCTTCCTCTACAATACTCCAGATAACCAGTTTTAAGTGCGGTTCCCAGGTTGAGCCCGGGGCTTTCACACCTAACTTAATTATCCGCCTACATTCCCTTTACGCCCAGTCATTCCGATTAACGCTCGCACCCTCCGTATTACCGCGGCTGCTGGCACGGAGT
+
CCCCCGGGGGGGGGGGGGGGGGGGGGGGGGGGGGGGGGGGGGGGGGGGGGGGGGGGGGGGGGFGGGGGGGGGGGGFGGGGGGGGGGGGGGGGG>FFGGGGGGGGGGGGGGGGGGGGGGGGGGGGGGGGGGGGGGFGGGGGGGGGGGGGGGGGGGGGGGGGGGGGGGGG9DGGGGGGFGFDGGGGFGGGGGFCGGGFGGGGBEFFFFFFFFFEFFFAEFFCFFFFDFFFFFFF)99<AE@C<@FF;?(6;95)/?;08:8A206?B;9362<FFFFF0?B2<A?>FF>01872:62707964
@M04999:289:000000000-L3R54:1:1101:22535:9692 2:N:0:402
GTCGACTACTCGGGTATCTAATCCTGTTTGCTCCCCACGCTTTCGCATCTCAGCGTCAGTATCTGTCCAGAAGGCCGCCTTCGCCACCGGTATTCCTCCACATCTCTACGCATTTCACCGCTACACGTGGAATTCTACCTTCCTCTACAATACTCCAGATAACCAGTTTTAAGTGCAATTCCCAGGTTGAGCCCGGGGCTTTCACACCTAACTTAATTATCCGCCTACATGCCCTTTACGCCCAGTCATTCCGATTAACGCTCGCACCCTCCGGATTACCGCGGCTGCTGGCACGGAGTT
+
CCCCCGGGGGGGGGGGGGGGGGGGGGGGGGGGGGGGGGGGGGGGGGGGGGGGGGGGGGGGGGGGGGGGGGGGGGGGGGGGGGGGGGGGGGGEGGGGGGGGGGGGGGGGGGGGGGGGGGGGGGGGGGGGGGGGF8EGGGGGGGGGGGFGGGGGGGGGFGGGGGGGGGEGGGFFGFGFFGFGGGFGGGGGGGGGGGGGGGGGFFFFFFFFFFFFEFFF4FFFF?=B?DFFFF<E;@FFFEFFFFFFFFEFF3?E@1;DFFA:>FFBFFFFFFFF>((,428>(7>BB>9?F>0:?BBB62<<
@M04999:289:000000000-L3R54:1:1101:8518:9715 2:N:0:402
TTGACTACCAGGGTATCTAATCCTGTTCGCTCCCCACGCTTTCGTCCATCAGCGTCAATCGGTATTTAGTAACCTGCCTTCGCAATCGGGGTTCTGTGTAATATCTATGCATTTTACCGCTACACTACACATTCCAGCTACTTCAATACTATTCAAGATTAACAGTATCAACGGCAGTTCTACAGTTAAGCTGCAGGTTTTCACCGCTGACTTATCAACCCGCCTACGGACCCTTTAAACCCAATAAATCCGGATAACGCTCGCATCCTCCGTATTACCGCGGCTGCTGGCACGGAGTT
+
C@BCCGGGGGGGEGGGGGGGGGGGGGGGGDGGGFGGGGGG:FGGDGGGGGGGGGGD@FGGGGGEDCFGGFFFGFEEFEDGGGGGDDGFGGGEGFGFEGGGGGGGGFCFGGBG<BEEFGGGGGGGGGGGGGGFGGGGGGGFGGGGG8FGGGGGGGGGGC?DFDFGGGFFGGGGGDGGFFBGGGGFGGCFGGGFGGGGGGF7?FFFFDDE=58:;BFFEFFBBAAFFF@@9@F@FFBFEFFFFF<=837;6549614<7319D@9>9:9?27?>?<:B26<6666>96:B:?20<?16>?0
@M04999:289:000000000-L3R54:1:1101:28336:9731 2:N:0:402
AGAGGACTACAAGGGTATCTAATCCTGTTTGCTCCCCACGCTTTCGCATCTCAGCGTCAGTATCTGTCCAGAAGGCCGCCTTCGCCACCGGTATTCCTCCACATCTCTACGCATTTCACCGCTACACGTGGAATTCTACCTTCCTCTACAATACTCCAGATAACCAGTTTTAAGTGCAATTCCCAGGTTGAGCCCGGGGCTTTCACACCTAACTTAATTATCCGCCTACATGCCCTTTACGCCCAGTCATTCCGATTAACGCTCGCACCCTCCGTATTACCGCGTCTGCTGGCACGGAGTT
+
CCCCCGFGGGGDFGGFGGGGGG9CFFEFGGFGFCGGGGGGGGGGGGGGCGGGGGGGGGGGGGGGGGGFGGFGFGGFGGGGGGGGGGGDGGGGGGGGGFGGGGGGFGFFECDF7CFGGGFGGGGGGGGDFAGDFGGGGGGGGGGGGGGGG,ED,=CEFGFEFGFGGGGDDFGFGF9EF+=DGGGG9=EFGFFFGGGDDGGG>46;AF96>:@BDFFFFFFFFCC92>=23(84>E5@FF3+,2>>@?@3@CE))/620(9C1;BF0719>3::?B<:(:<49(7B((,3:28?<()(-76:7
@M04999:289:000000000-L3R54:1:1101:22365:9757 2:N:0:402
AATACGACTACTCGGGTATCTAATCCTGTTCGCTCCCCACGCTTTCGTCCATCAGCGTCAATCGGTATTTAGTAACCTGCCTTCGCAATCGGGGTTCTGTGTAATATCTATGCATTTCACCGCTACACTACACATTCCAGCTACTTCAATACTATTCAAGATTAACAGTATCAACGGCAGTTCTACAGTTAAGCTGCAGGTTTTCACCGCTGACTTATCAACCCGCCTACGGACCCTTTAAACCCAATAAATCCGGATAACGCTCGCATCCTCCGTATTACCGCGGCTGCTGGCACGGAGT
+
CCCCCGGGGGGGGGGGGGGGGGGGGGGGGGGGGGGGGGGGGGGGGGGGGGGGGGGGGGGGGGGGGGGGGGGGGGGGGGGGGGGGGGGGGGGGGEGGGGGGGGGGGGGGGGGGGGGGGGGGGGGGGGGGGGGGGGGGGGGGGGGGGGGGGGGGGGGGGGFGGGGGGGGGGGGGGGGGFGFGGGGGGGGGGGGGGGGGGGGGFFFFFFFFFFFFFFFFFFFFFFF=B@BFDBF@DF>FD@EFCEE@FFF;EFFFCEFFD??>EFFFFFFB?FFFFFF?<?FFF<BFB6>>B?FF>:?<2;>04
@M04999:289:000000000-L3R54:1:1101:23903:9810 2:N:0:402
CGACTACTCGGGTATCTAATCCTGTTTGCTCCCCACGCTTTCGCATCTCAGCGTCAGTATCTGTCCAGAAGGCCGCCTTCGCCACCGGTATTCCTCCACATCTCTACGCATTTCACCGCTACACGTGGAATTCTACCTTCCTCTACAATACTCCAGATAACCAGTTTTAAGTGCAATTCCCAGGTTGAGCCCGGGGCTTTCACACCTAACTTAATTATCCGCCTACATGCCCTTTACGCCCAGTCATTCCGATTAACGCTCGCACCCTCCGTATTACCGCGGCTGCTGGCACGGAGTTAGC
+
CCCCCGGGGGGGGGGGGGGGGGGGGGGGGGGGGGGGGGGGGGGGGGGGGGGGGGGGGGGGGGGGGGGGGGGGGGGGGGGGGGGGGGGGGGGGGGGGGGGGDEDGFGGGGFGGGGGGGGGGGGGGGGGGGGGGGGGGGGGGGDGFGGGFGGGGGGGGGGGGGGGGGGFFGGGGGGGFFFFGGGGGGGGGGGGGGGGGGDGGFFFFFFFFFFFFFFFFFFFFFFFFFFFFFBFFFFFFEDFFFFF3<<EFFFE@;1;CFF9:66>>F9?4<:>8?BF<<AFB>>;;>???FFFFF>09??FF9
@M04999:289:000000000-L3R54:1:1101:11352:9828 2:N:0:402
GACTACTAGGGTATCTAATCCTGTTTGCCCCCCACGCTTTCGCATCTCAACGTCAGTATCTGTCCAGAAGGCCGCCTTCGCCACCGGTATTCCTCCACATCTCTACGCATTTCACCGCTACACGTGGAATTCTACCTTCCTCTACAATACTCCAGATAACCAGTTTTAAGTGCAATTCCCAGGTTGAGCCCGGGGCTTTCGCACCTAACTTAATTATCCGCCTACATGCCCTTTACGCCCAGTCATTCCGATTAACGCTCGCACCCTCCGTATTACCGCGGCTGCTGGCACGGAGTTAGCC
+
CCCCCGGGGGGGGGGGGGGGGGGGGGGGGGGGGGGGGGGGGGGGGGGGGGGGGGGGGGGGGGGGGGGGGGGGGGGGGGGGGEGEGGGGDGGGGGGGGGGGGGGGGGGGGGGGGGGGGGGGGGGGGGGGGGFGGGGGGGGGGGGGGGGGGGGFGGGGGGGGGGFFGGGGGEFAGGGFDCFDFGGFGG?C:@6CEEC4DFGGFBFFDFFFFF4@CFACEFFFF??@D1??E6@8@@9<;DBFDF;E4?C?C373?FF<?6?FF6(76:?<F>FF(,6<)109(496:23?B:?36(02.)643
@M04999:289:000000000-L3R54:1:1101:23814:9848 2:N:0:402
TTGGACTACCGGGGTATCTAATCCTGTTTGCTCCCCACGCTTTCGCATCTCAGCGTCAGTATCTGTCCAGAAGGCCGCCTTCGCCACCGGTATTCCTCCACATCTCTACGCATTTCACCGCTACACGTGGAATTCTACCTTCCTCTACAATACTCCAGATAACCAGTTTTAAGTGCAATTCCCAGGTTGAGCCCGGGGCTTTCACACCTAACTTAATTATCCGCCTACATGCCCTTTACGCCCAGTCATTCCGATTAACGCTCGCACCCTCCGTATTACCGCGGCTGCTGGCACGGAGTT
+
CCCCCGGGGGGGGGGGGGGGGGGGGGGGGGGGGGGGGGGGGGGGGGGGGGGGGGGGGGGGGGGGGGGGGGGGGGGGGGGGGGGGGGGGGGGGGGGGGGGGGGGGGGGGGGGGGGGGGGGGGGGGGGGGGCGGFGGGGGGGGGGGGGGGGGGGGGGGGGFGGGGGGGGGCEFFGGGGFGFGGG?FFDGGGGGGGGGGGDGGFFBFFFFBBFBFFFFFFFFEFF?BFFFFEFFE3=E;@9EEFFFFFFFFFFFF(2<B?FF?FFFFFFF>BB<?FF<:>FFA?>>B>06??>7<:20;>;::
@M04999:289:000000000-L3R54:1:1101:27703:9849 2:N:0:402
GACTACTCGGGTATCTAATCCTGTTTGCTCCCCACGCTTTCGCATCTCAGCGTCAGTATCTGTCCAGAAGGCCGCCTTCGCCACCGGTATTCCTCCACATCTCTACGCATTTCACCGCTACACGTGGAATTCTACCTTCCTCTACAATACTCCAGATAACCAGTTTTAAGTGCAATTCCCAGGTTGAGCCCGGGGCTTTCACACCTAACTTAATTATCCGCCTACATGCCCTTTACGCCCAGTCATTCCGATTAACGCTCGCACCCTCCGTATTACCGCGGCTGCTGGCACGGAGTTAGCC
+
CCCCCGGGGGGGGGGGGGGGGGGGGGGGGGGGGGGGGGGGGGGGGGGGGGGGGGGGGGGGGGGGGGGGGGGGGGGGGGGGGGGGGGGGGGGGGGGGGGGGGGGGGGGGGGGGGGGGGGGGGGGGGGGGGGGGGGGGGGGGGGGGGGGGGGGGGGGGGGGGGGGGGGGGGGGGGGGGFGFGGGGGGGGGGGGGGGEGGGGFFFFFFFFFFFFFFFFFC8B=FFFFFEECEF@EFFFFFFFED<EFEEFFEF@@FFCCFFFBF;9>>?:<:>6:?(5>A?>>9BB9?F?BF02:(,4<:9A<7
@M04999:289:000000000-L3R54:1:1101:22051:9874 2:N:0:402
GGTGGGACTACCCGGGTATCTAATCCTGTTCGCTCCCCACGCTTTCGTCCATCAGCGTCAATCGGTATTTAGTAACCTGCCTTCGCAATCGGGGTTCTGTGTAATATCTATGCATTTCACCGCTACACTACACATTCCAGCTACTTCAATACTATTCAAGATTAACAGTATCAACGGCAGTTCTACAGTTAAGCTGCAGGTTTTCACCGCTGACTTCTCACCCCGCCTACGGACCCTTTAAACCCAATAAATCCGGCTAACGCTCGCATCCTCCGTATTACCGCGGCTGCTTGCACGGAGT
+
CCC<<@,CFFFFDED:FGED9<FE<EFGFGGBF@EGBGFGCFC@@FCFGGEFF<<FFFGG:CED:BC<6CCFEAFFGGEGE<?E@FC@FGGC:7F=FFF@FFA,CF9A4EEEFFG,59==ABC:=FFGGGFGGGGGGGG9@FGFCDFFGFADF=:,3=FG8A8AFFDADGGGFGGEDG?D+?FFGFDGEEFACFCGC9?FFFA9EFFFAAA4AAFF*1?E+):@225(/7(013;?@@);5.=@??064<3?CE>9(2(54306((4(36(4<BB62:4<BA?BBB9>>?0).6?2<F0(-
@M04999:289:000000000-L3R54:1:1101:3255:9895 2:N:0:402
ACTTGACTACCGGGGTATCTAATCCTGTTTGCTCCCCACGCTTTCGCATCTCAGCGTCAGTATCTGTCCAGAAGGCCGCCTTCGCCACCGGTATTCCTCCACATCTCTACGCATTTCACCGCTACACGTGGAATTCTACCTTCCTCTACAATACTCCAGATAACCAGTTTTAAGTGCAATTCCCAGGTTGAGCCCGGGGCTTTCACACCTAACTTAATTATCCGCCTACATGCCCTTTACGCCCAGTCATTCCGATTAACGCTCGCACCCTCCGGATTACCGCGGCTGCTGGCACGGAGTT
+
CCCCCFGGGGGGGGGGGGGGGGGGGGGGGGGGGGGGGGGGGGGGGGGGDGFGGGGGGGGGGGGGGGGGGGGGGGGGGGGGGGGGGGGGGGGGGGDFGFFGGGGCGFGGGGGGGGGEGFGGGGGGGGGGGGGEGFFFGGGGFGGGGGGGGGGGGGFGGGGGGGGGGGGFGGGGFGFGFFFGGGGGGGGGDFFGGGGGGGGDFFFFFFFFFFFFDFF=CFF4FE8>DF0;;5C?E33=D@CF;7B@FFEEEFFEE;?B<BFF013(,(249?BBB0(((-8AAFF1179((5:0113((((-.
@M04999:289:000000000-L3R54:1:1101:13628:9971 2:N:0:402
AATGACTACCAGGGTATCTAATCCTGTTTGCTCCCCACGCTTTCGCATCTCAGCGTCAGTATCTGTCCAGAAGGCCGCCTTCGCCACCGGTATTCCTCCACATCTCTACGCATTTCACCGCTACACGTGGAATTCTACCTTCCTCTACAATACTCCAGATAACCAGTTTTAAGTGCAATTCCCAGGTTGAGCCCGGGGCTTTCACACCTAACTTAATTATCCGCCTACATGCCCTTTACGCCCAGTCATTCCGATTAACGCTCGCACCCTCCGTATTACCGCGGCTGCTGGCACGGAGTG
+
CCCCCGGGGGGGGGGGGGGGGGGGGGGGGGGGGGGGGGGGGGGGGGGGGGGGGGGGGGGGGGGGGGGGGGGGGGGGGGGGGGGGGGGGGGGGGGGGGGGGGGGGGGGGGGGGGGGGGGGGGGGGGGGGGGGGGGGGEGGGGGGGGGGGGGGGGGGGGGGGGGGGFGGGGFGGGGGGFGFGGGGGGGGGGGGGGGGGGGGGFFFFFFFFFFEFFFFF?FFFFCFFFDFFFFFFFDFFFFFFFBFF6=@EEFFC@0?FFECFF?BFFFFFFFFFFB:B:2<9(7>0>>020)3((41,49:3
@M04999:289:000000000-L3R54:1:1101:18689:10011 2:N:0:402
GACTACACGGGTATCTAATCCTGTTCGCTCCCCACGCTTTCGTCCATCAGCGTCAATCGGTATTTAGTAACCTGCCTTCGCAATCGGGGTTCTGTGTAATATCTATGCATTTCACCGCTACACTACACATTCCAGCTACTTCAATACTATTCAAGATTAACAGTATCAACGGCAGTTCTACAGTTAAGCTGCAGGTTTTCACCGCTGACTTATCAACCCGCCTACGGACCCTTTAAACCCAATAAATCCGGATAACGCTCGCATCCTCCGTATTACCGCGGCTGCTGGCACGGAGTTAGCC
+
CCCCCGGGGGGGGGGGGGGGGGGGGGGGGGGGGGGGGGGGGGGGGGGGGGGGGGGGGGGGGGGGGGGGGGGGGGGGGGGGGGGGGGGGGGGGGGGGGGGGGGGGGGGGGGGGGGGGGGGGGGGGGGGGGGGGGGGGGGGGGGGGGGGGGGGGGGGGGGGGGGGGGGGGGGGGGGGGFGFGGGGGGGGGGGGGGGGGGCFGFFFFFFFFFFFFFFFFFFFAFFFFF?F@@FFFFEFFFFFFFFFFAFFFFFFFFF<ED@@FFFFFF?BFFBFF?BBFA:B>0;9>BFFF?:?B696:06<A4
@M04999:289:000000000-L3R54:1:1101:26906:10121 2:N:0:402
CAGCGACTACTCGGGTATCTAATCCTGTTCGCTCCCCGCGCTTTCGTCCATCAGCGTCAATCGGTATGTAGTAACCTGCCTTCGCGATCGGGGTTCTGTGTAATATCGATGCATTTCACCGCTACACTACACATTCCAGCTACTTCAATACTATTCAAGATTAACAGTATCAACGGCAGTTCTACAGTTAAGCTGCAGGTTTTCACCGCTGACCTATCCACCCGCCTACGGACCCTTTAAACCCAATAAATCCGGATAATGCCCGCATCCTCCGTACTACCGCGGCTGCTGGCAAGTAGTT
+
9B<CCFGEGDC@CC+;7<<FF9ECEFFD66BF:F7FF++67+8F<,CBCEEF,,C6BBFEF9FG,,6,<9EF,,,B?=8F<,C7F:+4<F,=>+@?,,9<A5E,4,A++,,4,,5,59E,4B+>F<CFF<DB,=DGGCDF?8FG==:==FGG:@,,,,=E8DF8>D9@CEFFCF7C*0*025C7,,,7@,@;@7CFGF>F*+3=9B45-(-5:)=?;*)1;BD0;@<((,6,((,(/4););3(41:>2).440(4,())))).-7(19?><(-:0(()4.4((4;>;(),(3()-).4.)
@M04999:289:000000000-L3R54:1:1101:16949:10129 2:N:0:402
TGTGCGACTACACGGGTATCTAATCCTGTTCGCTCCCCTAGCTTTCGCACTTCAGCGTCAGTTGCCGTCCAGTGAACTATCTTCATCATCGGCATTCCTGCACATATCTACGAATTTCACCTCTACTCGTGCAGTTCCGTCCACCTCTCCAGCACTCCAGCCGGGTAGTTTCCAAGGCAGGCTGCTGGTTGAGCCAGCAGTTTTCACCCCGGACTTACCCGGCCGCCTAGATGCCCTTTATGCCCAATAATTCCGGATAACGCTCGCGACATACGTATTACCGCGGCTGCTGGCACGTATT
+
CCCCCGGGGGGGGGGGGGGGGGGGGGGGGGGGGGGGGGG8FGGGGGGGGGGGGGGGGGGGGGGGGGGGGGGGGGGGGGFGGGGGGGGGGGGGGGGGGGGGGGGGGGGGGGGGGGGGGGGGGGGGGGGGGGGGGGGGGGGGGGGGGGGGGGGGGGGGGGGGGGGGGGGGGGGGGGGGFGFGGGGGGGGGGGGGGGGGGGGGFFFFFFFFFFFBAFFFFFFFFFFFFFFFFFFFFEEFFFFFFFFFFF0<FABDFAB;FFFFFBBFFFFFF>BF4<1<>F?>>AB>9>94>BB?FBFFB3048
@M04999:289:000000000-L3R54:1:1101:19427:10136 2:N:0:402
CTTGACTACCCGGGTATCTAATCCTGTTTGCTCCCCACGCTTTCGCATCTCAGCGTCAGTATCTGTCCAGAAGGCCGCCTTCGCCACCGGTATTCCTCCACATCTCTACGCATTTCACCGCTACACGTGGAATTCTACCTTCCTCTACAATACTCCAGATAACCAGTTTTAAGTGCAATTCCCAGGTTGAGCCCGGGGCTTTCACACCTAACTTAATTATCCGCCTACATGCCCTTTACGCCCAGTCCTTCCGATTAACGGTCGCACCCTCCGTATTCCCGCGGCTGCTGGCACGGAGTTT
+
C<BCCGGGFCFGEGEEFDFGGGGCGGGDGEGGGGGGDC:FGCCFGFG@EFGGDGEFEGFFFFGGGGGGEFGGGGGGGGGGGGFD@CC8FGGCGGGGGGGGGGDFFGGGGGGGFEAFFG96FCEGGGGFFGC::8@EFFGFFGFFGGGGGCFCGDGGGGFD=DFGGGD==D=DC:FCBDDFGGGE,:DFFFFFFGGGDC9;AFFFFFFFDF3(9FFFEFA?F499@=@539<;EFF;EEFA?FB?0=E))941<D00:>>0((-4>(7>??F?9B6:?)-310(460933)4-()402424)
@M04999:289:000000000-L3R54:1:1101:23678:10147 2:N:0:402
GTGACTACCGGGGTATCTAATCCTGTTTGCTCCCCACGCTTTCGCATCTCAGCGTCAGTATCTGTCCAGAAGGCCGCCTTCGCCACCGGTATTCCTCCACATCTCTACGCATTTCACCGCTACACGTGGAATTCTACCTTCCTCTACAATACTCCAGATAACCAGTTTTAAGTGCAATTCCCAGGTTGAGCCCGGGGCTTTCACACCTAACTTAATTATCCGCCTACATGCCCTTTACGCCCAGTCATTCCGATTAACGCTCGCACCCTCCGTATTACCGCGGCTGCTGCCACGGAGTT
+
CCCCCGGG,C:@FFG?FGGGGGGGGFGGGGGGGGGGD@CCFFGGECFGFGGFGGGGGGEFEEGG@FFFCEEFFGCGEGGGGGGCCGGGGGGGGGGGGGFGGEF<FFGGGGGGFFDEGGGGGGGGGEFAFEF9?EGGGGGGFGFFAGGGGFGGEGGGG8=DFGGGC?=EGGFEEDCFFGAGCFGG?:EDFGG6CC559C;FF>>F>F>AEFFF4F@ACFF4+(55>;D@E33;@53)7;3A69F;E475)<?@0713>A69?BFBFFF<(1862.((64)3660996:B?).).49((,(
@M04999:289:000000000-L3R54:1:1101:22813:10150 2:N:0:402
AGTTCGACTACACGGGTATCTAATCCTGTTCGCTCCCCATGCTTTCGCTTCTCAGCGTCAGTTACAGCCCAGAGACCTGCCTTCGCCATCGGTGTTCCTCCTGATATCTGCGCATTCCACCGCTACACCAGGAATTCCAGTCTCCCCTACTGCACTCTAGTTAGCCCGTACCCACTGCAAAACCAGGGTTAAGCCCCAGCCTTTCACAGCAGACGCGACCAACCGCCTACAAGCTCTTTACGCCCAATAATTCCGGACAACGCTCGCGCCCTACGTATTACCGCGGCTGCTGGCACGTAGC
+
C<CC@CFEEFGFDFCE@@FEFGGFFFFCFGD@FBFGD:@CFGEC,,@7C@FDEGGDEFEGBFGCGCAE7BEDGEE@F@DEC@?F<F@:BFEEE74@EE<FFGG9FF,FG,,CEEFGGGGGG>CFGGGGFGCEG8EGGEC94=;=,6@EEGGGGFGDGGAGFC8EGDFEECECF9C?*99CC6?+>:>6:>FF,<FFD7CF59*99=::ABB)4?55(/:2:@D7266?;;4=30=E3@6+7:39962(..6)).,((-,.49(3319;>(79,184)6()))((-(4,(-).((.,4((((
@M04999:289:000000000-L3R54:1:1101:24514:10192 2:N:0:402
CGTGACTACTAGGGTATCTAATCCTGTTTGCTCCCCACGCTTTCGCATCTCAGCGTCAGTATCTGTCCAGAAGGCCGCCTTCGCCACCGGTATTCCTCCACATCTCTACGCATTTCACCGCTACACGTGGAATTCTACCTTCCTCTACAATACTCCAGATAACCAGTTTTAAGTGCAATTCCCAGGTTGAGCCCGGGGCTTTCACACCTAACTTAATTATCCGCCTACATGCCCTTTACGCCCAGTCATTCCGATTAACGCTCGCACCCTCCGTATTACCGCGGCTGCTGGCACGGAGTT
+
CCCCCGGGGGGGGGGGGGGGGGGGGGGGGGGGGGGGGGGGGGGGGGGGGGGGGGGGGGGGGGGGGGGGGGGGGGGGGGGGGGGGGGGGGGGGGGGGGGGGGGGGGGGGGGGGGGGGGGGGGGGGGGGGGGGGGGGGGGGGGGEGGGGGGGGCGGGGGGCFGGGGGGFGGGGGGGGGFGFGFGFFGCGGGGGGGGGGGGGGFFFFFFFFDFFFFFFFFFFFFEFD@FFFFFFFEDEBEFFFFBFFF@<<E<CCF;6?FFE?BF0;0(17?:61><?B?AF<:0((79>FB7:0(464-(((
@M04999:289:000000000-L3R54:1:1101:9483:10193 2:N:0:402
ACTGACTACTCGGGTATCTAATCCTGTTTGCTCCCCACGCTTTCGCATCTCAGCGTCAGTATCTGTCCAGAAGGCCGCCTTCGCCACCGGTATTCCTCCACATCTCTACGCATTTCACCGCTACACGTGGAATTCTACCTTCCTCTACAATACTCCAGATAACCAGTTTTAAGTGCAATTCCCAGGTTGAGCCCGGGGCTTTCACACCTAACTTAATTATCCGCCTACATGCCCTTTACGCCCAGTCATTCCGATTAACGCTCGCACCCTCCGTATTACCGCGGCTGCTGGCACGGAGTTT
+
CCCCCGGGGGGGGGGGGGGGGEGGFFGGGGGGGGGCEGGGGGGGGGGGGGGGGGGFCGGGGFGGGGGGGGGGGGGGGGEGGGGDFGGGEGFEFFFGGGGFGGGGGGGGGFDGGGGGGGGGGGGGGGDA<FEGGGGGGGGFGGGGGGGGGGGGGGGGGE8FEFGGGGFFFGGFGG7FFGFGCGFDFFGGGG,@CDED>GGCFFFAFAFFFEFBFFFFECFFC;==?@@F=?CB=@FF33>E?FF2;@EEEEF31;06@)6;9<:6009>?FF?04:<?)6>669>1(,8?>0::)4399-()
@M04999:289:000000000-L3R54:1:1101:28612:10199 2:N:0:402
AGAAGACTACTCGGGTATCTAATCCTGTTCGCTACCCATGCTTTCGAACCTCAGCGTCAGTTACAGACCAGAGAGCCGCCTTCGCCACTGGTGTTCTTCCATATATCTACGCATTCCACCGCTACACATGGAGTTCCACTCTCCTCTTCTGCACTCAAGAAAAACAGTTTCAGCTGCACTTCCCCGGTTAAGCCGAGGGCTTTCACAGCTGACTTGTTCTCCCGCCTGCGTTCGCTTTACGCCCAATAAATCCGGACAACGCTTGCCACCTACGTATTACCGCGGCTGCTGGCACGTAGTT
+
CCCCCGGGGGGGGGGGEGGGGGGGGGGGGGGGGGGGGGGFGGGGGGGGGGGGGGGGGGGGFGGGGGFGGGGGGGGGGGGGGGGGGGGGGGGGGGGGGGGGGGGGG<FEGGGGGGGGGGGGGGGGGGGGGGGGGGGGGGGFGGGGGGGGGGGGGGGGG8DGGGGGGG8EEDFGGGGGFGFFGCCGGEGGGEGFDGEDGGGGFFAAFFFFFFF3>BBFFFFFFB@=B>FFFFFFFF9@F<36(61:<0=E<C<C@9>09>(2>>B?F?:4??08?11248AF<(431121:77???26:0(,.
@M04999:289:000000000-L3R54:1:1101:20872:10212 2:N:0:402
GCATGACTACTGGGGTATCTAATCCTGTTTGCTACCCACGCTTTCGAGCATGAACGTCAGTGTTATCCCAGGAGGCTGCCTTCGCCATCGGTATTCCTCCACATCTCTACGCATTTCACTGCTACACGTGGAATTCTACCTCCCTCTGACACACTCTAGTTTGACAGTTTCAAATGCACGTCCCAAGTTGAGCTCGGGGATTTCACATCTGACTTATCTAACCGTCTGCGCTCGCTTTACGCCCAGTAATTCCGATTAACGCTCGCACCCTACGTATTACCGCGGCTGCTGGCACGTAGTT
+
CCCCCGGGGGFGGGGGGGGGGGGGGGGGGGGGGGGGGGGGGGGGGGGGGGGGGGGGGGGGGGGGGGGGGGGGGGGGGGGGGGGGGGGGGGGGGGGGGGGGGGGGGGGGGGGGGGGGGGGGGGGGGGGGGGGGFGFGGGGGDFFGGGGGGGGGGGFGGGGGGFGGGGFDGG8AFGGGFGFGGGGGGFGGGGG?EDFGGGGGFFFFFFFFFFFFFFFFFFFEFFFBFFFFFBFFAFFFFFEFFFFBFFE)<E3?FFD?0<EE@BFFBFFFFB<?BFF><(:<A061969>FBFFF73??B:<4
@M04999:289:000000000-L3R54:1:1101:15701:10231 2:N:0:402
ATAGACTACCGGGGTATCTAATCCTGTTTGCTCCCCACGCTTTCGCATCTCAGCGTCAGTATCTGTCCAGAAGGCCGCCTTCGCCACCGGTATTCCTCCACATCTCTACGCATTTCACCGCTACACGTGGAATTCTACCTTCCTCTACAATACTCCAGATAACCAGTTTTAAGTGCAATTCCCAGGTTGAGCCCGGGGCTTTCACACCTAACTTAATTATCCGCCTACATGCCCTTTACGCCCAGTCATTCCGATTAACGCTCGCACCCTCCGTATTACCGCGGCTGCTGGCACGGAGTT
+
CCCCCGGGGGGGGGGGGGGGGGGGGGGGGGGGGGGGGGGGGGGGGGGGGGGGGGGGGGGGGGGGGGGGGGGGGGGGGGGGGGGGGGGGGGGGGGGGGGGGGGGGGGGGGGGGGGGGGGGGGGGGGGGGGGGGGGGGGGGGGGGGGGGGGGGGGGGGGGGGGGGGGGGGGGGGGGGGFGFGGGGGGGGGGGGGGGGGGGGGFFFFFFFFFFFFFFFFFFFFCC@FDF@FEFFFEFFFFFFEF;BFFFFFFFFFFFFFFFFFFFFFFFFF?68?>?FFFFFBBFB>B>FFBDFB25,14;?2
@M04999:289:000000000-L3R54:1:1101:28162:10242 2:N:0:402
TGGGGGACTACAGGGGTATCTAATCCTGTTTGCTCCCCACGCTTTCGCATCTCAGCGTCGGTATCTGTCCAGAAGGCCGCCTTCGCCACCGGTATTCCTCCACATCTCTACGCATTTCACCGCTACACGTGGAATTCTACCTTCCTCTACAATACTCCAGATAACCAGTTTTAAGTGCAATTCCCAGGTTGAGCCCGGGGCTTTCACACCTAACTTAATTATCAGCCTACATGCCCTTTACGCCCAGTCATTCCGATTAACGCTCGCACCCTCCGTATTACCGCGGCTGCTGGCACGGAGT
+
CCCCCGGGGGGGGGGGGGGGGG@CEFGGGGGGGGGGGGGGGGGGGGGGGGGGGGGGGGGGGGGGGGGGGGGGGGGGGGGGGGGGGGGGGGGGGCFGGGGGGGGGGGGGGGGGGGGGGGGGGGGGGGGGGGGGEGGGGGGGGGGGGGGGGGGGGGGGGGGGGGGGGGGGFGGGGGGGFGFGGGGGGGGGGGGGGGGGGGGGFBFFFFFFFFFFFFFFFFCE=CEFFFFDFFFFFFFFFFFFFFFFFFFFFFFFFFF?BB?AA09<<>04>BFFB?>:B?>FAAB>F11>>F?7(:84(3094
@M04999:289:000000000-L3R54:1:1101:12536:10326 2:N:0:402
TTCAGACTACTCGGGCATCTAATCCTGTTTGCTACCCACGCTTTCGAGCATGAACGTCAGTGTTATCCCGGGAGGCTGCCTTCGCCATCGGTATTCCTCCACATCTCTACGCATTTCACTGCTACACGTGGAATTCTACCTCCCTCTGACACACTCTAGTTAGACAGTTTCAAATGCACGTCCCAAGTTGAGCTCGGGGATTTCACATCTGACTTATCTAACCGTCTGCGCTCGCTTTACGCCCAGTAATTCCGATTAACGCTCGCACCCTACGTATTACCGCGGCTGCTGGCACGGAGTT
+
CCCCCGGGGGGGGGGGGGGGGGGGGGGGGGGGGGGGGGGGGGGGGGGGGGGGGGGGGGGGGGGGGGGGGGGGGGGGGGGGGGGGGGGGGGGGGGGGGGGGGGGFGGGGGGGGGGGGGGGGGGGGGGGGGGGGGGGGGGGDGGGGGGGGFGGGGGGGGGGGGGGGGGGGGGGGGGGGFGFGGGGGGGGGGGDFC9FGGGGDDFFFFFA>CFFEFFFFEFFFFFFFFFFFFFF@FFFF@FFFFFFF?6EFFFFFFFFFFFFFFF6:>909>FFFFFF25?9AF09>BFBFFFFFF:?<B;124
@M04999:289:000000000-L3R54:1:1101:16159:10363 2:N:0:402
GCGGGGACTACTAGGGTATCTAATCCTGTTCGCTCCCCACGCTTTCGTCCATCAGCGTCAATCGGTATTTAGTAACCTGCCTTCGCAATCGGGGTTCTGTGTAATATCTATGCATTTCACCGCTACACTACACATTCCAGCTACTTCAATACTATTCAAGATTAACAGTATCAACGGCAGTTCTACAGTTAAGCTGCAGGTTTTCACCGCTGACTTATCAACCCGCCTACGGACCCTTTAAACCCAATAAATCCGGATAACGCTCGCATCCTCCGTATTACCGCGGCTGCTGGCACGGAGT
+
CCCCCGGGGGGGGGGGGGGGGGGGGGGGGGGGGGGGGGGGGGGGGGGGGGGGGGGGGGGGGGGGGGGGGGGGGGGGGGGGGGGGGGGDGGGGGGGGGGGGGGGGGGGGGGGGGGGGGGGGFGGGGGGGGGGGGGGGGGGGGGGGGGGGGGGGGGGGGGGGGGGGGGGGGGGGGGGGFGFGGGGGGGGGGGGGGGGGGGGGFFFFFFFFAFFF>FFFFFFFFF=@FFFD@FFFFFFFDFFFECEFFFFFFFEFF@FB?FFFFFBB6>BFF>FFB:>?FF?2<B?>F6>F>:?FF?B?FFFF8
@M04999:289:000000000-L3R54:1:1101:7466:10418 2:N:0:402
GTCGGACTACTCGGGTATCTAATCCTGTTTGCTCCCCACGCTTTCGCATCTCAGCGTCAGTATCTGTCCAGAAGGCCCCCTTCGCCACCGGTATTCCTCCACATCTCTACGCATTTCACCGCTACACGTGGAATTCTACCTTCCTCTACAATACTCCAGATAACCAGTTTTAAGTGCAGTTCCCAGGTTGAGCCCGGGGCTTTCACACCTAACTTAATTATCCGCCTACATGCCCTTTACGCCCAGTCATTCCGATTAACGCTCGCACCCTCCGTATTACCGCGGCTGCTGGCACGGAGTT
+
CCCCCGGGGGGGGGGGGGGGGGGGGGGGGGGGGGGGGGGGGGGGGGGGGGGGGGGGGGGGGGGGGGGGGGGGGGGGGGGGGGGGGGGGGGGGGGGGGGGGGGGGGGGGGGGGGGGGGGGGGGGGGGGGGGGGGGFGGGGGGGGGGGGGGGGGGGGGGGGGGGGGGFGGGGGFGGGGFGFGGDGGGGGGGGGGGGGGGGDGFFFFFFFFDFFBFFCFEFFFFFCFFFFFFBEFF@D@@FEFFFBFFFFFFFFFFFFFFFC>FFFFFFFFFFFF?>?<7?DAA<9>93191?:700<B029?4
@M04999:289:000000000-L3R54:1:1101:21413:10444 2:N:0:402
TGGTGACTACTAGGGTATCTAATCCTGTTTGCTCCCCACGCTTTCGCATCTCAGCGTCAGTATCTGTCCAGAAGGCCGCCTTCGCCACCGGTATTCCTCCACATCTCTACGCATTTCACCGCTACACGTGGAATTCTACCTTCCTCTACAATACTCCAGATAACCAGTTTTAAGTGCAATTCCCAGGTTGAGCCCGGGGCTTTCACACCTAACTTAATTATCCGCCTACATGCCCTTTACGCCCAGTCATTCCGATTAACGCTCGCACCCTCCGTATTACCGCGGCTGCTGGCACGAAGTT
+
CCCCCGGGGGGGGGGGGGGGGGGGGGGGGGGGGGGGGGGGGGGGGGGGGGGGGGGGGGGGGGGGGGGGGGGGGGGGGGGGGGGGGGGGGGGGGGGGGGGGGGGGGGGGGGGGGGGGGGGGGGGGGGGGGGGGGGGGGGGGGGGGGGGGGGGGGGGGGGGGGGGGGGGFDFGGGFGGFGFGGGGGGGGGGGGGGGGGDGGDFFFFFFFFFFE@DFFFEFFFFFFFFFFFFFFEEBBFFF<FFFFFF6(;<C?C?347<07C<@@FFF>>BFB:09::FFAFA3>B1346??781,8?(3(45
@M04999:289:000000000-L3R54:1:1101:2169:10445 2:N:0:402
GTGCCGACTACTAGGGTATCTAATCCTGTTCGCTCCCCACGCTTTCGTCCATCAGCGTCAATCGGTATTTAGTAACCTGCCTTCGCAATCGGGGTTCTGCGTAATATCTATGCATTTCACCGCTACACTACACATTCCAGCTACTTCAATACTATTCAAGATTAACAGTATCAACGGCAGTTCTACAGTTAAGCTGCAGGTTTTCACCGCTGACTTATCAACCCGCCTACGGACCCTTTAAACCCAATAAATCCGGATAACGCTCGCATCCTCCGTCTTACCGCGGCTGCTGGCACGGAGT
+
C<CC?FEEGEDE<FADFGGFDGDFGCFGGGGGGG?FFGGCCEEEFGEGGGDEFEFFGGGGGGGGGCFFFGGGGGGGGGGGFGGGGGGEGFF,@FGGGGGGCGE:AFG9EFGECFFGGGGAEGGGGGEGGG=EFG@DEFAEEGGGGGGGGGFFCFG8FDGGGGGGGFDGGGGGGGGG58BDFGFCCCFGGGGGGGGGG>DFAA@CFFFF>BF4=FFFF>F?ABF2@F2:572@7>;6@3=A?773(71@3)/??@06(41)341:?>0(440?280((.82<:6(4-1-480)532<(49>-
@M04999:289:000000000-L3R54:1:1101:19551:10467 2:N:0:402
GACGACTACTGGGGTATCTAATCCTGTTCGCTCCCCACGCTTTCGTCCATCAGCGTCAATCGGTATTTAGTAACCTGCCTTCGCAATCGGGGTTCTGTGTAATATCTATGCATTTCACCGCTACACTACACATTCCAGCTACTTCAATACTATTCAAGATTAACAGTATCAACGGCAGTTCTACAGTTAAGCTGCAGGTTTTCACCGCTGACTTATCAACCCGCCTACGGACCCTTTAAACCCAATAAATCCGGATAACGCTCGCATCCTCCGTATTACCGCGGCTGCTGGCACGGAGTT
+
CCCCCE:FFGGGGGGGGGGGGC<FGGFGGGGGGGGCFGGGGGGGEEGGGGGGGGEFFECGGFGFFFGGGGGGGGGGGGFAFGGGGGGGGGGGGGGGGEFGFGGGGGGGGGEFGEFGGGFDGCGGGGGGGGFGFGCFECCDGGGGGGFGGGGGGGGGGGGGGGGGEGGFGGGFFEDGEGFFGGGGGCCAFGGGGGGGGG9F69FFFFFFFA>B;FF6969=AAF=529B?F@F=FFF@EFFE;D?2@@3;)7;@(:@@AFF((24;6:9?>309BFBB<><?6>;B;9B?D0::5024022
@M04999:289:000000000-L3R54:1:1101:17461:10479 2:N:0:402
TTAGACTACAGGGGTATCTAATCCTGTTTGCTCCCCACGCTTTCGCATCTCAGCGTCAGTATCTGTCCAGAAGGCCGCCTTCGCCACCGGTATTCCTCCACATCTCTACGCATTTCACCGCTACACGTGGAATTCTACCTTCCTCTACAATACTCCAGATAACCAGTTTTAAGTGCAATTCCCAGGTTGAGCCCGGGGCTTTCACACCTAACTTAATTATCCGCCTACATGCCCTTTACGCCCAGTCATTCCGATTAACGCTCGCACCCTCCGTATTACCGCGGCTGCTGGCACGGAGTTT
+
CCCCCGGGGGGGGGGGGGGGGGGGGGGGGGGGGGGGGGGGGGGGGGGGGGGGGGGGGGGGGGGGGGGGGGGGGGGGGGGGGGGGGGGGGGGGGGGGGGGGGGGGGGGGGGGGGGGGGGGGGGGGGGGGGGGGGGGGFGGGGGGGGGGGGGGGGGGGGGGGGGGGGGGGGGGGGGGGFGFGGGGGGGGGGGGGGGGGGGGGFFFFFFFFFFFFFFFFFAFFFE@D@FDBEFF9@@8;EEFFFFF??;EAEFFFEFFFFFED>FFFFB>B<FFB>F?FBA9226(3979FFFB0(,21-(3.)
@M04999:289:000000000-L3R54:1:1101:25152:10555 2:N:0:402
ATTATGACTACCCGGGTATCTAATCCTGTTCGCTCCCCACGCTTTCGTCCATCAGCGTCAATCGGTATTTAGTAACCTGCCTTCGCAATCGGGGTTCTGTGTAATATCTATGCATTTCACCGCTACACTACACATTCCAGCTACTTCAATACTATTCAAGATTAACAGTATCAACGGCAGTTCTACAGTTAAGCTGCAGGTTTTCACCGCTGACTTATCAACCCGCCTACGGACCCTTTAAACCCAATAAATCCGGATAACGCTCGCATCCTCCGTATTACCGCGGCTGCTGGCACGGAGT
+
CCCCCGGGGGGGGGGGGGGGGGGGGGGGGGGGGGGGGGGGGGGGGGGGGGGGGGGGGGGGGGGGGGGGGGGGGGGGGGGGGGGGGGGGGGGGGGGGGGGGGGGGGGGGGGGGGGGGGGGGGGGGGGGGGGGGGGGGGGGGGGGGGGGGGGGGGGGFGGGGGGGGGGGGGGGGGGFGFGFGGGGGDGGGGGGGGGGGGGGGFA8@CFAFFFFFFFFFFFFFFFDABFFFFFFFFFFF@DFFFFE@DDFFE@9CC;@>FFD9E?>B?>FFFFFFFFFFFF?95<BBF6;>>?7?:B??:6>64
@M04999:289:000000000-L3R54:1:1101:10369:10573 2:N:0:402
GGACTACCGGGGTATCTAATCCTGTTTGCTCCCCACGCTTTCGAGCCTCAGCGTCAGTTACAGACCAGAGAGCCGCTTTCGCCACCGGTGTTCCTCCATATATCTACGCATTTCACCGCTACACATGGAATTCCACTCTCCCCTTCTGCACTCAAGTTAAACAGTTTCCAAAGCATACTATGGTTAAGCCACAGCCTTTAACTTCAGACTTATCTAACCGCCTGCGCTCGCTTTACGCCCAATAAATCCGGACAACGCTCGGGACCTACGTATTACCGCGGCTGCTGGCACGTAGTAAGCC
+
CCCCCGGGGGGGGGGGGGGGGGGGGGGGGGGGGGGGGGGGGGGGGGGGGGGGGGGGGGGGGGGGGGGGGGGGGGGGGGGGGGGGGGGGGGGGGGGGGGGGGGGGGGGGGGGGGGGGGGGGGGGGGGGGGGGGGGGGGGGGGGGGGGGGGGGGGGGGGGGGGGGGGGGGGGGGGGGGFGFGGGGGGGGGGGGGGGGGGGGGFFFFFFFFFFCFFFFFFFFFEFFFF>BFFFFFFFFFFFFFD@DE@FEFFB1@BFFFFFF6>FFFFFBBBF7<<7>ABFB9>>69?:?(43<???B?))6<8
@M04999:289:000000000-L3R54:1:1101:22373:10580 2:N:0:402
GAGTGGACTACAGGGGTATCTAATCCTGTTTGCTCCCCACGCTTTCGCATCTCAGCGTCAGTATCTGTCCAGAAGGCCGCCTTCGCCACCGGTATTCCTCCACATCTCTACGCATTTCACCGCTACACGTGGAATTCTACCTTCCTCTACAATACTCCAGATAACCAGTTTTAAGTGCAGTTCCCAGGTTGAGCCCGGGGCTTTCACACCTAACTTAATTATCCGCCTACATGCCCTTTACGCCCAGTCATTCCGATTAACGCTCGCACCCTCCGTATTACCGCGGCTGCTGGCACGGAGT
+
CCCCCGGGGGGGGGGGGGGGGGGGGGGGGGGGGGGGGGGGGGGGGGGGGGGGGGGGGGGGGGGGGGGGGGGGGGGGGGGGGGGGGGGGGGGGGGGGGGGGGGGGGGGGGGGGGGGGGGGGGGGGGGGGGGGGGGGGGGGGGGGGGGGGGGGGGGGGGGGGGGGGGGGGGGGGGGGGFGFGGGGGGGGGGGFGGGGGGGDD>FFFFFFFFFDEFFFFBFFFFFFF=DFFFFEEFF;DEFFFC@FFFFFF@FFFFFF?@DFEAFF:6091>B<B:BBF1:B>BAB>929>F??::((.(346-
@M04999:289:000000000-L3R54:1:1101:21472:10597 2:N:0:402
GTTGTGACTACCCGGGTATCTAATCCAGTTTGCTCCCCACGCTTTCGCATCTCAGCGTCAGTATCTGTCCAGAAGGCCGCCTTCGCCACCGGTATTCCTCTACATCTCTACGCATTTCACCGCTACACGTGGAATTCTACCTTCCTCTACAATACTCCAGATAACCAGTTTTAAGTGCAATTCCCAGGTTGAGCCCGGGGCTTTCACACCTAGCTTAATTATCCGCCTACATGCCCTTTACGCCCAGTCATTCCGATTAACGCTCGCACCCTCCGTATTACCGCGCCTGCTGGCACGGAGT
+
CCCCCGGGGGFGGGGGGGGGGGGGGGGGGGGGGGGGGGGGGGGGGGGGGGGGGGGGGGGGGGGGGGGGGGGGGGGGGGGGGGGGGGECGFGGGDGGGGGGGGGFFGGGGGGGGGGGGGGGGGGGGGGGGFGGGGGGGGGGGGGGGGFFGGGGFFGGCFGFEGFEGGGFFEDFEFFGFGFGGGGGGGGFFGGGGGGFGGGGFFFFFFFFFF<:EFFFE6CCFFFEFFFF@FFFFFFFFFFFFFFFFFDEFE<?EEF<DFFF<(4629>69><B?FFB0:B9<2(-4(((485)40(.(43(-
@M04999:289:000000000-L3R54:1:1101:25495:10638 2:N:0:402
GAGACTACCGGGGTATCTAATCCTGTTTGCTCCCCACGCTTTCGCATCTCAGCGTCAGTATCTGTCCAGAAGGCCGCCTTCGCCACCGGTATTCCTCCACATCTCTACGCATTTCACCGCTACACGTGGAATTCTACCTTCCTCTACAATACTCCAGATAACCAGTTTTAAGTGCAATTCCCAGGTTGAGCCCGGGGCTTTCACACCTAACTTAATTATCCGCCTACATGCCCTTTACGCCCAGTCATTCCGCTTAACGCTCGCACCCTCCGTATTACCGCGGCTGCTGGCACGGAGTT
+
CCCCCGGGGGGGGGGGGGGGGGGGGGGGGCFGFGGGGGGGGGGGGEEGGGGGGGGGGGGGGGGGGGGGGGGGGGGGDEGGGGGGCFFFGGG@FFGGGGGGGGGEFGGGFCFGFGGGGGGGGGGGGGGGE7FGGFGGGGGGGGGGGGGGGGGGGG,DGGGGGGCDGGGADFGGGGGGFGFGGGGGGGGGGGGFDGGDGGGG6?FFFFFF23>=EFFFCFFCBDDFF;;;CEFFFFFEEFFDB0;@8)7?<)<;(4<FFABF?:9(2(421169((4?FBFB>>099;??BB((.:001:7
@M04999:289:000000000-L3R54:1:1101:10368:10666 2:N:0:402
CAGGACTACAGGGGTATCTAATCCTGTTCGCTCCCCACGCTTTCGCTCCTCAGCGTCAGGAAAGGCCCAGAGAACCGCCTTCGCCACTGGTGTTCCTCCTGATATCTGCGCATTCCACCGCTCCACCAGGAATTCCATTCTCCCCTACCTTCCTCAAGTCAACCCGTATCGAAAGCACGCTCAGGGTTAAGCCCCAAGATTACACTTCCGACGCGATCAACCACCTACGAGCCCTTTACGCCCAATAAATCCGGACAACGCTCGCACCCTACGTATCACCGCGGCTGCTGGCACGTAGTT
+
CCCCCGGGGGGGGGGGGGGGGGGGGGGGGGGGGGGGGGGGGGGGGGGGGGGGGGGGGGGGGGGGGGGGGGGGGGGGGGGGGGGGGGGGGGGGGGGGGGGGGGGGGGGGGGGGGGGGGGGGGEGGGGGGGGGGGGGGGGGGGGGGGGGGGGGGGGGGGGGGGGGGGGGGGGGGGGGGFGEGDGGGGGFGGGGGGGGGGGGGFFFFFFFFFFFFFFFEBFEFFFFFFFFFDFFBB?FFFFFFFFFF?B?<B>A7B90;;BFFF:39>BFFFFBBFB<<F>B?:>;>0(4:BFBFFBF(314<
@M04999:289:000000000-L3R54:1:1101:17083:10704 2:N:0:402
GGTTGGACTACTAGGGTATCTAATCCTGTTTGCTCCCCACGCTTTCGCATCTCAGCGTCAGTATCTGTCCAGAAGGCCGCTTTCGCCACCGGTATTCCTCCACATCTCTACGCATTTCACCGCTACACGTGGAATTCTACCTTCCTCTACAATACTCCAGATAACCAGTTTTAAGTGCAATTCCCAGGTTGAGCCCGGGGCTTTCACACCTAACTTAATTATCCGCCTACATGCCCTTTACGCCCAGTCATTCCGATTAACGCTCGCACCCTCCGTATTACCGCGGCTGCTGGCACGGAGT
+
CCCCCGGGGGGGGGGGGGGGGGGGGGGGGGGGGGGGGGGGGGGGGGGGGGGGGGGGGGGGGGGGGGGGGGGGGGGGGGGGGGGGGGGGGGGGGGGGGGGGGGGGGGGGGGGGGGGGGGGGGGGGGGGGGGGGGGGGGGGGGGGGGGGGGGGGGGGGGGGGGGGGGGGGGGGGGGGGFGFGGGGGGGGFGGGGGGGGGGGGFDFFFFFFFFFBFFFFEFFEFFFFFFFFDFFFFFFFFFFFFFFFF@?;@FE37EF<@DDFFFFFFFF>>>BBFFFFFF?B<<0131791:??7<FBF01(-
@M04999:289:000000000-L3R54:1:1101:15463:10724 2:N:0:402
GACTACCAGGGTATCTAATCCTGTTCGCTCCCCACGCTTTCGTCCATCAGCGTCAATCGGTATTTAGTAACCTGCCTTCGCAATCGGGGTTCTGTGTAATATCTATGCATTTCACCGCTACACTACACATTCCAGCTACTTCAATACTATTCAAGATTAACAGTATCAACGGCAGTTCTACAGTTAAGCTGCAGGTTTTCACCGCTGACTTATCAACCCGCCTACGGACCCTTTAAACCCAATAAATCCGGATAACGCTCGCATCCTCCGTATTACCGCGGCTGCTGGCACGGAGTTAGCC
+
CCCCCGGGGGGGGGGGGGGGGGGGGGGGGGGGGGGGGGGGGGGGGGGGGGGGGGGGGGGGGGGGGGGGGGGGGGGGGGGGGGGGGGGGGGGGGGGGGGGGGGGGGGGGGGGGGGGGGGDGGGGGGGGGGGGGGGGGGGGGGGGGGGGGGGGGGGGFGGGGGGGGGGGGGGGGGGGGFGFGGG?DFGGGGGGGGGGGGGGDFFFFFFFFFFFCFFFFFFEFFFFFFFFFB>2BFEFFEF=BFDFEEEFFE@F@FFFE;>@@>9>F>:BFFBFF??<<<6>0,247???F:13?461:BA<B:
@M04999:289:000000000-L3R54:1:1101:8870:10725 2:N:0:402
ACTCGACTACTGGGGTATCTAATCCTGTTTGCTCCCCACGCTTTCGCATCTCAGCGTCAGTATCTGTCCAGAAGGCCGCCTTCGCCACCGGTATTCCTCCACATCTCTACGCATTTCACCGCTACACGTGGAATTCTACCTTCCTCTACAATACTCCAGATAACCAGTTTCAAGTGCAATTCCCAGGTGGAGCCCGGGGCTTTCACACCTAACTTAATTATCCGCCGACATGCCCTTTACGCCCAGTCATTCCGATTAACGCACGCACCCTCCGTACTACCCCGGCTGCTGGCACGGTGTC
+
B<,,8;C@@8,,;<+FG@@@EE66,CF;E<CF,,,6B;+7@@F<F@:6,@,;@<CFC7F@F9FGC<C<6EA9@FBF,4C=:4=,,8?B=@744,,9,:?<EAAF8FF9F9++664ECC,@6=+6FF?+,44+,=4@;,@B9@8F,3@=E983,2@EC8FFGG8D8?,62,,2=:+,+2+6==?23DCF,+4@CCEDD*0C96FFFA>A@B4=B8=?9++11908B@(.6,/44.,/,5<F?8>;?;@F))))6,,-(364:>(1(729;21(21:0(--),(-2(((,8))4(832((-,)
@M04999:289:000000000-L3R54:1:1101:25207:10729 2:N:0:402
GGACTACCCGGGTATCTAATCCTGTTCGCTCCCCACGCTTTCGTCCATCAGCGTCAATCGGTATTTAGTAACCTGCCTTCGCAATCGGGGTTCTGTGTAATATCTATGCATTTCACCGCTACACTACACATTCCAGCTACTTCAATACTATTCAAGATTAACAGTATCAACGGCAGTTCTACAGTTAAGCTGCAGGTTTTCACCGCTGACTTATCAACCCGCCTACGGACCCTTTAAACCCAATAAATCCGGATAACGCTCGCATCCTCCGTATTACCGCGGCTGCTGGCACGGAGTTAGC
+
CCCCCGGGGGGGGGGGGGGGGGGGGGGGGGGGGGGGGGGGGGGGGGGGGGGGGGGGGGGGGGGGGGGGGGGGGGGGGGGGGGDGGGGGGGGGGGGGGGGGFFFGGGGGGGGGGGGGGGGGGGGGGGGGGGGGGGGGGGGGGGGGGFGGGGGGGGFGGGGGGGGGGGGGGG?EGCDCFGFGGGGGDCFGGGGGCCFDFGGG6BFFFFFEFFFECFFF?FA=AABDFFF(-55>D@@FFEFFFFFD;8EFF@B@?F?<=DFB<9>(8>8.5?0(3:>AA6(69990(3:?20:?6097?24<9
@M04999:289:000000000-L3R54:1:1101:2013:10761 2:N:0:402
TGACTACTAGGGTATCTAATCCTGTTTGCTCCCCACGCTTTCGCATCTCAGCGTCAGTATCTGTCCAGAAGGCCGCCTTCGCCACCGGTATTCCTCCACATCTCTACGCATTTCACCGCTACACGTGGAATTCTACCTTCCTCTACAATACTCCAGATAACCAGTTTTAAGTGCAATTCCCAGGTTGAGCCCGGGGCTTTCACACCTAACTTAATTATCCGCCTACATGCCCTTTACGCCCAGTCATTCCGATTAACGCTCGCACCCTCCGTATTACCGCGGCTGCTGGCACGGAGTTAGC
+
CCCCCGGGGGGGGGGGGGGGGGGGGGGCGGFCFGGGGGFFGGEEGCGGGGGGECFGGGGGGGGGGGFGGGGGGGGGGDGGGGGGGGGGGGGGGGGGGGGGG?FGGGGGGGCEGGFGGGGGGGGGEGGGGGFGGGFGEGGFGAFGDGFGFDFFFFFGFGGGGGGFDD:FDGGGGGGGFFFFGGFGFFGG,,8@EED>CG9FFFAFFFFFFFFFFF6BEC+68@2>DFEFEF3=E(>CC<DE@FDEFFFEC)=(:(4.;(9D?>9;;>::F:4??B7:<)8>199>B?:D76<?(-6138A<2
@M04999:289:000000000-L3R54:1:1101:10773:10772 2:N:0:402
GGACTACACGGGTATCTAATCCTGTTCGCTCCCCACGCTTTCGTCCATCAGCGTCAATCGGTATTTAGTAACCTGCCTTCGCAATCGGGGTTCTGTGTAATATCTATGCATTTCACCGCTACACTACACATTCCAGCTACTTCAATACTATTCAAGATTAACAGTATCAACGGCAGTTCTACAGTTAAGCTGCAGGTTTTCACCGCTGACTTATCAACCCGCCTACGGACCCTTTAAACCCAATAAATCCGGATAACGCTCGCATCCTCCGTATTACCGCGGCTGCTGGCACGGAGTTAGC
+
CCCCCGGGGGGGGGGGGGGGGGGGGGGGGGGGGGGGGGGGGGGGGGGGGGGGGGGGGGGGGGGGGGGGGGGGGGGGGGGGGGGGGGGGGGGGGGGGGGGGGGGGGGGGGGGGGGGGGGGGGGGGGGGGGGGGGGGGGGGGGFGGGGGGGGGGGGGGGCFGGGGGGGGGGGGGGGGGFGFGGGGGGGGGGGGGGGGGGGFGFFFFFFFFFFFFFFFFFFFFEFFFFF?@FF>FFBFFCEEFFFFFFFFEE@B@6;@EEFFFFFFF?9?<BFFF<?:9<A?F912;F???4<:??(1-:?FF>
@M04999:289:000000000-L3R54:1:1101:16581:10784 2:N:0:402
ATGGGGACTACTAGGGTATCTAATCCTGTTTGCTCCCCACGCTTTCGCATCTCAGCGTCAGTATCTGTCCAGAAGGCCGCCTTCGCCACCGGTATTCCTCCACATCTCTACGCATTTCACCGCTACACGTGGAATTCTACCTTCCTCTACAATACTCCAGATAACCAGTTTTAAGTGCAATTCCCAGGTTGAGCCCGGGGCTTTCACACCTAACTTAATTATCCGCCTACATGCCCTTTACGCCCAGTCATTCCGATTAACGCTCGCACCCTCCGCATTACCGCGGCTGCTGGCACGGAGT
+
CCCCCGCFGFFGGGGGGGGGDGGFGGGFGGGGGGGGGGGGGDGGGGGGGGGDFFGFGCGGGGGGFGGGGCGGGGGGGGGGGGFGDFGGGGGGGGGGGGGGGGGGEGGGFGGGGCGGGGGGGGGGGGGFEGGGGCGFGGGGGGDEGGGGGGGFGGFC9DGGFGFFGGGGGFGEGGCDFGFFGGGFCFGGGGGGFGGGGGDDDEFFFFFFEA@E=9CFEFFCFEFFDF>?2>EEEF@;EDF6>?FF0;?37AEC5);(343C4221:>;0-98:BFB(3:<AF28>B1,140??0:(4?9694
@M04999:289:000000000-L3R54:1:1101:9159:10795 2:N:0:402
TGTGACTACCCGGGTATCTAATCCTGTTTGCCCCCCACGCTTTCGCATCTCAGCGTCAGTATCTGTCCAGAAGGCCGCCTTCGCCACCGGTATTCCTCCACATCTCTACGCATTTCACCGCTACACGTGGAATTCTACCTTCCTCTACAATACTCCAGATAACCAGTTTTAAGTGCAATTCCCAGGTTGAGCCCGGGGCTTTCACACCTAACTTAATTATCCGCCTACATGCCCTTTACGCCCAGTCATTCCGATTAACGCTCGCACCCTCCGTATTACCGCGGCTGCTGGCACGGAGTTT
+
CCCCCGGGGGGGGGGGGGGGGGGGGGGGGGGGGGGGGGGGGGGGGGGGGGGGGGGGGGGGGGGGGGGGGGGGGGGGGGGGGGGGGGGGGGGGGGGGGGGGGGGGGGGGGGGGGGGGGGGGGGGGGGGGGGGGGGGGGGGGGGGGGGGGGGGGGGGGGGGGGGGGGGGGGGGGGGGGFGFGGGGGGGGGGGGGGGGGGGGDFFFFFFFFFFFFFFFFFFFEFFFFFFFFFCCF@FFFFFFFFBBFFEFFEFFFFFFFFFAFFFFFBFFB0<??B?FFFF>6<>BF;(1:74:?:>6>>BFF)
@M04999:289:000000000-L3R54:1:1101:20343:10812 2:N:0:402
ATCGACTACTGGGGTATCTAATCCTGTTTGCTCCCCACGCTTTCGCATCTCAGCGTCAGTATCTGTCCAGAAGGCCGCCTTCGCCACCGGTATTCCTCCACATCTCTACGCATTTCACCGCTACACGTGGAATTCTACCTTCCTCTACAATACTCCAGATAACCAGTTTTAAGTGCAATTCCCAGGTTGAGCCCGGGGCTTTCACACCTAACTTAATTATCCGCCTACATGCCCTTTACGCCCAGTCATTCCGATTAACGCTCGCACCCTCCGTATTACCGCGGCTGCTGGCACGGAGTT
+
CCCCCGGGGGGGGGGGGGGGGGGGGGGGGGGGGGGGGGGGGGGGGGGGGGGGGGGGGGGGGGGGGGGGGGGGGGGGGGGGGGGGGGGGGGGGGGGGGGGGGGGGGGGGGGGGGGGGGGGGGGGGGGGGGGGGGGGGGGGGGGGGGGGGGGGGGGGGGGGGGFGDGGDFFGGGGGGGFGFGGGGGGGGGFGGGGGGGGGGGFFFFFFFFFFFFFFFFFFFFFFF=@FFFFFFFF@FFFFE>@BFD<@EFF<?E@(6<;CCBFFFF1(7;:8?8B?12?A<9:;6>>13<22:?BFB>FF:?
@M04999:289:000000000-L3R54:1:1101:19621:10839 2:N:0:402
TTGCGACTACAGGGGTATCTAATCCTGTTTGCTCCCCACGCTTTCGCATCTCAGCGTCAGCATCTGTCCAGAAGGCCGCCTTCGCCACCGGTATTCCTCCACATCTCTACGCATTTCACCGCTACACGTGGAATTCTACCTTCCTCTACAATACTCCAGATAACCAGTTTTAAGTGCAATTCCCAGGTTGAGCCCGGGGCTTTCACACCTAACTTAATTATCCGCCTACATGCCCTTTACGCCCAGTCATTCCGATTAACGCTCGCACCCTCCGTATTACCGCGGCTGCTGGCACGGAGTT
+
CCCCCGGGGGGGGGDGGGGGGGGGGGGGGGFCFGGGEFFGGGCCGGGCCGGGGGGGCCFGGGGGGGGGGGGGGGGGGGGGGGGGGGGGGGGGGFFGFGGGGGGFFFGGGGGGG7FDGGGGGGGGEGECFGGGGGGGGGGGGFFFGGGGGGGGGGGGGGGGGGDG8DDDFFGGGFCGFGFGGDDEFFG,EEFGGGGDDGGGFAAFFFFF9=BFFFFFEFF<@*8:2>@?@@CEFF;;(54@@@FBF;@EFEFE?;0::6:949??F02266BF?B??:7A>F?FF602;FF?01<<?(2664
@M04999:289:000000000-L3R54:1:1101:20292:10863 2:N:0:402
TGACTACTGGGGTATCTAATCCTGTTTGCTCCCCACGCTTTCGCATCTCAGCGTCAGTATCTGTCCAGAAGGCCGCCTCCGCCACCGGTATTCCTCCACATCTCTACGCATTTCACCGCTACACGTGGAATTCTACCTTCCTCTACAATACTCCAGATAACCAGTTTTAAGTGCAATTCCCAGGTTGAGCCCGGGGCTTTCACACCTAACTTAATTATCCGCCTACATGCCCTTTACGCCCAGTCATTCCGATTAACGCTCGCACCCTCCGTATTACCGCGGCTGCTGGACCGGAGTTAGC
+
CCCCCGGGGGGGGGGGGGGGGGGGGGGGGGGGGGGGGGGGGGGGGGGGGGGGGGGGGGGGGGGGGGGGGGGGGGGGGGGGGGGGGGGGGGGGGGGGGGGGGGGGGGGGGGGGGGGGGGGGGGGGGGGGGGGGGGGGGGGGGGGGGGGGGGGGGGGGGGGGGGGGGGFGGGGGGGGFFGFGGGGGGGGGGGGGGGGGGGGGFFFFFEAFBBFFFFFFCCF;?=@FFD2CC3>DEFFFE01>9??EEFC7<EEDFD@EEFF?6(((4>:46?0:B<BAFFFF9>99>0)20((((((((24<2
@M04999:289:000000000-L3R54:1:1101:25415:10955 2:N:0:402
GTGAGACTACAAGGGTATCTAATCCTGTTCGCTCCCCACGCTTTCGTCCATCAGCGTCAATCGGTATTTAGTAACCTGCCTTCGCAATCGGGGTTCTGTGTAATATCTATGCATTTCACCGCTACACTACACATTCCAGCTACTTCAATACTATTCAAGATTAACAGTATCAACGGCAGCTCTACAGTTAAGCTGCAGGTTTTCACCGCTGACTTATCAACCCGCCTACGGACCCTTTAAACCCAATAAATCCGGATAACGCTCGCATCCTCCGTATTACCGCGGCTGCTGGCCCGGAGTT
+
CCCCCGGGGGGGGGGGGGGGGGGGGGGGGGGGGGGGGGGGGGGGGGGGGGGGGGGGGGGGGGGGGGGGGGGGGGGGGGGGGGGGGGGGGGGGGGGGGGGGGGGGGGGGGGGGGGGGGGGGGGGGGGGGGGGGGGGGGGGGGGGGGGGGGGGGGGGGGGGGGGGGGGGG:FGGGGGGFGFGGGGGGGGGGGGGGGGGGGGGFFFFFFFFFFF=CFFFFFFFFFFBFAFFFF?=>BFFFFEFFFFF@FFEEFFFFF@FFFEF?@;79>B?>7?A?F?6129<>:>>F139BFFB0(49>;9?4
@M04999:289:000000000-L3R54:1:1101:22267:10986 2:N:0:402
GGACTACAAGGGTATCTAATCCTGTTCGCTCCCCACGCTTTCGTCCATCAGCGTCAATCGGTATTTAGTAACCTGCCTTCGCAATCGGGGTTCTGTGTAATATCTATGCATTTCACCGCTACACTACACATTCCAGCTACTTCAATACTATTCAAGATTAACAGTATCAACGGCAGTTCTACAGTTAAGCTGCAGGTTTTCACCGCTGACTTATCAACCCGCCTACGGACCCTTTAAACCCAATAAATCCGGATAACGCTCGCATCCTCCGTATTACCGCGGCTGCTGGCACGGAGTTAGC
+
CCCCCGGGGGGGGGGGGGGGGGGGGGGGGGGGGGGGGGGGGGGGGGGGGGGGGGGGGGGGGGGGGGGGGGGGGGGGGGGGGGGGGGGGGGGGGGGGGGGGGGGGGGGGGGGGGGGGGGGGGGGGGGGGGGGGGGGFGGFGGGGGGFGGGGGGGGGGFGGFGGGGGGGGFGGGGGGGFGFGGGGGGFGGGGGGGGGGGGGGFFFFFFFDAD@EEFFFFFFDFFFFFFFD@>BDFBEFFFFF??FFFFFFFEFFFFFFF6@DFFB>?FB?A?9BF?7<D9:B>>>BBFF?FF<<B6((-3)<4
@M04999:289:000000000-L3R54:1:1101:3755:10988 2:N:0:402
TGTGACTACCAGGGTATCTAATCCTGTTCGCTACCCATGCTTTCGAACCTCAGCGTCAGTTACAGACCAGAGAGCCGCCTTCGCCACTGGTGTTCTTCCATATATCTACGCATTCCACCGCTACACATGGAGTTCCACTCTCCTCTTCTGCACTCAAGAAAAACAGTTTCAGCTGCACTTCCCCGGTTAAGCCGAGGGCTTTCACAGCTGACTTGTTCTCCCGCCTGCGTTCGCTTTACGCCCAATAAATCCGGACAACGCTTGCCACCTACGTATTACCGCGGCTGCTGGCCCGTAGTT
+
CCCCCGGGGGGGGGGGGGGGGGGGGGGGGGGGGGGGGGGGGGGGGGGGGGGGGGGGGGGGGGGGGGGGGGGGGGGGGGGGGGGGGGGGGGGGGGGGGGGGGGGGFGGGGGGGGFGGGGGGGGGGGGFFGFFFFFGGGFGGGGFGFFGGGGGFCAFGDFGDGGGGGFGGFC=FAEFGFGFGGGGGGCEGGDCGFC:DDDGGFFAFFFFFFFFFFFFFFFFEF@>BBFDD@><;D>FFFFFFFFF;;@FE3CE3@B(996?1>B:00,6<<?????25:AB.47017008??31(-44-389
@M04999:289:000000000-L3R54:1:1101:3917:11033 2:N:0:402
GACTACTCGGGTATCTAATCCTGTTCGCTCCCCACGCTTTCGTCCATCAGCGTCAATCGGTATTTAGTAACCTGCCTTCGCAATCGGGGTTCTGTGTAATATCTATGCATTTCACCGCTACACTACACATTCCAGCTACTTCAATACTATTCAAGATTAACAGTATCAACGGCAGTTCTACAGTTAAGCTGCAGGTTTTCACCGCTGACTTATCAACCCGCCTACGGACCCTTTAAACCCAATAAATCCGGCTAACGCTCGCATCCTCCGTATTACCGCGCCTGCTGGCACGTAGTTAGCC
+
CCCCCGGGGGGGGGGGGGGGGGGGGGGGGGGGGGGGGGGGGGGGGGGGGGGGGGGGGGGDGGGGGGGGGGGGGGGGGGGGGGGGGGGEGGGGGGGGGGGGGGGGGGGGGGGGGGGGGGGGGGGGGGGGGGGGGGGGGGGGGGGGGGGGGGGGGFGGGGGGGGGGGGGGGGGCEGGGFGFGGGDGGGGFGGCGGGGGGFGFFFFFFFADDEFFFFFFFFF>EBFFFF?9@@@BDF=?=E@DDDFEFFCEFF9(,8336;,6;;B1924-:2<:?0)64:3;966?3:0?:?FF(((-4AAA8
@M04999:289:000000000-L3R54:1:1101:4611:11033 2:N:0:402
GGTCGACTACCCGGGTATCTAATCCTGTTTGCTCCCCACGCTTTCGCATCTCAGCGTCAGTATCTGTCCAGAAGGCCGCCTTCGCCACCGGTATTCCTCCACATCTCTACGCATTTCACCGCTACACGTGGAATTCTACCTTCCTCTACAATACTCCAGATAACCAGTTTTAAGTGCAATTCCCAGGTTGAGCCCGGGGCTTTCACACCTAACTTAATTATCCGCCTACATGCCCTTTACGCCCAGTCATTCCGTTTAACGCTCGCACCCTCCGTATTACCGCGTCTGCTGGCGCGGAGTT
+
C9CCCCFEDDDGGGGGGGGGFFFGGGGGGGGGFGGGGCGGGGCEFDFGDGFFGGDCFFEGGAEADECF@FGGGFFFGGCGGGGGGGCFFCCGG@FGGGGGGGGFGGGGGGGGDGGGGGGGGGGGGFDFGFEEGGGFC;FCFGGCFF,@F,=AFGGFFEDF?FGF88DGGCGFGACF?CAFFGFEFFFGGGG?FFFGGGDCAAFFFFF45>EBB8ABCFFFFFFFFDFF@139@@DF84CFDD6;D,.;<59CC1).489>196?F9>6(43(34::7?AB)(((--(3<),(8((,419,.
@M04999:289:000000000-L3R54:1:1101:27493:11075 2:N:0:402
AGGACTACTGGGGTATCTAATCCTGTTCGCTCCCCACGCTTTCGTCCATCAGCGTCAATCGGTATTTAGTAACCTGCCTTCGCAATCGGGGTTCTGTGTAATATCTATGCATTTCACCGCTACACTACACATTCCAGCTACTTCAATACTATTCAAGATTAATAGTATCAACGGCAGTTCTACAGTTAAGCTGCAGGTTTTCACCGCTGACTTATCAACCCGCCTACGGACCCTTTAAACCCAATAAATCCGGATAACGCTCGCATCCTCCGTATTACCGCGGCTGCTGGCACGGAGTT
+
CCCCCGGGGGGGGGGGGGGGGGGGGGGGGGGGGGGGGGGGGGGGGGGGGGGGGGGGGGGGGGGGGGGGGGGGGGGGGGGGGGGGGCFGGGGGGGGGGGGGGGGGGGGGGGGGGGGGGGGGGGGGGGGGGGGGGGGGGGGGGGGGGGFGGGGGGGGGGGGGGGGGGGGGGGFGGGGGEGFGGGGGGGGGGGGGGGGGGCFFFFFFFEFFFFFEFFFFFFFFFFFBD?BD=DFFFFDFFFCFFFFFFFFFFFFFF;DFFFFFFFF>B?FF?A?>:???FFFF>F>F>687?BFFB?>>4<B
@M04999:289:000000000-L3R54:1:1101:15454:11126 2:N:0:402
GACTACCCGGGTATCTAATCCTGTTCGCTCCCCACGCTTTCGTCCATCAGCGTCAATCGGTATTTAGTAACCTGCCTTCGCAATCGGGGTTCTGTGTAATATCTATGCATTTCACCGCTACACTACACATTCCAGCTACTTCAATACTATTCAAGATTAACAGTATCAACGGCAGTTCTACAGTTAAGCTGCAGGTTTTCACCGCTGACTTATCAACCCGCCTACGGACCCTTTAAACCCAATAAATCCGGATAACGCTCGCATCCTCCGTATTACCGCGGCTGCTGGCACGCAGTTAGCC
+
CCCCCGGGGGGGGGGGGGGGGGGGGGGGGGGGGGGGGGGGGGGGGGGGGGGGGGGGGGGGGGGGGGGGGGGGGGGGGGGGGGGGGGGGGGGGGGGGGGGGGGGGGGGGGGGGGGGGGGGGGGGGGGGGGGGGFGGGGGGGGGGGGGGGGGGGGGGGGGGGGGGGGGGGGGGGGGGGFGFGGGGGGGGGGGGGGGGGG?GGFFFEFFFFFFFFFFFFFFFBBBFDDF2@F@F@FFCFEFFFF?F@ECFFFFFD?DFFFBFBBFF?F??DFFFFFFBFAFFF2;92<?0?:(86(46:4<)).
@M04999:289:000000000-L3R54:1:1101:22966:11139 2:N:0:402
GACTACAGGGGTATCTAATCCTGTTCGCTCCCCACGCTTTCGTCCATCAGCGTCAATCGGTATTTAGTAACCTGCCTTCGCAATCGGGGTTCTGTGTAATATCTATGCATTTCACCGCTACACTACACATTCCAGCTACTTCAATACTATTCAAGATTAACAGTATCAACGGCAGTTCTACAGTTAAGCTGCAGGTTTTCACCGCTGACTTATCAACCCGCCTACGGACCCTTTAAACCCAATAAATCCGGATAACGCTCGCATCCTCCGTATTACCGCGGCTGCTGGCACGGAGTTAGCC
+
CCCCCGGGGGGGGGGGGGGGGGGGGGGGGGGGGGGGGGGGGGGGGGGGGGGGGGGGGGGGGGGGGGGGGGGGGGGGGGGGGFGGGGGGGGGGGGGGGGGGGGGGGGGGGGGGGGGGGGGGGGGGGGGGGGGGGGDGGGGGGGGGGCGGGGGGGGGFGGGGGGGGGGGGGGGGGGG?DGFGGGGGGGGGGGGGGGGGGGGGFFFFEFFFDFFEFFFFDFEBFFFFFF92>@@DDFFFFEFFFFFFACFFF>>@FFFF?FDFF9>FFFFFFFF:<?FFF?0>>>FFF???B:?F>67<:AFF:
@M04999:289:000000000-L3R54:1:1101:15149:11152 2:N:0:402
ATGTAGACTACCGGGGTATCTAATCCTGTTCGCTACCCACGCTTTCGAGCCTCAGCGTCAGTTACTAGCCAGTCAGCCGCCTTCGCCACTGATGTTCTTCCATATATCTACGCATTTCACCGCTACACATGGAGTTCCACTGACCTCTCTAGCACTCAAGTCTTACAGTTTCTGATGCACGTCCATAGTTGAGCTATGACCTTTCACATCAGACTTATTAGACCGCCTGCGCTCCCTTTACGCCCAATAATTCCGGACAACGCTCGCCACCTACGTATTACCGCGGCTGCTGGCACGTAGT
+
CCCCCGGGGGGGGGGGGGGGGGGGGGGGGGGGGGGGGGGGGGGGGGGGGGGGGGGGGGGGGGGGGGFGGGGGGGGGGGGGGGGGGGGGGGGGGGGGGGGGGGGFGGGGGGGGGGGGGGGGGGGGGGGGGGGGFGGGGGGGGGGGGGGGGGGGGGGGGGGGGFG:FGFGGGFGGGGGFGFGGGGGGGG@EGGDGGGGGGGGFFFFFFFFFFFFFFFFEFFFFEFFFAFFFF@FFFFFFFFFFFFBFD6@;<<EF?E@?FF;D9>6?FFB60<:7??<2<?DBA(19--396>F(27>12424
@M04999:289:000000000-L3R54:1:1101:13577:11186 2:N:0:402
GACTACCAGGGTATCTAATCCTGTTTGCTCCCCACGCTTTCGCATCTCAGCGTCAGTATCCGTCCAGAAGGCCGCCTTCGCCACCGGTATTCCTCCACATCTCTACGCATTTCACCGCTACACGTGGAATTCTACCTTCCTCTACAATACTCCAGATAACCAGTTTTAAGTGCAATTCCCAGGTTGAGCCCGGGGCTTTCACACCTAACTTAATTATCCGCCTACATGCCCTTTACGCCCAGTCATTCCGATTAACGCTCGCACCCTCCGTATTACCGCGGCTGCTGGCACGGAGTTAGCC
+
CCCCCGGGGGGGGGGGGGGGGFFGGGGGGGGGGGGGGGGGGGGGGGGGGGGGGGGGGGGGGGGGGGGGGGGGFGGGGGGGGGGGGGGGGGGGGGGGGGGGGGGGGGGGGGGGGGGGCFGGGGGGGGGGGGGGGGGGGGGGGGGGGGGGGGGGFGGGGGGGEGGFGGGGDAGFGGGGFGFGGGFGG6CCDFFCEGGGGGGGFFFF4*AFFFFFFFFFFFFFF=@FDBFCEBDFFFFFDD>DDF@E<3<7CE:;<DFFFFF?>BFFFFF??F?<BFAAA0996999:?>06(,3349<?FAA:
@M04999:289:000000000-L3R54:1:1101:18908:11232 2:N:0:402
AGATCGACTACCCGGGTATCTAATCCTGTTTGCTCCCCACGCTTTCGCATCTCAGCGTCAGTATCCGTCCAGAAGGCCGCCTTCGCCACCGGTATTCCTCCACATCTCTACGCATTTCACCGCTACACGTGGGATTCTACCTTCCTCTACAATACTCCAGATAACCAGTTTTAAGTGCAATTCCCAGGTTGAGCCCGGGGCTTTCACACCTAACTTAATTATCCGCCTACATGCCCTTTACGCCCAGTCATTCCGATTAACGCTCGCACCCTCCGTATCACCGCGGCTGCTGGCACGGAGT
+
CCCCCGGGGGGGGGGGGGGGGGGGGGGGGGGGGGGGGGGGGGGGGGGGGGGGGGGGGGGGGGGGGGGGGGGGGGGGGGGGGGGGGGGGGGGGG7FGGGGGGGGGGGGGGGGGGGGGGGFGGGGGGGGGGGG7FFGGGGGGGGGGGGGGGGGGGGGGGGGGFGDGGGGGFGGGFGGGFGFGFFGGGGGGGFGGGGGGGGGGFFFFFFFFFFFFFFFFFFFCFFFF?DFDFFFFFF@FFF88C;?29?@FFFAAFFFFFBFF4?FF?9>>FFFBFFBF6?(4<1<F;>BFFFFF08:D<>094
@M04999:289:000000000-L3R54:1:1101:9681:11238 2:N:0:402
GACTACACGGGTATCTAATCCTGTTTGCTCCCCACGCTTTCGCATCTCAGCGTCAGTATCTGTCCAGAAGGCCGCCTTCGCCACCGGTATTCCTCCACATCTCTACGCATTTCACCGCTACACGTGGAATTCTACCTTCCTCTACAATACTCTAGTTAACCAGTTTTAAGTGCAATTCCTAGGTTGAGCCCAGGGCTTTCACACCTAACTTAATTATCCGCCTACATGCCCTTTACGCCCAGTCATTCCGATTAACGCTCGCACCCTCCGTATTACCGCGGCTGCTGGCACGGATTTAGCC
+
CCCCCGGGGGGGGGGGGGGGGGGGGGGGGGGGGGGDGGGGGGGGGGGGGGGGGGGGGGGGGGGGGGGGGGGGGGGGGGGGGGGGGGGGGGGGGGGGGGGGGGGGGFGGGGGGGGGGGGGGGGGGGGEEGGGGGGGGGGGGGGGGGGGGGGGGGFGGGGGGGGGGGGGGGGGGGGGGFFFGGGFGGGGGGGGGGGGGGCDCFFFFFFFFFFEFEFFFFFFFFFFFFEFFFFFFFFFFFFFFFFFFFFFFF;<;1<EF1(3446;>9:??FFFFFB<AF6>>1>>1:>?(81<?>B((3<>B:
@M04999:289:000000000-L3R54:1:1101:4592:11250 2:N:0:402
AGACTACTGGGGTATCTAATCCTGTTTGCTCCCCACGCTTTCGCATCTCAGCGTCAGTATCTGTCCAGAAGGCCGCCTTCGCCACCGGTATTCCTCCACATCTCTACGCATTTCACCGCTACACGTGGAATTCTACCTTCCTCTACAATACTCCAGATAACCAGTTTTAAGTGCAATTCCCAGGTTGAGCCCGGGGCTTTCACACCTAACTTAATTATCCGCCTACATGCCCTTTACGCCCAGTCATTCCGATTAACGCTCGCACCCTCCGTATTACCGCGGCTGCTGGCACGTAGTTAGC
+
CCCCCGGGGGGGGGGGGGGGGGGGGGGGGGGGGGGGGGGGGGGGGEGGGGGGGGGGGGGGGGGGGGGGGGGGGGEGGGGGGGGEGGGGGGGGGGGGGGGGGGGGGGGGGGGGGGGGGGGGGGGGGGGGGGGGGGGGGFGGGFGGGGGGGGGGGGGGGGGGGGGGEFFGGGCFGFGGFGFG?CDFFFFGGGGGGGGGGGGGFFFFF>AFFFFFFFFFCFF?)>@@DBEEFFFBFFFFFFFEF?;3=<EEFFE0@FFC3?FFF99FF;<<BB>:677><.49(499;?7):0(5?(2:?9<<<
@M04999:289:000000000-L3R54:1:1101:21281:11306 2:N:0:402
TGACTACAAGGGTATCTAATCCTGTTCGCTCCCCACGCTTTCGTCCATCAGCGTCAATCGGTATTTAGTAACCTGCCTTCGCAATCGGGGTTCTGTGTAATATCTATGCATTTCACCGCTACACTACACATTCCAGCTACTTCAATACTATTCAAGATTAACAGTATCAACGGCAGTTCTACAGTTAAGCTGCAGGTTTTCACCGCTGACTTATCAACCCGCCTACGGACCCTTTAAACCCAATAAATCCGGATAACGCTCGCATCCTCCGTATTACCGCGGCTGCTGGCACGGAGTTAGC
+
CCCCCGGGGGGGGGGGGGGGGGGGGGGGGGGGGGGGGGGGGGGGGGGGGGGGGGGGEGGGGGGGGGGGGGGGGGGGGGGGGGGGGGGGGGGGGGGGGGGGGGGGGGGGGGGGGGGGGGGGGGGGGGGGGGGGGGGGGGGGGGGGGGGGGGGGGGGGGGGGGGGGGGGGGGGGGGGGFGFGGGGGGGGGGGGGGGGGGGGGFFFFFFFFFFFFFFFFFFFDEAAAFFDFFFFFFFFFFFFFFFFDE<FFFFFF?DD9EDFFFFFBFFFFFBFB:?F<DAB6>>>FFFFB?F?DF9>6?BAA4
@M04999:289:000000000-L3R54:1:1101:15664:11318 2:N:0:402
TGACTACCAGGGTATCTAATCCTGTTCGCTCCCCACGCTTTCGTCCATCAGCGTCAATCGGTATTTAGTAACCTGCCTTCGCAATCGGGGTTCTGTGTAGTATCTATGCATTTCACCGCTACACTACACATTCCAGCTACTTCAATACTATTCAAGATTAACAGTATCAACGGCAGTTCTACAGTTAAGCTGCAGGTTTTCACCGCTGACTTATCAACCCGCCTACGGACCCTTTAAACCCAATAAATCCGGATAACGCTCGCATCCTCCGTATTACCGCGGCTGCTGGCACGGAGTTAGC
+
CCCCCGGGGGGGGGGGGGGGGGGGGGGGGGGGGGGGGGGGGGGGGGGGGGGGGGGGGGGGGGGGGGGGGGGGGGGGGGGGGGGEGGGGGGGGGGGGGGGGGGGGGGGGGGGGGGGGGGGGGGGGGGGGGGGGGGGGGGGGGGGGGGGGGGGGGGGGGGGDGGGGGGGGGGGGGGGGFGFGGGGGGGGGGGGGGGGGDGGGFFFFFFFFAFFFFFFFFFFFFFFFFFDFF>BFDFFFFFFFFFFFE<>EE@FFFFFAFD>DFBBFFF??FF>:<BFFF<FF>>BFFFF?FF7?B31>BFF<5
@M04999:289:000000000-L3R54:1:1101:11394:11338 2:N:0:402
GTGGACTACTGGGGTATCTAATCCTGTTTGCTCCCCACGCTTTCGCATCTCAGCGTCAGTATCTGTCCAGAAGGCCGCCTTCGCCACCGGTATTCCTCCACATCTCTACGCATTTCACCGCTACACGTGGAATTCTACCTTCCTCTACAATACTCCAGATAACCAGTTTTAAGTGCAATTCCCAGGTTGAGCCCGGGGCTTTCACACCTAACTTAATTATCCGCCTACATGCCCTTTACGCCCAGTCATTCCGATTAACGCTCGCACCCTCCGTATTACCGCGGCTGCTGGCACGGAGTGT
+
CCCCCGGGGGGGGGGGGGGGGGGGGGGGGGGGGGGGGGGGGGGGGGGGGGGGGGGGGGGGGGGGGGGGGGGGGGGGGGEGGGGGGGGGGGGEGGFGGGGGGGFGFFGFGGGGGGFGGGGGGGGGGGGGGGGGGGGGFGGGFGGGGGGGGGGCFGGGGGFGFGGGGGGGGGGGGGGGFGFGGGGGGFGGGGGGGGDGGGGGFFFFFFFFFF9BFFAFFFFCFE?FFF>BEFEFFFFFFFFEF@@D6;@EFFFFEDFFFECDFFFBFFBFF?F?FF::?2A<6;>>B>BFF>B<0309028.-
@M04999:289:000000000-L3R54:1:1101:6169:11346 2:N:0:402
GACTACAGGGGTATCTAATCCTGTTTGCTCCCCACGCTTTCGCATCTCAGCGTCAGTATCTGTCCAGAAGGCCGCCTTCGCCACCGGTATTCCTCCACATCTCTACGCATTTCACCGCTACACGTGGAATTCTACCTTCCTCTACAATACTCCAGATAACCAGTTTTAAGTGCAATTCCCAGGTTGAGCCCGGGGCTTTCACACCTAACTTAATTATCCGCCTACATGCCCTTTACGCCCAGTCATTCCGATTAACGCTCGCACCCTCCGTATTACCGCGGCTGCTGGCACGGAGTTAGCC
+
CCCCCGFEGGGGGGGGGGGGGGGGGGGGGGGGGGGGGGGGGGGGGGGGGGGGGGGGGFGGGGGGGGFDGGGGGGGGGGGGGGGGGGGGGGGGGGGGGGGGGGGGGGGGGDEGGGGGDGGGGGGGGGGGGGGGGGGGEFDGGGGGGGGGGGFFFGFGGA=DGGGGFGGGGGGDGGGGFFDGGGFGFGFGGGGGGGEDDDFGFFFFFFFFFFFEFFFFEFC=AD@DFFFF3BB==@39?F9DD@;<ECCEFF?@??9;<B?3>>>9B?BFF>6(3:A9<:B129;BF::??74?0(,47>697
@M04999:289:000000000-L3R54:1:1101:2105:11355 2:N:0:402
TGGTGACTACCGGGGTATCTAATCCTGTTTGCTCCCCACGCTTTCGCATCTCAGCGTCAGTATCTGTCCAGAAGGCCGCCTTCGCCACCGGTATTCCTCCACATCTCTACGCATTTCACCGCTACACGTGGAATTCTACCTTCCTCTACAATACTCCAGATAACCAGTTTTAAGTGCAATTCCCAGGTTGAGCCCGGGGCTTTCACACCTAGCTTAATTATCCGCCTACATGCCCTTTACGCCCAGTCATTCCGATTAACGCTCGCACCCTCCGTATTACCGCGGCTGCTGGCCCGGAGTT
+
CCCCCGGGGGGGGGGGGGGGGGGGGGGGGGGGGGGGGGGGGGGGGGGGGGGGGGGGGGGGGGGGGGGGGGGGGGGGGGGGGGGGGGFGFGGGGGGGGGGGGGGGGGGGGGGGGGGGGGGGGGGGGGGGGGGGGGGGGGGGGGGGGGGGGGGGGGGGGGGGGGGGGGGGGGGGFFGGFGFGCFGFFGFGGGGGGGGGGGGGFFFBCFFF9@@:@FFFEFA?FE?2@DFF@;EFFFFFFFEFD@FFFFEEFCEC?4;B?04>(7<:>>FB;?BB(6?6?:2<<19>>166?:222(394901.
@M04999:289:000000000-L3R54:1:1101:7317:11365 2:N:0:402
TTGACTACACGGGTATCTAATCCTGTTTGCTCCCCACGCTTTCGCATCTCAGCGTCAGTATCTGTCCAGAAGGCCGCCTTCGCCACCGGTATTCCTCCACATCTCTACGCATTTCACCGCTACACGTGGAATTCTACCTTCCTCTACAATACTCCAGATAACCAGTTTTAAGTGCAATTCCCAGGTTGAGCCCGGGGCTTTCACACCTAACTTAATTATCCGCCTACATGCCCTTTACGCCCAGTCATTCCGATTAACGCTCGCACCCTCCGTATTACCGCGGCTGCTGGCACGGAGTT
+
CCCCCGGGGGGGGGGGGGGGGGGGGGGGGGGGGGGGGGGGGGGGGGGGGGGGGGGGGGGGGGGGGGGGGGGGGGGGGGGGGGGGGGGGGGGGGGGGGGGGGGGGGGGGGGGGGGGGGGGGGGGGGGGGGGGGGGGGGGGGGGGGGGGGGGGGGGGGGGGGGGGGGGGGGGGDGFGGFGFGGGGGGGGGGGGGGGGGGGGGFFFFFFFFFFFFFFFFCFFFFFFFFFFFFEE@FFFFCE?FFFF@@EFEFFFE?FDDFF:FB<B>699?B??B??<?AFF?B009B>?:34?13(((,-2
@M04999:289:000000000-L3R54:1:1101:3112:11417 2:N:0:402
CGACTACCAGGGTACCTAATCCTGTTTGCTACCCACGCTTTCGAGCATGAACGTCAGTGTTATCCCAGGAGGCTGCCTTCGCCATCGGTATTCCTCCACATCTCTACGCATTTCACTGCTACACGTGGAATTCTACCGCCCTCTGACACACTCTAGTTTGACAGTTTCAAATGCACGTCCCAAGTGGAGCTCGGGGATTTCACATCTGACTTATCTAACCGTCTGCGCTCGCTTTACGCCAAGTAATTCCGATTAACGCTCGCACCCTACGTATTACCGCGGCTGCTGGCACGTAGTTAAC
+
CCCCCCF8FF@FFGC<EFDF9E9EFF,FFG<EEFGGGC:F<FFFEEGF9,AFE,CCCC@<E@,C<FFFF7FCC@FEGGGGGGGGE8::@<=A,CFGFC,EF<A?FFGDGGC:,CDFDFGG;EEFEFFGG<,9CD;D9+4@ECGCCDA9E@C=F=FF>=AFFD=E6?,@:EFCDFGFFGD6@FGGG,DEC83@A8ED597>FFAF69+BCE5*>EF+;@+:D=5B=4(5>95>=BF=704>(3176)7.6C;@<(,94308?601(4((.424)63><6?6-(((42232602?0(43))).
@M04999:289:000000000-L3R54:1:1101:7784:11472 2:N:0:402
GACGACTACTAGGGTATCTAATCCTGTTCGCTCCCCACGCTTTCGTCCATCAGCGTCAATCGGTATTTAGTAACCTGCCTTCGCAATCGGGGTTCTGTGTAATATCTATGCATTTCACCGCTACACTACACATTCCAGCTACTTCAATACTATTCAAGATTAACAGTATCAACGGCAGTTCTACAGTTAAGCTGCAGGTTTTCACCGCTGACTTATCAACCCGCCTACGGACCCTTTAAACCCAATAAATCCGGATAACGCTCGCATCCTCCGTATTACCGCGGCTGCTGGCACGGAGTT
+
CCCCCGGGGGGGGGGGGGGGGGGGGGGGGGGGGGGGGGGGGGGGGGGGGGGGGGGGGGGGGGGGGGGGGGGGGGGGGGGGGGGGGGGGGGGGGGGGGGGGGGGGGGGGGGGGGGGGGGGGGGGGGGGGGGGGGGGGGGGGGGGGGGGGGGGGGGGGGGGGGGGGGGGGGGGGGGDGFGFGGGGGGGGGGGGGGGGGGGGGFFFFFFFFFFFFFFFFFFFFFFFFFFDFFFFFB?BDFFFFED@@@@=<CEFEFF6?FFFF@D:BFFFFF?A0>FFFFADFBFF>B>>BF:BFFB?949?:
@M04999:289:000000000-L3R54:1:1101:23079:11476 2:N:0:402
GGGACTACTAGGGTATCTAATCCTGTTTGCTCCCCACGCTTTCGCATCTCAGCGTCAGTATCTGTCCAGAAGGCCGCCTTCGCCACCGGTATTCCTCCACATCTCTACGCATTTCACCGCTACACGTGGAATTCTACCTTCCTCTACAATACTCCAGATAACCAGTTTTAAGTGCAATTCCCAGGTTGAGCCCGGGGCTTTCACACCTAACTTAATTATCCGCCTACATGCTCTTTACGCCCAGTCATTCCGATTAACGCTCGCACCCTTCGTATTACCGCGGCTGCTGGCACGGAGTTAC
+
CCCCCGGGFCFGFGGGGGGGGFGGGGGGFGGGGGGGGGGGGGGGG,CFFFGGGGGDEGFGFCGFFGGGGGGGGGGGDCGGGGGGGGGGGGEFGGGGGEGGGGGGGGGGGGGGGGGGGGEDEGGGGGGFG>FGGDGGGGFDEGFFCFDDGGGGGG@,>FF8EGGFGDAFGGGGGGGFFGFGGGG8DGGGGGGGGGGC5DCGFF>FFAA4=;BECFFFEFFFFDFFD?DBFF=*9?357EDF@1(,4;A<?3<@?6@0?96;D<>BF>B:1(.3:(2:4.):611>F>?F::?(,(44-8:A)
@M04999:289:000000000-L3R54:1:1101:4862:11520 2:N:0:402
TTCAGGACTACCAGGGTATCTAATCCTGTTCGCTACCCATGCTTTCGAGCCTCAGCGTCAGTAACAGACCAGAGAGCCGTCTTCGCCACTGGTGTTCTTCCATATATCTACGCATTTCACCGCTACACATGGAGTTCCACTCTCCTCTTCTGCACTCAAGTCTCTCAGTTTCCGATGCTCTTCCTCAGTTAAGCTGAGGGCTTTCACATTCAGACTTAAAAGACCGCCTGCGCTCCCTTTACGCCCAATAAATCCGGACAACGCTTGCCACCTACGTATTACCGCGGCTGCTGGCACGT
+
CCCCCGGGGGGGGGGGGGGGGGGGGGGGGGGGGGGGGGGGGGGGGGGGGGGGGGGGGGGGGGGGGGGGGGGGGGGGGGGGGGGGGGGGGGGGGGGGGGGGGGGGGGGGGGGGGGGGGGGGGGGGGGGGGGGGGGGGGGGGGGGGGGGGGGGGGGGGGGGGGGGGGGGGGGGGGGDGFGFGGGGGGGGGGGGGGGGGFGGGFFFFFFFFFFFFFFFFFFFFFFFFFFFFDFFFFBFFF(;FFFFFFFFFDEE<35@@FF9;@;;>D?BBFF7:BBFF??AFFFF6904>>FFFF::(51:
@M04999:289:000000000-L3R54:1:1101:29141:11526 2:N:0:402
AGCGACTACTCGGGTATCTAATCCTGTTTGCTACCCACGCTTTCGAGCATGAACGTCAGTGTTATCCCAGGAGGCTGCCTTCGCCATCGGTATTCCTCCACATCTCTACGCATTTCACTGCTACACGTGGAATTCTACCCCCCTCTGACACACTCTAGTTAGACAGTTTCAAATGCACGTCCCAAGTTGAGCTCGGGGATTTCACATCTGACTTATCTAACCGTCTGCGCTCGCTTTACGCCCAGTAATTCCGATTAACGCTCGCACCCTCCGTATTACCGCGTCTGCTGGCACGTAGGTT
+
CCCCCGDGGGGGGGGGGGGGGFGGGGGGGFGGGGGGGGGGGEGGGGGGGGGGGGGGFGGGGGGGGGGGGGGGG7EFGGGFFGGGGEGGDGGGFFGGGGEGGGGGGGGGGGGGGGGGGGGFGGGGCFGGGGEFGGGGGGGGGGGGGCEGAFGFGFFGGEFFGFGGGGGFFGGGFGGGFFFGGGGGGFGGGFFFFGEGDGDDFFFAEFF4;EEEEF>9C>FEFFBDDFFF=25=@0?F2CEAFFF@DFFFEFFFFFFFFFA,,-404296<:(-,4<?B>9<BFF0(,-<9:?6?8-24((6)
@M04999:289:000000000-L3R54:1:1101:9447:11549 2:N:0:402
TGACGACTACCGGGGTATCTAATCCTGTTTGCTCCCCACGCTTTCGCATCTCAGCGTCAGTATCTGTCCAGAAGGCCGCCTTCGCCACCGGTATTCCTCCACATCTCTACGCATTTCACCGCTACACGTGGAATTCTACCTTCCTCTACAATACTCCAGATAACCAGTTTTAAGTGCAATTCCCAGGTTGAGCCCGGGGCTTTCACACCTAACTTAATTATCCGCCTACATGCCCTTTACGCCCAGTCATTCCGATTAACGCTCGCACCCTCCGTATTACCGCGGCTGCTGGCACGGAGTT
+
CCCCCGGGGFFGGGGGGGGGGGGGGGGGGGGGGGGGGGGGGGGGGGGGGGFGGGGGGGGGGGGGGGGGGGGGGFGGGGGGGGGGGGGGGGGGGGGGGGGGGGGCFGGGGGFGGGGCGGGGGGGGGGGGGGGGGGGGGEFFGGGGGGGGFGGGFGFFFDDA9FGGEDDGGGGG?FGGFFAFGFGGGFCDGFEGGFGGGDDGDFFFFFFFD25@BFFFEFFEFFE0@FF?D@CEFFFF@;3A289030.79>FFA?BBFF<A(04609B>F:::808?BF4<)(410060478B((56(((-.
@M04999:289:000000000-L3R54:1:1101:5763:11551 2:N:0:402
GATGACTACTGGGGTATCTAATCCTGTTTGCTCCCCACGCTTTCGCATCTCAGCGTCAGTATCTGTCCAGAAGGCCGCCTTCGCCACCGGTATTCCTCCACATCTCTACGCATTTCACCGCTACACGTGGAATTCTACCTTCCTCTACAATACTCCAGATAACCAGTTTTAAGTGCAATTCCCAGGTTTAGCCCGGGGCTTTCACACCTAACCTAATTATCCGCCTACATGCCCTTTACGCCCAGTCATTCCGATTAACGCTCGCACCCTCCGTATTACCGCGGCGGCTTGCCCCGAGTTT
+
CCCCCGGFGGFGGGGGGGGDFGGGGGFFGGGCFFGGGGGCGGGGGGEEGGGGGGGGGGGGCFGGGGCFFDGGGFFGGGGGGGGGGGGF@GGGGGGGGGGDFFGGFGGGGGGGGGGGFGCEECGEFGGFG7F@FFGGGGGEGGGDGGGGGFGGGFGG8DFG9FGGDGAEGGGFAFFGFCFGGGGGGFCA,AFGGGGDDC>DA>FFFAFEBFEFBFFFECCCC*8B2>@:>E53>BEDFCE:<:91(6=<EFFF3;;?6?C;@:6>FFFFFF<?B43:?<D<69(-(((-4(-(()(-,(4:)
@M04999:289:000000000-L3R54:1:1101:22650:11559 2:N:0:402
GACTACTAGGGTATCTAATCCTGTTTGCTCCCCACGCTTTCGCATCTCAGCGTCAGTATCTGTCCAGAAGGCCGCCTTCGCCACCGGTATTCCTCCACATCTCTACGCATTTCACCGCTACACGTGGAATTCTACCTTCCTCTACAATACTCCAGATAACCAGTTTTAAGTGCAATTCCCAGGTTGAGCCCGGGGCTTTCACACCTAACTTAATTATCCTCCTACATGCCCTTTACGCCCAGTCATTCCGATTAACGCTCGCACCCTCCGTATTACCGCGGCTGCTGTCACGGCGTTAGCC
+
CCCCCGGGGGGGGGGGGGGGGGGGGGGGGGGGGGGGGGGEFCGGEGGGGGGGGGGGGFGGGFGGGGGFGGGGGGGGGGGFFFGGGGGCCFGGGGGGGGGFFGFGGFGGGGEGFFGFCEGGGGGGCFC:EDGCFGGGGFGGGGGGGGFGGGGGGFF9EEGGGGFF>DGGGGFEFGGGBF<8?8DFGGGGFFFGGG*7>C>FFFAFFFFFDEFFFFFFEFF*;>BB=E?7@3>>DF*9(81AD(/=ACE3?E0;DFF<@(//:B016?(42;,4104<6,49(4(2:>2).)64(((-4::A:
@M04999:289:000000000-L3R54:1:1101:23840:11574 2:N:0:402
TTAGACTACTCGGGTATCTAATCCTGTTCGCTCCCCACGCTTTCGTCCATCAGCGTCAATCGGTATTTAGTAACCTGCCTTCGCAATCGGGGTTCTGTGTAATATCTATGCATTTCACCGCTACACTACACATTCCAGCTACTTCAATACTATTCAAGATTAACAGTATCGACGGCAGTTCTACAGTTAAGCTGCAGGTTTTCACCGCTGACTTATCAACCCGCCTACGGACCCTTTAAACCCAATAAATCCGGATAACGCTCGCATCCTCCGTATTACCGCGGCTGCTGGCACGGAGTT
+
CCCCCGGGGGGGGGGGGGGGGGGGGGGGGGGGGGGGGGGGGGGGGGGGGGGGGGGGGGGGGGGGGGGGGGGGGGGGGGGGGGGGGGGGGGGGGGGGGGGGGGGFFGGGGGGGGGGGGGGGGGGGGGGGGGGGGGGGGGGGGGGGGGGGGGGGGGGGGGGGG8FGGGGGGGGGGDGGFGFGGGGGGGGGGDGGGGGGG5CFFFFFFFFFFFFFFFFFEFFFADFFFFFFF?FFFFFFF<EFFF@FFFFFFFFF0(8<FEFFBF<>FFFFFFF:>BFFFAF>?>6>F>FFFDFFFB?>6>FF
@M04999:289:000000000-L3R54:1:1101:2346:11604 2:N:0:402
GGACTACAGGGGTATCTAATCCTGTTTGCTCCCCACGCTTTCGCATCTCAGCGTCAGTATCTGTCCAGAAGGCCGCCTTCGCCACCGGTATTCCTCCACATCTCTACGCATTTCACCGCTACACGTGGAATTCTACCTTCCTCTACAATACTCCAGATAACCAGTTTTAAGTGCAGTTCCCAGGTTGAGCCCGGGGCTTTCACACCTAACTTAATTATCCGCCTACATGCCCTTTACGCCCAGTCATTCCGATTAACGCTCGCACCCTCCGTATTACCGCGGCTGCTGGCACGGAGTTAGC
+
CCCCCFGGGGGGGGGGGGGGGGGGGGGGGGGGGGGGGGGGGGDGGGGGGGGGGGGGEGGDFGGGFGGGGGGGGGGGCFGGGGGGGGGGGFGGGGGGGFDEGFGFGGGGGGGGGGGGGGGECEGGGC:FCCGGGGGGFGGGGGGGGFEGCGGGGGGGGGGGGGGGDFCEGDDFFAEGFFFGGGGCGEFGCFFGG6*;CCGG4AFAFFFFFFFEEFFFEFFEDF?@9B:48@FFEFEFEF0B9@0=EFF3?E;?0;;;91(((369>F?BFF04<?06A4:090(,(382:6(5((-(-(6<2
@M04999:289:000000000-L3R54:1:1101:5918:11615 2:N:0:402
GGGGACTACTGGGGTATCTAATCCTGTTCGCTCCCCACGCTTTCGTCCATCAGCGTCAATCGGTATTTAGTAACCTGCCTTCGCAATCGGGGTTCTGTGTAATATCTATGCATTTCACCGCTACACTACACATGCCAGCTACTTCAATACTATTCAAGATTACCAGTATCAACGGCAGTTCTACAGTTAAGCTGCAGGTTTTCACCGCTGACTTATCAACCCGCCTACGGACCCTTTAAACCCAATAAATCCGGATAACGCTCGCATCCTCAACATTACCGCGGCTGCTGGCACGGAGTTT
+
CCCCCGGGGGGGGGGGGGGGGGGGGGGGGGGEG@CEGGGGGGGGGGGGGGGFFGGGGGGGG7FFCGGGGGGFGGGGGGGFGGGGCCEFGEGGBFFF9@AEFFFFGGF<FFGGGGGGGGGGGGGGGGGGAA,4,,999>DGGGDFGGGFD?FCF,=4@D8?FGDFGGGDGGGGGGD>DD*DDGGGGGGGGFFGGGDCCD++=FFFF9BDFBFD=BFFFAA=>AAAFF2@9(52>@13;<CF;;?00:EACCEEFF;02A<(6::;>;?>:)..)(.,-).--(3(42(4:)2??F?049::)
@M04999:289:000000000-L3R54:1:1101:8562:11623 2:N:0:402
GACTACCCGGGTATCTAATCCTGTTCGCTACCCATGCTTTCGAACCTCAGCGTCAGTTACAGACCAGAGAGCCGCCTTCGCCACTGGTGTTCTTCCATATATCTACGCATTCCACCGCTACACATGGAGTTCCACTCTCCTCTTCTGCACTCAAGAAAAACAGTTTCAGCTGCACTTCCCCGGTTAAGCCGAGGGCTTTCACAGCTGACTTGTTCTCCCGCCTGCGTTCGCTTTACGCCCAATAAATCCGGACAACGCTTGCCACCTACGTATTACCGCGGCTGCTGGCACGTAGTTAGCC
+
CCCCCGGGGGGGGGGGGGGGGGGGGGGGGGGGGGGGGGGGGGGGGGGGGGGGGGGGGGGGGGGGGGGGGGGGGGGGGGGGGGGGGGGGGGGGGGGGGGGGGGGGGGGGGGGGGGGGGGGGGGGGGGGGGGGGGGGGGGGGGGGGGGGGGGGGG?GGGGGGGGGGGGGGGGGGGGGGFGFGGGGGGGGGGGGGGGGGFGGGFFFFFFFFDFFEEFFFFFFFFFFFFFFFFFFDFDFFFFFFFFFF3<?EFF>BFFFFFFFFFFFFFFFFFFFFFFFFFFF9>BBFFFB7:??:?BF:A2)64
@M04999:289:000000000-L3R54:1:1101:19366:11627 2:N:0:402
CAACGGACTACCGGGGTATCTAATCCTGTTTGCTCCCCACGCTTTCGCATCTCAGCGTCAGTATCTGTCCAGAAGGCCGCCTTCGCCACCGGTATTCCTCCACATCTCTACGCATTTCACCGCTACACGTGGAATTCTACCTTCCTCTACAATACTCCAGATAACCAGTTTTAAGTGCAGTTCCCAGGTTGAGCCCGGGGCTTTCACACCTAACTTAATTATCCGCCTACATGCCCTTTACGCCCAGTCATTCCGATTAACGCTCGCACCCTCCGTATTACCGCGGCTGCTGGCACGGAGT
+
CCCCCGGGGGGGGGGGGGGGGGGGGGGGGGGGGGGGGGGGGGGGGGGGGGGGGGGGGGGGGGGGGGGGGGGGGGGGGGGGGGGGGGGGGGGGGGGGGGGGGGGGGGGGGGGGGGGGGGGGGGGGGGGGGGGGGGGGGGGGGGGGGGGGGGGGGGGGGGGGGGGGGGGGGEGGGGGGFGFGGGGGGGGFGGGFCGGGGGGGFFFFFFFFFFFFFFFFFFFFFFF3?DFF@FFFFFE@FFFFFFFFF<;;@FA<DFFB:<:24:>?BFF6;B61139?FF>FFFFFF>61,:?BF0(53>99-
@M04999:289:000000000-L3R54:1:1101:25053:11635 2:N:0:402
GACTACTGGGGTATCTAATCCTGTTCGCTCCCCACGCTTTCGTCCATCAGCGTCAATCGGTATTTAGTAACCAGCCTTCGCAATCGGGGTTCTGTGTAATATCTATGCATTTCACCGCTACACTACACATTCCAGCTACTTCAATACTATTCAAGATTAACAGTATCAACGGCAGTTCTACAGTTAAGCTGCAGGTTTTCACCGCTGACTTATCAACCCGCCTACGGACCCTTTAAACCCAATAAATCCGGATAACGCTCGCATCCTCCGTATTACCGCGGCTGCTGGCACGGAGTTAGCC
+
CCCCCGGGGGGGGGGGGGGGGGGGGGGGGGGGGGGGGGGGGGGGGGGGGGGGGGGGGGGGGGGGGGGGGGGGGGGGGGGGGGGGGGGGGGGGGGGGGGGGGGGGGGGGGGGGGGGGGGGGGGGGGGGGGGGGGGGGGGGGGGGGGGGGGGGGGGGFGGGGGGGGGGGGGGGGGGGGFGFGGGGGGGGGGGGGGGGCGGGGFFFBDFFFFFFFFFFFFFFFFFFFFFFFFFFFFFCCEFFFF?@E3CEFF>@<?;EF@BF?>FFFBFFFF>B?B7AFFFFFFFFFFB>B????F6>BFAFF>
@M04999:289:000000000-L3R54:1:1101:3416:11679 2:N:0:402
CTCGACTACACGGGTATCTAATCCTGTTTGCTCCCCACGCTTTCGCATCTCAGCGTCAGTATCTGTCCAGAAGGCCGCCTTCGCCACCGGTATTCCTCCACATCTCTACGCATTTCACCGCTACACGTGGAATTCTACCTTCCTCTACAATACTCCAGATAACCAGTTTTAAGTGCAATTCCCAGGTTGAGCCCGGGGCTTTCACACCTAACTTAATTATCCGCCTACATGCCCTTTACGCCCAGTCATTCCGATTAACGCTCGCACCCTCCGTATTACCGCGGCTGCTGGCACGGAGTT
+
CCCCCGGGGGGGGGGGGGGGGGGGGGGGGGGGGGGGGGGGGGGGGGGGGGGGGGGGGGGGGGGGGGGGGGGGGGGGGGGGGGGGGGGGGGGGGFGGGGGGGGGGGGGGGGGGGGGGFGGGGGGGGGGGGGGGGGGGGGGGGGGGGFGGGFGGGGGGDFFGGGGGGGGGFFFGGGGGFGFGGGCGGGGGGGGFGGGGCGGDFFFFFFFFDF9=C8BCEFCEFC?BFFFD;;?EED@@E9<EFFFF;3;)97CE@D11249?(,3((,9;0(4<;-.(2)5)-2(2(4(:3)2<0)8>02<B
@M04999:289:000000000-L3R54:1:1101:28541:11686 2:N:0:402
GGACTACTCGGGTATCTAATCCTGTTCGCTCCCCACGCTTTCGTCCATCAGCGTCAATCGGTATTTAGTAACCTGCCTTCGCAATCGGGGTTCTGTGTAATATCTATGCATTTCACCGCTACACTACACATTCCAGCTACTTCAATACTATTCAAGATTAACAGTATCAACGGCAGTTCTACAGTTAAGCTGCAGGTTTTCACCGCTGACTTATCAACCCGCCTACGGACCCTTTAAACCCAATAAATCCGGATAACGCTCGCATCCTCCGTATTACCGCGGCTGCTGGCACGGAGTTCGC
+
CCCCCGGFGGGGGGGGGGGGGGGGGGGGGGGGGGGGGGGGGGGGGGGGGGGGGGGGGGGGGGGGGFGGGGGGGGGGGGGGGGGGGGGGGGGGGGGGGGDFGFGGGGGGGGGGGGGGGGGGGGGGGGGGGGGGGGGGGGGGFGGGGGGGGGGGGGGGGGGGGGGGGGGGGGGG>EGGFGFGGGGGGGGGGGGGGGGGGGFGFFFFFFFB5=BEFFFFFFFD?AFFFFFDFFFFFFFFFEFFFFFFFF<CEF>@@FF<EFB@DBFFFFFDAB1:<:?FFBFF>>>>B??FFF??F9>((.)44
@M04999:289:000000000-L3R54:1:1101:13004:11733 2:N:0:402
GGACTACCAGGGTATCTAATCCTGTTTGCTCCCCACGCTTTCGCATCTCAGCGTCAGTATCTGTCCAGAAGGCCGCCTTCGCCACCGGTATTCCTCCACATCTCTACGCATTTCACCGCTACACGTGGAATTCTACCTTCCTCTACAATACTCCAGATAACCAGTTTTAAGTGCAGTTCCCAGGTTGAGCCCGGGGCTTTCACACCTAACTTAATTATCCGCCTACATGCCCTTTACGCCCAGTCATTCCGATTAACGCTCGCACCCTCCGTATTACCGCGGCTGCTGGCACGGAGTTAGC
+
CCCCCGGGGGGGGGGGGGGGGGGGGGGGGGGGGGGGGGGGGGGGGGGGGGGGGGGGGGGGGGGGGGGGGGGGGGGGGGGGGGGGGGGGGGGGGGGGGGGGGGGGGGGGGGGGGGGGGGGGGGGGGGGGGGGGGGGGGGGGGGGGGGGGGGGGGGGGGGGGGGGGGGGGGGGFGFGGFGFGGGGGGFCGGGGGGGGGGGGGFFFFFFFFFFFFEFFFFFFCFFF?DFFF?E;DFFEFFFFE>DF;EFFFFEFFF@FFFFFFBF>>FF<66<>B?0:AFAFF>>>B>:?F?B?B?;66?BF<2
@M04999:289:000000000-L3R54:1:1101:10979:11747 2:N:0:402
TGTGACTACAGGGGTATCTAATCCTGTTCGCTACCCATGCTTTCGAACCTCAGCGTCAGTTACAGACCAGAGAGCCGCCTTCGCCACTGGTGTTCTTCCATATATCTACGCATTCCACCGCTACACATGGAGTTCCACTCTCCTCTTCTGCACTCAAGAAAAACAGTTTCAGCTGCACTTCCCCGGTTAAGCCGAGGGCTTTCACAGCTGACTTGTTCTCCCGCCTGCGTTCGCTTTACGCCCAATAAATCCGGACAACGCTTGCCACCTACGTATTACCGCTGCTGCTGGCACGTAGTTT
+
CCCCCGGGGGGGGGGGGGGGGGGGGGGGGGGGGGGGGGGGGGGGGGGGGGGGGGGGGGGGGGGGGGGGGGGGGGGGGGEGGGGGGGGGGGGGGGGGGGGGGGGGGGGGGGGFGGGGGGGGGGGGGGEGGDGGGGGGGGGGGGGGGGGGG=FGGGGGGGGGGGGGGFGGGGGGGGGGFGFGGGGGG>EEE75EF:7DGCDGFFFFFFFFFFFDEF8FEFFFFD=@FDFFFFFF0;FFFEFDF9FF68;;C<EE>0:>9F?9>FFF?FF?:?0::B?FFFFFF>07;>B?FF?:2<(,.4:4)
@M04999:289:000000000-L3R54:1:1101:13767:11748 2:N:0:402
AGGACTACAAGGGTATCTAATCCTGTTCGCTCCCCACGCTTTCGTCCATCAGCGTCAATCGGTATTTAGTAACCTGCCTTCGCAATCGGGGTTCTGTGTAATATCTATGCATTTCACCGCTACACTACACATTCCAGCTACTTCAATACTATTCAAGATTAACAGTATCAACGGCAGTTCTACAGTTAAGCTGCAGGTTTTCACCGCTGACTTATCAACCCGCCTACGGACCCTTTAAACCCAATAAATCCGGATAACGCTCGCATCCTCCGTATTACCGCGGCTGCTGGCTCGGATTT
+
CCCCCGGGGGGGGGGGGGGGGGGGGGGGGGGGGGGGGGGGGGGGGGGGGGGGGGGGGGGGGEGGGGGGGGGGGGGGGGGGGGGGGGGGGGGGGGGGGGGGGGGGGGGGGGGGGGGGGGGGGGGGGGGGGGGGGGGGGGGGGGGGGGGGGGGGGGGGGGEGGGGGGGGGGGGGGGGGFGFGGGGGGGGGGGGGGGGGGGGGFFFFFFDFFFFFFFFFFFFFFFFFAFFFFDFFFFFFCEFFFFFFFEEEEFFFB;6?EFFF?FFFFFFFFFFB??FFFBB?>BF>1-4>>01(.990(4<
@M04999:289:000000000-L3R54:1:1101:1968:11761 2:N:0:402
CTTGACTACCGGGGTATCTAATCCTGTTTGCTCCCCACGCTTTCGCATCTCAGCGTCAGTATCTGTCCAGAAGGCCGCCTTCGCCACCGGTATTCCTCCACATCTCTACGCATTTCACCGCTACACGTGGAATTCTACCTTCCTCTACAATACTCCAGATAACCAGTTTTAAGTGCAATTCCCAGGTTGAGCCCGGGGCTTTCACACCTAACTTAATTATCCGCCTACATGCCCTTTACGCCCAGTCGTTCCGATTAACGCTCGCACCCTCCGTATTACCGCGTCTGCTGGCACGGAGTT
+
CCCCCGGGGGGGGGGGGGGGGGGGGGGGGGGGGFGGGGGGGGGGGGGGDGGGGGGGGGGGGGGGGGGGGGGGGGGGGGGGGGGGGGGGGFGGGGGGGGGGGGGFGGGGGGGGGGGGGGGGGGGGGGGGGDFGGGGGFGGGGGGGGGGGGGGGGGGGGGGGGGGGFFGGGGGGGGGGFG7FFGDA?FGFGGGGGGGGGGDGFFBFFFFB=E:BEFFFFFFFFF2=>DFFFF<;3=@DEE<E;19?FEFFFF6:??B0:4<?><<6>977?FBF98:B:<ABF99,78<AA???F2:B>>?(
@M04999:289:000000000-L3R54:1:1101:29231:11798 2:N:0:402
GACTACCGGGGTATCTAATCCTGTTTGCTCCCCACGCTTTCGCATCTCAGCGTCAGTATCTGTCCAGAAGGCCGCCTTCGCCACCGGTATTCCTCCACATCTCTACGCATTTCACCGCTACACGTGGAATTCTACCTTCCTCTACAATACTCCAGATAACCAGTTTTAAGTGCAATTCCCAGGTTGAGCCCGGGGCTTTCACACCTAACTTAATTATCCGCCTACATGCCCTTTACGCCCAGTCATTCCGATTAACGCTCGCACCCTCCGTATTACCGCGGCTCCTCGCACGGCGTTAGCC
+
6ABCCEGGGDG@@FGGGFGG<,CF6E6F@F@DFFGGGECFCCECFGAFF@DF:CCCF@CACAFF<FGG@<EFCEGF,@DFFBFGGED>FF9EAFA==FDDCFFGFFFGEECFFFGFFG@87EF:FFGFFDFFG;FD9EFGGGGGDFGG8FGGFDCGFDGF8=F9EFGA@AD=8=8AFFFGGG6CF6:887E;:*@D4CFGFFFFFF;A9CC5=AF+1B=9A=5=;..<;;@@@FFE(3,=?8.7<C3)9;((,1))4>BF2(199?02(13,3()-4(((400(,(((-(3(((3393(52
@M04999:289:000000000-L3R54:1:1101:28776:11798 2:N:0:402
TACGGACTACTGGGGTATCTAATCCTGTTCGCTACCCATGCTTTCGAACCTCAGCGTCAGTTACAGACCAGAGAGCCGCCTTCGCCACTGGTGTTCTTCCATATATCTACGCATTCCACCGCTACACATGGAGTTCCACTCTCCTCTTCTGCACTCAAGAAAAACAGTTTCAGCTGCACTTCCCCGGTTAAGCCGAGGGCTTTCACAGCTGACTTGTTCTCCCGCCTGCGTTCGCTTTACGCCCATTAAATCCGGACAACGCTTGCCACCTACGTATTACCGCGGCTGCTGGCACGTAGTT
+
CCCCCGGGGGGCFGEGGGGGGGGGFGGGFGGGGGGGGGGGGGGGFGFGGGFFFGFGGGGGGGFGGGGFGGGDGGGGFGGDGGGGGFEGGGGGFGDGFFFGGGGGGD;FFF<CGECGFFGGGGDGEGGGGGDFDDGGEDFFGFEGGGGGGGFGGGAFBGGGGGF?EDECDDEEC=DCDGFGGGGCDEGGGCCGCGGGGGGGA96FFFFFFF@BFFFFEAFCFED=@@DFFFFFFD;;@74A@<6>@(4)43<>?90?>B1?>BF6<<:AF?BF:0,44,<A>F9B(((4?:?BBF2382:,.
@M04999:289:000000000-L3R54:1:1101:16988:11810 2:N:0:402
GACTACACGGGTATCTAATCCTGTTTGCTCCCCACGCTTTCGCATCTCAGCGTCAGTATCTGTCCAGAAGGCCGCCTTCGCCACCGGTATTCCTCCACATCTCTACGCATTTCACCGCTACACGTGGAATTCTACCTTCCTCTACAATACTCCAGATAACCAGTTTTAAGTGCAATTCCCAGGTTGAGCCCGGGGCTTTCACACCTAACTTAATTATCCGCCTACATGCCCTTTACGCCCAGTCATTCCGATTAACGCTCGCACCCTCCGTATTACCGCGGTTGCTGGCACGGAGTTAGCC
+
CCCCCGGGGGGGGGGGGGGGGGGGGGGGGGGGGGGGGGGGGGGGEGGGGGGGGGGGGGGGGGGGGGFGGGGGGGGGGGGGGGGGGGGGGGGGGGGGGGGGGGGGGGGGGGGGGGGGGGGGGGGGGGGFGFGGGGGGGGGGGGGGGGGGGGGGGGGGGGGGGGGGGFGGGGGGGGGGFGFGGGGGGGGGGGGGGGGDGGGFFFFFFAAFBEFFCFBFC6B@FD==::EFF3@FFFFE@DFF;;E@EFECE@;@FFCE;16?;>BF>F<?:B?:?:BFF?>6>91;BB9>?F<<139B:A2<4
@M04999:289:000000000-L3R54:1:1101:27369:11814 2:N:0:402
GTGACTACTCGGGTATCTAATCCTGTTTGCTCCCCACGCTTTCGCATCTCAGCGTCAGTATCTGTCCAGAAGGCCGCCTTCGCCACCGGTATTCCTCCACATCTCTACGCATTTCACCGCTACACGTGGAATTCTACCTTCCTCTACAATACTCCAGATAACCAGTTTTAAGTGCAATTCCCAGGTTGAGCCCGGGGCTTTCACACCTAACTTAATTATCCGCCTACATGCCCTCTACGCCCAGTCATTCCGTTTAACGCTCGCACCCTCCGTATTACCGCGGCTGCTGCCACGGCGTT
+
C@CCCGGGFGGGGGGGFFGGGGGDGGGGGGGFGGGGGGGGGGDGGGGGFGGFGGGGGGFGGGGGFGGFGGGGGGGGGGGGGGGGGGGGGGGGGGGGGGGGGFGGFGGGGDFFGFGFGGGGGGGGGGFGGDEGGGGGGGGGGGGGGFFGFGGGGGGFGFCEFFFGFFGCFGGGGGGGFGFGFGGFEFGCDEFGGGGDDGGGF>FCFF>AEEF;6FBFCAA?85@@=DFF?E9@D;(6;><A>07;5=;)7??;)3=1?E61;<0(199:1:<96:0246A<;;9;491:?2,340-(-,4
@M04999:289:000000000-L3R54:1:1101:28779:11816 2:N:0:402
GACTACTCGGGTATCTAATCCTGTTTGCTCCCCACGCTTTCGCATCTCAGCGTCAGTATCTGTCCAGAAGGCCGCCTTCGCCACCGGTATTCCTCCACATCTCTACGCATTTCACCGCTACACGTGGAATTCTACCTTCCTCTACAATACTCCAGATAACCAGTTTTAAGTGCAATTCCCAGGTTGAGCCCGGGGCTTTCACACCTAACTTAATTATCCGCCTACATGCCCTTTACGCCCAGTCATTCCGATTAACGCTCGCACCCTCCGTATTACCGCGGCTGCTGGCACGTAGTTAGCC
+
CCCCCCEFFEGFEEGGGGF<EAFFFGGFFGEGCGGGGGGGGGEC:FGGGGGEGGGFGC<FGGGGFGGCGGGGGGFGEGGGF@FEGGGGGGF9FGDFFGG8EGGGGGGGGCGGA<AFGDE@EGGGGDEE9?FFGEAEFGGGFFFGGFFCGGFFFDG=FGFGGGG=D@::=DFFFCCEFDFC?D8<EFGGC7EGCGGGDDFGFFAF?FFFFFEF>FFFEFFD492=BEEEE@=>=@)71;0>1(.7>CE?3@;<<DEF@12:>F0>>?BB?>:63(-:419>>>06<?F7?<D?(4(-6><))
@M04999:289:000000000-L3R54:1:1101:27433:11817 2:N:0:402
GACTACACGGGTATCTAATCCTGTTTGCTCCCCACGCTTTCGCATCTCAGCGTCAGTATCTGTCCAGAAGGCCGCCTTCGCCACCGGTACTCCTCCACATCTCTACGCATTTCACCGCTACACGTGGAATTCTACCTTCCTCTACAATACTCCAGATAACCAGTTTTAAGTGCAATTCCCAGGTTGAGCCCGGGGCTTTCACACCTAACTTAATTATCCGCCTACATGCCCTTTACGCCCAGTCATTCCGATTAACGCTCGCACCCTCCGTATTACCGCGGCTGCTGGCACGGAGTTAGCC
+
CCCCCGGGGGGGGGGGGGGGGGGGGGGGGGGGGGGGGGGGGGGGGGGGGGGGGGGGGGGGGGGGGGGGGGGGGGGGGGGGGGGGGGGGGGGGGGGGGGGGGGGGGGGGGGGGGGGGGGGGGGGGGGGEGGGGGGGGGGGGGGGGGGGGGGGGGGGFGGGGGGGGGDFGGGGGGGGGFGFGGGGGGGGGGGGGGGGGGGGGFFFFFFFFFEEFEFAFCFFFFFFFFFEFFEFFFEFFFD>ED;8@FFFFFFFF@F?<?FBF>>FFFFBF?BF?0>4)<BBBFFFFB???F08:>9132<DF:
@M04999:289:000000000-L3R54:1:1101:10741:11818 2:N:0:402
TTATGACTACTAGGGTATCTAATCCTGCTTGCTCCCCACGCTTTCGCATCTCAGCGTCAGTATCTGTCCAGAAGGCCGCCTTCGCCACCGGTATTCCTCCACATCTCTACGCATTTCACCGCTACACGTGGAATTCTACCTTCCTCTACAATACTCCAGATAACCAGTTTTAAGTGCAATTCCCAGGTTGAGCCCGGGGCTTTCACACCTAACTTAATTATCCGCCTACATGCCCTTTACGCCCAGTCATTCCGATTAAAGCTCGCACCCTCCGTATTACCGCGGCTGCTGGCACGGAATT
+
CCCCCGGGGGGGGGGGGGGGGGGGGGGGGGGGGGGGGGGGGGGGGGGGGGGGGGGGGGGGGGGGGGGFFGGFGGGGGGGGGGGGGGGGGGGGGGGGGGGGGGGGGGGGGGGGGGGGGGGGGGGGGGGGGGGGGGFGGGGGGGGGGGGGGGGGGFGGGGFGGGGGGGGGGGGGGGGGFGFGGGGGGGFGGGF6CFGGGGGGFFFFFFFFFFFFFFFF=EFFFFFDFFFFFFE4::>EF@.8?FFFFFFFFFFEEF?;?03).4733114;FFF?FFFFF<AA<>9>>>>085:B?DFF((-4
@M04999:289:000000000-L3R54:1:1101:3630:11897 2:N:0:402
GACTACAAGGGTATCTAATCCTGTTCGCTCCCCACGCTTTCGTCCATCAGCGTCAATCGGTATTTAGTAACCTGCCTTCGCAATCGGGGTTCTGTGTAATATCTATGCATTTCACCGCTACACTACACATCCCAGCTACTTCAATACTATTCAAGATTAACAGTATCAACGGCAGTTCTACAGTTAAGCTGCAGGTTTTCACCGCTGACTTATCAACCCGCCTACGGACCCTTTAAACCCAATAAATCCGGATAACGCTCGCATCCTCCGTATTACCGCGGCCGCTGGCACGGAGTTAGCC
+
CCCCCGGGGGGGGGGGGGGGGGGGGGGGGGGGGGGGGGGGGGGGGGGGGGGGGGGGGGGGGGGGGGGGGGGGGGGGGGGGGGGGGGGGGGGGGGGGGGGGGGGGGGGGGGGGGGGGGGGGGGGGGGGGGGGGGGGGGGGGGGGGGGGGGGGGGFGGGGGGGGGGGGGGGGDGGGGGFGFGGGGGGGGGGGGGGGGGGGGGFFFFFFFFFFFEFFFFFF@AFAADB@=DFFFFFEEEEFFEFFD3<<CE@BF;2;EFD08<B>BFFFFFFFF:<FFF><22129;B>>><0<B>99B1>AF?
@M04999:289:000000000-L3R54:1:1101:22144:11924 2:N:0:402
GACTACTGGGGTATCTAATCCTGTTCGCTCCCCACGCTTTCGTCCATCAGCGTCAATCGGTATTTAGTAACCTGCCTTCGCAATCGGGGTTCTGTGTAATATCTATGCATTTCACCGCTACACTACACATTCCAGCTACTTCAATACTATTCAAGATTAACAGTATCAACGGCAGTTCTACAGTTAAGCTGCAGGTTTTCACCGCTGACTTATCAACCCGCCTACGGACCCTTTAAACCCAATAAATCCGGATAACGCTCGCATCCTCCGTATTACCGCGGCTGCTGGCACGGAGTTAGCC
+
CCCCCGGGGGGGGGGGGGGGGGGGGGGGGGGGGGGGGGGGGGGGGCFGGGGGGGGGGGGGGGGGGGGGGGGGGGGGGGGGGGGGGGGGGGGGGGGGGGGGGGGGGGGGGGGGGGGGGGGGGGGGGGGGGGGGGGGGGGGGGGGGGGGGGGGGGFGGGGGGGGGGGGGGGGGECGGGFGFGGGGGGGGGGGGGGGFGGGGGFFFFBABDFFFFCFFFFFBBFFDFFFFFFF?BDFFFEFFFF?@FFFEFFFF;<FFFDFFFFBFFFFBFB>BBBF>AB<>B>F>FFF:>BFFFF9>:3<4<4
@M04999:289:000000000-L3R54:1:1101:18372:11945 2:N:0:402
TTGACTACTAGGGTATCTAATCCTGTTTGCTCCCCACGCTTTCGCATCTCAGCGTCAGTATCTGTCCAGAAGGCCGCCTTCGCCACCGGTATTCCTCCACATCTCTACGCATTTCACCGCTACACGTGGAATTCTACCTTCCTCTACAATACTCCAGATAACCAGTTTTAAGTGCAGTTCCCAGGTTGAGCCCGGGGCTTTCACACCTAACTTAATTATCCGCCTACATGCCCTTTACGCCCAGTCATTCCGATTAACGCTCGCACCCTCCGTATTACCGCGGCTCCTGGCACGGAGTT
+
CCCCCGGGGGGGGGGGGGGGGGGGGGGGGGGGGGGGGGGGGGGGGCFGGGGGGGGGGGGGGGGGGGGGGGGGGGGGGGGGGGGGGGGGGGGGGGGGGGGGGGGGGGGGGGGGGGGGGGGGGGGGGGGGGGGGGGGGGGGGGGGGGGGGGFGGGGFGGGGGGGGGGDGGGGGGGGGGFGFGGGGGGGGGGGGGGGGGGGGGFFFFFFFFFFFFFFFFEFFFC>DFFFFFEEE>BF@B>E@EF;((6=EFFFFF@FDFFFFFFFFF1>>??B?>6<:BAAAFB>266(4,433(.,409::
@M04999:289:000000000-L3R54:1:1101:23083:11956 2:N:0:402
GGGACTACTGGGGTATCTAATCCTGTTCGCTCCCCACGCTTTCGTCCATCAGCGTCAATCGGTATTTAGTAACCTGCCTTCGCAATCGGGGTTCTGTGTAATATCTATGCATTTCACCGCTACACTACACATTCCAGCTACTTCAATACTATTCAAGATTAACAGTATCAACGGCAGTTCTACGGTTAAGCTGCAGGTTTTCACCGCTGACTTATCAACCCGCCTACGGACCCTTTAAACCCAATAAATCCGGATAACGCTCGCATCCTCCGTATTACCGCGGCTGCTGGCACGGAGTT
+
CCCCCGGGGGGGGGGGGGGGGGGGGGGGGGGGGGGGGGGGGGGGGGGGGGGGGGG>FGGGGGGGGGGGGGGGGGGGGGGGGGGG7FFGGGGGGGGGGGGGGGGGGGGGGGGGGGGGGGGGGGGGGGGGGGGCGGGGGGGGGGGGGGGGGGGGGGGGGGGGGGGGGGGGGGGGGGGGFFFGGGGGGGGGGGGGGGFGGGGGFFFFFFFFFFFEFFFFFFFDFFFBFFDD@@@>@DFFCFFF@FDF;E@<EFFFF;DFFFF>019;B?BFBFFB6?FFFFFFFFB969BBF(6:?(3(,4:
@M04999:289:000000000-L3R54:1:1101:11943:11967 2:N:0:402
AGACTACAAGGGTATCTAATCCTGTTTGCTCCCCACGCTTTCGCATCTCAGCGTCAGTATCTGTCCAGAAGGCCGCCTTCGCCACCGGTATTCCTCCACATCTCTACGCATTTCACCGCTACACGTGGAATTCTACCTTCCTCTACAATACTCCAGATAACCAGTTTTAAGTGCAATTCCCAGGTTGAGCCCGGGGCTTTCACACCTAACTTAATTATCCGCCTACATGCCCTTTACGCCCAGTCATTCCGATTAACGCTCGCACCCTCCGTCTTACCGCCGCTGCTTGCCAGGATTTAGC
+
CCCCCGGGGGGGFGGGGGGGGGGGGGFGGGGGGGGGGGGGGGEGGGGGGGGDGGGGGGFGGGGGGFGGGGGGGGGGGGGGGGDFEGGGGGGGGGGGGGGGFGGGFGGGGGCGFGFGGEGGGGGGGGGGDGFGGGGGGGGGGGGGGGGGGGGGGGFGGFGGGGGGGDGGGGGGFGCGFGFFGGGGGGGG?FFGGGGDGGGGFFFFFFFFEFF?E8BFFFFEADFFDFFF?B6BFBFEE<@>9273;EE?EFF6(6@EE@B;?BF0,7:2:?6((.,5<:B>(4(-14)).4(.)-()))-6)
@M04999:289:000000000-L3R54:1:1101:22863:11992 2:N:0:402
CGCGACTACTGGGGTATCTAATCCTGTTTGCTCCCCACGCTTTCGCATCTCAGCGTCAGTATCTGTCCAGAAGGCCGCCTTCGCCACCGGTATTCCTCCACATCTCTACGCATTTCACCGCTACACGTGGAATTCTACCTTCCTCTACAATACTCCAGATAACCAGTTTTAAGTGCAATTCCCAGGTTGAGCCCGGGGCTTTCACACCTAACTTAATTATCCGCCTACATGCCCTTTACGCCCAGTCATTCCGATTAACGCTCGCACCCTCCGTATTACCGCGGCTGCTGGCACGTATTTT
+
@@CCCGG>EFDFFDFFGCGGFGGDGGGGGGGGGGGGGGEGEGGGEGECEGGGCFFGGGEGGGGGGFGGGFFFGGGGGGGGGGDG@EEEGGF:DGGGGDFFGGG<FFEFGGDFG>FGGGFGFE:FDGFFG7C?9DFEGGGFGGDFGGFFG?FFFFGGDC8F8ECF9?79@EFC9CFCBB?CCF?FF8EED?FCFG55**;C*;AFFAAAD25BEAFFEFF?F*(:=57DEE3;;@4@E3CD039;7==3?<<?EF1(3)609??(49>>8??F0:(.4:A<81104(3<0236(32(()(.)
@M04999:289:000000000-L3R54:1:1101:10397:12002 2:N:0:402
GACTACCCGGGTATCTAATCCTGTTCGCTCCCCACGCTTTCGTCCATCAGCGTCAATCGGTATTTAGTAACCTGCCCTCGCAATCGGGGTTCTGTGTAATATCTATGCATTTCACCGCTACACTACACATTCCAGCTACTTCAATACTATTCAAGATTAACAGTATCAACGGCAGTTCTACAGTTAAGCTGCAGGTTTTCACCGCTGACTTATCAACCCGCCTACGGACCCTTTAAACCCAATAAATCCGGATAACGCTCGCATCCTCCGTATTACCGCGGCTGCTGGCACGGAGTTAGCC
+
CCCCCGGGGGGGGGGGGGGGGGGGGGGGGGGGGGGGGGGGGGGGGEGGGGGGGGGGGGGGGGGGGGGGGGGGGGGGGGGGGGFGGGGGGGGGGGGGGGGGGGGGGGGGGGGGGGGGGGGGGGGGGGGGGGGGGGGGGGGGGGGFGGGGGGGGGFGGGGGGGGGGGGFGFGGEEGGGFGCFGGGGGGGGGGGGGGCFGFGDFFFDFFDFFBFFEFFFBFFFFFFFFFDFFFFFDFFFFFFF?@84@EFFEF;;DFEEFF?B;(9BB:7AFFFF?BFFFBFF0914?>D>?7?B((3<0<A94
@M04999:289:000000000-L3R54:1:1101:6521:12059 2:N:0:402
GACTACCGGGGTATCTAATCCTGTTTGCTCCCCACGCTTTCGCATCTCAGCGTCAGTATCTGTCCAGAAGGCCGCCTTCGCCACCGGTATTCCTCCACATCTCTACGCATTTCACCGCTACACGTGGAATTCTACCTTCCTCTACAATACTCCAGATAACCAGTTTTAAGTGCAATTCCCAGGTTGAGCCCGGGGCTTTCACACCTAACTTAATTATCCGCCTACATGCCCTTTACGCCCAGTCATTCCGATTAACGCTCGCACCCTCCGTATTACCGCGGCTGCTGGCACGGAGTTAGCC
+
CCCCCFGGGGGGGGGGGGGGGGGGGGGGGGGGGGGGGGGGGGGGGGGGGGGGGGGGGGGGGGGGGGGGGGGGGGGGGGGGGGGGGGGGGGGGGGGGGGGGGGGGGGGGGGGGGGGGGGGGGGGGGGGGGGGGGGGGGGGGGGGFGGGGGGGGGGGGGGGGGGGGGGGGGFEAFGGGFGFGGGGGGGFGGGGDGGGGGGGGFFFFFFFFFFFFFFFFECADFFFFFFFFFFDF@FFFDD@DDD;EFFF?EFFF:BBFF1<:BF>>>BB037:?17AF<?B6>39FFFFF?028>6732<)43
@M04999:289:000000000-L3R54:1:1101:6259:12086 2:N:0:402
GTGTTGACTACTAGGGTATCTAATCCTGTTCGCTACCCATGCTTTCGAACCTCAGCGTCAGTTACAGACCAGAGAGCCGCTTTCGCCACTGGTGTTCTTCCATATATCTACGCATTCCACCGCTACACATGGAGTTCCACTCTCCTCTTCTGCACTCAAGAAAAACAGTTTCAGCTGTACTTCCCCGGTTAAGCCGAGGGCTTTCACAGCTGACTTGTTCTCCTGCCTGCGTTCGCTTTACGCCCAATAAATCCGGACTACGCTTGCCACCTCCGTATTACATCGGCTGCTGGCACGTAGT
+
CCCCC@FEGFFE@F<<6FFFGEGCFFFAECD@FGGG<CFEF<DE9C,@@<FGGC,<FBB@FC96CEFCGGGG8@<B7FEGCC<BFGGCGGGG9FA4<9EFG?<DFD454EFGGEGGCFCAFEGGGFBEDFGGCFFFGGFGGFGG8==@,=DEFC89DE@DAFEFFGGFDF8,@DDFFFF9FGDA3DG6@C89,<?CGG;59?6>FFF+*)0.:F4=6=4:968*6>@EF>@>@DFB02;C4@F06//35;4<?1;((.(..17<2:03A3<<(43440492)))-((-(4).(314:1:?-
@M04999:289:000000000-L3R54:1:1101:3615:12137 2:N:0:402
GACTACCAGGGTATCTAATCCTGTTTGCTCCCCACGCTTTCGCATCTCAGCGTCAGTATCTGTCCAGAAGGCCGCCTTCGCCACCGGTATTCCTCCACATCTCTACGCATTTCACCGCTACACGTGGAATTCTACCTTCCTCTACAATACTCCAGATAACCAGTTTTAAGTGCAGTTCCCAGGTTGAGCCCGGGGCTTTCACACCTAACTTAATTATCCGCCTACGTGCCCTTTACGCCCAGTCATTCCGATTAACGCTCGCACCCTCCGTATTACCGCGGCTGCTGTCACGCAGTTAGCC
+
CCCCCGGGGGGGGGGGGGGGGGGGGGGGGGEGGGGGGGGGGGGGCFFGGGGGGGGGGDGGGGGGFGFGGGGGGGGGGGGGGGGGGGGGEGGGGGGGGGGGGGGGGGGGGGGGGGGGGGGCEGGGGGGGFGGGGGGGGGGGGGGGFFFGGGGG?EGGGGGGGGGCCFEFGGFGGGDFFGFGGDGGGGGGD6DGGEGGDGFFFFFFFFFFFFFFAFFFEF>@FFFDBDBFF2BFBEE<<D>EF64@FFFEFFF0;?9CF>FF9BF>>:6?FFBBBFABBFF96>FFFF:)55>?(,2:AB9<0
@M04999:289:000000000-L3R54:1:1101:8009:12177 2:N:0:402
CACGGACTACTCGGGTATCTAATCCTGTTCGCTCCCCACGCTTTCGTCCATCAGCGTCAATCGGTATTTAGTAACCTGCCTTCGCAATCGGGGTTCTGTGTAATATCTATGCATTTCACCGCTACACTACACATTCCAGCTACTTCAATACTATTCAAGATTAACAGTATCAACGGCAGTTCTACAGTTAAGCTGCAGGTTTTCACCGCTGACTTATCAACCCGCCTACGGACCCTTTAAACCCAATAAATCCGGATAACGCTCGCATCCTCCGTATTACCGCGGCTGCTGGCACGGAGTT
+
CCCCCGGGGGGGGGGGGGGGGGGGGGGGGGGGGGGGGGGGGGGGGGGGGGGGGGGGGGGGGGGGGGGGGGGGGGGGGGGGGGGGGG@FGGGGGGGGGGFGGGGFGFGGGGGGGGGGGGGGGGGEGGGGGGGGGGGGGGGGGGGGGGGGGGGGGFGGGGGGGFFGGGGGGGGGGGGGFGFGGGGGGGGGGGGGGGGFGGGGFFFFFFBEBFA>FFFFFFFFFFAFFFD9B?D=BFFFFFCF9EF@@F@FE<CC@B608@AFFFBBBFF:BFFD?>FFF?F>23>BFBBFFFFB044:4(9:4
@M04999:289:000000000-L3R54:1:1101:25306:12193 2:N:0:402
ATGGACTACTCGGGTATCTAATCCTGTTCGCTCCCCACGCTTTCGTCCATCAGCGTCAATCGGTATTTAGTAACCTGCCTTCGCAATCGGGGTTCTGTGTAATATCTATGCATTTCACCGCTACACTACACATTCCAGCTACTTCAATACTATTCAAGATTAACAGTATCAACGGCAGTTCTACAGTTAAGCTGCAGGTTTTCACCGCTGACTTATCAACCCGCCTACGGACCCTTTAAACCCAATAAATCCGGATAACGCTCGCATCCTCCGTATTACCGCGGCTGCTGGCACGGAGTTT
+
CCCCCGGGGFGGGGGGGGGGGGGGGFGGGGGGGGFGGGGGGGGGGGDGGGGGGGGGGGEGGGGGGGFFFFGGGGGGFFGGGGGGGGDGGGGGGGGGGGGGGGGFFGGGGGGGGGGGGGGGGGGGGGGGGGGGGGGGGGGGGGFGGGGGGGGGGGGGFGGGGDFFGGGGGFGGGGGGFGFGGGGGFGGGGCFGGGGGGGFGACFFFFBFFFBFFFFFFFFFF99BBFFD=D?FFFDFECCAA@DF<DF4>ECEBFFFFFE;@D?BFFFFF?>?B:??>292:9>99>BFFFFF???B99?1)
@M04999:289:000000000-L3R54:1:1101:17341:12215 2:N:0:402
TGACTACTGGGGTATCTAATCCTGTTTGCTCCCCACGCTTTCGCATCTCAGCGTCAGTATCTGTCCAGAAGGCCGCCTTCGCCACCGGTATTCCTCCACATCTCTACGCATTTCACCGCTACACGTGGAATTCTACCTTCCTCTACAATACTCCAGATAACCAGTTTTAAGTGCAATTCCCAGGTTGAGCCCGGGGCTTTCACACCTAACTTAATTATCCGCCTACATGCCCTTTACGCCCAGTCATTCCGATTAACGCTCGCACCCTCCGTATTACCGCGGCTGCTGGCACGAAGTTGGC
+
CCCCCGGGGGGGGGGGGGGGGGGGGGGGGGGGGGGGGGGGGGGGGGGGGGGGGCFGGEEGGGGGGDGGGGGGGGGGGGGGGGGGGGGGGGGGGGGGGGGGGGEGGGGFCFGGGGGGFGGGGGGGGFGGCGGCGGGGFCFFDFGGGGGGGFCFGGGG9FGGGGEFGFGFFGFFEGGFFGFF?DF?FGG6DFEFGGDGGDCFFFFFF4AA:BFF=>FFFFFFFDFF@F=EE3=5>:@FF0<BF;;48)735<;?D0;EE6936303>F(36<B?<?:BA489(1124::?0<BF0((-4))((
@M04999:289:000000000-L3R54:1:1101:16707:12230 2:N:0:402
CCGTCGACTACCGGGGTATCTAATCCTGTTCGCTCCCCACGCTTTCGTCCATCAGCGTCAATCGGTATTTAGTAACCTGCCTTCGCAATCGGGGTTCTGTGTAATATCTATGCATTTCACCGCTACACTACACATTCCAGCTACTTCAATACTATTCAAGATTAACAGTATCAACGGCAGTTCTACAGTTAAGCTGCAGGTTTTCACCGCTGACTTATCAACCCGCCTACGGACCCTTTAAACCCAATAAATCCGGATAACGCTCGCATCCTCCGTATTACCGCGGCTGCTGGCACGGAGG
+
CCCCCGGGGEGDFGGGGEGFGGGGGGGGGGGGF@F@<FFGGDFGGGDFFGEFGFFGEGECFEAFGGGGGGGGGG?EFGGGGFGGGGC:?EFFEEGGGCFFAFFGFFGGFGGGFCCBEFFGGGGGGGGGGFGGDG=DFGGGGGGGEFGGGFGGGGGGGGGGFGGGFDGGCFEFFCGCED57CD9FCGEFCE;:A9CFCFFF;F69CFFFFA=):9FAE8BCCDDD9@FF@@?<;0213@;F6EA;(6=8;8C3CE11108<?B91<990:>?FA?F:1<24443;0,7>FF?:??823;(,(
@M04999:289:000000000-L3R54:1:1101:23112:12284 2:N:0:402
GACTACTCGGGTATCTAATCCTGTTTGCTCCCCACGCTTTCGCATCTCAGCGTCAGTATCTGTCCAGAAGGCCGCCTTCGCCACCGGTATTCCTCCACATCTCTACGCATTTCACCGCTACACGTGGAATTCTACCTTCCTCTACAATACTCCAGATAACCAGTTTTAAGTGCAATTCCCAGGTTGAGCCCGGGGCTTTCACACCTAACTTAATTATCCGCCTACATGCCCTTTACGCCCAGTCATTCCGATTAACGCTCGCACCCTCCGCATTACCGCGGCTGCTGGCACGGAGTTAGCC
+
CCCCCFGGGGGGGGGGGGGGGGGGGGGGGGGGGGGGGGGGGGGGGGGGGGGGGGGGGGGGGGGGGGGGGGGGGGGGGGGGGGGGGGGGGGGGGGGGGGGGGGFGGDGDGGGGFGGGGGGGGFGGGGGGGGGGGGGGGGGGGGGGGGGGGGGGGGGGGGGGGGGGGGGGGGGGFGFGFG+=FGFGECCFFFFGGGDGDFGGFFFFFFFFDFEFFFFFEFB@FFF?@BFFE>BFFFFFFFFF?;3@AF<CE8(/6;CF6B?B>0;B96:?B>?>FFBBA?FF019BFFB00(2:0(4672)63
@M04999:289:000000000-L3R54:1:1101:14074:12286 2:N:0:402
TATCGACTACTCGGGTATCTAATCCTGTTTGCTCCCCACGCTTTCGCATCTCAGCGTCAGTATCTGTCCAGAAGGCCGCCTTCGCCACCGGTATTCCTCCACATCTCTACGCATTTCACCGCTACACGTGGAATTCTACCTTCCTCTACAATACTCCAGATAACCAGTTTTAAGTGCAATTCCCAGGTTGAGCCCGGGGCTTTCACACCTAACTTAATTATCCGCCTACATGCCCTTTACGCCCAGTCATTCCGATTAACGCTCGCACCCTCCGTATTACCGCGGCTGCTGGCACGGAGTT
+
CCCCCGGGGGGGGGGGGGGGGGGGGGGGGGGGGGGGGGGGGGGGGGGGGGGGGGGGGGGGGGGGGGGGGGGGGGGGGGGGGGGGGGGGGGGGGGGGGGGGGGGGGGGGGGGGGGGGGGGGGGGGGGGGGGGGGGGGGGGGGGGGGGGGGGGGGGGGGGGGGGGGGGGGGGGGGGGGFGFCGGGGGGGGGGGFGGFGGGGGFFFFFFFFFFFFFFFFFFFFFFFFFFFFFFFFFFFFFFFF?FFFFFFFFFFFFE0?@BFFFFFFFFBFFBFB6>?,04AF<BFF699;FFFF????((4?4
@M04999:289:000000000-L3R54:1:1101:28675:12344 2:N:0:402
AACTACCGGGGTATCTAATCCTGTTCGCTACCCATGCTTTCGAACCTCAGCGTCAGTTACAGACCAGAGAGCCGCCTTCGCCACTGGTGTTCTTCCATATATCTACGCATTCCACCGCTACACATGGAGTTCCACTCTCCTCTTCTGCACTCAAGAAAAACAGTTTCAGCTGCACTTCCCCGGTTAAGCCGAGGGCTTTCACAGCTGACTTGTTCTCCCGCCTGCGTTCGCTTTACGCCCAATAAATCCGGACAACGCTTGCCACCTACGTATTACCGCGGCTGCTGGCACGTAGTTAGCC
+
CCCCCGGGGGGGGGGGGGGGGGFGGGGGGGGGGGGGGGGGGGDCFGGGGGGGGGGGGGGGGGGGGGGGGGGGGGGGGGGGGGGGGGGGGGGGGGGGGGGGGGGGGGGGGGGGGGGGGGGGGGGGGFGGGGGGGGGGGGGGGGGGGGGGGGGGGGGGGGGGGGGGGGGGGGGGGFFGFGFGGGGGGEGFGGGGGGGGGGGGFFFFFFFFFFF3EFFFFFFFFFFFFFFFFFFFFFFFF@FED;D7>><ABFFF99??FFFF?BBF?BB>>FF?FFAFA?BF>>FB:2:(((<?B7<BA2<A2
@M04999:289:000000000-L3R54:1:1101:2974:12351 2:N:0:402
GACTACCCGGGTATCTAATCCTGTTCGCTCCCCACGCTTTCGTCCATCAGCGTCAATCGGTATTTAGTAACCTGCCTTCGCAATCGGGGTTCTGTGTAATATCTATGCATTTCACCGCTACACTACACATTCCAGCTACTTCAATACTATTCAAGATTAACAGTATCAACGGCAGTTCTACAGTTAAGCTGCAGGTTTTCACCGCTGACTTATCAACCCGCCTACGGACCCTTTAAACCCAATAAATCCGGATAACGCTCGCATCCTCCGTATTACCGCGGCTGCTGGCACGGAGTTAGCC
+
CCCCCGGGGGGGGGGGGGGGGGGGGGGGGGGGGGGGGGGGGGGGGGGGGGGGGGGGGGGGGGGGGGGGGGGGGGGGGGGGGGGGGGGGGFGGGGGGGGGGGGGGGGGGGGGGGGGGGGGGGGGGGGGGGGGGGGGGGGGGGGGGGGGGGGGGGGGGGGGGGGGGGGGGGGGGGGGGFGFGGGGGGGGGGGGGGGGFGGGGFFFFFFFFFFFFFFFFFFFFF>D?DF?FBF?BDEFECAFFFDFFFFFFFFFFFFF<@>@6;FF?>FFFFFFFFFF9ABF>BFFFFF?:B:>?;BB??ADB?
@M04999:289:000000000-L3R54:1:1101:22304:12369 2:N:0:402
GGACTACTAGGGTATCTAATCCTGTTTGCTCCCCACGCTTTCGCATCTCAGCGTCAGTATCTGTCCAGAAGGCTGCCTTCGCCATCGGTATTCCTCCACATCTCTACGCATTTCACTGCTACACGTGGAATTCTACCTCCCTCTGACACACTCTAGTTAGACAGTTTCAAATGCACGTCCCAAGTTGAGCTCGGGGATTTCACATCTGACCTATCTAACCGTCTGCGCTCGCTTTACGCCCAGTAATTCCGATTAACGCTCGCACCCTACGTATTACCGCGGCTGCTGGCACGTAGTTAGC
+
CCCCCFGGGGGGGGGGGGGGGGGGGGGGGGG@GGGGGGGGGGGGGGGGGFFDGGGGGGGGGGGGGGGGGGGGGGGGGGGGGGGGGGGGGGGGFFGGGFGEFGGGGGGGGGGGEGGGGGGGGGGGGGGGGGFGGGGGGGGGGFGGGGCEGGGGGAFFFGGGGGGGDDCGFGFGGGGGFGADDGGGGGGFGFGGGGGGGDGGFFFFFAAFEEF;@CFAEFFFFFFFB=>A=DFFFF2=EDFDFFFFFFEECE@D@(4?ED>D<BFB9><:?FFB26:AB9?FFB>;>BFF76(3::?BFF2<.
@M04999:289:000000000-L3R54:1:1101:10644:12391 2:N:0:402
GGTGAGACTACTCGGGTATCTAATCCTGTTTGCTCCCCACGCTTTCGCATCTCAGCGTCAGTATCTGTCCAGAAGGCCGCCTTCGCCACCGGTATTCCTCCACATCTCTACGCATTTCACCGCTACACGTGGAATTCTACCTTCCTCTACAATACTCCAGATAACCAGTTTTAAGTGCAATTCCCAGGTTGAGCCCGGGGCTTTCACACCTAACTTAATTATCCGCCTACATGCCCTTTACGCCCAGTCATTCCGATTAACGCTCGCACCCTCCGTATTACCGCGGCTGCTGGCACGGAGT
+
CCCCCGGGGGGGGGGGGGGGGGGGGGGGGGGGGGGGGGGGGGGGGGGGGGGGGGGGGGGGGGGGGGGGGGGGGGGGGGGGGGGGGGGGGFGGGGGGGGGGGGGGGGGGGGGGGGGGGGGGGGGGGGGGGGGGGGGGGGGGGGGGGGGGGGGGGGGGGGGGGGGGGGGGAEGGGGGGFGFGGGGGGGGGGGGGGGGGD>DGFFFFFFFFFFFE@FFFFFFEFFFFFDFFFFFEEFEFEFFFFF@FFFFFFFFFF?EDD(6CCFF<?>>>F;BFB?F62:7AA<BF91729BB7?:?DB6792
@M04999:289:000000000-L3R54:1:1101:19624:12419 2:N:0:402
GCTTTGACTACAAGGGTATCTAATCCTGTTTGCTCCCCACGCTTTCGCATCTCAGCGTCAGTATCTGTCCAGAAGGCCGCCTTCGCCACCGGTATTCCTCCACATCTCTACGCATTTCACCGCTACACGTGGAATTCTACCTTCCTCTACAATACTCCAGATAACCAGTTTTAAGTGCAATTCCCAGGTTGAGCCCGGGGCTTTCACACCTAACTTAATTATCCGCCTACATGCCCTTTACGCCCAGTCATTCCGATTAACGCTCGCACCCTCCGTATTACCGCGGCTGCTGGCACGGAGT
+
CCCCCGGGGGGGGGGGGGGGGGFGGGGGGGGGGGGGGGGEGGEFGGGGGGGGGGGGGGGGGGGFGGGGGGGGFGGGGGGGGGEGGGGGGGCGGFGGGGGGGGGGFGGGGGGGGGGGGGGGGGGGGGGGGGG:CFAFGGGGGGGGCGGGGGG?EGGGGGGGGGGGGGGGFGFGFGGGFGFGGFGGGGGGEGGGGGGGGGGGFFFFFFFFFFFFFFFFEFFCFFFE@FFFFFFFFEEFFF3CCDF>FDD@EEFCCCFFF@<3609?FF6>B6?BFFF?0?FA<A?FF;6;9BFBF?BF:>>94
@M04999:289:000000000-L3R54:1:1101:14664:12420 2:N:0:402
TGGTTGACTACCCGGGTATCTAATCCTGTTTGCTCCCCACGCTTTCGCATCTCAGCGTCAGTATCTGTCCAGAAGGCCGCCTTCGCCACCGGTATTCCTCCACATCTCTACGCATTTCACCGCTACACGTGGAATTCTACCTTCCTCTACAATACTCCAGATAACCAGTTTTAAGTGCAATTCCCAGGTTGAGCCCGGGGCTTTCACACCTAACTTAATTATCCGCCTACATGCCCTTTACGCCCAGTCATTCCGATTAACGCTCGCACCCTCCGTATTACCGCGGCTGCTGGCACGGAGT
+
CCCCCGGGGGGGGGGGGGGGGGGGGGGGGGGGGGGGGGGGGGGGGGGGGGGGGGGGGGGGGGGGGGGGGGGGGGGGGGGGGGGGGGGGGGGGGDGGGGGGGGGGGGGGGGGGGGGGGGGGGGGGGGGGGGGGGGGGGGGGGGGGGGGGGGGGGGGGGGGGGGGGGGGGGGGGGGGGFGFGGGGGGGGGGGGGGGGGGGGGFFFFFFFFFFFFFFFFFFFFFFFEDFFDD@FFFE8@EF@FFFFFFFFEEFFCEFF0?::9>FFFFFBFFFFFFF>?BFFAFFFFF0299()54?:?F>96-
@M04999:289:000000000-L3R54:1:1101:20208:12436 2:N:0:402
TGAGACTACACGGGTATCTAATCCTGTTCGCTCCCCACGCTTTCGTCCATCAGCGTCAATCGGTATTTAGTAACCTGCCTTCGCAATCGGGGTTCTGTGTAATATCTATGCATTTCACCGCTACACTACACATTCCAGCTACTTCAATACTATTCAAGATTAACAGTATCAACGGCAGTTCTACAGTTAAGCTGCAGGTTTTCACCGCTGACTTATCAACCCGCCTACGGACCCTTTAAACCCAATAAATCCGGATAACGCTCGCATCCTCCGTATTACCGCGGCTGCTGGCACGGACTTT
+
BCCCCE,6;6FFFD7BFGCEFF<FFGGGFGDE,FFGECFC:CFA@FF:CGGDFFEGECGC<@F6F,C6EFGCEFG<<EF<F9B74>FFGGGGGGGA<EF?EDDCDF;FF?EFGFGFGGCE:+:+:A?F8FEGFDGGGGG,@9,=DGG8D@DD,3=FAED9DEFFGG8DFFADD8>C>DDFD+2EGFCGGFF:7,C?FF6=BFFFFFF58=>5AFF6:FFF>D2)995=?FD>=@8@8C<A@@?;@;;EF3<;@@6;;@339::>FB(4:2779?<,52<9:(,463><BF01?)-46(-5)
@M04999:289:000000000-L3R54:1:1101:25404:12439 2:N:0:402
TCACCCGGGTATCTAATCCTGTTTGCTCCCCACGCTTTCGCATCTCAGCGTCAGTACCTGTCCAGAAGGCCGCCTTCGCCACCGGTATTCCTCCACATCTCTACGCATTTCACCGCTACACGTGGAATTCTACCTTCCTCTACAATACTCCAGATAACCAGTTTTAAGTGCAATTCCCAGGTTGAGCCCGGGGCTTTCACACCTAACTTAATTATCCGCCTACATGCCCTTTACGCCCAGTCATTCCGATTAACGCTCGCACCCTCCGTATTACCGTGGCTTCTGCCACGGAGTTAGCCGG
+
CCCC8FGGG6@CFGFGGGCFCGGEGGGD8FFEFEGCB@FFC,BCEEGCFGEEEECECFAFGCGGGGGFCF@FFFC:FFGCCFFF78>=FG9FEBFFFCGFFGGGGGEC+A?FDACECGGGGGGGEFGGC<AFC=EFFGGGGGGD?EGGGGGF=,@9DD?=D9,,==8EGCFGGGGGFG??F77;@F,5@CE>?EGGCDGGF6DF6AF8A@C?48+B*?FDF?FBCEB@16;));((.(6567>)9?E8(1,44319<B;9(29::FB(46?0<FA?(.-9((.6>))).2(-(((-)))-(
@M04999:289:000000000-L3R54:1:1101:11773:12482 2:N:0:402
GACTACCCGGGTATCTAATCCTGTTTGCTCCCCACGCTTTCGTACCTCAGCGTCAGTTTGTGTCCAGAAAGTCGCCTTCGCTACTGGTATTCCTCCTAATATCTACGTATTTCACCACTACACTAGGAATTCCACTTTCCTCTCCACTACTCAAGTTTATCAGTTTCCAATGCTTTACGGGGTTGAGCCCCGATCTTTAACATTCGACTTATTAAACCGCCTGCGTACCCTTTACGCCCAATAATTCCGGACAACGCTCGCTCCATACGTATTACCGCGGCTGCTGGCACGTATTTAGCCC
+
CCCCCGGGGGGGGGGGGGGGGGGGGGGGGGGGGGGGGGGGGGGGGGGGGGGGGGGGGGGGGGGGGGGGGGGGGGGGGGGGGGGGGGGGGGGGGGGGGGGGGGGGGGGGGGGGGGGGGGGGGGGGGGGGGGGGGGGGGGGGGGGGGGGGGGGGGGGGGGGGGGGGGGGGGGGGGGGGFGFGDGGGGGGGGGGGGGGGGGFGFFFFFFFFFFFFFFFFFF>=BFFFFFFF9BEFB6EDD@BFDFEEEFFFEBFBF?@FFFFF9?FFFBABFFF<BFFA19>>96>BF::?02,44:7>AA<:(
@M04999:289:000000000-L3R54:1:1101:16601:12514 2:N:0:402
GACTACCAGGGTATCTAATCCTGTTTGCTCCCCACGCTTTCGCATCTCAGCGTCAGTATCTGTCCAGAAGGCCGCCTTCGCCACCGGTATTCCTCCACATCTCTACGCATTTCACCGCTACACGTGGAATTCTACCTTCCTCTACAATACTCCAGATAACCAGTTTTAAGTGCAATTCCCAGGTTGAGCCCGGGGCTTTCACACCTAACTTAATTATCCGCCTACATGCCCTTTACGCCCAGTCATTCCGATTAACGCTCGCACCCTCCGTATTACCGCGGCTGCTGGCACGGAGTTAGCC
+
CCCCCFGGGGGGGGGGGGGGGGGGGGGGGGGGGFGGGGGGGGGGGGFGGGGGGGGGFGGFGGGFGGGGGFGGGGGGGGGGGGGGGGGGGGGGGGGGGGGGGGGGGGGGGGGGGGGGGGGGGGGGGGGGGGGGGGGGGGGGGGGGGFGGGGGGFGGGGGGGFFGFFFGGGGGGGGGGFGFGGGGGGFGGGGFGGGGGGGGGFFFFFFFFDFFFFFFFEFF@FFFDFFFFFEFEFEE<DD@EF@EF@C<7?EF@@FFFF>@?>;909<?<:6:<??DFB<>B>;(3(.53?7)(-(,449AA?
@M04999:289:000000000-L3R54:1:1101:24836:12549 2:N:0:402
TCCGACTACCAGGGTATCTAATCCTGTTTGCTCCCCACGCTTTCGCATCTCAGCGTCAGTATCTGTCCAGAAGGCCGCCTTCGCCACCGGTATTCCTCCACATCTCTACGCATTTCACCGCTACACGTGGAATTCCACCTTCCTCTACAATACTCCAGATAACCAGTTTTAAGTGCAATTCCCAGGTTGAGCCCGGGGCTTTCACACCTAACTTAATTATCCGCCTACATGCCCTTTACGCCCAGTCATTCCGATTAACGCTCGCACCCTCCGTATTACCGCGGCTGCTGGCACGGAGTT
+
CCCCCGGGGGGGGGGGGGGGGGGGGGGGGGGGGGGGGGGGGGGGGGGGGGGGGGGGGGGGGGGGGGGGGGGGGGGGGGGGGGGGGGGGGGGGGGGGGGGGGGGGGGGGGGGGGGGGGGGGGGGGGGGGGGGGGGGGGGGGGGGGGGGGGGGGGGGGGGGGGGGGGGGGGGGGGGGGFDFGCG?GGGGGGDFFGGGGGGGGFFFFFFFFFFFFFFFFECFFFEFFFFFFEEEFFFF@@FFBFBBFFEFFFFFFFFDDF?AFF:?9>BBF?FFF>4?:?9<AB>>FB9>BFFFF?F:34>FF
@M04999:289:000000000-L3R54:1:1101:11508:12568 2:N:0:402
ATACAGACTACACGGGTATCTAATCCTGTTCGCTCCCCACGCTTTCGTCCATCAGCGTCAATCGGTATTTAGTAACCTGCCTTCGCAATCGGGGTTCTGTGTAATATCTATGCATTTCACCGCTACACTACACATTCCAGCTACTTCAATACTATTCAAGATTAACAGTATCAACGGCAGTTCTACAGTTAAGCTGCAGGTTTTCACCGCTGACTTATCAACCCGCCTACGGACCCTTTAAACCCAATAAATCCGGATAACGCTCGCATCCTCCGTATTACCGCGGCTGCTGGCACGGAGT
+
CCCCCGGGGGGGGGGGGGGGGGGGGGGGGGGGGGGGGGGGGGGGGGGGGGGGGGGGGGGGGGGGGGGGGGGGGGGGGGGGGGGGGGGGGGGGGGGGGGGGGGGGGGGGGGGGGGGGGGGGGGGGGGGGGGGGGGGGGGGGGGGGGGGGGGGGGGGGGGGGGGGGGGGGGGGGGGGGFGFGGGGGGGGGGGGGGGGGGGGGFFFFFFFFFFFFFFFFFFFFFFFFF>B=@FFFDFFDDFEFFFFFFFFFFFFFFFFFFF<EFFFFFFFBFFF?719<?70)5<?BB(7>F?FF8?BFFFFF4
@M04999:289:000000000-L3R54:1:1101:19136:12581 2:N:0:402
TAGACTACTCGGGTATCTAATCCTGTTTGCTCCCCACGCTTTCGCATCTCAGCGTCAGTATCTGTCCAGAAGGCCGCCTTCGCCACCGGTATTCCTCCACACCTCTACGCATTTCACCGCTACACGTGGAATTCTACCTTCCTCTACAATACTCCAGATAACCAGTTTTAAGTGCAATTCCCAGGTTGAGCCCGGGGCTTTCACACCTAACTTAATTATCCGCCTACATGCCCTTTACGCCCAGTCATTCCGATTAACGCTCGCACCCTCCGTATTACCGCGGCTGCTGGCACGGAGTTAC
+
CCCCCGGGGGGGGGGGGGGGGGGGGGGGGGGGDGGGGGGGGGGGGGGGGGGGGGGGGGGGGGGGGGGGGGGGGGGGGGGGGGGGGGGGGGGGGGGGGGGGGGGGGGGGGGGGGGGGGGGGGGGGGGGGGGGGGGGGGGGGGGGGFGGFGGGGGGGGGGDGGGGGGGGGGGGFFGGGFGFGGGGGGGGGGGGGGGGGGGGGFFFFFFFFFFFEFFFFCFA?8@D9=@DFFFF;@F@@EEDDBFFF5@AFFCEFD6?DFFFFF?B>11;?FFFF?B(5<<AFF90919?FB((028;02:BF)
@M04999:289:000000000-L3R54:1:1101:28948:12584 2:N:0:402
AAGACTACACGGGTATCTAATCCTGTTTGCTCCCCACGCTTTCGCATCTCAGCGTCAGTATCTGTCCAGAAGGCCGCCTTCGCCACCGGTATTCCTCCACATCTCTACGCATTTCACCGCTACACGTGGAATTCTACCTTCCTCTACAATACTCCAGATAACCAGTTTTAAGTGCAATTCCCAGGTTGAGCCCGGGGCTTTCACACCTAACTTAATTATCCGCCTACATGCCCTTTACGCCCAGTCATTCCGATTAACGCTCGCACCCTCCGTATTACCGCGGCTGCTGGCACGGAGTT
+
CCCCCGGGGGGGGGGGGGGGGGGGGGGGGGGGGGGGGGGGGGGGGGGGFGGGGGGGGGGGGGGGGGGGGGGGGGGGGGGGGGGGGGGGGGGGGGGGGGGGGGGGGGGGGGGGGGGGGGGGGGGGGGGGGGGGGGGGGGGGGGGGGGGFGGGGGGGGGGFGGGFGFFGFFGGGGGGGFGFFF?D7EGGGGDGGGGGCDGDGAFFFFFE>BBFCEFFFEF=?FFF@DFDEEEFE8EFFCE?DFBDFEEFFFFC1817<EF19?BBBFF9:::B016?B>>9?B>06(7?FF560<1;((47
@M04999:289:000000000-L3R54:1:1101:28277:12591 2:N:0:402
GTTGACTACACGGGTATCTAATCCTGTTTGCTCCCCACGCTTTCGCATGTCAGCGTCAGTATCTGTCCAGAAGGCCGCTTTCGCCACCGGTATTCCTCCACATCTCAACGCATTTCACCGCTACACGTGGAATTCTACCTTCCTCTACAATACACCAGTTAACCTGTTTTAAGCGCAATTCCAAGGTTGACCCCGGGTCTTTCACACCTAACTAAATTATCCCCATACTTGCCCTTTACCCCCAGCAATTCCGATAAACGCTCGCCCCCTCCGTTTCACCGCCGCTCTGGCCACAGAGTAC
+
AB,6<;;C<<FFC@FEF<,@E,6CFCE9<,66CFDCFEG7F,,;B7CC,;6@FF767:,C@EEEA6E,CC<,:,BA+++,:A@:?:@?FEGCFAFG,C<EEGGFEA,,A4+8F+CE,9C+7=@@,,6A=+@:?,6>EEA9;DDG88@99DE=FE88@@,6=,,3,0@,=8@,9,+1*+<?+B+7,+5@:@,@@*@****414+++13*7.054+1/0==*=9)8-5((*/09()/()16*6(,,3((,).79(((((.412((,,(4(2(26(3)()..):0((((-())),(((4((.)-
@M04999:289:000000000-L3R54:1:1101:19007:12639 2:N:0:402
GACTACTGGGGTATCTAATCCTGTTTGCTCCCCACGCTTTCGCATCTCAGCGTCAGTATCTGTCCAGAAGGCCGCCTTCGCCACCGGTATTCCTCCACATCTCTACGCATTTCACCGCTACACGTGGAATTCTACCTTCCTCTACAATACTCCAGATAACCAGTTTTAAGTGCAATTCCCAGGTTGAGCCCGGGGCTTTCACACCTAACTTAATTATCCGCCTACATGCCCTTTACGCCCAGTCATTCCGATTAACGCTCGCACCCTCCGTATTACCGCGGCTGCTGGCACGGACGTAGCC
+
CCCCCGGGFGGFEGGGFFGGGGFEFGGGGGGGGGGGGGGGGGGGGGGGGFGGGGGGFGFGFGFGGGGCGGGGGGGGGGGF7FFGGGGGGGGGGFGGGGGGGGGGGGEGGGGGGGGGGGGGGGGGFGGGGEEFFDFGGGGGGGGGGGGDGGGGGGGGGGGGGGGADGGGGEDDFGGGFGF6DDCGGDF@FCFEGGGGGGGGFF6>B699@EC@EFBFEFC?FF=>DFFFFFDEBEE<6@9DD0;@FFEEEFF;;DCC;;31603;B048<(,((,6>2393(2(9:>>21,,(-3((-48?<
@M04999:289:000000000-L3R54:1:1101:23665:12657 2:N:0:402
GACTACACGGGTATCTAATCCTGTTCGCTCCCCACGCTTTCGTCCATCAGCGTCAATCGGTATTTAGTAACCTGCCTTCGCAATCGGGGTTCTGTGTAATATCTATGCATTTCACCGCTACACTACACATTCCAGCTACTTCAATACTATTCAAGATTAACAGTATCAACGGCAGTTCTACAGTTAAGCTGCAGGTTTTCACCGCTGACTTATCAACCCGCCTACGGACCCTTTAAGCCCAATAAATCCGGATAACGCTCGCATCCTCCGTATTACCGCGGCTGCTGGCACGGAGTTAGCC
+
CCCCCGGGGGGGGGGGGGGGGGGGGGGGGGGGGGGGGGGGGGGGGGGGGGGGGGGGGGGGGGGGGGGGGGGGGGGGGGGGGGGGGGGGGGGGGGGGGGGGGGGGGGGGGGGGGGGGGGGGGGGGGGGGGGGGGGGGGGGGGGGGGFGGGGGGGGGGGGGGGGGGGGGGGGGEGGGGFGFGGGFGGGGGGGGGGGGGGGGFFFFFFFFFFFFFFFFFFFAFFBFFDFFFFBFFFFFFEFFFF?@EFCFEFFBD?FFFFF;?F>16>FFFFFF?BB9A41191>FFF?BFFBFF06(-4.:93
@M04999:289:000000000-L3R54:1:1101:27047:12685 2:N:0:402
GGACTACCAGGGTATCTAATCCTGTTCGCTCCCCACGCTTTCGCTCCTCAGCGTCAGGAAAGGCCCAGAGAACCGCCTTCGCCACTGGTGTTCCTCCTGATATCTGCGCATTCCACCGCTCCACCAGGAATTCCATTCTCCCCTACCTTCCTCAAGTCAACCCGTATCGAAAGCACGCTCAGGGTTAAGCCCCAAGATTACACTTCCGACGCGATCAACCACCTACGAGCCCTTTACGCCCAATAAATCCGGACAACGCTCGCACCCTACGTATCACCGCGGCTGCTGGCACGTAGTTAGC
+
CCCCCGGGGGGGGGGGGGGGGGGGGGGGGGGGGGGGGGGGGGGGGGGGGGGGGGGGGGGGGGGGGGGGGGGGGGGGGGGGGGGGGGGGGGGGGGGGGGGGGGGGGGGGGGGGGGGGGGGGGGGGGGGGGGFFGGGGGGGGFFGGGGGGGGGGGGGGGGGGGGGGGGGGGGGGGGGGDGFGGGGGGGGGGGGGGGGG4;FDFFFFFAFEDFF=5>:>@FFDDFDFEFFF@FFFFFDFFB0:9B?B:DF<<BFFFB9BF6>B?>09>9?B76838:?FF(((2;9>;?0>??(2:?:B36)::
@M04999:289:000000000-L3R54:1:1101:13400:12724 2:N:0:402
CCGGACTACTAGGGTATCTAATCCTGTTTGCTCCCCACGCTTTCGCATCTCAGCGTCAGTATCTGTCCAGAAGGCCGCCTTCGCCACCGGTATTCCTCCACATCTCTACGCATTTCACCGCTACACGTGGAATTCTACCTTCCTCTACAATACTCCAGATAACCAGTTTTAAGTGCAATTCCCAGGTTGAGCCCGGGGCTTTCACACCTAACTTAATTATCCGCCTACATGCCCTTTACGCCCAGTCATTCCGATTAACGCTCGCACCCTCCGTATTACCGCGGCTGCTGGCACGGAGTT
+
CCCCCGGGGGGGGGGGGGGGGGGGGGGGGGGGGGGGGGGGGGGGGGGGGGGGGGGGGGGGGGGGGGGGGGGGGGGGGGGGGGGGGGGGGGGGGGGGGGGGGGGGGGGGGGDGGGGGGGGGGGGGGGGGGGGGGGGGGGGGGGGGGGGGGGGFGGGGGGGGGGGGGGFGGGGFGGGGFGFGGGGAFFGGGGGGGGGGGDGGFFFFFFFFFFFFFFFF?CFFFF>BDFFFFFFFFFFFFEEFFFBFFFFFFEFEE;;<?CC00689B;BBFFFFFF?FFABB:>;0;9;0),(422199;F:
@M04999:289:000000000-L3R54:1:1101:2034:12727 2:N:0:402
GGTGACTACTGGGGTATCTAATCCTGTTCGCTACCCACGCTTTCGAGCCTCAGCGTCAGTTACTAGCCAGTCAGCCGCCTTCGCCACTGATGTTCTTCCATATATCTACGCATTTCACCGCTACACATGGAGTTCCACTGACCTCTCTAGCACTCAAGTCTTACAGTTTCTGATGCACGTCCATAGTTGAGCTATGACCTTTCACATCAGACTTATTAGACCGCCTGCGCTCCCTTTACGCCCACTAATTCCGGACAACGCTCGCCACCTACGTATTACCGCGGCTGCTGTCACGTAGTT
+
CCCCC@FFGFE<FGE@FDDGGGGGGECF,CGGCGGGGGGGGDFFC<FEEFFEF<FGEEEGCGGCFGGDGG:EDFFGCGECCEDGCGGGGFGGGCCGGGGGFFEFGGGGGGGGGEGGDFCEGCC@FGGGFGGCFGF;EGGG,DAFGGGGFEGGGGC8>@3,=DFEG?=DGFCAFCGGFG5DDD>=@DGGADGG7CCF<7CCFFF+CFFA@@CFEAABEA+0*8>BFF2>9A)>(8>=B4@BD9@9;;EEFF5?E;019;;:;@(39B6::70(,,5:?FFF0>016990:?-))6:4(,-)
@M04999:289:000000000-L3R54:1:1101:9972:12739 2:N:0:402
TAGACTACCCGGGTATCTAATCCTGTTCGCTCCCCACGCTTTCGTCCATCAGCGTCAATCGGTATTTAGTAACCTGCCTTCGCAATCGGGGTTCTGTGTAATATCTATGCATTTCACCGCTACACTACACATTCCAGCTACCTCAATACTATTCAAGATTAACAGTATCAACGGCAGTTCTACAGTTAAGCTGCAGGTTTTCACCGCTGACTTATCAACCCGCCTACGGACCCTTTAAACCCAATAAATCCGGATAACGCTCGCATCCTCCGTATTACCGCGGCTGCTGGCACGGAGTT
+
CCCCCGGGGGGGGGGGGGGGGGGGGGGGGGGGGGGGGGGGGGGGGGGGGGGGGGGGGFGCFGGGGGGGGGGGGGFGGGGGGGGGGGGGGDGGGGGGGFGGGGGGGGGFGGGGGGGGGGGGGGGGGGGGGGGGGGGGAGGGGGGGGGFDGGGFFGGGGGG8DGGGGGGGGGGGGGGGFGFGGGGGGFGFGFGFGFGGGGGGFFFFA5>?BFBACFCFEFF=?=(9@FFF2@FFFD@FEFFFFF@0@;3CEF;@((6?;@1>F:9>629:22:(4(,,524:9609902:BFF<2(11(34
@M04999:289:000000000-L3R54:1:1101:8932:12742 2:N:0:402
AACAGACTACCGGGGTATCTAATCCTGTTCGCTCCCCACGCTTTCGTCCATCAGCGTCAATCGGTATTTAGTAACCTGCCTTCGCAATCGGGGTTCTGTGTAATATCTATGCATTTCACCGCTACACTACACATTCCAGCTACTTCAATACTATTCAAGATTAACAGTATCAACGGCAGTTCTACAGTTAAGCTGCAGGGTTTCACCGCTGACTTATCAACCCGCCTACGGACCCTTTAAACCCAATAAATCCGGATAACGCTCGCATCCTCCGTATTACCGCGGCTGCTGGCACGGAGTT
+
CCCCCGGGGGGGGGGGGGGGGGGGGGGGGGGGGGGGGGGGGGGGGGGGGGGGGGGGGGGGGGGGGGGGGGGGGGGGGGGGGGGGGGGGGGGGGGGGGGGGGGGGGGGGGGGGGGGGGGGGGGGGGGGGGGGGGGGGGGGGGGGGGGGGGGGGGGGGGGGGGGGGGGGGGGGGGGGGFGFGGGGGGGGGGGGGGGGGGGGGFFFFFFFFFFFFFAFFFFFFFF@@FFFFFFDFFFF@DFFFEFF<<?F;<CFFFFF<?<BF?BFFFFFFBB<A?BF<BFA9<<96>14>BDF>BB<1>99B:
@M04999:289:000000000-L3R54:1:1101:21576:12743 2:N:0:402
AAGGACTACCCGGGTATCTAATCCTGTTTGCTCCCCACGCTTTCGCATCTCAGCGTCAGTATCTGTCCAGAAGGCCGCCTTCGCCACCGGTATTCCTCCACACCTCTACGCATTTCACCGCTACACGTGGAATTCTACCTTCCTCTACAATACTCCAGATAACCAGTTTTAAGTGCAATTCCCAGGTTGAGCCCGGGGCTTTCACACCTAACTTAATTATCCGCCTACATGCCCTTTACGCCCAGTCATTCCGATTAACGCTCGCACCCTCCGTATTACCGCGGCTGCTGGCACGGAGTT
+
CCCCCGGFEGGGGGGE@FFGEEGFFFGGGGGGGGGGGFGGGGGGGGFGGGGGGGGGGGEGFEEFGFFFGFGFFGGGFCCGGGGGGGEFGGGGFFGGGGGGGGGGGGGGGGGGC:FEGGGGGDGGGGGGFGGEEGGGGGGGGGGGGGDFGGFFC=DGGCDFGDEGGGFGGGG8DG7BFGFGGGGGGGCFGGGGGDEDGGGG4AFCFF>ADFFBFCFACFFEFEFB9@?D@F?E;D@FFFFFF6;<6;@EFFFFFF?:?5921<:;>9BF?:?:>??FFFF<B009>>BFFF::7??666?B
@M04999:289:000000000-L3R54:1:1101:11897:12777 2:N:0:402
GGACTACAGGGTATCTAATCCTGTTCGCTCCCCACGCTTTCGTCCATCAGCGTCAATCGGTATTTAGTAACCTGCCTTCGCAATCGGGGTTCTGTGTAATATCTATGCATTTCACCGCTACGCTACACATTCCAGCTACTTCAATACTATTCAAGATTAACAGTATCAACAGCAGTTCTACAGTTAAGCTGCAGGTTTTCACCGCTGACTTATCAACCCGCCTACGGACCCTTTAAACCCAATAAATCCGGATAACGCTCGCATCCTCCGTATTACCGCGGCTGCTGTCACGGAGTTAGCC
+
CCCCCGGGGGGGGGGGGGGGGGGGGGGGGGGGGGGGGGGGGGGGGGGGGGGGGGGGGGGGGGGGGGGGGGGGGGGGGGGGGGGGGGGGGGGGGGGGGGGGGGGGGGGGGGGGGGGGGGGGGGGGGGGGGGGGGGGGGGGGGGGFGGGGGGGGGGGGGGGGGGGGGGGGGG?D?FGGFGFGGGGGGGGGGGGGGGGGGGGGFFFFFFFFFFFEFFFFFFFAFAFFFFFA=@FFFBFFFFBFFFFFFFFFFBF@FFEFD9?<@@F?;BFFBF:18:AD<:>F>9;>?FF-,)--469?B9<A3
@M04999:289:000000000-L3R54:1:1101:24188:12783 2:N:0:402
TCTGACTACCAGGGTATCTAATCCTGTTCGCTCCCCACGCTTTCGTCCATCAGCGTCAATCGGTATTTAGTAACCTGCCTTCGCAATCGGGGTTCTGTGTAATATCTATGCATTTCACCGCTACACTACACATTCCAGCTACTTCAATACTATTCAAGATTAACAGTATCAACGGCAGTTCTACAGTTAAGCTGCAGGTTTTCACCGCTGACTTATCAACCCGCCTACGGACCCTTTAAACCCAATAAATCCGGATAACGCTCGCATCCTCCGTATTACCGCGGCTGCTGGCACGGAGTTT
+
CCCCCGGGGGGGGGGGGGGGGGGGGGGGGGGGGGGGGGGGGGGGGGGGGGGGGFGGGGGGGGGEFGGGGGGGGGGGEGGGGGGGGFGGGGGGGGGGGGGGGGGGGGGGGGGGGGGGGGGGGEGGGGGFGGGGGGGGGFGGGGGGGGGGGGGGGDEGFGF?FGGGGGGGGGGGGGGDEGFGGGGGGGGGGGFGGGGGGGGGFFFFFFEDFAFFFFFFFFFFFFFFFFFF@925@DBBEFFAEFFFFFFFFFFFFF?<DEEF9(/39;?>B?FBFFBFFADB69>>F996BFBB0)(766,2)
@M04999:289:000000000-L3R54:1:1101:20994:12831 2:N:0:402
AGTGACTACCGGGGTATCTAATCCTGTTCGCTCCCCACGCTTTCGTCCATCAGCGTCAATCGGTATTTAGTAACCTGCCTTCGCAATCGGGGTTCTGTGTAATATCTATGCATTTCACCGCTACACTACACATTCCAGCTACTTCAATACTATTCAAGATTAACAGTATCAACGGCAGTTCTACAGTTAAGCTGCAGGTTTTCACCGCTGACTTATCAACCCGCCTACGGACCCTTTAAACCCAATAAATCCGGATAACGCTCGCATCCTCCGTATTACCTCCGCTGCTGGCACGGAGTT
+
CCCCCGGGGGGGGGGGGGGGGGGGGGGGGGGGGGGGGGGGGGGGGGGGGGGGGGGGGGGGGGGGGGGGGGGGGGGGGGGGGGGGGFGGGGGGGGGGGGGGGGGGGGGGGGGGGGGGGGGGGGGGGGGGGGGGGGGGGGGGGGGGGGGGGGGFFFGGFGGGDGFGGGGGGGGGGGDGEGFGGGGGGGGGGGGGGGGGGGFFAFFFFFFFFFBFFFFFFFFFFFFFBDFFD9@@@FFFFFFAA@@7?FFFFFFFFB?FFFBBF:?B>9:>FFFF>?6B?FF<))(-,19>B?F0,88934<B
@M04999:289:000000000-L3R54:1:1101:12740:12831 2:N:0:402
GACTACACGGGTATCTAATCCTGTTCGCTCCCCACGCTTCCGTCCATCAGCGTCAATCGGTATTTAGTAACCTGCCTTCGCAATCGGGGTTCTGTGTAATATCTATGCATTTCACCGCTACACTACACATTCCAGCTACTTCAATACTATTCAAGATTAACAGTATCAACGGCAGTTCTACAGTTAAGCTGCAGGTTTTCACCGCTGACTTATCAACCCGCCTACGGACCCTTTAAACCCAATAAATCCGGATAACGCTCGCATCCTCCGTATTACCGCGGCTGCTGGCACGGAGTTAGCC
+
@C8@C,EFFGECFGFGGGGGEFGGGGGGGFEGGGGGGGEGGGFAECFGGFGGGGGGFGGGGGFGGGFGGGDFEFGFFCCFGGCCGGGGDFFGFEFGGFGFF<FAEEGGGGGF<FG9FDGGGGGGGGGGGGGGGGGGGGG8CFFFDFGGGGGGGGGDFCGGGGG8DDFGDEGC6>CEFGFGGGGGFECFGGGGGGGGGGGGFF5ADFAFD@ACFFFFFFFFEA=@F??9@>F:(.9CEA8:?FFFEFCC;BF;;;A@DFF@>F>:9?28431327AAA<11,7>6,),367<?1((37<A23
@M04999:289:000000000-L3R54:1:1101:9934:12839 2:N:0:402
GCGACTACCCGGGTATCTAATCCTGTTCGCTCCCCACGCTTTCGTCCATCAGCGTCAATCGGTATTTAGTAACCTGCCTTCGCAATCGGGGTTCTGTGTAATATCTATGCATTTCACCGCTACACTACACATTCCAGCTACTTCAATACTATTCAAGATTAACAGTATCAACGGCAGTTCTACAGTTAAGCTGCAGGTTTTCACCGCTGACTTATCAACCCGCCTACGGACCCTTTAAACCCAATAAATCCGGATAGCGCTCGCATCCTCCGTATTACCGCGGCTGCTGGCACGGAGTT
+
CCCCCGGFGGGGGGGGGGGGGGGGGGGGGGGGGGGGGGGGGGGGGGGGGGGGGGGGGGGGGGGGGGGGGGGGGGGGGGGGGGGGGGGGGGGGGGGGGGGGGGGGGGGGGGGGGGGGGGGGGGGGGGGGGGGGGGGGGGGGGGGGGGGGGGGGGGGGGGGGGGGGGGGGGGGGGGGGFGFGFFGGGGGGGGGGGGGGGGGGFFFFFFFFFFFFFFFFFFFFDFFFFFFFDFFFFFFFCEEFFFFFF@A7?EFF9;<@;C>FFF>>BBFF>D?FFF?:4AFFF079B;<?FF<:BFF>(48
@M04999:289:000000000-L3R54:1:1101:8312:12861 2:N:0:402
GGACTACTAGGGTACCTAATCCTGTTTGCTCCCCACGCTTTCGCATCTCAGCGTCAGTATCTGTCCAGAAGGCCGCCTTCGCCACCGGTATTCCTCCACATCTCTACGCATTTCACCGCTACACGTGGAATTCTACCTTCCTCTACAATACTCCAGATAACCAGTTTTAAGTGCAATTCCCAGGTTGAGCCCGGGGCTTTCACACCTAACTTAATTATCCGCCTACATGCCCTTTACGCCCAGTCATTCCGATTAACGCTCGCACCCTCCGTATTACCGCGGCTGCTGGCCCGGAGTTAGC
+
CCCCCGGGGGGGGGGGGGGGGGGGGGGGGGGFGFGGGGGGGGGGGGGGGGGGGGGGGGGGGGGGGGGGGGGGGGGGGGGGGGGGGGGGGGGGGGGGGGGGGGGGGGGGGGGGGFGGGGGGGGGGGGGGGGGGGGGGGGGGGGGGGGGGGGGGGFG@DFGGGGGGEFFCFGGGEFGGFGFGFGF6@E:CFGGGGGEGGGGGFFFFFFFFFFFFFFFFFFFFFFFFFFFFFE;@::EEFF;BF;2==F?CEEF??0;CF@FFF03166:?F01:<B?BDFB>19(29?:)22(4(-12:<)54
@M04999:289:000000000-L3R54:1:1101:7014:12941 2:N:0:402
AGGACTACACGGTATCTAATCCTGTTCGCTCCCTACGCTTTCGTCCATCAGCGTCAATCGGTATTTAGTAACCTGCCTTCGCAATCGGGGTTCTGTGTAATATCTATGCATTTCACCGCTACACTACACATTCCAGCTACTTCAATACTATTCAAGATTAACAGTATCAACGGCAGTTCTACAGTTAAGCTGCAGGTTTTCACCGCTGACTTATCAACCCGCCTACGGACCCTTTAAACCCAATAAATCCGGATAACGCTCGCATCCTCCGTATTACCGCGGCTGCTGGCACGGAGTTAGC
+
CCCCCGGGGGGGGGGGGGGGGGGGGGGGGGGGGGGGGGGGGGGGGGGGGGGGGGGGEGGGGGGGFGGGGGGGGGGGGGGGGGGGGGGGGGGGGGGGGGGFGGGGGGGGGGGGGGGGGGGGGGGGGGGGGGGGGGGGFGGGGGGGGGGGGGGGGGGGGGGGGGGGGGGGGGGGCEGGFGFGGGGCFGGGGGGGGGGGF?FGFFF?D>BEBFFFFFFFFFA>FBAFFD@DFF@FFDFF4EFF@@@DFEEFFFFB?DFEFF>F@BBBFF?<A?;?((4<B<?9>(131(5?2047666041<A<
@M04999:289:000000000-L3R54:1:1101:3508:12964 2:N:0:402
GGACTACAGGGGTATCTAATCCTGTTCGCTCCCCACGCTTTCGTCCGTCAGCGTCAATCGGTATTTAGTAACCTGCCTTCGCAATCGGGGTTCTGTGTAATATCTATGCATTTCACCGCTACACTACACATTCCAGCTACTTCAATACTATTCAAGATTAACAGTATCAACGGCAGTTCTACAGTTAAGCTGCAGGTTTTCACCGCTGACTTATCAACCCGCCTACGGACCCTTTAAACCCAATAAATCCGGATAACGCTCGCATCCTCCGTATTACCGCGGCTGCTGGCACGGAGTTAGC
+
CCCCCGGGGGGGGGGGGGGGGGGGGGGGGGGGGGGGGGGGGGGGGGGGGGGGGGGGGGGGGGGGGGGGGGGGGGGGGGGGFGGGGGGGGGGGGGGGGGGGGGGGGGGGGGGGGGGGGGGGGGGGGGGGGGGGGGGDFGGGFGGGGGGGGGGGGGGFGGGGGGGGGGGGGFGEGGGGFGFGGGGGGGGGGGGGGGGGGGGGFFFFFFFFFFFFFFFFFFFFFFFFFFDFDFFFB@;CEFFFFF;@F<CEEE>9;?@FFD9??BFFB>772(9?F7BFFFFF(7724<?47::?B(,,42<A4
@M04999:289:000000000-L3R54:1:1101:11300:12967 2:N:0:402
CGGACTACTGGGGTATCTAATCCTGTTCGCTACCCATGCTTTCGAGCCTCAGCGTCAGTAACAGACCAGAGAGCCGCCTTCGCCACTGGTGTTCTTCCATATATCTACGCATTTCACCGCTGCACATGGAGTTCCACTCTCCTCTTCTGCACTCGAGTCTCTCAGTTTCCGATGCTCTTCCTCAGTTAAGCTGAGGGCTTTCACATTCAGACTTAAAAGACCGCCTGCGCTCCCTTTACGCCCAATAAATCTGGACAACGCTTGCCACCTACGTATTACGGCGGCTGCTGGCACGTAGTTT
+
CCCCCGGGGGGGGGGGGGGGGGGGGGGGGGGGGFGGGGGGGGGGGGGGFGGFFGGGGGGGGGGGGGGGGFGGGGGGGGGGGGGGGGGGGCGGGGGGGFGGGGG<FGGGGGGGGGGGGGGGGGGGGFGGGGGGGGGGGGGGGGFGGFGGGGD?EFGCEDGF:=DFCGGFFGGGGGGGFFFGCFGGGGGFFGDACDGGC69CAFFCCFAFFE5:@>9CCB8<FDFAAADFFFF=@FFF=EFF@99<<@EEFEF)9.7;8<;06??;6>4.47770,)6:>D((21(,24:7?0:(.:1::?2)
@M04999:289:000000000-L3R54:1:1101:6546:13017 2:N:0:402
GAAGACTACACGGGTATCTAATCCTGTTCGCTACCCATGCTTTCGAACCTCAGCGTCAGTTACAGACCAGAGAGCCGCCTTCGCCACTGGTGTTCTTCCATATATCTACGCATTCCACCGCTACACATGGAGTTCCACTCTCCTCTTCTGCACTCAAGAAAAACAGTTTCAGCTGCACTTCCCCGGTTAAGCCGAGGGCTTTCACAGCTGACTTTTTCTCTCGCCTGCGTTCGCTTTACCCCCAATAAATCCGGACAACGCTTGCCACCTACGTATTACCCCCGCTGCTTGCACGTAGTTT
+
CCCCCF9@EF<CGGEEGC@CFFEFAEFG<:FF@FFGGFCFFGGCFFFGCEBCFFEFEF@FFG9EFE<FE@AFFGGGECECFGFFGGG@=F6BEF?,:<FEF9A9,9@?;?@CEF<9EEGECC>CEFFE<FED=DFGCGDGG8E9AEFA;=D=D,6=,@D8D?EG=DGFGDFF8,=DDGFGDGG88CCC5CDCFE*3CDGGFF+=FFFF3):)*=++0/=@+>52@5(7,/8<2>(:?3C*/6>>FD84CE3=6>B((.:B>6:16:A?B12:1:?:3)5<((,-((,())514)(..,(6-
@M04999:289:000000000-L3R54:1:1101:27413:13058 2:N:0:402
TCGACTACCCGGGTATCTAATCCTGTTTGCTCCCCACGCTTTCGCATCTCAGCGTCAGTATCTGTCCAGAAGGCCACCTTCGCCACCGGTATTCCTCCACATCTCTACGCATTTCACCGCTACACGTGGAATTCTACCTTCCTCTACAATACTCCAGATAACCAGTTTTAAGTGCAATTCCCAGGTTGAGCCCGGGGCTTTCACACCTAACTTAATTATCCGCCTACATGCCCTTTACGCCCAGTCATTCCGATTAACGCTCGCACCCTCCGTATTACCGCGGCTGCTGGCACGGAGTT
+
CCCCCGGGGGGGGGGGGGGGGGGGGGFGGGGGGGGGGGGGGGGGGGGGGGGGGGGGGGGGGGGGGGGGGGGGGGGGGGGGGGGGGGGGGGGGGGGGGGGGGGGGGGGGGGGGGGGGGGGGGGGGGGGGGGGGFFFGGGGGGGFGGGGGGGGGGGGGGGGGGGGGGGGGGGGGGGGGFGFGGGGGFGGGGGFFGGGGGGGFFFFFFFEFFFFFFFFFEFF?B9BFD9BEFFFFFFFFEF0>>FFF@EFFFFF(,:?DF9@FFF99>F>BFBF>:???<A<BBB9>>(4::76:?666>?:
@M04999:289:000000000-L3R54:1:1101:21437:13064 2:N:0:402
TCACGACTACCAGGGTATCTAATCCTGTTCGCTCCCCACGCTTTCGTCCATCAGCGTCAATCGGTATTTAGTAACCTGCCTTCGCAATCGGGGTTCTGTGTAATATCTATGCATTTCACCGCTACACTACACATTCCAGCTACTTCAATACTATTCAAGATTAACAGTATCAACGGCAGTTCTACAGTTAAGCTGCAGGTTTTCACCGCTGACTTATCAACCCGCCTACGGACCCTTTAAACCCAATAAATCCAGATAACGCTCGCATCCTCCGTATTACCGCGGCTGCTGGCACGGAGTT
+
CCCCCGGGGGGGGGGGGGGGGGGGGGGGGGGGEGGGGGGGGGGGGEGGGGGGGGGGGGGEGGGGGGGGGGGGGGGGGGGGGGGGGDGGGGGGGGGGGGGGGGGGGDGGGGGGGGGGGGGGGGGGGFFCFGGGGDGGGGGGGGGFCFGGDGGGGDCFGGGGGGCGFGGGGGGGGGGCDDFCGFCEFFGGFGGGGFCCCGF=CFFFFAFEBBFFFFFFEFFAF@DFABFFFFFFFF@@FEFFFE8;;;36=9EEF<;EE3?<096?9>F:322)7(-124>AA6>(4116?FFFFF??0(1:4
@M04999:289:000000000-L3R54:1:1101:6172:13073 2:N:0:402
GACTACTCGGGTATCTAATCCTGTTTGCTCCCCACGCTTTCGCATCTCAGCGTCAGTATCTGTCCAGAAGGCCGCCTTCGCCACCGGTATTCCTCCACATCTCTACGCATTTCACCGCTACACGTGGAATTCTACCTTCCTCTACAATACTCCAGATAACCAGTTTTAAGTGCAATTCCCAGGTTGAGCCCGGGGCTTTCACACCTAACTTAATTATCCGCCTACATGCCCTTTACGCCCAGTCATTCCGATTAACGCTCGCACCCTCCGTATTACCGCGGCTGCTGGCACGGAGTTAGCC
+
CCCCCGGGGGGGGGGGGGGGGGGGGGGGGGGGGGGGGGGGGGGGGGGGGGGGGGGGGGGGGGGGGGGGGGGGGGGGGGGGGGGGGGGGCFGGGGGGGGGGGGGGGGGGGGGGGGGGGGGGGGGGGGGCCGGGGGGGGGGGGGGGGGGGGGGGGGGGGGGGGGGGGGGG?GGFGGGGFGFGGGFFGGGGGGGGGGGGGGGGFFFFFFFFFFFFFFFFFFFDFFFFFEFFFFFFBFFF?DFD?;EEAFFFFFDFFD9E?6?FFFFFF:?BFFFFFFFBFB>04>>FFFB:?(8?9914:>DA:
@M04999:289:000000000-L3R54:1:1101:10326:13103 2:N:0:402
TTCGACTACCGGGGTATCTAATCCTGTTTGCTCCCCACGCTTTCGCATCTCAGCGTCAGTATCTGTCCAGAAGGCCGCCTTCGCCACCGGTATTCCTCCACATCTCTACGCATTTCACCGCTACACGTGGAATTCTACCTTCCTCTACAATACTCTAGTTAACCAGTTTTAAGTGCAATTCCTAGGTTGAGCCCAGGGCTTTCACACCTAACTTAATTATCCGCCTACATGCCCTTTACGCCCAGTCATTCCGATTAACGCTCGCACCCTCCGTATTACCGCGGCTGCTGGCACGGAGTT
+
CCCCCGGGGGGGGGGGGGGGGGGGGGGGGGGGGGGGGGGGGGGGGGGGGGGGGGGGGGGGGGGGGGGGGGGGGGGGGGGGGGGGGGGGGGGGGGGGGGGGGGGGGGGGGGGGGGGGGGGGGGGGGGGGGGGGGGGGGGGGGGGGGGGGGFGGGGGGGGGGGGGGGGGGGGGGGGGGFGFGGGGGGGGGGGGGGGGGGGGGFFFFFFFFFFFFFFFFEFFFFFFFFFFFFFFFFDBDFFFFFFFFFE@EFFEFFFDFF3C<FFFB>FF9:FFB082?FFFAB>>49>04:)561?6960(.
@M04999:289:000000000-L3R54:1:1101:21739:13122 2:N:0:402
TAGACTACACGGGTATCTAATCCTGTTTGCTCCCCACGCTTTCGCATCTCAGCGTCAGTATCTGTCCAGAAGGCCGCCTTCGCCACCGGTATTCCTCCACATCTCTACGCATTTCACCGCTACACGTGGAATTCTACCTTCCTCTACAATACTCCAGATAACCAGTTTTAAGTGCAATTCCCAGGTTGAGCCCGGGGCTTTCACACCTAACTTAATTATCCGCCTACATGCCCTTTACGCCCAGTCATTCCGATTAACGCTCGCACCCTCCGTATTACCGCGGCTGCTGGCACGGAGTT
+
CCCCCGGGGGGGGGGGGGGGGGGGGGGGGGGGGGGGGGGGGGGGG@FGGGGGGGGGGGGGGGGGGGGGGGGGGGGGGGGGGGGGGGGGGGGGGGGGGGGGGGGGGGGGGGGGGGGGGGGGGGGGGGGGGGGGGGGGGGGGGGFGGGGGGGFGGGGGGGGGGGGGGFGGGGGGGGFGFGFGGGGGGGGGGGGGGGGGGGGGFAFFFFFFFFFFFFFFFFFFFFF22@:>EEEFFEFFCFFFFBFDFFFFFEFEF6?FFFFBFFF>9>B?FBF9-3?FFF<?B60;>B??0::14(3-(37
@M04999:289:000000000-L3R54:1:1101:19458:13150 2:N:0:402
GAGCGACTACTGGGGTATCTAATCCTGTTTGCTCCCCACGCTTTCGCATCTCAGCGTCAGTATCTGTCCAGAAGGCCGCCTTCGCCACCGGTATTCCTCCACATCTCTACGCATTTCACCGCTACACGTGGAATTCTACCTTCCTCTACAATACTCCAGATAACCAGTTTTAAGTGCAATTCCCAGGTTGAGCCCGGGGCTTTCACACCTAACTTAATTATCCGCCTACATGCCCTTTACGCCCAGTCATTCCGATTAACGCTCGCACCCTCCGTATTACCTCGGCTGCTGGCACGGAGTT
+
CCCCCGGGGGGGGGGGGGGGGGGGGGGGGGGGGGGGGGGGGGGGGGGGDGGGGGGGGGGGGGGGGGGGGGGGGGGGGGGGGGGGGGFGGGGGGGFGGGGGGGGFFEGFGGGGGGGGGGGGGGGGGGGGGGGGGGGGGGGGGGGFGGGGGGGGGFGGGGFGGGGGCD?FGGGF?FGGFGFGGGGFGDGGGGGGGGGGDGGGFFFFFFFFFFFFFFFFEFFEFFF@F=@FFFFFFED@@@FFFF>>?;;<EECCC@(;BF2<?>?<9;>31:?FF962<:6A<)-(-3:>6?F(-38?9;9(2
@M04999:289:000000000-L3R54:1:1101:6906:13165 2:N:0:402
GGGGACTACTGGGGTATCTAATCCTGTTCGCTCCCCACGCTTTCGTCCATCAGCGTCAATCGGTATTTAGTAACCTGCCTTCGCAATCGGGGTTCTGTGTAATATCTATGCATTTCACCGCTACACTACACATTCCAGCTACTTCAATACTATTCAAGATTAACAGTATCAACGGCAGTTCTACAGTTAAGCTGCAGGTTTTCACCGCTGACTTATCAACCCGCCTACGGACCCTTTAAACCCAATAAATCCGGATAACGCTCGCATCCTCCGTATTACCGCGGCTGCTGGCACGGAGTT
+
CCCCCGGGGGGGGGGGGGGGGGGGGGGGGGGGGGGGGGGGGGGGGGGGGGGGGGGGGGGGGGGGGGGGGGGGGGGGGGGGGGGGGGGGGGGGGGGGGGGGGGGGGGGGGGGGGGGGGGGGGGGGGGGGGGGGGGGGGGGGGGGGGGGGGGGGGGGGGGGGGGGGGGGGGGGGGGGGFGFGFGGGGGGGFGFGGGGGFGGGFFFFFFFFFFAFFFFFFFFFFFFFFFFFFDDFFFFFFFCFFDFFF@;ACCF@>>6DFFFFFFFFFFBFFBFFF<??BADF6BB>;>>BF7>?7403(4-4
@M04999:289:000000000-L3R54:1:1101:2997:13192 2:N:0:402
GACTACTAGGGTATCTAATCCTGTTTGCTCCCCACGCTTTCGCATCTCAGCGTCAGTATCTGTCCAGAAGGCCGCCTTCGCCACCGGTATTCCTCCACATCTCTACGCATTTCACCGCTACACGTGGAATTCTACCTTCCTCTACAATACTCCAGATAACCAGTTTTAAGTGCAATTCCCAGGTTGAGCCCGGGGCTTTCACACCTAACTTAATTATCCGCCTACATGCCCTTTACGCCCAGTCATTCCGATTAACGCTCGCACCCTCCGTATTACCGCGGCTGCTGGCACGGAGTTAGCC
+
CCCCCGGGGGGGGGGGGGGGGGGGGGGGGGGGGGGGGGGGGGGGGGGGGGGGGGGGGGGGGGGGGGGGGGGGGGGGGGGGGGGGGGGGGGGGGGGGGGGGGGGGGGGGGGGGGGGGGGGGGGGGGGGGFGGGGGGGGGGGGGGGGGGGGGGGGGGGGGGGGGGGGGGGGGGGGGFGFGFGGG6DFGFFGFGGGDEDGGGGFFFFFFFFFFFBEFFFEFFDFFFFFFEFFFFFFFCFFFFD?@;@EFCFFF?FFFFFF@@D(699>::?FBF::BDFB6;((4>>BFB(81>:>11<49><:
@M04999:289:000000000-L3R54:1:1101:5715:13205 2:N:0:402
CGACTACCAGGGTATCTAATCCTGTTCGCTCCCCACGCTTTCGTCCATCAGCGTCAATCGGTATTTAGTAACCTGCCTTCGCAATCGGGGTTCTGTGTAATATCTATGCATTTCACCGCTACACTACACATTCCAGCTACTTCAATACTATTCAAGATTAACAGTATCAACGGCAGTTCTACAGTTAAGCTGCAGGTTTTCACCGCTGACTTATCAACCCGCCTACGGACCCTTTAAACCCAATAAATCCGGATAACGCTCGCATCCTCCGTATTACCGCGGCTGCTGGCACGGAGTTAGC
+
CCCCCGGGGGGGGGGGGGGGGGGGGGGGGGGGGGGGGGGGGGGGGGGGGGGGGGGGGGGGGGGGGGGGGGGGGGGGGGGGGGGGGGGGGGGGGGGGGGGFGGGGGGGGGGGGGGGGGGGGGGGGGGGGGGGGGGGGGGGGGGGGGGGGGGGGGGGGFGGGGGGGGGGGGGGGGGGGFGFGGGGGGGGGGGGGGGGGFGGGFFFFFFFFFFFFFFFFFFFFFFFFFFF>DFFFFBFECEFF?@FFFFFEFEFF@0;EFFF@FB9>FF:<AFFB0:BFFFFF6;BFFFFF:08>04((28AF9
@M04999:289:000000000-L3R54:1:1101:17306:13237 2:N:0:402
GTGACTACTGGGGTATCTAATCCTGTTTGCTCCCCACGCTTTCGCATCTCAGCGTCAGTATCTGTCCAGAAGGCCGCCTTCGCCACCGGTATTCCTCCACATCTCTACGCATTTCACCGCTACACGTGGAATTCTACCTTCCTCTACAATACTCCAGATAACCAGTTTTAAGTGCAATTCCCAGGTTGAGCCCGGGGCTTTCACACCTAACTTAATTATCCGCCTACATGCCCTTTACGCCCAGTCATTCCGATTAACGCTCGCACCCTCCGTATTACCGCGTCTGCTGGCACGGAGTT
+
CCCCCGFGGGGGGGGGGGGGGGGGGGGGGGGGGGGGGGGGGGGGG@FGGGGGGGGGGGGGGGGGGGFFGGGGGGGGGGGGGGGGGGGGGGGGGGGGGGGGGGGGGGGGFGGGGGGGGGGGGGGGGGGGGGGGGGGFGGGGGGGGGGGFGGGGGGGGGFGGGGGGGGGFGGFFGGD8DFFGGGGGFGGFGGGGGGGDDDGGFFFFFFFFFFFFFFFFFF6@CDFFFFB=CEFEFFFFFC;EFFDFEFFE?CC@@@?6EF<@BFFF>BFFFFB>:<:B)69(99(4??DA77<:?:011::
@M04999:289:000000000-L3R54:1:1101:17811:13289 2:N:0:402
CATGGGACTACACGGGTATCTAATCCTGTTTGCTCCCCACGCTTTCGAGCCTCAGCGTCAGTTACAAGCCAGAGAGCCGCTTTCGCCACCGGTGTTCCTCCATATATCTACGCATTTCACCGCTACACATGGAATTCCACTCTCCCCTCTTGCACTCAAGTTAAACAGTTTCCAAAGCGTACTATGGTTAAGCCACAGCCTTTAACTTCAGACTTATCTAACCGCCTGCGCTCGCTTTACGCCCAATAAATCCGGCCAACGCTCGGGACCTACGTATTACCGCGGCTGCTGGCACGTAGTT
+
CCCCCGGGGGGGGGGGGGGGGGGGGGGGGGGGGGGGGGGGGDGGGGGGGGGGGGGGGGGGGGGGGGGGGGGGGGGGFGGGGGGGGGGGGGGGGGGGGGGGGGGGGGGGGDFGGGGGGGGGGGGGGGGGGGGGGGGGGGFFGGGGGGGGGGGGGGGGGGGGGGFGGGGFGGGGGGGGFGEGDGGGGGGGGGGGGGFGFFGGFFFFFFFFFFEFFFFFFFFEBEFA>@@BB@@@@B>FFDEF?FFF?<@E393<@>9(39<B:>?(1919>6?FFFBF<BFFFB6(49>>FF7>BFF62::?<
@M04999:289:000000000-L3R54:1:1101:15987:13305 2:N:0:402
TTGCGGACTACTAGGGTATCTAATCCTGTTTGCTCCCCACGCTTTCGCATCTCAGCGTCAGTATCTGTCCAGAAGGCCGCCTTCGCCACCGGTATTCCTCCACATCTCTACGCATTTCACCGCTACACGTGGAATTCTACCTTCCTCTACAATACTCCAGATAACCAGTTTTAAGTGCAATTCCCAGGTTGAGCCCGGGGCTTTCACACCTAACTTAATTATCCGCCTACATGCCCTTTACGCCCAGTCATTCCGATTAACGCTCGCACCCTCCGTATTACCGCGGCTGCTGGCACGGAGT
+
CCCCCGGGGGGGGGGGGGGGGGGGGGGGGGGGGGGGGGGGGGGGGGGGGGGGGGGGGGGGGGGGGGGGGGGGGGGGGGGGGGGGGGGGGGGGGDGGGGGGGGGGGGGGGGGGGGGGGGGGGGGGGGGGGGGDCGGGGGGGGGGGGGGGGGGGGGGGGGGGGGGGGGGGGGGGGGGGFGFGGDGGGGGGGGGGGGGGGDGGEFFFFFFFFFFFBFFFFFFFACEEFFFFDF@CEE@FFFFFFFFFB01;@EFEC58;@?BBF<B?BBFFF6:?FF;1(4?ABAB>(2499??::?BFF9903
@M04999:289:000000000-L3R54:1:1101:9818:13305 2:N:0:402
TGACTACTGGGGTATCTAATCCTGTTTGCTCCCCACGCTTTCGCATCTCAGCGTCAGTATCTGTCCAGAAGGCCGCCTTCGCCACCGGTATTCCTCCACATCTCTACGCATTTCACCGCTACACGTGGAATTCTACCTTCCTCTACAATACTCCAGATAACCAGTTTTAAGTGCAATTCCCAGGTTGAGCCCGGGGCTTTCACACCTAACTTAATTATCCGCCTACATGCCCTTTACGCCCAGTCATTCCGATTAACGCTCGCACCCTCCGTATTACCGCGGCTGCTGGCACGGAGTTAGC
+
CCCCCGGGGGGGGGGGGGGGGGGGGGGGGGGGGGGGGGGGGGGGGGGGGGGGGGGGGGGGGGGGGGGGGGGGGGGGGGGGGGGGGGGGGGGGGFGGFGGGGGGGGGGGGGGGGGGGGEGGGGGGGGGGGGGGGGFGGGGGGGGGGGGGGGGGGGGGFGGGGCFGGGGGFGGGGGGGFFFGGGDFGGGGGGGFGDE7DGGGFFFFFBFFFDFFFFFFFFFFFD25@B::?=BFEFF<CFFFFF?@FF?CCE@1;<DFF?BBFFFFF9??BF988<764AB>9>>B>:??8<B>:(46:(466
@M04999:289:000000000-L3R54:1:1101:27694:13346 2:N:0:402
TGACTACTGGGGTATCTAATCCTGTTCGCTCCCCACGCTTTCGTCCATCAGCGTCAATCGGTATTTAGTAACCTGCCTTCGCAATCGGGGTTCTGTGTAATATCTATGCATTTCACCGCTACACTACACATTCCAGCTACTTCAATACTATTCAAGATTAACAGTATCAACGGCAGTTCTACAGTTAAGCTGCAGGTTTTCACCGCTGACTTATCAACCCGCCTACGGACCCTTTAAACCCAATAAATCCGGATAACGCTCGCATCCTCCGTATTACCGCGGCTGCTGGCACGGAGTTAGC
+
CCCCCGGFGGGGGGGGGGGGGGGGGGGGGGGGGGGGGGGGGGGGGGGGGGGGGGGGGGGGGGCFEFGGGGGGGGGGGGGGGGGEGGGGGGGGGGGGGGGGGGGGGGGGGGGGGGGGGGGGGGGGGGGGGGFGGGGGFGGGGGGGCFGGGGGGGGGGGGGGGGGGGGGGGGGGEGGGFGFGGGGGGGGGFFGGGGGGFGGGFFFFFFFEB@EECFFFFFFA>ABAFFFF@FFFFFFEFEFFF?(568CCEE@BFF@<ED;FD09;BFFFD?B1(4026A:>>9B>B?BF0<?F:04;?(.<>
@M04999:289:000000000-L3R54:1:1101:15119:13402 2:N:0:402
TTGACTACCCGGGGATCTAATCCTGTTTGCTCCCCACGCTTTCGCATCTCAGCGTCAGTATCTGTCCAGAAGGCCGCCTTCGCCACCGGGATTCCTCCACATCTCTACGCATTTCACCGCTACACGTGGAATTCTACCTTCCTCTACAATACTCCAGATAACCAGTTTTAAGTGCAATTCCCAGGTTGAGCCCGGGGCTTTCACACCTAACTTAATTATCCGCCTACATGCCCTTTACGCCCAGTCATTCCGATTAACGCTCGGACCCTCCGTATTACCGCGGCTGCTGGCACTGAGTT
+
CC8<CGFFGGGGG++@CCEF<EE-;;CFGGD<FGGGGF:CFGEB7FCF@F99@@@BB@EEGFGDF@FGFFGC8@EGDEGGBFEGEGGDE+4>EEFGFG8A?<,5A?;F@F@?FF<FCFCEFEGGGCEEF7DFFGGD@DFGCFFGGCFFGG=F:,A=DCF9EGFFFCGGG,D:ECGEFFFGF?FGGGGDG6DG>ECD>CCCA86BA4?ABFDEC?8FE>:CA8<?68;3EC)38@@E9)6)79D?@<>BABFF(40:>A?F?1(((-42:(8>4((564-8>2(004:>?0034(.),6<
@M04999:289:000000000-L3R54:1:1101:4928:13413 2:N:0:402
TGGGTGACTACCAGGGTATCTAATCCTGTTCGCTCCCCACGCTTTCGTCCATCAGCGTCAATCGGTATTTAGTAACCTGCCTTCGCAATCGGGGTTCTGTGTAATATCTATGCATTTCACCGCTACACTACACATTCCAGCTACTTCAATACTATTCAAGATTAACAGTATCAACGGCAGTTCTACAGTTAAGCTGCAGGTTTTCACCGCTGACTTATCAACCCGCCTACGGACCCTTTAAACCCAATAAATCCGGATAACGCTCGCATCCTCCGTATTACCGCGGCTGCTGGCACGGAGT
+
CCCCCGGGGGGGGGGGGGGGGGGGGGGGGGGGGGGGGGGGGGGGGGGGGGGGGGGGGGGGGGGGGGGGGGGGGFGGGGGGGGGGGGGGGGGGGGGGGGGGGGGGGGFFGGGGGGGGGGGGGGGGGGGGGGGGGGGGGGGGGGGGGGGGGGGGGGGGGGGGGGGGGGGGGGGGGGGGFGFGGGGGGGGGGGGGFGGGGGGGFFFFFFFFFFFBFFFFFFFFFFF=>AF>9BFD?BFFFFFFFEFFFFFFEEEFFFF6;DFFEF9@:769317?FFFFFFFAF<:;B;B90?FFFFFFF0(--
@M04999:289:000000000-L3R54:1:1101:22884:13441 2:N:0:402
CGACTACTGGGGTATCTAATCCTGTTTGCTCCCCACGCTTTCGCATCTCAGCGTCAGTATCTGTCCAGAAGGCCGCCTTCGCCACCGGTATTCCTCCACATCTCTACGCATTTCACCGCTACACGTGGAATTCTACCTTCCTCTACAATACTCCAGATAACCAGTTTTAAGTGCAATTCCCAGGCTGAGCCCGGGGCTTTCACACCTAACTTAATTATCCGCCTACATGCCCTTTACGCCCAGTCATTCCGATTAACGCTCGCACCCTCCGTATTACCGCGGCTGCTGGCACGGATGTAGC
+
CCCCCGGGGGGGGGGGGGGGGGGGGGGGGGGGGGGGGGGGGGGGGGGGGGGGGGGGGGGGGGGGGGGGGGGGGGGGGGGGDGGGGGGGGGGGGGGGGGGGGGGGGGGGGGGGGGGGGGGGGGGGGGGGGGGGGGGGGGGGGGGGGGGGGGGGGGGGFGGGGGGGGGGGGGGGGGGGFGFGGGGGGGGGGGGGGGGGGGGGFFFFFFFFFFCCFFFFFFFFFFFFFFFFFFFDFFFFFFFEFDFFE>EC??;DD@FFE@B:?0;>BFF?F<>?03:<B>61(,4(4432??(4(-,((.5<4
@M04999:289:000000000-L3R54:1:1101:15721:13444 2:N:0:402
TAAGACTACAGGGGTATCTAATCCTGTTCGCTCCCCACGCTTTCGTCCATCAGCGTCAATCGGTATTTAGTAACCTGCCTTCGCAATCGGGGTTCTGTGTAATATCTATGCATTTCACCGCTACACTACACATTCCAGCTACTTCAATACTATTCAAGATTAACAGTATCAACGGCAGTTCTACAGTTAAGCTGCAGGTTTTCACCGCTGACTTATCAACCCGCCTACGGACCCTTTAAACCCAATAAATCCGGATAACGCTCGCATCCTCCGTATTACCGCGGCTGCTGACACGGAGTT
+
CCCCCGGGGGGGGGGGGGGGGGGGGGGGGGGGGGGGGGGGGGGGGGGGGGGGGGGGGGGGGGGGGGGGGGGGGGGGGGGGGGGGGDGGGGGGGGGGGGGGGGGGGGGGGGGGGGGGGGGGGGGGGGGGGGGGGGGGGGGGGGGGGGGGGGGGGGGFFGGFGGGGGGGGGGGGGGDGFDFGGFGGGGGGGFGGGGGGGGGGCFFFFFFFFFFFEFFFFFFFAFF99@FF@>FFFFBFFFFFFFFFD@@EFFF@FFFFFEEFFFFFFFFFFFA:BFFFFFFAFF99>99BFB)4>:?>B>F<
@M04999:289:000000000-L3R54:1:1101:9888:13480 2:N:0:402
GTAAGACTACCCGGGTATCTAATCCTGTTCGCTCCCCACGCTTTCGTCCATCAGCGTCAATCGGTATTTAGTAACCTGCCTTCGCAATCGGGGTTCTGTGTAATATCTATGCATTTCACCGCTACACTACACATTCCAGCTACTTCAATACTATTCAAGATTAACAGTATCAACGGCAGTTCTACAGTTAAGCTGCAGGTTTTCACCGCTGACTTATCAACCCGCCTACGGACCCTTTAAACCCAATAAATCCGGATAACGCTCGCATCCTCCGTATTACCGCGGCTGCTGGCACGGAGTT
+
CCCCCGGGGGGGGGGGGGGGGGGGGGGGGGGGGGGGGGGGGGFGGGFGGGGGGGGGGGGGGGGGGFGGGGGGGGGGGGGGGGGGGGGGGGGGEGGGGGGGGGGGGGGGGGGGGGGGGGGGGGGGGGGGGGGGGGGGGGGGGGGGGGGFGGGGGGGGGGGGGGGGGGGGGGGGGGGG>DFGFGGGGGGGGGFGGGGGGGDGFFFFFFFFAAAFFFFFFFFFFFF>BFFFFF=@B><DFFEFFEFFF6@3E3?E1:17<;A@?F6<>9BBB?<B49?F:?AD>01>6;B9?038:B44799B4
@M04999:289:000000000-L3R54:1:1101:19460:13481 2:N:0:402
GAGGACTACCAGGGTATCTAATCCTGTTCGCTACCCATGCTTTCGAACCTCAGCGTCAGTTACAGACCAGAGAGCCGCCTTCGCCACTGGTGTTCTTCCATATATCTACGCATTCCACCGCTACACATGGAGTTCCACTCTCCTCTTCTGCACTCAAGAAAAACAGTTTCAGCTGCACTTCCCCGGTTAAGCCGAGGGCTTTCACAGCTGACTTGTTCTCCCGCCTGCGTTCGCTTTACGCCCAATAAATCCGGACAACGCTTGCCACCTACCGATTACCGCGGCCGCTTGCACGTAGTTT
+
BC8<ACEF8FGEGGFA<FEFG9CFDDCFE:@@6FFG9@;C@FGACCFCF,B,B,@8@@8CFC,,CC@F@,96F:@FB>FCFEFCFEEEFF,,:FFEGEGAFGG,;A,A4=7=:FFFFCGCF+:+:=9FAF<=9@=F=94@E?FDEAFGGAD;1,@6,,,36@EC88EFGG8EF9=?FGFGGGCGGGGGCFGFCC**39C9AFB93946:7146B8F48+/+:(6:2(-/3/1,7(86465;>B@;1)..</;.2231:66>?F02?278(2,((-,(-)420(2((,(-(4:),4(.((-)
@M04999:289:000000000-L3R54:1:1101:15905:13493 2:N:0:402
GACTACTCGGGTATCTAATCCTGTTTGCTCCCCACGCTTTCGCATCTCAGCGTCAGTATCTGTCCAGAAGGCCGCCTTCGCCACCGGTATTCCTCCACATCTCTACGCATTTCACCGCTACACGTGGAATTCTACCTTCCTCTACAATACTCCAGATAACCAGTTTTAAGTGCAATTCCCAGGTTGAGCCCGGGGCTTTCACACCTAACTTAATTATCCGCCTACATGCCCTTTACGCCCAGTCATTCCGATTAACGCTCGCACCCTCCGTCTTACCGCGGCTGCTGGCACGGAGTTAGCC
+
CCCCCGGGGGGGGGGGGGGGGGGGGGGGGGGGGGGGGGGGGGGGGGGGGGGGGGGGGGGGGGGGGGGGGGGGGGGGGGGGGGGGGGEGGGGFGGGGGGGGGGGGGGGGGGGGGGGGGGGGGGGGGGGGGGGGGGGGGGGGGGGGGGGGGGGGGGGFGDGGGGGFGGGGGGGGGGGGFGFGFGGGGGGGGGGGGGGGGGGGFFFFFFFFFFCFFFCFFFFFFFFFFFFFF=DFDFCEFF6DF?@EFEEFFF??D@CEF;:B>FFB9:::?>B(8?<9>?F>0;>F<7?70(51((38?<9>:
@M04999:289:000000000-L3R54:1:1101:2968:13493 2:N:0:402
TAGCGGACTACACGGGTATCTAATCCTGTTTGCTCCCCACGCTTTCGCATCTCAGCGTCAGTATCTGTCCAGAAGGCCGCCTTCGCCACCGGTATTCCTCCACATCTCTACGCATTTCACTGCTACACGTGGAATTCTACCTCCCTCTGACACACTCTAGTTAGACAGTTTCAAATGCACGTCCCAAGTTGAGCTCGGGGATTTCACATCTGACTTATCTAACCGTCTGCGCTCGCTTTACGCCCAGTAATTCCGATTAACGCTCGCACCCTACGTATTACCGCGGCTGCTGGCACGTAGT
+
CCCCCGGGGGGGGGGGGGGGGGGGGGGGGGGFGGGGGGGGGGGGGGGGGGGGGGGGGCGGGGGGGGGGGGGGGGGGGGGGGGGGGGGGGGGGGDGGGGGGGGGGGGGGGGGGGGGGGGGGGGGGGGGGEGGGCFGGGGGGGGGGGGGGFEGGGGGGGGGGGGGGGGGGGGGGGGGGFGFGGGGGGGGGGGGGGGGGGGGGFFFFFFFFEFFFFFFFFAFEF?EFFFDFBE0>FDB>DFF648?BFFDFFEFAFF::???B><>:F021;9BF<?(4<B?>B9?070;;0?:F0??F4,(34
@M04999:289:000000000-L3R54:1:1101:7407:13502 2:N:0:402
TGATGGACTGCAAGGGTATCTAATCCTGTTTGCTCCCCACGCTTTCGCATCTCAGCGTCAGTATCTGTCCAGAAGGCCGCCTTCGCCACCGGTATTCCTCCACATCTCTACGCATTTCACCGCTACACGTGGAATTCTACCTTCCTCTACAATACTCCAGATAACCAGTTTTAAGTGCAATTCCCAGGTTGAGCCCGGGGCTTTCACACCTAACTTAATTATCCGCCTACATGCCCTTTACGCCCAGTCATTCCGATTAACGCTCGCACCCTCCGTATTACCGCGGCTGCTGGCACGGAGT
+
CCCCCGGGGGGGGGGGGGGGGGGGGGG9FFGGGGGGGGGGGGGGGGGGGGGGGGGGGGGGGGGGGGGGGGGGGGGGGGGGGGGGGGGGGGGGGDFGGGGGGGGGGGGGGGGGGGGGGGGGGGGGGGGGGGGGEGGGGGGGGGGGGGGGGGGGGGGGGGGGGGGGGFGGGGGGGGGGFGBDFCGGGFGGGGCFGFGGGGGGEFFFFFFFEAFEFFFFFCFFFEE4@D@DDF@FFFFFE@FA<?D@FFFEEFEEFEED@@FFFF96?1047416:?BF:7?FABB0((4((,,,21(8((144
@M04999:289:000000000-L3R54:1:1101:10145:13585 2:N:0:402
TGGACTACCAGGGTATCTAATCCTGTTCGCTACCCATGCTTTCGAGCCTCAGCGTCAGTAACAGACCAGAGAGCCGCCTTCGCCACTGGTGTTCTTCCATATATCTACGCATTTCACCGCTACACATGGAGTTCCACTCTCCTCTTCTGCACTCAAGTCTCTCAGTTTCCGATGCTCTCCCTCAGTTAAGCTGAGGGCTTTCACATTCAGACTTAAAAGACCGCCTGCGCTCCCTTTACGCCCAATAAATCCGGACAACGCTTGCCACCTACGTATTACCGCGGCTGCTGGCACGTAGTT
+
CCCCCGGGGGGGGGEFFGGGGGFGGGGGGDGGGFGGGGGGGGGEGGGGGGGGFGGGGGGFGGGGGGGGGGGGGGGGGGGGGGGGEGGGCFGGEGGFGGGGGGG9FFGGGGGGGGGGGGGGGGGGGGFFFGGGCGGGGDG=FGGGGGGGEGGGFFDFGCCFG:D=DCFGGGGGGGGGFFDGFDGGGGGGFGGFFGCD?DGF5CCCFFCF=EEBFFFF@AA5ACFB>=BDFB>@>5>>36CB>0:@(3;E))9@1,8>F6;3210:?FFFFF::::BF0>DA?;>(294:D223028,3(-4
@M04999:289:000000000-L3R54:1:1101:22489:13598 2:N:0:402
TGTTGACTACTCGGGTATCTAATCCTGTTTGCTCCCCACGCTTTCGCATCTCAGCGTCAGTATCTGTCCAGAAGGCCGCCTTCGCCACCGGTATTCCTCCACATCTCTACGCATTTCACCGCTACACGTGGAATTCTACCTTCCTCTACAATACTCCAGATAACCAGTTTTAAGTGCAATTCCCAGGTTGAGCCCGGGGCTTTCACACCTAACTTAATTATCCGCCTACATGCCCTTTACGCCCAGTCATTCCGATTAACGCTCGCACCCTCCGTATTACCGCGGCTGCTGGCACGGAGTT
+
CCCCCGGGGGGGGGGGGGGGGGGGGGGGGGGGGGGGGGGGGGGGGGGGGGGGGGGGGGGGGGGGGGGGGGGGGGGGGGGGGGGGGGGGGGGGGGGGGGGGGGGGGGGGGGGGGGGGGGGGGGGGGGGGGGGGGGGGGGGGGGGGGGGGGGGGGGGGGGGGGGGGGGGGGGGGGGGGFGFGGGGGGGGGGGGGGGGGGGGGFFFFFFFFFFFFFFFFFFFFFFF?FFFFF@EFFFFFFECFDF9>@@FFFEEEFF(6;<CEFFFFFF>>>B<::>?<F?FFB(49((3;67?0::>F>9364
@M04999:289:000000000-L3R54:1:1101:19817:13601 2:N:0:402
ATTGACTACTCGGGTATCTAATCCTGTTTGCTCCCCACGCTTTCGCATCTCAGCGTCAGTATCTGTCCAGAAGGCCGCCTTCGCCACCGGTATTCCTCCACATCTCTACGCATTTCACCGCTACACGTGGAATTCTACCTTCCTCTACAATACTCCAGATAACCAGTTTTAAGTGCAATTCCCAGGTTGAGCCCGGGGCTTTCACACCTAACTTAATTATCCGCCTACATGCCCTTTACGCCCAGTCATTCCGATTAACGCTCGCACCCTCCGTATTACCGCGGCTGCTGGCACGGAGTT
+
CCCCCGGGGGGGGGGGGGGGGGGGGGGGGGGGGGGGGGGGGGGGGGGGGGGGGGGGGGGGGGGGGGGGGGGGGGGGGGGGGGGGGGGGGGGGGGGGGGGGGGGGGGGGGGGGGGGGGGGGGGGGGGGGGGGGGGGGGGGGGGGGGGGGGGGGGGGGGGGGGGGGGGGGGGGGGGGGFGFGGGGGGGGGGGGGGGGGGGGGFFFFFFFFFFFFFFFFFFFFFFFF@F@FFFFFED;;EFC8@FFFFFFFEEFFF01;@C3<>??>FFFFFFFBFFB?B:>4?BF6913142817><>613?
@M04999:289:000000000-L3R54:1:1101:6018:13646 2:N:0:402
GACTACCGGGGTATCTAATCCTGTTCGCTCCCCACGCTTTCGTCCATCAGCGTCAATCGGTATTTAGTAACCTGCCTTCGCCATCGGGGTTCTGTGTAATATCTATGCATTTCACCGCTACACTACACATTCCAGCTACTTCAATACTATTCAAGATTAACAGTATCAACGGCAGTTCTACAGTTAAGCTGCAGGTTTTCACCGCTGGCTTATCAACCCGCCTACGGACCCTTTAAACCCAATAAATCCGGATAACGCTCGCATCCTCCGTATTACCGCGGCTGCTGGCACGGATTTAGCC
+
CCCCCGGGGGGGGAGGGFGGGGGFGGCGGGFEFFCFGGGGGGGGGGCFCFGGEG7@CFEFGCFGGGGGGGGGGGFGGGGGG,@=F7?:F>FFGGBDFFDFFGGGGGGGFGGGGFEEFEGEFCFDFGGFDEFFFD9FFFFDFDFFEAFAAAEGG8D8E=FF=FGGCFGF8DEEGC6==CFGGGGGFFGFGGGFGG;7C7DGFFFFFFFA4:@:EF9:BA9>;=@DFDF=@>D13=EEFF@D@1(37<E<@91<F?F2((4<>B>:2BBF:6:??24<2301(413?7)2(,51((,(,46<?
@M04999:289:000000000-L3R54:1:1101:7525:13671 2:N:0:402
GAGGGACTACCCGGGTATCTAATCCTGTTTGCTCCCCACGCTTTCGCATCTCAGCGTCAGTATCTGTCCAGAAGGCCGCCTTCGCCACCGGTATTCCTCCACATCTCTACGCATTTCACCGCTACACGTGGAATTCTACCTTCCTCTACAATACTCCAGATAACCAGTTTTAAGTGCAATTCCCAGGTTGAGCCCGTGGCTTTCACACCTAACTTAATTATCCGCCTACATGCCCTTTACGCCCAGTCATTCCGATTAACGCTCGCACCCTCCGTATTACCGCGGCTGCTGGCATGTAGTT
+
CCCCCEGGGGCFFDEGGEDFC<CECGGFFEFGCGGFGFE7@CCFGGGGGGFGGFFGGGGGGGGGDEEGGGGGGGGFG7FFEGCDF:CEC@C>=FFGAFGGGGFFFFFGGFECFFFE9FGGFGEGG<ECD<7CFGGFGGGGGCFGDGGEGCFGGGGGGGGFEFGF8FF==@EGCEG8DFAGGGGFCF6FF7,CCFCD*7?DFFFF>A>4>@=3>FFFFFFE@?*:B@?@DB87>3>=;46C?@>6(((43<)1/3;(3(9;?BBF(799>B060(-(4(6:4(((-(--(4:??()..6>B)
@M04999:289:000000000-L3R54:1:1101:5349:13678 2:N:0:402
TTACGACTACTCGGGTATCTAATCCTGTTTGCTCCCCACGCTTTCGCATCTCAGCGTCAGTATCTGTCCAGAAGGCCGCCTTCGCCACCGGTATTCCTCCACATCTCTACGCATTTCACCGCTACACGTGGAATTCTACCTTCCTCTACAATACTCCAGATAACCAGTTTTAAGTGCAATTCCCAGGTTGAGCCCGGGGCTTTCACACCTAACTTAATTATCCGCCTACATGCCCTTTACGCCCAGTCATTCCGATTAACGCTCGCACCCTCCGTATTACCGCGGCTGCTGGCACGGAGTT
+
CCCCCGGGGGGGGGGGGGGGGGGGGGGGGGGGGGGGGGGGGGGGGGGGGGGGGGGGGGGGGGGGGGGGGGGGGGGGGGGGGGGGGGGGGGGGGGGGGGGGGGGFGGGGGGGGGGGGGGGGGGGGGGGGGGGGGGGGGDGGGGGGGGGGGGGGGGGGGGGGGGGGGGGGGGGGGGGGFGFGGGGGGGGGGGGGGGGGGGGGFFFBFFFFFDFFFFFFFFFFFFFDFFFFFEFF@FFFFFFC<FFF?FEEFFFE3ED@<FFFBFF:;19>FBBFFFFB??FF4?>BBBFB?>B?BF<B119B4
@M04999:289:000000000-L3R54:1:1101:19845:13698 2:N:0:402
GCTGACTACTCGGGTATCTAATCCTGTTTGCTCCCCACGCTTTCGCATCTCAGCGTCAGTATCTGTCCAGAAGGCCGCCTTCGCCACCAGTATTCCTCCACATCTCTACGCATTTCACCGCTACACGTGGAATTCTACCTTCCTCTACAATACTCCAGATGACCAGTTTTAAGTGCAATTCCCAGGTTGAGCCCGGGGCTTTCACACCTAACTTAATTATCCGCCTACATGCCCTTTACGCCCAGTCATTCCGATTAACGCTCGCACCCTCCGTATTACCGCGGCTGCTGGCACGGAGTT
+
CCCCCGGGGGGGGGGGGGGGGGGGGGGGGGGGGGGGGGGGGGGGGGGGGGGGGGGGGGGGGGGGGGGGGGGGGGGGGGGGGGGGGGGGGGGGGGGGGGGGGGGGGGGGGGGGGGGGGGGGGGGGGGGGGGGGGGGGGGGGGGGGGGGGGGGGGGGGGGGGGGGGGFEFGGGGGGGGFGFGGGGGGGGGGGGGGGGGGGGGFFFFFFFFFFFFEFFFFFFFFFFFF@FFFFFEFBEFFEFFFFF@DFFFFFFFFFFFDFE;;?D>BFFFFFFFFB6??FFD6>FFFFFFF?7088?09>F?
@M04999:289:000000000-L3R54:1:1101:9882:13752 2:N:0:402
TCTGACTACACGGGTATCTAATCCTGTTCGCTCCCCACGCTTTCGTCCATCAGCGTCAATCGGTATTTAGTAACCTGCCTTCGCAATCGGGGTTCTGTGTAATATCTATGCATTTCACCGCTACACTACACATTCCAGCTACTTCAATACTATTCAAGATTAACAGTATCAACGGCAGTTCTACAGTTAAGCTGCAGGTTTTCACCGCTGACTTATCAACCCGCCTACGGACCCTTTAAACCCAATAAATCCGGATAACGCTCGCATCCTCCGTATTACCGCGGCTGCTGGCACGGAGTT
+
CCCCCGGGGGGGGGGGGGGGGGGGGGGGGGGGGGGGGGGGGGGGGGGGGGGGGGGGGGGGGGGGGGGGGGGGGGGGGGGGGGGGG>GGGEGGGGGGGGGGGGGGGGGGGGGGGGGGGGGGGGGGGGGGGGGGGGGGGGGGGGGGGGFGGGGGGDGGGGGGDFGGGGGGGGGGGGGGFGFGGGGGGGGGGFGGGGGGGGGGFFFFFAAAAFBFFAFFFFADADFFF@@FFF>BF@93;<EFFFD;1@FAE?C;B(1;@FFF>?B>BB27:22?6(:<0<<6:(4;BF03743:(5:>09?0
@M04999:289:000000000-L3R54:1:1101:17608:13754 2:N:0:402
ATGATGACTACACGGGTATCTAATCCTGTTCGCTCCCCACGCTTTCATCCATCAGCGTCAATCGGTATTTAGTAACCTGCCTTCGCAATCGGGGTTCTGTGTAATATCTATGCATTTCACCGCTACACTACACATTCCAGCTACTTCAATACTATTCAAGATTAACAGTATCAACGGCAGTTCTACAGTTAAGCTGCAGGTTTTCACCGCTGACTTATCAACCCGCCTACGGACCCTTTAAACCCAATAAATCCGGATAACGCTCGCATCCTCCGTATTACCGCGGCTGCTGGCACGGATT
+
CCCCCGGGGGGGGGGGGGGGGGGGGGGGGGGGGGGGGGGGGGGGGGGGGGGGGGFGGGGGGGGGGGGGGGGGGGGGGGGGGGGGGGCFGGGGGGGGGGGFFFGGFGGGGGGGGGGGGGGGGGGGGGGGGGGGGGGGGGGGGGGGGGGGGGGGGGFGGGGGGGGGGDFGGFFGGDGGFDBDFFGGGGAFGGG7CFGGFDFGAFFFFAFFF==AAFFFFFFEFFF2ABBDDD?@D>22=5@CCEFFFF;@FFEFFFF>?;@<)6>;DF>0<>0<ABBFFF7<<>09179996?D::<B002((
@M04999:289:000000000-L3R54:1:1101:26893:13791 2:N:0:402
GGACTACAGGGGTATCTAATCCTGTTTGCTCCCCACGCTTTCGCATCTCAGCGTCAGTATCTGTCCAGAAGGCCGCCTTCGCCACCGGTATTCCTCCACATCTCTACGCATTTCACCGCTACACGTGGAATTCTACCTTCCTCTACAATACTCCAGATAACCAGTTTTAAGTGCAATTCCCAGGTTGAGCCCGGGGCTTTCACACCTAACTTAATTATCCGCCTACATGCCCTTTACGCCCAGTCATTCCGATTAACGCTCGCACCCTCCGTATTACCGCGGCTGCTGGCACGGAGTTAGC
+
CCCCCGGGGGGGGGGGGGGGGGGGGGGGGGGGGGGGGGGGGGGGGCGGGGGGGGGGGGGGGGGGGGGGGGGGGGGGGGGGGGGGGGGGGGGGGGGGGGGGGGGGGFGGGGGGGGGGGEGGGGGGGFEGGGGGGGGGGGGGGGGG9FGGGGGGGGGGFGGGGGGGGGGGGGGGGGGGFGFGGGGGGFCGGGGGGGGGGGGGFFFFFFFABFFFFFFFFFFFF=@FFDFFFFEFFFE333;BF?FFFFFFFE;<DF?EC;BFFF026>?66?BFF?42><?>B10(-,5:7::?0-22:1<B9
@M04999:289:000000000-L3R54:1:1101:28400:13801 2:N:0:402
TGGACTACCCGGGTATCTAATCCTGTTTGCTCCCCACGCTTTCGCATCTCAGCGTCAGTATCTGTCCAGAAGGCCGCCTTCGCCACCGGTATTCCTCCACATCTCTACGCATTTCACCGCTACACATGGAGTTCCACTCTCCTCTTCTGCACTCAAGTCTCTCAGTTTCCGATGCTCTTCCTCAGTTAAGCTGAGGGCTTTCACATTCAGACTTAAAAGACCGCCTGCGCTCCCTTTACGCCCAATAAATCCGGACAACGCTTGCCACCTACGTATTACCGCGGCTGCTGGCACGTAGTT
+
CCCCCGGGGGGGGGGGGGGGGGGGGGGGGGGGFGGGGGGGGGGGGGGGGGGGGGGGGGGGGGGGGGGGGGGGGGGGGGGGGGGGGGGGGGGGGGGGGGGGGGGGGGGGGGGGGGGGGGGGGGGGGGGGGGGGGGGGGGGGGGGGGGGGGCGGGGGGGGGGGGGGGGGFGGGGGGGGFGFGGGGGGGGGGGGGGGGGDGGGFFFFFFFFFFFFFFFFF6BDFFFBFFFD=@BFFFFFEFFF?BBF<1@FCCEFF9<>BF?>FBF?<:DB?BFFFBFFFAFD?>F069BFF?:?F<?FF<FD
@M04999:289:000000000-L3R54:1:1101:27241:13823 2:N:0:402
AGACTACCCGGGTATCTAATCCTGTTCGCTACCCATGCTTTCGAACCTCAGCGTCAGTTACAGACCAGAGAGCCGCCTTCGCCACTGGTGTTCTTCCATATATCTACGCATTCCACCGCTACACATGGAGTTCCACTCTCCTCTTCTGCACTCAAGAAAAACAGTTTCAGCTGCACTTCCCCGGTTAAGCCGAGGGCTTTCACAGCTGACTTGTTCTCCCGCCTGCGTTCGCTTTACGCCCAATAAATCCGGCCAACGCTTGCCACCTACGTATTACCGCGGCTGCTGGCCAGTAGTTAGC
+
CCCCCGGGGGGGGGGGGGGGGGGGGGGGGGGGGGGGGGGGGGDFGGGGGGGGGGGGGGGGGGGGGGGGGGGGGGGGGGGGGGGGGGGGGGGGGGGGGGGGGGGGGGGGGGGGGGGGGGGGGGGGGGGGGGGGGGGGGGGFGGGGGGGGGGGGGGGGFGCGGGGGGGGGGGFGGFFGFGFGGGGGGGGGGGGDEGGGDGGGFFFFFFFFFFFFFFFFFFFF>@FFDFFFFFD;??FCCD?>>D;@FEC?A?B9(49?F(340:?>A??:2203.)4<AFB>B;6,3().431(13:<5A2<6
@M04999:289:000000000-L3R54:1:1101:15145:13853 2:N:0:402
GACTACTGGGGTATCTAATCCTGTTTGCTACCCACGCTTTCGAGCATGAACGTCAGTGTTATCCCAGGAGGCTGCCTTCGCCATCGGTATTCCTCCACATCTCTACGCATTTCACTGCTACACGTGGAATTCTACCTCCCTCTGACACACTCTAGTTTGACAGTTTCAAATGCACGTCCCAAGTTGAGCTCGGGGATTTCACATCTGACTTATCTAACCGTCTGCGCTCGCTTTACGCCCAGTAATTCCGATTAACGCTCGCACCCTACGTATTACCGCGGCTGCTGGCACGTAGTTAGCC
+
CCCCCGGGGGGGGGGGGGGGGGGGGGGGG9FGGGGGGGGGGGGGGGGGGGGGGGGGGGGGGGGGGGGGGGGGGGGGGGGGGGGGGDGGGGGGGGGGGGGGGGGGGGGGGGGGGGGGGGGGGGGGGGGGGGGGGGGGGGGGGGGGGGGGGGFGGGGGGGGGGGGGGGGGGGGGGGGGFGFGG?6EGGGGGGGGDGGGGGGGFFFFFFFFFFFEEFFFFFFFFFFDEBFBFFFFFFEFD=9?@FECECCEE826<<EFF@FFFFFFBFF?F0122:BF6((-4;1>B?FF:(50(3(4:42<:
@M04999:289:000000000-L3R54:1:1101:5129:13863 2:N:0:402
GGGGACTACAAGGGTATCTAATCCTGTTCGCTACCCATGCTTTCGAACCTCAGCGTCAGTTACAGACCAGAGAGCCGCCTTCGCCACTGGTGTTCTTCCATATATCTACGCATTCCACCGCTACACATGGAGTTCCACTCTCCTCTTCTGCACTCAAGAAAAACAGTTTCAGCTGCACTTCCCCGGTTAAGCCGAGGGCTTTCACAGCTGACTTGTTCTCCCGCCTGCGTTCGCTTTACGCCCAATAAATCCGGACAACGCTTGCCTCCTACGTATTACCGCGGCTGCTGGCACGTAGTT
+
CCCCCEGFGGGCGGGGGGGGGGGGGGGGGGGGGGGGGGGGGGGGGFFFCGGGGFFFGGGFFGGGGGFGGGGGGGGGGGGGGGGGGGGGGGGGGGGGFGEGDGGGGGGGGGGGGGGGGGGGGGGGGGGGFGGGGGGGGGGGFGGFGFGCGFGGGDGGGFGGFGGGGGGGGGFGGGGEFGFCFGGGGGGGGGGGGGGCG9DGFFFFFFFFFFE@B9ACECCFFFFFFFB268?DFF@@FFFA;;>?71=<E<CE;>B;0:?13?:?:79?F:>?0874:4)4:0;>F096>>?1(43:8,4<
@M04999:289:000000000-L3R54:1:1101:22677:13881 2:N:0:402
GACTACAGGGGTATCTAATCCTGTTCGCTCCCCACGCTTTCGTCCATCAGCGTCAATCGGTATTTAGTAACCTGCCTTCGCAATCGGGGTTCTGTGTAATATCTATGCATTTCACCGCTACACTACACATTCCAGCTACTTCAATACTATTCAAGATTAACAGTATCAACGGCAGTTCTACAGTTAAGCTGCAGGTTTTCACCGCTGACTTATCAACCCGCCTACGGACCCTTTAAACCCAATAAATCCGGATAACGCTCGCATCCTCCGTATTACCGCGGCTGCTGGCACGGAGTTAGCC
+
CCCCCGGGGGGGGGGGGGGGGGGGGGGGGGGGGGGGGGGGGGGGG@FGGGGGGGGGGGGGGGGGGGGGGGGGGGGGGGGGGG@FGGDEGGGGGGGGGGFGFGGGGGGGGGGGGGGGGGGGGGGGGGGGGGGGGGGGGFFFGGGGGGGGGGFGG8DGGGFGGGGGGGGGGGGDGGDGFGFGGGGFFDDGFG?FGGGGGGGGFFBEDFFEFFEFFFFFFF9@DFFFFD@D=@@FFFF?CE@E;(:;@CC?EF0DFFFE7@@F>>><9BFFF>??0?FB6:996999??7:015,43(4:<9>4
@M04999:289:000000000-L3R54:1:1101:20850:13889 2:N:0:402
GAGACTACTCGGGTATCTAATCCTGTTTGCTCCCCACGCTTTCGCATCTCAGCGTCAGTATCTGTCCAGAAGGCCGCCTTCGCCACCGGTATTCCTCCACATCTCTACGCATTTCACCGCTACACGTGGAATTCTACCTTCCTCTACAATACTCCAGATAACCAGTTTTAAGTGCAATTCCCAGGTTGAGCCCGGGGCTTTCACACCTAACTTAATTATCCGCCTACATGCCCTTTACGCCCAGTCATCCCGATTAACGCTCGCACCCTCCGTATTACCGCGGCTGCTGGCACGGAGTT
+
CCCCCGGGGGGGGGGGGGGGGGGGGGGGGGGGDGGGGGGGGGGGGGGGFGGGGGGGGGGGGGGGFGGGGGFGGGGGGGGGGGGGGGGGGGGGGGGGGGGGGGGGGGGGGGGGGGGGGGGGGGGGGGGGGGGGGGGGGGGGGGGGGGGGGGGGGGGGGGGGGGGGGGGFFGGGGGGGFGFGGGGGGGGGFGGGGGGGGGGGFFFFFFAFBFFECFFFCFFFCFFDFFFFECFFFE@E<C;D@FD@@<AE3)/48@DFE<B>B:>BFF>::669?(,5)<F1>F93((-3::67?:>;44(
@M04999:289:000000000-L3R54:1:1101:1760:13893 2:N:0:402
AGGACTACTGGGGTATCTAATCCTGTTTGCTCCCCACGCTTTCGCATCTCAGCGTCAGTATCTGTCCAGAAGGCCGCCTTCGCCACCGGTATTCCTCCACATCTCTACGCATTTCACCGCTACACGTGGAATTCTACCTTCCTCTACAATACTCCAGATAACCAGTTTTAAGTGCAATTCCCAGGTTGAGCCCGGGGCTTTCACACCTAACTTAATTATCCGCCTACATGCCCTTTACGCCCAGTCATTCCGATTAACGCTCGCACCCTCCGTATTACCGCGGCTGCTGGCACGGAGTTAT
+
CCCCCGGGGGGGGGGGGGGGGFGGGGGGGGGGGGGGGGGGGGGGGGGGGGGGCGGGGGEECFGGGGGGGFGGGGGGGGGGGGGGECFGGGGGGGGGGGFFGGGGGFGGGGGG7EGGGGEEGGGGGGGGGGGGGFGGGGGGGGGGGGFGGGGGGGGGGGGGGGGGD8AAEFECADFGFGFGGGGGGFGGGGGGGDGGGGGGFFFFFFFAB==ECFFCCFAEFF=F@FFFCEFFFE@FFF1.61(6=EFFEFEE1;@679291(26>>>:(4((8<??9A>291(494:?F3?(.(361(())
@M04999:289:000000000-L3R54:1:1101:12406:13942 2:N:0:402
TCGACTACCGGGGTATCTAATCCTGTTTGCTCCCCACGCTTTCGCATCTCAGCGTCAGTATCTGTCCAGAAGGCCGCCTTCGCCACCGGTATTCCTCCACATCTCTACGCATTTCACCGCTACACGTGGAATTCTACCTTCCTCTACAATACTCCAGATAACCAGTTTTAAGTGCAATTCCCAGGTTGAGCCCGGGGCTTTCACACCTAACTTAATTATCCGCCTACATGCCCTTTACGCCCAGTCATTCCGATTAACGCTCGCACCCTCCGTATTACCGCGGCTGCTGGCACGGAGTT
+
CCCCCGGGGGGGGGGGGGGGGGGGGGGGGGGGGGGGGGGGGGGGGGEGGGGGGGGGGGGCGGGGGGGGGGGGGGGGGGGGGGGGGGGGGGGGGGGGGGGGGGGGGGGGGGGGGGGGGGGGGGGGGGGGGGGGGGGGGGGGGGGGGGGGGGGGGGGGGGGGGGGGGGGGGGGGGGGGFGFGGGGGGGGGGGGGGGGGGGGGFFFFFFFFFFFFFFFFFFFFF9BFFF@FFFFFFFFFFEFFFFFF@@FFFFFF<B6?FFBFFBF>B>BFFF?B6:??A2649>BFB9BFF0:B<86>>F7
@M04999:289:000000000-L3R54:1:1101:1760:13968 2:N:0:402
GCTTGACTACCCGGGTATCTAATCCTGTTTGCTCCCCACGCTTTCGCATCTCAGCGTCAGTATCTGTCCAGAAGGCCGCCTTCGCCACCGGTATTCCTCCACATCTCTACGCATTTCACCGCTACACGTGGAATTCTACCTTCCCCTACAATACTCCAGATAACCAGTTTTAAGTGCAATTCCCAGGTTGAGCCCGGGGCTTCAACACCTAACTTAATTATCCGCCTACATGCCCTTTACGCCCAGTCATTCCGATTAACGCTCGCACCCTCCGTATTACTGCGCCTGCTGCCCCGGAGTT
+
A-A8BFFFEF,CFCFCCGGCFGGAFFGGGF<EEE<F,;FF7BC@FGGGGEDGGDFC@B:CE99<,69CFGFFGGFGFCFECG?FGGG>,@>FFGGFGEG8FGGDGCGGGGGEEGCGGEEFGGGDF?:F=E@?:F@EF9EGG88DCCEF,=AE8,,@EGCE9EAFCD=@EED,D8+2+?<CFD7,353::1,7,,4@CCCD9A*++=9@5(8=3B+1/++11>*(8/(3(4753;(/6/)1(63(,(67@353941(31))(,:((4909(,416(2(55<)..82,(-,,8)(((((((-.
@M04999:289:000000000-L3R54:1:1101:23097:13990 2:N:0:402
ACTCAGACTACAAGGGTATCTAATCCTGTTTGCTCCCCACGCTTTCGCATCTCAGCGTCAGTATCTGTCCAGAAGGCCGCCTTCGCCACCGGTATTCCTCCACATCTCTACGCATTTCACCGCTACACGTGGAATTCTACCTTCCTCTACAATACTCCAGATAACCAGTTTTAAGTGCAATTCCCAGGTTGAGCCCGGGGCTTTCACACCTAACTTAATTATCCGCCTACATGCCCTTTACGCCCAGTCATTCCGATTAACGCTCGCACCCTCCGTATTACCGCGGCTGCTGGCACGGAGT
+
CCCCCGGGGGGGGGGGGGGGGGGGGGGGGGGGGGGGGGGGGDGGGGGGGGGGGGGGGFGGGGGGGGGGC@EGGGGGFFGGGGGGGGGFCFGEGFFAGGFGGGGFGGGGGGGGGGGGGGGGGGGGGGGGGFFD+EEFGGGGGGGGGGGGGGGGGEGFGF?FGGGGGGFFEFGGGGF@7DFFGGGDFFFGGGGG6DFFDGGDEF4AFFCFFFDFFFFFEFFCF4CE@B@?52(8?=@BE@EFFFF9@FD3@<C56?;D?F@FF@6116>BBB??F0;20?FFFF:B1120(,4:0?77:>29-
@M04999:289:000000000-L3R54:1:1101:26714:13993 2:N:0:402
GCGGACTACTCGGGTATCTAATCCTGTTTGCTCCCCACGCTTTCGCATCTCAGCGTCAGTATCTGTCCAGAAGGCCGCCTTCGCCACCGGTATTCCTCCACATCTCTACGCATTTCACCGCTACACGTGGAATTCTACCTTCCTCTACAATACTCCAGATAACCAGTTTTAAGTGCAATTCCCAGGTTGAGCCCGGGGCTTTCACACCTAACTTAATTATCCGCCTACATGCCCTTTACGCCCAGTCATTCCGATTAACGCTCGCACCCTCCGTATTACCGCGGCTGCTGGCACGGAGTT
+
CCCCCGGGGGGGGGGGGGGGGGGGGGGGGGGGGGGGGGGGGGGGGGGGGGGGGGGGGGGGGGGGGGGGGGGDGGGGGGGGGGGGGGGGGGGGGGGGGGGGGGGGGGGGGGGGGGGGGGGGGGGGGGGGGGEGGGGGGGGGGGGGGGGGGGDFGGGGGGCFFGGGGGGGCFFFFDFGFGFGGGFDGGGGGGGGGGDGDDDGAFFFFFFFFFEBFFFFFFF?8C=DFFFFFFFEEFFFF<ED?F>?;EE<CEEFF<;;BF<?>1?6>>FF?01:941:7AFF:9(3131(,.427B<920<?
@M04999:289:000000000-L3R54:1:1101:12253:14061 2:N:0:402
GACTACAGGGGTATCTAATCCTGTTTGCTCCCCACGCTTTCGCATCTCAGCGTCAGTATCTGTCCAGAAGGCCGCCTTCGCCACCGGTATTCCTCCACATCTCTACGCATTCCACCGCTACACGTGGAATTCTACCTTCCTCTACAATACTCCAGATAACCAGTTTTAAGTGCAATTCCCAGGTTGAGCCCGGGGCTTTCACACTTAACTTAATTATCCGCCTACATGCCCTTTACGCCCAGTCATTCCGATTAACGCTCGCACCCTCCGTATTACCGCGGCTGCTGGCACGGAGTTAGCC
+
CCCCCGGGGGGGGGGGGGGGGGGGGGGGGGGGGGGGGGGGGGGGDGGGGGGGGGGGGGGGGGGGGGGGGGGGGGGGGGGGEEGGGGGGGGGGGGGGGGGGGGGGGGGGGGGGGGGGGGGGGGGGGGGGGGCGGGGGGGGGGGGGGGGGGGGGFGGGGGGGGFGFGGGGGGGGGGGGFGFGGGGFGGGGGGGGGGGGDGDGFFFFFFFFFFFFFFFFFFFFFFFDFFFFFEFFDFFFFF@FFDE3AEFFEEFFFFFC?FFFF9F>1:B?<9:?FFBFFFB03;9B<?D?1,5((,(,(6AA7
@M04999:289:000000000-L3R54:1:1101:13481:14092 2:N:0:402
GACTACCAGGGTATCTAATCCTGTTCGCTCCCCACGCTTTCGTCCATCAGCGTCAATCGGTATTTAGTAACCTGCCTTCGCAATCGGGGTTCTGTGTAATATCTATGCATTTCACCGCTACACTACACATTCCAGCTACTTCAATACTATTCACGATTAACAGTATCAACGGCAGTTCTACAGTTAAGCTGCAGGTTTTCACCGCTGACTTATCAACCCGCCTACGGACCCTTTAAACCCAATAAATCCGGATAACGCTCGCATCCTCCGTATTACCGCGGCTGCTGGCACGGAGTTAGCC
+
CCBCCEF8CC@FEAEFGGGGGCFGGGCGFFEDFGGGGGCCFGC@CBDFFFGEFGG7EFF:FCFDEFFFGF@6CBEFGGGDGC=,AFGGDEGGGGCFBFBFC<F9E<@FGFBDFFGFFGGGGGGFFEFFGGGGGFFG@DF?FDEGGC=EE,=DF,@>4,@;EGGEGCAFC888CEGCFGFDGGGGGGGACFEGGGGFGCFGFF5?A099@AA@A+:@@F>4*:5@F@FF92(5>ECF4;;5;D@E3EEEFFF0(2>E(9@0609:(:?B?9<<::4<B?99>;99::4(((21616??)644
@M04999:289:000000000-L3R54:1:1101:15878:14163 2:N:0:402
AGGGACTACTGGGGTATCTAATCCTGTTTGCTCCCCACGCTTTCGCATCTCAGCGTCAGTATCTGTCCAGAAGGCCGTCTTCGCCACCGGTATTCCTCCACACCTCTACGCATTTCACCGCTACACGTGGAATTCTACCTTCCTCTACAATCCTCCAGATAACTAGTTTTAAGTGCTATTCCCAGGTTGAGCCCGGGGCGTTCACACCCAACTTAATTATCCTCCTACACGCCCTCTACGCCCAGTCATTCCGATTAACGCTCGCACCCTCCGTATTACGGCGGCTGCTGGCACGGTGTTC
+
8B,,AF6<FCEF<@B7@AF,6,;6,,;CC8FFG86,6@7::FDEGG7@@EEEBE@,,8B;C@<,,,,CEC9<EE<FG+F,,C,44@,<FC=+4C?E,FFDE@,6,AEEFF+@+C5EFFFGG@7FDGG=,4+,86EC9;DGCE@GGGC,@,@,13,=DE83,=@,@+73,,,,,,+@+64++2268+63DC,@C+9+*<**3*:AFFF>(/6>BF88/+47A63.58)7@(/3((.(()9:@1(43(54))6:?F:01)5262:6>F1,43<?9?60?<B0(463>09?:2:2(,(,(-24)
@M04999:289:000000000-L3R54:1:1101:10383:14164 2:N:0:402
CAGACTACAAGGGTATCTAATCCTGTTTGCTCCCCACGCTTTCGCATCTCAGCGTCAGTATCTGTCCAGAAGGCCGCCTTCGCCACCGGTATTCCTCCACATCTCTACGCATTTCACCGCTACACGTGGAATTCTACCTTCCTCTACAATACTCCAGATAACCAGTTTTAAGTGCAATTCCCAGGTTGAGCCCGGGGCTTTCACACCTAACTTAATTATCCGCCTACATGCCCTTTACGCCCAGTCATTCCGATTAACGCTCGCACCCTCCGTATTACCTCGGCTGCTGGCACGGATTT
+
CCCCCGGGGGGGGGGGGGGGGGGGGGGGGGGGGGGGGGGGGGGGGEFGGGGGGGGGGGGGGGFGGGGGGFGGGGGGGGGGGGGGGGGGGGGFGGGGGGGFFGGGFFGGGGGGGGGFGGGGEGGGFGEGGGGGGGGGGFGGGGGGGGGGGGGGGGGDGGGFFGGFGDFGGGGGCFGGFGFGGGGGGFGGGGFGGGDGDDGFAFF:939?B=DFFFAA>CFC89BD2@BECCE@@EB;>EFFFB@<4=@C)<6;;@;DCFF>FFB9B>9::B?F2(3:A>A)44286>F>B7<B3:6>((.
@M04999:289:000000000-L3R54:1:1101:27706:14217 2:N:0:402
GACTACCCGGGTATCTAATCCTGTTTGCTCCCCACGCTTTCGCATCTCAGCGTCAGTATCTGTCCAGAAGGCCGCCTTCGCCACCGGTATTCCTCCACATCTCTACGCATTTCACCGCTACACGTGGAATTCTACCTTCCTCTACAATACTCCAGATAACCAGTTTTAAGTGCAATTCCCAGGTTGAGCCCGGGGCTTTCACACCTAACTTAATTATCCGCCTACATGCCCTTTACGCCCAGTCATTCCGATTAACGCTCGCACCCTCCGTATTACCGCGGCTGCTGGCACGGAGTTAGCC
+
CCCCCGGGGGGGGGGGGGGGGGGGGGGGGGGGGGGGGGGGGGGGGGGGGGGGGGGGGGGGGGGGGGGGGGGGGGGGGGGGGGGGGGGGGGGGGGGGGGGGGGGGGGGGGGGGGGGGGGGGGGGGGGGGGGGGGGGGGGGGGGGGGGGGGGGGGGGGGGGGGGGGGGGGGGGGGGGGFGFGFGGGGGGGGGGGGGGGGGGGFFFFFFFFFFFFCFFFFFFFFDFFFEEFFFFFFFEE?FFFFFFEFECEFEFFFF?EFFBBBBFFF:?FFFFB:>>A<BFF>>BF?::BF0<?FFFFFA9A4
@M04999:289:000000000-L3R54:1:1101:17363:14220 2:N:0:402
GGACTACACGGGTATCTAATCCTGTTTGCTCCCCACGCTTTCGCATCTCAGCGTCAGTATCTGTCCAGAAGGCCGCCTTCGCCACCGGTATTCCTCCACATCTCTACGCATTTCACCGCCACACGTGGAATTCTACCTTCCTCTACAATACTCCAGATAACCAGTTTTAAGTGCAATTCCCAGGTTGAGCCCGGGGCTTTCACACCTAACTTAATTATCCGCCTACATGCCCTTTACGCCCAGTCATTCCGATTAACGCTCGCACCCTCCGTATTACCGCGGCTGCTGGCCCGGAGTTAGC
+
CCCCCGGGGGGGGGGGGGGGGGGGGGGGGGGGGGGGGGGGGGGGGGGGGGGGGGGGGGGGGGGGGGGGGGGGGGGGGGGGGGGGGGGGGGGGGGGGGGGGGGGGGGGGGGGGGGGGGGGGGGGGGGGGEGGGGGGGGGGGGGGGGGGGGGGGGGFFGGFGGGGGGGGGGD8EGGGGFGFGGGGGGGGGFGGGGGGGGGGGFFFFFFFFFFFFEFFFFFFFFDFFFF=?3);@EFFFF<FE;<DEE9C?EFE011?EFFF?FF9199?B?BB3::?<99:>9>BF;:2B?(402012::254
@M04999:289:000000000-L3R54:1:1101:21199:14226 2:N:0:402
TCACCGACTACCGGGGTATCTAATCCTGTTTGCTCCCCACGCTTTCGCATCTCAGCGTCAGTATCTGTCCAGAAGGCCGCCTTCGCCACCGGTATTCCTCCACATCTCTACGCATTTCACCGCTACACGTGGAATTCTACCTTCCTCTACAATACTCCAGATAACCAGTTTTAAGTGCAATTCCCAGGTTGAGCCCGGGGCTTTCACACCTAACTTAATTATCCGCCTACATGCCCTTTACGCCCAGTCATTCCGATTAACGCTCGCACCCTCCGTATTACCGCGGCTGCTGGCACGGAGT
+
CCCCCGGGGGGGGGGGGGGGGGFGGGGGGGGGGGGGGGGGGGGGGGGGGGGGGGGGGGGGGGGGGGGGGGGGGGGGGGGGGGGGGGGGGGGGGGGGGGGGGGGGGGGGGGGGGGGGGGGGGGGGGGGGGGGGGGGGGGGGGGGGGGGGGGGGGGGGGGGGGGGGGGGGGGGGGGGGFGFGGGGGGGGGGGFGGGGG5DGGFFFFFFFFEFFFFFFF9FFFFFFFFDFD@FEFFF8@F@F6EFFFFFF?DFFBFF?:BFFAFFBFFBFFFFFFFFFFF?>AFF<B>>99>BFF0:?D:6;B8
@M04999:289:000000000-L3R54:1:1101:18277:14242 2:N:0:402
AGACGACTACTAGGGTATCTAATCCTGTTCGCTCCCCACGCTTTCGTCCATCAGCGTCAATCGGTATTTAGTAACCTGCCTTCGCAATCGGGGTTCTGTGTAATATCTATGCATTTCACCGCTACACTACACATTCCAGCTACTTCAATACTATTCAAGATTAACAGTATCAACGGCAGTTCTACAGTTAAGCTGCAGGTTTTCACCACTGACTTATCAACCCGCCTACGGACCCTTTAAACCCAATAAATCCGGATAACGCTCGCATCCTCCGTATTACCGCGGCTGCTGGCACGGAGTT
+
CCCCCGGEGGGGGGGGGGGGGGGGGGGGGGGGGGGGGGGGGGGGGGGGGGGGGGGGGGGGGGGGGGGGGGGGGGGGGGGGGGGGGGGGGGGGGGGGGGGGGGGGGGGGGGGGGGGGGGGGGGGGGGGGGGGGGGGGGGGGGGGGGGGGGGGGGGGGGGGGGGGGGGGGGGGGGGGGFGFGGGGGGGFGGGGGGGGGGGGGFFFFFFFFFFFFFFFFFFFFFF>AFFFFFDF@FFFFFFFFFFFF<78EFFFFFF9DFFEFF;FDFFFFF>BFF91:7>FFAF>BFFBBFFF?BF<2>F6(.
@M04999:289:000000000-L3R54:1:1101:27568:14243 2:N:0:402
GGATAGACTACTGGGGTATCTAATCCTGTTCGCTCCCCACGCTTTCGTCCATCAGCGTCAATCGGTATTTAGTAACCTGCCTTCGCAATCGGGGTTCTGTGTAATATCTATGCATTTCACCGCTACACTACACATTCCAGCTACTTCAATACTATTCAAGATTAACAGTATCAACGGCAGTTCTACAGTTAAGCTGCAGGTTTTCACCGCTGACTTATCAACCCGCCTACGGACCCTTTAAACCCAATAAATCCGGATAACGCTCGCATCCTCCGTATTACCGCGGCTGCTGGCACGGAGT
+
CCCCCGGGGGGGGGGGGGGGGGGGGGGGGGGGGGGGGGGGGGGGFFGGCFGGGGGGGGGGGGGGGFGGGDFGGGGGGGGGGFEGGGGGGGGGGGGGGGFFFGFGDEFGGGGFGGGGGGGGCGGGGGGGGGGGGGGFGGGGGGGGGGGGFGGGGGGFGGGGGGGFGGGGGGGGGGGGFGFGGGGGGGGGGGGGGFGGGGGGFFFFFFFFFFFFFFFFFFFFFDBFFFFF@F2@@BFFFFEFFEFDFFFFFF37<8>>03;44?>;?>>BFFB<>:6(37?FFFFF9012907>B?()36794
@M04999:289:000000000-L3R54:1:1101:4475:14282 2:N:0:402
GTGGACTATAGGGTATCTAATCCTGTTCGCTCCCCACGCTTTCGTCCATCAGCGTCAATCGGTATTTAGTAACCTGCCTTCGCAATCGGGGTTCTGTGTAATATCTATGCATTTCACCGCTACACTACACATTCCAGCTACTTCAATACTATTCAAGATTAACAGTATCAACGGCAGTTCTACAGTTAAGCTGCAGGTTTTCACCGCTGACTTATCAACCCGCCTACGGACCCTTTAAACCCAATAAATCCGGATAACGCTCGCATCCTCCGTATTACCGCGGCTGCTGGCACGGAGTT
+
CCCCCGGGGGGGGGGGGGGGGGGGGGGGGGGGGGGGGGGGGGGGGGGGGGGGGGGGGGGGGGGGGGGGGGGGGGGGGGGGGGGGGGGGGGGGGGGGGGGGGGGGGGGGGGGDGGGGGGGGGGGGGGGGGGGGGGGGGGGGGGGGGGGGGGGGGGGCFFGGGGGGGGGGGGGGGGGGBDFGGGGGGGGGGGGGGGGGGGG7?FFFFEFFFF@EFFFFFFFD>=BFAFFFFFFFFF2;EFFF@;;?FF89E3@;9??;A@FF@F9B6:;04<BF:(4:BFFFF9BF6;?F7><?F4;993:
@M04999:289:000000000-L3R54:1:1101:11515:14358 2:N:0:402
GCGCGACTACTCGGGTATCTAATCCTGTTCGCTACCCATGCTTTCGAACCTCAGCGTCAGTTACAGACCAGAGAGCCGCCTTCGCCACTGGTGTTCTTCCATATATCTACGCATTCCACCGCTACACATGGAGTTCCACTCTCCTCTTCTGCACTCAAGAAAAACGGTTTCAGCTACACTTCCCCGGTTAAGCCGAGGGCTTTCACAGCTGACTTGTTCTCCCGCCTGCGTTCGCTTTACGCCCAATAAATCCGGACAACGCTTGCCACCTACGGATTACCGCGGCTGCTGGCACGTAGTT
+
CCCCCGGGEGGGGGGGGGGGGGGGGGGGGGGGGGGGGGGGGGGGGGGGGGGGGGGGGGGGCFGGGGGGGGGGGGGGGGGGGGGGGGGGGGGGGGGGGGGGGGGGCFGGGGGGGGGGGGGGGGGGGGGGGGGFGGGGGGGGGGGGGGGGGGGGGGGGGGGGGGGGG>EGGGGGGGGGFGFGGGGGGGGGGGGGGGGGGGGGFFFFFFFFFFFFFFFFFFFFFFFFFFFFF@FFFDFDFDFFDFFFFFFFFFFFFFFFF>:6>>FB3(36>:BBF(((443AABB;>B>>::2>172(.4(-.
@M04999:289:000000000-L3R54:1:1101:2965:14383 2:N:0:402
ATGGACTACAAGGGTATCTAATCCTGTTCGCTACCCATGCTTTCGAACCTCAGCGTCAGTTACAGACCAGAGAGCCGCCTTCGCCACTGGTGTTCTCCCATATATCTACGCATTCCACCGCTACACATGGAGTTCCACTCTCCTCTTCTGCACTCAAGAAAAACAGTTTCAGCTGCACTTCCCCGGTTAAGCCGAGGGCTTTCACAGCTGACTTGTTCTCCCGCCTGCGTTCGCTTTACGCCCAATAAATCCGGACAACGCTTGCCACCTACGTATTACCGCGGCTGCTGGCACGTAGCT
+
@CC@BGGGGG,CECGFGGGGGGGGGFEFGEG7FGGGG<FFG<FEE,,6C,F<FFGE@FG<FFGGF<<CEE<E,@FFCG@CF@A7C,,BFGF@4@5E,CEGGGGFFGFFGDD,CCFGGGGEGGGGGG:?EEGF9,EGGGCDFFFFGGGGGFGFGGGCDC8D=8EGGCEFGGGA,98=DDDFFFDG86@C;ECGGEECCD>?F*9FFFFFEFFFE9ABEFFF4>@@2:5B26;;<2?F@FF>D>>?;(5376?;((3;9?176?:0?2-,17?FB<2)(6<<BF01;91:2:((8)(,.(,.
@M04999:289:000000000-L3R54:1:1101:3275:14403 2:N:0:402
GACTACAAGGGTATCTAATCCTGTTTGCTCCCTACGCTTTCGCATCTCAGCGTCAGTATCTGTCCAGAAGGCCGCCTTCGCCACCGGTATTCCTCCACATCTCTACGCATTTCACCGCTACACGTGGAATTCTACCTTCCTCTACAATACTCCAGATAACCAGTTTTAAGTGCAATTCCCAGGTTGAGCCCGGGGCTTTCACACCTAACTTAATTATCCGCCTACATGCCCTTTACGCCCAGTCATTCCGGTTAAAGCTCCGCCCCCCCGTATTCCCCCGGCTGCCGGCACGGAGTTAGCC
+
<6@88C<,CFGC<ECF<FFFGD<-CFCEE@FGC<FGGCFF<BBC:@,,C@FCFCGGG996@CC6F9C9FFGGGE@F:F=A@GGGGGGF+AE,C@5A?FF@<?<,,?BC@CGF9EFGCGD@FGF@FGGGGGGCC,EFDG,DA,E=EGGGGGE8@,=6E9E9FGFGEGG:FGGG8,9=F?FG8DFFG8@=,AF+@EEDDCF8FFFAE>9FDAE9EFFF69B=5@=55(*>@EFEFFCFD2:D(1474<E)?8(.42A)))))(((-79((403,88-)5(,.93970(-((,4,6,4::)5.3
@M04999:289:000000000-L3R54:1:1101:26048:14419 2:N:0:402
ATGACTACTGGGGTATCTAATCCTGTTCGCTCCCCACGCTTTCGTCCATCAGCGTCAATCGGTATTTAGTAACCTGCCTTCGCAATCGGGGTTCTGTGTAATATCTATGCATTTCACCGCTACACTACACATTCCAGCTACTTCAATACTATTCAAGATTAACAGTATCAACGGCAGTTCTACAGTTAAGCTGCAGGTCTTCACCGCTGACTTATCAACCCGCCTACGGACCCTTTAAACCCAATAAATCCGGATAACGCTCGCATCCTCCGTATTACCGCGGCTGCTGGCACGGAGTT
+
CCCCCGGGGGGGGGGGGGGGGGGGGGGGGGGGGGGGGGGGGGGGGGGGGGGGGGGGGGGGGGGGGGGGGGGGGGGGGGGGGGGGGGGGGGGGGGGGGGGGGGGGGFGGGGGGGGGGGGGGGGGGGGGGGGGGGGGGGGGGGGGGGGGGGGGGGGGGGFGGGGGGGGGGDGGGGDGGFGFGGGGGGGGGGGFGGGGGGGGGFFFFF>EFFFFFFFFFFFFFBBFFFFFF@FFF@3>E=EFF@FFFFFFEFFFF@<(:AE<>@@>BFBF?<BFFBBBFAFFFFFBFFB07::B(2242,,1
@M04999:289:000000000-L3R54:1:1101:7568:14423 2:N:0:402
GACTACCGGGGTATCTAATCCTGTTTGCTCCCCACGCTTTCGCATCTCAGCGTCAGTATCTGTCCAGAAGGCCGCCTTCGCCACCGGTATTCCTCCACATCTCTACGCATTTCACCGCTACACGTGGAATTCTACCTTCCTCTACAATACTCCAGATAACCAGTTTTAAGTGCAATTCCCAGGTTGAGCCCGGGGCTTTCACACCTAACTTAATTATCCGCCTACATGCCCTTTACGCCCAGTCATTCCGATTAACGCTCGCACCCTCCGTATTACCGCGGCTGCTGGCACGGAGTTAGCC
+
CCCCCGGGGGGGGGGGGGGGGGGGGGGGGGGGGGGGGGGGGGGGEGGGGGGGGGGGGGGGGGGGGGGGGGGGGGGGGGGGGGGGGGGGGGFGGGGGGGGDGGGGGGGGGGGGGGGGGGGGGGGGGGFECFFGGGGGG9FGGGGGGGGGGGGGGGG8EFFGGGGGAEGGGGGGFGGFFDFGGFFGFGDGFCGGGGCGGGFGFFFFFFFFFFCFFFFFFFFFF=D?@EFFF@DFFFEEDFFB6<@FFFFFFFFD<0444>::>BF>9:(4:9<F:?4>>:0(-779?>22?(4:(,9::9<A?
@M04999:289:000000000-L3R54:1:1101:6822:14452 2:N:0:402
GGTGGACTACTCGGGTATCTAATCCTGTTCGCTACCCATGCTTTCGAACCTCAGCGTCAGTTACAGACCAGAGAGCCGCCTTCGCCACTGGTGTTCTTCCATATATCTACGCATTCCACCGCTACACATGGAGTTCCACTCTCCTCTTCTGCACTCAAGAAAAACAGTTTCAGCTGCACTTCCCCGGTTAAGCCGAGGGCTTTCACAGCTGACTTGTTCTCCCGCCTGCGTTCGCTTTACGCCCAATAAATCCGGACAACGCTTGCCACCTACGTATTACCGCGGCTGCTGGCACGTAGTT
+
CCCCCGGGGGGGGGGGGGGGGGGGGGGGGGGGGGGGGGGGGGGGGGGGGGGGGGGGGGGGGGGGGGGGGGGGGGGGGGGGGGGGGGGGGGGGGGGGGGGGGGGGGGGGGGGGGGGGGGGGGGGGGGGGGGGGGGGGGGGGGGGGGGGGGGGGGGGGGGGGGGGGGGGGGGGGGGGGFGFGGGGGGGEGGGGGGGGGGGGGFFFFFFFFFEFFFFFFFFFFFFBBFFFDFFFFDFFFFFFFF?FF7/6;AFFFFFF?>F?F>BFFFF?DFF???:B?>7AF46>6990008BF0126<?FB:
@M04999:289:000000000-L3R54:1:1101:5434:14453 2:N:0:402
TCTGACTACCAGGGTATCTAATCCTGTTTGCTCCCCACGCTTTCGCATCTCAGCGTCAGTATCTGTCCAGAAGGCCGCCTTCGCCACCGGTATTCCTCCACATCTCTACGCATTTCACCGCTACACGTGGAATTCTACCTTCCTCTACAATACTCCAGATAACCAGTTTTAAGTGCAATTCCCAGGTTGAGCCCGGGGCTTTCACACCTAACTTAATTATCCGCCTACATGCCCTTTACGCCCAGTCATTCCGATTAACGCTCGCACCCTCCGTATTACCGCGGCTGCTGGCACGGAGTTT
+
CCCCCFFFGGGGGDGGGGGGGGGGGGGGGGGGGGGGFGGGGGGGDGGGGGGGGCFGGGGGGGGGGGGGFGGGGGGGGGEFGGGGGGGGGGGGGGGGGEGGGGGGGGGGGGGGGEGGGGGGGGGGGGGGGG7EEFGFGGCE88D8EFGGGGGGFDGGGGDGAEGGGGFEGGGGGGGGFGFGDF8EEGGGFG6FFCEDCCCDFFFFFFABDF4>EAFF?FFCA?=DF?@D2;<=>@;/;CFDFF67?33;?CEFE@F(2)>6@BFFF9;>?FF?B<((5249696;129F?B>:8226(42:)
@M04999:289:000000000-L3R54:1:1101:7263:14488 2:N:0:402
AGCGACTACACGGGTATCTAATCCTGTTCGCTACCCATGCTTTCGAACCTCAGCGTCAGTTACAGACCAGAGAGCCGCCTTCGCCACTGGTGTTCTTCCATATATCTACGCATTCCACCGCTACACATGGAGTTCCACTCTCCTCTTCTGCACTCAAGAAAAACAGTTTCAGCTGCACTTCCCCGGTTAAGCCGAGGGCTTTCACAGCTGACTTGTTCTCCCGCCTGCGTTCGCTTTACGCCCAATAAATCCGCACAACGCTTGCCACCTACGTATTACCGCGGCTTCTGGCACGTAGTT
+
CC<CCEFGGCE7F7@@EFGFC@AFGGCF9CGDFC@FGGGCFEEFE8EDBDFG@,@CF@FEEGGCGCDDFFGFECGFGGGGGGGC:FEFGGFFFFAEE<FFGFFDEEFGGDD=FB<FAEFE7BECDFFFCGFCFFDCFGGGFGFGGG8EGAC==DF==@EF,@8=8?E:CFCD89FGFGFGGGGFGGGG5E,E7CGGGCDC9?FCFFFA=B35>FF64@ACB>=@>1=0:2(2;9<;1CEBF032:0).::979(7>F:(40310(4<7<:4:11?<:)6)4211(,(4)).37>:((38:
@M04999:289:000000000-L3R54:1:1101:28558:14534 2:N:0:402
GGCGACTACAGGGGTATCTAATCCTGTTCGCTCCCCACGCTTTCGTCCATCAGCGTCAATCGGTATTTAGTAACCTGCCTTCGCAATCGGGGTTCTGTGTAATATCTATGCATTTCACCGCTACACTACACATTCCAGCTACTTCAATACTATTCAAGATTAACAGTATCAACGGCAGTTCTACAGTTAAGCTGCAGGTTTTCACCGCTGACTTATCAACCCGCCTACGGACCCTTTAAACCCAATAAATCCGGATAACGCTCGCATCCTCCGTCTTACCGCGGCTGCTGGCACGGAGTT
+
C<CCCGGGDFGECEGDGGGGGGGGGGGGGGGGGGGGGGGGGEGGGGGGGGGGGGGGFGGGGGDFEGGGGGGGGGGFFGGGGGGGDCCGGGGGFGGFGCFGGGFCFFGGGAFGGGGGGGGGGGGG9EFGGGGCEDGGGGGGGGGAFGGGGGG,EADGGGAFAFGGDFGGGGFGGC>=>=DFGGGGGGGFFCEFGGGGG?;*+?FFFF>DBB4BFFFAE6B>FF=@@@@F@2==@D@@E.9AED@F08;EFEFE@((2(7<@9?:09(:>:DB?13(42:BBB>6>>19B?>(((.(((,-2
@M04999:289:000000000-L3R54:1:1101:17139:14573 2:N:0:402
GACTACTGGGGTATCTAATCCTGTTTGCTCCCCACGCTTTCGCATCTCAGCGTCAGTATCTGTCCAGAAGGCCGCCTTCGCCACCGGTATTCCTCCACATCTCTACGCATTTCACCGCTACACGTGGAATTCTACCTTCCTCTACAATACTCCAGATAACCAGTTTTAAGTGCAATTCCCAGGTTGAGCCCGGGGCTTTCACACCTAACTTAATTATCCGCCTACATGCCCTTTACGCCCAGTCATTCCGATTAACGCTCGCACCCTCCGTATTACCGCGGCTGCTGGCACGGAGTTAGCC
+
CCCCCGGGGGGGGGGGGGGGGGGGGGGGGGGGGGGGGGGGGGGGGGGGGGGGGGGGGGGGGGGGGGGGGGGGGGGGGGGGGGGGGGGGGGGGGGGGGGGGGGGGGGGGGGGGGGGGGGGGGGGGGGGGGGGGGGGGGGGGGGGGGGGGGGGGGGGGGGGGGGGGGGGGFGGGGGGGFGFFGGGGGGGGGGGGGGGGGGGGFFFFEFFFFFEFFFFFFFFDFF@FFEEFF3>EFEFFD?BB@D@EFFFFFFFFFDFFFFFF>FBFF?:?FF?0:4)6>?0(79BB?>BFF7?F41244<<<4
@M04999:289:000000000-L3R54:1:1101:19122:14603 2:N:0:402
ATGACTACTCGGGTATCTAATCCTGTTCGCTCCCCACGCTTTCGTCCATCAGCGTCAATCGGTATTTAGTAACCTGCCTTCGCAATCGGGGTTCTGTGTAATATCTATGCATTTCACCGCTACACTACACATTCCAGCTACTTCAATACTATTCAAGATTAACAGTATCAACGGCAGTTCTACAGTTAAGCTGCAGGTTTTCACCGCTGACTTATCAACCCGCCTGCGGACCCTTTAAACCCAATAAATCCGGATAACGCTCGCATCCTCCGTATTACCGCGGCTGCTGGCACGGAGTT
+
CCCCCGGGGGGGGGGGGGGGGGGGGGGGGGGGGGGGGGGGGGGGGGGGGGGGGGGGGGGGGGGGGGGGGGGGGGGGGGGGGGGGGGGGGGGGGGGGGGGGGGGGGGGGGGGGGGGGGGGGGGGGGGGGGGGGGGGGGGGGGGGGGGGGGGGGGGGGGGGGGGGGGGGGGGGGGGGGFGFGGGGGGGGGGGGGGGGFGGGGFFFFFFFEFFBFFFCFFFFFFFFFFBB=BFFFFFFFEFEFFDFF;@FFFFFFFFFFFFFFFFFFFF>FFFFFFFFBFA<?>>;9;BFF??F<?:>>28?
@M04999:289:000000000-L3R54:1:1101:5995:14615 2:N:0:402
GAGGACTACTGGGGTATCTAATCCTGTTTGCTACCCACGCTTTCGAGCATGAACGTCAGTGTTATCCCAGGAGGCTGCCTTCGCCATCGGTATTCCTCCACATCTCTACGCATTTCACTGCTACACGTGGAATTCTACCTCCCTCTGACACACTCTAGTTAGACAGTTTCAAATGCACGTCCCAAGTTGAGCTCGGGGATTTCACATCTGACTTATCTAACCGTCTGCGCTCGCTTTACGCCCAGTAATTCCGATTAACGCTCGCACCCTACGTATTACCGCGGCTGCTGGCACGTAGTTT
+
CCCCCGGGGGGGGGGGGGGGGGGGGGGGGGGGGGGGGGGGGGGGGGGGGGGGGGGGGGGGGGGGGGGGGGGFGGGGGGGGGGGGGGGGGGGGGGGGGGGGGGGGGGGGGGGGGGGGGGGGGGGGGGGGGGGFGGGGFGFGGGGGGGGGGGGGGGGGGFFGGGCFGGGGGGGFFGGGFGFGGGGGF8DEGGGGFFGGGGDGFFFFFFFFFF7AEFFFFFFFFFFDFF9E@AFFFBFDF:CBF@B?<@F3??EFFF6?;?<;B0699(46::?F6:BFFFA<:;911(-:?>?B:F14(48:)
@M04999:289:000000000-L3R54:1:1101:13779:14627 2:N:0:402
AGACTACCCGGGTATCTAATCCTGTTTGCTCCCCACGCTTTCGCATCTCAGCGTCAGTATCTGTCCAGAAGGCCGCCTTCGCCACCGGTATTCCTCCACATCTCTACGCATTTCATCGCTACACGTGGAATTCTACCTTCCTCTACAATACTCCAGATAACCAGTTTTAAGTGCAATTCCCAGGTTGAGCCCGGGGCTTTCACACCTAACTTAATTATCCGCCTACATGCCCTTTACGCCCAGTCATTCCGATTAACGCTCGCACCCTCCGTATTACCGCGGCTGCTGGCACGGAGTTAGC
+
CCCCCGGGGGGGGGGGGGGGGGGGGGGGGGGGGGGGGGGGGGGGGGGGGGGGGGGGGGGGGGGGGGGGGGGGGGGGGGGGGGGGGGGGGGGGGGGGGGGGGGGGGGGGGGGGGGGGGGGGGGGGGGGGFGGGGGGGGGGGGGGGGGGFGEGFGGGGGFFGGGGFEGGGGGGGGGGGFGFGGGGGGGFFFGGGGCEGGGGGFFFFFFFFFFFFFFFFFFFFEDFFFFFEFFFF@@EEEDD>B;73=EFFFFFFFFFFFDB?F99>FBFFFFFFF:7AFFBBF>17,47::6?BF32>B0AF<
@M04999:289:000000000-L3R54:1:1101:15936:14672 2:N:0:402
TGACTACTCGGGTATCTAATCCTGTTTGCTCCCCACGCTTTCGCACCTCAGCGTCAGTATCTGTCCAGAAGGCCGCCTTCGCCACCGGTATTCCTCCACATCTCTACGCATTTCACCGCTACACGTGGAATTCTACCTTCCTCTACAATACTCCAGATAACCAGTTCTAAGTGCAATTCCCAGGTTGAGCCCGGGGCTTTCACACTTAACTTAATTATCCGCTTACATGCCCTTTACGCCCAGTCATTCCGACAAACGCTCGCACCCTCCGTATTACCGCGGCTGTTGGCACGGATTAAGC
+
9@@ACGGFEFGDF:C,CF@<F,6EGGFF9CDFGGGDC+BFFCCBF+8<F@EAF@BFEG@@E@FCFGFGGGG8FGEGDGEGFGGGCEF7@>F?F9AFFGG,,,,595;D>+CF,9,FF:+8+@,EBFC7F5C,CC,6>E@EE;=,@=AFG9,,,68=,3=EF88@@F8=FF=E=FGGFCFGF7F+@@:<,@DCEGG>*;F*09B9F*0B;.:791=AE+B6):(--755*8>3>@3))(3>610(7)7)96@?((.(,((,(,3(4;:0?1(,,4(6AA?B;(,(,.))(5))4-((-).--
@M04999:289:000000000-L3R54:1:1101:13314:14715 2:N:0:402
TGACTACTAGGGTATCTAATCCTGTTTGCTCCCCACGCTTTCGCATCTCAGCGTCAGTATCTGTCCAGAAGGCCGCCTTCGCCACCGGTATTCCTCCACATCTCTACGCATTTCACCGCTACACGTGGAATTCTACCTTCCTCTACAATACTCCAGATAACCAGTTTTAAGTGCAATTCCCAGGTTGAGCCCGGGGCTTTCACACCTAACTTAATTATCCGCCTACATGCCCTTTACGCCCAGTCATTCCGATTAACGCTCGCACCCTCCGTATTACCGCGGCTGCTGGCACGGAGTTAGC
+
CCCCCGGGGGGGGGGGGGGGGGGGGGGGGGGGGGGGGGGGGGGGGGGGGGGGGGGGGGGGGGGGGGGGGGGGGGGGGGGGGGGGGGGGGGGGGGGGGGGGGGGGGGGGGGGGGGGGGGGGGGGGGGGGGFGGGGGGGGGGGGGGGGGGGGGGGGGGGGGGGGGGGGGGGFGGGGGGFGFGGGGGGGFGGGGGGGGDGGGGFFFFFFFFFFFFF=FFFFFEBDFF?DEEEFEDFFEE41?BBD;3=@EFFFE<?@FFF@168>F>FB?0<:136474><?FF6>9(42):00<6(7;?3<A<
@M04999:289:000000000-L3R54:1:1101:20705:14724 2:N:0:402
GACTACTGGGGTATCTAATCCTGTTTGCTCCCCACGCTTTCGCATCTCAGCGTCAGTATCTGTCCAGAAGGCCGCCTTCGCCACCGGTATTCCTCCACATCTCTACGCATTTCACCGCTACACGTGGAATTCTACCTTCCTCTACAATACTCCAGATAACCAGTTTTAAGTGCAATTCCCAGGTTGAGCCCGGGGCTTTCACACCTAACTTAATTATCCGCCTACATGCCCTTTACGCCCAGTCATTCCGATTAACGCTCGCACCCTCCGTATTACCGCGGCTGCTGGCACGGAGTTAGCC
+
CCCCCGGGGGGGGGGGGGGGGGGGGGGGGGGGGGGGGGGGGGGGDGGGGGGGGGGGGGGGGGGGGGGGGGGGGGGGGGGGGGGGGGGGGGGGGGGGGGGCGGGGGGGGGGGGGGGGGGGGGGGGGGGGGGGGGFGDGGGGGGGGGGGGGGGGGGGGG9EDGGGGGGGGGGGGFFGGFFFGGG@FGGGGGGFGGEGGGGFFFFFFFFFF=CEB;F=AEFFFFFFFFFFFBEFFFFEFFDFFF?;EE<6<C@?F?DFFFFF<>FFFBFFFB6:::74AB?B0129005:(-.5?090<:4AA:
@M04999:289:000000000-L3R54:1:1101:20548:14739 2:N:0:402
AGCGGGACTACCAGGGTATCTAATCCTGTTTGCTCCCCACGCTTCCGCATCTCAGCGTCAGTATCTGTCCAGAAGGCCGCCTTCGCCACCGGTATTCCTCCACATCTCTACGCATTTCACCGCTACACGTGGAATTCTACCTTCCTCTACAATACTCCAGATAACCAGTTTTAAGTGCAATTCCCAGGTTGAGCCCGGGGCTTTCACACCTAACTTAATTATCCGCCTACATGCCCTTTACGCCCAGTCATTCCGATTAACGCTCGCACCCTCCGTATTACCGCGGCTGCTGGCACGGAGT
+
C@CCCGGGGGGGGGGGGGGGGGAFGGGGGGGGGGGGGGGGGGGGGGGGGGGGGGGGGGGGGGGGGGGGGGGGGGGGGGGGGGGGGGGGGGGGG7FGGGGGGGGGGGGGGGGGGGGGGGGGGGGGGGGGGGGFGFFGGFGGGGGGGGFGGGGGGGGGGGGGGGGGGGFGGGDFGCFGFGFGFCGGGGGGGGGGGCCCD*?DFFFFFFFFFFFEEFFFFFF?FFFFFFFDFFFFFFEFFFFFFFFF;FFEEFFCECBBF::4A<FFFB0>>>FFFFFBF7?BAA?B>>69>?:?BF:<:>>F4
@M04999:289:000000000-L3R54:1:1101:25083:14750 2:N:0:402
GCCTCGACTACAAGGGTATCTAATCCTGTTTGCTCCCCACGCTTTCGCATCTCAGCGTCAGTATCTGTCCAGAAGGCCGCCTTCGCCACCGGTATTCCTCCACATCTCTACGCATTTCACCGCTACACGTGGAATCCTACCTTCCTCTACAATACTCCAGATAACCAGTTTTAAGTGCAATTCCCAGGTTGAGCCCGGGGCTTTCACACCTAACTTAATTATCCGCCTACATGCCCTTTACGCCCAGTCATTCCGATTAACGCTCGCACCCTCCGTATTACCGCGGCTGCTTGCACGGAGT
+
CCCCCGGGGGGGGGGGGGGGGGGGGGGGGGGGGGGGGGGGGGGGGGGGGGGGGGGGGGGGGGGGGGGGGGGGGGGGGGGGGGGGGGGGGGGGGEGGGGGGGGGGGGGGGGGGGGGGGGGGGGGGGGGGGGGGGGGGGGGGGGGGGGGGGGGGGGGGGGGGGGGGGGGGGGGGGGGGFGFFGGGGEGGGGGFGGGGGGGGGFFFFFFFFFFDFFFFFFFFEFFFFFFFDDDEFF@E@EFF:<6;9@<0;EA?EFF;2<;:2:6;??,2(11442<>0(8?:BF69BF((,4,).433-14--
@M04999:289:000000000-L3R54:1:1101:17639:14778 2:N:0:402
GGTTGACTACCGGGGTATCTAATCCTGTTCGCTCCCCACGCTTTCGTTCATCAGCGTCAATCGGTATTTAGTAACCTGCCTTCGCAATCGGGGTCCTGTGTAATATCTATTCATTTCACCGCTACACTACACATTCCGGCTACTTCAATACTATTCAAGATTAACAGTATCAACGGCAGTTCTACAGTTAAGCTGCAGGTTTTCACCGCTGCCTTATCAACCCGCTCATGGACCCTTTAAACCCAATAAATCCTGACAACGCTAGCACTCTCCGTATTACAGCGGCTGCTGCCTCGGCGTT
+
-<CCCEGGADGD>:+=B<,,EEFF,CF<DGG+8,8C:C+@+,,9C6;,6B<FGF,@BFDCFGGDB,<EF<F@FFFE,4,A=<FFG?+B,BC7+F4AFEG8EE<FFFG5A5,C9,CFG9,CC>@CCEF9,FFFG8EF;,6=E8FFF98=:3,,@,EF,3=@E8EAF+2@=,@A:F66>D*0++25,,<@::77A=6?**4;?C*B+1@*))7)/AF6<+=AABD=@((-/*5=E/6(3;E6>)67?03;))7).)/7())(.,3((4)).44::248744))52((-(2<35).))-,(-4(
@M04999:289:000000000-L3R54:1:1101:16804:14805 2:N:0:402
GACTACCGGGGTATCTAATCCTGTTCGCTACCCATGCTTTCGAGCCTCAGCGTCAGTAACAGACCAGAGAGCCGCCTTCGCCACTGGTGTTCTTCCATATATCTACGCATTTCACCGCTACACATGGAGTTCCACTCTCCTCTTCTGCACTCAAGTCTCTCAGTTTCCGATGCTCTTCCTCAGTTAAGCTGAGGGCTTTCACATTCAGACTTAAAAGACCGCCTGCGCTCCCTTTACGCCCAATAAATCCGGACAACGCTTGCCACCTACGTATTACCGCGGCTGCTGGCTCGTAGTTAGC
+
CCCCCGGGGDCFEGGGGGGGFGGGEGGGGGGGFGFGCE<FGDEFGGFFGGGCFEFEFFEGGGGGGGGGGGGFGEEGGGGGGGDGGGGGFFDGGGEGFDCFG?FGGGGGGGGGGFGGCEGG@DGGGFEGDFFFFEFGGFFGGFF8DDFGGGGGG??EGGGGFGFGGGG:>8CGGGGFFDFGGGGGGFFEGGGGCGGDGGFGFAFFF6BF5CC5=+B+69A=?>B?B=B=5@FBDA.7<11B6?D;3<<EFFF@;BBBBFF?38?8AFF0:B08<A?9AF:>B9299<3?43(5>91-46<<<
@M04999:289:000000000-L3R54:1:1101:24182:14862 2:N:0:402
ATGACTACAGGGGTATCTAATCCTGTTTGCTCCCCACGCTTTCGCATCTCAGCGTCAGTATCTGTCCAGAAGGCCGCCTTCGCCACCGGTATTCCTCCACATCTCTACGCATTTCACCGCTACACGTGGAATTCTACCTTCCTCTACAATACTCCAGATAACCAGTTTTAAGTGCAATTCCCAGGTTGAGCCCGGGGCTTTCACACCTAACTTAATTATCCGCCTACATGCCCTTTACGCCCAGTCATTCCGATTAACGCTCGCACCCTCCGTATTACCGCGGCTGCTGGCACGAATTTAC
+
CCCCCGGGGGGGGGGGGGGGGGGGGGGGGGGGGGGGGGGGGGGGGGGGGGGGGGGGGGGGGGGGGGGGGGGGGGGGGGGGGGGGGGGGGG@FGGGGGGGGGGGGGGGGGGGGGGGGGGGGGGGGGGGGGGGGGGGGGGGGGGGGGGGGGGGGGGGGGGGGGGGGGGGGGGGGGGGGFF5FGGGG:FGGGGGGCEGDCGDFFFFF9AEFFBBFFBAFFFFFFFF@FFFFFFFFFFFF<EDFFFFFFEFEEFF@0;?DFF;B?FFFFFFFB??>?0:B4AA2>>9>9;BF?20,8<0(((-))
@M04999:289:000000000-L3R54:1:1101:15137:14889 2:N:0:402
CTCGGGTATCTAATCCTGTTTGCTACCCACGCTTTCGAGCATGAACGTCAGTGTTATCCCAGGAGGCTGCCTTCGCCATCGGCATTCCTCCACATCTCTACGCATTTCACTGCTACACGTGGAATTCTACCTCCCTCTGACACACTCTAGTTAGACAGTTTCAAATGCACGTCCCAAGTTGGGCTCGGGGATTTCACATCTGACTTATCTAACCGTCTGCGCTCGCTTTACGCCCAGTAATTCCGATTAACGCTCGCACCCTACGTATTACCGCGGCTGCTGGCCCGTATCTAGCCGGTGC
+
CCCCCGGCGGGGGGGGGGGGGGGGGGGGGGGGGGGGGGGGGGGFGGGGGGGGGGGGGGGGGGGGGGGGGGGGGGGGGGGGGGGGGGGGGGGGGGGGGGGGGGGGGGGGGGGGGGGGGGEGGGGGGGGGGFFGGGGGGGGGFGGGGGGGGGGGGGGGGGGGGGFCFGGGGGGFDEGGBD<CF6CGGGDGGDEEFFGGGFGGFFFFFFFFFF@@EFFFFFFE>BFFFFFFBEF9@@>FFFFA?CEFFFFF;EE<FF@@FF>9?BFFFFFB:<A<?>03;36:?F?6(469B2(:).9<9;B>0
@M04999:289:000000000-L3R54:1:1101:10128:14914 2:N:0:402
TGGGTGACTACAGGGGTATCTAATCCTGTTTGCTCCCCACGCTTTCGCATCTCAGCGTCAGTATCTGTCCAGAAGGCCGCCTTCGCCACCGGTATTCCTCCACATCTCTACGCATTTCACCGCTACACGTGGAATTCTACCTTCCTCTACAATACTCCAGATAACCAGTTTTAAGTGCAATTCCCAGGTTGAGCCCGGGGCTTTCACACCTAACTTAATTATCCGCCTACATGCCCTTTACGCCCAGTCATTCCGATTAACGCTCGCACCCTCCGTATTACCGCGGCTGCTGCCACGGAGT
+
CCCCCDCFFGGGGGCCGEGGGGFF,CFGGG<CFCFFDGDFE7F:CFGGDGGFF9F8CFEECGEFEGEFGGGGFFA@FFEC:@FFFDGGDFCEFCC<FGCGFG8?FFF9=FGGCCG=FGGDFGGEGGFCEEGG7?,DF;DGGGD==FGGGGGCADGGD??8A8,DDD,@FGGFGGGGFCDD9=FF,9D+52@?FGCFGD55?AAFFFFFFFFF3?F=@FF*=@5CF(:@25749)65E@3=C6@23;;4=>C).7(/2(,9)8086(40>B?<<291(,5)4)(4>0610:?>)4>?9;12-
@M04999:289:000000000-L3R54:1:1101:15819:14918 2:N:0:402
GACTACTAGGGTATCTAATCCTGTTTGCTCCCCACGCTTTCGCATCTCAGCGTCAGTATCTGTCCAGAAGGCCGCCTTCGCCACCGGTATTCCTCCACATCTCTACGCATTTCACCGCTACACGTGGAATTCTACCTTCCTCTACAATACTCCAGATAACCAGTTTTAAGTGCAATTCCCAGGTTGAGCCCGGGGCTTTCACACCTAACTTAATTATCTGCCTACATGCCCTTTACGCCCCGTCATTCCGATTAACGCCCGCACCCTCCGTCTTACCGCGGCTGCTGGCACCGAGTTAGCC
+
CCCCCGGGFG86<EAF<,EDGA@6CF8,CCF@FEF:CEC8<6,866,C<FGEEGDEEFGCGFCEEGDEGGFD<CEGE:E,@FDCFC:F:DF@?EF<<F=<,A9AAE@7:F+EF,EGDGCECF:4A<C:AF8FF9EGCE8FGGEAD;=,7=CEF8DFCFGGDEF=EDF:,=:EF8=@9D7??==2=D?8,9@115**@*ACFAAA9*9?)*9*:A91:B+*B=**(7>8@)0;=@:65(:>(./3;@E3?@?@((7;/1(-11(,4<(4:(,.,3:),8323999?B72(()(((,4(-)).
@M04999:289:000000000-L3R54:1:1101:19099:14931 2:N:0:402
CTCGACTACTAGGGTATCTAATCCTGTTTGCTCCCCACGCTTTCGCATCTCAGCGTCAGTATCTGTCCAGAAGGCCGCCTTCGCCACCGGTATTCCTCCACATCTCTACGCATTTCACCGCTACACGTGGAATTCTACCTTCCTCTACAATACTCTAGTTAACCAGTTTTAAGTGCAATTCCTAGGTTGAGCCCAGGGCTTTCACACCTAACTTAATTATCCGCCTACATGCCCTTTACGCCCAGTCATTCCGATTAACGCTCGCACCCTCCGTATTACCGCGGCTGCTGGCACAGAGTT
+
CCCCCGGGGGGGGGGGGGGGGGGGGGGGGGGGGGGGGGGGGGGGGGGGGGGGGGGGGGGGGGGGGGGGGGGGGGGGGGGGGGGGGGGGGGGGGGGGGGGGGGGGGGGGGGGGGGGGGGGGGGGGGGGGGGGGGGGGGGGGGGGGGGGGGGGFGGGGGGGGGGGGGGGGGGGGGGGGFGFGGGGGGGGGGGGGGGGGGDGGFFFFFFFEFFFFFFFFFFFEFE>DFFFFFFFFFFFFFFFDFFF99EEAFFEEFFFD0;E;BF6>FBFFFFFFFFFFBAF9(219>>;6:5:??FBF>:DF
@M04999:289:000000000-L3R54:1:1101:15206:14980 2:N:0:402
GGACTACTCGGGTATCTAATCCTGTTTGCTCCCCACGCTTTCGCATCTCAGCGTCAGTATCTGTCCAGAAGGCCGCCTTCGCCACCGGTATTCCTCCACATCTCTACGCATTTCACCGCTACACGTGGAATTCTACCTTCCTCTACAATACTCCAGATAACCAGTTTTAAGTGCAGTTCCCAGGTTGAGCCCGGGGCTTTCACACCTAACTTAATTATCCGCCTACATGCCCTTTACGCCCAGTCATTCCGATTAACGCTCGCACCCTCCGTATTACCGCGGCTGCTGGCACGTAGTTAGC
+
CCCCCGGGGGGGGGGGGGGGGGGGGGGGGGGGGGGGGGGGGGGGGGGGGGGGGGGGGGDFGGGGGGGGGGGGGGGGGGGGGGGGGGGGGDGGGGGGGGGGGGGGGGGGGGGGGGGGGGGGGGGGDFFGGDF8FFGGGGFFGGGGGGGGGGGGGGGGFGGGGGGGFGGGGGGGGGCGFFFGCGFGGGFGGGGGGGGGGDGGFFFFFFFFFBFFB6>B?FFF492=@B2@EFFFF;E>E?F:>@@.;<EEFFE;D?DEE@@:BFB>>>F:BBB21::D<6:;>((96(,826(4<(:B652>2
@M04999:289:000000000-L3R54:1:1101:22456:14983 2:N:0:402
TGGACTACAGGGGTATCTAATCCTGTTTGCTCCCCACGCTTTCGCATCTCAGCGTCAGTATCTGTCCAGAAGGCCGCCTTCGCCACCGGTATTCCTCCACATCTCTACGCATTTCACCGCTACACGTGGAATTCTACCTTCCTCTACAATACTCCAGATAACCAGTTTTAAGTGCAATTCCCAGGTTGAGCCCGGGGCTTTCACACCTAACTTAATTATCCGCCTACATGCCCTTTACGCCCGGTCATTCCGATTAACGCTCGCACCCTCCGTATTACCGCGGCTGCTGGCACGGAGTT
+
CCCCCFFFGGGGGEBFGGGGGGGGGGGGGFGGEGGGGGGGGGGGGCGGGGGGGGGGGGGGGGGGGGGGGGGGDGGGGGDEGGGGCEDEGGGGDGGGGGGGGGGGGGGGGGGGGGGGGGF7FGGGGGGGGGGGFGGGGGGGGGGGGGGGGGGGGGGGGGGDGGGFGGGG8EG8=EFF7FFCFGGGFGGCCCFFFGEG5C>FFFFFFFBA>=DAC;FFFFFCF2(5==DBE?@F9(3@C<75;BBFFB?C39?EFDFFBFFFFFF>FFF?212,44:79><1;99BF9<?::1:<(-((-1
@M04999:289:000000000-L3R54:1:1101:13318:15001 2:N:0:402
GACTACAAGGGTATCTAATCCTGTTCGCTCCCCACGCTTTCGTCCATCAGCGTCAATCGGTATTTAGTAACCTGCCTTCGCAATCGGGGTTCTGTGTAATATCTATGCATTTCACCGCTACACTACACATTCCAGCTACTTCAATACTATTCAAGATTAACAGTATCAACGGCAGTTCTACAGTTAAGCTGCAGGTTTTCACCGCTGACTTATCAACCCGCCTACGGACCCTTTAAACCCAATAAATCCGGATAACGCTCGCATCCTCCGTATTACCGCGGCTGCTGGCACGGAGTTAGCC
+
CCCCCGFFGGGGGGGGGGGGGGGGGGGGGGGGGGGGGGGGGGGGGGGGGGGGGGGGGGGGGFGGGFGGFGGGGGGGGGGGGDCGGGGGGGEGGGGFGGAFGGGGGGGGGGGGGGGGGGGGGGGGGGGGGGGGGGGGGGGGGGGGFGGGFGGGGGGFGFGGGGGGFGGGGGEGGGGGFGFGGGGGGGGGGGFGGFGGGGGGFFFEEFFEDFCFFFFFFFA>FFFFBA@@@@F@DFECEBFFFFF;=EFC@9@@FDE@@FFDB((44>7<B>:17><<<?BB9B;B?27:?BFF96(424)6.
@M04999:289:000000000-L3R54:1:1101:15446:15009 2:N:0:402
GACTACACGGGTATCTAATCCTGTTTGCTCCCCACGCTTTCGCATCTCAGCGTCAGTATCTGTCCAGAAGGCCGCCTTCGCCACCGGTATTCCTCCACATCTCTACGCATTTCACCGCTACACGTGGAATTCTACCTTCCTCTACAATACTCCAGATAACCAGTTTTAAGTGCAATTCCCAGGTTGAGCCCGGGGCTTTCACACCTAACTTAATTATCCGCCTACATGCCCTTTACGCCCAGTCATTCCGATTAACGCTCGCACCCTCCGTATTACCGCGGCTGCTGGCACGGAGTTAGCC
+
CCCCCGGGGGGGGGGGGGGGGGGGGGGGGGGGGGGGGGGGGGGGGGFGGGGGGGGGGGGGGGGGGGGGGGGGGGGGGGGGGGGGGGGGGGGGGGGGGGGGGGGGGGGGGGGGGGGGGGGGGGGGGGGGGGGGGDGGGGGGGGGGGGGGFGGGFGGGGGGGGGGFGFGGGGGGGFGGFGFGFGFGGGGGGGGG5EGGGGGGFFFFFFAFFFFFFFFFFFFFFFFFFFFFEEFEDE<EFFFFFFFEEFEEF@;DD6CEDF:?>FBFFF<B<F?FF(:BF0>014678402:2<?6>04?<AA>
@M04999:289:000000000-L3R54:1:1101:14717:15094 2:N:0:402
CGCGACTACCGGGGTATCTAATCCTGTTTGCTCCCCACGCTTTCGCATCTCAGCGTCAGTATCTGTCCAGAAGGCCGCCTTCGCCACCGGTATTCCTCCACATCTCTACGCATTTCACCGCTACACGTGGAATTCTACCTTCCTCTACAATACTCCAGATAACCAGTTTTAAGTGCAGTTCCCAGGTTGAGCCCGGGGCTTTCACACCTAACTTAATCATCCGCCTACATGCCCTTTACGCCCAGTCATTCCGATTAACGCTCGCACCCTCCGTATTACCTCGGCTGCTGCCACGGAGTTC
+
@ACCCGGGGGEGGGGGGGGGCFGGGGGGGGGGGGECGGGEG>DGGGDGGGG9FGDFGCFCACEGDCFGGGGGGCFGGGCCGGFGGGFEGGGGGFGGGFFGFGGGGGGGGGGGGGGGGGGGGEGGEGGDFG+C:EGFFFDDFGGGGEGCFGFGGGGGFG99FFGGGFGEFFFGCGFAFCFGGGG:FGGF>C?FCFGC4D4DFFFFFFFFDEED>FFFF+BEFFFFFD08(.7;)553@373;@@@DF?A<2:A?6:(:<2:06:6049;60:664(42<66)8:6((,())).,4>0(2,4)
@M04999:289:000000000-L3R54:1:1101:20497:15112 2:N:0:402
CGTGTGACTACACGGGTATCTAATCCTGTTCGCTACCCATGCTTTCGAGCCTCAGCGTCAGTAACAGACCAGAGAGCCGCCTTCGCCACTGGTGTTCTTCCATATATCTACGCATTTCACCGCTACACATGGAGTTCCACTCTCCTCTTCTGCACTCAAGTCTCTCGGTTTCCGATGCTCTTCCTCAGTTAAGCTGAGGGCTTTCACATTCAGACTTAAAAGACCGCCTGCGCTCCCTTTACGCCCAATAAATCCGGACAACGCTTGCCACCTACGTATTACCGCGGCTGCTGGCACGT
+
CCCCCGGGGGGGGGGGGGGGGGCFGGGGGGGGGGGGGGGGGGGGGGGGGGGGGGGGGGGGGGGGGGGGGGGGGGGGGGGGGGGGGGGGGGGGGGGGGGGGGGGGGFGGGGGGGGGGGGGGGGGGGGGGGGGGGGGGGGGGGGGGGGGGGGGGGGGGGGGGGGGGGGGFGGGGFDDGFGFGGGGGGGFFGGGGGGGGGGGGFFFAFFFFFFFFEFFFEFFFFFFFF=@FFFF>FFFFFFEFFC?DFFFFDF@EEEEFB0;BFBB>?BFFFAF?::BFF7>B):9:B>F16;?FF(817:<
@M04999:289:000000000-L3R54:1:1101:24580:15122 2:N:0:402
GACTACTGGGGTATCTAATCCTGTTTGCTCCCCACGCTTTCGCATCTCAGCGTCAGTATCTGTCCAGAAGGCCGCCTTCGCCACCGGTATTCCTCCACATCTCTACGCATTTCACCGCTACACGTGGAATTCTACCTTCCTCTACAATACTCCAGATAACCAGTTTTAAGTGCAATTCCCAGGTTGAGCCCGGGGCTTTCACACCTAACTTATTTATCCGCCTACATGCCCTTTACGCCCAGTCATTCCGATTAACGCTCGCACCCTCCGTATTACCGCGGCTGCTGGCCCGTAGTTAGCC
+
CCCCCGGGGGGGGGGGGFGGGGGGGGEFGGGFGGGGGGGGGGGGGGGGGGGGEGGGGGGGGGGCFGGFFGGGGGGGGGGGGGGGGGGGCFGGGGGGGGGGGDEF9FCGGGFGGGGGGFGGGGGGGFGGGGGGGGGGGFFGFGFGGFGFFGGGG8DAEGGD8DF3DDGGGGD:EFGADFFFF?8@DFGDFGGEGGDDGGFFFFFFFF>6BF?3*B=ECFF2F@?2@34@BF=2>EFC?;BFF7=EEC3)).(/32CE0:041((-(4(4126(,,:A66>9>>61:?:41((-(((-))--4
@M04999:289:000000000-L3R54:1:1101:20873:15142 2:N:0:402
CCTCGACTACTCGGGTATCTAATCCTGTTCGCTCCCCACGCTTTCGTCCATCAGCGTCAATCGGTATTTAGTAACCTGCCTTCGCAATCGGGGTTCTGTGTAATATCTATGCATTTCACCGCTACACTACACATTCCAGCTACTTCAATACTATTCAAGATTAACAGTATCAACGGCAGTTCTACAGTTAAGCTGCAGGTTTTCACCGCTGACTTATCAACCCGCCTACGGACCCTTTAAACCCAATAAATCCGGATAACGCTCGCATCCTCCGTATTACCGCGGCTGCTGGCACGGAGTT
+
CCCCCGGGGGGGGGGGGGGGGGGGGGGGGGGGGGGGGGGGGGGGGGGGGGGGGGGGGGGGGGGGGGGGGGGGGGGGGGGGGGGGGGGGGGGGGGGGGGGGGGGGGGGGGGGGGGGGGGGGGGGGGGGGGGGGGGGGGGGGGGGGGGGGGGGGGGGGGGGGGGGGGGGGGGGGGGGEEGFGGGGGGGGGGGGGGGGGGGGFACFFFFFFFFFFFFFFFFFFFFFFFFFFFFFFFFFFFFEFFFFFFFFEFEFF19@;@?FFFFFFFFFB>F<B?><0?FBF>(42;96;???BF:??0,4:.
@M04999:289:000000000-L3R54:1:1101:18708:15157 2:N:0:402
GGACTACCCGGGTATCTAATCCTGTTCGCTCCCCACGCTTTCGTCCATCAGCGTCAATCGGTATTTAGTAACCTGCCTTCGCAATCGGGGTTCAGTGTAATATCTATGCATTTCACCGCTACACTACACATTCCAGCTACTTCAATACTATTCAAGATTAACAGTATCTACGGCAGTTCTACAGTTAAGCTGCAGGTTTTCACCGCTGACTTATCAACCCGCCTACGGACCCTTTAAACCCAATAAATCCGGATAACGCTCGCATCCTCCGTATTACCGCGGCTGCTGGCACGGAGTTAGC
+
C<CCCFGGGGGDGEGDFGGGGGGGGGGGEFGGGGGGGDEEFFGGGGGGFGGFCGGGGFGGGGGGGGGGGFGGGGGGGGGGGGGGGGGEGGGGGCFBFGGFGAFECDFFGGGGFFAFFGGGGGGGGGFGGFDEGGGGGGCFGGGFGGGGGGGGGGFFFGGGGGD9FGGFGGGFGDDEFGFGGGGGGGGGGFFFGFFGGGFFFFFFDBFEFFFFFFFFFFA=BFF==B=>DFFDBBEFFFEFFF@@;<4<<132(67<31:;09B(12(.280-.8?FF>179731760)5<(4?1(1:(4).
@M04999:289:000000000-L3R54:1:1101:15612:15173 2:N:0:402
CGCGACTACAGGGGTATCTAATCCTGTTCGCTACCCATGCTTTCGAACCTCAGCGTCAGTTACAGACCAGAGAGCCGCCTTCGCCACTGGTGTTCTTCCATATATCTACGCATTCCACCGCTACACATGGAGTTCCACTCTCCTCTTCTGCACTCAAGAAAAACAGTTTCAGCTGCACTTCCCCGGTTAAGCCGAGGGCTTTCACAGCTGACTTGTTCTCCCGCCTGCGTTCGCTTTACGCCCAATAAATCCGGACAACGCTTGCCACCTACGTATTACCGCGGCTGCTGGCACGTAGTT
+
CCCCCGGGGGGGGGGGGGGGGGGGGGGGGGGGGGGGGGGGGGGGGGGGGGGGGGGGGGGGGGGGGGGGGGGGGGGGGGGGGGGGGGGGGGGGGGGGGGGGGGGGGGGGGGGGGGGGGGGGGGGGGGGGGGGGFGGGGGGGGGGGGGGGGGGGGGGGGFGGGGGGGGGGGGGGGGDGFGFGGGGGGGGGGGGGGGGGGGGGFFFFFFFFFEFFFFFFFFFFFFBBBFDFFFFFFFFFF<EFFFFFFF:AFFF?>>:BFFBFFBBFFFF?FFFFFFFAFFFFFFFFB;BF???<?>??1:?<
@M04999:289:000000000-L3R54:1:1101:12424:15184 2:N:0:402
TAAGACTACAGGGGTATCTAATCCTGTTCGCTCCCCACGCTTTCGTCCATCAGCGTCAATCGGTATTTAGTAACCTGCCTTCGCAATCGGGGTTCTGTGTAATATCTATGCATTTCACCGCTACACTACACATTCCAGCTACTTCAATACTATTCAAGATTAACAGTATCAACGGCAGTTCTACAGTTAAGCTGCAGGTTTTCACCGCTGACTTATTAACCCGCCTACGGACCCTTTAAACCCAATAAATCCGGATAACGCTCGCATCCTCCGTATTACCGCGGCTGCTGGCACGGAGTT
+
CCCCCGGGGGGGGGGGGGGGGGGGGGGGGGGGGGGGGGGGGGGGGGGGGGGGGGGGGGGGGGGGGGGGGGGGGGGGGG<FGGGGGGGGGGGGGGGGGGGGGGGGGGGGGGGGGGGGGGGGGGGGGGGGGGGGGGGGGGGGGGFGGGGGGGGGGGGGGGGGGGGGGGGGGGGGGGGGFGFGGGGGGGGGGGGGGGGGGFGGFFFFFFFFFFAFFFFFFFFFFFFFFFD=2=@FFFFFFFCFFFFFFFFECEFFF@?DF9@F><79>FF92<A<B?:BFBFABFFFBF>FFDBF7<09>9:?
@M04999:289:000000000-L3R54:1:1101:13305:15273 2:N:0:402
GTTAGACTACTAGGGTATCTAATCCTGTTTGCTCCCCACGCTTTCGCGCCTCAGCGTCAGAACCGGACCAGACAGCCGCCTTCGCCACTGGTGTTCTTGCGAATATCTACGAATTTCACCTCTACACTCGCAGTTCCGCTGTCCTCTTCCGGTCTCAAGCCAATCAGTATCGAAGGCCATTCCGTGGTTGAGCCACGGGCTTTCACCCTCGACTAAATCAGCCGCCTACGCGCCCTTTACGCCCAGTGATTCCGAGCAACGCTAGCCCCCTTCGTATTACCGCGGCTGCTCGCACGAAGTT
+
CCCCCGGGGGGGGGGGGGGGGGGGGGGGGGGGGGGGGGGGGGGGGGGGGGGGGGGGGGGGCFGGGGGGGGGGGGGGGGGGGGGGGGGGGGGGGGGFGGGFECFGGGGGGGGGGCFFGGGGGGGGGGGGGDGGGGGGGGGGGGGGGGGGGGGGGGGGGGGGGGGGCCFGCAFE+49CFG5F@GGGGGGGDGFGFGGFGGGGEAFFFFFABDFFB3>647C84@D9>FFFF1>9>96>02<F6?F>?FFBFABFF>:9BF7?FFF:,8:??B9<?B?0344:A42;>90(82)-3(4126?6-
@M04999:289:000000000-L3R54:1:1101:2756:15328 2:N:0:402
GACTACTCGGGTATCTAATCCTGTTCGCTACCCACGCTTTCGAGCCTCAGCGTCAGTTACTAGCCAGTCAGCCGCCTTCGCCACTGATGTTCTTCCATATATCTACGCATTTCACCGCTACACATGGAGTTCCACTGACCTCTCTAGCACTCAAGTCTTACAGTTTCTGATGCACGTCCATAGTTGAGCTATGACCTTTCACATCAGACTTATTAGACCGCCTGCGCTCCCTTTACGCCCAATAATTCCGGACAACGCTCGCCACCTACGTATTACCGCGGCTGCTGGCACGTAGTTAGCC
+
CCCCCGGGGGGGGGGGGGGGGGGGGGGGGGGGGGGGGGGGGGGGGGGGGGGGGGGGGGGGGGGGGGGGGGGGGGGGGGGGGGGGGGGGGGGGGGGGGGGGGGGGGGGGGGGGGGGGGGGGGGGGGGGGGGGGGGGGGGGGGGGGGGFGGGGGGGGGGGGGGGGGGGGGGGGGGGGGFF>DGFGGGGGGGFGFGGGGGGGGFFFFFFFACF59EFFFFFFAEFFFFFFFFBDFFFEFFFFFFBDFFFFFF@B@F@1;@F@619;FFFBFBF?<AFFFF0044>97:?:0?F?14<12<2<23
@M04999:289:000000000-L3R54:1:1101:4452:15332 2:N:0:402
TGACTACTCGGGTATCTAATCCTGTTTGCTCCCCACGCTTTCGCATCTCAGCGTCAGTATCTGTCCAGAAGGCCGCCTTCGCCACCGGTATTCCTCCACATCTCTACGCATTTCACCGCTACACGTGGAATTCTACCTTCCTCTACAATACTCCAGATAACCAGTTTTAAGTGCAATTCCCAGGTTGAGCCCGGGGCTTTCACACCTAACTTAATTATCCGCCTACATGCCCTTTACGCCCAGTCATTCCGATTAACGCTCGCACCCTCCGTATTACCGCCGCTGCTGGCACGTAGCTAGC
+
CCCCCGGGGGGGFGGAGEFGGGGGGGGGGGGGGGGGGGGGGGGGGEGGGFGGGGGGGGGGGGGGGGGGGGGGGGGGGGGGGGGGGGGGGEGGGGGGGGGGGGGGGGG@FGGGGGGGGGGDGGGGGFFGGGGGGGGGGGGGGGGGGFGGGGGGGGGGGGGGGGGGFGGGGGGGGFGGFFFGGGGGGGFCFFFGGCGGGGGGFFFFFEFF3BEEFFFFFFFFDBFFFFFF<EE26;.)/3?FF?0==E3CEE;@6?DEE?B?<6>BFFFFF?;:((89AA0((-999;74>(44:(.(,.)4(
@M04999:289:000000000-L3R54:1:1101:10055:15356 2:N:0:402
GACTACTCGGGTATCTAATCCTGTTCGCTACCCATGCTTTCGAACCTCAGCGTCAGTTACAGACCAGAGAGCCGCCTTCGCCACTGGTGTTCTTCCATATATCTACGCATTCCACCGCTACACATGGAGTTCCACTCTCCTCTTCTGCACTCAAGAAAAACAGTTTCAGCTGCACTTCCCCGGTTAAGCCGAGGGCTTTCACAGCTGACTTGTTCTCCCGCCTGCGTTCGCTTTACGCCCAATAAATCCGGACAACGCTTGCCACCTACGTATTACCGCGGCTGCTGGCACGTAGTTAGCC
+
CCCCCGGGGGGGGGGGGGGGGGGGGGGGGGGGGGGGGGGGGGGGGGGGGGGGGGGGGGGGGGGGGGGGGGGGGGGGGGGGGGGGGGGGGGGGGGGGGGGGGGGGGGGGGGGGGGGGGGGGGGGGGGGGGGGGGGGGGGGGGGGGGGGGGGGGGGGGGGGGGGGGGGGGGGGGGGGGFGFGGGGGGGGFGGGGGGGD9FGGFFFFFFFFFFFFEFFFEFFFF>FFFFFDFFFFFFEE?@FEFFFFFFFFF6B<BF?:((466004>BF??:BFA?FFFF>F(4;BFFBBFFF0:02?:9<D?
@M04999:289:000000000-L3R54:1:1101:26852:15360 2:N:0:402
TTGACTACTAGGGTATCTAATCCTGTTCGCTACCCATGCTTTCGAACCTCAGCGTCAGTTACAGACCAGAGAGCCGCCTTCGCCACTGGTGTTCTTCCATATATCTACGCATTCCACCGCTACACATGGAGTTCCACTCTCCTCTTCTGCACTCAAGAAAAACAGTTTCAGCTGCACTTCCCCGGTTAAGCCGAGGGCTTTCACAGCTGACTTGTTCTCCCGCCTGCGTTCGCTTTACGCCCAATAAATCCGGACAACGCTTGCCACCTACGTATTACCGCGGCTGCTGGCACGTAGTT
+
CCCCCGGFGGGGGGGGGGGGGGGGGGGGGGGGGGGGGGGGGGFGGGGGGGGGGGGGGGGGGGGGFGGGGGGGGGGGGGGGGGGGGGGGGGGGGGGGGGGGGGGGGGGGGGGGGGGGGGGGGGGGGGFFEGGFGGGGGGGGGGFGFGGGGGGGGGGGFG?FGGGGGGGGGGGGGGGGFGFGGGDEBEGGGGGFGCCDCDGGFFFFF>FFEFFFEFFFFFFFABFFDFFFFD?@B;04CCFFF97(:8=E?CEF0;>FFBF>B?BF2)5<B?FFF?B:2:<6922319:FB?(4?BF22:B
@M04999:289:000000000-L3R54:1:1101:19968:15398 2:N:0:402
TATTCGACTACCCGGGTATCTAATCCTGTTCGCTCCCCACGCTTTCGTCCATCAGCGTCAATCGGTATTTAGTAACCTGCCTTCGCAATCGGGGTTCTGTGTAATATCTATGCATTTCACCGCTACACTACACATTCCAGCTACTTCAATACTATTCAAGATTAACAGTATCAACGGCAGTTCTACAGTTAAGCTGCAGGTTTTCACCGCTGACTTATCAACCCGCCTACGGACCCTTTAAACCCAATAAATCCGGCTAACGCTCGCATCCTCCGTATGACCGCGGCTGCTGGCACGGAGT
+
BCCC@FDEFEECCC@:FFGGFCFFE@FAFDGGGGGCG7@@CEGGDGGFECGFFFGGGGGGGGGGG@EFEEFFEEFGFFFGGGDGCGG7CEECCF=+AFDGGGG<F<AGE?FFAFFCGGBEGGG:=@EFDE<=FG8DEGCADGGGCGGAEC=FFGCFG::=9@3D>?EGGGFFDD=C>+90?8@F;ADEFGGFGGC?69CC;FFFFF6F95:ABF?>A>8<A>BA@F>9@B(52;B?@14FE4A@(3,6@<EE?@6@(31:F123:99((-.54((-43(-:(3999>9FF:?((3<BF0,,
@M04999:289:000000000-L3R54:1:1101:15164:15437 2:N:0:402
TTAGGGACTACTGGGTATCTAATCCTGTTTGCTCCCCACGCTTTCGCATCTCAGCGTCAGTATCTGTCCAGAAGGCCGCCTTCGCCACCGGTATTCCTCCACATCTCTACGCATTTCACCGCTACACGTGGAATTCTACCTTCCTCTACAATACTCCAGATAACCAGTTTTAAGTGCAGTTCCCAGGTTGAGCCCGGGGCTTTCACACCTAACTTAATTATCCGCCTACATGCCCTTTACGCCCAGTCATTCCGATTAACGCTCTCACCCTCCGTATTACCGCTGCTGCTGGCACCGATGT
+
-ACCCEEDEAFEGGGGGGGGGGGGGAFGGEGGGFGGGGGGGGGGGGGGCGGGGGGGGGGGD9<F@FGGGGGGGFG?FGGGGGGGGGGGFFGGGGGGGGGGC<FGGGGGGGGGGGGGGGGGGGGGGGG:4FFGGGGGFGGFGFGGGGG8E;@F8@EFEGGGFGFFFGGGGGDGGGGEFGFGCFDFAGGGGGFFCFFGDG5CBAFFAFFFFFEEFFFFEC>EC??5B@DFF=*/7@FFD;EF??@>6@@@EEECEF;@6;6C@9:4(,)441::?6:::?2A219((42))4426(.((-((.
@M04999:289:000000000-L3R54:1:1101:2484:15441 2:N:0:402
CAGAGACTACTAGGGTATCTAATCCTGTTTGCTCCCCACGCTTTCGCATCTCAGCGTCAGTATCTGTCCAGAAGGCCGCCTTCGCCACCGGTATTCCTCCACATCTCTACGCATTTCACCGCTACACGTGGAATTCTACCTTCCTCTACAATACTCCAGATAACCAGTTTTAAGTGCAATTCCCAGGTTGAGCCCGGGGCTTTCACACCTAACTTAATTATCCGCCTACATGCCCTTTACGCCCAGTCATTCCGATTAACGCTCGCACCCTCCGTATTACCGCGGCTGCTGGCACGGAGTT
+
CCCCCGGGGGGGGGGGGGGGGGGGGGGGGGGGGGGGGGGGGGGGGGGGGGGGGGGGGGGGGGGGGGGGGGGGGGGGGGGGGGGGGGGGGGGGGGGGGGGGGGGGGGGGGGGDGGGGGGGGGGGGGGGGGGGGFGGGGGGGGGGGGGGGGGGGGGGGGGGGGGGGGGGFGGGGGGGGFFBGGGGGGGDEFGGGGGGGDDGGFFFFFFFFFFFFFFFFFFFFFFEDFDFFFFFFF>=3@@<FDFF9?FFFFFFCFFFFDFFEDFFB>FB99:?F?B<B<?2)<?>((49;?:B>?74?139?:
@M04999:289:000000000-L3R54:1:1101:16596:15451 2:N:0:402
CGACTACCGGGGTATCTAATCCTGTTTGCTCCCCACGCTTTCGCATCTCAGCGTCAGTATCTGTCCAGAAGGCCGCCTTCGCCACCGGCATTCCTCCACATCTCTACGCATTTCACCGCTACACGTGGAATTCTACCTTCCTCTACAATACTCTAGTTAACCAGTTTTAAGTGCAATTCCTAGGTTGAGCCCAGGGCTTCCACACCTAACTTAATTATCCGCCTACATGCCCTTTACGCCCAGTCATTCCGATTAACGCTCGCACCCTCCGTATTACCGCGGCTGCTGGCACTGAGTTAGC
+
CCCCCGGGGGGGGGGGGGGGGGGGGGGGGGGGGGGGGGGGGGGGGDGGGGGGGGGGGGGGGGGGGGGGGGGGGGGGGGGGGGGGGGGGGGGGGGGGGGGGGGGGGGGGGGGGGGGGGGGGGGGGGGGGGGGGGGGGGGGGGGGGGGGGGGGGGGGGGGGGGGGFFGGGGGGGGGGGFGFGGGGGGGFGGGGGGGGGGGGGFFFFDBFFFFFFFFFFFFFFFD@@F@EEFFFFFDFFFFFFFFFFFFFEFFFFF@FEEFF@?9;(2431?B6?B7?>A<?B0;>>F?>2(48<(4).6<296
@M04999:289:000000000-L3R54:1:1101:19801:15477 2:N:0:402
GCGACTACCGGGGTATCTAATCCTGTTTGCTCCCCACGCTTTCGCATCTCAGCGTCAGTATCTGTCCAGAAGGCCGCCTTCGCCACCGGTATTCCTCCACATCTCTACGCATTTCACCGCTACACGTGGAATTCTACCTTCCTCTACATTACTCCAGATAACCAGTTTTAAGTGCAATTCCCAGGTTGAGCCCGGGGCTTTCACACCTAACTTAATTATCCGCCTACATGCCCTTTACGCCCAGTCATTCCGATTAACGCTCGCCCCCTCCGTATTACCGCGGCTGCTGGCACGTAGTT
+
CBCC<C@EEGGGGGDGGGGGGGGGGGGFGGFGGGGGG>:F7DFGGGGGFGFGFGGGCFGDFGGFC@EFGGCEDGGFCFBFFFDGGGFGGGECFFGFFCFFGGGGGCFGFCCGGGGGGGCCCGGGGGGDGD<:ADEDFG?EGFGGFDFDFDFGGGC8>A9AAFG?=?=DFGGGDFCGCGFGFGF6FGGFGGGGGGC5CD*99A9B+65)65@E4?AF/1:@F2BF@7;@).6.=E;@CF1D>3?(447?)7C;0-3<<AB9?F1((,179B?>??(4<<DFF919>;B?:.0226(4264
@M04999:289:000000000-L3R54:1:1101:16152:15506 2:N:0:402
AGACTACAAGGGTATCTAATCCTGTTTGCTCCCCACGCTTTCGCATCTCAGCGTCAGTATCTGTCCAGAAGGCCGCCTTCGCCACCGGTATTCCTCCACATCTCTACGCATTTCACCGCTACACGTGGAATTCTACCTTCCTCTACAATACTCCAGATAACCAGTTTTAAGTGCAATTCCCAGGTTGAGCCCGGGGCTTTCACACCTAACTTAATTATCCGCCTACATGCCCTTTACGCCCAGTCATTCCGATTAACGCTCGCATCCTCCGTATTACCGCGGCTGCTGGCACGGAGTTAGC
+
CCCCCGGGGGGGFGGGGGGGGGGGGGGGGGGGGGGGGGGGGGGGGGGGGGGGGGGGGGGGGGGGGGGGGGGGGGGGGGGGGGGGGFGGGGGGGGGGGGGGGGGGGGGGGGGGGGGGGGGGGGGGGGGGGGGGGGGGGGFGGGGGGGGGGGGGGGGGGGGGGGGGGGGGGGGGGFGGFGFFFGGFGGFGGGGGGDGDGGGGFFFFFEFFEFFFFFFFF>F8BDF@@BFFFFEDFFB4>@FFFF;EEEFFFFFFF?FFEDFD?>FFFFF?ABFFFF?9A90;;0>FF??FF034(4((8<).-
@M04999:289:000000000-L3R54:1:1101:4134:15525 2:N:0:402
GACTACCGGGGTATCTAATCCTGTTCGCTCCCCACGCTTTCGTCCATCAGCGTCAATCGGTATTTAGTAACCTGCCTTCGCAATCGGGGTTCTGTGTAATATCTATGCATTTCACCGCTACACTACACATTCCAGCTACTTCAATACTATTCAAGATTAACAGTATCAACGGCAGTTCTACAGTTAAGCTGCAGGTTTTCACCGCTGACTTATCAACCCGCCTACGGACCCTTTAAACCCAATAAATCCGGATAACGCTCGCATCCTCCGTATTACCGCGGCTGCTGGCACGGAGTTAGCC
+
CCCCCGGGGGGGGGGGGGGGGGGGGGGGGGGGGGGGGGGGGGGGGGGGGGGGGGGGGGGGGGGGGGGGGGGGGGGGGGGGGGGGGGGGGGGGGGGGGGGGGGGGGGGGGGGGGGGGGGGGGGGGGGGGGGGGGGGGGGGGGGGGGGGGGGGGGGGGGGGGGGGGGGGGGGGGDGGGFGFGGGGGGGFFGGGGGGGGGFCGFFFFFFFFFEFEFFFFFAB9D>DFFF5@FFDFFEECFFFFFFFFFEEEFFFFFF@<?6?<BFFFF?<AFFF(4:<ADFF;(9>F<??7:B?F;1;F<B><5
@M04999:289:000000000-L3R54:1:1101:4565:15547 2:N:0:402
TGAGGACTACCCGGGTATCTAATCCTGTTTGCTCCCCACGCTTTCGCATCTCAGCGTCAGTATCTGTCCAGAAGGCCGCCTTCGCCACCGGTATTCCTCCACATCTCTACGCATTTCACCGCTACACGTGGAATTCTACCTTCCTCTACAATACTCCAGATAACCAGTTTTAAGTGCAATTCCCAGGTTGAGCCCGGGGCTTTCACACCTAACTTAATTATCCGCCTACATGCCCTTTACGCCCAGTCATTCCGATTAACGCTCGCACCCTCCGTATTACCGCGGCCGCTGGCACGGAGTT
+
CCCCCGGGGGGGGGGFFGGGGGGGGGGGGGGGGGGGGGGGGGGGGGGGFGGGG<FGGGGGGGGGGGGGGFGGFGGGGGGGGGGGGGGGCGGGGGGGGGADFGGEFEGGGGGGGGGGGGGGGGGGGGGGGGGGDFGGGGGGGGGGGGGGGGGGFGGDDDFFGGGGGGGGDEFDCEFFFFFGGGGFGGGGGGGGFGFDCGC>?AFFF6EFFF=EFFFFFF6?CE:@FF@2@EECFF@FF4;F@<((/1(74??EF;?@B?FF0;?:21(4>??0:911::4>460390(-1-70144((44(.
@M04999:289:000000000-L3R54:1:1101:6074:15557 2:N:0:402
GACTACCCGGGTATCTAATCCTGTTTGCTCCCCACGCTTTCGCATCTCAGCGTCAGTATCTGTCCAGAAGGCCGCCTTCGCCACCGGTATTCCTCCACATCTCTACGCATTTCACCGCTACACGTGGAATTCTACCTTCCTCTACAATACTCCAGATAACCAGTTTTAAGCGCAATTCCCAGGTTGAGCCCGGGGCTTTCACACCTAACTTAATTATCCGCCTACATGCCCTTTACGCCCAGTCATTCCGATTAACGCTCGCACCCTCCGTATTACCGCGGCTGCTGGCCCGGAGTTAGCC
+
CCCCCGGGGGGGGGGGGGGGGGGGGGGGGGGGGGGGGGGGGGGGGGGGGGGGGGGGGGGGGGGGGGFGCFGGGGGGGGGGGGGGGGGGDGGGGGGGGGGGGGGGGGGGGGGGGGGGGGGGGGGGGGGGDFGGGGGGGGGGGGGGGGGGGGGGGGFFGGGGGGGGGGGGGGGGGGGGFGFGGGGGGGFGGGGGGGGGGGGGFFFFFFFFFFFFEFFFFFF@FFFFFFFFF;@EDEFFFFFF6@F@AEFFF(4<:?B<?F?BFF9>>:24:;?1:?2<919>>09>F>70((-((-(,4).<7
@M04999:289:000000000-L3R54:1:1101:17883:15561 2:N:0:402
GACTACTAGGGTATCTAATCCTGTTTGCTCCCCACGCTTTCGCATCTCAGCGTCAGTATCTGTCCAGAAGGCCGCCTTCGCCACCGGTATTCCTCCACATCTCTACGCATTTCACCGCTACACGTGGAATTCTACCTTCCTCTACAATACTCCAGATAACCAGTTTTAAGTGCAATTCCCAGGTTGAGCCCGGGGCTTTCACACCTAACTTAATTATCCGCCTACATGCCCTTTACGCCCAGTCATTCCGATTAACGCTCGCACCCTCCGTATTACCGCGGCTGCTGGCACGGAGTTAGCC
+
CCCCCGGGGGGGGGGGGGGGGGGGGGGGGGGGGGGGGGGGGGGGDGGGGGGGGGGGGGGGGGGGGGGFGGGGGGGGGGGGGGGGGGGGGGGGGGGGGGGGGGGGGGGGGGGGGGGGGGGGGGGGFGGGGGGGGGGGGFFGGGGGGGGGGGGGFGFFFEFGGGGGGGGFFGGAFFDGFGFFGGGGGGGGGGGGEGGGGGGGFFFFFF>FDEFF6AFFEFAAFFF@FEFEF6BFFFFFFF6BFF@@AFFFFFFFD<EF@@F1660(,4:?<>FFFBFFF:BBB>>BBDF:B3<:>041:<DF?
@M04999:289:000000000-L3R54:1:1101:17299:15570 2:N:0:402
TTACGGACTACTGGGGTATCTAATCCTGTTCGCTCCCCACGCTTTCGTCCATCAGCGTCAATCGGTATTTAGTAACCTGCCTTCGCAATCGGGGTTCTGTGTAATATCTATGCATTTCACCGCTACACTACACATTCCAGCTACTTCAATACTATTCAAGATTAACAGTATCAACGGCAGTTCTACAGTTAAGCTGCAGGTTTTCACCGCTGACTTATCAACCCGCCTACGGACCCTTTAAACCCAATAAATCCGGATAACGCTCGCATCCTCCGTATTACCGCGGCTGCTGGCACGGAGT
+
CCCCCGGGGGGGGGGGGGGGGGGGGGGGGGGGGGGGGGGGGGGGGGGGGGGGGGGGGGGGGGGGGGGGGGGGGGGGGGGGGGGGGGGGGGGGGGGGGGGGGGGGFGGGGGGGGGGGGGGGGGGGGGGGGGGGGGGGGGGGGGGGGGGGGGGGGGGGGGGGGGGGGGGGGGGGGGGGFGFGGGGGGGGGGGGGGGGGGGGGAFFFFFFFFFFFFFFFFFFFFFF9AFFFDD>@FFFFFFFFFFFFFFFF@E9CFE@@0<@AEF>?BFFB?BBFFFFFFFFBFFFF;6>>FFD):B?B6>;B3
@M04999:289:000000000-L3R54:1:1101:16937:15611 2:N:0:402
AAGAGACTACAAGGGTATCTAATCCTGTTTGCTCCCCACGCTTTCGCATCTCAGCGTCAGTATCTGTCCAGAAGGCCGCCTTCGCCACCGGTATTCCTCCACATCTCTACGCATTTCACCGCTACACGTGGAATTCTACCTTCCTCTACAATACTCCAGATAACCAGTTTTAAGTGCAATTCCCAGGTTGAGCCCGGGGCTTTCACACCTAACTTAATTATCCGCCTACATGCCCTTTACGCCCAGTCATTCCGATTAACGCTCGCACCCTCCGTATTACCGCGGCTGCTGGCACGGAGTT
+
CCCCCGGGGGGGGGGGGGGGGGGGGGGGGGGGGGGGGGGGGGGGGGGGGGGGGGGGGGGGGGGGGGGGGGGGGGGGGGGGGGGGGGGGGGGGGGGGGGGGGGGFGGGGGGGGGGGGGGGGDEGGGGGGGGGGGGGGGGGFGGGGGGGGGGGGGGGGGGGGGGGGGGGEGGGFGGGFFGFGGGGGGGGGGGGGGGGGGGGGFFFFFFFFFD2BBFFFFFFFFFF9@DD?BE:C=E@EFFEFFF@FFFFFEFEFEFFFFFFCDFB(,7>FFFF?F>B?F?DFFF>09991<424(3829>>:3
@M04999:289:000000000-L3R54:1:1101:17873:15628 2:N:0:402
GCGACTACTGGGGTACCTAATCCTGTTCGCTACCCCTCCTTTCGAGCTTCAGCGTCAGTAACAGACCAGAGAGCCGCCTTCGCCACTGGTGTTCTTCCATTTATCTACGCATTTCACCGCTACACATGGAGTCCCACTCTCCTCTTCTGCACTCAAGTCGCTCAGTTTCCGATGCGCTTCCTCATTTAACCTGAGGGCTTTCACATTCAGATTCATAAGACCCTCTGCCCTCCTTTTACCCCCAATAAACCCGTACAACGTTCGCCACCTACGTATCACCGCGTCTGCTGCCCTGTTGTTC
+
A@@,,7+CCFGF@@6,,<@66E<CFFGA,+8BFGF,:,6CF@<BD<F+6AF,@6BB76EGA,CC,CC<,F@96B@+C:FFFC:448,E<9=F4AF?F,A<,:,,4@99,+:CFFA9E<:++@C:=DDGGGGE,@894DE,@,7,,3==,,,,,@@@>,=++@8@8?EGC,6+@=6+*;*=:+5@,@::,,@,,3@D*7CC689EF+++;*7*/+4+/93.*-)(--.5*86@9(885<@*72(62(;3)),(6(4(,9@0/6(,-:1(((58(4.)2))42((-4((56:)8((.,).416
@M04999:289:000000000-L3R54:1:1101:24868:15634 2:N:0:402
CAGACTACTAGGGTATCTAATCCTGTTTGCTCCCCACGCTTTCGCATCTCAGCGTCAGTATCTGTCCAGAAGGCCGCCTTCGCCACCGGTATTCCTCCACATCTCTACGCATTTCACCGCTACACGTGGAATTCTACCTTCCTCTACAATACTCCAGATAACCAGTTTTAAGTGCAATTCCCAGGTTGAGCCCGGGGCTTTCACACCTAACTTAATTATCCGCCTACATGCCCTTTACGCCCAGTCATTCCGATTAACGCTCGCACCCTCCGTATTACCGCGGCTGCTGGCACGGAGTT
+
CCCCCGGGGGGGGGGGGGGGGGGGGGGGGGGGGGGGGGGGGGGGGGGGGGGGGGGGGGGGGGGGGGGGGGGGGGGGGGGGGGGGGGGGGGGGGGGGGGGGGGGFGGGGGGGGGGGGGGGGGGGGGGGGGGGGFGGGGGGGGGGGGGGGGGGGGGGGGGGGGGGGGGGGGGGGGGGGFGFGGGGGGGGGGGGGGGGGGGGGFFFFFFFFEFFFFFFFFFFFF?FFFFFFFFFBFFFFEF@FFFFFFFFFFFFE6??DFF@FFFFF9BFFFFFFBBFFBA21;FBBBB?F??F??39>;<8
@M04999:289:000000000-L3R54:1:1101:28096:15638 2:N:0:402
GCGTGGACTACTAGGGTATCTAATCCTGTTCGCTCCCCACGCTTTCGTCCATCAGCGTCAATCGGTATTTAGTAACCTGCCTTCGCAATCGGGGTTCTGTGTAATATCTATGCACTTCACCGCTACACTACACATTCCAGCTACTTCAATACTATTCAAGATTAACAGTATCAACGGCAGTTCTACAGTTAAGCTGCAGGTTTTCACCGCTGACTTATCAACCCGCATACGGACCCTTTAAACCCAATAAATCCGGATAACGCTCGCATCCTCCGTATTACCGCGGCTGCTGGCACGGAGT
+
--86,7@<DEG<<FCCF@FE9CFAF<FCGAF:FFGGEG<F:@E:,C6FEC@D@,EECC7@FGG<FGDFA<FEC@FGAFCB<E5EB::@:,,6++7>EFFEFFCEF<F,,9CE999AEFG9FDD7FG9B,AEFFCFF9EE;DFF=8E;;FFDFGEAF9;E;FFD8>+7=E:6=,,6@<89>?DGFFCF?@:=EAGACF9C7?FA*4BFFA=>AAA8+/1:7=B)>95((28@2(526>331.67,3;((4)/<?36072();1;6<199:3>7)(48:0(5:66;>(4>6023(12,-61(-
@M04999:289:000000000-L3R54:1:1101:3143:15657 2:N:0:402
CGACTACCGGGGTATCTAATCCTGTTCGCTCCCCACGCTTTCGTCCATCAGCGTCAATCGGTATTTAGTAACCTGCCTTCGCAATCGGGGTTCTGTGTAATATCTATGCATTTCACCGCTACACTACACATTCCAGCTACTTCAATACTATTCAAGATTAACAGTATCAACGGCAGTTCTACAGTTAAGCTGCAGGTTTTCACCGCTGACTTATCAACCCGCCTACGGACCCTTTGAACCCAATAAATCCGGATAACGCTCGCATCCTCCGTATTACCGCGGCGGCTGGCACGGAGTTAGC
+
CCCCCGGGGGGGGGGGGGGGGGGGGGGGGGGGGGFGGGGGGGGGGGGGGGGGGGGGGGGGGGGGAFFGGGGGGGGGGGGGGGGFEFGGGGFGGGGGFGFFGFGGGGGGGGGFFGFGGGDCFGGGDGGGGGFEFEGGGGGGGGGGGFGFGGGGGGEGGGGGDGFGAEDCGGGGGGGGFFFGGGGGGEGGGFGGGDGGCG+<FFA?AEFFFBEFCFFFCF4<A@FF@BFFFF1;@@@46>@87?D@;<C<?1;;0;<BB?F<?F>BF9??D<BFFFFAF2:019;1197B<BF<6((784:A.
@M04999:289:000000000-L3R54:1:1101:27353:15662 2:N:0:402
ATTCCGACTACCCGGGTATCTAATCCTGTTCGCTACCCATGCTTTCGAACCTCAGCGTCAGTTACAGACCAGAGAGCCGCCTTCGCCACTGGTGTTCTTCCATATATCTACGCATTCCACCGCTACACATGGAGTTCCACTCTCCTCTTCTGCACTCAAGAAAAACAGTTTCAGCTGCACTTCCCCGGTTAAGCCGAGGGCTTTCACAGCTGACTTGTTCTCCCGCCTGCGTTCGCTTTACGCCCAATAAATCCGGACAACGCTTGCCACCTACGTATTACCGCGGCTGCTGGCACGTAGT
+
CCCCCGGGGGGGGGGGGGGGGGGGGGGGGGGGGGGGGGGGGGGGGGGGGGGGGGGGGFGGGGGGGGGGGGGGGGGGGGGGGGGGGGDGGGGGGGGGGGFGGGGGGGGGGGGGGGGGGGGGGGGGGGGGGGGGGGGGGGGGGGGGGGGGGGGGGGGGGGGGGGGGGGGGGFFGGGGGFGFGFDGGGGGGGGGGGGGGGGGGFFFFFFFFFFFFFFFFFFFFFFFDBF>DFFFFFFFFF@?FE?DFFF?F?<BFFBFFFFFFFBBF:BBFFFBFB??(8A7A>BF0((327:?D:((5333?3
@M04999:289:000000000-L3R54:1:1101:9681:15689 2:N:0:402
TGAGACTACAAGGGTATCTAATCCTGTTCGCTCCCCACGCTTTCGCATCTCAGCGTCAGTATCTGTCCAGAAGGCCGCCTTCGCCACCGGTATTCCTCCACATCCCTACGCATTTCACCGCTACACGTGGAATTCTACCTTCCTCTACAATACTCCAGATAACCAGTTTTAAGTGCAATTCCCAGGTTGAGCCCGGGGCTTTCACACCTAACTTAATTATCCGCCTACATGCCCTTTACGCCCAGTCATTCCGATTAACGCTCGCACCCTCCGTATTACCGCGGCTGCTGGCACGGAGTT
+
CCCCCGGGGGGGGGGGGGGGGGGGGGGGGGGGGGGGGGGGGGGGGGGGGGGGGGGGGGGGGGGGGGGGGGGGGGGGGGGGEGGDGGGGGGGGGGGGGGGGGGGGGGGGGGGGGGGGGGGGGGGGGGGGGGGFGGGGGGGGGGGGGGGGGGGGGGGGGGGGGGGGGGGGGGGGGGGGFGFGGGGGGGGGGGGGGFED5CGDFFFFFFFBDFFFFFFFFFFFFFF=@FDFEEFE;;@FFCC>D39D?@EAC?CF4;DDFAAFFBFFF>F>B6B00:??BFB9:>>B047?D?B6?2(2(72:
@M04999:289:000000000-L3R54:1:1101:12533:15730 2:N:0:402
GTGACTACACGGGTATCTAATCCTGTTCGCTCCCCACGCTTTCGTCCATCAGCGTCAATCGGTATTTAGTAACCTGCCTTCGCAATCGGGGTTCTGTGTAATATCTATGCATTTCACCGCTACACTACACATTCCAGCTACTTCAATACTATTCAAGATTAACAGTATCAACGGCAGTTCTACAGTTAAGCTGCAGGTTTTCACCGCTGGCTTATCAACCCGCCTACGGACCCTTTAAACCCAATAAATCCGGATAACGCTCGCATCCTCCGTATTACCGCGGCTGCTGGCACGGAGTT
+
CCCCCGGGGGGGGGGGGGGGGGGGGGGGGGGGGGGGGGGGGGGGGGGGGGGGGGGGGGGGGGGGGGGGGGGGGGGGGGGGGGGGGGGGGGGGGGGGGGGGGGGGGGGGGGGGGGGGGGGGGGGGGGGGGGGGGGGGGGGGGGFGGGGGGGGGGGGGGGGGGGGGGGGGGGGGGGGGFGFGGGGGGGGGGGGGFGGFGGGGFFFFFFFFFFFFFFFFFFFF>AAFFFFF>DBFFF@EFFFFFDFFDFFEEFFFFFFFFFD6:?BBFBFFFBFBBFFFFFF?BFF;9>BFF??()3;>4:B
@M04999:289:000000000-L3R54:1:1101:16535:15730 2:N:0:402
AGGACTACCAGGGTATCTAATCCTGTTCGCTCCCCACGCTTTCGTCCATCAGCGTCAATCGGTATTTAGTAACCTGCCTTCGCAATCGGGGTTCTGTGTAATATCTATGCATTTCACCGCTACACTACACATTCCAGCTACTTCAATACTATTCAAGATTAACAGTATCAACGGCAGTTCTACAGTTAAGCTGCAGGTTTTCACCGCTGACTTATCAACCCGCCTACGGACCCTTTAAACCCAATAAATCCGGATAACGCTCGCATCCTCCGTATTACCGCGGCTGCTGGCACGGAGTT
+
CCCCCGGGGGGGGGGGGGGGGGGGGGGGGGGGGGGGGGGGGGGGGGGGGGGGGGGGGGGGGGGGGGGGGGGGGGGGGGGGGGGGGGGGGGGGGGGGGGGGGGGGGGGGGGGGGGGGGGGGGGGGGGGGGGGGGGGGGGGGGGGGGGGGGGGGGGGGGCFGGGGGGGGGGGGGGGGGFGFGGGGGGGGGGGGGGGGGGGGGFFFFFFFFFFFFFFFFFFFFFBFFFFF?@DFFFFFEFFFFFFFFFF8CEEFFF<@;EFFFFFFFFFFFFFFFBFFBAAA?>>F>B>BB2:??26;>(48
@M04999:289:000000000-L3R54:1:1101:3951:15857 2:N:0:402
GACTACCAGGGTATCTAATCCTGTTTGCTCCCCACGCTTTCGCATCTCAGCGTCAGTATCTGTCCAGAAGGCCGCCTTCGCCACCGGTATTCCTCCACATCTCTACGCATTTCACCGCTACACGTGGAATTCTACCTTCCTCTACAATACTCCAGATAACCAGTTTTAAGTTCAATTCCCAGGTTGAGCCCGGGGCTTTCACACCTAACTTAATTATCCGCCTACATGCCCTTTACGCCCATTCATTCCGATTAACGCTCGCACCCTCCGTATTACCGCGCCTCCTGGCACGGAGTTGGCC
+
CCBCC<FEFD@FFFG<CFCFC<FGGFGCFF@C@<FFGEDGGEGGGGDFGGGGGEDCFEFFGGGGGFEFCCFGFGG:FCFDE:FEFFCF+9@,EFGGGGAFG<F@FGGEGGGGCGCGGGGGEFGCG8F@EF,ADGGCEDE8AAFGGEDFDGGF=8D9DACE?FGGGGGD=DD,EF=F?FD+=?F@DGGFG7@>C87D>5D7BFAF>FF45AAB=6+=AAC(:@F@=6?<)65@D:=E(3631(./5??C3;/:6(/;;6;;9>(91314:9:(43))48>0(-,((()(((.(,((4()(52
@M04999:289:000000000-L3R54:1:1101:2928:15869 2:N:0:402
GGACTACTCGGGTATCTAATCCTGTTCGCTCCCCACGCTTTCGTCCATCAGCGTCAATCGGTATTTAGTAACCTGCCTTCGCAATCGGGGTTCTGTGTAATATCTATGCATTTCACCGCTACACTACACATTCCAGCTACTTCAATACTATTCAAGATTAACAGTATCAACGGCAGTTCTACAGTTAAGCTGCAGGTTTTCACCGCTGACTTATCAACCCGCCTACGGACCCTTTAAACCCAATAAATCCGGATAACGCTCGCATCCTCCGTATTACCGCGGCTGCTGGCGCGCAGTTAGC
+
9<@A8@CAF;FGG7FFGC<CFDEEFF@;B@F@GGGGCC:@FF@C6B:FGFE<FGEBCFE<FG8CE<CCF@FFFGGFDEFG7F7@CFDCFEG:FG?FEFAF<FGGGAF<F<F;FAAFA7C=:CFFFFFGDGFFDGFGFGDC8,E;;EEGGGGFGA8;D,;=DDFDACFCCAF++=0@DF7D9FGGGGGAF7AFFGCGF7+@FAA*<?5588AE8BFFFF44BF=D532(:5@@B(8>9CF)83;8@EFCEE2:@6;;@(:;@160<24)8(,828(.)),(3((46<B0:0(41(49326).
@M04999:289:000000000-L3R54:1:1101:15931:15877 2:N:0:402
CTAGACTACAGGGGTATCTAATCCTGTTTGCTCCCCACGCTTTCGCATCTCAGCGTCAGTATCTGTCCAGAAGGCCGCCTTCGCCACCGGTATTCCTCCACATCTCTACGCATTTCACCGCTACACGTGGAATTCTACCTTCCTCTACAATACTCCAGATAACCAGTTTTAAGTGCAATTCCCAGGTTGAGCCCGGGGCTTTCACACCTAACTTAATTATCCGCCTACATGCCCTTTACGCCCCGTCATTCCGCTTAACGCCCGTACCCTCCGTTTTACCGCGGCTGCTGGCCGGGACTTT
+
CCCCCGFGGGGGGGC@FFGGGGGFGFGGGFGFFGGGGGGG7FGGGGE@FGGGFGGGEGGGFFGGEFA6FFGGFFGGC@GGGGFEGGGFGEG7FE,EFGGFG?FDE?FEGGGG@FFGFGFGFC@:FGGBEEECEGGCFGFGGGGGDD98EDDDD:DGC8F9FGGGF6,@FFGGEA?DFGFFGGGD6DEDFFGGFCEC>>CDFF>CF6>?BBEDFC4BCAFCFF(6@F95@?433,(6;9C>DF(((/263<?E31(,-24-((,(42<?243:94)(--))12(-10((,.,,((-(((())
@M04999:289:000000000-L3R54:1:1101:28414:15920 2:N:0:402
GGGACTACCGGGGTATCTAATCCTGTTCGCTACCCATGCTTTCGAACCTCAGCGTCAGTTACAGACCAGAGAGCCGCCTTCGCCACTGGTGTTCTTCCATATATCTACGCATTCCACCGCTACACATGGAGTTCCACCCTCCTCTTCTGCACTCAAGAAAAACAGTTTCAGCTGCACTTCCCCGGTTAAGCCGAAGGCTTTCACAGCTGACTTGTTCTCCCGCCTGCGTTCGCTTTACGCCCAATAAATCCGGACAACGCTTGCCACCTACGTATTACCGCGTCTGCTGTCACGTAGTT
+
9C<CCGGGGGGGGGGGGGGGGGGGGGGGGGGGGGGGGGGGGGGGGGGGGGGGGGGGGGGGGGGGGGGGGGGGGGGGGGGGGGGGGGGGGGGGGGFGGGGGGGGAFGGGGGGGGGGGGGGGGGGGGGGCGGGGFGGGGGGFFGGGGFGGFGGGGGGGGGFG8FGGGGGGGGGCFDG?FGFGGGGGGGGGGGGGGGGGGGGGFFFFF>AFFFFF4AFFEFF=A>=@FDFBDFF@;?D;<4;3;>2=@;AAFFFF06;>18;><B<::<?<1::???F:2<<:9932::))4-.4962:1:A
@M04999:289:000000000-L3R54:1:1101:26550:15941 2:N:0:402
ATCGTGACTACTCGGGTATCTAATCCTGTTTGCTCCCCACGCTTTCGCATCTCAGCGTCAGTATCTGTCCAGAAGGCCGCCTTCGCCACCGGTATTCCTCCACATCTCTACGCATTTCACCGCTACACGTGGAATTCTACCTTCCTCTACAATACTCCAGATAACCAGTTTTAAGTGCAATTCCCAGGTTGAGCCCGGGGCTTTCACACCTAACTTAATTATCCGCCTACATGCCCTTTACGCCCAGTCATTCCGATCAACGCTCGCACCCTCCGTATTACCGCGGCTGCTGGCACGGAGT
+
CCCCCGGGGGGGGGGGFEFFGGDFGGGGGGGGGGGGGGGGGGEGGGGGGGGGGGGGGGGGGGFCCGGGGCFEGGGCFGGC@FGGGG@FCGFGGEG<FFGGGGF@8BGGGGGFECFGGGGFGGG>FFFFGGGGDGGGGGFGFGGG?DGFAEFGGGFGDGGF8EGFFG?@EGGGGGGGFGFGGGGGFGFFFGCCFGCCCDGCABFAF99959BEFAF=3AFFFFEE>BD@?B=C<4@@E;;CC076:;<(7;3?<CF;?FF?<B06:>F>F(13<:9??B?B)60966;>>04>(11<(7094
@M04999:289:000000000-L3R54:1:1101:26843:15976 2:N:0:402
GACTACTGGGGTATCTAATCCTGTTCGCTCCCCACGCTTTCGTCCATCAGCGTCAATCGGTATTTAGTAACCTGCCTTCGCAATCGGGGTTCTGTGTAATATCTATGCATTTCACCGCTACACTACACATTCCAGCTACTTCAATACTATTCAAGATTAACAGTATCAACGGCAGTTCTACAGTTAAGCTGCAGGTTTTCACCGCTGACTTATCAACCCGCCTACGGACCCTTTAAACCCAATAAATCCGGATAACGCTCGCATCCTCCGTATTACCGCGGCTGCTGGCACGGAGTTAGCC
+
CCCCCGGGGGGGGGGGGGGGGGGGGGGGGGGGGGGGGGGGGGGGGGGGGGGGGGGGGGGGGGGGGGGGGGGGGGGGGGGGGGGGGGGGGGGGGGGGGGGGGGGGGGGGGGGGGGGGGGGGGGGGGGGGGGGGGGGGGGGGGGGGGGGGGGGGGGFFGFGGGGGGGGGGGGGGGGGGBGFGGGGGGGGGGGGGGGGGGFDGFFFFFFFFFFFF@FFFFFBBEFFFFFFFFFFFFFEFEFFFD@DFFFFFEFF<D@FFFFFFFFFFF:?BBFB0:4<AA?>>1;9BF>>5:???0;>F?A>>5
@M04999:289:000000000-L3R54:1:1101:12946:16021 2:N:0:402
ATTTCGACTACTGGGGTATCTAACCCTGTTTGCTCCCCACGCTTTCGCATCTCAGCGTCAGTATCTGTCCAGAAGGCCGCCTTCGCCACCGGTATTCCTCCACATCTCTACGCATTTCACCGCTACACGTGGAATTCTACCTTCCTCTACAATACTCCAGATAACCAGTTTTAAGTGCAATTCCCAGGTTGAGCCCGGGGCTTTCACACCTAACTTAATTATCCGCCTACATGCCCTTTACGCCCAGTCATTCCGATTAACGCTCGCACCCTCCGTATTACCGCGGCTGCTGGCACGGAGT
+
CCCCCGGGGGGGGGGGGGGGGGGGGGGGGGGGGGGGGGGGGGGGGGGGGGGGGGGGGGGGGGGGGGGGGGGGGGGGGGGGGGGGGGGGGGGGGEGGGGGGGGGGGGGGGGGGGGGGGFGGGGGGGGGGGGGGGGGGGGGGGGGGGGGGGGGGGGGGGGGGGGGGGGGGGGGGGGFFFGFGFGGGGGGGGGGFGGGGGGGCBFFFF6=BEFFFFFFFFFFFFFFF?D@FFFFFFFFD;3;+4:<FBFFEFFF3<CE?DF?BF?BF69;969B<:BBFF025<<?6;9>>>::B42(,(4((-
@M04999:289:000000000-L3R54:1:1101:10253:16048 2:N:0:402
CATGAGACTACCCGGGTATCTAATCCTGTTCGCTCCCCACGCTTTCGTCCATCAGCGTCAATCGGTATTTAGTAACCTGCCTTCGCAATCGGGGTTCTGTGTAATATCTATGCATTTCACCGCTACACTACACATTCCAGCTACTTCAATACTATTCAAGATTAACAGTATCAACGGCAGTTCTACAGTTAAGCTGCAGGTTTTCACCGCTGACTTATCAACCCGCCTACGGACCCTTTAAACCCAATAAATCCGGATAACGCTCGCATCCTCCGTATTACCGCGGCTGCTGGCACGGAGT
+
CCCCCGGGFGGGGGGGGGGGGGGGGGGGGGGGGGGGGDGGGGGGGGGGGEGFGGGFGGGGGGGGGGFDGGFGGGGGGEGGGGGGGGGGGGGGGGGGGGGGGGGFCFGGGGDGGGGGGGGGGGGGGGGFGGGGGGGGGGGGGGGGFGGGGGGGGGFGGEGGGFFGGGGGGGGGGGGGFGFGGFFGGGFFGGGGGGGGGGGFAF6@FFFFA5=AFFAFFFFEFFFDB2:2@:=@DFFFF8;FFFF@?;363A<55=9B0;<E;?F?:9BFFFFF<:>F::?B>DFB>99>>??B>6:DB>(44
@M04999:289:000000000-L3R54:1:1101:10329:16108 2:N:0:402
GGACTACCCGGGTATCTAATCCTGTTCGCTCCCCACGCTTTCGTCCATCAGCGTCAATCGGTATTTAGTAACCTGCCTTCGCAATCGGGGTTCTGTGTAATATCTATGCATTTCACCGCTACACTACACATTCCAGCTACTTCAATACTATTCAAGATTAACAGTATCAACGGCAGTTCTACAGTTAAGCTGCAGGTTTTCACCGCTGACTTATCAACCCGCCTACGGACCCTTTAAACCCAATAAATCCGGATAACGCTCGCATCCTCCGTATTACCGCCGCTGCTGGCACGGAGTTAGC
+
CCCCCGGGGGGGGGGGGGGGGGGGGGGGGGGGGGGGGGGGGGGGGGGGGGGGGGGGGGGGGGGGGGGGGGGGGGGGGGGGGGGGGGGGGGGGGGGGGGGGGGGGGGGGGGGGGGGGGGGGGGGGGGGGGGGGEGGGGGGFGGGGGGGGGGGGGGGGDFGGGGGGGGGGGGGGGGGGFGFGGGFGGGGGGGCC?EFG;CGGFFFFFFFFFFFEFFFFEFFFDBFDFF==@>B>@DFF<CAF0(68;AEEFFF@?0(4;;>0:(,14632<B>?<<74<A(3(42(727)5<<??((,-4-64
@M04999:289:000000000-L3R54:1:1101:18502:16135 2:N:0:402
AGGACTACTGGGGTATCTAATCCTGTTTGCTCCCCACGCTTTCGCATCTCAGCGTCAGTATCTGTCCAGAAGGCCGCCTTCGCCACCGGTATTCCTCCACATCTCTACGCATTTCACCGCTACACGTGGAATTCTACCTTCCTCTACAATACTCCGGATAACCAGTTTTAAGTGCAATTCCCAGGTTGAGCCCGGGGCTTTCACACCTACTTAATTATCCGCCTACATGCCCTTTACGCCCAGTCATTCCGATTAACGCTCGCACCATCCGTATTACTGCGGCCGCTGGCACGCAGTTAGC
+
CC8<BECEFC@EC@FFFDFGGGGGGGGG@FGG8F@FGGC::F@E@FGEGGGGGD@F@@EFGGGGGGGGGG8EFGGGGGGFGECGEEEFGGGCEFGGGGGGGFGGGDGGGGGGCGGGFGGGGDGGGGG8CCEGADGFGGGF8DDFFGGGGGFGFGGGCECEGGGGCD9E82DEDFF8DFF+=;?CGGGG6CEFGGECCDGGFF9AFFFFBEEF488B@A88:5@9@B=EF;3,/5@<C2?8@;((/7)9CEE6@F0;A62803>FFB()8?F?0(45>2)-490(,(4(4:2><(,44))<9
@M04999:289:000000000-L3R54:1:1101:25937:16182 2:N:0:402
GTGTGACTACAGGGGTATCTAATCCTGTTCGCTCCCCACGCTTTCGTCCATCAGCGTCAATCGGTATTTAGTAACCTGCCTTCGCAATCGGGGTTCTGTGTAATATCTATGCATTTCACCGCTACACTACACATTCCAGCTACTTCAATACTATTCAAGATTAACAGTATCAACGGCAGTTCTACAGTTAAGCTGCAGGTTTTCACCGCTGACTTATCAACCCGCCTACGGACCCTTTAAACCCAATAAATCCGGATAACGCTCGCATCCTCCGTATTACCGCGGCTGCTGGCACGGAGTT
+
CCCCCGGGGGGGGGGGGGGGGGGGGGGGGGGGGGGGGGGGGGGGGGGGGGGGGGGGGGGGGGGGGGGGGGGGGGGGGGGGGGGGGGGGGGGGGGGGGGGGGGGGGGGGGGGGGGGGGGGGGGGGGGGGGGGGGGGGGGGGGGGGGGGGGGGGGGGGGGGGGGGGGGGGGGGGGGGEFGFGGGGGFGGGGGGGGGGGGGGGFFFFFFFFFFB9CFFFFFFFFB2=>AFDDF@FFFDFFFEFEFFF@?FFF>?EEF>?@FEFFF<0169610<A2>::BB29<?FFB69>BFFF047B9>>?7
@M04999:289:000000000-L3R54:1:1101:24324:16258 2:N:0:402
CAGTGGACTACTCGGGTATCTAATCCTGTTTGCTCCCCACGCTTTCGCATCTCAGCGTCAGTATCTGTCCAGAAGGCCGCCTTCGCCACCGGTATTCCTCCACATCTCTACGCATTTCACCGCTACACGTGGAATTCTACCTTCCTCTACAATACTCCAGATAACCAGTTTTAAGTGCAATTCCCAGGTTGAGCCCGGGGCTTTCACACCTAACTTAATTATCCGCCTACATGCCCTTTACGCCCAGTCATTCCGATTAACGCTCGCACCCTCCGTATTACCGCGGCTGCTGGCACGGAGT
+
CCCCCGGGGGGGGGGGGGGGGGFGGGGGGGGGGGGGGGGGGGGGGGGGGGGGGGGGGGGGGGGGGGGGGGGGGGGGGGGGGGGGGGGGGGGGGEGGGGGGGGGGGGGGGGGGGGGGGGGGGGGGGGGGGFFGGGGGGGGGGGGGGGGGGGGGGGGGGGGGGGGGGGGGGGDFGFGGFGFDGGGGCGFGGGGGGGGGGGGD@DFFFFFFFFFBEFFF@FF5FEFE=DFFFFBCCEFFE;@FFFFF;@DEF)<CE3.4;DFCC?BFB>B199BFFF>0(,89AB?0(-444<:3:B0<?>>14
@M04999:289:000000000-L3R54:1:1101:8203:16274 2:N:0:402
GACTACTGGGGTATCTAATCCTGTTTGCTACCCACGCTTTCGAGCATGAACGTCAGTGTTATCCCAGGAGGCTGCCTTCGCCATCGGTATTCCTCCACATCTCTACGCATTTCACTGCTACACGTGGAATTCTACCTCCCTCTGACACACTCTAGTTAGACAGTTTCAAATGCACGTCCCAAGTTGAGCTCGGGGATTTCACATCTGACTTATCTAACCGTCTGCGCTCGCTTTACGCCCAGTAATTCCGATTAACGCTCGCACCCTACGTATTACCGCGGCTGCTGGCACGTAGTTAGCC
+
CCCCCGGGGGGGGGGGGGGGGGGGGGGGGCFGGGGGGGGGGGGGGGGGGGGGGGGGGGGGGGGGGGGGGGGGGGGGGGGGGGGGGGGGGGGGGGGGGGGFGGGGGGGGGGGGGGGGGGGGGGGGGGGGGGGGGGGGGGGGGGGGGGGGGGGGGGGGGGGGGGGGGGGGGGGGGGGGFGFGGGGGGGGGGFGEGGGGGGGGFFFFFFFFFFFFFFFFFAABDDFFFFFBFFFFFFF:9@BEFFF<CFEFEF@@FFFF<6?<@BFF11?<?<:?F>BFFBFFFB6;:?3:<1<?:1(,6ABF?
@M04999:289:000000000-L3R54:1:1101:5173:16313 2:N:0:402
GACTACCGGGGTATCTAATCCTGTTTGCTCCCCACGCTTTCGCATCTCAGCGTCAGTATCTGTCCAGAAGGCCGCCTTCGCCACCGGTATTCCTCCACATCTCTACGCATTTCACCGCTACACGTGGAATTCTACCTTCCTCTACAATACTCCAGATAACCAGTTTTAAGTGCAGTTCCCAGGTTGAGCCCGGGGCTTTCACACCTAACTTAATTATCCGCCTACATGCCCTTTACGCCCAGTCATTCCGATTAACGCTCGCACCCTCCGTATTACCGCGCCTGCTGGCACGGAGTTAGCC
+
CCCCCGGGGGGGGGGGGGGGGGGGGGGGGGGGGGGGGGGGGGGGGGGGGGFGGGGGGGGGGGGGGGGGGGGGGGGGGGGGGGFGGFGGEGGGGGGGGGGGGDGGGGGGGGGGGGGGGGGGGGGGGGGGGGGGAGGGGGGGFGGGGGGGGGGGGGGDGGGGGGGGGFDFGGGGGGGGFGFGGGGFG8FFFGGGGGGGDGGGFFF4D>FFFFFF=CFFCFFFF@D@@E?E363;1=<EFFF>?;@FFECEFF<;;FFF:B??>>BB>:116><BF?<<>:90(4:<6:>(24<29161:A)).
@M04999:289:000000000-L3R54:1:1101:18092:16391 2:N:0:402
GGACTACTCGGGTATCTAATCCTGTTTGCTCCCCACGCTTTCGCGTCTCAGCGTCAGTATCTGTCCAGAAGGCCGCCTTCGCCACCGGTATTCCTCCACATCTCTACGCATTTCATCGCTACACGTGGAATTCTACCTTCCTCTACAATACTCCAGATAACCAGTTTTAAGTGCAATTCCCAGGTTGAGCCCGGGGCTTTCACACCTAACTTAATTATCCGCCTACATGCCCTTTACGCCCAGTCATTCCGATTAACGCTCGCACCCTCCGTATTACCGCGGCTGCTGGCACGGAGTTAGC
+
CCCCCGGFGGGGGGGGGGGGGGGGGGGGGGGGGGGGGGGGGGGGGGGGGGGGGGGGGGGGGGGGGGGGGGGGGGGGGGGGGGGGGGGGGGGGGGGGGGGGGGGGGGGGGGGGGGGGGGGGGGGGGGGGGGGGGGGGGGGGGGGGGGGGGGGGGGGGGGGGGGGGGGDFGGGGGGGGFGFGGGGGGGGGGGGGEGGGGGFGFFFFFFFAEFFFF=FFFFFFEFFFFFFFFF>@FFFFFFFFFFFFFFFECFFFDFFF3;9:0>BFFF::BFFFF?FAFF?F>BB>>FFFF?FBBF>B<<<A4
@M04999:289:000000000-L3R54:1:1101:19595:16416 2:N:0:402
CCGACTACACGGGTATCTAATCCTGTTTGCTCCCCACGCTTTCGCATCTCAGCGTCAGTATCTGTCCAGAAGGCCGCCTTCGCCACCGGTATTCCTCCACATCTCTACGCATTTCACCGCTACACGTGGAATTCTACCTTCCTCTACAATACTCCAGATAACCAGTTTTAAGTGCAATTCCCAGGTTGAGCCCGGGGCTTTCACACCTAACTTAATTATCCGCCTACATGCCCTTTACGCCCAGTCATTCCGATTAATGCTCGCACCCTCCGTATTACCTCGTCTGCTTGGACGGAGTT
+
<CC8C+CACFCGGCFGCF<6FFEFF<FGF9@<FF,EFFGCFGFGG::FFFF@@BCFGDGGFF9<,CF<EEG@EFEGG7F?F=:?FC==>@F<FFGFGGFGG<FEGCGGGG:FFGGGGGGG:EGGE?=AC?EF8DEGGG8,@DDFE2@AEDDFFGGGDG,==EF8?D8CDFGG,=DA@DFGG7C7@FGFFCF?CEGG>47*;>C>E4/9))7478:>EF8<85@=293.77@;@@8=C925341//79)95?((61<)))).4(((448((37:?7()64.43-,1(.)-)().(((-(4
@M04999:289:000000000-L3R54:1:1101:27618:16451 2:N:0:402
GACTACTAGGGTATCTAATCCTGTTTGCTCCCCACGCTTTCGCATCTCAGCGTCAGTATCTGTCCAGAAGGCCGCCTTCGCCACCGGTATTCCTCCACATCTCTACGCATTTCACCGCTACACGTGGAATTCTACCTTCCTCTACAATACTCCAGATAACCAGTTTTAAGTGCAATTCCCAGGTTGAGCCCGGGGCTTTCACACCTAACTTAATTATCCGCCTACATGCCCTTTACGCCCAGTCATTCCGATTAACGCTCGCACCCTCCGTATTACCGCGGCTGCTGGCACGGAGTTGGCC
+
CCCCCGGGGGGGGGGGGGGGGGGGGGGGGGGGGGGGGGGGGGGGGGGGGGGGGGGGGGGGGGGGGGGGGGGGGGGGGGGGGGEGGGGGGGGGGGGGGGGGGGGGGGGGGGGGGGGGGGGGGGGGGGGGFGGGGGGGGGFGGGGGGGGGGGGG?FGGGGGGGGGGGFGGGGGGGGGGFGFGGGGGGGGGGGGGGGGGDGFGFFFFEFFFFFFFFFFFFFFFFFDFFFFFF@FE9EFFFFFFDFFFA?CEFFFFFFEFF><?9>BBFF???FFBFBFB)((3(412<?FF<1<BF09?1).44
@M04999:289:000000000-L3R54:1:1101:16582:16461 2:N:0:402
GACTACTGGGGTATCTAATCCTGTTCGCTCCCCACGCTTTCGTCCATCAGCGTCAATCGGTATTTAGTAACCTGCCTTCGCAATCGGGGTTCTGTGTAATATCTATGCATTTCACCGCTACACTACACATTCCAGCTACTTCAATACTATTCAAGATTAACAGTATCAACGGCAGTTCTACAGTTAAGCTGCAGGTTTTCACCGCTGACTTATCAACCCGCCTACGGACCCTTTAAACCCAATAAATCCGGATAACGCTCGCATCCTCCGTATTACCGCGGCTGCTGGCACGGAGTTAGCC
+
CCCCCGGGGGGGGGGGGGGGGGGGGGGGGGGGGGGGGGGGGGGGGGGGGGGGGGGGGGGGGGGGGGGGGGGGGGGGGGGGGGGGGGGGGGGGGGGGGGGGGGGGGGGGGGGGGGGGGGGGGGGGGGGGGGGGGGGGGGGGGGGGGGGGGGGGGGGGGGGGGGGGGGGGGGGGGGGGFGFGGGGGGGGGGGGGGGGGGGGGFFFFFFFFFEEFFFFFFFABFFFFFF@D@FFFDFFFFEFFFFFFFFFFEBFF;;AE@9@FFFFFFFFFFFFFFFFFFBF>BBFFF?F?B?FFFBFF?F2)4
@M04999:289:000000000-L3R54:1:1101:18114:16464 2:N:0:402
GACTACCGGGGTATCAAATCCTGTTTGCTCCCCACGCTTTCGCATCTCAGCGTCAGTATCTGTCCAGAAGGCCGCCTTCGCCACCGGTATTCCTCCACATCTCTACGCATTTCACCGCTACACGTGGAATTCTACCTTCCTCTACAATACTCCAGATAACCAGTTTTAAGTGCAATTCCCAGGTTGAGCCCGGGGCTTTCACACCTAACTTAATTATCCGCCTACATGCCCTTTACGCCCAGTCATTCCGATTAACGCTCGCACCCTCCGTATTACCGCGGCTGCTGGCACGGAGTTAGAC
+
CCCCCGGGEEGGGFGGGGGGGGGFFGFGGGGGGGGEGGGGGGGGEGCEFGGGGGGGEGGGGGG9FFGFGGGGGGDGGGGGGGGGGGG=FGGGFGGGGGFEEFGGGGGGGGGGGFEFGGGGGFGEFGGGFGGGGGGEFFGGFGFGEFGGGGGGGGGFGGGGFGEDFFGGCFFGGGFAAF7:CFGGGGGGGGGEGGDGGGGGFFFFFFAFFFFF4BCFFFF2ADFFDEEFF)63(676;1;FDF@<EECEF120314<<9<(,-3924(--92(4>D4<4163((-:44((()--((((-).5
@M04999:289:000000000-L3R54:1:1101:17245:16469 2:N:0:402
GACTACTGGGGTATCTAATCCTGTTTGCTCCCCACGCTTTCGCATCTCAGCGTCAGTATCTGTCCAGAAGGCCGCCTTCGCCACCGGTATTCCTCCACATCTCTACGCATTTCACCGCTACACGTGGAATTCTACCTTCCTCTACAATACTCCAGATAACCAGTTTTAAGTGCAATTCCCAGGTTGAGCCCGGGGCTTTCACACCTAACTTAATTATCCGCCTACATGCCCTTTACGCCCAGTCATTCCGATTAACGCTCGCACCCTCCGTATTACCGCGGCTGCTGGCACGGATTTAGCC
+
CCCCCGGGGGGGGGGGGGGGGGGGGGGGGGGGGGGGGGGGGGGGGGGGGGGGGGGGGGGGGGGGGGGGGGGGGGGGGGGGGGEGGGGGGGGGGGGGGGGGGGGGGGGGGGGGGGGGGGGGGGGGGGGGGGGGGGGGGGGGGGGGGGGGGGGGGGGGGGGGGGGGFGGGFGGGGGGGFGFGGGGGGGGGGFGGGGGGGGGFFFFFFFFFDFF=EAFFFFF=FF@>BEEFFFFFFFFEDF>B;?EFA6)<EF(6<DFFF><?>B909??BF><:BBABF:9>9;>>FFB0<BFB>((45:244
@M04999:289:000000000-L3R54:1:1101:26732:16582 2:N:0:402
AGGACTACCAGGGTATCTAATCCTGTTCGCTCCCCACGCTTTCGTCCATCAGCGTCAATCGGTATTTAGTAACCTGCCTTCGCAATCGGGGTTCTGTGTAATATCTATGCATTTCACCGCTACACTACACATTCCAGCTACTTCAATACTATTCAAGATTAACAGTATCAACGGCAGTTCTACAGTTAAGCTGCAGGTTTTCACCGCTGACTTATCAACCCGCCTACGGACCCTTTAAACCCAATAAATCCGGATAACGCTCGCATCCTCCGTATTACCGCGGCTGCTGGCACGGAGTT
+
CCCCCGGGGGGGGGGGGGGGGGGGGGGGGGGGGGGGGGGGGGGGGGGGGGGGGGGGGGGGGGGFGGGGGGGGGGGGGGGGGGGGGGGGGGGGGGGGGGGGGGGGGGGGGGGGGGGGGGGGGGGGGGGGGGGGGGGGGGGGGGGGGGGGGGGGGGGGGGGGGGGGGGGGGGGGGGGGFGFFGGGGGGGGGGGGGGGFGGGGFFFFFDFFFFFFEFFFFFFFFBFFDFFF2>@=DFFFFFCFDFFFFE<CEFFFFFF0;@F@F?9>>B;FFF?FB<?><F<?9>>>>0?DF?B?F<>B><B
@M04999:289:000000000-L3R54:1:1101:23467:16621 2:N:0:402
TGGGGACTACCCGGGTATCTAATCCTGTTTGCTCCCCACGCTTTCGCATCTCAGCGTCAGTATCTGTCCAGAAGGCCGCCTTCGCCACCGGTATTCCTCCACATCTCTACGCATTTCACCGCTACACGTGGAATTCTACCTTCCTCTACAATACTCCAGATAACCAGTTTTAAGTGCAATTCCCAGGTTGAGCCCGGGGCTTTCACACCTAACTTAATTATCCGCCTACATGCCCTTTACGCCCAGTCATTCCGATTAACGCTCGCACCCTCCGTATTACCGCGGCTGCTGGCACGGAGTT
+
CCCCCGGGGGGGGGGGGGGGGGGGGGGGGGGGGGGGGGGGGGGGGGGGGGGGGGGGGGGGGGGGGGGGGGGGGGGGGGGGGGGGGGFGGGGGGGGGGGGGGGGGGGGGGGGGGGGGGGGGGGGGGGGGGGGGGGGGGGGGGGGGGGGGGGGGGGGGFGGGGGGGGGGGGGGGGGGGFGFGGGGGFFGGGGGGGGGGGGGDEFFFFFFFFDFFDF>FCCFFFFCFFFFFFFFEEEFFFFFFFFFFFFEFFE<EFE@;02A4:6?BF99>BB<FFFFFFFAB4(,9>>>>FFF0::??>B9:4
@M04999:289:000000000-L3R54:1:1101:26098:16643 2:N:0:402
CTCTGGACTACCAGGGTATCTAATTCTGTTTGCTCCCCACGCTTTCGCATCCCAGCGTCAGTATCTGTCCAGAAGGCCGCCTTCGCCACCGGTATTCCTCCACCTCTCTACGCATTTCACCGCTACACGTGGTATTCTACCTTCCTCTACAATACTCCAGATAACCAGTTTTAAGTGCAATTCCCAGGTTGAGCTCGGGGCTTTCACACCTAACGTAATTATCCGCCTACATGCCCTTTACGCTCAGTCATTCCGATTAACGCTCGCACCCTCCGTATTACCGCTGCTGCTGGCATGGAGT
+
66C8,C,CCEF<,<BBFG,C6,,6,6CF6C6,CCE,BF<+@F@:<CB,88F,<@8<CFEG7<;,CCEGFFGF9<,@B,+@4B,:,B=?:E6=+4?9CEFE?FF,AF9AFE,A7=F+?,EE,==+FC=FCDFF+,84,@F==9,,,3EFEFG?,@FG,,36E8AF>+2@D,,@@A=,DDBBFFC,,,3:A63<C,7;C5@*@099AF9AE@:6:**;-@)*=/9C>B9(/7@CF@63(64AC?0(6119;<C)?E@D,(/7),6(,(4((2,4:0(-.(5)4<1((,,53>))((().(.3.
@M04999:289:000000000-L3R54:1:1101:24763:16766 2:N:0:402
ATGACTACAAGGGTATCTAATCCTGTTTGCTCCCCACGCTTTCGCATCTCAGCGTCAGTATCTGTCCAGAAGGCCGCCTTCGCCACCGGTATTCCTCCACATCTCTACGCATTTCACCGCTACACGTGGAATTCTACCTTCCTCTACAATACTCCAGATAACCAGTTTTAAGTGCAATTCCCAGGTTGAGCCCGGGGCTTTCACACCTAACTTAATTATCCGCCTACATGCCCTTTACGCCCAGTCATTCCGATTAACGCTCGCACCCTCCGTATTACCGCGGCTGCTGGCACGGAGTT
+
CCCCCGGGGGGGGGGGGGGGGGGGGGGGGGGGGGGGGGGGGGGGGGGGGGGGGGGGGGGGGGGGGGGGGGGGGGGGGGGGGGGGGGGGGGGGGGGGGGGGGGGGGGGGGGGGGGGGGGGGGGGGGGGGGGGGGGGGGGGGGGGGGGGGGGGGGGGGGGGGGGGGGGGGGGGGGGGGFGFGGGGGGGGGGGGGGGGGGGGGFFFFFFFFFBFEEFFFFFFCC=B=DFFEC?E=BBBEEFFFFFFDFFEFFFC;;FF<EF@;@:;0>BFFF?BFB?<?44A:9BFFBB??7>B:?B9(-:?
@M04999:289:000000000-L3R54:1:1101:19904:16777 2:N:0:402
GGACTACAGGGGTATCTAATCCTGTTTGCTCCCCACGCTTTCGCATCTCAGCGTCAGTATCTGTCCAGAAGGCCGCCTTCGCCACCGGTATTCCTCCACATCTCTACGCATTTCACCGCTACACGTGGAATTCTACCTTCCTCTACAATACTCCAGATAACCAGTTTTAAGTGCAATTCCCAGGTTGAGCCCGGGGCTTTCACACCTAACTTAATTATCCGCCTACATGCCCTTTACGCCCAGTCATTCCGATTAACGCTCGCACCCTCCGTATTACCGCGGCTGCTGGCACGGAGTTAGC
+
CCCCCGGGGGGGGGGGGGGGGGGGGGGGGGGGGGGGGGGGGGGGGGGGGGGGGGGGGGGGGGGGGGGGGGGGGGGGGGGGGGGGGGGGGGGGGGGGGGGGGGGGGGGGGGGGGGGGGGGGGDGGGGGGGGGGGGGGGGGGGGGGGGGGGGGGGGGGGGGGGGFGGGGGGGGGGGGGFGFGGGGFGGGGGGGGGGGGGGGGFFFFFFFFFFFFFFFFFFFFFFFFFFFFFFEFFFFEFFFFFF?8@FFFFFF6?FFFFFF?F9>;BFF6<B>F?FFFDF6>FFF11:2?:<FFF0493(<A4
@M04999:289:000000000-L3R54:1:1101:19632:16780 2:N:0:402
GGACTACTGGGGTATCTAATCCTGTTTGCTCCCCACGCTTTCGCATCTCAGCGTCAGTATCTGTCCAGAAGGCCGCCTTCGCCACCGGTATTCCTCCACATCTCTACGCATTTCACCGCTACACGTGGAATTCTACCTTCCTCTACAATACTCCAGATAACCAGTTTTAAGTGCAATTCCCAGGTTGAGCCCGGGGCTTTCACACCTAACTTAATTATCCGCCTACATGCCCTTTACGCCCAGTCATTCCGATTAACGCTCGCACCCTCCGTATTACCGCGGCTGCTGGCACGGAGTTAGC
+
CCCCCGGGGGGGGGGGGGGGGGGGGGGGGGGGGGGGGGGGGGGGGGGGGGGGGGGGGGGGGGGGGGGGGGGGGGGGGGGGGGGGGGGGGGGGGGGGGGGGGGGGGGGGGGGGGGGGGGGGGGGGGGGGGGGGGGGGGGGGGGGGGGGGGGGGGGGGGGGGGGGGGDFGGGGGGGGGFGFGGGGGGGGGGGGGGGGGGGGGFFFFFFFFFFF<EFFFFFFFFFFDFFEFEFFDFF@CFFFFF;=E<FFFFE8;DFFCFDFB?BF>FB?:??91??:4>A0;>;9>>0)28BB??B(4:?DB<
@M04999:289:000000000-L3R54:1:1101:16494:16785 2:N:0:402
AGGCGACTACTGGGGTATCTAATCCTGTTTGCTCCCCACGCTTTCGCATCTCAGCGTCAGTATCTGTCCAGAAGGCCGCCTTCGCCACCGGTATTCCTCCACATCTCTACGCATTTCACCGCTACACGTGGAATTCTACCTTCCTCTACAATACTCCAGATAACCAGTTTTAAGTGCAATTCCCAGGTTGAGCCCGGGGCTTTCACACCTAACTTAATTATCCGCCTACATGCCCTTTACGCCCAGTCATTCCGATTAACGCTCGCACCCTCCGTATTACCGCGGCTGCTGGCACGAAGTT
+
CCCCCEGGGGGGGGGGGGGGGGGGGGGGGGGGGGGGGGGGGGGGGGGGDFFGGGGGFEGGGGGGGGGGGGGGGGGGGGGGGGGGGGGGGGGGGGGGGFGGGGF?FCFDFFFEGGGGGGGGGGGGGGGGGGGGGGGGGGGGGGGGGGGGGGGGGGGGGGEGGGGGGGGDGGGGEFGGFGFGGGGGGGGGGFGGFGFDGGGGFFFFFFFFDDFFFF1/6FF<=8?9BDFFF@;<@FFFFFCF1;@03857.<<??E(66:BD?>?<9003><?<?;-40:<<6?F0((-,(,)4(.5((.-46
@M04999:289:000000000-L3R54:1:1101:18069:16787 2:N:0:402
GACTACTGGGGTATCTAATCCTGTTTGCTCCCCACGCTTTCGCATCTCAGCGTCAGTATCTGTCCAGAAGGCCGCCTTCGCCACCGGTATTCCTCCACATCTCTACGCATTTCACCGCTACACGTGGAATTCTACCTTCCTCTACAATACTCCAGATAACCAGTTTTAAGTGCAATTCCCAGGTTGAGCCCGGGGCCTTCACACCTAACTTAATTATCCGCCTACATGCCCTTTACGCCCAGTCATTCCGATTAACGCTCGCACCCTCCGTATTACCGCGGCTGCTGGCACGGAGTTAGCC
+
CCCCCGC<FGGGGGGGGGGGGGGGGGGFGEGGGGG7FGGGGGGB,@FGGGGGGGGGGGEFCCFGGGGC@EGGAFGGGGGGGEG@FGG@@FGG9FGAFFGGCFGGGGGG:FGGGGGGGGGGGGGG=?FGGGGGGFGGFC@GGGGGGC=DEGGGFGGGDEAFGGGGDDFGGCFGGGGGFD9=DFFGGGGGGGGEE>5C9DGGFFFFFFAFFFF@EF9FCFFFFFFFF@;5>B:EF@FF?FFFFDF3AEFEEFFDF?FFFFF(9>B>>?BFF>?F:?AFB?FF;>FBF??>?BBB6>>FBBFB:
@M04999:289:000000000-L3R54:1:1101:18543:16822 2:N:0:402
GACTACTCGGGTATCTAATCCTGTTCGCTCCCCACGCTTTCGTCCCTCAGCGTCAATCGGTATTTAGTAACCTGCCTTCGCAATCGGGGTTCTGTGTAATATCTATGCATTTCACCGCTACACTACACATTCCAGCTACTTCAATACTATTCAAGATTAACAGTATCAACGGCAGTTCTACAGTTAAGCTGCAGGTTTTCACCGCTGACTTATCAACCCGCCTACGGACCCTTTAAACCCAATAAATCCGGATAACGCTCGCATCCTCCGTATTACCGCGGCTACTGGCACGGAGTTAGCC
+
CCCCCGD@FGGGGGGGGGGGGGGGGGGGG8FGGGEGGGGGGGABF@EGGGGGGGGCGEFCFGF9DGGGFGGGCFGGGGGGG7F7BFGGDGGGGGF@A<FGFGGGGCGGGGGGGGGGGGGGGGGCCFFFFGGGGGAD>FGFGGFECDFCGDGGGGGGFFCGGGFGFGGAEGCEGGGGFGFGGFGGGCFGGCGFFGGFGGG?FFFFFFEFFFFEFFFEBFFFFBDFFFF2@=DF=@C*7;@FFFFF<EFFFBBF7@FFF>@09>9?>FFFFFF<B?FBA?FF9>F::??BB2?B((4<:><:4
@M04999:289:000000000-L3R54:1:1101:10276:16966 2:N:0:402
GGACTACCGGGGTATCTAATCCTGTTTGCTCCCCACGCTTTCGCATCTCAGCGTCAGTATCTGTCCAGAAGGCCGCCTTCGCCACCGGTATTCCTCCACATCTCTACGCATTTCACCGCTACACGTGGAATTCTACCTTCCTCTACAATACTCCAGATAACCAGTTTTAAGTGCAATTCCCAGGCTGAGCCCGGGGCTTTCACACCTAACTTAATTATCCGCCTACATGCCCTTTACGCCCAGTCATTCCGATTAACGCTTGCACCCTCCGTATTACCGCGGCTGCTGGCACGGAGTTAGC
+
CCCCCGGGGGGGGGGGGGGGGGGGGGGGGGGGGGGGGGGGGGGGGGGGGGGGGGGGGGGGGGGGGGGGGGGGGGGGGGGGGGGGGGGGGGGGGGGGGGGGGGGGGGGGGGGGGGGGGGGGGGGGGGGGGGGGGGGGGGGGGGGGGGGFGGGGGGGGGGGGGGGGFGGGGGGGGGGGFGFGGGGGGGGGGGGGGGGGGGGGFFFFFFFFFFEFFFFFFFFFEFFFFFFFFFEFFFFFFFDFBDFFFFFCFEFFB?BFFFFF?FFFFBFB<?;?087<A9<>F9>>BFFFBB(.:(4(47BFA
@M04999:289:000000000-L3R54:1:1101:10327:17033 2:N:0:402
GGACTACAGGGGTATCTAATCCTGTTTGCTCCCCACGCTTTCGCATCTCAGCGTCAGTATCTGTCCAGAAGGCCGCCTTCGCCACCGGTATTCCTCCACATCTCTACGCATTTCACCGCTACACGTGGAATTCTACCTTCCTCTACAATACTCCAGATAACCAGTTTTAAGTGCAATTCCCAGGTTGAGCCCGGGGCTTTCACACCTAACTTAATTATCCGCCTACATGCCCTTTACGCCCAGTCATTCCGATTAACGCTTGCACCCTCCGTATTACCGCGGCTGCTGGCACGTAGTTATC
+
CCCCCGGGGGGGGGGGGGGGGGGGGGGGGGGGGGGGGGGGGGGGG7FGGGGGGGGGGGGGGGGGGGGGFEFGGGGGGGGGGGGGGEGGGDGGGGGGGGGGGFGGGGGG@FGGGGGGGGGGGGGGEFGGGGGGFAFGFBEGGGGDGGFGCFGGGFGGFGGGGGGGGGFGGGE=FGGGFGFGDGFFGFFGFGGGGCGGG5DFFFFFFFFFFFFE@B>FFFC?BFF=2>3@4>BFFFFFFFFAFFFEFEC?ECEFF6;?CF;?(4827B(46?0,(4>AB2(,,62434).,1(,4.4,:9-).
@M04999:289:000000000-L3R54:1:1101:7454:17037 2:N:0:402
CGACTACCGGGGTATCTAATCCTGTTTGCTCCCCACGCTTTCGCATCTCAGCGTCAGTATCTGTCCAGAAGGCCGCCTTCGCCACCGGTATTCCTCTACATCTCTACGCATTTCACCGCTACACGTGGAATTCTACCTTCCTCTACAATACTCCAGATAACCAGTTTTAAGTGCAATTCCCAGGTTGAGCCCGGGGCTTTCACACCTAACTTAATTATCCGCCTACATGCCCTTTACGCCCAGTCATTCCGATTAACGCTCGCACCCTCCGTATTACCGCGTCGTCTGGCACGGAGTTAGC
+
CCCCCGGGGGGGGGGGGGGGGGGGGGGGGGGGGGGGGGGGGGGGGGGEGGGGGGGGGGGGGGGGGGGGGGGGGGGGGGGGGGGGGGDFFCFGGGGGGGGGGGGGGGGGDEGGFGGGGCFEGGGGGFFGGFGGGGGGFGGGGGGGGGGGGFFFDFFGGGFFGGGGGGGGGGGGGGGGFDFFGGGGFGFG6CFGGGGGGGGFFFB949;FEBEFFBB8@FFFEBFDF;1??;@FFFFFFFFF>FFF@A?3591;6:<<4?;6(,03>F?6<:>B?:34<<019,3(-344?F()3(-(43AA4
@M04999:289:000000000-L3R54:1:1101:22060:17061 2:N:0:402
AGCGACTACCGGGGTATCTAATCCTGTTTGCTCCCCACGCTTTCGCATCTCAGCGTCAGTATCTGTCCAGAAGGCCGCCTTCGTCACCGGTATTCCTCCACATCTCTACGCATTTCACCGCTACACGTGGAATTCTACCTTCCTCTACAATACTCCAGATAACCAGTTTTAAGTGCAATTCCCAGGTTGAGCCCGGGGCTTTCACACCTAACTTAATTATCCGCCTACATGCCCTTTACGCCCAGTCATTCCGATTAACGCTCGCACCCTCCGTATTACCGCGGCTGCTGGCACGGAGTTT
+
CCCCCGGGGGGGGGGGGGGGGGGGGGGGGGGGGGGGGGGGGGGGGGGGGGGGGGGGGGGGGGGGGGGGGGGGGGGGGGGGGGGGGGGGGGGGGGGGGGGGGGGGGGGGGGGGGGGGGGGGGGGGGGGGGGGGGGGGGGGGGGGGGGGGGGGAFGG?FFGFGGGCFGDFGGGGGGGGFGAFGGFGGGGGGGGGGGGGDGGGFAFFFFFFFFFFFFFFE=CCFFFF@;7@FFFFFFF@@CCFFFF@;5@AECFEE1:0:9<?6(39;FF90(3<;21:BDB419B96((4777:7?F03(,4)
@M04999:289:000000000-L3R54:1:1101:13409:17067 2:N:0:402
TCGACTACACGGGTATCTAATCCTGTTTGCTCCCCACGCTTTCGCATCTCAGCGTCAGTATCTGTCCAGAAGGCCGCCTTCGCCACCGGTATTCCTCCACATCTCTACGCATTTCACCGCTACACGTGGAATTCTACCTTCCTCTACAATACTCCAGATAACCAGTTTTAAGTGCAATTCCCAGGTTGAGCCCGGGGCTTTCACACCTAACTTAATTATCCGCCTACATGCCCTTTACGCCCAGTCATTCCGATTAACGCTCGCACCCTCCGTATTACCGCGGCTGCTGGCACGGAGTT
+
CCCCCGGGGGGGGGGGGGGGGGGGGGGGGGGGGGGGGGGGGGGGG:FFGGGGGGGGGGGGGGGGGGGGGGGGGGGGGGGGGGGGGGGGGGDGGGGGGGGGGGGFGGGGGGGGEFGGGGGGGGGGGGGGGGGGGFGGGGGGGGGGGFGGGGGGGGGGGFGGGFGGGGGFGGGGGGGGDDFGGFGG8FGFFGGGGGDGGGGGFFFFFFAF=EFFEFFFFFFF=@F@DFFF??EFFFFF)/8>99?<EFFCEF?EDD;@>BF0:<>0127:1?<BF?BF2:>6036;903:2(8,3?(4,47
@M04999:289:000000000-L3R54:1:1101:3950:17166 2:N:0:402
AAGACTACAAGGGTATCTAATCCTGTTTGCTCCCCACGCTTTCGCATCTCAGCGTCAGTATCTGTCCAGAAGGCCGCCTTCGCCACCGGTATTCCTCCACATCTCTACGCATTTCACCGCTACACGTGGAATTCTACCTTCCTCTACAATACTCCAGATAACCAGTTTTAAGTGCAATTCCCAGGTTGAGCCCGGGGCTTTCACACCTAACTTAATTATCCGCCTACATGCTCTTTACGCCCAGTCATTCCGATTAACGCTCGCACCCTCCGTATTACCGCGTCTGCGTGCACGGATTT
+
CCC<<EE,C@CEEF<FEGFGEAEGGGGGFGGG@E7C:FC:FDECGGGG9FEFFGFEEGGG9EFFFFGGGGAF8FGEFCCGFBFFFEFGGGGDAEGGGFGGGGGGGFGGGGGG:EEF??CGEGGGGGF,:7FCEFFGGGGF8DF,@EF=EEFFECGGF8EGGGGGF?9E:DFEEFFFFFFG?=DD+3DC8C3CGGGG*;CFFFFFAFB6)7=C4BAA>FAE==@@(5>E48@*9?=?C)(21212....97?@(6,36),(,6(1>>BF(8?;:?24:26132(2(,)((-8?2(4-(-2
@M04999:289:000000000-L3R54:1:1101:22416:17191 2:N:0:402
GCCGACTACCGGGGTATCTAATCCTGTTTGCTCCCCACGCTTTCGCATCTCAGCGTCAGTATCTGTCCAGAAGGCCGCCTTCGCCACCGGTATTCCTCCACATCTCTACGCATTTCACCGCTACACGTGGAATTCTACCTTCCTCTACAATACTCCAGATAACCAGTTTTAAGTGCAATTCCCAGGTTGAGCCCGGGGCTTTCACACCTAACTTAATTATCCGCCTACATGCCCTTTACGCCCAGTCATTCCGATTAACGCTCGCACCCTCCGTATTACCGCGGCCGCTGGCACGGAGTTT
+
CCCCCGGGGGEGGGEGGGGGGGGGGGGGGGGGGGGGGGGGGGGGGGGGGGGGGGGGGGGGGGGGGGGGGGGGGGGGGGGGGGGGGGGGGGGGGGGGGGGGGGGGGGGGGGGGGGGGGGGGGGGGGGGGGGCFFFGGFFFGGGGGGGGGGGFGGGGGGDFGGGGGGGGDCFGGGFGGFFF?FC?9ECGGGGFGGGGGDCDDFFFFFFFEDF=@4CFFCFAEFEF=<DFF;EFF;@E@;<EEFF@02;@3C?>248?:6<A?F?FBB>>>F662>6088<AF?FF96(29>6028<4,41(4)
@M04999:289:000000000-L3R54:1:1101:6302:17230 2:N:0:402
TGGACTACTGGGGTACCTAATCCTGTTGGCCCCCCACCCTTCCGTCCATCACCGTCAATCGTCTTTTAGTAACTTGCCTTCGCAACCGTGGTTCTCCGTAATATCTATGCATTTCACCGCTACAGTACACATTTCATCTACTTCAATACTATTCAAGATTAACAGTATCAACGGCAGTCCTACAGTTAAGCTGCAGGTTTTCCCCGCCGACTTATCAACCGGCCTACGTATCCTTTAAACCCAATAAATCCGTTTACCGCTCGCATCCTCCGTATTACGGGGCCTGCTGCCAGGGAGTTAT
+
8@,6,;CFEG<@++,,,CF8<FCF,C@,CC<C@C+++,89B,C,6;+,<,,,;@FE:F,CC,,,6C6,,9CCE,,,:AFFGFGE>+AC8BBF?FE,,8AAC,:,A9A,,,9CED<,@C+=+44,,,495A,94,CD,D,==@DFGGFFG,,D3==C;@A,@,@,>=333@FG+@++<D*6+=88DFCE,=,@@F?C+5=B51**30**)-/>4=++;FF=)(8(((,3@3)69?))96CF@60/(/;))96>()(/)7,(-196709?7A0((,40)6(((,-,4(,(5)(),(((((())
@M04999:289:000000000-L3R54:1:1101:12417:17236 2:N:0:402
GGACTACTGGGGTATCTAATCCTGTTTGCTCCCCACGCTTTCGCATCTCAGCGTCAGTATCTGTCCAGAAGGCCGCCTTCGCCACCGGTATTCCTCCACATCTCTACGCATTTCACCGCTACACGTGGAATTCTACCTGCCTCTACAATACTCCAGATAACTAGTTTTAAGTGCAATTCCCAGTTTGAGCCCGGGGCTTTCACACCTAACTTAATTATCCGCCTACATGCCCTTTACTCCCAGTCATTCCGATTAACGCTCGCACCCTCCGTACTACCGCGGCTGCTGGCAGGGAGTTAGC
+
C?CC@CFEFF8@6BFCFFCCA9<-C9@@DF@<CF<FFGGGGGGE@F@,CE<CBFGGEF<FFGG@EC<FFG8EFGGGEF7FE7,CFECFF7=6AFFDF,EE5,EC;FFDGEFE?9FG9FG@CEGGGFEEDFGGGGG=EE,,@DFDFGGGFFGGDCDD9FFGG,E8EF:::EDGGGGGDFF?++=677,E?CF7C6?5795*0=E6**;*.<*/>F6B41=?6BF=9@EC4)7(8B;E4));233./7??)13;721?C(.629>BB6?:B21(((-6>((4999(-()..(((((-((3).)
@M04999:289:000000000-L3R54:1:1101:22939:17251 2:N:0:402
CTTCAGACTACCCGGGTATCTAATCCTGTTTGCTCCCCACGCTTTCGCATCTCAGCGTCAGTATCTGTCCAGAAGGCCGCCTTCGCCACCGGTATTCCTCCACATCTCTACGCATTTCACCGCTACACGTGGAATTCTACCTTCCTCTACGATACTCCAGATAACCAGTTTTAAGTGCAATTCCCAGGTTGAGCCCGGGGCTTTCACACCTAACTTAATTATCCGCCTACATGCCCTTTACGCCCAGTCATTCCGATTAACGCTCGCACCCTCCGTATTACCGCGGCTGCTGGCACGGAGT
+
CCCCCGGGGGGGGGGGGGGGGGGGGGGGGGGGGGGGGGGGGGGGGGGGGGGGGFGGGGGGGGGGGGGGGGGGFGGGGGGGGGGGGGGGGGGGG7FGGGGGGGGGFGGGGGGGGGGGGGGGGGGGGGGGGGGGDGGGGGFFGGFFGGGGGGGGGGDGFGGGGGGGGGGGGFGGGGGGFGF7@FFGFGGGGGGGCGGGGGCGB>FFFFFFFFDFFFFF9FFEA?EF297@;@1?<EFFF@EFEDDF;77;<<<CEE30?0:AF:>6:>;B>24:169?(4?AA<6BFFFFFF?F(8:?6909-
@M04999:289:000000000-L3R54:1:1101:17329:17271 2:N:0:402
ACTACCCGGGTATCTAATCCTGTTTGCTCCCCACGCTTTCGCATCTCAGCGTCAGTATCTGTCCAGAAGGCCGCCTTCGCCACCGGTATTCCTCCACATCTCTACGCATTTCACCGCTACACGTGGAATTCTACCTTCCTCTACAATACTCCAGATAACCAGTTTTAAGTGCAATTCCCAGGTTGAGCCCGGGGCTTTCACACCTAACTTAATTATCCGCCTACATGCCCTTTACGCCCAGTCATTCCGATTAACGCTCGCACCCTCCGTATTACCGCGGCTGCTGGCCCGGATTTAGCCG
+
CCCCCFGGGGGGGGGGGGGGGGGGGGGGGFGGGGGEFGGGEGGGGGGGFGGGGGGGGGGGGFGGGGFGGGGCEGGCFGGGGGGGGEGGGGGGGFGGGGFGGGGFGGDGGEGGGEGGGGGGGGFEGGEEGFFGGGGGEEFEGGGGGFGGGGGGGGCFGGGGGGEEFGGCDFACFGFFFGFGFGFFGEFG?FGGEGGGGGGGFFFAFF>FEFEFFFFFFFFFFFFFFFFFEFFFFFF;;>>EFFF<ECEE@DD<66C76<BFF17>832-9,81:A4-(,3099>BFF:((--(((4)-4:8(
@M04999:289:000000000-L3R54:1:1101:21897:17296 2:N:0:402
GGATGACTACTGGGGTATCTAATCCTGTTTGCTCCCCACGCTTTCGCATCTCAGCGTCAGTATCTGTCCAGAAGGCCGCCTTCGCCACCGGTATTCCTCCACATCTCTACGCATTTCACCGCTACACGTGGAATTCTACCTTCCTCTACAATACTCCAGATAACCAGTTTTAAGTGCAATTCCCAGGTTGAGCCCGGGGCTTTCAAACCTAACTTAATTATCCGCCTACATGCCCTTTACGCCCAGTCATTCCGATTAACGCTCGCACCCTCCGTATTACCGCGGCTGCTGGCACGGAGTT
+
CCCCCGGGGGGGGGGFGGGGGGGGGGGGGGGGGGGGGGGGGGGGGGGGCEGGGGGGGGFGGGGGGGGFGGGGGGGGGGGGGGGGGGGGGGGGGGGGGGGGGGGGGGGGGGGGGGGGGGGFFGGGGGGGGGGGGGGGGGGGGGGGGGGGGGGGGGGGGGGGGGGGGGGGFFGFDGGGFGFGGGGFGCFGGGGFGFGGDDGGFFFFCFFFFFFFFFFFFFFCFFF>D@FFFFFFFFF@=57:;@FBFF@<<<EFFF@DFFEEDFF:1;B>FFF6:0:<0:9AD:;9;>;0:))(108?0,1::
@M04999:289:000000000-L3R54:1:1101:8973:17315 2:N:0:402
TCGACTACTCGGGTATCTAATCCTGTTCGCTACCCATGCTTTCGAACCTCAGCGTCAGTTACAGACCAGAGAGCCGCCTTCGCCACTGGTGTTCTTCCATATATCTACGCATTCCACCGCTACACATGGAGTTCCACTCTCCTCTTCTGCACTCAAGAAAAACAGTTTCAGCTGCACTTCCCCGGTTAAGCCGAGGGCTTTCACAGCTGACTTGTTCTCCCGCCTGCGTTCGCTTTACGCCCAATAAATCCGGACAACGCTTGCCACCTACGTATTACCGCGGCTGCTGGCACGTAGTT
+
CCCCCGGGGGGGGGGGGGGGGGGGGGGGGGGGGGGGGGGGGGGGGCFGGGGGGGGGGGGGGGGGGGGGGGGGGGGGGGGGGGGGGGGGGGGGGGGGGGGGGGGGGGGGGGGGGGGGGGGGGGGGGGGFFFGGGGGGGGGGGGGGGGGGGGGGGGGGGGGGGGGGGGGGGGGGGGGGFGFGGGGEGGGGGFGGGGGG>7FGFFFFF8FFEBFFFFFFFFFFFF>=FFFFFFFFFFFFFFFFFFF@D;<<EFFF>6>>BFFFFFBFFFFFFFF<<<BFFFFB9690(2<:B02:??????2
@M04999:289:000000000-L3R54:1:1101:6980:17317 2:N:0:402
TGGAGACTACTAGGGTATCTAATCCTGTTCGCTCCCCACGCTTTCGTCCATCAGCGTCAATCGGTATTTAGTAACCTGCCTTCGCAATCGGGGTTCTGTGTAATATCTATGCATTTCACCGCTACACTACACATTCCAGCTACTTCAATACTATTCAAGATTAACAGTATCAACGGCAGTTCTACAGTTAAGCTGCAGGTTTTCACCGCTGACTTATCAACCCGCCTACAGACCCTTTAAACCCAATAAATCCGGATAACGCTGGCATCCTCCGTATTACCGCGGCCGCTGCCACGGAGTT
+
CCCC@FFGGGGGGEFGGGGGGGGGDFGEFEGGGGGGEGGGGGGGGGGGGCGGFFGEGCGGGDFFFGFGGGGGFGDFGDEFGGGGGE:CFGFEEGDFFFGFGCFEFGGDFGGGGFGFGFGGGGGGGGGGFFEFGGCD9;;DGGGGGGGAFFFGCEDCA=@FF=AAEDEGGGFFA?+6?8@DGGDFDE,@@EDGCFG+=7+@68:?E?;AFFB5=CFFFAF<FB)->AA9BE@EBDFD2>EFE;5592()3>?C19@;;1)/((((((3.133<:6,425).)3(,1((,7>;0(.4996(,4
@M04999:289:000000000-L3R54:1:1101:16230:17319 2:N:0:402
GTGACTACTAGGGTATCTAATCCTGTTCGCTACCCATGCTTTCGAACCTCAGCGTCAGTTACAGACCAGAGAGCCGCCTTCGCCACTGGTGTTCTTCCATATATCTACGCATTCCACCGCTACACATGGAGTTCCACTCTCCTCTTCTGCACTCAAGAAAAACAGTTTCAGCTGCACTTCCCCAGTTAAGCCGAGGGCTTTCACAGCTGACTTGTTCTCCCGCCTGCGTTCGCTTTACGCCCAATAAATCCGGACAACGCTTGCCACCTACGTATTACCGCGGCTGCTGGCACGTAGTT
+
CCCCCGGGGGGGGGGGGGGGGGGGGGGGGGGGGGGGGGGGGGGGGGGGGGGGGGGGGGGGGGGGGGGGGGGGGGGGGGGGGGGGGGGGGGGGGGGGGGGGGGGFGGGGGGGGGGGGGGGGGGGGGGGGGGGGGGGGGGGGGGGGGGGGGGGGGGGGGGGGGGGGGGGGGGGGGGGGFGFGGGGGGGGGGGGGGGGGGGGFFFFFFFFFFFFFFFFFFFFFFFFFFFF>@@FFBFBFFF@FFFF08EFEEEFF6@BFFFFFFF(8:2<<??BBBBFFFFDF;61;BFFFF?03>?:FFFA
@M04999:289:000000000-L3R54:1:1101:7244:17362 2:N:0:402
GACTACTGGGGTATCTAATCCTGTTCGCTCCCCACGCTTTCGTCCATCAGCGTCAATCGGTATTTAGTAACCTGCCTTCGCAATCGGGGTTCTGTGTAATATCTATGCATTTCACCGCTACACTACACATTCCAGCTACTTCAATACTATTCAAGATTAACAGTATCAATGGCAGCTCTACAGTTAAGCTGCAGGTTTTCACCGCTGACTTATCAACCCGCCTACGGACCCTTTAAACCCAATAAATCCGAATAACGCTCGCATCCTCCGTATTACCGCGCCTGCTGGCACGGAGTTAGCC
+
CCCCCGFFGGCFGGGGGGGFGFGEEFGGGEGFGGGGGEEFGGGDGGGGGGGGGGGCFFGGGFGCF<@FGGGGGGGGGGGGEE7CFG@CFC>EGFEFFGC@FEGGAFGGGGGGGGGGGGGGGDGGGGGFB8FEEFGGGFGCFGGCFDEGGFFF===C9ED;DAFCFGGDFGA?8DDGF?FGGGGGEGAFCBFFFGFDFFF?AFAD5A>EB@09AFFFDF*=DAA=BAAFBFFFBE4*/>:>@=237;C?@@(,6?E@<@@;9(6;9732:08603<A<?990;1<(.:(4,5:99(424:A4
@M04999:289:000000000-L3R54:1:1101:11304:17370 2:N:0:402
CGACTACCAGGGTATCTAATCCTGTTCGCTCCCCACGCTTTCGTCCATCAGCGTCAATCGGTATTTAGTAACCTGCCTTCGCAATCGGGGTTCTGTGTAATATCTATGCATTTCACCGCTACACTACACATTCCAGCTACTTCAATACTATTCAAGATTAACAGTATCAACGGCAGTTCTACAGTTAAGCTGCAGGTTTTCACCGCTGACCTATCAACCCGCCTACGGACCCTTTAAACCCAATAAATCCGGATAACGCTCGCATCCTCCGTATTACCGCGGCTGCTGGCACGGAGTTAGC
+
C@CCCGGGGGGGGGGGGGGGGFGEGGGGGGGGGGGGGGGGGGEGGGFGGFFGDGGGGGGGGGGCGGFFFGGGGGGGGGGGGGGEGGGGGGGGGGGGGGFDGFGGGFGGFGGGGCGGGGGGGGFFEFGGGGGAEEFF8DDFGFGGCFG8=FGFGGFF9FEFFGFCFGGG8DFEECDGDGFGGG?,@EGFFGGGFFG6CGGGFFFFD5@5)8=@=FFFFFF):>@F=BD>2>BFB@::?:A=;@?@8;>CC;99?;7)7600;>>9<>?<2?(,.44)66?;7;;>FFFF0:<?F6>(:()).
@M04999:289:000000000-L3R54:1:1101:5371:17395 2:N:0:402
TTGACTACTAGGGTATCTAATCCTGTTTGCTCCCCACGCTTTCGCATCTCAGCGTCAGTATCTGTCCAGAAGGCCGCCTTCGCCACCGGTATTCCTCCACATCTCTACGCATTTCACCGCTACACGTGGAATTCTACCTTCCTCTACAATACTCCAGATAACCAGTTTTAAGTGCAATTCCCAGGTTGAGCCCGGGGCTTTCACACCTAACTTAATTATCCGCCTACATGCCCTTTACGCCCAGTCATTCCGATTAACGCTCGCACCCTCCGTATTACCGCGGCTGCTGGCACGGAGTT
+
CCCCCGGGGGGGGGGGGGGGGGGGGGGGGGGGGGGGGGGGGGGGGGGGGGGGGGGGGGGGGGGGGGGGGGGGGGGGGGGGGDGGGGGGGGGGGGGGGGGGGGGGGGGGGGGGGGGGGGGGGGGGGGGGGDGGGGGGGGGGGGGGGGGGGGGGGGGGGGGGGGGGGGGGGGFGGGGGFGFGGFGGGGGGFGGGGGG+3C>FFFFFFFFFFEFFFFFCEFFEFDFDFFFFFFFFBBB=EFFFBBFFEFFEEFFFFFF14C<@FF>FFFFFB??B<<F?FFF?>999B;?22(2(2((1,4:
@M04999:289:000000000-L3R54:1:1101:10421:17402 2:N:0:402
TGGACTACTCGGGTATCTAATCCTGTTTGCTCCCCACGCTTTCGCATCTCAGCGTCAGTATCTGTCCAGAAGGCCGCCTTCGCCACCGGTATTCCTCCACATCTCTACGCATTTCACCGCTACACGTGGAATTCTACCTTCCTCTACAATACTCCAGATAACCAGTTTTAAGTGCAATTCCCAGGTTGAGCCCGGGGCTTTCACACCTAACTTAATTATCCGCCTACATGCCCTTTACGCCCAGTCATTCCGATTAACGCTCGCACCCTCCGTATTACCGCGCCTGCTGGCCCTGAGTACC
+
CCCCCGGFGGGGGGFFEEGGGGCFFGGGGGGGGGGGGGDGGGGGG,@FDGGGGGGGGGGGGFGDFGGGGGGGGGGGFGGEGGGGGGFGCFCFEGFDGGFGEF@?FGDFFGEGGGGGGGGDEEGGGGGGGGGGFGGGFFGFGGGGGDFGGGA?DGCFGGFCGGFFGGGFFGGGGFGG7DFCCDCD+DFCFGGGGCEDC5CDAFFFFFBFEEBFFACA5:BEFDF@@@FFFC9E=EFE3C?FF>?D@8AFECC@67;7)11(4-(4,4;03<89?(43<A4(46((22(,:((((,,((-).-
@M04999:289:000000000-L3R54:1:1101:24427:17435 2:N:0:402
GTGACTACTGGGTATCTAATCCTGTTTGCTCCCCACGCTTTCGCATCTCAGCGTCAGTATCTGTCCAGAAGGCCGCCTTCGCCACCGGTATCCCTCCACATCTCTACGCATTTCACCGCTACACGTGGAATTCTACCTTCCTCTACAATACTCCAGATAACCAGTTTTAAGTGCAGTTCCCAGGTTGAGCCCGGGGCTTTCACACCTAACTTAATTATCCGCCTACATGCCCTTTACGCCCAGTCATTCCGATTAACGCTCGCACCCTCCGTATTACCGCGGCTGCTGGCACGGAGTTAGC
+
[truncated: 22,122,060 more chars]
