# Supplementary material for: Dynamics of the hindgut microbiota of the Japanese honey bees (Apis cerana japonica) throughout the overwintering period
Source: PeerJ. 2025 Oct 13;13:e20050. doi: 10.7717/peerj.20050 (PMC12530201; doi:10.7717/peerj.20050)
Supplement: Supplemental Information 22 [file peerj-13-20050-s022.gz › peerj-13-20050-s022]

@M04999:289:000000000-L3R54:1:1101:21445:1695 2:N:0:443
CTGTTTTCTAATCCTTTTCGCTCCCCTCTCTTTCTCTCCTCTTCTTCATTTTCTTCCCTTTTTCCTTCCTTCTCCATCTCTTTTCTTCCCTTTTTCTTCTCTTTCCACCTTTCCACCCTCTCTTCCTTTCTCCCCTTCCTCTCTCCCTTCCTCCCTTACCCTCCTCCTTTCCTCCTTTCCTCTCTTTTCTTTCTCACCTTACCCTACTTTCCGCCTTCCCCCTCTTTACTCCCTTTCTTTCCCTCTACCTCTTCCCCCCTCCGTCTTACCTCTTCTCCTCTCTCCTCTTTCTCCTTTTCTT
+
6-,,8,;6C,,<66E,;C,+68,+,,,,,6;<;@,<6,,;6,,6,<6,,;,,,,,6,,,,,,,,6;,6,6;6,6;,55,,5,55,:<,,,,,:,:4?,5,5,9545,59,9A,5,54,,,,,9445,,5594944=,44,9,9221,,991,39+,4,444,+4,01,,949,96,06+++6+,6,,,43636,7+6++++**3+*0+**10)*30)3*)*1018*3***0)1)*1***+20**))**3*318*0)0-::)/(/((/*00*.***1*.0()/)/(/()/1))//))1)./)
@M04999:289:000000000-L3R54:1:1101:21715:1771 2:N:0:443
CCTCTACTCGGTTATCTAATCCTTTTCTCTACCCATCCTTTCTAACCTCATCGTCATTTACTTTCCTTTTTTCCGCCTTCTCCACTTTTTTTCTTCCATTTATCTACGCATTCCTCCGCTACACATGCAGTTCCCCTCTCCTCTTCTGCACTCATTACATACATTTTCATCTTCACTTCCCCGTTTTTCCCTCGTGCTTTCACCTCTTACTTTTTCTCCCTCCTTCGTTCGCTTTTCGCCCACTAACTCCCTTCAACTCTTGCCACCTCCGTATTACCGCGCCTGCTGTCACGTACTTTGC
+
--,68,6;@,,,=,C@E,,<CE@-6@,,6<,<C@,C,6;CAC,,,666C,,6,:;,,6C,6,,,;,,,,,,+,6,67?@5,95,:9,,6,8@@?E<?,:,:,959,4,4,6?,,,59+,8+8,9,9,,,,9999,4948,===;==C,3,9=1,,,,,,,,6,,76C=,,46,7+6==:706++66++,26,,+++06=C8+1**03+*3;0*1030+38*100*3)130)-:55*/))//((0(((/..((*0**1*017)4/)/36(/(/(/6)14(,((./(.4))))-(.((-6)))
@M04999:289:000000000-L3R54:1:1101:12351:1804 2:N:0:443
CACTCTCCGTCTATCTAATCCTTTTCTCTCCCCACGCTTTCTCTCCTCCCCTTCATTCTCTTCCCTCTGCCCTGCCTTCTCCCTCTTTTTTCTTCCCTCTTTCTTCACTTTCCACCGTTACTCCGTTCATTCCATTCTCCCCTACCTCACTCCCTTCCTCCCTTTCCCTCCTCCGTTCCACCTTTTTTCCTTTCTCTTTCTCTCCTTCCTCTCCTTTCCCCCTTCCTCCTCTTTCCTTCCTCTCTCTCCCTTTACCCCTTTCCCCCTACCTTTTACCGCGCCCTCTCTCCCGCTTTTTGCC
+
--,8,,6,+,,6,=6@C,6C66,;@,,6C6,,8,877@@C,6,<6,;6,,8,;6,,6,,;,,,66,,,,,6,6,,6A?=<,,,4,,,<<@@,5<5,,:,4,9,5,5,5,9C,,,,,+98,8,94,9,,,9A;,,,,@=44,41+91,,,4331,,9,,,4,+,@,3,6,,+,6,++5+3+3++6=,,+3,,2,,,26==++2+00+++1*00)*0+*+3*30))1)**)00*8;********/)**1*-))*)**0(-/-)6**0--/7(7)./).7(,2(((((/())((((((-4)())
@M04999:289:000000000-L3R54:1:1101:23579:1808 2:N:0:443
CTCTACTCGGGTATCTAATCCTTTTCTCTCCCCACGCTTTCTTCCATCAGCTTCAATCGGTATTTAGTAACCTGCCTTCTCAATCGTTTTTCTGTGTAATATCTCTGCATTTCACCGCTACACTACACATTCCACCTACTTCAATACTATTCACGATTATCTGTATCAACGTCAGTTCTACAGTTATTCTGCAGTTTTTCACCGCTGACTTTTCAACCCTCCTACTGACCCTTTAAACCCAATAAATCCTGCTAACGCTCGCATCCTCCGTATTACCTCGGCTGCTGGCCCGTTGTTATCC
+
--88,6C@,,+C+EFF9,CCCC,;C6,;@C<C@,@+7@@D<,<6C,C@,,;,;@,,<6,,8,:CC,,<,,6;;,6B?FA,5,,99,,,,@A<E,C,:,,:,:@?,9,5,A@EB,99,8>+8,AE,9,4,AFE;=,9@,99=D,,9,@E;=CC,,,+99+,9,39,?=,,9++4++7==E8=++7>,,,3=,3,6,3?D?++40*09**5:9*12++3**)30:8****0:8@8@***380))0)**2*0**)0**0))/5(5(/6;.052/(5436;);((//,,.)(,(/((((4(..<4
@M04999:289:000000000-L3R54:1:1101:19427:1817 2:N:0:443
CCGTCTACTCGGGTATCTAATCCTTTTTTCTCCCCACTCTTTCGCCTCTCTTCGTCAGTATCTTTCCATTATTCCGCCTTCTCCTCCTTTTTTCCTCCACATCTCTACGCTTTTCACCTCTACACTTTGTATTCTTCCTTCCTCTACCATACTCCTTATTTCCAGTTTTAATTTCATTTCCCTTTTTTTTCCCTTTCCTTTCACACCTAACTTATCTCTCCTCCTACATTCCCTTTTCCCCCCTTCATTCCGTTTTCCCCTCGCCCCCTCCGTCTTACCCCCCCTGTTTCCACGTATTTAT
+
-6,,8;,;<C,,+;+CCE,,CC66,;@C+6CCCF@,7,;@<C<,6,88;@,,6,;8,,<,;6C,669,,,,,,99,47??E,,9,9,,,B,:@=?D<=,,,555=9,9,6,@=?,,95,9A,A,9,4,,,,99;4,449>=====,,,,9,99=1,,,9,,47,,6===,,,6,+,+6363++,,3=+++66=,,++26<C9+3+333))012*++3+48;*188*1)3*0**:;)*/*3))((0-*1/8/().0(*0*00((,(,..3:((6(6,)).(-((,,().)))).(-().5))
@M04999:289:000000000-L3R54:1:1101:20696:1880 2:N:0:443
TTGACTACAGGGGTATCTAATCCTTTTCTCTCCCCACGCTTTCGTCCATCAGCGTCAATCGGTATTTAGTAACCTGCCTTCGCACTCGGGTTTCTGTGTAATATCTATGCATTTCACCGCTACACTACACATTCCAGCTACTTCAATACTATTCAAGATTAACAGTATCAACGGCAGTTCTGCAGTTATGCTGCAGGTTTTCACCGCTGACTTATCAACCCGCCTACGGACCCTTTAAACCCAATAAATCCGGATAACGCTCGCATCCTCCGTATTACCGCCGCTGCTGGCACGTATTTAT
+
8A,,8E,@6<67CGEFDFCFGG<@,CC6,CEEEFE@@+6@@D<,CFC,EE,,B+B:7,C<,,8,CEE,,C,,6CE,?EBE<<?,+8@,,+6BFDFCF<E9,C,A@@,@,EAEFFA9AE7=F7C:FF8AAF@FFF=,,9@,@DDD8,@,AFCFCD,,,,64,,7,,CADE,,=++68*=?@E+=,,@D,,2@@,9,++==CF7+C5*990):8A+<@*+330)/:=)--))055@=B***455((0)*)1732((6(4429DF0:>(-5>D7>?0:?)<>16((,4((.).-,,3(().69)
@M04999:289:000000000-L3R54:1:1101:13931:1882 2:N:0:443
TGGACTACTGGGGTATCTAATCCTTTTTTCTCCCCACTCTTTCGCATCTCAGCGTCAGTATCTTTCCAGAATGCCGCCTTCGCCACCGTTTTTCCTCCACATCTCTACGCATTTCACCGCTACACGTTGAATTCTACCTTCCTCTACAATACTCCATATAACCAGTTTTAAGTGCAATTCCCAGTTTTATCCCGGGGCTTTCACACCTAACTTATTTATCCGCCTACTTGCCCTTTACTCCCATTCATTCCGTTTAACTCTCGCACCCTCCGTTTTACCGCGGCTGCTGTCACTGTGTTAT
+
6-,,8C,,C,,,@FGGFFAAFG,;,<CE+6CECEFC@,;CAC6,8,@@@B,,,+B@,,C,C<F,;@C,,,,,,6:+4@BC=,=@,B,+,8,8D=?AF<8A,55?AA,9,6,@@E,,@?+@C+8,A+A,4+@FE9C,9,9>8=@DE,,,2@8==D=,,,7,,663,6@DF8,,7,6,+?:=2=+,,3@,,,72@++++3;CFA+1+3:?))097*+4/+19+-):5):*0*/0)057*8*4.5(*0*/85.6()/.(.1)74)(,(,361(616)/4)5-42(((-((5)-4)6).)).4))
@M04999:289:000000000-L3R54:1:1101:19097:1969 2:N:0:443
CGCGGGACTACCGGGGTATCTAATCCTGTTTGCTCCCCACGCTTTCGCATCTCAGCGTCAGTATCTGTCCAGAAGGCCGCCTTCGCCACCGGTATTCCTCCACATCTCTACGCATTTCACCGCTACACGTGGAATTCTACCTTCCTCTACAATACTCCAGATAACCAGTTTTAAGTGCAATTCCCAGTTTGAGCCCGGGGCTTTCACACCTAACTTAATTATCCGCCTACATGCCCTTTACGCCCAGTCATTCCGATTACCGCTCCCACCCTCCGTATTACCTCGTCTGCTGGCACGGAGT
+
--AC8+7@FGGGGGGGGGGGGG9CCCE9FGGGGGGGFG?C7+FFGGGEEGGGGGCFGGGGCFAFGGGFGGF<,<<BF<=CFEGG,CC7FE:7FCFGGGGGGFD@?AFFGGGFGDGEGGFG97CE=FCBFGGDGGBDGGA>AEFGGGGGFGCEFD@GGF,,,@CEDCF6CFEGG7DG6F>8@FGFC7:,@A@<5:FFG44):?FFFFFAB?F14;F=3+;?+<773;DD;@;E)=;13@@F<2;992:.54>AA6.(-:?26(--4(-48<::?<11(3:BA<<3:(4:4>923<0,,1(,-
@M04999:289:000000000-L3R54:1:1101:23825:2023 2:N:0:443
TATGGGACTACAAGGGTATCTAATCCTGTTTGCTCCCCACGCTTTCGCATCTCAGCGTCAGTATCTGTCCAGAAGGCCGCCTTCGCCACCGGTATTCCTCCACATCTCTACGCATTTCACCGCTACACGTGGAATTCTACCTTCCTCTACAATACTCCAGATAACCAGTTTTAAGTGCAATTCCCAGGTTGAGCCCGGGGCTTTCACACCTAACTTAATTATCCGCCTACATGCCCTTTACGCCCAGTCATTCCGATTAACGCTCGCACCCTCCGTATTACCGCGGCTGCTGGCACGGAGT
+
-6ACCGGGGGGGGGGGGGGGGGADFGGGGGGGGGGGGEFFD:FGGGGGGGGGGGGGGGGGGGGGGGGGGGGGFGGGGGGEFGGGCGGGGGGGGGGGGGGGGGFF=EFGGGGGGGGGGGGGGGGGGGGGGGGEGGGGGGGFGGGGGGGGGGGGGGGGGGFGF=FFGGGFFFGGGGGGFGFGGGGFFF,3@CFGGGGGGGGDEFFFFFFFEFBF=FFF@6F5CCEE@>@FFF2CE93=E1;FE?FBB<043;E?C?1(8<DCE;223(241>B?B6(,38?BB<(1619>FFB?0:(586174
@M04999:289:000000000-L3R54:1:1101:23656:2090 2:N:0:443
GGACTACTAGGGTATCTAATCCTGTTTGCTCCCCACGCTTTCGCATCTCAGCGTCAGTATCTGTCCAGAAGGCCGCCTTCGCCACCGGTATTCCTCCACATCTCTACGCATTTCACCGCTACACGTGGAATTCTACCTTCCTCTACAATACTCCAGATAACCAGTTTTAAGTGCAATTCCCAGGTTGAGCCCGGGGCTTTCACACCTAACTTAATTATCCGCCTACATGCCCTTTACGCCCAGTCATTCCGATTAACGCTCGCACCCTCCGTATTACCGCGGCTGCTGGCACGGAGTTAGC
+
9CCCCGGGGGGGGGGGGGGGGGGGGGGGGGGGGGGGGGGGGGGGGGGGGGGGGEGGGGGGGGGGGGGGGGGGGGGGGGGGGGGGGGGGGGGGGGGGGGGGGGGGGGGGGGGGGGGGGGGGGGGGGGGGGGGGGGGGGGGGGGGGGGGGGGGGGGGGGGGGGGGGGGGGGGGGGGGGFGFGGGGGGGGGGGGGGGGGGGGGFFFFFFFFFFFFFFFFFFEE>=DFFFEFCEEFFFFEF<DFFF@;@FEEFFFFFF@EE2>;DFB;BBFBFFF??FF26<(7>;BFBF??(38?<0,(-8<).
@M04999:289:000000000-L3R54:1:1101:17495:2201 2:N:0:443
TGACTACAAGGGTATCTAATCCTGTTCGCTACCCATGCTTTCGAACCTCAGCGTCAGTTACAGACCAGAGAGCCGCCTTCGCCACTGGTGTTCTTCCATATATCTACGCATTCCACCGCTACACATGGAGTTCCACTCTCCTCTTCTGCACTCAAGAAAAACAGTTTCAGCTGCACTTCCCCGGTTAAGCCGAGGGCTTTCACAGCTGACTTGTTCTCCCGCCTGCGTTCGCTTTACGCCCAATAAATCCGGATAACGCTCGCATCCTCCGTATTACCGCGGCTGCTGGCACGGAGTCAGC
+
CCCCCGGGGGGGGGGGGGGGGGGGGFGGGGGGGGGGGGFFGGGGGGGFGGGGGGGGGDFGGGGGGGGFEGFGGGGGGGGGGGEFGGGGGGFGGGGGGFGFGGGGGGGGGGGGGDGGFGGGGGGGGGGGGGGGFFGGGGEGFCFGFFGFGGGGDGFGGCFGGEF,6=DFEGGGGDFGDF5FGFG+5@EFGGGGG5:?DFCFFFFCFFAF=BB46FB><FF=DFFF2=265709;?;EFFFF>67@F36?EFF9::(44?F?B>>B:9B7.896<?(-.6:9>;>>><?F:0(41(,4<(62,
@M04999:289:000000000-L3R54:1:1101:16752:2270 2:N:0:443
CTCGGGTATCTAATCCTGTTTGCTCCCCACGCTTTCGCATCTCAGCGTCAGTATCTGTCCAGAAGGCCGCCTTCGCCACCGGTATTCCTCCACATCTCTACGCATTTCACCGCTACGCGTGGAATTCTACCTTCCTCTACAATACTCCAGATAACCAGTTTTAAGTGCAATTCCCAGGTTGAGCCCGGGGCTTTCACACCTAACTTAATTATCCGCCTACATGCCCTTTACGCCCAGTCATTCCGATTAACGCTCGCACCCTCCGTATTACCGCGGCTGCTGGCACGGAGTTAGCCGGTGC
+
CCCCCGGGGGGGGGGGGGGGGGGGGGGGGGGGGGGGGGGGGGGGGGGGGGGGGGGGGGGGGGGGGGGGGGGGGGGGGEEGGGGDGGGGGGGGGCGGGGGGGGGGGGGGGGGGGGGGGGGGGGGGGGGGGGGGGGGGGGGGGGGGGGGGGGGGGGGGGGFGGGGGGGGGGGGGGGGGFGFGGGGGCFGGEGEEGGGGGGGGFFFFFFFFEE4CEFE>DBEDFEEFEFFDFFFF0:6?DEFFFCEFE@F0<C9:9:?>FFFB1<F:;8:?0AFAFF;9>;BF??>::?:BF>FFAAB:>9>>0
@M04999:289:000000000-L3R54:1:1101:8563:2333 2:N:0:443
TTTCGACTACCAGGGTATCTAATCCTGTTTGCTCCCCACGCTTTCGCATCTCAGCGTCAGTATCTGTCCAGAAGGCCGCCTTCGCCACCGGTATTCCTCCACATCTCTACGCATTTCACCGCTACACGTGGAATTCTACCTTCCTCTACAATACTCTAGTTAACCAGTTTTAAGTGCAATTCCTAGGTTGAGCCCAGGGCTTTCACACCTAACTTAATTATCCGCCTACATGCCCTTTACGCCCAGTCATTCCGATTAACGCTCGCACCCTCCGTATTACCGCGGCTGCTGGCACGGAGTT
+
CCCCCGGGGGGGGGGGGGGGGGGGGGGGGGGGGGGGGGGGGGGGGGGGGGGGGGGGGGGGGGGGGGGGGGGGGGGGGGGGGGGGGGGGGGGGGGGGGGGGGGGGGGGGGGGGGGGGGGGGGGGGGGGGGGGGGGGGGGGGGGGGGGGGGGGGGGGGGGGGGGGGGGGGGGGGGGGGFGFGGGGGGGGGGGGGGGGGGGGGFFFFFFFFDFFFFFFFFFFFFFFFBAFFFFFFFEFF=BFFFDFFD@EFFCEFFFFFFFFFFFFFFFFFF?FBF>338>AFAFFFBF>BBFF>:12?9;>?4
@M04999:289:000000000-L3R54:1:1101:21776:2370 2:N:0:443
GCCTACCGGGGTATCTAATCCTGTTTGCTCCCCACGCTTTCGCATCTCAGCGTCAGTATCTGTCCAGAAGGCCGCCTTCGCCACCGGTATTCCTCCACATCTCTACGCATTTCACCGCTACACGTGGAATTCTACCTTCCTCTACAATACTCCAGATAACCAGTTTTAAGTGCAATTCCCAGGTTGAGCCCGGGGCTTTCACACCTAACTTAATTATCCGCCTACATGCCCTTTACGCCCAGTCATTCCGATTAACGCTCGCACCCTCCGTATTACCGCGGCTGCTGGCACGGAGTTAGTC
+
C-ABCGFFGGGGGGGGGGGGGGGGGGGGGGGGGGGGGGDFGGGGDDGGGGGGGGGGGGGGGGGGGGGGGGGGGGGGGGGGGGGGGGGGGGGGGGGGGGGGGGGGGGGGGGGGGGGGGGGGGGGGGGGGGGGGGGGGGGGGGGGGGGGGGFEGGGGGGGGGGGGEFCGGGGEFGGGGFG7?FFGGGFFGGGFGEEGGD4DGFCFF>FFFD=EEEF=FFFC@FF95=@E?@@DFDFEE@F9B?F4<EEFE3=6;1:<AFB?199BFF<,(29?67:459<>;FF>F?DF:(42(-49<0)5:)
@M04999:289:000000000-L3R54:1:1101:21643:2397 2:N:0:443
GGTTGACTACTAGGGTATCTAATCCTGTTTGCTCCCCACGCTTTCGCATCTCAGCGTCAGTATCTGTCCAGAAGGCCGCCTTCGCCGCCGGTATTCCTCCACATCTCTACGCATTTCACCGCTACACGTGGAATTCTACCTTCCTCTACAATACTCTAGTTAACCAGTTTTAAGTGCAATTCCTAGGTTGAGCCCAGGGCTTTCACACCTAACTTAATTATCCGCCTACATGCCCTTTACGCCCAGTCATTCCGATTAACGCTCGCACCCTCCGTATTACCGCGGCTGCTGGCACGGAGTT
+
CCCCCGGGGGGGGGGGGGGGGGGGGGGGGGGGGGGGGGGGGGGFGGGGGGGGGGGGGGGGGGGGGGGGGGGGGGGGGGGGGGGGGGGGGGGGGGGGGGGGGGGGGGGGGGGGGGGGGGGGGGGGGGGGGGGGGGDGGGGGGGGGGGGGGGGGGGGGGGGGGGGGGGGGGGGGGGGGFGFDFGGGGGGGGGGGGGGGGGGGFFFFFFFFFFFFFFFFFFFFFFEFBD@DFFFFEFFFD=CF?F6B7;@EFFCCEE<;;?C>;187;BFB36<BFFF:?BAA9?FBBFF;?BF???BF>>F<.
@M04999:289:000000000-L3R54:1:1101:8604:2419 2:N:0:443
AGTATACTACTAGGGTATCTAATCCTGTTCGCTCCCCACGCTTTCGTCCATCAGCGTCAATCGGTATTTAGTAACCTGCCTTCGCAATCGGGGTTCTGTGTAATATCTATGCATTTCACCGCTACACTACACATTCCAGCTACTTCAATACTATTCAAGATTAACAGTATCAACGGCAGTTCTACAGTTAAGCTGCAGGTTTTCACCGCTGACTTATCAACCCGCCTACGGACCCTTTAAACCCAATAAATCCGGATAACGCTCGCATCCTCCGTATTACCGCGGCTGCTGGCACGGAGTG
+
CC8ABEGGGGADGGGGGGFCEEGGGDGGGFFF:FE,CFGGGGFGGGGGGDGGGFGGGGFGGGGDFFFFFGG<FGFGGGGGGFFFGDCFCGGGGBFDFE@?FFGGG9AEFGFGGGFFGGGFGGGGEGGDEGGGGGFGGFDG8FFF8=D;EFGFF;CEFFEGEGGGGFACFAFFGFGCDGFFDGGGFD8EFFGGGFGGFCF0AFFFFFAABAA=C++<EFFE*5)742))05=2>B>FDFFA>E3?D<14@9<C(333;?<8;B;?B;>0;?<BF0(.3(64<2((-1-76?FB?<<:>(-4(
@M04999:289:000000000-L3R54:1:1101:20188:2433 2:N:0:443
GCGGGACTACTAGGGTATCTAATCCTGTTTGCTCCCCACGCTTTCGCATCTCAGCGTCAGTATCTGTCCAGAAGGCCGCCTTCGCCACCGGTATTCCTCCACATCTCTACGCATTTCACCGCTACACGTGGAATTCTACCTTCCTCTACAATACTCCAGATAACCAGTTTTAAGTGCAGTTCCCAGGTTGAGCCCGGGGCTTTCACACCTAACTTAATTATCCGCCTACATGCCCTTTACGCCCAGTCATTCCGATTAACGCTCGCACCCTCCGTATTACCGCGGCTGCTGGCACGGAGTT
+
CCCCCGGGGGGGGGGGGGGGGGGGGGGGGGGGGGGGGGGGGGGGGGGGGGGGGGGGFGGDEFFGGGGGGGGGGGGFGGGGGGGGGGEGGGGGGGGGGGGGGGGGGGGGGGGGGGGGGGFGGGGGGGGGGGGGGFGGGGGGGGGGGGGGGGGGGGGGGGGGGGGGGGGGGGGGGGFGFGFFDFFCCGFACGGFGGGGGGGDFFFFAFFFFFFFFFFFFFCCACFDBF>@B=3?EE@FFFFF;@99;=;3>E?EC@DFFDA>60146>FF(8::?BFFFFF<94>FFF0;BB??:15?>FFF:
@M04999:289:000000000-L3R54:1:1101:10619:2452 2:N:0:443
CGACTACTGGGGTATCTAATCCTGTTCGCTCCCCACGCTTTCGTCCATCAGCGTCAATCGGTATTTAGTAACCTGCCTTCGCAATCGGGGTTCTGTGTAATATCTATGCATTTCACCGCTACACTACACATTCCAGCTACTTCAATACTATTCAAGATTAACAGTATCAACGGCAGTTCTACAGTTAAGCTGCAGGTTTTCACCGCTGACTTATCAACCCGCCTACGGACCCTTTAAACCCAATAAATCCGGATAACGCTCGCATCCTCCGTATTACCGCGGCTGCTGGCACGGAGTTAGC
+
CCCCCGFGGGGGGGGGGGGGGGFGGGGGGGGGGGGGGGGGGGGGGGGGGGGGGGGGGFFFGGGGGGGGGGGGGGGGGGGGGGGGGGGGGGGGGGGGGGGGGGGG=FGFAFGGGGGGGGEEGGGGGGGGGGGGGGGGGGGGGCGGGGGFDGGGGGGGGFDGGGGGFGGGGGGGGDGGFGFGGGGGGGGGGGGGGGGCDGFGFFFFFFFFFFBCFFFFFFFFEF=AFF@FFFFDF=3C<CEFF@D@FFFFFF>B@DDA@<10141;(7:2<:B::?F>AA:6676BF?:?>F?2:9>61:BB)
@M04999:289:000000000-L3R54:1:1101:24182:2485 2:N:0:443
GGGTGACCACCCGGGTATCTAATCCTGCTTGCTCCCCACGCCTTCTCATCTCAGCGTCAGTATCTGTCCAGAAGGCCGCCTTCGCCACCGGTATTCCTCCACATCTCCACGTATTTCACCGCTACACGGGGAATTCTACCTTCCCCTACAATACTCCAGATAACCAGTTTTAAGAGCAATCACCAGGTTGAGCACAGGGCTTACACACCCAACTTAATTATCCGCCAACATGCCCTTTACGCCCAGACATTCCGACCAACGCTCCACCCCCACGTACCACTACGGCTGCTGCACCGGGATT
+
AA<@,C,,CFD,+@:@BGGFGDA6<<,,6CEF9EEFG,@BF,,BF,C@<F99@,C@,BF@E,6<E<<,6C@<<,<6A@:C,,C@,,8BB6:6+=@5AEGGGGG8E<,,=,8+,94C<,,94@FGDFG@+>+6?E>E,@EFFF,,,,,6,6,,@DCEFD,69EFFGF8FA===D,+,;6:+3+0,7,+5E6@,4,,**4**;**/3;?*))-54)8?48+/+/*08>((((((./3;,)1;2((61((/36.96;@((4(,((,((((.(,-(((,4(())((,-4((30),)(((((,-,(
@M04999:289:000000000-L3R54:1:1101:9497:2498 2:N:0:443
TTGGTGACTACTGGGGTATCTAATCCTGTTCGCTCCCCACGCTTTCGTCCATCAGCGTCAATCGGTGTTTAGTAACCTGCCTTCGCAATCGGGGTTCTGTGTAATATCTATGCATTTCACCGCTACACTACACATTCCAGCTACTTCAATACTATTCAAGATTAACAGTATCAACGGCAGTTCTACAGTTAAGCTGCAGGTTTTCACCGCTGACTTATCAACCCGCCTACGGACCCCTTAAACCCAATAAATCCGGATAACGCTCGCATCCTCCGTATTACCGCGGCTGCTGGCACGGAGT
+
CCCCCGGGGGGGGGGGGGGGGGGGGGGGGGGGGGGGGGGGGGGGGGGGGEGGGGGGGGGGGGGGGGGGGGGGGGGGGGGGGGGGGGGGGGGGGGGGGGGGGGGGGGGGFGGGGGGGGGFEGGGGGGGGGGGGGFDFGGGGFCFFFGGGFGGGGGGGGGGGGGGGGFGGGGGGGGGCEGEGGFFFGGGGGGGGGGGGGGGGFFFFFFFADAABFFFFCFFFFFFFABBF2@@>@F>DFFFFFEEDD;DDFFFFF49@;;077792<>B>FFFFF096:??25A6>((((-:B>:?:2(,4>(
@M04999:289:000000000-L3R54:1:1101:19912:2510 2:N:0:443
TTCGTGACTACACGGGTATCTAATCCTGTTCGCTACCCATGCTTTCGAGCCTCAGCGTCAGTAACAGACCAGAGAGCCGCCTTCGCCACTGGTGTTCTTCCACATATCTACGCATTTCACCGCTACACATGGAGTTCCACTCTCCTCTTCTGCACTCAAGTCTCTCAGTTTCCGATGCTCTTCCTCAGTTAAGCTGAGGGCTTTCACATTCAGACTTAAAAGACCGCCTGCGCTCCCTTTACGCCCAATAAATCCGGACAACGCTTGCCACCTACGTATTACCGCGGCTGCTGGCACGT
+
BCCCCGGGGGGGGGGGGGGGGGGGGGGGGGGGGGGGGGGGGGGGGGGGGGGGGGGGGGGGGGGGGGGGGGGGGGGGGGGGGEGGGGGGGGGGGGGGGGGGGGGGFGGGGGGGGGGGGGGGGGGGGGGGFGGGGGGGGGGGGGGGGGGGGGGGGGGGGGGGGGGGGGGGGGGGGGDGFGFGGGGGGFGGGGGGGGGGGGF6>FFFFFFFFFCEFFFFFFFEFFFFFFF@DBF=@>DFDFFFECDFBFFFFF@)9?E9;@FBF:1;?<??7>>::??6:DF79A9<;9;B0>??::??),4
@M04999:289:000000000-L3R54:1:1101:16099:2531 2:N:0:443
TTGACTACTAGGGTATCTAATCCTGTTTGCTCCCCACGCTTTCGCATCTCAGCGTCAGTATCTGTCCAGAAGGCCGCCTTCGCCACCGGTATTCCTCCACATCTCTACGCATTTCACCGCTACACGTGGAATTCTACCTTCCTCTACAATACTCCAGATAACCAGTTTTAAGTGCAATTCCCAGGTTGAGCCCGGGGCTTTCACACCTAACTTAATTATCCGCCTACATGCCCTTTACGCCCAGTCATTCCGATTAACGCTCGCACCCTCCGTATTACCGCGGCTGCTGGCACGGAGTT
+
CCCCCGGGGGGGGGGGGGGGGGGGGGGGGGGGGGGGGGGGGGGGGGGGGGGGGGGGGGGGGGGGGGGGGGGGGGGGGGGGGGGGGGGGGGGGGGGGGGGGGGGGGGGGGGGGGGGGGGGGGGGGGGGGGGGGGGGGGGGGGGGGGGGGGGGGGGGGGGGGGGGGGGGGGGGGGGGGFGFGGGGGGGGGGGGGGGGGGGGGFFFFFFFFFFFFFFFFFFFF>@FFFFFFFFFFFFFFFFFFFFDFFFFFFFFF66?DFFF@FFFFFFBFFFFFBFFFAAAFFB9BFFFFF?FB<?>BFFF
@M04999:289:000000000-L3R54:1:1101:21956:2557 2:N:0:443
GGACTCCCGGGGTATCTAATCCTGTTTGCTACCCACGCTTTCGAGCATGAACGTCAGTGTTATCCCAGGAGGCTGCCTTCGCCATCGGTATTCCTCCACATCTCTACGCATTTCACTGCTACACGTGGAATTCTACCTCCCTCTGACACACTCTAGTTAGACAGTTTCAAATGCACGTCCCAAGTTGAGCTCGGGGATTTCACATCTGACTTATCTAACCGTCTGCGCTCGCTTTACGCCCAGTAATTCCGATTAACGCTCGCACCCTACGTATTACCGCGGCTGCTGGCACGTCGTTAAC
+
CCCCCGGGGGGGGGGGGGGGGGGGGGGGGGGGGGGGGGGGGGGGGGGGGGGGGGGGGGGGGGGGGGGGGGGGGGGGGGGGGGGGGGGGGGGGGGGGGGGGGGGGGGGGGGGGGGGGGGGGGGGGGGGGGGGGGGGGGGGGGGGGGGGGGGGGGGGGGGGGGGGGGGGGGGGGGFGFFGFGGGGGGGGGGGGGGGGGGDGGFFFFFFFFFFFFFFFFFFFFFADBFEFF>=BFFFFFFFFBBFFFECCCEFFFFD?CEF96@6(37(6632(,4)4499:(13(24(3:2477((((--3()
@M04999:289:000000000-L3R54:1:1101:17327:2616 2:N:0:443
TTGACTACAAGGGTATCTAATCCTGTTCGCTACCCATGCTTTCGAACCTCAGCGTCAGTTACAGACCAGAGAGCCGCCTTCGCCACTGGTGTTCTTCCATATATCTACGCATTCCACCGCTACACATGGAGTTCCACTCTCCTCTTCTGCACTCAAGAAAAACAGTTTCAGCTGCACTTCCCCGGTTAAGCCGAGGGCTTTCACAGCTGACTTGTTCTCCCGCCTGCGTTCGCTTTACGCCCAATAAATCCGGACAACGCTTGCCACCTACGTATTACCGCGGCTGCTGGCACGTAGTT
+
CCCCCGGGGGGGGGGGGGGGGGGGGGGGGGGGGGGGGGGGGGGGGGGGGGGGGGGGGGGGGGGGGGGGGGGGGGGGGGGGGGGGGGGGGGGGGGGGGGGGGGGGGGGGGGGGGGGGGGGGGGGGGGGGGGGGGGGGGGGGGGGGGGGGGGGGGGGGGGGGGGGGGGGGGGGGGGGGFGFGGGGGGGGGGFGGGGGGGGGGFFFFFFFFFFFFFFFFFFFFFFFFFFFFFFFFFFFFFFFFFFFFDEFFFF@@F?>FFFF>B?FFFF><FBFFFFFFFFBFF>6>FFFF?0:??62?:BF
@M04999:289:000000000-L3R54:1:1101:8163:2657 2:N:0:443
GAGACTACTCGGGTATCTAATCCTGTTCGCTCCCCACGCTTTCGTCCATCAGCGTCAATCGGTATTTAGTAACCTGCCTTCGCAATCGGGGTTCTGTGTAATATCTATGCATTTCACCGCTACACTACACATTCCAGCTACTTCAATACTATTCAAGATTAACAGTATCAACGGCAGTTCTACAGTTAAGCTGCAGGTTTTCACCGCTGACTTATCAACCCGCCTACGGACCCTTTAAACCCAATAAATCCGGATAACGCTCGCATCCTCCGTATTACCGCGGCTGCTGGCACGGAGTT
+
CCCCCGGGGGGGGGGGGGGGGGGGGGGGDGGGGGGGGGGGGGGGGGGGGGGGGGGGGGGGGGEFGGGGGGGGGGGGGGGGGGGGGGGGGGGGGGGGGGGGGGGGGGGGGGGGGGGGGGGGGGGGGGGGGGGGGGGGGGGGGGGGGGGGGGGGGGGGGGGGGGGGGGGGGGGGGEGGFGFGGGGGGGGGGGGGGGGGGGGGFFFFFFFFFBFFFFFFFFFFFFFFFDFFFFFFFFFFEFFFFFF?;;EEFFF@6@DF<@6@F019>60:?F:>?0?BFFBBFF;212<:20:???>90:8
@M04999:289:000000000-L3R54:1:1101:7480:2676 2:N:0:443
GGCGGACTACCGGGGTATCTAATCCTGTTTGCTACCCACGCTTTCGAGCATGAACGTCAGTGTTATCCCAGGAGGCTGCCTTCGCCATCGGTATTCCTCCACATCTCTACGCATTTCACTGCTACACGTGGAATTCTACCTCCCTCTGACACACTCTAGTTAGACAGTTTCAAATGCACGTCCCAAGTTGAGCTCGGGGATTTCACATCTGACTTATCTAACCGTCTGCGCTCGCTTTACGCCCAGTAATTCCGATTAACGCTCGCACCCTACGTATTACCGCGGCTGCTGGCACGTAGTT
+
CCCCCGGGGGGGGGGGGGGGGFGGGGGGGGGGGGGGGFGGGGGGGGGGGGGGGFGGFFGGGGGGFFGGAC8DGGGGGGGFGGGGGGGDGGE,FGFFGGFGGGGFFGDFAFGGCGGGGGFGGGGGGFFGGFGGDGFFFEGEGGGGGFGFDFFGGG8FFFGG8=FCEFDD8EAFDGGGFDF=DFCCCFECFGGGGFFGGCD55?FC9EFCBFEEEF6FCAFEFB>=(:B=4@=@FFB7(2C62(7;DF;E)..)9;6<;():1;F606923,471?BFA(6AA:>99936137??(3347(,)
@M04999:289:000000000-L3R54:1:1101:7635:2697 2:N:0:443
GACTACAGGGGTATCTAATCCTGTTTGCTCCCCACGCTTTCGCATCTCAGCGTCAGTATCTGTCCAGAAGGCCGCCTTCGCCACCGGTATTCCTCCACATCTCTACGCATTTCACCGCTACACGTGGAATTCTACCTTCCTCTACAATACTCCAGATAACCAGTTTTAAGTGCAATTCCCAGGTTGAGCCCGGGGCTTTCACACCTAACTTAATTATCCGCCTACATGCCCTTTACGCCCAGTCATTCCGATTAACGCTCGCACCCTCCGGATTACCGCGGCTGCCGGCACGGAGCTAGCC
+
CCCCCFGGGGECFGCFEGGEFDFEGG@FGFGGGFGGGGGGGGGD7FFGCEFGEGGCFFGGGGG<C<FCFGGGGGGGGGGFGGGG<CFGFFFEGGGFGGF<F5F,ADFEFCFF<DEABFGGGGGGGG>CCFGGFFGC,DCGGGADFF=F88FGGGG9DFFGGFFGGGGGGFGGGADGFFCFFFGG?6D,@:8;CE>5CGGCFFFFFF6@DCEE4E9FEFA9?>9>D@EE:)57;@)11/3>3=EFEECFF1:?F;EC(,((-,,(,222<9((,-4AA,((-((-,.709>149,((4),(,
@M04999:289:000000000-L3R54:1:1101:21021:2711 2:N:0:443
CGGACTACTGGGGTATCTAATCCTGTTCGCTACCCATGCTTTCGAGCCTCAGCGTCAGTAACAGACCAGAGAGCCGCCTTCGCCACTGGTGTTCTTCCATATATCTACGCATTTCACCGCTACACATGGAGTTCCACTCTCCTCTTCTGCACTCAAGTCTCTCAGTTTCCGATGCTCTTCCTCAGTTAAGCTGAGGGCTTTCACATTCAGACTTAAAAGACCGCCTGCGCTCCCTTTACGCCCAATAAATCCGGACAACGCTTGCCGCCTACGTATTACCGCGGCTGCTGGCAGGTAGTT
+
CCCCCGGGGGGGGGGGGGGGGGGGGGGGGGGGGGGGGGGGGGGGGGGGGGGGGGGGGGFGGGGGFGGGGGGGGGGGGGGGGGGGGGFGGGGGGGGGGGGGGGGEF9FGGGGGGGGGGGGGGGGGGGGGFGEGGGFFGGGFGGGGGGGGGGGGGGGGFDCFFFDGGGGEGGCGE>DEFGFFFFGGEGGFGGGF?:FCDGGGFFFFFFFFFFEFFFFFECFFFFA2AAB25@B@=(0834>EFFFD?D@E3?CE;>;@@(339?66:?(4>B6:(3)639ADF69199>:)48?(--.)..4
@M04999:289:000000000-L3R54:1:1101:6972:2717 2:N:0:443
TTGACGACTACTCGGGTATCTAATCCTGTTCGCTCCCCACGCTTTCGTCCATCAGCGTCAATCGGTATTTAGTAACCTGCCTTCGCAATCGGGGTTCTGTGTAATATCTATGCATTTCACCGCTACACTACACATTCCAGCTACTTCAATACTATTCAAGATTAACAGTATCAACGGCAGTTCTACAGTTAAGCTGCAGGTTTTCACCGCTGACTTATCAACCCGCCTACGGACCCTTTAAACCCAATAAATCCGGATAACGCTCGCATCCTCCGTATTACCGCGGCTGCTGGCACGGAGT
+
CCCCCGGGGGGGGGGGGGGGGGGGGGDFGGGGGGGCGGAEGGGGGGGDGGDGGGGGGGGGCC,CCF<C@<FGGGFGGGGGGGGGGG?7FEFG7FGGGGGE?F?FFFFGGGGGGGGGGGGGFGGGEGGGCE=EFFGGGGGGFGFGGGG8=FE8=C:FGFFGFD@==D:DGDG8=DFGFGA;C8ECCFGGGGGGGGC6;FGGFF69EFFFDA)-:AF+9@66155A@BFD5>@=9@13@DFF344;D?(6;A;CE@>B6339<?F??;9(4;7>2:BF?::AFF06702;BBF>BFFFFFF>4
@M04999:289:000000000-L3R54:1:1101:10295:2727 2:N:0:443
TTGACTACCAGGGTATCTAATCCTGTTTGCTCCCCACGCTTTCGCATCTCAGCGTCAGTATCTGTCCAGAAGGCCGCCTTCGCCACCGGTATTCCTCCACATCTCTACGCATTTCACCGCTACACGTGGAATTCTACCTTCCTCTACAATACTCCAGATAACCAGTTTTAAGTGCAGTTCCCAGGTTGAGCCCGGGGCTTTCACACCTAACTTAATTATCCGCCTACATGCCCTTTACGCCCAGTCATTCCGATTAACGCTCGCACCCTCCGTATTACCGCGGCTGCTGGCACGGAGTT
+
CCCCCGGGGGGGGGGGGGGGGGGGGGGGGGGGGGGGGGGGGGGGGGGGGGGGGGGGGGGGGGGGGGGGGGGGGGGGGGGGGGGGGGGGGGGGGGGGGGGGGGGGGGGGGGGGGGGGGGGGGGGGGGGGGGGGGGGGGGGGGGGGGGGGGGGGGGGGGGGGGGGGGGGGGGGGGGGGFGFFFGGGFGFGFGGGGGGGGDGFFFFFFFFFFFFFFFFFEFFFFFBFFFFFFFEFFFDFEFFFFFFFFFFFFFFFFFFFFFF0;?FBFFFFB<1>??:BFFABFF>FBFFF?(47>?9(-8<
@M04999:289:000000000-L3R54:1:1101:11984:2748 2:N:0:443
GGTGACTACCGGGGTATCTAATCCTGTTCGCTCCCCACGCTTTCGTCCATCAGCGTCAATCGGTATTTAGTAACCTGCCTTCGCAATCGGGGTTCTGTGTAATATCTATGCATTTCACCGCTACACTACACATTCCAGCTACTTCAATACTATTCAAGATTAACAGTATCAACGGCAGTTCTACAGTTAAGCTGCAGGTTTTCACCGCTGACTTATCAACCCGCCTACGGACCCTTTAAACCCAATAAATCCGGATAACGCTCGCATCCTCCGTATTACCGCGGCTGCTGGCACGGAGTT
+
CCCCCGGGGGGGGGGGGGGGGGGGGGGGGGGGGGGGGGGGGGGGGGGGGGGGGGGGGGGGGGGGGGGGGGGGGGGGGGGGGGGGDGGGGGGGGGGGGGGGGGGGFGGGGGGGGGGGGGGGGGGGGGGGGGGGGFGGGGGGGGGGGGGGGGGGFFGGGGGCGGGGGGGGGGGGGGGGFGFGFGGGGGGGGGGGGGGGGGGGCFFFFFFFFABFFFFFFFFFFFFFFFFFFFFFFF@DFFFFF@DFFFEFFEFFFBFFFFF?BBFFFFFFF?FFFFB?FA9<:;>BF29?:???BFFFFB03
@M04999:289:000000000-L3R54:1:1101:14728:2773 2:N:0:443
GGACTACCCGGGTATCTAATCCTGTTTGCTCCCCACGCTTTCGCATCTCAGCGTCAGTATCTGTCCAGAAGGCCGCCTTCGCCACCGGTATTCCTCCACATCTCTACGCATTACACCGCTACACGTGGAATTCTACCTTCCTCTACAATACTCCAGATAACCAGTTTTAAGTGCAATTCCCAGGTTGAGCCCGGGGCTTTCACACCTAACTTAATTATCCGCCTACATGCCCTTTACGCCCAGTCATTCCGATTAACGCTCGCACCCTCCGTATTACCGCGGCTGCTGGCACGGAGTTAGC
+
CCCCCGGGGGGGGGGGGGGGGGGGGGGGGGGGGGGGGGGGGGGGGGGGGGGGGGGGGGGGGGGGGGGGGGGGGGGGGGGGGGGGGGDFFEGGGGGGGGGGGGGGGGGGGGGGGGGGGGGGGGGGGGGGGFGGGFGGGGGGGGGGGGGFGGGGGGGGGGGGGGGGGGGGEFGGGGGGFGFGGGGCDDFGGGFGGCECDDFGFFFFFFFFFFFFFFAFEFFCEFFFFF@FF;@DE8@C;<FF@DFFEECCEEF7?FFFA<96:>F0>>FB??B:02:<<A:>969>9?>>3(()(-102:AA4
@M04999:289:000000000-L3R54:1:1101:11296:2805 2:N:0:443
TTTGTGACTACCAGGGTATCTAATCCTGTTTGCTCCCCACGCTTTCGCATCTCAGCGTCAGTATCTGTCCAGACGGCCGCCTTCGCCACCGGTATTCCTCCACATCTCTACGCATTTCACCGCTACACGTGGAATTCTACCTTCCTCTACAATACTCCAGATAACCAGTTTTAAGTGCAATTCCCAGGTTGAGCCCGGGGCTTTCACACCTAACTTAATTATCCGCCTACATGCCCTTTACGCCCAGTCATTCCGATCAACGCTCGCACCCTCCGTATTACCGAGGCTGCTGTCAGGGAGT
+
CC<CCEADFFEGGFGDEFEFAFFGCEACFFGGFEFGC:@@FGEFGGEEECGGGA@FFFG:FGFFGFFGGEFFGGGED:FCBF7FFC,BF<CF:F7<?FFFFFFGGGGFCACFGGFCGFD=FCGEGDGC@AAC7FGGGG8E8E=81=9,@FCC9FGGE=DE,@EC98EGDF8@:DGGF7CFFFF7,,<:FCCGGGF59CD*4599AAC@BFF=EF6@BCF7B*@CFF2@?DFEF3584@@F<87(601/7;C<C?;20((5:?9:?F903(481?9,30(:)64((-3((4)5)4).(.-4(
@M04999:289:000000000-L3R54:1:1101:19315:2823 2:N:0:443
ATGACTACTAGGGTATCTAATCCTGTTCGCTCCCCACGCTTTCGTCCATCAGCGTCAATCGGTATTTAGTAACCTGCCTTCGCAATCGGGGTTCTGTGTAATATCTATGCATTTCACCGCTACACTACACATTCCAGCTACTTCAATACTATTCAAGATTAACAGTATCAACGGCAGTTCTACAGTTAAGCTGCAGGTTTTCACCGCTGACTTATCAACCCGCCTACGGACCCTTTAAACCCAATAAATCCGGATAACGCTCGCATCCTCCGTATTACCGCGGCTGCTGGCACGGAGTT
+
CCCCCGGGGGGGGGGGGGGGGGGGGGGGGGGGGGGGGGGGGGGGGGGGGGGGGGGGGGGGGGGGGGGGGGGGGGGGGGGGGGGGGGGGGGGGGGGGGGGGGGGFGGGGGGGGGGGGGGGGGGGGGGGGGGGGFGGGGGGGGGGGGGGGGGGGDGGFGGGGGGGGGGGGGGGGGGGGFGFGGGGGGGGGGGGGGGGGGGGGFFFFFFFFFFFEFFFFFFFFFFFFFFFFFFFFFFBFFFFFFFFFDEECFFFFFFFFEFF>FFFFFFFF?>FFFFFFAFFFFFBFFBBFB7?B?:B>148
@M04999:289:000000000-L3R54:1:1101:11539:2832 2:N:0:443
CGACTACAGGGGTATCTAATCCTGTTTGCTCCCCACGCTTTCGCATCTCAGCGTCAGTATCTGTCCAGAAGGCCGCCTTCGCCACCGGTATTCCTCCACATCTCTACGCATTTCACCGCTACACGTGGAATTCTACCTTCCTCTACAATACTCCAGATAACCAGTTTTAAGTGCAATTCCCAGGTTGAGCCCGGGGCTTTCACACCTAACTTAATTATCCGCCTACATGCCCTTTACGCCCAGTCATTCCGATTAACGCTCGCACCCTCCGTATTACCGCGGCTGCTGGCACGGAGTTAGC
+
CCCCCGGGGGGGGGGGGGGGGGGGGGGGGGGGGGGGGGGGGGGGGGGGGGGGGGGGGGGGGGGGGGGGGGGGGGGGGGGGGGGGGGGGGGGGGGGGGGGGGGGGGGGGGGGFGGGGGGGGGGGGGGGGGGGGGGGGGGGGGGGGGGGGGGGGFFGGGGGGGGGGGFGGGGGGGGGGFGFGCFFGG?ECGGGGGGGGGGGGFFFFFFFFFFFFFFFFFFCEFFF>?DFFFF@@FFFFFFFEFFFFFFFFFFFFF?DFFFFF?BFFF7?:F?BFBFFAA<BF90791:BFF<?FB0191:AB4
@M04999:289:000000000-L3R54:1:1101:9385:2850 2:N:0:443
TGGGGACTACTAGGGTATCTAATCCTGTTCGCTACCCACGCTCTCGAGCCTCAGCGTCAGTTACTAGCCAGTCAGCCGCCTTCGCCACTGATGTTCTTCCATATATCTACGCATTTCACCGCTACACATGGAGTTCCACTGACCTCTCTAGCACTCAAGTCTTACAGTTTCTGATGCACGTCCATAGTTGAGCTATGACCTTTCACATCAGACTTATTAGACCGCCTGCGCTCCCTTTACGCCCAATAATTCAGGACAACGCTCGCCACCTACGTATTACCGGGGCTGCTGGCACGTAGTT
+
BCCCCGGGGGFGGGGGGGGGGGGFGGGGGGGGGEGGGGGGGGGGGGFFGGGGGGGGGGGGGGGGGGGGGFGGGGGGGGGGGGGGEGCEGGGFGGGGGGGGGGGGGFGGGGGGGGEGGGGGGGGGGGGGGGFGGGGGGGGGGGGGGGGGGGGGGGGGGGFFGCFFFCFGGGGGGGGGFGFGGGDGFFGGGGFGGGGFGFFGFFFFFFFFFFBEFFEFAFFFFFFFFFAF9AFFFFFB@EC89@9=@@@EEFFF)94=?@=DF0,:;B;6????2<?>>7BB>1(,1008?7:>04712:<?.
@M04999:289:000000000-L3R54:1:1101:23082:2853 2:N:0:443
CGGGGACTACACGGGTATCTAATCCTGTTCGCTCCCCACGCTTTCGCTCCTCAGCGTCAGTGACGGCCCAGAGACCTGCCTTCGCCATCGGTGTTCTTCCCGATATCTACACATTCCACCGTTACACCGGGAATTCCAGTCTCCCCTACCGCACTCCAGTCCGCCCGTACCCGGCGCCGATCCACCGTTAAGCGATGGACTTTCACACCAGACGCGACGAACCGCCTACGAGCTCTTTACGCCCAATAAATCCGGATAACGCTTGCACCCTACGTATTACCGCGGCTGCTGGCACGTAGTT
+
CCCCCEGGFGGFEFGFGGGGGGGGGGGGGGGGGGGGGGGGGGGGGGGGGGGGGGGGGGGGGGGGGGGGGGGGGGGGGGGGGGGGGGGGGGGGGGGGGGGFGGGGGGGGGGGGGGGGGGGGGGGGGGGGGGGGGGGGGGGFGGGGGGGGGGGGGGEGGFGDGGGGGGGGGGGCEGGE;GFGDGGGGGGGGG*CEEEDGGGGFFFFFFFFFFFF<BDD>DFFEFBB>BBF?B?:0(24<BAFFFFF:34:BFA<?>F?1?DFFFB<????BFFFF0.54>BAA6;0901>????B:BB:BF?-
@M04999:289:000000000-L3R54:1:1101:24111:2875 2:N:0:443
GTGGGGACTACCCGGGTATCTAATCCTGTTCGCTCCCCACGCTTTCGTCCATCAGCGTCAATCGGTATTTAGTAACCTGCCTTCGCAATCGGGGTTCTGTGTAATGTCTATGCATTTCACCGCTACACTACACATTCCAGCTACTTCAATACTATTCAAGATTAACAGTATCAACGGCAGTTCTACAGTTAAGCTGCAGGTTTTCACCGCTGACTTATCAACCCGCCTACGGACCCTTTAAACCCAATAAATCCGGATAACGCTCGCATCCTCCGTATTACCGCGGCTGCTGGCACGGAGT
+
CCCCCGGGGGGGGGGGGGGGGEFGGGGGGGGGGGGGGGGEGGGGGGGGGGGGGGGGGGGGGGGGGGGGGGGGGGGGGGGGGGGGGGGEEG?EDGGG@FGFFGGGGFGGFGGGGGGGFFFGGGGGGGGGGGGGGGGGDFFGGFGGFAFGGFGGGFGGGDFGGGEGFFGGGGGGGFGGFGFGCGFGGGGGGGC<CGGGFFFGFFAFFFFA9AABBFFFCCFEFFF>B2=@@B@@@@BF@;EFFCFDDD?@@A3?EEF@FF6<<?>:<BFFFF>?A:BFF?BFFFF69030,(::?(,480(3(
@M04999:289:000000000-L3R54:1:1101:15971:2899 2:N:0:443
GGACTACCGGGGTATCTAATCCTGTTCGCTACCCATGCTTTCGAACCTCAGCGTCAGTTACAGACCAGAGAGCCGCCTTCGCCACTGGTGTTCTTCCATATATCTACGCATTCCACCACTACACATGGAGTTCCACTCTCCTCTTCTGCACTCAAGAAAAACAGTTTCAGCTGCACTTCCCCGGTTAAGCCGAGGGCTTTCACAGCTGACTTGTTCTCCCGCCTGCGTTCGCTTTACGCCCAATAAATCCGGACAACGCTTGCCACCTACGTATTACCGCGGCTGCTGGCACGTAGTTAGC
+
CCCCCCFFGGEGBFGGGGGGFGGGGGFGGGCFG@FGGGGGGGGGGGGGGGGGGGGFEFFFFGGGGGGGGGGGGGGGGGGGGGGGGGGGGGFGGGFGACFGGGBFFFGGGEDGEFGGGGGGGGFGFGGGGGFGGGGG9FAFGGGEGGGGAFGGGGGGGFGGGGFGFGGGCGGFGGGGFGFG@DDE>EGFGGGGGCCDDGGGFFFFFFFFEFFFFC4A?F+5?BF?9>>036;1:;?EFFFB(6036);CEF>BF09BF1>F61??A><:BB???A?FADB>66(-(4:73?F?:326(6<<)
@M04999:289:000000000-L3R54:1:1101:15136:2903 2:N:0:443
GGCGGACTACTCGGGTATCTAATCCTGTTTGCTCCCCACGCTTTCGCATCTCAGCGTCAGTATCTGTCCAGAAGGCCGCCTTCGCCACCGGTATTCCTCCACATCTCTACGCATTTCACCGCTACACGTGGAATTCTACCTTCCTCTACAATACTCCAGATAACCAGTTTTAAGTGCAATTCCCAGGTTGAGCCCGGGGCTTTCACACCTAACTTAATTATCCGCCTACATGCCCTTTACGCCCAGTCATTCCGATTAACGCTCGCACCCTCCGTATTACCGCGGCTGCTGGCACGGAGTT
+
CCCCCGGGGGGGGGGGGGGGGGGGGGGGGGGGGGGGGGGGGGGGGGGGGGGGGGGGGGGGGGGGGGGGGGGGGGGGGGGGGGGGGG?CFFGCGGGGGGGGGGGEGFGGGGGGGGGGGGGGGGGGGGGGGGGGGGGGGGGGGGFGGGGGGGGGGGGGGGGGGGGGGGGGGGGGGGGGFGFGGGGGGGGGGGGGGGGGDGGGFFFFFFFFFFFFFFFFFFFFFFFFFFFFF;CEFFDFFECF<@BFF?;E937?EF0::?>A19?:BF01;B??BF:13:4<2-9>>BBFF:D,::?B216:8
@M04999:289:000000000-L3R54:1:1101:13979:2906 2:N:0:443
TAATGACTACCGGGGTATCTAATCCTGTTCGCTACCCATGCTTTCGAACCTCAGCGTCAGTTACAGACCAGAGAGCCGCCTTCGCCACTGGTGTTCTTCCATATATCTACGCATTCCACCGCTACACATGGAGTTCCACTCTCCTCTTCTGCACTCAAGAAAAACAGTTTCAGCTGCACTTCCCCGGTTAAGCCGAGGGCTTTCACAGCTGACTTGTTCTCCCGCCTGCGTTCGCTTTACGCCCAATAAATCCGGACAACGCTTGCCACCTACGTATTACCGCGGCTGCTGGCACGTAGTT
+
CCCCCGGGGGGGGGGEGGGGGGGGGGGGGGGGGGGGGGGGGGGGGGGGGFGGGGGGGGGGCFGGGGGGGGGGGGGGGGGGGGGGGGEFFGGGGGGGGGGGGFGGGGGGGGGEGGGGGGGGGGGGGGGGGEFFGGGGFDGFGGGGGGGGGGGGGGGGGGGGGGGGGGFEGGGGGGFGFGFGGGGGGGGGGGGGGGGGGGGGF4AFFFFFFFFF=AABEFFEFEFFFBDFFFFFFDFF?1CFFFFF:-8?FD)65;;?F>F?>>FB:(:AF?BFBB0<AFFA469BF0>FFFF42:7?22286
@M04999:289:000000000-L3R54:1:1101:13199:2912 2:N:0:443
AAGGACTACCAGGGTATCTAATCCTGTTTGCTCCCCACGCTTTCGCATCTCAGCGTCAGTATCTGTCCAGAAGGCCGCCTTCGCCACCGGTATTCCTCCACATCTCTACGCATTTCACCGCTACACGTGGAATTCTACCTTCCTCTACAATACTCCAGATAACCAGTTTTAAGTGCAATTCCCAGGTTGAGCCCGGGGCTTTCACACCTAACTTAATTATCCGCCTACATGCCCTTTACGCCCAGTCATTCCGATTAACGCTGGAACCCTCCGTATTACGCCGGCTGCTGGCACGGAGTT
+
<<CC<C<@CFAFCFF,EF@<EDEFGGEACC<F@CF7ECGCFCDDFECFC,FCGE@6@@@E@6F@@CCFDFD8EA<@48+@FE?BFEC9CEGCFAFGFF8FGCBF=EAFGFGG7+E5FAF=7CFCFEFEFCCGF84,8@A9EDFFDAED,@@D?3=D,@8DFDGFF6ADGDE?D=79;BFCFDCFE6:D64<?@6@75;>*;*0=9BA5<:>5CA*4>+B8C?59@>@3;4*))0333>3)61(3(57><E??@F?@1;)((((((,.4<2(4612:.6>(-((,46(())(((.,4-43:
@M04999:289:000000000-L3R54:1:1101:8015:2924 2:N:0:443
CTTGACTACTCGGGTATCTAATCCTGTTTGCTCCCCACGCTTTCGCATCTCAGCGTCAGTATCCGTCCAGAAGGCCGCCTTCGCCACCGGTATTCCTCCACATCTCTACGCATTTCACCGCTACACGTGGAATTCTACCTTCCTCTACAATACTCCAGATAACCAGTTTTAAGTGCAATTCCCAGGTTGAGCCCGGGGCTTTCACACCTAACTTAATTATCCGCCTACATGCCCTTTACGCCCAGTCATTCCGATTAACGCTCGCACCCTCCGTATTACCGCGGCTGCTTGCACGGAGTTT
+
CCCCCGGGGGGGGGDGGGGGFGGGGGGGGGGGGDGGGGGGGGGGCGGGGGGFFDGEGGGGGGGGGGGGGGGGGGGGGGGGGGGGGGGGGGFGGGGFGGEGGGGGGGGGGGGGGGGGGGGGGGEEGGGGGGGGGFFGGGGGGGGGGGGGGGGGGGGDF?FGGGGGGGGGGGGGGC@FFGF?GFGGFGCF6CFGGGGG*;CC4@9BBFFFFFFFEFFFFAB?C:(2>?=:B))==@@(;9;BFFFF6EFFEEECE;603<B69:6BBFFBB1?0>1:B?A24,-49>>20>44?7<?B9(,3.
@M04999:289:000000000-L3R54:1:1101:21015:2942 2:N:0:443
TCATGACTACCGGGGGTATCTAATCCTGTTCGCTCCCCACGCTTTCGTCCATCAGCGTCAATCGGTATTTAGTAACCTGCCTTCGCAATCGGGGTTCTGTGTAATATCTATGCATTTCACCGCTACACTACACATTCCAGCTACTTCAATACTATTCAAGATTAACAGTATCAACGGCAGTTCTACAGTTAAGCTGCAGGTTTTCACCGCTGACTTATCAACCCGCCTACGGACCCTTTAAACCCAATAAATCCGGATAACGCTCGCATCCTCCGTATTACCGCGGCTGCTGGCACGGAGT
+
CCCCCGGGGGGGGGGGGGGGGGGGGGGGGGGGGGGGGGGGGGGGGGGGGGGGGGGGGGDFGGGGGGGGGGGGGGGGGGGGGGGGGGGFGGGGGGGGGGGGGGGGGGGGGGGGGGGGGGGGGGGGGGGGGGGGGGGGGGGGGGGGGGGGGGGGGGGGGGFGGGGGGGGGGGGGGGGGFGFGGGGGGGGGGGGGGGGDGGGGFFFFFFFF=>>=@FFFFAFFFFFFFFFFFFF?@BFFFDFCFEFFF??B7AAFFF>FBFFAFFFFFF;BFFFBD12::?FFF9<0>>(,-:?>:8:<<9>>-
@M04999:289:000000000-L3R54:1:1101:8606:2963 2:N:0:443
GGACTACCAGGGTATCTAATCCTGGTCGCTACCCATGCTTTCGAACCTCAGCGTCAGTTATAGACCAGAGAGCCGCCTTCGCCACTGGTGTTCTTCCATATATCTACGCATTCCACCGCTACACATGGAGTTCCACTCTCCTCTTCTGCACTCAAGAAAAACAGTTTCAGCTGCACTTCCCCGGTTAAGCCGAGGGCTTTCACAACTGACTTGTTCTCCCGCCTGCGTTCGCTTTACGCCCAATAAATCCGGATAACGATTGCCACCTACGTATTACCTCAGCTGCTGGCACGTAGGTAGC
+
C9,@C8EFCDEEEFFGFFGGGGGG,C<@F@,+C,,C6<<FFGC,CEF@@C@,CB,:CFGG,E<9EFFFFGGG7E7FFFFGG,CFEGEG?AFCAD,CE9FCFF9F;EC<:?CE9BEGG7BEC8::E8:FA8<F,@;9489DF9,@E8D;8=EAG,=99,,6==D?@FGGG8DF8D?,8+;+6=+=BE:@A,<?+*9;>>*AFFFB*/3*:<6A6FFFE+4(2>92@==2917@F2@37/18>?634@)7)6:@?(-9),((,,22-.3,442:8>2-)-))(.448()4(((.,((((.),)
@M04999:289:000000000-L3R54:1:1101:18198:3061 2:N:0:443
GACTACCAGGGTATCTAATCCTGTTTGCTCCCCACGCTTTCGCTCCTCAGCGTCAGTGACGGCCCAGAGACCTGCCTTCGCCATCGGTGTTCTTCCCGATATCTACACATTCCACCGTTACACCGGGAATTCCAGTCTCCCCTACCGCACTCCAGTCCGCCCGTACCCGGCGCCGATCCACCGTTAAGCGATGGACTTTCACACCAGACGCGACGAACCGCCTACGAGCTCTTTACGCCCAATAAATCCGGATAACGCTTGCACCCTACGTATTACCGCGGCTGCTGGCACGTAGTTAGCC
+
CCCCCFGGGGGGGGGGGGGGGGGGGGGGGGGGEGGGGCFGGGGEGGGGGGGGGGGGGGGGGGGGGGGGGGGGGGGGGGGGGGGGGGGGGGGGGGGGGGGGGGGGGGGGGGGGGGGGGGGGGGGGGGGGGGEGGGGGGDGGGGGGGGGGGGGGGGGFFGGGGGGGGGGGGGGDEGDGBGFGGGGGCEGGFGGCEGGCDGGGFFFFFFFFFFB9>FFFFFEF>>0:BFB?>B?FFB>AFBFFFFFFD-)6:;;:<FF?FF:<F:?2<::<<B?F<BFF<?FF>F>FF:::<B<?23834:><3
@M04999:289:000000000-L3R54:1:1101:14936:3063 2:N:0:443
CGACTACCGGGGTATCTAATCCTGTTTGCTCCCCACGCTTTCGCATCTCAGCGTCAGTATCTGTCCAGAAGGCCGCCTTCGCCACCGGTATTCCTCCACATCTCTACGCATTTCACCGCTACACGTGGAATTCTACCTTCCTCTACAATACTCCAGATAACCAGTTTTAAGTGCAGTTCCCAGGTTGAGCCCGGGGCTTTCACACCTAACTTAATTATCCGCCTACATGCCCTTTACGCCCAGTCATTCCGATTAACGCTCGCACCCTCCGTATTACCGCGGCTGCTGGCACGGAGTTAGC
+
CCCCCGGGGGGGGGGGGGGGGGGGGGGGGGGGGGGGGGGGGGGGGGGGGGGGGGGGGGGGGGGGGGGGGGGFGGGGGGGGGGGGGGGGGGGGGGGGGGGGGGGGGGGGGGGGGGGGGGGGGGGGGGGGDFGGGFAEGGGGGGGGGGGGGGGGGFGGGGGGGGGC=FGFFFFGGGGGFGFGGGGGGGG<,<FFGGGGGGFFF>@+@DFFFFEC=FFFFFF?DDFF@FF?<EEFFFFF416>97;@<4?<EFE;B0:<AF08:9>3>B<1:098(8>4<-(-436>>?)5410)(-,((4).-
@M04999:289:000000000-L3R54:1:1101:20852:3078 2:N:0:443
GTAGACTATCGGGGTATCTAATCCTGTTTGCTACCCACGCTTTCGAGCATGAACGTCAGTGTTATCCCAGGAGGCTGCCTTCGCCATCGGTATTCCTCCACATCTCTACGCATTTCACTGCTACACGTGGAATTCTACCTCCCTCTGACACACTCTAGTTAGACAGTTTCAAATGCACGTCCCAAGTTGAGCTCGGGGATTTCACATCTGACTTATCTAACCGTCTGCGCTCGCTTTACGCCCAGTAATTCCGATTAACGCTCGCACCCCACGTATTACCGCGGCTGCTGGCACGTAGTT
+
CCCCCGGGGGGGGGGGGGGGGGGGGGGGGFGGGGGGGGGGGGGGGCGGGGGGGGGGGGGGFGGGGGGGGGGGGGGGGGGGGGGGGGGGGGGFFGGGGGGGGGGEFGGEFGGEGDGGGGGGGGGGGGEDEFGGGGGGGGEBFGGGGGGGGGGGGFGGGEFGFGGGGGGGGGGGGGFG?=5DGGGDFGFGGFDGF?C+9DDDFFF66+B6EECE=9@A=AFEFFF9=B)6>9-0/5>BDE=??B;1;4CEE66;=(;;;641(,(-43;B1(4>((46464-0199BF>6)).::?F6(42<
@M04999:289:000000000-L3R54:1:1101:24298:3079 2:N:0:443
GTCTGACTACTAGGGTATCTAATCCTGTTTGCTCCCCACGCTTTCGCATCTCAGCGTCAGTATCTGTCCAGAAGGCCGCCTTCGCCACCGGTATTCCTCCACATCTCTACGCATTTCACCGCTACACGTGGAATTCTACCTTCCTCTACAATACTCCAGATAACCAGTTTTAAGTGCAATTCCCAGGTTGAGCCCGGGGCTTTCACACCTAACTTAATTATCCGCCTACATGCCCTTTACGCCCAGTCATTCCGATTAACGCTCGCACCCTCCGTATTACCGCGGCTGCTGGCACGGAGTT
+
CCCCCGGGGGGGGGGGGGGGGGGGGFGGGGGGFGGGEFGGGGGGGGGGGGGGGGGGGGGGGGGGGGGGGGGGGGGGGGGGGGGGGFGGGGGFGGGGGFGGGGFFG9FGGFFEGGGGGGGGGGGGGGGGGGCGGAEECEGGGGGGGGGGGGGGGGFGGCFGGGGGGGGGGFFFDDGGFGFGGGGGGGG=EGCFCFGGGCDGFFFFA@FFF@EFFFFF=FCEF?E>DFFFFBEFF=DE:;>F<;9941@EE?C?FFFFDFFFFFDBFFFBBBBF?F26::>BF?F>B9;;FFF7<??042;82
@M04999:289:000000000-L3R54:1:1101:16141:3154 2:N:0:443
GACTACTCGGGTATCTAATCCTGTTTGCTCCCCACGCTTTCGCATCTCAGCGTCAGTATCTGTCCAGAAGGCCGCCTTCGCCACCGGTATTCCTCCACATCTCTACGCATTTCACCGCTACACGTGGAATTCTACCCTCCTCTACAATACTCCAGATAACCAGTTTTAAGTGCAGTTCCCAGGTTGAGCCCGGGGCTTTCACACCTAACTTAATTATCCGCCTACATGCCCTTTACGCCCAGTCATTCCGATTAACGCTCGCACCCTACGGTTTACCGCGGCTGCTGGCACGGCGTTAGCC
+
8CCCC@EGGGGFEGFGFCFGFFGGGGGCFGGGGGGGGGGGFEGGCFGGGGFGFGGDGFGCFGGGFGFFGFFEF@EFCFGGG7FGFGGECGFFFGGGGGGFAGGGGGGGG:FCFFG9CFGGGGGGGFEGGGGEFF,@E?6+=DFEDFDGGF:DCGCGGGFDE=F9;DGC?8@8,=DFBD?FGCGG9FCFFGGGGGGGGGGGAFFFFF*?B=7@CC88?=+0?@FFBFEE@=B33@CE;D:E<F(./7?C54;@(66)/431199;>B22?0(((-2<<2;B>;B>?7:.(:>?9((4(32<2
@M04999:289:000000000-L3R54:1:1101:6682:3190 2:N:0:443
GACTACTAGGGTATCTAATCCTGTTTGCTCCCCACGCTTTCGCATCTCAGCGTCAATATCTGTCCAGAAGGCCGCCTTCGCCACCGGTATTCCTCCACATCTCTACGCATTTCACCGCTACACGTGGAATTCTACCTTCCTCTACAATACTCCAGATAACCAGTTTTAAGTGCAATTCCCAGGTTGAGCCCGGGGCTTTCACACCTAACTTAATTATCCGCCTACATGCCCTTTACGCCCAGTCATTCCGATTAACGCTCGCACCCTCCGTATTACCGCGGCTGCTGGCACGGAGTTAGCC
+
CCCCCGGGGGGGGGGGGGGGGGGGGGGGGGGGGGGGGGGGGGGGGGGGGGGGGGGGGGGGGGGGGGGGGGGGGGGGGGGGGGGGGGGGGGGGGGGGGGGGGGGGGGGGGGGGGGGGGGGGGGGGGGGGGGGGGGGGGGGGGGGGGGGGGGGGGGFGGGGGGGGGGGGGGGGGGGGGFGFGGGGGGGFGGGGGGGGGG5CFFFFFFFFFFFFFFFFFEFADFFFFF@?EBEFFFFFFFF9B;DFFFFCCEFFFFFEFDFF?BFFFF:66<>BBFBFFA?B>99>><:23?(3?F10:?2)4)
@M04999:289:000000000-L3R54:1:1101:6065:3194 2:N:0:443
GACTACCGGGGTATCTAATCCTGTTCGCTCCCCACGCTCTCGTCCATCAGCGTCAATCGGTGTTTAGTAACCTGCCTTCGCAATCGGGGTTCTGTGTAATATCTATGCATTTCACCGCTACACTACACATTCCAGCTACTTCAATACTATTCAAGATTAACAGTATCAACGGCAGTTCTACAGTTAAGCTGCAGGTTTTCACCGCTGACTTATCAACCCGCCTACGGACCCTTTAAACCCAATAAATCCGGATAACGCTCGCATCCTCCGTATTACCGCGGCTGCTGGCACGGAGTTAGCC
+
CCCCCGFGGGGGGGGGGGGGGGGGGGGGGGGGGGGGGGGGGGGGGGGGGGGGGGGGGGGGGGFGGGGGGGGGGGGGGGGGGGGGGGGGGGGGGGGGGGGGGGGGGGGGGGGGGGGGGGGGGGGGGGGGGGGGGGGGGGGGGGGGFCGGGGGGGGGGFGGGGGGGGFGGGGGGGGGGFGFGGGGGGGGGGGFGGGGGGGGGFFAEFFFFFFFFFFFFFFB>BBFFFF?FB9@FFFFFFAD>D@;;=6?FEFF?DFDFFFFB;96:>?FFFFFFF:DFFBFF;B>>FFFBF?D?F9>F:BF92
@M04999:289:000000000-L3R54:1:1101:10327:3203 2:N:0:443
CTGGACTACTAGGGTATCTAATCCTGTTTGCTCCCCACGCTTTCGCATCTCAGCGTCAGTATCTGTCCAGAAGGCCGCCTTCGCCACCGGTATTCCTCCACATCTCTACGCATTTCACCGCTACACGTGGAATTCTACCTTCCTCTACAATACTCCAGATAACCAGTTTTAAGTGCAATTCCCAGGTTGAGCCCGGGGCTTTCACACCTAACTTAATTATCCGCCTACATGCCCTTTACGCCCAGTCATTCCGATTAACGCTCGCACCCTCCGTATTACCGCGGCTGCTGGCACGGAGTTG
+
CCCCCGGGGGGGGGGGGGGGGGGGGGGGGGGGGGGEGGGGGGGGGGGDEGGGGGGGGGGGGGGGGGGGGGCFGGGGGGGGGGGDGFGGGGGGGGGGGGGGGFGGGGGGGGGGGGGGGGGGGCGEGGGFDGGGGCEG9CGGFCGAFGGGGDFGGEGGF83DFGGGGG@EFGF8@FFGFGFGCFGDF6EEFEDGGFEGCDGD6CFFCFFBFFBFFCFFF9EE+@@F@2@FE44>3:=BFFF5;@@FF;@ECFFFE(;;?FFF(33;99>>BB<FFBFF:<<)(-36((4<0).-3)2-490()
@M04999:289:000000000-L3R54:1:1101:9606:3242 2:N:0:443
GACTACAAGGGTATCTAATCCTGTTTGCTCCCCACGCTTTCGCATCTCAGCGTCAGTATCTGTCCAGAAGGCCGCCTTCGCCACCGGTATTCCTCCACATCTCTACGCATTTCACCGCTACACGTGGAATTCTACCTTCCTCTACAATACTCCAGATAACCAGTTTTAAGTGCAATTCCCAGGTTGAGCCCGGGGCTTTCACACCTAACTTAATTATCCGCCTACATGCCCTTTACGCCCAGTCATTCCGATTAACGCTCGCACCCTCCGTATTACCGCGGCTGCTGGCACGGAGTTAGCC
+
CCCCCGGGGFGGGGGGGGGGGGGGGGGGGGGGGGGGGGGGGGGGGGGGGGGGGGGGGGGGGGGGGGGGGGGGGGGGGGGGGGGGGGGGGGGGGGGGGGGGGGGGGGGGGGGGGGGGGGGGGGGGGGGGGGGFGGGGGGGGGGGDFFGFGGGGGGGGGGGF@FGGFGFGFGGGFGGGFGFGGGGGGGDGGGGGGGEGGGGGFFFFFFFFFFFFFFFFFFCFF9=?FFFFF==5:BE;4?FFFF@EA?7CEED(1;C<(7?<B9>>>11:?;(4779A419>;9>;?DF>:8<:0-(4,-44.
@M04999:289:000000000-L3R54:1:1101:7571:3247 2:N:0:443
CATGACTACCAGGGTATCTAATCCCATTCGCTCCCCTAGCTTTCGTCTCTGAGTGTCAGTGACGGCCCAGCAGAGTGCTTTCGCCTGTTGGTGTTCTTCCCGATCTCAACGCATTTCACCGCTCCACCGGAAATTCCCTCTGCCTCTACCGTACTCTAGCTTGGTAGTTTCCACCGCCTGTCCAGGGTTGAGCCCTGGGATTTGACGACGGACTTGAAAAGCCACCTACAGACACTTTACGCCCAATAATTCCGGATAACGCTTGCATCCTCTGTTTTACCGCGGCTGCTGGCACAGAGTT
+
CCCCCGGGGGGGGGGGGGGGGGGGGGGGGGGGGGGGGGGGGGGGGGGGGGGGGGGGGGGGGGGGGGGGGGGGGGGGGGGGGGGGGGGGGGGGGGGGGGGGGGGGGGGGGGGGGGGGGGGCEGGGGGGGGGGGGGGGGGGGGGGGGGGGGGGGGGGGGGGGGGGEGGGGGGGGFGGEEDFGGGGGGGGGGGGGGGGGGGD7FFFFFF>BFF=?FFFAEAFEFFF@FFFFF88E?D@FEECA;6>@F;@@FF5CCB>:0342(,88?:24<BFA-4)6::AA460(,3410?BF13>0?0746
@M04999:289:000000000-L3R54:1:1101:21654:3249 2:N:0:443
GGTGACTACAAGGGTATCTAATCCTGTTTGCTACCCACGCTTTCGAGCATGAACGTCAGTGTTATCCCAGGAGGCTGCCTTCGCCATCGGTATTCCTCCACATCTCTACGCATTTCACTGCTACACGTGGAATTCTACCTCCCTCTGACACACTCTAGTTAGACAGTTTCAAATGCACGTCCCAAGTTGAGCTCGGGGATTTCACATCTGACTTATCTAACCGTCTGCGCTCGCTTTACGCCCAGTAATTCCGATTAACGCTCGCACCCTACGTATTACCGCGGCTGCTGGCACGTAGTT
+
CCCCCGGGGGGGGGGGGGGGGGGGGGGGGGGGGGGGGGGGGGGGGGGGGGGGGGGGGGGGGGGGGGGGGGGGGGGGGGGGGGGGGGGGGGGGGGGGGGGGGGGGGGGGGGGGGGGGGGGGGGGGGGGGGGGGGGGGGGGGGGGGGGGGGGGGGFGGGGGGGGGGGGGGGGGGGGGGFGFGGCGGGGGGGGGGFFGGGGGGAFFFFFFFFFFFFFFFEFFEFFFFFDFFBFFFFFFFFFFFFF=77ECFEECFFFF;@EFFFFFFFFFFFF?::??B?FFFF607>9>?>044???4?<BF
@M04999:289:000000000-L3R54:1:1101:10588:3315 2:N:0:443
GACAGACTACCCGGGTATCTAATCCTGTTTGCTCCCCACGCTTTCGCATCTCAGCGTCAGTATCTGTCCAGAAGGCCGCCTTCGCCACCGGTATTCCTCCACATCTCTACGCATTTCACCGCTACACGTGGAATTCTACCTTCCTCTACAATACTCCAGATAACCAGTTTTAAGTGCAATTCCCAGGTTGAGCCCGGGGCTTTCACACCTAACTTAATTATCCGCCTACATGCCCTTTACGCCCAGTCATTCCGATTAACGCTCGCACCCTCCGTATTACCGCGGCTGCTGGCACGGCGTT
+
CCCCCGFGGGGGGGGFGGGGGGGGGGGGGGGGGGGGGGGGGGGGGGGGGGGGGGGGGGGGGGGFGGGGGGGGGGGGGGGGG>FGGGEGGGGFEFFGFGGGGGGGGGGFGGGGGGGGGGGGGGGGGGGGGGDGFGGGGGGGGAFGGGGGGGGGFGGGFGGGGGFGFGGGGGGGGGDFFGFGGG?FGFGAFCFGF,ACCGGGFFFFFF>FDF2@FFCFCFFEFFFDF@FFFFC?E;DFFFEFF@FFFFFFF??E6=?06?25?>F?609>0?0?69??FBB<239>B01;<0042(.2-,(-(
@M04999:289:000000000-L3R54:1:1101:21641:3325 2:N:0:443
ACAGACTACAAGGGTATCTAATCCTGTTTGCTACCCACGCTTTCGAGCATGAACGTCAGTGTTATCCCAGGAGGCTGCCTTCGCCATCGGTATTCCTCCACATCTCTACGCATTTCACTGCTACACGTGGAATTCTACCTCCCTCTGACACACTCTAGTTAGACAGTTTCAAATGCACGTCCCAAGTTGAGCTCGGGGATTTCACATCTGACTTATCTAACCGTCTGCGCTCGCTTTACGCCCAGTAATTCCGAACAACGCTCCCACCCTACGTATTACCGCGGCCGCTGGCACGTAGTT
+
BCC8<FFGGGCFD@@8FFCFFAECGFEF,CFEFGGGFG7:E@8@FFE7FFFFA6;:CBCFFGCFGFFG<F<D:CF<4,:C?FFGGCE8FGGD7F@EA5AF=EGGGGGGGG77BF5FFF;EFBFGFECD<??==>;DE=FGF8EFF8=E=EFCE=DCFGGAF8E9;DFE8=D86@9=+65?8C8@D8=3D8@,,=EG6D+;AFFFAFFFC0209BFF5B@C8@=DA)7C2A:@@2>2(8>;@2@2=;<.)<<EF;((,6=60(((/5:663?6048>(6:61,(-((-3113???B120()
@M04999:289:000000000-L3R54:1:1101:20818:3326 2:N:0:443
CTACTGGGGTATCTAATCCTGTTCGCTCCCCACGCTTTCGCTCCTCAGCGTCAGTAACGGCCCAGAGACCTGCCTTCGCCATTGGTGTTCTTCCCGATATCTACACATTCCACCGTTACACCGGGAATTCCAGTCTCCCCTACCGCACTCCAGTCCGCCCGTACCCGGCGCAGATCCACCGTTAAGCGATGGACTTTCACACCAGACGCGACGAACCGCCTACGAGCTCTTTACGCCCAATAATTCCGGATAACGCTTGCACCCTACGTATTACCGCGGCTGCTGGCACGTAGTTAGCCGG
+
CCCCCGGGGGGGGGGGGGGGGGGGGGGGGFGGEGGGEFGEDGGGGGGGGGGGGGGGGGGGGGGGGGGGGGGGGGGGGGEGGGGGFEEGGGFGGFGGGGGGGGGGGGGGFGGGGGGGGGGGGGEGGGGGGGGGGGGGGGFGGGGGCDEGEFGGG:FGGGE+;>EEGGGGGGGGGG>EFGFGGFGG:C9EEFGE6CGFDF;7@FDFAFFBBB(,4>:@>EF>)8B?6?>2>BA<9>:?FF?5:?<)5<A?B:064<?;,8<().3<B14(32A?FF<((499(-60).404:(,13)66).2-
@M04999:289:000000000-L3R54:1:1101:6605:3353 2:N:0:443
GACTACACGGGTATCTAATCCTGTTTGCTCCCCACGCTTTCGCATCTCAGCGTCAGTATCTGTCCAGAAGGCCGCCTTCGCCACCGGTATTCCTCCACATCTCTACGCATTTCACCGCTACACGTGGAATTCTACCTTCCTCTACAATACTCCAGATAACCAGTTTTAAGTGCAGTTCCCAGGTTGAGCCCGGGGCTTTCACACCTAACTTAATTATCCGCCTACATGCCCTTTACGCCCAGTCATTCCGATTAACGCTCGCACCCTCCGTATTACCGCGGCTGCTGGCACGGAGTTAGCC
+
CCCCCGGGGGGGGGGGGGGGGGGGGGGGGGGGGGGGGGGGGGGGGGGGGGGGGGGGGGGGGGGGGGGGGGGGGGGGGGGGGGGGGGGGGGGGGCGGGGGGGGGGGGGGGEGGGGGGGGGGGGGGGGGGGGGGGGGGGGGGGGFGGGGGGGGDEFGGGGGGGGGGGFDGGGGCFGGGFGFGGGGGGGGGGGGGGGGGDGGGFFFFFFFFFFFFFFFFFFFDFDDFFFFFFFFFF@CE?;@F?@EF<EFFEED0;;?CDB?<9>>FB?<2:66:??DFFF9>B>FFF?0?F??<>020:><A7
@M04999:289:000000000-L3R54:1:1101:12981:3369 2:N:0:443
GACTACTGGGGTATCTAATCCTGTTCGCTACCCATGCTTTCGAACCTCAGCGTCAGTTACAGACCAGAGAGCCGCCTTCGCCACTGGTGTTCTTCCATATATCTATGCATTCCACCGCTACACATGGAGTTCCACTCTCCTCTTCTGCACTCAAGAAAAACAGTTTCAGCTGCACTTCCCCGGTTAAGCCGAGGGCTTTCACAGCTGACTTGTTCTCCCGCCTGCGTTCGCTTTACGCCCAATAAATCCGGACAACGCTTGCCACCTACGTATTACCGCGGCTGCTGGCACGTAGTTAGCC
+
CCCCCGGGGGGGGGGGGGGGGGGGGGGGGGGGGGGGGGGGGGGGGGGGGGGGGGGGGGGGGGGGGGGGGGGGGGGGGGGGGGGGGGGGGGGGGGGGGGGGGGGGGGGGGGGGGGGGGGGGGGGGGGGGGGFGGGGGGGGGGGGGGGGGGGGGGGGGDFGGGGGGGGGGGGGGGGGGBDFGGGGGGGGGGGGGGGGGGGGGFFFFFFFFFFFFFFFFEAAADBDBFFFFFDF<FD3>FF9>?,6@ECEFFFFDBFFBFFF?BF?FFFBFBFFFFBFFDFBF4;>>BF??67?B?B?F2<AA,
@M04999:289:000000000-L3R54:1:1101:25298:3374 2:N:0:443
TCGGACTACTAGGGTATCTAATCCTGTTTGCTCCCCACGCTTTCGCATCTCAGAGTCAGTATCTGTCCAGAAGGCCGCCTTCGCCACCGGTATTCCTCCACATCTCTACACATTTCACCGCTACACGTGGAATTCTACCTTCCTCTACAATACTCCAGATAACCAGTTTTAAGTGCAATTCCCAGGTTGAGCCCGGGGCTTTCACACCTAACTTAATTATCCGCCTACATGCCCTTTACGCCCAGTCATTCCGATTAACGCTCGCACCCTCCGTATTACCGCGGCTGCTGGCACGGAGTT
+
<C@CCGCGFFGGGGGGGGGGGGGGGGGGGGGGGGGGGGGGGCGGGGGCGGGGGGGGGGGGGGGGGGGGGGGGGGGGGDEGGGGGGGGGGGGGGGGGGGGGGGGGGGGGGFGGGGGGGGGGGGGGFGGFFGGGGGGGGGFGFGGGGGGGGGGGGGG?F@FGGGGGGGCADGGGGGGGFGFGGGGGC6=DE8FGGGGGDDDGFFF@BCFFFFFFFFFFFFFFF?DDF?FBEFFEE2=BEFFD@06@F@FE?EEFEDF?DE<?>@7;>BFBFF<?BFF::AADBFF0399????F?F0;9><1
@M04999:289:000000000-L3R54:1:1101:16416:3397 2:N:0:443
GGACTACCCGGGTATCTAATCCTGTTCGCTCCCCACGCTTTCGTCCATCAGCGTCAATCGGTATTTAGTAACCTGCCTTCGCAATCGGGGTTCTGTGTAATATCTATGCATTTCACCGCTACACTACACATTCCAGCTACTTCAATACTATTCAAGATTAACAGTATCAACGGCAGTTCTACAGTTAAGCTGCAGGTTTTCACCGCTGACTTATCAACCCGCCTACGGACCCTTTAAACCCAATAAATCCGGATAACGCTCGCATCCTCCGTATTACCTCGGCTGCTGGCACGGAGTTAGC
+
CCCCCGGEGGGGGGGGGGGGGGGGGGGGGGGGGGGGGGGGGGGFEGGGGGGGGGGGGGGGGGGGGGGGGGGGGGGGGGGGGGGGGGGGGGGGGGGGGGGGGGGGGGGFGGGGGGGGGGGGGGGGGGGGGGGGGGGGGGGGGGGGGFGGGGGGGGGGCGGGGFGGGDFGFGGGDGGGFGFGGGGGGGGGGGGGGGGGGGFGFFFFFFFFFFFFFFFFFFFFEF=>DFFFFFFFDFF<E<AA@@0(6=EEF8>BD<DEFFFF069F09B?F03:6?F94.)46:?B>?FF?0(5(27>6744)
@M04999:289:000000000-L3R54:1:1101:16948:3448 2:N:0:443
CGAGACTACTGGGGTATCTAATCCTGTTTGCTACCCACGCTTTCGAGCATGAACGTCAGTGTTATCCCAGGAGGCTGCCTTCGCCATCGGTATTCCTCCACATCTCTACGCATTTCACTGCTACACGTGGAATTCTACCTCCCTCTGACACACTCTAGTTAGACAGTTTCAAATGCACGTCCCAAGTTGAGCTCGGGGATTTCACATCTGACTTATCTAACCGTCTGCGCTCGCTTTACGCCCAGTAATTCCGATTAACGCTCGCACCCTACGTATTACCGCGGCTGCTGGCACGTAGTT
+
CCCCCGGGGGGGGGGGGGGGGGGGGGGGGGGGGGGGGGGGGGGGGGGGGGGGGGGGGGGGGGGGGGGGGGGGGGGGGGGGGGGGGGGGGGGGGGGGGGGGGFGGGGGGGGGGGGGGGGGGGGGGGGGGGGGGFFGGGGGGGGGGGGGGFGGGGGGGGGGGGGGGGGFGGGGGGGGGFGFGGDCFFGGGGFGGGGCDGGGGFFFFFFEFCEFFEFFFCAFFFFFFFF=EFFFFFF>BFFF>>99<?4<??EEEFFF;;E>1(/(620238<:?<7?F?>A)826>B>>?0::8(<:.31?9
@M04999:289:000000000-L3R54:1:1101:9080:3463 2:N:0:443
TGGACTACACGGGTATCTAATCCTGTTTGCTACCCACGCTTTCGAGCATGAACGTCAGTGTTATCCCAGGAGGCTGCCTTCGCCATCGGTATTCCTCCACATCTCTACGCATTTCACTGCTACACGTGGAATTCTACCTCCCTCTGACACACTCTAGTTAGACAGTTTCAAATGCACGTCCCAAGTTGAGCTCGGGGATTTCACATCTGACTTATCTAACCGTCTGCGCTCGCTTTACGCCCAGTAATTCCGATTAACGCTCGCACCCTACGTATTACCGCGGCTGCTGGCACGTAGTT
+
B@C8<EFGGGGGCGDGGFG9EFFGGCEDGFFGGFGGGGEGEGGGEGGGGGGGGGGGEGFGGDFFGCC8ECFEGDFFCFGFGGGGDFFFGGGGGGGFGEGGGGGGGFFGGDCGGGGGGGGFGGGFFEGFDE9E:9EBF9=DGGGGGGFGGGGG8EFFG;=;CGFFGGGGGG8=:9=AD8?8=DGFFADGAFG9DCGGGGGFFFFFFF*==7=AFF>9EF6A4@A2@>E2A:@BFF>BCE2?01;7;E.)674=D<?0;ED0,8@6>F>?BB3(8).44)<B9>0(--1)50:()(,823)
@M04999:289:000000000-L3R54:1:1101:8274:3491 2:N:0:443
GGACTACTGGGGTATCTAATCCTGTTTGCTCCCCACGCTTTCGCATCTCAGCGTCAGTATCTGTCCAGAAGGCCGCCTTCGCCACCGGTATTCCTCCACATCTCTACGCATTTCACCGCTACACGTGGAATTCTACCTTCCTCTACAATACTCCAGATAACCAGTTTTAAGTGCAGTTCCCAGGTTGAGCCCGGGGCTTTCACACCTAACTTAATTATCCGCCTACATGCCCTTTACGCCCAGTCATTCCGATTAACGCTCGCACCCTCCGTATTACCGCGGCTGCTGGCACGGAGGTAGC
+
CCCCCDGD<A@FECFFGGGGGFDFF9FFGGGFFEGGGGBFDGEGCCBCEEF8@@@CFGGGCGGGGGGGFFCE@FDDGFGGGEEG:FEE>C<6ECFFGGGGGDGGGGGGCG7?@9?FFCE@FEFGGFFCECGGGGGGFDFFGGF,E=FFAC?,@8DFFEGC8=FG,=:2@?ACDFFGFDCFCD=DE6:<D,,4CC5>>>94AAB>FF*?=BE4:F9A8=+*?9@2@D2CEE33(/)967?BBF(6@E9CE?3(,(/?EFF<BBF>B11(3(4:2(5ABDBB>6(,4::FBF77<,4((-,8)
@M04999:289:000000000-L3R54:1:1101:19052:3550 2:N:0:443
TGTTAGACTACACGGGTATCTAAGCCTGTTTGCTCCCCACGCTTTCGCATCTAAGCGTCAGTATCTGTTCAGAAGGCTGCCTTCGCCACCGGTATTCCTCCACATCTCTACGCATTTCACCGCTACACGTGGAATTCTACCTTCCTCTACATTACTCAAGAAAACCATTTTTAAGTGCATTTCCCAGGGTGAGCCCGGTGCTTTCACACCTAACTCAATCATCCGCCTACATGCTCCTTACGCCTATTCATTCCGATTACCGCTCGCACCCTCCGTGTTACCGCGGCTGCTCACACTGGGT
+
-A8A@9,;@,@,66@C@CFGFC<<FFFGGG,@F<CDDG<+CC,C,C:@,,+,,;,6@BF,@C,CF9F,,,CF,EA,9,4@<,C,B@76,96+4+A,EFFFF=E8?FG9E@,,+,4+9?,,C4CF+@9<C4,+6=,,467>=D8=1=A,,E=,@EF8;,,,,,6,@?F,7@=A=D7=+?+++6+2,,=D+@++,,130+3***?BFCFFF=)).9A;=*9*//9*0-0(/:26?)**0(8+7:91(()17393<C;?330)4(.4941(49,(4(4,(,(.)4213(1(((.))))(()(,.
@M04999:289:000000000-L3R54:1:1101:24261:3571 2:N:0:443
AACTAGACTACTAGGGAATCTAGTCCTGTTCGCACGCCACGCTTTCGTCGATCAGCGTCCATCGGTGTTTAGTGACCTCCCCTTGCAATCGGGGTTCTGTATCATATCTATGCATTTCACCGCTACACTACACATTCCAGCTACTTCCACACTATTCAAGATGAACAGTATCAACGGCAGCTCTACAGTTAAGCTGCTGGTTATCACAGCTGACTTATCAACCCGCCTCCGGACCCTTTAAACCAAATCAATCCGGATACTGCCCGCATGCTTCTTAGTCCCTGTGCTCCTGGCACGGGGC
+
-A,BC,,,6,6EF9,<,CFGC,6CCFC<F@FCF,C+@@+8@+,BCFF,,+7@<,,@+,,+,,C,,8,,8,,,<,6C,C,,@,:,:,,,,,,,++8+A,:E,@,,,,,A=<F9<F9,5A94EBF++4?,5,9,AE@CFADA@=EEF,,,7,,@,A,7D:8,=,,,7=8,3=,:,,==*=*++32@>,3@5,C;EDAC******+4?++*0))3@F++9++*+:))))(-(/5(((.63(.19;7@(/(/))))),,((,/))))(.(-3((,)))))-)))))),).-)).(,(((.3((((
@M04999:289:000000000-L3R54:1:1101:12814:3572 2:N:0:443
CGACTACCGGGGTATCTAATCCTGTTTGCTCCCCACGCTTTCGCATCTCAGCGTCAGTATCTGTCCAGAAGGCCGCCTTCGCCACCGGTATTCCTCCACATCTCTACGCATTTCACCGCTGCACGTGGAATTCTACCTTCCTCTACAATACTCCAGATAACCAGTTTTAAGTGCAGTTCCCAGGTTGAGCCCGGGGCTTTCACACCTAACTTAATTATCCGCCTACATGCCCTTTACGCCCAGTCATTCCGATTAACGCTCGCACCCTCCGTATTACCGCGGCTGCTGGCACGGAGTTAGC
+
CCCCCGGGGGGGGGGGGGGGGGGGGGGGGGGGGGGGEGGGGGGGGGGGGGGGGGGGGGFGGGGGGGGGGGGGGGGGGGGGGGGGGGBGGGGGGGGGGGGGGGGGGGGGGGGGGDFGDGGGDGGGGFGGECGGFGGGGGFGGGGGGGGGGGGFGGFGFGGGGG?CFFAAEGGGGGFGFGFGGGGGGGC@8CCGEGGGDGFGFFFFFBFF=DEE=8=CFFFEEDD?DD@FFFFFEDF99@6B01;;@E??EF@DF6?FFF>FF>>>FF8(1(,(437ADBF>111(3:2:?FFFFB04:?)6.
@M04999:289:000000000-L3R54:1:1101:16555:3637 2:N:0:443
ACCAGGACTACCGGGGTATCTAATCCTGTTCGCTCCCCACGCTTTCGCTCCTCAGCGTCAGTGACGGCCCCGAGACCTGCCTTCGCCATCGGTGTTCTTCCCGATATCTACACATTCCACCGTTACACCGGGAATTCCAGTCTCCCCTACCGCACTCCAGTCCGCCCGTACCCGGCGCCGATCCACCGTTAAGCGATGGACTTTCACACCAGACGCGACGAACCGCCTACGAGCTCTTTACGCCCAATAAATCCGGATAACGCTTGCACCCTACGTATTACCGCGGCTGCTGGCACGTATT
+
CCCCCGGGGGGGGGGGGGGGGGGGGGGGGGGGGGGGGGGGGGGGGGGGGGGGGGGGGGGGGGGGGGGGGGGGGGGGGGGGGGGGGGGGGGGGGGGGGGGGGGGGGGGGGGGGGGGGGGGGGGGGGGGGGGGGGGGGGGGGGGGGGGGGGGFGGGGGGGGGFGGGGGGGGGGGGGGGFGFGGGDGGGGGGGGFGGGGGGGGF?F??FFFFBF:?FDE93>>E04;6;BFFB?:?F92AAAFB<B>BB:7:A2<A:6914:<7:6666:2<:6:2,4<2<244913(,,-(()5(((462()(
@M04999:289:000000000-L3R54:1:1101:20844:3700 2:N:0:443
GACTACAAGGGTATCTAATCCTGTTCGCTCCCCACGCTTTCGTCCATCAGCGTCAATCGGTATTTAGTAACCTGCCTTCGCAATCGGGGTTCTGTGTAATATCTATGCATTTCACCGCTACACTACACATTCCAGCTACTTCAATACTATTCAAGATTAACAGTATCAACGGCAGTTCTACAGTTAAGCTGCAGGTTTTCACCGCTGACTTATCAACCCGCCTACGGACCCTTTAAACCCAATAAATCCGGATAACGCTCGCATCCTCCGTATTACCGCGGCTGCTGGCACGGAGTTAGCC
+
CCCCCGGGGGGGGGGGGGGGGGGGGGGGGGGGGGGGGGGGGGGGGGGGGGGGGGGGGGGGGGGGGGGGGGGGGGGGGGGGGGGGGGGGGGGGGGGGGGGGGGGGGGGGGGGGGGGGGGGGGGGGGGGGGGGGGGGGGGGGGGGGGGGGGGGGGGGGGGGGGGGGGGGGGGGDGGGGFCFGGGGGGGGGDGGGGGGGGGGFFFFDFFFFFFFEFFFFD>BFDADFFFFF@F@DDFFECEFFD0@@E4?E@FF;?<EFF;@DFFFFF?FAFFFF:?2:>B>B(4;9<4)44<<(4703:><<4
@M04999:289:000000000-L3R54:1:1101:8627:3702 2:N:0:443
GACTACTGGGGTATCTAATCCTGTTTGCTCCCCACGCTTTCGCATCTCAGCGTCAGTATCTGTCCAGAAGGCCGCCTTCGCCACCGGTATTCCTCCACATCTCTACGCATTTCACCGCTACACGTGGAATTCTACCTTCCTCTACAATACTCCAGATAACCAGTTTTAAGTGCAATTCCCAGGTTGAGCCCGGGGCTTTCACACCTAACTTAATTATCCGCCTACATGCCCTTTACGCCCAGTCATTCCGATTAACGCTCGCACCCTCCGTATTACCGCGGCTGCTGGCACGGAGTTAGCC
+
CCCCCGGGGGGGGGGGGGGGGGGGGGGGGGGGGGGGGGGGGGGGGGGGGGGGGGGGGGGGGGGGGGGGGGGGGGGGGGGGGGGGGGGGGGGGGGGGGGGGGGGGGGGGGDGGGGGGGGGGGGGGGGGGGGGGGGGGGGGGGGGGGGGGGGGGGGGGGGGGGGGGGFGGGGGGGCGGFGFGGGGGGGGGGGGGGGGGGCGGFFFFDFFFFFFFFFFFFFFFFFFFFFFFFFFEBF<EFD0>DFFEFFFFEEFFFF47?9@?>6>>>F??6>?0<BABFFFFF>9907>>:<31>6;?<ABF3
@M04999:289:000000000-L3R54:1:1101:24749:3733 2:N:0:443
ATGACTACAGGGGTATCTAATCCTGTTTGCTCCCCACGCTTTCGCATCTCAGCGTCAGTATCTGTCCAGAAGGCCGCCTTCGCCACCGGTATTCCTCCACATCTCTACGCATTTCACCGCTACACGTGGAATTCTACCTTCCTCTACAATACTCCAGATAACCAGTTTTAAGTGCAATTCCCAGGTTGAGCCCGGGGCTTTCACACCTAACTTAATTATCCGCCTACATGCCCTTTACGCCCAGTCATTCCGATTAACGCTCGCACCCTCCGTATTACCGCGGCTGCTGGCACGGAGTT
+
CCCCCGGGGGGGGGGGGGGGGGGGGGGGGGGGGGGGGGGGGGGGG7FFGGGGGGGGGGGGGGGGGGGGGFGGGGGGGGGGGGGGGGGGGGGGGGGGGGGGGGGGGGGGGGGGGGGGGGGGGGGGGGGGGGGGGGGDGGGGGGGGGGGGGGGGGGGGGGGGGGGGGDFGGGGGGFGGBCFFGGGGGGGGFGGGCEGGGGDFAFFFFFFFFFFECFFFFFFFB@BFF@BBF?BFFEDFCEFFBF;@8@FFFFFF@FF;EFF6?B6>>>F?:BFFF6:>5AB:9>>BB06?::<FF?0(-8?
@M04999:289:000000000-L3R54:1:1101:12747:3758 2:N:0:443
GACTACACGGGTATCTAATCCTGTTTGCTCCCCACGCTTTCGCATCTCAGCGTCAGTATCTGTCCAGAAGGCCGCCTTCGCCACCGGTATTCCTCCACATCTCTACGCATTTCACCGCTACACGTGGAATTCTACCTTCCTCTACAATACTCCAGATAACCAGTTTTAAGTGCAATTCCCAGGTTGAGCCCGGGGCTTTCACACCTAACTTAATTATCCGCCTACATGCCCTTTACGCCCAGTCATTCCGATTAACGCTCGCACCCTCCGTATTACCGCGGCTGCTGGCACGGAGTTAGCC
+
CCCCCGGGGGGFGGGGGGGGGGGGGGGGGGGGGGGGGGGGG7FGGGGGGGGGGGGGGGGGGGGGGGGGGGGGGGGGGGGGGGGGGGGGGGGGGGGGGGGGGGGGGGGGGGGGGGGGGGGGGGGGGGGGGGGGGGGGGGGGGGGGGGGGGGGGFGGGGGGGGGGFGGGGGGGGGGGFFFFGGG?FFGGGGGGGGGEGGFGGAFFFEFFFFFFFFFFFFFFFFFDF:BFFFEFFFFFC<@;A;16@EE<EFFFF??9C?6?BF>BFF<::?><BFFBAAFBF>;3;?:?B?1<1217??)-:0
@M04999:289:000000000-L3R54:1:1101:22724:3772 2:N:0:443
GTCGACTACTAGGGTATCTAATCCTGTTTGCTCCCCACGCTTTCGCATCTCAGCGTCAGTATCTGTCCAGAAGGCCGCCTTCGCCACCGGTATTCCTCCACATCTCTACGCATTTCACCGCTACACGTGGAATTCTACCTTCCTCTACAATACTCCAGATAACCAGTTTTAAGTGCAATTCCCAGGTTGAGCCCGGGGCTTTCACACCTAACTTAATTATCCGCCTACATGCCCTTTACGCCCAGTCATTCCGATTAACGCTCGCACCCTCCGTATTACAGCGGCTGCTGGCACGGAGTTG
+
CC<CCGGGGGGGGGGGGGGGGGGGGGGGGGGGGGGGGGGGGGGGGGG>FGGGGGGGGGGGGGGGGGGGGGG@FFGGGGGGGGGGGGGGGGGDGGGFGGGGGGGGGGGGGGGGGGGGGGGGGGGGGGGGGGGGGGGGGGGGGFGGGGGGGDGFGGGFGGGGGEFGGGGGGGAFGEGFBDDGFGGGFGGGFG6FGDE7*;DDFFFFFCA:>E):CFF8CCFEFEDFDF>DBFEFFFFFEFEDF911,6335CEFEFD323469B<6BFFF((127<???DF)).(3(,31>D(((5:1193()
@M04999:289:000000000-L3R54:1:1101:18837:3773 2:N:0:443
GGGACTACTAGGGTATCTAATCCTGTTTGCTCCCCACGCTTTCGCATCTCAGCGTCAGTATCTGTCCAGAAGGCCGCCTTCGCCACCGGTATTCCTCCACATCTCTACGCATTTCACCGCTACACGTGGAATTCTACCTTCCTCTACAATACTCCAGATAACCAGTTTTAAGTGCAATTCCCAGGTTGAGCCCGGGGCTTTCACACCTAACTTAATTATCCGCCTACATGCCCTTTACGCCCAGTCATTCCGATTAACGCTCGCACCCTCCGTATTACCGCGGCTGCTGGCACGGATTT
+
CCCCCGGGGGGGGGGGGGGGGGGGGGGGGFGGFGGGGGGGGGGGGGGGGGGGGGGGGGGDFGGGGGGGGGGGGGGGGGGGGGGGGGGGGGGGGGGGGGGGGGGGGGGGGGGGGGGGGGGGGGGGGGGGGGGGGGGCGGGGGGGGGFGGGGGGGGGGGGGGGGGGGGGFFGGGAEFFFGFGGGGGGGGGGGFFGGGDGGGFFFFFFFFFFFFFFFFFFFFFFFFFFF@EE?EFFFD>FFDFFFFFFE49CECE;7;DFEF>1-4;BFFFFFFF<B:>DF2:730;9>BFF0(()(-4(1.
@M04999:289:000000000-L3R54:1:1101:18882:3778 2:N:0:443
CCGACTACAGGGGTATCTAATCCTGTTTGCTACCCACGCTTTCGAGCATGAACGTCAGTGTTATCCCAGGAGGCTGCCTTCGCCATCGGTATTCCTCCACATCTCTACGCATTTCACTGCTACACGTGGAATTCTACCTCCCTCTGACACACTCTAGTTAGACAGTTTCAAATGCACGTCCCAAGTTGAGCTCGGGGATTTCACATCTGACTTATCTAACCGTCTGCGCTCGCTTTACGCCCAGTAATTCCGTTTAACGCTCGCACCCTCCGTATTACCGCGGCTGCTGGCACGGAGTT
+
CCCCCGGGGGGGGGGGGGGGGGGGGGGGGGGGGGGGGGGGGFGGGGGDGGGGGGGGGGGGGGGGGGGGGGCFGGGGGGGGGGGGGGGGGGGGGGGGGGGGGGGGGGGGGGGGGGFAFGGGGGGGGGGFEGGGGGGGGGGGGGGGGFGGGGGGGGGFFEGGG;FGGGGGFGGFGGGGFGFGGGCCDEGGGGG9FGCGGGGGFFFFFFFFFFFFFFFFFFFE4>DFFFEFFBFFFFFD=E@FBFFFFEEFCEFE))6=C<06;<9@;9BBFFFF<0:(6496667>0,3:::FFBF((-8:
@M04999:289:000000000-L3R54:1:1101:18651:3781 2:N:0:443
GCAGGACTACAGGGGTATCTAATCCTGTTCGCTACCCATGCTTTCGAACCTCAGCGTCAGTTACAGACCAGAGAGCCGCCTTCGCCACTGGTGTTCTTCCATATATCTACGCATTCCACCGCTACACATGGAGTTCCACTCTCCTCTTCTGCACTCAAGAAAAACAGTTTCAGCTGCACTTCCCCGGTTAAGCCGAGGGCTTTCACAGCTGACTTGTTCTCCCGCCTGCGTTCGCTTTACGCCCAATAAATCCGGACAACGCTTGCCCCCTACGTATTACCGCGGCGGCTGGCACGTACTT
+
CCCCCGGGGGGGGGGGGGGGGGGGGGGGGGGGGGGGGGGGGGGGGGGGGGGGGGGGGGGGGGGGGGGGGGGFGGGGGGGGGGGGGGGGGGGFGGGGGGGGFGGGGGGGGG7FGGGGFEGGFDFCGGGGGGGGGGGGGGGEEFGGGGGGGGGGFGGGGCFGGGF?EGGGGGGGGGGFFGFGFGGGGG6?EEGCGGECDGGGFFFFFFFAB@2;BF88CAFFF:@@=@>DBF6?DFBFFFFFDF4>F=DEEC?D29909><<90(4(4()499??0:BA22:6((7>(-,4214((534((,-
@M04999:289:000000000-L3R54:1:1101:5741:3845 2:N:0:443
CGTGACTACCAGGGTATCTAATCCTGTTTGCTCCCCACGCTTTCGCATCTCAGCGTCAGTATCTGTCCAGAAGGCCGCCTTCGCCACCGGTATTCCTCCACATCTCTACGCATTTCACCGCTACACGTGGAATTCTACCTTCCTCTACAATACTCCAGATAACCAGTTTTAAGTGCAATTCCCAGGTTGAGCCCGGGGCTTTCACACCTAACTTAATTATCCGCCTACATGCCCTTTACGCCCAGTCATTCCGATTAACGCTCGCACCCTCCGTATTACCGCGGCTGCTGGCACGGAGTT
+
CCCCCGGGGGGGGGGGGGGGGGGGGGGGGGGGGGGGGGGGGGGGGGGGGGGGGGGGGGGGGGGGGGGGGGFGGGGGGGGGGGGGGGGGGGGGGGGGGGGGGGGGGGGGGGGGGGGGGGGGGGGGGGGGGGGGGGGGGGFGGGGGGGGGGFGGGGGGGGGGGGGGGFGGGGGGGGGGFGFGGGGGGGGGGGGGGGGGGGGGFFFFFFFFFFFFFFFFFFFFFCDFFFDBBFFEEFFFFFEDDBFFFFFFFEFFFDFFFFC<;?FF>;F>?FF?>F?7>A9>09(49>>FFFBF02803>3?
@M04999:289:000000000-L3R54:1:1101:13137:3867 2:N:0:443
CGTGTGACTACTAGGGTATCTAATCCTGTTTGCTCCCCACGCTTTCGCATCTCAGCGTCAGTATCTGTCCAGAAGGCCGCCTTCGCCACCGGTATTCCTCCACATCTCTACGCATTTCACCGCTACACGTGGAATTCTACCTTCCTCTACAATACTCCAGATAACCAGTTTTAAGTGCAGTTCCCAGGTTGAGCCCGGGGCTTTCACACCTAACTTAATTATCCGCCTACATGCCCTTTACGCCCAGTCATTCCGATTAACGCTCGCACCCTCCGGATTACCGCGGCTGCTGGCACGGTGT
+
CCCCCGGGGGGGGGFFGGGGGGGGGGGGFFGGGGGGGGGGGGGGGGGGGGGGGGGGGGGGGGGGGGGGGGGGGGGGGGDGEGGGGGGGGGGG@GGGGGGGGGGGGGGGGGGGGGGGGGGGGGGDGGGGGGGGCGGGGGGGGGGGGGGFGGFGFFGGFGGGGGGGGGGGGGGGGGGGFGFGFFGGCGGGGGGGFGGGGGDGDFFFFFFFFFFFEFFFFFFEFEFC=B?@DDBC?:BDE@8FEF<69<7EE9EE?CE?<6;)7;B?(-73;B0:<:6(3(8))486>(-49BB?70140,(--
@M04999:289:000000000-L3R54:1:1101:17096:3873 2:N:0:443
AGGTTGACTACCGCGGTATCTAATCCTGTTTGCTCCCCACGCTTTCGCATCTCAGCGTCAGTATCTGTCCAGAAGGCCGCCTTCGCCACCGGTATTCCTCCACATCTCTACGCATTTCACCGCTACACGTGGAATTCTACCTTCCTCTACAATACTCCAGATAACCAGTTTTAAGTGCAATTCCCAGGTTGAGCCCGGGGCTTTCACACCTAACTTAATTATCCGCCTACATGCCCTTTACGCCCAGTCATTCCGATTAACGCTCGCACCCTCCGTATTACCTCGGCTGCTGGCACGGAGT
+
CCCCCGGGGGGGGGGGGGGGGGGGGGGGGGGGGGGGGGGGGGEGGGGGGGGGGGGGGGGGGGGGGGGGGGGGGGGGGGGGGGGGGGGGGGGGG>FGGGGGGGGGGGGGGGGGGGGGGGGGGGGGGGGGGGGGGGGGGGGGGGGGGGGGGGGGGAGGGGGGGGGGGGGGGGGGGGGGFGFGGGGGGGGDFGGGFGGGGGGGBDFFFFFFFFFFFFFFFFFFFFFFFFFFFFFFFFEFFFEFFFFBFFFFFFFFFFF,04?<<?>:?>9(96?F?FFF?B?BFF)7<<0(4:0.3?1<6>;1-
@M04999:289:000000000-L3R54:1:1101:19700:3876 2:N:0:443
ACATTGACTACACGGGTATCTAATCCTGTTTGCTCCCCACGCTTTCGCATCTCAGCGTCAGTATCTGTCCAGAAGGCCGCCTTCGCCACCGGTATTCCTCCACATCTCTACGCATTTCACCGCTACACGTGGAATTCTACCTTCCTCTACAATACTCTAGTTAACCAGTTTTAAGTGCAATTCCTAGGTTGAGCCCAGGGCTTTCACACCTAACTTAATTATCCGCCTACATGCCCTTTACGCCCAGTCATTCCGATTAACGCTCGCACCCTCCGTATTACCGCTGCTGCTGGCACGGAGT
+
CCCCCGGGGGGGGGGGGGGGGGGGGGGGGGGGGGGGGGGGGGGGGGGGGGGGGGGGGGGGGGGGGGGGGGGGGGGGGGGGGGGGGGGGGGGGGGGGGGGGGGGGGGGGFGGGGGGGGGGGGGGGGGGGGGGEEFGGGGGGGGGGGGGGGGGGGGGGGGGGGGGGGGGGDGGGGGGGFGFGGGGGGFGGGGFFGGG?DDCD>FFFFFFFFDBFFFFFFFF49AECAFDF9BFFFE@@FBFCE?@BF@D@FFCCFFF???;?EF973216BFFFF:64?<FFFFF6(29?2<?DB:7?FF6>(
@M04999:289:000000000-L3R54:1:1101:17397:3903 2:N:0:443
GTTCGACTACTAGGGTATCTAATCCTGTTTGCTCCCCACGCTTTCGCATCTCAGCGTCAGTATCTGTCCAGAAGGCCGCCTTCGCCACCGGTATTCCTCCACATCTCTACGCATTTCACCGCTACACGTGGAATTCTACCTTCCTCTACAATACTCCAGATAACCAGTTTTAAGTGCAGTTCCCAGGTTGAGCCCGGGGCTTTCACACCTAACTTAATTATCCGCCTACATGCCCTTTACGCCCAGTCATTCCGATTAACGCTCGCACCCTCCGTATTACCGCGGCTGCTGGCACGGAGTT
+
CCCCCGGGGGGGGGGFGGGGGGGGGGGGGGGGGGGGGGGGGGGGGGGGGGGGGGGGGGGGGGGGGGGGGGGGGGGGGGGGGGGGGGGGGGGGGGGGGGGGGGGGGGGGGGGGGGGGGGGGGGGGGGGGGDGGGGGFGGGGGGGGGGGGGGGFGGGGGGGGGGGGGGGGGGGGGGFGFGFGGGGDGGFFGFFDGGGGGGGGFFFFFFFFFFFFFFFFFFFFC?9@BFFFFFFFFFFFFFFF?D>3?DEFFFFFFEDFFFFFFFFF>>>B(3?BB>(2:?FF>?9B>>9;F?7:BFBF966((
@M04999:289:000000000-L3R54:1:1101:7256:3912 2:N:0:443
GTCTGGACTACACGGGTATCTAATCCTGTTTGCTCCCCACGCTTTCGCATCTCAGCGTCAGTATCTGTCCAGAAGGCCGCCTTCGCCACCGGTATTCCTCCACATCTCTACGCATTTCACCGCTACACGTGGAATTCTACCTTCCTCTACAATACTCCAGGTAACCAGTTTTAAGTGCAATCCCCAGGTTGAGCCCGGGGCTTTCACACCTAACTTAATTATCCGCCTACATGCCCTTTACGCCCAGTCATTCCGATTAACGCTCGCACCCTCCGTATTACCGCGGCTGCTGGCACGGATT
+
CCCCCGGGGGGGGGGGGGGGGGGGGGGGGGGGGGGGGGGGGGGGGGGGGGGGGGGGGGGGGGGGGGGGGGGGGGGGGGGGDGGGGGGGGGGGGGDGGGGGGGGGGGGGGGGGGGGGGAFGGGGGGGGGGGGECFGGGGGGGFGGGGG9FGGGFFGFGGGGCFGGGGGGGGGGGGGGFGFGGGGGGGGGFFGFCFGGGGGGDFA4AAFFEFFFFFFFFAFFFFCEFFFDDDFFFFFDEFEFF;0;B716=A376C11<B?<A?FFB>B;9>0:<FF:6?FBD<07B0(,4<:?7(()(-((-
@M04999:289:000000000-L3R54:1:1101:23829:3948 2:N:0:443
AGACTACTCGGGTATCTAATCCTGTTTGCTCCCCACGCTTTCGCATCTCAGCGTCAGTATCTGTCCAGAAGGCCGCCTTCGCCACCGGTATTCCTCCACATCTCTACGCATTTCACCGCTACACGTGGAATTCTACCTTCCTCTACAATACTCCAGATAACCAGTTTTAAGTGCAATTCCCAGGTTGAGCCCGGGGCTTTCACACCTAACTTAATTATCCGCCTACATGCCCTTTACGCCCAGTCATTCCGATTAACGCTCGCACCCTCCGCATTACCGCGGCGGCTGGCACGGAGTTAGC
+
CCCCCGGGGGGDEFGGGGEFGGGGGGGGGGGGGGFGGGGGGGGDECGFGGGGGGEGGGGGGGGGGGGFGCFDGGGGGGGGGGFEGGGGGGGGGGGGGGGGFGGGGGGGGGGGGGFGGGGGGGGGGGGGGFGFFGCFGFGGCAFGGDGGFFGFCFGG9FF9ECFDEDGGEGGGGGGGB=FGGGGGGGGGGGGGGGDDGGGFFFFFF5>F:BCAEFFFCFFFFF@@(5;;@BEFFFE<C??E>1=EEEFEC34?;((963;3399((304(,(-,36499?F39((-21913023600?()..
@M04999:289:000000000-L3R54:1:1101:9909:3951 2:N:0:443
TGACTACCCGGGTATCTAATCCTGTTTGCTCCCCACGCTTTCGCATCTCAGCGTCAGTATCTGTCCAGAAGGCCGCCTTCGCCACCGGTATTCCTCCACATCTCTACGCATTTCACCGCTACACGTGGAATTCTACCTTCCTCTACAATACTCCAGATAACCAGTTTTAAGTGCAATTCCCAGGTTGAGCCCGGGGCTTTCACACCTAACTTAATTATCCGCCTACATGCCCTTTACGCCCAGTCATTCCGATTAACGCTCGCACCCTCCGTATTACCGCGGCCGCTGGCCCGGCGTTAGC
+
CCCCCGFFGGGGGGGGGGGDEGGGGGGGGGGGGGGGGGGGGGGGGGGFGGEFFFECGGGGDGGGGGGGGGGGGGGGGGGGGGGGGGGEGGGGGGGGG=FFGGGGGGGGGGEEGGGGGGGGGGGGGGGGGCEFGFGGGGGGGGGFGGGFGGGGGGGGGGGGGGGGGCGGG?FGGGGGFFFGGGGDFFGGGGFGGDGDGGFFFFFFFFFA>DEFFFFFE6CEFFFFDBFEF8EFE@EFFFDEBDD@=7)9??E71<@EE:9(421>>B?(3?04<?FFFBB>F90((-311<,,,((,-11(-
@M04999:289:000000000-L3R54:1:1101:12583:3975 2:N:0:443
ACGACTACTGGGGTATCTAATCCTGTTTGCTCCCCACGCTTTCGCATCTCAGCGTCAGTATCTGTCCAGAAGGCCGCCTTCGCCACCGGTATTCCTCCACATCTCTACGCATTTCACCGCTACACGTGGAATTCTACCTTCCTCTACAATACTCCAGATAACCAGTTTTAAGTGCAATTCCCAGGTTGAGCCCGGGGCTTTCACACCTAACTTAATTATCCGCCTACATGCCCTTTACGCCCAGTCATTCCGATTAACGCTCGCACCCTCCGTATTACCTCGGCTGCTGGCACGGAGTT
+
CCCCCGGGGGGGGGGGGGGGGGGGGGGGGGGGGGGGGGGGGGGGGGGGGGGGGGGGGGGGGGGGGGGGGGGGGGGGGGGGGGGGGGGGGGGGGGGGGGGGGGGFGGGGGGGGGGGGGGGGGGGGGGGGGGGGGGGGGGGFGGGGFGGGGGGGGGGGGGGGGGGGGFFGGGGFGGGGFGFFGGGGFDDFFGGFGGGGDGGCFFFFFFD>E@DFEFFFCFA?BDBD>9BFCEF33==;<.(.,68(6<<E)9<3(2;<4>;>?F>>;F1(-:<,-8B?A>))-((8(4(,):625(-,3,0
@M04999:289:000000000-L3R54:1:1101:14607:3994 2:N:0:443
GCGGCGACTACAAGGGTATCTAATCCTGTTCGCTCCCCACGCTTTCGTCCATCAGCGTCAATCGGTATTTAGTAACCTGCCTTCGCAATCGGGGTTCTGTGTAATATCTATGCATTTCACCGCTACACTACACATTCCAGCTACTTCAATACTATTCAAGATTAACAGTATCAACGGCAGTTCTACAGTTAAGCTGCAGGTTTTCACCGCTGACTTATCAACCCGCCTACGGACCCTTTAAACCCAATAAATCCGGATAACGCTCGCATCCTCCGTATTACCGCGGCTGCTGGCACGGAGT
+
CCCCCGDGGGGGGGGGGGGGGGGGGGGGGGGGGGGGGGGGGGGGFGGFGGGGGGGGGGGGGGGGGGGGGGGGGFGGGGGGFGFGEGC=FFGGGGGGGFGGGGGGDGDFFGGGGGGGGGGGGGGGGGGGGGGGGGGFGGGGGGGGFGGGGGGGGGGGGGGGGGGGGGGGGGGGGGGEFGFGGCFFGGGGGGGFGGGGGGGGFFFFFFF4A@FFFFFFFFFFFFDFFF28@DF@FFF;@DFFF<EFDDF@@EFFF@FF?BFAFF036129?FFF<?;3???9><?B6;>;((,53?<<<6>9-
@M04999:289:000000000-L3R54:1:1101:25557:3995 2:N:0:443
GACTACTCGGGTATCTAATCCTGTTTGCTCCCCACGCTTTCGCACCTCAGCGTCAGTATCTGTCCAGAAGGCCGCCTTCGCCACCGGTATTCCTCCACATCTCTACGCATTTCACCGCTACACGTGGAATTCTACCTTCCTCTACAATACTCCAGATAACCAGTTTTAAGTGCAGTTCCCAGGCTGAGCCCGGGGCTTTCACACCTAACTTAATTATCCGCCTACATGCCCTTTACGCCCAGCCATTCCGATTAACGCTCGCACCCTCCGTATTACCGCGTCTGCTGGCACGGAGTTAGCC
+
68B@CFGF>6@CFEFFF9<FEF<6CFDC@CAFGGGCE,@,C,@F+@CF,AFE@FGEF<CFGAEFFFC,,CEGGGGGEEF7,BFGGE7=CEFFGFEF,AE8FFDF9??C4@FCGEEFGG:>CEF@:,4=<<<AEFCFC9DFGGD8BB,==FGGGC?=9=DFG8D,,6@,2@=CFGGGFGF==+=+784,<CFG53*3;*;C=@+;B*9ABEA*8CCA88BDFF=273E5BE@(56;9(39D78(4=3>5C@(22(1>(34369234:6??0:(((.6)-(3-412--.(4.)81(,-,62A:
@M04999:289:000000000-L3R54:1:1101:6192:4022 2:N:0:443
ATGACTACCAGGGTATCTAATCCTGTTCGCTCCCCACGCTTTCGTCCATCAGCGTCAATCGGTATTTAGTAGCCTGCCTTCGCAATCGGGGTTCTGTGTAATATCTATGCATTTCACCGCTACACTACACATTCCAGCTACTTCAATACTATTCAAGATTAACAGTATCAACGGCAGTTCTACAGTTAAGCTGCAGGTTTTCACCGCTGACTTATCAACCCGCCTACGGACCCTTTAAACCCAATAAATCCGGATAACGCTCGCATCCTCCGTATTACCGCGGCTGCTGGCACGGAGTT
+
CCCCCGGGGGGGGGGGGGGGGGGGGGGGGGGGGGGGGGGGGGGGGGGGGGGGGGGGGGGGGGGGGGGGGGGGGGGGGGGGGGGGGGGGGGGGGGGGGGGGGGGGGGGGGGGGGGGGGGGGGGGGGGGGGGGGGGGGGGGGGGFGGGGGGGGGGGGGGGGGGGGGGGGGGGGGGGGGFGFGGGGGDGGGGGGGGGGGGFGGFFFFFEDABFFFFFFFFFFFFFABDFF@@=@FFFFFEFEFF6??FFFFFFFFFFFFFFFB?FBBFFB?BBFF63<3:92,197>>>BBFFB<?:91(-:
@M04999:289:000000000-L3R54:1:1101:16751:4024 2:N:0:443
AGTCGACTACCAGGGTATCTAATCCTGTTTGCTCCCCACGCTTTCGCATCCCAGCGTCAGTATCTGTCCAGAAGGCCGCCTTCGCCACCGGTATTCCTCCACATCTCTACGCATTTCACCGCTACACGTGGAATTCTACCTTCCTCTACAATACTCCAGATAACCAGTTTTAAGTGCAGTTCCCAGGTTGAGCCCGGGGCTTTCACACCTAACTTAATTATCCGCCTACATGCCCTTTACGCCCAGTCATTCCGATTAACGCTCGCACCCTCCGTATTCCCGCGGCTGCTGGCCCGGAGTT
+
CCCCCGGGGGGGGGGGGGGGGGGGGGGGGGGGGGGGGGGGGGGGGGGGDGGGGGGGGGGGGGGGGGGGGGGGFGFGGGGGGGGGGGGGGGGGGGGGGGGGGGGDGFGGGGGDGGGGGGGFGGGGGGGGGFGGFGGGGGGGGFGGGGGGGGGGGGGGGGGGGGGGGGGGGGGGCGGGFGFGGGG6EEFGFGGGGGGGGGDGDFFFFFFFFFFFFFFFEFFEBCE?DFFFFFFFFFFFDF<C;DBF;D@EAC3?C@<FFBAFB>61(((-93388(((4:)63634669BB)0:<((4912:4
@M04999:289:000000000-L3R54:1:1101:16429:4026 2:N:0:443
CAAGACTACCAGGGTATCTAATCCTGTTCGCTACCCATGCTTTCGAACCTCAGCGTCAGTTACAGACCAGAGAGCCGCCTTCGCCACTGGTGTTCTTCCATATATCTACGCATTCCACCGCTACACATGGAGTTCCACTCTCCTCTTCTGCACTCAAGAAAAACAGTTTCAGCTGCACTTCCCCGGTTAAGCCGAGGGCTTTCACAGCTGACTTGTTCTCCCGCCTGCGTTCGCTTTACGCCCAATAAATCCGGACAACGCTTGCCACCTACGTATTACCGCGGCTGCTGGCACGTAGTT
+
CCCCCGGGGFGGGGGGGGGGGGGGGGGGGGGGGGGGGGGGGGGGGGGGGGGGGGGGGGGGGGGGGGGGGGGGGGGGGGGGGGGGGGGGGGGGGGGGGGGGGGGGGGGGGGGGGGGGGGGGGGGGGGGGGGGGGGGGGGGGGGGGGGGGGGGGGFGGGGGGGGGGGGGGGGGGGGGGFGFGGGGGGGEGGGGGGGGGGGGGFFFFFFAFEFFFFFFFFFFFFFFFFFFFFFFFFFF@FFFFFFFD7@@E65?@07?6;414>B?:?BFFBFBBB?F>?ABA?96-69><?>00:??<::?2
@M04999:289:000000000-L3R54:1:1101:11261:4036 2:N:0:443
TGGACTACTGGGGTATCTAATCCTGTTTGCTCCCCACGCTTTCGCATCTCAGCGTCAGTATCTGTCCAGAAGGCCGCCTTCGCCACCGGTATTCCTCCACATCTCTACGCATTTCACCGCTACACGTGGAATTCTACCTTCCTCTACAATACTCCAGATAACCAGTTTTAAGTGCAATTCCCAGGTTGAGCCCGGGGCTTTCACACCTAACTTAATTATCCGCCTACATGCCCTTTACGCCCAGTCATTCCGATTAACGCTCGCACCCTCCGTATTACCGCGGCTGCTGGCACGGAGTT
+
CCCCCGFGGGGGGGGGGGGGGGGGGDGFGGGGGGGGGGGGEGGGGGGGGGGDGGGGGGGGGGGGGGGGGFFGGGGGGDGEGGGGGGGGGGDGGGGFFGGGGGGFGGGGGGGGGGGGGGGGGGGGGGGGEEGGGGGGFFGGGGGGGGGGGGGGGGGGG9EFGGGGGGCFFGGGGGGGFGFGGCFFGGGGGGGFGGGGGG5CFFFFFFFFEEFEEFFF?AAE@@BFFDFFE?BEDE;@CFFD066?133?3?C;??D@FF69?6>F099:0<:BFFFFAA<?79(-(-(442?72:9>02:
@M04999:289:000000000-L3R54:1:1101:6559:4038 2:N:0:443
TATCTAATCCTGTTTGCTACCCACGCTTTCGAGCATGAACGTCAGTGTTATCCCAGGAGGCTGCCTTCGCCATCGGTATTCCTCCACATCTCTACGCATTTCACTGCTACACGTGGAATTCTACCTCCCTCTGACACACTCTAGTTAGACAGTTTCAAATGCACGTCCCAAGTTGAGCTCGGGGATATCACATCTGACTTATCTAACCGTCTGCGCTCGCTTTACGCCCAGTAATTCCGATTAACGCTCGCACCCTACGTATTACCGCGGCTGCTGGCACGTAGTTAGCCGGTGCTTATTT
+
CCCCCGGGGGGGGGGGGGGGGGGGGGGGGGGGGGGGGGGGGGGGGGGGGGGGGGGGGGGGGGGGGGGGGGGGGGGGGGGGGGFGGGGGGFGGGFGGGGGGGGGGGGGGGGGGGGGGGGGGGGGGGGGGEGGGG;EGGGGDFFGGGGGGGFFCAA;;FFDCFFGGGFGGDGGGFGGGFFFGGGDC6CDFCGGGCGFD?DGGFFFFFFBAA=AFDAADBA>AFDF;CDFF9(57C<CFFF@42=<3>(2(6(27@;<?86;;@CBBBDB099B621>?7?7?:(21<)64:,1;4(432):A2
@M04999:289:000000000-L3R54:1:1101:21156:4039 2:N:0:443
AGAGTGACTACCCGGGTATCTAATCCTGTTCGCTACCCATGCTTTCGAACCTCAGCGTCAGTTACAGACCAGAGAGCCGCCTTCGCCACTGGTGTTCTTCCATATATCTACGCATTCCACCGCTACACATGGAGTTCCACTCTCCTCTTCTGCACTCAAGAAAAACAGTTTCAGCTGCACTTCCCCGGTTAAGCCGAGGGCTTTCACAGCTGACTTGTTCTCCCGCCTGCGTTCGCTTTACGCCCAATAAATCCGGACAACGCTTGCCACCTACGTATTACCGCGGCTGCTGGCACGTAGT
+
CCCCCGGGGGGGGGGGGGGGGGGGGGGGGGGGGGGGGGGGGGGGGGGGGGGGGGGGGGGGGGGGGGGGGGGGGGGGGGGGGGGGGGGGGGGGGGGGGGGGGGGGGGGGGGGGGGGGGGGGGGGGGGGGGGGGGGGGGGGGGGGGGGGFGGGFGGDGGGGGGGGGGGGGGGGGGGGGFGFGGGGGFGGGGGGCFGGGDGGGEFFFFFFFFBEFFFF>=FFEFFFFFFFDF?FFD?@FFF6+;?DFBD;;?D4:A:99?F;<?64:4:3:<?F<B>:?FABA)966019(422)4<FBFFFF-
@M04999:289:000000000-L3R54:1:1101:17707:4058 2:N:0:443
AGCCTACCCGGGTATCTAATCCTGTTCGCTACCCATGCTTTCGAGCCTCAGCGTCAGTAACAGACCAGAGAGCCGCCTTCGCCACTGGTGTTCTTCCATATATCTACGCATTTCACCGCTACACATGGAGTTCCACTCTCCTCTTCTGCACTCAAGTCTCTCAGTTTCCGATGCTCTTCCTCAGTTAAGCTGAGGGCTTTCACATTCAGACTTAAAAGACCGCCTGCGCTCCCTTTACGCCCAATAAATCCGGACAACGCTTGCCACCTACGTATTACCGCGGCTGCTGGCACGTAGTT
+
CCCCCGGGGGGGGGGGGGGGGGGGGGGGGGGGGGGGGGGGGGGGGGGGGGGGGGGGGGGGGGGGGGGGGGGGGGGGGGGGGGGGGGGGGGGGGGGGGGGGGGGGGGGGGGGGGGGGGGGGGGGGGGGGGGGGGGGGGGGGGGGGGGGGGGGGGGGGGGGGGGGGGGGGGGGGGGGGFGFGGGGGGGGGGGGGGGGGGGGGFFFFFFFFEFFFFFFFEFFFFFAFFFFFFB@FFDFFFC?F@@?D8;@ECFFF@@BFFFFFFF??FF<?FFFFFFFBFFFFBBFFFFFFBFFF><27?FF
@M04999:289:000000000-L3R54:1:1101:12935:4070 2:N:0:443
ATGACTACAGGGGTATCTAATCCTGTTCGCTCCCCACGCTTTCGTCCATCAGCGTCAATCGGTATTTAGTAACCTGCCTTCGCAATCGGGGTTCTGTGTAATATCTATGCATTTCACCGCTACACTACACATTCCAGCTACTTCAATACTATTCAAGATTAACAGTATCAACGGCAGTTCTACAGTTAAGCTGCAGGTTTTCACCGCTGACTTATCAACCCGCCTACGGACCCTTTAAACCCAATAAATCCGGATAACGCTCGCATCCTCCGTATTACCGCGGCTGCTGGCACGGAGTT
+
CCCCCGGGGGGGGGGGGGGGGGGGGGGGGGGGGGGGGGGGGGGGGGGGGGGGGGGGGGGGGGGGGGGGGGGGGGGGGGGGGGGGGDGGGGGGGGGGGGGGGGGGGGGGGGGGGFGGGGGGGGGGGGGGGGGGGGGGGGGGGGGGGGFGGGGGGGGGGGGGGGGGGGGGFDGGEGGGFGFGGGGGGGGGGGGGGGGGFFCF?FFFBEFFFBFEFFFFFFFF>>A=4@FF>@B@>=BEFCCAD;6=@EEFE3=@;DFFFF?BF@;;>?FF2A?9:<77AFBFBB>09>?F:08?F<>B1(2
@M04999:289:000000000-L3R54:1:1101:22701:4130 2:N:0:443
ACGGACTACTAGGGTATCTAATCCTGTTTGCTCCCCACGCTTTCGCATCTCAGCGTCAGTATCTGTCCAGAAGGCCGCCTTCGCCACCGGTATTCCTCCACATCTCTACGCATTTCACCGCTACACGTGGAATTCTACCTTCCTCTACAATACTCCAGATAACCAGTTTTAAGTGCAGTTCCCAGGTTGAGCCCGGGGCTTTCACACCTAACTTAATTATCCGCCTACATGCCCTTTACGCCCAGTCATTCCGATTAACGCTCGCACCCTCCGTATTACCGCGGCTGCTGGCACGGAGTT
+
CCCCCGGGGGGGGGGGGGGGGGGGGGGGGGGGGGGGGGGGGGGGGGGGGGGGGGGGGGGGGGGGGGGGGGGGGGGGGGGGGGGGGGGGGGGGGGGGGGGGGGGGGGGGGGGGGGGGGGGGGGGGGGGGGGGGGGGGGGGGGGGGGGGGGGGGGGGGGGGGGGGGGGGGGGGGGGFFFGFGGGGGGFGGGGGGGGGGGGGGFFFFFFFFFFFFFFFFCFFEFFDFFF=@@EEEEBFFFFFFFFB@<@EFFFFEFFF0<FC@9BFFFFFFFFFBFF6?FFB<?BB>(334:7?BFFB44348
@M04999:289:000000000-L3R54:1:1101:9845:4133 2:N:0:443
TTGGGACTACAGGGGTATCTAATCCTGTTTGCTCCCCACGCTTTCGCATCTCAGCGTCAGTATCTGTCCAGAAGGCCGCCTTCGCCACCGGTATTCCTCCACATCTCCACGCATTTCACCGCTACACGTGGAATTCTACCTTCCTCTACAATACTCTAGTTAACCAGTTTTAAGTGCAATTCCTAGGTTGAGCCCAGGGCTTTCACACCTAACTTAATTATCCGCCTACATGCCCTTTACGCCCAGTCATTCCGATTAACGCTCGCACCCTCAGTATTACCGCGGCTGCTGGCACGGATTT
+
CCCCCGGGGGGGGGGGGGGGGGGGGGGGGGGGGGGGGGGGGGGGGGGGGGGGGGGGGGGGGGFGGGGGGGGGGGGGGGGGGGGGGGGGGGGGGGGGGGGGGGGGGGGGGGGGGGGGGGGGGGGGGGGGGGGGGGGGFGGGGGGGGGGGGGGGFGGGGGGCFCGGGGGGGCFGGGGGFGFGGGGGGFGGGGGFFFFGGGGGFFFFFFFF=CEFFFC8CACEFF?A=AFFFEFFFFDFFFF=(8@;;D.=AFFFF(4;;DEF09<;6>6>,813(56)6A9AA:;>B>19?)).,()(41(8)
@M04999:289:000000000-L3R54:1:1101:14019:4150 2:N:0:443
GCGACTACCAGGGTATCTAATCCTGTTTGCTCCCCACGCTTTCGCATCTCAGCGTCAGTATCTGTCCAGAAGGCCGCCTTCGCCATCGGTGTTCTTCCCGATATCTACACATTCCACCGTTACACCGGGAATTCCAGTCTCCCCTACCGCACTCCAGTCCGCCCGTACCCGGCGCCGATCCACCGTTAAGCGATGGACTTTCACACCAGACGCGACGAACCGCCTACGAGCTCTTTACGCCCAATAAATCCGGATAACGCTTGCACCCTACGTATTACCGCGGCTGCTGGCACGTAGTT
+
CCCCCGGGGGGGGGGGGGGGGGGGGGGGGGGGGGGGGGGGGGGGGGGGGGGGGGGGGGGGGGGGGGGGGGGGGGGGGGGGGGGGGGGGGGGGGGGGGGFGGGGGGGGGGGGGGGGGGGGGGGGGGGGGGGGGFGGGDDGGGGGGGGGGGGGGGGGGGEGGGGGGGGGG>FGGDGGGFDDGDGGGGGGCGGGGGFCGCDDDFFFFFFFFD?FFFDB>>FF>BFBFBFFB:<B2>B2)))4>>43??>AADABF>8?22)836::0<71<6((4<7<B>BA?>>>>;>::>:<8??(2((-
@M04999:289:000000000-L3R54:1:1101:17552:4240 2:N:0:443
GACTACTCGGGTATCTAATCCTGTTTGCTCCCCACGCTTTCGCATCTCAGCGTCAGTATCTGTCCAGAAGGCCGCCTTCGCCACCGGTATTCCTCCACATCTCTACGCATTTCACCGCTACACGTGGAATTCTACCTTCCTCTACAATACTCCAGATAACCAGTTTTAAGTGCAATTCCCAGGTTGAGCCCGGGGCTTTCACACCTAACTTAATTATCCGCCTACATGCCCTTTACGCCCAGTCATTCCGATTAACGCTCGCACCAGCCGTATTACCGCGGCCGCTGGCACGGAGTTAGCC
+
CCCCCGGGGGG8FFGGGDGGFCGGGFFGGGGFEGGDGGGGGGGGGGFGGGGGFGGGGGGGGGGGGGGGGGGGGGGGGGGGGGDGGGGGGGGGGGGGFGGGGGGGGGGCGGGGFGGDFEGDGGGGGCFGGGGGGFGGFGGGGGGFFGFGGGGGFGG9FFGGGGGF,+@CFGGDEFCDBFFGG?6CEFGGGGGGGGGDGC7?FFFFFFFABCCBEFFC9FFFFFFFBECEBBBEDE3;7@(:;2.7AEE5CE010;E3<0??9104>(((-34:(:ABFBF>(((-4993(..:6-,,3646.
@M04999:289:000000000-L3R54:1:1101:16773:4273 2:N:0:443
TCGCGACTACACGGGTATCTAATCCTGTTCGCTCCCCACGCTTTCGTCCATCAGCGTCAATCGGTATTTAGTAACCTGCCTTCGCAATCGGGGTTCTGTGTAATATCTATGCATTTCACCGCTACACTACACATTCCAGCTACTTCAATACTATTCAAGATTAACAGTATCAACGGCAGTTCTACAGTTAAGCTGCAGGTTTTCACCGCTGACTTATCAACCCGCCTACGGACCCTTTAAACCCAATAAATCCGGATAACGCTCGCATCCTCCGTATTACCGCGGCTGCTGGCACGTAGTT
+
CCCCCGGGGGGGGGGFGGGGGGGGGGGGGGGGGGFGGGGGGGGGGGGGGGGGGGGGGGGGGGGGFGGGGGGGGGGGGGGGGGGGGGGGGGGGGGGGGGGGGGGFAEFGGGGGGGGGGGGGGGGGGGGGGGGGGGGGGGGGGGGGGGGGFFGGGGGGGGGGGGGGGGGGGGGGGGDEEGFGGGFGGGFGGGGFGGGDFGGGFFFFFFFFFFFFFFFFFFFFFF@@FB@FFD;?@BFF@FFAEF;@67@=EFFF;9B??FFFBF?:BB08B>BFFF??B:<D<B996019B>7?(3>?(.(,.
@M04999:289:000000000-L3R54:1:1101:19601:4280 2:N:0:443
GACTACACGGGTATCTAATCCTGTTCGCTACCCATGCTTTCGAACCTCAGCGTCAGTTACAGACCAGAGAGCCGCCTTCGCCACTGGTGTTCTTCCATATATCTACGCATTCCACCGCTACACATGGAGTTCCACTCTCCTCTTCTGCACTCAAGAAAAACAGTTTCAGCTGCACTTCCCCGGTTAAGCCGAGGGCTTTCACAGCTGACTTGTTCTCCCGCCTGCGTTCGCTTTACGCCCAATAAATCCGGACAACGCTTGCCACCTACGTATTACCGCGGCTGCTGGCACGTAGTTAGCC
+
CCCCCGGGGGGGGGGGGGGGGGGGGGGGGCGGGGGGGGGGGGGGGGGGGGGGGGGGGGGGGGGGGGGGGGGGGGGGGGGGGGGGGGGGGGGGGGGGGGGGGGGGGGGGGGGGGGGGGGGGGGGGGGFGGGGGGGGGGGGGGGGGGGGGGGGGGFGDGGGGGGGGGGFGGGGGGGGGFGFGGGGGGGCCGGEEGEDGGGGGFFFFFFFFFEEEFACCCFF@FFFDFFD?FDFFFF9<1;@FF7@EE<CE1;6(39?B9BF<:??<B????:8?FBFFB:6;9BB;057B6:?B?4:<99>94
@M04999:289:000000000-L3R54:1:1101:13614:4336 2:N:0:443
GGATGACTACCCGGGTATCTAATCCTGTTCGCTCCCCACGCTTTCGTCCATCAGCGTCAATCGGTATTTAGTAACCTGCCTTCGCAATCGGGGTTCTGTGTAATATCTATGCATTTCACCGCTACACTACACATTCCAGCTACTTCAATACTATTCAAGACTAACAGTATCAACGGCAGTTCTACAGTTAAGCTGCAGGTTTTCACCGCTGACTTATCAACCCGCCTACGGACCCTTTAAACCCAATAAATCCGGATAACGCTCGCATCCTCCGTATTACCGCGGCTGCTGGCACGGAGTT
+
CCCCCGGGGGFGGGGGGFGGGGGGGGGGGGGGGGGGGGGGGGGGGGFGGGGGGFGGGGGGGGGGGGGGGGGGGGGGGGGGGGGGGGGFGGGDDFCFFGGGGGGGGGFGGGGFGGGGGGGGGGGGGGGGGGGGGGGGGGFGGGGFAFGGDFGGG8EGFGGFGDFGGGGGGGCGGGGDFGFFCCCFGGGGGGGGGGCGGGDCFFFFFFADAFBFFF9FFFFFFDFFB=>@FFF?FFFFFFFFCFFFF6=@EECCEFFD?<EE8>?FF9;1678A?;:??(4AA29201(-4),5(.4:-4>?4
@M04999:289:000000000-L3R54:1:1101:7773:4337 2:N:0:443
TTTGACTACCCGGGTATCTAATCCTGTTTGCTCCCCACGCTTTCGCATCTCAGCGTCAGTATCTGTCCAGAAGGCCGCCTTCGCCACCGGTATTCCTCCACATCTCTACGCATTTCACCGCTACACGTGGAATTCTACCTTCCTCTACAATACTCCAGATAACCAGTTTTAAGTGCAGTTCCCAGGTTGAGCCCGGGGCTTTCACACCTAACTTAATTATCCGCCTACATGCCCTTTACGCCCAGTCATTCCGATTAACGCTCGCACCCTCCGTATTACCGCGGCTGCTGGCACGGAGTT
+
CCCCCGGGGGGGGGGGGGGGGGGGGGGGGGGGGGGGGGGGGGGGGGGGGGGGGGGGGGGGGGGGGGGGGGGGGGGGGGGGGGGGGGGGGGGGGGGGGGGGGGGGGGGGGGGGGGGGGGGGGGGGGGGGGGGGGGGGGGGGGGGGGGGGGGGGGGGGGGGGGGGGGGGGGGGGGGGGFGFGGGGGGGGGGGFGGGGDGGGGFFFFFFFADE;BEFFFFFFFFFFD@FFFFFF;EFF@@CFBD>@DFFFFFFFFFFFFFBAF980904>>FF0:0-144<A9(((,46>?F:71(54(-720
@M04999:289:000000000-L3R54:1:1101:23821:4342 2:N:0:443
ATTGACTACTGGGGTATCTAATCCTGTTTGCTCCCCACGCTTTCGCATCTCAGCGTCAGTATCTGTCCAGAAGGCCGCCTTCGCCACCGGTATTCCTCCACATCTCTACGCATTTCACCGCTACACGTGGAATTCTACCTTCCTCTACAATACTCCAGATAACCAGTTTTAAGTGCAGTTCCCAGGTTGAGCCCGGGGCTTTCACACCTAACTTAATTATCCGCCTACATGCCCTTTACGCCCAGTCATTCCGATTAACGCTCGCACCCTCCGTATTACCGCGGCTGCTGGCACGGAGTT
+
CCCCCGGGGGGGGGGGGGGGGGGGGGGGGGGGGGGGGGGGGGGGGGGGGGGGGGGGGGGGGGGGGGGGGGGGGGGGGGGGGGGGGGGGGGGGGGGGGGGGGGGGGGGGGGGEGGGGGGGGGGGGGGGGGGGGGGGGGGGGGGGGGGGGGFGGGGGGGGGGGGGGGGGGGGGGGGGGFFFGGGGGGGGGGGGGCGGGGGGGFFFFFFFFDE3BFFFFFFFFFFFFFFFDFFFFFFFFFFFFF@9<?@EEFFFFF<;DFFED0:<9BFB>?FFFFF<?26>A?F>>F>BFFFFF:,(2(4<:
@M04999:289:000000000-L3R54:1:1101:18110:4354 2:N:0:443
GACTACTCGGGTATCTAATCCTGTTCGCTACCCATGCTTTCGAACCTCAGCGTCAGATACAGACCAGAGAGCCGCCTTCGCCACTGGTGTTCTTCCATATATCTACGCATTCCACCGCTACACATGGAGTTCCACTCTCCTCTTCTGCACTCAAGAAAAACAGTTTCAGCTGCACTTCCCCGGTTAAGCCGAGGGCTTTCACAGCTGACTTGTTCTCCCGCCTGCGTTCGCTTTACGCCCAATAAATCCGGACAACGCTCGCACCCTCCGTATTACCGCGGCTGCTGGCACGTAGTTAGCC
+
CCCCCFGGGGGGGGGGGGFFGGGGGGGGGEGEFFCGGGGGGGFGFGGGGGGGGGGGGGGGGGGGGGGGG8FGGGGGGGGGGDGGGGGGGGGGGFGGGGGGGFGCFGGGGGGGFFGGGDGGGGGGGGGGFFGGGGGGGFGGFGGGGGGGGGFFGGGGGGGGGGGGGGGFGGGGGGGGFGFFFGGGGGGGGFEGGGEDFFGGFFFFFFFFFFCEF4A6C4ABFFFFFFF(;;@?;@EFFF>D72:@EF<C1;BB>F?F>B?:>>F>>:03?>:::>2<<BBFFF9>6>?:BF?F(12344)).
@M04999:289:000000000-L3R54:1:1101:18853:4374 2:N:0:443
GTGGACTACCGGGGTATCTAATCCTGTTCGCTCCCCACGCTTTCGTCCATCAGCGTCAATCGGTATTTAGTAACCTGCCTTCGCAATCGGGGTTCTGTGTAATATCTATGCATTTCACCGCTACACTACACATTCCAGCTACTTCAATACTATTCAAGATTAACAGTATCAACGGCAGTTCTACAGTTAAGCTGCAGGTTTTCACCGCTGACTTATCAACCCGCCTACGGACCCTTTAAACCCAATAAATCCGGATAACGCTCGCACCCTCCGAATTACCGCGGCTGCTGGCACGGAGTTT
+
CCCCCGGGGGGGGGGGGGGGGGGGGGGGG@FGGGGGGGGGGGGGGGGGGGGFGGGGGGGGFGGFECCGFGGGGGGDEGEE9<FGG@:FFEDGFGGGFGGGGFGGGGGGGGGGGGGCGGGGGGGGGGGGGGGGGGFGGFDGGGG8=AFFGGGGG8DDGGGFGGFF@DEGGGGGGGD6BD;CC7F7DE7CCFGGG?FGGGCFFFAFAF?AABA2*=BACCF@FD@FFDFD?@?BFF@1;C?;7;;1;5;74).462;<DFF:9?<BFF(3:(:(-(((44>>-,4,(-,,::7<FF?B9>F()
@M04999:289:000000000-L3R54:1:1101:10187:4400 2:N:0:443
AATGGACTACAGGGGTATCTAATCCTGTTCGCTACCCATGCTTTCGAACCTCAGCGTCAGTTACAGACCAGAGAGCCGCCTTCGCCACTGGTGTTCTTCCATATATCTACGCATTCCACCGCTACACATGGAGTTCCACTCTCCTCTTCTGCACTCAAGAAAAACAGTTTCAGCTGCACTTCCCCGGTTAAGCCGAGGGCTTTCACAGCTGACTTGTTCTCCCGCCTGCGTTCGCTTTACGCCCAATAAATCCGGACAACGCTTGCCACCTACGTATTACCGCGGCTGCTGGCACGTAGTT
+
CCCCCGGGGGGGGGGGGGGGGGGGGGGGGGGGGGGGGGGGGGGGGGGGGGGGGGGGGGGGGGGGGGGGGGGGGGGGGGGGGGGGGGGGGGGGGGGGGGGGGGGGGFGFGGGGGGGGGGGGGGGGGGGGGGGGGGGGGGGGGGGGGGGFGGGGGGGGGGGGGGGGGGGGGGGGGGGGFGFGFGGGGGGGGGGGGGGGGGGGFFFFFFFFFFFFFFFFEFFFCFBB@FFFFFDFDFFF<DFFFFFBDF1;ECFF8>>B>BFBBFF??FFBFFF?>?BFF?<BFFFBBF;>0>?72(.244::.
@M04999:289:000000000-L3R54:1:1101:10926:4405 2:N:0:443
TGACTACTAGGGTATCTAATCCTGTTCGCTACCCATGCTTTCGAGCCTCAGCGTCAGTAACAGACCAGAGAGCCGCCTTCGCCACTGGTGTTCTTCCATATATCTACGCATTTCACCGCTACACATGGAGTTCCACTCTCCTCTTCTGCACTCAAGTCTCTCAGTTTCCGATGCTCTTCCTCAGTTAAGCTGAGGGCTTTCACATTCAGACTTAAAAGACCGCCCGCGCTCCCTTTACGCCCAATAAATCCGGACAACGCTTGCCACCTACGTATTACCGCGGCTGCTGGCACGTAGTT
+
CCCCCGGGGGGGGGGGGGGGGGGGGGGGGGGGGGGGGGGGGGDGGGGGGGGGGGGGGGGGGGGGGGGGGGGGGGGGGGGGGGGGGGGGGGGGGGGGGGGGGGGGGGGGGGDGG9FFGCEEGGGGGGGGGGGGGFGGFEFGCAFGGGGGGGGGGGFEEFFGGGGGGDGGGGGGGDDEFGFGGGG8EFFGGGGFGDGDGCG6BFFFAFFFFCFE<FFFFF5=?@FF=))(2(56BBBECC;DFFFFFFFEFEE903238?72(-(139??1:::(3)4<<9:>6;>(-,4???0??FFFF2
@M04999:289:000000000-L3R54:1:1101:12110:4411 2:N:0:443
GGGAGGACTACCCGGGTATCTAATCCTGTTCGCTACCCATGCTTTCGAACCTCAGCGTCAGTTACAGACCAGAGAGCCGCCTTCGCCACTGGTGTTCTTCCATATATCTACGCATTCCACCGCTACACATGGAGTTCCACTCTCCTCTTCTGCACTCAAGAAAAACAGTTTCAGCTGCACTTCCCCGGTTAAGCCGAGGGCTTTCACAGCTGACTTGTTCTCCCGCCTGCGTTCGCTTTACGCCCAATAAATCCGGACAACGCTTGCCACCTACGTATTACCGCGGCTGCTGGCACGTAGT
+
CCCCCGGGGGGGGGGGEGGGGGGGGGGGGGGGGGGGGGGGGGGGGGGGGGDGGGGGGGGGGGGGGGGGGGGGGGGGGGGGGGEGGGGGDGFFEFFFGGGGDGFGGGGGGGGGGGGGGGGGGGGG@GGGGGGGGGGGGGGGGGCFGGGGGGGGGGGGGGGGGGGGGGGGGGGFGGGGFGFGGGGGGGGGGGGGGGGGGDDCDFF>4BAFFFFFFFFFEFFFFFEFFFB?;DF?@FFFFFFFFFFF@F:1>2:AF79;BB>669;BFFF>23:?07?22>2>4<03739260)).24<:::?-
@M04999:289:000000000-L3R54:1:1101:16476:4425 2:N:0:443
TTGAATGACTACTCGGGTATCTAATCCTGTTTGCTCCCCACGCTTTCGCATCTCAGCGTCAGTATCTGTCCAGAAGGCCGCCTTCGCCACCGGTATTCCTCCACATCTCTACGCATTTCACCGCTACACGTGGAATTCTACCTTCCTCTACAATACTCCAGATAACCAGTTTTAAGTGCAGTTCCCAGGTTGAGCCCGGGGCTTTCACACCTAACTTAATTATCCGCCTACATGCCCTTTACGCCCAGTCATTCCGATTAACGCTCGCACCCTCCGTATTACCGCGGCTGCTGGCACGG
+
CCCCCGGGGGGGGGGGGGGGGGGGGGGGGGGGGGGGGGGGGGGGGGGGGGGGGGGGGGGGGGGGGGGGGGGGGGGGGGGGGGGGGGGGGGGGGGGGGGGGGGGGGGGGGGGGGGGGGGGGGGGGGGGGGGGGGGGGGGGGGGGGGGGGGGGGGGGGGGGGGGGGGGGGGFFFGGGGFGFGGGGGGGGGGGGGGGGGFGGGFFEFAFFFFFADFFFFFFFEBEFFF@FFFFFFCFEEFFFFFFFFFFFF@@EFEEFF@<1;4719:BFFFB>BF::98<03<AA:B>-9BB?77.8?709
@M04999:289:000000000-L3R54:1:1101:26300:4435 2:N:0:443
GGAAAGACTACCCGGGTATCTAATCCTGCTCGCTCCCCACGCTTTCGTCCATCAGCGTCAATCGGTATTTAGTAACCTGCCTTCGCAATCGGGGTTCTGTGTAATATCTATGCATTTCACCGCTACACTACACATTCCAGCTACTTCAATACTATTCAAGATTAACAGTATCAACGGCAGTTCTACAGTTAAGCTGCAGGTTTTCACCGCTGACTTATCAACCCGCCTACGGACCCTTTAAACCCAATAAATCCGGATAACGCTCGCACCCTCCGGATTACCGCGGCTGCTGGCACGGAGT
+
CCCCCGGGGGGGGGGGGGGGGGACFFGGGGGGGGGGGGGGGGGGGGGGGGGGGGGGGGGGGGGGGGGGGGGGGGGGGGGGGGGGGGGGGGGGGGGGFGFFGGGFEFECGGGGGGGGGGGGGGGGGGGGGGGGFGGGGGGGGGGGGGGGGGGGGGGGGFGGGGGGGGGGGGGGGGGGBGFGFGGGFFGGGGGGFGFFFGGGFFFFFFFFFF=BBFFFFFFFFFDFFFFFFF=@FFFFF83@CEEFD?FFF3CEFF967?FFBFB?<999>BFFF1((-4:42<B0(7;>>?FF?B75<9(3-
@M04999:289:000000000-L3R54:1:1101:13894:4446 2:N:0:443
GGGACTACCCGGGTATCTAATCCTGTTCGCTCCCCACGCTTTCGCTCCTCAGCGTCAGTGACGGCCCAGAGACCTGCCTTCGCCATCGGTGTTCTTCCCGATATCTACACATTCCACCGTTACACCGGGAATTCCAGTCTCCCCTACCGCACTCCAGTCCGCCCGTACCAGGCGCCGATCCACCGTTAAGCGATGGACTTTCACACCAGACGCGACGAACCGCCTACGAGCTCTTTACGCCCAATAAATCCGGAACACGCTTGCACCCCACGTAGTACCGCCGCCGCTGGCAGGGAGTTCC
+
CCCCCAFFFGGGCG:FGGGCC@@FDGGG;F7FFFGGG@FG6<FGGEFGCFAFCECCECEACGE@FBFBFGGFGG<B=F=BFF@FECFGGGGB@<A??<EEEG7FF,AFGFFGE,FFFG>=?EGFFGGGGCC>=D;;C;DADF8AFCFGEGGGEF?:D<DF?C::BC*@E,:CGCDCAC5)22;:8:8::<FCECA3*CF48CF=+;:>;1=FB:7)25)4>(20(4<?2299,<))6<:EB13?022A2<?>0,((.4?>00(3))48((,43(.,.5<0,(-,(,7612??((-((-(.)
@M04999:289:000000000-L3R54:1:1101:11827:4472 2:N:0:443
TTACGACTACTCGGGTATCTAATCCTGTTCGCTACCCATGCTTTCGAACCTCAGCGTCAGTTACAGACCAGAGAGCCGCCTTCGCCACTGGTGTTCTTCCATATATCTACGCATTCCACCGCTACACATGGAGTTCCACTCTCCTCTTCTGCACTCAAGAAAAACAGTTTCAGCTGCACTTCCCCGGTTAAGCCGAGGGCTTTCACAGCTGACTTGTTCTCCCGCCTGCGTTCGCTTTACGCCCAATAAATCCGGACAACGCTTGCCACCTACGTATTACCGCGGCTGCTGGCACGTAGTT
+
CCCCCGGGGGGGGGGGGGGGGGGGGGGGGGGGGGGGGGGGGGGGGGGGGGGGGFGGGGGGFGGGGGGGGGGGGGGGGGGGGGGGGGGGGGG:EFGGGFGGGGGFGDGGGGGGGGGGGGGGGGGGGGGGGGGGGGGGGGGGGGGGGGGGGGGGGGGGGGGGGGGDEGGGGGGGGGGGFGFGFGGGGDGCGEGDFGEGDGGGFFFFFAF8BFFBDFFFFFFCAEB@FF>DFFFFFF>?;6CFD;@@DF(5)54:?>F36;<:B02:BBB><B?B?433)5<<<:661721:8?F04<<4:32.
@M04999:289:000000000-L3R54:1:1101:13492:4497 2:N:0:443
GACTACCGGGGTATCTAATCCTGTTCGCTACCCATGCTTTCGAGCCTCAGCGTCAGTAACAGACCAGAGAGGCGCCTTCGCCACTGGTGTTCTTCCATATATCTACGCATTTCACCGCTACACATGGAGTTCCACTCTCCTCTTCTGCACTCAAGTCTCTCAGTTTCCGATGCTCTTCCTCAGTTAAGCTGAGGGCTTTCACATTCAGACTTAAAAGACCGCCTGCGCTCCCTTTCCGCCCACTAAATCCGACCAACGCTTGCCACCTACGTCTTACCGCGGCGGCTGGCACTCAGTTGGC
+
9CC@CFGCCGEECCFFGACEC6EF@@FCF@FC@@E<FFA@F:,,66E@8FFGG7BFGGGGG6,CFF@F<9@,B:6@C=ED>,@FFE8FF<,5<FBF<FAFF?<EA9AFGC+AEFG,@>F+CE@,4,AAFE<,,,@;EFEFDFG963,,@F8D819=D8:DE8E@,=2,+6==+22@FFFGG++<,<:,,=6,4@ED*3;C6EAF9<;BC;)**1=9;AA2*852(5=(2>;(//6).0(:63((6=.59;1((4,(,-3((,(563:?(4(.(((..,(-(,((471>((()(.().))((
@M04999:289:000000000-L3R54:1:1101:21894:4501 2:N:0:443
GACTACCCGGGTATCTAATCCTGTTTGCTACCCACGCTTTCGAGCATGAACGTCAGTGTTATCCCAGGAGGCTGCCTTCGCCATCGGTATTCCTCCACATCTCTACGCATTTCACTGCTACACGTGGAATTCTACCTCCCTCTGACACACTCTAGTTTGACAGTTTCAAATGCACGTCCCAAGTTGAGATCGGGGATTTCACATCTGACTTATCTAACCGTCTGCGCTCGCTTTACGCCCAGTAATTCCGATTAACGCTCGCACCCTACGTATTACCGCGGCCGCTGGCACGTAGTTAGCC
+
CCCCCGG?FDEFGFGGGGGGGGGGGGGGFGGGGGGGGGGGGGGGGEFGGGGGGGGGGGFGGGGGGGGGGGGGGGGGGGGGGGGGGGGFGGGGGGGGGGG=FFFGGGGDG7F9FGGGGGGGGGGGGGGGGGGFGGGG?FGGGGGGGGDGFGGGDFF@F=EGGGFFFGGGGGGGGGGGFGFDGGGGFFGGGEGFGGGGGGFGFFFFFFFFF6EFEFFFFFFBAFBBEFFFFFF>2BEFFDBB;<EFFF?CEFF@@DF<DF;;>@99B?BBFF:?BFDFF60;>>((4679132::?:?5A<4)
@M04999:289:000000000-L3R54:1:1101:11862:4503 2:N:0:443
GGGCCGACTACCCGTGTATCTAATCCTGTTTGCTCCCCACGCTTTCGCATCTCAGCGTCAGTATCTGTCCAGAAGGCCGCCTTCGCCACCGGTATTCCTCCACATCTCTACGCATTTCACCGCTACACGTGGAATTCTACCTTCCTCTACAATACTCCAGATAACCAGTTTTAAGTGCAATTCCCAGGTTGAGCCCGGGGCTTTCACACCCAACTTAATTATCCGCCTACATGCCCTTTACGCCCAGTCATTCCGATTAACGCTCGCACCCTCCGTATTACCGCGGCTGCTGGCACGGAGG
+
CCCCCGGGGGGGGGGGGGGGGGGGGGGGGGGGGGGGGGGGGGGGGGGGGGGGGGGGGGEGGGGGGGGGGGGGGGGFGGGGGGGGGGGGGGGGFFFEFGGGGGGGFGGGGGGGGGGGGGGGGGGDGGGGGFGGCFFGGGGGGGGGGGGGGGGGGGGGGGGGGGGGGFGGGGFGGDCCFGFGG7CF3DGGGCGGFGFFGGGCEEFAFFFFFF@FFFFAEFFCC<CFFFFDF@@?E@E3;@EFEFFFFFF3;@5<>>?:6::A<?>BBB((966:<6>BBB04<<?>9(,-704:????<>;;(
@M04999:289:000000000-L3R54:1:1101:19879:4527 2:N:0:443
TGTTGGACTACTCGGGTATCTACTCCTGTTCGCTACCCATGCTTTCGAACCTCAGCGTCAGTTACAGACCAGAGAGCCGCCTTCGCCACTGGTGTTCTTCCATATATCTACGCATTCCACCGCTACACATGGAGTTCCACTCTCCTCTTCTGCACTCAAGAAAAACAGTTTCAGCTGCACTTCCCCGGTTAAGCCGAGGGCTTTCACAGCTGACTTGTTCTCCCGCCTGCGTTCGCTTTACGCCCAATAAATCCGGACAACGCTTGCCACCTACGTATTACCGCGGCTGCTGGCACGTAGG
+
CCCCCGGGGGGGGGGGGGGGGGGFGGGGGGGGGGGGGGGGGGGFGGGGGGGGGGGGGGGGGFGGGGGGGGGGGGGGGGGGGGGGGGGGGGGGGGFGGGGGGGGGGGGGGGGGGGGGGGGGGGGGGGGGGGFGGGFGGGGGGGGGFGGGGGGGGGGGGGGGGGGGGGGGGGGGGGGGFGFGGGGGGGGGGGGGGGGGGGGGFFFFFFFFFFEFFFFFEFBEFFFFFFFFFFFFF@DF@@DF<@F@9?D;EFEF>?B0<;9<FBFFFFFFF?2<?FF?3>7AFAFB;(766().43()-38?0
@M04999:289:000000000-L3R54:1:1101:17433:4538 2:N:0:443
GGACTACTCGGGTATCTAATCCTGTTCGCTCCCCACGCTTTCGTCCATCAGCGTCAATCGGTATTTAGTAACCTGCCTTCGCAATCGGGGTTCTGTGTAATATCTATGCATTTCACCGCTACACTACACATTCCAGCTACTTCAATACTATTCAAGATTAACAGTATCAACGGCAGTTCTACAGTTAAGCTGCAGGTTTTCACCGCTGACTTATCAACCCGCCTACGGACCCTTTAAACCCAATAAATCCGGATAACGCTCGAACCCTCCGTATTACCGCGGCTGCTGGCACGGAGTTAGC
+
CCCCCACFGGGG<CFCFFGGGGGGGGGGGGGGGGGGGDGECECFEG:FGGGFFGGGFCFGGGGFECCFGGEFEFDGCGFFGGGGGFFEGDCCFCEAEFFGG<EFFGGGGGGGGGGGGGGGGGGGGGDFFGGGGEFFFDADE,=DFGGGGGFGGGGGGDGGGGFFDD8DFCFG6@DCFFFFGGFFGGG7D7A?F?9C9;CFFF+0955*8=A;86=9EAF@E49A@2=@F>B(:5>C5C35;13@4AECEF@><@17=?BF<(,4((433698,4()69:BB;9(((5?B<(,1(7(4()).
@M04999:289:000000000-L3R54:1:1101:18167:4599 2:N:0:443
GACTACAGGGGTATCTAATCCTGTTCGCTACCCATGCTTTCGAACCTCAGCGTCAGTTACAGACCAGAGAGCCGCCTTCGCCACTGGTGTTCTTCCATATATCTACGCATTCCACCGCTACACATGGAGTTCCACTCTCCTCTTCTGCACTCAAGAAAAACAGTTTCAGCTGCACTTCCCCGGTTAAGCCGAGGGCTTTCACAGCTGACTTGTTCTCCCGCCTGCGTTCGCTTTACGCCCAATAAATCCGGACAACGCTTGCCACCTACGTATTACCGCGGCTGCGGGCACGTAGTTAGCC
+
CCCCCGGGGGGGGGGGGGGGGGGGGGGGGDGGGGGGGGGGGGGGGGGGGGGGGGGGGGGGGGGGGGGGGGGGGGGGGGGGGGGGGGGGGGGGGGGGGGGGGGFGFFGGGGGGGGGGGGGGGGGGGGGGGGGGGGGGGEGGGGGGGGGGFGFGGGGGGFFGGGGGGFFEGGGGGGGGFGFGGGGGGGGGGGGGGGGGGGGGFFFFFFFFFFEFE4AFFFFFFFFFFFFF;FF?FFFEFFFE@;FFFFFFE99<B>?BFF:<?<BAB:0:?<:BFFFA)4>B(7>;((-411,:81225:A2)
@M04999:289:000000000-L3R54:1:1101:5293:4657 2:N:0:443
TCGACTACTCGGGTATCTAATCCTGTTCGCTCCCCACGCTTTCGTCCCTCAGCGTCAATCGGTATTTAGTAACCTGCCTTCGCAATCGGGGTTCTGTGTAATATCTATGCATTTCACCGCTACACTACACATTCCAGCTACTTCAATACTATTCAAGATTAACAGTATCAACGGCAGTTCTACAGTTAAGCTGCAGGTTTTCACCGCTGACTTATCAACCCGCCTACGGACCCTTTAAACCCAATAAATCCGGATAAAGCTCGCATCCTCCGTATTACCGCGGCTGCTGGCACGGAGTTAT
+
CCCCCGGGGGGDGGGGGGGGGGGGGGGGGGGGGGGGGGDCFFEGGGG7FGGGGGGGGGGGGGGFG<FFGGGGFGGFGCGGGFFEDCEGGGGGGGGGGGGGGGGGGGGGGGGGAFFEEGGGGGGGGGGGGFGFFCGGGGGGFGGGGGFGGGGEFGGGGGGGGEDGGGFGFFGGGGGGB8DFDGGGGFGGCFCDGGGGFFCG>+<FFEBFFF@AEFAF6+;4?AAB?2:9((/5>@@FECFFFFFF8=3;7C4606<;7)94))-,(-4:)511((.4-4<026;0241::(3:71643<0))
@M04999:289:000000000-L3R54:1:1101:18742:4701 2:N:0:443
GAAGGGACTACCAGGGTATCTAATCCTGTTTGCTACCCACGCTTTCGAGCATGAACGTCAGTGTTATCCCAGGAGGCTGCCTTCGCCATCGGTATTCCTCCACATCTCTACGCATTTCACTGCTACACGTGGAATTCTACCTCCCTCTGACACACTCTAGTTAGACAGTTTCAAATGCACGTCCCAAGTTGAGCTCGGGGATTTCACATCTGACTTATCTAACCGTCTGCGCTCGCTTTACGCCCAGTAATTCCGATTAACGCTCGCACCCTACGTATTACCGCGGCTGCTGCCACGTAGT
+
CCCCCGDGGGGGGGGGGGGGGGGGGGGGGGGGGGGGGGGGGGGGGGGGGGGGGGGGGGGGGGGGGGGGGGGGGGGGGGGGGGGGCGGGGGGGGGGGGGGGGGGGCFDGGGGGGGEGGGGGGGGGGGGGGGGGGGGGGGGGGGFGGGGGGGGGGGGGGGGFFFGGGGGGGGGGGGGGFGFGCFGGGF8DGGGGGC9FGGCC9BFFFFFF=C@EEFFFFFFEFEBDFDDFDEFA@9@BFFDCED?BFF6@CECCEFFFDFFC717;;;BB9BF07:04747BF2(79>B>>??0)(.86(4:0
@M04999:289:000000000-L3R54:1:1101:18097:4704 2:N:0:443
CCACCGACTACTAGGGTATCTAATCCTGTTTGCTCCCCACGCTTTCGCATCTCAGCGTCAGTATCTGTCCAGAAGGCCGCCTTCGCCACCGGTATTCCTCCGCATCTCTACGCATTTCACCGCTACACGTGGAATTCTACCTTCCTCTACAATACTCCAGATAACCAGTTTTAAGTGCAATTCCCAGGTTGAGCCCGGGGCTTTCACACCTAACTTAATTATCCGCCTACATGCCCTTTACGCCCAGTCATTCCGATTAACGCTCGCACCCTCCGTATTACCGCGGCTGCTGGCACGGAGG
+
CCCCCGGGGGGGGGGGGGGGGGGGGGGGGGGGGGGGGGGGGGGGGGGGGGGGGGGGGGGGGGGGGGGGGGGGGGGGGGGGGGGGGGGGGGGGGGGGGGGGGGGGDGGGGGGGGGGGGGGGGGGGGGGGGGGGGGGGGGGGGGGGGGGGGGGGGGGGGGGGGGGGGGGGGGGGGGGGF7;BFCFGGGGGGGGGGGGGGDGGFFFFFFFFFFFEFFFFFFFFFFFE?FDDFFFEEEFF@@ECEFFFFFF6<E3CFEFF:08<<BFBBFFFFBFF<FFF?<?B<A0399>9;:??>FF28((1(
@M04999:289:000000000-L3R54:1:1101:5776:4747 2:N:0:443
TGACTACTCGGGTATCTAATCCTGTTCTCTCCCCACGCTTTCGTCCATCAGCGTCAATCGGTAGTTAGTAACCTGCCTTCGCAATCTGGGTTCTGTGTAATATCTATGCATTTCACCGCTACACTACACATTCCAGCTACTTCAATACTATTCAAGATTAACGGTATCAACGGCAGTTCTACAGTTAAGCTGCAGGTTTTCACCGCTGACTTATCAACCCGCCTACGGACCCTTTAAACCCAATAAATCCGGATAACGCTCGCATCCTCCGTATTACCGCGGCTGCTGGCACGTAGTTAGC
+
C9@A<,666BFG<@@CEEFC<F<-;C,,<6;FFGECC:@CGG,;,86C@<@E+88,F9@@,8C,CF,9C@C<@@66A?FG?:CEFF,EF89C?DFG,CF<E?@?=AB<9@EFG<?AF::+4B:==FE==EEGEG94@84E,@,,3,399@8@DF;@,49,4@?++6A33=81+6+1;8==9C9EGFGGGGED8,@+=AFGFFF8*95@BCEFFFFF7*A>*:@FFFF)45>DFFFF54BFFFBF9ACFF@FF<;@<EDFD(:B(,40)77>??FBABFF>(1(4;:0,:BF2<(41:BFA5
@M04999:289:000000000-L3R54:1:1101:18740:4778 2:N:0:443
AGACTACTCGGGTATCTAATCCTGTTTGCTACCCACGCTTTCGAGCATGAACGTCAGTGTTATCCCAGGAGGCTGCCTTCGCCATCGGTATTCCTCCACATCTCTACGCATTTCACTGCTACACGTGGAATTCTACCTCCCTCTGACACACTCTAGTTAGACAGTTTCAAATGCACGTCCCAAGTTGAGCTCGGGGATTTCACATCTGACTTATCTAACCGTCTGCGCTCGCTTTACGCCCAGTAATTCCGATTAACGCTCGCACCCTACGTATTACCGCGGCTGCTGGCACGTAGTTAGC
+
CCCCCGGGGGGGGGGGGGGGGGGGGGGGGGGGGGGGGGGGGGGGGGGGGGGGGGGGGGGGGGGGGGGGGGGGGGGGGGGGGGGGGGGGGGGGGGGGGGGGFGGGGGGGGGGGGGGGGGGGGGGGGGGEGGGGGGGGGGGGGGGGGGGGGGGGGFGGGGGGGGGGGGGGGGGGGGGGFGFGGGCGGGGGGGFFGGGGGGGGFFFFFFFFFFFFFFFFFFFFEFFBFFBA>AFFFFFFFFFFBD6375CCFFFFFFFFF?9<@609>9BFFBBFBDBFFBBFF;9>BFFBFF<FF:?3?2AA4
@M04999:289:000000000-L3R54:1:1101:8651:4791 2:N:0:443
GACTACAGGGGTATCTAATCCTGTTCGCTACCCATGCTTTCGAACCTCAGCGTCAGTTACAGACCAGAGAGCCGCCTTCGCCACTGGTGTTCTTCCATATATCTACGCATTCCACCGCTACACATGGAGTTCCACTCTCCTCTTCTGCACTCAAGAAAAACAGTTTCAGCTGCACTTCCCCGGTTAAGCCGAGGGCTTTCACAGCTGACTTGTTCTCCCGCCTGCGTTCGCTTTACGCCCAATAAATCCGGACAACGCTTGCCACCTACGTATTACCGCGGCTGCTGGCACGTAGTTAGCC
+
CCCCCGGGGGGGGGGGGGGGGGGFGGGGGGGGGGGGGGGGGGGGGGGGGGGGGGGGGGGGGGGGGGGGGGGGGGGGGGGGGFGGGGGGGGGGGFFGGGGGGGGGGGGGGGGGGGGGGGGGGGGGGGFGGGGGGGCFGFGGGGGGGGGGGGGGGGGGGGGGGGGGGGGFFFGGGGGFFGFGGGGGGGGGGGGGGGGGCGFGFFFAFAFFDFCFCACFEAFFFFFFFFF;@?@F;DCEDFFEF8@EE<ECF@9((4??9>F??F:DFFF:?B?2<:BDAFB>991;??FF:(4:B7486AFB4
@M04999:289:000000000-L3R54:1:1101:15064:4822 2:N:0:443
GACTACTGGGGTATCTAATCCTGTTTGCTCCCCACGCTTTCGCATCTCAGCGTCAGTATCTGTCCAGAAGGCCGCCTTCGCCACCGGTATTCCTCCACATCTCTACGCATTTCACCGCTACACGTGGAATTCTACCTTCCTCTACAATACTCCAGATAACCAGTTTTAAGTGCAATTCCCAGGTTGAGCCCGGGGCTTTCACACCTAACTTAATTATCCGCCTACATGCCCTTTACGCCCAGTCATTCCGATTAACGCTCGCACCCTCCGTATTACCGCGGCTGCTGGCACGGAGTTAGCC
+
CCCCCGGGGGGGGGGGGGGGGGGGGGGGGGGGGGGGGGGGGGGGGGGGGGGGGGGGGGGGGGGGGGGGGGGGGGGGGGGGGGGGGGGGGGGGGGGGGGGGGGGGGGGGGGGGGGGGGGGGGGGGGGGGGGGGGGGGGGGGGGGGGGGGGGGGFGGGGGGGGGGGGGGGGGGGDGGGFGFGGGGGGFFFGGGGGGDCD5DGFFFFFFFFFFFFFFFFFFFFFF?FDEFFEEFFFFFFFFBFDDF@EEFFFFFFFFFEFFFFBBFFFF<B06<?:?FB421216;BF?B?6(,39073:ABF2
@M04999:289:000000000-L3R54:1:1101:25841:4826 2:N:0:443
GACTACTCGGGTATCTAATCCTGTTTGCTACCCACGCTTTCGAGCATGAACGTCAGTGTTATCCCAGGAGGCTGCCTTCGCCATCGGTATTCCTCCACATCTCTACGCATTTCACTGCTACACGTGGAATTCTACCTCCCTCTGACACACTCTAGTTAGACAGTTTCAAATGCACGTCCCAAGTTGAGCTCGGGGATTTCACATCTGACTTATCTAACCGTCTGCGCTCGCTTTACGCCCAGTAATTCCGATTAACGCTCGCACCCTACGTATTACCGCGGCTGCTGGCACGTAGTTAGCC
+
CCCCCGGGGGGGGGGGGGGGGGGGGGGGGGGGGGGGGGGGGGGGG:FGGGGGGGGGGGGGGGGGGGGGGGGGGGGGGGGGGGGGGGGGGGGGGGGGGGGGGGGGGGGGGGGGGGGGGGGGGGGGGGGGGGGGGGGGGGGGGGGGGGGGGGGGGGGFGGGGGGGGGGGGGGGGGGGGFGFGGGGGGGGGGDGGGGGGGFGGFFFFFFFFE@EFFFFFEFFFFFFFFFFFFFFF>>CEDFFF?@EECFFEEFFFFFFF<9@FFFFF>FB<?FF?A?BAFFFFBFFFFB?F0(),4:?FA4<A?
@M04999:289:000000000-L3R54:1:1101:15437:4836 2:N:0:443
AGACTACCTGGGTATCTAATCCTGTTCGCTACCCATGCTTTCGAACCTCAGCGTCAGTTACAGACCAGAGAGCCGCCTTCGCCACTGGTGTTCTTCCATATATCTACGCATTCCACCGCTACACATGGAGTTCCACTCTCCTCTTCTGCACTCAAGAAAAACAGTTTCAGCTGCACTTCCCCGGTTAAGCCGAGGGCTTTCACAGCTGACTTGTTCTCCCGCCTGCGTTCGCTTTACGCCCAATAAATCCGGACAACGCTTGCCACCTACGTATTACCGCGGCTGCTGGCCCGTAGATAGC
+
CCCCCAEFGGGGGFGGGCFGGGGGGGFGG@GGGGGGGGFEFGCFGFGGGGGGGGGGG@EGGGGGGGFG8<FFGFGGG@?FDFFGGGFGFGFFGGDGGGGGGGFG,EFFEGFCEEFGGGGGGGDGGGGGGGGGGFCFGGF?FDGGGFGGGGGGGF8DDFGGFGF8BE8DGGFGFGCFFGFGGD8EGGGGGDEGEEGCD75CFFFFBFFFFBFFFAAF?FBFB@B2>BBF99@B;0(9C@FF9;;;E@EFFE(,274<((3261?B>2:?FB6:26562<?;>3,3417:?(48;9(1()..)
@M04999:289:000000000-L3R54:1:1101:11081:4844 2:N:0:443
TTTGACTACACGGGTATCTAATCCTGTTCGCTCCCCACGCTTTCGTCCATCAGCGTCAATCGGTATTTAGTAACCTGCCTTCGCAATCGGGGTTCTGTGTAATATCTATGCATTTCACCGCTACACTACACATTCCAGCTACTTCAATACTATTCAAGATTAACAGTATCAACGGCAGTTCTACAGTTAAGCTGCAGGTTTTCACCGCTGACTTATCAACCCGCCTACGGACCCTTTAAACCCAATAAATCCGGATAACGCTCGCATCCTCCGTATTACCGCGGCTGCTGGCACGGAGGT
+
-ACCCGGGGFGGGGGGGGGGGGGGGGGGGGGGGGGGGGGGGGGGGGGGCFGGG8FGGGGGEFDC8DGGGGGGGGGGGGFGGGGGGGGGGGGGGGGGGEGGGGGGGGGGFFGGGGGGGGGGGGGGGGGGGGGGGGGGGGGGGGGGGGGG;DGGCEEFFF8E9AFFGGGGFGGGGGGGFGFGGGGGFGGGGGGGGGGGGGCF?FFFFFF>BBFFFFFCACFFFFBA>=DFF=DFFFFFEFEFFFFD<83@7?EFBF;;04<@>21;>>?9?44:BF???>2489BB94604::6?DB79((-
@M04999:289:000000000-L3R54:1:1101:7599:4856 2:N:0:443
GTTTGACTACAGGGGTATCTAATCCTGTTTGCTCCCCACGCTTTCGCATCTCAGCGTCAGTATCTGTCCAGAAGGCCGCCTTCGCCACCGGTATTCCTCCACATCTCTACGCATTTCACCGCTACACGTGGAATTCTACCTTCCTCTACAATACTCCAGATAACCAGTTTTAAGTGCAATTCCCAGGTTGAGCCCGGGGCTTTCACACCTAACTTAATTATCCGCCTACATGCCCTTTACGCCCAGTCATTCCGATTAACGCTCGCACCCTCCGTATTACCGCGGCTTCTGGCCCGGAGTT
+
CBCCCGGGGGGGGGGGGGGGFGGGGG@FGGGGFAFGGGGGGGGGGGGGGGFGGGCF@CGGEFEEGGGGGGGGGGFGGGGGGGGGGGGGGGGF@FGGFDFGGGGFFFFE;EFGGGGGGGGGGGEEGGGEFGGDGGGGGGGFGGGGGGFGGGGGGGGFDGGG8EGGGFCFGGGC?FGGFCF7AFGGGGFDEFGGGGFDDDDG>?AAAACAAF==BFFFFFF?87@=B@9=BF:?@@FEFFFFF@>FF;(73<CEE;0?<D?4;;1(3219>??B:B?(,4>A>?92;>0(3.-52(,476(-.
@M04999:289:000000000-L3R54:1:1101:15921:4870 2:N:0:443
GACTACAAGGGTATCTAATCCTGTTTGCTCCCCACGCTTTCGCATCTCAGCGTCAGTATCTGTCCAGAAGGCCGCCTTCGCCACCGGTATTCCTCCACATCTCTACGCATTTCACCGCTACACGTGGAATTCTACCTTCCTCTACAATACTCCAGATAACCAGTTTTAAGTGCAATTCCCAGGTTGAGCCCGGGGCTTTCATACCTAACTTAATTATCCGCCTACATGCCCTTTACGCCCAGTCATTCCGATTAACGCTCGCACCCTCCGTATTACCGCGGCTGCTGGCACGGAGTTAGCC
+
CCCCCGGGGGGGGGGGGGGGGGGGGGGGGGGGGFGGGGGGGGGGGGGGGGGGGGGGGGGGGGGGGGGGGGGGGGGGGGGGGGGGGGEFGGGGGGGGGGGFGGGGGGGGGGGGGGFGGGGGGGGGGGGGGGGGGGGGGGGGGGGGGGGGGGGGGGGFGGGGGGGGA9DGGGGGGGGGFGFFGGDGGGGGGGGGGGGGGFFGF+9FFFFFFFEFFFFFEFFFFFFDDFFFF=DFF@EE@@>DF?;EEEEFFFFF;DEFFFFFF999>602828<:?BFFFFFFFFF?:3.:05<B;>?0<A44
@M04999:289:000000000-L3R54:1:1101:22606:4878 2:N:0:443
TTGACTACTAGGGTATCTAATCCTGTTTGCTCCCCACGCTTTCGCATCTCAGCGTCAGTATCTGTCCAGAAGGCCGCCTTCGCCACCGGTATTCCTCCGCATCTCCACGCATTTCACCGCTACACGTGGAATTCTACCTTCCTCTACAATACTCCAGATAACCAGTTTTAAGTGCAATTCCCAGGTTGAGCCCGGGGCTTTCACACATAACTTAATTACCCGCCTACATGCCTTTTACGCCCAGTCATTCCGACTAACTCTCGCACCCCCCGTATTACCGCGGCTGACGGCTCGATGTTCC
+
CC@@CEFGGGGGGFFGFGFGFAFAE6CFFGEFGG@CCGGGCFGEGGFGCD@C8@@C@FGCCFAD6CFFGGFEFGG@:F,@FBCEC@FFFC7=E5EEFGDCGFGFD,AFGGE7:FF<F<:>E@FGGG:=F+?,?DFGGGEAFGFC;8=DF8EFCG838=DGGGGGGFG,@DFF,E@DDGBF9D:,>DDE,@6CGGCD>C7398=F6A>964>6>8B18B+*;(65@@=(7C;@))..176A09;6.7>73565(((-4:)-).-2(44(,-414((().-(((-41((((,((-33(-:<))
@M04999:289:000000000-L3R54:1:1101:21856:4880 2:N:0:443
GACTACAGGGGTATCTAATCCTGTTTGCTCCCCACGCTTTCGCATCTCAGCGTCAGTATCTGTCCAGAAGGCCGCCTTCGCCACCGGTATTCCTCCACATCTCTACGCATTTCACCGCTACACGTGGAATTCTACCTTCCTCTACAATACTCTAGTTAACCAGTTTTAAGTGCAATTCCTAGGTTGAGCCCAGGGCTTTCACACCTAACTTAATTATCCGCCTACATGCCCTTTACGCCCAGTCATTCCGATTAACGCTCGCACCCTCCGTATTACCGCGGCTGCTGGCACGGAGTTAGCC
+
CCCCCGGGGGGGGGGGGGGGGGGGGGGGGGGGGGGGGGGGGGGGGGGGGGGGGGGGGGGGGGGGGGGGGGGGGGGGGGGGGGGGGGGGGGGGGGGGGGGGGGGGGGGGGGGGGGGGGGGGGGGGGGGGGGGGGGGGGGGGGGGGGGFGGGGGGGGGGGGGGGGGGGGGGGGFGGGGFGFGGGFGGGGGGGGGGGGGGDGGFFFFFFFFDEFFFFFFFFFDFFFFFFFFF>DFDFEFFF@F@B>=AFFFCEF?7?EFF>FFFF>@6<???B??F?FFA?;BBF9>???:?02<>904<AAB3
@M04999:289:000000000-L3R54:1:1101:20644:4888 2:N:0:443
ATACGACTACAGGGGTATCTAATCCTGTTCGCTACCCATGCTTTCGAACCTCAGCGTCAGTTACAGACCAGAGAGCCGCCTTCGCCACTGGTGTTCTTCCATATATCTACGCACTCCACCGCTACACATGGAGTTCCACTCTCCTCTTCTGCACTCAAGAAAAACAGTTTCAGCTGCACTTCCCCGGTTAAGCCGAGGGCTTTCACAGCTGACTTGTTCTCCCGCCTGCGTTCGCTTTACGCCCAATAAATCCGGACAACGCTTGCCACCTACGTATTACCGCGGCTGCTGGCACGTAGTT
+
CCCCCDFBBE<AFGEFEGGGGGGFGGGEGGGGGGGGFFFGGGGGEEDFGGGGGGGGFGGFCFGFGGFGGGGGGFGGGGCFED<DCFGGGGGGGCCGFEGFFCCAGAFDFDF@FGGFFGGGCEEEF9FGGGGFCFGGGGGDFEGGCGGECDCFAFFEGGGG?FGGGGGGG8DFGGDGFFDF6DFFGGGGGGGF7EGDGCDDFFFFFFFABBFFFFF=>?FE>5B@FF@D?@8<@DB082CFF79>;?(2<A4<>>9:>FFFFB?8?FFBFFFFFF??27<4<6>B>9,3:7B70246.4((-
@M04999:289:000000000-L3R54:1:1101:6017:4902 2:N:0:443
TAAGACTACTGGGGTATCTAATCCTGTTTGCTACCCACGCTTTCGAGCATGAACGTCAGTGTTATCCCAGGAGGCTGCCTTCGCCATCGGTATTCCTCCACATCTCTACGCATTTCACTGCTACACGTGGAATTCTACCTCCCTCTGACACACTCTAGTTAGACAGTTTCAAATGCACGTCCCAAGTTGAGCTCGGGGATTTCACATCTGACTTATCTAACCGTCTGCGCTCGCTTCACGCCCAGTAATTCCGATTAACGCTCGCACCCTACGTATTACCGCGGCTGCTGGCACGGCGTT
+
CCCCCGGGGGGGGGGGGGGGGGGGGGGGGGGGGGGGGGGGGGGGGGGGGGGGGGGGGGGGGGGGGGGGGGGGGGGGGGGGGGGGGGGGGGGGGGGGGGGGGGGGGGCGGGGGGGGGGGGGGGGGGGGGGGGGGGGGGGGGGGGGGGGGGGGGGGGGGGGGGGGGGGFGGGGGGGGGFGFGGGGGGGGGGGGGFGEGGGD6ACFFFFFAEFCEEFFFFFFFFFFFA=5CB2)7=BDF9BEFFDBD@@FEEEFFFDFFFFF@B@@@FFF0:67?64<A?BFA:>>>014<F:0:B?(((-4(
@M04999:289:000000000-L3R54:1:1101:14973:4912 2:N:0:443
GACTACACGGGTATCTAATCCTGTTTGCTCCCCACGCTTTCGCATCTCAGCGTCAGTATCTGTCCAGAAGGCCGCCTTCGCCACCGGTATTCCTCCACATCTCTACGCATTTCACCGCTACACGTGGAATTCTACCTTCCTCTACAATACTCCAGATAACCAGTTTTAAGTGCAATTCCCAGGTTGAGCCCGGGGCTTTCACACCTAACTTAATTATCCGCCTACATGCCCTTTACGCCCAGTCATTCCGATTAACGCTCGCACCCTCCGTATTACCGCGGCTGCTGGCACGTAGTTAGCC
+
CCCCCGGGGGGGGGGGGGGGGGGGGGGGGGGGGGGGGGGGGGGGGGGGGGGGGGGGGGGGGGGGGGGGGGGGGGGGGGGGGGGGGGGGGGGGGGGGGGGGGGGGGGGGGGGGGGGGGGGGGGGGGGGGGGCGGGGGGGGGGGGGGGGGGGFGGGGGGGGGGGGGGFGGGGGGGGGGFGFGGGGGGGGGFFGEE5EDGFFGFFFFFFFFFFFFFFFFFFFFFFFFFFEFF=@FFFFF@FFFFFFFFECFFFFD<FFEFF?FF;FBFBF??FFFBFFFFFFFFFFFFFFF?F<<(3184>FF2
@M04999:289:000000000-L3R54:1:1101:15097:4912 2:N:0:443
CTTTAGACTACTCGGGTATCTAATCCTGTTTGCTCCCCACGCTTTCGCATCTCAGCGTCAGTATCTGTCCAGAAGGCCGCCTTCGCCACCGGTATTCCTCCACATCTCTACGCATTTCACCGCTACACGTGGAATTCTACCTTCCTCTACAATACTCTAGTTAACCAGTTTTAAGTGCAATTCCTAGGTTGAGCCCAGGGCTTTCACACCTAACTTAATTATCCGCCTACATGCCCTTTACGCCCAGTCATTCCGATTAACGCTCGCACCCTCCGTATTACCGCGGCTGCTGGCACGGAGT
+
CCCCCGGEEGFFFFGEGGGGGGGGFGGGGGGGGGGGGGGGGGGGFGGGGGEFEFCCGGGGGGCGGGGGGGGGGGGGGGGGGGG@EGCEGFGGE=FDGEFFFFEDG<A<EGGGGECEGEFDCEGGGGGGGGGGCFEGGGFGGGDG8DFGGGGFG,AEEFGFFAFFFGGGECGGG8?CDC7DGGGGGGGGGGGGGGGF6C9CEFA5FFFFFFFEEFFFEFAEFEE*:>49>=EE?E@>E:=FE=D@FF?EEF??CEFF??@EFFF<D9B@FF<68:B61:?><AB;;(-,4::B??BF?>>>-
@M04999:289:000000000-L3R54:1:1101:13694:4939 2:N:0:443
GGACTACCGGGGTATCTAATCCTGTTCGCTACCCACGCTTTCGAGCCTCAGCGTCAGTTACTAGCCAGTCAGCCGCCTTCGCCACTGATGTTCTTCCATATATCTACGCATTTCACCGCTACACATGGAGTTCCACTGACCTCTCTAGCACTCAAGTCTTACAGTTTCTGATGCACGTCCATAGTTGAGCTATGACCTTTCACATCAGACTTATTAGACCGCCTGCGCTCCCTTTACGCCCAATAATTCCGGACAACGCTCGCCACCTACGTATTACCGCGGCGGCTGGCACGTAGTTAGC
+
CCCCCGGGGGGGGGGGGGGGGGGGGGGGGGGGGGGGGGGGGGGGGGGGGGGGGGGGGGGGGGGGGGGGGGGGGGGGGGGDGGEFGGGGCGGGCGGGGGGGGGGGGGGGGGGGGGGGGGGGGGGGGGGGGGGGGGGGGFGGGGGGGGGGGGGFFFCG=FGGGGGGGGGGGGGDFGFFFGFGGCFFFGGGFGGGGGGGDGGGFFFFFFFFFFFECFFFFFFFEFFFFFFFFFBFFFFFCD<EFF;DFECEF95;D>0@FFBBFFFFFFB?0>?())4<ADB9902(4629:<????7<:2<>-
@M04999:289:000000000-L3R54:1:1101:11131:4943 2:N:0:443
ACACGACTACTAGGGTATCTAATCCCATTCGCTCCCCTAGCTTTCGTCTCTGAGTGTCAGTGACGGCCCAGCAGAGTGCTTTCGCCTGTTGGTGTTCTTCCCGATCTCAACGCATTTCACCGCTCCACCGGAAATTCCCTCTGCCTCTACCGTACTCTAGCTTGGTAGTTTCCACCGCCTGTCCAGGGTTGAGCCCTGGGATTTGACGACGGACTTGAAAAGCCACCTACAGACACTTTACGCCCAATAATTCCGGATAACGCTTGCATCCTCTGTTTTACCGCGGCTGCTGGCACAGAGT
+
CCCCCGGGGGFFGGGGGGGGGGGGGGGGGGGGGGGGGGFGGGGGGGFEGGGFGGFGGGGGGFGGCEEGGGGGGGGFDFGFGGGGGGGGE<EAFFGGGGGG<FEECEFFGDGC=:FGCFGCEEDEGGFFFGGGGGGC;DGG==8FE,=1EFA@DCEFCDDGGGA=+==DGF=EDFGG99A?CC?FGFG>F63,@:CCDGGFAAFFFF@?AAFFFFF6B?FEF1=8@D61=;43;;@;3>)166?@F@7(5<<494,34?:A2491316>>A:2A<0-6:1)87?>>(((,1))52<?08>76
@M04999:289:000000000-L3R54:1:1101:4972:4943 2:N:0:443
AAAGACTACCCGGGTATCTAATCCTGTTCGCTCCCCACGCTTTCGTCCATCAGCGTCAATCGGTATTTAGTAACCTGCCTTCGCAATCGGGGTTCTGTGTAATATCTATGCATTTCACCGCTACACTACACATTCCAGCTACTTCAATACTATTCAAGATTAACAGTATCAACGGCAGTTCTACAGTTAAGCTGCAGGTTTTCACCGCTGACTTATCAACTCGCCTACGGACCCTTTAAACCCAATAAATCCGGATAACGCTCGCATCCTCCGTATTACCGCGGCTGCTGGCACGGCGTT
+
CCCCCGGGGGGEGGGGGGFGGGFGGGGFGGGGGGGGGGGGGGGGEGGGCGGGFGGGGGGFGGGGGG@FFGGFGGFGGGGGGGGGFGGGGCFCGGGFGGGGGGGGGGGGGGGGFGGGGGGGGGGGGGGFGGGGGGGGDFGGGGGGGGGFGGGFGDGGGFFGGGGGFGFGGGGGGDGDFGFGGGGGGGEGGGGFFFFG6CF9CFAFFBA5=@BFE96=CFFFFE2=FFFF@?252>@36;ECE;D?D@@EEEF10(6?<FFF@F09BBFF07A0>0<(5AA<(702199??>?0<F:((-(4
@M04999:289:000000000-L3R54:1:1101:14577:4958 2:N:0:443
GACTACACGGGTATCTAATCCTGTTCGCTCCCCACGCTTTCGTCCATCAGCGTCAATCGGTATTTAGTAACCTGCCTTCGCAATCGGGGTTCTGTGTAATATCTATGCATTTCACCGCTACACTACACATTCCAGCTACTTCAATACTATTCAAGATTAACAGTATCAACGGCAGTTCTACAGTTAAGCTGCAGGTTTTCACCGCTGACTTATCAACCCGCCTACGGACCCTTTAAACCCAATAAATCCGGATAACGCTCGCATCCTCCGTATTACCGCGGCTGCTGGCACGGAGTTAGCC
+
CCCCCGGGGGGGGGGGGGGGGGGGGGGGGGGGGGGGGGGGGGFGGGGGGGGGGGGGGGGGGGGGGGGGGGGGGGGGGGGGGFGGGGGGGGGGGGGGGGGGGGGGGGGGGGGGGGGGGGGGGGGGGGGGGGGGGGGGGGGGGGGGGGGGGGGGGFGGGGGGGGGGGGGGGGGGGGGEFFCGGGGGGGGGGGGGGGG?FGGFFFF>EFFFFFFFFFFFFFFFFFFFFFFDFFFFFFFEFF@>D?;EFEEFEBFF??EFFF;DFFFFF:<<BB?BF7<AD0>63;996044<:BFFFF215>A5
@M04999:289:000000000-L3R54:1:1101:26482:4962 2:N:0:443
GACTACTAGGGTATCTAATCCTGTTTGCTCCCCACGCTTTCGCATCTCAGCGTCAGTATCTGTCCAGAAGGCCGCCTTCGCCACCGGTATTCCTCCACATCTCTACGCATTTCACCGCTACACGTGGAATTCTACCTTCCTCTACAATACTCCAGATAACCAGTTTTAAGTGCAATTCCCAGGTTGAGCCCGGGGCTTTCACACCTAACTTAATTATCCGCCTACATGCCCTTTACGCCCAGTCATTCCGATTAACGCTCGCACCCTCCGTATTACCGCGGCTGCTGGCACGGAGTTAGCC
+
CCCCCGGGGGGGGGGGGGGGGGGGGGGGGGGGGGGGGGGGGGGGGGGGGGGGGGGGGGGGGGGGGGDGGGGGGGGGGGGGGGGGGGGGGGGGGGGGGGGGGGGGGGFFFECGGGGGGGGGGGGGGGGGGGGGGGGGGGGGGGGGGGFGGGGGGGGGGGGGGGGGCFGFGGGGGGFGFFFGGG?FFFFGGGGGGGGGDGGGFFFFFFFFFFFBE6CFFFFAF@@@B=EEE>BEF3=E?DFDFFFFFFFFFFFFF;9E?;DF>FFF713239::??FFA?9>>FFFF:>FF8??469<<DDF7
@M04999:289:000000000-L3R54:1:1101:20683:4971 2:N:0:443
GCCGACTACCGGGGTATCTAATCCTGTTTGCTCCCCACGCTTTCGCATCTCAGCGTCAGTATCTGTCCAGAAGGCCGCCTTCGCCACCGGTATTCCTCCACATCTCTACGCATTTCACCGCTACACGTGGAATTCTACCTTCCTCTACAATACTCCAGATAACCAGTTTTAAGTGCAGTTCCCAGGTTGAGCCCGGGGCTTTCACACCTAACTTAATTATCCGCCTACATGCCCTTTACGCCCAGTCATTCCGATTAACGCTCGCACCCTCCGTATTACCGCGGCTGCTGGCACGGAGTT
+
CCCCCGGGGGGGGGEGGGGGGGGGGGGGGGGGGGGGGGGGGGGGGGGCGGGGGGGGGGGFGGGGGGGGGGGGGGGGGGGGGGGGGGGGGGGGGGGGGGGGGGGG=FGGGGGGGGGGGGGGGGGGGGGFGGDFG8BFGGGGGGGFGGGGGGGGGDGGGDGFG8FGGGGCFAFGFFFCFGFGGGGGGGFGG??FCGGDGDCC>)?FFFFFFFFDFFFCE>FCFCF@?FFDEFEEEFFFFEEFF79?DEFFC):9?BBBFB<?>??0>FFF13:?6,:<?ADFFF99((-(82(-87?F(4?1
@M04999:289:000000000-L3R54:1:1101:9174:5061 2:N:0:443
CAATGACTACCCGGGTATCTAATCCTGTTTGCTCCCCACGCTTTCGCATCTCAGCGTCAGTATCTGTCCAGAAGGCCGCCTTCGCCACCGGTATTCCTCCACATCTCTACGCATTTCACCGCTACACGTGGAATTCTACCTTCCTCTACAATACTCCAGATAACCAGTTTTAAGTGCAATTCCCAGGTTGAGCCCGGGGCTTTCACACCTAACTTAATTATCCGCCTACATGCCCTTTACGCCCAGTCATTCCGATTAACGCTCGCACCCTCCGTATTACCGCGGCTGCTGGCACGGAGTT
+
CCCCCGGGGGGGGGGGGGGGGGGGGGGGGGGGGGGGGGGGGGGGGGGGGGGGGGGGGGGGGGGGGGGGGGGGGGGGGGGGGGGGGGGGGGGGGGGGGGGGGGGGGGGGGGGGGGGGGGGGGGGGGGGGGGGGGGGGGGGGGGGGGGGGGGGGGGGGGGGGGGGGGGGGGEGGGGGGFGFGGGGGGGGGCFGGGGGGGGCDBFFFFFFFFFFFFFFFFACEFF:@FFDFFFFFE@D8@;6A;DBFDF33>EEFFE;DFFFFF;F?FFFF><?<?B8::?DF<629>FB>?F:(((.8((-8.
@M04999:289:000000000-L3R54:1:1101:13009:5075 2:N:0:443
GCGACTACAGGGGTATCTAATCCTGTTTGCTCCCCACGCTTTCGCATCTCAGCGTCAGTATCTGTCCAGAAGGCCGCCTTCGCCACCGGTATTCCTCCACATCTCTACGCATTTCACCGCTACACGTGGAATTCTACCTTCCTCTACAATACTCCAGATAACCAGTTTTAAGTGCAATTCCCAGGTTGAGCCCGGGGCTTTCACACCTAACTTAATTATCCGCCTACATGCCCTTTACGCCCAGTCATTCCGATTAACGCTCGCACCCTCCGTATTACCGCGGCTGCTGGCACGGAGGTCG
+
C@CBCCEFFC@FCFEFF9EAFCDGG<CFFFFFDCFGGGFGGEGGGG@EFFCAGGGGGC@DFGGFFFFGGGGFGGGGGDG@EDGGGGGDGFFCG,CEFE<FFEDB9AFEGGGGED,ECFEG+CGGGFBF=F@EFFGEGG?9@FCEFFFGDD=@ECGD=E=EEDEF>DFCFGDEAFFGFFFGC+A?:@AC8@8EGGG>CGGGFFFA6>?6@3>FEA+88B8@B@F@=DBEEF@;;@(;<E?E@;D;E@EC3?C1(66@9<?0:?FF96>BF(492?2?2)4?609921:))(,37:093(((-
@M04999:289:000000000-L3R54:1:1101:4433:5082 2:N:0:443
AAGGGGACTACTGGGGTATCTAATCCTGTTTGCTCCCCACGCTTTCGCATCTCAGCGTCAGTATCTGTCCAGAAGGCCGCCTTCGCCACCGGTATTCCTCCACATCTCTACGCATTTCACCGCTACACGTGGAATTCTACCTTCCTCTACAATACTCTAGTTAACCAGTTTTAAGTGCAATTCCTAGGTTGAGCCCAGGGCTTTCACACCTAACTTAATTATCCGCCTACATGCCCTTTACTCCCAGTCATTCCGATTAACGCTCGCCCCCTCCGTATTACCCCTGCGGCTGGCACGGAGT
+
CCCCCGGGGGGGGGGGCGGGGGFEGGCGGGGGGGGFGGGGGDFGGGGGGGFGGGGGGGGGGGGFFGGGFFGGGGGGG8F+FGGCGCEEFFECGGGFGGFGGGGGGGGGGGGGGGGGGGGGGGGGGGGGGG,?FFGFFGGGGGGGCGGGGGFCG8EEGDFFFGGGGGGGGG:DC8FFFGBDGGGGGGGGGGFF9CEC+CG*@FCFFFCFEACFFFFFF8@AFC?E=>D=6BEE85)8EF@FE4CEBD@6@ECE3?1//62?ED>?F>>(2>BFB6>:(4:<D)(,(,.,(,((-422(42(-
@M04999:289:000000000-L3R54:1:1101:13088:5114 2:N:0:443
AGACCACTAGGGTATCTAATCCTGTTTGCTCCCCACGCTTTCGCATCTCAGCGTCAGTATCTGTCCAGAAGGCCGCCTTCGCCACCGGTATTCCTCCACATCTCTACGCATTTCACCGCTACACGTGGAATTCTACCTTCCTCTACAATACTCCGGATAACCAGTTTTAAGTGCAATTCCCAGGTTGAGCCCGGGGCTTTCACACCTAACTTAATTATCCGCCTACATGCCCTTTACGCCCAGTCATTCCGATTAACGCTCGCACCCTCCGTATTACCGCGGCTGCTGGCACGGAGTTAGC
+
CCCCCGGGGGGGGGGGGGGGGGGGGGGGGGGGGGGGGGGGGGGGGGGGGGGGGGGGGGGGGGGGGGGGGGGGGGGGGGGGGGGGGGGGGGGGGGGGGGGGGGGGGGGGGGGGGGGGGGGGGGGGGGGGGGGGGGGGGGGGGGGGGGGGGGGGGGGGDGGGGGGGGGGGGGGGGGFD?FFGGGFFFGGGGGGGGGGGGGGGFFFFFFFFFFFFFFFFFFFFFFFFFFBEFEEFFDFFF<?EF<@=@ECCEF@32;@EC;B<,-19BBF6:?F???FFDF1;6;>16???7?()149>,3<2)
@M04999:289:000000000-L3R54:1:1101:11367:5141 2:N:0:443
AGACTACCAGGGTATCTAATCCTGTTTGCTCCCCACGCTTTCGTCCATCAGCGTCAATCGGTATTTAGTAACCTGCCTTCGCAATCGGGGTTCTGTGTAATATCTATGCATTTCACCGCTACACTACACATTCCAGCTACTTCAATACTATTCAAGGTTAACAGTATCAACGGCAGTTCTACAGTTAAGCTGCAGGTTTTCACCGCTGACTTATCAACCCGCCTACGGACCCTTTAAACCCAATAAATCCGGATAACGCTCGCATCCTCCGTATTACCGCGGCGGCTGGCACGGAGTTAGC
+
CCCCCGGGGGGGGGGGGGGGGGGGGGGGGGGGGGGGGGGGGGGGGGGGGGGGGGGGGGGGGGGGGGGGGGGGGGGGGGGGGGGGGGGGGGGGGGGGGGGGGGGGGGGGGGGGGGGGGGGGGGGGGGGGGGGGGGGGGGGGGGGGGGGGGGGGGGGGGGGGGGGGGFGGGGGDGGGGFGFGGGGGGFGGGGGGGGGGFFGGFFFFFFFFFFFEEAFFFFFF>FFFFFFFFFFFDFFEFFFFFFFFFFFFFFF6DF@FFFFDFFFFBB?<<B>:072A<A?>99013>60:234<044<BDF4
@M04999:289:000000000-L3R54:1:1101:25953:5142 2:N:0:443
GGACTACTAGGGTATCTAATCCTGTTCGCTACCCATGCTTTCGAACCTCAGCGTCAGTTACAGACCAGAGAGCCGCCTTCGCCACTGGTGTTCTTCCATATATCTACGCATTCCACCGCTACACATGGAGTTCCACTCTCCTCTTCTGCACTCAAGAAAAACAGTTTCAGCTGCACTTCCCCGGTTAAGCCGAGGGCTTTCACAGCTGACTTGTTCTCCCGCCTGCGTTCGCTTTACGCCCAATAAATCCGGACAACGCTTGCCACCTACGTATTACCGCGGCTGCTGGCACGTAGTTAGC
+
CCCCCGGGGGGGGGGGGGGGGGGGGGGGGGGGGGGGGGGGGGGGGGGGGGGGGGGGGGGGGGGGGGCGGGGGGGGGGGGGGGGGGGGGGGGGGGGGGGGGGGGGGGFGGGGGGGGGGGGGGGGGGGFFGGGGGGGGGGGGGGGGGGGGGGGGGGGGGGGGGGGGGGGGGGGGGGGGFGFGGGGGGGGGGGGGGGGGGGGGFFFFFFFFFFFFFFFFFFFFFFFFFFFFFFF>;DF<EFFFFF?@FFF37=99@>BBF>BFF?FFFFFFFFFFFFFFFFFBBFBBBFFFFFFFF?0,(64<6
@M04999:289:000000000-L3R54:1:1101:23220:5147 2:N:0:443
TGATAGACTACAAGGGTATCTAATCCTGTTTGCTCCCCACGCTTTCGCATCTCAGCGTCAGTATCTGTCCAGAAGGCCGCCTTCGCCACCGGTATTCCTCCACATCTCTACGCATTTCACCGCTACACGTGGAATTCTACCTTCCTCTACAATACTCTAGTTAACCAGTTTTAAGTGCAATTCCTAGGTTGAGCCCAGGGCTTTCACACCTAACTTAATTATCCGCCTACATGCCCCTTACGCCCAGTCATTCCGATTAACGCTCGCACCCTCCGTATTACAGCGGCTGCTGGCACGGAGT
+
CCCCCGGC<FGGGFGGGGDGGGGAEEFFEEDGGGGEGGFCEGFCGFGGECGFFD@FCEGGGDFFF,ECFCEFAFACGFEGEGGFEG@CCEECG>FFGGGGGGGGGGFEFGGFGGGDFFFGGGG@FEGEGFGFGGGGGGGGGFDD@EEEFFFFGGGGG8EFDDFGG??EDDADEGGGFDFDF?FGGCGDAE?FGGGGGGGCB56AFABF@9CEEFFECF97@8>EAFFFFFEFC9E39BBF355925;()4).5?EF(/:?EF>(:B>BFF:2(4>2:04<B22:>71,1()5(438:019-
@M04999:289:000000000-L3R54:1:1101:25202:5159 2:N:0:443
GACTACCAGGGTATCTAATCCTGTTTGCTACCCACGCTTTCGAGCATGAACGTCAGTGTTATCCCAGGAGGCTGCCTTCGCCATCGGTATTCCTCCACATCTCCACGCATTTCACTGCTACACGTGGAATTCTACCTCCCTCTGACACACTCTAGTTAGACAGTTTCAAATGCACGTCCCAAGTTGAGCTCGGGGATTTCACATCTGACTTATCTAACCGTCTGCGCTCGCTTTACGCCCAGTAATTCCGATTAACGCTCGCACCCTACGTATTACCGCGGCTGCTGGCACGTAGTTAGCC
+
CCCCCGGGGDGGGGGGGGGGGGGGGGGGGGGGGGGGGGGGGGGGG7FGGGGGGGGGGGGGGGGFGGGGGGGGGGGGGGGFGGGGGGGGGGGGFGGGGGGGGFCEFFFGGGGGGGGGGGG9FFGGGGGGGGGGGGGGGGGGGGGGGGGGGGFGGGGGGGGGGGGGFDGGGGGGGGGGFGEDGGGGGGGGGGGGGGGDDFGGFFFFFFFFF@EEFFFFFFFFFFFFFFFBDABFDFFFFFFED<@FFEFFE;6;0;CEF9@;@FF9BFF033:DFFFFA(3(39>BF?FF?FF??:6:BFFF?
@M04999:289:000000000-L3R54:1:1101:14991:5189 2:N:0:443
GCGGACTACCAGGGTATCTAATCCTGTTTGCTCCCCACGCTTTCGCATCTCAGCGTCAGTATCTGTCCAGAAGGCCGCCTTCGCCACCGGTATTCCTCCACATCTCTACGCATTTCACCGCTACACGTGGAATTCTACCTTCCTCTACAATACTCTAGTTAACCAGTTTTAAGTGCAATTCCTAGGTTGAGCCCAGGGCTTTCACACCTAACTTAATTATCCGCCTACATGCCCTTTACGCCCAGTCATTCCGATTAACGCTCGCACCCTCCGTATTACCGCGGCTGCTGGCACGGAGTT
+
CCCCCGGGGGGGGGGGGGGGGGGGGFGGGGGGGGGGGGGGGGGGGGGGGGGGGGGGGGGGGGGGGGGGGGGGGGGGGGGGGGGGGGGGGGGGGGGGGGGGGGGGGGGGGGGGGGGGGGGGGGGGGGGGGGGGGGGGGGGGGGGGGGGGGGGGGDGGGGGGGGGGGGGGGGGGGFGDFGFGGGGGGFGGGGGFGFFGGGDGFFFFFFFFFFFFFFFFFFFFFFFFFFFDFFFEFFE@EFFD@@FFF;<<?CCE;<;?DC<19;36;F>>::0<9<?7?FFF:BFB((2:?D:08??;3>38
@M04999:289:000000000-L3R54:1:1101:21526:5196 2:N:0:443
CACGGGACTACTAGGGTATCTAATCCTGTTTGCTCCCCACGCTTTCGCATCTCAGCGTCAGTATCTGTCCAGAAGGCCGCCTTCGCCACCGGTATTCCTCCACATCTCTACGCATTTCACCGCTACACGTGGAATTCTACCTTCCTCTACAATACTCCAGATAACCAGTTTTAAGTGCAATTCCCAGGTTGAGCCCGGGGCTTTCACACCTAACTTAATTATCCGCCTACATGCCCTTTACGCCCAGTCATTCCGATTAACGCTCGCACCCTCCGTATTACCGCGGCTGCTGGCACGGAGT
+
CCCCCGGGGGGGGGGGGGGGGGGGGGGGGGGGGGGGGGGGGGGGGGGGGGGGGGGGGGGGGGGGGGGGGGGGGGGGGGGCFGGGGGGGGGGGGEGGGGGGGGGGFGGGGGGGGGGGGGGGGGGGGGGGGGGGGGGGGGGGGGEGGGGGGGGGGGGGGGGGFGGGGGGGGGGGGGGECFFFGFFGFFGEFGGGGGGGCCDDDFFFFFFFFDFFFFFFFFFFFEFFFFFFFFFFFF4;@FFFEFFFF@@@EE<5CCFFD@FFAB>BBFB9>90<??>?B?BFAB?991679?BFF:?<2;0;,
@M04999:289:000000000-L3R54:1:1101:11970:5292 2:N:0:443
GACTACAGGGGTATCTAATCCTGTTCGCTCCCCACGCTTTCGTCCATCAGCGTCAATCGGTATTTAGTAACCTGCCTTCGCAATCGGGGTTCTGTGTAATATCTATGCATTTCACCGCTACACTACACATTCCAGCTACTTCAATACTATTCAAGATTAACAGTATCAACGGCAGTTCTACAGTTAAGCTGCAGGTTTTCACCGCTGACTTATCAACCCGCCTACGGACCCTTTAAACCCAATAAATCCGGACAACGCTCGCATCCTCCGTATTACCGCGGCTGCTGGCACGGAGTTAGCC
+
CCCCCFFFFGGCFEFA6FEEFGFFGFCC;@FGGGGGGFGGGCCFFCEFGFG@@CFF9,9@@F@EFFFGFDFFC@@FDCFGC@FEGFGG+6@FFEFG@AFA@?E,=CECFFGGFEEGEGG8CECFDGFGG<FFGGCFGFFGFEG8,;DEDDD=DFFDEG8EGGGGGGGGGGGGGGGGFGFG+=DGGGGGGC<CEGG?DFFGFFF5@>DFFFFFFAFFDFEFFFAFBF2(25>3>EFF=ADFD(,.79CFF>1;(3=1>>;39;F09:<A?;BB:?AF44;>>FBF033>:<2:-44:<BAA8
@M04999:289:000000000-L3R54:1:1101:13910:5304 2:N:0:443
ACTGACTACACGGGTATCTAATCCTGTTTGCTCCCCACGCTTTCGCATCTCAGCGTCAGTATCTGTCCAGAAGGCCGCCTTCGCCACCGGTATTCCTCCACATCTCTACGCATTTCACCGCTACACGTGGAATTCTACCTTCCTCTACAATACTCCAGATAACCAGTTTTAAGTGCAATTCCCAGGTTGAGCCCGGGGCTTTCACACCTAACTTAATTATCCGCCTACATGCCCTTTACGCCCAGTCATTCCGATTAACGCTCGCACCCTCCGTATTACCGCGGCTGCTGGCACGGAGTT
+
CCCCCGGGGGGGGGGGGGGGGGGGGGGGGGGGGGGGGGGGGGGGGGGGGGGGGGGGGGGGGGGGGGGGGGGGGGGGGGGGGGGGGFGGGGGGGGGGGGGGGGGGGGGGGGGGGGGGGGGGGGGGGGGGGGGGGGGGFGGGGGGGGGGGGGGGCFGGGGGGGGGFGGGGGGGGGGGGFGFGGGGGGGGGGGGGFGGGGGGGFFFFFFFFDFFFFFFFFFFFFFFFFFFFECC@FFFFFCCEF9BFFFFFE7?CF2;DFFE:;FFFFFBFFF??>((3?FFFFF>BFB>????BFFB>>9??
@M04999:289:000000000-L3R54:1:1101:21290:5307 2:N:0:443
GGACTACCGGGGTATCTAATCCTGTTCGCTACCCATGCTTTCGAACCTCAGCGTCAGTTACAGACCAGAGAGCCGCCTTCGCCACTGGTGTTCTTCCATATATCTACGCATTCCACCGCTACACATGGAGTTCCACTCTCCTCTTCTGCACTCAAGAAAAACAGTTTCAGCTGCACTTCCCCGGTTAAGCCGAGGGCTTTCACAGCTGACTTGTTCTCCCGCCTGCGTTCGCTTTACGCCCAATAAATCCGGACAACGCTTGCCACCTACGTATTACCGCGGCTGCTGGCACGTAGTTAGC
+
CCCCCGGGGGGGGGGGGGGGGGGGGGGGGGGGGGGGGGGGGGGGGGGGGGGGGGGGGGGGGGGGGGGGGGGGGGGGGGGGGGGGGGGGFGGGGGGGGGGGGGGGGGGGGGGGGGGGGGGGGGGGGGGGGGGGGFFFGGGGGGGGGGGGGGGFGGGGGGGGGGGGGGGGGGGGGGGGFGFGGGGGGGGGGGGGGGGGGGFGFFFFFFFFFFFEFFFFEAF@FFFFFDFFFFFFD@FFEFFFBFDFFFFFF?BFFFFF?9>FB:B:<?FF?BF?B97ADB?FF699>02202<?F1?<(6<:-
@M04999:289:000000000-L3R54:1:1101:17523:5323 2:N:0:443
GTGGAGACTACCCGGGTATCTAATCCTGTTCGCTACCCATGCTTTCGAGCCTCAGCGTCAGTAACAGACCAGAGAGCCGCCTTCGCCACTGGTGTTCTTCCATATATCTACGCATTTCACCGCTACACATGGAGTTCCACTCTCCTCTTCTGCACTCAAGTCTCTCAGTTTCCGATGCTCTTCCTCAGTTAAGCTGAGGGCTTTCACATTCAGACTTAAAAGACCGCCTGCGCTCCCTTTACGCCCAATAAATCCGGACAACGCTTGCCACCTACGTATTACCGCGGCTGCTGGCACGT
+
CCCCCGGGGGGGGGGGGGGGGGGGGGGGGGGGGGGGGGGGGGGGGGGGGGGGGGGGGGGGGGGGGGGGGGGGGGGGGGGGGGGGGGGGGGGGGGGGGGGGGGGGGGGGGGGGGGGGGGGGGGGGGGGGGGGGGGGGGGGGGGGGGGGGGGGGGGGGGGGGFFGGGGDGGGGGGGDGFGFGGGFGGGGGGGGGGGGGGGGGFFFFFFFFF<EF<>FFFFAEFFDFFFF>2>DBF@FFFFFFFE6?BBF;@847?EFF;@FB:?B(-(41262<??FFFFA0<AB0139049?:7:08<6(
@M04999:289:000000000-L3R54:1:1101:6961:5345 2:N:0:443
GACTACCGGGGTATCTAATCCTGTTTGCTCCCCACGCTTTCGCATCTCAGCGTCAGTATCTGTCCAGAAGGCCGCCTTCGCCACCGGTATTCCTCCACATCTCTACGCATTTCACCGCTACACGTGGAATTCTACCTTCCTCTACAATACTCCAGATAACCAGTTTTAAGTGCAGCTCCTAGGTTGAGCCCGGGGCTTTCACACCTAACTTAATTATCCGCCTACATGCCCGTTACGCCCCGCCATTCCGATTAACGCTCGCACCCTCCGTATTACCGCGGCTGCTGCCCCGGCATTAGCC
+
C<@C<C,@:+77,C<FCGGG96@FA<C<F96@BCFGG@FEEFDBFGGE,,E76868FC@<FFFCGFG,,,6,CCCC:FFC7:?F=@+++B?@5,54<,,BE,9CDFFG:444FFDAFGGCGGGG=6+67,AEFG=,C,@@@DG8DFDFGG8=1@=8@,@=E9?E9=,,27@6@E7,;CF+;80<,@CFFFCEG8*CDCGFF9@A*3)/(877>8>:<B8=4-6@D83C@EF(63;;2;>)(.(42(4:)4(,,,64,,3:2241(-(,,34((5694?(4190,8.3)((-4(((-4<>()
@M04999:289:000000000-L3R54:1:1101:7649:5346 2:N:0:443
CGACTACTCGGGTATCTAATCCTGTTCGCTCCCCACGCTTTCGTCCATCAGCGTCAATCGGTATTTAGTAACCTGCCTTCGCAATCGGGGTTCTGTGTAATATCTATGCATTTCACCGCTACACTACACATTCCAGCTACTTCAATACTATTCAAGATTAACAGTATCAACGGCAGTTCTACAGTTAAGCTGCAGGTTTTCACCGCTGACTTATCAACCCGCCTACGGACCCTTTAAACCCAATAAATCCGGATAACGCTCGCATCCTCCGTATTACCGCCGCTGCTGGCACGGAGTTAGC
+
CCCCCGGGGGGGFGGGFGGGGGGGGGGGGGG7FFEFGGGGGGGGDGGGGGGGGGGGGFGGGGCEFGFGGEGGGGGGGGGGGGGGGGGGGGGGGGGGGGGGGGGFEGGGGGGFGGGGGGGGGGGGGGGGGGGGGGGFGFGGGGGGGGGGFGGGGGDGFFGGFGGFGFGGGGGGGGGGFGFGGGFGGGGFGGGGGGGD=CCGFFAAE5BDFDFFFFFFEFFFD9A>DF9>2@F>DFFE3<EFDD0@EECF5(29;D?FEF9;<9>>F>08)2961:(<A)40(46>;;)::<?BF(((4495.
@M04999:289:000000000-L3R54:1:1101:14024:5367 2:N:0:443
GTCTGGACTACTGGGGTATCTAATCCTGTTCGCTACCCATGCTTTCGAACCTCAGCGTCAGTTACAGACCAGAGAGCCGCCTTCGCCACTGGTGTTCTTCCATATATCTACGCATTCCACCGCTACACATGGAGTTCCACTCTCCTCTTCTGCACTCAAGAAAAACAGTTTCAGCTGCACTTCCCCGGTTAAGCCGAGGGCTTTCACAGCTGACTTGTTCTCCCGCCTGCGTTCGCTTTACGCCCAATAAATCCGGACAACGCTTGCCACCTACGTATTACCGCGGCTGCTGGAACGTAGT
+
CCCCCGGGGGGGGGGGGGGGGGGGGGGGGGGGGGGGGGGGGGGGGGGGGGGGGGGGGGGGGGGGGGGGGGGGGGGGGGGGGGGGGGGGGGGGGGGGGGGGGGGGGGGGGGGGGGGGGGGGGGGGGGGGGGGGDGGGGGGGGGGGGGGGGGGGGGGGGGGGGGGCFDGGGGGGGGGGFGFGGGGGGGGGGGGGGGGGD9CGEAAFFFFFFFFFFFFFFFFFFFFFFBFFFFFFFFFFFDFFFFFFF@F;3<EEEFFFFFFB:>FB16<BFFF:?FFF?BFA<A:612219FF:?((5??:6-
@M04999:289:000000000-L3R54:1:1101:21260:5373 2:N:0:443
GGGACTACAGGGGTATCTAATCCTGTTTGCTCCCCACGCTTTCGCATCTCAGCGTCAGTATCTGTCCAGAAGGCCGCCTTCGCCACCGGTATTCCTCCACATCTCTACGCATTTCACCGCTACACGTGGAATTCTACCTTCCTCTACAATACTCCAGATAACCAGTTTTAAGCGCAGTTCCCAGGTTGTGCCCGGGGCTTTCACACCTAACTTAATTATCCGCCTACATGCCCTTTACGCCCAGTCATTCCGATTAACGCTCGGACCCCCCGTATTAACGCGGCTGCTGTCACGGCGTTAC
+
B9,A<FCE<F<,786EFFFGFGFGGGGCFGFCCFEDFGGG7@<@@@FCFF9FFECEC:FCFGFFEEGFGFGG@FFGGGFEFDGGGDFGDFECFGG9A,EFG8E5FAFGG+F?:F<9AFEE@@F?=FE4+@FE:>AD=E,>DGDA8AFA9,==F8=@?,@9EGGGDD8E,=@D,@?=BCF72=+<EF:8315E7>*0;*;D;?>>E*/;==58<AF68A+0162-2(63?))5;@1;3>,)(62(/77)).63803(6)(710(((-43(-(,(4(.6)6:>6>>;10))),).(30,,(-(
@M04999:289:000000000-L3R54:1:1101:6310:5402 2:N:0:443
GGGAGACTACTAGGGTATCTAATCCTGTTTGCTCCCCACGCTTTCGCATCTCAGCGTCAGTATCTGTCCAGAAGGCCGCCTTCGCCACCGGTATTCCTCCACATCTCTACGCATTTCACCGCTACACGTGGAATTCTACCTTCCTCTACAATACTCCAGATAACCAGTTTTAAGTGCAATTCCCAGGTTGAGCCCGGGGCTTTCACACCTAACTTAATTATCCGCCTACATGCCCTTTACGCCCAGTCATTCCGATTAACGCTCGCACCCTCCGTATTACCGCGGCTGCTGGCACGGAGTT
+
CCCCCGGGGGGGGGGGGGGGGGGGGGGGGGGGGGGGGGGGGGGGGGGGGGGGGGGGGGGGGGGGGGGGGGGGGGGGGGGGGGGGGGGGGGGGGGGGGGGGGGGGGGGGGGGGGGGGGGGGGGGGGGGGGGGGGGGGGGGGGGGGGGGGGGGGGGGGGGGGGGGGGGGGGGGGGGGGFGFGGGGGGGGGGGGGGGGGGGGD>FFFFFFFFFFFFFFFFFFEFEEFFFFDFFFFEFFEDE3F;@FFFD@@EF<CFEFDF@371>FFFBBFBF???FF<B:BF9?B1;9(7::83:(5:,39:4
@M04999:289:000000000-L3R54:1:1101:23908:5404 2:N:0:443
GACTACCGGGGTATCTAATCCTGTTTGCTCCCCACGCTTTCGCATCTCAGCGTCAGTATCTGTCCAGAAGGCCGCCTTCGCCACCGGTATTCCTCCACATCTCTACGCATTTCACCGCTACACGTGGAATTCTACCTTCCTCTACAATACTCCAGATAACCAGTTTTAAGTGCAATTCCCAGGTTGAGCCCGGGGCTTTCACACCTAACTTAATTATCCGCCTACATGCCCTTTACGCCCAGTCATTCCGATTAACGCTCGCACCCTCCGTATTACCGCGGCTGCTGGCACGGAGTTAGCC
+
CCCCCGGGGGGGGGGGGGGGGGGGGGGGGGGGGGGGGGGGGGGGGGFGGGGGGGGGGGGGGGGGGGGGGGGGGGGGGGGGGGGGGGGGEGGGGGGGGGGGGGGGGGGGGGGGGGGGGGGGGGGGGFEGGGGGGDGGGGGGGGGGGGGGGGGGGGGGGGGGGGGFGGGGGGGGGGGGFGFGFGGCFGGGGFGGG5>DGGGGAFFFFFFFFFFFEFFFFFFFFFFFDFFFFFF;@3>EDF9>@FFFE<CFFFFF:BBA?18?FFFBB?B?FF::<>2>A?B>B61;63:(422:(4;B?4-<4
@M04999:289:000000000-L3R54:1:1101:7844:5435 2:N:0:443
ATGGCGACTACCGGGGTATCTAATCCTGTTTGCTACCCACGCTTTCGAGCATGAACGTCAGTGTTATCCCAGGAGGCTGCCTTCGCCATCGGTATTCCTCCACATCTCTACGCATTTCACTGCTACACGTGGAATTCTACCTCCCTCTGACACACTCTAGTTAGACAGTTTCAAATGCACGTCCCAAGTTGAGCTCGGGGATTTCACATCTGACTTATCTAACCGTCTGCGCTCGCTTTACGCCCAGTAATTCCGATTAACGCTCGCACCCTACGTATTACCGCGGCTGCTGGCACGTAGT
+
CCCCCGGGGGGGGGGGGGGGGGGGGGGGGGGGGGGGGGGGGGGGGGGGGGGGGGGGGGGGGGGGGGGGGGGGGGGDFGGGGGGGGGGGGGGGGGGGGGGGGGGGGGFFGGGGGGGGGGGGGGGGGGGGGGGGGGGGGGGGGGGCEGGGGGGGGGGGGGGGD=FGADEFFFGGGGGGFGFGGGGGDGF?GGFGGGGGGGD>DFFFCFFFEFFFEFFFFFFFFFFDFDFFFFFFFFFFFF@F7@<291?@EECCCFE;?BFBF?BFF>9(7>?F??:334?:><07(41(24:2:(4?630:4
@M04999:289:000000000-L3R54:1:1101:13722:5454 2:N:0:443
TTTTAGACTACTCGGGTATCTAATCCTGTTCGCTACCCATGCTTTCGAACCTCAGCGTCAGTTACAGACCAGAGAGCCGCCTTCGCCACTGGTGTTCTTCCATATATCTACGCATTCCACCGCTACACATGGAGTTCCACTCTCCTCTTCTGCACTCAAGAAAAACAGTTTCAGCTGCACTTCCCCGGTTAAGCCGAGGGCTTTCACAGCTGACTTGTTCTCCCGCCTGCGTTCGCTTTACGCCCAATAAATCCGGACAACGCTTGCCACCTACGTATTACCGCGGCTGCTGGCACGTAGT
+
CCCCCFGGGGGGGGGGGGGGGGGGGGGGGGGGGGGGGGGGGGGGGGGGGGGGGGGGGGGGGGGGGGGGGGGGGGGGGGGGGGGGGGGGGGGGGGGGGGGGGGGGGGGGGGGGGGGGGGGGGGGGGGGGGGGGGGGFGGGGGGGGGGGGGGGGGGGGGGFGEGGGBGGGGGFGGGGGFGFGGGGGGGGGGGGFGGGGGGDDDFFFFFFFFFFFFFFFFFFFFFFFFFFFDDF@?FFFFFFFEFFFF?(36AFFFBFF6>BBFBFB68?FFDB:3?FFBFFDFDFFF;B;><B??F<D?0(4-
@M04999:289:000000000-L3R54:1:1101:14407:5473 2:N:0:443
GGCAGACTACAGGGGTATCTAATCCTGTTTGCTCCCCACGCTTTCGCATCTCAGCGTCAGTATCTGTCCAGAAGGCCGCCTTCGCCACCGGTATTCCTCCACATCTCTACGCATTTCACCGCTACACGTGGAATTCTACCTTCCTCTACAATACTCCAGATAACCAGTTTTAAGTGCAGTTCCCAGGTTGAGCCCGGGGCTTTCACACCTAACTTAATTATCCGCCTACATGCCCTTTACGCCCAGTCATTCCGATTAACGCTCGCACCCTCCGTGTTACCGCGGCTGCTGGCACGGAGTT
+
CCCCCGGGGGGGGGGGGGGGGGGGGGGGGGGGGGGGGGGGGGGGGGGGGGFGGGGGGGGGGGGGGGGGGGGGGGGGGGGGGGGGGGCFFFFGGGGGGGFGGGGFGGGGGGGGGGGGGGGGGGGGGGGGGGGGGGGGGGGGGGGGGGGGGGGGGGGGGGGGGGGGGGGGGGGGGGFGFFFGGGGGGFGGGGGDFCCDGDCGFFF>CFFFABEFFFFFFFFEFFCF>@FDBEEFFFFFFFFFFFF>;FF<457CFF;77;EF:;?<369>FFFFF>0(4:<DB09FF>19B>::?()2-,-(.
@M04999:289:000000000-L3R54:1:1101:17179:5495 2:N:0:443
GGACTACTGGGGTATCTAATCCTGTTTGCTCCCCACGCTTTCGCATCTCAGCGTCAGTATCTGTCCAGAAGGCCGCCTTCGCCACCGGTATTCCTCCACATCTCTACGCATTTCACCGCTACACGTGGAATTCTACCTTCCTCTACAATACTCCAGATAACCAGTTTTAAGTGCAATTCCCAGGTTGAGCCCGGGGCTTTCACACCTAACTTAATTATCCGCCTACATGCCCTTTACGCCCAGTCATTCCGATTAACGCTCGCACCCTCCGTATTACCGCGGCTGCTGGCCCGTAGTTAGC
+
CCCCCGGGGGGGGGGGGGGGGGGGGGGGGGGGGGGGGGGGGGGGGDGGGGGGGGGGGGGGCGGGGGGGGGGGGGGGGGGGGGGGGGGGGGGGGGGGGGGFGGGEFGGGGGGGGGGGGCFGGGGGGFCFGGGGGGFGGGGGGGFGGGFGGGGG?FGFFGGGGGGGGGGGGGGGFGFGFGFGGGGGGGC?DFGGGDDDDDCD4BFFFFFFFFFFFFFFFFFFED@>DFFFEEFFFFEFFFFF@6?@@EFEFFF@<01?C?0(,2149>1(,19,1:45<9(69((4,(.7>0(,4(((4<2).
@M04999:289:000000000-L3R54:1:1101:4197:5548 2:N:0:443
GACTACTGGGGTATCTAATCCTGTTTGCTCCCCACGCTTTCGCATCTCAGCGTCAGTATCTGTCCCGAAGGCCGCCTTCGCCACCGGTATTCCTCCACATCTCTACGCATTTCACCGCTACACGTGGAATTCTACCTTCCTCTACAATACTCCAGATAACCAGTTTTAAGTGCATTTTCCAGGTTGAGCCCGGGGCTTTCACCCTTAACTTAATTATCCGTCTACATGCCCCTTACGCCCAGTCATTCCCATTAACGCTCGCACCCCCCGATTTACCGCGGCTTCTGGCACGTAGTTAGCC
+
<CC<CDAE8FGCBFC9EFE@FECFFFEC<FFFG8@FGCFFCCC:6CDFEGGGGGGGG@CCECFGG,@B@@BFGGBFCFDCEG,,B@CFEGF<F@<?<F88=9E?9F:C++FFCFGG7FBBGGGCGA7CFCFFABEF9=FFDFFG9==FADF88,69=,,6D,,3>CCFFEF,EG+,?+?DCDCCF?EFFGF+4;5>7DG++1***/;+1*2*9B>B7:85)87(9/8*)3((6=;((,6>36/7>5))9)/94?6C6>;199039?((4(-(((.:2,3320,,4)).)(3(.((44))),
@M04999:289:000000000-L3R54:1:1101:7946:5550 2:N:0:443
GACTACAGGGGTATCTAATCCTGTTCGCTACCCATGCTTTCGAACCTCAGCGTCAGTTACAGACCAGAGAGCCGCCTTCGCCACTGGCGTTCTTCCATATATCCACGCATTCCACCGCTACACATGGAGTTCCACCCTCCTCTTCTGCACTCAAGAAAAACAGTTTCAGCTGCACTTCCCCGGTTAAGCCGAGGGCTTTCACCGCTGACTTTTTCTCCCGCCTGCGTTCGCTTTTCGCCCAATAAATCCGGACAACGCTTGCCACCTACGTACTACCGCGTCCTCTGGCGCGTAGTTAGCC
+
BBC,,6E,,CFB,<C<@E6@FAFEG68:B:FFDEF,@,CE<6,6CBFF8@<@F@7BCFCEDEF@F8<@FAFDFBFF:CA,4C:F,,9?6?F:=FFD,A9FE<,,4??C::CE<EEGF@B8:9A,EEFFG?FFFGGGC?FG,=3@AFD,6@968===,=?FGD8,=9,,@@,16@D@:=FFGDGEGEFDFG*:E>E*7?F8F9*3)):8=4?44*?ACFF9A>7@DF6(((,(,1)).6;D0<??72)6,(,,(38((3(:60:<BF:::?82(-)57((-(((,..,,,((,-,,4:6)).
@M04999:289:000000000-L3R54:1:1101:17114:5554 2:N:0:443
CTCTGGACTACTAGGGTATCTAATCCTGTTCGCTACCCACGCTTTCGAGCCTCAGCGTCAGTTACTAGCCAGTCAGCCGCCTTCGCCACTGATGTTCTTCCATATATCTACGCATTTCACCGCTACACATGGAGTTCCACTGACCTCTCTAGCACTCAAGTCTTACAGTTTCTGATGCACGTCCATAGTTGAGCTATGACCTTTCACATCAGACTTATTAGACCGCCTGCGCTCCCTTTACGCCCAATAATTCCGGACAACGCTCGCCACCTACGTATTACCGCGGCTGCTGGCACGTAGT
+
CCCCCFGGGGGGGFGGFGGGGGGGGFFAFGG7FG7FCCGGGGDEEFEDCCGGGFFFEGGDFGFFFDFDGECFEFCGGGGG7BFFDGC,CEDFCA@<EG,EFFGGGC9FFGGGGGGGGG9@AEGEEGGGFCB:FGEDFCEGFGGGCGGGGG;EGGGFGGGG:EEFGDAFD@DAEFGCFGFDD?D+B:ECFG=,18EG?F785=9AFCFFFFFF<AAFECF@?A=E5)/<):/7959B:B:=;9@(/2=1;)?7<)391960=(30(,,7:?F?F?F:24():A(3496;9BBB:1,),(.,-
@M04999:289:000000000-L3R54:1:1101:9165:5596 2:N:0:443
GATGGACTACACGGGTATCTAATCCTGTTTGCTCCCCACGCTTTCGCATCTCAGCGTCAGTATCTGTCCAGAAGGCCGCCTTCGCCACCGGTATTCCTCCACATCTCTACGCATTTCACCGCTACACGTGGAATTCTACCTTCCTCTACAATACTCCAGATAACCAGTTTTAAGTGCAATTCCCAGGTTGAGCCCGGGGCTTTCACACCTAACTTAATTATCCGCCTACATGCCCTTTACGCCCAGTCATTCCGATTAACGCTCGCACCCTCCGTATTACCGCGGCTGCTGGCACGGACTT
+
CCCCCGGGGGGGGGGGGGGGGGGGGGGGGGGGGGGGGGGGGGGGGGGGGGGGGGGGGGGGGGGGGGGGGGGGGGGGGGGGGGGGGGGGGGGGGGGGGGGGGGGGGGGGGGGGGGGGGGGGGGGGGGGGGGGEGGGGGGGGGGGGGGGGGGGGGGGGGGGGGGGGGGGGGGDGGGGGFGFGGGGGGGGGGGGGGGGDGGGGFAFFFFFFFFFFFFFFFFFE6<CFFD@DFFFFFFFF1;7@8?BB;DEEEFEFFFDF;FBB?BFBF>>>1???F9-13>DFA<>619(92))(((.33-((.
@M04999:289:000000000-L3R54:1:1101:23466:5619 2:N:0:443
ATGAGGACTACTGGGGTATCTAATCCTGTTTGCTACCCATGCTTTCGAGCCTCAGCGTCAGTGACAGACCAGAGAGCCGCCTCCGCCACTGGTGTTCTTCCATATATCTACGCATTTCACCGCTACACATGGAGTTCCACTCTCCACTTCTGCACTCAAGTTAAACAGTTTCCGTTGCAATTCCTCAGTTGAGCTGAGTGCTTTCACATCCCAGACTTATTGAACCGCCTGCGCTCCCTGTACGCCAAATAAATCCGGACAACGCTTGCCACCTACGTATTACCGCGGCTGCTGGCATGTG
+
CCCCCGGFG?GGGD8CFG8FFFCAEFGGG,EFGGGFG?FF<F<<F9FGF@FFGFGGDFFGGEFCGFGFGFFFFFFCGGC7>,,BFGE:@8FF?A4@EFGFGG,C4F4@EFGGGGG7AFAF:4>@FFE<FG<A,,94E;;D,=AED,@,3@FFGGCFFFGF,@AFF79?=::EA@6DBGB9DD7==8EDGAEG1,E6+++=B+++9=CFE>85@AA5=19;4*3*)8=:=4B=))0526B))8@B26(.(.;46).660899?F@F(,(8B<?04:><1)-.)4<B0,4>036.58(,.4-)
@M04999:289:000000000-L3R54:1:1101:21319:5673 2:N:0:443
TGACTACAGGGGTATCTAATCCTGTTTGCTCCCCACGCTTTCGCATCTCAGCGTCAGTATCTGTCCAGAAGGCCGCCTTCGCCACCGGTATTCCTCCACATCTCTACGCATTTCACCGCTACACGTGGAATTCTACCTTCCTCTACAATACTCCAGATAACCAGTTTTAAGTGCAATTCCCAGGTTGAGCCCGGGGCTTTCACACCTAACTTAATTATCCGCCTACATGCCCTTTACGCCCAGTCATTCCGATTAACGCTCGCACCCTCCGTATTACCGCGGCTGCTGGCACGGAGTTAGC
+
CCCCCGGGGGGGGGGGGGGGGGGGGGGGGGGGGGGGGGGGGGGGGGGGGGGGGGGGGGGGGGGGGGGGGGGGGGGGGGGGGGGGGGGGGGGGGGGGGGGGGGGGGGGGGGGGGGGGGGGGGGGGGGGGGGGGGGGGGGGGGGGGGGGGGGGGGGGGGGGFGGGGGGGGGGGGGGGGFGFGDFGGGGGGGGGGGGGGGGGGFFFFFBFFEBEEFFFFFFFEFFFFFFFFFEFFFFFFFDFF>1=@@EFFFF@(1;@EFFFBF19>;>?:BBFF63:BFAFB>9>70:?FFF??F>0,4?2<4
@M04999:289:000000000-L3R54:1:1101:26203:5737 2:N:0:443
CGTGACTACCAGGGTATCTAATCCTGTTTGCTCCCCACGCTTTCGCATCTCAGCGTCAGTATCTGTCCAGAAGGCCGCCTTCGCCACCGGTATTCCTCCACATCTCTACGCATTTCACCGCTACACGTGGAATTCTACCTTCCTCTACAATACTCCAGATAACCAGTTTTAAGTGCAATTCCCAGGTTGAGCCCGGGGCTTTCACACCTAACTTAATTATCCGCCTACATGCCCTTTACGCCCAGTCATTCCGATTAACGCTCGCACCCTCCGTATTACCGCGGCTGCTGGCACGGAGTT
+
CCCCCGGGG?FFGGGGGGGGGGAEFGGGGGGGGGGGDEGEGBCFEGFEGDEGGGGGGGGGGGGGGGGGGGGGGFGGDGGGGGGGGGGGGGFGFCGGGGGGGGGGFF=FFGGGGGFFGGGGGGCFFGGGGGGFGDGGGGGGGGGGGGGDGGGGGGGGGCDCFGGGGGF=CECFFFGGFGFGGGGGFFFGD,DFDGEDDGGGF>>:FFFEF=EFFFFCEFF?BED>=2@BBFFBFFEFFFFB@BFD;E<>??EEEDFF(9C1::F>FBB3?BFFFF,::>>)39(39>9BF>?:(.:1((,(
@M04999:289:000000000-L3R54:1:1101:21508:5742 2:N:0:443
TTGACTACAAGGGTATCTAATCCTGTTCGCTACCCATGCTTTCGAACCTCAGCGTCAGTTACAGACCAGAGAGCCGCCTTCGCCACTGGTGTTCTTCCATATATCTACGCATTCCACCGCTACACATGGAGTTCCACTCTCCTCTTCTGCACTCAAGAAAAACAGTTTCAGCTGCACTTCCCCGGTTAAGCCGAGGGCTTTCACAGCTGACTTGTTCTCCCGCCTGCGTTCGCTTTACGCCCAATAAATCCGGACAACGCTTGCCACCTACGTATTACCGCGGCTGCTGGCCAGTAGTT
+
CCCCCGGGGGGGGGGGGGGGGGGGGGGGGGGGGGGGGGGGGGGGGGGGGGGGGGGGGGGGGGGGGGGGGGGGGGGGGGGGGGGGGGGGGGGGGGGGGGGGGGGGGGGGGGGGGGGGGGGGGGGGGGFGGGGGGGGGGGGGGGGGGGGGGGGGGGGGGGGGGGGGGGGGGGGGGGGGFGFGGGGGCEGGGGGGGGGGGGGGFFFFFFFFFFFFFFFFFFFFF@FFFFB>@FFFFFFFEEFF9BFFFEFFEE;@9BFF6:BFF?FF7>7(45:BFFFFFFDF039>9>?22::((4>A<AF
@M04999:289:000000000-L3R54:1:1101:18892:5780 2:N:0:443
GACTACAGGGGTATCTAATCCTGTTTGCTACCCACGCTTTCGAGCATGAACGTCAGTGTTATCCCAGGAGGCTGCCTTCGCCATCGGTATTCCTCCACATCTCTACGCATTTCACTGCTACACGTGGAATTCTACCTCCCTCTGACACACTCTAGTTAGACAGTTTCAAATGCACGTCCCAAGTTGAGCTCGGGGATTTCACATCTGACTTATCTAACCGTCTGCGCTCGCTTTACGCCCAGTAATTCCGATTAACGCTCGCACCCTACGTATTACCGCGGCTGCTGGCACGTAGTTAGCC
+
CCCCCGGFGDGGFGGGGGGGGGGGGGGGGEFGFFGGGGGGGGGGGEFGGGGGGGGGFGGGGGGGFGGGGGGGGGGGGFGGGGGGGGGGGGGGGGGGGGGGGGGGGGGGGGGGGGGGGFGGGGGGGFGGGGGGGGGGGGGGGGGGGGGFFGGGGGDFFGFGGFFGGGGGGA:,,EFGFGFGG+=@EA,=FCEGGDGCDGGGF9FFFFAFCCAEFFFF@>FFEFFFCA2)/9=9@>68>=2??FFFEFCFFFF(:07>((,/69@BFFF03(.26:><<?B030(7380(332<B0(()6)-.
@M04999:289:000000000-L3R54:1:1101:15343:5835 2:N:0:443
TCGACTACTCGGGTATCTAATCCCATTCGCTCCCCTAGCTTTCGTCCCTGAGTGTCAGTGACGGCCCAGCAGAGTGCTTTCGCCTGTTGGTGTTCTTCCCGATCTCAACGCATTTCACCGCTCCACCGGAAATTCCCTCTGCCTCTACCGTACTCTAGCATGGTAGTTTCCACCGCCTGTCCAGGGTTGAGCCCTGGGATTTGACGACGGACTTGAAAAGCCGCCTACAGACACTTTACGCCCAATAATTCCGGCTAACGCTTGCATCCTCTGCTTTACCGCGGCTGCTGTCACAGAGTC
+
CCCCCGGFGGGGGGGGGGGFFGGGGGGGGFGGGGGG?EGGGGGGFGECFGCEFGGGGGFFGGEGGGG@EFGGGFGGGGGGGEGGG7FGGGGGGGGGGGD8:FEFGFGGGGGGG7F9FFFGFEEGGFFGCC>CGDFGFGGGGCCGGFGGGDFFE@FGFDFDAD,@>DEECCDFGCDGBGFGGGGGGEFG>FFGGGGGCDF>>AAFC59@9=@=>*;A:863A3>FF@F;@;EDD;EEFC;A09>?:7:5A4<A09(7:0:?BF:1:?452)54:):9B)..3;(6(-3()3-4<4944?A7
@M04999:289:000000000-L3R54:1:1101:18138:5840 2:N:0:443
GACTACACGGGTATCTAATCCTGTTTGCTCCCCACGCTTTCGCATCTCAGCGTCAGTATCTGTCCAGAAGGCCGCCTTCGCCACCGGTATTCCTCCACATCTCTACGCATTTCACCGCTACACGTGGAATTCTACCTTCCTCTACAATACTCTAGTTAACCAGTTTTAAGTGCAATTCCTAGGTTGAGCCCAGGGCTTTCACACCTAACTTAATTATCCGCCTACATGCCCTCTACGCCCAGTCATTCCGATTAACGCTCGCACCCTCCGTATTACCGCGGCTGCTGGCACGGAGTTAGCC
+
CCC8CFGGGGGGGGGGGGGGGGGCGGGDFAGGGGGGGDGGGGGGDGFFGGGGGGGGGFGGGGGGGGGGGFFGGGGGDFGGGGGGGEGFGGGGGECGGGGGGGGFGGGGGGGGGGGGDGDEGGGGGGGGGGGGGGGGGGGGGGGGGGFFGGFG:FGGFFFAFGGGGGGGGGGGGGGGFGFGGGGGGGGGGGGFGGGGGFFFFFFFAFFFFFEBEF@EEFFFFAFFFFFF=EDFFFFEB>BFDF@8EEC?EFDDFFFF<B@DBFB>F:04?B?FFFA>2,(4(-(4<:?(202?07>14<)55
@M04999:289:000000000-L3R54:1:1101:25919:5852 2:N:0:443
CCAGACTACTCGGGTATCTAATCCTGTTCGCTCCCCACGCTTTCGCTCCTCAGCGTCAGTGACGGCCCAGAGACCTGCCTTCGCCATCGGTGTTCTTCCCGATATCTACACATTCCACCGTTACACCGGGAATTCCAGTCTCCCCTACCGCACTCCAGTCCGCCCGTACCCGGCGCCGATCCACCGTTAAGCGATGGACTTTCACACCAGACGCGACGAACCGCCTACGAGCTCTTTACGCCCAATAAATCCGGATAACGCTTGCACCCTACGGATCACCGCGGCTGCTGCCACGGAGTGT
+
CCCCCGGGGGGGGGGGGGGGGGGGGGGGFGG:FGGGGGEGGEGGGGEGDCGGCFGGEGGGGGGGEGGGGGGGFFFGCFGGGGFGGGDGGGGGGGGGFGGGGDCECFFGGGG:FFGGGGGGGCCGGGGGDFCF:>FFG9=D=FGGG8DE?>EGD+DFGF:DFDG>EGGCGGGGGGGGFC4<D56C9EFEEC9CC*;DD00>F==7:;;DF@D?(8>B9)),599>>1(.44<B9?D<<4-86>>?F?B><4A:61((-9>,0:?6?<?B6(,4,(,-,2:2:((-,(-407).),2(2(((-
@M04999:289:000000000-L3R54:1:1101:16298:5854 2:N:0:443
GACTACCAGGGTATCTAATCCTGTTTGCTCCCCACGCTTTCGCATCTCAGCGTCAGTATCTGTCCAGAAGGCCGCCTTCGCCACCGGTATTCCTCCACATCTCTACGCATTTCACCGCTACACGTGGAATTCTACCTTCCTCTACAATACTCCAGATAACCAGTTTTAAGTGCAATTCCCAGGTTGAGCCCGGGGCTTTCACACCTAACTTAATTATCCGCCTACATGCCCTTTACGCCCAGTCATTCCGATTAACGCTCGCACCCTCCGTATTACCGCGGCTGCTGGCACGGAGTTAGCC
+
CCCCCFFGGGGGGFGFEGFGGGGGGGGFFFGGEGGGGFGGDGGGCFGGGGGGGGGGFGGGGGGCGGGGFFGGGGCGFEGFGGGGGECFGGGAEGGGGFDGGAFCGGGGGGGGGGGGGGGGGGGGFFEGG9FFGGGGGGGGGGGGFGGGFGGFDEGDBFGGGGGFFFFGCG=FDGGGFGFGGGCD?EFGDGGGGGGGDGGGFFFFFAFADEFEFFFFEFF?FDFFFFFFFFF@2B4>;D9B?@@@@7<CC4<7?6);@@F;0,(,1<04<>((.524A007162(-.821<?00(4(4))43
@M04999:289:000000000-L3R54:1:1101:11965:5854 2:N:0:443
GGCCAGACTACAGGGGTATCTAATCCTGTTCGCTACCCATGCTTTCGAACCTCAGCGTCAGTTACAGACCAGAGAGCCGCCTTCGCCACTGGTGTTCTTCCATATATCTACGCATTCCACCGCTACACATGGAGTTCCACTCTCCTCTTCTGCACTCAAGAAAAACAGTTTCAGCTGCACTTCCCCGGTTAAGCCGAGGGCTTTCACAGCTGACTTGTTCTCCCGCCTGCGTTCGCTTTACGCCCAATAAATCCGGACAACGCTTGCCACCTACGTATTACCGCGGCCGCTGGCAAGTAGG
+
CCCCCGGGGGGGGGGGGGGGGGGGGGGGGGGGGGGGGGGGGGGGGGGGGGGGGGGGGGGEGFGGGGGGGGGGGGGGGGGGGGDGFGGGGGGGGGFGGGGGGGGFGGFGGGGGGGGGGGGGGDGGGGGGGGCFGGGGGGFGGGGGGGGGGGGFGGGADGDGGFFGGGGGGGGGGGGGFGFGGFGGGGGGGGCFGGGCDGGGFFFFFFCFEFFFEFFFEFFCBE=B=@@DFFFFFFFB@D;FEFFFFFF8@AEDB79>6>FF<;>FF:67AFFBFFFFFF:<<9<>0;6(-6>01:0)(-6))
@M04999:289:000000000-L3R54:1:1101:26347:5889 2:N:0:443
GACTACTGGGGTATCTAATCCTGTTCGCTACCCATGCTTTCGAGCCTCAGCGTCAGTAACAGACCAGAGAGCCGCCTTCGACACTGGTGTTCTTCCATATATCTACGCATTTCACCGCTACACATGGAGTTCCACTCTCCTCTTCTGCACTCAAGTCTCTCAGTTTCCGATGCTCTTCCTCAGTTAAGCTGAGGGCTTTCACATTCAGACTTAAAAGACCGCCTGCGCTCCCTTTACGCCCAATATATCTGCACAACGTTTGCCACCTACGTATTACCGCGGCTGCTGGCACGGAGTTAGC
+
CB@<C@<C@,:@C@FGGGGG<EDFAA;FCE:CE<F<FGGA@:<FF@CCF<8@@C@FE,<6<<EFGC8C<<FFFEEC@FF<?FC+B,B?EF6<CF<,,A<CA,,:,5A+8@FFF9@F7>+>:,AB:,,5FB,;A;EDGEGEFFDFGGF,==F,182EF8DADFFGG+63+1=>EADD57++=++7,EF3=9D66DEGGDGCCC@9+BF6;5)38++3:>9):))):)2592((-08>C9(.4823@5155))))..((.(/((/;)71(((82)449<40(-46970).((4),(-.4(-))
@M04999:289:000000000-L3R54:1:1101:15218:5908 2:N:0:443
CTGCGACTACCCGGGTATCTAATCCTGTTCGCTACCCACGCTTTCGAGCCTCAGCGTCAGTTACTAGCCAGTCAGCCGCCTTCGCCACTGATGTTCTTCCATATATCTACGCATTTCACCGCTACACATGGAGTTCCACTGACCTCTCTAGCACTCAAGTCTTACAGTTTCTGATGCACGTCCATAGTTGAGCTATGACCTTTCACATCAGACTTATTAGACCGCCTGCGCTCCCTTTACGCCCAATAATTCCGGACAACGCTCGCCACCTACGTATTACCGCGGCTGCTGGCACGTAGTT
+
CCCCCGGGGGGGGGGGGGGGGGGGGGGGGGGGGGGGGGGGGGGGGGGGGGGGGGGGGGGGGGGGGGGGGGGGGGGGGGGGGGGGGGGGGGGGGGGGGGGGGGGGGGGGGGGGGGGGGGGGGGGGGGGGGGGGGGGGGGGGGGGGGGGGGGGGGGGGGGGGGGGGGGGGGGGGGGGFFGFGFGGGGGGGGGGGGGGGGGGGF>FFFFFFFFFFFF@FEFCEFFEAFFFFFFFFFFFFEEEFFD9>FFFFFFFC?EFFFFFFFFFB9>>FFBF?F<<?4?FBABB079BFBFF361>B82<?4
@M04999:289:000000000-L3R54:1:1101:3913:5911 2:N:0:443
GACTACACGGGTATCTAATCCTGTTTGCTCCCCACGCTTTCGCATCTCAGCGTCAGTATCTGTCCAGAAGGCCGCCTTCGCCACCGGTATTCCTCCACATCTCTACGCATTTCACCGCTACACGTGGAATTCTACCTTCCTCTACAATACTCCAGATAACCAGTTTTAAGTGCAGTTCCCAGGTTGAGCCCGGGGCTTTCACACCTAACTTAATTATCCGCCTACATGCCCTTTACGCCCAGTCATTCCGATTAACGCTCGTACCATCCGGATTACTGCGGCTGCTGGCACGGTGTTAGCC
+
C<@CCDCFEGEFEFGGG@FGDCEFEGGGGGCEEEF>FFEFDGGGGGCE9FFCBB@CCEFFGAFEGGG9EECFGG+@FEFFG@EGG::CFFABEGG8FGF<,EFGGGGD?:FFGGGAFG:EEDFGGGGGFGFFGGCFF9@EDFGAFE8=E?F?,=DFGCGGF?8ABDGGGGGGFCCAF?2=?DCCCFG6C?FGD**;CC9D9FBA?FFA>E<*1==85882?=D@35853@@@@@34;(282=;)4C37)((/4(7<7>BF>(2:<).4(-((,(48)6)-(,49677(4870((-3,.).,
@M04999:289:000000000-L3R54:1:1101:5999:5919 2:N:0:443
TGACTACCGGGGTATCTAATCCTGTTTGCTCCCCACGCTTTCGCATCTCAGCGTCAGTATCTGTCCAGAAGGCCGCCTTCGCCACCGGTATTCCTCCACATCTCTACGCATTTCACCGCTACACGTGGAATTCTACCTTCCTCTACAATACTCTAGTTAACCAGTTTTAAGTGCAATTCCTAGGTTGAGCCCAGGGCTTTCACACCTAACTTAATTATCCGCCTACATGCCCTTTACGCCCAGTCATTCCGATTAACGCTCGCACCCTCCGTATTACCGCGGCTGCTGGCACGGAGTTAGC
+
CCCCCGGGGGGGGGGGGGGGGGGGGGGGGGGGGGGGGGGGGGGGGGGGGGGGGGGGGGGGGGGGGGGGGGGGGGGGGGGGGGGGGGGGGGGGGGGGGGGGGGGGGGGGGGGGGGGGGGGGGGGGGGGGGGGGGGGGGGGGGGGGGGGGGGGFGGGGGGGGGGGGGGGGGGGGGGGGFGFGGGGFGGGGGGGCFGFGGGGGFFFFFEFFEFFC=BFFEFFFEFFFFF=C4BEBFFFFFDDF;FFFFFFFFF;237@E<;9DF9>>F;FB??BFFFFFB4?;9;>FFFF::?F<:2>B::FB<
@M04999:289:000000000-L3R54:1:1101:23712:5939 2:N:0:443
TTTGGACTACTAGGGTATCTAATCCTGTTTGCTCCCCACGCTTTCGCATCTCAGCGTCAGTATCTGTCCAGAAGGCCGCCTTCGCCACCGGTATTCCTCCACATCTCTACGCATTTCACCGCTACACGTGGCATTCTACCTTCCTCTACAATACTCCAGATAACCAGTTTTAAGTGCAATTCCCAGGTTGAGCCCGGGGCTTTCACACCTAACTTAATTATCCGCCTACATGCCCTTTACGCCCAGTCATTCCGATTAACGCTCGCACCATCCGTATTACCCCGGCTGCTGGCACGGGTTT
+
CCCC8<FECFCEGG@GG8FEFA6EFFGGGGCEDGFGGGEGGGGFAFCFGGGGE9FGGGGEGCFFF<FFGFFGGGCCFGG@FCGFGGGGGCEGGGAF<,C<F=EBE<CACF?CFFGGGGGGEEGGGD=FF<B+9B,>EGGGG8DGFFFGGGGGF?FD8DFCGCGGG?DF=8DFF8FFFGF@=DFGGF6EGFG?EGGCD95*@;ABAA=FA)4.)=9>6AB51895@D9((.8C3>:EF;<8;D12?;(7)9)7<=0;<(./(6?2(4((4(),(4-(..)6)((-2(26:0>(314(,((-3
@M04999:289:000000000-L3R54:1:1101:5182:5980 2:N:0:443
TCTATGACTACCAGGGTATCTAATCCTGTTCGCTACTCATGCTTTCGCACCTCAGCGTCAGTTACAGACCAGAGACCCGCCTTCGCCACTGGTGTCCTTCCATATATCTACGCATTCCACCGCTACACATGGATTTTCACTCTCCTCTTCTGCACTCAAGAAAAACAGTTTCAGCTGCACTTCCCCGGTTAAGCCGAGGGCTTTCACAGCTGACTTGTACTCCCGCCTGCGTTCGCTTTACGCCCATTAAATCCGGACAACGCTCGCCACCTACGTTGTACCCCGTCAGCGCGCACTTAGT
+
CCCCCGGFGCGGAD7,CEFGCFFFE@FG@FFGDEFG8FDEFFG,CFE7:@FC@EG8BFC,6EA<EEFAFGGG,B@,:?>:=@CFFGG>C,6,:,:,:EA<AAF<FG9E;AC:>?C,,9,,?>C=FGG?FGGE8,,4,@EG=F,=DF8E,,3=A,A=?8,@9D?8?D??F8,,=,63:+*62=6A,6@+51@,,EC7D79*9A9*9AFF=DB4.;A9*+129A:5:=@@DF9@3:19;D?FCD?962()9.))//1.(-14(,76((4(326:((-(((-)).)((,(((4(((-((())..
@M04999:289:000000000-L3R54:1:1101:5351:6007 2:N:0:443
GGTGGACTACTGGGGTATCTAATCCTGTTTGCTCCCCACGCTTTCGCCTCTCAGCGTCAGTATCTGTCCAGAAGGCCGCCTTCGCCACCGGTATTCCTCCACATCTCTACGCATTTCACCGCTACACGTGGAATTCTACCTTCCTCTACAATACTCCAGATAACCAGTTTTAAGTGCAATTCCCAGGTTGAGCCCGGGGCTTTCACACCTAACTTAATTATCCGCCTACATGCCCTTTACGCCCAGTCATTCCGATTAACGCTCGCACCCTCCGTATTACCGCGGCTGCTGGCACGGAGTT
+
CCCCCGGGGGGGGGGGGGGGGGGGGGGGGGGGGGGGGGGGGGGGGGG,CFGGGGGGGGGGGGGGGGGGCFGCGGGGGGGGGGGGGGGGGGGGGGGGGGGGGGGCGGGGGGGGGGGGGGGGGGGGGGGGFGGGGGGGFGGGGGGGGGGGGGGFGGGGGFGGGFGGGGGGGGGGGGGGFGFGFGGGGGGGGGGGGGGGGG>CEFFFFFFFFFFFFFFFFF6CFF95BDDFFEF<BE@F@FFF@FF9DF@FFFCCCF0728C<1;BFFF>>>?B?:>21:794)(46(((40:??BFB:016B<
@M04999:289:000000000-L3R54:1:1101:7414:6012 2:N:0:443
TTTCGACTACTAGGGTATCTAATCCTGTTTGCTCCCCACGCTTTCGCATCTCAGCGTCAGTATCTGTCTAGAAGGCCGCCTTCGCCACCGGTATTCCTCCACATCTCTACGCATTTCACCGCTACACGTGGAATTCTACCTTCCTCTACAATACTCCAGATAACCAGTTTTAAGTGCAATTCCCAGGTTGAGCCCGGGGCTTTCACACCTAACTTAATTATCCGCCTACATGCCCTTTACGCCCAGTCATTCCGATTAACGCTCGCACCCTCCGTATTACCGCGGCTGCTGGCACGGAGTT
+
CCCCCGGGGGGGGGGGGGGGGGGGGGGGGGGGGGGGGGGGGEGGGGGGGGGGGGGGGGGGGGGGGGGGGGGGGGGGGGGGGGGGGGGGGGGGGGGGGGGGGGGGGFGGGG7FGGEGGGGGGGGGGGGGGFGGGGGGGGGGGGGGGGGGGGFGGEFGFGGGGGGGGGGGGFGGGGGGFGFGGGGGGG@DE?FFGGGGGGDGEFFFFFFFADFF@FFFEFFECEFFDDF?FFFEEFFF@;;F@?F0<6E39?5C<EDF0?)9?B6?>FFFFFFFFF:F?8:A)(41(143604(((),-7(4.
@M04999:289:000000000-L3R54:1:1101:17239:6017 2:N:0:443
CGGTGACTACCGGGGTATCTAATCCTGTTTGCTACCCACGCTTTCGAGCATGAACGTCAGTGTTATCCCAGGAGGCTGCCTTCGCCATCGGTATTCCTCCACATCTCTACGCATTTCACTGCTACACGTGGAATTCTACCTCCCTCTGACACACTCTAGTTAGACAGTTTCAAATGCACGTCCCAAGTTGAGCTCGGGGATTTCACATCTGACTTATCTAACCGTCTGCGCTCGCTTTACGCCCAGTAATTCCGATTAACGCTCGCACCCTACGTATTACCGCTGCTGCTGGCACGTAGTT
+
CCCCC@CE<FGGC@78BFF9FGA<6;CFEGGGGGGGGGGGGGGGGGGGGGGGGGGGGGGGGGGGGGGGGGGGGGGGGGGGGGGGGGGGGGGGGGGGGGGGGGGFGGGGGGGGGGGGGGGGGGGGGGGGGGGGGGGGGGGGFGFGGGGGGGGGGG8DFGG:EGGGGGGGGGGGGGFGFGFFFGGGGGGGGGGFGFGDGGGG>FFFFFFF@EEFFAFFEFFEFE>2=4BDCFFFFFB@DFF@?FFFF05C?33.4381;DCC13286>>F23?(4(34<05<),((-44>??:::?<((((()
@M04999:289:000000000-L3R54:1:1101:19583:6028 2:N:0:443
GTGCGACTACTCGGGTATCTAATCCTGTTTGCTCCCCACGCTTTCGCATCTCAGCGTCAGTATCTGTCCAGAAGGCCGCCTTCGCCACCGGTATTCCTCCACATCTCTACGCATTTCACCGCTACACGTGGAATTCTACCTTCCTCTACAATACTCCAGATAACCAGTTTTAAGTGCAATTCCCAGGTTGAGCCCGGGGCTTTCACACCTAACTTAATTATCCGCCTACATGCCCTTTACGCCCAGTCATTCCGATTAACGCTCGCACCCTCCGTATTACCGCGGCTGCTGGCACGGAGTT
+
CCCCCGGGGGGGGGGGGGGGGGGGGGGGGGGGGGGGGGGGGGGGGGGGGGGGGGGGGGGGGGGGGGGGGGGGGGGGGGGGGGGGGGGGGGGGGGGGGGGGGGGGGGGGGGGGGGGGGGGGGGGGGGGGGGGGGGGGGGGGGGGGGGGGGGGGGGGGGGGGGGGGGGGGGGGGGGGGFGFGGGGGFGGGGGGFGGGGGGGGDFFAFFFFFFFFFFFFFFFEFFEFFFFFFFFCE3;;@EFFFFBFFFEFEFEEE@DDFFFFFFFBFFFFFFFFBF:??BFAABF9;97(8:08014?9>;2,
@M04999:289:000000000-L3R54:1:1101:18200:6029 2:N:0:443
GAGGACTACACGGGTATCTAATCCTGTTCGCTACCCATGCTTTCGAACCTCAGCGTCAGTTACAGACCAGAGAGCCGCCTTCGCCACTGGTGTTCTTCCATATATCTACGCATTCCACCGCTACACATGGAGTTCCACCCTCCTCTTCTGCACTCAAGAAAAACAGTTTCAGCTGCACTTCCCCGGTTAAGCCGAGGGCTTTCACAGCTGACTTGTTCTCCCGCCTGCGTTCGCTTTACGCCCAATAAATCCGGACAACGCTTGCCACCTACGTATTACCGCGGCTGCTGGCACGTAGTT
+
CCCCCGGGGGGGGGGGGGGGGGGGGGGGFGGGGGGGGFGGGGGGGGGGGGGGGGGGGGGGGGCFGGGGGGGGGGGGGGGGGGGGGGGGGGGGGGGGGGGGGGGGGGGGGGGGGGGGGGGGGGGGGGGGGGGGGGGFGG?EFGEGGGDFFGCGGAFFGGGFGGGGGGGAAFFGDGGGFGFGGGGFGGEGGGGGGEGGGGDGFFFFFFFFE=BFFAFF4CFEFDBFF?:7@2;@FB?@;EFFFFFD08>22<>B>0,7;FFF>?:6:?BB:B?BBF?DFF<)-39B0(2::?7<?DF??<<<
@M04999:289:000000000-L3R54:1:1101:24403:6034 2:N:0:443
GACTGACTACTAGGGTATCTAATCCTGTTCGCTCCCCACGCTTTCGTCCATCAGCGTCAATCGGTATTTAGTAACCTGCCTTCGCAATCGGGGTTCTGTGTAATATCTATGCATTTCACCGCTACACTACACATTCCAGCTACTTCAATACTATTCAAGATTAACAGTATCAACGGCAGTTCTACAGTTAAGCTGCAGGTTTTCACCGCTGACTTATCAACCCGCCTACGGACCCTTTAAACCCAATAAATCCGGATAACGCTCGCATCCTCCGTATTACCGCGGCTGCTGGCACGGAGTT
+
C?CCCCGGGGC<FFFGGGGGGGFEFGGGGGGGGGGGGGGGGGECGGGGGGGGGGGGGGGEFAEEFFFGGGEFGGGGGGGGGGGGGGGGGGGGGGGGGGGGGGGGDFGEGGAFGGGGFGGGGGGGGGGGGGEGGGGGEFGGGGGFGGGGGGFDGFGDGFFAFEGGGGGGGGGGFFD6@DBFGGGGGGGGGGGF,@F?DF6+*=<9C?F>BFFA=ACAEFFFFFDFFFFFF95>9@@F25/BCED<073@EE<3@>F6;?A@?9<;049BFF727630<?A>F60;3;>96)5(41714;;0.
@M04999:289:000000000-L3R54:1:1101:7595:6089 2:N:0:443
GACTACCGGGGTATCTAATCCTGTTTGCTCCCCACGCTTTCGCATCTCAGCGTCAGTATCTGTCCAGAAGGCCGCCTTCGCCACCGGTATTCCTCCACATCTCTACGCATTTCACCGCTACACGTGGAATTCTACCTTCCTCTACAATACTCCAGATAACCAGTTTTAAGTGCAATTCCCAGGTTGAGCCCGGGGCTTTCACACCTAACTTAATTATCCGCCTACATGCCCTTTACGCCCAGTCATTCCGATTAACGCTCGCACCCTCCGTATTACCGCGCCTGCTGGCACGGAGTTAGCC
+
CCCCCGGGGGGGGGGGGGGGGGGGGGGGGGGGGGGGGGGGGGGGGGGGGGGGGGGGGGGGGGGGGGGGGGGGGGGGGGGGGGGGGGGGGGGGGGGGGGGGGGGGGGGGGGGGGGGGGGGGGGGGGGGDGFDGGGGGGGGGGGGGGGGGGGGGGGGGGGGGGGGGGGGGGGGGGGGGFGFGGGFFGGGGGE>EEGGGDGFFFFFFDAFFDEFFFFFFCFF2A@FFFFFFFFFFFFFF0?>B@F;<EE65<@?D?FFB69?BF0(23(4:<>:0:2<:A:;1((4<?(,,61<?716,,69<2
@M04999:289:000000000-L3R54:1:1101:23046:6092 2:N:0:443
ATTGACTACAAGGGTATCTAATCCTGTTTGCTCCCCACGCTTTCGCATCTCAGCGTCAGTATCTGTCCAGAAGGCCGCCTTCGCCACCGGTATTCCTCCACATCTCTACGCATTTCACCGCTACACGTGGAATTCTACCTTCCTCTACAATACTCCAGATAACCAGTTTTAAGTGCAATTCCCAGGTTGAGCCCGGGGCTTTCACACCTAACTTAATTATCCGCCTACATGCCCTTTACGCCCAGTCATTCCGATTAACGCTCGCACCCTCCGTATTACCGCGGCTGCTGGCACGGAGTT
+
CCCCCGGGGGGGGGGGGGGGGGGGGGGGGGGGGGGGGGGGGGGGGGGGGGGGGGGGGGGGGGGGGGGGGGGGGGGGGGGGGGGGGGGGGGGGGGGGGGGGGGGGGGGGGGGGGGGGGGGGGGGGGGGGGGGGGGGGGGGGGGGGGGGGGGGGGGGGGGGGGGGGGGGGGGGGGGGGFGFGGGGGGGGGGGGGGGGGGGGGFFFFFFFFDB=BFFFFFFFFFFFFFFFFFFFFFB@BFFFFF>FFF@<EFEF?@<7;DFFFFFFFFBBB0:?FBB:<>AFFFFFB(-4:F?7?:5,141-4
@M04999:289:000000000-L3R54:1:1101:24896:6109 2:N:0:443
CCCCGACTACTCGGGTATCTAATCCTGTTCGCTACCCATGCTTTCGAACCTCAGCGTCAGTTACAGACCAGAGAGCCGCCTTCGCCACTGGTGTTCTTCCATATATCTACGCATTCCACCGCTACACATGGAGTTCCACTCTCCTCTTCTGCACTCAAGAAAAACAGTTTCAGCTGCACTTCCCCGGTTAAGCCGAGGGCTTTCACAGCTGACTTGTTCTCCCGCCTGCGTTCGCTTTACGCCCAATAAATCCGGACAACGCTTGCCACCTACGTATTACCGCGGCTGCTGGCACGTAGTT
+
CCCCCGGGGGGGGGGGGGGGGGGGGGGGGGGGGGGGGGGGGGGGGGGGGGGGGGGGGGGGGGGGGGGGGGGFGGGGGGGGGGGGGGGGGGGGGGGGGGGGGGGGGGGGGGGGGGGGGGGGGGGGGGGGGGGGGGGGGGGGGGGGGGGGGGGGGGGGGGGGGCFGGGGGGGGGGGGGFGFGGGGFGGGGGGFFGGGGDGGGFFFFFFFFFFFFFFFFFFFFFFFFFFDDF;;?@F@FFFFFFFF>?1:>F<<A?9>?11:<B9<<??FA?<?BB<?2>FAFFFFF09>9::?2:0)3:B((.
@M04999:289:000000000-L3R54:1:1101:10559:6131 2:N:0:443
GGACTACTGGGGTATCTAATCCTGTTCGCTACCCATGCTTTCGAGCCTCAGCGTCAGTAACAGACCAGAGAGCCGCCTTCGCCACTGGTGTTCTTCCATATATCTACGCATTTCACCGCTACGCATGGAGTTCCACTCTCCTCTTCTGCACTCAAGTCTCTCAGTTTCCGATGCTCTTCCTCAGTTAAGCTGAGGGCTTTCACATTCAGACTTAAAAGACCGCCTGCGCTCCCTTTACGCCCAATAAATCCGGACAACGCTTGCCACCTACGTATTACCGCGGCTGCTGGCACGTAGTT
+
CCCCCGGGGGGGGGGGGGGGGGGGGGGGGGGGGGGGGGGGGGGGGGGGGGGGGGGGGGGGGGGGGGGGGGGGGGGGGGGGGGGGGGGGGGGGGGGGGGGGGGGGGGGGGGGGGGGGGGGGGGGGGGGGFGGGGGGGGGGGGGGGGGGGGGGGGGGGGGGGGGGGGGGGGGGGGGFGFGFGGGGGGGGGGGGGFGGGGGGGFFFFFFFFFFFFFFFFFFFFFFFFFFFFF=@FFFFFFFFFFFF@FFFFEFFF>;:B@;BFFFFFFFF?(2:?:<<B<BFBB9>BB>BFFF<0<:(32:<
@M04999:289:000000000-L3R54:1:1101:16152:6147 2:N:0:443
TTTGACTACCGGGGTATCTAATCCCATTCGCTCCCCTAGCTTTCGTCTCTGAGTGTCAGTGACGGCCCAGCAGAGTGCTTTCGCCTGTTGGTGTTCTTCCCGATCTCAACGCATTTCACCGCTCCACCGGAAATTCCCTCTGCCTCTACCGTACTCTAGCTTGGTAGTTTCCACCGCCTGTCCAGGGTTGAGCCCTGGGATTTGACGACGGACTTGAAAAGCCACCTACAGACACTTTACGCCCAATAATTCCGGATAACGCTTGCATCCTCTGTTTTACCGCGGCTGCTGGCACGAGGTT
+
@CCCCGGGGFGGGGGGGGGGGGGGGGGGGGGGGGGGGGGGGGGGGGGGGGGGGGGGGGGGFGGGGGGGGGGGGGGGGGGGGGGGGGGGGGFFGGGGGGGGGGGECFGGGGGGGG7EF<FGGGGGGGGFGGGGGGGGGGGGGGGGGGGGGGGGFGFGDGGGGGGGGGGGGGGGGGGGEGFGGGGGGGDC87DFGGGGGGG>9FFA9ABFFB5=9D*9;9A@FD@FF<1(6437<@DE<@FFF@B21(40>>FF>B12149?:BF60??965<A42.:A?<<21(4(-4;BFF.40)(((--.
@M04999:289:000000000-L3R54:1:1101:16132:6148 2:N:0:443
GCCGACTACACGGGTATCTAATCCTGTTCGCTACCCATGCTTTCGAACCTCAGCGTCAGTTACAGACCAGAGAGCCGCCTTCGCCACTGGTGTTCTTCCATATATCTACGCATTCCACCGCTACACATGGAGTTCCACTCTCCTCTTCTGCACTCAAGAAAAACAGTTTCAGCTGCACTTCCCCGGTTAAGCCGAGGGCTTTCACAGCTGACTTGTTCTCCCGCCTGCGTTCGCTTTACGCCCAATAAATCCGGACAACGCTTGCCACCTACGTATTACCGCGGCTGCTGGCACGTAGCT
+
CCCCCGGGGGGGGGGGGGGGGGGGGGGGGGGG@FGGGGGGGGGGGGCFGGGGGFGGGGGGGGGGG9FGGG<@CFGFGGFGGGGGGGEGGGFFGGGGGGGGGGGG,CFGGGGGGGGGGGGGGGDGGGFGGGGGGGFGGGGGFGGCCDGGGGGCFDGGGGG?FFFEDDGGGGGFGGGFFGFGGGGFEE>E8FFFGEEDGGGFFFFFFFFFEFFB@AFF>FF?FDBBB7?@9@@FFB7;DFFF@>FFFF:7AB>FB>6;BB079<:?FFF?F??01.)68<<A06;B9(4?:B?F?<0((((.
@M04999:289:000000000-L3R54:1:1101:17995:6153 2:N:0:443
GTTGACTACTCGGGTATCTAATCCTGTTTGCTCCCCACGCTTTCGCATCTCAGCGTCAGTATCTGTCCAGAAGGCCGCCTTCGCCACCGGTATTCCTCCACATCTCTACGCATTTCACCGCTACACGTGGAATTCTACCTTCCTCTACAATACTCCAGATAACCAGTTTTAAGTGCAATTCCCAGGTTGAGCCCGGGGCTTTCACACCTAACTTAATTATCCGCCTACATGCCCTTTACGCCCAGTCCTTCCGATTAACGCTCGCACTCTCCGTATTACCGCTGCTGCTGGCACGGACTTT
+
CCCCCFGGFGGGGGGGGGFGFGFGGGGEFGGGGFGGGGGGGGGGGGCGGGGGGGGGGEEG9EFGGGGGGGGGGGGGFGECGGGDGGGGGGGGFGGGGGFGGGGGGGGGGG>FEEGGGFGGGGDGGGGGFGGGGFGCGFGGFGGGGGGGDACFGAG?DGDG,@F@EDFGGGGGFFGGFGFGGGGGFGGGCCFGGGGDCDGGFFFFF6AEFE=58BFFFFFFFE>B@FFF249>@8@D;EE>D47?D33)9.7180;,(9><9?F9B09(5<>?(((,5)5689(4>00<:)54(,4,4(,3)
@M04999:289:000000000-L3R54:1:1101:10866:6157 2:N:0:443
AGTGGACTACTAGGGTATCTAATCCTGTTTGCTCCCCACGCTTTCGCATCTCAGCGTCAGTATCTGTCCAGAAGGCCGCCTTCGCCACCGGTATTCCTCCACATCTCTACGCATTTCACCGCTACACGTGGAATTCTACCTTCCTCTACAATACTCCAGATAACCAGTTTTAAGTGCAGTTCCCAGGTTGAGCCCGGGGCTTTCACACCTAACTTAATTATCCGCCTACATGCCCTTTACGCCCAGTCATTCCGATTAACGCTCGCACCCTCCGTATTACCGCGGCTGCTGGCACGGAGTT
+
CCCCCGGGGGGGGGGGGGGGGGGGGGGGGGGGGGGGGGGGGGGGGGGGGGGGGGGGGGGGGGGGGGGGGGGGGGGGGGGGGGGGGGGGGGGGGGGGGGGGGGGGGGGGGGGGGGGGGGGGGGGGGGGGGGDEGGGGGGGGGGGGGGGGGGGGGGGGGGGGGGGGGGGGGGGGGGGGFFFGGGGGGGGGGGGGGGGGGGGGFFFFFFFFFFFFFFFFFFFFAEFDFFFFF@EFFFFFF@EFFD>>?DFFAC?ECE@F?D9C;@FBF96>F0<BFFB6?BFB<<>B9;6>FFF08???4391,
@M04999:289:000000000-L3R54:1:1101:5439:6167 2:N:0:443
CAGACTACACGGGTATCTAATCCTGTTTGCTCCCCACGCTTTCGCATCTCAGCGTCAGTATCTGTCCAGAAGGCCGCCTTCGCCACCGGTATTCCTCCACATCTCTACGCATTTCACCGCTACACGTGGAATTCTACCTTCCTCTACAATACTCCAGATAACCAGTTTTAAGTGCAGTTCCCAGGTTGATCCCGGGGCTTTCACACCTAACTTAATTATCCGCCTACATGCCCTTTACGCCCAGTCATTCCGATTAACGCTCGCACCCTCCGTATTACCGCGGCTGCTGGCACGGCGTTAC
+
CCCCCF@FFGFEGEGGFGGFGGGGGGG9EAFGFGGGGGCFE@EGGEGGGGEGGGEGGECAFFFDEFGFGF@EDGGGGGGGGGGGGGGGFGGGGGGGGFGGFFGGFDGGGE@E+EFG9FGGGGGGGGGFCCGGC9@9EGD;@EGGGGGF9FAGDEGD>=?FGGFGGFC8E=D9FFFFFFDFF=?7:@E?F,3@EE60;C7CFA:@FA4A2@DC6AACEF8*:29@@>@ECFE):;8@EE;B;;((/7>.<CF;(:073;;9B?699F3<0:2613<(6444>>03>(4:??6:?(4(((-3(
@M04999:289:000000000-L3R54:1:1101:13128:6177 2:N:0:443
AGGAGGACTACTCGGGTATCTAATCCTGTTTGCTCCCCACGCTTTCGCATCTCAGCGTCAGTATCTGTCCAGAAGGCCGCCTTCGCCACCGGTCTTCCTCCACATCTCTACGCATTTCACCGCTACACGTGGAATTCTACCTTCCTCTACAATACTCTAGTTAACCAGTTTTAAGTGCAATTCCCAGGTTGAGCCCGGGGCTTTCACACCTAACTTAATTATCCGCCTACATGCCCTTTACGCCCAGTCATTCCGATTAACGCTCGCACCCTCCGTATTACCGCGGCTGCGTGCACGGATT
+
CCCCCGGGGGGGGGGGGGGGGGGGGGGGGGGGGGGGGGGGGGGGGGGGGGGGGGGGGGGGGGGGGGGGGGGGGGGGGGGGGGGGGGGGGGGGG7FDGGGGGGGGGGGGGGGGGGGGGGGGGGGGGGGGGGGDGGGFGGGGGGGGGGGFGGGGGGGFGGGGGGGGGGGGGGFGGGGGFGFGGGGGGGGGGG6CGGGGCD7CDEFFFFFFFFFFFFFFF8FEFFFFFDFFFBFFFFEFFFFFFFFFBFFFF<<EFFE6113<A?F?FFBFFFFB?FFF0:?>AFFF(499;0((-2:<?6;((
@M04999:289:000000000-L3R54:1:1101:10546:6187 2:N:0:443
CAGACTACACGGGTATCTAATCCTGTTTGCTCCCCACGCTTTCGCATCTCAGCGTCAGTATCTGTCCAGAAGGCCGCCTTCGCCACCGGTATTCCTCCACATCTCTACGCATTTCACCGCTACACGTGGAATTCTACCTTCCTCTACAATACTCCAGATAACCAGTTTTAAGTGCAATTCCCAGGTTGAGCCCGGGGCTTTCACACCTAACTTAATTATCCGCCTACATGCCCTTTACGCCCAGTCATTCCGATTAACGCTCGCACCCTCCGTATTACCGCGGCTGCTGGCACGGCGTT
+
CCCCCGGGGGGGGGGGGGGGGGGGGGGGGGGGGGGGGGGGGGGGG,CFGGGFGGGGGGGGGGGGGGGGGFEGGGGGGGGGGGGGEGGGGGDGGGGGGGGGGGGGGGGGGGGGGGGGGGGGGGGGGGFGGDGGGGGGGGGGGGGGGGGGGFFGGGGGGGGGGGGGGGDGGGFEFFGGFGFGGGGGGFGGGGGGGGGGGGGGFFFFFFF>EEFFFFFFEFFF=9B@DFFE?E@FFFDF6CDFBFFF;EFFFFFFD??@CEF><B>B0>B<?FFFBFFFAFB?;;029967?(0(,(,(-4;
@M04999:289:000000000-L3R54:1:1101:12002:6195 2:N:0:443
GACTACCCGGGTATCTAATCCTGTTTGCTCCCCACGCTTTTGCATCTCAGCGTCAGTATCTGTCCAGAAGGCCGCCTTCGCCACCGGTATTCCTCCACATCTCTACGCATTTCACCGCTACACGTGGAATTCTACCTTCCTCTACAATACTCCAGATAACCAGTTTTAAGTGCAGTTCCCAGGTTGAGCCCGGGGCTTTCACACCTAACTTAATTATCCGCCTACATGCCCTTTACGCCCAGTCATTCCGATTAACGCTCGCACCCTCCGTATTACCGCGGCTGCTGGCACGGAGTTATCC
+
CCCCCGGGGGGGDGGGGGGGGGGGGGGGGGGGGGGGGGGGGGGGGGGGGGGGGGGGGGGGGGGGGGGGGGGGGGGGGGGGGGGGGGGGDGGGGGGGGGGGGGGGGGGGEFGGGGGGGGGGGGGGGGGGGGGGGGGGGGGGGGGGGGGGGGGGGGGGGGGGGGGGGGGGDCFFGGGFFGFGGGGGDCCGFGGGGDGGGGGGFFFFFFFFDFFFFFFFFFFDFFFFDEFFFFFFFFEFFFFF?DEFFFFFC@FF;(;<DF@2(1293024?FB:<B9BF0(((4901348?1>:1-3<7>).6
@M04999:289:000000000-L3R54:1:1101:20354:6215 2:N:0:443
TGGACTACCAGGGTATCTAATCCTGTTTGCTCCCCACGCTTTCGCATCTCAGCGTCAGTATCTGTCCAGAAGGCCGCCTTCGCCACCGGTATTCCTCCACATCTCTACGCATTTCACCGCTACACGTGGAATTCTACCCTCCTCTACAATACTCCAGATAACCAGTTTTAAGTGCAATTCCCAGGTTGAGCCCGGGGCTTTCACACCTAACTTAATTATCCGCCTACATGCCCTTTACGCCCAGTCATTCCGATTAACGCTCGCACCCTCCGTATTACCGCGGCTGCTGGCACGGAGTT
+
CCCCCGGGGGGGGEGFGGGGGGGGGGGGGGGGGGGGGGGGGGFGGGGGGGGGFGGGGDGGGGGGGFFGGGFGGGFGDGGGGGGGGGGGGEGFGFGGGGGGGFGGGCFGFGGGGGGGGGGGGGEFGGGGGGFGGGGGGGGFFGGGGGGG?FGGGGGGGDFGGGGF8DGGGGGCEFDGFFD?FGGGGGGGGF6FFG6??DGGFFFFFFFFFEBEFFFFEFF5B=BF@FB2C4>ED;@F9C;>9BF;@EAECC?;<;?1?<3(3:(-,29::F03:130<A9070(9(,4))(-(),9B;13
@M04999:289:000000000-L3R54:1:1101:16875:6232 2:N:0:443
CGATGGACTACCCGGGTATCTAATCCTGTTTGCTCCCCACGCTTTCGCATCTCAGCGTCAGTATCTGTCCAGAAGGCCGCCTTCGCCACCGGTATTCCTCCACATCTCTACGCATTTCACCGCTACACGTGGAATTCTACCTTCCTCTACAATACTCTAGTTAACCAGTTTTAAGTGCAATTCCTAGGTTGAGCCCAGGGCTTTCACACCTAACTTAATTATCCCCCTACATTCCCTTTACGCCCAGTCATTCCGATTAACGCTCGCACCCTCCGTCTTACCTCGGCTGCTGGCACCGAGT
+
BC@CCFCF@FF<FGC>@FGGAFGGGGGCGGGGGFGDF:@CFF@CFGGGGGGFFFFF:FEE@FCEGGGGDFGFEFEFDF@FGE=FDEFEGGFCCFFFFGGGGFGFDFGGGGF@FGE=FGFGGCGGECGGGGD?7DFFGG;F9DGGGGGGGGE8ACDCFDD==@DEFG9D=BEC8DDG+@7:ECFCFFFGEE,@FG6DD7F95CAFFFFFE-<BFFFFECAE@EE*)--59B(;*8CEB=.19@(:@((/7>FC.?80:3(?<;01633(4,((-368((-6:2.3(-(,-14::607(-((-
@M04999:289:000000000-L3R54:1:1101:16891:6237 2:N:0:443
GACTACAGGGGTATCTAATCCTGTTTGCTCCCCACGCTTTCGCATCTCAGCGTCAGTATCTGTCCAGAAGGCCGCCTTCGCCACCGGTATTCCTCCACATCTCTACGCATTTCACCGCTACACGTGGAATTCTACCTTCCTCTACAATACTCCAGATAACCAGTTTTAAGTGCAATTCCCAGGTTGAGCCCGGGGCTTTCACACCTAACTTAATTATCCGCCTACATTCCCTTTACGCCCTGTCATTCCGATTAACGCTCGCACCCTCCGTATTACCGCCGCTGCTGGCACGTAGTTAGCC
+
CCCCCFG@<FC;@EFDFFGGGGGGCFGGGGGFGGFEGEGGG@FGGGGGFDFDFGGDECEGFFFFGGEF<@EFGGGGGGGDGCBFF7+C7FGCFEGGDFDFG,EFEG@FGE7FFFG<CFGEGFGDFCCEFFFGG9FA9DEGE=FFAFD;=DCEGFG,36E=FGFGEGGEFGE8,@==DDF6D?DCGFFC,@@+@55CC7@A6@+;:FFFFFF3A+:988+64/2(7(**153>B>)76;6>(,.6C<))93(330)9(((-(1(42<,:1(-(.:<)-(((42((())(114:(..3))6-,
@M04999:289:000000000-L3R54:1:1101:21625:6250 2:N:0:443
ATGAGACTACTCGGGTATCTAATCCTGTTTGCTCCCCACGCTTTCGCATCTCAGCGTCAGTATCTGTCCAGAAGGCCGCCTTCGCCACCGGTATTCCTCCACATCTCTACGCATTTCACCGCTACACGTGGAATTCTACCTTCCTCTACAATACTCCAGATAACCAGTTTTAAGTGCAATTCCCAGGTTGAGCCCGGGGCTTTCACACCTAACTTAATAATCCGCCTACATGCCCTTTACGCCCAGTCATTCCGATTAACGCTCGCACCCTCCGTATTACCGCGGCTGCTGGCACGGAGTT
+
CCCCCGGGGGGGGGGGGGGGGGGGGGGGGGGGGGGGGGGGGGGGGGGGGGGGGGGGGGGGGGGGGCFGGGGGGGGGGDGGGGGGGGGGGGGGCFGGGGGGGGGGGGGGGGGGGGGGGGGGGGGGGGGGGGGG?DFGGGGGGGGGGGGGGGFGFFGGGGG=DFGGGGGGGGGGGDFFF7DGGGGGGGGGGGGFGGGDGGGGAFFFFFFFFFF4=FFFEFF?FC?9BFD=D2CEEEFFFFFFFFBFF;EEFFFFFE;12;)9:B:?;BBF9:18:9??BFFFF(9113066:0(((.8,(,48
@M04999:289:000000000-L3R54:1:1101:22426:6270 2:N:0:443
TGCCGACTACTCGGGTATCTAATCCTGTTTGCTCCCCACGCTTTCGCATCTCAGCGTCAGTATCTGTCCAGAAGGCCGCCTTCGCCACCGGTATTCCTCCACATCTCTACGCATTTCACCGCTACACGTGGAATTCTACCTTCCTCTACAATACTCTAGTTAACCAGTTTTAAGTGCAATTCCTAGGTTGAGCCCAGGGCTTTCACACCTAACTTAATTATCCGCCTACATGCCCTTTACGCCCAGTCATTCCGATTAACGCTCGCACCCTCCGTATTACCGCGGCTGCTGGTACGGAGTT
+
CCCCCGGGGGGGGGGGGGGGGGGGGGGGGGGGGGGGGGGGGGGGGGGGGGGGGGFGGGGGGGGGGGGGGGGGGGGGGGGGGGGGGGGGGGGGDGGGGGGGGGGGGGGGGGGGGGGGGGGGGGGGGGGGGGGGGGGGGGGGGGGGGGGGGGGGGGGGGGGGGFGGGGGGGGGGFGGFFGFFFG7C>FGGGGGCGGD7DFGGFFFFFFFFFDF=BFFFCFFFFFF=F??@FEFE9)7>DFFFFFFBD<4@AFFFFF@D7?CE29;?BFFB>??FF0<??B<A<610(396:023().1((,,.
@M04999:289:000000000-L3R54:1:1101:27351:6272 2:N:0:443
GGAGACTACCAGGGTATCTAATCCTGTTCGCTACCCATGCTTTCGAACCTCAGCATCAGTTACAGACCAGAGAGCCGCCTTCGCCACTGGTGTTCTTCCATATATCTACGCATTCCACCGCTACACATGGAGTTCCACTCTCCTCTTCTGCACTCAAGAAAAACAGTTTCAGCTGCACTTCCCCGGTTAAGCCGAGGGCTTTCACAGCTGACTTGTTCTCCCGCCTGCGTTCGCTTTACGCCCAATAAATCCGGACAACGCTTGCCACCTACGTATTACCGCGGCTGCTGGCACGGAGTTT
+
CCCCCGGGGGGGGGGGFGGGGGGGGGGGGGGG7FGGGGGGGGGGGGGGGGGGGGGGGGGFGGGGGCCFGGGGGGGGGGGGGGGGGGGGGGGGGGGGGGGGGGGGFGGGGGGGGGGGGGGGGGGGGGGGFGGGFGGGGGGGFGFGGGGGGGGGGGGGGGGGGGGGGGGGGGGGGGGGFGFFGGGGGGGGGG7FGGGGGGGFAFFFFFFFFFFFFFFFFFFEBD>FF@FFFFFFFFDFF<9>DB9@(()77<<@F1;BF6?FFB66?B9?618??12<FFFD0166910:?0::?B((-4:0)
@M04999:289:000000000-L3R54:1:1101:27278:6299 2:N:0:443
TATTGACTACAAGGGTATCTAATCCTGTTTGCTCCCCACGCTTTCGCATCTCAGCGTCAGTATCTGTCCAGAAGGCCGCCTTCGCCACCGGTATTCCTCCACATCTCTACGCATTTCACCGCTACACGTGGAATTCTACCTTCCTCTACAATACTCCAGATAACCAGTTTTAAGTGCAATTCCCAGGTTGAGCCCGGGGCTTTCACACCTAACTTAATTATCCGCCTACATGCCCTTTACGCCCAGTCATTCCGATTAACGCTCGCACCCTCCGTATTACCGCGGCTGCTGGCACGGAGTT
+
C<@,6EFECGE<FC@;CFFGG<<C@CCFEC@FGGEC@@FFEEGC@FDC:C@,BEFGE@CFEGCAFFGCF<E@A@F8FGCFEBEEEBEFFGG:+=FFGFGGDGC,A<F<F<DCEEGFF?FGGGGEC=BCFGG7:FE;CF,>DC8@DFFAFFGC=DC?F88,=AFFDDGGFCEFGG@DBGFF8=DCG=?89:F?FE@CD*<DEFFFAF+977@3BFA46:9CFC?@B929@E?<B3@5@)9:;F2@DFEE<EFF34(6,29E@9?070397?6019-2(,:<>3((,496(4?F:(,34(03.
@M04999:289:000000000-L3R54:1:1101:23047:6305 2:N:0:443
GGACTACCGGGGTATCTAATCCTGTTCGCTACCCATGCTTTCGAACCTCAGCGTCAGTTACAGACCAGCGAGCCGCCTTCGCCACTGGTGTTCATCCATATATCTACGCATTCCACCGCTACACATTGAGTTCCACTCTCCTCTTCTGCACTCAAGAAAAACAGTTTCAGCTTCACTTCCCCGGTTAAGCCGAGGTCTTTCACAGCTGACTTGTTCTCCCGCCTGCGTTCGCTTTACGCCCTATCAATCCGGCCAATGCTTGCCACCTACGTATTGCCGCGTCTGCTGTCAACTAGTTAGC
+
@-,AC<F,6+86+,;;<F<FG,@FF,FG+:,@6EFD,EC6A<6,,;66E8F8@6B,6E,6EGGFGGGG,+@+CGG+@7FGGGG:4,B,9F9,C,C,55:,,E5FAFG?>C:FA,,AFCFC=CCGC=,5???,AE=D>FDFC8@9EFG8,3@9E,@9,38@EE8,@22=C,=E,@723?FG6C++5CC@<AE*;C**;87=9BE989;6;B8@=FFC<B85):7;(((/1;(70;?<722)(((.)))65<-3(-9((,()))-(6<B7(5?3.6>)454(((-4(4)4)4--))()-.).)
@M04999:289:000000000-L3R54:1:1101:25730:6331 2:N:0:443
TTGGACTACCGGGGTATCTAATCCCATTCGCTCCCCTAGCTTTCGTCTCTGAGTGTCAGTGACGGCCCAGCAGAGTGCTTTCGCCTGTTGGTGTTCTTCCCGATCTCAACGCATTTCACCGCTCCACCGGAAATTCCCTCTGCCTCTACCGTACTCTAGCTTGGTAGTTTCCACCGCCTGTCCAGGGTTGAGCCCTGGGATTTGACGACGGACTTGAAAAGCCACCTACAGACACTTTCCGCCCAATAATTCCGGATAACGCTTGCATCCTCTGTTTTACCGCGGCTGCTGGCACAGAGTT
+
CCCCCGGGGGGGGGGGGGGGGGGGGGGGDFGGGGGGGFGGGGGGGGGGGGGGGGGGGGGGGGGGGGGGGGGGGGGGGGGGGGGGGGGGGGGGGGGGGGGGGGGGGGGGGGGGGGGGGGGGGGGGGGGGGGGDFGGGGGGGGGGGGGGGGGEGGGGGGGGGGGGGGGGGGFCFGGGGFGBFGGFGGGGGCEGGDGGGGGGGFFFFFFADBF2@BFAFEFFFFFFD@D@EEEFFF1=EA<78;@FF601:2><AA?B???97?6::?:>AD8?FFF2AF:54.1914079?>B0(,5:?FFA<
@M04999:289:000000000-L3R54:1:1101:23509:6395 2:N:0:443
GGACTACTAGGGTATCTAATCCTGTTTGCTCCCCACGCCTTCGCATCTCAGCGTCAGTATCTGTCCAGAAGGCCGCCTTCGCCACCGGTATTCCTCCACATCTCTACGCATTTCACCGCTACACGTGGAATTCTACCTTCCTCTACAATACTCTAGATAACTAGTTTTAAGTGCAATTCTCAGGTTGTGCCCGGGGCTTTCACACCTAACTTAATTATCCGCCTACATGTCCTTCACGCCCCGTCATTCTGATTAACGCTCGCACCCTCCGTCTTACCGCGGCTGCTTGCACGGCGTTAGC
+
A-,8@;;;@<,6;,EC,,CE@FGG,C6;,FC@CCCCF7,;,,C,6B@,C6F8@@@,8,<,,;,<CFE@C<699BCC+4,,?,@F@4FGG7BAFGF9,AF@,A?C,EFE:F74FEE,E=FC7+,9CE,@4FE4E,E=E9,@,@3,=EF,,ED;,,3=373@F,,,,+@8=8=,E97DFFF262=@EDF+3,E,@8+=?DG*<F>69**/7-:9*B+B6FA63/5(57(6?*9<@8**0-()(,.//((./).)))1/)(((((-(,(4(8B9?(20<4,(43(49>??)5().(-,,7(,42
@M04999:289:000000000-L3R54:1:1101:10902:6412 2:N:0:443
GACTACACGGGTATCTAATCCTGTTTGCTCCCCACGCTTTCGCATCTCAGCGTCAGTATCTGTCCAGAAGGCCGCCTTCGCCACCGGTATTCCTCCACATCTCTACGCATTTCACCGCTACACGTGGAATTCTACCTTCCTCTACAATACTCCAGATAACCAGTTTTAAGTGCAATTCCCAGGTTGAGCCCGGGGCTTTCACACCTAACTTAATTATCCGCCTACATGCCCTTTACGCCCAGTCATTCCGATTAACGCTCGCACCCTCCGTATTACCGCGGCTGCTGGCACGGAGTTAGCC
+
CCCCCGGGGGEFGGGGGGGGGGGGGGGGGGGGDGGGGGGGGGGGGGGGGGGGGGGGGGGGGGGGGG@FGGGGGGGGGGGGGGGGGGGGGFGGGGGGGGGGGGGGGGGGGGGGGGGGGGGGGGGGGGGGGGGGGGGGGGGGGGGGGGGGGGGFGGGGGGGGGGGGGGGFGFGGGGGGFGFGGFGGGFDFGGGGGEGGDGGGFFFFFFFFDFEEFFFFFFFFFFFFFFFEEB@FFE<E@FFF<FFF<?3?CFD;<;FCDF??BF>B1<?FFF<?FFFA>(2999BFF?:0:7<?03(8(-)53
@M04999:289:000000000-L3R54:1:1101:22761:6413 2:N:0:443
CCGACTACACGGGTATCTAATCCTGTTCGCTCCCCACGCTTTCGTCCATCAGCGTCAATCGGTATTTAGTAACCTGCCTTCGCAATCGGGGTTCTGTGTAATATCTATGCATTTCACCGCTACACTACACATTCCAGCTACTTCAATACTATTCAAGATTAACAGTATCAACGGCAGTTCTACAGTTAAGCTGCAGGTTTTCACCGCTGACTTATCAACCCGCCTACGGACCCTTTAAACCCAATAAATCCGGATAACGCTCGCATCCTCCGTATTACCGCGGCTGCTGGCACGGAGTT
+
CCCCCGGGGGGGGGGGGGGGGGGGGGGGGGGGGGGGGGGGGGGGGGGGGGGGGGGGGGGGGEGGGGGGGGGGGGGGGGGGGGGGGGGGGGGGGGGGGGGGGGGGGGGGFGGGGGGGGGGGGGGGGGGGGGGGGGGGGGGGGGGGGGGGGGGGGGGGGGGGGGGGGGGGGGGGGGGGFGFGGGGGGGGGGGGGGGGGGGGGFFFFFFFFAFDFFFFFFFFFFFFFF?DD2@FFF@F@F<CFF@FD;@EEFFFF><DFEE@><F9BFF>?FFF>BBFF9AA?B96>461?B0:0<?B>4:?
@M04999:289:000000000-L3R54:1:1101:18582:6424 2:N:0:443
GACTACCCGGGTATCTAATCCTGTTTGCTCCCCACGCTTTCGCATCTCAGCGTCAGTATCTGTCCAGAAGGCCGCCTTCGCCACCGGTATTCCTCCACATCTCTACGCATTTCACCGCTACACGTGGAATTCTACCTTCCTCTACAATACTCCAGATAACCAGTTTTAAGTGCAATTCCCAGGTTGAGCCCGGGGCTTTCACACCTAACTTAATTATCCGCCTACATGCCCTTTACGCCCAGTCATTCCGATTAACGCTCGCACCCTCCGTATTACCGCGGCTGCTGGCACGGAGTTAGCC
+
CCCCCGFGGDGGGGGGGGGGGGGGGGGGGGGGGGGGGGGGGGGGGGGGG<FGGGGGGGGGGGGGGGGDGGGGGGGGGGGGGGGGGGGGGGGGGGGGGGGGGGGGGGGGGGGGGGGGGGGGGGGGGGGGGGGGGGGGGGGGGGGGGGGFDGGGGGGCFAFGGGGCDFGGGFGAFGGGFGFFGFGEGGFCFGGGGCGGGGGGFFFFFFFFFFF@EFFFEFFFFFFDDBFF@FFFFE9CFFFF0;;EFFFFC88;?<FF<B:?>B06B:28?FB(4:9AAFBB0,24?:?F?4>:992?0<>D>
@M04999:289:000000000-L3R54:1:1101:22654:6474 2:N:0:443
GACTACCGGGGTATCTAATCCTGTTTGCTACCCACGCTTTCGAGCATGAACGTCAGTGTTATCCCAGGAGGCTGCCTTCGCCACCGGTATTCCTCCACATCTCTACGCATTTCACCGCTACACGTGGAATTCTACCTTCCTCTACAATACTCCAGATAACCAGTTTTAAGTGCAATTCCCAGGTTGAGCCCGGGGCTTTCACACCTAACTTAATTATCCGCCTACATGCCCTTTACGCCCAGTCATTCCGATTAACGCTCGCACCCTCCGTATTACCGCGGCTGCTGGCACGGAGTTAGCC
+
CCCCCGGGGGGGGGGGGGGGGGGGGGGGGGGGGGGGGGGGGGGGGGGGGGGGGGGGGGGGGGGGGGGFFGGGGGGGGGGGGGGGGGGG7FGGGGGGGGGGGGGGGGGGGGGGGGGGGGGGGGGGGFGCGGGGGGGGGGGGGGGGGGGFGGGGGGFGGGGGGGFGGGGGG=FFGGGGFGFGGCFGGGGFGGGGGCCDGGGGFFFFFFFFFFFFCFFFFAF(:=@@FEFEFFFFFF<EFF>FF;@EACEFFF?DFFFF(6<:090;>8??FB?:B?>FF?>(7349??:040<(((,83<<<4
@M04999:289:000000000-L3R54:1:1101:15726:6476 2:N:0:443
GCTATGACTACAAGGGTATCTAATCCTGTTCGCTACCCATGCTTTCGAACCTCAGCGTCAATTACAGACCAGAGAGCCGCCTTCGCTACTGGTGTTCTTCCATATATCTACGCATTCCACCGCTACACATGGAGTTCCACTCTCCTCTTCTGCACTCAAGAAAAACAGTTTCAGCTGCACTTCCCCGGTTAACCCGAGGGCTTTCACAGCTGACTTGTTCTCCCGCCTGCGTTCGCTTTACGCCCAATAAATCCGGACAACGCTTGCCACCTACGTATTACCTCGCCTGCCGGCTCGTAGT
+
-B8BCGA9F9FCC66BFGFEEE9<;CFGC,C@FG7:FECF@FE,CFF,C<F86,,CC@F::6F<AAE,FDF@,@6:FA+@>@7@<F,,89,6:E??@EFAF,FAFC=?;FFDF:FFC,C9A=FG:CFF<F=F8,@DDGGGC@8?89E;34E,ED8=F,D,6=8F?=DD3===::@G6F*=F6D=?==+@7:E,4C97***:9*;AFF64<@)>F89.3;6+0852>>@@=(82<(7((63)(6:2113@375)44;(,4<?9>FFBFF9)(,551(.)(5AA))409?1(((,4((((((,
@M04999:289:000000000-L3R54:1:1101:17242:6487 2:N:0:443
GTGGACTACCAGGGTATCTAATCCTGTTTGCTACCCACGCTTTCGAGCATGAACGTCAGTGTTATCCCAGGAGGCTGCCTTCGCCATCGGTATTCCTCCACATCTCTACGCATTTCACTGCTACACGTGGAATTCTACCTCCCTCTGACACACTCTAGTTAGACAGTTTCAAATGCACGTCCCAAGTTGAGCTCGGGGATTTCACATCTGACTTATCTAACCGTCTGCGCTCGCTTTACGCCCAGTAATTCCGATTAACGCTCGCACCCTACGTATTACCGCGGCTGCTGGCACGTAGTT
+
CCCCCGGGGGGGGGGGGGGGGGGGGGGGGGGGGGFGGGGGGGGGGGGGGGGGGGGGGGGGGGGGGGGGGGGGGGGGGGGGGGGGGGGGGFGGGFGGGGGGGGGGGGGGGGGGGGGGGGGGGGGGGGGGGGGGGGGGFGGGGFGGGGGGGGGGGEGGGGGGGGGGGGGGGGGGGGFGFG?FDGGGFGGGGGFGFFEGGGGCFFFFFFFFFFFFFFFFFFFEFBADFFDE9>B>BF?55>EBFF@;;@C??EF3@??DFFF<B;;01;;9BB?F:(<>BFFFF9>F;>>6??032<0416?A
@M04999:289:000000000-L3R54:1:1101:23204:6493 2:N:0:443
TCGACTACACGGGTATCTAATCCTGTTTGCTCCCCACGCTTTCGCATCTCAGCGTCAGTATCTGTCCAGAAGGCCGCCTTCGCCACCGGTATTCCTCCACATCTCTACGCATTTCACCGCTACACGTGGAATTCTACCTTCCTCTACAATACTCCAGATAACCAGTTTTAAGTGCAATTCCCAGGTTGAGCCCGGGGCTTTCACACCTAACTTAATTATCCGCCTACATGCCCTTTACGCCCAGTCATTCCGATTAACGCTCGCACCCTCCGTATTACCGCGGCTGCTGGCACGGAGTT
+
CCCCCGGGGGGGGGGGGGGGGGGGGGGGGGGGGGGGGGGGGGGGGGGGGGGGGGGGGGGGGGGGGGGGGGGGGGGGGGGGGGGGGGGGGGGGGGGGGGGGGGGGGGGGGGGGGGGGGGGGGGGGGGGGGGGGGGGGGGGGGGGGGGGGGGGGGGGGGGGGGGGGGGGGGGGGGGGGFGFGGGGGGGGGGGGGGGGDGGGGFFFFFFFFFFFFFFFFCFFFF?DFFFFFFFFFFF@FFFFF>@FFFEFFFFFFFDFFFBFFF?BBFFBBFFFFFF7?DFFBB919966?FBFF<?9>08B
@M04999:289:000000000-L3R54:1:1101:26991:6505 2:N:0:443
ATGACTACCGGGGTATCTAATCCTGTTCGCTCCCCACGCTTTCGCTCCTCAGCGTCAGTGACGGCCCAGAGACCTGCCTTCGCCATCGGTGTTCTTCCCGATATCTACACATTCCACCGTTACACCGGGAATTCCAGTCTCCCCTACCGCACTCCAGTCCGCCCGTACCCGGCGCCGATCCACCGTTAAGCGATGGACTTTCACACCAGACGCGACGAACCGCCTACGAGCTCTTTACGCCCAATAAATCCGGATAACGCTTGCACCCTACGTATTACCGCGGCTGCTGGCACGTAGTT
+
CCCCCGGGGGGGGGGGGGGGGGGGGGGGGGGGGGGGGGGGGGGGGGGGGGGGGGGGGGGGGGGGGGGGGGGCFGGGGGGGGGGGGGGGGGGGGGGGGGGGGGGGFGGGGGGGGGGGGGGGGGGGGGGGGGGGGGGGGGGGGGGGGGGGGGGGGGGGGGGGGGGGGGGGGGGGGGGGFGFGGGGGGGGGGGGGGGGGFGGGFFFFFFFFFFFBFFFFBFFFFBFFF<:66<BBFAFFFFBEFFFFFF2<AB?B926<A?FFF6:0).8:?BF??FFB2<BFF>09>BFFB?<1366??1:
@M04999:289:000000000-L3R54:1:1101:14505:6510 2:N:0:443
GGTTCGACTACCGGGGTATCTAATCCTGTTTGCTCCCCACGCTTTCGCATCTCAGCGTCAGTATCTGTCCAGAAGGCCGCCTTCGCCACCGGTCTTCCTCCACATCTCTACGCATTTCACCGCTACACGTGGAATTCTACCTTCCTCTACAATACTCCAGATAACCAGTTTTAAGTGCAATTCCCAGGTTGAGCCCGGGGCTTTCACACCTAACTTAATTATCCGCCTACATGCCCTTTACGCCCAGTCATTCCGATTAACGCTCGCACCCTCCGTATTACCGCGGCTGCTGGCACGGAGT
+
CCCCCGGGGEGGGGGGGGGGGFGGGGGGGGGGGGGGGEGGGGGGGGGGGGGGGGGGGGGGGGGGGGFGGGFGAFFGGGGGGGGGFFEGGGGGG7FGGGGGCEGGDFGGGGGGGGGGGGGGGGGGGGGGGGCCFGGGGGGGGGGFGGFGGGGGGGDFEGGFFEDGGGGGCCFGGEGGFGFGGGGGCAFGGGGGGD6;CG>4?BFFFFFC:@FFEFFFBCF?FF?EF0?D;@@C53;;@DFFE?@FF77@?BFFF<3:?F?AFFF<1,(4990::BF?<BFAA<?9>B>4>FF?(4?<B(41-
@M04999:289:000000000-L3R54:1:1101:21679:6527 2:N:0:443
GACTACCCGGGTATCTAATCCTGTTTGCTCCCCACGCTTTCGCATCTCAGCGTCAGTATCTGTCCAGAAGGCCGCCTTCGCCACCGGTATTCCTCCACATCTCTACGCATTTCACCGCTACACGTGGAATTCTACCTTCCTCTACAATACTCCAGATAACCAGTTTTAAGTGCAATTCCCAGGTTGAGCCCGGGGCTTTCACACCTAACTTAATTATCCGCCTACATGCCCTTTACGCCCAGTCATTCCGATTAACGCTCGCACCCTCCGTATTACCGCGGCTGCTGGCACGGAGTTAGCC
+
CCCCCGGGGDGGGGGGGGGGGGGGGGGGGGGGGGGGGGGGGGGGEGGGGGGGGGGGGGFGGFFFFGFCFFFFFGGGEGGGDEGGGGGG7FGGGGGFGGGGGGGGGGGG@FEGGGGGGGGGGGGGFEGDFFGGGGGGGGGGGGGGGGGGGGGGGGGCGGGGFFFFEDFGGFF8DF7FFGFG7D6FGFCDGFGE>C5DGGFGFFCFFFFABEFFCAAFEFA(?(:5B36?@@@EDFEE?F6D@(6@<?)7<41<;DFF<;<?B91;FF?0:(-(8?:A<(((3(,4<?0::(4?(-(43-)..
@M04999:289:000000000-L3R54:1:1101:24526:6543 2:N:0:443
AATGGACTACCGGGGTATCTAATCCTGTTTGCTCCCCACGCTTTCGCATCTCAGCGTCAGTATCTGTCCAGAAGGCCGCCTTCGCCACCGGTATTCCTCCACATCTCTACGCATTTCACCGCTACACGTGGAATTCTACCTTCCTCTACAATACTCCAGATAACCAGTTTTAAGTGCAATCCCCAGGTTGAGCCCGGGGCTTTCACACCTAACTTAATTATCCGCCTACATGCCCTTTACGCCCAGTCATTCCGATTAACACTCGCACCCTCCGTATTACCGCGGCTGCTGGCACGGAGTT
+
CCCCCGGGGGGGGGGGGGGGGGGGGGGGGGGGGGGGGGGGGGGGGGGGGGGGGGGGGGGGGGGGGGGGGGGGGGDGGGGGGGGGGGGGGGGGGGGGGGGGGGGGGGGGGGGGGGGGGGGGGGGGGGGGGGGGGGGGGGGGGGGGGGGGGGGGGGGGGGGFGGGGGGGGGGGGGGGFFGFGGGGGGGFGGGGGGGGGGDCDDFFFFFFFFFFEFFFFEAFFFFFFDFFFFFEFFFFFDECFDFBFFFFFEEEEF:116BDF)4A?BFB9FFFB?F:(47AAA<>B;>B2(220187836;?:
@M04999:289:000000000-L3R54:1:1101:25479:6548 2:N:0:443
GGGACTACCGGGGTATCTAATCCTGTTCGCTACCCATGCTTTCGAACCTCAGCGTCAGTTACAGACCAGAGAGCCGCCTTCGCCACTGGTGTTCTTCCATATATCTACGCATTCCACCGCTACACATGGAGTTCCACTCTCCTCTTCTGCACTCAAGAAAAACAGTTTCAGCTGCACTTCCCCGGTTAAGCCGAGGGCTTTCACAGCTGACTTGTTCTCCCGCCTGCGTTCGCTTTACGCCCAATAAATCCGGACAACGCTTGCCACCTACGTATTACCGCGGCTGCTGACACGTAGTTAC
+
CCCCCGGGGGGGGGGDFGGGGGGGGGGECFFGGGGGGEGGGGGGGGG@FGGFGGGGGGGGGGGGFGGGGGGGEFGEGGGGGGDGGGGGGFFGGGGFGGFGFGGGGGGGGCFGGGFGGGDGDEEGGGGGDFGGGFGGGGFGGGGFGGGGGGGFF?FGGGGFGGGGGGGGFFGDFFFFFGFGGGGGEGEGFGGGEGEGCDFGFFFFFA4;EFB4?FFFFFFBABFBFFF>D16<BFFFE<<D;;@?13AD4<:93(726?69?FFFBF??B>??8<<?D<9(79B(141>?)3).4:721-.)
@M04999:289:000000000-L3R54:1:1101:11846:6558 2:N:0:443
CGGACTACTGGGGTATCTAATCCTGTTTGCTCCCCACGCTTTCGCATCTCAGCGTCAGTATCTGTCCAGAAGGCCGCCTTCGCCACCGGTATTCCTCCACATCTCTACGCATTTCACCGCTACACGTGGAATTCTACCTTCCTCTACAATACTCCAGATAACCAGTTTTAAGTGCAATTCCCAGGTTGAGCCCGGGGCTTTCACACCTAACTTAATTATCCGCCTACATGCCCTTTACGCCCAGTCATTCCGATTAACGCTCGCACCCTCCGTATTACCGCGGCTGCTGGCACGGAGTT
+
CCCCCGGGGGFGGGGGGGGGGGGGGGCGGGGGFGGGGGGGGGGGG7FGGGGGGGGGGGGGGGGGGGGGGGGGGGGGGGGGGGGGGGGGGGGGGGGGGGGGGGGGGGGGGGGGGGGGGGGGGGGGGGGFGGGGGGGGGGGGGGGGGGGGGGGGGGGGGGGGGGGGGGGGGGGGGGGGFGFGGGGGGGGGGGGGGGDGGGGGFFFFFFFFFFFFFFFFFFFFA@>FFFDFFEFFFFFFCF@EFF<?E<EEFFFFDFF@EC1;B?;>0;9<?BBFF(2:<AB:99B>BFBF???(32;93:?
@M04999:289:000000000-L3R54:1:1101:19412:6559 2:N:0:443
GGACTACACGGGTATCTAATCCTGTTTGCTCCCCACGCTTTCGCATCTCAGCGTCAGTATCTGTCCAGAGGGCCGCCTTCGCCACCGGTATTCCTCCACATCTCTACGCATTTCACCGCTACACGTGGAATTCTACCTTCCTCTACAATACTCCAGATAACCAGTTTTAAGTGCAGTTCCCAGGTTGAGCCCGGGGCTTTCACACCTAACTTACTTATCCGCCTACATGCCCTTTACGCCCAGTCATTCCGATTAACGCTCGCACCCTCCGTCTTACCGCGGCTGCTGGCACGGAGTTAGC
+
CCCCCGGGGGGGEGGGGGGGGGGGGGGGGGGGGGGGGGGGGGGGGGGGGGGGGGGGGGAFGGGEFGGGGGGDGGGGGGGGGGDGGGEGGEGGGGGGGGGGFGGGGGGGGGGGDGGGGGGGGGGG7EF@7?FGGFCFGFGGGFGGGGGGDFGGGCCD,3=,DFFFGGGGGEFFGGGFF;EDFC6CFGG8:CGGG5**9DFGFFF>ADFFFFEEE+4=@FFE;2@D9@@CCFE;@@F)90<59?(=@)99?<507@2AD?>(,3929>:(8?F:(4<4)449;6((-4>?0??F(-40,4)65
@M04999:289:000000000-L3R54:1:1101:12482:6602 2:N:0:443
GGGGTACTACTGGGGTATCTAATCCTGTTTGCTCCCCACGCTTTCGCACCTCAGCGTCAGTATCTCTTCAGAAGGCCGCCTTCGCCACCGGTATTCCCCCACATCTCTACGCATTTCACCGCTACACGTGGAATTCTACCTTCCTCTACAATACTCCAGATAACCAGTTTTAAGTGCAGTTCCCTGGTTGAGCCCGGGTCTTTCACACCTTACTTAATCATCCGCCTACATGCCCTTTACGCCCAGTCATTCCTAATAACGCTTCCACCCTCCGTCTTACCGCTGCTTCTGTCACGGCGTT
+
6A@,6BFEDDEGGG7@;<CFFCGF,@CEFEAFEFEFD@6+@BF<E@@B66@EFCFFGCGCCF9C<,@96@F,99FFABCGG:E7C4?,,@:F+4A@9,,88=,<?<FGG,++84@,FEF9BEE7C,,?8,++,6,@4>FFCDF8DFCD8,,@98ED83,,,,7,,2@D==,@=,?:9++5+?+2,3DF9+34<:4;*;99/9+=BA+?25)8@FFFEF18B?=(2>@2=(**).7384);(1.23(63).9?))91;C))((/((,).8(,3118(13):(,0,,2)).-6)64531(34,
@M04999:289:000000000-L3R54:1:1101:22615:6604 2:N:0:443
AGACTACTGGGGTATCTAATCCTGTTCGCTACCCATGCTTTCGAACCTCAGCGTCAGTTACAGACCAGAGAGCCGCCTTCGCCACTGGTGTTCTTCCATATATCTACGCATTCCACCGCTACACATGGAGTTCCACTCTCCTCTTCTGCACTCAAGAAAAACAGTTTCAGCTGCACTTCCCCGGTTAAGCCGAGGGCTTTCACAGCTGACTTGTTCTCCCGCCTGCGTTCGCTTTACGCCCAATAAATCCGGACAACGCTTGCCACCTACGTATTACCGCGGCTGCTGGCACGTAGTTAGC
+
CCCCCGGGGDFGGGGGGGGGGGGGGGGGGGGGGGGGGGGGGGGGGGGGGGGGGGGGGGGGGGGGGGGGGGGGGGGGGGGGGGGGGGGGGGGGGGGGGGGGGGGGGGGGGGGGGGGGGGGGGGGGGGGGGGGGGGGGGGGGGGGGGGGGGGGGGGGGGGGGGGGGGGGGGGGGGGGGFGFGGGGGGGGGFGGGGGDDGGGGFFFFFFFFFDEFFFFFEFFBDFFFBFFFFFFFFFFFFF;EBFDDEFCEFFFBFFFFFF;6??::ABBBFFFFB>:9AA06>9;>FBFFF?BF:??01:<A6
@M04999:289:000000000-L3R54:1:1101:20093:6607 2:N:0:443
TATATGACTACACGGGTATCTAATCCTGTTCGCTCCCCACGCTTTCGTCCATCAGCGTCAATCGGTATTTAGTAACCTGCCTTCGCAATCGGGGTTCTGTGTAATATCTATGCATTTCACCGCTACACTACACATTCCAGCTACTTCAATACTATTCAAGATTAACAGTATCAACGGCAGTTCTACAGTTAAGCTGCAGGTTTTCACCGCTGACTTATCAACCCGCCTACGGACCCTTTAAACCCAATAAATCCGGATAACGCTCGCATCCTCCGTATTACCGCGGCTGCTGGCACGGAGT
+
CCCCCGGGGGGGGGGGGGGGGGGGGGGGGGGGGGGGGGGGGGGGGGGGGGGGGGGGGGGGGGGGGGGGGGGGGGGGGGGGGGGGGGGGGGGGGDGGGGGGGGGGGGGGGGGGGGGGGGGGGGGGGGGGGGGGGGGGGGGGGGGGGGGGGGGGGGGGGGGGGGGGDGGGGGGGGGGGADFGGGGGGGGGGGGGGGGGGGGCFFFFFFFF=AF5=FFFFFFE9BFF>BFFDFF=9>BFFFFFEFFFFFDFF3;EFF@><@@FFFB?:4>BFF??7?9?:?F<BA09>2;FFFFB?BBF1>>>4
@M04999:289:000000000-L3R54:1:1101:4220:6612 2:N:0:443
TGACTACAGGGGTATCTAATCCTGTTTGCTACCCACGCTTTCGAGCATGAACGTCAGTGTTATCCCAGGAGGCTGCCTTCGCCATCGGTATTCCTCCACATCTCTACGCATTTCACTGCTACACGTGGAATTCTACCTCCCTCTGACACACTCTAGTTAGACAGTTTCAAATGCACGTCCCAAGTTGAGCTCGGGGATTTCACATCTGACTTATCTAACCGTCTGCGCTCGCTTTACGCCCAGTAATTCCGATTAACGCTCGCACCCTACGTATTACCGCGGCTGCTGGCACGTAGTTAGC
+
CCCCCGGGGGGGGGGGGGGGGGGGGGGGGGGGGGGGGGGGGGGGGGGGGGGGGGGGGGGGGGGGGGGGGGGGGGGGGGGGGGGGGGGGGGGGGGGGGGGGGGGGGGGGGGGGGGGGGGGGGGGGGGGGGGGGGGGGGGGFGGGGGGGGGGGGGGGGGGGGGGGG=DFGGGGGGGGCFGFDGGGGGGGGGGGGGGGGDGGGFFFFFFFFFFFFEFFFFFFFFFFFBFF=45@BFFFEF@DE@;<E4<EFFFF@<F7CC09@F9;;9;BFFBBF<AFADDFFFFBFFFFFFFFD::?FFFF<:
@M04999:289:000000000-L3R54:1:1101:10433:6614 2:N:0:443
GACTACTGGGGTATCCAATCCTGTTCGCTCCCCACGCTTTCGTCCCTCAGCGTCAATCGGTATTTAGTAACCTGCCTTCGCAATCGGGGTTCTGTGTAATATCTATGCATTTCACCGCTACACTACACATTCCAGCTACTTCAATACTATTCAAGATTAACAGTATCAACGGCAGTTCTACAGTTAAGCTGCAGGTTTTCACCGCTGACTTATCAACCCGCCTACGGACCCTTTAAACCCAATAAATCCGGATAACGCTCGCATCCTCCGTATTACCGCGGCTGCTGGCACGGAGTTAGCC
+
CCCCCGGGGGGGGGGGGGGGGGGGGGGGGGGGGGGGGGGGGGGGG7FFGGGGGGGGGGGGGGGGGGGGGGGGGGGGGGGGGGGGGGGGGGGGGGGGGGFGGGGGGGGGGGGGGGGGGGGGGGGGGGGGGGGGFGFGGGGGGGGEFGGGGGGGGGGCFDGGFGGGGGGGGGGGGGGGFGFGGGGGGGGGGGGGFDCDGGGGFFFEFFEEFFFEFFFFFF>ABBFFF22@FFFFFFFFFFFFFDF8;6CFF>@?FFFFFFF;BFFFFBBB<>FFFFADFBF70;>B?>B>B:<?F0>?BFFA2
@M04999:289:000000000-L3R54:1:1101:25791:6621 2:N:0:443
GGACTACAGGGGTATCTAATCCTGTTTGCTCCCCACGCTTTCGCATCTCAGCGTCAGTATCTGTCCAGAAGGCCGCCTTCGCCACCGGTATTCCTCCACATCTCTACGCATTTCACCGCTACACGTGGAATTCTACCTTCCTCTACAATACTCTAGTTAACCAGTTTTAAGTGCAATTCCTAGGTTGAGCCCAGGGCTTTCACACCTAACTTAATTATCCGCCTACATGCCCTTTACGCCCAGTCATTCCGATTAACGCTCGCACCCTCCGTATTACCGCGGCTGCTGGCACGGAGTTAGC
+
CCCCCGGGGGGGGGGGGGGGGGGGGGGGGGGGGGGGGGGGGGGGGGGGGGGGGGGGGGGGGGGGGGGGFGGGGGGGGGGGGGGGGGGGGGGGGGGGGGGGGGGGGGGGGGGGGGGGGGGGGGGGGGGGDGGGGGGGGGGGGGGGGGGFGGGGGGGFGGGGGGGGGGGGGGGGGGGFDGFGGGFFGGFD?FGGG?GGGDGGFFFFFFFFBCFF@FACCFFFFFFFFFEFFEFFB=FFF@@59@B@EFFFFFEF;@FFE<0,/6>BFFF0:?F:?F:<><399B699::B0:?7:317<(:<6
@M04999:289:000000000-L3R54:1:1101:18612:6647 2:N:0:443
GTTGACTACTAGGGTATCTAATCCTGTTTGCTACCCACGCTTTCGAGCATGAACGTCAGTGTTATCCCAGGAGGCTGCCTTCGCCATCGGTATTCCTCCACATCTCTACGCATTTCACTGCTACACGTGGAATTCTACCTCCCTCTGACACACTCTAGTTAGACAGTTTCAAATGCACGTCCCAAGTTGAGCTCGGGGATTTCACATCTGACTTATCTAACCGTCTGCGCTCGCTTTACGCCCAGTAATTCCGATTAACGCTCGCACCTTACGTATTACCGCGGCTGCTGGCACGGAGTTT
+
CCCCCGGGGGFGGGGGGGGGGGGGGGGGGGGGCGGGGGEGGGGGEGEGGG@FFGGGGGGGGGGDG<,CCF8FFDGGGGGGGGGGGGGGEGGFGCGAFDFAFGGGGGGGDFGGGGGGGGGFGGGGGGCD=E:EFGGGGGGGGGGGGGGGGGDG==FGGGGF8EFGGGGGGGFGGG8EFF5FG+@2DEGGFGGGGGGGDGDDFFFFFCFFFF@EEFFFFFFCFFF@>BBC4:5>A@FFFFE?FF>@FFECCEEC32;:;EC?B?DFF@(3,4)41:2<7<BB?F>9>>9:?2::0<(((-:?-
@M04999:289:000000000-L3R54:1:1101:23721:6701 2:N:0:443
GACTACCGGGGTATCTAATCCTGTTCGCTACCCATGCTTTCGAACCTCAGCGTCAGTTACAGACCAGAGAGCCGCCTTCGCCACTGGTGTTCTTCCATATATCTACGCATTCCACCGCTACACATGGAGTTCCACTCTCCTCTTCTGCACTCAAGAAAAACAGTTTCAGCTGCACTTCCCCGGTTAAGCCGAGGGCTTTCACAGCTGACTTGTTCTCCCGCCTGCGTTCGCTTTACGCCCAATAAATCCGGACAACGCTTGCCACCTACGTATTACCGCGGCTGCTGGCACGTAGTTAGCC
+
CCCCCGGGGGGGGGGGGGGGGGGGGGGGGCFFGGGGGGGGGGGGGGGGGGGGGGGGGGGGGGGGGGGGGGGGGGGGGGGGGGGGGGGGGGGGGGGGGGGGGGGGGGGGGGGGGGGGGGGGGGGGGGGGGGGGGGGGGGGGGGGGGGGGGGGGGGGGGGGGGGFFGGGGGGGGGGGGFGFGGGGGGGGGGGGGGGGGGGGGFFFFFFFFFFFFFFFFEFFFFFFFFFFFFFFFFFFFFFFFF@FFD>BFBFF?>B??B;:?BF?FB?FB?:8<AFFFDFFFF>9;0:BBBF>1:?<?AAAF?
@M04999:289:000000000-L3R54:1:1101:9141:6707 2:N:0:443
GGTCGGACTACTGGGGTATCTAGTCCTGTTCGCTCCCCACGCTTTCGTCCATCAGCGTCAATCGGTATTTAGTAACCTGCCTTCGCAATCGGGGTTCTGTGTAATATCTATGCATTTCACCGCTACACTACACATTCCAGCTACTTCAATACTATTCAAGATTAACAGTATCAACGGCAGTTCTACAGTTAAGCTGCAGGTTTTCACCGCTGACTTATCGACCCGCCTACGGACCCTTTAAACCCAATAAATCCGGATAACGCTCGCATCCTCCGTATTACCGCGGCTGCTGGCACGGAGT
+
CCCCCGGGGGGGGGGGGGGGGGGGGGGGGGGGGGGGGGGGGGGGGGGGGGGGGGGGGGGGGGGDGGFGGGGGGGGGGGGGGGGGGGGGGGGGGGGGGGGGGGGGGGGGGGGGGGGGGGGGGGGGGGGGGGGGGGGGGGGGGGGGGGGGGFGGGGGGGGGGFGFGGGGGGGGGGGGDFDEGFGFGFGGGGGGGGGGGGGGFFFFFFFFFFFFFFFFFEFFBFAA@2@BD>BD61>BFFFFCFEFFFFFFEFFFFEFF?B<A?BBB<99>FFFFAB>:<BFBDB:9127>F?BDF027:(324
@M04999:289:000000000-L3R54:1:1101:3444:6708 2:N:0:443
GACTACTAGGGTATCTAATCCTGTTCGCTACCCATGCTTTCGAACCTCAGCGTCAGTTACAGACCAGAGAGCCGCCTTCGCCACTGGTGTTCTTCCATATATCTACGCATTCCACCGCTACACATGGAGTTTCACTCTCCTCTTCTGCACTCAAGAAAAACAGTTTCAGCTGCACTTCCCCGGTTAAGCCGAGGGCTTTCACAGCTGACTTGTTCTCCCGCCTGCGTTCGCTTTACGCCCAATAAATCCGGACAACGCTTGCCACCTACGTATTACCGCGGCTGCTGGCACGTAGTTAGCC
+
CCCCCGGGGGGFGGGGGGGGGGGGGGGGGGGGGGGGGGGGGGFGGGGGGGGGGGGGGGGGGGCGGGGGFFGGGGGDEGGGGFEGGGGFGGGGGGGGGGGGGGGGGGGGGGGG?EFGGGGGGGGGFFFGGGGGGGGGGGGGGGGGGGGGFGGGG89ECFGGGGGGGGGGGGGGF8DFFGFDGGGEGEEFGGGCG>EGGFGGFFFFFFFFFEFEFFFFFAFBDFFDFBF@?F9;D?;>6@@>??@E<)/986>1>BFFFB?02:72>BF???F24><<2:F;63392822<,<B,,82429A:
@M04999:289:000000000-L3R54:1:1101:8947:6723 2:N:0:443
GGACTACTGGGGTATCTAATCCTGTTTGCTCCCCACGCTTTCGCATCTCAGCGTCAGTATCTGTCCAGAAGGCCGCCTTCGCCACCGGTATTCCTCCACATCTCTACGCATTTCACCGCTACACGTGGAATTCTACCTTCCTCTACAATACTCCAGATAACCAGTTTTAAGTGCAATTCCCAGGTTGAGCCCGGGGCTTTCACACCTAACTTAATTATCCGCCTACATGCCCTTTACGCCCAGTCATTCCGATTAACGCTCGCACCCTCCGTATTACCGCGGCTGCTGGCACGGAGTTAGC
+
CCCCCGGGGGGGGGGGGGGGGGGGGGGGGGGGGGGGGGGGGGGGGGGGGGGGDGGGGGGGGGGGGGGGGGGGGGGGGGGGGGGGGGGGGGGGGGGGGGGGGFGGGGGGGGGGGGGGGGGGGGGGGGGGGGGGGGGGGGGGGGGGGGGFGGGGGGFGGGGGGGGGGGGGGFGGGGGFFGFGGGGCDFFDGGGGGGCGGGFFFFFFFFFFFFFFFFFFFFFEEDFFFBBFCE=DFFEFFDDFF?;@EEFEFFFFFFFFF@FF?B>09>F??F>360:>AF?B>>>09:?77?BB?(40(.)-)
@M04999:289:000000000-L3R54:1:1101:22261:6779 2:N:0:443
GACTACCGGGGTATCTAATCCTGTTCGCTACCCATGCTTTCGAACCTCAGCGTCAGTTACAGACCAGAGAGCCGCCTTCGCCACTGGTGTTCTTCCATATATCTACGCATTCCACCGCTACACATGGAGTTCCACTCTCCTCTTCTGCACTCAAGAAAAACAGTTTCAGCTGCACTTCCCCGGTTAAGCCGAGGGCTTTCACAGCTGACTTGTTCTCCCGCCTGCGTTCGCTTTACGCCCACTAAATCCGGACAACGCTTGCCACCTACGTATTACCGCGGCTGCTGGCACGTAGTTAGCC
+
CCCCCGGGGGGGGGGGGGGGGGGGGGGGGGGGGGGGGGGGGGGGGGGGGGGGGGGGGGGGGGGGGGGGGFGGGGGGEGGGGGGGGGGGGGGGGGGGGGGGGGGGGGGGDGGGFGGGGGGGGGGGGGDFGGGCFGGGGGGGGGGGGGGGGGGGGFGDFGGGEFGGGGGGGGGGGGGGFGFFGCDGGGGGGG*@CEDDGGGGFCFFAA;FBFFEEFFFFFF=E2(38@?@FFFFDFFEDDFFF(:2?24<(3(8;>BFF;BF(4?>DF?(4(44<:45)(((-4(9?:,8?04:(4?:<95-2
@M04999:289:000000000-L3R54:1:1101:27471:6790 2:N:0:443
GGTACGACTACCCGGGTATCTAATCCTGTTCGCTACCCATGCTTTCGAACCTCAGCGTCAGTTACAGACCAGAGAGCCGCCTTCGCCACTGGTGTTCTTCCATATATCTACGCATTCCACCGCTACACATGGAGTTCCACTCTCCTCTTCTGCACTCAAGAAAAACAGTTTCAGCTGCACTTCCCCGGTTAAGCCGAGGGCTTTCACAGCTGACTTGTTCTCCCGCCTGCGTTCGCTTTACGCCCAATAAATCCGGACAACGCTTGCCACCTACGTATTACCGCGGCTGCTGGCACGTAGT
+
CCCCCGGGGGGGGGGGGGGGGGFFGGGGGGGGGGGGGGGGGGGGGGGGGGGGGGGGGGGGGGGGGGGGGGGGGGGGGGGGGGGGGGGGGGGGGGGGGGGGGGGGGFGGGGGGGGGGGGGGGGGGGGGGGGFGGGGGGGGGGGGGGGGGGGGGGGGGGGGGGGGGGGGGGGGGGGGGFGFGGFGGGGGGGGGGGGGGGGDGFFFFFFFFFFFFFFFFFFFFFCBBFFFFDFFFFFFFFFFFFFD@F?004<>FFFF9?FB<:>FF<4?BFF??(.:?FF?FFF?9>903767:><:>?:(:4
@M04999:289:000000000-L3R54:1:1101:23664:6801 2:N:0:443
CCAGACTACAGGGGTATCTAATCCTGTTCGCTCCCCACGCTTTCGTCCATCAGCGTCAATCGGTATTTAGTAACCTGCCTTCGCAATCGGGGTTCTGTGTAATATCTATGCATTTCACCGCTACACTACACATTCCAGCTACTTCAATACTATTCAAGATTAACAGTATCAACGGCAGTTCTACAGTTAAGCTGCAGGTTTTCACCGCTGACTTATCAACCCGCCTACGGACCCTTTAAACCCAATAAATCCGGATAACGCTCGCATCCTCCGTATTACCGCGGCTGCTGGCACGGAGTT
+
CCCCCGGGGGGGGGGGGGGGGGGGGGGGGGGGGGGGGGGGGGGGGGGGGGGGGGGGGGGGGGGGGGGGGGGGGGGGGGGGGGGGGGGGGGGGGGGGGGGGGGGGFGGGGGGGGGGGGGGGGGGGGGGGGGGGGGGGGGGGGGGGGGGGGGGGGGGGFGGGGGGGGGGGGGGGGGDGFGFGGGGGGGGGGGGGGGGGGGGGFFFFFFFEFFFFBFFFFFFFFFFFFD?FFFFFFFFFEECFFFFFF@FEFFFFF>DFFFFF@?BFFFFF?FFBFFFFFFD<<B>>06><:8?BFB:>B0:?
@M04999:289:000000000-L3R54:1:1101:9058:6803 2:N:0:443
TTATTGACTACTCGGGTATCTAATCCTGTTTGCTCCCCACGCTTTCGCATCTCAGCGTCAGTATCTGTCCAGAAGGCCGCCTTCGCCACCGGTATTCCTCCACATCTCTACGCATTTCACCGCTACACGTGGAATTCTACCTTCCTCTACAATACTCCAGATAACCAGTTTTAAGTGCAATTCCCAGGTTGAGCCCGGGGCTTTCACACCTAACTTAATTATCCGCCTACATGCCCTTTACGCCCAGTCATTCCGATTAACGCTCGCACCCTCCGTATTACCGCGGCTGCTGGCACGGAGT
+
CCCCCGGGGGGGGGGGGGGGGGGGGGGGGGGGGGGGGGGGGGGGGGGGGGGGGGGGGGGGGGFGGGGGGGGFGGGGGGGGGGGGGGGGGGGEG:FGGGGGGGGGGGGGGGGGGGGGGGGGGGGGGGGGGGGGGGGGGGGGGGGGGGGGGGGGGGGGGGGFAFGGGGGGGGGGGGFGFGFGGGGGFGGGGGGCFGGGGGGGFFFFFFFFFFFFEFFF@AFFFFFF2BFFFFEF<B@DFFF@;6;:@FDFFFEFFFF?;?DFF?FFF9>>>;BB?F><BBFFFA8904099<F7???B043;8
@M04999:289:000000000-L3R54:1:1101:13955:6814 2:N:0:443
CTACAAGGGTATCTAATCCTGTTTGCTCCCCACGCTTTCGCCTCTCAGCGTCAGTATCTGTCCAGAAGGCCGCCTTCGCCACCGGTATTCCTCCACATCTCTACGCATTTCACCGCTACACGTGGAATTCTACCTTCCTCTACAATACTCCAGATAACCAGTTTTAAGTGCAATTCCCAGGTTGAGCCCGGGGCTTTCACACCTAACTTAATTATCCGCCTACATGCCCTTTACGCCCAGTCATACCGATTAACGCTCGCACCCTCCGTATTACCGCGGCTGCTGGCACGGAGTTAGCCGG
+
CCCCCGFGGGGGGGGGGGGGGGGGGGGGGGGGGGGGGGGGG:FGGGGGGGGGGGGGGGGGGGGGGGGGGGGGGGGGGGGGGGGGGGEGGGGGGGGGGGGGGGGGGGGGGGGGGGGGGGGGGGGGGGFFGGGFGGGGGGGGGGGGEDFGGGGGGGFFFGGGGGGGGGGGGGGGGGGGFGFFGGGGGFGGGEGGGEGGGGGGFFFFFFFFFFEFFFFFFDFFFDFEC4=EFFFFFFFFBF;:@FFFCFFDFF?FEC;B??9>>B9??B?>:1:B2:<?>2919>:F?BB?FF99724>:>>B0
@M04999:289:000000000-L3R54:1:1101:19226:6816 2:N:0:443
GTGACTACCAGGGTATCTAATCCTGTTCGCTCCCCACGCTTTCGTCCATCAGCGTCAATCGGTATTTAGTAACCTGCCTTCGCAATCGGGGTTCTGTGTAATATCTATGCATTTCACCGCTACACTACACATTCCAGCTACTTCAATACTATTCAAGATTAACAGTATCAACGGCAGTTCTACAGTTAAGCTGCAGGTTTTCACCGCTGACTTATCAACCCGCCTACGGACCCTTTAAACCCAATAAATCCGGATAACGCTCGCATCCTCCGTATTACCGCGGCTGCTGGCACGTAGTT
+
CCCCCGGGGGGGGGGGGGGGGGGGGGGGGGGGGGGGGGGGGGGGGGGGGGGGGGGGGGGGGGGFGGGGFFFGGGGGGGGGG@EGCGGGDGGGGGGGGGGGGGFGGGGGFGGGGGGGGGGGGGGGGGGGGGGGGGGGCFGFGGGGGGGGGGGGGGGGFCGGGFGGEGGGGGGGG8CEFGFGGGGGGGGFGGGGFFGFFFGFFFFFFFFFA>FFFFFFFFFFFAFFF=B9/>@2=D@EF4@FD<D?88=EEFFF(6<DAE;B?DF>>?FF>D:12??B<B<0>0((41(8:702>?(,(44
@M04999:289:000000000-L3R54:1:1101:18290:6826 2:N:0:443
GGGTGACTACCCGGGTATCTAATCCTGTTCGCTCCCCACGCTTTCGTCCATCAGCGTCAATCGGTATTTAGTAACCTGCCTTCGCAATCGGGGTTCTGTGTAATATCTATGCATTTCACCGCTACACTACACATTCCAGCTACTTCAATACTATTCAAGATTACCAGTATCAACGGCAGTTCTACAGTTAAGCTGCAGGTTTTCACCGCTGACTTATCAACCCGCCTACGGACCCTTTAAACCCAATAAATCCGGATAACGCTCGCATCCTCCGTATTACCGCGGCTGCTGTCACGGAGTT
+
CCCCCGGGGGGGGGGGGGGGGGGDGGGGGFGGEGCFEGGGGGGGGGGGGGGGGGGGGGGGGGGGGGGGGGGGGGGGGGGGGGGFEGCGFGGGGGGGGGGGGGGGCGGGGGGGGFGCFGGGGGGGGGGGGGGGGGGGGGGGGGGGGGG8CGGGGGGGGGAFGGGGGGGGGGGGCFCC>DEGGGGFCC8<DCCFGGFFDGG?FFFAFFFEAFB2=FFFFFF?47=2@>D=>=2@FFDFFF<CCE34(33;ACEF@19002;3(4:?>FFFF0?FFF?F1()6<03(4;92103),-63202-.
@M04999:289:000000000-L3R54:1:1101:4331:6831 2:N:0:443
GGACTACAAGGGTATCTAATCCTGTTTGCTCCCCACGCTTTCGCATCTCAGCGTCAGTATCTGTCCAGAAGGCCGCCTTCGCCACCGGTATTCCTCCACATCTCTACGCATTTCACCGCTACACGTGGAATTCTACCTTCCTCTACAATACTCTAGTTAACCAGTTTTAAGTGCAATTCCTAGGTTGAGCCCAGGGCTTTCACACCTAACTTAATTATCCGCCTACATGCCCTTTACGCCCAGTCATTCCGATTAACGCTCGCACCCTCCGTATTACCGCGTCTGCTGGCACGGAGTTGGC
+
CCCCCGGGGGGGGGGGGGGGGGGGGGGGGGGGGGGGGGGGGGGGGGGFGGGGGGGGCGGGGGGGGGGGGGGGGGGGGGGGGGGGGGGGGGGGGGGGGGGGGGGGGGGGGGGGGGGGGGGGGGGGGGGGGGGGGGGGGDFGGGGGGGGFGGGGGFDFFGCDGGGGGGGGGGGGGGGGFGFGGG@FGGFGGGGGG?FGGGGGFFFFFFFFFFFFFFFFFFFFEFFFFDBCCBEFFFBEFFFFB57B>8<EE?EDF(6;C6>;<FBB@9D?FB>B??:A998>>(,(-4483:7??>6048)(.
@M04999:289:000000000-L3R54:1:1101:13338:6842 2:N:0:443
CAGACTACAAGGGTATCTAATCCTGTTTGCTACCCACGCTTTCGAGCATGAACGTCAGTGTTATCCCAGGAGGCTGCCTTCGCCATCGGTATTCCTCCACATCTCTACGCATTTCACTGCTACACGTGGAATTCTACCTCCCTCTGACACACTCTAGTTAGACAGTTTCAAATGCACGTCCCAAGTTGAGCTCTGGGATTTCACATCTGACTTATCTAACCGTCTGCGCTCGCTTTACGCCCAGTAATTCCGCTTAACGCTCGCACCCTACGTATTACCGCGGCTGCTGGCACGTAGTTAT
+
CCCCCGGFGCGGGGGGGGGDGGGFECFGGEFFGGGGEFGGGGGGGGGFFFGFGGGGCFGGGGGGGGGEGGGGCFGFDGGGGGGEGGGGEG@FFGCFGGEGGGGGGGGGGGGGGGGGGGFGGCFGGGGGGGGGGGGGGFFDFGGGGEFG?FGGGGGAEEFCGGGGGDFFGGGGFGFGFFFGGGGGGGGFEGGFF,@FDGGGFF@FFFFFFEFFF7FACA;E6):A@=EFFFFAFFFFEFAB>F@9=EC??7CB(5(26@<BDDFF09@DF8?;D3A74<A:99B0(-(44:B05(:7<B<<)
@M04999:289:000000000-L3R54:1:1101:3751:6889 2:N:0:443
GACTACCCGGGTATCTAATCCTGTTCGCTACCCATGCTTTCGAACCTCAGCGTCAGTTACAGACCAGAGAGCCGCCTTCGCCACTGGTGTTCTTCCATATATCTACGCATTCCACCGCTACACATGGAGTTCCACCCTCCTCTTCTGCACTCAAGAAAAACAGTTTCAGCTGCACTTCCCCGGTTAAGCCGAGGGCTTTCACAGCTGACTTGTTCTCCCGCCTGCGTTCGCTTTACGCCCAATAAATCCGGACAACGCTTGCCACCTACGTATTACCGCGGCTGCTGGCACGTAGTTAGCC
+
CCCCCGGGGGGGGGGGGGGGGGGGGGGGGGGGGGGGGGGGGGFGGGGGGGGGGGGGGGGGGGGGGGGGGGGGGGGGGGGGGGGGGGGGGGGGGGGGGGGGGGGGGGGGGFGGGGGGGGGGGGGGGFGFGGGGGGGGGGGGGGGGGGGGGGGGGGGGGFGGGGGGGGGGCGGGGGGGFGFGGGGGGGFGGGGEEGGGGGGGFFFFFFFFFFEFEFFFFFFFBFF@FFFD00:<DFEC;;9E@?@FADFFFB06>9BFFFBFFF?AD608BFF):?>B419;19BB:??FB<F<?<?FF9:<2
@M04999:289:000000000-L3R54:1:1101:18166:6935 2:N:0:443
CACGTGACTACTAGGGTATCTAATCCTGTTTGCTCCCCACGCTTCCGCATCTCAGCGTCAGTATCTGTCCAGAAGGCCGCCTTCGCCACCGGTATTCCTCCACATCTCTACGCATTTCACCGCTACACGTGGAATTCTACCTTCCTCTACAATACTCCAGATAACCAGTTTTAAGTGCAGTTCCCAGGTTGGGCCCGGGGCTTTCACACCTAACTTAATTATCCGCCTACATGCCCTTTACGCCCAGTCATTCCGATTAACGCTCGCACCCTCCGTATTACCGCGGCTGCTGGCACGGAGT
+
CCCCCGGGGGGGGGGGGGGGGGGGGGGGGGGGGGGGGGGGGGGGGGGGGGGGGGGGGGGGGGGGGGGGGGGGGGGGGGEGGGGGGGGGGGGGGGGGGGGGGGGGGGGGGGGGGGGGGGGGGGGGGGGGGGGGGGGGGGGGGGGGGGGGGGGGGGGGGGGGGGGGGGGGGGGGGGGGFGFGGGGGGGGGGGGDDFGGGGGGFFFFFFFFFFFFFFFFFFFFFFFFFFFFFFFFEFFFEFFFF;D>FFFFFF?CEFF@D@FFABFFFFFFFFFFFFFFF::ABBF99>FF>F:2??(),3(4,
@M04999:289:000000000-L3R54:1:1101:4940:6947 2:N:0:443
GATTAGACTACTAGGGTATCTAATCCTGTTTGCTACCCACGCTTTCGAGCATGAACGTCAGTGTTATCCCAGGAGGCTGCCTTCGCCATCGGTATTCCTCCACATCTCTACGCATTTCACTGCTACACGTGGAATTCTACCTCCCTCTGACACACTCTAGTTAGACAGTTTCAAATGCACGTCCCAAGTTGAGCTCGGGGATTTCACATCTGACTTATCTAACCGTCTGCGCTCGCTTTACGCCCAGTAATTCCGATTAACGCTCGCACCCTACGTATTACCGCGGCTGCTGGCACTTGGT
+
CC8CCGGGGGGGGGGGGGGGGGFGGGGGGGGGGGGGGGGDGGGGGGGGGGGGGGGGFFGGGGGGGGGGDFGGGGGGGGGGGGGGGGGGGGGGE<FFFGGGGFGGGGGGGGGGGGGGFGGGGGGGGGGGGGD:FGGGGGGGCEFGEGGGGGFGGGEEGGGGFFFFFFGGCFGGGGDGFGFGGGGCBFGGCFGGGFGFDGCC5B6?FFFF<EAE@FFFFFFF9;E@A=945*:>A4@>@2@FFD?>FF?@FE).17=@D?@FFFB0;19(96624::,5<(662(4(4>6(::0(3:<(3)).
@M04999:289:000000000-L3R54:1:1101:16343:6952 2:N:0:443
TGACTACCGGGGTATCTAATCCTGTTTGCTACCCACGCTTTCGAGCATGAACGTCAGTGTTATCCCAGGAGGCTGCCTTCGCCATCGGTATTCCTCCACATCTCTACGCATTTCACTGCTACACGTGGAATTCTACCTCCCTCTGACACACTCTAGTTAGACAGTTTCAAATGCACGTCCCAAGTTGAGCTCGGGGATTTCACATCTGACTTATCTAACCGTCTGCGCTCGCTTTACGCCCAGTAATTCCGATTAACGCTCGCACCCTACGTATTACCGCGGCTGCTGGCACGTAGTTAGC
+
CCCCCGG<@:FGGGGGGGGGGGGGGGGGGGAFGGGGDGGGGGFGGGCF<FFGGGGGCGF6CEGEGGGG7FCEGGGGGGGGGGGGEFGEGEFGGGGGGEDGGCFGGGGGGGGGGGGGGFGGGGGGEEFDGGGGGGFFGGGGG?FG@,@@FGGGGGGGADC,EEFGGGFGGGA=9FGGFGFGC8=FGGDCGGCGEEGG5@GGFFFF;FFFAEEF5FFFEFFFDDFFDFBFBF@@FDBEE@FFF@FE9CEFFFF@DFFCE06;0;>019<:<B?:)-36AA:1>FFFFFF>:?72:?:6:BA25
@M04999:289:000000000-L3R54:1:1101:6753:6974 2:N:0:443
TTGGGGACTACCAGGGTATCTAATCCTGTTTGCTCCCCACGCTTTCGCATCTCAGCGTCAGTATCTGTCCAGAAGGCCGCCTTCGCCACCGGTATTCCTCCACATCTCTACGCATTTCACCGCTACACGTGGAATTCTACCTTCCTCTACAATACCCCAGATAACCAGTTTTAAGTGCAATTCCCAGGTTGAGCCCGGGGCTGTCACACCTAACTTAATTATCCGCCTACATGCCCGTTACGCCCAGCCATTCCGATCAACGCTCGCACCCTCCGTATTACCGCTGCTGCTGGCACGGAGT
+
9CC8@FEGGGGGGCDGFGC<CC6;=F@FGGGDE<EC,CFGGGG@FEGGGCCGGGFGEGGDEFEFGFGGG<FFEFGCFEEGFCCAFEE?=?FCCEFGGGFGGGGGFGBBGGGFGGGFFAFGFCGGGGGGGGGEDFCDFFCFGGGGGGFGGGGGCAGGGGGDGGFGGGGGDDFGD?D=D7DD9;CG9E6D3E,@CF@7*<5C>A*;6BF>>)3;3AFC;8:CFCEFFBF@F35;?@33(6(),,:93;1(63>E??2::96?::;::9>((4?1103:0:?>F212(490:<7>(:1<-((((
@M04999:289:000000000-L3R54:1:1101:7956:6983 2:N:0:443
GGGACTACCCGGGTATCTAATCCTGTTTGCTCCCCACGCTTTCGCATCTCAGCGTCAGTATCTGTCCAGAAGGCCGCCTTCGCCACCGGTATTCCTCCACATCTCTACGCATTTCACCGCTACACGTGGAATTCTACCTTCCTCTACAATACTCCAGATAACCAGTTTTAAGTGCAATTCCCAGGTTGAGCCCGGGGCTTTCACACCTAACTTAATTATCCGCCTACATGCCCTTTACGCCCAGTCATTCCGATTAACGCTCGCACCCTCCGTATTACCGCGGCTGCTGGCACGGAGTTAC
+
CCCCCGFGGGGGGGGGGGGGGGFGGGGGGGGGGGGGGGGGGGGGGBFGGGGGGGGGGGGGGGGGGGGGGGGGGGGGGGGGGGGGGGGGGGGGGGGGGGGGGGGGGGGGGGGGGGGGGGGGGGGGGGGGEDGGGGGGGGGGGGGFCGGGGGGGGGGGGFGGGGGGGFDEGGGGGGGGFGFGGCGGGGGGFCFFGEGGGGGFFFFFFFFFFEFFFFAFEFFEF>DFFFFEEEFFFE8@FEF>@BFFFEAFFFE@?F<@<<?;FFBFFFF:(28;<0:7AAA:9>(3972,358:?F0>32?A)
@M04999:289:000000000-L3R54:1:1101:5217:6990 2:N:0:443
GAAGACTACCGGGGTATCTAATCCTGTTCGCTCCCCACGCTTTCGTCCATCAGCGTCAATCGGTATTTAGTAACCTGCCTTCGCAATCGGGGTTCTGTGTAATATCTATGCATTTCACCGCTACACTACACATTCCAGCTACTTCAATACTATTCAAGATTAACAGTATCAACGGCAGTTCTACAGTTAAGCTGCAGGTTTTCACCGCTGACTTATCAACCCGCCTACGGACCCTTTAAACCCAATAAATCCGGATAACGCTCGCATCCTCCGTATTACCGCGGCTGCTGGCACGGAGTT
+
CCCCCGGGGGGGGGGGGGGGGGGGGGGGGGGGGGGGGGGGGGGGGGGGGGGGGGGGGGGGGGGGGGGGGGGGGGGGGGGGGGGGGGGGGGGGGGGGGGGGGGGGGGGGGGGGGGGGGGGGGGGGGGGGGGGGGGGGGGGGGGGGGGGGGGGGGGGGGGGGGGGGGGGGGGGGGGGGFGFGGGGGGGGGGGGGGGGGGGGGCFFFFFFFFFFFFFFFFFFFFFFFBFDFD?DFFFFFFFEFFF?FFDFFFFFFFFDDFA7?0:BFFB:B>?F<7?:BFFFFF991;>>FF771(,(4(9<?
@M04999:289:000000000-L3R54:1:1101:14969:7011 2:N:0:443
GCGGGACTACCAGGGTATCTAATCCTGTTTGCTCCCCACGCTTTCGCATCTCAGCGTCAGTATCTGTCCAGAAGGCCGCCTTCGCCACCGGTATTCCTCCACATCTCTACGCATTTCACCGCTACACGTGGAATTCTACCTTCCTCTACAATACTCCAGATAACCAGTTTTAAGTGCAATTCCCAGGTTGAGCCCGGGGCTTTCACACCTAACTTAATTATCCGCCTACATGCCCTTTACGCCCAGTCATTCCGATTAACGCTCGCACCCTCCGTATTACCGCGGCTGCTGGCACGGAGTT
+
CCCCCGGGGGGGGGGGGGGGGGGGGGGGGGGGGGGGGGGGGGGGGGGGGGGGGGGGGGGGGDEGGGGGGGGGGGFGGGGGGGGGGGGGGDGGGGGGGGGGGGGGGGGGGGGGGGGGGGGGGGGGGGGGGGGGGGGGGGGGGGGGGGGGGGGGGGGGGGGGGGGGGGGGGGFGGGGGFGFGGGFGGGGGGGGGGGGGGGGGBFFFFFFFFFFFDFFFFFF?FEF29>@>@EFFFFFF@FEFDFBF<DFF@EFCE@???:AF<6:<0137(4?FFFB0:BFA<?B(3>F96?246:<F((,-.
@M04999:289:000000000-L3R54:1:1101:13460:7062 2:N:0:443
GGGACTACCGGGGTATCTAATCCTGTTTGCTCCCCACGCTTTCGCATCTCAGCGTCAGTATCTGTCCAGAAGGCCGCCTTCGCCACCGGTATTCCTCCACATCTCTACGCATTTCACCGCTACACGTGGAATTCTACCTTCCTCTACAATACTCCAGATAACCAGTTTTAAGTGCAATTCCCAGGTTGAGCCCGGGGCTTTCACACCTAACTTAATTATCCGCCTACATGCCCTTTACGCCCAGTCATTCCGATTAACGCTCGCACCCTCCGTATTACCGCGTCTGCTGGCACGGAGTT
+
CCCCCGGGGGGEGGGGGGGGGGGGGGGGGGGGGGGGGGGGGGGGG@FGGGGEGEGGGGGGGGGFGGGGGCFGGGGGGGGGGGGGGGGGDFCFGGGGGGGGGGGGGGFGGGGGEGFFGFGGGGGGGGFCFGGGFGGFGGGGGGGGGGGGGGGGGGFGCGGGGGFGDFGDFGGGGGGGFGFGDFGG+DFF6CFFGEDD4CDFFFFFFFFFFFFFFFFFFFFFF9=D@?D;E?EFFFDFFF0BB;@1;@<EFFFFDFB:AABFFFBF9B>?2<8>:13:4:A(23(4:?245:::?:0((8:
@M04999:289:000000000-L3R54:1:1101:12363:7067 2:N:0:443
TGGGGGACTACACGGGTATCTAATCCTGTTCGCTCCCCACGCTTTCGTCCATCAGCGTCAATCGGTATTTAGTAACCTGCCTTCGCAATCGGGGTTCTGTGTAATATCTATGCATTTCACCGCTACACTACACATTCCAGCTACTTCAATACTATTCAAGATTAACAGTATCAACGGCAGTTCTACAGTTAAGCTGCAGGTTTTCACCGCTGACTTATCAACCCGCCTACGGACCCTTTAAACCCAATAAATCCGGATAACGCTCGCATCCTCCGTATTACCGCGGCTGCTGGCACGGAGT
+
CCCCCGGGGGGGGGGGGGGGGGGGGGGGGGGGEGGGGGGGGGGGGGGGGGGGGGGGGGGGGGGGGGGGGGGGGGGGGGGGGGGGGGGGGGGGGGGGGGGGGGGGGGGGGGGGGGGGFFGGGGGGGGGGGGGGGGGGGGGFGGGGGGGGFGGGGGGGGGCGGGGGGGGGGGGGGGGGFGFGGGGGGGCGGGGGGFGDGGGFFFFFFFFFFFFFFFFFFFFFFDFFFFB=@F<D;@FFFFFFEFFFF?;DE<EFEF>FB?FAFFB:<FFFF9:?DFFBFFBAB4:B1399B<0,((.4<1>B4
@M04999:289:000000000-L3R54:1:1101:23890:7099 2:N:0:443
TGTCAGACTACTGGGGTATCTAATCCTGTTTGCTCCCCACGCTTTCGCATCTCAGCGTCAGTATCTGTCCAGAAGGCCGCCTTCGCCACCGGTATTCCTCCACATCTCTACGCATTTCACCGCTACACGTGGAATTCTACCTTCCTCTACAATACTCCAGATAACCAGTTTTAAGTGCAATTCCCAGGTTGAGCCCGGGGCTTTCACACCTAACTTAATTATCCGCCTACATGCCCTTTACGCCCAGTCATTCCGATTAACGCTCGCACCCTCCGTATTACCGCGGCTGCTGGCACGGAGT
+
CCCCCGGGGGGGGGGGGGGGGFGGGGGGGGGGGGGGGGGGGGGGGGGGGGGGGGFGGGGGGGGGGGGGGGGGGGGGGGGGGGGGGGGGGGGGGGGGGGGGGGGGGGGGGGGGGGGGGGGGGGGGGGGGGGGGEFFFGGGGGGGGGGGGGGGGGFGGGGGGGGGGGGGGGGGGGGGGFGFGGGGGGGGGGGGGGGGGGGGGFFFFFCFFFFFFFFFFEFFFFFFFFFFD@FFFEEE@FFEA7(1:BFF;EAEFFF;0;?DEC<03439(7>BBFF>:(4?2<<6>BBB>><?7>B?2<>>>8
@M04999:289:000000000-L3R54:1:1101:11099:7137 2:N:0:443
TCGCAGACTACTCGGGTATCTAATCCTGTTTGCTACCCACGCTTTCGAGCATGAACGTCAGTGTTATCCCAGGAGGCTGCCTTCGCCATCGGTCTTCCTCCACATCTCTACGCATTTCACTGCTACACGTGGAATTCTACCTCCCTCTGACACACTCTAGTTAGACAGTTTCAAATGCACGTCCCAAGTTGAGCTCGGGGATTTCACATCTGACTTATCTAACCGTCTGCGCTCGCTTTACGCCCAGTAATTCCGATTAACGCTCGCACCCTACGTATTACCGCGGCTGCTGGCCCGTAGT
+
CCCCCGGGGGGGGGGGGGGGGGGGGGGGGGGGGGGGGGGGGGGGGGGGGGGGGGGGGGGGGGGGGGGGGGGFGGGGGGGGGGGGCGGGGGGGG,FFGGGGGGGGGGGGGGGGGGGGGGGGGGGGGGGGGGGGGGGGGGGGGGGGGGGGGGGGGGGGGGGGGGGFFGGGGGGGGGGGBFFGFGGGGF?GGGGGGGGGGGG65AFFFFFFFFFFFFFFFFFFFFFFADFFDFFFFFFFDFFFFFFFF@6;9EEFFFFFDFFFFF@FF11319??4<<F>DF>A<<BB;>F1<?)561,319:4
@M04999:289:000000000-L3R54:1:1101:14434:7155 2:N:0:443
ACATAGACTACACGGGTATCTAATCCTGTTTGCTCCCCACGCTTTCGCATCTCAGCGTCAGTATCTGTCCAGAAGGCCGCCTTCGCCACCGGTCTTCCTCCACATCTCTACGCATTTCACCGCTACACGTGGAATTCTACCTTCCTCTGCAATACTCCAGATAACCAGTTTTAAGTGCAATTCCCAGGTTGAGCCCGGGTCTTTCACACCTACCTTAATTATCCGCCTACATGCCCTTTACTCCCAGTCATTCCTATTAACGCTCGCACCCTCCCTCTTCCCGTGTCTGCCGTCCCGGAGC
+
-ACCCAEEGGGGGGGDE:EFGA<@FGGGGAEFGFGGGGAFEGGC<FFGGGGCFGCFCFGGDG<FGGCGFGGGFFGFFFCFEGGGCGGGGG7:C>@FGGGGGGG8AFFGGGGFGGGGGCFFGGDGCG9EGFCFEGGFGGDFAGFGGGCFDECFEGGGFE8,,EDFGGGGGFFGF?+@799FG?FE:A,+5ED,,5,<;*C*3;+BF>A6>>BB);9>*0B<C?E?5==@5:24553>@@E+;5C8333=;>?)<C).<CE<),3;16>(16241?(((.6))(((((,).6)((4(-(((((
@M04999:289:000000000-L3R54:1:1101:17671:7157 2:N:0:443
AGTAGACTACACGGGTATCTAATCCTGTTTGCTCCCCACGCTTTCGCATCTCAGCGTCAGTATCTGTCCAGAAGGCCGCCTTCGCCACCGGTATTCCTCCACATCTCTACGCATTTCACCGCTACACGTGGAATTCTACCTTCCTCTACAATACTCCAGATAACCAGTTTTAAGTGCAATTCCCAGGTTGAGCCCGGGGCTTTCACACCTAACTTAATTATCCGCCTACATGCCCTTTACGCCCATTCATTCCGATTAACGCTCGCACCCTCCGTATTACCGCGCCTGCTGGCACGGAGTT
+
CCCCCGGFGGGEEGDGGFFFFFGF<FGFGFEGEFGFG@:@FC:FGG@FFGCFF9EEGGGGGGGGGDGDFGG96BEFEEGFGEGEGEECF@@@=FEGGGGDDBCEEBGFGEDE7@F<FC=ECEGFFGFGF<CCFFBFGFGGGFFGGGGGGFDFDFGGFGG,@DF=ED?@FGGG?FF=D?+C?DF@;C@8@CCGFGGGC*7@5?AFF9EFFFEEBFFFC>:@AE*/>@F@F(;53.8;;44F?@0:F(4C?EEEEFF1114C39::199>B?F(3((410)4-(39(-4:?74>?1),309:1
@M04999:289:000000000-L3R54:1:1101:3665:7165 2:N:0:443
CGCGAGACTACTGGGGTATCTAATCCTGTTTGCTCCCCACGCTTTCGCATCTCAGCGTCAGTATCTGTCCAGAAGGCCGCCTTCGCCACCGGTATTCCTCCACATCTCTACGCATTTCACCGCTACACGTGGAATTCTACCTTCCTCTACAATACTCTAGTTAACCAGTTTTAAGTGCAATTCCTAGGTTGAGCCCAGGGCTTTCACACCTAACTTAATTATCCGCCTACATGCCCTTTACGCCCAGTCATTCCGATTAACGCTCGCACCCTCCGTATTACCGCGGCTGCTGGCCCGTAGT
+
CCCCCGGGGGGGGGGGGGGGGGFGGGGGGGGGGGGGGGGGGGGGGGGGGGGGGGGGGGGGGGGGGGGGGGGGGGGGGGGGGGGGGGGGGGGGG:FGGGGGGGGGGGGGGGGGGGGGGGGGGGGGGGGGGGGGGGGGGGGGGGGGGGGGGGGGGGGFGDCGFCFGGGGGGGGGGGGGFGFGGGGGGGGGGGGGGGGGGGGGEFFFFFFFFDFFFFFFFFFECEFF=BDDDFFFFFEDFBFFC@F@FF@FFAC?EEF681;EE0:;?BF69>1?F:(((45<F<?F;B>F>(3:?((-3(,-.
@M04999:289:000000000-L3R54:1:1101:27277:7182 2:N:0:443
GCAAGACTACCCGGGTATCTAATCCTGTTTGCTCCCCACGCTTTCGCATCTCAGCGTCAGTATCTGTCCAGAAGGCCGCCTTCGCCACCGGTATTCCTCCACATCTCTACGCATTTCACCGCTACACGTGGAATTCTACCTTCCTCTACAATACTCCAGATAACCAGTTTTAAGTGCAATTCCCAGGTTGAGCCCGGGGCTTTCACACCTAACTTAATTATCCGCCTACATGCCCTTTACGCCCAGTCATTCCGATTAACGCTCGCACCCTCCGTATTACCGCGGCTGCTGGCACGGAGTT
+
CCCCCGGGGGGGGGGGGGGGGGGGGGGGGGGGGGGGGGGGGGGGGGGGGGGGGGGGGGGGGGGGGGGGGGGGGGGGGGGGGGGGGGGGGGGGGGGGGGGGGGGGGGGGGGGGGGGGGGGGGGGGGGGGGGGGGGGGGGGGGGGGGGGGGGGGGGGGGGGGGGGGGGGGGGGGGGGGFGFGGGGGGGGGGFGGGGGGGGDGFFFABFFFFFFFFFFFFFFFFFF>=@DFDECEEFDEFEEFDFFF?FEFFFFFFF0;@:AAFBBFF>09BF???F?(44ADABFF>69;??B:?FF<>F73.
@M04999:289:000000000-L3R54:1:1101:16245:7185 2:N:0:443
GGGGACTACTAGGGTATCTAATCCTGTTTGCTCCCCACGCTTTCGCATCTCAGCGTCAGTATCTGTCCAGAAGGCCGCCTTCGCCACCGGTATTCCTCCACATCTCTACGCATTTCACCGCTACACGTGGAATTCTACCTTCCTCTACAATACCCCAGATAACCAGTTTTAAGTGCAGTTCCCAGGTTGAGCCCGGGGCTTTCACACCTAACTTAATTATCCGCCTACATGCCCTTTACGCCCAGTCATTCCGATTAACGCTCGCCCCCTCCGTATTACCGCGTCTGCTGGCACGGAGTT
+
CCCCCGGGGGGGGGGGGGGGGGGGGGGGGGGGGGGGGGGGGGGGGGGGGGGGGGGGGGGGGGGGGGGGGFGGGGGGGGGGGGGGGGGGGGGGGGGGGGGGGGGGGGGGGGGGGGGGGGGGGGGGGGGGGGCGGGGGFGGGGGGGGGGGGGGGGGGGGGGGGGGGGGGGGGGFFGDGFGFGGGGGGGGGGGGGFGDDGDGGFFFFFFFBFEEFFFFFFFFFFCDFFF>FFFFFFFE@E9>);BFFF@@EFF?EE(8<D99,08?0;(26>FF?FF01:ABF2;9((2344000(41,(34(
@M04999:289:000000000-L3R54:1:1101:3080:7194 2:N:0:443
TTTCGACTACAAGGGTATCTAATCCTGTTCGCTACCCATGCTTTCGAACCTCAGCGTCAGTTACAGACCAGAGAGCCGCCTTCGCCACTGGTGTTCTTCCATATATCTACGCATTCCACCGCTACACATGGAGTTCCACCCTCCTCTTCTGCACTCAAGAAAAACAGTTTCAGCTGCACTTCCCCGGTTAAGCCGAGGGCTTTCACAGCTGACTTGTTCTCCCGCCTGCGTTCGCCTTACGCCCAATAAATCCGCACAACGCTTGCCACCTACGTATTACCGCGGCTGCTGGCACGTAGGT
+
CBB@CCCCEGFGGFGEFFGFECECFFFEF<CCFC@FCEFFFGAE9F<<CF<F<FGFCEGG<FF9@FGGGFEFDEFGC7F7F@EFD@?@8<FEFAB<9F?FGFGGF<4AE<FCFGGC<FG@FGGGGGFFBFC:AB8E,DEGCDDEFGA8;D8ECDEFGGG8DEF?8?8@DDDFFCGF*8DDGGFGGGGGEGGGGFD55CDGFF4?AACF9<B35=688=FEFFD>F@=BDF?DD@9(26<610111((=2<<A?9(32(3,9BB-((()4:?F0((5)2<A-8(,(-314)4:((34((((.
@M04999:289:000000000-L3R54:1:1101:17515:7214 2:N:0:443
GGACTACTAGGGTATCTAATCCTGTTCGCTCCCCACGCTTTCGTCCATCAGCGTCAATCGGTATTTAGTAACCTGCCTTCGCAATCGGGGTTCTGTGTAATATCTATGCATTTCACCGCTACACTACACATTCCAGCTACTTCAATACTATTCAAGATTAACAGTATCAACGGCAGTTCTACAGTTAAGCTGCAGGTTTTCACCGCTGACTTATCAACCCGCCTACGGACCCTTTAAACCCAATAAATCCGGATAACGCTCGCATCCTCCGTATTACCGCGGCTGCTGGCACGGAGTTAGC
+
CCCCCGGGGG8FGGGGGGGGGGGGGGGGGGGGGGGGGGGGGGGGGGGGGGGGGGGGGGGGGGGGGGFCFFFGGFGGGGGGGGGGGGGGGGGGGGGGGGGGGGGGGGGEGGGGGGGGGGGGGGGGGGGGGGGGGGGGGGGGGGGGFGGGGFGGGGGFGGGCGGGGGGGGGFGG+CDGFGFGGGGGGGAFGFGFGGFGFGGGFFFFEFFFFFFFEFFFFFFFEFFFFFF9>=@FF@=EFCFAD;@@@39EFF993?D)4<>?DFFFFF73AFFFF?8AF2?0691>9:?DF:7B(,493?)5.
@M04999:289:000000000-L3R54:1:1101:24581:7218 2:N:0:443
GGACTACTGGGGTATCTAATCCTGTTTGCTCCCCACGCTTTCGCATCTCAGCGTCAGTATCTGTCCAGAAGGCCGCCTTCGCCACCGGTATTCCTCCACATCTCTACGCATTTCACCGCTACACGTGGAATTCTACCTTCCTCTACAATACTCTAGTTAACCAGTTTTAAGTGCAATTCCTAGGTTGAGCCCAGGGCTTTCACACCTAACTTAATTATCCGCCTACATGCCCTTTACGCCCAGTCCTTCCGATTAACGCTCGCACCCTCCTTATCACCGCGGCTGCCGGCACGGAGTTAGC
+
CCCCCGGGFGGGGGGGGGGGGGGGGGGGGGGGGGGGGGGGGCEGGGGGGGGGGGGGGGGGGGGGGGGGGGGGGGGGGGGGGGGGGGGDGGGGGGGGGGGGGGGGGFGGGGGGGGGGGGGEDGGGFGFGGGFFGGFGGFGGGGGGGGGGGFGGGGFCGDDGG8=DEFFGGEGG8FFFFFFGGGGFGFCGGCFGGGGGCFFGFFFFFFFFFFFFFFFFAFF*:9:45BE?6B:52>>EC(58>=B6))/7A@(3<?<F9?6?F(1(1966??(6A)5.:<01,429(((-(20300(4404--
@M04999:289:000000000-L3R54:1:1101:26960:7245 2:N:0:443
CAGAAGACTACTAGGGTATCTAATCCTGTTCGCTACCCATGCTTTCGAGCCTCAGCGTCAGTAACAGACCAGAGAGCCGCCTTCGCCACTGGTGTTCTTCCATATATCTACGCATTTCACCGCTACACATGGAGTTCCACTCTCCTCTTCTGCACTCAAGTCTCTCAGTTTCCGATGCTCTTCCTCAGTTAAGCTGAGGGCTTTCACATTCAGACTTAAAAGACCGCCTGCGCTCCCTTTACGCCCAATAAATCCGGACAACGCTTGCCACCTACGTATTACCGCGGCTGCTGGCACGT
+
CCCCCGFGGGGGGGGGGGGGGGCCFFGGGGGGGGGGFGGGGGGGGGGGGGGGGGGGGGGGGGGGGGGGGGGGGGGGGGGGGGGGGGGGGGGGGGGGGGGGGGGGGGGGGGGGGGGGGGGGGGGGGGGGGGGGGGGGGGGGGGGGGGGGGGGGGGGGGGGGGGGGGGGGGGGGGGGGFGFGGGDGGGGGGGFGGGGGGGGGFFFFFFFFF@FFFFFFFFFEFFFBFBFFADFF@=D=BFFFFFFDFB<;@FFCEF@F;?@9@D9;<B01?>??FFBB()6?AFA:BF9B;>:::BB<)8:
@M04999:289:000000000-L3R54:1:1101:19915:7286 2:N:0:443
TTGGACTACCCGGGTATCTAATCCTGTTTGCTACCCACGCTTTCGAGCATGAACGTCAGTGTTATCCCAGGAGGCTGCCTTCGCCATCGGTATTCCTCCACATCTCTACGCATTTCACTGCTACACGTGGAATTCTACCTCCCTCTGACACACTCTAGTTAGACAGTTTCAAATGCACGTCCCAAGTTGAGCTCGGGGATTTCACATCTGACTTATCTAACCGTCTGCGCTCGCTTTACTCCCAGTAATTCCGATTAACGCTCGCACCCTACGTATTACCGCGGCTGCTGGCACGTAGTTT
+
CCCCCGGGGFGEGGEGGGGGGGGGGGGGGFGGGGGFGGGGGGGGGGGGGGFCFGGFFCGEGGGGGGF@FGFGCGGGGGGGGGGDGGGGGGGGGGGGGG8FFFGGGGGGGGGGGGGGGGFAGGEG9FEFEG@FGGGGGGDFAFGFGG?FGGGFGDFDE=FGFDFFFFDFGGCGCFGFFG5=DDGCDGGGCFGGFF6DDGDGFFF;EFFFEEAEBCFFCAFAFF257<545@@FFBDFF4>+9(:().9?CFC;4((/4;4807;9B9696??B?:26>4AA29>607,(42(((44<124A.
@M04999:289:000000000-L3R54:1:1101:26242:7295 2:N:0:443
TGGTCGACTACCAGGGTATCTAATCCTGTTTGCTCCCCACGCTTTCGCATCTCAGCGTCAGTATCTGTCCAGAAGGCCGCCTTCGCCACCGGTATTCCTCCACATCTCTACGCATTTCACCGCTACACGTGGAATTCTACCTTCCTCTACAATACTCCAGATAACCAGTTTTAAGTGCAGTTCCCAGGTTGAGCCCGGGGCTTTCACACCTAACTTAATTATCCACCTACATGCCCTTTACGCCCAGTCATTCCGATTAACGCTCGCACCCTCCGTATTACCGCGGCTGCTGGCACGGAGT
+
CCCCCGGGGGGGGGGGGGGGGG@CEFGGGGGGGGGGGGGGGGEGGGGGGGGGGGGGGGGGGGGGGGGGGGGGGGFGGFGGGGGGGGGGGGGGEEGGGFGGGGGFEGGGGGGGGGGGGGGGGGGGGGGGGGGGGGGGGGGGGGGGGGGGGGGGGGGGGF?FDFGFGGDGGGGGGGGGFGCFGGGGGGGGFGGGGGGGDDDDEEFFFFFFFAFBFFFFFFFC8?EC*7BFBEECEF;F;@;FFFD@;@;EEEEFFFE;;<@;<BFBFFFFF>:3:<B:?FFFFFBB>F9BFF?F7??2:B06,
@M04999:289:000000000-L3R54:1:1101:24418:7309 2:N:0:443
GTAGACTACCCGGGTATCTAATCCTGTTCGCTCCCCACGCTTTCGTCCATCAGCGTCAATCGGTATTTAGTAACCTGCCTTCGCAATCGGGGTTCTGTGTAATATCTATGCATTTCACCGCTACACTACACATTCCAGCTACTTCAATACTATTCAAGATTAACAGTATCAACGGCAGTTCTACAGTTAAGCTGCAGGTTTTCACCGCTGACTTATCAACCCGCCTACGGACCCTTTAAACCCAATAAATCCGGATAACGCTCGCATCCTCCGTATTACCGCGGCTGCTGGCACGGAGTT
+
CCCCCGGGGGGGGGGGGGGGGGGGGGGGGGGGGGGGGGGGGGGGGGGGGGGGGGGGGGGGGGGGGGGGGGGGGGGGGGGGGGGGGDGGGGGGGGGGGGGGGGGFGGGGGGGGGGGGGGGDGGGGGGGGGGGGGGGGGGGGGGGGGGGGGGGGGGGGGGGGGGGGGGGGGGGGGGDGFGDGGGGGGGGGGGFGGGGGGDCGFFFFFFEFFFAFFFFFFFFFFFAFFFFFFFFFFF@8@EFFFFFFFFFFFFFFBF??<EFFFFFFFFFF:>>?F?21:ADA?>FFB>>BBFFFFF?F9>03
@M04999:289:000000000-L3R54:1:1101:6269:7322 2:N:0:443
TGGGGACTACTGGGGTATCTAATCCTGTTCGCTCCCCACGCTTTCGTCCATCAGCGTCAATCGGTATTTAGTAACCTGCCTTCGCAATCGGGGTTCTGTGTAATATCTATGCATTTCACCGCTACACTACACATTCCAGCTACTTCAATACTATTCAAGATTAACAGTATCAACGGCAGTTCTACAGTTAAGCTGCAGGTTTTCACCGCTGACTTATCAACCCGCCTACGGACCCTTTAAACCCAATAAATCCGGATAACGCTCGCATCCTCCGTATTACCGCGGCTGCTGGCACGGAGTT
+
CCCCCGGGGGGGGGGGGGGGGGGGGGGGGGGGGGGGGGGGGGGGGGGGGGGGGGGGGGGGGGGGGGGGGGGGGGGGGGGGGGGGGGGGGGGGGGGGGGGGGGGGGGGGGGGGGGGGGGGGGGGGGGGGGGGGGGGGGGGGGGGGGGGGGGGGGGGGGGGGGGGGGGGGGGGGGGGGFGFGGGGGGGGGGGGGGGGGGGGGFFFFFFFBFFFFFFFFFFFFFFFFFFFFFF?FFFFFFFFFFFF?D?DFFFFFFFFFF?EFF>?<>>B<BFFFBF::7?AF<?FF077>BB>BF<<127;?4
@M04999:289:000000000-L3R54:1:1101:18141:7329 2:N:0:443
AGGTGACTACCCGGGTATCTAATCCTGTTTGCTCCCCACGCTTTCGCATCTCAGCGTCAGTATCTGTCCAGAAGGCCGCCTTCGCCACCGGTATTCCTCCACATCTCTACGCATTTCACCGCTACACGTGGAATTCTACCTTCCTCTACAATACTCCAGATAACCAGTTTTAAGTGCAATTCCCAGGTTGAGCCCGGGGCTTTCACACCTAACTTAATTATCCGCCTACATGCCCTTTACGCCCAGTCATTCCGATTAACGCTCGCACCCTCCGTATTACCGCGGCTGCTGGCACGGCGTT
+
CCCCCFGGGGCGFDGFGFGGGGGGGGGGGFGGGGGGGGGGGGGGGGGGCFGGGGGGGGGGGEGGGGGFFGGFFFFGGGGGGGGGGGEGGGGGGFEFGGFFCGGGGGGGGGGGGGGGCGGGGGGGGGGDFFGDGGGGFGGGGGGGGGGGGGGGGGGGGFF9EGAFGGFFFFGGGGGGFFBFGFCFGGFGG6CEGGGG5DGG4AAFAFFFDFF:DFFFCFFFFFFFDDF?B@E?;EDFFFFFF?69(8@EFFFFF@1<?:9<0(3((,4391:<BFF(4?B9--((44(3().,((.32(,4-
@M04999:289:000000000-L3R54:1:1101:12017:7342 2:N:0:443
GTCGGGACTACCAGGGTATCTAATCCTGTTCGCTACCCATGCTTTCGAACCTCAGCGTCAGTTACAGACCAGAGAGCCGCCTTCGCCACTGGTGTTCTTCCATATATCTACGCATTCCACCGCTACACATGGAGTTCCACTCTCCTCTTCTGCACTCAAGAAAAACAGTTTCAGCTGCACTTCCCCGGTTAAGCCGAGGGCTTTCACAGCTGACTTGTTCTCCCGCCTGCGTTCGCTTTACGCCCAATAAATCCGGACAACGCTTGCCACCTACGTATTACCGCGGCTGCTGGCACGTAGT
+
CCCCCGGGGGGGGGGGGGGGGGGGGGGGGGGGCGGGGGGGGGGGGGGFGGGGGGGGGGGGEGGGGGGGGGGGGFFGFGGGGGGGGGGGGGGGGGGGGGGGGGGGGGGGGGGGGGGGGGGGGGGGGGGGGGGFGGGGGFFGGGGGGGGGGGGEFFGGGGGGGGGGGGGGGGGGGGGGFGFGGGGGGGGGGGEGGGGGGGG7@FFFFFFF=BEEEFFF3BACFFFFBF@FFF>DFFFFFDD@C<?FFF=D?36AFFFFFF9:1-9?BBFFFFBB:?FF?BFABA?F(206>?D?>???(.3:<
@M04999:289:000000000-L3R54:1:1101:20860:7358 2:N:0:443
GACTACCAGGGTATCTAATCCTGTTTGCTCCCCACGCTTTCGCATCTCAGCGTCAGTATCTGTCCAGAAGGCCGCCTTCGCCACCGGTATTCCTCCACATCTCTACGCATCTCACCGCTACACGTGGAATTCTACCTTCCTCTACAATACTCCAGATAACCAGTTTTAAGTGCAATTCCCAGGTTGAGCCCGGGGCTTTCACACCTAACTTAATTATCCGCCTACATGCCCTTTACGCCCAGTCATTCCGATTAACGCTCGCACCCTCCGTATTACCGCGGCTGCTTGCACGTAGTTAGCC
+
CCCCCGGGGGGGFGGGGGGGGGGGGGGGGGFGGGGEGGGGGDDGGGGGG,FFGGGGGGGFGGGGGGGGGGGGGGGGEGGFGGGGGGGGGGGGGGGGGGGGGGGGGGGGGGGGGGGGDGGEGGGDGDGGFGGGGCGGGGGGGGGGGGGGGGGGGGGGGGGGGGGGGGGGGFGFGGGGFGFGGGFGGGGGGFGEGD*?DGGGFFFFFFFFFFFF=FFFEFF?FFFFDEEFBBBFFFECDFFF<?EFEEEFFF6??;;C;B;<BB6BB??FBBF?FFFFA(3,476>154<?)58,4(4>)-)4
@M04999:289:000000000-L3R54:1:1101:24345:7382 2:N:0:443
TCGACTACTCGGGTATCTAATCCTGTTTGCTCCCCACGCTTTCGCATCTCAGCGTCAGTATCTGTCCAGAAGGCCGCCTTCGCCACCGGTATTCCTCCACATCTCTACGCATTTCACCGCTACACGTGGAATTCTACCTTCCTCTACAATACTCCAGATAACCAGTTTTAAGTGCAATTCCCAGGTTGAGCCCGGGGCTTTCACACCTAACTTAATTATCCGCCTACATGCCCTTTACGCCCAGTCGTTCCGATTAACGCTCGCACCCTCCGTATTACCGCGGCTGCTGGCACGGAGTT
+
CCCCCGGGGGGGGGGGGGGGGGGGGGGGGGGGGGGGGGGGGGGGGGGGGGGGGGGGGGGGGGGGGGGGGGGGGGGGGGGGGGGGGGGGGGGGGGGGGGGGGGGGGGGGGGDGGGGGGGGGGGGGGGGGGEGGGGGGGGGGGGGGGGGGGGGGGGGGGGGGGGGGGGGGGGGGGGGGFGFGGGGGGGGGGGGGGGGGGGGGFFFFFFFFFFFFFFFAEFFCF?DFFFFFFFF@FFFFFF6BFBFFFFFFFFFF1?@FFFFFFFFBFFBF?FFB?:?FFFFFF;BFFFF?:>BFFFBF9<B
@M04999:289:000000000-L3R54:1:1101:21197:7401 2:N:0:443
GACTACCGGGGTATCTAATCCTGTTCGCTCCCCACGCTTTCGTCCATCAGCGTCAATCGGTATTTAGTAACCTGCCTTCGCAATCGGGGTTCTGTGTAATATCTATGCATTTCACCGCTACACTACACATTCCAGCTACTTCAATACTATTCAAGATTAACAGTATCAACGGCAGTTCTACAGTTAAGCTGCAGGTTTTCACCGCTGACTTATCAACCCGCCTACGGACCCTTTAAACCCACTAAATCCGGATAACGCTCGCATCCTCCGTATTACCGCGGCTGCTGGCACGGATTTAGCC
+
CCCCCGGGGGGGGGGGGGGGGGGGGGGGGGGGGGGGGGGGGGGGGGGGGGGGGGGGGGGGGGGGGGGFFGGGGGGGGGGGGEGGGGGGGGGGGGGGGCBFFGGGGGGGGGGGGGGGGGGGGGGGFGGGGGGGGGFGGGGGGGGGGGGGGGGGGFC9EGGFGG,@EFFGFGGEGGGGFGFGGG?FGCGGFGEGG?6CGGGGFFF*<5@>BBECEFFFFFFAFFFFDF(5@BDFFECE>EFFF(5;(/7?@;@0;D<<(33:991?F:<BF12(47<99((,44;0:227?(512((-8<5<5
@M04999:289:000000000-L3R54:1:1101:6485:7411 2:N:0:443
GACTACTGGGGTATCTAATCCTGTTTGCTCCCCACGCTTTCGCATCTCAGCGTCAGTATCTGTCCAGAAGGCCGCCTTCGCCACCGGTATTCCTCCACATCTCTACGCATTTCACCGCTACACGTGGAATTCTACCTTCCTCTACAATACTCCAGATCACCAGTTTTAAGTGCAATTCCCAGGTTGAGCCCGGGGCTTTCACACCTAACTTAATTATCCGCCTACATGCCCTTTACGCCCAGTCATTTCGATTAACGCTCGCACCCTCCGTATTACCGTGGCTGCTCGCCCGGACTTAGCC
+
CCCCCGGF?FGGGGGGFFGGGCFGFAF@FF66C@@FFEEFGGDC@FEGCGGEFBCFGDFGFDF@AFCFFGG<@FGGFGGGGGCFAFDCFDGCFDFGCFAEFEGGFGDEGGDCFFFG7FFGGDGD=FFCFGFG;FGCFDFFGGGFGGDDFGGGGGCF,,@=DFF@,=CFGGFDFGDFF++==DCF?GDCE7DEG*:*<CC:+=+9@49A=EEF41BF*1=-4:>DB:C?=)7BD@34<D@3(44=EFF<C1())3CC666(229>;8?<?(:0:04A)((.,,(4,)),4409(,(-)6<A2
@M04999:289:000000000-L3R54:1:1101:8505:7435 2:N:0:443
ATAGGACTACAAGGGTATCTAATCCTGTTTGCTCCCCACGCTTTCGCATCTCAGCGTCAGTATCTGTCCAGAAGGCCGCCTTCGCCACCGGTATTCCTCCACATCTCTACGCATTTCACCGCTACACGTGGAATTCTACCTTCCTCTACAATACTCCGGATAACCAGTTTTAAGTGCAATTCCCAGGTTGAGCCCGGGGCTTTCACACCTAACTTAATTATCCGCCTACATGCCCTTTACGCCCAGTCATTCCGATTAACGCTCGCACCCTCCGTATTACCGCGGCTGCTGGCACGGAGTT
+
CCCCCGGGGGGGGGGGGGGGGGGGGGGGGGGGGGGGGGGGGGGGGGGGGGGGGGGGGGGGGGGGGGGGGGFGGGGGGGGGGGGGGGGGGGGGGGGGGGGGGGGGGGGGGGDGGGGGGGGGGGGGGGGGGGGGGGGGGGGGGGGGGGGGGGFFFGGFGGECEEGEFFGGGGGFGFFDFCFGGGGGGGGGGGGCGFGGDDGGFFFFFFFFDFBFFFFAEFFEFFE9B>DDFEECEFFFFFFFFF9>F(=E@FEEE;?F8?<A:;FB06(37?BFB>F<<?AA2:>>0>BBFF00802241624
@M04999:289:000000000-L3R54:1:1101:5623:7441 2:N:0:443
GACTACAAGGGTATCTAATCCTGTTTGCTCCCCACGCTTTCGCATCTCAGCGTCAGTATCTGTCCAGAAGGCCGCCTTCGCCACCGGTATTCCTCCACATCTCTACGCATTTCACCGCTACACGTGGAATTCTACCTTCCTCTACAATACTCTAGTTAACCAGTTTTAAGTGCAATTCCTAGGTTGAGCCCAGGGCTTTCACACCTAACTTAATTATCCGCCTACATGCCCTTTACGCCCAGTCATTCCGATTAACGCTCGCACCCTCCGTATTACCGCGGCTGCTGGCACGGCGTTAGCC
+
CCCCCGGGGGGGGGGGGGGGGGGGGGGGGGGGGGGGGGGGGGGGGGGGGGGGGGGGGGGGGGGGGGGGGGGGGGGGGGGGGGFGGGGGGGGGGGGGGGGGGGGGGGGGGGGGGGGGGGGGGGGGGGGDGGGGGGGGGGGGGGGGFEGFFGGFGGGGGGGGGFGGGGGGGGGGGGGFFGFGGGGGGGGGGGGGGGED9DGGFFFFFFFFFCCFEFFFFFFFFFFFFFFFEFFFFB9C=@2?@@3@FFFFE;@F6<CE(:@?>@>FFFFFF>:0:5):),7127>6:?:?F??69(43(,:B:
@M04999:289:000000000-L3R54:1:1101:5107:7457 2:N:0:443
TTTGACTACCGGGGTATCTAATCCTGTTTGCTCCCCACGCTTTCGCATCTCAGCGTCAGTATCTGTCCAGAAGGCCGCCTTCGCCACCGGTATTCCTCCACATCTCTACGCATTTCACCGCTACACGTGGAATTCTACCTTCCTCTACAATACTCCAGATAACCAGTTTTAAGTGCAGTTCCCAGGTTGAGCCCGGGGCTTTCACACCTAACTTAATTATCCGCCTACATGCCCTTTACGCCCAGTCATTCCGATTAACGCTCGCACCCTCCGTATTACCTCGGCTGCTGGCACGGAGTT
+
CCCCCGGGGGGGGGGGGGGGGGGFGGGGGFFGGFGGGG7FE7CFFFGGGGGGGGGGGGGGGGGGFEGGGGAGGGGF@E=FGGFGGGGG>F>:FGGGGGGGGGGFFGGGGDGGGFFGC<=BFGEGGFGGGGGDGCGGFFGFF8FGGGFAED,EFCFDD?=EFGG?FFFDFGFDDFGGFGFGGFFGFGGGFGGGGGGGDGG9AF8@EFFFFFFFFFFFCFFFA4@2@DDDFF<E@;@@;3C31>63=/)/<<??30:8?ABB08<>FFF;B?B(6187?<A))-(-861?F03??22(,3:B
@M04999:289:000000000-L3R54:1:1101:17440:7458 2:N:0:443
AAGACTACTGGGGTATCTAATCCTGTTTGCTCCCCACGCTTTCGCATCTCAGCGTCAGTATCTGTCCAGAAGGCCGCCTTCGCCACCGGTATTCCTCCACATCTCTACGCATTTCACCGCTACACGTGGAATTCTACCTTCCTCTACAATACTCCAGATAACCAGTTTTAAGTGCAGTTCCCAGGTTGAGCCCGGGGCTTTCACACCTAACTTAATTATCCGCCTACATGCCCTTTACGCCCAGTCATTCCGATTAACGCTCGCACCCTCCGTATTACCGCGGCTGCTGCCACGGACTCAC
+
CCCCCGGGGFCGGGGGGGGGGGGGGGGGGGGGGGGGGGGGGGGEGGGGGGGGGGGGGGGGGGGGGGGGEGFCGGGGGGGGGCFGGGGGEGBFGGGGGGGGGGGGGGGGFGGGGGGGGGGGGDGGGCFFEDGGGGGFFFGGGGGGGFFG8DAFGGFEGGDAEFGGFFGGGGGCFGGGF?FGDGGFEGGCCFGGG>EGGGGGFFFFFFFFFEFFF>FFFFFF=@BFFDFFE>=EFFFF3<0>79;0=@3??5?@@DFFEE29:0(2131:12<F?(.54<B?>212((-42).5<9(-(-(,(
@M04999:289:000000000-L3R54:1:1101:11941:7481 2:N:0:443
AGGGGACTACACGGGTATCTAATCCTGTTTGCTACCCACGCTTTCGAGCATGAACGTCAGTGTTATCCCAGGAGGCTGCCTTCGCCATCGGTATTCCTCCACATCTCTACGCATTTCACTGCTACACGTGGAATTCTACCTCCCTCTGACACACTCTAGTTAGACAGTTTCAAATGCACGTCCCAAGTTGAGCTCGGGGATTTCACATCTGACTTATCTAACCGTCTGCGCTCGCTTTACGCCCAGTAATTCCGATTAACGCTCGCACCCTACGTATTACCGCGGCTGCTGGCACGGAGTT
+
CCCCCGGGGGGGGGGGGGGGGFGGGGGGFGGGGGGGGGGGGGGGGGGGGGGFGGGGGGGGGGGGGGGGGGFEFGDGGGGGGGGGGGGGGGGGGGGGGGGGGGGFGGGGGGGGGGGGGGGGGGGGGFGEEFCGGGGGGGGGGGGGGGGGGGGGGGGGGGGGGGGGGDGGGGGGGGGGFGFFGGDGBDGGGCADGGFCCDGGFFFFACFFEFFEEFFFFFFFFF=AFFFFE=@@?FBF@DFF@FB@F;F<5??EF@@F?D?7;9?F1>>>>0:?FFFFFFFFA0>(496>?F:B0(5:9(9?4
@M04999:289:000000000-L3R54:1:1101:27992:7482 2:N:0:443
TGACTACAAGGGTATCTAATCCTGTTCGCTCCCCACGCTTTCGTCCATCAGCGTCAATCGGTATTTAGTAACCTGCCTTCGCAATCGGGGTTCTGTGTAATATCTATGCATTTCACCGCTACACTACACATTCCAGCTACTTCAATACTATTCAAGATTAACAGTATCAACGGCAGTTCTACAGTTAAGCTGCAGGTTTTCACCGCTGACTTATCAACCCGCCTACGGACCCTTTAAACCCAATAAATCCGGATAACGCTCGCATCCTCCGTATTACCGCGGCTGCTGGCACGGAGTTAGC
+
CCCCCGGGGGGGGGGGGGGGGGGGGGGGGGGGGGGGGGGGGGGGGGGGGGGGGGGGGGGFGGGGGGGGGGGGGGGGGGGGGGGGGGGGGGGGGGGGGGGGGGGGGGGGGGGGGGGGGGGGGGGGGFGGGGGGGGGGGGGGGGGGGGGGGGGGGGGGGGGGGGGGGGGGGGGGGGGGFGFGGGGGGGGGGGGGGGGGGGGGFFFFFFFFFFFFFFFFFFFDDFFFFFF@DFFFFDEECFFA@DFFFEFFFF@F?FFFF@FFFFFFFFFBFF;??FFFFFF6>;9BBFFF>B?FFF0;F?<A<
@M04999:289:000000000-L3R54:1:1101:26399:7497 2:N:0:443
GCTCGATTACTAGGGTATCTAATCCGGTTTGCTCCCCACGCTATCGCAGCTCTGCGTCATTATCTGTCCAGAAGGCCTCCTTCGCTACCGGGGTTCCTCCACATCCCTCAGCATGTCACCGCTCCACGTGGACTTCTACCGTACTCTACTATACTCCGGATAACTAGAGTTAAGTGCAATTCCCAGGTTGAGCCCGTGGCTTTCACACCTAACTAAATGAACCGCCTACCTGCCCCTTATTACCAGCCATTCCGCTTAACGATTGCCCCGTCCGTATTACCGTTGCTGCTGGCTCGGAGGT
+
8-8,A+,,,CF,,6CFG8,;6,,-6+@6668,CF6F,6+7C,,,6B,,,@,,,,;68@,,6,,66C6E,6,,C9,B,,A,4,,,8,,+968++44,,C?F8F=AA,4,,,9,9F,9,C4,+84++AFCC<4+,6EDEFGG6=+=+=@,=,73,=,@D+++36==,6,,,7@;;AF:F9AF8?+4>@+@ECF6CF590**;//;0+B1;)>).58+;7F+*+8(5>;2;(,.)3@0((/)+))1)))(3(/>.9@(/(()62((.()).((,(((,2(().4(,(4:4)))),(()-(-((-
@M04999:289:000000000-L3R54:1:1101:8534:7499 2:N:0:443
TGAAGACTACAGGGGTATCTAATCCTGTTTGCTCCCCACGCTTTCGCATCTCAGCGTCAGTATCTGTCCAGAAGGCCGCCTTCGCCACCGGTATTCCTCCACATCTCTACGCATTTCACCGCTACACGTGGAATTCTACCTTCCTCTACAATACTCCAGATAACCAGTTTTAAGTGCAATTCCCAGGTTGAGCCCGGGGCTTTCACACCTAACTTAATTATCCGCCTACATGCCCTTTACGCCCATTCATTCCGATTAACGCTCGCACCCTCCGTATTACCGCGGCTGCTGGCACGGAGTT
+
CCCCCGGGGGGGGGGGGGGGGGGGGGGGGGGGGGGGEGGGGGGGGGGGGGGGGGGGGGGGGGGGGGGGGGGGGGGGGGGGGGGGGDFGGGGGGGGGGGGGGGGGGGGGGGGGGGGGGGGGGGGGGGGDGGGEGGGGG;FDGGGGGGGGGDFGFFGGGG==EDFGFFGGGGGFGGGCFFFGGGGGFG+DCFEGFGGD5D>>5AFFFFAFDFF3@FFFCFFEFC85@@F23(><EF;@@36@??>BF149CC?CCFF;@?3;<>:<9>969?<:<0:?<:<A<:96;62>?::3((43(9(3.
@M04999:289:000000000-L3R54:1:1101:28244:7517 2:N:0:443
GACTACTAGGGTATCTAATCCTGTTTGCTCCCCACGCTTTCGCATCTCAGCGTCAGTATCTGTCCAGAAGGCCGCCTTCGCCACCGGTATTCCTCCACATCTCTACGCATTTCACCGCTACACGTGGGATTCTACCTTCCTCTACAATACTCTAGTTAACCAGTTTTAAGTGCAATTCCTAGGTTGAGCCCAGGGCTTTCACACCTAACTTAATTATCCGCCTACATGCCCTTTACGCCCAGTCATTCCGATTAACGCTCGCACCCTCCGTATTACCGCGGCTGCTGGCACGGAGTTAGCC
+
CCCCCGGGGGGGGGGGGGGGGGGGGGGGGGGGGGGGGGGGGGGGGGGGGGGEGGGGGCFGGGGGGGGGGGGFGGGGGGGGGGGGGGGGDDFGGGGDGGGGGGGGFGGGGGGGGGGGGGGGGGGEFFGGGGGGGGGGGGGGGGFGGGGGGGGGGFGGGGGGGGGGGGGGGDFFGGGGD?FFFD?FGCDFGGGFGGGG6FGFFFFFFFFFFFFEEFFFFFF=FFFAD);EE@DEFB4=>>BBFBEFFFEFF121314716<;66(::??FFB:(47):B?>F9>;BF:).835419(844)62
@M04999:289:000000000-L3R54:1:1101:20318:7587 2:N:0:443
GGTGACTACAGGGGTATCTAATCCTGTTTGCTACCCACGCTTTCGAGCATGAACGTCAGTGTTATCCCAGGAGGCTGCCTTCGCCATCGGTATTCCTCCACATCTCTACGCATTTCACTGCTACACGTGGAATTCTACCTCCCTCTGACACACTCTAGTTAGACAGTTTCAAATGCACGTCCCAAGCTGAGCTCGGGGATTTCACATCTGACTTATCTAACCGTCTGCGCTCGCTTTACGCTCAGTAATTCCGATTAACGCTCGCACCCTACGTATTATCGCGGCTGCTGGCACGTAGTTT
+
CCCCCGGEGGGGGGGGGGGGGGGGGFFGGGGGGGGEFGGGGGGGCGGGGGGGFGGGGGGGFGGGGGFFC,DGGGGGGGGGGGGG@FGGGGGGGDFAEGGFGGFGFGGGGGGGGGGGGGGGGGGGGFGGGD7,CBFFFFFGGGEFFGFCDFGGGFGGGGGG,=AFGGG8DFFGGGDFFF?FGGGGCFGGGGCGGGGGCDDDCA6;FAFFEF<EFF6BEFFEFFFADBBF)>A>FF==2@46@(6,3<37?CEFE((//).36?F9;>B9:0?117><(6>93:(3(((-844:1.(82:B9)
@M04999:289:000000000-L3R54:1:1101:6073:7628 2:N:0:443
GGGACTACCAGGGTATCTAATCCTGTTTGCTCCCCACGCTTTCGCATCTCAGCGTCAGTATCTGTCCAGAAGGCCGCCTTCGCCACCGGTATTCCTCCACATCTCTACGCATTTCACCGCTACACGTGGAATTCTACCTTCCTCCACAATACTCCAGATAACCAGTTTTAAGTGCAATTCCCAGGTTGAGCCCGGGGCTTTCACAGCTGACTTGTTCTCCCGCCTGCGTTCGCTTTACGCCCAATAAATCCGGACAACGCTTGCCACCTACGTATTACCGCGGCTGCTGGACCGTAGTT
+
CCCCCGGGGGGGGGGGGGGGGGGGGGGGGGGGGGGGGGGGGGGGGDGGGGGGGGGGGGGGGGGGGGGGGGGGGGGGGGGGGGGGGGGGGGGGGGGGGGGGFGGGGGGGGGGGGGGGGFGGGGGGGCFGGGGGGGGGGGGGGGGGGGGGFGFFGGCFFGGFGGGGGGGGGFGDFFGGFGFGGCFG+DFGGFGGGGGGGG7DFFFFFFFFFFFFFFFFEFFBA2>BFFFFFFFFFDFFFE@>@FD0@EE6?EF90(((.49>BFFF><?<B>:122:7<A<3132;>6?B:3((42:0-(6
@M04999:289:000000000-L3R54:1:1101:11792:7648 2:N:0:443
TGACTACTAGGGTATCTAATCCTGTTTGCTCCCCACGCTTTCGCATCTCAGCGTCATTATCTGTCCAGAAGGCCGCCTTCGCCACCGGTATTCCTCCACATCTCTACGCATTTCACCGCTCCACGTGGAATTCTACCTTCTCCTACACTACTCCAGATAACCATTTTTAAGTGCAATTCCCAGGTTGAGCCCGGTCCTTTCACACCTAACTTAATTATCCGCCTCCATGCCCTTAACCCCTATTCATCCCGATTACCCTTGGCCCCCTCCGTATTACCCCGCCTGCTGTCACGCGTTCAGC
+
96A<C@@F<<<8C8C9@F@6E6@-FFACAFGGGD,@@6FFDEBCF,+,;AA<+8BC,6CFGG,EC@C8<FD,@E+C+C4A,FF@B<CCE7B<FCBEFGD85E?A=,9=>,FG<D9F<+@@+@,A4AE+FFF:FG;D,9@D,,6=,2@8=EGA?,=6,67,E?,,=D,@,,9C,2C,38D7+=66D@::6CCF6+4*3:C;++41;*0A)0:2*8B9:+4*//)/)-(/17)7>B)5.*78(().6)9?E(/,32<3)/)(,((),3((6,(,410-4),-((22(.4:).)-3(-(-,(--
@M04999:289:000000000-L3R54:1:1101:6307:7651 2:N:0:443
CCTGTGACTACCGGGGTATCTAATCCTGTTTGCTCCCCACGCTTTCGCATCTCAGCGTCAGTATCTGTCCAGAAGGCCGCCTTCGCCACCGGTATTCCTCCACATCTCTACGCATTTCACCGCTACACGTGGAATTCTACCTTCCTCTACAATACTCTAGTTAACCAGTTTTAAGTGCAATTCCTAGGTTGAGCCCAGGGCTTTCACACCTAACTTAATTATCCGCCTACATGCCCTTTACGCCCAGTCATTCCGATTAACGCTCGCACCCTCCGTATTACCGCGGCTGCTGGCACGGAGT
+
CCCCCGGGGGGGGGGGGGGGGGACEFGGGGGGGGGGGGGGGGGGGGGGGGGGGGGGGGGGGGGGGGGGGGGGGGGGGGGGGGGGGGGGGGGGFDGGGGGGGGGGGGGGGGGGGGGGGGGGGGGGGGGGGGGG>FGGGGGGGGGGGGGGGGDGGFGGGGGGGGGGGGGGGGGGGGGGFDFFFDFGGGGGGGGFGGGGG>FGD5?6FFFFFFFFFFFFEFFFFFFFFFF?@FFFEFB=;BEFF?FBB?FFFFFFCEFFFD@FF(1;899>>>FFFF(-(8:AB<?>9616>F??(-(5(931-
@M04999:289:000000000-L3R54:1:1101:23312:7654 2:N:0:443
GAAGACTACCCGGGTATCTAATCCTGTTTGCTCCCCACGCTTTCGCATCTCAGCGTCAGTATCTGTCCAGAAGGCCGCCTTCGCCACCGGTATTCCTCCACATCTCTACGCATTTCACCGCTACACGTGGAATTCTACCTTCCTCTACAATACTCTAGTTAACCAGTTTTAAGTGCAATTCCTAGGTTGAGCCCAGGGCTTTCACACCTAACTTAATTATCCGCCTACATGCCCTTTACGCCCAGTCATTCCGATTAACGCTCGCACCCTCCGTATTACCGCGGCTGCTGGCACGGAGTTT
+
CCCCCGGGGGGGGGGGGGGGGGGGGGGGGGGGGGGGGGGGGGGGGGGGGGGGGGGGGGGGGGGGGGGGGGGGGGGGGGGGGGGGGGGGGGGGGGGGGGGGGGGGGGGGGGGGGGGGGGGGGGGGGGGGGGGGGFFGGGGGGGGGGGGGFGGGGGGGGGGFEGGGGGGGGGGGFGFGFGFGGGGGGGGGDCFGGGGGGGGGFFFFFFFFFE=BFFFAAFFFFFDDAA@BBE*5=@EBB=EBFFFFDEF3C?EEF08((9C?;D192(32:(8?>F?77)4>4290904?FF:B042;19??-
@M04999:289:000000000-L3R54:1:1101:14904:7660 2:N:0:443
TTCCGACTACCAGGGTCTCTACTCCTGTTTGCTACCCACTCTTTCGCGCATGAACGTCAGTGTTCTCCCAGGACGCTGCCTTCGCCATCTGTATTCCTCCACATCTCTACGCATTTCACTGCTACACGTGGAATTCTCCCTCCCTCTGACACACTCTACTTCGACAGTCTCAAATGCACGTCCCAAGTTGACCTCGGCGTTTTCACATCTGACTTATCTAACCGTCTGCGCTCGCTTTACGCCCTGTCATTCCCTTTAGCGTTCGCCCCCTGCGTATTCCCGCCTCCTCCGCCGCGTTTGT
+
-8A<,6@:BF8<F,@F,CFFE,C@@F<FG,;E,,CFFFF,EF9FFC,+@+BF,CC<CF,6C,CA,,CFCCC@<,+@4,7?AFG<7F7?E,,C,,C?A9ED8<<EFFE<,CA7,6+95,CE,C;FE,A:4,?+,9EGG9FE8F1AGE8,3@8E,@8DG,,33,688+6@,=E862?A+=D6=D=@3,,7<;A,@;@GG+0*903BFF+=>E6*/91@CCF4=A99@9=2@2>>@((621);(626(/6))/)/9))./)))(,-4(4(4(-,(((4((().,3(-(,(,,((,-(((-(4(.
@M04999:289:000000000-L3R54:1:1101:5699:7663 2:N:0:443
AGACTACAGGGGTATCTAATCCTGTTTGCTCCCCACGCTTTCGCATCTCAGCGTCAGTATCTGTCCAGAAGGCCGCCTTCGCCACCGGTATTCCTCCACATCTCTACGCATTTCACCGCTACACGTGGAATTCTACCTTCCTCTACAATACTCTAGTTAACCAGTTTTAAGTGCAATTCCTAGGTTGAGCCCAGGGCTTTCACACCTAACTTAATTATCCGCCTACATGCCCTTTACGCCCAGTCATTCCGATTAACGCTCGCACCCCCCGTATTACCGCGGCTGCTGGCACGGAGTTAGC
+
CCCCCGGGGGGGGGGGGGGGGGGGGGGFGGGGGGGGGGGGGGGGGGGGGGGGGGGGGGGGGGGGGGGGGFGGGGGGGGGGGGGGGGGGG7FFGGGGGFGGGGGGGGGFGGGGGFGGGGGGGGGGGGGGGGGGGGGGGGGGGGGGGGGGGGGFGGGGFGGGGGGGGGGGGGGAFGGGFGFGGGGGGGFGGGGGGGGGG?DGFFFFFFFFFFCA@FFFFFA;5BFFFBEFEEEDBBFFCDFFFFFFEECE3<@0(3<)18@;;069>2:(411(90><A<06(147>B?FFF72:F71??294
@M04999:289:000000000-L3R54:1:1101:27685:7670 2:N:0:443
TGACTACCGGGGTATCTAATCCTGTTCGCTCCCCACGCTTTCGCTCCTCAGCGTCAGTGACGGCCCAGAGACCTGCCTTCGCCATCGGTGTTCTTCCCGATATCTACACATTCCACCGTTACACCGGGAATTCCAGTCTCCCCTACCGCACTCCAGTCCGCCCGTACCCGGCGCCGATCCACCGTTAAGCGATGGACTTTCACACCAGACGCGACGAACCGCCTACGAGCTCTTTACGCCCAATAAATCCGGATAACGCTTGCACCCTACGTATTACCGCGGCTGCTGGCACGTAGTTAGC
+
CCCCCGGGGGGGGGGGGGGGGGGGGGGGGGGGGGGGGGGGGGDGGGGGGGGGGGGGGGGGGGGGGGGGGGGGGGGGGGGGGGGGGGGGGGGGGGGGGGGGGGGGGGGGGGGGGGGGGGGGGGGGGGGGGGGGGGGGGGGGGGGGGGGGGGGGGGGGFGGGGGGGGGGGGGGGGGGGFGEGGGGGFGGFGGGGGGGFGGGGFFFFFDF5:?FFFFFF9EFF>BFFF?BF?;1>AFF2<?BFBB:??A><<>>F?BFBF:9??31<?FF?0:?7BABFFA69666;>B????:<<3,32:>A9
@M04999:289:000000000-L3R54:1:1101:16299:7707 2:N:0:443
GACTACCCGGGTATCTAATCCTGTTTGCTCCCCACGCTTTCGCATCTCAGCGTCAGTATCTGTCCAGAAGGCCGCCTTCGCCACCGGTATTCCTCCACATCTCTACGCATTTCACCGCTACACGTGGAATTCTACCTTCCTCTACAATACTCCAGATAACCAGTTTTAAGTGCAATTCCCAGGTTGAGCCCGGGGCTTTCACACCTAACTTAATTATCCGCCTACATGCCCTTTACGCCCAGTCATTCCGATTAACGCTCGCACCCCCCGTATTACCGCGGCTCCTGGCCCGTAGTTAGCC
+
CCCCCGGGGGEGGGGGGGGGGGGGGGGGGGGGGGGGGGGGGGGGGGGGGFGGGGGGGGGGGGGGGGGGGGGGGGGGGGGGGGGGGGGGGGGGGGGGGGGGGGGGGGGGGGGGGGGGGGGGGGGGGGGGGGGGGFGGGGGGGGGGGGGGGGGGGGDEGFGGGGGGGGGGGGGGGGGGFGDGGGGGGGGGGGGEE>EGGGGGFFFFFFFFFFEBCFFFFFF@F99@==C4@FFFF;CEDD>D;15@EEFFFE?F?@363>BF>>>B68(393,(4:ADF6>0(,((-5)(8((4(((-64::2
@M04999:289:000000000-L3R54:1:1101:8777:7736 2:N:0:443
GGACTACCAGGGTATCTAATCCTGTTTGCTCCCCACGCTTTCGCATCTCAGCGTCAGTATCTGTCCAGAAGGCCGCCTTCGCCACCGGTATTCCTCCACATCTCTACGCATTTCACCGCTACACGTGGAATTCTACCTTCCTCTACAATACTCCAGATAACCAGTTTTAAGTGCAATTCCCAGGTTGAGCCCGGGGCTTTCACACCTAACTTAATTATCCGCCTACATGCCCTTTACGCCCAGTCATTCCGATTAACGCTCGCACCCTCCGTATTACCGCGGCTGCTGGCACGGAGTTAGC
+
CCCCCGGGGGGGGGGGGGGGGGGGGGGGGGGGGGGGGGGGGGEGGGGGGGGGGGGGGGGGGGGGGGGFGGGGGGGGGGGGGGGGGGGGGGGGGGGGGGGGGGGGGGGGGGGGGGGGGGGGGGGGGGCEEGGGGGGGGGGGGGGGGGGFGGGGGFGGFFGGGGCFGGGGGGGGGGGGFGFGGGG6EGFGGGFGEGCGGGGGFFFFFFFFFFFFFFFFFFFF>B@D?DEEFE=BFFFC41?>61@FFFFFFFFFFFFFF<BDF>FFFFFFFFFF<?0<AFF>>99>;::?B:<D?(79?B>A5
@M04999:289:000000000-L3R54:1:1101:10914:7767 2:N:0:443
CTTTGACTACTCGGGTATCTAATCCTGTTTGCTCCCCACGCTTTCGCATCTCAGCGTCAGTATCTGTCCAGAAGGCCGCCTTCGCCACCGGTATTCCTCCACATCTCTACGCATTTCACCGCTACACGTGGAATTCTACCTTCCTCTACAATACTCCAGATAACCAGTTTTAAGTGCAATTCCCAGGTTGAGCCCGGGGCTTTCACACCTAACTTAATTATCCGCCTACATGCCCTTTACGCCCAGTCATTCCGATTAACGCTCGCACCCTCCGTATTACCGCGGCTGCTGGCACGGAGTT
+
CCCCCGGGGGGGGGGGGGGGGGGGGGGGGGGGGGGGGGGGGGGGGGGGGGGGGGGGGGGGGGGGGGGEFFGDGFGGGGGGGGGGGGGGGGGGGGGGGGGGGGGGGGGGGGGGGGGGGGGGGGGGGGGGGFGGGGGGGGGGGGGGGGGGGGGGFGGGGGCFGCFGGGGGFGGGGGGGFGFGGGGGFGCFGEFFGGGGGGGGFFFFFFFFFFEFFFFFFFFFFEFFBFFDDEFFEFFFFFFF;;@FF;EFFFFFF@?D@0CC0>FFFFFF>FFFFFFFFFFFFB>>F1,16?:7??>?073::
@M04999:289:000000000-L3R54:1:1101:17981:7800 2:N:0:443
AGACTACCAGGGTATCTAATCCTGTTTGCTCCCCACGCTTTCGCATCTCAGCGTCAGTATCTGTCCAGAAGGCCGCCTTCGCCACCGGTATTCCTCCACATCTCTACGCATTTCACCGCTACACGTGGAATTCTACCTTCCTCTACAATACTCCAGATAACCAGTTTTAAGTGCAATTCCCAGGTTGAGCCCGGGGCTTTCACACCTAACTTAATTATCCGCCTACATGCCCTTTACGCCCAGTCATTCCGATTAACCCTCGCACCCTCCGTATTACCGCGGCTGCTTGCACGGAGTTAGC
+
CC8CCGGGFGGGGGGGGGGGGGGGGGGGGGGEGGGGGGGGGGDGGGGGGGGGGGGGGEFGGGGGGGGDFGF,EEFGGGGGGGGGGGGGGGEGGCFGGGGGGGGGGGGGGGGGGGFGGGEECGGGGFDCBEFGGGGGGGGGGGGGGGG?FFGGGGGGGGGGGGGGGGGGG8DE=FG9EDFCGGFGFF?FGGFG>C6CDDGGFFFFF>FFB@;E=>FAEFFF>=DDFFFF?E@FBFF3>;DBF1(/7)79?5503173)),/(-,7>1:??<0:(47)-)26>299103)4624<629B7)..
@M04999:289:000000000-L3R54:1:1101:5740:7816 2:N:0:443
TGACTACCGGGGTATCTAATCCTGTTTGCTCCCCACGCTTTCGCATCTCAGCGTCAGTATCTGTCCAGAAGGCCGCCTTCGCCACCGGTATTCTTCCACATCTCTACGCATTTCACCGCTACACGTGGAATTCTACCTTCCTCTACAATACTCTAGTTAACCAGTTTTAAGTGCAATTCCTAGGTTGAGCCCAGGGCTTTCACACCTAACTTAATTATCCGCCTACATGCCCTTTACGCCCAGTCATTCCGATTAACGCTCGCACCCTCCGTATTACCTCGGCTGCTGGCACGGAGTCAGC
+
CCCCCGGGGGGGGGGGGGGGGGGGGGGGGGGFGGGGGGGGGGGGGGGGGGGGGGGGGGGGGGGGGGGGGG<FGGGGGGGGGGGGGGEFGGGGGGGGGGGGGGGGGGGCGGGGGGGGGGGGGGGGGGFGCFGEGGFGGGGFGGGFFGCGGGGGGGGGGGGGGF8DDDGGGGGGFGFA;CFGG;=EGGGFGGG+@EGC5C9@CFFFFFFFBDEFE>FFCFAEDFFFFFFFFEBDEF>:C?@EF?<8@FFCEF8(:?;EE0(2(499(2<6??0?BF?FA>27B-3126?)21(219>6<(.<0
@M04999:289:000000000-L3R54:1:1101:15672:7832 2:N:0:443
GACTACCCGGGTATCTAATCCTGTTCGCTCCCCACGCTTTCGAGCCTCAGCGTCACTTACTAGCCAGTCAGCCGCCTTCGCCACTGATGTTCTTCCATATATCTACGCATTTCACCGCTACACATGGAGTTCCACTGACCTCTCTAGCACTCAAGTCTTACAGTTTCTGATGCACGTCCATAGTTGTGCTATGACCTTTCACATCAGACTTATTAGACCGCCTGCACTCCCTTTACGCCCAATAATTCCGTACACCGCTCGCCACCTACGTATTCCCGCGGCTGCTCGCACTTAGTTAGCC
+
-6CC8FGE::+@@FGGGGGG,<F@EFECC,CCFGGC7F:CF,6,B@CF<,,@@6@,C@,CE<<EFFF<9F,,9@:FEGGFGG,=FF9?FGD5FFF9A?E5E,E,CF?:44FAA<F?CCE>FDFFE9,=8<F;9@FF8E@,@DDF?=A,24=DA?,@DDD8D8EFCGDF:8:,=FF?F+@0C+=EG3,5,@EC7CCFFGGGCFFCF55*8@7014+419;>*:@<@)584-5@E39;=@9)(55)/7)6;=31?()(3:>;,1;0,4725??<B?))5,4(-((-(5)32,40))64-.)68
@M04999:289:000000000-L3R54:1:1101:23033:7854 2:N:0:443
GGACTACTCGGGTATCTAATCCTGTTTGCTCCCCACGCTTTCGCATCTCAGCGTCAGTATCTGTCCAGAAGGCCGCCTTCGCCACCGGTATTCCTCCACATCTCTACGCATTTCACCGCTACACGTGGAATTCTACCTTCCTCTACAATACTCCAGATAACCAGTCTTAAGTGCAATTCCCAGGTTGAGCCCGGGGCTTTCACACCTAACTTAATTATCCGCCTACATGCCCTTTACGCCCAGTCATTCCGATTAACGCTCGCACCCTCCGTATTACCTCGGCTGCTGGCCCGGCATTAGC
+
CCCCCGGGFGGGFGGFGF,CFGFGGGGFGFGG@FGEGGGGGDFE::FGGGDGGEGGGGDGGFGEFGGGGGGGGGEFECGGFGBEBFGEEFFGE5EFGFFGGCAEEFFGGGGGGGGGF:FGECGGCG,@4EFFGG,E,DF?DGGGGGGGGGGGG?FFGG8FGCFGD+6EECAE8E7DFGFGFGGFFGGCFFGGG+*0CGCFFCF>F?FA3>CA6BFF<F8C4>@@>BE:CEF2@@EEED?BB18;@AFFFF(8?D;EF09?:(,,3(-32,,4(,2<A)-.(4:B>???(2((-((((.-65
@M04999:289:000000000-L3R54:1:1101:10767:7869 2:N:0:443
TTGACTACTCGGGTATCTAATCCTGTTTGCTCCCCACGCTTTCACATCTCAGCGTCAGTATCTGTCCAGAAGGCCGCCTTCGCCACCGGTATTCCTCCACATCTCTACGCATTTCACCGCTACACGTGGAATTCTACCTTCCTCTACAATACTCTAGTTAACCAGTTTTAAGTGCAATTCCTAGGTTGAGCCCAGGGCTTTCACCCCTAACTTAATTATCCGCCTACATGCCCTTTACGCCCAGTCATTCCGATTAACGCTCGCACCCTCCGTATTACCGCGGCTGCTGGCACGGAGTT
+
CCCCCGGGGGGGGGGGGGGGGGGGGGGGGGGGGGGGGEGGGGGGG9FGGGGFGGGGGGGGGGGGGGGGGGGGGGGGGGGGGGGGGGGCEGEGGGGGGGGGGGGFFGGGGGGGGGGGGGGGGGGGGEGCGGGGGGGGGGGGGGGGGGGGFGGGGGGGGGGGGGGFFGGGGGGGG,DGFGFGGGGG8DCFGGGECFFDGGGGFFFFAFBFFFFFFFCFEFFFF9B=AAFFFFEFFFFFFF@FBBF2;@FECEEF@;?6CC(6@DBF>@>?FBF>F<BFFB<(3902>BB?0(324:94(34
@M04999:289:000000000-L3R54:1:1101:10566:7874 2:N:0:443
TAGGGACTACTGGGGTATCTAATCCTGTTTGCTCCCCACGCTTTCGCATCTCAGCGTCAGTATCTGTCCAGAAGGCCGCCTTCGCCACCGGTATTCCTCCACATCTCTACGCATTTCACCGCTACACGTGGAATTCTACCTTCCTCTACAATACTCCAGATAACCAGTTTTAAGTGCAATTCCCAGGTTGAGCCCGGGGCTTTCACACCTAACTTAATTATCCGCCTACATGCCCTTTACGCCCAGTCATTCCGATTAGCGCTCGCACCCTCCGTATTACCGCGGCTGCTGGCACGGAGTT
+
CCCCCGGGGGGGGFFGGGGGGGGCFGGFGGGGGGGGGCGCGGGFGGGGGGGGGGGGGGGGGGGFGGGGGGFGGGCGGGGGGGGGGGGGGGGEGGGGGGGGFGG<F<FFGGGGGGGGGGGGGGGGGGG7FGDGF=FGGGG9FGGGGGGFGGGGFGGGDGGFGGGGGGEFGGGGGAEFFFFFFGGGGFF<FCGGF8E>DGDGFFFFFFFF>DEEDFFFCFFEF?@=DFF=BEFFBFFEFFFF(;9BFFEEFFFFFFDFF@)=B;FFB992;?3<FFF:?B5AB:>B061>:D???23:;60:4
@M04999:289:000000000-L3R54:1:1101:20822:7890 2:N:0:443
GGACTACTCGGGTATCTAATCCTGTTTGCTCCCCACGCTTTCGCATCTCAGCGTCAGTATCTGTCCAGAAGGCCGCCTTCGCCACCGGTATTCCTCCACATCTCTACGCATTTCACCGCTACACGTGGAATTCTACCTTCCTCTACAATACTCCAGATAACCAGTTTTAAGTGCAATTCCCAGGTTGAGCCCGGGGCTTTCACACCTAACTTAATTATCCGCCTACATGCCCTTTACGCCCAGTCATTCCGATTAACGCTCGCACCCCCCGTATTACCGCGGCTTCTGGCACGTAGTTAGC
+
CCCCCGGGGGGGGGGGGGFGGGGGGGGGGGGGGGGGGGGGGGGGGGGGGGGGGGGGGGGGGGGGGGGGGGGGGGGGGGGGGGGGGGEDGGGGGGGGGGGGGGGGGGGGGGGFGGGGGGGGGGGGGGGECFFFGGGGGGGGGGGGGGGGGGGGGGGGFGGGGGGGGGGG:F9C88DFFGFGGC6CFGFDEGFGG>>DGGGGF6AFFBFFFFFEBAFFCFFF4>?FDD9?*57BEDE<E01A@;2;@ECEEF@<@?@F<422,46>;>((-9>F>7>2:A?9(49((4<:<::>((((,6..)
@M04999:289:000000000-L3R54:1:1101:25204:7891 2:N:0:443
GTGACTACTCGGGTATCTAATCCTGTTTGCTCCCCACGCTTTCGCATCTCAGCGTCAGTATCTGTCCAGAAGGCCGCCTTCGTCACCGGTATTCCTCCACATCTCTACGCATTTCACCGCTACACGTGGAACTCTACCTTCCTCTACAATCCTCCAGATAACCAGTTTTAATTGCAATTCCATGGTTGAGCCCGGGGCTTTCCCACCTAACTTAATTATCCGTCTACCTGCCCTTTACGCCCAGTCATTCCGATTTACCCTCGAACCCTCAGTATTACCTTGCCTCCTGGCACCTAGTTC
+
BA,@8FAF,C,B+,@,,<FC,<CE,CFFF,,;;68,:@C7FEGECFE:E@,,,78,,,C,,,,,,6,C8FF8@,6@CC,@FB9F<FF@+@:=?,5<E,4?F8E<A?;AFBFG+,99EE+C7BC9A=AE7?B,A,4,6@FF8D8@=F;38D,@,ED?89,3,EE98D9D:FF,@,9E3=D2+++267=+,,,9+@+*7C3;;++6/3:A254>C*=+898C1((-((**0*0((0-).)(26(,6.)7<)<E3082(16)(/190(3(-34(,-.2)64.-))(())(,)(3.3(.().6)
@M04999:289:000000000-L3R54:1:1101:7401:7898 2:N:0:443
GTAGACTACCGGGGTATCTAATCCTGTTTGCTCCCCACGCTTTCGCATCTCAGCGTCAGTATCTGTCCAGAAGGCCGCCTTCGCCACCGGTATTCCTCCACATCTCTACGCATTTCACCGCTACACGTGGAATTCTACCTTCCTCTACAATACTCCAGATAACCAGTTTTAAGTGCAATTCCCAGGTTGAGCCCGGGGCTTTCACACCTAACTTAATTATCCGCCTACATGCCCTTTACGCCCAGTCATTCCGATTAACGCTCGCACCCTCCGTATTACCGCGGCTGCTGGCACGGAGTTT
+
CCCCCGGGGGGGGGGGGGGGGGGGGGGGGGGGGGGGGGGGGGGGGGGDGGGGGGGGGGGGGGGGGGGGGGGGGGGGGGGGGGGGGGGGGGGGGGFGGGGGGGGGGGGGGGGGGGGGGGGGGGGGGGGGGGGGFFGGFGFFFGGGGGGGGGGGGGGGGFGGGGGGGGGGGGGD=EFCFGFGGGGGGGFGGGGFGGGGCDD>FFFFFFFFFFFFFFFFCFFFFEFBFD6@;EEF@@E(6<CFD9B?7;<@F)563(,(82<?>FFB>BFFB(28>?:?5<>2:B999261::(1(40((4:(.
@M04999:289:000000000-L3R54:1:1101:20640:7917 2:N:0:443
GACTACAGGGGTATCTAATCCTGTTCGCTCCCCACGCTTTCGCTCCTCAGCGTCAGTGACGGCCCAGAGACCTGCCTTCGCCATCGGTGTTCTTCCCGATATCTACACATTCCACCGTTACACCGGGAATTCCAGTCTCCCCTACCGCACTCCAGTCCGCCCGTACCCGGCGCCGATCCACCGTTAAGCGATGGACTTTCACACCAGACGCGACGAACCGCCTACGAGCTCTTTACGCCCAATAAATCCGGATAACGCTTGCACCCTACGTATTACCGCGGCTGCTGGCACGTAGTTAGCC
+
CCCCCGGFGEGGGGGGGGGGGGGGGGGGGGGGGGGGGGGCGCGGGGGGGGGGGGGGGGGGDGGGGGGFGGGGGGGGGGGFGGGGGGGGGGGGGGGGGGGGGGGGGGGGGGGGGGGGGGGGGGGGGGGGGGGGGGGGGGGGGGGGGGGGGGGGGGFGGGGGGGEGCDGGGEGDEGGCEGFGGGGGGDFGGGGGGGCGGGGGFFFFFFFFFFFFFFFFFFF>FFFF?(38>BFFFFAFBF>E:??0<A<B?B(86:<>:BFFFB?BBFFFFFFFFFFFFFB>>01167>0:2<?:,:6-:<B?
@M04999:289:000000000-L3R54:1:1101:17914:7953 2:N:0:443
GGACTACCCGGGTATCTAATCCTTTTTGCTCCCCCCGCTTTCGCATCTCAGCCTCAGTATCTGTCCAGAAGGCCGCCTTCGCCACCGGTATTCCTCCACTTTTCTACCCATTTCACCCCCACACGTGGAATTCTACCTTCCTTCTCCATACCTTAGTTAACCAATTTTAAGTTCCATTCCTACGTTTATCCCAGGGCTTTTCCACCCTACTTACTTATCCCCCTTCCTGCCCTTTACTCCCCATCATTCCGATTAACGCCCGCCCCCCCCCTATTTCCTCCGCCTCCTGCCCGCACGTAGC
+
-B6@8<@,,+8@8:,,CCF9,C,-,;C+9@@8D@+7:F7BDE@,B,@@@,,,,:,,:E9@<C,CCC<,,,C8,A+@FFGF,,8=BF+CF+4C,AF,A,4,5,,,959,49EFFF9<5,8++++++,,4+=,:7,,3E?CCFE,,2,,,7,,,,,76,,7@89,+7+7E,@,,,7+;+2+=;++1685+,,77,,*<C59C*+*+4;**0:;66+=B6BF4)5=((85686@((00))));316(,7)7?E5(,(/.)(.,,49(44;((4(4().)54<B:0(-(((4:0(.,((((4(((
@M04999:289:000000000-L3R54:1:1101:7813:8002 2:N:0:443
CTAAGACTACACGGGTATCTAATCCTGTTTGCTCCCCACGCTTTCGCATCTCAGCGTCAGTATCTGTCCAGAAGGCCGCCTTCGCCACCGGTATTCCTCCACATCTCTACGCATTTCACCGCTACACGTGGAATTCTACCTTCCTCTACAATACTCCAGATAACCAGTTTTAAGTGCAATTCCCAGGTTGAGCCCGGGGCTTTCACACCTAACTTAATTATCCGCCTACATGCCCTTTACGCCCAGTCATTCCGATTAACGCTCGCACCCTCCGTATTACCGCGGCTGCTGGCACGGAGTT
+
CCCCCGGGGGGFGGGGGGGGGGGGGGGGGGGGGGGGGGGGGGGGGGGDGGGGGGGGGGGGGGGGGGGGGGGFGGGGGGGGEGGGGGGGGEGGGGGGGGGGGGFGGGGGGGGGGGGGGGGGGGGGGGGGGGGGGGGGGGGGFGGFGGGCGGFGGGGGGEGGGGGGGGFFAFFGGGGGFGFFGGGDEFGFG?FGGGGCGGGGEFFFFFFFFFFF=FAFCFFCCFFF9@@FD=EFE;@@DEFFFD2;F@;@3<ECFFF63?EA?FF89>9>BBF?BF<6?BA26?;9(12>?:0:04??06((.
@M04999:289:000000000-L3R54:1:1101:4518:8039 2:N:0:443
TGCGAGACTACTCGGGTATCTAATCCTGTTTGCTCCCCACGCTTTCGCATCTCAGCGTCAGTATCTGTCCAGAAGGCCGCCTTCGCCACCGGTATTCCTCCACATCTCTACGCATTTCACCGCTACACGTGGAATTCTACCTTCCTCTACAATACTCTAGTTAACCAGTTTTAAGTGCAATTCCTAGGTTGAGCCCAGGGCCTTCACACCTAACTTAATTATCCGCCTACATGCCCTTTACGCCCAGTCATTCCGATTAACGCTCGCACCCTCCGTATTACCGCGGCTGCTGGCACGGAGT
+
CCCCCGGGGGGGGGGGGGGGGGGGGGGGGGGGGGGGGGGGGGGGGGGGGGGGGGGGGGGGGGGGGGGGGGGGGGGGGGGGGGGGGGGGGGGGGCGGGGGGGGGGGGGGGGGGGGGGGGGGGGGGGGGGGGGGGGGGGGGGGGGGGGGGGGGGGGGGGGGGGGGGGGGGGGGGGGGGFGFGGGGGGGGGFFGGGGGGGGGGEFFFFFFFFFBFFFFFFFFEFFFF=BFFFFFFFFFFFFFFF@FFFFFE@EEEFEE6@FFFFFFFFF>9FFFFFFFFFF>FFFF>0;>FFFF?>?0<?011-
@M04999:289:000000000-L3R54:1:1101:24390:8042 2:N:0:443
GACTACCGGGGTATCTAATCCTGTTCGCTCCCCACGCTTTCGTCCATCAGCGTCAATCGGTATTTAGTAACCTGCCTTCGCAATCGGGGTTCTGTGTAATATCTATGCATTTCACCGCTACACTACACATTCCAGCTACTTCAATACTATTCAAGATTAACAGTATCAACGGCAGTTCTACAGTTAAGCTGCAGGTTTTCACCGCTGACTTATCAACCCGCCTACGGACCCTTTAAACCCAATAAATCCGGATAACGCTCGCATCCTCCGTATTACCGCGGCTGCTGGCACGGAGGTAGCC
+
CCCCCGGDDEEGGGGGGGGGGGGGGGGGGGGGGGGGGGGGGGFGGGGGGGGGGGGEGGGGG?FGEAFGGGGGGGGGGGGGGGGGGGGGG:FGGGGEGDFGGGGGGGGCFGGGGGGGGGGGGGGGGGGGGGGCDFFGGGGGGGGGGGGGGGGGCEFAGGGGAFGGGGGGCGGGGGD@CFF@FD6FDFFCEFFGGGGFGGGFFFF5BDF>BEF;ECFFDFBAD>=@=@>=2;D@F8<EE<DFF;@)7CFF@;9@@FFE:>1(2;>F97?B11:((8AD<(74499B?:)((44691((-8525
@M04999:289:000000000-L3R54:1:1101:15581:8046 2:N:0:443
TTGAAGACTACCGGGGTATCTAATCCTGTTTGCTCCCCACGCTTTCGCATCTCAGCGTCAGTCTCTGTCCAGAAGGCCGCCTTCGCCACCGGTATTCCTCCACACCTCTACGCATTTCACCGCTACACGTGGAATTCTACCTTCCTCTACAATACTCCAGATCACCAGTTTTAAGTGCAATTCCCAGGTTGAGCCCGGGGCTTTCACACGTAACTTAATTATCCGCCTACATGCCCTTTACGCCCAGTCATTCCGATTCACGCTCGCACCCTCCGTATTACCTCGGCTGCTGTCACGGTGT
+
CCC8,,,CFDFGD@:66,;<CFFGGAAFF<<F<@6F,FG@+C@@D<6B,@C6@EFC:@68BF,EFFECCF9F<,:6=48+@?FDFGG=:<F+=+AEFGGD<<F=+8=FFGG:=7+FFFFGGGDEG:,=EA=FGG,8E=:>9=FD8@FAEFF8A=2==D=8=D,3@F81EC,E7,+@C;F8<F89EC6D@ED,,,:@C>7?@DFFF>A85(7(56F8*18885).1((/6;F4?3)6(:@=4,(.(,/6=A24<<0((-))6(4133636610((-447>92<2),(,49:0))).<1<(-(
@M04999:289:000000000-L3R54:1:1101:12132:8050 2:N:0:443
CTTTCGACTACTCGGGTATCTAATCCTGTTCGCTACCCATGCTTTCGAACCTCAGCGTCAGTTACAGACCAGAGAGCCGCCTTCGCCACTGGTGTTCTTCCATATATCTACGCATTCCACCGCTACACATGGAGTTCCACTCTCCTCTTCTGCACTCAAGAAAAACAGTTTCAGCTGCACTTCCCCGGTTAAGCCGAGGGCTTTCACAGCTGACTTGTTCTCCCGCCTGCGTTCGCTTTACGCCCAATATATCCGGACAACGCTTGCCACCTACGTATTACCGCCGCTGTTGGCACGTAGT
+
CCCCCGGEEGGGGGG>CCFGFGAFGGGGGGG:6CCG8<@CFFGGF<B@FGEAFGGGEBFCFFG@FCCC,9CFGF8@FGFGGDGGGD,=FECBF<B?EBFGGGGGGGFGGGBFGGGGGFEFGEECCGGG?<A8ADFGFGCFGG9==DGGGGFA,=83@DCE,=,D?DFGGG=2=DFEFF6DDFD9FCC+@C8@,<ED7D5;B>FF+BFAAB>4*/;F3A8EFC4=(5@D6=06,:?068;6)/(.670(:))42:(1(4(.:>9?FF6?24(24:BFB>?9<<?((,,(4()).()54((.,
@M04999:289:000000000-L3R54:1:1101:25988:8055 2:N:0:443
GGACTACAAGGGTATCTAATCCTGTTTGCTCCCCACGCTTTCGCATCTCAGCGTCAGTATCTGTCCAGAAGGCCGCCTTCGCCACCGGTATTCCTCCACATCTCTACGCATTTCACCGCTACACGTGGAATTCTACCTTCCTCTACAATACTCCAGATAACCAGTTTTAAGTGCAGTTCCCAGGTTGAGCCCGGGGCTTTCACACCTAACTTAATTATCCGCCTACATGCCCTTTACGCCCAGTCATTCCGATTAACGCTCGCACCCTCCGTATTACCGCGGCTGCTGGCACGGAGTTAGG
+
CCCCCGGGGGGGGGGGGGGGGGGGGGGGGFCFGGGGGGGGGGFDGFEGGEFFGEGFGGGDCFGGFGEFGGGGGFFFCGGGGEGFGEFGEGGGFFGFGGFGGGGGCGFGEGGEEAEFFGGGGGFGGFGGGFG@F9FGGGGGGGFFDGGGGGGGCEFGGGGGGGGG@DEFFGGGG8DFDCFGGFFGFGGGGG@ECGGDD*@FABFFFEFFEFEFFFFFFF6CBBFDFDEFFE=BED7CF?D82;?@EECE??@??7?C>@7<:;>61-2:??F?:0:A42866;>BB:::?0,2:(22(.65(
@M04999:289:000000000-L3R54:1:1101:12362:8058 2:N:0:443
CTTGGGACTACTCGGGTATCTAATCCTGTTCGATACCCATGCTTTCGAACCTCAGCGTCAGTTACAGACCAGAGAGCCGCCTTCGCCACTGGTGTTCTTCCATATATCTACGCATTCCACCGCTACACATGGAGTTCCACTCTCCTCTTCTGCACTCAAGAAAAACAGTTTCAGCTGCACTTCCCCGGTTAAGCCGAGGGCTTTCACAGCTGACTTGTTCTCCCGCCTGCGTTCGCTTTACGCCCAATAAATCCGGACAACGCTTGCCACCTACGTCTTACCGCGGCTGCGGGCACGTGTT
+
CCCCCD,C@6EDFG>FG:FGGF<A6<FCEFGD<<;FF,<CE8F@FGE<E<FFFCE@CFECB,CFFFCCF@F@EF,@DF@+@:FF@FG,:F=AFC4FEECGAFFFFBFFDDG7+@=FFGGGGGG@CEFEFGDF?=4@;F,EFGF8EG8=ECE@EDGGGFG?EDGCGC88E:@FFDCFBD6DD=FG8@=+595@9AC>CC***;6?FFFF4=::39?>*+98195B2292@=(6;@(6?((19;@9;(:1=).676>0:9BB?(1:((44A<:(.(,,(.-)-.:(((3401(,(446(4(5,
@M04999:289:000000000-L3R54:1:1101:3486:8114 2:N:0:443
CTCGGACTACCCGGGTATCTAATCCTGTTTGCTCCCCACGCTTTCGCATCTCAGCGTCAGTATCTGTCCAGAAGGCCGCCTTCGCCACCGGTATTCCTCCACATCTCTACGCATTTCACCGCTACACGTGGAATTCTACCTTCCTCTACAATACTCCAGATAACCAGTTTTAAGTACAGTTCCCATGTTGAGCCCGGGGCTTTCACACCTAACTTAATTATCCTCCTACATGCCCTTTACGCACAGTCTTTCCGATTCACGCTCGCACACTCCGTATTACCTGGGCTGCTGTCTCGGCGTT
+
-C<C8+66,6CFBFC+@CFF6;EEFF<;6EFA,6E@:C6:FCCFD,@@,@96@,@@@FB@F,9,6C6@<6,E,B<94@>@FFG@:,:8,4:>B,A@?9EF<AF,EB;@=EFG:+6E?F;9C@>@=E=CAA7=44EFE,466=@DFF9=9E23@DG,===,@A==@D8=6=F=,E?,4==C9@+@3,3@F,7CF,1*0;*;56*+311;@3.>58FBEF6?AC6*83:>:E4C3)5=@EE:(6(608@E))).7(3,1).9::2:>F>>6<::?(-8:7:)4))(((((-)4)5))(((-,-
@M04999:289:000000000-L3R54:1:1101:18631:8115 2:N:0:443
CGACTACTGGGGTATCTAATCCTGTTCGCTACCCATGCTTTCGAACCTCAGCGTCAGTTACAGACCAGAGAGCCGCCTTCGCCACTGGTGTTCTTCCATATATCTACGCATTCCACCGCTACACATGGAGTTCCACTCTCCTCTTCTGCACTCAAGAAAAACAGTTTCAGCTGCACTTCCCCGGTTAAGCCGAGGGCTTTCACAGCTGACTTGTTCTCCCGCCTGCGTTCGCTTTACGCCCAATAAATCCGGACAACGCTTGCCACCTACGTATTACCGCGGCTGCTGGCACGTAGTTAAC
+
CCCCCGGGE@FGGGGGGGGGGGGGGGGGGGGGGGGGGGGGGGGGGGGGGGFGGGGDEFGGGGGDGGGGGGFEGGGGGGGGGGGGGFFGGGFGGGGGGGGGGGGGGGGCGGGGGGGGGGGGGGGGGGFEFGGGGGGGGGGGGGGGFGGEGGGGGGFFGGGFFGGGGGGGGGGGGFDGFGFGGGDGGGG9FGGGCEGGGGGGFFFFFFFF=BEFEFFAEFF@)>@@DF>FFFFF@FFEE?DFFFF@E3CEFF02<B>BF9><?F??FFF??B0<DFFADFBB>(379?B236(46<B(,.4)-
@M04999:289:000000000-L3R54:1:1101:12052:8151 2:N:0:443
TGACTACTGGGGTATCTAATCCTGTTTGCTCCCCACGCTTTCGCATCTCAGCGTCAGTATCTGTCCAGAAGGCCGCCTTCGCCACCGGTATTCCTCCACATCTCTACGCATTTCACCGCTACACGTGGAATTCTACCTTCCTCTACAATACTCCAGATAACCAGTTTTAAGTGCAATTCCCAGGTTGAGCCCGGGGCTTTCACACCTAACTTAATTATCCGCCTACATGCCCTTTACGCCCAGTCATTCCGATTAACGCTCGCACCCTCCGTATTACCGCGGCTGCTGGCACGGAGTTAGC
+
CCCCCGGGGGGGGGGGGGGGGGGGGGGGGGGGGGGGGGGGGGGGGGGGGGGGGGGGGGGGGGGGGGGGGGGDGGGGGGGGGGGGGGGGGDGGGGGGGGGGGGGGGGGGGGGGGGGGGGGGGGGGGGGGGGGGGGGGGGGGGGGGGGGGGGGGGGGGFGGGGGGGGGGGGGFGFGGGFGFGGGFGGGGGGGFGGEDGGGGGFFFFFFFFFFFFEFFFCF>?4@DF@FFFCFFFFFFFE@DEFF(;<EF<CE@<D@FCE(:BB;>9;FF:86>BBFF2:<02(49B9:?BFF0?B0>6B?<<5
@M04999:289:000000000-L3R54:1:1101:10392:8152 2:N:0:443
GAGCGGACTACTCGGGTATCTAATCCTGTTTGCTCCCCACGCTTTCGCATCTCAGCGTCAGTATCTGTCCAGAAGGCCGCCTTCGCCACCGGTATTCCTCCACATCTCTACGCATTTCACCGCTACACGTGGAATTCTACCTTCCTCTACAATACTCCAGATAACCAGTTTTAAGTGCAATTCCCAGGTTGAGCCCGGGGCTTTCACACCTAACTTAATTATCCGCCTACATGCCCTTTACGCCCAGTCATTCCGATTAACGCTCGCACCCTCCGTATTACCGCGGCTGCTGGCACGGAGT
+
CCCCCGGGGGGGGGGGGGGGGGGGGGGGGGGGGGGGGGGGGGGGGGGGGGGGGGGGGGGGGGGGGGEGGFGFDGGFGGGGGGGGGGGGGGGGGCFGGGGGGGGGGGGGGGGGGGGGGGGGGGGGGGGGGGGGGGGGGGGGGGGGGGGGGGGGGGGGGGGGFGGGGGGGGGGGGGDGFFFGGGGGGGGGGGFGCCCDDGGGFEFFFFFFFDFFFFFFFFFFFFFF=DF<;@@EFEEFFFFFEFF9@D6;EEEEFFF:??:AA19FF9B>B1:??BF:14:2><(1(,4>>?BF460>?>(4-
@M04999:289:000000000-L3R54:1:1101:11801:8155 2:N:0:443
GGACTACAAGGGTATCTAATCCTGTTTGCTCCCCACGCTTTCGCATCTCAGCGTCAGTATCTGTCCAGAAGGCCGCCTTCGCCACCGGTATTCCTCCACATCTCTACGCATTTCACCGCTACACGTGGAATTCTACCTTCCTCTACAATACTCCAGATAACCAGTTTTAAGTGCAGTTCCCAGGTTGAGCCCGGGGCTTTCACACCTAACTTAATTATCCGCCTACATGCCCTTTACGCCCAGTCATTCCGATTAACGCTCGCACCCTCCGTATTACCGCGGCTGCTGGCACGGAGTTAGC
+
CCCCCGGGGGGGGGGGGGGGGGGGGGGGGGGGGGGGGGGGGGGGGGGGGGGGGGGGGGGGGGGGGGGFFGGDGGGGGGGGFGGGGGGGGGGGGGGGGGGGGGGGFGGGGGGGGGGGGCFGGGGGGGGGGGGGGGGGGGGGGGGGGGGDGGGGGGGGGGGGGGGGGGGGGGFGFGGGFGFGFGGCGGFGGGGGG>EGGGGGFFFFFFFFFFFFEFFFFFFFFFFFFFEFCFEFFF3CC@F5;1=@<AEFF<@DFFFC<;9@BFF>FB1(28(-18?ADF0;BF919??):6:78((,384A2
@M04999:289:000000000-L3R54:1:1101:6978:8169 2:N:0:443
GGTGTGACTACCAGGGTATCTAATCCTGTTCGCTACCCATGCTTTCGAACCTCAGCGTCAGTTACAGACCAGAGAGCCGCCTTCGCCACTGGTGTTCTTCCATATATCTACGCATTCCACCGCTACACATGGAGTTCCACTCTCCTCTTCTGCACTCAAGAAAAACAGTTTCAGCTGCACTTCCCCGGTTAAGCCGAGGGCTTTCACAGCTGACTTGTTCTCCCGCCTGCGTTCGCTTTACGCCCAATAAATCCGGACAACGCTTGCCACCTACGTATTACCGCGGCTGCTGGCACGTAGT
+
CCCCCGGGGGGGGGGGGGGGGGDEFGGGGGGGGGGGGGGGGGGGGGGGGGGGGGGGGGGGGGGGGGGGGGGGGGGGGGGGGGGGGGGGGGGGFGGGGGGGGGGGGGGGGGGGGGGGGGGGGGGGGGGGFGGGGGGGGGGGGGFGGGGGGGGGGGGGGGGGGGFGFGGGGGGGGGGGFFFG?FGGGGGGGGCFCFGGDCDDBAFFFFFFEFFEFFFFFFFFFFFFFFFFFB=FFFFF@F<FFFFFFFF@;A<EFE>>B;FFF>F<?0??2<??0:?(5>BBFAB>01(-(,32::?BF:?F8
@M04999:289:000000000-L3R54:1:1101:6077:8202 2:N:0:443
CATCTGACTACTAGGGTATCTAATCCTGTTTGCTCCCCACGCTTTCGCATCTCAGCGTCAGTATCTGTCCAGAAGGCCGCCTTCGCCACCGGTATTCCTCCACATCTCTACGCATTTCACCGCTACACGTGGAATTCTACCTTCCTCTACAATACTCTAGTTAACCAGTTTTAAGTGCAATTCCTAGGTTGAGCCCAGGGCTTTCACACCTAACTTAATTATCCGCCTACATGCCCTTTACGCCCAGTCATTCCGATTAACGCTCGCACCCTCCGTATTACCGCGGCTGCTGGCACGGAGT
+
CCCCCGGGGGGGGGGGGGGGGGFFFGGGGGGGGGGGGGGGGGGGGGGGGGGGGGGGGGGGGGGGGGGGGGGGGGGGGGGGGGGGGGGGGGGGG>GGGGGGGGGGGGGGGGGGGG@FGGGGGGGGGGGGGGGGDGGFGGGGGGGGGGGGGGGFGFGFGGGGGGGGGGGGFGGGGGGGFGFGGGGGGFGGGGGGGGGGGGGGFFFFFFFFFFFFFFFFFFFFFFFEFFFFAFFFFEEB@=EFF9@9@@FFFFFFFEEFF?;E91>@;0(,6;?FF09?:03:BF?B0,49964:(32221493
@M04999:289:000000000-L3R54:1:1101:18652:8235 2:N:0:443
CATGGACTACAAGGGTATCTAATCCTGTTTGCTCCCCACGCTTTCGCATCTCAGCGTCAGTATCTGTCCAGAAGGCCGCCTTCGCCACCGGTATTCCTCCACATCTCTACGCATTTCACCGCTACACGTGGAATTCTACCTTCCTCTACAATACTCCAGATAACCAGTTTTAAGTGCAGTTCCCAGGTTGAGCCCGGGGCTTTCACACCTAACTTAATTATCCGCCTACATGCCCTTTACGCCCAGTCATTCCGATTAACGCTCGCACCCTCCGTATTACCGCGGCTGCTGGCACGGAGTT
+
CCCCCGGGGGGGGGGGGGGGGGGGGGGGGGGGGGGGGGGGGGGGGGGGGGGGGGGGGGGGGGGGGGGGGGGGGGGGGGGGGGGGGGGGGGGGGGGGGGGGGGGGGGGGGGGGGGGGGGGGGGGGGGGGGGGGGGGGGGGGGGGGGGGGGGGGGGGGGGGFGFGGGGGGGGGGGGGGFGBGGGGGFGGGGGGGCGGDG>DDFFFFFFFFFFFEFFFFEFFEFFC9BDFFFEFFFEFF@FCFFFF>FFFFFFFFF@DFDDFF@FBFBB6638??:>BBFFADB09>99;FFFBB:???9(4:4
@M04999:289:000000000-L3R54:1:1101:17838:8245 2:N:0:443
GACTACTGGGGTATCTAATCCTGTTTGCTACCCACGCTTTCGAGCATGAACGTCAGTGTTATCCCAGGAGGCTGCCTTCGCCATCGGTATCCCTCCACATCTCTACGCATTTCACTGCTACACGTGGAATTCTACCTCCCTCTGACACACTCTAGTTAGACAGTTTCAAATGCACGTCCCAAGTTGAGCTCGGGGATTTCACATCTGACTTATCTAACCGTCTGCGCTCGCTTTACGCCCAGTAATTCCGATTAACGCTCGCACCCTACGTATTACCGCGGCTGCTGGCACGTAGTTAGCC
+
CCCCCGGGGGGGGGGGGGGGGGGGGGGGGGGGGGGGGGGGGGGGGGGGGGGGGGGGGGGGGGGGGGCFGGGGGGGGGGGGGGGGGGCFGGGGGGGGGGGGGGGGGGGGGGGGGGGGGGGGGGGGGGGGFGGGGGGGGGGGGGGGGGGGGGGGGGGGGGGGGGGGGGGGGFGFGFGGFGFGGGCFGGGFGGGDGGDGGGGGFFFFFFFFFFFFFFFFFFFB?AD5>9AAA>FDDFFC=@@FF@@E39?CEE6<F6EF09?;9>FF;??<FFB<AFAAA?;9;>99<::2?1):?32:A<-).
@M04999:289:000000000-L3R54:1:1101:7377:8266 2:N:0:443
ATTGAGACTACCCGGGTATCTAATCCTGTTTGCTCCCCACGCTTTCGCATCTCAGCGTCAGTATCTGTCCAGAAGGCCGCCTTCGCCACCGGTATTCCTCCACATCTCTACGCATTTCACCGCTACACGTGGAATTCTACCTTCCTCTACAATACTCCAGATAACCAGTTTTAAGTGCAATTCCCAGGTTGAGCCCGGGGCTTTCACACCTAACTTAATTATCCGCCTACATGCCCTTTACGCCCAGTCATTCCGATTAACGCTCGCACCCTCCGTATTACCGCGGCTGCTGGCACGGAGT
+
CCCCCGGGGGGGGGGGGGGGGGECFGGGGGGGGGGGGGGGGGGGGGGGGGGGGGGGGGGGGGGGGGGGGGGGGGGGGGGGGGGGGGGGGGGGEGGGGGGGGGGGGGGGGGGGGGGGGGGGGGGGGGGGGGGEGCGGGGGGGGGGGGGGGGGGGCGGGGGGGGGGGGGGGFGGFGGGFGFGGGGGGGGGGGGGGGGGG>DDFDFFFFFFFDFFFFFFFFFFFFFFDFFFFF8EEF;@E@@FFD?BBFFFFFF<CEFDFFFFA0>?FF;9>B?<0:246??DAD:>061(4<DF0<?<0((,-
@M04999:289:000000000-L3R54:1:1101:6631:8294 2:N:0:443
TGACTACCGGGGTATCTAATCCTGTTTGCTACCCACGCTTTCGAGCATGAACGTCAGTGTTATCCCGGGAGGCTGCCTTCGCCATCGGTATTCCTCCACATCTCTACGCATTTCACTGCTACACGTGGAATTCTACCTCCCTCTGACACACTCTAGTTAGACAGTTTCAAATGCACGTCCCAAGTTGAGCTCGGGGATTTCACATCTGACTTATCTAACCGTCTGCGCTCGCTTTACGCCCAGTAATTCCGATTAACGCTCGCACCCTACGTATTACCGCGGCTGCTGGCACGTAGTTAGC
+
CCCCCGGGGGGGGGGGGGGGGGFGGGGGGGGGGGGGGGGGGGGGGGGGGGGGGGGGGGGGGGGGGGGEGGGGGGGGGGGGGGGGGGGGGGGGGGGGGGGGFGGGGGGGGGGGFGGGGGGGGGGGGGGGGGGGGGGGGGGGGGGGGGGGGGGGGGGGGGGGGGGGGGGGGGGGGGGGFGFDGGGGGGGGGF7EGGGGGGFCFFFF6AA>EFFEFFA6AFFBF9=>DFFFBFFFFFFFFDFFFFF1CFEFFFFFFFDFA?92:6>BFF<<B??4,),)6<101390(13371(8<:7:F><A<
@M04999:289:000000000-L3R54:1:1101:12643:8310 2:N:0:443
AGACTACCCGGGAATCTAATCCTGTTCGCTCCCCACGCTTTCGTCCATCAGCGTCAATCGGTATTTAGTAACCTGCCTTCGCAATCGGGGTTCTGTGTAATATCTATGCATTTCACCGCTACACTACACATTCCAGCTACTTCAATACTATTCAAGATTAACAGTATCAACGGCAGTTCTACAGTTAAGCTGCAGGTTTTCACCGCTGACTTATCGACCCGCCTACGGACCCTTTAAACCCAATAAATCCGGATAACGCTCGCATCCTCCGTATTACCGCGGCTGCTGGCACGGAGTTAGC
+
CCCCCGGGGGEGGGGGGGGGGGGGGGGGGGGGGGGGDGGGGGGGGGGGGGGGGGGGGGGGGGGGGGGGGGGGGGGGGGGGGGGEGGGGGGGGGGGGGGGGGGGGGGGGGGGGGGGGGGGGGGGGGGGGGGGGGGGGGGGGGGGGGGGGGGGGGGGGGGGGGGGFGGGGGGGGDGGGFGFGGGGGGGGGGGGGGGGGGGGGFFFFFFFFFFFFFFFFFFFFFF=>DF=@DFFFFFFFFFFFFFDFEEFFFFFF@;<BFFFFF9>>FFFFFFFFF03>ABB>>0906?DFFFB?69>0:?AF<
@M04999:289:000000000-L3R54:1:1101:12507:8398 2:N:0:443
TCTGACTACTGGGGTATCTAATCCTGTTTGCTCCCCACGCTTTCGCATCTCAGCGTCAGTATCTGTCCAGAAGGCCGCCTTCGCCACCGGTATTCCTCCACATCTCTACGCATTTCACCGCTACACGTGGAATTCTACCTTCCTCTACAGTACTCTAGTTAACCAGTTTTAAGTGCAATTCCTAGGTTGAGCCCAGGGCTTTCACACCTAACTTAATTATCCGCCTACATGCCCTTTACGCCCAGTCATTCCGATTAACGCTCGCACCCTCCGTATTACCGCGGCTGCTGGCACGGAGTT
+
CCCCCGGGGGGGGGGGGGGGGGGGGGGGGGGGGGGGGGGGGGGGEFGEGGGGDFEGEE@FGGGGEFGGGGGGGGGGGGGGGEFGDGGFEEGGGGGGGGGGGGGGGGFFEDCCGGGGCGGGGECGGGGGGCGFGGGFEFGGGGGGGGGGDEFCFGGG;=EFCFGCFFGGGFGGFGFFFFFGGGGFF8FGGECFGGGFGDDGFFA=BBFEFFFFFFFFFFFFFE4<5@5BBE<EEDFFFEF;>@9-26=@EEFF@03;DFE(./((,69>B::<B<08>994(9>099>F??01:2(3-46:
@M04999:289:000000000-L3R54:1:1101:26745:8404 2:N:0:443
GACAGACTACTGGGGTATCTAATCCTGTTTGCTCCCCACGCTTTCGCATCTCAGCGTCAGTATCTGTCCAGAAGGCCGCCTTCGCCACCGGTATTCCTCCACATCTCTACGCATTTCACCGCTACACGTGGAATTCTACCTTCCTCTACAATACTCCAGATAACCAGTTTTAAGTGCAGTTCCCAGGTTGAGCCCGGGGCTTTCACACCTAACTTAATTATCCGCCTACATGCCCTTTACGCCCAGTCATTCCGATTAACGCTCGCACCCTCCGTATTACCGCGGCTGCTGGCAAGGAGTT
+
CCCCCGGGGGGGGGGGGGGGGGGGGGGGGGGGGGFFFGGGGGGGGGGGEGGGGGGGGGGGGGGGGGGGGGGGGGGGGGGGGGGGGGGGGGGGGGGGGGGGGGGCFEFGGGGGGGGGGGGGGGGGGGGGGGGCGGGGGGGGGGGGGGGGGGFGGGGGGGFFGAFGGGGGFGGGGGGAFGFGGGGGGGGGGFGFFGGGGGGGFFFFFFF>ABBBDFFFFFFFFEFF>@FFDEFF=B88@@EFFF9B@DFFEFFFFF;DF0?9114(2>6;>:B1:>F07?BBB<(36>2,324:?0),(((,.
@M04999:289:000000000-L3R54:1:1101:3651:8413 2:N:0:443
GACTACTGGGGTATCTAATCCTGTTTGCTCCCCACGCTTTCGCATCTCAGCGTCAGTATCTGTCCAGAAGGCCGCCTACGCCACCGGTATTCCTCCACATCTCTACGCATTTCACCGCTACACGTGGAATTCTACCTTCCTCTACAATACTCTAGTTAACCAGTTTTAAGTGCAATTCCTAGGTTGAGCCCAGGGCTTTCACACCTAACTTAATTATCCGCCTACATGCCCTTTACGCCCAGTCATTCCGATTAACGCTCGCACCCTCCGTATTACCGCGGCTGCTGGCACGGAGTTAGCC
+
CCCCCGGGGGGGGGGGGGGGGGGGGGGGGGGGGGGGGGGGGGGEEGGGGGGGGGGGGA9<FGGGGGGFGGGGGGGGGFGGGGGGEGGGGGGGGGGGFGGGFGGGGGFGGGGGGGGGGGGGGGGCEGGGGGGGGGGGGGGGGGGEE8?DGFGGGGGGFGAFFGGGGGGGGGGGGGGGFGFGGGGGGGGGGGFFF8EDF5FFFFFFFFFFDEFFFFFA4=FD>AFFFFFFEFFFFF9CFFBFFBEFE?EFEE1;@?ECDFF;(:164:<?BFF?BF94<:>06>>6<73:?4<?B(3(8><44
@M04999:289:000000000-L3R54:1:1101:27072:8414 2:N:0:443
GACTACAAGGGTATCTAATCCTGTTCGCTCCCCACGCTTTCGTCCATCAGCGTCAATCGGTATTTAGTAACCTGCCTTCGCAATCGGGGTTCTGTGTAATATCTATGCATTTCACCGCTACACTACACATTCCAGCTACTTCAATACTATTCAAGATTAACAGTATCAACGGCAGTTCTACAGTTAAGCTGCAGGTTTTCACCGCTGACTTATCAACCCGCCTACGGACCCTTTAAACCCAATAAATCCGGATAACGCTCGCATCCTCCGTATTACCGCGGCTGCTGGCACGGAGTTAGCC
+
CCCCCGGGGGGGGGGGGGGGGGGGGGGGGGGGGGGGGGGGGGGGGGGGGGGGGGGGGGGGGGGGGGGGGGGGGGGGGGGGGFGGGGGGGGGGGGGGGGGGGGGGGGGGGGGGGGGGGGGGGGGGGGGGGGGGGGGGGGGGGGGGGGGGGGGGGGGGGGGGGGGGGGGGGGGEGGGGFGFGGGDGGGGGGGGGGGFGGGGGFFFFFFFEFFFFFFFFFFFFFFFFFA@FBFFFFFFFFFFFFFF@FFFFEF:?;?EED002;FFFFFFAFFFB?:DFFFB0>BFB?7?B?FB?B036:AAA:
@M04999:289:000000000-L3R54:1:1101:14978:8465 2:N:0:443
AGGACTACTGGGGTATCTAATCCTGTTTGCTCCCCACGCTTTCGCATCTCAGCGTCAGTATCTGTCCAGAAGGCCGCCTTCGCCACCGGTATTCCTCCACATCTCTACGCATTTCACCGCTACACGTGGAATTCTACCTTCCTCTACAATACTCCTGATAACCAGTTTTAAGTGCAATTCCCAGGTTGAGCCCGGGGCTTTCACACCTAACTTAATTATCCGCCTACATGCCCTTTACGCCCAGTCATTCCGATTAACGCTCGCACCCTCCGTATTACCGCGGCTGCTGGCACGGAGTT
+
CCCCCGGGGGGGGGGGGGGGGGGGGGGGGGGGGGGGGGGGGGGGGGGGGGGGGGGGGGGGGGGGGGGGGGGGGGGGGGGGGGGGGGGGGGGGGGGGGGGGGGGGGGGGGGGGGGGGGGGGGGGGGGGFEEGGGGGGGGGGGGGGGGGGGGGGGGGGGCGFGGGGGGGGGGGGGGGGFGFGGGGGDFGGGGGGGGDGDGGGFFFFFFFFFEFFFFFFFFFFFDDFFFFFFFFEFFDFFFFFFF??EEAEFFFFFDFFFF;BFFFFFFF?F?FFFFFFBFFBB09>9>0>FFBBFF0>06?
@M04999:289:000000000-L3R54:1:1101:13774:8466 2:N:0:443
AGACTACTGGGGTATCTAATCCTGTTCGCTACCCATGCTTTCGAACCTCAGCGTCAGTTACAGACCAGAGAGCCGCCTTCGCCACTGGTGTTCTTCCATATATCTACGCATTCCACCGCTACACATGGAGTTCCACTCTCCTCTTCTGCACTCAAGAAAAACAGTTTCAGCTGCACTTCCCCGGTTAAGCCGAGGGCTTTCACAGCTGACTTGTTCTCCCGCCTGCGTTCGCTTTACGCCCAATAAATCCGGACAACGCTTGCCACCTACGTATTACCGCGGCTGCTGGCACGTAGTTAGC
+
C<CCCGGGGGCG:F@FFECGGGGGGGCFG@BCFGG@FFG9EFFGAFCEFGFFGEE:@FGGGGG9F,C@A@F@@FGCFFGGGGGGGGF8FCEC@FAFF9FGGGGFFAFF@FFCFGCFGEEG7@FGF<CFFDFGGGF99BFGFGGGGFFDGGGFF8D?,=@D=EEGFGFGG:FG8EFGF8;FF6DCEEC,7@DC>EEDDGGGFFFCFFFA=BF46BBAE>=B4>@DBB=@?7(:;;?)442B97(5;E)95314(138?(7??38()44(4.(44<:)-.((,2971:))5<:>0??:42)64
@M04999:289:000000000-L3R54:1:1101:8785:8476 2:N:0:443
GACTACTCGGGTATCTAATCCTGTTTGCTCCCCACGCTTTCGCATCTCAGCGTCAGTATCTGTCCAGAAGGCCGCCTTCGCCACCGGTATTCCTCCACATCTCTACGCATTTCACCGCTACACGTGGAATTCTACCTTCCTCTACAATACTCCAGATAACCAGTTTTAAGTGCAATTCCCAGGTTGAGCCCGGGGCTTTCACACCTAACTTAATTATCCGCCTACATGCCCTTTACGCCCAGTCATTCCGATTAACGCTCGCACCCTCCGTATTACCGCGGCTGCTGGCACGGAGTTAGCC
+
CCCCCGGGGGGGGGGGGGGGGGGGGGGGGGGGGGGDGGGGGGGGGGGGGGGGGGGGGGGGGGGGGGFGGGGGGGGGGGGGGGGGGGGGGGGGGGGGGGGGGGGGGGGGGGGGGGGGGGGGGGGGGGGGGGGGGGGGGGGGGGGGGGGGGGGGGGGGGGGGGGGGGGGGGGGGGGGGFGFGGGGGGCFGGGGDGGGGGGGGFFFFFFFFDFEFFFFFEFF@FFFFFFF?EFFFFFFF?DFFFFFFFEFFFF0?DFFF?0?B>FBF;B::?>:<?FAAB?9;,371??22?02:969B0)-6,
@M04999:289:000000000-L3R54:1:1101:5623:8487 2:N:0:443
GACTACAAGGGTATCTAATCCTGTTCGCTACCCATGCTTTCGAACCTCAGCGTCAGTTACAGACCAGAGAGCCGCCTTCGCCACTGGTGTTCTTCCATATATCTACGCATTCCACCGCTACACATGGAGTTCCACTCTCCTCTTCTGCACTCAAGAAAAACAGTTTCAGCTGCACTTCCCCGGTTAAGCCGAGGGCTTTCACAGCTGACTTGTTCTCCCGCCTACGTTCGCTTTACGCCCAATAAATCCGGACAACGCTTGCAACCTCCGTATTACCGCGGCTGCTGGCACGTAGTTAGCC
+
CCCCCGGFGGGGGGGGGGGGGGGGGAGGGGGGGGDGGGGGGGFDFGGGGC<FGGGGGGFGGG<C,EGC<CFGEGGGGGGGG7F@:EF6BFGGGGGF<CFGGGGGGBFGGGGCFGGGGGGGGGGCF<FF@FGGFDG9=>EGGG8=DFGGGGGGGGGG,D=DEGGG;DGGGGGGGGGGF?+0DGDGGGGGGGG79:*<FFGGFFF8AFFFDFF=69B>>BF2)>@(:=5=B=BFFFF3(:@FFD;EE)9CE>BF09BFFFF6?<2438:(4;<BF:<DAF9B(46>FDFB((5:(4115A<A3
@M04999:289:000000000-L3R54:1:1101:3718:8494 2:N:0:443
GTAGACTACCCGGGTATCTAATCCTGTTTGCTCCCCACGCTTTCGCATCTCAGCGTCAGTATCTGTCCAGAAGGCCGCCTTCGCCACCGGTATTCCTCCACATCTCTACGCATTTCACCGCTACACGTGGAATTCTACCTTCCTCTACAATACTCCAGATAACCAGTTTTAAGTGCAATTCCCAGGTTGAGCCCGGGGCTTTCACACCTAACTTAATTATCCGCCTACATGCCCTTTACGCCCAGTCATTCCGATTAACTCTCGCACCCTCCGTATTACCGCGGCTGCTGGCACGGAGTTT
+
CCCCCGGGGGGGGGGGGGGGGGGGGGGGGGGGGGGGGGGGGGGGGGGGGGGGCFGEGGGGGGGGGGFGGGGGGGGGGGGGGGGGGGGGGGGGGGGGGGGGGGGGGGGGGGGGGGGGGGGGGGGGGGGGGGGGGGGGGGGGGGGGGGGGGGGGGGGGGGGGGGGGGGGGGGGGGG7EFGFGGG?GGGGGGFGGGFGGGGGGFFFFFFFFFFFFFFFFEFF@AE@FF?DF@EF@@@@DEFFDF@;;;.4AEFFFFDFFF<4).488<9>9BBFF>104:)66((,391633430.441(,4:)
@M04999:289:000000000-L3R54:1:1101:9594:8501 2:N:0:443
TTTCGACTACCGGGGTATCTAATCCTGTTTGCTACCCACGCTTTCGAGCATGAACGTCAGTGTTATCCCAGGAGGCTGCCTTCGCCATCGGTATTCCTCCACATCTCTACGCATTTCACTGCTACACGTGGAATTCTACCTCCCTCTGACACACTCTAGTTAGACAGTTTCAAATGCACGTCCCAAGTTGAGCTCGGGGATTTCACATCTGACTTATCTAACCGTCTGCGCTCGCTTTACGCCCAGTAATTCCGATTACCGCTCTCACCCTACGTATTACCGCGGCTGCTGGCACGTAGTT
+
CCCCCGEEEF<CCCEGGGFGFAFG<FFGGGGGGGGFFFEEGGGGCCDF@CGF9FFCGGGFGAFGCGFC8E@,C7FEGE:FGGFGCECFCB:F8FGGGGGGGFFGFFFGGGFGGGGGGFGGEFGDE<F7FFGDDGGAFFG9FFGDGGGGCD@FCCFFGC,@D:=A=D8EFGGD:@DFF?D?DGDE,3,@E,,1CAFDG695@FFFFEFFEE;78AF>CFF<68@4<@BBC(259=9;@7):(,,,4(6))<<57.1;??)7(479(52<,8:2?6?<B?24)-3(724,8?7(((5(.((46
@M04999:289:000000000-L3R54:1:1101:12823:8503 2:N:0:443
GTTGGGACTACCCGGGTATCTAATCCTGTTCGCTCCCCACGCTTTCGTCCATCAGCGTCAATCGGTATTTAGTAACCTGCCTTCGCAATCGGGGTTCTGTGTAATATCTATGCATTTCACCGCTACACTACACATTCCAGCTACTTCAATACTATTCAAGATTAACAGTATCAACGGCAGTTCTACAGTTAAGCTGCAGGTTTTCACCGCTGACTTATCAACCCGCCTACGGACCCTTTAAACCCAATAAATCCGGATAACGCTCGCATCCTCCGTATTACCGCGGCTGCTGGCACGGAGT
+
CCCCCEGGGGFFGGGGEEGGGGCFFGGGGGGGGGGGGEFEGCFBFFGGGGGGGG@FGGEGGGGGGGGGGGGGGGFGGGGFGFFGGDE:FEG7C@@FGGGFGGGE9?EFEFGF9EEGGAFGFGGGGGGGGGGDGGFGGGGFGGEGGFGGDFGGGGGGGGECDGAFGGGGGGGGFGFGFD>DFFGFGF;FEFGFGGGFDF>>FFFFFFFB==A4>FFFFFF<A=DA=9@D==2@@69?@8@F<EF;@?@F@))9C@02;0;A<663:2>9?>BF<79BFBFABAB>9>BFFFF:>?742049-
@M04999:289:000000000-L3R54:1:1101:22593:8526 2:N:0:443
CGGACTACAAGGGTATCTAATCCTGTTCGCTACCCATGCTTTCGAACCCCAGCGTCAGTTACAGACCAGAGAGCCGCCTTCGCCACTGGTGTTCTTCCATATATCTACGCATTCCACCGCTACACATGGAGTTCCACTCTCCTCTTCTGCACTCAAGAAAAACAGTTTCAGCTGCACTTCCCCGGTTAAGCCGAGGGCTTTCACAGCTGACTTGTTCTCCCGCCTGCGTTCGCTTTACGCCCAATAAATCCGGACAACGCTTGCCACCTACGTATTACCGCGGCTGCTGGCACGTAGTT
+
CCCCCGGGGGGGGGGGGGGGGGGGGGGGGGGGGGGGGGGGGGGGFGGGGGGGGGGGGGGGGGGGGGGGGGGGGGGGGGGGGGGGGGGGGGGGGGGGGGGGGGGGGGGGGGGGGGGGGDGGGGGGGGGCFGGGGGGGGGGGGGGGGGGGGGGGGGGGGGGGGGGGGGGGGGGFFGGFFGFGGGGGGGGCGGGGG5:CCDFFFFFFFFFFFFFFFBFFEFFFF(>BF2BFFD@FFDDFFFDEB@F?88<>EEFFF?B>?BFFFB01:BFFFFF:7?AFFFA:>029F>BFF0:(41?F61<
@M04999:289:000000000-L3R54:1:1101:21918:8529 2:N:0:443
GCGAAGACTACAGGGGTATCTAATCCTGTTTGCTCCCCACGCTTTCGCATCTCAGCGTCAGTATCTGTCCAGAAGGCCGCCTTCGCCACCGGTATTCCTCCACATCTCTACGCATTTCACCGCTACACGTGGAATTCTACCTTCCTCTACAATACTCCAGATAACCAGTTTTAAGTGCAATTCCCAGGTTGAGCCCGGGGCTTTCACACCTAACTTAATTATCCGCCTACATGCCCTTTACGCCCGGTCATTCCGATTAACGCTCGCACCCTCCGTATTACCGCGGCTGCTGGCACGGAGT
+
CCCCCGGGGGGGGGGGGGGGGGGFGGGGGGGGGGGGGGGGGGGGGGGGGGGGGGGGGGGGGGFGGGGGGGGGGGGGGGGGGGGGGGGGGGGGGGGGGGGGGGGGGGGGGGGGGGGGGGGGGGGGGGGGGGGGGGGGGGGGGGGGGGGGGGGGGGGGGGGGGGGGGGGGGGGGGGGGFGFGGGGGGFGGGGGGGGGGGGGGFFFFFFFFEFFFFFFFFFFE88CEFB=22B;C?E@@FF@CE?F@F0:;0;E?EF3(4:1<>?BB?(90(3:<B?BB085<A><>1;>((4:>7??FBB2,-
@M04999:289:000000000-L3R54:1:1101:20965:8532 2:N:0:443
GACTACTCGGGTATCTAATCCTGTTTGCTACCCACGCTTTCGAGCATGAACGTCAGTGTTATCCCAGGAGGCTGCCTTCGCCATCGGTATTCCTCCACATCTCTACGCATTTCACTGCTACACGTGGAATTCTACCTCCCTCTGACACACTCTAGTTAGACAGTTTCAAATGCACGTCCCAAGTTGAGCTCGGGGATTTCACATCTGACTTATCTAACCGTCTGCGCTCGCTTTACGCCCAGTAATTCCGATTAACGCTCGCACCCTACGTATTACCGCGTCTGCTGGCCCGTAGTTAGCC
+
CCCCCGGGGGGGGGGGGGGGGGGGGGGGGFFGGGGGGGGGGGFGGGGGCFGEFGGGGGGGGGGGGGFGGGGGGGGGGGGGGFGGGGGGFGGGGGGGDFGGGGGGGGGGGGGGGGGGCFGFFFGGGFFDGAFGGGGGGGGGGGGGFGGFGGGGGGGGGGGGGGGFGGGGGFGGGFGGFGFGGDFGGGG?FGGGEEECDGGGFFFFFFFFFFFFFFFFAFFBEFFFCBBFA>BDFDFEDD(:1<;E)99CFE0??F?E<B@6;9B>>?FFFFBBFBFFB:>9(40(64:F:(,294:B2>DA>
@M04999:289:000000000-L3R54:1:1101:5013:8560 2:N:0:443
TGACTACCAGGGTATCTAATCCTGTTCGCTCCCCACGCTTTCGTCCATCAGCGTCAATCGGTATTTAGTAACCTGCCTTCGCAATCGGGGTTCTGTGTAATATCTATGCATTTCACCGCTACACTACACATTCCAGCTACTTCAATACTATTCAAGATTAACAGTATCAACGGCAGTTCTACAGTTAAGCTGCAGGTTTTCACCGCTGACTTATCAACCCGCCTACGGACCCTTTAAACCCAATAAATCCGGATAACGCTCGCATCCTCCGTATTACCGCGGCTGCTGGCACTGAGTTAGC
+
CCCCCGGGGGGGGGGGGGGGGGGGGGGGGGGDGGGGGGGGGGGGGGGGGGFGGGGGGGGGGGGGGGGGGGGGGGGGGGGGGGGFEGGGGGGGGGGGGGGGGGGGGGGGGGGGGGGGGGGGGGGGGGGGGGGGGGGGGGGGGGGGGGGGGGGGGGGGGGDGGGGGGGGGGGGGGGGGFFFGGGGGGGGGGGGGGGGGGGGGFFFFFFFFAF@EEFFFEFFFFFFAFFFDD5>@F25C5C3;8;<DFEEFF;91<DFFF;@@D9>FBFF<7?9???B>BFF6979BB?:?:6?<(43)64)<5
@M04999:289:000000000-L3R54:1:1101:5186:8565 2:N:0:443
CTGGACTACAGGGGTATCTAATCCCATTCGCTCCCCTAGCTTTCGTCTCTGAGTGTCAGTGACGGCCCAGCAGAGTGCTTTCGCCTGTTGGTGTTCTTCCCGATCTCAACGCATTTCACCGCTCCACCGGAAATTCCCTCTGCCTCTACCGTACTCTAGCTTGGTAGTTTCCACCGCCTGTCCAGGGTTGAGCCCTGGGATTTGACGACGTACTTGAAAAGCCACCTACAGACACTTTACGCCCAATAATTCCGGATAACGCTTGCATCCTCTGTTTTACCGCGGCTGCTGGCACAGAGTT
+
CCCCCGGGGGGFGG;CEGGGGGGGFGGDGGEFGGGGGGF?GGGGGFGFGFFGFGGGGGGGGFGGDGCGGGGGGGGADADCGGGGDEGFGGFFFGGGGGGEFEGGGFGGFFEDFGGFGGGGGGGGGGGGGGDGGGGGGGGGGGGGFFGGGGGGGGDF9=EGGFGDF7DDA=EDAGGGDCBFGGFG6EG,::CGFC575*7D>AFAACEFF@(5@FBF=A8:FF:BB053;@E968@;@@EFFFBF@;@FEF)?CEF?BFBF?>6:?B<AB()<AB>)64><42>(4(4;:)4((.7,,(5-)
@M04999:289:000000000-L3R54:1:1101:3774:8568 2:N:0:443
GACTACCAGGGTATCTAATCCTGTTTGCTCCCCACGCTTTCGCATCTCAGCGTCAGTATCTGTCCAGAAGGCCGCCTTCGCCACCGGTATTCCTCCACATCTCTACGCATTTCACCGCTACACGTGGAATTCTACCTTCCTCTACAATACTCCAGTTAACCAGTTTTAAGTGCAATTCCCAGGTTGAGCCCGGGGCTTTCACACCTAACTTAATTATCCGCCTACATGCCCTTTACGCCCAGTCATTCCGATTAACGCTCGCACCCTCCGTATTACCGCGGCTGCTGGCACGGAGTTTGCC
+
CCCCCGGFFGGGGGGGGGGGGGGGGGFFGC@F@FGGGGGGGGG@FCFFEGGDGGGGFGG9F<EEFG?EFEGGCECEGEGGGGGE8CGGGGAGGGGEGGGGGFGGGGGDGCCFFGEGGGGGE9FGGGDEFGFFGGGFDAF?;F=DFAEECGGGFFG,@DEGGGGGGGDFCGG8DFGA+6BF8=0@F8@DGF:9ED>D7CCF6BF?B4AADFFE4FFFEFFDA?F=BBECE35>BB>CDF@E<DEEE3C?3418?D?E;FD@>B>FF626<9<?055>A:9>6;1>:),(44<894(38))..
@M04999:289:000000000-L3R54:1:1101:8351:8580 2:N:0:443
TGACTACCGGGGTATCTAATCCCATTCGCTCCCCTAGCTTTCGTCTCTGAGTGTCAGTGACGGCCCAGCAGAGTGCTTTCGCCTGTTGGTGTTCTTCCCGATCTCAACGCATTTCACCGCTCCACCGGAAATTCCCTCTGCCTCCACCGTACTCTAGCTTGGTAGTTTCCACCGCCTGTCCAGGGTTGAGCCCTGGGATTTGACGACGGACTTGAAAAGCCACCTACAGACACTTTACGCCCAATAATTCCGGATAACGCTTGCATCCTCTGTTTTACCGCGTCTGCTGGCACAGAGTG
+
CCCCC<F8@6+FFGGGFEGFGGFGFECECFG@FF8,AF<CFCFGG,F<EEF6@CFFGFCFFGGGGGGGGC@<C6BFFEEE?FFGGDFC?FFEFGGFGGGGG7B9E9FFGGEFEFFGGGGGEGGG?FGGGD>F=F9E=D,8DEGG,=AGEED>FF,E;EGADEG8>8,@,@CAFCCEF6?FFFGDCGGECCDCFCG>*CC7AFFFEB>)5@9,)9A6)+23)((/3@;344;8@@47C;2=0>?::02559)37?3:<)4>B?(-).453><?<24(6<A:BF29:6<<0(387(.53-)
@M04999:289:000000000-L3R54:1:1101:9584:8591 2:N:0:443
AACGACTACCGGGGTATCTAATCCTGTTCGCTCCCCACGCTTTCGTCCATCAGCGTCAATCGGTATTTAGTAACCTGCCTTCGCAATCGGGGTTCTGTGTAATATCTATGCATTTCACCGCTACACTACACATTCCAGCTACTTCAATACTATTCAAGATTAACAGTATCAACGGCAGTTCTACAGTTAAGCTGCAGGTTTTCACCGCTGACTTATCAACCCGCCTACGGACCCTTTAAACCCACTAAATCCGGATAACGCTCGCATCCTCCGTATTACCGCGGCTGCTGGCACGGAGTTT
+
-6CCCGGGGG@FECFGGGGFFGGGGGGGGGFGGGGGGGEGGGGGGFGGGGG@EFEGGGDGGCCFDFGGGDFGE@FGFFGGGGFEFEFG@F@7FFGGGGGGGGFFGFGGGFDGGGGGGEDCFGGGGGGCFGGGGGGGA9DFCFGGGGGGGGFGFEG:,=8E=ADFFCFGGGCFF>DE>DFGGGCF9FEFE,<9FACD5DCFFFFFFF>>AA4>EFAFFCFB;5229@9>(,(261@F3<6+73;((64(.95;0(-482<108:90,328>A<>B:7:9>93(40119?D44::4((--::)
@M04999:289:000000000-L3R54:1:1101:19384:8611 2:N:0:443
GATGACTACAGGGGTATCTAATCCTGTTCGCTACCCATGCTTTCGAACCTCAGCGTCAGTTACAGACCAGAGAGCCGCCTTCGCCACTGGTGTTCTTCCATATATCTACGCATTCCGCCACTACACATGGAGTTCCACTCTCCTCTTCTGCATTCAAGAAAAACAGTTTCAGCTGCACTTCCCCGGTTAAGCCGAGGGCTTTCACAGCTGACTTGTTCTCCCGCCTGCGTTCGCTTTACGCCCAATAAATCCGGACAACGCTTGCCACCTACGTATTACCGCGGCTGCTGGCACGTAGTT
+
C@CCCGGEGGGGGGGGGGGGGGGGGGGGGCFGGGGGGGGGGGGGGGGGGGGGFGDFGGGGGGGGGCGGGDGGCFGGGGGGGGGGEFFGGGGGGGDGGGGGGFGFCFFGGGGGGGGGGGGGGGGGGGGGBCCFEFGGGGGGGGFGGGGGGFGGGFGGCFFC=DFGGGGGGGGGGGGGFGFGGGGGGDGGGAAGGC>DDGGGFFFFFFFAFEFFFF>BEFFFFF>BFFFF>@>;@9@?@CE5?@BD<;E3;<?EB6<>BFF>><?:?BFFFB048:8549A)39>0996<F):6241:???<
@M04999:289:000000000-L3R54:1:1101:27531:8620 2:N:0:443
GACTACCAGGGTATCTAATCCTGTTCGCTACCCATGCTTTCGAACCTCAGCGTCAGTTACAGACCAGAGAGCCGCCTTCGCCACTGGTGTTCTTCCATATATCTACGCATTCCACCGCTACACATGGAGTTCCACTCTCCTCTTCTGCACTCAAGAAAAACAGTTTCAGCTGCACTTCCCCGGCTAAGCCGAGGGCTTTCACAGCTGACTTGTTCTCCCGCCTGCGTTCGCTTTACGCCCAATAAATCCGGACAACGCTTGCCACCTACGTATTACCGCGGCTGCTGGCACGTAGTTAGCC
+
CCCCCDFGGGGFGGGGGGGGGDCFFGGGGGCFFFFFGCFGFCCFCFFGGGGGEFGGFFGGGGGGGGGFGEFF8FEFEFGGGEEGFGFEFGFFGGFGGFGGGFGGGGDGFGEGGGF8FGGGGGGFFFGGGC8?FGGGGAFGGGGEGGGDGGGGGEFEGGGFG?CEGGGGGADGFFFGFGFF?DCEGGGGGFEGGGCDG5?CFFBFFFFFDFC=CBFF6FA@FFD2=-5@@?@;77CE@F>B;25@<EF?;>0:>(,33(4<BFFA4447?F??AB))41329B>F08:?B?DBF064945<7
@M04999:289:000000000-L3R54:1:1101:16520:8680 2:N:0:443
TTGACTACCCGGGTATCTAATCCTGTTTGCTCCCCACGCTTTCGCATCTCAGCGTCAGTATCTGTCCAGAAGGCCGCCTTCGCCACCGGTATTCCTCCACATCTCTACGCATTTCACCGCTACACGTGGAATTCTACCTTCCTCTACAATACTCCAGATAACCAGTTTTAAGTGCAATTCCCAGGTTGAGCCCGGGGCTTTCACACCTAACTTAATTATCCGCCTACATGCCCTTTACGCCCAGTCATTCCGATTAACGCTCGCACCCTCCGTATTACCGCGGCTGCTGGCGCGGAGTT
+
CCCCCGGGGGGGGGGGGGGGGGGGGGGGGGGGGGGGGGGGGGGGGGGGGGGGGGGGGGGGGGGGGGGGGGGGGGGGGGGGGGGGGGGGGGGGGFGGGGGGGGGGGGGGGGGGGGGGGGGGGGGGGGGGGGGGGGGGGGGGGGGGGGGGGGGGGGGGGGGFFGGGGFGGGGDGGGGGFGFGGGGGGGGGFGGGGGGGGGDGFFFFFFFFFFFFFFFFFFFF69=DFFFFFEFFFFFFFFDFFFFFFFFF3?CFF@FFFBFFFFFFFFBFFFFFFFFFFFFF7(3;FFFFFFF;6;;07?1
@M04999:289:000000000-L3R54:1:1101:5203:8703 2:N:0:443
TGGAGACTACTAGGGTATCTAATCCTGTTCGCTACCCATGCTTTCGAACCTCAGCGTCAGTTACAGACCAGAGAGCCGCCTTCGCCACTGGTGTTCTTCCATATATCTACGCATTCCACCGCTACACATGGAGTTCCACTCTCCTCTTCTGCACTCAAGAAAAACAGTTTCAGCTGCACTTCCCCGGTTAAGCCGAGGGCTTTCACAGCTGACTTGTTCTCCCGCCTGCGTTCGCTTTACGCCCAATAAATCCGGACAACGCTTGCCACCTACGTATTACCGCGGCTGCTGGCACGTAGTT
+
CCCCCGGDFF<FGGGFF@EFFGGGGFFCEGFG7@@CFFGGGGGDDEGFFE8@BFFCC:CFC<EFDGGGD@FGGGGD<F@F7:FFGCGDGGGFF<?9<,<FEFGCFG9F@EFGEFDAEEFEFEGEEGGGGGGGG8EFFFGGGGGGGFGGGGGAEFFGGGGGGGEFEGGGGFCFGGGG?FFGGGGFGGGGGDGGGGGGGGGG>FFFFFFFFFFFFFFFFFFEFEF@>@DFF>FFFFFFFFFFDFFFFD@EAFFFFB0?>9??6;<F?B?A??(5:?:B<7>DB(36;49>?BFBB8<<?:BF>
@M04999:289:000000000-L3R54:1:1101:13919:8705 2:N:0:443
GGACAGACTACCAGGGTATCTAATCCTGTTTGCTCCCCACGCTTTCGCATCTCAGCGTCAGTATCTGTCCAGAAGGCCGCCTTCGCCACCGGTCTTCCTCCACATCTCTACGCATTTCACCGCTACACGTGGAATTCTACCTTCCTCTACAATACTCCAGATAACCAGTTTTAAGTGCAATTCCCAGGTTGAGCCCGGGGCTTTCACACCTAACTTAATTATCCGCCTACATGCCCTTTACGCCCAGTCATTCCGATTAACGCTCGCACCCTCCGTATTACCGCGGCTGCTGGCACGGAGT
+
CCCCCGGGGGGGGGGGGGGGGGGFGGGGGGGGGGGGGGGGGGGGGGGGGGEGGGGGGGGGGGGGGGCFGGGAFGCGGGGGGGGGDGGGGGEGG:FFGGGGGGGGGGGGGGGGGGGGGGGGGGGGGGGGGGGFCGGGGGFFGGGGGGGGGGGGGGGGGFFFFEFGGGGGAFFGGGGGFGFGGGGGGFF6DGFGGDGGDG>9@EFFFFFFFFFFFFFFFFFFFFFF@B=@@DFFEFFFFFFFC;D@>FF@EFFFFE@;?FFC38B:2690;BFB:<B1<?B99<?B(3199?B?06<<00((-
@M04999:289:000000000-L3R54:1:1101:21087:8710 2:N:0:443
GTGGACTACACGGGTATCTAATCCTGTTTGCTCCCCACGCTTTCGCATCTCAGCGTCAGTATCTGTCCAGAAGGCCGCCTTCGCCACCGGTATTCCTCCACATCTCTACGCATTTCACCGCTACACGTGGAATTCTACCTTCCTCTACAATACTCCAGATAACCAGTTTTAAGTGCAATCCCCAGGTTGAGCCCGGGGCTTTCACACCTAACTTAATTATCCGCCTACATGCCCTTTACGCCCAGTCATTCCGATTAACGCTCGCACCCTCCGTATTACCGCGGCTGCTGGCACGGCGTTT
+
CCCCCGGGGGGGGGGGGGGGGGGGGGGGGFGGGGGGGGGGGGGGGGGGGGGGGGGGGGGGGGGGGGGGGDFGGDGGGGGGGGGGGGGGGGGDGGGGGGGGGGGGGGGGGGGGGGGGGGGGGGGGGGGGGGGFGGGGEGGGGGGGGGGGGGGGGGGGGFGGFGGGGGGGGGGCGGDGFDFGGGGGDFFGFF6FEGG5CC>CFFFFFFFFFE3>FF=+@FFFFFDDFFFFFFCEFDEDE<F:@@>1=@<4EFFFF;D<<FB09?FB>19213<BFB:?B24<319136(1::0:0446(23;(
@M04999:289:000000000-L3R54:1:1101:4382:8750 2:N:0:443
GGGACTACTCGGGTATCTAATCCTGTTCGCTACCCATGCTTTCGAACCTCAGCGTCAGTTACAGACCAGAGAGCCGCCTTCGCCACTGGTGTTCTTCCATATATCTACGCATTCCACCGCTACACATGGAGTTCCACTCTCCTCTTCTGCACTCAAGAAAAACAGTTTCAGCTGCACTTCCCCGGTTAAGCCGAGGGCTTTCACAGCTGACTTGTTCTCCCGCCTGCGTTCGCTTTACGCCCAATAAATCCGGACAACGCTTGCCACCTACGTATTACCGCGGCTGCTGGCACGTAGTTAC
+
CCCCCGGGGGGGGGGGGGGGGGGGGGGGGGGGGGGGGGGGGGGGGGGGGGGGGGGGEGGGGGGGDGFGGGGGGGGGGGGGGGEGGGDGGGFFGGGGGGGGGGGGGGGGGDGGGGGGGGGGGGGGGGGGGGFFGGGGFGGFGGGGGGGGGGGGGGGGGGGGGGGGGGGGGGGGGGGGFGBGGGDGEGGGGFGGGEGGGDFFFFFFFFFFFFFF?AFFFFFFFF@FDFFFD?D?@D1=CFFFFF?33)7C<5E69BFFFB>>FBFFBA?BF?F?F<A>44<<0121606?:2:B?1121155)
@M04999:289:000000000-L3R54:1:1101:3877:8767 2:N:0:443
ATAGACTACACGGGTATCTAATCCTGTTCGCTCCCCACGCTTTCGTCCATCAGCGTCAATCGGTATTTAGTAACCTGCCTTCGCAATCGGGGTTCTGTGTAATATCTATGCATTTCACCGCTACACTACACATTCCAGCTACTTCAATACTATTCAAGATTAACAGTATCAACGGCAGTTCTACAGTTAAGCTGCAGGTTTTCACCGCTGACTTATTAACCCGCCTACGGACCCTTTAAACCCAATAAATCCGGATAACGCTCGCATCCTCCGTATTACCGCGGCTGCTGGCACGGAGTT
+
CCCCCGGGGGGGGGGGGGGGGGGGGGGGGGGGGGGGGGGGGGGGGGGGGGGGGGGGGGGGGGGGGGGGGGGGGGGGGGFGGGGGGGGGGGGGGGGGGGGGGGGGGGGGGGGGGGGGGGGGGGGGGGGGGGGGGGGGGGGGGGGGGGGGGGGGGGGGGGGGGGGGGGGGGGGGGGGGFDFGFCFGGGGGGGGGGFGGGGGGFFFFFFDFFFFFFFFFFFFFFDFFFFFFFFFFF@FFFFFFF@DDFFFFFE<@@F?FFEF@BD?FFFFB:?<BB?:??2<A:9>>>B;0>>?F:<(79>6:
@M04999:289:000000000-L3R54:1:1101:24486:8768 2:N:0:443
AGACTACTGGGGTATCTAATCCTGTTTGCTACCCACGCTTTCGAGCATGAACGTCAGTGTTATCCCAGGAGGCTGCCTTCGCCATCGGTATTCCTCCACATCTCTACGCATTTCACTGCTACACGTGGAATTCTACCTCCCTCTGACACACTCTAGTTAGACAGTTTCAAATGCACGTCCCAAGTTGAGCTCGGGGATTTCACATCTGACTTATCTAACCGTCTGCGCTCGCTTTACGCCCAGTAATTCCGATTAACGCTCGCACCCTACGTATTACCGCGTCTGCTGGCACGTAGTTAGC
+
CCCCCGFGGGGGEEGGFFFGGGGGGGGGGGGGCGCGGGGGGGGGGGGGGGGGGGGGGGFGFGGGFCGACDEGGGGGGGGGGGGGGGDGGGGCFGGGGCGGGGGGGGGGGGDGGGGGGGGGFGGGGFGGGGGGGGGGGFGGDEGGGGEFGGGGCFGGGGG8=FFGGGGGGGGGGGGGFGFGDGDFFFGGGCFDEG@D6DGGFFFFFCAFEEFEC6BBEFF@B=9BD44>9@BF@B=EC>@EF?;EE3<CFEF?;;D?CD;??F09;>FF:<?B7B0><A?9>,-:?<9B:B?<(,(.8<A2-
@M04999:289:000000000-L3R54:1:1101:16895:8774 2:N:0:443
GACTACTCGGGTATCTAATCCTGTTCGCTACCCATGCTTTCGAACCTCAGCGTCAGTTACAGACCAGAGAGCCGCCTTCGCCACTGGTGTTCTTCCATATATCTACGCATTCCACCGCTACACATGGAGTTCCACTCTCCTCTTCTGCACTCAAGAAACATAGTTTCAGCTGCAGTTCCCCAGTTAAGTTGGGGGCTTTCACAGCTGACTTATCTTCCCGCCTGCGTTCGCTTTACGCCCAATAAATCCGTACAACGCTTGCCACCTACGTATTACCGCGGCTGCTGGCACGTATTTAGCC
+
CCCCCGGGGGCGGGGGGGGGGGGGGGGGGGGGGGGGGGGGGGGGGGGGGGGGGGGGGGGGGGGGGGGGGGGGGGGGGGGGGGGGGGGGGGGGGGGGGGGGGGGGGGGGGGGGGGGGGGGGGGGGGGGGGGGGGGGGGGGGGGGGGGGGGGGGGGG=FDGDFGCGGGGGGGG8FGGGFGFGGGDGG8ECGGGFCEEGGGGGFFFFFF5*=BCEFFFFEFFDEBFBF@DDFFFFFF<C;DFFDFFEFFFFFF161;<@@F368?FFFFB:::BBFFA<BB;119>>B>DFF:DFF?):A>A<:
@M04999:289:000000000-L3R54:1:1101:13700:8783 2:N:0:443
TCGACTACTCGGGTATCTAATCCTGTTCGCTCCCCACGCTTTCGTCCATCAGCGTCAATCGGTATTTAGTAACCTGCCTTCGCAATCGGGGTTCTGTGTAATATCTATGCATTTCACCGCTACACTACACATTCCAGCTACTTCAATACTATTCAAGATTAACAGTATCAACGGCAGTTCTACAGTTAAGCTGCAGGTTTTCACCACTGACTTATCAACCCGCCTACGGACCCTTTAAACCCAATAAATTCCGATATCGCTCGCATTCTCCGTATTACCGCGCCGCTTCGCACGGCGTTAT
+
C-AA8@:<6C,6@;6F<C,C9<,;CCEE;FDGCFC@@+6,@FE,6,B,CF,6,@86@,@9FC@FFAE,,C@F@FFAF@E<<@F4CE8A,>FFEFFC,,:<,AEFGGFGDGCF9F<@F9+@B+@FGG?FGCEF9,4;=?=DEFCEDDEDGGGGGG8,@EFF,=,33DAE:,=E=CD+90?FDFDDDGGA3@7:C679+0=7:A+=9*<C):=8*+?=*+*)9)/)//46(>9(8>B=**94(6((//.)))))((49()(6(/(-(-(.6)--32:(-))((-6,-((-(-:2790(((,(.
@M04999:289:000000000-L3R54:1:1101:28313:8800 2:N:0:443
GACTACTGGGGTATCTAATCCTGTTTGCTCCCCACGCTTTCGCATCTCAGCGTCAGTATCTGTCCAGAAGGCCGCCTTCGCCACCGGTATTCCTCCACATCTCTACGCATTTCACCGCTACACGTGGAATTCTACCTTCCTCTACAATACTCCAGATAACCAGTTTTAAGTGCAATTCCCAGGTTGAGCCCGGGGCTTTCACACCTAACTTAATTATCCGCCTACATGCCCTTTACGCCCAGTCATTCCGATTAACGCTCGCACCCTCCGTATTACCGCGGCTGCTGGCACGGAGTTAGCC
+
CCCCCGGGGGGGGGGGGGGGGGGGGGGGGGGGGGGGGGGGGGGGGGGGGGGGGGGGGGGGGGGGGGGGGGGGGGGGGGGGGGGGGGGGGGGGGGGGGGGGGGGGGGGGGGGGGGGGGGGGGGGGGGGGGGGGGGGGGGGGGGGGGGGGGGGGGGGGGGGGGGGGGGGGGGGGGGGGFGFFGGGGGGF6FGGGCEEGGGGGFFFFFFFFFFFFFFFFEFF9A>DFFFE5:@FFFFFFFF@FDDFEFF<?EF?FFFCE0(8:07;FFB?B?9?<FBBFF?B11>;(14?BF(4:917<B<9:4
@M04999:289:000000000-L3R54:1:1101:7173:8807 2:N:0:443
GGACTACAGGGGTATCTAATCCTGTTTGCTCCCCACGCTTTCGCATCTCAGCGTCAGTATCTGTCCAGAAGGCCGCCTTCGCCACCGGTATTCCTCCACATCTCTACGCATTTCACCGCTACACGTGGAATTCTACCTTCCTCTACAATACTCCGGATAACCAGTTTTAAGTGCAATTCCCAGGTTGAGCCCGGGGCTCTCACACCTAACTTAATTATCCGCCTACATGCCCTTTACGCCCAGTCATTCCGATTAACGCTCGCACCCTCCGTATTACCGCGGCTGCTGGCCCGGAGTTAGC
+
CCCCCGGFEGEFCGGGGGGGGGAFGFFGGGGGGGGGGGGGGGGGGDGGGGGGGGGGGGGGGGGGGGGGDFGGGGGGGGGGGGGGGGGEGGFGGGGGGGGGGGGGGGGGGEFGGGGGGGGGGGGGGGFGGGGFGGGGFFFG?GGGGGGGGFGFFF=EGGCAFGEGGDGGGGGGGGGGFGFGGGGGGGGGGGGGGGGDGGFGF4BFFFFFEFE?@FF>E=+6)5>D5@EEEE3;@@@E6:?)6;@FFF?CFE;;@0(660;<?FB>FFF?F09?F(32:A(-((-49<2).8(-4((38:><2
@M04999:289:000000000-L3R54:1:1101:24658:8810 2:N:0:443
CAAGACTACTAGGGTATCTAATCCTGTTTGCTCCCCACGCTTTCGCATCTCAGCGTCAGTATCTGTCCAGAAGGCCGCCTTCGCCACCGGTATTCCTCCACATCTCTACGCATTTCACCGCTACACGTGGAATTCTACCTTCCTCTACAATACTCCAGATAACCAGTTTTAAGTGCAATTCCCAGGTTGAGCCCGGGGCTTTCACACCTAACTTAATTATCCGCCTACATGCCCTTTACGCCCAGTCATTCCGATTAACGCTCGCACCCTCCGTATTACCGCGGCTGCTGGCACGGAGTT
+
CCCCCGGGGGGGGGGGGGGGGGGGGGGGGGGGGGGGGGGGGGGGGGGGGGGGGGGGGGGGGGGGGGGGGGGGGGGGGGGGGGGDGGGGGGGGGGGGGGGGGGGGGGGGGGGGGGGGGGGGGGGGGGGGGGGGGGGGGGGGGGGGGGGGGGGGGGGGGGGGGGGGGGGGGGGGGGGGFGFGGGGGGGCFGFGGGGGGGGGGAFFFFFFFDE@DFFFFCFFEFFDB99>B9CEF>BE@EEFA?>F@D;EFFFFFFFD<@9>;F;:6>>FF6???><B:?DFF:;9>>93?:D>?(4:>00(2
@M04999:289:000000000-L3R54:1:1101:4963:8816 2:N:0:443
AAGACTACCAGGGGTATCTAATCCTGTTCGCTACCCATGCTCTCGAACCTCAGCGTCAGCTACAGACCAGAGCGCCGCCTCCGCCACTGGTGTTCCTCCTTATACCTACGCATTCCACCGCTACACATGGAGCTCCACTCTCCTCTTCTGTACTCAAGAAAAACAGCTTCAGCTGTACTTGCCCGCTTAAGCCTAGGGCTTTCACAGCTGAATCATTCTCCCGCCTGTGTCCGCTTTACGCGCCATAAATCCGGACAACGCTCGCCACCTACGTATTACCGCCGCTGCTGCCTCGTAGTTC
+
-668,F9<;,;,;@6,C<FFGF<-C<,6C,C:,8,C9FEEF,CF7C,C:@@FEF:FC@,,6,C,,C,6CC,E,@CEGC>C,A+,4@FGFCA,B:F,@<=,55:A4E9,=+C++6C<@E,+@CFGG84AFE,A,4ED=8@DDFFGF8@9:,36@E9,=E8,,,@=8+,6@@8=9,0,+2<++=+,++5@;A,,9,4**33***+4=AA*04**21+=/B9:FB92=9(*)1**(427(.781(((.(//)933(((4(((,(-(-30::0((((.5),)6.(-(-((-1).)..34((((..
@M04999:289:000000000-L3R54:1:1101:26473:8849 2:N:0:443
AGACTACTCGGGTATCTAATCTTGTTCGCTACCCATGCTTTCGAACCTCAGCGTCAGTTACAGACCAGAGAGCCGCCTTCGCCACTGGTGTTCTTCCATATATCTACGCATTCCACCGCTACGCATGGAGTTCCACTCTCCTCTTCTGCACTCAAGAAAAACAGTTTCAGCTGCACTTCCCCGGTTAAGCCGAGGGCTTTCACAGCTGACTTGTTCTCCCGCCTGCGTTCGCTTTACGCCCAATAAATCCGGACAACGCTTGCCACCTACGTATTACCGCGGCTGCTGGCACGTAGTTAGC
+
CCCCCGGGGGGGGGGGGGGGGGGGGGGGGGGGGGGGGGGGGGGFGGGGGGGGGGGGGGGGGGGGGGGGGGGGGGGGGGGGGGGGGGGGGGGGGGGGGGGGGGGGGGGGGGGGGGGGGGGGGGGGCFGGGGGGGGGGGGGGGGGGGGGGGGGGGGGFGFFGGGGGGGGGGGFGGGGGFFBGGGGGGGGFGGGGDGEGGGGGFFFFFFFFFFFE3CFFFFFFBBB=BFFF;@FFFFFFFFFFFF=DFFFE3>>BBF9:?962?FFFFFFB7?::2<?BFF?FFFF>FFFF?F???.(8?>AB9
@M04999:289:000000000-L3R54:1:1101:24120:8856 2:N:0:443
TGACTACTCGGGTATCTAATCCTGTTTGCTACCCACGCTTTCGAGCATGAACGTCAGTGTTATCCCAGGAGGCTGCCTTCGCCATCGGTATTCCTCCACATCTCTACGCATTTCACTGCTACACGTGGAATTCTACCTCCCTCTGACACACTCTAGTTAGACAGTTTCAAATGCACGTCCCAAGTTGAGCTCGGGGATTTCACATCTGACTTATCTAACCGTCTGCGCTCGCTTTACGCCCAGTAATTCCGATTAACGCTCGCACCCTACGTATTACCGCGGCTGCTGGCACGTAGTTAGC
+
CCCCCGGGGGGGGGGGGGGGGGGGGGGGGGGGGGGGGGGGGGGGG@CEEFCEFFGGGGGGFGGGGGGGFGGGGGGGGGGGGGEEDFGCB@FGGGGGFFGGGGFGGDEEEEGGGGGFFFGGGGGE@FGFDFFGD9DGFEGGGGGGFFGGGFG?FGFGGGEGCE;FFGGGGGGFF=+@DFFGDGFGGADFFG9DGGEDDGGGFFFF7AFFCEE@AAFFEFFFF>AFBEBAAABB@BFEEFFEFDDEECCCFEFFF@FFFFFFF;09>;?B?6::?BF>ABFBFF>0(,33:?()44<::4-.-
@M04999:289:000000000-L3R54:1:1101:11966:8893 2:N:0:443
AAAGGGACTACCCGGGTATCTAATCCTGTTTGCTCCCCACGCTTTCGCATCTCAGCGTCAGTATCTGTCCAGAAGGCCGCCTTCGCCACCGGTCTTCCTCCACATCTCTACGCATTTCACCGCTACACGTGGAATTCTACCTTCCTCTACAATACTCCAGATAACCAGTTTTAAGTGCAATTCCCAGGTTGAGCCCGGGGCTTTCACACCTAACTTAATTATCCGCCTACATGCCCTTTACGCCCAGTCATTCCGATTAACGCTCGCACCCTCCGTATTACCGCGGCTGCTGGCACGGAGT
+
@C@@C;@<CFGGFGGE@CFGGGCDGGGDFGFFGDGCFGFEF:FGGGGGGC+CDFAF@@FCGG9FGGFFEFGFGG<AF==>FEGGGGEGGGG7F7CFGGGGGGGG8FGGGE?BF:FEGGGGGGDGGGGGG<E=B=EGFGAFFGGG,@DFDGGCDA8D=FGF8EGFGGD8@DGFF8+@AFA8CGGCCFFCFGC6ACCFGGGCAFFFFFFFFFFFFAFFF8B56@EF(:23131?<EF3;3@6;8?;0;1;<375CEE:BFF444;FF>924,4:??>??F>A<>:90(161370(,()(30(-
@M04999:289:000000000-L3R54:1:1101:3983:8905 2:N:0:443
GCGGACTACTGGGGTATCTAATCCTGTTTGCTCCCCACGCTTTCGCATCTCAGCGTCAGTATCTGTCCAGAAGGCCGCCTTCGCCACCGGTATTCCTCCACATCTCTACGCATTTCACCGCTACACGTGGAATTCTACCTTCCTCTACAATACTCCAGTTAACCAGTTTTAAGTGCAATTCCTATGTTGAGCCCAGTGCTTTCACACCTAACTTAATTATGCGCCTACATGCCCTTTACGCCCAGTCATTCCGATTAACGCTAGCACCCTCCGACTTCCTGCGCCTGCTGTCTCCGAGTGT
+
A<CC,8@@ED@CE7@;FCF6CF@C,,;;FCFFAFFE@F@CFFGGF:@:C@ECCFEFFEGFDEDF<@6@E,EEFDEFE:FF:F=78??6+C=7FGCDC?FFGG<F=EEGFFG:?@FFA9D+6>>7:ECA87+AC8E;EFA>A=D8=99@,3EAE:E?,,@9==DFGFGCFAC89@D8C=+=B8EG,,<@E:DFF+@0+2=;?@5B9;A58@5=@99FE9F4+1:AA45<=CCE)7(:74=)98=86;E3CEF?13331?<101(./))/,(3((((-()5).((,(-(:20)5)))41;:(.
@M04999:289:000000000-L3R54:1:1101:9665:8909 2:N:0:443
TCGACTACAGTGGTATCTAATCCTGTTCGCTCCCCACGCTTTCGCTCCTCAGCGTCAGTTACGGCCCAGAGACCTGCCTTCGCCATCGGTGTTCTTCCCGATATCTACACATTCCACCGTTACACCGGGAATTCCAGTCTCCTCTACCGCACTCCAGTCCGCCCGTACCCGGCTCCGATCCACCTTTAATCGATTGACTTTCACACCAGACTCTACGAACCCCCTACGATCTCTTTTCCCCCACTCAATCCGGATAACGCTTGCCCCCTACGTATTACCCCGGCTGCTTGCACTCATTTTG
+
<C8@CC+CC<;6C<CFGGGGGGGGGGGGFGGGEGCFEG>FC@FGDE<@FGACECCF@C@,;9C@C@GEFF8,E<FFGCAED<FE7F<C:FCGGGEGF<A,4>+@F<FGCBFE?<EC?F@EE8C9EE+44+@F:E;,,7E3=E,@EA9E=6=CEGG,,7=DECG8+;9CG6@*@**@/*/;DCFE,>2,,,55=897*+++418:AA;;01:)/+++())62(/63(,/(-419244).4/:99(30,3)6((-(((.3(4:-(((),(((.(.)6:AA<2:0094(3,).4)))(().6))
@M04999:289:000000000-L3R54:1:1101:14867:8930 2:N:0:443
GGGCGACTACTGGGGTATCTAATCCTGTTTGCTCCCCACGCTTTCGCATCTCAGCGTCAGTATCTGTCCAGAAGGCCGCCTTCGCCACCGGTATTCCTCCACATCTCTACGCATTTCACCGCTACACGTGGAATTCTACCTTCCTCTACAATACTCCAGATAACCAGTTTTAAGTGCAGTTCCCAGGTTGAGCCCGGGGCTTTCACACCTAACTTAATTATCCGCCTACATGCCCTTTACGCCCAGTCATTCCGATTACCGCTCGCACCCTCCGTATTACCGCGGCTGCTGGCACGGAGTT
+
CCCCCGGGGGGGGGGGGGGGGGGGGGGGGGGGGGGGGGGGGGGGGGGGGGGGGGGGGGGGGGGGGGGGGGGGGGGGGGGGGGGGGGGGGGGGEGGGGGGGGGGGGGGGGGGGGGGGGGGGGGGGGGGGGGGGGGGGGFGGGGGGGGGGGGGGGGGGGGGFGFGGFGGGGGGGGGGGFGFGGGGGCFFGGGFFCFGGGGDDEFFFFFFFFFFFDFFFFFFEFFF9B2>1@1C3=EDFFE)A<DFBF1=EEFEEE@;?BF)9:>BB>92666??<>:1??4A<(9BBBF>FF?7:1<?06>?:
@M04999:289:000000000-L3R54:1:1101:24076:8935 2:N:0:443
GGGGACTACAGGGGTATCTAATCCTGTTTGCTCCCCACGCTTTCGCATTTCAGCGTCAGTATCTGTCCAGAAGGCCGCCTTCGCCACCGGTATTCCTCCACATCTCTACGCATTTCACCGCTACACGTGGAATTCTACCTTCCTCTACAATACTCCAGATAACCAGTTTTAAGTGCAATTCCCAGGTTGAGCCCGGGGCTTTCACACCTAACTTAATTATCCGCCTACATGCCCTTTACGCCCAGTCATTCCGATTAACGCTCGCACCCTCCGTATTACCGCGGCTGCTGGCACGGAGTT
+
CCCCCGGGGGGGGGGGGGGGGGGGGGGGGGGGGGGGGGGGGGGGGGGGGGGGGGGGGGGGGGGGGGGGGGGGGGGGGGGGGGGGGGGGGGGGGGGGGGGGGGGGGGGGGGGGGGGGGGGGGGGGGGGGGGGGGGGGGGGGGGGGGGGGGGGFGGGGGGGGGGGGGGGGGGGGGGCGFGFGGGGGG6FFGGGGGGGGGDGCFFFFFFFFFFFFFFFFFFFFFF9@DFDFEFFFFF@@FCEFFFFF;=@EFFFC;;<FFC;<62((9>>9B?FFFFF?BAFF?9>9B>7:?>BB?DF>0038
@M04999:289:000000000-L3R54:1:1101:8461:8944 2:N:0:443
CTGACTACTCGGGTATCTAATCCTATTCGCTACCCACGCTTTCGAGCCTCAGCGTCAGTTACTAGCCAGTCAGCCGCCTTCGCCACTGATGTTCTTCCATATATCTACGCATTTCACCGCTACACATGGAGTTCCACTGACCTCTCTAGCACTCAAGTCTTACAGTTTCTGATGCACGTCCATAGTTGAGCTATGACCTTTCACATCAGACTTATTAGACCGCCTGCGCTCCCTTTACGCCCAATAATTCCGGACAACGCTCGCCACCTACGTATTACCGCGGCTGCTGGCACGTAGTT
+
CCCCCGGGGGDGGGGGGGGGGGGGGGGGGGGGGGGGGGGGGGGGGGGGGGGGGGGGGGGGGGGGGGGGDGGGGGGGGGGGGGGGGGGGFGGGGGGGGGGGGGGGGGGGGGGGGGGGGGGGGGGGGGGGGGGGGGGGGGGGGGGGGGGFGGGGGGGGGGGGGGGGGGGGGGGGGGGGFFFGGGGGDGGA8DGGGGGGGGGGFFFFFFFFFFFFFFFFFFF@F=@AFDFF>>AFFFFFFE@FFFFFFFFFFF9@BDF6@?((6;>B01::7?B0??FFDFF(409601423321<1:?03<
@M04999:289:000000000-L3R54:1:1101:26617:8946 2:N:0:443
TTAGACTACTGGGGTATCTAATCCTGTTCGCTCCCCACGCTTTCGTCCATCAGCGTCAATCGGTATTTAGTAACCTGCCTTCGCAATCGGGGTTCTGTGTAATATCTATGCATTTCACCGCTACACTACACATTCCAGCTACTTCAATACTATTCGAGATTAACAGTATCAACGGCAGTTCTACAGTTAAGCTGCAGGTTTTCACCGCTGACTTATCAACCCGCCTACGGACCCTTTAAACCCAATAAATCCGGATAACGCTCGCATCCTCCGTATTACCGCGGCTGCTGGCACGGAGTT
+
CCCCCGGGGGGGGGGGGGGGGGGGGGGGGGGGGGGGGGGGGGGGGGGGGGGGGGGGGGGGGGGGGGGGGGGGGGGGGGGGGGGGGEGGGGGGGGGGGGGGGGGGGGGGGGGGGGGGGGGGGGGGGGGGGGGGGGGGGGGGGGGGGGGFFGGGGGGGGGGGGGGGGGGGGGGGGGGGFGFGGGGGGGGGGGFGGGGGGGGGFFFFFFFFFFFFFFFFFF>BFFFBFFFFF@DFFFFFFFFFFFFFFD@<C?C;B>?@FFF@B<B>F>?BFFFFFFBF:A<6?6609>FBFB0<FFF2>FBF
@M04999:289:000000000-L3R54:1:1101:14527:8947 2:N:0:443
GACTACCAGGGTATCTAATCCTGTTTGCTCCCCACGCTTTCGCATCTCAGCGTCAGTATCTGTCCAGAAGGCCGCCTTCGCCACCGGTATTCCTCCACATCTCTACGCATTTCACCGCTACACGTGGAATTCTACCTTCCTCTACAATACTCCAGATAACCAGTTTTAAGTGCAATTCCCAGGTTGAGCCCGGGGCTTTCACACCTAACTTAATTATCCGCCTACATGCCCTTTACGCCCAGTCATTCCTATTAACGCTCGCACCCTCCGTATTACCGCCGCTGCTGGCACGGAGTTATCC
+
A@CCCG8FE;FFGGGGGFGGGGECEFE<FFGDFEGEGGGGF@:CFGFGAEGGGGGCFFGFGGGFF<8<FGFGGGGGGCE@@FGGGG@>@FGGAFGGED==FF<F9EDE:FEGGAAFCFFCFCGEDA7@DFFFFAFGG;DFGGGDF;=A9=EGGD?8DFGGGGFFDGGGC8@DAFGFDDD+=+6@DF?<FCC++:*3@FF+?>9FFA695CE66BF9EAA=A@F2>(>*63:=33*1(66A((/74CCCE53)9E3)/3;;91(4;?BB?1<(:(6:6(4(-4;FF:>(((.34(,3()-)5
@M04999:289:000000000-L3R54:1:1101:8442:8949 2:N:0:443
CTGACTACTCGGGTATCTAATCCTATTCGCTACCCACGCTTTCGAGCCTCAGCGTCAGTTACTAGCCAGTCAGCCGCCTTCGCCACTGATGTTCTTCCATATATCTACGCATTTCACCGCTACACATGGAGTTCCACTGACCTCTCTAGCACTCAAGTCTTACAGTTTCTGATGCACGTCCATAGTTGAGCTATGACCTTTCACATCAGACTTATTAGACCGCCTGCGCTCCCTTTACGCCCAATAATTCCGGACAACGCTCGCCACCTACGTATTACCGCGGCTGCTGGCACGTAGTT
+
CCCCCGGGGGEEGGGGGGGGGGGGGGGGGGGGGGGGGDGGGGGGFGGGGGGCGGGGGGGGGGGDFGGGGGGGGGGGGGGGGCGEGGGGEGGGGGGGGGGGGGGGGGGGGGGGGGGGGGGGGGGGGGG=,AFFGGGGGGGCFGGGGGGGGGGGGGGGGFGGGGGGFFGGGGGGGFGGFGFGGGG,=EG9EFGGDF9CGGGGFFFFFFFFBEFFFFFF@FFFF=BFFBF9AFFFFFFFCF2B@@FB;EAFFFF3:09BF79>;DFFFFFF:2>???BFAF<4;(79;>FF?:?<?031.:<
@M04999:289:000000000-L3R54:1:1101:17497:8978 2:N:0:443
CGACTACTAGGGTATCTAATCCTGTTTGCTCCCCACGCTTTCGCATCTCAGCGTCAGTATCTGTCCAGAAGGCCGCCTTCGCCACCGGTATTCCTCCACATCTCTACGCATTTCACCGCTACACGTGGAATTCTACCTTCCTCTACAATACTCCAGATAACCAGTTTTAATTGCAGTTCCCAGGTTGAGCCCGGGGCTTTCACACCTAACTTAATTATCCGCCTACATGCCCTTTACGCCCAGTCATTCCGATTAACGCTCGCACCCTCCGTATTACCGCTGCTGCTGGCACGGAGTTCGC
+
CCCCCGGGGGGGGGGGGGGFGGGGGGGGGGGGGGGGGGGGGG@CFGGGGGGGGGGGCFGGGF<FEGF<FFGFGFDGFGGFFGGGGCFGGEFGGGGGGGGGGFFGGGGCFCFGGG<FG:E>:CFGCGGGEGGGFG9=EGGGGGGGAFFGGGGGFGGFAFGFFFFCGFGGFE,@:8+@DG;DGCDGGG8<8AFFGDG*;5CF?+4=>BFFFBFE@FFFEA+9)6>D>BFFEFFFBFFFFF<EF?043>?EEFFF;@66;1:289621961:?;?:?894<17(-2022422:()(((((.)3-
@M04999:289:000000000-L3R54:1:1101:13342:8994 2:N:0:443
AAGACTACCAGGGTATCTAATCCTGTTCGCTACCCATGCTTTCGAACCTCAGCGTCAGTTACAGACCAGAGAGCCGCCTTCGCCACTGGTGTTCTTCCATATATCTACGCATTCCACCGCTACACATGGAGTTCCACCCTCCTCTTCTGCACTCAAGAAAAACAGTTTCAGCTGCACTTCCCCGGTTAAGCCGAGGGCTTTCACAGCTGACTTGTTCTCCCGCCTGCGTTCGCTTTACGCCCAATAAATCCGGACAACGCTTGCCACCTACGTATTACCGCGGCTGCTGGCACGTAGTTAT
+
CCCCCGGGGGGGGGGGGGGGGGGGGGGGGGGGGGGGGGGGGGGGG8FGGGGGGEGGGGGGGGGGGGGGGGGGGGGGGGGGGDGGGGGGGGFGGGGGGGGGGGGGGGGGGGGGGGGGGGGGGGGGGFGEFGGGGGGGGGGGGGGGGGGGGGGGFGGGEGGGGGGGGGGGGGFGGGGGFGFGGGGGEGGEGAFGGGGGGGGGFFFFFFFFF@BEF>FFFFF@A5=BFFFFDFFFFFFFCF?BB6@?8@E>EE;142>>BB6>BBBFFAFBFFFFF24:4<A(4(79B><73(0,20:?:?AA)
@M04999:289:000000000-L3R54:1:1101:25720:9005 2:N:0:443
CGACTACTGGGGTATCTAATCCTGTTTGCTCCCCACGCTTTCGCATCTCAGCGTCAGTATCTGTCCAGAAGGCCGCCTTCGCCACCGGTATTCCTCCACATCTCTACGCATTTCACCGCTACACGTGGAATTCTACCTTCCTCTACAATACTCCAGATAACCAGTTTTAAGTGCAATTCCCAGGTTGAGCCCGGGGCTTTCACACCTAACTTAATTATCCGCCTACATGCCCTTTACGCCCAGTCATTCCGATTAACGCTCGCACCCTCCGTATTACCGCGGCTGCTGGCACGGAGTTAGC
+
CCCCCGGGGGGGGGGGGGGGGGGGGGGGGGGGGGGGDGGGGGGGGGGGGGGGGGGGGGGGGGGGGGGGGGGGGGGGGGGGGGGGGGGGGGGGGGGGGGGGGGGGGGGGGGGGGGGGGGGGGGGGGGGGGGGGGGGGGGGGGGGGGGGGGGGGGGFGGGGGGGGGGGGGGGGGGGGDFGFGGGFGGGGGGFGGGGGGGCFGFFFFFFFFFFFFFFFFFFFFFFFFFFFCEEFFFFFFF;DEFDFEFFFFFFFFFDFFFFFBFF09>>FF?FB?<:?2<9?F6>;>FFBB:1:<?(46?F><9
@M04999:289:000000000-L3R54:1:1101:6208:9016 2:N:0:443
CACGGGTATCTAATCCTGTTTGCTCCCCACGCTTTCGCATCTCAGCGTCAGTATCTGTCCAGAAGGCCGCCTTCGCCACCGGTATTCCTCCACATCTCTACACATTTCACCGCTACACGTGGAATTCTACCTTCCTCTACAATACTCCAGATAACCAGTTTTAAGTGCAATTCCCAGGTTGAGCCCGGGGCTTTCACACCTAACTTAATTATCCGCCTACATGCCCTTTACGCCCAGTCATTCCGATTAACGCTCGCACCCTCCGTATTACCGCGGCTGCTGGCACGGAGTTAGCCGGTGC
+
CCCCCGGGGGGGGGGGGGGGGGGGGGGGGGGGGGGGDGGGGGGGGGGGGGGGGGGGGGGGGGGGGGGGGGGGGGGGGGGGGGGGGGGGGGGGGGGGGGGGGGGGGGGGGGGGGGGGGGGGGGGGGGGGGGGGGGGGGGGGGGGGGGGGGGGGGGGGGGGGGGGGGGGGGGGGGGGGFFFGGGGGGGGGGGDEGGGGGGGGFFFFFFFF?EFEFFEFDDFBFFFF==E@EEEF=@17?FFFFEFF18;<@FFFFFFFFFFFFFFFF<B(:BB>0;>F>>BBFFFB??FFFB:16<<?>0-0(
@M04999:289:000000000-L3R54:1:1101:27290:9045 2:N:0:443
GACTACAAGGGTATCTAATCCTGTTCGCTACCCATGCTTTCGAACCTCAGCGTCAGTTACAGACCAGCGAGACGCCTTCGCCACTGGTGTTCTTCCATATATCTACGCATTCCACCGCTACACATGGAGTTCCACTCTCCTCTTCTTCACTCAAGAAAAACAGTTTCAGCTGCACTTCCCCGGTTAAGCCTAGGGCTTTCACAGCGGACTTGTTCTCCCGCCTGCGTTCGCCTTACGCGCAATAAATCCGGACAACGCTCGCCACCTACGTATTACCGCGGCCGCTGGCGCGTGGTTAGCC
+
--6,6,6,,66,6CC@;E@,CFGCEG@@F:6E<EFG8,,<EF86;8@CCF<F::866C<6CC<,DE@,+6@+6B@@845A:C74EFGGGF:F9,9,C<?F95E<FF7+@F74,C<F74@7494,,59,AF8EF;9EG=@E,,,@=E,63@7=,624,36,+@8ED8=3:A,@,@+7:+;8=CD>C+97<?,2,,;;FGGG;AF>?**/54*.*0==*;6965(2@>F(,(.(((7=D@,.(((42<2<?F6<>,.16;?(,49?11:(8:18A?44)39300((--(,4(4(4(((-.16)
@M04999:289:000000000-L3R54:1:1101:15126:9065 2:N:0:443
GTGACTACCAGGGTATCTAATCCTGTTTGCTCCCCACGCTTTCGCATCTCAGCGTCAGTATCTGTCCAGAAGGCCGCCTTCGCCACCGGTATTCCTCCACATCTCTACGCATTTCACCGCTACACGTGGAATTCTACCTTCCTCTACAATACTCCAGATAACCAGTTTTAAGTGCAATTCCCAGGTTGAGCCCGTGGCTTTCACACCTAACTTAATTATCCGCCTACATGCCCTTTACGCCCAGTCATTCCGATTAACGCTCGCACCCTCCGTATTACCGCGGCTGCTGGCACGGAGTT
+
CCCCCGGGGGGGGGGGGGGGGGGGGGGGGGGGGGGGGGGGGGGGG>FGGGGGGGGGGGGGGGGGGGGGGGGGGGGGGGGGGGGGGGGGGGGGGGGGGGGGGGGGGGGGGGGGGGGGGGGGGGGGGEGEGDGGGGGGGGGGGGGGGGGGGGGGGGGGGFGGGGGGGGGGGGGGGGGGFGFGGGGG6DGGFGGGGG1;CCGGFFFFFFFFFFFFFFFFEFFFCA=FFFFEFEBFFFFFFF=D@F@FE<4CFFFFFFF?FF26<@>@29BFFFBFF<?B<ADF93>>B>FF30:7B?01-4(
@M04999:289:000000000-L3R54:1:1101:7653:9075 2:N:0:443
CTGACTACTCGGGTATCTAATCCTGTTCGCTACCCATGCTTTCGAGCCTCAGCGTCAGTAACAGACCAGAGAGCCGCCTTCGCCACTGGTGTTCTTCCATATATCTACGCATTTCACCGCTACACATGGAGTTCCACTCTCCTCTTCTGCACTCAAGTCTCTCAGTTTCCGATGCTCTTCCTCAGTTAAGCTGAGGGCTTTCACATCCAGACTTAAAAGACCGCCTGCGCTCCCTTTACGCCCAATAAACCCGGACAACGCTTGCCACCTATGTATTACCGCGGCTGCTGGCACGTAGTT
+
CCCCCGGGGGGGGGGGGGGGGGFGGGGGGGGGGGGGGGGGGGGGGGGGGGGGGGGGGGGGGGGGGGGGGGGGGGGGGGGGGGGGGGGGGGGGGGGGGGGGGGGGGGGGGGGGGGGGGGGGGGGGGGGGGGGGGGGGGGGGGGGGGGGGGGGGGGGGGGGGGGGGGGGFGGGGGGGGFGFGGGGGGGGGGGGGGFGCGGGGFFFFFFFFFFFFFFFFFF6CFFFFFABB@FFFFFFFFFEFDFFFFFFFFFFFF>FFF;?>0(4?F?BBFFF926:BB<<>?F9BFBB:?7?BFF68<FF<
@M04999:289:000000000-L3R54:1:1101:6806:9101 2:N:0:443
TTCGACTACTCGGGTATCTAATCCTGTTTGCTCCCCACGCTTTCGCATCTCAGCGTCAGTATCTGTCCAGAAGGTCGCCTTCGCCACCGGTATTCCTCCACATCTCTACGCATTTCACCGCTACACGTGGAATTCTACCTTCCTCTACAATACTCCAGATAACCAGTTTTAAGTTCAGTTCCCAGGTTGAGCCCGGGGCTTTCACACCTAACTTAATTATCCGCCTACATGCCCTTTACGCCCAGTCATTCCGATTAACGCTCGCACCCTCCGTATTACCGCGGCTGCGGGCACGGAGT
+
CCCCCGGGGGGGGGGGGGGGGGGGGGGGGGGGGGGCEFC@@FGFCGE@CGEFFF@BCC:FGFFFFEFDGGGGGGDGGGGGCD<F@FGGGFGGGGGDFFDGGGFE;?FAFGC:CEEGGGGCCE+@F=??A7CGGFEFCEFGGGFA;DAEE8EDF=F=?8E?E9E8=?FGGGGGGD+@EFFGGGDFFFGFFCDFGE>DG977?49@@FFFB23@C1A+9+=<FC@BD>((04*>>33834;A<;601=@<E<C?;@?,6)1(((,(((461,4,42(:().6:BFF(((2((((-,(((-4
@M04999:289:000000000-L3R54:1:1101:11553:9126 2:N:0:443
CCTGGACTACCCGGGTATCTAATCCCATTCGCTCCCCTAGCTTTCTTCTCTGAGTGTCAGTGACGGCCCAGCAGAGTGCTTTCGCCTGTTGGTGTTCTTCCCGATCTCAACGCATTTCACCGCTCCACCGGAAATTCCCTCTGCCTCTACCGTACTCTAGCTTGGTAGTTTCCACCGCCTGTCCAGGGTTGAGCCCTGGTATTTGACGACGGACCTGAACAGCCACCTACAGACACTTTACGCCCAATAATTCCGCATCACGCTTGCATCCTCTGTTTTTCTGCTCCTGCTGGCACACAGT
+
CCCCC8CF6CFFCF+@BEDGG,@C6@,6ECEC@FCGGGD8FFCEC,;EFFGF<9EFCFGAFCEFF>CF@7,6@6,6E9FFG9F:FCF@FG<FG,9@FGGGGG@,>FCGGGGD:+@FGFGEGEGC@@AFG:C7+6=>EGFEG8=8EDGC,=9@@?EGGF,3D,@8=A,E=DEF8,AF>>977=7,7,:54,31@CGGG5F*1=+=49CA)/((0))2(0)(+(56;1;@3@(5)63=)7)1;((63177:))4<90(,4(.<:?6?13)-.:724?BB23(())))))(,.423(8?1(-(.
@M04999:289:000000000-L3R54:1:1101:21430:9134 2:N:0:443
GGACTACACGGGTATCTAATCCTGTTTGCTCCCCACGCTTTCGCATCTCAGCGTCAGTATCTGTCCAGAGGGCCGCCTTCGCCACCGGTATTCCTCCACATCTCTACGCATTTCACCGCTACACGTGGAATTCTACCTCCCTCTACAATACTCCAGATAACCAGCTTTAAGTGCAATTCCCAGGTTGAGCCCGGGGCTTTCACACCTAACTTAATTATCCGCCTACATGCCCTTTACGCCCAGTCATTCCGATTAACGCTCGCACCCTCCGTATTACCGCGGCTGCTGGCACGGATTTATC
+
@CBCCGGDC@@F@CFGFF<F,CF96CFC@FDF8CEGEE7FDE@@@FEGG9<FCBFBBFFGGGC@CCCC,CFEDEGGGG:F4:FFGGG+F@FGFAGGGFGFGFC,9AEGD=B+,5<5C=F8>E9,44A:FFGA=E;EGF,,@DF88E9,=DFFGF?,@99EGCF86+,@9:9@CF;B;CC+=:=6D6:,<9FGE>*/99DFA+==F>FF=3CCF+1B*=@?)6@D<;@E5)58;337)(356(/(..7)7)6(((36:6(,:09(76?16191(4(549(7,,79660:(13??(-((54).
@M04999:289:000000000-L3R54:1:1101:23767:9140 2:N:0:443
GGACTACCGGGGTATCTAATCCTGTTCGCTACCCATGCTTTCGAACCTCAGCGTCAGTTACAGACCAGAGAGCCGCCTTCGCCACTGGTGTTCTTCCATATATCTACGCATTCCACCGCTACACATGGAGTTCCACTCTCCTCTTCTGCACTCAAGAAAAACAGTTTCAGCTGCACTTCCCCGGTTAAGCCGAGGGCTTTCACAGCTGACTTGTTCTCCCGCCTGCGTTCGCTTTACGCCCAATAAATCCGGACAACGCTTGCCACCTACGTATTACCGCGGCTGCTGGCACGTAGTTAGC
+
CCCCCGGGGGGGGGGGGGGGGGGGGGGGGGGGGGGGGGGGGGGGGGGGGGGGGGGGGGGGGGGGGGGGGGGGGGGGGGGGGGGGGGGGGGGGGGGFGGGGGGGGGGGGGGGGGGGGGGGGGGGGGGGGGGGGGGGGGGGGGGGGGGGGGGGGGGGGGGFFGGGGGGGGGGFFGGGGFGFGGGGGGGGGCGGGGGGDGGGGAFFFFF;AEFF?ECAFFFFDF@FFFFFFFFFFFDFFFFFFFDF:8A2<AFBFBBFF6>BF??:06<??00,:><>AFABF>>>7(228>6:??:2:444:5
@M04999:289:000000000-L3R54:1:1101:8476:9143 2:N:0:443
TCAGACTACAAGGGTATCTAATCCTGTTTGCTCCCCACGCTTTCGCATCTCAGCGTCAGTATCTGTCCAGAAGGCCGCCTTCGCCACCGGTATTCCTCCACATCTCTACGCATTTCACCGCTACACGTGGAATTCTACCTTCCTCTACAATACTCTAGTTAACCAGTTTTAAGTGCAATTCCTAGGTTGAGCCCAGGGCTTTCACACCTAACTTAATTATCCGCCTACATGCCCTTTACGCCCAGTCATTCCGATTAACGCTCGCACCCTCCGTATTACCGCGGCTGCTGGCACGGAGTT
+
CCCCCGGGGGGGGGGGGGGGGGGGGGGGGGGGGGGGGGGGGGGGGGGGGGGGGGGGGGGGGGGGGGGGGGGGGGGGGGGGGGGGGGGGGGGGGGGGGGGGGGGGGGGGGGGGGGGGGGGGGGGGGGGGGGGGGGGGGGGGGGGGGGGGGGGGGGGGGGGGGGGGGGFGFGGGGGGGFGFGGGGGGGGGGGGGFGGGGGGGFFFFFFFFFFFFFFFFFFFFFEAFAFFFFFFFFFFFFFFFFFFFFEEFFFFFFF;@?FFF9DFFFFF9<F?FFFFFFFFF?FF(7;B?>:??F>?9414:
@M04999:289:000000000-L3R54:1:1101:23807:9148 2:N:0:443
ATTGACTACCGGGGTATCTAATCCTGTTCGCTACCCATGCTTTCGAACCTCAGCGTCAGTTACAGACCAGAGAGCCGCCTTCGCCACTGGTGTTCTTCCATATATCTACGCATTCCACCGCTGCACATGGAGTTCCACTCTCCTCTTCTGCACTCAAGAAAAACAGTTTCAGCTGCACTTCCCCGGTTAAGCCGAGGGCTTTCACAGCTGACTTGTTCTCCCGCCTGCGTTCGCTTTACGCCCAATAAATCCGGACAACGCTTGCCACCTACGTATTACCGCGGCTGCTGGCACGTAGTT
+
CCCCCGGGGGGGGGGGGGGGGGGGGGGGGGGGGGGGGGGGGGGGGFGGGGGGGGGGGGGFGGGGGGGGGGGGGGFGGGGGGGGGGGGGGGGGGGGGGGGGGGGGGGGGGGGGGGGGFGGGGGGGGGGGGGGFGGGGGGGGGGGGGGGGGGGGGGGGGGGGGGGGGGGGGGGGGGGGFGFGGGGGGGGGGGGCEGEGG>DGFFFFFFFFFFFFFFFFBFFFFBBFFFFFF?DFFFFFFFFFF@>DFFFFFFFFF>FFFF?B0:6:FFFFFF7:?BFA:DFBBFB>116??FB6?82:08?A
@M04999:289:000000000-L3R54:1:1101:19081:9173 2:N:0:443
GCTTGACTACAAGGGTATCTAATCCTGTTTGCTCCCCACGCTTTCGCATCTCAGCGTCAGTATCTGTCCAGAAGGCCGCCTTCGCCACCGGTATTCCTCCACATCTCTACGCATTTCACCGCTACACGTGGAATTCTACCTTCCTCTACAATACTCCAGATAACCAGTTTTAAGTGCAATTCCCAGGTTGAGCCCGGGGCTTTCACACCTAACTTAATTATCCGCCTACATGCCCTTTACGCCCAGTCATTCCGATTAACGCTCGCACCCTCCGTATTACCGCGGCTGCTGGCACGGAGTT
+
CCCCCGGGGGGGGGGGGGGGGGGGGGGGGGGGGGGGGGGGGGGGGGGGGGGGGGGGGGGGGGGGGGGGGGGGGGGGGGGGGGGGGGGGGGGGGGGGGGGGGGGGGGGGGGGGGGGGGGGGGGGGGGGGGGGGFGGGGGGGGGGGGGGGGGGGGGGFGGGGGGGGGGGGGGGGGGGGFGFGGGGCGGGGGGGGGGGGGGDCBFFFFFFFDFFFFFFFFFFFFFCFBD@?FEEFFFBFFFFFF?F01;EFFFEFFF@@D@CEF9FF09BFFFFB?>2?BBFFF?>;19B>:?>3024:0;>B:
@M04999:289:000000000-L3R54:1:1101:28019:9180 2:N:0:443
GACTACTGGGGTATCTAATCCTGTTCGCTCCCCACGCTTTCGCTCCTCAGCGTCAGTGACGGCCCAGAGACCTGCCTTCGCCATCGGTGTTCTTCCCGATATCTACACATTCCACCGTTACACCGGGAATTCCAGTCTCCCCTACCGCACTCCAGTCCGCCCGTACCCGGCGCCGATCCACCGTTAAGCGATGGACTTTCACACCAGACGCGACGAACCGCCTACGAGCTCTTTACGCCCAATAAATCCGGATAACGCTTGCACCCTACGAATTACCGCGGCTGCTGGCACGTAGTTAGCC
+
CCCCCGGFGGGGGGGGGGGGGGGGGGGGGGGGGGGGGGFGGGGGGGGGGGGGGGGGGGGGGGGGGGGGGGGGGGGGGGGGGGGGGGGGGGGGGGGGGGGGGGGGGGGGGGGGGGGGGGGGGGGGGGGGGGGGGGGGGGGGGGGGGGGGGGGGGGGGGGGGGGGGGGGGGGGGGGGGFDFFGGGFGGGGGGCFGE?DGF7DFFFFFFFFF@F>1@EF6BEBFF??FBF?>>DABBFA:<9B??F?AAADFFF?:?BDFB?0(-,)8?FF?6(((44<A?(39B1((..(3(,4((,466.44
@M04999:289:000000000-L3R54:1:1101:9861:9184 2:N:0:443
GGACTACAAGGGTATCTAATCCTGTTTGCTACCCACGCTTTCGAGCATGAACGTCAGTGTTATCCCAGGAGGCTGCCTTCGCCATCGGTATTCCTCCACATCTCTACGCATTTCACTGCTACACGTGGAATTCTACCTCCCTCTGACACACTCTAGTTAGACAGTTTCAAATGCACGTCCCAAGTTGAGCTCGGGGATTTCACATCTGACTTATCTAACCGTCTGCGCTCGCTTTACGCCCAGTAATTCCGATTAACGCTCGCACCCTACGTATTACCGCGGCTGCTGGCACGTAGTTAGC
+
CCCCCGGGGGGGGGGGGGGGGGGGGGGGGGGGGFGGGGGGGGGGGGGGGGGFFGGGGGGGGGGGDFFGGGGGGGGGGGGGGGGGGGGGGGGGGGGGGGGGGGGFGGGGGGGGGGGGGGGGGGGGGGGGGGGGGGGGGGGGGGGGGGGFFFDCFGGGGGGGGGGGFGGGGGGGGGGGFGFGGGGGGFFGGGGGGGGGGGGGFFFFFFFFFFFFFFFFFFFFFFFFBEAA2=AFFDDEFF@E9@FFEFFFFFFFFFF3<DFDFFB9>0:?7?:<B<?AF2<;609,,1,3(,3<(.,(-:<A<
@M04999:289:000000000-L3R54:1:1101:26047:9247 2:N:0:443
AGGGGACTACACGGGTATCTAATCCTGTTTGCTCCCCACGCTTTCGCATCTCAGCGTCAGTATCTGTCCAGAAGGCCGCCTTCGCCACCGGTATTCCTCCACATCTCTACGCATTTCACCGCTACACGTGGAATTCTACCTTCCTCTACAATACTCCAGATAACCAGTTTTAAGTGCAATTCCCAGGTTGAGCCCGGGGCTTTCACACCTAACTTAATTATCCGCCTACATGCCCTTTACGCCCAGTCATTCCGATTAACGCTCGCACCCTCCGTATTACCGCGGCTGCTGGCACGTAGTT
+
CCCCCGGGGGGGGGGGGGGGGEFGGGGGGGGGGGGGGGGGGGGGGGGGGGGGGGGGEGGGGGGGGGGGGGGGGGGGGGGGGGGGGGGGGGGGGGGGGGGGGGGGGGGGGGGGGGGGGGGGGGGGGGGGGGGGGGFFGGGGGGGGGGGGGGGGGGGGGGGGGCFGGGGGGGGGGGGGFFFFGGFGGF?EGFGGGGGGGGGGFFA>F>FFADFFFFFFFAFFAE45=@@DFFFFFFFFFFFFFFFFDDFFFFFFFFF@FFF4:0327>>FFFF0?FBBFFFB43;9799B???:??7<(.426
@M04999:289:000000000-L3R54:1:1101:21874:9309 2:N:0:443
ACCGACTACTCGGGTATCTAATCCTGTTCGCTCCCCACGCTTTCGTCCATCAGCGTCAATCGGTATTTAGTAACCTGCCTTCGCAATCGGGGTTCTGTGTAATATCTATGCATTTCACCGCTACACTACACATTCCAGCTACTTCAATACTATTCAAGATTAACAGTATCAACGGCAGTTCTACAGTTAAGCTGCAGGTTTTCACCGCTGACTTATCAACCCGCCCACGGACCCTTTAAACCCAATAAATCCGGATAACGCTCGCATCCTCCGTATTACCGCGGCTGCTGGCACGGAGTT
+
CCCCCGGGGGGGGGGGGGGGGGGGGGGGGGGGGGGGGGGGGGGGGGGGGGGGGGGGGGGGGGGGGGGGGGGGGGGGGGGGGGGGGGGGGGGGGGGGGGGGGGGGGGGGGGGGGGGGGGGGGGGGGGGGGGGGGGGGGGGGGGGGGGGGGGGGGGGGGGGGGGGGGGGGGFGGGGGGFGFGGGGGGGGGGGGGGFGGGGGGFFCCFFDFFFBFFFFFFFFFFFBB@BFDFBFFF@FFFFEFFFFDFFFA9CF;B>?;@BB6BB?FFFFF??2:B??7:<A2(17(669?077?BFBF9>BB
@M04999:289:000000000-L3R54:1:1101:8395:9319 2:N:0:443
GACTACTCGGGTATCTAATCCTGTTCGCTCCCCACGCTTTCGCTCCTCAGCGTCAGTGACGGCCCAGAGACCTGCCTTCGCCATCGGTGTTCTTCCCGATATCTACACATTCCACCGTTACACCGGGAATTCCAGTCTCCCCTACCGCACTCCAGTCCGCCCGTACCCGGCGCCGATCCACCGTTAAGCGATGGACTTTCACACCAGACGCGACGAACCGCCTACGAGCTCTTTACGCCCAATAAATCCGGATAACGCTTGCACCCTACGTATTACCGCGGCTGCTGGCACGACGTTAGCC
+
CCCCCGGGGGDFGGGGGGGGGGGGGGGGGGGGEGGGGGGGGGGGGGGGGGGGGGGGGGGGGGGGGGGGGGGGGGGGGGGGGGGGGGGGCGGGGGGGGGGGGGGGGGGGGGGGGGGGGGGGGGGGGGEGGGGGGFDEGGGGGGGGGGGGGGGCFGGFGGGGGGGEEGGGGDGGGGGGFGFGGGGGEGG7@EEFED*>FGFGFCFFEFFFFFFBFFFFFB52BFB6B0:<03:BF>A<:1>DF:??<45ABF9B(4A>:>:?:??FFF?BF642)5AF9?F>6909???06:<((,-704:<,
@M04999:289:000000000-L3R54:1:1101:14708:9327 2:N:0:443
AGACTACCCGGGTATCTAATCCTGTTTGCTCCCCACGCTTTCGCATCTCAGCGTCAGTATCTGTCCAGAAGGCCGCCTTCGCCACCGGTATTCCTCCACATCTCTACGCATTTCACCGCTACACGTGGAATTCTACCTTCCTCTACAATACTCCAGATAACCAGTTTTAAGTGCAGTTCCCAGGTTGAGCCCGGGGCTTTCACACCTAACTTAATTATCCGCCTACATGCCCTTTACGCCCAGTCATTCCGATTAACGCTCGCACCCCCCGTATTACCGCGGCTGCTGGCACGGAGTTAGC
+
CCCCCGEFGGGGGGGGGGGGGGGGGGGGGGGGGGGGGGGGGGGGGEGGGGGGGGEGGGGGGGGGGFGEGDGGGGGGGGGGGGGGGGGDGGGGGGGGGGGGFFGGGGGGGGGGGGGGGGGGGGGGGFGDEGGGGGGCGGGGDGGGGFGFGGGGGFGFGGGEGGFEEFFGGGGGGGFGFGFF9C?EFGG?@FGDDEEGGGCGFFFFFFFFEFFCFFFFFFFEFFDFFF=64=EF@D;E.8@>;1?57>?)?6@0;@F4C?>1:9BBFF?(7>(,(48AA2?>;2111:7??:1<?1((-4<6-
@M04999:289:000000000-L3R54:1:1101:14026:9346 2:N:0:443
TGGACTACACGGGTATCTAATCCTGTTTGCTCCCCACGCTTTCGCATCTCAGCGTCAGTATCTGTCCAGAAGGCCGCCTTCGCCACCGGTATTCCTCCACATCTCTACGCATTTCACCGCTACACGTGGAATTCTACCTTCCTCTACAATACTCTAGTTAACCAGTTTTAAGTGCAATTCCTAGGTTGAGCCCAGGGCTTTCACACCTAACTTAATTATCCGCCTACATGCCCTTTACGCCCAGTCATTCCGATTAACGCTCGCACCCTCCGTATTACCGCGGCTGCTGGCACGGAGTT
+
CCCCCGGGGGGGGGGGGGGGGGGGGGGGGGGGGGGGGGGGGGGGGGGGGGGGGGGGGGGGGGGGGGGGGGGGGGGGGGGGGGGGGGGGGGGGGGGGGGGGGGGGGGGGGGGGGGGGGGGGGGGGGGGGGGGGGGGGGGGGGGGGGGGGFGGGGGGGGGGGFGGGGGGGGGGGGGGGFGFGGGGGGGGGFDGFGGGGGGGGFFFFFFFFFFFFFFFFFFFFFFFFFAFFFEFFFFFFFFFE@FFFFFFFFFFFFFFFFFFFF@BB>BBBBFBF?6BB<2<:>0>;BB0?B:BB>091-37
@M04999:289:000000000-L3R54:1:1101:19465:9365 2:N:0:443
CAGAGACTACAGGGGTATCTAATCCTGTTTGCTCCCCACGCTTTCGCATCTCAGCGTCAGTATCTGTCCAGAAGGCCGCCTTCGCCACCGGTATTCCTCCACATCTCTACGCATTTCACCGCTACACGTAGAATTCTACCTTCCTCTACAATACTCCAGATAACCAGTTTTAAGTGCATTTCCCAGGTTGAGCCCGGGGCTTTCACACCTAACTTAATTATCCGCCTACATGCCCTTTACGCCCAGTCATTCCGATTAACGCTCGCACCCTCCGTATTACCGCGGCTGCTGGCACGCAGTT
+
CCCCCGGGGGGGGGGGGFDFGGGGFGAFFGG9EGGGDGEEFGGGGCCF:FDFFCFCCFGGGFCFGGFGGCFGGGG8FEGGGEFGGC=FFGG@CFAFGEGGGGCADGGGGGGGGGGGGGGGGGGGGGGGGGGGGGGGGGGGGGGEGGGGCFGGGFEGGGGGGGGGGGFGGCFFCFDDFG7CF9?EFGFF?FG?EFGDDGDDDF>AFFAFFFBFFFFFFFFE:CC2>9@DDECCB>3@F@EFFFB;60/7>E3C)5<D63)1:(8039>9316?0>BBFFFA4(19((((,448:13?(-(-.
@M04999:289:000000000-L3R54:1:1101:19305:9382 2:N:0:443
TTCGACTACCGGGGTATCTAATCCTGTTCGCTCCCCACGCTTTCGTCCATCAGCGTCAATCGGTATTTAGTAACCTGCCTTCGCAATCGGGGTTCTGTGTAATATCTATGCATTTCACCGCTACACTACACATTCCAGCTACTTCAATACTATTCAAGATTAACAGTATCAACGGCAGTTCTACAGTTAAGCTGCAGGTTTTCACCGCTGACTTATCAACCCGCCTACGGACCCTTTAAACCCAATAAATCCGGATAACGCTCGCATCCTCCGTATTACCGCGGCTGCTGGCACGGAGTT
+
CCCCCGGGGGGGGGGGGGGGGGGGGGGGGGGGGGGGGGGGGGGGGGGGGGGGGGGGGGGGGGGGGGGGGGGGFGGGGGGGGGGGGGGGGGGGGFGGGGGGGGGFGGGGGGGGGGGGGGGGGGGGGGGGGGGGGGGGGGGGGGGGFGGGFFGGGGGGGGGGGGGGGGGGGGGGGGGGFGFGGGGGGGGGGGGGGGGGGGGGFFFFFFFFFFAFFFFFFFFFFF@F>FFF@F@BFFDFEFECAF0;66;EFFFFF68?FFFBF?099;FFFFF0>?BF7<BFF>F9>>9FFFB017<02,82
@M04999:289:000000000-L3R54:1:1101:5918:9386 2:N:0:443
CGACTACTGGGGTATCTAATCCTGTTTGCTCCCCACGCTTTCGCATCTCAGCGTCAGTATCTGTCCAGAAGGCCGCCTTCGCCACGGGTATTCCTCCACATCTCTACGCATTTCACCGCTACACGTGGAATTCTACCTTCCTCTACAATACTCCAGATAACCAGTTTTAAGTGCAATTCCCAGGTTGAGCCCGGGGCTTTCACACCTAACTTAATTATCCGCCTACATGCCCTTTACGCCCAGTCATTCCGATTAACGCTCGCACCCTCCGTATTACCGCGGCTGCTGGCACGGAGTTAGC
+
CCCCCGGGGGGGGGGGGGGGGGGGGGGGGGGGGGGGGGGGGGGGGGGGGGGGGGGGGGGGGGGGGGGGGGGGGGGGGGGGGGGGGGGGGGGGGGGGGGGGGGGGGGGGGGGGGGGGGGGGGGGGGGGGGGGGGFGGGGGGGGGGGGGGGGGGGGGGFGGGGGDEGGGGGFGGGGGGFGFGGGGFFEFDGGGGGGCD54DGFFFFFDFF@BFFFFFFFFFFDFF?2(3@EEFFFF@9EDFB>;FFEFFFFFF6;@?FF<>??>F9>BB:FFF?::?2>A?FF0066?35:F:><>;>6:2>4
@M04999:289:000000000-L3R54:1:1101:26737:9400 2:N:0:443
TGATGACTACTGGGGTATCTAATCCTGTTCGCTACCCATGCTTTCGAACCTCAGCGTCAGTTACAGACCAGAGAGCCGCCTTCGCCACTGGTGTTCTTCCATATATCTACGCATTCCACCGCTACACATGGAGTTCCACTCTCCTCTTCTGCACTCAAGAAAAACAGTTTCAGCTGCACTTCCCCGGTTAAGCCGAGGGCTTTCACAGCTGACTTGTTCTCCCGCCTGCGTTCGCTTTACGCCCAATAAATCCGGACAACGCTTGCCACCTACGTATTACCGCGGCTGCTGGCTCGGAGTT
+
CCCCCGGGGGGGGGGGGGGGGGGGGGGGGGGGGGGGGGGGGGGGGGGGGGGGGGGGGGGGGGGGFGGGGGGGGGGGGGGGGGGGGGGGGGGGGGGGGGGGGGGGGGGGGGGGGGGGGGGGGGGGGGGGGGGGGGGGGGGGGGGGGGGGGGGGGGGGGGGGDGGGGGGGGGGGCFGGFGFGGGGGGGGGGGCFGGGGGGGGFFFFFFFFFFFEFFFFFFFFFFF@FFFFF=FFFFFFFFEF<F66<@;;@EE?;>F(373119B??B?DF:::BFF?BBFF4496>B>>?04(((.4993:8
@M04999:289:000000000-L3R54:1:1101:18257:9407 2:N:0:443
TTGTGACTACTCGGGTATCTAATCCTGTTCGCTACCCATGCTTTCGAACCTCAGCGTCAGTTACAGACCAGAGAGCCGCCTTCGCCACTGGTGTTCTTCCATATATCTACGCATTCCACCGCTACACATGGAGTTCCACTCTCCTCTTCTGCACTCAAGAAAAACAGTTTCAGCTGCACTTCCCCGGTTAAGCCGAGGGCTTTCACAGCTGACTTGTTCTCCCGCCTGCGTTCGCTTTACGCCCAATAAATCCGGACAACGCTTGCCACCTACGTATTACCGCGGCTGCTGGCACGTAGTT
+
CCCCCGGGGGGGGGGGGGGGGGGGGGGGGGGGGGGGGGGGGGGGGGGGGGGGGGGGGGGGGGGGGGGGGGGGGGGGGGGGGGGGGGGGGGGGGGGGGGGGGGGGGGGGGGGGGGGGGGGGGGGGGGGGGGGGGGGGFGGGGFGGGGGGGGGGGFGGGGGGGGGGGGGGGGGGGGGGFGFGGGGGGGGGGGGGGGGGGGGGFFFFFFFFFFFFFFFFFFFFFFFFFFFFFFFFFFFDFFFFF?FF7(6=E<EFFB>?FF?FFB:<:?BFFB?BBBFFAFFFBBFB196BFFBFBBF:2(81.
@M04999:289:000000000-L3R54:1:1101:12975:9411 2:N:0:443
CGTGGACTACTCGGGTATCTAATCCTGTTTGCTCCCCACGCTTTCGCATCTCAGCGTCAGTATCTGTCCAGAAGGCCGCCTTCGCCACCGGTATTCCTCCACATCTCTACGCATTTCACCGCTACACGTGGAATTCTACCTTCCTCTACAATACTCCAGATAACCAGTTTTAAGTGCAGTTCCCAGGTTGAGCCCGGGGCTTTCACACCTAACTTAATTATCCGCCTACATGCCCTTTACGCCCAGTCATTCCGATTAACGCTCGCACCCTCCGTATTACCGCGGCTGCTGGCACGGAGTT
+
CCCCCGGGGGGGGGGGGGGGGGGGGGGGGGGGGGGGGGGGGGGGGGGGGGGGGGGGGGGGGGGGGGGGGGGGGGGGGGGGGGGGGGGGGGGGGGGGGGGGGGGGGGGGGGGGGGGGGGGGGGGGGGGGGGGGGGGGGGGGGGGGGGGGGGGGGFGGFGGGGGGGGGGGGFGFGGGGFGFGGGGGGGGGGGGGGGGGGGGGFFFFFFFFFDFFFFFF:CFFFEEDFD@?FFFEFFD@@EFFFF>F@15;AEEFFEF?0;EE29:?B;>BBFBFB>FFF:AF-(,790((-:?(:(3<911?2
@M04999:289:000000000-L3R54:1:1101:14933:9415 2:N:0:443
CGTGACTACACGGGTATCCAATCCTGTTTGCTCCCCACGCTTTCGCATCTCAGCGTCAGTACCTGTCCAGAAGGCCGCCTTCGCCACCGGTATTCCTCCACATCTCTACGCATTTCACCGCTACACGTGGAATTCTACCTTCCTCTACAATACTCTAGTTAACCAGTTTTAAGTGCAATTCCTAGGTTGAGCCCAGGGCTTTCACACCTAACTTAATTATCCGCCTACATGCCCTTTACGCCCAGTCATTCCGATTAACCCTCGCACCCTCCGTATTACCGCGGCTGCTGGCACGGAGTTC
+
CCCCCGGGGGGGFGGGGGGGGGGGGGGGGGGGGGGGGGGGGGGGGGDGGGGGGGGGGGGGGGGGGGGGGGGGGGGGGGGGGGGGGGGGGGGGFGGGGGGGGGGGGGGAEFGGGDCFGGGEFGGGGGGGGGDFG8EGEFGGGGGGGGDF8FCAFGGGGFGGFDEGGFFFGFDFFFGGF?DD?FGCG6DGCFGGGF?FFGGGF5+=<EFE5;3@CA9BEFF69CAFFF?BB?@B=D6>B*4)/59;05=>C<?5((/;()9)35;02(44?:BFF?((.)4)-,(-2-(:7?380<(,(,41)
@M04999:289:000000000-L3R54:1:1101:15140:9455 2:N:0:443
TGACTACAGGGGTATCTAATCCTGTTTGCTCCCCACGCTTTCGCATCTCAGCGTCAGTATCTGTCCAGAAGGCCGCCTTCGCCACCGGTATTCCTCCACATCTCTACGCATTTCACCGCTACACGTGGAATTCTACCTTCCTCTACAATACTCCAGATAACCAGTTTTAAGTGCAATTCCCAGGTTGAGCCCGGGGCTTTCACACCTAACTTAATTATCCGCCTACATGCCCTTTACGCCCAGTCATTCCGATTAACGCTCGCACCCTCCGTATTACCGCGGCTGCTGGCACGGAGTTAGC
+
CCCCCGGGGGGGGGGGGGGGGGGGGGGGGGGGGGGGGGGGGGGGG,FFGGGGGGGGGGGGGGGGGGGGGGGGGGGGGGGGGGGGGGGGGEFGGGGGGGGGGGGGGGGGGGGGGGGGGGGGEGGGGGGGGGGGFGGGGGFCGGGGGGGGGGGGGGGGGGGGGGGGGGGGGGGGFGGGFGFFGGGGGGGGGGGGGGGGGGCGFFFFFFFFFFFFF6EAEFFEDFFF=DEFFFFFFD;EFFFFF@;@@EFFCF@@DF?CC;@?BBF9B9B?:11:13?<DD6B02;1>B3>FF7>:90(,4>A<
@M04999:289:000000000-L3R54:1:1101:22530:9480 2:N:0:443
GGACTACAGGGGTATCTAATCCTGTTTGCTCCCCACGCTTTCGCATCTCAGCGTCAGTATCTGTCCAGAAGGCCGCCTTCGCCACCGGTATTCCTCCACATCTCTACGCATTTCACCGCTACACGTGGAATTCTACCTTCCTCTACAATACTCCAGATAACCAGTTTTAGGTGCAGTTCCCAGGTTGAGCCCGGGGCTTTCACACCTAACTTAATTATCCGCCTACATGCCCTTTACGCCCAGTCATTCCGATTAACGCTCGCACCCTCCGTATTACCGCGGCTGCTGGCACGGAGTTAGC
+
CCCCCGGGGGGGGGGGGGGGGGGGGGGGGGGGGGGGGGGGGGGGGEEFGGGGGGGGGGGGGGGGGGGGGGGGGGGGGGGGGGGGGGGGGGGGGGGGGGGGGGGGGGGGGGGGGGGGGGGGGGGGGFFGGGGGGGGGFGGGGGGGGGGFGFGGGGFGDGGGGFGGGDFGGFDFCGGGFGFGFGFGGGGFFGFGG>CGGCGGFFFFFFFFFFFFFFFFFFFFFFFDFFFFFFEB;;@FFDFFFFD43@FEFEF<;DDFFF9:?>FFFF:02?>BBF3)<A(4>(332:?BB?0<B02,4<B94
@M04999:289:000000000-L3R54:1:1101:27290:9488 2:N:0:443
AGACTACTGGGGTATCTAATCCTGTTCGCTACCCATGCTTTCGAACCTCAGCGTCAGTTACAGACCAGAGAGCCGCCTTCGCCACTGGTGTTCTTCCATATATCTACGCATTCCACCGCTACACATGGAGTTCCACTCTCCTCTTCTGCACTCAAGAAAAACAGTTTCAGCTGCACTTCCCCGGTTAAGCCGAGGGCTCTCACAGCTGACTTGTTCTCCCGCCTGCGTTCGCTTTACGCCCAATAAATCCGGACCACGCTTGCCACCTACGTATTACCGCGGCTGCTGGCACGTAGTTAGC
+
CCCCCGGGGGGGGGGGGGGGGGGGGGGGGGGGGGGGGGGGGGGGGGGGGGGGGGGGGGGGGGGGGGGGGGGGGGGGGGGGGGGGGGGGGGGGGGGGGGGGGGGGGGGGGGGGGGGGGGGGGGGGGGGGGGGGGGGGGGGGGGGGGGGGGGGGGGCGGGGGGGGGGGGGGGGGGGGGFGFGGGGGGGGGGGGGCEGGCDCGFFFFFFFFFFFEFFFFFFFFDFFFFFF@FFFFF;;)7;?:;D;@;84CF@FFFF02<<;<FF?()5?FBFB?2<:ADA?09>;9B62>:B:??:1(-:<A6
@M04999:289:000000000-L3R54:1:1101:17668:9499 2:N:0:443
AGACTACTGGGGTATCTAATCCTGTTTGCTCCCCACGCTTTCGCATCTCAGCGTCAGTATCTGTCCAGAAGGCCGCCTTCGCCACCGGTATTCCTCCACATCTCTACGCATTTCACCGCTACACGTGGAATTCTACCTTCCTCTACAATACTCCAGATAACCAGTTTTAAGTGCAATTCCCAGGTTGAGCCCGGGGCTTTCACACCTAACTTAATTATCCGCCTACATGCCCTTTACGCCCAGTCATTCCGATTAACGCTCGCACCCTCCGTATTACCGCGGCTGCTGGCACGGAGTTAGC
+
CCCCCGGGGGGGGGGGGGGGGGGGGGGGGGGGGGGGGGGGGGGGGGGGGGGGGGGGGGGGGGGGGGGGGGGGGGGGGGGGGGGGGGGGGGGGGGGGGGGGFGGGGFGGGGGGGGGGGGGGGGGGGGGGGGGGGGGGGGGGGGGGGGGGGGGGGGGGGGGGGGGGFFGGGGGGGGGGFGFGGGGGGGGGGGGGGGGGGGGGFFFFFFFFFFFFFFFFFFFFFFFFFFFFFFEDFFF<<DFFFF;FFFECEFF?@:<CFF@BFFFFFFFBFFF:1?2:>>?9;9B62<?:(((5(40;F:4A<
@M04999:289:000000000-L3R54:1:1101:26762:9513 2:N:0:443
GGAAGACTACAGGGGTATCTAATCCTGTTTGCTACCCACGCTTTCGAGTATGAACGTCAGTGTTATCCCAGGAGGCCGCCTTCGCCATCGGTATTCCTCCACATCTCTACGCATTTCACTGCTACACGTGGAATTCTACCTCCCTCTGTCACACTCTAGTTAGACAGTTTCAAATGCACGTCCCAAGTTGAGCTCGGGGATTTCACATCTGACTTATCTAACCGTCTGCGCTCGCTTTACGCCCAGTAATTCCGATTAACGCTCGCACCCTACGTATTACCGCGGCTGCTGGCCCGTAGTT
+
CCCCCGGGGGGGGGGGGGGGGGGGGGGGGGGGGGGFGGGGGGGGGGGGGGGFGGGGGGGGGGGGGGGGGGGGDF>FGGGGGGGFDGEGGGGGGGGGGGGGGGGGGGEFFGGGGGGGGGGGGGGGGGGDGGEGGGGGGGGGGGGGGGGGGGGGGGGGGGGGGGGGGGGEEFGFGFGGFGFGGGGGFEGFFEFFG9@>DDDD>FFFFFFAEFFFFFFFEFFFFEFB=AFD44>@FF@25(1B7@9>FF;.9<?C)53460?C?;D;>F66>BFFFFF242<)66((7>>>F>)(,((-,4226
@M04999:289:000000000-L3R54:1:1101:13155:9520 2:N:0:443
GTGACTACCGGGGTATCTAATCCTGTTCGCTCCCCACGCTTTCGTCCATCAGCGTCAATCGGTATTTAGTAACCTGCCTTCGCAATCGGGGTTCTGTGTAATATCTATGCATTTCACCGCTACACTACACATTCCAGCTACTTCAATACTATTCAAGATAAACAGTATCAACGGCAGTTCTACAGTTAAGCTGCAGGTTTTCACCGCTGACTTATCAACCCGCCTACGGACCCTTTAAACCCAATAAATCCGGATAACGCTCGCATCCTCCGTATTACCGCGGCTGCTGGCACGGAGTT
+
CCCCCGGGGGGGGGGGGGGGGGGGGGGGGGGGEGGGGGGGGGGGGGGGGGGGGGGGGGGGGGGGGGGGGGGGGGGGGGGGGGGGGGGGGGGGGGGGGGGGGGGGGGGGGGGGGGGGGGGGGGGGGGGGGGGGGGGGGGGGGGGGGGGGGGGGGGGGGGGGGGGGGGGGGGGGDGGGFGFGGGGGGGGGGGGGGGGGGGGGFFFFFFBEBFFFEFFFFFFFF>FFFFFF@FFFFF@FFFFFFFFF@4<CECFF1?D;ADB;?BFFFFFF?<<B??FF<<A6696>B>FF7>BBFF>F61:
@M04999:289:000000000-L3R54:1:1101:26150:9543 2:N:0:443
GACTACTCGGGTATCTAATCCTGTTTGCTCCCCACGCTTTCGCATCTCAGCGTCAGTATCTGTCCAGAAGGCCGCCTTCGCCACCGGTATTCCCCCACATCTCTACGCATTTCACCGCTACACGTGGAATTCTACCTTCCTCTACAATACTCCAGATAACCAGTTTTAAGTGCAATTCCCAGGTTGAGCCCGGGGCTTTCACACCTAACTTAATTATCCGCCTACATGCCCTTTACGCCCAGTCATTCCGATTAACGCTCGCACCCTCCGTATTACCGCGGCTGCTGGCCCGCAGTTCACC
+
CCCCCFF@FFGF@DEFFGGFGGCFGG8C@EFGGCFEGGGGGFGGGGEGGGGGGDEGGFGDEFFG@FGG?F8<F@@FFGGFDGGGFGEGGGG9F=E=@FF@AFF?EEEFCCGGGGFGCGBEEEGCGG4B<FFDFEEFFFDGGF;FGG?AEGG9FFDGG8EEG=DGGDEDFCFCFDDCFG9D+;+@ECFF,@@CCE5C>DGFAFAA4**3>AFFCAC8/=CDFFDFFFECE;DEDFFF;0:D(4==A6).95(61<C;6>??(203(:4(428(8:).6((-71(-3)20?(3;(,(-:)).-
@M04999:289:000000000-L3R54:1:1101:7465:9546 2:N:0:443
CTGGACTACTAGGGTATCTAATCCTGTTTGCTCCCCACGCTTTCGCATCTCAGCGTCAGTATCTGTCCAGAAGGCCGCCTTCGCCACCGGTATTCCTCCACATCTCTACGCATTTCACCGCTACACGTGGAATTCTACCTTCCTCTACAATACTCCAGATAACCAGTTTTAAGTGCAATTCCCAGGTTGAGCCCGGGGCTTTCACACCTAACTTAATTATCCGCCTACATGCCCTTTACGCCCAGTCATTCCGATTAACGCTCGCACCCTCCGTATTACCGCGGCTGCTGGCACGGAGTTT
+
CCCCCGGGGGGGGGGGGGGGGGGGGGGGGGGGGGGGGGGGGGGGGGGGGGGGGGGGGGGGGGGGGGGGGGGGGGGGGGGGGGGGGGGGGGGGGGGGGGGGGGGGGGGGGGGGGGGGGGFGGGGGGGGGGGGGFGGGFEEGGGGGGGGFGGGGGGGDBFGGGGGGGGFGGGGF,7CGFDFCGGFGD8DGFFGGGGGGGGGGFF4BCAFEFFE=CFFFFFFFFE@DFF@BEEFFEBEDEFE3<:6?;E47C35CF;D6@CE0:;?9;4>9<F??248?>244:6>B60(,,)(3741(-(83)
@M04999:289:000000000-L3R54:1:1101:9467:9550 2:N:0:443
GGACTACCGGGGTATCTAATCCTGTTCGCTACCCATGCTTTCGAACCTCAGCGTCAGTTACAGACCAGAGAGCCGCCTTCGCCACTGGTGTTCTTCCATATATCTACGCATTCCACCGCTACACATGGAGTTCCACTCTCCTCTTCTGCACTCAAGAAAAACAGTTTCAGCTGCACTTCCCCGGTTAAGCCGAGGGCTTTCACAGCTGACTTGTTCTCCCGCCTGCGTTCGCTTTACGCCCAATAAATCCGGACAACTCTTGCCACCTACGTATTACCGCGGCTGCGGGCACGTAGTTAGC
+
CCCCCGGGGGGGGGGGGGGGGGGGGGGGGGGGGGGGGGGGGGGGGGGGGGGGGGGGGGGGGGGGGGGFGGGGGGGGGGGGGGGGGGGGGGGGGGGGGGGGGGGGGGGGGGGGGFGGGGGGGGGGGGGGGGGGGGGGGGGGGGGGGGGGGGGGGGGGGGGGGGGGGGGGGGGGGGGGFGFGGGDGGGGGGFGGGGGDDGGGFFFFFFFFFFFFFFFFEFFFF@BFFF@FF01:@DF<>1;:10;?FFDFA0961>>?()5><BBFFFB:>FF?DDB<D>6;319990(461(4(.20-66<6
@M04999:289:000000000-L3R54:1:1101:3449:9551 2:N:0:443
CGGACTACACGGGTATCTAATCCCATTCGCTCCCCTAGCTTTCGTCTCTGAGTGTCAGTGACGGCCCAGCGGAGTGCTTTCGCCTGTTGGTGTTCTTCCCGATCTCAACGCATTTCACCGCTCCACCGGAATTTCCCTCTGCCTCTACCGTACTCTAGCTTGGTAGTTTCCACCGCCTGTCCAGGGTTGATCCCTGGGATTTGACTACGGACTTGAAAAGCCACCTACAGACAATTTACGCCCAATAATTCCGGTTAACTCTTGCATCCTCTGTTTTACTGCGGCTGCTGGCACACAGTTT
+
CCCCCGDGDF,8+@+;ECCEDE@EEGGEFGC,@D@6,,;EF<F:CBFGGGF9EEF<,;6<6,,+@@7:CF+@:+C<E<,FD:FFGCAF9FG,BFGGFGG=F,+6?C;@FFEECGE9AF,=BE:FCFFEGG@FF9DFGACE?FG?EGGFFEEA@+EEAAF=FD83,+@EFGFCG,;EF<05C2C,,53,*,,2,:A33;**9A+9F+169@9=@FF*8AB(03;32(;1().6/(/.9<?53691;8;EE<<A07,7:<A))-6).4<2:<>)..)67<A).)((40((40712,(((.5--
@M04999:289:000000000-L3R54:1:1101:16607:9575 2:N:0:443
CGTCGACTACTAGGGTATCTAATCCTGTTCGCTACCCATGCTTTCGAACCTCAGCGTCAGTTACAGACCAGAGAGCCGCCTTCGCCACTGGTGTTCTTCCATATATCTACGCATTCCACCGCTACACATGGAGTTCCACTCTCCTCTTCTGCACTCAAGAAAAACAGTTTCAGCTGCGCTTCCCCGGTTAAGCCGAGGGCTTTCACAGCTGACTTGTTCTCCCGCCTGCGTTCGCTTTACGCCCAATAAATCCGGACAACGCTTGCCACCTACGTATTACCGCGGCTGCTGGCACGTAGTT
+
CCCCCGGGGGGGGGGGFGGGGGGGGGGGGG>FFGGGGGGGGGGGGGGGGGGGGGGGGGGGGGGGGGGGGGGGGGGGGGGGGGGGGGGGGGGGGGGGFGGGGGGGCFGGGGGGGGGGGGGGGGGGGGGGGFGGGGGGGGGDFGGGGGGGGGGGGGGGGGGCEEGGGGGGGGGGGGGGFDFDDGFGGGDEEGGGGGGGDDGGFFFFFFFFFFFFFFFFFFFFFFF=@FDDFBFFFFFD<?EA?FF9;6??AAFA?>F0693<BFFFF<42)3:2?:?BB?AF96>91>>B?07:0(,4((.86
@M04999:289:000000000-L3R54:1:1101:22383:9643 2:N:0:443
GGACTACCAGGGTATCTAATCCTGTTCGCTCCCCACGCTTTCGCTCCTCAGCGTCAGTGACGGCCCAGAGACCTGCCTTCGCCATCGGTGTTCTTCCCGATATCTACACATTCCACCGTTACACCGGGAATTCCAGTCTCCCCTGCCGCACTCCAGTCCGCCCGTACCCGGCGCCGATCCACCGTTAAGCGATGGACTTTCACACCAGACGCGACGAACCGCCTACGAGCTCTTTACGCCCAATAAATCCGGATAACGCTTGCACCCTACGTATTACCGCGGCTGCTGGCACGTAGTTAGC
+
CCCCCGGGGGGGGGGGGGGGGGGGGGGGGGGGGGGGGGGGGGGGGGGGGGGGGGGGGGGGGGGGGGGGEGGGGGGGGGGGGGGGGGGGGGGGGGGGGGGGGGGGGGGGGGGGGGGGGGGGGGGGGGGGGGGGGGGGGGGGGGGGGGGGGGGEGGGGGGGGGGGGGGGGGGGGGGGGFGFGGGGGGGEGGGGGGGGGGGGGFFFFFFFFFFFF;3@EBEFFFFF:BFF04>>?<>9AFFBFB<?F2<AAA?;BFFBBFFBB61124<FBFBF:<<?ABFFF9>F>>0)440(,4:((,66>:
@M04999:289:000000000-L3R54:1:1101:28826:9663 2:N:0:443
CGACTACAGGGGTATCTAATCCTGTTCGCTACCCATGCTTTCGAACCTCAGCGTCAGTTACAGACCAGAGAGCCGCCTTCGCCACTGGTGTTCTTCCATATATCTACGCATTCCACCACTACACATGGAGTTCCACTCTCCTCTTCTGCACTCAAGAAAAACAGTTTCAGCTGCACTTCCCCGGTTAAGCCGAGGGCTTTCACAGCTGACTTGTTCTCCCGCCTGCGTGCGCTTTACGCCCAATAAATCCGGACAACGCTTGCCACCTCCGTCTTACACCGGCGGCTGGCACTTAGTTAGC
+
CCCCCGGGGGGGGGFGGFFGFFGCFGGGGCFGFGGFFFGGGGGGGGGGGGGGGGGGGGGGGGGFGGGGGGGGGGGGGEGGGGGGGGGGGGGF,AFFGGGGGFGGFBFFFDEGGGGGGGGGGGGGGGGC,E?FGGDGGDFGGGGFFDDAFGFGGGGGCFFGGGGFGGEGGFGGGGGGFGFDCFDGGGGGA,DGEGGG59CC?FFFFFFFBDEC=FFFEAFBBF2(:>9>(/(,3;?CFFFE962=3=>CEFFF(7>BF9>6<1??2??<(3(,(.(69))(4(4((,4(,,(5(.64).-))
@M04999:289:000000000-L3R54:1:1101:16503:9664 2:N:0:443
AGACTACAAGGGTATCTAATCCTGTTCGCTCCCCACGCTTTCGTCCATCAGCGTCAATCGGTATTTAGTAACCTGCCTTCGCAATCGGGGTTCTGTGTAATATCTATGCATTTCACCGCTACACTACACATTCCAGCTACTTCAATACTATTCAAGATTAACAGTATCAACGGCAGTTCTACAGTTAAGCTGCAGGTTTTCACCGCTGACTTATCAACCCGCCTACGGACCCTTTAAACCCAATAAATCCGGATAACGCTCGCATCCTCCGTATTACCGCGGCTGCTGGCACGGAGTTAGC
+
CCCCCGGGGGGGGGGGGGGGGGGGGGGGGGGGGGGGGGGGGGGGGGGGGGGGGGGGGGGGGGGGGGGFGGGGGGGGGGGGGGGGGGGGGGGGGGGGGGGGGGGGGGGGGGGGGGGGGGGGGGGGGGGGGGGGGGGGGGGGGGGGFGGGGFGGGGGGGGGGGGGGGGGGGGGGGGGGFGFGGGGGGGGGGCEGGGGFFGGGFFFFFFFFFFFFFFFFEFFFFFFFAF???F>DDFFFFFFF<DDFFECCE;F9;<<9EF>@DF04<>78BFFFFFFFFFFFFFFFFBFFFFF?:902::)<6
@M04999:289:000000000-L3R54:1:1101:21615:9698 2:N:0:443
GTCGACTACTAGGGTATCTAATCCTGTTTGCTCCCCACGCTTTCGCATCTCAGCGTCAATATCTGTCCAGAAGGCCGCCTTCGCCACCGGTATTCCTCCACATCTCTACGCATTTCACCGCTACACGTGGAATTCTACCTTCCTCTACAATACTCCAGATAACCAGTTTTAAGTGCAATTCCCAGGTTGAGCCCGGGGCTTTCACACCTAACTTAATTATCCGCCTACATGCCCTTTACGCCCAGTCATTCCGATTAACGCTCGCACCCTCCGTATTACCGCGGCTGCTGTCACGGAGTT
+
CCCCCGGGGGGGGGGGGGGGGGGGGGGGGGGGGGGGGGGGGGGGGGGGGGGGGGGGGGDGFGGGGGGGGGGGGGGGGGGGGGGGGGGGGGGGGGGGGGGGGGGGGGGGGGGGGGGGGGGGGGGGGGGGGGGGGGGGGGGGGGGGGGGGGGGEGFGGGGGGGGGGGGGGGGGGFGGGFGFFCFFGGGGGGGGGGGG>D5C7@FFFFFFFFFFFFFFFEFFCFEFFFD?FFFEEFDEFFFFDFFB<?;@4?)6C;62;<CE;9,29;099B:?16<6<:ABA<90934(18?-,49:<-(-4
@M04999:289:000000000-L3R54:1:1101:17611:9702 2:N:0:443
TGGGGACTACCGGGGTATCTAATCCTGTTTGCTCCCCACGCTTTCGCGTCTCAGCGTCAGTATCTGTCCAGAAGGCCGCCTTCGCCACCGGTATTCCTCCACATCTCTGCGCATTTCACCGCTACACGTGGAATTCTACCTTCCTCTACAATACTCTAGTTAACCAGTTTTAAGTGCAATTCCTAGGTTGAGCCCAGGGCTTTCACACCTAACTTAATTATCCGCCTACATGCCCTTTACGCCCAGTCATTCCGATTAACGCTCGCACCCTCCGTATTACCGCGGCTGCTGGCACGGAGTT
+
CCCCCGGGGGGGGGGGGGGGGGGGGGGGGGGGGGGGGGGGGGGGGGGGGGGGGGGGGGGGGGGGGGGGGGGGGGGGGGGGGGGGGGGGGGGGGGGGGGGGGGGGGGGGGGGGGGGGGGGGGGGGGGGGGGGG9DGGGFGGGGGGGGGFFGGGFGFGGGGGGGGGGGGGGGGGGGFGFGFGGGGGGGGGGGGGFFGGGDGGFFFFFFFFFDF>DFFFFFFFFFF?F@?>=BFEFFFFFFFFFF;9?DF@AEEFFFFFF@FF?FF:;FFFB:?BFBB?::AFFFFFF9B>?B?F??FF099:4
@M04999:289:000000000-L3R54:1:1101:13697:9713 2:N:0:443
AGACTACACGGGTATCTAATCCTGTTCGCTCCCCACGCTTTCGTCCATCAGCGTCAATCGGTATTTAGTAACCTGCCTTCGCAATCGGGGTTCTGTGTAATATCTATGCATTTCACCGCTACACTACACATTCCAGCTACTTCAATACTATTCAAGATTAACAGTATCAACGGCAGTTCTACAGTTAAGCTGCAGGTTTTCACCGCTGACTTATCAACCCGCCTACGGACCCTTTAAACCCAATAAATCCGGATAACGCTCGCATCCTCCGTATTACCGCGGCTGCTGGCACGGAGTTAGC
+
CCCCCGGGGGGGGGGGGGGGGGGGGGGGGGGGGGGGGGGGGGGGGGGGGGGGGGGGGGGGGGGGGGGGGGGGGGGGGGGGGGGGGGGGGGGGGGGGGGGGGGGGGGGGGGGGGGGGGGGGGGGGGGGGGGGGGGGGGGGGGGGGGGGGGGGGGGFGFGGGGGGGGGG,EFGGGDCEFFDDGGGGGGGGGFCFGFG?@FGGFFFFFFFFFFFCEFFFCFFFFAFDDFFFDFFFFFFFFEEFFFFFFECFE836?D?AEFF<F>>B0(8><BFFBB?FFF?B>BBFFB?BBFF7:;;6?7>9-
@M04999:289:000000000-L3R54:1:1101:9176:9734 2:N:0:443
CCAGAGACTACCAGGGTATCTAATCCTGTTTGCTCCCCACGCTTTCGCATCTCAGCGTCAGTATCTGTCCAGAAGGCCGCCTTCGCCACCGGTATTCCTCCACATCTCTACGCATTTCACCGCTACACGTGGAATTCTACCTTCCTCTACAATACTCCAGATAACCAGTTTTAAGTGCAATTCCCAGGTTGAGCCCGGGGCTTTCACACCTAACTTAATTATCCGCCTACATGCCCTTTACGCCCAGTCATTCCGATTAACGCTCGCACCCTCCGTATTACCGCGGCTGCTGGCACGGAGT
+
CCCCCG<CFGGGGFGDFFGDGGGGGFEFGGGGGGGGFEFGGGGGGFEECFGDFGGFGGGGGGFFFGGGC@FFGGGGGFGGGGGGGG@BBFCGDEEEGFEGGGGGGGGGGGGGGGEFGGFEGGGG=FAGCEFGC,E8EEFGGGGGCFAFFGFGFGCGGGGGGGGGFFGG9DEGFD?DFFFFGGGFGFGDF?CGGG6977C>ABF6AAFCEFF=49BABFF?FE9;2BD22@=E4=6@@F@CC??9@?DFFEECF31(2037769::>F>B04,(-981:74AA096(262:37(434(((4-
@M04999:289:000000000-L3R54:1:1101:22768:9741 2:N:0:443
CCGTTGACTACTGGGGTATCTAATCCTGTTTGCTCCCCACGCTTTCGCATCTCAGCGTCAGTATCTGTCCAGAAGGCCGCCTTCGCCACCGGTATTCCTCCACATCTCTACGCATTTCACCGCTACACGTGGAATTCTACCTTCCTCTACAATACTCCAGATAACCAGTTTTAAGTGCAATTCCCAGGTTGAGCCCGGGGCTTTCACACCTAACTTAATTATCCGCCTACATGCCCTTTACGCCCAGTCATTCCGATTAACGCTCGCACCCTCCGTATTACCGCGGCTGCTGGCACGGAGT
+
CCCCCGGGGGGGGGGGGGGGGGGGGGGGGGGGGGGGGGGGGGGGGGGGGGGGGGGGGGGGGGGGGGGGGGGGGGGGGGGGGGGGGGGGGGGGGDGGGGGGGGGGGGGGGGGGGGGGGGGGGGGGGGGGGGGDGGGGGGGGGGGGGGGGGGGGGGGGGGGGGGGGGGGGGGGGGGGGFGFGGGGGGGGGGGGGGGCD7DCDFFFFFFFFFFFFEFFFEFFFA<CCFFFFFFFFF;E;@@FFFF;>BD@1;AEEEFF(:;??CBB?:991>B<BFFF6(3544<190;9;6::?231><019:
@M04999:289:000000000-L3R54:1:1101:20683:9758 2:N:0:443
GTTGACTACAGGGGTATCTAATCCTGTTCGCTCCCCACGCTTTCGTCCATCAGCGTCAATCGGTATTTAGTAACCTGCCTTCGCAATCGGGGTTCTGTGTAATATCTATGCATTTCACCGCTACACTACACATTCCAGCTACTTCAATACTATTCAAGATTAACAGTATCAACGGCAGTTCTACAGTTAAGCTGCAGGTTTTCACCGCTGACTTATCAACCCGCCTACGGACCCTTTAAACCCAATAAATCCGGATAACGCTCGCATCCTCCGTATTACCGCGGCTGCTGGCACGGAGTTT
+
CCCCCGGGGGGGGGGGGGGGGGGGGGGGGGGGGGGGGGGGGGGGGGGGGGGGGGGGGGGGGGGGGGFGGGGGGGGGGGGGGGGGGGGGGGGGGGGGGGGGGGGGGGGGGGGGGGGGGGGGGGGGGGGGGGGGGGGGGGGGGGGGGGGGGGGGGFGFDGGGGGGGGGGGGGGGGGGDFC?FGGGGGGGGGGGGFGGCFFFFFFFFFFBEFFFFEFFFFFFBAF=AADFF=@=BFFFFFEFFFFFF;@EEEECEF9;DDAE<9@@FBFFF:D>?>FF??FF)49;>FBFFFF:6?F?1(7:0)
@M04999:289:000000000-L3R54:1:1101:27684:9764 2:N:0:443
GTGATGACTACTAGGGTATCTAATCCTGTTCGCTACCCATGCTTTCGAACCTCAGCGTCAGTTACAGACCAGAGAGCCGCCTTCGCCACTGGTGTTCTTCCATATATCTACGCATTCCACCGCTACACATGGAGTTCCACTCTCCTCTTCTGCACTCAAGAAAAACAGTTTCAGCTGCACTTCCCCGGTTAAGCCGAGGGCTTTCACAGCTGACTTGTTCTCCCGCCTGCGTTCGCTTTACGCCCAATAAATCCGGACAACGCTTGCCACCTACGTATTACCGCGGCTGCTGGCACGTAGT
+
CCCCCGGGGGGGGGGGGGGGGGDEFFGGGGGGGGGGGGFGFGGGGGGGGGGGGGGGGGGGGGGGGGGGGGGGGGGGGGGGGGEGGGGGGGGFFFFGGGGGGGGGGGGFGGGGGGGGDFFGGGGGGGGGGGFE8EGGGGGGGGGGGGGGGGGGGGGGGGGGGGGGGGGFDFGFGFGGFGFGGGCGGGGGGGGEGGFCDGGGFAAFFFAFEFBFFFFFFF88FE0:@BFFFDFFDFF@727691<9;@;@;E;5753>6>F??BBF?<?:FFFFFFFF29?FF9<>;;>9BB:0:((.:2((-
@M04999:289:000000000-L3R54:1:1101:8121:9765 2:N:0:443
TGACTACTCGGGTATCTAATCCTGTTTGCTACCCACGCTTTCGAGCATGAACGTCAGTGTTATCCCAGGAGGCTGCCTTCGCCATCGGTATTCCTCCACATCTCTACGCATTTCACTGCTACACGTGGAATTCTACCTCCCTCTGACACACTCTAGTTAGACAGTTTCAAATGCGCGTCCCAAGTTGAGCTCGGGGATTTCACATCTGACTTATCTAACCGTCTGCGCTCGCTTTACGCCCAGTAATTCCGATTAACGCTCGCACCCTACGTATTACCGCGGCTGCTGGCACGTAGTTAGC
+
CCCCCGGGGGGGGGGGGGGGGGGGGGGGGGGGGGGGGGGGGGGGGGGGGGGGGGGGGGGGGGGGGGGGGGGGGGGGGGGGGGGGGGGGGGGGGGGGGGGGGGGGGGGGGGGGGGGGGGGGGGGGGGGGGGGGGGGGGGGGGGGGGGGGGGGGGGGGGGGGGGGGGGGGGGGGGGGGFGFGGGGGGGGGGGGGGGGGGGGGFFFFFFFFFFFFFFFFFFFFFFFFFF2=>@FFFFFFFFFFFFFFFFFFEEEFFFFFFF@??>FF>><?BB1?FFFFFAF>>BFB>F?::F?2:2:?<>9>4
@M04999:289:000000000-L3R54:1:1101:10390:9772 2:N:0:443
TTGACTACACGGGTATCTAATCCTGTTCGCTACCCATGCTTTCGACCCTCAGCGTCAGTTACAGACCAGAGAGCCGCCTTCGCCACTGGTGTTCTTCCATATATCTACGCATTCCACCGCTACACATGGAGTTCCACCCTCCTCTTCTGCACTCAAGAAAAACAGTTTCAGCTGCACTTCCCCGGTTAAGCCGAGGGCTTTCACAGCTGACTTGTTCTCCCGCCTGCGTTCGCTTTACGCCCAATAAATCCGGACAACGCTTGCCACCTACGTATTACCGCGGCTGCTGGCACGTAGTT
+
CCCCCGFEFFGGGGDF<EG<EGFFGGFFC@FGGGFDFCDFGCEFD,@BEFFDEEFGDFGFGGFF9FFGGGGGGGGGGCGGGFGGGGGGGGFGGGGGGGGGFFFC;FGGGGGGGGGGGGGEGEGGGFFGGGGGFGDFEGEFGC?EGDAFAFFEAFF@EFFGEDEDGGGAFGGDFCDCBFBFGGGGDGGGGFGGGGGG7CFGFFFFFFFFFE=>99=A4BFE;2>@D6@9@1??0;@?C32BF>@((5>-6>.766>FFFF;?<?FFFF??2>?:<A?>A),499BF>68:3:0<141:4<
@M04999:289:000000000-L3R54:1:1101:12252:9790 2:N:0:443
AGTGACTACCCGGGTATCTAATCCTGTTTGCTCCCCACGCTTTCGCATCTCAGCGTCAGTATCTGTCCAGAAGGCCGCCTTCGCCACCGGTATTCCTCCACATCTCTACGCATTTCACCGCTACACGTGGAATTCTACCTTCCTCTACAATACTCCAGATAACCAGTTTTAAGTGCAATTCCCAGGTTGAGCCCGGGGCTTTCACACCTAACTTAATTATCCGCCTACATGCCCTTTACGCCCAGTCATTCCGATTAACGCTCGCACCCTCCGTATTACCGCGGCTGCTGGCACGGAGTT
+
CCCCCGGGGGGGGGGGGGGGGGGGGGGGGGGGGGGGGGGGGGGGGGGGGGGGGGGGGGGGGGGGGGGGGGGGGGGGGGGGGGGDGEGGGEGGGGGGGGGGGGGGGGGGGGGGGGGGGGGGGGGGGGGGGGGGGGGGGGGGGGGGGGGGGGGGGGGGGGGGGGGGGGGGGGGGGGGGFGFGGGGGGGGGGGGGGGGGGGGGFFFFFFFFFFFFFFFFFFFEFF?BFFFFFFEFF@FFFFFFFBFDFEFFFFFFFFFFFFF:>BFFFFFFFFFFB:<BFBFFF>F;>B>FF?FB024--4?F
@M04999:289:000000000-L3R54:1:1101:21488:9797 2:N:0:443
TTAGACTACAGGGGTATCTAATCCTGTTTGCTCCCCACGCTTTCGCATCTCAGCGTCAGTATCTGTCCAGAAGGCCGCCTTCGCCACCGGTATTCCTCCACATCTCTACGCATTTCACCGCTACACGTGGAATTCTACCTTCCTCTACAATACTCCAGATAACCAGTTTTAAGTGCAATTCCCAGGTTGAGCCCGGGGCTTTCACACCTAACTTAATTATCCGCCTACATGCCCTTTACGCCCAGTCATTCCGATTAACGCTCGCACCCTCCGTATTACCGCGGCTGCTGGCACGGAGTT
+
CCCCCGGGGGGGGGGGGGGGGGGGGGGGGGGGGGGGGGGGGGGGGGGGGGGGGGGGGGGGGGGGGGGGGGGGGGGGGGGGGGGGGGGGGGGGGGGGGGGGGGGGGGGGGGGGGGGGGGGGGGGGGGGGGGGGGFGGGGGGFGGGGGGGGGGGGGGGFGCGGGGGGGFGGFFFGGGGFCDGGGGGGGGGFFGGGGGGGGGGFFFFFFFFDE@DFFFFFFFFFFFFFFFFFFFFF8;@FFFFFBBDDFFFFEEFF?F6?CEDBFFFFFFFFFB<B<?FFADAFFFFFFBFFF?:??B;29:?
@M04999:289:000000000-L3R54:1:1101:21074:9815 2:N:0:443
TGACTACACGGGTATCTAATCCTGTTTGCTACCCACGCTTTCGAGCATGAACGTCAGTGTTATCCCAGGAGGCTGCCTTCGCCATCGGTATTCCTCCACATCTCTACGCATTTCACTGCTACACGTGGAATTCTACCTCCCTCTGACACACTCTAGTTTGACAGTTTCAAATGCACGTCCCAAGTTGAGCTCGGGGATTTCACATCTGACTTATCTAACCGTCTGCGCTCGCTTTACGCCCAGTAATTCCGATTAACGCTCGCACCCTACGTATTACCGCGGCTGCTGGCACGTAGTTAGC
+
CCCCCGGGGGGGGGGGGGGGGGFGGGGGGGGGGGGGGGGGGGGGGGGGGGGGGGGGGGGGGGGGGGGGGGGGGGGGGGGGGGGGGGGGGGGGGGGGGGGGGGGGGGGGGGGGGGGGGGGGGGGGGGGGGGGGGGGGGGGGGGGGGGGFGGGFGGGGGGGGGGGGGGGGGGGGGGGGFGFGGGGGGGGGGGGGGGGG6DGGFFFFFFFFFFFFEFFFFFFDAAFF=EF>AFFFFBDEFDDAFD6@FFFCEFF@FFDFEDBFFFF>FFFF??2:<B4):>8>B02>F10:F6<B:8(4:AAD<
@M04999:289:000000000-L3R54:1:1101:14905:9879 2:N:0:443
TGACTACCGGGGTATCTAATCCTGTTTGCTCCCCACGCTTTCGCATCTCAGCGTCAGTATCTGTCCAGAAGGCCGCCTTCGCCACCGGTATTCCTCCACATCTCTACGCATTTCACCGCTACACGTGAATTCTACCTTCCTCTACAATACTCCAGATAACCAGTTTTAAGTGCAATTCCCAGGTTGAGCCCGGGGCTTTCACACCTAACTTAATTATCCGCCTACATGCCCTTTACGCCCAGTCATTCCGATTAACGCTCGCACCCTCCGTATTACCGCGGCTGCTGGCACGGAGTTAGCC
+
CCCCCGGGGGGGGGGGGGGGGGGGGGGGGGGGGGGGGGGGGGGGGGGGGGGGGGGGGGGGGGGGGGGGGGGGGGGGGGGGGGGGGGGGGGGGGGGGGGGGGGGGGGGGGGGGGGGGGGGGGGGGGGGFGGGGGGGGGGGGGGGGGGGGGGGGGGGCGDGGGGGGGGGGGGGGGGGGFGFGGG6EFGGGGGGGGGGGGGGGFFFFFFFFFFFFFFFFFFFFFFFFFFFF8@;@DEFFFFFF6@FEEFFEF8?D;BBA:>BF>BFFFB<?F>FF<89AA?97;>BB??231,<190(4:B).4
@M04999:289:000000000-L3R54:1:1101:22273:9897 2:N:0:443
GACTTGACTACTAGGGTATCTAATCCTGTTCGCTCCCCACGCTTTCGTCCATCAGCGTCAATCGGTATTTAGTAACCTGCCTTCGCAATCGGGGTTCTGTGTAATATCTATGCATTTCACCGCTACACTACACATTCCAGCTACTTCAATACTATTCAAGATTAACAGTATCAACGGCAGTTCTACAGTTAAGCTGCAGGTTTTCACCGCTGACTTATCAACCCGCCTACGCACCCTTTAAACCCAATAAATCCGGATAACGCTCGCATCCTCCGTATTACCGCGGCTGCTGGCACGTAGT
+
CCC<CGFGGGGGGGGFGGF9CECFFFCFFGGGGEEGEFGFGG@FFGGGGGGGGCEFGGGGGGGGGGGGGGGGEFGGGGFGFAEFFGDBFCGGCGGGGGGFGFGEEFGGGGGG9FGFFDDEFEGGGGGGFGGGGFGGGDGD?FFGGGGDCDD8=EEGGGGG8=DFEF:=@FEGGGGG>+0=D@DFFDGGGDFG9FFG677C*?F?CE;;55>A=>AF@BFFFBD):@)->@D(-59@(5619>E;;;0@E<)5C=903?DE3;90?>0936?<>(31134<A<?;>9(49?:?((,4:2??.
@M04999:289:000000000-L3R54:1:1101:24421:9899 2:N:0:443
ATTAGACTACTCGGGTATCTAATCCTGTTTGCTCCCCACGCTTTCTCATCTCAGCGTCAGTATCTGTCCAGAAGGCCGCCTTCGCCACCGGTATTCCTCCACATCTCTACGCATTTCACCGCTACACGTGGAATTCTACCTTCCTCTACAATACTCCAGATAACCAGTTTTAAGTGCAGTTCCCAGGTTGAGCCCGGGGCTTTCACACCTAACTTAATTATCCGCCTACATGCCCTTTACGCCCAGTCATTCCGATTAACGCTCGCACCCTCCGTATTACCGCGGCTGCTGGCACGGAGTT
+
--A<@<EF<C<F@F+CCFEFFFGFGFCCEFGC<EFFDEC@F@@F<,6C6F<<@6;@BFC@FF@C<FECEECG<F88FCF=FBF@@@BF,@8@+=5?A@FG<AF,E?FCFGGGCFCGDFGFEC:>>FGE=EC:9,EEED8,4@D@=;@EFCCAFFGC8=,3EFE,6AD3=EGG8EFD9=@=FDFFD88DE7DGGF+96CCCB9*<F99FFDBFFFFFEFF696*(8@DFDFEF:57@BFEF1?1:11=<43)9?112,(;;<97@FF(-9??6?6,8?:BFFF03912123?,:.),((43.
@M04999:289:000000000-L3R54:1:1101:28967:9944 2:N:0:443
GGGACTACCAGGGTATCTAATCCTGTTTGCTCCCCACGCTTTCGCATCTCAGCGTCAGTATCTGTCCAGAAGGCCGCCTTCGCCACCGGTATTCCTCCACATCTCTACGCATTTCACCGCTACACGTGGAATTCTACCTTCCTCTACAATACTCCAGATAACCAGTTTTAAGTGCAATTCCCAGGTTGAGCCCGGGGCTTTCACACCTAACTTAATTATCCGCCTACATGCCCTTTACGCCCAGTCATTCCGATTAACGCTCGCACCCTCCGTATTACCCCCGCTGCTTGCACGGAGTT
+
CCCCCGGGGGGGGGGGGGGGGGGGGGGGGGGGGGGGGGGGGGGGG@FGGGGGGGGGGGGGGGGGGGGGFFFGGGGGGGGGGGGG@BB@BFEG9FGGGGGGGGGGGAFGGGGGEGGGGGGGGDGGGGGGG>FGGGGGGGGGGGGGGGGGGGGGGGFGGGGDFGGGGDEFGGGEFCGGFGFGGGGG6DFFG6CGGDGG57DFFFFF6ADFFE=6AFCEEFFCF=BFFFFFFFFF:5BEFFFFB9?(;=FEEF?;1;?(;E<B?0217;;:(-47(417)4<(((-4,,18922)4,(-,44
@M04999:289:000000000-L3R54:1:1101:18969:9950 2:N:0:443
GGACTACAGGGGTATCTAATCCTGTTTGCTACCCACGCTTTCGAGCATGAACGTCAGTGTTATCCCAGGAGGCTGCCTTCGCCATCGGTATTCCTCCACATCTCTACGCATTTCACTGCTACACGTGGAATTCTACCTCCCTCTGACACACTCTAGTTAGACAGTTTCAAATGCACGTCCCAAGTTGAGCTCGGGGATTTCACATCTGACTTATCTAACCGTCTGCGCTCGCTTTACGCCCAGTAATTCCGATTAACGCTCGCACCCTACCTATTACCGCTGCTGCTGGCACTCAGTTAGC
+
CCCCCGGGGGGGGGGGGGGGGGGGGGGGGGGGGGGGGGGGGGGGGGGGGGGGGGGGGGGGGGGGGGGGGGGGGGFGGGGGFEGGGGGGFCGGGGGGGGGGGGGGGGGFGGGGGGGGGGGGGGGGGFFCFGGGGGGGGGGGGGGG8,@DGFGGGGGGGGGGGGGGDFFGGC:AA8DGFGFDDDGGGG8:=EAD6EGGDDDF9FF9+9BFFFFFFAF9@AFF?A==):>2759@@BB4>9@49;DEE??CFE1(8;(6430(;@B6;>:3:0().)..66(4(44:32)4::<)((484:9A4
@M04999:289:000000000-L3R54:1:1101:7101:9996 2:N:0:443
GGGGACTACCGGGGTATCTAATCCTGTTCGCTACCCATGCTTTCGAACCTCAGCGTCAGTTACAGACCAGAGAGCCGCCTTCGCCACTAGTGTTCTTCCATATATCTACGCATTCCACCGCTACACATGGAGTTCCACTCTCCTCTTCTGCACTCAAGAAAAACAGTTTCAGCTGCACTTCCCCGGTTAAGCCGAGGGCTTTCACAGCTGACTTATTCTCCCGCCTGCGTTCGCTTTACGCCCAATAAATCCGGACAACGCTTGCCACCTACGTATTACCCCGGCTGCTGGCACGTAGTTT
+
CCCCCGGGGGGGGGGGGGGGGGGGGGGGGGGGGGGGGGGGGGGGGFGGGGGGGGGGGGGGGGGGGGGGGGGGGGGGGGGGGGGGGGGGGGGGFGGGGGGGGGGGGGGGGGGGGGGGGGGGGGGGGGGGGFGFGCGGGGGGFGGGGGGGGGGFGGGGFFGGGGGGGGGGGGGGF9FFFGFGGGGGGCGGGCGGGEDGGGG>AFFFFFFFE@=DF==FEFACFFF@@<(6>@;DFBF<?9>ED1;@0?27AA>>>>?>F?B>>:1:?>2<FFFB62<<8)6<(42(7946??(:074183:<5
@M04999:289:000000000-L3R54:1:1101:13170:10011 2:N:0:443
GGACTACTAGGGTATCTAATCCCATTCGCTCCCCTAGCTTTCGTCTCTGAGTGTCAGTGACGGCCCAGCAGAGTGCTTTCGCCTGTTGGTGTTCTTCCCGATCTCAACGCATTTCACCGCTCCACCGGAAATTCCCTCTGCCTCTACTGTACTCTAGCTTGGTAGTTTCCACCGCCTGTCCAGGGTTGAGCCCTGGGATTTGACGACGGACTTGAAAAGCCACCTACAGACACTTTACGCCCAATAATTCCGGATAACGCTTGCATCCTCTGATTTACCGCGGCTGCTGGCACAGAGTTAT
+
BC@C@FG,EECCFFGEFFEGFAGF@ECCGGGG8CF@<E,C9<@FG?F9FF,CFFFFFCFECFGDGGGCFGGG@F<F<9AFFEGG@BFAFGD@,@FDGGG=7FFDG9FGGGGE4EFAFGGGEGGGGGD+8CCDF9@EFE=B8DFFCG;,66@EFGGGAE8AGGG8D?,@FAFGG=C6?6<FDDC,>@DC8FFFG@C57CF*;4+<?>>>=2A25*?A*?A2)-725;=@;<<F@;/7<4<>696234A3)1.;(4;:<>096321<)6423<2))))-<2(14(2>2()).4(,42((.)-)
@M04999:289:000000000-L3R54:1:1101:13618:10021 2:N:0:443
GACTACTAGGGTATCTAATCCTGTTCGCTCCCCACGCTTTCGTCCATCAGCGTCAATCGGTATTTAGTAACCTGCCTTCGCAATCGGGGTTCTGTGTAATATCTATGCATTTCACCGCTACACTACACATTCCAGCTACTTCAATACTATTCAAGATTAACAGTATCAACGGCAGTTCTACAGTTAAGCTGCAGGTTTTCACCGCTGACTTATCAACCCGCCTACGGACCCTTTAAACCCAATAAATCCGAATAACGCTCGCATCCTCCGTATTACCGCGGCTGCTGGCACGGCGTTAGCC
+
CCCCCGGGGGGGGGGGGGGGGGGGGGGGGGGGEGGGGGGGGGGGGGGGGGGGGGGGGGGGGGGGGGGGGGGGGGGGGGGGGGGGGGGGGGGGGGGGGGGGGGGGGGGGGGGGGGGGGGGGGGGGGGGGGGGGFGGGGGGGGGGFGGGGGGGGGGGGGGEGGGGGGGGGGGGGGGGFFGFGGGGFFGGGGGGGGGGGGGGGCFABEE>BDFFFEFFFFFAFABFFF>D?BFFFFFFFFFFEFFFEFFF<@FFFFFFF<B@DFF>:12).8>??1>>BB:637>3>13)500)49(,-236A:
@M04999:289:000000000-L3R54:1:1101:19983:10030 2:N:0:443
ATTGACTACTGGGGTATCTAATCCCATTCGCTCCCCTAGCTTTCGTCTCTGAGTGTCAGTGACGGCCCAGCAGAGTGCTTTCGCCTGTTGGTGTTCTTCCCGATCTCAACGCATTTCACCGCTCCACCGGAAATTCCCTCTGCCTCTACCGTACTCTAGCTTGGTAGTTTCCACCGCCTGTCCAGGGTTGAGCCCTGGGATTTGACGACGGACTTGATAAGCCACCTACAGACTCTTTACGCCCAATAATTCCGGATAACGCTTGCATCCTCTGTTTTATCGCGGCTGCTGGCACGACGTT
+
<9<CCE@EFEFFGG@@FFGGGGGGGGGGGFEGGEGGDGG?FDFGEGGGGGCEGFFFGGCEFFCCEFGGGGFEFGFF?FGD<,?:C@FGEGCGFFGGGGFFGGE:C8FGGGGGG7FGGGDGGG@FGGGGGGGG@==E;DEG=?EFFFFGG8CFGGGEDGACFF8CDFFF:=:FG88>BGBGCGGG?:@CDG,9CD>59>57;*;>FFE*:592@)*;*+=78>=D;78463=CD).7?EFFDFB38;5.7C?5C?B04?9709?23<7<9?<<2.6<A:AF<1(49909(,.40:)(,(,,-
@M04999:289:000000000-L3R54:1:1101:24618:10040 2:N:0:443
TGACTACAGGGGTATCTAATCCTGTTCGCTACCCATGCTTTCGAACCTCAGCGTCAGTTACAGACCAGAGAGCCGCCTTCGCCACTGGTGTTCTTCCATATATCTACGCATTCCACCGCTACACATGGAGTTCCACTCTCCTCTTCTGCACTCAAGAAAAACAGTTTCAGCTGCACTTCCCCGGTTAAGCCGAGGGCTTTCACAGCTGACTTGTTCTCCCGCCTGCGTTCGCTTTACGCCCAATAAATCCGGACAACGCTTGCCACCTACGTATTACCGCGGCTGCTGGCACGTAGTTAGC
+
CCCCCGGGGGGGGGGGGGGGGGGGGGGGGGGGGGGGGGGGGGGGGGGGGGGGGGGGGGGGGGGGGGGGGGGGGGGGGGGGGGGGGGGGGGGGGGGGGGGGGGGGGGGGGGGGGGGGGGGGGGGGGGGGGGGGGGGGGGGGGGGGGGGFGGGGGGGGGGGGGGGGGGGGGGGGGGGGFGFGGGGGGGGGGGGDGGGC5FGGFFFFFFFFFFFFFFFFFFFFFFFFFFFFFFFFFDFFEFFFFF@FFFFFCEF;BBFFF>9?FFFFAB?FFFFB2>?BA<<6>0>>BFFFF:<?:?:(4>D24
@M04999:289:000000000-L3R54:1:1101:21667:10046 2:N:0:443
AAGACTACAAGGGTATCTAATCCCATTCGCTCCCCTAGCTTTCGTCTCTGAGTGTCAGTGACGGCCCAGCAGAGTGCTTTCGCCTGTTGTGTTCTTCCCGATCTCAACGCATTTCACCGCTCCACCGGAAATTCCCTCTGCCTCTACCGTACTCTAGCTTGGTAGTTTCCACCGCCTGTCCAGGGTTGAGCCCTGGGATTTGACGACGGACTTGAAAAGCCACCTACAGACACTTTACGCCCAATAATTCCGGATAACGCTTGCATCCTCTGTTTTACCGCGGCTGCTGGCACAGAGTT
+
CCCCCGGGGGGGGGGGGGGGGGGGGGGGGGGGGGGGGGGGGGGGGGGGGGGGGGGGGGGGGGGGGGGGGGGGGGGGGGGGGGGGGGGGGGGGGGGGGGGGGGGGFFGGGGGGGGGGGGGGGGGGGGGGGGGGCGCEGGGGGGGGGGGFGGFGGGGGGGGFGGGGGGGGGFGGGGGG>GFGGGGGGFGGFGGGGGGGGGGCFFFFFFEFFFFFFFFFEFFFFDFFF;@@FFDFFEFEFFFF9BF?@FFF<C?@B(12<BFBBFFF?BABFF2:<AFFFB)49>>FB;:?BB::?77:4>F
@M04999:289:000000000-L3R54:1:1101:2214:10059 2:N:0:443
CCGACTACAGGGGTATCTAATCCTGTTCGCTACCCATGCTTTCGAACCTCAGCGTCAGTTACAGACCAGAGAGCCGCCTTCGCCACTGGTGTTCTTCCATATATCTACGCATTCCACCGCTACACATGGAGTTCCACTCTCCTCTTCTGCACTCAAGAAACATAGTTTCAGCTGCAGTTCCCCAGTTAAGCTGGGGGCTTTCACAGCTGACTTATCTTCCCGCCTGCGTTCGCTTTACGCCCAGTAAATCCGGACAACGCTTGCCACCTACGTATTACCGCGGCTGCTGGCACGTAGTT
+
CCCCCGGGGGGGGGGGGGGGGGGGGGGGGGGGGFGGGGGGGGGGGGGGGGGGGGGGGGGGGGGGGGGGGGGGGGGGGGGGGGGGGGGGGGGGGGGGGGGGGGGFGGGGGGGGGGGGGGGGGGGGGGGGGGGGFGGGGGGGGFGGGGGGGFGGGGGGGGGGGGGGGGGGGGGGGGGGFGFGGGGGEGGGGGGGGGGGGGDFFFFFFFFFFFFFFFFFFFFFFFFFFFDFFFF2>??<EE;EF>0?@EF5CC@F9@BB?FFF?<FF74<1?0>63<BBFFFB0109;9:2>(,(46:?(,)
@M04999:289:000000000-L3R54:1:1101:24607:10111 2:N:0:443
GCGACTACCCGGGTATCTAATCCTGTTTGCTCCCCACGCTTTCGCATCTCAGCGTCAGTATCTGTCCAGAAGGCCGCCTTCGCCACCGGTATTCCTCCACATCTCTACGCATTTCACCGCTACACGTGGAATTCTACCTTCCTCTACAATACTCCAGATAACCAGTTTTAAGTGCAATTCCCAGGTTGAGCCCGGGGCTTTCACACCTAACTTAATTATCCGCCTACATGCCCTTTACGCCCAGTCATTCCGATTAACGCTCGCACCCTCCGTATTACCGCGGCTGCTGGCACGGAGTT
+
CCCCCGGGGGGGGGGGGGGGGGGGGGGGGGGGGGGGGDGGGGGGGGDGGGGGGGGGGGGGGGGGGGGGGGGGGGGGGGGGGGGGGGGGGGGGGGGGGGGGGGGGGGGGGGGGGGGGGGGGGGGGGGGGGGGGGCFFGGGGGGGGGGGGGGGGGGGGGGGGGGGGGGGGGGGGGGGGFFFGGGGGGGGGGGGGGGGGGGGGFFFFFFFFFFFFFFFFFFAEFFDFFFFFEEE@1EFFFFFEFBFFE@AF)<CF@F?:<<:>FFFF>FB<6:6BB0:?FA<019B>>>:>:(12<?94(4:
@M04999:289:000000000-L3R54:1:1101:9126:10112 2:N:0:443
GACTACAAGGGTATCTAATCCTGTTTGCTCCCCACGCTTTCGCATCTCAGCGTCAGTATCTGTCCAGAAGGCCGCCTTCGCCACCGGTATTCCTCCACATCTCTACGCATTTCACCGCTACACGTGGAATTCTACCTTCCTCTACAATACTCCAGATAACCAGTTTTAAGTGCAGTTCCCAGGTTGAGCCCGGGGCTTTCACACCTAACTTAATTATCCGCCTACATGCCCTTTACGCCCAGTCATTCCGATTAACGCTCGCACCCTCCGTATTACCGCGGCTGCTGGCACGGAGTTAGCC
+
CCCCCGGGGGGGGGGGGGGGGGGGGGGGGGGGGFGGGGGGGGGGEGGGGGGGGGGGGGGGGGGGGGGGGGGGGGGGGGGFEGGGGGGFGGGGGGGGGGGGGGGGGGGGGGGGGGGGGGGGGGGGGGGGGDGGGGGGFGGGGGFFEGGFGGFGCFGGGGGGGGGGGFGGGGGGGGGGFGFGGGGGGGGGGGGGGGEGGGGGFFFFEFFFFF4EEFFFFFC@?D?@DEE<BEFBB9=EF@6E;7@EF?ECF@<D??CE?(3<>BB>04(8?148?:).)(3(4;03:B2?B1??(463(:<<8
@M04999:289:000000000-L3R54:1:1101:12756:10116 2:N:0:443
GGACTACTGGGGTATCTAATCCTGTTCGCTACCCATGCTTTCGAACCTCAGCGTCAGTTACAGACCAGAGAGCCGCCTTCGCCACTGGTGTTCTTCCATATATCTACGCATTCCACCGCTACACATGGAGTTCCACTCTCCTCTTCTGCACTCAAGAAAAACAGTTTCAGCTGCACTTCCCCGGTTAAGCCGAGGGCTTTCACAGCTGACTTGTTCTCCCGCCTGCGTTCGCTTTACGCCCAATAAATCCGGACAACGCTTGCCACCTACGTATTACCGCGGCTGCTGGCTCGTAGTTAGC
+
CCCCCGFGGGGGGGGGGGGGGGGGGGGGGGGGGGGGGGGGFGGGGGEGGGGGGGGGGFGGGGGFGGGGGGGGGGGGGGGGGGGGGGGGGGGGGGGGGGGGGGGGGGGGDGGEFGGGGGGGGGGGGGGGGGGGGGGGGGGGGGGGGGGGGGGGGGFGGGGGGGGGGGGGGGGGGGGGFFFGFGGGGGGGFGGECECGGDFGBFFFFFFFFFEEEFFFFFF=?BBDFFF@?FFFFFFFEFFFFFF@@<6<?8>;:BFBFFF:?F??FB:<:218?FBFF<?BFFFB;67:>F0)-3(4:A444
@M04999:289:000000000-L3R54:1:1101:14609:10161 2:N:0:443
GGACTACCGGGGTATCTAATCCTGTTTGCTCCCCACGCTTTCGCATCTCAGCGTCAGTATCTGTCCAGAAGGCCGCCTTCGCCACCGGTATTCCTCCACATCTCTACGCATTTCACCGCTACACGTGGAATTCTACCTTCCTCTACAATACTCCAGATAACCAGTTTTAAGTGCAGTTCCCAGGTTGAGCCCGGGGCTTTCACACCTAACTTAATTATCCGCCTACATGCCCTTTACGCCCAGTCATTCCGATTAACGCTCGAACCCTCCGTATTACCGCGGCTGCTGGCACGGAGTTAGC
+
CCCCCGGGGGGGGGGGGGGGGGGGGGGGGGGGGGGGGGGGGGGGGGGGGGGGGGGGGGFGGGGGGGGGGGGGGGGGGGGGGGGGGGGGGGGGGGGGGGGGGGGGGGGGGGGGGGGGGGGGGGGGGFFEGGGGGGGGGGGGGGGGGGGFGGGGGGGGGGGGGGGFGFGGGGGGGGGC8CFGFGGGGG6EGGGGGGGGGGGGFFFFFFFFFFEFFFFFEFAEFB226;4;EFFFFFFFF?DFFFFEEFFFCFFF;?BA<1412,((.7:3?BB:0:2:AFF>>0;9BF?FF?(.(((,41.4)
@M04999:289:000000000-L3R54:1:1101:22034:10212 2:N:0:443
CGGGCGACTACTAGGGTATCTAATCCTGTTCGCTCCCCACGCTTTCGCTCCTCAGCGTCAGTGACGGCCCAGAGACCTGCCTTCGCCATCGGTGTTCTTCCCGATATCTACACATTCCACCGTTACACCGGGAATTCCAGTCTCCCCTACCGCACTCCAGTCCGCCCGTACCCGGCGCCGATCCACCGTTAAGCGATGGACTTTCACACCAGACGCGACGAACCGCCTACGAGCTCTTTACGCCCAATAAATCCGGATAACGCTTGCACCCTACGTATTACCGCGGCTGCTGGCACGTAGT
+
CCCCCGGGDGGGGGGGGGGGDGGEGGGGGGGDGGGGGGFGDGFEGGGGGGGGGGGGGGGGGGGGGGEGGGGGGGGGGGGGGGGGGGGGGGGGGGGGGGGGGGGGGGGGGGGGGGGGGGGGGGGGGGGGGGGGGGGGGGGGGGGGG8CGGG8EDCGGGGGGGGGGGGGGGGGGGGGGFGFGGGGGGGFGEGE5C>>DGGGGAF4=FFFFBB???FEF95<>EFFFBF16?B??619?<BAFA?<B9?FFFF<<A?>BF6:9>:><<6:?>08:8::?>47<4A:>>9039B?)2((),..4-
@M04999:289:000000000-L3R54:1:1101:12492:10223 2:N:0:443
GACTACCAGGGTATCTAATCCTGTTTGCTCCCCACGCTTTCGCATCTCAGCGTCAGTATCTGTCCAGAAGGCCGCCTTCGCCACCGGTATTCCTCCACATCTCTACGCATTTCACCGCTACACGTGGAATTCTACCTTCCTCTACAATACTCCAGATAACCAGTTTTAAGTGCAATTCCCAGGTTGAGCCCGGGGCTTTCACACCTAACTTAATTATCCGCCTACATGCCCTTTACGCCCAGTAATTCCTATTAACGCTCGCACCCTCCGTATTACCGCGGCTGCTGGCACGGAGTTAGCC
+
CCCCCGGGGGGGGGGGGGGGGGGGG,CFGG8FFGGGGGGGGGGDEGGGGGGGGGGGGEECFGGFGG?F?<<FCFGECFGGGGG7<CCFFGGGGGFEFGGGGGGGGGFDGGGGGGGGGEGGGGGG:=CEFGCGEGFGF9@DDEFGGFDGGGGGGGG9===FFGGF;DD:=9,EFGGGFGFGGCGGGGGGGGGEGECDGGGGFFFFFF>FDF*>C>FCEFF=FF?FDE?E9>FFDFFFDFFFF(5)973CE))737CEF6??B>FFF??:?>F??BFFA?>999;>?0)5:4<211684)697
@M04999:289:000000000-L3R54:1:1101:2915:10236 2:N:0:443
CGAGGGACTACTCGGGTATCTAATCCTGTTCGCTCCCTACGCTTTCGTCCATCAGCGTCAATCGGTATTTAGTAACCTGCCTTCGCAATCGGGGCTCTGTGTAATATCTATGCATTTCACCGCTACACTACACATTCCAGCTACTTCAATACTATTCAAGATTAACAGTATCAACGGCAGTTCTACAGTTAAGCTGCAGGTCTTCACCGCTGACTTATCAACCCGCCTACGGACCCTTTAAACCCAATAAATCCGGATAACGCTCGCATCCTCCGTATTACCTCGTCTGCTGGCACGGACT
+
8ACC,@@G@FGGG;;:CCFDCG,CEFF,EFG:F:FEF,,CFGEE<<FG7CCFFEFFGGGGGFCDCFAFFGD<FF,BFEF?DEEB<:,+B,<=:F+>?,?E<FG@FDGEEFFGFFFGCG,@FGCGDGF@EF8,A98DF;,;=?FEGGG8AD=ECCDFGGGF8@ECF+@FGFGCAGGG5?5=6<+EBDFF:CE<E,7=+0979*+1=+;8>>525*;B6B>ECF@=9(659>(5(66:;1=+9471,61=)7)1)621(6()71(,4,,(4-8<28>3(,82>).)(--3:).3,(()(-(-(
@M04999:289:000000000-L3R54:1:1101:11733:10243 2:N:0:443
TAGGCGACTACTCGGGTATCTAATCCTGTTTGCTCCCCACGCTTTCGCATCTCAGCGTCAGTATCTGTCCAGAAGGCCGCCTTCGCCACCGGTATTCCTCCACATCTCTACGCATTTCACCGCTACACGTGGAATTCTACCTTCCTCTACAATACTCTAGTTAACCAGTTTTAAGTGCAATTCCTAGGTTGAGCCCAGGGCTTTCACACCTAACTTAATTATCCGCCTACATGCCCTTTACGCCCAGTCATTCCGATTAACGCTCGCACCCTCCGTATTACCGCGGCTGCTGGCACGGAGT
+
CCCCCGGGGGGGGGGGGGGGGGGGGGGGGGGGGGGGGGGGGGGGGGGGGGGGGGGGGGGGGGGGGGGGGGGGGGGGGGGGGGGGGGGGGGGGGDGGGGGGGGGGGGGGGGGGGGGGGGGGGGGGGGGGGGGGGGGGGGGGGGGGGGGGGGGGGGGGGGGGGGGGGGGGGGGGGGGGFGFGGGGGGGGGGGGGGGGGGGGDDFFFFFFFFFFFFFFFFFFFFFFFFBFFFFFFFFFFFDEFFFDBFFFEEFFFFFFDFFFFFFFFFFF>F>FBFF>36??BFBFFF9>FF?B?FBFBBFFF:
@M04999:289:000000000-L3R54:1:1101:13298:10244 2:N:0:443
GCTCGACTACTGGGGTATCTAATCCTGTTTGCTCCCCACGCTTTCGCATCTCAGCGTCAGTATCTGTCCAGAAGGCCGCCTCCGCCACCGGTATTCCTCCACATCTCTACGCATTTCACTGCTACACGTGGAATTCTACCTTCCTCTACACTACTCCAGATAACCAGTTTTAAGTGCAATTCCCAGGTTGAGCCCGGGTCTTTCACACCTAACTTAATCATCCGCCGACACGCTCTTTACACCCAGTCATTCCGATTAACGCTCCCACCCTCCGTACTACCGCGGCTGCTGGCACGTAGTT
+
A@@C@FGGGF<F8C@6,;CFCCFEEFG6@FCF@F<F:@7@+66DD:F:,66EEFFCB68B<ECA66<CEEE<@EFGFE+FB,E:FFCFFG7>:4EFGEFD=EF,4,F<F?=4+44,CEF,;EE;;FEEFF@7,6,@E;=E,@D=EFGCGG,@,=3=8,=F=FGG,=D,2=8CFFFFFF+2DFD,3@?<E,@,9:C9550<98F<+1+@22)>>AFBE9+96<6)25((/8((6(3/39):)/34??@@)7)??4;;7()63(-,(43:03:(-((,((:<,3(4(-222))(,82(.3<(-
@M04999:289:000000000-L3R54:1:1101:12193:10253 2:N:0:443
CCGACTACTCGGGTATCTAATCCTGTTTGCTCCCCACGCTTTCGCATCTCAGCGTCAGTATCTGTCCAGAAGGCCGCCTTCGCCACCGGTATTCCTCCACATCTCTACGCATTTCACCGCTACACGTGGAATTCTACCTTCCTCTACAATACTCTAGTTAACCAGTTTTAAGTGCAATTCCTAGGTTGAGCCCAGGGCTTTCACACCTAACTTAATTATCCGCCTACATGCCCTTTACGCCCAGTCATTCCGATTAACGCTCGCACCCTCCGTATTACCGCGGCTGCTGGCACGGAGTT
+
CCCCCGGGGGGGGFEEFGGGGGFFGGGGGGGGGGGGGGGGGGGGG7@FDFGGGGGDGGGGGGGGGGGGGGGGFGGGGGGGGGGGGGGGGGCGGFFFGGGGGGDFFGGGGGGGGGGGGGGDFGGGGGGGGGGGGGGGGGGGGGGGGGEGGGGGGGGGGGFFGGFGFGGGGGGGGGGFFGFGGGGGCFFFFDGEFCGF>CFGFFFFFFE5@CFFEFFFEFFE@59AADFFFEFF=BD@==2?>20=@3>CEFFFF;1<?E10;?6@FFF<(8:;2(4:4A9((-4379::)50(4(37(,4
@M04999:289:000000000-L3R54:1:1101:27283:10275 2:N:0:443
TACGAGACTACACGGGTATCTAATCCTGTTTGCTACCCACGCTTTCGAGCATGAACGTCAGTGTTATCCCAGGAGGCTGCCTTCGCCATCGGTATTCCTCCACATCTCTACGCATTTCACTGCTACACGTGGAATTCTACCTCCCTCTGACACACTCTAGTTAGACAGTTTCAAATGCACGTCCCAAGTTGAGCTCGGGGATTTCACATCTGACTTATCTAACCGTCTGCGCTCGCTTTACGCCCAGTAATTCCGATTAACGCTCGCACCCTACGTATTACCGCGGCTGCTGGCACGTAGT
+
CCCCCGGGGGGGGGGGGGGGGGDCFFGGGGGGGGGGGGGGGGGGGGGGGGGGGGGGGGGGGGGGGGGGFGGGGGGGGGGGGGGGGGGGGGGGGGGGGGGGGGGGFGGGGGGGGGGEGGGGGGGGGGGGGGGGGGGGGGGGGGGGEGGGGGGGGGGGGGGGEGFGGGGGGGGGGGGGFGFGGGGGGCFFGFGGGGEGGGDGFFFFFFFFFFFFFFFFFFFFFEEFFFFFDFFFFFFF=9B=C7?>B;?FEF<ECFEF?FFFFFF@FFFFFBFBFFFFB<?DFAF9B06>BBFF??:?FFFF2
@M04999:289:000000000-L3R54:1:1101:20447:10286 2:N:0:443
CAAGACTACTGGGGTATCTAATCTTGTTTGTTCCCCACGCTTTCGCATCTCAGCGTCAGTATCTGTCCAGAAGGCCGCCTTCGCCACCGGTATTCCTCCACATCTCTACGCATTTCACCGCTACACGTGGAATTCTACCTTCCTCTACAATACTCCAGATAACCAGTTTTAAGTGCAATTCCCAGGTTGAGCCCGGGGCTTTCACACCTAACTTAATTATCCGCCTACATGCCCTTTACGCCCACTCATTCCGATTAACGCTCGCCCCCTTCGTATTACCGCGGCTGCTGGCACGGAGTTT
+
CCCCCGGGGGFGGGGGGFGGGGG<FGGGGGGGGGGGGGGGGGGGGGGFEGGGGGGGGGGGFFGGGGGGGGGGGGFGGGGGGGGGGGGFGGEFGGDGGGGGGGGGGGGGGGGGGGGGGG,BFGGGGGGGGGGGGGGGGGGGGGGGGGGGGCDFGGGDGGGGFGGGGGGGGGGGGFFFFGFGGGGGG6FGGGGGGGDDDDGGFFFCFFFE@EEFEFFF?8B>8CFB@@?DFF?@@BFFFFFEFF16((6;?CE3581(6?6((-(((((--((.-,,7>A498;>FF91:?7:<1)(((-37)
@M04999:289:000000000-L3R54:1:1101:5329:10292 2:N:0:443
AGCTGGACTACCCGGGTATCTAATCCTGTTCGCTACCCATGCTTTCGAACCTCAGCGTCAGTTACAGACCAGAGAGCCGCCTTCGCCACTGGTGTTCTTCCATATATCTACGCATTCCACCGCTACACATGGAGTTCCACTCTCCTCTTCTGCACTCAAGAAAAACAGTTTCAGCTGCACTTCCCCGGTTAAGCCGAGGGCTTTCACAGCTGACTTGTTCTCCCGCCTGCGTTCGCTTTACGCCCAATAAATCCGTACAACGCTTGCCACCTACTTATTACCGCGGCGGCTGGCACTGAGT
+
CCCCCGGEFGGGGGGGGGGGGGEEGEGGGGGGGGGGGGGGGGGGGGGGGGGGGGGGGGGGGFCFGGGGGGGGGGGGGGGGGGGGGGGGEGGGGFGGGGGGEFGFGGCAFGGFGGGGGGGGGEDFGGGGGFGCFGGGGGGGGGGGFD1@EFGGFGGGGGGFGGFDFGFGGG88EGGGFGFGG?F98FGDEGGFCFGGDDCCAFFF>9FC=9EEFFFFE1?C8@BBBF>DFFFFFFFFFFDFFFFF167??D<2<7>(41(-896?0(87DFF:03).5>24:>(,3(-((4290(34(()56
@M04999:289:000000000-L3R54:1:1101:15053:10324 2:N:0:443
TGTGACTACACGGGTATCTAATCCTGTTTGCTACCCACGCTTTCGAGCCTCAGCGTCAGTTACTAGCCAGTCAGCCGCCTTCGCCACTGATGTTCTTCCATATATCTACGCATTTCACCGCTACACATGGAGTTCCACTGACCTCTCTAGCACTCAAGTCTTACAGTTTCTGATGCACGTCCATAGTTGAGCTATGACCTTTCACATCAGACTTATTAGACCGCCTGCGCTCCCTTTACGCCCAATAATTCCGGACAACGCTCGCCACCTACGTATTACCGCGGCTGCTGGCACGTAGTT
+
CCCCCGGGGGGGGGGGGGGGGGGGGGGGGGGGGGGGGGGGGGGGGGGGGGGGGGGGGGGGGGGGGGGGGGGGGGGGGGGGGGGGGGGGGFGGGGGGGGGGGGGGGGGGGGGGGGGGGGGGGGGGGGGGGGGGGGGGGGGGGGGGGGGGGGGGGGGGGGGGGGGGGGGGGGGGGGGGFGFGGGGGGGGGGGGGGGGGGGGGFFFFFFFFFFFFFFFFFFFFFFFFFFFFFFFFFFFE==EAFFFFFFEEFFEEFFFFFFFFB@F@FFF?FFFFFFFFFFB26(40;;BBFFF:1884:BFF
@M04999:289:000000000-L3R54:1:1101:3920:10325 2:N:0:443
TGACTACCCGGGTATCTAATCCTGTTTGCTCCCCACGCTTTCGCATCTCAGCGTCAGTATCTGTCCAGAAGGCCGCCTTCGCCACCGGTATTCCTCCACATCTCTACGCGTTTCACCGCTACACGTGGAATTCTACCTTCCTCTACAATACTCCAGATAACCAGTTTTAAGTGCAATTCCCAGGTTGAGCCCGGGGCTTTCACACCTAACTTAATTATCCGCCTACATGCCCTTTACGCCCAGTCATTCCGATTAACGCTCGCACCCTCCGTATTACCGCGGCTGCGGGCACGGAGTTAGC
+
CCCCCGGGGGGGGGGGGGGGGGGGGGGGGGGGGGGGGGGGGGGGGEGFGGGGGGGGGGGGGGGGGGGGGGGGGGGGGGGGGGGFGGGGGGGGGGGGGGGGGGGGGGGFEGGGGGGGGGGGGGGGGGGGGGGGGGGGGGGGGGGGGGGGGGGGGGGGGGGGGGGGGGGGGGGGGGGGF?BDFGGGGGGGGGGGGGGGGGFD49BFFFFFFFF<@ACACCFF>BFDF;;EEF353@E941;DF60/7@FCE?@0,34446;<?>BBF;?:?B>4(80)64((-4919:129;>?B9;6(24<9
@M04999:289:000000000-L3R54:1:1101:5872:10333 2:N:0:443
GGACTACCAGGGTATCTAATCCTGTTCGCTACCCATGCTTTCGAACCTCAGCGTCAGTTACAGACCAGAGAGCCGCCTTCGCCACTGGTGTTCTTCCATATATCTACGCATTCCACCGCTACACATGGAGTTCCACTCTCCTCTTCTGCACTCAAGAAAAACAGTTTCAGCTGCACTTCCCCGGTTAAGCCGAGGGCTTTCACAGCTGACTTGTTCTCCCGCCTGCGTTCTCTTTACGCCCAATAAATCCGGACAACGCTTGCCACCTACGTATTACCGCTGCTGCTCGCACGTCGTTCGC
+
CCCCCFDFE@7@6CFGGGGGGGGGGGGGGGGGFFFGGGGGGGGCEFEGGFGGGGGGG<C@F9<FFGFGGGFDGGEGGGCGGGGGGGGGG8BBGDFG?EEEEFFFFEGGGGC:DEGGFC:ECGFGGG=<=FFGFGCE9E9DEDFDCDG@D4@DFD=9D=EECEC?FFGGGGGGGGGDD=F+?8+=3CCE7:DGC8:**CGGF6>+9AAF*:AE*B+=AAB5?BFFFF=@2:(67?6)4(62680=;;<?E;@0(33(:206264?B?:0(5:1?D?<<<?637;>>7:.2664(,(-48(((
@M04999:289:000000000-L3R54:1:1101:28566:10335 2:N:0:443
CCGGGACTACTAGGGTATCTAATCCTGTTTGCTCCCCACGCTTTCGAGCATGAACGTCAGTGTTATCCCAGGAGGCTGCCTTCGCCATCGGTATTCCTCCACATCTCTACGCATTTCACTGCTACACGTGGAATTCTACCTCCCTCTGACACACTCTAGTTAGACAGTTTCAAATGCACGTCCCAAGTTGAGCTCGGGGATTTCACATCTGACTTATCTAACCGTCTGCGCTCGCTTTACGCCCAGTAATTCCGATTAACGCTCGCACCCTACGTATTACCGCGGCTGCTGGCACGTAGTT
+
CCCCCGGGGGGGGGGGGGGGGGGGGGGGGGGGGGGGGGGDGGGGGGGGGGGGGGGGGGGGGGGGGGGGGGGGGGGGGGGGGGGGGGGGGGGGGGGGGGGGGGGGGGGGGGGGGGGGGGGGGGGGGGGGGGGGGGGGGGGGGGGGGGGGFGGGGGGGGGGGGGGFGGGGGGGGGFGGFGFGGGDGGGGGGGGGGGGGDDDCDAFFFFFFFFFEFFA@=BFFFFFFFFFFF=@2>@>DBFFF2?@B@;8C?C?F?@(3<F)7;0;06>9>>::1<B?>A:4A419>;BF>6,5(84<?:?B<<
@M04999:289:000000000-L3R54:1:1101:20236:10338 2:N:0:443
TTAGGACTACAAGGGTATCTAATCCTGTTTGCTCCCCACGCTTTCGCATCTCAGCGTCAGTATCTGTCCAGAAGGCCGCCTTCGCCACCGGTATTCCTCCACATCTCTACGCATTTCACCGCTACACGTGGAATTCTACCTTCCTCTACAATACTCCAGATAACCAGTTTTAAGTGCAGTTCCCAGGTTGAGCCCGGGGCTTCCACACCTAACTTAATTATCCGCCTACATGCCCTTTACGCCCAGTCATTCCGATTAACGCTCGCACCCTCCGTATTACCGCGGCTGCTGGCACGGAGTT
+
CCCCCGGGGGGGGGGGGGGGGGGGGGGGGGGGGGGGGGGGGGGGGGGGGGGGGGGGGGGGGGGGGGGGGGGGGGGGGGGGGGGGGGGGGGGGGGGGGGGGGGGGGGGGGGGGGGGGGGGGGGGGGGGGGGGGGGGGGGGGGGGGGGGGGGGGGGGGEFGGGGGGGGGGGGGGGGGGFGFGGGGGGGGGGGGGGGGGGGGGEFFFFFFFFFFEFFFFCCCEFFFDFFFFFEEFFFFFFFFFFFFFFDEFFFFFFFFF@@FE@FFFFFFF3<?BB>BF?7<>6?>F;99>??FBFFB:>FFF4
@M04999:289:000000000-L3R54:1:1101:22080:10361 2:N:0:443
CTTATGACTACCGGGGTATCTAATCCTGTTTGCTCCCCACGCTTTCGCATCTCAGCGTCAGTATCTGTCCAGAAGGCCGCCTTCGCCACCGGTATTCCTCCACATCTCTACGCATTTCACCGCTACACGTGGAATTCTACCTTCCTCTACAATACTCCAGATCACCAGTTTTAAGTGCAATTCCCAGGTTGAGCCCGGGGCTTTCACACCTAACTTAATTATCCGCCTACATGCCCTTTACGCCCAGTCATTCCGCTTAACGCTCGCACCCTCCGTATTACCGCGGCTGCTGGCGCGGAGT
+
C@8CBC<;<FCEFGGEGCFFDEF<EFGGGGFGGFGGCGFGGCGEDGEEGEGAFDFCCBCCFGAFFG9C@6CEFD@FFGD:7?@FB7CCFE@@GE=AAFEEGGFGGGGAEAFFE@G:?FGDFECCFGGFGFBC7B,@=EFC9,@FGGG8EGFFFFGD,=ECGF8A8FFFGGCCECG<;8C???F7>DFCFGGGCFF5CGGGBA4FFFFA:@B=;AA@=88@FCEE=(/(46@)6@38;;);C1?@;@;837<???E0((3<A092?022>08:8(-46?(66<00141113))(-(-464(-
@M04999:289:000000000-L3R54:1:1101:18869:10376 2:N:0:443
TGACTACTAGGGTATCTAATCCTGTTCGCTACCCATGCTTTCGAACCTCAGCGTCAGTTACAGACCAGAGAGCCGCCTTCGCCACTGGTGTTCTTCCATATATCTACGCATTCCACCGCTACACATGGAGTTCCACTCTCCTCTTCTGCACTCAAGAAAAACAGTTTCAGCTGCACTTCCCCGGTTAAGCCGAGGGCTTTCACAGCTGACTTGTTCTCCCGCCTGCGTTCGCTTTACGCCCAATAAATCCGGACAACGCTTGCCACTTACGTATTACCGCGGCTGCTGGCACGTAGTTAGC
+
CCCCCGGGGGGGGGGGGGGGGGGGGGGGGGGGGGGGGGGGGGGGGGGGGGGGGGGGGGGGGGGGGGGGGGGGGGGGGGGGGGGGGGGGGGGGGGGGGGGGGGGGGGGGGGGGGGGGGGGGGGGGGGGGGGGGGGGGGGGGGGGGGGGGGGGGGGGGGGGGGGGGGGGGGGGGGGGGFGFGGGGGGGGGGGGGGGGGGGFGFFFFFFFFEBEFFFFFFFFDFFFFFF>@FFFFFFFFFFFFFF@DE3EFFFFFFFFFFF>???B?>?BAFFFF?DFFDFFFBBF>FFFFFFFFF:7<:AFF4
@M04999:289:000000000-L3R54:1:1101:16919:10377 2:N:0:443
TGACTACTAGGGTATCTAATCCTGTTCGCTCCCCACGCTTTCGTCCATCAGCGTCAATCGGTATTTAGTAACCTGCCTTCGCAATCGGGGTTCTGTGTAATATCTATGCATTTCACCGCTACACTACACATTCCAGCTACTTCAATACTATTCAAGATTAACAGTATCAACGGCAGTTCTACAGTTAAGCTGCAGGTTTTCACCGCTGACTTATCAACCCGCCTACGGACCCTTTAAACCCAATAAATCCGGATAACGCTCGCATCCTCCGTATTACCGCGGCTGCTGGCACGGAGTTAGC
+
CCCCCGGGGGGGGGGGGGGGGGGGGGGGGGGGGGGGGGGGGGGGGGGGGGGGGGGGGGGGGGGGGFGGGGGGGGGGGGGGGGGGGGGGGGGGGGGGGGGGFGGFGGGGGGGGDGGGGGGGGGGGGGGGGGGGGGGGGGGGGGGGGGGGGFGGGGGGGGGGGGFGGGGGGGGGGGGGFGFDGGGGGGGGGGGGGFGGFDFGFFFAEFFFFFEFFFFFFFF2@BFFFFFFFF>FFFFFFFFFFD0@@EEF?89603<AEFB@0(29?F:)5:>1,3(6>FF>>01-4:72:BB??9;BBFB<5
@M04999:289:000000000-L3R54:1:1101:3560:10391 2:N:0:443
CGGACTACTAGGGTATCTAATCCTGTTCGCTACCCATGCTTTCGAACCTCAGCGTCAGTTACAGACCAGAGAGCCGCCTTCGCCACTGGTGTCCTTCCATATATCTACGCATTACACCGCTACACTTGGAGTTCCACTCTCCTCTTCTGCACCCAAGAAAAACAGTTTCAGCTGCGCTTCCCCGTTTAAGCCGAGGGTTTTCACAGCTGACTTTTTCTCCCGCCTGCGTGCGCTTTACGCCCAATAAATCCGGACAACGCTTGCCACCTACCTATTACCGCGGCTGCTGGCCCGTATTC
+
CCCCCGCFG<CEGGGGGGF<AEGGFGGC7FG77FGGG<FDCFAC@EFGDFFGGGEGEFE@FCFGDGGGFFFGGGGDGGGGGGGEGCE8AEFGGGGGAF<FFDC?FBE,4CEGG,?EFGGEDDEGD,,AA8EF:;9>EFCEDFGGGFCCAFFC8+1=>EF8,@>D8+@:,@FGDGG>B60@+87C48@+;FA?E5@>D0?;F>AACBAA).5*/+9*(=BBA99>D5@@;((((,3=)7(>320/(/7))4:(21>9:1(321:<:))4(.2().-4--4,431>F(324:((,43(,()
@M04999:289:000000000-L3R54:1:1101:12729:10403 2:N:0:443
GCAGACTACCCGGGTATCTAATCCTGTTCGCTACCCATGCTTTCGTACATCAGCGTCAGTTACAGACCAGAGAGCCGCCTTCGCCATTGGTGTTCTTCCATATATCTACGCATTCCACCGCTACACATGGAGTTCCACTCTCCTCTCCTGCATTCAAGAATAACAGCTTCAGCTGCACTTCCCCGGTTAAGCCGAGGGCTTTCACAGCTGACTTGTTCTCCCGCCTGCGTTCGCTTGACGCCCAATAAATCCGGACAACGCTTGCCACCTCCGAATTACCACGGCTGCTGCAATGTAGTTC
+
A-8BCGDCC<F@BF++;CFGAC6CCFFC,@:B866;6CCF<,CFC,E<,,CC@AFGGGG96,6,,<,,6::CE:6@@7+?:F@@F@,,CF6,EFG??FFG,FCFC?AD,4+@@BE<AA?>FGEG:FGFGCG:A,,,94,6,6@FCF,@=E,,,,,,7E8D,@,@DD,@DGCFGDFGFGF6D+6,3::4CC,@CEGG5CDG4*4B+=8A>4=@EFFFF=B?F2252>B(6(32,(67/3@5(61;734=CEF81(,4031,96:0(39?1:(.,(-(42).),(-7(3(53,()-).)64))
@M04999:289:000000000-L3R54:1:1101:20820:10422 2:N:0:443
AGGACTACTAGGGTATCTAATCCTGTTTGCTCCCCACGCTTTCGCATCTCAGCGTCAGTATCTGTCCAGAAGGCCGCCTTCGCCACCGGTATTCCTCCACATCTCTACGCATTTCACCGCTACACGTGGAATTCTACCTTCCTCTACAATACTCCAGATAACCAGTTTTAAGTGCAATTCCCAGGTTGAGCCCGGGGCTTTCACACCTAACTTAATTATCCGCCTACATGCTCTTTACGCCCAGTCATTCCGATTAACGCTCGCACCCTCCGTATTACCGCGGCTGCTGGCACGGAGTT
+
CCCCCGGGGGGGGGGGGGGGGGGGGGGGGGGGGGGGGGGGGGGGGGGGGGGGGGGGGGGGGGGGGGGGGGGGGGGGGGGGGGGGGGGGGGGGGGGGGGGGGGGFGGGGGGGGGGGGGGGGGGGGGGGGGGFGGGGGGGGGGGGGGGGGGGGGGGGGGFGGGGGGGGGCFGGGGGGGFGFGGGGGGGGGGGGGGGGGGDDGFFFFFFFFFFFFFFFFFFFFCFFFFFFFEEFFFEFF?EFFBFFDFFFFCEE;;D<?EC6><?BF;FF:<:?>:04?FF26693;B9:2??61?B690<7
@M04999:289:000000000-L3R54:1:1101:5020:10455 2:N:0:443
CGACTACCCGGGTATCTAATCCTGTTCGCTACCCATGCTTTCGAACCTCAGCGTCAGTTACAGACCAGAGAGCCGCCTTCGCCACTGGTGTTCTTCCATTTACCTACGCATTCCACCGCTACACACGGAGTTCCACTCTCCTCTTCTGCACTCAAGAAAAACAGTTTCAGCTGCACTTCCCCGGTTAACCCGAGGGCTTTAACAGCTGACTTTTCTTCCCCCCTCCTTTCGCTTTAGGCCCAAAAAATCCGGACAAGCTTTGCCCCCTACGTTTTACGCCGGCGCCTGGCCCGTATTTAGC
+
CCCCCGGGGGGGGGGGGGGGGGGGGGGGGGGGGGGGGGGGGGGFFGGGGGGGGGGGGGFG,@@CFEE8C,@:F@:F7F:<4CFCE8FF?=F=,CAFE5:,,5,,,,,,+4@?D<?F=+44=B=,,8>=>=F:FA,>,64D441E,63,7,1,@AA?FGGG881,@C2,76,,,,6196AGG7D7ECG,,@817CG**AF7++++*)))*0>?*B++/4B()6((((,)))(,(6()))/;(6(,.3((5(30((4((())63:))((-(.,4(.84<1(,33(,(((,(4,-(-4(8)))-
@M04999:289:000000000-L3R54:1:1101:2793:10468 2:N:0:443
GGACTACTGGGGTATCTAATCCTGTTTGCTCCCCACGCTTTCGCATCTCAGCGTCAGTATCTGTCCAGAAGGCCGCCTTCGCCACCGGTATTCCTCCACATCTCTACGCATTTCACCGCTACACGTGGAATTCTACCTTCCTCTACAATACTCCAGATAACCAGTTTTAAGTGCAATTCCCAGGTTGAGCCCGGGGCTTTCACACCTAACTTAATTATCCGCCTACATGCCCTTTACGCCCAGTCATTCCGATTAACGCTCGCACCCTCCGTATTACCGCCGCTGCTGGCCCGGAGTTAGC
+
CCCCCGGCGGGGGGGGG,EFGGAFGGGGGGGGGGGGGGGGGGGGG:FGGGGGGGGGGGGGGGGGGGGGGGGGG8FGDGGGGGGGGFGEGEGGGGGGGGGGGGGGGGGGGGG:FDGGGGGGGGGGGFFGGGGGGGGGGGFGGGGGGGGGGGCFFFGGGGFGGGGGGGGGG?=@:BFFFG7FF?FGGGGGGGGGGGDDGGGGFFFFF>99>DEEEAFFF6CF59@DD=(886>B@@E<E<;DB@DFEF???E;(3;2?C0(--99;29B(481-(.3).<1(-4((49))54,((-07(4)))
@M04999:289:000000000-L3R54:1:1101:7844:10499 2:N:0:443
GGGGAGACTACCCGGGTATCTAATCCTGTTTGCTCCCCACGCTTTCGCATCTCAGCGTCAGTATCTGTCCAGAAGGCCGCCTTCGCCACCGGTATTCCTCCACATCTCTACGCATTTCACCGCTACACGTGGAATTCTACCTTCCTCTACAATACTCCAGATAACCAGTTTTAAGTGCAATTCCCAGGTTGAGCCCGGGGCTTTCACACCTAACTTAATTATCCGCCTACATGCCCTTTACGCCCAGTCATTCCGATTAACGCTCGCACCCTCCGTATTACCGCGGCTGCTGGCACGGAGT
+
CCCCCGGGGGGGGGGGGGGGGGDCEEFGGGGGGGGGGGGGGGGGGDGGGGGGGGGGGGGGGGGGGGGGGGGGGGGGGGGGGGGGGGGGGGGGGGGGGGGGGGGG?FGGGGGGGGGGGGGGGGGGGGFGGGGGGGGGGGGGGGFGGFGGGGGGGGGGGGGGGGGGGGGGCFFGGGGGFGFGGGGGGGGGFGGGGGGGGGDDFAFFFFFFFFBFFFFFFFFFFFFFFFDDFF@9?EE@EDEAC;?FBD@@EEFFFFF<BF:><B>??>99>FFFFF>F?FFFB)-4139>BFF?((32(439-
@M04999:289:000000000-L3R54:1:1101:11499:10501 2:N:0:443
TGACTACTAGGGTATCTAATCCCATTCGCTCCCCTAGCTTTCGTCTCTGAGTGTCAGTGACGGCCCAGCAGAGTGCTTTCGCCTGTTGGTGTTCTTCCCGATCTCAACGCATTTCACCGCTCCACCGGAAATTCCCTCTGCCTCTACCGTACTCTAGCTTGGTAGTTTCCACCGCCTGTCCAGGGTTGAGCCCTGGGATTTGACGACGGACTTGAAAAGCCACCTACAGACACTTTACGCCCAATAATTCCGGATAACGCTTGCATCCTCTGTTTTACCGCGGCTGCTGGCACAGAGTTAC
+
CCCCCGGGGGGGGGGGFFGGGGGGGGGGGGGGGGGGGGGGGGGGGGGGGDFGGGGGGGGGGGGGGGEGGGGGGGGGGGGFGGGGGGGGGGGGGGGGGGGGGGGGGGGGGGGGGGGGGGGGGGGGGGGGGGGGGGGCGGF?FGGGGGGGGGFGGGGGGGGGGGGGFGGGGFFGGGGGFGFGGCGGCFCEGGGGGGGGGGGGFAFCEFFFFFFFEFFFF=F>FDFDFEFFFFFFFFF@EE7EFBDFFFACEFEFFFF?>DBF(80344A:?D>36<A?FF)30--776042>:B<(34().6.
@M04999:289:000000000-L3R54:1:1101:21133:10533 2:N:0:443
AGTGACTACCGGGGTATCTAATCCTGTTTGCTCCCCACGCTTTCGCATCTCAGCGTCAGTATCTGTCCAGAAGGCCGCCTTCGCCACCGGTATTCCTCCACATCTCTACGCATTTCACCGCTACACGTGGAATTCTACCTTCCTCTACAATACTCCAGATAACCAGTTTTAAGTGCAATTCCCAGGTTGAGCCCGGGGCTTTCACACCTAACTTAATTATCCGCCTACATGCCCTTTACGCCCAGTCATTCCGATTAACTCTCGCCCCCTCTGTATTCCCCCGGCTGCTCGCCCGTGGTGC
+
-AB<AEEFCEGGGGG;FEEFCF<FGFGGFFEFGGGGGGGGG@FGGGGGG<FFGGEFGCFEAEGGGE<CFEFGAEFG:CECGGGDGECFGGGCDFGG<FEFCGGGGGGGGGGCGEGGFFF=F@EGGFEGFGCF:DGGECA=CFFGD99=9F88E==@BDEFFGGFCDG9D=8EGF7EC+?8CGFFF?DFF78ECEEGD7*?AAFFFAF?B:37;+A+81=8B*(5/(,3.9CF33@;@)90;09,3=<76)974:6(-6>)648(((,(426(.:)42)4)((469((-))--(-3(((-(-
@M04999:289:000000000-L3R54:1:1101:3921:10534 2:N:0:443
GCGACTACTGGGGTATCTAATCCTGTTTGCTCCCCACGCTTTCGCATCTCAGCGTCAGTATCTGTCCAGAAGGCCGCCTTCGCCACCGGTATTCCTCCACATCTCTACGCATTTCACCGCTACACGTGGAATTCTACCTTCCTCTACAATACTCCAGATAACCAGTTTTAAGTGCAATTCCCAGGTTGAGCCCGGGGCTTTCACACTTAACTTAATTATCCGCCTACATGCCCTTTACGCCCAGTCATTCCGATTAACGCTCGCACCCTCCGTTTTACCGCGCCTGCGGGCACGCATTTAC
+
CCCCCFEGGGGGCFEFFGGCEGFGGGGGFEGGGGEFGFGGGGGEGG77CEFGGGGGG7FDGCFFEGGGGGGGGGGDFEFGGGGGGGFGDGFFFG<EFGCDFFF?FGCDFGGGGGFGGFGGEE@FGFGGDG@FD@EBFDFDGDDFGAFF?FFGGG?DE8DFGGGFGG,@EGC8,=BFFC5DG?7C?F6CD?EGGGGG5CGGF4+B@F*4>AEFEFCF<8@7+9B999B=CEEEDFFE9E/>@9;1674)9?EE;03@3476:?;99BF?<??>1)44)4.39(--4,(,(-(,(4(((-4))
@M04999:289:000000000-L3R54:1:1101:3832:10541 2:N:0:443
TAGACTACACGGGTATCTAATCCTGTTCGCTACCCATGCTTTCGAGCCTCAGCGTCAGTAACAGACCAGAGAGCCGCCTTCGCCACTGGTGTTCTTCCATATATCTACGCATTTCACCGCTACACATGGAGTTCCACTCTCCTCTTCTGCACTCAAGTCTCTCAGTTTCCGATGCTCTTCCTCAGTTAAGCTGAGGGCTTTCACATTCAGACTTAAAAGACCGCCTGCGCTCCCTTTACGCCCAATAAATCCGGACAACGCTTGCCACCTACGTATTACCGCGGCTGCTGGCACGTAGTTT
+
CCCCCGGFGGGGGGGGGGGGGGGGGGGGGGGGGFGGGGGGGGGGGGGEGGGGGEGGGGGGGGDFFFGGGGGFGGGGGGGDGGGGGGGGGEFEGGGGGGGGGGGGGGGGGGGGGGGGGEGGGGGGGCFGFGGGGCGFFFGFGGGGGGGGGGDGFGGGCEGFFCEGCCAFGGGGGGDGFGFDGFFGGGGFE7EC?EFFG6DGFFFFFFFFFCEFEFFFC>99>=BFFFB=@B>FF=(4>:CEFBF2?@;EC?5=;1;BBF@(6?:?<?<53:2:6?<A?A44810(((-1)).(()4:0(-6)
@M04999:289:000000000-L3R54:1:1101:12940:10561 2:N:0:443
AGGGACTACAGGGGTATCTAATCCTGTTTGCTACCCACGCTTTCGAGCATGAACGTCAGTGTTATCCCAGGAGGCTGCCTTCGCCATCGGTATTCCTCCACATCTCTACGCATTTCACCGCTACACGTGGAATTCTACCTTCCTCTACAATACTCCAGATAACCAGTTTTAAGTGCAATTCCCAGGTTGAGCCCGGGGCTTTCACACCTAACTTAATTATCCGCCTACATGCCCTTTACGCCCAGTCATTCCGATTAACGCTCGCACCCTCCGTATTACCGCGGCTGCTGGCACGGAGTT
+
9@CCCF@CCE@<C@BFFGGGGGFGGGGFDCFC;6;;;BF7@BCEE,F7FF@FFFGFGGEEFEGGGGGGCFGFEGGECF<9EFFGGGG8FGGGGGGGGGGGGGAFFGFGGGEGGCFFG?EEGGEGGGGGGEEGG8EDFGGFDGGGGGGGGGFGGFFGGFG?AEGGGGD=@EEGGGGGFFB82B8EEGGGGDFGGGGC9DGGFFFFFFA>CE5@E9F@<AFCCFFBA>@BFFFB)7>D:CFF9/41=3)793?CE7?<DFEDBDFF04>BF?F?03:15>>A:9>BB09<??::<)2,2(43
@M04999:289:000000000-L3R54:1:1101:11236:10577 2:N:0:443
TGAGGACTACTAGGGTATCTAATCCTGTTTGCTCCCCACGCTTTCGCATCTCAGCGTCAGTATCTGTCCAGAAGGCCGCCTTCGCCACCGGTATTCCTCCACATCTCTACGCATTTCACCGCTACACGTGGAATTCTACCTTCCTCTACAATACTCTAGTTAACCAGTTTTAAGTGCAATTCCTAGGTTGAGCCCAGGGCTTTCACACCTAACTTAATTATCCGCCTACATGCCCTTTACGCCCAGTCATTCCGATTAACGCTCGCACCCTCCGTATTACCGCGGCTGCTGGCACGGCGTT
+
CCCCCGGGGGGGGGGGGGGGGGGGGGGGGGGGGGGGGGGGGGGGGGGGGGGGGGGGGGGGGGGGGGGGGGGGGGGGGGGGGGGGGGGGGGGGGGGGGGGGGGGGGGGGGGGGGGGGGGGGGGGGGGGGGGGDFGGGGGGGGGGGGGGGGGEGGGGGGGGGGGGGGGGGGGGGG8FGFGFGGGGGGGGGGGGGGGGGGGGGFFFFFFFFFDFFFFFFFFFFFFEDBFFDFEECEFFFFEFFFFFFFBEFFFFCF@@?;?FE?FD@>@@FF<?B36:1?B>A913(,329??FB?3<B9(493
@M04999:289:000000000-L3R54:1:1101:17350:10596 2:N:0:443
GGACTACCCGGGTATCTAATCCTGTTTGCTCCCCACGCTTTCTCATCTCCGCGTCAGTATCTGTCCAGAAGGCCGCCTTCGCCACCGGTATTCCTCCACATCTCTACGCATCTCACCGCTACACGTGGAATTCTACCTTCCTCTACAATACTCCAGATAACCAGTTTTAAGTGCAGTTCCCAGGTTGAGCCCGGGGCTTTCACACCTAACTTAATTATCCGCCTACATGCCCTTTACGCCCAGCAATACCGCTTAACGCTCGCACCCCCCGTCTTACCGCCGCTGCTGGCACGGAGTTATC
+
C@8ABFG<@++@@:;,;C,FECF-;EAA,66C<F@F@CF7A@,;;CC6EFGGC@FC:9E,9EFFCFCC<DG?E8CG=,,A4?ECGG7+84,CB5EFE<FGFGG?F?E+@:++,,,9A+F8FED=+44+@5,8=D,EF9DFDAF9,@=FFA===@@,@D=EGG8,,+2@FE,7=AFF+;++5+:74EC,5@DF**4*//*40+19AB66)76431B+@8B:B>@((5/.))5;8(/4.(,53(,(/6=)).1(((4<<064231((4((4;91(,44)(-4,7>7>>22(,.84(-112).)
@M04999:289:000000000-L3R54:1:1101:14532:10654 2:N:0:443
CCGACTACTGGGGTATCTAATCCTGTTTGCTCCCCACGCTTTCGCATCTCAGCGTCAGTATCTGTCCAGAAGGCCGCCTTCGCCACCGGTATTCCTCCACATCTCTACGCATTTCACCGCTACACGTGGAATTCTACCTTCCTCTACAATACTCCAGATAACCAGTTTTAAGTGCAATTCCCAGGTTGAGCCCGGGGCTTTCACACCTAACTTAATTATCCGCCTACATGCCCTTTACGCCCAGTCATTCCGATTAACGCTCGCACCCTCCGTATTACCGCGGCTGCTGGCACGGAGTT
+
CCCCCGGGGGGGGGGGGGGGGGGGGGGGGGGGGGGGGGGGGGGGGGGGGGGGGGGGGGGGGGGGGGGGGGGGGGGGGGGGGGGGGGGGGGGGGGGGGGGGGGGGGGGGGGGGGGGGGGGGGGGGGGGGGGGGGGGGGGGGGGGGGGGGGGGGGGGGGGGGGGGGGGGGGGGGGGGGFGFGGGGGGGGGGGGGGGGGGGGGFFFFFFFFFFFFFFFFFFFFFFFFFFFFFFF@DFFFFFFFFFDFFFFFFFFFFFF??EDFFFFFFFFF<:?FBB?BBFFF>FFFFFFFFFF?FF;0(8?
@M04999:289:000000000-L3R54:1:1101:7231:10667 2:N:0:443
GACTACAGGGGTATCTAATCCTGTTCGCTACCCATGCTTTCGAGCCTCAGCGTCAGTAACAGACCAGAGAGCCGCCTTCGCCACTGGTGTTCTTCCATATATCTACGCATTTCACCGCTACACATGGAGTTCCACTCTCCTCTTCTGCACTCAAGTCTCTCAGTTTCCGATGCTCTTCCTCAGTTAAGCTGAGGGCTTTCACATTCAGACTTAAAAGACCGCCTGCGCTCCCTTTACGCCCAATAAATCCGGACAACGCTTGCCACCTACGTATTACCGCGGCTGCTGGCACGGAGTTAGC
+
CCCCCGGGGGGGGGGGGGGGGGGGGGGGG7FEGGGGGGGGGGGGGGGGGGGGGGGGGGGGGGGGGGGGGGGGGGGGGGGGGGGGGGGGGGGGGGGGGGGGGCGGGGGGGGGGGGGGGGGGGGGGGGGGGGGGGGGGGGGGGGGGGGGGGGGGGGGGGGGGGGGGGGGGGGGGGGGGFGFGGGGGGGGGGGFGGGGGFFGGFFFFFFFF=ECCFCFFFFF9DBFFFBFB@FFFF@EFFFFFFF@FFFC<E1>3;@>;8>@FFFFFFFF?FFFFFA:ABFBFF090(48)4:?2:((31<924
@M04999:289:000000000-L3R54:1:1101:28836:10671 2:N:0:443
CAGACTACTGGGGTATCTAATCCTGTTTGCTCCCCACGCTTTCGCATCTCAGCGTCAGTATCTGTCCAGAAGGCCGCCTTCGCCACCGGTATTCCTCCACATCTCTACGCATTTCACCGCTACACGTGGAATTCTACCTTCCTCTACAATACTCCAGATAACCAGTTTTAAGTGCAGTTCCCAGGTTGAGCCCGGGGCTTTCACACCTAACTTAATTATCCGCCTACATGCCCTTTACGCCCAGTCATTCCGATTAACGCTCGCACCCTCCGTATTACCGCGGCTGCTGGCACGGAGTT
+
CCCCCGGGGGGGGGGGGGGGGGGGGGGGGGGGGGGGGGGGGGGGGCEGGGFFGGGGGGGGGGGGGGGGGGGGGGGGGGGGGGGG?BEFFFEGFGGGGGGGGGGGGGGGGGGGGGGGGGGGGGGGGGGGGGGFGGGGGGGGGGGGGFFFGGGGGGGGGDFFDGGGGGGGGGGGGGGGFGFGGGGGGGGGFGGGGGGGGGGGFFFFFFFFBEFFFFFFFFBEF?F?FFBEFEFFBEFFE3;D@91;;EFFF?<EDD?FFF((8<>>019BFFFBFFF?>AFFFFB;BB<B::0(5<BF>?F
@M04999:289:000000000-L3R54:1:1101:27255:10672 2:N:0:443
ATGAAGACTACAGGGGTATCTAATCCTGTTCGCTCCCCACGCTTTCGTCCATCAGCGTCAATCGGTATTTAGTAACCTGCCTTCGCAATCGGGGTTCTGTGTAATATCTATGCATTTCACCGCTACACTACACATTCCAGCTACTTCAATACTATTCAAGATTAACAGTATCAACGGCAGTTCTACAGTTAAGCTGCAGGTTTTCACCGCTGACTTATCAACCCGCCTACGGACCCTTTAAACCCAATAAATCCGGATAACGCTCGCATCCTCCGTATTACCGCGGCTGCTGGCACGGAGT
+
CCCCCGGGGGGGGGGGGGGGGGACFFGGGGGGGGGGGGGGGGGGGGGGGGGGGGGGGGGGGGGGGGGGGGGGGGGGGGGGGGGGGGGGGGGGGGGGGGGGGGGGGGDGGGGGGGGGGGGGGGGGGGGGGGGGGGGGGGGGGGGGDGGGGGGGGGGGGGGGGGGGGGGGGGGGGGGGEGFGGGGFGGGGGGGGGGGGGGGGFFFFFFFFFFAFFFFFFFFFFDBDFFFFFFFFFFFFF@EFFFFFFDF@@FFFFFBFFFFF@0;;BF>93>?BF0>??FFFFFFFF>>;>BFF>??F:903(
@M04999:289:000000000-L3R54:1:1101:26577:10681 2:N:0:443
ATTGACTACTGGGGTATCTAATCCTGTTTGCTCCCCACGCTTTCGCATCTCAGCGTCAGTATCTGTCCAGAAGGCCGCCTTCGCCACCGGTATTCCTCCACATCTCTACGCATTTCACCGCTACACGTGGAATTCTACCTTCCTCTACAATACTCCAGATAACCAGTTTTAAGTGCAGTTCCCAGGTTGAGCCCGGGGCTTTCACACCTAACTTAATTATCCGCCTACATGCCCTTTACGCCCAGTCATTCCGATTAACGCTCGCACCCTCCGTATTACCGCGGCTGCTGGCACGGAGCT
+
CCCCCGGGGGGGGGGGGGGGGGGGGGGGGGGGGGGGGGGGGGGGGGGGGGGGGGGGGGGGGGGGGGGGGGGGGGGGGGGGGGGGGGGGGGGGGGGGGGGGGGGGGGGGGGGGGGGGGGGGGGGGGGGGGGGGGFGGGGGGGGGGGGGGGGGGGGGGGGGFGFGGGGGGGGGGGFGGFFDFGGGGGGFFGGGGGGGGGDGD>AFFFFFFFFFFFFFFEBBEFFFFFFFFFFFF@FFFFEFFDF@;;@EEEEFF;0;DFFEF@FF9>BF9???:>143:BF2<FF9>9B:3::032812-(4
@M04999:289:000000000-L3R54:1:1101:9823:10697 2:N:0:443
GATGGACTACCCGGGTATCTAATCCTGTTTGCTCCCCACGCTTTCGCATCTCAGCGTCAGTATCTGTCCAGAAGGCCGCCTTCGCCACCGGTATTCCTCCACATCTCTACGCATTTCACCGCTACACGTGGAATTCTACCTTCCTCTACAATACTCCAGATAACCAGTTTTAAGTGCAATTCCCAGGTTGAGCCCGGGGCTTTCACACCTAACTTAATTATCCGCCTACATGCCCTTTACGCCCAGTCATTCCGATTAACGCTCGCACCCTCCGTATTACCGCGTCTGCTGGCACGGAGTT
+
CCCCCGGGGGGGGGGGGGGGGGGGGGGGGGGGGGGGGGGGGGGGGGGGGGGGGGGGGGGGGGGGGGGGGGGGGGGGGGGGGGGGGGGGGGGGGGGGGGGGGGGGGGGGGGGGGGGGGGGGDGGGGGGGGGGGGGGGGGGGGGGGGGGFGGGGGGGGGGGGGGGGGGGFGGGGGGGGFGFGGGGGGGFGGGG?GFGGGGGGBFFFFFFF>DFFFFFF=FF<+7>@DF?FF;?C@EDE1;C6<;BFF@EFFFEFF@18?6:<6;F?;>B19:<0?><:??9A919>(1:6<4:(((4:((4:4
@M04999:289:000000000-L3R54:1:1101:26719:10700 2:N:0:443
CATTCGACTACTGGGGTATCTAATCCTGTTTGCTCCCCACGCTTTCGCATCTCAGCGTCAGTATCTGTCCAGAAGGCCGCCTTCGCCACCGGTATTCCTCCACATCTCTACGCATTTCACCGCTACACGTGGAATTCTACCTTCCTCTACAATACTCCAGATAACCAGTTTTAAGTGCAATTCCCAGGTTGAGCCCGGGGCTTTCACACCTAACTTAATTATCCGCCTACATGCCCTTTACGCCCAGTCATTCCGATTAACGCTCGCACCCTCCGTATTACCGCGGCTGCTGGCCCGGAGT
+
CCCCCGGGGGGGGGGGGGGGGGCCFGGGGGGGGGGGGGGGGGGGGGGGGGGGGGGGGGGGGGGGGGGGGGGGGGGGGGGGGGGGGGGGGGGGGGGGGGGGGGGGGGGGGGGGGGGGGGGGGGGGGGGGGGGGGGGGGGGGGGGGGGGGGGGGGGGGGGGGGGGGGGGGGGGGGGGGFGFGGGFGGGGGGGGGGGGGDGDGFFFFFFFFFFFFFFFFFFFFFFECFFFFFFFFFFFDFFFFFFFFFDFFE<EFF<@?FFFC9<9?FFF>FF:BF?9:048<AA6>BFFFFB??(((-364>4
@M04999:289:000000000-L3R54:1:1101:24135:10701 2:N:0:443
TCGAGACTACCCGGGTATCTAATCCTGTTCGCTACCCATGCTTTCGAACCTCAGCGTCAGTTACAGACCAGAGAGCCGCCTTCGCCACTGGTGTTCTTCCATATATCTACGCATTCCACCGCTACACATGGAGTTCCACCCTCCTCTTCTGCACTCAAGAAAAACAGTTTCAGCTGCACTTCCCCGGTTAAGCCGAGGGCTTTCACAGCTGACTTGTTCTCCCGCCTGCGTTCGCTTTACGCCCAATAAATCCGGACAACGCTTGCCACCTACGTATTACCGCGGCTGCTGGCACGTAGTT
+
CCCCCGGGGGGGGGGGGGGGGGGGGGGGGGGGGGGGGGGGGGGGGGGGGGGGGGGGGGGGGGGGGGGGGGGGGGGGGGGGGGGGGGGGGGGGGGGGGGGGGGGGGGGGGGGGGGGGGGGGGGGGGGGGGGGGGGGGGGGGGGGGGGGGGGGGGGGGGGGGGGGGGGGGGFGGGGGGFGFGGGGGGGGGGGGGGGGGGGDGFFAFFFFFFFFEFFFFFFFFFFFFFFF??B;@FFFFFFFF<<9BF?FFFFFFFFFFF>?<>F??BFFFFFF?:?F>FB<BD?0(419>??:BB??F:?646
@M04999:289:000000000-L3R54:1:1101:23567:10727 2:N:0:443
GACTACCCGGGTATCTAATCCTGTTCGCTCCCCACGCTTTCGCATCTCAGCGTCAGTATCTGTCCAGAAGGCCGCCTTCGCCACCGGTATTCCTCCACATCTCTACGCATTTCACCGCTACACGTGGAATTCTACCTTCCTCTACAATACTCCAGATAACCAGTTTTAAGTGCAATTCCCAGGTTGAGCCCGGGGCTTTCACACCTAACTTAATTATCCGCCTACATGCCCTTTACGCCCAGTCATTCCGATTAACGCTCGCACCCTCCGTATTACCGCGGCTGCTGGCACGGAGTTAGCC
+
CCCCCGGFGGGGGGGGGGGGGGGGGCFGGGGGGGGGGGGGGGGGDFEGGGGGGGGGGGGGGGGGGGGGGGGGGGGGGGGGGGGGGGGGGGGGGGGGGGGGFFGGGGGGGGGGGGGGGGGGGGGGGGGGGGGGGGGGGGGGGGFGGGGGGGGGGGGFGGGGGGGGGGFGGGGGGGGGFCFGGGGGGGGDCGGGGGGGCFGFFFFFFFFFFFFFEFFFECFDFFFFF1;EEE@EFEFFF01ADFFFFFEC?(,6:<FF:>:66>9>>F:?<9?<?FAAFFB>>B02<?B7?:><(22:?BFA3
@M04999:289:000000000-L3R54:1:1101:23603:10770 2:N:0:443
TTGACTACCCGGGTATCTAATCCTGTTTGCTCCCCACGCTTTCGCATCTCAGCGTCAGTATCTGTCCAGAAGGCCGCCTTCGCCACCGGTATTCCTCCACATCTCTACGCATTTCACCGCTACACGTGGAATTCTACCTTCCTCTACAATACTCCAGATAACCAGTTTTAAGTGCAATTCCCAGGTTGAGCCCGGGGCTTTCACACCTAACTTAATTATCCGCCTACATGCCCTTTACGCCCAGTCATTCCGATTAACGCTCGCACACTCCGTATTACCGCGGCTGCTGGCACGGAGTTAC
+
CCCCCGGGGGGGGGGGGGGGGGGGGGGGGGGGGGGGGGGGGGGGGGFGGGGGGGGGGGGGGGGGGGGGGGGGGGGGGGGGGGGGGGGGGGGGGGGGGGGGGGGGGGGGGGGGGGGGGGGGGGGGGGGGGGGGGGGGGGGGGGGGGGGGGGGGGGGGGGGGGGGGGGGGGGGGGGGGFGFGGGGGGGGGGGGGGGGGGGDGFFFFFFEFFFFFFFFFFFFFF?FFFFFFFFF@DFFFFFFFFBF?EFFFFFFFDFF@FFFBBFFFB>(4<B?B:B?0ADFF>6>FF;FBFB?FF:69>B:B)
@M04999:289:000000000-L3R54:1:1101:23859:10780 2:N:0:443
GGTCGACTACAGGGGTATCTAATCCTGTTTGCTCCCCACGCTTTCGCATCTCAGCGTCAGTATCTGTCCAGAAGGCCGCCTTCGCCACCGGTATTCCTCCACATCTCTACGCACTTCACCGCTACACGTGGAATTCTACCTTCCTCTACAATACTCCAGATAACCAGTTTTAAGTGCAATTCCTAGGTTGAGCCCAGGGCTTTCACACCTAACTTAATTATCCGCCTACATGCCCTTTACGCCCAGTCATTCCGATTAACGCTCGCACCCTCCGTATTACCGCGGCTGCTGGCACGGAGTT
+
CCCCCGGGGGGGGGGGGGGGGGGGGGGGGGGGGGGGGGGGGGGFGGGGGGGGGGGGGGGGGGGGGGGGGGGGGGGGGGGGGGGGGGGGGGGGGGGGGGGGGGGFGGGGGGGGGGGGGGGGGGGGGGGGFGGEGGGGGGGFGGFGGDGGGGGGGGFGFEGGGGGGGGGGGGGGGGGAFGFFGGGGGGFGFFG@FFCFGFGGFFFFFFFFFFF4BCFAEFFEFFFF=@@FB=?EBFDFDFFFFFF>?6=<EFFEFF;;?F);?BD@B>B>>:2::681:(6<A3>(404203>(4??(((71.
@M04999:289:000000000-L3R54:1:1101:3621:10783 2:N:0:443
CGACTACTGGGGTATCTAATCCTGTTCGCTACCCATGCTTTCGAACCTCAGCGTCAGTTACAGACCAGAGAGCCGCCTTCGCCACTGGTGTTCTTCCATATATCTACGCATTCCACCGCTACACATGGAGTTCCACTCTCCTCTTCTGCACTCAAGAAAAACAGTTTCAGCTGCACTTCCCCGGTTAAGCCGAGGGCTTTCACAGCTGACTTGTTCTCCCGCCTGCGTTCGCTTTACGCCCAATAAATCCGGACAACGCTTGCCACCTACGTATTACCGCGTCTGCTGGCACGTAGTTAGC
+
CCCCCGGGGGGGGGGGGGGGGGGGGGGGGGGGGGGGGGGGGGGGGGGGGGGGGGGGGGGGGGGGGGGGGGGGGGGGGGGGGGEGGGGGGFGEGGGGGGGGGGGGGGGGGGGGGGGGGGGGGGGGGGGGGGGGGGGGGGGGGGGGGGGGGGGGGGDGGGGGGGGGGGGGGGGGGGGGFGFGGGGDGGGGGGGGGGGGGGGDFFFFBAFFEDFFFF8>@FFFFFFFFFFFFFFFFFFFEDFFFFFFFEFFF;BF096?FFFFFFFFF?B?FFFFFFFAAA:BF2(4:<9036<FBF::BA22-
@M04999:289:000000000-L3R54:1:1101:7464:10807 2:N:0:443
CGACTACTCGGGTATCTAATCCTGTTTGCTCCCCACGCTTTCGCATCTCAGCGTCAGTATCTGTCCAGAAGGCCGCCTTCGCCACCGGTATTCCTCCACATCTCTACGCATTTCACCGCTACACGTGGAATTCTACCTTCCTCTACAATACTCCAGATAACCAGTTTTAAGTGCAATTCCCAGGTTGAGCCCGGGGCTTTCACACCTAACTTAATTATCCGCCTACATGCCCTTTACGCCCAGTCATTCCGATTAACGCTCGCACCCTCCGTATCACCGCGGCTGCTGGCACGGAGTTAGC
+
CCCCCGGGGGGGGGGGGGGGGGGGGGGGGGGGGGGGGGGGGGGGGGGGGGGGGGGGGGGGGGGGGGGGGGGGGGGGGGGGGGGGGGGGGGGGGGGGGGGGGGGGGGGGGGGGGGGGGGGGGGGGGGGGGGGGGGGGGGGGGGGFGGGGGGGGGGGGGGGGGGGGGGGGGGGGGGGGFGFGGGGGGGGFGGGGGGGGGGGGFFFFFFFF@FFFFFFFFFFFEFFF@DFEEFFFFDFEC7@BF@@F8)?EFEF@FFDFF?9:B;>FF>?6?69:0(34>B:066;;;FFF:F?F?02>??DF<
@M04999:289:000000000-L3R54:1:1101:25123:10826 2:N:0:443
GACTACCAGGGTATCTAATCCTGTTTGCTCCCCACGCTTTCGCATCTCAGCGTCAGTATCTGTCCAGAAGGCCGCCTTCGCCACCGGTATTCCTCCACATCTCTACGCATTTCACCGCTACACGTGGAATTCTACCTTCCTCTACAATACTCCAGATAACCAGTTTTAAGTGCAATTCCCAGGTTGAGCCCGGGGCTTTCACACCTAACTTAATTATCCGCCTACATGCCCTTTACGCCCAGTCATTCCGATTAACGCTCGCACCCTCCGTATTACCGCGGCTGCTGGCACGGAGTTAGCC
+
CCCCCGFFGGGGGGGGGGGGGGGGGGGGGGGGGGGGGGGGGGGGGGGGGGGGGGGGF<FGGGGGGGGGGGGGGGGGGGGGGGGGGGGGGGGGGGGGGGGGGFGGGGGGGGGGGGGGGGGGGGGGGGGGGGGGGGGGGFGFGGGGGGGGGGGGGGCGGFGGGGGGGGGGGGGEGGGGFFDDGG6EFGGGGGGGGGGGGGGGFFFFAFFFBFFFFABFFFFF>=D?FFFFF=@EBEEFDFFFFF4@<E3?CEFF(67>?@DFFBF>BFFFBFFB78<DA(((-216<08(8??<93(,1<<42
@M04999:289:000000000-L3R54:1:1101:19107:10834 2:N:0:443
ATTTGACTACTCGGGTATCTAATCCTGTTTGCTCCCCACGCTTTCGCATCTCAGCGTCAGTATCTGTCCAGAAGGCCGCCTTCGCCACCGGTATTCCTCCACATCTCTACGCATTTCACCGCTACACGTGGAATTCTACCTTCTTCTACAATACTCTAGTTAACCAGTTTTAAGTGCAATTCCTAGGTTGAGCCCAGGGCTTTCACACCTAACTTAATTATCCGCCTACATGCCCTTTACGCCCAGTCATTCCGATTAACGCTCGCACCCTCCGTATTACCGCGGCTGCTGGCACGGAGTT
+
CCCCCGGGGGGGGGGGGGGGGGGGGGGGGGGGGGGGGGGGGGGGGGGGGGGGGGGGGGGGGGGGGGGGGGGGGGCGGGGGGGGGGGGGGGGGGGGGGGGGGGGDGFGGGGGGGGGGGGGGGGGGGGGGGGGGGGGGGGGGGGGGGGGGGGGGGGGGGGGDDGGGFGGGFGGGGGGGFDFGGGGGGGGCGGGGGGFGGGGGFFFFFFFFFFFFFFFFFFFFFFA5>DFDBBEFFFFFFFEC@FF>@F@FFFFFFFFFD<EC<FF?@BBB>FFF09B6<><A>BBB6(-2<:0(0:>:416?4
@M04999:289:000000000-L3R54:1:1101:25196:10843 2:N:0:443
GACTACCCGGGTATCTAATCCTGTTCGCTCCCCACGCTTTCGTCCATCAGCGTCAATCGGTATTTAGTAACCTGCCTTCGCAATCGGGGTTCTGTGTAATATCTATGCATTTCACCGCTACACTACACATTCCAGCTACTTCAATACTATTCAAGATTAACAGTATCAACGGCAGTTCTACAGTTAAGCTGCAGGTTTTCACCGCTGACTTATCAACCCGCCTACGGACCCTTTAAACCCAATAAATCCGGATAACGCTCGCATCCTCCGTATTACCGCGGCTGCTGGCACGGAGTTAGCC
+
CCCCCGGGGGGGGGGGGGGGGGGGGGGGGGGGGGGGGGGGGGGGGGGGGGGGGGGGGGGGGGGGGGGGGGGGGGGGGGGGGGGGGGGGGGGGGGGGGGGGGGGGGGGGGGGGGGGGGGGGGGGGGGGGGGGGGGGGGGGGGGGGGGGGGFGGGGGGGGGGGGGGGGGGGGGGGGGGFGFGGGGGGGGGGGGGGGGGGGGGFFCFEFFECFFFEFFFFFFFFFFFFF@FFFFFFFEEFFDEF?DEFFFFFFFFFFFFFFFB6>FBF?BBFFF??FFFFBFBFFFF?BFFFBF?>90:?AFA7
@M04999:289:000000000-L3R54:1:1101:3630:10851 2:N:0:443
TACTAGACTACTCGGGTATCTAATCCTGTTTGCTCCCCACGCTTTCGCATCTCAGCGTCAGTATCTGTCCAGAAGGCCGCCTTCGCCACCGGTATTCCTCCACATCTCTACGCATTTCACCGCTACACGTGGAATTCTACCTTCCTCTACAATACTCCAGATAACCAGTTTTAAGTGCAGTTCCTAGGTTGAGCCCGGGGCTTTCACACCTAACTTAATTATCCGCCTACATGCCCTTTACGCCCAGTCATTCCGATTAACGCTCGCACCCTCCGTATTACCGCGCCTGCTGGCCCGGAGT
+
CCCBCFFGGDFGF@F7FFCFGCCFGFFGGAFFC,C,@@ECFEGGGCEGGGGGGFEGGGGEGGGFGFFGCFEFFGG@EC4FCGEF7BFCFFCCF7FFCGCDGGGGFGD9C<FFGFGGGGGFCEDGGGGGGG<F7CFFEGGGGDFG?FFFFGGDD9AEEFGDA?FGC==DGGGGGF?EFCFFF7D8,7EFFGG?1AFFGDDDAFFFFFFF@DFFFAA>E=B*@?5@=2==@BEE45>@@;;CED(3:(6;;@E9/?;03(/))((((-3(-,,8(404(.8))4(,-(-810:>0((4((,34
@M04999:289:000000000-L3R54:1:1101:14933:10860 2:N:0:443
AACAGACTACAAGGGTATCTAATCCTGTTTGCTACCCACGCTTTCGAGCATGAACGTCAGTGTTATCCCAGGAGGCTGCCTTCGCCATCGGTATTCCTCCACATCTCTACGCATTTCACTGCTACACGTGGAATTCTACCTCCCTCTGACACACTCTAGTTAGACAGTTTCAAATGCACGTCCCAAGTTGAGCTCGGGGATTTCACATCTGACTTATCTAACCGTCTGCGCTCGCTTTACGCCCAGTAATTCCGATTAACGCTCGCACCCTACGTATTACCGCGGCTGCTGGCCCGTAGTT
+
CCCCCGGGGGGGGGGGGGGGGGGGGGGGGGGGGGGGGGGGGGGGGGGGGGGGGGGGGGGGGGGGGGGGGGGGGGGGGGGGGGGGGGGGGGGGGGGGGGGGGGGGGGGGGGGGGGGGGGGGGGGGGGGGGFGGGGGGGGGGGGFGGGGGFGGGGGGGGGGGGGGGGFGGGGGGGGGGFGFGGGGGGGGGGGGGGEGDGGGGFFFFFFFFFFFCEFFFECFFCEDFFFFFF>FFFFFFFFCFFFF><FF<?C?EFF?FFFFF0;?@FF9>>0::B14?FBAFB09>9B9>6?F><((--4:1<
@M04999:289:000000000-L3R54:1:1101:15372:10874 2:N:0:443
GACTACCAGGGTATCTAATCCTGTTCGCTACCCATGCTTTCGAACCTCAGCGTCAGTTACAGACCAGAGAGCCGCCTTCGCCACTGGTGTTCTTCCATATATCTACGCATTCCACCGCTACACATGGAGTTCCACTCTCCTCTTCTGCACTCAAGAAAAACAGTTTCAGCTGCACTTCCCCGGTTAAGCCGAGGGCTTTCACAGCTGACTTGTTCTCCCGCCTGCGTTCGCTTTACGCCCAATAAATCCGGACAACGCTTGCCACCTACGTATTACCGCGGCTGCTGGCACGTAGTTAGCC
+
CCCCCGGGGGGGGGGGGGGGGGGGGGGGG,FFFGGGGGGGGGGGGGGGGGGGGGGGGGGGGGGGGGGGGGGGGGGGGGGGGGGGGGGGGGGGGGGGGGGGGGGGGGGGGGGGGGGGGGGGGGGGGGGGGGGGGGGGGGGGGGGGGGGFGGGGGGGGGGGGGGGGGGGFFFGGGGGGFGFGGG?EGGGGGGGGGGGGGGGGFFFFFFFFFFFFFFFFFFF@FFFFFFFDFFFFFFFEDFFFF=@EFFFFFFFFF>FBFF<??F:AF?FFFBFFFFAFF?BB9BFF??0??:BFF:?BFFA<:
@M04999:289:000000000-L3R54:1:1101:26923:10877 2:N:0:443
GGACTACACGGGTATCTAATCCTGTTCGCTACCCATGCTTTCGAACCTCAGCGTCAGTTACAGACCAGAGAGCCGCCTTCGCCACTGGTGTTCTTCCATATATCTACGCATTCCACCGCTACACATGGAGTTCCACTCTCCTCTTCTGCACTCAAGAAAAACAGTTTCAGCTGCACTTCCCCGGTTAAGCCGAGGGCTTTCACAGCTGACTTGTTCTCCCGCCTGCGTTCGCTTCACGCCCAATAAATCCGGACAACGCTTGCCACCTACGTATTACCGCGGCTGCTGGCACGTAGTTAGC
+
CCCCCGGGGGGGGGGGGGGGGGGGGGGGGGGGGGGGGGGGGGGGGGGGGGGGGGGGGGGGGGGGGGGGGGGGGGGGGGGGGGGGGGGGGGGGGGGGGGGGGGGGGGGGGGGGGGGGGGGGGGGGGGGGGGGGGGGGGGGGGGGGGGGGGGGGGGGGGGGGGGGGGGGGGGGGGGGGFGFGGGGGGGGGGGGGGGDGGGGGFFFFFFFFFFFFFFFFFFFFFFFFDFBFDFFBDF?4@<DFF@FF;@FFFFF9BFFFF9;B???(6408(4:47A?24<:(,499>6:3>B04<:41:2)46
@M04999:289:000000000-L3R54:1:1101:5411:10883 2:N:0:443
TAGACTACCGGGGTATCTAATCCTGTTTGCTCCCCACGCTTTCGCATCTCAGCGTCAGTATCTGTCCAGAAGGCCGCCTTCGCCACCGGTATTCCTCCACATCTCTACGCATTTCACCGCTACACGTGGAATTCTACCTTCCTCTACAATACTCCAGATAACCAGTTTTAAGTGCAATTCCCAGGTTGAGCCCGGGGCTTTCACACCTAACTTAATTATCCGCCTACATGCCCTTTACGCCCAGTCATTCCGATTAACGCTCGCACCCTCCGTATTACCGCCGCTGCTGGCACCGATCTAC
+
CCCCCGGGCGG7@7@FFGGGFGFGGGGGGGFFCGCGEDCGGGGGGGGGGGGGFGGGGEGGFFDGFDCFFCFGGGGEDGGGGGCFGGGECG:F?CFFDEE=FFGGGGGGGGGGDAGFFF+CFGGGFGFGGD<EE=4EFGGGGFGGGGF9?FGGGG8D?EFGGGGG,=EGGGD,6,BFFD:FCG2@+<E<:<E9EC@94*3/3019B?EF=B@C<A+=<FFEF?D29083C<);@;3=EE0311(64@FCE37;(-46.::0339B(3;<((43?0:()69:9(496003:,32)(,-,(4.)
@M04999:289:000000000-L3R54:1:1101:18691:10887 2:N:0:443
AGACTACCCGGGTATCTAATCCTGTTCGCTACCCATGCTTTCGAACCTCAGCGTCAGTTACAGACCAGAGAGCCGCCTTCGCCACTGGTGTTCTTCCATATATCTACGCATTCCACCGCTACACATGGAGTTCCACTCTCCTCTTCTGCACTCAAGAAAAACAGTTTCAGCTGCACTTCCCCGGTTAAGCCGAGGGCTTTCACAGCTGACTTGTTCTCCCGCCTGCGTTCGCTTTACGCCCAATAAATCCGGACAACGCTTGCCACCTACGTATTACCGCGGCTGCTGGCACGTAGTTAGC
+
CCCCCCGGGGGGGGGGGFGGGGGGGGFEGE@FGGGGFFDGGDEDFFGFEGFGG::CFFGGGFGGGGGGGGGGGGGEFCFGGEFEE8FFEFFFFEFGGGEGGD<B;EFGEGGGFFECGGGD:=FG:FGGGFGGGGGGCFF8FE8=FADAFGGEDCFFGGEDCEGDFFG8:CFF8C=DFGFGGGGGCGGGGGGCEEEDGFGGFAFFFFFFEDBF*4;BEFFFFBF==D>D02(27?@<CD?FFFDF@EEFDBB9?19?BF>BFFF>FD?F2:2.2>B<AF?>F06066,7>F<404,.4<A94
@M04999:289:000000000-L3R54:1:1101:10958:10898 2:N:0:443
TGGACTACACGGGTATCTAATCCTGTTTGCTCACCACGCTTTCGCATCTCAGCGTCAGTTACAGACCAGAGAGCCGCCTTCGCCACTGGTGTTCTTCCATATATCTACGCATTCCACCGCTACACATGGAATTCTACCTTCCTCTACAATACTCCAGATAACCAGTTTTAAGTGCAATTCCCAGGTTGAGCCCGGGGCTTTCACACCTAACTTAATTATCCGCCTACATGCCCTTTACGCCCAGTCATTCCGATTAACGCTCGCACCCTCCGTATTACCGCGGCTGCTGGCACGCAGTTAC
+
@<@B@FFFFG7+8@FFFFGCGG,6C;6C@FGG,CFGGGG7FFGGG:@FCE9FC@FFGDGGGGCGFGGCG8FFGGGFG7BF=FGCEG<FG<FEFGGGCDFEGFG<FFFGFCGGG,,,<EFCCGGGGFEDCFGFFGGGGGFFGGFAFGFG=AFGGFDFFGDGGC?DG3EFEGGGGGFGFFFG9=DFGGGF8D8@?C9>G>DGFFFFFF**:7>=7?FAEF9CC)92=>=E4?=35=BEEFFF917;@EE?56?E?13;);86?DF>>BB?:66;:BFF9<A<;91(,4172003?(((((.-)
@M04999:289:000000000-L3R54:1:1101:28614:10906 2:N:0:443
GACTACAAGGGTATCTAATCCTGTTTGCTACCCACGCTTTCGAGCATGAACGTCAGTGTTATCCCAGGAGGCTGCCTTCGCCATCGGTATTCCTCCACATCTCTACGCATTTCACTGCTACACGTGGAATTCTACCTCCCTCTGACACACTCTAGTTAGACAGTTTCAAATGCACGTCCCAAGTTGAGCTCGGGGATTTCACATCTGACTTATCTAACCGTCTGCGCTCGCTTTACGCCCAGTAATTCCGATTAAAGCTCGCACCCTACGTATTACCGCGGCTGCTGGCACGTAGTTAGCC
+
CCCCCGGGGGGGGGGGGFGGGGGGGGGGGCGFFGGGGGGGGEGGGGGAEGGGGGGGGGGGGGGGGGGGGGGGGGGGGGGGGEDGGGCECFGFGGGGEGGGGGGGGGGGGGGGGGGGGGGGGGGGGE7FGGGCEFGGGGGGGGGFCAFFFGGGGGGFDDGAEFGFGGGGGGGGGGGGFGFDF6DGGGGGG9DECEG>DGGGFFFFABAFFE@CEFFC;FFFDAFFFFABFBB25BEE=?>D@DF)<5?CEE08<<))).73<1:>;DFD0,4<A?929?961>>1648(,1<882<FF>D27
@M04999:289:000000000-L3R54:1:1101:6285:10916 2:N:0:443
GTGACTACAAGGGTATCTAATCATATTCGCTCCTCTAGTTTTCGTCTCTGAGTGTCAGTGCCGGCCCAGCAGAGTGCTTTCGCCTGTTGTTGTTCTTCTTGATCTCAATGCACATCACCGCTCCACCGGAAATTCTCTCTGCCTCTCCCGTACACTCGCTTGGTAGTTTCTACCGCCCGTCCAGGGTTGAGCCCTGGGATTTGTCGACGGACTCGAAAAGCAACCTACAGACACTCTACGCCCAATAATTCTGCATAAAACTCGCATCCCCCGTTTTACCGCGCCTCTTGTGACACAGATT
+
CBCCC<FG<F<67ECC666,CC<-,,66,,B@C,C9,;,<@,6@FG8,<@@@6,,C<<C,,6@CE@@F,CEG?E@FGFF,58,BF<,CA,9EFE?F,@,,5,,?FF4,,,A9,,95,C,6@4C+AFD>++4:?,4,C,@?,9E9DF,,@+6=++@E,6+6+6A@;+2,ED,,3@=+0+*007=,,;F,+,<,,D7;C59*09++1:**/)/(5)))0?;>?3(-8(//3)./886,;?457,4(,,=/)/)))/)).)))),)-40(-4(,((((.,)))-41(,(((-).).642(,(6.
@M04999:289:000000000-L3R54:1:1101:13602:10953 2:N:0:443
AGTGACTACTAGGGTATCTAATCCTGTTTGCTCCCCACGCTTTCGCATCTCAGCGTCAGTATCTGTCCAGAAGGCCGCCTTCGCCACCGGTATTCCTCCACATCTCTACGCATTTCACCGCTACACGTGGAATTCTACCTTCCTCTACAATACTCCAGATAACCAGTTTTAAGTGCAATTCCCAGGTTGAGCCCGGGGCTTTCACACCTAACTTAATTATCCGCCTACATGCCCTTTACGCCCAGTCATTCCGATTAACGCTCGCACCCTCCGTATTACCGCGGCTGCTGGCACGGAGTT
+
CCCCCGGGGGGGGGGGGGGGGGGGGGGGGGGGGGGGGGGGGGGGGGGGGGGGGGGGGGGGGGGGGGGGGGGGGGGGGGGGGGGGGGGGGEGGGGGGGGGGGGGGGGGGGGGGGGGGGGGGGGGGGGGGGGGGGGGGGGGGGGGGGGGGGGGGGGGGGGGGGGGGGGGGGGGGGGGGFGFGGFFGGGGGGGGGGGGDGGGGFFFFFFFFFFFDEFFFFFF?FCFD@FFFFFC@BFFFFEFDF>9<DE@FFEFFF;@FFEFF9;B0>9;BFF?FFBFFFFB):0619>>FFFFB?<?09BB1
@M04999:289:000000000-L3R54:1:1101:19239:10973 2:N:0:443
ATATGACTACACGGGTATCTAATCCTGTTCGCTCCCCACGCTTTCGTCCATCAGCGTCAATCGGTATTTAGTAACCTGCCTTCGCAATCGGGGTTCTGTGTAATATCTATGCATTTCACCGCTACACTACACATTCCAGCTACTTCAATACTATTCAAGATTAACAGTATCAACGGCAGTTCTACAGTTAAGCTGCAGGTTTTCACCGCTGACTTATCAACCCGCCTACGGACCCTTTAAACCCAATAAATCCGGATAACGCTCGCATCCTCCGTATTACCGCGGCTGCTGGCACGGAGTT
+
CCCCCGGGGGGGGGGGGGGGGGGGGGGGGGGGGGGGGGGGGGGGGGGGGGGGGGGGGGGGGGGGGGGGGGGGGGGGGGGGGGGGGGGGGGGGGGGGGGGGGGGGGGGGGGGGGGGGGGGGGGGGGGGGGGGGGGGGGGGGGGGGGGGGGGGGGGGGGGGGGGGGGGGGGGGGGGGGEGEGGGGGGGGGGGGGGGFGGGGGFFFFFFFFFFFFFFFFFFFFFFFFFFDFF@FFFFFFFFFFFFFFD;@F3EFFFFFFFFFF?BFBFFFFFFFAFBB<?FFF927>B>BFFFB0:7<?(42?:
@M04999:289:000000000-L3R54:1:1101:16864:11003 2:N:0:443
AGCGACTACCCGGGTATCTAATCCTGTTCGCTACCCATGCTTTCGAACCTCAGCGTCAGTTACAGACCAGAGAGCCGCCTTCGCCACTGGTGTTCTTCCATATATCTACGCATTCCACCGCTACACATGGAGTTCCACTCTCCTCTTCTGCACTCAAGAAAAACAGTTTCAGCTGCACTTCCCCGGTTAAGCCGAGGGCTTTCACAGCTGGCTTGTTCTCCCGCCTGCGTTCGCTTTACGCCCAATAAATCCGGACAACGCTTGCCACCTACGTATTACCGCGGCTGCTGGCACGTAGTT
+
CCCCCGGGGGGGGGGGGGGGGGGGGGGGGGGGGGGGGGGGGGGGGGGGGGGGGGGGGGGGGGGGGGGGGGGGGGGGGGGGGGGGGGGGGGGGGGGGGGGGGGGGFGGGGGGGGGGGGGGGGGGGGGGGGGGGGGGGGGGGGGDGGGGGGGGGGGGFGGGGGGGGGGGGGFGGGGGGFGFCDGGGGGGGGGGGGGGGGGGCAFFFFFFFFFFFFFFFFFFFFDFFFFFFFFFFD9<@DFFFFFFFFBBBA)6>>>F>>F?>B:??B>D?:BBF647A?4><16>;FBFFF::2()(.,(,.
@M04999:289:000000000-L3R54:1:1101:24899:11013 2:N:0:443
GGACTACAAGGGTATCTAATCCTGTTTGCTACCCACGCTTTCGAGCATGAACGTCAGTGTTATCCCAGGAGGCTGCCTTCGCCATCGGTATTCCTCCACATCTCTACGCATTTCACTGCTACACGTGGAATTCTACCTCCCTCTGACACACTCTAGTTAGACAGTTTCAAATGCACGTCCCAAGTTGAGCTCGGGGATTTCACATCTGACTTATCTAACCGTCTGCGCTCGCTTTACGCCCAGTAATTCCGATTAACGCTCGCACCCTACGTATTACCGCGGCTGCTGGCACTTAGTTAGC
+
CCCCCGGGGGGGGGGGGGGGGGGGGGGGGGGGGGGGGGGGGGGGGGGGGGGGGFGGGGGGGGGGGGGGGGGGGGGGGGGGGGGGGGGGGGGGGGGGGGGGGGGGGGGGGGGGGGGGGGGGGGGGGGGGGGGGGGGGGGGGGGGGGGGGGGGGGGGGGGGGGGGGGGCGGGGGGGGGFGFGGGGGGGGFGGDFGGGGDGGGFFCFFFFFFFFFFFFFFFFD5>A>BEA9-:>BFFFFFFFEFFDFCEF3?E@0;@<CFF@;@>@9BFFB:?0,56:<A<(76>9,3::??6<<()-.4<464
@M04999:289:000000000-L3R54:1:1101:3605:11014 2:N:0:443
GTTGTGACTACTGGGGTATCTAATCCTGTTTGCTCCCCACGCTTTCGCATCTCAGCGTCAGTATCTGTCCAGAAGGCCGCCTTCGCCACCGGTATTCCTCCACATCTCTACGCATTTCACCGCTACACGTGGAATTCTACCTTCCTCTACAATACTCCAGATAACCAGTTTTAAGTGCAGTTCCCAGGTTGAGCCCGGGGCTTTCACACCTAACTTAATTATCCGCCTACATGCCCTTTACGCCCAGTCATTCCGATTAACGCTCGCACCCTCCGTATTACCGCGGCTGCTGGCACGGAGT
+
CCCCCGGGGGGGGGGGGGGGGGGGGGGGGGGGGGGGGGGGGGGGGGGGGGGGGGGGGGGGGGGGGGGGGGGGGGGGGGGGGGGGGGGGGGGGGEGGGGGGGGGGGGGGGGGGGGGGGGGGGGGGGGGGGGGGGGGGGGGGDGGGGGGGGGGFGGGGGGGGGGGGGGGGGGGGGGGGBF?FGGGGFGGGFGEGGGGG6DGGFEFFFFFFFFFFFFFFFFF?FFE4@BFF@DFFF34@@DFFCFFFFFD@@EFFFF@6@?@9729BFF>9F(2:B?6?BB?24-(39-2((4>>024?39;>4
@M04999:289:000000000-L3R54:1:1101:8355:11017 2:N:0:443
ACCAGACTACTCGGGTATCTAATCCTGTTCGCTACCCATGCTTTCGAACCTCAGCGTCAGTTACAGACCAGAGAGCCGCCTTCGCCACTGGTGTTCTTCCATATATCTACGCATTCCACCGCTACACATGGAGTTCCACTCTCCTCTTCTGCACTCAAGAAAAACAGTTTCAGCTGCACTTCCCCGGTTAAGCCGAGGGCTTTCACAGCTGACTTGTTCTCCCGCCTGCGTTCGCTTTACGCCCAATAAATCCGGATAACGCTCGCATCCCCCGTATTACCGCGGCTGCTGGCACGGAGTT
+
CCCCCGGGGGGGDEGEC@FDGGGGGGGGGGGGDEGGGGGGGGGGFGGGGGGGGGGGEFGGGGGGGGFGGGGGGGEGGGDCFGGGGGGGGGGFGGGGGDFGGGGGGDFGGGGGGGGGGGGGGGFCFGFFGGGGGFGGGGGGGGGGGGFFGGG,=DAFGGFF8DCDEC8FGGGGGFGFFFFFFFGGGGGGGGGGGG5CDGGGFFFFF699@B=@:0+;@BFCF4B==@>25123;;B?(=CFFDB@D;D=AC<<?BF?6:9<31(4911:>?(,433(4>2:A6966;17?7:B?(4(,(-88
@M04999:289:000000000-L3R54:1:1101:17256:11021 2:N:0:443
ACAGACTACCAGGGTATCTAATCCTGTTTGCTCCCCACGCTTTCGCATCTCAGCGTCAGTATCTGTCCAGAAGGCCGCCTTCGCCACCGGTATTCCTCCACATCTCTACGCATTTCACCGCTACACGTGGAATTCTACCTTCCTCTACAATACTCCAGATAACCAGTTTTAAGTGCAATTCCCAGGTTGAGCCCGGGGCTTTCACACCTAACTTAATTATCCGCCTACATGCCCTTTACGCCCAGTCATTCCGATTAACGCTCGCACCCTCCGTATTACCGCGGCTGCTGGCACGGAGTTC
+
-6CC<C@;CFC8@FCDFCGFGGGGGGGGGGGGG<FFFEGDG7D<ECFFEFGAFGC@BFCCD<FAEFCCCGC8F,FD7F=,?@9FGDEBFEGGCFGGG<,EFDFFCGGGFFCE7@FDGFF8@@+@AFGB8+?FF,,,4>@DEDEFFG9FFAF,AFGGG88=ED?FFGFGGCF8DF==?DDAFGGG8FGF@?67C?EC*;>DAAA9B@F>==>5CBFFFFFEFC9B25@5>EFE5=;@@C)016@225;;EF<54;2(:)9;0(4;B(118?:<6?63:BB<19(1,(-,82:?7)((--41)
@M04999:289:000000000-L3R54:1:1101:20587:11026 2:N:0:443
GACTACCCGGGTATCTAATCCTGTTTGCTCCCCACGCTTTCGCATCTCAGCGTCAGTATCTGTCCAGAAGGCCGCCTTCGCCACCGGTATTCCTCCACATCTCTACGCATTTCACCGCTACACGTGGAATTCTACCTTCCTCTACAATACTCCAGATAACCAGTTTTAAGTGCAATTCCCAGGTTGAGCCCGGGGCTTTCACACCTAACTTAATTATCCGCCTACATGCCCTTTACGCCCAGTCATTCCGATTAACGCTCGCACCCTCCGTATTACCGCGGCTGCTGGCACCGAATTAGCC
+
CCCCCGGGGGGGGGGGGGGGGGGGGGGGGGGGGGGGGGGGGGGGGGFFFGFGGGGGGGGGGGGGGGGGGGGGGGGGGGGGGGGGGGGGGGGGGGGGGGGGGGGGGGGGGGGGGGGGGGGGGGGGGGDGGGGGGGGGGGDFGGGGGGCGFGGGGGGGGGGGGGGGGFGCFGGGGGCFD=FCF?DGGF,DFGGGEGGGDGG7BBFFFFFFFFFFFFFFEFF>FFFFFFEFE@F@@EEFFDFF?@;EFEE?CE0;;6EFFF0216;BFF1:?F8?FFAFFBFB6;((43)4:(,(4((-1))(,
@M04999:289:000000000-L3R54:1:1101:11053:11090 2:N:0:443
TTGACTACCAGGGTATCTAATCCTGTTTGCTCCCCACGCTTTCGCATCTCAGCGTCAGTATCTGTCCAGAAGGCCGCCTTCGCCACCGGTATTCCTCCACATCTCTACGCATTTCACCGCTACACGTGGAATTCTACCTTCCTCTACAATACTCCAGATAACCAGTTTTAAGTGCAATTCCCAGGTTGAGCCCGGGGCTTTCACACCTAACTTAATTATCCGCCTACATGCCCTTTACGCCCAGTCATTCCGATTAACGCTCGCACCCTCCGTATTACCGCGGCTGCTGGCACGGAGTT
+
CCCCCGGGGGGGGGGGGGGGGGGGGGGGGGGG@GGGGGGGGGGGGGGGGGGGGGGGGGGGGGGGGGGGGGGGGGGGGGGGGGGGGGGGGGGGGGGGGGGGGGGGGGGGGGGGGGGGGGGGGGGGGGGGGGGGGGGGGGGGGGGGGGGGGGGGGGGGGGGGGGGGGGGGGGGGGGGGFGFGGDGGGGGGGGGGGGGGG>GGFFFFFFFFFFFCEFFFFFFFFFFFFDFBCCFEBEBECE@FFFFFFFFFEEFFFDD0?<<BDB>B>9B?::?632245A>6699>>26:4704?B;;481
@M04999:289:000000000-L3R54:1:1101:18011:11103 2:N:0:443
GGACTACTGGGGTATCTAATCCTGTTTGCTCCCCACGCTTTCGCATCTCAGCGTCAGTATCTGTCCAGAAGGCCGCCTTCGCCACCGGTATTCCTCCACATCTCTACGCATTTCACCGCTACACGTGGAATTCTACCTTCCTCTACAATACTCCAGGTAACCAGTTTTAAGTGCAATTCCCAGGTTGAGCCCGGGGCTTTCACACCTAACTTAATTATCCGCCTACATGCCCTTTACGCCCAGTCATTCCGATTAACGCTCGCACCCTCCGTATTACCACGGCTGCTGGCACGGAGTTAGC
+
CCCCCGGGGGGGGGGGGGGGGGGGGGGGGGGGGGGGGGGGGGGGGGGGGGGGGGGGGGGGGGGGGGGGGGGGGGGGGGGGGGGGGGGGGDGGGGGGGGGGGGGGGGGGGGGGGGGGGGGGGGGGGGGGGGGGGGGGGGGGGGGGGGGGGGGGGGGGGGGGGGGGFGGGGGGGGGGGFGFGFGGGGGGGGFGGGGGGGDGFFFFFFFFFFFFFFFFFFFFFDFDFFFFFFFBFFDFFFFFF6?DFFFFECEFFF?DFFFBFFFF;B>?:B?BBFBFBF2>B:>F>>??BBF?B?B0631<64
@M04999:289:000000000-L3R54:1:1101:17460:11110 2:N:0:443
GACTACCCGGGTATCTAATCCTGTTCGCTACCCATGCTTTCGAACCTCAGCGTCAGTTACAGACCAGAGAGCCGCCTTCGCCACTGGTGTTCTTCCATATATCTACGCATTCCACCGCTACACATGGAGTTCCACTCTCCTCTTCTGCACTCAAGAAAAACAGTTTCAGCTGCACTTCCCCGGTTAAGCCGAGGGCTTTCACAGCTGACTTGTTCTCCCGCCTGCGTTCGCTTTACGCCCAATAAATCCGGACAACGCTTGCCACCTACGTATTACCGCGGCTGCTGGCACGTAGTTAGCC
+
C9CCCGCGFGDFGGGFGGGGGGGGGGGGGGGGFGGGGFFGGGGFGDGGGGGGCFGGEFDGGGAFGGGGGEGGGGGGGGGGGGGGFEEFGGGGGGGGGGGGG<FCGGFGGGGAFGFGDGGGGGGGGCFGGGGGEFFFGGGGGFFGGGFDFGGGGCG8DC8FGGGFGGGGG=EFGGGGFGFDFG6@EEGGFFEGGEEGGGGGFFFA?FFFFEEE>AFFEAF=EFFBB@;?FF@@0=37;D::;(5;A;EEF>1<99??B>B:::4424<2>13<5()6.4(76>FFF>B,8(.4<1<?.<AA:
@M04999:289:000000000-L3R54:1:1101:19848:11127 2:N:0:443
TGACTACTAGGGTATCTAATCCTGTTTGCTCCCCACGCTTTCGCATCTCAGCGTCAGTATCTGTCCAGAAGGCCGCCTTCGCCACCGGTATTCCTCCACATCTCTACGCATTTCACCGCTACACGTGGAATTCTACCTTCCTCTACAATACTCCAGATAACCAGTTTTAAGTGCACTTCCCAGGTTGAGCCCGGTGCTTTCACACCTAACTTAATTATCCTCCTACACGCCCTTTACGCCCAGTCATTCCGATTAACGCTCGCACCCCCCGTATTACCGCGCCTGCTGGCACGGAGTTAGC
+
6C<B@C6;<CFGFFFDGCCCE<,;FCG<F<F<DGFG@GC@FFCEEGGA<@,,@@CC:CFGGFCG9@CEFFE,,B@@=?49AFCFGGECFEF<?@<F,?AB8=FFG<===@76E9EF,+@C:=FGC=A@+FF?AE4=,=CD@DDFEG;E=AF==1@8E@AD98D8=6E=E,3,67C,<+0=DDD+368,@,@CGD+@C7+??BFFF??5)8*8>BFA*1:C+94<==@)-5(8>5@>C>25>0(/;4)5).610/:6>041;B1(42((-(4(,42549897(-4110)(,..((((,,.).
@M04999:289:000000000-L3R54:1:1101:24965:11155 2:N:0:443
ACTCGACTACTGGGGTATCTAATCCTGTTCGCTACCCATGCTTTCGAACCTCAGCGTCAGTTACAGACCAGAGAGCCGCCTTCGCCACTGGTGTTCTTCCATATATCTACGCATTCCACCGCTACACATGGAGTTCCACCCTCCTCTTCTGCACTCAAGAAAAACAGTTTCAGCTGCACTTCCCCGGTTAAGCCGAGGGCTTTCACAGCTGACTTGTTCTCCCGCCTGCGTTCGCTTTACGCCCAATAAATCCGGACAACGCTTGCCACCTACGTATTACCGCGGCTGCCGGCACGGAGTT
+
CCCCCGGGGGGGGGGGGGGGGGGGGGGGGGGGGGGGGGGGGGGGGGGGGGGGGGGGGGGGGGGGGGGGGGGGGGGGGGGGGGGGGGGGGGGGGGGGGGGGGGGGGGGGGGGGGGGGGGGGGGGGGGGGGGGGFGGGGGGGGGGGGGGGGGGGGGGGGGGGGGGGGGGGGGGGGGGGFGFGGGGGGGGGGGGGGGGGGCDGFFFFFFFFFFFFFFFFFFFFFFBFBFFFFFFFFFFF?FEFFFFFD6<:2:>F>>FFBFF?BBB01<4<?????(44A:AA<:BFBFF;?62(4246((4<:
@M04999:289:000000000-L3R54:1:1101:3930:11197 2:N:0:443
TGACTACTCGGGTATCTAATCCTGTTTGCTCCCCACGCTTTCGCATCTCAGCGTCAGTATCTGTCCAGAAGGCCGCCTTCGCCACCGGTATTCCTCCACATCTCTACGCATTTCACCGCTACGCGTGGAATTCTACCTTCCTCTACAATACTCCAGATAACCAGTTTTAAGTGCAGTTCCCAGGTTGAGCCCGGGGCTTTCACACCTAACTTAATTATCCGCCTACATGCCCTTTACGCCCAGTCATTCCGATTAACGCTCGCACCCTCCGTATTACCGCGGCTGCTGGCACGTAGTTAGC
+
CCCCCGGGGGGGGGGGGGGGGGGFGGGGGGGGGGGGGGGGGGGGGGGGGGGGGGGGGGGGGGGGGGGGGGGGGGGGGGGGGGGGGGGGGGGGGGGGGGGGGGGGGGGGGGGGGGGGGGGGGGEGGGGGGGGGGGGGGGGGGGGGGFGDGGGGGGGGGGGGGGGGGGGGGGGGGGGGFGFGGGGGGGFGGGGGG>EGGGGGFFFFFFFFEDFFFFFFFFFFDFFF@DEF6EEDEDFFFFFD>8?F@@<CFFE<B??FFF>0:(19>1?:B?92((5<DA?>(4636?:0:F?F:((,4))6)
@M04999:289:000000000-L3R54:1:1101:15469:11209 2:N:0:443
GTGACTACAAGGGTATCTAATCCTGTTCGCTCCCCACGCTTTCGCTCCTCAGCGTCAGTGACGGCCCAGAGACCTGCCTTCGCCATCGGTGTTCTTCCCGATATCTACACATTCCACCGTTACACCGGGAATTCCAGTCTCCCCTACCGCACTCCAGTCCGCCCGTACCCGGCGCCGATCCACCGTTAAGCGATGGACTTTCACACCAGACGCGACGAACCGCCTACGAGCTCTTTACGCCCAATACATCCGGATAACCCTTGCACCCTACGTATTACCGCAGCTGCTGGCCTGTAGGTAC
+
CCCCCGGG<EEFGGCGGGFGGGGFGGGGEGGGEEGF@EGGEFDFGGGGGGGFGGGGEEGGGGGGGGGGGGCEGFFFFFEFGFEGGGGGDCF?FFFFGFGGCFEFFGEFGGGGGGGGGGGGDGEFF@FEEGGGGGAF;FGCFFGGGGGDEEGEGGD=3=,4:;C@6CEGGGGCEGGGE)08CGFGEECE@CFEG=C5**94+3;FFFD362=(3)7BFE56;02>60?B,(11:48A224B96(::>3<)6::0((-),((4,(0)41(4(.,4)),64249(41(((,2((()-6))).)-
@M04999:289:000000000-L3R54:1:1101:11634:11234 2:N:0:443
GGACTACCAGGGTATCTAATCCTGTTCGCTCCCCACGCTTTCGTCCATCAGCGTCAATCGGTATTTAGTAACCTGCCTTCGCAATCGGGGTTCTTTGTAATATCTATGCATTTCACCGCTACACTACACATTCCAGCTACTTCTATTCTATTCAAGATTAACAGTATCTACGGCAGTTCTACAGTTAAGCTGCAGGTTTTCACCTCTGACTTATCAACCCTCCTACGGACCCTTTAAACCCAATAAATCCGGATAACGCTCGCATCCTCCGTATTACCGCGTCTGCTGGCACGTAGTTAGC
+
-ACCCGG8EFGEGFGGFEAEFFGFFEGGEGF@CC<FCCFEDF@F@FFGGFGGGGGD,CF@@B8D9FDFFG<<96F<FGGGGG7F@FBEE7FCFA,,AECA?FCFFFAGGGGFFGGGGGGEGEFFFGCCFGGG=E,@,@AFGGG,3@,,=DDAF8=A4A8A=DFAFCEC,,=++==6;+<D72DEEGCD,9=@=3@6+259;C?5*;5?7EEEE61+;FFD*:==B=2)):AA@BE4*8BA?F(37@***05(678AE6;??1>B?;33)66:<<044<(((,-(3:)3(37??301424.4
@M04999:289:000000000-L3R54:1:1101:15400:11240 2:N:0:443
GTAAGGACTACCCGGGTATCTAATCCTGTTTGCTCCCCACGCTTTCGCATCTCAGCGTCAGTATCTGTCCAGAAGGCCGCCTTCGCCACCGGTATTCCTCCACATCTCTACGCATTTCACCGCTACACGTGGAATTCTACCTTCCTCTACAATACTCCAGATAACCAGTTTTAAGTGCAATTCCCAGGTTGAGCCCGGGGCTTTCACACCTAACTTAATTATCCGCCTACATGCCCTTTACGCCCAGTCATTCCGATTAACGCTCGCACCCTCCGTATTACCGCGGCTGCTGGCACGGCGT
+
CCCCCGGGGGGGGGGGGGGGGGGGGGGGGGGGGGGGGGGGGGGGGGGGGGGGGGDGGGGGGGGGGGGGGGGGGGGGGGGGGGGGGGGGGGGGGDGGGGFGGGGGFGGGGGGGGGGGGGGGGGGGGGGGGGFGCGGGGGEGGGGGGGGGGGGGGGGGGGGGGGFFGGGGGGGGGGGG+DF8CGGGGFFGGGGGGGGGGGGGFFFFFFFFFFDFFFFF@FFFFEFFFFDFDFFFFFE@FFFFF@DFFF;EEAEFEFFDFB6AD:9?1(99>;BF?:62<BB<FA?0906>FFF>?F:<11(,-
@M04999:289:000000000-L3R54:1:1101:23514:11241 2:N:0:443
GATCGACTACTCGGGTATCTAATCCTGTTCGCTACCCATGCTTTCGAACCTCAGCGTCAGTTACAGACCAGAGAGCCGCCTTCGCCACTGGTGTTCTTCCATATATCTACGCATTCCACCGCTACACATGGAGTTCCACTCTCCTCTTCTGCACTCAAGAAAAACAGTTTCAGCTGCACTTCCCCGGTTAAGCCGAGGGCTTTCACAGCTGACTTGTTCTCCCGCCTGCGTTCGCTTTTCGCCCAATAAATCCGGACAACGATTGCCACCTACGTATTACTTCGGTTGCTGGGACGTAGTT
+
@-CCB7@F@CFFDGDECEFFFCGEFGCEC@FF:EFCEFGGFFDGF:DFFGGGE<<CFFCFGGGGGGFGGFEGGGF@EFC+=CFF,BB:EE86EB:FGEGGCDGDFCEEGGGGFGEE9FFG:CBCBFD,9A,A4@B4,,@;8,6=3=AFFGFGGG8@D8=FF8DF8?=AEDFG:ADEFD?8DGGFBEEEGGFAFG:>DDD**9AAAFA+27==>B8*9BF?+*0>=92312;36?;??@)+606?D1()/)6522>0>>BB((-,,339<1,8:03))4:B2-)-4(,1:BA:(37;B(3:4
@M04999:289:000000000-L3R54:1:1101:19646:11243 2:N:0:443
GCCGACTACAAGGGTATCTAATCCTGTTTGCTCCCCACGCTTTCGCATCTCAGCGTCAGTATCTGTCCAGAAGGCCGCCTTCGCCACCGGTATTCCTCCACATCTCTACGCTTTTCACCGCTACACGTGGAATTCTACCTTCCTCTACAATACTCCAGCTAACCAGTTTTAAGTGCAGTTCCCAGGTTTAGCCCGGGGCTTTCTCACCTAACTTAATTATCCTCCTACATGCCCTTGACGCCCAGTCATTCCGATTACTGCTCGCCCCCTCCGTATTCCCGCGGCGGCTGGCACTGAGTTT
+
@C<B@EGDGC@CE;@<CCEFFGG9EFFE@FCDDF@FGEEG:CFEEC:,@@EEAECBFEEGEGGCGCFGGG9E,<AAF@FCFGGGGG@6CCFE=@FFGDD@FE==;FDGGFE+4ACFAFGGGGGGGFGFEEGG:=@DA=,6E??DG=AF,9@9D:9EDE,DF8,=,=@F823,3ECD++<+?6CAFE@:,1@2@8CDD>*>;69+++1/:@B4A+*=*+49@**807**0@CFF:EF1)/)(.:70(7>)7?.;?0(6)))).7((,4(4;::(((.2).)(,(((((41((-,).(),65)
@M04999:289:000000000-L3R54:1:1101:2345:11251 2:N:0:443
TGACTACTAGGGTATCTAATCCTGTTCGCTACCCATGCTTTCGAACCTCAGCGTCAGTTACAGACCAGAGAGCCGCCTTCGCCACTGGTGTTCTTCCATATATCTACGCATTCCACCGCTACACATGGAGTTCCACTCTCCTCTTCTGCACTCAAGAAAAACAGTTTCAGCTGCACTTCCCCGGTTAAGCCGAGGGCTTTCACAGCTGACTTGTTCTCCCGCCTGCGTTCGCTTTACGCCCAATAAATCCGGACAACGCTTGCCACCTACGTATTACCGCGGCTGCTGGCACGTAGTTAGC
+
CCCCCGGGGGGGGGGGGGGGGGGGGGGGGGGGGGGGGGGGGGGGGGGGGGGGGGGGGGGGGGGGGGGGGGGGGGGGGGGGGGGGGGGGGGGGGGGGGGGGGGGGGGGGGGGGGGGGGGGGGGGGGGGGGGGGGGGGGGGGGGGGGGGGGGGGGGGGGGGGGGGGGGGGGGGGGGGGFGFGGGGGGGGGFFGGGDECGGGGFFFFFFFFFFEEFFFFFFF@EFFFFFFFF@DFFFFFFFFFFFDFFFFEEEF9DFF??>>B?BF?D?BFFFFF24:<<AFF;BFB;0),80?B??:?F4AA4
@M04999:289:000000000-L3R54:1:1101:6232:11279 2:N:0:443
TTGACTACTCGGGTATCTAATCCTGTTCGCTACCCACGCTTTCGAGCCTCAGCGTCAGTTACTAGCCAGTCAGCCGCCTTCGCCACTGATGTTCTTCCATATATCTACGCATTTCACCGCTACACATGGAGTTCCACTGACCTCTCTAGCACTCAAGTCTTACAGTTTCTGATGCACGTCCATAGTTGAGCTATGACCTTTCACATCAGACTTATTAGACCGCCTGCGCTTCCTTTAGGCCCAATAATTCCGTCCCACGCTCGCCACCTACGCATTACCGCGGCTGCTGGCACGTATTT
+
@B@CCGGGGFEC@@@EGEFGGGFFGFEGGGE:FFGGGGG:@FE,CCE@EFFGGEFFGCGFGGGCGGGGGE<FCFGGEGEECFGGGEEGFFE?EFEBEFEA<EF,C?FF:B:,@<E@EFGGCCFCFGGCCGDFEFGGGFFFGFEF88,77;EG88EEFDDDEEFFGDFDGFF8:EDFFGFGDDC,@F,336,,<C,DCDGGFFFFF7C?@@@);+4+@FFEF>=@9))5>=(83;?5**)/8/-2>33*6?4()(.(73(.(((..:17::?:(41:A<>((,(,(,(47(-82(.().)
@M04999:289:000000000-L3R54:1:1101:20502:11296 2:N:0:443
GACTACTAGGGTATCTAATCCTGTTCGCTCCCCACGCTTTCGCTCCTCAGCGTCAGTGACGGCCCAGAGACCTGCCTTCGCCATCGGTGTTCTTCCCGATATCTACACATTCTACCGTTACACCGGGAATTCCAGTCTCCCCTACCGCACTCCAGTCCGCCCGTACCCGGCGCCGATCCACCGTTAAGCGATGGACGTTCACACCAGACGCGACGAACCGCCTACGAGCTCTTTACGCCCAATAAATCCGGATAACGCTTGCACCCTACGTATTACCACCGCTGCTGGTACGTAGTTAGCC
+
CCCCCGGGFEGGEGGFFCFAFGEEFGFCGGGGGGGGDEGGGEGE@@FGGCFFFGG@FFFG7FGCFDA<CFGGGGGGGGGFCGCBFGDCGCFFGGGGGGEGCEFFGGEF9FGGGFGGG7F8FDFGEGGD:AAG;;EFDAFGGGGFG8EEEEGGGG?DFGGGGGGGGGECEGGGGED*656CFGDCGEGGGGGCEDCF):C5);@FFFF503;09BF:0)09B>6(4:0(227)49<B16>B2:2>DFB<?F;::29?:F6(,27?BF1(1<??4:<49),(44304))(()6(.).4<4)64
@M04999:289:000000000-L3R54:1:1101:20556:11297 2:N:0:443
TTGGGGACTACCAGGGTATCTAATCCTGTTTGCTCCCCACGCTTTCGCATCTCAGCGTCAGTATCTGTCCAGAAGGCCGCCTTCGCCACCGGTATTCCTCCACATCTCTACGCATTTCACCGCTACACGTGGAATTCTACCTTCCTCTACAATACTCCAGATAACCAGTTTTAAGTGCAATTCCCAGGTTGAGCCCGGGGCTTTCACACCTAACTTAATTATCCGCCTACATGCCCTTTACGCCCAGTCATTCCGATTAACGCTCGCACCCTCCGTATTACCGCGGCTGCTGGCACGGAGT
+
CCCCCGGGGGGGGGGGGGGGGGFGGGGGGGGGGGGGGGGGGGGGGGGGGGGGGGGGGGGGGGGGGGGGGGGGGGGFGGGGGGGGGGGGGGGGGDFGGGGGGGGGGGGGGFGGGGGGGGGGGGGGGGGGGGFFEGGGGGGGGGGGGGGGGGGGGCGGGFGGGGGGGGGGGGFGFGGFFGFGGGGGGGGGGGGGFFFGDG>DFFFFFFFAEAFEEFFFEFFFCE?C=B?=@DFF?EFF@@@FEFF;BFFF@9CFFFFDFFF2:?0?F>FFB>0::?BFBFFFF2?F;;>99B?7(4:?FF>0.
@M04999:289:000000000-L3R54:1:1101:18693:11307 2:N:0:443
GACTACCAGGGTATCTAATCCTGTTCGCTACCCATGCTTTCGAACCTCAGCGTCAGTTACAGACCAGAGAGCCGCCTTCGCCACTGGTGTTCTTCCATATATCTACGCATTCCACCGCTACACATGGAGTTCCACTCTCCTCTTCTGCACTCAAGAAAAACAGTTTCAGCTGCACTTCCCCGGTTAAGCCGAGGGCTTTCACAGCTGACTTGTTCTCCCGCCTGCGTTCGCTTTACGCCCAATAAATCCGGACAACGCTTGCCACCTACGTATTACCGCGGCTGCTGGCACGTAGTTAGCC
+
CCCCCGGGGGGGGGGGGGGGGGGGGGGGGGGGGGGGGGGGGGGGGGGGGGGGGGGGGGGGGGGGGGGGGGGGGGGGGGGGGGGGGGGGGGGGGGGGGGGGGGGGGGGGGGGGGGGGGGGGGGGGGGGGGGGGGGGGGGGGGGFGGGGGGGGGGGGGGGGGGGGGGFGGFGGGGFFGFGFGGGGGGGGGGGGGGGGGGGGGFFFFFFFAFFFFFFFFFFFFFFFFFF@DFFFFFFFFFFFFF;;;EEECE>B;>6<BFFF<:BFF?BFFFFFFFB<AD16,990(3:?F::?FFFFFFFFF?
@M04999:289:000000000-L3R54:1:1101:19213:11318 2:N:0:443
CGTGACTACTCGGGTATCTAATCCTGTTTGCTCCCCACGCTTTCGCATCTCAGCGTCAGTATCTGTCCAGAAGGCCGCCTTCGCCACCGGTATTCCTCCACATCTCTACGCATTTCACCGCTACACGTGGAATTCTACCTTCCTCTACAATACTCCAGATAACCAGTTTTAAGTGCAATTCCCAGGTTGAGCCCGGGGCTTTCACACCTAACTTAATTATCCGCCTACATGCCCTTTACGCCCAGTCATTCCGATTAACGCTCGCACCCTCCGTATTACCGCGGCTGCTGGCACGGAGTTT
+
CCCCCGGGGGGGGGGGGGGGGGGGGGGGGGGGGGGGGGGGGGGGGGGGGGGGGGGGGGGGGGGGGGGGGGGGGGGGGGGGGGGGGGGGGGGGGGGGGGGGGGGGGGGGGGGGGGGGGGGGGGGGFGGGGGGGGGGGGGGGGGGGGGFGGGGGGGGGGGGGGGGGGGGGGGGGGGGGFGFGGGGGGGGGGGGGGGDDGGGGFFFFFFFFFEFFFFFFFFFEFF>DFFFFFF4>E@FFFFFA@BB<FFFFF5?E@<D?<CED>:<B0(34?1,((-:7:>>F03(4>>;B:7?:(,(336:7-
@M04999:289:000000000-L3R54:1:1101:21423:11321 2:N:0:443
GTTGGACTACAGGGGTATCTAATCCTGTTCGCTCCCCACGCTTTCGTCCATCAGCGTCAATCGGTATTTAGTAACCTGCCTTCGCAATCGGGGTTCTGTGTAATATCTATGCATTTCACCGCTACACTACACATTCCAGCTACTTCAATACTATTCAAGATTAACAGTATCAACGGCAGTTCTACAGTTAAGCTGCAGGTTTTCACCGCTGACTTATCAACCCGCCTACGGACCCTTTAAACCCAATAAATCCGGATAACGCTCGCATCCTCCGTATTACCGCGGCTGCTGGCACGGAGTT
+
CCCCCGGGGGGGGGGGGGGGGGGGGGGGGGGGGGGGGGGGGGGGGGDGGGGGGGGGGGGGGGGGGGGGGGGGGGGGGGGGGGGGGGGGGGGGGGGGGGGGGGGGGGGGGGFGGGGGGGGGGGGGGGGGGGGGGGGGFGGGGGGGGGGGGGGGGGGGGGGGGGGG>DGFFGGGGGDCEGFGGGFGCEFGGGGFGGGGG?C:CC?FFFFFFFA=CFFFFFFFFF=4A=>DB9@@FFFFDFCFEEF6<@D;;CFF4:@DFFEF?FFB;>BFF?2A?F:<<:AFBF;;BF>BFFB0118?6((44
@M04999:289:000000000-L3R54:1:1101:16528:11348 2:N:0:443
CAGACTACCGGGGTATCTAATCCTGTTCGCTACCCATGCTTTCGAACCTCAGCGTCAGTTACAGACCAGAGAGCCGCCTTCGCCACTGGTGTTCTTCCATATATCTACGCATTCCACCGCTACACATGGAGTTCCACTCTCCTCTTCTGCACTCAAGAAAAACAGTTTCAGCTGCACTTCCCCGGTTAAGCCGAGGGCTTTCACAGCTGACTTGTTCTCCCGCCTGCGTTCGCTTTACGCCCAATAAATCCGGACAACGCTTGCCACCTACGTATTACCGCGGCTGCTGGCACGTAGTT
+
CCCCCGGGGGGGGGGGGGGGGGGGGGGGGGGGGGGGGGGGGGGGG8FGGGGGGGGGGGGGGGGGGGGGGGGGGGGGGGGGGGGGGGGGGGGGGGGGGGGGGGGGGGGGGGGGGGGGGGGGGGGGGGGGGGGGGGGGGGGGGGGGGGGGGGFGFGGGGGGGGGGGGGGGGGGGGGGGFGFGGFFGGGGGGGGGGGGGGGGGFFFFFFFFFFFFFFFFFFFFFFFFFFFFFFFFFFDDCF?FFFDBFFFFBFFF9?>>FF>BFFFFF>??BFF::?A>DFFFFFB9120?F(6(8?B7,-:
@M04999:289:000000000-L3R54:1:1101:28184:11362 2:N:0:443
CGACTACAGGGGTATCTAATCCTGTTTGCTCCCCACGCTTTCGCATCTCAGCGTCAGTATCTGTCCAGAAGGCCGCCTTCGCCACCGGTATTCCTCCACATCTCTACGCATTTCACCGCTACACGTGGAATTCTACCTTCCTCTACAATACTCCAGATAACCAGTTTTAAGTGCAATTCCCAGGTTGAGCCCGGGGCTTTCACACCTAACTTAATTATCCGCCTACATGCCCTTTACGCCCAGTCATTCCGATTAACGCTCGCACCCTCCGTATTACCGCGGCTGCTGGCACGGAGTTAGC
+
CCCCCGGGGGGGGGGGGGGGGGGGGGGGGGGGGGGGGGGGGGGGGGGGGGGGGGGGGGGGGGGGGGGGGFGGGGGGGGGGGGGGGGGGGGGGGGGGGGGGGGGGGGGGGGGGGGGGGGGGGGGGGGGGGGGGGGCGGGGGFGGGGGGGGGGGGGGGGGGGGGGGGGGGGGGGGGGGFGFGFGGGGGGGGGGGGGGGGGGGFFFFFFFFFFFFFCFFEFFEFFFFFFFFF=BD;DF<<D@FF<DFFFFFFF;03???EDF?:>69B>???<BF::?BFFF02>F>9BD??FF?:BF;?24<4
@M04999:289:000000000-L3R54:1:1101:4479:11365 2:N:0:443
AATGAGACTACCCGGGTATCTAATCCTGTTTGCTACCCACGCTTTCGAGCATGAACGTCAGTGTTATCCCAGAAGGCCGCCTTCGCCACCGGTATTCCTCCACATCTCTACGCATTTCACCGCTACACGTGGAATTCTACCTTCCTCTACAATACTCCAGATAACCAGTTTTAAGTGCAATTCCCAGGTTGAGCCCGGGGCTTTCACACCTAACTTAATTATCCGCCTACATGCCCTTTACGCCCAGTCATTCCGATTAACGCTCGCACCCTCCGTATTACCGCGGCTGCTGGCACGGAGT
+
CCCCCGGGGGGGGGGGGGGGGGGGGGGGGGGGGGGGGGGGGGGGGGGGGGGGGGGGGFGGGGGGGGGGGGGGGGGGGGGGGGGGGGGGGGGGGGGGGGGGGGGGDGGGGGGGGGGGGGGGGGGGGGGGGGGGGGGGGGGGGGGGGGGGGGGGGGGGGGGGGGGGGGGGGGGGGGGGFGFGGGGGFGGGFGGGGGDGGGGDBFFFFFFFBAFFFFFFFF=CFFFEFFFDFFEFFEF@EDFFFFDFBD;4;EFFFFF6;?FFFFF?:;61>9<6:?B?B?BDFF?099BFFB>>FF?>13124
@M04999:289:000000000-L3R54:1:1101:22541:11365 2:N:0:443
GGACTACAGGGGTATCTAATCCTGTTCGCTACCCATGCTTTCGAACCTCAGCGTCAGTTACAGACCAGAGAGCCGCCTTCGCCACTGGTGTTCTTCCATATATCTACGCATTCCACCGCTACACATGGAGTTCCACTCTCCTCTTCTGCACTCAAGAAAAACAGTTTCAGCTGCACTTCCCCGGTTAAGCCGAGGGCTTTCACAGCTGACTTGTTCTCCCGCCTGCGTTCGCTTTACGCCCAATAAATCCGGACAACGCTTGCCACCTACGTATTACCGCGGCTGCTGGCACGTAGTTAGC
+
CCCCCGGGGGGGGGGGGGGGGGGGGGGGGGGGGGGGGGGGGGGGGGGGGGGGGGGGGGGGGGGEFGGGCFGGGGGGGGGGGGGGGGGGFGGGGFGGGGGGGGGGGGGGGEEGGGGGGGGGGGGGGGGFGGGFGGGGGGGGGGGGGGGGGGGGGGGGGGEGGGGGGGGGGGGGGGGGFGFGGGGGGGGGGGGEGEGCDFGFFFFFFFFFFFFE=FFFCFFFFFFFFF@FD@;B@DFCEFFA>@0=33>CFE19:BFFF963<08:<?::782<?9>FB68(3(99>B73::?FFFBF?DBFA
@M04999:289:000000000-L3R54:1:1101:4016:11371 2:N:0:443
GACTACTAGGGTATCTAATCCTGTTTGCTACCCACGCTTTCGAGCATGAACGTCAGTGTTATCCCAGGAGGCTGCCTTCGCCATCGGTATTCCTCCACATCTCTACGCATTTCACTGCTACACGTGGAATTCTACCTCCCTCTGACACACTCTAGTTAGACAGTTTCAAATGCACGTCCCAAGTTGAGCTCGGGGATTTCACATCTGACTTATCTAACCGTCTGCGCTCACTTTACGCCCAGTAATTCCGATTAACGCTCGCACCCTACGTATTACCGCGGCTGCTGGCACGTAGTTAGCC
+
CCCCCGGGGGGGGGGGGGGGGGGGGGGGG9FFGGGGGGGGGGGGGGGGGGGGGGGGGGGGGGGFGGGGGGGGGGGGGGGGGGGGGGGGFGGGGGGGGGGGGGGGGGGGGGGGGGGGGGGGGGGGGGGGGGGGGGGGGGGGGGGGGGGGGGGGGGGGGGGGGGGGCGGGGGGGGGGGFGFGGGFGGGGGFEGGGGGCDGGFFFFAFFFFFFEFFFFFEFFBB=CFFBFFFFEEFFFF?D@EFDFF5C?<EFFFF@3>DFFFFFFFBFFDD6?)<:DF2:>601>FFFF0:?D(.3:?<A<A7
@M04999:289:000000000-L3R54:1:1101:10726:11411 2:N:0:443
ACGGACTACAGGGGTATCTAATCCTGTTCGCTACCCATGCTTTCGAGCCTCAGCGTCAGTAACAGACCAGAGAGCCGCCTTCGCCACTGGTGTTCTTCCATATATCTACGCATTTCACCGCTACACATGGAGTTCCACTCTCCTCTTCTGCACTCAAGTCTCTCAGTTTCCGATGCTCTTCCTCAGTTAAGCTGAGGGCTTTCACATTCAGACTTAAAAGACCGCCTGCGCTCCCTTTACGCCCAATAAATCCGGACAACGCTTGCCACCTACGTATTACCGCGGCTGCTGGCACGTAGTT
+
CCCCCGGGGGGGGGGGGGGGGGGGGGGGGGGGGGGGGGGGGGGGGGGGGGGGGGGGGGGGGGGGGGGGGGGGGGGGGGGGGGGGGGGGGGGGGGGGGGGGGGGGDGGGGGGGGGGGGGGGGGGGGGGGGGGGGGGGGGGGGGGGGFGGGGGGGGGGGGGGGGGGGGGGGGGGGGGGFGFGGGGGGGGGGGGGGGGGGGGGFFFFFFFFFFFFFFFFFFFFFFDBFFFFDFF>FFFFFFFFDF>FFFF@ACEEFFBFFFFDFF?FFF?A>6??B?BFFFFFB?(7>99>F??B1??F?B?B:
@M04999:289:000000000-L3R54:1:1101:4272:11421 2:N:0:443
GTAGACTACCAGGGTATCTAATCCTGTTTGCTCCCCACGCTTTCGCATCTCAGCGTCAGTATCTGTCCAGAAGGCCGCCTTCGCCACCGGTATTCCTCCACATCTCTACGCATTTCACCGCTACACGTGGAATTCTACCTTCCTCTACGATACTCCAGATAACCAGTTTTAAGTGCAATTCCCAGGTTGAGCCCGGGGCTTTCACACCTAACTTAATTATCCGCCTACATGCCCTTTACGCCCAGTCATTCCGATTAACGCTCGCACCCTCCGTATTACCGCGGCTGCTGGCACGGAGTTT
+
CCCCCGGGGGGGGGGGGGGGGGGGGGGGGGGGGGGGGGGGGGGGGGGGGGGGGGGGGGGGGGGGGGGGGGGGGGGGGGGGGGGGGGGGGGGGGGGGGGGGGGGGGGGGGGGGGGGGGGGGGGGGGGGGGGGGGGGGGGGGGGGGGGGGGGGGGGGGGGGGGGGGGGGGGGGGGGGGFGFGGFGGGGGDFGCFDGGGGGGGFFFAFFFFFEFFFFFFEFFFFFDFFFFFFFCEFFFFFFFBFFFFFEFFFFFFFD??FEF072(7699>??FFB:(4:AAA:;9B(-4?FF?FF<:9,-34)
@M04999:289:000000000-L3R54:1:1101:11422:11426 2:N:0:443
AGGTGACTACCGGGGTATCTAATCCTGTTTGCTCCCCACGCTTTCGCATCTCAGCGTCAGTATCTGTCCAGAAGGCCGCCTTCGCCACCGGTATTCCTCCACATCTCTACGCATTTCACCGCTACACGTGGAATTCTACCTTCCTCTACAATACTCTAGTTAACCAGTTTTAAGTGCAATTCCTAGGTTGAGCCCAGGGCTTTCACACCTAACTTAATTATCCGCCTACATGCCCTTTACGCCCAGTCATTCCGATTAACGCTCGCACCCTCCGTATTACCGCGGCTGCTGGCACGGAGTT
+
CCCCCGGGGGGGGGGGGGGGGGGGGGGGGGGGGGGGGGGGGGGGGGGGGGGGGGGGGGGGGGGGGGGGGGGGGGGGGGGDGGGGGGGGGGGGGGGGGGGGGGGGGFGGGGGGGGGGGGGGGGGGGGGDGGGDFGGGGGGFGGGGFGGGGGGGGGGGGGGGGGGGDDFFGGGGGGGGFFFFGGGGDGEEC7FGGGGGG>DGFFFFFFFFFFFEDFFFAFFEFFCFF=@FFEFEFEBEFFEF@F;FD(47>ECFFFFFDDCE@FFFBB;FBFFFFFFFFB<>>?FFB3146?F4<?.4(-4?8
@M04999:289:000000000-L3R54:1:1101:19930:11435 2:N:0:443
CAGGACTACACGGGTATCTAATCCTGTTCGCTACCCATGCTTTCGAACCTCAGCGTCAGTTACAGACCAGAGAGCCGCCTTCGCCACTGGTGTTCTTCCATATATCTACGCATTCCACCGCTACACATGGAGTTCCACTCTCCTCTTCTGCACTCAAGAAAAACAGTTTCAGCTGCACTTCCCCGGTTAAGCCGAGGGCTTTCACAGCTGACTTGTTCTCCCGCCTGCGTTCGCTTTACGCCCAATAAATCCGGACAACGCTTGCCACCTACGTATTACCGCGGCTGCTGGCCCGTAGTT
+
CCCCCGGGGGGGGGGGGGGGGGGGGGGGGGGG@BCFFGGGGGGGGGGGGGGGGGGGGGGGGGGGGDGGGGGGGGGGGGGGGGGGGGGGGGFGGGGGGGGGGGGFGGGGGGGGGGGGGGGGGGGGGGGGGGGFGDEFGGGGGGGGGGGGGGGGGGGGGGGGGGGGGGGGGGGGGGGGFGFGGGGGGCEGGGGGGGDGGDDGFFFFFFFFFFBF9CFFFFFEFFFBBFDFFFF?FFFFFECEFB>FFFFFCDFFF96;>::6>B?FFFFFFF:>622<:AAB469B3(31222((,(,46BA
@M04999:289:000000000-L3R54:1:1101:19839:11475 2:N:0:443
AGACTACAGGGGTATCTAATCCTGTTTGCTCCCCACGCTTTCGCATCTCAGCGTCAGTATCTGTCCAGAAGGCCGCCTTCGCCACCGGTATTCCTCCACATCTCTACGCATTTCACCGCTACACGTGGAATTCTACCTTCCTCTACAATACTCCAGTTAACCAGTTTTAAGTGCAATTCCCAGGTTGAGCCCGGGGCTTTCACACCTAACTTAATTATCCGCCTACATGCCCTTTACGCCCAGTCATTCCGATTAACGACGGCACCCCCCGTATTACCGCGGCTGCTGGCCCGGAGTTAGC
+
C@ACCGGDDE7F8C<6CE<FFAFFGGFG,FFG8F@GCCFF8F7C@BF<FFFGDGGE,;CC,C@FCF<C,EF8FCFEGG7FF@FDGG7@FCFGCFGG<DGGF@F,C5ED7BBE@<EBFDFCFGCA499@:9F:FG;FB=,4,7@=9EECADFD,@==,7=ED8@D3=,=FDDDEFF8=DFD8?D?DFF,@7EC9+@7CDC>BAA>4?AF30;<=8B958A*5>@(->54*0057534)1;E>D;54>EE353;11??C(((((-99B616>6-((52<)(392664034,3,4,((4?(6)-
@M04999:289:000000000-L3R54:1:1101:10285:11499 2:N:0:443
GACTACTGGCGTATCGAATCCTGTTCGCTCCCCACGCTTTCGCATCTCAGCTACAGTATCTGTCCAGCAGGCCGCCTTCGCCACCGGTATTCCTCCACCTCTCTACGCATTTCACCGCTACACGTGGAATTCTACCTTCCTCTACAATACTACAGTCAACCAGCTTTAAGTGCTATTCCCAGGTTGTGCCCGGCGCTTTCTGACCTACCTAAATTATCCACCTACTTTCCCTTTACTCCCCATCACTCCTTTTCACGTCCGTCCCCTCCGTATTACCGCGGCTGCTCGCACGGATTTAGCC
+
6-AB<F,6,,+6+6;,C@FGFGG<<,B+B,@@E@F@F@,,;6,88@,C96;,;;,,C9ECEECF<<F<,CCCCFGGD,=4@FC4,F:=F7EDGG,?AF,??,A,CF?+@+?A?9,CBF@=F,=FE,++A9,E=@=F>9@?8A8,@=,@,@=,=,,,,@:E=+,,322,7,,6,,+7;<?++2+@C?8:DC:@***3/;7F++++*1/)(.1.8FAF?BF*932(6/))1474)/))).()/((())..6)))/))9(((/((.,33(,81:2((6<2((((-((-,)-((,30((-).-))
@M04999:289:000000000-L3R54:1:1101:9285:11512 2:N:0:443
ATCTGACTACTCGGGTATCTAATCCTGTTTGCTCCCCACGCTTTCGCATCTCAGCGTCAGTATCTGTCCAGAAGGCCGCCTTCGCCACCGGTATTCCTCCACATCTCTACGCATTTCACCGCTACACGTGGAATTCTACCTTCCTCTACAATACTCCAGATAACCAGTTTTAAGTGCAATTCCCAGGTTGAGCCCGGGGCTTTCACACCTAACTTAATTATCCGCCTACATGCCCTTTACGCCCAGTCATTCCGATTAACGCTCGCACCCTCCGTATTACCGCGCCTGCGGGCACGGAGTT
+
CCCCCGGGGGGFGGGFGGGGGFGGGGGGGGGGGGGGGGGGGGGGGGGGGGGGGGGGGGGGGGGGGGGGGGGFGGGGGGGGGGGGGGGGGG>FGGGGGGGGGGGGGGGGGGGGGGGGGGGGGGGGGGGEFGECFFFFGCFGGGGGEGGGGGDGGF=DFGG8DGFGGG=EFGGGGFFGFGBGGGGF@FCFFFGGGGGGGGDGFFAFFFFF=2>@BFFFFFF?B4/(:5@=B2?5BE@E@ECFFF@FFF@@@EEEF;;?;?6CDF:?>BF>>68??2481>)690(9(-(((((,((4:20(84
@M04999:289:000000000-L3R54:1:1101:25363:11546 2:N:0:443
GTGACTACTAGGGTATCTAATCCTGTTTGCTCCCCACGCTTTCGCATCTCAGCGTCAGTATCTGTCCAGAAGGCCGCCTTCGCCACCGGTATTCCTCCACATCTCTACGCATTTCACCGCTACACGTGGAATTCTACCTTCCTCTACAATACTCCAGATAACCAGTTTTAAGTGCAATTCCCAGGTTGAGCCCGGGGCTTTCACACCTAACTTAATTATCCGCCTACATGCCCTTTACGCCCAGTCATTCCGATTAACGCTCGCACCCTCCGTATTACCGCGGCTGCTGGCACGGAGTT
+
CCCCCGGGGGGGGGGGGGGGGGGGGGGGGGGGGGGGGGGGGGGGGGGGGGGGGGGGGGGGGGGGGGGGGGGGGGGGGGGGGGGGGGGGGGGGGGGGGGGGGGGGGGGGGGGGGGGGGGGGGGGGGGGGGGGGGGGGGGGGGGGFGGGGGGGGGGFGGGGFGGGGGGGGGGGFFCDFFGFGGGGGGGGGGDGGFGGGGGGG>>9FFF4AEFFFFFFFEFFFFD>D@>B@?EFEFFBEFFFFF>FDFEAEFEF@01<F?CFB8<>99>>023:B?<??AAF0999B07??::0(50((((,
@M04999:289:000000000-L3R54:1:1101:28806:11550 2:N:0:443
AGACTACTGGGGTATCTAATCCTGTTCGCTACCCATGCTTTCGAGCCTCAGCGTCAGTAACAGACCAGAGAGCCGCCTTCGCCACTGGTGTTCTTCCATATATCTACGCATTTCACCGCTACACATGGAGTTCCACTCTCCTCTTCTGCACTCAAGTCTCTCAGTTTCCGATGCTCTTCCTCAGTTAAGCTGAGGGCTTTCACATTCAGACTTAAAAGACCGCCTGCGCTCCCTTTACGCCCAATAAATCCGGACAACGCTTGCCACCTACGTATTACCGCGGCTGCTGGCACGTAGTTAC
+
@C@CCCGGGGGGGGGGGGGGGGGFGGGGGGGGGGGGGGGGGGFFFFGGGGGFEGGCFFGGGGGGGGGFGGFGGGGGGGGGGGGGGGGGGGGGGGGGGGGGGG?FGGGGGGGGGGGGGGGGGGGGFGGGGGGGGGGFGGGGGGGGGGGGGGGGGGGGGGCG8DAEFFFGGGGGGGGGFGFGGGCFGGGFFGGGGGGDGGGGF7CCCFFFF5=EEFFF;F>DFFFADFD>@9@BFB>EEEFF>BF(:@E)??@F(;>97?0>FFF?BBFBF???F?A?A>AF>>B>>>?:F:?FF<(4(-6))
@M04999:289:000000000-L3R54:1:1101:27376:11556 2:N:0:443
CCGACTACACGGGTATCTAATCCTGTTTGCTACCCACGCTTTCGAGCATGAACGTCAGTGCTATCCCAGGAGGCTGCCTTCGCCATCGGTATTCCTCCACATCTCTACGCATTTCACTGCTACACGTGGAATTCTACCTCCCTCTGACACACTCTAGTTAGACAGTTTCAAATGCACGTCCCAAGTTGAGCTCGGGGATTTCACATCTGACTTATCTAACCGTCTGCGCTCGCTTTACGCCCAGTAATTCCGATTAACGCTCGCACCCTACGTATTACCGCGGCTGCTGGCACGTAGTT
+
CCCCCGGGGGGGGGGGGGGGGGGGGGGGGGGGGGGGGGGGGGGGGGGGGGGGGGGGGGGGGGGGGGGGGGGGGGGGGGGGGGGGGGGGFGGGGGGGGGGGGGGGGDGGGGGGGGGGGGGGGGGGGGGGGGGGGGGGGGGGGGGGGGGGGGGGGGGGGFGGGGGGGFGGGGGGGGGGFGFG>DGFDGGGGGGFGGGGGGGGFFCFFFFFFFFFFFFFFFFFFFFFFFEAF=@9@DDFFF@F;BF?EFFFFFEF0;0;EFFFF;10-42:BFF???ABFBFF99>FFFFDF4?:?B:<??B
@M04999:289:000000000-L3R54:1:1101:4758:11603 2:N:0:443
AACGAGACTACCGGGGTATCTAATCCTGTTTGCTCCCCACGCTTTCGCATCTCAGCGTCAGTATCTGTCCAGAAGGCCGCCTTCGCCACCGGTATTCCTCCACATCTCTACGCATTTCACCGCTACACGTGGCATTCTACCTTCCTCTACAATACTCTAGTTAACCAGTTTTAAGTGCAATTCCTAGGGTGAGCCCAGGTCTTTCCCACCTAACTTAACTATCCGCCTACATGCCCTTCACGCCCATCCATTCCGATTAACGCTCCCACCCTCCGTATTACCGCGGCTGCTGGCACGCAGT
+
<AC8CEF7FE,,6:@:FEFF9F9F<;EFFDFEFEEFCE8+@F,86E:FGG7E9ECEEG7@FGFFGGGGC,6E,@ECFA=F=@,=,C,:FE+++44,:@<EFFGCEGFGDF9+@C@:BEGFFBBFCC=,=F<4+>,6EFGGGGGFGGFDEGFC,@8,E83=3,@C>DF8,2@F7?+EF8;:EF8;E;F,,4:A18CGG5C*3<869+*/5546>F69>++188C22B2>2:3C*7)(//(0727(,1((3;6.7)./6((.166,8(48?21((,4((,,))61(24,4>(,)54:2((-7-
@M04999:289:000000000-L3R54:1:1101:15841:11617 2:N:0:443
AGCGGACTACTCGGGTATCTAATCCTGTTTGCTCCCCACGCTTTCGCATCTCAGCGTCAGTATCTGTCCAGAAGGCCGCCTTCGCCACCGGTATTCCTCCACATCTCTACGCATTTCACCGCTACACGTGGAATTCTACCTTCCTCTACAATACTCCAGATAACCAGTTTTAAGTGCAATTCCCAGGTTGAGCCCGGGGCTTTCACACCTAACTTAATTATCCGCCTACATGCCCTTTACGCCCAGTCATTCCGATTAACGCTCGCACCCTCCGTATTACCGCGGCTGCTGGCACGGAGTT
+
CCCCCGGGGGGGGGGGGGGGGGGGGGGGGGGGGGGGGGGGGGGGGGGGGGGGGGGGGGGGGGGGGGGGGGGGGGGGGGGGGGGGGGGGGGGGGGGGGGGGGGGGGGGGGGGGGGGGGGGGGGGGGGGGGGGGGGGGGGGGGGGGGGGGGGGGGGGGGGGGGGGGGGGGGGGGGGGGFGFGGGGGGFGGGGGGGGGGGGGGFFFFFFFFFFEFFFFFCFFEFF?DFFFFFFFFFEDFDFFFFFFF;;EFFCFFF@1:?FFFFFFFFFFFFFBFFB6(8?<AF0(-39>963).244:17;B7
@M04999:289:000000000-L3R54:1:1101:16120:11621 2:N:0:443
GACTACTGGGGTATCTAATCCTGTTCGCTACCCATGCTTTCGAACCTCAGCGTCAGTTACAGACCAGAGAGCCGCCTTCGCCACTGGTGTTCTTCCATATATCTACGCATTCCACCGCTACACATGGAGTTCCACTCTCCTCTTCTGCACTCAAGAAAAACAGTTTCAGCTGCACTTCCCCGGTTAAGCCGAGGGCTTTCACAGCTGACTTGTTCTCCCGCCTGCGTTCGCTTTACGCCCAATAGATCCGGACAACGCTTGCCACCTACGTATTACCGCGGCTGCTGGCACGTAGTTAGCC
+
CCCCCGGFGGGGGGGGGGGGGGGGGGGGGGGGGGGGGGGGGGGGGGGGGGGGGGGGGGGGGGGGGGGGGGGGGGGGGGGGGGGGGGGGGGGGGGGGGGGGGGGGGGGGGGGGGGGGGGGGGGGGGGGGGGGGGGGGGFGGGGGGGGGGGGGGGGGGGGGGGGGGGGGGGGGGGGGGFGFGGGGGGGGGGGEGGGEDGGGGFFFFFFFABEFFFFFFFFFFFFFFFFFFFFFF@DFFFD@ED<D@EFFFFFF:BFFFFFFFF:()8,80:??<>?>DA:>9>>>>05???7<B?:0:4<<A:
@M04999:289:000000000-L3R54:1:1101:10450:11628 2:N:0:443
AACGACTACTAGGGTATCTAATCCTGTTTGCTCCCCACGCTTTCGCATCTCAGCGTCAGTATCTGTCCAGAAGGCCGCCTTCGCCACCGGTATTCCTCCACATCTCTACGCATTTCACCGCTACACGTGGAATTCCACTCTCCTCTTCTGCACTCAAGAAAAACAGTTTCAGCTGCACTTCCCCGGTTAAGCCGAGGGCTTTCACAGCTGACTTGTTCTCCCGCCTGCGTTCGCTTTACGCTCAATAAATCCGGATAACGCTCGCATCCTCCGTATTACCGCGGCTGCTGGCACGGAGTTT
+
CCCCCGGGGGGGGGFGGGGGGGGFGGFGGFGGGG<CDGGGGGFCGGGGEGGGGCFFGGCCFEGGGE@FGGGGGGGGDDGG,FDG@FEBFGGGGGGF9FFGGGFGFGGGCDCFFGA@CG9EDEGGGDEFDCEFFFGGGGGGGGGGGCGFEFGGGGGGEFDDDFEGC6DFGGGA==FFFFFFFCCCEGGGG:DFE:CDGDCFFFF6BF4?B=EBB1;B==CEF=>B66@D06<;<;;?2>EA?(6174-4<4)49>:?FFBF9?BFF6:9?2),74((.<>2<0969((10)(1()4((44()
@M04999:289:000000000-L3R54:1:1101:2200:11679 2:N:0:443
TTACGACTACCCGGGTATCTAATCCTGTTTGCTCCCCACGCTTTCGCATCTCAGCGTCAGTATCTGTCCAGAAGGCCGCCTTCGCCACCGGTATTCCTCCACATCCCTACGCATTTCACCGCTACACGTGGAATTCTACCTTCCTCTACAATACTCCAGATAACCATTTTTAAGTGCAATTCCCAGGTTGAGCCCGGTGCTTTCACACCTAACTTAATTATCCGCCTACATGCCCTTTACGCCCAGTCATTCTGATTAACGCTCCCACCCTCAGTCTTACCGCGGCTCCTGCCCCGGAGTT
+
CC<CCF7@:6CEFEGFGGCFG<@EECFF<EC9@FFGGGE7@CGFCEEGEDFGG9FFFGG@9CDEEEFF8D,FFF?<FBFGGGG7BF8FF:B>EF?FGGAFGGG8E,AAF=CGCFG?EFGCCEFGGGEEE<CE,EEED;FFGGGGC8AAFFEFFEFG8ECEGFFF,=,7@26D,EDAB9+CCCGGGC+@<@C79DFCG7D>AF+01=FF5>E5)=+8>+18+8>@D2@@B3?*336@D36A/81>F<3;A37C5<<)539>616(,(,4?((3(()).-4<(4711(((-52(((((,(,42
@M04999:289:000000000-L3R54:1:1101:3487:11689 2:N:0:443
AGACTACACGGGTATCTAATCCTGTTCGCTACCCATGCTTTCGAACCTCAGCGTCAGTTACAGACCAGAGAGCCGCCTTCGCCACTGGTGTTCTTCCATATATCTACGCATTCCACCGCTACACATGGAGTTCCACTCTCCTCTTCTGCACTCAAGAAAAACAGTTTCAGCTGCACTTCCCCGGTTAAGCCGAGGGCTTTCACAGCTGACTTGTTCTCCCGCCTGCGTTCGCTTTACGCCCAATAAATCCGGACAACGCTTGCCACCTCCGTATTACCGCGGCTGCTGGCACGTAGTTAGC
+
CCCCCGGGGGGGGGGGGGGGGGGGGGGGGGGGGGGGGGGGGGGGGGGGGGGGGGGGGGGGGGGGGGGGGGGGGGGGGGGGGGGGGGGGGGGGGGGGGGGGGGGGGGGGGGGGGGGGGGGGGGGGGGGGGGGGGGGGGFGGGGGGGGGGGGGGGGGGGGGGGGGGGGGGGGGGGGGGFGFGGGGGGGCGFGGGEGGGDFGGFFFFFFFFFFBEEFFFFFFFFFFFDFFFFFFFFF;CFFFFFFDFEFFCFFF>:9>?BF9:BFF?))32(.4:??BFF6((1(42213??::BF:??:))).
@M04999:289:000000000-L3R54:1:1101:2846:11691 2:N:0:443
ACTGACTACTGGGGTATCTAATCCTGTTTGCTCCCCACGCTTTCGCATCTCAGCGTCAGTATCTGTCCAGAAGGCCGCCTTCGCCACCGGTATTCCTCCACATCTCTACGCATTTCACCGCTACACGTGGAATTCTACCTTCCTCTACAATACTCCAGATAACCAGTTTTAAGTGCAATTCCCAGGTTGAGCCCGGGGCTTTCACACCTAACTTAATTATCCGCCTACATGCCCTTTACGCCCAGCCATTCCGATTAACGCTCGCACCCTCCGTATTACCGCGGCTGCTGCCACGCAGTTC
+
@BCCCCFGGGFFFFFGGFFCE,EDDFFGFAFFFGGGGGC7@FFFGGGGFAFC9E:@CFDGFGFCC@FGFGEGG,EFCGDGDGFEGGGCEGGGGGFFGGGGGC=F;FCFGFGEEGGGFGDCCECFGGGG8FFFFCEFFGGFADA=DFGGFCGGGA??F?EGGGGFCF9D=FG?FGCFFD;8=FFGGCEFFF?FGG67D@CGFAFFFFF42>)4;>AF?B@*=*622@?:@F4@BB@D)>CB;6;;7(/647?91<1,2;4196:9>0>6:<F?0-:?096)--3,((((4>)4)34--(())
@M04999:289:000000000-L3R54:1:1101:2173:11709 2:N:0:443
CGGGACTACCGGGGTATCTAATCCTGTTTGCTCCCCACGCTTTCGCATCTCAGCGTCAGTATCTGTCCAGAAGGCCGCCTTCGCCACCGGTATTCCTCCACATCTCTACGCATTTCACCGCTACACATGGAGTTCCACTCTCCTCTTCTGCACTCAAGTCTCTCAGTTTCCGATGCTCTTCCTCAGTTAAGCTGAGGGCTTTCACATTCAGACTTAAAAGACCGCCTGCGCTCCCTTTACGCCCAATAAATCCGGACAACGCTTGCCACCTCCGTATTACCGCGGCTGCTGGCACGTAGTT
+
CCCCCGGGGGGGGGGGGGGGGGGGGGGGGGGGGGGGGGGGGGGGGGGGGGGGGGGGGGGGGGGGGGGGFGFGGGGGGGGGGGGGGGEGGGGGGGGGGGGGGGGGGGGGGGGGGGGGGGGGGGGGGGGGGGG?FFGGGGGGFGGGGGGGGGGGGGGGGGFGFGGGDGGGGFGGGGGGFGFGGCFGCDFFGGDFC@GGFDCFFFFFFFFC467ABFFF=FFC>BD>B252>9@>?@6@A8CF?@;>??FFFF?E;291>FF1;B??:B0<BB:((48?2(6A46;09(39?B?2<?<,87:B<
@M04999:289:000000000-L3R54:1:1101:13452:11716 2:N:0:443
GAGTAGACACTAGGGTATCTAATCCTGTTCGCTCCCCACGCTTTCGCTCCTCAGCGTCAGTGACGGCCCAGAGACCTGCCTTCGCCATCGGTGTTCTTCCCGATATCTACACATTCCACCGTTACACCGGGAATTCCAGTCTCCCCTACCGCACTCCAGTCCGCCCGTACCCGGCGCCGATCCACCGTTAAGCGATGGACTTTCACACCAGACGCGACGAACCGCCTACGAGCTCTTTACGCCCAATAAATCCGGGTAACGCTTGCACCCTACGTATTACCGCGGCTGCTGCCACGTATTT
+
CCCCCGGGGGGGGGGGGGGGGGGGGGGGGGGGGGGGGGGGGGGGGGGGGGGGGGGGGGGGGGGGGGGGGGGGGGGGGGGGGGGGGGGGGGGGGGGGGGGGGGGGGGGGGGGGGGGGGGGGGGGGGGGGGGGGGGGGGGGGFGGGGGGGGGCGEEGGGFGGGGGGGGGGGGGGGGGGFGFDDGG?FGGGGD=EGGDGGGGGFFFFFFFF;04;@::3,7:>:969090:F??F>6>ABFBFBFFBF087A9AFB>9(,-5269:6,3).8?FF??FFBFFFF(1900((2)2)(),(-()(.
@M04999:289:000000000-L3R54:1:1101:23129:11729 2:N:0:443
GGAGACTACCGGGGTATCTAATCCTGTTTGCTCCCCACGCTTTCGCATCTCAGCGTCAGTATCTGTCCAGAAGGCCGCCTTCGCCACCGGTATTCCTCCACATCTCTACGCATTTCACCGCTACACGTGGAATTCTACCTTCCTCTACAATACTCCAGATAACCAGTTTTAAGTGCAATTCCCAGGTTGAGCCCGGGGCTTTCACACCTAACTTAATTATCCGCCTACATGCCCTTTACGCCCAGTCATTCCGATTAACGCTCGCACCCTCCGTATTACCGCGGCTGCTGGCACGGAGTT
+
CCCCCGGGGGGGGGGGGGGGGGGGGGGGGGGGGGGGGGGGGGGGGGGGGGGGGGGGGGGGGGGGGGGGGGGGGGGGGGGGGGGGGGGGGGGGGGGGGGGGGGGGGGGGGGGGGGGGGGGGGGGGGGGGGGGGGGGGGGGGGGGGGGGGGGGGGGGGGGFFGGGGGGGGGGGGGGGGFGFGGGGGGGGGGGGGGGGGDDGDFFFFFFFFFFFDFFFFFFFFFF@FFFF@@EE8;@EFFFFFFF9@FFEFFFFF81?:B<AFFF<>>>>BBFFFFFB:>A<B:;>B>>BFFFF?<><(7>:0
@M04999:289:000000000-L3R54:1:1101:19669:11736 2:N:0:443
GACTACTAGGGTATCTAATCCTGTTTGCTCCCCACGCTTTCGCATCTCAGCGTCAGTATCTGTCCAGAAGGCCGCCTTCGCCACCGGTATTCCTCCACATCTCTACGCATTTCACCGCTACACGTGGAATTCTACCTTCCTCTACAATACTCCAGATAACCAGTTTTAAGTGCAATTCCCAGGTTGAGCCCGGGGCTTTCACACCTAACTTAATTATCCGCCTACATGCCCTTTACGCCCAGTCATTCCGATTAACGCTCGCACCCTCCGTATTACCGCGGCTGCTGGCACGCAGTTAGCC
+
CCCCCGGGGGGGGGGGGGGGGGGGGGGGGGGGGGGGGGGGGGGGGGGGGGGGGGGGGGGGGGGGGGGGGGGGGGGGGGGGGGFGGGGGGGFGGGGGGGGGGGGGGGGGGGGGGGGGGGGGGGGGGGGGGGGGGGGGGGGGGGGGGGGGGGGGGGGGGGGGGGGGGGGGGGGGGGGGFGFFGFGGGGFFGGGGGGGGGGGGFFFFFFFFFFFEFF+B?FFFFFFFFFFFFEFFDFFFFF@ED@EEFFCEEED?DFFFF>0;BFFBB?:??B?6??DBDFF>>>F913226<?F(27?ADDF?
@M04999:289:000000000-L3R54:1:1101:21477:11738 2:N:0:443
TAGAAGACTACTGGGGTATCTAATCCTGTTCGCTACCCATGCTTTCGAACCTCAGCGTCAGTTACAGACCAGAGAGCCGCCTTCGCCACTGGTGTTCTTCCATATATCTACGCATTCCACCGCTACACATGGAGTTCCACTCTCCTCTTCTGCACTCAAGAAAAACAGTTTCAGCTGCACTTCCCCGGTTAAGCCGAGGGCTTTCACAGCTGACTTGTTCTCCCGCCTGCGTTCGCTTTACGCCCAATAAATCCGGACAACGCTTGCCACCTACGTATTACCGCGGCTGCTGGCACGTAGT
+
CCCCCGGGGGGGGGGGGGGGGGFGGGGGGGGGGGGGGGGGGGGGGGGGGGGGGGGGGGGGGGGGGGGGGGGGGGGGGGGGGGGGGGGGGGGGGGGGGGGGGGGGGFFGGGGGGGGGGGGGFGGGGGGGGGGGGGGGGGGGGGGGGGGGGGGGGGGGGGGGGFGGGGGGGGGGGGG,?FFGGGGGGGGGGGGFGGG5CDGGDFFFAFFFFFFEFFFFFFFFFFFF>BFFFFFFFDFFFFFFE?FF6@(34@>ECEFFFF9?BFFFF6<BAB:B>?FF2:><A4(2319;1:)5(((44873-
@M04999:289:000000000-L3R54:1:1101:27906:11760 2:N:0:443
GCGACTACCGGGGTATCTAATCCTGTTTGCTACCCACGCTTTCGAGCATGAACGTCAGTGTTATCCCAGGAGGCTGCCTTCGCCATCGGTATTCCTCCACATCTCTACGCATTTCACTGCTACACGTGGAATTCTACCTCCCTCTGACACACTCTAGTTAGACAGTTTCAAATGCACGTCCCAAGTTGAGCTCGGGGATTTCACATCTGACTTATCTAACCGTCTGCGCTCGCTTTACGCCCAGTAATTCCGATTAACGCTCGCACCCTACGTATTACCGCGGCTGCTGGCACGTATTT
+
CCCCCGGGGGGGGGGGGGGGGGGGGGGGGGGGGGGGGGGGGGGGGGGGGGGGGGGGGGGGGGGGGGGGGGGGGGGGGGGGGFGGGGGGGGGGFGGGGGGGGGGGGGGGGGGGGGGGGGGGGGGGGGGGEGGGGGGGGGGGGGGGGGGGGGGGFGGGGDFCCFGGG?FFGGGFGGFFFCDG@DGGGGGGGGGGFGGGGGDGFFFFFFFFFFFEEFFFFFFFAFAFFFFF@5@BFDFFFFFD>B@DFCFFFFFF0<DFFF;@??>B>>BBFFFFBDF?<AA(((4;>084:(-1,48().6
@M04999:289:000000000-L3R54:1:1101:5475:11806 2:N:0:443
CGACTACAGGGGTATCTAATCCTGTTTGCTACCCACGCTTTCGAGCATGAACGTCAGTGTTATCCCAGGAGGCTGCCTTCGCCATCGGTATTCCTCCACGTCTCTACGCATTTCACTGCTACACGTGGAATTCTACCTCCCTCTGACACACTCTAGTTAGACAGTTTCAAATGCACGTCCCAAGTTGAGCTCGGGGATTTCACATCTGACTTATCTAACCGTCTGCGCTCGCTTTACGCCCAGTAATTCCGATTAACGCTCGCACCCTACGTATTACCGCTGCTGCTGGCACGTAGTTAGC
+
CCCCCGGGGGGGGGGGGGGGGGGGGGGGGGGGGGGGGGGGGGGGGGGGGGGGGGGGGGGGGGGGGGGGGGGGGGGGGGGGGGGGGGGGGGGGGGGGGGGGGGGGGGGGGGGGGGGGGGGGGGGGGGGGGGGGGGGGGGGGGGGGGGGGGGGGGGGGGGGGGGGGGGGGGGFFGGGGFGFGGGGFFGGGGGGGGGGGGGGGFFFFFFFFEFBEFFFFFFFFFFFFFFFFBFFFFFFFFFDFBFFEFFFFFFFFF<DEF7>DF@BFFFFFFFF<BF:FFD?F(4>FFFF>028?F:((,6)64
@M04999:289:000000000-L3R54:1:1101:19836:11817 2:N:0:443
GGGACTACTCGGGTATCTAATCCTGTTTGCTCCCCACGCTTTCGCATCTCAGCGTCAGTATCTGTCCAGAAGGCCGCCTTCGCCACCGGTATTCCTCCACATCTCTACGCATTTCACCGCTACACGTGGAATTCTACCTTCCTCTACAATACTCCAGATAACCAGTTTTAAGTGCAATTCCCAGGTTGAGCCCGGGGCTTTCACACCTAACTTAATTATCCGCCTACATGCCCTTTACGCCCAGTCATTCCGATTAACGCTCGCACCCTCCGTATTACCGCGGCTGCTGGCACGGAGTT
+
CCCCCGGGGGGGGGGGGGGGGGGGGGGGGGGGGGGGGGGGGGGGGG7FEGGFGGGGGGGGGGGGGGDFGFFGGGGGGGGGGGGGGGGGGGGGGGGGGGGFGFGGGGGGGGGGGGGGGGGGGGGGGGGGGGGGGGGGGGGGGGGGGGGFGGGGGGGGGGGGGGGGGGGGGGGGGGGGFGFGGDFFFFGGGGGGGGGDGCCCFFFFFFFFEEFFFFFFCFFFFDB@FFFFFCEFFEFFEFFFB@;D;EF337<8;DF<FFFFB:>;>9(4((-4:04:<AA?9(9>11:)546:7<>99:B
@M04999:289:000000000-L3R54:1:1101:24648:11854 2:N:0:443
ATTGCGACTACAAGGGTATCTAATCCTGTTTGCTCCCCACGCTTTCGCATCTCAGCGTCAGTATCTGTCCAGAAGGCCGCCTTCGCCACCGGTATTCCTCCACATCTCTACGCATTTCACTGCTACACGTGGAATTCTACCTTCCTCTACAATACTCCAGATAACCAGTTTTAAGTGCAGTTCCCAGGTTGAGCCCGGGGCTTTCACACCTAACTTAATTATCCGCCTACATGCCCTTTACGCCCAGTCATTCCGATTAACGCTTGCACCCTCCGTATTACCGCGGCTGCTGGCACGGAGT
+
CCCCCGGGGGGGGGGGGGGGGGGGGGGGGGGGGGGGGGGGGGGGGGGGGGGGGGGGGGGGGGGGGGGGGGGGGGGGGGGGGGGGGGGGGGGGGEGGGGGGGGGGGGGGGGGGGGGGGGGGGGGGGGGGGGGGGGGGGGGGGGGGGGGGGGGGGGGGGGGGGGGGGGGGGGFGGGFGFGFCDFGGCGGFFGCGGGGFGGGGFFFFFFFFFAFFFFFFFFFFFFF?DB@FFFFFFFEFFFFFFFFBFFFFFFFFFFFD@FFCC6>BF?FFF?F??BBF?F?DFF?FFF;96?3,7:1<?FFF:
@M04999:289:000000000-L3R54:1:1101:8116:11878 2:N:0:443
CGACTACAAGGGTATCTAATCCTGTTCGCTACCCATGCTTTCGAACCTCAGCGTCAGTTACAGACCAGAGAGCCGCCTTCGCCACTGGTGTTCTTCCATATATCTACGCATTCCACCGCTACACATGGAGTTCCACTCTCCTCTTCTGCACTCAAGAAAAACAGTTTCAGCTGCACTTCCCCGGTTAAGCCGAGGGCTTTCACAGCTGACTTGTTCTCCCGCCTGCGTTCGCTTTACGCCCAATAAATCCGGACAACGCTTGCCACCTACGTATTACCGCGGCTGCTGGCACGTAGTTAGC
+
CCCCCGGGGGFGGGGGGGGGGFGGGGGGGGGGGGGGGGGGGGGGGGGGGGGGGGGGGGGGGGGGGGGGGGGGGGGGGGGGGGGGGGGGGGGGGGGGGGGGGGGGGGGGGGGGGGGGGGGGGGGGGGGGFFGGFGGGGGGGGGGGFGGGFGGGGGGGGGGGGGGGGGGFGGGGGGGGFGFGGGDCEEEGFEFGGGCCDGFFBFFFFFFFFFBCBFFFFFFBEFB?BBFFFDFFFFFFFFFFFF@@EFFEEF@9<>FBF>FFFBF:BF?<F2242A7>A<:6>(799?:B?B:>FB??BAFF<
@M04999:289:000000000-L3R54:1:1101:9425:11914 2:N:0:443
TTATTGACTACTGGGGTATCTAATCCTGTTTGCTACCCACGCTTTCGAGCATGAACGTCAGTGTTATCCCAGGAGGCTGCCTTCGCCATCGGTATTCCTCCACATCTCTACGCATTTCACTGCTACACGTGGAATTCTACCTCCCTCTGACACACTCTAGTTTGACAGTTTCAAATGCACGTCCCAAGTTGAGCTCGGGGATTTCACATCTGACTTATCTAACCGTCTGCGCTCGCTTTACGCCCAGTAATTCCGATTAACGCTCGCACCCTACGTATTACCGCGGCTGCTGGCACGTAGT
+
CCCCCGGGGGGGGGGGGGGGGGGGGGGGGGGGGGGGGGGGGGGGGGGGGGGGGGGGGGGGGGGGGGGGGGGGGGGGGGGGGGGGGGGGGGGGGGGGGGGGGGGGGGGGGGGGGGGGGGGGGGGGGGGGGGGGGGGGGGGGGGGGGGGGFFGGGGGGGGGGGGGGGGGGGGGGGGFEFGFGGGGGGGDGGGGGGGGGGGCGFD5FFFFFFFF5*<AFFFFFFFFFFFFFF=ABFFFFFFFFCF=BF;DEECFFFF@@FDFFF;@179>;>>?FBF?7<.4:2<(1,4;9>FFB(817(43:4
@M04999:289:000000000-L3R54:1:1101:28100:11949 2:N:0:443
CTAGACTACTAGGGTATCTAATCCTGTTTGCTACCCACGCTTTCGAGCATGAACGTCAGTGTTATCCCAGGAGGCTGCCTTCGCCATCGGTATTCCTCCACATCTCTACGCATTTCACTGCTACACGTGGAATTCTACCTCCCTCCGACACACTCTAGTTTGACAGTTTCAAATGCACGTCCCAAGTTGAGCTCGGGGATTTCACATCTGACTTATCTAACCGTCTGCGCTCGCTTTACGCCCAGTAATTCCGATTAACGCTCGCACCCTACGTATTACCGCGGCTGCTGGCACGTAGTT
+
CCCCCGGGGGGGGGGGGGGGGGGGGGGGGGGGGGGGGGGGGGGGGGGGGGGGGGGGGGGGGGGGGGGGGGGGGGGGGGGGGGGGGGGGGGGGGGGGGGGGGGGGGGGGGGGGGGGGGGGGGGGGGGGGGGGGGGGGGGGGGEEGGGGGGGGGGGGGGGGGGGGGGGGGCGGGGGGGFGFGGGGGGGGGGGGGGGGGGGGGFFFFFFFFFFFFFFFFFFFFFFFFFFFFFFFFFFFDFFFFF>>DFFCFFC?EFFD@FFEFBF?FFFFFFF??F:BFBFFFFFFFF990,34?:)24:?FA
@M04999:289:000000000-L3R54:1:1101:14519:11984 2:N:0:443
GTGCAGACTACCCGGGTATCTAATCCTGTTTGCTCCCCACGCTTTCGCATCTCAGCGTCAGTATCTGTCCAGAAGGCCGCCTTCGCCACCGGTATTCCTCCACATCTCTACGCATTTCACCGCTACACGTGGAATTCTACCTTCCTCTACAATACTCCAGATAACCAGTTTTAAGTGCAATTCCCAGGTTGAGCCCGGGGCTTTCACACCTAACTTAATTATCCGCCTACATGCCCTTTCCGCCCAGTCATTCCGATTAACGCTCGCACCCTCCGTATTACCGCGGCTGCTGGCACGGAGT
+
CCCCCGGGGGGGGGGGGGGGGGGGGGGGGGGGGGGGGGGGGGGGGGGGGGGGGGGGGGGGGGGGGGGGGGGGGGGGGGGGGGGGGGGGGGGGGDGGGGGGGGGGGGGGGGGGGGGGGGGGGGGGGGGGGGGGGGGGGGGGGGGGGGGGGGGGGGGGGGGGGGGGGGGGGGGGGGGGFGFGGGGGGGGGGGGGDGGGGGGDDFFFFFFFFFBFFFFFEFFFFFFFFFFFFDEFFFFFFFF+7@@DF<DFE4CFFFF6;F?AFFFFB99696?FFFFFF:BAFB?F66219?B:3?(4?901-
@M04999:289:000000000-L3R54:1:1101:8423:11990 2:N:0:443
TCGTGGACTACCCGGGTATCTAATCCTGTTTGCTCCCCACGCTTTCGCATCTCAGCGTCAGTATCTGTCCAGAAGGCCGCCTTCGCCACCGGTATTCCTCCACATCTCTACGCATTTCACCGCTACACGTGGAATTCTACCTTCCTCTACAATACTCCAGATAACCAGTTTTAAGTGCAATTCCCAGGTTGAGCCCGGGGCTTTCACACCTAACTTAATTATCCGCCTACATGCCCTTTACGCCCAGTCATTCCGATTAACGCTCGCACCCTACGTATTACCGCGGCTGCTGGCACGTAGT
+
CCCCCGGGGGGGGGGGGGGGGGGGGGGGGGGGGGGGFGGGGGGGGGGGGGGGGGGGGGGGGGGGGGGGGGGGGGGGGGGGGGGGGGGGGGGGGGGGGGGGGGGGGGGGGGGGGGGGGGGGGGGGGGGGGGGGDGGGGGGGGGGGGGGGGGGGGGGGGFGGGGGGGGFGGGGGGGGGFGFGGGGGDGDGGGGGGGGGGGGGDBFFFFFFEFFFEFFFFFF?FFFFFB?DDFFFFF@@1@FFFFF;BFFEEFFE5E;16<:AB:;229>F>FFBFF?FFFBFFFF9>0>9>FF?26(4121(-
@M04999:289:000000000-L3R54:1:1101:19825:12038 2:N:0:443
CTGGACTACTCGGGTATCTAATCCTGTTCGCTCCCCACGCTTTCGTCCATCAGCGTCAATCGGTATTTAGTAACCTGCCTTCGCAATCGGGGTTCTGTGTAATATCTATGCATTTCACCGCTACACTACACATTCCAGCTACTTCAATACTATTCAAGATTAACAGTATCAACGGCAGTTCTACAGTTAAGCTGCAGGTTTTCACCGCTGACTTATCAACCCGCCTACGGACCCTTTAAACCCAATAAATCCGGATAACGCTCGCATCCTCCGTATTACCGCGGCTGCTGGCACGGAGTT
+
CCCCCGGGGGGGGGGGGGGGGGGGGGGGGGGGGGGGGGGGGGGGGGGGGGGGGGGGGGGGGGGGGFFGGGGGGGGGGGGGGGGGGGGGGGGGGGGGGGGGGGGGGGGGGGGGGGGGGGGGGGGGGGGGGGGGGGGGGGGGGGGDGGGGGGGGGGGGGGGGGGGGGGGGGGGGGDGGFGFGGGGGGGGGGGGGGGGGGGGGFFFFFFFBFFFFFFFFFFFFFFFFFFFFFFFFFFFFFFEFF@FFFFEFFFFFFFFDFFFFF@BFFFFF??B?>BB?7>A9?>>B99;BF?FFF?:9371:
@M04999:289:000000000-L3R54:1:1101:22982:12041 2:N:0:443
GACTACTAGGGTATCTAATCCTGTTCGCTCCCCACGCTTTCGTCCATCAGCGTCAATCGGTATTTAGTAACCTGCCTTCGCAATCGGGGTTCTGTGTAATATCTATGCATTTCACCGCTACACTACACATTCCAGCTACTTCAATACTATTCAAGATTAACAGTATCAACGGCAGTTCTACAGTTAAGCTGCAGGTTTTCACCGCTGACTTATCAACCCGCCTACGGACCCTTTAAACCCAATAAATCCGGATAACGCTCGCATCCTCCGTATTACCGCGGCTGCTGGCACGGAGTTAGCC
+
CCCCCGGGGGGGGGGGGGGGGGGGGGGGGGGGGGGGGGGGGGGGGCGGGGGGGGGGGGGGGGGGGGGGGGGGGGGGGGGGGGGGGGGGGGGGGGGGGGGGGGGGGGGGGGGGGGGGGGGGGGGGGGGGGGGGGGGGGGGGGGGFGGGGGGGGGGGGGGGGGGGGGGGGGGGGGGGGFGFGGFGGFDGGGGGGGGGGGGGCCFFFFFFFFFEFEFFFFFBAFFFFFDFDFBFF=E97=EFBFDD@3>EFFFFFFDEFFBF<@FFFF??>?>?0:?A>AFB>FFFFFFDF:?<?92(-8AAF4
@M04999:289:000000000-L3R54:1:1101:15216:12042 2:N:0:443
GACTACTAGGGTATCTAATCCTGTTTGCTCCCCACGCTTTCGCATCTCAGCGTCAGTATCTGTCCAGAAGGCCGCCTTCGCCACCGGTATTCCTCCACATCTCTACGCATTTCACCGCTACACGTGGAATTCTACCTTCCTCTACAATACTCCAGATAACCAGTTTTAAGTGCAATTCCCAAGTTGAGCTCGGGGATTTCACATCTGACTTACCTAACCGTCTGCGCTCGCTTTACGCCCAGTAATTCCGATTAACGCTCGCACCCTACGTATTACCGCGGCTGCTGGCACGTAGTTAGCC
+
CCCCCGG9FGGGGGGGGGGGGGGGGGGGGGGGGGGGGGGGGGGG,@FFGGGGGGGGGGGFGDGGGFGG@FGGAFGGGGGGGGGEFGGGGGGGGGGGFGGGGGGGGFFGGGGGGGGGGGGGGFGGCFEGFGGGGGGGCFGGGFGADF?=FGGGDGGGGEEGGDFGEFCDDGGGGGGGFGF68FFGGGFFG,@7C6CCCFGGFFF9FFAFFC*8>AAFEAF=/45>4(-:@-999?34;@BEFFFF<?EFC41??@31(63(47;B0613:0?2),6>>3>;9021:2?(423830(-2)66.
@M04999:289:000000000-L3R54:1:1101:15398:12056 2:N:0:443
CTGCGACTACACGGGTATCTAATCCTGTTTGCTCCCCACGCTTTCGCATCTCAGCGTCAGTATCTGTCCAGAAGGCCGCCTTCGCCACCGGTATTCCTCCACATCTCTACGCATTTCACCGCTACACGTGGAATTCTACCTTCCTCTACAATACTCTAGTTAACCAGTTTTAAGTGCAATTCCTAGGTTGAGCCCAGGGCTTTCACACCTAACTTAATTATCCGCCTACATGCCCTTTACGCCCAGTCATTCCGATTAACGCTCGCACCCTCCGTATTACCGCGGCTGCTGGCACGGATTT
+
CCCCCGGGGGGGGGGGGGGGGGGGGGGGGGGGGGGGGGGGGGGGGGGGDGGGGGGGGGGGGGGGGGGGGGGGGGGGGGGGGGGGGGGGGGGGGGGGGGGGGGGGGGGGGGGGGGGGGGGGGGGGGGGGGGGGGGGGGGGGGGGGGGGGGGGGFGGGGGGGGGGGGGGGGFGGGGGGFGFGGGGGGGGGGGGFGGFGGGGGFFFFFFFF=BFFFFFFFFFFFFFFFFFFFFFEEFFFFFFFFFFFD?EFFFCEEFFFFFFFF9?<BBF>B:((896:(:BFF0;62>>;?FF?B<B?93((.
@M04999:289:000000000-L3R54:1:1101:23513:12084 2:N:0:443
GGACTACCGGGGTATCTAATCCTGTTTGCTCCCCACGCTTTCGCATCTCAGCGTCAGTATCTGTCCAGAAGGCCGCCTTCGCCACCGGTATTCCTCCACATCTCTACGCATTTCACCGCTACACGTGGAATTCTACCTTCCTCTACAATACTCTAGTTAACCAGTTTTAAGTGCAATTCCTAGGTTGAGCCCAGGGCTTTCACACCTAACTTAATTATCCGCCTACATGCCCTTTACGCCCAGTCATTCCGATTAACGCTCGCACCCTCCGTATTACCGCGGCTGCTGGCACGGAGTTAGC
+
CCCCCGGGGGGGGGGGGGGGGGGGGGGGGGGGGGGGGGGGGGGGGEGGGGGGGGGGGGGGGGGGGGGGGGGGGGGGGGGGGGGGGFGGGGGGGGGGGGGGGGGGGGGGGGGGGGGGGGGGGGGGGGGEGGGGGGGGGGGGGGGGGGGGGGGGGGGGGGGGGGGGGFGGGGGGGGFGFGFGGGGGGGGGGGGGGGGGGGGGFFFFFFFFEFFEFFFFFFFFFFFFFFFEEFBDFFFFFFF>BDFE@EFEFFF@FDFFFF>FFFFFFFF0?FF??B>AADF>9BFFFFFF0<8?69>94<AF>
@M04999:289:000000000-L3R54:1:1101:25634:12088 2:N:0:443
TCCCGGACTACCCGGGTATCTAATCCTGTTTGCTACCCACGCTTTCGAGCATGAGCGTCAGTGTTATCCCAGGAGGCTGCCTTCGCCATCGGTATTCCTCCACATCTCTACGCATTTCACTGCTACACGTGGAATTCTACCTCCCTCTGACACACTCTAGTTAGACAGTTTCAAATGCACGTCCCAAGTTGAGCTCGGGGATTTCACATCTGACTTATCTAACCGTCTGCGCTCGCTTTACGCCCAGTAATTCCGATTAACGCTCGCACCCTACGTATTACCGCGGCTGCTGGCACGTAGT
+
CCCCCGGGGGGGGGGGGGGGGGGGGGGGGGGGGGGGGGGGGGGGGGGGGGGGGGGGGGGGGGGGGGGGGGGGGGGGGGGGGGGGGGGGGGGGGFFGGGGGGGGGGGGGGGGGGGGGGGGGGGGGGGGGGGGGGGGGGGGGGGGGGGGGGGGGGGGGGGGGGGGGGGGGFGGGGFFF7DFGGGGGGGGGGGGGGGGGGGGD>EFFFFFFFFFFFFFFFFFFFFFF>@@DDFFFFFFFF??AEFFF6<?EFFFEFCF081:AAFFF?FFFF>:?<<FB>AFFFF:>B>BB>BDF033?:<?:4
@M04999:289:000000000-L3R54:1:1101:29051:12117 2:N:0:443
GCGACTACTCGGGTATCTAATCCTGTTTGCTCCCCACGCTTTCGCATCTCAGCGTCAGTATCTGTCCAGAAGGCCGCCTTCGCCACCGGTATTCCTCCACATCTCTACGCATTTCACCGCTACACGTGGAATTCTACCTTCCTCTACAATACTCTAGTTAACCAGTTTTAAGTGCAATTCCTAGGTTGAGCCCAGGGCTTTCACACCTAACTTAATTATCCGCCTACATGCCCTTTACGCCCAGTCATTCCGATTAACGCTCGCACCCTCCGTATTACCGCGGCTGCTGGCACGGAGTT
+
CCCCCGGGFGGGGGGGGGGGGGGGGGGGGGGGGGGGGGGGGGGGGGGGGGGGGGGGGGGGGGGGGGGGGGGGGGGGGGGGGGGGGGGGGGGGGGGGGGGGGGGGGGGGGGGGCFEGGGGGGGGGGGEGGGGGGGGGGGGGGGGGGFFFGGGGGGGGGGGGGGGGGGGGGGGGGGGGFGFGGGGGGGGGFGGGGGGGGGGGFFFFFF@F@C@=CFFF4BBEC=F=AFF=EFFBBB2>=EF>@B??@@EEC<CE??1?EF?01<B>F>>:1:?94833<BB?9((760:>220(4:60(((
@M04999:289:000000000-L3R54:1:1101:19749:12124 2:N:0:443
GGGACTACAAGGGTATCTAATCCTGTTTGCTCCCCACGCTTTCGCATCTCAGCGTCAGTATCTGTCCAGAAGGCCGCCTTCGCCACCGGTATTCCTCCACATCTCTACGCATTTCACCGCTACACGTGGAATTCTACCTTCCTCTACAATACTCCAGATAACCAGTTTTAAGTGCAGTTCCCAGGTTGAGCCCGGGGCTTTCACACCTAACTTAATTATCCGCCTACATGCCCTTTACGCCCAGTCATTCCGATTAACGCTCGCACCCTCCGTATCACCGCGGCTGCTGCCACGCAGTTAC
+
CCCCCGGGFFGDGGGGGGF,EFGGFGGCCCGGGCGGG@+C,DFEGEGGEFGC@@FFG7FFADFG6EAECDGGDFGGCEFEGGDGDGGG@GF7DEFGGGGGGDFFF?FGGCEG+AEFFGGGGGGFGFF<@@<F@FFDEGFC,DFG8=DDF=DGDFG?,,@DCGGFGCACFGGC=:@=9D?FF?D?F??FFDFECE6*77CFF?+1+9?4:3<;<48B6>:E=>=@>@BBC83=8((.7>1B09@0/7AC55<@@(27CF?@FFFFBF6:((39?(.(653(4((3,43?B)43<;(404).)
@M04999:289:000000000-L3R54:1:1101:19915:12143 2:N:0:443
TTAGGACTACTCGGGTATCTAATCCTGTTCGCTCCCCACGCTTTCGTCCATCAGCGTCAATCGGTATTTAGTAACCTGCCTTCGCAATCGGGGTTCTGTGTAATATCTATGCATTTCACCGCTACACTACACATTCCAGCTACTTCAATACTATTCAAGATTAACAGTATCAACGACGGTTCTACAGTTAAGCTGCAGGTTTTCACCGCTGACTTATCAACCCGCCTACGGACCCTTTAAACCCAATAAATCCGGATAACGCTCGCATCCTCCGTATTACCGCGGCTGCTGGCACGGAGTT
+
<CCCCGGGGGGGGGGGGGGGGGGGGGGGGGGGGGGGGGGGGGGGGGGGGGGGGGGGGGGGGGGGEGGGGGGGGGGGGGGGGGGGGGGGGGGGGGGGGGGGGGGGGGGGGGGGGGGFGGGGGGGGGGGGGGGGGGGGGGGGGGGGGGGGGGGGGFFGGGGGGGGGGGGGGGGGGGGFFGFGGGGGGGGGGGGGGGGGGGGGFFFFFFFFFFFFFFFFFFFFFFFFFFFFFFFFFFFFF8CFEFFFD?FFFCCCEF@DFFFEFBFBFFF<>FBA<>BB?BFFF?9>>>>BBFF?B<8?4>>?4
@M04999:289:000000000-L3R54:1:1101:3350:12161 2:N:0:443
AGCGACTACCGGGGTATCTAATCCTGTTTGCTCCCCACGCTTTCGCATCTCAGCGTCAGTATCTGTCCAGAAGGCCGCCTTCGCCACCGGTATTCCTCCACATCTCTACGCATTTCACCGCTACACGTGGAATTCTACCTTCCTCTACAATACTCCAGATAACCAGTTTTAAGTGCAGTTCCCAGGTTGAGCCCGGGGCTTTCACACCTAACTTAATTATCCGCCTACATGCCCTTTACGCCCAGTCATTCCGATTAACGCTCGCACCCTCCGTATTACCGCGGCTGCTGGCACGGAGTT
+
CCCCCGGGGGGGGGGGGGGGGGGGGGGGGGGGGGGGGGGGGGGGGGGGGGGGGGGGGGGGGGGGGGGGGGGGGGGGGGGGGGGGGGGGGGGGGGGGGGGGGGGGGGGGGGGGGGGGGGGGGGGGGGGGGGGGGGGGGGGGGGGGGGGGGGGGGGGGGGGGGGGGGGGEFGGGGGGGFGFGGGGGFGGGGGGGGGGGGGDGFFFFFFFEFFFFFFFFFFFFFFFFDFFFFFF@FF@@ECC:@BFFF@EEFF99?F<<BFBFFBFF>9BFFFFFFF:?:<AA<;>96121:D::BBFF61(4
@M04999:289:000000000-L3R54:1:1101:28614:12179 2:N:0:443
GACTACTCGGGTATCTAATCCTGTTTGCTCCCCACGCTTTCGCATCTCAGCGTCAGTATCTGTCCAGAAGGCCGCCTTCGCCACCGGTATTCCTCCACATCTCTACGCATTTCACCGCTACACGTGGAATTCTACCTTCCTCTACAATACTCCAGATAACCAGTTTTAAGTGCAATTCCCAGGTTGAGCCCGGGGCTTTCACACCTAACTTAATTATCCGCCTACATGCCCTTTACGCCCAGTCATTCCGATTAACGCTCGCACCCTCCGTATTACCGCGGCTGCTGGCACGTAGTTAGCC
+
CCCCCGGGGGGGGGGGGGGGGGEFGG@FGGGGGGGGGGGGGDEGGGGGGAFGGGGGGGGGGGGGGGGGGGGGGGGDGGGGGGGGGGGGDGGGGGGGGGGGGGGGFFGGEGGGGGGGGGGGGGGGGGDGGGGGGCGGGDFGGGGGGFFGGGGGGGGFGGGGFGGGGGGGGGGGGGGGFGFGGGGC?FGGGGGCGEGGGGGGFFFFFFFFDFF=6FFFCF==FFFFFEFEF):B>FFFDFFFD1=@AEEFEEFDFFEF@FF:9>>FBF?BFB?F:?FAAFF9BFFFF:4(124:.((4-4<>8
@M04999:289:000000000-L3R54:1:1101:14758:12187 2:N:0:443
CAGACTACACGGGTATCTAATCCTGTTCGCTACCCATGCTTTCGAACCTCAGCGTCAGTTACAGACCAGAGAGCCGCCTTCGCCACTGGTGTTCTTCCATATATCTACGCATTCCACCGCTACACATGGAGTTCTACTCTCCTCTTCTGCACTCAAGAAAAACAGTTTCAGCTGCACTTCCCCGGTTAAGCCGAGGGCTTTCACAGCTGACTTGTTCTCCTGCCTGCGTTCGCTTTACGCCCATTAAATCCGGACAACGCTTGCCACCTACGTATTACCGGGCCTGCGGTCACGTAGTTA
+
C@@@CAAFFFG>FG7FEE<,CFGG@FGFB@F@@FEF,6,C,FEFDCD+,;@FDG:B@FGFACGFGF,6C9@,@F@BCBFFEGEGC,,BFC6B,EF?EDG<,E<?,CFGGEFECFFFGGCEC>::AF8F8<=FGF,,@E,@D43@EGFFAFGG9D83@E?8E8C=8EGC:AD8,@+D62;?8=8=+@@:9<;C989C*9DG4AF+:94*.656A8BF6+B4A3257@FB226@BF(=CE@D6(2,)14))9(:214;04,4,-14>F22?F??B<D,4<)((((-30((,(-87((.4145
@M04999:289:000000000-L3R54:1:1101:18563:12208 2:N:0:443
GACTACTAGGGTATCTAATCCTGTTCGCTACCCATGCTTTCGAACCTCAGCGTCAGTTACAGACCAGAGAGCCGCCTTCGCCACTGGTGTTCTTCCATATATCTACGCATTCCACCGCTACACATGGAGTTCCACTCTCCTCTTCTGCACTCAAGAAAAACAGTTTCAGCTGCACTTCCCCGGTTAAGCCGAGGGCTTTCACAGCTGACTTGTTCTCCCGCCTGCGTTCGCTTTACGCCCAATAAATCCGGACAACGCTTGCCACCTTACTATTACCGCGGCTCGTGGCCAGTACTTAGCC
+
CCCCCGFCCFGFGFEECFFEGFCFFECCEEGGGGDFFGGGGG8EFGEFF@EFEEGGCFGGGGGGGF@@,66FGEGGGFGDCGGDGFGFGFGG,FAFGGDFFFCBFGGEDDGEFCFGGGGCC@EEGGGG<EFGGGGGE9@?FGCGDEE83@DGD8EE,4=DEGGDG8E,@,@@FFGGFGFGC868BEGCA?EEEGC59CF7999?AAAA9B*:6AC9AFF(8>52>(-/612;<;);;?>FF<3==C3CFB0142?2(,2(114<?<2))()).64)9,-,-((((-,40<0<:2).-)-)2
@M04999:289:000000000-L3R54:1:1101:4523:12229 2:N:0:443
CTTCCGACTACTCGGGTATCTAATCCTGTTTGCTACCCACGCTTTCGAGCATGAACGTCAGTGTTATCCCAGGAGGCTGCCTTCGCCATCGGTATTCCTCCACATCTCTACGCATTTCACTGCTACACGTGGAATTCTACCTCCCTCTGACACACTCTAGTTTGACAGTTTCAAATGCACGTCCCAAGTTGAGCTCGGGGATTTCACATCTGACTTATCTAACCGTCTGCGCTCGCTTTACGCCCAGTAATTCCGATTAACGCTCGCACCCTACGTATTACCGCGGCTGCTGGCACGGAGT
+
CCCCCGGGGGGGGGGGGGGGGGGGGGGGGGGGGGGGDFGGGGGGGGGGGGGGGGGGGGGGGGGGGGGGGGGGGGGGFGGGGGGGGGGGGGGGGGGGGGGGGGGGCGGGGGGGGGGGGGGGGGGGGGGGGGGGGFGGGGGGGGGGGGGGGFGGG?EGGGGGFGGGGGGGGGGGGGGGFGFGGGGCEGGGGAFGFGFGGGGGDFFFFFFFCBEFFFFFFFFFFFFFFDA>>EF@29@>FF>FEDFFFDDECCECFFF0;@@FC@@??(2311?B?B?B74><A9:0((,,,2?:?BF>11((-
@M04999:289:000000000-L3R54:1:1101:16711:12244 2:N:0:443
TGGACTACCCGGGTATCTAATCCTGTTCGCTCCCCACGCTTTCGTCCATCAGCGTCAATCGGTATTTAGTAACCTGCCTTCGCAATCGGGGTTCTGTGTAATATCTATGCATTTCACCGCTACACTACACATTCCAGCTACTTCAATACTATTCAAGATTAACAGTATCAACGGCAGTTCTACAGTTAAGCTGCAGGTTTTCACCGCTGACTTATCAACCCGCCTACGGACCCTTTAAACCCAATAAATCCGGATAACGCTCGCATCCTCCGTATTACCGCGGCTGCTGGCACGGAGTTAC
+
CCCCCGGG?FGEGGGGEGCFGGGGFFFGGGGGG8FGGGGEGG9FFGGGGGGCFEGGGEFGG7BEGGGGFFGG@FFFGGGGGG>EGCFFE7F=FFGGFGFGGGGGFFGAFGFG?E<?EFEGGGGFGFGGGGGFFGF;;EFFGGGGFF8EGGGGGGCAFGFFGFFGGFGFGGCGE6CED=4CFFGFF=FGGFFAGG7F?79:FF<@F?D9==B;AAFFFFFBA2@@(5B25>>@<@;.;59FD?@;8@E316(604;14)32((39>B>?DFF9(3(()6)-926;9(8?>(638400(-(:)
@M04999:289:000000000-L3R54:1:1101:8118:12277 2:N:0:443
AGGACTACACGGGTATCTAATCCTGTTCGCTACCCATGCTTTCGAGCCTCAGCGTCAGTAACAGACCAGAGAGCCGCCTTCGCCACTGGTGTTCTTCCATATATCTACGCATTTCACCGCTACACATGGAGTTCCACTCTCCTCTTCTGCACTCAAGTCTCTCAGTTTCCGATGCTCTTCCTCAGTTAAGCTGAGGGCTTTCACATTCAGACTTAAAAGACCGCCTGCGCTCCCTTTACGCCCAATAAATCCGGACAACGCTTGCCACCTACGTATTACCGCGGCTGCTGGCACGTAGGT
+
CCCCCGGGGGGGGGGGGGGGGGGGGGGGGGGGGGGGGGGGGGGGGGGGGGGGGGGGGGGGGGGGGGGGGGGGGCGGDGGGGGGGGGGGGFGGGGGGGGGGGGGGGGGGGGGGGFGGGGGGGGGGGGGGGGGGGGGGGGGGGGGGGGGGGGGGGGGGGGGGGGGGGGGGGGGGGGGGFGFGGGGGGGFFFGGFGCFFDGGGFFFFFFFFFF5C@FFFFFFDFFFA=ADBFFFFFFFFFFC>DFFF6@4;CEC1;>?FFFFB>F?F??DF:?BFBB<A7>B289FB>99(54>0:2(.32(.
@M04999:289:000000000-L3R54:1:1101:13252:12282 2:N:0:443
GCAGGACTACCCGGGTATCTAATCCTGTTTGCTCCCCACGCTTTCGCATCTCAGCGTCAGTATCTGTCCAGAAGGCCGCCTTCGCCACCGGTATTCCTCCACATCTCTACGCATTTCACCGCTACACGTGGAATTCTACCTTCCTCTACAATACTCTAGTTAACCAGTTTTAAGTGCAATTCCTAGGTTGAGCCCAGGGCTTTCACACCTAACTTAATTATCCGCCTACATGCCCTTTACGCCCAGTCATTCCGATTAACGCTCGTACCCTCCGTATTACCGCGGCTGCTGGCACGGAGTT
+
CCCCCGGGGGGGGGGGGGGGGGGGGGGGGGGGGGGGGGGGGGGGGGGGGGGGGGGGGGGGGGGGGGGGGGGGGGGGGGGGGGGGGGGGGGGGGGGGGGGGGGGGGGGGGGGGGGGGGGGGGGGGGGGGGGGGGGGGGGGGGGGGGGGGGGGGGGGGGGGGGGGGGGGGGGGGFFGGFGCCFGGGGGGGGGGGGGCFFGGGFFFFFFFFFFF==FFFEFFFFEFFF==@BEFF=BFFDECF?FF9@6;@ECEFFF@FFFFEDFFFFFFFFFFFFF:BF?BF2<F109>BB0>2<F7:06>?2
@M04999:289:000000000-L3R54:1:1101:21589:12333 2:N:0:443
CCGGACTACTGGGGTATCTAATCCTGTTCGCTACCCATGCTTTCGCACCTCAGCGTCAGTTACAGACCAGAGAGCCGCCTTCGCCACTGGTGTTCTTCCATATATCTACGCATTCCACCGCTACACATGGAGTTCCACCCTCCTCTTCTGCACTCAAGAAAAACAGTTTCAGCTGCACTTCCCCGGTTAAGCCGAGGGCTTTCACAGCTGACTTGTTCTCCCGCCTGCGTTCGCTTTACGCCCAATAAATCCGGACAACGCTTGCCACCTACGTATTACCGCGGCTGCTGGCACGTAGTT
+
CCCCCGGGGGGGGGGGGGGGGGGGGGGGGGGGGGGGGGGGGGGGG,CFGGGGGGGGGGGGGGGGGGGGGGGGGGGGGEGGGGGGGGGGGGGGFGGGGGGGGGGGGGGGGGGGGGGGGGGGGGGGGGGGGGGGGGGFGGGGGGGGGGGGGGGGGGGGGGGFGGGGGCFGGFGGGGGGDGFGGGGGGGGGGGGGGGGGGGGGFFFFFFFFFFFFFFFFFFFCABBF@@FFFFFFFFFD639D@@@;(4)4A>ABBFBB(489>2?BFFADF?(3??<A:499:BB(9>6?FFF00<::1826
@M04999:289:000000000-L3R54:1:1101:23989:12335 2:N:0:443
CGGCGACTACCAGGGTATCTAATCCTGTTTGCTCCCCACGCTTTCGCATCTCAGCGTCAGTATCTGTCCAGAAGGCCGCCTTCGCCACCGGTATTCCTCCACATCTCTACGCATTTCACCGCTACACGTGGAATTCTACCTCCCTCTGACACACTCTAGTTAGACAGTTTCAAATGCACGTCCCAAGTTGAGCTCGGGGATTTCACATCTGACTTATCTAACCGTCTGCGCTCGCTTTACGCCCAGTAATTCCGATTAACGCTCGCACCCTACGTATTACCGCGGCTGCTGGCACGTAGTT
+
CCCCCGGGGGGGGGGGGGGGGGGGGGGGGGGGGGGGGGGGGGGGGGGGDGGGGGGGGGGGGGGGGFGGGGGGGGGGGGGGGGGGGGGGGGGGGCFGGGGGFGG?EFGGGGGGGDFGGGGGGGGGGGGGGGGGGGGGGFGFGGGGDFGGGGGFGGCGGGGGGGGAFGGGGFGGGGGGAGFGGGDEGFGCDGGGGGGGGGGG4FFFFFFCFEFCEFFFEFFFFEB@@DDFE>FBFFFFFDFFFFFFF?@BFBABFF?:6BF4?>FFFBFB6(4<FFF24(:B>?699>>>(,3,6:?B<<<B6
@M04999:289:000000000-L3R54:1:1101:15123:12360 2:N:0:443
CTATTGACTACCAGGGTATCTAATCCTGTTTGCTCCCCACGCTTTCGCATCTCAGCGTCAGTATCTGTCCAGAAGGCCGCCTTCGCCACCGGTATTCCTCCACATCTCTACGCATTTCACCGCTACACGTGGAATTCTACCTTCCTCTACAATACTCCAGATAACCAGTTTTAAGTGCAATTCCCAGGTTGAGCCCGGGGCTTTCACACCTAACTTAATTATCCGCCTACATGCCCTTTACGCCCAGTCATTCCGATTAACGCTCGCACCCTCCGTATTACCGCGGCTGCTGGCACGGAGT
+
CCCCCGGGGGGGGGGGGGGGGGGGGGGGGGGGGGGGGGGGGGGGGGGDGGGGGGGGGGGGGGGGGGGGGGGGGGGGGGGGGGGGGGGGGGGGGCGGGGGGGGGGGGGGGGGGGGGGGGGGGGGGGGGGGGGGGGGGGGGGGGGGGGGGGGGGGGGGGFGGGGGGGGGGGGGGGGFGFGFGGGGGFGGGGGGGGGGGGGGGEDFFFFFFFFFFFFFFFFFFFFFFFFFFFFFFFF=DFFFFFDFF9@FFFFFFFFF?D?@FC;BFFFFFF><?:<FFFFF9AF<>FF>FFFFFBBFFFFFB:
@M04999:289:000000000-L3R54:1:1101:20778:12360 2:N:0:443
GTATGGACTACCAGGGTATCTAATCCTGTTTGCTCCCCACGCTTTCGCATCTCAGCGTCAGTATCTGTCCAGAAGGCCGCCTTCGCCACCGGTATTCCTCCACATCTCTACGCATTTCACCGCTACACGTGGAATTCTACCTTCCTCTACAATACTCCAGATAACCAGTTTTAAGTGCAATTCCCAGGTTGAGCCCGGGGCTTTCACACCTAACTTAATTATCCGCCTACATGCCCTTTACGCCCAGTCATTCCGATTAACGCTCGCACCCTCCGTATTACCGCGGCTGCTGGCACGGAGT
+
CCCCCGGGGGGGGGGGGGGGGGFGGGGGGGGGGGGGGGGDGGGGGGGGGGGGGGGGGGGGGGGGGGGGGGGGGGGGGGGGGGGGGGGGGGGGGDGGGGGGGGGGGGGGGGGGGGGGGGGGGGGGGGGGGGGGGGGGGGGGGGGGGGGGGGGGGGGGGGGGGGGGGGGGGGGGGGGGFGFFGGGGGGGGGGGFGGGFGCCGFFFFFFFFFFFFFFFFFFFFFFFFFFFFFDFFFFEDFFFFFFFF9;@FEEEEFEF;?0:CF19(429>>F:BFFFFF?BFF2?9BB>9>?>7>6:>0490-
@M04999:289:000000000-L3R54:1:1101:8609:12367 2:N:0:443
CGACTACCAGGGTATCTAATCCTGTTCGCTACCCATGCTTTCGAACCTCAGCGTCAGTTACAGACCAGAGAGCCGCCTTCGCCACTGGTGTTCTTCCATATATCTACGCATTCCACCGCTACACATGGAGTTCCACTCTCCTCTTCTGCACTCAAGAAAAACAGTTTCAGCTGCACTTCCCCGGTTAAGCCGAGGGCTTTCACAGCTGACTTGTTCTCCCGCCTGCGTTCGCTTTACGCCCAATAAATCCGGACAACGCTTGCCACCTACGTATTACCGCGGCTTCTGGCACGTAGTTAGC
+
CCCCCGGGGGGGGGGGGGGGGGGGGGGGGGGGGGGGGGGGGGGGGGGGGGGGGGGGGGGGGGGGGGGGGGGGGGGGGGGGGGGGGGGGGGGGGGGGGGGGGGGGGGGGGGGGGGGGGGGGGGGGGGGGGGGGGGGGGGGGGGGGGGGGGGGGGGGGGGGGGGGGGGGGGGGGGGGGFGFGGGGGGGGD79FEDGGGGGGGFFFF>FFFFFFFFFFFFFFFFFFFFFF@@FDFFFFCEDFF>D=D@EFFFE07?9>B?0(8::??AFFFFF?BFF7AFDBF9>F((4<B2:(.(.4:BB>9<
@M04999:289:000000000-L3R54:1:1101:18147:12379 2:N:0:443
GACTACTCGGGTATCTAATCCTGTTCGCTACCCATGCTTTCGAGCCTCAGCGTCAGTAACAGACCAGAGAGCCGCCTTCGCCACTGGTGTTCTTCCATATATCTACGCATTTCACCGCTACACATGGAGTTCCACTCTCCTCTTCTGCACTCAAGTCTCTCAGTTTCCGATGCTCTTCCTCAGTTAAGCTGAGGGCTTTCACATTCAGACTTAAAAGACCGCCTGCGCTCCCTTTACGCCCAATAAATCCGGACAACGCTTGCCACCTACGTATTACCGCGGCTGCTGGCACGTAGTTAGC
+
CCCCCGGGGGGGGGGGGGGGGGGGGGGGGGGGGGGGGGGGGGGGGGGGGGGGGGGGGGGGGGGGGGGGGGGGGGGGGGGGGGGGGFGGGGGGGGGGGGGGGGGGGGGGGGGGGGGGGGGGGGGGGGGGGGGGGGGGGGGGGGGGGGGGGGGGGGGGGGGGGGGGGGGGGGGGGFGGFGFGGGGGGGGGGCCGFGGGGGGGFFFFFFFFFFFFFFFC=FFFFFAFFD=@>@@FFFFCE>@EFD@D8<CCCFFF;@BFFFFF06??AF?:?>?<BBFFFFFFFFFFFFFF?F?BF<BBFFFFB
@M04999:289:000000000-L3R54:1:1101:8938:12427 2:N:0:443
TGTGACTACAAGGGTATCTAATCCTGTTTGCTCCCCACGCTTTCGCATCTCAGCGTCAGTATCTGTCCAGAAGGCCGCCTTCGCCACCGGTATTCCTCCACATCTCTACGCATTTCACCGCTACACGTGGAATTCTACCTTCCTCTACAATACTCTAGTTAACCAGTTTTAAGTGCAATTCCTAGGTTGAGCCCAGGGCTTTCACACCTAACTTAATTATCCGCCTACATGCCCTTTACGCCCAGTCATTCCGATTAACGCTCGCACCCTCCGTATTACCGCGGCTGCTGGCACGGAGTT
+
CCCCCGGGGGGGGGGGGGGGGGGGGGGGGGGGGGGGGGGGGGGGGGGGGGGGGGGGGGGGGGGGGGGGGGGGGGGGGGGGGGGGGGGGGGGGGGGGGGGGGGGGGGGGGGGGGGGGGGGGGGGGGGGGGGGGGGGGGGGGGGGGGGGGGFGGGGGGGGGGGGGGGGGGGGGGGGFGFGFGGGGGGGGGGGGGGGGFGGGGFFFFFFFFDFFFFFFFEFFFFFFFDFDFEFFFEFFFFFFFD@FFFFFFFFFFFFFFFEE@>?FF0(7>BFFBFF:?FFA2046>>616>4:??28241:1
@M04999:289:000000000-L3R54:1:1101:14427:12428 2:N:0:443
GACTACCCGGGTATCTAATCCTGTTTGCTCCCCACGCTTTCGCATCTCAGCGTCAGTATCTGTCCAGAAGGCCGCCTTCGCCACCGGTATTCCTCCACATCTCTACGCATTTCACCGCTACACGTGGAATTCTACCTTCCTCTACAATACTCCAGATAACCAGTTTTAAGTGCAGTTCCCAGGTTGAGCCCGGGGCTTTCACACCTAACTTAATTATCCGCCTACATGCCCTTTACGCCCAGTCATTCCGATTAACGCTCGCACCCTCCGTATTACCGCGGCTGCTGGCACGGAGTTAGCC
+
CCCCCGG?FCFGGFGGGGGGGGGEFGGGGGFCECFGGFGGGGGGGGGGGGGGGGEEFCGGGGGGFGGGDGGGGGGGGGGGDGGGGGGGGGGGGGGGGGFEFFGGGGGGGCFGGGGGEGGGGGGGGGGGGGFFFGGGGGGGGGFGFGGGGGGGFDDFDFGGGGG=ECGFGGGGGGGFFFFDDGCFGGGGGFCEGGGG4FGCFEFAD9FFFFFE4AFFEFF@F@FDB=EFBFFF@;>CD?FFDD;EEFFFF3?(1:?<:9??;BF>6?:<:1:0(3)6<?>B19;904?:?<?B11344<BA7
@M04999:289:000000000-L3R54:1:1101:8586:12430 2:N:0:443
GCGCATGAGTGACAGTAATGTATAAGTGTCCTCCTCCCCTTACTACCCGTGTATCTCATCCTGTTTGCTTCCCCCTCCTTCTTCCCTCGTGGTCATTTTGTATTTAGTTACTTTCCTTCCCCATCTCGGCTTCCTCTTATCTCTATTTATTTTATCTCTAAAACACACAATCCCACGAATTCATAATTATAACATAATTACACTATTTACAGTCATTACAACACTGACCTCCATGCCTTCCCCACTAAACTACACAACCACATCACCATCCGTTAGCACCTATCAACCGTGCGCACGCTGC
+
8-,8,6,,,66,;,,,,,=,,,,6,,,,=,,;6,,6;,6,,;;,,<8,+66;,6,;;,6,;;@<C,,,C,,;,,67,,95<,,55,,6+:,8D,,,:,C,9,599,,9,<9,99?A,<,,A,,,9,44,=D+,,,,,,9,,99,3,,,3,3=,,,9,,,,9,99,+,++19,,,+,0+*00+6,4,,,,7,3,636+3++1+4+*1++5*10*+++5=+9+0))*0*))*5))*3))*3*))3)1)0))3*1)))*)0-)/)))1.)1*(-(-)-(**00((**/*(((,,6(.,62.;(,
@M04999:289:000000000-L3R54:1:1101:20278:12435 2:N:0:443
TCGAGACTACTCGGGTATCTAATCCTGTTCGCTCCCCACGCTTTCGTCCATCAGCGTCAATCGGTATTTAGTAACCTGCCTTCGCAATCGGGGTTCTGTGTAATATCTATGCATTTCACCGCTACACTACACATTCCAGCTACTTCAATACTATTCAAGATTAACAGTATCAACGGCAGTTCTACAGTTAAGCTGCAGGTTTTCACCGCTGACTTATCAACCCGCCTACGGACCCTTTAAACCCAATAAATCCGGATAACGCTCGCATCCTCCGTATTACCGCGGCTGCTGGCACGGAGTT
+
CCCCCGGGGGGGGGGGGGGGGGGGGGGGGGGGGGGGGGGGGGGGGGGGGGGGGGGGGGGGGGGGEGGGGGGGGGGGGGGGGGGGGGGGGGGGGGGGGGGGGGGGGGGGGGGGGGGGGGGGGGGGGGGGGGGGGGGGGGGGGGGGGGGGGGGGGGGGGGGGGGGGGGGGGGGGGGGGFGFGGGGGGGGGGGGGGGGGGGGGFFFFFFFFFFFFFFFFFFFFFFAABFFFFFFFFFFFFFEFFFF<;@F;EFFFFFF@@DFFFFFBFFFBBFFF?B<BFFFFBFBFB>BF?FD:6<DF96>?4
@M04999:289:000000000-L3R54:1:1101:24480:12438 2:N:0:443
TGCGTGACTACCAGGGTATCTAATCCTGTTTGCTCCCCACGCTTTCGCATCTCAGCGTCAGTATCTGTCCAGAAGGCCGCCTTCGCCACCGGTATTCCTCCACATCTCTACGCATTTCACCGCTACACGTGGAATTCTACCTTCCTCTACAATACTCCAGATAACCAGTTTTAAGTGCAATTCCCAGGTTGAGCCCGGGGCTTTCACACCTAACTTAATTATCCGCCTACATGCCCTTTACGCCCAGTCATTCCGATTAACGCTCGCACCCTCCGTATTACCGCGGCTGCTGGCACGGAGT
+
CCCCCGGGGGGGGGGGGGGGGGGGGGGGGGGGGGGGGGGGGGGGGGGGGGGGGGGGGGGGGGGFGGGGGGGGGGGGGGGGGGGGGGGGGGGGGEGGGGGGGGGGGGGGGGGGGGGGGGGGGGGGGGGGGGGGGGGFGGGGGGGGGGGGGGGGGGGGGGGCGGGGGGFFGGCFGGGGFGCDGFGFFGGGGGFGGGGFGGGGFEFFFFFCEDDEEFFFEFFEFFEFFFFFFFFFCE4@EDFFF;DF@;04@@C?FFFFFFFFF:;:?>FFB>::BF>?:??).4?B>;9;9???24<?0(4>4
@M04999:289:000000000-L3R54:1:1101:23619:12446 2:N:0:443
CCATGGACTACTAGGGTATCTAATCCTGTTCGCTCCCCACGCTTTCGTCCATCAGCGTCAATCGGTATTTAGTATCCTGCCTTCGCAATCGGGGTTCTGTGTAATATCTATGCATTTCACCGCTACACTACACATTCCAGCTACTTCAATACTATTCAAGATTAACAGTATCAACGGCAGTTCTACAGTTAAGCTGCAGGTTGTCACCGCTGACTTATCAACCCGCCTACGGACCCTTTAAACCCAATAAATCCGGATAACGCTCGCATCCTCCGTATTACCGCGGCTGCTGGCACGGAGT
+
CCCCCGGGGGGGCGGGEEGGFGFGGGGGGGCCFGGGGEGGGGGE@FGFGGGGGGGFGGGGFGGF@FGGGGGGGF,<CAFGFFGGFCFFFGGDCEBCFGG<AFGEFGDGGFGGGGGFGFFGGGC7FGGGFGGFGGGGGGG9DFGGGGGAF8=EFC,@F;EFAC===@GFGGGGGGGEFGFGGGGGFCEFGGGGGGG??CFD@?*<AFF65@=A5AFFFFF6BBFFF9AA?FF(59@@FFEFFFEFDF01.;C6C.36(67<;<0;(4>>FFFFF:;:(8><<D?FF6(42??:?::?B(31-
@M04999:289:000000000-L3R54:1:1101:23497:12467 2:N:0:443
GGACTACTGGGGTATCTAATCCTGTTCGCTACCCATGCTTTCGAACCTCAGCGTCAGTTACAGACCAGAGAGCCGCCTTCGCCACTGGTGTTCTTCCATATATCTACGCATTCCACCGCTACACATGGAGTTCCACTCTCCTCTTCTGCACTCAAGAAAAACAGTTTCAGCTGCACTTCCCCGGTTAAGCCGAGGGCTTTCACAGCTGACTTGTTCTCCCGCCTGCGTTCGCTTTACGCCCAATAAATCCGGACAACGCTTGCCACCTACGTATTACCGCGGCTGCTGGCACGTAGTTAGC
+
CCCCCGGGGGGGGGGGGGGGGGGGGGGGGGGGGGGGGGGGGGGGGGGGGGGGGGGGGGGGGGGGGGGGGGGGGGGGGGGGGGFGGGGGGGGGGGGGGGGGFGCGGGGGGGGGGGGGGEGGGGGGGGGGGGGGGGGGGGGGGGGGGGGGGGGGGGGGGGG?GGGGGGGGGE8AFGGGFGFGCFGGGGGGGGFEEGGGGGGGFFFF>FFFFFFFFFAFFFFBABBFFFFFFFFFFFDFFF@B6?@FFEFFEEF1:>9B102(-382>F??FFF:?ABA<AF>F0>9;??:::<7:<:?0>AF<
@M04999:289:000000000-L3R54:1:1101:11073:12474 2:N:0:443
AGACTACCAGGGTATCTAATCCTGTTTGCTCCCCACGCTTTCGCATCTCAGCGTCAGTATCTGTCCAGAAGGCCGCCTTCGCCACCGGTATTCCTCCACATCTCTACGCATTTCACCGCTACACGTGGAATTCTACCTTCCTCTACAATACTCCAGATAACCAGTTTTAAGTGCAATTCCCAGGTTGAGCCCGGGGCTTTCACACCTAACTTAATTATCCGCCTACATGCCCTTTACGCCCAGTCATTCCGATTAACGCTCGCACCCTCCGTATTACCGCGGCTGCTGGCACGGAGTTAGC
+
CCCCCGGGGGGGGGGGGGGGGGGGGGGGGGGGGGGGGGGGGGGGGGGGGGGGGGGGGGGGGGGGGGGGGGGGGGGGGGGGGGGGGGGG@FGGGGGGGGGFFGGGGGGGGGGGGGGGGGGGGGGGGGGGGGGGGGGGGGGGGGGGGGGGGGGGGGGGGGGGGGGGGGGGGGGFGGGGFGFGGFGGGGGGGGGGGGGGGGGGFFFFFFFFEBC<>BAFEFFEFD?DFFFFFEFFEFFFC@DA>@F;EEEEECE07??FC?@;?90;B9B?:B>??0:<>2:9949B9674>BFFF;0;?:AB2
@M04999:289:000000000-L3R54:1:1101:21794:12477 2:N:0:443
GTGTCGACTACTAGGGTATCTAATCCTGTTTGCTCCCCACGCTTTCGCATCTCAGCGTCAGTATCTGTCCAGAAGGCCGCCTTCGCCACCGGTATTCCTCCACATCTCTACGCATTTCACCGCTACACGTGGAATTCTACCTTCCTCTACAATACTCCAGATAACCAGTTTTAAGTGCAATTCCCAGGTTGAGCCCGGGGCTTTCACACCTAACTTAATTATCCGCCTACATGCCCTTTACGCCCAGTCATTCCGATTAACGCTCGCACCCTCCGTATTACCGCGGCTGCTGGCACGGAGT
+
CCCCCGGGGGGGGGGGGGGGGGFGGGGGGGGGGGGGGGGGGGGGGGGGGGGGGGGGGGGGGGGGEGGGGGGGGGGGGGGGGGGGGGGGGGGGGGGGGGGGGGGGGGGGGGGGGGGGGGGGGGGGGGGGGGGGGGGGGGGGGGGGGGGGGGGGGGGGGFGGGGGGGGGGGGGGGGGGFGFGGGGGGGGFFGGGGGGGGGGGFFFFFFFFFFDFFFFFFFAEFFF?=B@FFFFE?38@E@EFEFFFFFD@FFFFFFFD?DFFC:0:07>FF6??FFF:B?06A>1>FB;>B::>4??FB(-44
@M04999:289:000000000-L3R54:1:1101:7253:12510 2:N:0:443
AGACTACCGGGGTATCTAATCCTGTTTGCTACCCACGCTTTCGAGCATGAACGTCAGTGTTATCCCAGGAGGCTGCCTTCGCCATCGGTATTCCTCCACATCTCTACGCATTTCACTGCTACACGTGGAATTCTACCTCCCTCTGACACACTCTAGTTTGACAGTTTCAAATGCACGTCCCAAGTTGAGCTCGGGGATTTCACATCTGACTTATCTAACCGTCTGCGCTCGCTTTACGCCCAGTAATTCCGATTAACGCTCGCACCCTACGTATTACCGCGGCTGCCGGCACGTAGTTAGC
+
CCCCCGGGGGGGGGGGGGGGGGGGGGGGGGGGGGGGGGGGGGGGGGGGGGGGGGGGGGGGGGGGGGGGGGGGGGGGGGGGGGGGGGGGGGGGGGGGGGGGGGGGGGGGGGGGGGGGGGGGGGGGGGGFGGGGGGGGGGGGGGGGGFGGGGGFGGFGFFGGGGGGGGGGGGGGGGGGFGFGGGGGGGGGGGGGGGGDC>CGFFFFFFFFFFFCEFFFFFFDFDFFFFFFFFFFDFFEC?7>BFFFF3556C@713<FFF6;DFFFFFF?<:17?FFF<<6090(-,(,9>>19:.1(-<AD4
@M04999:289:000000000-L3R54:1:1101:18746:12566 2:N:0:443
CTTGACTACTCGGGTATCTAATCCTGTTCGCTCCCCACGCTTTCGCTCCTCAGCGTCAGTGACGGCCCAGAGACCTGCCTTCGCCATCGGTGTTCTTCCCGATATCTACACATTCCACCGTTACACCGGGAATTCCAGTCTCCCCTACCGCACTCCAGTCCGCCCGTACCCGGCGCCGATCCACCGTTAAGCGATGGACTTTCACACCAGACGCGACGAACCGCCTACGAGCTCTTTACGCCCAATAAATCCGGATAACGCTTGCACCCTACGTATTACCGCGGCTGCTGGCACGTAGTTT
+
CCCCCGGGGGGGGGGGGGGGGGGGGGGGGGGGGGGGGGGGGGGGGGGGGGGGGGGGGGGGGGGGGGGGGGGGGGGGGGGGGGGGGGGGGGGGGGGGGGGGGGGGGGGGGGGGGGGGGGGGGDGGGGGGGGGGGGGGGGGGGGGGGGGGGGGGGGGGGGFGGGGGGGGGGGGGGGGGFGFGGGGGGGGGGGGGGGGGGGGGFFFFFFFFFF@B;BED>FFFDFBFB0<BFBFF6?FFBFA>?9B?BBFFFFF?>B036A??F???FFFFB?:BB7?97AFA116;9;>FF?2?B?0((.,.)
@M04999:289:000000000-L3R54:1:1101:9729:12573 2:N:0:443
GACTACTAGGGTATCTAATCCTGTTCGCTACCCATGCTTTCGAACCTCAGCGTCAGTTACAGACCAGAGAGCCGCCTTCGCCACCGGTATTCCTCCACATCTCTACGCATTTCACCGCTACACGTGGAATTCTACCTTCCTCTACAATACTCTAGTTAACCAGTTTTAAGTGCAATTCCTAGGTTGAGCCCAGGGCTTTCACACCTAACTTAATTATCCGCCTACATGCCCTTTACGCCCAGTCATTCCGATTAACGCTCGCACCCTCCGTATTACCGCGGCTGCTGGCACGGAGTTAGCT
+
CCCCCGGGGGGGGGGGGGGGGGGGGGGGGGGGGGGGGGGGGGGGGGGGGGGGGGGGGGGGGGGGGGGGGGGGGGGGGGGGGGGGGGGGGGGGGGGGGGGGGGGGGGGGGGGGGGGGGGGGGGGGGGGGGGGGGGGGGGGGGGFGGGGGGGGGGGGGGGGGGGGGFGFFGGGGGGGGFGFGFGGGGFGGGGGGGFGGFFGGFFFFFFFFFFFF;9AFFFFFFFDFFFFFFFFBFFFFFF@FFFFFFFFFFF?D?FFFDFFDBBFF;27::B:?:BFFFFFBFFFF?024??<?99>B24AA.
@M04999:289:000000000-L3R54:1:1101:29025:12577 2:N:0:443
CATGGGACTACTCGGGTATCTAATCCTGTTTGCTCCCCACGCTTTCGCATCTCAGCGTCAGTATCTGTCCAGAAGGCCGCCTTCGCCACCGGTATTCCTCCACATCTCTACGCATTTCACCGCTACACGTGGAATTCTACCTTCCTCTACAATACTCCAGATAACCAGTTTTAAGTGCAATTCCCAGGTTGAGCCCGGGGCTTTCACACCTAACTTAATTATCCGCCTACATGCCCTTTACGCCCAGTCATTCCGATTAACGCTCGCACCCTCCGTATTACCGCCGCCGCTGGCAACGGTC
+
CCCCCFGF@EGGFGGDFFGGFFEEGGGGGGG<FGGGGCG@@@FGEGGGG>F9<FEFFFGGGGGGGGGGFFFFGFEEFDBFFG@F@FGGE=F@F:@EFGFGFCFDGEFGGGCCEEFG9FGGFGGGGGCFCGGGGFEDFFGGGGFG,3==FFF9EDDEG?=FCFGGGFGCGF,@FGGGFFFGFCGAC;EGGGGCFFGCGDG54@*@FFFFFFFFE;FFFFF5B55;>9>=DFEEFEE(=6)17;D@F@0;@EF6??((/(/7409?613020(((-2211(6-63,(4>(((-(,8:.(((((
@M04999:289:000000000-L3R54:1:1101:12651:12586 2:N:0:443
GTGACTACCCGGGTATCTAATCCTGTTTGCTCCCCACGCTTTCGCATCTCAGCGTCAGTATCTGTCCAGAAGGCCGCCTTCGCCACCGGTATTCCTCCACATCTCTACGCATTTCACCGCTACACGTGGAATTCTACCTTCCTCTACAATACTCCAGATAACCAGTTTTAAGTGCAATTCCCAGGTTGAGCCCGGGGCTTTCACACCTAACTTAATTATCCGCCTACATGCCCTTTACGCCCAGTCATTCCGATTAACGCTCGCACCCTCCGTATTACCGCGGCTGCTGGCACGGAGTT
+
CCCCCGGGGGGGGGGGGGGGGGGGGGGGGGGGGGGGGGGGGGGGGE:FGGGGGGGGGGGGGGGGGGGGGGGGGGGGGGGGGGGGGGGGGGGGGGGGGGFDGGGGGGGGGGGGGGGGGGGGGGGGGEFFGGGGGGGGGDGGGGGGGEGGGGGGGGFGGGGCFGGGGGFGCFGGFGGC9DFFGG?FFGGGGGGGGC7C57DFFFFFFFEFEFFFFFA8CFAEFFFFFFFFE34@@E;FC)(5:62=@E<ECFFFD;38?D?BF?FFFFFB<<BBFFF7<<BF;39B16<>:711<?0-(4(
@M04999:289:000000000-L3R54:1:1101:19204:12591 2:N:0:443
GGACTACTGGGGTATCTAATCCTGTTCGCTCCCCACGCTTTCGTCCATCAGCGTCAATCGGTATTCAGTAACCTGCCTTCGCAATCGGGGTTCTGTGTAATATCTATGCATTTCACCGCTACACTACACATTCCAGCTACTTCAATACTATTCAAGATTAACAGTATCAACGGCAGTTCTACAGTTAAGCTGCAGGTTTTCACCGCTGACTTATCAACCCGCCTACGGACCCTTTAAACCCAATAAATCCGGATAACGCCCGCATCCTCCGTATTACCGCGGCTGCCGGCACGGAGTTAGC
+
B<ACCDF,,;C+8,6CEFFGGD9FC<FGD76@CFGC@F7@@CFC@C@<FBF<@FE@:FGG7@C<<,<CC,FGGDF@F9?<FG:CGFGGD:>6E?,C<9,C?F<F;F4??EAFFD<9EFG8BECE;?FGD=5=EGG;E,@F=,6EFAD=FE,3,,@6>9,=,,3@>C:FFEE=EGCE0?9F+DDGGF:85<3,@DFGGGGFFA+*59DEA5*;8@AF4*;254:453@F=5(>DB;=*>45,42@8E)974;@027@@(.(,--2(4:2<7146<:4<<?3>99213(33(-9<0(4<?A42
@M04999:289:000000000-L3R54:1:1101:4552:12601 2:N:0:443
TACTGGGGTATCTAATCCTGTTCGCTCCCCACGCTTTCGTCCATCAGCGTCAATCGGTATTTAGTAACCTGCCTTCGCACTCGGGGTTCTGTGTAATATCTATGCATTTCACCGCTACACTACACATTCCAGCTACTTCAATACTATTCAAGATTAACAGTATCAACGGCAGTTCTACAGTTAAGCTGCAGGTTTTCACCGCTGACTTATCAACCCGCCTACGGACCCTTTAAACCCAATAAATCCGGATAACGCTCGCATCCTCCGTATTACCGCGGCTGCTGGCACGGAGTTAGCCGAT
+
CCCCCGGGGGGGGGGGGGGGGGGGGGGGGGGGGGGGGGGGGGGGGGGGGGGGGGGGGGGGGGGGGGGGGGGGGGGGGGG+FFGGGGGGGGGGGGGGGGGGGGGGGGGGGGGGGGGGGGGGGGGGGGGGGGGGGGGGGGGGGGGGGGGGGGGFGGGGGGGGGGGGGGGG6EGGGGGGFGFGGGGGGGGGGGGGGGGGGGGGFFFFFFFFFFCEFFFFFFFFFFFFD>BFD@@FFFFDDFFFFECEE@FBF@FEFF@FF@>>:>FD<?>31(:<<6?>FF9026BFF???B79984644049-
@M04999:289:000000000-L3R54:1:1101:13496:12623 2:N:0:443
GACTACCGGGGTATCTAATCCTGTTTGCTCCCCACGCTTTCGCATCTCAGCGTCAGTATCTGTCCAGAAGGCCGCCTTCGCCACCGGTATTCCTCCACATCTCTACGCATTTCACCGCTACACGTGGAATTCTACCTTCCTCTACAATACTCCAGATAACCAGTTTTAAGTGCAATTCCCAGGTTGAGCCCGGGGCTTTCACACCTAACTTAATTATCCGCCTACATGCCCTTTACGCCCAGTCATTCCGATTAACGCTCGCACCCTCCGTATTACCGCGGCTGCTGGCACGGAGTTAGCC
+
CCCCCGGGGGGGGGGGGGGGGGGGGGGGGGGGGGGGGGGGGGGGGGGGGGGGGGGGGGGGGGGGGGGGGGGGGGGGGGGGGGGGGGGGGGGGGGGGGGGGGGGGGGGGGGGGGGGGGGGGGGGGGGGGFGGGGGGGGGGGGGGGGGGGGGGGGGGGGGGGGGGGGGGGGGGGGGGGFGFGGGGGGGGGGGGGDCEGGGGGFFCFFFFFFFFFEFFFFFFFFFFF@;EEEFFFFFFFDFFFF<FFFFFFFFFFFFFFFFFFFFFFF??FFFFF:BFFA09B09BBBF7?B(<(113:<)-<4
@M04999:289:000000000-L3R54:1:1101:28289:12651 2:N:0:443
CGGCCGACTACCCGGGTATCTAATCCTGTTCGCTACCCATGCTTTCGAACCTCAGCGTCAGTTACAGACCAGAGAGCCGCCTTCGCCACTGGTGTTCTTCCATATATCTACGCATTCCACCGCTACACATGGAGTTCCACTCTCCTCTTCTGCACTCAAGAAAAACAGTTTCAGCTGCACTTCCCCGGTTAAGCCGAGGGCTTTCACAGCTGACTTGTTCTCCCGCCTGCGTTCGCTTTACGCCCAATAAATCCGGACAACGCTTGCCACCTACGTATTACCGCGGCTGCTGGCACGTAGT
+
[truncated: 32,565,063 more chars]
