# Supplementary material for: Dynamics of the hindgut microbiota of the Japanese honey bees (Apis cerana japonica) throughout the overwintering period
Source: PeerJ. 2025 Oct 13;13:e20050. doi: 10.7717/peerj.20050 (PMC12530201; doi:10.7717/peerj.20050)
Supplement: Supplemental Information 23 [file peerj-13-20050-s023.gz › peerj-13-20050-s023]

@M04999:289:000000000-L3R54:1:1101:15186:1853 2:N:0:401
TTTTCGACTACTGGGGTATCTAATCCTTTTCGCTACCCATTCTTTCGAACCTCTTCTTCAGTTACATACCAGCGATCCTCCTTCTCCACTTTTTTTCTTCCATATATCTACTCATTCCACCTCTACACATGTATTTCCACTCTCCTCTTCTGCACTCTTTTAATTCAGTTTCATCTGCTCTTCCCCTTTTAATCCGATTTCTTTCACAGCTTACTTTTTCTCCCTCCTTCTTTCTCTTTCCTCCCAATAATTCCCTACAACGCTTGCCACCTACCTTTTACCCTGTCTGCTTGCCCTTAGT
+
-6,,6+,8B@CF;,,+@,EFEF,66<C,CFC+BF,@@@,;,6CFFD,,,;7CB,,;,C@,,<C,6,,,6,,,,++,:8,54AAF,5,,9@,,@,=:EEB<<,:,9,9AE,,,5,9A<?,@9,AE,9,4,9,9,,994,,9@===,99=A=C,,,19>,,,,,,,,3,,7==C,,3E99++66+,3,,36=,,,77++++023BDE+?+*)80*3?<*198@;60)80:*>*:72*0;>;+3*301))0)**2/1***/)*.((-/(-.*7(0(0(0)/7.7)()(/).9)/).((.(,))1
@M04999:289:000000000-L3R54:1:1101:17345:1874 2:N:0:401
CACTACCCGGGTATCTAATCCTTTTTTCTCCCCACGCTTTCTCATCTCAGCGTCAGTATCTGTCCAGAAGTCCGCCTTCTCCACCGTTATTCCTCCACATCTCTACGCATTTCACCGCTACACGTGGAATTCTACCTTCCTCTACAATACTCTAGTTAACCAGTTTTAATTGCAATTCCTAGTTTTATCCCAGTGCTTTCACACCTAACTTAATTTTCCTCCTACATGCCCTTTACGCCCCTTCATTCCGATTAACTCTCGCACCCTCCGTCTTACCGCGGCTGCTCGCACGGAGTTATCC
+
--6A,6CC6@:FFGGGF9FFEC,;CC+6C@CEC<F@:CBFA,6,CCAE,6@+B@,,C,C@E,C<6,,,,,,,,,7BCF<,5@9@@4,?,BF<?F<A,A8=AD?E,944,?CFF9<A+=C+@,A+A,++5CF=FE=,@>DBDEG,6,,=@@DC=,,7>,,46,,@DFG8,,=,3,3=?9=F++27@7,,6,6,,,,26CDC+1+3:?**8AE**43+3<9*1:C=8);*008@C@*/))//))07*1>7@((//-*9*06)((63,641;@;(6216;706(49(1:)((--,(((-..)--
@M04999:289:000000000-L3R54:1:1101:12948:1909 2:N:0:401
CGGGACTACTGGGGTATCTAATCCTGTTCGCTCCCCACGCTTTCGTCCATCAGCGTCAATCGGTATTTAGTAACCTGTCTTCGCAATCGGGGTTCTGTGTAATATCTATGCATTTCACCGCTACACTACACATTCCAGCTACTTCAATACTATTCAAGATTAACAGTATCAACGGCAGTTCTACAGTTAAGCTGCAGGTTTTCACCTCTGACTTATCAACCCGCCTACGTACCCTTTAAACCCAATAAATCCTGATAACGCTCGCATCCTCCGTATTACCGCGGCTGCTGGCACGGAGTTT
+
--,,,=C<EF9@FGGGGGGFCG<<F9CE@CCCFG?E,@+:CCFC7FFFEGG,,C+BB,,C@C,C,CFG,,C,,<CEAE@EFGF:,4B6,,++8CFGDFCE,,:,9EB<FC9;FGFDCB=>FECBE4E,EDF@FEF9,,@>,=DFG,,C8DFGG;=8,,,6=,@D,?E8CA:8@66C5+5BDD7=,,@D,,@:C,@7;+=9@CBCFA*0:55ACC+;=++59-:59@2B((05/7>B@4*+779(-5)))1.4)7)/)9761,3(:0;9EE>F04<?B>DFB>(470-:>2(0()(((,42)
@M04999:289:000000000-L3R54:1:1101:11308:1911 2:N:0:401
TGGTGACTACAGGGGTATCTAATCCCATTTGCTCCCCTATCTTTCGTCTCTCAGTGTCAGTTTCGTCCCAGCAGAGTGCTTTCTCCGTTTTTGTTCTTTCCTATCTCTACGCATTTCACCGCTCCACCGGAAATTCCCTCTGCCCCTACCGTACTCCAGCTTGTTAGTTTCCACCTCCTGTCCTTGGTTCATCCCTGGGTTTTGACGTCGTACTTAATAACCCACCTACAGACTCTTTCCGCCCAATCATTCCGGATAACGCTTGCATCCTCTGTATTACCGCGGCTTCTGGCACATATGT
+
-8,8,6CFFGGCGGGGGGGGGGF-6@,CEEEFEGGFCF8,6CEFD@FGEFEC,,C<F<,,C,C<,686@9,,,6,,:,,C@EF,9A+:@,,A+AFGFGG99,,9C5AA,9,+,?@EE,,94+@F:,A88++>+@=@;>@=D,=91@D=8D+A+@D=@,,46=?,@+,@@=DE,6A,:0;26==,,,,6@,7,7@,=++++33::*3008)))19A+*++3*0))75>:4.)*))05@?*;(/6(((7>)<<7?4,230);;0637;3)9/74C87<9?C<B(,(,(-(.-)..1)(-)-).
@M04999:289:000000000-L3R54:1:1101:21421:1911 2:N:0:401
TAGACTACACGGGTATCTAATCCTTTTTTCTACCCACGCTTTCGAGCATGAACGTCATTGTTATCCCAGGAGGCTGCCTTCGCCATCGTTTTTCCTCCACATCTCTACGCATTTCACTGCTACACGTGGAATTCTACCTCCCTCTGACACACTCTAGTTTGCCAGTTTCAAATGCACTTCCCAATTTGAGCTCGCGGATTTCACATCTGACTTATCTAACCGTCTCCTCTCGCTTTACGCCCCTTACTTCCGATTAACCCTCGCACCCTACGTATTACCGCCGCTGCTTGCACTTATTTAT
+
6-,,6C,C<F7+:FGG<C9CFG<<,<@E+6CCE<EE@++8B@,,,;8+C,,,;;D@,,;;E@,@@@<,,,,6,8@,8?FF=,,B,84,:B,BFE<FEDFE,?5<9@,C,=,@?F<,594@E,A,=+A,++,CFF@,@9@9==AD?,,7==A+===,,7;3,,26,==D6:,,7,=,:69=+6+,,3@,,+3,@6++0*3@?9+1+16<5;A8A+49A++19)-/>(7.54:(5>B-*/(/.6((,)(197=((//(/1)(,6((-3((-,(,4)5:2<9:1(,260(.),()..))).66)
@M04999:289:000000000-L3R54:1:1101:8887:1943 2:N:0:401
CGACTACTAGGGTATCTAATCCTGTTTGCTCCCCATGCTTTCGCACCTCAGCGTCAGCATTAGGCCAGAAGGCTGCCTTCGCCATCGGTATTCCTCCAGATCTCTACGCATTTCACCGCTACACCTGGAATTCTACCTTCCTCTCCTATACTCTAGCTAACCAGTATCGTATGCAATTCCCAAGTTTAGCTCGGGGATTTCACATCCGACTTAATTAGCCGCCTACGCGCGCTTTACGCCCAGTAATTCCGATTAACGCTTGCACCCTCTTTATTACCGCGGCTGCTTGCACAGCGTTAGC
+
-8,8ABFFFGFGGGGGGGGGGGF9CFG8,CCFDGFG8<FFFF,@@:CEDF8<7F:7,<<FF9,,@C,C,,<,6EAEFFGC7:C7CE,,B<BFEFGFFCF,C=ED=,A<F@FEFD9EA7+C@>:FEF8,AAFGCG,9@FA8@=;@=EG8FCAD?=;,4=,,44@DE8EC+A8A8E+=DFD+=+0,7@3,,,6@+++66@DFC79CEC5@5>BD@+<9**96>=9A@@)((5-6:<?)/((8(/3.))<6)6(((61)637?B08)5,8,4()).)6:29:0((,-3,5)5:)541((,2,()
@M04999:289:000000000-L3R54:1:1101:9818:1946 2:N:0:401
CTCGACTACCCGGGTATCTAATCCTGTTCGCTACCCATGCTTTCGAGCCTCAGCGTCAGTAACAGACCAGAGAGCCGCCTTCGCCACTGGTGTTCTTCCATATATCTACGCATTTCACCGCTACACATGGAGTTCCACTCTCCTCTTCTGCACTCAAGTCTCTCAGTTTCCGATGCTCTTCCTCAGTTAAGCTGAGGGCTTTCACATTCAGACTTAAAAGACCGCCTGCGCTCCCTTTCCGCCCAATAAATCCGGACAACGCTTGCCACCTACGTATTACCGCGGCTGCTGGCACGTAGTT
+
<@<A@FGGGGGGGGGGGGGGGGFEGGGFFGGGGGGG?F,CFEFD7,@FFGGFDDEGG7:FFCEAE8FDEF,@8FFFEEFGGGGG,,BF8<C<FGGGGGGAF<F9@@FFGEEDFGFABBEBFGDGCG9=CF8@FGEC9DE?DGGGFGGGGGFFGDF,6,7@DA:E9FGGGGF>+CCEFGFGFDFC,3@D7,7@F89?670CFFFFFAFF5E0*3@FA*+1/550:9@@BB22/6>6@@E)92833;(63@/<?3>((,((4,(338632<(4:>12.6:AF2,27;22(4?22(.4(.4(8<
@M04999:289:000000000-L3R54:1:1101:10003:1953 2:N:0:401
TAGTGACTACTGGGGTATCTAATCCTGTTTGCTCCCCACGCTTTCGCATCTCAGCGTCAGTATCTGTCCAGAAGGCCGCCTTCGCCACCGGTATTCCTCCACATCTCTACGCATTTCACCGCTACACTTGGAATTCTACCTTCCTCTACAATACTCCAGATAACCATTTTTAAGTGCAATTCCCAGTTTGAGCCCGGGGCTTTCACACCTACCTTAATTATCCTCCTACATGCCCTTTATCCCCATTCATTCCGATTAACGCTCGCACCCTCCGTATTACCGCGGCTGCTGGCACGTATTT
+
6-6A,CFFFGGGGGGCEGGGGGGCEF9FFGGGGGGG6,86+BFFECGGGGFA<CC+BC@7F9FFG,F,C<,,,6B6=F:@FEF@,B76?=+8=FGFGGGE,A,AA?FGCF7=:?FEE9EF78FCF9?,C,E@FGBFF,==EGGDGFGCE88E,@DFDD,,@,@FEF,@DCFC,=C=DC9FFFC?,,,7=7E@E8C7C+*<BAAAF@>AAF=)09B469A4B9E*0(535(90035>=>/:*1.3/(7/.956?803?6);((1((6(3-4::,341::AF21,,222>(3)5(()-,(.36
@M04999:289:000000000-L3R54:1:1101:20891:1989 2:N:0:401
TTTCTGACTACTAGGGTATCTAATCCTGTTCGCTCCCCACGCTTTCGTCCATCAGCGTCAATCGGTATTTAGTAACCTGCCTTCGCAATCGGGGTTCTGTGTAATATCTATGCATTTCACCGCTACACTACACATTCCAGCTACTTCAATACTATTCATGTTTAACAGTATCAACGGCAGTTCTACAGTTAAGCTGCAGGTTTTCACCGCTGACTTATCAACCCGCCTACGGACCCTTTAAACCCAATCAATCCGGATAACGCTCGCATCCTCCGTATTACCGCGGCTGCTGGCACGGAGT
+
-@CCCFGGGFGGGGGGGGGGGG9EFGGFFGFGGGGEDF?B+@FGGGGGGGGGGF<FBFGGCFFFEG8CFFFEFEAEFF?8FGFG7F77FF77BFGGGGFGFFC9A,AFGFGGGFFFEFGGGCGGGEGEFGGFGG>EFE8;=FFGGGGGFFFGGGGGFC,@,7=EADGDFFFCCFFG*=@DFGGG9F83@CEC8FECCGC6A;BFAACFAAF)=AFF5BFE>>=AB>FFAF22(59@FD=:<4@@7<<@(5)96=62;<0>@0:6366;<B?FF?>:1:BDBB?>9;6>;F?F>:<?F9(34
@M04999:289:000000000-L3R54:1:1101:10729:2035 2:N:0:401
GTATTGACTACTCGGGTATCTAATCCTGTTTGCTACCCACGCTTTCGAGCATGAACGTCAGTGTTATCCCAGGAGGCTGCCTTCGCCATCGGTATTCCTCCACATCTCTACGCATTTCACTGCTACACGTGGAATTCTACCTCCCTCTGACACACTCTAGTTTGACAGTTTCAAATGCACGTCCCAAGTTGAGCTCGGGGATTTCACATCTGACTTATCTAACCGTCTGCGCTCGCTTTACGCCCAGTAATTCCGATTAACGCTCGCACCCTACGTATTACCGCGGCTGCTGGCACGTAGT
+
-ACCCGGGGGGGGGGGGGGGGGCEGGGGGGGGGGGGGGGGCEGGGGGGGGGGGGGGGGGEGGGGGGGGGGGGGGGGGGGDFGGGGGC7FGCGGGGGGGGCGGFFFFGGGGGGGGGGGGGGGGGGGGGGGGGGGGGGGGGGGGGEGGGGGGGGGGGGGG8DDCCGFGDFFGGGGGGGFGFGGGGEEFC,EDGGGGGGGGGGFFFFFFFFFEFCECFFFFFFFFF9@FFBDEBFFF@FFFB=C@F>@2=@FFFFF?3;@;;CE603?B>BF6?B7?BF<>BFAD69B06>9B?F?F<F?F::-
@M04999:289:000000000-L3R54:1:1101:15008:2045 2:N:0:401
GATTGACTACAAGGGTATCTAATCCTGTTTGCTCCCCACGCTTTCGCATCTCAGCGTCAGTATCTGTCCAGAAGGCCGCCTTCGCCACCGGTATTCCTCCACATCTCTACGCATTTCACCGCTACACGTGGAATTCTACCTTCCTCTACAATACTCTAGTTAACCAGTTTTAAGTGCAATTCCTAGGTTGAGCCCAGGGCTTTCACACCTAACCTAATTATCCGCCTACATGCCCTTTACGCCCAGTCATTCCGATTAACGCTCGCACCCTCCGTATTACCGCGGCTGCTGGCACGGAGTT
+
-ACCCGGGGGGGGGGGGGGGGGGGGGGGGGGGGGGGGGGGEGGGGGGGGGGGGGGGGGGGGGGGGGGGFGGGGGGGGGGGGGGGGECFFFEFGGGGGGGGGGGGGGGGGGGGGGGGGGGGGGGGGGGGGGGGFFGGGFGGGGGGGGGGGGGGGGGGGCFGCFGGGGGGFGGGGGGGFGFGGFCFFFCFGCFGGGGGGGGGFFFFFFFFFFFEFFFFFFFFFFEFFFFFFFFFFFFE2:*=9=2>@56<4?C<C@7?;@C9(1,/6@0:>BFF<2,24>9B<0999((46??:::)0,(21.
@M04999:289:000000000-L3R54:1:1101:14664:2060 2:N:0:401
TCCGTGACTACACGGGTATCTAATCCTGTTTGCTCCCCACGCTTTCGCATCTCAGCGTCAGTATCTGTCCAGAAGGCCGCCTTCGCCACCGGTATTCCTCCACATCTCTACGCATTTCACCGCTACACGTGGAATTCTACCTTCCTCTACAATACTCCAGATAACCAGTTTTAAGTGCAATTCCCAGGTTGAGCCCGGGGCTTTCACACCTAACTTAATTATCCGCCTACATGCCCTTTACGCCCAGTCATTCCGATTAACGCTCGCACCCTCCGTATTACCACGGCTGCTGGCACGGAGT
+
<ABCCGGGGGGGGGGGGGGGGGGGGGGGGGGGGGGGGGGGGGGGGGGGGGGGGGGGGGGGGGGGGGGGGGGGGGGGGGGGGGGGGGDGGFGGGGGGGGGGGGGGFGGGGGGGGGGGGGGGGGGGGGGGGGGGGGGGGGGGGGGGGGGGGGGGGGGGGGGGGGGGGGGGGGGGGGGGFGFGGGGGCFGCFCFGGGGGGGGGF>FFFFFFEFDEFFFFFFFEFFFF>=@@FFFFFFFDFFFFFDFFFDFFFFCEFFF@?(8>B?9((496>333?B9?B:BBB92?<6669?:?F??FFFBF4
@M04999:289:000000000-L3R54:1:1101:8163:2103 2:N:0:401
GAGGACTACCGGGGTATCTAATCCTGTTCGCTCCCCACGCTTTCGTCCATCAGCGTCAATCGGTATTTAGTAACCTGCCTTCGCAATCGGGGTTCTGTGTAATATCTATGCATTTCACCGCTACACTACACATTCCAGCTACTTCAATACTATTCAAGATTAACAGTATCAACGGCAGTTCTACAGTTAAGCTGCAGGTTTTCACCGCTGACTTATCAACCCGCCTACGGACCCTTTAAACCCAATAAATCCGGATAACGCTCGCATCCTCCGTATTACCGCGGCTGCTGGCACGGAGTT
+
CCCCCGGGGGGGGGGGGGGGGGGGEGGGGGGGGGGGGGGGGGGGGFGDGGGGGGGGGGGGGGGGGGGGGGGGGGGGGGGGGGGGGGGGGGGGGGFGGGGGGGGGGGGGGGGGGGGGGGGGGGGGGGGGGGGGGGGGGGGGGGGGGGGDGGGGGGGGGGGGGGGGGGGGGGGGGGGGFGFGGGGGGGGGGGGDFFFGGGGGFFFFFFFFFFF2AFFFFFFFFDFFFFFFF@DFBFFFFFFFFFDFDFFFFFF8@@FFFBFF;6BFBFF9?<BFF?FF?):B237,176??:7:B>?>(2,(
@M04999:289:000000000-L3R54:1:1101:13722:2137 2:N:0:401
GGACTACAAGGGTATCTAATCCTGTTCGCTACCCATGCTTTCGAGCCTCAGCGTCAGTAACAGACCAGAGAGCCGCCTTCGCCACTGGTGTTCTTCCATATATCTACGCATTTCACCGCTACACATGGAGTTCCACTCTCCTCTTCTGCACTCAAGTCTCTCAGTTTCCGATGCTCTTCCTCAGTTAAGCTGAGGGCTTTCACATTCAGACTTAAAAGACCGCCTGCGCTCCCTTTACGCCCAATAAATCCGGACAACGCTTGCCACCTACGTATTGCCGCGGCTGCTGGCACGTAGTT
+
CCCCCGGGGGGGGGGGGGFGGGGGGGGGGGGGGGFGGGGGGGEGGGGGGGGGGGGGGGGGGGGGGGGGGGGGGGGGGGGGGGGGGGGGFGGGGGGGGGGGGGGGGGGGDGGGGGGGGGGGGGGG9EEFGGGGFCGGGGGGGGGGGGGGGGGGGGGGGGGGDGGGFGGGGDGGGGGGFGFGGGGGGGGFFGGGGFGGGGGGFFFFFFFFEFEBEFCFFFFBFFFBAB=>@=D5>BBEECFFF>;6:;7CCEFFBFBFFF09D;0:BA?:B:?F<<DBFF2;>>16((-3:?:0366<:,6
@M04999:289:000000000-L3R54:1:1101:21247:2143 2:N:0:401
CCCGACTACAGGGGTATCTAATCCCATTCGCTCCCCTAGCTTTCGTCTCTCAGTGTCAGTGTCGGCCCAGCAGGGTGCTTTCGCCGTTGGTGTTCTTTCCGATCTCTACGCATTTCACCGCTCCACCGGAAATTCCCTCTGCCCCTACCGTACTCCAGCTTGGTAGTTTCCACCGCCTGTCCAGGGTTGAGCCCTGGGATTTGACGGCAGACTTAAAAAGCCACCTACAGACGCTTTACGCCCAATCCTTCCGGATAACGCTTGCATCCTCTGTATTACCGCGGCTGCTGGCACAGAGGT
+
CCCCCGGGGGGGGGGGGFGGGGGGGGGGGGGGGGGGGGGGGGGGGGGGFGFGGGGGGGFGGGGGGGGGGGGGGGGGGGGGGGGGGGGGGGGGGGGGGGGGGGGGGGGDCFGG@6EGFGFGGGGGGGGGEGDGGGGFFGGCEGEGGGCGGGGFG6FFGGGDDGGGCF9ECGGGGGGG>CFGGCDFEG@C>FFFFGGFFGCFFFFFFAEFF>23BFCF<CF;F;D@@FEE@@4=@F?<0>C5;17:0:0(:2<0(9?:BFFFBF<?FF><(8<>?<))44:6:12>909:B7.3(2774:(.
@M04999:289:000000000-L3R54:1:1101:19302:2163 2:N:0:401
CGGACTACCGGGGTATCTAATCCTGTTCGCTACCCATGCTTTCGAACCTCAGCGTCAGTTACAGACCAGAGAGCCGCCTTCGCCACTGGTGTTCTTCCATATATCTACGCATTCCACCGCTACACATGGAGTTCCACTCTCCTCTTCTGCACTCAAGAAAAACAGTTTCAGCTGCACTTCCCCGGTTAAGCCGAGGGCTTTCACAGCTGACTTGTTCTCCCGCCTGCGTTCGCTTTACGCCCAATAAATCCGGACAACGCTTGCCACCTACGTATTACCGCGGCTGCTGGCACGTAGTT
+
CCCCCGGGGGGGGGGGGGGGGGGGGGGGGGGGGGGGGGGGGGGGGGGGGGGGGGGGGGGGGGGGGGGGGGGGGGGGGGGGGGGGGGFGGGGGGGGGGGGGGGGGGGGGGGGGGGGGGGGGGGGGGGEFFFGGGFGGGGGGGGGGGFGGGGGGGGGFGGGGGGGGGGGGGGGGGCGGFDFG7CFG6CEECFGGGGGGCDGGFFFFFFFFEEB=<BFFFFFFFFFFF<D>FF??BFDDFFFFFFF?FF<:>FFF106>?FFFB(4?7A?:B??F<?F(-5>?BB6(371:>?F?<(,3342
@M04999:289:000000000-L3R54:1:1101:18587:2299 2:N:0:401
TACAAGACTACTGGGTTATCTAATCCTGTTCGCTACCCATGCTTTCGAACCTCAGCGTCAGTTACAGACCAGAGAGCCGCCTTCGCCACTGGTGCTCTTCCATATATCTACGCATTCCACCGCCACACATGGAGTTCCACTCTCCTCTTCTGCACTCAAGCAAAACATTTTCCGCTGCACTTCCCCGGTTAAGCCGAGTGCCTTCACAGCTGATTTGTTCCCCCGACTGCGTTCGCTTTCACCCCAATAAATCCGGACTACGCTTGCCACCTACGCATTACCGCGTCTGCTGCCACGTAGC
+
<CC?C@FFFFFG,@6;,6CE9,<F<@E,C,F6CC7F<,,CEFD96C,,CBF<@ED<+68,,CEDFFG9@FF@FA,@A<>CC,4EF@E76F8,C,,,5A,5AA<,C9=FG9,9@FCCEF,CFCF++@E?+,,9,94@E4,@ED,=,@F8E8=,3===F,@8,3@3,@,,@,73,+6+083==DF,3<::+@>7E9C>***3+++49FA9693<**4:6=*:+7(-((06(6(/433:1((+)))((,(,))))9=((1614489,4((,),4:200((-(.).(((((-()).)(,)((.((
@M04999:289:000000000-L3R54:1:1101:17110:2303 2:N:0:401
GAGTGACTACTGGGGTATCTAATCCTGTTCGCTACCCATGCTTTCGAACCTCAGCGTCAGTTACAGACCAGAGAGCCGCCTTCGCCACTGGTGTTCTTCCATATATCTACGCATTCCACCGCTACACATGGAGTTCCACTCTCCTCTTCTGCACTCAAGAAAAACAGTTTCAGCTGCACTTCCCCGGTTAAGCCGAGGGCTTTCACAGCTGACTTGTTCTCCCGCCTGCGTTCGCTTTACGCCCAATAAATCCGGACAACGCTTGCCACCTACGTATTACCGCGGCTGCTGGCACGTACTT
+
CCCCCGGFGGGGGGGCFGEFFFAFGDGGFCFGG7FGFGGCGGGGGGFGGGEF<<FEFGDFGGCF<FDF<<FFFCFGAFGGGE<BFFCG@@8?FFCGGGGGGGFGG9FFFGGGDGGC<DFFBEGEGGGA5E@FFFGFEEF=E=EC=EG,@F;FGG,DF8D=EFFGGGFEFDACFGGFF8DGDFGGGG>CEDFFGF9>;CD7AF6AFFFFBEBEBFF>CAFEFE=BFF?BD>?<610(863A1;>6<@@@A)<CE6901>BF99:?6:7A>3:(4(,,64).60099>F9:0)42?<?(4,,.
@M04999:289:000000000-L3R54:1:1101:18771:2310 2:N:0:401
GGACTACAAGGGTATCTAATCCTGTTTGCTCCCCACGCTTTCGCATCTCAGCGTCAGTATCTGTCCAGAAGGCCGCCTTCGCCACCGGTATTCCTCCACATCTCTACGCATTTCACCGCTACACGTGGAATTCTACCTTCCTCTACAATACTCCAGATAACCAGTTTTAAGTGCAATTCCCAGGTTGAGCCCGGGGCTTTCATACCTAACTTAATTATCCGCCTACATGCCCTTTACGCCCAGTCATTCCGATTAACGCTCGCACCCTCCGTATTACCGCGGCTTCTGGCACGGAGTTCGC
+
CCCCCGGGFFGGGGGGGGGGGGFGGGGGGGGGGGGGGGGGGFEFECGFGGGGGGGGGGGGGGGGGGGGGGGGGGGGGGGGGGGGGFGGCFGGFGGGGGGGGGGGCFG@FEGGGGGGGGGD@EGGGGGE>FGGGGFFGGGGGGGCFFFFFFGGGGGCFEFGGFFFGGGGGFGFFGFFFFCGGGGG,EDD?CCGGGG>CGGGFFAFFFFC@BFFFFFFFA>E6B@FD@EE?BEFFFFFFDFFFD;=79<CEEF@63;?C3(,(360>BF?FBBB::?A<)(,43>((.)-5:(5((4;?:)(,
@M04999:289:000000000-L3R54:1:1101:15700:2313 2:N:0:401
AGTAGGACTACTAGGGTATCTAATCCTGTTTGCTCCCCACGCTTTCGCATCTCAGCGTCAGTATCTGTCCAGAAGGCCGCCTTCGCCACCGGTATTCCTCCACATCTCTACGCATTTCACCGCTACACGTGGAATTCTACCTTCCTCTACAATACTCTAGTTAACCAGTTTTAAGTGCAATTCCTAGGTTGAGCCCAGGGCTTTCACACCTAACTTAATTATCCGCCTACATGCCCTTTACGCCCAGTCATTCCGATCAACGCTCGCACCCTCCGTATTACCGCGGCTGCTGGCACGGAGT
+
CCCCCGGGGGGGGGGGGGGGGGGGGGGGGGGGGGGGGGGGGGGGGGGGGGGGGGGGGGGGGGGGGGGGGGGGGGGGGGGGGGGGGGGGGGGGGGGGGGGGGGGGGGGGGGGGGGGGGGGGGGGGGGGGGGGGGGGGGGGGGGGGGGGGGGGGGGGGGGGGGGGGGGGGGGGGGGGGFGFGGGGGGGGGGGGGGGGGGGGGFFFFFFFFFFFFFFFFFFFFFEEFFFFFFFFFCE3=@DEFFFFB@>=;@EC<EEFD66?FFF@?<FFFFFFFFB>0(.82>A?6991>>?B??::>F;>((
@M04999:289:000000000-L3R54:1:1101:17367:2350 2:N:0:401
GAAGGACTACTCGGGTATCTAATCCTGTTTGCTCCCCACGCTTTCGCATCTCAGCGTCAGTATCTGTCCAGAAGGCCGCCTTCGCCACCGGTATTCCTCCACATCTCTACGCATTTCACCGCTACACGTGGAATTCTACCTTCCTCTACAATACTCCAGATAACCAGTTTTAAGTGCAATTCCCAGGTTGAGCCCGGGGCTTTCACACCTAACTTAATTATCCGCCTACATGCCCTTTACGCCCAGTCATTCCGATTAACGCTCGCACCCTCCGTATTACCGCGGCTGCTGGCACGGAGTT
+
CCCCCGGGGGGGGGGGGGGGGGGGGGGGGGGGGGFGGGGGGGGGGGGGGGGGGGGGGGGGGGGGGGGGGGGGFFCGGGGGGGGGGGGGGGGGGGGGGGGGGGGGGGGGGGGGGGGGGGGGGGGGGGGGGGGGGGFGFGGGGGGGGGGGGGGGGGGGGGGGGGGGEGGGGGGGFGGGFGFGGGGGFGGGGGGGFGGGGGG49FFFFFFFFFFFFFFFFFFFFFFFDF29=EEEEEFEF@3CDFF9;?EEAEEE?@<F?(9)432(9>69;:?F6;??F0>>A:>>FFFF?7)8?F?B6>9:4
@M04999:289:000000000-L3R54:1:1101:11953:2447 2:N:0:401
TAATGACTACCGGGGTATCTAATCCTGTTTGCTCCCCACGCTTTCGCATCTCAGCGTCAGTATCTGTCCAGAAGGCCGCCTTCGCCACCGGTATTCCTCCACATCTCTACGCGTTTCACCGCTACACGTGGAATTCTACCTTCCTCTACAATACTCTAGTTAACCAGTTTTAAGTGCAATTCCTAGGTTGAGCCCAGGGCTTTCACACCTAACTTAATTATCCGCCTACATGCCCTTTACGCCCAGTCATTCCGATTAACGCTCGCACCCTCCGTATTACCGCGGCTGCTGGCACGGAGTT
+
CCCCCGGGGGGGGGGGGGGGGGGGGGGGGGGGGGGGGGGGGGGGGGGGGGGGGGGGGGGGGGGGGGGGGGGGGGGGGGGGGGGGGGGGGGGGGGGGGGGGGGGGGGGGGGGGGGGGGGGGGGGGGGGGGGGGGGGGGGGGGGGGGGGGGGGGGGGGGGGGGGGGGGGGGFGGGGGGFGFGGGGGGGGGGGGGGGGGGGGGAFFFFFFFFFFFFFFFEFFFFFFFF@DFFFFFFFFEF;CF?DFFD?EFFFFFFFD<;?EFFF?FFFFFF?FFFF?<:74<A:04>BBFFFFF07>F((4:4
@M04999:289:000000000-L3R54:1:1101:20470:2502 2:N:0:401
GACTACTCGGGTATCTAATCCTGTTCGCTCCCCACGCTTTCGTCCATCAGCGTCAATCGGTATTTAGTAACCTGCCTTCGCAATCGGGGTTCTGTGTAATATCTATGCATTTCACCGCTACACTACACATTCCAGCTACTTCAATACTATTCAAGATTAACAGTATCAACGGCAGTTCTACAGTTAAGCTGCAGGTTTTCACCGCTGACTTATCAACCCGCCTACGGACCCTTTAAACCCAATAAATCCGGATAACGCTCGCATCCTCCGTATTACCGCGGCTGCTGGCACGGAGTTAGCC
+
CCCCCGGGGGGGGGGGGGGGGGGGGGGGGGGGGGGGGGGGGGGGGGGGGGGGGGGGGGGGGGGGGGGGGGGGGGGGGGGGGGGGGGGGGGCGGGGGGGFGGGGGGGGGGGGGGGGGGGGGGGGGGGGGGGGGGGGGGGGGFGGGGGGFGGGGGGGGGGGGGGGGGGGGGGGDGGGEFGBFGGGGGGGGGGGGGGGFGGGGFFFFFFFFFEFFEAFFFFFFFFFFFFFFBFFFFFFFF@@FD?F8AECEEFF;;FE@@@FFFFFB>?<>BF::?:AF96(9;>9BFF>?<B?FFF9B:<AF3
@M04999:289:000000000-L3R54:1:1101:10278:2569 2:N:0:401
GACTACCAGGGTATCTAATCCTGTTCGCTCCCCACGCTTTCGTCCATCAGCGTCAATCGGTATTTAGTAACCTGCCTTCGCAATCGGGGTTCTGTGTAATATCTATGCATTTCACCGCTACACTACACATTCCAGCTACTTCAATACTATTCAAGATTAACAGTATCAACGGCAGTTCTACAGTTAAGCTGCAGGTTTTCACCGCTGACTTATCAACCCGCCTACGGACCCTTTAAACCCAATAAATCCGGATAACGCTCGCATCCTCCGTATTACCGCGGCTGCTGGCACGGAGTTAGCC
+
CCCCCFGGGGGGGGGGGGGGGGGGGGGGGGGGGGGGGGGGGGGGGGGGGGGGGGGGGGGGGGGGGGGGGGGGGGGGGGGGGGGGGGGGGGGGGGGGGGGGGGGGGGGGGGGGGGGGGGGGGGGGGGGGGGGGGGGGGGGGGGGGGGGGGGGGGGGGDFGGGGGGGGGGGGGGGGGGFGFGGGGGGGGGGGGGGGGDGGGFFFFFFFDFFFFFFFFFFFBABFDFFFFFFBDFFFFFFEFFFFFFFEFFE@FDD?FEFB<;>FF?FFFFFF?FFFADF?FFFFBFFFFFB??:>>B:F>:4.
@M04999:289:000000000-L3R54:1:1101:23666:2614 2:N:0:401
CGACTACCGGGGTATCTAATCCCATTTGCTCCCCTAGCTTTCGTCTCTCAGTGTCAGTGTCGGCCCAGCAGAGTGCTTTCGCCGTTGGTGTTCTTTCCGATCTCTACGCATTTCACCGCTCCACCGGAAATTCCCTCTGCCCCTACCGTACTCCAGCTTGGTAGTTTCCACCGCCTGTCCAGGGTTGAGCCCTGGGATTTGACGGCGGACTTAAAAAGCCACCTACAGACGCTTTACGCCCAATCATTCCGGATAACGCTTGCATCCTCTGTATTACCGCGGCTGCTGGCACAGGGTTAGC
+
CCCCCGGGGGGGGGGGGGGGGGGGGGGGGGGGGGGGGGGGGGGGGGGGGGGGGGGGGGGGGGGGGGGGGGGGGGGGGGGGGGGGGGGGGGGGGGGGGGGGGGGGGGGGGGGGGGGGGGGGGGGGGGGGGGGGGGGGGGGGGGGGGGGGGGGGGGGGGGFGGGDGGGGGDFGGGGGGFGFGGGGGGGGGGGGGCFGGGGGGFFFFFFFFFF>EEFFFEDFFFFFFFFFF>?FB???<A??FFFFFFFFFFFFB:FFF2?B<::??AF:27A?ADAD44439>00;F?>34,8??0(-:2((-
@M04999:289:000000000-L3R54:1:1101:6572:2657 2:N:0:401
AGGGACTACTAGGGTATCTAATCCTGTTTGCTCCCCACGCTTTCGCATCTCAGCGTCAGTATCTGTCCAGAAGGCCGCCTTCGCCACCGGTATTCCTCCACATCTCTACGCATTTCACCGCTACACGTGGAATTCTACCTTCCTCTACAATACTCCAGATAACCAGTTTTAAGTGCAATTCCCAGGTTGAGCCCGGGGCTTTCACACCTAACTTAATTATCCGCCTACATGCCCTTTACGCCCAGTCATTCCGATTAACGCTCGCACCCTCCGTATTACCGCGGCTGCTGGCACGGAGTTT
+
CCCCCGGGGGGGGGGGGGGGGGGGGGGGGGGGGGGGGGGGGGGGGGGGGGGGGGGGGGGGGGGGGGGGGGGGGGGGGGGGGGGGGGGFGGGGGGGGGGGGGGGGGGGGGGGGGGGGGGGGGGGGGGGGGGGGGGGGGGF9EGGGGGGGGFGGGGGGGGGGGGGGGGGGGGA?EFGGCFFGGGGEGGGGGGGGGGGGGD5DFFFFFFFFFF@@EFFFEBFEFFFFFFFFEFFF3@EBFFFFFBFDDFFFEE37=6620?E?96?BB;>>3:<:0::BFFFFFF>>>9>?FFFFF??04(-8)
@M04999:289:000000000-L3R54:1:1101:9884:2665 2:N:0:401
GCGTTGACTACTGGGGTATCTAATCCTGTTTGCTCCCCACGCTTTCGCATCTCAGCGTCAGTATCTGTCCAGAAGGCCGCCTTCGCCACCGGTATTCCTCCACATCTCTACGCATTTCACCGCTACACGTGGAATTCTACCTTCATCTACAATACTCTAGTTAACCAGTTTTAAGTGCAATTCCTAGGTTGAGCCCAGGGCTTTCACACCTAACTTAATTATCCGCCTACATGCCCTTTACGCCCAGTCATTCCGATTAACGCTCGCACCCTCCGTATTACCGCGGCTGCTGGCACGGAGT
+
CCCCCGGGGGGGGGGGGGGGGGGGGGGGGGGGGGGGGGGGGGGGGGGGGGGGGGGGGGGGGGGGGGGGGGGGGGGGGGGGGGGGGGGGGGGFGGGGGGGGGGGGGGGGGGGGGGGGGGGGGGGGGGGGGGGGGGGFGGGGGGGGGGGGGGGGGGGGGGGGGGGGGGGGGGGGGGGFFGFGGGGGGGGGGGGGGGFGGGGGEFFFFFFFFFFBF>CFBFFFFEEEF=9@=DEEEFF=5@FFFDF=@DFFEECCEFFFF0<?E;>@FFB>B>FFFFF?B?FF>9:1>9629:>7>61<:999-
@M04999:289:000000000-L3R54:1:1101:15909:2703 2:N:0:401
GACTACCCGGGTATCTAATCCTGTTTGCTCCCCACGCTTTCGCATCTCAGCGTCAGTATCTGTCCAGAAGGCCGCCTTCGCCACCGGTATTCCTCCACATCTCTACGCATTTCACCGCTACACGTGGAATTCTACCTTCCTCTACAATACTCCAGATAACCAGTTTTAAGTGCAATTCCCAGGTTGAGCCCGGGGCTTTCACACCTAACTTAATTATCCGCCTACATGCCCTTTACGCCCAGTCATTCCGATTAACGCTCGCACCCTCCGTATTACCGCGGCTGCTGGCACGGAGTTAGCC
+
CCCCCGGGGGGGGGGGGGGGGGGGGGGGGGGGGGGGGGGGGGGGGGGGGGGGGGGGGGGGGGGGGGGGGGGGGGGGGGGGGGGGGGGGDGGGGGGGGGGGGGGGGGGGGGDGGGGGGGGGGGGGGGGGGGGGGGGGGGGGGGGGGGGGGGGGGGGGGGGGGGGGGFGGGGGGGGGGFDFGGGGFGGGGGGGGGGGGGGFFFFFFFFFFFEFFFFFFFFFFFFF@@@ECE4@FFFFFFF@B?DFFFFFFFFFFDFFFFFF?FBBFF:BF?>8<0>DDDFFFB;2BB>BFB?7?B;9:?DFA5
@M04999:289:000000000-L3R54:1:1101:20253:2705 2:N:0:401
ATCCGGACTACACGGGTATCTAATCCTGTTTGCTCCCCACGCTTTCGCATCTCAGCGTCAGTATCTGTCCAGAAGGCCGCCTTCGCCACCGGTATTCCTCCACATCTCTACGCATTTCACCGCTACACGTGGAATTCTACCTTCCTCTACAATACTCCAGATAACCAGTTTTAAGTGCAATTCCCAGGTTGAGCCCGGGGCTTTCACACCTAACTTAATTATCCGCCTACATGCCCTTTACGCCCAGTCATTCCGATTAACGCTCGCACCCTCCGTATTACCGCGGCTGCTGGCACGGAGT
+
@B,AC:CFGFGGGGGEC@@FGGFCGF<ECEEFGGGG8FGGGECFFGGCFEF<FGGFEFFGFGA<FFGGGGGGFEED8FGCE7CFGGGD:=EG@FGGFFFFGFGG,A=FAFA@FGCF<FAGGGGGGGGGGGF:F9E8EEGGGFFFGGFGGGGFGGGGFGGGC=BFFGGG7=:8EFGFFG9<C?G,D9DFGC?FFGGGGDDGEDFAF+1BBFFEBA6==CFFFEE?=D2<?@FFEFEFFFFFCD(6:;7E@FF3??8(,4(64?>3:2926>B0<6((.1(5<B1(7(4;00),5:1<?(79-
@M04999:289:000000000-L3R54:1:1101:22435:2748 2:N:0:401
GACTACCGGGGTATCTAATCCCATTTGCTCCCCTAGCTTTCGTCTCTCAGTGTCAGTGTCGGCCCAGCAGAGTGCTTTCGCCGTTGGTGTTCTTTCCGATCTCTACGCATTTCACCGCTCCACCGGAAATTCCCTCTGCCCCTACCGTACTCCAGCTTGGTAGTTTCCACCGCCTGTCCAGGGTTGAGCCCTGGGATTTGACGGCGGACTTAAAAAGCCACCTACAGACGCTTTACGCCCAATCATTCCGGATAACGCTTGCATCCTCTGTATTACCGCGGCTGCTGGCACCGAGTTAGCC
+
CCCCCGGGGGGGGGGGGGGGGGGGGGGGGGGGGGGGGGGGGGGGDFGGGGGGGGGGGGGDGEEF7F<FGGGGGGGGGGGGEGGGGGGDGGGGGGGGGGGGGGGGGGGGGGGGGFGFEGGGGGGFEGGGGFGGGGGGGCFFEGCGGGGGGGGGGEGGG8FEGFGGCGGEGFCEGDGGFGFCFGDGGGGDGFF7CFFDCC9FFFBBFEDFF><EFAFF;5FDFF@8@F@FFBB<1144:?6@?B??BFAFAF9B:BAFB6??FBDF4823::A2>A<291,((-3668?>B<?(((-8:<2).
@M04999:289:000000000-L3R54:1:1101:21334:2759 2:N:0:401
GGCGACTACCGGGGTATCTAATCCTGTTTGCTACCCACGCTTTCGAGCATGAACGTCAGTGTTATCCCAGGAGGCTGCCTTCGCCATCGGTATTCCTCCACATCTCTACGCATTTCACTGCTACACGTGGAATTCTACCTCCCTCTGACACACTCTAGCTAGACAGTTTCAAATGCACGTCCCAAGTCGAGCCCGGGGATTTCACATCTGACTAATCTAACCGTCGGCGACCGCTTTACGCCCAGTAATTCCGATTAACGCCCGCACCCTACGAATTACCGCGGCTGCTGGCACGTAGTT
+
-CCCCG@BFGCGCDFFFCFGGCEEFCCFFFGGGGF@FGGG@F<EG@DGCFG<FGFFFGG<FD<E<FFGFFDF:F@<=FFGFGF7?FGFEGFCE<FD<FFGGGE8FFGGGFGEGGFGCGGGGFGFEGGEFCGF9=9=EAF9D8=?FG,3EFGGG,DC9=,3@3=EFG,6,=FDDEFDFDFFG>=FG,E7E>+A+@ED5C9*;3BFEEAAE6EE6+;6;BCEB>B-2(610((..32/4)..27(263)6).)68(34(653((-,709><(2(((.,(.)-,,((,((,).((4224((,6
@M04999:289:000000000-L3R54:1:1101:16375:2772 2:N:0:401
GCTGGACTACTCGGGTATCTAATCCTGTTTGCTCCCCACGCTTTCGCATCTCAGCGTCAGTATCTGTCCAGAAGGCCGCCTTCGCCACCGGTATTCCTCCACATCTCTACGCATTTCACCGCTACACGTGGAATTCTACCTTCCTCTACAATACTCCAGATAACCAGTTTTAAGTGCAATTCCCAGGTTGAGCCCGGGGCTTTCACACCTAACTTAATTATCCGCCTACATGCCCTTTACGCCCAGTCATTCCGATTAACGCTCGCACCCTCCGTATTACCGCGGCTGCTGGCACGGAGTT
+
CCCCCGGFGGGGGGGGGGGGGGGGGGGGGGGGGGGGGGGGGGGGGGGGGGGGGGGGGGGGGGGGGGGGGGGGGGGGGGGGGGGGGGGGGGGGGGGGGGGGGGGGGGGGGGGGGGGGGGGGGGGGGGGGGGGGGGGGGGGGGGGGGGGGGGGGGFGGGFGGGGGGGGGGGGGGGGGGFGFGFGGFFGCFGGGGGGGGGGGGDFFFFFFFFFFFFFFFFFFFFEC@BD9>DFEFF@FF1=EC@FFFFFFF<C?ECEF6@FE319?:319192:?:>:<B:AFA<>BFB>9:0:(-:3<349B0
@M04999:289:000000000-L3R54:1:1101:23972:2783 2:N:0:401
ATGACTACTGGGGTATCTAATCCTGTTCGCTACCCATGCTTTCGAACCTCAGCGTCAGTTACAGACCAGAGAGCCGCCTTCGCCACTGGTGTTCTTCCGTATATCTACGCATTCCACCGCTACACATGGAGTTCCACTCTCCTCTTCTGCACTCAAGAAAAACAGTTTCAGCTGCACTTCCCCGGTTAAGCCGAGGGCTTTCACAGCTGACTTGTTCTCCCGCCTGCGTTCGCTTTACGCCCAATAAATCCGGACAACGCTTGCCACCTACGTATTACCGCGGCTGCTGGCACGTAGTT
+
CCCCCGGGGGGGGGGGGGGGGGGGGGGGGGGGGGGGGGGGGGGGGDGGGGGGGGGGGGGGGGGGGGGGGGGGGGGGGGGGGGGGGGGGGGGGGGGGGGGGGGGGGGGGGGGGGGGGGGGGGGGGGGGGGGGGGGGGGGGGGGGGGGGGGGGGGGGGGGGGGGGGGGGGGGGGGGGGFGFGGGGGGGGGGGGGGGGGGGGGFFFFFFFFFFFFFFFFFFFFFFFFFFFFFFFFFFFFFFFFFF?18@FEEC@>FFFFFBFFFF?<BFFBFBF??<<?BFF04;BFFF?077BBFF?<:?F
@M04999:289:000000000-L3R54:1:1101:15926:2818 2:N:0:401
AGACTACAGGGGTATCTAATCCTGTTTGCTACCCACGCTTTCGAGCATGGACGTCAGTGTTATCCCAGGAGGCTGCCTTCGCCATCGGTATTCCTCCACATCTCTACGCATTTCACTGCTACACGTGGAATTCTACCTCCCTCTGACACACTCTAGTTAGACAGTTTCAAATGCACGTCCCAAGTTGAGCTCGGGGATTTCACATCTGACTTATCTAACCGTCTGCGCTCGCTTTACGCCCAGTAATTCCGATTAACGCTCGCACCCTACGTATTACCGCGGCTGCTGGCACGTAGTTAGC
+
CCCCCGGGGGGGGGGGGGGGGGGGGGGGGGGGGGGGGGGGGGGGGGGGGGGGGGGGGGGGGGGGGGGGGGGGGGGGGGGGGGGGGGGGGGGGGGGGGGGGGGGGGGGGGGGGGGGGGGGGGGGGGGGGGGGGGGGGGGGGGGGGGGGGGGGGGGGGGGGGGGGGGGGGGGGGGGGGFGFGGGGGGGGGGGFGGGGGGGGFFFFFFFFFFF@EFFFFFFFFFDDBFFFFB=>=@BFEE?>B9D?6CFF?CEEFD@FFFFFFFFFFFFFFBBBF?FFFFA?>B9>9BFFFFFF?F21::FD96
@M04999:289:000000000-L3R54:1:1101:12651:2903 2:N:0:401
AGGGGGACTACCCGGGTATCTAATCCTGTTTGCTACCCACGCTTTCGAGCATGAACGTCAGTGCTATCCCAGGAGGCTGCCTTCGCCATCGGTATTCCTCCACATCTCTACGCATTTCACTGCTACACGTGGAATTCTACCTCCCTCTGACACACTCTAGTTTGACAGTTTCAAATGCACGTCCCAAGTTGAGCTCGGGGATTTCACATCTGACTTATCTAACCGTCTGCGCTCGCTTTACGCCCAGTAATTCCGATTAACGCTCGCACCCTACGTATTACCGCGGCTGCTGGCACGTCGT
+
CCCCCGGGGGGCGGGGGGGGGGGCGGGGGGGGGGGGFGGGGGGGGFGGGGGGGGGGGGGGGGGGGGGGGGGGGGGGGGGGGGGGGGGGGGGGGGFGGGGGGGGGGGFGGGGGGGGGGGGGGGGFGGGGGGCGGGGGGGGGGGGGGGGGGGGGGGG8DGGGDCGGGGGGFGGGGGGGFGFGGGGGGGGGGGGGGGAGGGGGF>FAFFFFEFEEFFF>CFF?FEEF>59==CB@FFFF@DFFFF76>FF(/?6?6CE?D06<ABBBFFFFB>BF<<B?>A>FFFFB9;>F9:?7????4((,,
@M04999:289:000000000-L3R54:1:1101:14803:2924 2:N:0:401
CTGACTACCCGGGTATCTAATCCTGTTCGCTACCCATGCTTTCGAACCTCAGCGTCAGTTACAGACCAGAGAGCCGCCTTCGCCACTGGTGTTCTTCCATATACCTACGCATTCCACCGCTACACATGGAGTTCCACTCTCCTCTCCTGCACTCAAGAAAAACAGTTTCAGCTGCACTTCCCCGGTTAAGCCGAGGGCTTTCACAGCTGACTTGTTCTCCCGCCTGCGTTCGCTTTACGCCCAATAAATCCGGACAACCCTTGCCACCTACGTATTACCGCGGCTGCTGGCACGTAGTT
+
CCCCCGGGGGGGGGGGGGGGGGGGGGGGGGGGGGGGGGGGGGGGGGGGGGGGGGGGGGGGGGGGGGGGGGGGGGGGGGGGGGGGGGGGGGGGGGGGGGGGGGGGGGGGGGGGGGGGGGGGGGGGGGGGGGGGGGGGGGGGGGGGGGGGGGGGGGGGGGGGGGGGGGGGGGGGGGGGFGFGGGGGGGGGGGGGGGGGGGGGFFFFFFFFFFFFFFFFFFFFFFFFF;?FFFFFFFFFFFFFFFFFF;>AFBB>>6BFFFFF??BBFFFFFFBFFBABFFFF>902>FFFF((48BF<0<9
@M04999:289:000000000-L3R54:1:1101:21937:3005 2:N:0:401
CACGCGACTACCGGGGTATCTAATCCTGTTTGCTCCCCACGCTTTCGCATCTCAGCGTCAGTATCTGTCCAGAAGGCCGCCTTCGCCACCGGTATTCCTTCACATCTCTACGCATTTCACCGCTACACGTGGAATTCTGCCTTCCTCTACAATACTCCAGATAACCAGTTTTAAGTGCAATTCCCAGGTTGAGCCCGGGGCTTTCACACCTAACTTAATTATCCGCCTACATGCCCTTTACGCCCAGTCATTCCGATTAACGCTCGCACCCTCCGTATTACCGCGGCTGCTGGCACGGAGT
+
CCCCCGGGGGGGGGGGGGGGGGGGGGGGGGGGGGGGGGGGGGGGGGGGGCGFGGGGGGGGGGGGGGGGGGGGGGGGGGGGGGGGGGGGGGGGGGGGGGGGGGGGGGGGGGGGGGGGGGGGGGGGGGGGGGGGGGGGGGGGGGGGGGGGGGGGGGGFGGGGGGGGGGGGGGGGGGGGFGFGGGGGGGGGGDDGGGGGGGGGFFFFFFFFFDFFFFFFFFFEFFFFFFD@@FEECEEFEDEFF@FFBFFFDFA<<<:<B0:ABFF?<F;BB>?BFFF:?FBFDBFFFBF9B?FBF?FF699B-
@M04999:289:000000000-L3R54:1:1101:12955:3030 2:N:0:401
TGGACTACTAGGGTATCTAATCCTGTTCGCTACCCATGCTTTCGAACCTCAGCGTCAGTTACAGACCAGAGAGCCGCCTTCGCCACTGGTGTTCTTCCATATATCTACGCATTCCACCGCTACACATGGAGTTCCACTCTCCTCTTCTGCACTCAAGAAAAACAGTTTCAGCTGCACTTCCCCGGTTAAGCCGAGGGCTTTCACAGCTGACTTGTTCTCCCGCCTGCGTTCGCTTTACGCCTAGTAAATCCGGACAACGCTTGCCACCTACGTATTACCGCGGCTGCTGGCACGTAGTT
+
CCCCC9FDFFGGGGGGEGF6CC66CCFCFCEG6CEA@CFDEF9BCDEFGFBFGGGDECFF<FGGFGFF<8FCEC<B+7?C9DE::FFDG?EGGGG<F9A,AFGGGGFFGGGGGEEEFEGDGGCGE9:E,AFFGA,=4>=9=8DDGCFFGGGF8?,6D986@8@CGGFFEDA9,@+@DD?FFGGE6CEECFGGDC>DG>D*3+9:9A4663).:AF+8A+:2/5259@@2><?F0=?C)8)6(6(1??CEE;11<FFF?;96,8<>FB?:::?224(6<28;661(-()521??4<048)
@M04999:289:000000000-L3R54:1:1101:14096:3110 2:N:0:401
AGGACTACTGGGGTATCTAATCCTGTTTGCTCCCCACGCTTTCGCATCTCAGCGTCAGTATCTGTCCGGAAGGCCGCCTTCGCCACCGGTATTCCTCCACATCTCTACGCATTTCACCGCTACACGTGGAATTCTACCTTCCTCTACAATACTCTAGTTAACCAGTTTTAAGTGCAATTCCTAGGTTGAGCCCAGGGCTTTCACACCTAACTTAATTATCCGCCTACATGCCCTTTACGCCCAGTCATTCCGATTAACGCTCGCACCCTCCGTATTACCGCGGCTGCTGGCACGGAGTT
+
CCCCCGGGGGGGGGGGGGGGGGGGGGGGGGGGGGGGGGGGGGGGGGGGGGGGGGGGGGGGGGGGGGGGGGGGGGGGGGGGGGGGFGGGGGGGFFGGGGGGGGGGGGGGGGGGGGGGGGGGGGGGGGGGGGGGGGGGGGGGGGGGGGGGGGGGGGFGGGCGGGGGGGFFGGGGGGGGFGBFGGGGFGGGGGGGGGGGGGGGFFFFFFFFFFFFFFFFEFFFFDFFFFFFFCEEDE=BEFFFFFFFEFFE3?EF;0;@FFFFFFFFFFFF???F?FB>AF239BFFFB?B?(,4,:;99?7
@M04999:289:000000000-L3R54:1:1101:13559:3114 2:N:0:401
CAGACTACTGGGGTATCTAATCCTGTTTGCTCCCCACGCTTTCGCATCTCAGCGTCAGTATCTGTCCAGAAGGCCGCCTTCGCCACCGGTATTCCTCCACATCTCTACGCATTTCACCGCTACACGTGGAATTCTACCTTCCTCTACAATACTCTAGTTAACCAGTTTTAAGTGCAATTCCTAGGTTGAGCCCAGGGCTTTCACACCTAACTTAATTATCCGCCTACATGCCCTTTACGCCCAGTCATTCCGATTAACGCTCGCACCCTCCGTATTACCGCGGCTGCTGTCACGGAGTT
+
CCCCCGGGGGGGGGGGGGGGGGGGGGGGGGGGGGGGGGGGGGGGGGCGGGGGGGGGGGGGGGGGGGGGGFGGGGGGGGGGGGGGGGGGGGGGGGGGGGGGGGGGGGGGGGGGGGGGGGGGGGGGGGGGGGGGGGGGGGGGGGGGGFGGGGGGGGGGGGGGGGGGGGGGGGGGGGGGFGFGGGFGGGGGGGGCFGGGGGGGFFFFFFFF@EFFFFCFEFFFFFFFFFFFFFFFFFFEECDFFFFD;347<EFF6DFFFF(:@DF;;B>?BB?FF:BF<BA<>;006;FB>4)))46>>:?
@M04999:289:000000000-L3R54:1:1101:16568:3147 2:N:0:401
GACTACTCGGGTATCTAATCCTGTTTGCTCCCCATGCTTTCGCACCTCAGCGTCAGTATTAGGCCAGAAGGCTGCCTTCGCCATCGGTATTCCTCCAGATCTCTACGCATTTCACCGCTACACCTGGAATTCTACCTTCCTCTCCTATACTCTAGCTAACCAGTATCGTATGCAATTCCCAAGTTGAGCTCGGGGATTTCACATCCGACTTAATTAGCCGCCTACGCGCGCTTTACGCCCAGTAATTCCGATTAACGCCTGCACCCTCTGTATTACCGCGGCTGCTGGCACAGAGTTAGCC
+
CCCCCGGGGGGGGGGGGGGGGGGGGGGGGGGGGGGGGGEFGGGGGGGGGGGGGGGGGGGGGGGGGGGGGGGGGGGGGGGGGGGGGGGGGGGGGGGGGGGGGGGGGGGGGGGFGGGGGGGGGGGGGGGGGGGFGGGGGGGGGGGGFEFGGGGGGGGGGGGGGGGGGGGGGGGGGGGGFGFFDGDF;FGCDFFGGGGDGGGGFFFFFFFFFFFFFFFFFFFBFFAFDF=>@=6;D@<<DDFE;DECC3CEE@F;<BBF:;B08?B?:0(3<).<B)6<A0-47909?74(,(4(4(3665).4
@M04999:289:000000000-L3R54:1:1101:13461:3190 2:N:0:401
GGACTACCGGGGTATCTAATCTTGTTTGCTACCCACGCTCTCGAGCCCCAGCGTCAGTAACAGACCAGAGAGCCGCCTTCGCCACTGGTGTTCTTCCATATATCTACGCGTTTCACCGCTACACATGGAGTTCCACTCTCCTCTTCTGCACTCAAGTCTCTCAGTTTCTGAGGCTCTTCCTCAGTTAAGCTGAGGGCTTTCACATCCAGACGTTAAACACCGCCTTCGCTCCCTTTACGCCCAATAAATCCGGACAAAGCGTGCCACCTACGTATTACCGCGGCGGCTGGCACAGAGTT
+
-8,A@FFFC6:C@CE9FAE<F,;CCC<E<<FC<FEECD7,B@,66@:,B::CC@@F@FF,@F@FFG,E<8F,9BE@CCC<FG::B,,?5BA=?FF9C,5,CFFFFFA+4+6>4A:,F:C7CEDFGG:8,A4EFDC=,=9DFGGCCC8@FFG8A=,63@6=86ED=6=C,,6,4+5@*;@++=8?@E<,<,E,,:*?DC;;FFFCA*99*99):*;8?*08BB@=((.(22022:3679()(618(5<CC).(,(,-.(.,((-(4<810,,(3):24)---1(,((-1,-:28((.(--
@M04999:289:000000000-L3R54:1:1101:14312:3206 2:N:0:401
CGACTACAAGGGTATCTAATCCTGTTTGCTCCCCACGCTTTCGCATCTCAGCGTCAGTATCTGTCCAGAAGGCCGCCTTCGCCACCGGTATTCCTCCACATCTCTACGCATTTCACCGCTACACGTGGAATTCTACCTTCCTCTACAATACTCTAGTTAACCAGTTTTAAGTGCAATTCCTAGGTTGAGCCCAGGGCTTTCACACCTAACTTAATTATCCGCCTACATGCCCTTTACGCCCAGTCATTCCGATTAACGCTCGCACCCTCCGTATTACCGCGGCTGCTGGCACGAAGTTAGC
+
CCCCCGGGGGGGGGGGGGGGGGFGGGGGGGGGGGFFGGEGGGGGG:FGGGGGGGGGGGGGGGGGGGGGGGGGGGGGGGGGGGGGGFGGFEGGGGGGGFGFGGGGGGGGGGGGGGGGFGGGGGGGGFGGGGGGGGGGGGGGGGGGGGGGGGGGGDGGFFGGGGGFFCFGGGGGGGFFFGFGFGGGGGGGGGGGGGGGDGGGFFFFFFFFFFCEEFFFEFFABB@A=@<CC=@BEDEEFFFBBFD=BACEEEFFF1;ECD>F?>(3>FB??6>::((4><?BF>FF90:??B:41(-:?<<A9
@M04999:289:000000000-L3R54:1:1101:9676:3233 2:N:0:401
CTAAGGACTACTAGGGTATCTAATCCTGTTCGCTACCCATGCTTTCGAACCTCAGCGTCAGTTACAGACCAGAGAGCCGCCTTCGCCACTGGTGTTCTTCCATATATCTACGCATTCCACCGCTACACATGGAGTTCCACTCTCCTCTTCTGCACTCAAGAAAAACAGTTTCAGCTGCACTTCCCCGGTTAAGCCGAGGGCTTTCACAGCTGACTTGTTCTCCCGCCTGCGTTCGCTTTACGCCCAATAAATCCGGACAACGCTTGCCACCTACGTATTACCGCGGCTGCTGGCACGTAGT
+
CCCCCGGGGGGGGGGGGGGGGGGGGGGGGGGDGDGGGGGGGGGFGGGGGGGGGGGGGGGGGFGGGGGGGGGGGGFEGGGGGGGGGGEGGDGGGGFFFGGGGGGGGGGFGGGGGGGGGGGGGGGGGGGGGFCFGGGGGFGGGGGGGGGGGGGGCDGGGFCFGFGGDGGGGGGGGGGGFGFGGGCDFGDGGGGGGGGD5CCDFFFFFFFFFFEBEFFA6FFCFFFFB>@2(72(/8<BFDDFFFFF;DD;EA9)?E0719;?B>BFFFB?<?FB??FFFFF<A)(3;47(78?0(1:<3(46-
@M04999:289:000000000-L3R54:1:1101:22833:3239 2:N:0:401
AGGACTTCAGGGGTATCTAATCCTGTTTGCTCCCCATGCTTTCGCACCTCAGCGTCAGTATTAGGCCAGAAGGCTGCCTTCGCCATCGGTATTCCTCCAGATCTCTACGCATTTCACCGCTACACCTGGAATTCTACCTTCCTCTCCTATACTCTAGCTAACCAGTATCGTATGCAATTCCCAAGTTGAGCTCGGGGATTTCACATCCGACTTAATTAGCCGCCTACGCGCGCTTTACGCCCAGTAATTCCGATTAACGCTTGCACCCTCTGTATTACCGCGGCTGCTGGCACAGAGTG
+
CCCCCGGGGGGGGGGGGGGGGGGGGGGGGGGGGGGGGGGGGGGGGGGGGGGGGGGGGGGGGGGGGGGGGGGGGGGGGGGGGGGGGGGGGGGGGGGGGGGGGGGGGGGGGGGGGGGGGGGGGGGFGGGGGGFGGGGGGGGGCFFGGGGGGGGGGGGGGGGGFFGGGGGGGGGGGGGGFGFGFGFF8FGGACFFGCEGGGC?FFFFFFFFFAFBDFFFFFFFFBFFFA:@F@2=99@FFFFD@FFFE<CEFFFF;(48ABFFB?BF??(33:<BFA:)-6<?B0((79<:2(-34.83(6)
@M04999:289:000000000-L3R54:1:1101:9610:3276 2:N:0:401
CAGACTACTGGGGTATCTAATCCTGTTTGCTCCCCACGCTTTCGCATCTCAGCGTCAGTATCTGTCCAGAAGGCCGCCTTCGCCACCGGTATTCCTCCACATCTCTACGCATTTCACCGCTACACGTGGAATTCTACCTTCCTCTACAATACTCTAGTTAACCAGTTTTAAGTGCAATTCCTAGGTTGAGCCCAGGGCTTTCACACCTAACTTAATTATCCGCCTACATGCCCTTTACGCCCAGTCATTCCGATTAACGCTCGCACCCTCCGTATTACCGCGGCTGCTGGCACGGAGTT
+
CCCCCGGGGGGGGGGGGGGGGGGGGGGGGGGGGGGGGGGGGGGGGGGGGGGGGGGGGGGGGGGGGGGGGGGGGGGGGGGGGGGGGGGGGGGGGGGGGGGGGGGGGGGGGGGGGGGGGGGGGGGGG:FGGGGGGGGGGFEGGGGGGGGFFGGGGGGGGGGGGGGGGGGGGGGGGFGGFGFGGGGGGGGGGGGGGGGGGGGGFFFFFFF5CFBFFFFFAFFEFFFADF=BEFFFFBDB4>FFF9(54=@CCE3=;D(;?EDFF@FBFF>??BFF31(55AF<>>F011(,3:F()46691(
@M04999:289:000000000-L3R54:1:1101:12081:3277 2:N:0:401
GGACTACAGGGGTATCTAATCCTGTTCGCTCCCCACGCTTTCGTCCATCAGCGTCAATCGGTATTTAGTAACCTGCCTTCGCAATCGGGGTTCTGTGTAATATCTATGCATTTCACCGCTACACTACACATTCCAGCTACTTCAATACTATTCAAGATTAACAGTATCAACGGCAGTTCTACAGTTAAGCTGCAGGTTTTCACCGCTGACTTATCAACCCGCCTACGGACCCTTTAAATCCAATAAATCCGGATAACGCTCGCATCCTCCGTATTACCGCAGCTGCTGGCACGGAGTTAGC
+
CCCCCGGGGGGGFGGGGGGGGGGGGGGGGGGGGGGGGGGGGGGGEGGGGGGGGGGGFGGGGGGGGGGGGGGGGGGGGGGGGGGGGGGGGGGGGGGGGGGGGGGGGGGGGGGGGGGGGGGGGGGGGGGGGGGGGGGGGGGGGGGGGFGGGGGGGGGGGGGGGGGGGGGFGGGGGGGGFGFGGGGGGGGGGGGGGGGGCCCGFFFCFFDEBB5ACFFFFFFFFFFFFFF2255@:B7=E>EFFFECEFFFFFFF@DFFF@011:12,2:2>09:034))<:9(-4(.448?:?>?6;BF?2A4
@M04999:289:000000000-L3R54:1:1101:8878:3299 2:N:0:401
GACTACTGGGGTATCTAATCCTGTTCGCTACCCATGCTTTCGAACCTCAGCGTCAGTTACAGACCAGAGAGCCGCCTTCGCCACTGGTGTTCTTCCATATATCTACGCATTCCACCGCTACACATGGAGTTCCACTCTCCTCTTCTGCACTCAAGAAAAACAGTTTCAGCTGCACTTCCCCGGTTAAGCCGAGGGCTTTCACAGCTGACTTGTTCTCCCGCCTGCGTTCGCTTTACGCCCAATAAATCCGGACAACGCTTGCCACCTACGTATTACCGCGGCTGCTGGCACGTAGTTAGCC
+
CCCCCGGGGGGGGGGGGGGGGGGGGGGGGGGGGGGGGGGGGGGGGGGGGGGGGGGGGGGGGGGGGGGGGGGGGGGGGGGGGGGGGGGGGFGGGGGGGGGGGGGGGGGGGGGGGGGGGGGGGGGGGGGGGGGGGGGGGGGGGGGGGGGGGGGGGGGGGGGGGGGGGGFGGGGGGGGGFGFGGGGGGGFGGGGGGGGDFDGFFFFFFFFFFFFFFFFFFFFFFFFFD=>@;DFDFDEE@F>EFFFFE4CEFF0?FFFFFFB?FFFFF?FFF?FFB0<AA?;BFBFFF?BFBFF11338.66A.
@M04999:289:000000000-L3R54:1:1101:22187:3341 2:N:0:401
GACTACTCGGGTATCTAATCCTGTTCGCTACCCATGCTTTCGAACCTCAGCGTCAGTTACAGACCAGAGAGCCGCCTTCGCCACTGGTGTTCTTCCATATATCTACGCATTCCACCGCTACACATGGAGTTCCACTCTCCTCTTCTGCACTCAAGAAAAACAGTTTCAGCTGCACTTCCCCGGTTAAGCCGAGGGCTTTCACAGCTGACTTGTTCTCCCGCCTGCGTTCGCTTTACGCCCAATAAATCCGGACCACGCTTGCCACCTACGTATTACCGCGGCTGCTGGCACGTAGTTAGCC
+
CCCCCGGGGGGGGGGGGGGGGGGGGGGGGDGFGGGGGGGGGGGGGGGGGGGGGGGGGGGGFGFGGGGFGGGGGGGGGGGGGGGGGGGGGGGGFFGGGGGGGGGCFGGGGGGGGGGGGGGGGGGGAFGGGFGGGGGGGGGGGGGGGGGDEGCGGGGG8=FGGGFGFFGGDGFCGGFGFGFFFGGGGGGGGGGGGEGGGFGGF66@FFFFFFEBEFFFEFFFBBDFFFFFFFF?FFEF@@>FF@;;AEC3=B9?1(48:9044:><<?FFB:33)(5<>FF>190>:7??:05?0:<:<><97
@M04999:289:000000000-L3R54:1:1101:13776:3360 2:N:0:401
GACTACTCGGGTATCTAATCCTGTTTGCTCCCCACGCTTTCGCATCTCAGCGTCAGTATCTGTCCAGAAGGCCGCCTTCGCCACCGGTATTCCTCCACATCTCTACGCATTTCACCGCTACACGTGGAATTCTACCTTCCTCTACAATACTCTAGTTAACCAGTTTTAAGTGCAATTCCTAGGTTGAGCCCAGGGCTTTCACACCTAACTTAATGAACCGCCTACATGCCCTTTACGCCCAGTCATTCCGATTAACGCTCGCACCCTCCGTATTACCGCGGCTGCGTGCACGGAGTTAGCC
+
C@@<@C,,6CGFB@@C<F<<FA@6EFA<<<CFEDE+@@FGA@CF7F,CCEE:@,,8C,E<;66<FC6CF<FDF@@F:FD<:FGGGGG++9A,CFEF@<=<595,9<,@??FGG9EF:@=>F>C:=EF:F?FDE,=EGFEGGG;2====83,27ECFGFFFGGFEGGG,6EE,EDDCDDFGC9DFGEFDFFGFCDEGGFG++?+39FFAC;@@EF++*;@A?ADD@2@?@FDBDFEC@?FF;=;<@CCCCE?(2;C439;;6>BB(82(391:23):A8>6(4,964(43(5,1,-(.:9)4
@M04999:289:000000000-L3R54:1:1101:9605:3395 2:N:0:401
GCATTGACTACTAGGGTATCTAATCCTGTTCGCTCCCCACGCTTTCGCTCCTCAGCGTCAGTGACGGCCCAGAGACCTGCCTTCGCCATCGGTGTTCTTCCCGATATCTACACATTCCACCGTTACACCGGGAATTCCAGTCTCCCCTACCGCACTCCAGTCCGCCCGTACCCGGCGCCGATCCACCGTTAAGCGATGGACTTTCACACCAGACGCGACGAACCGCCTACGAGCTCTTTACGCCCAATAAATCCGGATAACGCTTGCACCCTACGTATTACCGCGGCTGCTGGCACGCAGT
+
CCCCCGGGGGGGGGGGGGGGGGGGGGFGGGGGGGGGGGGGGGGGGGGGGGGGGGGGGGGGGGGGGGGGCGGGGGFGGGGGGGGGGGGGGGGGGGGGGGGGGGGGDGGGGGGGGGGFGGGGGGFGGGGGGGGGEEGGGGGGGGGGGGGGGGGGGGGGGGGGFFGGGGGGGGGGGGGGFGFGGGGG?FGG=ED5+9CGDGGGFFFFFCF=@FDDDFFFF3>9:;>B>>>F???::;0:AFFFA<?9>??FFAAAA369<:?A?:>??FFFFF?F066()6()64<FFF>-3:0200(88(((-
@M04999:289:000000000-L3R54:1:1101:6488:3408 2:N:0:401
GCCGACTACTGGGGTATCTAATCCTGTTTGCTCCCCATGCTTTCGCACCTCAGCGTCAGTATTAGGCCAGAAGGCTGCCTTCGCCATCGGTATTCCTCCAGATCTCTACGCATTTCACCGCTACACCTGGAATTCTACCTTCCTCTCCTATACTCTAGCTAACCAGTATCGTATGCAATTCCCAAGTTGAGCTCGGGGATTTCACATCCGACTTAATTAGCCGCCTACGCGCGCTTTACGCCCAGTAATTCCGCTTAACGCTTGCACCCTCTGTATTACCGCGGCTGCTGGCACAGAGTT
+
CCCCCGGGGGGGGGGGGGGGGGGGGGGGGGGGGGGGGGGGGGGGGGGGGGGGGGGGGGGGGGGGGFGGGGGGGGGGGGFGGGGGGGGGGGGGGGGGGGGGGFGGGGGFGGGGGGGGGGGGGGGGGGGD@DCEFFGGGG8BDFGFGGDEGGGGFGGGGFDCEGGGGFGGGCCGGGGGF8@DGGD88,EGGGFF,,=CGG>DFFFFFFFCBDF==BFFEFC4FEAABF?B2@(:B(,8;FEFD>@<FFF5))).2(44?AF?>:0:6))(86:<:B)4<AD4:1;9>9>?::BFB?103?FB
@M04999:289:000000000-L3R54:1:1101:14541:3415 2:N:0:401
TGGACTACCGGGGTATCTAATCCTGTTTGCTCCCCACGCTTTCGCATCTCAGCGTCAGTATCTGTCCAGAAGGCCGCCTTCGCCACCGGTATTCCTCCACATCTCTACGCATTTCACCGCTACACGTGGAATTCTACCTTCCTCTACAATACTCTAGTTAACCAGTTTTAAGTGCAATTCCTAGGTTGAGCCCAGGGCTTTCACACCTAACTTAATTATCCGCCTACATGCCCTTTACGCCCAGTCATTCCGATTAACGCTCGCACCCTCCGTATTACCGCGGCTGCTGGCACGGAGTT
+
CCCCCGGGGGGGGGGGGGGGGGGGGGGGGGGGGGGGGGGGGGGGGGGGGGGGGGGGGGGGGGGGGGGGGGGGGGGGGGGGGGGGGGGGGGGGGGGGGGGGGGGGGGGGGGGDGGGGGGGGGGGGGGGGGGGGGGGGGGGGGGGGGGGGGGGGGGGGGGGGGGGGGFGGGGGGGGGGFGFGGGGGGGGGGGGGGGGGGGGGFFFFFFFFFFFFFFFFEFFE9@F@FFFFFE@@@FFFFFFFF9@FFFEFCEFE@F@FFFFFF?;006>F?BFFFFF:2<A:9>>012<284,(),32(-,
@M04999:289:000000000-L3R54:1:1101:20883:3418 2:N:0:401
TGACTACCGGGGTATCTAATCCTGTTTGCTCCCCACGCTTTCGCATCTCAGCGTCAGTATCTGTCCAGAAGGCCGCCTTCGCCACCGATATTCCTCCACATCTCTACGCATTTCACCGCTACACGTGGAATTCTACCTTCCTCTACAATACTCCAGATAACCAGTTTTAAGTGCAATTCCCAGGTTGAGCCCGGGGCTTTCACACCTAACTTAATTATCCGCCTACATGCCCTTTACGCCCAGTCATTCCGATTAACGCTCGCACCCTCCGTATTACCGCGGCTGCTGGCACGGAGTTAGC
+
CCCCCGGGGGGGGGGGGGGGGGGGGGGGGGGGGGGGGGGGGGGGGGGGGGGGGGGGGGGGGGGGGGGGGGGGGGGGGGGGGGEGGGGGGGGGGGGGGGGGGGGGGGGGGGDFGGGGGGGGGGGGGGGGGGGFGGGGGGGGGGGGGGGGGGGGGGGGGGGGGGGGGGGGGGFGGGGGFGFGGGGGGGGGGGGGGGGGGGGGFFFFFFFFFFFFFFFCEFFFFF@DFFFFFF@FFDFFFFFD6??E@@CEFEE0:<?9>?FF?;(3>>61:?0-423:<AFB099090>??<(,(412?045.
@M04999:289:000000000-L3R54:1:1101:8187:3443 2:N:0:401
ATGAGACTACAGGGGTATCTAATCCTGTTTGCTCCCCACGCTTTCGCATCTCAGCGTCAGTATCTGTCCAGAAGGCCGCCTTCGCCACCGGTATTCCTCCACATCTCTACGCATTTCACCGCTACACGTGGAATTCTACCTTCCTCTACAATACTCCAGATAACCAGTTTTAAGTGCAATTCCCAGGTTGAGCCCGGGGCTTTCACACCTAACTTAATTATCCGCCTACATGCCCTTTACGCCCAGTCATTCCGATTAACGCTCGCACCCTCCGTATTACCGCGGCTCCTGGCCCGGAGTT
+
CCCCCGGGGGGGGGGCFFGGGGGGGGGEGGGGDGGGGGGGGGGGGGGG7FFGGGGGCGGGGGGGGGCFGGGGGGGGGGGGGGGGGGGGGGGFEFGGFGGFFGGGGGGGGGGGGGGGGGGGGGGGGGGGGGGGGGFGFGGGGGGGGGGGGGGGGGGGGFEGGGFGDGGFGGGGGGGGFGFGGGGFGGCGGGGGGGGGDGGGFFFFCFFFFFFFFAFFEFFFFFF?B?DFBFFFFFFFFFFF@<B;D0(7>CFFF;03;@CF?968B>03(8?0:(40:B>DA?B(-71(4()4:(2,49;??
@M04999:289:000000000-L3R54:1:1101:25484:3532 2:N:0:401
ATTGGACTACTCGGGTATCTAATCCTGTTTGCTCCCCACGCTTTCGCATCTCAGCGTCAGTATCTGTCCAGAAGGCCGCCTTCGCCACCGGTATTCCTCCACATCTCTACGCATTTCACCGCTACACGTGGAATTCTACCTTCCTCTACAATACTCCAGATAACCAGTTTTAAGTGCAATTCCCAGGTTGAGCCCGGGGCTTTCACACCTAACTTAATTATCCGCCTACATGCCCTTTACGCCCAGTCATTCCGATTAACGCTCGCACCCTCCGTATTACCGCGGCTGCTGGCACGGAGTT
+
CCCCCGGGGGGGGGGGGGGGGGGGGGGGGGGGGGGGGGGGGGGGGGGGGGGGGGGGGGGGGGGGGGGGGGGGGGGGGGGGGGGGGGGGGGGGGGGGGGGGGGGGGGGGGGGGGGGGGGGGGGGGGGGGFGGGGGGGFFGGGGGGGGGGGGGGGGGGGGGGGGGGGGGGGGGGGGGGFFFGGGGGGGGGGGGGGGGGGGGGFFFFFFFFFFFFFFFFFFFFFFFDD@F@FFFFFFFE@EFFFFF0??EFFFCEEEDFFFFF6;B?0((43<FFF9<?FFAFFFFF927BB77:?:?F9B;<4
@M04999:289:000000000-L3R54:1:1101:10256:3538 2:N:0:401
GGACTACTCGGGTATCTAATCCTGTTTGCTACCCACGCTTTCGAGCATGAACGTCAGTGTTATCCCAGGAGGCTGCCTTCGCCATCGGTATTCCTCCACATCTCTACGCATTTCACTGCTACACGTGGAATTCTACCTCCCTCTGACACACTCTAGTTTGACAGTTTCAAATGCACGTCCCAAGTTGAGCTCGGGGATTTCACATCTGACTTATCTAACCGTCTGCGCTCGCTTTACGCCCAGTAATTCCGATTAACGCTCGCACCCTACGTATTACCGCGGCTGCTGGCACGTAGTTAGC
+
CCCCCGGGGGGGGGGGGGGFGGGGGGGGGGGGGGGGGGGGGGGGGGGGGGGGGGGGGGGGGGGGGGFGGGGGDGGGGGGGGGGGGGGGGGGGGGGGGGGGGGGGGFGGGGGGGGGGGGGGGGGGGGGGGGGGGGGGGDGGGFGGFGGGGGGFGCDGG8FGCFFGFGFGGGEGGGGFFGFDGGGGGGGGGF8EGEE6=CCFACFF;FFFFFFFFFFFFFFFF@AD>EAA>AB>@FFFFFD>B@@EC<5C<EEFF;@?<80;@B:9(11(1:?:<A:DAFFB96(-4(423:???F:(4:994
@M04999:289:000000000-L3R54:1:1101:16884:3556 2:N:0:401
GAGGACTACTAGGGTATCTAATCCTGTTCGCTACCCATGCTTTCGAACCTCAGCGTCAGTTACAGACCAGAGAGCCGCCTTCGCCACTGGTGTTCTTCCCTATATCTACGCATTCCACCGCTACACATGGAGTTCCACTCTCCTCTTCTGCACTCAAGAAAAACAGTTTCAGCTCCACTTCCCCGGTTAAGCCCAGGGCTTTAACAGCTGACTAGTTCTCCCGCCTGCGTTCGCTTTACGCCCAATAATTCCGGACAACGCTTGCCACCTACGTATTACCGCGGCTGCTGGCACGTAGTT
+
CCC,8@@<C<CFGG<EF<@CFC9F@<CF,@@@:@FGCGGF9EFEC@<6F<A@@C@8B@@<FE9@EE<FECF<E@@,48C=FC,BC@:96F<,,@AEFCG,EF@,,5@5?A>F=FD<<FF=:++4,A:AA=,99D4E,4,9@4@7==DGFFF,=,,,,6,@=8D8,03@F,378E+6*=F7AFFCGDECEGEGG+,+**5?FA+?+<0;80*0;C4B6=BAFDBBFFD29@F25>=7;EED601?/,;@))))/((:91239BF?F?<?2,:72:.:?<A><1(-1611)5:(:7(.((-6
@M04999:289:000000000-L3R54:1:1101:8820:3596 2:N:0:401
AGACTGACTACCCGGGTATCTAATCCTGTTTGCTCCCCACGCTTTCGCATCTCAGCGTCAGTATCTGTCCAGAAGGCCGCCTTCGCCACCGGTATTCCTCCACATCTCTACGCATCTCACCGCTACACGTGGAATTCTACCTTCCTCTACAATACTCTAGTTAACCAGTTTTAAGTGCAATTCCTAGGTTGAGCCCAGGGCTTTCACACCTAACTTAATTATCCGCCTACATGCCCTTTACGCCCAGTCATTCCGATTAACGCTCGCACCCTCCGTATTACCGCGGCCGCTGGCACGGAGG
+
CCCCCGGGGGGGGGGGGGGGGGGGGGGGGGGGGGGGGGGGGGGGGGGGGGGGGGGGGGGGGGGGGGGGGGGGGGGGGGGGGDGGGGGGGGGGGGGGGGGGGGGGGGGGGGGGGGGGGGGGGGGGGGGGGGGGGFGGFGGGGGGGGGGGGGGGGGGGGGGGGGGGGFGGGGGGGGGGFGFGGGGGGGGGGGGGGGGCGGGGFFFFFFFFFFFFFFFFFFFFFFFFFBFFFFFFFFFFFDFFFD<B:@D;=EFCFFEFFFFCEF9@;BFFF>BFF6666<7>B<3;>;(((43716?>FFF0(
@M04999:289:000000000-L3R54:1:1101:12841:3649 2:N:0:401
TCTGAGACTACAAGGGTATCTAATCCTGTTTGCTCCCCACGCTTTCGCATCTCAGCGTCAGTATCTGTCCAGAAGGCCGCCTTCGCCACCGGTATTCCTCCACATCTCTACGCACTTCACCGCTACACGTGGAATTCTACCTTCCTCTACAATACTCCAGATAACCAGTTTTAAGTGCAATTCCCAGGTTGAGCCCGGGGCTTTCACACCTAACTTAATTATCCGCCTACATGCACTTTACGCCCAGTCATTCCGATTAACGCTCGCACCATCCGTATTACCGCGGCTGCAGGCACGAAGG
+
C@CCCGFGF<ECF<6@CFGGGEFG<C@CGFEEGFG8F@FCFECGDFEGGFGEFGFGGCGCFEEGFFGGCEGGFF<F?FGG@@@FGGCFFEF=FG7EFG9EC=FDEGGGDFF@FGGGFGFGGEGGGGFGCEE7:9EFEFGGFCCGGGCFGG8@=EDGGFFF8@AF?0@DDECEDDFEFGFFF?==@CFGGC?77FFG77CDDAF4AFFFE==E=FFFFAF4CCE?@FF2=:@CEF3<)4)8CF6(:;1.7>)<5<;,;((9627:B67090(5343(1((.6>(((4(,((,4<0326((-(
@M04999:289:000000000-L3R54:1:1101:19255:3651 2:N:0:401
TTCCCGACTACTCGGGTATCTAATCCTGTTTGCTCCCCACGCTTTCGCATCTCAGCGTCAGTATCTGTCCAGAAGGCCGCCTTCGCCACCGGTATTCCTCCACATCTCTACGCATTTCACCGCTACACGTGGAATTCTACCTTCCTCTACAATACTCCAGATAACCAGTTTTAAGTGCAGTTCCCAGGTTGAGCCCGGGGCTTTCACACCTACCTTAATTATCCGCCTACATGCCCTTTACGCCCAGTCATTCCGATTAACGCTCGCACCCTCCGTATTACCGCGGCTGCTGGCACGGAGT
+
CCCCCGGGGGGGGGGGGGGGGGGGGGGGGGGGGGGGGGGGGGGGGGGGGGGGGGGGGGGGGGGGGGGGGGGGGGGGGGGGGGGGGGGGGGGGGGGGGGGGGGGGGGGGGGGGGGGDGGGGGGGGGGGGGGGGGGGGFGFGGGGGGGGGGGGGGGGGGGGGGGGGGGGGGGGGGGGGFGFGGGGGGGGGGGCGGGGGGGGGFFFFFFFFFFFF(?FCFFFFFFFFFFFFFFFF3;@@EDFAC1@B;62@E>EFFFF@F:?4969:<962>9BB<(93(44<B4696691-2,:0<<<69((-
@M04999:289:000000000-L3R54:1:1101:23290:3683 2:N:0:401
GTGACTACACGGGTATCTAATCCTGTTCGCTACCCATGCTTTCGAACCTCAGCGTCAGTTACAGACCAGAGAGCCGCCTTCGCCACTGGTGTTCTTCCATATATCTACGCATTCCACCGCTACACATGGAGTTCCTCTCTCCTCTTCTGCACTCAAGAAAAACAGTTTCAGCTGCACTTCCCCGGTTAAGCCGAGGGCTTTCACAGCTGACTTGTTCTCCCGCCTGCGTTCGCTGTACGCCCAATAAATACGGACAACGCTTGCCACCTACGTATTACCGCGGCTGCTGGCACGTAGTT
+
CBCCCAEGFGDEGFGGGGGGGGGGGGFGGGGGGEGGGGGFFGGD?FFGFGGGGGGGGGFFEGGGGGGGGGGGGGGGGGGGGGGGGGBEFEFFGCGGGGGFGGGCFGGGGGGGGGGGGGGGGGGGGG,CEGEFFGDCGGGGGGGGGGGGGGFGFGGGGGGGGGGFFGDCFGGG8D??6D?F7FGC@EGGGDGGGEGDG744;AAFFFFFF:>=EFFFFFFFF92@=BF@<?@DFF03>CDEB@F135<C))6:((-7<F69:???(4>6:(((,)..<<4,39019>FFFF?3)4,1<?<
@M04999:289:000000000-L3R54:1:1101:20186:3701 2:N:0:401
GACTACAGGGGTATCTAATCCTGTTTGCTACCCACGCTTTCGAGCATGAACGTCAGTGTTATCCCAGGAGGCTGCCTTCGCCATCGGTATTCCTCCACATCTCTACGCATTTCACTGCTACACGTGGAATTCTACCTCCCTCTGACACACTCTAGTTAGACAGTTTCAAATGCACGTCCCAAGTTGAGCTCGGGGATTTCACATCTGACTTATCTAACCGTCTGCGCTCGCTTTACGCCCAGTAATTCCGATTAACGCTCGCACCCTACGTATTACCGCGGCTGCTGGCACGTAGTTAGCC
+
CCCCCGGGGGGGGGGGGGGGGGGGGGGGGGGGGGGGGGGGGGGGGEGGGGGGGGGGGGGGGGGGGGGGGGGGGGGGGGGGGGGGGGGGGGGGGGGGGGGGGGGGGGGGGGGGGGGGGGGGGGGGGGGGGGGGGGGGGGGGGGGGGGGGGGGGGGGGGGGGGGGGGFGGGGGGGGGGFGFGGGGGGGGGGGGGGGGGGGGGFFFFFFFFFFFFFFFFFFFFFFFFFFAADB>FFFCF@@@DDFFFCFEEE@@F0@FC;BFDF6034<FFF<?2A?FFBFFFFF>>BFFBF??F<?6<AAAF4
@M04999:289:000000000-L3R54:1:1101:23676:3751 2:N:0:401
GGGACTACCCGGGTATCTAATCCTGTTCGCTACCCATGCTTTCGAACCTCAGCGTCAGTTACAGACCAGAGAGCCGCCTTCGCCACTGGTGTTCTTCCATATATCTACGCATTCCACCGCTACACATGGAGTTCCACTCTCCTCTTCTGCACTCAAGAAAAACAGTTTCAGCTGCACTTCCCCGGTTAAGCCGAGGGCTTTCACAGCTGACTTGTTCTCCCGCCTGCGTTCGCTTTACGCCCAATAAATCCGGACAACGCTTGCCACCTACGTATTACCGCGGCTGCTGGCACGCAGTTAC
+
CCCCCGGGGGGGGGGGGGGGGGGGGGGGGGGGGGGGGGGGGGGGGCGCGGGGGGGGGGFFGGGGGGGGGGGGGGGGGGGGGGGGGGGGG?FFGGGGGGGGGGGGGGGGGGGGGGGGGGGGGGGGGGGGG8FGGGGGGGGGGGGGGGGGFGGGCFGGGGGGGGGGGGGGGGGGGGGGFGDGGGGGGGGGG7FFGEGGCDDFFFFFFFFA=BFFFFFBEFFFF>F26=DFFFFF>DFFFFFFF;@FDEFBA<?09<>9:<B>FB6:BDF<?BFFBFAFBB2:>F>>99:?F.27B((,(:9<)
@M04999:289:000000000-L3R54:1:1101:17470:3769 2:N:0:401
GACTACTCGGGTATCTAATCCTGTTCGCTCCCCACGCTTTCGCTCCTCAGCGTCAGTGACGGCCCAGAGACCTGCCTTCGCCATCGGTGTTCTTCCCGATATCTACACATTCCACCGTTACACCGGGAATTCCAGTCTCCCCTACCGCACTCCAGTCCGCCCGTACCCGGCGCCGAGCCACCGTTAAGCGATGGACTTTCACACCAGACGCGACGCACCGCCTACGCGCTCTTTACGCCCAATAAATCCGGATAACGCTTGCACCCTACGTATTACCGCGGGTGCTGTCACGTAGTTAGCC
+
CCCCCD<CFFCGEFGGFGFFF9@EEGGFFGGGGFCCFCGGGGDDFG8FG6FGGGGGGGGFGGGGGGEDDFGGGFGGGGG7:7FGGC=FEGGGGDDFFGCFEFFGGGGGGGGG9FGGGGGEGGGGGEGGGGGGGGFGFFGGCEGGGGGDGGGGFGGGGG6>EGGGGGGGGGGGG57C)9?FFFCCEGG?CC*7C*7<FG1:AFFFBFF43>BF>5:)4>:15;3(81(4138?8<)63:>EB04:4).:((3(2(9419:(((),4((((,4)<?4AA11((((4(.6))).-((,4.).:.
@M04999:289:000000000-L3R54:1:1101:20229:3775 2:N:0:401
TGACTACTCGGGTATCTAATCCTGTTCGCTCCCCACGCTTTCGCTCCTCAGCGTCAGTGACGGCCCAGAGACCTGCCTTCGCCATCGGTGTTCTTCCCGATATCTACACATTCCACCGTTACACCGGGAATTCCAGTCTCCCCTACCGCACTCCAGTCCGCCCGTACCCGGCGCCGATCCACCGTTAAGCGATGGACTTTCACACCAGACGCGACGAACCGCCTACGAGCTCTTTACGCCCAATAAATCCGGATAACGCTTGCACCCCACGTATTACCTCGGCTACTGGCACTTAGTTAAC
+
CCCCCGFFGGGGGGGGGGGGGGGGGGGGGGGEGGGGGGGGGGGGGGGGGGGGGGGGGGGGGGGGGGGGGGGGGGGGGGGGGGGGGGGGGGEFGGGGGGGGGGGGGGGGGGGGGGGGGGGGGGGGGGGGGGGGGGGGFBEFEGGGGGGGGGGGGGG?DGGGDEGGGGGGGGGG>ECE>C?<8FGGGGDCA+:55:*0;D4CAFFFF>>)6=;B0>@D>FDF>91087??<,(5-):6.3:E9:B73><)6:2(43-62,4<0(()5?6(4(((464-)-)-(-82((.8),12().)5))).
@M04999:289:000000000-L3R54:1:1101:7563:3784 2:N:0:401
GGAAGACTACCGGGGTATCTAATCCTGGTTGCTCCCCACGCTTTCGCATCTCAGCGTCAGTATCTGTCCAGAAGGCCGCCTTCGCCACCGGTATTCCACCACATCTCTACGCATTTCACCGCTACACGTGGAATTCTACCTTCCTCTACAATACTCCAGATAACCAGTTTTAAGTGCAATTCCCAGGTTGAGCCCGGGGCTTTCACACCTAACTTAATTATCCGCCTACATGCCCTTTACGCCCAGTCATTCCGATTAACGCTCGCACCCTCCGCATTACCGCGGCTGCTGGTCCGGAGTT
+
CCCCCGGGGGGGGGGGGGGGGGGGGGGGGGGGGGGGGGGGGGGGGGGGGGGGGGGGGGGGGGGGFGGGGGGGGGGGGGGGGGGGGGGGGGGEGGGGGGGGGGGGGGGGGGGGGGGGGGGGGGGGGGGGGGGGGGGGGGGGGGGGGGGGGGGGGGGFGGGGGGGGGGGGGGGGGGGFFGFGGGGFGGGGGGGFGGGGGDGG>FFFFFFFFFFFFFF=CF8CFEE=DFD?;;978@FFFF<A;@@F?;=E<?7CFF0<??DA1(,(-3;>BFB?B9(,,499A(390;9BB0::(),-,012:
@M04999:289:000000000-L3R54:1:1101:5989:3792 2:N:0:401
GGACTACAGGGGTATCTAATCCTGTTTGCTACCCACGCTTTCGAGCATGAACGTCAGTGTTATCCCAGGAGGCTGCCTTCGCCATCGGTATTCCTCCACATCTCTACGCATTTCACTGCTACACGTGGAATTCTACCTCCCTCTGACACACTCTAGTTAGACAGTTTCAAATGCACGTCCCAAGTTGAGCTCGGGGATTTCACATCTGACTTATCTAACCGTCTGCGCTCGCTTTACGCCCAGTAATTCCGATTAACGCTCGCACCCTACGTATTACCGCGGCTGCTGGCACGTATTTAGC
+
CCCCCGGGGGGGGGGGGGGGGGGGGGGGGGGGGGGGGGGGGGGGGGGGGGGGGGGGGGGGGGGGGGGGGGGGGGGGGGGGGGEGGGFCFGGGGGGGGGGGGGFGGGGGGGGGGGGGGGGGGGGCCFGGGFGGGDGGFGGGGGGGGGGGGGGFFGGGGGGGGGCGGGGGGGGGGGGGFGF8DGFGGGFDFGGGGGGDGGG6FFFFFFFFFFFEFFFFFCFDEA=4):25>D@>DDFFE@D>97?FFEECE?;<F?04;;031:>>>F1<FFBF?AFFF21796((,4),(((53:().6444
@M04999:289:000000000-L3R54:1:1101:10268:3797 2:N:0:401
GACTACTCGGGTATCTAATCCTGTTTGCTCCCCACGCTTTCGCATCTCAGCGTCAGTATCTGTCCAGAAGGCCGCCTTCGCCACCGGTATTCCTCCACATCTCTACGCATTTCACCGCTACACGTGGAATTCTACCTTCCTCTACAATACTCTAGTTAACCAGTTTTAAGTGCAATTCCTAGGTTGAGCCCAGGGCTTTCACACCTAACTTAATTATCCGCCTACATGCCCTTTACGCCCAGTCATTCCGATTAACGCTCGCACCCTCCGTATTACCGCGGCTGCTGGCACGGAGTTAGCC
+
CCCCCGGGGGGGGGGGGGGGGGGGGGGGGGGGGGGGGGGGGGGGGGGGGGGGGGGGGGGGGGGGGGGGGGGGGGGGGGGFDGGGGGGGGGGGGGGGGGGGGGGGGGGGGGGGGGGGGGGGGGGGGGGGGGGGGGGGGGGGFGGGGGFACGGGGGGGFGGGGGGGGGGGGGGGFFCCFGFGGGGGGGGGGGGGGGGGGGGFFAFFFFFFFFFFFFAFEFFD>>ADFFFFFBFE@EEE2>@F>DFFFFFEE@FFFFFFF9DFBFFF@FBFFF?((.649(3139B>?:0>((,,(((-.5<A7
@M04999:289:000000000-L3R54:1:1101:8669:3825 2:N:0:401
ATAGACTACTCGGGTATCTAATCCTGTTTGCTCCCCATGCTTTCGCACCTCAGCGTCAGTATTAGGCCAGAAGGCTGCCTTCGCCATCGGTATTCCTCCAGATCTCTACGCATTTCACCGCTACACCTGGAATTCTACCTTCCTCTCCTATACTCTAGCTAACCAGTATCGTATGCAATTCCCAAGTTGAGCTCGGGGATTTCACATCCGACTTAATTAGCCGCCTACGCGCGCTTTACGCCCAGTAATTCCGATTAACGCTTGCACCCCCTGTATTACCGCGGCCGCTGGCACAGCGTT
+
CCCCCFFFFDFGGGGGGGFFD@FFGGFGGGGFGFGGGFGGGAFFFGGGGF<CGGGGEFGF9FGFE9FCFGGGFFFGFCFFGGGGGDC@FGGGGEFGDGGGGGGGGGGGGFECGD@FGGGG78FGGFGGFF@:=>EDF9=D48EGGGEFGGFGG;AFEFFFGFFCFGFGGF6@FFD=DD@=8BDF>8D,=,@DD8EDDD6C*9C7C6+9C95580=CE9B;43>AAF2BF>9BF1:32;C>D@01;EC)))/.(6?(3:AFF(:<F??::(--4:B>)65),((4(((1(,4:72:?(48:
@M04999:289:000000000-L3R54:1:1101:19840:3825 2:N:0:401
GGACTACCTGGCGATCTAATCTTGGTCGTTACCCACTCTTACGGTCATGAACGTCAGTGTTATACCAGGAGGCTGCCTTCGCCATCGGTAGTCCTTCACACACCTACGCATTTCACTGCTACACGTGGAATCCTACCTCCCTCGGATACACGCCAGTTTGACAGTTTCAAAGGCACGATGCAGGTTGAGCTCGGGGATTTCACATCTGACTTATCTAACCGGCCGCGCTCGCTTTACGCCCAGTCATGTCGGTTAACGCTCGCACCCTACGTATTTCCGAGGCTGCTGGCACGTAGTTAGC
+
C@8CC,F,6,,C+6+:6C<FG,,C,,,@66,B,CF,,C,,,,,,,,,,,;,,,66,6C,E,C,,CFGG7,,6,B6,A,CFG,F:C<F:6F,659E,5,:,,,,89AF,6,,@<,5CFGG,E499C?,@45,,,@,E8,,@=,,++++1,4,1++6+,@,,,,3=>=,@,,@,,,66*+*+35+165,@DF,24@***3**41+1+*4+*:*9*+43*=0<A(-((6:3:D@((,,)9((04338)4))-.((,(44<1(469(-3(((.,((4)()).(,,(-4(4))58(),(.02)).-
@M04999:289:000000000-L3R54:1:1101:7187:3832 2:N:0:401
GCGGACTACTGGGGTATCTAATCCTGTTTGCTCCCCACGCTTTCGCATCTCAGCGTCAGTATCTGTCCAGAAGGCCGCCTTCGCCACCGGTATTCCTCCACATCTCTACGCATTTCACCGCTACACGTGGAATTCTACCTTCCTCTACAATACTCTAGTTAACCAGTTTTAAGTGCAATTCCTAGGTTGAGCCCAGGGCTTTCACACCTAACTTAATTATCCGCCTACATGCCCTTTACGCCCAGTCATTCCGATTAACGCTCGCACCCTCCGTATTACTGCGGCTGCTGTCGCGGCTTTT
+
CCCCCGGGGGGGGGGGGGGGGGFGEFGGGGGGGGGGGGGGGGGGGGGGGGGGGGGGGGEEFGFGGGGGGGGGFGGGGGGGGGGGGGGGFGGFGGGGGCFGGGGGGGGEFGG7FGCFFGGGGGGGGGDEFGCFGGGGGGA=EGGGGGFGGFGGFGDFFGFAEGGDBFFFCCGGGGGCFGFDDGGG,@3E@6FFCCCF5CGG?AFCF>5@CEB=ECF6*B>AFEFFFF@DFEFEBF3BEEC)9((/:@<ECEFE@;0(416(2?D6>16(::B8(46:><5))61(9>7:>0).-169,-32,
@M04999:289:000000000-L3R54:1:1101:21642:3859 2:N:0:401
TGTTAGACTACCAGGGTATCTAATCCTGTTCGCTCCCCACGCTTTCGTCCATCAGCGTCAATCGGTATTTAGTAACCTGCCTTCGCAATCGGGGTTCTGTGTAATATCTATGCATTTCACCGCTACACTACACATTCCAGCTACTCCAATACTATTCAAGATTAACAGTATCAACGGCAGTTCTACAGTTAAGCTGCAGGTTTTCACCGCTGACTTATCAACCCGCCTACGGACCCTTTAAACCCAATAAATCCGGATAACGCTCGCATCCTCCGTATTACCGCGGCTGCTGGCACGGAGT
+
CCCCCGGGGGGGGGGGGGGGGGGGGGGGGGGGGGGGGGGGGGGGGGGGGGGGGGGGGGGGGGGGGGGGGGGGGGGGGGGGGGGGGGGGGGGGGGGGGGGGGGGGGGGGGGGGGGGGGGGGGGGGGGGGGGGGGGGGGGGGGGGGGGCGGGGGGGGGGGGGGGGCGGGFGGGGGGGGFGFCFGGGGGGGGGGGGGGGGGGGFFFFCFFFFBAFFFFFEFFEFFFDFFF@@FFF@BFFFF8FFFFD(;6@FFF39@B@DFFFE@F0?BF>FF?<AFF???7)6)3231(19?FFB:??F6;>-
@M04999:289:000000000-L3R54:1:1101:16423:3860 2:N:0:401
GTGACTACCGGGGTATCTAATCCTGTTTGCTCCCCACGCTTTCGCATCTCAGCGTCAGTATCTGTCCAGAAGGCCGCCTTCGCCACCGGTATTCCTCCACATCTCTACGCATTTCACCGCTACACGTGGAATTCTACCTTCCTCTACAATACTCCAGATAACCAGTTTTAAGTGCAATTCCCAGGTTGAGCCCGGGGCTTTCACACCTAACTTAATTATCCGCCTACATGCCCTTTACGCCCAGTCATTCCGATTAACGCTCGCACCCTCCGTATTACCGCGGCTGCTGGCACGGAGTT
+
CCCCCGFFGGGGGGGGGGGGGGGGFGGFGGGGGGGGGGGGGGGGGGGGGGGGGGGGGGGGGGGGGGGFGGGGGGGGDCFFGGGGGGGGGGGGGGGGGGGGGGGGGGGGGGGGGGGGGGGCEGGFGGGFGGGGGGGGGGGGFGFGCGGGGFGGGFFGGGGGGGFGGGGGGGGGGGGGFGFDGGGFEGDGGGGGGGGGDDD49FFFFFFFBEFFFFFF<FFEFFFFDFFFEF@;@E@3EEDF6013@E<75<EE0<6?DB?>FFB;9>>F(-4;?(42<FFB>124>;<>)4118:9B;:1
@M04999:289:000000000-L3R54:1:1101:6004:3950 2:N:0:401
GTGGGGACTACTCGGGTATCTAATCCTGTTTGCTCCCCACGCTTTCGCATCTCAGCGTCAGTATCTGTCCAGAAGGCCGCCTTCGCCACCGGTATTCCTCCACATCTCTACGCATTTCACCGCTACACATGGAATTCTACCTTCCTCTACAATACTCTAGTTAACCAGTTTTAAGTGCAATTCCTAGGTTGAGCCCAGGGCTTTCACACCTAACTTAATTTTCCGCCTACATGCCCTTTACGCCCAGTCATTCCGATTAACGCTCGCACCCTCCGTATTACCGCGGCTGCTGGCACGGAGT
+
CCCCCGGGGGGGGGGGGGGGGGDFGGGGGGGGGGGGGGGGGGGGGGGGGGGGGGFGGGGGGGGGGGGGGGGGGGGGGGGGGGGGGGGGGGGGGGGGGGGGGGGGGGGGGGGGGGGGCGGGGGGGGGGGDGGGGGGGGGGGGGGGGFGGGFGGFFGGGGGGFGGGGGGGGGGGGGFGFGFGGGGFFGGGGGGGFGGGGGGGFFFF5?FAEFFFFFFA=FFF9<AEFDFFFF@EEF:BEFFF=D@BFF?(7;CCEFFDF@;)9;9;1(79BB:B0(-8?B?<AAF2>FB>F<7?B11211964
@M04999:289:000000000-L3R54:1:1101:10068:4016 2:N:0:401
CAGAGACTACAGGGGTATCTAATCCTGTTCGCTACCCATGCTTTCGAGCCTCAGCGTCAGTAACAGACCAGAGAGCCGCCTTCGCCACTGGTGTTCTTCCATATATCTACGCATTTCACCGCTACACATGGAGTTCCACTCTCCTCTTCTGCACTCAAGTCTCTCAGTTTCCGATGCTCTTCCTCAGTTAAGCTGAGGGCTTTCACATTCAGACTTAAAAGACCGCCTGCGCTCCCTTTACGCCCAATAGATCCGGACAACGCTTGCCACCTACGTATTACCGCGGCTGCTGGCACGTAGT
+
CCCCCGGGGGGGGGGGGGGGGGGGGGGGGGGGDGGFGGGGGGGGGGGGGGGGGGGGGGGGGGGGGGGGGGGGGGGGGGGGGGGGCFGGGGGGGGGGGGGGGGGGGGEGGGGGGGGGGGGGGGGGGGGGGGGGGGGGGGGGGGGGGGGGGGFGGGGGGGGGGGGGGGGGGGGGGGGGBDFGGGGGGGGGGGGGGGGCGGGDF?AFFFFFFFFFFFFFFFFFFFD=AAFDFFF@@FFFFFFA@<D>@<@FF<EFFE@F@@F;;908<B:7<BB<BBF?<9?FFFFFFFFFBF?>?2(,4(21-
@M04999:289:000000000-L3R54:1:1101:13574:4058 2:N:0:401
GGTTTGACTACTAGGGTATCTAATCCTGTTTGCTCCCCACGCTTTCGCATCTCAGCGTCAGTATCTGTCCAGAAGGCCGCCTTCGCCACCGGTATTCCTCCACATCTCTACGCATTTCACCGCTACACGTGGAATTCTACCTTCCTCTACAATACTCCAGATAACCAGTTTTAAGTGCAATTCCCAGGTTGAGCCCGGCGCTTTCACACCTAACTTAATTATCCGCCTACATGCCCTTTACGCCCAGTCATTCCGATTAACGCTCGCCCCCTCCGTATCACCGCGGCCGCTGGCACGGGGT
+
9-A8AFGGGGGFFFGFFGGGGGGDGGGFGGGGFGGG<FFE:FCEDFEGGGF,BEFFGGGFEGC9CFGGGGDFADFGGGGGGDGGGDGGGFGCFGF,@FGGGGGGGGFFGGG7FEFGGGFFGGCFEEFGGGFEGCEFGFGFGGEFGGGAFGGG89EFGCEF8E99EGGGGGGGF?FE92+=+2=9@EGCFGFG7?C?DG**09AF0=BC=24>EFFFFFFCB5?@=(((5>B4/>)(634+41;9,,(/)).)1.;1((/94((-1(7((-2(83>61:(-58671((,,(,-(-1<?9((-
@M04999:289:000000000-L3R54:1:1101:20712:4060 2:N:0:401
GACTACCAGGGTATCTAATCCTGTTTGCTCCCCATGCTTTCGCACCTCAGCGTCAGTATTAGGCCAGAAGGCTGCCTTCGCCATCGGTATTCCTCCAGATCTCTACGCATTTCACCGCTACACCTGGAATTCTACCTTCCTCTCCTATACTCTAGCTAACCAGTATCGTATGCAATTCCCAAGTTGAGCTCGGGGATTTCACATCCGACTTAATTAGCCGCCTACGCGCGCTTTACGCCCAGTAATTCCGATTAACGCTTGCACCCTCTGTATTACCGCGGCTGCTGGCACAGAGTTAGCC
+
CCCCCGGGGGGGGGGGGGGGGGGGGGGGGGGGGGGGGGGGGGGGGGGGGGGGGGGGGGGGGGGGGGGGGGGGGGGGGGGGGGGGGGGGGGGGGGGGGGGGGGGGGGGGGGGGGGGGGGGGGGGGGGGGGGGGGGGGGGGGGGGGGGGGGGGGGGGGGGGGGGGGGGGGGGGGGGGGFGFDDGGGGGGGGGGGGGGGGGGGFFFFFFFFFA57AFFFFFFFFFFAFFFFF>FFFFCE;0(>;FFFFFFFFFF?D<ABB>F??<DD:FBBFFFAAB<BB?>>9>9>:02:04?0(2:BAAAF:
@M04999:289:000000000-L3R54:1:1101:23327:4090 2:N:0:401
GGGACTACTGGGGTATCTAATCCTGTTTGCTCCCCACGCTTTCGCATCTCAGCGTCAGTATCTGTCCAGAAGGCCGCCTTCGCCACCGGTATTCCTCCACATCTCTACGCATTTCACCGCTACACGTGGAATTCTACCTTCCTCTACAATACTCCAGATAACCAGTTTTAAGTGCAGTTCCCAGGTTGAGCCCGGGGCTTTCACACCTAACTTAATTATCCGCCTACATGCCCTTTACGCCCAGTCATTCCGATTAACGCTCGCACCCTCCGTATTACCGCGGCGGCTGGCACGGAGTT
+
CCCCCGGGGGGGGGGGGGGGGGGGGGGGGGGGGGGGGGGGGGGGGGCFGGGGGGGGGGGGGGGGGGGGGGGGGGGGGGGGGGGGEEFGGGGGGGGGGGGGGGGGGGGGGGGGGGGGGGGGGGGGGGEFGGGGGGGGGGCEFGGGGGGGGGGGGGGGGGGGGGFGGGGGGGGGGGGGFGFGGFFGFF?GFGFGGGGGGGDGF>FFFFFFFFFFFFF>?FCEFFFFFFFFEFF35E@EEF?E@9?D;83.)9CEFF0?FEF@FF>B>9;?<??9?F::ABA<BBF>((6(401()81(,4(
@M04999:289:000000000-L3R54:1:1101:9412:4114 2:N:0:401
TGACTACAGGGGTATCTAATCCTGTTTGCTCCCCACGCTTTCGCATCTCAGCGTCAGTATCTGTCCAGAAGGCCGCCTTCGCCACCGGTATTCCTCCACATCTCTACGCATTTCACCGCTACACGTGGAATTCTACCTTCCTCTACAATACTCCAGATAACCAGTTTTAAGTGCAATTCCCAGGTTGAGCCCGGGGCTTTCACACCTAACTTAATTATCCGCCTACATGCCCTTTACGCCCAGTCATTCCGATTAACGCTCGCACCCTCCGTATTACCGCGGCTGCTGGCACGGAGTTAGC
+
CCCCCGGGGGGGGGGGGGGGGGGGGGGGGGGGGGGGGGGGGGGGGGGGGGGGGGGGGGGGGGGGGGGGGGGGGGGGGGGGGGGGGGGGGGGGGGGGGGGGGGGGGGGGGGGGGGGGGGGGGGGGGGGGGGGGGGGGGFGGGGGGGGGGGGGGGGGGGGGGGGGGFGGGGGGGGGGGFGFGGGGGGGGGGGGGG6EGGCGGFFFFFFFFFFFFFFFFFFFFFFF@=BFFC@F=2=FFC;@EFFFFFFC?EEEF6<DFFF68:>;>FFB0:?9?(1?2<40;929>>FBFFFFF06>>F0<A6
@M04999:289:000000000-L3R54:1:1101:14595:4117 2:N:0:401
TACCTGACTACCGGGGTATCTAATCCTGTTTGCTACCCACGCTTTCGAGCATGAACGTCAGTGTTATCCCAGGAGGCTGCCTTCGCCATCGGTATTCCTCCACATCTCTACGCATTTCACTGCTACACGTGGAATTCTACCTCCCTCTGACACACTCTAGTTTGACAGTTTCAAATGCACGTCCCAAGTTGAGCTCGGGGATTTCACATCTGACTTATCTAACCGTCTGCGCTCGCTTTACGCCCAGTAATTCCGATTAACGCTCGCACCCTACGTATTACCGCGGCTGCTGGCACGTAGT
+
CCCCCGGGGGGGGGGGGGGGGGGGGGGGGGGGGGGGGGGGGGGGGGGGGGGGGGGGGGGGGGGGGGGGGGGGGGGGGGGGGGGGGGCGGGGGGGGGGGGGGGGGCGGGGGGGGGGGGGGGGGGGGGGGGGGGGGGGGGGGGGGGGGGGGGGGGGGGGGGGGGGGGGGGFGGGGGGGFGFGFFGGGGGGGGGGGGGGGGGGABFFFFFFFFFFEFFFFFFFFFFFFFFFFF>B99=@D@FFFFFFFFFFEFCFFC@FFDDFFF@:?FFFFFF??FBFB48A9<?>B64>>F:)30:??1<?4
@M04999:289:000000000-L3R54:1:1101:5656:4133 2:N:0:401
GAGGGACTACTGGGGTATCTAATCCCATTTGCTCCCCTAGCTTTCGTCTCTCAGTGTCAGTGTCGGCCCAGCAGAGTGCTTTCGCCGTTGGTGTTCTTGCCGATCTCTACGCATTTCACCGCTCCACCGGAAATTCCCTCTGCCCCTACCGTACTCCAGCTTGGTAGTTTCCACCGCCTGTCCAGGGTTGAGCCCGGGGATTTGACGGCGGACTTAAAAAGCCACCTACAGACCCTTTACGCCCAATCATTCCGGATAACGCTCGCACCCTCCGTATTACCGCGGCTGCTGGCACCGATCT
+
CCCCC@FGGGEEGGGEGGGGGGGGGGG9FGGDFFGGGGGGGGGGGGECFGGCFG<<6CFFGGFCE++BFFDF@F@9CA,EFFGDFG:FFEF?F,FGGG,?EFGGGGGGFGECGCFG<FCGEGD7FFGF=F:FFFGFGGC=D8?F,@AGG8C=DCFEFG,,6EFGD9FFGGFGGFGGAD5CDGGEFF5:D*@9<D:**7;)8;A8818)54;66>F64@6<ADFF:B770(5<?(..4746(47>?1((4)..),3(,(680-2213>>(423:>(..:4261390(,((.)(((,(-(((.
@M04999:289:000000000-L3R54:1:1101:11237:4151 2:N:0:401
ATTTGGACTACTGGGGTATCTAATCCTGTTCGCTACCCATGCTTTCGAGCCTCAGCGTCAGTAACAGACCAGAGAGCCGCCTTCGCCACTGGTGTTCTTCCATATATCTACGCATTTCACCGCTACACATGGAGTTCCACTCTCCTCTTCTGCACTCAAGTCTCTCAGTTTCCGATGCTCTTCCTCAGTTAAGCTGAGGGCTTTCACATTCAGACTTAAAAGACCGCCTGCGCTCCCTTTACGCCCAATAAATCCGGACAACGCTTGCCACCTACGTATTACCGCGGCTGCTGGCACGTCG
+
CCCCCGGGGGGGGGGGGGGGGGGGGGGGGGGGGGGGGGGGGGGGGGGGGGGGGGGGGGGGGGGGGGGGGGGGGGGGGGGGGGGGGGGGGGGGGGGGGGGGGGGGGGGGGGGGGGGGGGGGGGGGGGGGGGGGFGGGGGGGGGGGGGGGGGGGGGGGGGGGGGGGGGGGGGGGGGGGFGFGGGGGGGGGGFGGGGGGGGGGFFFFFFFFC@EFEAFAE@FFFEDF=BFFFFFBFFFFFBEF=EFFFFF<@FFFFE@F>FBFFDB>?023:>DB<:BF?<A06<A?F319(1(4?20()-((-
@M04999:289:000000000-L3R54:1:1101:16225:4159 2:N:0:401
TCGTAGACTACCAGGGTATCTAATCCTGTTTGCTCCCCACGCTTTCGCATCTCAGCGTCAGTATCTGTCCAGAAGGCCGCCTTCGCCACCGGTATTCCTCCACATCTCTACGCATTTCACCGCTACACGTGGAATTCTACCTTCCTCTACAATACTCCAGATAACCAGTTTTAAGTGCAATTCCCAGGTCGAGCCCGGGGCTTTCACACCTAACTTAATTATCCGCCTACATGCCCTTTACGCCCAGTCATTCCGATTAACGCTCGCACCCTCCGTATTACCGCGGCTGCTGGCACGGAGT
+
CCCCCGGGGGGGGGGGGGGGGGGFGGGGGGGGGGGGGGGGGGGGGGGGGGGGGGGGGGGGGGGGGGGGGGGGGGGGGGGGGGGGGGGGGGGGGGGGFGGGGGGGDGGGGGGGGGGGGGGGGGGGGGGGGDAFFGGGGGGGGGGGGGGGGGGGGGGGGGGGGGGGGGGGAFFGGGGGFGFGGGGG9EGGGGGGGGGGGGGGFFFFFAFFFDFF=FFFEFFFFEFEFFFFF@ECEFFDED@FCFFFFFF;@EFEF)5;<02AAB6:?FFBB9BF??BF?F>AB<1>>09>;B2:??F2(466-
@M04999:289:000000000-L3R54:1:1101:17575:4161 2:N:0:401
GACTACAAGGGTATCTAATCCTGTTTGCTACCCACGCTTTCGAGCATGAACGTCAGTGTTATCCCAGGAGGCTGCCTTCGCCATCGGTATTCCTCCACATCTCTACGCATTTCACTGCTACACGTGGAATTCTACCTCCCTCTGACACACTCTAGTTAGACAGTTTCAAATGCACGTCCCAAGTTGAGCTCGGGGATTTCACATCTGACTTATCTAACCGTCTGCGCTCGCTTTACGCCCAGTAATTCCGATTAACGCTCGCACCCTACGTATTACCGCGGCTGCTGGCACGTAGTTAGCC
+
CCCCCGGGGGGGGGGGGGGGGGGGGGGGGFGGGGGGGGGGGGGGGGGGGGGGGGGGGGGGGGGGGGGGGGGGGGGGGGGGGGGGGGGGGGGGGGGGGGGGGGGGGGGGGGGGGGGGGGGGGGGGGGGGGGGGGGGGGGGGGGGGGGGGGGGGGGGGGGGFGGGGGGGGGGGGGGGGFGFGGFGGGGGGGGGGCGGGGGGGFFFFFFFFFFFFEFFFFFFFFFFFFFFFDFFDFFFE@DFFFFFFECCEF@@@@DFC@@FFF@9BFFF?F:?FFFFFABBF7>>>B?BB:771???<<)62.
@M04999:289:000000000-L3R54:1:1101:22911:4167 2:N:0:401
CGTTGACTACTGGGGTATCTAATCCTGTTTGCTCCCCACGCTTTCGCATCTCAGCGTCAGTATCTGTCCAGAAGGCCGCCTTCGCCACCGGTATTCCTCCACATCTCTACGCATTTCACCGCTACACGTGGAATTCTACCTTTCTCTACAATACTCCAGATAACCAGTTTTAAGTGCAATTCCCAGGTTGAGCCCGGGGCTTTCACACCTAACTTAATTATCCGCCTACATGCCCTTTACGCCCAGTCATTCCGATTAACGCTCGCACCCTCCGTATTACCGCGGCTGCCGGCACGGAGTT
+
CCCCCGGGGGGGGGGGGGGGGGGGGGGGGGGGGGGGGGGGGGGFGGGGGGGGGGGGGGGGGGGGGGGGGGGGGGGGGGGGGGGGGGGGGGGGGGGGGGGGGGGGGGGGGGGGGGGGGGGGGGGGGGGGGGGGGGGGGGGGGGGGGGGGGGGFGGFGGGGFGGGGGGGGGGGGDFGGFG?DFGGGGGGGGGGFGGGGGGGGFFFFFFFFFB:EDFEFEFFFFEE=BDFFBEFFFFDFDEEFDFBF<=@FFFCFFF67<@?E09??>F>>96?FFFB<?F)4>?1((-,4<?FBF9>FF>BF:
@M04999:289:000000000-L3R54:1:1101:23564:4201 2:N:0:401
GACTACTAGGGTATCTAATCCTGTTTGCTCCCCATGCTTTCGCACCTCAGCGTCAGTATTAGGCCAGAAGGCTGCCTTCGCCATCGGTATTCCTCCAGATCTCTACGCATTTCACCGCTACACCTGGAATTCTACCTTCCTCTCCTATACTCTAGCTAACCAGTATCGTATGCAATTCCCAAGTTGAGCTCGGGGATTTCACATCCGACTTAATTAGCCGCCTACGCGCGCTTTACGCCCAGTAATTCCGATTAACGCTTGCACCCTCTGTATTACCGCGGCTGCTGGCCCAGAGTTAGCC
+
CCCCCGGGGGGGGGGGGGGGGGGGGGGGGGGGGGGGGGGGGGGGGGFGGGGGGGGGGGGGGGGGGGGGGGGGGGGGGGGGGGGGGGGGGGGGGGGGGGGGGGGGGGGGGGGGGGGGGGGGGGGGGGGCGGGGGGGGGGGGGGGGGGGGGGGGGGGGFGGGGGGGGGGGGGGGGGGGFGFGGGFGGGGGG9EEGGGDDGGGFFF76ADEBBDFFFFFFFFADFAAFFB=BFF63?EF;13:DF@FF????EF?FFFCBFFFFFB376?FF?AFFAFFF:BFF979:?FF:(,::(2>)<A>3
@M04999:289:000000000-L3R54:1:1101:19838:4209 2:N:0:401
AGCAGACTACCAGGGTATCTAATCCTGTTTGCTCCCCACGCTTTCGCATCTCAGCGTCAGTATCTGTCCAGAAGGCCGCCTTCGCCACCGGTATTCCTCCACATCTCTACGCATTTCACCGCTACACGTGGAATTCTACCTTCCTCTACAATACTCTAGTTAACCAGTTTTAAGTGCAATTCCTAGGTTGAGCCCAGGGCTTTCACACCTAACTTAATTATCCGCCTACATGCCCTTTACGCCCAGTCATTCCGATTAACGCTCGCACCCTCCGTATTACCGCGGCTGCTGGCACGGAGTT
+
CCCCCGGGGGGGGGGGGGGGGGGGGGGGGGGGGGGGGGGGGGGGGGGGGGGGGGGGGGGGGGGGGGGGGGGGGGGGGGGGGGGGGGGGGGGGGGGGGGGGGGGGGGGGGGGGGGGGGGGGGGGGGGGGGGGGGGGGGGGGGGGGGGGGGGGGGGGGGGFFGGGGGGGGGGGGGGGGFGFGGGGGGGGGGGGGGGGGGGGGFFFFFFFFFDFFFFFFFFFFFEEFFFFFFFFFFEDFFFF6-59@FFFFFFFFFFDDFDFFF@F0;BFF;?:?BFFF?FFAF<>>FFBF:?FFBBFF>;B?8
@M04999:289:000000000-L3R54:1:1101:7252:4209 2:N:0:401
TAGGACTACCGGGGTATCTAATCCTGTTTGCTCCCCACGCTTTCGCATCTCAGCGTCAGTATCTGTCCAGAAGGCCGCCTTCGCCACCGGTATTCCTCCACATCTCTACGCATTTCACCGCTACACGTGGAATTCTACCTTCCTCTACAATACTCTAGTTAACCAGTTTTAAGTGCAATTCCTAGGTTGAGCCCAGGGCTTTCACACCTAACTTAATTATCCGCCTACATGCCCTTTACGCCCAGTCATTCCGATTAACGCTCGCACCCTCCGAATTACCGAGTCTGCTGGCACGGAGTT
+
CCCCCGGGGG>ECCC7FGAFEC9FAFFDC@FFGG?FGDGEGCDFGGG@FGGCAFGGGEDGGA<FGGGGGCEFGCCFEGGGGGGGGGG,F@+8FFGAFEGG<AEEFGDFFG>:BFGDEGGGGBFGDFCGGCG9:>>DG=D@,DDAEGGGD99=8===FG3DAECD==@EG8D6=FGGF<CGDFGGGG7CFCGC7*95DGGGFAA+1=9?5>:7AFAFFFFE>>=255>B::CF07BDBCE>;4>@@@<<7?CF@D08?44,631399>2::8(4((-,5<<(((,.6<)43:(,,(0(--4
@M04999:289:000000000-L3R54:1:1101:9063:4289 2:N:0:401
CTGATGACTACTAGGGTATCTAATCCTGTTTGCTCCCCACGCTTTCGCATCTCAGCGTCAGTATCTGTCCAGAAGGCCGCCTTCGCCACCGGTATTCCTCCACATCTCTACGCGTTTCACCGCTACACGTGGAATTCTACCTTCCTCTACAATACTCTAGTTAACCAGTTTTAAGTGCAATTCCTAGGTTGAGCCCAGGGCTTTCACACCTAACTTAATTATCCGCCTACATGCCCTTTACGCCCAGTCATTCCGACTAACGCTCGCCCCCTCCGTATTACCGCGGCTGCTGGCACGGAGC
+
CCCCCGGFFGGFGGGGGGGGGGGGGGGGGGFFGGGGGGFCEGFGGGGGGEFGFGFEGGGEGGGGGCFGGGGGGGGGGGGGGGGGGGGEEGGGGBDFGFFGGGGGFCGFGGGFGGGGGGEFGGGGGGGGGDC@CC9=EA4DFGGGGFEFFGGGGGGFFGGF@AGGG8=DAFEDG?=EFD+=+=BCGGGFGECGGGGFGFC>B5**A9?A)854=FAFEFAC+:>AADFFFF@EEEFFBB3B=5>66?@;<)<)7C;?(667@FFFD@0(86>BF:>1612<44?9>>((4:??(1:?60>1(
@M04999:289:000000000-L3R54:1:1101:23697:4292 2:N:0:401
GACTACACGGGTATCTAATCCTGTTCGCTACCCATGCTTTCGAACCTCAGCGTCAGTTACAGACCAGAGAGCCGCCTTCGCCACTGGTGTTCTTCCATATATCTACGCATTCCACCGCTACACATGGAGTTCCACTCTCCTCTTCTGCACTCAAGAAGAACAGTTTCAGCTGCACTTCCCCGGTTAAGCCGAGGGCTTTCACAGCTGACTTGTTCTCCCGCCTGCGTTCGCTTCACGCCCAATAAATCCGGACAACGCTTGCCACCTACGTATTACCGCGGCTGCTGGCACGTAGTTAGCC
+
CCCCCGGGGGGGGGGGGGGGGGGGGGGGGGGGGGGGGGGGGEGGGGGGGGGGGGGGGGGGGGGGGGGFGGGGGGGGGGGGGGGGGGGGGGGGGGGGGGGGGGGGGGGGGGGGGGGGGGGGGGGGGGGGGGGGGGGGGGGGGGGGGGGGGGGGGGGCGGGGGGGGGGGGGGGGGGGGFGFGGDGGGGGGGGGGGGGGGGGGFFFFFFFFFAA@EFF=EFFFFF?DF9;;0@F<?DAEFF?FDF@EECFFFFFFFF??FBBFFF74<B<:>:BFA:><BFBB(4;>FFFF?FFFF0((-.)64
@M04999:289:000000000-L3R54:1:1101:6725:4339 2:N:0:401
GCGGCTACTAGGGTATCTAATCCTGTTCGCTCCCCACGCTTTCGTCCATCAGCGTCAATCGGTATTTAGTAACCTGCCTTCGCAATCGGGGTTCTGTGTAATATCTATGCATTTCACCGCTACACTACACATTCCAGCTACTTCAATACTATTCAAGGTTAACAGTATCAACGGCAGTTCTACAGTTAAGCTGCAGGTTTTCACCGCTGACTTATCAACCCGCCTACGGACCCTTTAAACCCAATAAATCCGGATAACGCTCGCATCCTCCGTATTACCGCGGCTGCTGGCACGGAGTT
+
CCCCCGGGGGGGDEFFGGGGGGGGGGGGGDEFGGGFGEGEGGGGGGGGGGGFGGGGCEGGGGGGF9EGAFGGGGGGGFGAFGEEEEGGEGGCFFGGGGFGGGGGG9FGGGGGGGGGGGGGGGGGDFG?FGGG9FGGGGGGGFFFGGGFGFGGGGGGGGDEGFFGGGGGGGGGGEGG>=DDFGGGDGGGFFGFGGDF+?CGF7CFFFF5=ADEFFF@<9ABAA=AADF?2=BFDBFBE?CFDF12@3)463=@@DDDF3,3/3161?>BBFF93:<7A>4:BF691(4?F23:?(46(,,
@M04999:289:000000000-L3R54:1:1101:17208:4346 2:N:0:401
TGTTGACTACCGGGGTATCTAATCCTGTTCGCTCCCCACGCTTTCGTCCATCAGCGTCAATCGGTATTTAGTAACCTGCCTTCGCAATCGGGGTTCTGTGTAATATCTATGCATTTCACCGCTACACTACACATTCCAGCTACTTCAATACTATTCAAGATTAACAGTATCAACGGCAGTTCTACAGTTAAGCTGCAGGTTTTCACCGCTGACTTATCAACCCGCCTACGGACCCTTTAAACCCAATAAATCCGGATAACGCTCGCATCCTCCGTATTACCGCGGCTGCTGGCACGGATGT
+
CCCCCGGGGGGGGGGGGGGGGGGGGGGGGGGGGGGGGGGGGGGGGGGGGGGGGGGGGGGGGGGGGGGGGGGGGGGGGGGGGGGGGGGGGGGGGGGGGGGGGGGGGGGGGGGGGGGGGGGGGGGGGGGGGGGGGGGGGGGGGGGGGGGGGGGGGGGGGGGFGGGGGGGGGGGGGGDGEGFGGGFGGGGGGFGFGGGGGGGGFFFFFFFFFFBFFFFFEFFFFFFFFFFDD9@@@FFDFFFFFFFFF0=;ACFFFFFFFFFFF9<091>01:>F?>?<B?9>289>FFFFFBF01:?B>0(,.
@M04999:289:000000000-L3R54:1:1101:17851:4377 2:N:0:401
TAGGCGACTACTGGGGTATCTACTCCTGTTTGCTCCCCACGCTTTCGCATCTCAGCGTCAGTATCTGTCCAGAAGGCCGCCTTCGCCACCGGTATTCCTCCACATCTCTACGCATTTCACCGCTACACGTGGAATTCTACCTTCCTCTACAATACTCCAGATAACCAGTTTTAAGTGCAATTCCCAGGTTGAGCCCGGGGCTTTCACACCTAACTTAATTATCCGCCTACATGCCCTTTACGCCCAGTCATTCCGATTAACGCTCGCACCCTCCGTATTACCGCGGCTGCTGGCACGGCGT
+
CCCCCGGGGGGGGGGGGGGGGGGGGGGGGGGGGGGGGGGGGGGGGGGGGGCFGGGGGGGGGGGFGGGGFGGGGGGGGGGGEGGGGGGGEGGGECGFGGAFGGGGGGGGGGFGGGGGFGGGGGGGGGGGGGGGGFGGGGGGGGGGGGGGGGGGGGGFG?FGGGGGGGGGFGFGGGGGFGFGGGGFFFFGGGGGGGGGGDGGFBFFFCFFFFFFFFFF=F=EF<C?D=>@FFE3<;;@F;3A>@F@F?D@FFFE?5@:<(-6<?>0-(37;F?01148:<7<>ABB>9929????1:2,3,1,
@M04999:289:000000000-L3R54:1:1101:24174:4399 2:N:0:401
GTTTGACTACTAGGGTATCTAATCCCATTTGCTCCCCTAGCTTTCGTCTCTCAGTGTCAGTGTCGGCCCAGCAGAGTGCTTTCGCCGTTGGTGTTCTTTCCGATCTCTACGCATTTCACCGCCTCACCGGAACTTCCCTCTGCCCCTACCGTACTCCAGCTTGGTAGTTTTCACCGCCGGTCCAGGGTTGAGCCCTGGGATTTGACGGCGGACTTAGAAAGCCACCTACAGACGCTTTACGCCCAATCATTCCGGATAACGCTTGCATCCTCTGTATTACCGCGGCTGCTGGCACAGAGTT
+
@-@B<<C<FF<<;FFEEDC,;FFDFG,CFF@FC@CFGGGCF<FG<BE@8EFE9@,CC6@CF<FEFGGCGEGC<@,B5,C<5F<8:FE@FCA@BEFAEEBFE,8@:A4?4F<=,6BFA<CGCE+++,9A+4+8@8C,EFGGG?DF,66AG816=CDAGG,3=36@6=8=FC,@E:DEAG*979;6@EGGGGC?FGG>G7DFFFF9FF*?B(32;DFA);7.)6;138;E;(/;B(71:?F4439>?:B()4<AAFF:?FAFB>?01?FFFBF2)55><<AFFBBF669BB0??<<F02??<4
@M04999:289:000000000-L3R54:1:1101:14620:4433 2:N:0:401
GGACTACTCGGGTATCTAATCCTGTTCGCTACCCATGCTTTCGAACCTCAGCGTCAGTTACAGACCAGAGAGCCGCCTTCGCCACTGGTGTTCTTCCATATATCTACGCATTCCACCGCTACACATGGAGTTCCACTCTCCTCTTCTGCACTCAAGAAAAACAGTTTCAGCTGCACTTCCCCGGTTAAGCCGAGGGCTTTCACAGCTGACTTGTTCTCCCGCCTGCGTTCGCTTTACGCCCAATAAATCCGAACAACGCTTGCCACCTACGAATTACCGCGGCGGCTGGCACGTAGTTAGC
+
CCCCCGGGGGGGGGGGGGGGGGGGGGGGGGGGGGGGGGGGGGGGGGGGGGGGGGGGGFGGGGGGGGGGGGGGGGGGGGGGGGGGGGGGGGGGGGGGGGGGGGGFFGGGGGGGGFGGGGGGGGGGGEFFGGGFFGCFGF8=EGFFGGGCDGGGGGGEFGGGGGGFGGG8FDGGGGGGFGFGGGGGGGGGGGGGCGGGGGGCFFFFFFFFFFECFFFA5@FDBBF=>B=FFFFFFFFFED6:>FFF;EF<?@>(,4><?1((42<?FFB<2:(((.(:A<?961(((69>?B:)((.((-).-
@M04999:289:000000000-L3R54:1:1101:4934:4532 2:N:0:401
ATGGCGACTACTAGGGTATCTAATCCTGTTTGCTCCCCATGCTTTCGCACCTCAGCGTCAGTATTAGTCCAGAAGGCCGCCTTCGCCACCGGTATTCCTCCACATCTCTACGCATTTCACCGCTACACGTGGAATTCTACCTTCCTCTACAATACTCTAGTTAACCAGTTTTAAGTGCAATTCCTAGGTTGAGCCCAGGGCTTTCACACCTAACTTAATTATCCGCCTACATGCCCTTTACGCCCGGTCATTCCGATTAACGCTCGCACACTCCGTATTACCGCGGCTGCTGGCACGGAGT
+
CCCCCGGDGGGGGGGGGGGGCFGGGGGGGGGGGFGGGGGFGGGGFGEECFEFGGGFGGGGGGDGFGGGGGGGGGGGGGGGGGGGGGGGGFGGGGGGGGGGGGGGGGGGGGGGGDGGGGGGGEGGGGGGGGGGGGGGFGGGFGGGGGFGGFF8=,DFGGGAEEFGGGGGGF,CFCGFFFF=7?FGFGG6FGGGFFFGGG6CAFFFFFFF@DFFFFFFF>FCFFFFFF455@:C9=@52>=FC(>@529161C3)<;((/(9>?((/990;(.8B(,4:B04<24;9(43284)(4(519((-
@M04999:289:000000000-L3R54:1:1101:15825:4549 2:N:0:401
GACTACCCGGGTATCTAATCCTGTTCGCTACCCATGCTTTCGAACCTCAGCGTCAGTTACAGACCAGAGAGCCGCCTTCGCCACTGGTGTTCTTCCATATATCTACGCATTCCACCGCTACACATGGAGTTCCACTCTCCTCTTCTGCACTCAAGAAACATAGTTTCAGCTGCAGTTCCCCAGTTAAGCTGGGGGCTTTCACAGCTGACTTATCTTCCCGCCTGCGTTCGCTTTACGCCCAATAAATCCGGACAACGCTTGCCACCTACGTATTACCGCGGCTGCTGGCACGTAGTTAGCC
+
CCCCCFGGGGGGGGGGGGGGGGGGGGGGGCFGFGGGGGGFGCFGGGGGGGGGGGGGGGGGGGGGGGGEGGGGGGGGGGGGGEGGGGFFGGEGGGFGGGGGGGGGGFGGGGGGGGGGGGGGGGGGFEFFGGGGGGGGGGGGGGGGGGGFGGGGGGGGGGGGGGGGGGGFGGGGFFFGFGFGGGGGGGGGGGFGGGGGDGGGFFFFFFFFFFCFFFF6EFFFEB=DFFDFD@B@;?EFFFBFFFF@<EFFFF:@BBFFFFFFBF7AFF<?>BF?A:ABB<>F29;>6)5?FF7:1412)44:,
@M04999:289:000000000-L3R54:1:1101:7847:4586 2:N:0:401
GAGAGACTACTAGGGTATCTAATCCTGTTTGATCCCCACGCTTTCGCACATCAGCGTCAGTTACAGACCAGAAAGTCGCCTTCGCCACTGGTGTTCCTCCATATCCCTGCGCATTTCACCGCTACACATGGAATTCCACTTTCCTCTTCTGCACTCAAGTTTTCCAGTTTCCAATGACCCTCCACGGTTGAGCCGTGGGCTTTCACATCAGACTTAGAAAACCGCCTACGCGCGCTTTACGCCCAATAATTCCGGATAACGCTTGCCACCTACGTATTCCCGCGGCCTCTCGACCGGAGTT
+
CCBCC@EFGGFFGGGGCFG9FF<<FCFFFGCF9FGGGGGEGGGG<F>FFG<FBDFC:BFGGFEGFEFGGFFFFFEBF@FE7C,@FF7@8ECDFFCFGGGG<CEFG,9,A=>FGGGGEGFFEECFEGGGGEGGCGGGGGF9D,EFAFDFGGDDFG=FFFFF,4CFFFGGGGGGGGDFFF*A8D+DC6C+@?F,@E7:6+=96?6?BFFA5@8@53++:FFFAFD299(-89=>>900(6);;;B>;;(/7??EE>03<<2<39B((4:),:(,56,56?)))((((--(3?(8,((,(,-(.
@M04999:289:000000000-L3R54:1:1101:15570:4627 2:N:0:401
ACCGACTACCAGGGTATCTAATCCTGTTTGCGCCCCACGCTTTCGCATCTCAGCGTCAGTATCTGACCAGAAGGCCGCCTTCGCCACCGGTATTCCTCCACATCTCTACGCATTTCACCGCTACACGTGGAATTCTACCTTCCTCTACACTACTCTAGTTAACCAGTTTTAAGTGCAATTCCTAGGTTGAGCCCAGGGCGTTCACACCTAACTTAACTATCCGCCTACATGCCCTTTACGCCCAGTCATTCCGATTAACGCTCGCAGCCTCCGTATTACCCCGGCTGCGTGCAAGGAGTTT
+
-8ACCFEFA,6;;B,;CC<@C<<CAF;,C@F+6@@FFGE@F7DF@,@,@,BFA<FGGGC9CFFF@,6CCAC@,6,@CFEG:===BFG,CG>+4,CFC,A,,A5AFGCA,4FF:+5<?<,+>8CFCGG4F@F=9DDC,EA,@E?AF9FAF,=,,@@@F=6@,,2@>+=,:,,<37?9;?A2=++,3,,58AD99C7CC>**:A94F9**74):*B4B*4=*45(05(:3;CE@;3(33;35<96;(/797?EE1(,60443((,311(-(((32,(43A4),-4>1(,((,(4()),.((..
@M04999:289:000000000-L3R54:1:1101:19329:4630 2:N:0:401
GCTGACTACAGGGGTATCTAATCCTGTTTGCTACCCACGCTTTCGAGCATGAACGTCAGTGTTATCCCAGGAGGCTGCCTTCGCCATCGGTATTCCTCCACATCTCTACGCATTCACTGCTACACGTGGAATTCTACCTCCCTCTGACACACTCTAGTTTGACAGTTTCAAATGCACGTCCCAAGTTGAGCTCGGGGATTTCACATCTGACTTATCTAACCGTCTGCGCTCGCTTTACGCCCAGTAATTCCGATTAACGCTCGCACCCTACGTATTACCGCGGCTGCTGGCACGTAGTT
+
CCCCCGGGGGGGGGGGGGGGGGGGGGGGGGGGGGGGGGGGGGGGGFGGGGGGGGGGGGGGGGGGGGGGGGGGGGGGGGGGGGGGGGGGGGGGGGGGGGGGGGGGGGGGGGGGGGGCGFGGGGGGGGEGGGGGGGDGGGGAFGGGGGGGGG?CDFFGGGG8DFGGGGGFGDDGFGGGFGFGGGGGGGGGGGG,AEGGGDGGFFFFFCFFFFFFFFFFEFFFFFDDF@CBF44@FFFF4*>FFFDF8C)7?FEF@FFFFFFFFFBFFF(4:??<?B)2<>4?>9FFFFF7)8B1)-:1(4-
@M04999:289:000000000-L3R54:1:1101:17873:4696 2:N:0:401
GGTGGGACTACTCGGGTATCTAATCCTGTTTGCTCCCCACGCTTTCGCATCCCAGCGTCAGTATCTGTCCAGAAGGCCGCCTTCGCCACCGGTATTCCTCCACATCTCTACGCATTTCACCGCTACACGTGGAATTCTACCTTCCTCTACAATACTCTAGTTAACCAGTTTTAAGTGCAATTCCTAGGTTGAGCCCAGGGCTTTCACACCTAACTTAATTATCAGCCTACATGCCCTTTACGCCAAGTCATTCCGATTAACGTTCGCACCCTCCGTATTACCGCGGCTGCCGGCCCGGATG
+
<<BC8C<CEGG9,B,@;@F9@F9CE<FEC@EFA,6E,8CFFG@,6,@:B7F,6EE,76BF:CEEG<CEAECCEDFCF,FFB:CGDCCF=,CFF:=5CFE9AFGFEE,FGFCFCFCG,E4EFEE+@FG<F8EFGFFFGFAFDGFF8EFFG83EA88,@FGG:===E7EFF8,:=?FF;F9D@7@,3EACF7EE?EG+79CGF*004B;105<2>AA=6@A7E97*27)-55:**.)00:8F4255((37)95EE)3(//,6CF(6,2,(2(,-8(4411(.)43(4(((-2(-3((,-3((,
@M04999:289:000000000-L3R54:1:1101:21385:4697 2:N:0:401
CAGTTGACTACCCGGGTATCTAATCCTGTTTGCTCCCCACGCTTTCGCATCTCAGCGTCAGTATCTGTCCAGAAGGCCGCCTTCGCCACCGGTATTCCTCCACATCTCTACGCATTTCACCGCTACACGTGGAATTCTACCTTCCTCTACAATACTCCAGATAACCAGTTTTAAGTGCAATTCCCAGGTTGAGCCCGGGGCTTTCACACCTAACTTAATTATCCGCCTACATGCCCTTTACGCCCAGTCATTCCGATTAACGCTCGCACCCTCCGTATTACCGCGGCTGCTGGCACGGAGT
+
CCCCCGGGGGGGGGGGGGGGGGGGGGGGGGGGGGGGGGGGGGGGGGGGGGGGGGGGGGGGGGGGGGGGGGGGGGGGGGGGGGGGGGGGGGGGGGGGGGGGGGGGGGGGGGGGGGGGGGGGGGGGGGGGGGGGGGGGGGGGGGGGGGGGGGGGGGGGGGGGGGGGGGGGGGGGGGGGFGFGGGGGGGGGGDCGGGGFGGGGFDFFFFFFFFFFFFFFFFFEFFEFDD@=@DFFFFFFFFFFFFFF9@@;@EFEFFFF?6?<>B6?BF69BF?F6<94<0?FF9?0;2129?>BF:1<?;>>,
@M04999:289:000000000-L3R54:1:1101:11153:4701 2:N:0:401
GGACTACTGGGGTATCTAATCCTGTTCGCTACCCATGCTTTCGAGCCTCAGCGTCAGTAACAGACCAGAGAGCCGCCTTCGCCACTGGTGTTCTTCCATATATCTACGCATTTCACCGCTACACATGGATTTCCACTCTCCTCTTCTGCACCCAAGTCTCTCAGTTTCCGATGCTCTTCCCCAGTTAAGCTGAGGGCTTTCACATTCAGACTTAAAAGACCGCCTGCGCCCCCTTTACGCCAAATAAATCCGGACAACGCTTCCCACCTACGTTTTCCCGCGGCTGCGGGCACGGATTT
+
C@CC@EF<EGGDF@D@<FFAFC,-CFFGGGDFGGGE<CFGGDEG<FE@@@@,@B@FGGFAFECGG<CFAFGGGD:FGGF,AFECC,E<A?FEFG,F?FGGFD<?CFF<CCGGGAEGE@C=CEFCA,E,A,C?F9FD;D=?D=6@AFE,,,,,1@+4EFEGG9AEFFDF,6@=++62?2=9+=?+DFGF;F97C@@7+=C0+?BFF>CFCE887BFFE85@A>9@A25>B2=B5>=))9(:1(6379;4)9.(1(,((37(2-(,4486(43(.((()58<1((,,3((3(1461(3,,8
@M04999:289:000000000-L3R54:1:1101:23537:4701 2:N:0:401
CCGGGACTACCCGGGTATCTAATCCTGTTTGCTCCCCACGCTTTCGCATCTCAGCGTCAGTATCTGTCCAGAAGGCCGCCTTCGCCACCGGTATTCCTCCACATCTCTACGCATTTCACCGCTACACGTGGAATTCTACCTTCCTCTACAATACTCTAGTTAACCAGTTTTAAGTGCAATTCCTAGGTTGAGCCCAGGGCTTTCACACCTAACTTAATTATCCGCCTACATGCCCTTTACGCCCAGTCATTCCGATTAACGCTCGCACCCTCCGTATTACCGCGGCTGCTGGCACGGAGTT
+
CCCCCGGGGGGGGGGGGGGGGGGGGGGGGGGGGGGGGGGGGGGGGGGGGGGGGGGGGGGGGGGGGGGGGGGGGGGGGGGGGGGGGGGGGGGGGGGGGGGGGGGGGGGGGGGGGGGGGGGGGGGGGGGGGGGGGGGGGGGGGGGGFGGGGGGGGGGGGGGGGGGGGGGGGGGGFGGGFGFGGGGGGGGGGGGGGGGGGGGGFFFFFFFFFFFFFFFFFFFEFEFDDFFDFEEEF@BFFFFFFFFBDFFFFFEF?5<;?DEFFFFFF>FF>B<1(7<B??BF>?>>>BB>?0?BBFFFF>FF0
@M04999:289:000000000-L3R54:1:1101:9289:4709 2:N:0:401
GACTACACGGGTATCTAATCCTGTTTGCTCCCCACGCTTTCGCATCTCAGCGTCAGTATCTGTCCAGAAGGCCGCCTTCGCCACCGGTATTCCTCCACATCTCTACGCATTTCACCGCTACACGTGGAATTCTACCTTCCTCTACAATACTCTAGTTAACCAGTTTTAAGTGCAATTCCTAGGTTGAGCCCAGGGCTTTCACACCTAACTTAATTATCCGCCTACATGCCCTTTACGCCCAGTCATTCCGATTAACGCTCGCACCCTCCGTATTACCGCGGCTGCTGGCACGGAGTTAGCC
+
CCCCCGGGGGGGGGGGGGGGGGGGGGGGGGGGGGGGGGGGGGGGGGGGGGGGGGGGGGGGGGGGGGGGGGGGGGGGGGGGGGGGGGGGGGGGGGGGGGGGGGGGGGGGGGGGGGGGGGGGGGGGGGGGGGGGGGGGGGGGGGGGGGEGFFGGGGGGGGGGGGGGGFGGGGGGGGGGFGFGGGGGGGGGGGGGGGGGGGGGFFFFFFFFFFFFCFFFEFFDFFFFFFEEFBDFFFC49=BEFD@@E<?EEFFFFFFFFFFF69>>;<:BF>:3:?FFFFF93;BBF>7?0:D?B(4:(6:A4
@M04999:289:000000000-L3R54:1:1101:7741:4746 2:N:0:401
GACTACCGGGGTATCTAATCCCATTCGCTCCCCTAGCTTTCGTCTCTCAGTGTCAGTGTCGGCCCAGCAGAGTGCTTTCGCCGTTGGTGTTCTTTCCGATCTCTACGCATTCCACCGCTCCACCGGAAATTCCCTCTGCCCCTACCGTACTCCAGCTTGGTAGTTTCCACCGCCTGTCCAGGGTTGAGCCCTGGGATTTGACGGCAGACTTAAAAAGCCACCTACAGACGCTTTACGCCCAATCATTCCGGATAACGCTTGCATCCTCTGTATTACCGCGGCTGCTTGCACAGAGTTAGCC
+
CCCCCFGGGGGGGGGGGGGGGGGGGGGGGGGGGGFGGGGGGGGGGGGGGFGGGGGGGGGGGGGGGGGGGGGGGGGGGGGGGGGFGGGGGGGGGGGGGGGGGGGGGGGGGGGGGGGGGGGGGGGGGGGGGGGGGGGGGGGFFFGGGGGGGGGGGGGGGGGGGFFGGGGGGGGGGGGGFGFGGGDGGGGGGGGGEGGFGCGFFFFDFFD>BBCFFFFFFFFFFDFFF@@FFFFFFFFF6DFFFB7?>BFFFFF?::<BBFBFFFFA2?24<2-6-:>>A64;>9(,8))41284<B7).4)67
@M04999:289:000000000-L3R54:1:1101:21878:4758 2:N:0:401
GGACTACCCGGGTATCTAATCCTGTTTGCTCCCCATGCTTTCGCACCTCAGCGTCAGTATTAGGCCAGAAGGCTGCCTTCGCCATCGGTATTCCTCCAGATCTCTACGCATTTCACCGCTACACCTGGAATTCTACCTTCCTCTCCTATACTCTAGCTAACCAGTATCGTATGCAATTCCCAAGTTGAGCTCGGGGATTTCACATCCGACTTAATTAGCCGCCTACGCGCGCTTTACGCCCAGTAATTCCGATTAACGCTTGCACCCTCTGTATTACCGCCGCTGCTGGCACAGAGTTAGC
+
CCCCCGGGGEGFGGGGGGGGGGGGGGGGGGGGGGGGGGGGGGGGGGGGGGGGGGGGGFGGGGGGGGGGGGGGGGGGGGGGGGGGGGGGGGGGGGGGGGGGGGGGGGGGGGGDEGGGGGGGGGGGGGGFGGFFGGGGGGGGFDGGGGGGGGGGGGGGGGGGGGGGFGGGGGGGGGGDDFFCGGGDDFGGGGFGC6CG6DGGFFFFFFFFFFFFFFFFFFF@FFA@FFFF26;>>DDEF?FF@;@4<ECEFFF?F<BFFF18<?F<???::(2<A426A9?>(4;B6(.53-2<0:B:A9>42
@M04999:289:000000000-L3R54:1:1101:21255:4766 2:N:0:401
GACTACCGGGGTATCTAATCCTGTTTGCTCCCCACGCTTTCGCATCTCAGCGTCAGTATCTGTCCAGAAGGCCGCCTTCGCCACCGGTATTCCTCCACATCTCTACGCGTTTCACCGCTACACGTGGAATTCTACCTTCCTCTACAATACTCCAGATAACCAGTTTTAAGTGCAATTCCCAGGTTGAGCCCGGGGCTTTCACACCTAACTTAATTATCCGCCTACATGCCCTTTACGCCCAGTCATTCCGATTAACGCTCGCACCCTCCGTATTACCGCGGCTGCTGGCACGGAGTTAGCC
+
CCCCCGGGGGGGGGGGGGGGGGGGGGGGGGGGGFGGGGGGGGGGGGGGGGGGGGGGGGGGGGGGGGGGGGGGGGGGGGGGGGFGGGGGGGFGGGGGGGGGGGGGGGGGGGGGGGGGGGGGGGGGGGGGGGGGGGGFGGGGGGGGGGGGGGGGGGGGFFGGGGGGGFGGGGGFCGGGFGFFGGFFFCGGGGGGGGGGG>CFCFFFFFFFFFFE=FF@9AF13;@F@ECF@FF;D@EF?@>EFFEEEC?AAFF08?<466::9>>FFF:?B9432>>>>6(266(7?7??:(280114())63
@M04999:289:000000000-L3R54:1:1101:9670:4769 2:N:0:401
TTCGACTACTGGGGTATCTAATCCTGTTTGCTCCCCACGCTTTCGCATCTCAGCGTCAGTATCTGTCCAGAAGGCCGCCTTCGCCACCGGTATTCCTCCACATCTCTACGCATTTCACCGCTACACGTGGAATTCTACCTTCCTCTACAATACTCCAGATAACCAGTTTTAAGTGCAATTCCCAGGTTGAGCCCGGGGCTTTCACACCTAACTTAATTATCCGCCTACATGCCCTTTACGCCCAGTCATTCCGATTAACGCTCGCACCCTCCGTATTACCGCGGCTGCTGGCACGGAGTT
+
CCCCCGGGGGGGGGGGGGGGGGGGGGGGGGGGGGGGGGGGGGGGGGGGGGGGGGGGGGGGGGGGGGGGGGGGGGGGGGGGGGGGGGGGGGGGGGGGGGGGGGGGGGGGGGGGGGGGGGGGGGGGGGGGGGGGGGGGFGGGGGGFGGGFFGGGGGGGGGGGGGGFGGGFGGGGGGGGFGFGGGGGGGGGGGGGGGGDDDD>FFFFFFFF@B=DFFFFFFFFFFDFFDFFFFFFFF;@FEFDDB17;E<43.9C@2@<1;9308?BFFFBF::?FFBFBABFFFFFFFB?B7:B7<?B9;B:
@M04999:289:000000000-L3R54:1:1101:13325:4784 2:N:0:401
TCGAGACTACCCGGGTATCTAATCCTGTTTGCGCCCCATGCTTTCGCACCTCAGCGTCAGTATTAGGCCAGAAGGCTGCCTTCGCCATCGGTATTCCTCCAGATCTCTACGCATTTCACCGCTACACCTGGAATTCTACCTTCCTCTCCTATACTCTAGCTAACCAGTATCGTATGCAATTCCCAAGTTGAGCTCGGGGATTTCACATCCGACTTAATTAGCCGCCTACGCGCGCTTTACGCCCAGTAATTCCGATTAACACTTGCACCCTCCGTATTACCGCGGCTGCTGGCACGGAGTT
+
CCCCCGGGGGGGGGGGGGGGGGGGGGGGGGGGGGGGGGGGGGGGGGGGGGGGGGGGGGGGGGGGGGGGGGGGGGGGGGGGGGGGGGGGGGGGGGGGGGGGGGGGGGGGGGGGGGGGGGGGGGGGGGGGGGGGGGGGGGGGGGGGGGGGGGGGGGGGGGGGGGGGGGFGGGGGGGGGFGFGGGGGGGGGGGGGGGCGDGGGFFFFFFFFFFFFFFFFFFFFAE3>BF?>B=FFFFBF?DFFFFFFFFFFDFAAFFF<F?BBFFFA>68??2??FF0(48A>A3(-266;?::BB0>?,4134
@M04999:289:000000000-L3R54:1:1101:19908:4796 2:N:0:401
GGAAGACTACTAGGGTATCTAATCCTGTTTGCTACCCACGCTTTCGAGCATGAACGTCAGTGTTATCCCAGGAGGCTGCCTTCGCCATCGGTATTCCTCCACATCTCTACGCATTTCACTGCTACACGTGGAATTCTACCTCCCTCTGACACACTCTAGTTAGACAGTTTCAAATGCACGTCCCAAGTTGAGCTCGGGGATTTCACATCTGACTTATCTAACCGTCTGCGCTCGCTTTACGCCCAGTAATTCCGATTAACGCTCGCACCCTACGTATTACCGCGGCTGCTGGCACGTAGTT
+
CCCCCFGGGGGGGGGGGGGGGGGGGGGGGGGGGGGGGGGGGGCFFGGGGGGGGGGGGGGGFGFGGFGGGGGGGGGGG=FFCDGGGDGFCGGGGGGGGGGGGGGGGGGCGGGGGEGGGGGGGGGGGGGGDFGEFGGGGGGGGGGGGEG?GGGGGGGGGGFGGGFFC9DDECFGGGGGFGFGFGG6EDGGGGGDFAGDGGDGA?FFFFCA5CC=EFAF@F>EFFF=>DFBEAFFFFFFFFCFFF2@@F3>3).7986?<(7C;0(/:@BBB0(8BF?<<(64<3696619??F?F()4(403.
@M04999:289:000000000-L3R54:1:1101:15556:4842 2:N:0:401
AGAAGACTACACGGGTATCTAATCCTGTTTGCTCCCCATGCTTTCGCACCTCAGCGTCAGTATTAGGCCAGAAGGCTGCCTTCGCCATCGGTATTCCTCCAGATCTCTACGCATTTCACCGCTACACCTGGAATTCTACCTTCCTCTCCTATACTCTAGCTAACCAGTATCGTATGCAATTCCCAAGTTGAGCTCGGGGATTTCACATCCGACTTAATTAGCCGCCTACGCGCGCTTTACGCCCAGTAATTCCGATTAACGCTTGCACCCTCTGTATTACCGCGGCTGCTGGCACAGAGTT
+
CCCCCGGGGGGGGGGGGGGGGGGGGGGGGGGGGGGGGGGGGGGGGGGGGGGGGGGGGGGGGGGGGGGGGGGGGGGGGGGGGGGGGGEEGGGGGGGGGGGGGGGGGGGGGGGGGGGGGGGGGGGGGGGGGGGGGGGGGGGGGGGGGGGGGGGGGGGGGGGGGGGGGGGGGGGGGGGGFGFGGGGGFGGGGGGGGFFGGDGGFFFFFFFFED>AABDFFFFFFEFFFFFDB@FFFFFFFFE+2;@>@@;>??EFAFFB:0:4:9??612<?BB?089:AFFFF?69>B9F6:?0::<::?F94
@M04999:289:000000000-L3R54:1:1101:16624:4845 2:N:0:401
GACTACAAGGGTATCTAATCCTGTTCGCTACCCATGCTTTCGAACCTCAGCGTCAGTTACAGACCAGAGAGCCGCCTTCGCCACTGGTGTTCTTCCATATATCTACGCATTCCACCGCTACACATGGAGTTCCACTCTCCTCTTCTGCACTCAAGAAACATAGTTTCAGCTGCAGTTCCCCAGTTAAGCTGGGGGCTTTCACAGCTGACTTATCTTCCCGCCTGCGTTCGCTTTACGCCCAATAAATCCGGACAACGCTTGCCACCTACGTATTACCGCGGCTGCTGGCACGTAGTTAGCC
+
CCCCCGGGGGGGGGGGGGGGGGGGGGGGGGGGGGGGGGGGGGGGGGGGGGGGGGGGGGGGGGGGGGGGGGGGGGGGGGGGGGGGGGGGGGGGGGGGGGGGGGGGGGGGGGGGGGGGGGGGGGGGGDGGGGGGGGGGGGGGGGGGGGGGGGGGGGGGGGGGGGGGGFFFCGGGGGGGFGFGGGGGGGGGGGGGGGGGGFGGFCAAFFFFFFFFFFFFEFFAFFFFFFFFD@F?DFFC@;;BF@@FFFFFFFFF>FFFFFBBBF0<?FFFFFFFFFBFABFF;>>6?BF:17>BFFFF26443
@M04999:289:000000000-L3R54:1:1101:8060:4847 2:N:0:401
TTTGAGACTACTAGGGTATCTAATCCTGTTTGCTCCCCACGCTTTCGCATCTCAGCGTCAGTATCTGTCCAGAAGGCCGCCTTCGCCACCGGTATTCCTCCACATCTCTACGCATTTCACCGCTACACGTGGAATTCTACCTTCCTCTACAATACTCTAGTTAACCAGTTTTAAGTGCAATTCCTAGGTTGAGCCCAGTGCTTTCACACCTAACTTAATTATCCGCCTACATTCCCTTTACGCCCATTCATTCCGATTACCGCTCGCACCCTCCGAATTAGCGCGCCTGCTGGCACGTAGT
+
CCC<BEFGFFFCEFCEGGE@,CCCCCEGFF<CFC<FFGF@CFEEFGGGGEC<FE,8FGGEFFFGGFF<CCF@,BAAFF:FE@=FGC:FG<+@4@FEFFBFFGGDEF;BEFED74=:EE@=C=CBFGGGGDF74>=8EEFGGF,@D=DFGGCF,@D:FGFCDDEEFDF,7@,@D8?E++;DD=DFF,=DEC:6,,1+@?+2=99+@B9958C=00B668+3+3A?5><9=BF4*9*7A4>+@22(8@28C???5?@6(//).(9(:,:(69@B:,((((()).((-331(3250(,)(.(.,
@M04999:289:000000000-L3R54:1:1101:16267:4894 2:N:0:401
AGACTACTCGGGTATCTAATCCTGTTTGCTCCCCACGCTTTCGCATCTCAGCGTCAGTATCTGTCCAGAAGGCCGCCTTCGCCACCGGTATTCCTCCACATCTCTACGCATTTCACCGCTACACGTGGAATTCTACCTTCCTCTACAATACTCTAGTTAACCAGTTTTAAGTGCAATTCCTAGGTTGAGCCCAGGGCTTTCACACCTAACTTAATTATCCGCCTACATGCCCTTTACGCCCAGTCATTCCGATTAACGCTCGCACCCTCCGTATTACCGCGCCTGCTGTCACGGAGTGAGC
+
CCCCCGGGGGGGGGGGGGGGGGGGGGGGGGGGGGGGGGGGGGGGGEGDGGGGGGGGGGGGGGGGGGGGGGGGGGGGGGGGGGGGGGGGGGGGGGGFEGGGCFGGGGGGGGGGGGGGGGGGGGGGGGGGGGGFGGGDGFGGGGGGGGGGGGGFFFCFFFGGGGGGGGGGGGFFGGGGFGCFGGGFGFFGFGGGGGFGDGGGFFFFFDFFEFE;@9AEC9E?5>5>)-:CEFF==BEE==DEF@F633?<<?3703;E<;>@6(1007(,,-9,22:<DA<9;21:(((4)))61(-72(634
@M04999:289:000000000-L3R54:1:1101:9044:5008 2:N:0:401
GCTGACTACCAGGGTATCTAATCCTGTTCGCTCCCCACGCTTTCGTCCATCAGCGTCAATCGGTATTTAGTAACCTGCCTTCGCAATCGGGGTTCTGTGTAATATCTATGCATTTCACCGCTACACTACACATTCCAGCTACTTCAATACTATTCAAGATTAACAGTATCAACGGCAGTTCTACAGTTAAGCTGCAGGTTTTCACCGCTGACTTATCAACCCGCCTACGGACCCTTTAAACCCAATAAATCCGGATAACGCTCGCATCCTCCGTATTACCGCGGCTGCTGGCACGGAGTT
+
CCCCCGGGGGGGGGGGGGGGGGGGGGFGGGGGGGGGGGGGGGGGGGGGGGGGGGGGGGGGGGGGGGGGGGGGGGGGGGGGGGGGGGGGGGGGGGGGGGGGGGGFCFGGGGGGGGGGGGGGGGGGGGGGGGGGGGGGGGGGGGGFGGGGGGGGFDGGGGGGGGGGGGGGGGGGGGGGFG?FGGGGGGGGGGFGGGGGGGCCBFFFFFEDBFFFBFCFFFFFFFFFFAFF9>@FFFFBFFFFF;D?@@FFFF?@FFFFFE@DBFFFFFFFFF>FB?F:BAF2:07>>99?>DF?()444;?B
@M04999:289:000000000-L3R54:1:1101:9856:5012 2:N:0:401
GCGAGACTACTGGGGTATCTAATCCTGTTTGCTCCCCACGCTTTCGCATCTCAGCGTCAGTATCTGTCCAGAAGGCCGCCTTCGCCACCGGTATTCCTCCACATCTCTACGCATTTCACCGCTACACGTGGAATTCTACCTTCCTCTACAATACTCCAGATAACCAGTTTTAAGTGCAATTCCCAGGTTGAGCCCGGGGCTTTCACACCTAACTTAATTATCCGCCTACATGCCCTTTACGCCCAGTCATTCCGATTAACGCTCGCACCCTCCGTATTACCGCGGCTGCTGGCACGGAGTT
+
CCCCCGGGGGGGGGGGGGGGGGGGGGGGGGGGGGGGGGGGGGGGGGGGGGGGFGGGGGGGGGGGGGGGGGGGGGGGGGGGGGGGGGGGGGGGGGGGGGGGGGGGGGGGGGGGGGGGGGGGGGGGGGGGGGGGGGGGGGGGGGFGFGGEGFGDGGFFGGGGGGGGGGGGGGGGGGFFFGFFFGGGGGFEFCFFGDFGCGDGFFFFAFFFA=EFFFCFEFAC8@EFF@@@FECF;=@F@@CF??FFDFF;<6<EFF@DFFE<?BFBBF;>>?F<<>?F<BBDA:(31(478?3?01>?9;624
@M04999:289:000000000-L3R54:1:1101:14618:5019 2:N:0:401
GGCGAGACTACAGGGGTATCTAATCCTGTTCGCTACCCATGCTTTCGAACCTCAGCGTCAGTTACAGACCAGAGAGCCGCCTTCGCAACTGGTGTTCTTCCATATATCTACGCATTCCACCGCTACACATGGAGTTCCACTCTCCTCTTCTGCACTCAAGAAAAACAGTTTCAGCTGCACTTCCCCGGTTAAGCCGAGGGCTTTCACAGCTGACTTGTTCTCCCGCCTGCGTTCGCTTTACGCCCATTAAATCCGGACAACGCTTGCCACCTACGTATTACCGCGCCTGCTGGCACGTAGT
+
CCCCCGGGGGGGGGGGGGGGGGGGGGGGGGGGGGGGGCA,AFGGGFFGGGEFG@FFGEEEGGFFDFGGGGGGGFGGGGGGEGEEGE,6@EF<FGGEGGFGGGGGGGDFFFEGEDGEF9EFECE=:CFGC5ECFFGGGFGGDGDF?FGGAA=DDGGG?FGGGGGGGC?CFGCFFF?FB?DFG?FFGGGEECGFAFGDDGGC>FFF>A9+*()6;FF+>F+8@CFFBB@<(42;(,61;D;642?BF;(.6A)).(47096:612<(2:(-<1(53,.5:.4))(-4(-,(((.((2):31((
@M04999:289:000000000-L3R54:1:1101:24934:5074 2:N:0:401
GACTACTCGGGTATCTAATCCTGTTCGCTCCCCACGCTTTCGTCCATCAGCGTCAATCGGTATTTAGTAACCTGCCTTCGCAATCGGGGTTCTGTGTAATATCTATGCATTTCACCGCTACACTACACATTCCAGCTACTTCAATACTATTCAAGATTAACAGTATCAACGGCAGTTCTACAGTTAAGCTGCAGGTTTTCACCGCTGACTTATCAACCCGCCTACGGACCCTTTAAACCCAATAAATCCGGATAACGCTCGCATCCTCCGTATTACCGCGGCTGCTGGCACGGCGTTAGCC
+
CCCCCGGGGGGGGGGGGGGGGFGGGGGGGGGGGGGGGGGGGGGGG:FFGGGGGGGGGGGGGGGGGGGGGGGGGGGGGGGGGGEGGGGGGGGGGGGGGGGGGGGGGEGGGGGGGGGGGGGGGGGGGGGGGGGGGGGGGGGGGGGGGGGGGGGGGCFAFFGGGGGGGGFGGGGGGGGGFGFFGGGGGGGGGGGFEC9@FGFGFFFFFFFBDBF@EFFFFFFFFFFFFFF9@@FFFFEEFFDFF;DF<EEFFF9,2<AE?B;07>(8>3).2;BBB:AF<12(49>>B?FF?22:9((32(34:
@M04999:289:000000000-L3R54:1:1101:8926:5107 2:N:0:401
TGGGACTACCAGGGTATCTAATCCCGTTCGCTCCCCACGCTTTCGCTCCTCAGCGTCAGTGACGGCCCAGAGACCTGCCTTCGCCATCGGTGGTCTTCCCGATATCTACACATTCCACCGTTACACCGGGAATTCCAGTCTCCCCTACCGCATTCCAGTCCGCCCGTACCCGGCGCCGATCCACCGCTAAGCGATGCACTTTCACACCAGACGCGACGAACTGCCTACGAGCTCTTTACGACCAATAAATCCCGATAACGCTCCGACCCTACGTAGTGCCGCGGCGGCTGGCACGGAGTTC
+
CC<,,C<@FG8F7;CC@EF,,CC<,,6;6,@FF6@@<FCC6FD,FE,F:6<C@FB8,8,66<CB:@:C7<6F<9D,A,<E,C4,:B@,BF44+@,5,C,48+4@+CFG;,,4,A<FEFFG,4+?FFFC++8@D=,,,E=E9=E,@@FGGDE6+6,@E,@,,:C+++4@*@EGG>CE>C)))/*468***:9*/8:>*;:0096+38A8(,81(37)7))35())().4:040-5>B4)60,7(((524):>:)2((,(5:03(((-47;?:??.)(-(-6(,3,((((,41(,)((,(-,)
@M04999:289:000000000-L3R54:1:1101:7625:5157 2:N:0:401
TCGACTACCCGGGTATCTAATCCTGTTTGCTCCCCACGCTTTCGCATCTCAGCGTCAGTATCTGTCCAGAAGGCCGCCTTCGCCACCGGTATTCCTCCACATCTCTACGCATTTCACCGCTACACGTGGAATTCTACCTTCCTCTACAATACTCCAGATAACCAGTTTTAAGTGCAATTCCCAGGTTGAGCCCGGGGCTTTCACACCTAACTTAATTATTCGCCTACATGCCCTTTACGCCCAGTCATTCCGATTAACGCTCGCACCCTCCGTATTACCGCGGCTGCTGGCACGGAGTT
+
CCCCCGGGGGGGGGGGGGGGGGGGGGGGGGGGGGGGGGGGGGGGGGGGGGGGGGGGGGGGGGGGGGGGGGGGGGGGGGGGGGGGGGGGGGGGGGGGGGGGGGGGGGFFGGGGGGGGGGGGGGGGGGGGGGGGGGGGGGGGGGGGGGGGGGGGGGGGGFGGGGGGGGGGGGGGGGGGFGFGGGGGGGGGGGGGFGGGGGGGFFFFFFFFFFFFEFFFFFFFFFFD@DFFFFFFFFFFEE?FFF;?@EAFFFFFF7<?AAFFBF>B9>(31:B><6?BAFA09>49>FFB7?<:B?9B>0<
@M04999:289:000000000-L3R54:1:1101:24498:5169 2:N:0:401
CAGACTACTCGGGTATCTAATCCTGTTTGCTCCCCACGCTTTCGCATCTCAGCGTCAGTATCTGTCCAGAAGGCCGCCTTCGCCACCGGTATTCCTCCACATCTCTACGCATTTCACCGCTACACGTGGAATTCTACCTTCCTCTACAATACTCTAGTTAACCAGTTTTAAGTGCAATTCCTAGGTTGAGCCCAGGGCTTTCACACCTAACTTAATTATCCGCCTACATGCCCTTTACGCCCAGTCATTCCGATTAACGCTCGCACCCTCCGTATTACCGCGGCTGCTGGCACGGTGTT
+
CCCCCGFGGGGGGFGGGGGGGGGGGFFGGGGGGGFGGGGGGGGGG@EGGFFGCEGGGGGDEFGGFGFGGGCFGFFGGGDGGGG7B:BC=FEEFGGFGGFGGFGFGGGGGG>ECGGGGGGGGGGGGGDFF>EFFBF;EFFGGGGGFFGEECFGFGFGD=3=E=9EGGG::=FFADGGFGFGGGG8=EACDGGGCE6D6CFFFFFFAAACCFFFEFFAEFBE9>DF>=57A4>6>2>5*05?@B?=537C<??3;207;429;;9B69>0(43661::>B>109>;99:7?2<2<?;(---
@M04999:289:000000000-L3R54:1:1101:8465:5184 2:N:0:401
TTGTGACTACTAGGGTATCTAATCCTGTTTGCTCCCCATGCTTTCGCACCTCAGCGTCAGTATTAGGCCAGAAGGCTGCCTTCGCCATCGGTATTCCTCCAGATCTCTACGCATTTCACCGCTACACCTGGAATTCTACCTTCCTCTCCTATACTCTAGCTAACCAGTATCGTATGCAATTTCCAAGTTGAGCTCGGGGATTTCACATCCGACTTAATTAGCCGCCTACGCGCGCTTTACGCCCAGTAATTCCGATTAACGCTTGCACCCTCTGTATTACCGCGGCTGCTGGCACAGAGTT
+
CCCCCGGGGGGGGGGGGGGGGGGGGGGGGGGGGGGGGGGGGGGGGGGGGGGGGGGGGGGGGGGGGGGGGGGGGGGGGGGGGGGGGGGGGGGGGGGGGGGGGGGGGGGGGGGGGGGGGGGGGGGGGGGGGGGGGGGGGGGGGGGGGGGGGGGGGGGGGGFGGGGGGGGGGGGGGGGGFGFGGGGGGGGGFGGGGGGGGGGGFFFFFFFFEFA>FFFFE>FFFE5@FFFDDAFB>=@@?;EFFFFFFD1CEE<?CE6@FFFFFFFFFFFFFB?6::<BAFFF9<FFF99>:2::64),::?).
@M04999:289:000000000-L3R54:1:1101:11346:5185 2:N:0:401
GACAGACTACTAGGGTATCTAATCCTGTTTGCTCCCCATGCTTTCGCACCTCAGCGTCAGTATTAGGCCAGAAGGCTGCCTTCGCCATCGGTATTCCTCCAGATCTCTACGCATTTCACCGCTACACCTGGAATTCTACCTTCCTCTCCTATACTCTAGCTAACCAGTATCGTATGCAATTCCCAAGTTGAGCTCGGGGATTTCACATCCGACTTAATTAGCCGCCTACGCGCGCTTTACGCCCAGTAATTCCGATTAACGCTGGCACCCTCTGCATTACCGCGGCTGCTGGTCCGGAGTT
+
BCC<@EGFCFFDFG@CF<ECF<EFFEFGGG8C9FGGEDFCFCGGA@F:FCA<F<E@B::FGGGGFCEFCFFGEDEF@BFFGFA@FGGGGGGEGGCFFFGGFDDCF?E@A<DEFGDDEFGGDGGE@,AEEGFC,E8E;@EFCDFGADEGGDFGCF,@DD8EA=;DDD?FAFGEDCF8DC9D8DD8D=8=F=,@D9DDDD9CB5?7C?+1@CA5>E5+39<7?@>B>=2-49@2:99BF?9F;?6((//7.?3C3=D;(4>A<BB((,.5,:2:(,.-4-)6.,1691(-,387())((-1-(
@M04999:289:000000000-L3R54:1:1101:15687:5190 2:N:0:401
GGGACTACTGGGGTATCTAATCCTGTTCGCTACCCATGCTTTCGAACCTCAGCGTCAGTTACAGACCAGAGAGCCGCCTTCGCCACTGGTGTTCTTCCATATATCTACGCATTCCACCGCTACACATGGAGTTCCACTCTCCTCTTCTGCACTCAAGAAAAACAGTTTCAGCTGCACTTCCCCGGTTAAGCCGAGGGCTTTCACAGCTGACTTGTTCTCCCGCCTGCGTTCGCTTTACGCCCAATAAATCCGGACAACGCTTGCCACCTACGTATTACCGCGGCTGCTGGCACGTAGTTA
+
@@CCCGGGGGGGGGGGGGGGGGGGGFGGGGGGGGGFGGGGGGGGFFFGFGGGGGGGGGGGGGGGGGGGGGGGGGGGGGEGGGGGGGGGGGGFGGFGGGGGGGGFGGGGGGGGGGFFGGGGGGGGGGFAEFFFFFGGGCFGGGGGGFFGGGGGGGCEFGGFGDGGGFGDCGGFGGF=6DFGGGGEGGG6ECDGGDGGDGGFFFFFFFF4=E=BEFFF:8FEFFF@=29@;;;@B?0=CFFEF>?F@4;E??EBFBB>?(7>:?BBFD7:::8?F2444>2,6;>(,46:?4:?21:0((6<
@M04999:289:000000000-L3R54:1:1101:15836:5211 2:N:0:401
CCCAGACTACTAGGGTATCTAATCCTGTTCGCTACCCATGCTTTCGAACCTCAGCGTCAGTTACAGACCAGAGAGCCGCCTTCGCCACTGGTGTTCTTCCATATATCTACGCATTCCACCGCTACACATGGAGTTCCACTCTCCTCTTCTGCACTCAAGAAAAACAGTTTCAGCTGCACTTCCCCGGTTAAGCCGAGGGCTTTCACAGCTGACTTGTTCTCCCGCCTGCGTTCGCTTTACGCCCAATAAATCCGGACAACGCTTGCCACCTACGTATTACCGCGGCTGCTGGCACGTAGTT
+
CCCCCGGGGGGGGGGGGGGGGGGGGGGGGGGGGGGGGGGGGGGGGGGGGGGGGGGGGGGGGGGGGGGGGGGGGGGGGGGGGGGGGGGGGGGGGGGGGCGGGGGGGFGGGGGGGGGGGGGGGGGGGGGGFGGGGGGGGGGGGGGGGGGGGGGGGGGGGGGGGGGGGGGGGGGGGGGGFGFDDGGGGGGGGGGGGGGGGGGGFFFFFFFFFFFFFFFFFFFFFFFFFFFFFFFF@?>F(8EFFFFF?D@@FEECE@9?F936;9?3?FFFFFFFB::?D?><<?F>9;9;B?F:<B<B:B?1.
@M04999:289:000000000-L3R54:1:1101:26152:5233 2:N:0:401
AGACTACCCGGGTATCTAATCCTGTTTGCTCCCCACGCTTTCGCATCTCAGCGTCAGTATCTGTCCAGAAGGCCGCCTTCGCCACCGGTATTCCTCCACATCTCTACGCATTTCACCGCTACACGTGGAATTCTACCTTCCTCTACAATACTCCAGATAACCAGTTTTAAGTGCAATTCCCAGGTTGAGCCCGGGGCTTTCACACCTAACTTAATTATCCGCCTACATGCCCTTTACGCCCAGTCATTCCGATTAACGCTCGCACCCTCCGTATTACCGCGGCTGCTGGCACGGAGTTAGC
+
CCCCCGGGGGGGGGGGGGGGGGDFGGGGGGGFFGGGGGGGGGGGGCFGGGFGGGGGFGA<EGGGGFGGGGGGGFFDGGGGGGGGGGGGGGGGGGFGGGGGGGGGGGGGGGGGGGFGGGDGGGGGGFGGDEFGGGGGGGGGGGGGGGGGGGGGGGGGGGGGGFGFFGGGGGGGFDGGFGFCFDFDDGGDGCFGGGEDGGGGFFFFFFFFFFFEFFFFFFFFFFFFFFFFEFFDEFFFFFFB@DDFEFFFFFFDD3?CEBFFF;F9>BFFFFFF6?FFFFF0>0;>>:48B?F?F>>><?F2.
@M04999:289:000000000-L3R54:1:1101:14280:5288 2:N:0:401
CTCAGACTACCCGGGTATCTAATCCTGTTTGCTCCCCACGCTTTCGCGTCTCAGCGTCAGTATCTGTCCAGAAGGCCGCCTTCGCCACCGGTATTCCTCCACATCTCTACGCATTTCACCGCTACACGTGGAATTCTACCTTCCTCTACAATACTCCAGATAACCAGTTTTAAGTGCAATTCCCAGGTTGAGCCCGGGGCTTTCACACCTAACTTAATTATCCGCCTACATGCCCTTTACGCCCAGTCATTCCGATTAACGCTCGCACCCTCCGTATTACCGCGGCTGCTGGCACGGAGCT
+
ACCCCGGFEGGGGGGCFEFFAFGDGFFFEFFF9FFCEGGGGGGGFGGGFGGGG@FGGGDBFCFGFGGGGGGGAFDGCEGGGEFFEF4B4@B:FFA9FFGGGGGFGAFFFGGGGGFGGGGF:BGGEFFEF<FDGDBDEFGGGGGCGGDGGG?EGFFGGFGGFGGGGGFF8DFDGFCFFGFFCGGGCFGFCFFGGFFDCDGG4AAFFFF)>2B@DFFFCFFE>?F@>@F@F1)7@FDE@;<F@F9@??4@EE??C8?6(8AA19:?F;>>6::?112:<(:ABF>FF0(4:2::<??F07>((
@M04999:289:000000000-L3R54:1:1101:11251:5310 2:N:0:401
TGACTACTCGGGTATCTAATCCTGTTTGCTACCCACGCTTTCGAGCATGAACGTCAGTGTTATCCCAGGAGGCTGCCTTCGCCATCGGTATTCCTCTACATCTCTACGCACTTCACTGCTACACGTGGAATTCTACCTCCCCCTGACACACTCTAGTTAGACAGTTTCAAATGCACGTCCCAAGTTGAGCTCGGGGATTTCACATCTGACTTATCTAACCGTCTGCGCTCGCTTTACGCCCAGTAATTCCGATTAACGCTCGCACCCTACGTATTACCGCGGCTGCTGGCACGTAGTTAGC
+
CCCCCGGGGGGGGGGGGGGGGGGGGGGGGGGGGGGGGGGGGGGGGGGGGGGGGGGGGGGGGGGGGGGGGGGGGGGGGFCGGGCGGGGGCFFGFFGGGGGGGGGGFGGFGGGGGGGGGGGGGGGGGGGGDFGGFGGGGGGGGGGGFFGGGGGGGFGGGGGGGGGGGCGGGFGGGGGGFFFGGGGGEFGCFG=FGGGGCCGFFFFFFFFFFFF@CFFFFFFFF@AFFFFA@?FFFF2=4-5>01?@ECE3<CE;@DDFFF@DD9>FFFFF?BB?DBFAFFFF919F6BBF?:0>::?FFFA9)
@M04999:289:000000000-L3R54:1:1101:16801:5312 2:N:0:401
TGACTACTGGGGTATCTAATCCTGTTTGCTACCCACGCTTTCGAGCATGAACGTCAGTGTTATCCCAGGAGGCTGCCTTCGCCATCGGTATTCCTCCACATCTCTACGCATTTCACTGCTACACGTGGAATTCTACCTCCCTCTGACACACTCTAGTTAGACAGTTTCAAATGCACGTCCCAAGTTGAGCTCGGGGATTTCACATCTGACTTATCTAACCGTCTGCGCTCGCTTTACGCCCAGTAATTCCGATTAACGCTCGCACCCTACGTATTACCGCGGCTGCTGGCACGTAGTTAGC
+
CCCCCGGGGGGGGGGGGGGGGGGGGGGGGGGGGGGGGGGGGGGGGGGGGGGGGGGGGGGGGGGGGGGGGGGGGGGGGGGGFGGGEGGGGGGGGGGGGGGGGGGGGGGGGGGGGGGGGGGGGGGGGFFGGGFGGGGGGGGGGGGGFACEGGGGGCEFGGGGGGGGGGGGGGGGGGGGFGFDGGGGGGGGGGDFGEEGDGGDFFFFFFFFEEFAFFFFFFFFFFDFF=2=AFFFFFDFF=@A@?FFCF35CEFF?DFFFD0(39@BF2::3??FFF7>AAFF>((,36)8:0()-412<A24.
@M04999:289:000000000-L3R54:1:1101:15254:5312 2:N:0:401
TGACAGACTACCCGGGTATCTAATCCTGTTTGCTCCCCATGCTTTCGCACCTCAGCGTCAGTATTAGGCCAGAAGGCTGCCTTCGCCATCGGTATTCCTCCAGATCTCTACGCATTTCACCGCTACACCTGGAATTCTACCTTCCTCTCCTATACTCTAGCTAACCAGTATCGTATGCAATTCCCAAGCTGAGCTCGGGGATTTCACATCCGACTTAATTAGCCGCCTACGCGCGCTTTACGCCCAGTAATTCCGATTAACGCTTGCACCCTCTGTATTACCGCGGCTGCTGGCACAGAGG
+
CCCCCGGGGGGGGGGGGGGGGGGGGGGGGGGGGGGGGGGGGGGGGGGGGGGGGGGGGGGGGGGGGGGGGGGGGGGGGGGGGGGGGGGGGGGGGGGGGGGGGGGGGGGGGGGGGGGGGGGGGGGGGGGGGGGGGGGGGGGGGGGGGGGGGGGGGGGGGGGGGGGGGGGGGGGGGGGGFGFFGGGGGGFGGGGGGGGGGGGGFFFFFFFFFFFA>DFFFFFFFFE:AFFFFF>>=>FFFFFFFFFFF@18AAFBF9:<<FFFFFFB:::<BB?BFFFF>FF2>9:99;9FB?B?>B??::4:(
@M04999:289:000000000-L3R54:1:1101:9034:5322 2:N:0:401
GACTACAAGGGTATCTAATCCTGTTTGCTCCCCACGCTTTCGCATCTCAGCGTCAGTATCTGTCCAGAAGGCCGCCTTCGCCACCGGTATTCCTCCACATCTCTACGCATTTCACCGCTACACGTGGAATTCTACCTTCCTCTACAATACTCCAGATAACCAGTTTTAAGTGCAATTCCCAGGTTGAGCCCGGGGCTTTCACACCTAACTTAATTATCCGCCTACATGCCCTTTACGCCCAGCCATTCCGATTAACGCTCGCACCCTCCGTAATACCGCGGATGCTGGCACGGAGTTAGAC
+
@CCCCEGFGGGEFGFEGGGGGGFGGGGGFFFFGFGGGG7FGECG@FCFGGGGGGGGEGDFGGFEGGFCGGFFFFEGGGGGGEFFGFG@CD<FGGGGCFFEFFECDGGGGEF9FGBFGGGGGGGGGFFFF<B;FFGGG9D=DFGDGGG8DGGFGG=AFGGFCFGCDDFDGFGAD=D8;F7D?FF=EE?:A@:9+:7C950=FFCF5*995*8@=C9>*=+68@25=@956.:(5>CE21(:17(42))1)6130//)/((4909>,830,,-((,64?((,((-,446>1081(2912))).
@M04999:289:000000000-L3R54:1:1101:4727:5338 2:N:0:401
GTGGGACTACCGGGGTATCTAATCCTGTTTGCTCCCCATGCTTTCGCCCCTCAGCGTCAGTATTAGGCCAGAAGGCTGCCTTCGCCATCGGTATTCCTCCAGATCTCTACGCATTTCACCGCTACACCTGGAATTCTACCTTCCTCTCCTATACTCTAGCTAACCAGTATCGTATGCAATTCCCAAGTTGAGCTCGGGGATTTCACATCCGACTTAATTAGCCGCCTACGCGCGCTTTACGCCCAGTAATTCCTATTAACGCTTGCACCCTCCGGCTTACTGCGGCTGCTGGTACAGGGTT
+
6A<<<AEEECG@FFFF;EDFAF<EFGFCFFGGGG8F,CFEGEFGFFF,B@FEEGGGEG@FFGGGGFCFGGG?FC6AFGGGGGGGGGDGFGGGGGGGGDGGGGAAFFFGGFD7CCFG?EGGGGGGCGFGFGF,ADEDFGGAFFFG8EFCF8FDFFFGGGFGGDFGGGGGGFAEF8=DFGFFA?DDCEGGG,E?9EG+9C0*<59BF>BFF@>9A94@69B6AEE256@9(59:61:>03<A?(3(41(..6.-6)6<<9).:>?:::4486,,(,((-177).)(4(1,-80((-..)((..
@M04999:289:000000000-L3R54:1:1101:4992:5353 2:N:0:401
GACTACTCGGGTATCTAATCCTGTTTGCTCCCCACGCTTTCGCATCTCAGCGTCAGTATCTGTCCAGAAGGCCGCCTTCGCCACCGGTATTCCTCCACATCTCTACGCATTTCACCGCTACACGTGGAATTCTACCTTCCTCTACAATACTCTAGTTAACCAGTTTTAAGTGCAATTCCTAGGTTGAGCCCAGGGCTTTCACACCTAACTTAATTATCCGCCTACATGCCCTTTACGCCCAGTCATTCCGATTAACGCTCGCACCCTCCGTATTACCGCGGCTGCTGGCACGGAGTTAGCC
+
CCCCCGGGGGGGGGGGGGGGGGGGGGGGGGGGGGGGGGGGGGGGGGGGGGGGGGGGGGGGGGGGGGGGGGGGGGGGGGGGGGGGGGGGGGGGGGGGGGGGGGGGGGGGGGGGGGGGGGGGGGGGGGGDGGGGGGGGGGGGGGGGGGGGGGGGGGGGGFGGGGGGGGGGGGGGGGGGFGFGGGDGGGGFGGGGGGGGGGGGFC;ADFAFFFFF@FFFFFFFFFFFFFFEFFFFFFFFFF>?@D=@4<EEEFDFD??E022;@;6;:6??19<?7?FBA<0(14>>FB??:(4?076??FFA4
@M04999:289:000000000-L3R54:1:1101:24073:5433 2:N:0:401
TGTGGGACTACCAGGGTATCTAATCCTGTTTGCTACCCACGCTTTCGAGCATGAACGTCAGTGTTATCCCAGGAGGCTGCCTTCGCCATCGGTATTCCTCCACATCTCTACGCATTTCACTGCTACACGTGGAATTCTACCTCCCTCTGACACACTCTAGTTTGACAGTTTCAAATGCACGTCCCAAGTTGAGCTCGGGGATTTCACATCTGACTTATCTAACCGTCTGCGCTCGCTTTACGCCCAGTAATTCCGCTTAACGCTCGCACCCTACGTATTACCGCGGCTGCTGGCACGTAGT
+
CCCCCEFEFGFFGGGGGGGGGE9CE<FAFFEFGF@EGGCCBEBFGGEGGGCEGFGGCFGGGGGGFG9EFGGDEFCC7FDDGFFGGGGECFC=F8??FGCFGFGFDGGGF?E@CGGCGGFGGGGGGFGGGGC?BFGGGGCF9@FFGGGFD;=EFGE@D=8D6E;FA9DFGGFACDFFFFFGGGGC8FEFD2EDDFEGDC6C>5AAFFFFC@EAEAF>C9B<A5AB=)5@4675=DF9@((+9@=@>014;?CCCE;(21;)7(67?660(,,(,,-4<<?))646(3190?784<02:40:,
@M04999:289:000000000-L3R54:1:1101:24823:5433 2:N:0:401
TGACTACTGGGGTATCTAATCCTGTTCGCTCCCCACGCTTTCGTCCATCAGCGTCAATCGGTATTTAGTAACCTGCCTTCGCGATCGGGGTTCTGTGTAATATCTATGCATTTCACCGCTACACTACACATTCCAGCTACTTCAATACTATTCAAGATTAACAGTATCAACGGCAGTTCTACAGTTAAGCTGCAGGTTTTCACCGCTGACTTATCAACCCGCCTACGGACCCTTTAAACCCAATAAATCCGGATAACGCTCGCATCCTCCGTATTACCGCGGCTGCTGGCACGGAGTTAGC
+
CCCCCGGGGGGGGGGGGGGGGGGGGGGGGGGGGGGGGGGGGGGGGGGGGGGGGGGGGGGGGGGGGGGGGGGGGGGGFGGGGGGGGGGGGGGGGGGGGGGGGGGGGGGGGGGGGGGGGGGGGGGGGGGGGGGGGGGGGGGGGGGGGGGGGGGGGGGCFGGGGGGGGDFGGGFGGGGGFGFGGGGGGGGGGGGGFGGGGGGFFFFFFFEEFBFCEFFFEFFAAABFFBF99@2;@@3677A56@1,=)7))/6:1@;>E?90:996?>?<72114(().6:>61969??:0::?B049??A<5
@M04999:289:000000000-L3R54:1:1101:15180:5472 2:N:0:401
GTGGACTACCCGGGTATCTAATCCTGTTTGCTCCCCACGCTTTCGCATCTCAGCGTCAGTATCTGTCCAGAAGGCCGCCTTCGCCACCGGTATTCCTCCACATCTCTACGCATTTCACCGCTACACGTGGAATTCTACCTTCCTCTACAATACTCCAGATAACCAGTTTTAAGTGCAATTCCCAGGTTGAGCCCGGGGCTTTCACACCTAACTTAATTATCCGCCTACATGCCCTTTACGCCCAGTCATTCCGATTAACGCTCGCACCCTCCGTCTTACCGCGGCTGCGGGCACGGATTTT
+
CCCCCGGGGGGGGGGGGGGGGGGGGGGGGGGGGGGGGGGGGGGGGGGGGGGGGGGGGGGGGGGGGGGGGGGFGGGGGGGGGGGGGGGGGGGEGFGGGGGGGGGGGGGGGGGGGGGGGGGGGGGGGGGGGGGGGGGGFGGGGGGGGGGGGGGGGGGGGGGGGGGGGGEGFGGGGFFFFGFGGGGGGGGGGGGGGGGGGGGCFFFFF64>==EDC8BFEFFCFF@FF2533C3;E8@;@CFEF(((/6=<<EF)(7<D:A9?B?629;>9?0<00,(.(6A?<1(((((4(,3((,8(((,.)
@M04999:289:000000000-L3R54:1:1101:8665:5490 2:N:0:401
TACAAGGGTATCTAATCCTGTTTGCTCCCCACGCTTTCGCATCTCAGCGTCAGTATCTGTCCAGAAGGCCGCCTTCGCCACCGGTATTCCTCCACATCTCTACGCATTTCACCGCTACACGTGGAATTCTACCTTCCTCTACAATACTCTAGTTAACCAGTTTTAAGTGCAATTCCTAGGTTGAGCCCAGGGCTTTCACACCTAACTTAATTATCCGCCTACATGCCCTTTACGCCCAGTCATTCCGATTAACGCTCGCACCCTCCGTATTACCGCGGCTGCTGGCACGGAGTTAGCCGGG
+
CCCCCGGGGGCGGGGGGGGGGGGGGGGGGGGGGGGGGGGGGGGGGGGGGGGGGGGGGGGGGGGGGGGGGGGGGGGGGGGGGGGGGECGGGGGGGGGGGGGGGGGGGGGGGGGGGGGGGGGGGFEGGGGGGGGGGGGGFGGGGGGGGGGGGGGGEGGGGGGFFG8EGGGGGGGGGGGFGFGGGGGGFDFGGGGGGGGGGGGFEFFFFFFFEEEFFFFFFFFDFFFFFEFFFFFFF=@F@D;BFCEEFE<?;DFFDFF@FFBFFDFDDB?:??FF2:BF;B16?BF>???BB;;(26<<>9;0
@M04999:289:000000000-L3R54:1:1101:23478:5515 2:N:0:401
CGGACTACTAGGGTATCTAATCCTGTTCGCTCCCCACGCTTTCGCTCCTCAGCGTCAGTGACGGCCCAGAGACCTGCCTTCGCCATCGGTGTTCTTCCCGATATCTACACATTCCACCGTTACACCGGGAATTCCAGTCTCCCCTACCGCACTCCAGTCCGCCCGTACCCGGCGCCGATCCACCGTTAAGCGATGGACTTTCACACCAGACGCGACGAACCGCCTACGCGCTCTTTACGCCCAATAAATCCGGATAACGCGTGCACCCTCCGTATTACCGCGGCTGCTGGCACGTAGTT
+
CCCCC7FGGGGGGGGGGGGGGGGGGGGGGGEFEGGGGGGGGGGGGGGGFGGGGGGGGGGGGGDCFCFGGGGGGGGGGGGGGGGGG7FGGGGGGGGGGAFEEGGGGGGGGGGGGGGGGDCF7@FFGGGGGGGGGGGGGDEGGFGGGGGGGGGDCGFGGFFCEGGGEDGGEGGGGGGCDGEGGGGGEAEE:CFGC5ECDFGGFFFCFFFF@?DF>FEFBFF;D>BB:??:(191:?))-:?FB9??0,4>4409((36A7(4(4>(4<(4((-34?1:>DABB366(4(.,4812((.43:
@M04999:289:000000000-L3R54:1:1101:26817:5561 2:N:0:401
AGACTACCCGGGTATCTAATCCTGTTTGCTCCCCACGCTTTCGCATCTCAGCGTCAGTATCTGTCCAGAAGGCCGCCTTCGCCACCGGTATTCCTCCACATCTCTACGCATTTCACCGCTACACGTGGAATTCTACCTTCCTCTACAATACTCTAGTTAACCAGTTTTAAGTGCAATTCCTAGGTTGAGCCCAGGGCTTTCACACCTAACTTAATTATCCGCCTACATGCCCTTCACGCCCAGTCATTCCGATTAACGCTCGCACCCTCCGTATTACCGCGGCTGCTGGCACGTATTTAGC
+
<CCCCEGCCF7FC+;@FGEA<FFEGGGGGDF<D:,@@B@FGG:BFGFGG<@FGF7@CE,6CEEC@ECFF8F@FF:FGEGG,44BFGE7:+DEE,5C9,9E<F<FFBGF77=?FAE<EF7CFEDB@FEG@,?EEF;EGFFFGGDEEGGGECEGGC9=;=6,@DD@7?DDF837E,=BDDFGGGF,@@CFG,:9A:C7?55>C9F>90?CE5A*:+13:66*3<==)7@88:63>>(0>9DA>??E3)<<?EE0<;(44117(:BF>03-:B;<103AA4<06;>>(3577?:?B(().)-62
@M04999:289:000000000-L3R54:1:1101:9499:5596 2:N:0:401
ACGGGGACTACCGGGGTATCTAATCCTGTTCGCTCCCCACGCTTTCGCTCCTCAGCGTCAGTGACGGCCCAGAGACCTGCCTTCGCCATCGGTGTTCTTCCCGATATCTACACATTCCACCGTTACACCGGGAATTCCAGTCTCCCCTACCGCACTCCAGTCCGCCCGTACCCGGCGCCGATCCACCGTTAAGCGATGGACTTTCACACCAGACGCGACGAACCGCCTACGAGCTCTTTACGCCCAATAAATCCGGATAACGCTTGCACCCTACGTATTACCGCGGCTGCTGGCACGTAGT
+
CCCCCGGGGGGGGGGGGGGGGGGGGGGGGGGGGGGGGGGGGGGGGGGGGGGGGGFGGGGGGGGGGGGGGGGGGGGGGGGGGGGGFGGGGGGGGGGGGGGGGGGGGGGGGGGGGGGGGGGGFGGGGGGGGGGGGCGGGGGGGGGGGGGGGGGGGCEGGGFGGGGGGGGGGGGEGCGGEGFGDDGG9CCEAEGGFGGDFGGGFFFFF=6=?B<B<FFFF55;7;BFF09?:B???>(39296566;0:8?)54)<(90:0(6<<F:::2)84((.424)5:BA<?F>00(-:::(1.)432<-
@M04999:289:000000000-L3R54:1:1101:14479:5600 2:N:0:401
CTTGACTACTCGGGTATCTAATCCTGTTTGCTCCCCACGCTTTCGCATCTCAGCGTCAGTATCTGTCCAGAAGGCCGCCTTCGCCACCGGTATTCCTCCACATCTCTACGCATTTCACCGCTACACGTGGAATTCTACCTTCCTCTACAATACTCTAGTTAACCAGTTTTAAGTGCAATTCCTAGGTTGAGCCCAGGGCTTTCACACCTAACTTAATTATCCGCCTACATGCCCTTTACGCCCAGTCATTCCGATTAACGCTCGCACCCTCCGTCTTACCGCGGCTGCTGGCACGGAGTT
+
@CCCCFECGCEFGCFCF@CFEEGCCFGGGGGGFGGGGGECGGDA@7BB@@FCEFCEEDGG@EFFA@FGCFCFGGGFEGFGECGGGGGGGC=+BEFE9F8FFAA?4<EFFFE:FGFFGGFGFEEGGGGGGGGAFFFFGGFGAFGGFCDFDFGEE:EFFDEECGGGGGGGGGGGGGGFBD9?FGGGGGGGGGGGG?6CDG>FFCFFFFFFF@@CFFFFE>CEFFAFFF=DEFFFFFFFB4>DF@>?<E3>E<CEF;08@ECFB;(,(,:98<BBBB<6?4<219BFFB>0:D:61281(-24
@M04999:289:000000000-L3R54:1:1101:12730:5600 2:N:0:401
GACTACACGGGTATCTAATCCTGTTCGCTCCCCACGCTTTCGTCCATCAGCGTCAATCGGTATTTAGTAACCTGCCTTCGCAATCGGGGTTCTGTGTAATATCTATGCATTTCACCGCTACACTACACATTCCAGCTACTTCAATACTATTCAAGATTAACAGTATCAACGGCAGTTCTACAGTTAAGCTGCAGGTTTTCACCGCTGACTTATCAACCCGCCTACGGACCCTTTAAACCCAATAAATCCGGATAACGCTCGCATCCTCCGTATTACCGCGGCTGCTGGCACAGAGTTAGCC
+
CCCCCGGGGGGGGGGGGGGGGGGGGGGGGGGGGGGGGGGGGGGGGGGGGGGGGGGGGGGGGGGGGGGGGGGGGGGGGGGGGGGGGGGGGGGGGGGGGGGGGGGGGGGGGGGGGGGGGGGGGGGGGGGGGGGGGGGGGGGGGFGGGGGGGGGGGGGGGGGGGGGGGGGGGGGGGGGGFGFGGGGGGGGGGFFGGGFFFFGGFFFFFFFFFFEFEFFFFFFFFB?DFFFFFFFFFFF<7AFEFD@FFFFEEB;;D?EFFFF@FFF:9??BF>:?FFFFA?;>>>FBFF?:?081153:ADFF:
@M04999:289:000000000-L3R54:1:1101:14377:5667 2:N:0:401
CCGACTACCAGGGTATCTAATCCTGTTCGCTCCCCACGCTTTCGTCCATCAGCGTCAATCGGTATTTAGTAACCTGCCTTCGCAATCGGGGTTCTGTGTAATATCTATGCATTTCACCGCTACACTACACATTCCAGCTACTTCAATACTATTCAAGATTAACAGTATCAACGGCAGTTCTACAGTTAAGCTGCAGGTTTTCACCGCTGACTTATCAACCCGCCTACGGACCCTTTAAACCCAATAAATCCGGATAACGCTCGCATCCTCCGTATTACCGCGGCTGCTGGCACGGAGTT
+
CCCCCGGFGGGGGGGGGGGGGGGGGGGGGGGGGGGGGGGGGGGGGGGGGGGGGGGGGGGGGGGGGGGGGGGGGGGGGGGGGGGGGGGGGGGGGGGGGGGGGGGGGGGGGGGGGGGGGGGGGGGGGGGGGGGGGGGGGGGGGGGGGGGGGGGGGGGGGGGGGGGGGGGGGGGGGGGGFGFGGGGGGGGGGGGGGGGGGGGGFFFFFFFFFFFFEFFFFFFFDFFFFFFFFFFFFFFFEFFF@DF?@FFFEEEF@;;DFFFF@<>FFFFFFFFFBBBBFFFF99BBBFFFFFFFFBBBBBF
@M04999:289:000000000-L3R54:1:1101:6713:5730 2:N:0:401
AAGTGGACCACACGGGTATCTAATCCCATTTGCTCCCCTAGCTTTCGTCTCTCAGTGTCAGTGTCGGCCCAGCAGAGTGCTTTCGCCGTTGGTGTTCTTTCCGACCTCTACGCATTTCACCGCTCCACCGGAAATTCCCTCTGCCCCTACCGTACTCCAGCTTGGTAGTTTCCACCGCCTGTCCAGGGTTGAGCCCTGGGATTTGACGGCAGACTTAAAAAGCCACCTACAGACGCTTTACGCCCAATCATTCCGGATAACGCTTGCATCCTCTGTATTACCGCGGCTGCTGGCACAGAGT
+
CCCCCGGGGGGGGGGGGGGGGGGGGGGGGGGGGGGGGGGCFGGGGGGGGGGGGGGGGGGGGGGGGGGGGGGGGGGGGGGGGGGGGGGGGGGGGGGGGGGGGGEGEGGGGGGGGGGGGGGGGGGGGGGGGGGGCEGGGGGGGGGGGGGGGGGGGGGGFGGGGGGG6DFGGGFGGGGGDGFDGGGGGGEEGGGFGGGGGDGGFFFFFFFF@@BFFFFFEFFFFFDFFFFFFFFECFFFDFDFFF;B9?FFF>A44A?B?FFFBFF<??FFFFFFABFF<A>AFF6>BFFFFB?)5??B:<0(.
@M04999:289:000000000-L3R54:1:1101:17516:5748 2:N:0:401
GACTACTAGGGTATCTAATCCTGTTTGCTCCCCACGCTTTCGCATCTCAGCGTCAGTATCTGTCCAGAAGGCCGCCTTCGCCACCGGTATTCCTCCACATCTCTACGCATTTCACCGCTACACGTGGAATTCTACCTTCCTCTACAATACTCCAGATAACCAGTTTTAAGTGCAATTCCCAGGTTGAGCCCGGGGCTTTCACACCTAACTTAATTATCCGCCTACATGCCCTTTACGCCCAGTCATTCCGATTAACGCTCGCACCCTCCGTATTACCGCGGCTGCTGGCACGGAGTTAGCC
+
CCCCCGGGGGGGGGGGGGGGGGGGGGGGGGGGGGGGGGGGGGGGGGGGGGGGGGGGGGGGGGGGGGGGGGGGGGGGGGGGGGGGGGGGGGGGGGGGGGGGGGGGGGGGGGGGGGGGGGGGGGGGGGGGGGGGGGGGGGGGGGGGGGFGGGGGGGGGGGGGGGGGGGGGGGGGGGGGFGFGGGGGGGGGGGGGGGGGGDGGFFFFFFFFFFFFFFFFFFFFFFFFFFFFEEFFFFFFFFFFFFEEEFEFFFF@DFFEFBD19917913<023?77ADA66;;>FBBDF::7<?>>B3?>294
@M04999:289:000000000-L3R54:1:1101:4896:5780 2:N:0:401
TTATCGACTACTGGGGTATCTAATCCTGTTCGCTCCCCACGCTTTCGTCCATCAGCGTCAATCGGTATTTAGTAACCTGCCTTCGCAATCGGGGTTCTGTGTAATATCTATGCATTTCACCGCTACACTACACATTCCAGCTACTTCAATACTATTCAAGATTAACAGTATCAACGGCAGTTCTACAGTTAAGCTGCAGGTTTTCACCGCTGACTTATCAACCCGCCTACGGACCCTTTAAACCCAATAAATCCGGATAACGCTCGCATCCTCCGTATTACCGCGGCTGCTGGCACGGAGT
+
CCCCCGGGGGGGGGGGGGGGGGGGGGGGGGGGGGGGGGGGGGGGGGGGGGGGGGGGGGGGGGGGGGGGGGGGGG@BFFGGGGGGGGGGGGGGGGGGGGGGGGGGGGGGGGGGGGGGGGGGGGGGGGGGGGGGGGGGGGGGGGGGFGGGGGGGGFGGGGGGGGGFGGGGGGGGGGGGDGFGGGGGGGGGGGFGFGGFGGGGFFAFFFFFFFABFFFAEFFFFFFFFB@DFFF9@FFFFFFF?;A@D?2@@E<CE@;9?DDFF?;6:B;;BF?DAF9-24?AF2,169>>FBF?7?:>6>9;-
@M04999:289:000000000-L3R54:1:1101:17447:5790 2:N:0:401
TGGCTACAAGGGTATCTAATCCTGTTCGCTACCCATGCTTTCGAGCCTCAGCGTCAGTAACAGACCAGAGAGCCGCCTTCGCCACTGGTGTTCTTCCATATATCTACGCATTTCACCGCTACACATGGAGTTCCACTCTCCTCTTCTGCACTCAAGTCTCTCAGTTTCCGATGCTCTTCCTCAGTTAAGCTGAGGGCTTTCACATTCAGACTTAAAAGACCGCCTGCGCTCCCTTTACGCCCAATAAATCCGGACAACGCTTGCCACCTACGTATTACCGCGTCTGCTGGCACGTAGTT
+
CCCCCGGGGGGGGGGGGGGGGGGGGGGGGGGGGGGGGGGGGGGGGGGGGGGGGGGGGGGGGGGGGGGGGGGGGGGGGGGGGGGGGGGGGGGGGGGGGGGGGGGGGGGGGGGGGGGGGGGGGGGGGDGGGGGGGGGGGGGGGGGGGGGGGGGGGGGGGGFGGGGGFGGGGGGGGGGGFGFGGGGGGGGGGGGGGGGGGGGGFFFFFFFFFFFFFFFFFFFFFFFFFFF>@@?BDFEEEF@B@>@D@;;6CEF6;FFFFFB0;@1<?F??FB:BFBFFABFF62(-4?AF7?FB?F<BBBF
@M04999:289:000000000-L3R54:1:1101:25430:5822 2:N:0:401
TAGTTGACTACAAGGGTATCTAATCCTGTTTGCTCCCCACGCTTTCGCATCTCAGCGTCAGTATCTGTCCAGAAGGCCGCCTTCGCCACCGGTATTCCTCCACATCTCTACGCATTTCACCGCTACACGTGGAATTCTACCTTCCTCTACAATACTCCAGATAACCAGTTTTAAGTGCAATTCCCAGGTTGAGCCCGGGGCTTTCACACCTAACTTAATTATCCGCCTACATGCCCTTTACGCCCAGTCATTCCGCTTAACGCTCGCACCCTCCGTATTACCGCGGCTGCTGGCACGGAGT
+
CCCCCGGGGFGDFGGGGGGFGGGFGGFGGGGFEEDFGGFGGGGGGGGGCCFFGGCFGGGGGGDGEDGGGGGGGGGGGGGGGGBFGGGGCFGG@=FFDGGFGGGFEGFEFGGGEGGGFGGGFGGGCGCFGGGDGFGFGFFFGGGGGGGF,EFEGA2ED?FEDFGGFFFFDGGGGFDFDCDFGGGGFFGFGGGGFGF+=DDD>AAFF>96>>:B@FCFB+B8+>E;259@DFFF4>EDEFEFC(7@F00;EEFC?);(432>E?BB?(336(,321(,.:3:<-(4670-(-42>0(3313(-
@M04999:289:000000000-L3R54:1:1101:27424:5836 2:N:0:401
TCAGGCTACTAGGGTATCTAATCCTGTTTGCTCCCCACGCTTTCGCATCTCAGCGTCAGTATCTGTCCAGAAGGCCGCCTTCGCCACCGGTATTCCTCCACATCTCTACGCATTTCACCGCTACACGTGGAATTCTACCTTCCTCTACAATACTCCAGATAACCAGTTTTAAGTGCAATTCCCAGGTTGAGCCCGGGGCTTTCACACCTAACTTAATTATCCGCCTACATGCCCTTTACGCCCAGTCATTCCGATTAACGCTCGCACCCTCCGTATTACCGCGGCTGCTGGCACGGAGTT
+
C@CCCGGFGGGGGGGGGGGGGGGGGGGGGGGGGGGGGGGGGGGGGGGGGGGGGGGGGGGGGGGGGGGGGGGGGGGGGDGGEGGGGGGGGGGEGFGGGGGGGGGGGGFGGGGGGGGGGGGGGGGGGGGGGGGFDFFGGGGGGFGGGGGGGGGGGFGGGGGGGGGDFGGGFGFGGGGGFGFFFGFGG6DFG7FDGGGDDCDDFFFFFFFEFEBBEFFFEFFFFC@B@@FDE?4>>BEFFFFFDBFF?FFFFC?CE;@;@EFF0;6191>2?BFFB::<7<A>BBB>BB>6:?01:<131921
@M04999:289:000000000-L3R54:1:1101:20487:5837 2:N:0:401
TGCGACTACTGGGGTATCTAATCCTGTTCGCTACCCATGCTTTCGAACCTCAGCGTCAGTTACAGACCAGAGAGCCGCCTTCGCCACTGGTGTTCTTCCGTATATCTACGCATTCCACCGCTACACATGGAGTTCCACTCTCCTCTTCTGCACTCAAGAAAAACAGTTTCAGCTGCACTTCCCCGGTTAAGCCGAGGGCTTTCACAGCTGACTTGTTCTCCCGCCTGCGTTCGCTTTACGCCCAATAAATCCGAACAACGCTTGCCCCCTACGTATTCCCGCGCCTGCTGGCCCGTCCTTC
+
CCCCCGEEGGGGGGGCGGGGGGGGGGGGGGGGGGEGGGGGGFGGG@FEFGGGGGGGGEGGGGGGGGGGGGGGFGGGGGEGGGGGGEGFGGG@EGGGGFFGGGGGGGFGGGCGGCDGGGGGGEGGFGF<EFGGGFFGFGGGC?FGGDAEGGFGGFGG8DEFGD=EEFFGGGGFGGGGFFFGGGGGGCGGG:7@CC5*0;CFFFFFFC+635>@=F88;B+8FB=B2;<=681<(2?F047)4160=D><>ABFF0:B((41(-41?B)4>9(.-:))()-.-,9(21(24)(3((--(((.4
@M04999:289:000000000-L3R54:1:1101:11900:5866 2:N:0:401
TGTGACTACTAGGGTATCTAATCCTGTTCGCTACCCATGCTTTCGAGCCTCAGCGTCAGTAACAGACCAGAGAGCCGCCTTCGCCACTGGTGTTCTTCCATATATCTACGCATTTCACCGCTACACATGGAGTTCCACTCTCCTCTTCTGCACTCAAGTCTCTCAGTTTCCGATGCTCTTCCTCAGTTAAGCTGAGGGCTTTCACATTCAGACTTAAAAGACCGCCTGCGCTCCCTTTACGCCCAATAAATCCGGACAACGCTTGCCACCTACGTATTACCGCGGCTGCTGGCACGTAGTT
+
CCCCCGDGGGGGGGGGGGGGGGGGGGGGGGGGGGGGGGFGGGGGGGGGGGGGGGGGGGGGGGGGGGGGGGGGGGGGGG7FFGGDGGGGGG?FEFGGGGGGGGGGGGGGGGGGGFFGGGGGGGGGGGGFGGGGFFGGGGFGGGGGGGAFGGGGGDFG8EDGGGGGGGGC=EGGGGGGBGFGGGGGGGFEGGGGGGGFGDD6AAF9AFFFFEEEFFFFFFFEFBDBBB9)-:5(092:@=>C@?@BFF;@AEFFEB6@FB;D@BF1:604<?<FFF?F)49BB1;B990,3::?<B?F:<03.
@M04999:289:000000000-L3R54:1:1101:6385:5875 2:N:0:401
CGACTACACGGGTATCTAATCTTGTTCGCTCCCCACGCTTTCGTCCATCAGCGTCAATCGGTATTTAGTAACCTGCCTTCGCAATCGGGGTTCTGTGTAATATCTATGCATTTCACCGCTACACTACACATTCCAGCTACTTCAATACTATTCAAGATTAACAGTATCAACGGCAGTTCTACAGTTAAGCTGCAGGTTTTCACCGCTGACTTATCAACCCGCCTACGGACCCTTTAAACCCAATAAATCCGGATAACGCTCGCATCCTCCGTATTACCGCGGCTGCTGGCACGGAGTTAGC
+
CCCCCGGGGGGGGGGGGGGGGGGGGGGGGGGGGGGGGGGGGGGGGGGGGGGGGGGGGGGGGGGGGGGGGGGGFGGGGGGGGGGEGGGGG:FGGGGGGGGGGGGGGGGGGGGGGFGGGGGDEGGGG<ADGGGGGGGFGGGGGGGGGGGGGGGGGFFGGGDEEGG8DGGGGGGDE>DGF7?9DFFFGGGGGGGGDFFGFFGGFFFFFFFB5@CAE>@BCFF2?>@DFFF25@>=BDEFE<AFFFFF@E)?C1>31<04@D>@BF>0?>:23:>?0??>BA:>329;90222:(4(,((-82<6
@M04999:289:000000000-L3R54:1:1101:24686:5931 2:N:0:401
TGAAGACTACCAGGGTATCTAATCCCATTTGCTCCCCTAGCTTTCGTCTCTCAGTGTCAGTGTCGGCCCAGCAGAGTGCTTTCGCCGTTGGTGTTCTTTCCGATCTCTACGCATTTCACCGCTCCACCGGAAATTCCCTCTGCCCCTACCGTACTCCAGCTTGGTAGTTTCCACCGCCTGTCCAGGGTTGAGCCCTGGGATTTGACGGCGGACTTAAAAAGCCACCTACAGACGCTTTACGCCCAATCATTCCGGATAACGCTTGCATCCTCTGTATTACCGCGGCTGCTGGCACAGAGTT
+
CCCCCGGGGGGGGGGGGGGGGGGGGGGGGGGGGGGGGGGGGGGGGGGGGGGGGGGGGGGGGGGGGGGGGGGGGGGGGGGGGGGGGGGGGGGGGGGGGGGGGGGGGGGGGGGGFGGGGGGGGGGGGGGGGGGGGGGGGGGGGGGFGGGGGFGGGGGGGGGGGGGGG99=FFGGGGGGFG>7FGGFGGD:EDGGGEGGGGCFFFFFFFEDFBFFFEFFFFF<BDFFFFFFFFFEFB@@FFFFFFFBB27::<AF<>9B<?DFF0:<:??FF?<AA?B<AFFFF<B>>FFFF:2??1??:2?<4
@M04999:289:000000000-L3R54:1:1101:25161:5989 2:N:0:401
GAGGACTACTCGGGTATCTAATCCTGTTTGCTCCCCACGCTTTCGCATCTCAGCGTCAGTATCTGTCCAGAAGGCCGCCTTCGCCACCGGTATTCCTCCACATCTCTACGCATTTCACCGCTACACGTGGAATTCTACCTTCCTCTACAATACTCCAGATAACCAGTTTTAAGTGCAATTCCCAGGTTGAGCCCGGGGCTTTCACACCTAACTTAATTATCCGCCTACATGCCCTTTACGCCCAGTCATTCCGATTAACGCTCGCACCCTCCGTATTACCGCGGCTGCTGGCACGGAGTT
+
CCCCCGGGGGGGGGGGGGGGGGGGGGGGGGGGGGGGGGGGGGGGGGGGGGGGGGGGGGGGGGGGGGGGGGGGGGGGGGGGGGGGGGGGGGGGGGGGGGGGGGGGGGGGGGGGGGGGGGGGGGGGGGGGGGGGGFGFFGGGGGGGGGFGGGDCGGGGGGGGGGGGGGGGGGGGGGGGFGFFGGFGGFFGG?FFGGGG>DDDFFFFFFFFFFFFFFFFFCFCFCFFFFFFEEEF@FFFFC9:?BFD(/7>56EFE@FFF))(-22169>18:B00-(.5246(439>04?4>(0,509;6,3
@M04999:289:000000000-L3R54:1:1101:19969:6019 2:N:0:401
CGACTACTGGGGTATCTAATCCTGTTTGCTCCCCATGCTTTCGCACCTCAGCGTCAGTATTAGGCCAGAAGGCTGCCTTCGCCATCGGTATTCCTCCAGATCTCTACGCATTTCACCGCTACACCTGGAATTCTACCTTCCTCTCCTATACTCTAGCTAACCAGTATCGTATGCAATTCCCAAGTTGAGCTCGGGGATTTCACATCCGACTTAATTAGCCGCCTACGCGCGCTTTACGCCCAGTAATTCCGATTAACGCTTGCACCCTCTGTATTACCGCGGCTGCTGGCACAGAGTTAGC
+
CCCCCGGGGGGGGGGGGGGGGGGGGGGGGGGGGGGGGGGGGGGGGGGGGGGGGGGGGGGGGGGGGGGGGGGGGGGGGGGGGGGGGGGGGGGGGGGGGGGGGGGGGGGGGGGGGGGGGGGGGGGGGGGGGGGGGGGGGGGGGGGGGGGGGGGGGFGGGGGGGGGFGGGGGDFGGGGFFGFGGGDGGGGGGGGGGGGGGDGGFFFFFFFFFFFFFFFFFFFFFFFFFFFF@@FFFFFFFD@EB<DEE?ECEF@DD8:DAFFBBFFFF:??F??FF9<2<B?;BB>(-3>02:??FF0249)).
@M04999:289:000000000-L3R54:1:1101:4885:6028 2:N:0:401
TGGACTACACGGGTATCTAATCCTGTTTGCTCCCCACGCTTTCGCATCTCAGCGTCAGTATCTGTCCAGAAGGCCGCCTTCGCCACCGGTATTCCTCCACATCTCTACGCATTTCACCGCTACACGTGGAATTCTACCTTCCTCTACAATACTCTAGTTAACCAGTTTTAAGTGCAATTCCTAGGTTGAGCCCAGGGCTTTCACACCTAACTTAATTATCCGCCTACATGCCCTTTACGCCCCGTCATTCCGATTAACGCTCGCACCCTCCGTATTACCGCGGCTGCTGGCACGGAGTT
+
6886,;@,CF@C:@@FC<CF9CFGGD,C@CF<CF@@CFGCEGGEEEFG9FEGGCBEGFFFFGGFFFFEGF8CEFG7==?:FDEGEE8CFGG@,?F?FEFGF<F<FBGGGDGCCFGFA<?CCECFG7EFC:FG,>F,@9DC8DECAFGF?GFF8ACEDC:DGGGGC=9:=,DDEFFDD9+=@FCCFFG6<,@7CDF++*;;CF++4*<CE90A<B+=8B+9B<4->ABE4<:>26:;4C>4=(3(,,(/1?C;1;(/7>?9((4>B>0:0:?((4:5)-6(,(70,4042(1()(((,47
@M04999:289:000000000-L3R54:1:1101:27670:6038 2:N:0:401
CGACTACTGGGGTATCTAATCCTGTTCGCTACCCATGCTTTCGAGCCTCAGCGTCAGTAACAGACCAGAGAGCCGCCTTCGCCACTGGTGTTCTTCCATATATCTACGCATTCCACCGCTACACATGGAGTTCCACTCTCCTCTTCTGCGCTCAAGAAAAACAGTTTCAGCTGCACTTCCCCGGTTAAGCCGAGGGCTTTCACAGCCGACTTGTTCTCCCGCCTGCGTTCGCTTTACGCCCAATAAATCCGGACAACGCTTGCCACCTACGTATTACCGCGGCTGCTGGCACGTAGTTAGC
+
CCCCCGG<FFGGGGGGGGGGGGGGGGGGGGGGGGGGGGGGGGGGGGGGGGGGGGGGGGGGGGGGGGGGGGGGGGGGGGGGFGGGGGGGGGGGGGFGGGGGGGFGGGGGGGGGGGGGGGGGGGGGGGGGGGGGGGGGGGGGGGGGGGGGGGGGGGGGGGGFEGGGGGGGGGGGGGGGFGFGGGGDGGEGGGGGGGGGGGGGFFFFFFFDBB>DBFFFFFFF;>FFFFFFFF(2@08CEDDFFF1<:B<FFFF6<>FFFFFFFF??B<67BFFFBFFFFF:;>F>FFF?D?F0?FB1:?A9><
@M04999:289:000000000-L3R54:1:1101:6127:6096 2:N:0:401
AGGCGACTACTGGGGTATCTAATCCTGTTCGCTACCCATGCTTTCGAACCTCAGCGTCAGTTACAGACCAGAGAGCCGCCTTCGCCACTGGTGTTCTTCCATATATCTACGCATTCCACCGCTACACATGGAGTTCCACTCTCCTCTTCTGCACTCAAGAAAAACAGTTTCAGCTGCACTTCCCCGGTTAGGCCGAGGGCTTTCGCAGCTGACTTGTTCTCCCGCCTGCGTTCGCTTTACGCCCAATAAATCCGGACAACGCTTGCCACCTACGTATTACCGCGGCTGCTGGCACGTAGTT
+
CCCCCGGEGGGFGDGGGGGGFGGGGFFFFGEGGDGEFGGFFCFGGGGGGGFFFGGECFEGGGGGGGCFGFGFCGGGFGDGGDFFGEEGGGGEFGGGGFGGGGGGGGGGGGECGGGGGGGGGGGGGGGG<AEEGGBEGGGGG@??EFFDFGGGEGGGGGGGGFFF8DGFGFFFGGGGFGF7=F7EGGG>EGDFCCEDGDD>6AFFFFFFFDF=BFFFEFF?F=@(6@;DF;;;2;BFDFEF(6;9BF:>FAADBB0:9B02,(421<?>?FFFB??)6?AA48>1029>?2:(((,-42(:6
@M04999:289:000000000-L3R54:1:1101:12712:6119 2:N:0:401
GGCGACTACACGGGTATCTAATCCTGTTTGCTACCCACGCTTTCGCATCTCAGCGTCAGTATCTGTCCAGAAGGCCGCCTTCGCCACCGGTATTCCTCCACATCTCTACGCATTTCACCGCTACACGTGGAATTCTACCTTCCTCTACAATACGCTAGTTAACCAGTTTTAAGTGCAATTCCTAGGTTGAGCCCAGGGCTTTCACACCTAACTTAATTATCCGCCTACATGCACTTTACGCCCAGTCATTCCGATTAACGCTCGCACCCTCCGTATTACCCCGGCTGCTGGCACGGATGT
+
-6AA@FCFGGGEGEGGGGGFEFGFGGGGGGFGGFGFFGGDGGGGGGE:C,AFB<FGFGEGGCGGEGFFEGGGGFGGCFGEGGGGGGGGGEGCGCFFFGFGCGGGGFGGGGGGCFEEGGFEGGGGG<FEEFE9E,>EFFGFFFGGCFGG8=DCD+@=C>FEFFGGFGGCFGA?,@FFF:97CCFGGG9EEGFGGGGGGGCFFAAAFCA>==EF;FFFFFFCF4-6((5:@EE=*7*8;EFEFF>@3574<5CCF;(,:;CD02<1>B0,:?FF(-,3,)-6(-69696B?4,2()29-((.
@M04999:289:000000000-L3R54:1:1101:13459:6121 2:N:0:401
GACTACTTGGGTATCTAATCCTGCTTGCTCCCCACGCTTTCGCATCTCAGCGTCAGTATCTGTCCAGAAGGCCGCCTTCGCCACCGGTAGTCCTCCACATCTCTACGCATTTCACCGCTACACGTGGAATTCTACCTTCCTCTACAATACTCTAGTTAACCAGTTTTAAGTGCAATTCCTAGGTTGAGCCCAGGGCTTTCACACCTAACTTACTTATCCGCCTACATGCCCTTTACGCCCAGTCATTCCGATTAACGCTCGCACCCTCCGTCTTCCCGCGGCTGCCGGCACGGCGTGAGCC
+
CCCCCE@,C,,8C;CFGAFDFE,-;EFDG@6F7@F+C8B@F:CC,@,CECCG@@@FFFEEE9FFCEE9,9EFFF:EGEGBE,@:E:+6>89CFECF==45FGDGGEDCG@@,AE<AFECECEFC:F=F<?,AF,@EF;DFEGGFAF8F,D=9C=9=EF:FADG9,?=E8=DGFG7@9DDGD+6@EGCF6@CC7@1CC0:CAC6A*9698C*:*?FFEF9>4@45@:E4==B:=E49255D25(7>4CC).((//64((4:@0;601--42:(24)4((,--4((,(-9>(1:1((-,((,(
@M04999:289:000000000-L3R54:1:1101:20444:6154 2:N:0:401
TAGACTACAAGGGTATCTAATCCTGTTCGCTCCCCACGCTTTCGTCCATCAGCGTCAATCGGTATTTAGTAACCTGCCTTCGCAATCGGGGTTCTGTGTAATATCTATGCATTTCACCGCTACACTACACATTCCAGCTACTTCAATACTATTCAAGATTAACAGTATCAACGGCAGTTCTACAGTTAAGCTGCAGGTTTTCACCGCTGACTTATCAACCCGCCTACGGACCCTTTAAACCCAATAAATCCGGATAACGCTCGCATCCTCCGTATTACCGCGGCTGCTGGCACGGATTTGG
+
CCCCCGGGGGGGGGGGGGGGGGGGGGGGGGGGGGGGGGGGGGGGGGGGGGGGGGGGGGGGGGGGGGGGGGGGGGGGGGGGGGGGGGGGGGGGGGGGGGGGFGGGGGGGGGGGGGGGGFGGGGGGGGGGGGGGGGGGGGGGGGGGGGGGGGGGGGGGGGGGGGGGGGGGGGGGGGGGFGFGGGGGGGGGGGGGGGGGGGGGFFFFFFFFFACE@FBFEFFFDFFAADFFFFFFFFFFFEFF@7?7=EEFFFFBB;D@9@D@DFBFFFFFFF?FFBB?FF<?>039>BFFB?::?664(,.64
@M04999:289:000000000-L3R54:1:1101:25586:6197 2:N:0:401
GACTACAGGGGTATCTAATCCTGTTTGCTACCCACGCTTTCGGGCATGAACGTCAGTGTTATCCCAGGAGGCTGCCTTCGCCATCGGTATCCCTCCACATCTCTACGCATTTCACTGCTACACGTGGAATTCTACCTCCCTCTGACACACTCTAGTTTGACAGTTTCACATGCACGTCCCAAGTTGAGCTCGGGGATTTCACATCTGGCTTATCTAACCGTCTGCGCTCGCTTTACGCCCAGTAATTCCGATTAACGCTCGCACCCTACGTATTACCGCGGCTGCTGGCACGTAGTTAGCC
+
ACCCCGGE@;@FGDFGGGGGGGGGGFGFC<D<EFCFE:FGGDCF@@FFFFFGGCBEAAFFFFGGGGG7CECEGGGGGGGGCFGCGG7FFFGGGGGGGGG8FFGFGFFEFGGGGAFGGGCFGGGGCFGEFFF9EFFGFGGGGGGGGGDGFGGGGGGCGGGFFG9=DD:=,@EF?D=DDDA8CG+@DGCFGGGEE6@69FFDFAACFFFAE@CEFFFFFFFFADF2:A>>FF@?DFC491:3((;<EFCEF3;;;04C?>(1317(4::0:6?BBFF><326>>19?:DF0()(.412<AFA2
@M04999:289:000000000-L3R54:1:1101:17148:6222 2:N:0:401
GACTACTAGGGTATCTAATCCTGTTTGCTCCCCACGCTTTCGCATCTCAGCGTCAGTATCTGTCCAGAAGGCCGCCTTCGCCACCGGTATTCCTCCACATCTCTACGCATTTCACCGCTACACGTGGAATTCTACCTTCCTCTACAATACTCCAGATAACCAGTTTTAAGTGCAATTCCCAGGTTGAGCCCGGGGCTTTCACACCTAACTTAATTATCCGCCTACATGCCCTTTACGCCCAGTCATTCCGATTAACGCTCGCACCTCCCGTATTACCTCGGCTGCTGGCACGACTTTAGCC
+
CCCCCGGGGGGGGGGGGGGGGGGGGGGGGGGGGGGGGGGGGGGGGGGGGGGGGGGGGGGGGGGGGG<@FGGGGGGGGGGGGGGGGGGG7BFGGCGGGGGGGGGGGGCGEGGDGGGGGGGGGGG:FFEEGGGGGGGGGGGGGGGGGGGGGGGGGGG8DEGGGGFGGGGGGCD,@EFGFGFFGFFDDFDGGGG>>CEGGGFGFFFF>FFFDFFFEFFC6BFFFFFFBBE4>=BFFEFF;<>:((.7>EEEF;(3(3?<0(/330(39(.(3(46:8A<B))((,(-().(:0)((,,2)4)-,
@M04999:289:000000000-L3R54:1:1101:9292:6225 2:N:0:401
CTGACTACCGGGGTATCTAATCCTGTTCGCTACCCATGCTTTCGAACCTCAGCGTCAGTTACAGACCAGAGAGCCGCCTTCGCCACTGGTGTTCTTCCATATATCTACGCATTCCACCGCTACACATGGAGTTCCACTCTCCTCTTCTGCACTCAAGAAACATAGTTTCAGCTGCACGTCCCAAGTTGAGCTCGGGGATTTCACATCTGACTTATCTAACCGTCTGCGCTCGCTTTACGCCCAGTAATTCCGATTAACGCTCGCACCCTACGTATTACCGCCGCTGCTGGCACGTCGTTA
+
@CC@CGGCGGCFEFGGGGGGGGGGGGGGGGGGGGGGGGGGFGGGG6CFGGDEGGFD7FEFCFAFEFDEGGGDGFGGGGEFG<FGE@FGGGGDFFFFFGFGAFF9FFDGCCGG75EFCDEGGEE?F<EFGCFF@FFCFFFGGGECFGGGGGGGGGC8=FFFGGGGFFGGGFFCGDCEF03D>GFFDGGG7A8A?+@7D5?FFF6BFFFF64A6CFAFEF6AF2@==5C>=@@B9DF?E<;39F@F;45<<?4((6116A0(3:;B96>????FF)-2:A>89(264(-378:(5(((-434
@M04999:289:000000000-L3R54:1:1101:21559:6263 2:N:0:401
GAGGACTACAAGGGTATCTAATCCTGTTTGCTCCCCACGCTTTCGCATCTCAGCGTCAGTATCTGTCCAGAAGGCCGCCTTCGCCACCGGTATTCCTCCACATCTCTACGCATTTCACCGCTACACGTGGAATTCTACCTTCCTCTACAATACTCCAGATAACCAGTTTTAAGTGCAATTCCCAGGTTGAGCCCGGGGCTTTCACACCTAACTTAATTATCCGCCTACATGCCCTTTACGCCCAGTCATTCCGATTAACGCTCGCACCCTCCGTATTACCGCGGCTGCTGGCACGGAGTT
+
CCCCCGGGGGGGGGGGGGGGGGGGGGGGGGGGGGGGGGGGGGGGGGGGGGGGGGGGGGGGGGGGGGGGGGGGGGGGGGGGGGGGGGGGGGGGGGGGGGGGGGGGGGGGGGGGGGGGGGGGGGGGGGGGGGGGGGGGGGGGGGGGGGGGGGGGGGGGGGGGGGGGGGGGGGGGGGGGFGFGGGGGGFGGFC6FGGGGGGGGFFFFFFFEFFEDFFFFFFFFF?@FFFFFFF?=EDFFF373;B@?;EE@EEFEF<;DDFF0>??>FFF;??FFFFFFFABA:9;>>1(4?D(18<69(46:
@M04999:289:000000000-L3R54:1:1101:11017:6265 2:N:0:401
GACTACCAGGGTATCTAATCCTGTTCGCTCCCCACGCTTTCGCTCCTCAGCGTCAGTGACGGCCCAGAGACCTGCCTTCGCCATCGGTGTTCTTCCCGATATCTACACATTCCACCGTTACACCGGGAATTCCAGTCTCCCCTACCGCACTCCAGTCCGCCCGTACCCGGCGCCGATCCACCGTTAAGCGATGGACTTTCACACCAGACGCGACGAACCGCCTACGAGCTCTTTACGCCCAATAAATCCGGATAACGCTTGCACCCTACGTATTACCGCGCCTGCTGGCTCGTAGTTAGCC
+
CCCCCGGGGGDEGGFGGGGGGGGGGGGGFFFG@FGGGGGGGGDFGGGGGGGDGGGGGGGGG7F:FGGCEGGGGGGGGGGGEGGGGGGGFGGGGFGGGGGGGGGGGGGGGGEGGFFGGGGCFGGGGGG>CFFGCFGGGGGADGGGGGGGGGGGGGFDFFGDEGGGGGEGGGDEGEGCBDADGGGGGGF7CEG=586<F>;C@AFFEFFF@FFF9EFE6@FBFB?0::03>;BAFD2<8B>E<67)34<F016616AB:0811(52((,.8?(56(69<:6906((,5803()4126:B))63
@M04999:289:000000000-L3R54:1:1101:26280:6292 2:N:0:401
TTGACTACCCGGGTATCTAATCCTGTTTGCTCCCCACGCTTTCGCATCTCAGCGTCAGTATCTGTCCAGAAGGCCGCCTTCGCCACCGGTATTCCTCCACATCTCTACGCATTTCACCGCTACACGTGGAATTCTACCTTCCTCTACAATACTCTAGTTAACCAGTTTTAAGTGCAATTCCTAGGTTGAGCCCAGGGCTTTCACACCTAACTTAATTATCCGCCTACATGCCCTTTACGCCCAGTCATTCCGATTAACGCTCGCACCCTCCGTATTACCGCGGCTGCTGGCACGGAGTT
+
CCCCCFGGFGGGGGGGGGGGGGGGGFFGGGGGGGGGGGGGGGGGGGGGGGGGGGGGGGGGGGGGGGGGGGGGGGGGGGGGGGGGGGGGEGEFGGGGGGGGGGGGGGGGGGGGGGGGFGGGGGGGGGGGGGGGGFGGGGGGGGGGGGGFGFGGGGGGGGGGGGGGGGGCFGFGGGGGFGFGGGGGGGGGGFGGGGGGGGGGFFFFAFEFFFFFEFFFCFFFFAFFFFFFFEFE=EBEFFDFFB07;@FFECEE;;6DFFF>@D;6(-4:1:1988?:AA9:>BBFFFFF??:B28>4;22
@M04999:289:000000000-L3R54:1:1101:27543:6293 2:N:0:401
GGACTACAGGGGTATCTAATCCTGTTCGCTCCCCACGCTTTCGTCCATCAGCGTCAATCGGTATTTAGTAACCTGCCTTCGCAATCGGGGTTCTGTGTAATATCTATGCATTTCACCGCTACACTACACATTCCAGCTACTTCAATACTATTCAAGATTAACAGTATCAACGGCAGTTCTACAGTTAAGCTGCAGGTTTTCACCGCTGACTTATCAACCCGCCTACGGACCCTTTAAACCCAATAAATCCGGATAACGCTCGCATCCTCCGTATTACCGCGGCTGCTGGCACGGAGTTAGC
+
CCCCCGGGGGGGGGGGGGGGGGGGGGGGGGGGGGGGGGGGGGGGGGGGGGGGGGGGGGGGGGGGGGGGGGGGGGGGGGGGGGGGGGGGGGGGGGGGGGGGGGGGGGGGGGGGGGGGGGGGGGGGGGGGGGGGGGGGGGGGGGGGGGGGGGGGGGDGGGGGGGGGGGGGGGGGGGGGFGFGGGGGGGGGGGGGGGGGGDFGFFFFDFFFFDEEFFCFEFFAABF=@FDFDFBFF@@EECFFDFDFFEEEEE>0<DFFFFFDFFFB?>?<<49:?BFFF)36>0(19?>>???FF03143:<-
@M04999:289:000000000-L3R54:1:1101:10844:6320 2:N:0:401
GGGGGGACTACTCGGGTTTCTAATCCTGTTTGCTACCCACGCTTTCGAGCATGAACGTCAGTGTTATCCCAGGAGGCTGCCTTCGCCATCGGTCTTCCTCCACATCTCTACGCATTTCACTGCTACACGTGGAATTCTACCTCCCTCTGACACACTCTAGTTTGACAGTTTCAAATGCACGTCCCAAGTTGAGCTCGGGGATTTCACATCTGACTTATCTAACCGTCTGCGCTCGCTTTACGCCCAGTAATTCCGATTAACGCTCGCACCCTACGTATTACCGCGGCTGCTGGCACGTAGT
+
CCCCCGGGFGGGGGGGGGGGGGGGGGGGGGGGGGGGGGGGGGGGGGGGGGGGGGGGGGGGGGGGGGGGFFGE@GGGGGGGGGGGFGGGGGGGG7FGGGGGGGGFGGGGGGGGGGGGGGGGGGGGGGGGEGGCGGFGGGDGGGGGGGGGGGGFGGGGGGGGGGGGFDGGGGGGGGGGFGFG<GGGGGGGGGGGGGGGGDDDFFFFFFFFFFFFAFF=4@FFFAF?BB?F4<1;FBF>?BF4686>FB6:)4<AF<B?FF?A>(9?:;>9>03?<B62<>?<>B:>BB9>>6::(:032:??4
@M04999:289:000000000-L3R54:1:1101:13163:6341 2:N:0:401
TAGACTACTAGGGTATCTAATCCTGTTTGCTCCCCACGCTTTCGCCTCTCAGCGTCAGTATCTGTCCAGAAGGCCGCCTTCGCCACCGGCATTCCTCCACATCTCTACGCATTTCACCGCTACACGTGGAATTCTACCTTCCTCTACAATACTCCAGATAACCAGTTTTAAGTGCAATTCCCAGGTTGAGCCCGGGGCTTTCACACCTAACTTAATTATCCGCCTACATGCCCTTTACGCCCAGTCATTCCGATTAACGCTCGCACCCTCCGTATTACCGCGGCTGCTGGCACCGAGTTAT
+
CCCCCGGGGGFGGGGGGGGGGGGGGGGGGGGGCFGGGGGGGGFGG,BFGGGGGGGGGGGGGGGGGGGGGGGGGGGGGGGGGGGGGGGGGGGGGGGGGGGGGGGGGGGGGGGGGGGGGGGGGGGGGGGGGGGGGGGGGGGGGGGGGGGGGGGGGGGGCGFGGGGGGGFFGGGGGCFGFGFGGGGGDGGGGGGGGEGGDC?FFFFFCFEFEFFFFFFFFFFFF>FDFDF=E7BBDFFF3E<EFB;;4@FFEEFFFF@<ECFF?(460>>B6??B?10(6<B0621>>>:))5?(,((--(4).
@M04999:289:000000000-L3R54:1:1101:19680:6367 2:N:0:401
GACTACCAGGGTATCTAATCCTGTTTGCTCCCCACGCTTTCGCATCTCAGCGTCAGTATCTGTCCAGAGGGCCGCCTTCGCCACCGGTATTCCTCCACATCTCTACGCATTTCACCGCTACACGTGGAATTCTACCTTCCTCTACACTACTCCAGATAACCAGTTTTAAGTGCAATTCCCAGGTTGAGCCCGGGGCTTTCACACCTAACTTAATTATCCGCCTACATGCCCTTTACGCCCAGTCATTCCGATTCACGCTCGCACCCTCCGTATTACCTCGGCTCCTGGCATGGAGTTAGCC
+
CCCCBCFFGFECFGGGGGGGGGGGGAFFF@CFGGGGGFGFGGCEGGGGGGGCGGDEG<CFGGGFFGFEAFGGGGGG7FFGGGGGGGGGGCFGFFA<EFCDGFGGGGDDGGGGGGDGCGGGDGGGA?:FFGFGGGFGGEFGGGGGG8,@=@AEGGFG?DGGFEGGBFFGGDFFEFFGFGFFFDFGCFFGFG6CCC7DGGGGAFAAFFFA2AEEC>F65+:54>@=D=CE=BDF;@EFFF0B(35@3??5?@1;()1>(((-7>((4,(4<F61782-6)-(4:((,(,(1().(..482442
@M04999:289:000000000-L3R54:1:1101:22846:6373 2:N:0:401
GGACTACTGGGGTATCTAATCCTGTTTGCTACCCACGCTTTCGAGCATGAACGTCAGTGTTATCCCAGGAGGCTGCCTTCGCCATCGGTATTCCTCCACATCTCTACGCATTTCACTGCTACACGTGGAATTCTACCTCCCTCTGACACACTCTAGTTAGACAGTTTCAAATGCACGTCCCAAGTTGAGCTCGGGGATTTCACATCTGACTTATCTAACCGTCTGCGCTCGCTTTACGCCCAGTATTTCCGATTAACGCTCGCACCCTACGTATTACCTCGGCTGCTGGCCCGTAGTTAGC
+
CBCCCGGGGD@FGGGGGFGGGGGGGGGGGGGGGGGGGGGGGGGFGGGGGGGGFGGGGGGGGGGGGGGFCGGGGGGGGGGFGGFFCFDEFEFEGGGGFFFCEFGGGFGFECFGGGGGFFFGCGGGCGGEE?EFEE;E=DFGGGGGF,DFGGCEFFFFD;=D8=DDGGGGGG8EEGGE5=FGGG=8DED8=E9AGGCCGGGGFFF+19A;E7C*8BCAC6AC*7>B>=)7AA=@@FD;=9@FF(16C)6)/),(6;?3C(4(3.39B>(,42??>9?AA<).11<?(-3433(4(,-(465>>
@M04999:289:000000000-L3R54:1:1101:25421:6421 2:N:0:401
GCGGACTACCCGGGTATCTAATCCTGTTCGCTCCCCACGCTTTCGTCCATCAGCGTCAATCGGTATTTAGTAACCTGCCTTCGCAATCGGGGTTCTGTGTAATATCTATGCATTTCACCGCTACACTACACATTCCAGCTACTTCAATACTATTCAAGATTAACAGTATCAACGGCAGTTCTACAGTTAAGCTGCAGGTTTTCACCGCTGACTTATCAACCCGCCTACGGACCCTTTAAACCCAATAAATCCGGATAACGCTCGCGTCCTCCGTATTACCGCGGCTGCTGGCACGGAGTTT
+
CCCCCG@E@FGGGE6@FCGGGGGGGGGGGEGGGGGEFEG@,B,C@FCCFFGEGFCC:@:<FFG@E@<@EFGEC@FFEFFCFGGEE+F<FFEEF:FACGGGCFF9AFFGD<EFFEFGGFFEGG@FGGFGGFGGGFG;EDFCA=8=EFFFFCFFC=DF;DGG9EADFCCA:FGFGGCCA7FDGGFEGGEGCGCABCGGGFGGFFFFFA>>A94@B+BFEFF=FDF@>=@BF25;>FD8;E?F<3,(6=E@4<)=19F@DFFF9((4019>;?4(43<:(6<>?>60(-((22>67<2>96(.)
@M04999:289:000000000-L3R54:1:1101:12013:6451 2:N:0:401
CGGGGGACTACCCGGGTATCTAATCCTGTTCGCTCCCCACGCTTTCGTCCATCAGCGTCAATCGGTATTTAGTAACCTGCCTTCGCAATCGGGGTTCTGTGTAATATCTATGCATTTCACCGCTACACTACACATTCCAGCTACTTCAATACTATTCAAGATTAACAGTATCAACGGCAGTTCTACAGTTAAGCTGCAGGTTTTCACCGCTGACTTATCAACCCGCCTACGGACCCTTTAAACCCAATAAATCCGGATAACGCTCGCATCCTCCGTATTACCGCGGCTGCTGGCACGGAGT
+
CCC8CG7FC<F<EC:@@+EFEGGCAEEFEFGG7FGGGGGGGGGEFFGGGGGGGGFGGGGGGGGFGGGGGGGFFGGGGGGGGGGGGGEEGFFGGGGGGFGGGGGGGGGGGGGGGGGGGGGGGGGGGGGGGGGGGGGGGGFAFGFEFGGGGGGFGGGGGGGDGFFFGGFFGGGGGGGGBGBCFFGGGGGGGGGGGGGDGDGGFFFFFFFFDFBFFFFACFFE8>B9@FFFF@118>BFFFFFFFEF<B:BFF>FFB0616?2<:>2(16;:0(48?6(4:7<<6<BB9>BB05:463463793
@M04999:289:000000000-L3R54:1:1101:8643:6458 2:N:0:401
TTGACTACTAGGGTATCTAATCCTGTTTGCTACCCACGCTTTCGAGCATGAACGTCAGTGTTATCCCAGGAGGCTGCCTTCGCCATCGGTATTCCTCCACATCTCTACGCATTTCACTGCTACACGTGGAATTCTACCTCCCTCTGACACACTCTAGTTTGACAGTTTCAAATGCACGTCCCAAGTTGAGCTCGGGGATTTCACATCTGACTTATCTAACCGTCTGCGCTCGCTTTACGCCCAGTAATTCCGATTAACGCTCGCACCCTACGTATTACCGCGGCTGCTTGCACGTAGTT
+
CCCCCGGGGGFGGGGGGGGGGGGGGGGAGGGGGGGGGGGGGGGGGGGGGEFGGGGGGGGCFFFGCGGGGGGGDFFGGGGGGGGGGGFGGGGGGGGGGGGGGGGGGGGGGGGGGGGGGGGGGAFGGGGGGGGGFGGAFCFGGGGGG8;89AFGGGGGGGGG;EEGFGGGGGFFEGFCFGFGGC+=DGGFFFGGG6EDDDDFFFFFFFFFFFFFFFFFFFAAFAFFF9CA=592=(:B44(26995@3<??EFF;@;?CF@BF1(,3;9:?(,-4)-5<B4-4(;B>9:2).422(((.-6
@M04999:289:000000000-L3R54:1:1101:9620:6468 2:N:0:401
GGGACTACCAGGGTATCTAATCCTGTTTGCTCCCCATGCTTTCGCACCTCAGCGTCAGTATTAGGCCAGAAGGCTGCCTTCGCCATCGGTATTCCTCCAGATCTCTACGCATTTCACCGCTACACCTGGAATTCTACCTTCCTCTCCTATACTCTAGCTAACCAGTATCGTATGCAATTCCCAAGTTGAGCTCGGGGATTTCACATCCGACTTAATTATCCGCCTACGCGCGCTTTACGCCCAGTAATTCCGATTAACGCTCGCATCCTCCGTATTACCGCGGCTGCTGGCACGGAGTT
+
CCCCCGGGGGGGGGGGGGGGGGGGGGGGGGGGGGGGGGGGGGGGG,FGGGGGGGGGGGGGGGGGGGGGGGGGGGGGGGGGGGGGGGGGGGGGGGGGGGGGGGGGGGGGGGGGGGGGGGGGGGGGGGGGGGGGGGGFGGGGGGGGGGGGGGGGGGGGFGGGGGGGGGGGGGGGGGGGFGFGGGG=FFGGGGGGGDGDDCDGFFFFFFFFFFFFFFCFEF+>CABDF=D9A5@>BFFFFFFBF@@1;<EFFFF(8@@<EF62:?FF;?>?77?FF:774>D?>29BFFFF?0:17(4((-2
@M04999:289:000000000-L3R54:1:1101:15430:6479 2:N:0:401
AGACTACCAGGGTATCTAATCCTGTTTGCTCCCCACGCTTTCGCATCTCAGCGTCAGTATCTGTCCAGAAGGCCGCCTTCGCCACCGGTATTCCTCCACATCTCTACGCATTTCACCGCTACACGTGGAATTCTACCTTCCTCTACAATACTCCAGATAACCAGTTTTAAGTGCAATTCCCAGGTTGAGCCCGGGGCTTTCACACCTAACTTAATTATCCGCCTACATGCCCTTTACGCCCAGTCATTCCGATTAACGCTCGCACCCTCCGTATTACCGCGGCTGCTGGCCCGGAGTTAGC
+
CCCCCGGGFGGGGGGGGGGGGGGGGGGDGGGGGGGGCGEGGFFGGGGFGGCFEFGGGFGGGGGGGGF8ADFCGGGGGGGGGGGGGGGGGEGGGGGGGGGGGGGGGGG@FEGGGGGGGDGGEGGGGGGGG9FGFGFGGGGGGGGGGGGFGGGGGFFFGGFGGGGGGGGFFFFFDFGAFGFF6?6+@D,3D?DGC67DDGFFFFFFFD>FEFFEE6BFEFFEEDFF@F@E<E3@EFFCC;DEB01@@FECCC(12<(9)6:DFFB099?:FBFF:??<<A6>(416>FF?FB((-(242:269
@M04999:289:000000000-L3R54:1:1101:15771:6548 2:N:0:401
AAAGACTACTCGGGTATCTAATCCTGTTTGCTCCCCACGCTTTCGCATCTCAGCGTCAGTATCTGTCCAGAAGGCCGCCTTCGCCACCGGTATTCCTCCACATCTCTACGCATTTCACCGCTACACGTGGAATTCTACCTTCCTCTACAATACTCTAGTTAACCAGTTTTAAGTGCAATTCCTAGGTTGAGCCCAGGGCTTTCACACCTAACTTAATTATCCGCCTACATGCCCTTTACGCCCAGTCATTCCGATTAACGCTCGCACCCTCCGTATTACCGCGGCTGCTGGCACGGAGTTT
+
CCCCCGGGGGGGGGGGGGGGGGGGGGGGGGGGGGGGGGGGGGGGDGGGGGGGGGGGGGGGGGGGGGGGGGGGGGGGGGGGGGGGGGGGGGGGGGGGGGGGGGGGGGGGGFGGGGGGGGGGGGGGGGDFGGGGGGGGEGGGGGGGGGGGGGFDGGGGCFGGGGGGGGGGGGGFEG9FFGFGFGG=BGGGGFGFGFGGG6CGFFAEFFFFFFECFFFFFFFFFFFBDFDF=EFFFFFFFFF?@FFF?FEEEC?C@<DFFFFFFFF@FFB>FFF<;?0134A9:9BF91>FDDFB?>6>>01:)
@M04999:289:000000000-L3R54:1:1101:7705:6584 2:N:0:401
GGGACTACTAGGGTATCTAATCCTGTTCGCTCCCCACGCTTTCGCTCCTCAGCGTCAGTGACGGCCCAGAGGCCTGCCTTCGCCATCGGTGTTCTTCCCGATATCTACACATTCCACCGTTACACCGGGAATTCCAGTCTCCCCTACCGCACTCCAGTCCGCCCGTACCCGGCGCCGATCCACCGTTAAGCGATGGACTTTCACACCAGACGCGACGAACCGCCTACGAGCTCTTTACGCCCAATAAATCCGGATAACGCTTGCACCCTACGTATTACCGCGGCTGCTGGCACGTAGTT
+
CCCCCGGGGGGGGGGGGGGGGGGGGGGGGGGGGGGGGGGGGGGGGGGGGGGGGGGGGGGGGGGGGGGGGGGGGGGGGGGGGGGGGGGGGGGGGGGGGGGGGGGGGGGGGGGGGGGGGGGGGDGGGGGGGGGGGGGGGGGGGGGGGGGDGGGGGGGGGGGGGGGGGGDGGGGGDCGGFDEGGGGGGFGEFGGG=CGGGGG6@AFFAFFFF?@BFFFFFFBFEFBFFBFF?BFFFAFF9ABFFB::823>AFFFFBFF28?F???F7>866:??F?F?BFF?FF9>9908?08:D?6?86A
@M04999:289:000000000-L3R54:1:1101:22248:6593 2:N:0:401
TAGACTACCGGGGTATCTAATCCTGTTTGCTCCCCACGCTTTCGCATCTCAGCGTCAGTATCTGTCCAGAAGGCCGCCTTCGCCACCGGTATTCCTCCACATCTCTACGCATTTCACCGCTACACGTGGAATTCTACCTTCCTCTACAATACTCTAGTTAACCAGTTTTAAGTGCAATTCCTAGGTTGAGCCCAGGGCTTTCACACCTAACTTAATTATCCGCCTACATGCCCTTTACGCCCAGTCATTCCGATTAACGCTCGCACCCTCCGTATTACCGCGGCTGCTGGCACGGAGTT
+
CCCCCGGGGGGGGGGGGGGGGGGGGGGGGGGGGGGGGGGGGGGGGGGGGGGGGGGGGGGGGGGGGGGGGFFGGGGGGGGGGGGGGGGGGGGGGGGGGGGGGGGGGGGGGGGGGGGGGGGGGGGGGGGGEGGFGGGGGGGGGGGGGFGGGGGGGGGFCGGGGGGGGGGGGGGDGCGGFGFGGGGFFGGGFGGGGGGFGGGGFF6CFFEFFFFFFFBFFFFFF5BDFFFFFFFFDFFBEF=EF9;;@FFFCEEE7871?CDFFF>FB>BF:?F>B:?2:B<:B>02,7::)8??>:>0(38
@M04999:289:000000000-L3R54:1:1101:18477:6601 2:N:0:401
AGACTACTGGGGTATCTAATCCTGTTCGCTACCCATGCTTTCGAACCTCAGCGTCAGTTACAGACCAGAGAGCCGCCTTCGCCACTGGTGTTCTTCCATATATCTACGCATTCCACCGCTACACATGGAGTTCCACTCTCCTCTTCTGCACTCAAGAAAAACAGTTTCAGCTGCACTTCCCCGGTTAAGCCGAGGGCTTTCACAGCTGACTTGTTCTCCCGCCTGCGTTCGCTTTACGCCCAATAAATCCGGACAACGCTTGCCACCTACGTATTACCGCGGCTGCTGGCATGTAGTTAGC
+
CCCCCGGGGGGGGGGGGGGGGGGGGGGGGGGGGGGGGGGGGGGGGGGGGGGGGGGGGGGGGGGGGGGFGGGGGGGGGGGGGGGGGGGGGGGGGGGGGGGGGGGGGGGGGGGGGGGGGGGGGGGGGFEGGGGGGGGGGGGGGGGGGGGFGGGGGGGGG8FGGGGGGGGGGGGGGGGGFGFGGGGGGGCDFGGDEDEGGGGGFFFFFFFA=BFFBFFFEFFF4>B@DF>DFFFBDF@FFFFFFF;DFF4?EF@>69>BFFBFFFFFAFF<BFBB>DB>AFBF>>>>(257?FFFFFB2<A2).
@M04999:289:000000000-L3R54:1:1101:19021:6613 2:N:0:401
GACTACTGGGGTATCTAATCCTGTTCGCTCCCCACGCTTTCGTCCATCAGCGTCAATCGGTATTTAGTAACCTGCCTTCGCAATCGGGGTTCTGTGTAATATCTATGCATTTCACCGCTACACTACACATTCCAGCTACTTCAATACTATTCAAGATTAACAGTATCAACGGCAGTTCTACAGTTAAGCTGCAGGTTTTCACCGCTGACTTATCAACCCGCCTACGGACCCTTTAAACCCAATAAATCCGGATAACGCTCGCATCCTCCGTATTACCGCGGCTGCTGGCACGGAGTTAGCC
+
CCCCCGGGGGGGGGGGGGGGGGGGGGGGGGGGGGGGGGGGGGGGGGGGGGGGGGGGGGGGGGGGGGFGGGGGGGGGGGGGGG@FGGGGEGGGGGGGGGGGFGGGGGGGGGGGGGGGGGGGGGGGGGCGGGGGGGGGGGGGGGGGGGGGFFGGGGAGFGGGGGGGFGGGGGGDEGGGFGFGGGGGGGGGGGGGGGDGGGGGFFFDFFFFFEFFFFFFFFFFEFFFF@?DFFDBDFE?EEFFFFD;AEFFFBF;<FEFFFFFB>BFF?FFFFFBFFBFB?F>FFB;??F7?BF:B>FF?A264
@M04999:289:000000000-L3R54:1:1101:6016:6616 2:N:0:401
GACTACTCGGGTATCTAATCCTGTTTGCTCCCCACGCTTTCGCATCTCAGCGTCAGTATCTGTCCAGAAGGCCGCCTTCGCCACCGGTATTCCTCCACATCTCTACGCATTTCACCGCTACACGTGGAATTCTACCTTCCTCTACAATACTCTAGTTAACCAGTTTTAAGTGCAATTCCTAGGTTGAGCCCAGGGCTTTCACACCTAACTTAATTATCCGCCTACATGCCCTTTACGCCCAGTCATTCCGATTAACGCTCGCACCCTCCGTATTACCGCGGCTGCTGGCACGGAGTTAGCC
+
CCCCCGGGGGGGGGGGGGGGGGGGGGGGGGGGGGGGGGGGGGGGGGGGGGGGGGGGGGGGGGGGGGGGGGGGGGGGGGGGGGGGGGGGGGGGGGGGGGGGGGGGGGGGGGGGGGGGGGGGGGGGGGGGCGGGGGGGGGGGGGGGGGGGGGGGGGGGGGGGGGGGGFGGGGGGGGGGFGFGGGGGGGGGGGGGGGGGGGGGFFFFFFFFDEEEFFFFFFFAFAAFFFEEE;BEBFFFFFFFFFFFFFEEFFFFFFF<;B?1@@9B9:<BBFB::>AFFB>>496,8>??B?DFFF18(:BA3
@M04999:289:000000000-L3R54:1:1101:21063:6645 2:N:0:401
GGCCGGACTACCAGGGTATCTAATCCTGTTCGCTCCCCACGCTTTCGTCCATCAGCGTCAATCGGTATTTAGTAACCTGCCTTCGCAATCGGGGTTCTGTGTAATATCTATGCATTTCACCGCTACACTACACATTCCAGCTACTTCAATACTATTCAAGATTAACAGTATCAACGGCAGTTCTACAGTTAAGCTGCAGGTTTTCACCGCTGACTTATCAACCCGCCTACGGACCCTTTAAACCCAATAAATCCGGATAACGCTCGCATCCTCCGTATTACCGCGGCTGCTGGCACGGAGT
+
CCCCCGGGGGGGGGGGGGGGGGGGGGGGGGGGGGGGGGGGGGGGGGGGGGGGGGGGGGGGGGGGGGFGGGGGGGGGGGGGGGGGGGGGGGGGGGGGGGGGGGGFGGGGGGGGGGGGGGGGGGGGGGGGGGGGGGGGGGGGGGGGGGGGFGFGGGGGGGGGGGGFFGGGGDFGGGGG5DDDGGGGFGGGGFFFCCGGGGGGFFFFFFFFFFF>=FFFCFFFFFFF9@FF>B@29>@FFDFF?<AFDFFF;37CFFFF0??4<660:(((4>B?FF>:6??DFB?FF>9>(3:7?0(449;0-
@M04999:289:000000000-L3R54:1:1101:11212:6664 2:N:0:401
TCTCGACTACCCGGGTATCTAATCCTGTTTGCTCCCCACGCTTTCGCATCTCAGCGTCAGTATCTGTCCAGAAGGCCGCCTTCGCCACCGGTATTCCTCCACATCTCTACGCATTTCACCGCTACATGTGGAATTCTACCTTCCTCTACAATACTCCAGATAACCAGTTTTAAGTGCAATTCCCAGGTTGGGCCCGGGGCTTTCACACCTAACTTAATTATCCGCCTACATGCCCTTTACGCCCAGTCATTCCGATTAACGCTCGCACCCTCCGTATTACCGCGGCTGCTGGCACGGAGTT
+
CCCCCGGGGGGGGGGGGGGGGGGGGGGGGGGGGGGGGGGGGGGGGGGGGGGGGGGGGGGGGGGGGGGGGGGGGGGGGGGGGGGGGGGGGGGGGGGGGGGGGGGGGGGGGGGGGGGGGGGGGGGGGGGFGGGFGGGGGFGGGGGCGGGGGGGGDFGGGGGGGGGGGGGGGGGGGGGGFGFGGGGGGFGGGGCGGGGGGCGDAFFFFFFFFFFFFFFFFFFEFFE2=@@?FFFFE@F@@FCF?FFFF0@EAEFFF@0:??AD?><:>9B>FFFF?04:??>B<(3907;;?7:8??>B4,33.
@M04999:289:000000000-L3R54:1:1101:26112:6728 2:N:0:401
AGGACTACTCGGGTATCTAATCCTGTTCGCTACCCATGCTTTCGAACCTCAGCGTCAGTTACAGACCAGAGAGCCGCCTTCGCCACTGGTGTTCTTCCATATATCTACGCATTCCACCGCTACACATGGAGTTCCACTCTCCTCTTCTGCACTCAAGAAAAACAGTTTCAGCTGCACTTCCCCGGTTAAGCCGAGGGCTTTCACAGCTGACTTGTTCTCCCGCCTGCGTTCGCTTTACGCCCAATAAATCCGGACAACGCTTGCCACCTACGTATTACCGCGGCTGCTGGCACGTAGTT
+
CCCCCGGGGGGGGGGGGGGGGGGGGGGGGGGGGGGGGGGGGGGGGGGGGGGGGGGGGGGGGGGGCFGGGGGGGGGGGGGGGGGGGGGGGGGGGGGGGGGGGGGGGGGGGGGGGGGGGGGGGGGGGGDGDGGGGGGGGGGGGGGGGGGGGGGGGGGFGCGGGGGGGGGGGGGGGGGGFGFGGGGGGGGGFCGGGGGGGGGGFFFFFAFFFFFFFFFFFFFFFFFFFFFFFFFFFFFFFFFFFFFD@EAFFC39,399:?>BFFF?FDFFF?B??BFFFF2:09>>BBBFF7:BFF?73?A
@M04999:289:000000000-L3R54:1:1101:6219:6784 2:N:0:401
TTTCGACTACTGGGGTATCTAATCCTGTTTGCTCCCCACGCTTTCGCATCTCAGCGTCAGTATCTGTCCAGAAGGCCGCCTTCGCCACCGGTATTCCTCCACATCTCTACGCATTTCACCGCTACACGTGGAATTCTACCTTCCTCTACAATACTCTAGTTAACCAGTTTTAAGTGCAATTCCTAGGTTGAGCCCAGGGCTTTCACACCTAACTTAATTATCCGCCTACATGCCCTTTACGCCCAGTCATTCCGATTAACGCTCGCACCCTCAGTATTACCGTGGCTGCTGGCCCGGAGTT
+
CBC@CGGGGGGFEFDG@FF9FFCFFEFGGGGFECFGGGGGGGGGCEGCCFAFFGCFFGGGGGGGGGEFGFGDFFFGGGCEFGGGGGGGGGGGDGFFGFFFCGG8EEEFGGFGF7FFGEG9FGCGGGGGGDFGC9EFFGFGGFGGGFFFG8=DAFC?=D=EDFGGFGGEDFFGFGGGF79DDFDADGGGG689CFFGCCGGFC5AAFF*8@EE=FCFEFAEBE?=>=2>BEEC3>BFBFEFF>=1;0/;AC3C?;6((46/260/3(-(;F(4((.))--)4,,(-((-87:?:((-((-:1
@M04999:289:000000000-L3R54:1:1101:26076:6800 2:N:0:401
TGAACGACTACAAGGGTATCTAATCCTGTTTGCTCCCCACGCTTTCGCATCTCAGCGTCAGTATCTGTCCAGAAGGCCGCCTTCGCCACCGGTATTCCTCCACATCTCTACGCATTTCACCGCTACACGTGGAATTCTACCTTCCTCTACAATACTCCAGATAACCAGTTTTAAGTGCAATTCCCAGGTTGAGCCCGGGGCTTTCACACCTAACTTAATTATCCGCCTACATGCCCTTTACGCCCAGTCATTCCGATTAACGCTCGCACCCTCCGTATTACCGCGGCTGCTGGCACGGAGT
+
CCCCCGGGGGGGGGGGGGGGGGGGGGGGGGGGGGGGGGGGGGGGGGGGGGGGGGGGGGGGGGGGGGGGGGGGGGGGGGGGGGGGGGGGGGGGGGGGGGGGGGGGGGGGGGGGGGGGGGGGGGGGGGGGGGGGGGGGGGGGGGGGGGGGGGGFGFGGGGGGGGGGGFGGGGGGGGGGFFFFGGGGGGGGGGGGFGGGGDGGFFFFFFFFFFFFFFFFFFFFFFFFFB??DDFFFF@FFFEFFFDFFFFFFFFEFEE@FFFFBFBF?>9>F>?0:16:?B>2<B?9B19FFFDF?BBF?;0>3
@M04999:289:000000000-L3R54:1:1101:26016:6835 2:N:0:401
ATCAAGACTACCGGGGTATCTAATCCTGTTCGCTACCCATGCTTTCGAACCTCAGCGTCAGTTACAGACCAGAGAGCCGCCTTCGCCACTGGTGTTCTTCCATATATCTACGCATTCCACCGCTACACATGGAGTTCCACTCTCCTCTTCTGCAATCAAGAAAAACAGTTTCAGCTGCACTTCCCCGGTTAAGCCGAGGGCTTTCACAGCTGACTTGTTCTCCCGCCTGCGTTCGCTTTACGCCCAATACATCCGGACAACGCTTGCCACCTACGTATTACCGCGGCTGCTGGCACGTAGT
+
CCCCCGGFGGDGGGGDFGGGGGGGGFGFEGGGG:FGFG<FFGFFFG@DGGGGGGFGGGG@@FFGGGGGGGGGGFGEG<FGGEEFD7C=FFGGGGGGFG<DGGGCADFGGEF:FFGCFGGGF@C@CGGFFEF88D>>FGEFGGGGGGGGGGGGGFF:FFGF9=DF8=EGGGGGGFGFBFDGGFGGEFGECCD7;EFGGD449AAFFFFFFDE=EF==5B+@6747@@@FDFF;?;DFF;;FED@>F:8<?)4<488(3;>116>BB013<D?<82::<A?A<AF9;09;90),((4<18:(,
@M04999:289:000000000-L3R54:1:1101:10033:6855 2:N:0:401
TGTTTGACTACTGGGGTATCTAATCCTGTTTGCTCCCCACGCTTTCGCATCTCAGCGTCAGTATCTGTCCAGAAGGCCGCCTTCGCCACCGGTATTCCTCCACATCTCTACGCATTTCACCGCTACACGTGGAATTCTACCTTCCTCTACAATACTCCAGATAACCAGTTTTAAGTGCAATTCCCAGGTTGAGCCCGGGGCTTTCACACCTAACTTAATTATCCGCCTACATGCCCTTTACGCCCAGTCATTCCGATTAACGCTCGCACCCTCCGTATTACCGCGGCTGCTGGCACGGAGT
+
CCCCCGGGGGGGGGGEGGGGGGGGGGGGGGGGGGGGGGGGGGGGGGGGGGGGGGGGGGGEEGFGGGCGGCGGGGDCFGCGGGGGGGGGGGGDG=FGGGGGGGGGFGGGGGG?FFGGGGGGGGGGGGGGGGGDCGGGGGGGGGGGGGGGFGGGGGGGGCG8AEGGGGGEFGGGGGDGFCFFGGFGEG?FGG?FCGGG6DD*?AFFFFFAEFFF@FFFBBFE=?EE29@?5B=CCBE@EFEAE?<F9;0;;EEECFFFDDDEE;0:BBFFF>FFFFFFF736<>(9>09>BFB72??F:>034
@M04999:289:000000000-L3R54:1:1101:7558:6855 2:N:0:401
AGGACTACCCGGGTATCTAATCCTGTTTGCTCCCCATGCTTTCGCACCTCAGCGTCAGTATTAGGCCAGAAGGCTGCCTTCGCCATCGGTATTCCTCCAGATCTCTACGCATTTCACCGCTACACCTGGAATTCTACCTTCCTCTCCTATACTCTAGCTAACCAGTATCGTATGCAATTCCCAAGTTGAGCTCGGGTATTTCACATCCGACTTAATTAGCCGCCTACGCTCGCTTTACGCCCAGTAATTCCGATTAACGCTTGCACCCTCTGTATTACCGCGGCTGCTGGCACAGAGTTAC
+
CCCCCGGGGGGGGGGGGGGGGG9-FEGGGGGGGGGGGGGGGGFFG7BFFGGFFEGGEGGAFGFGFGGGGGGGGGGGGGGGGGGFGEGGGGFCFFGGGGGGGGGGGFGGGGGGFFGGGGGGGGGGGGGGGFFFFGGGGGGGGFGGFECFGGGGGGGGFCGFGGGFDF=FGGGGGGGGFDF9FGF8DFGFGF88DEDD+;D+=9C7;FAA=):=A6>97F62>2>>ADF@>2-:@DB=:=@F9BFD49?<C??@02;0CC0;;@61?B(1(((..)6:2<BB02((23:?F(,14103()59-
@M04999:289:000000000-L3R54:1:1101:23234:6869 2:N:0:401
CGACTACTGGGGTATCTAATCCTGTTTGCTCCCCACGCTTTCGCATCTCAGCGTCAGTATCTGTCCAGAAGGCCGCCTTCGCCACCGGTATTCCTCCACATCTCTACGCATTTCACCGCTACACGTGGAATTCTACCTTCCTCTACAATACTCCAGATAACCAGTTTTAAGTGCAATTCCCAGGTTGAGCCCGGGGCTTTCACACCTAACTTAATTATCCGCCTACATGCCCTTTACGCCCAGTCATTCCGATTAACGCTCGCACCCTCCGTATTACCTCGGCTGCTGGCACGGAGTTAGC
+
CCCCCGGGGGGGGGGGGGGGGGGGGGGGGGGGGGGGGGGGGGGGGGGGGGGGGGGGGGGGGGGGGGGGGGFGGGGGGGGGGGGGGGGGGGGGGGGGGGGGGGGGGGGGGGGGBFGGGGGGGGGGGGGGGGGGGGGGGGGGGGGGGGGGGGGGGGFGGGGGGGGGGGGGGGGGGGGGFGFGGGGGGGGGGFGGGGGGGGGGFFFFFFFFE=8ABCFFCFF45>D@>BFFF=EFE@@FFFFFBD<;<@ECEF(336DEFF>FFFFFFFF:?1;F???AB)))41:?6:>:?F(561,42:A22
@M04999:289:000000000-L3R54:1:1101:26302:6882 2:N:0:401
AGGACTACAAGGGTATCTAATCCCATTCGCTACCTACGCTTTCGTGCCTCAGTGTCAGGAATGTGCCAGTCTGCTGCCTTCGCTTTTGGTATTCCCCATGATATCAACGGATTTCACCCCTACACCATGAGTTCTACAGACCTCTCACACCCTCTAGTTTTACCGTTTCCGGTGCAGATCTGGAGTTGAGCCCCAGGATTTAACACTAGACTAATAAAACCACCTACGCACCCTTTACACCCAATAATTCCGGATAACGCTTGGGGCACTCGTATTACCGCTGCTGCTGGCACGAGTTT
+
CCCCCGGGGGGGGGGGGGGGGGGGGGGGGGGGGGGGGGGGGGGGGGGGGGGGGGGGGGGGGGGGGGGGGGGGGGGGGGGGGGGGGGGGGGGGGGGGGGGGGGGGGGFGGGGGGGGGGGGGGGGGGGGGGGGGGGGGGGGGGGGGGGGGGGGEGGGGGGGGGGGGGGGGGGGGGGGGFGFGGGGGGGGGGGGGGGGGGFFFFFFFFFFFCEFFFFFFFFFFFFB=DFFF>A>AADDEFEFFFFFFBFFFFFEF>55;@ED;FD@;?FFBD@F;/1:=))72049>B>?BFFFBFBFFBFF
@M04999:289:000000000-L3R54:1:1101:20525:6929 2:N:0:401
TGGACTACCGGGGTATCTAATCCTGTTTGCTACCCACGCTTTCGAGCATGAACGTCAGTGTTATCCCAGGAGGCTGCCTTCGCCATCGGTATTCCTCCACATCTCTACGCACTTCACTGCTACACGTGGAATTCTACCTCCCTCTGACACACTCTAGTTAGACAGTTTCAAATGCACGTCCCAAGTTGAGCTCGGGGATTTCACATCTGACTTATCTAACCGTCTGCGCTCGCTTTACGCCCAGTAATTCCGATTAACGCTCGCACCCTACGTATTACCGCGGCTGCTGGCACGTAGTT
+
CCCCCGGGGGGGGGGGGGGGGGGGGGGGGGGGGGGGGGGGGGGGGGGGGGGGGGGGGGGGGGGGGGGGGGGGGGGGGGGGGGGGGGGGGGGGGFGGGGGGGGGGGGGGGGGGGGGGGGGGGGGGGGGFGGGGGGGGGGGGGGGGGGGGGGGGGGGGGGGEFFFGGGGGGGGGGGGGFGFGGGGGFGGGGGGGGGGGCCDGFFFFFFFFFFFFFFFFFFFFFFFFF2CB959@FFFF9>@DB@6(4;3CEFFF@D@F96,:167B;>FB<01(4><?AF<,-3099968?:?1???((4)
@M04999:289:000000000-L3R54:1:1101:6269:6958 2:N:0:401
TAAGACTACCCGGGTATCTAATCCTGTTTGCTCCCCACGCTTTCGCATCTCAGCGTCAGTATCTGTCCAGAAGGCCGCCTTCGCCACCGGTATTCCTCCACATCTCTACGCATTTCACCGCTACACGTGGAATTCTACCTTCCTCTACAATACTCCAGATAACCAGTTTTAAGTGCAATTCCCAGGTTGAGCCCGGGGCTTTCACACCTAACTTAATTATCCGCCTACATGCCCTTTACGCCCAGTCATTCCGATTAACGCTCGCACCCTCCGTATTCCCGCGGCTGCTGGCACGGAGTT
+
CCCCCGGGGGGGGGGGGGGGGGGGGGGGGGGGGGGGGGGGGGGGGGGGGGGGGGGGGGGGGGGGGGFGGGGGGGGGGGGGGGGGGGGGCEEGFGGGGGGGGGGGGGGGGGGGGGGGGGGGGGGGGGGGFEGGFGGGFGGGGGGGGGGGGGGGGGGGGGGGFFGGGGGGGGGFFFGGFGFGFGFGCGFGGFFGGGDGDDGGFFFFFFFDFFFFFFFFFFCEFF?DFFFF@EEFEFEDFFFFFFFF?;@AEFFFED@<<AF<><?>FFF9BB??>1:?B):?0;(2;09?D?(:?<062034
@M04999:289:000000000-L3R54:1:1101:20234:7033 2:N:0:401
AGACTACCGGGGCATCTAATCCTGTTTGCTCTCTCCGCTCTCGCATCTCAGCGTCAGTATCTGTCCAGAAGGCCGCCTTCGCCACCGGTATTCCTCCACATCTCTACCTATTTCATCGCTACACGTGCAATTCTACCTTCCTCTACAATACTCCAGATAACCAGTTTTAAGTGCAATTCCCAGGTTGAGCCCGGGTCTTTCACACCCAACTTAATTATCCGCCTACATGCCCTTTACGCCCACTCATTCCGATTAACGCTCGCACCCTCCGTATTACCTCGGCCGTCGGCACGCAGTTACC
+
A<,686CFE>++77FAFFF,,<CFC9CE<C<6C,,CF@,+9CF,66+CF,C,@,,,@E9,,C,<<<<CF,:8EFGDCCFE,,84,E>CG+B,B?E,:?E,,A,E4C,,,A,AA9A,9A@8C+,,@,9++9@DF;ECED8DG;EADA,=,@=EE8=8,@9AFGGG=+,@8,@EAD2,?+=2==+@>FGC67:C>E**3?8<AB@;?@*/4<:;*+=B7@F:)(65:=2@CB3>3()*.(/8;/((/()76?;(1(6?4(6(490(-,4(329,404)4)))((((4(((4>61,(((4)-)-
@M04999:289:000000000-L3R54:1:1101:12953:7051 2:N:0:401
GTGACTACAAGGGTATCTAATCCTGTTTGCTCCCCACGCTTTCGCATCTCAGCGTCAGTATCTGTCCAGAAGGCCGCCTTCGCCACCGGTATTCCTCCACATCTCTACGCATTTCACCGCTACACGTGGAATTCTACCTTCCTCTACAATACTCCAGATAACCAGTTTTAAGTGCAATTCCCAGGTTGAGCCCGGGGCTTTCACACCTAACTTAATTATCCGCCTACATGCCCTTTACGCCCAGTCATTCCGATTAACGCTCGCACCCTCCGTATTACCGCGGCTGCTGGCACGGAGTT
+
CCCCCGGGGGGGGGGGGGGGGGGGGGGGGGGGFGGGGGGGGGGGG,CGGGGGGGGGGGGGGGGGGGGGFGGGGGGGGGGGGGGGGGGGGGGGGGGGGGGGGGGGGGGGGGGGGGGGGGGGGGGGGGGEGGGGFGGGGGGGGGGGGGGGGGGGGGGGFFGGGGGGGGGGGGGGGGFGFGFGGGGGGGGGGCFGG+@5CGDFFFFFFFFFEFFFFFFFFFFFF?FFDDFEFFFBFFFFFF0>>FD@@E<E?CEF;?@FF<0:??BB>FFF:1?>?:?FFA9692(2632432?:?(-24(8
@M04999:289:000000000-L3R54:1:1101:13031:7066 2:N:0:401
GGATGGACTACACGGGTATCTAATCCTGTTTGCTCCCCACGCTTTCGCATCTCAGCGTCAGTATCTGTCCAGAAGGCCGCCTTCGCCACCGGTCTTCCTCCACATCTCTACGCATTTCACCGCTACACGTGGAATTCTACCTTCCTCTACAATACTCCAGATAACCAGTTTTAAGTGCAATTCCCAGGTTGAGCCCGGGGCTTTCACACCTAACTTAATTATCCGCCTACATGCCCTTTACGCCCAGTCATTCCGATTAACGCTCGCACCCTCCGTATTACCGCGGCTGCTGGCACGGAGT
+
CCCCCGGGGGGGGGGGGGGGGGGGGGGGGGGGFGGGGGGGGGGGGGGGGGGGGGGGGGGGGGGGGGGGGGGGGGGGGGGGGGGGGGGGGGGGG7FFGGGGGGGGGGGGGGGGGGGGGGGGGGGGGGGGGGGGDFGGGGGGGGGGGGGGGGGGGGGGGGGGFGGGGGGGGGGGGGGGFFFGGGGGGGGGGG6FEGGGGGGDAEFFFFFFFFFFFFFFFFFFCEFF>DFFDFEECEFFFFF6CFDFFD@@E4?EFFF@F?:BD09:39>>>6:?:?9BBBFBDB:B99;>>BB?(47>F02(-
@M04999:289:000000000-L3R54:1:1101:19832:7124 2:N:0:401
GTGGGACTACTGGGGTATCTAATCCTGTTTGCTCCCCACGCTTTCGCATCTCAGCGTCAGTATCTGTCCAGAAGGCCGCCTTCGCCACCGGTATTCCTCCACATCTCTACGCATTTCACCGCTACACGTGGAATTCTACCTTCCTCTACAATACTCCAGATAACCAGTTTTAAGTGCAGTTCCCAGGTTGAGCCCGGGGCTTTCACACCTAACTTAATTATCCGCCTACATGCCCTTTACGCCCAGTCATTCCGATTAACGCTCGCACCCTCCGTATTACCGCGGCTGCTGGCACGGAGTT
+
CCCCCGGGGGGGGGGGGGGGGGGGGGGGGGGGGGGGGGGGGGGGGGGGGGGGGGGGGGGGGGGGGGGGGGGGGGGGGGGGGGGGGGGGGGGGGGGGGGGGGGGGGGGGGGGGGGGGGGGGGGGGGGGEEGGGGGGGGGGFGGGGGGGGGGGGGGGGGGGFGGGGGGGGGGGGGGGGFGFGGGFGGGGFGGGFGFFDDGCDFFFFFFFFFDF=DFFFFFFFFFFF29@FFFFCE@@FFFCFFFF>?FFFFFEFF1<D6;FF<>?B>FFF7?FBFFFF0:9AF(2(71,487::BBBF>>034
@M04999:289:000000000-L3R54:1:1101:27991:7161 2:N:0:401
TATGGACTACAAGGGTATCTAATCCTGTTCGCTACCCATGCTTTCGAACCTCAGCGTCAGTTACAGACCAGAGAGCCGCCTTCGCCACTGGTGTTCTTCCATATATCTACGCATTCCACCGCTACACATGGAGTTCCACTCTCCTCTTCTGCACTCAAGAAAAACAGTTTCAGCTGCACTTCCCCGGTTAAGCCGAGGGCTTTCACAGCTGACTTGTTCTCCCGCCTGCGTTCGCTTTACGCCCAATAAATCCGGACAACGCTTGCCACCTACGTATTACCGCGGCTGCTGGCACGTAGTT
+
CCCCCGGGGGGGGGGGGGGGGGGGGGGGGGGGGGGGGGGGGGGGGGFGGGGGGGGGGGGGGGGGGGGGGGGGGGGGGGGGGGGGGGGGGGGGGGGGGGGGGGGGGGGGGGGGGGGGGGGGGGGGGGGGGFGFFGFFGGGGGGGGGGGGGGGGGGGGGDGGGGGGGGGGGGGGGGGGFGFGFGGGGGGGGGGGGGGCDGGD>FFFFFFFFEFFFFFFFFFFFFFFFF@FFBFFFFFFFFFFFFFFFF3@F<FEF@><>>F<;9::BF:)7::4??7?>2ABF?BF>9;>??22:0<?:<??4
@M04999:289:000000000-L3R54:1:1101:20229:7203 2:N:0:401
TTAGGGACTACCAGGGTATCTAATCCTGTTCGCTCCCCACGCTTTCGCTCCTCAGCGTCAGTGACGGCCCAGAGACCTGCCTTCGCCATCGGTGTTCTTCCCGATATCCACACATTCCACCGTTACACCGGGAATTCCAGTCTCCCCTACCGCACTCCAGTCCGCCCGTACCCGGCGCCGATCCACCGTTAAGCGATGGACTTTCACACCAGACGCGACGAACCGCCTACGAGCTCTTTACGCCCAATAAATCCGGATAACGCTTGCACCCTACGTATTACCGCGGCTGCTGGCACGTAGT
+
CCCCCGGGGGGGGGGGGGGGGGGGGGGGGGGGGGGGGGGGGGGGGGGGGGGGGGGGGGGGGGGGGGGGGGGGGGGGGGGGGGGGGGGGGGGGGGGGGGGGGGGGGGGGGGGGGGGGGGGGGGGGGGGGGGGGGGGGGGGGGGGGGGGGGGGGGEGGGGGFGGGDGGGGGDEEGGDGBGFGDGGGFGGGGGEGGGGGGGGGFFFFFAFF@DFF<FE:1>E639>FFFFFBFFFFF>BBFF46,8>>:???A<ABFF>?FB27<FFF??><BBB::<(<A?2:44>>46>1442:?(.(4::4
@M04999:289:000000000-L3R54:1:1101:24179:7236 2:N:0:401
GCGACTACCGGGGTATCTAATCCTGTTCGCTCCCCACGCTTTCGCTCCTCAGCGTCAGTGACGGCCCAGAGACCTGCCTTCGCCATCGGTGTTCTTCCCGATATCTACACATTCCACCGTTACACCGGGAATTCCAGTCTCCCCTACCGCACTCCAGTCCGCCCGTACCCGGCGCCGATCCACCGTTAAGCGATGGACTTTCACACCAGACGCGACGAACCGCCTACGAGCTCTTTACGCCCAATAAATCCGGATAACGCTTGCACCCTACGTATTACCGCGGCTGCTGGCCCGTAGTTAC
+
CCCCCGGGGGGGGGGGGGGGGGGGGGGGGGGGGGGGGGGGGGGGGGGGGGGGGGGGGGGGGGGGGGGGGFGGGGGGGGGGGGGGGGGGGGGGGGGGGGGGGGGGGGGGGGGGFGGGGGGGGGGGGGGGGGGGGGGGGGGGGGGGGGGGGGGGGGGCGGGGGGGGGGGGGGGEGEDGFDFGGGGGCFGDGGGCEG5C8CFFFFFFFFFFB?F>BF3@BFD;D>BB??708244>B2<)63B09B:3?B24A74(-::AB:>::<04???F<<6,)644:A0;9>B>B37>70((-,((-4<)
@M04999:289:000000000-L3R54:1:1101:17900:7243 2:N:0:401
GACTACTAGGGTATCTAATCCTGTTCGCTACCCATGCTTTCGAGCCTCAGCGTCAGTAACAGACCAGAGAGCCGCCTTCGCCACTGGTGTTCTTCCATATATCTACGCATTTCACCGCTACACATGGAGTTCCACTCTCCTCTTCTGCACTCAAGTCTCTCAGTTTCCGATGCTCTTCCTCAGTTAAGCTGAGGGCTTTCACATTCAGACTTAAAAGACCGCCTGCGCTCCCTTTACGCCCAATAAATCCGGACAACGCTTGCCACCTACGTATTACCGCGGCTGCTGGCACGTAGTTAGC
+
CCCCCGFDGFFGGGGGGGGGGGGFGGGGDGGFGGGGGGGGGGGGGDFGGGGGGGEEFGGGGGDGGGFDGGGGGGGGGGFGGGGGGGFGGGGGGGGGGGGGDCGGGGGGGDFFGGEFGEGGC@FGEGGGGGGGFEGCGGGGGGGCEGGGGGGGGFFEG8D;EFFEFGFGGEEGEGGGFGFGGGGGFGGAFGGFGGGGGGGGFACAFFFFFBFFCF6CEFFD?BFFFFFFF?B=FE5CFF2;9015@AEFEF09?@0=@:>;22<4A<?F(.37<ABFBF:;966>>FFB:?B?B?0:<AAF<
@M04999:289:000000000-L3R54:1:1101:24270:7270 2:N:0:401
ATGACTACCGGGGTATCTAATCCTGTTTGCTCCCCACGCTTTCGCATCTCAGCGTCAGTATCTGTCCAGAAGGCCGCCTTCGCCACCGGTATTCCTCCACATCTCTACGCATTTCACCGCTACACGTGGAATTCTACCTTCCTCTACAATACTCTAGTTAACCAGTTTTAAGTGCAATTCCTAGGTTGAGCCCAGGGCTTTCACACCTAACTTAATTATCCGCCTACATGCCCTTTACGCCCAGTCATTCCGATTAACGCTCGCACCCTCCGTATTACCGCGGCTGCTGGCACGGAGTT
+
CCCCCGGGGGGGGGGGGGGGGGGGGGGGGGGGGGGGGGGGGGGGGGGGGGGGGGGGGGGGGGGGGGGGGGGGGGGGGGGGGGGGGGGGGGGGGGGGGGGGGGGGGGGGGGGGGGGGGGGGGGGGGGEGGGCFGGGGGGGGGGGGFGGFGGGGGGGGGGFFGGGGGGGGGGGGGGGGFGFGGGFFFGGGCGGGFGGFGGGFFBFFFFFFEFFFFFFFFFFFFA9@FFFFEC=:=EFEFF=37(3;EE<EFFFF@;?DFFF@@;BF96>::6?B6:?7>AF4>>1(,33?B(3(5:>07<:
@M04999:289:000000000-L3R54:1:1101:26152:7311 2:N:0:401
CGACTACAGGGGTATCTAATCCCATTTGCTCCCCTAGCTTTCGTCTCTCAGTGTCAGTGTCGGCCCAGCAGAGTGCTTTCGCCGTTGGTGTTCTTTCCGATCTCTACGCATTTCACCGCTCCACCGGAAATCCCCTCTGCCCCTACCGTACTCCAGCTTGGTAGTTTCCACCGCCTGTCCAGGGTTGAGCCCTGGGATTTGACGGCGGACTTAAAAAGCCACCTACAGACGCTTTACGCCCAATCATTCCGGATAACGCTTGCATCCTCTGTATTACCGCGGCTGCTGGCCCAGAGTTAGC
+
CCCCCGGGGGGGGDGGGGGGGG8CFFGGGGGGGGGGGGGGGGGGGGGGGGGGGGGGGGGGGGGGGGGGGGGFFFGGGGGGGGGGGGGGGGGGGGGGGGGEGGGGF@FGGGGGGGGGGGGGGGGGGGGFGGGGGGGGGGGGGGGGGFGGGGGGGGGGGGFFCFFGGGGGGGGGGGGEFGFGGGCEEFG?FGGGGGGG4DFFFFFF>B4D@>BF3AF6<AF@FFFFEE8EEFFF?F?FFFF:>BF??:4<AFF9:?B273;B???FA>02>F:<)6:))6:>B1266:2:(3((,48(-:)<9
@M04999:289:000000000-L3R54:1:1101:22265:7314 2:N:0:401
TGAGACTACCCGGGTATCTAATCCTGTTTGCTCCCCATGCTTTCGCACCTCAGCGTCAGTATTAGGCCAGAAGGCTGCCTTCGCCATCGGTATTCCTCCAGATCTCTACGCATTTCACCGCTACACCTGGAATTCTACCTTCCTCTCCTATACTCTAGCTAACCAGTATCGTATGCAATTCCCAAGTTGAGCTCGGGGATTTCACATCCGACTTAATTAGCCGCCTACGCGCGCTTTACGCCCAGTAATTCCGATTAACGCTTGCACCCTCTGTATTACCGCGGCTGCTGGCACAGAGTT
+
CCCCCGGGGGGGGGGGGGGGGGGGGGGGGGGGGGGGGGGGGGGGGGGGGGGGGGGGGGGGGGGGGGGGGGGGGGGGGGGGGGGGGGGGGGGGGGGGGGGGGGGGGGGGGGGGGGGGGGGGGGGGGGGGGGGGGGGGGGGGGGGGGGGGGGGGGGGGGGGGGGGGGGGDGGGGGGGGFGFGGGGGFGGGGFCFGGD>DGDGFFFFFFFFFFFFFFFFFFF:AEFFFD?F=B>BFFFFFEFEF9@D<E3CEF>AB?BFFFF?B?FFF>?BFFFF?DAA>>FA?>FFFBFFF?FF:<??(.).
@M04999:289:000000000-L3R54:1:1101:16582:7341 2:N:0:401
AGACTACTGGGGTATCTAATCCTGTTTGCTCCCCATGCTTTCGCACCTCAGCGTCAGTATTAGGCCAGAAGGCTGCCTTCGCCATCGGTATTCCTCCAGATCTCTACGCATTTCACCGCTACACCTGGAATTCTACCTTCCTCTCCTATACTCTAGCTAACCAGTATCGTATGCAATTCCCAAGTTGAGCTCGGGGATTTCACATCCGACTTAATTAGCCGCCTACGCGCGCTTTACGCCCAGTAATTCCGATTAACGCTTGCACCCTCTGTATTACCGCGGCTGCTGGCACAGAGTTAGC
+
CCCCCGGGGGGGGGGGGGGGGGGGGGGGGGGGGGGGGGGGGGGGGGGGGGGGGGGGGGGGGGGGGGGGGGGGGGGGGGGGGGGGGGGGGGGGGGGGGGGGGGGGGGGGGGGGGGGGGGGGGGGGGGGGGGGGGGGGGGGGGGGGGGGCGGGGGGGGGGGGGGGGGFGGEGGGGGGGFGFGGG@CGGGEDGGGGEDGGGGGFFFFFFFFFFFFCFFFFAABBFBA==9@=>BFF@DFE?DEF?;E4?CEFFFFD?:BA:>BB:<240:?BF>D:AFBF<3>B0;FFFFB?B03(4(44<926
@M04999:289:000000000-L3R54:1:1101:26484:7349 2:N:0:401
GACTACTCGGGTATCTAATCCGGTTTGCTCCCCACGCTTTCGCATCTCAGCGTCAGTCTCTGTCCAGCAGGCCGCCTTCGCCACCGGTATTCCTCCACACCTCTACGCATTTCACCGCCACACGTGGAATTCTACCTTCCTCTACAATACTTCAGATAACCAGTTTTTAGTGCAATTACTCGGTTGAGCCCGGGGCTTCCACACCTAACTTAATTATCCGCCTACCTGCCCTTTACGCCCCGTCATTCCCACTCATTCTCGCCCCCTCCCTATTACCGCGCCCGTCCGCACGTATTTAGCC
+
CCCCCGA@@7+;6CC@FFGGG+:@+8F<F,FFFGEDF88@E,B:@@;FAA,76C,8F,CFEGG<F,E,,:,66:+CFGGGGGGCEC==:D9FEF,A4EF++,A5AF+@C@FA?,5??F+8FECEEA:F<?FFC,EA@,=3@E9D,@6@8E8,6@9D;@93@DFGG7C+,43,@F+;;+=+2+++@E6D?,5C*?*7DF4FFA):?);A=CE34FF+*;A7FD@FF(7==D?83=34(80)(4,8(3<D2)5.,,())-6<?(((-4631(3>)6>26((.,,(((((,((--,(),56)-)
@M04999:289:000000000-L3R54:1:1101:22798:7360 2:N:0:401
GGGTAGACTACTCGGGTATCTAATCCTGTTTGCTCCCCACGCTTTCGCATCTCAGCGTCAGTATCTGTCCAGAAGGCCGCCTTCGCCACCGGTATTCCTCCACATCTCTACGCATTTCACCGCTACACGTGGAATTCTACCTTCCTCTACAATACTCCAGATAACCAGTTTTAAGTGCAATTCCCAGGTTGAGCCCGGGGCTTTCACACCTAACTTAATTATCCGCCTACATGCCCTTTACGCCCAGTCATTCCGATTAACGCTCGCACCCTCCGTATTACCGCGGCTGCTGGCACGGATT
+
CC8CCGEFGGGGGGGGGGGGGGGGGGGGGGGGGGGGGGGGGGGGGGGGGGGGGGCFGGGGGGFGGGGGGGGGFFGGFFFGGGGGGGGGGGGGGGGGGGGGGGGFFGGGFFGGGGGGGGCGGGEGGGGGGGGGCDFGGGEFGGFGGGGGDGFGGGGG@DDGGDEGGGGCFGGGCDFGFGFGGGGGCGGFFGE??EGGGDCD>DFAF>EFE@DEEFFFEAFE6?EE2>DF=D=C?E;@EFE6;;DBBF0=@<ECEFF;?;@3.(-3:476>>BBF?24(435A>(7B>9>FB?:((,51(2(-
@M04999:289:000000000-L3R54:1:1101:18859:7378 2:N:0:401
TGACTACCAGGGTATCTAATCCTGTTCGCTCCCCACGCTTTCGTCCATCAGCGTCAATCGGTATTTAGTAACCTGCCTTCGCAATCGGGGTTCTGTGTAATATCTATGCATTTCACCGCTACACTACACATTCCAGCTACTTCAATACTATTCAAGATTAACAGTATCAACGGCAGTTCTACAGTTAAGCTGCAGGTTTTCACCGCTGACTTATCAACCCGCCTACGGACCCTTTAAACCCAATAAATCCGGATAACGCTCGCATCCTCCGTATTCCCGCGGCTGCTGGCACGTAGTTAGC
+
CCCCCGGGGGGGGGGGGGGGGGGGGGGGGGGGGGGGGGGGGGGGGGGGGGGGGGGGGGGGGGGGGGFFGGGGGGGGGGGGGDCEGGGGGGGGGGGGGGGGGGGGGGGDGGGGGGGGGGGGGGGGGGGGGGGGGGG,EGGGGGGGGGGGGGGGGGFCDFGGGGGGGGGGGGGGCEGGFGFGGGGDGGGEFFF6F?FGDFCFFFFFFFFFACFFEFFFFFFF>AFFFFD229@FFFF=E4@FDF<@3=CFFF>B0;@<@09?DFFBFFFFFFFF?<?)6?199;;99BBFF??76.40,-)..
@M04999:289:000000000-L3R54:1:1101:8576:7398 2:N:0:401
TGACTACCGGGGTATCTAATCCTGTTCGCTACCCATGCTTTCGAACCTCAGCGTCAGTTACAGACCAGAGAGCCGCCTTCGCCACTGGTGTTCTTCCATATATCTACGCATTCCACCGCTACACATGGAGTTCCACTCTCCTCTTCTGCACTCAAGAAAAACAGTTTCAGCTGCACTTCCCCGGTTAAGCCGAGGGCTTTCACAGCTGACTTGTTCTCCCGCCTGCGTTCGTTTTACGCCCAATAAATCCGGACAACGCTTGCCACCTACGTATTACCGCGGCTGCTGGCACGTAGTTACC
+
CCCCCGGGGGDGGGGGGGGGGGGGGGGGGGGGGGGGGGGGGGEGGGGGGGGGGGGGGGGGGGGGGGGGFFGGGGGGGGGGGGGGGGGGGGGGGGGGGGGGGGGFGGGFGGGGGFFGGGGGGGGGCFG?FGGGGFFFGGGGGGGGGGGGGGGGGGFGGGGGCEGGGGGGGGGGGGGGFGFGGGG6EGEFGGGGE5CGGGGGFFFFAAFFEBE7>FAFEFADD>9168>;DFF?FFFEE6@D0;@DFFBBD?63:6B?FFFF?6BF<DFF:F??>>B>9A079>FF60),51:?088(46:).
@M04999:289:000000000-L3R54:1:1101:19558:7409 2:N:0:401
GGGACTACTCGGGTATCTAATCCTGTTCGCTCCCCACGCTTTCGTCCATCAGCGTCAATCGGTATTTAGTAACCTGCCTTCGCAATCGGGGTTCTGTGTAATATCTATGCATTTCACCGCTACACTACACATTCCAGCTACTTCAATACTATTCAAGATTAACAGTATCAACGGCAGTTCTACAGTTAAGCTGCAGGTTTTCACCGCTGACTTATCAACCCGCCTACGGACCCTTTAAACCCAATAAATCCGGATAACGCTCCCATCCTCCGTATTACCGCGGCTGCTGGCACGGAGTT
+
CCCCCGGGGGGGGGGGGGGGGGGGGGGGGGGGGGGGGEGGGGGGGGGGGGGGGGGGGGGGGGGFGGGFFGGGGGGGGGGGGGGGEGGGGGGGGGGGGGGGGGGGGGGGFGGGGGGGGGGGGGGGGGGGGGGGGGGGGGGFGGGGGGGGGGGGGGGGGGGGGGGGGGFGGEGGGGGCDGFGGGGFGGGGGFGGGGGGCFGFFFFFFFFFFFFFFFFFFFFFFABFFDFF(6@BDFFFFECFFFF<@@E9CEFF018@<<0:;;(((.::?<1;B??:>DD69799>13?B2673<0(-33
@M04999:289:000000000-L3R54:1:1101:4569:7411 2:N:0:401
TGGACTACTAGGGTATCTAATCCTGTTCGCTACCCATGCTTTCGAGCCTCAGCGTCAGTAACAGACCAGAGAGCCGCCTTCGCCACTGGTGTTCTTCCATATATCTACGCATTTCACCGCTACACATGGAGTTCCACTCTCCTCTTCTGCACTCAAGTCTCTCAGTTTCCGATGCTCTTCCTCAGTTAAGCTGAGGGCTTTCACATTCAGACTTAAAAGACCGCCTGCGCTCCCTTTACGCCCAATAAATCCGGACAACGCTTGCCACCTACGTATTACCGCGGCTGCTGGAACGTAGTTT
+
CCCCCGGGGGGGGGGGGGGGGGGGGGGGGGGGGGGGGGGGGGGGGGGGGGGGGGGGGGGGGGGGGGGGGGGGGGGGGGGGGGGGGGGGGGGGGGGGGGGGGGGFGGGGGGGGGGGGGGGGGGGGGGGGGGGGGGGGGGGGGGGGGGGGFGGGGGGGGGGGGGGGGGGGGGGGGGGGFGFGFGGC=FGGGFGGGGFF>DGGFFFFFFFFFFFFFFFFF8BCFFFFFFFFFFFFFFFFFFFFFFBD0=EAEFFE1;@FFFFFFF;03?AFFF>01424:4AA6>>>>FBF?D7((5247(-6)
@M04999:289:000000000-L3R54:1:1101:20278:7412 2:N:0:401
GGCAGACTACTCGGGTATCTAATCCCATTCGCTCCCCTAGCTTTCGTCTCTCAGTGTCAGTGTCGGCCCAGCAGAGTGCTTTCGCCGTTGGTGTTCTTTCCGACCTCTACGCATTTCACCGCTCCACCGGAACTTCCCTCTGCCCCTACCGTACTCCAGCTTGGTAGTTTCCACCGCCTGTCCAGGGTTGACCCCTGGTATTTGACGGCAGACTTAAAAAGCCACCTACAGACGCTTTACGCCCAATCCTTCCGGATAACGCTTGCATCCGCTGTATTACCGCGGCTGCTGTCAACGAGGT
+
C98@CGG8FDFFGGDGGGFGF9FEEFDGGGGGCFGGGG,CAFGGGGGG,BFGGDC6EFGGFGGD>7FFGEDF<<6:A,<<EGGFGGGGGDGG<AFFFG<FFEG+@@DGFFGCF7:<FGGFEG7F>=AEFD@E+@;DGGGG??F88D?F8D6==C?FGEEF=,1+@9FGG8::CFF+@D>7<FA7D8:,@*8,4::C9C*++3=9BF>?@=((76BFFC+.)/533:3E;3)7;19613)16;9>(1:,()6418(4(4424;60(-,)).(-((-6<2494:>21(7(00:)45)-4-((-
@M04999:289:000000000-L3R54:1:1101:17517:7430 2:N:0:401
TCTGGACTACTCGGGTATCTAATCCTGTTTGCTCCCCACGCTTTCGCATCTCAGCGTCAGTATCTGTCCAGAAGGCCGCCTTCGCCACCGGTATTCCTCCACATCTCTACGCATTTCACCGCTACACGTGGAATTCTACCTTCCTCTACAATACTCTAGTTAACCAGTTTTAAGTGCAATTCCTAGGTTGAGCCCAGGGCTTTCACACCTAACTTAATTATCCGCCTACATGCCCTTTACGCCCAGTCATTCCGATTAACGCTCGCACCCTCCGTATTACCGCGGCTGCTGGCACGGAGTT
+
CCCCCGGGGGGGGGGGGGGGGGGGGGGGGGGGGGGGGGGGGGGGGGGGGGGGGGGGGGGGGGGGGGGGGGGGGGGGGGGGGGGGGGGGGGGGGGGGGGGGGGGGGGGGGGGGGGGGGGGGGGGGGGGGGGGDFGGGGGGGGGGGGGGGGFGGDFGGGAEGGCFGGGDEGGGFDFFCFGFGGGFFCAFGG7DCGGGGFGGGFFFFFFFFFFF@FFFA;FF?FEE)>DFAFEFCEFFFBFCF@=@FFDEFEFFFE@DFFF?C(9DF>@0;>BF??9?B:?>F93>(3769?FF:?0?:F06(.
@M04999:289:000000000-L3R54:1:1101:3634:7432 2:N:0:401
GACTACCCGGGTATCTAATCCTGTTTGCTCCCCACGCTTTCGCATCTCAGCGTCAGTATCTGTCCAGAAGGCCGCCTTCGCCACCGGTATTCCTCCACATCTCTACGCATTTCACCGCTACACGTGGAATTCTACCTTCCTCTACAATACTCCAGATAACCAGTTTTAAGTGCAATTCCCAGGTTGAGCCCGGGGCTTTCACACCTAACTTAATTATCCGCCTACATGCCCTTTACGCCCAGTCATTCCGATTAACGCTCGCACCCTCCGTATTACCGCGGCTGCTGGCACGGAGTTAGCC
+
CCCCCGGGGGGGGGGGGGGGGGGGGGGGGGGGGGGGGGGGGGGGGGGGGGGGGGGGGGGGGGGGGGGGGGGGGGGGGGGGGGGGGGGGGGGGGGGGGGGGGGGGGGGGGGGGGGGGGGGGGGGGGGGGGGGGGGGGGGGGGGGFGGGGGGGGGGGGGGGGGGGGGGGGGGGGGGGGFFFGGGGGGGGGGGGGGGGGGGGGFFFFFFFFDFEFEFAFFFF@FF@>BEFF;=FFFFFF?DFFF<EF@CCE?301;D3C09<:>BFF>16?F0,3?>AB2413;91(3>:>B3)4;>;BBFAF>
@M04999:289:000000000-L3R54:1:1101:25353:7578 2:N:0:401
GGGACTACTAGGGTATCTAATCCTGTTCGCTCCCCACGCTTTCGTCCATCAGCGTCAATCGGTATTTAGTAACCTGCCTTCGCAATCGGAGTTTTGTGTAATATCTATGCATTTCACCGCTACACTACACATTCCAGCTACTTCAATACTATTCAAGATTAACAGTATCAACGGCAGTTCTACAGTTAAGCTGCAGGTTTTCACCGCTGACTTATCAACCCGCCTACGGACCCTTTAAACCCAATAAATCCGGATAACGCTCGCATCCTCCGTATTACCGCGGCTGCTGGCACGGAGTT
+
CCCCCGGGGFGGGGGGGGGGGFGGGGGGGGGGGGGGGGGGGGGGGGGGGGGGGGGGGGGGGGGGGGGGGGGGGGGGGGGGGGGGDGGGGGGGGGGGGGGGGGGGGGGGGGGGGGGGGGGGGGGGGGGGGGGGGGGGGGGFGGGGGGGGGGGGFGAEG8=EFGGGGGDGGGGGDGGCDGFGGGGGGGGGFGGGGGGGGGGGF?FFFFFFF58CEAFFFFFFFFFFAFFF=@>BDFFF4@CFDFF@@)79?7@BF1;;EFF@<?@13:>?BA07?F?4<BFF>969>0:?D2<:B?0;(41
@M04999:289:000000000-L3R54:1:1101:8548:7589 2:N:0:401
GACTACACGGGTATCTAATCCTGTTCGCTCCCCACGCTTTCGTCCATCAGCGTCAATCGGTATTTAGTAACCTGCCTTCGCAATCGGGGTTCTGTGTAATATCTATGCATTTCACCGCTACACTACACATTCCAGCTACTTCAATACTATTCAAGATTAACAGTGTCAACGGCAGTTCTACAGTTAAGCTGCAGGTTTTCACCGCTGACTTATCAACCCGCCTACGGACCCTTTAAACCCAATAAATCCGGATAACGCTCGCATCCTCCGTATTACCGCGGCTGCTGGCACGGATTTAGCC
+
9@CCCFGGEFFFFGGGGCFFEDEGGGECGG:FGGGDFFBFGCFFG:FGFDFGEGE:FGDFGFGGGEEFAFGGGGFGGGGCGECEFD7FGGGGG<FFFEEFFGGGGGGGGGDGFGGGGGEECGGGGGGGGGGFFGGGGCFGGGGGGGGGGGGGGADFGDGGGFGFGGFFFGGCGG6D@FFFGGFFGG7CCFFGG6CFFGGGFFF>BFEFFECAEFFFBAEBDAF>@=2>BFFFFFEFFF@FF08;EEEFFB6;<;EEDFF@>FFFFB7>?68?BFFFFBF499BF:?:067?:>(((45A>4
@M04999:289:000000000-L3R54:1:1101:11696:7601 2:N:0:401
TGAGCGACTACAGGGGTATCTAATCCTGTTTGCTCCCCACGCTTTCGCATCTCAGCGTCAGTATCTGTCCAGAAGGCCGCCTTCGCCACCGGTCTTCCTCCACATCTCTACGCATTTCACCGCTACACGTGGAATTCTACCTTCCTCTACAATACTCCAGATAACCAGTTTTAAGTGCAATTCCCAGGTTGAGCCCGGTGCTTTCACACCTAACTTAATTATCCGCCTACATGCCCTTTACGCCCAGTCATTCCGATTAACGCTCGCACCCTCCGTATTACCGCGGCTGCTGTCACGGATT
+
C9CCCGEGGGGGGGGGGGGGGFGGGGGGGGGGGGGGGGGGGGGGGGGGGGGGGGGGGGGGGGGGGGFGGGGCEDGGGGGGEEEGFGGGGGGEG7FGGGGGGGGGGGGGGGG7@FGGGGGGGGGGGGFGCFDCGGGGGGGGGGGGGGGGGGGGGGGGGGFDGEFFDGGGGGGGFGGG+=CCGGGGFGCFGGGGGGGGGG7/9ABFFFFFFFF9@FFFE6FEF8?62BFF?B2C4@F@@FFFC;@BF;?FEACEFCE08;8C>(4?:29;>6BB?B((44?96<(2900>1044)).6?00(,
@M04999:289:000000000-L3R54:1:1101:20148:7603 2:N:0:401
GACTACGGGGGTATCTAATCCTGTTTGCTCCCCACGCTTTCGCATCTCAGCGTCAGTATCTGTCCAGAAGGCCGCCTTCGCCACCGGTATTCCTCCACATCTCTACGCATTTCACCGCTACACGTGGAATTCTACCTTCCTCTACAATACTCCAGATAACCAGTTTTAAGTGCAATTCCCAGGTTGAGCCCGGGGCTTTCACACCTAACTTAATTATCCGCCTACATGCCCTTTACGCCCAGTCATTCCGATTAACGCTCGCACCCTCCGTATTACCGCGGCTGCTGGCACGGAGTTAGCC
+
CCCCCGGGGGGGGGGGGGGGGGGGGGGGGGGGGGGGGGGGGGGGGGGGGGGGGGGGGGGGGGGGGGGCGGGGGGGGGGGGGGGGGGGGFGGGGGGGGGGGGGGGGGGGGGGGGGGGGGGGGGGEGCGG?FGGGDGGGGGGGGGGGGGGGGGGGGGFGCFGGGGFGGGGGGGGGGGGFGFGG>CGGGEFGGGDG5CDGDGGFFFFFFF4@EF@EFFFECF6FFF;@1CEFFDFFFEEFFFF13??AFAFF:(8??4)39:?;B03>??BF9B0:BAFF064034(8::F<()(2--2:2)64
@M04999:289:000000000-L3R54:1:1101:25111:7636 2:N:0:401
GGTCGACTACCAGGGTATCTAATCCTGTTTGCTCCCCACGCTTTCGCATCTCAGCGTCAGTATCTGTCCAGAAGGCCGCCTTCGCCACCGGTATTCCTCCACATCTCTACGCATTTCACCGCTACACGTGGAATTCTACCTTCCTCTACAATACTCTAGTTAACCAGTTTTAAGTGCAATTCCTAGGTTGAGCCCAGGGCTTTCACACCTAACTTAATTATCCGCCTACATGCCCTTTACGCCCAGTCATTCCGATTAACGCTCGCACCCTCCGTATTACCGCGGCTGCTGGCACGGATTT
+
CCCCCGGGGGGGGGGGGGGGGGGGGGGGGGGGGGGGGGGGGGGGGGGGGGGGGGGGGGGGGGGGGGGGGGGGGGGGGGGGGGGGGGGGGGGGDGGGGGGGGGGGGGGGGGGGGGGGGGGGGGGGGGGGGGGG9FGGGGGGGGGGGGGGGGGGGGGGG8FFFGGGGGGGGFGGGGGFFGFDDFGGEGCFGFGGGFGGFFGGFFFFFFFFDFFBFFFFEFFFFFFFFA>(>BC?:>DEDFEF=@@7<1;@;ECEC@?;???9<@D;6;BFB6:?B02(.54A)8>>966>:DF03:70(-(-.
@M04999:289:000000000-L3R54:1:1101:24219:7638 2:N:0:401
CCGGACTACAGGGGTATCTAATCCTGTTCGCTACCCATGCTTTCGAACCTCAGCGTCAGTTACAGACCAGAGAGCCGCCTTCGCCACTGGTGTTCTTCCATATATCTACGCATTCCACCGCTACACATGGAGTTCCACTCTCCTCTTCTGCACTCAAGAAAAACAGTTTCAGCTGCACTTCCCCGGTTAAGCCGAGGGCTTTCACAGCTGACTTGTTCTCCCGCCTGCGTTCGCTTTACGCCCAATAAATCCGGACAACGCTTGCCACCTACGTATTACCGCGGCTGCTGGCACGTAGTT
+
CCCCCGGGGGGGGGGGGGGGGGGGGGGGGGGGGGGGGGGGGGGGGGGGGGGGGGGGGGGFGGGGGGGGGGGGGGGGGGGGGGGGGGGGGGGGGGGGGGGGGGGGGGGGGGGGGGGGGGGGGGGGGGGGGGGGGGGGGGGGGGGGGGGGGGGGGGGGGGGGGGGGGGGGGGGGGGGGFGFGGGGGG6CGGGGGGDCGGDDGFFFFFFFFFFFFFFFFFFFEFD=@@FFFFFF?DFFFDFEDFBFFFFFF<>ABF>?>FFFFFFF?BFFF?BFFFBFFFFFABF;>BF6??:0:03828??2
@M04999:289:000000000-L3R54:1:1101:18986:7647 2:N:0:401
AGCCGACTACCGGGGTATCTAATCCTGTTTGCTACCCACGCTTTCGAGCATGAACGTCAGTGTTATCCCAGGAGGCTGCCTTCGCCATCGGTATTCCTCCACATCTCTACGCATTTCACTGCTACACGTGGAATTCTACCTCCCTCTGACACACTCTAGTTTGACAGTTTCAAATGCACGTCCCAAGTTGAGCTCGGGGATTTCACATCTGACTTATCTAACCGTCTGCGCTCGCTTTACGCCCAGTAATTCCGATTAACGCTCGCACCCTACGTATTACCGCTGCTGCTGGCACGCCGTT
+
CCCCCGGGGGGGGGGGGGGGGGGGGGGGGGGGGGGGGGGGGGGGGGGGGGGGFFGGGGGGGGGGGGGGGG8DC@76A<FG9EGFGG@CFFGGGGGGGGGGGGGGGGGCFGFEC@EFGGGGFGGGGGGCFGGGGGGGGFGGGGFGGGGGEGGGDEGFGGGGGGGGGGGGGGGGGGGFFD56@FGGF6@FFCFCEFGGDGDDEFFFFFFFFFEEFFF9<AFE8ADF@@DDFFFFFFFFFF<F?FFF?F@C?EFFF@0;D<FB19<BB>999?FBFFB7A:4>>06(,2.))228:<4:(-0,-
@M04999:289:000000000-L3R54:1:1101:22128:7671 2:N:0:401
GACTACAAGGGTATCTAATCCTGTTTGCTCCCCACGCTTTCGCATCTCAGCGTCAGTATCTGTCCAGAAGGCCGCCTTCGCCACCGGTATTCCTCCACATCTCTACGCATTTCACCGCTACACGTGGAATTCTACCTTCCTCTACAATACTCTAGTTAACCAGTTTTAAGTGCAATTCCTAGGTTGAGCCCAGGGCTTTCACACCTAACTTAATTATCCGCCTACATGCCCTTTACGCCCAGTCATTCCGATTAACGCTCGCACCCTCCGTATTACCGCGGCTGCTGGCACGGAGTTAGCC
+
CCCCCGGGGGGGGGGGGGGGGGGGGGGGGGGGGGGGGGGGGGGGGGGGGGGGGGGGGGGGGGGGGGG9FGGGGGGGGGGGGGGGGGGG7FGGGGGGGGGGGGGGGGDGGGGGGGGGGGGGGGGGGGGGCFGGGGGGGGGGGGGGGFGGGGGGGGGGGFGGGGGFGFFGFFGGFGGGFGFGGGDGGGGGGFGGGGGGGGGGFFFFFFFFFFFFFFFFFFC=F=DFFFFF@BDFFFFFFF>BF9EF4@CEF;FFFFFFFBFFF;079@DBFFF:12>B96096992:>??F08161>BBFFB8
@M04999:289:000000000-L3R54:1:1101:17505:7705 2:N:0:401
GACTACCAGGGTATCTAATCCTGTTCGCTTCCCATGCTTTCGAACCTCAGCGTCAGTTACAGACCAGAGAGCCGCCTTCGCCACTGGTGTTCTTCCATATATCTACGCATTCCACCGCTACACATGGAGTTCCACTCTCCTCTTCTGCACTCAAGAAAAACAGTTTCAGCTGCACTTCCCCGGTTAAGCCGAGGGCTTTCACAGCTGACTTGTTCTCCCGCCTGCGTTCGCTTTACGCCCAATAAATCCGGACAACGCTTGCCACCTACTTATTACCGCGGCTGCTGGCACGTATGTAGCC
+
CCCCCGGGGGGGGGGGGGGGGGGGGGGGGGGGGGGFGGGGGGGGGGGGGGGGGGGGGGGGGGGGGFFCGGGGGGGGGGGGGGGGGGGGGGGGGGGGGGGGGGGGGGGGGGGGFGGGGGGGGGGCFFDDGFGGFGGGGGGGGGGGGGGGGGGGGGFADFGGGFGFGGGGGGGGGGGGFGFGGG>EG6DFE?CEEC>CDGGGFFF8FFFABF?>A?FFFFF(6@@9BBFDDFFFFFCE6<9:<(6;37<7=6119>049>:<2:7<BFF??7<9AAAFF<>((2908>,8?04-80)(.--42
@M04999:289:000000000-L3R54:1:1101:8581:7714 2:N:0:401
GGGACTACCCGGGTATCTAATCCTGTTTGCTCCCCACGCTTTCGCATCTCAGCGTCAGTATCTGTCCAGAAGGCCGCCTTCGCCACCGGTATTCCTCCACATCTCTACGCATTTCACCGCTACACGTGGAATTCTACCTTCCTCTACAATACTCCAGATAACCAGTTTTAAGTGCAATTCCCAGGTTGAGCCCGGGGCTTTCACACCTAACTTAATTATCCGCCTACATGCCCTTTACGCCCAGTCATTCCGCTTAACGCTCGCACCCTCCGTATTACCGCGGCTGCTGGCACGGAGTT
+
CCCCCGGGGGGGGGGGGGGGGGGGGGGGGGGGGGGGGEGGGGGGG7FGGGGGGGGGGGGGGGGGGGGGGAFGDGGGGGGGGGGGGGGGGGGGGGGGGGGGGGGGGGGGGGGGGFGGGGGGGGGGGGGGEFGG?EGCGGGGGGGGGGGGGGGGGGGF8=FFFGCGGGGGGG?,@E?FFGDGGGGG?FGF,AC?EGCC>7CFFFA6:FDFEEDEFFFFFCFF=@>DFFFEEFF;3@DEFFDFBF@(/))<?CFE(3,1:A(7??6(3>9::BFBBF07<99:>90;F;?B???F??0((-8
@M04999:289:000000000-L3R54:1:1101:7781:7747 2:N:0:401
GACCGACTACTAGGGTATCTAATCCTGTTTGCTCCCCACGCTTTCGCATCTCAGCGTCAGTATCTGTCCAGAAGGCCGCCTTCGCCACCGGTATTCCTCCACATCTCTACGCATTTCACCGCTACACGTGGAATTCTACCTTCCTCTACAATACTCTAGTTAACCAGTTTTAAGTGCAATTCCTAGGTTGAGCCCAGGGCTTTCACACCTAACTTAATTATCCGCCTACATGCCCTTTACGCCCAGTCATTCCGATTAACGCTCGCACCCTCCGTATTACCGCGGCTGCTGGCACGGAGTT
+
CCCCCGGGGGGGGGGGGGGGGGGGGGGGGGGGGGGGGGGGGGGGGGGGGGGGGGGGGGGGGGGGGGGGGGGGGGGGGGGGGGGGGGGGGGGGGGGGGGGGGGGGGGGGGGGGGGGGGGGGGGGDGGGGGGGCFGGDGGGGGGGGGGGGGGGGGGGGGGGGGGGGGGGGGGGGGGGGFGFGGGGGCFFFGGGDGGGGGGGGFFFFFFFFDFFFFFFFEFFCCE?AFAFFFFFFFFFFFFFF=D@FFFFFEFFFEF?@FFFF@FF;BFFFFFF?<>B0??FBD69(499>B?)0(,429;;:4
@M04999:289:000000000-L3R54:1:1101:5917:7753 2:N:0:401
CAGACTACAGGGGTATCTAATCCTGTTTGCTCCCCACGCTTTCGCATCTCAGCGTCAGTATCTGTCCAGAAGGCCGCCTTCGCCACCGGTATTCCTCCACATCTCTACGCATTTCACCGCTACACGTGGAATTCTACCTTCCTCTACAATACTCTAGTTAACCAGTTTTAAGTGCAATTCCTAGGTTGAGCCCAGGGCTTTCACACCTAACTTAATTATCCGCCCACATGCCCTTTACGCCCAGTCATTCCGATTAACGCTCGCACCCTCCGTATTACCGCGGCTGCTGGCACGGAGTTCG
+
CCCCCGGGGGGGGGGGGGGGGGGGGGGGGGGGGGGGGGGGGGGGGCFGGGGGGGGGGGGGGGGGGGGGGGGGGGGGGGGGGGGGGGGGGGGGGGGGGGGGGGGGGGGGGGGGGGGGGGGGGGGGGGGGGGGGGGGGGGGGGGGGGGGGGGCGGGGGGGGGGGGGGGGCGGFGGGGGFGFGGGFGFGGGGGGGGGGGDDGGFFFFFFEFEFFFFAFFFFF<99BFFAA@BEB>B@=B6=(5@(22@E<CEEF@?<<DCC@6;?>F6>>?BFFFB<??D>4023>>>9:0)2:(4:>4(,.)(
@M04999:289:000000000-L3R54:1:1101:19545:7810 2:N:0:401
AGACTACTGGGGTATCTAATCCTGTTTGCTCCCCACGCTTTCGCATCTCAGCGTCAGTATCTGTCCAGAAGGCCGCCTTCGCCACCGGTATTCCTCCACATCTCTACGCATTTCACCGCTACACGTGGAATTCTACCTTCCTCTACAATACTCTAGTTAACCAGTTTTAAGTGCAATTCCTAGGTTGAGCCCAGGGCTTTCACACCTAACTTAATTATCCGCCTACATGCCCTTTACGCCCAGTCATTCCGATTAACGCTCGCACCCTCCGTATTACCGCGGCTGCTGGCACGGTGTTAGC
+
CCCCCGGGGGGGGGGGGGGGGGGGGGGGGGGGGGGGGGGGGGGGGGGGGGFGGGGGGGGGGGGGGGGGGGGGGGGGGGGGGGGGGGGGGGGGGGGGGGGGGGGGGGGGGGGGGGGGGEGGGGGGGGCG7FGGGGGGGGGGGGGGGGGGGFGGGGCGGGGCFGGGGGGGGFFGGFGGFGFGGG7@FGC6EFGGGFCDGGGGFFFFFFFFFFFEF@FFEFFEDBFF9B@EEFFBEFFEFFFFFFFFFEEEFFE<<FF7<@@F?BFFFF?:<F9<6??ADFF>;>;>02:?3???(4(-8?4<6
@M04999:289:000000000-L3R54:1:1101:24766:7816 2:N:0:401
CTGACTACTGGGGTATCTAATCCTGTTCGCTCCCCACGCTTTCGTCCATCAGCGTCAATCGGTATTTAGTAACCTGCCTTCGCAATCGGGGTTCTGTGTAATATCTATGCATTTCACCGCTACACTACACATTCCAGCTACTTCAATACTATTCAAGATTAACAGTATCAACGGCAGTTCTACAGTTAAGCTGCAGGTTTTCACCGCTGACTTATCAACCCGCCTACGTACCCTTTAAACCCAATAAATCCGGATAACGCTCGCATCCTCCGTATTACCGCGGCTGCTGGCCCGGAGTTAC
+
CCCCCGGGGGGGGGGGGGGGGGGGGGFG@@FFFGGGGGGGGGGGGGGDGGGFGGGGGGGGGGG?GFGGGGGGGGGGGGGGFGGEGGFFGCGFECFFFGGGCGGGGGFGFFGGFCFGGGGGGGGGGGGGGGGG9EFGGGF9ECFGGFGGGG8FGGG@CD?DFGFD9=D:CFGGD18CDGFFGFFE8DFGGGGGGGGGDFGG?7;CFEFF95CA=FACC+;>AFFFF==?(*2>=F=E=54FB2;1=@36.96602;@EE;;?0>B>:>F<<<02(3:AA<<9B0060:)42((-1(418(4)
@M04999:289:000000000-L3R54:1:1101:12846:7848 2:N:0:401
TGCTGACTACTCGGGTACCTAATCCTGCTCTCAACCCTTGCTTTCTATCCTCAGCGCCAGTAATCGATTAGAGCGCCGCCATCGCTACTGACGTTCTTCCATATATCTACTCATTTCATCGCTACACAGAGAGTTCCACTCTCCTCCTCTTCTCTCAACTTTCTCAGTTCCCCCTGCCCTCCCTCAGTTATTCTTAGGGCGTCCACATTCAGTCTTAGAATACCGCCTTCCCTCCCTTTCTGCCCAAAACATTCTGACACCTCTTCCCTTCTACGTTTTTCCACCGCTGCATCCACGTACC
+
A6A<,EF9FFF8,@+EF,,6;CFEFF,,,F,@,;,C@,C,@66,C,<6<E,EC,C++6@6,<E,,CF,,,6,,,8++++C+,AFF8,@<E,,4@,A<,E?,A95,9A,4?,995CFGB,C,+,+6=,,,9,,+,C9=@D,,9A,9,,66,,7,7=E,7,7,,@,;+,@E,=@,+++*+*+++06,=,6,,,,7@,?++3+*039*3995=@*21?B*++*1:*./)):)0((*(-63*0+***05>((/(67)96.5/))/,())/)/))/7<<1((/6,(.)6(4;99B())(),((.(,
@M04999:289:000000000-L3R54:1:1101:22203:7877 2:N:0:401
TTGACTACTCGGGTATCTAATCCTGTTTGCTCCCCACGCTTTCGCATCTCAGCGTCAGTATCTGTCCAGAAGGCCGCCTTCGCCACCGGTATTCCTCCACATCTCTACGCATTTCACCGCTACACGTGGAATTCTACCTTCCTCTACAATACTCCAGATAACCAGTTTTAAGTGCAATTCCCAGGTTGAGCCCGGGGCTTTCACACCTAACTTAATTATCCGCCTACATGCCCTTTACGCCCAGTCATTCCGATTAACGCTCGCACCCTCCGTATTACCGCGGCTGCTGGCACGGAGTT
+
CCCCCGGGGGGGGGGGGGGGGGGGGGGGGGGGGGGGGGGGGGGGGGGGGGGGGGGGGGGGGGGGGGGGGGGGGGGGGGGGGGGGGGGGGGEGGGGGGGGGGGGGGGGGGGGGGGGGGGGGGGGGGGGFGFGGGGGGGGGGGGGGGGGGGGGGGGGGGGGGGGGGGGGGGGGGGGGGFGFGGGGGGFGGFGGGGDGDGGDGFFFFFFFFFFFFFFFFFFFFF2BFFFFFFFFBBFFFFF?FFFD@EEFFFFFF6DFFFFF@BF9>>BFFF?F>B:??BFAB;16>6;BF??<B?3969BF
@M04999:289:000000000-L3R54:1:1101:15203:7881 2:N:0:401
GACTACCGGGGTATCTAATCCTGTTTGCTCCCCACGCTTTCGAGCATGAACGTCAGTGTTATCCCAGGAGGCTGCCTTCGCCATCGGTATTCCTCCACATCTCTACGCATTTCACTTCTACACGTGGAATTCTACCTCCCTCTGACACACTCTAGTTAGACAGTTTCAAATGCACGTCCCAAGTTGAGCTCGGCGCTTTCACATCTGACTTATCTAACCGTCTGCGCTCGCTTTACGCCCAGTAATTCCGATTAACGCCCTCCCCCTACGTATTACCGCGGCTGCTAGCCCGTAGTTATCC
+
<ABCCG@FFG7FEF<FFFGGGGEFGGGGG,CC@EFGEGGGGCFFE+CFCFGFGCBFFFFGFGGGGGEDGE7CCEEGGGGDCFCGGCEFCFFEFFGGEEGGGGGGAFGG7FEDGCFG9EFFFFG>F@G79EFFE,EFCGFGGGFF8EGG8EFGGG8=E,,@EA8@ECFFGFF8A8A8DGF8AD+@D:,@ECC+@++*<CFDFF6BAFFFEBA4:CFFEFA)@25(9(9255=?7=398?@:3(6)77<3?;(/38).,1(,-1(4?69:<415A7>A9(1302>330)).4(34,2442))-
@M04999:289:000000000-L3R54:1:1101:13707:7901 2:N:0:401
GAGTGACTACTGGGGTATCTAATCCTGTTCGCTACCCATGCTTTCGAACCTCAGCGTCAGTTACAGACCAGAGAGCCGCCTTCGCCACTGGTGTTCTTCCATATATCTACGCATTCCACCGCTACACATGGAGTTCCACTCTCCTCTTCTGCACTCAAGAAAAACAGTTTCAGCTGCACTTCCCCGGTTAAGCCGAGGGCTTTCACAGCTGACTTGTTCTCCCGCCTGCGTTCGCTTTACGCCCAATAAATCCGGACAACGCTTGCCACCTACGTATTACCGCTGCTGCTGGCATGTAGTT
+
-ACCCDGGCGGFFFGGGGGFFFFEGGGGGGEGECEEGFGGGGGGGG,FFGGGGGGGGGGEFFFGFEDF@F<CEA@FEEGFC@DBFC7FGGFGG,@EFGGGGGAFE5AAEGDGEFGF9FFDFGGD>EF9F9<,44@FGFGDFAFF=FGCGG8FCGDFF=@,@8DFGF8@FGGFGDFGFFFG?FADGC6EG63,@EE59;9CFFFFFFFAB=E3@FFFFFFEFEB@@FF>9:14?D>1=;);(3,:;0(=<6<C@9((1-(17>?F<??<?F?:7:3<>>AFF01(,34)).)56()(.).56
@M04999:289:000000000-L3R54:1:1101:17917:7935 2:N:0:401
AGGACTACAAGGGTATCTAATCCTGTTCGCTACCCATGCTTTCGAACCTCAGCGTCAGTTACAGACCAGAGAGCCGCCTTCGCCACTGGTGTTCTTCCATATATCTACGCATTCCACCGCTACACATGGAGTTCCACTCTCCTCTTCTGCACTCAAGAAAAACAGTTTCAGCTGCACTTCCCCGGTTAAGCCGAGGGCTTTCACAGCTGACTTGTTCTCCCGCCTGCGTTCGCTTTACGCCCAATAAATCCGGACAACGCTTGCCACCTACGTATTACCGCGGCTGCTGGCACGTAGTT
+
CCCCCGGGGGGGGGGGGGGGGGGGGGGGGGGGGGGGGGGGGGFGGEGFGGGGGGGGGGGGGGGGGGGGGFGGGGGGGGGGGGGGGGGGGGGGGGGGGGGGGGGGGGGGGGGGGGGGGGGGGGGGGGGGGGGGGGGGGGGFGGGGGGGGGGGGGGGEFFGGGGGGFGGGGGDGGGF8DGFGFGFGEEGGCGGGGEGGGGFGFFFFFFFFFFFFFFFFFFFFF=@FFBDBF>DFF@FF9E@EBBF0=EEEFE;@1?B>B?0(443??)23:B>08)6:FF6199>((-0::(8:>4:?0:)
@M04999:289:000000000-L3R54:1:1101:8582:7936 2:N:0:401
GACTACCAGGGTATCTAATCCTGTTCGCTACCCATGCTTTCGAACCTCAGCGTCAGTTACAGACCAGAGAGCCGCCTTCGCCACTGGTGTTCTTCCATATATCTACGCATTCCACCGCTACACATGGAGTTCCACTCTCCTCTTCTGCACTCAAGAAAAACAGTTTCAGCTGCACTTCCCCGGTTAAGCCGAGGGCTTTCACAGCTGACTTGTTCTCCCGCCTGCGTTCGCTTTACGCCCAATAAATCCGGACAACGCTTGCCACCTACGTATTACCGCGGCTGCTGGCACGTAGTTAGCC
+
CCCCCGGGGGGGGGGGGGGGGGFGGGGGGGGGGGGGGGGGGGGGGGGGGGGGGGEGGFGGGFGGGGGGGGDFGGGGGGGGGGGGGF8FGGGGGGGGGGGGGGGGGGGGDGGGGGGGCGGGGGGGGF8=EFGDGGGGGGGGGGGGGGGGGGGGGGGGFGEGGGFGGGGGFGGGGGGGFGFGGGGGGGFFGGCGDGGGGGGGFFC9AF>FFFFFFFFFFB62>@FBFBFF?FFFFFFF;DF:D?D3=EEFF01<>BB?16<?043>><:>>6:<<4AFDF>9(,11<:BB(4<((.36ADBA8
@M04999:289:000000000-L3R54:1:1101:18001:7941 2:N:0:401
GACTACAGGGGTATCTAATCCTGTTCGCTCCCCACGCTTTCGCTCCTCAGCGTCAGTGACGGCCCAGAGACCTGCCTTCGCCATCGGTGTTCTTCCCGATATCTACACATTCCACCGTTACACCGGGAATTCCAGTCTCCCCTACCGCACTCCAGTCCGCCCGTACCCGGCGCCGATCCACCGTTAAGCGATGGACTTTCACACCAGACGCGACGAACCGCCTACGAGCTCTTTACGCCCAATAAATCCGGATAACGCTTGCACCCTACGTATTACCGCGGCTGCTGGCACGTAGTTAGCC
+
CCCCCGGGGGGGGGGGGGGGGGGGGGGGGGGGGGGGGGGGGGGGGGGGGGGGGGGGGGGGGGGGGGFFGGGGGGGGGGGFGGGGGGGGGGGGGGGGGGGGGGGGGGGGGGGGGGGGGGGGGGGGGGDGGGGGGGGGGGGGGGGGGGGGGGGGGGGGGGGGGGGGGGGGEGGGGGGGFGFDGGDGGEGFCCGFGGCGGGGGCFFFFFFFFFF61DFEFFFFFFBBFFFFFFFBFF):?FFF?FFF<BFFF01466AF:;?F?FBFBFFFB<?FB?94AFB>039BFDFF?:?F2(23AA<<>
@M04999:289:000000000-L3R54:1:1101:11193:7950 2:N:0:401
TTAGACTACTGGGGTATCTAATCCTGTTTGCTCCCCACGCTTTCGCGCATGAACGTCAGTGTTATCCCAGGAGGCTGCCTTCGCCATCGGTATTCCTCCACATCTCTACGCATTTCACTGCTACACGTGGAATTCTACCTCCCTCTGACACACTCTAGTTTGACAGTTTCAAATGCACGTCCCAAGTTGAGCTCGGGGATTTCACATCTGACTTATCTAACCGTCTGCGCTCGCTTTACGCCCAGTAATTCCGATTAACGCTCGCACCCTACGTATTACCGCGGCTGCTGGCACGTAGTT
+
CCCCCGGGGGFGGGGGGGGGGGGGGGGGGGGGGGGGGGGGGGGGG,CFGGFGGG?FGGGGGGGGGGGGGGGGGGGGGGGGGGGGGGGGGGCFFGGGGGGGGGGGGGGGGFGGGGGGGGGGGGGGGGGGFGGGGGGGFGGGGGGGGGDFGGGGGGGGGGFDDFGGGGGGGGGGCFGGFGFGGGGGGGGGFFCGGGGDDDCDFFFFFFFFFFFFFFFFFFFEFF=ADB>EF@>DBFFFFEEFFFFF6@C)<EEF@??F@CEFFFF>B;;;:?:3?72:?9AD076;BF96?33<0>(.4<FF
@M04999:289:000000000-L3R54:1:1101:7502:7966 2:N:0:401
TGTGACTACTCGGGTATCTAATCCTGTTTGCTCCCCATGCTTTCGCACCTCAGCGTCAGTATTAGGCCAGAAGGCTGCCTTCGCCATCGGTATTCCTCCAGATCTCTACGCATTTCACCGCTACACCTGGAATTCTACCTTCCTCTCCTATACTCTAGCTAACCAGTATCGTATGCAATTCCCAAGTTGAGCTCGGGGATTTCACATCCGACTTAATTAGCCGCCTACGCGCGCTTTACGCCCAGTAATTCCGATTAACGCTTGCACCCTCTGTATTACCGCGACTGCTGGCACAGAGTTT
+
CCCCCGGGGGGGGGGGGGGGGGGGGGGGGGGGGGGGGGGGGGGGGGGGGGGGGGGGGGGGGGGGGGGGGGGGGGGGGGGGGGGGGGGGGGGGGGGGGGGGGGGGGGGGGGGGGGGGGGGGGGGGGGGGGGGGGGGGGGGGGGGGGGGGGGGGGGGGGFGGGGF?EGFAFGGGGGGGFGFGGGGG?FFGFDEGFGGGGGGGFFFFFFFFFFFFFEFFFFFFF9AFFFFFDB@@FFFFFFFFF;BD?FFCEEFFFF??B>AFFFFFFFF<??FF?AAAFFF617906;9098>FFFFF03><)
@M04999:289:000000000-L3R54:1:1101:3787:7966 2:N:0:401
GGGACTACTGGGGTATCTAATCCTGTTCGCTCCCCACGCTTTCGTCCATCAGCGTCAATCGGTATTTAGTAACCTGCCTTCGCAATCGGGGTTCTGTGTAATATCTATGCATTTCACCGCTACACTACACATTCCAGCTACTTCAATACTATTCAAGATTAACAGTATCAACGGCAGTTCTACAGTTAAGCTGCAGGTTTTCACCGCTGACTTATCAACCCGCCTACGGACCCTTTAAACCCAATAAATCCGGATAACGCTCGCATCCTCCGTATTACCGCGGCTGCTGGCACGGAGTT
+
CCCCCGGGFGGGGGGGGGGGGGGGGGGFGGGGGGGGGGGGGGGGGGGGGGGGGGGGGDGGGDGGGFGGGGFGGGGGGGGGGGGGGDGGFEGGGGGGGGGGGGGGGGGGGGGGGGGGGGGGGGGGGGCEGGGGGGGGCGGFGGGGGFFGGGFGGGFGGFGGGGGGGGGGGGGGGGGGFGFGG@FGFGFGGGGGGGGGGFGGFFFFFEFFFFFFFFFFFFF2B@ABFFFD==BFFFFFFFFF8<FF@;AFFFFFF??@FFF61;>B>F6??FFF2?7:4AA:;F966;B?72:(,:692<?
@M04999:289:000000000-L3R54:1:1101:2916:8023 2:N:0:401
TGTTAGACTACACGGGTATCTAATCCCATTTGCTCCCCTAGCTTTCGTCTCTCAGTGTCAGAGTCGGCCCAGCAGAGGGCTTTCGCCGTTGGTGTTCTTTCCGTTCTCTACGCATTTCACCGCTCCACCGGAAATTCCCTCTGCTCCTACCGTACTCCATCTTGCTAGTTTCCACCGCCTGTCCAGGGTTGACCCCTGGGATTTGACGGCGCACTTAATATGCCACCTACTGACGCTTTCCGCCCAATCCTTCCGGTCACGGCTTGCCTCATCTTATTTCTCGCGGCTGTGTGCCAGGCTT
+
-6A@CGEFGGGG<C@C@@,,CF<-E6@6EFG<C,CEFG<8@@FCFCF;,,;CC9<CFEC6,,,6,8+@FFFC<@B8,,4,?F,@8B@+@,6,8<EFFG,BED,,4,4@;EE@=4@F?FGG,+=+@7?FFCF++8E9;9=@4@2A,E,6,3,+6+++7==3==:A,=DGDCGG8=D89+3772A7;6<*<,*,,5435?7**3931+=*)/2(()/276+7+/9.38;((()/)63((((+/((/,3((80<))((-(,4),(((((((.:()..)))..))),17(,2,(()().6.(((.
@M04999:289:000000000-L3R54:1:1101:20745:8036 2:N:0:401
GGACTACCCGGGTATCTAATCCTGTTCGCTACCCATGCTTTCGAACCTCAGCGTCAGTTACAGACCAGAGAGCCGCCTTCGCCACTGGTGTTCTTCCATATATCTACGCATTCCACCGCTACACTTGGAGTTCCACTCTCCTCTTCTGCACTCAAGAAAAACAGTTTCAGCTGCACTTCCCCGGTTAAGCCGAGGGCTTTCACAGCTGACTTGTTCTCCCGCCTGCGTTCGCTTTACGCCCAATAAATCCGGACAACGCTTGCCACCTACGTATTACCGCGGCTGCTGGCACGTAGTTAGC
+
CCCCCGGGGGGGGGGGGGGGGGGGGGGGGGGGGGGGGGGGGGGFGGGGGGGGGGGGGGGGGGFGGGGGFGGGGGGGGGGGGGGGGGGGGGGGGGGGGGGGGGGGGGGGGGGGGGGGGGGGGGGGGFGDFFGFG9EGGGGGGGGGGGGGGGGGGG8FFGFGGGGGGGGGGGGGFGFGFGFGGGGGGGGDFGFEE5>GGGGGFFFFFFFFFFFEBFFFFFBBBFFF=B@FFFFFFFFCE1<BFFF@@EEFFFF>0100209<?F<442?3>BF?):?AAB:>0096(877???FFB<04<)-)
@M04999:289:000000000-L3R54:1:1101:5764:8055 2:N:0:401
CTGACTACTGGGGTATCTAATCCTGTTCGCTACCCATGCTTTCGAGCCTCAGCGTCAGTAACAGACCAGAGAGCCGCCTTCGCCACTGGTGTTCTTCCATATATCTACGCATTTCACCGCTACACATGGAGTTCCACTCTCCTCTTCTGCACTCAAGTCTCTCAGTTTCCGATGCTCTTCCTCAGTTAAGCTGAGGGCTTTCACATTCAGACTTAAAAGACCGCCTGCGCTCCCTTTACGCCCAATAAATCCGGACAACGCTTGCCACCTACGTATTACCGCGTCTGCTGGCACTTAGTTT
+
CCCCCGGGGGGGGGGFGGGGGGGGGGGGGGGGGGGGGGGGGGGGGGGGGGGGGEEGFGGGGDGGFGGGGGGGGG,@FGGGGGGGGGFGFBEGGGGGGGCGGGGCFGGF@FGGGGGGGFFGGDGGG9FG<FGDFGGGGGGFGGGGGGGGFGGGFFGGGGGGGGGGCFFGGGGDGEGGFGDGFGGGGGGGGGGGGFFGCDGGFFFFFFFFFEECBFCFFFFBFCABA=@)5=>DBDF==CEAF9@02;33;59;617>00=BB??:<F<?FF?>674<:2>AF99011(5))((,)()-)-))
@M04999:289:000000000-L3R54:1:1101:7405:8074 2:N:0:401
AAGACTACCGGGGTATCTAATCCTGTTCGCTCCCCACGCTTTCGTCCATCAGCGTCAATCGGTATTTAGTAACCTGCCTTCGCAATCGGGGTTCTGTGTAATATCTATGCATTTCACCGCTACACTACACATTCCAGCTACTTCAATACTATTCAAGATTAACAGTATCAACGGCAGTTCTACAGTTAAGCTGCAGGTTTTCACCGCTGACTTATCAACCCGCCTACGGACCCTTTAAACCCAATAAATCCGGATAACGCTCGCATCCTCCGTATTACCGCGGCTGCTGGCACGGAGTT
+
CCCCCEFFCGFGGGGGGGGGGGFGGGGGGGGGGGGGGGGGGGGGGGDFGGGGGGGGGGGGGGGGGDEFGGGGGGGGGGGGGGGGGDGGGGGGGGGGGCFGGGGGGGGGGGGGGGGGGGGGGGGGGEGGFGGGGGGGGGF9FFFGGGGGGGGGGGGGGDG8FGGGGGGGGGGGGDDE9?FFFGGGGGGGGG79CGFFGCCF@?FFFFFFFFFFFFFFFFFF>@BB?FDF===;@FDFCFFF8,,/,.7;.?E090<<><?(-4>FFB;?2)49-((,:A)((4,-,404)3?FF099(4:
@M04999:289:000000000-L3R54:1:1101:8103:8091 2:N:0:401
TTGACTACCCGGGTATCTAATCCTGTTTGCTCCCCACGCTTTCGCATCTCAGCGTCAGTATCTGTCCAGAAGGCCGCCTTCGCCACCGGTATTCCTCCACATCTCTACGCATTTCACCGCTACACGTGGAATTCTACCTTCCTCTACAATACTCCAGATAACCAGTTTTAAGTGCAATTCCCAGGTTGAGCCCGGGGCTTTCACACCTAACTTAATTATCCGCCTACACGCCCTTTACGCCCAGTCATTCCGATTAACGCTCGCACCCTCCGTATTACCGCGGCTGCTGGCACGGAGTT
+
CCCCCGGGGGGGGGGGGGGGGGGGGGGGGGGGGGGGGGGGGGGGGEGGGGGGGGGGGGGGGGGGGGGGGGGGGGGGGGGGGGGGGGGGGEGGGGGGGGGGGGGGGGGGGGGGGGGGGGGGGEGGGGGGGGGGGGGGGFGGGFGGGGGGGGFFFF8FGFGGGGGGGGGGGGGFGGFCFGFGGFFG8FGCD,DGGGGGDGDGFFFFFFBFEFFFEF8C<FFF@@>@99BE@?BFFF@@3;7A>>DD@84?<EEFDFFFA42944969>B:<?:93:13<AB1>>9BF>:FF:007:9(4:7
@M04999:289:000000000-L3R54:1:1101:8499:8097 2:N:0:401
AGACTACTGGGGTATCTAATCCTGTTTGCTCCCCACGCTTTCGCATCTCAGCGTCAGTATCTGTCCAGAAGGCCGCCTTCGCCACCGGTATTCCTCCACATCTCTACGCATTTCACCGCTACACGTGGAATTCTACCTTCCTCTACAATACTCCAGATAACCAGTTTTAAGTGCAATTCCCAGGTTGAGCCCGGGGCTTTCACACCTAACTTAATTATCCGCCTACATGCCCTTTACGCCCAGTCATTCCGATTAACGCTCGCACCCTCCGTATTACCGCGGCTGCGGGCACGGAGTTAGC
+
CCCCCGGGGGGGGGGGGGGGGGGGGGGGGGGGGGGGGGGGGGGGGGGGGGGGGGGGGGGGGGGGGGGGFGGGGGGGGGGGGGGGGGGDGGGGGGGGGGGGGGFGGGG7FGGGFGGGGGGGGGGGGGGEGGGGGGGGGGGGGGDFGGGGFGGGGGGFAFAFGFFGGGGGGGGFEGFGFGFGGGFCFGGGGGFGGEGDGGG499BFFEFF5BFFE>FFCFFEFF?FFF2C7B:B=@@EF60>>075;AFEEF;;/6?6;<@?:>F9BFF?F?B2(,3<>A?BF(2(91(-((18?0(4:?25)
@M04999:289:000000000-L3R54:1:1101:19856:8111 2:N:0:401
TGACTACACGGGTATCTAATCCTGTTCGCTCCCCACGCTTTCGTCCATCAGCGTCAATCGGTATTTAGTAACCTGCCTTCGCAATCGGGGTTCTGTGTAATATCTATGCATTTCACCGCTACACTACACATTCCAGCTACTTCAATACTATTCAAGATTAACAGTATCAACGGCAGTTCTACAGTTAAGCTGCAGGTTTTCACCGCTGACTTATCAACCCGCCTACGGACCCTTTAAACCCAATAAATCCGGATAACGCTCGCACCCTCCGTATTACCGCGGCTGCTGGCACGGAGTTAGC
+
CCCCCGGGGGGGGGGGGGGGGGGGGGGGGGGGGGGGGGGGGGGGGGGGGGGGGGGGGGGGGGGGGGGFGGGGGGGGGGGGGGGGGGGGGGGGGGGGGGGGGGGGGGGFGGGGGGGGGDGGGGGGGGGGGGGGGGGFGGGGGGGGGGGGGGGGGGFGFGGDGGGGGFGGGGGG>EGGFGFGGGGGGGG7FFGGGGGGFGGGFFFFFEFFFFFFFFFFFFFF*>A@?DFFDFFFDDEFCCEFFF?@;<FFC;BF0<?AF;B;?999BBFFFBF?(::<>B2>B>BFFBFF7:(38(79?:264
@M04999:289:000000000-L3R54:1:1101:18826:8113 2:N:0:401
GACTACTGGGGTATCTAATCCTGTTCGTTCCCCACGCTTTCGTCCATCAGCGTCAATCGGTATTTAGTAACCTGCCTTCGCAATCGGGGTTCTGTGTAATATCTATGCATTTCACCGCTACACTACACATTCCAGCTACTTCAATACTATTCAAGATTAACAGTATCAACGGCAGTTCTACAGTTAAGCTGCAGGTTTTCACCGCTGACTTATCAACCCGCCTACGGACCCTTTAAACCCAATAAATCCGGATAACGCTCGCATCCTCCGTATTACCGCGGCTGCTGGCACGGAGTTAGCC
+
CCCCCGGGGGGGGGGGGGGGGGGGGGGGGGGGGGGGGGGGGGGGGGGGGGGGGGGGGGGGGGGGGF<FGGGGGGGGGGGGGGGGGGGGGGGGGGGGGGFGGGGGGGGGGGGGGGGGGGGGGGGGGGGGGGGGGGGGGGGGGGGGGGGGFGGGGGGGGGGGGGGGGGGGGGDCGGGGFGFGGGFGGGGFGGFFGG6FFGGGFFABDFFFFFFFFFFFFFEABBFFFD=>@FFFFFCECFFF06@E3<??EF>;@FFF?6/29@FF>F><?0<FF?AFFF9>(2((4::7:0>F43,83<4>7
@M04999:289:000000000-L3R54:1:1101:19197:8115 2:N:0:401
GACTACCCGGGTATCTAATCCTGTTTGCTCCCCACGCTTTCGCATCTCAGCGTCGGTATCTGTCCAGAAGGCCGCCTTCGCCACCGGTATTCCTCCACATCTCTACGCATTTCACCGCTACACGTGGAATTCTACCTTCCTCTACAATACTCCAGATAACCAGTTTTAAGTGCAATTCCCAGGTTGAGCCCGGGGCTTTCACACCTAACTTAATTATCCGCCTACATGCCCTTTACGCCCAGTCATTCCGATTAACTCTCGCACCCTCCGTATTACCGCTGCTGCTGGCACGGAGTTAGCC
+
CCCCCGGGGGGGGGGGGGGGGGGGGGGGGGGGGGGGGGGGGDGGGGGGGGGGGGGDGCFGGGGGGGGGGGFGGGGGGGGFGGGGGGGGCFGGGGGGGGGGGGGGGGFGGGGGGGGGGGGGGGGGGGCGGGGGGGGGGGGGGGGGGGGGGGGFEGFFFDGGGGGGGGGDGFFGGGFGFFFGGDCFGGGGGGGGCECDGGGGFFFFEFFADFFFFFFFFFF2F?FFFFFFFFFFFFEFFFFFD(5<9EEEFF:<:BFF2468<?9>9B?BB9?(8>BDD?>(7;40<2:BF0769;;FF24<3
@M04999:289:000000000-L3R54:1:1101:20507:8136 2:N:0:401
TGACTACCCGGGTATCTAATCCTGTTTGCTACCCACGCTTTCGAGCATGAACGTCAGTGTTATCCCAGGAGGCTGCCTTCGCCATCGGTATTCCTCCACATCTCTACGCATTTCACTGCTACACGTGGAATTCTACCTCCCTCTGACACACTCTAGTTAGACAGTTTCAAATGCACGTCCCAAGTTGAGCTCGGTGATTTCACATCTGACTTATCTAACCGTCTGCGCTCGCTTTACGCCCAGTAATTCCGATTAACGCTCGCACCCTACGTATTACCGCGGCCGCTGCCACTTAGTTAGC
+
A-,A<<@FF+@+68CAFFGA@EGGGACEGGGDF,,BCCCE@EB,C,@FGD<<<DF:7@C;F<FEFFDDG76@FF@CF?DFF,C:CAGBFGGGGGD?,EFF,AFF9FF@:FF:FGGEACFFFF:==E:+?FF8EFCEFFGFGGGGDCFG8DEG8E;=>=;DDEF8B=DGFF:==ADF?=5DGG+AFEDFCG8EEC1@7EF;EFA?+;FF5AC77;+;E>FFEA950::)/445@B(9*5(/52(;3???EC11;(/?C6;;;@039>F6?::1)<72<9<990(((--2(4)5(.)..6-6)
@M04999:289:000000000-L3R54:1:1101:18611:8197 2:N:0:401
TTCGACTACTAGGGTATCTAATCCTGTTTGCTCCCCACGCTTTCGCATCTCAGCGTCAGTATCTGTCCAGAAGGCCGCCTTCGCCACCGGTATTCCTCCACATCTCTACGCATTTCACCGCTACACGTGGAATTCTACCTTCCTCTACAATACTCCAGATAACCAGTTTTAAGTGCAATTCCCAGGTTGAGCCCGGGGCTTTCACACCTAACTTAATTATCCGCCTACATGCCCTTTACGCCCAGTCATTCCGATTAACGCTCGCACCCTCCGTATTACCGCGGCTGCTGGCACGGAGTTT
+
CCCCCGGGGGGGGGGGGGGGGGGGGGGGGGGGGGGGGGGGGGGGGGGGGGGGGGGGGGGGGGGGGGGGGGGGGGGGGGGGGGGGGGGGGGGGGGGGGGGGGGGGFGGGGGGGGGGGGGGGGGGGGGGGGGGGGGGGFGGGGGGGGGGGGGGGGGGGGGGGGGGGGGGGGGGGCGDFFGFGGGGGCGGGGGCEGGGGGDGGFFFFFFFFFFEFFFFFFFFFFF9BFFFFFFCEFFFFFEE3<6@?;@@EFEEEFFDFFEF?>??010;B?B<BFB?FF4AD,4(7>((:?F460<<;03,4)
@M04999:289:000000000-L3R54:1:1101:4584:8232 2:N:0:401
GGACTACCCGGGTATCTAATCCTGTTCGCTACCCATGCTTTCGAACCTCAGCGTCAGTTACAGACCAGAGAGCCGCCTTCGCCACTGGTGTTCTTCCATATATCTACGCATTCCACCGCTACACATGGAGTTCCACTCTCCTCTTCTGCACTCAAGAAAAACAGTTTCAGCTGCACTTCCCCGGTTAAGCCGAGGGCTTTCACAGCTGACTTGTTCTCCCGCCTGCGTTCGCTTTACGCCCAATAAATCCGGACAACGCTTGCCACCTACGTATTACCGCGGCTGCTGGCACGTAGTTAGC
+
CCCCCGGGGGGGGGGGGGGGGGGGGGGGGGGGFGGGGGGGGGGGGGGGGGGGGGGGGGGGGGGGGGGGGGGGGGGGGGGGGGGGGGGGEGGGGGGGGGGGGGGGGGGGGGGGGGGGGGGGGGGGGGGGGGGGGGGGGGGGGGGGGGGGGGGGGGGGGGGGGGGGGGGGGGGGGGGGFGFGGGGGGGGGFGGGGGGGGGGGFFFFFFFFFFEEEFAFFFFFFFFFFFFFFFFFDFFFF@F>BFF@=3>?<?FFFFF?<BF::BFFFFF?FFF??<:2<A?FF>B>963:>B?FF118:)644
@M04999:289:000000000-L3R54:1:1101:15009:8244 2:N:0:401
AGACTACCCGGGTATCTAATCCCATTTGCTCCCCTAGCTTTCGTCTCTCAGTGTCAGTGTCGGCCCAGCAGAGTGCTTTCGCCGTTGGTGTTCTTTCCGATCTCTACGCATTTCACCGCTCCACCGGAAATTCCCTCTGCCCCTACCGTACTCCAGCTTGGTAGTTTCCACCGCCTGTCCAGGGTTGAGCCCTGGGATTTGACGGCGGACTTAAAAAGCCACCTACAGACGCTTTACGCCCAATCATTCCGGATAACGCTTGCATCCTCTGTATTACCGCGGCTGCTGGCACAGAGTTAGC
+
CCCCCGGGGGGGGGGGGGGGGGGGGGGGGGGGGGGGCGGGGGGGGGGGGGGGGGGFGGGGGGDGGGGGGGGGGGFGGGGGGGGGGGGGGGGGGGGGGGGGGGGGGGGFGGGGGGGGGCGGEGGGGGGGGGGGGGGGGGFGGGGGGGGGGGGGGGGDGGGCEGDFGGGGGGGGEGGGFGFGGGGEGGG6FFGGC59CFGGGFFF4:>BEFBFFE6AA@>FFFDFF@F@E<?9>FFFFF:BFF???BBD<5A2;:?FFF?BFFFFFFFB2790>2:A9BF:;92>>0::?FBB<0:(,46<<5
@M04999:289:000000000-L3R54:1:1101:20671:8268 2:N:0:401
TTCAGGACTACCCGGGTATCTAATCCTGTTTGCTACCCACGCTTTCGAGCATGAACGTCAGTGTTATCCCAGGAGGCTGCCTTCGCCATCGGTATTCCTCCACATCCCTACGCATTTCACTGCTACACGTGGAATTCTACCTCCCTCTGACACACTCTAGTTTGACAGTTTCAAATGCACGTCCCAAGTTGAGCTCGGGGATTTCACATCTGACTTATCTAACCGTCTGCGCTCGCTTTACGCCCAGTAATTCCGATTAACGCTCGCCCCCTACGTATTACCGCGGCTGCTGGCACGTAGT
+
CC<CCGEFGG@GGGGGGEGCGGFFGGGGGFGGGGFGG@EG:7FGFG@DFGFEEE@FGFGGDFGGGGGGGGG<DFGCFF=7FF<FCGGGEGGDGFGGGDFGFDGDAEFFG?EEE@GGFFFGGD@EACAFGG@CEFFFFD,>9=CG6@=D,,66DDE8DAA9@EGGEFFGGGGGGGDGBFFD+6=>EECGFFFD?DG6DG69*@FFC9@;;)7>7CFF;FFCF?EB)0/4)9(5(8(56B7+1(6;@?1(71<6C;ED?D74710,-(4((-(43<1.29:)<90112((-(35282<14(((
@M04999:289:000000000-L3R54:1:1101:26557:8341 2:N:0:401
GACTACTCGGGTATCTAATCCTGTTTGCTACCCACGCTTTCGAGCATGAACGTCAGTGTTATCCCAGGAGGCTGCCTTCGCCATCGGTATTCCTCCACATCTCTACGCATTTCACTGCTACACGTGGAATTCTACCTCCCTCTGACACACTCTAGTTTGACAGTTTCAAATGCACGTCCCAAGTTGAGCTCGGGGATTTCACATCTGACTTATCTAACCGTCTGCGCTCGCTTTACGCCCAGTAATTCCGATTAACGCTCGCACCCTACGTATTACCGCGGCTGCTGGCACGTATTTAGCC
+
CCCCCGGGGGGGGGGGEEFGGGGGGGGGG,EFCGGGGGGGGGGGGGGGGGGGEFFGDFFGGGGFGGGGGGGGGGGGGGGGGGGGGGGGFGGGGGGGGGFGGGGGFGGGGGGGGGGGGGGGGGGGGGGGGGGGGGGGGGFGGFGGGGGGGGCFGGGGGFGGGGGGDGFGEDGGGGGGFFBGG?6EFGGGFFFGGDGCGGGGFFFFFFFAEBE;EFFFFFFB>AFFFFFFDFF>=9>CD?BFFD8C?CFE3E;D;(?.;9FF@FFF9BFFFB<72:AF<099>FF>:73?FB???0)(6992.
@M04999:289:000000000-L3R54:1:1101:18736:8343 2:N:0:401
GGCTTGACTACCAGGGTATCTAATCCTGTTCGCTACCCATGCTTTCGAACCTCAGCGTCAGTTACAGACCAGAGAGCCGCCTTCGCCACTGGTGTTCTTCCATATATCTACGCATTCCACCGCTACACAAGGAGTTCCACTCTCCTCTTCTGCACTCAAGAAAAACAGTTTCAGCTGCACTTCCCCGGTTAAGCCGAGGGCTTTCACAGCTGACTTGTTCTCCCGCCTGCGTTCGCTTTACGCCCTATAAATCCGGACAACGCTTGCCACCTACGTATTACCGCGGCTGCTGGCACGTAGT
+
C9CCCCFFCFCCFEECEFGGGGGGGGG9E@CBFGDGGG9FFGGCGGEGFGGGGFAFFGGEGEFFFAEEG,CFGGDFGGE7FFGEFEGGGGFDGGGGGGGGGGGEBDAFGCE?EGEFGGGGFCGGFGGGF+9FEE4DFG8FEGFG8@DGGGGA;CFGGG,=E=8FGGGFDADGFGGGF6BDGGGEED>EGG69FGG?9?*;@AA6+9A+AB6.7;?67BF:6*>=-6>>(7(/13/,(87+7(/:(638469<?:B(-2(((((4:0:?AFFFFF:BF2:699?>999B9())(-(4-4:1-
@M04999:289:000000000-L3R54:1:1101:19289:8366 2:N:0:401
CCTTGACTACAGGGGTATCTAATCCTGTTCGCTCCCCACGCTTTCGCTCCTCAGCGTCGGTGACGGCCCAGAGACCTGCCTTCGCCATCGGTGTTCTTCCCGATATCTACACATTCCACCGTTACACCGGGAATTCCAGTCTCCCCTACCGCACTCCAGTCCGCCCGTACCCGGCGCCGATCCACCGTTAAGCGATGGACTTTCACACCAGACGCGACGAACCGCCTACGCGCTCTTTACGCCCAATAAATCCGGATAACGCTTGCACCCTACGTATTACCGCGGCTGCTGGCACGTAGTT
+
CCCCCGFGGGGGGGGGGGGFGGGGGGGGGGGGGGGGGGGGGGGGGEGGGGGGGGGGGGGGGGGGGFGGGGGGGGGGGGGGGGGGGD:FGGGGGGGGGGGGGGGG>FFGGGGGGGFGGGGGEGGGGGGGGGEGGFFGGG8FGGGGGGFGFGGGGGEGGGGCFG>EGGGE7EEGEGGGFG;D3>C+2=EGEGFFC:*>CCFGFFCFFF?FFFF?:5>34BF>@>B>FF011<(409<?AA9?:<;>BFFD>ADBFBFBFB).102,-3<4?314<:<<B225<(,(((,,,)5:<:2-.4446
@M04999:289:000000000-L3R54:1:1101:15883:8367 2:N:0:401
GGGGACTACTCGGGTATCTAATCCTGTTTGCTCCCCACGCTTTCGCATCTCAGCGTCAGTATCTGTCCAGAAGGCCGCCTTCGCCACCGGTATTCCTCCACATCTCTACGCATTTCACCGCTACACGTGGAATTCTACCTTCCTCTACAATACTCTAGTTAACCAGTTTTAAGTGCAATTCCTAGGTTGAGCCCAGGGCTTTCACACCTAACTTAATTATCCGCCTACATGCCCTTTACGCCCAGTCATCCCGATTAACGCTCGCACCCTCCGTATTACCGCGGCTGCTGGCACGGAGTTT
+
CCCCCGGGGGGGGGGGGGGGGGGGGGGGGGGGGGGGGGGGGGGGGGGDEGGGGGGGGGGGGGGGGGGGGGGGGFFFGGGGGGGGGGGGGGGGGGGGGGGGGGGGGGGGGGGGGGGGGGGGGGGGGGGGGGGFGGGGEGGGGGFGGGFFGGGGGGGGFGFGGFD8>FFGDFG@ACCCFFFFGGGFF?CGGFFCGGFDGD>FFFFAFFFDCFE=EFFFEF>EFCDDAD>DFEE=E@EFFFF:@BF;<;E3C)78,69D;C9,626:>(7;,32122:<:222(1(4141?:B0((,2326:<)
@M04999:289:000000000-L3R54:1:1101:14267:8383 2:N:0:401
GTGACTACCAGGGTATCTAATCCTGTTTGCTCCCCACGCTTTCGCATCTCAGCGTCAGTATCTGTCCAGAAGGCCGCCTTCGCCACCGGTATTCCTCCACATCTCTACGCATTTCACCGCTACACGTGGAATTCTACCTTCCTCTACAATACTCTAGTTAACCAGTTTTAAGTGCAATTCCTAGGTTGAGCCCAGGGCTTTCACACCTAACTTAATTATCCGCCTACATGCCCTTTACGCCCAGTCATTCCGATTAACGCTCGCACCCTCCGTATTACCGCGGCTGCTGGCACGGAGTT
+
CCCCCGGGGGGGGGGGGGGGGGGGGGGGGGGGGGGGGEGGGGGGG:FGGGGGGGGGGGGGGGGGGGGGGGGDGGGGGGGGGGGGGGGGEGCGGGGGGGGGGGGGGFGGGGGGGGGGGGGGGGGGGGGGGGFGGGGGGGGGGGGGGGGFFFGGGGGFGGGGGGGGGGGGGGGGGDGGFGFGGGGFFGGGGCFGGEFGGGGGFFFFFFFFFFFFFFFFFFFECADFFFFFFEFFBFDFCE@F>@>DEFECFFFF?FDFEF?B<2999B;32<<><((,6>A?>(2>;B<F>71:?:9B0:?
@M04999:289:000000000-L3R54:1:1101:18404:8405 2:N:0:401
TTGGACTACTAGGGTATCTAATCCTGTTCGCTACCCATGCTTTCGAACCTCAGCGTCAGTTACAGACCAGAGAGCCGCCTTCGCCACTGGTGTTCTTCCATATATCTACGCATTCCACCGCTACACATGGAGTTCCACTCTCCTCTTCTGCACTCAAGAAAAACAGTTTCAGCTGCACTTCCCCGGTTAAGCCGAGGGCTTTCACAGCTGACTTGTTCTCCCGCCTGCGTTCGCTTTACGCCCAATAAATCCGGACAACGCTTGCCACCTACGTATTACCGCGGCTGCTGGCACGTAGTTC
+
@C,BCFG?GGFGFGGGGGGGGGGGGDFGGDGGDCCFFFFGGFGEBFGGGGGDFFGCFFGFFGEG9C,CEEFGGCGGGGEDGFGGGGGGGFG8B=DGEFGGGGGGGGGD;=EECCF<,FFCFGFCAGGGG?FGAFA,4@EFFG,@=E3,@=;=FDF8,=ADFG?EFGGGGDF8DE88FDF66DFGGCEEG7DCFE6CGDDFFFF>CCFFEEFBA9*BA+=7+38>@D9B2>=@;@FFFE9=?BFF(:=AE<C11(-46::09??(4:4>?F?(88)6>46604>9;9-8BF(((862((-.)
@M04999:289:000000000-L3R54:1:1101:9503:8422 2:N:0:401
GTGACTACTAGGGTATCTAATCTTGTTCGCTACCCATGCTTTCGACCCTCAGCGTCAGTTACAGACCAGAGAGCCGCCTTCGCCACTGGTGTTCTTCCATATATCTACGCATTCCACCGCTACACATGGAGTTCCACTCTCCTCTTCTGCACTCAAGAAAAACAGTTTCAGCTGCACTTCCCCGGTTAAGCCGAGGGCTTTCACAGCTGACTTGTTCTCCCGCCTGCGTTCGCTTTACGCCCACTAAATCCGGACAACGCTTGCCACCTACGTATTACCGCGTCTCCTGGCACTTAGTTAC
+
9@<C@ECGGAEEFGGGEFACEEFF9FFF;FFEGFGFFEFGGGFBD,@@ED8FEDGGDDGGGFCC<<F,6@CFEFE@FCFGG@FC,FFFFG8FFGGGGGDF?E<?FEGGDGDEG9F,AFCGEECDG9A<8=FFFFG9=EGGGFFGGGGGD;ADAE8,49=8,,@36DFFFF89D?FC:FFGGGG6+@@8;,<C++47*;FGFF6BF49F76:6>4=FECF:?(69@(72/5<<9;<@)6(:237(631)7743(-7(1:(7?B6?:2?<F(,3326:956,37(36(.<3(,43(4))6)6)
@M04999:289:000000000-L3R54:1:1101:23931:8441 2:N:0:401
CACGACTACTGGGGTATCTAATCCTGTTTGCTACCCACGCTCTCGAGCATGAACGTCAGTGTTATCCCAGGAGGCTGCCTTCGCCATCGGTATTCCTCCACATCTCTACGCATTTCACTGCTACACGTGGAATTCTACCTCCCTCTGACACACTCTAGTTTGACAGTTTCAAATGCACGTCCCAAGTTGAGCTCGGGGATTTCACATCTGACTTATCTAACCGTCTGCGCTCGCTTTACGCCCAGTAATTCCGATTAACGCTCGCACCCTACGTATTATCGCGGCTGCTGGCACGTAGTT
+
CCCCCGGGGGGGGGGGGGGGGGGGGGGGGGGGGGGGGGGGGGGGGGGGGGGGGGGGGGGGGGGGGGGGGGGGGGGGGGGGGGGGGGGGGGGGGGGGGGGGGGFGGGGGGGGGGGGGGGGGGGGGGGGGGGGGG,EFGGGGGGGGGGGFGGGGGFGGGGFGGGGGGGGGGGGGGGGGFGFGGGGGGGGGGGGGGGGGGGGGFFFFFFCFFFFFFFFFFFFFFFFF9@DEFA=2=BFFBEEFFFF@<EE?5?CEFDFF(7><FFFFB>61:?<FFF?A?FFFFFFF9>;:????(.,44414
@M04999:289:000000000-L3R54:1:1101:28836:8460 2:N:0:401
GACTACTAGGGTATCTAATCCTGTTTGCTCCCCACGCTTTCGCATCTCAGCGTCAGTATCTGTCCAGAAGGCCGCCTTCGCCACCGGTATTACTCCACATCTCTACGCATTTCACCGCTACACGTGGAATTCTACCTTCCTCTACAATACTCCAGATAACCAGTTTTAAGTGCAATTCCCAGGTTGAGCCCGGGGCTTTCACACCTAACTTAATTATCCGCCTACATGCCCTTTACGCCCAGTCATTCCGCTTAACGCTCGCAACCTCCGTATTACCGCGGCTGCTTGCCCGGAGTTAGCC
+
8@<@AC,,CC8F<EFF,E,CCEGE<C@FFDA,CGGGGCCFE,BC,F<<CE8FFCGDE<,6EFGA<FGE<CEE6@FC,C,4,88BEGGG:DC<,EFFGDCFFFGE=E7FGGEFFGFGGGGGGGGGFGDECF8FGGGGFFGGGFGGGGGGGGGFGGGGGGGGGGGFGFCDFDD:EGGGFGFGGGGGGGC?8C6EE89CDGFGFFFFFFFADEEF*=BF<FFAF@DFFECCFEFE:7*@<FF341@@46?EE((63;C@16;6(,((4::?B9114:<BA6>;;66183).1()(((-3,))..
@M04999:289:000000000-L3R54:1:1101:2746:8463 2:N:0:401
AGACTACTGGGGTATCTAATCCTGTTTGCTCCCCACGCTTTCGCACCTCAGCGTCAGTATCTGTCCAGAAGGCCGCCTTCGCCACCGGTATTCCTCCACATCTCTACGCATTTCACCGCTACACGTGGATTTCTACCTTCCTCTACAATACTCTAGTTAACCAGTTTTAAGTGCAATTCCTAGGTTGAGCCCAGGGCTTCCACACCTACCTTAATTATCCGCCTACATGCCTTTTACGCCCAGTCATTCCGATTAACGCTCGCACCCTCCGTATTACCGCGCTTGCTGGCACGCAGTTAGC
+
8-B,,6CCFGGCF66;CF6CFC,6EEE6@,FGG@E:@7FGD@6::++,;@,,78@:@CF9CE96CCAEFGFEFD@F7F,:?FEFE=F+>+B?E<,CFED,5955AAFDFCFE,5,CA@:@:EGGD<A@F,?4A=EFFG88D,336EE8E,23,,7=@3@,EF93@BDFF?,2,6=7=2BD=FG,@E,,,@8C?FG+0AG568AAD>6C))0/80B=71:9*:)--55?@BF*9=:*3-9B=@((73?)?)61;;?99<(2,6(36910:0;6<0,)64(,1(((,,5<(((.4-((466).
@M04999:289:000000000-L3R54:1:1101:11837:8466 2:N:0:401
GGTGACTACCCGGGTATCTAATCCTGTTTGCTCCCTACGCTTTCGCATCTCAGCGTCAGTATCTGTCCAGAAGGCCGCCTTCGCCACCGGTATTCCTCCACATCTCCACGCATTTCACCGCTACACGTGGAATTCTACCTTCCTCTACAATACTCCAGATAACCAGTTTTAAGTGCAATTCCCAGGTTGAGCCCGGGGCTTTCACACCTAACTTAATTATCCGCCTACATGCCCTTTACGCCCAGTCATTCCGATTAACGCTCGCACCCTCCGTATTACCGCGGCTGCTGGCACGGAGTT
+
CCCCCGGGGGGGGGGGGGGGGGGGGGGGGGGGGGGGGGGGGGGGGGGGGGGGGGGGGGGGGGGGGGFGGGFGGFGGDGGGGGGGGGGGGGGGGGFGGGGGGGGGGGFGGDGGGGGGGGGGGGGGGGGGFCF@FGGGEGGGGGGGGGGGGCFGGGGDFG8EDFFFGGFGFFGGGGGGFGFGGGGFCEFFGGGGGFE@CGGGFFFFFFFFBFEDFFFFFFFFFF2>@FFF3C3;;@F@@EF5<>F0;;@<?EFEED?@FCA6;:61>>BFBF??>?(48AF219(9929024(2:<:42(-3
@M04999:289:000000000-L3R54:1:1101:24016:8470 2:N:0:401
AGCAGACTACAAGGGTATCTAATCCTGTTTGCTCCCCACGCTTTCGCATCTCAGCGTCAGTATCTGTCCAGAAGGCCGCCTTCGCCACCGGTATTCCTCCACATCTCTACGCATTTCACCGCTACACGTGGAATTCTACCTTCCTCTACAATACTCTAGTTAACCAGTTTTAAGTGCAATTCCTAGGTTGAGCCCAGGGCTTTCACACCTAACTTAATTATCCGCCTACATGCCCTTTACGCCCAGTCATTCCGATTAACGCTCGCACCCTCCGTATTACCGCGGCTGCTGGCACGGAGTT
+
CCCCCGGGGGGGGGGGGGGGGGGGGGGGGGGGGGGGGGGGGGGGGGGGGGGGGGGGGGGGGGGGGGGGGGGGGGGGGGGGGGGGGGGGGGGGGGGGGGGGGGGGGGGGGGGGGGGGGGGGGGGGGGGGGGGGGGGGGGGGGGGGGGGGGGGGGGGGGGGGGGGGGGGGGGGGGGGGBGFGGGGGGGGGGGGGGGGGGGGGFFFFFFFFFFFEFFFFFFFFFCEFBDFDFFFFFFFFFF:FFFFFDBFFFFEECE;@;?CE;>DFFF@FF??B:02<??BFFB>F>6,(4??((2,27>F?8
@M04999:289:000000000-L3R54:1:1101:9954:8526 2:N:0:401
CGACTACCGGGGTATCTAATCCTGTTTGCTCCCCACGCTTTCGCATCTCAGCGTCAGTATCTGTCCAGAAGGCCGCCTTCGCCACCGGTATTCCTCCACATCTCTACGCATTTCACCGCTACACGTGGAATTCTACCTTCCTCTACAATACTCCAGATAACCAGTTTTAAGTGCAATTCCCAGGTTGAGCCCGGGGCTTTCACACCTAACTTAATTATCCGCCTACATGCCCTTTACGCCCATTCATTCCGATTAACGCTCGCACCCTCCGTATTACCGCGGCTGCTGTCACGGAGTTCGC
+
CCCCCGGGGD@EGGGGGGGGGGGGGGGGGGGGGGGG:FGGGGFGFGGGGGAFEGGGGGEGFGGGGFF8EFFFGGGGGGGGFEGGGGCBFEGGGGGGGGGGGGGGGGG7FFGGGGGGFFGGFGGGGGG7FEFGGGEDFGGGGGGGFGFFGGGFFFF?9EA9FDFDGGGGGGDEAEF7EGFGCCC+@DD,,@:EE**9CDFGF>BFFFFFEDFFE6BC<FA;/55@;@(;)6;8@FEC<33:9((7<)<<?<41;??2)(4<:19(24<20<138<F<<B:14(2993::).:>(((-4:.((
@M04999:289:000000000-L3R54:1:1101:8523:8539 2:N:0:401
GTGACTACAAGGGTATCTAATCCTGTTCGCTCCCCACGCTTTCGTCCATCAGCGTCAATCGGTATTTAGTAACCTGCCTTCGCAATCGGGGTTCTGTGTAATATCTATGCATTTCACCGCTACACTACACATTCCAGCTACTTCAATACTATTCAAGATTAACAGTATCAACGGCAGTTCTACAGTTAAGCTGCAGGTTTTCACCGCTGACTTATCAACCCGCCTACGGACCCTTTAAACCCAATAAATCCGGATAACGCTCGCATCCTCCGTATTACCGCGGCTGCTGGCACGGAGTT
+
CCCCCGGGGGGGGGGGGGGGGGGGGGGGGGGGGGGGGGGGGGGGGGGGGGGGGGGGGGGGGGGGGGGGEFFGGGGGGGGGGGGGGGGGGGGGGGGGGGGGGGGGGGGGGGGGGGGGGGGGGGGGGGGGGGGGGGGGGGGGGGGGGGGGGGFGGGGFGGGGGEGGGGGGGGGGGEGGEGFGGGGGGGGGGGGGGGGDCFGGFFFFFFFFFFFFFFFFFFFFFBFFFFF@5@@@FDBFFFFBD<F6=3)>CE@;>FFF3;?;DF9>FF>0?FFF?:?FADF(797>>;FDF(41<,4(48?
@M04999:289:000000000-L3R54:1:1101:15859:8546 2:N:0:401
AGCGACTACAGGGGTATCTAATCCTGTTCGCTACCCATGCTTTCGAACCTCAGCGCCAGTTACAGACCAGAGAGCCGCCTTCGCCACTGGTGTTCTTCCATATATCTACGCATTCCACCGCTACACATGGAGTTCCACTCTCCTCTTCTGCACTCAAGAAAAACAGTTTCAGCTGCACTTCCCCGGTTAAGCCGAGGGCTTTCACAGCTGACTTGTTCTCCCGCCTGCGTTCGCTTTACGCCCAATAAATCCGGACAACGCTTGCCACCTACGTATTACCGCGGCTGCTGGCACGTAGTT
+
C@CCCGEGGGGGGGGGGGGGGGGGGGCFGGGGGGGGGGGGGGGGGDGGGGGGGGGGGGGGGGGGC<FGGFFGGGGGGGGGGGGDEGGGGGFG<FGGGGGFGGGGGGGGGGGGGGGGGGGGGGGGGGCEFGFFGGGGGGGGFGGGGGGGGDGGGGGCDGG?DEFGGGGGGFGGGGGGFGFGGGGGEEGG>FFFG*7@DDGGFFFFFFAFEEFFEFFFFFFFFF2@@D;F9DFFFFD?FFF:;9B@287><<<B49(410:BF::0(49227(5125>?AB>3;>09691:0(3143:2::<
@M04999:289:000000000-L3R54:1:1101:20988:8562 2:N:0:401
GTGACTACTGGGGTATCTAATCCTGTTTGCTCCCCATGCTTTCGCACCTCAGCGTCAGTATTAGGCCAGAAGGCTGCCTTCGCCATCGGTATTCCTCCAGATCTCTACGCATTTCACCGCTACACCTGGAATTCTACCTTCCTCTCCTATACTCTAGCTAACCAGTATCGTATGCAATTCCCAAGTTGAGCTCGGGGATTTCACATCCGACTTAATTAGCCGCCTACGCGCGCTTTACGCCCAGTAATTCCGATTAACGCTTGCACCCTCTGTATTACCGCGGCTGCTGGCACAGAGTT
+
CCCCCGGGGGGGGGGGGGGGGGGGGGGGGGGGGGGGGGGGGGGGGGGGGGGFGGGGGGGGGGGGGGGGGGGGGGGGGGGGGGGGGGGGGGGGGGGGGGGGGGGGGGGGGGGGGGGGGGGGGDGGGGGGGGGGGGGGGGGGGGGGGGGGFGGGGGGGGGGGGGFGDGFGGGGGGGGGFGFFGGG8DGGEFFGGGGGGGGGGFFFFFFFFF=AFFFAFEFFFFAAFFFFFFF>BFFFFFFFFFFFDEFEFEFFF6@F?FB?FFFBFFFFFFFFFFFFFA<A:>>>B>;?F?00:327:764
@M04999:289:000000000-L3R54:1:1101:19286:8582 2:N:0:401
GGTAGGACTACTCGGGTATCTAATCCTGTTTGCTCCCCACGCTTTCGCATCTCAGCGTCAGTATCTGTCCAGAAGGCCGCCTTCGCCACCGGTATTCCTCCGCATCTCTACGCATTTCACCGCTACACGTGGAATTCTACCTTCCTCTACAATACTCTAGTTAACCAGTTTTAAGTGCAATTCCTAGGTTGAGCCCAGGGCTTTCACACCTAACTTAATTATCCGCCTACATGCCCTTTACGCCCAGTCATTCCGATTAACGCTCGCACCCTCCGTATTACCGCGGCTGCTGGCACGGAGT
+
CCCCCGGGGFGGGGGGGGGGGGGGGGGGGGGGGGGGGGGGGGGGGGGGGGGGGGGGGGGGGGGGGGGGGGGEGGGGGGGGGGGGGGGGGGGGGGFGGGGGGGGGCGGGGGGGGGGGGGGGGGGGGGGGGGGGCFGFCGGGGGGGGGGGGGFGGFGGGGGGGGGGFGGDFDGGGGFGDGFGGGGGGGGCGGCEGGFGGGCGBFFFFFFFFFDF=FFFFFFFFEFFF>FF9@BECEFBEFFFE(:>FFFFFAE???E;6@;E<@6@?06099?:BFFB:2:<A91>B>BF66>:(8:<<936(
@M04999:289:000000000-L3R54:1:1101:6047:8591 2:N:0:401
GCTGACTACACGGGTATCTAATCCTGTTTGCTCCCCACGCTTTCGCATCTCAGCGTCAGTATCTGTCCAGAAGGCCGCCTTCGCCACCGGTATTCCTCCACATCTCTACGCATTTCACCGCTACACGTGGAATTCTACCTTCCTCTACAATACTCTAGTTAACCAGTTTTAAGTGCAATTCCTAGGTTGAGCCCAGGGCTTTCACACCTAACTTAATTATCCGCCTACATGCCCTTTACGCCCATTCATTCCGATTAACGCTCGCACCCTCCGTATTACCGCGGCTGCTGGCACGGAGTTT
+
CCCCCGGGGGGGGGGGGGGGGGGGGGGGGGGGGGGGGGGGGGGGGGGGGGGGFGGGGGGGGGGGGGGGGGGGGGGGGGGGGGGGGGGGGGGGGGGGGGGGGGGGGGGGGGGGGGGGGGGGGGGGGGGGGGGGGGGGEGGGGGGGGGGGGGGGGGGGGGGGGGGGGGGGGGGGGGGGFGFGGGGGGGGGGGGFGGGGGGGGFFFFFFFFFFFFFFFFFFFFFFDBFFFFFFCFFFFFFFF;@>B0(7??EFEF@7;D76>2((63;@FB??F?046??246(796691::?0((.4,(-,()
@M04999:289:000000000-L3R54:1:1101:10136:8599 2:N:0:401
CCTGGACTACAAGGGTATCTAATCCTGTTTGCTCCCCACGCTTTCGCATCTCAGCGTCAGTATCTGTCCAGAAGGCCGCCTTCGCCACCGGTATTCCTCCACATCTCTACGCATTTCACCGCTACACGTGGAATTCTACCTTCCTCTACAATACTCCAGATAACCAGTTTTAAGTGCAATTCCCAGGTTGAGCCCGGGGCTTTCACACCTAACTTAATTATCCGCCTACATGCCCTTTACGCCCATTCATTCCGATTAACGCTCGCACCCTCCGTATTACCGCGGCTGCTTGCACGGAGTT
+
CCCCCGGGGGGGGGGGGGGGGGGGGGGGGGGGGGGGGGGGGGGGGDGGGGGGGGGGGGGGGGGGGEFGGGCGFGFGGEGGGGGGGGGGGGGGGGGGGGGGGGGGGGGGGGCFFGGGGGGGGGGGGGGEGGGGGGGGGGGFGGGGGGGGGFGGGGGFFDFAEFFGGGGGGGGGGCFEFDFGGGGF9DCFGFFEFG?C79CCEFFFFFFFDFF5BFFF4FFCF7C(29@@D=CC=>:EFF3A(8198(79<EFFF11;@;E<?6?B;>BF3:???BFF:B9A>611243(8?)<1).(((-34
@M04999:289:000000000-L3R54:1:1101:28920:8650 2:N:0:401
TGTATGACTACCCGGGTATCTAATCCTGTTTGCTCCCCACGCTTTCGCATCTCAGCGTCAGTATCTGTCCAGAAGGCCGCCTTCGCCACCGGTATTCCTCCACATCTCTACGCATTTCACCGCTACACGTGGAATTCTACCTTCCTCTACAATACTCCAGATAACCAGTTTTAAGTGCAATTCCCAGGTTGAGCCCGGGGCTTTCACACCTAACTTAATCATCCGCCTACATGCCCTTTACGCCCAGTCATTCCGATTAACGCTCGCACCCTCCGTATTACCGCGGCTGCTGGCACGGAGT
+
CCCCCGGGGGGGGGGGGGGGGGGGGGGGGGGGGGGGGGGGGGGGGGGGGGGGGGGGDGGGGGGGGGGEGGGGGGGGGGGGGGGGGGGGCGGG7+DFGGGGGGGGGGGGGGGGGGGGGGGGGGGGGGGGGGGGGGGGGGGGGGGGGGGGGGGGGGGGGGGGGG8FGGGGGGGGGGGGCFFGGGGAFGGGGGGGCFGGCC*;@>FABFFFF9BB3AFFFFFCCE?EDF?=9@FFF@E@FDFFF01;9((/;EF)?CE;7(46<?;<F9;>BB?:B?>FFBBB<A?((,(4(0:72<<3:3334
@M04999:289:000000000-L3R54:1:1101:4936:8710 2:N:0:401
TGGACTACCCGGGTATCTAATCCCATTTGCTCCCCTAGCTTTCGTCTCTCAGTGTCAGTGTCGGCCCAGCAGAGTGCTTTCGCCGTTGGTGTTCTTTCCGATCTCTACGCATTTCACCGCTCCACCGGAAATTCCCTCTGCCCCTACCGTACTCCAGCTTGGTAGTTTCCACCGCCTGTCCAGGGTTGAGCCCTGGGATTTGACGGCGGACTTAAAAAGCCACCTACAGACGCTTTACGCCCAACCATTCCGGATAACGCTTGCATCCTCTGTATTACCGCGGCGCCTGGCACAGGTTTAC
+
<@8@CCFDGGGGGFCGGGGGGGGGGGDACFGGFGFEGGFFEEFGGEGGFGFFFD<@<FEECECEEF:FGGFGGFGFEGFGGGEGEGGGGGFGGFGFGGEFEGCCE<FCEFEBFFFGFFEDFGGGGGGGEGGG9D>EFGG?FGGFGGGCGDFGDFGDDDFFDEGG;8EDGGGA?>CEEF3;CFGGEFG:81<97?FGFGC>FFAAD4969(:1;FFC3A):A@@4=1;43;;148?().-59>F?(,-)4:4(((,2<382<F1:7--())).4)))6468(,-((((-4((()..().)()
@M04999:289:000000000-L3R54:1:1101:22343:8717 2:N:0:401
GTGGACTACAGGGGTATCTAATCCTGTTTGCTACCCACGCTTTCGAGCATGAACGTCAGTGTTATCCCAGGAGGCTGCCTTCGCCATCGGTATTCCTCCACATCTCTACGCATTTCACTGCTACACGTGGAATTCTACCTCCCTCTGACACACTCTAGTTAGACAGTTTCAAATGCACGTCCCAAGTTGAGCTCGGGGATTTCACATCTGACTTATCTAACCGTCTGCGCTCGCTTTACGCCCAGTAATTCCGATTAACGCTCGCACCCTACGTATTACCGCGGCTGCTGGCACGTAGTT
+
A@CBCFGGFGGDEGF;EFGFFEGGGGGGGGGGGGGGF@@:CFGGGGGGGFGGDFGGG:FGGGGGGGFGFGC7C:FFFDFGGGGGGGGFC@GGGEFGGGFGGGGGGGGGGGGEGDCGGGGGFFDGDBFGGGCFC?EGFFFGFFEGGG?EDFGGG8DF;EGG8F8@=DGGGG8DGGGGB?DFFGGGC8=E::,=98@=9779AFFFFF>5AE<C86+?CF9EFF2747-659)06966244)8>>@?EEEFFCE@2,1,3.6(,/(6234?BBB?FF).6491020>90:)4060,0.(2<9
@M04999:289:000000000-L3R54:1:1101:25764:8740 2:N:0:401
GACTACCGGGGTATCTAATCCTGTTTGCTCCCCACGCTTTCGCATCTCAGCGTCAGTATCTGTCCAGAAGGCCGCCTTCGCCACCGGTATTCCTCCACATCTCTACGCATTTCACCGCTACACGTGGAATTCTACCTTCCTCTACAATACTCCAGATAACCAGTTTTAAGTGCAATTCCCAGGTTGAGCCCGGGGCTTTCACACCTAACTTAATTATCCGCCTACATGCCCTTTACGCCCAGTCATTCCGCTTAACGCTCGCACCCTCCGTATTACCGCCGCTGCTGGCACGGATTTAGCC
+
CCCCCGGGGGGGGGGGGGGGGGGGGGGGGGGGGGGGGGGGGGGGGGGGGGGGGGGGGGGGGGGGGGGGGGGGGGGGGGGGGGGGGGGGGGGGGGGGGGGGGGGGGGGGGGGGGGGGGGGGGGGGGGGGGGGGGGGGGGGGGGGGGGGGGGGFGGGFG8FGGGGGGGGGGFGFGGGGFGFGGGGGGGGGGGGDEGEDGGGGFFFFFFFFFFFEEFFFFFFDFFFFFFFFFEFFFFFE@@FFD0@@AE?CEF(63?FF6;B?(1;B0:6?BB:B<B9>A:4(40(,2:>0:(5:42(33))64
@M04999:289:000000000-L3R54:1:1101:19395:8747 2:N:0:401
GACTACTAGGGTATCTAATCCTGTTTGATCCCCACGCTTTCGCACATCAGCGTCAGTTACAGACCAGAAAGTCGCCTTCGCCACTGGTGTTCCTCCATATCTCTGCGCATTTCACCGCTACACATGGAATTCCACTTTCCTCTTCTGCACTCAAGTTTTCCAGTTTCCAATGACCCTCCACGGTTGAGCCGTGGGCTTTCACATCAGACTTAAAAAACCGCCTCCGCGCGCTTTACGCCCAATAATTCCGGATAACGCTTGCCACCTACGTATTACCGCGGCTGCTGGCCCGTATTGAGCC
+
CCCCCGGGGGGGGGGGGGGGGGGGGGGGGGGGGGGGGGGGGDGGGGGGGFGGGGGGGGGGGGGGGGGGGGFGGGGGGGGDGGGGGGGGGGGGGGGGFGGGGGGGFGGGGGGGGGGGGGGGGGGGGFGGGGGGGGGGGGGGGGGGGGDGGGGGGGGGGGGGGGFEFGGGGFFGGGGGFG>DFG>8C=E8FE6C7C>GCFGD+BFA>+*;:@=;;+=AAFF=EB?(5(5(5(2>D;EFFDBF6133)119?49(80<B:1:?0<>A2?0(4(.))5:A>(47(-(6(4,4:(2(-((5)-)41
@M04999:289:000000000-L3R54:1:1101:14973:8774 2:N:0:401
AAGACTACTAGGGTATCTAATCCTGTTTGCTCCCCACGCTTTCGCATCTCAGCGTCAGTATCTGTCCAGAAGGCCGCCTTCGCCACCGGTATTCCTCCACATCTCTACGCATTTCACCGCTACACGTGGAATTCTACCTTCCTCTACAATACTCCAGATAACCAGTTTTAAGTGCAATTCCCAGGTTGAGCCCGGGGCTTTCACACCTAACTTAATTATCCGCCTACATGCCCTTTACGCCCAGTCATTCCGATTAACGCTCGCACCCTCCGTATTACCGCGGCTGCTGGCACGGAGTTAC
+
CCCCCGGGGGGGGGGGGGGGGGGGGGGGGGGGGGGGGGGGGGGGG@FGGGGGGGGGGGGGGGGCFGFG<FGGGCFGGGGFGGGGFGGGDGGGGGFGGGGGGGGDGGGGGGGGGGGGGGGGGDGGGFGGEGFG?EGGGDGGGCGGGGGGGGGEGGGGGGGGGGGGFGGFGGGAGFFGFGFGGGGG6DGGGG?CFC>DDGGGFFFFFFDFFFFFFFFFFFFFA2>=D?FFE5BEBEFFEF7DFFF;6<<ECF?EDFFFEC:>FF;B069??66>BFF>)<<(90139>1?F(41)3(4243<)
@M04999:289:000000000-L3R54:1:1101:6759:8799 2:N:0:401
GGACTACTCGGGTATCTAATCCTGTTCGCTCCCCACGCTTTCGTCCATCAGCGCCAATCGGTATTTAGTAACCTGCCTTCGCAATCGGGGTTCTGTGTAATATCTATGCATTTCACCGCTACACTACACATTCCAGCTACTTCAATACTATTCAAGATTAACAGTATCAACGGCAGTTCTACAGTTAAGCTGCAGGTTTTCACCGCTGACTTATCAACCCGCCTACGGACCCTTTAAACCCAATAAATCCGGATAACGCTCGCATCCTCCGTATTACCGCGGCTGCTGGCACGAAGTTAGC
+
CCCCCGGGGGGGGGGGGGGGGGGGGGGGGGGGGGGGGGGGGGGGGGGGGGGGGCGGGGGGGGGGGGGGGGGGGGGGGGGGGGGGGGGGGGGGGGGGGGGGGGGGGGGGGGGGGGGGGGGGGGGGGGGGGGGGGFFGGGGGGGGFFGGGGGGGGFFGGGGGGGGGGGGGGGGGGGGGDGFGFGGGGGGF7FGGGFFGCG?FFFFF>DFBBF=EFFFFFFFAFAF=@F2@2@=DFFFEE9EF70;@EFEC3=94<;FFFF6:BF>FF>03>?F<:?B29A69>6>9>B??:0:40((((.)64
@M04999:289:000000000-L3R54:1:1101:23164:8812 2:N:0:401
GACTACCCGGGTATCTAATCCTGTTCGCTCCCCACGCTTTCGTCCATCAGCGTCAATCGGTATTTAGTAACCTGCCTTCGCAATCGGGGTTCTGTGTAATATCTATGCATTTCACCGCTACACTACACATTCCAGCTACTTCAATACTATTCAAGATTAACAGTATCAACGGCAGTTCTACAGTTAAGCTGCAGGTTTTCACCGCTGACTTATCAACCCGCCTACGGACCCTTTAAACCCAATAAATCCGGATAACGCTCGCATCCTCCGTATTACCGCGGCTGCTGGCACGGAGTTAGCC
+
CCCCCGGGGGGGGGGGGGGGGGGGGGGGGGGGGGGGGGGGGGGGGGGGGGGGGGGGGGGDGGGGFFGGGGGGGGGGGGGGGEGGGGGGGGGGGGGGGGGGFGGGGGEGGGGFGGGGGGGGGGGGGGGGGGGGGGFGGFFGFGGFFGGGGFGGGFGFGGGGGGGGGGGGGGGGGGGGFGFGGGCGGGGGGGGGGGGGGGGGFFFDFFFEBEEFFFFFBFAFF=@DFF=DFFFF@FCCFE@E;8@@@<<E;@B0?F3=;>F?B91?F??A10-4:?D921(13906:?:7:B?:>F9B4><>:
@M04999:289:000000000-L3R54:1:1101:27386:8815 2:N:0:401
GGAGGACTACTCGGGTATCTAATCCTGTTTGCTCCCCACGCTTTCGCATCTCAGCGTCAGTATCTGTCCAGAAGGCCGCCTTCGCCACCGGTATTCCTCCACATCTCTACGCATTTCACCGCTACACGTGGAATTCTACCTTCCTCTACAATACTCCAGATAACCAGTTTTAAGTGCAATTCCCAGGTTGAGCCCGGGGCTTTCACACCTAACTTAATTATCCGCCTACATGCCCTTTACGCCCAGTCATTCCGATTAACGCTCGCACCCTCCGTCTTACCCCGGCTGCTGGCACGGCGTT
+
CCCCCGGEGGGGGGGGGDCGGGGGGGGEGGGGGGFGGFFGGGGGGGGGGGGGGFGGGGGGGGGGGGGGGGGGGFGGGGGGGCFGGGGGGGGB=FFGGGGGGGGGGGGGGGGGGEGGGGGGGGGGGGGGGGG@FGGGGGGGGGGGGGDGGGGGGGGFFGGAFGFGGDGFDGGFFGGGCGFGFGG?CFGECFGFGFC7CDCDFAAFFFA4<4=4BCFFEFCEF??=B@?2@=E44)=;354C<D>B@6E@@3<C3=(87??9?FFF1904>?::?61((-5>:(-(-(19BB041(.3;((-(
@M04999:289:000000000-L3R54:1:1101:26299:8819 2:N:0:401
TTAGACTACCAGGGTATCTAATCCTGTTTGCTCCCCACGCTTTCGCATCTCAGCGTCAGTATCTGTCCAGAAGGCCGCCTTCGCCACCGGTATTCCTCCACATCTCTACGCATTTCACCGCTACACGTGGAATTCTACCTTCCTCTACAATACTCTAGTTAACCAGTTTTAAGTGCAATTCCTAGGTTGAGCCCAGGGCTTTCACACCTAACTTAATTATCCGCCTACATGCCCTTTACGCCCAGTCATTCCGATTAACGCTCGCACCCTCCTTATTACCGCGGCGGCTGGCACGGAGTTT
+
CCBCCFGGGGGGGGCFGFGGGG9<FFGFGGGGGCFGGGGGF:FFEGDCFFFGFFGGEFEGFGFFFGGGGGGGGGGFGGFEGCGGCFGFGECEGGGE9FCGGCFGGGGGFGGGEEGFGGGGGGGCFGGGGGGGGGFE@FAFFF?EGCECFF;DCEGFAFF8FFGAEF=DCGGFAFGG99FFGGGGGGGFGGFGGCEGGDGFFAA@AFADDEEFFF5@E6+;EEABDAFD;CEF;>:=5CC52@@DB;@FF5)<;;;@FEC;;?;2>FF>::2((.4<ADB<(6990((42>((1)-136,()
@M04999:289:000000000-L3R54:1:1101:21310:8822 2:N:0:401
CCTCTGACTACCGGGGTATCTAATCCTGTTTGCTCCCCATGCTTTCGCACCTCAGCGTCAGTATTAGGCCAGAAGGCTGCCTTCGCCATCGGTATTCCTCCAGATCTCTACGCATTTCACCGCTACACCTGGAATTCTACCTTCCTCTCCTATACTCTAGCTAACCAGTATCGTATGCAATTCCCAAGTTGAGCTCGGGGATTTCACATCCGACTTACTTAGCCGCCTACGCGCGCTTTACGCCCAGTAATTCCGATTAACGCTTGCACCCTCTGTATTACCGCGTCTGCTGTCACAGAGT
+
CCCCCGGGGGGGGGGGGGGGGGGGGGGGGGGGGGGGGGGGGGGGGGGGGGGGGGGGGGGGGGGGGGGGGGGGGGGGGGGGGGGGGGGGGGGGGGGGGGGGGGGGGGGGGGGGGGGGGGGGGGGGGGGGGDGGCGGGGGGGGGGGGGGGGGGGGGGGGGGGGGGGGGGGGCGGGGGGFGFGGGGFFC88EDDECCGDGGGGFDFFFFFFFEF5=EF>E+=:3/>>B=@F=D==>606@FF6C1<>>115):<>DFB2?B?AB6>F?2:<?7:?:??<<<BBF2:9B(218<A:6<A4)4((.
@M04999:289:000000000-L3R54:1:1101:25093:8825 2:N:0:401
TCTCGACTACCAGGGTATCTAATCCTGTTCGCTACCCATGCTTTCGAGCCTCAGCGTCAGTAACAGACCAGAGAGCCGCCTTCGCCACTAGTGTTCTTCCATATATCTACGCATTTCACCGCTACACATGGAGTTCCACTCTCCTCTTCTGCACTCAAGTCTCTCAGTTTCCGATGCTCTTCCTCAGTTAAGCTGAGGGCTTTCACATTCAGACTTAAAAGACCGCCTGCGCTCCCTTTACGCCCAATAAATCCGGACAACGCTTGCCACCTACGTATTACCGCGGCTGCTGGCACGTAGT
+
CCCCCGGGGGGGGGGGGGGGGGGGGGGGGGGGGGGGGGGGGGGGGGGGGGGGGGGGGGGGGGGGGGGGGGGGGGGGGGGGGGGGGGGGGGGGGGGGGGGGGGGGGGGGGGGGGGGGGGGGGGGGGGGGGGGGGGGGGGGGGGGGGGGGGGGGGGGGGGGGGGGGGGGGGGGFGDGGFGFGGGGGGGGGGGGGGGGGGGGGFFFFFFFFEFFEEFFFFFFFFDFDAFFFFFFFBFFFFFFFFFFFFF?FFFFC)5>9<;BD669BB:?FFFF???:?BBFAFFF;99>FF60)38?BBFFB4
@M04999:289:000000000-L3R54:1:1101:14798:8826 2:N:0:401
ACGGTGACTACTGGGGTATCTAATCCTGTTTGCTCCCCATGCTTTCGCACCTCAGCGTCAGTATTAGGCCAGAAGGCTGCCTTCGCCATCGGTCTTCCTCCAGATCTCTACGCATTTCACCGCTACACCTGGAATTCTACCTTCCTCTCCTATACCCTAGCTAACCAGTATCGTATGCAATTCCCAAGTTGAGCTCGGGGATTTCACATCCGACTTAATTAGCCGCCTACGCGCGCTTTACGCCCAGTAATTCCGATTAACGCTTGCACCCTCTGTATTACCGCGGCTGCTGGCACAGAGT
+
CCCCCGGGGGGGGGGGGGGGGGGGGGGGGGGGGGGGGGGGGGGGGGGGGGGGGGGGGGGGGGGGGGEFGGGGGGGGGGGGGGGGFGGGGGGGG,FGGGGGGGGGGGGGGGGGGGGGGGGGGGGGGGGGGGGGGGGGGGGGGGGGGGGGGGGGGGGGGGGFGGGGGGGGGFGGEGFGFGFGGGFGGDFGGGGFGGFGGGGGDEFFFFFFFFF>FFFFFFFEA;BE=BFFFF2>2@FFFFFFF@FF@F6EECEFFFFFFB?FBF>FF?<?FFFFFFFFFFABD>1>>>BFFFFDBF?F:B8?:
@M04999:289:000000000-L3R54:1:1101:7728:8853 2:N:0:401
CGACTACAGGGGTATCTAATCCTGTTCGCTACCCATGCTTTCGAACCTCAGCGTCAGTTACAGACCAGAGAGCCGCCTTCACCACTGGTGTTCTTCCATATATCTACGCATTCCACCGCTACACATGGAGTTCCACTCTCCTCTTCTGCACTCAAGAAAAACAGTTTCAGCTGCACTTCCCCGGTTAAGCCGAGGGCTTTCACAGCTGACTTGTTCTCCCGCCTGCGTTCGCTTTACGCCCAATAAATCCGGACAACGCTTGCCACCTACGTATTACCGCGGCTGCTGGCACGTAGTTAGC
+
CCCCCGGGGGGGGGGGGGGGGGGGGGGGGGGGGGGGGGGGGGGGGGGGGGGGGGGGGGGGGGGGGGGGGGGGGGGGGGGGGGGGGGGGGGGGGGGGGGGGGGGGGGGGGGGGGGGGGGGGGGGGGGGGFGGGGGGGGGGGGGGGGGGGGGGGGG8EFGGGGGGGGGGGCFGGGGGGFGFGGGGGGGGGGGGGGGGGGGGGFFFFFFFFFFFFEFFFEFFFFFFFFFFFFFFF<DFFFFFF6773=AEEEFF(8;BFFFFF?FF?<7<B:2(8?ABFFFFF>;>16?F?:((.(4028ADFA
@M04999:289:000000000-L3R54:1:1101:7062:8873 2:N:0:401
CAGTGACTACTGGGGTATCTAGTCCTGTTTGCTCCCCACGCTTTCGCATCTCAGCGTCAGTATCTGTCCAGAAGGCCGCCTTCGCCACCGGTATTCCTCCACATCTCTACGCATTTCACCGCTACACGTGGAATTCTACCTTCCTCTACAATACTCCAGATAACCAGTTTTAAGTGCAATTCCCAGGTTGAGCCCGGGGCTTTCACACCTAACTTAATTATCCGCCTACATGCCCTTTACGCCCAGTCATTCCGATTAACGCTTGCACCCTCCGTATTACCGCGGCTGCTGGCACGGAGTT
+
CCCCCGGGGGGGGGGGGGGGGGGGGGGGGGGGGGFGGGGGGGGGGGGGGGGGGEGGGGGGGGFFGGGGGGGGGGGGGGGGGGGGGDEFFGGGGGGGGGFGGGGGGGGGGGGGGGGGGGGGGGGGGGGGGGGGGGGGGFFGGGGGGGGGGGFGGGGFGFFGGGGGCGG@FC,@EGGGFGBCGGGGGCFGFFGGGGGGGGGGEAFFFFFF>2BEFFFFFFFFFFFFFFFFFEFEEE1@1=CF@@F;DF@<ECCCEFFF;@EC<9?08BFBB1?BFFB<7:BFFFF;;06>?)4:::B044((,
@M04999:289:000000000-L3R54:1:1101:25042:8888 2:N:0:401
GTGACTACACGGGTATCTAATCCTGTTCGCTACCCATGCTTTCGAGCCTCAGCGTCAGTAACAGACCAGAGAGCCGCCTTCGCCACTGGTGTTCTTCCATATATCTACGCATTTCACCGCTACACATGGAGTTCCACTCTCCTCTTCTGCACTCAAGTCTCTCAGTTTCCGATGCTCTTCCTCAGTTAAGCTGAGGGCTTTCACATTCAGACTTAAAAGACCGCCTGCGCTCCCTTTACGCCCAATAAATCCGGACAACGCTTGCCACCTACGTATTACCGCGGCTGCTGGCACGTAGTTT
+
-AC,@,<;CF@F@@@FEFCCD@FGGGFGGEGGDGC<FGEGGCFGGGCGGGFGGCF@@C6CAE6F@FGF8<8<CFGGGCB:A<@@7=FGGGGFGGGGFCGGGGDCFCGGG7FG=EGGCGGGEEEE8CF9@EFF,DE;FAFCDDDFGFGGGGGFAEFFFFFAD,@9,?:CFFCGGGDFFCFGGGGF?FEF7FGGGCCCGGFGFFAAFFF>E5*>8>FAACFB>=@B>ABB999@BBDE=4@>;BF@(63<)1)3(68>@0(16::6<FFF?BB?1:?<(<9>692(199??),6??2,82,6)
@M04999:289:000000000-L3R54:1:1101:22893:8890 2:N:0:401
GCGACTACTAGGGTATCTAATCCTGTTCGCTACCCATGCTTTCGAACCTCAGCGTCAGTTACAGACCAGAGAGCCGCCTTCGCCACTGGTGTTCTTCCATCTCTCTACGCATTCCACCGCTACACATGGAGTTCCACTCTCCTCTTCTGCACTCAAGCAAACCAGTTTCAGCTGCACTTCCCCGGTTAAGCCGAGGGCTTTCACAGCTGACTTGTTCTCCCGCCTGCGTTCGCTTTACGCCCAATAAATCCGGACAACGCTTGCCACCTACGTATTACCGCGCCTGCTGGCACGTAGTTAT
+
C-A6AF6FGA@<FGGGGFGFCFGGGEFCE@FDCGG<FCFGFFFGCFCGGG8FGCEGCC;F@AFCEFDA@,C,:BFFF:?:,BFC,BDBE<?6C?F?EGGC,A,,C==F7F:FFF?EGFGCF8FFGCF9<,49A=EGGGGADFFEA=DFEFA?AD,DD,@,@,1=8=9:DEGGG8D8FGFGDF?8BCCCFEGC4**;CCFC9++==+;AB=BBE8FAE8B4A9@>?2=(/6?1>,1:)13>9;0(5)3)7);6((446:0(8:18B420123:1))56<461((-8<((.5<?23,4(--6.
@M04999:289:000000000-L3R54:1:1101:14474:8907 2:N:0:401
GACTACTGGGGTATCTAATCCTGTTCGCTCCCCACGCTTTCGTCCATCAGCGTCAATCGGTATTTAGTAACCTGCCTTCGCAATCGGGGTTCTGTGTAATATCTATGCATTTCACCGCTACACTACACATTCCAGCTACTTCAATACTATTCAAGATTAACAGTATCAACGGCAGTTCTACAGTTAAGCTGCAGGTTCTCACCGCTGACTTATCAACCCGCCTACGGACCCTTTAAACCCAATAAATCCGGATAACGCTCGCATCCTCCGTATTACCGCGGCTGCTGGCACGGAGTTAGCC
+
CCCCCGGGGGGGGGGGGGGGGGGGGGGGGGGGGGGGGGGGGGGGGCFGGGGGGGGGGGGGGGGGGGFGGGGGGGGGGGGGGGGGGGGGGGGGGGGGGGGGGGGGGGGGGGGGGGGGGGGGGGGGGGGGGGGGGGGGGGGGGGGGGGGGGGGGGGGGGGGGGGGGGGGGFGECGGDGFGFGGGGGGGGGGGGGGFGGGGGGFFFFFFFFFFFFFFFFFFFFFFFFF>@FFFFFFEEFEFFFDF@3;>EEFBF?D;AF0>FF6;BFFFFFFFFF?FAFF:BBB>>FFB??B:BF>FFFFA4<:
@M04999:289:000000000-L3R54:1:1101:22977:8926 2:N:0:401
CTGACTACCAGGGTATCTAATCCTGTTTGCTCCCCATGCTTTCGCACCTCAGCGTCAGTATTAGGCCATAAGGCTGCCTTCGCCATCGGTATTCCTCCAGATCTCTACTCATTTCACCGCTACACCTGGAATTCTACCTTCCTCTCCTATACTCTAGCTAACCAGTATCGTATGATATTCCCATGTTGGGCTCGGGGATTTCCCATCCGACTTAATTAGCCGCCTACGTGCGCTTTACGCCCTGTAATTCCGTTTAACGCGTGCACCCTCCTCTTTACCGCGGACGCTTCCACTGATGTAC
+
CCCCCC9,,C<B@F8CF<FCFG,-CFFFGFG9F<:6FC<EFAFBF7F:FFEFGGCEFCFGGFE,;C,C,,:6,@F<CAFFGCG>@CC,@FB<E,E9EF8A,5,?;FAF,A<,,EFAFCGGD8C,FFGGGGFGGAE,=4=@F8,EFFGF9FGGGGF;,==,,@@9,?6E,+D8@,+,+6?DF22,>,,,,@8D+++6++00*++3*=**:1:)8++=*+*1*):>44<A-7>(65:==>>49@((6))/.)1../((9)(((,((-5042((,())65.)((-((((3,(())6))44).))
@M04999:289:000000000-L3R54:1:1101:3839:8937 2:N:0:401
GGCGGACTACTGGGTATCTAATCCTGTTCGCTACCCATGCTTTCGAGCCTCAGCGTCAGTAACAGACCAGAGAGCCGCCTTCGCCACTGGTGTTCTTCCATATATCTACGCATTTCACCGCTACACATGGAGTTCCACTCTCCTCTTCTGCACTCAAGTCTCTCAGTTTCCGATGCTCTTCCTCAGTTAAGCTGAGGGCTTTCACATTCAGACTTAAAAGGCCGCCTGCGCTCCCTTTACGCCCAATAAATCCGGACAACGCTTGCCACCTACGTATTACCGCGGCTGCTGGCACGTAGTT
+
CCCCCGGGGGGGGGGGGGGGGGGGGGGGGGGGGGGGGGGGGGGGGGGGGGGGGGGGGGGGGGGGGGGGGGGGGGGGGGGGGGCGGGGGGGGGGGGGDGGFGGGGFGGGGGGGGGGGGGGGGGGGGGGGFGGGGDFGGGGGGGGGGGGGGGGGGGGGGGGFGGGGGGGGGGGG6CGEFGFGGGGGEGGFGGDFGGG7DCDGFFFFFFFFFFEEEFFFECFF>BDFFAFFB2@B@>BBBFFF@FFFF?@E376?/:>;>BFFB>:108:9?2:2:21)6?>AABFB099>BFF0:8>(.14:A
@M04999:289:000000000-L3R54:1:1101:7770:8938 2:N:0:401
GACTACCGGGGTATCTAATCCTGTTCGCTCCCCATGCTTTCGAACCTCAGCGTCAGTTACAGACCAGAGAGCCGCCTTCGCCACTGGTGTTCTTCCATATATCTACGCATTCCACCGCTACACATGGAGTTCCACTCTCCTCTTCTGCACTCAAGAAAAACAGTTTCAGCTGCACTTCCCCGGTTAAGCCGAGGGCTTTCACAGCTGACTTGTTCTCCCGCCTGCGTTCGCTTTACGCCCAATAAATCCGGACAACGCTTGCCACCTACGTATTACCGCGGCTGCTGGCACGTAGTTAGCC
+
CCCCCGGGGGGGGGGGGGGGGGGGGGGGG8FFGGGGGGGGGGGGGGGGGGGGGGGGGGGGGGGGGGGGGGGGGGGGGGGGGGGGGGGGGGGGGGGGGGGGGGGGGGGGGGGGGGGGGGGGGGGGCFCGFFGGGGGGGGGGGGGGGGEGGGFFGFGGFGGGGGGGGGGGFFFGGGGGFGFGGDGGGGGGGGEGCGGDGGGGFFFFFFFFDEFFF8AFFFFBFFFDFFFFFFFF@DEFFFFFF;BFFFFFFFFFF9:BF>B16??BB:2:?BF2<7A<DBF>BBF9<:?311>FF0(-))6<:
@M04999:289:000000000-L3R54:1:1101:23017:8967 2:N:0:401
GCCAGACTACTAGGGTATCTAATCCTGTTCGCTACCCATGCTTTCGAACCTCAGCGTCAGTTACAGACCAGAGAGCCGCCTTCGCCACTGGTGTTCTTCCATATATCTACGCATTCCACCGCTACACATGGAGTTCCACTCTCCTCTTCTGCACTCAAGAAAAACAGTTTCAGCTGCACTTCCCCGGTTAAGCCGAGGGCTTTCACAGCTGACTTGTTCTCCCGCCTGCGTTCGCTTTACGCCCAATAAATCCCGACAACGCTTGCCACCTCCGTATTTCCGCGGCTGCTGGCCCGTAGTT
+
CCCCCGGGGGGGGGGGGGGGGGGGGGGGGGGGGGGGGGGGGGGGGGGGGGGGGGGGGGGGGGGGGFGGGGGGGGGGGGEGGGGGGGCFGGGGGGGGGGGGFGFGGGGGGGDGGGGGGGGGGGGGGCGEFFDCFDGGGGGGGEGGGGGGGGGFGGGGFGGGFDFGG?EFGCCFGGGGFGFGGGGCFCEGG69CFGGDGGDGFFFAAFFFFF=BFFF>CFFFFEB2>@F==2>?;@>D?F311;1;@?@;EEFC8)((-,(,,6-,-:?<DB?(.(-30:))),42099B?F?>(((,478(5
@M04999:289:000000000-L3R54:1:1101:18789:8976 2:N:0:401
GACTACCGGGGTATCTAATCCTGTTCGCTACCCATGCTTTCGAACCTCAGCGTCAGTTACAGACCAGAGAGCCGCCTTCGCCACTGGTGTTCTTCCATATATCTACGCATTCCACCGCTACACATGGAGTTCCACTCTCCTCTTCTGCACTCAAGAAAAACAGTTTCAGCTGCACTTCCCCGGTTAAGCCGAGGGCTTTCACAGCTGACTTGTTCTCCCGCCTGCGTTCGCTTTACGCCCAATAAATCCGGACAACGCTTGCCACCTACGTATTACCGCGGCTGCTGGCACGTAGTTAGCC
+
CCCCCGGGGGGGGGGGG<FGGGGGGGGGGGGGGGGFFGGGGG@FGGGGGGGDGGGGGGGGGGGGG?CEGGGGGGGGGGGGGGGGGGGGGGGGGGGGGGGGGGGGGGGGGGGGGGGGGGGGGGG9CFGGGGGGFGGGGGGGGGGGGGGGGGGGFFGGFGGGGGCFFGFAFGGCGGGGFGFGGG+;C8CFGGCGEE>DGGGGFFFFFFFFFFC=>FFFFFFBEFF?DFFFFFFFFFCC<D;D;8;?24<BF(166>6?(9?F<BFDFFFFF0:3A::A4<F919>>:::2:082?013<4<A>
@M04999:289:000000000-L3R54:1:1101:27908:8979 2:N:0:401
GTGGTGACTACTGGGGTATCTAATCCTGTTTGCTCCCCATGCTTTCGCACCTCAGCGTCAGTATTAGGCCAGAAGGCTGCCTTCGCCATCGGTATTCCTCCAGATCTCTACGCATTTCACCGCTACACCTGGAATTCTACCTTCCTCTCCTATACTCTAGCTAACCAGTATCGTATGCAATTCCCAAGTTGAGCTCGGGGATTTCACATCCGACTTAATTAGCCGCCTACGCGCGCTTTACGCCCAGTAATTCCGATTAACGCTTGCACCCTCTGTATTACCGCGGCTGCTGGCACAGAGT
+
CCCCCGGGGGGGGGGGGGGGGGCCFGGGGGGGGGGGGGGGGGGGGGGGGGGGGGGGGGGGGGGGGGGGGGGGGGGGGGGGGGGGGGGGGGGGGGGGGGGGGGGGGGGGGGGGGGGGGGGGGGGGGGGGGGGGGGGGGGGGGGGGGGGGGGGGGGGGGGGGGGGGGGGGGGGGGGGGFGFGGGGCFGGGGGGGGGGGDGGGFFFFFFFFEFFFFFFFFFFFFFFFFFFF@D?@FFFF@@DFFFFFFFDFFFFFCFFFFF<AF?>BFFFFF?FFFFFFBFAAA<:>960;FFFB:??F410(.
@M04999:289:000000000-L3R54:1:1101:6192:8981 2:N:0:401
CAGAGACTACCGGGGTATCTAATCCTGTTTGCTCCCCACGCTTGCGCATCTCAGCGTCAGTATCTGTCCAGAAGGCCGCCTTCGCCACCGGTATTCCTCCACATCTCTACGCATTTCACCGCTACACGTGGAATTCTACCTTCCTCTACAATACTCCAGATAACCAGTTTTAAGTGCAATTCCCAGGTTGAGCCCGGGGCTTTCACACCTAACTTAATTATCCGCCTACATGCCCTTTACGCCCAGTCATTCCGATTAACGCTCGCACCCTCCGTATTACCGCGGCTGCTGGCACGGAGTT
+
CCCCCGGFGGGGGGGGGGGGGGGGGGGGGGGGGGGGGGGGGGGGGGGGGGGGGGGGGGGGGGGGGGGGGGGGGGGGGGGGGGGGGGGGGGGGGGGGGGGGGGGGGGGGGGGGGGGGGGGGGGGGGGGGGGGGGGGGGGGGGGGGGGGGGFGGGGGGGGGGGFGGGGGGGGGGGGGGFFFGGGGGGGGGGGGGGGGGGGGGFFFBFFFFFFFFFFFFFFFFFFFF@FFFFFFFFFFFFFEA00:>F?;EFFCFBFF?B:>BFFF?0019>6??:BFBFBFFF096>699?FBB:08?1>BB:
@M04999:289:000000000-L3R54:1:1101:13728:9032 2:N:0:401
GTGGTGACTACAAGGGTATCTAATCCTGTTTGCTACCCACGCTTTCGAGCATGAACGTCAGTGTTATCCCAGGAGGCTGCCTTCGCCATCGGTCTCCCTCCACATCTCTACGCATTTCACTGCTACACGTGGAATTCTACCTCCCTCTGACACACTCTAGTTTGACAGTTTCAAATGCACGTCCCAAGTTGAGCTCGGGGATTTCACATCTGACTTATCTAACCGTCTGCGCTCGCTTTACGCCCAGTAATTCCGATTAACGCTCGCACCCTACGTATTACCGCTGCTGCTTGCACGTAGT
+
CCCCCGGGGGGGGGGGGGGGGGGGGGGGGGGGGGGGGGGGGGGGGGGGGGGGGGGGGGGGGGGGGGGGGGGF@GECFFFGGGGGFGGGGGEEG,FDFGGGGGGGGGGGGGGFGDGGGGGGGGGGGGFGGGFGGFGGGGAFGGGGGGGGGGGGGGGGGGC@EFGFG9AFEGGGGGGGFGFGGGGGGGFEGFEGGFGGGGGGAFFFF>FFEEEAEFFFFFFFFFFFFDFF9=)5@FFFFBFFE2@FFD6@<57EFE@@FF0?C<@?69>9;11?<??B2::46441,9;:FFB<<FD>:(((,
@M04999:289:000000000-L3R54:1:1101:24752:9046 2:N:0:401
GGCAGACTACAAGAGTATCTAATCCTGTTTGCTCCCCATGCTTTCGCACCTCAGCGTCAGTATTAGGCCAGAAGGCTGCCTTCGCCATCGGTATTCCTCCAGATCTCTACGCATTTCACCGCTACACCTGGAATTCTACCTTCCTCTCCTATACTCTAGCTAACCAGTATCGTATGCAATTCCCAAGTTGAGCTCGGGGATTTCACATCCGACTTAATTAGCCGCCTACGCGCGCTTTACGCCCAGTAATTCCGATTAACGCTTGCACCCTCTGTATTACCGCGGCTGCTGGCACAGAGTT
+
CCCCCGGGGGGGGGGGGGGGGGGGGGGGGGGGGGGGGGGGGGGGGGGGGGGGGGGGGGGGGGGGGGGGGGGGGGGGGGGGGGGGGGGGGGGGGGGGGGGGGGGGGGGGGGGGGGGGGGGGGGGGGGGGGGGGGGGGGGGGGGGGGGGGGGGGGGGGGGGGGGGGGGGGGGGGGGGGFGFGGGGGG8FGGGGCFFGGGGGGFFFFFFFFEBD5@FD6AFFEFEFAFFFFFDF9B@BFDF<A@F@@DFFFFFFFEF;DFBFF?F?:::BDF<:0::<4A>AF>6>>96(3:::0847<:??<:
@M04999:289:000000000-L3R54:1:1101:9179:9054 2:N:0:401
AGAGACTACTAGGGTATCTAATCCTGTTTGCTCCCCCTGCTTTCGCACCTCAGCGTCAGTATTAGGCCAGAAGGCTGCCTTCGCCATCGGTATTCCTCCAGATCTCTACGCATTTCACCGCTACACCTGGAATTCTACCTTCCTCTCCCATACTCTAGCTAACCAGTATCGTATGCAATTCCCAAGTTGAGCTCGGGGATTTCACATCCGACTTAATTAGCCGCCTACGCGCGCTTTACGCCCAGTAATTCCGATTAACGCTCGCACCCTCTGTATTACCGCGGCTGCTGTCACGGATGTT
+
CCCCCGGGGGGGGGGGGGGGGGGGGGGGGGGGGGGGGGGGGGGGGGGGGGGGGGGGGGGGGGGGGGGGGGGGGGGGGGGGGGGGGGGGGGGGGGGGGGGGGGGGGGGGGGGGGGGGGGGGGGGGGGGGGGGGGGGGGGGGGGGGGGGGGGGGGGGGGDFGEGGGGGGCGGGGGGGGFGFGGGGGGGGGGGGGGGGGGDGGFFFFFFFFBD=BFFFFFFFFFE>BFF?FDFFF>FFFFFFEF@;?,=<3?EFEEFFFFFFFF141>FFFF?:??FAFFBFB?F9;>69<?7-25)(((-(5)
@M04999:289:000000000-L3R54:1:1101:28524:9073 2:N:0:401
TTGACTACAGGGGTATCTAATCCTGTTCGCTACCCATGCTTTCGAACCTCAGCGTCAGTTACAGACCAGAGAGCCGCCTTCGCCACTGGTGTTCTTCCATATATCTACGCATTCCACCGCTACACATGGAGTTCCACTCTCCTCTTCTGCACTCAAGAAAAACAGTTTCAGCTGCACTTCCCCGGTTAAGCCGAGGGCTTTCACAGCCGACTTGTTCTCCCGCCTGCGTTCGCTTTACGCCCAATAAATCCGGACAACGCTTGCCACCTACGTATTACCGCGGCTGCTGGCACGTAGTT
+
CCCCCGGGGGGGGGGGGGGGGGGGGGGGGGGGGGGGGGGGGGGGFGGGGGGGGGGGGGGGGGGGGGGGGGGGGGGGGGGGGGGGGGGGGGGGGGGGGGGGGGGGGGGGGGGGGGGGGGGGGGGGGGGGFGGGGGGGGGGGGGGGGGGGGGGGGGGGGGGGGGGGGGGGGGGGGGGFFGFGGGGGDGGGCEGGGGGGGGGGFFFFFFFFFFFFFFFFFFFFA@>FF@D@<?6?FFFFEE@FF;;=@?F<AFFB;<BFFFFFF::BFB<:FFF?:2<:4<>609>;606?F>?FF<804<)
@M04999:289:000000000-L3R54:1:1101:15953:9118 2:N:0:401
CGACTACAAGGGTATCTAATCCTGTTCGCTACCCATGCTTTCGAACCTCAGCGTCAGTTACAGACCAGAGAGCCGCCTTCGCCACTGGTGTTCTTCCATATATCTACGCATTCCACCGCTACACATGGAGTTCCACTCTCCTCTTCTGCACTCAAGAAAAACAGTTTCAGCTGCACTTCCCCGGTTAAGCCGAGGGCTTTCACAGCTGACTTGTTCTCCCGCCTGCGTTCGCTTTACGCCCACTAAATCCGGACAACGCTTGCCACCTACGTATTACCGCGGCTGCTGGCACGTATTGAGC
+
CCCCCGGGGE@CFFGGGGGGGCGGFFGGEECGEGGGGGC<FG:CEGGFGGGFGEGFEFGGGGGGGGGG<,E@GGGGGEFCFGGEEGGGEFFGGGFGGG<@CGFGFGGGGGGGFFGGGGG7FGGGFFFGGDFFFFGGGGGGGGGGGGG;EGGGGCE8D?FFGGGGEFGGGCAFGGFGFGFFFGGGGGE7DFGC7:EGDGGGFFFFFFFFEBE46=?FF@F@?BFFFBFF?@DF@3(9)10:1;3@E;;<?;1(,316070261<>ABF<(8(.)).6<4(-(,244144((42831.2))-,
@M04999:289:000000000-L3R54:1:1101:19726:9118 2:N:0:401
GACTACCAGGGTATCTAATCCCATTTGCTCCCCTAGCTTTCGTCTCTCAGTGTCAGTGTCGGCCCAGCAGAGTGCTTTCGCCGTTGGTGTTCTTTCCGATCTCTACGCATTTCACCGCTCCACCGGAAATTCCCTCTGCCCCTACCGTACTCCAGCTTGGTAGTTTCCACCGCCTGTCCAGGGTTGAGCCCTGGGATTTGACGGCGGACTTAAAAAGCCACCTACAGACGCTTTACGCCCAATCATTCCGGATAACGCTTTCATCCTCTGTATTACCGCGGCTGCTGGCACCGCGTTAGCC
+
CCCCCGGGGGGGGGGGGGGGGGGGGGGGGGGGGGFFGGGGGGGGFGGGGGGGGGGGGGGGGGGGGGGGGGGFGGGGCGGGGGGCCFEFEGGGGGGGGGGGGGGGGGGGGGGGGGFGGGEGEGGGGECFGGGGFGDD8>FGGGGFGGDFFGGFGGFGGGGGGFAFGGGGGGGDGGDGFG?FFGGEGDDGGGGGFFFFF*;:AF>DF4BA@9@9CF6;<FAFFFFFFEEF6@BDDFCA:?FF?F08)4<DBB0?:6>>?>F0(-).)6<A9?445:>)<8>09999?3:(343(4(,-28(65
@M04999:289:000000000-L3R54:1:1101:7864:9145 2:N:0:401
AAGACTACTGGGGTATCTAATCCTGTTTGCTCCCCATGCTTTCGCACCTCAGCGTCAGTATTAGGCCAGAAGGCTGCCTTCGCCATCGGTATTCCTCCAGATCTCTACGCATTTCACCGCTACACCTGGAATTCTACCTTCCTCACCTATACTCTAGCTAACCAGTATCGTATGCAATTCCCAAGTTGAGCTCGGGGATTTCACATCCGACTTAATTAGCCGCCTACGCGCGCTTTACGCCCAGTAATTCCGATTAACGCTTGCACCCTCTGTATTACCGCGGCTGCTGGCACAGAGTT
+
CCCCCGGGGGGGGGGGGGGGGGGGGGGGGGGGGGGGGGGGGGGGGGGGGGGGGGGGGGGGGGGGGGGGGGGGGGGGGGGGGGGGGGGGGGGGGGGGGGGGGGGGGGGGGGGGGGGGGGGGGGGGGGGGGGGGGGGGGGGGGGGGGGGGGGGGGGGGGGGGGGGGGGGGGGGGGGGGFGFGGGGGGGGGGGGGGGGGGGGGFFFFFFFFDFFFFFFFFFFBAABFFFFFB>FFF@<DFFFFFFFFFFFFFFFFFF<:AAF>F?FFFF?:BFFFFFFFFFFF99>BF>?BFBB7?32::BF
@M04999:289:000000000-L3R54:1:1101:19271:9171 2:N:0:401
TTGACTACTGGGGTATCTAATCCTGTTTGCTCCCCACGCTTTCGCATCTCAGCGTCAGTATCTGTCCAGAAGGCCGCCTTCGCCACCGGTATTCCTCCACATCTCTACGCATTTCACCGCTACACGTGGAATTCTACCTTCCTCTACAATACTCTAGTTAACCAGTTTTAAGTGCAATTCCTAGGTTGAGCCCAGGGCTTTCACACCTAACTTAATTATCCGCCTACATGCCCTTTACGCCCAGTCATTCCGATTAACGCTCGCACCCTCCGTATTACCGCGGCTGCTGGCACGGAGTT
+
CCCCCGGGGGGGGGGGGGGGGGGGGGGGGGGGGGGGGGGGGGGGGGGGGGGGGGGGGGGGGGGGGGGGGGGGGGGGGGGGGGGGGGGGGGGGGGGGGGGGGGGGGGGGGGGGGGGGGGGGGGGGGGGGGGGGGGGGGGGGGGGGGGGGFGGGGGGGGGGGGGGGGGGFGGGFGGGGFGFGGGGGGGGGGGGGGGGGGD7FFFFFFFFFFFFFFFFFEFFFFABDDDFFFEFEFFFFFFFFFFFBFFFFEFFE6?;DCFDFFFFFFFFFFFFFF:?BFBA:;>F>FFFFF:?:3:BFBFB
@M04999:289:000000000-L3R54:1:1101:11123:9204 2:N:0:401
ATTTGACTACTAGGGTATCTAATCCTGTTCGCTCCCCACGCTTTCGCTCCTCAGCGTCAGTGACGGCCCAGAGACCTGCCTTCGCCATCGGTGTTCTTCCCGATATCTACACATTCCACCGTTACACCGGGAATTCCAGTCTCCCCTACCGCACTCCAGTCCGCCCGTACCCGGCGCCGATCCACCGTTAAGCGATGGACTTTCACACCAGACGCGACGAACCGCCTACGAGCTCTTTACGCCCAATAAATCCAGCTAACGCTTGCACCCTACGTATTACCGCGGCTGCTGGCTCGTAGTT
+
CCCCCGGGGGGGGFGGGGGGGGGGGGGGGGDG:FEGGGGGGGFGGGGGGGGGFGGGGGGGGFGGGGGGGGGGGGGGGGGGGGGGGGGGGGGGGGGGGGGGGGGGGGGGGGGGGGGGGGGGGGGGGGGGGGGGCGGGGGGGGGGGGGGGGFEGGGGGGGFFGCDG>DGGGGGGGGGGFGF4CDDGGGGGEGGFGECFGGFGFFFFFFFFFFFFFFFFFFFFFFFF>FFFB:?:>9?ADA27(393::?:<<>ABD2(,-4244<FBF<?FBB?66,<<?FFA(429919::?2<(.1(48<<
@M04999:289:000000000-L3R54:1:1101:22258:9222 2:N:0:401
TGGACTACAGGGGTATCTAATCCTGTTTGCTCCCCACGCTTTCGCATCTCAGCGTCAGTATCTGTCCAGAAGGCCGCCTTCGCCACCGGTATTCCTCCACATCTCTACGCATTTCACCGCTACACGTGGAATTCTACCTTCCTCTACAATACTCCAGATAACCAGTTTTAAGTGCAATTCCCAGGTTGAACCCGGGGCTTTCACACCTAACTTAATTATCCGCCTACATGCCCTTTACGCCCAGTCATTCCGATTAACGCTCGCACCCTCCGTATTACCGCGGCCGCTGGCACGGAGTT
+
CCCCCFGDGGGGGGGGDFEGCGFGGGGGGGFGAFGGGGCGEGC@FEGGFGGGCEFFGFECFFGGFFGGGGGFGGGGGGDEGGEFCFFGGGCDEEFGGGGFGGGGGFFFGGCFGGGGGGGGCEEGDEFFD+8F=EFCGGGFGGGGDGFFG99DGGGFF,@9EGGG?F9AFGCF=:?EFGFDF8DF6DCFGGGGGCE7DDGFFFF>6;?AB=BF?>+B48BCF?2(59B=4?3)58@36<2B@FFF@<3<3<CE;(41CC0;F?BF9B0:(4:9:(.84A>:>96>((,29,:B<:(40:(
@M04999:289:000000000-L3R54:1:1101:5911:9224 2:N:0:401
GGATCGACTACCGGGGTATCTAATCCTGTTTGCTACCCACGCTTTCGAGCATGAACGTCAGTGTTATCCCAGGAGGCTGCCTTCGCCATCGGTATTCCTCCACATCTCTACGCATTTCACTGCTACACGTGGAATTCTACCTCCCTCTGACACACTCTAGTTAGACAGTTTCAAATGCACGTCCCAAGTTGAGCTCGGGGATTTCACATCTGACTTATCTAACCGTCTGCGCTCGCTTTACGCCCAGTAATTCCGATTAACGCTCGCACCCTACGTATTACCGCGGCTGCTGGCACGTAGT
+
CC@CCGGGGGGGGGGGGGGGGG<C;CCFGGGGGGCGFEFEGGEGGGEGGGGGGGFGGGGGGEFFFEFGGGGFGGGGFGFGGGGGGGFGGGGGEGGGGGFFGEGDCGGFFGGGGGGGGGGGGGGGDGGGCEGGDGGCEEGGGGGCCGFGFAFGF8+6>=EG3,@DF2EFGGGGGGFGFGFGGGGDGG<6;F@FEFFGDG*;5ACFCFFA*>EC?FF@C4BEFEEFFDDF2@=@@=@06738>(2(12=(65<59?4;<726219BFBFFFF<6(((,5<?FFF?6(1;B9042(-()2????
@M04999:289:000000000-L3R54:1:1101:22843:9259 2:N:0:401
GACTACCGGGGTATCTAATCCTGTTCGCTACCCATGCTTTCGAACCTCAGCGTCGGTTACAGACCAGAGAGCCGCCTTCGCCACTGGTGTTCTTCCATATATCTACGCATTCCACCGCTACACATGGAGTTCCACTCTCCTCTTCTGCACTCAAGAAAAACAGTTTCAGCTGCACTTCCCCGGTTAAGCCGAGGGCTTTCACAGCTGACTTGTTCTCCCGCCTGCGTTCGCTTTACGCCCAATAAATCCGGACAACGCTTGCCACCTCCGTATTACCGCGGCTGCTGGCACGTAGTTAGCC
+
CCCCCGGGGGGGGGGGGGGGGGGGGGGGGGGGGGGGGGGGGGGGGGGGGGGGGGGGGGGGGGGGGGGGGGGGGGGGGGGGGGGGGGGGGGGGGGGGGGGGGGGGGGGGGGGGGGGGGGGGGGGGFGFFGGGGGGGGGGGGGGGGGGGGGGGGGFGGCFGDGGGGGGGGGGF6EGFGFGFGGDGCEEFCGGGD5EEGGGGGFFFFFF;;@BFEFAACCFF@FFFFFF2?DF@@DDF<?;9>B(45<6<AFF;02>0:;9,46?:)2,3(,1-,::4A<<(,(-2;?>)28(,(.8(49<AF>
@M04999:289:000000000-L3R54:1:1101:20195:9260 2:N:0:401
GACTACCCGGGTATCTAATCCTGTTCGCTACCCATGCTTTCGAACCTCAGCGTCAGTTACAGACCAGAGAGCCGCCTTCGCCACTGGTGTTCTTCCATATATCTACGCATTCCACCGCTACACATGGAGTTCCACTCTCCTCTTCTGCACTCAAGAAAAACAGTTTCAGCTGCACTTCCCCGGTTAAGCCGAGGGCTTTCACAGCTGACTTGTTCTCCCGCCTGCGTTCGCTTTACGCCCAATAAATCCGGACAACGCTTGCCACCTACTTATTACCGCGGCTGCTGGCACGTAGTTAGCC
+
CCCCCGGGGGGGGGGGGGGGGGGGGGGGGGGGGGGGGGGGGGFGGGGGGGGGGGGGGGGGGGGGGGGGGGGGGGGGGGGGGGGGGGGGGGGGGGGGGGGGGGGGGGGGGGGGGGGGGGGGGGGFFGGGGGGGGGGGGGGGGGGGGGGGGGGGGGGGGGGGGGGGGGGGGGGGGGGGFGFGGGDGGGGGGGGGGEGGGGGGFFFFFFFFFFFFFFFFFFFFFFFBB@D@FFFFFFFFFFFFF;DFFFFFFFF?FF<:6;FB<??FF<B03)..6<AAF?94;B>FB?F762<<?<:?AB>A:
@M04999:289:000000000-L3R54:1:1101:21030:9268 2:N:0:401
CCGACTACTGGGGTATCTAATCCTGTTTGCTCCCCACGCTTTCGCATCTCAGCGTCAGTATCTGTCCAGAAGGCCGCCTTCGCCACCGGTATTCCTCCACATCTCTACGCATTTCACCGCTACACGTGGAATTCTACCTTCCTCTACAATACTCCAGATAACCAGTTTTAAGTGCAATTCCCAGGTTGAGCCCGGGGCTTTCACACCTAACTTAATTATCCGCCTACATGCCCTTTACGCCCAGTCATTCCGATTAACGCTCGCACCCTCCGTATTACCGCGGCTGCCGGCACGGAGTTAC
+
CCCCCG:FGGGGGGGGGFGGFGGGGFFFFGGGGGGFGEFGGGGGGEGGGGGGGGGGDGGFGGGGEGFGGGGGGGGGGGGGGGGGGGDCGGC?EAEFGGGGGGGCGGGF@FEF@EE<<FFGDEGGGGGGD@EAFCFGFGGFGFGGG=FFG,=EEGDAF8DFDFCCGGGGGGFGEGGG7D+9BD?F+@DFCGC6:CC57DGGAA>E9A>6@:BE7BFFC8CEA25@FFFFEC3@;E@E3<7>>11:;=3CFFC80/((4403::>F9F(48(((-:??AA9:B0(4;>((4(-(-(-((,3))
@M04999:289:000000000-L3R54:1:1101:4774:9268 2:N:0:401
GACTACACGGGTATCTAATCCTGTTCGCTCCCCACGCTTTCGCTCCCCAGCGTCAGTGACGGCCCAGAGACCTGCCTTCGCCATCGGTGTTCTTCCCGATATCTACACATTCCACCGTTACACCGGGAATTCCAGTCTCCCCTACCGCACTCCAGTCCGCCCGTACCCGGCGCCGATCCACCGTTAAGCGATGGACTTTCACACCAGACGCGACGAACCGCCTACGAGCACTTTACGCCCAATAAATCCGGATAACGCTTGCACCCTTCGTAGTACCGCGGCTGCTGGCACGTAGGTAGCC
+
CCCCCFGGGGGGGGGGGGGGGGGGGGGGGGGGGGGEGGGGGGGDGGGGGGGGGGGGGGGGGGGDGDFEFGGGCFGGGGGGGGGGGGGGGGGGGFGGGGFGGGGGGFGGGGGGGGGGGFEEGGGGGGGGGGGGGGGCFGGGGGGGGGGGGDCFGEGGGGCEGG>EECCGGGGGGGD5ACDGGGDFGGG7C5*2CE*CCDCC+++2:3>F?6>>BF>>9EEB:>1176:(3(4))4):089>(8<)5)4::>1((()5124?:183((4(,(.((-696119>1(3:?78<(,4:,((.),.)
@M04999:289:000000000-L3R54:1:1101:2924:9283 2:N:0:401
TGACTACTCGGGTATCTAATCCTGTTTGCTCCCCACGCTTTCGCATCTCAGCGTCAGTATCTGTCCAGAAGGCCGCCTTCGCCACCGGTATTCCTCCACATCTCTACGCATTTCACCGCTACACGTGGAATTCTACCTTCCTCTACAATACTCCAGATAACCAGTTTTAAGTGCAATTCCCGGGTTGAGCCCGGGGCTTTCACACCTAACTTAATTATCCGCCTACATGCCCTTTACGCCCAGTCATTCCGATTAACGCTCGCACCCTCCGTATTACCGCGGCTGCTGGCACGGAGTTAGC
+
CCCCCGGGGGGGGEGGGGGGFGGGGGGGGGGGGCGGGGGGGGEGG@F<FFFGEGGGGGGFGGGGGGGGGGGGGGGGGGGGGGGGGGGGFGGGGGGGGGGGGGGGGGGGDGEGGGGGGGGGGGGGGGGEGGGGGGGGGGGGGGGFGGGGGGGGGGGGAFGGGGGGFGCFGGGGFGGGFFBGGGDGGCEGFGGGGGGGGDFGFFFCFFFFFFFF=FFFFFFFEBF=@@1??@EDFFFFFFFBBD;EF4<<?E;1:?0<A:9,49B6>>?:B?BF03:A>AB0349(40,85::2:-33,1<A4
@M04999:289:000000000-L3R54:1:1101:3993:9289 2:N:0:401
GGACTACACGGGTATCTAATCCTGTTTGCTCCCCACGCTTTCGCATCTCAGCGTCAGTATCTGTCCAGAAGGCCGCCTTCGCCACCGGTATTCCTCCACATCTCTACGCATTTCACCGCTACACGTGGAATTCTACCTTCCTCTACAATACTCTAGTTAACCAGTTTTAAGTGCAATTCCTAGGTTGAGCCCAGGGCTTTCACACCTAACTTAATTATCCGCCTACATGCCCTTTACGCCCAGTCATTCCGATTAACGCTCGCACCCTCCGTATTACCGCGGCTGCTGGCACGGAGTTAGC
+
CCCCCGGGGGGGGGGGGFGGGGGGGGGGGGGGGGGGGGEGGGGGGGGGGGGGGGGGGGGGGGGGGGGGGGGGGGGGGGGGGGGFGGGGGGGGGGGGGGGGGGGGGGGGGGGFGGGGGGGGGGGGGGGGGGGGGGGGE9EFGGGGGGG?FDGGGFCFGGGFGGGGFGGGGGC=EGGGFGFCF9@?FFGCGGGGG?7CDFGF>EFFFEFF00:@=FFFFFFFDBA>A:E9*7@DFB@=EFFFB@;@;>CFFFF??@<CE21709FFF;?66?6?(:7)-66>36>29<)4(2(56(((4:<46
@M04999:289:000000000-L3R54:1:1101:20569:9322 2:N:0:401
TCGGATTACCGGGGTATCTAATCCCATTTGCTCCCCTAGCTTTCGTCTCTCAGTGTCAGTGTCGGCCCAGCAGAGTGCTTTCGCCGTTGGTGTTCTTTCCGATCTCTACGCATTTCACCGCTCCACCGGAAATTCCCTCTGCCCCTACCGTACTCCAGCTTGGTAGTTTCCACCGCCTGTCCAGGGTTGAGCCCTGGGATTTGACGGCGGACTTAAAAAGCCACCTACAGACGCTTTACGCCCAATCATTCCGGATAACGCTTGCATCCTCTGTATTACCGCGGCTGCTGGCACAGAGTTT
+
CC@CCGGGGGGGGGGGGGGGGGGGGGGGGGGGGGGGGGFFGGGGGGGGGGGFGGGGGGGGGGGGGGGGGGGGGGGGGGGGGGGGGGGGGGGGGGGGGGGGGGGGGGGGGGGGGGGGGGGGGGGGGGGGGDEFGGGFGGGGFGGFFGFGGGFGGGGGGGGGGGGGGGGGGGGGGGGGFCFFGGGE@EFEEGGGFGGGGGDFFFFAFFFF>FB@(=A6>FFFF1(:?F@;2:A<F>FBBAFFFFFB<2?FADFA?;??:<?BBF?6(,<A742),6<4AAAF(9>;>90????:04,4(,-))
@M04999:289:000000000-L3R54:1:1101:16937:9340 2:N:0:401
GACTACCCGGGTATCTAATCCTGTTTGCTCCCCACGCTTTCGCATCTCAGCGTCAGTATCTGTCCAGAAGGCCGCCTTCGCCACCGGTATTCCTCCACATCTCTACGCATTTCACCGCTACACGTGGAATTCTACCTTCCTCTACAATACTCCAGATAACCAGTTTTAAGTGCAATTCCCAGGTTGAGCCCGGGGCTTTCACACCTAACTTAATTATCCGCCTACATGCCCTTTACGCCCAGTCATTCCGATTAACGCTCGCACCCTCCGTATTACCGCGGCTGCTGGCACGGAGTTAGCC
+
CCCCCGGGGGGGGGGGGGGGGGGGGGFGGGGGGGGGGGGGGDGGGGGGGGGGGGGGGGGGGGGGGGGGGGGGGGGGGGGGGGGGGGGGDGGGGGGGGGGGGGGGGGGGGGGGGGGGGGGGGGGGGGGGGGGGGGGGGGGGGGGGGGGGGGGGGGGGGGGGGGGGGGGGGGGGGGGGFGFGGGGGGGGGGGGGGGGDGGGGFFFFFFFFFFFFCFFFFFF@A@FFFFEEFFFEFEEF?FFFDDFFFFFFFFF?FFFEBFF:>>99B???F>B:FFFFABF7>B96:?20:FF?F9248:247
@M04999:289:000000000-L3R54:1:1101:15204:9351 2:N:0:401
AGGACTACCGGGGTATCTAATCCTGTTTGCTCCCCACGCTTTCGCATCTCAGCGTCAGTATCTGTCCAGAAGGCCGCCTTCGCCACCGGTATTCCTCCGCATCTCTACGCATTTCACCGCTACACGTGGAATTCTACCTTCCTCTACAATACTCCAGATAACCAGTTTTAAGTGCAATTCCCAGGTTGAGCCCGGGGCTTTCACACCTAACTTAATTATCCGCCTACATGCCCTTTACGCCCAGTCATTCCGATTAACGCTCGCACCCTCCGTATTACCGCCGCTGCTGGCACGGAGTTAC
+
CCCCCGGGGGGEGGGGGGGGFGGGGGGGFGGGGGGGGGGGEGGGGGGGFGGGGGGGGGG9FFGGFGFGGDFEGFGGGGEGGGDGGGFGGGGGGGGGGGGGGGGGGGGGG>FGGGGGGGGGGGGGGGGGG79FFEFFGGGGGFGGGAFFGGGGGFGGFFGGGGGGGGGEGGGGD:CFFGF7FGGGCGGGGFGGGGGGCGGGFFFF=FDFE3=EE=CB@FFFFF;1;?FFF3@8@FF=ECDF>B<1/347?49?:061<A6>0:0>2676?FB91338:>24((414,,57:B2):>((-2<)
@M04999:289:000000000-L3R54:1:1101:28975:9359 2:N:0:401
CCATGACTACTAGGGTATCTAATCCTGTTTGCTCCCCATGCTTTCGCACCTCAGCGTCAGTATTAGGCCAGAAGGCTGCCTTCGCCATCGGTATTCCTCCAGATCTCTACGCATTTCACCGCTACACCTGGAATTCTACCTTCCTCTCCTATACTCTAGCTAACCAGTATCGTATGCAATTCCCAAGTTGAGCTCGGGGATTTCACATCCGACTTAATTAGCCGCCTACGCGCGCTTTACGCCCAGTAATTCCGATTAACGCTTGCACCCTCTGTATTACCGCGGCTGCTGGCACGGAGTT
+
CCCCCGGGGGFGGGGGGGGGGGGGGGGGGGGGGGGGGGGGGGGGGGGGGGGGGGGGGGGGGGGGGGGGGFGGGGGGGGGGGGGGGGGGGGGG<,CCFFGGGGGGGGGGGGGGGGGGGGGGGGGGGGGGGGFGEGGGGGGGGGGGGGGGGGGGGGFGGGGGGGGGGFGGGGGGGGGGFGDGFGF8EFFFCDFGGGGGGGG6DFFFFFFFFFFDAFBFFFFFFFFFFF==DFF9@BFFF@FFFFFB??EEFFFF91802<A<?6?::?DF0???08)46<2>A:>69>>FF??B:3?B>3184
@M04999:289:000000000-L3R54:1:1101:9591:9366 2:N:0:401
GCCGACTACTGGGGTATCTAATCCTGTTTGCTCCCCACGCTTTCGCATCTCAGCGTCAGTATCTGTCCAGAAGGCCGCCTTCGCCACCGGTATTCCTCCACATCTCTACGCATTTCACCGCTACACGTGGAATTCTACCTTCCTCTACAATACTCCAGATAACCAGTTTTAAGTGCAATTCCCAGGTTGAGCCCGGGGCTTTCACACCTAACTTAATTATCCGCCTACATGCCCTTTACGCCCAGTCATTCCGATTAACGCTCGCACCCTCCGTATTACCGCGGCTGCTGGCACGGAGTT
+
CCCCCGGGGGGGGGGGGGGGGGGGGGGGGGGGGGGGGGGGGGGGGGGGGGGGGGGGGGGGGGGGGGGGGGGGGGGGGGGGGGGGGGGGGGGGGGGGGGGGGGGGGGGGGGGGGGGGGGGGGGGGGGGGGGGGGGGGGGGGGGGGGGGGGFGGGGGGGGGGGGGGGGGGGGGGGFGGFGFGFGGGGFGFFGGGGGGGGGGGFFFFFFFDDFEFFFFFFFFFFFFFFFFFFFFEF@EFFCEAD1;@FFFEFEFEEDDFFADB9:?>BBB>?<:?9:??:AA410(139;?B3>?<?(,(3:?
@M04999:289:000000000-L3R54:1:1101:10724:9376 2:N:0:401
GTTTTGACTACCCGGGTATCTAATCCTGTTCGCTGCCCATGCTTTCGAACCTCAGCGTCAGTTACAGACCAGAGAGCCGCCTTCGCCACTGGTGTTCTTCCATATATCTACGCATTCCACCGCTACACATGGAGTTCCACTCTCCTCTTCTGCACTCAAGAAAAACAGTTTCAGCTGCACCTCCCCGGTTAAGCCGAGGGCTTTCACAGCTGACTTGTTCTCCCGCCTGCGTTCGCTTTACGCCCAATAAATCCGGACAACGCTTGCCACCTACGTATTACCGCGGCTGCTGGCACGTAGT
+
CBCCCGGGGGGGGGGGGGGFGGGGGGGGGGGGGGGGGGGGGGGGGGGGGF:EFGGGGGGGGGGGGGGGGGGGGGGGGGGGGGGGGGGGGGGGGGGGGGGGGGEFFGFGGGGGGGGGGGGGFCEGGGGGGGGGGGGGGGGGGGGGGGGGGGGGGGGAFGGFFG8FGGGGGGGGGGFGFGFGGCFDGGGCEGGGAEFCGGGGEFFAFCFFFFFFEFFFEFFECEEFB>B;?D>F@FFFF6@FFFFF(21<:<5A>BFF6;;(89043:?BFFFF0401)6:4<AF>0764,1:?>3224(.1-
@M04999:289:000000000-L3R54:1:1101:12862:9402 2:N:0:401
GTATGACTACAAGGGTATCTAATCCTGTTCGCTACCCATGCTTTCGAACCTCAGCGTCAGTTACAGACCAGAGAGCCGCCTTCGCCACTGGTGTTCTTCCATATATCTACGCATTCCACCGCTACACATGGAGTTCCACTCTCCTCTTCTGCACTCAAGAAAAACAGTTTCAGCTGCACTTCCCCGGTTAAGCCGAGGGCTTTCACAGCTGACTTGTTCTCCCGCCTGCGTTCGCTTTACGCCCAATAAATCCGGGCAACGCTTGCCACCTACGTATTACCGCGGCTGCTGGCACGGTGTT
+
CBCC@FGGFGGFFGGGGGGGCFGGGGGGGGGGGGGGGGGGGGGGGGGGGGGGGGGGGGGGGGGGGGGGGGGGGGGGGGGGGGGGGGGGGGGGGGGGGGGGGGGGGGGGGFGGGGGGGGGGGGGGGCGGGGGFGGGGGGGGFFGGGGGGGGDFCCFGDFFEDEFCEFFGGGGGGFGGFFFGDF=FGGGGGEAFFGGG7DDDFF4F96EFFF@3>F>>C8B<FEFFFF@BB=@DDDF@@D388?;6;/3=<1<E4>0>;6(49>F606?97??:?6,)6?264(44>BFF:>?(((.,(-,(-
@M04999:289:000000000-L3R54:1:1101:9681:9414 2:N:0:401
GGACTACTAGGGTATCTAATCCTGTTTGCTCCCCACGCTTTCGCATCTCAGCGTCAGTATCTGTCCAGAAGGCCGCCTTCGCCACCGGTATTCCTCCACATCTCTACGCATTTCACCGCTACACGTGGAATTCTACCTTCCTCTACAATACTCTAGTTAACCAGTTTTAAGTGCAATTCCTAGGTTGAGCCCAGGGCTTTCACACCTAACTTAATTATCCGCCTACATGCCCTTTACGCCCAGTCATTCCGATTAACGCTCGCACCCTCCGTATTACCGCGGCTGCTGGCACGGCGTTAGC
+
CCCCCGGGGGGGGGGGGGGGGGGGGGGGGGGGGGGGGGGGGGGGGGGGGGGGGGGGGGGGGGGGGGGGGGGGGGGGGGGGGGGGGGGGGGGGGGGGGGGGGGGGGGGGGGGGFGGGGGGGGGGGGGGDEGFGGGGGGGGGGGGGGGFGGGGGGGGGGGGGGGGGGFGGGGGGCGFGFGFGGGGGGGGGGFGGFDCGGGGGFFFFFFFFFFFFEFFFEFFFFB=AFFFFFFFFFFFFF=D?@DFFFEEFFFFFF@FEFFFFFFF>@BDD?BFF??F2A9?FF>9((424:B0><>0(9>014
@M04999:289:000000000-L3R54:1:1101:14066:9418 2:N:0:401
TGACTACAGGGGTATCCAATCCTGTTTGCTCCCCACGCTTTCGCATCTCAGCGTCAGTATCTGTCCAGAAGGCCGCCTTCGCCACCGGTATTCCTCCACATCTCTACGCATTTCACCGCTACACGTGGAATTCTACCTTCCTCTACAATACTCCAGATAACCAGTTTTAAGTGCAATTCCCAGGTTGAGCCCGGGGCTTTCACACCTAACTTAATTATCCGCCTACATGCCCTTTACGCCCAGTCATTCCGATTAACGTTCGCACCCTCCGTATTACCGCGGCTGCTGGCACGGAGTTAGC
+
CCCCCGGGGGGGGGGGGGGGGGGGGGGGGGGGGGGGGGGGGGGGGGGGGGGGGGGGGGGGGGGGGGGGGGGGGGGGGGGGGGGGGGGGGGGGGGGGGGGGGGGGGGGGGGGGGGGGGGGGGGGGGGGGGGGGGGFGGGGGGGGGGGGGGGGGEFGGGGGGGGGGGGGGGGGGGGGGFGFGGGFGGGGGGGGGGGGGGGGGFFFFF>FFFFFFFFFFEFFFFFFFDFEFFFEDFFF<EFFFFFFFFFFF?EEDD?FFFDFF?<FFF>FFFFBB?FFFF<?90>9BFFFFFF:?F-9;?FF2.
@M04999:289:000000000-L3R54:1:1101:4370:9444 2:N:0:401
TCCGACTACTCGGGTATCTAATCCTGTTTGCTCCCCATGCTTTCGCACCTCAGCGTCAGTATTAGGCCAGAAGGCTGCCTTCGCCATCGGTATTCCTCCACATCTCTACGCATTTCACCGCTACACGTGGAATTCTACCTTCCTCTACAATACTCTAGTTAACCAGTTTTAAGTGCAATTCCTAGGTTGAGCCCAGGGCTTTCACACCTAACTTAATTAGCCGCCTACGCGCGCTTTACGCCCAGTAATTCCGATTAACGCTTGCACCCTCTGTATTACCGCGGCTGCTGGCACAGAGTT
+
CCCCCGGGGGGGGGGGGGGGGGGGGGGGGGGGGGGGGGGGGGGGGGGGGGGGGGGGGGGGGGGGGGGGGGGGGGGGGGGGGGGGGGGGGGGGGGGGGGGGGGGGGGGGGGGGGGGGGGGGGGGGGGGGGGGGGGGGGGGGGGGGGGGGGGGGGGGGGGGFGGGGGFGGGGGGGGGGFGFGGFGFCGGFGFFGGCFGGGDCFFFFFFFFFFFFFFFFF>FBFE9=B4=BDBFFF@BFFCFFF@>@FFFFFFEEFFF@FEC?;?FBFF?BFFF07<A<DFF>BF9>0421?BFF0)(1::<>
@M04999:289:000000000-L3R54:1:1101:14282:9477 2:N:0:401
GACTACTGGGGTATCTAATCCTGTTTGCTCCCCACGCTTTCGCATCTCAGCGTCAGTATCTGTCCAGAAGGCCGCCTTCGCCACCGGTATTCCTCCACATCTCTACGCATTTCACCGATACACGTGGAATTCTACCTTCCTCTACAATACTCTAGTTAACCAGTTTTAAGTGCAATTCATAGGTTGAGCCCAGGGCTTTCACACCTAACTTAATTATCCGCCTACATGCCCTTTACGCCCAGTCATTCCGATTAACGCTCGCACCCTCCGTATTACCGCGGCTGCTGGCCCGGAGTTAGCC
+
CCCCCGGGGGGGGGGGGGGGGGGGGGGGGGGGGGGGGGGGGGGGGGFGGGGGGGGGGGGGGGGGGGGGGGGGGGGGGGGGGGGGGGGGDGGGGGGGGGGGGGGGGGGGGGGGGGGGGGGGGGGGGGGCGGGGGFGGGGGGGGC=FGGGGGGGGFGGGGGGGGGFGGGFGGGEGGGGFGFGGGGGGGFFGGGGGCEGDFGGFFFFFFFFFFFFFFFFCFFD4:ADDFFEFFFFFFFF(22A>=;@EE?<CE<?DD99?>DF>@99>F?F49<(4>9AB:>29B17?2)38((,(424?2424
@M04999:289:000000000-L3R54:1:1101:6937:9493 2:N:0:401
AGACTACACGGGTATCTAATCCTGTTTGCTCCCCACGCTTTCGCATCTCAGCGTCAGTATCTGTCCAGAAGGCCGCCCTCGCCACCGGTATTCCTCCACATCCCTACGCATTTCACCGCTACACGTGGAATTCTACCTTCCTCTACAATACTCCAGATAACCAGTTTTAAGTGCAATTCCCAGGTTGAGCCCGGGGCTTTCACACCTAACTTAATTATCCGCCTACATGCCCTTTACGCCCAGTCATTCCGATTAACGCTCGCACCCTCCGTATTACCGCGGCTGCTGGCACGGAGTTAGC
+
CCCCCGGGGGGGGGGGGGGGGGGGGGGGGFGGGGGGGGGGGGGGGGGGGGGGGGGGGGGGGGGGFGGGGGGGGGGGGGGGGGGGGGGGEGFGFFEGGGGGGGGGGGGEGGGGGGGGGGGGGGGGGGGG+CFFFGGGGGGGGGGGGGGFGGGGGGGGGFGGGFFGGDFGG?EDDEGGFGAFDFGGGGEGEFCFGGCDDG4DACFAFFFFFFFFBCFACFFFA=?D?11?EFEFF;EFFFFEF0?;EEF5??@@?FFFF?668(409;611312:04>AB3927>6>::FBF:>?96041>A<
@M04999:289:000000000-L3R54:1:1101:23710:9507 2:N:0:401
GTTGACTACTCGGGTATCTAATCCTGTTTGCTCCCCACGCTTTCGCATCTCAGCGTCAGTATCTGTCCAGAAGGCCGCCTTCGCCACCGGTATTCCTCCACATCTCTACGCATTTCACCGCTACACGTGGAATTCTACCTTCCTCTACAATACTCCAGATAACCAGTTTTAAGTGCAATTCCCAGGTTGAGCCCGGGGCTTTCACACCTAACTTAATTATCCGCCTACATGCCCTTTACGCCCAGTCATTCCGATTAACGCTCGCACCCTCCGTATTACCGCGGCTGCTGGCACGGAGTTT
+
CCCCCGGGGGGGGGGGGGGGGGGGGGGGGGGGGGGGGGGGGGGGGGGGGGGGGGGGGGGGGGGGGGGGGGGGGGGGGGGGGGGGGGGGGGGEGGGGGGGGGGGGGGGGGGGGGGGGGGGGGGGGGGGGGGGGGFGGGGGGGGGGGGGGGGGGGGGGGGGGFGGGGGGGGGGGGGCGFGFGGGGGGFGGGGFEGGDGGDGGFFFFFFFFDFE=EFFFFFFFFFFFFFFFFF4BFFFDEFF>@FBD?EEEFFEEE;?@?EF09::24079:?FFF?01:<A9<91>996?F)5?0<29913()
@M04999:289:000000000-L3R54:1:1101:23419:9516 2:N:0:401
GGACTACTAGGGTATCTAATCCTGTTCGCTACCCATGCTTTCGAACCTCAGCGTCAGTTACAGACCAGAGAGCCGCCTTCGCCACTGGTGTTCTTCCATATATCTACGCATTCCACCGCTACACATGGAGTTCCACTCTCCTCTTCTGCACTCAAGAAAAACAGTTTCAGCTGCACTTCCCCGGTTAAGCCGAGGGCTTTCACAGCTGACTTGTTCTCCCGCCTGCGTTCGCTTTACGCCCAATAAATCCGGACAACGCTTGCCACCTACGTATTACCGCGGCTGCTGGCACGTAGTTAGC
+
CCCCCGGGGGGGGGGGGGGGGGGGGGGGGGGGGGGGGGGGGGGGGGGGGGGGGGGGGGGGGGGGGGGGFGGGGGGGGGGGGGGGGGGGGGGGGGGGGGGGGGGGGGGGGGGGGGGGGGGGGGGGGGGGGGGGGGGGGGGGGGGGFGGGGGGFGGGGGGGGGGGGGGGGGGGGGGGGFGFGGGGGGGGFCGGGGGGGGGGGFFFFFFFFFFAEFFFFFFFFD@FF99@@@@FB<DFFCDFB91;@EAFEFFFB?FFFBFFBFFB:2<?B:BBF8>?926(37>29>?BFF<?B04:<:<AF<
@M04999:289:000000000-L3R54:1:1101:17361:9521 2:N:0:401
AAGACTACCGGGGTATCTAATCCTGTTTGCTCCCCACGCTTTCGCATCTCAGCGTCAGTATCTGTCCAGAAGGCCGCCTTCGCCACCGGTATTCCTCCACATCTCTACGCATTTCACCGCTACACGTGGAATTCTACCTTCCTCTACAATACTCCAGATAACCAGTTTTAAGTGCAATTCCCAGGTTGAGCCCGGGGCTTTCACACCTAACTTAATTATCCGCCTACATGCCCTTTACGCCCAGTCATTCCGATTAACGCTCGCACCCTCCGTATTACCGCGGCTGCTGGCACGGAGTTAT
+
CCCCCGGGGGGGGGGGGGGGGGGGGGGGGGGGGGGGGGGGGGFGGGGGGGGGGGGGGGGGGGGGGGGGGGGGGGGGGGGGGGGGGGGGGGGGGGGGGGGGGGGGGGGGGGGGGGGGGGGGGGGGGGGGGEFGFGGGGGGGGGGGGGGGGGFGGGGGGFGGGGGGGGGFFGGGGGGEFGFFGFGGFGGGGGGGG5CD4>CF@FFFFFFFFEBEFF=FFFFEF>FFF6;@CCE;@EFFEFFFB1<<EEF?CC?@2???AB04,39>613::069?:?B9994>9>03905??1(5446((.6)
@M04999:289:000000000-L3R54:1:1101:3597:9523 2:N:0:401
CGACTACCCGGGTATCTAATCCTGTTTGCTCCCCACGCTTTCGCATCTCAGCGTCAGTATCTGTCCAGAAGGCCGCCTTCGCCACCGGTATTCCTCCACATCTCTACGCACTTCACCGCTACACGTGGAATTCTACCTTCCTCTACAATACTCCAGATAACCAGTTTTAAGTGCAATTTCCAGGTTGAGCCCGGGGCTTTCACACCTAACTTAATTATCCGCCTACATGCCCTTGACGCCCAGTCATTCCGATTAACGCTCGCACCCTCCGTATTACCGCGGCTGCTGGCACGGAGTTAGC
+
6-@AA7CF<F+6F@6E@EFAC<C-;CEEF@FF<7FF:FCCFGFGGFFCC@FGGC7@,C,CFGEFG<EFC<FGGG77448?FC:C=F:+@+BF99AFG<49:FEFEGGACEGG<AB<<++@+8AFG<E@E@94AE;,C,E??FAF88A9=FEFFFG?=ED,,3@DD+CDFGC=,,+@C++5<<8FEGGC,<@F*CE579F4+++B>B>63:4*8CF+7B+1)6@@==176).=;@3);<?51((;EA)7./(6<(44>?BF?(19;;?6?(2344?<:)(4((4226>F>0(<(476(,)))
@M04999:289:000000000-L3R54:1:1101:5149:9586 2:N:0:401
TACTGGGGTATCTAATCCTGTTCGCTACCCATGCTTTCGAACCTCAGCGTCAGTTACAGACCAGAGAGCCGCCTTCGCCCCTGGTGTTCTTCCATATATCTACGCATTCCACCGCTACACATGGAGTTCCACTCTCCTCTTCTGCACTCAAGAAAAACAGTTTCAGCTGCACTTCCCCGGTTAAGCCGAGGGCTTTCACAGCTGACTTGTTCTCCCGCCTGCGTTCGCTTTACGCCCAATAAATCCGGACAACGCTTGCCACCTACGTATTACTGCGGCTGCTGGCACGTAGTTATCCATG
+
CCCCCGFGFG,EFGGGGGGGGGGGGDGGGGGGCFFFGGD@FGGGGGGGGGGGGGGGFGGGGFF<DGGGGGGGGGGGGGG,@EECFF4CFGGGGGFGCFDFGGGGGGGGFE9FFFGEGGGGC=F:DGGGGFEGCC9DEFGGGGF8FGFEFGCGAFGFFEFFDFDGFFFGGGF8@ADF?FBDD>DG,EEECE>EGGGGGGFGAFFFFAFF:9AAFFF42;D58>6>DFFF<7249?6>9@7F@EEE3=09?>112996661:<B?FFF6:2)5<<).<19016????B?,((.1::)).:)))
@M04999:289:000000000-L3R54:1:1101:22074:9589 2:N:0:401
CTTGACTACTGGGGTATCTAATCCTGTTCGCTACCCATGCTTTCGAACCTCAGCGTCAGTTACAGACCAGAGAGCCGCCTTCGCCACTGGTGTTCTTCCATATATCTACGCATTCCACCGCTACACACGGAGTTCCACTCTCCTCTTCTGCACTCAAGAAAAACAGTTTCAGCTGCACTTCCCCGGTTAAGCCGAGGGCTTTCACAGCTGACTTGTTCTCCCGCCTGCGTTCGCTTTACGCCCAATAAATCCGGACAACGCCTGCCACCTACGTATTACCGCGGCTGCTGGCACGGAGTTT
+
CCCCCGGGGGDFGEEEGGGGGGGGGGGGGGGGGGFGGGGGGGGGGFEGGGGGB@FCGGGGGGGGGGGGGGGGGEGGGGGGGGGGGGGGGGEF=FFFGFGGFGGGAFFGGGGGGGGDEFEGGGEGGGG+4>FEEFFEEFGGCFDAFFEFGGFGGD?3=EF8==DGEGGFAEEGFGGGFFBFGG6AEGGGGF<AFGGGDGGGFA+3BFFFEF3:>+4=8:8@ADF@F22?F42;1>;@FEEF((6<11).:<9:29(9>B<;9;B::72<2<(,31<AFFA9(391,(-(2)26130(-3,3)
@M04999:289:000000000-L3R54:1:1101:16319:9628 2:N:0:401
TAAGACTACCGGGGTATCTAATCCTGTTTGCTACCCACGCTTTCGAGCATGAACGTCAGTGTTATCCCAGGAGGCTGCCTTCGCCATCGGTATTCCTCCACATCTCTACGCATTTCACTGCTACACGTGGAATTCTACCTCCCTCTGACACACTCTAGTTTGACAGTTTCAAATGCACGTCCCAAGTTGAGCTCGGGGATTTCACATCTGACTTATCTAACCGTCTGCGCTCGCTTTACGCCCAGTAATTCCGATTAACGCTCGTACCCTACGTATTACCGCGGCTGCTGGCACGTAGTTT
+
CCCCCGGGGGGGGGGGGGGFCFGGGGGGGGGGDFGGGGEGFGGGDGGGGGGGGGGGGGGFFGGGGGGDGGGGGDEGFGFFFG,FFEGGGCGGGGGFFGFFGFGGGGGGGGGEDFGGFGFGGGGGGGGGGGGDGGFFGGDBEEGFGGGFGGCDEDFFEAEGD9FFGGFCCGEF3=?FFFDGGGGD?GGFFGGGGGGGGGGDFFFFFFFFFEEFFFFFFFFFF=575B@=9@B@(:>2?99BF;9<7@3CFFF3=(31;);(7;B6((4354,.3?247)6A8>>0>>90)).((53:((4-.
@M04999:289:000000000-L3R54:1:1101:19644:9636 2:N:0:401
GACTACTCGGGTATCTCATCCTGTTTTCTCCCCACGCTTTCGCATCTCAGCGTCAGTATCTGTCCAGAAGGCCGCCTTCGCCACCCGTATTCCTCCACATCTCTACGCATTTCACCGCTCCACGTGGAATTCTACCTTCCTCTACAATACTCTAGATAACCAGTTTTAAGTGCAATTCCTATGTTGAGCCCAGGGCTTTCACAACTAACTTAATTATCCGCCTACATGCCCTTTACGCCCCGTCATTCCGATTAACGCTCGCATCCTCCGTATTACCGCGGCTGCCGGGCCCGAGTTAGTC
+
CC@CC,6F;7FC@FEG,,6@,,6;@E,,<C,CF<F+CC,D<@F7,@,CE,;FF@:6CCF9DE<FF9,CCFEFD7FCFC?,C4FF<,8C+FF,,5C4=FGGFGGG954C:+4C<,E?7FE+4@F@+9B?,<<,C,C>DDDFDFGD=,,@6@=FG8=,,@ADDC=3>DG8=,7,9:2:D?F9D+=CF8=FGGGG6DGGGFF++<+*<6>657E0>FFFFFF=F=)44=84>=B5:@CEDFFE283(2(..<1(23(//(.,,.,,3;F)4104::0)64(461(((-(((,(,,4,(,3))-.
@M04999:289:000000000-L3R54:1:1101:20157:9636 2:N:0:401
CTGACTACAGGGGTATCTAATCCTGTTTGCTCCCCACGCTTTCGCATCTCAGCGTCAGTATCTGTCCAGAAGGCCGCCTTCGCCACCGGTATTCCTCCACATCTCTACGCATTTCACCGCTACACGTGGAATTCTACCTTCCTCTACAATACTCTAGTTAACCAGTTTTAAGTGCAATTCCTAGGTTGAGCCCAGGGCTTTCACACCTAACTTAATTATCCGCCTACATGCCCTTTACGCCCAGTCATTCCGATTAACGCTCGCACCCTCCGTATTACCGCGGCTGCTGCCACGGAGTT
+
CCCCCGGGGGGGGGGGGGGGGGGGGGGGGGGGGGGGGGGGGGGGGGGGDGGGGGGGGGGFGGGGGGGGGGGGGGGGGGGGGGGGGGFGGGGGGGGGGGFGGEFFGGGGGGGGGGGGGGGGGGGGGGGGGEGGGGGGGGGGGGGGFGGGFGFGEFGGFFGCFG8FGGGGG8FGGGGGFGFGCGGGFGGCFFGGGGGGGGGGFFFBAFEA@@CFEFFFFFFFFAFFADFFFF3636==E=FAB>@D;<>E??7=;16?EE?03;;616B036:>:3?:<B9661>;((-28),.3;0((44
@M04999:289:000000000-L3R54:1:1101:17407:9667 2:N:0:401
CGACTACACGGGTATCTAATCCTGTTCGCTACCCATGCTTTCGAACCTCAGCGTCAGTTACAGACCAGAGAGCCGCCTTCGCCACTGGTGTTCTTCCATATATCTACGCATTCCACCGCCACACATGGAGTTCCACTCTCCTCTTCTGCACTCAAGAAAAACAGTTTCAGCTGCACTTCCCCGGTTAAGCCGAGGGCTTTCACAGCTGACTTGTTCTCCCGCCTGCGTTCGCTTTACGCCCAATAAATCCGGACAACGCTTGCCACCTACGTATTACCGCGGCTGCTGGCACGTAGTTAGC
+
CCCCCGGGGGGGGGGGGGGGGGGGGGGGGGGGGGGGGGGGGGGGGGGGGGGGGGGGGGGGGGGGGGGGGGGGGGGGGGGGGGGGGGGGGGGGGGGGGGGGGGGGGGGGGGGGGGGGGGGGGGGGG<FFGGGGGGGGGGGGGGGGGGGGGGGGGGGFGGGGGGGGGFEGGFFFGGFGFGFGGGGGGGGGGGGGGGGGGGGGFFFFFFFFFFFFFFFFFFFFFFF@DFFFFFFFFFDCFFFF>F;8EA<ABFFFFFF??F>?FFF?<BFF??<??AFADB<>F>>3;?:04,,8<?F?:99<A
@M04999:289:000000000-L3R54:1:1101:3539:9721 2:N:0:401
TCCGACTACTGGGGTATCTAATCCTGTTTGCTACCCACGCTTTCGAGCATGAACGTCAGTGTTATCCCAGGAGGCTGCCTTCGCCATCGGTATTCCTCCACATCTCTACGCATTTCACTGCTACACGTGGAATTCTACCTCCCTCTGACACACTCTAGTTAGACAGTTTCAAATGCACGTCCCAAGTTGAGCTCGGGTATTTCACATCTGACTTATCTAACCGTCTGCTCTCGCTTTCCGCCCAGTAATTCCGATTAACGCTCGCACCCTACTTATTACCGCGGCTGCTGGCACGTAGTTT
+
C@B@CFFCG9FDG7@@CFFGGGGFG9FGGCF,;FGEEEGDFG@96DEFFFCCF@,CFE,66CF@FFGGFFGGECFF@FCGEE=:CGCDF,B8FFEEGGFGG@,A?BE<=F>?FG<FFGG9,EEGGFCFGCEEFDDF=EDFFG+81=,EG9DC61AFGCGD;EAD;8EEFGG,,33==898?DC8,,7,@,,,23A6C33==7EFFF+0*;*19@6E;@F*<@):<94**9/>2):@4>*)6>((/0*0>?CE((6;1;)1(/1(;166<@((,.646<<)(37213(135701)44(2-)-
@M04999:289:000000000-L3R54:1:1101:13073:9723 2:N:0:401
CTGGGGTATCTAATCCTGTTCGCTCCCCACGCTTTCGCTCCTCAGCGTCAGTGACGGCCCAGAGACCTGCCTTCGCCATCGGTGTTCTTCCCGATATCTACACATTCCACCGTTACACCGGGAATTCCAGTCTCCCCTACCGCACTCCAGTCCGCCCGTACCCGGCGCCGATCCACCGTTAAGCGATGGACTTTCACACCAGACGCGACGAACCGCCTACGAGCTCTTTACGCCCAATAAATCCGGATAACGCTTGCACCCTACGTATTACCGGTGCTGCTGCCACGTAGTTAGCCGGTGC
+
CCCCCGGGGGGGGGGGGGGGGGGGGGGGGGEGGGGGGGGGGGGGGGGGGGGGGGGGEGGGGGDGFGGGGGGGGGGGGGGGGGGGGGGGGGGGG7FGGGGGGGGGGGGGGGGGGGGGGGGGGGGGGGGGGGGGDFFGGGFGGGGGGGGGGFGGGGGEGGGGGGGGGGGGGGD?EGGGFDFGGFGGEGGCGGGGGGGGGGFGFFAFDFF>>9BFFFEEFF3<BBB96?4AF>FFF>F?FFB?AAAFFFF(4<?:>?BF6?283826:B<BBFFF4(,-9<BF))),),4,3:-45)6?29320
@M04999:289:000000000-L3R54:1:1101:2157:9731 2:N:0:401
TAGTGGACTACTAGGGTATCTAATCCTGTTTGCTCCCCACGCTTTCGCATCTCAGCGTCAGTATCTGTCCAGAAGGCCGCCTTCGCCACCGGTATTCCTCCACATCTCTACGCATTTCACCGCTACACGTGGAATTCTACCTTCCTCTACAATACTCCAGATAACCAGTTTTAAGTGCAATTCCCAGGTTGAGCCCGGGGCTTTCACACCTAACTTAATTATCCGCCTACATGCCCTTTACGCCCAGTCATGCCGATTAACGCTCGCACCCTCCGTATTACCGCGGCTGCTGGCACGGAGT
+
CCCCCGGGGGGGGGGGGGGGGGFGGGGGGGGGGGGGGGGGGGGGGGGGGGGGGGGGGGGGGGGGGGGGGGGGGGGGGGGGGGGGGGGGGGGGGGGGGGGGGGGGGGGGGGGGGGGGGFFGGGGGGGGGGGGGGGFGGGGGGGGGGGGGFGGGGGGGGGGGFGGGGGGGGGGGGGGGFFFFCFGGDGGGGGGGGGFGDDGGDF4?FAFFFF94>AFFE>FEFFFF@F@>2=24*7@==@;+>;DF911=@3<))/32>;0)9<901-9BBFBFBF0((,546>2(((-21<?2018<B0>B2
@M04999:289:000000000-L3R54:1:1101:24481:9734 2:N:0:401
TGGACTACTGGGGTATCTAATCCTGTTTGCTCCCCACGCTTTCGCATCTCAGCGTCAGTATCTGTCCAGAAGGCCGCCTTCGCCACCGGTATTCCTCCACATCTCTACGCATTTCACCGCTACACGTGGAATTCTACCTTCCTCTACAATACTCCAGATAACCAGTTTTAAGTGCAATTCCCAGGTTGAGCCCGGGGCTTTCACACCTAACTTAATTATCCGCCTACATGCCCTTTACGCCCAGTCATTCCGATTAACGCTCGCACCCTCCGTATTACCGCGGCTGCTGGCACGGAGTTAC
+
CCCCCGGGGGGGGGGGGGGGGGGGGGGGGGGGGGGGGGGGGGGGGGEGGGGGGGGGGGGGGGGGGGGGGGGGGGGGGGGGGGGGGGGGGGGGGGGGGGGGGGGGGGGGGGGGGGGGGGGGGGGGGGGGGGGGGGGGGGGGGGGGGGGGGGGGGGGGGGGGFGGGGGGGGGFGGGGGFGFGGGGGBFGGGGGGGGGGGGGGFFFFFFEFFFFFFAAFFFFFF@DDFFFBC<@FFFFFFF?DFFFFFFFEEFEE;<@DC<;>B?9BFFF:2?FFF182ABA1>B999(42:8?BF:9>0??2)
@M04999:289:000000000-L3R54:1:1101:14236:9744 2:N:0:401
ATTTGGACTACTGGGGTATCTAATCCTGTTTGCTCCCCACGCTTTCGCATCTCAGCGTCAGTATCTGTCCAGAAGGCCGCCTTCGCCACCGGTATTCCTCCACATCTCTACGCATTTCACCGCTACACGTGGAATTCTACCTTCCTCTACAATACTCTAGTTAACCAGTTTTAAGTGCAATTCCTAGGTTGAGCCCAGGGCTTTCACACCTAACTTAATTATCCGCCTACATGCCCTTTACGCCCAGTCATTCCGATTAACGCTCGCACCCTCCGTATTACACCGGCTGCTGGCACGGAGT
+
CCCCCGGGGGGGGGGGGGGGGGGGGGGGGGGGGGGGGGGFGGGGGGGGGGGGGGGFEFGGGGAFGGGGGFEGGGFGGGGGGGGGGGDFGGEDF7AFGGGGGGGGGGGGGGGGGGGGGGGGGGGGGGGGGFFGDGGFGGDBAFGGGGGGGG9?DGGGCFGFGGGEGGGF=DFEGCFFFGFGGGGGGGFCFGGGFFECFGGDFFFAF>FFFFFEEFFFFFFEFFFFDBDFFFFF?E@BFFFA>@F@BFFEEECFEC;62@@?E19;@B>9F>?B??B42:B<A)).479>9087(,(56;14-
@M04999:289:000000000-L3R54:1:1101:20729:9756 2:N:0:401
TGACTACCGGGGTATCTAATCCTGTTTGCTACCCACGCTTTCGAGCATGAACGTCAGTGTTATCCCAGGAGGCTGCCTTCGCCATCGGTATTCCTCCACATCTCTACGCATTTCACTGCTACACGTGGAATTCTACCTCCCTCTGACACACTCTAGTTTGACAGTTTCAAATGCACGTCCCAAGTTGAGCTCGGGGATTTCACATCTGACTTATCTAACCGTCTGCGCTCGCTTTACGCCCAGTAATTCCGATTAACGCTCGCACCCTACGTATTACCGCGGCTGCTGGCACGTAGTTAGC
+
CCCCCGGGGGGGGGGGGFGGGGGGGGGGGGGGGGGGGGGGGGEDGGGGGGGGGGGGGGGGGGGGGGGGGGGGGGGGGGGGGGGGGGGGGGGGGGGGGGGGGGGGGGGGGGGGGGGGGGGGGGGGGGGGGGG:EGGGGGGGGGGGGFGGGGGGGGGGGGGGFGGGGFGGGGGGGGFGFGFGGFFGEDCFGGEGGGGGGGGGFFFFFFFFFFF*8FFFFFFFFFFFFFFB@FFFFFF4=?6816?E9??CCC@?FDF9ED9<<BBB>;31:??B7<44AA<>>>047:,73:(50.(.32)-)
@M04999:289:000000000-L3R54:1:1101:22537:9789 2:N:0:401
AGACTACCGGGGTATCTAATCCTGTTCGCTACCCATGCTTTCGAACCTCAGCGTCAGTTACAGACCAGAGAGCCGCCTTCGCCACTGGTGTTCTTCCATATATCTACGCATTCCACCGCTACACATGGAGTTCCACTCTCCTCTTCTGCACTCAAGAAAAACAGTTTCAGCTGCACTTCCCCGGTTAAGCCGAGGGCTTTCACAGCTGACTTGTTCTCCCGCCTGCGTTCGCTTTACGCCCAATAAATCCGGACAACGCTTGCCACCTACGTATTACCGCGGCTGCTGGCACGTAGTTAGC
+
CCCCCGGGGGGGGGGGGGGGGGGGGGGGGGGGGGGGGGGGGGGGGGGFGGGGGGGGGGGGGGGFGGGGGGGGGGGGGGGGGGGGGGGGGGGGGGGGGGGGGGGGGGGGGGGGGGGGGGGGGEGGGGGGGGGGGGGGGGGGGGGGDGGGDGFFGGGGGGGGGGGGGGGGGFGGGGGGFCFGGGGGGGGGGGGGGGGGDGGGFFFFFFFFFBFFEFFF?FFFFFFFFFFF@FFF?DF<EF@D@<6<BFABA?>0,9>:<>F?:??:A?BF(8::BF3<FFFBBB9BFF??:?:????B1><).
@M04999:289:000000000-L3R54:1:1101:2645:9800 2:N:0:401
TGCGAGACTACCCGGGTATCTAATCCTGTTCGCTCCCCACGCTTTCGCTCCTCAGCGTCAGTGACGGCCCAGAGACCTGCCTTCGCCATCGGTGTTCTTCCCGATATCTACACATTCCACCGTTACACCGGGAATTCCAGTCTCCCCTACCGCACTCCAGTCCGCCCGTACCCGGCGCCGATCCACCGCTAAGCGATGGACTTTCACACCAGACGCGACGAACCGCCTACGAGCTCTTTACACCCAATAAATCCGGATAACGCTTGCACCCTACGTATTACCGCGGCTGCTGGCACGTAGT
+
CCCCCGGGGGGGGGGEGGGGGGFGGGGGGGGGGGGGGGGGGGGGGGGGGGGGGG<FGGGGGGGFGGGGGGGGGGGGGGGGGGGGGGGGGGGGGGGGGGGGGGGGGGGFGGGGGGGGGGGGGGGGGGGGGGG>FGGGGGGGGGGGGGGGGGGGGEGCFGGGGGGGGGEGGGGGGGGGFGEG4DDEGGGGG5ECFFE*>955AF4F4*9BB?B(4:>FBFFF>B9B;>FBFF?B<B>FFAB?AD7?FBBB?B<49:>>F:?A<:666?F2?FB??F:?FFF226136(46>6))(4:>0(4:4
@M04999:289:000000000-L3R54:1:1101:22476:9801 2:N:0:401
GCGGGACTACCAGGGTATCTAATCCTGTTTGCTCCCCACGCTTTCGCATCTCAGCGTCAGTATCTGTCCAGAAGGCCGCCTTCGCCACCGGTATTCCTCCACATCTCTACGCATTTCACCGCTACACGTGGAATTCTACCTTCCTCTACAATACTCCAGATAACCAGTTTTAAGTGCAATTCCCAGGTTGAGCCCGGGGCTTTCACACCTAACTTAATTATCCGCCTACATGCCCTTTACGCCCAGTCATTCCGATTAACGCTCGCCCCCTCCGTATTACCGCGGCTGCTGGCACGGAGTT
+
CCCCCGGGGGGGGDGGGGGGGGGFGGGGEGGGGGCGGGGGGDGGGGGGGGGGGGGGGGGGCGGGGGGGFGGFGFGGGGGGGGGGGGFGGGGGGDFGFGGGGGGGGFFGGGFGGGGFGGGFFGGGEGGGGGGGFFEGGFFGGGGGGGGGGE8EGGGGGGGGGGGGFGGFGCFGFGGGFGFFCGGGGGGGGGGGGGGGCDDDFFFFFFFFFFFFFFFFEFF?@CE==@F2;3?CEFD8343611;@D6(7>?77?EF?FFB91;B:9>(393>?FF(1(3))6<BB>>2>BF:??02(47-34
@M04999:289:000000000-L3R54:1:1101:3484:9883 2:N:0:401
TAGACTACTGGGGTATCTAATCCTGTTTGCTACCCACGCTTTCGAGCATGAACGTCAGTGTTATCCCAGGAGGCTGCCTTCGCCATCGGTATTCCTCCACATCTCTACGCATTTCACTGCTACACGTGGAATTCTACCTCCCTCTGACACACTCTAGTTTGACAGTTTCAAATGCACGTCCCAAGTTGAGCTCGGGGATTTCACATCTGACTTATCTAACCGTCTGCGCTCGCTTTACGCCCAGTAATTCCGATTAACGCTCGCACCCTACGTATTACCGCGGCTGCTGGCACGTAGTT
+
CCCCCGGGGGGGGGGGGGGGGGGGGGGGGGGGGGGGGGGGGGGGGGGGGGGGGGGGGGGGGGGGGFEGGGGGDGGGGGGGGGGEGGGGGGGGGGGGFDGGGGGGGGGGGGGGGGGGGGGGGGGGGGGGGGGGGGGGGGGCFEFGGGGGGGGGFGGGGGGGFGFGGGGCFGGGGFGAFGFGGGGGCGGGAFFAFGGGGDGGFFFAFFFFEEEAEFFFFFFFFFFFFFFFFAFFFFFFFEFE@@D06C?C?CCE;;<;?C(77@B90262::?BFFFF<<<:>009;BF2)(-.2(4:(4:
@M04999:289:000000000-L3R54:1:1101:5283:9883 2:N:0:401
ATTGACTACAGGGGTATCTAATCCTGTTTGCTCCCCACGCTTTCGCATCTCAGCGTCAGTATCTGTCCGGAAGGCCGCCTTCGCCACCGGTATTCCTCCACATCTCTACGCATTTCACCGCTACACGTGGAATTCTACCTTCCTCTACAATACTCCAGATAACCAGTTTTAAGTGCAATTCCCAGGTTGAGCCCGGGGCTTTCGCACCTAACTTAATTATCCGCCTACATGCCCTTTACGCCCAGTCATTCCGATTAACGCTCGCACCCTCCGTATTACCGCGGCTGCTGGCACGGAGTT
+
CCCCCGGGGGGGGGGGGGGGGGGGGGGGGGGGGGGGGGGGGGGGGGGGGGGGGGGGGGGGGGGGGGGGGGGGGGGGGGGGGGGGGGGGGGGGGGGGGGGGGGGGGGGGGGGGGGGGGGGGGGGGGGGGGGGGGGGGGGGGGGGGGGGGGGGGGGGGGGGGGFGGGGGGGGGGGFGGFGFGGGGGGGGGGGGGGGGGGGGGFFFFFFFFFFFFFFFFFFFFFFFF;DFFFFFFFDE@;3>DF@FD?EEEFFFFFFFBFFFF>?BFFFFFFFFFF:?<?FFF:>F09;B6:7:BFBB;99?B
@M04999:289:000000000-L3R54:1:1101:11132:9896 2:N:0:401
GACTACCAGGGTATCTAATCCTGTTCGCTACCCATGCTTTCGAACCTCAGCGTCAGTTACAGACCAGAGAGCCGCCTTCGCCACTGGTGTTCTTCCATATATCTACGCATTCCACCGCTACACATGGAGTTCCACTCTCCTCTTCTGCACTCAAGAAAAACAGTTTCAGCTGCACTTCCCCGGTTAAGCCGAGGGCTTTCACAGCTGACTTGTTCTCCCGCCTGCGTTCGCTTTACGCCCAATAAATCCGGACAACGCTTGCCACCTACGTATTACCGCGGCTGCTGGCACGTAGTTAGCC
+
CCCCCGGGGGGGGGGGGGGGGGGGGGGGGCFGGGGGGGGGGGGGGGGGGGGGGGGGGGGGGGGGGGGGGGGGGGGGGGGGGGGGGGGGGGGGGGGGGGGGGGGGGGGGGGDGGGGGGGGGEGGGGGGGGGGGGGGGGGGGGGGGGGGGGGGGGGGGGGGGGGGGGGGGGGGGGGGGFGBFGGGGGGGGGGGGDGGGGFDGFFFFAFFFFFFFFFAFCFFFFFDFDFFFFFF;@@EFFF>:?@@E<6CEF@>@FF?F>FFBBBFFDFFBFF<<ABFFFFF03;>B?2::BB?6<:<:42<A2
@M04999:289:000000000-L3R54:1:1101:18275:10003 2:N:0:401
TGAGGACTACTAGGGTATCTAATCCTGTTCGCTACCCATGCTTTCGAGCCTCAGCGTCAGTAACAGACCAGAGAGCCGCCTTCGCCACTGGTGTTCTTCCATATATCTACGCATTTCACCGCTACACATGGAGTTCCACTCTCCTCTTCTGCACTCAAGTCTCTCAGTTTCCGATGCTCTTCCTCAGTTAAGCTGAGGGCTTTCACATTCAGACTTAAAAGACCGCCTGCGCTCCCTTTACGCCCAATAAATCCGGACAACGCTTGCCACCTACGTATTACCGCGGCTGCTGGCACGTAGT
+
CCCCCGGGGGGGGGGGGGGGGGGGGGGGGGGGGGGGGGGGGGGGGGGGGGGGGGGGGGGGGGGGGGGGGGGGGGGGGGGGGGGGGGGGGGGGGGGGGGGGGGGGGGGGGGGGGGGGGGGFGGGGGGGGGGGGGGGGGGGGGGGGGGGGGGGGGGGGGGGGGGFGGGFGGGGGGGDEEGFGGGGGGFGGGGFCFGGGGGGGFFFFFFFFFFFCCFFFFFFFFFFDFFFFFFFFFFFFF=EFF>2;B?F;;EFFFFFFFF67?B@B60:74?F<0:?B2>BA<D?F>>FB>BBDF::?6<(8,
@M04999:289:000000000-L3R54:1:1101:9533:10015 2:N:0:401
AGTGGACTACCAGGGTATCTAATCCTGTTTGCTCCCCATGCTTTCGCACCTCAGCGTCAGTATTAGGCCAGAAGGCTGCCTTCGCCATCGGTATTCCTCCAGATCTCTACGCATTTCACCGCTACACCTGGAATTCTACCTTCCTCTCCTATACTCTAGCTAACCAGTATCGTATGCAATTCCCAAGTTGAGCTCGGGGATTTCACATCCGACTTAATTAGCCGCCTACGCGCGCTTTACGCCCAGTAATTCCGATTAACGCTTGCACCCTCTGTATTACCGCGGCTGCTGGCACAGAGTT
+
CCCCCGGGGGGGGGGGGGGGGGGGGGGGGGGGGGGGGGGGGGGGGGGGGGGGGGGGGGGGGGGGGGGGGGGGGGGGGGGGGGGGGGGGGGGGGGGGGGGGGGGGGGGGGGGGGGDGGGGGGGGGGGGGGGGGGGGGGGCGGGGGGGGGGGGGGGGGGGGGGGGGGGGGGGGGGGGGFGFGGGGGGGGGGGGGGGGGGGGDEFFFFFFFFFFFFFFFFFFEAE@BFFDAFFFFFFFFFFFFFFFF@FFCFE??C16<BFBFF>F103?D7<B:14-6A>BFA?FF>FFFB0>B?<<:<2746
@M04999:289:000000000-L3R54:1:1101:25088:10018 2:N:0:401
CCGCGACTACAGGGGTATCTAATCCTGTTCGCTCCCCACGCTTTCGTCCATCAGCGTCAATCGGTATTTAGTAACCTGCCTTCGCAATCGGGGTTCTGTGTAATATCTATGCATTTCACCGCTACACTACACATTCCAGCTACTTCAATACTATTCAAGATTAACAGTATCAACGGCAGTTCTACAGTTAAGCTGCAGGTTTTCACCGCTGACTTATCAACCCGCCTACGGACCCTTTAAACCCAATAAATCCGGATAACGCTCGCATCTTCCGTATTACCGCGGCTGCTGGCACGGAGTT
+
<ACCCGGDGGGCFDGBCGGGGFEFGGAFC,BFCGGF7CCG76BFGC686FFGFGC@FGGGGGGGB<DFAGEGF@FFGGGFEFEFEFEGGGGGDFFGCEFGGFEFGGAEAFC,595AE?F,@7CFGGFCEFGGGGCECDEFGFDFFFGAEDFGGFGGFGGGGGCAFGGGGDFGC?CE>DD?CCFGFG?CGGGGGGGCGG*3;8CCFF5?255=>?>1A9CEFF=>2>>@D902>B;D8@FFF38??D1.7<CC;;9;06<B691?>>FFF))5)44?02<A<:(36(,365,.(42:(242(
@M04999:289:000000000-L3R54:1:1101:25566:10021 2:N:0:401
GTTGGGCCTACAGGGGTATCTAATCCTGTTTGCTCCCCACGCTTTCGCATCTCAGCGTCAGTATCTGTCCAGAAGGCCGCCTCCGCCACCGGTATTCCTCCACCTCCCTACGCATTTCACCGCTACACGTCGCATTCTACCTTCCTCTACAATACTCTAGTTAACCAGTTTTAAGTGCAATTCCTAGGTTGAGCCCAGGGCTTCCACACCTAACTTAATTATCCGCCTACATGCCCTTTACGCCCAGTCATTCCGCTTAACGCTCGCACCCTCCGTATTACCGCGGCTGCAGGCAGCGAGC
+
CCC@@F,CB,E8@,8F;@EFF9,;C<FFFGGGFGGFD,C@:FEC8;@CEFFFGGGG7BFF@@<EE,,<E:F<9<F@CGDF@F:=4,4=?<F:C+9A,EEGFFE,,,,4:5=FG:F:,,A@9CC:=CCF+?+8+6>+@E=DF,,A,,E=,@8@88,6E79E=EG,,=98,=3,5@8EFFF8+=BCA:=8<CCC6<9FG7*0**3*3=F?))74)*+=*B+*:4@C@D=@@B38*5)(.5;89<@@(/3;@A3)7CE(6;;)7:3(3,13120(,31,((2.<2((-,(-(((((((((-(((
@M04999:289:000000000-L3R54:1:1101:24398:10085 2:N:0:401
GGCAGGACTACCAGGGTATCTAATCCTGTTCGCTCCCCACGCTTTCGCTCCTCAGCGTCAGTGACGGCCCAGAGACCTGCCTTCGCCATCGGTGTTCTTCCCGATATCTACACATTCCACCGTTACACCGGGAATTCCAGTCTCCCCTACCGCACTCCAGTCCGCCCGTACTCGGCGCCGATCCACCGTTAAGCGATGGACTTTCACACCAGACGCGACGAACCGCCTACGAGCTCTTTACGCCCAATAAATCCGGATAACGCTTGCCCCCTACGTATTACCGCGGCTGCTGGCACGTAGT
+
CCCCCGGGGGGGGGGGGGGGGGGGGGGGGGGGGGGGGGGGGGGGGGGGGGGGGGGGGGGGGGGFGGGGGGGGGGGGGGGGGGGGGGGGGGGGGGGGGGGGGGGGGGGGGFFGGGGFGGGGGGGGGGGGGGGGGGGGGGGGGGGGGGGGGGGDGGGEGGGGGGFGGGGGGGGGGGGGFGFGGDGGGGGGGGGGGGGGGGGGFFF6A+;FFFF?;FFFFBBFD9>62>>?(8<,(7;?BFBFA??BBF:?F<26<>9B1:<2<BFF61,(5:9>:1<?<AFABFFFF9>>BFF7>F(.((40-
@M04999:289:000000000-L3R54:1:1101:6118:10096 2:N:0:401
GGGACTACCAGGGTATCTAATCCTGTTCGCTACCCATGCTTTCGAACCTCAGCGTCAGTTACAGACCAGAGAGCCGCCTTCGCCACTGGTGTTCTTCCATATATCTACGCATTCCACCGCTACACATGGAGTTCCACTCTCCTCTTCTGCACTCAAGAAAAACAGTTTCAGCTGCACTTCCCCGGTTAAGCCGAGGGCTTTCACAGCTGACTTGTTCTCCCGCCTGCGTTCGCTTTACGCCCAATAAATCCGGACAACGCTTGCCACCTACGTATTACCGCGGCTCCTGGCACGTAGTTAC
+
CCCCCGGGGGGGGGGGGGGGGGFGGGGGGGGGGGGGGGGGGGGGGDGGGGGGGGGGGGGGGGGGCGGGGFGGGGGGGGGGGGGGGGEGGGGGGGGFGGGGFGGGGGGGGGGGGGGGGGGGGGGGGE?EE8FF8DGGGGGDGGGGGGGGGGGGFGG??D=8DFEGFGAEGGGGFDF?DG6FGGGGE>EECCFGGC*7*@9CAFAFFFFFE=B*A9F+>9A>A@BF@2>2(2;1;@(8372BBBF033;)7?E>((41(4(-8(,48)4<?07?:)6(.:<:0(,41(354(((.4((,2)-)
@M04999:289:000000000-L3R54:1:1101:11985:10097 2:N:0:401
CGGACTACTAGAGTATCTAATCCTGTTTGCTACCCACGCTTTCGAGCATGAACGTCAGTGTTATCCCAGGAGGCTGCCTTCGCCATCGGTATTCCTCCACATCTCTACGCATTTCACTGCTACACGTGGAATTCTACCTCCCTCTGACACACTCTAGTTTGACAGTTTCAAATGCACGTCCCAAGTTGAGCTCGGGGATTTCACATCTGACTTATCTAACCGTCTGCGCTCGCTTTACGCCCAGTAATTCCGATTAACGCTCGCACCCTACGTATTACCGCGGCTGCTGGCACGTAGTT
+
CCCCCGGG9FFFGGGGGGGGGGGGGGGGGGGGGGGGGGDGGGGGGGGGGGGGGGGGGGGFGFGFGGFGGGGGGGGGGGGGGGGGGGGGGFDGGGGGGGGGGFGGGFGGGGGGGGGGGGGGGGGGGGGGGGGGFFGFFGGGFGGGGGGGGGFGFGGFDGFFGGGFGGFCGGGGGGGGFGFGGGGGGGGGGGG8FGGGGD6DF;AFF9CAEEEFFFFFEFFE>=>@BFF4>)->>@9BFFFFFBFFFFFFFEEF003?3C02,6.69@>?BFF0:7>:<<4:>(49>>12:70(5,31(2)
@M04999:289:000000000-L3R54:1:1101:12149:10101 2:N:0:401
GACTACCAGGGTATCTAATCCTGTTTGCTCCCCACGCTTTCGCATCTCAGCGTCAGTATCTGTCCAGAAGGCCGCCTTCGCCACCGGTATTCCCCCACATCTCTACGCATTTCACCGCTACACGTGGAATTCTACCTTCCTCTACAATACTCCAGATAACCAGTTTTAAGTGCAATTCCCAGGTTGAGCCCGGGGCTTTCACACCTAACTTAATTATCCGCCTACATGCCCTTTACGCCCAGCCATTCCGATTAACGCTCGCACCCTCCGTATTACCGCGGCTGCCGGCACGGTTTTATCC
+
CCCCCGG<FEGFEFGGGGGGGGGGGGGGGFGGGGGGGFGGGGGGFG<FGGFEFGGEGGGGGGGFGGGGGGGGGGCGGG<FGG:FGGCFGDDGGGCFGGGGGFGDGGGGGGGGGGGGGGGEFGGGGGGGGCFGGGGGGGGGGGCFGGGGGGGGGEFEGAFGGGGGGGGFFFEFGGGGFGFGGC6EGFGFGGFGD>EG7CCGFFFFFFFA@CFFCFAFFFF=>D?@=EF?B@5@@EFE<?@EF7<F<@EFFF10,7C4(-3<((47161816<(4()-439-13((3(,((-4(3-((()).-
@M04999:289:000000000-L3R54:1:1101:21917:10108 2:N:0:401
CGGTGACTACAGGGGTATCTAATCCTGTTTGCTACCCACGCTTTCGAGCATGAACGTCAGTGTTATCCCAGGAGGCTGCCTTCGCCATCGGTATTCCTCCACATCTCTACGCATTTCACTGCTACACGTGGAATTCTACCTCCCTCTGACACACTCTAGTTAGACAGTTTCAAATGCACGTCCCAAGTTGAGCTCGGGGATTTCACATCTGACTTATCTAACCGTCTGCGCTCGCTTTACGCCCAGTAATTCCGATTAACGCTCGCACCCTACGTATTACCGCGGCCGCTGGCACGTAGTT
+
CCCCC<CC@F@FD;:8CFACFGE<E,CCEFGGGGGGGGGGGGGGGGGGGGGGGGGGGGGGGGFGGGGGGGGGGGGDGGEGGGGGGGGGGGGGGGGGGGGGGGGGGGGGFGFGGGGGGGGGGGGGGGGGFGGGGGGGGGGGGGGGGGGGGGGGGGFEFFGEDGGGGGGEGCFGGFGFFDFDGGGGCGGFCFGGGGFDD>DDEFFFFFFCBFE@CFFFCFFFFFF=):4:4:>=@@BFFFFF==>91744?57C9;;<(/)/60(1(21146:1?FF<BFBA43(4(((-(4901236((.46
@M04999:289:000000000-L3R54:1:1101:11367:10110 2:N:0:401
GGACTACTGGGGTATCTAATCCTGTTGGCTACCCACGCTTTCGAGCATGAACGTCAGTGTTATCCCAGGAGGCTGCCTTCGCCATCGGTATTCCTCCACATCTCTACGCATTTCACTGCTACACGCGGAATTCTACCTCCCTCTGACACACTCTAGTTTGACAGTTTCAAATGCACGTCCCAAGTTGAGCTCGGGGATTTCACATCTGACTTATCTAACCGTCTGCGCTCGTTTTACGCCCAGTATTTCCGATTAACGCTCGCACCCTACGTATTCCCGGCGCTTCTGGCCAGGAGTTAGC
+
@6@,8CECFGG78@66CF,,F<C<FG<C@EFGD<,6+:FG@E7CCF@ECE<,BFDF:EFFF9FGGD@EFGGGGC,B<F<,4C4,B<F,66BFG?,E=FD,,,594,9,6@FGEE@FE??FC>,:4+@CF+D:FD,@>DFGE=@=,@F,,,11@83,@=8,39=8EFE8FG=,@9BA:D5D?F61@,EE8@F7C8C*3<>FF+?69ABF*<:*/914969<5>@2@EFF22@(61(177;E6(((9)/)773(((6);(-(4(49B;<6(82:2<:)456((,4((()))),(-(((.(6)-
@M04999:289:000000000-L3R54:1:1101:13631:10115 2:N:0:401
GTGCGTGACTACCCGGGTATCTAATCCTGTTTGCTCCCCACGCTTTCGCATCTCAGCGTCAGTATCTGTCCAGAAGGCCGCCTTCGCCACCGGTATTCCTCCACATCTCTACGCATTTCACCGCTACACGTGGAATTCTACCTTCCTCTACAATACTCTAGTTAACCAGTTTTAAGTGCAATTCCTAGGTTGAGCCCAGGGCTTTCACACCTAACTTAATTATCCGCCTACATGCCCTTTACGCCCAGTCATTCCGATTAACGCTCGCACCCTCCGTATTACCCCGGCTGCTGGCACGG
+
C@CCCGGGGGGGGGFEDGGGGGGGGGGGGGGGGGGGGGGGGGGGGGGGCFGGFGGFGEGGGGGGGGGGGGGFGGGGGGGGGCFFGGGGGGGGGGDFGFGGGFFDGGGGGGGGGGGGGGGGFGGGGGGGGGFGGCFGGGGGGGGA8DGGGGGGG8EGGGGGGGDFCGGFGGGFFFCF9CADGGCFGGFGFGGGGGGGCFGC>>FFFFFC?E=BBFFFEF>A@EFFA=DFFFFFC?E:57@AEFDDFF<?FFFF5?<;?0;?3>(46<>BF>23(,46((22)54(--4141??:??F<2-
@M04999:289:000000000-L3R54:1:1101:16008:10118 2:N:0:401
AGAGACTACAAGGGTATCTAATCCTGTTTGCTCCCCACGCTTTCGCATCTCAGCGTCAGTATCTGTCCAGAAGGCCGCCTTCGCCACTGGTATTCCTCCACATCTCTACGCATTTCACCGCTACACGTGGAATTCTACCTTCCTCTACACTACTCCAGATAACCAGTTTTAAGTGCAATTCCCAGGTTGATCCCGGGGCTTTCACACCTAACTTAATTATCCGCCTACATGCCCTTTACGCCCAGTCATTCCGATTAACGCTCGCACCCTCCGTCTTACCACGGCCGCTGTCACTGAGTTT
+
--88A6C,,,,;,8;,;66;;@CE@,CEC<F<@@,C<F:@F:<F@,66+,;;BFEGGGCC,EFG9;CCC<@E6,9F7F+C4,4,@@F,?F9,9,9C?<FA8A?F;,;54,CFCE<,9A4+8=4CAFG,E:=,?DFG9D8,,@@@E=EFG,E=?;F,D,66,6=D9=FF:=D,=DFDC7D8D=863+69,@,,73+930*3AF?+B999884<*B96*+=99*-):<9@2@E:)0.07**//(6,((77E7??8(,8(.;;680(.76;13<<>(..3<9().41;(,,9>(542))..4))
@M04999:289:000000000-L3R54:1:1101:23063:10121 2:N:0:401
TTTTCGACTACCGGGGTATCTAATCCTGTTCGCTCCCCACGCTTTCGTCCATCAGCGTCAATCGGTATTTAGTAACCTGCCTTCGCAATCGGGGTTCTGTGTAATATCTATGCATTTCACCGCTACACTACACATTCCAGCTACTTCAATACTATTCAAGATTAACAGTATCAACGGCAGTTCTACAGTTAAGCTGCAGGTTTTCACCGCTGACTTATCAACCCGCCTACGGACCCTTTAAACCCAATAAATCCGGATAACGCTCGCATCCTCCGTATTACCGCGGCTGCTGGCACGGAGT
+
CCCCCGGGGGGGGGGGGGGGGGGGGGGGGGGGGGGGGGGGGGGGGGGGGGGGGGGGGGGGGGGGGGGGGGGGGGGGGGGGGGGGGGGGGGGGGGGGGGGGGGGEFGGGGGGGGGGGGGGGGGGGGGGGGGGGGGGGGGGGGGGGGFGGGFGGGGGGGGGGGGGGGGGGGCGGGGGGDDFGGGGGGGGGGGGGGGGGGGGGFFFFFFFFFFFFFFFFFFFFFFFF>FFFFFF0;BFFFFFFFFFFFF?FFAFFFFF@FFBD?<>0:>BBFFFFF<BFFFF<ABFBBF;BFFF?F<:??BFF:
@M04999:289:000000000-L3R54:1:1101:14858:10125 2:N:0:401
TTTGAGACTACAGGGGTATCTAATCCTGTTTGCTCCCCATGCTTTCGCACCTCAGCGTCAGTATTAGGCCAGAAGGCTGCCTTCGCCATCGGTATTCCTCCAGATCTCTACGCATTTCACCGCTACACCTGGAATTCTACCTTCCTCTCCTATACTCTAGCTAATCAGTATCGTATGCAATTCCCAAGTTGAGCTCGGGGATTTCACATCCGACTTAATTAGCCGCCTACGCGCGCTTTACGCCCAGTAATTCCGCTTAACGCTTGCACCCTCTGTATTACCGCGGCTGCTGGCACAGAGT
+
CCCCCGGGGGGGGGGGGGGGGGGGGGGFGGGGGGGGGEGGGGGGGGGGGGGGGGGGGGGGGGGGGGGGDFFFGGFGGGGFGGGGGGEGGGGGGCFGGGGGFGGFGGG9FGFGCFGDGEGGFEGGGGGGGGGFGBADGGGGGFGGFGGGFGGFGGGGGGGGGGFGGGGGEGGGGGGGFG9CDADF?FC8=FGFC8DGG69+5AAA6C9CCECD=>BEEFF6BB=BAAADFB92:99;>?08>;;19<FFE?E3<4=((3(64:;<?BB7>0(,(.:46::5<62(3049B<D:>(48::(56
@M04999:289:000000000-L3R54:1:1101:16934:10148 2:N:0:401
GGTGACTACCGGGGTATCTAATCCTGTTTGCTCCCCATGCTTTCGCACCTCAGCGTCAGTATTAGGCCAGAAGGCTGCCTTCGCCATCGGTATTCCTCCAGATCTCTACGCATTTCACCGCTACACCTGGAATTCTACCTTCCTCTCCTATACTCTAGCTAACCAGTATCGTATGCAATTCCCAAGTTGAGCTCGGGGATTTCACATCCGACTTAACTAGCCGCCTACGCGCGCTTTACGCCCAGTAATTCCGATTAACGCTTGCACCCTCTGTATTACCGCGGCTGCTGGCACAGAGTT
+
CCCCCGGGGGGGGGGGGGGGGGGGGGGGGGGGGGGGGGGGGGGGGGGGGGGGGGGGGGGGGGGGGGGGGGGGGGGGGGGGGGGGGGGGGGGGGGGGGGGGGGGGGGGGGGGGGGGGGGGGGGGGGGGGGGGGGGGGGGGGGGGGGGGGGGGGGGGGGGGGGGGGGGGGGGGGGGGGFGFGGGGGGGGGGGGGGGGGGGDGFFFFFFFFFFFFFFFFFFFFFFFFFFFFFBFFBFFF@FFFF;@FFFF2>BFFF:?F:AF<>B??B<?BFFB:0:A><<<AFF1>F>BFFF?<(5<B>(:A
@M04999:289:000000000-L3R54:1:1101:14246:10157 2:N:0:401
ATATGACTACCAGGGTATCTAATCCTGTTCGCTCCCCACGCTTTCGTCCATCAGCGTCAATCGGTATTTAGTAACCTGCCTTCGCAATCGGGGTTCTGTGTAATATCTATGCATTTCACCGCTACACTACACATTCCAGCTACTTCAATACTATTCAAGATTAACAGTATCAACGGCAGTTCTACAGTTAAGCTGCAGGTTTTCACCGCTGACTTATCAACCCGCCTACGGACCCTTTAAACCCAATAAATCCGGATAACGCTCGCATCCTCCGTATTACCGCGGCTGCTGGCACGGAGTT
+
CCCCCFGACFGDDC@;CFFGGGDFGGGGGGGGGG@FE@FGE@@CDGGGEGGGDFGG:BC@<@@F@FFCF9FG<@FFGGGF9FGGGC+CFGGGGFGFCFEFECAE,?ECFFFGGGFFEGDGEGFCGEGGGG8FFG@FFGGGGGGFGGGFGGFGFC;DFFG8@DGGGGAFGGGGGGGGFDFG9?DFGAEGGGGFGGFGGGGDFFFFFFFF55@5CFE>59FAFFFFFFFFF=>@@9@B@EFAEE@0??@8@E<CF@,47@)7?((6039(4:?D<3(1(()4>1692900034(-1)-(-,-.
@M04999:289:000000000-L3R54:1:1101:26223:10187 2:N:0:401
GTACGACTACCCGGGTATCTAATCCTGTTTGCTACCCACGCTTTCGAGCATGAACGTCAGTGTTATCCCAGGAGGCTGCCTTCGCCATCGGTATTCCTCCACATCTCTACGCATTTCACTGCTACACGTGGAATTCTACCTCCCTCTGACACACTCTAGTTAGACAGTTTCAAATGCACGTCCCAAGTTGAGCTCGGGGATTTCACATCTGACTTATCTAACCGTCTGCGCTCGCTTTACGCCCAGTAATTCCGATTAACGCTCGCACCCTACGTATTACCGCGGCTGCTGGCACGTAGTT
+
CCCCCGGGGGGGGGGGGGGGGGGGGGGGGGGGGGGGGGGGGGGGGGGGGGGGGGGGGGGGGGGGGGGGGGGGGGGGGGGGGGGGGGGGGGGGGGGGGGGGGGGGGGGGGGGGGGGGGGGGGGGGGGGGGGGGGGGGGGGGGGGGGGGGGGGGGGGGGGGGGGGGGGGGGGGGGGGGFGFGGGGGGFGGGGFFGAFGGGGGFFFFFFFFEEFFFFFFFFFFFFFFFFFFFFBFDFFFFF<67?B@F@FE3<<?6;<<D0?FDFF<(,39BBFFF?:?FFFFF001972;B7::?08?((.8<
@M04999:289:000000000-L3R54:1:1101:14579:10202 2:N:0:401
GTGGACTACACGGGTATCTAATCCTGTTTGCTCCCCACGCTCTCGCATCTCAGCGTCAGTATCTGTCCAGAAGGCCGCCTTCGCCACCGGTATTCCTCCACATCTCTACGCATTTCACCGCTACACGTGGAATTCTACCTTCCTCTACAATACTCCAGATAACCAGTTTTAAGTGCAATTCCCAGGTTGAGCCCGGGGCTTTCACACCTAACTTAATTATCCGCCTACATGCCCTTTACGCCCAGTCATTCCGATTAACGCTCGCACCCTCCGTATTACCGCGGCTGCTGCACGGAGTTAC
+
CCCCCGGGGGGGGGGGGGGGGGGGGGGGGGGGGGGGGGGGGGGGGGGDGGGGGGGGGGGGGGFGGGGGGGGGGGGGGGGGGGGGGGGGGGGGGGGGGGGGGGGGGGGGGGGGGGFGGGGGGGGGGGGGGGGFGGGGGGGGGGGGGGGGGGGGGGGCFGGGGGGGGGFGFGGGDFFFFGFGGGGGGGFGGGGGGGGGGGGGFFFFFFFDDFF=CFFACFFEFEFFFFFFFFFF3@E;@CFFF>02=@EFFCCFF?F6?3:?BFB-42>>F61:>:(42:AB,240996?D:>>?(2912:A-
@M04999:289:000000000-L3R54:1:1101:12648:10221 2:N:0:401
AGACTACTGGGGTATCTAATCCTGTTTGCTCCCCACGCTTTCGCATCTCAGCGTCAGTATCTGTCCAGAAGGCCGCCTTCGCCACCGGTATTCCTCCACATCTCTACGCATTTCACCACTACACGTGGAATTCTACCTTCCTCTACAATACTCCAGATAACCAGTTTTAAGTGCAGTTCCCAGGTTGAGCCCGGGGCTTTCACACCTAACTTAATTATCCGCCTACATGCCCTTTACGCCCAGTCATTCCGATTAACGCTCGCACCCTCCGTATTACCGCGGCTGCTGGCACGGAGTTAGC
+
CCCCCGGGGGGCFEGGGGGGGGGGGGGGGGGGCFGGGGGGGGC@GGGGGGGGGGGGGGGGGGGFGGFFGGEGFGGGGGGGFGGGGGGGGDGGFGGGG=FFEGGGGGGGGGGGGGGGGFGGGGGGGGGGGGGGGGGGCGGGGGGGGGGFCGGGGGGFFGGGGEFGCFGGGFGGFFFGFDFGCDFGGGF?FCDFEGE5DGFCFFFFFFFF=DFEFFFFFFFFFFFF=B=C>EFFFFFFCFFF9;@@)755?EFD@DFF<@FF@>076>0(-:;1?7:AF>B>09B>;6:?B0??F6>961>A5
@M04999:289:000000000-L3R54:1:1101:22182:10234 2:N:0:401
TTCGACTACAAGGGTATCTAATCCTGTTCGCTCCCCACGCTTTCGTCCATCAGCGTCAATCGGTATTTAGTAACCTGCCTTCGCAATCGGGGTTCTGTGTAATATCTATGCATTTCACCGCTACACTACACATTCCAGCTACTTCAATACTATTCAAGATTAACAGTATCAACGGCAGTTCTACAGTTAAGCTGCAGGTTTTCACCGCTGACTTATCAACCCGCCTACGGACCCTTTAAACCCAATAAATCCGGATAACGCTCGTATCCTCCGTATTACCGCGGCTGCTGGCACGGAGTT
+
CCCCCEGGGGGGGGGGGGGGGGGGGGGGGGGGGGGGGGGGGGGGGGGGGGGGGGGGGGGGGGGGGGGGGGGGGGGGGGGGGGGGGDEGGGGGGGGGGGGGGGGGGGGGGGGGGGGGGGGGGGGGGGGGGGGGGFGGGGGGGGGGGGGGGGGGGGGGGFCFFGGGGGGGGGGGGGGGFGFGGGGGGGGFDGDCGGGGGGFFFFFFFFFFFFADFFFFEFFFFFBFFDDFF@@2>DBBB9EFEFFD@FFF<CF;;06;?EFFF?FF>?7<DFF?FF047A9936>FF02:B0:B<)(-,3<B
@M04999:289:000000000-L3R54:1:1101:22000:10242 2:N:0:401
AGTTTGACTACTCGGGTATCTAATCCTGTTCGCTCCCCACGCTCTCGTCCATCAGCGTCAATCGGTATTTAGTAACCTGCCTTCGCAATCGGGGTTCTGTGTAATATCTATGCATTTCACCGCTACACTACACATTCCAGCTACCTCAATACTATTCAAGATTAACAGTATCAACGGCAGTTCTACAGTTAAGCTGCAGGTTTTCACCGCTGACTTATCAACCCGCCTACGGACCCTTCAAACCCAATAAATCCGGATAACGCTCGCATCCTCCGTATTACCGCGGCTGCTGGCACGGAGT
+
C?CCCGGGGGGFGC>FECAFFGCFFEFFGC<:FEGCF:@F7FC,9@:F7FGGGGGGGGC@@FEFGFFFGF<FFGFGB?F8FEGGGE>FFGG>F>F:FD<<CFDGEAAFGGCFGGGGGGGGGC7@FEDEGGDAFEGGGFG9DADFGGGGGG,@;8;=C,@=8,69E=EAAEEFD,=8?69DDFGGAAF8<@;297@:+;FGFFF>AAAF>AFFAFFACFFEFFB2A2>@F@?@29@@8;(947;182;1=<35C/..(62><(6:(499<9>?B(44(,85A<:(-1(12(,,08(,---4-
@M04999:289:000000000-L3R54:1:1101:24227:10246 2:N:0:401
TGACTACAGGGGTATCTAATCCTGTTTGCTCCCCACGCTTTCGCATCTCAGCGTCAGTATCTGTCCAGAAGGCCGCCTTCGCCACCGGTATTCCTCCACATCTCTACGCATTTCACCGCTACACGTGGAATTCTACCTTCCTCTACAATACTCTAGTTAACCAGTTTTAAGTGCAATTCCTAGGTTGAGCCCAGGGCTTTCACACCTAACTTAATTATCCGCCTACATGCCCTTTACGCCCAGTCATTCCGATTAACGCTCGCACCCTCCGTATTACCGCGGCTGCTGGCACGGAGTTAGC
+
CCCCCGGGGGGGGGGGGGGGGGGGGGGGGGGGGGGGGGGGGGGGGGGGGGGGGGGGGGGGGGGGGGGGGGGGGGGGGGGGGGGFGGGGGGGGGGGGGGGGGGGGGGGGGGGGGGGGGGGGGGGGGGGGGGGGGGGGGGGGGGGGGGGGGGGGGGGGGGGGGGGGGGGGGGGGGGGGFGFGGGGGGGGGGGGGGGGGGGGGFFFFFFFFFFFFFFFFFFFFEFFFFFFFFFFFFFFFFFFFFFFEEFFFFFFFFFFEE@9FFFBFFF?0:BF?B?7ABF?FFFFFFFFF::(5:1608<D>4
@M04999:289:000000000-L3R54:1:1101:4887:10251 2:N:0:401
ATGACTACTCGGGTATCTAATCCTGTTCGCTACCCATGCTTTCGAACCTCAGCGTCAGTTACAGACCAGAGAGCCGCCTTCGCCACTGGTGTTCTTCCATATATCTACGCATTCCACCGCTACACATGGAGTTCCACTCTCCTCTTCTGCACTCAAGAAAAACAGTTTCAGCTGCACTTCCCCGGTTAAGCCGAGGGCTTTCACAGCTGACTTGTTCTCCCGCCTGCGTTCGCTTTACGCCCAATAAATCCGGACAACGCTTGCCACCTACGTATTACCGCGGCTGCTGGCACGTAGTTAT
+
CCCCCGGGGGGGGGGGGGGGGGGGGGGGGGGGGGGGGGGGGGGGGGGGGGGGGGGGGGGGGGGGGGGGGGGGGGGGGGGGGGGGGGGGGGGGGGGGGGGGGGGGGGGGGGGGGGGGGGGGGGGGGGGGGGGGGGFGGGGGGGGGCFGGGGGGGGGGGGGGGGGGFGGGGFGGGGDGFGFGGGGGGGGGGGGGGGGGGGGFFFFFFFFFEB@;EFFFFFFFFFFFFFFFF;<;6<0;EEDFFFFF@EFCFFFBFFFFFBF>FB??7AFFBFFFFFFFFF<:9(46B9BFF>0,8<6:1:AA)
@M04999:289:000000000-L3R54:1:1101:21122:10261 2:N:0:401
CTGGACTACTCGGGTATCTAATCCTGTTTGCTCCCCATGCTTTCGCACCTCAGCGTCAGTATTAGGCCAGAAGGCTGCCTTCGCCATCGGTATTCCTCCAGATCTCTACGCATTTCACCGCTACACCTGGAATTCTACCTTCCTCTCCCATACTCTAGCTAACCAGTATCGTATGCAGTTCCCAAGTTGAGCTCGGGGATTTCACATCCGACTTAATTAGCCGCCTACGCGCGCTTTACGCCCAGTAATTCCGATTAACGCTCGCACCCTACGGATTACCGCGGCGGCTGGCACGTAGTT
+
CCCCCGGGGGGGGGGGGGGGGGGGGGGGGGGGGGGGGGGGGGGGGGGGGGGGGGGGGGGGGGGGGGGGGGGGGGGGGGGGGGGGGGGGGGGGGGGGGGGGGGGGGGGGGGGGGGGGGGGGGGGGGGGGFGGGGGGGGGGGGGGGGGGGGGGGGGGGGGGGGGGGGGGGGGGGGFGGFGFGGGGGGGGGGFGGEFGGCGGGFFFFF6AFFFDAFFFFFFA<FEFFFF=B@@>BFFFF@9CDFFFFFF<CCCFC;4<1:BAFFF?>BBFFFF?B:((8:2A>:>>F(((271:?F?323:?A
@M04999:289:000000000-L3R54:1:1101:28320:10299 2:N:0:401
GAGGGACTACTCGGGTATCTAATCCTGTTTGCTACCCACGCTTTCGAGCATGAACGTCAGTGTTATCCCAGGAGGCTGCCTTCGCCATCGGTATTCCTCCACATCTCTACGCATTTCACTGCTACACGTGGAATTCTACCTCCCTCTGACACACTCTAGTTTGACAGTTTCAAATGCACGTCCCAAGTTGAGCTCGGGGATTTCACATCTGACTTATCTAACCGTCTGCGCTCGCTTTACGCCCAGTGATTCCGATTAACGCTTGCACCCTACGTATTACCGCGGCTGCTGGCACGTAGTT
+
CCCCCGGGGGGGGGGGGGGGGGGGGGGGGGGGGGGGGGGGGGGGGGGGGGGGGGGGGGGGGGGGGGGGGGGGGGGGGGGGGGGGGGGGGGGGGGGGGGGGGGGGGFGGGGGGGGGGGGGGGGGGGGGGGGGGGGGGGGGGGGGGGGGGGGGGGG8EGGGGGGGGGGGGGGGGGGGGFGFDFGGGGD?GGFGFGFDGGDDD>FFFFFFFFFFFFFFFEFFFFFFBAFFFF=B((:@=B>=F2=@@DF53.9CFC13;;;9316@DDFEEFF<(48?BA794<<;696,,,8??<13(81?<6
@M04999:289:000000000-L3R54:1:1101:10822:10304 2:N:0:401
TCCGACTACTGGGGTATCTAATCCTGTTTGCTCCCCACGCTTTCGCATCTCAGCGTCAGTATCTGTCCAGAAGGCCGCCTTCGCCACCGGTATTCCTCCACATCTCTACGCATTTCACCGCTACACGTGGAATTCTACCTTCCTCTACAATACTCTAGTTAACCAGTTTTAAGTGCAATTCCTAGGTTGAGCCCAGGGCTTTCACACCTAACTTAATTATCCGCCTACATGCCCTTTACGCCCAGTCATTCCGATTAACGCTCGCACCCTCCGTATTACCGCGGCTGCTGGCACGGAGTTT
+
CCCCCGGGGGGGGGGGGGGGGGGGGGGGGGGGCFGGGGGGGGGGGGGGGFGGGGGGGGGGGGGGGGGGGGGGGGGGGGGGGGGGGGGCEGGGGGGGGG<FGGFGGGGGGGGGGDGGGGGGGGGGGGGGFEFFFGGGGGGGGGGGGFGGGGGDGGGGGGGFGGGGGGGGGGGGGF7AFD?FFDGGFGGGGCFGGGGFCDGGFFFFCFFFFFFDFFFAEFFFFF9@DF@B@4@>>2;>>CEFFB>DDE<AE?EFE6?D?FF6@@2:@BF;B03333?2:55469>>B((-4):<()(0(-(3)
@M04999:289:000000000-L3R54:1:1101:29284:10315 2:N:0:401
TGGAGACTACTCGGGTATCTAATCCTGTTTGCTCCCCATGCTTTCGCACCTCAGCGTCAGTATTAGGCCAGAAGGCTGCCTTCGCCATCGGTATTCCTCCAGATCTCTACGCATTTCACCGCTACACCTGGAATTCTACCTTCCTCTCCTATACTCTAGCTAACCAGTATCGTATGCAATTCCCAAGTTGAGCTCGGGGATTTCACATCCGACTTAATTAGCCGCCTACGCGCGCTTTACGCCCAGTAATTCCGATTAACGCTTGCACCCTCTGTATTACCGCGGCTGCTGGCACAGAGTT
+
CCCCCGGGGGGGGGGGGGGGGGGGGGGGGGGGGGGGGGGGGGGGGGGGGGGGGGGGGGGGGGGGGFGGGGGGGGGGGGGGGGGGEGGGCGGG=<CEFGGGGGGGGGGGGGGGGGGGGGGGGGGGGGGGGGGGGGGGGGGGGGGGGGGGGGGGGGGGFGGGGGGGGGGGGGGGGGGGFGFGGG9EGGGGGGGGGGGGGDGDFFFFFFFF@CDFFFEFEFFFFEEBFFFFFFFFFFFFFFFFDDF@F@EFEFFF?@BBFFFFF>F?FFFFF?B:?7AF<FFFBF>99>>FBDFFFF?:?>?D6
@M04999:289:000000000-L3R54:1:1101:9354:10317 2:N:0:401
GACTACCAGGGTATCTAATCCTGTTTGCTACCCACGCTTTCGAGCATGAACGTCAGTGTTATCCCAGGAGGCTGCCTTCGCCATCGGTATTCCTCCACATCTCTACGCATTTCACTGCTACACGTGGAATTCTACCTCCCTCTGACACACTCTAGTTTGACAGTTTCAAATGCACGTCCCAAGTTGAGCTCGGGGATTTCACATCTGACTTATCTAACCGTCTGCGCTCGCTTTACGCCCAGTAATTCCGATTAACGCTCGCACCCTACGTATTACCGCGGCTGCTGGCACGGAGTTAGCC
+
CCCCCGGGGGGGGGGGGGGGGGGGGGGGGGGGGGGGGGGGGGGGGDFGFGGGGGGGGGGGGGGGGGGGGDGGGGGGGGGGGGGGGGGGGGGGGGGGGGGGGGGGGGGGGGGGGGGGGGGGGGGGGGGGGGGGGGGGGFGGGGGGGGGGEGFGGGGFGGGGGGGGGGGGGGGGGGGGFGFGGGFGGGGGGGGGGGGDGGGGFFFFFFFFFFFCEFFFFFFFFFFFFFFFDFFDBFFFFF>>DFEEEFC?C@FFFDCEF>DFFBBFFF01:62>B>DFBBFF;>>>87>01:26>(3816)63
@M04999:289:000000000-L3R54:1:1101:11687:10334 2:N:0:401
GAAGTGACTACTCGGGTATCTAATCCTGTTTGCTCCCCACGCTTTCGCATCTCAGCGTCAGTATCTGTCCAGAAGGCCGCCTTCGCCACCGGTATTCCTCCACATCTCTACGCATTTCACCGCTACACGTGGAATTCTACCTTCCTCTACAATACTCTAGTTAACCAGTTTTAAGTGCAATTCCTAGGTTGAGCCCAGGGCTTTCACACCTAACTTAATTATCCGCCTACATGCCCTTTACGCCCAGTCATTCCGATTAACGCTCGCACCCTCCGTATTACCGCGGCTGCTGGCGCGGAGT
+
CCCCCGGGGGGGGGGGGGGGGGGGGGGGGGGGGGGGGGGGGGGGGGGGGGGGGGGGGGGGGGGGGGGGGGGGGGGGGGGGGGGGGGGGGGGGGGGGGGGGGGGGGGGGGGGGGGGGGGGGGGGGGGGGGGGGGGGGGGGGGGGGGGGGGGGGGGGGGGGGGGGGGGGGGGGGGGGGFFFGGGGGGGGGGGGGGGGGGGFGFFFFFFFFFFFFFFFFFFF?FEFFAFDDFFFEFFFFEBFFE@@@BDF3@EFEFFE6;?FCE@FFFFB@B9BFFFF?01:<<669BB>>9BFF0:BF>F>>3
@M04999:289:000000000-L3R54:1:1101:15402:10354 2:N:0:401
GACTACCGGGGTATCTAATCCTGTTTGCTCCCCATGCTTTCGCACCTCAGTGTCAGTATTAGGCCAGAAGGCTGCCTTCGCCATCGGTATTCCTCCAGATCTCTACGCATTTCACCGCTACACCTGGAATTCTACCTTCCTCTCCTATACTCTAGCCAACCAGTATCGAATGCAATTCCCAAGTTAAGCTCGGGGATTTCACATTTGACTTAATTGGCCACCTACGCGCGCTTTACGCCCAGTAATTCCGATTAACGCTTGCACCCTCTGTATTACCGCGGCTGCTGGCACAGAGTTAGCC
+
CCCCCFGGGEEFGGGGGGGGGGGFFFGGGGGGDG<FGGGGGGDGGGGGGGGGGGEGGGGGDFGGDFF8EFGGGGGGGGGGG@CGGGGGFGGGGGFGGGGGGGGGGEF>GGGGGFEFGGGGGGGGFFCFGFGGGFGGGGFC;FDGGGGGGCFFCFAFGGGGGGGFDFGGCGGGGG8D5?DGDDGGGGGGFGGEGGG6DC9>;@6BF>AFEFFFEAAABFFFFFBB@A2>>BFF??CC0:>E;@4>CC<7;;220<EFFF:??FF><?:B<:<)6:<BF(3,(-(38:>20(.41:?AA>4).
@M04999:289:000000000-L3R54:1:1101:14476:10364 2:N:0:401
TGACTACAGGGGTATCTAATCCTGTTCGCTACCCATGCTTTCGAACCTCAGCGTCAGTTACAGACCAGAGAGCCGCCTTCGCCACTGGTGTTCTTCCATATATCTACGCATTCCACCGCTACACATGGAGTCCCACTCTCCTCTTCTGCACTCAAGAAAAACAGTTTCAGCTGCACTTCCCCGGTTAAGCCGAGGGCTTTCACAGCTGACTTGTTCTCCCGCCTGCGTTCGCTTTACGCCCAATAAATCCGGACAACGCTTGCCACCTACGTATTACCGCGGCTGCTGGCACGTAATTAGC
+
CCCCCGGGGGGGGGGGGGGGGGGGGGGGGGGGGGGGGGGGFGEDFGGFGGGGGGGGGFGGGGGGGGGGGGGGGGGGGGGGGGGGGGGGGGGDGGGGGGGGGGGGGGGGGGGFFGGGGGGGGGGGFAFGGFGGFFGGFGGGGGGGGGGGGGGGGGGGGGGGGGGGGGGGGGGFFCFGFGFGGGGGGGGGGFGGGGGGGGGGFFFFAFFFFFFFFFFFEFFFFFFFFFFFFFFF?DF993;EFF;1)7;C?E>9B9>F:6>6?<60<7<?B?BFFFFBFDBFFBFB>??FFF()((.((-6:2
@M04999:289:000000000-L3R54:1:1101:9698:10444 2:N:0:401
TTGTGGACTACACGCGTATCTAATCCTGTTTGCTCCCCACGCTTTCGCATCTCAGCGTCAGTATCTGTCCAGAAGGCCGCCTTCGCCACCGGTATTCCTCCACATCTCTACGCATTTCGCCGCTACACGTGGAATTCTACCTTCCTCTACAATACTCTAGTTAACCAGTTTTAAGTGCAATTCCTAGGTTGAGCCCAGGGCTTTCACACCTAACTTAATTATCCGCCTACATGCCCTTTACGCCCAGTCATTCCGATTAACGCTCGCACCCTCCGTATTACCGCGGCTGCTGGCACGGAGT
+
CCCCCGGGGGGGGGGGGGGGGGGGGGGGGGGGGGGGGGGGGGGGGGGGGGGGGGGGGGGGGGGGGGGGGGGGGGGGGGGGGGGGGGGGGGGGGGGGGGGGGGGGGGGGGGGGGGGGGGGGGGGGGGGGGGGGGFGGGGGGGGGGGGGGGGGGGGGGGGGGGGGGGGGGGGGGGGGGFGFGGGGGGGGGGGGGGGGGGGGGFFFFFFFFFFFFFFFFFFFFFFFCFFDFFFFFFFFFFFFFFFFFFFFEFFFFFFFFDFFFFFF::BFFFF<:BFFFFFB<5>1>B>>F6???:?BFBF62-
@M04999:289:000000000-L3R54:1:1101:19154:10456 2:N:0:401
GGACTACTGGGGTATCTAATCCTGTTTGCTCCCCACGCTTTCGCATCTCAGCGTCAGTATCTGTCCAGAAGGCCGCCTTCGCCACCGGTATTCCTCCACATCTCTACGCATTTCACCGCTACACGTGGAATTCTACCTTCCTCTACAATACTCTAGTTAACCAGTTTTAAGTGCAATTCCTAGGTTGAGCCCAGGGCTTTCACACCTAACTTAATTATCCGCCTACATGCCCTTTACGCCCAGTCATTCCGATTAACGCTCGCACCCTCCGTATTACCGCGGCTGCTGGCACGGAGTTAGC
+
CCCCCGGGGGGGGGGGGGGGGGFGGGGGGGGGGGGGGGGGGGGGGGGGGGGGGGGGGGGGGGGGGGGGGGGGGGGGGGGGGGGGGGGGGGGGGGGGGGGGEGGFGGGGGGGGGGGGGGGGGGGGGGGGGGDGGGGGGGGGGFFDGGDGFFFGGGGGGGGGGFGGGFGGGGGGDGGGFGFGGFGGGGGGFGFGGG6DGGGG5@FFFFFFFFFFF+B9AAFCEFFFDFEF<EFB=BFCE@FFFFF=@EFCEEF1?6@FE<>DF(:;B;B:??F:07?ABA<BF9>FFF::0:B??1;9?BF24
@M04999:289:000000000-L3R54:1:1101:11997:10474 2:N:0:401
GGGACTACCCGGGTATCTAATCCTGTTTGCTCCCCACGCTTTCGCATCTCAGCGTCAGTATCTGTCCAGAAGGCCGCCTTCGCCACCGGTATTCCTCCACATCTCTACGCATTTCACCGCTACACGTGGAATTCTACCTTCCTCTACAATACTCTAGTTAACCAGTTTTAAGTGCAATTCCTAGGTTGAGCCCAGGGCTTTCACACCTAACTTAATTATCCGCCTACATGCCCTTTACGCCCAGTCATTCCGATTAACGCTCGCACCCTCCGTATTACCGCGGCTGCTGGCACGGAGTTCG
+
CCCCCGGGFFGGGGGGGGGGGGGGGFGGGGGGGGGGGGGGEGFGGEFGFGGGGGGGGGGGGGGGGGGGGGGGGGGGGGGGGGGGGGGGGGGGGGFGGGGGGGGGGGGGGGEGGGGGGGGGGGGGGGGGEEGGEGGGGGGGGGGGGGFGGGGGGGGGGGGGGGFDEDFDFGGGGGGGDDBGGGGGFFGGGGG6EGGCGGGFFFFFFFFFB>BFFFFAEFAEFFFADFFFCEF=B@BEFFFF@F?FFFE)95CE@DDDFEF(6;@B>92<B?FFF0144<>?>FF91;:::B?:<6>996(-(
@M04999:289:000000000-L3R54:1:1101:28920:10483 2:N:0:401
GACTACCAGGGTATCTAATCCTGTTTGCTACCCACGCTTTCGAGCCTGAACGTCAGTGTTATCCCAGGAGGCTGCCTTCGCCATCGGTATTCCTCCACATCTCTACGCATTTCACTGCTACACGTGGAATTCTACCTCCCTCTGACACACTCTAGTTAGACAGTTTCAAATGCACGTCCCAAGTTGAGCTCGGGGATTTCACATCTGACTTATCTAACCGTCTGCGCTCGCTTTACGCCCAGTAATTCCGATTAACGCTCGCACCCTACGTATTACCGCGGCTGCCTGCACGTAGTTCGCC
+
BCCCCFGGFEGGGCFAFGGGC6EFGFGGG,C6,CF+CF:CAFFFC+CEFGFGGGGGGEG9CFEC6<,CFEGED<FGGC9BFCFG<EBF<<9<5EFFGGGGGE?FFGCGEEGEEFGGGGGGGGGGGGGGGGGGGFGFE9DEF8@D,@EC=EFFCA8=EGGGGGGGGGGGFGGG8FGGFG9DDCFGGFGDGFGGGGGC69FFFFFA?@FE@***A8BAABA>A7B=C=BF>BBD(6*@=@26(24E??CEC1;(,37)6173>B;99:?::?BFA><<><>B((396(,5(:>?124-6)(43
@M04999:289:000000000-L3R54:1:1101:18034:10523 2:N:0:401
TTTGACTACCCGGGTATCTAATCCTGTTTGCTCCCCACGCTTTCGCATCTCAGCGTCAGTATCTGTCCAGAAGGCCGCCTTCGCCACCGGTATTCCTCCACATCTCTACGCATTTCACCGCTACACGTGGAATTCTACCTTCCTCTACAATACTCCAGATAACCAGTTTTAAGTGCAATTCCCAGGTTGAACCCGGGGCTTTCACACCTAACTTAATTATCCGCCTACATGCCCTTTACGCCCAGTCATTCCGATTAACGCTCGCACCCTCCGTATTACCGCGGCTGCTGGCACGGAGTTT
+
CCCCCGDGGGGGGGGGGGGGGGGGGGGGGGGGGGGGGGGGGGGGGGGGGGGGGGGGGGGGGGGGGGGGGGGGGGGGGGGGGGGGGGGGGGGGGGGGGGGGGGGGGGGGGGGGGGGGGGGGGGGGGGGGGGDGGGGGGGGGGGGGGGGGGGGGGGGGGGGGGGGGGGGGGGGGGGGGFGCDFGFGGGGGGGAFGGGGDDGDFFFFFFFFFFFFFFFFFFFFFFFDFF@DFFFFFFFFFEFFFFFFFF@FFFFFF;?1:ABF>B:079B9??FBF2(4:><A<69B979B7:,((5<93032)
@M04999:289:000000000-L3R54:1:1101:25396:10535 2:N:0:401
GAGGGACTACACGGGTATCTAATCCTGTTTGCTCCCCACGCTTTCGCATCTCAGCGTCAGTATCTGTCCAGAAGGCCGCCTTCGCCACCGGTATTCCTCCACATCTCTACGCATTTCACCGCTACACGTGGAATTCTACCTTCCTCTACAATACTCTAGTTAACCAGTTTTAAGTGCAATTCCTAGGTTGAGCCCAGGGCTTTCACACCTAACTTAATTATCCGCCTACATGCCCTTTACGCCCAGTCATTCCGATTAACGCTCGCACCCTCCGTATTACCGCGGCTGCTGGCACGGAGTT
+
CCCCCGGGGGGGGGGGGGGGGGGGGGGGGGGGGGGGGGGGGGGGGGGGGGGGGGGGGGGGGGGGGGGGGGGGGGGGGGGGGGGGGGGGGGGGGGGGGGGGGGGGGGGGGGGGGGGGGGGGGGGGGGGGGGGGGADDGGGGGGGGGGGGGGEFGGGGGGGGFGGGGGGDFEGGGGGGFGFGFGGGGGGFGGGGGGGGGGGDAAFFFFFFAFFFFFFFFFFFFF?A=9@DFFFFE:>BF=EF?D2;D?EFEFFCE18?0;?CF9;FFFFFFFB6BBFFBF9<B<B>6>;>BFBFFFFB(343(
@M04999:289:000000000-L3R54:1:1101:26282:10596 2:N:0:401
GACTACTCGGGTATCTAATCCTGTTCGCTCCCCACGCTTTCGTCCATCAGCGTCAATCGGTATTTAGTAACCTGCCTTCGCAATCGGGGTTCTGTGTAATATCTATGCATTTCACCGCTACACTACACATTCCAGCTACTTCAATACTATTCAAGATTAACAGTATCAACGGCAGTTCTACAGTTAAGCTGCAGGTTTTCACCGCTGACTTATCAACCCGCCTACGGACCCTTTAAACCCAATAAATCCGGATAACGCTCGCATCCTCCGTATTACCGCGGCTGCTGGCACGGAGTTAGCC
+
CCCCCGGGGGGGGGGGGGGGGGGGGGGGGGGGGGGGGGGGGGGGGGGGGGGGGGGGGGGGGGGGGGGGGGGGGGGGGGGGGEEGGGGGGGGGGGGGGGGGGGGGGGGGGGGGGGGGGGGGGGGGGGGGGGGGGGGGGGGGGGGGGGGGGGGGGGGGGGGGGGGGGGGGGGGGGGGGFGFGGGFGGGGGGGGGGGGFGGGGFFFFFFFFFFFFFFFFFFFFFFFFFFFFFFFDFFCECFFFF?@FEFFF1:>FFDFEFB@0>>B?BFB>BFFF?F>:A?>1>B9B:24>?:<6(-73<A>>?
@M04999:289:000000000-L3R54:1:1101:24173:10600 2:N:0:401
TGACTACTCGGGTATCTAATCCTGTTCGCTCCCCACGCTTTCGTCCATCAGCGTCGATCGGTATTTAGTAACCTGCCTTCGCAATCGGGGTTCTGTGTAATATCTATGCATTTCACCGCTACACTACACATTCCAGCTACTTCAATACTATTCAAGATTAACAGTATCAACGGCAGTTCTACAGTTAAGCTGCAGGTTTTCACCGCTGACTTATCAACCCGCCTACGGACCCTTTAAACCCAATAAATCCGGATAACGCTCGCATCCTCCGTATTACCGCGGCTGCTGGCACGGAGTTAGC
+
CCCCCDFFGGGGEEGGGGGGGGGGGGGGGGGEGGGGGGGEGGGGGEGFGGGGGGGGCF8CEFGGAFGGGGGGGGGGCCGFGGGGGGGGGGFGGGGGGGGGGFGFDGGFCGFFGGGGGGGGGGGGGGGGGGGCAGFFGFCGFGGGGGGGAFFGFFFFGFEGGGGGGGGGGGGGGGGGFGFGDGGGGGGGGGGGDGFGGFFGAF<FFAEFAD=EFFFFCAFFFFFFFFFFFFFFFF;C?E<A@<D;3<>EF@BF?<DEFFF11>BF:B?>AFF:?::AF)4932;6>02:04:)8666??4).
@M04999:289:000000000-L3R54:1:1101:25331:10626 2:N:0:401
TTCGGACTACCGGGGTATCTAATCCTTTTTGCTCACCATGCTTTCGCACCTCAGCGTCAGTATTAGGCCAGAAGGCTGCCTCCGCCATCGGTATTCCTCCAGATCTCTACGCACTTCACCGCTACACCTGGAAGTCTACCTTCTTCTGCTATACTCTAGCTAACCAGTATCGTATGCATTCCCCAAGCTGAGCGCGGGGATTTCACATCCGACTTAATTAGCCGACTACGCGCGCTTTACGCTCAATAATTCCGATCAATGCTTGCACTCTTAGTATTACCGCGGCTGCTAGCACAGCGTC
+
A@AA@FFFGCGECF:CF8<E9FG<,C,;66:,,;,C,;E<8,,,C@F,@C<FGGGG,8@:666E,F<,,:D,F<F<,=7?A,AFFC7,AFCB<FBFGFGD<=?E4EG9;F,+@+@EF949:+4@=5?,?=E,A,8=,@DF=DF,@D,,@;9,3@8D,==@CE,,@8,@=2EG=,=8D7+2++6,@88+42,,,+4;7*:)))*114BF3:9,,)58);;<F@)3(,10;@@;>(2-(-6F??(39)):4A2))5(((()).(6<)87?)44-)-.4:4).429(--((()).,)).(((-(
@M04999:289:000000000-L3R54:1:1101:10104:10656 2:N:0:401
CTTGTGACTACCCGGGTATCTAATCCTGTTTGCTCCCCACGCTTTCGCATCTCAGCGTCAGTATCTGTCCAGAAGGCCGCCTTCGCCACCGGTATTCCTCCACATCTCTACGCATTTCACCGCTACACGTGGAATTCTACCTTCCTCTACAATACTCCAGATAACCAGTTTTAAGTGCAATTCCCAGGTTGAGCCCGGGGCTTTCACACCTAACTTAATTATCCGCCTACATGCCCTTTACGCCCAGTCATTCCGATTAACGCTCGCACCCTCCGTATTACCGCGGCTGCTGGCACGGAGT
+
CCCCCGGGGGGGGGGGEGGGGGGGGGGGGGGGGGGGG:FFGGGGGGGGGGGGGGGGGGGGGGGGGGGGGGGGGGGGGGGGGGGGGGGGGGGGGGGGGGGGGGGGGGGGGGGGGGGGGGGGGGGGGGGGGGGGGGGGGGGGGGGGGGGGGGGGGGGGGGGGCGGGGG?FEFFFGGGGFGFGGGGGGFGGGGFGGGGGG5CDA>FFFFFFFFFEFFFFFFFFFFFFF>DDFFFFFFEFFFFFFFFF@FFFFFFFF?@DF6?FFFFFBF>>>F?2??FF<FFFF2?B>B;FBBF?BFFFF;B>2
@M04999:289:000000000-L3R54:1:1101:9654:10677 2:N:0:401
TGACTACCAGGGTATCTAATCCTGTTTGCTCCCCACGCTTTCGCATCTCAGCGTCAGTATCTGTCCAGAAGGCCGCCTTCGCCACCGGTATTCCTCCACATCTCTACGCATTTCACCGCTACACGTGGAATTCTACCTTCCTCTACAATACTCCAGATAACCAGTTTTAAGTGCAATTCCCAGGTGGAGCCCGGGGCTTTCACACCTAACTTAATTATCCACCTACATGCCCCTTACGCCCCGTCATTCCGATCAACGCTCGCACCCTCCGTATTACCTCTGCCGCTGGGACTGACTTAGC
+
CCCCCFG,CE,,C,;CFGFD@@F@F9FGGGF@C@@@CF,FCFCFCFBEFD@,F@F7FGFEC<EF9EE@AFGCD866::FGGGGCCF7:66D9BE,,4A?FFGFGGCE@+:FC9F<EECFGFGEF+4AEFDEEECAD>F;@D;EED8D,3=DFG8=F,=DAA=E?FG8C==3=ECDFF+52+=D?=3+@,@ECGCEDDDGF+11B93*/)79/6BF9:8A4+0:>((.87@5-(-7:/21:1((/6(6)96@;?(,5:(42:B6((,40-391((.6>6.)).))(,-((((,4.)(.6)))
@M04999:289:000000000-L3R54:1:1101:21284:10707 2:N:0:401
GACTACTCGGGTATCTAATCCTGTTTGCTCCCCACGCTTTCGCATCTCAGCGTCAGTATCTGTCCAGAAGGCCGCCTTCGCCACCGGTATTCCTCCACATCTCTGCGCATTTCACCGCTACACGTGGAATTCTACCTTCCTCTACAATACTCCAGATAACCAGTTTTAAGTGCAATTCCCAGGTTGAGCCCGGGGCTTTCACACCTAACTTAATTATCCGCCTACATGCCCTTTACGCCCAGTCATTCCGATTAACGCTCGCACCCTCCGTCTTACCGCGGCTGCTGGCCCGGACTTAGCC
+
CCCCCGGGGGGGGGGGGGGGGGGGGGGGGGGGGGGGGGGGGGGGCFGGGGGGGGGGFGGGGGGGGGGGFFFGGGGGGGGGGGGGGGGDCFGGGDGGFGGEGFGGGGGGGGGCGGGGDGGGGGGEFGG@FFGGGFGGGGGGGGGCFFGGFGGGGGGFGFGGGGC@DFGGGFFFGFFGFGFGGGFCFGGGGGGGGCED/;DGFFFFFFFFDFC=EFFACFFDFFD@FFEEFFF@@84C?DFFF?.;735?E@31;@))3;:BF9090<1840,(.2:A:,79;;4,34)(2(4919(-4)..5
@M04999:289:000000000-L3R54:1:1101:27208:10721 2:N:0:401
GAGGGACTACTAGGGTATCTAATCCTGTTCGCTCCCCACGCTTTCGTCCATCAGCGTCAATCGGTATTTAGTAACCTGCCTTCGCAATCGGGGTTCTGTGTAATATCTATGCATTTCACCGCTACACTACACATTCCAGCTACTTCAATACTATTCAAGATTAACAGTATCAACGGCAGCTCTACAGTTAAGCTGCAGGTTTTCACCGCTGACTTATCAACCCGCCTACGGACCCTTTAAACCCAATAAATCCGGATAACGCTCGCGTCCTCCGTATTACCGCGGTTGCTGGCACGGAGTT
+
CCCCCGGGGGGGGGGGGGGGGGFGGGGGGGGGGGGGGGGGGGGGGGGGGGGGGGGGGGGGGGGGGGGGGGGGGGGGGGGGGGGGGGGGGGGGGGGFGGGGGGGGGGGGGGGGGGGGGGGGGGGGGGGGGGGGGGGGGGGGGGGGGGGGGGGGGGGGGGGGGGGGGGGGGGGGGGGGFGFGGGGGGGGGGGGGGGGGGGGDFFFFFFFFFFFBDFFFFFFFFFFFFFFFFFFFB>9D@EFF7A@DF<F8EEEFEBFF?D3=;BFFFFFBFFFABFF??:A<ABBF0319?FF4???:>(4?:
@M04999:289:000000000-L3R54:1:1101:8257:10748 2:N:0:401
CGAGACTACCGGGGTATCTAATCCTGTTCGCTACCCATGCTTTCGAACCTCAGCGTCAGTTACAGACCAGAGAGCCGCCTTCGCCACTGGTGTTCTTCCATATATCTACGCATTCCACCGCTACACATGGAGTTCCACTCTCCTCTTCTGCACTCAAGAAAAACAGTTTCAGCTGCACCTCCCCGGTTAAGCCGAGGGCTTTCACAGCTGACTTGTTCTCCCGCCTGCGTTCGCTTTACGCCCAATAAATCCGGACAACGCTTGCCACCTACGTATTACCGCGGCTGCTGGCACGTAGTT
+
CCCCCGGGGGGGGGGGGGGGGGGGGGGGGGGGEGGGGGGGGGGGGGGGGGGGGGGGGGGGGGGGGGGGGGGGGGGGGGGGGGGGGGGGGGGGGGGGGGGGGGGGGGGGGGGGGGGGGGGGGGGGGGFFFGGGGGGGGGGGFGGGGGGGGGGGGGGGGGGGGGGGGGGGGGGGGGGGFGFGGGGGGGGGGFGGGGGGGGGGFFFFFFFFFEFFFFFFEFFFF9@FFFFFBFFFFFFFFFFFFFBF:?FFFBFFF9?BF::>BBF:??FFFFFFFF?4?B<<?B9>>>9FFB0?BFF?((()
@M04999:289:000000000-L3R54:1:1101:21871:10753 2:N:0:401
AAAGACTACCCGGGTATCTAATCCTGTTTGCTCCCCACGCTTTCGCATCTCAGCGTCAGTATCTGTCCAGAAGGCCGCCTTCGCCACCGGTATTCCTCCACATCTCTACGCATTTCACCGCTACACGTGGAATTCTACCTTCCTCTACAATACTCCAGATAACCAGTTTTAAGTGCAATTCCCAGGTTGAGCCCGGGGCTTTCACACCTAACTTAATTATCCGCCTACATGCCCTTTACGCCCAGTCATTCCGATTAACGCTCGCACCCTCCGTATTACCGCGGCTGCTGGCACGGAGTT
+
CCCCCGGGGGGGGGGGGGGGGGGGGGGGGGGGGGGGGGGGGGGGGGGGGGGGGGGGGGGGGGGGGGGGGGGGGGGGGGGGGGGGGGGGGGGGGGGGGGGGGGGGGGGGGGGGGGGGGGGGGGGGGGGGGGGGGGGGGGGGGGGGGGGGGGGGGGGGGGGGGGGGGGGGGGGGGGGGFGCFGGGGGGGGGGGGGGGGGGGD6FFFFFFEBEFFFFFFFFFFF4@FFFFFFFFFFFEFFCEFFFBFFFFFFFFFFFFF:AFFFFBBFB>FFFFFBF??FBFF?BFFF0902>:?B2396>BF
@M04999:289:000000000-L3R54:1:1101:8186:10810 2:N:0:401
AAGGACTACACGGGTATCTAATCCTGTTTGCTACCCACGCTTTCGAGCATGAACGTCAGTGTTATCCCAGGAGGCTGCCTTCGCCATCGGTATTCCTCCACATCTCTACGCATTTCACTGCTACACGTGGAATTCTACCTCCCTCTGACACACTCTAGTTTGACAGTTTCAAATGCACGTCCCAAGTTGAGCTCGGGGATTTCACATCTGACTTATCTAACCGTCTGCGCTCGCTTTACGCCCAGTAATTCCGATTAACGCTCGCACCCTACGTATTACCGCGGCTGCTGGCACGTAGTTT
+
CCCCCGGGGGGGGGGGGGGGGGGGGGGGGGGGGGGGGGGGGGGGGGGGGGGGGGGGGGGGGGGGGGGGGGGGGGGGGGGGGGGGGGGGGGGGGGGGGGGGGGGGGGGGGGGGGGGGGGGGGGGGGGGGGGGGGGGGFGGGGGGGGGGGGGGGGGGGGGGGGGGGGGGFGGGAFGGGFFFGGGGGGGGGGGGGGGEGGGGCFFFFFFFFFFFEFCFFEFFFFB49ABDEFFFFFFFFFEFFFFBDDE95EFFFFF;@@3E@FDF@BBBBFFBF:<<BBB2A6>FFFF>?FF:<FF??024<)
@M04999:289:000000000-L3R54:1:1101:9262:10822 2:N:0:401
GTGGACTACAAGGGTATCTAATCCTGTTTGCTCCCCATGCTTTCGCACCTCAGCGTCAGTATTAGGCCAGAAGGCTGCCTTCGCCATCGGTATTCCTCCAGATCTCTACGCATTTCACCGCTACACCTGGAATTCTACCTTCCTCTCCTATACTCTAGCTAACCGGTATCGTATGCAATTCCAAAGCTGAGCTCGGGGATTTCACATCCGACTTAATTAGCTGCCTACGCGCGCTTTACGCCCAGTAATGCCGATTAACGCTCGCACCCTACGTATTACCGCGGCTGCTGGCACGCAGTT
+
CCCCCGG?FGEFGGGGGGGGGGGGGGFGGGGGGGGGGFGGCEGGGGEEEGGGGFGGDGGFGGGGFEFGGGGGGFGGGGGGGGFG@EGGGEFGFFGAFFDEEGGGGGGFFFGGGGGGGGGGGGDEGGEFGGEFGFGGGGGGFGFGGGGGGGGGGFFGGGGGFGGGEDGGFF8@DFGGFFFGGDFGGGFGGGGFDFGG>CDDFFFFFF995==AA9@CEFF4F*9:>B==2=@B@BB61>CBD921=;6)<)/691(8?A>:1:<0>;>F1314(,)6:AA)(4(03,,(5:0612:007:<
@M04999:289:000000000-L3R54:1:1101:25867:10826 2:N:0:401
GAGGGACTACTAGGGTATCTAATCCTGTTTGCTCCCCACGCTTTCGCATCTCAGCGTCAGTATCTGTCCAGAAGGCCGCCTTCGCCACCGGTATTCCTCCACATCTCTACGCATTTCACCGCTACACGTGGAATTCTACCTTCCTCTACAATACTCTAGTTAACCAGTTTTAAGTGCAATTCCTAGGTTGAGCCCAGGGCTTTCACACCTAACTTAATTATCCGCCTACATGCCCTTTACGCCCAGTCATTCCGATTAACGCTCGCACCCTCCTTATTACCGCGGCTGCTGGCACGGAGTT
+
CCCCCGGFFFFGFGGGGGGGGGGGGGGGGGGGGGGGGGGGGGGGGGGG,FFGGGGGGGGGGGFGGGGGGGGGGGGGGGGGGGGGGGGG<CFGEGGGGGGGGGGGGGGGGGGGGGGGGGGGGGGGGGGGGGGGGGGGGGGGDCFGGGGGG;E8EGGGCGGDEF:EEFGGGGFGGGGGFGFFGGGFFGFGFGCGFGGFGDDGFFAA;F6;>@EFFFFFE9:89AFFFDFDB):?EFFFFE*42>B>693;)?E?C@D;;<)6;90(.:(6>??B0(6)65)66(((--,7?B)4<0<:0(4:7
@M04999:289:000000000-L3R54:1:1101:24972:10859 2:N:0:401
TGACTACCGGGGTATCTAATCCTGTTCGCTACCCATGCTTTCGAGCCTCAGCGTCAGTAACAGACCAGAGAGCCGCCTTCGCCACTGGTGTTCTTCCATATATCTACGCATTTCACCGCTACACATGGAGTTCCACTCTCCTCTTCTGCACTCAAGTCTCTCAGTTTCCGATGCTCTTCCTCAGTTAAGCTGAGGGCTTTCACATTCAGACTTAAAAGACCGCCTGCGCTCCCTTTACGCCCAATAAATCCGGACAACGCTTGCCACCTACGTATTACCGCGGCTGCTGGCACGTAGTTAC
+
CCCCCGGGGGGGFGGGGGGGGGGGCFFGGGDGGGFGDGFGGGEGCGGGGGGGGGGGDGGGGGGGGGGGCFGGGFGGGGGGGGFEGGDFFFFGGGGGGFFGGGFGGGGGGGGFFFCGGGGGGGFGGGEFGGGGGGCFFGDFFGGDAEGGGGGGGG8FFGFGFFAD>@EDD>EGDGFGFGFFFGGGGGGGCFDGF:EDGGGGF>FFFAFFA@E@;BCFEFA=F4:2(652@==>=@@E6C;FB>;((=8C)...(61:3:>>?1:BFF??F0::87<0))639(37910:).3(.(.30,)5.
@M04999:289:000000000-L3R54:1:1101:12617:10873 2:N:0:401
CGCGACTACTAGGGTATCTAATCCTGTTCGCTCCCCATGCTTTCGCTCCTCAGCGTCAGTTACAGCCCAGAGACCTGCCTTCGCCATCGGTGTTCCTCCTGATATCTGCGCATTCCACCGCTACACCAGGAATTCCAGTCTCCCCTACTGCACTCTAGTCTGCCCGTACCCACCGCAGATCCGGGGTTAAGCCCCGGACTTTCACGACAGGCGCGACAAACCGCCTACGAGCTCTTTACGCCCAATAATTCCGGATAACGCTCGCACCCTACGTATTACCGCGTCTGCTGGCACGTAGTT
+
CCCCCGGGGGGGGGGGGGGGGGGGGGGGGGGGGGGGGGGGGGGGGGGGGGGGGGGGGGGGGGGGGGGGGGGGGGGGGGGGGGGGGGGGGGGGGGGGGGGGGGGGGGGGGGGGGGGGGGGGGGGGGGGGGGGGGGGGGGGGGGGGGGGGGGGGGGGGGGGGGGGGGGGGGGGGGGGGFGFGGGGGGGGGGGGGGGGGGGGGFFFFFFFE>B=D@EFFFFFFFFFFFFFFFFFFFFFFFFFFFFF:?BFFFFFFFFFFF<?BB6?FF>>6:BF?B?BFFFFB?BF(41?9A?F?B<08:?BF
@M04999:289:000000000-L3R54:1:1101:2999:10889 2:N:0:401
AGGACTACACGGGTATCTAATCCTGTTTGCTACCCACGCTTTCGAGCATGAACGTCAGTGTTATCCCAGGAGGCTGCCTTCGCCATCGGTATTCCTCCACATCTCTACGCATTTCACTGCTACACGTGGAATTCTACCTCCCTCTGACACACTCTAGTTTGACAGTTTCAAATGCACGTCCCAAGTTGAGCTCGGGGATTTCACATCTGACTGATCTAACGGTCTGCGCTCGCTTTACGCCCAGTAATCCCGATTAACGCTCGCACCCTACGGATTACCGCGGCTGCCGGCCGGTATTT
+
CCCCCGGGFGGGGFGGGGGGFGGGGGGGGGGFCEAFFFGCGGGEGACFGGGGGGGGGGGGFGGGGGGGGCFGFDEDEGGGGGGGGGGGGGGGFGFGGFGGG<FEGGGGGGGGGCFFGGGFGGGGGGGGGGGGEGEGGGGCGGGGGGGGGGGGGGGGGDDCFAFGGGGFGGGGGFGGFGFGG>FGFD=DAFGFFGGD++:?FFFFFCA6>EFC*3+=;FFE*:5=5B=BF259(555CEFFF(1=ECCE)9;?00;DCC@>DD6999>630:((,44234(,,((-42.499,((4(()-
@M04999:289:000000000-L3R54:1:1101:28625:10919 2:N:0:401
ATGACTACCGGGGTATCTAATCCTGTTCGCTACCCATGCTTTCGAACCTCAGCGTCAGTTACAGACCAGAGAGCCGCCTTCGCCACTGGTGTTCTTCCATATATCTACGCATTCCACCGCTACACATGGAGTTCCACTCTCCTCTTCTGCACTCAAGAAAAACAGTTTCAGCTGCACTTCCCCGGTTAAGCCGAGGGCTTTCACAGCTGACTTGTTCTCCCGCCTGCGTTCGCTTTACGCCCAATAAATCCGGACAACGCTTGCCACCTACTTATTACCGCGGCTGCTGGCCCGGAGTTAT
+
CCCCBFGGEGGC7FCFEGGCGC9F9FFG7F:BC<F@FDCFEFCF@F<@EFEGDGGEFGGGG<FF,E@FFEFDF7FCCFEFGFEC@=BFGGGEGGFEDGGFCG?FC,CF7CFEE,F9EE:CGGGCGB,<B8FEF9E;=4==DEG8B,=DDEEFGG8@9ADD=FCEFF:=,EDFGF?=DFFG7C7?+CG*@;FCG5C7CDFG9FF6=;FF=35@EAAFEAFE;(617?@1;8?4;@;<3C(52126<B<44<?;,026(.(,1-(4>)54,(,))-.62-449((4>1<::(((,3(((-3))
@M04999:289:000000000-L3R54:1:1101:16410:10923 2:N:0:401
GCATGACTACTGGGGTATCTAATCCTGTTCGCTACCCATGCTTTCGAGCCTCAGCGTCAGTAACAGACCAGAGAGCCGCCTTCGCCACTGGTGTTCTTCCATATATCTACGCATTTCACCGCTACACATGGAGTTCCACTCTCCTCTTCTGCACTCAAGTCTCTCAGTTTCCGATGCTCTTCCTCAGTTAAGCTGAGGGCTTTCACATTCAGACTTAAAAGACCGCCTGCGCTCCCTTTACGCCCAATAAATCCGGACAACGCTTGCCACCTACGTATTACCGCGGCTGCTGGCACGTAGT
+
CCCCCGGGGGGGGGGGGGGGGGGGGGGGGGGGGGGGGGGGGGGGGGGGGGGGGGGGGGGGGGGGGGGGGGGGGGGGGGGGGGGGGGGGGGGGGGGGGGGGGGGGGGGGGGGGGGGGGGGGGGGGGGGGGGGGGGGGGGGGGGGGGGGGGGGGGGGGGGGGGGGGGGGGGGGGGGGGFGFGGGGGGGGGGGGGGGGCGGGGFFFFFFFF@7ACCFFFFFFFFDFFFF=AFF@F@?@9BEEFF>?B1631@AEEFF>(639<?>6?BFFFFF0:38??29?4:>?;B;>BBF????BF6?(44
@M04999:289:000000000-L3R54:1:1101:20178:10971 2:N:0:401
GGGTTGACTACTCGGGTATCTAATCCCATTTGCTCCCCTAGCTTTCGTCTCTCAGTGTCAGTGTCGGCCCAGCAGAGTGCTTTCGCCGTTGGTGTTCTTTCCGATCTCTACGCATTTCACCGCTCCACCGGAAATTCCCTCTGCCCCTACCGTACTCCAGCTTGGTAGTTTCCACCGCCTGTCCAGGGTTGAGCCCTGGGATTTGACGGCGGACTTAAAAAGCCACCTACAGACGCTTTACGCCCAATCATTCCGGATAACGCTTGCATCCTCTGTATTACCGCGGCTGCTGGCACAGAGT
+
CCCCCGGGGGGGGGGGGGGGGGGGGGGGGGGGGGGGGGGGGGGGGGGGGGGGGGGGGGGGGGFGGGGGGGGGGGGGGGGGGGGGGGGGGGGGGGFGGGGGGGGGGGGGGGGGGGGGGGGGGGGGGGGGGGGGGGGGGGGGGGGGGGGGGGGGGGGGGGGFGGGGGGGGGGGGGGGGDGFDCGFGGGGGFGGGGGGGGGGGFFFFFFFF)55>BFFFCAFEFFFDFFFFEFFECDFF:BFF<6119:::?:BA<BBF0<?F?FFF61<?DFB?F>0)6:>AABF>F>96>?F?BF?F:254)
@M04999:289:000000000-L3R54:1:1101:27352:10981 2:N:0:401
GACTACCCGGGTATCTAATCCTGTTTGCTCCCCACGCTTTCGCATCTCAGCGTCAGTATCTGTCCAGAAGGCCGCCTTCGCCACCGGTATTCCTCCACATCTCTACGCATTTCACCGCTACACGTGGAATTCTACCTTCCTCTACAATACTCTAGTTAACCAGTTTTAAGTGCAATTCCTAGGTTGAGCCCAGGGCTTTCACACCTAACTTAATTATCCGCCTACATGCCCTTTACGCCCAGTCATTCCGATTAACGCTCGCACCCTCCGTATTACCGCGGCTGCTGGCACGGAGTTAGCC
+
CCCCCGGGGGGGGGGGGGGGGGGGGGGGGGGGGGGGGGGGGGGGGGGGGGGGGGGGGGGGGGGGGGGGGGGGGGGGGGGGGGEGFGGFGGGGGGGGGGGFGGGGGGFGGGGGGGGGGGGGGFGGGGGGGGGGGGGGGGGGGGGGGFGGGGGGGGGGGGGGGFGGGGGGGGGGGGGGFGCGGGFGGGGGGGFFGFGDCCGGFFFFFFFFCFFFEFAFEFFFFDAA>BCEF=BFDF=>D@9E014)7<5CFE<D@<?C;04(611(9?BF<61(.:2<A:0,402>?0?(848:>;>BFFFA7
@M04999:289:000000000-L3R54:1:1101:14761:10981 2:N:0:401
TATCAGACTACCAGGGTATCTAATCCTGTTCGCTCCCCACGCTTTCGTCCATCAGCGGCAATCGGTATTTAGTAGCCTGCCTTCGCAATCGGGGTTCTGCGTAATATCTATGCATTTAACCGCTACACTACACATTCCAGCTACTTCAATACTATTCAAGATTAACAGTATCAACGGCAGTTCTACAGTTAAGCTGCAGGTTTTCACCGCTGACTTATCAACCCGCCTACGGACCCTTTAAACCCAATAAATCCGGATAACGCTCCCATCCTCCGTATTACCCCGGCTGCTGGCACGGAGT
+
ACCCCECAEDCFDFGEEE<6@F@CF9FFGAE:@,EFGD<@CFGGGA:FGGE,A<,;C@7@+CC@FG,6@@EFGGGG9E,E:F<F=FG7FFG7FEF:EFF,+8@=DA9,,5C=<@F9,,,@=B@C7CFFF@EFGFG9EEFGGG8ED9=E8=CFC:FFGGFE8,@D9FCF=A=FEDGGFD>DF7CCDCFGGGGGGGFGFGG5FFF>ACFFAAF9);+1>6=7ABF>=B26(3>;F@F;;@4+<)7;6?<8@)7)..396(44>122((-(.:14A?;:6:?9>)(,,(((,,,4(3(.(3,,-
@M04999:289:000000000-L3R54:1:1101:14597:11004 2:N:0:401
AGACTACCAGGGTATCTAATCCTGTTTGCTCCCCACGCTTTCGCATCTCAGCGTCAGTATCTGTCCAGAAGGCCGCCTTCGCCACCGGTATTCCTCCACATCTCTACGCATTTCACCGCTACACGTGGAATTCTACCTTCCTCTACAATACTCCAGATAACCAGTTTTAAGTGCAATTCCCAGGTTGAGCCCGGGGCTTTCACACCTAACTTAATTATCCGCCTACATGCCCTTTACGCCCAGTCATTCCGATTAACGCTCGCACCCTCCGTATTACCGCGGCTGCTGGCACGGAGTTAGC
+
CCCCCGGGGGGGGGGGGGGGGGGGGGGGGGGGGGGGGGGGGGGGGGGGGGGGGGGGGGGGGGGGGGGGGGGGGGGGGGGGGGGGGGGGGGGGGGGGGGGGGGGGGGGGGGGGGGGGGGGGGGGGGGGGGGGGGGGGGGGGGGGGGGGGGFGGGGGGGGGGGGGGGGGGGGGFFGGGFGFGGGGGGGGFGGGGG6EGGGGGFFFFFFFFFFFFEFFFFFFFFFFFDB@E5B=BFFFFFFFFFFFF@3?EFE=@FDFFFFBDFFFFFBB??BFFFBB24AF69B>>>FBF:B0<<B02175)-
@M04999:289:000000000-L3R54:1:1101:15266:11006 2:N:0:401
GACTACTGGGGTATCTAATCCTGTTTGCTCCCCACGCTTTCGCATCTCAGCGTCAGTATCTGTCCAGAAGGCCGCCTTCGCCACCGGTATTCCTCCACATCTCTACGCATTTCACCGCTACACGTGGAATTCTACCTTCCTCTACAATACTCCAGATAACCAGTTTTAAGTGCAATTCCCAGGTTGAGCCCGGGGCTTTCACACCTAACTTAATTATCCGCCTACATGCCCTTTACGCCCAGTCATTCCGATTAACGCTCGCACCCTCCGTATTACCTCGGCTGCTGGCACGGAGTTAGCC
+
CCCCCGGGGGGGGGGGGGGGGGGGGGGGGGGGGGGGGGGGGGGGGGGGGGGGGGGGGGGGGGGGGGGGGGFGGGGGGGGGGGGGGGGGGGGGGGGGGGGGGGGGGGGGGGGGGGGGGGGGGGGGGGGGGGGGGGGGGGGGGGGGGGFFFGGGGGGGGGGGGGGGGGGGGGGGFGGGFGFGGGGGGGGGGGGGGGGGGGGGFFFFFFFF@EEBA>FFFFF2?9@DBFFFF3@EFFFC<@FB;FFEAFFFFE;?2;3;062:>F;>FB:?FFF6::9A<)544::9144(378:;9>::9423
@M04999:289:000000000-L3R54:1:1101:17495:11020 2:N:0:401
TGTGAGACTACTCGGGTATCTAATCCTGTTTGCTCCCCACGCTTTCGCATCTCAGCGTCAGTATCTGTCCAGAAGGCCGCCTTCGCCACCGGTATTCCTCCACATCTCTACGCATTTCACCGCTACACGTGGAATTCTACCTTCCTCTACAATACTCCAGATAACCAGTTTTAAGTGCAATTCCCAGGTTGAGCCCGGGGCTTTCACACCTAACTTAATTATCCGCCTACATGCCCTTTACGCCCAGTCATTCCGATTAACGCTCGCACCCTCCGTATTACCGCCGCTGCTGGCACGGAGT
+
CCCCCGGGGGGGGGGGGGGGGGGGGGGGGGGGGGGGGGGGGGGGGGGGGGGGGGGGGGGGGGGGGGGGGFGGGGGGGGGGGGGGGGGGEGGGGGGFGGGGGGGGGGGGGGGFGGGEGGGGGGGGGGGGGGGGDGGGGGGGGGGGGGGGGGGGGGGGGGGGGGGFGGGGGGGGGFGGFGFGGGGGCGGGGGGFDFGGGGGGFFFFFFFFFFFFFFFFFFFEFFFEFFFFFFBF4@FD@DFAEFFFFFFFE<CCFFE?D6;EE028?>F06>::?FB6(.:A>A60(-0((487:17)(((-(
@M04999:289:000000000-L3R54:1:1101:14809:11045 2:N:0:401
CGACTACTGGGGTATCTAATCCTGTTTGCTCCCCACGCTTTCGCATCTCAGCGTCAGTATCTGTCCAGAAGGCCGCCTTCGCCACCGGTATTCCTCCACATCTCTACGCATTTCACCGCTACACGTGGAATTCTACCTTCCTCTACAATACTCCAGATAACCAGTTTTAAGTGCAATTCCCAGGTTGAGCCCGGGGCTTTCACACCTAACTTAATTATCCGCCTACATGCCCTTTACGCCCAGTCATTCCGATTAACGCTCGCACCCTCCGTATTACCGCGGCTGCTGGCACGGAGTTAGC
+
CCCCCGGGGGGGGGGGGGGGGGGGGGGGGGGGGGGGGGGGGGGGGGGGGGGGGGGGGGGGGGGGGGGGGGGGGGGGGGGGGGGGGGGGGEGGGGGGGGGGGGGGGGGGGGGGGGGGGGGGGGGGGGGGGGGGGGGGGGGGGGGGGGGGGGGGGGGGGGGGGGGGGGGGGGGGFGGGFGFGGGGFGGGGFGGGGGDGGGGGFFFFFFFF=BEFEFFFFFFFFDFFFFEC?EFFFFFFE?FFF@;@FAF?<?E?@D??6(2<?>FFFFFBFF>BB7?FFA?>>9>9BFFF>:?BF9;13:<A4
@M04999:289:000000000-L3R54:1:1101:26423:11069 2:N:0:401
GTGTGACTACACGGGTATCTAATCCTGTTCGCTACCCATGCTTTCGAACCTCAGCGTCAGTTACAGACCAGAGAGCCGCCTTCGCCACTGGTGTTCTTCCATATATCTACGCATTCCACCGCTACACATGGAGTTCCACTCTCCTCTTCTGCACTCAAGAAAAACGGTTTCAGCTGCACTTCCCCGGTTAAGCCGAGGGCTTTCACAGCTGACTTGTTCTCCCGCCTGCGTTCGCTTTACGCCCAATAAATCCGGACAACGCTTGCCACCTACGTATTACCGCGGCTGCTGGCACGTAGTT
+
CACCCGGGGGGGGGGGGGGGGGGGGGGGGGGGGGGGGGGGGGGGGGGGGGFGGGGGGGGGGGGGGGFGGGGFGGGGGGGGGGGGGGGGGGGGGAFGGGGGGGGGGEGGGGGGGGGGGGGGGGGGGGGG<FFGCFFGGGGGGGGGGGGGGGGGGGGGE?FGGF8FEGGGGGGGGGGGFFFGGGG6FED:EECCCGDD5?CCFFFAFFFFFFFFFFA4>?=CABDFBF?DD6(6631;0?CF;FFBF;04<9<AFFF:>BF112<04?:9B<105:12<(:A)((-,4790::>B??0303<5
@M04999:289:000000000-L3R54:1:1101:16482:11070 2:N:0:401
CGACTACCGGGGTATCTAATCCTGTTCGCTACCCATGCTTTCGAGCCTCAGCGTCAGTAACAGACCAGAGAGCCGCCTTCGCCACTGGTGTTCTTCCATATATCTACGCATTTCACCGCTACACATGGAGTTCCACTCTCCTCTTCTGCACTCAAGTCTCTCAGTTTCCGATGCTCTTCCTCAGTTAAGCTGAGGGCTTTCACATTCAGACTTAAAAGACCGCCTGCGCTCCCTTTACGCCCAATAAATCCGGACAACGCTTGCCACCTACGTATTACCGCGGCCGCTGGCACGTACTT
+
C@CCCDECGGGGGGGGGGGGGGCFGGFEGCFGGGGEFFGGGC@CFEFFFCFGD@EF:FFGEGG8FFG8EDFEGFEGGGGGGGGEGGGFGFGGGGGGFGGGGGCFGGGD@EGGFFGGFFGECEFG:=FGGCFGGGGGF?EGGGGDFGG,EFFFFGGGFGFGFGGGGGGGGGGDGDGGFGFDFCFFGFGFAE9??EGDGGGCFFFAFF6FE@8)2=9@AAFFFA99@BDBF9D2=@.56>:B9(4?@;4>))4:,30;?:BB6?:?FF?F?723<<9:94<B>(26((--((32463((-)
@M04999:289:000000000-L3R54:1:1101:17845:11077 2:N:0:401
ATTAGACTACTGGGGTATCTAATCCTGTTCGCTACCCATGCTTTCGAACCTCAGCGTCAGTTACAGACCAGAGAGCCGCCTTCGCCACTGGTGTTCTTCCATATATCTACGCATTCCACCGCTACACATGGAGTTCCACTCTCCTCTTCTGCACTCAAGAAAAACAGTTTCAGCTGCACTTCCCCGGTTAGGCCGAGGGCTTTCACAGCTGACTTGTTCTCCCGCCTGCGTTCGCTTTACGCCCAATAAATCCGGACAACGTTTCCCACCTACGTATTACCGCGGCTGCTGGCACGTAGTT
+
CCCCCFGFFGGGFGGGGGGGGGFGGGGFFEGGDGGFFGGGGGGGGGFGGGGGGGGGFGEGGGGGGGGGFEFGGGGGGGGCFGGGE:CFGGGFFFGGGGGGGGGGEFGEFFGGGGGDFGGGGGEGFFGG,CAFEFFFFGGDFFFDAFGGGGGGGG=EFFDGGFCF6?8EGFGGFDDEFGFGGGGGFGCEECDF?EECCGGDFFFFACFADFBFF4B?EAC?AE352@=(5>F;?DF1?8CC1893@((5<E<713((412(3((()))-1,84?<12:>AFB0;0((((-))(-,,(4.334
@M04999:289:000000000-L3R54:1:1101:23327:11116 2:N:0:401
TATGACTACAGGGGTATCTAATCCTGTTCGCTACCCATGCTTTCGGGCCTCAGCGTCAGTAACAGACCAGAGAGCCGCCTTCGCCACTGGTGTTCTTCCATATATCTACGCATTTCACCGCTACACATGGAGTTCCACTCTCCTCTTCTGCACTCAAGTCTCTCAGTTTCCGATGCTCTTCCTCAGTTAAGCTGAGGGCTTTCACATTCAGACTTAAAAGACCGCCTGCGCTCCCTTTACGCCCAATAAATCCGGACAACGCTTGCCACCTACGTATTACCGCGGCTGCTGGCACGTAGTT
+
CCCCCGGGGGGGGGGGGGGGGGGGGGGGGGGGGGFGGGGGGGGGGGGGGDGGGGGGGGGGGGGFFFGFGGCFFGGGGGGGGGGGEGGGGGGGGGGGGGGGGGGGGGGGGGGGGGGGGGDEDGGGGGGGGGGFEGGGFGGGGGFFGGGGGGGGGGGCDFFGGGGGGGGFFGGGGGGGFGFGGGGGGGGGGFGEGGDGGGGFFFFFFFFFFEEEFFFACAFC>2<=B9229225@@=2;3CF67@@F?;EEEEEF6676>DFBFB:1<BFFF?:70:2<?9>FF90269>BB?01(4(,(8<6
@M04999:289:000000000-L3R54:1:1101:17244:11121 2:N:0:401
GGGACTACAGGGGTATCTAATCCTGTTTGCTCCCCACGCTTTCGCATCTCAGCGTCAGTATCTGCCCAGAAGGCCGCCTTCGCCACCGGTATTCCTCCACATCTCTACGCATTTCACCGCTACACGTGGAATTCTACCTTCCTCTACAATACTCCAGATAACCAGTTTTAAGTGCAATTCCCAGGTTGAGCCCGGGGCTTTCACACCTAACTTAATTATCCGCCTACATGCCCTTTACGCCCAGTCATTCCGATTAACGCTCGCACCCTCCGTATTACCGCGGCTGCTGGCACGGAGTTAC
+
9CCCCGGGC@FGGGGGGGGGGGGGGGG<FFGGGGG8:FGGGGGGGG,FF<EGGGGGGGE,;EFE,CFGG8F,,B,CFGGGGGGGGDDGGGEFGGGGGGFBFGGGGGGGGGGGGGGGGGGGG7FGGE?FEGGGGGC;,@D=FGGGGCFG?9,AFG8FG,,,3,@3DFGGFCGA3=+,+?D=FC+2@DGGFGGG+@E5*?G7AFFFAFF>27BAEF68*=+9BDFFF2>2?EF3@F@EEFFFF;<?EEF3<CEF(3(/6>BFBBFF0;FBF:B9?6?BABF64;9>>0<B34:B44(,43:2)
@M04999:289:000000000-L3R54:1:1101:22330:11143 2:N:0:401
GACTACTGGGGTATCTAATCCTGTTCGCTACCCATGCTTTCGAGCCTCAGCGTCAGTAACAGACCAGAGAGCCGCCTTCGCCACTGGTGTTCTTCCATATATCTACGCATTCCACCGCTACACATGGAGTTCCACTCTCCTCTTCTGCACTCAAGAAAAACAGTTTCAGCTGCACTTCCCCGGTTAAGCCGAGGGCTTTCACAGCTGACTTGTTCTCCCGCCTGCGTTCGCTTTACGCCCAATAAATCCGGACAACGCTTGCCACCTACGTATTACCGTGGTTGCTGGCCGGTAGTTAGCC
+
CC@CCGACFEEFEGGGGEGFGGGGGGEFFG7FDFCDGGE<FG<F7@FG@FDGCFC@FDEECEEEFFFEE<CFGG7B,,A?@F@:FFFGG@BFEFDGGGFGE<F,AFE:FE,9CFEEGFGE@FGGG@:FFFGGFG9DD9EGGGGC;=EA;F=DFCG,8DCGG?FEFDC=ECEF8ADDFCF??DDGGDDEGGGEEC9D>7FC9++;A9AFF4A=ABCFEFFFE>FB=@=<F;>;?D49(:;FF?D8EF3?@F00(7<BBBBFF<>A?F?72:FFA044<?(.-((-494?:(((-,(.5AFF:
@M04999:289:000000000-L3R54:1:1101:23955:11162 2:N:0:401
ATGGACTACTAGGGTATCTAATCCTGTTTGCTCCCCACGCTTTCGCATCTCAGCGTCAGTATCTGTCCAGAAGGCCGCCGTCGCCACCGGTATTCCTCCACATCTCTACGCATTTCACCGCTACACGTGGAATTCTACCTTCCTCTACAATACTCCAGATAACCAGTTTTAAGTGCAATTCCCAGGTTGAGCCCGGGGCTTTCACACCTAACTTAATTATCCGCCTACATGCCCTTTACGCCCAGTCATTCCGATTAACGCTCGCACCCTCCGTATTACCGCGGCTGCTGGCACGGAGTT
+
CCCCCGGGGFGGGGGGGGGGGGGGGGGGGGGGGGGGGGGGGGGGGGGGGGGGGGGGGGGGGGGGGGGGGGGGGGGGGGGCGGGGGGGGGGGGGGGGGGGGGGGGGGGGGGGGGGGGGGGGGGGGGGGGGGGGGGGGGGGGGGGGGGGGGGGGGGGGGGGGGGGGGGGFGGGGGGGGFGFCFGGGGGGGDFGGGGGGGGGGFFFFFFFFFFFFFFFFFFFFFFFFFFFFFFEFEFFF@FFFFB>FF@@EC?E3=D@<BDFF>:?;FBF922?F9:00:>A>?BBF;>9???23(829>B:?
@M04999:289:000000000-L3R54:1:1101:15904:11184 2:N:0:401
TAGACTACCCGGGTATCTAATCCTGTTCGCTCCCCACGCTTTCGTCCATCAGCGTCAATCGGTATTTAGTAACCTGCCTTCGCAATCGGGGTTCTGTGTAATATCTATGCATTTCACCGCTACACTACACATTCCAGCTACTTCAATACTATTCAAGATTAACAGTATCAACGGCAGTTCTACAGTTAAGCTGCAGGTTTTCACCGCTGACTTATCAACCCGCCTACGGACCCTTTAAACCCAATAAATCCGGATAACGCTCGCATCCTCCGTATTACCGCGGCTGCTGGCACGGAGTTAC
+
-A,<BFFGDFFDDFCEFFGGGGGGDGGGGGGGCFEGCFGEGGGGGDCCGGF@CGEGGGGGFEFC@FACEEFGG<EEGG?FGGD:FDFE@GGGCFGBBFGGG9EGGFFAEG9FGFGEGFCGEEGGGGGGFGG8EFF>EFFFGGGGGGFCFGFGCFGFCDGFCGGAFFFFGGFGEC>EF6;CFFGGGGG:D9AF6DFGFGF@AFCFFBEF5)>>*B9FFFFF9A>>D?=@2(552=8;<?66,(/3=;ACEF(.,(6@FFFFF0(41(77)32331::AFFFB(43908).4:(<8017(42)
@M04999:289:000000000-L3R54:1:1101:27763:11195 2:N:0:401
TGACTACCGGGGTATCTAATCCTGTTTGCTCCCCACGCTTTCGCATCTCAGCGTCAGTATCTGTCCAGAAGGCCGCCTTCGCCACCGGTATTCCTCCACATCTCTACGCATTTCACCGCTACACGTGGAATTCTACCTTCCTCTACAATACTCTAGTTAACCAGTTTTAAGTGCAATTCCTAGGTTGAGCCCAGGGCTTTCACACCTAACTTAATTATCCGCCTACATGCCCTTTACGCCCAGTCATTCCGATTAACGCTCGCACCCTCCGTATTACCGCGCCTGCTGGCACGGAGTTAGC
+
CCCCCGGFGGGGGGGGGGGGGGDEGGGGGGGGGGGGGDGGGGGGGGCFGGGG@FGGGGGGGGFFGGGGGGGGGGGGGGGFGGGGGEGEFEGFGGGGGCFGFFFGF,CFEEGGGGGGGGGGGGGGGGGGGGGGGGAGFGGGFDFGCAE99EFFGGFGGGGGGGF?FGCFGGGE:E?2CCFFGGGGGGFCFGGGGGGGGGGFFFFFFF>A=:CEFFFFEFFFFF@FFFEC>=>DEB6*89D>@?D/.4<3??@;?;DEEDFFD@>9>90(46;?<?74><2;9(((-(8:((.)4(,(4()64
@M04999:289:000000000-L3R54:1:1101:22498:11235 2:N:0:401
CCGACTACCGGGGTATCTAATCCTGTTCGCTCCCCACGCTTTCGTCCATCAGCGTCAATCGGTATTTAGTAACCTGCCTTCGCAATCGGGGTTCTGTGTAATATCTATGCATTTCACCGCTACACTACACATTCCAGCTACTTCAATACTATTCAAGATTAACAGTATCAACGGCAGTTCTACAGTTAAGCTGCAGGTTTTCACCGCTGACTTATCAACCCGCCTACGGACCCTTTAAACCCAATAAATCCGGATAACGCTCGCATCCTCCGTATTACCGCGGCTGCTGGCACGGAGTT
+
CCCCCGGGGGGGGGGGGGGGGGGGGGGGGGGGEGGGGGGGGGGGGGGGGGGGGGGGGGGGGGGGGGGGGGGGGGGGGGGGGGGGGGGGGGGGGFGGGGGGGGGGGGGGGGGGGGGGGGGGGGGGGGGGGGGGGGGGGGGGGGGGGGGGGGGGGGGGGGGGGGGGGGGGGGGGGGGGFGFGFFGGGGGGGGGGGGGGGGGGFFFFFFFFFFFFFFFFEFFDDBBBDDFFFFF@DF@@CEEFFFF@FFFFFFFFFFFFFFB;?FBFFBFFFFFF((8:BFFFF;>>F>027313?:BB>FB
@M04999:289:000000000-L3R54:1:1101:23954:11246 2:N:0:401
TCGACTACTGGGGTATCTAATCCTGTTTGCTCCCCACGCTTTCGCACCTCAGCGTCAGTATCTGTCCAGAAGGCCGCCTTCGCCACCGGTATTCCTCCACATCTCTACGCATTTCACCGCTACACGTGGAATTCTACCTTCCTCTACAATACTCTAGTTAACCAGTTTTAAGTGCAATTCCTAGGTTGAGCCCAGGGCTTTCACACCTAACTTAATTATCCGCCTACATGCCCTTTACGCCCAGTCATTCCGATTAACGCTCGCACCCTCCGTATTACCGCGGCTGCTGGCACGAAGTT
+
CCCCCGGFGGGGGGGGGGGGGGGGGGGGGGGGGGGGGGGGGGGGGGGGGGGGGGGGGGGGGGGGGGGGGFGGGGGGGGGGGGGGGGGGGGDGGGGGGGGGGGGGGGFGGGGGGGGGFFGGGGGGGEGFEDCF8EGGGGGGGGGGGFGGGGFGGGGGGGGGGGGGFFEGGGGGGGGGFGFGGGGGGGGGGGGGGFGFGGFGFFFFFFFFFFDCCB@AEFFFFAFFFDFFFEFFFFDFFFDFF@?;@@FECFFF6?;?EFFFFFFFFBFFFFFF?6?FFFA6>(1(421??04<?6?(4:<
@M04999:289:000000000-L3R54:1:1101:26171:11331 2:N:0:401
AGGACTACTAGGGTATCTAATCCTGTTCGCTCCCCACGCTTTCGCTCCTCAGCGTCAGTGACGGCCCAGAGACCTGCCTTCGCCATCGGTGTTCTTCCCGATCTCCACACATTCCACCGTTACACCGGGAATTCCAGTCTCCCCTACCGCACTCCAGTCCGCCCGTACCCGGCGCCGCTCCACCGTTCAGCGATGTACTCTCACCCCCGACGCGACGCACCGCCTACGAGCTCTTTCCGCCCCATAAATCCGAGTAACGGTCGCACCCTCTGTATTACCGCGTCCGCTGTCCCGCACTTAC
+
@CC<C8@FFECFGFFFFGC@FEFGGEEFGDFGDGDDFFG@FF9@CFF:@FFGGEGGDBFGG,@:F+8,CF@,:B@AA<,EFF:,?FEF:F@48EF<FGG7FC+9C,9,=@7=9?FDF8:4C+?9EEC7EC:FF;E;EDE,@@=6D6@E=8+@8EG8,3@C@86;>D7@@<CC*=4:8)):94?F5//*++>=58**2;7+39*;)85)4170;58>6))4>04>B(44,(2(4).6))(5(1(((.).)64((-(.66-(-((-(-(42:().)6926<,41,((,-((-4))2((,-)-)
@M04999:289:000000000-L3R54:1:1101:5110:11370 2:N:0:401
CATTGACTACCGGGGTATCTAATCCTGTTTGCTCCCCACGCTTTCGCACCTCAGCGTCAGTATTAGGCCAGAAGGCTGCCTTCGCCATCGGTATTCCTCCAGATCTCTACGCATTTCACCGCTACACCTGGAATCCTACCTTCCTCTCCTATACTCTAGCTAACCAGTATCGTATGCAATTCCCAAGTTGAGCTCGGGGATTTCACATCCGACTTAATTAGCCGCCTACGCGCGCTTTACGCCCAGTAATTCCGATTAACGCTTGCACCCTCTGTATTACCGCGGCTGCTGGCACAGAGTT
+
CCCCCGGGGGGGGGGGGGGGGGGGGGGGGGGGGGGGGGGGGGGGGGGGGGGGGGGGGGGGGFGGGGGGGGGGGGGGGGGGGGGGGGGGGGGGGGGGGGGGGGGGGGGGGGGGGGGGGGGGGGGGGGGGGGGGGGGGGGGGGGGGGGGGGGGGGGGGGGGGGGGGGGGGGGGGGGGGFGFGGGGGGGGGGGGFGFGGGGGGEFFFFFFFFFFFFFFFFFAEFEFFFFFFFFBFFFFFFFEFFF9>?FBA<A<AFB?F?FFFFFFFF??7::?B?FFD)6>>A:>FB2(-828(4:?8:0(<6
@M04999:289:000000000-L3R54:1:1101:29257:11380 2:N:0:401
GGTGACTACTAGGGTATCTAATCCTGTTCGCTACCCATGCTTTCGAACCTCAGCGTCAGTTACAGACCAGAGAGCCGCCTTCGCCACTGGTGTTCTTCCATATATCTACGCATTCCACCGCTACACATGGAGTTCCACTCTCCTCTTCTGCACTCAAGAAAAACAGTTTCAGCTGCACTTCCCCGGTTAAGCCGAGGGCTTTCACAGCTGACTTGTTCTCCCGCCTGCGTTCGCTTTACGCCCAATAAATCCGGACAACGCTTGCCACCTACTGATTACCGCGGCTGCTGGCACGTAGTT
+
CCCCCGGGGGGGGGGGGGGGGGGGGGGGGGGGGGGGGGGGGGGGGGGGGGGGGGGGGGGGGGGGGGGGGGGGGGGGGGGGGGGGGGGGGGGGGGGGGGGFGGGGGGGGGGGGGGGGGGGGGGGGGGEGGGGFGGGGGGGGGGGGGGGGGFGGGGGGGGGGGGGGGGGGGFGGGGGGFGFGGGGGGCGGGFGGGGGGGGGGFFFFFFFFEEFFFFFFEFFEFFFFF?(2(8@@?BF6?9;DDFFF6@@EEEFFF(8990046:((35<B6:?2,))6<AFF602;9>(:??(87>?:33:A
@M04999:289:000000000-L3R54:1:1101:27139:11383 2:N:0:401
TCGTTGACTACCCGGGTATCTAATCCTGTTTGCTCCCCACGCTTTCGCATCTCAGCGTCAGTATCTGTCCAGAAGGCCGCCTTCGCCACCGGTATTCCTCCACATCTCTACGCATTTCACCGCTACACGTGGAATTCTACCTTCCTCTACAATACTCCAGATAACCAGTTTTAAGTGCAATTCCCAGGTTGAGCCCGGGGCTTTCACACCTAACTTAATTATCCGCCTACATGCCCTCTACGCCCAGTCATTCCGATTAACGCTCGCACCCTCCGTATTACCGCGGCTGCTGGCACGGAGT
+
CCCCCGGGGGGGGGGGGGGGGGGGGGGGGGGGGGGGGGGGGGGGGGGGGGGGGGGGGGGGGGGGGGGGGGGGGGGGGGGGGGGGGGGGGGGGGGGGGGGGGGGGGGGGGGGGGGGGGGGGGGGGGGGGGGGGGGGGGGGGGGGGGGGGGGGGGGGDGGGGFGGGGGGGGGGGGGGGFGFGGGGGGGGGGGGGGGGGGGGGEFFFBFFFFFFFFFFFFAFCFFFC@FF@?DEFEEE@EFFFFF@B0?DF@AC<EFFFFFFFABBFF99>>>FFFFB?BF:>BBFFF04(3?B:??()(42(4
@M04999:289:000000000-L3R54:1:1101:21878:11426 2:N:0:401
AGACTACTCGGGTATTTAATCCTGTTTGCTCCCCATGCTTTCGCACCTCAGCGTCAGTATTAGGCCAGAAGGCTGCCTTCGCCATCGGTATTCCTCCAGATCTCTACGCATTTCACCGCTACACCTGGAATTCTACCTTCCTCTCCTATACCCTAGCTAACCAGTATCGTATGCAATTCCCAAGTTGAGCTCGGGGATTTCACATCCGACTTAATTAGCCGCCTACGCGCGCTTTACGCCCAGTAATTCCGATTAACGCTTGCACCCTCTGTATTACCGCGGCTGCTGGCACAGAGTTAGC
+
CCCCCGGGGGGGGGGGGGGGGGGGGGGGGGGGGGGGGGGGGGGGGGGGGGGGGGGGGGGGGGGGGGGGGGGGGGGGGGGGGGGGGGGGGGGGGGGGGGGGGGGGGGGGGGGGGGGGGGGGGGGGGGGGGGGGGGGGGGGGGGGGGGGGGGGGGGGGGGGGGGGGGGGGGGGGGGGGFGFGGGFFGGGGGFGGGGGGGGGGFFFFFFFFFFFFFFFFFFFFBBBFFDDF2@BFFFFFC<FFFFFFEEECEEFFB?:A<?>BFFBBFFF::BFF2<))668>>>B>6:??0??F2::(.6<26
@M04999:289:000000000-L3R54:1:1101:5322:11486 2:N:0:401
ATGACTACTGGGGTATCTAATCCTGTTTGCTCCCCACGCTTTCGCATCTCAGCGTCAGTATCTGTCCAGAAGGCCGCCTTCGCCACCGGTATTCCTCCACATCTCTACGCATTTCACCGCTACACGTGGAATTCTACCTTCCTCTACAATACTCCAGATAACCAGTTTTAAGTGCAATTCCCAGGTTGAGCCCGGGGCTTTCACACCTAACTTAATTATCCGCCTACATGCCCTTTACGCCCAGTCATTCCGATTAACGCTCGCACCCTCCGTATTACCGCGGCTGCTGGCACGGAGTT
+
CC<ABFGGGGFGGC7CEFGGGGGGGGFGDE<EGGGGGC7BFGGEGGGGCGEGF:BFGGFGGDFDGFFGFF?FFEGEGGGGGGGGGGGGGCFFG<E<EFGFGG<BFFDGF@FFGGGGGGG@C8FFFCF=FCFFGGFCGGGGCE8D;=DD?DFFGFGGFGGF8EGG?AFGGGFF=:9D9D9B9D8DFGGGGFGGGD750CCGFFFFAFFFEEBFFFF+7B85B5BFFDFB?8>:BFFFFFFA660:@84CFFFF3;???CDFF<>FF>331<4643::>D9,(--(4,28)4:<?B>06??
@M04999:289:000000000-L3R54:1:1101:6999:11488 2:N:0:401
GGAGGACTACCCGGGTATCTAATCCTGTTTGCTCCCCATGCTTTCGCACCTCAGCGTCAGTATTAGGCCAGAAGGCTGCCTTCGCCATCGGTATTCCTCCAGATCTCTACGCATTTCACCGCTACACCTGGAATTCTACCTCCCTCTCCTATACTCTAGCTAACCAGTATCGTATGCAATTCCCAAGTTGAGCTCGGGGATTTCACATCCGACTTAATTAGCCGCCTACGCGCGCTTTACGCCCAGTAATTCCGATTAACGCTTGCACCCTCTGTATTACCGCGGCTGCCGGCACTGAGTT
+
-8<,AFGGGGA8CGGGGGGCGGGC<<FGGFGGGGGGGGFFGGGGGE7BEFCGGGGGGGGGGCFE9D,CFFG8CAEFGFGFGGGFGCEG@::BDFGGGGGGFDEGGGGGGGGD@FGGGGGFGGGEGGGGCGGFGGEGGFG=F,@CFDFFGD8;EEFGGFCF8@EFFFFGGGGG?8DGFGBFGGGG9,==6C8@E7C++9>9?>5B9AF9C5=8@DFF===<45=5@BD=BF@=16>6<14AFDBFF04<)6))6.,(4?A289F?:(44<62((,))).))-(,(111(1((,3-4(.-,4)
@M04999:289:000000000-L3R54:1:1101:25115:11603 2:N:0:401
TGACTACAAGGGTATCTAATCCTGTTTGCTCCCCACGCTTTCGCATCTCAGCGTCAGTATCTGTCCAGAAGGCCGCCTTCGCCACCGGTATTCCTCCACATCTCTACGCATTTCACCGCTACACGTGGAATTCTACCTTCCTCTACAATACTCCAGATAACCAGTTTTAAGTGCAATTCCCAGGTTGAGCCCGGGGCTGTCACACCTAACTTAATTATCCGCCTACATGCCCTCTACTCCCAGTCACTCCGATTAACGCTCGCACCCTCCGTCTTACCTCGGCTGCTGGCACGGATTTAGC
+
CCCCCGGFGGGDEFGFGGEFGGGGEEFGGGGEF@FGGGGCFGEEC@F<AFFGGEGGGGCEGGFGGGCCDGGGGGGGGGGGGG:FCGE@::D<FCGFGGGF8E<FFGGGGGDGCFGGAFDGGEGG7AF:FGFGGGFGGFGGGGFFGFGGGGGGGA88FFGAFCFFC9=AFGGFCFGEFDD=FDGFD=F?F6@7C87*9;0;;B+:F>AF5@E49+:@<9A*82529B>C?=)03((/7)4)/65;;@CEF@;>1683),,3<6;221<04312(21447).(43(,4,)46(4(090(4:))
@M04999:289:000000000-L3R54:1:1101:28997:11613 2:N:0:401
GACTACACGGGTATCTAATCCTGTTTGCTCCCCACGCTTTCGCATCTCAGCGTCAGTATCTGTCCAGAAGGCCGCCTTCGCCACCGGTATTCCTCCACATCTCTACGCATTTCACCGCTACACGTGGAATTCTACCTTCCTCTACAATACTCCAGATAACCAGTTTTAAGTGCAATTCCCAGGTTGAGCCCGGGGCTTTCACACCTAACTTAATTATCCGCCTACATGCCCTTTACGCCCAGTCATTCCGATTAACGCTCGCACCCTCCGTATTACCGTGGCTGCTGGCAAGGTGTTAGCC
+
CCCCCFGGFDEFFGGGGGGGFFDFFGGGGGF@FFBFGGGGFCFGDCC<EAFEFFGGGGFGGGGCGGGCFDFGEFEC?FFFDGGGGGGEGGGG9EFGGGGEEEGGDEFGEEGGGFAECFGEGFGEFCC@EEFGGGGFGGFGFE,==BEDFGGGC?F9BEGGCGGGGGGFFDAFGGGG5DDDFF7EGDGGGGGGGGGGGGGFFFFF>FFFDAE3;FFF*146A@@@=BEF@5@@@@<E<@;E<DE8;?CEF;,(36?C?9?:70(((403,3<???<:)((.(-((42)56(,(,,(.,))).
@M04999:289:000000000-L3R54:1:1101:7519:11632 2:N:0:401
AACGACGTATCTAATCCTGTTCGCTCCCCACGCTTTCGCTCCTCAGCGTCAGTGACGGCCCAGAGACCTGCCTTCGCCATCGGTGTTCTTCCCGATATCTACACATTCCACCGTTACACCGGGAATTCCAGTCTCCCCTACCGCACTCCAGTCCGCCCGTACCCGGCGCCGATCCACCGTTAAGCGATGGACTTTCACACCAGACGCGACGAACCGCCTACGAGCTCTTTACGCCCAATAAATCCGGATAACGCTTGCACCCTACGTATTACCGCGGCTGCTGCCACGGAGTTAGCCGGTG
+
CCCCCGGGGGGGGGGGGGGGGGGGGGGGG8FGGGGGGGGGGGGGGGGGGGGGGGGGGGGGGGGGGGGGGGGGGGGGGGGGGGGGGGGGGGGGGGGGDGGGGGGGGGGGGGGGGGGGGGGGGGGGGGGGGGGGGGGGGGGGGGGGGGGGGGGGGGGGGGGGEGGGGGGGGGGCEGGGFGFGGG7FGEDFE5<FGGGGGGGGFFFFFFFFFFF9FEFFBEFBFB0<B;BFAFFB:<FFF67?AFFF:19:?<B<?FF:8??FBFFBFBF<>?FA<:B99>9BFFB)().(4(3::45AF>FF0
@M04999:289:000000000-L3R54:1:1101:21315:11657 2:N:0:401
GTTTGACTACCCGGGTATCTAATCCTGTTTGCTCCCCACGCTTTCGCATCTCAGCGTCAGTATCTGTCCAGAAGGCCGCCTTCGCCACCGGTATTCCTCCAGATCTCTACGCATTTCACCGCTACACCTGGAATTCTACCTTCCTCTCCTATACTCTAGCTAACCAGTATCGTATGCAATTCCCAAGTTGAGCTCGGGGATTTCACATCCGACTTAATTAGCCGCCTACGCGCGCTTTACGCCCAGTAATTCCGATTAACGCTTGCACCCTCTGTATTACCGCGGCTGCTGGCACAGAGTT
+
CCCCCGGGGGGGGGGGGGGGGGGGGGGGGGGGGGGGGGGGGGGGGGGGGGGGGGGGGGGGGGGGGGGGGGGGGGGGGGGGGGGGGGGGGGGGGGGGGGGGGGGGGGGGGGGGGGGGGGGGGGGGGGGGGGGGGGGGGGGGGGGGGGGGGGGGGGFGGGGGGGGGGGGGFFGGGGGGFGFGGGGGGGFCFCFGGECGGGGGFFFFFFFFBFFFFDFFFFFFFEEFFFFFD;>;B>BFFFEFFFFFF??F44AFFFBF?:ADF9:BFFFFFB:?:?F249AFF?90;0(4<?::<040<?>B<
@M04999:289:000000000-L3R54:1:1101:13686:11659 2:N:0:401
GAGTGACTACCGGGGTATCTAATCCTGTTCGCTCCCCACGCTTTCGTCCATCAGCGTCAATCGGTATTTAGTAACCTGCCTTCGCAATCGGGGTTCTGTGTAATATCTATGCATTTCACCGCTACACTACACATTCCAGCTACTTCAATACTATTCAAGATTAACAGTATCAACGGCAGTTCTACAGTTAAGCTGCAGGTTTTCACCGCTGACTTATCAACCCGCCTACGGACCCTTTAAACCCAATAAATCCGGATAACGCTCGCATCCTCCGTATTACCGCGGCTGCTGGCACGGAGTT
+
CCCCCGGGGGGGGGGGGGGGGGGGGGGGGGGGGGGGGGGGGGGGGGGGGGGGGGGGGGGGGGGGGGGGGGGGGGGGGGGGGGGGGGGGGGGGGGGGGGGGGGGGGGGGGGGGGGGGGGGGGGGGGGGGGGGGGGGGGGGGGGGGGGGGGGGGGGGGGGGGGGGGGGGGGGGGGGGGFGFGGGGGGGGGGGGGGGGGGGGGFFFFFFF>AAFFFFFFFFFEFF=@FFFFFFFFFF@FF3CFFF@DF<@@ECEFF@FFFD9??BF:7>BF>:DFF>F?::ADFFFB>;2((44:12>69(7::
@M04999:289:000000000-L3R54:1:1101:18446:11675 2:N:0:401
GAGGGGTATCTAATCCTGTTTGCTCCCCACGCTTTCGCATCTCAGCGTCAGTATCTGTCCAGAAGGCCGCCTTCGCCACCGGTATTCCTCCACATCTCTACGCATTTCACCGCTACACGTGGAATTCTACCTTCCTCTACAATACTCCAGATAACCAGTTTTAAGTGCAATTCCCAGGTTGAGCCCGGGGCTTTCACACCTAACTTAATTATCCGCCTACATGCCCTTTACGCCCAGTCATTCCGATTAACGCTCGCACCCTCCGTATTACCGCGGCTGCTGGCACGGAGTTAGCCGGTGC
+
CCCCCGGGGGGGGGGGGGGGGGGGGGGGGGGGGGGGGGGGGGGGGGGGGGGGGGGGGGGGGGGFGGGGGGGGGGGGGEEGGGGGGGGGGGGGGGGGGGGGGGGGGGGGGGGGGGGGGGGGGGGGGGGGGGGGGGGGGGGGGGGGGGGGGGGGGGGGGGGGGGGGGGGGGGGGGGGGFDFDGFFGGGGGGGGGGGGGGGGGFFFFFFFFFFCEFABFFFBFFFFFBDFFFFFFFF9<0@@FEEEFEF@FFFFFFFFBFFFF<BFFF<B:?DB>BB>FFB;?:>FF<B?>004:96<FBF>60
@M04999:289:000000000-L3R54:1:1101:22908:11680 2:N:0:401
GGCCGACTACTGGGGTATCTAATCCTGTTTGCTCCCCACGCTTTCGCATCTCAGCGTCAGTATCTGTCCGGAAGGCCGCCTTCGCCACCGGTATTCCTCCACATCTCTACGCATTTCACCGCTACACGTGGAATTCTACCTTCCTCTACAATACTCTAGTTAACCAGTTTTAAGTGCAATTCCTAGGTTGAGCCCAGGGCTTTCACACCTAACTTAATTATCCGCCTACATGCCCTTTACGCCCAGTCATTCCGATTAACGCTCGCACCCTCCGTATTACCGCGGCTGCTGGCACGGAGTT
+
CCCCCGGGGGGFGGGGGGGGGGGGGGGGGGGGGGGGGGGGGGGGGGGGGGGGGGGGGGGGGGGGGGGGGGGGGGEGGGGGGGGGGGGGGGGGGGGGGGGGGGGGGGGGGGGGGGGGGGGGGGGGGGGGGGGGGGGGGGGGGGGGGGGGGGGGFGGGGGGGGGGGGGFFGGGGGGGG?CFGGGGGGFGGGGGGGGGGGGGGFFFFFFFFFF:=BFFFCFFFFFFFFFFFFFFFFFFBFF<A?DF9@@@7;CFFFFFF3@FF(1:89>092,4??;????FB<139179(443:?:7<>((4.
@M04999:289:000000000-L3R54:1:1101:7554:11706 2:N:0:401
ATAGACTACCGGGGTATCTAATCCTGTTTGCTCCCCACGCTTTCGCATCTCAGCGTCAGTATCTGTCCAGAAGGCCGCCTTCGCCACCGGTATTCCTCCACATCTCTACGCATTTCACCGCTACACGTGGAATTCTACCTTCCTCTACAATACTCCAGATAACCAGTTTTAAGTGCAATTCCCAGGTTGAGCCCAGGGCTTTCACACCTAACTTAATTATCCGCCTACATGCCCTTTACGCCCAGTCATTCCGATTAACGCTCGCACCCTCCGTATTACCGCGACTGCTGGCACGGAGTT
+
CCCCCGGGGGGGGGGGGGGGGGGGGGGGGGGGGGGGGGGGGGGGGGGGGGGGGGGGGGGGGGGGGGGGGGGGGGGGGGGGGGGGGGGGGGGGGGGGGGGGGGGGGGGGGGGGGGGGGGGGGGGGGGGGGGGGGGGGGGGGGGGGGGGGGGGGGGGGGGGGGGGGGGGGGGGGGGGGFGFGGGGGGGGGGGCGGGGGGGGGFFFFFFFFFFFFFFFFFFFFFFFFFFFFFFFFEDEFFEFFFFFFD@EFFFFFFDDFFEFDFFFFFFF9:?:?F:BF?FFA?FF;>>FFFF0:<??7,9?<
@M04999:289:000000000-L3R54:1:1101:5288:11783 2:N:0:401
TTACGGACTACCCGGGTATCTAATCCTGTTTGCTCCCCACGCTTTCGCATCTCAGCGTCAGTATCTGTCCAGAAGGCCGCCTTCGCCACCGGTATTCCTCCACATCTCTACGCATTTCACCGCTACACGTGGAATTCTACCTTCCTCTACAATACTCCAGATAACCAGTTTTAAGTGCAATTCCCAGGTTGAGCCCGGGGCTTTCACACCTAACTTAATTATCCGCCTACATGCCCTTTACGCCCAGTCATTCTGATTAACGCTCGCACCCTCCGTATTACCGCGGCTGCTGGCACGGAGT
+
CCCCCGGGGGGGGGGGGGGGGGGGGGGGGGGGGGGGGGGGGGGGGGGGGGGGGGGGGGGGGGGGGGGGGGGGGGGGGGGGGGGGGGGGGGGGGGGGGGGGGGGGGGGGGGGGGGGGGGGGGGGGGGGGGGGGGGGGGGGGGGGGGGGGGGGGGGGGGGGGFGGGGGGGFFGGGGGGFGFGGGGGGGGGGGGGGGGGGGGGFFFFFFFFFFFFEFFFFFFFFFFFFF@DFFFFFFFFFFFFFFFFFFFEFFFFFCEC<DFFF?BFFBF6;9?B<BFF6??DFF:0;(44>BD?>6??:;;B:
@M04999:289:000000000-L3R54:1:1101:20022:11786 2:N:0:401
AGTGGACTACACGGGTATCTAATCCTGTTCGCTCCCCACGCTTTCGTCCATCAGCGTCAATCGGTATTTAGTAACCTGCCTTCGCAATCGGAGTTCTGTGTAATATCTATGCATTTCACCGCTACACTACACATTCCAGCTACTTCAATACTATTCAAGATTAACAGTATCAACGGCAGTTCTACAGTTAAGCTGCAGGTTTTCACCGCTGACTTATCAACCCGCCTACGGACCCTTTAAACCCAATAAATCCGGATAACGCTCGCATCCTCCGTATTACCGCGGCTGCTGGCACGGAGTT
+
CCCCCGGGGGGGGGGGGGGGGGGGGGGGGGGGGGGGGGGGGGGGGGGGGGGGGGGGGGGGGGGGGGGGGGGGGGGGGGGGGGGGGGGGGGGGGGGGGGGGGGGGGGGGGGGGGGGGGGGGGDGGGGGGGGGGGGGGGGGGGGGGFGGGGGGGGGGGGGGGGGGGGGGGGGGGGGGEFGFGGGGGGGGGGGGGGGGGGGGGFFFFFFFFFFFFFFFFFFFFFFFFFFFFFFFFBFFFFFFFFFFFF@@;EEECEFFDFFEEFFF039BFFFFBB660::AFFF>BB>>B?FF>?0):>BFF:
@M04999:289:000000000-L3R54:1:1101:18299:11810 2:N:0:401
ATGAGACTACTCGGGTATCTAATCCTGTTCGCTACCCATGCTTTCGAACCTCAGCGTCAGTTACAGACCAGAGAGCCGCCTTCGCCACTGGTGTTCTTCCATATATCTACGCATTCCACCGCTACACATGGAGTTCCACTCTCCTCTTCTGCACTCAAGAAAAACAGTTTCAGCTGCACTTCCCCGGTTAAGCCGAGGGCTTTCACAGCTGACTTGTTCTCCCGCCTGCGTTCGCTTTACGCCCAATAAATCCGGACAACGCTTGCCACCTACGTATTACCGCGGCTGCTGGCACGTAGTT
+
CCCCCGGFGGGGGGGGGGGGGGGGGGGGGGGGGGGGGGGGGGGGGGGGGGGGGGGEFGGGFGGGGGGGGGGGGGGGGEEGGGGGGGGGGGGGGGGGGFGGGGGGGGGGDGGGGGGGGGGGGGGGGGGGGGGGFGGCGGGGGGGGGGGGGGGGGGGGGGGGGGGGGGGGGGFGGFGGFGFGGGGGGGGGGGFGGGGGGGGGFFFAFFFFFFFFFFFFFFFFC:BF=@@DF@FFFFFF?FEF?FBBD?84@<EC@>9BFB6197?BF?FFBF???<B>FBAFFF>>>F6>BF3:024:(8?B>
@M04999:289:000000000-L3R54:1:1101:13617:11842 2:N:0:401
GGCAGACTACCGGGGTATCTAATCCTGTTCGCTCCCCACGCTTTCGTCCATCAGCGTCAATCGGTATTTAGTAACCTGCCTTCGCAATCGGGGTTCTGTGTAATATCTATGCATTTCACCGCTACACTACACATTCCAGCTACTTCAATACTATTCAAGATTAACAGTATCAACGGCAGTTCTACAGTTAAGCTGCAGGTGTTCACCGCTGACCTATCAACCCGCCTACGGACCCTTTAAACCCAATAAATCCGGATAACGCTCGCATCCTCCGTATTACCGCGGCTGCTGGCACGGAGTT
+
8C<@,66;;6E@@:+78FA@CF@<F<FF<F:@F@:F66@F:F,9;FFB,6,C@FF:B@:699CC@,66CCE6@,BFEGF@<?==B,+B,DFCG@7FEDFDFA@<,9F?F@@FGFEFDGBF=>>CB5?<AFEFGGCB=F8>=,=D=3,,@=@8==3EFDEEF=FAGFGGGGFFF8+65=03BC@7;ECGGF:=CFFDFF79*40<;F95>9=2:FFF=AF?>2552=@2@?5;;B1=@;9:.3=?<;@@375?(.3??:AD(1:?6,(2247>16:?049:<<(272714,)(4(,(--(-4
@M04999:289:000000000-L3R54:1:1101:6469:11856 2:N:0:401
AGACTACCGGGGTATCTAATCCTGTTTGCTCCCCACGCTTTCGCATCTCAGCGTCAGTATCTGTCCAGAAGGCCGCCTTCGCCACCGGTATTCCTCCACATCTCTACGCATTTCACCGCTACACGTGGAATTCTACCTTCCTCTACAATACTCCAGATAACCAGTTTTAAGTGCAATTCCCAGGTTGAGCCCGGGGCTTTCACACCTAACTTAATTATCCGCCTACATGCCCTTTACGCCCAGTCATTCCGATTAACGCTCGCACCCTCCGTATTACCGCGGCTGCTGGCACGGAGTTAGC
+
CCCCCGGGGGGGGGGGGGGGGGGGGGGGGGGGGGGGGGGGGGGGGGGGGGGGGGGGGGGGGGGGGGGGGGGGGGGGGGGGGGGGGGGGGGGGGGGGGGGGGGGGGGGGGGEGGGGGGGGGGGGGGGCCFFGGGGGGGGGGGGGGGGFGGGGGGGGGFGGGGGGGGFGGGGGGGGGGFGFG?FGGGGGGGGGGGGCGGGGGFFFFFEFAEFFFFFFFFFFF?=@D?FFFFE@;;DFFFFFD08@(;9?EFE@01146<<>FB>BBF>FFBF16:<:AFFFFFFFB017::(:<0199<2<46
@M04999:289:000000000-L3R54:1:1101:7998:11865 2:N:0:401
GAGGACTACTGGGGTATCTAATCCTGTTCGCTCCCCACGCTTTCGTCCATCAGCGTCAATCGGTATTTAGTAACCTGCCTTCGCAATCGGGGTTCTGTGTAATATCTATGCATTTCACCGCTACACTACACATTCCAGCTACTTCAATACTATTCAAGATTAACAGTATCAACGGCAGTTCTACAGTTAAGCTGCAGGTTTTCACCGCTGACTTATCAACCCGCCTACGGACCCTTTAAACCCAATAAATCCGGATAACGCTCGCATCCTCCGTATTACCGCGGCTGCTGGCACGGAGTT
+
CCCCCGGGGGGGGGGGGGGGGGGGGGGGGGGGGGGGGGGGGGGGGGGGGGGGGGGGGGGGGGGGGGGGGGGGGGGGGGGGGGGGGGGGGGGGGGGGGGGGGGGGGGGGGGGGGGGGGGGGGGGGGGGGGGGGGGGFGGGGGGGGGGGGGGGGGFGGGGFGGGFGGGGGGFGGGGGDEGDFGGGGGGGGGGGGGGGGGGGGFFFFFFFFFFFFFFFFFFF@A=AFBF?B@@FFFFFFFFEFF;<??;;EFFFFFF?;?FFD@689232104>?B<6?7:>DFFF99;9B??>?<<?B>>F:
@M04999:289:000000000-L3R54:1:1101:2372:11887 2:N:0:401
TGACTACACGGGTATCTAATCCCATTCGCTCCCCTAGCTTTCGTCTCTCAGTGTCAGTGTCGGCCCAGCAGAGTGCTTTCGCCGTTGGTGTTCTTTCCGATCTCTACGCATTTCACCGCTCCACCGGAAATTCCCTCTGCCCCTACCGTACTCCAGCTTGGTAGTTTCCACCGCCTGTCCTGGGTTTAGCCCTGGGATTTGACGGCAGACTTAAAAAGCCACCTACAGCCGCTTTACGCCCAATCATTCCGGATAACCCTTGCATCCTCTGGATTACCGCCGCTGCTGGCACCGGGTTTGC
+
<CCCCACFGCGG@B8CE@EECGG9FGFFG:,FFGGGFFCFGFCECFFA<@EE<EEFEEFDGCFGGGEEE<<FG<@C,5EE:CFECGGG66AC9BAEF<FB@=E?A?ED=FCGG9EBFEDG@ECFGG+C>+EFFG@9EGGFFGF8+6D=FDG8=DGGFF,=CFDF,?EGAA983@CCFD*=;C9C6A:3DAFE@DCG>DFC69=99>))(-7@4B=8*8455,=15@(3.,1:6?F37,3BB<;7:)5<)6(4<?(-)(,38072><BB<)))-.52<>(,(-3((-.)4(()-,((-3(()
@M04999:289:000000000-L3R54:1:1101:14008:11898 2:N:0:401
GTAGGACTACACGGGTATCTAATCCTGTTCGCTACCCATGCTTTCGAACCTCAGCGTCAGTTACAGACCAGAGAGCCGCCTTCGCCACTGGTGTTCTTCCATATATCTACGCATTCCACCGCTACACATGGAGTTCCACTCTCCTCTTCTGCACTCAAGAAAAACAGTTTCAGCTGCACTTCCCCGGTTAAGCCGAGGGCTTTCACAGCTGACTTGTTCTCCCGCCTGCGTTCGCTTTACGCCCAATAAATCCGGACAACGCTTGCCACCTACGTATTACCGCGGCTGCTGGCACGTAGTT
+
CCCCCGGGGGGGGGGGGGGGGGGGGGGGGGGGGGGGGGGGGGGGGGFFGGGGGGGGGGGGFGGGGGGGFGGGGGGGGGGGGGGGGGGGGGGFGFGGGGGGGGGGGGGGGGGGGGGGGGGGGGGGGGGGAFGGFFFGGGGGGGGGGGGGGGGGGGEEGFGFGCEFCCGGGGGGGGGGFGFGGGFGGGGGGG7ECFGGDDGGFFFFFFFFFFFFFFFFFFFFFF@@FB?F@BFDFFFFFFEF@D>@F6@EFFFFFF962;1?02:66?><?B<7?B:?FFF94(19>BF;FF0(14><???FF
@M04999:289:000000000-L3R54:1:1101:5505:11913 2:N:0:401
TGACTACCGGGGTATCTAATCCTGTTTGCTCCCCACGCTTTCGCATCTCAGCGTCAGTATCTGTCCAGAAGGCCGCCTTCGCCACCGGTATTCCTCCACATCTCTACGCATTTCACCGCTACACGTGGAATTCTACCTTCCTCTACAATACTCCAGCTAACCAGTTTTAAGTGCAATTCCCAGGTTGAGCCCGGGGCTTTCACACCTAACGTAATTATCCGCCTACATGCCCTTTACGCCCAGTCATTCCGATGAACGCTCGCACCCTCCGTATTACCGCGGCTGCTGGCACGTAGTTAGC
+
CCC66C<FD::B@@<EFFAEA<FEFFGGGGG8F,FGGGG,6E:@FC7FC@ECF@BCGGG,FFAFD<CFF?FGFGGEFFCFFEDGGGG>F@?FFFGFGDFF<?<AFFFE7FG:FG9A<FEC>@F:F,=@FGGFFF;=E=DGFGCF9==899ECFFE8,@EFFGCGE9=,2@=CE7EFF8=79C+A,@DFFGFFGGG4?9;@9A9BFE;;BB(8>4?AEFF?A=@?0=@ECEEFE@@FFD;D904@F3C)9C@02(.6603?099>BF036?;68:7<266B-39613??>0:3,.(.-445)
@M04999:289:000000000-L3R54:1:1101:2722:11915 2:N:0:401
GACTACCGGGGTATCTAATCCTGTTTGCTCCCCACGCTTTCGCATCTCAGCGTCAGTATCTGTCCAGAAGGCCGCCTTCGCCACCGGTATTCCTCCACATCTCTACGCGTTTCACCGCTACACGTGGAATTCTACCTTCCTCTACAATACTCCAGATAACCAGTTTTAAGTGCAATTCCCAGGTTGAGCCCGGGGCTTTCACACCTAACTTAATTATCCGCCTACATGCCCTTTACGCCCAGTCATTCCGATTAACGCTCGCACCCTCCGTATTACCGCGGCTGCTGGCACGGAGTTAGCC
+
CCCCCGGGGGGGGGGGGGGGGGGGGGGGGGGGGGGGGGGGGGGGGGGGGGGGGGGGGGGGGGGGGGGGGGGGGGGGGGGGGGGGGGGGGGGGGGGGGGGGGGGGGGGGGGGGGGGGGGGGGGGGGGGGGGGGGGGGGGGGGGGGGFGGGGGGGGFGGGGGFGGGGGGGGGGGGGGGFGFFGGGGGGGGGGGGGGGGGGGGFFFFFFFFFFFFFFFFFFFFFF@;@EEE;;DEF@EFFF@FFFFFFFCBF?3::BAF:1:?FFBFFFFFB6??BB>>AFF(369((5)8?<FF9(,2:4544
@M04999:289:000000000-L3R54:1:1101:29042:11921 2:N:0:401
GGGACTACTCGGGTATCTAATCCTGTTCGCTCCCCACGCTTTCGTCCATCAGCGTCAATCGGTATTTAGTAACCTGCCTTCGCAATCGGGGTTCTGTGTAATATCTATGCATTTCACCGCTACACTACACATTCCAGCTACTTCAATACTATTCAAGATTAACAGTATCAACGGCAGTTCTACAGTTAAGCTGCAGGTTTTCACCGCTGACTTATCAACCCGCCTACGGACCCTTTAAACCCAATAAATCCGGATAACGCTCGCATCCTCCGTATTACCGCGGCTGCTGGCACGGAGTT
+
CCCCCGGGGGGGGGGGGGGGFGGGGGGGGGGGGGGGGGGGGGGGGGGGGGGGGGGGEGFGGGGGFGFGGGGGGGGGGGGGGGGGCFGGGGGGGGGFGGGGGGGGFGGGGGGGGGGGGGGGGGGGGGGGGGGFGFGDFGGGGGGGGGAFFFGGGGGCGGGGGGGGGGGGGGGGGGGGFF;FGGGGGGGGGGGGGG?FGGCFFFFF>B>BFBF@EFFFFFFFFFFA4@BF=D@FFFFFF7CFFFF@33<EFEFFFFFFEFFFFFFFFBFF<<(4:BF3:<)499>>6>:>B?FBF:(4441
@M04999:289:000000000-L3R54:1:1101:9058:11932 2:N:0:401
CGACTACTCGGGTATCTAATCCTGTTCGCTACCCATGCTTTCGAACCTCAGCGTCAGTTACAGACCAGAGAGCCGCCTTCGCCACTGGTGTTCTTCCATATATCTACGCATTCCACCGCTACACATGGAGTTCCACTCTCCTCTTCTGCACTCAAGAAAAACAGTTTCAGCTGCACTTCCCCGGTTAAGCCGAGGGCTTTCACAGCTGACTTGTTCTCCCGCCTGCGTTCGCTTTACGCCCAATAAATCCGGACAACGCTTGCCACCTACGTATTACCGCGGCTGCTGGCACGTAGTTAGC
+
CCCCCGGGGGGGGGGGGGGGGGGGGGGGGGGFGGGGGGFFFFGFGGGGGEGGGGGGGGGGGGGGGGGGGGGGGGGGGGGGGGGGGGGFFGGGGGGGGFGGGGGGGGGGGGGGGFGGGGGGGGGGGEF8FGGGF9CGFGGGDGGGADFEGGGGGGCFGGGGGGFCFFGGF:89DFGGFGFGGGGEEGDCFGCCCEEGGFGGFFFF+AFA:BFEEFFF?A82)5-5>BF;6DFFFFFF38?FFF03=@C<?;F9:3;6139:BBF84?FF(41,862):<6BF,7;00::(44<?:16?4<94
@M04999:289:000000000-L3R54:1:1101:20213:11948 2:N:0:401
TGACTACCGGGGTATCTAATCCTGTTTGCTCCCCACGCTTTCGCATCTCAGCGTCAGTATCTGTCCAGAAGGCCGCCTTCGCCACCGGTATTCCTCCACATCTCTACGCATTTCACCGCTACACGTGGAATTCTACCTTCCTCTACAATACTCCAGATAACCAGTTTTAAGTGCAATTCCCAGGTTGAGCCCGGGGCTTTCACACCTAACTTAATTATCCGCCTACATGCCCTTTACGCCCAGTCATTCCGATTAACGCTCGCACCCTCCGTATTACCGCGGCTGCTGGCACGGAGTTAGC
+
CCCCCGGGGGGGGGGGGGGGGGGGGGGGGGGGGGGGGGGGGGGGGGGGGGGGGGGGGGGGGGGGGGGGGGGGGGGGGGGGGGGFGGGGGGGGGGGGGGGGGGGGGGGGGGGGGGGGGGGGGGGGGGGGGGGGGGGGGGGGGGGGGGGGGGGGGGGGDGGFGGGGFGGGGGGGGGGGFGFGGGGGGGGFGGGGGGCGGGGGFFFFFFFFFFFFFFFFFAFEFFFFF@;EFFE@EFFFFFFEFFF43>E?CCE<???>A?>?6099BB?::BF:6<BBAB:696>BF?FF:<77<1493?AA:
@M04999:289:000000000-L3R54:1:1101:20436:11967 2:N:0:401
TGGACTACCCGGGTATCTAATCCTGTTTGCTCCCCACGCTTTCGCATCTCAGCGTCAGTATCTGTCCAGAAGGCCGCCTTCGCCACCGGTATTCCTCCACATCTCTACGCATTTCACCGCTACACGTGGAATTCTACCTTCCTCTACAATACTCCAGATAACCAGTTTTAAGTGCAATTCCCAGGTTGAGCCCGGGGCTTTCACACCTAACTTAATTATCCGCCTACATGCCCTTTACGCCCAGTCATTCCGATTAACGCTCGCACCCTCCGTATTACCGCGGCTGCTGGCACGGTGTTAC
+
CCCCCGGGGGGGDFCFGFGGGGFGGGFCGFFFFFGGGGEC:FFEGB,@,CFG@CEGGEGFGGGGFGGGGGCEFEGGDGGGGGGGGGFGGCFGFGFGFGFGGGGBFFGGGCFGGDEGGGGGGGGGFGGGFG=BEGGGGGGGFGGG=FGGDFGGGGDFDEGEGGDAEFGGGGGGAEDG<9DGGG?EFGGGG7FGGEEGG47CAFFFFA>F:==CFFFFFFCCC@B>25>EF?E33=@FF3?DF>FF@F@<5<C;4<0(5.(4604;9>9::B:3?FB06<AB>;9B(4:2:3,(5(,(,--5)
@M04999:289:000000000-L3R54:1:1101:20086:11982 2:N:0:401
GTTTGACTACCAGGGTATCTAATCCTGTTCGCTACCCATGCTTTCGAACCTCAGCGTCAGTTACAGACCAGAGAGCCGCCTTCGCCACTGGTGTTCTTCCATATATCTACGCATTCCACCGCTACACAAGGTGTTCCACTCTCCTCTTCTGCACTCAAGAAAAACAGTTTCAGCGGCACTTCCCCGGTTAAGCCGAGGGCTTTCACAGCTGACTTGTTCTCCCGCCTGCGTTCGCTTTCCGCCCAATAAATCCGGACAACGCTTGCCACCTTCGTATTACCGCGGCTGCTGGCACGTAGTT
+
A@@@,CFEFDCFFE;@<;CFEDCFEF@C@CFFE:+<@<E@,;CFFF<CFC8FE6FC8BFCCFC<FEFF@<F,CBFFGGCG7@FCG:B@GFFGD,@BE,,BA<<,,5FE;,?:4?=FGEG@=C:=F9,C4A849,@C@;DBDFGGADFFDF;8;D3=DGCC@DD?+@FA:3E=EF+@*=?CF9+4>@+@CE97EFGGG4*79*/3=AFFB65*78+;8?A/@EF@>><;63(/326;0()2,1(-8:?F2<9A0--49>B<09003<B9<:7)((.(,4)6249;>;>>6:04<0<B??::2
@M04999:289:000000000-L3R54:1:1101:4323:11990 2:N:0:401
CGACTACCAGGGTATCTAATCCTGTTTGCTCCCCACGCTTTCGCATCTCAGCGTCAGTATCTGTCCAGAAGGCCGCCTTCGCCACCGGTATTCCTCCACATCTCTACGCATTTCACCGCTACACGTGGAATTCTACCTTCCTCTACAATACTCCAGATAACCAGTTTTAAGGGCAATTCCCAGGTTGAGCCCGGGGCTTTCACACCTAACTTAATTATCCGCCTACATTCCCTTTACGCCCAGTCATTCCGATTAACGCTCGCACCCTCCGTATTACCGCGGCTGCTGGCACGTAGTTAGC
+
CCCCCCEFGGGCC@FFFEFEFGGGGG9CAFFFFCEEGCFC@AECCFF9EFGF:@@@@CEFF9CFCEGGGCDFFGEC>C?AFFGG><FEGGGGGGGF,EFDFEDFCGCDCFGCF?FEF=F86CFDFAF:CFF:EGEGEGF??EAEGGGGFGGGGGGGCEFC9D9=6BEEFFF,=CC=FFDFGFCFGC8:8@6AEEG57DD>B6B@A?FF=DEA78FFFCFE6=5>2534*85*7>)7901:>6@@E4?CEC;10((1>?9::;F9>F((4?0:(,(6468614;>61)5:<221,((4)6))
@M04999:289:000000000-L3R54:1:1101:29112:12044 2:N:0:401
AGACTACTCGGGTATCTAATCCTGTTCGCTCCCCACGCTTTCGTCCATCAGCGTCAATCGGTATTTAGTAACCTGCCTTCGCAATCGGGGTTCTGTGTAATATCTATGCATTTCACCGCTACACTACACATTCCAGCTACTTCAATACTATTCAAGATTAACAGTATCAACGGCAGTTCTACAGTTAAGCTGCAGGTTTTCACCGCTGACTTATCAACCCGCCTACGGACCCTTTAAACCCAATAAATCCGGATAACGCTCGCATCCTCCGTATTACCGCGGCTGCTGGCACGGAGTTAGC
+
CCCCCGGGGGGGGGGGGGGGGGGGGGGGGGGGGGGGGGGGGGGGGGGGGGGGGGGGGGGGGGGGEGGGGGGGGGGGGGGGGGGGGGGGGGGGGGGGGGGGGGGGGGGGGGGGGGGGGGGGGGGGGGGGGGGGGGGGGGGGGGGGGGGGGGGGGGGGGGGGGGGGGGGGGGGGGGGGFGFGGGGGGGGGFGGGGGGGFGGGFFFFFFFFFFFFFFFFFFF>DBFFFFDFFFFFDBFFFFFFFF@;EEFEEFFF;D;;@F;@@FFF:B?<<:>?6BFFFFF>FF>>>?:??B:<:((03:AF:
@M04999:289:000000000-L3R54:1:1101:28630:12051 2:N:0:401
AGGACTACCAGGGTATCTAATCCTGTTTGCTACCCACGCTTTCGAGCATGAACGTCAGTGTTATCCCAGGAGGCTGCCTTCGCCATCGGTATTCCTCCACATCTCTACGCATTTCACTGCTACACGTGGAATTCTACCTCCCTCTGACACACTCTAGTTTGACAGTTTCAAATGCACGTCCCAAGTTGAGCTCGGGGATTTCACATCTGACTTATCTAACCGTCTGCGCTCGCTTTACGCCCAGTAATTCCGATTAACGCTCGCACCCTACGTATTACCGCGGCTGCTGGCACGTCGTT
+
CCCCCGGGGGGGGGGGGGGGGGGGGGGGGGGGGGGGGGGGGGGGGGGGGGGGGGGGGGGGGGGGGGGGGGGGGGGGGGGGGGGGGGGGGGGGGGGGGGGGGGGGGGGGGGGGGGGGGGGGGGGGGGGGGGGGGGGGGGGGGGGGGGGGGGGGGGGGGFGGGGGGGGGGGGGGGGGGFGFGGGGGGGGGGGGGGGDDGGGGFFFFFFFFFCEFEFFFFFFFFBFAFFEFFFFBFFDFFE>E@@D?F9ECEFFFFFFFFFF9;FFFFFFFF<62?DFFBDBFFFFFFF?B:?BF?F6(-9:
@M04999:289:000000000-L3R54:1:1101:14698:12075 2:N:0:401
GCGACTACCGGGGTATCTAATCCTGTTTGCTACCCACGCTTTCGAGCATGAACGTCAGTGTTATCCCAGGAGGCTGCCTTCGCCATCGGTATTCCTCCACATCTCTACGCATTTCACTGCTACACGTGGAATTCTACCTCCCTCTGACACACTCTAGTTTGACAGTTTCAAATGCACGTCCCAAGTTGAGCTCGGGGATTTCACATCTGACTTATCTAACCGTCTGCGCTCGCTTTACGCCCAGTAATTCCGATTAACGCTCGCACCCTACGTATTACCGCGGCTGCTGGCACGTAGTT
+
CCCCCGGGGGGGGGGGGGGGGGGGGGGGGGGGGGGGGGGGGGGGGGGGGGGGGGGGGGGGGGGGGGGGGGGGGGGGGGGGGGGGGGGGGGGGGGGGGGGGGFGGGDGGGGGCFGGGGGGGGGGGGGGGGGGGGGGGGGGGGGGGGGGGGGGGGGGGGFGGGFFGGFFGGGGGGGGGFGFGDGGGGGGFGFGE?EGGGGDGFFFFFAFFFEFEFFFFFFFFFBFFFFC@=52>@@@FFFFFBFFD34ECFFE@D;@?E9?@<FF;BF;BFBF?:223<99:>FBFF>?F7>67?:18:?9
@M04999:289:000000000-L3R54:1:1101:20390:12108 2:N:0:401
GACTACTGGGGTATCTAATCCCATTCGCTACCTACGCTTTCGTGCCTCAGTGTCAGGAATGTGCCAGTCTGCTGCCTTCGCTTTTGGTATTCCCCATGATATCAACGGATTTCACCCCTACACCATGAGTTCTACAGACCTCTCACACCCTCTAGTTTTACCGTTTCCGGTGCAGATCTGGAGTTGAGCCCCAGGATTTAACACTAGACTAATAAAACCACCTACGCACCCTTTACACCCAATAATTCCGGATAACGCTTGGGGCACTCGTATTACCGCTGCTGCTGGCACGAGTTTAGCC
+
CCCCCGGGGGGGGGGGGGGGGGGGGGGGGGGGGGGGGGGGGGGGGGGGGGGGGGGGGGGGFGGGGGGGGGGGGGGGGGGGGGGGGGGGGFGGGGGGGGGGGGGGGGGGGGGGGGGGGGGGGGGGGGGGGGGGGGGGFGGGFGGGGGGGGGGGGGGGGGGGGFGGGGGGGGGGGGGGFGFGGGGGFCEGGGGGGGG6FGGGFFFFFFFFEF@CCFFFFF>CFFFEC5=ABFFFFFFFEFFFFF@=EFFFFFFFFFA@DFFFF@@9@FF@FFF;@=?FEB>9>>DFFBFF??FFBB?BB<<A)
@M04999:289:000000000-L3R54:1:1101:29167:12127 2:N:0:401
GGGACTACTGGGGTATCTAATCCTGTTTGCTCCCCACGCTTTCGCATCTCAGCGTCAGTATCTGTCCAGAAGGCCGCCTTCGCCACCGGTATTCCTCCACATCTCTACGCATTTCACCGCTACACGTGGAATTCTACCTTCCTCTACAATACTCCAGATAACCAGTTTTAAGTGCAATTCCCAGGTTGAGCCCGGGGCTTTCACACCTAACTTAATTATCCGCCTACATGCCCTTTACGCCCAGTCATTCCGATTAACGCTCGCACCCTCCGTATTACCGCGGCTGCTGTCACGGAGTT
+
CCCCCGGGGGGGGGGGGGGGGGGGGGGGGGGGGGGGGGGGGGGGGGEGGGGGGGGGGGFGGGGGGGGGGGGGGGGGGGGDGGEFGGGGGGGFGFGGGGFGGFGGGGGGGGGGGGGGGGGGGGGGGGEFEFGGFGGGGGGGGGGGGGGGGGGGGGFFGGGGGGGGCDFGGGGFFGGCDGBFGFFGGGGGCFGGGGG>DD>FFFFFFFFFF=DFEFFFFFFF69>@=DBB49>@BF@3CCDA@>D<;@AECCCE?<FF?)(36669>>B::??6,(40<<A?BF>99;6:?)5<<36;0(,
@M04999:289:000000000-L3R54:1:1101:18052:12133 2:N:0:401
GTTAGGACTACCCGGGTATCTAATCCTGTTCGCTACCCATGCTTTCGAGCCTCAGCGTCAGTAACAGACCAGAGAGCCGCCTTCGCCACTGGTGTTCTTCCATATATCTACGCATTTCACCGCTACACATGGAGTTCCACTCTCCTCTTCTGCACTCAAGTCTCTCAGTTTCCGATGCTCTTCCTCAGTTAAGCTGAGGGCTTTCACATTCAGACTTAAAAGACCGCCTGCGCTCCCTTTACGCCCAATAAATCCGGACAACGCTTGCCACCTACGTATTACCGCGGCTGCTGGCACGT
+
CCCCCGGGGGGGGGGGGGGGGGGGGGGGGGGGGGDGGGGGGGGGGGGGGGGGGGGGGGGGGGGGGGGGGGGGGGGGGGGGGGGGGGGGGGGGGGGGGGGGGGGGGGGGGGGGGGGGGGGGGGGGGGGGGGGCEGGGGGGGGGGGGGGGFGGGGGGGGGGGGGFGAFFGGGGGGGGGFGBGGGGGFGGGGGGGGGGGFGGGFFFFFFFFE5AEEFFFEF6ABEFFFAFB@>=BF>F@9@FF<><DF91;1@FEEF(..,20.490<:0:?9><<:?F824(5>4(49660>BF:2((.((
@M04999:289:000000000-L3R54:1:1101:15894:12163 2:N:0:401
TTCGACTACAGGGGTATCTAATCCTGTTTGCTCCCCACGCTTTCGCATCTCAGCGTCAGTATCTGTCCAGAAGGCCGCCTTCGCCACCGGTATTCCTCCACATCTCTACGCATTTCACCGCTACACGTGGAATTCTACCTTCCTCTACAATACTCTAGTTAACCAGTTTTAAGTGCAATTCCTAGGTTGAGCCCAGGGCTTTCACACCTAACTTAATTATCCGCCTACATGCCCTTTACGCCCAGTCATTCCGATTAACACTTGCACCCTCCGTATTACCGCGGCTGCTGGCACGGAGTTT
+
CCCCCGGGGGGGGGGGGGGGGGGGGGGGGGGGGGGGGGGGGGGGGGGGGGGGGGGGGGGGGGGGGGGGGGGGGGGGGGGGGGGGGGGGGGGGCFGGGGGGGGGGGGGGGGGGGGGGGGGGGGGGGGGGGGGGGGGGGGGGGGGGGGGGGEF8EFGGGGGGGGGGGGGGFGGGGGGGFGFGGGGGGGGGGGGGGGFFCDGGFFFFFFFFFFFFFFFFFFFFFFFFFADFFEFFFFFFFFFFFFFFFF@FFEFFEFD6@EEFFE)7>EF;021;63:17:<B<;;0;;9?B>>0.83909?<)
@M04999:289:000000000-L3R54:1:1101:21453:12241 2:N:0:401
CATGACTACAGGGGTATCTAATCCTGTTCGCTCCCCACGCTTTCGTCCATCAGCGTCAATCGGTATTTAGTAACCTGCCTTCGCAATCGGGGTTCTGTGTAATATCTATGCATTTCACCGCTACACTACACATTCCAGCTACTTCAATACTATTCAAGATTAACAGTATCAACGGCAGTTCTACAGTTAAGCTGCAGGTTTTCACCGCTGACTTATCAACCCGCCTACGGACCCTTTAAACCCAATAAATCCGGATAACGCTCGCATCCTCCGTATTACCGCGGCTGCTGGCACGGAGTT
+
CCCCCGGGGGGGGGGGGGGGGGGGGGGGGGGGGGGGGGGGGGGGGGGGGGGGGGGGGGGGGGGGGGGGGGGGGGGGGGGGGGGGGGGGGGGGGGGGGGGGGGGGGGGGGGGGGGGGGGGGGGGGGGGGGGGGGGGGGGGGGGGGGGGGGGGGGGGGGGGGGGGGGGGGGGGGGGGGFGFGGGGGGGGGGGGGGGGGGGFGFFFFFFBDBFFFFFFFFFFFFFFAB=DFF2>@FFFBFFFFFFFF;8;AEFF;B1<;;9EF06;FFFFFF?F0>?B?BFF<6>FFB99:?>:<FF<6;0,8
@M04999:289:000000000-L3R54:1:1101:13906:12311 2:N:0:401
AATGACTACTGGGGTATCTAATCCCATTTGCTCCCCTAGCTTTCGTCTCTCAGTGTCAGTGTCGGCCCAGCAGAGTGCTTTCGCCGTTGGTGTTCTTTCCGATCTCTACGCATTTCACCGCTCCACCGGAAATTCCCTCTGCCCCTACCGTACTCCAGCTTGGTAGTTTCCACCGCCTGTCCAGGGTTGAGCCCTGGGATTTGACGGCGGACTTAAAAAGCCACCTACAGACGCTTTACGCCCAATCATTCCGGATAACGCTTGCATCCTCTGTATTACCCCGGCTGCTGGCACAGAGGTT
+
CCCCCGGGGGGGGGGGGGGGGFGGGGGGGGGGGGGGGGGGGGGGGGGGGGGGGFGGGGGGGGGGGGGGGGGGGGGGGGGGGGGGGGBFGGGGGGGGGGGGGGEFCFGGGGGGGGGGGGGEEEGGGGGGGGGGGGGGGGGGGGGGGGGGGGGGGFGGGGGGCGCDGGGGDFDGGGGEFGFGGGGGGGG?:?FGGGFFGFFFFFFFFEAFFBFFF4FFFFFFFDDDFFFF;EE?BF;<BAFFB6>FB<FFBFFFB96:?97:;1::(,6<?BA4499<<-6A((-4>9>?:?FF()(((((.,
@M04999:289:000000000-L3R54:1:1101:17998:12314 2:N:0:401
TAGACTACACGGGTATCTAACCCTGTTCGCTACCCATGCTTTCGAACCTCAGCGTCAGTTACAGACCAGAGAGCCGCCTTCGCCACTGGTGTTCTTCCATATATCTACGCATTCCACCGCTACACATGGAGTTCCACTCTCCTCTTCTGCACTCAAGAAAAACAGTTTCAGCTGCACTTCCCCGGTTAAGCCGAGGGCTTTCACAGCTGACTTGTTCTCCCGCCTGCGTTCGCTTTACGCCCAATAAATCCGGACAACGCTTGCCACCTACGTATTACCGCGGCTGCTGGCACGTAGTT
+
CCCCCGGGGGGGGGGGGGGGGGGGGGGGGGGGGGGGGGGGGGGGGEGGGGGGGGGGGGGGGGGGGGGGGGGGGGGGGGGGGGGGGGGGGGGGGGGGGGGGGGGGGGGGGGGGGGGGGGGGGGGGGGGGGGGGGGGGGGGGGGGGGGGGGGGGGGGGGGGGGGGGGFGGGGGGGGGGFGFGGGGGGGGGGGGGGGGGGGGGFFFFFFFFFFFFCFFFFFFFFFFFFFFFFFFDFFDFFFFFFFF6=EEFFFF>>:((4823<?:?:671?FF?FF<>AF>((1062>B:>7?071<B014
@M04999:289:000000000-L3R54:1:1101:27911:12319 2:N:0:401
GAGACTACAGGGGTATCTAATCCTGTTCGCTCCCCACGCTTTCGTCCATCAGCGTCAATCGGTATTTAGTAACCTGCCTTCGCAATCGGGGTTCTGTGTAATATCTATGCATTTCACCGCTACACTACACATTCCAGCTACTTCAATACTATTCAAGATTAACAGTATCAACGGCAGTTCTACAGTTAAGCTGCAGGTTTTCACCGCTGACTTATCAACCCGCCTACGGACCCTTTAAACCCAATAAATCCGGATAACGCTCGCATCCTCCGTATTACCGCGGCTGCTGGCACGGAGTT
+
CCCCCGGGGGGGGGGGGGGGGGGGGGGGGGGGGGGGGGGGGGGGGGGGGGGGGGGGGGGGGGGGGGGGGGGGGGGGGGGGGGGGGGGGGGGGGGGGGGGGGGGGGGGGGGGGGGGGGGGGGGGGGGGGGGGGGGGGGGGGGFGGGGGGGGGGGGGCGGGGGGGGGGGGGGGGGGGGFGFGGGGGGGGGGGGGGGGGFGFGFAFFFFFFFFFFFFFFFFFFFFBFAFF>DFF@?DFFFFFFF<@;;EEC?E;90;DFFFFF<D>FFFF>2<:>BFB?FFA6;199B;?D?:BBFFFF0::
@M04999:289:000000000-L3R54:1:1101:10377:12335 2:N:0:401
GGACTACCGGGGTATCTAATCCTGTTCGCTACCCATGCTTTCGAACCTCAGCGTCAGTTACAGACCAGAGAGCCGCCTTCGCCACTGGTGTTCTTCCATATATCTACGCATTCCACCGCTACACATGGAGTTCCACTCTCCTCTTCTGCACTCAAGAAAAACAGTTTCAGCTGCACTTCCCCGGTTAAGCCGAGGGCTTTCACAGCTGACTTGTTCTCCCGCCTGCGTTCGCTTTACGCCCAATAAATCCGGACAACGCTTGCCACCTACGTATTACCGCGGCTGCTGGCACGTAGTTAGC
+
CCCCCGGGGGGGGGGGGGGGGGGGGGGGGGGGGGGGGGGGGGGGGGGGGGGGGGGGGFGGGGGGGGGGGGGGGGGGGGGGGGGGGGGGGGGGGGGGGGGGGGGGGGGGGGGGGGGGGEGEGGGGGFGGCGGGGGGGGGFGGGGGGGGGGGGGGGGGGGGGGGGFGGGGGGGGGGGGFGFGGGGGGGGGGFGGGGGGGGGGFFFFFFFFFFFC3BAFEFFFDFFFFFFFFFFFFF;<C?;D;DDFD>DBA?B><BFFFFFFFFF?9?<:FB?BFB?BA<:6(-(-31:?><???03134)66
@M04999:289:000000000-L3R54:1:1101:6506:12341 2:N:0:401
ACTCGGGTATCTAATCCTGTTCGCTCCCCACGCTTTCGTCCATCAGCGTCAATCGGTATTTAGTAACCTGCCTTCGCAATCGGGGTTCTGTGTAATATCTATGCATTTCACCGCTACACTACACATTCCAGCTACTTCAATACTATTCAAGATTAACAGTATCAACGGCAGTTCTACGGTTAAGCTGCAGGTTTTCACCGCTGACTTATCAACCCGCCTACGGACCCTTTAAACCCAATAAATCCGGATAACGCTCGCATCCTCCGTATTACCGCGGCTGCTGGCACGGAGTTAGCCGATG
+
CCCCCGGGGGGGGGGGGGGGGGGGGGGGGCFGGGGGGGGGGGGGGGGGGGGGGGGGGGGGGGGGGGGGGGGGGGGGGGGGGGGGGGGGGGGGGGGGGGGGGGGGGGGGGGGGGGGGGGGGGGGGGGGGGGGGGGGGGGGGGGGGGGGGGGGGGFFGGGGGGGGGGGGDGGGGGGGGFGFGGGGGGGGGGGGFGGGGGGGGFFFFFFFFFFFFFFDFFFFFFFFFFFFF3>EEFE@??DFFFCFFFFF@<DFFFFFFFFFFF>>FFF??F?BFF?>>>9BFFFFFF?<BF0>?BBFF:B;92
@M04999:289:000000000-L3R54:1:1101:25924:12417 2:N:0:401
GGACTACTGGGGTATCTAATCCTGTTTGCTCCCCACGCTTTCGCATCTCAGCGTCAGTATCTGTCCAGAAGGCCGCCTTCGCCACCGGTATTCCTCCACATCTCTACGCATTTCACCGCTACACGTGGAATTCTACCTTCCTCTACAATACTCCAGATAACCAGTTTTAAGTGCAATTCCCAGGTTGAGCCCGGGGCTTTCACACCTAACTTAATTATCCGCCTACATGCCCTTTACGCCCAGTCATTCCGATTAACGCTCGCACCCTCCGTATTACCGCGTCTGCTGGCACGGAGATAGC
+
CCCCCFGGFFGGGEGFGGGGGFGGFFGGGGGGDGGGGGGGGGGGGGGGFGGGGFGGGGGGGGGGGGGGGGGGGGGEGGGGGGGGGGGGGGFGGGGGGGGGECFGGGGGGGGGFGGGGGGCFGGGGGGGGGFGGGGGGGGGGGGGGGGGGGGGGGGGFGGGGFFFFGDGGGGGGGGGFGFFGGGGGGGGGGGGGGGGGGGG49BFFFFFFFFFEFFFFFF4?DFFDFBCEBEDFD@EFF;DB?;EEFCFEC@@<@DE3;(1:>9690<::69?:374A<B9>2-8?AB?><<??6;((.)))
@M04999:289:000000000-L3R54:1:1101:20109:12417 2:N:0:401
AGACTACTCGGGTATCTAATCCTGTTTGCTCCCCACGCTTTCGCATCTCAGCGTCAGTATCTGTCCAGAAGGCCGCCTTCGCCACCGGTATTCCTCCACATCTCTACGCATTTCACCGCTACACGTGGAATTCTACCTTCCTCTACAATACTCCAGATAACCAGTTTTAAGTGCAATTCCCAGGTTGAGCCCGGGGCTTTCACACCTAACTTAATTATCCGCCTACATGCCCTTTGCGCCCAGTCATTCCGATTAACGCTCGCACCCTCCGTATTACCGCGGCTGCTGGCACGGAGTTAGC
+
CCCCCGGGGGGGGGGGGGGGGGGGGGGGGGGGGGGGGGGGGGGGGGGGGGGGGGGGGGGGGGGGGGGGGGGGGGGGGGGGGGGGGGGGGGGGGGGGGGGGGGGGGGGGGGGGGGGGGGGGGGGGGGGGGGGGGGGGGGGGGGGGGGGGGGGGGGGGGGGGGGGGGGGGGGGGGGGGFGFGGGGGGGGGGGGGGDGGGGGGFFFFFEFFFFFFBCFFFFFFBBFFFFFFFFFFFFEEE@FFFF?FEAFFFFE1@FFFEDBFFFFFFFFFFFF<::BBBA?FF>>9;<:?FF?D((,7<:<25
@M04999:289:000000000-L3R54:1:1101:19977:12418 2:N:0:401
TTGACTACTGGGGTATCTAATCCTGTTTGCTCCCCACGCTTTCGCATCTCAGCGTCAGTATCTGTCCAGAAGGCCGCCTTCGCCACCGGTATTCCTCCACATCTCTACGCATTTCACCGCTACACGTGGAATTCTACCTTCCTCTACAATACTCCAGATAACCAGTTTTAAGTGCAATTCCCAGGTTGAGCCCGGGGCTTTCACACCTAACTTAATTATCCGCCTACATGCCCTTTACGCCCAGTCATTCCGATTAACGCTCGCACCCTCCGTATTACCGCGGCTGCTGGCACGGAGTT
+
CCCCCGGGGGGGGGGGGGGGGGGGGGGGGGGGFGGGGGGGGGGGGGGGGGGGGGGGGGGGGGGGFFGGGGGGGGGGGGGGGGGGGGGGGGEFGGGFGGGGGGGCGFGGGGGGGGGGGGGGGGGGGGFGGDGGGGGGGFGGGGFGGGGGGGGGGGGGGGGGGGFGGGGGGGGGGGGGFGFGGGGGGGFGGGGGGGGGGGGGFFFFFFFFFB@CFFFFEFFFF?FD?@DFEFEBDF@EFF6DB02=@3@FCFFFFFDFFF13619;9;BF:?BFB?F?DFA:>B>>FFFFF:B???021??
@M04999:289:000000000-L3R54:1:1101:16750:12469 2:N:0:401
GGACTACCGGGGTATCTAATCCTGTTTGCTCCCCACGCTTTCGCATCTCAGCGTCAGTATCTGTCCAGAAGGCCGCCTTCGCCACCGGTATTCCTCCACATCTCTACGCATTTCACCGCTACACGTGGAATTCTACCTTCCTCTACAATACTCCAGATAACCAGTTTTAAGTGCAATTCCCAGGTTGAGCCCGGGGCTTTCACACCTAACTTAATTATCCGCCTACATGCCCTTTACGCCCAGTCACTCCGATTAACGCTCGCACCCTCCGTATTACCGCGGCTGCTGTCACGGAGTTAGC
+
CCCCCG@DGGDGGGGGGGGGGEAEFGGGGGGFGGGGGGEEFFCFE:FEFGGGGEGGDFAEGFGGGGGGGGGGGGGGGGGFFE@FGBFGGGGGFGGGCGGGFFGGGGGGGG7FGFGGFEGGG@FGDEFEGGGGGGGG6,7@FGGGFDD@DGFGG8=FFCGG8DFFDGGFGFGFCCGC+:AC9FFCEGGDGFGGGE7DDGCFFFFFF>8FEFE?E6C67B88?B=DF@;.9@)=@8E<>D?D@015@E))7186?(4<>?>?6>62;;?((42,477<<A<>>0276042).)5:(4(-()64
@M04999:289:000000000-L3R54:1:1101:27071:12474 2:N:0:401
GACTACAGGGGTATCTAATCCTGTTTGCTCCCCACGCTTTCGCATCTCAGCGTCAGTATCTGTCCAGAAGGCCGCCTTCGCCACCGGTATTCCTCCACATCTCTACGCATTTCACCGCTACACGTGGAATTCTACCTTCCTCTACAATACTCTAGTTAACCAGTTTTAAGTGCAATTCCTAGGTTGAGCCCAGGGCTTTCACACCTAACTTAATTATCCGCCTACATGCCCTTTACGCCCAGTCATTCCGATTAACGCTCGCACCCTCCGTATTACCGCGGCTGCTGGCACGGAGTTAGCC
+
CCCCCGGGGGGGGGGGGGGGGGGGGGGGGGGGGGGGGGGGGGGGGGGGGGGGGGGGGGGGGGGGGGGGGGGGGGGGGGGGGGGGGGGGGGGGGGGGGGGGGGGGGGGGGGGGGGGGGGGGGGGGGGGGGGGGGGGGGGGGGGFGGGGGGGGGGGGGGGGGGGGGGFGGGGGFGGGGFGFGGGGGGGGGGGGGGGGGGGGGFFFFFFFFFFFEFFFFFFFFFAADFECEBFFFFB6@@F@D>DEEEFFFFFD;DDCF<9;@9BBFFFFF?BBFF>A<AFF;F9>FFFFFF0<<0>>BFAFF2
@M04999:289:000000000-L3R54:1:1101:17320:12487 2:N:0:401
AGACTACCCGGGTATCTAATCCTGTTTGCTCCCCACGCTTTCGCATCTCAGCGTCAGTATCTGTCCAGAAGGCCGCCTTCGCCACCGGTATTCCTCCACATCTCTACGCATTTCACCGCTACACGTGGAATTCTACCTTCCTCTACAATACTCTAGTTAACCAGTTTTAAGTGCAATTCCTAGGTTGAGCCCAGGGCTTTCACACCTAACTTAATTATCCGCCTACATGCCCTTTACGCCCAGTCATTCCGATTAACGCTCGCACCCTCCGTATTACCGCGGCTGCTGGCACGGAGTTAGC
+
CCC@CGGGGGGGGGGGGFFGGGGFGGEFDFGG@7<CFGGGGG7FGGGCEEDFGGCEGF,E<FGGFGFGGFFGFDCFFGGGGGGGGDEGE@FGGFGGGGFG,AFFGGGGCFGGFFGGGDDGGGGGEGF7CCEFEACFGGGGGFFAEGD9AFGGGAFDGFDCFDFGGGGGG?FGFFF,9DFGGGGEFF6DFC8@E:F9>FGFF99?>?FF558>96A=EFFEFFDFFF9?*73>@BB8C29BFF(6=AC53?4;(237C;@<;16>F6?:1:9868249480(-7960),.4(,(-79?2464
@M04999:289:000000000-L3R54:1:1101:27396:12500 2:N:0:401
GTGACTACTCGGGTATCTATTCCTGTTTGCTCCCCATGCTTTCGCACCTCAGCGTCAGTATTAGGCCAGAAGGCTGCCTTCGCCATCGGTATTCCTCCAGATCTCTACGCATTTCACCGCTACACCTGGAATTCTACCTTCCTCTCCTATACTCTAGCTAACCAGTATCGTATGCAATTCCCAAGTTGAGCTCGGGGATTTCACACCCGACTTAATTAGCCGCCTACGCGCGCTTTACGCCCAGTAATTCCGATTAACGCTTGCACCCTCTGTATTACCGCTGCTGCTGGCACAGAGTTAC
+
CCCCCFFGGGGGGGGGFGGGGGGGGGGGGDEGGGGGGFFGGG9FFGGCFGGFGGCGGGFFGGGDFGFDGFDGGGF@F8FA<FDGGCFGGEGGGFEGFFFGFEEGGGGGGGDGFGGGGFFEEGGGGGGF@<F9,EFGGGG=DDDGFGGGCCGFFGGGG8;DGGGFDDGFGGFFFFGGFC5+=DFDFGGGF,,=EE+=D69CFFAFF*<988=>>FAAEFA2/:>2>@D@@@29>BF6EC;FBB<05)9?5?)54:1?)-19B?BF?FF1?FF::<<<A><6;((-3))..(42)((5?A>D)
@M04999:289:000000000-L3R54:1:1101:8107:12502 2:N:0:401
AGAGGACTACTCGGGTATCTAATCCTGTTCGCTCCCCACGCTTTCGTCCATCAGCGTCAATCGGTATTTAGTAACCTGCCTTCGCAATCGGGGTTCTGTGTAATATCTATGCATTTCACCGCTACACTACACATTCCAGCTACTTCAATACTATTCAAGATTAACAGTATCAACGGCAGTTCTACAGTTAAGCTGCAGGTTTTCACCGCTGACTTATCAACCCGCCTACGGACCCTTTAAACCCAATAAATCCGGATAACGCTCGCATCCTCCGTATTACCGCGGCTGCTGGCACGGAATT
+
CCCCCGGGGGGGGGGGGGGGGGGGGGGGGGGGGGGGGGGGGGGGGGGGGGGGGGGGGGGGGGGGGGGGGGGGGGGGGGGGGGGGGGGGGGGGGGGDGGGGGGGGGGGGGGGGGGGGGGGGGGGGGGGGGGGGGGGGGGGGGGGGFGGGGGGGGGGGGGGGGGGGGGGGGGGGGGGGFGFGGGGGGGGGGGGGGGGGGGGGFFFFFFFFFFBACAFFFFFEFFFFB@FFFFFFFFFF@@FF;EFDFFF@8CCE@B@FFFFF;>1(((316(4<?03:?2AD<?B9>>69:))5<:?240(,.
@M04999:289:000000000-L3R54:1:1101:8138:12522 2:N:0:401
CGACTACAGGGGTATCTATCCTGTTCGCTACCCATGCTTTCGAACCTCAGCGTCAGTTACAGACCAGAGAGCCGCCTTCGCCACTGGTGTTCTTCCATATATCTACGCATTCCACCGCTACACATGGAGTTCCACTCTCCTCTTCTGCACTCAAGAAAAACAGTTTCAGCTGCACTTCCCCGGTTAAGCCGAGGGCTTTCACAGCTGACTTGTTCTCCCGCCTGCGTTCGCTTTACGCCCAATAAATCCGGACAACGCTTGCCACCTACGTATTACCGCGGCTGCTGGCACGTAGTTAGCC
+
CCCCCGGGGGGGEEDFGGGGGGGGGGGGG,CFFGGGGGGGGGGGGGGGGGGGGGGGGFGGGGEGGGGGGGGGGGGGGGGGGGGGGGGGGGGGGCGGGGGGGFFGGGGGGEGFGGGGGGGGGGGGGGGGFGGGGGGGGFCFGGGGGDCFFGGGGGGGGFFGGGGGGGGGGGFFGGGGFGFGGGGEGGFGGCCEEEGGGGGGFFFFFFFFFFEEEFFFFFF@FFFBFB;@;@BF<<<C?D@FFF@EAEEFE@0?B08?FFBF?F3<?BBBF?B243><ABF;9B9>::2(3?FFB?BF>ABA4
@M04999:289:000000000-L3R54:1:1101:2680:12533 2:N:0:401
GGGACTACAAGGGTATCTAATCCTGTTTGCTCCCCACGCTTTCGCATCTCAGCGTCAGTATCTGTCCAGAAGGCCGCCTTCGCCACCGGTATTCCTCCACATCTCTACGCATTTCACCGCTACACGTGGAATTCTACCTTCCTCTACAATACTCCAGATAACCAGTTTTAAGTGCAATTCCCAGGTTGAGCCCGGGTCTTTCACACCTAACTTAATTATCCGCCTACATGCCCTTTACGCCCAGTCATTCCGATTAACGCTCGCACCCTCCGTATTACCGCGGCTGCTGGCACGGAGTT
+
CCC<C@FCEFGCEGGGGFFFGGGGGGGDGGFGGGGGGGEGGGFGGGGGGCFGGGGGEGGFFGGFG9EFFGGGGGGGGGGGGGGGBFBEGGGGFGFGGGGGGGGGGGGGGGEG7EFGGGGGGGGGGGGGG>FGGGGGGGGGGEGGFGGGGGGGGGGGGEGGGGGGGGCGGGGGEGGGFGBGFFGG6DEGGGDFDCED*@C7<FFFFFFFF;:>EFFFEFFEFD2>@@B:?EF@BFFFFC@DF008@FEE<?)6??<@EC297DFF>>>::1:9:0:><BF?;>B3(41?2::1<(-,(-:
@M04999:289:000000000-L3R54:1:1101:19517:12551 2:N:0:401
ATGGAGACTACTAGGGTATCTAATCCTGTTTGCTCCCCACGCTTTCGCATCTCAGCGTCAGTATCTGTCCAGAAGGCCGCCTTCGCCACCGGTATTCCTCCACATCTCTACGCATTTCACCGCTACACGTGGAATTCTACCTTCCTCTACAATACTCCAGATAACCAGTTTTAAGTGCAATTCCCAGGTTGAGCCCGGGGCTTTCACACCTAACTTAATTATCCGCCTACATGCCCTTTACGCCCAGTCATTCCGATTAACGCTCGCACCCTCCGTATTACCGCGGCTGCTGGCACGGAGT
+
CCCCCGGGGGGGGGGGGGGGGGGGGGGGGGGGGGGGGGGGGGGGGGGGGGGGGGGGGGGGGGGGGGGGGGGGGGGGGGGGGGGGGGGGGGGGGDFGGGFGGGGGGGGGGGGGGGGGGGGGGGGGGGGGGGG@CGFGGGGGGGGGGGGGGGGGGFGGGFGGGGGGGGGGFCFGGGGGFFFGGGGGGGGGGGGFGGGGGGGGBEFAFFFFFFFFEFFFFFFFFFFF?F>DFFFFFBEFFFF6>0;BFF@4@EFFFF;1;DFF<?;023>6>FB:?<B:0:BAA2(799>BBFFB06,311314
@M04999:289:000000000-L3R54:1:1101:25869:12577 2:N:0:401
CGTGACTACAAGGGTATCTAATCCCGTTCGCTCCCCATGCTTTCGCACTCCAGCGTCGGTAGGGACCCAGAGAGCTGCCTTCGCTTTTGGCGTTCCTTCGTAGATCTTAGGATTTCACCCCTACACACGAAATTCCACTCTCCTCTGTCTCACTCAAGTGAATTGGTTTCGAGAGCATTCCACCAGTTTTTGGCGACTTTCGCTTTCAACCCGATTCACCGCCTACGTGCCCTTTACGCCTAGTCATTCCGAAGAACACTTGCCCCCCCCGTCTTACCGCGGCTGCTGGCACGGAGTTAGC
+
CCCCCGGGGGGGGGGGGGGGGGGGGGGGGGGGGGGGGGGGGGGGGGGGGFGGGGGGGGGGGGGGGGGGGGGGGGGGGGGGGGGGGGGGGGGGGGGGFGGGGGGGGGGGGGGGGGGGGGGGGGGGGGGGGGGGGGGGGGGGGGGGGGGGGGGGGGGGGGGGGGGGGGGGGFEGGGGGFG?C;EGGGGGGGGGGGGGGGGGGFFFFFFFF<ABDFFFFFFFBFFFFFFF@FF<FF@EFEFDFFFFEFEFFFFFFFFFBFFFFDBBBFFF97>>1:6?FFF:9-49;9?D?FBB>?12;BBF<<
@M04999:289:000000000-L3R54:1:1101:19190:12580 2:N:0:401
GGAGACTACAAGGGTATCTAATCCTGTTTGCTCCCCACGCTTTCGCATCTCAGCGTCAGTATCTGTCCAGAAGGCCGCCTTCGCCACCGGTATTCCTCCACATCTCTACGCATTTCACCGCTACACGTGGAATTCTACCTTCCTCTACAATACTCCAGATAACCAGTTTTAAGTGCAATTCCCAGGTTGAGCCCGGGGCTTTCACACCTAACTTAATTATCCGCCTACATGCCCTTTACGCCCAGTCATTCCGATTAACGCTCGCACCCTCCGTATTACCGCGGCTGCTGGCACGGAGTTC
+
CCCCCGGGGCFGGGGGGGGGGCFGGGGGGGGGGGGGGGGGGGGGGGGGGFGGGGGGGGGGGGGGGGGGGGGGGGGGGGGGGGGGGGGGGGGGGGGGGGGGGGGGGGGGGFGGGGGGGGGGGGGGGGGGGGGDGFGF;FGGGGGGGGGGFGGDGGGFGDFGFGGFGGGGFGGGGFGGFGFCFGDGGCCFGGGGGGEDD5CGFFFFCFFFDF62ABFFE6:CFE=>@@9@EEE9B@EFF9<><96@<3=EF5C5@@;@;EC268<>9>>138::>330,4<B?999;1((4.38:<?36131)
@M04999:289:000000000-L3R54:1:1101:10407:12609 2:N:0:401
GAGCTGACTACCCGGGTATCTAATCCTGTTCGCTCCCCACGCTTTCGTCCATCAGCGTCAATCGGTATTTAGTAACCTGCCTTCGCAATCGGGGTTCTGTGTAATATCTATGCATTTCACCGCTACACTACACATTCCAGCTACTTCAATACTATTCAAGATTAACAGTATCAACGGCAGTTCTACAGTTAAGCTGCAGGTTTTCACCGCTGACTTATCAACCCGCCTACGGACCCTTTAAACCCAATAAATCCGGATAACGCTCGCATCCTCCGTATTACCGCGGCTGCTGGCACGGAGT
+
CCCCCGGGGGGGGGGGGGGGGGGGGGGGGGGGGGGGGGGGGGGGGGGGGGGGGGGGGGGGGGGGGGGGGGGGGGGGGGGGGGGGGGGGGGGGGGGGGGGGGGGFGGGGGGGGGGGGGGGGGGGGGGGGGGGGGGGGGGGGGGGGGGGGGGGGGGGGGGGGGGGGGGGGGGGGGGGDBGFGGGGGGGGGGGGGGGGGGGGGFFFFFFFFFFFFFFFFFFFFFFBFB@FFFFFF=@BFFFFFFFFFFDFFF<ECEEFFDFFFFFFF?9>BFFF?B?FFFFFBBBB6;;09>FB?:BBF?>>F3
@M04999:289:000000000-L3R54:1:1101:21129:12655 2:N:0:401
GTTCGGACTACCCGGGTATCTAATCCTGTTCGCTCCCCACGCTTTCGTCCCTCCGCGTCAATCGGTACTTAGTAACCTGCCCTCGCAATCGGAGTTCTGTGTAATCTCTATGCATTTCACCGCCACACTACACATTCCAGCTACTTCAATACTATTCAAGATTAACAGTATCAACGGCAGTTCTAGAGTTAAGCTGCAGGTTTTCACCGCTGCCTTATCAACCCGCCTACGGACCCTTTAACCCCAACAAACCCGGAAAACGCGCGCCTCCCCCGTATCACCCCCGCTCGTGGCACGGAGT
+
A68<,+@F:FG8CFGCEEGDE96-6CF9FGGCFECFCFCEE@EFFGG,6B,6B,@CB@FC@CFGG@@,ED,FE9B9<?:8E,94==>@,5,8,4=E<<EFFFCFD,A?AFDEGFF,,CFEC@C+@FF:F8,A=?FGF,,,6=32=D8AFA,==EFAEEG,@8,,@9EDD=,,,=++9D>>05?EA,,@=:@C7,AF>>F>9?C99+=A))05()2===BE+7=@((,/8@;701(6=85+9))42(4(/(,(,(((,(((41((-(-(--((---2((().(((--,(((-.,(.)(-,(,
@M04999:289:000000000-L3R54:1:1101:12163:12669 2:N:0:401
TGACTACCCGGGTATCTAATCCTGTTCGCTCCCCACGCTTTCGTCCATCAGCGTCAATCGGTATTTAGTGACCTGCCTTCGCAATCGGGGTTCTGTGTAATATCTATGCATTTCACCGCTACACTACACATTCCAGCTACTTCAATACTATTCAAGATTAACAGTATCAACGGCAGTTCTACAGTTAAGCTGCAGGTTTTCACCGCTGACTTATCAACCCGCCTACGGACCCTTTAAACCCAATAAATCCGGATAACGCTCGCATCCTCCGTCTTACCGCGGCTGCTGGCACGGAGTTAGC
+
CCCCCFGCFGGDGGDGFGGGGGGGGGFGGGGGCGGGGGGGFGGGGGGGGGGGGFGFFEFGGFCFFGGGGGGGGGGGGGFGGGGGDFGGDGGGGGGCEGGGGGGGGGGGGGFFFFGEGEGGGGGGGGGGGGGGGGGAGCAFGGGGGGGGGGGGGGGF9ECGFGGGFGGGGGFGECCGDDFGGGGGGGGFGGGGGGGFGGGGFFFFFFFFFF=8*BFFFFFFFFF==DFDFFFFFF3CC>EF<?0=@376?@BF6;DFFFF?6;B60>?<DB18(,8A<::>3>>FFFBFF(47?32>:7424
@M04999:289:000000000-L3R54:1:1101:9553:12680 2:N:0:401
TGACTACCCGGGTATCTAATCCTGTTTGCTCCCCACGCTTTCGCATCTCAGCGTCAGTATCTGTCCAGAAGGCCGCCTTCGCCGCCGGTATTCCTCCACATCTCTACGCATTTCACCGCTACACGTGGAATTCTACCTTCCTCTACAATACTCCAGATAACCAGTTTTAAGTGCAATTCCCAGGTTGAGCCCGGGGCTTTCACACCTAACTTAATTATCCGCCTACATGCCCTTTACGCCCAGTCATTCCGATTAACGCTCGCACCCTCCGTATTACCGCGGCTGCTGTCACGGAGTTATC
+
CCCCCGGGGGGGGGGGGGGGGGGGGGGGGGGGGGGGGGGGGGGGGGFGGGGGGGGGGGGGGGFFGGGGGGGGGGGGGGGGGGGGGGGGGGGGGGGGGGGGFGGGGGGGGGGGFGGGGGGGGGGGGGGGGFGGGGGGGGGGGGGGGGGGGGGGGGGGGGGGFGGGGGFCGGGGGGGGFGFGGGGGGGGGGGGGGGGDGDGGFFFFFFFFFFFFFFFFFFFE:?DDF@EE?EEDFFFFFD@F>@FFFFFF>F(88<BDDB96?>39>B:(8:(428(69<06>0;((4::-,4<((-2::D).
@M04999:289:000000000-L3R54:1:1101:8651:12685 2:N:0:401
CGACTACCCGGGTATCTAATCCTGTTTGCTCCCCACGCTTTCGCATCTCAGCGTCAGTATCTGTCCAGAAGGCCGCCTTCGCCACCGGTATTCCTCCACATCTCTACGCATTTCACCGCTACACGTGGAATTCTACCTTCCTCTACAATACTCCAGATAACCAGTTTTAAGTGCAATTCCCAGGTTGAGCCCGGGGCTTTCACACCTAACTTAATTATCCGCCTACATGCCCTTTACGCCCAGTCATTCCGATTAACGCTCGCACCCTCCGTATTACCGCGGCTGCTGGCACGGAGTTAGC
+
CCCCCGGGGGGGGGGGGGGGGGGGGGGGGGGGGGGGGGGGGGGGGGGGGGGGGGGGGGGGGGGGGGGGGGGGGGGGGGGGGGGGGGGGGGGGGGGGGGGGGGGGGGGGGGGGGGGGGGGGGGGGGGGGGGGGGGGGGGGGGGGGGGGGGGGGGGGGGGGGGGGGGFGGFGGGGGGGFGFGGGGGGGFGCFGGGGGGGGGGFFFFFFFFFFFFFFFFFFFFFFD?FFFCFFFF;@ECFFFFFF?F@AC?CEF1?D69:B>F?>FBB>B:B?B6(8?AF90910990<D??F7?BF;91<AF5
@M04999:289:000000000-L3R54:1:1101:21390:12697 2:N:0:401
GGACTACTCGGTTATCTAATCCTGTTCGCTACCCATGCTTTCGAACCTCAGCGTCAGTTACAGACCAGAGAGCCGCCTTCGCCACTGGTGTTCTTCCATATATCTACGCATTCCACCGCTACACATGGAGTTCCACTCTCCTCTTCTGCACTCAAGAAAAACAGTTTCAGCTGCACTTCCCCGGTTAAGCCGAGGGCTTTCACAGCTGACTTGTTCTCCCGCCTGCGTTCGCTTTACGCCCAATAAATCCGGACAACGCTTGCCACCTACGTATTACCGCGGCTGCTGGCACGTAGTTAGC
+
CCCCCGGGGGGGGGGGGGGGGGGGGGGGGGGGGGGGGGGGGGGGGGGGGGGGGGGGGGGGGGGGGGGGGGGGGGGGGGGGGGGGGGGGGGGGGGGGGGGGGGGGGGGGGGGGGGGGGGGGGGGGGFFFGGGGGGGGGGGGFDGGGGGGGGGGGGGGGGGGGGGGGGGGGGGGGGGGFGFGGGGGGGGGGGGGGGDGGGGGFFFFFFFFFFECFFFFFFFFD@FFFF>D?FFF?@D<EFFFFFDFFAEFFFFBFFFFFFFFFFF?AF??:B:?7>?FFFFF;>99B?:?7414:126(..45
@M04999:289:000000000-L3R54:1:1101:5583:12721 2:N:0:401
ACGGACTACTGGGGTATCTAATCCTGTTTGCTCCCCACGCTTTCGCATCTCAGCGTCAGTATCTGTCCAGAAGGCCGCCTTCGCCACCGGTATTCCTCCACATCTCTACGCATTTCACCGCTACACGTGGAATTCTACCTTCCTCTACAATACTCCAGATAACCAGTTTTAAGTGCAATTCCCAGGTTGAGCCCGGGGCTTTCACACCTAACTTAATTATCCGCCTACATGCCCTTTACGCCCAGTCATTCCGATTAACGCTCGCACCCTCCGTATTACCGCGGCTGCTGGCACGGAGTTT
+
CCCCCGGGGGGGGGGGGGGGGGGGCFGGGGGGGGGGGGGGGGGGGGGGGGGGGGGGGGGGGGFGGGGGGGGGGGGGGGGGGGGGGGGGGGFEGGGGGGGGGGGGGGGGGGGGGGGFGGGGGGGGGGGGGGGGGGGGGGGGGGGGGGGGGGGGGGGDGGGGGGGGGGGGGGGGGGGGFFFGGGGGFFFFDC8CFGGCDGDDFFFFFFFFFFFFFFFFEFFEF?9B@FFFFEE83@F@EEFFF19?;;@F?CEFE?<;DFFF0?F9BFBB<:(-24(::22<:>6>>>9<???01,-(,38:)
@M04999:289:000000000-L3R54:1:1101:16725:12735 2:N:0:401
TGTTTGACTACAAGGGTATCTAATCCTGTTCGCTACCCATGCTTTCGAGCCTCAGCGTCAGTAACAGACCAGAGAGCCGCCTTCGCCACTGGTGTTCTTCCATATATCTACGCATTTCACCGCTACACATGGAGTTCCACTCTCCTCTTCTGCACTCAAGTCTCTCAGTTTCCGATGCTCTTCCTCAGTTAAGCTGAGGGCTTTCACATTCAGACTTAAAAGACCGCCTGCGCTCCCTTTACGCCCAATAAATCCGGACAACGCTTGCCACCTACGTATTACCGCGCCTGCTGGCACGT
+
CCCCCGGGGGGGGGGGGGGGGGFGGGGGGGGGGGGGGGGGGGGGGGGGGGGGGGFGGGGGGGGGGGGGGGGGGGGGGGGGGGGGGGGGGGGGGGFGGGGGGGGGGGFGGGGGGGGGGGGGGGGGGGGGGGGDGGGGGGGGGGGGGGGGGGGGGGGGGGGGGGGGGGGGGGGGGGGGFGFGGGGGFGGGGGGGGGGGFFGCBFFFFFFFFFFA@FFFFFFFFF=D5>=AFFFBB@F@DDFFEF@?9@FFF;EFFE19,:;FFD;B?8:??FFF:?BF??2?BFBFFF(4::?F:00()4?
@M04999:289:000000000-L3R54:1:1101:4460:12749 2:N:0:401
GTTGGACTACTCGGGTATCTAATCCTGTTCGCTCCCCACGCTTTCGCTCCTCAGCGTCAGTGACGGCCCAGAGACCTGCCTTCGCCATCGGTGTTCTTCCCGATATCTACACATTCCACCGTTACACCGGGAATTCCAGTCTCCCCTACCGCACTCCAGTCCGCCCGTACCCGGCGCCGATCCACCGTTAAGCGATGGACTTTCACACCAGACGCGACGAACCGCCTACGAGCTCTTTACGCCCAATAAATCCGGATAACGCTTGCACCCTACGTATTACCGCGTCTGCTGGCACGTAGTT
+
CCCCCGGGGGGGGGGGGGGGGGGGGGGGGGGGGGGGGGGGGGGGGGGGGGGGGGGGGGGGGEGGGGGGGGGGGGGGGGGGGGGGGGGGGGGFGGGGGGGGGGGGEGFGGGGGGGGGGGGGGGGGGGGGGGGGEGGGGGGGGGGGGGGFGGCC6EEGGCGGGGEGGGGGDGGGGGGGFG5CDGGFGGG=EGGFGEEDDGGGFFAFFFFFFFF60;DF6>BBFB9>>B?6121,4(5<26468249?1<B7A>>:BF<?0<?:9?::?F?BFB<:B:4A?AFF?;B1212<B:(03,4.(,84
@M04999:289:000000000-L3R54:1:1101:20970:12833 2:N:0:401
AGTGACTACTGGGGTATCTAATCCTGTTTGCTCCCCACGCTTTCGCATCTCAGCGTCAGTATCTGTCCAGAAGGCCGCCTTCGCCACCGGTATTCCTCCACATCTCTACGCATTTCACCGCTACACGTGGAATTCTACCTTCCTCTACAATACTCCAGATAACCAGTTTTAAGTGCAATTCCCAGGTTGAGCCCGGGGCTTTCACACCTAACTTAATTATCCGCCTACATGCCCTTTACGCCCAGTCATTCCGATTAACGCTCGCACCCTCCGTCTTACCGCGTCTGCTGGCACGGATTTC
+
C@CCCGGGGGFGGDFFFGGGGGGGGGGGFGGGGGGGGGGGGGGGGGGGDGGGGGGGGGGGGGGGGGGGGGDCGGGGGGGGGCFGGGDGGGGGGGGGGGGGGGGGGGGGGGGGEGEFGGGGGGGGGGGGGGGGGGGGGGGGGGFFGGGGGFF8FGGFGGGFGGGGGGGGGFGGGFGGFGBFGDGGGGGGGGGGGGGGGCGGFFFFFFA5:=EFFF4FEBFEAEF=@F@FFFCB5BFFFEFBD16??FFFFEF<;06<;9C;(243(41;F?F:13(3<>>::9;((3(6>03?F7:-2(48)
@M04999:289:000000000-L3R54:1:1101:21108:12854 2:N:0:401
TGGCTACCGGGGTATCTAATCCCGTTCGCTACCCATGCTTTCGAACCTCAGCGTCAGTTACAGACCAGAGAGCCGCCTTCGCCACTGGTGTTCTTCCATATATCTACGCATTCCACCGCTACACATGGAGTTCCACTCTCCTCTTCTGCACTCAAGAAAAACAGTTTCAGCTGCACTTCCCCGGTTAAGCCGAGGGCTTTCACAGCTGACTTGTTCTCCCGCCTGCGTTCGCTTTACGCCCAATAAATCCGGACAACGCTTGCCACCTACGTATTACCGCGGCTGCTGGCACGTAGTTAGC
+
CCCCCGGGGGGGGGGGGGGGGGGGGGGGGGGGGGGGGGGGGGGGGGGGGGGGGGGGGGGGGGGGGGGGGGGGGGGGGGGGGGGGGGGGGGGGGGGGGGGGGGGGGGGGGGGGGGGGGGGGGGGGGGGGGGGGGGGGGGGGGGGGGGGGGGGGGGGGGGGGGGGGGGGGGGGGGGGGFGFGGGGGGGGFGGGGGGEGGGGGFFFFFFFFEFFFFFFFCFF@BBFFFFFFFFDB<@FEE;?EF???07AAB?>680(8?09<??BFFFF?7:<??A?FFFFF9BF1(48:0::?<B0(--6<<
@M04999:289:000000000-L3R54:1:1101:14602:12867 2:N:0:401
AGTTGGACTACAAGGGTATCTAATCCTGTTCGCTCCCCACGCTTTCGTCCATCAGCGTCAATCGGTATTTAGTAACCTGCCTTCGCAATCGGGGTTCTGTGTAATATCTATGCATTTCACCGCTACACTACACATTCCAGCTACTTCAATACTATTCAAGATTAACAGTATCAACGGCAGTTCTACAGTTAAGCTGCAGGTTTTCACCGCTGACTTATCAACCCGCCTACGGACCCTTTAAACCCAATAAATCCGGATAACGCTCGCATCCTCCGTATTACCGCGGCTGCTGGCACGGAGT
+
CCCCCGGGGGGGGGGGGGGGGGGGGGGGGGGGGGGGGGGGGGGGGGGGGGGGGGGGGGGGGGGGGGGGGGGGGGGGGGGGGGGGGGGGGGGGGGGGGGGGGGGGGGGGGGGGGGGGGGGGGGGGGGGGGGGGGGGGGGGGGGGGGGGGGGGGGGGGGGGGGGGGGGGGGGGGGGGGFGFGGGGGGGGGGGGGDFGGGGGGFFFFFFFFFFFFFFFFFFFEFFFFFFFF>FF=2@BFFFFFE3A@DFFFFEFFEFFFFFFEFFF1390(4;BFFFFBFFFBF<(179>;;?>7:0(4<0(44
@M04999:289:000000000-L3R54:1:1101:4294:12923 2:N:0:401
GAGGACTACCAGGGTATCTAATCCTGTTCGCTCCCCACGCTTTCGTCCATCAGCGTCAATCGGTATTTAGTAACCTGCCTTCGCAATCGGGGTTCTGTGTAATATCTATGCATTTCACCGCTACACTACACATTCCAGCTACTTCAATACTATTCAAGATTAACAGTATCAACGGCAGTTCTACAGTTAAGCTGCAGGTTTTCACCGCTGACTTATCAACCCGCCTACGGACCCTTTAAACCCAATAAATCCGGATAACGCTCGCATCCTCCGTATTACCGCGGCTGCTGCCACGGAGTT
+
CCCCCGGGGGGGGGGGGGGGGGGGGGGGGGGGGGGGGGGGGGGGGGGGGGGGGGGGGGGFGGGFGFGGGGGGGGGGGGGGGGGGGGGGGGGGGGGGG?FGGGGGGGGGGGGGGGGGGGGGGGGGGGGGGGGGGGGGGGGGGFGGGGFFGGGGGGGGGGGGFGGGGFGGCGGGGGGGFGFGGGGGGGGGGGGGCEFGGGGGFFFFFFDFFBACFFFFEFFFFFFAFFFD?99@B@DFBFEFFFFFFDFA3<E@F903?E<39;((,,89?BF:0((4>BF<-74(47120:)()5((-48:
@M04999:289:000000000-L3R54:1:1101:17828:12924 2:N:0:401
GCGACTACACGGGTATCTAATCCTGTTTGCTCCCCACGCTTTCGCATCTCAGCGTCAGTATCTGTCCAGAAGGCCGCCTTCGCCACCGGTATTCCTCCACATCTCTACGCATTTCACCGCTACACGTGGAATTCTACCTTCCTCTGCAATACTCCAGATAACCAGTTTTAAGTGCAATTCCCAGGCTGAGCCCGGGGCTTTCACACCTAACTTAATTATCCGCCTACATGCCCTTTACGCCCAGTACTTCCGATTAACGCTTGCACCCTCTGTATTACCGCGGCTGCTGGCACAGATTTAC
+
C@AC@EGGFCEEC@F<FGGDEEEGEGGCGGGAEF:FCEDCFFG@E7FFGFGGGGGGGEFDFFFGFF8EE9FGGF@FEGGGGGGGGGGGCFGGGGGGGGGFGDG?FDDGGE@EEEFFGFFGGEGGECFDGECDFDF94B?=EGFFGGGGGGGFGGGGGGGGGGGGGGGGGGGGGGGGFGFGGGGFGGGGGGGG*@*;9CDGFFFFFFFFEEFFEFFFEF6<6525=@@@;<@F8=(./;@3321;6>)))9=D0;??>ABBF0::?2::(4??>AA<4<)49((2906):(1()48().4<)
@M04999:289:000000000-L3R54:1:1101:23075:12930 2:N:0:401
CGCGGACTACAGGGGTATCTAATCCTGTTTGCTCCCCACGCTTTCGCATCTCAGCGTCAGTATCTGTCCAGAAGGCCGCCTTCGCCACCGGTATTCCTCCACATCTCTACGCATTTCACCGCTACACGTGGAATTCTACCTTCCTCTACAATACTCTAGTTAACCAGTTTTAAGTGCAATTCCTAGGTTGAGCCCAGGGCTTTCACACCTAACTTAATTATCCGCCTACATGCCCTTTACGCCCAGTCATTCCGATTAACGCTCGCACCCTCCGTATTACCGCGGCTGCTGGCACGGAGTT
+
CCCCCGGGGGGGGGGGGGGGGGGGGGGGGGGGGGGGGGGGGGGGGGGGGGGGGGGGGGGGGGGGGGGGGGGGGGGGGGGGGGGGGGGGGGGGGGGGGGGGGFGGGGGGGGGGGGGGGGGGGGGGGGGGGGGGGGGGGGGGGGGGGGGGGCGGDGGGGGFGGGFGGG?EF8CDE9CFFG+CFGGGGGCFFFGGGGGGGGGGFFFFFCFFFDE=BFFF46BEFFFFFDFDFEE?EFFFFFFF;F>FDFF<EEEEC1;;;@3463<;491>BF?:BFFFFF>><?BBBFF>F?:0:B?FB>0<4
@M04999:289:000000000-L3R54:1:1101:9111:12938 2:N:0:401
CGTTTGACTACAAGGGTATCTAATCCTGTTTGCTCCCCACGCTTTCGCATCTCAGCGTCAGTATCTGTCCAGAAGGCCGCCTTCGCCACCGGTATTCCTCCACATCTCTACGCATTTCACCGCTACACGTGGAATTCTACCTTCCTCTACAATACTCTAGTTAACCAGTTTTAAGTGCAATTCCTAGGTTGAGCCCAGGGCTTTCACACCTAACTTAATTATCCGCCTACATGCCCTTTACGCCCAGTCATTCCGATTAACGCTCGCACCCTCCGTATTACCGCGGCTGCTGTCACGGAGT
+
CCCCCEFGGGGGGGGCGGGGGGGGGGGGGGGCGGGGFGFGGGGEFDEGGGGCFGGCFFEECGCEGGGGGGGGGGFFFGGGGGEGDEEGGGGGGGGGGGGGGGFGGGGFEFGFGGGDFGGFGGEGGGF<FFFD7FGGEFCGGG;8DGFFFGFGFCFGFFFGGGGGGGGGFFGGGGGGFGFGGGGFFGG?FEFDEGGGGGFCBFFA9FFA=A9CEFFFFAFCA<<E==A45>EFFF=BF@BB>9@BFD0=4>EFC?1:2?3?C19;@(71>>0:B?08((4)4<B>F60(467:).-4(2(--
@M04999:289:000000000-L3R54:1:1101:4832:12979 2:N:0:401
TTGACTACCAGGGTATCTAATCCTGTTCGCTACCCATGCTTTCGAACCTCAGCGTCAGTTACAGACCAGAGAGCCGCCTTCGCCACTGGTGTTCTTCCATATATCTACGCATTCCACCGCTACACATGGAGTTCCACTCTCCTCTTCTGCACTCAAGAAAAACAGTTTCAGCTGCACTTCCCCGGTTAAGCCGAGGGCCTTCACAGCTGACTTGTTCTCCCGCCTGCGTTCGCTTTACGCCCAATAAATCCGTACAACGCTTGCCACCTACGTATTACCGCGGCTGCTGTCACTTATTTAC
+
CCCCCGGGGGGGGGGGGGGGGGGGGGGGGGGGGGGGGGGGGGGGGGG7FGGFGGGGGGGGGGGGGGGGGGGGGGGGGGGGGGDGGGFFGCGGCFGGGGGGGGGGGGGGGEGGGGGGGFGCGEGGGGFGGCGGCFGGFFGCGGGGFDFGD;FEDFGGGGGGGGGGGGGGGGFFGGFGFF:DGGGGD;E6EGGGGGGDDD576FFFFFFF@3569>FFFF88)(9@FFFF@DFFFD;=EC<>>9@DF@@ECFE>3::(:?09<:<B><??<?F6(3<:<ABFF(091(102-,)6)).)).4)
@M04999:289:000000000-L3R54:1:1101:19250:12990 2:N:0:401
TCGATGACTACTCGGGTATCTAATCCTGTTTGCTCCCCACGCTTTCGCATCTCAGCGTCAGTATCTGTCCAGAAGGCCGCCTTCGCCACCGGTACTCCTCCACATCTCTACGCATTTCACCGCTACACGTGGAATTCTACCTTCCTCTACAATACTCTAGTTAACCAGTTTTAAGTGCAATTCCTAGGTTGAGCCCAGGGCTTTCACACCTAACTTAATTATCCGCCTACATGCCCTTTACGCCCAGTCATTCCGATTAACGCTCGCACCCTCCGTATTACCGCGGCTGCTGGCACGGAGT
+
CCCCCGGFGGGGGGGDECGGGGGGGGGGGGGGGGGGGGGGGGGEGGGGGCGGGGGGGGGGGGGCGFGGGGGGGGG8FFGGGGGGCFCGGGGGG7FGGGFGGGGGGGGGGGG7FGGGGGGGGGGGGGGGGGG7CFGGGGCGGGGGGGGGGFG?FAGGGGGGGFGGGGG=FGGFFG?EFFFGGGGGGGGGGGGGGGGGGCDC>FFFFFFFFFFF5FFF6FFF6AEADBFFFFEFFF=BF@>FEFFF6?6=@4?EFEE4<FF4C;>6;9>(((-8?06<0((4<20702309?0)4<?B020(-
@M04999:289:000000000-L3R54:1:1101:15850:13022 2:N:0:401
GACTACACGGGTATCTAATCCTGTTTGCTCCCCACGCTTTCGCATCTCAGCGTCAGTATCTGTCCAGAAGGCCGCCTTCGCCACCGGTATTCCTCCACATCTCTACGCATTTCACCGCTACACGTGGAATTCTACCTTCCTCTACAATACTCCAGATAACCAGTTTTAAGTGCAATTCCCAGGCTGAGCCCGGGGCTTTCACACCTAACTTAATTATCCGCCTACATGCCCTTTACGCCCAGTCATCCCGATTAACGCTCGCACCCTCCGTATTACCGCGGCTGCTGGCACTGAGTTAGCC
+
CCCCCGGGGGGGGGGGGGGGGGGGGGGGGGGGGGGGGGGGGGGG@FGGGGGGGGGGGGGGGGGGGGGGGGGGGGGGGGGGGGGGGGGGGGGGGGGGGGGGGGGGGGGGGGGGGGGGGGGGGGGGGGFGFGGGGGGFEGGGGGGGGFFGGGGGGFGFFCFGGGGGGGGGGGGGGGGF?D98FF99::C8DEGDGG*7CFF>AFFFDAF64A<E6F6CEFFFF9=9==CEF@@ED@CF@FF3<25=EEEFFFD@DDCA:90:BBF>B:4226::B?:A.8>B;19B().(42<((325.:4<2
@M04999:289:000000000-L3R54:1:1101:4655:13044 2:N:0:401
GTGACTACTGGGGTATCTAATCCTGTTTGCTCCCCACGCTTTCGCATCTCAGCGTCAGTATCTGTCCAGAAGGCCGCCTTCGCCACCGGTATTCCTCCACATCTCTACGCATTTCACCGCTACACGTGGAATTCTACCTTCCTCTACAATACTCTAGTTAACCAGTTTTAAGTGCAATTCCTAGGTTGAGCCCAGGGCTTTCACACCTAACTTATTTATCCGCCTACATGCCCTTTACGCCCCTTCATTCCGATGAACGCTCGCACCCTCCTACTTACCACGGCGGCTGCCACGGAGTTAT
+
<C@<BFGGGDEDECBF<CEFGGCF<FF@C9FCGDG<FFE:@<,66@,@FFF66@,B@@FG<,C6C,CCCCFGGFFGGGC=FCCGGGGG>=+,C@<FFGFGE@F9,5,C,:=:?BE<?F7CEEF:F:==FCEEAFGFGGGAEFFG,,@@@=,,,@=,3E:E:EE,@=D8EDEGFGFFFDB=@D+EDF8:,,<79,:CD>C*@@6<BAB5)8=EC5+?*=>E>5B>))-:49=EDBBBC4-?@@(((5715?C3((()1.((,(,31>BF(21(.).:).(.5,22(-(-9,.),(((-(,))
@M04999:289:000000000-L3R54:1:1101:10742:13076 2:N:0:401
GGATAGACTACTAGGGTATCTAATCCTGTTCGCTACCCATGCTTTCGAACCTCAGCGTCAGTTACAGACCAGAGAGCCGCCTTCGCCACTGGTGTTCTTCCATATATCTACGCATTCCACCGCTACACATGGAGTTCCACTCTCCTCTTCTGCACTCAAGAAAAACAGTTTCAGCTGCACTTCCCCGGTTAAGCCGAGGGCTTTCACAGCTGACTTGTTCTCCCGCCTGCGTTCGCCTTACGCCCAATAAATCCGGACAACGCTTGCCACCTACGTATTACCGCGGCTGCTGGCACGTAGT
+
CCCCCGGGGGGGGGGGGGGGGGGGGGGGGGGGGGGGGGGGGGGGGGGGGGGGGGGGGGGGGGGGGGGGGGGGGGGGGGGGGGGGGGGGGGGGGGGDGGGGGGGGGGGGGGGGGGGGGGGGGGGGGGGGGFGGGGGGGGGGGGGGGGGGGGGGGGGGGGGGGGGGGGGGGGGGGGGGFGFGGGGGGGGGGGDFGGGGGGGGFFFFFFFFFFFFBFFFFCFFFFBBFFFFFFFFFFFFFFFFFFFFFF@FFE>CF@;FF99?FBFF?62:DBBF>>FFFA7AA<:>B>B39B??0:?D??1<4
@M04999:289:000000000-L3R54:1:1101:13318:13117 2:N:0:401
GGACTACAAGGGTATCTAATCCTGTTCGCTCCCCACGCTTTCGTCCATCAGCGTCAATCGGTATTTAGTAACCTGCCTTCGCAATCGGGGTTCTGTGTAATATCTATGCATTTCACCGCTACACTACACATTCCAGCTACTTCAATACTATTCAAGATTAACAGTATCAGCGGCAGTTCTACAGTTAAGCTGCAGGTTTTCACCGCTGACTTATCAACCCGCCTACGGACCCTTTAAACCCAATAAATCCGGATAACGCTCGCATCCTCCGTATTACCGCTGCTGCTGGCACGGAGTTAGC
+
CCCCCGGGGGGGGGGGGGGGGGGGGGGGGGGGGGGGGGGGGGGGGGGGGGGGGGGGGGGGGGGGGGGGGGGGGGGGGGFGFGFGGGGGGGGGGGGGGGGGGFDFGGGGGGGGGGGGGGGGGGGGGGGGGGGGGGGGGGGGGGGGGGGGGGGGGGGGGGGGGGGGGGGGGGGGGGGGFGFGGGGGGGGGEFGGGGGGFGGGFFFFFFFFFBFFFFFFFFFFFAFFFFFFFFBFFFFFEFFFFFFFE@EFF@996@FFFFFFF>>BB>>BD:>FF::AFF:>19BFFB?5BB:<6>996:AF6
@M04999:289:000000000-L3R54:1:1101:19451:13124 2:N:0:401
GGACTACCCGGGTATCTAATCCTGTTTGCTACCCACGCTTTCGAGCATGAACGTCAGTGTTATCCCAGGAGGCTGCCTTCGCCATCGGTATTCCTCCACATCTCTACGCATTTCACTGCTACACGTGGAATTCTACCTCCCTCTGACACACTCTAGTTTGACAGTTTCAAATGCACGTCCCAAGTTGAGCTCGGGGATTTCACATCTGACTTATCTAACCGTCTGCGCTCGCTTTACGCCCAGTAATTCCGATTAACGCTCGCACCCTACGTATTACCGCGGCTGCTGGCACGTATTTAGC
+
CCCCCGGGGGGGGGGGGGGGGGGGGGGGGGGGGGGGGGGGGGGGGGGGGFGGGGGGGGGGGGGGGGGGGGGGGGGGGGGGGGGGGGGGGGGGGGGGGGGGGGGGGGGGGGGGGGGGGGGGGGGGGGGGGGGGGGGGGGGGGGGGGGGGGGGGGGGGGGGGGGGGGGGGGGGGGDGCFGFGGGGGGGFGGG8DGGGGCDGGFFFF>FFFECEFCFFFFFFFEFFDDC5@@2@B@DBEFFFDF@FE65CEFEE@@@FFEF@;0>B>BBFF?F<?2>B2<AFFF(39BF??BF0>?<0).:<<2
@M04999:289:000000000-L3R54:1:1101:7301:13132 2:N:0:401
TGACTACAGGGGTATCTAATCCTGTTCGCTCCCCACGCTTTCGCTCCTCAGCGTCAGTGACGGCCCAGAGACCTGCCTTCGCCATCGGTGTTCTTCCCGATATCTACACATTCCACCGTTACACCGGGAATTCCAGTCTCCCCTACCGCACTCCAGTCCGCCCGTACCCGGCGCCGATCCACCGTTAAGCGATGGACTTTCACACCAGACGCGACGAACCGCCTACGAGCTCTTTACGCCCAATAAATCCGGATAACGCTTGCACCCTACGTATTACCGCGGCTGCTGGCACGTAGTTAGC
+
CCCCCGGGGGGGGGGGGGGGGGGGGGGGGGGGGGGGGGGGGGGGGGGGGGGGGGGGGGGGGGGGDGGGGGGGGGGGGGGGGGGGGGGGGGGGGGGGGGGGGGGGGGGGGGGGGGGGGGGGGGGGGGGGGGGGGGGGGFGGGGDGGGGDGGGGGGGGGFCEGEGGGGGGGGE>EGGGFGEGGGGGGGCFEGGGGGGGGFGFFFFFFFFFDFF90DEEBFFFFFBF:BFF?F;BFFFFA6?FB:B??7):BFFBFFFFF:1<?BB??F<1?BB044?FF<?>19>99??B::7<18?<66A99
@M04999:289:000000000-L3R54:1:1101:22383:13144 2:N:0:401
ATGACTACTGGGGTATCTAATCCTGTTCGCTCCCCACGCTTTCGTCCATCAGCGTCAATCGGTATTTAGTAACCTGCCTTCGCAATCGGGGTTCTGTGTAATATCTATGCATTTCACCGCTGCACTACACATTCCAGCTACTTCAATACTATTCAAGATTAACAGTATCAACGGCAGTTCTACAGTTAAGCTGCAGGTTTTCACCGCTGACTTATCAACCCGCCTACGGACCCTTTAAACCCAATAAATCCGGATAACGCTTGCATCCTCCGTATTACCGCGGCTGCTGGCACGGAGTT
+
CCCCCGGGGGGGGGGGGAGGGGGGGGGGGGGGGGGGGGGGGGGGGGGGGGGGGGGGGGGGGGGGGGGGGGGGGGGGGGGGGGGGGGGGGGGGGGGGGGGGGGGGGGGGGGGGGGGGGGGGGGGGGGGGGGGGGGGGGGGGGGGGGGGGGGGGGGGGGGGGGGGFGGGGGGGGGGGGFGFGGGGGGGGGGGGGGGGGGGGGFFFFFFFFFFFFFFFFFFFFEBFA>FFFFFFFFFFFECCFFFFFFFFFFFFFF??FFEF>DFFFFFFFFFBBFFFF>F<BB>FFFF??03?BF?>99BF
@M04999:289:000000000-L3R54:1:1101:15807:13146 2:N:0:401
AAGGTGACTACACGGGTATCTAATCCTGTTTGCTACCCACACTTTCGAGCCTCAACGTCAGTTGCAGTCCAGTAAGCCGCCTTCGCCACTGGTGTTCTTCCATATATCTACGCATTCCACCGCTACACATGGAGTTCCACTTACCTCTACTGCACTCAAGTTGACCAGTTTCCAATGCAATTCCGGAGTTGAGCTCCGGGCTTTCACATCAGACTTAATAAACCGTCTGCGCTCGCTTTACGCCCAATAAATCCGGATAACGCTCGGGACATACGTATTACCGCGGCTGCTGGCACGTATT
+
CCCCCGGGGGGGGGGGGGGGGGGGGGGGGGGGGGGGGGGGGGGGGGGGGGGGGGGGGGGGGGGGGGGGGGGGGGGGGGGGGGGGGGGGGGGGGGGGGGGGGGGGGGGGGGGGGGGGGGGGGGGGGGGGGFGGGGGGGGGGGGGGGGGGGGGGGGGGGGGGGGGGGGG?EFGGFGGGFGFCFGGGGGGGGGGGGGGGGGDDEEFFBFFFFFEEFFFFFFFFFFFFF>DBFFFFB>BFFFFAEFFFBFFFFFEFFFFF<@F<@?BFBF0616?7<?:4><>BFA<F;9>9><04>6<FFB:>>
@M04999:289:000000000-L3R54:1:1101:6554:13147 2:N:0:401
GACTACACGGGTATCTAATCCTGTCTGCTACCCACGCTTTCGAGCATGAACGTCAGTGTTATCCCAGGAGGCTGCCTTCGCCATCGGTATTCCTCCACATCTCTACGCATTTCACTGCTACACGTGGAATTCTACCTCCCTCTGACACACTCTAGTTTGACAGTTTCAAATGCACGTCCCAAGTTGAGCTCGGGGATTTCACATCTGACTTATCTAACCGTCTGCGCTCGCTTTACGCCCAGTAATTCCGATTAACGCTCGCACCCTACGTATTACCGCGGCTGCTGGCACGTAGTTAGCC
+
CCCCCGGGGGGGGGGGGGGGGGGGGGGGG,FEFGGGGGGGGGGGGGGGGGGGGGGGGGGGGGGGGGFGGGGGGGGGGGGGGGGGGGGGGGGGGGGGGGGGGGGGGGGGGGGGGGGGGGGGGGGGGGGGGGGGGGGGGGGGGGGGGGGGGGGGGGGGGGGGGGGGGGGGGGGGGFCFFGEGGGGGGGGGGGGGGGGGGGGGFFFCAFFFFFFFFFFFFFFFFFFF;A>AFFFDFFFEFFFD@FFFCCEFFFFF;1?E;@?DBFBFFB<066?BFFFFFFFFFF>FFF?::??:80882:<A:
@M04999:289:000000000-L3R54:1:1101:8869:13170 2:N:0:401
GGTGGACTACAGGGGTATCTAATCCTGTTCGCTCCCCACGCTTTCGTCCATCAGCGTCAATCGGTATTTAGTAACCTGCCTTCGCAATCGGGGTTCTGTGTAATATCTATGCATTTCACCGCTACACTACACATTCCAGCTACTTCAATACTATTCAAGATTAACAGTATCAACGGCAGTTCTACAGTTAAGCTACAGGTTTTCACCGCTGACTTATCAACCCGCCTACGGACCCTTTAAACCCAATAAATCCGGATAACGCTCGCATCCTCCGTATTACCGCGGCTGCTGGCACGGAGTT
+
CCCCCGGGGGGGGGGGGGGGGGGGGGGGGGGGGGGGGGGGGGGGGGGGGGGGGGGGGGGGGGGGGGGGGGGGGGGGGGGGGGGGGGGGGGGGGGGGGGGGGGGGGGGGGGGGGGGGGGGGGGGGGGGGGGGGGGGGGGGGGGGGGGGGGGGGGGGGGGGGGGGGGGGGGGGGGGGGFGFGGGGGGGGGGGGGGGGFGGGGFFAFFFFDFFABCFFFFFFFFFFFFFFFB92@FFFFFFFFEFFFFFF3<EF<@BF@;?FF@9;?9BB6BFFAFFF<F?)4<69;B>;>0>B:?BFFF>6:3
@M04999:289:000000000-L3R54:1:1101:15053:13201 2:N:0:401
GTGACTACAGGGGTATCTAATCCTGTTTGCCCCCCACGCTTTCGCATCTCAGCGTCAGTATCTGTCCAGAAGGCCGCCTTCGCCACCGGTATTCCTCCACATCTCTACGCATTTCACTGCTACACGTGGAATTCTACCTCCCTCTGACACACTCTAGTTAGACAGTTTCAAATGCACGTCCCAAGTTGAGCTCGGGGATTTCACGTCTGACTTATCTAACCGTCTGCGCTCGCTTTACGCCCAGTAATTCCGATTAACGCTCGCACCCTACGTATTACCGCGGCTGCTGGCACGTAGTT
+
C@CCCGFGGGGGGGEGGFGFGGGGGGGGGGGGGGGGGCGGGGGGGE@@FFFGGGGGGGGGGGGGFFGGGFGGDGGGGC@GGGGEEFGGGGGFFGGGFGGGGGGGGFGGGGCG@AFGGGGGGGGGGGGGDGFGGFGGGGGGGGGGGGGFGGGDGGGGFGGGGGGGGFDAEFGFGGGGBF6FDDG,DD,<EGGEGCGGGDDDFFFFFFFFF*/:AFFF?6=>ABFFFF:@F>FF0<D?9CDD@@?8;356<<C(6:B0)6<(1:>FBF0:<??::24>A2<:976;9(18?(3(,12(,(6
@M04999:289:000000000-L3R54:1:1101:28268:13204 2:N:0:401
ATAGGACTACTAGGGTATCTAATCCCATTCGCTCCCCTAGCTTTCGTCTCTCAGTGTCGGCCCAGCAGAGTGCTTTCGCCGTTGGTGTTCTTTCCGATCTCTACGCATTTCACCGCTCCACCGGAAATTCCCTCTGCCCCTACCGTACTCCAGCTTGGTAGTTTCCACCGCCTGTCCAGGGTTGAGCCCTGGGATTTGACGGCAGACTTAAAAAGCCACCTACAGACGCTTTACGCCCAATCATTCCGGATAACGCTTGCATCATCTGTATTACCGCGGCTGCTGGCACAGAGTTAGCCG
+
CCCCCGGCGGGGGGGGGGGGGGGGGGGGGGGGGGGGGGGGGGFGGGGDGFGGGGGGGGCFGGGGGGAFGDFGGGFGGGGGGGGGGGGGGGGGGGGGGGGGGGGGGGGGGGGGGGGGCGGGGGGGGGGGGGGGGGGGGGGFGGGGGGGGGGFDGGGGGGGGGGGGG?AEFEGGC6FGFCFGDGGGGDGGGGGGG6EFGGFGBBBAFFFFECEEEFBFFFFB4:;@EED9;7<@37;<@0;F@;4??C<141??4)426:6<<BA).-)-6<9ABD<<F>19((,5)20()(,(().649),
@M04999:289:000000000-L3R54:1:1101:14829:13251 2:N:0:401
GACTACAGGGGTATCTAATCCTGTTTGCTCCCCACGCTTTCGCATCTCAGCGTCAGTATCTGTCCAGAAGGCCGCCTTCGCCACCGGTATTCCTCCACATCTCTACGCATTTCACCGCTACACGTGGAATTCTACCTTCCTCTACAATACTCCAGATAACCAGTTTTAAGTGCAATTCCCAGGTTGAGCCCGGGGCTTTCACACCTAACTTAATTATCCGCCTACATGCCCTTTACGCCCAGTCATTCCGATTAACGCTCGCTCCCTCCGTATTACCGCGGCTGCTGGCACGGAGTTAGCC
+
CCCCCGGGGGGGGGGGGGGGGGGGGGGGGGGGGGGGGGGGGGGGGGGGGGGGGGGGGGGGGGGGGGGGGGGGGGGGGGGGGGGGGGGGGGGGGGGGGGGGGGGGGGGGGGGGGGGGGGGGGGGGGGGGGGFGGGGGGGGGGGGGGGGGGGGGGGGGGGGGGGGGGGGGGGGGGGGGFGFGGGGGGGGGGGGGGGGGGFGGFFFFDFFFFFFEFFFF?AF@AF@FFFFFFFF@DFFF;;>>00(;EFFFFFFFF;?C2;?F>>?:>BFFFF?6?04>B:0((,3908?:60219(((.-6>3
@M04999:289:000000000-L3R54:1:1101:22045:13274 2:N:0:401
AGGGTATCTAATCCTGTTCGCTACCCATGCTTTCGAACCTCAGCGTCAGTTACAGACCAGAGAGCCGCCTTCGCCACTGGTGTTCTTCCATATATCTACGCATTCCACCGCTACACATGGAGTTCCACTCTCCTCTTCTGCACTCAAGAAAAACAGTTTCAGCTGCACTTCCCCGGTTAAGCCGAGGGCTTTCACAGCTGACTTGTTCTCCCGCCTGCGTTCGCTTTACGCCCAATAAATCCGGACAACGCTTGCCACCTACGTATTACCGCGGCTGCTGGCACGTAGTTAGCCGTGACTT
+
C@CCCGGGGGGGGGGGGGGGGGGGGGGGGGGGGGGFGGGGG,FFGGGGGGGGGGGGGGGF8FGGGGGGGGGGGGGGGGGGGGGGGGGGGGGGGGFGGGGGGGGGFGGGGGGGFGGGGFFGFGGGGGGGGGFGGGGGGGGFGGGGGGCGDGGGFGGGFGGGGGGGGGGGGGGGGGGGEGECGGGGGGGGGGGGGGGGGGGGFFFFFFFFEEE==DEFFFFFFFFFFFFFC1?9;D;@4<CFFEFF@B;<2>FF<BFBBFBFBFFF?F?<A2<>;>>>>FFB26:?BFF:82<<<:;3(41.4
@M04999:289:000000000-L3R54:1:1101:11254:13279 2:N:0:401
AGAGACTACCGGGGTATCTAATCCTGTTCGCTCCCCACGCTTTCGTCCATCAGCGTCAATCGGTATTTAGTAACCTGCCTTCGCAATCGGGGTTCTGTGTAATATCTATGCATTTCACCGCTACACTACACATTCCAGCTACTTCAATACTATTCAAGATTAACAGTATCAACGGCAGTTCTACAGTTAAGCTGCAGGTTTTCACCGCTGACTTATCAACCCGCCTACGGACCCTTTAAACCCAATAAATCCGGATAACGCTCGCATCCTCCGTATTACCGCGGCTGCTGGCACGGAGTTT
+
CCCCCGGGGGGGGGGGGGGGGGGGGGGGGGGGGGGGGGGGGGGGGGGGGGGGGGGGGGGGGGGGGGGGGGGGGGGGGGDGGGGGGGGGGGGGGGGGGGGGGGGCGGGGGGGGGGGGGGGGGGGGGGGGGGGGGGGGGGGGGGGGGGGGGGGGGGGGGGGGGGGGGGGGGGGGGGGGEGFGGGGGGGGGGGGGGGGGGDGGFFFFFFEFFFFFFFFFFFFFFFFFFFDF@@FFFFD@FEEFFFFFFFFEFFFFFBFFFFF?08BFF>FFBFA?>B?BFFA<B09B>>9<2:?01<:((-:<-
@M04999:289:000000000-L3R54:1:1101:12462:13334 2:N:0:401
GACTACTGGGGTATCTAATCCTGTTCGCTACCCATGCTTTCGAACCTCAGCGTCAGTTACAGACCAGAGAGCCGCCTTCGCCACTGGTGTTCTTCCATATATCTACGCATTCCACCGCTACACATGGAGTTCCACTCTCCTCTTCTGCACTCAAGAAAAACAGTTTCAGCTGCACTTCCCCGGTTAAGCCGAGGGCTTTCACAGCTGACTTGTTCTCCCGCCTGCGTTCGCTTTACGCCCAATAAATCCGGACAACGCTTGCCACCTACGTATTACCGCGGCTGCTGGCACGTAGTTAGCC
+
CCCCCGGGGGGGGGGGGGGGGGGGGGGGG,FGGGGGGGGGGGGGGGGGGGGGGGGGGGGGGGGGGGGGGGGGGGGGGGGGGGGGGGGGGGGGGGGGGGGGGGGGGGGGGGGGGGGGGGGGGFGGGGGGGGGGGGGGGGGGGGGGGGGGGGGGGGGGGFGGGGGGGGGGGGGGGGGGFGFFGGGGGGFGGGGGGGGGGGGGFFFFFFFFFFFFFFFFFFFFFFFFFFFDFFBD1=EFFF9DDF@FF>CF@1;612??90???BFF??7>?<?26>)6269>>B06::726731(.(-<6.43
@M04999:289:000000000-L3R54:1:1101:5407:13351 2:N:0:401
GACGACCGGGGTATCTAATCCTGTTCGCTTCCCATGCTTTCGAACCTCAGCGTCAGTTACAGACCAGAGAGCCGCCTTCGCCACTGGTGTTCTTCCATATATCTACGCATTGCACCGCTACACTAGGCGTTCCACTCTCCTCTCCTGCACTCAAGACAAACAGTTTCAGCTGCACTTCCCCGGTTAAGCCGAGGCCTTTCACAGCTCACCTGTTTTCCTGCCTGCCTTCGCTTTACGTCCAGTAAATCCGGACAACGCTTGCCACCTCCGTATCACCTCGCCGGCGCGCACGTACTGAGGC
+
CCC,B@+++++7B6<CFFGG<,,C@F,6F,C,E,@@FC<F<:,;,C,6EBF76,66<FE,6@,,CFGGE,6:9C++4?5:F,4B,9,,,B,,:,,5?F<<,5594??F74+,9FA,4C:+C4F,,,6,6@44D;=DG9=DGGG,AFD8,DG,,@,,,@D=8==5,+2,,,@7,,=C5F*:00*13@,@,,4;E**/00*1:=1+;));4(7B4++;9*+16=<)((.9)/,62()7((()3...)66.(,((-((,(-(((((.)(,(,4-.4())().((-((3((((((4381-)))((
@M04999:289:000000000-L3R54:1:1101:14012:13356 2:N:0:401
TGGGACTACAAGGGTATCTAATCCTGTTTGCTACCCACGCTTTCGAGCATGAACGTCAGTGTTATCCCAGGAGGCTGCCTTCGCCATCGGTATTCCTCCACATCTCTACGCATTTCACTGCTACACGTGGAATTCTACCTCCCTCTGACACACTCTAGTTAGACAGTTTCAAATGCACGTCCCAAGTTGAGCTCGGGGATTTCACATCTGACTTATCTAACCGTCTGCGCTCGCTTTACGCCCAGTAATTCCGATTAACGCTCGCACCCTACGTATTACCGCGGCTGCTGGCACGTAGTTT
+
CCCCCGGGGGGGGGGGGGGGGGGGGGGGGGGGGGGGGGGGGGGGGGGGGGGGGGGGGGGGGGGGGGGGGGGGGGGGGGGGGGGGGGGGGGGGGGGGGGGGGGGGGGGGGGGGGGGGGGGGGGGGGGGGGGGGGGGGGGGGGGGGGGGGGGGGGGGGGGGGGGGGGGGGGGGGGGGGFGFGGGGGGGGGGGGGGGGGGGGGFF?FFFFFFFFEFFFFFFFEFFFFFF=EFFFFFFFFFFFFF@>DFFFFC6?9ED?FFFFF0(669BFF?F?:???F:2:4:FFB>0;FFF::??B?:BB<)
@M04999:289:000000000-L3R54:1:1101:2657:13373 2:N:0:401
GGACTACAGGGGTATCTAATCCTGTTTGCTCCCCACGCTTTCGCATCTCAGCGTCAGTATCTGTCCAGAAGGCCGCCTTCGCCACCGGTATTCCTCCACATCTCTACGCATTTCACCGCTACACGTGGAATTCTACCTTCCTCTACAATACTCCAGATAACCAGTTTTAAGTGCAATTCCTAGGTTGAGCCCGCGGCTTTCACACCTAACTTAATTATCCGCCTACATGCCCTTTACGCCCAGTCATTCCGGTTAACGCTCGCACCCTCCGTATTCCCGCTGCTGCTGGCCACCGTTACGC
+
@C<@CEEFFFC@FGDGF<FC<E,-;EFFF<FD@@DFCG@6DC@FG7FE6AFG@6:FF,,6EF<FGC9<CE,CFF::>,8,:44B7FC+6+:C<EEGGGC<5E<EDFGF:CCFC9<AFCE=+@FD:EFF=,<EAGFG94=DDE,3=BFC,9DFFE8D=@8=DFC?FGF:=DE=:A7BD?7=+=+13@DCF,:+@+19DD4C9BF9F3/?43CE3+=19++1)5((-7(/)).:@@@C<;(:3(((/.)).<((6(().(((,(-(90:(:((4413).)394(2,)42:>(((((((,((-3
@M04999:289:000000000-L3R54:1:1101:3514:13380 2:N:0:401
AGGGACTACTGGGGTATCTAATCCTGTTCGCTCCCCACGCTTTCGTCCATCAGCGTCAATCGGTATTTAGTAACCTGCCTTCGCAATCGGGGTTCTGTGTAATATCTATGCATTTCACCGCTACACTACACATTCCAGCTACTTCAATACTATTCAAGATTAGCAGTATCAACGGCAGTTCTACAGTTAAGCTGCAGGTTTTCACCGCTGACTTATCAACCCGCCTACGGACCCTTTAAACCCAATAAATCCGGATAACGCTCGCATCCTCCGTATTACCGCGGCTGCTGGCACGGAGTTT
+
CCCCCGGGGGGGGGGGGGGGGGGGGGGGGGGGGGGGGGGGGGGGGGDGGGGGGGGGGGDGGGDGGGGGGGGGGGGGGGGGGGGGGGGGGGGGGGGGGGGGFFGFGFFGGGGGGGGGGGGGGGGGGGGGGGGGGGGGGGGGGGGGGGGGGGGGGGGGGGGGGGGGGGGGGGGGGGGE>GFGGGGGGGGGGGGGGGGGGGGDFF7EFFFD5@AFFFFFFFFB4>BABDFF2=@B>FFBFFFFF@DDDFFEFEF;9>@F;EE0>FB9;>:>F<230360><D<(19>FFFFF0:B<??0-(4<)
@M04999:289:000000000-L3R54:1:1101:6935:13389 2:N:0:401
ATGACTACAGGGGTATCTAATCCTGTTCGCTCCCCACGCTTTCGCTCCACAGCGTCAGTGACGGCCCAGAGACCTGCCTTCGCCATCGGTGTTCTTCCCGATATCTACACATTCCACCGTTACACCGGGAATTCCAGTCTCCCCTACCGCACTCCAGTCCGCCCGTACCCGGCGCCGATCCACCGTTAAGCGATGGACTTTCACACCAGACGCGACGAACCGCCTACGAGCTCTTTACGCCCAATAAATCCGGATAACGCTTGCACCCTACGGATTACCGCGGCTGCTGGCACGTAGTTAT
+
?CCCCGGGGGGGGEGGGGGGGGGGGGGGGGGFGGGFGGGGGGGGGGGGGGGGGGGGGGGGGGGGGGGGGGGGGGGGGGGGGGGGGGGGGGGGGGGGGGGGGGGGGGGGGGGGFGGGGGGGGGGGGGGGGGGGCGGGGGGGGGGGGGGGGGGGGGGFGGGGGGGDDGGGGGGGGGDCAGBDGGGGCFGCFGFDC5ECFDGGAFFCFFFFFDF>>@EFFFFFE>;FFFFF0861>BFFFB6B9B?<B>AFFFF09:?BDFB>:0:?F?F??0((((-43<A(19>;0267:01,2(.((,6))
@M04999:289:000000000-L3R54:1:1101:4698:13391 2:N:0:401
GACTACTGGGGTATCTAATCCTGTTCGCTACCCATGCTTTCGAGCCTCAGCGTCAGTAACAGACCAGAGAGCCGCCTTCGCCACTGGTGTTCTTCCATATATCTACGCATTTCACCGCTACACATGGAGTTCCACTCTCCTCTTCTGCACTCAAGTCTCTCAGTTTCCGATGCTCTTCCTCAGTTAAGCTGAGGGCTTTCACATTCAGACTTAAAAGACCGCCTGCGCTCCCTTTACGCCCAATAAATCCGGACAACGCTTGCCACCTACGTATTACCGCGGCTGCTGGCACGTAGTTAGC
+
CCCCCGGGGGGGGGGGGGGGGGGGGGGGG7FGGGGGGGGGGGGGGGGGGGGGGGGGGGGGGGGGGGGGGGGGGGGGGGGGGGGGGGGGGGGGGGGGGGGGGGGGGGGGGGGGGGGGGGGGGGGGGGGGGGGGGGGGGGGGGGGGGGGGGGGGGGGGGGGGGGCFGGGGGDGGGGGGFGFGGGGGGGGGGGGGGGGGGGGGFFFFFFFFEEFFEFFAEFFFEFFFFFBF=FFFFFFFFFFF6@<DFE<EFFF;FFFFFFFFFF?:ABFF?B::<>?BFFFF(39(18??F60243::FFDF<
@M04999:289:000000000-L3R54:1:1101:23606:13397 2:N:0:401
TCAGGGACTACCGGGGTATCTAATCCTGTTTGCTCCCCACGCTTTCGCATCTCAGCGTCAGTATCTGTCCAGAAGGCCGCCTTCGCCACCGGTATTCCTCCACATCTCTACGCATTTCACCGCTACACGTGGAATTCTACCTTCCTCTACAATACTCCAGATAACCAGTTTTAAGTGCAATTCCCAGGTTGAGCCCGGGGCTTTCACACCTAACTTAATTATCCGCCTACATGCCCTTTACGCCCAGTCATTCCGATTAACGCTCGCACCCTCCGTATTACCGCGGCTGCTGGCACGGAGT
+
CCCCCGGGGGGGGGGGGGGGGGGGGGGGGGGGGGGGGGGGGGGGGGGGGGGGGGGGGGGGGGGGGGGGGGGGGGGGGFGGGGDGGGGGGGCGGGGGGGGGGGGGGGGGGGGGGGGGGGGGGGDGGGGGGGGGGGGGGGGGGGGGGGGGGGGGGGGGGGGGFGFGGGGGGFGGGFGGFGFCFGFEFGFGGGFFFFGGGGCD?4@FFFFFFFFFFFFFB6FEFE?C9;<?<@FFFFFDE@EFC(2>B?;;EACEFA0:B66A>09?:(0(398??-7:008:ADB>F>>20<BD:?07<((14
@M04999:289:000000000-L3R54:1:1101:6064:13420 2:N:0:401
TATTGGACTACCCGGGTATCTAATCCTGTTTGCTCCCCACGCTTTCGCATCTCAGCGTCAGTATCTGTCCAGAAGGCCGCCTTCGCCACCGGTATTCCTCCACATCTCTACGCATTTCACCGCTACACGTGGAATTCTACCTTCCTCTACAATACTCCAGATAACCAGTTTTAAGTGCAATTCCCAGGTTGAGCCCGGGGCTATCACACCTAACTTAATTATCCGCCTACATGCCCTTTACGCCCAGTCATTCCGATTAACGCTCGCACCCTCCGTATTACCGCGGCTGCTGGCACGGAGT
+
CCCCCGGGGGGGGGGGGGGGGGGGGGGGGGGGGGGGGGGGGGGGGGGGGGGGGGGGGGGGGGGGGGGGGGGGGGGGGGGGGGGGGGGGGGGGGGGGGGGGGGGGGGGGGGGGGGGGGGGGGGGGGGGGGGGGGGGGGGGGGGGGGGGGGGGDFGGGGGGGGGGGGGGGGGGGGGGGFGFGGGGGFGGFGGGGGGGGGGGGEFFAFFFFFFDFFFFFFFFFFFFFFB@D<DFFFEF@FFFFFFFFFFFFFFE<5?@?@BFBA:;BB999>FFF??>:04?FFABB>>19>BB:?F??391(-
@M04999:289:000000000-L3R54:1:1101:20687:13421 2:N:0:401
GGGGCGACTACTCGGGTATCTAATCCTGTTTGCTCCCCACGCTTTCGCATCTCAGCGTCAGTATCTGTCCAGAAGGCCGCCTTCGCCACCGGTATTCCTCCACATCTCTACGCATTTCACCGCTACACGTGGAATTCTACCTTCCTCTACAATACTCTAGTTAACCAGTTTTAAGTGCAATTCCTAGGTTGAGCCCAGGGCTTTCACACCTAACTTAATTATCCGCCTACATGCCCTTTACGCCCAGTCATTCCGATTAACGCTCGCACCCTCCGTATTACCGCGGCTGCTGGCAGGGAGT
+
CBBCCGGGGGGGGGGGGGGGGGGGGGGGGGGGGGGGGGGGGEGGGGGGGGGGGGGGGGGGGGGGGGGGGGGGGGGGGGGGGGGGGGGGGGGGGEGGGGGGGGGGGGGGGGGGGGGGGGGGGGGGGGGGGGGGEGGGGGGGGGGGGGGGGGCFG8ECGGGGGFFGGGGGGGGGGGGGFGFGGGGGGFGGGGGGGGGGGGCDDFFFFFFFFDFF=FFBEFFEFFFFDFDFFFEFEFFDFFEAEFF03;<57@C?EC;1;60<9?0??>>6BBFBBF9:(3:AD<B9>>>BFBF?(-(((-1(-
@M04999:289:000000000-L3R54:1:1101:19070:13465 2:N:0:401
GGACTACTGGGGTATCTAATCCTGTTTGCTACCCACGCTTTCGAGCATGAACGTCAGTGTTATCCCAGGAGGCTGCCTTCGCCATCGGTATTCCTCCACATCTCTACGCATTTCACTGCTACACGTGGAATTCTGCCTCCCTCTGACACACTCTAGTTAGACAGTTTCAAATGTACGTCCCAAGTTGAGCTCGAGGATTTCACATCTGACTTATCTAACCGTCTGCGCTCGCTTTACGCCCAGTAATTCCGCTTAACGCTCGCACCCTACGTATTACCGCGGCAGCGGCACGTTGTTATCC
+
<ACCC8FFF<6+@C@CFG@@@FG<FEFAFG9CEF@FF7CFFGFGGG7FGC@EGGGE:EEFGGGGE@<C@,B@C@<FGGGGFF@F,EBFG8F9AFEFFDDF@FGGF<FFECG@FGGFF?EF;E,=@A?F7EEEFFG9B94DEFGGGADFGDGG8ADFDEE,@FCFBGFG8FGCGFG:FFDCG8DDDC:=,2D?8E>=+5=7+1+13@BFEEAEFFFF<B>:5>AD57A==A=ADBB**(-?=(/;C555@?=(2;6CE<9(3;012((,.444)6,))402(((,----1460(((-()).)
@M04999:289:000000000-L3R54:1:1101:15325:13480 2:N:0:401
TGAGGACTACAGGGGTATCTAATCCTGTTTGCTCCCCACGCTTTCGCATCTCAGCGTCAGTATCTGTCCAGAAGGCCGCCTTCGCCACCGGTATTCCTCCACATCTCTACGCATTTCACCGCTACACGTGGAATTCTACCTTCCTCTACAATACTCCAGATAACCAGTTTTAAGTGCAATTCCCAGATTGAGCCCGGGGCTTTCACACCTAACTTAATTATCCGCCTACATGCCCTTTACGCCCAGTCATTCCGATTAACGCTCGCACCCTCCGTATTACCGCGGCTGCTGGCACGGAGTT
+
CCCCCGGGGGGGGGGGGGGGGGGGGGGGGGGGGGGGGGGGGGGGGGGGGGGGGGGGGGGGGGGGGGGGGGGGGGGGGGGGGGGGGGGGGGGGGGGGGFGGGGGGFDGGGGGGGGGGGGGGGGGGGGGGGGGGGGGGGCGFGGGGGGGGGGGGGGGFGGGGGCFGGGGGGGGGGGGGFGFGGGGCAFGGGGGGGGGGGGGGFFFFFFFFFFFFFFFFFFFFFFFDDFFFF=F4:@@F@E>FDFFF?;EEA<755@DFDFFFD086>F9>7((,-,-(43<AB:;96>14(:2(:42?(44,.
@M04999:289:000000000-L3R54:1:1101:17699:13491 2:N:0:401
CCTGGGACTACTCGGGTATCTAATCCTGTTCGCTACCCATGCTTTCGAACCTCAGCGTCAGTTACAGACCAGAGAGCCGCCTTCGCCACTGGTGTTCTTCCATATATCTACGCATTCCACCGCTACACATGGAGTTCCACTCTCCTCTTCTGCACTCAAGAAAAACAGTTTCAGCTGCACTTCCCCGGTTAAGCCGAGGGCTTTCACAGCTGACTTGTTCTCCCGCCTGCGTTCGCTTTACGCCCAATAAATCCGGACAACGCTTGCCACCTACGTATTACCGCGGCTGCTGGCACGTAGT
+
CCCCCGGGGGGGGGGGGGGGGGGGGGGGGGGGGGGGGGGGGGGGGGGGGGGGGGGGGGGGGGGGGGGGGGGGGGGGGGGGGGGGGGGGGGGGGGGGGGGGGGGGGGGGGGGGGGGGGGGGGGGGGGGGGGGGGGGGGGGGGGGGGGGGGGGGGGGGGGGGGGGGFGGGGGGGGGGGFGFGGGGGGGGGGGEGGGGGGGGGFFFFFFFFEFFFFFF>=FFFFFFF>@BFFFFFFFFFFFFFF@DFFFFFFFFFFFFFFFFFF>;???F><D??FB<<?AFFFFB9B(76;?FFFB13:11:-
@M04999:289:000000000-L3R54:1:1101:3459:13493 2:N:0:401
GTTACGACTACCCGGGTATCTAATCCTGTTCGCTCCCCACGCTTTCGCTCCTCAGCGTCAGTGACGGCCCAGAGACCTGCCTTCGCCATCGGTGTTCTTCCCGATATCTACACATTCCACCGTTACACCGGGAATTCCAGTCTCCCCTACCGCACTCCAGTCCGCCCGTACCCGGCGCCGATCCACCGTTAAGCGATGGACTTTCACACCAGACGCGACGAACCGCCTACGAGCTCTTTACGCCCAATCAATCCGGATAACGCTTGCCCCCTACGTATTACCGCTGCTGCTGGCACGTAGT
+
CCCCCGGGGGGGGGGGGGGGGGGGGGGGGGGGGGGFGGGGGGGGGGGGGGGGGGGGGGGGGGGGGGGGGGGGGGGGGGGGGGGGGGDEG8CFFGGGGGGGGGGGGGEDFGGGGGGGFGGGGGGGGGGGGGGGGGGGGGGGGGGGGGDFFGGGGGGGGGGGGGGGGGGCGGGEGGDGFGFGGGGG9FFEGGEGCGGGGGG7A=AFFFFFFFB??F>>;>DB3>>>F>B:6?30:9(4AF2=:,29601:(55<<191:B(6?<>6410(4:96:???2<>)<A?9(-,)),,4:013411(-
@M04999:289:000000000-L3R54:1:1101:3421:13497 2:N:0:401
GACGACTACCCGGGTATCTAATCCTGTTCGCTCCCCACGCTTTCGTCCATCAGCGTCAATCGGTATTTAGTAACCTGCCTTCGCAATCGGGGTTCTGTGTAATATCTATGCATTTCACCGCTACACTACACATTCCAGCTACTTCAATACTATTCAAGATTAACAGTATCAACGGCAGTTCTACAGTTAAGCTGCAGGTTTTCACCGCTGACTTATCAACCCGCCTACGGACCCTTTAAACCCAATAAATCCGGATAACGCTCGCATCCTCCGTATTACCGCGGCTGCTGGCACGGAGTT
+
CCCCCGGGGGGGGGGGGGGGGGGGGGGGGGGGGGGGGGGGGGGGGGGGGGGGGGGGGGGGGGGFFGGGGGGGGGGGGGGGGGGGGEGGGGGGGGGGGGGGGFGGFGGGGGGGGGGGGGGGGGGGGGGGGGGGGGGGGGGGGGGGGGGGGGGGGGGGGGGGGGGGGGGGGFGGGGGGFGCGGGGGGGGFGGFGGGGGGGCFAFFFFFFFFFFFFFFFFFCFAABFFFFF2=@FFFFFFF3:AFFFFF;EEC?@BB?FFB?BFFFFFFFFFFFFF?F?BF<<:>B0;>>?>7??:?:6(4(4
@M04999:289:000000000-L3R54:1:1101:13730:13516 2:N:0:401
TGGGACTACCCGGGTATCTAATCCTGTTTGCTCCCCACGCTTTCGCATCTCAGCGTCAGTATCTGTCCAGAAGGCCGCCTTCGCCACCGGTATTCCTCCACATCTCTACGCATTTCACCGCTACACGTGGAATTCTACCTTCCTCTACAATACTCCAGATAACCAGTTTTAAGTGCAATTCCCAGGTTGAGCCCGGGGCTTTCACACCTAACTTAATTATCCGCCTACATGCCCTTTACGCCCAGTCATTCCGATTAACGCTCGCACCCTCCGTATTACCGCGGTTGTTGGCACGGAGTT
+
CCCCCGGGGGGGCF@@F9FEGGGEGGGGGCFGGFGGGGGGGGGGGGEEGGFF<FE@CGGGGGGGGGCFCFFGGGGGECFGGGGGDEGDCCGCGGGEFFGGGGEFDGGGGFGGFGFFGGGEDEGGFFGGFED=AFGGGGGGGFGGG8=DCFFCEFE=D,3@,@FGGFE9EFD8=:DDFF7:F7?FG64EFGGGFGGCD<?C*AFFFFFFBE=:CF4CEB+*B*-5>22=(65;;8@FE9CDFB(2=;37EC553((/264:91(414>96<(4,,(.5<<<(41(((,((.2327<((-,(
@M04999:289:000000000-L3R54:1:1101:14914:13535 2:N:0:401
GACTACTCGGGTATCTAATCCTGTTTGCTCCCCACGCTTTCGCATCTCAGCGTCAGTATCTGTCCAGAAGGCCGCCTTCGCCACCGGTATTCCTCCACATCTCTACGCATTTCACCGCTACACGTGGAATTCTACCTTCCTCTACAATACTCCAGATAACCAGTTTTAAGTGCAATTCCCAGGTTGAGCCCGGGGCTTTCACACCTAACTTAATTATCCGCCTACATGCCCTTTACGCCCAGTCATTCCGATCAACGCTCGCACCCTCCGTATTACCGCGGCTGCTGGCACGGAGTTAGCC
+
CCCCCGGGGGGGGGGGGFGGGGGGGGGGGGGGGGGEGGGGGGGGGGGGGGGGGGGGGGGGGGGGGGGGFGGGGGGGGGGGGGGGGGGGGGGGGGGGGGGGGGGGGGGGGGGGGGGGGGGGGGGGGGGGFGGGGGGGGGGGGGGGGGGGGGGGGGGGGDGGFEDFFGGFAGGGGGGGFGFGGG+AFCEGGGGGDGCDGGGGFFFFAFFFFFFE;FFFEF==FFD@==EEEFFFFFFC<D>A;26@EFEFF@172;;1(4:0(419FF?:8(41<7<B>(121(27<?72:18(1(-8(.:63
@M04999:289:000000000-L3R54:1:1101:6195:13561 2:N:0:401
GACTACCGGGGTATCTAATCCTGTTCGCTCCCCACGCTTTCGCCCATCAGCGTCAATCGGTATTTAGTAACCTGCCTTCGCAATCGGGGTTCTGTGTAATATCTATGCATTTCACCGCTACACTACACATTCCAGCTACTTCAATACTATTCAAGATTAACAGTATCAACGGCAGTTCTACAGTTAAGCTGCAGGTTTTCACCGCTGACTTATCAACCCGCCTACGGACCCTTTAAACCCAATAAATCCGGATAACGCTCGCATCCTCCGTATTACCGCGGCTGCTGGCACGGAGTTAGCC
+
CCCCCGGGGGGGGGGGGGGGGGGGGGGGGGGGGGGGGGGGGGGGGGGGGGGGGGGGGGGGGGGGGGCGFGGGGGGGGGGGGC>FFGGGGGGGGGGGGGFGGGGGGGGGGGGGGGGGGGGGGGGGGGGGGGGGGGGGGGGGGGGGGGGGGGGGGGGGGGGGGGGGGGGGGGGEGGGGFGFFGFGGGGFFGGGFGGGGGGGGFFFFFFFFFFFFFFFFFFB@FFF?D>?DF>FF@;<EFFDDDD@EAEFFFBF@FFFF?B??>F;?B?<AFBF002>FA:(404,4?7:::77?>>>BBAFA8
@M04999:289:000000000-L3R54:1:1101:18746:13576 2:N:0:401
TGTACGACTACTGGGGTATCTAATCCTGTTTGCTCCCCACGCTTTCGCATCTCAGCGTCAGTATCTGTCCAGAAGGCCGCCTTCGCCACCGGTATTCCTCCACATCTCTACGCATTTCACCGCTACACGTGGAATTCTACCTTCCTCTACAATACTCCAGATAACCAGTATTAAGTGCAATTCCCAGGTTGAGCCCGGGGCTTTCACACCTAACTTAATTATCCGCCTACATGCCCTTTACGCCCAGTCATTCCGATTAACGCTCGCACCCTCCGTATTACCGCGGCTGCTGGCACGGAGT
+
CCCCCGGGGGGGGGGGGGGGGGGGGGGGGGGGGGGGGGGGGGGGGGGGGGGGGGGGGGGGGGGGGGGGGGGGGGGGGGGGGGGGGGDGGGGGG:FGGGFGGGGGFFGGGGGGGGGGGGGGGGGGGGGGGGGGGGGGGGGGGGGGGGGGGGGGGGGGFGGGGGGGGGGGGGGGGGGGFGFFGDGGFGGGGGGGGGGGGGGGFFFFFFFFFDDFFFFFFFFCA<EC=BFF?FFF<@EFFF8FEFFFBF?E<E?CFE8188?)6<9:?(1(9>?BFFFF?F:<<),49,019:>3(,,439994
@M04999:289:000000000-L3R54:1:1101:14819:13577 2:N:0:401
CTCAGACTACTGGGGTATCTAATCCTGTTTGCTACCCACGCTTTCGAGCATGAACGTCAGTGTTATCCCAGGAGGCTGCCTTCGCCATCGGTATTCCTCCACATCTCTACGCATTTCACTGCTACACGTGGAATTCTACCTCCCTCTGACACACTCTAGTTTGACAGTTTCAAATGCACGTCCCAAGTTGAGCTCGGGGATTTCACATCTGACTTATCTAACCGTCTTCGCTCTCTTTACGCCCAGTAATTCCGATTAACGCTCGCACCCTACGTATTACCGCGGCTGCTGGCACGTTGTT
+
CCC<CCFFAGG<ECGGGGGFGGGGEGFEEEFGGFGGGGG@CFCFGG8FGDFGGFGFGGDGGGFGGGGGGGGDG@FFGFGGGGGGGCFGCCFEFDBFGFFGFCEFGFAF=<FFCGGGFGGGGGGGFGGGGGGG9FFFGGDAFGGGFGGEFFGGFE8DGDDD;FGAAGG=DEG8D3CFF8@=DF>EC=8DFA=EGGGG+0C7?FA?9;AFFC@<AAF9EFFFFECBDFF)9)-<993;EE*+59>9(8B>/9?EF1?;,3;92>D;29:9:??8<1:<9?2>)(40(7;0:0:?123??(448
@M04999:289:000000000-L3R54:1:1101:3070:13580 2:N:0:401
GACTACAGGGGTATCTAATCCTGTTTGCTCCCCACGCTTTCGCATCTCAGCGTCAGTATCTGTCCAGAAGGCCGCCTTCGCCACCGGTATTCCTCCACATCTCTACGCATTTCACCGCTACACGTGGAATTCTACCTTCCTCTACAATACTCCAGATAACCAGTTTTAAGTGCAATTCCCAGGTTGAGCCCGGGGCTTTCACACCTAACTTAATTATCCGCCTACATGCCCTTTACGCCCAGTCATTCCGATTAACGCTCGCACCCTCCGTATTACCGCGGCTGCTGGCACGGAGTTAGCC
+
CCCCCFGGGGGGGGGGGGGGGGGGGGGGGGGGEGGGGGGGGGGGGGGGGGGGGGGGGGGGGGGGGGGGGGGGGGGGGGGGGGFG<FGGGGGGGGGGGGGGGGGGGGGGGGGGGGGGGGGGGGGGGGGGGGGFGFGGGGGGGGGGGGFGGGGGGGDEGGGGGGFGGGFEFGGGGGDFFDFGGG6CF6DFFGGG>>>DDFDFFFFFDFFFFFF@FFFFEFFFFFFFFFFEEFD=@@9C?FBF?0@<E?<?EFDF;7CE19B:9B>FB?B8?631<>2>DFB0(41,453(4080029B:)4<7
@M04999:289:000000000-L3R54:1:1101:22953:13655 2:N:0:401
GGTGACTACTGGGGTATCTAATCCTGTTCGCTACCCATGCTTTCGAGCCTCAGCGTCAGTAACAGACCAGAGAGCCGCCTTCGCCACTGGTGTTCTTCCATATATCTACGCATTTCACCGCTACACATGGAGTTCCACTCTCCTCTTCTGCACTCAAGTCTCTCAGTTTCCGATGCTCTTCCTCAGTTAAGCTGAGGGCTTTCACGTTCAGACTTAAAAGACCGCCTGCGCTCCCTTTACGCCCAATAAATCCGGACAACGCTTGCCACCTACGTATTACCGCGGCTGCTGGCCTGTAGTT
+
CCCCCGGGGGGGGGGGGGGGGGGGGGGGGGGGGGGGGGGGGGGGG8EGGGGGGGGGGGGGGGGGGGGGGGFGGGGGGGGGGGGGGGGGGGGGGGGGGGGGGGGGFGGGGGGGGGGGGGGGGGGGGGGGGGGGFGGAFGGGGGGGGGGGGGGGGGGGGGGGGFGGGGGGGGGDEGGGFGFGGGGGGGGGGGGGGGFGCGDCFFFFFFFFFF@CEFFFEF6AFB@A=ADFFFF@FBDD5@FFFF@@F<@EFFFF@;>1>BFFFFB?06?<??F?FFF<A0>FF<>6;>;>?2?51()-44)-.
@M04999:289:000000000-L3R54:1:1101:21276:13670 2:N:0:401
TGACTACTCGGGTATCTAATCCTGTTAGCTCCCCACGCTTTCGCATCTCAGCGTCAGTATCTGTCCAGAAGGCCGCCTTCGCCACCGGTATTCCTCCACATCTCTACGCATTTCACCGCTACACGTGGAATTCTACCTTCCTCTACAATACTCCAGATAACCAGTTTTAAGTGCAATTCCCAGGTTGAGCCCGGGGCTTTCACACCTAACTTAATTATCCGCCTACATGCCCTTTACGCCCAGTCATTCCGATTAACGCTCGCACCCTCCGTATTACCGCGGCTGCTGGCACGAAGTTAGC
+
CCCCCGGGGGGGGGGGGGGGGGGGGGGGGGGGGGGGGGGGGGGGGGGGGGFGGGGGGGGGGGGGGGGGGGGGGGGGGGGGGGGGGGGGGEGGGGGGGGGGGGGGGGGGGGGGGGGGGGGGGGGGGGGGGGGGGGGGGGGGGGGGGGGGGGGGGGGGGGGCFFGGGGGGGGGGGGGGFGFGFFGFGGFGGGGGGGGGGGGGFFFFFFFFFFFFFFFFFFFEFFFFFFFE?EEB@DFFFF@BBFFEEFEFEEFFF<DEE@FF:>;>>B6:BBB??<?A>AFB>FFFF62:B:1<<(,,349<4
@M04999:289:000000000-L3R54:1:1101:7980:13696 2:N:0:401
TGGCGACTACACGGGTATCTAATCCTGTTTGCTCCCCACGCTTTCGCATCTCAGCGTCAGTATCTGTCCAGAAGGCCGCCTTCGCCACCGGTATTCCTCCACATCTCTACGCATTTCACCGCTACACGTGGAATTCTACCTTCCTCTACAATACTCCAGATAACCAGTTTTAAGTGCAATTCCCAGGTTGAGCCCGGGGCTTTCACACCTAACTTAATTATCCGCCTACATGCCCTTTACGCCCAGTCATTCCGATTAACGCTCGCACCCTCCGTATTACCGCGGCTGCTGCCACGTAGTT
+
CCCCCGGGGGGGGGGGGGGGGGGGGGGGGGGGGGGGGGGGGGGGGGGGGGGGGGGGGGGGGGGGGGGGGGGGGGGGGGGGGGGGGGGGGGGGGGGGGGGGGGGGGGGGGGGGGGGGGGGGGGGGGGGGGGGGGGGGGGGGGGGGGGGGGGGDGGGGFGGGGGFGGGGGGGGGGGGGFGFGGGGGGGGGGGGGGGGGGGGGFFFFFFFFFFFFFFFFCFFEFFFFFFF@FFFCEFFFFFFF<DFFFF1<EE?EFF???FFF<BB?>>09>?:BF>?<:?FFB?BFF;BBFFF),0,9,(.4.
@M04999:289:000000000-L3R54:1:1101:26180:13696 2:N:0:401
TCGGACTACAGGGGTATCTAATCCTGTTTGCTCCCCACGCTTTCGCATCTCAGCGTCAGTATCTGTCCAGAAGGCCGCCTTCGCCACCGGTATTCCTCCACATCTCTACGCATTTCACCGCTACACGTGGAATTCTACCTTCCTCTACAATACTCCAGATAACCAGTTTTAAGTGCAATTCCCAGGTTGAGCCCGGGGCTTTCACACCTAACTTAATTATCCGCCTACATGCCCTTTACGCCCAGTCATTCCGATTAACGCTCGCACCCTCCGTATTACCGCGGCTGCTGGCACGGAGTT
+
CCCCCGGFFFFFGGGGGGGFGGGGGGGGGGGGGGGGGGDGGGGGGGGGGGGGGGGGGGGGGGGGGGFGF@GGGGGGGCEGGGFGGGGGGGGGGGGGGCFEGGFGFGGGGCFGGGGFCFGGGGGEGFEGGDGDFGGGEFFFFDFGFGGGGFFFGGGGGGGGGGGGFGGGGGGFFGGGFFFDD@FEG:FEGG??7DEDCGGGA??FFFF42>3BFF8F4>>EFE>BDDDDEFFEFDFFF))566(6;8@FFFFFF07@DFFF008BFF>9:::3;?BF?ABFBFB;6(400)2(4)47913?
@M04999:289:000000000-L3R54:1:1101:28977:13718 2:N:0:401
TTCGACTACTAGGGTATCTAATCCTGTTTGCTCCCCATGCTTTCGCACCTCAGCGTCAGTATTAGGCCAGAAGGCTGCCTTCGCCATCGGTATTCCTCCAGATCTCTACGCATTTCACCGCTACACCTGGAATTCTACCTTCCTCTCCTATACTCTAGCTAACCAGTATCGTATGCAATTCCCAAGTTGAGCTCGGGGATTTCACATCCGACTTAATTAGCCGCCTACGCGCGCTTTACGCCCAGTAATTCCGATTAACGCTTGCACCCTCTGTATTACCGCGGCTGCTGGCACAGAGTTT
+
CCCCCGGGGGGGGGGGGGGGGGGGGGGGGGGGGGGGGGGGGGGGGGGGGGGGGGGGGGGGGGGGGGGGGGDGGGGGGGGGGGGGGGGGGGGFGGGGGGGGGGGGGGGGGGGGGGGGGGGGGGGGGGGGFFFGGGGGGGGGGGGGGGGGGGGGGGGGGFGGGGGGGGGGGGGGGGGGFGFGGGGGGGGGGFGGGGGGGDCDFFFFFFFFDFFFFFFFFFFFFFFFFFFF9@FF>FFFFFFFFFFF?FF??EFFFFFBFD<:9BF<FF????FFFBFFAABA?091-(-4>F04?2((.8AF2
@M04999:289:000000000-L3R54:1:1101:13172:13763 2:N:0:401
GGGAGGACTACTGGGGTATCTAATCCTGTTCGCTCCCCACGCTTTCGTCCATCAGCGTCAATCGGTATTTAGTAACCTGCCTTCGCAATCGGGGTTCTGTGTAATATCTATGCATTTCACCGCTACACTACACATTCCAGCTACTTCAATACTATTCAAGATTAACAGTATCAACGGCAGTTCTACAGTTAAGCTGCAGGTTTTCACCGCTGACTTATCAACCCGCCTACGGACCCTTTAAACCCAATAAATCCGGATAACGCTCGCATCCTCCGTATTACCGCGGCTGCTGGCACGGAGT
+
CCCCCGGGGGGGGGGGGGGGGGGGGGGGGGGGGGGGGGGGEGGGGGGGGGGGGGGGGGGGGGGGGGGGGGGGGGGGGGGGGGGGGGGGGGGGGGGGGGGGGGGGGGGGGGGGGGGGGGGGGGGGGGGGGGGGGGGGGGGGGGGGGGGGGGGGGGGGGGFGGGGGGGGGGGGGGGGGFGFGGGGGGGGGFGGGGGGGGGGGFFFFFFFF=BFFAFFFFFFFFFDFFFFFFF=??BFFFFFFFFFDDFFFFFFFFFFF<DFFFDFBFBF>BFFFF<BB???FFFFFB99FFBF:::?<?>>>4
@M04999:289:000000000-L3R54:1:1101:27827:13770 2:N:0:401
AGACTACCCGGGTATCTAATCCTGTTCGCTACCCATGCTTTCGAACCTCAGCGTCAGTTACAGACCAGAGAGCCGCCTTCGCCACTGGTGTTCTTCCATATATCTACGCATTCCACCGCTACATATGGAGTTCCACTCTCCTCTTCTGCACTCAAGAAAAACAGTTTCAGCTGCACTTCCCCGGTTAAGCCGAGGGCTTTCACAGCTGACTTGTTCTCCCGCCTGCGTTCGCTTTACGCCCAATAAATCCGGACAACGCTTGCCACCTACGTATTACCGCGGCTGCTGGCACGTAGTTAGC
+
CCCCCGGGGGGGGGGGGGGGGGGGGGGGGGGGGGGGGGGGGGGGGGGGGGGGGGGGGGGGGGGGGGGGGGGGGGGGGGGGGGGGGGGGGGGGGGGGGGGGGGGGGG;FGGGGGGGGGGGGGGGFFFDFFGGGGGGGGGGGGGGGGGGGGGGGGGGG9EGGGGGGGGGGGGGGGGGGFGFGGGGGGGGGGGGGGGGGGGGGFFFFFFFFFFFFFFFFFFFDFFFFFFFFFFF>7DFFFFFFFFFFFEEFFF;>FFFFFFBFF:BFFFFFFFBFFBFBDFF;BF6;FF>FFFBFFB?::<AA6
@M04999:289:000000000-L3R54:1:1101:17724:13774 2:N:0:401
GCGGACAACACGGGTATCTAATCCTGTTTGCTCCCCACGCTTTCGCATCTCAGCGTCAGTATCTGTCCAGAAGGCCGCCTTCGCCACCGGTATTCCTCCACATCTCTACGCATTTCACCGCTACACGTGGAATTCTACCTTCCTCTACAATACTCCAGATAACCAGTTTTAAGTGCAATTCCCAGGTTGAGCCCGGGGCTTTCACACCTAACTTAATTATCCGCCTACATGCCCTCTACGCCCAGTCATTCCGATTAACGCTCGCACCCTCCGTCTTACCGCGGCTGCTGGCACGGAGTTT
+
CCCCCGGGGGGGGGGGGGGGGGGGGGGGGGGGGGGGGGGGGGGGGGGGGGGGGGGGGGGGGGGGGGGGGGGGGGGGGGGGGGGGGFGGGGGGGGGGGGGGGGGGGGGGGGGGGGGGGGGGGGGGGGGFGGGGGGGGGGGGGGGGGGGGGGGGGGGGGGGGGGGGGGGGDGGGGGFGFFFCFCGGGGFGGGGFFGGDGCDCFFFFFFFFFFFBCFFFFFFFACFBFD@@EEFF8;@FF34):>F;;@FEF?CEF??::2::>B0696>>?6?FF:(48))8((79;9>?:::::?:69>:3)
@M04999:289:000000000-L3R54:1:1101:22053:13860 2:N:0:401
GACTACTGGGGTATCTAATCCTGTTTGCTCCCCACGCTTTCGCATCTCAGCGTCAGTATCTGTCCAGAAGGCCGCCTTCGCCACCGGTATTCCTCCACATCTCTACGCATTTCACCGCTACACGTGGAATTCTACCTTCCTCTACAATACTCCAGATAACCAGTTTTAAGTGCAATTCCCAGGTTGAGCCCGGGGCTTTCACACCTAACTTAATTATCCGCCTACATGCCCTTTACGCCCAGTCATTCCGATTAACGCTCGCACCTTCCGTATTACCGCGGCTGCTGGCACGGAGTTAGCC
+
CCCCCFGGGGGGGGGGGGGGGGGGGGGGGGGGGGGGGGGGGGGGGGGGGGGGGGGGGGGGGGGGGGGFGGGGGGGGGGGGDEFFFGGGGGGGGGGGGGGGGGGGGGGDGGGGGGGGGGGGGGGGFGGGGGGGGGGGGGGGGGGGGGGGGGGGGGGGGGGGGGGGGFGGFGGGGGGGFGFFGFFGGFGGGGGGGGGGGGGGFFFFFFFFDFEBCFFFEFFFFFD?FFFFFFFEFFFFF;@A<@@E@ECCC;0;??9>D@@6>>9>>08:BB2??F<<2:>>>;90()534()(,,((.6<24
@M04999:289:000000000-L3R54:1:1101:20554:13860 2:N:0:401
GACTACTGGGGTATCTAATCCTGTTCGCTACCCATGCTTTCGAACCTCAGCGTCAGTTACAGACCAGAGAGCCGCCTTCGCCACTGGTGTTCTTCCATATATCTACGCATTCCACCGCTACACATGGAGTTCCACTCTCCTCTTCTGCACTCAAGAAAAACAGTTTCAGCTGCACTTCCCCGGTTAAGCCGAGGGCTTTCACAGCTGACTTGTTCTCCCGCCTGCGTTCGCTTTACGCCCAATAAATCCGGACAACGCTTGCCACCTACGTATTACCGCGGCTGCTGGCACGTAGGTAGCC
+
CCCCCDFGGGGGGGGGGGGGGGGGGGGGGGGGGGFGGGGGGGGGFGGGGGGGFGGGFGGGGGGFGFGFFFGGFFGGGGGGG:FFGGGEFFGGGGGEGGGGGFGGGGFGGGGGGGGGGGGGGGGEEFG8FGCFFGGGGGGGGCGGGGGCFGDG8D9=ECFGG8D:C?FFEFGFFGGGFGFD6?D7EG9AGCEGGGDGGGGGAF+;AFFFF=EBEBAAEFA2?>@=BB2=;<>2;?<C;11A@@8@EF?CEF0<B6?66>?2<::97:4(:0(.6:AAB6(4(4(48:)21?<?6?1(.4?)-
@M04999:289:000000000-L3R54:1:1101:10159:13878 2:N:0:401
TGGACTACACGGGTATCTAATCCTGTTTGCTCCCCACGCTTTCGCATCTCAGCGTCAGTATCTGTCCAGAAGGCCGCCTTCGCCACCGGTATTCCTCCACATCTCTACGCATTTCACCGCTACACGTGGAATTCTACCTTCCTCTACAATACTCCAGATAACCAGTTTTAAGTGCAATTCCCAGGTTGAGCCCGGGGCTTTCACACCTAACTTAATTATCCGCCTACATGCCCTTTACGCCCAGTCATTCCGATTAACGCTCGCCCCCCCCGTACTACCGCTGCTGCTGGCACGTATTTCG
+
<@C<@CCFFGGGGGGGDEF@FCFFF<<AF9FGFGFFCFG7FDAFGGGG9BFDGGEGDGCECFGDDFEED9EFGGGGGGG7EDGCFEF@FFGGGF,CEFFGG?F,CAFCFGGG7<?FFGGGFC@F8?:EBFFG8ADFFGGGGGGGAEG8FGFGGGGGGGGGG,@FGGGGGFGGF=DFFCF@FDC7BFGGFGFFEEEG>7?;4@9@9A494>DC<?F8?AFFF=DFFD2>C53;,=3=3.(:61?03@4CCFFF6/2;FF16(-1;(-(4(49>26(,.63,1(360)8))42?B?(4)(.).
@M04999:289:000000000-L3R54:1:1101:7430:13889 2:N:0:401
TTTGGACTACCCGGGTATCTAATCCTGTTTGCTCCCCACGCTTTCGCATCTCAGCGTCAGTATCTGTCCAGAAGGCCGCCTTCGCCACCGGTATTCCTCCACATCTCTACGCATTTCACCGCTACACGTGGAATTCTACCTTCCTCTACAATACTCCAGATAACCAGTTTTAAGTGCAATTCCCAGGTTGAGCCCGGGGCTTTCACACCTAACTTAATTATCCGCCTACATGCCCTTTACGCCCAGTCATTCCGATTAACGCTCGCACCCTCCGTATTACCGCGGCTGCTGGCACGGAGTT
+
CCCCCGGGGGGGGGGGGGGGGGGGGGGGGGGGGGGGGGGGGGGGGGGGGGGGGGGGGGGGGGGGGGGGGGGGGGGGGGGGGGGGGGGGGGGGGGGGGGGGGGGGGGGGGGGGGGGGGGGGGGGGGGGGGGGGGGGGGGGGGGGGGGGGGGGGGGGGEGFGGGGGGGGGGGGGGGGGFGFGGGGGGGGGGGGGGGGGGGGGFFFFFFFFFFFEFFFACFCEFEEDB?DD@@EFFFDE@EFFFF:B;0=EFFCEEE(8?BFBBFBFFBB>>0:<<(32:?4A<(-269>924>((18?29BF:
@M04999:289:000000000-L3R54:1:1101:9755:13903 2:N:0:401
TCGGACTACTGGGGTATCTAATCCCATTTGCTCCCCTAGCTTTCGTCTCTCAGTGTCAGTGTCGGCCCGGCAGAGTGCTTTCGCCGTTGGTGTTCTTTCCGATCTCTACGCATTTCACCGCTCCACCGGAAATTCCCTCTGCCCCTACCGTACTCCAGCTTGGTAGTTTCCACCGCCTGTCCAGGGTTGAGCCCTGGGATTTGACGGCGGACTTAAAAAGCCACCTACAGACGCTTTACGCCCAATCATTCCGGATAACGCTTGCATCCTCTGTATTACCGCGGCTGCTGGCACAGAGTTT
+
CCCCCGGGGGGGGGGGGGGGGGGGGGGGGGGGGGGGG8FGGGGGGGC8FGGGGFGFGGGGGGGGGGEGGDGEGGGGGGGGGGGGGGGGGGGGGGGGGFGG7FGGGGGGGGGGGGGGGGGGGGGGGGGGGGGCBFGCFGGGGGGFFGGGCECFGGGGGGGFFFEFGGGGGGGGC?DEEGFGGGGGGGGFGGGGGG7CGGGGFFFFFFAE@>9>9F666@FFFD8@;?:?>0<:BF?<BF2)-9>??<FF<BFFFF<0:AFFFFBFFF2<BF25>4)6<>AA(919>09<::0:(.8<7?A).
@M04999:289:000000000-L3R54:1:1101:20017:13930 2:N:0:401
TCGACTACTAGGGTATCTAATCCTGTTCGCTACCCATGCTTTCGAGCCTCAGCGTCAGTAACAGACCAGAGAGCCGCCTTCGCCACCGGTATTCCTCCACATCTCTACGCATTTCACCGCTACACGTGGAATTCTACCTTCCTCTACAATACTCTAGTTAACCAGTTTTAAGTGCAATTCCTAGGTTGAGCCCAGGGCTTTCACACCTAACTTAATTATCCGCCTACATGCCCTTTACGCCCAGTCATTCCGATTAACGCTCGCACCCTCCGTATTACCGCGGCTGCTGGCACGGCGTT
+
CCCCCGGGGGGGGGGGGGGGGGGGGGGGGGGGGGGGGGGGGGGGGGGGGGGGGGGGGGGGGGGGGGGGGGGGGGGGGGGGGGGGGGGGGGGGGGGGGGGGGGGGGGGGGGGGGGGGGGGGGGGGGGGGGGGGGGGGGGGGGGGGGGGGGGGGGGGGGGGGGGGGGGGGGGGGGGGGFGFGGGGGGGGGGGGGGGGGDDFFFFFFFFFFFFFFFFFFFFFEFFFFFDFFFFFFFFFFEFFFFFFFFFFFFFFFFD<?EFFFFF>BFF>:66?>2:??AADFF27>FFFBB??02(,(-70
@M04999:289:000000000-L3R54:1:1101:8924:13953 2:N:0:401
GGGACTACTGGGGTATCTAATCCTGTTCGCTACCCATGCTTTCGAGCCTCAGCGTCAGTAACAGACCAGAGAGCCGCCTTCGCCACTGGTGTTCTTCCATATATCTACGCATTTCACCGCTACACATGGAGTTCCACTCTCCTCTTCTGCACTCAAGTCTCTCAGTTTCCGATGCTCTTCCTCAGTTAAGCTGAGGGCTTTCACATTCAGACTTAAAAGACCGCCTGCGCTCCCTTTACGCCCAATAAATCCGGACAACGCTTGCCACCTCCGTATTACCGCGCCTGCTGGCACGTAGTTT
+
CCCCCGGGEGGGGGGGGGGGGGGFGGGGGGGGGGGFGGGGGGGG8FGGGGGGGGGGGGGGGGGGGGGGGGGDGDGGGGGGGGGGGGFGG,EFGG<FFGGGGGGGGGGGGGGGGGGGGGGGGGGGGCFGFGGGGGGGGGGFFGDFGEGGCFGGGGGGG:DADAEDFGGGGGGG6EGG7FFGGGGGGGGGGGGGGGDFCDGGFFFFFFAF=EACEF6889B);@9AAD5@=@=DF2:BECC4=@0628E;C55(6((6:@DF(3((3292,,(((44::>B94(3((43.3:(,(.(.(,4))
@M04999:289:000000000-L3R54:1:1101:4730:13975 2:N:0:401
ACTAGACTACCGGGGTATCTAATCCTGTTCGCTACCCATGCTTTCGAACCTCAGCGTCAGTTACAGACCAGAGAGCCGCCTTCGCCACTGGTGTTCTTCCATATATCTACGCATTCCACCGCTACACATGGAGTTCCACTCTCCTCTTCTGCACTCAAGAAAAACAGTTTCAGCTGCACTTCCCCGGTTAAGCCGAGGGCTTTCACAGCTGACTTGTTCTCCCGCCTGCGTTCGCTTTACGCCCAATAAATCCGGACAACGCTTGCCACCTACGTATTACCGCGGCTGCTGGCACGTAGTT
+
CCCCCGGGGGFGGGGGGGGGGGGGGGGGGGGGGGGGGGGGGGGGGGFGGGGGGGGGGGGGGGGGGGGGGGGGGGGGGDGGGGGGGGGGGGGGGGGGGCGGGGGGGGGGGGGDGGGGGGGGGGGGGGGGFFGGGGGGGEGGGGGGGGGGGGGGGGGGGGGGGGGGGGGGGGGGGGFGFGFGGGG6:EGGGGGGGGGGGGGGFFAFFFFFFFFFFFFFFFFFA@BFFFF@D@;7?FF6DDEFFF@FFB<?DF2241;?>F?:>FFFFFFFFF?FBFFFFF<>)(09>99BFD:7034143046
@M04999:289:000000000-L3R54:1:1101:12699:14018 2:N:0:401
TGACTACTCGGGTATCTAATCCTGTTTGCTCCCCACGCTTTCGCATCTCAGCGTCAGTATCTGTCCAGAAGGCCGCCTTCGCCACCGGTATTCCTCCACATCTCTACGCATTTCACCGCTACACGTGGAATTCTACCTTCCTCTACAATACTCCAGATAACCAGTTTTAAGTGCAATTCCCAGGTTGAGCCCGGGGCCTTCACACCTAACTTAATTATCCGCCTACATGCCCTTTACGCCCAGCCATTCCGATTAACGCTCGCACCCCCCGTATTACCGCTGCTGCTGGCCCGGAGTTAGC
+
CCCCCGGCGGGGGGGGGGFGGGGGGGGGGGGGGGFGDFGEGGGGGGGGGGGGGGGGGGGGGGGGGGGGGGGGGGGGGGGGGGGGGGGGGGGGGGGGGGGGGGGGGGDGGGGGGGGGGGGGGGGGGGGGGGGGGGGGGGGGGGGGGGFEAFGGGGFGGGGGGGGGGGGGGGGGGGGGFGFGGGGGGGCFGGFGGGGGDDGFFAFFFFFFFFFEEFFFFFFCFF2@?BEFEF3B@FFFFFF3>D?((/;)95=283;E3((-8>F6(4((--9:31>99A?9(292.4:B?((-(9(4:<BA2
@M04999:289:000000000-L3R54:1:1101:27914:14021 2:N:0:401
GTGACTACTAGGGTATCTAATCCTGTTCGCTACCCATGCTTTCGAGCCTCAGCGTCAGTAACAGACCAGAGAGCCGCCTTCGCCACTGGTGTTCTTCCATATATCTACGCATTTCACCGCTACACATGGAGTTCCACTCTCCTCTTCTGCACTCAAGTCTCTCAGTTTCCGATGCTCTTCCTCAGTTAAGCTGAGGGCTTTCACATTCAGACTTAAAAGACCGCCTGCGCTCCCTTTACGCCCAATAAATCCGGACAACGCTTGCCACCTACGTATTACCGCGGCTGCTGGCACGTAGTT
+
CCCCCGGGGGGGGGGGGGGGGGGGGGGGGGGGGGGGGGGGGGFGGGGGGGGGGGGGGGGGGGGGGGGGGGGGGGGGGGGGGGGGGGGGGGGGGGGGGGGGGGGGGGGGGGGGGGGGGFGGGGGGGGGGGGGGGGGGGGGGGGGGGGGGGGGGGGGGGGGGGGGGGGGGGGGGGGGGFGFGGGGGGGGGFGGGGGGGDGG?AFFFFFFFFFEFFFFFABFCFFFBFFFFFFFFFFF@3CEFFFBFF8EE<?E@F>@BFFFF>@DBFFFD??BFFF<<BFF9?>;B;39?BBFFFB?6?6?<
@M04999:289:000000000-L3R54:1:1101:23478:14027 2:N:0:401
GATCGACTACAGGTGTATCTACTCCTGTTTGCTCCCCACGCTTTCGCATCTCAGCGTCAGTATCTGTCCAGAAGGCCGCCTTCGCCACCGGTATTCCTCCACATCTCTACGCATTTCACCGCTACACGTGGAATTCTACCTTCCTCTACAATGCTCCAGATAACCAGTTTTAAGTGCAATTCCCAGGTTGAGCCCGGGGCTTTCACACCTAACTTAATTATCCGCCTACATGCCCTTTACGCCCAGTCATTCCGATTAACGCTCGCACCCTCCGTATTACCGCGGCTGCTGGCACGGTATT
+
CCCCCGGGGGGGGGGGGGGGGGGFFGFGGGGGGGGGGGGGGGCFFGGGGGGGGGGGGEGGGGGGGGGGGEGDFEEFGGDFGGGGGCGGGGGGGGGGGGGGGGGGGGGGGGGDGGCFFGGGDGGGGGGDE@EEGFGGGGGGGGGGGGGFGFGAFFFCFGG9EDFGGF=FFF8EEG@8BFFFGFG9BFGGGFGGGCGGDDG55AFFFFFFF:@=BFFFFFFFFFF?DFFFFFF?E8@EDFFF;@F9;64;EFEEF;<@D?ECD>:<>>03>?FF?9B?BF<B<121;999<)3(874:4(((.
@M04999:289:000000000-L3R54:1:1101:9556:14057 2:N:0:401
GACTACTCGGGTATCTAATCCTGTTCGCTACCCATGCTTTCGAGCCTCAGCGTCAGTAACAGACCAGAGAGCCGCCTTCGCCACTGGTGTTCTTCCATATATCTACGCATTTCACCGCTACACATGGAGTTCCACTCTCCTCTTCTGCACTCAAGTCTCTCAGTTTCCGATGCTCTTCCTCAGTTAAGCTGAGGGCTTTCACATTCAGACTTAAAAGACCGCCTGCGCTCCCTTTACGCCCAATAAATCCGGACAACGCTTGCCACCTACGTATTACCGCGGCTGCTGGCACGTAGTTAGC
+
CCCCCGGGGGGGGGGGGGGGGGGGGGGGGGGGGGGGGGGGGGGGGGGGGGGGGGGGGGGGGGGGGGGGGGGGGGGGGGGGGGGGGGGGFGGGGGGGGGGGGGGGGGGGGGGGGGGGGGGGGGGGGGGGGGGGGGGGGGGGGGGGGFGGGGGGGGGGFGGGGGGGGGGGGEGGGFFGFGFGGGGGGGFFGG8?CGGGGGGGFFFFFFFCFC@EEFFFC>FFBBFFFFFF>?FFFFFFEFFFFFD@FFFE?;BB?@@FD6>D<862AF?B??0:2>?AFFFB;>0,4<DF:B???B:??<224
@M04999:289:000000000-L3R54:1:1101:10350:14058 2:N:0:401
GACTACCCGGGTATCTAATCCTGTTTGCTCCCCACGCTTTCGCATCTCAGCGTCAGTATCTGTCCAGAAGGCCGCCTTCGCCACCGGTATTCCTCCACATCTCTACGCATTTCACCGCTACACGTGGAATTCTACCTTCCTCTACAATACTCCAGATAACCAGTTTTAAGTGCAATTCCCAGGTTGAGCCCGGGGCTTTCACACCTAACTTAATTATCCGCCTACATGCCCTTTACGCCCAGTCATTCCGATTAACGCTCGCACCCTCCGTATTACCGCGGCTGCTGGCACGGAGTTAGCC
+
CCCCCGGGGGGFGGGGGGGGGGGGGGGGGGGGEGGGGDGGFGGGGGGGGGGGGGGGGGGGGGGGGGGGGGGGGGGGGGGGGEFFGGGGEGGFGCFGGGGGGGGGGGGGGGGGGGGGGGGGGGGGGFGGGGGGGGGGGGGGGGGGGGGGGGGFGFGGGCFGGGGGGGGGGGGGGGGGFGFGGGDGGGGGGGGEGGDGCDGGFFFFFFFFFFFFFFFFEFFDFDFDFF?EF;@EDFFF?F@F;3(34<6?EF?F;DCC((-8>>BF>B(3(4(3329AB:9;9>6>628:01),1,(-2A440
@M04999:289:000000000-L3R54:1:1101:16189:14064 2:N:0:401
TAACGACTACTAGGGTATCTAATCCTGTTTGCTCCCCACGCTTTCGCATCTCAGCGTCAGTATCTGTCCAGAAGGCCGCCTTCGCCACCGGTATTCCTCCACATCTCTACGCATTTCACCGCTACACGTGGAATTCTACCTTCCTCTACAATACTCCAGATAACCAGTTTTAAGTGCAATTCCCAGGTTGAGCCCGGGGCTTTCACACCTAACTTAATTATCCGCCTACATGCCCTTTACGCCCAGTCATTCCGATTAACGCTCGCACCCTCCGTATTACCGCGGCTGCTGGCACGGAGTT
+
CCCCCGGEGGGGGGGGGGGGGGGGGGGGGGGGGGGGGGGGGGGGGGGGGGGGGGGGGGGGGGGGGGGGGGGGGGGGGGGGGGGGGGEFFGGGGGGGGGGGGGGGGAFGGGGGGGGGGGGGGGGGGGGGGGGGGGGGGGGGGGGGGGGGGGGGGGGGGGGFFGGGGGGFGGGGGGGGFGFGGGGGGGGGGGGGCFDGGGGGBFFFFFFFFBB478FFFACFCEE@DFFFFFFFEFFFFF9F??BFF;=<EFFFFFF?<F?9:>B?6>96BBFFF>?F(25A9?;>9929:27.-4521>084
@M04999:289:000000000-L3R54:1:1101:26208:14099 2:N:0:401
GACTACCCGGGTATCTAATCCTGTTCGCTACCCATGCTTTCGAACCTCAGCGTCAGTTACAGACCAGAGAGCCGCCTTCGCCACTGGTGTTCTTCCATATATCTACGCATTCCACCGCTACACATGGAGTTCCACTCTCCTCTTCTGCACTCAAGAAAAACAGTTTCAGCTGCACTTCCCCGGTTAAGCCGAGGGCTTTCACAGCTGACTTGTTCTCCCGCCTGCGTTCGCTTTACGCCTAATAAATCCGGACAACGCTTGCCACCTACGTATTACCGCGGCTGCTGGCACGTAGTTAGCC
+
CCCCCGGGGGGGGGGGGGGGGGGGGGGGGGGGGGGGGGGGGGCCEFFGGGGGGGGGGGGGGGGGGGGGGGGGGGGGGGGGGGGGGGGFFGGGGGGGGGGGGCDFGGGGGGGGGGGGGGGGGGGGGGGFFEFGEGGGGGGGGGGFGGGGGGGGGGGGCGGGGGGGGGGGGFGGGGGGFGFGGG6EGGGFGGGGGGGDFGGGFFFFFFFFFFFFFFFFFFFFFF9BFFDFFFFFFFEF(7>FF5CECCEFFFF<BF019BFFFF>A2?B>?F7<>BFA419>FBFF?>:70(.4:44(69AB:
@M04999:289:000000000-L3R54:1:1101:23827:14102 2:N:0:401
GCTGACTACTGGGGTATCTAATCCTGTTTGCTCCCCATGCTTTCGCACCTCAGCGTCAGTATTAGGCCAGAAGGCTGCCTTCGCCATCGGTATTCCTCCAGATCTCTACGCATTTCACCGCTACACCTGGAATTCTACCTTCCTCTCCCATACTCTAGCTAACCAGTATCGTATGCAATTCCCAAGTTGAGCTCGGGGATTTCACATCCGACTTAATTAGCCGCCTACGCGCGCTTTACGCCCAGTAATTCCGATTAACGCTCGCACCCTCTGTATTACCGCGGCTGCTGGCACAGCGTT
+
CCCCCGGGGGGGGGGGGGGGGGGGGGGGGGGGGGGGGGGGGFGGGGGGGGGGGGGGGGGGFGGGGGGGGGGGGGGGGGGGGGGGGGGGGEGGGGGGGGGGGGGGGGGGGGGGGGFGFGGGGGGGGGDGGGGGGGGGGGGGGGGGGGGGGGGGGGGGGGGGGGGGGGGGGGGGGGGGFGFGGGGGFGGGGGG8EGGGGGGGFFFFFFFFFADBFEFF?CFFFBFFFFFFDFF>FFFFFEEFFB@FFFFEFEFF@(:<F<AB>:2>9>FFF:4(56A25>AA?FFF9(-27?FFB?77(4<?
@M04999:289:000000000-L3R54:1:1101:10054:14175 2:N:0:401
TCGACTACCGGGGTATCTAACCCTGTTTGCTCCCCACGCTTTCGCATCTCAGCGTCAGTATCTGTCCAGAAGGCCGCCTTCGCCACCGGTATTCCTCCACATCTCTACGCATTTCACCGCTACACGTGGAATTCTACCTTCCTCTACAATACTCCAGATAACCAGTTTTAAGTGCAATTCCCAGGTTGAGCCCGGGGCTTTCACACCTAACTTAATTATCCGCCTACATGCCCTTTACGCCCAGTCATTCCGATTAACGCTCGCCCCCTCCGTATTACCGCGGCTCCTGGCACCGAGTTAC
+
@@CCCGGDF@7BF:CGGGGGA<FEFGFGGGGG8@FFGCFE:EFCEGGC@EFFGGBFFCFGGC<FFGFGDFCFGGGGEC:=?DFGGG@=CEFGFFGGCEFFFF8<FFFFF7:C:EFEFCC@CB=FGE=?:4CFC=DGG9?CDGGGGF9A=ADGEF=,@ADEFGECED9@FGCGFFGGAC8FGGDGGGG>DF?CCG>5CDCCAFF68FBAEEFEFBCFEFFCFDFFF<D;37=EFF1;.48319014<@C?)<?613(6<<9:BF9(434(4?>:B1?4)91-2,3;(-().(,.(-34:6))
@M04999:289:000000000-L3R54:1:1101:20482:14178 2:N:0:401
CAGGACTACCGGGGTATCTAATCCTGTTCGCTCCCCACGCTTTCGTCCATCAGCGTCAATCGGTATTTAGTAACCTGCCTTCGCAATCGGGGTTCTGTGTAATATCTATGCATTTCACCGCTACACTACACATTCCAGCTACTTCAATACTATTCAAGATTAACAGTATCAACGGCAGTTCTACAGTTAAGCTGCAGGTTTTCACCGCTGACTTATCAACCCGCCTACGGACCCTTTAAACCCAATAAATCCGGATAACGCTCGCATCCTCCGTATTACCGCGGCTGCTGGCACGGAGTT
+
CCCCCFGGGGGGGGGGGGGGGGGGGGGGGGGGFGGGGGGGGGGGGGGGGGGGGGGGGGGGGGGGGGGGGGGGGGGGGGGGGGGGGGGGGGGGGGGGGGGGGGGGGGGGGGGGGGGGGGGGGGGGGGGGGGGGGGGGGGGGGGGGGGGGGGGGGGGGGGGGGGGGGGGGGGGGGGGGFGFGGGGGGGGGGGGGGGGGGGGGFFFFFFFFFFFFFFFFFFFFFFFFFFFFF@DFFFFFFFCFFF<DDDFFFFF@>9DFFFFFFFFFFFFFF?7<>?BBFFF<13>FB>BF?F01:216018?
@M04999:289:000000000-L3R54:1:1101:4354:14205 2:N:0:401
TATGACTACACGGGTATCTAATCCTGTTCGCTACCCATGCTTTCGAGCCTCAGCGTCAGTAACAGACCAGAGAGCCGCCTTCGCCACTGGTGTTCTTCCATATATCTACACATTTCACCGCTACACATGGAGTTCCACTCTCCTCTTCTGCACTCAAGTCTCTCGGTTTCCGATGCTCTTCCTCAGTTAAGCTGAGGGCTTTCACATTCAGACTTAAAAGACCGCCTGCGCTCCCTTTACGCCCAATAAATCCGGACAACGCTTGCCACCTACGTATTACCGCGGCTGCTGGCACGTAGTT
+
CCCCCGGGGGGGGGGGGGGGGGGGGGGGGGGGGGGGGGGGGGGGGGGGGGGGGGGGGGGGGGGGGGGGGGGGGGGGGGGGGGGGGGGGGGGGGGGGGGGGGGGGGGGGGGGGGGGGGGGGGGGGGGGGGGGGGFGFGGGGGGGFGGGGGGGGGGGGGGFFFGFGDGE>EFGGDGGGFGFFGGGGGGGGGGEFCFCFCGGGFFFFFFFFFFFEFFFFEFFEFB@AAB2(99B9@5B=@ECC;;997;@FFFFEE90;>;DDFF<?:::2227:B::))5<>A2070;>F?B::?:213:6:6
@M04999:289:000000000-L3R54:1:1101:8225:14208 2:N:0:401
TGGGACTACTCGGGTATCTAATCCTGTTTGCTCCCCACGCTTTCGCATCTCAGCGTCAGTATCTGTCCAGAAGGCCGCCTTCGCCACCGGTATTCCTCCACATCTCTACGCATTTCACCGCTACACGTGGAATTCTACCTTCCTCTACAATACTCCAGATAACCAGTTTTAAGTGCAATTCCCAGGTTGAGCCCGGGGCTCTCACACCTAACTTAATTATCCGCCTACATGCCCTTTACGCCCAGTCATTCCGATTAACGCTCGCACCCTCCGTATTACCGCGGCTGCTGGCACGGAGTT
+
CCCCCGGGGGGGGGGGGGGGGGGGGGGGGGGGGGGGGGGGGGGGGGGGGGGGGGGGGGGGGGGGGGGGGGGGGGGGGGGGGGGGGGGGGGGGGGGGGGGGGGGGGGGGGGGGGGGGGGFGGGGGGGGGGGGGGGGGGGGGGGGGGGGGGGGFGGFGGGGGGGGGGGGGGGGCEGFFFGFGGGGGGGGGGGGGGGGGGDCDAFFFFFFFBFFFFFFFFFFFCC>D2@@FFFFBEF@@EEFBFFFFF@@AFE?5=6@;DFEFFFFFFFFBFF?BFB???A<BBFFF>>>FFF01(44>0621
@M04999:289:000000000-L3R54:1:1101:3813:14218 2:N:0:401
AGACTACTCGGGTATCTAATCCCATTCGCTCCCCTAGCTTTCGTCTCTCAGTGTCAGTGTCGGCCCAGCAGAGTGCTTTCGCCGTTGGTGTTCTTTCCGATCTCTACGCATTTCACCGCTCCACCGGAAATTCCCTCTGCCCCTACCGTACTCCAGCTTGGTAGTTTCCACCGCCTGTCCAGGGTTGAGCCCTGGGATTTGACGGCAGACTTAAAAAGCCACCTACAGACGCTTTACGCCCAATCATTCCGGATAACGCTTGCATCCTCTGTATTACCGCGGCTGCTGGCACGTAGTTATC
+
CCCCCGGGGGGGGDGGGGGGGGGGGGGGGGGGFGG8FGGGGGGGGFGGGFGGGGGGGGGGGDGGGDGGGGGGGGGGGGGGGGGFGGGGGGGGFGGGGGGGGGGGGGGGGGGGGGGGGGGEGDCFFGGGGEFGGGGGFGFGGGGGGGGDFGGGGGGGGGGGGGGABC@A8CFGCDDGFGFGFDGEGFGG8@CECFEFCG>FFFFEFBBF9BF?CACFEAFFADFF@FEFFFF>D02)13;DB;?F@FF6AF7>?:1<BF;?:422.62)8474695A><(((1090())(,.5(..4?-6))
@M04999:289:000000000-L3R54:1:1101:11613:14230 2:N:0:401
TTGACTACAAGGGTATCTAATCCTGTTTGCTCCCCACGCTTTCGCATCTCAGCGTCAGTATCTGTCCAGAAGGCCGCCTTCGCCACCGGTATTCCTCCACATCTCTGCGCATTTCACCGCTACACGTGGAATTCTACCTTCCTCTACAATACTCTAGCTAACCAGTTTTAAGTGCAATTCCTAGGTTGAGCCCAGGGCTTTCACACCTAACTTAATTATCCGCCTACATGCCCTTCACGCCCAGTCATCCCGATTAACGCTCGCACCCTCCGTATCACCGCGTCTGCTGGCACGGAGTTAC
+
@@@6ACEFFAFGDGFGGC<EA6CFE,E,CF@FGGGDF7:F:FGGGGGGDF@E,68@@@C@FCGFC<FCFGF86<FCC4?@FFGG@F=B@F+,CFG9,4A?FGGGG<FFEDBF+9FF<E7ECGGFFGB@C7A4,>E9EB,6DEGGDCFFGGFGGGGDC,EDGGF9DGF8EF8D@=BD7+++=9EF,@AF?CEGF8C6++;9AAAF+A*;=50*2;B>E@9ACA2705:4*17;(;7(07BF9525(/47.7,0,41,.)3;<D011;031181?<:(:<FFF0(3((.)3,42821-(,())
@M04999:289:000000000-L3R54:1:1101:28234:14241 2:N:0:401
CGGTTGACTACACGGGTATCTAATCCTGTTTGCTCCCCACGCTTTCGCATCTCAGCGTCAGTATCTGTCCAGAAGGCCGCCTTCGCCACCGGTATTCCTCCACATCTCTACGCATTTCACCGCTACACGTGGAATTCTACCTTCCTCTACAATACTCCAGATAACCAGTTTTAAGTGCAATTCCCAGGTTGAGCCCGGGGCTTTCACACCTAACTTAATTATCCGCCTACATGCCCTTTACGCCCAGTCATTCCGCTTAACGCTCGCACCCTCCGTATTACCGCGGCTGCTGGCACGGCGT
+
CCCCCGGGFGGGGGGD@FGGFGGF<EEGGGGGGGGGGGGGGGGGGGGGGGGGGGGGGGGGGGGGGGGGGGGGGGGGGGGGGGGGGGGGGGGGGGGGGGGGGGGGGGGGGGGGGGGGGGGGGGGGGGGGGGGGDGGGGGGGCFGGGGGGGGGGGGGGGGGGAFGFGGGGGGGGGGGGFGFGGGGFEFGGGG?6EGGGGGGDAFFFFFFFFFFFFFFFFFFFFF?C>BD=9;@C?EEDFFFFF@D>@DFFFFFCFF;(/8<A<018?>FFF2::661,4::9>D?0929B;FF?(4:>43(--
@M04999:289:000000000-L3R54:1:1101:17624:14249 2:N:0:401
TGACTACCCGGGTATCTAATCCTGTTTGCTCCCCACGCTTTCGCATCTCAGCGTCAGTATCTGTCCAGAAGGCCGCCTTCGCCACCGGTATTCCTCCACATCTCTACGCATTTCACCGCTACACGTGGAATTCTACCTTCCTCTACAATACTCCAGATAACCAGTTTTAAGTGCAATTCCCAGGTTGAGCCCGGGGCTTTCACACCTAACTTAATTATCCGCCTACATGCCCTTTACGCCCAGTCATTCCGATTAACGCTCGCACCCTCCGTATTACCGCGGCTGCTGGCACGGAGTTAGC
+
CCCCCGGGGGGGGGGGGGGGGGGGGGGGGGGGGGGGGGGGGGGGGGGGGGGGGGGGGGGGGGGGGGGGGGGGGGGGGGGGGGGGGGGGGGGGGGGGGGGGGGFGGGGGGGGGGGGGGGGGGGGGGGGGGGGGGGGGGGGGGGGGGGGGGGGGGGGFGGGGGGGGDFFGGFCEFGGGFGFGGGGGGGGGGGGGG:CDGGGGFFFFF>FAEFFFFFFFFFFEFFFFFFFFEE;8;D@EFF?EFFFFFFEFEEFF@DFFEBFFBFFFF6:18?>B010>DFBF>9;6;B?:308B:9F>BB9<2
@M04999:289:000000000-L3R54:1:1101:29347:14276 2:N:0:401
TAGACTACTCGGGTATCTAATCCTGTTTGCTCCCCACGCTTTCGCATCTCAGCGTCAGTATCTGTCCAGAAGGCCGCCTTCGCCACCGGTATTACTCCACATCTCTACGCATTTCACCGCTACACGTGGAATTCTACCTTCCTCTACAATACTCCAGATAACCAGTTTTAAGTGCAATTCCCAGGTTGAGCCCGGGGCTTTCACACCTAACTTAATTATCCGCCTACATGCCCTTTACGCCCAGTCATTCCGATTAACGCTCGCACCCCCCGTATTAGCGCCGCTGCTGGCACGGATCGAC
+
-AB@<,C<6CFFEGGGFFCGE@CC6F@FFG<FGGG<F+7CF,6BFFGG@AFGC@FCFFGAGFFGGGGGGF8@@8F@:F=:F@F@C:BFGG7BA,955EFEGGFGGGFGA++FFCEGDGDD7BFEF:9,8=EAFDFGGGG;DFFF,E;BF8AFC??FCGGGFFDFEGGFF8AFE8284C?CCDCG6DFFGFGGGGGCGDGC6FFA9A5>4B4C*?138C+7A52655:B8?B3(4/=EE?E3:?F;@4..)/(4;1(6>(1,49;;F>0((,(-11(.),9(((-,(22)2((,,((-((-,
@M04999:289:000000000-L3R54:1:1101:24750:14322 2:N:0:401
AGACTACAAGGGTATCTAATCCTGTTTGCTCCCCACGCTTTCGCATCTCAGCGTCAGTATCTGTCCAGAAGGCCGCCTTCGCCACCGGTATTCCTCCACATCTCTACGCATTTCACCGCTACACGTGGAATTCTACCTTCCTCTACAATACTCCAGATAACCAGTTTTAAGTGCAATTCCCAGGTTGAGCCCGGGGCTTTCACACCTAACTTAATTATCCGCCTACATGCCCTTTCCGCCCAGTCATTCCGATTAACGCTCGCACCTTCCGTATTACCGCGGCTGCTGGCCCGTAGTTGGC
+
@CC@@FF<@FECF@<FFAFEFGGFGFFGFAFCEFFGEGGGGGEGGCFGGGGGGGC,CF<CFGGGGCEGG8FGG@CGGDECAC@FCFEEGFFGFGGFGFEFCE?FFGEDFGEGD95EEE+=FECGGFGGGEF8EF9F9B==D;EFFGGGEFGGGGFD9DGGGGDCBDEDF8@EFFGG;DFD+DDEGGF,,<@9EEC9DDGGFFEAAD9F)4<6=+9+AFFEB>@5(>:**>35>8@*71;>0115..7.<EE;67D3)((42191;B()5,(4((,.4.,(--7((-43(((,((,(-)).(
@M04999:289:000000000-L3R54:1:1101:25405:14335 2:N:0:401
GTTGACTACACGGGTATCTAATCCTGTTTGCTCCCCACGCTTTCGCATCTCAGCGTCAGTATCTGTCCAGAAGGCCGCCTTCGCCACCGGTATTCCTCCACATCTCTACGCATTTCACCGCTACACGTGGAATTCTACCTTCCTCTACAATACTCTAGTTAACCAGTTTTAAGTGCAATTCCTAGGTTGAGCCCAGGGCTTTCACACCTAACTTAATTATCCGCCTACATGCCCTTTACGCCCAGTCATTCCGATTAACGCTCGCACCCTCCGTATTACCGCGGCTGCTGGCACGGAGTT
+
CCCCCGGGGGGGGGGGGGGGGGGGGGGGGGGGGGGGGGGGGGGGGGGGGGGGGGGGGGGGGGGGGGGGGGGGGGGGGGGGGGGGGGGGGGGGGGGGGGGGGGGGGGGGGGGGGGGGGGGGGGGGGGGGGGDGFCGGGGGGGGGGGGGGGGGGGGGGGGGGGGGGGGGGFGGGGGGGFGFGGGGGGGGGGGGGEGGGGGGGFFFFFFFEBFFFFFFFFFFFF?>=ADFDBFCFFDFFFFFF?B@@@FFFFEFFFDFFFFFFB??@FFB;B?B?6?::?DF>1;>BFF;BFFFFBBB96>62
@M04999:289:000000000-L3R54:1:1101:26826:14376 2:N:0:401
GACTACTCGGGTATCTAATCCTGTTCGCTACCCATGCTTTCGAACCTCAGCGTCAGTTACAGACCAGAGAGCCGCCTTCGCCACTGGTGTTCTTCCATATATCTACGCATTCCACCGCTACACATGGAGTTCCACTCTCCTCTTCTGCACTCAAGAAAAACAGTTTCAGCTGCACTTCCCCGGTTAAGCCGAGGGCTTTCACAGCTGACTTGTTCTCCCGCCTGCGTTCGCTTTACGCCCAATAAATCCGGACAACGCTTGCCACCTACTTATTACCGCGGCTGCTGGCACGTAGTTAGCC
+
CCCCCGGGGGGGGGGGGGGGGGGFFGGGGGGGGFGGGGGGFGC@EFFGGGGGFGEGFGGFGGEDFGGGGGGFGGGGGGGGGGGGGGGGGGGGGGGGGGGGGFGGGGGGGGEGGGGGGGGGGGGGF=ACGGGGGGGGGFGGGGGGGGGGGGGGGGGGFFGGDGFGGGGGGCFDEEGGFGFGGGGGGGGFEDCGGGGGGGF>EFF9AFFFFEFBEFFAEFABFFF==@DD;<911(;>D@B32,:;=<7CE9>BFFFFFF011-5A??7>?)).:A))43731>F>B???FFFFF186)6244
@M04999:289:000000000-L3R54:1:1101:22878:14404 2:N:0:401
CTGTGACTACCAGGGTATCTAATCCTGTTTGCTCCCCACGCTTTCGCATCTCAGCGTCAGTATCTGTCCAGAAGGCCGCCTTCGCCACCGGTATTCCTCCACATCTCTACGCATTTCACCGCTACACGTGGAATTCTACCTTCCTCTACAATACTCCAGATAACCAGTTTTAAGTGCAGTTCCCAGGTTGAGCCCGGGGCTTTCACACCTAACTTAATTATCCGCCTACATGCCCTTTACGCCCAGTCATTCCGATTAACGCTCGCACCCTCCGTATTACCGCGGCTGCTGGCACGGAGTT
+
CCCCCGGGGGGGGGGGGGGGGGGGGGGGGGGGGGGGGGGEGGGGGGGGGGGGGGGGGGGGGGGGGGGGGGGGGGGGGGGGGGGGGGGGGGGGGGGGGGGGGGGGGGGGGGGGGGGGGGGGGGGGGGGGGGFGGGGGGFGGGGGGGGGGGGGGGGGGGGGGGGGGGGGGGGGGGGGGFGFGCGGGGGGGGGGFGGGGGGDGFF>FFFFFFFFFFFF8;FFFFE?>D?FFFFFEEFFEFFFFFFFFFFFFEFFFFF;@D?EEFBFFFF09003:?><:0?AB2:9>9;;BFB?FF04:(4143
@M04999:289:000000000-L3R54:1:1101:8745:14415 2:N:0:401
TAGACTACACGGGTATCTAATCCTGTTCGCTCCCCACGCTTTCGCTCCTCAGCGTCAGTGACGGCCCAGAGACCTGCCCTCGCCATCGGTGTTCTTCCCGATATCTACACATTCCACCGTTACACCGGGAATTCCAGTCTCCCCTACCGCACTCCAGTCCGCCCGTACCCGGCGCCGATCCACCGTTAAGCGATGGACTTTCACACCAGACGCGACGAACCGCCTACGAGCTCTTTACGCCCAATAAATCCGGATAACGCTTGCGCCCTACGTATTACCGCGGCTACTGGCACGTAGTT
+
CCCCCGGGGGGGGGGGGGGGGGGGGGGGGGGGGGGGGGGGGGGGGGGGGGGGGGGGGGGGGGGGGGGGGGGGGGGGGGGGGGGGGGGGGGGGGGGGGGGGGGGGGGGGGGGGGGGGGGGGGGGGGGGGGGGGGGGGGGGGGGGGGGGGGGGGGGGGGGGGGGGGGGGGGGGGGGGGBDFDGGGGGGGGGGFGGGGGGGGGFFFFFFFFFFFFFFFFFFFFFFFF?BFF::>BFBFAD9BF>9B?:?3AFBFFFBB<<B?(1-3:9>:99:0218<BFFFF>99B0(.57?FF??BF<29
@M04999:289:000000000-L3R54:1:1101:11256:14434 2:N:0:401
TGGTGACTACCAGGGTATCTAATCCTGTTTGCTACCCACGCTTTCGAGCATGAACGTCAGTGTTATCCCAGGAGGCTGCCTTCGCCATCGGTATTCCTCCACATCTCTACGCATTTCACTGCTACACGTGGAATTCTACCTCCCTCTGACACACTCTAGTTAGACAGTTTCAAATGCACGTCCCAAGTTGAGCTCGGGGATTTCACATCTGACTTATCTAACCGTCTGCGCTCGCTTTACGCCCAGTAATTCCGATTAACGCTCGCACCCTACGTATTACCGCGGCTGCTGTCACGTAGTT
+
CCCCCGGGGGGGGGGGGGGGGGGGGGGGGGGGGGGGGGGGGGGGGGGGGGGGFGGGGGGGGGGGGGGGGGGGGGDGGGGGGGGFGGGGGFGGGGGGGGGGGGGGGGGGGGGGGGGGGGGGGGGGGGGGGGGGGGGGGGGGGGGGGGGGGGGGGGGGGGGGGGGGGGGGGGGGGGFGFGFGGGDGGGGGGGGGGGGGGGGGFFFFFFFFFFFFFFFFFFFFFFFFDFFFE=AFFFFFFFFFFFF>D<EF?CEFFF01?DCF(.2;3>BB>FFFF::<A?FB90;>0909?F?4)).287?:6
@M04999:289:000000000-L3R54:1:1101:12891:14448 2:N:0:401
GGGAGACTACCGGGGTATCTAATCCTGTTCGCTACCCATGCTTTCGAACCTCAGCGTCAGTTACAGACCAGAGAGCCGCCTTCGCCACTGGTGTTCTTCCATATATCTACGCATTCCACCGCTACACATGGAGTTCCACTCTCCTCTTCTGCACTCAAGAAAAACAGTTTCAGCTGCACTTCCCCGGTTAAGCCGAGGGCTTTCACAGCTGACTTGTTCTCCCGCCTGCGTTCGCTTTACGCCCAATAAATCCGGACAACGCTTGCCACCTACGTATTACCGCGGCTGCTGGCACGTAGTT
+
CCCCCGGGGGGGGGGGGGGGGGGGGGGGGGGGGGGGGGGGGGGGGGGGGGGGGGGGGGGGFGGGGGGGGGGGGGGGGGGGGGGGGGGGGGGGGGGGGGGGGGGGGGGGGGGGGGGGGGGGGGGGGGGGGGGGGGGGGGGGGGGGGGGGGGGGGGGGGGGGGGGGGGGGGGGGGGGGFGFGGGGGGGGGGGFGGGGGGGGGFFFFFFFFFFFEFFFFFFFFFFFFFFFFFFDDFFFDDD<CDFFFFBFFFBFFFFF:>FFF>9B?::?FBFFFFFBFFFFFF69>>>19?>:?08<8(4:?:
@M04999:289:000000000-L3R54:1:1101:29177:14456 2:N:0:401
TGGCGACTACTGGGGTATCTAATCCTGTTTGCTCCCCACGCTTTCGCATCTCAGCGTCAGTATCTGTCCAGAAGGCCGCCTTCGCCACCGGTATTCCTCCACATCTCTACGCATTTCACCGCTACACGTGGAATTCTACCTTCCTCTACAATACTCCAGATAACCAGTTTTAAGTGCAATTCCCAGGTTGAGCCCGGGGCTTTCACACCTAACTTAATTATCCGCCTACATGCCCTTTACGCCCAGTCATTCCGATTAACGCTCGCACCCTCCGTATTACCGCGGCTGCTGGCACGGAGTT
+
CCCCCGGGGGGGGGGGGGGGGGGGGGGGGGGGGGGGGGGGGGGGGGGGDGGGGGGGGGGGGGGGGGGGGGGGGGGGGGGGGGGGGGEGFGGGGGGGGGGGGGGGGGGGGGGGGGGGGGGGGGGGGGGGGGGGGGGGGGGGGGGGGGGGGGGGGGGGGGGGGGGGGGGFGGGGGGGGFGFGGGGGGGGGGGGGGGGGGGGGFFFFFFFFFFEEFCFFEFFFFFEFBFF@DFFFF@FFDEEFFFFBFF1<EFCE3;??<FFFFB::6909B:??FFB0:?FF2:0>FB;>??021:4132,82
@M04999:289:000000000-L3R54:1:1101:20643:14456 2:N:0:401
GACTACTCGGGTATCTAATCCTGTTCGCTACCCATGCTTTCGAACCTCAGCGTCAGTTACAGACCAGAGAGCCGCCTTCGCCACTGGTGTTCTTCCATATATCTACGCATTCCACCGCTACACATGGAGTTCCACTCTCCTCTTCTGCACTCAAGAAAAACAGTTTCAGCTGCACTTCCCCGGTTAAGCCGAGGGCTTTCACAGCTGACTTGTTCTCCCGCCTGCGTTCGCTTTACGCCCAATAAATCCGGACAACGCTTGCCACCTACGTATTACCGCGGCTGCTGGCACGTAGTTATCC
+
CCCCCGGGGGGGGGGGGGGGGGGGGGGGGGGGGGGGGGGGGGGGGGGGGGGGGGGGGGGGGGGGGGGGGGGGGGGGGGGGGGGGGGGGGGGGGGGGGGGGGGGGGGGGGGGGGGGGGGGGGGGGFGGCFFGGGGGGGGGGGGGGGGGGGGGGGGGGGGGGGGGGGGGGGGGGGGGGFGFGGGGGGGGGGGGGGGGGGGGGFFFFFFFABEFFEFFFFFFFFFFF==DFFFFFFFFC<FFEFD@8@EFFEFF6;FBBFBFFFFFFFFF77?FDBBFFF?;61>>08:?BF?F((.3:6<)46
@M04999:289:000000000-L3R54:1:1101:17266:14470 2:N:0:401
GGACTACCAGGGTATCTAATCCTGTTTGCTCCCCACGCTTTCGCATCTCAGCGTCAGTATCTGTCCAGAAGGCCGCCTTCGCCACCGGTATTCCTCCACATCTCTACGCATTTCACCGCTACACGTGGAATTCTACCTTCCTCTACAATACTCCAGATAACCAGTTTTAAGTGCAATTCCCAGGTTGAGCCCGGGGCTTTCACACCTAACTTAATTATCCGCCTACATGCCCTTTACGCCCAGTCATTCCGATTAACGCTCGCACCCTCCGTATTACCGCGGCTGCTGTCACGGAGTTAGC
+
CCCCCGGGGGGGGGGGGGGGGGGGGGGGGGGGGCDGGGGGGGGGGGGGGGGGGGGGGGGGGGGGGGGGGGGGGGGGGGGGGGGGGGGGGGFGGGGGGGGGGGGGGGGGGGGGGGGGGGGGGGGGGGGEGCGGGGGGGGGGGGGGGGGGGGGGFGGGGGGGGFGGGGGGGGGGGGGGFGFGGGGGFGGGGCFGGGGGDGGFFFFFF>>AFFFFFFFFFFFFFFDFFFFCE95>=BFFFF689<;=<<?EFCF0<DFFC;@FFBB>F9010:B6:?:92>(1(,72262:-34:0,9(-4445
@M04999:289:000000000-L3R54:1:1101:4790:14476 2:N:0:401
GCGACTACTAGGGTATCTAATCCTGTTTGCTCCCCACGCTTTCGCATCTCAGCGTCAGTATCTGTCCAGAAGGCCGCCTTCGCCACCGGTATTCCTCCACATCTCTACGCATTTCACCGCTACACGTGGAATTCTACCTTCCTCTACAATACTCTAGTTAACCAGTTTTAAGTGCAATTCCTAGGTTGAGCCCAGGGCTTTCACACCTAACTTAATTATCCGCCTACATGCCCTTTACGCCCAGTCATTCCGATTAACGCTCGCACCCTCCGTATTACCGCTGCTGCTGGCACGTAGTT
+
CCCCCGGGGGGGGGGGGGGGGGGGGGGGGGGGGGGGGGGGGGGGGGGGGGGGGGGGGGGGGGGGGGGGGGGGGGGGGGGGGGGGGGGGGGGGGGGGGGGGGGGGGGGGGGGGGGGGGGGGGGGGGGGGGGGGGGGGGGGGGFGGGGGFFGGGGGGGGGFGGGGGGGGGGGGGGGGGFGFGGGGGGGGGFGGGCFG??6CGFFFFFFEFBEFFFFFFFFFFFFDDFFFFC<@FFFDEFC@FFFDDB<<EEFEEFD@FCF<(,69>BF>??B61,(.8AF<:0(40)52:?023<0,214)
@M04999:289:000000000-L3R54:1:1101:22713:14503 2:N:0:401
GACTACTGGGGTATCTAATCCCATTTGCTCCCCTAGCTTTCGTCTCTCAGTGTCAGTGTCGGCCCAGCAGAGAGCTTTCGCCGTTGGTGTTCTTTCCGATCTCTACGCATTTCACCGCTCCACCGGAAATTCCCTCTGCCCCTACCGTACTCCAGCTTGGTAGTTTCCACCGCCTGTCCAGGGTTGAGCCCTGGGATTTGACGGCGGACTTAAAAAGCCACCTACAGACGCTTTACGCCCAATCATTCCGGATAACGCTTGCATCCTCTGTATTACCGCGGCTGCTGGCCCAGAGTTAGCC
+
CCCCCGGGGGGGGGGGGGGGGGGGGGGGGGGGGGFGGGGGGGGGGGGGGGGGGGGGGGGGGGGGGGGGGGGGGGGGGGGGGGGGGGGGGGGGGGGGGGGGGGGGGGGGGGGGGGGGGGGGGGGGGGGGGGGGGGGGGGGGGGGGGGGGGGGGGGGGGGGGGFGGGGGGGGGDGGGGFGFGGGGFGDGGGGGGGGGCGGGGFFFFFFEFFFFFFFFFFFFFFFFFEEFE;@BF??9>FFFFFFFBFFBFFFFFF?A?B9BBFB>ABFB>D?BBFFDFB?BFF617?B0::(,4:16>AF4-4
@M04999:289:000000000-L3R54:1:1101:6203:14519 2:N:0:401
CGGGACTACCGGGGTATCTAATCCTGTTTGCTCCCCACGCTTTCGCATCTCAGCGTCAGTATCTGTCCAGAAGGCCGCCTTCGCCACCGGTATTCCTCCACATCTCTACGCATTTCACCGCTACACGTGGAATTCTACCTTCCTCTACAATACTCTAGTTAACCAGTTTTAAGTGCAATTCCTAGGTTGAGCCCAGGGCTTTCACACCTAACTTAATTATCCGCCTACATGCCCTTTACGCCCAGTCATTCCGATTAACGCTCGCACCCTCCGTATTACCGCTGCTGCTGGCACGGAGTT
+
9BCCCGGGGGEGGGGCEEGGGGAFFFFEFGGGGGGGG>EGB@FGGECFGFGGGGEGGGGFFGGGGGGGGGCGFGGGD@FFGGFGECE<FCFFGGGGGFGGGGGECFGGFGGGGGDDGGGGGGGGGGGEEEDF9EGGCGGCFGGGE8DGFGGFFEGGCGFFGGGFGG=ECDFGGCDCFFF?FGGGGCEGGGGGFG5CFD5C??FFFAFBDF=D4AFF?AF?AE?FFFFF2@@3==EBFEFF<02/8.34)<CF(2(37CC((/8>F>9>F:(39:?28:A4<6(4>)2>7>B::24(1,(.
@M04999:289:000000000-L3R54:1:1101:6952:14533 2:N:0:401
GACTACTAGGGTATCTAATCCTGTTCGCTACCCATGCTTTCGAACCTCAGCGTCAGTTACAGACCAGAGAGCCGCCTTCGCCACTGGTGTTCTTCCATATATCTACGCATTCCACCGCTACACATGGAGTTCCACTCTCCTCTTCTGCACTCAAGAAAAACAGTTTCAGCTGCACTTCCCCGGTTAAGCCGAGGGCTTTCACAGCTGACTTGTTCTCCCGCCTGCGTTCGCTTTACGCCCAATAAATCCGGACAACGCTTGCCACCTACGTATTACCGCGGCTGCTGCCACGTAGTTAGCC
+
CCCCCGGGGGGCGGGGGGGGGGGGGGGGG,FGGGGGGGGGGGFGGGGGGGGGGGGGGGGGGGFGGGGAFGGGGGGGGGGGGGGGGGGGGGGGGGGGGGGGGGGGGGGGGGGGGGGGGGGGGGGGGGGGGGGGGGGGGGGGGGGGGGGGGGGGGGGGGFGGGGGGGGGGGGGGGGGGFGFGGGGGGGGFGGGDGGGGGGGGFFFFFAFFFFFFFFFFEFFFFFFFDBFF=DF<?<EED;9DF7@@FCCE@BB;>F:B>BFF???ADBFBBFF7A:DF2:B;B>B>055)4:818<??D<A24
@M04999:289:000000000-L3R54:1:1101:11685:14540 2:N:0:401
AGACTACCCGGGTATCTAATCCTGTTTGCTACCCACGCTTTCGAGCATGAACGTCAGTGTTATCCCAGGAGGCTGCCTTCGCCATCGGTATTCCTCCACATCTCTACGCATTTCACTGCTACACGTGGAATTCTACCTCCCTCTGACACACTCTAGTTAGACAGTTTCAAATGCACGTCCCAAGTTGAGCTCGGGGATTTCACATCTGACTTATCTAACCGTCTGCGCTCGCTTTACGCCCAGTAATTCCGATTAACGCTCGCACCCTACGTATTACCGCGGCTGCTGGCACGTAGTTAGC
+
CCCCCGGGGGGGGGGGGGGGGGGGGGGGGGGGGGGGGGGGGGGGGGGGGGGGGGGGGGGGGGGGGGGGGGGGGGGGFFFGGGGGGGGGGGGGGGGGGGGGGFGGGGGGGGGGGGGGGGGGGGGGGGDGGGGGGF;FGGGGGGGEGGGGGGGDG=DFGFGGGGAFFFDGGGGGGGGGFG?CC8DGGGGGGG9F>CGGGGFGCFFFFFF8EEEFEFFF@CFFFFFDBEFA@FFFFBBCFFFFFF;;EE?CEEE@17;EF<>;;BF9>>B01<??<>B>FB?FBB1-205?>12<:44(26)64
@M04999:289:000000000-L3R54:1:1101:25398:14545 2:N:0:401
TTGACTACTGGGGTATCTAATCCCATTTGCTCCCCTAGCTTTCGTCTCTCAGTGTCAGTGTCGGCCCAGCAGAGTGCTTTCGCCGTTGGTGTTCTTTCCGATCTCTACGCATTTCACCGCTCCACCGGAAATTCCCTCTGCCCCTACCGTACTCCAGCTTGGTAGTTTCCACCGCCTGTCCAGGGTTGAGCCCTGGGATTTGACGGCGGACTTAAAAAGCCACCTACAGACGCTTTACGCCCAATCATTCCGGCTAACGCTTGCATCCTCTGTATTACCGCGGCTGCTGGCACAGAGTT
+
CCCCCGGGGGGGGGGGGGGGGGDGGGGGGGGGGGGGGGGGGGGGGGGGGGGGGGGGGGGGGGGGGGGGGGGGGGGGGGGGGGGGGGGGGGGGGGGGGGGGGGGGGGGGGGGGGGGGGGGGGGGGGGGGGGGGGGGGGGGGGGGGGGGGGGGGGGGGGGGGGGGGGGGGGGGGGGGEFGFGGGGGGFGGGGGGGGGGGGGGFFFFBAFFFFF@FFFFFFFFFFF?DEEEEFFFF?FFFFFFFFB??B:>FFF?6(3??B?>:<B:BFAB?ADDA>4AAFF09>9>99?74:B()(((.65
@M04999:289:000000000-L3R54:1:1101:23055:14550 2:N:0:401
GACTACCCGGGTATCTAATCCTGTTTGCTCCCCACGCTTTCGCATCTCAGCGTCAGTATCTGTCCAGAAGGCCGCCTTCGCCACCGGTATTCCTCCACATCTCTACGCATTTCACCGCTACACGTGGAATTCTACCTTCCTCTACAATACTCCAGATAACCAGTTTTAAGTGCAATTCCCAGGTTGAGCCCGGGGCTTTCACACCTAACTTAATTATCCGCCTACATGCCCTTTACGCCCAGTCATTCCGATTAACGCTCGCACCCTCCGTATTACCGCGGCTGCTGGCACGGAGTTAGCC
+
CCCCCGGGGGGGGGGGGGGGGGGGGGGGGGGGGGGGGGGGGGGGGGGGGGGGGGGGGGGGGGGGGGGGGGGGGGGGGGGGGGGGGGGGGGGGGGGGGGGGGGGGGGGGGGGGGGGGGGGGGGGGGGGGGGGGGGGGGGGGGGGGGGGGGGGGGGGGGGGGGFFGGGGGGGGGGGGGFGFGGGGGGGGGFFGGEGGGGGGGFFFFFFFFFEEBEFF8CF8>FDFFFFCC3@FFFFFFFFFFFD./)99CEEF;DFFFBFF?>>>FBFFB0(42:?<44(3907>>0)8(,(511916,:2:4
@M04999:289:000000000-L3R54:1:1101:10099:14565 2:N:0:401
GACTACCCGGGTATCTAATCCTGTTTGCTCCCCACGCTTTCGCATCTCAGCGTCAGTATCTGTCCAGAAGGCCGCCTTCGCCACCGGTATTCCTCCACATCTCTACGCATTTCACCGCTACACGTGGAATTCTACCTTCCTCTACAATACTCTAGTTAACCAGTTTTAAGTGCAATTCCTAGGTTGAGCCCAGGGCTTTCACACCTAACTTAATTATCCGCCTACATGCCCTTTACGCCCAGTCATTCCGATTAACGCTCGCACCCTCCGTATTACCGCGGCTGCTGGCACGGAGTTAGCC
+
CCCCCGGGGGGGGGGGGGGGGGGGGGGGGGGGGGGGGGGGGGGGGGGGGGGGGGGGGGGGGGGGGGGGGGGGGGGGGGGGGGGGGGGGGGGGGGGGGGGGGGGGGGGGGGGGGGGGGGGGGGGGGGGGGGGGGGGGGGGGGGGGGGGGGGGGGGGGGGGGGGGGGGGGGGGGGGGGFGFGGGGGGGGGGGGGGGGGFGGGFFFFFFFFFFCFFFFFFFFAF=@FF2?CB@BFFFFFDD=D;@@FFFFFFFFFFFFFFFFF9@>>9<02?FBFF:A<F:>9BF>F?B7761716(((.:9<7
@M04999:289:000000000-L3R54:1:1101:14645:14580 2:N:0:401
CGGACTACACGGGTATCTAATCCTGTTTGCTCCCCACGCTTTCGCATCTCAGCGTCAGTATCTGTCCAGAAGGCCGCCTTCGCCACCGGTATTCCTCCACATCTCTACGCATTTCACCGCTACACGTGGAATTCTACCTTCCTCTACAATACTCTAGTTAACCAGTTTTAAGTGCAATTCCTAGGTTGAGCCCAGGGCTTTCACACCTAACTTAATTATCCGCCTACATGCCCTTTACGCCCAGTCATTCCGATTAACGCTCGCACCCTCCGTATTACCGCGGCTGCTGGCACGGCGTT
+
C@CCCGGGGGGEGGEFGGGGGGGFGGGGGGG9FFGGGGGCEFGGGGGGFFGGFCFGDGGEGGGGGGGGGFGGGGGGGGGGGGGGGGGGGFGGGGGGFGGGGFG<FFGGGGGGGGGAFGGGGGGGFGAFCGGGDFGGGGF,=FGGGGFDGGFGFFFGGEFGGFDGFDDFFGFFDGGFFGB?CFGG6EGGGGGF+DFCD7CCAFFFFFDAF@B=AF6FEFAE6:=959=:CCF3BE==CED:>@?<;<AC<363412;?C<@62:9;>9?-48930::A><0;((26(44:4((,-3(((-
@M04999:289:000000000-L3R54:1:1101:11034:14603 2:N:0:401
CGGACTACAGGGGTATCTAATCCTGTTCGCTACCCATGCTTTCGAACCTCAGCGTCAGTTACAGACCAGAGAGCCGCCTTCGCCACTGGTGTTCTTCCATATATCTACGCATTCCACCGCTACACATGGAGTTCCACTCTCCTCTTCTGCACTCAAGAAAAACAGTTTCAGCTGCACTTCCCCGGTTAAGCCGAGGGCTTTCACAGCTGACTTGTTCTCCCGCCTGCGTTCGCTTTACGCCCAATAAATCCGGACAACGCTTGCCACCTACGTATTACCGCGGCTGCTGGCACGTAGTT
+
CCCCCGGGGGCGGGGGGGGGGGGGGGGGEGGGGGGGGGGGFFGGFFFFGGGGFGGGGGFGGFFGFGGGGGGGGGGGGGGGGGGDGGGGGGGGGFGGGGGGGGGGGGGFGGGGGGGFGGGGGGGGGGEFG8F?EFGGGGGGGGGGGFGFGGGGGGGCGG?FGGEFDGGE:CEGFGGGFGFGGGGGGGEGFCFG?@EDD4CGFFAAFFFFBFF;EAFACACBAB>@2(512<D;@F;DFFFA99@@@E@.<<EBFF9>:?>9?FFFFB?6??FF2).(.<9?909((,33?B?1>0((439
@M04999:289:000000000-L3R54:1:1101:5909:14615 2:N:0:401
GACTACCGGGGTATCTAATCCTGTTTGCTCCCCACGCTTTCGCATCTCAGCGTCAGTATCTGTCCAGAAGGCCGCCTTCGCCACCGGTATTCCTCCACATCTCTACGCATTTCACCGCTACACGTGGAATTCTACCTTCCTCTACAATACTCTAGTTAACCAGTTTTAAGTGCAATTCCTAGGTTGAGCCCAGGGCTTTCACACCTAACTTAATTATCCGCCTACATTCCCTTTACGCCCAGTCATTCCGATTAACGCTCGCACCCTCCGTATTACCGCGGCTGCTGGCACGGAGTTAGCC
+
CCCCCGGGGGGFGGGGGGGGGGGGGGGGGGGGGGGGGGGGGGGGGGGGFGGGGGGGGGGGGGGFGFGGGGGGGGGGGGGGGGGGGGGGCFGFFGDGGGGGDF9<AFEFEGGGGGGGGGGGGGGGGGGD@GGGGGGGGGGGGGGFGGGGDFC9@9FFGGGGGGGFGGGGGGG8DEGGFFFGGDGGG6FGGGGGGGGGGGGFFFFFFFFFFFF36=CFEFFAFFF=DEE<6EEFFFFF=?F318@<AEF3?;3:4?FFF908119BFF:2:>??78)6A(49(-6;B?>BB(5:0(--4).),
@M04999:289:000000000-L3R54:1:1101:20574:14623 2:N:0:401
GTGGGACTACCCGGGTATCTAATCCTGTTCGCTACCCATGCTTTCGAACCTCAGCGTCAGTTACAGACCAGAGAGCCGCCTTCGCCACTGGTGTTCTTCCATATATCTACGCATTCCACCGCTACACATGGAGTTCCACTCTCCTCTTCTGCACTCAAGAAAAACAGTTTCAGCTGCACTTCCCCGGTTAAGCCGAGGGCTTTCACAGCTGACTTGTTCTCCCGCCTGCGTTCGCTTTACGCCCAATAAATCCGGACAACGCTTGCCACCTACGTATTACCGCGGCTGCTGGCACGTAGTT
+
CCCCCGGGGGGGGGGGGGGGGGGGGGGGGGGGGGGGGGGGGGGGGGGGGGGGGGGGGGGGGGGGGGGGGGGGGGGGGGGGGGGGGGGGGGGGGGGGGGGGGGGGGGGGGGGGGGGGGGGGGGGGGGGGFGGGGGGGGGGGGGGGGGGGGGGGGGGGGGGGGGGGGGGGGGGGGGGGFGFGGGGGGG6EGGFGGGEGGGGGFFFFFFFFDEB=BFFFFFFCFFB2=@FFFF?@FDBFFFEFDFB;F@DBFFBF:;;20(:6>>??FFFAFF?>???FB?>D6?999997<??0((5:?((45
@M04999:289:000000000-L3R54:1:1101:24292:14636 2:N:0:401
GACTACTAGGGTATCTAATCCTGTTCGCTCCCCACGCTTTCGTCCATCAGCGTCAATCGGTATTTAGTAACCTGCCTTCGCAATCGGGGCTCTGTGTAATATCTATGCATTTCACCGCTACACTACACATTCCAGCTACTTCAATACTATTCAAGATTAACAGTATCAACGGCAGTTCTACAGTTAAGCTGCAGGTTTTCACCGCTGACTTATCAACCCGCCTACGGACCCTTTAAACCCAATAAATCCGGATAACGCTCGCATCCTCCGTATTACCGCGGCTGCTGGCACGGAGTTAGCC
+
CCCCCGGGGGGGGGGGGGGGGGGGGGGGGGGGGGGGGGGGGGGGGGGGGGGGGGGGGGGGGGGGGGGGGGGGGGGGGGGGGGGGGGGGGEGGGGGGGGGGGGGGGGGGGGGGGGGGGGGGGGGGGGGGGGGGGGGGGGGGGGGGGGGGGGGGGGGGGGGGGGGGGGGGGGGGGGGGFGFGGGGGGGGGGGGGGGGCFGGFFFFFFFFFFFFFFFFFFFFFFFDAFFDD@BFFFFFFFFFFF@FFFFFFEFBD<@EEFFFFFFFF>FFFFFBFF?DFFFF>B6990::?2:??;B>?:BFA4
@M04999:289:000000000-L3R54:1:1101:5380:14636 2:N:0:401
CTTGGACTACAGGGGTATCTAATCCTGTTCGCTACCCATGCTTTCGAACCTCAGCGTCAGTTACAGACCAGAGAGCCGCCTTCGCCACTGGTGTTCTTCCATATATCTACGCATTCCACCGCTACACATGGAGTTCCACTCTCCTCTTCTGCACTCAAGAAAAACAGTTTCAGCTGCACTTCCCCGGTTAAGCCGAGGGCTTTCACAGCTGACTTGTTCTCCCGCCTGCGTTCGCTTTACGCCCAATAAATCCGGACAACGCTTGCCACCTACGTATTACCGCGGCTGCTGGCACGTAGTT
+
CCCCCGGFGGGFGGGGGGGGGGGGGGFGGGGGEGGGGGGGGGGGGGDFGGGGGGGGFGGGFFGGGGGFGGGFGGGGGGGGGGGGGGEGGGFFEGGGGFFFGGGGGGGGGGGGGGGGGGGGGGGGGGGGEFF8EDFCFGGDGFGFGGGGFGGGDGGGGGFCFCGGGGCDGGGGFGGGFGFGGGGGGGGCEGCCFGGGGCGGFFABFFFFFFFFDFFBEFFEFE@F>FDBB;?DD?B?==48?F0>?1@3;9CC@0414>?196<B?<:A??BF:?FF>BBBB096>999B73:?:??8<:6:
@M04999:289:000000000-L3R54:1:1101:15716:14639 2:N:0:401
AGGTGACTACTGGGGTATCTAATCCTGTTTGCTCCCCACGCTTTCGCATCTCAGCGTCAGTATCTGTCCAGAAGGCCGCCTTCGCCACCGGTATTCCTCCACATCTCTACGCATTTCACCGCTACACGTGGAATTCTACCTTCCTCTACAATACTCCAGATAACCAGTTTTAAGTGCAATTCCCAGGTTGAGCCCGGGGCTTTCACACCTAACTTAATTATCCGCCTACATGCCCTTTACGCCCAGTCATTCCGATTAACGCTTGCACCCTCCGTATTACCGCGGCTGCTTGCACGGAGTT
+
CCCCCGGGGGGGGGGGGGGGGGGGGGGGGGGGGGGGGGGGGGGGGGGGGGGGGGGGGGGGGGGGGGGGGGGGGGGGGGGGGGGGGGGGGGGGGGGGGGGGGGGGGGGGGGGGGGGGGGGGGGGGGGGGGGGGGGGGGGGGGGGGGGGGGDGAFGGGGGGGDFFGFFGGGGGGGGGFFGFGGGGGGGGGGGGGGGGDGGGGFFFFFFFFFFFFFFFFFFFFFFFDFFFFFFFFFFFFF;CFFFFFDDFEACFEFE?DD139<9BF?FFFFFBFB9BFF:2<A?BF;>19?0)54)5:29><<
@M04999:289:000000000-L3R54:1:1101:20024:14659 2:N:0:401
TCGACTACCAGGGTATCTAATCCCATTTGCTCCCCTAGCTTTCGTCTCTCAGTGTCAGTGTCGGCCCAGCAGAGTGCTTTCGCCGTTGGTGTTCTTTCCGATCTCTACGCATTTCACCGCTCCACCGGAAATTCCCTCTGCCCCTACCGTACTCCAGCTTGGTAGTTTCCACCGCCTGTCCAGGGTTGAGCCCTGGGATTTGACGGCGGACTTAAAAAGCCACCTACAGACGCTTTACGCCCAATCATTCCGGATAACGCTTGCATCCTCTGTATTACCGCGGCTGCTGGCACAGAGTT
+
6<CCCGGGGGGGGGGGGGGGGGGGGGGGGGGGGGGGGGGGGGGGGGGGGGGGGGGGGGGGGGGGGGGGGGGGGGGGGGGGGGGGGFGGGGGGGGGGGGGGGGGGGGGGGGGGGGGGGGGGGGGGGGGGGGGGGGGGGGGGGGGGGGGGGGGGGGGGGGGGGGGGGGGGGGGGGGGG>DFGGGGGGGGGGGGGGGDFGGGGFFFFBAFFFFF9@FFFFFFFFFF?FFFFFF@FFFFFFFFFF>?0<BFFFFFFB:??>FFFFBFFFFF??FFF<2)54AA?>>>969?FF?07<<???<A
@M04999:289:000000000-L3R54:1:1101:16750:14678 2:N:0:401
TGGACTACACGGGTATCTAATCCCGTTCGCTCCCCACGCTTTCGTCCATCAGCGTCAATCGGTATTTAGTAACCTGCCTTCGCAATCGGGGTTCTGTGTAATATCTATGCATTTCACCGCTACACTACACATTCCAGCTACTTCAATACTATTCAAGATTAACAGTATCAACGGCAGTTCTACAGTTAAGCTGCAGGTTTTCACCGCTGACTTATCAACCCGCCTACGGACCCTTTAAACCCAATAAATCCGGATAACGCTCGCATCCTCCGTATTGCCGCGGCTGCTGGTACGGTGTT
+
CCCCCFF<EFECCFF8@@AFCF9-8EGDCFC8@<FEFE@GGFGGC:@:CFCF@EGGGGCGGCG8C@FFFFFG9AAFGEFCE,CC7,E=FGCC:EAEFCFF<FFGG,@EBGCFFF,CF<FDEGGGGGGGEGGGGGAFCFGFGGDFGD8DEGGFCEGFGFF9A8,@DDFGGFGF8EGGBDFGGGGG?DFFGFGGGG,;FG5=>;BFFABE9>FB<CFF4A>4@5@=@9BF=@9>FDFFFF;A3(01;@37653(,6<F<E;788601(-5>2(((((.)).,((-(3;<?>2,)60((4:?
@M04999:289:000000000-L3R54:1:1101:20152:14687 2:N:0:401
TGACTACAGGGGTATCTAATCCTGTTTGCTACCCACGCTTTCGAGCATGAACGTCAGTGTTATCCCAGGAGGCTGCCTTCGCCATCGGTATTCCTCCACATCTCTACGCATTTCACTGCTACACGTGGAATTCTACCTCCCTCTGACACACTCTAGTTAGACAGTTTCAAATGCACGTCCCAAGTTGAGCTCGGGGATTTCACATCTGACTTATCTAACCGTCTGCGCTCGCTTTACGCCCAGTAATTCCGATTAACGCTCGCACCCTACGTATTACCGCGGCTGCTGGCACGTAGTTAGC
+
CCCCCGGGGGGGGGGGGGGGGGGGGGGGGGGGGGGGGGGGGGDFGGGGGGGGGGGGGGGGGGGGFGFGGGGGGGGGGGGGGGGGGGGGGGGGGFGGGGGGDGGGGGGGGGGFGGGGGGGGGGGGGGGGGGGGGGGGAEGGGGGGGFGGGGGGGGGFEGGGGGGFFGGGFGGGGGFGFGFGDGGGGGGGGGFGGGEGGGGGFFFF>FFFFFEEEFFFFFF@?=AFBE@AADBBFFFFEFFF><7ECEECECF<@6D?CD9DFFFFFF:11?F?BA?F94:>9>>0>BFF01?<622?<46<4
@M04999:289:000000000-L3R54:1:1101:16517:14753 2:N:0:401
TGGGACTACAAGGGTATCTAATCCTGTTTGCTCCCCATGCTTTCGCACCTCAGCGTCAGTATTAGGCCAGAAGGCTGCCTTCGCCATCGGTATTCCTCCAGATCTCTACGCATTTCACCGCTACACCTGGAATTCTACCTTCCTCTCCTATACTCTAGCTAACCAGTATCGTATGCAATTCCCAAGTTGAGCTCGGGGATTTCACATCCGACTTAATTAGCCGCCTACGCGCGCTTTACGCCCAGTAATTCCGATTAACGCTTGCACCCTCTGTATTACCGCGGCTGCTGGCACAGAGTT
+
CCCCCGGGGGGGGGGGGGGGGGGGGGGGGGGGGGGGGGGGGGGGGGGGGGGGGGGGGGGGGGGGGGGGGGGGGGGGGGGGGGGGGGGGGGGGGGGGGGGGFGGGGGGGGGGGGGGGGGGGGGGGGGGGGGGGGGFGGGGGGGGGGGGGGGGGGGGGGGGGGGGGGGGGGGGGGGGGFGFGGGGGDFFFGFFFDGGGGGGGFFFFFFFFFDFFBFFFFFFFFFFFFADFFFFFFFFF?FFED>>F;@F<EEEFE?;?FAFFFF?<FFFFBFFFF992<BFFB>FB>BFFF??BF<(..5AA
@M04999:289:000000000-L3R54:1:1101:27409:14779 2:N:0:401
GACTACTCGGGTATCTAATCCTGTTCGCTCCCCACGCTTTCGTCCATCAGCGTCAATCGGTATTTAGTAACCTGCCTTCGCAATCGGGGTTCTGTGTAATAACTATGCATTTCACCGCTACACTACACATTCCGGCTACTTCAATACTATTCAAGATTAACAGTATCAACGGCAGTTCTACAGTTAAGCTGCAGGTCTTCACCGCTGACTTATCAACCCGCCTACGGACCCTTTAAACCCAATAAATCCGGATAACGCTCGCATCCTCCGTATTACCGCGGCTGCTGGCACGGAGTTAGCC
+
CCCCCGGGGGGGGGGGGGGGGGGGGGGGGGGGGGGGGGGGGGGGGGGGGGGGGGGGGGGGGGGGGGGGGGGGGGGGGGGGGGGDGGGGGGGGGGGAFGGGGGGGGGGGGGGGGGGGGGGGGGGGGGGGGGGGGGGGGGGFGGGFGGGGFGGGGGGGGCDFGGGGGGGGGGGGGGGGFGFGGGGGGGGGGGGGGDFGFFGGFFFBFFFA=EEEAAAF:ABFFFFFFF>DFFFFFEFFCFDFF<D@@95C@928<FFF@9BFFBFFFF>AFFF:7?<A469>B996:???<:?FBBFFF<<<8
@M04999:289:000000000-L3R54:1:1101:20733:14842 2:N:0:401
AGACTACCGGGGTATCTAATCCTGTTCGCTACCCATGCTTTCGAGCCTCAGCGTCAGTAACAGACCAGAGAGCCGCCTTCGCCACTGGTGTTCTTCCATATATCTACGCATTTCACCGCTACACATGGAGTTCCACTCTCCTCTTCTGCACTCAAGTCTCTCAGTTTCCGATGCTCTTCCTCAGTTAAGCTGAGGGCTTTCACATTCAGACTTAAAAGACCGCCTGCGCTCCCTTTACGCCCAATAAATCCGGACAACGCTTGCCACCTACGTATTACCGCGGCTGCTGGCACGTAGTTAC
+
CCCCCGGGGGGGGGGGGGGGGGGGGGGGGGGGGGGGGGGGGGGDGGGGGGGGGGGGGGGGFFFFGGGGEFGGG@FEGGGGGGGGGGGGFGGGGGGGGGGGGGGGGGGGGGGGGGGGGGGGGGGGFCF8ACGEFGGGGFAFGGGGGGFAFGGGGGGFFGFG:EGGGFGFGG8?EGDEFGFGGGGGDGCFGGFG6EFGGGGGFFFFFFCFCEEFCFFFFFFFFFFFF92528>BBFFFF32A>9?@@3=;7CEF02;>::0603::7A???2:??FA?-<)(417912442(8:?024,:>A)
@M04999:289:000000000-L3R54:1:1101:24442:14859 2:N:0:401
GACTACCCGGGTATCTAATCCTGTTCGCTACCCTTGCTTTCGAACCTCAGCGTCAGTTACAGACCAGAGAGCCGCCTTCGCCACTGGTGTTCTTCCATATATCTACGCATTCCACCGCTACACATGGAGTTCCACTCTCCTCTTCTGCACTCAAGAAAAACAGTTTCAGCTGCACTTCCCCGGTTAAGCCGAGGGCTTTCACAGCTGACTTGTTCTCCCGCCTGCGTTCGCTTTACGCCCAATAAATCCGGACAACGCTTGCTACCTACGTATTACCGCGGCTGCTGGCACGTAGTTAGCC
+
9CCCCGGGGDGFGGGGGFGGGGGECFGGGCCFEE@FFEEGGB,CFCFCEG8FCFEGGGGGFFFECFGCFGGGGGGGGGGG7=FBFFFGGGDAFG<FFF<FGDFFFED7EBCGFFGGFGGGGCDG8,AEFGGCEFGGGFGGGGGGGFFGFGFGGGCC8EE=EGGGGGG:EFGG8EFGFGF=DGDGGGFGGFCE5E>DGGC8ACCFFFFFFFE3@FFC<+62?@=DFFFFFFFFFDEEDD@FFF3@;)998190>;BF9BBFBB).<?DF?F:?F?AA<69(9BFB608BF:BB?:6,5<<).
@M04999:289:000000000-L3R54:1:1101:29403:14864 2:N:0:401
GACTACTGGGGTATCTAATCCTGTTCGCTCCCCACGCTTTCGCTCCTCAGCGTCAGTGACGGCCCAGAGACCTGCCTTCGCCATCGGTGTTCTTCCCGATATCTACACATTCCACCGTTACACCGGGAATTCCAGTCTCCCCTACCGCACTCCAGTCCGCCCGTACCCGGCGCCGATCCACCGTTAAGCGATGGACTTTCACACCAGACGCGACGAACCGCCTACGAGCTCTTTACGCCCAATAAATCCGGATAACGCTTGCACCCTACGTATTACCGCCGCTGCTGGCACGTAGTTCACC
+
@CCCCGGGGGGGGGGGGGGGGGGGEFFFGGGGGGGGGGGGGGDEGGGFGGGGGGGGGGGGEEEFGGGGGGGGGGGFGGG<FFGGGGGE=CGGGGGFGGGGGEGFGGGGGGGGFGGGGGEGGGGGGGCCGGGGGGCFGAECFGGFFGCEEGEGG?8=FGD6EGGGGGGG5EG5CEDE>85CFGD?EEFFFC=CCGGGGFDGA=FFE:546(76>@3:9B)(77(4766?F>>24ABF?F>D:3?:452<>91:??<7(1<??FFFF?6<FB:?9>AFB69(46;;>>0?1:D?68<B46).-
@M04999:289:000000000-L3R54:1:1101:5359:14930 2:N:0:401
GTGGGACTACTAGGGTATCTAATCCTGTTTGCTCCCCACGCTTTCGCATCTCAGCGTCAGTATCTGTCCAGAAGGCCGCCTTCGCCACCGGTATTCCTCCACATCTCTACGCATTTCACCGCTACACGTGGAATTCTACCTTCCTCTACAATACTCTAGTTAACCAGTTTTAAGTGCAATTCCTAGGTTGAGCCCAGGGCTTTCACACCTAACTTAATTATCCGCCTACATGCCCTTTACGCCCAGTCATTCCGATTAACGCTCGCACCCTCCGTATTACCTCGGCTGCTGGCACGTAGTT
+
CCCCCGGGGGGGGGGGGGGGGFGGGGGGGGDGGGGGGGGGGGGGGGGGGGGGGGGGGGGGGGGGGGGGGGGGGGGGGGGGGGGGGGGGGGGGFGGGGGGGGGGGGGGGGGGGGGEGGGGGGGGGGGGEGEGDGGGGGGGGGGGGGGGFDEEFFEGGGGGGG8AF@FGGFAFGFGGGFGFGGGDGDGCFFFCFGGGGGFGGFFFFFFFFFFFFFFFF>FFFF?6=B)5>DEFFF@:E@B:CF=9@FFE@EF?C5E08@;?E<@@FB92;66?FF;(,4(<B9))(4862:?FF?:,4,((46
@M04999:289:000000000-L3R54:1:1101:13991:14944 2:N:0:401
TTAGACTACCCGGGTATCTAATCCTGTTTGCTCCCCACGCTTTCGCATCTCAGCGTCAGTATCTGTCCAGAAGGCCGCCTTCGCCACCGGTATTCCTCCACATCTCTACGCATTTCACCGCTACGCGTGGAATTCTACCTTCCTCTACAATACTCTAGTTAACCAGTTTTAAGTGCAATTCCTAGGTTGAGCCCAGGGCTTTCACACCTAACTTAATTATCCGCCTACATGCCCTTTACGCCCAGTCATTCCGATTAACGCTCGCACCCTCCGTATTACCGCGGCTGCTGGCACGGAGTT
+
CCCCCGGGGGGGGGGGGGGGGGGGGGGGGGGGGGGGGGGGGGGGGGGGGGGGGGGGGGGGGGGGGGGGGGGGGGGGGGGGGGGGGGGGGGGEGGGGGGGGGGGGGGGGGGGGGGGGGGGGGGGGGGGGGGGGGGGGGGGGGGGGGGGGGGGGGGGGGGGGGGGGGGGGGGFGGGGGFGFGGGGGFFGGGGGGGGGGGGGGFFFFFFFFFFFFFFBFFFF<FFDFFFFFFFFFFFFFFEFEF@@;DEFFFFFFF?D@FCEF>FFFFFFFFFFFFF<FFFFA:6>199>(4>?::?<>09FF
@M04999:289:000000000-L3R54:1:1101:15405:14963 2:N:0:401
GGGTGACTACTCGGGTATCTAATCCCATTCGCTCCCCTAGCTTTCGTCTCTCAGTGTCAGTGTCGGCCCAGCAGAGTGCTTTCGCCGTTGGTGTTCTTTCCGATCTCTACGCATTTCACCGCTCCACCGGAAATTCCCTCTGCCCCTACCGTACTCCAGCTTGGTAGTTTCCACCGCCTGTCCAGGGTTGAGCCCTGGGATTTGACGGCAGACTTAAAAAGCCACCTACAGACGCTTTACGCCCAATCATTCCGGATAACGCTTGCATCCTCTGTATTACCGCGGCTGCTGGCACAGAGTT
+
CCCCCGGGGGGGGGGGGGGGGGGGGGGGGGGGGGGGGGGGGGGGGGGGGGGGGGGGGGGGGGGGGGGGGGGGGGGGGGGGGGGGGGGEGGGGGGGGGGGGGGGGGGGGGGGGGGGGGGGGGGGGGGGFGECGGGGGGGGGGGGGGGGGGGGGGEGGGGF?8DGGGDGGGFGGGGGGFGFGGGC;BGDGGGGGGGGGGFDFFFFFFFFF>BFBBFFFEFABA6(33;1EF@EEFFFFFF<A87@>?B:3>B24<>21<?FFFFFFFFFFA?FFF?BFAA><),9BF90;:::>0(4::>?<-
@M04999:289:000000000-L3R54:1:1101:29436:14964 2:N:0:401
CGGACTACTAGGGTATCTAATCCTGTTTGCTCCCCACGCTTTCGCATCTCAGCGTCAGTATCTGTCCAGAAGGCCGCCTTCGCCACCGGTATTCCTCCACATCTCTACGCATTTCACCGCTACACGTGGAATTCTACCTTCCTCTACAATACTCCAGATAACCAGTTTTAAGTGCAATTCCCAGGTTGAGCCCGGGGCTTTCACACCTAACTTAATTATCCGCCTACATGCCCTTTACGCCCAGTCATTCCGATTAACGCTCGCAACCTCCGTATTACCGCGGCTGCTGGCACGGAGTT
+
CCCCC+FFGGFGFECEGGGGGGGGGGGGGGGFGEGGGGGGGGGGEG7FFGFCFGGGGFFGGGGFGGGGGGGGGGGGGGGGGGGGFGFGGGC<FEGGGGGGGFFFGGGGFGGCFGGGGGGGGEGFGFFFEEFGGFGFGGFGGGGGGGGGDGGGGGGGGGGFGGGGCGGFDFFDGDGGFGFGGGGF6FCD8EFGC8ECGDC5AFF9BFFFFFFAC9BF*=ACCFFFFDFFFEFFBB=3CE@EFFF;@@E?<<?;@?1?FF0><?B19(7?:B?F:0:?FAB:>(36>9FF?(4(,((4(::
@M04999:289:000000000-L3R54:1:1101:6016:14993 2:N:0:401
GCACGGACTACTAGGGTATCTAATCCTGTTTGCTCCCCATGCTTTCGCACCTCAGCGTCAGTATTAGGCCAGAAGGCTGCCTTCGCCATCGGTATTCCTCCAGATCTCTACGCATTTCACCGCTACACCTGGAATTCTACCTTCCTCCCCTATACTCTAGCTAACCAGTATCGTATGCAATTCCCAAGTTGAGCTCGGGGATTTCACATCCGACTTAATTAGCCGCCTACGCGCGCTTTACGCCCAGTAATTCCGATTAACGCTTGCACCCTCTGTATTACCGCGGCTGCTGGCACAGCGT
+
[truncated: 25,661,734 more chars]
