# Supplementary material for: Dynamics of the hindgut microbiota of the Japanese honey bees (Apis cerana japonica) throughout the overwintering period
Source: PeerJ. 2025 Oct 13;13:e20050. doi: 10.7717/peerj.20050 (PMC12530201; doi:10.7717/peerj.20050)
Supplement: Supplemental Information 24 [file peerj-13-20050-s024.gz › peerj-13-20050-s024]

@M04999:289:000000000-L3R54:1:1101:8573:1628 2:N:0:403
TTTCTTCCTTTTTTTCTTTTCCTTTTTTCTCCCCTCTCTTTCTCTTCTCTTCTTCTTTTTCTTTCCTTTTTTCCTCCTTCTCCACCTTTTTTCCTCCTCTTCTCTTCTCTTTTCTCCTCTTCTCTTTTTTTTCTTCCTTCCTCTTCTTTTCTCCTTTTTTCCATTTTTTTTTTCTTTTCCCTTTTTTTTCCCTTTTCTTTCTCTCCTTTCTTTTTTTTCCCCCTTCTTTCCCTTTTCTCCCTTTCTTTCCTTTTTCCCCTCTCCCCCTCCTTATTTCCTCTCCTTCTTTCCCTTCTTTTTC
+
--,,6,,6,,,,;+8,<,,<,6;-;@@+,;,,66,8,,6;@,6,,;666,,6,;,,,<,6,;,;6,,,,,,+,,,949?,,,5,4,46@,:@,,9,,,,,9,559,4,4,99?,,5,,,9,4,4,9,,,+66,>,9,9;,49,9,9,,7,,7,7,,,6,+,,,,66=A+++131+,4;1++++,4<***,,4,,,*+5::1+++*)1+*/00*+2)(./.*,(.(,)1).))/44))).+,().))..-.)).-)())(.((,(,-(,(,(.).4)-)).)(,-)--)))).).(-64))(
@M04999:289:000000000-L3R54:1:1101:22186:1777 2:N:0:403
CATTTACTACACGGGTATCTAATCCTGTTTGCTCCCCCCTCTTTCTCATCTCACCTTCAGTTTCTTTCCATAAGTCCTCCTTCTCCACCTTTTTTCCTCCACTTCTCTACTCTTTTCACCGCTCCACTTGTAATTCTACCTTCCTCTACATTCCTCCTTTTAACCATTTTTAATTTCATTTCCCTTTTTCACCCCGGGTCTTTCACACCTACCTTAATTATCCTCCTACATCCCCTTTCCTCCCCTTCATTCCTATTCACTCTCCCCCCCTCCGTCTTCCCCCTTCTGCTGCCCCGTATTT
+
6-8A,,<C9C,C,+7C+CEF9,<6;@,;CE,CCEED:+7+6;C@C,;,;;;@,,;,;,,,<,66C,;;,,,,,,,<9,:,A@A,9,,6,,,9,:>A55?<,9,59545,9,9,9@<<,49,+4++,,,9,,,,949@,94@;A8=3=,9,,9,994,,,,4,,74+,7=C;,,,6,2++66==2,,,66,,,6@6++++05<49+++308))031+*53*32;*015*3);*01)3:4*4*10)))-0*2/28**0/**1**00(0(523,/,(/(,3)9,(,((.-)65)).((((((.-
@M04999:289:000000000-L3R54:1:1101:11188:1844 2:N:0:403
TCATTGACTACTAGGTTATCTAATCCTTTTTGCTCCCCATGCTTTCTCACCTCAGCGTCAGTATTAGTCCAGAAGTCTGCCTTCTCCATCTTTATTCCTCCATATCTCTACTCATTTCACCGCTACACCTGGAATTCTACCTTCCTCTCCTATACTCTATCTAACCAGTATCTTATGCCTTTCCTTTTTTGTTCTCTTTTATTTCCCATCCTACTTACTTACCCTCCTCCTCCCTCTTTCCTCCCTTTATTTCCGATTTACTCTTGCACCCTCTGTATTACCTCTTCTCCTGTCACTCTCT
+
-8,A@,,CF@EFFCF<CEFGF<,<6;C,CED+CEEE66,;,,CCEE,;,A,C<,,,+8:,,C,CC,,,,;,,,,,,;C,,9AAE,55,C,,,:,CA?AB<4,,,95C@E,94?<A?AE,@=,=>+6,49E,,,99=@D,94=C?,=3=8DE,@,=C>D,,493,,+,,@,9@,9+@+=++626,,,,,6=+,,6,++++++3<=;+0+11)**+31*+3;+*1)*115)0))))50867+5*031)*0**3;0*))0/)***1:***170)/-779*9*19.*.**17**.0/)**)).)/
@M04999:289:000000000-L3R54:1:1101:11513:1899 2:N:0:403
TCGACTACAGGGGTATCTAATCCTTTTTTCTCCCCACTCTTTCGCATCTCAGCGTCAGTATCTGTCCAGAAGTCCGCCTTCGCCACCGTTTTTCCTCCACATCTCTACGCATTACACCGCTACACGTTGAATTCTACCTTCCTCTACAGTACTCTAGTTAACCATTTTTAAGTGCAATTCCTAGTTTTATCCCAGGGCTTTCACACCTAACTTAATTATCCGCCTACATGCCCTTTACCCCCAGTCATTCCGATTAACTCTCGCACCCTCCGTCTTACCGCGTCTTCTGGCACGGAGTTAC
+
6-,,8B7C<EF,BFGFGGDGGG@C,CED+CFGEFEF@,6C@F966,B@EE,,A+C@,,C,CEE,CE@,6<,,,<B,==BE<@7@,B4+9B,8DEBF<F<A,??BEA9<44:BB,?,AB+>B+@=F+?,9+<E=E@,@9E>@=BAA8B,2@8EFGG,,77,,7@E,?=EF@,9=,==+?:F9D=,,3@,,,7@,,,+0+=:A5=C7;9C5=@AE*+17+=0=5)874==A*)67>:>68*//-((0788?E<.(02()9)4?E01.2(/3?71=(=17CE?B0(41:FF224(42(((-:))
@M04999:289:000000000-L3R54:1:1101:22225:1900 2:N:0:403
CTACTACTGGGGTATCTAATCCTTTTTGCTCCCCACGCTTTCGCATCTCAGCGTCAGTATCTGTCCAGAAGGCCGCCTTCGCCACCTGTATTCCTCCACATCTCTACGCATTTCACCGCTACACGTGTAATTCTACCTTCCTCTACAATACTCTAGTTAACCAGTTTTAAGTGCAATTCCTAGTTTGATCCCAGGTCTTTCACACCTAACTTAATTATCCGCCTACATGCCCTTTACGCCCAGTCATTCCGATTAACGCTCGCACCCTCCGTATTACCGCGCCTGCTGGCACGTAGTTAGC
+
--,8@,CCCFEDGGGGGGCGGGE-CCE+CEEFDE8F7:@CDC,8,@@FFF,6+CF7,<,C@E9ECE,,,,,,:@+@CFC=,@@:4B,,:,CEFFFFEBF,?=??@,A<:,@FED,@E+4>7@:E:E8,=<FEEF,49@C8DDDF8=,6@,=D9C,,7=,,@=9,@9EF8,,7,6=,??DCF7+,>D,,,6@8,3++3BFCC?;+*:?650>A5+49*41;*118):=6*:4<BDE4*))9(((08*?*095256>*71026(.,692(4((618=<<9:>B(-81(52(1(.,(((-6)64
@M04999:289:000000000-L3R54:1:1101:10784:1914 2:N:0:403
TTTCTGACTACCCGGGTATCTAATCCTGTTTGCTCCCCTCTCTTTCGCATCTCACCGTCAGTATCTGTCCAGAAGGCCTCCTTCGCCACCTTTATTCCTCCACATCTCTACGCATTTCACCCCTACACGTGGAATTCTACCTTCCTCTACAATACTCCTGATAACCTGTTTTAAGTGCAATTCCCATTTTGAGCCCGGTTCTTTCACACCTTACTTATTTCTCCGCCTACATGCCCTTTACGCCCAGTCATTCCGATTAACGCTCGCACCCTCCGTATTACCGCTGCTGCTGGCACGGTGT
+
<@CBC,,<CE@<EGGGGGGGGF,C;,C,CEC8FCFF<6,,,6CFGG,:B@:C@,,6,;,8,C9@CE,C@,9,,,,,,9,:?@?@,,4,86,,@,CAFFEB,,9,4AEAF9,9+,8:@A,@,,@D+944899++@9>=D,9=@DF?DFF8==8D8=A=8,,,66@4+,16@DFCECD++++66=3,,,37=,++,6=++++3?AF@7=1858)03<=5+12+3;805=A)0)1*))-0:.+6)-/-((08*9<<?(((/(9/((,/(.691;17217:?24496((-(.484)((()-((-(
@M04999:289:000000000-L3R54:1:1101:11385:1944 2:N:0:403
TCCGACTACCGGGGTATCTAATCCTGTTTGCTCCCCACGCTTTCGCATCTCAGCGTCAGTATCTGTCCAGAAGGCCGCCTTCGCCACCGGTATTCCTCCACATCTCTACGCATTTCACCGCTACACGTGGAATTCTACCTTCCTCTACAATACTCTAGTTAACCAGTTTTAAGTGCAATTCCTAGGTTTAGCCCAGGGCTTTCACACCTAACTTAATTATCCGCCTACATGCCCTTTACGCCCAGTCATTCCGATTAACGCTCGCCCCCTCCGTATATCCGCGGCTGCTGGCCCGGATTTT
+
-8,8<FFEGGGGGGGGGGGGGGEAFFFFGEGGGGGGFF7:CFGGCFBCCFFC@DCGGCEFAFGGCFACC<<@<@FE=:FEGGFE=CE<4+@+DGGEGGG8E8FF;EG9E=F7FGFF9EEEEGGGFGFFFFGGGGGGCD9>DGGGGGCEF,B8=C?D98@=,,EG9DFGGGA9;E?AF?CFF+C,,,7@,,,@?FCC75*;CCB6@+A?D==>CA*+:B+7C4295@@B3C43;:BFE44)622((6=)???<(/3224C(1(((((((,(422:::.).5(3((,-((5)(4,2(((((.-
@M04999:289:000000000-L3R54:1:1101:18893:1945 2:N:0:403
CACTACAAGGGTATCTAATCCTTTTCGCTACCCATGCTTTCGAACCTCAGCGTCAGTTACAGACCAGAGAGCCGCCTTCGCCACTGGTGTTCTTCCATATATCTACGCATTCCACCGCTACACATGGCGTTCCACTCTCCTCTTCTGCACTCAAGAAAAACAGTTTCAGCTGCACTTCCCCTGTTAATCCGAGGGCTTTCACAGCTGACTTTTTCTCCCGCCTGCGTTCGCTTTACGCCCAATAAATCCGGACAACGCTTGCCACCTACGTATTACCGCGGCTGCTGGCACGTAGTTAGCC
+
-8AC8FA<FFGGGGGGGGGGGG9CEC+@C,@FF9FFFFEFD,,6CFEF8<<+CF7,CCC@,,,6C,6,6,,6C@FE=FF7@B,B@=,?,BF<EF?F9F9B<?AE,9A:BCEFE9?F+CC7F9F,?<:,8@FEFF>AE9D?=DE=DEAD8EF?8,,,,,,,@,6DDGGA,BD,@8AF:+?DD+06@,,37;@+4+599D>++1+49;**:AE489/+/8?5>@=9=55=@==@;;)/(/.8(/(4))9<;1((3((423<?<:?)5??03<??FB)6<0;B>164??2(4(4(,4(8AA)63
@M04999:289:000000000-L3R54:1:1101:22008:2023 2:N:0:403
TAGACTACAAGGGTATCTAATCCTGTTCGCTCCCCACGCTTTCGTCCATCAGCGTCAATCGGTATTTAGTAACCTGCCTTCGCAATCGGGGTTCTGTGTAATATCTATGCATTTCACCGCTACACTACACATTCCAGCTACTTCAATACTATTCAAGATTAACAGTATCAACGGCAGTTCTACAGTTAAGCTGCAGGTTTTCACCGCTGACTTATCAACCCGCCTACGGACCCTTTAAACCCAATAAATCCGGATAACGCTCGCATCCTCCGTATTACCGCGGCTGCTGGCACGGAGTT
+
<C@CCGGGGGGGGGGGGGGGGGGGGGGGGGGGGGGGGGGGGGGGGGGGGGGGGGGGGGGGGGGGGGGGGGGGGGGGGGGGGGGGCGFGGGGGGGGGGGGGGFGGGGGGGGGGGGGGGGGGGGGGGGGGGGGGGGGGFGGGFFGGGGGGGGGGGGGFDCGCGFGGGGGGGGGGGGGGFGFGGGGGGGGGDDGGGGGGGGGGFFFFBBDFAFFFFFFFFFFF>A9=>AFFFFFFFFFFCECFDF?0@@FECEFF9@DFFF@(2;BFFF;BFFFF?FFFFFA?66>B;0:??BF?<F9934<
@M04999:289:000000000-L3R54:1:1101:16318:2042 2:N:0:403
CACTACAGGGGTATCTAATCCTGTTTGCTACCCACGCTTTCGAGCATGAACGTCAGTGTTATCCCAGGAGGCTGCCTTCGCCATCGGTATTCCTCCACATCTCTACGCATTTCACTGCTACACGTGGAATTCTACCTCCCTCTGACACACTCTAGTTTGACAGTTTCAAATGCACGTCCCAAGTTGAGCTCGGGGATTTCACATCTGACTTATCTAACCGTCTGCGCTCGCTTTACGCCCAGTAATTCCGATTAACGCTCGCACCCTACGGATTACCGCGGCTGCTGGCACGTAGTTAGCC
+
-ACCCGGGGGGGGGGGGGGGGGGGGGGGG9FGGGGGGGGGGGFGGGGGGGGGGGGDGGGGGGGGGGGGGGGGGGGGGGGGGGGGGGGGGGGGGGGGGGGGGGGGFFFGGGGGGGGGGGGGGGGGGGGGGGGGGGFCGGGGGGGGGGGGGGGGGGGFGGGGFGGGGFGGGGGGGGGGFGFGGFFFGG8=DGGGGGGGGGGGFFFAFFFFFFEEFFFF=9C9@=DFFFAB>BFFFF=C@FBA<7(95<3?7@D?DFFF<BFFFFFBFF60::(4<?<A6:>F1113:?:.8()4:BB?5<>F7
@M04999:289:000000000-L3R54:1:1101:19702:2057 2:N:0:403
TACTACTCGGGTATCTAATCCTGTTTGCTCCCCACGCTTTCGCATCTCAGCGTCAGTATCTGTCCAGAAGGCCGCCTTCGCCACCGGTATTCCTCCACATCTCTACGCATTTCACCGCTACACGTGGAATTCTACCTTCCTCTACAATACTCTAGTTAACCAGTTTTAAGTGCAATTCCTAGGTTGAGCCCAGGGCTTTCACACCTAACTTAATTATCCGCCTACATGCCCTTTACGCCCCGTCATTCCGATTAACGCTCGCACCCTCCGTATTACCGCGTCTGCTGGCACGGAGTTAGCC
+
-ACCCGGGGGGGGGGGGGGGGGGGGGGFGGGGGGGGGGGGGEEGGGGGGGGGGGGGGCFGGGGGGGGGD@GGGGGGGGGGGGGGGGEGGGGGFGGGGGGGGGGGGFGDGGGGGGGGGGGGGGGGGGGGGGGGFFGGGGGGGGGGGGGGGGGGGGGDGGCGGCFFEFGGGGGGCGGGFGFGGC+@EGDFCC:CCDEGGFFGFFFF@CFFFFFFFFFFFFC>FDFAFFFF@B2@FFEE9@=4@B<@FF35?E;D;@?C@BFFF9>>>:(4<>FF<8AFB?9B-4((:9>21,520-3:(6<D2
@M04999:289:000000000-L3R54:1:1101:14618:2128 2:N:0:403
TCCGACTACCAGGGTATCTAATCCTGTTTGCTCCCCACGCTTTCGCATCTCAGCGTCAGTATCTGTCCAGAAGGCCGCCTTCGCCACCGGTATCCCTCCACATCTCTACGCATTTCACCGCTACACGTGGAATTCTACCTTCCTCTACAATACTCTAGTTAACCAGTTTTAAGTGCAATTCCTAGGTTGAGCCCAGGGCTTTCACACCTAACTTAATTATCCGCCTACATGCCCTTTACGCCCAGTCATTCCGATTAACGCTCGCACCCTCCGTATTACCGCGGCTGCTGGCACGGAGTT
+
CACCCGGEGGGGGGGFGGGGGGGFGGFGGGGGGFGGGGGGGGGDFGGGGGGDFFGGGGGFGGFGEEFGGGFFFG8FGGGDEGDGFEGGGGGBFFGGFGGGGGFGFGGGGFCEGGGGGGGGGGGGGGGFFCECEGEGA=FFGFGGGGGCDEGAF8FD=A@DFGGGGD9@FCD8AFGF9@F7DDGGGGFGGGGGGGGGCDD7;AAFFFFFFF=BFFFFEFF?FFFDFA==3C4>EDF:B==59@6383@379)9=3@0;?ED((/69;F9B?B:>((,(54<19(4>9>?BF?(,5393411
@M04999:289:000000000-L3R54:1:1101:20413:2138 2:N:0:403
CACTACACGGGTATCTAATCCTGTTTGCTCCCCACGCTTTCGCACCTCAGCGTCAGTATCTGTCCAGAAGGCCGCCTTCGCCACCGGTATTCCTCAACATCTCTACGCATATCACCGCTACACGTGGAATTCTACCTTCCTCTACAATACTCTAGTTAACCAGTTTGCAGTGCAATTCCTAGGTTGAGCCCTGGGCTTTCACACCTAACTTAATTATCCGCCTACCTGCACTTTACCGCCAGCCATTCCGCTTAACGATCGCACCCTACGTATTACCGCGGCTGCTGGCACGGCGTGAGCC
+
-86A,,C@CEGCBCCFA<,<,6CCFG8FGG6DC,@:+,6CF,6B+6,C@@6CFBBE<9,<EEG9CFFG,E<,,66@=,=BFFFFG=:@CD<AA,A,:?EEFGFGGD7CFC4CFF9,++@CFGF:A,8=D<A,AD@A,6,=;,=,,3@8DFGFGGFEGGEAEEG8ED,,@268=D+2:DF?C:CA;6<,,,+,5+1@7*;++?+*03**)19.:9+=9+3)/:5<)0.7:((.0>E=*(-),6(2(7;39((,(/93(/,0:020366(4(.8)(.6),((-2(4(..:22?4((--(-1:.
@M04999:289:000000000-L3R54:1:1101:9935:2162 2:N:0:403
AAGACTACTCGGGTATCTAATCCTGTTCGCTCTCCACGCTTTCGTCCATCAGCGTCAATCGGTATTTAGTAACCTGCCTTCGCAATCGCGGTTCTGTGTAATATCTATGCATTTCACCGCTACACTACACATTCCAGCTACTTCAATACTATTCAAGATTAACAGTATCAACGGCAGATCTACAGTTAAGCTGCAGGTTATTACCGCTGACTTATCAACCTGCCTACGGACCCTGTACACCCAATAAATCCGGATATCGCTCGCATCCTCCGCATTACAGCGCCTCTGAGAACGGAGTT
+
-AA<8,,,,C7FGFBFDG9,@C@9,C;<,+6E,CFFF:FE@F<,;,B@FG96<C@6,BF@,,6,CFFC,C,,<CFEF8,:E4C77,@,,@CFBEEAF,@BAFAFCFCB=C<A,C5AA5?CGE+4A<84FDC:;,,,44DE,,@A=ADCGGGD,=,4@EFD,@DFB9CD@,EG6C>EA+++=?FGDAGG,@8E76,7+5;+;+<;+0508>C*01;BE9*3*0)-:1--52-22>(78*0B(/(/0)**9).(106;).,607(3(/6;@F(,(43<4))))-(,--.2)6).4768;((
@M04999:289:000000000-L3R54:1:1101:21012:2163 2:N:0:403
TAGACTACCCGGGTATCTAATCCTGTTTGCTCCCCACGCTTTCGCATCTCAGCGTCAGTATCTGTCCAGAAGGCCGCCTTCGCCACCGGTATTCCTCCACATCTCTACGCATTTCACCGCTACACGTGGAATTCTACCTTCCTCTACAATACTCCAGATAACCAGTTTTAAGTGCAATTCCCAGGTTGAGCCCGGGGCTTTCACACCTAACTTAATTATCCGCCTACATGCCCTTTACGCCCAGTCATTCCGATTAACGCTCGCACCCTCCGTATTACCGCGGCTGCTGGCACGTAGTT
+
CCCCCGGGGGGGGGGGGGGGGGGGGGGGGGGGGGGGGGGGGGGGGCFGGGGGGGGGGGGGGGGGGGGGGGGGGGGGGGGGGGGGGGGGGGGGGGGGGGGGGGGGGGGGGGGGGGGGGGDGGGGGGGGGGGGGGGGFGGGGFGGGGGGGGGGGGGGGGGGGGGGGGGGGGGGGGGGGFFFFFFGGGGGGGGGGGGGGGGGGFFFFFFFFFFFFEFFFFFFFFFFFFFFFFFF@DFFFFF@FFFFFFFFFFFE@DFFFE>:>:399(49B<BFFF6?FBF9<9>2>BBFFF:6<FF(3:29
@M04999:289:000000000-L3R54:1:1101:14292:2164 2:N:0:403
GTCGACTACTCGGGTATCTAATCCTGTTTGCTCCCCACGCTTTCGCATCTCAGCGTCAGTATCTGTCCAGAAGGCCGCCTCCGCCACCGGTATTCCCCCACATCTCTACGCATTTCACCGCTACACGTGGAATTCTACCTTCCTCTACAATCTTCTAGTCAACCAGTTTTAAGTGCAATTCCTAGGTTGACCCCAGGGCTTTCACACCTAACTTAATTATCCCCCTACATTCCCTTTACCCCCAGCAATTCCACTTAACGCACGCACCCTCCGTATCACCGCGGCGGCGGGAACGGAGTTG
+
--8,CC,+CCFFGGC766<C,;CF,6CF<8EFGGF7<F@CFG8,B,,,+,,C,<B6,68,6,,CECE,,CCEC<<@C@+@,:4F7C,<CC+8A@E<,E+8@+,,,99,44+CEGFAAFFEFC++7A+8,4==E8EC9,A,,@=,=,@D@9=,,3@8@,@,7@=,C6@EF8F=DF7,1=C+B+?,;,@,,,,24ACC<D**3*++49AE2>4):B/1*+=*=*)6(((8(***9*>B3***66793(((/763))1)/17,1((,2,49014(3((4(.<:((4(3(-(((((-(-(--81)
@M04999:289:000000000-L3R54:1:1101:22925:2256 2:N:0:403
GGAAGACTACCAGGGTATCTAATCCTGTTTGCTCCCCACGCTTTCGCATCTCAGCGTCAGTATCTGTCCAGAAGGCCGCCTTCGCCACCGGTATTCCTCCACATCTCTACGCATTTCACCGCTACACGTGGAATTCTACCTTCCTCTACAATACTCTAGTTAACCAGTTTTAAGTGCAATTCCTAGGTTGAGCCCAGGGCTTTCACACCTAACTTAATTATCCGCCTACATGCCCTTTACGCCCAGTCATTCCGATTAACGCTCGCACCCTCCGTATTACCGCGGCTGCTGGCACGGAGTT
+
CCCCCGGGGGDFGGGGGFGGGGGGGGGGGGGGGGGGGGGGGGDGGGGGGGGGGGGGGGGGGGGGGGGGGGGGGFGGGGGGGGGGGGGGGGGGGFGGGGGGGGGFFGGGGGGGGGGGGGGGGGGGGGGGGGGGGGGGGFEGGGGGGGGGGGGGGGFGGGGDFGGGGGGGGGGGGGGGFFFGGGGGGGGGGGCFGGGGGGGGFFAFFFCFFFFEFFFFFF=A@EEFDAAAFFFFEE=EFFFFFFB>=BFFFF3?75;1;@CE707<F>9BFB6??B??F2<B<6;(7>BFF:0:<78609;B0
@M04999:289:000000000-L3R54:1:1101:21322:2350 2:N:0:403
GACTACCGGGGTATCTAATCCTGTTTGCTCCCCACGCTTTCGCATCTCAGCGTCAGTATCTGTCCAGAAGGCCGCCTTCGCCACCGGTATTCCTCCACATCTCTACGCATTTCACCGCTACACGTGGAATTCTACCTTCCTCTACAATACTCTAGTTAACCAGTTTTAAGTGCAATTCCTAGGTTGAGCCCAGGGCTTTCACACCTAACTTAATCATCCGCCTACATGCCCATTACGCCCAGTCATTCCGATTAACGCTCGCACCATCCGTATTACAGCGGCTGACGGCACGGAGTTATCC
+
9B@C@@C@FGG+BCF,@EE,@FGGGGGGGFG<CE@EDFEGEEGG@+CFEGFGFEGG@FEFDF,6CFGGFGG<FE7F?===FEFCFCFGCBFGFGGGGCCF85E,@FFGGG:CFFGFGECEEFGDGDFEFE,FFFFFFFG?9DCFGGFFGGGFFGD=@FGGGD==7==DDDF88@=DAFFG7<CAB?CFF?+7CEEGC77CFFFABFFFF6A=EF+=<F>99>@@2:/8;>D)8>EEBFFF07.//7)?C@0:22?3;BDD(3;>3(.5(22:((.<))5;((7;((-((-429,32:<26.
@M04999:289:000000000-L3R54:1:1101:9287:2361 2:N:0:403
TTTGATCTAATCCTGTTTGCTCCCCACGCTTTCGCATCTCAGCGTCAGTATCTGTCCAGAAGGCCGCCTTCGCCACCGGTATTCCTCCACATCTCTACGCATTTCACCGCTACACGTGGAATTCTACCTTCCTCTACAATACTCTAGTTAACCAGTTTTAAGTGCAATTCCTAGGTTGAGCCCAGGGCTTTCACACCTAACTTAATTATCCGCCTACATGCCCTTTACGCCCAGTCATTCCGATTAACGCTCGCACCCTCCGTATTACCGCGGCTGCTGGCACGGAGTTAGCCGGTGCTTC
+
CCCCCCGGGGGGGGGGGGGGGGGGGGGGGGGGGDGGGGGGGGGGGGGGGGGGGGGGGGGGGGGGGGGGGGGGGGGGGGGGDGGGGGGGGGGGGGGGGGGGGGGGGGGGGGGGGGGGGGGGGGGGGGGGGGGGGGGGGGGGGGGGGGGGFGGGGGGGFCFGGGGGFFGGGGGGGGGGFGFGGGGGGGGGGGGGGGGGGGGGFFFFFFFF@EEFFFFFFFFFF=BFFFFEFF=B?DBEEFCFFFDFDDCF0;?;@FFF;D;?@><<1:>AB2(490(20:?F:?2?>>><:AAF5;01168A)
@M04999:289:000000000-L3R54:1:1101:16595:2401 2:N:0:403
CACGGGTATCTAATCCTGTTTGCTCCCCACGCTTTCGCATCTCAGCGTCAGTATCTGTCCAGAAGGCCGCCTTCGCCACCGGTATTCCTCCACATCTCTACGCATTTCACCGCTACACGTGGAATTCTACCTTCCTCTACAATACTCTAGTTAACCAGTTTTAAGTGCAATTCCTAGGTTGAGCCCAGGGCTTTCACACCTAACTTAATTATCCGCCTACATGCCCTTTACGCCCAGTCATTCCGATTAACGCTCGCACCCTCCGTATTACCGCGGCTGCTGGCACGGAGTTAGCCGGGGC
+
CCCCCGGGGGGGGGGGGGGGGGGGGGGGGGGGGGGGGGGGGGGGGGGGGGGGGGGGGGGGGGGGGGGGGGGGGGGGGCFFGGGGGGGGGGGGGFGGGGGGGGGGGGGGGGGGGGGGGGGGGGGGGGGGGGGGGGGGGGGGGGGGGGGGGGGGGGGGGGGGGGGGGGGGGGGGGGFGFGFGGGGGGGGGGGGCFFDGGGGGFFFFFFFFCEFFFFFFFFFFFFE@EFF2BFFFFFFFFFEAE?CEF<DFFFF@;DFFFFF@FFFFF8:7:<BFFF>;>FFFFFF02<<(46?:AA237((4(
@M04999:289:000000000-L3R54:1:1101:7360:2401 2:N:0:403
TGGACTACTGGGGTATCTAATCCTGTTCGCTCCCCACGCTTTCGTCCATCAGCGTCAATCGGTATTTAGTAACCTGCCTTCGCAATCGGGGTTCTGTGTAATATCTATGCATTTCACCGCTACACTACACATTCCAGCTACTTCAATACTATTCAAGATTAACAGTATCAACGGCAGTTCTACAGTTAAGCTGCAGGTTTTCACCGCTGACTTATCAACCCGCCTACGGACCCTTTAAACCCAATAAATCCGGATAACGCTCGCATCCTCCGTATTACCGCGGCTGCTGGCACGGATTT
+
CCCCCGGGGGGGGGGGGGGGGGGGGGGGGGGGGGGGGGGGGGGGGGGGGGGGGGGGGGGGGGGGGGGGGGGGGGGGGGGGGGGGGGGGGGGGGGGGGGGGGGGGGGGGGGGGGGGGGGGGGGGGGGGGGGGGGGGGGGGGGGGGGGGGGGGGGGGGGGGGGGGGGGGGGGGGGGGGFGFGGGGGGGGGGCFGGGGGGGGGFFFFFFFFFFFFFFFFFFFBFFFFFFFFFFFB@FFECFEFFFFDDE@CFF36@F?DFFDBDDFFF?BBFA?F?018<AA?F96>>9::),3(,(22(-4
@M04999:289:000000000-L3R54:1:1101:8257:2483 2:N:0:403
TGACTACCAGGGTATCTAATCCTGTTTGCTACCCACGCTTTCGAGCATGAACGTCAGTGTTATCCCAGGAGGCTGCCTTCGCCATCGGTATTCCTCCACATCTCTACGCATTTCACTGCTACACGTGGAATTCTACCTCCCTCTGACACACTCTAGTTTGACAGTTTCAAATGCACGTCCCAAGTTGAGCTCGGGGATTTCACATCTGACTTATCTAACCGTCTGCGCTCGCTTTACGCCCAGTAATTCCGATTAACGCTCGCACCCTACGTATTACCGCGGCTGCTGGCACGTAGTTAGC
+
CCCCCGGFGGGGGGGGGGGGGGGGGGGGGGGGGGGGGGGGGGGGGGGGGGGGGGGGGGGGGGGGGGGGGGGGGGGGGGGGGGGGCFGGGCGGGGGGGGGGEGGGGGGGGGGGGGGGGGGGGGGGGFGGGFF?CFGGFGGFGGGGGGGGGGGGGGGDEFGDFFGGDGFGGGGGGGGGFGFCGFFGEFFGFGAEEGDGG6:CFFFCCFFFEFBFFFFFEA5@FAAFBCBBB=>>2@DEE@96(>==CC<C<95806;EC?08;72:@>????B7<9BFFBF(3200967:0(2)-,,((.)6)
@M04999:289:000000000-L3R54:1:1101:19256:2484 2:N:0:403
CTTGACTACCAGGGTATCTAATCCTGTTTGCTCCCCACGCTTTCGCATCTCAGCGTCAGTATCTGTCCAGAAGGCCGCCTTCGCCACCGGTATTCCTCCACATCTCTACGCATTTCACCGCTACACGTGGAATTCTACCTTCCTCTACAATACTCCAGATAACCAGTTTTAAGTGCAATTCCCAGGTTGAGCCCGGGGCTTTCACACCTAACTTAATTATCCGCCTACATGCCCTTTACGCCCAGTCATTCCGATTAACGCTCGCACCCTCCGTATTACCGCGGCTGCTGGCACGGAGTT
+
CCCCCGGGGGGGGGGGGGGGGGGGGGGGGGGGGGGGGGGGGGGGGGGDGGGGGGGGGGGGGGGGGGGGGGGGGGGGGGGGGGGGGGGGGGGGGGGGGGGGGGGGGGGGGGGGGGGGGGGGGGGGGGGGGGGGGGGGGGGGFGGGGFGGGFGGGAFGGGDGGGGGGGGGGAEFGGGGFGBGGGGGGGGGGGGGGGED?DGGFFFFFFFFFFFFFFFFEFFFFFFFFF(:=CEEEBBD@FFEFFFF@@E3?<CEE0;<@EED9::;>BFB6<?:9?BB?ABBB>;;>B6<?D??B?2,-(-.
@M04999:289:000000000-L3R54:1:1101:19580:2528 2:N:0:403
CAGTGGACTACTCGGGTATCTAATCCTGTTTGCTCCCCACGCTTTCGCATCTCAGCGTCAGTATCTGTCCAGAAGGCCGCCTTCGCCACCGGTATTCCTCCACATCTCTACGCATTTCACCGCTACACGTGGAATTCTACCTTCCTCTACAATACTCTAGTTAACCAGTTTTAAGTGCAATTCCTAGGTTGAGCCCAGGGCTTTCACACCTAACTTAATCATCCGCCTACATGCCCTTTACGCCCAGTCATTCCGATTAACGCTCGCACCCTCCGTATTACCGCGGCTGCCGGCACGGAGG
+
BCCCCGGGFGGGGGGGFGGGGGGFGGGGGGGGGGGGGGGGGGGGGGGGGGGGGGGGGGGGGGGGGGGGGGGGGGGGFGGGGGGGGGGGEGGGEGFGGGGGGGGGGGGGGGGGGGGGGGGGGGGGGGGGGGGECGFGGGGGGGGGGGCGGGGGGGGGGGGGGGGFGFGGFGGGGGGGFGFGDFGGGGGGGGGGGGGGGFFC>FFFFFFFFFFFFFFF9B97@ACFD9<>@BEFFFBB=B=FEFFBF@F3@ACEFFFF<?;CED0389(49964(49::?7<BA069BFBF8(-71>3279>(
@M04999:289:000000000-L3R54:1:1101:23131:2594 2:N:0:403
GGGACTACACGGGTATCTAATCCTGTTCGCTACCCATGCTTTCGAACCTCAGCGTCAGTTACAGACCAGAGAGCCGCCTTCGCCACTGGTGTTCTTCCATATATCTATGCATTCCACCGCTACACATGGAGTTCCACTCTCCTCTTCTGCACTCAAGAAAAACAGTTTCAGCTGCACTTCCCCGGTTAAGCCGAGGGCTTTCACAGCTGACTTGTTCTCCCGCCTGCGTTCGCTTTACGCCCAATAAATCCGGACAACGCTTGCCACCTACGTATTACCGCGGCTGCTGGCACGTAGTA
+
CCCCCGGGGGGGGGGGGGGGGGGGGGGGGGGGGGGGGGGGGGGGGGGGGGGGGGGGGGGGGGGGGGGGGGGGGGGGGGGGGGGGGGFGGEFGGGGGGGGGGGGGGGGGGGGGGGGGGGGGGGGGGGGGGGGGGGGGGGGGGGGGGGGGGGGGGGGGGGGGGGGGGGGGGGGFFGGGFGFGGGGGGGGGGGGGEGGGGGGGF>ECFFFFEFF=<BFFEFCFFFBFFFFFDFFFFFFFFFFFFFDFDFA<??EFB?B>BF>918?BBFFFF0:?:2).:49837>0(4:?D?(4>?:::B4
@M04999:289:000000000-L3R54:1:1101:20551:2669 2:N:0:403
GACTACCCGGGTATCTAATCCTGTTTGCTCCCCACGCTTTCGCATCTCAGCGTCAGTATCTGTCCAGAAGGCCGCCTTCGCCACCGGTATTCCTCCACGTCTCTACGCATTTCACCGCTACACGTGGAATTCTACCTTCCTCTACAATACTCTAGTTAACCAGTTTTAAGTGCAATTCCTAGGTTGAGCCCAGGGCTTTCACACCTAACTTAATTATCCGCCTACATGCCCTTTACGCCCAGTCATTCCGATTAACGCTCGCACCCTCCGTATTACCGCGGCTGCTGGCACGGAGTTAGCC
+
CCCCCGGGGGGGGGGGGGGGGGGGGGGGGGGGGGGGGGGGGGGGGGGGGGGGGGGGGGGGGGGGGGGGGGGGGGGGGGGGGGGGGGGGGGGGGGGGGGGFGGGGGGGGGGGGGGGGGGGGGGGGGGGGGGGGGGGGGGGGGGGGGGGGGGGGGGGGGGGGGGGGGGDGGGGGGGGGFGFGGGGGGGGGGGGGGGGGGGGGFFFFFFFFFFFFFFFFFFFFFFDFFFFFFFFFFFFFFFFF@FFEAFFFFE6;D@EC@BF?9@BF><:?BFBF7:<AA?FB06>FB7:0037?9(443<AF2
@M04999:289:000000000-L3R54:1:1101:13902:2683 2:N:0:403
TGGAGACTACCAGGGTATCTAATCCTGTTCGCTCCCCACGCTTTCGTCCATCAGCGTCAATCGGTATTTAGTAACCTGCCTTCGCAATCGGGGTTCTGTGTAATATCTATGCATTTCACCGCTACACTACACATTCCAGCTACTTCAATACTATTCAAGATTAACAGTATCAACGGCAGTTCTACAGTTAAGCTGCAGGTTTTCACCGCTGACTTATCAACCCGCCTACGGACCCTTTAAACCCAATAAATCCGGATAACGCTCGCATCCTCCGTATTACCGCGGCTGCTGGCACGGAGTT
+
CCCCCGGGGGGFGGGFFGGGGGGGGGGEGGFGEGGGGGGGGGEGGGGGGGGGGGGGGGGGGCGDCFGEGGGGGGGGGGGGGGGGGGG7FGGGGGGGGGGGGGGGGFG<FGGGFDFFGGGFGGGGGGGGGGGGGGFGGGGGGGGGGGDDEGGGGFFGDFGFDFGGGFGGGGFGGGGEBGEGGGFGGFGGGGGGGCFGGGGGFFFFFFFFA=>AFBFFEAFEFFAAAB==B=@>@F9@F5CFFFF08?=@EF)?(49D;;>@76?0;;B?9BBF09??FFFFA1>BFF9>F:?::??B(138,
@M04999:289:000000000-L3R54:1:1101:8645:2688 2:N:0:403
TTGACTACTGGGGTATCTAATCCTGTTTGCTCCCCACGCTTTCGCATCTCAGCGTCAGTATCTGTCCAGAAGGCCGCCTTCGCCACCGGTATTCCTCCACATCTCTACGCATTTCACCGCTACACGTGGAATTCTACCTTCCTCTACAATACTCCAGATAACCAGTTTTAAGTGCAGTTCCCAGGTTGAGCCCGGGGCTCTCACACCTAACTTAATTATCCGCCTACATGCCCTTTACGCCCAGTCATTCCGATTAACGCTCGCACCCTCCGTATTACCGCGGCTGCTGGCACGGAGTT
+
CCCCCGGGGGGGGGGGGGGGGGGGGGGGGGGGGGGGGGGGGGGGGGGGGGGGGGGGGGGGGGGGGGGGGGGGGGGGGGGGGGGGGGFGGGGGGGGGGGGGGGGFGGGGGGGGGGGGGGGGGGGGGGGGGGGGGGGGGGGGGGGGGGGGGGGGGGGGGGGGGGGGGGFGGGGGGGGGFGFGGGFFFGFFGGGGGGGGDCC9>FFFFFFFEFFFFFFC?FAEFFFFFFFECEBBFF@FFFFFFF@DFFFFCEC@D(4<EFFB?:;FFFFFFFBBBBB0AAAFFBBB>>FBBFFFFF>>91?
@M04999:289:000000000-L3R54:1:1101:17511:2752 2:N:0:403
CCGGACTACTCGGGTATCTAATCCTGTTCGCTCCCCACGCTTTCGTCCATCAGCGTCAATCGGTATTTAGTAACCTGCCTTCGCAATCGGGGTTCTGTGTAATATCTATGCATTTCACCGCTACACTACACATTCCAGCTACTTCAATACTATTCAAGATTAACAGTATCAACGGCAGTTCTACAGTTAAGCTGCAGGTTTTCACCGCTGACTTATCAACCCGCCTACGGACCCTTTAAACCCAATAAATCCGGATAACGCTCGCATCCTCCGTATTACCGCGGCTGCTGGCACGGAGTT
+
CCCCCGGGFGGGGGGGGGGGGGGGGGGGGGGGGGGGGGGGGGGGGGGGGGGGGGGGGGGGGGGFGGGGGGGFFFGGGGGGGGGGGCGGGGGGGGFGGFGGEFGGGGAFGGGGGGGGGGGGGGGGGGGGGGGGGGGGGGGGGGGGGGGGGGGGGAFGGGGGCFEGGGGGGGGGGGGGFGFCFGGGGGGGGGFGGGGGGCDGCFFFFFFFFFFFFFFACFFFFFFFFFFDFDFFFF;@)>.A38;?FF@EFFF;B6622<@<BFFFFF?9?))4>4:F:BBA:6631461?B7:722;9>F?
@M04999:289:000000000-L3R54:1:1101:16910:2754 2:N:0:403
GGTTGACTACTGGGGTATCTAACCCGGTTTGCTCCCCACGCTTTCGCATCCCAGCGTCAGTATCTGTCCAGAAGGCCGCCTTCGCCACCGTGATTCCTCCACAACTCTACGCATCTCACCGCTACACGTGGAATTCTACCTTCCTCTACGATACCCTAGCGAACCAGTTTTAAGGGCAATCCCTGGGTTGAGCCCAGGGCTTTCACACCTAACTTAATTATCCGCTTACATGCCCTTTACGCCCAGTAATTCCGATTAACGCTCGCACCCTCCGATTTACGGCGGCGGCTGGCACGGAGTT
+
--A,,6C@EF<FGG77,C,<C@,C,+6@F:,,<EFG@,66@FF@<::F7+,;,,,+6,6,C@@<,6<E8@9CFF@<4@F+F,59B:444F:,,A,959C,AE,,6,,9A,4@?F+C5FFE?>:++7A4EFE::E8E9,,3E=E=E,=,6+6@EC,63,3,++4@>+,@E735D,*4*3*4*4*4,@*=1=86=4*;FG*1?F;+=++;((8>DF8B4+1939)(6((/))95)6(5=))+(/:0<(5)6>).)56:2?F<:6<(366>>60<<((((,):(((4-(((((30((.444(-(
@M04999:289:000000000-L3R54:1:1101:24210:2769 2:N:0:403
GGTGGGACTACAAGGGTATCTAATCCTGTTCGCTACCCATGCTTTCGAACCTCAGCGTCAGTTACAGACCAGAGAGCCGCCTTCGCCACTGGTGTTCTTCCATATATCTACGCATTCCACCGCTACACATGGAGTTCCACTCTCCTCTTCTGCACTCAAGAAAAACAGTTTCAGCTGCACTTCCCCGGTTAAGCCGAGGGCTTTCACAGCTGACTTGTTCTCCCGCCTGCGTTCGCTTTACGCCCAATAAATCCGGACAACGCTTGCCACCTACGTATTACCGCGGCTGCTGGCACGTAGT
+
CCCCCGGGGGGGGGGGGGGGGGFGGGGGGGGGGGGGGGGGGGGGGGGGGGGGGGGGGGGGGGGGGGGGGGGGGGGGGGGGGGGGGGGGGGGGGGGGGGGGGGGGGGGGGGGGGGGGGGGGGGGGGGGGGGGGGGGGGGGGGGGGGGGGGGGGGGGGGGGGGGGGGGGGGGGGGGFGFGFGGGGGGGGGGGGGGGGGGGGGFFFFFFFFFFFFFFFFFFFEFFFFFFFFFFBDFFFFDFFFFFFFFF<@FF<<>:>>FFFFFFFFFFFFFFFFFFBB?BFFFD:B>BBF9?::?:1>BB03-
@M04999:289:000000000-L3R54:1:1101:21133:2881 2:N:0:403
GACTACTGGGGTAACTAATCCTGTTTGCTCCCCACGCTTTCGCATCTCAGCGTCAGTATCTGTCCAGAAGGCCGCCTTCGCCACCGGTATTCCTCCACATCTCTACGCATTTCACCGCTACACGTGGAATTCTACCTTCCTCTACAATACTCCAGATAACCAGTTTTAAGTGCAATTCCCAGGTTGAGCCCGGGGCTTTCACACCTAACTTAATTATCCGCCTACATGCCCTTTACGCCCAGTCATTCTGATTAACGCTCGCACCCTCCGTATTACCGCGGCTGCTGGCACGGAGTTAGCC
+
CCCCCGGGGGGGGGGGGGGGGGGGGGGGGGGGGGGGGGGGGGGGGGGGGGGGGGGGGGGGGGGGGGGGGGGGGGGGGGGGGGGGGGGGGGGGGGGGGGGGGGGGGGGGGGGGGGGGGGGGGGGGGGGGGGGGGGGGGGGGGGGGGGGGGGGGGGGGGGGGGGGGGGGGGGFFGGGGFGFGGGFGGGGGGGGGGGGGGGGGFFFFFFFFFEFEFFFFEFFDFF9@DFFFF:BFFFFFFFFFFFFFFFFEFFFFEEFFFFFDFFFBF?BFF63:<BBF<2;BB;0(::?2?FBF99B?1<<<4
@M04999:289:000000000-L3R54:1:1101:18810:2930 2:N:0:403
CATTGACTACAAGGGTATCTAATCCTGTTCGCTACCCATGCTTTCGAACCTCAGCGTCAGTTACAGACCAGAGAGCCGCCTTCGCCACTGGTGTTCTTCCATATATCTACGCATTCCACCGCTACACATGGAGTTCCACTCTCCTCTTCTGCACTCAAGAAAAACAGTTTCAGCTGCACTTCCCCGGTTAAGCCGAGGGCTTTCACAGCTGACTTGTTCTCCCGCCTGCGTTCGCTTTACGCCCAATAAATCCGGACAACGCTTGCCACCTACGTATTACCGCGGCTGCTGGCACGTAGTT
+
CCCCCFGGGGGGGGGGGGGGGGGGGGGGGGDEGGGFGGGGGGGGGGGGGGGGGGGGGGDGGGGGGGGGGGGGGGGGGGGGGGGGGGGGGGGGGGGGGGGGGGGGGDGGGGGGGGGGGGGGGGGGGGGGGGGCFGGGGGGGGGFEFGGGGGGGGGDFCGFGFGGGGGGGGGGGGGGGFGFGGGGGGGGGGGGFGGGGGGGDFFFFFFFFFFFFFFCAEFFFFFFFFFFFFFFD0;B<0=<C@FFFFFFFFFFFF94:BF?BBFFF?BFFF?FFF?<?94A29:9(1099:))3((5288?:<
@M04999:289:000000000-L3R54:1:1101:18565:2948 2:N:0:403
GGACTACTGGGGTATCTAATCCTGTTCGCTCCCCACGCTTTCGTCCATCAGCGTCAATCGGTATTTAGTAACCTGCCTTCGCAATCGGGGTTCTGTGTAATATCTATGCATTTCACCGCTACACTACACATTCCAGCTACTTCAATACTATTCAAGATTAACAGTATCAACGGCAGTTCTACAGTTAAGCTGCAGGTTTTCACCGCTGACTTATCAACCCGCCTACGGACCCTTTAAACCCAATAAATCCGGATAACGCTCGCATCCTCCGTATTACCGCGGCTGCTGGCACGGAGTTAGC
+
CCCCCGGGGGGGGGGGGGGGGGGGGGGGGGGGGGGGGGGGGGGGGGGGGGGGGGGGGGGGGGGGGGGGGGGGGGGGGGGGGGGGGGGGGGGGGGGGGGGGGGGGGGGGGGGGGGGGGGGGGGGGGGGGGGGGGGGGGGGGGGGGGGGGGGGGGGGGAECDDGGGGGGGGGGGGGGGFGFGGGGGGGGGGGGGGGGGFGGGFFFFEAEFFFFFEFFFFFFFEFFFFFF9@>BFFFFFFCEFFFF@@EFFFFFF@?DFE;>6@F661>:<<?FF6:?FFAB;>1039(.8?B???9;(3:AA5
@M04999:289:000000000-L3R54:1:1101:21039:2953 2:N:0:403
TTGACTACCGGGGTATCTAATCCTGTTCGCTACCCATGCTTTCGAACCTCAGCGTCAGTTACAGACCAGAGAGCCGCCTTCGCCACTGGTGTTCTTCCATATATCTACGCATTCCACCGCTACACATGGAGTTCCACTCTCCTCTTCTGCACTCAAGAAAAACAGTTTCAGCTGCACTTCCCCGGTTAAGCCGAGGGCTTTCACAGCTGACTTGTTCTCCCGCCTGCGTTCGCTTTACGCCCAATAAATCCGGACAACGCTTGCCACCTACGTATTACCGCGGCTGCTGGCACGTAGTT
+
<@@CCFGGGGGGGGGGGGGGGGGGGGGGGGGGGGGGGGGGGGGGEEFFFGGGGGGGGGGFGGGGGGGGGGGGGGGGGGGGGGGGGGGFF?FFGGGGGGFGGGGGGGGGGGGGGGGGGGGGGGGGGGGGGGGGGGFGGGGGGGGGGGGFGGGGGGG8BCDGFFGGFGGGGGGGGGFGFGDFGGGGGGGGGFGGGCG>CCDGFFFFFFFFEFFEEFFFFFFFFFFBFFDF;DFFFF0?EFFF:;?=:0>>BFFBF<992?>FBFFFFBF?:371334>>BBF6;;>19?:031:BFFF0(:
@M04999:289:000000000-L3R54:1:1101:15853:2964 2:N:0:403
GGGACTACTAGGGTATCTAATCCTGTTTGCTCCCCACGCTTTCGCATCTCAGCGTCAGTATCTGTCCAGAAGGCCGCCTTCGCCACCGGTATTCCTCCACATCTCTACGCATTTCACCGCTACACGTGGAATTCTACCTTCCTCTACAATACTCTAGTTAACCAGTTTTAAGTGCAATTCCTAGGTTGAGCCCAGGGCTTTCACACCTAACTTAATTATCCGCCTACATTCCCTTTACGCCCAGTCATTCCGATTAACGCTCGCACCCTCCGTATTACCGCGGCTGCTGGCAGGGAGTT
+
@9@@CEFCFGGGG8FFFCCFFEG<CCFGDFE<FGGGGGGGGGGGGG:C<@@EFE@BEGGCECECF9FGGFGGGFFEFGCGFGFGGGGGGE:DF<FCAFGGGGCEE<;F7@F7FGEGGGGGC>FGGGCDFFGFGFF4EGCGFGGGA2EEGGADF8:AEDFCDFGGG8EFGEGGGCDFF7D@DGDAE=FGGFDGGGGGGGCFFFF6AA9?CFB;<FFAEF6*=>BA==DE9*1/:6:EEFFEFFFB(0**87C@7;;0?4;:?,6(13;;(18>??BB<B>:;11(460.3:((((--33(
@M04999:289:000000000-L3R54:1:1101:12026:2974 2:N:0:403
GGATTGACTACTAGGGTATCTAATCCTGTTCGCTACCCATGCTTTCGAACCTCAGCGTCAGTTACAGACCAGAGAGCCGCCTTCGCCACTGGTGTTCTTCCATATATCTACGCATTCCACCGCTACACATGGAGTTCCACTCTCCTCTTCTGCACTCAAGAAAAACAGTTTCAGCTGCACTTCCCCGGTTAAGCCGAGGGCTTTCACAGCTGACTTGTTCTCCCGCCTGCGTTCGCTTTACGCCCAATAAATCCGGACAACGCTTGCCACCTACGTATTACCGCGGCTGCTGGCACGTAGT
+
CCCCCGGGGGGGGGGGGGGGGGGGGGGGGGGGGGGGGGGGGGGGGGGGGGGGGGGGGGGGGGGGGGGGGGGGGGGGGGGGGGGGGGGGGGGGGGGGGGGGGGGGGGGGGGGGGGGGGGGGGGGGGGGGGGGGGGGGGGGGGGGGGGGGGGGGGGGGGGGFGGGGGGGGGGGGGGGGFGFGGGGGGGGGGGGGGGFGGGGGFFFFFFFFFFFFFFFFBCF?BCFFFFFFFFFFFFFFF;FFFFFFFF?DF<EFCFFFFF93:BFFBFFFF??BF?0(460:A)-(411>>08?F<046:11-
@M04999:289:000000000-L3R54:1:1101:13646:2984 2:N:0:403
CGACTACTGGGGTATCTAATCCTGTTTGCTCCCCACGCTTTCGCATCTCAGCGTCAGTATCTGTCCAGAAGGCCGCCTTCGCCACCGGTATTCCTCCACATCTCTACGCATTTCACCGCTACACGTGGAATTCTACCTTCCTCTACAATACTCCAGATAACCAGTTTTAAGTGCAATTCCCAGGTTGAGCCCGGGGCTTTCACACCTAACTTAATTATCCGCCTACATGCCCTTTACGCCCAGTCATTCCGATTAACGCTCGCACCCTCCGTATCACCGCGGCTGCTGGCACGGAGTTAGC
+
CCCCCGGGGGGGGGGGGGGGGGGGGGGGGGGGGGGGGGGGGGGGGGGGGGGGGGGGGGGGGGGGGGGGGGGGGGGGGGGGGGGFGGEFGGGGGGGGGGGGGGGGGGGGGGGGGGGGGGGGGGGGGGGGGGGFGGGGFGGGGGGGGGGGGGGGGGGGGGGGGFGFFFFGGGFFGGGGFGFGGGGGFGGGGGGGGGGGDDCCFFFFFFFFFFFAEF6CE>FCBFFFFFFFFF8B;DFCCFF>@@DFFFFEEFFD?6;EE?02?F913602?FFB28?2<BFF0>>BBFFF??FFF07043)<)
@M04999:289:000000000-L3R54:1:1101:11365:3013 2:N:0:403
CACGACTACCGGGGTATCTAATCCTGTTCGCTCCCCACGCTTTCGTCCATCAGCGTCAATCGGTATTTAGTAACCTGCCTTCGCAATCGGGGTTCTGTGTAATATCTATGCATTTCACCGCTACACTACACATTCCAGCTACTTCAATACTATTCAAGATTAACAGTATCAACGGCAGTTCTACAGTTAAGCTGCAGGTTTTCACCGCTGACTTATCAACCCGCCTACGGACCCTTTAAACCCAATAAATCCGGATAACGCTCGCATCCTCCGTATTACCGCGGCTGCTGGCACGGAGTT
+
CCCCCGGGGGGGGGGGGGGGGGGGGGGGGGGGGGGGGGGGGGGGGGGGGGGGGGGGGGGGGGGGGGGGGGGGGGGGGGGGGGGGGGGGGGGGGGGGGGGGGGGGGGGGGGGGGGGGGGGGGGGGGGGGGGGGGGGGGGGGGGGGGGGGGGGGGGGGGGGGGGGGGGGGGGGFGGGGFGFGGGGGGGGGGGGGGGGGGGFGFFFFFFFFFFFFFFFFFFFFADFFFFFFFF?FF?FFFFFFFF@F@@@@CEFE@BFBFFFF;??BFFFFFFF02-4:BFFFF>>9B>>FFFFFFBFFBFFF
@M04999:289:000000000-L3R54:1:1101:14921:3031 2:N:0:403
AGACTACTCGGGTATCTAATCCTGTTCGCTCCCCACGCTTTCGTCCATCAGCGTCAGTCGGTATTTAGTAACCTGCCTTCGTAATCGGGGTTCTGTGTAATATCTATGCATTTCACCGCTACACTACACATTCCAACTACTTCAATACTATTCAAGATTAACAGTATCAACGGCAGTTCTACAGTTAAGCTGCAGGTTTTCACCGCTGACTTATCAACCCGCCTACGGACCCTTTAAACCCAATAAGTCCGGATAACGCTCGCATCCTCCGTATTACCGCGGCTGCTGGCACGGAGTTAGC
+
CCCCCGGGGGGGGGGGGGGGGGGGGGGGGGGGGGGGGGGGGGGGGGGGGGGGGGGGGGGGGGGGGGGGGGGGGGGGGGGGGGGFGGGGGGGGGGGGGGGGGGGGGGGGGGGGGGGGGGGGGGGGGGGGGGGFGGGGGGGGGGGGGFGGGGGGGGGGGGGGGGGGGGGGGGGGGGGGFGFGGGGGGGGGGGGGGGGGGGGGFFFFFFFFFFFEFFFFFFFFEFFFFFFFFFFFFFFFEFFF0(836<@<54<:?6?FEF9@@BB>?F??A?>(((5AB<:609>>9B?FF?FFF016:746)
@M04999:289:000000000-L3R54:1:1101:11858:3031 2:N:0:403
GACTACCCGGGTATCTAATCCTGTTTGCTCCCCACGCTTTCGCATCTCAGCGTCAGTGTCTGTCCAGAAGGCCGCCTTCGCCACCGGTATTCCTCCACATCTCTACGCATTTCACCGCTACACGTGGAATTCTACCTTCCTCTACAATACTCCAGATAACCAGTTTTAAGTGCAGTTCCCAGGTTGAGCCCGGGGCTTTCACACCTAACTTAATTATCCGCCTACATGCCCTTTACGCCCAGTCATTCCGATTAACGCTCGCACCCTCCGTATGACCGCGGCTGCTGGCCCGGAGTTAGCC
+
CCCCCGGGGGD@C@EFFFGGCFGEE<FFGFF<FFGGGFEGGEGECE<FGGFFFGGGGGGGCGGGGGG9FFGCFEGGGGGGGGDGGGGFEFEGCFFGGGG8=?FFGGFCEGGF<EFGGGGGGGGGFDFGGG?FFG9D@FGGGAFGGEFF9FGGGG8EFFDFGDFGF7EDGGGGGGFDF?+AF:FE,D68<CFGEGGDGGFGFC>AE*;9>CFEEFFF*=854555>@*9.;;;1;9CDF;EF<@=9))7?;0(32?)3906;>;096(449((1.6<?>F619(3342:1(-39(,(,.<<)
@M04999:289:000000000-L3R54:1:1101:9799:3061 2:N:0:403
GACTACTCGGGGATCTAATCCTGTTCGCTACCCATGCTTTCGAACCTCAGCGTCAGTTACAGACCAGAGAGCCGCCTTCGCCACTGGTGTTCTTCCATATATCTACGCATTCCACCGCTACACATGGAGTTCCACTCTCCTCTTCTGCACTCAAGAAAAACAGTTTCAGCTGCACTTCCCCGGTTAAGCCGAGGGCTTTCACAGCTGACTTGTTCTCTCGCCTGCGTTCGCTTTACGCCCAATAAATCCGGACAACGCTTGCCACCTACGTATTACCGCGGCTGCTGGCACGTGGTTAGCC
+
CCC8B@F,BFC+7,6C@CF9<FE-CFGEG6CFCF<<ECCFCE@<<+;EEEEB,8BC@E@9C<E,:F@FFFC7FG@F,,AB7CF7<FEE=6=5?,@EAFGEE5:,4,:4?=FF9,E=B:F7FCGGGF,,,?FG;=9@=9,,EDGDCDDC;,=D,A9AB,8DC,=@>C,7E2,A,10@3+;==CG7B;3,;C8:::C4**;D>++;>9/;(**08+1@C+/5?@?DB91<2,6(12))6?;BD2(57>?4:(3:07:<B9?B??>AFFF00(().:A<ABF6>0,,(),8:?2-(((-()44)
@M04999:289:000000000-L3R54:1:1101:7476:3078 2:N:0:403
GAGACTACTGGGGTATCTAATCCTGTTTGCTCCCCACGCTTTCGCATCTCAGCGTCAGTATCTGTCCAGAAGGCCGCCTTCGCCACCGGTATTCCTCCACATCTCTACGCATTTCACCGCTACACGTGGAATTCTACCTTCCTCTACAATACTCCAGATAACCAGTTTTAAGTGCAGTTCCCAGGTTGAGCCCGGGGCTTTCACACCTAACTTAATTATCCGCCTACATGCCCTTTACGCCCAGTCATTCCGATTAACGCTCGCACCCTCCGTATTACCGCGGCTGCTGGCACGGAGTTAC
+
CCCCCGGGGGGGGGGGGGGGGGGGGGGGFFGGGGGGGGGGGGGGGGGGGGGGGGGGGGGGGGGGGGGGGGGGGGGGGGGGGGGGGGGGGGGGGGGGGGGGGGFGGGGGGGGGEGGGGGGGGGGGGGGGGGCFFGGFGGGFGGGGGGGFAFFGGGGGGCGGGGGGGGGGGGF8C8?DDFFGGGGG6DCFFFGGEGGGCDDDFFCFFFFFBEFFFFAAEFFFFFFFFF=2@EFFFFFF3;<E>9;D@3<E3?E@3;@0CF;6:1279>BF:BF048?B4666>9;9(42)5(4(4:97>B?<)
@M04999:289:000000000-L3R54:1:1101:12935:3082 2:N:0:403
GACTACTAGGGTATCTAATCCTGTTTGCTACCCACGCTTTCGAGCATGAACGTCAGTGTTATCCCAGGAGGCTGCCTTCGCCATCGGTATTCCTCCACATCTCTACGCATTTCACTGCTACACGTGGAATTCTACCTCCCTCTGACACACTCTAGTTAGACAGTTTCAAATGCACGTCCCAAGTTGAGCTCGGGGATTTCACATCTGACTTACCTAACCGTCTGCGCTCGCTTTACGCCCAGTAATTCCGATTAACGCTCGCACCCTACGTATTACCGCGGCTGCTGGCACGTAGTTAGCC
+
CCCCCGGGGGGGGGGGGGGGGGGGGGGGGGGGGGGGGGGGGGGGGGGGGGGGGGGGGGGGGGGGGGGGGGGGGGGGGGGGGGGGGGGGGGGGGGGGGGGFGGGGGGGGGGGGGGGGGGGGGGGGGGGGGGGGGGGGDGFGGGGGGGGGGGGGGGGFGGGGGGGGGGGGGGGGGGGGFGFGCFGGGGGGGCFGGGGGGGGGFFFFFFFFFFFFFFFFFFFFFADFFFB=AFB=DFFE?F@FDD>EF<?EFFFF?FFF@FFFF06@9?:7?:BFAFBB>FFF(3(4::?F<?FFBB?FDFAB7
@M04999:289:000000000-L3R54:1:1101:11342:3092 2:N:0:403
TCGACTACACGGGTATCTAATCCTGTTTGCTACCCACGCTTTCGAGCATGAACGTCAGTGTTATCCCAGGAGGCTGCCTTCGCCATCGGTATTCCTCCACATCTCTACGCATTTCACTGCTACACGTGGAATTCTACCTCCCTCTGACACACTCTAGTTAGACAGTTTCAAATGCACGTCCCAAGTTGAGCTCGGGGATTTCACATCTGACTTATCTAACCGTCTGCGCTCGCTTTACGCCCAGTAATTCCGATTAACGCTCGCACCCTACGTATTACCGCGGCTGCTGGCACGTAGTG
+
CCCCCGGGFGGGGGGGGGGGGGGGGGGGGGGGGGGGGGGGGGGGGGGGGGGGGGGGGGGGFGGGGGFGGGGGGGGGGGGGGGGGGGGGGEFGGGGGGGGCGGGGGGGGGGGGGAFEFFGGGGGGGGGGGGGGGGGGGGGGGGGGGFGGGGGGGGGGGGGGC;ADEAEFGGGDFDGGFGFG8=D8E=@EGGGF8?EGCDDCFCFFF@FFECEFEFFA;FFB*:>>FFEABFFFF@2(8CDE3@DFEEFFFCE8(/;<EFFBDF9;B>96?BFF:)6:9A2:9>B;BFFFF>F?21(4::(
@M04999:289:000000000-L3R54:1:1101:13053:3105 2:N:0:403
GACGACTACCGGGGTATCTAATCCTGTTTGCTCCCCACGCTTTCGCATCTCAGCGTCAGTATCTGTCCAGAAGGCCGCCTTCGCCACCGGTATTCCTCCACATCTCTACGCATTTCACCGCTACACGTGGAATTCTACCTTCCTCTACAATACTCCAGATAACCAGTTTTAAGTGCAATTCCCAGGTTGAGCCCGGGGCTTTCACACCTAACTTAATTATCCGCCTACATGCCCTTTACGCCCAGTCATTCCGATTAACGCTCGCACCCTCCGTATTACCGCGGCTGCGGGCACGGAGTT
+
CCCCCGGGGGGGGGGGGGGGGGGGGGGGGGGGGGGGGGGGGGGGGGGGGGGGGGGGGGGEGGGGGGDGGGAFEFGGGGGGEGGGEGGGGGGGGFGGGGGGGGGGFGGGGGGGGDGGGGGGGGGGGGGFGG>FGDEGFGFGGDFFGGGGGGGGGGGGGGGGGGGGGGFFGFFFDE9CFGFGGGCFEGECGGGGFGGGDDD7;AFFFFFB=3>BFFFFEFF?FC-3;1;F3?74)/6;8CCB;B9?0=@9C32>:?01:))(43:BB>FB?BF09?027AB9(4((4(4(3(39F<6>0033
@M04999:289:000000000-L3R54:1:1101:7904:3141 2:N:0:403
TGACTACAAGGGTATCTAATCCTGTTTGCTCCCCACGCTTTCGCATCTCAGCGTCAGTATCTGTCCAGAAGGCCGCCTTCGCCACCGGTATTCCTCCACATCTCTACGCATTTCACCGCTACACGTGGAATTCTACCTTCCTCTACAATACTCTAGTTAACCAGTTTTAAGTGCAATTCCTAGGTTGAGCCCAGGGCTTTCACACCTAACTTAATTATCCGCCTACATGCCCTTTACGCCCAGTCATTCCGATTAACGCTCGCACCCTCCGTATTACCGCGGCTGCTGGCACGGAGTTAGC
+
CCCCCGGGGGGGGGGGGGGGGGGGGGGGGGGGGGGGGGGGGGGGGGGGGGGGGGGGGGGGGGGGGGGGGGGGGGGGGGGGGGGGGGGGGGGGGGGGGGGGGGGGGGGGGGGGGGGGGGGDGGGGGGGGGGGGGGGGGGGGGGGGGGGGGGGGGGGGGGGGGGGGFGFFGGGGGGGGFGFGGGGCFGGGGGGGGGCDGGFGFCFFFFFFFFFFFFFFFFFFFFFFFDEFEF@BEBECC5@FF@FE=EFFFFE;7<DFF0@F0:;>@;0:??F??F0AFAFF>>93><2?7BBF?>>0:7AF<
@M04999:289:000000000-L3R54:1:1101:9257:3167 2:N:0:403
TGTCGACTACCGGGGTATCTAATCCTGTTTGCTCCCCACGCTTTCGCATCTCAGCGTCAGTATCTGTCCAGAAGGCCGCCTTCGCCACCGGTATTCCTCCACATCTCTACGCATTTCACCGCTACACGTGGAATTCTACCTTCCTCTACAATACTCCAGATAACCAGTTTTAAGTGCAATTCCCAGGTTGAGCCCGGGGCTTTCACACCTAACTTAATTATCCGCCTACATGCCCTTTACGCCCAGTCATTCCGATTAACGCTCGCACCCTCCGTATTACCGCGGCTGCTGGCACGGAGTT
+
CCCCCGGGGGGGGGGGGGGGGGGGGGGGGGGGGGGGGGGGGGGGGGGGGGGGGGGGGGGGGGGGGGGGGGGGGGGGGGGGGGGGGGGGGGGGGGGGGGGGGGGGGGGGGGGGGGCGGGGGGGGGGGGGGGGGGGGGGGGGGGGGGGGGGGGGGGGGGGGGGFGGGGGGGDGGGGGGFGFGGGGGGGGGGGGGGGGGGGGGFFFFFFFFFFFEFFAFFFFFFFFFFFFFFFFFFFFFFFFFFFFFF@E@A?<ABBF?FBAAFBFFFFFFFFFFBF34829A>:;6;24;B223?FFF>9>F1
@M04999:289:000000000-L3R54:1:1101:23537:3169 2:N:0:403
GACTACAAGGGTATCTAATCCTGTTTGCTCCCCACGCTTTCGCATCTCAGCGTCAGTATCTGTCCAGAAGGCCGCCTTCGCCACCGGTATTCCTCCACATCTCTACGCATTTCACCGCTACACGTGGAATTCTACCTTCCTCTACAATACTCTAGTTAACCAGTTTTAAGTGCAATTCCTAGGTTGAGCCCAGGGCTTTCACACCTAACTTAATTATCCGCCTACATGCCCTTTACGCCCAGTCATTCCGATTAACGCTCGCACCCTCCGTATTACCGCGGCTGCTGGAACGGAGTTAGCC
+
CCCCAEFFFFDCFFFGGGGFGGGGGC@FFGFFDFGGGEGGGGGGGGGGGGGGGGGGFFFGGCFGGGGGFDEGGGGGGGDDEGGGFGGGGGGGGGGFGG?EFEFDGGGGGGCGFGCGGFDEGGGGFF:FGGFGAFG9F;DFFFFEFGEGFGDE8===,EFGGGG=D@8==F:=EACEFGFFFCFEGDCF,AFG,8@:AFGGFFFFF**;5CE8EC+=7EF5FAAFBFEE=))056CFDF-89>:BB?*7<@@0;?C91(,3;>FF><(4<94?7?FB4((-9>0110:2((5-(--:,)6>8
@M04999:289:000000000-L3R54:1:1101:10108:3333 2:N:0:403
AACCTGACTACCGGGGTATCTAATCCTGTTTGCTCCCCACGCTTTCGCATCTCAGCGTCAGTATCTGTCCAGAAGGCCGCCTTCGCCACCGGTATTCCTCCACATCTCTACGCATTTCACCGCTACACGTGGAATTCTACCTTCCTCTACAATACTCTAGTTAACCAGTTTTAAGTGCAATTCCTAGGTTGAGCCCAGGGCTTTCACACCTAACTTAATTATCCGCCTACATGCCCTTTACGCCCAGTCATTCCGATTAACGCTCGCACCCTCCGTATTACCGCGGCTGCTGGCACGGAGG
+
CCCCCGGGGGGGGDGGGGGGGFDFGFCFGGGGGGCCFCFGGDEGGGGGGGCGGFFGCFGGGGGGGGGEGGGGEGGCD8=CCCFCEGGC@EC:4=A,EFDGGGGGFGGGFGGFFGGGGGFGA>FDGGGGFGGGGC9BF9E9F8,DDBDFDFE9=ECFG:98@F:EGGGG=FFGGDFFFFFGGGCGFGG?;CD6A?,;9*<?>FFABFAFFFFFFFFFFFF<A7/9@2>===3?EFFFFD3A;;DFFD1()4?)<EFF0@0CE(6439(416?<::3-(4:2443-409>9680((432301(
@M04999:289:000000000-L3R54:1:1101:23923:3376 2:N:0:403
AAAGACTACCGGGGTATCTAATCCTGTTTGCTACCCACGCTTTCGAGCATGAACGTCAGTGTTATCCCAGGAGGCTGCCTTCGCCATCGGTATTCCTCCACATCTCTACGCATTTCACTGCTACACGTGGAATTCTACCTCCCTCTGACACACTCTAGTTAGACAGTTTCAAATGCACGTCCCAAGTTGAGCTCGGGGATTTCACATCTGACTTATCTAACCGTCTGCGCTCGCTTTACGCCCAGTAATTCCGATTAACGCTCGCACCCTACGTATTACCGCGGCTGCTGGCACGTAGTT
+
CCCCCGGGGGGGGGGGGGGGGGGGGGGGGGGGGGGGGGGGGGGGG8EFGGGGGGGGGGGGGGGGGGGGGGGGGGGGGGGGGGGGGGGGGGGGGGGGGGGGGGGGGGGGGGGGGGGGGGGGGGGGGGGGGGGGGGGGGGGGGGGGGGGGGGGGGFGGGGGGGGGGGGFCGGGGGGGGFGFGGDGGGGGGGGGGFGGGGGGGFFFFFFFFEFFFFFFFFFFEFFFFFFDFF>@D@BFFFFFFF@FF?@E3CCEFE<?FFFEFFFFF9;>9?FF:::>9>AAFFF;19>0<?B0<032428?<
@M04999:289:000000000-L3R54:1:1101:5712:3416 2:N:0:403
GGGACTACTAGGGTATCTAATCCTGTTTGCTCCCCACGCTTTCGCATCTCAGCGTCAGTATCTGTCCAGAAGGCCGCCTTCGCCACCGGTATTCCTCCACATCTCTACGCATTTCACCGCTACACGTGGAATTCTACCTTCCTCTACAATACTCCAGATAACCAGTTTTAAGTGCAGTTCCCAGGTTGAGCCCGGGGCTTTCACACCTAACTTAATTATCCGCCTACATGCCCTTTACGCCCAGTCATTCCGATTAACGCTCGCACCCTCCGTATTACCGCGGCTGCGTGCCTGGAGTGTG
+
CCCCCFFGGGGGGGGGGGGGGGGGGGGGGGGGGGGFGGGGGGGGGGDGGGGGGGGGEGGGGGGGGFGGGGGGGGGGGGGGGGGGGGGGG>@FGFGGGGFGEFGGGGGGGGGGGGGGGFGGGGGGGGFGGGGGFGGGGGGGGGGGGGGGDGFGGGFGGGGCFGCFFDGGGGGGGGGGFGFFGGFGGGGFGGGFGGGGCGCFFACFFFFFE@:CAFFF?BAEFDFFFDFEEEF=B=B))9?EB@<FFFAE3)/;?D7?F<064(46(3333:6(,(.5)6>60(2791(((,((-)-,(,()-
@M04999:289:000000000-L3R54:1:1101:22631:3436 2:N:0:403
CTGACTACTCGGGTATCTAATCCTGTTTGCTCCCCACGCTTTCGCATCTCAGCGTCAGTATCTGTCCAGAAGGCCGCCTTCGCCACCGGTATTCCTCCACATCTCTACGCATTTCACCGCTACACGTGGAATTCTACCTTCCTCTACAATACTCCAGATAACCAGTTTTAAGTGCAATTCCCAGGTTGAGCCCGGGGCTTTCACACCTAACTTAATTATCCGCCTACATGCCCTTTACGCCCAGTCATTCCGATTAACGCTCGCACCCTCCGGATTACCGCGGCTGCTGGCACGGAGTT
+
CCCCCGGGGGGGGGGGGGGGGGGGGGGGGGGGGGGGGGGGGGGGGGGGGGGGGGGGGGGGGGGGGGGGGGGGGGGGGGGGGGGGGGGGGGGGGGGGGGGGGGGGGGGGGGGGGGGGGGGGGGGGGGGGGGGGGGGGGGGGGGGGGGGGGFGGGGGGGGGGGGFGGGGGGGGFGGGGFGFGGGGGDGGGFGGGGDEGDCDFFFFFFFFFFEFFFFFFFFFFFFFFFF=2CFFFDE@FEEDFFB@;@EEEFFFFFFF;EED>FFFF9>>?F(469(-37>>?F>>93;:7:0((53;>9BB
@M04999:289:000000000-L3R54:1:1101:22540:3579 2:N:0:403
ACACGGACTACTCGGGTATCTAATCCTGTTTGCTCCCCACGCTTTCGCATCTCAGCGTCAGTATCTGTCCAGAAGGCCGCCTTCGCCACCGGTATTCCTCCACATCTCTACGCATTTCACCGCTACACGTGGAATTCTACCTTCCTCTACAATACTCTAGTTAACCAGTTTTAAGTGCAATTCCTAGGTTGAGCCCAGGGCTTTCACACCTAACTTAATTATCCGCCTCCATGCCCTTTACGCCCAGTCATTCAGATTAACGCTCGCACCCTCCGTATTACCGCGGCTGCTGGCACGGAGT
+
CCCCCGEEFGGGGGGGGGGGGGGFFGGGGGGGGGGGGGGGGGGGGGGGGDGGFGFFGGGGGGGGGGGGGGGGGGGGFFGGGGGGGGFFFFGGGCFGFGGFGFGGEGGGGGCCGGGGGGEGGGGGGGGGEGGFDDGFGGDCFGGDGGGFGGG9FFGFGGGGFFCFGGGFFFGEGGGG+BDDDFCFGFFGFGGCCF977FGD5AFFF>FFFFDFFFFFF>FEFFF?5=@2(-:**73:E=EFEFF(6;0=@A377).93<;7>19@0(3(76(432180::4AAF69(((,(470-(.0(-4-
@M04999:289:000000000-L3R54:1:1101:9490:3580 2:N:0:403
CGACTACACGGGTATCTAATCCTGTTCGCTACCCATGCTTTCGAACCTCAGCGTCAGTTACAGACCAGAGAGCCGCCTTCGCCACTGGTGTTCTTCCATATATCTACGCATTCCACCGCTACACATGGAGTTCCACTCTCCTCTTCTGCACTCAAGAAAAACAGTTTCAGCTGCACTTCCCCGGTTAAGCCGAGGGCTTTCACAGCTGACTTGTTCTCCCGCCTGCGTTCGCTTTACGCCCAATAAATCCGGACAACGCTTGCCACCTACGTATTACCGCGGCTGCTGGCACGTAGTTAGC
+
CCCCCGGGGGGGGGGGGGGGGGGGGGGGGGGGGGGGGGGGGGGGGGGGGGGGGGGGGFGGGGGGGGGGGGGGGGGGGGGGGGGGGGGGGGGGGGGGGGGGGGGGGGGGGGGGGGGGGGGGGGFFGGGCGGGGGGGGGFGGGGGGGGGGGGGGGGGGGGGGGGGGGGGGGGGGGGGGFGFGGGGGGGGAFGGGGGGDGFGGFFFFFFFFFFFFFFFFFFFFFFFF2BB@FFFFF@DEEFFAFF@FFFCEEFFB?F9BF>FFFFFF9?0<BB0:2<0266?6;90221)3:0(8:?0:2<<<)
@M04999:289:000000000-L3R54:1:1101:6026:3690 2:N:0:403
GACTACCAGGGTATCTAATCCTGTTCGCTCCCCACGCTTTCGTCCATCAGCGTCAATCGGTATTTAGTAACCTGCCTTCGCAATCGGGGTTCTGTGTAATATCTATGCATTTCACCGCTACACTACACATTCCAGCTACTTCAATACTATTCAAGATTAACAGTATCAACGGCAGTTCTACAGTTAAGCTGCAGGTTTTCACCGCTGACTTATCAACCCGCCTACGGACCCTTTAAACCCAATAAATCCGGATAACGCTCGCATCCTCCGTATTACCGCGGCTGCTGGCACGGAGTTAGCC
+
CCCCCCGGGGGGGGGGGGGGGGGGGGGGGGGGGGGGGGGGGGGGGGGGGGGGGGGGGGGGGGGGGGGGGGGGGGGFGGGGGGGGGGGGGGDGGGGGGGGGGGGGGGGGGGGGGGGCGG:EGFGGGGGGGGGGGGGGGGGGGGGGGGGGGGGGGGGGGGGGGGGGGGGGGGDEEDDGFFFFGGCGGGGGGGGFGGGGDCGGFF8>EFFFFFFFFFFFFFFFFFDFFF@((52>DFFFFEFF@1@E<CCEFFFF?0@@;9F0:((4;:?A?9:F?FFFF:029>FFF>4>B(56((-8B9>B:
@M04999:289:000000000-L3R54:1:1101:23361:3695 2:N:0:403
AGCGGACTACACGGGTATCTAATCCTGTTTGCTCCCCACGCTTTCGCATCTCAGCGTCAGTATCTGTCCAGAAGGCCGCCTTCGCCACCGGTATTCCTCCACATCTCTACGCATTCCACCGCTACACGTGGAATTCTACCTTCCTCTACAATACTCCAGATAACCAGTTTTAAGTGCGGTTCCCAGGTTGAGCCCAGGGCTTTCACACCTAACTTAATTATCCGCCTACATGCCCTTTACGCCCAGCCATTCCGATTAACGCTCGACCCCTCCGTCTTACCGCGGCTGCTGGCACGGATGT
+
CCCCCGGGGGGGGGGGGGGGGGGGGGGGGGGGGGGGGGGGGGGGGGGGGGGGGGGGGGGGGGDGGGGGGGGGGGGGGGGGGGGGGGGGGGGGGGGGGGGGGGGGGGGGGGGGGGGGGGGGGGGGGGGGGGGGGGFGFGGGGGGGGGGGGGGGGGGGBFFCGGGGGGGGGGGGGGFGFGDGGGGGGGFFDFGGGGGDGGGGF>FACFAFADFFFF6A=A+@+>?@F?@DB@CEE53;@@EA0;BB01(,6>)9.61(,844:(4((((-404:136((3:AB?(,-3960::4::)8991(.
@M04999:289:000000000-L3R54:1:1101:9766:3756 2:N:0:403
GCCTTGACTACAGGGGTATCTAATCCTGTTTGCTCCCCACGCTTTCGCATCTCAGCGTCAGTATCTGTCCAGAAGGCCGCCTTCGCCACCGGTATTCCTCCACACCTCTACGCATTTCACCGCTACACGTGGAATTCTACCTTCCTCTACAATACTCCAGATAACCAGTTTTAAGTGCAATTCCCAGGTTGAGCCCGGGTCTTTCACACCTAACTTAATTATCCGCCTACATGCCCTTTACGCCCAGTCATTCCGCTTAACGCTCGCCCCCTACGTCTTACCGCGCCTGCTGGCACTGAGT
+
9C88CCGGGGGFGFCFEGGGGGGGGG9EFFFFFGGGFFFFGGCFFFGGGGG@BFE@CFGGGGGGGGGFGGGGGCGGGGGGGGGGGGGGFGGG=+DFEGGGGGGGGEFFGGGGGGFGGGGGGGGGGEGGGGEF>9FFGGGGGDGGFGGGGEDEFGGGGGFDDDFGGGGGGGCGGCFFBFFFFGFEEAD?DFGGGCFFDGG0<*=CFFFFFFF@=FFFEFF96*86@D=?9BBCCEFBFDEAC0;B9<<E@A)9?);(6;6);<>7?123(49>(8:1,.-:441614((4:?,(41?(42>6
@M04999:289:000000000-L3R54:1:1101:11400:3843 2:N:0:403
GGACTACACGGGTATCTAATCCTGTTCGCTCCCCACGCTTTCGTCCATCAGCGTCAATCGGTATTTAGTAACCTGCCTTCGCAATCGGGGTTCTGTGTAATATCTATGCATTTCACCGCTACACTACACATTCCAGCTACTTCAATACTATTCAAGATTAACAGTATCAACGGCAGTTCTACAGTTAAGCTGCAGGTTTTCACCGCTGACTTATCAACCCGCCTACGGACCCTTTAAACCCAATAAATCCGGATAACGCTCGCATCCTCCGTATTACCGCGGCTTCTGGCACGGAGTTAGC
+
CCCCCGGGGGGGGGGGGGGGGGGGGGGGGGGGGGGGGGGGGGGGGGGGGGGGGGGGGGGGGGGGGGGGGGGGGGGGGGGGGGGGGGGGGGGGCFGGGGGGGGGGGGGGGGGGGGGGGGGGGGGGGGGGGGGGGGGGGGGGGGGGGGGGGGGGGGGGDGGGGGFGFGGDFFGG8EGGFFFGGGGGGGFGGGGGC?CGFGGG9F@?BFFFFF5AEFFFFFFFA=ADFFFF@B@@D=EFFFFFFFFFFECEFFB@?D@AEDB;<>>94;?<<:6<FB?<A<?>9>;((.6:2?7)1(26BFB).
@M04999:289:000000000-L3R54:1:1101:18150:3909 2:N:0:403
AGTAAGACTACCCGGGTATCTAATCCTGTTTGCTCCCCACGCTTTCGCATCTCAGCGTCAGTATCTGTCCAGAAGGCCGCCTTCGCCACCGGTATTCCTCCACATCTCTACGCATTTCACCGCTACACGTGGAATTCTACCTTCCTCTACAATACTCCAGATAACCAATTTTAAGTGCAATTCCCAGGTTGAGCCCGGGGCTTTCACACCTAACTTAATTATCCGCCTACATGCCCTTTACGCCTAGTCATTCCGATTAACGCTCGCACCCTCCGTATTACCGCGGCTGCTGGCACGGAGT
+
CCCCCGGGGGGGGGGGGGGGGGGGGGGGGGGGGGGGGGGGGGGGGGGGGGGGGGGGGGGGGGFDGGGGGGGGGGGGGGGGGGGGGGGGGGGGGDGGGGGGGGGGGGGGGGGGGGGGGGGGGGGGGGGGGGGGGGGGGGGGGGGGGGGGGGGGGGGGGGGGGGGGGGG6DGGGGGGGFGFGGGGFGGGGFFGFGFGGGCDGEEFFFFFFFFFFFFFFEFFFFFEF@FFD9;@EFFEFFF@FFFFFFD@FFFFFFFF0;D?BBFF?BFFFFB?FFFFFFF0ABAF996>B9<780<FF099>-
@M04999:289:000000000-L3R54:1:1101:11716:3919 2:N:0:403
TCTGACTACAAGGGTATCTAATCCTGTTTGCTCCCCACGCTTTCGCATCTCAGCGTCAGTATCTGTCCAGAAGGCCGCCTTCGCCACCGGTATTCCTCCACATCTCTACGCATTTCACCGCTACACGTGGAATTCTACCTTCCTCTACAATACTCTAGTTAACCAGTTTTAAGTGCAATTCCTAGGTTGAGCCCAGGGCTTTCACACCTAACTTAATTATCCGCCTACATGCCCTTTACGCCCAGTCATTCCGATTAACGCTCGCACCCTCCGTATTACCGCGGCTGCTGGCACGGAGTT
+
@CCCCGGGGGGGGGGGGGGGGGGGGGGGGGGGGGGGGGGGGGGGGGC,CEGGGGGGGGGGGFFFGFGGGGGGFG,FEGGGGGGGGGGFGGGDGGGGGGGGGGGGGGGGGGGDBFGGGGGGGGGGGGGGGGGGGGGGGGF?FGGGGGGG;AEFGFGFGGEFF:FGGGGGGF:FFGGGFD??DFG,EFGD?FGGGFG6:CCFFAFFFFFFB5>@EFFFFBE<FFFFFF==4>EE)>BFBEFEF>=@=B@EF?CC@<<(6C;?BF(.9BFFF?(,4,1:84<9126>>9>?0:>BF>63(,23
@M04999:289:000000000-L3R54:1:1101:8626:3923 2:N:0:403
CTACACGGGTATCTAATCCTGTTCGCTCCCCACGCTTTCGTCCATCAGCGTCAATCGGTATTTAGTAACCTGCCTTCGCAATCGGGGTTCTGTGTAATATCTATGCATTTCACCGCTACACTACACATTCCAGCTACTTCAATACTATTCAAGATTAACAGTATCAACGGCAGTTCTACAGTTAAGCTGCAGGTTTTCACCGCTGACTTATCAACCCGCCTACGGACCCTTTAAACCCAATAAATCCGGATAACGCTCGCATCCTCCGTATTACCGCGGCTGCTGGCACGGAGTTAGCCG
+
CCCCCGGGGGGGGGGGGGGGGGGGGGGGGGGGGDGGGGGGGGGGGGGGGGGGGGGGGGGGGGGGGGGGGGGGGGGGGGG=FGGGGGGGGGGGGGGGGGGGGGGGGGGGGGGGGGGGGGGGGGGGGGGGGGGGGGGGGGGGGGGGGGGGFFGGGGGGGGGGGGGFGGGGGDGGGGGGFGFGGGGGGGGGGGGGFFCFFGGGFFFFFDFFCC@EEFFFFEFFDDB@=@FFFFFFFCFFFFFFFFFFFF;9BD@DEF?BFFFFF0>>BFB>BFF7<AABB>F;42<>???:?BFFF?0><949
@M04999:289:000000000-L3R54:1:1101:23140:3926 2:N:0:403
GAGGACTACACGGGTATCTAATCCTGTTTGCTCCCCACGCTTTCGCATCTCAGCGTCAGTATCTGTCCAGAAGGCCGCCTTCGCCACCGGTATTCCTCCACATCTCTACGCATTTCACCGCTACACGTGGAATTCTACCTTCCTCTACAATACTCCAGATAACCAGTTTTAAGTGCAATTCCCAGTTTGAGCCCGGGGCTTTCACACCTAACTTAATTATCCGCCTACATGCCCTTTACGCCCAGTCATTCCGATTAACGCTCGCACCCTCCGTATTACCGCGGCTGCTGGCACGGAGTTC
+
CCCCC@@FDFFGECGCGGGG9CFFGGGGDFGGGGCGGGGGGFGGGGCEEFEFGCFFGGGGGGGGG@EFFGFFGFGGGGGCEFFEGEFFGGGGFFGGCCGGF@FGGFFGGG>=FEFFFGGGG8FGGGGFCECE9D,D9ED==FFGC,EFFFA=DD?=DFFGFF?EFGGC77E,@@=DDDF7D+;CE,@,DC:CE@EDDDGGA*;FFFFE26::E>AF*8C?C45BD(5:;?CEE1;;;;E>?>@FF3=;<)1)42(,679104317(2383?FFF:13)642099>19:??2:7233(48()
@M04999:289:000000000-L3R54:1:1101:9872:3964 2:N:0:403
GTGCGACTACTAGGGTATCTAATCCTGTTCGCTCCCCACGCTTTCGTCCATCAGCGTCAGTCGGTATTTAGTAACCTGCCTTCGCAATCGGGGTTCTGTGTAATATCTATGCATTTCACCGCTACACTACACATTCCAGCTACTTCAATACGATTCAAGATTAACAGTATCAACGGCAGTTCTACAGTTAAGCTGCAGGTTTTCACCGCTGACTTATTAACCCGCCTACGGACCCTTTATACCCAATAAATCCCGATAACGCTCGCATCCTCCGTATTACTGCCGCTGCTGGCTCGTGGTT
+
-A@866@@+C6,6CFCF8@,6CEFGEEFC@F@@CF8CFGGGG7F<@C6FBCC9C@BCF,6CFCG@,6,CC9F9FEFFGG89<EFC:==EFFGFFFFGGFEE?D?D@F9AEAFCF9FGGGD@@FDEGGGDFEGGGGC,4,6=A?D;=E;=DE+@6DE;C,3@ED=D8EE:EFG:@C=?00D+?=A;C,@A,=@7=FF0;C**49>6100=A)):9BC6+=A6*55=29@:52((/:(:4>+9E6@F;;)7)/<()/3(,,4;0027(2(3,)).(4:(34A))).-((-202(((.2-(-4(
@M04999:289:000000000-L3R54:1:1101:20107:3975 2:N:0:403
TAGACTACTGGGGTATCTAATCCTGTTCGCTCCCCACGCTTTCGTCCATCAGCGTCAATCGGTATTTAGTAACCTGCCTTCGCAATCGGGGTTCTGTGTAATATCTATGCATTTCACCGCTACACTACACATTCCAGCTACTTCAATACTATTCAAGATTAACAGTATCAACGGCAGTTCTACAGTTAAGCTGCAGGTTTTCACCGCTGACTTATCAACCCGCCTACGGACCCTTTAAACCCAATAAATCCGGATAACGCTCGCATCCTCCGTATTACCGCGGCTGCTGGCACGGAGTT
+
CCCCCGGGGGGGGGGGGGGGGGGGGGGGGGGGGGGGGGGGGGGGGGGGGGGGGGGGGGGGGGGGGGGGGGGGGGGGGGGGGGGGGGGGGGGGGGGGGGGGGGGGGGGGGGGGGGGGGGGGGGGGGGGGGGGGGGGGGGGGGGGGGGGGGGGGFGGGGGGGGGGGGGGGGGGGGGGGFGFGGGGGGGGGGGGGGGGGGGGGFFFFFFFFBFFFFFFFEFFFE=BFFFFFFFFFFFFEFCEFFFFFFFEEFFFFFDFFFFFBDDFB>?FFFDFBFFFFFBD?99;FF>:))42<?F>F94:
@M04999:289:000000000-L3R54:1:1101:14229:3999 2:N:0:403
GACTACACGGGTATCTAATCCTGTTTGCTCCCCACGCTTTCGCATCTCAGCGTCAGTATCTGTCCAGAAGGCCGCCTTCGCCACCGGTATTCCTCCACATCTCTACGCATTTCACCGCTACACGTGGAATTCTACCTTCCTCTACAATACTCTAGTTAACCAGTTTTAAGTGCAATTCCTAGGTTGAGCCCAGGGCTTTCACACCTAACTTAATTATCCGCCTACATGCCCTTTACGCCCAGTCATTCCGATTAACGCTCGCACCCTCCGTATTACCGCGGCTGCTGGCACGGAGTTAGCC
+
CCCCCGGGGGGGGGGGGGGGGGGGGGGGFGGGGGGGGGGGGGGEEGCGGGGGGGGGGGFGGGGGGGGGGGGGGGGGGGGGGGGGGGGGEGGGGGGGGGGEFEFCEGGGDEGGGGGGGG@CGFGEGGDGGGGFGGGGGEGGGGGGD;9EFGCFFGFFEGFGGGFFGG:EDG@EGGGG5+?DFF6E,DCGGGGGGFEGGGGGFFFFFFFFFFFE4BAFEFFFFFFFF2*<3B@(:BFE(>BE@@(7;C65C@6(6<CC<F1(.16@F?(3<B??FFDFB:>((407?>FF:?36134-4)6..
@M04999:289:000000000-L3R54:1:1101:6472:4000 2:N:0:403
TGGGACTACACGGGTATCTAATCCTGTTTGCTCCCCACGCTTTCGCATCTCAGCGTCAGTATCTGTCCAGAAGGCCGCCTTCGCCACCGGTATTCCTCCACATCTCTACGCATTTCACCGCTACACGTGGAATTCTACCTTCCTCTACAATACTCTAGTTAACCAGTTTTAAGTGCAATTCCTAGGTTGAGCCCAGGGCTTTCACACCTAACTTAATTATCCGCCTACATGCCCCTTACGCCCAGTCATTCCGATTAACGCTCGCACCCTCCGTATTACCGCTGCTGCTGGCACGGAGTT
+
C@@8@FFGGGGCC:CFFGGGGGG<CEEEEGGGEG@FFGGGGCFGGGCFC9FFGFEFGGGGEFGEGGGGGGC<FGGGGGGGGGGGGGGFG@FFFFGGFF8=FCFF,EDFFEGE+@FFEGEEG7EGFGGF<?FF,=EFGAFDFG?8EAFF9@FDEDFGGGC=DFG=,=6@FGGFA:FG;FD=F+;EGGGGCFCFGFG+:?CFF5?@FFFEB@E@C6?BEFCE66==<ADF=:?B6@=BB:E5@(((6;<E53?<@(/66C<6@;1264936122(3<::44-(3(49>?7250<1)-(-318
@M04999:289:000000000-L3R54:1:1101:15307:4043 2:N:0:403
TGACTACCGGGGTATCTAATCCTGTTCGCTACCCATGCTTTCGAACCTCAGCGTCAGTTACAGACCAGAGAGCCGCCTTCGCCACTGGTGTTCTTCCATATATCTACGCATTCCACCGCTACACATGGAGTTCCACTCTCCTCTTCTGCACTCAAGAAAAACAGTTTCAGCTGCACTTCCCCGGTTAAGCCGAGGGCTTTCACAGCTGACTTGTTCTCCCGCCTGCGTTCGCTTTACGCCCAATAAATCCGGACAACGCTTGCCACCTACGTATTACCGCGGCTGCTGGCACGTAGTTACC
+
CCCCCGGGGGGGGGGGGGGGGGGGGGGGGGGGGGGGGGGGGGGGGGGGGGGGGGGGGGGGGGGGFGGGGGGGGGGGGGGGGGGGGGGGGGGGGGGGGGGGGGGGGGGGGGGGGGGGGGGGGGGGGGGGGGGGGGGGGGGGGGGGGGGGGGGGGGGGGGGGGGGGGGGGGGGGGGGGFGFGGGGGGGGGFGGGGGGGGGGGFFFFFFFFFFFFFFFFFCFFFFFFFFFFFDDB:@@FFFFABFFF?BFA28>BBFFF<99B?BFF22388:?FDF>44<?>;>>B1::?F??B6.:BFB<).
@M04999:289:000000000-L3R54:1:1101:6033:4056 2:N:0:403
GACTACTGGGGTATCTAATCCTGTTTGCTACCCACGCTTTCGAGCGTGAACGTCAGTGTTATCCCAGGAGGCTGCCTTCGCCATCGGTATTCCTCCACATCTCTACGCATTTCACTGCTACACGTGGAATTCTACCTCCCTCTGACACACTCTAGTTAGACAGTTTCAAATGCACGTCCCAAGTTGAGCTCGGGGATTTCACATCTGACTTATCTAACCGTCTGCGCTCGCTTTACGCCCAGTAATTCCGATTAACGCTCGCACCCTACGTCTTACCGCGGCTGCTGGCACGTCGTTAGCC
+
CCCCCGGGGGGGGGGGGGGGGGGGGGGGGGGGGGGGGGGGGGGGGGGGGGGGGGGGGGGGGGFGGGG7CCEGGGGGGGGGGFGGGGGGGGGGGGGFGFGGFGGGGGGEGGGGGGGGCGGGGGGGGGGGGGGGGGGGFCGGGGGGCAGGGGGGGGGFGFF8@FCDCFGGGGGGGGG?FGEDG?DGGGGGGDGCEGGGGGGGFFFFFFFFFFFFFFFFEFFABAFBF=B>DFFDBFEFFF9DD@@)/?EFFE;D7DC<;;D?F>61;??0::?01?2):?>14;99487>:0<?(((4:<:>7
@M04999:289:000000000-L3R54:1:1101:17365:4079 2:N:0:403
GACGGACTACTCGGGTATCTAATCCTGTTTGCTCCCCACGCTTTCGCATCTCAGCGTCAGTATCTGTCCAGAAGGCCGCCTTCGCCACCGGTATTCCTCCACATCTCTACGCATTTCACCGCTACACGTGGAATTCTACCTTCCTCTACAATACTCCAGATAACCAGTTTTAAGTGCAGTTCCCAGGTTGAGCCCGGGGCTTTCACACCTAACTTAATTATCCGCCTACATGCCCTTTACGCCCAGTCATTCCGATTAACGCTCGCACCCTCCGTATTACCGCGGCTGCTGGCACGGATTT
+
@C<CCFFGGGGGGGGFEFGGGGGGGGGGGGDGGGGGFCFGDGGGFGGGGGFGGGGE,CCDEAFDGGGGGGGGGGDGDCGGGGGDGGGGFGGGGGGGGGGGGGGGGGFGGGGGGGGGFFGFGGGCGGGGFGDGGGGGGGGFGGFFGGGGGGGGGFDDGGGGGAEGGGGGGGAEGGGGFGFGFGGGGGGGGGFFEG6DDGGGFFFB>FFFABB3>FFFEFFFA<:=BFFFFF3?EE@FFFFF?DFFDF=<@CECC@?(8?4A:;:?;>(49?<FB>6(.59<)(-4696>?:8>?:?FB>((.
@M04999:289:000000000-L3R54:1:1101:12347:4140 2:N:0:403
GGTTGGACTACCAGGGTATCTAATCCTGTTCGCTACCCATGCTTTCGAACCTCAGCGTCAGTTACAGACCAGAGAGCCGCCTTCGCCACTGGTGTTCTTCCATATATCTACGCATTCCACCGCTACACATGGAGTTCCACTCTCCTCTTCTGCACTCAAGAAAAGCAGTTTCAGCTGCACTTCCCCGGTTAAGCCGAGGGCTTTCACAGCTGACTTGTTCTCCCGCCTGCGTTCGCTTTACGCCCAATAAATCCGGACAACGCTTGCCACCTACGTATTACCGCGGCTGCTGGCACGTAGT
+
CCCCCGGGGGGGGGGGGGGGGGGGFGGGGGGGGGGGGGGGFGGFGGGGGGGGGGGGGGGGGGGGGGGGGGGGGGGGGFGDGGGGGGGGGGGGGFEFGGGGGGGG9FFCGGGGGGGGGGFGGEFGGGGGGGGGCGGGGGGGGGGGGFGGGGGGGGGFGGGGGGGGGGGGGGGGGGGGFGFGGDFGGGGGGGEGGGGGGGGGEFFFFFFFFFFFFFFFFFFFFEE>@BBFFD>DFFFF076=<?FF9DF8@EFFE;9>?FF<FBF:1?B?BFBB??FFFF?AD>06;>>(7???:???:3?<-
@M04999:289:000000000-L3R54:1:1101:6154:4164 2:N:0:403
TGACTACCCGGGTATCTAATCCTGTTCGCTCCCCACGCTTTCGTCCATCAGCGTCAATCGGTATTTAGTAACCTGCCTTCGCAATCGGGGTTCTGTGTAATATCTATGCATTTCACCGCTACACTACACATTCCAGCTACTTCAATACTATTCAAGATTAACAGTATCAACGGCAGTTCTACAGTTAAGCTGCAGGTTTTCACCGCTGACTTATCAACCCGCCTACGGACCCTTTAAACCCAATAAATCCGGATAACGCTCGCATCCTCCGTATTACCGCGGCTGCTGGCACGGAGTTAGC
+
CCCCCGGGGGGGGGGGGGGGGGGGGGGGGGGGGGGGGGFGGGGGGGGGGGGGGGGGGGGGGGGGGGGGGGGFGGGGGGGGGGGGGGGGGGGGGGGGGGGGGGGGGGGGGGGGGGGGGGGGGGGGGGGGGGFCFGGGGGGGGFGGFGGGGGGGGGDGGGGGGDGGGGGGGGGGGGGGFGFGGGFGGGGGGGGGGGFGDGGGFFFFFFFFFD;EEFFFFFFFFFFD=D>==@FFFFFFCE<;21184AF<C1791;<AFFBF6>F6?>42A?BFBFFFFFFF>>>FFF?>:<B<?211:7AA4
@M04999:289:000000000-L3R54:1:1101:19512:4374 2:N:0:403
GGCGGGACTACCGGGGTATCTAATCCTGTTCGCTCCCCACGCTTTCGTCCATCAGCGTCAATCGGTATTTAGTAACCTGCCTTCGCAATCGGGGTTCTGTGTAATATCTATGCATTTCACCGCTACACTACACATTCCAGCTACTTCAATACTATTCAAGATTAACAGTATCAACGGCAGTTCTACAGTTAAGCTGCAGGTTTTCACCGCTGACTTATCAACCCGCCTACGGACCCTTTAAACCCAATAAATCCGGATAACGCTCGCATCCTCCGTATTACCGCGGCTGCTGGCACGGAGT
+
CCCCCGGGGGGGGGGGGGGGGGGGGGGGGGGGGGGGGGGGGGGEGGGFGGGGGGGGGGGGGGGGGGGGGGGGGGGGGGGGGGGGGGGGGGGGGGGGGGGGGGGGFGGGFGGGFGGGEGGGGGGGGGGGGGGGGGGGGGGGGGGGGGGGGCGGGGGGGGGGGGFGGGFGGGGGGGFGBGEGGGGFGGGGGGGGDGGGGGGFFFFFFFFFF>FB>FFFEFFFFD(;B06<FF@FF@BF814@3:>??:(22A>2<:>9:?04>?92(9>F6>?2<<98::7BB<:1;>99>??F(4<4:>;1(
@M04999:289:000000000-L3R54:1:1101:9593:4405 2:N:0:403
TGGACTACTCGGGTATCTAATCCTGTTCGCTACCCATGCTTTCGAACCTCAGCGTCAGTTACAGACCAGAGAGCCGCCTTCGCCACTGGTGTTCTTCCATATATCTACGCATTCCACCGCTACACATGGAGTTCCACTCTCCTCTTCTGCACTCAAGAAAAACAGTTTCAGCTGCACTTCCCCGGTTAAGCCGAGGGCTTTCACAGCTGACTTGTTCTCCCGCCTGCGTTCGCTTTACGCCCAATAAATCCGGACAACGCTTGCCACCTACGTATTACCGCGGCTGCTGGCACGTAGTT
+
CCCCCGGGGGGGGGGGGGGGGGGGGGGGGGGGGGGGGGGGGGGGGGGGGGGGGGGGGGGGGGGGGGGGGGGGGGGGGGGGGGGGGGGGGGGGGGGGGGGGGGGGGGGGGGGGGGGGGGGGGGGGGGGGGGGGGGGGGGGGGGGGGGGGGGGGGGGGGGGGGGGGGGGGGGGGGGGGFFFGFGGGEGGGGGGGC59C?DGFFFFFFFFFFFFFFFFFFFFFFFFFFFFF<@?FF?FFFFFFBFD;@;<EEFFF62;9BFFFFFB?:AFFFFFFFBFFFABF>>>>9;B?:03?>?1:6?4
@M04999:289:000000000-L3R54:1:1101:5264:4448 2:N:0:403
GTGACTACTGGGGTATCTAATCCTGTTCGCTCCCCACGCTTTCGCTCCTCAGCGTCAGTAACGGCCCAGAGACCCGCCTTCGCCACCGGTGTTCTTCCTGATATCTGCGCATTCCACCGCTACACCAGGAGTTCCAGTCTCCCCTACCGCACTCAAGCCGGCCCGTACCCACCGCAAGCCCCCAGTTAAGCCAGAGGATTTCACGACAGACGCGACCAGCCGCCTACGAGCTCTTTACGCCCAATAATTCCGGACACGGCTCGCGCCCTACGTATTACCTCCGCGGCTGGGCCGTAGTT
+
CCCCCGGGGGGGGGGGGGGGGGGGGGGGGGGGGGGGGGGGGGGGGGGGGGGGGGGGGGGGGF@FGGGGGGGGGGGGG=FEGGGGGGGGGGGGGGGGGGGCCGGGGGFGGGGGGGGGGGGGGGGGGGGGGGGGGGGDEEFGGFGGGGGFGGGGDFG,@CEGGGGGGG5*=FGGEGGEBDF55DGDGCCGE@FGGGGGGGCF6+1;F5556;@@>>)79D>?F>03(3<(((4-5<A224:>>0(41)<A2).44(,3((,49:3246>;2,8(()..))-).(-3((-(3((,-(436(4
@M04999:289:000000000-L3R54:1:1101:26217:4465 2:N:0:403
ATGACTACCGGGGTATCTAATCCTGTTTGCTCCCCACGCTTTCGCCTCTCAGCGTCAGTATCTGTCCAGAAGGCCGCCTTCGCCACCGGTATTCCTCCACATCTCTACGCATTTCACCGCTACACGTGGAATTCTACCTTCCTCTACAATACTCTAGTTAACCAGTTTTAAGTGCAATTCCTAGGTTGGGCCCAGGGCTTTCACACCTAACTTAATTATCCGCCTACATGCCCTTTACGCCCAGTCATTCCGATTAACGCTCGCACCCTCCGTATTACCGCGGCTGCTGGCACGGAGTT
+
CCCCCGGGGGFGGGGGGGGGGGEFGGGGGGGGFGGGGGGGGGGGG,CFGGGGGGGGGGGGGGGGGGGGGGGFGGGGGDGGFGGGGGGGDGGGGGGFGGGGGGFGGGGFGGGGGGGGGGGGGGDGGGGFFGGGGGGGGGGGGGGGGGGGGGGGGFGAFGGFGGGFGGFGGGGGGGFGFGFGGGGCEGGGDGGGEGGGG>>DFFFFFFAF@BFFFFFFEFFFFFFFFFFFFEFFF9B@ECDF6>?F;<AFEEEEF@DFEE?FFFFF>FFFFFFB?::(4><?43(7>0::)(-4?<09>F<
@M04999:289:000000000-L3R54:1:1101:21969:4516 2:N:0:403
GACTACCCGGGTATCTAATCCTGTTCGCTCCCCACGCTTTCGTCCATCAGCGTCAATCGGTATTTAGTAACCTGCCTTCGCAATCGGGGTTCTGTGTAATATCTATGCATCTCACCGCTACACTACACATTCCAGCTACTTCAATACTATTCAAGATTAACAGTATCAACGGCAGTTCTACAGTTAAGCTGCAGGTTTTCACCGCTGACTTATCAACCCGCCTACGGACCCTTTAAACCCAATAAATCCGGATAACGCTCGCATCCTCCGTATTACCGCGGATGCTGGCACGGAGTTAGCC
+
CCCCCGGGGGGGGGGGGGGGGGGGGGGGGGGGGGGGGGGGGGGGGEFGGGGGGGGGGGGGGGGGGGGGGGGGGGGGGGGGGGGGGGGGGGGGGGGGGGGGGFGFGGGGGGGGGGGGGGGGGGGGGGGGGGGGGGGGGGGGGGGGGGGGGGGGGGGGGGGGGGGGGGGGGGGGGGGFFDFGGGGGGGGGGGGGGGGGGGGGFFAEFFFFFFFEFFFFFAEFFFFDF@FF@BFFD8<CEFFFFF@E@CEEFB@D;D@EDF?6>F>:>7<>F0:?FFFF<BFF>((4<ADFF:42;;>F1AA94
@M04999:289:000000000-L3R54:1:1101:19703:4525 2:N:0:403
GACTACCCGGGTATCTAATCCTGTTCGCTACCCATGCTTTCGAACCTCAGCGTCAGTTACAGACCAGAGAGCCGCCTTCGCCACTGGTGTTCTTCCATATATCTACGCATTCCACCGCTACACATGGAGTTCCACTCTCCTCTTCTGCACTCAAGAAAAACAGTTTCAGCTGCACTTCCCCGGTTAAGCCGAGGGCTTTCACAGCTGACTTGTTCTCCCGCCTGCGTTCGCTTTACGCCCAATAAATCCGGACAACGCTTGCCACCTACGTATTACCGCGGCTGCTGGCACGTAGTTAGCC
+
CCCCCGGGGGGGGGGGGGGGGGGGGGGGGDGGGGGGGGGGGGGGGGGGGGGGGGGGGGGGGGGGGGGGFGGGGGGGFGGGDGGGGGGFGGGGGGGGGGGGGGGGGGGGGGGGGGGGGGGGGGGGGGGGGGGGGGFGGEGGGGGFGGGGGGGGFGCEF8FGGGGGGGGGGGGGGGGGFGBFGGGEGGG7FGGGGGEGGGGFFFFFFF6ABFEFEFFFFAF=EF@>B9;??;@DF;CC;?FFF;@3=ECEBF6?F66:2>FFFBBABF?(3::<>7449?B96>BF?03?B?<:?7(3)4:<2
@M04999:289:000000000-L3R54:1:1101:23404:4535 2:N:0:403
CGACTACAAGGGTATCTAATCCTGTTCGCTCCCCACGCTTTCGTCCATCAGCGTCAATCGGTATTTAGTAACCTGCCTTCGCAATCGGGGTTCTGTGTAATATCTATGCATTTCACCGCTACACTACACATTCCAGCTACTTCAATACTATTCAAGATTAACAGTATCAACGGCAGTTCTACAGTTAAGCTGCAGGTTTTCACCGCTGACTTATCAACCCGCCTACGGACCCTTTAAACCCAATAAATCCGGATAACGCTCGCATCCTCCGTATTACCGCGGCTGCTGGCACGGAGTTAGC
+
CCCCCGGGGGGGGGGGGGGGGGGGGGGGGGGGGGGGGGGGGGGGGGGGGGGGGGGGGGGGGGGGGGGGGGGGGGGGGGGGGGGGGGGGGGFFGGEDFFGFGGFGGGGGFGGGGGGGGGGGGGGGGGGGGGGFGGGGGGGGGGGGGGGGGGGGGGGGGFDFGGGGGGGGGGGGGDGGDFFGGGGGDGGGGGGGGGGGCGGGFFFFFFFFFFFFFFFFEFFFFBAFFFFF>9@2=FEEFFFFDFFD@FFCE(49;;@FFFFFF@FFF>>7>?F?FFFDFA?F>>F>BF:>BBFFFFFF1:<).
@M04999:289:000000000-L3R54:1:1101:15249:4570 2:N:0:403
GGCGGGACTACTCGGGTATCTAATCCTGTTCGCTCCCCACGCTTTCGCTCCTCAGCGTCAGGAAAGGCCCAGAGAACCGCCTTCGCCACTGGTGTTCCTCCTGATATCTGCGCATTCCACCGCTCCACCAGGAATTCCATTCTCCCCTACCTTCCTCAAGTCAACCCGTATCGAAAGCACGCTCAGGGTTAAGCCCCAAGATTACACTTCCGACGCGGTCAACCACCTACGAGCCCTTTACGCCCAATAAATCCGGACAACGCTCGCACCCTACGTAGCACCGCGGCTGCTGGCACGGAGT
+
CCCCCGGGGGGGGGGGGGGGGGGGGGGGGGGGGGGGGGGGGGGGGGGGGGGGGGGGGGGGGGGEFGGGGGGGGGGGGGGDGGGGGGGGGGGGGGGGGGGGGGGGGGGGGGGGGGGGGGGGGGGGGGGGGGGGG8DFGGGGGGGGGGGGGGGGGGGGGGFGGGGGGGGGGG>FEGFG>FAGGG?ECFCGCEFGGGFDDGGGFFFFFFF=E<@?D3>E9)01527BFBF0>?:B61;?:?24<?<FF?08?FFAFFB06>FFB(3422(((9?B:B:B2.().:6076;6>??FF0(,,((,-
@M04999:289:000000000-L3R54:1:1101:19768:4580 2:N:0:403
TTCGACTACTCGGGTATCTAATCCTGTTTGCTCCCCACGCTTTCGCATCTCAGCGTCAGTATCTGTCCAGAAGGCCGCCTTCGCCACCGGTATTCCTCCACATCTCTACGCATTTCACCGCTACACGTGGAATTCTACCTTCCTCTACAATACTCTAGTTAACCAGTTTTAAGTGCAATTCCTAGGTTGAGCCCAGGGCTTTCACACCTAACTTAATTATCCGCCTACATGCCCTTTACGCCCAGTCATTCCGATTAACGCTCGCACCCTCCGTATTACCGCGGCTGCTGGCACGGAGTT
+
CCCCCGGGGGGGGGGGGGGGGGGGGGGGGGGGGGGGGGGGGGGGGGGEGGGGFDGGGGGGGGGGGGGGGGGGGGGGGGGGDGGGGGGFGGGGGGGGGGGGGGGGFGGGGGGGGGGGGGGGGGGGGGGGGGGGGGGGGGGGGGGGGGEGGFGGGFGGGGGGGGGGGGGGGGGGFGGGFGFFFGGFF?GG?CCFGCFGGDD>CFFFFFFFBF@DFFFFFFFFFFFFDFFFBCCBFFFFEFFFFF>@;(7@?9CFFFFDFFC?0((6229>:(8604:??)<)47>FF07:0::(.3:92(-8
@M04999:289:000000000-L3R54:1:1101:22593:4583 2:N:0:403
GAGACTACTAGGGTATCTAATCCTGTTCGCTACCCATGCTTTCGAACCTCAGCGTCAGTTACAGACCAGAGAGCCGCCTTCGCCACTGGTGTTCTTCCATATATCTACGCATTCCACCGCTACACATGGAGTTCCACTCTCCTCTTCTGCACTCAAGAAAAACAGTTTCAGCTGCACTTCCCCGGTTAAGCCGAGGGCTTTCACAGCTGACTTGTTCTCCCGCCTGCGTTCGCTTTACGCCCAATAAATCCGGACAACGCTTGCCACCTACGTATTACCGCGGCTGCTGGCACGTAGTT
+
CCCCCGGGGGGGGGGGGGGGGGGGGGGGGGGGGGGGGGGGGGGGGFGFEGGGGGGGGGGGGGGGGGGGGGGGGGGGGGGGGGGGGGGGGFGGGGGGGGGGGGGFGGGGGGGGGGGGGGGGGGGGGGGGGGGGGGGGGGGGGCEGGGGGGGGGGGGGGFGGFFGGGGGGGGGGGGGGFDFGFGGGGGGGGGFGGCEGCDFGFFFFFFFFFFDE4FFFFFFEA@>@FFFFFFFFFFDDCEFEBFF:@;ACEFF01219B?BFF631?DF:BFFFB7A?<AFFF>BBFFFFF>BB>::::0:
@M04999:289:000000000-L3R54:1:1101:7765:4613 2:N:0:403
GACTACAGGGGTATCTAATCCTGTTCGCTACCCATGCTTTCGAACCTCAGCGTCAGTTACAGACCAGAGAGCCGCCTTCGCCACTGGTGTTCTTCCATATATCTACGCATTCCACCGCTACACATGGAGTTCCACTCTCCTCTTCTGCACTCAAGAAAAACAGTTTCAGCTGCACTTCCCCGGTTAAGCCGAGGGCTTTCACAGCTGACTTGTTCTCCCGCCTGCGTTCGCTTTACGCCCAATAAATCCGGACAACGCTTGCCACCTACGTATTACCGCGGCTGCTGGCACGTAGTTAGCC
+
CCCCCGGGGGGGGGGGGGGGGGGGGGGGGGGGGGGGGGGGGGGGGGGGGGGGGGGGGGGGGGGGGGGGGGGGGGGGGGGGGGGGGGGFFGGGGGGGGGGGGGGGGGGGGGGGGGGGGGGGGGGGGGGGGFGGGGGGGGGGGGGGGGGGGGGGGGGFGGGGGGGGGGGGGGGGGGGGFGFGGGGGGGGGGGGDGGGD5DGGFFAFFFFFFFFBC>>FFFFFF@@D>257;?>F0?36<DF>@0137>CFFFF<9>BB;9BFB:04??B>:18>D>4:9:94906>B08BFFF041285))).
@M04999:289:000000000-L3R54:1:1101:15535:4654 2:N:0:403
AATAGACTACCAGGGTATCTAATCCTGTTTGCTCCCCACGCTTTCGCATCTCAGCGTCAGTATCTGTCCAGAAGGCCGCCTTCGCCACCGGTATTCCTCCACATCTCTACGCATTTCACCGCTACACGTGGAATTCTACCTTCCTCTACAATACTCCAGATAACCAGTTTTAAGTGCAATTCCCAGGTTGAGCCCGGGGCTTTCACACCTAACTTAATTATCCGCCTACATGCCCTTTACGCCCAGTCATTCCGATTAACGCTCGCACCCTCCGTATTACCGCGGCTGCTGGCACGGAGTT
+
CCCCCGGGGGGGGGGGGGGGGGGGGGGGGGGGGGGGGGGGGGGGFEGGCFFGGGGGGGGGGGFGGGGGGGGGGGGGGGGGGGGGGG?CFFGGGGGGGGGGGGGGGGGGGGGGGGGGGGGGGGGGGGGGGGGGGGGGGGGGGGGGGGGGGGGGGGGGGGGGGGGGGGGGGGGGGGGGFGFGGGGGGGGGGGGGGGGGCDGGFFFFFFFFFFFFFFFFFFFF=??DBDDDFEEFFEFFFFFFFFF@17@EFF<<CE011;FFF034>66;>:??<93187AFF?FF6>>BBFFBF:4<B>0:8
@M04999:289:000000000-L3R54:1:1101:17068:4673 2:N:0:403
AGGGACTACTAGGGTATCTAATCCTGTTCGCTCCCCACGCTTTCGTCCATCAGCGTCAATCGGTATTTAGTAACCTGCCTTCGCAATCGGGGTTCTGTGTAATATCTATGCATTTCACCGCTACACTACACATTCCAGCTACTTCAATACTATTCAAGATTAACAGTATCAACGGCAGTTCTACAGTTAAGCTGCAGGTTTTCACCGCTGACTTATCAACCCGCCTACGGACCCTTTAAACCCAATAAATCCGGATAACGCTCGCATCCTCCGTATTACCGCGGCTGCTGGCTCGGAGTT
+
CCCCCF6@@66<CE;EF<FFGGGGGGFGGEGGGEGEGGGCBCFCEGGGGEFFFGGGGEGEGGG@FD@A@FGDGGGGF8DFGFFGGCFFFG77=@FGDEGFCFGFAFFDFGGFFAFGGGGCG8>C:EFGGGGGG;EGF9@?FFF8AEFGGGGGF=;DDEC8,@=FGCGGDFDFGG6>BC*=FDFGFDDDF89,BAEDF6+==?FFF:B>5=5@E6@65AF5ADA=A=AD?>D9=@BB@E*1==(838477?C8;61,34<69;;B9B?>:?BF9<02(<BA?;>B;16130((()4904(.
@M04999:289:000000000-L3R54:1:1101:13074:4716 2:N:0:403
GTGACTACTCGGGTATCTAATCCTGTTTGCTCCCCACGCTTTCGCATCTCAGCGTCAGTATCTGTCCAGAAGGCCGCCTTCGCCACCGGTATTCCTCCACATCTCTACGCATTTCACCGCTACACGTGGAATTCTACCTTCCTCTACAATACTCTAGTTAACCAGTTTTAAGTGCAATTCCTAGGTTGAGCCCAGGGCTTTCACACCTAACTTAATTATCCGCCTACATGCCCTGTACGCCCAGTCATTCCGATTAACGCTCGCACCCTCCGTATTACCGCGGCTGCTGGCACGGAGTT
+
CCCCCGGGGGGGGGGGGGGGGGGGGGGGGGGGGGGGGGGGGFGGGGGGGGGGGGGGGGGGGGGGGGGGGGGGGGGGGGGGGGGGGGGGGGDGGGGGGGGGGGGGGGGGGGGGFGGEFGGGGGGGGGGGGGGGGGGGGGGGGGGGGGGGGGGGGGFGGGGGFFGGGG8ECGGGGGGGFGFFDFGGGGGGGGGGGFGGGGGGFFFFFFFFFFFFFFFFFFFFFFFFFFFFFFFEFF(>EFFDFFFF;7>EFF3=;?@DEE;9<?BF6;;?BF<4880:AFFFF9>FFF0:?>:()49>634
@M04999:289:000000000-L3R54:1:1101:24571:4728 2:N:0:403
GGACTACTAGGGTATCTAATCCTGTTCGCTCCCCACGCTTTCGTCCATCAGCGTCAATCGGTATTTAGTAACCTGCCTTCGCAATCGGGGTTCTGTGTAATATCTATGCATTTCACCGCTACACTACACATTCCAGCTACTTCAATACTATTCAAGATTAACAGTATCAACGGCAGTTCTACAGTTAAGCTGCAGGTTTTCACCGCTGACTTATCAACCCGCCTACGGACCCTTTAAACCCAATAAATCCGGATAACGCTCGCATCCTCCGTATTACCGCGGCTGCTGGCACGGAGTTAGC
+
CCCCCFDCC@EGEEFFAFGGFGFGFF<BCEFGGGDFGGEGGGEGGGCGGF<FFGGGGFGGDFF7EFGGGGGGFDFFFGGGGFCEGGGEGECFFFGGEGFCGD,E9@F<EGGGGCFGFGGECEGGGFC<EGGGGGGGGGCEFGFDDFGGFFGFGGCFGCDDCFGGGCEGGGGCCECG999=DFFGGGGGED8=6,<FC?DFFACFE>>DBF@5=FFCEFFAABF>A@A@FFF?:BF*89*;<D?DEFFC<E69<DDFEDBDD>FF:>?2)39?0(346<?>29>6((.3:?1,(344(4>A2
@M04999:289:000000000-L3R54:1:1101:24077:4737 2:N:0:403
GGGGACTACACGGGTATCTAATCCTGTTTGCTACCCACGCTTTCGAGCATGAACGTCAGTGTTATCCCAGGAGGCTGCCTTCGCCATCGGTATTCCTCCACATCTCTACGCATTTCACTGCTACACGTGGAATTCTACCTCCCTCTGACACACTCTAGTTTGACAGTTTCAAATGCACGTCCCAAGTTGGGCTCGGGGATTTCACATCTGACTTATCTAACCGTCTGCGCTCGCTTTACGCCCAGTAATTCCGATTAACGCTCGCACCCTACGTATTACCGCGGCTGCTGGCACGTAGTT
+
CCCCCGGGGGGGGGGGGGGGGGGGGGGGGGGGGGGGGGGGGGGGGEGGGGGGGGGGGGGGGGGGGGGGGGGGGGGGGGGGGGGGGGGGGGGGGGGGGGGGGGGGGFGGGGGGGGGGGGGGGGGGGGGGGGGGGGGGGGGGGGGGGGGGGGGGGGGGGGFGGGGGGGGGGGGGGGGGFGFGGGGGGGGGGGGGGGGGDGGGFFFFFFFAEEFFFFFFFFFFFFFFFFFFFFFFFFDF<EFFFFFFDFFFFFEEFFFFFFFFBFFFFBFFFFFFFFFA:ADF?FFFF>BFFFFFFF??BFBA
@M04999:289:000000000-L3R54:1:1101:14294:4759 2:N:0:403
GACTACCGGGGTATCTAATCCTGTTTGCTACCCACGCTTTCGAGCATGAACGTCAGTGTTATCCCAGGAGGCTGCCTTCGCCATCGGTATTCCTCCACATCTCTACGCATTTCACTGCTACACGTGGAATTCTACCTCCCTCTGACACACTCTAGTTTGACAGTTTCAAATGCACGTCCCAAGTTGAGCTCGGGGATTTCACATCTGACTTATCTAACCGTCTGCGCTCGCTTTACGCCCAGTAATTCCGATTAACGCTCGCACCCTACGTATTACCGCGGCTGCTGGCACGTAGTTAGCC
+
CCCCCGGGGGGGGGGGGGGGGGGGGGGGGGGGGGGGGGGGGGGGGGGGGGGGGGGGGGGGGGGFGGGGGGGGGGGGGGGGGGGGGGGGGGGGGGGGGGGGGGGGGGGGGCFGGGGGGGGGGGGGGGGGGGGGGGGGGGGGGGGGGFFGGGGGGGGGGGGGGGGGGGGGGGGGFGGGFG>DGGGGFGGGGGGGGGGGGGGFFFFFFFFFEFFFFFFFFFFFEFFF=BBFDFFFBFEFFF;F?DFFFFFFF@D6DDC421?@FF>BF2<BB?BD<?:A>BB>6>B>F>:?B??F??:844464
@M04999:289:000000000-L3R54:1:1101:15816:4795 2:N:0:403
CGACTACCGGGGTATCTAATCCTGTTCGCTCCCCACGCTTTCGTCCATCAGCGTCAATCGGTATTTAGTAACCTGCCTTCGCAATCGGGGTTCTGTGTAATATCTATGCATTTCACCGCTACACTACACATTCCAGCTACTTCAATACTATTCAAGATTAACAGTATCAACGGCAGTTCTACAGTTAAGCTGCAGGTTTTCACCGCTGACTTATCAACCCGCCTACGGACCCTTTAAACCCAATAAATCCGGATAACGCTCGCATCCTCCGTATTACCGCGGCTGCTGGCACGGAGTTAGC
+
CCCCCGGGGGGGGGGGGGGGGGFGGGGGGGGGGGGGGGGGGGGGGGGGGGGGGGGGGGGGGGGGGGGGGGGGGGGGGGGGGGGGGGGGGGGGGGFGGGGGGGGG9EGGGGGGGGGGGGDCEGGGGFGGGGGGGGGGGGGGGGGGGGGGGGGFGGGGGGGGFGGGGGGGGGGGDGGGFGFFGGGGGGGGGGGGGGGGGGGGFFFFEFFFFFEFFFFFFFFFFFFD@F@DFFFFDF3EFF3FFFFFFFFFFFFFFD@<<?B?F9>F69B?FFBBF?>AFFBBF>>FFFBBFFF?:7>F?(-:.
@M04999:289:000000000-L3R54:1:1101:18004:4807 2:N:0:403
TACTGGGGTATCTAATCCTGTTCGCTACCCATGCTTTCGAACCTCAGCGTCAGTTACAGACCAGAGAGCCGCCTTCGCCACTGGTGTTCTTCCATATATCTACGCATTCCACCGCTACACATGGAGTTCCACTCTCCTCTTCTGCACTCAAGAAAAACAGTTTCAGCTGCACTTCCCCGGTTAAGCCGAGGGCTTTCACAGCTGACTTGTTCTCCCGCCTGCGTTCGCTTTACGCCCAATAAACCCGGACAACGCTTGCCACCTACGTATTACCGCGGCTGCTGGCACGTAGTTAGCCGTG
+
<CCCCFGGCF8FEDEGGGGGFGGGCF;F?FGFCF9CAFGFEE+<EDFGGEGDE6CFFGFEEDCGAFGEGGGGC@CFFCG@FF@F?FBFEGGG9<FEGF@,CFGFCFE@=@EFGGG7>FFF@EFFGGFGGAFGED,>BADDFGFGGFGGGF8@DGFG>=FGECCDFGFDDFGGCGFGD?AD0+=CCF,@69C>EC79DCFFFFFFF6+9>;AEE:AA@E>2/5952>;B104>CD;@1;1)=@3)6(61906?49>B6,(4631(5:B189?<-),4>99(4:BF700<?8BF())).46?0
@M04999:289:000000000-L3R54:1:1101:12498:4859 2:N:0:403
AAACTACCGGGTCCTCTGATCCTTTTTGCGCCCCAGGCTTTCACTACTCAGCTTCCGTATCTTTTTTGTTCCCCTCCTTCTCCACCCTTATTCTTCCTCATCTCTAAGCATTTCGCCGCTACCCCACGCATTCCCCCTCCCTCACCACCACTCCACCTACCCCCTTTTACATTCAACTCTCTCTTTAATCCCACAGTTTTCCCGCCTTCATTACTAATCCCACGACGTGCCCAGTAAGCTCACTCCTACACACACCCTCCGCCACCCTCCCTATTACCTCCACGTCTTCACCATACACACC
+
A@<,,,;;@6:++6,;,,,<6CF-,;CC6++B@@8,9,,66,66,,,,6C@,B,;;,C,:,,,,66++,,,9C<,@?,A<<FA@,B,98BE,,,,5,5,5,,:,45,,AE?ABF,??+++44A,+6+6+6@F@,,7@664+,6,,6==+6+66,=,,,,,3,+66=2,7,,,,,+,+?8+3+52,,,,,53,,3***52+40***3***7:CE@6+/:?*))(((((.,6(,)(())))+/.))/())/(()(((,,-((((-((.((4?0().6266))((.((-(()).).),(.))(-
@M04999:289:000000000-L3R54:1:1101:17962:4890 2:N:0:403
TTAGACTACCCGGGTATCTAATCCTGTTTGCTCCCCACGCTTTCGCATCTCAGCGTCAGTATCTGTCCAGAAGGCCGCCTTCGCCACCGGTATTCCTCCACATCTCTACGCATTTCACCGCTACACGTGGAATTCTACCTTCCTCTACAATACTCCAGATAACCAGTTTTAAGTGCAATTCCCAGGTTGAGCCCGGGGCTTTCACACCTAACTTAATTATCCGCCTACATGCCCTTTACGCCCAGTCATTCCGATTAACGCTCGCACCCTCCGTATTACCGCGGCTGCTGGCACGGAGTT
+
CCCCCGGGFG8@CBFGFFCEFGG<<EFGGEF@FFGEGGDEGGGA@CCFGFFFECE:@CCEF<EC<E9EEEADC?E@F=FEFGGGGFG@7>FGGC@DFA<EAFDEF?FGGGGGGGGCFFGGEEGGGGGEFGGGCC9=FGADFGGGGFGFGF9FFG?FFFGGGDAFDD9D:AFDF=9DFFFGGCDGGCDFGGGCF:E>7DC>4FFBFFFEB=EDEFFF?8A<+@9BDFFFEFC;=@@1;CC:<(64=5;4)1)9@<04;BA?6<0;6>>9:?04(-404>991(70(4,(.:0(45:((432
@M04999:289:000000000-L3R54:1:1101:10731:4923 2:N:0:403
TTAAGACTACCCGGGTATCTAATCCTGTTCGCTCCCCACGCTTTCGTCCATCAGCGTCAATCGGTATTTAGTAACCTGCCTTCGCAATCGGGGTTCTGTGTAATATCTATGCATTTCACCGCTACACTACACATTCCAGCTACTTCAGTACTATTCAAGATTAACAGTATCAACGGCAGTTCTACAGTTAAGCTGCAGGTTTTCACCGCTGACTTATCAACCCGCCTACGGACCCTTTAAACCCAATAAATCCGGATAACGCTCGCATCCTCCGTATTACCGCGGCTGCTGGCACGGAGTT
+
CCCCCGGGGGGGGGGGGGGGGGGGGGGGGGGGGGGGGGGGGGGGGGGGGGGGGGGGGGGGGGGGGGGGGGGGGGGGGGGGGGGGGGGGGGGGGGGGGGGGGGGGGGGGGGGGGGGGGGGGGGGGGGGGGGGGGGGGGGGGGGGGGGGGGGGGGGGGGGGGGGGGGGGGGGGGGGGGFGFGGGGGGGGGGGGGGGGGGGGGFFFFFFFFFFFFFFFFFFFFFFFFFFFFFF@FFFF@FFFFFFFF?6;EFFFCFF>DFFFFFFB?>F>?FFFFBF61?BFFB?;FB>>FB?FFFFFFFF;:2
@M04999:289:000000000-L3R54:1:1101:10400:4928 2:N:0:403
TAGACTACTGGGGTATCTAATCCTGTTTGCTCCCCACGCTTTCGCATCTCAGCGTCAGTATCTGTCCAGAAGGCCGCCTTCGCCACCGGTATTCCTCCACATCTCTACGCATTTCACCGCTACACGTGGAATTCTACCTTCCTCTACAATACTCCAGATAACCAGTTTTAAGTGCAATTCCCAGGTTGAGCCCGGGGCTTTCACACCTAACTTAATTATCCGCCTACATGCCCTTTACGCCCAGTCATTCCGATTAACGCTCGCACCCTCCGTATTACCGCGGCTGCTGGCACGGAGTT
+
CCCCCGGGGGGGGFGGGGGGGGGGEGGGGGGGGGGGGGGGGGEEGGEGGGGGGGFFEFFGGGGGGGGGGGGGGGGGEGCEGFGGGGGGCFFGCEGGGGGGGGGGGGGGGGGGFGGGGGGGGGGGGGFCEFGGG;FGGGGGGGGGFGFAGGGGGGGGGFGGFGGGGD9FGGGGGE@FFGDFFGGGGFCGFGGGGGGCCC5;ABFFFFFA=EBCEFFF?FA4ADDFDDFFF?EFFFFFCC?EBBF1;<F?E<7=;;?FEEDF63;>FFFF(1:;8(,4<AB:;6;133<)50:?F<91((.
@M04999:289:000000000-L3R54:1:1101:12130:5043 2:N:0:403
CAGACTACTAGGGTATCTAATCCTGTTCGCTACCCATGCTTTCGAACCTCAGCGTCAGCTACAGACCAGAGAGCCGCCTTCGCCACTGGTGTTCTTCCATATATCTACGCATTCCACCGCTACACATGGAGTTCCACTCTCCTCTTCTGCACTCAAGAAAAACAGTTTCAGCTGCACTTCCCCGGTTAAGCCGAGGGCTTTCACAGCTGACTTGTTCTCCCGCCTGCGTTCGCTTTACGCCCAATAAATCCGGACAACGCTTGCCACCTACGTATTACCGCGGCTGCTGGCACGTAGTT
+
<CCCCFGGGGGGGGGGGGGGGGGGGFGGGGGGGGGGGGGGGGGGGGGGGGGGGGGGGGGGGGGGGGGGGGGGGGGGGGGGGGGGGGGGGGGGGGGGGGGGGGGGGGGGGGGGGGGGGGGGGGGGGGGGGGGGGGGGGGGFGGGGGGGGGGGGGGGGGGGGGGGGGGGGGGGGGGGGFGFG?FGGGGGGGGGGGGGGDDGGFFFFFFFFEFFFFFFBEFFEFFFFFFBFD@D@FFDFFCDEB>?6@FF>?EFFF?FFFFFFF?BBFFFBFFFB44::A><F>B>>6>600402<F<FFFF
@M04999:289:000000000-L3R54:1:1101:24635:5057 2:N:0:403
TCAGACTACCGGGGTATCTAATCCTGTTTGCTACCCACACTTTCGAGCCTCAACGTCAGTTGCAGTCCAGTAAGCCGCCTTCGCCACTGGTGTTCTTCCATATATCTACGCATTCCACCGCTACACATGGAGTTCCACTTACCTCTACTGCACTCAAGTTAACCAGTTTCCAATGCAATTCCGGAGTTGAGCTCCGGGCTTTCACATCAGACTTAATAAACCGTCTGCGCTCGCTTTACGCCCAATAAATCCGGATAACGCTCGGGACATACGTATTACCGCGGCTGCTGGCACGTATTT
+
CCCCCGGGGGGGGGGGGGGGGGGGGGGGGGGGGGGGGGGGGGGGG8FGGGGGGGGGGGGGGGGGGGGGGGGGGGGGGGGGGGGGGGGGGGGGGGGGGGGGGGGGFGGGGGGGGGFGGGGGGGGGGGGGGGEFGGGGGGGGGGGGGGGGGGGGGGGGGGGGGGGGGGGGGGGGGGGGFGFGGGGGG8EGGGFGGGGGGGGGFFFFFFFFFFFFFFFFEFFFFFF==DFEF>6@FBDF?CEFFF>;<DFFFFFFFFFFFEE?><?>B26>0>>B??<B?<AAF939>B1<>??(()((().-
@M04999:289:000000000-L3R54:1:1101:7355:5071 2:N:0:403
CGACTACTCGGGTATCTAATCCTGTTCGCTCCCCACGCTTTCGTCCATCAGCGTCAATCGGTATTTAGTAACCTGCCTTCGCAATCGGGGTTCTGTGTAATATCTATGCATTTCACCGCTACACTACACATTCCAGCTACTTCAATACTATTCAAGATTAACAGTATCAACGGCAGTTCTACAGTTAAGCTGCAGGTTTTCACCGCTGACTTATCAACCCGCCTACGGACCCTTTAAACCCAATAAATCCGGATAACGCTCGCATCCTCCGTATTACCGCGGCTGCTGGCACGTAGTTAGC
+
CCCCCGGGGGGGGGGGGGGGGGGGGGFGEGGGGGGGGGGGGGGGGGGGGGGGGGGGGGGFGGGGGGGGGFGGGFGGGGGGGGGGDFGFGGGGGGGFGGGGGGGGGGGGGGGGEGGGGGGGGGGGGGGGFFFGGGGAFGGGFGGD@EFGFGGGGGGGDDECFGGGGGGGGGGGGGGGFGFGGGFEFDDGGGGGFCGGGGFFAFFFFEEFBCFEFFFFFFFFEABF?B=@?=BFFD=45>AF(;<D@ECE?;601<DF<@BDF>B>:>087<BB<BF<ABF(((46162)(3:214(,3<AA<
@M04999:289:000000000-L3R54:1:1101:5740:5104 2:N:0:403
TTGTAGACTACTAGTGTATCTAATCCTGTTCGCTCCCCACTCTTTCGCATCTCCGCGTCAGTATCTGGCCAGCAGGCCGCCCTCGCCACCGGCATTCATCCACATCTCTACGCATTTCACCGCTACACGTTGCATTCTACCTTCCTACACCATACTCCAGATAACCAGTTTTACGGTCAGTTCCTAGGTTGCGCTCAGGTCTTTCACAACTAACTTAATTATCCGACGACATGCCCTTTACGCCAAGCCCTTCCGATCACCGCCCCCACCTTCCGTCTTCCGCGCTCTGCTGGCACTGAGC
+
-868@,,C6,66,<,,<C<6,,6C,6CECA,,@,CF<,,7,CC9,,8B,BC,,,+BCF@E,,,CFDC,,CEE,,66444+7++:+>+:,<7++++,A,,:,A,,99,,;F,++4+49C,,:8@:CE,446,8+,@,C>EGF=,66,,,,,,12AFF,,@=C,9,,+2,@,3@:,+4*0*+5+525,,@7,5145**30*5/++31+++*0).6;8@=6+*+11/-/5((.7(./)(.(/1;220(.14((4((11(4(2(,,4(-34361().(()..(62(((((-17?B:2(3)(,),(
@M04999:289:000000000-L3R54:1:1101:19998:5128 2:N:0:403
GACTACAAGGGTATCTAATCCTGTTTGCTCCCCACGCTTTCGCATCTCAGCGTCAGTATCTGTCCAGAAGGCCGCCTTCGCCACCGGTATTCCTCCACATCTCTACGCATTTCACCGCTACACGTGGAATTCTACCTTCCTCTACAATACTCTAGTTAACCAGTTTTAAGTGCAATCCCTAGGTTGAGCCCAGGGCTTTCACACCTAACTTAATTATCCGCCTACATGCCCTTTACGCCCAGTCATTCCGATCAACGCTCGCACCCTCCGTATTACCGCGGCTGCTGGCACGGCGTTAGCC
+
CCCCCFGGGGGGGGGGGGGGGGGGGGGGGGGGEGGGGGGGGGGGDDDGGGGGGGGGGGGGGGGGGGGGGGGGGGGGCGGGGGGGGGGGGGGGGGGGGGGGGGGDGGGGGF:DGGGGGGGGGGGGFGEEFG8FFGGGGGGGGGGGGGGGDGGGGGGDFGGGGGGGGGDGGGGGGGGGFDBCFFFEDEFGGFFGGGGGGGGGFFFFFFFFFFFF5?BFFF@AF>=DFFEFB4BFFFE==@9>59BFECEFFE08(/)=;07?>>909B?FF>F<F7A<946>1(6>?3)5<(860(((,-493
@M04999:289:000000000-L3R54:1:1101:17250:5136 2:N:0:403
TGACTACAGGGGTATCTAATCCTGTTCGCTCCCCACGCTTTCGTCCATCAGCGTCAATCGGTATTTAGTAACCTGCCTTCGCAATCGGGGTTCTGTGTAATATCTATGCATTTCACCGCTACACTACACATTCCAGCTACTTCAATACTATTCAAGATTAACAGTATCAACGGCAGTTCTACAGTTAAGCTGCAGGTTTTCACCGCTGACTTATCAACCCGCCTACGGACCCTTTAAACCCAATAAATCCGGATAACGCTCGCATCCTCCGTATTACCGCGGCTGCTGGCACGGAGTTAGC
+
CCCCCGGGGGGGGGGGGGGGGGGGGGGGGGGGGGGGGGGGGGGGGGGGGGGGGGGGGGGGGGGFGGGGGGGGGGGGGGGGGGGFEGGGGGGGGGGGGGGGGAFGGGGGGGGGGGGGGGGGGGGGGGGGGGGFGGGGGGGGGGGGGGAFGGGGGGFGFGCGGGGGGGFGGGGGGGGGFFFGGGGGGGGGGGGGGGGGFGGGFFFFFFFBFFFFFFFFFFAAFFFDFFFFFFFFFDBFFFFFFF@@FFFFEFF@FFFEFF9@DFFB?FFF7?FB?F?><A<F>9>FFFFFBBFFF9>B?7<<.
@M04999:289:000000000-L3R54:1:1101:14267:5184 2:N:0:403
GACTACACGGGTATCTAATCCTGTTCGCTACCCATGCTTTCGAACCTCAGCGTCAGTTACAGACCAGAGAGCCGCCTTCGCCACTGGTGTTCTTCCATATATCTACGCATTCCACCGCTACACATGGAGTTCCACTCTCCTCTTCTGCACTCAAGAAAAACAGTTTCAGCTGCACTTCCCCGGTTAAGCCGAGGGCTTTCACAGCTGACTTGTTCTCCCGCCTGCGTTCGCTTTACGCCCAATAAATCCGGACAACGCTTGCCACCTCCGTATTACCGCGGCTGCTGGCAGTTAGTTAGCC
+
CCCCCGGGGGGGGGGGGGGGGGGGGGGGGGGGGGGGGGGGGGGGGGGGGGGGGGGGGGGGGGGGGGGGGGGGGGGGGGGGGGGGGGGGGGGGGGGGGGGGGGGGGGGGGGGGGGGGGGGGGGGGGGGGGGGGGGGGGGGGGGGGGGGGGGGGGGGGGGGGGGGGGGGGGFFGGGGGFGFGGGGGGGGGGGGGCGGGGGGGFFFFFFFFFFFFFFFFFFFFFFFFFFFFF?;6;DFFFFFFF?;EF<CEFFF?((.3266<?FFA?F:(222???FFA(49(43;B>B:?0(().644))64
@M04999:289:000000000-L3R54:1:1101:21661:5243 2:N:0:403
AGCCGACTACAAGGGTATCTAATCCTGTTCGCTCCCCACGCTTTCGTCCATCAGCGTCAATCGGTATTTAGTAACCTGCCTTCGCAATCGGGGTTCTGTGTAATATCTATGCATTTCACCGCTACACTACACATTCCAGCTACTTCAATACTATTCAAGATTAACAGTATCAACGGCAGTTCTACAGTTAAGCTGCAGGTTTTCACCGCTGACTTATCAACCCGCCTACGGACCCTTTAAACCCAATAAATCCGGATAACGCTCGCATCCTCCGTATTACCGCGGCTGCTGGCACGGAGTT
+
C<ACCCF7CFGGGGGECFFGGGGGGFGGGGDECFGGGGECEFGGGGFGGGGGGGGGC@FGGFFGGGFDGGGGGGFGFCFGDGGFGGGCFFGGGFGGGGGGFCEEFEEDEE<EGGGGGGGGGGCEGGGDFGGGGFGGGGGEGEGFGGGFGFFGGFCEGDAEGDFGGGGGGGAFG8C6?CED?FG:CA?3DFFCFCCFFGGDFFFCFFFFFFFFD++46BFFFFDFFF=2:=@DF>@@DFEFF<FDFD=@AC)7=BB<,6AFF;BB10969?FA09::(59A<?BFF>9>07>?FBFFFF0,.
@M04999:289:000000000-L3R54:1:1101:26229:5244 2:N:0:403
TTAGACTACTAGGGTATCTAATCCTGTTTGCTCCCCACGCTTTCGCATCTCAGCGTCAGTATCTGTCCAGAAGGCCGCCTTCGCCACCGGTATTCCTCCACATCTCTACGCATTTCACCGCTACACGTGGAATTCTACCTTCCTCTACAATACTCTAGTTAACCAGTTTTAAGTGCAATTCCTAGGTTGGGCCCAGGGCTTTCACACCTAACTTAATTATCCGCCTACATGCCCTTTACGCCCAGTCATTCCGATTAACGCTCGCACCCTCCGATTTACCGGCGCTGGTGGCCAGGTATTT
+
<ABB@FCFGG9FGFGFGFGGGGDFE<FGFFGFEFGD8@6@FFGFBFF7F@EFG@F,BFGFCFEG,EEEA8FFEGGGGG7=BA@EG@FGCF:+?FGGCE84AFB999,AF?C,?FFE?B=7@CF7AFE=,=BDFFBDBFGGGGG,,7=A=FFGGD?D;,EEDCGDCDFCFFGGDCDDDDCFFGGAE8EC,++5C>ECDDCF9*4=;@F>8=CC5;9B6EF7+:794)):54*5>=3:684)05((/6@<C357=13;7C<3((((.(46<46?;((,().4(-(((((-((-(..(,.)).)
@M04999:289:000000000-L3R54:1:1101:22576:5249 2:N:0:403
TAGTAGACTACTGGGGTATCTAATCCTGTTCGCTCCCCACGCTTTCGCTCCTCAGCGTCAGTAACGGCCCAGAGACCCGCCTTCGCCACCGGTGTTCTTCCTGATATCTGCGCATTCCACCGCTACACCAGGAGTTCCAGTCTCCCCTACCGCACTCAAGCCGGCCCGTACCCACCGCAAGCCCCCAGTTAAGCCAGAGGATTTCACGACAGACGCGACCAGCCGCCTACGAGCTCTTTACGCCCAATAATTCCGGACAACGCTCGCCCCCTACGTCTTACCGCGGCGGCTGGCACGAGCG
+
CCCCCGGGFFFGDGGGGGGGFFAFFGGCGGGGGDGCFEDCGGGGGGGGGFGGGGGGGGGGGGDGGEGGEFGFFGGGG8CFEC@FGGEGEFDEFGFGFGGCGGGGGGGGGAFGGGGGFGEAGGDEEECFFFFFGE@FGGGGGGGGGGGGGGGGGGG6FGGGGGGGGGGG7EG7FDGGFGF4?F5CGC5ECFFFGGCC;7D5AA6AAFFF7:@684551)<650:?29>?6:13?0(5282*)322>,-(335:9).3-1(4611-((((-142,828((,6>((-20(((3(4(422:(-((
@M04999:289:000000000-L3R54:1:1101:23162:5253 2:N:0:403
GAGGACTACTAGGGTATCTAATCCTGTTTGCCCCCCACGCTTTCGCATCTCAGCGTCAGTATCTGTCCAGAAGGCCGCCTTCGCCACCGGTATTCCTCCACATCTCTACGCATTTCACCGCTACACGTGGAATTCTACCTTCCTCTACAATACTCTAGTTAACCAGTTTTAAGTGCAATTCCTAGGTTGAGCCCAGGGCTTTCACACCTAACTTAATTATCCGCCTACATGCCCTTTACGCCCAGTCATTCCGATTAACGCTGGCACCCTCCGTATTACCGCGGCGGCTGGCACGGAGTT
+
CCCCCGGGGGGGGGGGGGGGFGGGGGGGGGG9FGGGGGGGGGGGGGGGGGGGGGGGGGGGGGGGGGGGGGGGGGGGGGGGGGGGGGGGGGGGGGGGGGGGGGGGGGGGGGGGGGGGGGGGGGGGGGGFGGGGGGGGGGGGGGGGGDFEGFGGGGGGGGGGGGGGGGGGGGGGGGGFFGFFGFCEFFFGGGGGGGGGGGGGFFFFFFFFFEFDC=BFC6B>AEABF=@BEECFEDFB:66?FFBD6=@FFFF3;D@??C4;;@(6;?FF08<?B?F7:4<6:0;06((9(1(1<?<,(-31
@M04999:289:000000000-L3R54:1:1101:15925:5265 2:N:0:403
TTCGACTACTAGGGTATCTAATCCTGTTTGCTCCCCACGCTTTCGCATCTCAGCGTCAGTATCTGTCCAGAAGGCCGCCTTCGCCACCGGTATTCCTCCACATCTCTACGCATTTCACCGCTACACGTGGAATTCTACCTTCCTCTACAATACTCCAGATAACCAGTTTTAAGTGCAATTCCCAGGTTGAGCCCGGGGCTTTCACACCTAACTTAATTATCCGCCTACATGCCCTTTACGCCCAGTCATTCCGGTTAACGCTCGCACCCTCCGTATTACCGCGGCTGCTGGCACGGAGTT
+
CCCCCGGGGGGGGGGGGGGGGGGGGGGGGGGGGGGGGGGGGGGGGGGGGGGGGGGGGGGGGGGGGGGGGGGGGGGGGGGGGGGGGGGGGGGGGGGGGGGGGGGGGGGGGGGGGGGGGGGGGGGGGGGGGGGGGGGGGGGGGGGGGGGGGGGGGGGGGGGGGGGGGGGGGFGGGGGGFGFGFGGGGGGGGGGGFGGGGGGGFFFFFFFFFF@DEFFFCFFFFFFFFFFFFFFFFFFFFFFEFFFF0@EFFEFEFFBF@FFFF?B9>>BBF:?:9<1:?AB<?B09626::??BB?B9;9?F
@M04999:289:000000000-L3R54:1:1101:10779:5300 2:N:0:403
GTGACTACTAGGGTATCTAATCCTGTTTGCTCCCCACGCTTTCGCATCTCAGCGTCAGTATCTGTCCAGAAGGCCGCCTTCGCCACCGGTATTCCTCCACATCTCTACGCATTTCACCGCTACACGTGGAATTCTACCTTCCTCTACAATACTCCAGATAACCAGTTTTAAGTGCAGTTCCCAGGTTGAGCCCGGGGCTTTCACACCTAACTTAATTATCCGCCTACATGCCCTTTACGCCCAGTCATTCCGATTAACGCTCGCACCCTCCGTATTACCGCGGCTGCTGGCACGGAGTT
+
CCCCCGGGGGGGGGGGGGGGGGGGGGGGGGGGGGGGGGGGGGGGGGGGGGGGGGGGGGGGGGGGGGGGGGGGGGGGGGGGGGGGEFGGGGGGGGGGGGGGGGGGGFGGGGGGGGGGGGGGGGGGGGGFGGGGGGGGGFGGGGGGGGGGGGGFCGGGGFFGGGGGGFDCFGGFFGGGFGFGGGGGFGFGGGFFGGGGGGDGFFFFFAEFFFFFFFF>EFBAF?FFFFFFFC==B=BEEFFFFFFFF89CCFFF;;?6CEFFFFF>31>FF??>1.42<ABFF99>96?DFB??B:9(,(.
@M04999:289:000000000-L3R54:1:1101:16582:5300 2:N:0:403
TATGGACTACAGGGGTATCTAATCCTGTTCGCTCCCCACGCTTTCGTCCATCAGCGTCAATCGGTATTTAGTAACCTGCCTTCGCAATCGGGGTTCTGTGTAATATCTATGCATTTCACCGCTACACTACACATTCCAGCTACTTCAATACTATTCAAGATTAACAGTATCAACGGCAGTTCTACAGTTAAGCTGCAGGTTTTCACCGCTGACTTATCAACCCGCCTACGGACCCTTTAAACTCAATAAATCCGGATAACGCTCGCATCCTCCGTATTACTGCGGCTGCTGGCACGGAGTT
+
CCCC?AC,6C@CCF:6CFE9FAFGG9C@E<FF,FG@BDFCFE@FDFEFF:FD9CECFGCCFGEE@@,@E<6C,6B@F@A<E@FD7@FCFGGGE=FFGFAFGGG9EFE?AFGG<FEFGGGGCEGEFFF<EGDGFDF9EFF8FFGGCFG=FGGGGGAGGG8F=EFDFFFFCFGGGGCCAC?FGFGFCFGGFCGGCECGFGG7ABFFCEA?5>8=C>9FCA6EF@AABF=DDDDF9@@B2;>FEF)7A@3CFEFF@B0331)3;>;66;>2;?22((-,4(--)).23(4((47(,(4:>04?3
@M04999:289:000000000-L3R54:1:1101:25133:5329 2:N:0:403
GTGGACTACCGGGGTATCTAATCCTGTTTGCTCCCCACGCTTTCGCATCTCAGCGTCAGTATCTGTCCAGAAGGCCGCCTTCGCCACCGGTATTCCTCCACATCTCTACGCATTTCACCGCTACACGTGGAATTCTACCTTCCTCTACAATACTCTAGTTAACCAGTTTTAAGTGCAATTCCTAGGTTGAGCCCAGGGCTTTCACACCTAACTTAATTATCCGCCTACATGCCCTTTACGCCCAGTCATTCCGATTAACGTTCGCACCCTCCGTATTACCGCGGCTGCTGGCACGGAGTT
+
CCCCCGGGGGGGGGGGGGGGGFGGGGGGGGGGGGGGGGGGGGGGGGGGGGGGGGGGGGGGGFGGGGGGGGGGGGGGGGGGGGGGGGGGGGGGGGGGGGGGGGGGGGGGGGGGGGGGGGGGGGGGGGGGGGGGGGGGGGGGGGGGGGGGGGGGGGGGGCDGFFGFGGGGFGGGFGGGFGFGGGGGGGGGGG?FGGGGG>DGFFFFFFFFFBFDFFFCEFFFFE2@FFFFBEEF===DFEEA@FFF<EEEFFFEFFFFFCEFD;8?>?>BFF06;<(2?>A4:BFF>19??,860881,344
@M04999:289:000000000-L3R54:1:1101:23960:5331 2:N:0:403
GGAGGGACTACCGGGGTATCTAATCCTGTTCGCTCCCCACGCTTTCGTCCATCAGCGTCGATCGGTATTTAGTAACCTGCCTTCGCAATCGGGGTTCTGTGTAATATCTATGCATTTCACCGCTACACTACACATTCCAGCTACTTCAATACTATTCAAGATTAACAGTATCAACGGCAGTTCTACAGTTAAGCTGCAGGTTTTCACCGCTGACTTATCAACCCGCCTACGGACCCTTTAAACCCAATAAATCCGGATAACGCTCGCATCCTCCGTATTACCGCGGCTGCTGGCACGGAGT
+
CCCCCGGGGGGGGGGGGGGGGGGGGGGGGGGGGGGGGGGGGGGGGGGGGGGGGGGGGGGGGGGGGGGGGGGGGGGGGGGGGGGGGGGGGGGGGGGGGGGGGGGFGGGGGGGGGGGGGGGGGGGGGGGGGGGGGGGGGGGGGGGGGGGGGGGGGGGGGGGGGGGGGGGGGGGGGGGGFGFGGGGGGGGGGGGGGGGDGGGGFFFFFFFFDFF@FFFFCFFFFFFFFFFFFFFF@FFFD;EFFFFDFFFFFFAFF76>BF:<?:B?FFFFFF?<A:B????FFF?>BBFFFFBF???2?9>>3
@M04999:289:000000000-L3R54:1:1101:15514:5366 2:N:0:403
CGACTACTCGGGTATCTAATCCTGTTTGCTCCCCACGCTTTCGCATCTCAGCGTCAGTATCTGTCCAGAAGGCCGCCTTCGCCACCGGTATTCCTCCACATCTCTACGCATTTCACCGCTACACGTGGAATTCTACCTTCCTCTACAATACTCCAGATAACCAGTTTTAAGTGCAGTTCCCAGGTTGAGCCCGGGGCTTTCACACCTAACTTAATTATCCGCCTACATGCCCTTTACGCCCAGTCATTCCGATTAACGCTCGCACCCTCCGTATTACCGCGGCTGCTGGCACGGAGTTAGC
+
CCCCCGGGGGGGGGGGGGGGGGGGGGGGGGGGGGGGGGGGGGGGGGGGGGGGGGGGGGGGGGGGGGGGGGGGGGGGGGGGGGGGGGGGGGGGGGGGGGGGGGGGGGGGGGGGGGGGGGGGGGGGGGGGGGGGGGGGGGGGGGGGGGGGGGGGGGGGGGGGGGGGGGGGGGGGFGGGFGFGGGFGFGGGGGGGGGGGGGGGFFFFFFFFFFFFFFFFFFFE;=@FFDFFEFFFFFFFF@FA>@FF<<EEFE@?DFFFFFB??FFFF;:6?F>?::5<F<:BB>B(26?FF::?B0(-41<<2
@M04999:289:000000000-L3R54:1:1101:5920:5366 2:N:0:403
GACTACTGGGGTATCTAATCCTGTTTGCTCCCCACGCTTTCGCATCTCAGCGTCAGTATCTGTCCAGAAGGCCGCCTTCGCCACCGGTATTCCTCCACATCTCTACGCATTTCACCGCTACACGTGGAATTCTACCTTCCTCTACAATACTCTAGTTAACCAGTTTTAAGTGCAATACCTAGGTTGAGCCCAGGGCTTTCACACCTAACTTAATTATCCGCCTACATGCCCTTTACGCCCAGTCATTCCGATTAACGCTCGCACCCTCCGCATTACCGCGCCTGCTGGCACGGCATTAGCC
+
C@@<AC,6CAGFFF<FFEEE9C<F@F<DEG8FFDGE:B@F<FG@@:CFE98FB@@@C@C<F<FF8FFFF<6EECFC@FGGE@FGGG:CFG,?<AFFGFGFEG9E,5AFC:+FAEGCEFG=FGGEDA7F955EFDGF@CFFGGG83@8B9AFDFGGDEAFFF=,66?,,2EDED=9DFFFGGGGGGFCFCCGGGGGGCCCFAFFFFFAFDCACCFAF<FFAFADA:EAEEEDF(7;459=899@373/7?E(37??EF9?190(:60(44((32(4:4:;>(4:0204(23860((()--42
@M04999:289:000000000-L3R54:1:1101:10936:5372 2:N:0:403
TGAGACTACCGGGGTATCTAATCCTGTTCGCTCCCCCGGTTTTCGTCAATCAGCGTCAACCGGTATTTAGTAACCTGCTTTCGCATCCGGGTTTCGGTGTAAAACCATTCAATTTAACCGCTACACTCACCATTCCAGCTCTTTCATTATTATCCAAAATTAACAGAACAAACGCCAGTCTTCCAGTTAAGTTCCAGGTTTTCACCGTGGACTTTCAAACCCGCTTACGGACCCTTTAAACCCAATAAACCCGGATACCGCTCGCACCCTCCGTATTACGGCGGCTGCTGGCACGGAGTA
+
CCCCCGGGGGGGGGGGGGGGGGGGGGGGGGGGGGGC+++68B,,7;B,,,,,,,+6,B,,,8+6+:F,,,6CCF<,,A,?5,,,8,+,BFG+F4,644+4C,,,,+,,,,,,9F,,9E,444++,,,,,,33C,C,,3,,,,6,3@@,,,,,@=,@,,,3,66=,+,,,,5,,1++*0;9+++,,,75D:,,2,,+=04AB3++=/**)(((8/++*=8>?(-8((,)6(/:94@D)9?+75,;71=E3)4(41,(4,),(((-(1(--4811,.3..6(-42(-(((,5((()-(-(4(
@M04999:289:000000000-L3R54:1:1101:8707:5375 2:N:0:403
AGACTACAGGGGTATCTAATCCTGTTTGCTCCCCACGCTTTCGCATCTCAGCGTCAGTATCTGTCCAGAAGGCCGCCTTCGCCACCGGTATTCCTCCACATCTCTACGCATTTCACCGCTACACGTGGAATTCTACCTTCCTCTACAATACTCTAGTTAACCAGTTTTAAGTGCAATTCCTAGGTTGAGCCCAGGGCTTTCACACCTAACTTAATTATCCGCCTACATGCCCTTTACGCCCAGTCATTCCGATTAACGCTCGCACCCTCCGTATTACCGCGGCTGCTGGCACGGAGTTAGC
+
CCCCCGGGGFEEFFGGGGGGGGGGFGFGFGGGFGGGGGDGGGGGGGGEGGFGGGGGDFGFFGGFGGGGFFGGFGGGGGCFFDEEGFCCCFGGGGGGGGGGGFFGFFGGGGGEEGCFFGGCFGGGGDEGGFGFCD;EB9=EDGGGGGDGGGGGF8FFFADDADG?9+@EEDGAFG?AFGF?F9DDGA??FGGGGGGGGF9>>EFFFF5A:5AEE6BAEFFEDBD25>=?EE=B23=EC9=F=923;<5<E<@?(3<4C(:?6;@BBFF<:?B,2(5A<2-426B070)5(-44:79;,(65)
@M04999:289:000000000-L3R54:1:1101:25479:5447 2:N:0:403
TGCTTGACTACCAGGGTATCTAATCCTGTTCGCTCCCCACGCTTTCGTCCATCAGCGTCAATCGGTATTTAGTAACCTGCCTTCGCAATCGGGGTTCTGTGTAATATCTATGCATTTCACCGCTACACTACACATTCCAGCTACTTCAATACTATTCAAGATTAACAGTATCAACGGCAGTTCTACAGTTAAGCTGCAGGTTTTCACCGCTGACTTATCAACCCGCCTACGGACCCTTTAAACCCAATAAATCCGGATAACGCTCGCATCCTCCGTATTACCGCGGCTGCTGGCACGGAGT
+
CCCCCGGGGGGGGGGGGGGGGGDGGGGGGGGGGGGGGGGGGGGGGGGGGGGGGGGGGGGGGGGGGGGGGGGGGGGGGGGGGGGGGGGGGGGGGGGGGGGGGGGGGGGGGGGGGGGGGGGGGGGGGGGGGGGGGGGGGGGGGGGGGGGGGGGGGGGGGGGGGGGGGGGGGGGGGGGGFGFGGGGGFGGGGGGGGGGFGGGGFFFFFFFFFFFFFFFFFFFFFFFFFFFFFDD=@BFFFFFFEFFFFDD@EFFFFE>F?@@9@FF?DFFFFFF?F?>BF?BABFBB;;>F>:???<27?F>04
@M04999:289:000000000-L3R54:1:1101:9443:5549 2:N:0:403
CGTGACTACTAGGGTATCTAATCCTGTTCGCTACCCATGCTTTCGAACCTCAGCGTCAGTTACAGACCAGAGAGCCGCCTTCGCCACTGGTGTTCTTCCATATATCTACGCATTCCACCGCTACACATGGAGTTCCACTCTCCTCTTCTGCACTCAAGAAAAACAGTTTCAGCTGCACTTCCCCGGTTAAGCCGAGGGCTTTCACAGCTGACTTGTTCTCCCGCCTGCGTTCGCTTTACGCCCAATAAATCCGGACAACGTTTGCAACCTACGTATTACCGCGGCTGCTGGCACGTAGTT
+
CCCCCGGGGGFGGGGGGGGGGGGGGGGGGGGGGGGGGGGGGGGGGGGGGGGGGGGGGGGGGGGGGGGGGGGGGGGGGGGGGGGGGGGGGGGGGGGGGGGGGGGGGFGFGGGGGGGGGGFGGGGGGGGGGGGGGGGGGGGGGGGGGGGGGGGGGAFF?ECFGDGGGFGGGGGGGGGGFGFGGGGGEGGG6FAFGGDGGGGGF5AFFFAFEFEFFFFFFFFEFFFBFFFF>>DFD@D7DFFD?B0;D1=AEC3466?F9?66:??BA)).3:?BFFF<?>4-(-2>>01:)2(((),4(.4>
@M04999:289:000000000-L3R54:1:1101:18894:5579 2:N:0:403
TATCTAATCCTGTTTGCTCCCCACGCTTTCGCATCTCAGCGTCAGTATCTGTCCAGAAGGCCGCCTTCGCCACCGGTATTCCTCCACATCTCTACGCATTTCACCGCTACACGTGGAATTCTACCTTCCTCTACAATACTCCAGATAACCAGTTTTAAGTGCAATTCCCAGGTTGAGCCCGGGGCTTTCACATCTAACTTAATTATCCGCCTACATGCCCTTTACGCCCAGTCATTCCGATTAACGCTCGCACCCTCCGTATTACCGCGGCTGCTGGCACGGAGTTAGCCGGTGCTTCTTC
+
CCCCCGGGGGGGGGGGGGGGGGGGGGGGGGDGGGGGGGGGGGGGGGGGGGGGGGGGGGGFGGGGGGGGGGGGGGGGG7FGGGGGGGGGGGGGGGGGGGGGGGGGGGGGGGGGGGGGGGGGGGGGGGGGGGGGGGGGGGGGGGGDEGGGGGGGGFGGGGGGFGFGGGGGGGGCFGGGFGFGGGGDCEGGGFFGGGGGGGGGFAFFFFFF>BAFFFFFFFFFFFFFFFFF>FFFFFFFFF@FDDFFFDBDF>FF@@6:<?B?1<:AA28>F99>9<?F?BBD?99>??F>A?099;08:AB>2
@M04999:289:000000000-L3R54:1:1101:26748:5612 2:N:0:403
GGAGTGACTACCAGGGTATCTAATCCTGTTCGCTCCCCACGCTTTCGTCCATCAGCGTCAATCGGTATTTAGTAACCTGCCTTCGCAATCGGGGTTCTGTGTAATATCTATGCATTTCACCGCTACACTACACATTCCAGCTACTTCAATACTATTCAAGATTAACAGTATCAACGGCAGTTCTACAGTTAAGCTGCAGGTTTTCACCGCTGACTTATCAACCCGCCTACTGACCCTTTAAACCCAATAAATCCGGATAACGCTCGCATCCTCCGTCTTACCGCGGCTGCTGGCACGGAGT
+
CCCCCGGFGGGGGGGGGGGGGGDFGGGGGGGGGGGGGGGGGGGGGGGGGGGGGGGGGGGGGGGGGGGGGGGGGGGGGGGGGGGGGGGGGGGGGGGGGGEFFGGGGG;FFFGGGGGGGGGGGGGGGGGGGGGGGGGGGGGCFGGGFGGGGGGGGGGGGGCFGGGGDGGGGGGGGGGGFGFGFFGGCDGCGGGGGGFGGGGGFFACFFFFFFAA>FFFFFFFFF@F9AADF=*7?EFFFFFFFEFD@F;;;@CCEE>@?FF@E00<;29>1(5?A?;1(4?AF(((4(476?FB(:140(434
@M04999:289:000000000-L3R54:1:1101:27302:5621 2:N:0:403
CCTCGACGACCAGGGTATCTAATCCTGTTTGCTCCCCACGCTTTCGCATCTCAGCGTCAGTATCTGTCCAGAAGGCCGCCTTCGCCACAGGTATTCCTCCACATCTCTACGCATTTCACCGCTACACGTGGAATTCTACCTTCCTCTACAATACTCTAGTTAACCAGTTTTAAGTGCAATTCCTAGGTTGAGCCCAGGGCTTTCACACCTAACTTAATTATCCGCCTACATGCCCTTTACGCCCAGTCATTCCGATTAACGCTCGCACCCTCCGTATTACCGCGGCTGCTGGCACGGGGTT
+
CCCCCGG+CGGGGGGGFFGGFFGGGGGGGGGGGGGGGGGGGGGGGGGGGGFGGGGGGGGGGGGGGGGGGGGGGGGGGGGGGGFGGGEG,BC?,AFAF?EGGGGGGF9AFGGGEGGFGFGGDGEGGGGGGGGGGGGGGGGGGGGGFFFGGFFGCDEGGGGGGGGGGDFFGGGGFFGGFGFF?FGGGGCGGDCEFGGGFFGDFFFFFCCFFBF9@FFFFFF<AE:ABD992(9>;>B==BEFFD>6335@FFFF?;D7??39@BFFBFFFF12311,8(5>AF?924(49BD:?B?>:(19;(
@M04999:289:000000000-L3R54:1:1101:6277:5639 2:N:0:403
GGTTGACTACCGGGGTATCTAATCCTGTTTGCTCCCCACGCTTTCGCATCTCAGCGTCAGTATCTGTCCAGAAGGCCGCCTTCGCCACCGGTATTCCTCCACATCTCTACGCATTTCACCGCTACACGTGGAATTCTACCTTCCTCTACAATACTCTAGTTAACCAGTTTTAAGTGCAATTCCTAGGTTGAGCCCAGGGCTTTCACACCTAACTTAATTATCCGCCTACATGCCCTTTACGCCCAGTCATTCCGATTAACGCTCGCACCCTCCGTATTACCGCGGCTGCTGGCACGGAGTT
+
CCCCCGGGGGGGGGGGGGGGGGGGGGGGGGGGGGGDGGGGGGGGGGGGGGGGGGGGGGGGGGGGGGGGGGGGGGGGGGGGGGGGGGGGGGGGGGGGGGGGGGGGGGGGGGGGGGGGGGGGGGGGGGGGGGGGGGGGGGGGGGGGGGGGGGGGGGGGGFGGFEFGGGGGGGGGGGGGFGFGGGGGFGGGGEGGGGGFFFGDFFFAAEFF=B=BFFFFFFAEFEF?D=FFFFFFFFBFDFFF<DFFFFFFFECCF;<?FDEF<>@FFFFF;08:39?:1?4:BB1(-4((42??B(8:1(-34
@M04999:289:000000000-L3R54:1:1101:20658:5658 2:N:0:403
GTAGCGACTACTAGGGTATCTAATCCTGTTTGCTCCCCACGCTTTCGCATCTCAGCGCCAGTATCTGTCCAGAAGGCCGCCTTCGCCACCGGTATTCCTCCACATCTCTACGCATTTCACCGCTACACGTGGAATTCTACCTTCCTCTACAATACTCTAGTTAACCAGTTTTAAGTGCAATTCCTAGGTTGAGCCCAGGGCTTTCACACCTAACTTAATTATCCGCCTACATGCCCTTTACGCCCAGTCATTCCGATTAACGCTCGCACCCTCCGTATTACCGCGGCTGCTGGCACGGAGT
+
CCCCCGGGGGGGGGGGGGGGGGGGGGGGGGGGGGGGGGGGGGGGGGGGGGGGGGGGGGGGGGGFGGGGGGGGGGGGGGGGGGGGGGGGGGGGGGGGGGGGGGGGGGGGGGGGGGGGGGGGGGGGGGGGGGGGGFGGGGGGGGGGGGGGGGGGGDGGGGGGGGGGGGGGGGGGGFGGFGFGGGGGGAFGGD@FGGGFGGFD>AFFFFFFFFFFFFFFFFFEFFFFADFFFFFFFFFFFF9===@B;<FFEFFFFFFDDFFEF<>FFFFFFFBFFFFFF:><>4<B169B>0??(1,.,99>4
@M04999:289:000000000-L3R54:1:1101:8943:5785 2:N:0:403
GACTACCGGGGTATCTAATCCTGTTTGCTCCCCACGCTTTCGCATCTCAGCGTCAGTATCTGTCCAGAAGGCCGCCTTCGCCACCGGTATTCCTCCACATCTCTACGCATTTCACCGCTACACGTGGAATTCTACCTTCCTCTACAATACTCCAGATAACCAGTTTTAAGTGCAGTTCCCAGGTTGAGCCCGGGGCTTTCACACCTAACTTAATTATCCGCCTACATGCCCTTTACGCCCAGTCATTCCGATTAACGCTCGCACCCTCCGTATTACCGCGGCTGCTGGCACGGAGTTAGCC
+
CCCCCGGGGGGGGGGGGGGGGGGGGGGGGGGGGGGGGGGGGGGGGGGGGGGGGGGGGGGGGGGGGGGGGGGGGGGGGGGGGGGGGGGGGGGGGGGGGGGGGGGGGGGGGGGGGGGGGGGGGGGGGGGGGGGGGGGGGGGGGGGGGGGGGGGGGGGGGGGGGGGFFDGGGGGGGGGGFGFGGGFGGGGGGGGGGGGGGGGGFFFFFFFFFFFFFFFFFFF>FFFFFFEFF;@EFEFFFFFFFFEEEFFFFEF03?FFFFBFFFFF>::??FF:BFFB4:;(42;BB???FBBB071:3<BD8
@M04999:289:000000000-L3R54:1:1101:15981:5788 2:N:0:403
GACTACTAGGGTATCTAATCCTGTTCGCTCCCCACGCTTTCGTCCATCAGCGTCAATCGGTATTTAGTAACCTGCCTTCGCAATCGGGGTTCTGTGTAATATCTATGCATTTCACCGCTACACTACACATTCCAGCTACTTCAATACTATTCAAGATTAACAGTATCAACGGCAGTTCTACAGTTAAGCTGCAGGTTTTCACCGCTGACTTATCAACCCGCCTACGGACCCTTTAAACCCAATAAATCCGGATAACGCTCGCATCCTCCGTATTACCGCGGCTGCTGGCACGGAGTTAGCC
+
CCCCCGGGGGGGGGGGGGGGGGGGGGGGGGGGGGGGGGGGGGGGGGGGGGGGGGGGGGGGGDGFGGGGGGGGGGGGGGGGG7FGGGGGGGGGGGGGGGGGGGGGGGGGGGGGGGGGGGGGGGGGGGGGGGGGGGGGGGGGGGGGGGGGGGGGGGGGGGGGGGGGGGGGGGGGGGGGFGFGGGGGGGGGFGGGGGGGGGGGFFFFFFFFFFFFFFFFFFFFFFFFFF?FFFFFFFFFFFFF@FFFFFCEF@FDFDEFDFDFFFFFFF?><F?BBFFFFFFFFFFF:?:??FFFF69:?A664
@M04999:289:000000000-L3R54:1:1101:14123:5791 2:N:0:403
GATGACTACCAGGGTATCTAATCCTGTTCGCTCCCCACGCTTTCGTCCATCAGCGTCAATCGGTATTTAGTAACCTGCCCTCGCAATCGGGGTTCTGTGTAATATCTATGCATTTCACCGCTACACTACACATTCCAGCTACTTCAATACTATTCAAGATTAACGGTATCAACGGCAGTTCTACAGTTAAGCTGCAGGTTTTCACCGCTGACTTATCAACCCGCCTACGGACCCTTTAAACCCAATAAATCCGGATAACGCTCGCATCCTCCGTATTACCGCGGCTGCTGGCACGGAGTT
+
CCCCCGGGGGGGGGGGGGGGGGGGGGGGGGGGGGGGGGGGGGGGGGGGGGGGGGGGGGGGGGGGGGGGGGGGGGGGGGGGGGGGGGGGGGGGGGGGGGGGGGGGGGGGGGGGGGGGGGGGGGGGGGGGGGGGGGGGGGGGGGGGGGGGGGGGGFGGGGGGGGGGGGGGGGGGGGGGFGFFGGGGGGGGGGGGGGGGGGFGFFFFFFFFFFFFFFFFFFFD6@BFFFFFFFFBB;FDFFFFFFFFFFFFFFFFF>0?;EF6>B:9;BFFFFFFFBFFF9A><BFFF>1028>?B<?9618<
@M04999:289:000000000-L3R54:1:1101:5755:5810 2:N:0:403
CGTTAGACTACAAGGGTATCTAATCCTGTTTGCTCCCCACGCTTTCGCATCTCAGCGTCAGTATCTGTCCAGAAGGCCGCCTTCGCCACCGGTACTCCTCCACATCTCTACGCATTTCACCGCTACACGTGGAATTCTACCTTCCTCTACACTACTCCAGATAACCAGTCTTAAGTGCAGTTCCCAGGTTGAGCCCGGTGCTTTCACACCTAACTTAATTATCCGCCTACATGCTCTTTACGCCCAGTCATTCCGACTAACGCTCGCACCCTCCGTATTACCGCTGCTGCTGCCATGGAGC
+
9<B@,BFCE@FDGG,,6,C,EE,C<CF<EEGFFCECF,CFEG:,9C,FF,C9BFG87BBF@CFGGGGG<F9@F,B<EDCEE7:@,BCC:,C7CB,5AE<:,A==AADGGEBCFCFF,F4@D+F=FFFEFA4+?9FGGGAB9D8==DDEEDA,E1,=>8,D,,,7D8,,7,7,,8B63?+=2=C:>E633,D,A8:+9@3@B*;+<=ABFD:=>9AF3@C497A*)65>>36C*6*8/5*1@9;((/34)))//9(6((,/6(,2((-,(4::(49<?F0-4)-4(14),,.,),.6)42(,
@M04999:289:000000000-L3R54:1:1101:9529:5817 2:N:0:403
GGACTACACGGGTATCTAATCCTGTTTGCTCCCCACGCTTTCGCATCTCAGCGTCAGTATCTGTCCAGAAGGCCGCCTTCGCCACCGGTATTCCTCCACATCTCTACGCATTTCACCGCTACACGTGGAATTCTACCTTCCTCTACAATACTCCAGATAACCAGTTTTAAGTGCAATTCCCAGGTTGAGCCCGGGGCTTACACACCTAACTTAATTATCCGCCTACATGCCCTTTACGCCCAGTCATTCCGATTAACGCTCGCACCCTCCGTATTACCGCGGCTGCTGGCACGGAGTTAGC
+
CCCCCEFGFGF@FEGGFFGCEC,CEFEGFGGGEFFGGGCGFGFGG7:,6@FFGFEECFGGFGFGGGGFFCFGGFEFEGDFGCFFEGEFGGCFCFAFGGGGGGGGFGGGGG:FFGGGFFDEEEGGGGFCFFEF94EGEGGGFGDGGGGEA=DAGFC8>39=FGFGFGFGGG,@@=EFF7+?DF6F?,:CFGFC9CCGD49*;9?6B>AA=>*@3BACEA@CEF@@@B(*9348@DE)/6<D2;@4);<CFEF012;CE6>61,716;BB(8>8?((6<<4961190:8:(2(,42,(-42:2
@M04999:289:000000000-L3R54:1:1101:9264:5823 2:N:0:403
GACTACTCGGGTATCTAATCCTGTTTGCTCCCCACGCTTTCGCATCTCAGCGTCAGTATCTGTCCAGAAGGCCGCCTTCGCCACCGGTATTCCTCCACATCTCTACGCATTTCACCGCTACACGTGGAATTCTACCTTCCTCTACAATACTCTAGTTAACCAGTTTTAAGTGCAAATTCCTAGGTTGAGCCCAGGGCTTTCACACCTAACTTAATTATCCGCCTACATGCCCTTTGCGCCCAGTCATTCCGATTAACGCTCGCACCCTCCGTATTACCGCGGCTGCTGGCACGGAGTTAGC
+
CCCCCGGGGGGGGGGGGGGGGGGGGFGGGGGGGGGGGGGGGGGGEGGGGGGGGGGGGGGGGGFFGGGGGGGGGGGGGGGGGGGGGGGGEGGGGGGGGGGGGGGGGGGGGGGGGGGGGGGGGGGGGGGEFGGGGGGGGGGGGGGGGGGGGGGGGGGFFGGGGGGGGGGGGGGGGCD9F7DFGFGDGGGGFGGGGGGGCFGGFFFFFDFFEFFFF8EFFFFEEFFDAFFFFFFFFFFFEFFF9>@FF3657CE1;;@CF;6?;(:9>FB(1:>F?02)6<6>6>FFF??>7:17?17>,,65-
@M04999:289:000000000-L3R54:1:1101:22143:5847 2:N:0:403
GCGATGACTACCGGGGTATCTAATCCTGTTTGCTCCCCACGCTATCGCATCTCAGCGTCAGTATCTGTCCAGAAGGCCGCCTTCGCCACCGGTATTCCTCCACATCTCTACGCATTTCACCGCTACACGTGGAATTCTACCTTCCTCTACAATACTCTAGTTAACCAGTTTTAAGTGCAATTCCTAGGTTGAGCCCAGGGCTTTCACACCTAACTTAATTATCCGCCTACATGCCCTTTACGCCCAGTCATTCCGATTAACGCTCGCACCCTCCGTATTACCGCGGCTGCTGGCACGGAGG
+
CCCCCGGGGGGGGGGGGGFGGGGGGGGGGGGGGGGGGGGGGGGGGGGGGGGGGGGGGGGGGGGGGGGGGGGGGGGGGGGGGGGGGGGGGGGGGGGGGGGGGGGGFGGGGGGGGGGGGGGGGGGGGGGGGGGGGGGGGGGGGGGGGGGGGGGGGGGGGGGGGGGGGGGGGGGGGGGGFGFGGGGGGGGGGGGGGGGGGGGGFFFFFFFFFFFFFFFFFFFFFFFE@FFFFDFFFFFFE=BFF;D@@FFE83?EF<@<@D@EFF@?FF6>BB01<2>?67?<A4?B;20413)5:1??<960(
@M04999:289:000000000-L3R54:1:1101:25136:5864 2:N:0:403
ACTGCGACTACAAGGGTATCTAATCCTGTTTGCTCCCCACGCTTTCGCATCTCAGCGTCAGTATCTGTCCAGAAGGCCGCCTTCGCCACCGGTATTCCTCCACATCTCTACGCATTTCACCGCTACACGTGGAATTCTACCTTCCTCTACAATACTCCAGATAACCAGTTTTAAGTGCAATTCCCAGGTTGAGCCCGGGGCTTTCACACCTAACTTAATTATCCGCCTACATGCCCTTTACGCCCAGTCATTCCGATTAACGCTCGCACCCTCCGTATTACCGCGGCTGCTGGCACGGAGT
+
CCCCCG:CFEGGGGGGGGGGGGGFGGGGFFGGGGGCGGGGGGGGGGGDEFGGGGCGGCFGEGGGGFGGGGGGGGGGGGGGFGGGGGGGGFEGGGGGGGGGGGGGGGGGGGGGGGGGFGGGGGGGCGGGGGGGGGFFFGGGGGGGEDFGGGGGFFFGGGFFFGFGGFDFGE8FGGGGFGFFFGGGGGGGGGGFE6EGGGDDAFFFFFFFE==E=FA:BACEFFEF9==@DFFF?;@@F@FFE;?>6<0;=AEEEEE04@6AF?0-4;9;BF<:<B;-(3:<9<((702>03>B2((.4;(74
@M04999:289:000000000-L3R54:1:1101:21343:5876 2:N:0:403
TACAGGACTACCCGGGTATCTAATCCTGCTCGCTACCCATGCTTTCGAACCTCAGCGTCAGTTACAGACCAGAGAGCCGCCTTCGCCACTGGTGTTCTTCCATATATCTACGCATTCCACCGCTACACATGGAGTTCCACTCTCCTCTTCTGCACTCAAGAAAAACAGTTTCAGCTGCACTTCCCCGGTTAAGCCGAGGGCTTTCACAGCTGACTTGTTCTCCCGCCTGCGTTCGCTTTACGCCCAATAAATCCGGACAACGCTTGCCACCTACGTATTACCGCGGCTGCTGGCACGTAGT
+
CCCCCGGGGGGGGGGGGGGGGGGGGGGGGGGGGGGGGGGGGGGGGGGGGGGGGGGGGGGGGGGGGGGGGGGGGGGGGGGGGGGGGGGGGGGGGGGGGGGGGGGGGGGFGGGGGGGGGGGGGGGGGGGGGGGFGGGGGGGGGGGGGGGGGGGGGGGGGGGGGGGGGGGGGGGGGGGGFGFGGGGGGGGGGGGGGGGGGGGGFFFFFFFFFFFFFFFFFFFFFEFFFFFFFFFFFFD@8<6ACDFFFF???AFF<?F>?FFF<>B?BFFFFFFFBF?FFF>FD<B>>BBBFFFB58:<?6<F-
@M04999:289:000000000-L3R54:1:1101:16454:5883 2:N:0:403
GACTACTGGGGTATCTAATCCTGTTTGCTCCCCACGCTTTCGCATCTCAGCGTCAGTATCTGTCCAGAAGGCCGCCTTCGCCACCGGTATTCCTCCACATCTCTACGCATTTCACCGCTACACGTGGAATTCTACCTTCCTCTACAATACTCCAGATAACCAGTTTTAAGTGCAATTCCCAGGTTGAGCCCGGGGCTTTCACACCTAACTTAATTATCCGCCTACATGCCCTTTACGCCCAGTCATTCCGATTAACGCTCGCACCCTCCGTATTACCGCGGCTGCTGGCACGGAGTTAGCC
+
CCCCCGGGGGGFGGGGGGGGGGGGGGGGGGGGGGGGGGGGGGGGGGGGGGGGGGGGGGAGGGGGGGGGGGGGGGGGGGGGGGGGGGGGGGGGGGGGGGGGGGGGGGGGGGGGGGGGGGGGGGGGGGGGGGGGGGGGGGGGGGGGGGGGGGGGGGGGGGGGGGGEFGGGGGGGGGGGFGFGGGFGGGGGGGGGGGGGGGGGFFFFDFFFFFFFFFFFFFFFFFFFFFFFFFFEDEEFDFFFFF@<EFEFFE?D@@EF?BDB>FFFFF?<:6<BFFBFF<F>FFF>B>>B:<B?>6>F?F<A7
@M04999:289:000000000-L3R54:1:1101:24546:5938 2:N:0:403
ATCGCGACTACCCGGGTATCTAATCCTGTTTGCTCCCCACGCTTTCGCATCTCAGCGTCAGTATCTGTCCAGAAGGCCGCCTTCGCCACCGGTATTCCTCCACATCTCTACGCATTTCACCGCTACACGTGGAATTCTACCTTCCTCTACAATACTCTAGTTAACCAGTTTTAAGTGCAATTCCTAGGTTGAGCCCAGGGCTTTCACACCTAACTTAATTATCCGCCTACATGCCCTTTACGCCCAGTCATTCCGATTAACGCTCGCACCCTCCGTATTACCGCGGCTGCTGGCACGGAGT
+
CCCCCGGGGGGGGGGGGGGGGGGGGGGGGGGGGGGGGGGGGGGGGGGGGGGGGGGGGGGGGGGGGGGGGGGGGGGGGGGGGGGGGGGGGGGGGGGGGGGGGGGCFGGGGGGGGGGGGGGGGGGGGGGGGGGGCDGGGGGGGGGGGGGGGGGGGGGGGGGGGGGGGGGGGGGGGGFGFGFGGGGGGGGGGGGGGGGGFGGGFFAAF>=BEAFEFFFFFFFFFEEE=DFFFF=EEFFFFFEFFFFFF0;/47?CEC;1;08CF?068,6(,7022:B<025):<:BFFFB>???BFFF?B72-
@M04999:289:000000000-L3R54:1:1101:6151:6017 2:N:0:403
TCTCGGACTACCCGGGTATCTAATCCTGTTTGCTCCCCACGCTTTCGCATCTCAGCGTCAGTATCTGTCCAGAAGGCCGCCTTCGCCACCGGTATTCCTCCACATCTCTACGCATTTCACCGCTACACGTGGAATTCTACCTTCCTCTACAATACCCCAGATAACCAGTTTTAAGTGCAATTCCCAGGTTGAGCCCGGGGCTTTCACACCTAACTTAATTATCCGCCTACCTGCCCTTTACGCCCATTCATTCCGATTAACGCTCGCACCCTCCGTATTACCGCGGCTGCCGGCACGGAGT
+
CC<CCDC@FGCGGGGGGGFDDFCFGGGGGGFGFEFGGGGEGGGGGGDEGEFDGC@EFGGGGGG<FGGGGGGFEGGGG@FGGGGGGDGDGFGC=CFEFGGGGGGGGGFCGFGGGGGGCFGFFGGGFCGFGGE7CDCFGGFGGGGGEAE8@AFFCDGFEGGG8DFDFGGGDEFCF?F:C798@?DEFA@CG?8@FF6?7?7DBB4;BBFFFFF=EAABEFF?+4@6;=?<;@5=E1@FFFFAE1?BBD149)55<A((,(--4(13:BB039?B6:0247?4<9,23(,,(,(3(123(,27(
@M04999:289:000000000-L3R54:1:1101:16772:6031 2:N:0:403
TAATGGACTACTCGGGTATCTAATCCTGTTTGCTCCCCACGCTTTCGCATCTCAGCGTCAGTATCTGTCCAGAAGGCCGCCTTCGCCACCGGTATTCCTCCACATCTCTACGCATTTCACCGCTACACGTGGAATTCTACCTTCCTCTACAATACTCTAGTTAACCAGTTTTAAGTGCAATTCCTAGGTTGAGCCCAGGGCTTTCACACCTAACTTAATTATCCGCCTACATGCCCTTTACGCCCAGTCATTCCGATTAACGCTCGCACCCTCCGTATTACCGCGGCTGCTGGCACGGAGG
+
CCCCCGGGGGGGGGGGGGGGGGGGGGGGGGGGGGGGGGGGGGGGGGGGGDGGGGGGGGGGGGGGGGGGGGGGGGGGGGGGGGGGGGGGGGGGGDGGGGGGGGGGGGGGGGGGGGGGGGGGGGGGGGGGGGGGGGGGGGGGGGGGGGGGGGGGGFGGGGGGGGGGGGGGGGGGGGGGFGFGGGGGGGGGGGGGGGFGGGFDFFFFFFFFFFFFFFFFFFFFFFFFFFFDFFBCFFFDBFFFFFFFFFF@EFFFFFFDF60?E;BFFFFFFF:3?F>?078>DF?F09>>6?FFBF18?9>0(
@M04999:289:000000000-L3R54:1:1101:3852:6118 2:N:0:403
TTCGACTACTGGGGTATCTAATCCTGTTCGCTCCCCACGCTTTCGTCCATCAGCGTCAATCGGTATTTAGTAACCTGCCTTCGCAATCGGGGTTCTGTGTAATATCTATGCATTTCACCGCTACACTACACATTCCAGCTACTTCAATACTATTCAAGATTAACAGTATCAACGGCAGTTCTACAGTTAAGCTGCAGGTTTTCACCGCTGACTTATCAACCCGCCTACGGACCCTTTAAACCCAATAAATCCGGATAACGCTTGCATCCTCCGTATTACCGCGGCTGCTGGCACGGAGTT
+
CCCCCGGGGGGGGGGGGGGGGGGGGGGGGGGGGGGGGGGGGGGGGGGGGGGGGGGGGGGGGGGGGGGGFGGGGGGGGGGGGGGGEGDGGGGGGGGGGGGGGGG9FGGGGFGGGGGGGGGGGGGGGGGGGGGGGGGGGGGGGGGGGGGGGGGGGGGGGGGGGGGGGGGGGGGGGGDEFGFGGGGGFGGGGGGGGGGGFDFGFFFFFFFFFFFFFFFFFFFDFFF2=DFFD=@FFFF@EEFFFFFFFFEEFFEFFBF;6AFF;?B40<B>??BB>?F744<>?F0>FFB??:FB248;96BF
@M04999:289:000000000-L3R54:1:1101:15134:6124 2:N:0:403
GCTCTGACTACTGGGGTATCTAATCCTGTTCGCTCCCCACGCTTTCGTCCATCGGCGTCAATCGGTATTTAGTAACCTGCCTTCGCAATCGGGGTTCTGTGTAATATCTATGCATTTCACCGCTACACTACACATTCCAGCTACTTCAATACTATTCAAGATTAACAGTATCAACGGCAGTTCTACAGTTAAGCTGCAGGTTTTCACCGCTGACTTATCAACCCGCCTACGGACCCTTTAAACCCAATAAATCCGGATAACGCTCGCATCCTCCGTATTACCGCGGCTGCTGGCACGGAGT
+
CCCCCGGGGGGGGGGGGGGGGGGGGGGGGGGGGGGGGGGGGGGGGGGGGGGGGGGGGGGGGGGGGGGGGGGGGGGGGGGGGGGGGGGFFGGGGGGGGGGGGGGGGGGGGGGGGGGGGGGGGGGGGGGGGGGGGGGGGGGGGGFGGGGGGGGGGGGGGGGGGGGGGGGGGGGGGGGGFGFGGGGGGGGGGGGGGGGGGGGGFFFFFFFFDFFFFFFFFFFFFFFD@BFFFFFFFFFF@FEFFFFFFFFDFFFFFFFFFFFFB690:69>FF?FFFFFFBFFA<?FFF>F>??>>?<58>03-
@M04999:289:000000000-L3R54:1:1101:6539:6135 2:N:0:403
GGGACTACCGGGGTATCTAATCCTGTTTGCTCCCCACGCTTTCGCATCTCAGCGTCAGTATCTGTCCAGAAGGCCGCCTTCGCCACCGGTATTCCTCCACATCTCTACGCATTTCACCGCTACACGTGGAATTCTACCTTCCTCTACAATACTCCAGATAACCAGTTTTAAGTGCAGTTCCCAGGTTGAGCCCAGGGCTTTCACACCTAACTTAATTATCCGCCTACATGCCCTTTACGCCCAGTCATTCCGATTAACGCTCGCACCCCCCGTATTACCGCGGCTGCTGTCACGGCGTTAT
+
CC8CCGGGGGGGGGGGGGGGGGGEFGGGFFGG@FEFGGGGGGGGGGGGGGGFGGFGGGGFGGGGGGEFFGGGGGGGGGGDGGGDFGGEECCGGGGGGGGGGFFGGGFFGGGC@EFEFACGDGEFGEFF=CD9?4ECGFG9@DGFGGGG8DDE=?DFGCGGFFGGFGGGGDFDDFGG8<CFCFFF+@:,3<6@EDFC0@?GF86BFFFFF3=CCFAFFFFAF=BF@25B?C@=DFBEF<2B(:1;57)..7)561?1C3660?991660((,3((446-6,49>BF0(44)4-6(,((-4,(
@M04999:289:000000000-L3R54:1:1101:19257:6160 2:N:0:403
AGACTACCGGGGTATCTAATCCTGTTTGCTCCCCACGCTTTCGCATCTCAGCGTCAGTATCTGTCCAGAAGGCCGCCTTCGCCACCGGTATTCCTCCACATCTCTACGCATTTCACCGCTACACGTGGAATTCTACCTTCCTCTACAATACTCTAGTTAACCAGTTTTAAGTGCAATTCCTAGGTTGAGCCCAGGGCTTTCACACCTAACTTAATTATCCGCCTACATGCCCTTTACGCCCAGTCATTCCGATTAACGCTCGCACCCTCCGTATTACCGCGGCTGCTGGCACGGAGTTAGC
+
CCCCCGGGGGGGGGGGGGGGGGGGGGGGGGGGGGGGGGGGGGGGGGGGGGGGGGGGGGGGGGGGGGGGGGGGGGGGGGGGGGGGGGGGGGGGGGGGGGGGGGGGGGGGGGGGGGGGGGGGGGGGGGGGGGGGGGGGGGFGGGGGGGGGGGGGGFFGGGGGGGGGGGGGGGGGGGGGFGFGGFFGGGGGGGGGGGGGGGGGFFFFFFFFFFFFEFFAEFFFDDFFFFFFCEFFFFE===@FFFFEFAEEFFF@F0;EFFFFFFFBFFFFFFBFF:?<BF:B66BFFFFF8:7706(9??5<4
@M04999:289:000000000-L3R54:1:1101:8796:6194 2:N:0:403
TGGACTACCAGGGTATCTAATCCTGTTTGCTCCCCACGCTTTCGCATCTCAGCGTCAGTATCTGTCCAGAAGGCCGCCTTCGCCACCGGTATTCCTCCACATCTCTACGCATTTCACCGCTACACGTGGAATTCTACCTTCCTCTACAATACTCTAGTTAACCAGTTTTAAGTGCAATTCCTAGGTTGAGCCCAGGGCTTTCACACCTAACTTAATTATCCGCCTACATGCCCTTTACGCCCAGTCATTCCGATTAACGCTCGCACCCTCCGTATTACCGCGGCTGCTGGCACGGAGTT
+
CCCCCGGGGGGGGGGGGGGGGGGGGGGGGGGGGGGGGGGGGGGGGBFGGGGGGGGGGGGGGGGGGGGGGGGGGGGGGGGGGGGGGGGGGGGGGGGGGGGGGGGGGGGGGGGGGGGGGGGGGGGGGGGGGGGGGGGFGGGGGGGGGGGGGGGGGGGGGGGGGGGGGGFGGGGGGGDGFGFGGGGGGGGGGGGGGGGGGG?GFFFFFFFFFFFFFFFFEFFFFFFFDAFFFFFFFEBFCFFF@@9BEFFFFFFFF?F?EEFFF@FFFFFFFFFBF0:B<BF<69604;?B7:?021;9(4:
@M04999:289:000000000-L3R54:1:1101:27167:6250 2:N:0:403
GAGGACTACTAGGGTATCTAATCCTGTTTGCTCCCCATGCTTTCGCACCTCAGCGTCAGTATTAGGCCAGAAGGCTGCCTTCGCCATCGGTATTCCTCCAGATCTCTATGCATTTCACCGCTACACCTGGAATTCTACCTTCCTCTCCTATACTCTAGCTAACCAGTATCGTATGCAATTCCCAAGTTGAGCTCGGGGATTTCACATCCGACTTAATTAGCCGCCTACGCGCGCTTTACGCCCAGTAATTCCGATTAACGCTTGCACCCTCTGTATTACCGCGGCTGCTGGCACAGAGTT
+
CCCCCGGGGGGGGGGGGGGGGGGGGGGGGGGGGGGGGGGGGGGGGGGGGGGGGGGGGGGGGGGGGGGGGGGGGGGGGGGGGGGGGGGGGGGGGGGGGGGGGGGGGGGGGGGGGGGGGGGGGGGGGGGGGGGGGGGGGGGGGGGGGGGGGGGGGGGGGCGGGGGGGGGGGGGGGGGGFGFGGGGGGGGGGGGGGGGDGGDDFFFFFFFFFAAAFFFFFFFFFFFFFFFFFF2@>FF?@EFFFFF?D@FEFFFFFFFDFFFFFFFFB?<:?BBBFFFBFADA?BFFF>>F?)24(),82:AF
@M04999:289:000000000-L3R54:1:1101:14147:6277 2:N:0:403
TTGACTACAAGGGTATCTAATCCTGTTCGCTCCCCACGCTTTCGTCCATCAGCGTCAATCGGTATTTAGTAACCTGCCTTCGCAATCGGGGTTCTGTGTAATATCTATGCATTTCACCGCTACACTACACATTCCAGCTACTTTAATACTATTCAAGATTAACAGTATCAACGGCAGTTCTACAGTTAAGCTGCAGGTTTTCACCGCTGACTTATCAACCCGCCTACGGACCCTTTAAACCCAATAAATCCGGATAACGCTCGCATCCTCCGTATTACCGCGGCTGCTGGCACGGAGTT
+
CCCCCGGGGGGGGGGGGGGGGGGGEEFEFGGGGGGGGGGDGGDGGGGGGGGGGGGGGGGGGGGGGGGGGGGGGGGGGGGGGGGGGGGGGGGGGGGFGGGGFGFFFGGGGGGGGGGGGGGGGGGGGGGGGGGGGGGGGGGDGGGGFDFGFFFGGGGGGGGDGGGGGGFGGGGGCGCGFGFGGGGGGFGGGGGGGFGGGGGGFFFAFEF*8=DEEFFFCFABEBBFD@F??92@@B@@6?4?BDDFF;EFFEFF@@FFFF?BF;>>F?FFFF?;?FF?DFF<B09B99::058:??>(44?
@M04999:289:000000000-L3R54:1:1101:3785:6299 2:N:0:403
CGACTACAAGGGTATCTAATCCTGTTTGCTCCCCACGCTTTCGCATCTCAGCGTCAGTATCTGTCCAGAAGGCCGCCTTCGCCACCGGTATTCCTCCACATCTCTACGCATTTCACCGCTACACGTGGAATTCTACCTTCCTCTACAATACTCTAGTTAACCAGTTTTAAGTGCAATTCCTAGGTTGAGCCCAGGGCTTTCACACCTAACTTAATTATCCGCCTACATGCCCTTTACGCCCAGTCATTCCGATTAACGCTCGCACCCTCCGTATTACCGCGGCTGCTGGCACGGATTTAGC
+
CCCCCGGGGGGGGGGFGGGGGGGGGGGGGGGGGGGGGGGEFGGGGGGGGGGGGGGGDGGGGGGGGGGGGFGGGFEEGGGGGCGGGGGGGGGGGGGGGGGGFGGFGGGGGGGGGGGGGGGGGGGGGGGG@EFFGGFGGGGFGGGFGGG=EFFGGGGFGFGFGGGGEFFC8DGGFFGFFD9DFCGGGGDGCFCGGGGCDCFGFFFFFEFF@CEA59EFEFFFFFDD>B>EAEFFE=BFF22?B?@7BAECEEE;;2?9E@;?F909;0::B?FFF?()4>33>0;09():(4(41>((()))-
@M04999:289:000000000-L3R54:1:1101:8140:6375 2:N:0:403
ACGGGACTACTGGGGTATCTAATCCTGTTTGCTCCCCACGCTTTCGCATCTCAGCGTCAGTATCTGTCCAGAAGGCCGCCTTCGCCACCGGTATTCCTCCACATCTCTACGCATTTCACCGCTACACGTGGAATTCTACCTTCCTCTACAATACTCTAGTTAACCAGTTTTAAGTGCAATTCCTAGGTTGAGCCCAGGGCTTTCACACCTAACTTAATTATCCGCCTACATGCCCTTTACGCCCAGTCATTCCGATTAACGCTCGCACCCTCCGTATTACCGCGGCTGCTGGCACGGAGTT
+
CCCCCGGGGGGGGGGGGGGGGGGGGGGGGGGGGGGGGGGGGGGGGGGGGGGGGGGGGGGGGGGGGGGGGGGGGGGGGGGGGGGGGGGGGGGGGGGGGGGGGGGGGGGGGGGGGGGGGGGGGGGGGGGGGGGGGGGGGGGGGGGGGGGGGGGGGGGGGGGGGGGGGGGGGGGGGGGGFGFGGGGGGGGGGFGFFFGGGGGGFFFFFFFF>FEEFFFFFFFFFFFDFFFFFFFFFFFEBE=FF>@FFDEFEFFE?E6<@FFF?FFFFF>B;<BBFFB6?BFFB?;>BFF>FF:BF??69>0(.
@M04999:289:000000000-L3R54:1:1101:11102:6405 2:N:0:403
GATGAGACTACTAGGGTATCTAATCCTGTTTGCTCCCCACGCTTTCGCATCTCAGCGTCAGTATCTGTCCAGAAGGCCGCCTTCGCCACCGGTCTTCCTCCACATCTCTACGCATTTCACCGCTACACGTGGAATTCTACCTTCCTCTACAATACTCCAGATAACCAGTTTTAAGTGCAATTCCCAGGTTGAGCCCGGGGCTTTCACACCTAACTTAATTATCCGCCTACATGCCCTTTACGCCCAGTCATTCCGATTAACGCTCGCACCCTCCGTATTACCGCGGCTGCTGGCACGGAGT
+
CCCCCGGGGGGGGGGFGGGGGGGGGGGGGGGGGGGGGGGGGGGGGGDGGGGGGGGGGGGGGGGGGGFGGGFFGGGGGGGGGGGGGGGGGGGGG7FGGFGGGGGGGGGGGGGGGGGGGGGGGGGGGGGGGGGECFGGGGGGGGGGGGGGGGGGGGGGGGGGFGGGGGGGGGGGGGGGFGFGGGGGGGGGGGFGGGGGDGG5>BFFFFFFFFFBFFFF=FFFCCE?@=@FFFFFFF@BF@FFF?F99?1=;>ECCEFFFDF3;<FBF2>BF;?FFFFFFFFFF>:>964;F?FB?<FF:46>4
@M04999:289:000000000-L3R54:1:1101:21704:6446 2:N:0:403
CCCAAGACTACCCGGGTATCTAATCCTGTTTGCTCCCCACGCTTTCGCATCTCAGCGTCAGTATCTGTCCAGAAGGCCGCCTTCGCCACCGGTATTCCTCCACATCTCTACGCATTTCACCGCTACACGTGGAATTCTACCTTCCTCTACAATACTCTAGTTAACCAGTTTTAAGTGCAATTCCTAGGTTGAGCCCAGGGCTTTCACACCTAACTTAATTATCCGCCTACATGCCCTTTACGCCCAGTCATTCCGATTAACGCTCGCACCCTCCGTATTACCGCGGCTGCTGGCACGGAGT
+
CC@CCGGGGGGGGGGGGGGGGEGFFGGGGGGGGGGGFGGGGGGGGGGGGGGGGGGGEGGGEGFGGGFGGGGGGGGGGGD>FCGGGGGGGGGGEGGGGGFGGGGGGGFGGGGGGGGGGGGGGEGGGG?FGGGECBFGGGGGGFGGGGGGGGGFGFGGGGCCD=AEFGCFAEGGGGGGFFFGFGGGGGGGGGGGGGFGGGGGEFFFFCFFEFB2>FFAEFFEAE4AA=DDFFFEFEFDFFFFF2@>FD@@EAECEF8;<03EE?>D;101>(2:BF962(5)696>;;96(::??B(,399(-
@M04999:289:000000000-L3R54:1:1101:5144:6452 2:N:0:403
GGACTACAGGGGTATCTAATCCTGTTCGCTCCCCACGCTTTCGTCCATCAGCGTCAATCGGTATTTAGTAACCTGCCTTCGCAATCGGGGTTCTGTGTAATATCTATGCATTTCACCGCTACACTACACATTCCAGCTACTTCAATACTATTCAAGATTAACAGTATCAACGGCAGTTCTACAGTTAAGCTGCAGGTTTTCACCGCTGACTTATCAACCCGCCTACCGACCCTTTAAACCCAATAAATCCGGATAACGCCCGCATCCACCCTATTACCGCGGCTGCCGGCACGGACGTAGC
+
CCCCCFFCGDDDCFCEFGGCCG@9FF<CGD,@FFFEEEGGGGGG:F8EEBFFGGG:CGGGGGFFGGGFGGEFFGC@F<DCDGC:CFCGG+@BECDG9@FFFC<EDFG9AEFEFAFG9CECCGGGGGFGGGDFEFGGFGGGGD==EFDFF,=8C;,6EADA,EDA;DEFGGF>+=?C*DFCFFGFEFEGFGGGGFFGGG8CCFE8?A>>8@C@C6BF<*9)35:922(-625@DBFFFF<5?;?@@EECEE@@D((73(2(-(,413>).4((.,5).9(427,,9<(,701(,37,(44((
@M04999:289:000000000-L3R54:1:1101:21740:6465 2:N:0:403
GGACTACACGGGTATCTAATCCTGTTTGCTCCCCACGCTTTCGCATCTCAGCGTCAGTATCTGTCCAGAAGGCCGCCTTCGCCACCGGTATTCCTCCACATCTCTACGCATTTCACCGCTACACGTGGAATTCTACCTTCCTCTACAATACTCTAGTTAACCAGTTTTAAGTGCAATTCCTAGGTTGAGCCCAGGGCTTTCACACCTAACTTAATTATCCGCCTACATGCCCTTTACGCCCAGTCATTCCGATTAACGCTCGCACCCTCCGTATTACCGCGGCTGCTGGCACGGAGTTAGC
+
CCCCCGGGGGGGGGGGGGGGGGGGGGGGGGGGGGGGGGGGGGGGGGGGGGGGGGGGGGGGGGGGGGGGGGGGGGGGGGGGGGGGGGGGGDGGGGGGGGGGGGGGGGGGGGDGGGGGGGGGGGGGGGGGEFGGGGGGGGGGGGGGGGFGGGGGGGGGGGGGGGGGGGGGGFGGFGGGFGFGGGFFGGGGFGGGGGGDGGGGFFFFFDCFFFFFFFFFFFFFBBDFFFFFCBEFEDFFFFFFF6@EFFFFFFFFFFFFF?FFFFFFFFFBFFFF:<BFFF(6>>>91<B>:?BFF;BF?FFA4
@M04999:289:000000000-L3R54:1:1101:27964:6487 2:N:0:403
GACTACAGGGGTATCTAATCCTGTTTGCTCCCCACGCTTTCGCATCTCAGCGTCAGTATCTGTCCAGAAGGCCGCCTTCGCCACCGGTATTCCTCCACATCTCTACGCATTTCACCGCTACACGTGGAATTCTACCTTCCTCTACAATACTCCAGATAACCAGTTTTAAGTGCAGTTCCCAGGTTGAGCCCGGGGCTTTCACACCTAACTTAATTATCCGCCTACATGCCCTTTACGCCCAGTCATTCCGATTAACGCTCGCACCCTCCGTATTACCGCGGCTGCTGGCACGGAGTTAGCC
+
CCCCCGGGGGGGCGGGGGFGGGGGGGGGGGGGGGGGGGGGGGGGGGGGGGGGGGGGGGGGGGGGGGGGGGGGGGGGGGGGGGGGGGGGGGGGFFGGGGGGGGGGGGGGGGGGGGGGDEGGGGGGGGGGGGGGGGGFGGGGGGGGGGGGGGGGGGGFGFGGGGGGGGGGFEGGGGGGFGD?FGFGGGGGGGGGGEGGGDGGAFFFBAFFBFFBFFFFFFFFFFD?DEFF9EBEFFFFFF9DFDEFFEE??338219CDB8<BBFF>?BFFF?:BBBFF?>>09>FFBF??7<?99>2?<>A:
@M04999:289:000000000-L3R54:1:1101:17213:6518 2:N:0:403
AAGACTACCAGGGTATCTAATCCTGTTTGCTACCCACGCTTTCGAGCATGAACGTCAGTGTTATCCCAGGAGGCTGCCTTCGCCATCGGTATTCCTCCACATCTCTACGCATTTCACTGCTACACGTGGAATTCTACCTCCCTCTGACACACTCTAGTTAGACAGTTTCAAATGCACGTCCCAAGTTGAGCTCGGGGACTTCACATCTGACTTATCTAACCGTCTGCGCTCGCTTTACGCCCAGTAATTCCGATTAACGCTCGCACCCTACGTATTACCGCGGCTGCTGGCACGTAGTT
+
CCCCCGGGGGGGGGGGGGGGGGGGGGGGGGGGGGGGGGGGGGGGGGGGGGFGGGGGGGGGGGGGGGGGFFGDGGGGGGGGGGGGGGGCGGGGGFGGGGGGGGGGGGGGGGGGGGGGGGGGGGGFGCGFGGGGGGGGGGGGGGGGGGFGGGGGGGGGGGGAGGGGCGGGGGGGGGGGFGFGGGGEGGGGGGGGGGGGDGGGFFFFFFFFFFFFFFFFFFFFF=ADF9=ABFFBBF=BEC2A@>D<E46CEFFF??DFEE2>FF9B2612<?F:?2>:AF<6>09039??):?070:.,-6
@M04999:289:000000000-L3R54:1:1101:20251:6573 2:N:0:403
GATGACTACTCGGGTATCTAATCCTGTTCGCTACCCATGCTTTCGAACCTCAGCGTCAGTTACAGACCAGAGAGCCGCCTTCGCCACTGGTGTTCTTCCATATATCTACGCATTCCACCGCTACACATGGAGTTCCACTCTCCTCTTCTGCACTCAAGAAAAACAGTTTCAGCTGCACTTCCCCGGTTAAGCCGAGGGCTTTCACAGCTGACTTGTTCTCCCGCCTGCGTTCGCTTTACGCCCAATAAATCCGGACATCGCTTGCCACCTACGTATTACCTCGGCTGCTGGCACGTAGTT
+
CCCCCGGGGGGGGGGGGGGFGGGGGGGGGGDGGEGGGGGGGGGGGGG8FGFAFGGGGGGGGGGGGGGGFGGGFGGGGCFGGGGGDCGFGGGGGGGGAFGFGGFEEGGGGGGFGGGGGGGGGGGGGGGGGFCF:EFEGGGGFGGGGGGGGGGFF8DEFF,@===CFFGFGGGAA,+=5DFGGFGGCCECE7@CECC5?DGDAFFFFFFAEF=DEF4B>F>C;25=B99BF7<F?F08;7;3(7(,=@@<C?7;094(9).4:?:6129<8::((.))(-6))--60,(12)80042.2(4>
@M04999:289:000000000-L3R54:1:1101:10899:6588 2:N:0:403
GCGACTACTCGGGTATCTAATCCTGTTCGCTACCCATGCTTTCGACCCTCAGCGTCAGTTACAGACCAGAGAGCCGCCTTCGCCACTGGTGTTCTTCCATATATCTACGCATTCCACCGCTACACATGGAGTTCCACTCTCCTCTTCTGCACTCAAGAAAAACAGTTTCAGCTGCACTTCCCCGGTTAAGCCGAGGGCTTTCACAGCTGACTTGTTCTCCCGCCTGCGTTCGCTTTACGCCCAATAAATCCGGACAACGCTTGCCACCTACGTATTACCGCAGCTGCTGGCACGTAGTTAC
+
CCCCCGGFGGGGGGEGGGFFGEGGFGGGCGGGGGGGFFGGEGGGG:FFGGFGGGGGGDGFGGFGEF@FFGGGGGGCGGEGGGGGCGGGGG<FFEFGGFGGGGGGG9DGFCCFBCGGGGGGDGGGGFFFEFFECCFGGGGFCGGFEFG;EGGGGGGGFGG88DGG8FGFGGGGA,DDFGFGGGGG6@E>;AFGGG5C*@FGFFF6B9FFBEBFFFFFFAFEF@F9>(8632;?>?FFEE?F>BFF@@37<BFFFFB>BF00:6??FF7<<????26?FFFB>(4;7?0?B010<148(46<)
@M04999:289:000000000-L3R54:1:1101:17747:6629 2:N:0:403
TTCCGACTACTAGGGTATCTAATCCTGTTTGCCCCCCACGCTTTCGCATCTCAGCGTCAGTATCTGTCCAGAAGGCCGCCTTCGCCACCGGTTTTCCTCCACATCTCTACGCATTTCACCGCTACACGTGGAATTCTTCCTTCCTCTACAATACTCCAGATAACCAGTTTTAAGTGCAATTCCCAGGTTTAGCCCGGGGCTTTCACACCTAACTTAATTATCCGCCTACATGCCCTTTACGCCCAGTCATTCCGATTAACGCTCGCACCCTCCGTACTACCGCGGCTGCCGGCACGTAGTT
+
A6,,8@F+8EE,CFFGC<C,;CF-E,6FFF<F,6FFGDG>FFGGAFCCEC,;@C8@F@CEFC<<,9E<FGFGGGFGFEEG:FFC::C@GDGG+7DEGDBGDF,9A,,5,C4C4?FB?AFF+>++@,=@FDE7,@E=@,7E=E,=,,,,6,@===8=E8D,6@=EGFFGGGGGGGGFF+BF8+BEFFGFF,,,7DFDGDGD>FFFFFFFFDB@:+B8CFC<B*82;12,83?)6EDEDF36,32:?03=)9<5?,(-4,-6(4(((-,49(((4(-((4)6231,6;(3(((2(-(((,,,.
@M04999:289:000000000-L3R54:1:1101:20038:6654 2:N:0:403
TGACTACACGGGTATCTAATCCTGTTTGCTCCCCACGCTTTCGCATCTCAGCGTCAGTATCTGTCCAGAAGGCCGCCTTCGCCACCGGTATTCCTCCACATCTCTACGCATTTCACCGCTACACGTGGAATTCTACCTTCCTCTACAATACTCCAGATAACCAGTTTTAAGTGCAGTTCCCAGGTTGAGCCCGGGGCTTTCACACCTAACTTAATTATCCGCCTACATGCCCTTTACGCCCAGTCATTCCGATTAACGCTCGCACCCTCCGTATTACCGCGGCTGCTGGCACGGAGTTAGC
+
CCCCCGGGGGGGGGGGGGGGGGGGGGGGGGGGGGGGGGGGGGGGGGGGGGGGGGGGGGGGGGGGGGGGGGGGGGGGGGGGGGGGGGGGGCGGGGGGGGGGFGGGGGGGGGGGGGGGGGGGGGGGGGGEDCFGGGGGGGGGGGGGGGGGGGGGGGGGFFGGGGGGGGGGGGGGGGGDFGFGGGG6DGGGFGGGG5CDDCGGFFFFFFFFEFFFFFFFFFFFEFF@DFBFEEFFFFFF>DFFF@0EEEFFFEEFFFFFC16<:>01;>F??F>2?:?BFF?BFB>FFB:?F02<?0,9:8444
@M04999:289:000000000-L3R54:1:1101:9077:6675 2:N:0:403
GACTACCGGGGTATCTAATCCTGTTTGCTACCCACGCTTTCGAGCATGAACGTCAGTGTTATCCCAGGAGGCTGCCTTCGCCATCGGTATTCCTCCACATCTCTACGCATTTCACTGCTACACGTGGAATTCTACCTCCCTCTGACACACTCTAGTTTGACAGTTTCAAATGCACGTCCCAAGTTGAGCTCGGGGATTTCACATCTGACTTATCTAACCGTCTGCGCTCGCTTTACGCCCAGTAATTCCGATTAACGCTCGCACCCTACGTATTACCGCGGCTGCTGGCACGTAGTTAGCC
+
CCCCCGGGGGGGGGGGGGGGGFGGGGGGGGGGGGGGGGGGGGGGG7FFFGGGGGGGGGGGGGGGGGGGFGGGGGGGGGGGGGGGGGGGGGGGGGGGGGGGGGGGGGGGGGGGGGGGGGGGGGGGGDGGGGGGGGGGGGGGGGGGGFFGGGGGGGGGGGGGGGGGGGGGGGGCEGGGFGFGGG6FGGGGGGGGGGGGGGGGFFFFFFFFFFFFEFFFFFFBFFFBEF=@FFFFF=4>;@BFFFFFFFFFFF@FDDCE;B?DFFBBFFFFF?17:>:BF09>F>99004:01<?63?BA)6<5
@M04999:289:000000000-L3R54:1:1101:6401:6697 2:N:0:403
GACTACAGGGGTATCTAATCCTGTTCGCTCTCCACGCTTTCGTCTACCAGCGTCAATCGGTTTTTAGTAACCTGCCTTCGCAACCGGGGTTCTGTGTAATCTCTATGCATTGCACCTCTACACTACACTTTCCAGCTACTTCAATACTATTCAAGACTAACAGTATCAACGTCAGTTCTACAGGTAAGCTGCAGGTTTTCACAGCTGACTTATCAACCTGCCTAGGGACCCTTTAAACCCAATAAATCCGGCTAACGCTCGCATCCTCCGTATTACCGCGTCTGCTGCGCTGGAGTCAGGC
+
6-AC<F@F,,+6,66CFA@,,E,C6<@F;<,,66;8@,BFG:;6,:,;E,6C:8,BFG8,,,666FECF9C,,,,6:EFGDF:+BC+@FF@=?,:CF9F9,,C,,,,,4C9,CEE8,A,,AEFGGDCF,95,C;;8FB=,,7CB;=ED8,,,333,,,3,=@,ED3,,@AE=3+@A;2CF+22,,33=,,5@,,10+57++3++30;*:0>87C++5A*)9-*9)))))0)55>A91>5)(0()7**95>(((/)67;D;(1:2,()/51,,(())6(12,4((66:),-((((4.,5)((
@M04999:289:000000000-L3R54:1:1101:21327:6702 2:N:0:403
ACAGTGACTACACGGGTATCTAATCCTGTTTGCTCCCCACGCTTTCGCATCTCAGCGTCAGTATCTGTCCAGAAGGCCGCCTTCGCCACCGGTATTCCTCCACATCTCTACGCATTTCACCGCTACACGTGGAATTCTACCTTCCTCTACAATACTCCAGATAACCAGTTTTAAGTGCAATTCCCAGGTTGAGCCCGGGGCTTTCACACCTAACTTAATTATCCGCCTACATGCCCTTTACGCCCAGTCATTCCGATTAACGCTCGCACCCTCCGTATTACCGCGGCTGCTGGCACGGAGT
+
CCCCCGGGGGGGGGGGGGGGGGGGGGGGGGGGGGGGGGGGGGGGGGGGGGGGGGGGGGGGGGGGGGGGGGGGGGGFGGGGGGGGGGGGGGGGGGGGGGGGGGGGGGGGGGGGGGGGGGGGGGGGGGGGGGGGGGGGGGGGGGGGGGGGGGGGGGGGGGGGFGGGGGGGGGGGGGGGFGFGGGGGGFGGGGCGGGGGGGGGEFFFFFFFFFF@FFFFFFFFFECC=BFFFFFFFFFFFFFFFFFF>D?FFFFECC@?D;;<<41??0>>FB<?FFF?BF?FFA0;F>99>BFD?BBBBF9>4
@M04999:289:000000000-L3R54:1:1101:28011:6711 2:N:0:403
GGACTACTCGGGTATCTAATCCTGTTCGCTCCCCACGCTTTCGTCCATCAGCGTCAATCGGTATTTAGTAACCTGCCTTCGCAATCGGGGTTCTGTGTAATATCTATGCATTTCACCGCTACACTACACATTCCAGCTACTTCAATACTATTCAAGATTAACAGTATCAACGGCAGTTCTACAGTTAAGCTGCAGGTTCTCACCGCTGACTTATCAACCCGCCTACGGACCCTCTAAACCCAATAAATCCGGATAACGCTCGCATCCTCCGTATTACCGCGGCTGCTGGCACGGAGTTAGC
+
@CCCCGGGGGGGGGGGGGGGGGGGGGGGGGGGGGGGGGGGGGGGGGGGGGGGGGGGGGGGGGGGGGGGGGGGGGGGGGGGGGGGEGGGGGGGGGGGGGGGGGFGGGGGGGGGGGGGGGGGGGGGGGGGGGGGGGGGGGGGFGGGFGGGGGGGGGGGGGGGGGFACFGGGGGGGGGGFGFFGGGGGGGGGGGGGGGGGGGFEFFFFBFFAFFFFFFFFFFFFFFFFFDFDB@FFBBF9<@AFD6;@EEFFF@F?FFFF@FFFFFF?B?2<BBF??>>DFF;B09FFBFFF?B?031;B0:<9
@M04999:289:000000000-L3R54:1:1101:14803:6757 2:N:0:403
TGGGGGACTACTCGGGTATCTAATCCTGTTCGCTCCCCACGCTTTCGTCCATCAGCGCCAATCGGTATTTAGTAACCTGCCTTCGCAATCGGGGTTCTGTGTAATATCTATGCATTTCACCGCTACACTACACATTCCAGCTACTTCAATACTATTCAAGATTAACAGTATCAACGGCAGTTCTACAGTTAAGCTGCAGGTTTTCACCGCTGACTTATCAACCCGCCTACGGACTCTTTAAACCCAATAAATCCGGATAACGCTCGCATACTCCGTATTACCGCGGCTGCTGGCACGGAGT
+
<CCC<CCGGGGGFGDGFCFGGECAFGFFGDGGGEG:DFGEC7B8FGGGGGGGGFD@:FE@CGGGGF8<FFGGGFFEGF=<FFFGFG,8FFGC:@CFFGCFAFFGDFFG9FF;<FGFEEFGFGGGGGCC<FGCEFCEGGFCFF==?DGGCGGGGFGGGGC=GD9FDD,6EEEGDFFGE75;9CFGFG9@FGF7CFGGGGG*;?1@C>FFAB=):FFF=FF48:=@52@=5@?;(6(34C?=?4=161(6)73)1(((3(,6,26:6>903(5<>>BFF13<<611;;BBF:>4:?3<B6(3,
@M04999:289:000000000-L3R54:1:1101:16839:6812 2:N:0:403
GACTACTCCTGGATCTTCTCCTCTTTTTTGCTCCCCCCTTTTCCTATCCTCGTCATCATTTGCTCTCCAGCCCGCCTTCTTCGCCACTGTTTCTCCTCCTCTTTTCTACTCTTTCCGCCGCTCCTCTAGTTCTTCCTTCCTCCTCTCCACTCCTCTTACCCAACTGTTTCTGCATCTGTTCCTCGTTTCCCCCACGTTTTTCCCCTTCATTCTTTCTTCGCCTTCCATCCCCCTTTTCCCCCTCCTTCCTCCTAATACCGCTCCCCCCCTTCTTCTCCCCCCTGCTGCCTCCGCGTTGTCC
+
66,,AF,@,,6,,,,,,,<,6C6-C,<6F+C,C,C,++6;,C,,,<,6,CF@6B,6,;,,C,,<,6,,CC,667FG,4C,5E,BF,,B,,C,5CFG9F,A,,594A,,A<,,,,5C,@++@++>,,49A@,,:,CE,,9,,7,@D;,,@,,,161,,,,,3@+3,+@,3,,,,=+,+626?++,++6+37EE@++3+000**0*;?*0****0?=1:+=)9=5)7)/**/-((((08<@*>5((///)(1;/()/)/9)(..((/3:03(((.6)-))(-(-,(.,.)())((-((((-).
@M04999:289:000000000-L3R54:1:1101:10581:6819 2:N:0:403
AGGGACTACCGGGGTATCTAATCCTGTTCGCTACCCATGCTTTCGCACCTCAGCGTCAGTTACAGACCAGAGAGCCGCCTTCGCCACTGGTGTTCTTCCATATATCTACGCATTCCACCGCTACACATGGAGTTCCACTCCCCTCTTCTGCACTCAAGAAAAACAGTTTCAGCTGCACTTCCCCGGTTAAGCCTAGGGCTTTCACAGCTGACTTGTTCTCCCTCCTGCCTTCGCTTTACGCCCAATAAATCCGGACAACCCTTGCCACCTACGTATTACCGCGTCGTCTGCCTCGTATTTT
+
CCCC<FFGG@FCEGG7FFDEE9FGFCE<F@:,@FEGFG@8F<E@C,:6+;FFGCCFC7FFFFGEG,F,<EEF,CFGGD:?FFFG,=FGGFFDFEEC9FFGGCF<EFFDGD>@F4AD<FGGDGGGGG,AAA@?,@EG9=,B,6@FED9=:=D8DAF33,9DFF=CGGFGAFADC,+,;C8+:DG6E>EGDF,<C,,305**;AFFB906476-.B88:@FEFF(7(77=(063>(41;;C)63(,63);)9.64181(,4((.2((()51728(.,.(6:B:6>(((--(3))))(--.(6)
@M04999:289:000000000-L3R54:1:1101:18906:6841 2:N:0:403
GACTACTAGGGTATCTAATCCTGTTTGCTCCCCACGCTTTCGCATCTCAGCGTCAGTATCTGTCCAGAAGGCCGCCTTCGCCACCGGTATTCCTCCACATCTCTACGCATTTCACCGCTACACGTGGAATTCTACCTTCCTCTACAATACTCCAGATAACCAGTTTTAAGTGCAGTTCCCAGGTTGAGCCCGGGGCTTTCACACCTAACTTAATTATCCGCCTACATGCCCTTTACGCCCAGTCATTCCGATTAACGCTCGCACCCTCCGTATTACCGCGGCCGCTGGCACGGAGTTAGCC
+
CCCCCGGGGGGGGGGGGGGGGGGGGGGGGGGGGGGGGGGGGGGGGGGGGGGGGGGGGGGGGGGGGGCGFGGGGEGGGGGGGGGGGGGGDGGGGGGGGGGGGGGGGGGGGGGGGGGGGGGGGGGGGFEGGGGGGGGGGGGGGGGGGGGGGGGGGG?DGGGGGGGGGGGGGFGFGGCGFGFGGFGGGDDFGGGDGGGGGGGF+?>FDFFFFFFFFFFAEFF=FFDFF=EE=BFFFFCC@@FED0@EFCCEF@D@FFEF0;D?9;BB>B::?6?::?<BA06>99BFB>BBFF<B939?04.64
@M04999:289:000000000-L3R54:1:1101:22776:6843 2:N:0:403
TGGGACTACTAGGGTATCTAATCCTGTTTGCTCCCCACGCTTTCGCATCTCAGCGTCAGTATCTGTCCAGAAGGCCGCCTTCGCCACCGGTATTCCTCCACATCTCTACGCATTTCACCGCTACACGTGGAATTCTACCTTCCTCTACAATACTCTAGTTAACCAGTTTTAAGTGCAATTCCTAGGTTGAGCCCAGGGCTTTCACACCTAACTTAATTATCCGCCTACATGCCCTTTACGCCCAGTCATTCCGATTAACGCTCGCACCCTCCGTATTACCGCGGCTGCTGGCACGGAGTTT
+
CCCCCGGGGGGGGGGGGGGGGGGGGGGGGGGGGGGGGGGGGGGGGGGGGGGGGGGGGGGGGGGGGGGGGGGGGFGGGGGGGGGGGGGGGGG@FGGGGGGGGGGGGGGGGGGEGGGGGGGGGGEGGGGGGGG:FFGGGGGGGGGGGGGGGGGGGGGGGGGGGFFGGFGGGGGGGGGGFGFGGGGFGFGGGF?FGGGGGGGFFFFFFFFFFFFFEFFFFFFFFEDF=DDFBFFBB9=BE>EF=>F2BEE@CEEFF<DFFFF29?F;BFBF?6?BF?FFF<<B09>0991::02<(33(43?F)
@M04999:289:000000000-L3R54:1:1101:23714:6847 2:N:0:403
TGACTACACGGGTATCTAATCCTGTTTGCTCCCCACGCTTTCGCATCTCAGCGTCAGTATCTGTCCAGAAGGCCGCCTTCGCCACCGGTATTCCTCCACATCTCTACGCATTTCACCGCTACACGTGGAATTCTACCTTCCTCTACAATACTCTAGTTAACCAGTTTTAAGTGCAATTCCTAGGTTGAGCCCAGGGCTTTCACACCTAACTTAATTATCCGCCTACATGCCCTTTACGCCCAGTCATTCCGATTAACGCTCGCACCCTCCGTATTACCGCGGCTGCTGGCACGGAGTTAGC
+
CCCCCGGGGGGGFEGGGGGGGGGGGGGGGGGGGGGGGGGEGGGGGGGGGGGGGGGGGGGGGGGGGGGGGGGGGGGGGGGGGGGGGGGGGGGGGGFFFGGGGGGGGGGGGGFGGGGGGGGGGGGGGGGGDGGGGGGGGGGGGGGGGGGFGFGGGFGGGGGGGGGGGGGGGFFGGGGGFGFGGGGGGGGGGDFFDG?CDFGGFFFFFFFFEFFFFFCFEFFFBFAFFFFEEE9BEFFFF@FE@?;EFFFEE34?;@@FEFFF@>0>>>:4?FF<B:7<BFF09(29>??BB0(,419;(8<2-
@M04999:289:000000000-L3R54:1:1101:8884:6859 2:N:0:403
GACTACTAGGGTATCTAATCCTGTTTGCTCCCCACGCTTTCGCATCTCAGCGTCAGTATCTGTCCAGAAGGCCGCCTTCGCCACCGGTATTCCTCCACATCTCTACGCATTTCACCGCTACACGTGGAATTCTACCTTCCTCTACAATACTCTAGTTAACCAGTTTTAAGTGCAATTCCTAGGTTGAGCCCAGGGCTTTCACACCTAACTTAATTATCCGCCTACATGCCCTTTACGCCCAGTCATTCCGATTAACGCTCGCACCCTCCTTATTACCGCGCCTGCTGGCACGGCGTTAGCC
+
CCCCCGGGGGGGGGGGGGGGGGGGGGGGGGGGGGGGGGGGGGGGGGFGGGGGGGGGGGGGGGGGGGEFGGGGGGGGGGGFGGGGGGGGGGGGGGGGGGGGGGGGGGGGGGGGGGGGGGGGGGGGGGGGGGGGGGGGGGGGGGGGGGGGFGGGGGGGGGGGGGGGGGGGGFGFGGGGFGFGFF+EGGGDFGGFGCEGGGGGFCFFFFFFFEAEEFFFEFFAF>DFFEFEFFBFFEFF>FFFD>>BEEEFE1(;;FEC0(6<@BFB;?0:<(.62:<9<?>B070:((3(802:,((-(,(6)
@M04999:289:000000000-L3R54:1:1101:27491:6889 2:N:0:403
CGACTACTCGGGTATCTAATCCTGTTTGCTCCCCACGCTTTCGCATCTCAGCGTCAGTATCTGTCCAGAAGGCCGCCTTCGCCACCGGTATTCCTCCACATCTCTACGCATTTCACCGCTACACGTGGAATTCTACCTTCCTCTACAATACTCCAGATAGCCAGTTTTAAGTGCAATTCCCAGGTTGAGCCCGGGGCTTTCACACCTAACTTAATTATCCGCCTACATGCCCTTTACGCCCAGTCATTCCGATTAACGCTCGCACCCTCCGTATTACCGCGGCTGCTGGCACGGAGTTAGC
+
CCCCCGGFGGGGGGGGGGGGGGGGGGGGGGGGGGGGGGGGGGGGGGGGGGGGGGGGGGGGGGGGGGGGGGGGGGGGGGGGGGGGGGGGGGGGGGGGGGGGGGGGGGGGGGGGGGGGGGGGGGGGGGGGGGGGGGGGGGGGGGGGGGGGGGGGGDGGGGGGGCFGGFGGGGGGGGGGFGFGFGGGGGGGGGGGGGGGGGGGFFFFFFFFFFFEFFAFFFFFEFFFFFEFFFEFFFEFFFFEFFFFFFFEFFFFFFFFF@FFFFF9;BF?3?>F:07<AAFB(999BF?>BF02(409B?A>4
@M04999:289:000000000-L3R54:1:1101:12863:6920 2:N:0:403
GACTACAAGGGTATCTAATCCTGTTTGCTCCCCACGCTTTCGCATCTCAGCGTCAGTATCTGTCCAGAAGGCCGCCTTCGCCACCGGTATTCCTCCACATCTCTACGCATTTCACCGCTACACGTGGAATTCTACCTTCCTCTACAATACTCTAGTTAACCAGTTTTAAGTGCAATTCCTAGGTTGAGCCCAGGGCTTTCACACCTAACTTAATTATCCGCCTACATGCCCTTTACGCCCAGTCATTCCGATTAACGCTCGCACCCTCCGTATTACCGCGGCTGCTGGCACGGAGTTAGCC
+
CCCCCGGGGGGGGGGGGGGGGGGGGGGGGGGGEFGGGGGGGGGGGGGGGGGGGGGGGGGGGGGGGGGGGGFGGGGGGGGGGGGGGGGGEGGGGGGGGGGGGGGGGGGGGGGGGGGGGGGDGCGCGGGCFGGGGGGGGGGGGGGGGGEGGGGGGGGGGFGGGGCFGGGGGGGGGGGGFGFGGG6EGGGGGGGGGCGGGGGGFFFFFFFFFFFEEFFFFFFF>ADADEFF@@BEDFFEDFBF2>;EEFEFFEDF1?EE?B?DFF6B@@@FFB10::9AB<>(47>>FF??F(5:212:3<<<2
@M04999:289:000000000-L3R54:1:1101:26665:6934 2:N:0:403
TAAAGACTACTCGGGTATCTAATCCTGTTCGCTCCCCACGCTTTCGTCCATCAGCGTCAATCGGTATTTAGTAACCTGCCTTCGCAATCGGGGTTCTGTGCAATATCTATGCATTTCACCGCTACACTACACATTCCAGCTACTTCAATACTATTCAAGATTAACAGTATCAACGGCAGTTCTACAGTTAAGCTGCAGGTTTTCACCGCTGACTTATCAACCCGCCTACGGACCCTTTAAACCCAATAAATCCGGATAACGCTCGCATCCTCCGTATTACCGCGGCTGCTGGCACGGAGTT
+
CCCCCGGGGGGGGGGGGGGGGGFGGGGGGGGGGGGGGGGGGGGGGGGGGGGGGGGGGGGGGGGGGGGGGGGGGGGGGGGGGGGGGGGGGGGGGGGGGGGGGGGGGGGGGGGGGGGGGGGGGGGGGGGGGGGGGGFGGGGGGGGGGGGGGGGGGGGGGGGGGGGGGGGGGGGGGGG6>DDDDFGGGEFGGGGGGGCGGGGGF7@FF>FEFFFFFFFFFFFFFFFFFFFDFF@DFFFBF@EF4=@081@EF<CFEBFFFF@E?F;<299?>?DFF64:00-<6:>F;>F;1)58(14<(-3<4
@M04999:289:000000000-L3R54:1:1101:13623:6957 2:N:0:403
TCTGACTACCCGGGTATCTAATCCTGTTCGCTCCCCACGCTTTCGTCCATCAGCGTCAATCGGTATTTAGTAACCTGCCTTCGCAATCGGGGTTCTGTGTAATATCTATGCATTTCACCGCTACACTACACATTCCAGCTACTTCAATACTATTCAAGATTAACAGTATCAACGGCAGTTCTACAGTTAAGCTGCAGGTTTTCACCGCTGACTTATCAACCCGCCTACGGACCCTTTAAACCCAATAAATCCGGATAACGCTCGCATCCTCCGTATTACCGCGGCTGCTGGCACGGAGTT
+
CCCCCGGGGGGGGGGGGGGGGGGGGGGGGGGGGGGGGGGGGGGGGGGGGGGGGGGGGGGGGGGGGGGGGGGGGGGGGGGGGGGGGGGGGGGGGGGGGGGGGGGGGGGGGGGGGGGGGGGGGGGGGGGGGGGGGGGGGGGGGGGGGGGGGGGGGGGGGGGGGGGGGGGGGGGGGGGGFGFGGGGGGGGGGGGGGGGGGGGGFFFFFF>BFFBFFFFFFFFDFAABFFFFF2@FFFFFEECFF@FF?@FAFFFEFFDDFFFFFFFBFFFFFFFB0<:??AAFFFFF;99BBFFFFFB91727
@M04999:289:000000000-L3R54:1:1101:16893:6965 2:N:0:403
GGAGACTACAAGGGTATCTAATCCTGTTTGCTCCCCACGCTTTCGCATCTCAGCGTCAGTATCTGTCCAGAAGGCCGCCTTCGCCACCGGTATTCCTCCACATCTCTACGCATTTCACCGCTACACGTGGAATTCTACCTTCCTCTACAATACTCCAGATAACCAGTTTTAAGTGCAATTCCCAGGTTGAGCCCGGGGCTTTCACACCTAACTTAATTATCCGCCTACATGCCCTTTACGCCCAGTCATTCCGATTAACGCTCGCACCCTCCGTATTACCGCGGCTGCTGGCACGGAGTT
+
CCCCCGGGGGGGGGGGGGGGGGGGGGGGGGGGGGGGGGGGGGGGGGGGGGGGGGGGGGGGGGGGGGGGGGFGGGGGGGGGGGGGGGGGG7FGGGGGGGGGGGGGGGGGGGGGGGGGGGGGGGGGGGGFFGGGGGGGGGGGGGGGGGGGGFGGGGGGGGGGGGGGGGGGGGGGCGGGFGFGGGGGGGFGGFFGGGCDGGGGFFFFFFFEFE@FEFACEFFFFCDB@FFD@EEF=DFFFFFF?BFD<E@EFFFFFF?;DEE@@FF9931>???6><0149AA39>04240:>(((5(,,4:1
@M04999:289:000000000-L3R54:1:1101:23462:7015 2:N:0:403
GTATTGACTACCCGGGTATCTAATCCTGTTTGCTCCCCACGCTTTCGCATCTCAGCGTCAGTATCTGTCCAGAAGGCCGCCTTCGCCACCGGTATTCCTCCACATCTCTACGCATTTCACCGCTACACGTGGAATTCTACCTTCCTCTACAATCCTCTAGTTAACCAGTTTTAAGTGTAATTCCTAGGTTGAGCCCAGGGCTTTCACACCTAACTTAATTATCCGCCTACATGCCCTTTACGCCCAGTCATTCCGATTAACGCTCGCACCCTCCGTATTACCGCGGCTGCTGGCACGGAGT
+
CCCCCGGGGGGFGGGGGGGGGGGGGGGGGGGGGGGGGGGGGGGGGGGGGGDEGGFFGGGGGGGGGGGGGGGGGGGGGGGGGGGGGGGGGGGGGGGGGGGGGGGGFFGGFGGGGGGGGGGGGGGGGGGGGGGGFGGGGGGGGGFGGGFGFGFEF,@GGFFGGGGGGGGGGGGGGGGGFGFDGGGGGGGGGGGGGFGGGGGC>AFCBFFFFFF76AFFBFFFFEE4A=ADFDEFFEFFFBBFFF@9;?;3@EFEEEE?@DF991>@DFFFF0<BB<;B13:ADB04930>><D?BFFB11>9-
@M04999:289:000000000-L3R54:1:1101:15846:7028 2:N:0:403
CGACTACCCGGGTATCTAATCCTGTTCGCTCCCCACGCTTTCGTCCATCAGCGTCAATCGGTATTTAGTAACCTGCCTTCGCAATCGGGGTTCTGTGTAATATCTATGCATTTCACCGCTACACTACACATTCCAGCTACTCCAATACTATTCAAGATTAACAGTATCAACGGCAGTTCTACAGTTAAGCTGCAGGTTTTCACCGCTGACTTATCAACCCGCCTACGGACCCTTTAAACCCAATAAATCCGGATAACGCTCGCATCCTCCGTATTACCGCGGCTGCTGGCACGGAGTTAGC
+
CCCCCGGGGGGGGGGGGGGGGGGGGGGGGGGGGGGGEGGGGGGFGGGGGGGGGGGGEGGGGGGGGGFFFFFGGGGGGGGGGGG>FGGGEGGGGGGGGGGFGDGGGGGGGGGGGGGGGGGGGGGGGGGGGGGGGGDFGGGGGGGGGFFFGGGGGGGGGGGGGGGGGGGFCFGEEGGGFGFGGFGGGGGGGGGGGGCFFGGGFAAFDAEFABFF=FFF<FFAFFFF2@@9(:@@F;;C3>EFF;?;EFCFFF6012;3409(--316>??><6:?F?AAB1(7(494(423:1?((-42:9A9
@M04999:289:000000000-L3R54:1:1101:24371:7032 2:N:0:403
CACGGGTATCTAATCCTGTTTGCTACCCACGCTTTCGAGCATGAACGTCAGTGTTATCCCAGGAGGCTGCCTTCGCCCTCGGTATTCCTCCACATCGCTACGCATTTCACTGCTACACGTGGAATTCTACCTCCCTCTGACACACTCTAGTTTGACAGTTTCAAATGCACGTCCCAAGTTGAGCTCGGGGATTTCACATCTGACTTATCTAACCGTCTGCGCTCGCTTTACGCCCAGTAATTCCGATTAACGCTCGCACCCTACGTATTACCGCGGCTGCTGGCACGTAGTTAGCCGGTGC
+
CCCCCGGDGGGGGGGGGGGGGGGGGGGG9FFGGGGGFGGGGGGGGGGGGGGGGGGGGGGGGGGGGGGGGGGGGGGGG,CFGGGGGGGGGGGGGGGGGGGGGGGDCFFGGGGFGGGGGGGFGGGGGGGGGGFGGGGGGGGFGFFGGGGGGGGGGGDGGGFGGGGGGCFGGGGGGEDG:FFFF?FGGEEGGG:EGGGGGGGGFFFFFFFFFFFFEFDFFF5A9=5@B==DF4C@=@B?;@3FECEF@2;;7C9((,466(49:?BB67?9?AAF?>FBFB1??23:23??7::>).-370-((
@M04999:289:000000000-L3R54:1:1101:4652:7055 2:N:0:403
TGTTCGACTACCGGGGTATCTAATCCTGTTCGCTCCCCACGCTTTCGTCCATCAGCGTCAATCGGTATTTAGTAACCTGCCTTCGCAATCGGGGTTCTGTGTAATATCTATGCATTTCACCGCTACACTACACATTCCAGCTACTTCAATACTATTCAAGATTAACAGTATCAACGGCAGTTCTACAGTTAAGCTGCAGGTTTTCACCGCTGACTTATCAACCCGCCTACGGACCCTTTAAACCCAATAAATCCGGATAACGCTCGCATCCCCCGTATTACCGCGGCTGCTGGCACGGAGT
+
CCCCCGGGGGGGGGGGGGGGGGGGGGGGGGGGGGGGGGGGGGGGGGGGGGGGGGGGGGGGGGGGGGGGGGGGGGGGGGGGGGGGGGGGGGGGGGGGGGGGGGGGGGGGGGGGGGGGGGGGGGGGGGGGGGGGGGGGGGGGGGGGGGGGGGGGGGGGGGGGGGGGGGGGGGGGGGGGFGFGGGGGGGGGGGGGGGGGGGGCAFFFFFFFFFFFFFFFEFFFADFF9@@FFFFF?@FFFFFFFFFFFFFF;EFEFFFFF?FFFFFBFFF>FFF?:>B?(((<BF0>FFFFFFFF:BF>04293
@M04999:289:000000000-L3R54:1:1101:13163:7066 2:N:0:403
GGCCTGACTACTATGGTATCTAATACTGTTTGCTCCCTACGCTGTCGCATCTCAGCGTCAGTATCTGTCCAGAAGGCCTCCTTCTCCACCGGTGTTCCTCCACATCTCTACGCATTTCACCGCTACACGTGTAATTCTACCTTCCTCTACATTACTCCATATAACCAGTTTTAAGTGCAATTCTTAGCTTGAGTTCGGTGCTTTCTCACCTAACTTAATTATCCTCCTACATGCCCTTCACGCCCGTTCATCCCTATTACCCCTCTCACGTTCCGGATTCCCGCGCCTCCTGTCACTGCGT
+
--,8CF@FG9F<666C;CC<<,,;,CCFFAF8,,;,,,,;,6C,BCFG:@@FGG9F+CG,6C,C<FFFG,F,,,6,A454,4,9,5,6B,@64+@F<F<5,AF,4E,,99C,8CFC<<4CEEF7:+,A@F,9A,,@;@9>,=CFFFE=9@E,,33@F?,=DF,6,==,6@F,@,+@26DF9F8,,@,,,36,6,,+=+0+<9;C+1?+A58:)*=1*+15?C0A=C):C58A2))):8)*7):)))0:5(9**0)*)9***(0>=((88(/(((/(,,())),31332((.)).-).6)((
@M04999:289:000000000-L3R54:1:1101:5852:7109 2:N:0:403
TCAGACTACAAGGGTATCTAATCCTGTTCGCTCCCCACGCTTTCGTCCATCAGCGTCAATCGGTATTTAGTAACCTGCCTTCGCAATCGGGGTTCTGTGTAATATCTATGCATTTCACCGCTACACTACACATTCCAGCTACTTCAATACTATTCAAGATTAACAGTATCAACGGCAGTTCTACAGTTAAGCTGCAGGTTTTCACCGCTGACTTATCAACCCGCCTACGGACCCTTTAAACCCAATAAATCCGGATAACGCTCGCATCCTCCGTATTACCGCGGCTGCTGGCACGGAGTTC
+
CCCCCGGFGGGGGEFEGGGGGGFGGGGGGGGGGGGGGGGGGGGGGGGGGGGGGGGGGGGGGGGGGGGGGGFFGGGGFGGGGGGGG7FFGCGGGGGGGGGGGGGFGFGFGGGGGGGGGGGGGGEGGGGGGGGGGFGGG=FG8FGGGGGFGGGFGGGGGGGGGGGFGGGGGGGFGGGGFDFDFGGGGGGGGGGGGGGGGGGGFFFFFFEFFFADFFFFFFFFFFFBFFDF@@>BF@2>B>CCEDFFD;)7>E?3;08;@FEFF?DF>0?FFFDBBFFF?A<<?BFF>;6??2?B(58904-4)
@M04999:289:000000000-L3R54:1:1101:23590:7138 2:N:0:403
GGACTACCCGGGTATCTAATCCTGTTCGCTACCCATGCTTTCGAACCTCAGCGTCAGTTACAGACCAGAGAGCCGCCTTCGCCACTGGTGTTCTTCCATATATCTACGCATTCCACCGCTACACATGGAGTTCCACTCTCCTCTTCTGCACTCAAGAAAAACAGTTTCAGCTGCACTTCCCCGGTTAAGCCGAGGGCTTTCACAGCTGACTTGTTCTCCCGCCTGCGTTCGCTTTACGCCCAATAAATCCGGACAACGCTTGCCACCTACGTATTACCGCGGCTGCTGGCACGTAGTTAGC
+
CCCCCGGGGGGGGGGGGGGGGGGGGGGGGGGGGGGGGGGGGGGGGGGGGGGGGGGGGGGGGGGGGGGGGGGGGGGGGGGGGGGDGGGGGGGGGGGGGGGGGFGGGGGGGGGGGGGGGGGGGGGGGGGGGGGGGGGGGGGGGGGGGGGGGGGGGGDFGFGGGGGGGGGGGGGGGGGGFGFGGGGGGGGGGGGGGGGGGGGGFFFFFFFFFFFFFFAFEFFD>BFF991;;;<@?FFEFFFFFF@@F3CEFFFFFF>BFBF?BFF?9?64(50<2<7:B<<BF0909?2>?((5::01:9A>9
@M04999:289:000000000-L3R54:1:1101:4667:7189 2:N:0:403
CAGATGACTACCCGGGTATCTAATCCTGTTTGCTCCCCACGCTTTCGCATCTCAGCGTCAGTATCTGTCCAGAGGGCCGCCTTCGCCACCGGTATTCCTCCACATCTCTACGCATTTCACCGCTACACGTGGAATTCTACCTTCCTCTACAATACTCCAGATAACCAGTTTTAAGTGCAATTCCCAGGTTGAGCCCGGGGCTTTCACACCCAACTTAATTATCCGCCTACATGCCCTTTACGCCCAGTCATTCCGATTAACGCTCGCACCCTCCGTATTACCGCGGCTGCTGGCACGGAGT
+
CCCCCGGGGGGGGEGGGGGGGGFGGGGGGGGGGGGGGGGGGGGGGGGGGGGGGGGGGGGGGGGGGGGGGGGGGGGGGGGGGGGGGDGGGGGGG@FGGGFGGGGGGGGGGGGGGDFGGGGGGGGGGDGGGGGGGGGGGGFGGGGGGGGGFGGFGGGGGGGGGGGGGGGGGGGGGGGGFFF:FCGGGGGFFGGGGGGGGGD>?>FFFFFFF?FFFEFFFFF*:8485;DFD@EFFFEFED@6>;@>6;0;376/<<?0?BFA<<0(8191;>??027807:AFB?>FFBBB:>?(((,81((-
@M04999:289:000000000-L3R54:1:1101:16038:7212 2:N:0:403
GACTACTAGGGTATCTAATCCTGTTTGCTCCCCACGCTTTCGCATCTCAGCGTCAGTATCTGTCCAGAAGGCCGCCTTCGCCACCGGTATTCCTCCACATCTCTACGCATTTCACCGCTACACGTGGAATTCTACCTTCCTCTACAATACTCTAGTTAACCAGTTTTAAGTGCAATTCCTAGGTTGAGCCCAGGGCTTTCACACCTAACTTAATTATCCGCCTACATGCCCTTTACGCCCAGTCATTCCGATTAACGCTCGCACCCTCCGTATTACCGCGGCTGCTGGCACGTAGTTAGCC
+
CCCCCGGGGGGGGGGGGGGGGGGGGGGGGGGGGGGDGGGGGGGGGGGGGGGGGGGGGDFGGGGGGGGGGGGGGGGGGGGGGGGGGGGGGGGGGGGGGGGGGGGGGG?FGGGGGGGGGGGGGGGGGGGGGGGGGGGGGGGGGGGGGGGGGGFFGGGGGGGGGGGGGGGGGFGGGGGGFGFG?FDFFGGGGGGGFGGDGGGGFFFFFFFFFEEFFFFFFFF4>5@DDBCCFEFFFFFF?F@BD2BBFEEFFFDFF;C<2;;?>@>>302:?F?:7?AAA?BB002;:?F0:B?B(4334.64.
@M04999:289:000000000-L3R54:1:1101:13152:7245 2:N:0:403
GTAGGACTACCGGGGTATCTAATCCTGTTTGCTACCCACGCTTTCGAGCATGAACGTCAGTGTTATCCCAGGAGGCTGCCTTCGCCATCGGTATTCCTCCACATCTCTACGCATTTCACTGCTACACGTGGAATTCTACCTCCCTCTGACACACTCTAGTTAGACAGTTTCAAATGCACGTCCCAAGTTGAGCTCGGGGATTTCACATCTGACTTATCTAACCGTCTGCGCTCGCTTTACGCCCAGTAATTCCGATTAACGCTCGCACCCTACGTATTACCGCGGCTGCTGGCACGTAGTT
+
CCCCCGGGGGGGGGGGGGGGGGGGGGGGGGGGGGGGGGGCGGGGGGGGGGGGFGGGGGGGGGGGDG9FFFGFGGGGGEGGGGGFGGGGGGDFGFFGGGGGGGGGGFGGGGFGGGGGGGGGGGGGGGGGGGCEFFGGGGGGGGGGGGGGFGGFFEGGGGGGGFGFFFFGGGGGFGGEFCFGGG8ECCFGCAFFFGGGCCCGAFFFFFFFFFCEFFFFFFFF>ABFFFF2C@BFFFFFFF3F0;9B@@E;7?FFFFFFD?3>@FFF9>69>FF7?:?2<?AB216(49>9:B05:3??1(8?6
@M04999:289:000000000-L3R54:1:1101:9760:7274 2:N:0:403
TGACTACAAGGGTATCTAATCCTGTTTGCTACCCACGCTTTCGAGCATGAACGTCAGTGTTATCCCAGGAGGCTGCCTTCGCCATCGGTATTCCTCCACATCTCTACGCATTTCACTGCTACACGTGGAATTCTACCTCCCTCTGACACACTCTAGTTAGACAGTTTCAAATGCACGTCCCAAGTTGAGCTCGGGGATTTCACATCTGACTTATCTAACCGTCTGCGCTCGCTTTACGCCCAGTAATTCCGATTAACGCTCGCACCCTACGTATTACCGCGGCTGCTGGCACGTAGTTAGC
+
CCCCCGGGGGGGGGGGGGGGGGGGGGGGGGGGGGGGGGGGGGGFGGGGGGGGGGGGGGGGGGGGGGGGGGGGGGGGGGGGGGGGGGEGGGGGGGGGGGGGFFGGCGGCGGGGGGGGGGGGGGGGGGCEDFGGGGGGGGGGGGGGGGGGGFGGGGFGGGE;EDFGGGGGGGGGGGGGFGFGGG?@FGGGGGGFEGGG6;FFFFFFFFFFEEFFFFFFFFFFFFFF2AA9ADFFFFFFFFDD@@>E<?EFEFFFFD@C<2>@D9>19>FF?FFF<A0>AD19>>B>082?3?0<0(.3<AAA5
@M04999:289:000000000-L3R54:1:1101:6195:7301 2:N:0:403
TATTGGACTACCCGGGTATCTAATCCTGTTTGCTCCCCACGCTTTCGCATCTCAGCGTCAGTATCTGTCCAGAAGGCCGCCTTTGCCACCGGTATTCCTCCACATCTCTACGCATTTCACCGCTACACGTGGAATTCTACCTTCCTCTACAATACTCCAGATAACCAGTTTTAAGTGCAATTCCCAGGTTGAGCCCGGGGCTTTCACACCTAACTTAATTATCCGCCTACATGCCCTTTACGCCCAGTCATTCCGATTAACGCTCGCACCCCCCGTATTACCGCGGCTGCTGGCACGGAGT
+
CCCCCGGGGGGGGGGGGGGGGGCEFFGGGGGGGGGGGGGGGGGGGGGGGGGGGGGGGGGGGGGGGGGGGGGGGGGGGGGGGGGGGGGGGGGGGDGGGGGGGGGEEGGGGGGGGGGGGGGGGGGGGGGGGGGGGGG8EFFGGGGGGGGGGGGGGGGFGGGGGGGGGGGGGGGFFGGGFGFGGDGGGGGGGGGGGGGFGGGG>/?AFFFFFFFFFFFFFFFFFFFFFFFFFFEFFFFFFFFFEFF0>;DFFFFFEFE(:@FFF?BFFF>BF>FB>>9373>ABFF>F;>F;BF:???DF9B>4
@M04999:289:000000000-L3R54:1:1101:24747:7328 2:N:0:403
ATAGACTACCAGGGTATCTAATCCTGTTTGCTACCCACGCTTTCGAGCATGAACGTCAGTGTTATCCCAGGAGGCTGCCTTCGCCATCGGTATTCCTCCACATCTCTACGCATTTCACTGCTACACGTGGAATTCTACCTCCCTCTGACACACTCTAGTTTGACAGTTTCAAATGCACGTCCCAAGTTGAGCTCGGGGATTTCACATCTGACTTATCTAACCGTCTGCGCTCGCTTTACGCCCAGTAATTCCGATTAACGCTCGCACCCTACGTATTACCGCGGCTTCTGGCACGTAGTTT
+
CCCCCGGGGGGGGGGGGGGGGGGGGGGGGGGGGGGGGGGGGGGGGGGGGGGGGGGGGGGGGGGGGGGGGGGFFGGGGGGGGGGGGGGGGGGGGGGGGGGGGGGGGGGGGFGGGGGGGGGGGGGGGGDGEGGGGGGGFGGGGCGGGGGGGGGGGGGGAFGF=DFGGFGGGGGGFGDGFGFFGGGGCFGGGGGGGGGGD>DGFFCFFFFFFFFFE?CFFFFFFDA>=DFFFFFAFF?FBFFFF@F??F)7CECC1/333?910,/(3(49FF?1(.268ADD6>36;4(8><)3(41882:4)
@M04999:289:000000000-L3R54:1:1101:25370:7336 2:N:0:403
GACTACTAGGGTATCTAATCCTGTTTGCTCCCCACGCTTTCGCATCTCAGCGTCAGTATCTGTCCAGAAGGCCGCCTTCGCCACCGGTATTCCTCCACATCTCTACGCATTTCACCGCTACACGTGGAACTCTACCTTCCTCTACAATACTCCAGATAACCAGTTTTAAATGCAATTCCCAGGTTGAGCCCGGGGCTTTCACCCCTAACTTAATTATCCGCCTACATGCCCTTTACGCCCAGTCATTCCGATTAACGCTCGCACCCTCCGTATTACCGCGCCTGCTGGCACGGAGTTAGCC
+
C@,ABFAFF<CF@FGGAFACCFEEFFCG@FAD:FGGGECC9FEECEFGFGGCFF7:6C6CFEGGCGGG8FGFGGGGGFGF:@FEFGDEFDFFGCFFFB,,A<F<FGE7FBFFGGED::=BFG8=FFE7<E<AFEBFGGGGDD==EFCADFGGG8D,93EDFGG9>=F,6,:DD8=:?FDFDDC=??@:,@@E++790C7+3B*/9?FA2AE**=+=4@A?>@2(5.47@E:33;<9??FF6(6=473?CF0(2,9>;904(((-7?(-2932,(.6A010(-,(154(3(562(3-.))),
@M04999:289:000000000-L3R54:1:1101:20348:7340 2:N:0:403
GCTTGACTACCCGGGTATCTAATCCTGTTCGCTACCCATGCTTTCGAACCTCAGCGTCAGTTACAGACCAGAGAGCCGCCTTCGCCACTGGTGTTCTTCCATATATCTACGCATTCCACCGCTACACATGGAGTTCCACTCTCCTCTTCTGCACTCAAGAAAAACAGTTTCAGCTGCACTTCCCCGGTTAAGCCGAGGGCTTTCACAGCTGACTTGTTCTCCCGCCTGCGTTCGCTTTACGCCCACTAAATCAGGACAACGCTTGCCACCTACGTATTACCGCGGCTGCTGGCACGTAGTT
+
<@CCCFGGGGGGGGGGGGGGGGGFGGGGGGGGGEEGFFGGGGGGGGCDFGGGCGGGCFGGFGGGGGFGGFGGGGGGGGGDGGGGGG,:FGGGGGGGGGGFGGGGGGGFGGFGCFEEDEGGFGGCF=FGGEFFFFGG9;FFF9F?EFGGGG8=EGFGFGGFGGFGGGCFGFGG8CD?FFFGGGGGGGDCEEEGGGGGDD*?FFAFFFFABEB3>FFFCF@@AEF522@;DFD?DDFF;?EF?@B@;,828)69<28:??13,7B04(4>F?7>BFF<AFA44:>>FBF0040(-246.,38.
@M04999:289:000000000-L3R54:1:1101:10028:7388 2:N:0:403
AGACTACAGGGGTATCTAATCCTGTTTGCTCCCCACGCTTTCGCATCTCAGCGTCAGTATCTGTCCAGAAGGCCGCCTTCGCCACCGGTATTCCTCCACATCTCTACGCATTTCACCGCTACACGTGGAATTCTACCTTCCTCTACAATACTCCAGATAACCAGCTTTAAGTGCAGTTCCCAGGTTGAGCCCGGGGCTTTCACACCTAACTTAATTATCCGCCTACATGCCCTTTACGCCCAGTCATTCCGATTAACGCTCGCACCCTCCGTATTACCGCGGCTGCTGGCACGGAGTTAGC
+
CCCCCGGGGGGGGGGGGGGGGGGGGGGGGGGGGGGGGGGGGGGGGGGGGGGGGGGGGGGGGGGGGGGGGGGGGGGGGGGGGGGGGGGGGGFGGGGGGGGGGGGGGGGFGGGGGGGGGGGGGGGGGGGCGGGGGGGGGGGGGGGGGGGGGGGGGGGFGGGFGGGGGGGGGCAFCGGGFGFGGGCGGGGGGGGGGCGGGGGGFFFFFFFFFFFFEFFFFFFFFFFFFFEFEF3BFDEEEDFFFF7@79CEFEFFDF<EE?9?FFF>;>??:?FB:?:ABB(2436;;?>7:?<BF9>04<):4
@M04999:289:000000000-L3R54:1:1101:4446:7389 2:N:0:403
ATGGGACTACTGGGGTATCTAATCCTGTTCGCTACCCATGCTTTCGAACCTCAGCGTCAGTTACAGACCAGAGAGCCGCCTTCGCCACTGGTGTTCTTCCATATATCTACGCATTCCGCCGCTACACATGGAGTTCCACTCTCCTCTTCTGCACTCAAGAAAAACATTTTCAGCTGCACTTCCCCGGTTAAGCCGAGGGCTTTCACAGCTGACTTGTTCTCCCGCCTGCTTTCGCTTTACGCCCAATACATCCGTACAACGCTCGCCACCTACGTATTACCGCGGCTTCTGGCCGGTACTT
+
--ACC,C,;;6;,;@@,FE9AF,CFFGDCF:F@GEGCFFGGFCEFG8C<+;FFFGGFE@:FFGCC@,@FFG<,@BFG7CC,8E:,8F:FFGGC<,CA:F?FA?A;,FAEFFDGG+,CA:B:@+4@,,995A,6@>DF,EDF,2=36@9E,=A8D=DGDFD8@DDC8,7:7=DEF9D*6*6=DG,DC6+@*,,5:;>5C7DFFFBA++;))(*7B+1/+81+*0/2(3?@())/2323?EFF(,,,13=)3.-::-.3().(4:(112(-87::(.))(.4),42(,4((66))((-(-(--
@M04999:289:000000000-L3R54:1:1101:11337:7424 2:N:0:403
AGACTACTCGGGTATCTAATCCTGTTTGCTCCCCACGCTTTCGCATCTCAGCGTCAGTATCTGTCCAGAAGGCCGCCTTCGCCACCGGCATTCCTCCACATCTCTACGCATTTCACCGCTACACGTGGAATTCTACCTTCCTCTACAATACTCTAGTTAACCAGTTTTAAGTGCAATTCCTAGGTTGAGCCCAGGGCTTTCACACCTAACTTAATTATCCGCCTACATGCCCTTTACGCCCAGTCATTCCGATTAACGCTCGCACCCTCCGTATTACCGCGGCTGCTGGCACGGCGTTAGC
+
CCCCCGGGGGGGGGGGGGGGGGGGGGGGGGGGGGGGDGGGGGEGGGGGGGGGGGGGGGGGGGGGGGGGGGGGGGGGGGGGGGGGGGEGGGGGGGGGGGGGGGGGGGGGGGGGGGGGGDGGEGGGGGGC@FGGGGAGGGGGGGGGFGGFGFGGGGGGGGGGGGGGGGGGGGGG:EGGFGFGGGDCGGGGFGFGFGGDGGGGFFFFFFFFEDEFFFFFFFFF49=>ABBFCE@=@FFCFFFFFF7@@EFEFFEFFFFFF0:;@FFFFFF?BBFB(:?<A4:B9(4>9BFF(10<67(6>3:<9
@M04999:289:000000000-L3R54:1:1101:15152:7424 2:N:0:403
GACTACTCGGGTATCTAATCCTGTTCGCTCCCCACGCTTTCGTCCATCAGCGTCAATCGGTATTTAGTAACCTGCCTTCGCAATCGGGGTTCTGTGTAATATCTATGCATTTCACCGCTACACTACACATTCCAGCTACTTCAATACTATTCAAGATTAACAGTATCAACGGCAGTTCTACAGTTAAGCTGCAGGTTTTCACCGCTGACTTATCAACCCGCCTACTGACCCTTTAAACCCAATAAATCCGGATAACGCTCGCATCCTCCGTATTACCGCTGCTTCTGGCCCGGAGTTAGCC
+
CCCCCGGGGGEGGGGGGGGGGGGGGGGGGGGGGGGGGGGGGGGGG7FGGGGGGGDFGGGGGGGGGGFGGGGGGGGGGGGGE@BFGGGGDGGGGGGGGAAFFGFEEFFGGGGGGGGGGGGGGGGGGGGGGGGGGFGFG9DGGGGEF;DGGGGGGFFCGFG8AFFFFGGG8FDEGGDGFGFGGD?FGEGGGGCGFD6FGGGGFFFBBBAACFF@ECFAF>?9DAFAB**9>EDFFFC<4>>?@(543)79;(60;0>@6;7;926?FF?F?B?07?)-637(--5)6.)-.343(,4?F).62
@M04999:289:000000000-L3R54:1:1101:16315:7432 2:N:0:403
GATTGGACTACCCGGGTATCTAATCCTGTTCGCTCCCCACGCTTTCGTCCATCAGCGTCAATCGGTATTTAGTAACCTGCCTTCGCAATCGGGGTTCTGTGTAATATCTATGCATTTCACCGCTACACTACACATTCCAGCTACTTCAATACTATTCAAGATTAACAGTATCAACGGCAGTTCTACAGTTAAGCTGCAGGTTTTCACCGCTGACTTATCAACCCGCCTACGGACCCTTTAAACCCAATAAATCCGGATAACGCTCGCATCCTCCGTATTACCGCGGCTGCTGGCACGGAGT
+
CCCCCGGGGGGGGGGGGGGGGGGGGGGGGGGGGGGGGGGGGGGGGGGGGGGGGGGGGGGGGGGGGGGGGGGGGGGGGGGGGGGGGGGGGGGGGGGGGGGGGGGFGGGGGGGGGGGGGGGGGGGGGGGGGGGGGGGGGGGCFGGGGGGGGGGGGGGGGGGGGGGGGGGGGGGGGGGEFGFGGGGGGGGGGGGFGFGGGGGFFFFFFFFFFFFA=FFFCFFFFFF=ABFFFF@>?BFFFFFFEFFDFF(34A3EFFF>6??FFB>::969BF>?FFB????BDBBB>919B:??:B?D<B9B:
@M04999:289:000000000-L3R54:1:1101:11809:7475 2:N:0:403
GGACTACTAGGGTATCTAATCCTGTTTGCTCCCCACGCTTTCGCATCTCAGCGTCAGTATCTGTCCAGAAGGCCGCCTTCGCCACCGGTATTCCTCCACATCTCTACGCATTTCACCGCTACACGTGGAATTCTACCTTCCTCTACAATACTCCAGATAACCAGTTTTAAGTGCAGTTCCCAGGTTGAGCCCGGGGCTTTCACACCTAACTTAATTATCCGCCTACATGCCCTTTACGCCCAGTCATTCCGATTAACGCTCGCACCCTCCGTATTACCGCGGCTTCTTGCACGGAGTTAGT
+
CCCCCGGGGGGGGGGGGGGGGGGGGGGGGGGGGGGGGGGGGGCGGGGGGGGGDGGGGGGGGGGGGGGGGGGDGGGGGGGGGGGGGGGDFFGGGGGGGGGGGGGGGGGGGGGGGGGGGGGGEGGGGGGCFGGGGGCFGGGGGGGGGGGGGGGGFFGGGGFGGGGGGGGGGGFG=EFGFGFGFFCFGGGGGGGGGGCDGDGGFFFFFFFFEBFFFCFFFAAE55@F@FEEEFFDFFFFFFF>9((57495<EEDD@FFE(:?F6B279?<B<>B<?F>BA?F6614(8))-)).1(41,344.
@M04999:289:000000000-L3R54:1:1101:14660:7475 2:N:0:403
AGACTACACGGGTATCTAATCCTGTTTGCTCCCCACGCTTTCGCATCTCAGCGTCAGTATCTGTCCAGAAGGCCGCCTTCGCCACCGGTATTCCTCCACATCTCTACGCATTTCACCGCTACACGTGGAATTCTACCTTCCTCTACAATACTCTAGTTAACCAGTTTTAAGTGCAATTCCTAGGTTGAGCCCAGGGCTTTCACACCTAACTTAATTATCCGCCTACATGCCCTTTACGCCCAGTCATTCCGATTAACGCTCGCACCCTCCGTATTACCGCGGCTGCTGGCACGGAGTTAGC
+
CCCCCGGGGGGGGCFGGGGGGGGGGGGGGGGGGGGGGGGGGGGGGGGGGGGGGGGGGGGGGGGGFGFGGGG8EGGGGGGGGGGGGGGGGGGGGGGGGGG<FGDGFGGGGGGGGGGGG:FGGGGGGGGGEEFGGGFGGGGFGGGGEGD9FGGGGGFGGFGAFGGFFDGDEGGGGGGFFFFGG9=9FGGG,<DGGG?CD?FGFFFCFFFFFDEF:8BCEBF6B=DFFF@FFE>BEBE=>9@D5@;47;EEEF1(:3;C7;>@FB0323:6?F9B(:?2<426603>FFFFF6(5:9((4(659
@M04999:289:000000000-L3R54:1:1101:16042:7479 2:N:0:403
GTGACTACCGGGGTATCTAATCCTGTTTGCTCCCCACGCTTTCGCATCTCAGCGTCAGTATCTGTCCAGAAGGCCGCCTTCGCCACCGGTATTCCTCCACATCTCTACGCATTTCACCGCTACACGTGGAATTCTGCCTTCCTCTACAATACTCTAGTTAACCAGTTTTAAGTGCAATTCCTAGGTTGAGCCCAGGGCTTTCACGCCTAACTTAATTATCCGCCTACATGCCCTTTACGCCCAGTCATTCCGATTAACTCTCGCACCCTCCGTATTGCCGCGGCTGCTGGCACCGAGTT
+
CCCCCGGGGEGGGGGGGGGGGGGGGGGGGGGGGGGGGGGGGGGFGGEGGGGGGGGGGGGGGGGGGGGGGFGGGGGGGGGGGGGGGGGGGGEGGGGGGGGGGGGGGGGGGGGGGGGGGGGGGGGGGGGFG+FGGGGGFGGGGGGGGFGGFGGGFGGGGGGCCFGG?FGFFG?FFFFFFGFGCGFG6EGFFGGGFFGGCDGGFFFF6FFFABDCEFFFAFFECDFFFFFBEFEBBFFFFF;D;F08EF@EEECE?D1;CC)7CE<F>;90:?B>B<??)6)2>,3>90<B:??(8(-1(8?
@M04999:289:000000000-L3R54:1:1101:20760:7534 2:N:0:403
GGGTGACTACCGGGGTATCTAATCCTGTTCGCTCCCCACGCTTTCGTCCATCAGCGTCAATCGGTATTTAGTAACCTGCCTTCGCACTCTGGGTTCTGTGTAATATCTATGCATTTCACCGCTACACTACACATTCCAGCTACTTCAATACTATTCAAGATTAACAGTATCAACGGCAGTTCTACAGTTAAGCTGCAGGTTTTTACCGCTGACTTATCAACTCGCCTACGGACCCTTTAACCCCAATAAATCCGGATAACGCTCGCCTCCTCCGTATTACCGCGGCTGCTGGCACGGATGT
+
@C@CCGFEGFGG:FGGGFGFCAAFGFFFEC,@@FGGGGGGDGGGGGGGGDGGGGGDEGECGG7FGEFFGAFFFGGGFGGGGGGGGE+@E,C,?EEGGGGFEFFFGGGGGGFGAAFG<<=EFGGGGCFFGGF:EDFGGF8DFFFFGDFFFADGGGGGCAEGGGGGGCDGGGD=EGG+*+3=DFFFGF?FGGCEGGGDDCCCAAF*@>A5>A5AFFF6*=429*:A>B@DF2(6>>D=@;>A))6;;;@/)97)51,(3().6(/(--(((4<<?0341:44A1(-241,078(-.,((((,.
@M04999:289:000000000-L3R54:1:1101:7478:7565 2:N:0:403
CGGACTACCCGGGTATCTAATCCTGTTTGCTCCCCACGCTTTCGCATCTCAGCGTCAGTATCTGTCCAGAAGGCCGCCTTCGCCACCGGTATTCCTCCACATCTCTACGCATTTCACCGCTACACGTGGAATTCTACCTTCCTCTACAATACTCTAGTTAACCAGTTTTAAGTGCAATTCCTAGGTTGAGCCCAGGGCTTTCACACCTAACTTAATTATCCGCCTACATGCCCTTTACGCCCAGTCATTCCGATTAACGCTCGCACCCTCCGTATTACCGCGGCTGCTGGCACGGAGTT
+
CCCCCGGGGGGGGGGGGGGGGGFGGGGGGGGGGGGGGGGGGGGGGCFGGGGGGGGGGGGGGGGGGGGGGGGGGGGGGGGGGGGGGGGGGGGGGGGGGGGGGGGGGGGGGGGGGGGGGGGGGGGGGGGGEGGGGFGGGGGGGGGGGGGFGGGGGGGGGGGGGGGGGGGGGGGGGGCFFGFGGGGGFGGGGFFGGGGGGDCGFFFFFFFFFEFFFFFFFFFFF=D9DFFFFEEEDFFFFF=:>>;0;EEEFFEF@FFDFFFFFD@FBFFBB?066(385<<(2(269;:0:8?04(((4<B
@M04999:289:000000000-L3R54:1:1101:26473:7667 2:N:0:403
GGGGGACTACAGGGGTATCTAATCCTGTTTGCTCCCCACGCTTTCGCATCTCAGCGTCAGTATCTGTCCAGAAGGCCGCCTTCGCCACCGGTATTCCTCCACATCTCTACGCATTTCACCGCTACACGTGGAATTCTACCTTCCTCTACAATACTCCAGATAACCAGTTTTAAGTGCAATTCCCAGGTTGAGCCCGGGGCTTTCACACCTAACTTAATTATCCGCCTACATGCCCTTTACGCCCAGTCATTCCGATTAACGCTCGCACCCTCCGTATTACCGCGGCTGCTGGCACGGAGTT
+
CCCCCGGGFGGGGGGGGGGGGGFGGGGGFGGGGGGGGGGGGGGGGGGGGGGGGGGGGGGGGGGGGFGGGGGGGGGGGGGGGGGGGGGGGGGGGGGGGGGGGGGGGGGGGGGGGGGGGGGGGGGGGGGDGGGGGGGGGGGGGGGGGGGGGGGGGGGGGGGDGGGGGGGGGGGGGGGGFGFGGGGGFGGGGGGDFGGGGGDGFFFFFFFFDFFBFFFFFFFFFEEDFFFFFFFFF@DFFE<66?F0(6@EECFFEF(68?DA:;32616>;??F?>??1?F>A31(9;B;<DFB?(.2091:3
@M04999:289:000000000-L3R54:1:1101:3833:7697 2:N:0:403
GACTACTAGGGTATCTAATCCTGTTTGCTCCCCACGCTTTCGCATCTCAGCGTCAGTATCTGTCCAGAAGGCCGCCTTCGCCACCGGTATTCCTCCACATCTCTACGCATTTCACCGCTACACGTGGAATTCTACCTTCCTCTACAATACTCCAGATAACCAGTTTTAAGTGCAGTTCCCAGGTTGAGCCCAGGGCTTTCACACCTAACTTAATTATCCGCCTACATGCCCTTTACGCCCAGTCATTCCGATTAACGCTCGCACCCTCCGTATTACCGCGGCTGCTGGCCCGGAGTTAGCC
+
CCCCCGGGGGGGGGGGGGGGGGGGGGGGGGGGGGGGGGGGGGGGGGGGGGGGGGGGGGGGGGGGGGGGGGGGGGGGGGGGGGGGGGGGGGGGGGGGGGGGGGGGGGGGGGGGGGGGGGGGGGGGGGGGGGGGGGGGGGGGGGGGGGGGGGGGGGGGGGGGGGGGGGGGGGGCGGGGFGFGGGGGGGGGGGGGGGEGGGGGFFFFFFFFCFEFFFFFFFFDFFFADFFAE>>2:>:>@D@B=BFFEE?CE@FFDFEE;BDD9BBF;FFFFFFB??AFFFFF>99BF?::B((499><3AFA:
@M04999:289:000000000-L3R54:1:1101:17082:7711 2:N:0:403
TGACTACTGGGGTATCTAATCCTGTTCGCTCCCCACGCTTTCGTCCATCAGCGTCAATCGGTATTTAGTAACCTGCCTTCGCCATCGGGGTTCTGTGTAATATCTATGCATTTCACCGCTACACTACACATTCCAGCTACTTCAATACTATTCAAGATTCACAGTATCAACGGCAGTTCTACAGTTAAGCTGCAGTTTTTCACCGCTGACTTATCAACCCGCCTACGCACCCTTTAAACCCAATAAATCCGGCTAACGCTCGCATCCTCCGTATTACCGCGGCTGCTGGCACGGAGTTAGC
+
CCCCCGGG@FGEGGGGGGGGGGGGGGEGGGGGGGDFEGGGGGFGGGEFGFGGGGGG@ECFF@CEEGGGFCFAFDGGGGGGFG,B@,C:=FGGGGFE9EFFFGGGGGCFGGGGGGGGGGGGGGGGFFGFGGGGGGG9EDAFDFGA,=CF8E;FGFAE,EE,@EDGGFGGGGG++@D8:@FGFGFGGGFAFC99FCG25CCGFFEF?B>>588A=FFFFFFF4@AD=D@(8@=>DFFF<4BFF;<;@34?EF0((.6@;29;(6;6:BF?7?9?120<<A:>9939(48331(,(-16?<)))
@M04999:289:000000000-L3R54:1:1101:12389:7719 2:N:0:403
GGACTACTCGGGTATCTAATCCTGTTCGCTACCCATGCTTTCGAACCTCAGCGTCAGTTACAGACCAGAGAGCCGCCTTCGCCACTGGTGTTCTTCCATATATCTACGCATTCCACCGCTACACATGGAGTTCCACTCTCCTCTTCTGCACTCAAGAAAAACAGTTTCAGCTGCACTTCCCCGGTTAAGCCGAGGGCTTTCACAGCTGACTTGTTCTCCCGCCTGCGTTCGCTTTACGCCCAATAAATCCGGACAACGCTTGCCACCTACGTATTACCGCGGCTGCTGGCACTTAGTTAGC
+
CCCCCGGGGGGGGGGGGGGGGGGGGGGGGGGGGGGGGGGGGGGGGGGGGGFGGGGGDFGGGGGGGGGGGGGGGGGGGGGGGGGGGGGGGGGGGGGGGGGGGFGGGGGFGGGGGGGGGGGGFGGGGGGFGGGGGGFFGGGGGGGGGGGGGGGGGGCGFGFGGGGGGGGGGGGG8ECFFGFGGGDEEGEDAFGGGDGGGGGGFFFFFFFFFFFFEFFFEFFF>BFDFDFFFFDFFFFCFFFFFF1=E<EFFFF>BFBFFFF?F::?B??B?F6?DFF24<?F99BBFFFF?F?2(.4><4:26
@M04999:289:000000000-L3R54:1:1101:8924:7740 2:N:0:403
AGACTACTGGGGTATCTAATCCTGTTTGCTCCCCACGCTTTCGCATCTCAGCGTCAGTATCTGTCCAGAAGGCCGCCTTCGCCACCGGTATTCCTCCACATCTCTACGCATTTCACCGCTACACGTGGAATTCTACCTTCCTCTACAATACTCCAGATAACCAGTTTTAAGTGCAATTCCCAGGTTGAGCCCGGGGCTTTCACACCTAACTTAATTATCCGCCTACATGCCCTTTACGCCCAGTCATTCCGATTAACGCTCGCACCCTCCGTATTACCGCGGCTGCTGGCACGGAGTTAGC
+
CCCCCGGGGGGGGGGGGGGGGGGGGGGGGGGGGGGGGGGGGGGGGGGGGGGGGGGGGGGGGGGGGGGGGGGFGGGGGGGGGGGGGGGGGGGGGGGGGGGGGGGGGGGFGGGGGGGGGGGGGGGGGGGGGGGGFFEGEFGGGGGGGGGGGGGGGGGGGGGGGGGFGGFGGGGGGGGGFGFGGGGFGGGFFFGGGEEGGGGGFFFFFFFFBBEFFFFFEFFE)92@FFFF5@BFFFFFFFFFBF(=EFFFFF;;@D?EF?FFFF6;F>B<BFF??BBFFFF91>BF1<2):???:(70489A<
@M04999:289:000000000-L3R54:1:1101:15736:7803 2:N:0:403
TCGACTACAGGGGTATCTAATCCTGTTCGCTCCCCACGCTTTCGTCCATCAGCGTCAATCGGTATTTAGTAACCTGCCTTCGCAATCGGGGTTCTGTGTAATATCTATGCATTTCACCGCTACACTACACATTCCAGCTACTTCAATACTATTCAAGATTAACAGTATCAACGGCAGTTCTACAGTTAAGCTGCAGGTTTTCACCGCTGACTTATCAACCCGCCTACGGACCCTTTAAACCCAATAAATCCGGATAACGCTCGCATCCTCCGTATTACCGCGGCTGCTGGCACGGAGTTAC
+
CCCCCGGGFFGGGGGGGGGGGGGGGGGGGGGGGGGGGGGGGGGGGGGGGGGGGGGGGGGGGEGGGGGGGGGGGGGGGGGGGGGECFGGGGGGGGGGGGGGGGDGGGGGGGGGGGGGGGGGGGGGGGGGGGGGGGGGGGGGGGGGFG;FGGGFGGGCFCFGFDFGGGGGGGGGGEGGFFFGGGGFGGGGGGGGGGGGGGGGFFFFFBEFFFFFFFFFFFFBFBBF@@FF2=BFFFFF<9CFFDF3=E<6?EE96,87@@@FD?FFFFFFFFFFF:?FFA23>>FBF>???0:(5<0(,4?>)
@M04999:289:000000000-L3R54:1:1101:4210:7819 2:N:0:403
TGACTACTCGGGTATCTAATCCTGTTCGCTCCCCACGCTTTCGTCCATCAGCGTCGATCGGTATTTAGTAACCTGCCTTCGCAATCGGGGTTCTGTGTAATATCTATGCATTTCACCGCTACACTACACATTCCAGCTACCTCAATACTATTCAAGATTAACAGTATCAACGGCAGTTCTACAGTTAAGCTGCAGGTTTTCACCGCTGACTTATCAACCCGCCTACGGACCCTTTAAACCCAATAAATCCGGATAACGCTCGCATCCTCCGTATTACCGCGGCTGCTGGCACGGCGTTAGC
+
CCCCCGGGGGGGGGGGGGGGGGGGGGGGGGGGGEFGGGGGGGGGGGGGGGGGGGGGGGGGGGFGGGGGGGGGGGGGGGGGGGGGGGGGGGGGGGGGGGGGGGGGGFGGGGGGGGGGGGGGGGGGGGGGGGGGGGGGGGFGGGGGGGGGGGGGGGGFGGGGGGGGGGGGGGGGGCGGFGFGGGGGGGGGGGGGGFGFDGGGFFFFFFFFFFFEFFFFFFFADBFFFFFFDFFDFFF<CE@FFFFDEFFFCF09DFF338610;9;:B:?DFFF:7(:BA?919;99<0021:?69(19>:?9
@M04999:289:000000000-L3R54:1:1101:25060:7831 2:N:0:403
AGACTACCGGGGTATCTAATCCTGTTCGCTACCCATGCTTTCGAACCTCAGCGTCAGTTACAGACCAGAGAGCCGCCTTCGCCACTGGTGTTCTTCCATATATCTACGCATTCCACCGCTACACATGGAGTTCCACTCTCCTCTTCTGCACTCAAGAAAAACAGTTTCAGCTGCACTTCCCCGGTTAAGCCGAGGGCTTTCACAGCTGACTTGTTCTCCCGCCTGCGTTCGCTTTACGCCCAATAAATCCGGTCAACGCTTGCCACCTACGTATTACCGCGGCTGCTGGCACGTAGTTATC
+
CCCCCGGGGGGGGGGGGGGGGGGGGGGGCEGGGGGGGGGGGGFFGFGGGGGGGGGGGGGGGGGGGGGGGGGGGGGGGGGGGGGGGEGGGGGGGGGGGGGGGGDGGFGGGGGGGGGGGGGGGGFGGGGGGGGGGGGGFGGGGGGGGGGGGGGGGGFFC8FGGGGGGDEGDGGGFGFGFGFGGGG>EEEEGFGG5:E*9FFFAFFFBFAA3@E47FBF<FFB?>@DDFBDFFFF;@D3;<?BBF(:224<9?B;(4:4)29B06?:2<?F2,838AF)).4909129?FBF6(,(.43:2).-
@M04999:289:000000000-L3R54:1:1101:6087:7851 2:N:0:403
GACTACCGGGGTATCTAATCCTGTTCGCTCCCCACGCTTTCGTCCATCAGCGTCAATCGGTATTTAGTAACCTGCCTTCGCAATCGGGGTTCTGTGTAATATCTATGCATTTCACCGCTACACTACACATTCCAGCTACTTCAATACTATTCAAGATTAACAGTATCAACGGCAGTTCTACAGTTAAGCTGCAGGTTTTCACCGCTGACTTATCAACCCGCCTACGGACCCTTTAAACCCAATAAATCCGGATAACGCTCGCATCCTCCGTATTACCGCGGCTGCTGGCACGGAGTTAGCC
+
CCCCCGGGGGGGGGGGGGGGGGGGGGGGGGGGGGGGGGGGGGGGGCFGGGGGGGGGGGGGGGGGGGGGGGGGGGGGGGGGGGGGGGGGGGGGGGGGGGGGGGGGGGFGGGGGGGGGGGGGGGGGGGGGGGGGGGGGGGGGGGGGGGGGGGGGGGGGGGGGGGGGGGGGGGGDGGGGFGFGGGGGGGGGGGGGGGGGGGGGFFFEFFFFFFFFFFFFFFFFAFFFF=?DFFFFFFFFFFFFFFFEFCEF@FFFFDFFF>?<>F;?BFFFFFB1?BFFFFB>;>>>?D4:B?>?903?:AFF?
@M04999:289:000000000-L3R54:1:1101:16918:7872 2:N:0:403
TGAGACTACAAGGGTATCTAATCCTGTTTGCTCCCCACGCTTTCGCATCTCAGCGTCAGTATCTGTCCAGAAGGCCGCCTTCGCCACCGGTATTCCTCCACATCTCTACGCATTTCACCGCTACACGTGGAATTCTACCTTCCTCTACAATACTCCAGATAACCAGTTTTAAGTGCAGTTCCCAGGTTGAGCCCAGGGCTTTCACACCTAACTTAATTATCCGCCTACATGCCCTTTACGCCCAGTCATTCCGATTAACGCTCGCACCCTCCGTATTACCGCGGCTGCTGGCACGGAGTT
+
CCCCCGGGGGGGGGGGGGGGGGGGGGGGGGGGGGGGGGGGGGGGGGGGGGGGGGGGGGGGGGGGGGGGGFGGGGGGGGGGGGGGGGGGGGGGGGGGGGGGGGGGGGGGGGGGGGGGGGGGGGGGGGGGGGGGGGGGGGFGGGGGGGFGGGGGGGGGGGGGGGGGGGGGGGGADFFGFGFGGGGFDFGGGGDGGGGCFCDGFFFFFFFFFFFFFFFFFFFEFEF>AFFF@FFFFFFFFFF;D>BD(.7AEFFFF;DFFCEFB@0@>BF>16<:9?6B?AFFBB>9;6>BF?F:<FBF9>:B
@M04999:289:000000000-L3R54:1:1101:17505:7892 2:N:0:403
GACTACTAGGGTATCTAATCCTGTTCGCACCCCACGCTTTCGTCCATCAGCGTCAATCGGTATTTAGTAACCTGCCTTCGCAATCGGGGTTCTGTGTAATATCTATGCATTTCACCGCTACACTACACATTCCAGCTACTTCAATACTATTCAAGATTAACAGTATCAACGGCAGTTCTACAGTTAAGCTGCAGGTTTTCACCGCTGACTTATCAACCCGCCTACGGACCCTTTAAACCCAATAAATCCGGATAACGCTCGCATCCTCCGTATTACCGCGGCTGCTGGCACGGAGTTAGCC
+
CCCCCGGGGGGGGGGGGGGGGGGGGGGG;FGGGGGGGGGGGGGGGGGGGGGGGGGGGGGGGGGGGFCFFFGGGGGGGGGGGGCGGGGGGGGGGGGGGGGGGGGGGGGGGGGGGGGFGGGGGGGGGGGGGGGGGGFGGGGGGGGGFGGGGGGGGGDFGGGGGGDGGGGGGG>EEGGGFGFGGGGGGDEGGGGGGCFFGGGGFFFFEFFFFFFEFFFFFFFAEFFFF=@@FFFFDFCEFF@EF?@@<EFFFF;@FDFFFFFFFFFFF>FFFFFB??BFFF>;9>FFFF>3<BF:>91??FFF?
@M04999:289:000000000-L3R54:1:1101:3516:7900 2:N:0:403
CGTGACTACCGGGGTATCTAATCCTGTTCGCTACCCATGCTTTCGAACCTCAGCGTCAGTTACAGACCAGAGAGCCGCCTTCGCCACTGGTGTTCTTCCATATATCTACGCATTCCACCGCTACACATGGAGTTCCACTCTCCTCTTCTGCACTCAAGAAAAACAGTTTCAGCTGCACTTCCCCGGTTAAGCCGAGGGCTTTCACAGCCGACTTGTTCTCCCGCCTGCGTTCGCTTTACGCCCAATAAATCCGTACAACGCTTGCCACCTACGTATTACCGCGGCTGCTGGACCGTAGTTT
+
CCCCCGGGGGGGGGGGGGGGGGGGGGGGGGGGGGGGGGGGGGGGGGGGGGGGGGGGGGGGGGGGGGGGGGFGGGGGGGGGGGGGGGGGGGGGGGGGGGGGGGGGGGGGGGGGGGGGGGGGGGGGGGGGGGGGGGGGGGGGGGGGDGGGGGGGGGGGGGDFGGGGGGGFFGGGGGGGFGFGGGGGGGGGGGGGGDGGGGDGFFFFFF>62>=@FFFFE8CCF;F>BFFDFFFFFFF6@3>BF;F?(:?A)6<BF,8??F?BF?::B:>?<::?F?8BF9:A22>>FBBFF02((.48:?FA)
@M04999:289:000000000-L3R54:1:1101:27114:7907 2:N:0:403
GTAGACTACTAGGGTATCTAATCCTGTTTGCTACCCACGCTTTCGAGCATGAACGTCAGTGTTATCCCAGGAGGCTGCCTTCGCCATCGGTATTCCTCCACATCTCTACGCATTTCACTGCTACACGTGGAATTCTACCTCCCTCTGACACACTCTAGTTAGACAGTTTCAAATGCACGTCCCAAGTTGAGCTCGGGGATTTCACATCTGACTTATCTAACCGTCTGCGCTCGCTTTACGCCCAGTAATTCCGATTAACGCTCGCACCCTACGTATTACCGCGGCTGCTGGCACGTAGTTT
+
CCCCCGGGGGGGGGGGGGGGGGCGGGGGGGGGFGGGGGGGGGGGGGGGGGGGGGGGGGGGGGGGGGGGGGGGGGGGGGGGGGGGGGGGGGGGGGGGGGGGGGGGGGGGGGGGGGFGGGGGGGGGGGGGGGGGGGGGGGGGGGGGGGFAEGGGGGGGGFGGGGGGGGGGGGGGGGGGFGFGGGGGFGGGGGGGGFGGDGCDFFFFFFFFFEFFECFFFFFCFFFAFFFF=AFFFFFFFFCFFFB@F@EEECFFF04276>?F@@>BFFFBFFFBBFF>AF2<B129111??B:B??:02?A)
@M04999:289:000000000-L3R54:1:1101:7901:7938 2:N:0:403
GACTACACGGGTATCTAATCCTGTTCGCTCCCCACGCTTTCGCTCCTCAGCGTCAGTGACGGCCCAGAGACCTGCCTTCGCCATCGGTGTTCTTCCCGATATCTACACATTCCACCGTTACACCGGGAATTCCAGTCTCCCCTGCCGCACTCCAGTCCGCCCGTACCCGGCGCCGATCCACCGTTAAGCGATGGACTTTCACACCAGACGCGACGAACCGCCTACGAGCTCTTTACGCCCAATAAATCCGGATAACGCTTGCACCCTACGTATTACCGCCGCTGCTGGCACGGAGTTAGCC
+
CCCCCGGGGGGGGGGGGGGGGGGGGGGGGGGGGGGGGGGGGGGGGGGGGGGGGGGGGGGGGGGGGGGGGGGGGGGGGGGGGGGGGGGGGGGGGGGGGGGGGGGGGGGGGGGGGGGGGGGGGGGGGGGGGGGGGGFFGGGGGGGGGGGGGGGGGGGCFGGGGGGGGGGGGGGGGGGGFGFGGGGGDEGDF5EGGEFGF=FFAFFFFFF5:;B1>EFEFE@BFBF:::?FF9>AA<9<:BFFFF7?>:2<709(40A7:>604<??<?F::?:2<:)-4-(,29;BF0????BF((7<1<<).
@M04999:289:000000000-L3R54:1:1101:11448:7959 2:N:0:403
TTGGGGACTACCCGGGTATCTAATCCTGTTCGCTCCCCACGCTTTCGTCCATCAGCGTCAATCGGTATTTAGTAACCTGCCTTCGCAATCGGGGTTCTGTGTAATATCTATGCATTTCACCGCTACACTACACATTCCAGCTACTTCAATACTATTCAAGATTAACAGTATCAACGTCAGTTCTACAGTTAAGCTGCAGGTTTTCACCGCTGACTTATCAACCCGCCTACGGACCCTTTAAACCCAATAAATCCGGATAACGCTCGCATCCTCCGTATTACCGCGGCTGCTGGCACGGAGT
+
CCCCCGGGGGGGGGGGGGGGGGFGGGGGGGGFEGGGGGGGGGGGGGGGGGGGGGGGGGGGGGGGGGGGGGG,CFEGGGFGFGGGGG>FGGGGGGGGGGGGGGGGGFGGGGGGGGGGGGFGFEGGGGGGGGGGGGGGGGGGGGGGGGGGGGCFGGGGGFGCDGGGGFGFF:FGGGGG0=?GGGGGGGG,EFGGGFGGGGCCFFFFFFFFFFFFFFFE;FFEFFFFAABFFF?2=BF@F@EFC6@@DF?@E)9EEF>F0;1347@FF696<0:?AF>:<BFFFA(6079B>BF>0<FF?>F;4
@M04999:289:000000000-L3R54:1:1101:25707:7963 2:N:0:403
TGCAGGACTACACGGGTATCTAATCCTGTTTGCTCCCCACGCTTTCACATCTCAGCGTCAGTATCTGTCCAGAAGGCCGCCTTCGCCACCGGTATTCCTCCACATCTCTACGCATTTCACCGCTACACGTGGAATTCTACCTTCCTCTACAATACTCTAGTTAACCAGTTTTAAGTGCAATTCCTAGGTTGAGCCCAGGGCTTTCACACCTAACTTAATTATCCGCCTACATGCCCTTTACGCCCAGTCATTCCGATTAACGCTCGCACCCTCCGTATTACCGCGGCTGCTGGCACGGAGT
+
CCCCCGGGGGGGGGGGGGGGGGGGGGGGGGGGGGGGGGGGGGGGGGGGGFGGGGGGGGGGGGGGGGGGGGGGGGGGGGGGGGGGGGGGGDGGGGGGGGGGGGGGGGGGGGGGGGGGGGGGGGGGGGGGGGGGDGGGGGGGGGGGGGGGGGCGGGGGGGGFFGGGGFGGGGGGGGGGFFFGGGGGGFGDFC@CGGGGGGG6@F>FFFFFEAC@EFFFFFAA@AEEAD=ADF=EFEFFE:B642=@BF<FFEEEEF138<7EC?(/6:>0>BFF?FFF(:74AA697969BBFB7B7>261(,
@M04999:289:000000000-L3R54:1:1101:3098:7977 2:N:0:403
GACTACAGGGGTATCTAATCCTGTTTGCTACCCACGCTTTCGAGCATGAACGTCAGTGTTATCCCAGGAGGCTGCCTTCGCCATCGGTATTCCTCCACATCTCTACGCATTTCACTGCTACACGTGGAATTCTACCTCCCTCTGACACACTCTAGTTTGACAGTTTCAAATGCACGTCCCAAGTTGAGCTCGGGGATTTCACATCTGACTTATCTAACCGTCTGCGCTCGCTTTACGCCCAGTAATTCCGATTAACGCTCACACCCTACGCATTACCGCGGCTGCTGGCACGACGTTAGCC
+
CCCCCGGGGGG;BFEGFGGFF9FFGGGFGDGFGG:FGGCGGGFFGGGCGGEFFGGGFGGGGGGGGGGGGGDGGGEFGCGGGGGGGGGGE,BBFGDFGFF8,CFFEFFEGGCFFGGGGGGFGGFFFD8@FAFGFGGGGGGGGGG,=F=DFG@@DGGFGDFFGGGAC@,=3@FGGA?FF?:=FGGGC,=@D,DED6CD:697CCFFFFCAEECCEAFA7AF535@==AAF52>@DDC==22?;(=<<<CFEEF;6??CD00,(4;@,7213:(4:1<AA31(-390042?1()(((((-(())
@M04999:289:000000000-L3R54:1:1101:4477:7995 2:N:0:403
GGGACTACACGGGTATCTAATCCTGTTTGCTCCCCACGCTTTCGCATCTCAGCGTCAGTATCTGTCCAGAAGGCCGCCTTCGCCACCGGTATTCCTCCACATCTCTACGCATTTCACCGCTACACGTGGAATTCTACCTTCCTCTACAATACTCTAGTTAACCAGTTTTAAGTGCAATTCCTAGGTTGAGCCCAGGGCTTTCACACCTAACTTAATTATCCGCCTACATGCCCTTTACGCCCAGTCATTCCGATTAACGCTCGCACCCTCCGTATTACCGCGGCTGCTGGCACGGAGTT
+
CCCCCGGGGGGGGGGGGGGGGGGGGGGGGGGGGGGGGGGGGGGGGGGGGGGGGGGGGGGGGGGGGGGGGGGGGGGGGGGGGGGGGGGGGGGGGGGGGGGGGGGGGGGGGGGGGGGGGGGGGGGGGGGGGGGGGGGGGGGGGGGGGGGGGGFGGGGGGGGGGGGGGGGGGGGGGFGGFFBGGGGGGGGGGGGGGGGGGGGGFFFFFFFFEEFFFFFFEFFFFFF=DA==;?EFFFFFFFDFFFFFEFFFFFC@DFDFFF<FF<BB>;>2:?B;B0?7AB401>9BBFBFF?FFFFFB0(:
@M04999:289:000000000-L3R54:1:1101:26627:8041 2:N:0:403
GACTACTGGGGTATCTAATCCTGTTTGCTCCCCACGCTTTCGCATCTCAGCGTCAGTATCTGTCCAGAAGGCCGCCTTCGCCACCGGTATTCCTCCACATCTCTACGCATTTCACCGCTACACGTGGAATTCTACCTTCCTCTACAATACTCCAGATAACCAGTTTTAAGTGCAGTTCCCAGGTTGAGCCCGGGGCTTTCACACCTAACTTAATTATCCGCCTACATGCCCTTTACGCCCAGTCATTCCGATTAACGCTCGCACCCTCCGTATTACCGCGGCTGCTGGCACGGAGTTAGCC
+
CCCCCGGGGGGGGGGGGGGGGGGGGGGGGGGGGGGGGGGGGGGGGGGGGGGGGGGGGGGGGGGGGGGGGGGGGGGGGGGGGGGGGGGGGGGGGGGGGGGGGGGGGGGGGGGGGGGGDGGGGGGGGGGGGGGGGGGGGGGGGGGGGGGFGGGGGGGGGGGGGGGGGGGGGGGGFD9EFDFFGGFFFFFGGGGGGEGG5FGGFFFFFFFFFFF9EFFFFFF?FFFFF=EE@EFFFFFE6<BA;;;3)?EFFE<16?FF<BFBF3(4;:08?18?F?>BA16962-(-4)4318100(43:263
@M04999:289:000000000-L3R54:1:1101:2920:8043 2:N:0:403
ATATGACTACAGGGGTATCTAATCCTGTTTGCTCCCCACGCTTTCGCATCTCAGCGTCAGTATCTGTCCAGAAGGCCGCCTTCGCCACCGGTATTCCTCCACATCTCTACGCATTTCACCGCTACACGTGGAATTCTACCTTCCTCTACAATACTCCAGATAACCAGTTTTAAGTGCAGTTCCCAGGTTGAGCCCGGGGCTTTCACACCTAACTTAATTATCCGCCTACATGCCCTTTACGCCCAGTCATTCCGATTAACGCTCGCACCCTCCGTATTACCGCGGCTGCTGGCCCGGAGTT
+
CCCCCGGGGGFGGGGCGGGGGGGGGGGGGGGGFGGGGGGGGGGGCFGDGGGFGGGGGGGGGGGGGGGGGGGGGGGGGGGGGGGGGGGGGGGGGGGGGGGGGGGGGGGGFGGGGGGGGGGGGGGGGGGGGGGGGGGGGGGDDDFGGGGGGGGGGGGDGGGGGGGGGGGGGGGGCFGGF?FGGGGGGGFFGGGGGGGGDGDGAAFFFFFFFFEFFFFFECCCAEFFFFFFFFFFFFFFFFFF;?FFFDE34CFFF@F;@FEE(3<?;BF>;B04:;?6,05>AB009>B6?282((,4436,4
@M04999:289:000000000-L3R54:1:1101:16622:8055 2:N:0:403
GTTGAGACTACCGGGGTATCTAATCCTGTTTGCTCCCCACGCTTTCGCATCTCAGCGTCAGTATCTGTCCAGAAGGCCGCCTTCGCCACCGGTATTCCTCCACATCTCTACGCATTTCACCGCTACACGTGGAATTCTACCTTCCTCTACAATACTCTAGTTAACCAGTTTTAAGTGCAATTCCTAGGTTGAGCCCAGGGCTTTCACACCTAACTTAATTATCCGCCTACATGCCCTTTACGCCCAGTCATTCCGATTAACGCTCGCACCCTCCGTATTACCGCGGCTGCTGGCACGGAGT
+
CCCCCGGGGGGGGGGGGGGGGGGGGGGGGGGGGGGGGGGGGGGGGGGGGGGGGGGGGGGGGGGGGGCGGGGGGGGCFGGGGGGGGGGGGGGGGFFFGGGGGGGGGGGGGGGGGGGGGGGGGGGGGGGGGGGGGGGGGGGGGGGGGGGGFGGGGCGGGGFGGGFGGGGGGGGGGGGGFGFFGGGGGCGGGGGGGGGGGGC>>FFFFFFFFFFF=FFFFFFFFEEC=>@FDFFFC=BBFFEFE1?>;?;@E<EFFCF@DDFFFD9?<>>>>B?FFFFB6:?A>919(4;F9??D(81?:>(72
@M04999:289:000000000-L3R54:1:1101:25922:8073 2:N:0:403
GGGAGACTACTAGGGTATCTAATCCTGTTTGCTCCCCGCGCTTTCGCATCTCAGCGTCAGTATCTGTCCAGAAGGCCGCCTTCGCCACCGGTATTCCTCCACATCTCTACGCATTTCACCGCTACACGTGGAATTCTACCTTCCTCTACAATACTCTAGTTAACCAGTTTTAAGTGCAATTCCTAGGTTGAGCCCAGGGCTTTCACACCTAACTTAATTATCCGCCTACATGCCCTTTACGCCCAGTCATTCCGATTAACGCTCGCACCCTCCGTATTACCGCGGCTGCTGGCACGGAGTT
+
CCCCCGGGGGGGGGGGGGGGGGGGGFGFCFGGGGGGGGGGGGGGGFGGGGGGGGFFFEGGFGAECFGFGDGGGGGFGFEDGGGGGGGGGGFGGGDCFFGGGFGFGGGFGGGEGEGFGGGGGGGGGGGGGGGGGGGGGGGGGGDGFGGGGGGGGGGGGGGGGGGGGGGGGGGGGGGGFGFFGGGGFGCFGCCFFGGGGGGGFFFFFFFFFFF9DFFFFC@EFFFFBDFFF@EFFF@@5BCFDFF@<;;EEFCFE@1111?E@9<<FFF9-:1:?FF?::AA2:>(9>9>FF0:683?0(3:1
@M04999:289:000000000-L3R54:1:1101:8684:8086 2:N:0:403
GACTACTCGGGTATCTAATCCTGTTTGCTCCCCACGCTTTCGCATCTCAGCGTCAGTATCTGTCCAGAAGGCCGCCTTCGCCACCGGTATTCCTCCACATCTCTACGCATTTCACCGCTACACGTGGAATTCTACCTTCCTCTACAATACTCCAGATAACCAGTTTTAAGTGCAATTCCCAGGTTGAGCCCGGGGCTTTCACACCTAACTTAATTATCCGCCTACATGCCCTTTACGCCCAGTCATTCCGATTAACGCTCGCACCCTCCGTATTACCGCGGCTGCTGGCACGGAGTTAGCC
+
CCCCCGGGGGGGGGGGGGGGGGGGGGGGGGGGGGGGGGGGGGGGGGGGGGGGGGGGGGGGGGGGGGFGGGGGGGGGGGGGGGGGGGGGGGGGGGGGGGGGGGGGGGDGGGGGGGGGEGGGGGGGGGGGGGGGGGGGGGGGGGGGGGGGGGGGGGDFGGGGGGGGGGGGFGGFGGGGFGFGGG?FGGGFGGEEGGGGGGGGFFFFFFFFFFEECFFFFFF2F@FFFEFFFFFFFFFE@FFFF@@FFFFCFFFFFFEEDBB?FFFF6?86B>BFFFAF>0(,-7>9??>FF7?1>;;:7<4<:
@M04999:289:000000000-L3R54:1:1101:16331:8088 2:N:0:403
TATTGACTACTGGGGTATCTAATCCTGTTTGCTCCCCACGCTTTCGCATCTCAGCGTCAGTATCTGTCCAGAAGGCCGCCTTCGCCACCGGTATTCCTCCACATCTCTACGCATTTCACCGCTACACGTGGAATTCTACCTTCCTCTACAATACTCTAGTTAACCAGTTTTAAGTGCAATTCCTAGGTTGAGCCCAGGGCTTTCACACCTAACTTAATTATCCGCCTACATGCCCTTTACGCCCAGTCATTCCGATTAACGCTCGCACCCTCCGTATTACCGCGGCTGCTGGCACGGAGTT
+
CCCCCGGGGGGGGGGDGGGGGGGGGGGGGGGGGGGGGGGGGGGGGGGGGGGGGGGGGGGGGGGGGGGGGGGGGGGGGGGGGGGGGGGGGGGGGGGGGGGGGGGGGGGGGGGGGGGGGGGGGGGGGGGGGGGGGGGGGGGGGGGGGGGGGFGGGGGGGGGGGGGGGGGGGGGGGGGGFGFGGGGGDGEGGGGGGGGGGGDDFFFFFFFFFFFFCFFFEFFFFFFFFFDFFFFEEEBFFF=FFFFF??FFFFFFEE??DFCC7@FF@BB>B:<F?96?::<D409>>BFB??0(4(46>(434
@M04999:289:000000000-L3R54:1:1101:28037:8135 2:N:0:403
AGGGACTACCCGGGTATCTAATCCTGTTCGCTCCCCACGCTTTCGTCCATCAGCGTCAATCGGTATTTAGTAACCTGCCTTCGCAATCGGGGTTCTGTGTAATATCTATGCATTTCACCGCTACACTACACATTCCAGCTACTTCAATACTATTCAAGATTAACAGTATCAACGGCAGTTCTACAGTTAAGCTGCAGGTTTTCACCGCTGACTTATCAACCCGCCTACGGACCCTTTAAACCCAATAAATCCGGATAACGCTCGCATCCTCCGTATTACCGCGGCTGCTGGCGCGGAGTTT
+
CCCCCGGGGGGGGGGGGGGGGGGGGGGGGGGGGGGGGGGGGGGGGGGGGGGGGGGGGGGGGGGGGGGGGGGGGGGGGGGGGGGGGEGGGGGGGGGGGGGGGGGGGGGGGGGGGGGGGGGGGGGGGGGGGGGGGGGGGGGGGGGGGGFGGGGGFFGGGGGGGGGGGGGGGGGGGGGGFGFGGGGGGGGAFGGGGGGGGGGGFFFFFFFFFFFFFFFFFFFFFFFFFFFFF@@FFFFFFFFFFFF@D;EEFFFEB0;DFFE@FFFFFFF>(487>??B>>>4?09>FBBBBF>:>?>14;BF-
@M04999:289:000000000-L3R54:1:1101:7452:8140 2:N:0:403
TTTGACTACAAGGGTATCTAATCCTGTTCGCTCCCCACGCTTTCGTCCATCAGCGTCAATCGGTATTTAGTAACCTGCCTTCGCAATCGGGGTTCTGTGTAATATCTATGCATTTCACCGCTACACTACACATTCCAGCTACTTCAATACTATTCAAGATTAACAGTATCAACGGCAGTTCTACAGTTAAGCTGCAGGTTTCCACCGCTGACTTATCAACCCGCCTACGGACCCTTTAAACCCAATAAATCCGGATAACGCTCGCATCCTCCGTATTACCGCGGCTGCTGGCACGGAGTTT
+
CCCCCGGGGGGGGGGGGGGGGGGGGGGGGGGGGGGGGGGGGGGGGGGGGGGGGGGGGGGGGGGGGGGGGGGGGGGGGGGGGGFGGGGGGGGGGGGGGGGGGGGGGGGGGGGGGGGGGGGGGGGGGGGGGGGGGGGGGGGGGGGGGGGGGGGGGGGGGFFGGGGGGGGGGGGGGGDGFGFGGGGGGGGGGGGGGGGGFCGGFFFFFFFFFFFFFFFFFFFFFF=BFFFB9>=@FFFBEFFFFF<DFFEAFFFFF@DD;AEF@FFFFF?BFFFF>?FF:AB919>199>??>:6<BBFBFB7)
@M04999:289:000000000-L3R54:1:1101:27381:8142 2:N:0:403
GATACTACAAGGGTATCTAATCTTGTTCGCTTCTCACGCTCTCGTCCATCAGCGTCACTCGGTATTTAGTAACCCGCCTTCGCAATCGGGGTTCTGTGTAATACCTATGCATTTCACCGCTACACGACACATTCCAGCTACTTCAATACTATTCAAGACTAACAGTATCAACGGCAGTTCTACAGTTAAGCTGCAGGTTTTCACAGCTGATTTACCAACCCGCCTACGGACCCTCTAAACCCAATAAATCCGGATAACGCTCGCATCCCCCGTATTACCGCGGCTGCTGGCACGGAGTTAC
+
@-,,ACEF8,,,,,=,6,<6CE,-C;,<BF7,B,CDGFEF:,CFC,,,,;ED8FGGG7FF<,B<D,69C<9C@@,@=:F,,AB7:C<9CF7++:,,9,CE,,9,95C9,AFAE9<995@E:8F:F+@>>FE:AEGF9D@DE,3EAE;FFGFG8EFGA,,7,6@?F=@,3=6@CGGD*34CFDD@BD,:3,,,<D6+3*9C?F@A+<*;@:*;;=+/AFB=*/7=(9B@92(691(/)696,324=;<))/69>0;<))(((-4;9:>F(80((-.,:A281>6;B9(.4(8(38961((6)
@M04999:289:000000000-L3R54:1:1101:27933:8181 2:N:0:403
CAGACTACCAGGGTATCTAATCCTGTTCGCTCCCCACGCTTTCGTCCATCAGCGTCAATCGGTATTTAGTAACCTGCCTTCGCAATCGGGGTTCTGTGTAATATCTATGCATCTCACCGCTACACTACACATTCCAGCTACTTCAATACTATTCAAGATTAACAGTATCAACGGCAGTTCTACAGTTAAGCTGCAGGTTTTCACCGCTGACTTATCAACCCGCCTACGGACCCTTTAAACCCAATAAATCCGGATAACGCTCGCATCCTCCGTATTACCGCGGCTGCTGGCACGGAGTT
+
CCCCCGGGGGGGGGGGGGGGGGGGGGGGGGGGGGGGGGGGGGGGGGGGGGGGGGGGGGGGGGGGGGGGGGGGGGGGGGGGGGGGGGGGGGGGGGGGGGGGGGGGGGGGGGGGGGGGGGGGGGGGGGGGGGGGGGGGGGGGGGGGGDFGGGGGGGGGGFGGGGGGGGGGGGGGGGGGFFFGGGGGFGGGGFGGGGGGGGGGFFFFFDFFFFFFFFCFFFFFDFFFF@F@>?9@FFFFCFFFF<;DF;=)9CEFB0;7<@FFFFF6(3;?FF?0:?BBFFFBFB0>BFF:F?6:?B9>BBF
@M04999:289:000000000-L3R54:1:1101:24528:8234 2:N:0:403
GGGTATCTAATCCTGTTTGCTCCCCACGCTTTCGAGCATGAACGTCAGTGTTATCCCAGGAGGCTGCCTTCGCCATCGGTATTCCTCCACATCTCTACGCATTTCACTGCTACACGTGGAATTCTACCTCCCTCTGACACACTCTAGTTTGACAGTTTCAAATGCACGTCCCAAGTTGAGCTCGGGGATTTCACATCTGACTTATCTAACCGTCTGCGCTCGCTTTACGCCCAGTAATTCCGATTAACGCTCGCACCCTACGTATTACCGCGGCTGCTGGCACGTAGTTAGCCGGTGCTTT
+
CCCCCGGGGGGGGGGGGGGGGGGGGGGGGGGGGGGGGGGGGGGGGGGGGGGGGGGGGGGDGGGGGGGGGGGGGGGGGGGGGGGGGGGGGGGGGGGGGGGGGGGGGGGGGGGGGGGGGGGGGGGGGGGGGGGGGGGGGGGGGGGGGGGGGGGFGGGGGGGGGGGGGGGGGGGGGGDFBFFGGGGGGGGGGGGFGGGGFGGFFFFAFFFFFFFFFFFFFFFFFFFFFFFCFD@BFFFE?C?FFFFFFFFF;9@D90>FFFF;<D:?9>ADA?F0>FFFFFFBF7>B?BF1<<>A?B>0,-42)
@M04999:289:000000000-L3R54:1:1101:25005:8238 2:N:0:403
GACTACCGGGGTATCTAATCCTGTTCGCTCCCCACGCTTTCGTCCATCAGCGTCAATCGGTATTTAGTAACCTGCCTTCGCAATCGGGGTTCTGTGTAATATCTATGCATTTCACCGCTACACTACACATTCCAGCTACTTCAATACTATTCAAGATTAACAGTATCAACGGCAGTTCTACAGTTAAGCTGCAGGTTTTCACCGCTGACTTATCAACCCGCCTACGGACCCTTTAAACCCAATAAATCCGGATAACGCTCGCATCCTCCGTATTACCGCGGCTGCTGGCACGGAGTTAGCC
+
CCCCCFFFE::6@FFGGGGGGGGGGGGGED@FCCGGCFCFGGGG@EFGFFGC@CFC@9C:@FGFGFGGCCDGGA@EFFGG,,:FAFG+B>FGECFFFCCCAFF<FFDEGG9FGG<FFED8FEFFGFGGGG9=FCGGFCGG8DEDGGFGGGGGGGG8=,=DDFFGDFGFG8EDCECF;CFFGGGGGGFGGGGGCDECFGGGF@FF>BDFFF7=68BB:ADAB@@FFFD>>:?D;5>CC<1:<?@;7;CFFFBD0;<EFFFF>B;:>BFA:9?(38<A),(7(16>0::.1324(4(8?2<B4
@M04999:289:000000000-L3R54:1:1101:15122:8251 2:N:0:403
GCAAGACTACTCGGGTATCTAATCCTGTTTGCTCCCCACGCTTTCGCATCTCAGCGTCAGTATCTGTCCAGAAGGCCGCCTTCGCCACCGGTATTCCTCCACATCTCTACGCATTTCACCGCTACACGTGGAATTCTACCTTCCTCTACAATACTCTAGTTAACCAGTTTTAAGTGCAATTCCTAGGTTGAGCCCAGGGCTTTCACACCTAACTTAATTATCCGCCTACATGCCCTTTACTCCCAGCCATTCAGATTAACGCTCGCACCCTCCGTCTTACCGCGGCTGCTGGCACGGCTTT
+
CCCCCEFGGGFGC@@FCEEGGF@CCDEEEGGGGGGGGCG7CGGFF:FEGGEFC@EEFEGGGFGFFAFFGGCEGG,FF>FGGGGFGGDGGCCC+=?DEGFF<A<,9AFFGGGG=BFGC<FFGGGGEFGD<=C:,@EFFCFDFGFFGGGCFDDG9DG?EGFGGGDFGD86=EFGGCF=D=BDDFCFGGCD;1DF78+:@7+9?A5?9FEFDD5@=FF4AF>EFFC5>)/)0;?>=;BE:>CF*6>==39=;E9?)))9)1)96(6?6((,.6((3(-(486556>F>907(8)(2.51-((((
@M04999:289:000000000-L3R54:1:1101:24800:8308 2:N:0:403
TGGATGACTACTAGGGTATCTAATCCTGTTTGCTCCCCACGCTTTCGCATCTCAGCGTCAGTATCTGTCCAGAAGGCCGCCTTCGCCACCGGTATTCCTCCACATCTCTACGCATTTCACTGCTACACGTGGAATTCTACCTCCCTCTGACACACTCTAGTTAGACAGTTTCAAATGCACGTCCCAAGTTGAGCTCGGGGATTTCACATCTGACTTATCTAACCGTCTGCGCTCGCTTTACGCCCAGTAATTCCGATTAACGCTCGCACCCTACGTATTACCGCGGCTGCTGGCACGTAGT
+
CCCCCGGGFGGGGGGGGGGGGGGGGGGGGGGGGGGGGGGGGGGGGGGGGGGGGGGGGGGGGGGGGGGGGGGGGGGGGGGGGGGGGGCGGGGGGDGGGGGGGGGGFGFGGGGGGGGGGGDEGFGGGGGGGGGGCFGFGGGGGGGGGGGGG8DFGGGGGGGGGFGGDGGGGGGGGGFDFGFGGGG>EFGGGFFGGGGFGGGGED>FFFFFEEFFFFAFCFF4EEEFAFFDFFF>>>B@DFFFEFF(2;@F35CCEEE1;D;CE;62:>0339BFFFF?FD?4A)3076(43:?030248?7?8
@M04999:289:000000000-L3R54:1:1101:20568:8335 2:N:0:403
CCCGACTACCCGGGTATCTAATCCTGTTTGCTCCCCACGCTTTCGCATCTCAGCGTCAGTATCTGTCCAGAAGGCCGCCTTCGCCACCGGTATTCCTCCACATCTCTACGCATTTCACCGCTACACGTGGAATTCTACCTTCCTCTACAATACTCCAGATAACCAGTTTTAAGTGCAATTCCCAGGTTGAGCCCGGGGCTTTCACACCTAACTTAATTATCCGCCTACATGCCCTTTACGCCCATTCATTCCGATTAACGCTCGCACCCTCCGTATTACCGCGGCTGCTGGCTCGGAGTTT
+
CCCCCGGGGGGGGGGGGGGGGGGGGGGGGGGGGGGGGGGGGGGGGGGGGGGGGGGGGGGGGGGGGGGGGGGGGGGGGGGGGGGGGGGGGGGGGGGGGGGGGGGGGGGGGGGGGGGGGGGGGGGGGGGGFGGGGGGGGGFGGGGGGGFFFFFGGGGGGGFGFFGGGGGGAFGGFEGGFGFGGGGGG8DG?CFGGG57DDDGFFFFFFFFFE:@EFFFEFFEACFBFDDF1E3@EFFFFFFB@BB2(475?CFCFDFBF26?B?<>F9>>F?FF9<6?B>FA?FB99>FFFF?B(339466:)
@M04999:289:000000000-L3R54:1:1101:21413:8354 2:N:0:403
AAGGACTACCGGGGTATCTAATCCTGTTCGCTCCCCACGCTTTCGTCCATCAGCGTCAATCGGTATTTAGTAACCTGCCTTCGCAATCGGGGTTCTGTGTAATATCTATGCATTTCACCGCTACACTACACATTCCAGCTACTTCAATACTATTCAAGATTAACAGTATCAACGGCAGTTCTACAGTTAAGCTGCAGGTTTTCACCGCTGACTTATCAACCCGCCTACGGACCCTTTAAACCCAATAAATCCGGATAACGCTCGCATCCTCCGTATTACCGCGGCTGCTGGCACGGAGTT
+
CCCCCGGGGGGGGGGGGGGGGGGGGGGGGGGGGGGGGGGGGGGGGGGGGGGGGGGGGGGGGGGGGGGGGGGGGGGGGGGGGGGGGGGGGGGGGGGGGGGGGGGGGGGGGGGGGGGGGGGGGGGGGGGGGGGGGGGGGGGGGGGGGGGGGGGGGGGGGGGGGGGGGGGGGGGGGGGGFGFGGGGGGGGGGGGGGGGGGGGGFFFFFFFFFBFFFFFFFFFFFFFFFFFFF@=@FFFFFFCFFFFF?@FF>CF@B@F?DFF?BF?FFF<9FDFFF?F?B2A2<06>B>>?FFBF<D?904?B
@M04999:289:000000000-L3R54:1:1101:8610:8355 2:N:0:403
TTTGACTACTCGGGTATCTAATCCTGTTCGCTACCCATGCTTTCGAACCTCAGCGTCAGTTACAGACCAGAGAGCCGCCTTCGCCACTGGTGTTCTTCCATATATCTACGCATTCCACCGCTACACATGGAGTTCCACTCTCCTCTTCTGCACTCAAGAAAAACAGTTTCAGCTGCACTTCCCCGGTTAAGCCGAGGGCTTTCACAGCTGACTTGTTCTCCCGCCTGCGTTCGCTTTACGCCCAATAAATCCGGACAGCGCTTGCCACCTACGTATTACCGCGGCTGCTGGCACGTAGTT
+
CCCCCGGGGGGGGGGGGGGGGGGGGGGGGGGGGGGGGGGGGGGGE,EGGGGGGGGGGGGGGGGGGFGGGGGGGGGGGGGGGGGGGGGGGGGGGGGGGGGGGGGGGGGGGGGGGGGGGGGGGGGGGGGGGGGFGGGGGGGGGGGGGGGGGGGGGGGGGGFGGGGGGGGGGGGGGGGGFGFGGGGGGGGGGGAFGGDGGGGGFFFFFFFFEEEFFFFFFFFFAB@FFFBB@D@FFFFFFCEAFFBFD@@EEECF>;?BF??BFFFBFF9???(814<A:44A?>>B604:?B?F0.28:<FA
@M04999:289:000000000-L3R54:1:1101:13240:8415 2:N:0:403
CGCCAGACTACTGGGGTATCTAATCCTGTTTGCTCCCCACGCTTTCGCATCTCAGCGTCAGTATCTGTCCAGAAGGCCGCCTTCGCCACCGGTCTTCCTCCACATCTCTACGCATTTCACCGCTACACGTGGAATTCTACCTTCCTCTACAATACTCTAGTTAACCAGTTTTAAGTGCAATTCCTAGGTTGAGCCCAGGGCTTTCACACCCAACTTAATTATCCGCCTACATGCCCTTTACGCCCAGTCATTCCGATTAACGCTCGCACCCTCCGTATTACCGCGGCTGCTGGCACGGAGT
+
CCCCCGGGGFFGGGGGGGGGGGCFGGGGGGGGGGGGGGGGGGGGGGGGGGGGGGGGGGGGGGFGGGGGGGG<FFGGGGGGGGGGGGDEGGGGG@FFGGGGGGGGFGGGGGGGGGGGGGGGGGGGEGGGGGG7=>EFGGAGGGGGGGGGGGGGGCGGGGFFGCFGGGGGGFGGG?7C9D9?FGGGGFFFFGCFGFGGGD>7@FFFFFFFEAFFBDFF=FFFFEFFD2@FDFBFFFEFFDE=C@?;>;;;EEF?E5;01<647;>D<6606;<?<19?0089<9:B;129><?D(4:?F>19:
@M04999:289:000000000-L3R54:1:1101:13638:8429 2:N:0:403
CACGACTACTGGGGTATCTAATCCTGTTTGCTACCCACGCTTTCGAGCATGAACGTCAGTGTTATCCCAGGAGGCTGCCTTCGCCATCGGTATTCCTCCACATCTCTACGCATTTCACTGCTACACGTGGAATTCTACCTCCCTCTGACACACTCTAGTTAGACAGTTTCAAATGCACGTCCCAAGTTGAGCTCGGGGATTTCACATCTGACTTATCTAACCGTCTGCGCTCGCTTTACGCCCAGTAATTCCGATTAACGCTCGCACCCTACGTATTACCGCGGCTGCTGGCACGTAGTT
+
CCCCCGGGGGGGGGGGGGGGGGGGGGGGGGGGFGGGGGGGGGGGG8FEGGGGGGGGGGGGGGGGGGGGGGGGGGGGGGGGGGGGGGGGGGGGGGGGGGGGGGGGGGGGGGGGGGGGGGGGGGGGGGGGGGGGGGGGGGGGGGGGGGGGGGGGGGGGGGGGGEFGGGGGGGGGGGGGFGFGGGGGGGGGGGGGGGGGGGDGFFFFFFFFFFFFFFFFFFFEFFA>FFDFBFFFFFFFFFFFFF@?<;9<EECEF0;?DEFFFFDBFF>>FFBB?B<ABAFA09>BF>FFFFFF(,2<7?FB
@M04999:289:000000000-L3R54:1:1101:7679:8429 2:N:0:403
TGAGTGACTACTAGGGTATCTAATCCTGTTTGCTCCCCACGCTTTCGCATCTCAGCGTCAGTATCTGTCCAGAAGGCCGCCTTCGCCACCGGTATTCCTCCACATCTCTACGCATTTCACCGCTACACGTGGAATTCTACCTTCCTCTACAATACTCCAGATAACCAGTTTTAAGTGCAGTTCCCAGGTTGAGCCCGGGGCTTTCACACCTAACTTAATTATCCGCCTACATGCCCTTTACGCCCAGTCATTCCGATTAACGCTCGCACCCTCCGTATTACCGCGGCTGCTGGCACGGAGT
+
CCCCCGGGGGGGGGGGGGGGGGEFFGGGGGGGGGGGGGGGGGGGGGGGGGGGGGGGGGGGGGGGGGGGGGGGGGGGGGGGGGGGGGGGGGGGGDGFGGGGGGGGFGGGGGGGGGGGGGGGGGGGGGGGGGGGGGGGGGGGGGGGGGGGGGGGGGGGGGGGDGFGGGGGGGGGGGCGFGFGGGGGGGGGGGGGGGGGGDGGFFFFFFFFFFFFFFFFFFFEFFFFDDFFDFFFFFFFBDECE@F>BFFFFFFFFCEF0?;CE0@FBFFFFFFFFFF<F?FFFA<>9>F>B??4><?FF>9;4
@M04999:289:000000000-L3R54:1:1101:21968:8448 2:N:0:403
GGCGGACTACCCGGGTATCTAATCCTGTTTGCTCCCCACGCTTTCGCATCTCAGCGTCAGTATCTGTCCAGAAGGCCGCCTTCGCCACCGGTATTCCTCCACATCTCTACGCATTTCACCGCTACACGTGGAATTCTACCTTCCTCTACAATACTCTAGTTAACCAGTTTTAAGTGCAATTCCTAGGTTGAGCCCAGGGCTTTCACACCTACCTTAATTATCCGCCTCCATGCCCTTTACGCCCAGTCATTCCGATTAACGCTCGCACCCTCCGTATTACCGCTGCTGCTGGCACGGATTT
+
<BCCCDFCFGGGGGDFDFGGDAGGGD9FFCFGGGFFCEGDGEGGFGGEBFGG<FFEFFEEEFGGGAGGGCFE<FGGGGGGGEGCCFGEGGGF4?FEGGGGGGF8FDGGGGF7?CGGGGGGGGGGG<::EF=CCB6EFBEFGGGGGGGGFF?FGFCFDFFDG,2EDGGGGGGGFC;,?+3==F8EE7EGGEC,@FC59?7DFFFFFFFFFFF2>AAF@@B<FEF?B?@(85?4=EDFFF<F;7B9@0(77C?EFF?D4?EE?0:?FF;>;(26:9::B7<<48>(2128<?:(,.5<>6((.
@M04999:289:000000000-L3R54:1:1101:10753:8489 2:N:0:403
CGGTGACTACAGGGGTATCTAATCCTGTTCGCTACCCATGCTTTCGAACCTCAGCGTCAGTTACAGACCAGAGAGCCGCCTTCGCCACTGGTGTTCTTCCATATATCTACGCATTCCACCGCTACACATGGAGTTCCACTCTCCTCTTCTGCACTCAAGAAAAACAGTTTCAGCTGCACTTCCCCGGTTAAGCCGAGGGCTTTCACAGCTGACTTGTTCTCCCGCCTGCGTTCGCTTTACGCCCAATAAATCCGGACAACGCTTGCCACCTACGTATTACCGCGGCTGCTGGCACGTAGTT
+
CCCCCC@E<F@FA;78CFFFGGF9CCFEFGGGGGGGGGGGGGGGGDGGGGGGGGGGGGGGGGGGGGGGGGGGGGGGGGGGGGGGGGGGGGGGGGGGGGGGGGGGGFGFGGGGGGGGGGGGGGGGGGGGGGGGGGGGG9EGGGGGGGGGGGGGGGGGGGGGFGFFG6?FGGGGGGGGFFFGGGGGGEGGGGG,<?ECCGGGFFFFFFFABEF>DFFFEAFFF==9@9@BFBFFF;>DF;3A?;@FF@@FFFFFFFF6>>?FFFFF0(344:?>B0()64<AA:9279>(3>:7604?:??F:
@M04999:289:000000000-L3R54:1:1101:22396:8505 2:N:0:403
ATGCTGACTACAAGGGTATCTAATCCTGTTTGCTCCCCACGCTTTCGCATCTCAGCGTCAGTATCTGTCCAGAAGGCCGCCTTCGCCACCGGTATTCCTCCACATCTCTACGCATTTCACCGCTACACGTGGAATTCTACCTTCCTCTACAATACTCCAGATAACCAGTTTTAAGTGCAATTCCCAGGTTGAGCCCGGGGCTTTCACACCTAACTTAATTATCCGCCTACATGCCCTTTACGCCCAGTCATTCCGATTAACGCTCGCACCCTCCGTATTACCGCGGCTGCTGGCCCGGAGT
+
CCCCCGGGGGGGGGGGGGGGGGGGGGGGGGGGGGGGGGGGGGGGGGGGGGGGGGGGGGGGGGGGGGFGGGGGGGGGGGGGGGGGGGGGGGGGGGGGGGGGGGGGGGGGGGGGGGGGGGGGGDGGGGGGGGGGGGGGGGGGGGGGGGGGGGGGGFGGGGGGGGGGGGGGGGGGGD?FFGFGGGGGFGGGGGFFGGGGGDGGFFFFFFFFFFFFFFFF=AFEFFFEDFFFFFEFFFFFFFFFE;@FFFFFFFFFFFFFFFFFF06BB>FBBFF?F?F?(4:<AB:>BFFFBBF?(((((4((-
@M04999:289:000000000-L3R54:1:1101:5908:8508 2:N:0:403
AGGGTATCTAATCCTGTTTGCTCCCCACGCTTTCGCATCTCAGCGTCAGTATCTGTCCAGAAGGCCGCCTTCGCCACCGGTATTCCTCCACATCTCTACGCATTTCACCGCTACACGTGGAATTCTACCTTCCTCTACAATACTCTAGTTAACCAGTTTTAAGTGCAATTCCTAGGTTGAGCCCAGGGCTTTCACACCTAACTTAATTATCCGCCTACATGCCCTTTACGCCCATTCATTCCGATTAACGCTCGCACCCTCCGTATTACCGCGCCTGCTGGCACGGGTTTGGCCGGTGCTT
+
CCCCCFGGGGGGGGGGGGGGGGGGGGGGGGGGGGGGGEGCF,EFGGGGGGGGGGGGGGGGGGGGGGGGGGGGFGGGGGGGGGGGGGGGGCFFGGFGGFEGGGGGGGGGGGGGGGGGGGGGGGGGGGCFGGDFFGGFFGGGGGGGGGGGGGGGGGFGFADEFGF:@FFGGDCFGGGGFGBFFGGGGGGGGGGGAACFG>FFAAFFF>;+AEEF5@DEDF6CEB;:@FE*6<2@@92457CCCC((85@?C?B(62990167?;;<(6:):-,29(-1(.5404.)(((((((,4.363,(5)
@M04999:289:000000000-L3R54:1:1101:5167:8543 2:N:0:403
GGACTACTAGGGTATCTAATCCTGTTTGCTCCCCACGCTTTCGCATCTCAGCGTCAGTATCTGTCCAGAAGGCCGCCTTCGCCACCGGTATTCCTCCACATCTCTACGCATTTCACCGCTACACGTGGAATTCTACCTTCCTCTACAATACTCTAGTTAACCAGTTTTAAGTGCAATTCCTAGGTTGAGCCCAGGGCTTTCACACCTAACTTAATTATCCGCCTACATGCCCTTTACGCCCAGTCATTCCGATTAACGCTCGCACCCTCCGTATTACCGCGGCTGCTGGCACGGAGTTAGC
+
CCCCCGGGGGGGGGGGGGGGGGGGGGGGGGGGGGGGGGGGGGGGGGGGGGGGGGGGGGGGGGGGGGGGGGGGGGGGGGGGGGGGGGGGGGGGGGGGGGGGGGGGGGGGGGGGGGGGGGGGGGGGGGGGGFGGGGGGFGGGGGGGGGGFGGGGGGGGGGGGGGGGGGGGGGGGGGGGFGFGGGGGGGGGGGGGGGGGGCGGFFFFFFFFFFFFFFFFFCFFFFFFFFFFFFEFFFFFFFFFFFFFFFFFFF@@F;7CCD>@DFFFFFF?BFFFB<?FF>?>19>FBFFFF61>B(-4326><
@M04999:289:000000000-L3R54:1:1101:11513:8551 2:N:0:403
GACTACTGGGGTATCTAATCCTGTTCGCTACCCATGCTTTCGAACCTCAGCGTCAGTTACAGACCAGAGAGCCGCCTTCGCCACTGGTGTTCTTCCATATATCTACGCATTCCACCGCTACACATGGAGTTCCACTCTCCTCTTCTGCACTCAAGAAAAACAGTTTCAGCTGCACTTCCCCGGTTAAGCCGAGGGCTTTCACAGCTGACTTGTTCTCCCGCCTGCGTTCGCTTTACGCCCAATAAATCCGGACCACGCTTGCCACCTACGTATTACCGCGGCTGCTTGCACGTATTTAGCC
+
CCCCCGGGGGGGGGGGGGGGGGGGGGGGGGGGGGGGGGGGGGGGGGGGGGGGGDGGGGGGGGGGGG8@FGGGGGGGGGGGGEGGGGGGGGGGGGGGGGFGGGGGGGGGGGGGGGGGGGG=FGGGGGEGGGGGGGGFGGGGGGGGGGGGEGGGFGEECFGFGGGGFFGGGGGGFEGGDFBGGGDGGGCFGG8CE>EGGGGGFFFFFFFABBE;CFFFAAFBBBD5@25@@<9@F;CC?FBE?D@FFEFFF@9<>(4840:B638A??:7:0<2A:AA<:>6(,,41>),(,80.3)(.6:42
@M04999:289:000000000-L3R54:1:1101:22669:8552 2:N:0:403
ATGACTACACGGGTATCTAATCCTGTTTGCTACCCACGCTTTCGAGCATGAACGTCAGTGTTATCCCAGGAGGCTGCCTTCGCCATCGGTATTCCTCCACATCTCTACGCATTTCACTGCTACACGTGGAATTCTACCTCCCCCTGACACACTCTAGTTTGACAGTTTCAAATGCACGTCCCAAGTTGAGCTCGGGGATTTCACATCTGACTTATCTAACCGTCTGCGCTCGCTTTACGCCCAGTAATTCCGATTAACGCTCGCACCCTACGTATTACCGCGGCTGCTGGCACGTAGTT
+
CCCCCGGGGGGGGGGGGGGGGGGGGGGGGGGGGGGGGGGGGGGGGGGGGGGGGGGGGDGGGGGGGGGGGGGGGGGGGFGGGGGGGGGGGGGGGFGGGGGGGGGGGGGGGGGGGGGGGGGGGGGGGEGFGGGGGGGGGGGGGGGGGGGGGGGGGGGGGGGGGFFGGGFFGGGGGGGFFFFGDG?DD@EFFFGFFGDGCCDGFFFFFFFFFEFFFCFFFFFAF5ADFBFAFBF9@FDFFE?FFF@FFFFFEFFFDF;<EE;6?FFF9BBFFFBFF<A?):A<>;9>FBF?B(4()(4443A
@M04999:289:000000000-L3R54:1:1101:14721:8598 2:N:0:403
CTTCAGACTACTCGGGTATCTAATCCTGTTCGCTACCCATGCTTTCGAACCTCAGCGTCAGTTACAGACCAGAGAGCCGCCTTCGCCACTGGTGTTCTTCCATATATCTACGCATTCCACCGCTACACATGGAGTTCCACTCTCCTCTTCTGCACTCAAGAAAAACAGTTTCAGCTGCACTTCCCCGGTTAAGCCGAGGGCTTTCACAGCTGACTTGTTCTCCCGCCTGCGTTCGCTTTACGCCCAATAAATCCGGACAACGCTTGCCACCTACGTATTACCGCGGCTGCTGGCACGTAGT
+
CCCCCGGGGGGGGGGGGGGGGGGGGGGGGGGGGGGGGGGGGGGGGGGGGGGGGGGGGGGGGGGGGGGFGGGGGGGGGGGGGGGGGGGGGGGGGFGGGGGGGGGGGGGGGGGGGGGGGGGGGGGGGGGGGGGGGGGGGGGGGGGGGGGGGGGGGGGGGGGFGGGGGGGGGGGGGGGGFGFGGGGGGGGGGGGGGCFGGGGGBFFFFFFFFFFFBFFFFAFFFEFFB>BFFFFFF@@FF@FFFF;@@F7@FFFFFFFF?;9B?9;<<<BBBF13(5:??F?BB)49>(9BBFFD??FF:FB?8
@M04999:289:000000000-L3R54:1:1101:11457:8666 2:N:0:403
TTCGACTACTGGGGTATCTAATCCTGTTCGCTACCCATGCTTTCGCACCTCAGCGTCAGTTACAGACCAGAGAGCCGCCTTCGCCACTGGTGTTCTTCCATATATCTACGCATTCCACCGCTACACATGGAGTTCCACTCTCCTCTTCTGCACTCAAGAAAAACAGTTTCAGCTGCACTTCCCCGGTTAAGCCGAGGGCTTTCACAGCTGACTTGTTCTCCCGCCTGCGTTCTCTTTACGCCCAATAAATCCGGACAACGCTTGCCACCTACGTATTACCCCGGCTGCTGGCACGTAGTT
+
CCCCCGGGGGFFGGGGGGGGGGGGGGGGGGGG6@CCFGFGGGGGG7FGGGGGGGGGGGGGGGGGFGGGFGGGGGGGCFGGGGGGGGGGGGGGGGGGGGGGGGGGGGGGGGGGGGGGGGGGGGGGGGGGFGGGGGGGGGGGGGGGGGGGGGGGGGGGGGGGGGGGGCGGGGGFGGGGFGFGGGFGCEGGEGFCGDE>CCCGFFFFFFFFFF@FFFFFFFFFFD2@FD(73<@F(7CE?CFFDBFFFDFF3C34((3263?>FFF?FF<<:BB??<26:<A>(-;9103:?2:018(..18A
@M04999:289:000000000-L3R54:1:1101:16365:8697 2:N:0:403
TAGACTACCGGGGTATCTAATCCTGTTCGCTACCCATGCTTTCGAACCTCAGCGTCAGTTACAGACCAGAGAGCCGCCTTCGCCACTGGTGTTCTTCCATATATCTACGCATTCCACCGCTACACATGGAGTTCCGCTCTCCTCTTCTGCACTCAAGAAAAACAGTTTCAGCTGCACTTCCCCGGTTAAGCCGAGGGCTTTCACGGCTGACTTGTTCTCCCGCCTGCGTTCGCTTTACGCCCAATAAATCCGGACAACGCTTGCCACCTACGTATTACCGCGGCTGCTGGCACGTAGTT
+
CCCCCGGGGGGGGGGGGGGGGGGGGGGGGGGGGGGGGGGGGGGGGFGGGGGGGGGGGGGGGGGGGGGGGGGGGGGGGGGGGFGGGGGGGGGGGGGGGGGGGGGGGGGGGGGGGGGGGGGGGGGGGGGGGGGGGGGGGGGGGGGGGGGGGGGGGGDGGGGGGGGGGGGGGGGGGGGFFGFGGGGGGGGCGAFGGEGGDGGGFFFFFFFEBFFFFAFFFFFFA>FFF?FB@???@DFFFF?FFFF:BFFFFFFF>BBB1606<BFFFBFFF?BBBFFFFFABFBFBBBBD:?B??F:<?BA
@M04999:289:000000000-L3R54:1:1101:4363:8741 2:N:0:403
GACTACAGGGGTATCTAATCCTGTTTGCTCCCCACGCTTTCGCATCTCAGCGTCAGTATCTGTCCAGAAGGCCGCCTTCGCCACCGGTATTCCTCCACATCTCTACGCATTTCACCGCTACACGTGGAATTCTACCTTCCTCTACAATACTCCAGATAACCAGTTTTAAGTGCAGTTCCCAGGTTGAGCCCGGGGCTTTCACACCTAACTTAATTATCCGCCTACATGCCCTTTACGCCCAGTCATTCCGAGTAACGCTCGCACCCTCCGTATTACCGCGGCTGCTCGCACGGAGTGAGCC
+
CCCCCGGEFDGFGGGGGGFG<<@FEGGGCE<@FGGGGDEGGGGGGGGGDEFGCBBBFFGGGGGFGFFGFDGDEBF7FFGCGEEGGGEFCFAFC,9?=FGFEGFGGEFGEGCGFGGGEG=8>FGGGGGGDF84C9EF9EFFFFG9DFGGGGGGGGGGGGGGGGCEDFGGGGGD,2D9;?BFFDDF:,<@?@EGGC;?D7D>CFFFD*A6):*;AFFF58F=>=923>*9)0>>:EEC7?6DD;.;<CC564((/3>3;6(8629>F?6?66-3((.)-(-7(47(,))-,(4>>(26(62((
@M04999:289:000000000-L3R54:1:1101:6046:8792 2:N:0:403
TTCTGACTACTGGGGTATCTAATCCCGTTTGCTCCCCACGCTTTCGCATCTCAGCGTCAGTATCTGTCCAGAAGGCCGCCTTCGCCACCGGTATTCCTCCACATCTCTACGCATTTCACCGCTACACGTGGAATTCTACCTTCCTCTACAATACTCTAGTTAACCAGTTTTAAGTGCAATTCCTAGGTTGAGCCCAGGGCTTTCACACCTAACTTAATTATCCGCCTACATGCCCTTTACGCCCAGGCATTCCGATTAACGCTCGCACCCTCCGGATTACCCCGGCTGCTGGCACGGAGTT
+
CCCCCFGFCFFGGGG@FE,6<E9CF,BFGG7C6CF<F@F@@FGG9@@,@EGFF<FBE@FCCE9FFGGGGGCFFGDGGEGFC@F7=FECAC:>>=A9FABGGGGFF,=5,EFBFGGGBEG=:BFDGFGCFGGGGDFGFGGG@CFED=;,@8EGEGDF9=AFEFGGA?8AEFFGFFC8=FD97=FGGG6FG,DFFFCCC67DFAFFAA9>5)8CFFA8AFF/:>:4))--:>CF==@6BB:=(-6>@?((/6=C34;6((1.(.2/,21,922:((((-3)<22,4(444(.).-(,(41-,4
@M04999:289:000000000-L3R54:1:1101:25528:8796 2:N:0:403
CGATTACAGGGGTATCTAATCCTGTTCGCTACCCATGCTTTCGAGCCTCAGCGTCAGTAACAGACCAGAGAGCCGCCTTCGCCACTGGTGTTCTTCTATATATCTCCGCATTTCACCGCTACACATGGAGTTCCACTCTCCTCTTCTGCACTCAAGTCTCTCAGTTTCTGATGCTCTTCCTCAGTTAAGCTGAGGGCCTTCACATTCAGACTTAAAAGACCGCCTGCTCTCCCTTTACGCCCAATAATTCCGGACAACGCTTCCCACCTACGTATTACCGCGGCTGCTGGCACGTAGTT
+
-A,,8,CF,,8FFGGGGG<,6@EFE,6,6C@+C@FG<FC,E6@,E@FGGGGGGGGDEC@FADA@F7F,CE@CE6:FFF,A@F7B=FGFGG=F<FGC,5,B9?EF;,,8@C@7C5,@F7C>CEFG:5E,,944,@BF,D,@8EC=96=AEAFFGC,9@9D:E==:E+@A3=E=DGFGDFFGGGFGCEF8=F,@,,;D++09*3AC9F8+0*:@7@+1A6?CA=>5@=>29*1:2>E346>E>@D2@;4)9C7..692(/.2;7(/(.668:70().(4<4,29(3(,8>B(3(),.1(35
@M04999:289:000000000-L3R54:1:1101:19069:8838 2:N:0:403
GCAGACTACTAGGGTATCTAATCCTGTTCGCTCCCCACGCTTTCGTCCATCAGCGTCAATCGGTATTTAGTAACCTGCCCTCGCAATCGGGGTTCTGTGTAATATCTATGCATTTCACCGCTACACTACACATTCCAGCTACTTCAATACTATTCAAGATTAACAGTATCAACGGCAGTTCTACAGTTAAGCTGCAGGTTTTCACCGCTGACTTATCAACCCGCCTACGGACCCTTTAAACCCAATAAATCCGGATAACGCTCGCACCCTCCGTATTACCGCGGCTGCTGGCACGGAGTT
+
CCCCCGGGGGGGGGGGGGGGGGGGGGGGGGGGGGGGGGGGGGGGGGGGGGGGGGGGGGGGGGGGGGGGGGGGGGGGGGGGGGGGEGGGGGGGGGGGGGGGGGGCGGGGGGGGGGGGGGGGGGGGGGGGGGGGGGGGGGGGFGGGGGGGGGGGGGGGGGGGGGGGGGGGGGGGGGGGFGFGGGGGGGGGGGGGGGGGGGGGFFFFFFEFFBAFFFFFFFFFFFFFFFFFF>FFFFFFFFFFEFFFF@EF;EF@>@D<@AEFFD?9>FFFFFF?B:?<BFA<:0>BFF><0)5:04:2(141
@M04999:289:000000000-L3R54:1:1101:9057:8898 2:N:0:403
ATGCAGACTACTCGGGTATCTAATCCTGTTTGCTCCCCACGCTTTCGCATCTCAGCGTCAGTATCTGTCCAGAAGGCCGCCTTCGCCACCGGTATTCCTCCACATCTCTACGCATTTCACCGCTACACGTGGAATTCTACCTTCCTCTACAATACTCTAGTTAACCAGTTTTAAGTGCAATTCCTAGGTTGAGCCCAGGGCTTTCACACCTAACTTAATTATCCGCCTACATGCCCTTTACGCCCAGTCATTCCGATTAACGCTCGCACCCTCCGTATTACCGCGGCTGCTGGCACGGAGT
+
<CC@CGGG,CFDGGCEGGGGGGFGGGGGGGE,CFFDGEEFG>FGCCFGDEFCEFFGGC:@FDEGGGFFDFCF9@<F<FE7=FGGEG:FCGGGG7FGFGCGEFFGCGGGGGEGEFFGGGG;FEGGGGCGCE<:B9E8EGGGGGGGEGGGGGFGG8DFFGCADFGGGFGC@EFG8DDD7DDFCGGAFGF?=98EFC,3:?6*:AAFAF+1=>BCEAFFBFF?BEE155))):=ECB):>BEC:->@=;D@)7?CEE@;8?<?>01(6039F>1:B?B2<0425A(7;91(,488(1:<(3493
@M04999:289:000000000-L3R54:1:1101:28362:8902 2:N:0:403
GACTACTCGGGTATCTAATCCTGTTCGCTCCCCACGCTTTCGTCCATCAGCGTCAATCGGTATTTAGTAACCTGCCTTCGCAATCGGGGTTCTGTGTAATATCTATGCATTTCACCGCTACACTACACATTCCAGCTACTTCAATACTATTCAAGATTAACAGTATCAACGGCAGTTCTACAGTTAAGCTGCAGGTTTTCACCGCTGACTTATCAACCCGCCTACGGACCCTTTAAACCCAATAAATCCGGATAACGCTCGCATCCTCCGTATTACCGCGGCTGCTGGCACGGAGTTAGCC
+
CCCCCGGGGGGGGGGGGGGGGGGGGGGGGGGGGGGGGGFGGGGGGGGGGGGGGGGGGGGGGGGGGGFGGGGGGGGGGGGGG:FGGGGGGGGGGGGGGGGGGGGGGGGGGGGGGGGGGGGGGGGGGGGGGGGGGGGGGGGGGGGGGGGGGGGGGGGGGGGGGGGGGGGGGGGGGGGGFGFGGGFGGGGGGGGGGGGGGGGGFFFFFFFEFFEFFFFFFFEFFFFFB2>DFFFFFFFFFFFEF614=9CEE96@F?FFDFFFBFFF>F?ABBBF?:AAB6>>9>>>::4?B?BF6>06?<-:7
@M04999:289:000000000-L3R54:1:1101:21125:8908 2:N:0:403
CTGTCGACTACCGGGGTATCTAATCCTGTTTGCTCCCCACGCTTTCGCATCTCAGCGTCAGTATCTGTCCAGAAGGCCGCCTTCGCCACCGGTATTCCTCCACATCTCTACGCATTTCACCGCTACACGTGGAATTCTACCTTCCTCTACAATACTCTAGTTAACCAGTTTTAAGTGCAATTCCTAGGTTGAGCCCAGGGCTTTCACACCTAACTTAATTATCCGCCTACATGCCCTTTACGCCCAGTCATTCCGATTAACGCTCGCACCCTCCGTATTACCGCGGCTGCTGGCACGGAGT
+
CCCCCGGGGGGGGGGGGGGGGGGGGGGGGGGGGGGGGGGGGGGGGGGGGGGGGGGGGGGGGGGGGGGGGGGGGGGGGGGGGGGGGGGGGGGGGGGGGGGGGGGGGGGGGGGGGGGGGGGGGGGGGGGGGGGGGGGGGGGGGGGGGGGGGGFGGGGGGGGGGGGGGGGGGGGGGGDFCGFGGGGGGFFFGGFCEFGGGGDGEFFFFFFFFFFEFFFFEAFEFFFF@DFFFFFFFFFFEFFFFFFFFF@FFFFFFFF2:?DFF;>FF>FFFB??BFFFFFFFFAFFFFFFF6?FBB?FBB09-
@M04999:289:000000000-L3R54:1:1101:4640:8941 2:N:0:403
GACTACTGGGGTATCTAATCCTGTTTGCTCCCCACGCTTTCGCATCTCAGCGTCAGTATCTGTCCAGAAGGCCGCCTTCGCCACCGGTATTCCTCCACATCTCTACGCATTTCACCGCCACACGTGGAATTCTACCTTCCTCTACAATACTCTAGTTAACCAGTTTTAAGTGCAATTCCTAGGTTGAGCCCAGGGCTTTCACGCCTAACTTAATTATCCGCCTACATGCCCTTTACGCCCAGTCATTCCGATTAACGCTCGCACCCTCCGTATTACCGCGGCTGCTGGCACGGAGTTAGCC
+
CCCCCGGGGGGEGGGGGGGGGGGGGGGGGGGGGGGGGGGGGGGGGGGGGGGGGGGGGGGGGGGGGGGGGGGGGGGGGGGGGGGGGGGGGGGGGGGGGGGGGGGGGGGGGGGGGGGGGGGGGGGGGGGGGGGGGGGGGGGGGGGGGGGGGGGGGGGGGGFFGGGGGGGFGGGGGGGCBFFGGGGGGGGGFEFFGGGGGGGGFFFFFFEACFFECFFFFCAAFDD>FFFCFEFFB@4>=@BB5733>EFFEEFD0;CE;@F;;@BBFFFB064103:A<?F0>>9BB???0(4?>>((.:<)3
@M04999:289:000000000-L3R54:1:1101:17594:8976 2:N:0:403
GACTACTAGGGTATCTAATCCTGTTTGCTCCCCACGCTTTCGCATCTCAGCGTCAGTATCTGTCCAGAAGGCCGCCTTCGCCACCGGTATTCCTCCACATCTCTACGCATTTCACCGCTACACGTGGAATTCTACCTTCCTCTACAATACTCCAGATAACCAGTTTTAAGTGCAGTTCCCAGGTTGAGCCCGGGGCTTTCACACCTAACTTAATTATCCGCCTACATGCCCTTTACGCCCAGTCATTCCGATTAACGCTCGCACCCTCCGTATTACCGCGGCTGCTGGCACGGAGTTAGCC
+
CCCCCGGGGGGGGGGGGGGGGGGGGGGGGGGGGGGGGGGGGGGGGGGGGGGGGGGGGGGGGGGGGGFGGGGGGGGGGGGGGGGGGGGGGGGGGGGGGGGGGGGGGGGGGGGGGGGGGGGGGGGGGFDGGGGGGGGGGGGGGGGGGGGCGGGGGGFFGGGGGGGGGGGGGFGFGGGGFGFGGGCGGGGGGGGDGGGGGGGGFFFFFFFFFFFFEFFFEAFFFFFDDEFFFFFFFF==DDBFDF;E<C?EFFF<@FC9071339096:03:(827>4A44>9>>BB?>7>?<<(3;(48ABB:
@M04999:289:000000000-L3R54:1:1101:14433:8985 2:N:0:403
CCGACTACAAGGGTATCTAATCCTGTTTGCTACCCACGCTTTCGAGCATGAACGTCAGTGTTATCCCAGGAGGCTGCCTTCGCCATCGGTATTCCTCCACATCTCTACGCATTTCACTGCTACACGTGGAATTCTACCTCCCTCTGACACACTCTAGTTAGACAGTTTCAAATGCACGTCCCAATTTGAGCTCGGGGATTTCACATCTGACTTATCTAACCGTCTGCGCTCGCTTTACTCCCAGTAATTCCGATTAACGCTCGCACCCTACGTATTACCGCGGCTGCTGGCACGTAGTTAC
+
A<CBCEFGGCFCFGGGGGGGDEGGGE@@EFGGFGGGGCGCFGGGCFGCDFGGGGFGDGCEFFFGGGGG<,D@FFGCFFGGGGGCEGGDFEEDFGFGGGFG=EFDFFFAFG@GGGDFFGGGGCFFFC?AFF,EEDGGG9FGGGGGGFGGCFF>,@A=>==,@,6EGFFDF:DACFCAFFD=C=D8,=E,3=FFGC8C69CCAFFFFFFF@EFFFFFFFF6AFA>DF<A249A5@@DF:4*BBB(;>)7?EEEFF?0;?)430761627:<:2234>FABA(12(490:?)81(4?F(,-:4)
@M04999:289:000000000-L3R54:1:1101:10823:8994 2:N:0:403
TGACTACTCGGATATCTAATCCTGTTTGCTCCCCACGCTTTCGCATCTCAGCGTCAGTATCTGTCCAGAAGGCCGCCTTCGCCACCGGTATTCCTCCACATCTCTACGCATTTCACCGCTACACGTGGAATTCTACCTTCCTCTACAATACTCCAGATAACCAGTTTTAAGTGCAATTCCCAGGTTGAGCCCGGGGCTTTCACACCTAACTTAATTATCCGCCTACATGCCCTTTACGCCCAGTCATTCCGGTTAACGCTCGCACCCTCCGTATTACCTCGGCTGCTGGCACGGCTTTAGC
+
CCCCCGGGGGEGGGGGGGGGGGGGGGGGGGGGGGGGGGGGGGGGGGGGGGGGGGGGGGGGGGGGGGGGGGGGGGGGGGGGGGGGGGGGGGGGGGGGGGGGGGGGGGGGGGGGGGGGGGGGGGGGGGGGGGGGGGGGGGGGGGGGGGGGGGGGGGGGGGGGGGGGGGGGGGGGCFGGFGFGGGCFFGGGFGGGGGCGGGGGFFFFFFFFFBE<EFFFFFFFBDFFFFFFEFFFFFFCFF@FF;;@EEFFFFF>BFF@C078?B>>>>B:?B9?07?FF<))((3:>F?47<:28(((-:<A:
@M04999:289:000000000-L3R54:1:1101:6396:9013 2:N:0:403
GACTACAAGGGTATCTAATCCTGTTTGCTCCCCACGCTTTCGAGCATGAACGTCAGTGTTATCCCAGGAGGCTGCCTTCGCCATCGGTATTCCTCCACATCTCTACGCATTTCACTGCTACACGTGGAATTCTACCTCCCTCTGACACACTCTAGTTAGACAGTTTCAAATGCACGTCCCAAGTTGAGCTCGGGGATTTCACATCTGACTTATCTAACCGTCTGCGCTCGCTTTACGCCCAGTAATTCCGATTAACGCTCGCACCCTACGTATTACCGCGGCTGCTGGCACGGATTTAGCC
+
CCCCCGFCFGDFFFGGGGGGGEGGGGGGG,EFEGGGGGGGGGGGG:FGGFGGGGGGGGGGGGGFGGGGFDGGGGGGGGGGGGGGGGGGEGF9FFGGGGFFGGGGGGGGGEGGGGGGGGGGGGGGGGGGGGGGGGGG99DEGGGFGGGGGGFGGGGGFGCFGGGGGG=AFCFGGEFFFG>?D6DGGGGGGCEGGGGGGGGCFFFCFFFFCEEEEAFF7BF5<99=EFFFFFB>D=ECFFB>6=@<CE)79;6@@;?EDF@F9@0>>F??8(,.-55<2((429;9()5:F(81(-((.4440
@M04999:289:000000000-L3R54:1:1101:6369:9017 2:N:0:403
GGACTACAGGGGTATCTAATCCTGTTTGCTCCCCACGCTTTCGCATCTCAGCGTCAGTATCTGTCCAGAAGGCCGCCTTCGCCACCGGTATTCCTCCACATCTCTACGCATTTCACCGCTACACGTGGAATTCTACCTTCCTCTACAATACTCTAGTTAACCAGTTTTAAGTGCAATTCCTAGGTTGAGCCCAGGGCTTTCACACCTAACTTAATTATCCGCCTACATGCCCTTTACGCCCAGTCATTCCGATTAACGCTCGCACCCTCCGTATTACCGCGTCTGCTGGCACGGAGTTAGC
+
CCCCCGGGGGGGGGGGGGGGGGGGFFGGGGGGGEEGGGGGGGGGGGGGFGGGGGGGGGGGGGGGGGGGGGGGGGGGGDGCFGCFCGGGGEGGGGGGGGGGGGFFGGGGDDEGGGGGGGGGGEGGGFGGGGGGGGFGGGGGGGGGGGGGGGGGGGFGDDGDGGGGDDG:FFFGGFGGF8@FGFGFEGGG,CEGGGGGGGGGFFFAFBFFEDFF@FFFFFFF>BDFFF=A<=EBB=BEE@DE@=(67@36EE;;?@;C<19?FBBB@>:?B09:32:2AF:>F(3:B9<771(44016?F<9<
@M04999:289:000000000-L3R54:1:1101:16018:9109 2:N:0:403
GACTACCAGGGTATCTAATCCTGTTTGCTCCCCACGCTCTCGCATCCCAGCGTCAGTATCTGTCCAGAAGGCCGCCTTCGCCACCGTTATTCCTCCACATCTCTACGCATTTCACCGCTACACGTGGAATTCTACCTTCCTCTACAATACTCCATATAACCTGTTTTAAGTGCAATTCTCGGGTTGAGCCCGGGGCTTTCACACCTAACTTAATTATCCGCCTACATGCCCTTTACGCCCAGTCATTCCGATTACCGCTCGCACCCCCCGTATTACCGCGTCTGCGCGCTCGTATCTAACC
+
-6CCCGGF<7,6,6CEFEGG,<F@C,F9@6FDFFECC:,C@,B+6@,CC8,@@F76E,FFGGG<CEF9,::<FF:F,FGGGGDCFE,6BF<EBF?EAF,FE<FBE,4CC+@@F,AFGF:CF9EBF<BC95EFFFFAFD,@;=;DFGF,76DF,2,,7,,@E,@33+=E,A,@88+7+6+?+++@++,,4@+++*4<*;AC6B>*39**066>*=6:5BF8552((7@<>53>(6))/66D0(/7;?CFE(/6(()/679>6;9>62,41((-,3:)603((-(-6((-((--(-4(:-)61
@M04999:289:000000000-L3R54:1:1101:5593:9113 2:N:0:403
GACTACTGGGGTATCTAATCCTGTTTGCTCCCCACGCTTTCGCATCTCAGCGTCAGTATCTGTCCAGAAGGCCGCCTTCGCCACCGGTATTCCTCCACATCTCTACGCATTTCACCGCTACACGTGGAATTCTACCTTCCTCTACAATACTCCAGATAACCAGTTTTAAGTGCAGTTCCCAGGTTGAGCCCGGGGCTTTCACACCTAACTTAATTATCCGCCTACATGCCCTTTACGCCCAGTCATTCCGATTAACGCTCGCACCCTCCGTATTACCGCGGCTGCTGGCACGGAGTTAGCC
+
CCCCCGGGGGGGGGGGGGGGGGGGGGGGGGGGGGGGGGGGGGGGGGGGGGGGGGGGGGGGGGGGGGGGGGGGGGGGGGGGGGGGGGGGGGGGGGGGGGFGGGGGGGGGGGGGGGGGGGGGGGGGGGGGGGGGGGGGGGFGGGGGGCFGGGGGFGGGGGGGGGGGGFGGGGGFGGGGFGFGGGFGCGGGGGGGGGGDGFGGFFFFFFFFFFFFEFAFFF=2>5(-538C)5>EFEEF0?@F@@EFAECEEF@;;29>69;19>9>>04<:B1(8?44<:;>,29>?>B7B?F?F09:15<A0
@M04999:289:000000000-L3R54:1:1101:12898:9143 2:N:0:403
TTTGACTACTCGGGTATCTAATCCTGTTCGCTACCCATGCTTTCGAACCTCAGCGTCAGTTACAGACCAGAGAGCCGCCTTCGCCACTGGTGTTCTTCCATATATCTACGCATTCCACCGCTACACATGGAGTTCCACTCTCCTCTTCTGCACTCAAGAAAAACAGTTTCAGCTGCGCTTCCCCGGTTAAGCCGAGGGCTTTCACAGCTGACTTGTTCTCCCGCCTGCGTTCGCTTTACGCCCAATAAATCCGGACAACGCTTGCCACCTACGTATTACCGCGGCCGCTGGCACGTAGTT
+
CCCCCGGGGGGGGGGGGGGGGGGGGGGGGGGG@@;CFGGGGGGGGDFGGGGGGGGGGGGGGGGGGGGGGGGGGGGGGGGGGGGGGGGGGGGGGGGGGGGGGGGGGGGGGGGGGGGGGGGGGGGGGGGGGGGGGGGGGGGGGGGGGGGGGGGGGGGGGGGGGGGGGGGGGGGGGGFGFGEDGGGGGGGGGGGGGGGGGGGGFFFFFFFFFFFFFFFFFFFFFF=@FFFFFFFFFB@FFFFBDFFFF@FF2AFFF>09BBBB04:68?<<BFFF<:>B06AA:>99>((4>6608<1.42:<
@M04999:289:000000000-L3R54:1:1101:14156:9147 2:N:0:403
GACTACTGGGGTATCTAATCCTGTTCGCTCCCCATGCTTTCGAGCCTCAGCGTCAGTAACAGACCAGAGAGCCGCCTTCGCCACTGGTGTTCTTCCATATATCTACGCATTTCACCGCTACACATGGAGTTCCACTCTCCTCTTCTGCACTCAAGTCTCTCAGTTTCCGATGCTCTTCCTCAGTTAAGCTGAGGGCTTTCACATTCAGACTTAAAAGACCGCCTGCGCTCCCTTTACGCCCAATAAATCCGGACAACGCTTGCCACCTACGTATTACCGCGGCTGCTGGCACGTAGTTAGC
+
CCCCCGGGGGGGGGGGGGGGGGGGGGGGG,@FCGGGGGGGGGGGGGGGGGGGGGGGGGGGGGGGGGGGGGGGGGGGGGGGGGGGGGGGGGGGGGGGGGFGGFGGGGGGGGGGGGGGGGGGGGGGGGGGGGGGGGGGGFFGGGGGGGGGGGGGGGGGGGGGGFGGFGGGGGGGGGGFFGFGGC?GGG8EFGCCF?EGFGFGFFFAFFFAC@5EEFFFFAA@:A94BDAB>25>:4>=FFDA9;DD8EECCE1(621;6@(,,21><?232,:?3<?B42<04(7>0:?:BB0<6<:(3))--
@M04999:289:000000000-L3R54:1:1101:19001:9164 2:N:0:403
AAGACTACTGGGGTATCTAATCCTGTTCGCTCCCCACGCTTTCGTCCATCAGCGTCAATCGGTATTTAGTAACCTGCCTTCGCAATCGGGGTTCTGTGTAATATCTATGCATTTCACCGCTACACTACACATTCCAGCTACTTCAATACTATTCAAGATTAACAGTATCAACGGCAGTTCTACAGTTAAGCTGCAGGTTTTCACCGCTGACTTATCAACCCGCCTACGGACCCTTTAAACCCAATAAATCCGGATAACGCTCGCATCCTCCGTATTACCGCGGCTGCTGGCACGGAGTTAC
+
CCCCCGGGGGGGGGGGGGGGGGGGGGGGGGGGGGGGGGGGGGGGGGGGGGGGGGGGGGGGGGGGGGGGGGGGGGGGGGGGGGGGGGGGGGGGGGGGGGGGGGGGGGGGGGGGGGGGGGGGGGGGGGGGGGGGGGGGGGGGGGGGGGGGGGGGGGGGGGGGGGGGGGCFGGGGGGGGFGFGCGGGGGGGGFGGGGGGGGGGFFFFFFFFFFFFFFFFFFFFFFFFFFFF>DFFFFFFFFFFD8?DDFFEFFFFFD;?A@01;7929BF?DFFF<08?2<41;;(436<:??BF>:96,38))
@M04999:289:000000000-L3R54:1:1101:9361:9174 2:N:0:403
AATAGACTACCCGGGTATCTAATCCTGTTTGCTCCCCACGCTTTCGCATCTCAGCGTCAGTATCTGTCCAGAAGGCCGCCTTCGCCACCGGTATTCCTCCACATCTCTACGCATTTCACCGCTACACGTGGAATTCTACCTTCCTCTACAATACTCTAGTTAACCAGTTTTAAGTGCAATTCCTAGGTTGAGCCCAGGGCTTTCACACCTAACTTAATTATCCGCCTACATGCCCTTTACGCCCAGTCATTCCGATTAACGCTCGCACCCTCCGTATTACCGCGGCTGCTGGCACGGAGTT
+
CCCCCGGGGGGGGGGGGGGGGGGGGGGGGGGGGGGGGGGGGGGGGGGGGGGGGGGGGGGGGGGGGGGGGGGGGGGGGGGGGGGGGGGGGGGGGGGGGGGGGGGGGGGGGGGGGGGGGGGGGGGGGGGGGGGGGGGGGGGGGGGGGGGGGGGGGGGGGGGGGGGGGGGGGGGGGGGGFGFGGGGGGGGGFGGGGGGGGGGGFFFFFFFFFFFFFFFFFFFFCEFFFFFFFFFFFFFFFFFFFD@FFFFFFFFEFEFFFFFFFFFFBBFF6BFFFFBBFFFFA6;B>0,6?FFFFF?F492?8
@M04999:289:000000000-L3R54:1:1101:8138:9195 2:N:0:403
GTTCAGACTACCAGGGTATCTAATCCTGTTTGCTCCCCACGCTTTCGCATCTCAGCGCCAGTATCTGTCCAGAAGGCCGCCTTCGCCACCGGTATCCCTCCACATCTCTACGCATTTCACCGCTACACGTGGAATTCTACCTTCCTCTACAATACTCCAGATAACCAGTTTTAAGTGCAGTTCCCAGGTTGAGCCCGGGGCTTTCACACCTAACTTAATTATCCGCCTACATGCCCTTTACGCCCCGCCATTCCGATTACCCCTCGCACCCTCCCTATTTCCGCGTCGCCTGTCCCGGAGT
+
A-A6BE,CEAF@FE;FEGGGGF6<,C@CC@<EFFF8FGA+7@,8CFFGGCG9FAFGF76@C866E<F9FDG,,E,9A4>FF4,F<FE:B?FF=B,,CFCGGGFE8E;EFCEDEG:@,AEGGGGGFGGGGGC7:B4,@EFGGFDFFFGFAGE88,@,EEF3=,@FFDCC@9DEC,=E9D;D=8@CD9@EFC:C169D9**03*/9?6BF==22))1=*BA*+*8@>B2>53(96=)51;@6;(4;((,(6(3))608((4))(-,-,((;>6((,(().4)).,(((-(((4-),))((--(
@M04999:289:000000000-L3R54:1:1101:24193:9245 2:N:0:403
CAGACTACTGGGGTATCTAATCCTGTTTGCTCCCCACGCTTTCGCATCTCAGCGTCAGTATCTGTCCAGAAGGCCGCCTTCGCCACCGGTATTCCTCCACATCTCTACGCATTTCACCGCTACACGTGGAATTCTACCTTCCTCTACAATACTCTAGTTAACCAGTTTTAAGTGCAATTCCTAGGTTGAGCCCAGGGCTTTCACACCTAACTTAATTATCCGCCTACATGCCCTTTACGCCCAGTCATTCCGATTAACGCTCGCACCCTCCGTATTACCGCGGCTGCTGGCACGGATTT
+
CCCCCGGGGGGGGGGGGGGGGGGGGGGGGGGGGGGGGGGGGGGGGGEGFGGGGGGGGGGGGGGGGGGGGGGGGGGGGGGGGGGGGGGGGGGGGGGGGGGGGGGGGGGGGGGGGGGGGGGGGGGGGGGGGDFGGGGGGGGGGGGGGGGGGGGGFGGGGGGGGGGGGGGGGGGGGGGGFGFGGGGGGGGGGGGGGGFGDGGGFFFFFFFFEFFFFFFFFFFFFFFFDFFFFFEBFFFFFEFEF=@DFF@FFFFFDFFFE9?@@DFFBB>:BFFF:01:AFA?F;>>FF??:380<6;0((4
@M04999:289:000000000-L3R54:1:1101:3618:9272 2:N:0:403
GACTACCCGGGTATCTAATCCTGTTCGCTACCCATGCTTTCGAACCTCAGCGTCAGTTACAGACCAGAGAGCCGCCTTCGCCACTGGTGTTCTTCCATATATCTACGCATTCCACCGCTACACATGGAGTTCCACTCTCCTCTTCTGCACTCAAGAAAAACAGTTTCAGCTGCACTTCCCCGGTTAAGCCGAGGGCTTTCACAGCTGACTTGTTCTCCCGCCTGCGTTCGCTTTACGCCCAATAAATCCGGACAACGCTTGCCACCTACGTATTACCGCCGCTGCTGGCTCGTAGTTAGCC
+
CCCCCGGGGGGGGGGGGGGGGGGGGGGGGGGGGGGGGGGGGG8DFGGGGGGGGGGGFGGGGGGGGGGGGGGGGGGGGGGDGDGGGGGGGGGGGGGGGGGGFFGGGGGGGGGFGGGGGGGGGGGGGGGFGGGGGGGGGGGGGGGGGGGGGGGGCGCGGGGGDFFGFGGGFFGGCFGGFG5FGG6EGGGGGGE5:>ED>DCGFFFFFFFFF;EBEFFFFF49?@DBFF???;B@?;4C;@>ED(=@=)/6:12(4(4:19:?10>))434:0.2>:><B1((-3(-6?:(2(),-(43).)),
@M04999:289:000000000-L3R54:1:1101:18116:9273 2:N:0:403
CGACTACAAGGGTATCTAATCCTGTTTGCTCCCCACGCTTTCGCATCTCAGCGTCAGTATCTGTCCAGAAGGCCGCCTTCGCCACCGGTATTCCTCTACATCTCTACGCATTTCACCGCTACACGTGGAATTCTACCTTCCTCTACAATACTCCAGATAACCAGTTTTAAGTGCAATTCCCAGGTTGAGCCCGGGGCTTTCACACCTAACTTAATTATCCGCCTACATGCCCTTTACGCCAATACATCCCGATTAACGCCCGACCCCCCCTTATAACGCGGCCTCCCGCACCGTGTTAACC
+
<ACCCGGFGGGEEGGGGFEFGGGGGGGFGGGCGGFGGEGGGGGGGGGGGGGGGFGEEFGFGGGGGFGGGFGGGGGGGGEGGGGGGGGGECGG9FGGGFFGGEFGGFGFDGGGGGGGGGGGGGGGGFFGGGGGGGGGGDCFFGGGGFGGGD=EEFGFFFDFD@?F=FCGGGGFGGGDF71@F?FFFGFGGFGFGGGD5?9CC:FFF56?77CA@FFFEFFEEFFFFBFECFFFFFFFFF;D0,())/9)((((,(6))((,-((((4-,,(((.6)).(((-,2,(,(4((,(-.(.0))).
@M04999:289:000000000-L3R54:1:1101:19418:9279 2:N:0:403
ACTACCAGGGTATCTAATCCTGTTCGCTACCCATGCTTTCGAACCTCAGCGTCAGTTACAGACCAGAGAGCCGCCTTCGCCACTGGTGTTCTTCCATATATCTACGCATTCCACCGCTACACATGGAGTTCCACTCTCCTCTTCTGCACTCAAGAAAAACAGTTTCAGCTGCACTTCCCCGGTTAAGCCGAGGGCTTTCACAGCTGACTTGTTCTCCCGCCTGCGTTCGCTTTACGCCCAATAAATCCGGACAACGCTTGCCACCTACGTATTACCGCGGCTGCTGGCACGTAGTTAGCCG
+
CCCCCGGGGGGGGGGGGFGGGGGGGGGGGGGGGGGGGGGGGGGGGGGGGGGGGGGGGGGGGGGGGFGGGGGGGGGGGGGGGGGGGGGGGGGGGGFGGGGGGGGGGGGGGGGAFGGGGGGGGGGGGFGGGGFF;DFGGGGGGGGGGEGGGGGGGGFGGGGGGFGGGFGGGGGGGGFGFGFGGGGGEFGGGGDGGGGGGGGGFFFFFFFFFFFFFFFFFFEBEDFFFFDFFFF<@<CFF>:D;@FFFECE(:216<BFFFFFBFFFFF:??F?>:AAA6>3;>69?42:?0214(33).692(
@M04999:289:000000000-L3R54:1:1101:28586:9351 2:N:0:403
TCCGCCTACAGGGGTATCTAATCCTGTTCGCTCCCCACGCTTTCGTCCATCAGCGTCAATCGGTATTTAGTAACCTGCCTTCGCAATCGGGGTTCTGTGTAATATCTATGCATTTCACCGCTACACTACACATTCCAGCTACTTCAATACTATTCAAGATTAACAGTATCAACGGCAGTTCTACAGTTAAGCTGCAGGTTTTCACCGCTGACTTATCAACCCGCCTACGGACCCTTTAAACCCAATAAATCCGGATAACGCTCGCATCCTCCGTATTACCGCGGCTGCTGGCACGGAGTTT
+
CCCCCGGGGGGGGGGGGGGGGGGGGGGGGGGGGGGGGGGGGGGGGGGGGGGGGGGGGGGGGGGGGGGGGGGGGGGGGGGGGGGGGFGGGGGGGGGGGGGGGGGGGGGFGGGGGGGGGGGGGGGGGGGGGGGGGGGGGGGGGGGGGGGGGGGGGGGGGGGGGGFGGGGGGGGGGGGGFGFGGGGGGGGGGGGGGGGGGFCGFFFFFFBFFFFFFFFFFFFDADBFFFFF@=DF@DFFEFFFFFFFFF)7;CFFFF0;?FFFFB?9>9BBFFFFF??7?AF4?09>049::?(:1<:;;>?<)
@M04999:289:000000000-L3R54:1:1101:5456:9377 2:N:0:403
GACTACACGGGTATCTAATCCTGTTTGCTCCCCACGCTTTCGCATCTCAGCGTCAGTATCTGTCCAGAAGGCCGCCTTCGCCACCGGTATTCCTCCACATCTCTACGCATTTCACCGCTACACGTGGAATTCTACCTTCCTCTACAATACTCCAGATAACCAGTTTTAAGTGCAATTCCCAGGTTGAGCCCGGGGCTTTCACACCTAACTTAATTATCCGCCTACATGCCCTTTACTCCCACTCATTCCGATTAGCCCTCGCCCCCGCCGTATTACCGCGGCTGCTGGCTCGCACTTAGCC
+
CC<6ACCC@C:CCC@FFACC@@FEEFGCGGFGD<FFG@:<F@@6,@F,6<BFF:@FG<,CFGGGFCFC8CF?FCBFC=F,48@:F@:=+B<<<FDGCFF,5<,CF<=:FD+4<@FB?>+>=EAB4<+@BD,FEFEFGDFGGFEFC=EF,DC=DD=,>F=EFGD93?:D==C=ADFFD91=+5+43D@C?C8C9C75;CDF9:9F46F*:E?B=FC8@A+(26=(:2C*;:@1,/)1))/8(((/86<3)(/2((7()(/09>(3(1-(4,7??:5))((-,4661)4?B()((-(()6:),
@M04999:289:000000000-L3R54:1:1101:6401:9381 2:N:0:403
TTTGACTACTCGGGTATCTAATCCTGTTCGCTCCCCACGCTTTCGTCCATCAGCGTCAATCGGTATTTAGTAACCTGCCTTCGCAATCGGGGTTCTGTGTAATATCTATGCATTTCACCGCTACACTACACATTCCAGCTACTTCAATACTATTCAAGATTAACAGTATCAACGGCAGTTCTACAGTTAAGCTGCAGGTTTTCACCGCTGACTTATCAACCCGCCTACGTACCCTTTAAACCCAATAAATCCGGATAACGCTCGCATCCTCCGTATTACCGCGGCTGCGTGCACGGAGTTT
+
CCCCCGGGGGGGGGGGGGGGGEEGGGGGGGGGGGFEFGDGGEFGGFD:FGGFGFGGGGGGGGGGGCGGGGGGGGGGFGFFFGGGGDCGGGGEFFGGGFC<?FGFGGGGGGDGFGGGFGGGGGGGGCFGGGGGGFGGGDFGCFGGFGGCFGGFGGGGGGGGD,EFCFFDFGFGGGGEBD:DGGGGFEFFGFCGGGGGGFGGFFFFCF>BA)8CEFFFECFBADFA:2:BF(7:/>E2)98@@@;2(,3;3<CE9B07;EFDFFFF2(43?>B,33:7:9AA?99(,32(((-43229((-8)
@M04999:289:000000000-L3R54:1:1101:6623:9462 2:N:0:403
GGACTACTGTATCTAATCCTGTTCGCTCCCCACGCTTTCGTCCATCAGCGTCAATCGGTATTTAGTAACCTGCCTTCGCAATCGGGGTTCTGTGTAATATCTATGCATTTCACCGCTACACTACACATTCCAGCTACTTCAATACTATTCAAGATTAACAGTATCAACGGCAGTTCTACAGTTAAGCTGCAGGTTTTCACCGCTGACTTATCAACCCGCCTACGGACCCTTTAAACCCAATAAATCCGGATAACGCTCGCATCCTCCGTATTACCGCGGCTGCTGGCACGGAGTTAGCCG
+
CCCCCGGGGGGGGGGGGGGGGGGGGGGGGGGGGGGGGGGGGGGGGGGGGGGGGGGGGGGFGGGGGGGGGGGGGGGGGGGGDGGGGGGGGGGGGGGGGGGGGGGGGGGGGGGGGGGGGGGGGGGGGGGGGGGGGGGGGFGGGGGGGGGGGGGGGGGGGGGGGGGGGGGGGEEGGGGGFGFGGGGGFGGGGFGGDGGFGGGGFFFFFFFFFFEFFFFFFDFFFFFFFFFFFFFFFC;@D?FFFEA9CCEF;DFF<E@@;?>@FFF?FFFF??F>)5<66>0;9>BD?7?0<B>60(49<902
@M04999:289:000000000-L3R54:1:1101:27069:9475 2:N:0:403
GACTACCCGGGTATCTAATCCTGTTTGCTACCCACGCTTTCGAGCCTCAGCGTCAGTTACAGACCAGAGAGCCGCCTTCGCCACTGGTGTTCTTCCATATATCTACGCATTCCGCCGCTACACATGGAGTTCCACTCTCCTCTTCTGCACTCAAGAAAAACAGTTTCAGCTGCACTTCCCCGGTTAAGCCGGGGGCTTTCACAGCTGGCTTGTTCTCCCGCCTGCGTTCGCTTTACGCCCAATAAATCCGGACAACGCTTGCCACCTACGTATTACCGCGGCTGCTGGCACGTAGTTAGCC
+
CCCCCGGGGGGGEGGGGGGGGGGGGGGGGGGGGGGGGGGGGGGGGGGGGGGGGGGGGFGGGGGGGGGGGGGGGGGGGGGGGGGGGGGGGGGGGGGGGGGGGGGGGGGGGGGGGGGGGGGGGGGGGGGGGGGGGGGGGGGGGGGGGGGGGGGGGGGGGFGGGGGGGGGGGGGGGGGGFGFGGGGGGGGGGGGGGGGGGGGGFFFFFAFFDFFFFFFFFFFFFFFFFFFF?19BFFAFBF;>???B>><DFF>?BFFF>F?:?BF2?8:0::2)6?DBF0>F07B9<:>?F(424:B?9)6>?
@M04999:289:000000000-L3R54:1:1101:8669:9529 2:N:0:403
ATGACTACTCGGGTATCTAATCCTGTTCGCTCCCCACGCTTTCGTCCATCAGCGTCAATCGGTATTTAGTAACCTGCCTTCGCAATCGGGGTTCTGTGTAATATCTATGCATTTCACCGCTACACTACACATTCTAGCTACTTCAATACTATTCAAGATTAACAGTATCAACGGCAGTTCTACAGTTAAGCTGCAGGTTTTCACCGCCGACTTATCAACCCGCCTACGTACCCTTTATACCCACTAAATCCGCATAACGCTCGCACCCTCCGTATTACAGCGGCGGCTGGCACGGCGTTAT
+
<<A,AFFFFC;;@6+;CADFCF,<E@FEE7@;C,CFCC>B,CA,C:,BEFFF8@@CC@FG@FFCFFFGGC@CE,EE,F<B9DF:CCCGDD>@FFFFFFE<EFGGGGGAADE9F?E,,EFGCCGGGEBGGFCCF9,@EDGCFF8=DD,E84@EGG84,@8,,@BFFCDCCE,@6@==@8DFC@=DEGFA:AFAFGFCC++=FF7C;9*9545-0==6>+90*/856=(6079()/(/.)17?EF(34()16(3/:1?EE09:079((-,,819(.4(-4).479>10231(-()((((,(((
@M04999:289:000000000-L3R54:1:1101:17448:9561 2:N:0:403
GACTACTGGGGTATCTAATCCTGTTTGCTCCCCACGCTTTCGCATCTCAGCGTCAGTATCTGTCCAGAAGGCCGCCTTCGCCACCGGTATTCCTCCACATCTCTACGCATTTCACCGCTACACGTGGAATTCTACCTTCCTCTACAATACTCCAGATAACCAGTTTTAAGTGCAATTCCCAGGTTGAGCCCGGGGCTTTCACACCTAACTTAATTATCCGCCTACATGCCCTTTACGCCCAGTCATTCCGATTAACGCTCGCACCCTCCGTATTACCGCGGCTGCTGGCACGGAGTTAGCC
+
CCCCCGGGGGGGGGGGGGGGGGGGGGGGGGGGGGGGGGGGGGGGGGGGGGGGGGGGGGGGGGGGGGGGGGGGGGGGGGGGGGGGGGGGGGGGGGGGGGGGGGGGGGGGGGGGGGGGGGGGGGGGGGGGGGGGGGGGGGGGGGGGGGGGGGGGGGGFGGGGGGGGGGGGGGGGGGGGFGFGGGGGEFCFGGGGGGGGGGGGFFFFFAFFFFFFFFFFFFA@FFFDFFFFFFFFFFFE6<;E@FFE@EEFFF<@FFFF?>DF;>>B4:8:FFF?B0<>A:>6>>;B005?81?F>(33:>FF?
@M04999:289:000000000-L3R54:1:1101:16281:9591 2:N:0:403
TTAGACTACTCGGGTATCTAATCCTGTTCGCTCCCCACGCTTTCGTCCATCAGCGTCAATCGGTATTTAGTAACCTGCCTTCGCAATCGGGGTTCTGTGTAATATCTATGCATTTCACCGCTACACTACACATTCCAGCTACTTCAATACTATTCAAGATTAACAGTATCAACGGCAGTTCTACAGTTAAGCTGCTGGTTTTCACCGCTGACTTATCAACCCGCCTACGGACCCTTTAAACCCAATAAATCCGGATAACGCTCGCATCCTCCGTATTACCGCGGCTGCTGGCACGGAGTT
+
CCCCCGGGGGGGGGGGGGGGGGGGGGGGGGGGGGGGGGGGGGGGGGGGGGGGGGGGGGGGGGGGGGGGGGGGGGGGGGGGGGGGGGGGGEGGGGGGGGGGGGGGGGGGGGGGGGGGGGGGGGGGGGGGGGGGGGGGGGGGGGGGGGGGGGGGGGGGGGGGGGGGGGGGGGGGGGGGFGFGGGGGGGGGGGGGGGGGGGGGFFFFFFFFFFFFFFFFFFFFFFFFFFFFFFFFFFD9EFFFFFFD@F3A<EEFBF@FFF<<FFFFFFFF:<ABFFFFFFF42>BF046:?>0:<2:B;9<:
@M04999:289:000000000-L3R54:1:1101:21284:9663 2:N:0:403
GGACTACTGGGGTATCTAATCCTGTTCGCTCCCCACGCTTTCGTCCATCAGCGTCAATCGGTATTTAGTAACCTGCCTTCGCAATCGGGGTTCTGTGTAATATCTATGCATTTCACCGCTACACTACACATTCCAGCTACTTCAATACTATTCAAGATTAACAGTATCAACGGCAGTTCTACAGTTAAGCTGCAGGTTTTCACCGCTGACTTATCAACCCGCCTACGGACCCTTTAAACCCAATAAATCCGGATAACGCTCGCATCCTCCGTATTACCGCGGCTGCTGGCACGGAGTTAGC
+
CCCCCGGGGGGGGGGGGGGGGGGGGGGGGGGGGGGGGGGGGGGGGGGGGGGGGGGGGGGGGGGGGGGGGGGGGGGGGGGGGGGGGGGGGGGGGGGGGGGFGGGGFGGGGGGGGGGGGGGGGGGGGGGGGGGGGGGGGGGGGGGGGFGGGGGGGGGGGGGGGGGGGGGGGGGGGDGGFGFCFCFGGGGA9FCFGGFGGGGGFFFF55?BBFFFFFFFFFFFFAFFABD9@BFDFBECECEFFF;@FF<EFF@027;EFDB<?B09:>7>AF94.1>4AAB;1(39>BF?B<0<:49>F?2<6
@M04999:289:000000000-L3R54:1:1101:11050:9687 2:N:0:403
CAAGGACTACTCGGGTATCTAATCCTGTTTGCTCCCCACGCTTTCGCATCTCAGCGTCAGTATCTGTCCAGAAGGCCGCCTTCGCCACCGGTATTCCTCCACATCTCTACGCATTTCACCGCTACACGTGGAATTCTACCTTCCTCTACAATACTCTAGTTAACCAGTTTTAAGTGCAATTCCTAGGTTGAGCCCAGGGCTTTCACACCTAACTTAATTATCCGCCTACATGCCCTTTACGCCCAGTCATTCCGATTAACGCTCGCACCCTCCGTATTACCTCGGCTGCTGGCACGGAGTT
+
CCCCCGGGGGGGGGGGGGGGGGGGGGGGGGGGGGGGGGGGGGGGGGGGGGGGGGGGGGGGGGGGGGGGGGGGGGGGGGGGGGGGGGGGGGGGGGGGGGGGGGGGGGGGGGGGGGGGGGGGGGGGGGGGGGGGGGGGGGGGGGGGGGGGGGFGFGGGGGGGGGGGGGGGGGGGGGGGFGFGGGGGGGFGGGGGGGGGGGGGFFFFFFFFFFFFFFFFFFFCFFFFFFFFFEFFFBDEFEFFFFFBFFEFFFFFFF@DFDFFD@DDFFF>>B?FFFBFFFAAA)5:(4:>BDF7?0?F609:8
@M04999:289:000000000-L3R54:1:1101:20087:9706 2:N:0:403
GCCTGACTACACGGGTATCTAATCCTGTTTGCTCCCCACGCTTTCGCATCTCAGCGTCAGTATCTGTCCAGAAGGCCGCCTTCGCCACCGGTATTCCTCCACATCTCTACGCACTTCACCGCTACACGTGGAATTCTACCTTCCTCTACAATACTCTAGTTAACCAGTTTTAAGTGCAATTCCTAGGTTGAGCCCAGGGCTTTCACACCTAACTTAATTATCCGCCTACATGCCCTTTACGCCCAGTCATTCCGATTAACGCTCGCACCCTCCGTATTACCGCGGCTGCTGGCACGGAGTT
+
C@CCCGGGGGGGGGGGGGGGGGGGGGGGGGGGGGGGGGGGGGGGGGGGGGGGGGGGGGGGGGGGGGGGGGGGGGGGGGGGGGGGGGGGGGGGDGGGGGGGGGGGGGGGGGGGGGGGGGGGGGGGGGGGGGGGGGGGGGGGGGGGGGGGGGGGGGGGGGGGGGGGFGGGGFGGGGGGFGFGGGGGGGGGGGGGGGFGGGGGFFFFFFFFFFEFFFFFFFFFFFFFFFFFFFFFEEFFFFEF=FFFFF;FFCEFFFFF?;EC?BD<BF;>>FB?B>BB0?AA4:0(,9;>FF:?1846-(43(
@M04999:289:000000000-L3R54:1:1101:22445:9709 2:N:0:403
GACTACAAGGGTATCTAATCCTGTTTGCTCCCCACGCTTTCGCATCTCAGCGTCAGTATCTGTCCAGAAGGCCGCCTTCGCCACCGGTATTCCTCCACATCTCTACGCATTTCACCGCTACACGTGGAATTCTACCTTCCTCTACAATACTCTAGTTAACCAGTTTTAAGTGCAATTCCTAGGTTGAGCCCAGGGCTTTCACACCTAACTTAATTATCCGCCTACATGCCCTTTACGCCCAGTCATTCCGATTAACGCTCGCACCCTCCGTATTACCGCGGCTGCTGGCACGGAGTTAGCC
+
CCCCCGGGGGGGGGGGGGGGGGGGGGGGGGGGGGGGGGGGGGGGGGGGGGGGGGGGGGGGGGGGGGGGGGGGGGGGGGGGGGGGGGGGEGGGGGGGGGGGGGGGGGGGGGGGGGGGGGGGGGGGGGGGGGGGGGGGGGGGGGGGGGGGGGGGGGGGGGGGGGGEGFFAEFGGGGGDFGFGGGGGGGGGGGC?GGGGGGGGFFFFFFFFB@;@EFFFFFFAF>AFBEC?EEB@B=8;5>=A28(0>EFF3(/;<<?ED>@D@>BFF<2:?9?FFBFFF?>9>>F03772:??BF996(64<4
@M04999:289:000000000-L3R54:1:1101:10384:9712 2:N:0:403
GGACTACTGGGGTATCTAATCCTGTTCGCTACCCATGCTTTCGAACCTCAGCGTCAGTTACAGACCAGAGAGCCGCCTTCGCCACTGGTGTTCTTCCATATATCTACGCATTCCACCGCTACACATGGAGTTCCACTCTCCTCTTCTGCACTCAAGAAAAACAGTTTCAGCTGCACTTCCCCGGTTCAGCCGAGGGCTTTCACAGCTGACTTGTTCTCCCGCCTGCTTTCGCTTTACGCCCAATAAATCCGGACAACTCTTGCCACCTACGTCTTACCGCGGCTGCTGGCACGTAGTTAGC
+
CCCCCFGFFFFGGGGGGGGGGFGGFFDEGGGGGGFFFGGGFGGFGFGGGGGGGGGD@@FGFGGCGGGGGFGGGDGGGGGGGGGEFGFG?FFGGFGGGCFFFFFFGDDDCCGGFEFGGGGEEGCFGGFGFFGGGGGGFFEGFGGGGGGGGGGGGGGFGCFDFEGGGGFCGGGGGGGGFGFGGDDGEG+9:=?;EGDDDGGGB69FFFF>@DF<*BAF<@F=)5@F>5(*085?;;?CC?D8>F6@3<>C?;>B69038).:429>9>:147?B(3,4AB09-276(6::(32,(.((4<224
@M04999:289:000000000-L3R54:1:1101:21544:9755 2:N:0:403
GACTACTAGGGTATCTAATCCTGTTTGCTACCCACGCTTTCGAGCATGAACGTCAGTGTTATCCCAGGAGGCTGCCTTCGCCATCGGTATTCCTCCACATCTCTACGCATTTCACTGCTACACGTGGAATTCTACCTCCCTCTGACACACTCTAGTTTGACAGTTTCAAATGCACGTCCCAAGTTGAGCTCGGGGATTTCACATCTGACTTATCTAACCGTCTGCGCTCGCTTTACGCCCAGTAATTCCGATTAACGCTCGCACCCTACGTATTACCGCGGCTGCTGGCACGTAGTTAGCC
+
CCCCCGGGGGGGGGGGGGGGGGGGGGGGGGGGGGGGGGGGGGGGGGGGGGGGGGGGGGGGGGGGGGGGGGGGGGGGGGGGGGGGGGGGGGFGGGGGGGGGGGGGGGGGGGGGGGGGGGGGGGGGGGGGGGGGGGGGGGGGGGGGGGFGGGGGGGGDFGFGGGGFFFGGGFGGGGFGF?ADFGGGGDGGGGGGGGCDC?7CFFFC?FFFFBEFFFFFFFA=9AFFFF=4>=B?BB==999A@BFFFFF74@;;;FFF?;<D9@FB08:1<<B?9:AA>09B;9>B???FF82:40(4<4).,
@M04999:289:000000000-L3R54:1:1101:16649:9775 2:N:0:403
GTGACTACAGGGGTATCTAATCCTGTTTGCTCCCCACGCTTTCGCATCTCAGCGTCAGTATCTGTCCAGAAGGCCGCCTTCGCCACCGGTATTCCTCCACATCTCTACGCATTTCACCGCTACACGTGGGATTCTACCTTCCTCTACAATACTCCAGATAACCAGTTTTAAGTGCAATTCCCAGGTTGAGCCCGGGGCTTTCACACCTAACTTAATTATCCGCCTACATGCCCTTTACGCCCAGTCATTCCGATTAACGCTCGCACCCTCCGTATTACCGCGGCTGCTGGCACGGAGTT
+
CCCCCGGGGGGGGGGGGGGGGGGGGGGGGGGGGGGGGGGGGGGGGGGGGGGGGGGGGGGGGGGGGGGGGGGGGGGGGGGGGGGGGGGGGGGGGGGGGGGGGGGGGFGGGGGGGGGGGGGGGGGGGGGGGGGGGGGFGGGGGGGGGGGGGGGGGGGGGGGGGGGGGGGGGGGGGGGGFGFGGGGGCFGGGGGGGGGGGGGGFFFFFFFFFFFFFFFFCFFCFFFFDFFFFF@@DE@EFFDFFFFFFFF?EEFF?FFDFFFFFFFB6>9?FF:>BFFFA>)24;((-7::228(22(,(44
@M04999:289:000000000-L3R54:1:1101:20427:9784 2:N:0:403
TGGGACTACTAGGGTATCTAATCCTGTTTGCTCCCCACGCTTTCGCATCTCAGCGTCAGTATCTGTCCAGAAGGCCGCCTTCGCCACCGGTATTCCTCCACATCTCTACGCATTTCACCGCTACACGTGGAATTCTACCTTCCTCTACAATACTCCAGATAACCAGTTTTAAGTGCAGTTCCCAGGTTGAGCCCGGGGCTTTCACACCTAACTTAATTATCCGCCTACATGCCCTTTACGCCCAGTCATTCCGATTAACGCTCGCACCCTCCGTATTACCGCGGCTGCTGGCACGGAGTTT
+
CCCCCGGGGGGGGGGGGGGGGGGGGGGGGGGGGGGGGGGGGGGGGGGGGGGGGGGGGGGGGGGGGGGGGGGGGGGGGGGGGGGGGGGGGGGGGGGGGGGGGGGGGGGGGGGGGGGGGGGGGGGGGGGGGGGGGGGGGGGGGGGGGGGGGGGGGGGCGGDGGGGGGGGGGGGGGGGGFGFGGGGGGGGFGFGGFGGGGGGGFFFFFFFFFFFDFFFFFFFEFEDFDFFFFFEEFFFFFCCEFFFD@FEEFFFFF;<FFFCF;;6;>FFF??B?BFBF7>AB:>6>>6;<??7:?76>((-:)
@M04999:289:000000000-L3R54:1:1101:13958:9787 2:N:0:403
TGGACTACACGGGTATCTAATCCTGTTTGCTCCCCACGCTTTCGCATCTCAGCGTCAGTATCTGTCCAGAAGGCCGCCTTCGCCACCGGTATTCCTCCACATCTCTACGCATTTCACCACTACACGTGGAATTCTACCTTCCTCTACAATACTCTAGTTAACCAGTTTTAAGTGCAATTCCTAGGTTGAGCCCAGGGCTTTCACACCTAACTTAATTATCCGCCTACATGCCCTTTACGCCCAGTCATTCCGATTAACGCTCGCACCCTCCGTATTACCGCGGCTGCTGGCACGGAGTT
+
CCCCCGGGGGGGGGGGGGGGGGGGGGGGGGGGGGGGGGGGGGGGGGGGGGGGGGGGGGGGGGGGGGGGGGGGGGGGGGGGGGGGGGGGGGDGGGGGGGGGGGGGGGGGGGGGGGGGGGGGGGGGGGGGGGGGGGGGGGGGGGGGGGGGGGGGGGGGGGGGGGGGGGGGGGGGGGGGFGFGGGGGGGGGGFGGFGGGGGGGFFFFFFFFFFFFFFFFFFFEFFFFFFFFFCFEFFFFFF>FBF@BBEFFFFFF@@D;EE@FDFF>>FFFB::>??FFABA69;19>B?FF?F7<<((282
@M04999:289:000000000-L3R54:1:1101:13874:9794 2:N:0:403
ACGGACTACAGGGGTATCTAATCCTGTTTGCTCCCCACGCTTTCGCATCTCAGCGTCAGTATCTGTCCAGAAGGCCGCCTTCGCCACCGGTATTCCTCCACATCTCTACGCATTTCACCGCTACACGTGGAATTCTACCTTCCTCTACAATACTCTAGTTAACCAGTTTTAAGTGCAATTCCTAGGTTGAGCCCAGGGCTTTCACACCTAACTTAATTATCCGCCTACATGCCCTTTACGCCCAGTCATTCCGATTAACGCTCGCACCCTCCGTATTACCGCGGCTTCTGGCACGGAGTT
+
CCCCCGGGGGGGGGGGGGGGGGGGGGGGGGGGGGGGGGGGGGGGGGGGGGGGGGGGGGGGGGGGGGGGGGGGGGGGGGGGGGGGGGGGGGGGGGGGGGGGGGGGGGGGGGGGGGGGGGGGGGGGGGGGGGGGGGGGGGGGGGGGGGGGGGGGGGGGGGGGGGGGGGGGGGFFDFGGFFFGGGGGGGGGGGGGGCFGGGGGFFFFFFFFFFFFFFFFFFFEFFFFFFFFFFCEBDFFFFFFF=BDF@EFFFFFFFFFFFFFFFFFB9BBFFFF>FF?F>BFBFF090,8A><??F?92;F<
@M04999:289:000000000-L3R54:1:1101:25178:9795 2:N:0:403
TCTGACTACTCGGGTATCTAATCCTGTTCGCTACCCATGCTTTCGAACCTCAGCGTCAGTTACAGACCAGAGAGCCGCCTTCGCCACTGGTGTTCTTCCATATATCTACGCATTCCACCGCTACACATGGAGTTCCACTCTCCTCTTCTGCACTCAAGAAAAACAGTTTCAGCTGCACTTCCCCGGTTAAGCCGAGGGCTTTCACAGCTGACTTGTTCTCCCGCCTGCGTTCGCTTTACGCCCAATAAATCCGGACAACGCTTGCCACCTACGTATTACCGCGGCTGCTGACACGTAGTT
+
CCCCCGGGGGGGGGGGGGGGGGGGGGGGGGGGGGGGGGGGGGGGGGGGGGGGGGGGGGGGGGGGGDGGGGGGGGGGGGGGGGGGGGGGGGGGGGGGGGGGGGGGFGGGGEGGGGGGGGGGGGGGGGGGGGFGGGGGGGGGGGGGGGGGGGGGGGGGGGGGGGGGGGGGGGGGGGGGFGFGGGGGGGGGGFGGGGGDGDDFFFFFFFFFFFFFFFFFFFFEFFFFFFFFFD;@FFFFFFFFF>@F?D@FFFFFFFFFFFFF>:???:<>FBFFFF?A?FFFB9>>9>>FFBBFFF:<??BF
@M04999:289:000000000-L3R54:1:1101:8231:9826 2:N:0:403
AGACTACAAGGGTATCTAATCCTGTTCGCTACCCATGCTTTCGCTCCTCAGCGTCAGTTACTACCCAGAGACCTGCCTTCGCCATCGGTGTTCTTCCTGATATCTGTGCATTCCACCGCTACACCAGAAATTCCAGTCTCCCCTGTAGTACTCAAGTCAGCCCGTATCGCCTGCACGTCCAGGGTTAAGCCCTAGGATTTCACAGACGACGTGACAAACCGCCTACGAGCTCTTTACGCCCAGTAATTCCGGACAACGCTCGCACCCTACGTATTACCGCGGCTGCTGGCACGTAGTTAGC
+
CCCCCGGGGGGGFGGGGGGGGGGGGGGGGGGGGGGGGGGGGGGGGGGGGGGGGGGGGGGGGGGGGGGGGGGGGGGGGGFGGGGGGGGGGGGGGGGGGGGGGGGGGGGGGGGGGGGGGGGGGGGGGGGGGGGGGGGGGGAFGGGGGGGGGGGGGGGGGGGGGGGGGGGGGGGGGGGGFGFGGGGGGGGGGGCFFGGGGGFFFFFFFFFFFFFADFFFFFFFEFFFFFFFFFFFF<EEE?FBF?;EEEEEFFFFFF@@FF9??>FF6;?BBB?BFABFFFFFFFB9;?))5::7::1,-:9A4
@M04999:289:000000000-L3R54:1:1101:22314:9836 2:N:0:403
CTGACTACCCGGGTATCTAATCCTGTTCGCTCCCCACGCTTTCGTCCATCAGCGTCAATCGGTATTTAGTAACCTGCCTTCGCAATCGGGGTTCTGTGTAATATCTATGCATTTCACCGCTACACTACACATTCCAGCTACTTCGATACTACTCAAGATTAACAGTATCAACGGCAGTTCTACAGTTAAGCTGCAGGTTTTCACCGCTGACTTATCAACCCGCCTACGGACCCTTTAAACCCAATAAATCCGGATAACGCTCGCATCCTCCGTATTACCGCGGCTGCTGGCACGGAGTT
+
CCCCCGGGGGGGGGGGGGGGGGGGGGGGGGGGGGGGGGGGGGGGGGGGGGGGGGGGGGGGGGGGGGGGGGGGGGGGGGGGGGGGDGGGGGGGGGGGGGGGGGGGGGGGGGGGGGGGGGGGGGGGGGGGGGGGGGGGGGGGGGGGGGGGGGGGGGGGGGGGGGGGGGGGGGGGGGGGFGFGGGGGGGGGGGGGGGGGGFGGFFFFFFFFFFFFFFFFCFFFFB@FFDFFDDFBFF@FFFFFFFFDD;FFFFFF@?@FFFFFF?FBF?B?<>?9?:BB2A>?FBFFFBFFF:?:?BFF9B?
@M04999:289:000000000-L3R54:1:1101:8358:9879 2:N:0:403
CACGACTACCGGGGTATCTAATCCTGTTCGCTCCCCACGCTTTCGTCCATCAGCGTCAATCGGTATTTAGTAACCTGCCTTCGCAATCGGGGTTCTGTGTAATATCTATGCATTTCACCGCTACACTACACATTCCAGCTACTTCAATACTATTCAAGATTAACAGTATCAACGGCAGTTCTACAGTTAAGCTGCAGGTTTTCACCGCTGACTTATCAACCCGCCTACGGACCCTTTAAACCCAATAAATCCGGATAACGCTCGCATCCTCCGTATTACCGCGGCTGCTGGCACGGAGTT
+
CCCCCGGGGGGGGGGGGGGGGGGGGGGGGGGGGGGGGGGGGGGGGGGGGGGGGGGGGGGGGGGGGGGGGGGGGGGGGGGGGGGGGGGGGGGGGGGGGGGGGGGGGGGGGGGGGGGGGGGGGGGGGGGGGGGGGGGGGGGGGGFGGGGGGGGGGGGGGGGGGGGGGGGGGGGGGGGGFGFGGGGGGGGGGGGGGGGGGGFGFFFFFFFFFFFFFFFFFFFFA@FBFFFF@;DFFF@DFC5AEFFDFFFFFFFEF7@FFBF?>F?F>FB;?FB<>:?0?FFFF90(9630:?:BFB?9762<
@M04999:289:000000000-L3R54:1:1101:25502:9888 2:N:0:403
GACTACTGGGGTATCTAATCCTGTTTGCTCCCCACGCTTTCGCATCTCAGCGTCAGTATCTGTCCAGAAGGCCGCCTTCGCCACCGGTATTCCTCCACATCTCTACGCATTTCACCGCTACACGTGGAATTCTACCTTCCTCTACAATACTCCAGATAACCAGTTTTAAGTGCAATTCCCAGGTTGAGCCCGGGGCTTTCACACCTAACTTAATTATCCGCCTACATGCCCTTTACGCCCAGTCATTCCGATTAACGCTCGCACCCTCCGTATTACCGCGGCTGCTGGCACGGAGTTAGCC
+
CCCCCGGGGGGGGGGGGGGGGGGGGGGGGGGGGGGGGGGGGGGGEGGGGGGGGGGGGGGGGGGGGGGGGGGGGGGGGGGGGGGGGGGGGGGGGGGGGGGGGGGFGFFEGGGGGGGGGGGGGGGGFGGGGGGGGGGGGGGGGGGGGGGGGGGGGGGGGGGGGGGFGGGGGGGGGGGGFGF?FGGGGGGGGGGGGGGGGGGGFFFFFFFFFFFFFFFCFFFFF?@FFFFCEEFFDFFFF@@EF@@EFFFFFF;;1?FF;>DFFFFBFF?:B0201>BA<?F;F>6>F??:?<??6(,-::AF?
@M04999:289:000000000-L3R54:1:1101:10377:9933 2:N:0:403
GGGACTACACGGGTATCTAATCCTGTTCGCTACCCATGCTTTCGAACCTCAGCGTCAGTTACAGACCAGAGAGCCGCCTTCGCCACTGGTGTTCTTCCATATATCTACGCATTCCACCGCTACACATGGAGTTCCACTCTCCTCTTCTGCACTCAAGAAAAACAGTTTCAGCTGCACTTCCCCGGTTAAGCCGAGGGCTTTCACAGCTGACTTGTTCTCCCGCCTGCGTTCGCTTTACGCCCAATAAATCCGGACAACGCTTGCCACCTACGTATTACCGCGGCTGCTGGCACGTAGTT
+
CCCCCGGGGGGGGGGGGGGGGGGGGGGGGGGGGGGGGGGGGGGGGGGGGGGGGGGGGGGGGGGGGGGGGGGGGGGGGGGGGGGGGGGGGGGGGGGGGGGGGGGGGGGGGGGGGGGGGGGGGGGGGGGGGGGGGGGGGGGGGGGGGGGGGGGGGGGGGGGGGGGGGGGGGGGGGGGGFGFGGGGGGGGGGGGGGGGGGGGGFFFFFFFFFFFFFFFFFFFFFBFFFFFFFFFFFFFFFFFFFBFF@E<CEFBBFFFBBFFFFFFF?>?B<?FFFFFF<BDF>FFFBFFF?:B?FFFFFF<
@M04999:289:000000000-L3R54:1:1101:14536:9962 2:N:0:403
TGGACTACTAGGGTATCTAATCCTGTTTGCTCCCCACGCTTTCGCATCTCAGCGTCAGTATCTGTCCAGAAGGCCGCCTTCGCCACCGGTATTCCTCCACATCTCTACGCATTTCACCGCTACACGTGGAATTCTACCTTCCTCTACAATACTCCAGATAACCAGTTTTAAGTGCAGTTCCCAGGTTGAGCCCGGGGCTTTCACACCTAACTTAATTATCCGCCTACATGCCCTTTACGCCCAGTCATTCCGATTAACGCTCGCACCCTCCGTATTACCGCGGCTGCTGGCACGGAGTT
+
CCCCCGGGGGGGGGGGGGGGGGGGGGGGGGGGGGGGGGGGGGGGGGGGGGGGGGGGGGGGGGGGGGGGGGGGGGGGGGGGGGGGGGGGGGDGGGGGGGGGGGGGGGGGGGGGGGGGGGGGGGGGGGGGGGGGGGGGGGGGGGGGGGGGGGGGGGGGGGGGGGGGGFGGGGGGGGGGFGFGGFGGGGGGGGGGGGGGGGGGFFFFFFFFFFFFFFFFFFFFFDDFD=DFEEBFFFFFFFFFFFFF@EEFFFFFFD@FFFF9@;2>FFF:(,3>:<FFBAF:>BB926:FFFB()13>6<:
@M04999:289:000000000-L3R54:1:1101:3961:10046 2:N:0:403
GACTACCAGGGTATCTAATCCTGTTTGCTACCCACGCTTTCGAGCATGAACGTCAGTGTTATCCCAGGAGGCTGCCTTCGCCATCGGTATTCCTCCACATCTCTACGCATTTCACTGCTACACGTGGAATTCTACCTCCCTCTGACACACTCTAGTTAGACAGTTTCAAATGCACGTCCCAAGTTGAGCTCGGGGATTTCACATCTGACTTATCTAACCGTCTGCGCTCGCTTTACGCCCAGTAATTCCGATTAACTCTCGCACCCTACGTATTCCCGCGGCTGCTGGCACGTAGTTAGCC
+
CCCCCGGGGGGGGGGGGGGGGGGGGGGGGGGGGGGGGGGGGG@FGGGGGGGGGGGGGGGGGGGGGGFGGGGGGGGGGGGGGGGGGGGGGGGGGGGGGGGFGGGGGGGGGGGGGGGGGGGGGGGGGGDGGGGGGGGGGGGGGGGGFFGGGGGGGGGGGGGGGFGEGGGGGGG8AEGDFG>GFGGGGGGGGGGGGGGGGGGGFFFFFFFFFECEECFFEFFA?AFBEFAAD=@FDFF==@9;@254?CC5CF?0;<?<)4?E?D@B;028;?8)62).4:6>0606:::B?02:4((-<A)))
@M04999:289:000000000-L3R54:1:1101:20127:10073 2:N:0:403
GCGACTACCGGGGTATCTAATCCTGTTTGCTCCCCACGCTTTCGCATCTCAGCGTCAGTATCTGTCCAGAAGGCCGCCTTCGCCACCGGTATTCCTCCACATCTCTACGCATTTCACCGCTACACGTGGAATTCTACCTTCCTCTACAATACTCTAGTTAACCAGTTTTAAGTGCAATTCCTAGGTTGAGCCCAGGGCTTTCACACCTAACTTAATTATCCGCCTACATGCCCTTTACGCCCAGTCATTCCGATTAACGCTCGCACCCTCCGTATTACCGCGGCTGCTGGCACGGAGTT
+
C<CCCGGGGGGGGGGGGGGGGGGGGGGGGGGGGGGGGGGGGGGGGGEGGGGGGGGGGGGGFFGGGGGGGGFGGGGGGGGGGGGGGGGGGGGGGGGGGGGGGGGGGGGGGGGGGGGGGGGGGEGGGGGGGGGGGGGGGGGGGGGGGGGGGGCGGGGGGGGFGGGGGGGGFGGGFGFFAGFGGGFGGGGFFGDEGGGGGGFFFFFFFFFFBBDEFFFFEFFCFDFFFDFFEFF9BEFEFFFFFF?D;@EF3CEE;;@FFFFFFFF>079:?FF>?02:249:>>FFFFBB?7<0)(473::
@M04999:289:000000000-L3R54:1:1101:15298:10110 2:N:0:403
GACTACAAGGGTATCTAATCCTGTTTGCTCCCCACGCTTTCGCATCTCAGCGTCAGTATCTGTCCAGAAGGCCGCCTTCGCCACCGGTATTCCTCCACATCTCTACGCATTTCACCGCTACACGTGGAATTCTACCTTCCTCTACAATACTCCAGATAACCAGTTTTAAGTGCAATTCCCAGGTTGAGCCCGGGGCTTTCACACCCAACTTAATTATCCGCCTACATGCCCTTTACGCCCAGTCATTCCGATTAACGCTCGCACCCTCCGTATTACCGCGGCTGCTGGCACGGAGTTAGCC
+
CCCCCGGGGGGGGGGGGGGGGGGGGGGGGGGGGGGDGGGGGGGGGGGGGGGGGGGGGGGGGGGGGGGGGGGGGGGGGGGGGGGGGGGGGGGGGGGGGGGGGGGGGGGGGGGGGGGGGGGEGGGGGGGGGGGGGFGGGGGGGGGGGGGGGGGGGGGGGGGGGGGFGGGGGFGGGGGGFFDFFGGGGGGGGGGGGGGGGGGGFFFFFFFFFFFFFFFFFFF?F22=B=C?EBDB@EC<(:@FFFFFEFEEFF0;1;;423713769>FB?<1311><>-160;6(-2:??1(409(--().45
@M04999:289:000000000-L3R54:1:1101:9786:10117 2:N:0:403
GGACTACTGGGGTATCTAATCCTGTTCGCTACCCATGCTTTCGAACCTCAGCGTCAGTTACAGACCAGAGAGCCGCCTTCGCCACTGGTGTTCTTCCATATATCTACGCATTCCACCGCTACACATGGAGTTCCACTCTCCTCTTCTGCACTCAAGAAAAACAGTTTCAGCTGCACTTCCCCGGTTAAGCCGAGGGCTTTCGCAGCTGACTTGTTCTCCCGCCTGCGTTCGCTTTACGCCCAATAAATCCGGACAACGCTTGCCACCTACGTATTACCGCGGCTGCTGGCACGTAGTTAGC
+
CCCCCGGGGGGGGGGGGGGGGGGGGGGGGGGGGGGGGGGGGGGGGGGGGGGGGGGGGGGGGGGFGGGGGGGGGGGGGGGGGGGGGGGGGGGGGGGGGGGGGGGGGGGGGGGGGGGGGGGGGGGGGGGGGGGGGGGGGGGGGGGGGGGGGGGGGGGGGGGGGGGGGGGGGGGGGGGGFGFGGGGGGGGFGGGGGGGGGG>FFFEEFDFFBDEEFFFFFFFFFBBFFFFFFFFFF6?C37;EFFFFFEEFF?9>?9>?FF>FB?BF<731??:?DF?FFA(77;639B?:7::>?4::(5<5-
@M04999:289:000000000-L3R54:1:1101:6873:10138 2:N:0:403
AGGACTACACGGGTATCTAATCCTGTTCGCTACCCATGCTTTCGAACCTCAGCGTCAGTTACAGACCGGAGAGCCGCCTTCGCCACTGGTGTTCTTCCATATATCTACGCATTCCACCGCTACACATGGAGTTCCACTCTCCTCTTCTGCACTCAAGAAAAACAGTTTCAGCTGCACTTCCCCGGTTAAGCCGAGGGCTTTCACAGCTGACTTGTTCTCCCGCCTGCGTTCGCTTTACGCCCACTAAATCCGGACAACGCTTGCCACCTACGTATTACCGCGGCTGCTGGCACGTAGTTAC
+
CCCCCGGGGGGGGGGGGGGGGGFGGGGGGGGGGGGGGGGGGGGGGGGGGGGGGGFGGGGGGEGGGGGGGGEGGGGGGGGGGGGGGGGGGEFGGGGGGGGGGGGGGGEFGGGEGFFGGGGGGGGGGDGGGGGGGGFGGGGEGGGGGGGGGGGGFGGGGGGGGGGGGGGGCGDAEGFGFGFGGGGGGGGE7EFGGGGGDGGCFFFFFFFFEFDEEFFFFF6;):@FF@;>38<6@DFD9CDFFF?(47?FDFFF1<B08<>;0:BF>2).(44?B?>F<A<?;99B99B:>0??FF<B(494.
@M04999:289:000000000-L3R54:1:1101:13177:10155 2:N:0:403
AGGACTACAAGGGTATCTAATCCTGTTTGCTCCCCACGCTTTCGCATCTCAGCGTCAGTATCTGTCCAGAAGGCCGCCTTCGCCACCGGTATTCCTCCACATCTCTACGCATTTCACCGCTACACGTGGAATTCTACCTTCCTCTACAATACTCTAGTTAACCAGTTTTAAGTGCAATTCCTAGGTTGAGCCCAGGGCTTTCACACCTAACTTAATTATCCGCCTACATGCCCTTTACGCCCAGTCATTCCGATCAACGCTTGCACCCTCCGTATTCCCGCGGCTGCTGGCACGGAGTT
+
CCCCCGGGGGGGGGGGGGGGGGGGGGGGGGGGFGGGGGGGGGGGGEGGGGGGGGGGGGGGGGGGGGGGGGGGGGGGGGGGGGGGGGGGGGGGGGGGGGGGGGGGGGGGGGGGGGGGGGGGGGGGGGGGGGGGGGGGGGGGGGGGGGGG?FGGGGGDFGGGGGGGGFGGGGGGGGGGFGFGGGGG8EGFGGGGGGGFGDGGFFFFFFDFFEFFFFFFFFFFFFFDDDFEFEFFFFBECE=E@@DFFFFFFFFE6;@@@D(67?D;88;;<F21322(.6><>0;6>9())5214:((-47
@M04999:289:000000000-L3R54:1:1101:9745:10158 2:N:0:403
CGACCGACTACCAGGGTATCTAATCCTGTTTGCTACCCACGCTTTCGAGCATGAACGTCAGTGCTATCCCAGGAGGCTGCCTTCGCCATCGGTATTCCTCCACATCTCTACGCATTTCACTGCTACACGTGGAATTCTACCTCCCTCTGACACACTCTAGTTAGACAGTTTCAAATGCACGTCCCAAGTTGAGCTCGGGGATTTCACATCTGACTTATCTAACCGTCTGCGCTCGCTTTACGCCCAGTAATTCCGATTAACGCTCGCACCCTACGTATTACCGCGGCGGCTGGCACGTAGT
+
CCCCCGGGGGGGGGGGGGGGGGGGGGGGGGGGGGGGGGGGGGGGGGGGGGGGGGGGGGGGGFGGFGGGGFGGGGGGGGGGFGGGGGGGDFGGGGGGGGGGGGGGGGGGGGGGGGGGGGGGGFGGGGGGGGGGGGGGGGGGGGGGGGGGGGGGGGGGGGGGGGGGCFGGGFGGGGGGFGFGGF?GGGFFGGGGGGCCGDCDD>FAFFFAAEEFFFFFEFFFFFF=499=>C9@29@;DFDACD?B0;@FFFFFFEED@12)9:916460;FB:1<6:2)5AA<B9>2(,(49>6:720.40-
@M04999:289:000000000-L3R54:1:1101:4185:10176 2:N:0:403
TGACTACTGGGGTATCTAATCCTGTTCGCTCCCCACGCTTTCGTCCATCAGCGTCAATCGGTATTTAGTAACCTGCCTTCGCAATCGGGGTTCTGTGTAATATCTATGCATTTCACCGCTACACTACACATTCCAGCTACTTCAATACTATTCAAGATTAACAGTATCAACGGCAGTTCTACAGTTAAGCTGCAGGTTTTCACCGCTGACTTATCAACCCGCCTACGGACCCTTTAAACCCAATAAATCCGGATAACGCTCGCATCCTCCGTATTACCGCGGCTGCTGGCACGGAGTTAGC
+
CCCCCGGGGGGGGGGGGGGGGGGGGGGGGGGGGGGGGGGGGGGGGGGGGGGGGGGGGGGGGGGGGGGGGGGGGGGGGGGGGGGGGGGGGGGGFGGGGGGGGGGGGGGGGGGGGGGGGGGGGGGGGGGGGGGGGGGGGGGGGGGGGGGGGGGGFGGGGGGGGGGGGGGGGGGGGGGGFGFFFGGGFGGGGFGGGFFDCGGGFFFFFFFFFFFEFFFFFFFFFFBFFFFFFFFFFDEFFFFF??@@FFFFFFFBF@DE@<F@@>>FB>??FFF<?F:B<><>09003:>>7<?><4>B?:<A4
@M04999:289:000000000-L3R54:1:1101:17888:10190 2:N:0:403
GGACTACTCGGGTATCTAATCCTGTTCGCTACCCATGCTTTCGAACCTCAGCGTCAGTTACAGACCAGAGAGCCGCCTTCGCCACTGGTGTTCTTCCATATATCTACGCATTCCACCGCTACACATGGAGTTCCACTCTCCTCTTCTGCACTCAAGAAAAACAGTTTCAGCTGCACTTCCCCGGTTAAGCCGAGGGCTTTCACAGCTGACTTGTTCTCCCGCCTGCGTTCGCTTTGCGCCCAATCAATCCGGACAACGCTTGCCACCTACGTATTACCTCCGCTGCTGGCACGTAGGTAGC
+
CCCCCGGGGDDGCFGGFGGGGGGGGG<FGGGGGFEFBFGFFGGGFGCFGGACGCGGDFDGGGGEFDGG?GGGGGGGGGGGGGCEGGGGFGGGGGFGG9FBFF@FFAFFGGEGGGEDAFGDEGFFGCFFGGFGCFFGFGFGGGGFCEDFGDGEGGDFG8DFGGGGGC@EGGGFEFDGF+9DD?>CEGGGG7DCG87*7FGGAA>CB>AFEFFFEBFFEF+5?@@DDF=@;1<9<3;AF>1=>?13(63?E@(9(7><0;B18??39330(42:)6:442))(-0(4922?B7?1(..(.:>0
@M04999:289:000000000-L3R54:1:1101:23536:10208 2:N:0:403
ATGACTACCCGGGTATCTAATCCTGTTCGCTCCCCACGCTTTCGTCCATCAGCGTCAATCGGTATTTAGTAACCTGCCTTCGCAATCGGGGTTCTGTGTAATATCTATGCATTTCACCGCTACACTACACATTCCAGCTACTTCAATACTATTCAAGATTAACAGTATCAACGGCAGTTCTACAGTTAAGCTGCAGGTTTTCACCGCTGACTTATCAACCCGCCTACGGACCCTTTAAACCCAATAAATCCGGATAACGCTCGCATCCTCCGTATTACCGCGGCTGCTGGCACGGAGTTAC
+
CCCCCGGGGGGGGGGGGGGGGGGGGGGGGGGGGGGGGGGGGGGGGGGGGGGGGGGGGGGGGGGGGGGGGGGGGGGGGGGGGGGGCGGGGGGGGGGGGGGGGGGFGCGGGGGGGGGGGGGGGGGGGGGGGGGGDFGFGGGGGGGGGGGGGGGGGGFDGGGFEEGDFGGGGGGGGGGGFGFGGGGGGGGGGGGGGGGGGFGD?FFFFFFFFFFFFFFF?FFFFAFFFFFF>@FFFD;EE?EFFFD<@EEFFF;9>??FFFDF?BFBFFF>22:>38::AFFFBF9FFFF>B?<BF476(-14)
@M04999:289:000000000-L3R54:1:1101:5654:10224 2:N:0:403
GACTACATGGTTATCTAATCCTGTTTGCTCCCCACGCTTTCGCACCCCAGCGTCAGTATCTGTCCAGAAGGCCGCCTTCGCCACCGGTATTCCTCCACACCTCTACGCATTTCACCGCTACACGTGGAATTCTACCTTCCTCTACAATACTCTAGTTAACCAGTCTTAAGTGCAATTCCTAGATTGAGCCCGGCGCTTTCACACCTAACTTAATTATCCGCCTACATGCCCTTTACGCCCAGTCATTCCGACTAACGCTCGCACCCTCCCTATTACCGCGGCTGCTGGCACGCAGTTAGCC
+
-AC@<<@,;6;66;CFGC,,6;6;6CF<F<6F,EFCGG:<F:@:+6,8BC<@B@FFGDE<FAF,69C,CFG@@@:64,E?7,@4F:=66BE@?F9E88<,,995F<=+F++9A<<C@4+48E,?,,4+C?,4C46E=@FFGGFG9@9,,67==,@,,@,E9FFE,266=@FDAF7,:+?ECDFC,:E<CA+C1*19*9*;+9+;5*;6>EAE4FFF<A=(8>99>>E5@5@E(/77(2(>;2/;@3<<330((.;1221:>F099?18((48244.620,-3((,3)(4321(,28)-493
@M04999:289:000000000-L3R54:1:1101:12993:10241 2:N:0:403
GGGACTACAGGGGTATCTAATCCTGTTTGCTCCCCACGCTTTCGCATCTCAGCGTCAGTATCTGTCCAGAAGGCCGCCTTCGCCACCGGTATTCCTCCACATCTCTACGCATTTCACCGCTACACGTGGAATTCTACCTTCCTCTACAATACTCCAGATAACCAGTTTTAAGTGCAGTTCCCAGGTTGAGCCCGGGGCTTTCACACCTAACTTAATTATCCGCCTACATGCCCTTTACGCCCAGTCATTCCGATTAACGCTCGCACCCTCCGTATTACCGCGGCTGCTGGCACGGAGTT
+
CCCCCGGGGGGGGGGGGGGGGGGGGGGGGGGGGGGGGGGGGGGGG:@FGGGGGGGGGGGGGGGGGGGGGGGGGGGGGGGGGGGGGGFGGGGGGGGGGGGGGGGGGGGGGGGGGGGGGGGGGGGGGGGGGGGGGGGGGDDGGGGGGGGGGGGGGG?FGGGFDFFGGGGGGGFGGGGGFGFGGGFGDFGGGGGGGGGCDDGGFFFFFFAABFFFFFFFFFFFFFFFFFFEFFFFFF@FFF;EFBDF@@ECEEE8(,(63;;FF0;B>FF0?6:1:BB:2>489B>;>>0):>B<B:>>38<
@M04999:289:000000000-L3R54:1:1101:24592:10275 2:N:0:403
AGACGGCCTACTAGGGTATCTAATCCTGTTTGCTACCCACGCTTTCGAGCATGAACGTCAGTGTTATCCCAGGAGGCTGCCTTCGCCATCGGTATTCCTCCACATCTCTACGCATTTCACTGCTACACGTGGAATTCTACCTCCCTCTGACACACTCTAGTTAGACAGTTTCAAATGCACGTCCCAAGTTGAGCTCGGGGATTTCACATCTGACTTATCTAACCGTCTGCGCTCGCTTTACGCCCAGTAATTCCGATTAACGCTCGCACCCTACGTATTACCGCGGCTGCTGGCACGTAGT
+
CCCCCGGGGGGGGGGGGGGGGGGGGGGGGGGGGGGGGGGGGGGGGGGGGGGGGFGGGGGGGGGGGGGGGGGGGGGGGGGGGGGGGGGGGGGGGGGGGGGGGGGGGGGGGGGGGGGGGGGGGGGGGGGGGGGGGGGGGGFGGGGGGGGGGGGGGGGGGGGGGGGGGGGGGGGGGGGGFGFGGGGGGGGGGGGGGGFFDGGGFFFFFAFFFFECFFFFFFFFFFFFFDFDDFBFFF>FFFFFC@FFFFFF9CF?EF;7;;7EC39719>BBF?B<???D<?DFA?6669>>BB?7???BFFF6
@M04999:289:000000000-L3R54:1:1101:27535:10290 2:N:0:403
GGACTACCGGGGTATCTAATCCTGTTTGCTCCCCACGCTTTCGCATCTCAGCGTCAGTATCTGTCCAGAAGGCCGCCTTCGCCACCGGTATTCCTCCACATCTCTACGCATTTCACCGCTACACGTGGAATTCTACCTTCCTCTACAATACTCCAGATAACCAGTTTTAAGTGCAATTCCCAGGTTGAGCCCGGGGCTTTCACACCTAACTTAATTATCCGCCTACATGCCCTTTACGCCCAGTCATTCCGATTAACGATCGCACCCTCCGTATTACCGCGGCTGCTGGCACGGAGTTAGC
+
CCCCCGGGGGGGGGGGGGGGGGGGGGGGGGGGGGGGGGGGGGGGGEGGGGGGGGGGGGGGGGGGGGGGGGGGGGGGGGGGGGGGGGGGGGGFGGGGGGGGGGGGGGGGGGGGGGGGGDGGGGGGGGGGGGGGGGGGAGGFFGGGGGGGGGFGGGGGGGGGGGGGFGFFGGGGGGGGFGAGGGGGGGFGGGGGGGGGDDFGFFFFF>FFFFFFFFFFEFFFFB@DFFFFFFFF;1=CEFFD@FFEF3?6CFFFFFFA21((,41?BFFFFFF?61:AAA:>1;B>>02.:<?<:,4132<A4
@M04999:289:000000000-L3R54:1:1101:10519:10315 2:N:0:403
TAGTGGACTACAGGGGTATCTAATCCTGTTTGCTCCCCACGCTTTCGCATCTCAGCGTCAGTATCTGTCCAGAAGGCCGCCTTCGCCACCGGTATTCCTCCACATCTCTACGCATTTCACCGCTACACGTGGAGTTCTACCTTCCTCTACAATACTCCAGATAACCAGTTTTAAGTGCAATTCCCAGGTTGAGCCCGGGGCTTTCACACCTAACTTAATTATCCGCCTACATGCCCTTTACGCCCAGTCATTCCGATTAACGCTCGCACCCTCCGTATTACCGCGGCCGCTGGCACGGAGT
+
CCCCCGGGGGGGGGGGGGGGGFGFGGGGGGGGGGGGGGGGGGGGGGGGGGGGGGGGGGGGGGGGGGGGGGGGGGGGGGGGGGGGGGGGGGGGGGGGGGGGGGGGGGGGGGGGGGGGGGGGGEGGGGGGEGGGDFGGGGGGGFGGGGGGGGGGGGGGGGGGGGGGGGGGFEGGGGGGFCDDCDFGDFGGGGGGGGGCDGGG>4F4BFFFFFFFFFFFFFFFFFFFDD@DFFFFFFFDFFEFFF<99?<@EEFCCC;DD6@CA:>FFFBB>>:?6348?<:AAA12((4(4>FB(-:DFB9>-
@M04999:289:000000000-L3R54:1:1101:5189:10367 2:N:0:403
GAGACTACAGGGGTATCTAATCCTGTTCGCTACCCATGCTTTCGAACCTCAGCGTCAGTTACAGACCAGAGAGCCGCCTTCGCCACTGGTGTTCTTCCATATATCTACGCATTCCACCGCTACACATGGAGTTCCACTCTCCTCTTCTGCACTCAAGAAAAACAGTTTCAGCTGCACTTCCCCGGTTAAGCCGAGGGCTTTCACAGCTGACTTGTTCTCCCGCCTGCGTTCGCTTTACGCCCAATAAATCCGGACAACGCTTGCCACCTACGTAGTACCGCGGCTGCTGGCACGTAGTT
+
CCCCB<EFEEECE@FGGGGGGFGGGFGGEFGGDGDCFGDF9EFGFDEFGGFGGGCCECCFF9DFGGGGGGE<CGGEECCFGGFFGCGGGGGGGGCFGDGCCFDDG9FFDCEG:,CFFFGGEEDGGGGGG8EF8FGFGEG9DFDD=FDEGGDDFGGGFGD@GGGGGGGDGGGG9?DFB+:DGCFGEGGGGGGFEGC7DDCGFFFFFFF>6>BE4*+;@A6:;>2=@DFF1/209;;;;EDFF72=@EEC3?E;76;2:?12:8?:0><1((5:8)(-4>AB140((-1:?2((.(41(44
@M04999:289:000000000-L3R54:1:1101:28739:10390 2:N:0:403
ATGACTACCCGGGTATCTAATCCTGTTTGCTCCCCACGCTTTCGCATCTCAGCGTCAGTATCTGTCCAGAAGGCCGCCTTCGCCACCGGTATTCCTCCACATCTCTACGCATTTCACCGCTACACGTGGAATTCTACCTTCCTCTACAATACTCCAGATAACCAGTTTTAAGTGCAGTTCCCAGGTTGAGCCCGGGGCTTTCACACCTAACTTAATTATCCGCCTACATGCCCTTTACGCCCAGTCATTCCGATTAACGCTCGCCCCCTCCGTATTCCCGCGGCTGCTGGCCCGGAGTT
+
CCCCCGGGGGGGGGGGGGGGGGGGGGGGGGGGGGGGGGGGGGGGGDGGGG<FGGGGGGGGGGGGGGGGGGGGGGGGGGGGGGGG=?B@@F:,BFGGGGGGGGGGGGGGGGGGGGGGGGGGGGGGGGGGGCFGGGGGGGGGGGGGGGGGGGGGGGGGGGGGGGGGGGGGGGGGGGGGFGFGGGGGBFGGGGGGGGGGGGGGFFFFFFFFFFFFFFFFFFFFFFFFFDFFFFFFFFFFEF;EF01,=<9C?EEF;<;@C442?B0((4923:?>?<BF2<<?>BBB;6(2:2663>;>943
@M04999:289:000000000-L3R54:1:1101:18736:10422 2:N:0:403
AGGACTACTCGGGTATCTAATCCTGTTCGCTCCCCACGCTTTCGTCCATCAGCGTCAATCGGTATTTAGTAACCTGCCTTCGCAATCGGGGTTCTGTGTAATATCTATGCATTTCACCGCTACACTACACATTCCAGCTACTTCAATACTATTCAAGATTAACAGTATCAACGGCAGTTCTACAGTTAAGCTGCAGGTTTTCACCGCTGACTTATCAACCCGCCTACGGACCCTTTAAACCCAATAAATCCGGATAACGCTCGCATCCTCCGTATTACCGCGGCTGCTGGCACGGAGTT
+
C-A<AFFF9<FGEGEGGDFFFEFGAFGGCFFFG8FDG@7FCDGGGGGCAFEGGGFE@FGG@FGD@@CFFGFGGFA@BEE?FF@F@,56B+=@=<??FB@<FFCGGEEE@9BFFDGFCGC8:EGE=?FFFEEFGGGGDGGGGFGGGGGFGGF;DFFG;F8;,@BDDFCFA,3@AC>E>=<FC9C9@FCFGAFFGGF9CFGGFFFFF59588@67+=9AFF=EA=92@2>08>29DD@CCCF@F118;A<3C(:9?673@;>0;9>>:>F?FF6:1(42<<69;1;663?2(187391(-4
@M04999:289:000000000-L3R54:1:1101:28653:10426 2:N:0:403
TGACTACACGGGTATCTAATCCTGTTTGCTACCCACGCTTTCGAGCATGAACGTCAGTGTTATCCCAGGAGGCTGCCTTCGCCATCGGTATTCCTCCACATCTCTACGCATTTCACTGCTACACGTGGAATTCTACCTCCCTCTGACACACTCTAGTTTGACAGTTTCAAATGCACGTCCCAAGTTGAGCTCGGGGATTTCACATCTGACTTATCTAACCGTCTGCGCTCGCTTTACGCCCAGTAATTCCGATTAACGCTCGCACCCTACGTATTACCGCGGCTGCTGGCACGTAGTTAGC
+
CCCCCGGGGGGGGGGGGGGGGGGGGGGGGGGGGGGGDGGGGGCFGGGGGGGGGGGGGGGGGGGGGGGGFCFGGGGGGGGGGGGGGGGGGGGGGGGGGGGGGGGGGGGFGGGGGGGGGDGGGGFGGGGGGGGGGGGGGGGGGGGGGFGGGGGGGGFFEFFGFGGGGGGGGFGGGGGGFGFGGGGGGGGFGGFGG6EDGGGGFFFFFFFCEFEFFFFFFFFDEFFF=EBF9>>BFFFFF?>EF<6@9?CEFFE7<?;EFFFFFF9>FBB???037A?>FA64(4>;0:?7?<7?::<08<AB<
@M04999:289:000000000-L3R54:1:1101:6364:10440 2:N:0:403
GACTACACGGGTATCTAATCCTGTTTGCTCCCCATGCTTTCGCACCTCAGCGTCAGTATTAGGCCAGAAGGCTGCCTTCGCCATCGGTATTCCTCCAGATCTCTACGCATTTCACCGCTACACCTGGAATTCTACCTTCCTCTCCTATACTCTAGCTAACCAGTATCGTATGCAATTCCCAAGTTGAGCTCGGGGATTTCACATCCGACTTAATTAGCCGCCTACGCGCGCTTTACGCCCAGTAATTCCGATTAACGCTTGCACCCTCTGTATTACCGCGGCTGCTGGCACAGAGTTAGCC
+
CCCCCGGGGGGGGGGGGGGGGGGGGGGGGGGGGGGGGGGGGGGGGGGGGGGGGGGGGGGGGGGGGGGGGGGGGGGGGGGGGGGGGGGGGGGGGGGGGGGGGGGGGGGGGGGGGGGGGGGGGGGGGGGGGGGGGGGGGGGGGGGGGGGGGGGGGGGGGGGGGGGGGGGGGGGGGGGGFGFGGCGGGGGGGGGGGGGGGGGGAFFFFFFFFBAFFFFFFFFFBFFFFFB>F>@FFFFFFFFFFFFFEFEFFFFF??BF?FFFF?BFFF::??BFFFBFF06>>>B>F>?00(.3487592:>:
@M04999:289:000000000-L3R54:1:1101:2480:10452 2:N:0:403
CGATGGACTACTCGGGTATCTAATCCTGTTCGCTCCCCACGCTTTCGTCCATCAGCGTCAATCGGTATTTAGTAACCTGCCTTCGCAATCGGGGTTCTGTGTAATATCTATGCATTTCACCGCTACACTACACATTCCAGCTACTTCAATACTATTCAAGATTAACAGTATCAACGGCAGTTCTACAGTTAAGCTGCAGGTTTTCACCGCTGACTTATCAACCCGCCTACGGACCCTTTAAACCCAATAAATCCGGATAACGCTCGCATCCTCCGTATTACCGCGGCTGCTGGCACGGAGT
+
CCCCCGGGGGGGGGGGGGGGGGGGGGGGGGGGGGGGGGGGGGGCGGGGGGGGGGFCGGGGGGGGGGGGGGGGGGGGGGGGGGGGGGGDE8EGGGGGGGGGFGGGGGGGGGGGDGGGGGFGAEGGGGGGGGGGFGFGGGGGGFGGGGGGGGGGGGGGGFGGGGGGGGFGGGGCFGGGFGFGGGGFGGGGGFFGGGGGGGGGFF+@FFFFFAB>FFFFFFFFEBDFBA=>@=9=2@9@FDFFEEED;;DFFFF3<6>>@D@9@FBFFF;2:B07<?>?BF>94>?(413490>::024?;02-
@M04999:289:000000000-L3R54:1:1101:5162:10455 2:N:0:403
CTAGACTACAGGGGTATCTAATCCTGTTTGCTCCCCACGCTTTCGCATCTCAGCGTCAGTATCTGTCCAGAAGGCCGCCTTCGCCACCGGTATTCCTCCACATCTCTACGCATTTCACCGCTACACGTGGAATTCTACCTTCCTCTACAATACTCTAGTTAACCAGTTTTAAGTGCAATTCCTAGGTTGAGCCCAGGGCTTTCACACCCAACTTAATTATCCGCCTACATGCCCTTTACGCCCAGTCATTCCGATTAACGCTCGCACCCTCCGTATTACCGCGGCTGCTGGCACGGAGTTT
+
CCCCCGGGGGGGGGGGGGGGGGGGGGGGGGGGGGGGGGGGGGGGGGGGGGGGGGGGGGGGGGGGGGGGGGGGGGGGGGGGGGGGGGGGGGGGGGGGGGGGGGGGGGGGGGGGGGGGGGGGGGGGGGGGGGGGGGGGGGGGGGGGGGGGGGGGGGGGGGGGGGGGGGGGGGGGGGGGFGFGGGGGGFGGGGGGGFGGGGGFFFFFFFFFAFFFFFFFFFFFFEFFFFFDB?<BE==BFFFFFFFFFFFFFEEFF6?@FF<;><2:@BFBFFFFFF<?BFFFFFF2>;>1:?2:3?82(2:8)
@M04999:289:000000000-L3R54:1:1101:3909:10456 2:N:0:403
GACTACCAGGGTATCTAATCCTGTTCGCTCCCCACGCTTTCGTCCATCAGCGTCAATCGGTATTTAGTAACCTGCCTTCGCAATCGGGGTTCTGTGTAATATCTATGCATTTCACCGCTACACTACACATTCCAGCTACTTCAATACTATTCAAGATTAACAGTATCAACGGCAGTTCTACAGTTAAGCTGCAGGTTTTCACCGCTGACTTATCAACCCGCCTACGGACCCTTTAAACCCAATAAATCCGGATAACGCTCGCATCCTCCGTATTACCGCGGCTGCTGGCACGGAGTTAGCC
+
CCCCCGGGGGGGGGGGGGGGGGGGGGGGGGGGGGGGGGGGGGGGGGGGGGGGGGGGGGGGGGGGGGGGGGGGGGGGGGGGGGGGGGGGGGGGGGGGGGGGGGGGGGGGGGGGGGGGGGGGGGGGGGGGGGGGGGGGGGGGGGGGGGGGGGGGGGGGGGGGGGGGGGGGGGGGGGGGFGFGGGGGGGGGGGGGGGGGGGGGFFFEFFFFFFFFFFFFFFFFFFFFFFFFFFFFFFFFFFFFF?@@A><C8@B6;@FF@B?;>FFFFBFFF>BB<7<<ABFF(7>FFFFF<:?F649??DFB>
@M04999:289:000000000-L3R54:1:1101:4608:10463 2:N:0:403
CATGACTACTCGGGTATCTAATCCTGTTTGCTACCCACGCTTTCGAGCATGAACGTCAGTGTTATCCCAGGAGGCTGCCTTCGCCATCGGTATTCCTCCACATCTCTACGCATTTCACTGCTACACGTGGAATTCTACCTCCCTCTGACACACTCTAGTTAGACAGTTTCAAATGCACGTCCCAAGTTGAGCTCGGGGATTTCACATCTGACTTATCTAACCGTCTGCGCTCGCTTTACGCCCAGTAATTCCGATTAACGCTCGCACCCTACGTATTACCGCGGCTGCTGGCACGTAGTT
+
CCCCCGGGGGGGGGGGGGGGGGGGGGGGGGGGGGGGGGGGGGGGGGGGGGGGGGGGGGGGGGGGGGGGGGGGGGGGGGGGGGGGGGGGGGGGGGGGGGGGGGGGGGGGGGGGGGGGGGGGGGGGGGGGGGGGGGGGGGGGGGGGGGGGGGGGGGGGGGGGGGGGGGFGGGGGGGGGFGFGGGGGGGGGGGGGGGGGGGGGFFFFFFFFFFFFFFFFFFFFFFFFFFFFFFFFFFFFFFFFFBFFDFFFFFEFFFFFDEFF9@FFFFFFBFFF<?FFFFFFBFFFB>>BFFBF?D:3:<FF
@M04999:289:000000000-L3R54:1:1101:19494:10483 2:N:0:403
GGTGGACTACCCGGGTATCTAATCCTGTTCGCTCCCCACGCTTTCGTCCATCAGCGTCAATCGGTATTTAGTAACCTGCCTTCGCAATCGGGGTTCTGTGTAATATCTATGCATTTCACCGCTACACTACACATTCCAGCTACTTCAATACTATTCAAGATTAACAGTATCAACGGCAGTTCTACAGTTAAGCTGCAGGTTTTCACCGCTGACTTATCAACCCGCCTACGGACCCTTTAAACCCAATAAATCCGGATAACGCTCGCATCCTCCGTATTGCCGCGGCTGCTGGCACGGAGTT
+
CCCCCGGGGGGGGGGGGGGGGGGGGGGGGGGGGGGGGGGGGGGGGGGGGGGGGGGGGGGGGGGGGGGGGGGGGGGGGGGGGGGGGGGGGGGGGGGGGGGGGGGGGGGGGGGGGGGGGGGGGGGGGGGGGGGGGGGGGGGGGGGGGGGGGGGGGGGGGGGGGGGGGGGGGGGGGGGDEGFDGGGGGGGGGGGGGGGGGGGGFFFFFFFEBF>AFFFFFFFFFFFFFFFFFF@FFFFF@;EA<EDFF6;EAEFFEFFFFFFFFBBBBFB?B?BBBFF:08<D<>6;BF>FFFF:004(42984
@M04999:289:000000000-L3R54:1:1101:8243:10495 2:N:0:403
ACTACTGGGGTATCTAATCCTGTTCGCTACCCATGCTTTCGAACCTCAGCGTCAGTTACAGACCAGAGAGCCGCCTTCGCCACTGGTGTTCTTCCATATATCTACGCATTCCACCGCTACACATGGAGTTCCACTCTCCTCTTCTGCACTCAAGAAAAACAGTTTCAGCTGCACTTCCCCGGTTAAGCCGAGGGCTTTCACAGCTGACTTGTTCTCCCGCCTGCGTTCGCTTTACGCCCAATAAATCCGGACAACGCTTGCCACCTACGTATTACCGCGGCTGCTGGCACGTAGTTAGCCG
+
CCCCCGGGGGGGGGGGGGGGGGGGGGGGGGGGGGGGGGGGGGGGGGGGGGGGGGGGGGGGGGGGGGGGGGGGGGGGGGGGGGGGGGGGGGGGGGGGGGGGGGGGGGGGGGGGGGGGGGGGGGGGGGGGGGGGGGGGGGGGGGGGGGGGGGGGGGGGGGGGGGGGDGGGGGGGGGG8FFFGGGGGGGGGGGGGGGGFGGGGFFFFFFFFFEFFFFFFFFFFEFDFFDF??>D3?EEFFF>B?FFFFFEFFF:BBFFFFF0<BFFFBFFFF??4:A<9?;9>66;?F??::DFB7:?AADFF0
@M04999:289:000000000-L3R54:1:1101:8549:10496 2:N:0:403
ATCGGGACTACTAGGGTATCTAATCCTGTTTGCTCCCCACGCTTTCGCATCTCAGCGTCAGTATCTGTCCAGAAGGCCGCCTTCGCCACCGGTATTCCTCCACATCTCTACGCATTTCACCGCTACACGTGGAATTCTACCTTCCTCTACAATACTCTAGTTAACCAGTTTTAAGTGCAATTCCTAGGTTGAGCCCAGGGCTTTCACACCTAACTTAATTATCCGCCTACATGCCCTTTACGCCCAGTCATTCCGATTAACGCTCGCACCCTCCGTATTACCGCGGCTGCTGGCACGGAGT
+
CCCCCGGGGGGGGGGGGGGGGGGGGGGGGGGGGGGGGGGGGGGGGGGGGGGGGGGGGGGGGGGGGGGGGGGGGGGGGGGGGGGGGGGGGGGGDFGGGGGGGGGGGGGGFGGGGGGGGGGGGGGGGGGGGGGGGGFGGGGGGGGGFGGGGGGGGGGFFFGGGGGGGGGGGAFDFCDFFGFGGGGCGGGGGAFGGGGFFGGCBFFFFFFFFFFFFFFFF6BEFFF4@FFDFFEC<EEFEBEFF@FFFFFEFFFFF?@?0;DFFF;D@BF9B>????>11:?FFFFFF;249<?::6<<?90,-
@M04999:289:000000000-L3R54:1:1101:17126:10536 2:N:0:403
TGGGGACTACAGGGGTATCTAATCCTGTTCGCTACCCATGCTTTCGAACCTCAGCGTCAGTTACAGACCAGAGAGCCGCCTTCGCCACTGGTGTTCTTCCATATATCTACGCATTCCACCGCTACACATGGAGTTCCACTCTCCTCTTCTGCACTCAAGAAAAACAGTTTCAGCTGCACTTCCCCGGTTAAGCCGAGGGCTTTCACAGCTGACTTGTTCTCCCGCCTGCGTTCGCTTTACGCCCAATAAATCCGGACAACGCTTGCCACCTACGCATTACCGCGGCTGCTGGCACGTAGTT
+
CCCCCGGGGGGGGGGGGGGGGGGGGGGGGGGGGGGGGGGGGGGGGGFGGGGGGGGGGGGGGGGGGGGGGGGGGGGGGGGGGGGGGGGGGGGFGGGGGGGGGGGGGGGGGGGGGGGGGGGGGGGGGGGGGGFGGGGGGGGGGGGGGGGGGGGGGGGGGGGGGGG?EGGGGGGGGGGGFGFGGGFGGGGGGGGGGGGGGGGGFFFFFFFFFFFBDFFFFFFFFFDFFFFBDF@FFF>F?FEFDFB972@;<69>?>;?BFFBFFF?:?FFB:?0:1((4126.,49(49(1::7<7)-.2(3.
@M04999:289:000000000-L3R54:1:1101:16508:10571 2:N:0:403
GGACTACACGGGTATCTAATCCTGTTTGCTCCCCACGCTTTCGCATCTCAGCGTCAGTATCTGTCCAGAAGGCCGCCTTCGCCACCGGTATTCCTCCACATCTCTACGCATTTCACCGCTACACGTGGAATTCTACCTTCCTCTACAATACTCTAGTTAACCAGTTTTAAGTGCAATTCCTAGGTTGAGCCCAGGGCTTTCACACCTAACTTAATTATCCGCCTACATGCCCTTTACGCCCAGTCATTCCGATTAACGCTCGCACCCTCCGTATTACCGCGGCTGCTGGCACGGAGTTAGC
+
CCCCCGGGGGGGGGDGGGGGGGGGGGGGGGGGGGGGGGGGGGGGEFEGGGGGGGGGGGGGGGGGGGGGGGGGGGGGGGGGGGGGGGGGF:FGGGGGGGGGGGGGGGGFGFGGGGGGGGGGGGGGGGGGGGGGGGGGGGGGGGFGGGGGGGGFGGGGGGGGGGGGGDFGGGGFGGGGFGFGGGGFGGGGGGGFGGGD5CFFFFFFFFFFC@EEFAFFFFFEB@5AFB5:CEFFFFEFFF@A@FD;=EF?ECF@<;;EC@;DD6>FFBB0:3;??<7<B)(-799>017:>6:>F6671:>4)
@M04999:289:000000000-L3R54:1:1101:5002:10619 2:N:0:403
TCTTGACTACACGGGTATCTAATCCTGTTCGCTCCCCACGCTTTCGTCCATCAGCGTCAATCGGTATTTAGTAACCTGCCTTCGCAATCGGGGTTCTGTGTAATATCTATGCATTTCACCGCTACACTACACATTCCAGCTACTTCAATACTATTCAAGATTAACAGTATCAACGGCAGTTCTACAGTTAAGCTGCAGGTTTTCACCGCTGACTTATCAACCCGCCTACGGACCCATTAAACCCAAAAAATCCGGATAACGCTCGCATCCTCCGTATTACCGCGGCTGCTGGCACGGAGTT
+
CCCCCGGGGGGGGGGGGGGGGGGGGGGGGGGGGGGGGGGGGGGGGGGGGGGGGGGGGGGGGGGGGGGGGGGGGGGGGGGGGGGGGGGGGGGGGGGGGGGGGGGGGGGGGGGGGGGGGGGGGGGGGGGGGGGGGGGGGGGGGGGGGGGGGGGGGGGGGGGGGGGGGGGGGGGGGGGGFGFGGGGGGGGGGGGGGGGGGGGGFFFFFFFFFFFFFFFFFFFFFFFFFFFFFFFFFFFFDAFFFFD@?0;<FF@FFFF62:A?0>:<BFFB0??<06:1:FBFFF69B66>????6(4:,03:4
@M04999:289:000000000-L3R54:1:1101:14497:10627 2:N:0:403
AGACTACAAGGGTATCTAATCCTGTTTGCTCCCCACGCTTTCGCATCTCAGCGTCAGTATCTGTCCAGAAGGCCGCCTTCGCCACCGGTATTCCTCCACATCTCTACGCATTTCACCGCTACACGTGGAATTCTACCTTCCTCTACAATACTCTAGTTAACCAGTTTTAAGTGCAATTCCTAGGTTGAGCCCAGGGCTTTCACACCTAACTTAATTATCCGCCTACATGCCCTTTACGCCCAGTCATTCCGATTAACGCTCGCACCCTCCGTATTACCGCGGCTGCTGGCACGGAGTTAGC
+
CCCCCGGGGGGGGGGGGGGGGGGGGGGGGGGGGGGGGGGGGGGGGDGGGGGGGGGGGGGGGGGGGGGGGGGGGGGGGGGGGGGGGGGGGGGGGGGGGGGGGGGGGGGGGGGGGGGGGGGGGGGGGGGGGGGGGGGGGGGGGGGGGGGDGGGGGGGGGGGGGGGGGGGGGGGGGGGGFGFGGGGGGGGGGGGGGGGGGGGGFFFFFFFFFFFFFFFFFFFFFFFFFFFFFFFFFFFFFFDFFFFFFFFFFFFFFFDEED@FFBFFFB??B?6?0<BFFBBFFF>;FFFFFF7<(79>??AB<
@M04999:289:000000000-L3R54:1:1101:10451:10641 2:N:0:403
AGGACTACCAGGGTATCTAATCCTGTTTGCTACCCACGCTTTCGAGCATGAACGTCAGTGTTATCCCAGGAGGCTGCCTTCGCCATCGGTATTCCTCCACATCTCTACGCATTTCACTGCTACACGTGGAATTCTACCTCCCTCTGACACACTCTAGTTAGACAGTTTCAAATGCACGTCCCAAGTTGAGCTCGGGGATTTCACATCTGACTTATCTAACCGTCTGCGCTCGCTTTACGCCCAGTAATTCCGATTAACGCTCGCACCCTACGTATTACCGCGGCTGCTGGCACGTAGTT
+
CCCCCGGGGGGGGGGGGGGGGGGGGGGGGGGGGGGGGGGGGGGGGGGGGGGGGGGGGGGGGGGGGGGGGGGGGGGGGGGGGGGGGGGGGGGGGGGGGGGGGGGGGGGGGGGGGGGGGGGGGGGGGGGGGGGGGGGGGGGGGGGGGGGGGGGGGGGGGGGGGGGGGGGGGGGGGGGGFGFGGGGGGGGGGGGGGGGGGGGGFFFFFFAFFFFFFFFFFFFFFFFFFFEFAAABF@DFFFFFFFFFFF?C<CEFFFFFEFFFFFBFFB>:BFBF:<BFFFFFBFF>BFF>B?(1<6???<B
@M04999:289:000000000-L3R54:1:1101:11790:10661 2:N:0:403
TGACTACTGGGGTATCTAATCCTGTTCGCTACCCATGCTTTCGAACCTCAGCGTCAGTTACAGACCAGAGAGCCGCCTTCGCCACTGGTGTTCTTCCATATATCTACGCATTCCACCGCTACACATGGAGTTCCACTCTCCTCTTCTGCACTCAAGAAAAACAGTTTCAGCTGCACTTCCCCGGTTAAGCCGAGGGCTTTCACAGCTGACTTGTTCTCCCGCCTGCGTCCGCTTTACGCCCAATAAATCCGGACAACGCTTGCCACCTACGTATTACCGCGGCTGCTGGCACGTAGTTAGC
+
CCCCCCFFA<8C@;FFGGGCEFA<CFGGGEEE8FCAEEGGGGDDFGCEGGFGGGGGGEFEGGFGFFCEFGFCCFGGGGDGCEFGGGEGFGB@FEFA,<FAFFGGGFGFGEEGG9FG8FGCFGGGGGG?AEFFF9E,,@E=?DFFFGGFGGGFG?,,@3,@8+@,EGDEAD8FGGGGFFFFDFD6@@@FEGGE7::CCCGF+=EFFAFFBFEE=BFFEF4>5=FFFF9>(166;D0)928E6@;@374.7471<BF?BFFF:<07<>BFB01:?AB>)4:>B9996::)4::),.,4:2<D4
@M04999:289:000000000-L3R54:1:1101:22370:10685 2:N:0:403
GGTAGGACTACAAGGGTATCTAATCCTGTTTGCTACCCACGCTTTCGAGCATGAACGTCAGTGTTATCCCAGGAGGCTGCCTTCGCCATCGGTATTCCTCCACATCTCTACGCATTTCACTGCTACACGTGGAATTCTACCTCCCTCTGACACACTCTAGTTAGACAGTTTCAAATGCACGTCCCAAGTTGAGCTCGGGGATTTCACATCTGACTTATCTAACCGTCTGCGCTCGCTTTACGCCCAGTAATTCCGATTAACGCTCGCACCCTACGTATTACCGCGGCTGCCGGCACGTAGT
+
CCCCCGGGGGGGGGGGGGGGGGGGGGGGGGGGGGGGGGGGGGGGGGGGGGGGGGGGGGGGGGGGGGGGGGGGGGGGGGGGGGGGGGGGGGGGGGGGGGGGGGGGFGGGGGGGGGGGGGGGGGGGGGGGGGGGGCFGGGGGGGGGGGGGGGGGGGGGGGGGGGGGGGGGGGGGGGGGFGFGFGGGGGFGGGEFGGGGGGGGFFFFFFFFFFFFEFFFFFFFFFFD=9<4BCFAB@FFFDDFFFFFFD@F4?EFFF@;D?DFE@6?D@>129?B:<:3):4).4:91222;:?>>>13130.-
@M04999:289:000000000-L3R54:1:1101:4243:10687 2:N:0:403
TAGGACTACTAGGGTATCTAATCCTGTTCGCTCCCCACGCTTTCGTCCATCAGCGTCAATCGGTATTTAGTAACCTGCCTTCGCAATCGGGGTTCTGTGTAATATCTATGCATTTCACCGCTACACTACACATTCCAGCTACTTCAATACTATTCAAGATTAACAGTATCAACGGCAGTTCTACAGTTAAGCTGCAGGTTTTCACCGCTGACTTATCAACCCGCCTACGTACCCTTTAAACCCAATAAATCCGGATAACGCTCGCATCCTCCGTAGTACCGCGGCTGCTGGCACGGAGTT
+
CCCCCEEFGGGGGGGGGGGGGGGGDFFEAFGGGGGGFGGGGGGGGGGGGGGGGGGGGEGGGGGGFFGFFFGGGGGGFGFGEFGGCFFGGDGFGGGGGFEGGGGGGGGGGGGFGFGGGGGGGGGGG=FGGGGGGGGGGEFGEFGGGGFGGGGGGDGFFFGGGGFGGGFGGGGGGGGGFD;DGFFFAFGGFG8FFG6:C+@FFFFFFFEFFFFFEFFFFFFDFFFFFFAD@->B?EFDEFCFE=D=0@F8C?EEFF;1@FFFFFF@>F?F?>A:>:?(4AF>B9>B0496054034<;(41:
@M04999:289:000000000-L3R54:1:1101:28533:10687 2:N:0:403
GACTACCCGGGTATCTAATCCTGTTTGCTCCCCACGCTTTCGCATCTCAGCGTCAGTATCTGTCCAGAAGGCCGCCTTCGCCACCGGTATTCCTCCACATCTCTACGCATTTCACCGCTACACGTGGAATTCTACCTTCCTCTACAATACTCTAGTTAACCAGTTTTAAGTGCAATTCCTAGGTTGAGCCCAGGGCTTTCACACCTAACTTAATTATCCGCCTACATGCCCTTTACGCCCAGTCATTCCGATTAACGCTCGCACCCTCCGTATTACCGCGGCTGCTGGCACGGAGTTAGCC
+
CCCCCGGGGGGGGGGGGGGGGGGGGGGGGGGGGGGGGGGGGGGGGGGGGGGGGGGGGGGGGGGGGGGGGGGGGGGGGGGGGGGGGGGGGFGGGGGGGGGGGGGGGGGGGGGGGGGGGGGGGGGGGGGDGGGGGGGGGGGGGGGGGGGGGGGGGGGGGFGGGGGGGGGGFGGGGGFFFGFGGGGGGGGGGGGGGGGGGGGGFFFFFFFFFFEECFFFFFFFFDFAFBEF=EFEFFCFFFBE@FFFFFFEFE<FFFFFFFFF@FFF;FFFFB?67?AFF:3609>F??::?BF?>(-(4<<24
@M04999:289:000000000-L3R54:1:1101:3688:10694 2:N:0:403
TGTGACTACTGGGGTATCTAATCCTGTTTGCTCCCCACGCTTTCGCATCTCAGCGTCAGTATCTGTCCAGAAGGCCGCCTTCGCCACCGGTATTCCTCCACATCTCTACGCATTTCACCGCTACACGTGGAATTCTACCTTCCTCTACAATACTCCAGATAACCAGTTTTAAGTGCAATTCCCAGGTTGAGCCCGGGGCTTTCACACCTAACTTAATTATCCGCCTACATGCCCTTTACGCCCAGTCATTCCGATTAACGCTCGCACCCTCCGTATTACCGCGGCTGCTGGCACGGAGTTG
+
<@CCCFAFFFE@FBFFGFFFGFEFGGEFAEFGG<F:@CGEDGC9CEBEEFGGGG7,BFG<@@EFFGGGGGGFFFGGGGD@FCGGGGE=FGGGFGGGGGCGGG<F=F;FFGGGGGGGGFE8FEEEEEFGFE+FEDFG;B89DFGGFEFGGCG9AF=@D=9==EFGGF@,@ACFGGGDB97=2=2@=CFGC?86,DEDC*9<AFFC6BF42;):<>4+9>FCA?=(65@>>EE3534=ECF>;61(6/7)<3<EE(6(/)98@?:9>>BF:6?:B1232<4<(4>FF99<:004,581996:)
@M04999:289:000000000-L3R54:1:1101:22755:10713 2:N:0:403
CAGGGGACTACAGGGGTATCTAATCCTGTTCGCTCCCCACGCTTTCGTCCATCAGCGTCAATCGGTATTTAGTAACTGCCCTTGGCAATGGGGGTTCGTGGTATTATCACCGCATTCCACGGCTACACAACACATTCAACCTCCTTCATTACTATCCAAGATTAACAGTATCACCGGCAGTCCTACATTTAAGCTGCGGGTTTTCACCGCTGACTTATCAACCCGCCTACGGACCCTTTAACCCCAATAAATCGGGTTACCGCTGCCACCCTCGGAATTCCCGCGCCGCTGGACCCGTGGT
+
CCCCCGGGGGGGGGGGGGGGGGGGGGGGGGGGGGGGGGGGGGGGGGGGGGGGGGGGGGGGGGGGGGGGGGGGGG<F,,,A,B,,,,C,,,BFG7F+,+4:+9C<,,9,,,,+++@F,,9E+++4+6,,,+446,@=D,,,3,,,@,,@3333,,@,,@,,,@,E,+,,22,,@,+@*0**;**,,,,,7,@,7;,***3*:ADF+4B*(((((28+7+:9+3=(.6(/3(8/24;(8<0@B)8???:<:A2).(4(((4))-,,((.)).((-(,((4))4)(-4((((((-(1((--((-
@M04999:289:000000000-L3R54:1:1101:7776:10738 2:N:0:403
AGGTGACTACTCGGGTATCTAATCCTGTTTGCTACCCACGCTTTCGAGCATGAACGTCAGTGTTATCCCAGGAGGCTGCCTTCGCCATCGGTATTCCTCCACATCTCTACGCATTTCACTGCTACACGTGGAATTCTACCTCCCTCTGACACACTCTAGTTAGACAGTTTCAAATGCACGTCCCAAGTTGAGCTCGGGGATTTCACATCTGACTTATCTAACCGTCTGCGCTCGCTTTACGCCCAGTAATTCCGATTAACGCTCGCACCCTACGTATTACCGCGGCTGCTGGCACGTAGTT
+
CCCCCGGGGGGGGGGFGGGGGGGGGGGGGGGGGGGGGGGGGECDGGGGGGGFGGGGGFFGGGGGGGGGGGGGGGGDGGGGGGGGGGGGGEGFGGFGGGGEGGGFGGGGGGGGGGGGGGGGFGGGGGGFFGGGGGGGGGGFGGFGGGGGGAFGGGGGGGGDFEGGGGGEGFGGGFGGFGFGFGGEF?FGGFFGGEF+@7D6?AAFFFFFECCEFFFAEBAEFFBFADFBCA>A@BF?9BEAD2>97;@<?CCF64;6;7E<2;??FF903:08?<.36:4<<:9(,7(3?:).2(.1..((.
@M04999:289:000000000-L3R54:1:1101:28512:10738 2:N:0:403
GACTACTCGGGTATCTAATCCTGTTCGCTCCCCACGCTTTCGTCCATCAGCGTCAATCGGTATTTAGTAACCTGCCCTCGCAATCGGGGTTCTGTGTAATATCTATGCATTTCACCGCTACACTACACATTCCAGCTACTTCAATACTATTCAAGATTAACAGTATCAACGGCAGTTCTACAGTTAAGCTGCAGGTTTTCACCGCTGACTTATCAACCCGCCTACGGACCCTTTAAACCCAATAAATCCGGATAACGCTCGCATCCTCCGTATTACCGCGGCTGCTGGCACGGAGTTAGCC
+
CCCCCGGGGGGEGGGGGGGGGGGGGGGGGGGGGGGGGGGGGCGGGGGGGGGGGGGGGGGGGGGGGGGGGGGGGGGGGGGGGCBFGGGGGGGGGGGGGGGGGGGGGGFGGGGGGGFGDGGEGGGGGGGGGGFGGFFGGGGGGGGCFGGGGGGGGAEFGGFGGGGGGGGGGFG>EEGGFFFFGGDGGGGGFGGGGGGGGCGFFFFFEFFEFFCCEFFFBFFFFFFFF??9@@DFBFFECAFE?FFFAEFFFFB6(1;E;02:>BFFFFF2:>B0<B<DB6;667>FBF>FFFF?>BFF?F<47
@M04999:289:000000000-L3R54:1:1101:26777:10751 2:N:0:403
GGTAGACTACTCGGGTATCTAATCCTGTTCGCTCCCCACGCTTTCGTCCATCAGCGTCAATCGGTATTTAGTAACCTGCCTTCGCAATCGGGGTTCTGTGTAATATCTATGCATTTCACCGCTACACTACACATTCCAGCTACTTCAATACTATTCAAGATTAACAGTATCAACGGCAGTTCTACAGTTAAGCTGCAGGTTTTCACCGCTGACTTATCAACCCGCCTACGGACCCTTTAAACCCAATAAATCCGGATAACGCTCGCATCCTCCGTATTACCGCGGCTGCTGGCACGGAGTT
+
CCCCCGGGGGGGGGGGGGGGGGGGGGGGGGGGGGGGGGGGGGGGGGGGGGGGGGGGGGGGGGGGGGGGGGGGGGGGGGGGGGGGGGGGGGGGGGGGGGGGGGGGDFGGFGGGGGGGGGGGGGGGGGGGGGGGGGGGGGGGGGGGGGGGGGGGGGAFGGGDGGGGGGGGGGGGGGGG>DFGGGGGGGGGGGGGGGGGGGGGF?FFFFFBAFFFFFFFEFFFFFFFFA@@D922==@DFFFF9EFF@@D@EFFFFF68??FFFFFFFFF?>FFFFFFF0224<19>09>B?F?B0:8:3,4?8
@M04999:289:000000000-L3R54:1:1101:2253:10764 2:N:0:403
CGACTACCGGGGTATCTAATCCTGTTTGCTCCCCACGCTTTCGCATCTCAGCGTCAGTATCTGTCCAGAAGGCCGCCTTCGCCACCGGTATTCCTCCACATCTCTACGCATTTCACCGCTACACGTGGAATTCTACCTTCCTCTACAATACTCCAGATAACCAGTTTTAAGTGCAGTTCCCAGGTTGAGCCCGGGGCTTTCACACCTAACTTAATTATCCGCCTACATGCCCTTTACGCCCAGTCATTCCGATTAACGCTCGCACCCTCCGTATTACCGCGGCTGCTGGCACGGAGTTAGC
+
CCCCCGGGGGGGGGGGGGGGGGGGGGGGGGGGGGGGGGGGGGGGGGGGGGGGGGGGGGGGGGGGGGGGGGGFGGGGGGGGGGGGGGGGFGGGGGGGGGGGGGGGGGGGGGGGGGGGGGGGGGGGGGGGGGGGGGGGGGGGGGGGGGGGGGGGGGGGGGFGGGGGGGGFGGGGGGGGFGFGGGGGGGGGGGGGDGGGGGGGFFFFFFFFBDEFFFFFFFFCEDDF;DFFC@88EFFFFFFFFFFFFE?CEFF;:BFFA(9?FFF6>BB2:BFB:??AFBB601;>B?>):????13-4?BBA
@M04999:289:000000000-L3R54:1:1101:21445:10791 2:N:0:403
ACCTAGACTACCGGGGTATCTAATCCTGTTCGCTCCCCACGCTTTCGTCCATCAGCGTCAATCGGTATTTAGTAACCTGCCTTCGCAATCGGGGTTCTGTGTAATATCTATGCATTTCACCGCTACACTACACATTCCAGCTACCTCAATACTATTCAAGATTAACAGTATCAACGGCAGTTCTACAGTTAAGCTGCAGGTTTTCACCGCTGACTTATCAACCCGCCTACGGACCCTTTAAACCAAATAAATCCGGATAACGCTCGCATCCTCCGTATTACCGCGGCTGCTGGAACGGAGT
+
CCCCCGFGGGGEGG@+@FGGGDEFAFGFGGGGGGGDGEE@FGGG<FFFEEGGGGGGGGGGDGFGDFFFGGGGGGGGGGGFGGGGGGGEE8C?FGGGFGGGGGGAF<FGGGGGGGFFGGGGGGGGGGGGGGGFGGGFEDD>EGGGGGGGGGDGGGGC,@=FA9FFDD:DFFGFDGFG>C5+38CFC7DGGFFGGGFGF9CFFFF>FFFFA)74=ABFC6FA9>B>9@B=(792(4;D@1;+9;)6(6/7)77?)=91<;?A<?0(((((34(.),-(48?>>A601(4(,(44:((,(,(-(
@M04999:289:000000000-L3R54:1:1101:3587:10793 2:N:0:403
GAGACAACTAGGGTATCTAATCCTGTTTGCTACCCACGCTTTCGAGCATGAACGTCAGTGTTATCCCAGGAGGCTGCCTTCGCCATCGGTATTCCTCCACATCTCTACGCATTTCACTGCTACACGTGGAATTCTACCTCCCTCTGACACACTCTAGTTTGACAGTTTCAAATGCACGTCCCAAGTTGAGCTCGGGGATTTCACATCTGACTTATCTAACCGTCTGCGCTCGCTTTACGCCCAGTAATTCCGATTAACGCTCGCACCTTACGTATTACCGCGGCTGCAGCCACCCGTAGGC
+
CCCCCGGGGGGGGGGGGGGGGGGGGGGGGGGGGGGGGGGGGGGGGGGGGGGGGGGGGGGGGGGGGGGGGGGGGGGGGGGGGGGGGGGGGGGGGGGGGGGGGGGGGGGGGGGGGGGGGGGGGGGGGGGGGGGGGGGGGGGGGGGGGGGGGGGGGGGGGGGGGGGGGGGGGGGGGGGGFFFGGGGGGGGGGGGFGGGGGDGGFFFFFFFFFFFFFFFFFFFFFFFFFFEFFFFA@FFFEFFFFFFFFCFFECEFF?D8CED9;@B>>@>FFAF?FFF?ADFFFB(6>BBB?706?:69:76(.
@M04999:289:000000000-L3R54:1:1101:26979:10800 2:N:0:403
GACTACTGGGGTATCTAATCCTGTTTGCTCCCCACGCTTTCGCATCTCAGCGTCAGTATCTGTCCAGAAGGCCGCCTTCGCCACCGGTATTCCTCCACATCTCTACGCATTTCACCGCTACACGTGGAATTCTACCTTCCTCTACAATACTCTAGTTAACCAGTTTTAAGTGCAATTCCTAGGTTGAGCCCAGGGCTTTCACACCTAACTTAATTATCCGCCTACATGCCCTTTACGCCCAGTCATTCCGATTAACGCTCGCACCCTCCGTATTACCGCGGCTGCTGGCACGGAGTTAGCC
+
CCCCCGGGGGGGGGGGGGGGGGGGGGGGGGGGGGGGGGGGGGGGGGGGGGGGGGGGGGGGGGGGGGGGGGGGGGGGGGGGGGGGGGGGGGGGGGGGGGGGGGGGGGGGGGGGGGGGGGGGGGGGGGGGGGGGGGGGGGGGGGGGGGGGGGGGGGGGGGGGGGGGGGGFEGGGGGGGFGFGGGGFGGGGGGGGG6EDGGGGFFFFFFFFFFFFFFFFFFFDFFDFFFFFEEFFFFFFFFFFFDEFFFFFFFF@DFFFFFF@BB;>9?FFFFBFFFFBDF>>>999?FFFF:?B014?:BFB3
@M04999:289:000000000-L3R54:1:1101:21481:10818 2:N:0:403
ACGACTACAGGGGTATCTAATCCTGTTTGCTCCCCACGCTTTCGCATCTCAGCGTCAGTATCTGTCCAGAAGGCCGCCTTCGCCACCGGTATTCCTCCACATCTCTACGCATTTCACCGCCACACGTGGAATTCTACCTTCCTCTACAATACTCCAGATAACCAGTTTTAAGTGCAGTTCCCAGGTTGAGCCCGGGGCTTTCACACCTAACTTAATTATCCGCCTACATTCCCTTTACGCCCAGTCATTCCGATTAACGCTCGCACCCTACGTATTACCGCGGCTGCTGGCACGGAGTT
+
CC@C<CFGGGGGDCBE<FFEFGFFFGCE<@EFGGC<CF:FG<AFG7BB,@<CF76@BCCFC@CCCFFFFFGG<FEFF:FEC<F?F:AF7F=FFFC<FCDGCEG<?<,AA+@CEFA9FFFEDC::?:EEFE=FEFF;@EG;FGFFG83@?FFFCF?DE=D=6D=@,AF86CFFED?EDGFG9FGG?FECGC@EFGDD*;DG>?9=F/@46@FFFFFF48=>8@FFFFFF))1?@EEFFFFFFFF<EE<CFFFF;0(,?EF1:1>B00182(.:43<2AAAF9(9>;6:>FFF??F603:8
@M04999:289:000000000-L3R54:1:1101:10115:10949 2:N:0:403
ATGACTACACGGGTATCTAATCCTGTTTGCTCCCCACGCTTTCGCATCTCAGCGTCAGTATCTGTCCAGAAGGCCGCCTTCGCCACCGGTATTCCTCCACATCTCTACGCATTTCACCGCTACACGTGGAATTCTACCTTCCTCTACAATACTCCAGATAACCAGTTTTAAGTGCAATTCCCAGGTTGAGCCCGGGGCTTTCACACCTAACTTAATTATCCGCCTACATGCCCTTTACGCCCAGTCATTCCGATTAACGCTCGCACCCTCCGTATTACCGCGGCTGCTGGCACGGAGTT
+
CCCCCGGGGGGGGGGGGGGGGGGGGGGGGGGGGGGGGGGGGGGGGGGGGGGGGGGGGGGGGGGGGGGGGGGGGGGGGGGGGGGGGGGGGGGGGGGGGGGGGGGGGGGGGGGGGGGGGGGGGGGGGGGGEGGGGGGGGGGGGGGGGGGGGGGGGGGGGGGGGGGGGGGGGGGGGGGGFGFGGGGGGGGGGGGGGGGGGGGGFFFFFFFFEEFFEFFFFFFFFFFFFFFFFFFFFF@FEEFFFFFFFF3CFFFFF<<6C>17:BFBFFFFFFFB6(24>FD61(4>B>??:?B()44(-4:
@M04999:289:000000000-L3R54:1:1101:7766:10961 2:N:0:403
GACTACTCGGGTATCTAATCCTGTTTGCTCCCCACGCTTTCGCATCTCAGCGTCAGTATCTGTCCAGAAGGCCGCCTTCGCCACCGGTATTCCTCCACATCTCTACGCATTTCACCGCTACACGTGGAATTCTACCTTCCTCTACAATACTCCAGATAACCAGTTTTAAGTGCAGTTCCCAGGTTGAGCCCGGGGCTTTCACACCTAACTTAATTATCCGCCTACATGCCCTTTACGCCCAGTCATTCCGATTAACGCTCGCACCCTCCTTATTACCTCGGCTGCTGGCACGGAGTTGTCC
+
CCCCCGGGGGGGGGGGGGGGGGGGGGGGGGGGGGGGGGGGGGGGGGGGGGGGGGGGGFGGGGGGGGGFGGGGGGGGGGGGGGGGGGGGGGGGGGGGGGGGGGGGGGGEFGGGGGGGGGGDGGGGGGGGGGGGGGGGGGGGGGGGGGGGGGGG?EGDGEDFGGGGGGGGGGGGGGGGFGFGFGGGFEGGFGGGGG5DGGDFAFFF?FFF@EEEFFF>CF6>?5@@FEEFFFFEFE3>DFF>1;4<EF))9@DFFDFE;@@6((29><?<0(.6:A4A>)--((41(5)(30266(4?4))..
@M04999:289:000000000-L3R54:1:1101:11661:11003 2:N:0:403
TTGGACTACTAGGGTATCTAATCCTGTTTGCTCCCCACGCTTTCGCATCTCAGCGTCAGTATCTGTCCAGAAGGCCGCCTTCGCCACCGGTATTCCTCCACATCTCTACGCATTTCACCGCTACACGTGGAATTCTACCTTCCTCTACAATACTCTAGTTAACCAGTTTTAAGTGCAATTCCTAGGTTGAGCCCAGGGCTTTCACACCTAACTTAATTATCCGCCTACATGCCCTTTACGCCCAGTCATTCCGATTAACGCTCGCACCCTCCGTATTACCGCGGCTGCTGGCACGGAGTTT
+
CCCCCGGGGGGGGGGGGGGGGGGGGGGGGGGGGGGGGGGGGGGGGGGGGGGGGGGGGGGGGGGGGGGGGGGGGGGGGGGGGGGGGGGGGGGGGGGGGGGGGGGGGGGGGGGGGGGGGGGGGGGGGGGGGGGGGGGGGGGGGGGGGGGGGGGGGGGGGGGGGGGGGGGGGGGGGGGGFGFGGGGGGGGGGGGGGGGGGGGGFFFFFFFFFFFFFFFFFFFFFFFF>DFF=CEEFFFFFFFFFFFFFFFFFFFFFD@D@EE?0<@FFFFBBFFB>4:?BFF>(16990>:?>0285,(-4,2-
@M04999:289:000000000-L3R54:1:1101:7930:11030 2:N:0:403
CTTGGACTACAGGGGTATCTAATCCTGTTTGCTCCCCACGCTTTCGCATCTCAGCGTCAGTATCTGTCCAGAAGGCCGCCTTCGCCACCGGTATTCCTCCACATCTCTACGCATTTCACCGCTACACGTGGAATTCTACCTTCCTCTACAATACTCTAGTTAACCAGTTTTAAGTGCAATTCCTAGGTTGAGCCCAGGGCTTTCACACCTAACTTAATTATCCGCCTACATGCCCTTTACGCCCAGTCATTCCGATTAACGCTCGCACCCTCCGTATTACCGCGGCTGCTGGCACGGAGTT
+
CCCCCGGGGGGGGGGGGGGGGGGGGGGGGGGGGGGGGGGGGGGGGGGGGGGGGGGGGGGGGGGGGGGGGGGGGGGGGGGGGGGGGGGGGEGGGGGGGGGGGGGFGGGGGGGGGGGGGGGGGGGGGGGGGGGGGGGGGGGGGGGGGGGGFGGGGGGGGGGGGFGGGGGGGGGGGGGGFGFGGGGGGGFGGGGGGGGGGGDGFFFFFFFFFFFFFFFFFFFFAEFFFFF>FEFFFFFFFFFF?DFFFFFFFEEFFFFDF6CE?>FDF;9BFFF?<>4<??BFA:BFF>>9?0):(.4?442<8
@M04999:289:000000000-L3R54:1:1101:25055:11054 2:N:0:403
CTAGACTACCGGGGTATCTAATCCTGTTCGCTCCCCACGCTTTCGTCCATCAGCGTCAATCGGTATTTAGTAACCTGCCTTCGCAATCGGGGTTCTGTGTAATATCTATGCATTTCACCGCTACACTACACATTCCAGCTACTTCAATACTATCCAAGATTAACAGTATCAACGGCAGTTCTACAGTTAAGCTGCAGGTTTTCACCGCTGACTTATCAACCCGCCTACGGACCCTTTAAACCCAATAAATCCGGATAACGCTCGCATCCTCCGTATTACCGCGGCTGCTGGCACGGAGTT
+
CCCCCGGGGGGGGGGGGGGGGGGGGGGGGGGGGGGGGGGGGGGGGGGGGGGGGGGGGGGGGGGGGGGGGGGGGGGGGGGGGGGGGGGGGGGGGGGGGGGGGGGGGGGGGGGGGGGGGGGGGGGGGGGGGGGGGGGGGGGGGGGGGGGGGGGGGGGGGGGGGGGGGGGGGGGGGGGGFGFGGFGGGGGGGGGGGGGGGFDFFFFFFFFFFFBFFFFFFFFBFFFFFFFFF@DB>DF@ECEFAFDD?@E.;?E8@BFFBAFFFFFFF>BFF?FF9?:?:BFF19(299;FD03878?>>9:?
@M04999:289:000000000-L3R54:1:1101:25655:11071 2:N:0:403
TACGACTACCAGGGTATCTAATCCTGTTTGCTCCCCACGCTTTCGCATCTCAGCGTCAGTATCTGTCCAGAAGGCCGCCTTCGCCACCGGTATTCCTCCACATCTCTACGCATTTCACCGCTACACGTGGAATTCTACCTTCCTCTACAATACTCTAGTTAACCAGTTTTAAGTGCAATTCCTAGGTTGAGCCCAGGGCTTTCACACCTAACTTAATTATCCGCCTACATGCCCTTTACGCCCAGTCATTCCGATTAACGCTCGCACCCTCCGTATTACCGCGGCTGCTGGCACGGAGTT
+
CCCCCGGGGGGGGGGGGGGGGGGGGGGGGGGGGGGGGGGGGGGGGGGEGGGGGGGGGGGGGGGGGGGGGGGGGGGGGGGGGGGGGGGGGGGGGGGGGGGGGGGGGGGGGGGGGGGGGGGGGGGGGGGGGGGGGFGGGGGGGGGGGGGGGGGGGGGGGGCFGGGGGGGGGGGGGGGGFGFGGGGGGGGGGGGGGGFFFCDGFFFFFFFF5@=CFFFFFFFFFFFFFFFFFFFFFBBBFEFFFFFDFFEEFCFEFDDF@EE?FFFF@126BFFFFFFFFAAA?>>BFFF:708:1<?B(-3:
@M04999:289:000000000-L3R54:1:1101:7562:11078 2:N:0:403
GGACTACACGGGTATCTAATCCTGTTTGCTCCCCACGCTTTCGCATCTCAGCGTCAGTATCTGTCCAGAAGGCCGCCTTCGCCACCGGTATTCCTCCACATCTCTACGCATTTCACCGCTACACGTGGAATTCTACCTTCCTCTACAATACTCCAGATAACCAGTTTTAAGTGCAATTCCCAGGTTGAGCCCGGGGCTTTCACACCTAACTTAATTATCCGCCTACATGCCCTTTACGCCCAGTCATTCCGATTAACGCTCGCACCCTCCGTATTACCGCGGCTGCTGGCACTGAGTTAGC
+
CCCCCGGGGGGGGGGGGGGGGGGGGGGGGGGGGEGGGGGGGGGGGGGGGGGFEGGGGGGGGGGGGGGGGGCFGGGGGGGGGGGGGGGGGCFFGGGGFGGGGGGGGGGGGEGGGGGFGGGGGGGGGGGGDGGGGFGGGGGGGGGGGGGGGGGGGGGF9EGGGGGGGFGGGGEDCCFGFG?9FFFGFGGGGGGGGC9DDGGGFFFFFFFFFFFFBFF>CFFE)>DFFFBEEEFFEFF3>1;>6685=EEEEEE@6?<?E;>?F>FFFF???:>B(1:9AA696,9>>:?FF04<124:A:)4-
@M04999:289:000000000-L3R54:1:1101:19042:11097 2:N:0:403
GGACTACTAGGGTATCTAATCCTGTTTGCTCCCCACGCTTTCGCATCTCAGCGTCAGTATCTGTCCAGAAGGCCGCCTTCGCCACCGGTATTCCTCCACATCTCTACGCATTTCACCGCTACACGTGGAATTCTACCTTCCTCTACAATACTCCAGTTAACCAGTTTTAAGTGCAATTCCTAGGTTGAGCCCAGGGCTTTCACACCTAACTTAATTATCCGCCTACATGCCCTTTCCGCCCAGTCATTCCGATTAACGCTCGCACCCTCCGTATTACCGCGCCTGCTGGCACGGAGTTAGC
+
CCCCBFGGEGFFGEGGGGGGGFFDFGGGFGGFFGGGGGFGFGCGG@FFDFGGGGC@@C<FFGGGGGFGFFGGGFGGGCFED,CCBGF>FE,FF?FGGGGGGGGGCFGFGG:FFGFGGGGGGGGGGGGGDEFFEE9FGG=8D=;F,,@EF,DFD,==DDAEFFGGBDDFDFFGFC9E?=DGFCGFAFGFGDFCGGGDC+@+3?FFF>59ECECE=B;A6B64>A2<=)//5;BEB3**((26(:>35CEFFF(33?CC2(2(.61:>4(-873(.(65<?(2(-(4?:?>F0<:((-(().)
@M04999:289:000000000-L3R54:1:1101:14767:11107 2:N:0:403
CGACTACCAGGGTATCTAATCCTGTTCGCTACCCATGCTTTCGAACCTCAGCGTCAGTTACAGACCAGAGAGCCGCCTTCGCCACTGGTGTTCTTCCATATATCTACGCATTCCACCGCTACACATGGAGTTCCACTCTCCTCTTCTGCACTCAAGAAAAACAGTTTCAGCTGCACTTCCCCGGTTAAGCCGAGGGCTTTCACAGCTGACTTGTTCTCCCGCCTGCGTTCGCTTTACGCCCAATAAATCCGGACAACGCTTGCCACCTACGTATTACCGCGTCTGCTGGCACGTAGTTAGC
+
CCCCCGGGGGGGFGGGGGGGGGGGGGGGGGGGGGGGGGGGGGGGGGGGGGGGGGGGGFGGGGGGGGGGGGGGGGGGGGGGGGGGGFGGFGGGGGGGGGGGGGGGGGGGGGGGGFGGGGGGGGGGGFGGGGGGGEFGGGGGGFGGGGGGGGGGGGGDGGGGGGGGGGGGCDFGGGGFFGFGDFGGGGDGGGGGCEGD79?FFFFA4AFFFFFC@FF>A@8():@D==2><?;>FF(7>72B9D@;=E4C<(:2<12::40?BFF?BDFB?F:B2<7A<<?B6-1:159?313<?<3<8AA9)
@M04999:289:000000000-L3R54:1:1101:11704:11109 2:N:0:403
TAAGTGACTACACGGGTATCTAATCCTGTTTGCTCCCCACGCTTTCGCATCTCAGCGTCAGTATCTGTCCAGAAGGCCGCCTTCGCCACCGGTATTCCTCCACATCTCTACGCATTTCACCGCTACACGTGGAATTCTACCTTCCTCTACAATACTCTAGTTAACCAGTTTTAAGTGCAATTCCTAGGTTGAGCCCAGGGCTTTCACACCTAACTTAATTATCCGCCTACATGCCCTTTACGCCCAGTCATTCCGATTAACGCTCGCACCCTCCGTATTACCGCGGCTGCTGGCACGGAGT
+
CCCCCGGGGGGGGGGGGGGGGGGGGGGGGGGGGGGGGGGGGGGGGGGGGGGGGGGGGGGGGGGGGGGGGGGGGGGGGGGGGGGGGGGGGGGGG7FGGGFGGGGG8EFGGGGGGGGGGGGGGGGGGGGGGGGGGGGGGGGGGGGGGGGGGGGGGGGGGGGGGGGGGGGGFGGGGGGGFFFGGGGGGGGGGGGGGGGGGGGGFFFFFFFFF>FFFFFFFFFFFEF?ADFFFFFFFFE=FFFFF@FFFDFEE@EEFFFDFDFFE?FFDBFFFFFFFFFFFFFAFFF>F;BFBFFFF?:<809B8
@M04999:289:000000000-L3R54:1:1101:17842:11195 2:N:0:403
GGGACTACTGGGGTATCTAATCCTGTTTGCTCCCCACGCTTTCGCATCTCAGCGTCAGTATCTGTCCAGAAGGCCGCCTTCGCCACCGGTATTCCTCCACATCTCTACGCATTTCACCGCTACACGTGGAATTCTACCTTCCTCTACAATACTCCAGATAACCAGTTTTAAGTGCAATTCCCAGGTTGAGCCCGGGGCTTTCACACCTAACTTAATTATCCGCCTACATGCCCTTTACGCCCCGTCATTCCGATTAACGCTCGCACCCTCCGTACTACCGCGGCTGCTGGCACCGAGTTAC
+
9BC@C,;C66,@F@;FGACGC<FEFEFGC<FAFFCAEGEEFFEF7CGECFBEEGGDEEF9FGACEAE<FFCFFGGGGG7CEEDGGEFGGGGGFFGD,=FGGG,,C,CFC=F@FGFGCFBBEEGGFGG<FGFFFFFFEEFGGGGGGGGGGGGGD,DDFDG9F?F?EFGGGFGGGGGGFGFGGGFGFGF6DGGGF+@9DGDGFA99F6*9=EF=EFFFFFFFF5((52@:EC@=3=@FFE<3:1(4/;@D?<C@;??:AFF92<0((4783(3(-((-6),-(4003,(,4(3:2((-,806)
@M04999:289:000000000-L3R54:1:1101:10733:11210 2:N:0:403
GCGGACTACCCGGGTATCTAATCCTGTTTGCTCCCCACGCTTTCGCATCTCAGCGTCAGTATCTGTCCAGAAGGCCGCCTTCGCCACCGGTATTCCTCCACATCTCTACGCATTTCACCGCTACACGTGGAATTCTACCTTCCTCTACAATACTCTAGTTAACCAGTTTTAAGTGCAATTCCTAGGTTGAGCCCAGGGCTTTCACACCTAACTTAATTATCCGCCTACATGCCCTTTACGCCCAGTCATTCCGATTAACGCTCGCACCCTCCGGATTACCGCGGCTGCTGGCACGGAGTTT
+
CCCCCGGFGFCFEEFGGGGGGGGFGGGGGGFF<FCFGGCFGEGD:FGGEFGGGGGGGGGGFGGGGGGGGGGGGGGGG>FGGGGGGEFFECCGGGGGGGGGGGGGDGGGGGGGEGGGGGGGGGGGGGGGFDGECFFGGGFFFGGGGFGGGGGGGGGGGGGGGGGGCGDGFGGGGGGGFGFGFGGGGFGGGGGGGGG>*<7FFFFFFFFFFFEFFFFFEFFE9EAFFFFFFFFFFFBFFFFFD@FFF;EFFFFF@?@DFC<@64629(411??B9((-,7A2:B029(417:(32<1((38:.
@M04999:289:000000000-L3R54:1:1101:19298:11230 2:N:0:403
CGTGACTACTGGGGTATCTAATCCTGTTCGCTACCCATGCTTTCGAACCTCAGCGTCAGTTACAGACCAGAGAGCCGCCTTCGCCACTGGTGTTCTTCCATATATCTACGCATTCCACCGCTACACATGGAGTTCCACTCTCCTCTTCTGCACTCAAGAAAAACAGTTTCAGCTGCACTTCCCCGGTTAAGCCGAGGGCTTTCACAGCTGACTTGTTCTCCCGCCTGCGTTCGCTTTACGCCCAATAAATCCGGACAACGCTTGCCACCTACGTATTACCGCGGCCCCTGGCACGGATTTC
+
CCCCCGGGGGGGGGGGGGGGFGFGGGFFGGGGFEGFFGFGGGGGGGGGGGCF<FGGGGGGGFGGGGGGGGGGFEGFGGEGGGGGEEGFGG?FFGGGGGGGGFGGCGGCBFGGGGGGGGCEGGGGGGGGGGGEF>FGFGAFFGGGGGGGGEFED9DFCFFEGGGGGGGFFFCFFEGEFG5F?FFGGGGGDGFAFCGDDCCGFFFF+4AFFFBBBFFFEC85B(:@FFBFFFFF;;@?@<<>391;(53867C321099:<0(1((444?6?0:B7<)4464:9>0621,4:6((56(-((.-
@M04999:289:000000000-L3R54:1:1101:21893:11235 2:N:0:403
ATGTGACTACTGGGGTATCTAATCCTGTTTGCTCCCCACGCTTTCGCATCTCAGCGTCAGTATCTGTCCAGAAGGCCGCCTTCGCCACCGGTATTCCTCCACATCTCTACGCATTTCACCGCTACACGTGGAATTCTACCTTCCTCTACAATACTCTAGTTAACCAGTTTTAAGTGCAATTCCTAGGTTGAGCCCAGGGCTTTCACACCTAACTTAATTATCCGCCTACATGCCCTTTACGCCCAGTCATTCCGATTAACGCTCGCACCCTCCGTATTACCGCGGCTGCTGGCACGGAGTT
+
CCCCCGGGGGGGGGGGGGGGGGGGGGGGGGGGGGGGGGGGGGGGGGGGGGGGGGGGGGGGGGGGGGGGGGGGGGGGGDGGGGGGGGGGGGGGGGGGGGGGGGGGGGGGGGGGGGGGGGGGGGGGGGGGGGGGGGGGGGGGGGGGGGGGGGGGGGGGGGGGGGGGGGGGGGGGGGGGFGFGGGGGGGGGGGGGGGGGGGGGFFFFFFFFFFFFFFFFEFFFFFFFFF>=DFFFFFFFDFFFF?FFF@EFFFFFEE;<@@FFD@FFFFFFBFFFFFFFFF<D>F>>>>BFFFFBB7<B994??
@M04999:289:000000000-L3R54:1:1101:28995:11261 2:N:0:403
GACTACTGGGGTATCTAATCCTGTTCGCTCCCCATGCTTTCGAACCTCAGCGTCAGTTACAGACCAGAGAGCCGCCTTCGCCACTGGTGTTCTTCCATATATCTACGCATTCCACCGCTACACATGGAGTTCCACTCTCCTCTTCTGCACTCAAGAAAAACAGTTTCAGCTGCACTTCCCCGGTTAAGCCGAGGGCTTTCACAGCTGACTTGTTCTCCCGCCTGCGTTCGCTTTACGCCCAATAACTCCGGACAACGCTTGCCACCTACGTATGACCGCGGCTGCTGGCACGTAGTTAGCC
+
CCCCCGGGFGGCCGGGGFGGGGGGGGGGG,FCFGF,EFFCG7FGGEGGGGGGGGGGGGGGGGGGGGGFEGGGGGGGGGGGGGGG8F@EEFE9FEGGGFFGGGGGGGC7CGDF<EGGGGGGGGGGGGGGGGGGGGGGGFGG8DFGGGGFGGCFG,=EGGFFGGGGGDFGGGFGGGGADAFGGG6@CCCCGGGG>EEGGGGGFFF?>A>ABE<6>9FFC+;=BB@FFBF((30(6,)7?D6>;2@@A)7;;;9:122((3(4:??FF?:???42<()-.(44(99660)80(508((-664<2
@M04999:289:000000000-L3R54:1:1101:9485:11273 2:N:0:403
TAAGGGACTACAAGGGTATCTAATCCTGTTTGCTCCCCACGCTTTCGCATCTCAGCGTCAGTATCTGTCCAGAAGGCCGCCTTCGCCACCGGTATTCCTCCACATCTCTACGCATTTCACCGCTACACGTGGAATTCTACCTTCCTCTACAATACTCTAGTTAACCAGTTTTAAGTGCAATTCCTAGGTTGAGCCCAGGGCTTTCACACCTAACTTAATTATCCGCCTACATGCCCTTTACGCCCAGTCATTCCGATTAACGCTCGCACCCTCCGTATTACCGCGGCTGCTGGCACGGAGT
+
CCCCCGGGGGGGGGGGGGGGGGGGGGGGGGGGGGGGGGGGGGGGGGGGGGGGGGGGGGGGGGGGGGGGGGGGGGGGGGGGGGGGGGGGGGGGGEGGGGGGGGGGGGGGGGGFGGGGGGGGGGGGGGGGGGGGGGGGGGGGGGGGGGFGFGGGGGGGGGGGGGGGGFFFEGFFGFGGFGF9DFGGGGGGGGGGGGGGGCC9?FFFFFFFFFFFEFFFFFFFFFFF=DADFFFFFFFFFFEFF=DFFF;@EFEFFE;??;DFEFFFFFFFFFFFFFFF0??<A>0916>F>?BD?BFFF0(74
@M04999:289:000000000-L3R54:1:1101:13973:11281 2:N:0:403
GTATGACTACCGGGGTATCTAATCCTGTTTGCTACCCACGCTTTCGAGCATGAACGTCAGTGTTATCCCAGGAGGCTGCCTTCGCCATCGGTATTCCTCCACATCTCTACGCATTTCACTGCTACACGTGGAATTCTACCTCCCTCTGACACACTCTAGTTTGACAGTTTCAAATGCACGTCCCAGGTTGAGCTCGGGGATTTCACATCTGACTTATCTAACCGTCTGCGCTCGCTTTACGCCCAGTAATTCCGATTAACGCTCGCACCCTACGTATTACCGCGGCTGCTGGCACGTAGTT
+
CCCCCGGGGGGGGGGGGGGGFGGGGGGGGGGGGGGGGGGGGGGGGGGGGGGGGGGGGGGGGGGGGGGGGGGGGGGGGGGGGGGGGGGGGGGGGGGGGGGGGGGGGGGGGGGGGGGGGGGGGGGGGGGGGGGGGGGGGGGGGGGGGGGGGGGGDGGGGGGGGGFFGGGGGGGGGGGGFGFCFGGGCFGGGGGGGGGGGGGGFFFBFFFFFFE5AFFF4CFFFFFBAFFFFFFF@@B@?FEFFFBF?;EE<CFFFFF?DD?9?;??FB6>>BB7<??<A><<BFBB612>?D?BB82147??A
@M04999:289:000000000-L3R54:1:1101:21318:11283 2:N:0:403
CCAGGACTACAGGGGTATCTAATCCTGTTTGCTCCCCACGCTTTCGCATCTCAGCGTCAGTATCTGTCCAGAAGGCCGCCTTCGCCACCGGTATTCCTCCACATCTCTACGCATTTCACCGCTACACGTGGAATTCTACCTTCCTCTACAATACTCTAGTTAACCAGTTTTAAGTGCAATTCCTAGGTTGAGCCCAGGGCTTTCACACCTAACTTAATTATCCGCCTACATGCCCTTTACGCCCAGTCATTCCGATTAACGCTCGCACCCTCCGTATTACCGCGGCTGCTGGCACGGAGTT
+
CCCCCGGGGGGGGGGGGGGGGGGGGGGGGGGGGGGGGGGGGGGGGGGGGGGGGGGGGGGGGGGGGGGGGGGGGGGGGGGGGGGGGGGGGGGGGGGGGGGGGGGGGGGGGGGGGEGGGGGGGGGGGGGGGGGCFGGGGGGGGGGGGGGGGGGGAFGGGGGGGGGGGGGFGEGGGGGGFGFGGGGGGGGGGGGFGGGGGGDGFFFFFFFFFFFBFFFFFFFFFFE>BDFFFEFEB)>BBFCB>?BBFF@@EFCEFFDFDFF<D@<?@;931:??F6(,(8AFFFBF962908::?(5?4(3<1
@M04999:289:000000000-L3R54:1:1101:21495:11345 2:N:0:403
GACTACACGGGTATCTAATCCTGTTTGCTCCCCACGCTTTCGCATCTCAGCGTCAGTATCTGTCCAGAAGGCCGCCTTCGCCACCGGTATTCCTCCACATCTCTACGCATTTCACCGCTACACGTGGAATTCTACCTTCCTCTACAATACTCTAGTTAACCAGTTTTAAGTGCAATTCCTAGGTTGAGCCCAGGGCTTTCACACCTAACTTAATTATCCGCCTACATGCCCTTTACGCCCAGTCATTCCGATTAACGCTCGCACCCTCCGTATTACCGCGGCTGCTGGCACGGAGTTAGCC
+
CCCCCGGGGGGGGGGGGGGGGGGGGGGGGGGGGGGGGGGGGGGGGGGGGGGGGGGGGGGGGGGGGGGGGGGGGGGGGGGGGGGGGGGGGGGGGGGGGGGGGGGGGGGGGGGGFGGGGGGGGGGGGGGGGGGGGGGGGGGGGGGGGGGGGGGGGGGGGGGGGGGGGGGGGGGGGGGGFGFGGGFGGGGGGGGFEGGGGGGGFFFFFFFFFFFFFFFFFFF>FDDD@2:4@EDFFF=CF@FA@DFFFFCFFFFFFDFFFFF;9@>FBFB?:0:::BAFFFBBF>>;F?>::7>B>((-4<AA:
@M04999:289:000000000-L3R54:1:1101:21758:11370 2:N:0:403
GGACTACTGGGGTATCTAATCCTGTTTGCTCCCCACGCTTTCGTACCTCAGCGCCAGTTTGTGTCCAGAAAGTCGCCTTCGCTACTGGTATTCCTCCTAATATCTACGTATTTCACCACTACACTAGGAATTCCACTTTCCTCTCCACTACTCAAGTTTATCAGTTTCCAATGCTTTACGGGGTTGAGCCCCGATCTTTAACATTCGACTTATTAAACCGCCTGCGTACCCTTTACGCCCAATAATTCCGGACAACGCTCGCTCCATACGTATTACCGCGGCTGCTGGCACGTATTAAGCC
+
CCCCCGGGGGGGEGGGGGFGGGGGCFGGGGGGGCFGGGGGGGGGGGGGFFGGG7CFGGGGGGGGGGGGFGGGGGGGGGGGGDGGGGGGGGEFGGGGGGCFFDGGGAFGFCFFFGFGGGGGFGGGGGG?FDFFBEEFGGGFE=EDFCFEFD=FFG,==DEEGGGGFDGGEG=FGGGGF+=C+>8CCE8DFGG6+C9>FFGFCFFFFFA68ADCFFF9=F65?=>FFAAA29:ED=EFF9=?F13;7?CE3.3<(6(/6((/21(42:A<?75)-(546:>(31916?:0(,.-3125-)694
@M04999:289:000000000-L3R54:1:1101:12143:11394 2:N:0:403
GGTCGACTACTGGGGTATCTAATCCTGTTTGCTCCCCACGCTTTCGCATCTCAGCGTCAGTATCTGTCCAGAAGGCCGCCTTCGCCACCGGTATTCCTCCACATCTCTACGCATTTCACCGCTACACGTGGAATTCTACCTTCCTCTACAATACTCCAGATAACCAGTTTTAAGTGCAATTCCCAGGTTGAGCCCGGGGCTTTCACACCTAACTTAATTATCCGCCTACATGCCCTTTACGCCCAGTCATTCCGATTAACGCTCGCACCCTCCGTATTACCGCGGCTGCTGGCACGGAGTT
+
CCCCCGGGGGGGGGGGGGGGGGGGGGGGGGGGGGGGGGGGGGGGGGGGDGGGGGGGGGGGGGGGGGGGGGGGGGGGGGGGGGGGGGGGGGGGGGGGGGGGGGGFGGGGGGFDGGGGGGGGGGGGGGGGGGEGGGGGG9FFEGGGGGGGGGGGGGGGGGFGGGGGGGGGGGGGGGG8FGBGGDGGGGGGGGGGGCGDGGDDEFFFFFFFDFE=@FFFEFFEFFFFFFFFFFFCEFFFF;);?DFBFFFFF?CFCE2?@?BFBFFFFFFFB??B?;(8::)69(4(4930?7>4<071(((,.
@M04999:289:000000000-L3R54:1:1101:20227:11399 2:N:0:403
TGCACGACTACCCGGGTATCTAATCCTGTTTGCTCCCCACGCTTTCGCATCTCAGCGTCAGTATCTGTCCAGAAGGCCGCCTTCGCCACCGGTATTCCTCCACATCTCTACGCATTTCACCGCTACACGTGGAATTCTACCTTCCTCTACAATACTCCAGATAACCAGTTTTAAGTGCAGTTCCCAGGTTGAGCCCGGGGCTTTCACACCTAACTTAATTATCCGCCTACATGCCCTTTACGCCCAGTCATTCCGATTAACGCCCGCACCCTCCGTATTACCGCGGCTGCTGGCACGGAGT
+
CCCCCGGGGGGGGGGGGGGGGGGGGGGGGGGGGGGGGGGGGGGGGGGGGGGGGGGGGGGGGGGGGGGGGGGGGGGFGGGGGGGGGGGGGGGGG7FGGGGGGGGGGGGGGGGGGGGGGGGGGGGGGGGGGGGGGGGGGGGGGGGGGGGGGGGFGGGGGGFGGGGGGGGGGGGGGGGGAGFCDGGGFFGGGFFFGGFFGGGG>FFFFFFAEFFFFFFF=FFFFFCEFFFD;@@FFF@@FFF6<DFFF@1@EEE33)4:6<:9919B09>(9BF:3?11(325AF0196119<2201(.44;93
@M04999:289:000000000-L3R54:1:1101:16520:11439 2:N:0:403
GGACTACTGGGGTATCTAATCCTGTTCGCTACCCATGCTTTCGAACCTCAGCGTCAGTTACAGACCAGAGAGCCGCCTTCGCCACTGGTGTTCTTCCATATATCTACGCATTCCACCGCTACACATGGAGTTCCACTCTCCTCTTCTGCACTCAAGAAAAACAGTTTCAGCTGCACTTCCCCGGTTAAGCCGAGGGCTTTCACAGCTGACTTGTTCTCCCGCCTGCGTTCGCTTTACGCCCAATAAATCCGGACAACGCTTGCCACCTACGTATTACCGCGGCTGCTGGCACGTAGTTAGC
+
CCCCCGGGGGGGGGGGGGGGGGGGGGGGGGGGGGGGGGGGGGGGGGGGGGGGGGGGGGGGGGGGGGGGGGGGGGGGGGGGGGGGGGGGGGGGGGGGGGGGGGGGGGGGGGGGGGGGGGGGGGGGGGGCGGGGGGGGGGGGGGGGGGGGGGGGGGFGGGFGGGGGGGGGGGGGGGGGFGFGGGGCEEEGGGGGGGGGGGGGFFFFFFFA:BF?EFFFFFFFEFFFFFFFFFD@F@DEEFFFFFFF@FEFCFF>?00:BFFFF66:9<??B02?BAFFABFFFFFF>???FFBFF:00(66<>
@M04999:289:000000000-L3R54:1:1101:17777:11459 2:N:0:403
GACTACCGGGGTATCTAATCCTGTTCGCTCCCCACGCTTTCGTCCATCAGCGTCAATCGGTATTTAGTAACCTGCCTTCGCAATCGGGGTTCTGTGTAATATCTATGCATTTCACCGCTACACTACACATTCCAGCTACTTCAATACTATTCAAGATTAACAGTATCAACGGCAGTTCTACAGTTAAGCTGCAGGTTTTCACCGCTGACTTATCAACCCGCCTACGGACCCTTTAAACCCAATAAATCCGGATAACGCTCGCATCCTCCGTATTACCGCGGCTGCTGGCACGGAGTTAGCC
+
CCCCCGGGGGGGGGGGGGGGGGGGGGGGGGGGGGGGGGGGGGGGG,EGGGGGGGGGGGGGGGGGGGGGGGGGGGGGGGGGGGGGGGGGGGGGGGGGGGEGGGGGGGGGGGGGGGGGGGGGGGGGGGGGGGGGGGFGGGGGGGGFDGGGGGGGGGGGGGGGGGGGGGGGGGGEEGGGFGFGGGFGGGGGGGGGGGGGGGGGFFFFFFEDFFFFFFFFFFFFFFFFFFFDFFFDDEEEFF@E@DF@E9?FEF012?AFFFBFFFFFBFFFBB?:FFBFAB6>BFFBFF?FFFFFF9>FBBAA4
@M04999:289:000000000-L3R54:1:1101:5358:11473 2:N:0:403
AGCTGACTACCCGGGTATCTAATCCTGTTCGCTCCCCACGCTTTCGTCCATCAGCGTCAATCGGTATTTAGTAACCTGCCTTCGCAATCGGGGTTCTGTGTAATATCTATGCATTTCACCGCTACACTACACATTCCAGCTACTTCAATACTATTCAAGATTAACAGTATCAACGGCAGTTCTACAGTTAAGCTGCAGGTTTTCACCTCTGACTTATCAACCCGCCTACGGACCCTTTAAACCCAATAAATCCGGATAACGCTCGCATCCTCCGTATTACCTCGGCTGCTGTCACGGAGTT
+
CCCCCFGGGGGGGGGGGGGGGGGGGGGGGGGGGGGGGGGGGGGGGGGGGGGGGFGGGGDEGGGGCEGGGFGGGGGGGGGGGGGGGGDGDFCFGGGGGGFDFEGFFDGFGGGGGGGGGGGGGGGGGGGGGGGGGGGGGGGGFFDGGGFDGGGGGGGGCFGGGGGGGGFFGGGGGGGGFGFGGGGGGEDFGGGGGGGGGGGGFFFFFF**:CEFEFFFFFFE>=>BFFFFDFDF@FFFFE3CFE@(:1;EFFFE@@;??F<@<>@F60601>)8.66:??)69)41(4:6?70),))3((-48
@M04999:289:000000000-L3R54:1:1101:10511:11487 2:N:0:403
CTGACTACTCGGGTATCTAATCCTGTTCGCTACCCATGCTTTCGAACCTCAGCGTCAGTTACAGACCAGAGAGCCGCCTTCGCCACTGGTGTTCTTCCATATATCTACGCATTCCACCGCTACACATGGAGTTCCACTCTCCTCTTCTGCACTCAAGAAAAACAGTTTCAGCTGCACTTCCCCGGTTAAGCCGAGGGCTTTCACAGCTGACTTGTTCTCCCGCCTGCGTTCGCTTTACGCCCAATAAATCCGGACAACGCTTGCCACCTACGTATTACCGCGGCTGCTGGCACGTAGTTAC
+
CCCCCGGGGGGGGGGGGGGGGGGGGGGGGGGGGGGGGGGGGGGGGGGGGGGGGGGGGGGGGGGGFGGGGGGGGGGGGGGGGGGGGGGGGGGGGGGGGGGGGGGGGGGGGGGGGGGGGFGGGGGGGGGGGGGFBFGGGDFDFGGGGFGGFGGGGGGGGGGCGGGGGGGGGGGGGG?FFGFGGGGGCEGGGGGGGGGGGGGGFFFFFFFFFFFF4>=FFFFFFFFFFFFFDFFDFFFFCE;EFF@0=EE;CEFB9BFFFF>BFFFF>4<:?FB??7AB29A0(3;BF08,45:B24::??<2)
@M04999:289:000000000-L3R54:1:1101:11499:11506 2:N:0:403
TTTGACTACAAGGGTATCTAATCCTGTTTGCTCCCCACGCTTTCGCATCTCAGCGTCAGTATCTGTCCAGAAGGCCGCCTTCGCCACCGGTATTCCTCCACATCTCTACGCATTTCACCGCTACACGTGGAATTCTACCTTCCTCTACAATACTCCAGATAACCAGTTTTAAGTGCAGTTCCCAGGTTGAGCCCGGGGCTTTCACACCTAACTTAATTATCCGCCTACATGCCCTTTACGCCCAGTCATTCCGATTAACGCTCGCACCCTCCGTATTACCGCGGCTGCTGGCACGGTGTTT
+
CCCCCGGGGF9FGGFFGGGGGGGGGGFGGGGGGGFGFGGGGGGGGGGDFGGGGGGGGGGGGGGGGGGGGGGGFGGGGG:CGGGGCEGFEGGGGGGGGGGGGGGGGGGGGFGGGGGGGGFGGGGGGGGGG>F:FFGGCGGGGGGGGGGGGGGGGGGGGGEGFGGGGGFGGGGGGGGCFGFGGGGGGFFGCGGFGGGDDCDG5AFFFFFEFFFDEFFF?FFF>@=D@@FFFFEBEBFD@CEB@;BD(())9??C367??F9(6?FF>FB;<:??9<??7AAA090>B>;6>F:?(530(4--(
@M04999:289:000000000-L3R54:1:1101:22404:11540 2:N:0:403
GGACTACCCGGGTATCTAATCCTGTTCGCTACCCATGCTTTCGAACCTCAGCGTCAGTTACAGACCAGAGAGCCGCCTTCGCCACTGGTGTTCTTCCATATATCTACGCATTCCACCGCTACACATGGAGTTCCACTCTCCTCTTCTGCACTCAAGAAAAACAGTTTCAGCTGCACTTCCCCGGTTAAGCCGAGGGCTTTCACAGCTGACTTGTTCTCCCGCCTGCGTTCGCTTTACGCCCAATAAATCCGGACAACGCTTGCCACCTACGTATTACCGCGGCTGCTGGCACGTAGTTAGC
+
CCCCCGGGGGGGGGGGGGGGGGGGGGGGGGGGGGGGFGGGGGGGGGGGGGGGGGGGGGGGGGGGGGGGGGGGGGDGDGGGGGGGEEGGGGGGGGGGGGGGFFGGGGGGGGGGGGGGGGGGGGGGGGGGGGGGGGGGGGGGGGGGGGGGGGGGGGGGGFFGGGGDGGGGGGGGGGGGFGFGG?;CGEEGGGGG>EGGGGGGAAFFFFFFFDE?7B8F<FFD49@DDD>FDF?0;DFFE@?3111@FFCEFFB>0;9??14-8:??A<B<?7<<75:>9AFF1966662:?BBFF?<:062::
@M04999:289:000000000-L3R54:1:1101:7042:11567 2:N:0:403
CGGACTACTCGGGTATCTAATCCTGTTTGCTCCCCACGCTTTCGCATCTCAGCGTCAGTATCTGTCCAGAAGGCCGCCTTCGCCACCGGTATTCCTCCACATCTCTACGCATTTCACCGCTACACGTGGAATTCTACCTTCCTCTGCAATACTCTAGTTAACCAGTTTTAAGTGCAATTCCTAGGTTGAGCCCAGGGCTTTCACACCTAACTTAATTATCCGCCTACATGCCCTTTACGCCCAGTCATTCCGATTAACGCTCGCACCCTCCGTATTACCGCGGCTGCTGGCACGGAGTT
+
CCCCCGGGFGGGGGGGGGGGGGGGGGGGGGGGGGGGGGGGGGGGGGGGGGGGGGGGGGGGGGGGGGGGGGGGGGGGGGGGGGGGGGGGGGGGGGGGGGGGGGGGGGGGGGGGGGGGGGGGGGGGGGGGGGGGGGGGGGGGGGGGGGGGGGGGGGGGGGGGGGGFGGEGGGGGGGGGFGFGDGDFGFGGFGGGGGGGGGGGFFFFFFFFFFBFFFFFFFFFFFDFA=DEECEFFFFFCE@FFFDFFFFFFFF;63;0?EFF;7(:;>B?BFFFF?72:4<?FF(761:>?0<:<8(,((.
@M04999:289:000000000-L3R54:1:1101:28674:11599 2:N:0:403
ATGGACTACCCGGGTATCTAATCCTGTTTGCTCCCCACGCTTTCGCATCTCAGCGTCAGTATCTGTCCAGAAGGCCGCCTTCGCCACCGGTATTCCTCCACATCTCTACGCATTTCACCGCTACACGTGGAATTCTACCTTCCTCTACAATACTCCAGATAACCAGTTTTAAGTGCAATTCCCAGGTTGAGCCCGGGGCTTTCACACCTAACTTAATTATCCGCCTACATGCCCTTTACGCCCATTCATTCCGATTAACGCCCGCCCCCTCCGTCTTACCCCGGCTCCTGCACCGGACTTC
+
C@CCCGGFGGGGFDCCFGEFEFGGGGGGG8FGGGGGFGCEG:CFFGC@FGGFFGEGGG7FGGGEGGGGFC@FEGGGGGGGGGGGGEGGECGGGGGGGGGGGFCEFFDFGBGDEEGGGGGCFG+@=F@E<@FFBFEFEGGCGGGGFGDGFGDAEAFGD8FCEFCF96@DFGCFCD7E7DFGGGGFFCFG?CFFGGEDCDD4AFF9B+9BBF3@EFFACFFEACFFF=@F(974;3(6=ECDD9@0()15)7<?12:3,.)((((((-29((2:3<(4659:73>09113?:((,.((((,5)
@M04999:289:000000000-L3R54:1:1101:6045:11607 2:N:0:403
GGGGTATCTAATCCTGTTCGCTCCCCACGCTTTCGTCCATCAGCGTCAATCGGTATTTAGTAACCTGCCTTCGCAATCGGGGTTCTGTGTAATATCTATGCATTTCACCGCTACACTACACATTCCAGCTACTTCAATACTATCCAAGATTAACAGTATCAACGGCAGTTCTACAGTTAAGCTGCAGGTTTTCACCGCTGACTTATCAACCCGCCTACGGACCCTTTAAACCCAATAAATCCGGATAACGCTCGCATCCTCCGTATTACCGCGGCTGCTGGCCCGGAGTTAGCCGAGGGTT
+
CCCCCGGGGECFGGGGGGAFGGGGGGG@GGCGFGGGGGGGFGGGGGGGGGGGGGGGGGFGGGGGGGFGGDFFGGGEEGGGGGBCFGGGGGGGGEAFGG99EGGGGGFFGGGGGGFGDGGGGGGGGGFGGGGGGGGGGGGGGGFFGGGGFGGGF=EGDDGFGGGGDGDEGGGGGGGDFG?+?=DFFC=,@CEEGGGGGGGC5CFFFFFFF@=DAEADAFDA*4>DDFB=<CEF2@BD@EECEE97??FFF;91;69BFF?7>:14(83)--2>0(2360):(-(,44(28B2)-,2((((-.
@M04999:289:000000000-L3R54:1:1101:22844:11634 2:N:0:403
ACTGGGGTATCTAATCCTGTTCGCTCCCCACGCTTTCGTCCATCAGCGTCAATCGGTATTTAGTAACCTGCCTTCGCAATCGGGGTTCTGTGTAATACCTATGCATTTCACCGCTACACTACACATTCCAGCTACTTCAATACTATTCAAGATTAACAGTATCAACGGCAGTTCTACAGTTAAGCTGCAGGTTTTCACCGCTGACTTATCAACCCGCCTACGGACCCTTTAAACCCAATAAATCCGGATAACGCTCGCATCCGCCGTATTACCGCGGCTGCTGGCACGGAGTTAGCCGATC
+
C@CCCGG:@FFGGGGGGGGGGGGGDGGGGGGGGGGGGGGGG:EFCGGGGGGGGFGCGDFGGGGGEEGGGFGGGFGGDEGGC@FFGGGGGGGGGG,EFFFAGGFGFGGGGGGGGGGEGCFGGGGGGGGGFFGGGFFGFDGGGGGGCGGGFFFGGCFGGGGGGGGEGG6E6C8=FGGGFGFC?FFFCGGCDCGG?FCFCGGDFFDBCCAFC8=EFFF>ABFDF=2525>=B3C74B398?FF3476;>B@;@F@<6<?6B9?>0(321(-(54<94(-490>:??7:3<:F038:)5),702(
@M04999:289:000000000-L3R54:1:1101:12749:11638 2:N:0:403
GACTACACGGGTATCTAATCCTGTTTGCTCCCCACGCTTTCGAGCATGAACGTCAGTGTTATCCCAGGAGGCTGCCTTCGCCATCGGTATTCCTCCACATCTCTACGCATTTCACTGCTACACGTGGAATTCTACCTCCCTCTGACACACTCTAGTTTGACAGTTTCAAATGCACGTCCCAAGTTGAGCTCGGGGATTTCACATCTGACTTATCTAACCGTCTGCGCTCGCTTTACGCCCAGTAATTCCGATTAACGCTCGCACCCTACGTATTACCGCGGCTGCTGGCACGTAGTTAGCC
+
CCCCCGGGGGGFGGGGGGGGGGGGGGGGG9FFGGGGGGGGGGGGGGGGGGGGGGGGGGGGGGGGGGGGGGGGGGGGGGGGGGGGGGGGGGGGGGGGGGGGGGGGGGGGGGGGGGGGGGGGGGGGGGGGGGGGGGGGGGGGGGGGGGGGGGFGGGGGGFGGGGGGGGGGGFGGGGGGFGFGGGGGGGGGGFGGGGGGDFGGFFFAFFFFFFEFFFFFFFF>?DB@CBFFFFFFBFFFFF;E@?;C?ECEF@672?E<;>?@@;B>>?:13182>F>FF?02;9B>B7>:?8?BB:(46<A<2
@M04999:289:000000000-L3R54:1:1101:20064:11654 2:N:0:403
GGACTACAAGGGTATCTAATCCTGTTTGCTCCCCACGCTTTCGCATCTCAGCGTCAGTATCTGTCCAGAAGGCCGCCTTCGCCACCGGTATTCCTCCACATCTCTACGCATTTCACCGCTACACGTGGAATTCTACCTTCCTCTACAATACTCCAGATAACCAGTTTTAAGTGCAATTCCCAGGTTGAGCCCGGGGCTTTCACACCTAACTTAATTATCCGCCTACATGCCCTTTACGCCCAGTCATTCCGATTAACGCTCGCACCCTCCGTATTACCGCGCCTGCTGGCACGGAGTTAGC
+
CCCCCGGGGGGGFGGGGGGGGGGGGGGGGGGGGGGGGGGGGGGGGDGGGGGGGGGGGGGGFGGGGGGGGGGGGGGGGGGGGGGGGGGGGGGGGGGGGGGGGGFGGGGGGEGGGGGGGGGGGGGGGGGGGGGGGGGGGGAGGGGGGGGGGGGGGGGGGGGGGGGGGGGGGGGGFGGGFFF7=DGFFGFGGGGGCEGGDGGGFFFFFBFFEDEEFAFAEFFC5BF@FF=:C=BBEFBCCDFB>;D8@EEEE?;(,3;EEDFFFFFFF96<?0;:27:):A?96(7<::7>(3()44168<A96
@M04999:289:000000000-L3R54:1:1101:6068:11692 2:N:0:403
TTCGACTACCCGGGTATCTAATCCTGTTCGCTCCCCACGCTTTCGTCCATCAGCGTCAATCGGTATTTAGTAACCTGCCTTCGCAATCGGGGTTCTGTGTAATATCTATGCATTTCACCGCTACACTACACATTCCAGCTACTTCAATACTATTCAAGATTAACAGTATCAACGGCAGTTCTACAGTTAAGCTGCAGGTTTTCACCGCTGACTTATCAACCCGCCTACGGACCCTTTAAACCCAATAAATCCGGATAACGCTCGCATCCTCCGTATTACCGCGGCTGCTGGCACGGAGTTT
+
CCCCCGGGGGGGGGGGGGGGGGGGGGGGGGGGGGGGGGGGGGGGGGDGGGGGGGGGGGGGGGGGGGGGGGGGGGGGGGGGGGFGGGEGGGGGGGGGGGGGGGGGGGGGGGGGGGGGGGGGGGGEGGGGGGGGGGGGGCFEGGGGGGGDFGGGGFGGGGGGDFGGGGGGGGGGGGGGFGAGGGGGGGGGGGGGGGGGGGFGFFFFFFFFF>9=EFFFFFABAD>B@FFDD5@FFFFF;EEFFFFDD@;EEFFFF>@;@@@?>FFFFFFFB<B1>B?FFFA)8>026903:0((4>B(1,83-
@M04999:289:000000000-L3R54:1:1101:28397:11726 2:N:0:403
ATGGACTACAGGGGTATCTAATCCTGTTTGCTCCCCACGCTTTCGCATCTCAGCGTCAGTATCTGTCCAGAAGGCCGCCTTCGCCACCGGTATTCCTCCACATCTCTACGCATTTCACCGCTACACGTGGAATTCTACCTTCCTCTACAATACTCCAGATAACCAGTTTTAAGTGCAATTCCCAGGTTGAGCCCGGGGCTTTCACACCTAACTTAATTATCCGCCTACATGCCCTTTACGCCCAGTCATTCCGATTAACGCTCGCACCCCCCGTTTTACCGCGGCTGCTGGCACGGAGTT
+
CCCCCGGGGGGGGGGGGGGGGGGGGGGGGGGGGGGGGGGGGGFCGGGGGGGGGGGGGGGGGGGGGGGGGGGGGFGGGGGGGGGGGGGGGGGGGGGGGGGGGGGGGGGGGGGGGGGGGGGGGGGGGGGGFGGGGGGGFGEGGGGGGGGGGGGGGGGFGGGGGFCGFFGGGGGG8=EGFGFGGG+9D?FGGF6CC@EDGDD>4@8A@6A?BEE46ABFFFFEFF25>@?BEEFFF1;@;FE3;B@<@;EAEEC./112;34391((((-(8(462,(,,442<1(40,40))5:1)314(4:
@M04999:289:000000000-L3R54:1:1101:25940:11727 2:N:0:403
AGACTACAGGGGTATCTAATCCTGTTCGCTCCCCACGCTTTCGTCCATCAGCGTCAATCGGTATTTAGTAACCTGCCTTCGCAATCGGGGTTCTGTGTAATATCTATGCATTTCACCGCTACACTACACATTCCAGCTACTTCAATACTATTCAAGATTAACAGTATCAACGGCAGTTCTACAGTTAAGCTGCAGGTTTTCACCGCTGACTTATCAACCCGCCTACGGACCCTTTAAACCCAATAAATCCGGATAACGCTCGAATCCTCCGTATTACCGCGGCTGCTGGCACGGAGTTAGC
+
CCCCCCGGGEFFFCFGFGFGGAFGGGGGGGGGGGGGCGGEGGCFFE@FGGG8FFGGEGGFGGFGFGGGFGGGGGGGGGGGGGGGEFF7CCFFEG<FFFFGFGEGGGEGDEFGEFFGFGGGGGGGFGGGGGGCFGGGGGGGGGGGGFFDGGFGGGG8D9ADFGCGFGFGGEFEGGDGDFFGGGGFGGGFGGGGFFGGGGGGFFFFFFFFF@BAC@FFCAAAEF=9>DF@@2>@F2=47.4;1?FDFFF)<=>(38;EE;07@>(,58:4A?9(2:0AAFF>FF0990)5:((.,1211:4<4
@M04999:289:000000000-L3R54:1:1101:25310:11781 2:N:0:403
TGGAGACTACTAGGGTATCTAATCCTGTTCGCTCCCCACGCTTTCGTCCATCAGCGTCAATCGGTATTTAGTAACCTGCCTTCGCAATCGGGGTTCTGTGTAATATCTATGCATTTCACCGCTACACTACACATTCCAGCTACTTCAATACTATTCAAGATTAACAGTATCAACGGCAGTTCTACAGTTAAGCTGCAGGTTTTCACCGCTGACTTATCAACCCGCCTACGGACCCTTTAAACCCAATAAATCCGGATAACGCTCGCATCCTCCGTATTACCGCGGCTGCTGGCACGGAGTT
+
CCCCCFGFGGGGGGGGGGGGGGGGGGGGGGGGGGGGGGGGGGGGGGGGGGGGGGGGGGGGGGGGGGGGGGGGGGGGGGGGGGGGGGGGGGGGGGGGGGGGGGGGGGGGGGGGGGGGGGGGGGGGGGGGGGGGGGGGGGGGGGGGGGGGGGGGGGGGGGGGGGGGGGGGGGGGGGDEFGFGGGGGGGGGGGGGGGGGGGGGFFFAFFFFFFBFFFFFFFFFFFDFFBFFFF@=BFFBDEFFFFFF@D@EFCEFFF@<DDFFFFFFB9>BFFFABFFFFFFFAFB>(39>FFF7<<FB079<3
@M04999:289:000000000-L3R54:1:1101:9301:11802 2:N:0:403
GGGGACTACCCGGGTATCTAATCCTGTTTGCTACCCACGCTTTCGAGCATGAACGTCAGTGTTATCCCAGGAGGCTGCCTTCGCCATCGGTATTCCTCCACATCTCTACGCATTTCACTGCTACACGTGGAATTCTACCTCCCTCTGACACACTCTAGTTTGACAGTTTCAAATGCACGTCCCAAGTTGAGCTCGGGGATTTCACATCTGACTTATCTAACCGTCTGCGCTCGCTTTACGCCCAGTAATTCCGATTAACGCTCGCACCCTACGTATTACCGCGGCTGCTGGCACGTAGTT
+
CCCCCGGGGGGGGGGGGGGGGGGGGGGGGGGGGGGGGGGGGGGGGGGGGGGGFGGGGGGGGGGGGGGGGGGGGGGGGGGGGGGGGGGGGGGGGGGGGGGGGGGGGGGGGGGGGGGGGGGGGGGGGGGGGGGGGGGGGGGGGGGGGGGGGGGGGGGGGGCEFGFGGGGGGGGGFGGGFGFGGGGGGGGGGGGGGGGGGGGGFFFFFFFFFFFFFFFFFFFCFB>@ADBFF>2@@BFFFCF>@FF@;@)9<?EEF(3?<EF;@FFB>FFF?B(3<:7A?FBA(,4>;0(-88?<178:2(42
@M04999:289:000000000-L3R54:1:1101:22013:11823 2:N:0:403
AAGACGACTACAAGGGTATCTAATCCTGTTCGCTACCCATGCTTTCGAACCTCAGCGTCAGTTACAGACCAGAGAGCCGCCTTCGCCACTGGTGTTCTTCCATATATCTACGCATTCCACCGCTACACATGGAGTTCCACTCTCCTCTTCTGCACTCAAGAAAAACAGTTTCAGCTGCACTTCCCCGGTTAAGCCGAGGGCTTTCACAGCTGACTTGTTCTCCCGCCTGCGTTCGCTTTACGCCCAATAAATCCGGACAACGCTTGCCACCTACGTATTACCGCGGCTGCTGTGACGTAGT
+
CCCCCGGGGGGGGGGGGGGGGGGGGGGGGGGGGGGGGGGGGGGGGGGGGG7EGGGGGGGGFEGFGFGGG?FGFGGGGCEGEFEGGGFGGGGGFGGGGGGGGGGAFFEFGGGGGGGEGGEGGEGGGGGGGGFFFGGGGGGGGGFGGC=FGGFGGFGFGFGDG8FGGCFDFFGGFCFGFG5DDDDFDFGGGGGCAFFGC7CGEFF4BF6F6@=EEFFFFFBCFFBF>FBD?F@;@FF91;;676?@F64@?<49AFF0693:126<B1(59?:?2::<)<2>4<<9>;(-4(,:9().,-,(-
@M04999:289:000000000-L3R54:1:1101:9214:11835 2:N:0:403
TGCGCGACTACTAGGGTATCTGATCCTGTTCGCTCCCCACGCTTTCGTCCATCAGCGTCAATCGGTATTTAGTAACCTGCCTTCGCAATCGGGGTTCTGTGTAATATCTATGCATTTCACCGCTACACTACACATTCCAGCTACTTCAATACTATTCAAGATTAACAGTATCAACGGCAGTTCTACAGTTAAGCTGCAGGTTTTCACCGCTGACTTATCAACCCGCCTACGGACCCTTTAAACCCAATAAATCCGGATAACGCTCGCATCCTCCGTATTACCGCGGCTGCTGGCACGGAGT
+
CCCCCGGGGGGGGGGGGGGGG9FFGGGGGGGGGGGGGGGGGGGDGGGGGGGGGGGGGGGGGGGGGGFGGGGGGGGGGGGGGGGGGGGGGGGGGGGGGGGGGGGGGGGGGGGGGGGGGGGGGGGGGGGGGGGGGGGFGGGGGGGGCGGFGGGGGGGGGGGGGGGGGGGGGGGGGGGGBGFGFGGGGGGGGGGGGGFGGGGGFFAFFFAADFFABF>ACFFEC>2>@>>DFF9=@99<@F3CEE8@6;DF8EFFEE;BDF?<?06??BBFFFBB2?><6(8>>9<B;>FFBFFF082469;B4
@M04999:289:000000000-L3R54:1:1101:17118:11858 2:N:0:403
TGGACTACCCGGGTATCTAATCCTGTTTGCTCCCCACGCTTTCGCATCTCAGCGTCAGTATCTGTCCAGAAGGCCGCCTTCGCCACCGGTATTCCTCCACATCTCTACGCATTTCACCGCTACACGTGGAATTCTACCTTCCTCTACAATACTCTAGTTAACCAGTTTTAAGTGCAATTCCTAGGTTGAGCCCAGGGCTTTCACACCTAACTTAATTATCCGCCTACATGCCCTTTACGCCCAGTCATTCCGATTAACGCTCGCACCCTCCGTATTACCGCGGCTGCTGGCACGGAGTT
+
CCCCCGGGGGGGGGGGGGGGGGGGGGGGGGGGGGGGGGGGGGGGG:FGGGGGGGGGGGGGGGGGGGGGGGGGGGGGGGGGGGGGGGGGGGGGGGGGGGGGGGGGGGGGGGGGGGGGGGGGGGGGGGGGGGGGGGGGGGGGGGGGGGGGGGGGGGGGGGGGGGDGGGFFGGGGGGGGFGFGGGGGFGGGGGGGGGGGGGGGFFFFFFFFFEBFFFFFFFFFFAFFFFFFFFFFFFFFFFFFFFFFFFFFFFEFF?@;CEFFD?0>B;9BFFFFF?FBFFFFFF9>FF<??7<BBFF;>BF
@M04999:289:000000000-L3R54:1:1101:16010:12008 2:N:0:403
TCTTGACTACTGGGGTATCTAATCCTGTTTGCTACCCACACTTTCGAGCCTCAACGTCAGTTGCAGTCCAGTAAGCCGCCTTCGCCACTGGTGTTCTTCCGTATATCAACGCATTCCACCGCTACACATGGAGATCCACTTACCTCTACTGCACTCAAGTTAACCAGTTTCCAATGCAATTCCGGTGTTGCGCTCCGGGCATTCACATCAGACTTAATAAACCGTCTGAGCTCGCTTTACGCCCAATAAATCCGGCTAACGCTCGGGACATACGTACTACCCGGTCTGCTTGCACGTATTT
+
--A,8<EE<F<CFF@@;6CFF<CEEA<EFAEFGEFC@DGC,6FACFD@CBFG<FD@66BCCCF,CCF@FA,6CEE,AFGG::F@:C:@,EG,4,@@,5AF?AE=FAG,C84+>,@B<5EFGG:::,A9,9,A,,4,CD8D9EFD8EGF8,=,DD@FF,644=7,,=EG8,=EE:=8*+9+2==@++33@?,4+41+:**@*3*<<<B;4<*:5*38A+B:B=D=:295*1>/)(55(6.13(,3?((53)))62((,63.6(-(((((-4<B7773(442:(((-4(.6)-,2<26:2<?5
@M04999:289:000000000-L3R54:1:1101:8063:12020 2:N:0:403
GGAAGGACTACCCGGGTATCTAATCCTGTTTGCTCCCCACGCTTTCGCATCTCAGCGTCCGTATCTGTCCAGAAGGCCGCCTTCGCCACCGGTATTCCTCCACATCTCTACGCATTTCACCGCTACACGTGGAATTCTACCTTCCTCTACAATACTCTAGTTAACCAGTTTTAAGTGCAATTCCTAGGTTGAGCCCAGGGCTTTCACACCTAACTTAATTATCCGCCTACATGCCCTTTACGCCCAGTCATTCCGATCAACGCTCGCACCCTCCGTATTACCGCGGCTGCTGGCACGGAGT
+
CBCBCFFFFE@6@C7+@FGGF<@F<6C@F9E@FCEFG:E6@F@@FGGGGFG9@FFGGEEGGGFGGGGFAFEEFF,BEAB>FCCF?FECF<FDF@=9FGF,E<F=:F9FFD?+FC@=?FFFGGGDGFFFCF@?7?,@EFGGGDGGGGG9EFFD8ADFGC,@6=EDEG?DEA=:DGGFFGFG+3B,@CGFCC87CFGGG>FD5*;*?9=BE>BEEAFF3AAC974@==>@5BBE<:)755>:C?((683.7>3<?CF0;02=(161:06(46?622(-.((.4619;09;BFFF067?014(,
@M04999:289:000000000-L3R54:1:1101:27735:12031 2:N:0:403
GACTACAGGGGTATCTAATCCTGTTTGCTCCCCACGCTTTCGCATCTCGGCGTCAGTATCTGTCCAGAAGGCCGCCTTCGCCACCGGTATTCCTCCACATCTCTACGCATTTCACCGCTACACGTGGAATTCTACCTTCCTCTACAATACTCTAGTTAACCAGTTTTAAGTGCAATTCCTAGGTTGAGCCCAGGGCTTTCACACCTAACTTAATTATCCGCCTACATGCCCTTTACGCCCAGTCATTCCGATTAACGCTCGCACCCTCCGTATTACCGCGGCTGCTGGCACGGAGTTAGCC
+
CCCCCGGGGGGGGGGGGGGGGGGGGGGGGGGGGGGGGGGGGGGGGGGGGGGGGGGGGGGGGGGGGGGGGGGGGGGGGGGGGGGGGGGGGGGGGGGGGGGGGGGGGGGGGGGGGGGGGGGGGGGGGGGGGFDGGGGGFGGGGGGGGGGGGGGGGGGGGGGGGGGGGFFGGGGGGGGGFGFGGGDGGGFGGGGGGGGGGGGGFFFFFFFFFFFFFFFFFFFDFFFFFFFFFFFFFEFFFFF:<FFFFEFFFEFFFFFF@>@F>BFB;:?B?F???7AB>?FB>9;FFFFFFF?<>043?)6A:
@M04999:289:000000000-L3R54:1:1101:16979:12036 2:N:0:403
GACTACAAGGGTATCTAATCCTGTTCGCTACCCATGCTTTCGAACCTCAGCGTCAGTTACAGACCAGAGAGCCGCCTTCGCCACTGGTGTTCTTCCATATATCTACGCATTCCACCGCTACACATGGAGTTCCACTCTCCTCTTCTGCACTCAAGAAAAACAGTTTCAGCTGCACTTCCCCGGTTAAGCCGAGGGCTTTCACAGCTGACTTGTTCTCCCGCCTGCGTTCGCTTTACGCCCAATAAATCCGGACAACGCTTGCCACCTACGTATTACCGCGGCTGCTGGCACGTAGTTAGCC
+
CCCCCGGGGGGGGGGGGGGGGGGGGGGGGGGGGGGGGGGGGGGGGGGGGGGGGGGGGGGGGGGGGGGGGGGGGGGGGGGGGGGGGGGFGGGGGGGGGGGGGGGGGGGGGGGGGGGGGGGGGGGGGGGGGGGGGGGGGGGGAGGGGGGGGGGGGGFGGGGGGGGGGGGGGGGGGGGGFGFGGGGGGGGGGGGGGGGGGGGGFFFFFFFFFFABEFFFFFFFFFFFB@FFFFFFFFCEFFBEFFFEE>?EFFFFFFBFFF?F??FABFFFFFFFFBDBFFB>>BBFFF:???BF62:<A<4>4
@M04999:289:000000000-L3R54:1:1101:7399:12042 2:N:0:403
AGACTACTCGGGTATCTAATCCTGTTTGCTACCCACGCTTTCGAGCATGAACGTCAGTGTTATCCCAGGAGGCTGCCTTCGCCATCGGTATTCCTCCACATCTCTACGCATTTCACTGCTACACGTGGAATTCTACCTCCCTCTGACACACTCTAGTTTGACAGTTTCAAATGCACGTCCCAAGTTGAGCTCGGGGATTTCACATCTGACTTATCTAACCGTCTGCGCTCGCTTTACGCCCAGTAATTCCGATTAACGCTCGCACCCTACGTATTACCGCGGCTGCTGGCACGTAGTTAGC
+
CCCCCGGGGGGGGGGGGGGGGGGGGGGGGGGGGGGGGGGGGGGGGGGGGGGGGGGGGGGGGGGGGGGGGGGGGGGGGGGGGGGGGGGGGGGGGGGGGGGGGGGGGGGGGGGGGGGGGGGGGGGGGGGGGGGFGGGGGGGGGGGGGGGGGGG8EGGGGGGGGGGGGGGGGGGGGGGFFGFGGGGGGGGGGGGGGGGGGGGGFFFFFFFFCFEEFFFFFFFFFFFFFFFBFFFFDFBFEFFD@FFFFFEFFFF@DDFFC@9?DF@>>FBFFFF8>2:DFBF99>>6><7?::?F04.44ABF9
@M04999:289:000000000-L3R54:1:1101:10357:12049 2:N:0:403
GACTACAGGGGTATCTAATCCCGTTCGCTCCCCATGCTTTCGCACTCCAGCGTCGGTAGGGACCCAGAGAGCTGCCTTCGCTTTTGGCGTTCCTTCGTAGATCTTAGGATTTCACCCCTACACACGAAATTCCACTCTCCTCTGTCTCACTCAAGTGAATTGGTTTCGAGAGCATTCCACCAGTTTTTGGCGACTTTCGCTTTCAACCCGATTCACCGCCTACGTGCCCTTTACGCCTAGTCATTCCGAAGCACACTTGCCCCCCCCCGCTTACCGCGGCTGCTGGCACGGAGTCAGCCGG
+
CCCCCGFFGGEFGGGGGGGFGGGFEDGEGFGGEFGGGFCFGGGGGGGGGGGGGGGGGFEFGGGGEFGGGGGGFFGGGFGGGG<FFFDGEGGGGGGGFGFGGFFGGAE=FGCGGFF,FFGGGGDGGGEFGGGGGCFGGGGCFGFFFGGGGGGGGFFDFFGDFEFGFGG>+@FGGGGGFGFFDG?EGGGGGGGG7EE48D>DEFFFFAFF=2>55BA@@EBBE7@F;;((6@@EEEFF@@;FFFFEEF?EF02(52:08>4<:?62;>F(-,4?::(,,4(-,2::>?67?F0-(,().4:>0
@M04999:289:000000000-L3R54:1:1101:9554:12059 2:N:0:403
TCTTGACTACTCGGGTATCTAATCCTGTTTGCTCCCCACGCTTTCGCATCTCAGCGTCAGTATCTGTCCAGAAGGCCGCCTTCGCCACCGGTATTCCTCCACATCTCTACGCATTTCACCGCTACACGTGGAATTCTACCTTCCTCTACAATACTCTAGTTAACCAGTTTTAAGTGCAATTCCTAGGTTGAGCCCAGGGCTTTCACACCTAACTTAATTATCCGCCTACATGCCCTTTACGCCCAGTCATTCCGATTAACGCTCGCACCCTCCGTATTACCGCGGCTGCTGGCACGGAGTT
+
CCCCCGGGGGGGGGGGGGGGGGGGGGGGGGGGGGGGGGGGGGGGGGGGGGGGGGGGGGGGGGGGGGGGGGGGGGGGGGGGGGGGGGGGGGGGGGGGGGGGGGGGGGGGGGGGGGGGGGGGGGGGGGGGGGGGGGGGGGGGGGGGGGGGGGGGFFGGGGGGGGGGGGGGGFGGGGGGFGFGGGGGFG6FGGGGGGGGGGGGFFFFFFFFFFFEFFFFFFFFFFFFFFFDFFFFFEFFFFFFFFFFDFFEFFFFFFF;<1CC@FDF0@FFFFFFFF??F?BBA:906>6;BDBFFB<04(4:2
@M04999:289:000000000-L3R54:1:1101:16517:12101 2:N:0:403
TGGTAGACTACCCGGGTATCTAATCCTGTTTGCTCCCCACGCTTTCGCATCTCAGCGTCAGTATCTGTCCAGAAGGCCGCCTTCGCCACCGGTATTCCTCCACATCTCTACGCATTTCACCGCTACACGTGGAATTCTACCTTCCTCTACAATACTCTAGTTAACCAGTTTTAAGTGCAATTCCTAGGTTGAGCCCAGGGCTTTCACACCTAACTTAATTATCCGCCTACATGCCCTTTACGCCCATTCATTCCGGTTAACGCTCGCACCCTCCGAATTACCGCGGCTGCTGGCACGGAGG
+
CCCCCGFGGGGE<FC@FGFGGGGGFG@FGGEGGGGGGGGGGGEGDGGECFFCGGGGGGGGGGGGGGGGDGGGGGGGG8FGGGFDFGGGGGGGCEFGGGFGGGGGGGGFFGGDEDFG9?EEFBCCEDDGGFFGGFGFGGGGGGGFFGGDGFG8AFFGGGFDFFGGDFGFAAADFF8DFGF9?FGGGFGGDA?FGGFFC>F>>FFFFFFCEADBEFFAEF6AFEF499DDDFEEFFEFFFEFF=@2>;()7?.<CE3(6((7)/6<<96039(-236(-18A-9:4((-9067>71:2<>(,(
@M04999:289:000000000-L3R54:1:1101:22279:12136 2:N:0:403
TGACTACTGGGGTATCTAATCCTGTTTGCTCCCCACGCTTTCGCATCTCAGCGTCAGTATCTGTCCAGAAGGCCGCCTTCGCCACCGGTATTCCTCCACATCTCTACGCATTTCACCGCTACACGTGGAATTCTACCTTCCTCTACAATACTCTAGTTAACCAGTTTTAAGTGCAATTCCTAGGTTGAGCCCAGGGCTTTCACACCTAACTTAATTATCCGCCTACATGCCCTTTACGCCCAGTCATCCCGATTAACGCTCGCACCCTCCGTATTACCGCGGCTGCTGGCACGGAGTTAGC
+
<9BC@FECEFGG@CFFGFAAFACFGGGGFEG@FGFGGGFBDF@FF7@CF@FGGFFCCDFFGGGGG@EEGGGGFGFGFG7FCGCFGGFCGGGGEFCF@DFGGGGGGGFFGGCEGA?FGDGC7BFGGBEEFGGFEED=EFCGGGGGGGGGGGFAEDFFFAFAED?FB?FF=DGG89EGFGF9F@FFGGGGGGFGFGGGG??7AAFFFAFFBCEEFFFFFFFEBBA@FBE?CEFFFFF=:5@>BF>:><?))/6;612;4;>1?;@;@0:<BF>?:?>A2431930990.)5<?>:((,,().)
@M04999:289:000000000-L3R54:1:1101:22002:12160 2:N:0:403
GACTACCGGGGTATCTAATCCTGTTTGCTCCCCACGCTTTCGCATCTCAGCGTCAGTATCTGTCCAGAAGGCCGCCTTCGCCACCGGTATTCCTCCACATCTCTACGCATTTCACCGCTACACGTGGAATTCTACCTTCCTCTACAATACTCCAGATAACCAGTTTTAAGTGCAATTCCCAGGTTGAGCCCGGGGCTTTCACACCTAACTTAATTATCCGCCTACATGCCCTTTACGCCCAGTCATTCCGATTAACGCTCGCACCCTCCGTATTACCGCGGCTGCTGGCACGGAGTTAGCC
+
CCCCCFGGGGGFGGGGGGGGGGGGGGGGGGGGGGGGGGGGGGGGGGGGGGGGGGGGGGGGGGGGGGGGGGGGGGGGGGGGGGGGFGGFGGGGGGGGGGGGGGGGGGGGGGGGGGGGGGGGGGGGGGGGGGGGGGGGGGGGGGGGGGGGGGGFGGGGGGGGGFGGGGGGFGGGGGGGFGFGFGGGGGGGGGGGGGGGGGGGFFFFEFFFBFFFFFFFEFF@FF@FF;?EEF;EF@CEFF9EDFFEE3<CE@D?BFFFF00199>>9?:??><BF0AD)2791;>>(4:(8?>?>2(286462
@M04999:289:000000000-L3R54:1:1101:3207:12164 2:N:0:403
AGGTGGACTACTCGGGTATCTAATCCTGTTCGCTCCCCACGCTTTCGTCCATCAGCGTCAATCGGTATTTAGTAACCTGCCTTCGCAATCGGGGTTCTGTGTAATATCTATGCATTTCACCGCTACACTACACATTCCAGCTACTTCAATACTATTCAAGATTAACAGTATCAACGGCAGTTCTACAGTTAAGCTGCAGGTTTTCACCGCTGACTTATCAACCCGCCTACGGACCCTTTAAACCCAATAAATCCGGATAACGCTCGCATCCTCCGTATTACCGCGGCTGCTGGCACGGAGT
+
CCCCCGGGFFGGGGGGGGGGGGGGGGGGGGGGGGGGGGGGGGGEGGGGGGGGGGGGGGGGGGGGGGFGGGGGGGGGGGGGGGGGGGGGGGGGGGGGGGGGGGGGGGGGGGGGGGGGGGGGGGGGGGGGGGGGGGGGGGGGGGGGGGGGGGGGGGGGGGGGGDFGGGGGGGGGGGGGFGBGGGGGGGGGGGGGGGGGGGGF5;CFFFFFFFFFFFFFFFFFFFBAAAF?>BF9DB@D@@EFFFFFFFF@EEEEC;>91<FA@@F?B;>F<9:27?FF:BF>FF(((-46>08?06:2(,7;(
@M04999:289:000000000-L3R54:1:1101:22424:12178 2:N:0:403
GACTACTCGGGTATCTAATCCTGTTTGCTCCCCACGCTTTCGCATCTCAGCGTCAGTATCTGTCCAGAAGGCCGCCTTCGCCACCGGTATTCCTCCACATCTCTACGCATTTCACCGCTACACGTGGAATTCTACCTTCCTCTACAATACTCTAGTTAACCAGTTTTAAGTGCAATTCCTAGGTTGAGCCCAGGGCTTTCACACCTAACTTAATTATCCGCCTACATGCCCTTTACGCCCAGTCATTCCGATTAACGCTCGCACCCTCCGTATTACCGCGGCTGCTGGCACGGTGTTAGCC
+
CCCCCGGGEDEGCEFEGDGDC@EFD@EFCFDDCFGEGGBFE::CBFGE<F,@CCBFFGGGGGFC@FFAADF<CC7FFEAFC@BFECDG@FG,FFCFAGGGGGFCFCFFF=FFGGGGGGG@FGGGGFGGF?FFG;@D=EGG8FGGGGGF9EGFDFFGGA=EC3A@EDCDFD@C,,=AFFDGGGFGFGGGGF6CFF7?FGCFFFAABFFABCEE7ABFEF>):@99=B6A)8(62>CEFF>E@2>37C?FC;(;28;C(6709(69B618:>?:B2<A4(76,49BB:>41136>(--444<)
@M04999:289:000000000-L3R54:1:1101:26970:12216 2:N:0:403
GTGACTACACGGGTATCTAATCCTGTTTGCTCCCCACGCTTTCGCATCTCAGCGTCAGTATCTGTCCAGAAGGCCGCCTTCGCCACCGGTATTCCTCCACATCTCTACGCATTTCACCGCTACACGTGGAATTCTACCTTCCTCTACAATACTCTAGTTAACCAGTTTTAAGTGCAATTCCTAGGTTGAGCCCATGGCTTTCACACCTAACTTAATTATCCGCCTACATGCCCTTTACGCCCAGTCATTCCGATTAACGCTCGCACCCTCCGTATTACCCCGGCTGCTGGCACGGAGTT
+
CCCCCGF<FFGDEG@FCC9EFEGGDGFFFGGGGCEGGCGG,FEFFEEGEGGFC@CFFCFFEDFCFGGG@FECDD8@:F=@FGGGGGGCGGC7FFGGFFEGF8E??,FFFGC@=<CFGGGGGCGG?EFE?F<EFGGCCFDE,DCFF,EFC,=D=EGFBDFCAE=DF?EAFG?F:89EFCD9@?DGCFCCGG?F6D,+:CCG9AFFAF?58>59EF81*1+:==BA>54585>33@53*16?5@@0;@E?))9/;D(26>09@D19>00((,346(.(6)4(--(7393?:(3(<(,((-(
@M04999:289:000000000-L3R54:1:1101:22935:12217 2:N:0:403
TGAGGACTACCCGGGTATCTAATCCTGTTTGCTCCCCACGCTTTCGAGCCTCAGCGTCAGTTACAAGCCAGAGAGCCGCTTTCGCCACCGGTGTTCCTCCATATATCTACGCATTTCACCGCTACACATGGAATTCCACTCTCCCCTCTTGCACTCAAGTTAAACAGTTTCCAAAGCGTACTATGGTTAAGCCACAGCCTTTACCTTCAGACTTATCTAACCGCCTGCGCTCGCTTTACGCCCAATAAATCCGGACAACGCTCGGGACCTACGTATTACCGCGGACGCTGGCACGTAGTT
+
CCCCCCFGFGGGGGGEGGGGGGGGGGGGGFCFFDFGGGGGGEGGGGGGGGGGGGGGFFGGFGGGGGGGGGGGGGGGGGGGGGGGGCGGGGGFCFGGGGGGGGDFGGFGGGGGGGGGGGGGGGGGGGGGGGGFEGGGGGGGGDGCGGCGGGGGGGGGGFGGGGGGGGGGFGG:=EGGFDFGGGFFFGGGGGGGGGGGGGGGFFF6*=66*9AEFFFFFFFFF9@BBFF=@@5@@@F=;<EFD96<@@;<4?<E@FFFFFFBB0(306;F:?DFF?24:AF906>>((,(-(4,4>0(4::A
@M04999:289:000000000-L3R54:1:1101:17583:12235 2:N:0:403
GAGACTACCAGGGTATCTAATCCTGTTTGCTCCCCACGCTTTCGCATCTCAGCATCAGTATCTGTCCAGAAGGCCGCCTTCGCCACCGGTATTCCTCCACATCTCTACGCATTTCACCGCTACACGTGGAATTCTACCTTCCTCTACAATACTCTAGTTAACCAGTTTTAAGTGCAATTCCTAGGTTGAGCCCAGGGCTTTCACACCTAACTTAATTATCCGCCTACATGCCCTTTACGCCCAGTCATTCCGATTAACGCTCGCACCCTCCGTATTACCGCGGCTGCTGGCACGGAGTT
+
CCCCCGGGGGGGGGGGGGGGGGGGGGGGGGGGGGGGGGGGGGGGGBCEGGGGGGGGGGGGGGGGGGGGGGGGGGGGGGGGGGGGGGGGGGGGGGGGGGGGGGGGGGGGGGGGGGGGGGGGGGGGGGGGGGGGGGGGGGGGGGGGGGFGGGGGGGGFGGGGGGGGGGGGGGGGGGFGFGFGGGGGGGGCFGGGGGGGCDGGFFFFFFFFFFFFFFFFFFFFFFFDFDFFFFEBDFFFFE2BBF@FEFFFEFEE@@DFEEF@D72>9FB?@DB>2??:AABFF6>699:??:?:B01(--2
@M04999:289:000000000-L3R54:1:1101:22480:12256 2:N:0:403
GACTACAAGGGTATCTAATCCTGTTTGCTCCCCACGCTTTCGCATCTCAGCGTCAGTATCTGTCCAGAAGGCCGCCTTCGCCACCGGTATTCCTCCACATCTCTACGCATTTCACCGCTACACGTGAAATTCTACCTTCCTCTACAATACTCTAGTTAACCAGTTTTAAGTGCAATTCCTAGGTTGAGCCCAGGGCTTTCACACCTAACTTAATTATCCGCCTACATGCCCTTTACGCCCAGTCATTCCGATTAACGCTCGCACCCTCCGTATTACCGCGGCTGCTGGCACGGAGTTAGCC
+
CCCCCGGGGGGFGGGGGGGGGGGGGGGGGGGGGGGGGGGGGGGGGGGGGGGGGGGGGGGGGGGGGGGGGGGGGGGGGGGGGGGGGGGGGGGGGGGGGGGCFGGGGGGGGGGGGGGGGGGGGGGGGGGGGGGGGGGGGFGGGGGGGGGGGGGGGGGGGGGGGGGGGGGGGGGFFFGGFGFGGGGGDGGGGGGGGGGGGGGFFFFFFFFFFFFFCF@FEFF9FFFFFFCEEF==DFFFFDBE>BBF@E<EEE;02<?C0;F@3((.44,3?F:?B?2<)(,(29B9:?7??8?B>0,-4:<5.
@M04999:289:000000000-L3R54:1:1101:14129:12282 2:N:0:403
GACTACACGGGTATCTAATCCTGTTTGCTCCCCACGCTTTCGCATCTCAGCGTCAGTATCTGTCCAGAAGGCCGCCTTCGCCACCGGTATTCCTCCACATCTCTACGCATTTCACCGCTACACGTGGAATTCTACCTTCCTCTACAATACTCTAGTTAACCAGTTTTAAGTGCAATTCCTAGGTTGAGCCCAGGGCTTTCACACCTAACTTAATTATCCGCCTACATGCCCTTTACGCCCAGTCATTCCGATTAGCGCTCGCACCCTCCGTATTACCGCGGCTGCTGGCACGGAGTTAGCC
+
CCCCCGGGGGGGGGCDCFGFGGDFFGGGEAFGGGEGGGGGCEFCFG<EFGGGGGGGGDFGGGGEGGGGGGGGGGGGGGGGCGGGGGGGEGGFGGFFGCFGA<B,=FGGGGGGGFGGEGEEGGGGGFGGGGGGFGGGGG8FGGGDFFFGFGFGCDDF;==FGFGGGGGGGGGGGGGGFFFGGGGGGCFEGGGGG8CGGGGFFFCADFFFFFFFFFFCEFFFFFF>DECEFFFFFFFFFFFFFFFFFECCE@D6137=>BF@FBFFB?BFFFB?FFAFFFF;>>29B?BF:(4<049:?<BA:
@M04999:289:000000000-L3R54:1:1101:20628:12294 2:N:0:403
GGGTGACTACTGGGGTATCTAATCCTGTTCGCTCCCCACGCTTTCGTCCATCAGCGTCAATCGGTATTTAGTAACCTGCCTTCGCAATCGGGGTTCTGTGTAATATCTATGCATTTCACCGCTACACTACACATTCCAGCTACTTCAATACTATTCAAGATTAACAGTATCAACGGCAGTTCTACAGTTAAGCTGCAGGTTTTCACCGCTGACTTATCAACCCGCCTACGGACCCTTTAAACCTAATAAATCCGGATAACGCTCGCATCCTCCGTATTACCGCGGCTGCTGGCACGGAGTT
+
CCCCCGGGGGGGGGGGGGGGGGGGGGGGGGGGGGDGGGGGGGGGGGGGGGGGGGGGGGGGGGGGGGGGGGGGGGGGGGGGGGGGGGGGGGGGGGGGGGGGGGGGGGGGGGGGGGGGGGGGGGGGGGGGGGGGGGGGGGGGGGGGGGGGGFGGGGGGGGGGGGFGGGGGGGGGGGGGDGFGGGGGGGGGGFGGGGGGGGGFFFFFFFF>BBFFFFFFFFAEFFFBFADFF=?@@F@FFFFFEFFFFFFFFFFFF>6?FFAEF06;>BFFF7<A?9F<?BDFF6;;BFFFFFFF:?FF>6012
@M04999:289:000000000-L3R54:1:1101:23387:12309 2:N:0:403
TTGACTACTCGGGTATCTAATCCTGTTCGCTACCCATGCTTTCGAACCTCAGCGTCAGTTACAGACCAGAGAGCCGCCTTCGCCACTGGTGTTCTTCCATATATCTACGCATTCCACCGCTACACATGGAGTTCCACTCTCCTCTTCTGCACTCAAGAAAAACAGTTTCAGCTGCACTTCCCCGGTTAAGCCGAGGGCTTTCACAGCTGACTTGTTCTCCCGCCTGCGTTCGCTTTACGCCCAATAAATCCGGACAACGCTTGCCACCTACGTATTACCGCGGCTGCTGGCACGTAGTT
+
CCCCCFGGGGGGGGGGGGGGGGGGGGGGGGGGGGGGGGGGGGFGGCGGGGGGGGEFEEFGGGGGGGGDFGGGGFGGGGGGGGGGCGGGGGGGGGFGGGGGGFFFCFGGGGGCFFGGGGGGGGGGGFGGGGGGGGGGGGGGCGGGGGGGGGGGFGGGGGGGGGGGGGGGGGGGGGGGFGFGGGGGDGGGGGGGGEGGGGGGFFFFFFFFFFFEFFFFFFFEFFFFFFFF<@<;01;?EC?:9>DDDF3>?CEFBFFFFFF>??BFFF?FBFF?BFDF>AA?FFF91;F?:><BFBFF?FA
@M04999:289:000000000-L3R54:1:1101:8590:12325 2:N:0:403
CTTTGGACTACCCGGGTATCTAATCCTGTTTGCTCCCCACGCTTTCGCATCTCAGCGTCAGTATCTGTCCAGAAGGCCGCCTTCGCCACCGGTATTCCTCCACATCTCTACGCATTTCACCGCTACACGTGGAATTCTACCTTCCTCTACAATACTCCAGATAACCAGTTTTAAGTGCAGTTCCCAGGTTGAGCCCGGGGCTTTCACACCTAACTTAATTATCCGCCTACATGCCCTTTACGCCCAGTCATTCCGATTAACGCTCGCACCCTCCGTATTACCGCGGCTGCTGGCACGGAGT
+
CCCCCFGGGGGGGGGGGGGGGGGGGGGFGGGGGGGGGEEEFDFGGGGGGGGGFGFGEFDGGGGGGGGFGGDFGGGGGGGGGDFGGGGEGGGGEF7FEGGGGFFFFGGGGGGGGGGGGGGGGGGGGGGGGFGDEGGGGGGGGGGGGGGGGGGGGGFG9FGFGGGGFGGGDDFFFGGFFGFCCFGFFFFEDCFGFG6?DCDG>>AFFFFFF>(76;8B@FFFFFFFF=@23=@?C@E@FF@AC6<BBFF;7E3?<<@@21<ABBFFFF6196??B?9B:??FF9:>619BF<:?3(.5(379(
@M04999:289:000000000-L3R54:1:1101:25624:12341 2:N:0:403
AGTGACTACAGGGGTATCTATTCCTGTTCGCTCCCCACGCTTTCGTCCATCAGCGTCAATCGGTATTTAGTAACCTGCCTTCGCACTCGGGGTTCTGTGTAATATCTATGCATTTCACCGCTACACTACACATTCCAGCTCCTTCAATACTATTCAAGATTAACAGTATCAACGGCAGTTCTACAGTTAAGCTGCAGGTTTTCACCGCTGACTCATCAACCCGCCTACGGACCCTTTAAACCCAATAAATCCGGATAACGCTCGCATCCTCCGTATTACCGCGGCTGCTGGCACGGGGTT
+
@BCCCCC,6CCECFC;EC<@<<E@<FGFFDGEG7FFGGDGE:CF7C@FEFCD@FECFE,CF7FG@D@D9FEEEE9F<F?F9<=F:+4BEGGEFEEG<@<FGFGD,EEEFCFGFFE,AFFEGDBFEGAFDGFGFFGGFDD8,@D=6=FEFGGFG3=DFGAFGFGGG8EFGGGF8ECG9=3?D@+EEFGG;2,@C6@7CGGGCCFFFFFFA=>CE+;>6EB@FF=BBD@FF=9@=@==46?:A3?;;;EEC5?41((3;@36(31373-4:224((.3(<<)(49;;9160)80.),,443(
@M04999:289:000000000-L3R54:1:1101:9981:12342 2:N:0:403
TGACTACTGGGGTATCTAATCCTGTTTGCTCCCCACGCTTTCGCATCTCAGCGTCAGTATCTGTCCAGAAGGCCGCCTTCGCCACCGGTATTCCTCCACATCTCTACGCATTTCACCGCTACACGTGGAATTCTACCTTCCTCTACAATACTCTAGTTAACCAGTTTTAAGTGCAATTCCTAGGTTGAGCCCAGGGCTTTCACACCTAACTTAATTATCCGCCTACATGCCCTTTACGCCCAGTCATTCCGATTAACGCTCGCACCCTCCGTATTACCGCGGCTGCTGGCACGGAGTTAGC
+
CCCCCGGGGGGGGGGGGGGGGGGGGGGGGGGGGGGGGGGGGGGGGGGGGGGGGGGGGGGGGGGGGGGGGGGGGGGGGGGGGGGGGGGGGGGGGGGGGGGGGGGGGGGGGGGGGGGGGGGGGGGGGGGGGFGGGGGGGGGFGGGGGGGGGGGGGGGGGGGGGGGGGGGGGGGGGGGGFGFGGGGGGGGGGGGGGGGGGGGGFFFFFFFFFFFFFFFFFFFFFFFFFFFFFB;=5BFFFFFB>?9>EF?CEFF00;??E@BFFFFFFFF::?>:B:>FA2:99;96>?FFF???F(704:BB>
@M04999:289:000000000-L3R54:1:1101:13535:12353 2:N:0:403
TATGACTACTCGGGTATCTAATCCTGTTCGCTCCCCACGCTTTCGTCCATCAGCGTCAATCGGTATTTAGTAACCTGCCTTCGCAATCGGGGTTCTGTGTAATATCTATGCATTTCACCGCTACACTACACATTCCAGCTACTTCAATACTATTCAAGATTAACAGTATCAACGGCAGTTCTACAGTTAAGCTGCAGGTTTTCACCGCTGACTTATCAACCCGCCTACGGACCCTTTAAACCCAATAAATCCGGATAACGCTCGCATCCTCCGTATTACCGCGGCTGCTGGCACGGAGTT
+
CCCCCGGGGGGGGGGGGGGGGGGGGGGGGGGGGGGGGGGGGGGGGGGGGGGGGGGGGGGGGGGGGGGGGGGGGGGGGGGGGGGGGGGGGGGGGGGGGGGGGGGGGGGGGGGGGGGGGGGGGGGGGGGGGGGGGGGGGGGGGGGGGGGGGGGCGGGGGGGGGGGGGGGGGGGGGGGGEGFGGGGGGGGGGGGGGGGGGGGFFFFFFFFEFAFFFFFFFFFFFFFFFFDFFFFB@FD27CCFA@<DFFFFFCEEFFFFFA@D@F<19>?FFFBFF??B0<DFFFF199;FFFFF:<<91;??
@M04999:289:000000000-L3R54:1:1101:27457:12360 2:N:0:403
GACTACAAGGGTATCTAATCCTGTTCGCTACCCATGCTTTCGAACCTCAGCGTCAGTTACAGACCAGAGAGCCGCCTTCGCCACTGGTGTTCTTCCATATATCTACGCATTCCACCGCTACACATGGAGTTCCACTCTCCTCTTCTGCACTCAAGAAAAACAGTTTCAGCTGCACTTCCCCGGTTAAGCCGAGGGCTTTCACAGCTGACTTGTTCTCCCGCCTGCGTTCGCTTTACGCCCAATAAATCCGGACAACGCTTGCCACCTACGTATTACCGCGGCTGCTGGCACGTAGTTAGCC
+
CCCCCGGGGGGGGGGGGGGGGGGGGGGGGGGGGGGGGGGGGGFFFGGGGGGGGGGGGGGGGGGGGGGGGGGGGGGGGGGGGGGGGGGFGGGGGGGGGGGGGGGGGGGGGGGGGGGGGGGGGGGGGGGGGGGGGGGGGGGGGGGGGGGFGGGGGGGGGGGGGGGGGFGGGGGGGGGGFGFGGGGGGGGGGGGGGGGGGGGGFFFFFFFFFFFFFFFFFFFFFFFFFFFFFFFF0=CFDFFF@@DEAEFFEFFFFFFFFFFBFF?ABFFFFFBFBFDFBF>BB>BB6:BB?BFFF:3::BFF:
@M04999:289:000000000-L3R54:1:1101:27570:12403 2:N:0:403
GACTACAGGGGTATCTAATCCTGTTCGCTCCCCACGCTTTCGTCCATCAGCGTCAATCGGTATTTAGTAACCTGCCTTCGCAATCGGGGTTCTGTGTAATATCTATGCATTTCACCGCTACACTACACATTCCAGCTACTTCAATACTATTCAAGATTAACAGTATCAACGGCAGTTCTACAGTTAAGCTGCAGGTTTTCACCGCTGACTTATCAACCCGCCTACGGACCCTTTAAACCCAATAAATCCGGATAACGCTCGCATCCTCCGTATTACCGCGGCTGCTGGCACGGAGTTAGCC
+
CCCCCGGGGGGGGGGGGGGGGGGGGGGGGGGGGFGGGGGGGGGGGGGGGGGGGGGGGGGGGGGGFGGGGGGGGGGGGGGGGEGGGGGEFFGGGGGFGGGGGGGGGGGGGGFGGGGGGGGGGGGGGGGGGGGGFGGGGGGGGGGGDGGGGCGGGGFFGGGGGGGGGGGGGGGGGGGFFGFGGGGGFGGGGGGGEGGFFFGGFFFFFFFBDFFFFFFFFFFFEFDFFFFFFFFFBFCCCA@FFFFEFFFFEF>DDFFFFFF?BFB63:BBFF<:?0>A<BFF9>F6::::0:B04;>:4A><4
@M04999:289:000000000-L3R54:1:1101:20827:12404 2:N:0:403
AGGACTACCAGGGTATCTAATCCTGTTCGCTCCCCACGCTTTCGTCCATCAGCGTCAATCGGTATTTAGTAACCTGCCTTCGCAATCGGGGTTCTGTGTAATATCTATGCATTTCACCGCTACACTACACATTCCAGCTACTTCAATACTATTCAAGATTAACAGTATCAACGGCAGTTCTACAGTTAAGCTGCAGGTTTTCACCGCTGACTTATCAACCCGCCTACGGACCCTTTAAACCCAATAAATCCGGATAACGCTCGCATCCTCCGTATTACCGCGGCTGCTGGCACGGAGTT
+
CCCCCGGGGGGGGGGGGGGGGGGGGGGGGGGGGGGGGGGGGGGGGGGGGGGGGGGGGGGGGGGGGGGGGGGGGGGGGGGGGGGGGGGGGGGGGGGGGGGGGGGGGGGGGGGGGGGGGGGGGGGGGGGGGGGGGGGGGGGGGGGGGGGGGGGGGGGGGFGFGGGGGGGGGGGGGGGGFGFGGGGGGGGGGGGGGGGGFFGGFFFFFEBBAAFFFFFFFFFBDBFFAADF=DBBFFFFFFFFF@D@@EFFFFFB96;?EE?@FDFBFFF:<BFFFB?FFFFFFB99996??71??1;;>6<
@M04999:289:000000000-L3R54:1:1101:22360:12411 2:N:0:403
TGGGGTATCTAATCCTGTTTGCTCCCCACGCTTTCGCATCTCAGCGTCAGTATCTGTCCAGAAGGCCGCCTTCGCCACCGGTATTCCTCCACATCTCTACGCATTTCACCGCTACACGTGGAATTCTACCTTCCTCTACAATACTCCAGATAACCAGTTTTAAGTGCAGTTCCCAGGTTGAGCCCGGGGCTTTCACACCTAACTTAATTATCCGCCTACATGCCCTTTACGCCCAGTCATTCCGATTAACGCTCGCACCCTCCGTATTACCGCGGCTGCTGGCACGCAGTTAGCCGGTGCT
+
CCCCCGGFGGGGGGGGGGGGGGGGGGGGGGGGGGGGGGGGGGGGGGGGGGGGGGGGGGGGGGGGGGGGGGGGGGGGGGGGGGGGGGGGGGGGGGGGGGGGGGGGGGGGGGGGGGGGGGGGGGGGGGGGGGGGGGGGGGGGGGGGGGGGGGGGGFGGGGGGGGGGGGGGGGGGGGGGFGFGGGGGGGEGGGGCFFGGGGGGFFFFFFFFFFFFCFFFFEFFFFFFFEBEEFFFF;D=@FFFFFF87?DDEF?><<>FFFF??BFF:(23)64,(37B>6?????BFF(-7:A<AA?F6>>9)
@M04999:289:000000000-L3R54:1:1101:12492:12467 2:N:0:403
AGGGACTACTGGGGTATCTAATCCTGTTTGCTACCCACGCTTTCGAGCATGAACGTCAGTGTTATCCCAGGAGGCTGCCTTCGCCATCGGTATTCCTCCACATCTCTACGCATTTCACTGCTACACGTGGAATTCTACCTCCCTCTGACACACTCTAGTTTGACAGTTTCAAATGCACGTCCCAAGTTGAGCTCGGGGATTTCACATCTGACTTATCTAACCGTCTGCGCTCGCTTTACGCCCAGTAATTCCGATTAACGCTCGCACCCTACGTATTACCGCGGCTGCTGGCACGTAGTTT
+
CCCCCGGGGGGGGGGGGGGGGGGGFGGGGGGGGGGGGGGGGGGGGGGGGGGGGGGGGGGFFGGGFGGGGGGGGGGGGGEGFGGGGG7EFGEDGGGGGGFFGGGGEGDFGGGGGGCGGGGGGGGGGGGFGGGGGGGGGGGGGGGGGGGGGGGGGCGGGGFF;@EEFFGGGGGGGGGFFGFD?DDGGEFGGGGG8FGGGGDGFFFFFFFFAA=E@FFFFFFEFCFA97BEABA@F=5BDEE>9@FFF;CC3<<6E;0;;3>;>DFFB>B;FF??6172:AFAB>>;>3>BFFB:(5430(,.)
@M04999:289:000000000-L3R54:1:1101:4721:12502 2:N:0:403
AGATGACTACTCGGGTATCTAATCCTGTTTGCTCCCCACGCTTTCGCATCTCAGCGTCAGTATCTGTCCAGAAGGCCGCCTTCGCCACCGGTATTCCTCCACATCTCTACGCATTTCACCGCTACACGTGGAATTCTACCTTCCTCTACAATACTCTAGTTAACCAGTTTTAAGTGCAATTCCTAGGTTGAGCCCAGGGCTTTCACACCTAACTTAATTATCCGCCTACATGCCCTTTACGCCCAGTCATTCCGATTAACGCTCGCACCCTCCGTATTACCGCGGCTGCTGGCACGGAGTT
+
CCCCCGGGGGGGGGGGGGGGGGGGFGGGGGGGGGGGGGGGGGGGGGGGGGGGGGGGGGGGGGGGGGGGGGGGGGGGGGGGGGGGGGGGGGGGGGGGGGGGGGGGGGGGGGGGGGGGGGGGGGGGGGGGFFGGGGGGGGGGGGGGGGGGGGGGGGGGGGGGGGGGD?FEGGGGGGGGFGFGGGGFADFGGFGGGGGGGGGGFFFFFFFFFFFFFFFFFFFFFFE==AFFF=EFF3BEFFEFFFFFFFFFF?EEFFFFF;?CD9DFFF@>FF??06:07?FFAB671,,6BDFBFFFF;>>F7
@M04999:289:000000000-L3R54:1:1101:29269:12545 2:N:0:403
AGGACTACCGGGGTATCTAATCCTGTTTGCTCCCCACGCTTTCGCATCTCAGCGTCAGTATCTGTCCAGAAGGCCGCCTTCGCCACCGGTATTCCTCCACATCTCTACGCATTTCACCGCTACACGTGGAATTCTACCTTCCTCTACAATACTCCAGATAACCAGTTTTAAGTGCAATTCCCAGGTTGAGCCCGGGGCTTTCACACCTAACTTAATTATCCGCCTACATGCCCTTTACGCCCAGTCATTCCGATTAACTCTCGCACCCTCCGTATTACAGCGGCTGCTGGCACGGAGTT
+
-86A,6C6FC7@C@@FF96E6CFGGCCFEEFGGGGGGGGGGCEE:@F@9FFGGGGGGDCEDGGFA<FGGFFDCFGGEFF7FFGGGGCFGGGGAGGFA,EFFAFCFAFGFCGD?F?EFFGG>EEGGGFE>7FFAFGDEGFDFCDGGGGE?F=DDGCFDFEEFGGGFG=EFA?EGGGF7EF?8?DGGGFC6C<FGEEDGDGGFFFFAFFFEFBC?FFF4:BC=@B@FFFECE@EFF@@><@F101=;7@3)973(((2<A)6:>?:;F9?,41(-((.<<)423(136?70(22?<(((42
@M04999:289:000000000-L3R54:1:1101:18705:12557 2:N:0:403
GACTACCAGGGTATCTAATCCTGTTTGCCCCCCACGCTTTCGCATCTCAGCGTCAGTATCTGTCCAGAAGGCCGCCTTCGCCACCGGTATTCCTCCACATCTCTACGCATTTCACCGCTACACGTGGAATTCTACCTTCCTCTACAATACTCTAGTTAACCAGCTTTAAGCGCAATTCCTAGGTTGAGCCCAGGGCTTTCACACCTAACTTAATTATCCGCCTACATGCCCTTTACGCCCAGTCATTCCGATTAACGCTCGCACCCTCCGTATTACCGCGGCTGCTGGCACGGCGTTAGCC
+
CCCCCGGGGGGGGGGGGGGGGGGGGGGGGGGGGGGGGGGGGGGGGGGGGGGGGGGGGGGGGGGGGGGGGGGGGGGGGGGGGGGGGGGGGGGGGGGGGGGGGGGGGGGGGGGGGGGGGGGGGGGGGGGGGGGGGGGGGGGGGGGGGGGGGGGGGGGGGGGGGGGGGGGGGGCEGGGGFGFGGGGGGGGGGGGGGGGGGGGGFFFFFFFFFFFFEFEFFFFFFFFFFFCFFEFFFFFFFFFFFF3=EFFFFFFFFFFE@@<B>;BFFB<BFF<:7><B2:BFF9BBFFF?:(41((41((8A>
@M04999:289:000000000-L3R54:1:1101:29152:12583 2:N:0:403
GACTACTGGGGTATCTAATCCTGTTCGCTCCCCACGCTTTCGTCCATCAGCGTCAATCGGTATTTAGTAACCTGCCTTCGCAATCGGGGTTCTGTGTAATATCTATGCATTTCACCGCTACACTACACATTCCAGCTACTTCAATACTATTCAAGATTAACAGTATCAACGGCAGTTCTACAGTTAAGCTGCAGGTTTTCACCGCTGACTTATCAACCCGCCTACGGACCCTTTAAACCCAATAAATCCGGATAACGCTCGCATCCTCCGTATTACCGCGGCTGCTGGCACGGAGTTAGCC
+
CCCCCGGGGGGGGGGGGGGGGGGGGGGGGGGGGGGGGGGGGGGGGEFGGGGGGGGGGGGEGGGGGGGGGGGGGGGGGGGGGGGGGGGGGGGGGGGGGGGGGGGGGGGGGGGGGGGGGGGGGGGGGGGGGGGGGGGGGGGFGGGGGGGGGGGFGFGGGGGGGGGFGGGGGGGGGGGFFFFGGGGGGGGGGGGFGGG?DGGGFFFFFFFFFFFFFFFFFFFFFBAFFF@@@@FFFFFEEEDFFF@FFCEFEFFFFFFFFBDFFBF<>F27?FBFFBA>A?BF>FF>??)(3<F<B023(6>2,
@M04999:289:000000000-L3R54:1:1101:19730:12649 2:N:0:403
GACGACTACTCGGGTATCTAATCCTGTTTGCTCCCCACGCTTTCGCATCTCAGCGTCAGTATCTGTCCAGAAGGCCGCCTTCGCCACCGGTATTCCTCCACATCTCTACGCATTTCACCGCTACACGTGGAATTCTGCCTTCCTCTACAATACTCCAGATAACCAGTTTTAAGTGCAGTTCCCAGGTTGAGCCCGGGGCTTTCACACCTAACTTAATTATCCGCCTACATGCCCTTTACGCCCAGTCATTCCGATTAACGCTCGCACCCTCCGTATTACCGCGGCTGCTGGCACGGAGTTT
+
CCCCCGGGGGGGGGCEGGGGGFGGGGGGGGGGGFGGGGGGGGGGGGG@FGGGGGGGGGGGGGGGGGGGFGCGGGGDFGGGGGGGEGGFFGGGGGGGGGGGGGGGGGGGGGGGGGGGGGGGGGCFGGGGGGGDFDFGFGGGGGGFGGGGGGGGGGFE8ECGEFGGDFE9DGGEGGFFFFFGGGCGGGFGGGFGFGGGGG4DFFFFFFFDBFE2CFFFECFFF9=B=@=2()7@EFFF;CFFFFFFFE@EFFFFFDDD@DFF>3(-71>10<:091270<B269B02;1??),3:28>02:7)
@M04999:289:000000000-L3R54:1:1101:13499:12654 2:N:0:403
GGACTACTCGGGTATCTAATCCTGTTCGCTCCCCACGCTTTCGCTCCTCAGCGTCAGGAAAGGCCCAGAGAACCGCCTTCGCCACTGGTGTTCCTCCTGATATCTGCGCATTCCACCGCTCCACCAGGAATTCCATTCTCCCCTACCTTCCTCAAGTCAACCCGTATCGAGGGCACGCTCAGGGTTAAGCCCCAAGATTACACTTCCGACGCGATCAACCACCTACGAGCCCTTTACGCCCAATAAATCCGGACAACGCTCGCACCCTACGTATCACCGCGGCTGCTGGCACGTAGTTAGC
+
CCCCCGGGGGGGGGGGGGGGGGGGGGGGGGGGGGGGGGGGGGGGGGGGGGGGGGGGGGGGGGGGGGGGGGGGGGGGGGGGFGGGGGGGGGGGGGGGGGGGGGGGGGGGGGGGGGGGGGGGGGGGGGFFGGGGGGGGGGGGGGGGFGGGCFGGGFGGGGGGGGGGGGGGGGGGGGGGFGFGGGFFGGGGGGGGGGGGFGGGF=ABAFFDD@BFB>8=0AAFFFFF@EFF069?<?F>AFBDBFF??<><BFF((4;?BB;3<>>FFFFFFFFFF2:>B??614>91??:::0208((,-6A>
@M04999:289:000000000-L3R54:1:1101:15474:12689 2:N:0:403
GTCGACTACCAGGGTATCTATCCTGTTCGCTCCCCACGCTTTCGTCCATCAGCGTCAATCGGTATTTAGTAACCTGCCTTCGCAATCGGGGTTCTGTGTAATATCTATGCATTTCACCGCTACACTACACATTCCAGCTACTTCAATACTATTCAAGATTAACAGTATCAACGGCAGTTCTACAGTTAAGCTGCAGGTTTTCACCGCTGACTTATCAACCCGCCTACGGACCCTTTAAACCCAATAAATCCGGATAACGCTCGCATCCTCCGTATTACCGCGGCTGCTGGCACGGAGTT
+
CCCCCGGGGGGGGGGGGGGGGGGGGGGGGGGGGGGGGGGGGGGGGGGGGGGGGGGGGGGGGGGFGGGGGGGGGGGGGGGGGGGGGGGGGGGGGGGGGGGGGGGGGGGGGGGGGGGGGGGGGGGGGGGGGGGGGGGGGGGFGGGGGGCFGGGGGGGGGGGFGGGGGGGGGGGGGGGGFGFGGGGGGGGGGGGGCFGGGGGGFFFFFEEFFFFFFFFFFFFB?BFA@FFFFFFFFFFFFEEFFFFFFFFE3CFFF0,:<EFFFFFFFFFF?D?>?6?FFB<?>(79>BF?F?FB?BF>6:?
@M04999:289:000000000-L3R54:1:1101:5425:12758 2:N:0:403
AATGTGCGGGTACTCGTGGTCTGAGGCGTTTTTCACTCGGTGTTTGGTCGTTTTTTCTACCCGCGCTTCTGAGCCTCAACGTCAGTTTTATCCCATGACGCTGCCTTCGCCCTCGGTGCTCCGCCCCCACCCCTCTCCTTTCAATCTCTCACTCGTCTAGCCACCTTCCTTCTCCTCACTCCTCTTTTTCACTTTCGATAGTGACGTCCCACTCTGTCACTTGGGCTGTTACACTTTCTTTTATTACCGTCTGTCCGCCCCGTTCTTCTCCACGCTCTAGTCTAACATCATCGACCTCTAC
+
-6,,6,<,++8+6C,8;,,9,,,-,,,6@6+,,;,,,,,6,,8,;,,6:+@,@@@+,C,<<,8++>8,,,,,9B,4,95?4,:,,,,,CB,5,,,9,,,8+48+E,95++6++,44@++,93++8+@C3+6+++8,,,,33,,,,,,,,3,72,*3*,37@,,54*,11,,,,55,3+*++32,5,5,,,544>,+2*+1)++4:))2(()//.++)++1+1)/,,6(())))/1)..)6)-).).-)(-(,())),(((((((,,).)))),(,1,,).6)..)))))4).((-(,)).)
@M04999:289:000000000-L3R54:1:1101:18377:12777 2:N:0:403
GACTACCCGGGTATCTAATCCTGTTCGCTCCCCACGCTTTCGTCCATCAGCGTCAATCGGTATTTAGTAACCTGCCTTCGCAATCGGGGTTCTGTGTAATATCTATGCATTTCACCGCTACACTACACATTCCAGCTACTTCAATACTATTCAAGATTAACAGTATCAACGGCAGTTCTACAGTTAAGCTGCAGGTTTTCACCGCTGACTTATCAACCCGCCTACGGACCCTTTAAACCCAATAAATCCGGATAACGCTCGCATCCTCCGTATTACCGCGGCTGCTGGCACGGAGTTAGCC
+
CCCCCGGGGGGGGGGGGGGGGGGGGGGGGGGGGGGGGGGGGGGGG7FGGGGGGGGGGGGGGGGGGGGGGGGGGGGGGGGGGGGGGGGGGGGGGGGGGGGGGGGGGGGGGGGGGGGGGGGGGGGGGGGGGGGGGGGGGGGGGGGGGGGGGGGGGGGGGGGGGGGGGGGGGGGGGGGGFGFGGGGGGGGGGGGGGGGGGGGGFFFFFFFFF@4EFFFFFFFFFBFFFF2@FFF@DFFFFFFED;@FAEFF(:9@D@4<DFFFFFFFFF<709?:B:BF<:>;>;090).4:03?>;1:04924
@M04999:289:000000000-L3R54:1:1101:22983:12811 2:N:0:403
GACTACCAGGGTATCTAATCCTGTTTGCTCCCCACGCTTTCGCATCTCAGCGTCAGTATCTGTCCAGAAGGCCGCCTTCGCCACCGGTATTCCTCCACATCTCTACGCATTTCACCGCTACACGTGGAATTCTACCTTCCTCTACAATACTCCAGATAACCAGTTTTAAGTGCAATTCCCAGGTTGAGCCCGGGGCTTTCACACCTAACTTAATTATCCGCCTACATGCCCTTTACGCCCAGTCATTCCGATTAACGCTCGCACCCTCCGTATTACCGCGGCTGCTGGCACGGAGTTAGCC
+
CCCCCGGGGGGFGGGGGGGGGGGGGGGGGGGGGGGGGGGGGGGGGGGGGGGGGGGGGGGGGGGGGGGGGGGGGGGGGGGGGGGGGGEGGGGGGGGGGGGGGGGGGGGGGGGGGGGGGGGGGGGGGGGGGGGGGGGGGGGGGGGGGGGGGGGGGGGGGGGGGGGGGGGGGGGGGGGGFGFGGGCFGGGFFGGGGGGGGGGGFFFF4AF4=EEB=FFFFFFDFFF?DFFCEFFFFF=EDDBAF6=EFFC?FF0;(6C<?>@;;>FFFFF??FFB:?<AA?>019>>F03:61<?94,33A>B?
@M04999:289:000000000-L3R54:1:1101:15791:12822 2:N:0:403
CCGGACTACCGGGGTATCTAATCCTGTTCGCTACCCATGCTTTCGAACCTCAGCGTCAGTTACAGACCAGAGAGCCGCCTTCGCCACTGGTGTTCTTCCATATATCTACGCATTCCACCGCTACACATGGAGTTCCACTCTCCTCTTCTGCACTCAAGAAAAACAGTTTCAGCTGCACTTCCCCGGTTAAGCCGAGGGCTTTCACAGCTGACTTGTTCTCCCGCCTGCGTTCGCTTTACGCCCAATAAATCCGGACAACGCTTGCCACCTACGTATTACCGCGGCTGCTGGCACGTAGTT
+
CCCCCGGGGGGGGGGGGGGGGGGGGGGGGGGGGGGGGGGGGGGGGGGGGGGGGGGGGGGGGGGGGGGGGGGGGGGGGGGGGGGGGGGGGGGGGGGGGGGGGGGGFGGGGGGGGGGGGGFGGGGGGGGGGGGGEFGGGGGGGGGGGGCGGGGFGDGGGGGGGGGGGGGGGGGGGGGFFGFFFG?GGGGGGGGGGGDGGGC7FFFFFFFFFFBFEFFFFFFFF2609DFDF;D<@F@FFFEBF>BB??FFBBF?F>F>9??FFFFFFFAFFF??BF?A?ADA?FB0>62:?7:61<:<:<?B
@M04999:289:000000000-L3R54:1:1101:1963:12829 2:N:0:403
GGGACTACTAGGGTATCTAATCCTGTTTGCTCCCCACGCTTTCGCATCTCAGCGTCAGTATCTGTCCAGAAGGCCGCCTTCGCCACCGGTATTCCTCCACATCTCTACGCATTTCACCGCTACACGTGGAATTCTACCTTCCTCTACAATACTCCAGATAACCAGTTTTAAGTGCAATTCCCAGGTTGAGCCCGGGGCTTTCACACCTAACTTAATTATCCGCCTACATTCCCTTTACGCCCAGTCATTCCGATTAACGCTCGCACCCTCCGTATTGCCGCGGCTGCTGGCGCGTAGTG
+
CCCCCFGGGFFGFGGGGGGGGGGGGGGFGFGGFGCGEGGGGGGGD@:FGGGGGGGGGGGG<FGGFGGGGGGGFGCGGDFFFFGGGC?FF7CGGD?FGGCFGGDBFGFFGGGGG9<DFGGGGEGFFGGGGGGGGGGCB4=EGG;;DGGAFGDDFG88D8DFGGGGGGGFFFFFGGGFFC39==7FGFGCCCGGGGGCCDGGFFACFA49@FFCEA>=EFFFFFFFF=BE:*9?34>3CE;F>(6=E4>E5C?E:;<<?C09@;>BFB;??(-72632<<2((-2(1344)4:16>(-1(,
@M04999:289:000000000-L3R54:1:1101:18658:12838 2:N:0:403
GACTACTGGGGTATCTAATCCTGTTTGCTACCCACGCTTTCGAGCATGAACGTCAGTGTTATCCCAGGAGGCTGCCTTCGCCATCGGTATTCCTCCACATCTCTACGCATTTCACTGCTACACGTGGAATTCTACCTCCCTCTGACACACTCTAGTTAGACAGTTTCAAATGCACGTCCCAAGTTGAGCTCGGGGATTTCACATCTGACTTATCTAACCGTCTGCGCTCGCTTTACGCCCAGTAATTCCGATTAACGCTCGCACCCTACGTATTACCGCGGCTGCTGGCACGTAGTTAGCC
+
CCCCCGGGGGGGGGGGGGGGGGGGGGGGGGGGGGGGGGGGGGGGGGGGGFGGGGGGGGGGFGGGGGGGGGGGGGGGGGGGGGGGGGGGGGGGGGGGGGGGGGGGGGGGGGGGGGGGGGGGGGGGGGGGGGGGGGGGCGGGGGGGGGGGGGGGGGGGGGGGGGGGGGGGGGGGGGGGFGFGFGGGGGGGGFGGGGGGGGGGFFFCFFFFFFFFCFFFFFFFDAFFFABBA>FFFFF425@>@DEEFCCEEEFFFFFFFFFFFFFF>BF:?:??BFFAA:66;BFFB?FFF?<B:<6?:<AB:
@M04999:289:000000000-L3R54:1:1101:5969:12866 2:N:0:403
ATGTAGACTACCCGGGTATCTAATCCTGTTCGCTACCCATGCTTTCGAACCTCAGCGTCAGTTACAGACCAGAGAGCCGCCTTCGCCACTGGTGTTCTTCCATATATCTACGCATTCCACCGCTACACATGGAGTTCCACTCTCCTCTTCTGCACTCAAGAAAAACAGTTTCAGCTGCACTTCCCCGGTTAAGCCGAGGGCTTTCACAGCTGACTTGTTCTCCCGCCTGCGTTCGCTTTACGCCCAATAAATCCGGACAACGCTTGCCACCTACGTATTACCGCGGCTGCTTGCACGTAGT
+
CCCCCGGGGGGGGGGGGGGGGGGGGGGGGGGGGGGGGGGGGGGGGGGGGGGGGGGGGGGGGGGGGGGGGGGGGGGGGGGGGGGGGGGGGGGGGGGGGGGGGGGGGFGGGGGGGGGGGFGGGGGGGGGGGGGGGGGFFGGGGGGGFGGGGGGGGGGGGGGGGGGFGGGGGGGGGGGGFGFGGGGGGGGDGGGGGGGGGGGCDFFFFFFFFDFE@FFFBFFFFFFD2@>@?@1;<D@FFF;FE?FFFFD@@FFFFFFB:>6?BFBF?<FBFF:?7?F?)5:><BBF;99>F<2).08<02,,-
@M04999:289:000000000-L3R54:1:1101:20375:12903 2:N:0:403
TAATGACTACCGGGGTATCTAATCCTGTTCGCTACCCATGCTTTCGAACCTCAGCGTCAGTTACAGACCAGAGAGCCGCCTTCGCCACTGGTGTTCTTCCATATATCTACGCATTCCACCGCTACACATGGAGTTCCACTCTCCTCTTCTGCACTCAAGAAAAACAGTTTCAGCTGCACTTCCCCGGTTAAGCCGAGGGCTTTCACAGCTGACTTGTTCTCCCGCCTGCGTTCGCTTTACGCCCAATAAATCCGGACAACGCTTGCCACCTACGTATTACCGCGGCTGCTGGCGCGTAGTT
+
CCCCCGGGFGFFGGGGGGGGGFC<FFAFCFGGG7FGGGGGGGFGGFCGGGFGGGGGCFGGEFGGGGAFGGGCFFGGGGGGGGGEGCEEGGF?E?FFEGGGGGGGG<DFFGGGGGGGFGGFFGGGGGG@DEGDF>EGGGGFGGGGGGGFFGFFFGDGGFGGGF8EEFDDG::AFGFFFGFGFGGGEGGGGGGGGGGGGGG4AF6FFFFFB@>BDF6F=4CEFFFFF;0269@DF<1263<FDF9>BF1:A<AF0(2399?<696?FFF2<BF?:<?FA29B9:0;2269BFF??1<672;?2
@M04999:289:000000000-L3R54:1:1101:17622:12913 2:N:0:403
GGACTACCCGGGTATCTAATCCTGTTTGCTCCCCACGCTTTCGCATCTCAGCGTCAGTATCTGTCCAGAAGGCCGCCTTCGCCACCGGTATTCCTCCACATCTCTACGCATTTCACCGCTACACGTGGAATTCTACCTTCCTCTACAATACTCTAGTTAACCAGTTTTAAGTGCAATTCCTAGGTTGAGCCCAGGGCTTTCACACCTAACTTAATTATCCGCCTACATGCCCTTTACGCCCAGTCATTCCGATTAACGCCCGCACCCTCCGTATTACCGCGGCTGCTGGCACGGAGTTAGC
+
CCCCCFGGGGGGGGGGGGGGGGGGGGGGGGGGGGGGGGGGGGGGG:@CEFFFGGGGGGGGFGGGGFFFADFGGGGGGGGGGGGGGGGGGGGDFFF<EBFGGGGGGG=DCFGGGGGGGEGGGGGGGG,:FGGGGG@EG9DGFGAEFEFGGAFGGFFFDFGGGGGGGFFGGG8,@EGGFGFGFCDGGF,DFFGC7:FDCGGGFFFCFEFFFFFEF6BFEAFEBBDAAFBE>EFFFDFC>2:?@(3;=AEEFFF8<??CE@020(:>>980:,9:(43)64013(317145(,(.(-(,43444
@M04999:289:000000000-L3R54:1:1101:13970:12924 2:N:0:403
TGGACTACCGGGGTATCTAATCCTGTTCGCTACCCATGCTTTCGAACCTCAGCGTCAGTTACAGACCAGAGAGCCGCCTTCGCCACTGGTGTTCTTCCATATATCTACGCATTCCACCGCTACACATGGAGTTCCACTCTCCTCTTCTGCACTCAAGAAAAACAGTTTCAGCTGCACTTCCCCGGTTAAGCCGAGGGCTTTCACAGCTGACTTGTTCTCCCGCCTGCGTTCGCTTTACGCCCAATAAATCCGGACAACGCTTGCCACCTACGTATTACCGCGGCTGCTGGCACGTAGTTAC
+
CCCCCGGGGGGGGGGGGGGGGGGGGGGGGGGGGGGGGGGGGGGGGFFGGGGGGGGGGGGGGGGGGGGGGGGGGGGGGGGGGGGGGGGGGGGGGGGGGGGGGGGGGGGGGGGGGGGGGGGGGGGGGGGGGGGGGGGGGGGCDFGGGGGGGGGGGGGGGGGGGGGGGGGGGGGGGGGGFGFCFGGGDGGGGGGGEGGGGGGGFFFFFFFFEFFEFFFBCFF8?@FF@FFBFF?FFFFFFFDFF9D<?FFFF4299?FF61>BFFFFFFFFFFFFF>BB2.<<76(76208?5<:26,41:94)
@M04999:289:000000000-L3R54:1:1101:22314:12978 2:N:0:403
TGAGACTACTGGGGTATCTAATCCTGTTTGCTCCCCACGCTTTCGCATCTCAGCGTCAGTATCTGTCCAGAAGGCCGCCTTCGCCACCGGTATTCCTCCACATCTCTACGCATTTCACCGCTACACGTGGAATTCTACCTTCCTCTACAATACTCTAGTTAACCAGTCTTAAGTGCAATTCCTAGGTTGAGCCCAGGGCTTTCACACCTAACTTAATTATCCGCCTACATGCCCTTTACGCCCAGTCATTCCGATTAACGCTCGCACCCTCCGTATTACCGCGGCTGCTGGCACGGAGTT
+
CCCCCGGGGGGGGGGGGGGGGGGGGGGGGGGGGGGGGGGGGGGGGGGGGGGGGGGGGGGGGGGGGGFGGGGGGGGGFGGGGGGGGGGGGGGGGGGGGGGGGGGGGGGGGGGGGGGGGGGGGGGGGGGGGGGGGFGGFGGGGGGGGGGGGGGGGGGGGGGGGGGGGGGGGGGGGGFFFGFGGGGGGGGGGGGGGGGGFDD>FFFFFFFFFFFFFFFFFFFFFFFFDDDFFFFEEFEFFEE>DBF?D;39E?6?@0;@FE<79D;1921;B?<69:637>A90199>>0:B?BB??:691?:
@M04999:289:000000000-L3R54:1:1101:23150:13004 2:N:0:403
CGACTACAAGGGTATCTAATCCTGTTTGCTCCCCACGCTTTCGCATCTCAGCGTCAGTATCTGTCCAGAAGGCCGCCTTCGCCACCGGTATTCCTCCACATCTCTACGCATTTCACCGCTACACGTGGAATTCTACCTTCCTCTACAATACTCCAGATAACCAGTTTTAAGTGCAATTCCCAGGTTGAGCCCGGGGCTTTCACACCTAACTTAATTATCCGCCTACATGCCCTTTACGCCCAGTCATTCCGATTAACGCTCGCACCCTCCGTATTACCGCGGCTGCTGGTACGGAGTTAGC
+
CCCCCGGGGGGGGGGGGGGGGGGGGGGGGGGGGGGGGGGGGGGGGEEGGGGGGGGGGGGGGGGGGGGGFFGGGGGGGGGGGGGGEFGGGGGGGGGGGGGGCFGGGGGGGGGGGGGGGGGEGGGGGGFGGGCFGGGGGGGGGGFGGFGGGGGGGGG8BFGGGFGGAC8EGFFGFCFFFGFFFGGFGGGGGFGGECCDDGGGFFFFFEFFFDEA;C9=7FFFBFD>@F9CC:>BFBFFCF6=9?0;<@)75CFF7;DCE?BFFBB(,418?2(218(64<(3>>69(47:?()64(114,644
@M04999:289:000000000-L3R54:1:1101:5565:13032 2:N:0:403
GGTGACTACACGGGTATCTAATCCTGTTCGCTCCCCACGCTTTCGTCCATCAGCGTCAATCGGTATTTAGTAACCTGCCTTCGCAATCGGGGTTCTGTGTAATATCTATGCATTTCACCGCTACACTACACATTCCAGCTACTTCAATACTATTCAAGATTAACAGTATCAACGGCAGTTCTACAGTTAAGCTGCAGGTTTTCACCGCTGACTTATCAACCCGCCTACGGACCCTTTAAACCCAATAAATCCGGCTAACGCTCGCATCCTCCGTATTACCGCGGCTGCTGGCACGGAGTT
+
CCCCCGGGGGGGGGGGGGGGGGGGGGGGGGGGGGGGGGGGGGGGGGGGGGGGGGGGGGGGGGGGFGGGGGGGGGGGGGGGGGGGGEGGGDGGGGGGGGGGGGGGGFGFGGGGGGGGGGGGGGGGGGGGGGGGGGGGGGGGGGGGGGGGGGGGGFGGGGGGGGGGGGGGGGGGGGGGFGFGGGFFFGGGGGGGGGGGGGGGCFFFFFD>>BADFFFF=AFFFFFFFF=@9@DBBF@;@<EFADDF7@E<EF?@B(,(/5@F;??>>B?BFF<:;:6?B<BF6;>F>992)4:?:7?0(-4:
@M04999:289:000000000-L3R54:1:1101:9995:13051 2:N:0:403
GGACTACTGGGGTATCTAATCCTGTTTGCTCCCCACGCTTTCGCATCTCAGCGTCAGTATCTGTCCAGAAGGCCGCCTTCGCCACCGGTATTCCTCCACATCTCTACGCATTTCACCGCTACACGTGGAATTCTACCTTCCTCTACAATACTCCAGATAACCAGTTTTAAGTGCAATTCCCAGGTTGAGCCCGGGGCTTTCACACCTAACTTAATTATCCGCCTACATGCCCTTTACGCCCAGTCATTCCGATTAACGCTCGCACCCTCCGTATTACCGCGGCTGCTGGCACGGAGTTAGC
+
CCCCCGGGGGGGGGGGGGGGGGGGGGGGGGGGGGGGGGGGGGGGGGGGGGGGGGGGGGGGGGGGGGGGGGGGGGGGGGGGGGGGGGGGGGGGGGGGGGGGDGGGGGGGGGGGGGGGGGGGGGGGGGGGGGGGFGGGFGGGGGGGGFGFGGGGGGGGGGGGGGGGGGFCGGGGGGGGFGFGGGGCFFCFGGGGGGGGGGGGFFFFFFFFFFFFEFFFFFFFFFFFFFFFEF@DFFFEE1?FF;?FEFF?EEF6?DFE<076:9;>FF?(2:>FB(5<BA(439;>><273::BF-17?B<>4
@M04999:289:000000000-L3R54:1:1101:27603:13056 2:N:0:403
GTGACTACCCGGGTATCTAATCCTGTTTGCTACCCACGCTTTCGAGCATGAACGTCAGTGTTATCCCAGGAGGCTGCCTTCGCCATCGGTATTCCTCCACATCTCTACGCATTTCACTGCTACACGTGGAATTCTACCTCCCTCTGACACACTCTAGTTTGACAGTTTCAAATGCACGTCCCAAGTTGAGCTCGGGGATTTCACATCTGACTTATCTAACCGTCTGCGCTCGCTTTACGCCCAGTAATTCCGATTAACGCTCGCACCCTACGTATTACCGCGGCTGCTGGCACGTAGTT
+
CCCCCGGGGGGGGGGGGGGGGGGGGGGGGGGGGGGGGGGGGGGGGGGGGGGGGGGGGGGGGGGGGGGGGGGGGGGGGGGGGGGGGGGGGGGGGGGGGGGGGGGGGGGGGGGGGGGGGGGGGGGGGGGGDGGGFGGGGGGGCEGGGGFGGGGGFFFGGFFGGGGFFGG8FGGGGGGGFGFGGGGFFDDGGGGFCEGGD6=CFFFFFFFFFFFFECFFEAFFFFDFF=EFFFFFBFF2;CDF@F;<EEE36?EEF6<0?EDFF@@99B6?FFFB?D>>AAA?F99>B>?B:0::DF6<::4
@M04999:289:000000000-L3R54:1:1101:20082:13064 2:N:0:403
AGACTACTAGGGTATCTAATCCTGTTTGCTACCCACGCTTTCGAGCATGAACGTCAGTGTTATCCCAGGAGGCTGCCTTCGCCATCGGTATTCCTCCACATCTCTACGCATTTCACTGCTACACGTGGAATTCTACCTCCCTCTGACACACTCTAGTTAGACAGTTTCAAATGCACGTCCCAAGTTGAGCTCGGGGATTTCACATCTGACTTATCTAACCGTCTGCGCTCGCTTTACGCCCAGTAATTCCGATTAACGCTCGCACCCTACGTATTACCGCGGCTGCTGGCACGTAGTTAGC
+
CCCCCGGGGGGGGGGGGGGGGGGGGGGGGGGGGGGGGGGGGGGGGGGGGGGGGGGGGGGGGGGGGGGGGGGGGGGGGGGGGGGGGGGGGGGGGGGGGGGGGGGGGGGGGGGGGGGGGGGGGGGGGGGGGGGGGGGGGGGGGGGGGGGGFGGGGGGGGGGGGGGGGGFGGGFGGGGGFGFDGGGGGGGGG?3DEGGGGDFGFFFFFFFFEFFFFFFFFFFFEAAFFFF=ADF@DDFEFD@FFFDEEEFEFFFDD?FFF?;FFFFFFB?<?FFFD<?F>2121>999:?B?BFBFB?::AA<<
@M04999:289:000000000-L3R54:1:1101:19372:13088 2:N:0:403
GACTACCCGGGTATCTAATCCTGTTCGCTCCCCACGCTTTCGTCCATCAGCGTCAATCGGTATTTAGTAACCTGCCTTCGCAATCGGGGTTCTGTGTAATATCTATGCATTTCACCGCTACACTACACATTCCAGCTACTTCAATACTATTCAAGATTAACAGTATCAACGGCAGTTCTACAGTTAAGCTGCAGGTTTTCACCGCTGACTTATCAACCCGCCTACGGACCCTTTAAACCCAATAAATCCGGATAACGCTCGCATCCTCCGTATTACCGCGGCTGCTGGCACGGAGTTAGCC
+
CCCCCGGGGGGGGGGGGGGGGGGGGGGGGGGGGGGGGGGGGGGGGGGGGGGGGGGGGGGGGGGGGGGGGGGGGGGGGGGGGGGGGGGGGGGGGFGGGGGGGGGGGGGGGGGGGGGGGGGGGGGGGGGGGGGGGGGGGGGGGGGGGGGGGGGGGGGGGGGGGGGGGGGFGGGCEGGFFGFGGGGGGGFGGFGGGGGGGGGGFFFEFFFFFEFFFFFFFFFBF@FFFF?DFFFFFFFCEFDFFDD;EEFFFFBDDFAFF98?B>BFF:?DBFF?F?ADFFBF(169??:>:,.:;9,::BFFB
@M04999:289:000000000-L3R54:1:1101:19750:13189 2:N:0:403
GACTACCGGGGTATCTAATCCTGTTTGCTCCCCACGCTTTCGCATCTCAGCGTCAGTATCTGTCCAGAAGGCCGCCTTCGCCACCGGTATTCCTCCACATCTCTACGCATTTCACCGCTACACGTGGAATTCTACCTTCCTCTACAATACTCCAGATAACCAGTTTTAAGTGCAGTTCCCAGGTTGAGCCCGGGGCTTTCACACCTAACTTAATTATCCGCCTACATGCCCTTTACGCCCAGTCATTCCGATTAACGCTCGCACCCTCCGTATTACCGCGGCTGCTGGCACGGAGTTAGCC
+
CCCCCGGGGGGGGGGGGGGGGGGGGGGGGGGGGGGGGGGGGGGGGGGGGGGGGGGGGGGGGGGGGGGGGGGGGGGGGGGGGGGGGGGGGGGGGGGGGGGGGGGGGGGGGGGGGGGGGGGGGGGGGGGGGGGGGGGGGGGGGGGGGGGGGGGFGGGGGGGGGGGGGGGGGGGGGGGGFGFGGGGGGGGGGGGGGGGGGGGGFFFFFFFFFFFEFFFFFFFDFFFFFFFFFEFEFFFFFFFFFFEEFFFFFFFFFFADFF<<FFFFF?0:?>::BBFFFFF>9>>>?:?0<??<9>9F3:AB:
@M04999:289:000000000-L3R54:1:1101:27638:13255 2:N:0:403
TCGACTACAGGGGTATCTAATCCTGTTTGCTACCCACGCTTTCGAGCATGAACGTCAGTGTTATCCCAGGAGGCTGCCTTCGCCATCGGTATTCCTCCACATCTCTACGCATTTCACTGCTACACGTGGAATTCTACCTCCCTCTGACACACTCTAGTTTGACAGTTTCAAATGCACGTCCCAAGTTGAGCTCGGGGATTTCACATCTGACTTATCTAACCGTCTGCGCTCGCTTTACGCCCAGTAATTCCGATTAACGCTCGCACCCTACGTATTACCGCGGCTGCTGGCACGTAGTT
+
CCCCCGGGGGGGGGDGGGGGGGGGGGGGGGGGGGGGGGGGGGGGGGGGGGGGGGGGGGGGGGGGGGGGGGGGGGGGGGGGGGGGGGGGGGGGGGGGGGGGGGGGGGGGGGGGGGGGGGGGGGGGGGGFEEGGGGGGGGGGGGGGGGGGGGGGGGGGGGGGFGGFGGGGGGGGGGGGFGFGGGGGGGGGGGGGGGGGGDGGFFFFFFFFFFEECCFFCFCEFAFDDDFFFFFFFFFFFFFFFFFFEC5CCCFF<FFFFEDFFF;B61>:B1?03)<?4:A09>0(6;?>F:1()(33139
@M04999:289:000000000-L3R54:1:1101:23763:13265 2:N:0:403
GGACTACCGGGGTATCTAATCCTGTTTGCTCCCCACGCTTTCGCATCTCAGCGTCAGTATCTGTCCAGAAGGCCGCCTTCGCCACCGGTATTCCTCCACATCTCTACGCATTTCACCGCTACACGTGGAATTCTACCTTCCTCTACAATACTCTAGTTAACCAGTTTTAAGTGCAATTCCTAGGTTGAGCCCAGGGCTTTCACACCTAACTTAATTATCCGCCTACATGCCCTTTACGCCCAGTCATTCCGATTAACGCTCGCACCCTCCGTATTACCGCGGCTGCTGGCACGGAGTTAGC
+
CCCCCGGGGGGGGGGGGGGGGGGGGGGGGGGGGGGGGGGGGGGGGGGGGGGGGGGGGGGGGGGGGGGGGGGGGGGGGGGGGGGGGGGEGGGGGGGGGGGGGGGGGGGGDGGGGGGGGGGGGGGGGGGGGGGGGGGGGGGGGGGGGGGGGGGGGGFGGGGGGGGGGGFGGGGGGGGGFGFGGGGGGGGGGGGGGGGGGGGGFFFFFFFFFFFEFFFFFFF;?BFDDFFFFFFFFFEFFFFF9@DF<>CEFEF?FFFFFFFFFFFBFF?:BFF??:?><BFBF>2>>??FB((8?90((.)66
@M04999:289:000000000-L3R54:1:1101:24756:13283 2:N:0:403
GACTACTGGGGTATCTAATCCTGTTTGCTCCCCACGCTTTCGCATCTCAGCGTCAGTATCTGTCCAGAAGGCCGCCTTCGCCACCGGTATTCCTCCACATCTCTACGCATTTCACCGCTACACGTGGAATTCTACCTTCCTCTACAATACTCTAGTTAACCAGTTTTAAGTGCAATTCCTAGGTTGAGCCCAGGGCTTTCACACCTAACTTAATTATCCGCCTACATGCCCTTTACGCCCAGTCATTCCGATTAACGCTCGCACCCTCCGTATTCCGCGGCTGCGCGCCCGGGGTTAGCCC
+
CCCCCGGGGGGGGGGGGGGGGGGGGGFGGGGGGGGGGGGGGGGGGGGGGGGGGGGGGGGGGGGGGGGGGGGGGGGGGGGGGGGGGGGGGGGGGGGGGGGGGGGGGGGGGGGGGGGGGGGGGGGGGGGGGGGGGGGGGGGGGGGGGGFGGGGFGCGGGGGGGGGGGGFAFGGGGGGGFGFGGFGGGGCEGGGGGGCCFFF8;<BF>FA6CA;@@FAFFFFDF5<2>E?6@FFFDFEC5>BF?26>8C?EFF03;@?CD9@FFFFFF?BBF62::.:98:9(4;00((-((-3((--4:790(
@M04999:289:000000000-L3R54:1:1101:26489:13300 2:N:0:403
GACTACCGGGGTATCTAATCCTGTTCGCTCCCCACGCTTTCGTCCATCAGCGTCAATCGGTATTTAGTAACCTGCCTTCGCAATCGGGGTTCTGTGTAATATCTATGCATTTCACCGCTACACTACACATTCCAGCTACTTCAATACTATTCAAGATTAACAGTATCAACGGCAGTTCTACAGTTAAGCTGCAGGTTTTCACCGCTGACTTATCAACCCGCCTACGGACCCTTTAAACCCAATAAATCCGGATAACGCTCGCATCCTCCGTATTACCGCGGCTGCTGGCCCGTAATTAGCC
+
CCCCCGGGGGGGGGGGGGGGGGGGGGGGGGGGGGEGGGGGGG8FGGGGGGGGGGGGGFGEGDGGGGFFFGGGGGGGGGGGD:FEGGGGGGGGGGGGGAEGFGGGGDGCFGGDFGGFFGGGGGFEDEECEFFGGGGFF,EFGGGCGGGGGFFGGFF8=AD8EGGF,=CCEC8EEGGFFGFFGFFGGGGGF@8E6C69DGFGFFFAEA?EFFFEFFFFBFEAFFDFFF2@FFFDF@<6<@@5(6@@F))<;01;88473((3639:9:27B(48??FFD?>>09>9???2:(--((((-.)(3
@M04999:289:000000000-L3R54:1:1101:6829:13429 2:N:0:403
GACTACCGGGGTATCTAATCCTGTTTGCTCCCCACGCTTTCGCATCTCAGCGTCAGTATCTGTCCAGAAGGCCGCCTTCGCCACCGGTATTCCTCCACATCTCTACGCATTTCACCGCTACACGTGGAATTCTACCTTCCTCTACAATACTCTAGTTAACCAGTTTTAAGTGCAATTCCTAGGTTGAGCCCAGGGCTTTCACACCTAACTTAATTATCCGCCTACATGCCCTTTACGCCCAGTCATTCCGATTAACGCTCGCACCCTCCGTATTACCGCGGCTGCTGGCACGGAGTTAGCC
+
CCCCCGGGGGGGGGGGGGGGGGGGGGGGGGGGGGGGGGGGGGGGGGGGGGGGGGGGGGGGGGGGGGGGGGGGGGGGGGGGGGGGGGGGDGGGGGGGGGGGGGGGGGGGGGGGGGGGGGGGGGGGGGGGGGGGGGGGGGGGGGGGGGGGGGGGGGGGGGGGGGGGGGGGGGGGGGGGFGFGGGGGGGGGGGGGGGGCFFGGFFFFFFFFFFFFFFFFFFFFFFFFFEFFFBD@FFFFFF>>:@EEEFFF?;6;<FFE;@?FF>BFFFF:BBFFFB9<ABF>B669BFF?6:??934<?BF)4
@M04999:289:000000000-L3R54:1:1101:5456:13451 2:N:0:403
GACTACAGGGTATCTAATCCTGTTTGCTCCCCACGCTTTCGCATCTCAGCGTCAGTATCTGTCCAGAAGGCCGCCTTCGCCACCGGTATTCCTCCACATCTCTACGCATTTCACCGCTACACGTGGAATTCTACCTTCCTCTACAATACTCCAGATAACCAGTTTTAAGTGCAATTCCCAGGTTGAGCCCGGGGCTTTCACACCTAACTTAATTATCCGCCTACATGCCCTTTACGCCCAGTCATTCCGATTAACGCTCGCACCCTCCGTATTACCGCGGCTGCTGGCACGGAGTTAGCCG
+
CCCCCGGGGGGGGGGGGGGGGGGGGGGGGGGGGG>EGGGGGGGGGGGGGGGGGGGGGGGGGGGGGGGGGGGGGGGGGGGGGGGGGGGGGGGGGGGGGGGGGGGGGGGGGGGGGGGGGGGGGGGGGGGGGGGGGGGGGGGGGGGFGGGGGGGGGFGGGGGGGGGGGGGGGGGGGGGGFGFGGGGGGGGGGGGGGGGGGGFFFFFFFFFFFEFEEFFFFFFFFDDFEFEBBBFDE=>DD9>B;4@EECECFFF?6?C?@FFFFFFF1(,8>B<88<ABBFFFFFFF?)4::?699>:?AFF7(
@M04999:289:000000000-L3R54:1:1101:4918:13461 2:N:0:403
TTTTGACTACTCGGGTATCTAATCCTGTTCGCTCCCCACGCTTTCGTCCATCAGCGTCAATCGGTATTTAGTAACCTGCCTTCGCAATCGGGGTTCTGTGTAATATCTATGCATTTCACCGCTACACTACACATTCCAGCTACTTCAATACTATTCAAGATTAACAGTATCAACGGCAGTTCTACAGTTAAGCTGCAGGTTTTCACCGCTGACTTATCAACCCGCCTACGGACCCTTTAAACCCAATAAATCCGGATAACGCTCGCATCCTCCGTATTACCGCGGCTGCTGGCACGGAGTT
+
CCCCCGGGGGGGGGGGGGGGGGGGGGGGGGGGGGGGGGGGGGGGGGGGGGGGGGGGGGGGGGGGGGGGGGGGGGGGGGGGGGGGGGGGGGGGGGGGGGGGGGGGGGGGGGGGGGGGGGGGGGGGGGGGGGGGGGGGGGGGGGGGGGGGGGGGGGGGGGGGGGFFGGGGGGGGGGGGFGFGGGGGGGFGFGFGGGGGGGGGFFFFFFFFFFFAFFFFFFC?A==AFFFFF@=DF=9BFFFFFFF?<(6@@EEEEFF;DFFFFF@FBFF?FF?A?;B:?B<AD:>B467BFFFFF?DF9;BB?
@M04999:289:000000000-L3R54:1:1101:23535:13470 2:N:0:403
GATGGGACTACTGGGGTATCTAATCCTGTTTGCTCCCCACGCTTTCGCATCTCAGCGTCAGTATCTGTCCAGAAGGCCGCCTTCGCCACCGGTATTCCTCCACATCTCTACGCATTTCACCGCTACACGTGGAATTCTACCTTCCTCTACAATACTCTAGTTAACCAGTTTTAAGTGCAATTCCTAGGTTGAGCCCAGGGCTTTCACACCTAACTTAATTATCCGCCTACATGCCCTTTACGCCCAGTCATTCCGATTAACGCTCGCACCCTCCGTATTCCCGCGGCTGCTGGCACGGAGT
+
CCCCCGGGGGGGGGGGGGGGGGFGGGGGGGGGGGGFGGGGGGGGGGGGGGGFFGGGGGEGFGGGGGGGGGGGGGGGGGGGGGGGGGGGGGGGGFFGGGFFFGGG:FGGGGGGGGGGGGGGGGGGGGGGGDGGG9EFGGGGGGGGGGGGGGGGGCFGFGGFGGGGGCG8DEFGFEFGFGF+D=FDC,7<DFGFGDGGGGG5@AFF>>FFFFFFFFFFFFFCFFFA=BFF>FFFFFED@3B845==@?6;@4?EE3;2<;@E40:@66927>?FF:;?1:7)6>?FFFBB>BD?F027?>194
@M04999:289:000000000-L3R54:1:1101:15579:13471 2:N:0:403
TCAAGACTACAGGGGTATCTAATCCTGTTTGCTCCCCACGCTTTCGCATCTCAGCGTCAGTATCTGTCCAGAAGGCCGCCTTCGCCACCGGTATTCCTCCACATCTCTACGCATTTCACCGCTACACGTGGAATTCTACCTTCCTCTACAATACTCCAGATAACCAGTTTTAAGTGCAATTCCCAGGTTGAGCCCGGGGCTTTCACACCTAACTTAATTATCCGCCTACATGCCCTTTACGCCCAGTCATTCCGATTAACGCTCGCACCCTACGTATTACCGCGGCTGCTGGCACGGAGTT
+
CCCCCGFFFGGGGGGFFCFGGGGGGGGGGGGGGGGGGGGGGGGGGCFGGGGGGGFGFGGGGFGFGGGGGGGGGEFFCFGGGGFCGGGEGGGFFGGGDGGGGGGGFFGGGGGGGGGGGGGGGGGGGFGGGGGGE=EFFGGFFFGGGGGGGGFFDGFFEGFFGGGGD?EDFGGGGGGGFFBDFCFGDG6<EFFCFGGD>GDGEFFA@CAA9B@>@BA8CFA5=CFDF29@FEECBEFE3;CF;<BFD@EFFF.?EF0?114419?:>9((,(,(.24>A?A<)-(72((,:>7((,)1((,84
@M04999:289:000000000-L3R54:1:1101:5752:13474 2:N:0:403
TGGTGACTACTGGGGTATCTAATCCTGTTCGCTACCCATGCTTTCGAACCTCAGCGTCAGTTACAGACCAGAGAGCCGCCTTCGCCACTGGTGTTCTTCCATATATCTACGCATTCCACCGCTACACATGGAGTTCCACTCTCCTCTTCTGCACTCAAGAAAAACAGTTTCAGCTGCACTTCCCCGGTTAAGCCGAGGGCTTTCACAGCTGACTTGTTCTCCCGCCTGCGTTCGCTTTACGCCCAATAAATCCGGACAACGCTTGCCACCTACGTATTACCGCGGCTGCTGGCACGTAGTT
+
CCCCCGGGGGGGGGGGGGGGGGGGGGGGGGGGGGGGGGGGGGGGGGGGGGGGGGGGGGGGGGGGGGGGGGGGGGGGGGGGGGGGGGGGGGGGGGGFGGGGGGGGGGGGGGGGGGGGGGGGGGGGGGGGGGGGFGGGGGGGGGGGGGGGGGGGGFFFGGGGGGGGGGCFGGGGGGFGFGFFGGGGGGGGGGF7CEGDGDCDFFFFFFFFBFFED>FFEFFFFFF=@FFFFFF?FFFF0;3FDFBFFD;@AEC?;>(394:FF98?BF84<BFFF<B?FBFFA?>99>0>?2:.873<4(8?>
@M04999:289:000000000-L3R54:1:1101:28501:13551 2:N:0:403
TGACTACCGGGGTATCTAATCCTGTTTGCTCCCCACGCTTTCGCATCTCAGCGTCAGTATCTGTCCAGAAGGCCGCCTTCGCCACCGGTATTCCTCCACATCTCTACGCATTTCACCGCTACACGTGGAATTCTACCTTCCTCTACAATACTCCAGATAACCAGTTTTAAGTGCAATTCCCAGGTTGAGCCCGGGGCTTTCACACCTAACTTAATTATCCGCCTACATGCCCTTTACGCCCAGTCATTCTGATTAACGCTCGCACCCTCCGTATTACCGCGGCTGCTGGCACGGAGTTAGC
+
CCCCCGGGGGGGGGGGGGGGGGGGGGGGGGGGGGGGGGGGGGGGGGGGGGGGGGGGGGGGGGGGGGGGGGGGGGGGGGGGGGGGGGGGGGGGGGGGGGGGGGGGGGGFGGGGGGGGGGGGGGGGGGGGGGGGGGGGGGGGGGGGGGFGGGGGGGGGGGGGGGGGGGGGGGGGGGGGFGFGGGGFGGG?CFEGGGGGDGGGABFFFFFFEFFFFFF:CFFFBDFFFFFFFFFF@FFEF?FF901=@EEE?E?<CC3CC29FFFFFFFFBFF>BF<?BFBFF0(4>BBF?F<BFF>9(4:<>2
@M04999:289:000000000-L3R54:1:1101:6833:13553 2:N:0:403
CTGACTACTCGGGTATCTAATCCTGTTCGCTACCCATGCTTTCGCTCCTCAGCGTCAGTTACTACCCAGAGACCTGCCTTCGCCATCGGTGTTCTTCCTGATATCTGTGCATTCCACCGCTACACCAGAAATTCCAGTCTCCCCTGTAGTACTCAAGTCAGCCCGTATCGCCTGCACGTCCAGGGTTAAGCCCTAGGATTTCACAGACGACGTGACAAACCGCCTACGAGCTCTTTACGCCCAGTAATTCCGGACAACGCTCGCACCCTACGTATTACCGCGGCTGCTGGCACTGAGTT
+
CCCCCGGGGGGGGGGGGGGGGGGGGGGGGGGGGGGGGGGGGGGGGGGGGGGGGGGGGGGGGGGGGGGGGGGGGGGGGGGGGGGGGGGGGGEFGGGGGGGGGGGGGGGGGGGGGGGGGGGGGGGGGGGGGGGGGGGGGGGGGFGGGGGGGGGGGGGGGGGGGGDDGGGGGGGGGGGFFFFGGGGGGFECCGGGGGGGGGGGFFFFFFFFFFFFFA>FFFAB@9@@DF=2:@66EFFFFFFFFB01@EFECE9@;3>B??9082>>6BBFFFFF182(.6900((,(4<?B0<?B((4)6<
@M04999:289:000000000-L3R54:1:1101:19640:13561 2:N:0:403
TCGACTACCCGGGTATCTAATCCTGTTTGCTCCCCACGCTTTCGCATCTCAGCGTCAGTATCTGTCCAGAAGGCCGCCTTCGCCACCGGTATTCCTCCACATCTCTACGCATTTCACCGCTACACGTGGAATTCTACCTTCCTCTACAATACTCTAGTTAACCAGTTTTAAGTGCAATTCCTAGGTTGAGCCCAGGGCTTTCACACCTAACTTAGTTATCCGCCTACATGCCCTTTACGCCCAGTCATTCCGATTAACGCTCGCACCCTCCGTATTACCGCTGCTGCTGGCACTGATTTAC
+
CC@CCGBFGGGDFGCGGGEAGGGGGGGGGGGGAGGGF:FGGGGGGGGGGGDGGGGGGGGEGGGGGGGGGGGGGGGGGGGGG@CGGGFFGGCFGGGGGGGGGGGGGGFGGG=FEGG,EG7BC7F9FCGFCFEEAFGGGGGGGGGGGFGFCF9EGGGGGGGGGGGC8DGGGG8ED=DF+?;FCGDGGGGGGGCGGEFC*9CFFFAFAFFF4>DFFFFFEFFFFFFFF?D@E?BE@BB3CEDEF;(34=<E<??4,37,;>29<;(3(492-4?>:(42)<A6B114::?B).4(5(.)-6)))
@M04999:289:000000000-L3R54:1:1101:13369:13577 2:N:0:403
TGACTACTCGGGTATCTAATCCTGTTTGCTCCCCACGCTTTCGCATCTCAGCGTCAGTATCTGTCCAGAAGGCCGCCTTCGCCACCGGTATTCCTCCACATCTCTACGCATTTCACCGCTACACGTGGAATTCTACCTTCCTCTACAATACTCCAGATAACCAGTTTTAAGTGCAATTCCCAGGTTGAGCCCGGGGCTTTCACACCTAACTTAATTATCCGCCTACATGCCCTTTACGCCCAGTCATTCCGATTAACGCTCGCACCCTCCGTATTACCGCGGCTGCTGGCACGGAGTTAGC
+
CCCCCGGGGGEGGGGGGGGGGGGGGGGGGGGGGGGGGGGGGGGGGGGGGGGGGGGGGGGGGGGGGGGGGGGGGGGGGGGGGGGGGGGGGGGGGGGGGGGGGGGGGGGGGGGGGGGGGGGGGGGGGGGGGGGGGGGGGGGGGGGGGGGFGGGGFGGGGGGGGGGGGGGGGGGGFFGEFGFGGGDFGGGGGGGGGGGGGGGGFFFFFFFFFDFFFFFAEFFFBBFF9=3?CEFFFF@EE;?EB;?@@EC?CEF6<;<?E7@FFFF;>>F?B0>32??AFA0610219::,8?2??026?B<)-
@M04999:289:000000000-L3R54:1:1101:11305:13594 2:N:0:403
GCGACTACTGGGGTATCTAATCCTGTTCGCTACCCATGCTTTCGAACCTCAGCGTCAGTTACAGACCAGAGAGCCGCCTTCGCCACTGGTGTTCTTCCATATATCTACGCATTCCACCGCTACACATGGAGTTCCACTCTCCTCTTCTGCACTCAAGAAAAACAGTTTCAGCTGCACTTCCCCGGTTAAGCCGAGGGCTTTCACAGCTGACTTGTTCTCCCGCCTGCGTTCGCTTTACGCCCAATAAATCCGGACAACGCTTGCCACCTACGTATTACCGCGGCTGCTGGCACGTAGTT
+
CCCCCGGGGGGGGGGGGGGGGGGGGGGGGGGGGGGGGGGGGGGGGGGGGGGGGGGGGGGGGGGGGGGGGGGGGGGGGGGGGGGGGGGGGGGGGGGGGGGGGGGFGGGGGGGGGGGGGGGGGGGGGGGGGGGGGGGGGGGGGGGGGGGGGGGGGGGGGGCGGGGGGGGGGGGGGGGGFGFGGGGGGGGGGFGFGEGGDGGGFFFFFFFFFFFFFFFFEFFFFBFF?FFFFFFFFFDFFFFFFFF;@EFFFFFFFFFFFFFFFFF<:<<:??FF??FFFF<4>96;>B6?FFB0?:23(8A
@M04999:289:000000000-L3R54:1:1101:16067:13609 2:N:0:403
AGACTAACTAGGGTATCTAATCCTGTTTGCTCCCCACGCTTTCGCATCTCAGCGTCAGTATCTGTCCAGAAGGCCGCCTTCGCCACCGGTATTCCTCCACATCTCTACGCATTTCACCGCTACACGTGGAATTCTACCTTCCTCTACAATACTCTAGTTAACCAGTTTTAAGTGCAATTCCTAGGTTGAGCCCAGGGCTTTCACACCTAACTTAATTATCCGCCTACATGCCCTTTACGCCCAGTCATTCCGATTAACGCTCGCACCCTCCGTATTACCGCGGCTGCTGGCACGGAGTT
+
@CCCCGGGGGGGGGGGGGGGGGGGGGGGGGGGGGGGGGGGGFGGG:FDEFFGGGGGGGGGGGGGGGFFGGFGGGGGDGGGGGGGGGGGGGGGFGGGGGGGGGGGGGFGGGGGGGGGGGGGGEGGGDGGGGGGGGFGGGGGGGGGGGGGGGGGGGGGGGGGGG8EFGGFGGGGGGGGFGFGGGGGFGGGGGGGGGGGDGGGFFFFFFFF@EDFFFFFFFFFFFF==>DFFFFBFFFFFFDFF>FFFFFF?3CE6?D1?E09@D>@F91<3189(,3:<>2:;>09>>::B:61<B(27?B
@M04999:289:000000000-L3R54:1:1101:25581:13620 2:N:0:403
ACACTGACTACACGTGTATCTAATCCTGTTCGCCACCCATTCTTTCGAACCTCAGCGTCAGTTACAGACCAGAGAGCCGCCCTCGCCACTGGTGTTCTTCCATATATCTACTCATCCCATCGCCACACATTTCGTTCCACTTCCCTCTTCTTCACTCAAGAAAAACTGTTTCAGCTTCACTTCCTCGGTTAAGCCGCTGGCTTTCACAGCTTACTTGTCCTCCCGCCTGCGCTCGCTTTACGCTCAATAAAGCTGGACAATGCTTGCCACCTACGTATTACCGCGGCTGCTGGCACGTATT
+
@6BCCC<EC@@@6,6,CF@6,C,C66<F6CF,F,BF,B,C,E<FEF:,,B+;6,,;@FE@CGGGC,<C,9CF6,@,:4+@7+7A++=,,,,,,9:FEEA<,CF,EF@,,9,9,9A,9,,,446+8@E:?,,,,,94E8EFF,,,1,@D8=E,EDD8E8@E3,@8,+,,663,,3?2++4=6+=9,6=>=+4,5;6D++3*<0**+31<ACF8CAFFF6*::;D)-:((/7>(8(-20=(+910(/4.;3)1).)/3(/)(/7/)-)-,6<(8:((,))()-),,1((,(,)),(,.(47)(
@M04999:289:000000000-L3R54:1:1101:26728:13717 2:N:0:403
TGACTACAGGGGTATCTAATCCTGTTCGCTCCCCACGCTTTCGTCCATCAGCGTCAATCGGTATTTAGTAACCTGCCTTCGCAATCGGGGTTCTGTGTAATATCTATGCATTTCACCGCTACACTACACATTCCAGCTACTTCAATACTATTCAAGATTAACAGTATCAACGGCAGTTCTACAGTTAAGCTGCAGGTTTTCACCGCTGACTTATCAACCCGCCTACGGACCCTTTAAACCCAATAAATCCGGATAACGCTCGCATCCTCCGTATTACCGCGGCTGCTGGCACGGAGTTAGC
+
CCCCCGGGGGGGGGGGGGGGGGGGGGGGGGGGGGGGGGGGGGGGGGGGGGGGGGGGGGGGGGGGGGGGGGGGGGGGGGGGGGGEGGGGGGGGGGGGGGGGGGGGGGGGGGGGGGGGGGGGGGGGGGGGGGGGGGGGGGGGGGGGGGGGGGGGGGFGGGGGGGGGGGGGGGGGDGGGFGFGGGGGGGGGGGGGGGGGGGGGFFFFFFFFFFFEFFFFFFFFEFFFFFFFFFFFFDFFFFFFFFFFFAFFFF9B?60>E6>FF;FFFFFFF?FFBFFADFFFF>F>BFF?7?F?19018?<2.
@M04999:289:000000000-L3R54:1:1101:16496:13726 2:N:0:403
GACTGACTACTAGGGTATCTAATCCTGTTTGCTCCCCACGCTTTCGCATCTCAGCGTCAGTATCTGTCCAGAAGGCCGCCTTCGCCACCGGTATTCCTCCACATCTCTACGCATTTCACCGCTACACGTGGAATTCTACCTTCCTCTACAATACTCTAGTTAACCAGTTTTAAGTGCAATTCCTAGGTTGAGCCCAGGGCTTTCACACCTAACTTAATTATCCGCCTACATGCCCCTTACGCCCAGTCATTCCGATTAACGCTCGCACCCTCCGCATTACCGCGGCTGCTGGCACGGAGTT
+
CCCCCGGGGGFDFGGC,<E<ECEFCFFFGGDFFGFGDGGEGEFGGGGE7FGGGEFGGEGGGGGGGGGEGGGGGGGGGGGE@FGGEGGFFE@FFFA?FD9?EEEFFCFFGGG@EGFGGGGGGGFGGCFGFF:FFGGGGGDGGA??EGEGCEEFGFAFGGEFGCGGE6CF8DEFFFGEFC@D8=+EFC?D8FGC?DGGGCDDFFFABFFFA:C5=F;FC6=A6EC9B:>DFB;E=7BDDBFFBF>=@2>EEE3<?E0:8??EF6;?B>;>4(-4(3((,4>99600039((.3(,44:,(,4.
@M04999:289:000000000-L3R54:1:1101:9098:13753 2:N:0:403
GACTACAAGGGTATCTAATCCTGTTCGCTCCCCACGCTTTCGTCCATCAGCGTCAATCGGTATTTAGTAACCTGCCTTCGCAATCGGGGTTCTGTGTAATATCTATGCATTTCACCGCTACACTACACATTCCAGCTACTTCAATACTATTCAAGATTAACAGTATCAACGGCAGTTCTACAGTTAAGCTGCAGGTTTTCACCGCTGACTTATCAACCCGCCTACGGACCCTTTAAACCCAATAAATCCGGATAACGCTCGCATCCTCCGTATTACCGCGGCTGCTGGCACGGAGTTAGCC
+
CCCCCFFGGGGGGGGGGGGGGGGGGGGGGGCFCFGGGGGGGGGGGGGGGGGGGGEGFEFGGGFGGGGGGFGGGGGGGGGGGG>FCGGGGGGGGGGGGGGGGGGGGGGGGGGGGGFGGGGGGGGGGGFGGGGGGGGGGDFGGGGGGGGGGGGGGGGGGCFFGGFGGGGGDGGCCGGGFGFGGGGGGGFGGGGGGGCGFFGGFFAE5?>?DEEFFFFF@FAA59AFFF?DFFFFFFFFEF5>@;@@<EFF;628;DF@6213>9>BFBDA:>:?::AFAF>>>079?FF(:?<B>9(-())6.
@M04999:289:000000000-L3R54:1:1101:1868:13756 2:N:0:403
CGACTACTGGGGTATCTAATCCTGTTTGCTACCCACGCTTTCGAGCATGAACGTCAGTGTTATCCCAGGAGGCTGCCTTCGCCATCGGTATTCCTCCACATCTCTACGCATTTCACTGCTACACGTGGAATTCTACCTCCCTCTGACACACTCTAGTTAGACAGTTTCAAATGCACGTCCCAAGTTGAGCTCGGGGATTTCACATCTGACTTATCTAACCGTCTGCGCTCGCCTTACGCCCAGTAATTCCGATTAACGCTCGCACCCTACGTATTACCGCGGCTGCTGGCACGTAGTTAGC
+
CCCCCDGGGGGGF;FFGGGGGGGGGGGGGGGGGGGGG>FGGGGGGGGGGGGFGGFGDDFFGGGGGGGGGGGGGGGGGGGGGGGGGGGG:FFGGGGG?FGEFGGGGGGGGGGGGGGGGGGGGGGGGGFEGGGGGGGFFGGGG?FGGGGGFFGGGGGGG8FCFGGGGGFGGFGGGGGFFGFDGGGGGGEGGGDDGEEGGGFGFA?+?AA8ACEFFFFFFFFFE=DFFFBF922=9@FBFBDE;;D@F3<?EC@FD(/796:<1@0990:6(4(,))8269:>;;B9224)5((51<::3-)))
@M04999:289:000000000-L3R54:1:1101:19821:13757 2:N:0:403
AGGGACTACCAGGGTATCTAATCCTGTTTGCTCCCCACGCTTTCGCATCTCAGCGTCAGTATCTGTCCAGAAGGCCGCCTTCGCCACCGGTATTCCTCCACATCTCTACGCATTTCACCGCTACACATGGAATTCTACCTTCCTCTACAATACTCTAGTTAACCAGTTTTAAGTGCAATTCCTAGGTTGAGCCCAGGGCTTTCACACCTAACTTAATTATCCGCCTACATGCCCTTTACGCCCAGTCATTCCGATTAACGCTCGCACCCTCCGTATTACCCCGGCTGCTGGCACGGAGTTT
+
CCCCCCGFGFFGEGEEFGGGGCFGGGGGGFGG9FDGGEGGGGGGGGGGGGGGFFGGGGGGGFAGGFGGEGEFFGFGEGGGGGGCFGGGGGGGGGGGGGGGGGGGGFGDFGGDGGGGGGGGGGGGGGGGGGGFFGGFFCGDFGGGGGFGFGG,@=EFAGFGGGGFGGDGGGCGGGFG7DFFGGGDFFFGGGGGG6CF?CGGAFFFFFFFBFFFFFFFFCF?F4>2@AFBFFE>@:(5;EFFFFFDDEFBCEF33(2<??E<081:912(,,3403(3:<A)(-3(313?:)42:?B9036()
@M04999:289:000000000-L3R54:1:1101:6464:13793 2:N:0:403
GTGGGACTACCAGGGTATCTAATCCTGTTTGCTCCCCACGCTTTCGCATCTCAGCGTCAGTATCTGTCCAGAAGGCCGCCTTCGCCACCGGTATTCCTCCACATCTCTACGCATTTCACCGCTACACGTGGAATTCTACCTTCCTCTACAATACTCCAGATAACCAGTTTTAAGTGCAATTCCCAGGTTGAGCCCGGGGCTTTCACACCTAACTTAATTATCCGCCTACATGCCCTTTACGCCCAGTCATTCCGATTAACGCTCGCACCCTCCGTATTACCGCGGCTGCTGGCACGGAGTT
+
CCCCCGGGGGGGGGGGGGGGGGGGGGGGGGGGGGGGGGGGGGGGGGGGEGGGGGGGGGGGGGGGGGGGGGGGGGGGGGGGGGGGGGGGGGDFGGGGGGGGGGGGGGGGGGGGGGGGGGGGGGGGGGGGGGFDFGGGGFGGGGGGGGGGGGGGGGGGFEFGGGGGGGGGGGGGGGGGFGFGGGGGFGGGGGGGGGGGGGGDFFFFFFFFFFFFFFFFFFFEAC4@DFFFFEFFEFFEDFFF;?FFFDFFFFEEC@;;@FFFFFF?FFFB0113?;44:72<4:>;9>>B?7:2:<?B67>?:
@M04999:289:000000000-L3R54:1:1101:11754:13825 2:N:0:403
GACTACTCGGGTATCTAATCCTGTTTGCTCCCCACGCTTTCGCATCTCAGCGTCAGTATCTGTCCAGAAGGCCGCCTTCGCCACCGGTATTCCTCCACATCTCTACGCATTTCACCGCTACACGTGGAATTCTACCTTCCTCTACAATACTCTAGTTAACCAGTTTTAAGTGCAATTCCTAGGTTGAGCCCAGGGCTTTCACACCTAACTTAATTATCCGCCTACATGCCCTTTACGCCCAGTCATTCCGATTAACGCTCGCACCCTCCGTATTACCGCGGCTGCTGGTACGGAGTTAGCC
+
CCCCCFDEGGGGGGGGGGGGEFFFGGGGGGEFGDFEGGCFGGGGFEFCFGGGGGEFFFGGGGGGGGGGCGGGGGGGEGGGGGGGGGCGGGGGGGGGGGGGGGGDGGFDGGGGGGEFGGGGGGGGGGFDFGFFGFGGEF?FGGGGFGGGGGGGGGGGGGGGGGGFFFGGGGFFGGGFFGFGGF6EGGGGFG?FGG7DGCFDEFFF?FFFFFEFEFFFFFFAFDDFFFFF=55BB=CCDFFF2@BFF?EFE8;112?E?FFFF>@>>124114(454<9?(((-49:2?3())-((-,,6).3
@M04999:289:000000000-L3R54:1:1101:21278:13830 2:N:0:403
GTACGACTACTAGGGTATCTAATCCTGTTCGCTCCCCACGCTTTCGTCCATCAGCGTCAATCGGTATTTAGTAACCTGCCTTCGCAATCGGGGTTCTGTGTAATATCTATGCATTTCACCGCTACACTGCACATTCCAGCTACTTCAATACTATTCAAGATTAACAGTACCAACGGCAGTTCTACAGTTAAGCTGCAGGTTTTCACCGCTGACTTATCAACCCGCCTACGGACCCTTTAAACCCAATAAATCCGGATAACGCTCGCATCCTCCGTATTACCGCGGCTGCTGGCACGGAGTT
+
C@CCCGGGGGGGGGGGGGGGGGFGGGCGGGCFCGGFGGGDGGFCFGGGGGFGGGGGGGEEGGGDGCFDDFFFGFCEFGGGGGGGGG:?AFG@@>FFFFGGGFGGDGGAFFGFGGGFGGGGGGGGGGGGGGGGEFFGGGFFGGGGFGGFEFFFGFFGGFCGGEGGGDFGFFGGGGGGFCBDFFFGGF?FFGFGGGGGGGGGFFFFFFF>ABFBDA6FE8>EFBDFFAFFFD==@FFFBEEAEE;1;?FFFFFFE66;D?A@19;19FFFF?DA7>FF?B>BF?>6(36B<272:02<>>043
@M04999:289:000000000-L3R54:1:1101:21823:13848 2:N:0:403
AGACTACTCGGGTATCTAATCCTGTTCGCTGCCCATGCTTTCGAACCTCAGCGTCAGTTACAGACCAGAGAGCCGCCTTCGCCACTGGTGTTCTTCCATATATCTACGCATTCCACCGCTACACATGGAGTTCCACTCTCCTCTTCTGCACTCAAGAAAAACAGTTTCAGCTGCACTTCCCCGGTTAAGCCGAGGGCTTTCACAGCTGACTTGTTCTCCCGCCTGCGTTCGCTTTACGCCCAATAAATCCGGACAACGCTTGCCACCTACGTATTACCGCGGCTGCTGGCACGTAGTTAGC
+
CCCCCGGGGGGGGGGGGGGGGGGGGGGGGGGGGGGGGGGGGGGGGGGGGGGGGGGGGGGGGGGGGGGGGGGGGGGGGGGGGGGGGGGGGGGGGGGGGGGGGGGGGGGGGGGGGGGGGGGGGGGGGGGGGGGGGGGGGGGGGGGGGGGGGGGGGGGGGFGGGGGGGGGGGGGGGGGGFGFGGGGGGGGGGGGGGGGGGGGGFFFFFFFFFFFFFFFFFFFFFFFFFFFFFFFF@DFFFFDEFFFFFFFFFFFF69>FFFFF?FF>ADFFFFFFFFFFFBB97>BFB?BFFF?F?:?F<>AF<
@M04999:289:000000000-L3R54:1:1101:3744:13896 2:N:0:403
CGGGTATCTAATCCTGTTTGCTCCCCACGCTTTCGCATCTCAGCGTCAGTATCTGTCCAGAAGGCCGCCTTCGCCACCGGTATTCCTCCACATCTCTACGCATTTCACCGCTACACGTGGAATTCTACCTTCCTCTACAATACTCCAGATAACCAGTTTTAAGTGCAGTTCCCAGGTTGAGCCCGGGGCTTTCACACCTAACTTAATTATCCGCCTACATGCCCTTTACGCCCAGTCATTCCGATTAACGCTCGCACCCTCCGTATTACCGCGGCTGCTGGCACGGAGTTAGCCGGTGCTT
+
CCCCCGGGGGFGGGGGGGGGGGGGGGGGGGGGGGGGGGGGG,EFGGGGGGGGGGGGGGGGGGGGGGGGGGGGFGGGGGGGGGGGGGGGGGGGGGGGGGGGGGGGGGGGGGGGGEFGGGGGGGGGGGGGGGGGGGGGGGFGGDGGGGGFDFGGGGCGFGCFGGGGCFGDGGGGGGGGFGFGDGGGGGEGGGGGFFGGGGGGFAFFFFFFFFEFDFFFDFFEFF=DBBF==@D@;0:;8>CFFFE<FDFFE?FFF>B6>>BBF:;10<B<D>FFBF>FFFF:B<0?B0(4:19A<:9>B;9A2
@M04999:289:000000000-L3R54:1:1101:5804:13929 2:N:0:403
GGGACTACCGGGGTATTTAATCCTGTTTGCTCCCCACGCTTTCGCATCTCAGCGTCAGTATCTGTCCAGAAGGCCGCCTTCGCCACCGGTATTCCTCCACATCTCTACGCATTTCACCGCTACACGTGGAATTCTACCTTCCTCTACAATACTCCAGATAACCAGTTTTAAGTGCAGTTCCCAGGTTGAGCCCGGGGCTTTCACACCTAACTTAATTATCCGCCTACATGCCCTTTACGTCCAGTCATTCCGATTAACGCTCGCACCCTCCGTATTACTGCGGCTGCTGGCACGGAGTTAC
+
CCCCCGGGGGGGGGGGGGGGGGGGGGGGGGGGGGGGGGGGGGGGGGGGGGGGGGGGGGGGGGGGGGGGGGDGGGGGGGGGGGGGGGGGGGGGGGGGGGGGGGGGGGGGGGGGGGGGGGGGGGGGGGGGGEGGGGGGGGGGGGGGGGGGGGGGGGGGGFFGGGGGGGGGGGGGGGDGFGFGGGGGCGGGFGGGGGGG4CGGFFFFFFFF2BDEF4BFFFFFFFFDDFFECEFEFFFFFFFADFFFEFEFFFEE@FF<DFFFFF>>>>BFF?FBB1:B>FFFFF69BF?>?::?486((-1<)
@M04999:289:000000000-L3R54:1:1101:16747:13934 2:N:0:403
TCATGACTACTGGGGTATCTAATCCTGTTCGCTCCCCACGCTTCGTCCATCAGCGTCAATCGGTATTTAGTAACCTGCCTTCGCAATCGGGGTTCTGTGTAATATCTATGCATTTCACCGCTACACTACACATTCCAGCTACTTCAATACTATTCAAGATTAACAGTATCAACGGCAGTTCTACAGTTAAGCTGCAGGTTTTCACCGCTGACTTATCAACCCGCCTACGGACCCTTTAAACCCAATAAATCCGGATAACGCTCGCATCCTCCGTATCACCGCGGCTGCTGGCACGGAGTT
+
CCCCCGGGGGGGGGGGGGGGGGGGGGGGGGGGGGGGGGGGGGGGGGGGGGGGGGGGGGGGGGGGGGGGGGGGGGGGGGGGGGGGGGGGGGGGGGGGGGGGGGGGGGGGGGGGGGGGGGGGGGGGGGGGGGGGGGGGGGGGGGGGGGGGGGGGGGGGFGGGGGGGGGGGGGGGGGGGEGFCFFGGGGGGGGGGGGGGGGGGFFFFFFFFFFFFFFFFFFCFFFBFFFFFF=@FFFFFFCFFF@DFFF;EFEFFBF?<FFFFBFFFB>FFFFFF>BFBFFFFFFFBB>BBFFF?BFBFB>0:
@M04999:289:000000000-L3R54:1:1101:23083:13960 2:N:0:403
TGGACTACTCGGGTATCTAATCCTGTTCGCTCCCCACGCTTTCGTCCATCAGCGTCAATCGGTATTTAGTAACCTGCCTTCGCAATCGGGGTTCTGTGTAATATCTATGCATTTCACCGCTACACTACACATTCCAGCTACTTCAATACTATTCAAGATTAACAGTATCAACGGCAGTTCTACAGTTAAGCTGCAGGTTTTCACCGCTGACTTATCAACCCGCCTACGGACCCTTTAAACCCAATAAATCCGGATAACGCTCGCATCCTCCGTATTACCGCGGCTGCTGGCACGGAGTT
+
CCCCCGGGGGGGGGGGGGGGGGGGGGGGGGGGGGGGGGGGGGGGGGGGGGGGGGGGGGGGGGGGGGGGGGGGGGGGGGGGGGGGGGGGGGGGGGGGGGGGGGGGGGGGGGGGGGGGGGGGGGGGGGGGGGGGGGGGGGGGGGGGGGGFGGGGGGGGGGGGFGGGGGGGGGGGGGGGFGFGGGGGGGGGGGGGGGGGGGGGFFFFFFFFFFFFFFFFFFFFFBBBFFFFDFFFFFFF=EFFFFFFFEEFEFFFFFFFFEFFFDFFFFFFFAF;1?F?FFFFFF9>BFFFB(18??BF>B:
@M04999:289:000000000-L3R54:1:1101:17578:13973 2:N:0:403
CGGACTACAAGGGTATCTAATCCTGTTTGCTCCCCACGCTTTCGCATCTCAGCGTCAGTATCTGTCCAGAAGGCCGCCTTCGCCACCGGTATTCCTCCACATCTCTACGCATTTCACCGCTACACGTGGAATTCTACCTTCCTCTACAATACTCTAGTTAACCAGTTTTAAGTGCAATTCCTAGGTTGAGCCCAGGGCTTTCACACCTAACTTAATTATCCGCCTACATGCCCTTTACTCCCAGTCATTCCGATTAACGCTCGCACCCTCCGTATTACCGCGGCTGCTGGCACGGAGTT
+
CCCCCEFFE<CEDFEGGGGGGFFCFGGCFGGFFFFFGGEGGGGGG@EGGGGGGGGGGGG<EGGGFFFGGGGCGGGGGDGGGFGFFG<CGGGGGGGGFGFGGEF?DBFGGGEGGFFGGCDGDEFFF@FGGGFGGGGGG9@DE,EFGGFEFFFGGGGADGGGFGFFGGGGCFCGGGFFFGFGGGGGFGGD8EGCFFCC6CFCF59BA6@FEEDFFFFCEFFECDFFFFF=EEFBDEF=CC*BEFDFFF=FEFF;<F6(?CD3326>>>>??FB91.4()64139,44(4::(42?1((,4<
@M04999:289:000000000-L3R54:1:1101:9159:13985 2:N:0:403
GGCCCGACTACCCGGGTATCTAATCCTGTTTGCTCCCCACGCTTTCGCATCTCAGCGTCAGTATCTGTCCAGAAGGCCGCCTTCGCCACCGGTATTCCTCCACATCTCTACGCATTTCACCGCTACACGTGGAATTCTACCTTCCTCTACAATACTCTAGTTAACCAGTTTTAAGTGCAATTCCTAGGTTGAGCCCAGGGCTTTCACACCTAACTTAATTATCCGCCTACATGCCCTTTACGCCCAGTCATTCCGATTAACGCTCGCACCCTCCGTATTACCGCGGCTGCTGGCACGGAGT
+
CCCCCGGGGGGGGGGGGGGGGGGGGGGGGGGGGGGGGGGGGGGGGGGGGGGGGGGGGGGGGGGGGGGGGGGGGGGGGFGGGGGGGGGGGGGGFC=BEGFGGGGGCFGGGGGGGGGGGGGGGGGGGGGGGGGGFEGGGGGGGGFGGGGGGGGGGGGFGGGGGFGFGGFGGGGGFGGGFGFGGGGFGGGGGGGGGGGGGGG*?AFFFFFFE9BFBFFFFFFCFFFFFB==2BB??:E1@@FFEFFF91((7;C5<CEFF6;C<D9BF039B>(8?:>???05<<:B(3(-32)4(-.<?B23,
@M04999:289:000000000-L3R54:1:1101:1912:14011 2:N:0:403
TGTGACTACTGGGGTATCTAATCCTGTTTGCTCCCCACGCTTTCGCATCTCAGCGTCAGTATCTGTCCAGAAGGCCGCCTTCGCCACCGGTATTCCTCCACATCTCTACGCATTTCACCGCTACACGTGGAATTCTACCTTCCTCTACAATACTCTAGTTAACCAGTTTTAAGTGCAATTCCTAGGTTGAGCCCAGGGCTTTCACACCTAACTTAATTATCCGCCTACATGCCCTTTACGCCCAGTCATTCCGATTAACGCTCGCACCCTCCGTATTACCGCGGCTGCTGGCACGGCGTTT
+
CCCCCGGGFGGGGGGGGGGGGGGGGGGGGGGGGGGGGGGGGGGGEGGGGGGGGGGGGGGGDGFGCFGGGGGGGGCGGGGGGGGGGGGGGGGGGGFGGGFGGGGGGGGGGGGGGGGGGGGGGGGGGGGGGEGGGGGGGGFGFGGGGGGGGGGGGGGGGGGGGGGGGGFGGGGGGGFGFGFGGGGGGGGGGGGGGGGGGDGGFFFFFFFFFF9BEFFFFCF?>EFF=D=BEE4>EDEFFCEF?FFF=4;@C<<CEDF;??<@0?DFF09922::B<<BFBA<399019;?D?7:(,40--(2(
@M04999:289:000000000-L3R54:1:1101:15088:14025 2:N:0:403
GATGACTACTCGGGTATCTAATCCTGTTTGCTCCCCACGCTTTCGCATCTCAGCGTCAGTATCTGTCCAGAAGGCCGCCTTCGCCACCGGTATTCCTCCACATCTCTACGCATTTCACCGCTACACGTGGAATTCTACCTTCCTCTACAATACTCCAGATAACCAGTTTTAAGTGCAGTTCCCAGGTTGAGCCCGGGGCTTTCACACCTAACTTAATTATCCGCCTACATGCCCTTTACGCCCAGTCATTCCGATTAACGCTCGCACCCTCCGTATTACCGCGGCTGCTGGCACGGAGTTT
+
CCCCCGGGGGGGGGGGGGGGGGGGGGGGGGGGGGGGGGGGGGGGGGGGGGGGGGGFGGGGGGGGGGGGGFGFGGGGGGGGGGGGGGGGGGGGGGGGGGGGGGGGGGGGGGGEGGGGGGGGGGGGGGGGGGGGGGGGGGFGGGGGGGGGGGGDGGCFGGGGGGGGGGGGGGGGGG=AFGFDGFGGGFFF,<DFGFGDC>CG>FFFFAFF@EFFEFFFFFFCFCFFF?>DE4*>BD@@=44A@BF@FEEFFFF?4<;@DFE101:>B;>9::??9?:7:6:4(4;0911-4):((.86670()
@M04999:289:000000000-L3R54:1:1101:16145:14041 2:N:0:403
ATCGACTACAGGGGTATCTAATCCTGTTCGCTCCCCACGCTTTCGTCCATCAGCGTCAATCGGTATTTAGTAACCTGCCTTCGCAATCGGGGTTCTGTGTAATATCTATGCATTTCACCGCTACACTACACATTCCAGCTACTTCAATACTATTCAAGATTAACAGTATCAACGGCAGTTCTACAGTTAAGCTGCAGGTTTTCACCGCTGACTTATCAACCCGCCTACGGACCCTTTAAACCCAATAAATCCGGATAACGCTCGCATCCTCCGTATTACCGCGGCTGCTGGCACGGAGTT
+
CCCCCGGGGGGGGGGGGGGGGGGGGGGGGGGGGGGGGGGGGGGGGGGGGGGGGGGGGGGGGGGGGGGGGGGGGGGGGGGGGGGGGGGGGGGGGGGGGGGGGGGGGGGGGGGGGGGGGGGGGGGGGGGGGGGGGGGGGGGGGGGGGGGGGGGGFDGGGGGGGGGGGGGGGGGGGGGGFGFFGGGGGGGGGGGGGGGGGGFGFFFFFFFFFBFBEFFFFFFDFFBBFFFFFD>B>FFFFFFFFFFFFFEFFFFFF>@F@FFF9BFFFFBFFFF<FF<::AAA:6>FBBF<FF::<<642(8:
@M04999:289:000000000-L3R54:1:1101:11952:14064 2:N:0:403
CGGACTACTGGGGTATCTAATCCTGTTTGCTCCCCACGCTTTCGCATCTCAGCGTCAGTATCTGTCCAGAAGGCCGCCTTCGCCACCGGTATTCCTCCACATCTCTACGCATTTCACCGCTACACGTGGAATTCTACCTTCCTCTACAATACTCTAGTTAACCAGTTTTAAGTGCAATTCCTAGGTTGAGCCCAGGGCTTTCACACCTAACTTAATTATCCGCCTACATGCCCTTTACGCCCAGTCATTCCGATTAACGCTCGCACCCTCCGTATTACCGCGGCTGCTGGCACGGAGTT
+
CCCCCGGGFFGGGGGGGGGGGGGGGGGGGGGGGGGGGGGGGGGGGGCFGGGGGGGGGGGGGGGGGGGGGGGGGGGGGGGGGGGGGGGGGGGGGGGGGGGGGGGGGGGGGGGGGGGGGGGGGGGGGGGGGGGGGGGGGFGGGGGGGGGGGGGGGGGGGGGGGGGGGGGGGGGGGGGGFGFGFGGGGGGGGGGGGGGGDGGGFFFFFFEFFEFFEFAFEFFFFFFFFFBBFFFFFF2>EFFFFFFFFFFEFFFE?@0;EFFBFFF@>FFFFFFF??B?FF<<>9BB>0,4::02>B(2048
@M04999:289:000000000-L3R54:1:1101:28495:14094 2:N:0:403
GGGGACTACCAGGGTATCTAATCCTGTTTGCTCCCCACGCTTTCGCATCTCAGCGTCAGTATCTGTCCAGAAGGCCGCCTTCGCCACCGGTATTCCTCCACATCTCTACGCATTTCACCGCTACACGTGGAATTCTACCTTCCTCTACAATACTCTAGTTAACCAGTTTTAAGTGCAATTCCTAGGTTGAGCCCAGGGCTTTCACACCTAACTTAATTATCCGCCTACATGCCCTTTACGCCCAGTCATTCCGATTAACGCTCGCACCCTCCGTATTAACGCGGCTGCTGGCACGGAGTTT
+
CCCCCEDGFGGGGGGFGGGGGFEFGGGGGFGGGGGGFGGGGGFGGGGGGGGGGCCFCDFFADAFCF9FAFFFFGFGCGG7FGDEGC7F:FEC<FFFFFDGFGGGGGGCFGGGGDGGFGGDDEGGGFGFFEEFF?FFFGGGA,@FFE8=@FFFGGGGADGGFGGGD?AA,@,@ED+@?FBFGGGEDFFGDC:FG?9C7CDGFFFFF66?08588>5BEFFA9>:=9AAB4>*7)5B@B*42>@F?;@FFEC<3663,(9;;070(61136(,4(((4>2).(39-,3(,3)50(3(((,4:)
@M04999:289:000000000-L3R54:1:1101:22744:14099 2:N:0:403
GACTACAGGGGTATCTAATCCTGTTTGCTCCCCACGCTTTCGCATCTCAGCGTCAGTATCTGTCCAGAAGGCCGCCTTCGCCACCGGTATTCCTCCACATCTCTACGCATTTCACCGCTACACGTGGAATTCTACCTTCCTCTACAATACTCTAGTTAACCAGTTTTAAGTGCAATTCCTAGGTTGAGCCCAGGGCTTTCACACCTAACTTAATTATCCGCCTACATGCCCTTTACGCCCAGTCATTCCGATTAACGCTCGCACCCTCCGTATTACCGCGGCTGCTGGCACGGAGTTAGCC
+
CCCCCGGGGGGGGGGGGGGGGGGGGGGGGGGGGGGGGGGGGGGGGGGGGGGGGGGGGGGGGGGGGGGGGGGGGGGGGGGGGGGGGGGGGGGGGGGGGGGGGGGGGGGGGGGGGGGGGGGGGGGGGGGGGGGGGGGGGGGGGGGGGGFGGGGGGGGGGGGGGGGGCFGGGGGGGGGGFGFGGGFGGGFFGGGGGGGGGGGFFFFFFFFFFFFFFFFFFFFDFF=>DEFFBEDFFFFEFFF>@=>EEEE3CFF;;DFF@>6;B029B?02:B??:3AA>?>>;>6>:::7?F?FF(438A2>3
@M04999:289:000000000-L3R54:1:1101:6037:14138 2:N:0:403
GACTACTGGGGTATCTAATCCTGTTTGCTCCCCACGCTTTCGCATCTCAGCGTCAGTATCTGTCCAGAAGGCCGCCTTCGCCACCGGTATTCCTCCACATCTCTACGCATTTCACCGCTACACGTGGAATTCTACCTTCCTCTACAATACTCTAGTTAACCAGTTTTAAGTGCAATTCCTAGGTTGAGCCCAGGGCTTTCACACCTAACTTAATTATCCGCCTACATGCCCTTTACGCCCAGTCATTCCGATTAACGCTCGCACCCTCCGTATTACCGCGGCTGCTGGCACGGAGTTAGCC
+
CCCCCGGGGGGGGGGGGGGGGGGGGGGGGGGGGGGGGGGGGGGGGGGGGGGGGGGGGGGGGGGGGGGGGGGGGGGGGGGGGGGGGGEGGGGGGGGGGGGGGGGGGGGGGGGGGGGGGGGGGGGDFGGGGGGGGGGGGGGGGGGGGGGGGGGGGGGGGGGGGGGGGGGGGDGGGGGGFGFGGGCFGGGGGGGGGGEGGGGGFFFFFFFFFFFFFFFFFFF9FFFFFFEE@EFFFFFFFFFFFBB=@EEFC@FFFFFFFB?DBFFB9?:?FFFFFFFABBF>FFBFFFF?B:BF9>>F?AAF:
@M04999:289:000000000-L3R54:1:1101:23827:14142 2:N:0:403
GACTACTAGGGTATCTAATCCTGTTTGCTCCCCACGCTTTCGCATCTCAGCGTCAGTATCTGTCCAGAAGGCCGCCTTCGCCACCGGTATTCCTCCACATCTCTACGCATTTCACCGCTACACGTGGAATTCTACCTTCCTCTACAATACTCTAGTTAACCAGTTTTAAGTGCAATTCCTAGGTTGAGCCCAGGGCTTTCACACCTAACTTAATTATCCGCCTACATGCCCTTTACGCCCAGTCATTCCGATTAACGCTCGCACCCTCCGTATTACCGCGGCTGCTGGCACGGAGTTAGCC
+
CCCCCGDGGGGEFGGGGGGGGGGGGGGGGGGGGGGGGGGGGGGGGGGGFGGGGGGGGGGGGGGFGGGGGGGGGGGGGGGGGEGGGGGGGGGGFGGGGGGGGGGGGGGGGGCFGGGGGGGGGGGGGGGGGGGGGGGGGGGGGGGGGGGGGGGGGGGFFGGGGGGGGGGGGGGGGGGGFGFGGGGGFFGGGG6CGGGGGGGGFFFFFFFFFFFFFFFFFFFFF2@FFFFEFEBFDFFF?F>B=2(3854?EE0;3?CCF><3;B6;6<<BFFB<<?B>A?BB;9>>BF???772>9>?2<B<7
@M04999:289:000000000-L3R54:1:1101:23150:14302 2:N:0:403
GGACTACCGGGGTATCTAATCCTGTTCGCTACCCATGCTTTCGAACCTCAGCGTCAGTTACAGACCAGAGAGCCGCCTTCGCCACTGGTGTTCTTCCATATATCTACGCATTCCACCGCTACACATGGAGTTCCACTCTCCTCTTCTGCACTCAAGAAAAACAGTTTCAGCTGCACTTCCCCGGTTAAGCCGAGGGCTTTCACAGCTGACTTGTTCTCCCGCCTGCGTTCGCTTTACGCCCAATCAATCCGGACAACGCTTGCCACCTACGTATTACCGCGGCTGCTGGCACGTAGTTAGC
+
CCCCCGGGGGGGGGGGGGGGGGGGGGGGGGGGGGGGGGGGGGGGGGCFGGGGGGGGGGGGGGGGGGGGGGGGGGGGGGGGGGGGGGGDFGGGGGGGGGGGGGGGGGGGGGGGGFGGGGGGGGGGGGGGCFFFGGGGGGGGGGGGGGGGGGGEGDDGGGGGGGGGGGGGGGGDEGGGFGFGDGGGGGGFFGGGGGEGGGGGFFFFFFFFFFFEBFFFFFFDDFFF??>2@F?FF??FED6EF@(2(53ADB90:9;:?>FFBFFFFF?0>F?B7A7AFFFF(309>0>47?0>B4:?:DFF<
@M04999:289:000000000-L3R54:1:1101:19192:14320 2:N:0:403
GACTACTGGGGTATCTAATCCTGTTCGCTACCCATGCTTTCGAACCTCAGCGTCAGTTACAGACCAGAGAGCCGCCTTCGCCACTGGTGTTCTTCCATATATCTACGCATTCCACCGCTACACATGGAGTTCCACTCTCCTCTTCTGCACTCAAGAAAAACAGTTTCAGCTGCACTTCCCCGGTTAAGCCGAGGGCTTTCACAGCTGACTTGTTCTCCCGCCTGCGTTCGCTTTACGCCCAATAAATCCGGACAACGCTTGCCACCTACGTATTACCGCGGCTGCTGGCACGTAGTTAGCC
+
CCCCCGGGGGGGGGGGGGGGGGGGGGGGGGGGGGGGGGGGGGGGGGGGGGGGGGGGGGGGGGGGGGFGGGGGGGGGGGGGGGGGGGGFGFGGGGGGGGGGGGGGGGGGGGGGGGGGGGGGGGGGGGGGGGGGGGGGGGGGGGGGGGGGGGGGGFGFGGGGGGGGGGGGGFGGGGGGFGFGCDGGGGGGGGGGGGGGGGGGFFFFFFFFFFFFFAF6E8ABEFFFFFFFFFFFFFFE@FFA;=@EFFFFFF6?BBFFFB?F:6:2?6?FFBBFF>4A<:>FF9BF:043027<?013):A2.
@M04999:289:000000000-L3R54:1:1101:22677:14396 2:N:0:403
CAGACTACAGGGGTATCTAATCCTGTTTGCTCCCCACGCTTTCGCATCTCAGCGTCAGTATCTGTCCAGAAGGCCGCCTTCGCCACCGGTGTTCCTCCACATCTCTACGCATTTCACCGCTACACGTGGAATTCTACCTTCCTCTACAATACTCTAGTTAACCAGTTTTAAGTGCAATTCCTAGGTTGAGCCCAGGGCTTTCACACCTAACTTAATTATCCGCCTACATGCCCTTTACGCCCAGTCATTCCGATTAACGCTCGCACCCTCCGTATTACCGCGGCTGCTGGCACGGAGTTAT
+
ACCC<FFFGFF@FGGGGGGFGEGGGDEE@<FG<FEF+@F,@D,C:,BF,@;CECFEEFFEGGGGEGGGGGGGFGGGGGG>=DE@@CFGGG74FFEFGGFGGCFBCFF,ABBFGGDGFCFGCEGGGGF8=:EFGFGGGGG,DFGGGGGCD9EFCFGEDFGGCE9,3=FFFCDEDFGGFE?D9ECF6EFG8EG6C,:CD7DF*<BAFFB50:8=EFFFE9=E+<2>A=B=C43)-3()84>)69??4=A.)77=((6;7<;0?;(.((438?0040:?ABF66>F9((-4?((1)(490?0).
@M04999:289:000000000-L3R54:1:1101:7530:14427 2:N:0:403
GACTACAAGGGTATCTAATCCTGTTCGCTACCCATGCCTTCGAACCTCAGCGTCAGTTACAGACCAGAGAGCCGCCTTCGCCACTGGTGTTCTTCCATATATCTACGCATTCCGCCGCTACACATGGAGTTCCACTCTCCTCTTCTGCACTCAAGAAAAACAGTTTCAGCTGCACTTCCCCGGTTAAGCCGAGGGCTTTCACAGCTGACTTGTTCTCCCGCCTGCGTTCGCTTTACGCCCAATAAATCCGGACAACGCTTGCCACCTACGTATTACCGCGGCTGCTGGCACGTAGTTAGCC
+
CCCCCGGGGGGGGGGGGGGGGGGGGGGGG,FFFGGGGGGGGGGGGGGGGGGGGGGGGGGGGGGGGGGGGGGGGGGGGGGGGGGGGGGGGGGGGGGGGGGGGGGGGGFGGGGGGGGGGGGGGGGGGGFGGGGGGGGGGGGGGGGGGGGGGGGGGGFGGGGGGFGGGGGGGGGGGCFGFGFGGDDGGGD9CGEGGGGDGGGGFFFAFFFF==EFFFFFFFFFFFFFF9@DDDFF@DEEFFF>DDDFFFFFF0>6>B6669??FFFADFFF?BF22:<:A06>(962<?:7?FF::762<2<A?
@M04999:289:000000000-L3R54:1:1101:25407:14440 2:N:0:403
GACTACCGGGGTATCTAATCCTGTTTGCTCCCCACGCTTTCGCATCTCAGCGTCAGTATCTGTCCGGAAGGCCGCCTTCGCCACCGGTATTCCTCCACATCTCTACGCATTTCACCGCTACACGTGGAATTCTACCTTCCTCTACAATACTCCAGATAACCAGTTTTAAGTGCAGTTCCCAGGTTGAGCCCGGGGCTTTCACACCTAACTTAATTATCCGCCTACATGCCCTTTACGCCCAGTCATTCCGATTAACGCTCGCACCCTCCGTATTACCGCGGCTGCTGGCACGGCGTTAGCC
+
CC8CCDGGGGGGEFGGFGGCFGGFGGG9FG@FDFGEGEFGFGDG::,CEFGGGDFGGGGFFGGCGFDDFGGGGGGEEFFGC?FDFBEFEGGGGGGDA=E?FEGGGFCEGGDFGGGGGGF@FG:BF@EGGFGGGGFGGGGCEGG8BFFFFGGGF8FACDAFGGFA=DEFEFECFCFGAGF67CCGGFGGGGFEGCE4D>FDFC865;;6:C?ECAFFFFFDFDFFD;9EE6;41349<0>E;<;EFCF3C(312(6AFB009>;02(--49:((,:94:0((,(3:4)2:(4(((-44(,).
@M04999:289:000000000-L3R54:1:1101:25407:14462 2:N:0:403
GCGGACTACCCGGGTATCTAATCCTGTTCGCTCCCCACGCTTTCGTCCATCAGCGTCAATCGGTATTTAGTAACCTGCCTTCGCAATCGGGGTTCTGTGTAATATCTATGCATTTCACCGCTACACTACACATTCCAGCTACTTCAATACTATTCAAGATTAACAGTATCAACGGCAGTTCTACAGTTAAGCTGCAGGTTTTCACCGCTGACTTATCAACCCGCCTACGGACCCTTTAAACCCAATAAATCCGGATAACGCTCGCATCCTCCTTAGCACCGCGGCTGCTGGCACGGAGTAT
+
--BC<:@F@FGGGCCC@FEEGGGGFFEF9@C:EFGGDGGGFEGEEFEGGGG@EGEFGEEFFGGCAC9@F@FEGGEFDFGFCFD@?F==FEEECFFGF,@FFGF?9FCFFGGCFCFFGGGEE7BFGCCFGEGGCCFGGGGFFFGFGGGGGGGGGAFGFDFEAFGFFFGFGGFGG?DGFGAFGGGGGGGGGFCEE@?C7DGC8?FFFFFDAA9BE9A9AFFFFFFFFF@==D(.3;3(6;CA)60;3@E;;?346>11;))-30((-(43(.80())).<A0(409006B:0.37)(2(4,()
@M04999:289:000000000-L3R54:1:1101:5666:14475 2:N:0:403
GCGACTACACGGGTATCTAATCCTGTTTGCTCCCCACGCTTTCGCATCTCAGCGTCAGTATCTGTCCAGAAGGCCGCCTTCGCCACCGGTATTCCTCCACATCTCTACGCATTTCACCGCTACACGTGGAATTCTACCTTCCTCTACAATACTCTAGTTAGACAGTTTCAAATGCACGTCCCAAGTTGAGCTCGGGGATTTCACATCTGACTTATCTAACCGTCTGCGCTCGCTTTACGCCCAGTAATTCCGATTAACGCTCGCACCCTACGTATTACCGCGGCTGCTGGCACGTAGTT
+
CCCCCGGGGGGGGGGGGGGGGGGGGGGGGGGGGGGGGGGGGGGGGGGGGGGGGGEGGGGGGGGGGGGGGGGGGGGGGGGGGGGGGGFGGGGGGGGGGGGGGGGGGGGGGGGGGGGGGGGGGGGGGGGGGDGGGGGGGGGGGGGGGGGGGGGGGGGGGGGGGGGGGGGGGGGEGGGFFGFGGGGGGGFGGGGGGGGGGGGGFFFFFFFFFFFFFFFFFFFFF=@=BFFFFFFFFFFFEE;:>FFFFCEEFEFFD:<BBFB08:;>96>?BF:682)5>B9(37>>B>FFF:<0)44831<
@M04999:289:000000000-L3R54:1:1101:16638:14527 2:N:0:403
TAGACTACTAGGGTATCTAATCCTGTTCGCTACCCATGCTTTCGAACCTCAGCGTCAGTTACAGACCAGAGAGCCGCCTTCGCCACTGGTGTTCTTCCATATATCTACGCATTCCACCGCTACACATGGAGTTCCACTCTCCTCTTCTGCACTCAAGAAAAACAGTTTCAGCTGCACTTCCCCGGTTAAGCCGAGGGCTTTCACAGCTGACTTGTTCTCCCGCCTGCGTTCGCTTTACGCCCAATAAATCCGGACAACGCTTGCCACCTACGTATTACCGCGGCTGCTGGCACGTAGTT
+
CCCCCGGGGGGGGGGGGGGGGGGGGGGGGGGGGGGGGGGGGGGGG?FGGGGGGGGGGGGGGGGGGGGGGFGGGFGGGGGGGGGGGGGGFGGGDGGGGGGGGGGFGGGGGGGGGGGGGGGGGGGGGGGGGGGGGGFGGGGGGGGGGGGGGGGGGGGGGGGDGGGGGGGGGGGGGGGGFGFGGGGGDGGGCCFGGE7CDGGGFFFFFFFFFFFFCFFFECFEFFFFFFFFFFFF;;?1<>7B9;;(=@);EE;B(:;>?:BB?6::>A?B?:>BFFA?A<<6>FFB>BFFF?::BFB7::A
@M04999:289:000000000-L3R54:1:1101:12650:14528 2:N:0:403
TATTGGACTACTGGGGTATCTAATCCTGTTTGCTCCCCACGCTTCCGCATCTCAGCGTCAGTATCTGTCCAGAAGGCCGCCTTCGCCACCGGTATTCCTCCACATCTCTACGCATTTCACCGCTACACGTGGAATTCTACCTTCCTCTACAATACTCCAGATAACCAGTTTTAAGTGCAGTTCCCAGGTTGAGCCCGGGGCTTTCACACCTAACTTAATTATCCGCCTACATGCCCTTTACGCCCAGTCATTCCGATTAACGCTCGCACCCTCCGTATTACCGCGGCTGCTGGCACGGAGT
+
CCCCCGGGGGGGGGGGEEFGGGGGGGGGGGGGGGGGGGFGGDGGGFFGGEGGGGFGGCFEGGGGGGGFGGFGGGGGGGGGDGEGGGGEFFGGFGGGGGGGGGGG??DGCGGGGGGGGDGGFCCFDGGGGFGFGFGGGGGGGGGGFFGGGGGFGGGGFGGGGGGGGGGGGGGGGGGGFGFGCDFGGGGGGF6CFGFDGDGGEAFFFFC>>954<AB@;FF<F?EF?2>@=((>CE;3@@3+73;90(3=)7<)<C83(/6)),3,39>6>><(1:1:<(()69?B(,((36).217?6>1(-
@M04999:289:000000000-L3R54:1:1101:28666:14556 2:N:0:403
TATGACTACCCGGGTATCTAATCCTGTTCGCTCCCCACGCTTTCGTCCATCAGCGTCAATCGGTATTTAGTAACCTGCCTTCGCACTCGGGGTTCTGTGTAATATCTATGCATTTCACCGCTACACTACACATTCCAGCTACTTCAATACTATTCAAGATTAACAGTATCAACGGCAGTTCTACAGTTAAGCCGCAGGTTTTCACCGCTGACTTATCAACCCGCCTACGGACCCCTTAAACCCAATAAATCCGGATAACGCTCGCATCCTCCGTATTACCGCGGCTGCTGGCACGGATTTT
+
CCCCCGGGFGGGGGGGFGGGCGGGGGGGFFGGGFGGGGDGGDFE@EFGGGGGFGGGGGEGGGGFGGGEFFFFGGGGDGGGGEBFG+:?B=FGGGGGFFEFE?FFGGGFGGGGFFGDFGGGGGGEFGGGGGGFGFABEGGGFFGGGGDF;FGGGGGG9FFGFGGGGFGGGF:@FGCEBCFFGGFG;CFGFFCFG6EDGG>FFFFFFFFF2:ADFFFFFFFDFF>@BFFB@@DBFF(:53;FADF(=@8EE?)426(34>7<>6<BB>B9BFA<;F07>4<A(3-((11:??237?1,(,(,-
@M04999:289:000000000-L3R54:1:1101:18958:14561 2:N:0:403
GACTACTCGGGTATCTAATCCTGTTTGCTCCCCACGCTTTCGCATCTCAGCGTCAGTATCTGTCCAGAAGGCCGCCTTCGCCACCGGTATTCCTCCACATCTCTACGCATTTCACCGCTACACGTGGAATTCTACCTTCCTCTACAATACTCTAGTTAACCAGTTTTAAGTGCAATTCCTAGGTTGAGCCCAGGGCTTTCACACCTAACTTAATTATCCGCCTACATGCCCTTTACGCCCAGTCATTCCGATTAACGCTCGCACCCTCCGTATTACCGCGGCTGCTGGCACGGAGTTAGCC
+
CCCCCGGGGGGGGGGGGGGGGGGGGGGGGGGGGGGGGGGGGGGGDGGGGGGGGGGGGGGGGGGGGGGGGGGGGGGGGGGGGGGGGGGGGGGGGGGGGGGGGGGGGGGGGGGGGGGGGGGGGGGGGGGGGGGGGGGGFGGGGGGGGGGGFGGGGGGGGGGGGGGFGGGGGGGGGGGGFFFGGGGGGGGGGGGGGGGGCGGGFFFFFFFFDEFFEFFFFFFAFFFDFFFFEEBFFFFF@FFFFFFFFEEFEEFFFFFFFFFFFFFFF?BF?140:?2<9:9>(7>>FFF7(.4:>F9??FFB:
@M04999:289:000000000-L3R54:1:1101:24220:14568 2:N:0:403
TAGACTACAGGGGTATCTAATCCTGTTCGCTCCCCACGCTTTCGTCCATCAGCGTCAATCGGTATTTAGTAACCTGCCTTCGCAATCGGGGTTCTGTGTAATATCTATGCATTTCACCGCTACACTACACATTCCAGCTACTTCAATACTATTCAAGATTAACAGTATCAACGGCAGTTCTACAGTTAAGCTGCAGGTTTTCACCGCTGACTTATCAACCCGCCTACGGACCCTTTAAACCCAATAAATCCGGATAACGCTCGCATCCTCCGTATTACCGCGGCTGCTGGCACGGAGTT
+
CCCCCGGGGGGGGGGGGGGGGGGGGGGGGGGGGGGGGGGGGGGGGGGGGGGGGGGGGGGGGGGGGGGGGGGGGGGGGGGGGGGGGGGGGGGGGGGGGGGGGGGGGGGGGGGGGGGGGGGGGGGGGGGGGGGGGGGGGGGGGGGGGGGGGGGGGGGGGGGGGGGGGGGGGGCDGGGGFGFGGGGGGGGGGGGGGGGGGGGGFFFFFFFFFFFFFFFFFFFFFBBFFFFFFFFFFFFFFF<FFFF;@;EFFFFFFFFFFFF9@@BFBFFFFFFFFFF?FFB?FFBFFFFFF???FFF6>FF
@M04999:289:000000000-L3R54:1:1101:4988:14568 2:N:0:403
TGACTACACGGGTATCTAATCCTGTTCGCTACCCATGCTTTCGAGCCTCAGCGTCAGTAACAGACCAGAGAGCCGCCTTCGCCACTGGTGTTCTTCCATATATCTACGCATTTCACCGCTACACATGGAGTTCCACTCTCCTCTTCTGCACTCAAGTCTCTCAGTTTCCGATGCTCTTCCTCAGTTAAGCTGAGGGCTTTCACATTCAGACTTAAAAGACCGCCTGCGCTCCCTTTACGCCCAATAAATCCGGACAACGCTTGCCACCTACGTATTACCGCGGCTGCTGGCACTGAGTT
+
CCCCCGGGGGGGGGGGGGGGGGGGGGGGGGGGGGGGGGGGGGGGGGGGGGGGGGGGGGGGGGGGGGGGGGGGGGGGGGGGGGGGGGGGGGGGGGGGGGGGGGGGGGGGGGGGGGGGGGGGGGGGGGGGGGGGGGGGGGGGGGGGGGGFGGGGGGFGGGGGGGGGGGGGGGGGGGGGFGFGGGGGGGGGGGGGGGGGGGGGFFFFFFFFFFFFFFFFFFFFFFFFFFFFFF?FDFFBEFFFFFF?DFFFFFFFFFFFFFB>??FFFFFFFF704?FFBFB:9>FFFBB>0:B:2((55AF
@M04999:289:000000000-L3R54:1:1101:7722:14584 2:N:0:403
TCGACTACACGGGTATCTAATCCTGTTTGCTCCCCACGCTTTCGCATCTCAGCGTCAGTATCTGTCCAGAAGGCCGCCTTCGCCACCGGTATTCCTCCACATCTCTACGCATTTCACCGCTACACGTGGAATTCTACCTTCCTCTACAATACTCTAGTTAACCAGTTTTAAGTGCAATTCCTAGGTTGAGCCCAGGGCTTTCACACCTAACTTAATTATCCGCCTACATGCCCTTTACGCCCAGTCATTCCGATTAACGCTCGCACCCTCCGTATTACCGCGCCTGCTGGCACGGACTT
+
CCCCCGGGGGGGGGGGGGGGGGGGGGGGGGGGGGGGGGGGGGGGGGGGGGGGFGGGGGGGGGGGGGGGGGGGGFGGGGGGGGGGGGGGGGGGGGGGGGGGGGGGGGGGGGGGGGGGGGGGGGGGGGGGGGGGFGGGGGGGGGGGGEFFGGGGGGGGGGGGGGGGGGFFGGFCDGFGFGFGGGCGFFGGGGGGFGDGDCGGFFFFFFFFECDEFFFFFFFFFA9A>DFEEFEFFFFFFFFFBB<?F3)7?EE813<FCE097111>FBFFFF;4308>B<:BB(3:61530:07<16((.
@M04999:289:000000000-L3R54:1:1101:5749:14588 2:N:0:403
CTCGACTACTCGGGGTATCTAATCCTGTTTGCTCCCCACGCTTTCGCATCTCAGCGTCAGTATCTGTCCAGAAGGCCGCCTTCGCCACCGGTATTCCTCCACATCTCTACGCATTTCACCGCTACACGTGGAATTCTACCTTCCTCTACAATACTCTAGTTAACCAGTTTTAAGTGCAATTCCTAGGTTGAGCCCAGGGCTTTCACACCTAACTTAATTATCCGCCTACATGCCCTTTACGCCCAGTCATTCCGATTACCGCTCGCACCCTCCGTATTACCTCGGCTGCTGGCACGTAGTC
+
86B,AFGGGGG@FG:FGGFCC@C@<CFCF@<FED@DFCB:FCEFGF:CFGCE@<CEGGGGGDFFEEFFGFGGDGFFCCFC4BFFEFGEF7B@@FFGGGF,ED@FGDA5FE@7CF+C<F=4?8BCCDFFF<7@,E8DFGGFG,@DFGG=FD==DFFGGGFG,@CA=21@6ED:=9=EF9=C?F?EE<FC9CCGDEC7*7*;*;CF>=BF>BFEDFFF;F+6:7:>B9@>B:4C:35=3)9FF<F041479<??E;;038)/(,6>47(,(-,,,(((2(.<<)),(3:4:)504,4?.((-)
@M04999:289:000000000-L3R54:1:1101:1931:14594 2:N:0:403
TCGACTACTGGGGTATCTAATCCTGTTTGCTACCCACGCTTTCGAGCATGAACGTCAGTGTTATCCCAGGAGGCTGCCTTCGCCATCGGTATTCCTCCACATCTCTACGCATTTCACTGCTACACGTGGAATTCTACCTCCCTCTGACACACTCTAGTTAGACAGTTTCAAATGCACGTCCCAAGTTGAGCTCGGGGATTTCACATCTGACTTATCTAACCGTCTGCGCTCGCTTTACGCCCAGTAATTCCGATTAACGCTCGCACCCTACGTATTACCGCGGCTGCTGGCACGTAGTT
+
CCCCCGGGGGGGGGGGGGGGGGGGGEGFGGGGGGGGGGGGGGGGGGGGGGGGGGGGGGFGGGFGGGGGGGGGGGGGGGGGGGGGGGGGGGGGGGGGGFFGGFGGGGGGGDGGDGFGFGGGGGGGGGGGGGGGGGGGGGGGGGGGGFGFGGGGGGGGGGGGGGGGGGGGGGGGGGG=F?FGGGGGGGGGGGFFGGGGGGGGFFFFFFFFFFFEEFFFCFFFA2>ADFFF=95>>DBFFFDEFFFFFC?CEE3;;D6;4<;938>BB>F?B:BF72<?BFB?>6>09;:72:042?((43<
@M04999:289:000000000-L3R54:1:1101:9876:14603 2:N:0:403
GGTATGACTACAAGGGTATCTAATCCTGTTTGCTCCCCACGCTTTCGCATCTCAGCGTCAGTATCTGTCCAGAAGGCCGCCTTCGCCACCGGTATTCCTCCACATCTCTACGCATTTCACCGCTACACGTGGAATTCTACCTTCCTCTACAATACTCCAGATAACCAGTTTTAAGTGCAATTCCCAGGTTGAGCCCGGGGCTTTCACACCTAACTTAATTATCCGCCTACATGCCCTTTACGCCCAGTCATTCCGATTAACGCTCGCACCCTCCGTATTACCGCGGCTGCTGGTACGGAGT
+
CCCCCGGGGGGGGGGGGGGGGGGGGGGGGGGGGGGGGGGGEGGGGGGGGGGGGGGGGGGGGGGGGGGEGGFGGGGGGGGGGGGGGGGGGGGGEF@FGGGGGGGGFGEFFGGGGGGGGGGGFGGDFGGGGGG7F9EFGGGGGGGGGGGGGGGGGDFGCFGCFDCDFGCG,@EFGDDEDFFFG7DADGG?EEFG?FFGGGD7@>A4+=AF4ADFFACFEAF8BCFF>=2(6=B4CF9BF;@FE;FFF?((7AC5??11;;7C91;<?90(436(::;:::7<B)(4(,(4217,((.612:94
@M04999:289:000000000-L3R54:1:1101:22135:14634 2:N:0:403
GACTACCCGGGTATCTAATCCTGTTTGCTACCCACGCTTTCGAGCATGAACGTCAGTGTTATCCCAGGAGGCTGCCTTCGCCATCGGTATTCCTCCACATCTCTACGCATTTCACTGCTACACGTGGAATTCTACCTCCCTCTGACACACTCTAGTTTGACAGTTTCAAACGCACGTCCCAAGTTGAGCTCGGGGATTTCACATCTGACTTATCTAACCGTCTGCGCTCGCTTTACGCCCAGTAATTCCGATTAACGCTCGCACCCTACGTATTACCGCGGCTGCTGGCACGTAGTTAGCC
+
CCCCCGGGGGGGGGGGGGGGGGGGGGGGGGFGCFGGGGGGGGGGG@FGGGGGGGGGGGGGGGGGGGGGGGGGGGDGGGGGGGGGGGGGGGGGGFGGGGGGGGGGFEGGGGGGGGGGGGGGGGGGFGGGGGGGGGGGGGGGGGGGGAFGGGGGGGGED;EDGCGGGGGGFFGGGGGGFGDGDFFGGGGGGGGGGGGDDGGC9BE9CFFFFFCEEFFCEFFF?DF5CBF=D>B=B@CE@D@E<DF93?EFFF;08?FE<FFFFB92;FF:??FF2:AB41907;>F?7>040823::FA<2<:
@M04999:289:000000000-L3R54:1:1101:22030:14666 2:N:0:403
TAGTGACTACCGGGGTATCTAATCCTGTTCGCTCCCCACGCTTTCGTCCATCAGCGTCAATCGGTATTTAGTAACCTGCCTTCGCAATCGGGGTTCTGTGTAATATCTATGCATTTCACCGCTACACTACACATTCCAGCTACTTCAATACTATTCAAGATTAACAGTATCAACGGCAGTTCTACAGTTAAGCTGCAGGTTTTCACCGCTGACTTATCAACCCGCCTACGGACCCTTTAAACCCAATAAATCCGGATAACGCTCGCATCCTCCGTATTACCGCGGCCGCTGGCACGGAGTT
+
CCCCCGGGGGGGGGGGGGGGGGGGGGGGGGGGGGGGGGGGGGGGGGGGGGGGGGGGGGGGGGGGGGGGGGGGGGGGGGGGGGGGGGGGGGGGGGGGGGGGGGGGFGGGGGGGGGGGGGGGGGGGGGGGGGGGGGGGGGGGGGGGFGGGGGGFFGGGGGGGGGGGGGGGGGGGGGGGFGFGGGGGGGGGGGGGGGGGGGGGFFFFFFFFFFFFFFFFFFFFFFFFFFFFFF@DFFFFFFFFFFFD?FFEFFFE@@FFFFFFB>F?FFFFFFFFFFF6?F9<6:>>6>>FBFFFB0229>FF:
@M04999:289:000000000-L3R54:1:1101:4146:14689 2:N:0:403
GGACTACTGGGGTATCTAATCCTGTTCGCTACCCATGCTTTCGAACCTCAGCGTCAGTTACAGACCAGAGAGCCGCCTTCGCCACTGGTGTTCTTCCATATATCTACGCATTCCACCGCTACACATGGAGTTCCACTCTCCTCTTCTGCACTCAAGAAAAACAGTTTCAGCTGCACTTCCCCGGTTAAGCCGAGGGCTATCACAGCCGACTTGTTCTCCCGCCTGCGTTCGCTTTACGCCCAATAAATCCGGACAACGCTTGCCACCTACGTATTACCGCGGCTGCTGGCACGTAGTTAGC
+
CCCCCGGGGGGGGGGGGGGGGGGGGGGGGGGGGGGGGGGGGGGGGGGGGGGGGGGGGGGGGGGGGGGGGGGGGGGGGGGGGGGGGGGDGGGGGGGGGGGGGGGGGGGGGGGGGGGGGGGEGGGGGGGFGGGGGFGGGGGGGGGGGGGGGGGGFGGGGGGGGGGGGGGGGGGGFGGGFGFGGGGDGGGGGGGGGGGGGGGGFFFFFFFFFFFFFFFFFFF@EFFDFFFFF129FDDFFFFBBFFDFFFFFFBFFF03?>FFB??BAFFF?>?<>DBFF<<>((7>9:?B7?024:F:29<<4
@M04999:289:000000000-L3R54:1:1101:16398:14690 2:N:0:403
ATTGACTACAAGGGTATCTAATCCTGTTTGCTCCCCACGCTTTCGCATCTCAGCGTCAGTATCTGTCCAGAAGGCCGCCTTCGCCACCGGTATTCCTCCACATCTCTACGCATTTCACCGCTACACGTGGAATTCTACCTTCCTCTACAATACTCCAGATAACCAGTTTTAAGTGCAGTTCCCAGGTTGAGCCCGGGGCTTTCACACCTAACTTAATTATCCGCCTACATGCCCTTTACGCCCAGTCATTCCGATTAACGCTCGCACCCCCCGTATTACCGCGGCTGCTGGCACGCAGTTT
+
CCCCCGGGGGGGGGGGGGGGGGGGGGGGGGGGGGGGGGGGGGGGGGGGGGGGGGGGGGGGGGGGGGCGGGGGGGGGGGGGGGGGGGGGGGEGGGFGGGGGGGGBFFGGGGGGGGGGGFGGGGGGGGGGGGGGFGGGFGGGGGGGGGGGGGGGGGGGGGGGGGDFGGGGCFCGF@?DFGFGGGGGGGGGGGGGGGGGGGGCFFFFFFFFFFEFFFFAAFFEFEFFFFFD@EFFFFFFFEEEFF6?0;3)6)5?@;060?C<BFFBF;>96(,9><B1()6<?>B>9(,4:?>0:24(,-36)
@M04999:289:000000000-L3R54:1:1101:17385:14702 2:N:0:403
TTGACTACCGGGGTATCTAATCCTGTTCGCTACCCATGCTTTCGAACCTCAGCGTCAGTTACAGACCAGAGAGCCGCCTTCGCCACTGGTGTTCTTCCATATATCTACGCATTCCACCGCTACACATGGAGTTCCACTCTCCTCTTCTGCACTCAAGAAAAACAGTTTCAGCTGCACTTCCCCGGTTAAGCCGAGGGCTTTCACAGCTGACTTGTTCTCCCGCCTGCGTTCGCTTTACGCCCAATAAATCCGGACAACGCTTGCCACCTACGTATTACCGCGGCTGCTGGCACGTAGTT
+
CCCCCGGGGGGGGGGGGGGGGGGGGGGGGGGGGGGGGGGGGGGGGCFGGGGGGGGGGGGGGGGGGGGGGGGGGGGGGGGGGGGGGGGGGGGGGGGGGGGGGGGGGGGGGGGGGGGGGGGGGGGGGGGGGGGGGGGGGGGGGGGGGGGGGGGGGGGGGFGGGGGGFGGFGGGGGGGGFGFGGGGGEGGGGGGGGE*@DGGGFFFFFBFFFFFFFFFFFFFFF>@9?DD;?FFFFFFFFE6DB@F0874:AA099?;>?F;><:<F?FFFFFF?F?ABFFAFFB99>BF0:0:?BFFF?<<
@M04999:289:000000000-L3R54:1:1101:9843:14712 2:N:0:403
GGACTACTAGGGTATCTAATCCTGTTTGCTCCCCACGCTTTCGCATCTCAGCGTCAGTATCTGTCCAGAAGGCCGCCTTCGCCACCGGTATTCCTCCACATCTCTACGCATTTCACCGCTACACGTGGAATTCTACCTTCCTCTACAATACTCCAGATAACCAGTTTTAAGTGCAATTCCCAGGTTGAGCCCGGGGCTTTCACACCTAACTTAATTATCCGCCTACATGCCCTTTACGCCCAGTCATTCCGATTAACGCTCGCACCCTCCGTATTACCGCGGCTGCTGGCACGGAGTTAGC
+
CCCCCGGGGGGGGGGGGGGGGGGGGGGGGGGGGGGGGGGGGGGGGGGGGGGGGGGGGGGGGGGGGGGGGGGGGGGGGGGGGGGGGGGGGGGGGGGGGGGGGGGGGGGGGGGGGGGGGGGGGGGGGGGGGGGGGGGGGGGGGGGGGGGGGGGGGGGGGGGGGGGGFGGGGGGGGGGGFGFGGGGGGGGGGGGGGGGGGGGGFFFFFFFFFFFFFFFFEFFE;=@F9BECFFEDEF=EEF;DBFFFF@?5??30??0CEFFFFFFFBFF6<B9<?7?BF202(49>;????F(2(137:?5>4
@M04999:289:000000000-L3R54:1:1101:25841:14721 2:N:0:403
AGACTACTCGGGTATCTAATCCTGTTTGCTCCCCACGCTTTCGCATCTCAGCGTCAGTATCTGTCCAGAAGGCCGCCTTCGCCACCGGTATTCCTCCACATCTCTACGCATTTCACCGCTACACGTGGAATTCTACCTTCCTCTACAATACTCCAGATAACCAGTTTTAAGTGCAATTCCCAGGTTGAGCCCGGGGCTTTCACACCTAACTTAATTATCCGCCTACATGCCCTTTACGCCCAGTCATTCCGATTAACGCTCGCACCCTCCGTATTACCGCGGCTGCTGGCACGGAGTTAGC
+
CCCCCGGGGGGGGGGGGGGGGGGGGGGGGGGGGGGGGGGGGGGGGGGGGGGGGGGGGGGGGGGGGGGGGGGGGGGGGGGGGGGGGGGGGGGGGGGGGGGGGGGGGGGGGGGGGGGGGGGGGGGGGGGGGGGGGGGGGGGGGGGGGGGGGGGGGGGGGGGGGGGGGGGGGGGFGGGGFGFGGGGGGGGGGGGGGGGGGDFGFFFFFFFFFFFFFFFFFFFFFF@@FFFFFFEDFFFFFFFFFFFEFFFEFFFDF6@FFF>BFFFFFFFBFFF::??FFBFF6699BFBD>?BFF29>??DF5
@M04999:289:000000000-L3R54:1:1101:18541:14722 2:N:0:403
GACTACAGGGGTATCTAATCCTGTTTGCTCCCCACGCTTTCGCATCTCAGCGTCAGTATCTGTCCAGAAGGCCGCCTTCGCCACCGGTATTCCTCCACATCTCTACGCACTTCACCGCTACACGTGGAATTCTACCTTCCTCTACAATACTCTAGTTAACCAGTTTTAAGTGCAATTCCTAGGTTGAGCCCAGGGCTTTCACACCTAACTTAATTATCCGCCTACATGCCCTTTACGCCCAGTCATTCCGATTAACGCTCGCACCCTCCGTATTACCGCGGCTGCTGGCACGGAGTTAGCC
+
CCCCCGGGGGGGGGGGGGGGGGGGGGGGGGGGGGGGGGGGGGGGEGGGGGGGGGGGGGGGGGGGGGGGGGGGGGGGGGGGGEGGGGGGGGGGGGGGGGGGGGFGGGFGGGGGGGGGGGGGGGGGGGGGGGGGGGGGGGGGGGGGGGGGGGGGGGGGGGGGGGGGGGGGGGGGGGGGFGFGDFGFGGGGGGGGGGGGFGGGFFFFFFFFDFFFCAFFEFFFFFFFFFFFFFFFFFFF>F@EFDFEF?CF?EFFF@CE?FFFF@FF>B:?B1::??FAF?BF;>FFBFB?<??:>>0-2:A<4
@M04999:289:000000000-L3R54:1:1101:7797:14732 2:N:0:403
TATGACTACAGGGGTATCTAATCCTGTTTGCTCCCCATGCTTTCGCACCTCAGCGTCAGTATTAGGCCAGAAGGCTGCCTTCGCCATCGGTATTCCTCCAGATCTCTACGCATTTCACCGCTACACCTGGAGTTCTACCTTCCTCTCCTATACTCTAGCTAACCAGTATCGTATGCAATTCCCAAGTTGAGCTCGGGGATTTCACATCCGACTTAATTAGCCGCCTACGCGCGCTTTACGCCCAGTAATTCCGATTAACGCTTGCACCCTCTGTATTACCGCGGCTGCTGGCACAGAGTT
+
CCCCCGGGGGGGGGGGGGGGGGGGGGGGGGGGGGGGGGGGGGGGGGGGGGGGGGGGGGGGGGGGGGGGGGGGGGGGGGGGGGGGGGGGGGGGGGGGGGGGGGGGGGGGGGGGGGGGGGGGGGGGGGGGGGGGGGGGGGGGGGGGGGGGGGGGGGGGGGGGGGGGGGGGGGGGGGGGFGFGGGG8FGGGGGGGGGGGDGGGFFFFFFFFDFFFBFFFFFFFFEAFFFFFDB>>FB@FFEEDFFBD<FEEFFFCE<??BBFFFFFFB>?<:B???FBDBAAA?0>9>BFFFBB::?2:24:<
@M04999:289:000000000-L3R54:1:1101:24523:14740 2:N:0:403
GGACTACTCGGGTATCTAATCCTGTTCGCTACCCATGCTTTCGAACCTCAGCGTCAGTTACAGACCAGAGAGCCGCCTTCGCCACTGGTGTTCTTCCATATATCTACGCATTCCACCGCTACACATGGAGTTCCACTCTCCTCTTCTGCACTCAAGAAAAACAGTTTCAGCTGCACTTCCCCGGTTAAGCCGAGGGCTTTCACAGCTGACTTGTTCTCCCGCCTGCGTTCGCTTTACGCCCAATAAATCCGGACAACGCTTGCCACCTACGTATTACCGCGGCTGCTGGCACGTAGTTAGC
+
CCCCCGGGGGGGGGGGGGGGGGGGGGGGDGGGGGGGGGGGGGGGGGGGGGGGGEGGGGGGGGGFGCEGFGGGGGGGGGGGGGEGGGGFEGGDGGGGGGGGGGGGGGGGGGGGGGGGGGGGGGGGGGGGCFGGGFFFCCGGGGGGGGGGGGGGGFGGGGGFFGGGFDFGGGGDFGGGFGFGFGGGEG?EGGGGC:CDGGFGFFFF8AFF=DFEFFFF4=FBB@FD=DF@<FFFF@1CCFFFFF3@@8<EC.39BFFFB>>B?137<?B<F:?:?9>AAA?F69>B>?FFFFF<?(4(4).<9
@M04999:289:000000000-L3R54:1:1101:10165:14743 2:N:0:403
TGGGGACTACTAGGGTATCTAATCCTGTTTGCTCCCCACGCTTTCGCACCTCAGCGTCAGTATCTGTCCAGAAGGCCGCCTTCGCCACCGGTATTCCTCCACACCTCTACGCATTTCACCGCTACACGTGGAATTCTACCCTCCTCTACAATACTCCAGATAACCAGTTTTAAGTGCAATTCCCAGGTTGAGCCCGGGGCTTTCACACCTAACTTAATCATCCGCCTACATCCCCTTTACTCCCAGTCATTCCGATTAACGCTCGCACCCTCCGTATTACGCCTGCTGCTGCCACGTAGTT
+
CCC8,@F,CFAFFFG,@FGFECEEFEE@CFDFGGFF@<FCEDFC<CFG+@FFGGFC@:CE;C<<C6CAF<AFF@DEFGGGG,CB,4?7=@D@:A9,C?DGFFF,@AFEFGF+48?AFAGGGGFGF5EF=F7C9,8@EA;F,E8=@DGF9DFFGGADF8,,,@BFGFG9,:,E8=C:F+=;CF799DCF,5<@EGGDG7*;*@FFFFA?5=E:B=8A:A+9=8.5>@9;(4?)(/331;<A)3;06;(777<5?81///77046B0966>:(,1;21((64(((.-(,,,40),5<((,.,.
@M04999:289:000000000-L3R54:1:1101:8475:14759 2:N:0:403
TGACTACTCGGGTATCTAATCCTGTTTGCTCCCCACGCTTTCGCATCTCAGCGTCAGTATCTGTCCAGAAGGCCGCCTTCGCCACCGGTATTCCTCCACATCTCTACGCATTTCACCGCTACACGTGGAATTCTACCTTCCTCTACAATACTCCAGATAACCAGTTTTAAGTGCAGTTCCCAGGTTGAGCCCGGGGCTTTCACACCTAACTTAATTATCCGCCTACATGCCCTTTACGCCCAGTCATTCCGATTAACGCTCGCACCCCCCGTATTACCGCGGCTGCTGGCACGGAGTTAGC
+
CCCCCGGFGGGGGGGGGGGGGGGGGGGGGGGGGGGGGGGGGGGGGGGGGGGGGGGGGGGGGGGGGGGGGGGGGGGGGGGGGGGGGGGGGGGGGGGGGGGGGGGGGGGGGGGGGGGGGGGGGGGGGGGGGGGGGGGGGGGGGGGGGGGGGGGGGEGGGGGGGFGGEGGGGGGGGGGGFGFGGGGGGGFGGGGGGGGGGGGGFFFFFFFFFFFFFFAFEFFFFFFFFFE?5EEFFFFFFDFFB<@3@EFEEFFFF@DEE6>??>FFFF0(39;69::AFBFFF(49B6?D:604:(4333:<<
@M04999:289:000000000-L3R54:1:1101:25805:14798 2:N:0:403
GACTACTGGGGTATCTAATCCTGTTTGCTACCCACGCTTTCGAGCATGAACGTCAGTGTTATCCCAGGAGGCTGCCTTCGCCATCGGTATTCCTCCACATCTCTACGCATTTCACTGCTACACGTGGAATTCTACCTCCCTCTGACACACTCTAGTTTGACAGTTTCAAATGCACGTCCCAAGTTGAGCTCGGGGATTTCACATCTGACTTATCTAACCGTCTGCGCTCGCTTTACGCCCAGTAATTCCGATTAACGCTCGCACCCTACGTATTACCGCGGCTGCTGGCACGTAGTTAGCC
+
CCCCCGGGGGGGGGGGGGGGGGGGGGGGGGGGGGGGGGGGGGGGGGGGGGGGGGGGGGGGGGGGGGGGGGGGGGGGGGGGGGGGGGGGGGGGGGGGGGGGGGGGGGGGGGGGGGGGGGGGGGGGGGGGGGGGGGGGGGGGGGGGGGFGGGGGGGGGGGGGGGGGGGGGGGGGGGGGFGEGGGFFFGGGGFGDECGGGGGGFFFFFFFFFFFFFFFFFFFFFFBDEFFFABFFFBEF@D(?>FFF?EFEC@@@;FCE<FF?FFF9>B61<BB<A.:ADBB;7>BFFF?:0<<BFBFF2ABD7
@M04999:289:000000000-L3R54:1:1101:21102:14817 2:N:0:403
TTGTGACTACAGGGGTATCTAATCCTGTTTGCTCCCCACGCTTTCGCATCTCAGCGTCAGTATCTGTCCAGAAGGCCGCCTTCGCCACCGGTATTCCTCCACATCTCTACGCATTTCACCGCTACACGTGGAATTCTACCTTCCTCTACAATACTCCAGATAACCAGTTTTAAGTGCAATTCCCAGGTTGAGCCCGGGGCTTTCACACCTAACTTAATTATCCGCCTACATGCCCTTTACGCCCAGTCATTCCGATTAACGCTCGCACCCTCCGTATTACCGCTGCTGCTGTCACGGAGTT
+
CCCCCGGGGGGGGGGGGGGGGGGGGGGGGGGGGGGGGGGGGGGGGGGGGGGGGGGGGGGGGGGGGGGGGGGGGGGGGGGGGGGGGGGGGGGGGGGGGGGGGGGGGGGGGGGGGGGGGGGGGGGGGGGGGGGGGGGGGGGGGGGGGGGGGEGGGGGGGGF,=EGGGGGGGFGFGGGGFGFGGGGGGG8FDGGFC@CDGGGG>F9FFFFFAFFBBFFFFFF?BEC@D@F@DECEEFFFFE<F;D>FFFFEAEEFFFD;??EF19?:29>>>141:96138))6:9(-35227?4))6((4213
@M04999:289:000000000-L3R54:1:1101:24124:14821 2:N:0:403
TCAATGACTACACGGGTATCTAATCCTGTTTGCTACCCACGCTTTCGAGCATGAACGTCAGTGTTATCCCAGGAGGCTGCCTTCGCCATCGGTATTCCTCCACATCTCTACGCATTTCACTGCTACACGTGGAATTCTACCTCCCTCTGACACACCCTAGTTAGACAGTTTCAAATGCACGTCCCAAGTTGAGCTCGGGGATTTCACATCTGACTTATCTAACCGTCTGCGCTCGCTTTACGCCCAGTAATTCCGATTAACGCTCGCACCCTACGTATTACCGCGGCTGCTGGCACGTAGT
+
CCCCCGGGGGGGGGGGGGGGGGGGGGGGGGGGGGGGGGGGGGGGGGGGGGGGGGGGGGGGGGGGGGGGGGGGGGGGGGGGGGGGGGGGGGGGGGGGGGGGGGGG8FGGGGGGGGGGGGGGGGGGGGGGGGGGGGGGGGGGGGGGGGGGGGGGGGGGGGGGGGGGGGGGGGGGGGGGFGFGGGGGGGGGGGGGGGGGGGGGFFFFFFFFFFFFFFFFFFFFFFFFFFFFFFFB@FFFDB>BFFFFFFFFFCCFFFFFFDFEEFFFF009>FFFFFFFFFFFFFBFF9>>>?F>F?FD?:(3-
@M04999:289:000000000-L3R54:1:1101:22948:14895 2:N:0:403
ATCGACTACACGGGTATCTAATCCTGTTTGCTCCCCACGCTTTCGCATCTCAGCGTCAGTATCTGTCCAGACGGCCGCCTTCGCCACCGGTATTCCTCCACATCTCTACGCATTTCACCGCTACACGTGGAATTCTACCTTCCTCTACAATACTCCAGATAACCAGTTTTAAGTGCAGTTCCCAGGTTGAGCCCGGGGCTTTCACACCTAACTTAATTATCCGCCTACATGCCCTTTACGCCCAGTCATCCCGATTAACGCTCGCACCCTCCGTATTACCGCGGCTGCTGGCACGCAGTTT
+
CCCCCGCEGFGGGEFCAFG96CEC@<FFFCFGG8<6BFE@@F@<FF@:@F9C@FFB@CFEF@EEDFAFC8,,7FCGG7FFCFG@=F,,CF>=AFE<EFGFE<AFEFCGBD:=BFF<<FFEGCGCACFA<?4,CDBDDCE9==D8EG9AEAFFGDGG8DGG9FG?FG9;F:=9E:+@1:<@FC6A8@F?F9<F7::59DD49;FCAF4?5.6:>A=FCA:<>C;10;0/(.9.=(;369;82@11=4=AC).4:B0304<?0(8,2390:6?:3:<F05<A0(-191,42:7?03((4(3-.
@M04999:289:000000000-L3R54:1:1101:18425:14921 2:N:0:403
TGGACTACTCGGGTATCTAATCCTGTTCGCTCCCCACGCTTTCGTCCATCAGCGTCAATCGGTATTTAGTAACCTGCCTTCGCAATCGGGGTTCTGTGTAATATCTATGCATTTCACCGCTACACTACACATTCCAGCTACTTCAATACTATTCAAGATTAACAGTATCAACGGCAGTTCTACAGTTAAGCTGCAGGTTTTCACCGCTGACTTATCAACCCGCCTACGGACCCTTTAAACCCAATAAATCCGGATAACGCTCGCATCCTCCGTATTACCGCGGCTGCTGGCACGGAGTT
+
CCCCCGGGGGGGGGGGGGGGGGGGGGGGGGGGGGGGGGGGGGGGGGGGGGGGGGGGGGGGGGGGGGGGGGGGGGGGGGGGGGGGEGGGGGGGGGGGGGGGGGGGGGGGGGGGGGGGGGGGGGGGGGGGGGGGGGGGGGGGGGGGGGGGGGGGGGGGGGGGGGGGGGGGGGGGGGGGFGFGGGGGGGGGGGGGGGGGGGGGFFFFFAEFBFFFFFFFF>FFBBFFFFFF?D@FFFFFFEFFF?F?DF<CCFE;92?F<ED@FFFFFFFFFFFFFFBFFFF<>BF9FF??>?<BF?;B;B<
@M04999:289:000000000-L3R54:1:1101:4499:14970 2:N:0:403
CTGGACTACCCGGGTATCTAATCCTGTTTGCTCCCCACGCTTTCGCATCTCAGCGTCAGTATCTGTCCAGAAGGCCGCCTTCGCCACCGGTATTCCTCCACATCTCTACGCATTTCACCGCTACACGTGGAATTCTACCTTCCTCTACAATACTCCAGATAACCAGTTTTAAGTGCAGTTCCCAGGTTGAGCCCGGGGCTTTCACACCTAACTTAATTATCCGCCTACATGCCCTTTACGCCCAGTCATTCCGATTAACGCTCGCACCCTCCGTATTACCGCGGCTGCTGGCACGGAGTT
+
CCCCCGGGGGGGGGGGGGGGGGGGGGGGGGGGGGGGGGGGGGGGGGGGGGGGGGGGGGGGGGGGGGGGGGGGGGGGGGGGGGGGGGGGGGGGGGGGGGGGGGGGGGGGGGGGGGGGGGFGGGGGGGGGGGGGDFGGGGGGGGGGGGGGGGGGGGGGGGGGGGGGGGFGGGGGGGGGFGFGGGGGFGGGGGG?FGGGGGDGFFFFFFFFFF=BEFFFFFFFFFFFFFFFFFEFFF8;@FFFFFFFF@FFFFFFE;?@?FF?6?FFFFFBBFFF68?FF9<<6>99>>9?FF7?<><67(44
@M04999:289:000000000-L3R54:1:1101:7141:14970 2:N:0:403
GACTACTGGGGTATCTAATCCTGTTTGCTCCCCACGCTTTCGCATCTCAGCGTCGGTATCTGTCCAGAAGGCCGCCTTCGCCACCGGTATTCCTCCACATCTCTACGCATTTCACCGCTACACGTGGAATTCTACCTTCCTCTACAATACTCCAGATAACCAGTTTTAAGTGCAATTCCCAGGTTGAGCCCGGGGCTTTCACACCTAACTTAATTATCCGCCTACATGCCCTTTACGCCCAGTCATTCCGATTAACGCTCGCACCCTCCGTATTACCGCGGCTGCTGGCACGGAGTTAGCC
+
CCCCCGGGGGGGGGGGGGGGGGGGGGGGGGGGGGGGGGGGGGGGGGGGGGGGGGGGGGGGGGGGGGGGGGGGGGGGGGGGGGGGGGGGGGGGGGGGGGGGGGGGGGGGGGGGGGGGGGGGGGGGGGGGFGGGGGGGGGGGGGGGGGGGGGGGGGGGGGGGGGGGGGGGGGFGGGGGFFFGGGCFGGGGGGGGGGGGGGGGFFFFFFFFFFFBCFFFFFFFFFF?FEFEFFFFF;CEFFFFDFFEFFFFFFFFFBFF?0(29>BF>?BFFFF6:?FF<:>>B>9BF?F28:<3>(-:?AFF2
@M04999:289:000000000-L3R54:1:1101:6607:14976 2:N:0:403
GAGGCGACTACCAGGGTATCTAATCCTGTTCGCTCCCCACGCTTTCGCTCCTCAGCGTCAGTGACGGCCCAGAGACCTGCCTTCGCCATCGGTGTTCTTCCCGATATCTACACATTCCACCGTTACACCGGGAATTCCAGTCTCCCCTACCGCACTCCAATCCGCCCGTACCCGGCGCCGATCCACCGTTAAGCGATGGACTTTCACACCAGACGCGACGAACCGCCTACGAGCTCTTTACGCCCAATAAATCCGGATAACGCTCGCACCCTACGGATTACCGCGGCTGCTGGCACGTAGT
+
CCCCCGGGGGGGGGGGGGGGGGCFGGDFGGGGGGGFGGGGDEGGFGGGGGGGGGGGGGGGGGGGGGGG7FDFAFFGGGCFGGGGGGEGGGGEFCGCFGGGFGDGGEG9FGFGGGGDCGGGGGGGGGFGFEFG+B@=DFF;@AFGFFGFFGGCEGGEFGGEEGGGCCEGGGGEGGGGFGEDGD<CGGEEFC=*1;EDDC<5AFFFFFFFFF::<:>:(5>B3>,91266(1:01>(4><A?BB?BFF0(4<>9)3,31:?)4?>:(49(396:1<2(40:7<<(4(47;FFBF7?B<:,8:4
@M04999:289:000000000-L3R54:1:1101:26077:15007 2:N:0:403
GTTGACTACACGGTATCTAATCCTGTTTGCTCCCCACGCTTTCGCATCTCAGCGTCAGTATCTGTCCAGAAGGCCGCCTTCGCCACCGGTATTCCTCCACATCTCTACGCATTTCACCGCTACACGTGGAATTCTACCTTCCTCTACAATACTCCAGATAGCCAGTTTTAAGTGCAGTTCCCAGGTTGAGCCCGGGGCTTTCACACCTAACTTAATTATCCGCCTACATGCCCTTTACGCCCAGTCATTCCGATTAACGCTCGCACCCTCCGTATTACCGCGGCTGCTGTCACGGAGTT
+
CCCCCGGGGGGGGGGGGGGGGGGGGGGGGGGGGGGGGGGGGGGGGDGGGGGGGGGGGGGGGGGGGGGGGGGGGGGGGGGGGGGGGGGGGGDGGGGGGGGGGGGGGGGGGGGGGGGGGGGGGGGGGGGGGGGGGGGGGGGGGGGGGGGGGGGGGGGGGGGGGGGGGGGGGGGGGGGGFGFGGFGGFGGGGGGGGGGGGDDGFFFFFFFFFEFFFFFFFFFEFFFFFFFFFFFFFFFFFFDFFFFFFEEFCFFFFF@FEF@FBF>B999?FBF>?<B?FFF0;BFFFB???-44>BFF>(4
@M04999:289:000000000-L3R54:1:1101:19701:15041 2:N:0:403
CTACTAGGGTATCTAATCCTGTTTGCTCCCCACGCTTTCGCATCTCAGCGTCAGTATCTGTCCAGAAGGCCGCCTTCGCCACCGGTATTCCTCCACATCTCTACGCATTTCACCGCTACACGTGGAATTCTACCTTCCTCTACAATACTCCAGATAACCAGTTTTAAGTGCAATTCCCAGGTTGAGCCCGGGGCTTTCACACCTAACTTAATTATCCGCCTACATGCCCTTTACGCCCAGTCATTCCGATTAACGCTTGCACCCTCCGTATTACCGCGGCTGCTGGCACGGAGTTAGCCGG
+
CCCCCGGGGFGGGGGGGGGGGGGGGGGGEFCFCFGEGGGGGGGGGGGGGGGDGGGFFFGGGFEGFGGGGCGGGGGGGGGGGGGGGEGGGGGGFGFDGGCEFGGGGGFGGGGGGGEGGGGGGGGGGDFFFFFGFFGGGGGGGFGGGGGGGGDGGGDGFGGGGEAFGGGGGGGGGGGFFGFGGFFGG?FFFGGGGGGGDGGF;A9A6AAFF3:A7@ECEFF=FFB=:@E332=BEFDF0:(.633??C<E??;;EFFFFF??E?F::BBBF0054A9?F6;((-4?223:286(4:72)43;1
@M04999:289:000000000-L3R54:1:1101:18422:15046 2:N:0:403
CGTGGGACTACTAGGGTATCTAATCCTGTTCGCTACCCATGCTTTCGAACCTCAGCGTCAGTTACAGACCAGAGAGCTGCCTTCGCCACTGGTGTTCTTCCATATATCTACGCATTCCACCGCTACACATGGCGTTCCACTCTCCTCTCCTGCACTCAAGAAAATCAGTTTCAGCTGCACTTCCCCGGTTAAGCCGAGTGCTTTCACAGCTTACTTGTTCTCCCGCCTGCGTTCGCTTTACGCCCAATCAATCCGGACAACGCTTGCCACCTACGTATTACCGCGGCTGCCTGCACGTAGT
+
8BBCC@,CC,C9EAE8FGFGGDCFDEFFCE<@F:FGCF<FDG<CFF>D@F@E6,66C@FFGF9FG<EAFFAFCEE7F,,?<EDD,B@@@@FGF4A@FG?AEGF<,9;<,CE7C7C:<AE,A++>@F@E99,,,6B>BDDE==,@DGGF,43,@DFFGG8,,,8@,=,6@FCFD8+,0=0?DDFFD3@:EC8@FFFGG50*;=<BBFFF*:4**31+1+3>+7A<>A=252>(6:(536;AE;12:<((,6)9;@>F;6(4:6>B<<1,<<?FF?0(,.,6:)461((728().30((.(4(
@M04999:289:000000000-L3R54:1:1101:25203:15099 2:N:0:403
GACTACCCGGGTATCTAATCCTGTTTGCTCCCCACGCTTTCGCATCTCAGCGTCAGTATCTGTCCAGAAGGCCGCCTTCGCCACCGGTATTCCTCCACATCTCTACGCATTTCACCGCTACACGTGGAATTCTACCTTCCTCTACAATACTCTAGTTAACCAGTTTTAAGTGCAATTCCTAGGTTGAGCCCAGGGCTTTCACACCTAACTTAATTATCCGCCTACATGCCCTTTACGCCCAGTCATTCCGATTAACGCTCGCACCCTCCGTATTACCGCGGCTGCTGGCACGGAGTTAGCC
+
CCCCCGGGGGGGGGGGGGGGGGGGGGGGGGGGGGGGGGGGGGGGGGGGGGGGGGGGGGGGGGGGGGGGGGGGGGGGGGGGGGGGGGGGEGGGGGGGGGGGGGGGGGGGGGGGGGGGGGGGGGGGGGGGGGFGGFGGGGGGGGFGGFGGGGGGGGGGGGGGGGGGGGGGGGGGGGGGFGFGGFGGGGGDGGGGGGGGGGGFFFFF>AF6CEFFFFFFFFFDFFFDB>E5EFBFFFFEF=@E@DF3ACEEEF;0<6CC(:?;0;9,44,8?>(4424<A<F1(4114:>?:04?032,()6<4
@M04999:289:000000000-L3R54:1:1101:23079:15115 2:N:0:403
GACTACACGGGTATCTAATCCTGTTTGCTACCCACGCTTTCGAGCATGAACGTCAGTGTTATCCCAGGAGGCTGCCTTCGCCATCGGTATTCCTCCACATCTCTACGCATTTCACTGCTACACGTGGAATTCTACCTCCCTCTGACACACTCTAGTTTGACAGTTTCAAATGCACGTCCCAAGTTGAGCTCGGGGATTTCACATCTGACTTATCTAACCGTCTGCGCTCGCTTTACGCCCAGTAATTCCGATTAACGCTCGCACCCTACGTATTACCGCGGCTGCTGGCACGTAGTTAGCC
+
CCCCCGGGGGGGGGGGGGGGGGGGGGGGGGGGGGGGGGGGGGGGG@FEGGGGGGGGGGGGGGGGGGGGGGGGGGGGGGGGGGGGGGGGGGGGGGGGGGGGGGGGGGGGGGGGGGGGGGGGGGGGGGGGFGGGGGGGGGGGGGGGFGGGGGGGGGGFGGGGGGGGGGGGGGGGGGGGFFFGGGGGGGFGGFGGGGGDDGGFFFFFFFFFFFFFFFFFFFFFFFFDFFAFFFFFFDFFFFFFFFFFECCEEE7<F;EE0>DFFF9BFFF0?BF<A:FFFFB>>B9;::)5:??1<,.:<ADA:
@M04999:289:000000000-L3R54:1:1101:21090:15123 2:N:0:403
AATAAAAGATTGATTGTCGTTTCAAGTTTGTTCCCTGCGCGCTCATCCACCGACTGCAATCTGTTTTTTTTCACTTCATTTCGACATCAGCGTTCTTTGCAAACCCTACCACGCTCCTCTCCACACGCCGTATTCCCTCTCTCTACTTCGTCACCCACCTCCCACTCCTCTCCTCCCCTCCCCCCTCCATTCCCCAAATATCCTCCCATCAGCTATCTCCCCGTCCATTCTCACTCCCACACACCTACACTGGTAGCCACCCCGCCTCGCTTCTCTCTCCGCTACAACCAGACCAACTACC
+
-66,A,,6,,,;,,,6,,,,,,;-,,,=CFF<,,,,,6++8@+,6,,6,,,+6@:6,,,,:,,,<,,,7+6,,69C,,,5,:,:,,8C6,,+8,,,5,,,,,,4++,9,,,,8+++8,A;,,,9448+++8+8,,@,,@>33@=39,,,+6++16@+8=,,,@,,+,,5,;,5,5,33***03****4,222,44*/**+++++*/)/15**)+++.+@))/(((,,)1))/))))/((.(/(-((((,,))(.))).)((-4(43:6-1((().)))).-((-3)).(((42(,((((..
@M04999:289:000000000-L3R54:1:1101:4039:15147 2:N:0:403
GGACTACAAGGGTATCTAATCCTGTTTGCTCCCCACGCTTTCGCATCTCAGCGTCAGTATCTGTCCAGAAGGCCGCCTTCGCCACCGGTATTCCTCCACATCTCTACGCATTTCACCGCTACACGTGGAATTCTACCTTCCTCTACAATACTCCAGATAACCAGTTTTAAGTGCAATTCCCAGGTTGAGCCCGGGGCTTTCACACCTAACTTAATTATCCGCCTACATGCCCTTTACGCCCAGTCATTCCGATTAACGCTCGCACCCTCCGTATTACCGCGGCTGCTGGCACGGAGTTAGC
+
CCCCCGGGFGGGGGGGGGGGGGGGGGGGGGGGGGGGGGGGGGGGG:FGGGGGGGGGGGGAFGFFGGGGACEFGGGGGGGGGGGGGAFGG@FGGCFGG8=FG8FGGGGGGEGGGGGGGGGDEGGGCAFGGFFGFFGG9,@EGGGG,33@F8EGG,=FC39EFGGGGGGGADDFGGGEFGFDAADFGGGGEGGF:>7C55CGFFF+9@AAEB8EBBFCA6ECDFDF?=BFE=6BFFFFFFFABDFE8EFFFEED/307C<>;<FF6>>?:?:9?08?49A:0;(,9><2:0<:<?>19<(6>:
@M04999:289:000000000-L3R54:1:1101:2999:15160 2:N:0:403
TTAGACTACTCGGGTATCTAATCCTGTTTGCTCCCCACGCTTTCGCATCTCAGCGTCAGTATCTGTCCAGAAGGCCGCCTTCGCCACCGGTATTCCTCCACATCTCTACGCATTTCACCGCTACACGTGGAATTCTACCTTCCTCTACAATACTCCAGATAACCAGTTTTAAGTGCAGTTCCCAGGTTGAGCCCGGGGCTTTCACACCTAACTTAATTATCCGCCTACATGCCCTTTACGCCCAGTCATTCCGATTAACGCTCGCACCCTCCGTATTACCGCGGCTGCTGGCACGGATTTT
+
CCCCCGGGGGGGGGFGGGGGGGGGGGGGGGGGGGGGGGGGGGGGGGGGGGGGGGGGGGGGGGGGGGGGGGGGGGGGGGGGGGFGGGGGDGGGGGGGFGFGGGGGGGGGGGGGGGGGGGGGGGGGGGGGGGGGGFGGAFGGFEFGGGGGDFGGGGGGGGFFGFGGGGFDGGGGGGGGFGFGGGFGFGGGGGGCFFGGDDCGFFFFFFFFFFFFFFFFEFFFCEDB@22:>CFFFFE@F3;DF(1305=>C)<3=0<DDCEF01(436>B0((-713<F<.)-27(490:32??77<1((-8)
@M04999:289:000000000-L3R54:1:1101:23861:15192 2:N:0:403
GAAGACTACACGGGTATCTAATCCTGTTTGCTCCCCACGCTTTCGCGCCTCAGCGTCAATCGTCGTCCAGGCAGGCGCCTTCGCCCCCGGTGTTCCTTCACATCTCTACGGATTTTACCCCTACACGTGAAATTCCCCTGCCCCCTCCGACATTCTAGACTAGCAGTTTCAGACGCAGTTTCGAGGTTGAGCCTCGAGATTTCACATCTGACTTGCTGATCCGCCTGCGCGCGCTTTACGCCCAATGATTCCGAACAACGCTTGCACCCTTCGTATTACCGCGGCTGCTGGCACGAAGTT
+
CCCCCGGGGGGGGGGGGGGGGGGGGGGGGGGGGGGGGGGGGGGGGGGGGGGGGGGGGFFFGGGGGGGGGGGGGGGGGGGGGGGGGGGGGGGGGGGGGGGGGGGGGGGGGGGGGGGGGGGGGGGGGGGGGGGFGFGGGGGFGGGGGGGGGGGDGGGGGFGGGGGGGFGGGGGFGGGGFGDGGGG>FGGGFFGGGGGG:D4CFFFFFFFFEEFFFFFFFFFFFEFDFF@?699BF>>FFFF>:>BFFF:BFFF>?B?FFFBB;F:<?BF:?22831(4?4:>?BF09>9B)500(4((-4<A
@M04999:289:000000000-L3R54:1:1101:21998:15219 2:N:0:403
GACTACTGGGGTATCTAATCCTGTTTGCTCCCCACGCTTTCGCATCTCAGCGTCAGTATCTGTCCAGAAGGCCGCCTTCGCCACCGGTATTCCTCCACATCTCTACGCATTTCACCGCTACACGTGGAATTCTACCTTCCTCTACAATACTCTAGTTAACCAGTTTTAAGTGCAATTCCTAGGTTGAGCCCAGGGCTTTAACACCTAACTTAATTATCCGCCTACATGCCCTTTCCGCCCAGTCATTCCGATTAACGCTCGCACCCTCCGTATTACCACGGCGGCTGGCACGGTGTTAGCC
+
CCCCC<FFGGGGGEEDEF9FGGGGG,CE@FFFE8C7CFEGF7FCCC<9@A<FF,6@CE@FGDFGECFCFFGCCBFEEFC4CB4CEE7FBFGGCCFGGG=<F<?FEF:=FGGC,A5E:@E@FGGGGGCF9FFFFAFGGCG8=EF,E;9FE?FD:D93D,,@=@FAECFGGF@:,=+::F9=CD6EE8,@DFGCFGEDGF7+?8@A>9F6=C@@8++4:615?AAFDF?46;5>B3*.655)055>@3C)<;1;774)(386((((.4(404-:?04A)),46((-(43<1(),4(--(-.6,
@M04999:289:000000000-L3R54:1:1101:19101:15243 2:N:0:403
AGACTACCGGGGTATCTAATCCTGTTTGCTACCCACGCTTTCGAGCATGAACGTCAGTGTTATCCCAGGAGGCTGCCTTCGCCATCGGTATTCCTCCACATCTCTACGCATTTCACTGCTACACGTGGAATTCTACCTCCCTCTGACACACTCTAGTTAGACAGTTTCAAATGCACGTCCCAAGTTGAGCTCGGGGATTTCACATCTGACTTATCTAACCGTCTGCGCTCGCTTTACGCCCAGTAATTCCGATTAACGCTCGCACCCTACGTATTACCGCGGCTGCTGGCACGTAGTTAGC
+
CCCCCGGGGGGGGGGGGGGGGGGGGGGGGGGGGGGGGGGGGGGGGGGGGGGGGGGGGGGGGGGGGGGGGGGGGGGGGGGGDGGGGGDGGGGGGGGGGGGGGGGGGGGGGGGGGGGGGGGGGGGGGGGGGGGGGGGGGGGGGGGGGGGGGGGGFGGGGGGGGFGGGGGGGGGGGGGGFGFGGGGGGGGGGGGGGGGGGGGGFFFFFFFFFFFFFFFFFFFFBFFFB4(5>>>FDF9>EFFF>6@FFEEF??E?;?;4;;BFFFFFF9BFFF<18A?AADBB7>;(9:>BF?031(.(-54).
@M04999:289:000000000-L3R54:1:1101:7335:15304 2:N:0:403
AACGGACTACTAGGATATCTAATCCTGTTTGCTCCCCGCGCTTTCGCATCTCAGCGTCAGTATCTGTCCAGAAGGCCGCCTTCGCCACCGGTATTCCTCCACATCTCTACGCATTTCACCGCTACACGTGGAATTCTACCTTCCTCTACAATACTCTAGTTAACCAGTTTTAAGTGCAATTCCTAGGTTGAGCCCAGGGCTTTCACACCTAACTTAATTATCCGCCTACATGCCCTTTACGCCCAGTCATTCCGATTAACTCTCGCACCCTCCGTATTACCGCGTCTGCTGGCACGGAGTT
+
CCCCCEGGGGGGGGGGGGGGGGGGGGGGGGGGGGGGGGGGGGGGGGGGGGGGGFFGGGGGGGFGGGGGGGGGGGGGGGGGGGGGGGGGGGGGGGGGGGGGGGGGGGGGGGGGGDGGGGGGGGGGGGGGE8FGGGGGGGGGGGGGGGGCGGGGFGGGGFFGGGGGGGGGGGGGGGG:FFFGGGGGGGGGGGFFGGGGCCGGFFFFAAFFFFFFFFFFFFFF97C@D@DFF244=:==BECF;?FFFFF<3C9<EEF??<EF37.62707>?BFBFF67BFF<1>;,44(6AF:B<?(-((,.
@M04999:289:000000000-L3R54:1:1101:19086:15306 2:N:0:403
ACTGACTACTCGGGTATCTAATCCTGTTTGCTCCCCACGCTTTCGCATCTCAGCGTCAGTATCTGTCCAGAAGGCCGCCTTCGCCACCGGTATTCCTCCACATCTCTACGCATTTCACCGCTACACGTGGAATTCTACCTTCCTCTACAATACTCCAGATAACCAGTTTTAAGTGCAATTCCCAGGTTGAGCCCGGGGCTTTCACACCTAACTTAATTATCCGCCTACATGCCCTTTACGCCCAGTCATTCCGATTAACGCTCGCACCCTCCGTATTACCGCGGCTGCTGGCACGGAGTTT
+
CCCCCGGGGGGGGGGGGGGGGGGGGGGGGGGGGGGGGGDGGGGGGGGGGGGGGGGGGGGGGGGGGGGGGGGGGGGGGGGGGGGGGGGGGEGGGGGGGGGGGGGGGGGGGGGGGGGGGGGGGGGGGGGGEGFGGGGGGGGGGGGGGGGGGGGGGGGGGGGGGGGGGGGGFGGGDDFGFGFDGDDGGGGGFF,6CFGG5DGGFFFFFFFFFFB=CFFFFFF4BE9DFF658;*>@@F@;;CBDFFFDEF4?<3?31(;@EFFBBFFF;FF6((,2803?AA9-490;>0:0),(.40901?B4
@M04999:289:000000000-L3R54:1:1101:29119:15330 2:N:0:403
TGCGGACTACACGGGTATCTAATCCTGTTCGCTCCCCACGCTTTCGAGCCTCAGCGTCAGTTACAGACCAGAGAGCCGCTTTCGCCACCGGTGTTCCTCCATATATCTACGCATTTCACCGCTACACATGGAATTCCACTCTCCCCTTCTGCACTCAAGTTAAACAGTTTCCAAAGCGTACTATGGTTAAGCCACAGCCTTTAACTTCAGACTTATCTAACCGCCTGCGCTCGCTTTACGCCCAATAAATCCGGACAACGCTCGGGACCTACGTATTACCGCGGCTGCTGGCACGTAGTT
+
CCCCCGGGGGGGGGGGGGGGGGGGGGGGGGGGGGGGGGGGGGGGGGGGGGGGGGGGGGGGGGGGGGGGGGGGGGGGGGGGGGGGGGGGGGGGGGGGGGGGGGGGGGGGGGGGGGGGGGGGGGGGGGGGGGGGGGGGGGGGGGGGFGGGGGGGGGGGGGGGGGGGFFGGGGGGGGGGFGFDGGGGGGGGGGGGGGGGGGGGFFFFFFFFFFFFFFFFFFFFFFFFFFFF906<FFFD@3CDFFB;1=3<A>F2>(8>BBF061169>FFBF?:6:<>BF4<69;B671?:7??()-.(,84
@M04999:289:000000000-L3R54:1:1101:6591:15363 2:N:0:403
TGGGACTACTGGGGTATCTAATCCTGTTTGCTACCCACGCTTTCGAGCATGAACGTCAGTGTTATCCCAGGAGGCTGCCTTCGCCATCGGTATTCCTCCACATCTCTACGCATTTCACTCCTCCACGTGGAATTCTACTCCCCCCTGCCACACCCTGGTTAGACAGTTTCAAATGCAGGTCCCAGGTTGAGCCGGGGGATTTCACATCTGCCTAATCTACCCGCCTGGCCTCGCTTTCCGCCCAGTAATTCCGATTAACGCTGGAACCTTACGTATTCCCGCGTCTGCTGGCACGAAGTTT
+
CCCCCGGGGGGGGGGGGGGGGGGGGGGGGGGGGGGGGGGGGGGGGGGGGGGGGGGGGGGGGGGGGGGGGGGGGGGGGGGGGGGGGGGGGGEGFGGGGGGGGGGGGGGGGGGGGGC,,,,,99,4,,++A+@,C,,,,@4,@E8+68+,,6@=1+1+,+@=,366,0EE2,@F,=+2+2*6=D+E,+@3,,,2,+@CGC9DF6+++++/0**08+)1.1=*?2((.3((((),/46?0)/8<F0(44<)64<)4(43?))-0(((((.4(5).,(,6,)623,4(4(1)).,(()-((-8))
@M04999:289:000000000-L3R54:1:1101:26314:15365 2:N:0:403
GGGACTACAAGGGTATCTAATCCTGTTTGCTCCCCACGCTTTCGCATCTCAGCGTCAGTATCTGTCCAGAAGGCCGCCTTCGCCACCGGTATTCCTCCACATCTCTACGCATTTCACCGCTACACGTGGAATTCTACCTTCCTCTACAATACTCCAGATAACCAGTTTTAAGTGCAGTTCCCAGGTTGAGCCCGGGGCTTTCACACCTAACTTAATTATCCGCCTACATGCCCTTTACGCCCAGTCATTCCGATTAACGCTCGCACCCTCCGTATTACCGCGGCTGCTGGCACGGAGTT
+
CCCCCGGGGGGGGGGGGGGGGGGGGGGGGGGGGGGGGGGGGGGGGGGGGGGGGGGGGGGGGGGGGGGGGGGGGGGGGGGGGGGGGGGGGGGGGGGGGGGGGGGGFGGGGGGGGGGGGGGGGGGGGGGGGGGGGGGGGGGGGGGGGGGGGGGGGGGGGFGGGGFGGFGGGGGGGGGGFGFGGGGGGGGGGGGGGGGGGGGGFFFFFFDFFFFFFFFFFFFFF?BDDFFFFFFBDFDEFE@FFFFFFFFECFF1;?@D4>?B@:9;BFFF?BF><?<FAFF?>90669:DF(4(8:(2381
@M04999:289:000000000-L3R54:1:1101:16709:15383 2:N:0:403
TGACTACTCGGGTATCTAATCCTGTTTGCTCCCCACGCTTTCGCATCTCAGCGTCAGTATCTGTCCAGAAGGCCGCCTTCGCCACCGGTATTCCTCCACATCTCTACGCATTTCACCGCTACACGTGGAATTCTACCTTCCTCTACAATACTCCAGATAACCAGTTTTAAGTGCAGTTCCCAGGTTGAGCCCGGGGCTTTCACACCTAACTTAATTATCCGCCTACATGCCCTTTACGCCCAGTCATTCCGATTAACGCTCGCACCCTCCGTATTACCGCGGCTGCTGGCACGGAGTTAGC
+
CCCCCGGGGGGGGGGGGGGGGGGGGGGGGGGGGGGGGGGGGGGGGGGGGGGGGGGGGGGGGGGGGGGGGGGGGGGGGGGGGGGGGGGGGGGGGGGGGGGGGGGGGGGGDFGGGFGGGGGGGGGGGGGGGGGGGGGGGGGGGGGGGGGGGGGGGGGGGGGGGGGGGGGGGGFGGGGFFGFGGGGFGGGGGGGGGGGGGGGGFFFFFEFFFDFF@FFFFFFFFFFFFFFFFFEFEFFFFFDE@DFEFFFFFF@7DFFFF@F<?>>BF>:?F?96:27>FAB>9>>BFFFF:?FFB027?:<A<
@M04999:289:000000000-L3R54:1:1101:10759:15409 2:N:0:403
TCCAGACTACCCGGGTATCTAATCCTGTTTGCTCCCCACGCTTTCGCATCTCAGCGTCAGTATCTGTCCAGAAGGCCGCCTTCGCCACCGGTATTCCTCCACATCTCTACGCATTTCACCGCTACACGTGGAATTCTACCTTCCTCTACAATACTCTAGTTAACCAGTTTTAAGTGCAATTCCTAGGTTGAGCCCAGGGCTTTCACACCTAACTTAATTATCCGCCTACATGCCCTTTACGCCCAGTCATTCCGATTAACGCTCGCACCCTCCGTATTACCGCGGCTGCTGGCACGGAGTT
+
CCCCCGGGGGGGGGGGGGGGGGGGGGGGGGGGGGGGGGGGGGGGGGGGDFEGGGGGGGGGFGCGGGGGGGGGGGGGGGGEGGGGGGGGFGGGGGGGGGGCGGGGGGGGGGGGGGGGGGGGGGGGGGGGGGGGGGGGGGGGGGGGGGGGGGGGGGGGGGGGGGGGGGGFGDGGGGGGFGFFFFGGGGGGGGGGGGGGGGDDCF5AFFFFAFF9<FFFEFFFFFFFF9@@:5?CF=BFFFFFF?B9?D@346<E?;0(;?FFFFFFFB>>14<??9467:4<>?>F099><:D?043?(,724
@M04999:289:000000000-L3R54:1:1101:4473:15424 2:N:0:403
TACCGACTACAGGGGTATCTAATCCTGTTCGCTCCCCACGCTTTCGTCCATCAGCGTCAATCGGTATTTAGTAACCTGCCTTCGCAATCGGGGTACTGTGTAATATCTATGCATTTCACCGCTACACTACACATTCCAGCTACTTCAATACTATTCAAGATTAACAGTATCAACGGCAGTTCTACAGTTAAGCTGCAGGTTTTCACCGCTGACTTATCAACCCGCCTACGGACCCTTTAAACCCAACAAATCCGGATAACGCTCGCATCCTCCGTATTACCGCGGCTGCTGGCACGGAGTT
+
CCCCCGGGGGGGGGGGGGGGGGGGGGGGGGGGGGGGGGGGGGGGGGGGGGGGGGGGGGGGGGGGGGGGGGGGGGGGGGGGGGGGGGGGGGGGGGGGGGGGGGGGGGGGGGGGGGGGGGGGGGGGGGGGGGGGGGGGGGGGGFGGGGGGGGGGGGGGGCGGGGGGGGGGGGGGGGGGFGFGGGGGGGFGGGGCGGGGGGGGFFFFFFFEFFFFFFFFFFFFFFFFFFFFFD=(2;DD@EFFFF@<?FFFFFE8@;90<F381>B:9;B?B04<:08?F?AFBFF06;>FFBB(4???;>;?:
@M04999:289:000000000-L3R54:1:1101:2071:15516 2:N:0:403
TCCTGGACTACTAGGGTATCTAATCCTGTTTGCTACCCACGCTTTCGAGCATGAACGTCAGTGTTATCCCAGGAGGCTGCCTTCGCCATCGGTATTCCTCCACATCTCTACGCATTTCACTGCTACACGTGGAATTCTACCTCCCTCTGACACACTCTAGTTAGACAGTTTCAAATGCACGTCCCAAGTTGAGCTCGGGGATTTCACATCTGACTTATCTAACCGTCTGCGCTCGCTTTACGCCCAGTAATTCCGATTAACGCTCGCACCCTACGTATTACCGCGGCTGCTGGCACGTAGT
+
CCCCCGGGFFGGFFGGGGGGGGFFGGGGGGGCFFGG8FCEGGGGGGFDGGFFGFFGFCEEGGGGGGFGEGGGGGEGGG,FEEGDGG7FFGGGFFFGGGGCF@EGGGGFGGGGGEGGGGDGFFGGGGGGGGGG:,CDFGGCFFGGGGG88E8=?8C=DGADGGGFGGGGF8EFGCCCFGFFD=+6=9DFFF,=D,@?CD6395AFFFFFA@CE5=AF@FFFFFE@A==@7;=)5<B>=((4>=F99<(6C5?CECF;0<;EC((6,6((37:B?:1:29:<2)-6(((((-3)((,8132(-
@M04999:289:000000000-L3R54:1:1101:22559:15519 2:N:0:403
GACTACTAGGGTATCTAATCCTGTTTGCTCCCCACGCTTTCGCATCTCAGCGTCAGTATCTGTCCAGAAGGCCGCCTTCGCCACCGGTATTCCTCCACATCTCTACGCATTTCACCGCTACACGTGGAATTCTGCCTTCCTCTACAATACTCTAGTTAACCAGTTTTAAGTGCAATTCCTAGGTTGAGCCCAGGGCTTTCACACCTAACTTAATTATCCGCCTACATGCCCTTTACGCCCAGTCATTCCGATTAACGCTCGCACCCTCCGTATTACCGCGGCTGCTGGCACGGAGTTAGCC
+
CCCCCGGGGGGGGGGGGGGGGGGGGGGGGGGGGGGGGGGGGGGGGGGGGGGGGGGGGGGGGGGGGGGGGGGGGGGGGGGGGGGGGGGGGGGGGGGGGGGGGGGGGGGGGGGGGGGGGGGGGGGGGGGGGGGGGGGGGGGGGGGGGGGGFGGGGGGGGGGGGGGGGGGGGGGGGGGGBGFGGGGGGGGGGFGGFGGDGGGGFFFFFFFFFFFF>FFFFFADFFFFFFFE=EFFDFE==DFFDFE@@EEFEFFDFFFF@F?<FFFF@FFFFFFFFFFF<BB;97;BFFF7:?<03-2<?AAD:
@M04999:289:000000000-L3R54:1:1101:6980:15521 2:N:0:403
AGGACTACACGGGTATCTAATCCTGTTTGCTCCCCACGCTTTCGCATCTCAGCGTCAGTATCTGTCCAGAAGGCCGCCTTCGCCACCGGTATTCCTCCACATCTCTACGCATTTCACCGCTACACGTGGAATTCTACCTTCCTCTACAATACTCCAGATAACCAGTTTTAAGTGCAGTTCCCAGGTTGAGCCCGGGGCTTTCACACCTAACTTAATTATCCGCCTACATGCCCTTTACGCCCAGTCATTCCGATTAACGCTCGCACCCTCCGTATTACCGCGGCTGCTGGCACGGAGTT
+
CCCCCGGGGGGGGGGGGGGGGGGGGGGGGGGGGGGGGGGGGGGGGGGGGGGGGGGGGGGGGGGGGGGGGGGGGGGGGGGGGGGGGGGGGGGGGGGGGGGGGGGGGGGGGGGGGGGGGGGGGDGGGGGGGGGGGGGGGGGGGGGGGGGGGGFGGGGGFGFGGGGGGGGGGGFGGGGGFGFGGGGGGGGGGGGGGGGGGGGGFFFFFFFFFEFFFFFFFFFFFFDFFFFFCCEFFFFFCC<FF>D<@EFFFFFF<DF?EEBFFFBB669?BBF>((3:2AA?F(2>F>?FF:F?B:;96?F
@M04999:289:000000000-L3R54:1:1101:5048:15523 2:N:0:403
ACGACTACCCGGGTATCTAATCCTGTTTGCTCCCCACGCTTTCGCATCTCAGCGTCAGTATCTGTCCAGAAGGCCGCCTTCGCCACCGGTATTCCTCCACATCTCTACGCATTTCACCGCTACACGTGGAATTCTACCTTCCTCTACAATACTCCAGATAACCAGTTTTAAGTGCAATTCCCAGGTTGAGCCCGGGGCTTTCACACCTAACTTAATTATCCGCCTACATGCCCTTTACGCCCAGTCATTCCGATTAACGCTCGCACCCTCCGTATTACCGCGGCTGCTGGCACGGAGTTCG
+
CCCCCGGGGGGGGGGGGGGGGGGGGGGGGGGGGGGGGGGGGGGGGGGGGGGGGGGGGGGGGGGGGGGGGGGGGGGGGGGGGGGGGGGGGGGGGGGGGGGGGGGGGGGGGGGGGGGGGGGGGGGGGGGGGGGGGGGGGGGGGGGGGGGGGGGGGGGGGCFGGGGGGGGGGGGGGGGGFGFGCGGGFGGGGGGGGGGGGGGGFFFFFFFFFFFFF48BCFFFFDFFFFFFFFFEFFFFFFFFFFFFEFFFFFFF0;;?DA?B:1611>FF:0:BFF??4<>?92>976:DB?F0)(--2<3)-
@M04999:289:000000000-L3R54:1:1101:16079:15666 2:N:0:403
TGGACTACCCGGGTATCTAATCCTGTTCGCTACCCATGCTTTCGAACCTCAGCGTCAGTTACAGACCAGAGAGCCGCCTTCGCCACTGGTGTTCTTCCATATATCTACGCACTCCACCGCTACACATGGAGTTCCACTCTCCTCTTCTGCACTCAAGAAAAACAGTTTCAGCTGCACTTCCCCGGTTAAGCCGAGGGCTTTCACAGCTGACTTGTTCTCCCGCCTGCGCTCGCTTTACGCCCAATAAATCCGGACAACGCTTGCCACCTACGTATTACCGCGTCGGCTGGCACTGAGTTAT
+
CCB,@CE<FG@FCCCAFCFGGCCGD@C,C+,BCF@E<<F@AEE6:;E+6B66BB@F:6E<FFF<DF@6CFEFG@<:C7,@AB@4=?F@@FEGGAFC,EF9FAFCF<,C@G:CC,F<?F>@FEEDGF=54?A:E,EDF9DFF8CEFGGGCDF8ADC=@F,3=3CF8==D:FF8D===FG6F=;?C6@@EEGGCGGD>>DG4@9FF>+3@3>D=4;18@FF>A@FF1?12(./707?;)4(>(7<,2)4)4<8(-8>11.7906?F3<?<?B?-,,:(.)),2>(((,4?1(4,8(.48))-)
@M04999:289:000000000-L3R54:1:1101:22785:15671 2:N:0:403
TGACTACAAGGGTATCTAATCCTGTTCGCTCCCCACGCTTTCGTCCATCAGCGTCAATCGGTATTTAGTAACCTGCCTTCGCACTCGGGGTTCTGTGTAATATCTATGCATTTCACCGCTACACTACACATTCCAGCTACTTCAATACTATTCAAGATTAACAGTATCAACGGCAGTTCTACAGTTAAGCTGCAGGTTTTCACCGCTGACTTATCAACCCGCCTACGGACCCTTTAAACCCAATAAATCCGGATAACTCTCGCATCCTCCGTATTACCGCGGCTGCTGGCACGGAGTTAGC
+
CCCCCDAF,CFGC@FFFFEFE@<CFFFGGGGEGGFGGGGGGGGFGDEGGGGGGGCC,FGGGEFFGGAEFCECCFFFEFFF7FG+@E@FGGBCFF<EFGG@FGGGGAGEFFFGGFGGFGGGCCFGGFGGGGGGF9ECFGD>?AFG8DFGGGGGGG;;9EFCDGFFE@DCDDGGGGGGFGFGGGGFFG8FGFFFGFGGFGGGF9C*:*<B=CFEEFFF@FA=>A>=FF29>F=@B=EE*17?;;(6;34<.4;((6;3=).;@;<9;9F>A09?::0))6<B1(2(4,).((()(,-4:1A2-
@M04999:289:000000000-L3R54:1:1101:27576:15674 2:N:0:403
GTGACTACACGGGTATCTAATCCTGTTTGCTCCCCACGCTTTCGCATCTCAGCGTCAGTATCTGTCCAGAAGGCCGCCTTCGCCACCGGTATTCCCCCACATCTCTACGCATTTCACCGCTACACGTGGAATTCTACCTTCCTCTACAATACTCCAGATAACCAGTTTTAAGTGCAGTTCCCAGGTTGAGCCCGGGGCTTTCACACCTAACTTAATTATCCGCCTACATGCCCTTTACGCCCAGTCATTCCGATTAACGCTCGCACCCTCCGTATTACCGCGGCTGCTGGCACGGCGTT
+
CCCCCCF@EGGGEFEGGGGG9EFGGGGFFCGFEGEFEGGGDGDGDEGGFGGGGGC:CFEEFFFFGGEFGGFGCGGGEEE:<AFGEDFGGGGFGGGGF7FGGGGGGCGGGCG7@FEGFFEGGGEGGGFF:CGG?FFFFF9EFGGGDGGGDFGGFFGFFECGGCGGGFDDAFGFGGGGFGF?FFG?FGGFDGGFFGED59?CAFFFFFBFFFF9CFCFFFFEFFFFFD;@EE3=;@DFC<?E6;@;6@ECCFCE10:8A2:(1:;F;>>,-,41:03?<928((399;<>4:?B2(3(,4(
@M04999:289:000000000-L3R54:1:1101:5068:15693 2:N:0:403
TGACTACCGGGGTATCTAATCCTGTTTGCTCCCCACGCTTTCGCATCTCAGCGTCAGTATCTGTCCAGAAGGCCGCCTTCGCCACCGGTATTCCTCCACATCTCTACGCATTTCACCGCTACACGTGGAATTCTACCTTCCTCTACAATACTCCAGATAACCAGTTTTAAGTGCAATTCCCAGGTTGAGCCCGGGGCTTTCACACCTAACTTAATTATCCGCCTACATGCCCTTTACGCCCAGTCATTCCGATTAACGCTCGCACCCTCCGTATTACCGCGGCTGCTTGCACGGAGTTAGC
+
CCCCCGGGGGGGGGGGGGGGGGGGGGGGGGGGGGGGGGGGGGGGGGGGGGGGGGGGGGGGGGGGGGGGGGGGGGGGGGGGGGGGGGGGGGGGGGGGGGGGGGGGGGGGGGGGGGGGGGGGGGGGGGGGGGGGGGGGGGGGGGGGGGGGCGGGGGGFGGGGGGGGGGFFGGGGGGGGFGFGGGGGDFEGFGGGGGGDGGGGFFFFFFFFFFFFFFFFFFFFAFDF?@EC?EFDFFF<C?;EBF@@EEEFFFFFFF?FFB04207969::B?;?:?FFFA:>1093385)5?25:69(-,6-.
@M04999:289:000000000-L3R54:1:1101:8255:15695 2:N:0:403
GACTACTCGGGTATCTAATCCTATTTGCTCCCCACGCTTTCGCATCTCAGCGTCAGTATCTGTCCAGAAGGCCGCCTTCGCCACCGGTATTCCTCCACATCTCTACGCATTTCACCGCTACACGTGGAATTCTACCTTCCTCTACAATACTCTAGTTAACCAGTTTTAAGTGCAATTCCTAGGTTGAGCCCAGGGCTTTCACACCTAACTTAACTATCCGCCTACATGCCCTTTACGCCCAGTCATTCCGATTAACGCTCGCACCCTCCGTATTACCGCGTCTGCTGGCACGGAGTTAGCC
+
CCCCCGGGGGGGGGGGGGGGGGGGGGGGGFGGEGGGGGGGGGGGGGGGGGGGGGGGGGGGGGGGGGGGGGGGGGGGGGGGGGGEGGGGEFGGGGGGGGGGGGGGGGGFGGGGGGGGGGGGGGGGGGGGFGFGGGGGGGGGGGGGGGGGGGGGGGGGGGGGFGGGGGGGGGGGGGGDFCFGGGGGGGDCGG6FFDEGCCDGFFFFBFFFFFAEFFFFFFADFFFFFBEF=;3@DEE=D?@A=B=@E<<?EFFFD?FF<BF?9BF0;3(4?B?BF>>B9812-,4?FF72<0),4(4(1)-.,
@M04999:289:000000000-L3R54:1:1101:8875:15709 2:N:0:403
GGGGTGACTACACGGGTATCTAATCCTGTTTGCTCCCCACGCTTTCGCATCTCAGCGTCAGTATCTGTCCAGAAGGCCGCCTTCGCCACCGGTATTCCTCCACATCTCTACGCATTTCACCGCTACACGTGGAATTCTACCTTCCTCTACAATACTCCAGATAACCAGTGTTAAGTGCAATTCCCAGGCTGAGCCCGGTGCTTTCACACCTAACTTAATTATCCGCCTACATGCCCTTTACGCCCATCCATTCCGATTAACGCTCCCCCCTACCGTCTTACCGCGGCTCCTGTCACGGAGC
+
B-@86@CCEE@CFB@:=@FGECAF<,,CFE,6EFFCF:C+78,BCFCGGCGGCFFG:BF@FF@<EFGG9F<@@@<@,4:BFECG@FGCE<CBB:<5AFF?FFG<AFBFGF?4FF:F9FAFGGGD:C@FEFF::EE8E>CE,,EFGGFCF9A8EEFGG?FCFGCDF+6=A,,==@DFCFF?+=D93<<E+4@,@DD57*0399:+9>CFE)<2;A:6@8AE64**-(62(77E4)6841)8>D04:6((/57?)..(6((97/1(,(,(-1(((,((-434>B(-((,,(,(84>4--1(((
@M04999:289:000000000-L3R54:1:1101:12419:15714 2:N:0:403
CAGACTACTCGGGTATCTAATCCTGTTCGCTCCCCACGCTTTCGTCCATCAGCGTCAATCGGTATTTAGTAACCTGCCTTCGCAATCGGGGTTCTGTGTAATATCTATGCATTTCACCGCTACACTACACATTCCAGCTACTTCAATACTATTCAAGATTAACAGTATCAACGGCAGTTCTACAGTTAAGCTGCAGGTTTTCACCGCTGACTTATCAACCCGCCTACGGACCCTTTAAACCCAATAAATCCGGATAACGCTCGCATCCTCCGTATTACCGCGGCTGCTGGCACGGAGTT
+
CCCCCGGGGGGGGGGGGGGGGGGGGGGGGGGGGGGGGGGGGGGGGGGGGGGGGGGGGGGGGGGGGGGGGGGGGGGGGGGGGGGGGGGGGGGGGGGGGGGGGGGGGGGGGGGGGGGGGGGGGGGGGGGGGGGGGGFGGGGGGGGGGGGGGGGGGGGGGGGGFGGGGGGGGGGGGGGGFGFGGGGGGGGGGGGGGGGGGFFFFFFFFEFFFFFFFFFFFFFBBBFFFFFF?FFFFFFBFFEFFFFFFFFEEFFFBDFFEED>;?BFFFFFFFF>F0?FFFFFF99>F>??BFFFFBFF6:1
@M04999:289:000000000-L3R54:1:1101:15132:15751 2:N:0:403
GCGACTACTCGGGTATCTAATCCTGTTCGCTACCCATGCTTTCGAACCTCAGCGTCAGTTACAGACCAGAGAGCCGCCTTCGCCACTGGTGTTCTTCCATATATCTACGCATTCCACCGCTACACATGGAGTTCCACTCTCCTCTTCTGCACTCAAGAAAAACAGTTTCAGCTGCACTTCCCCGGTTAAGCCGAGGGCTTTCACAGCTGACTTGTTCTCCCGCCTGCGTTCGCTTTACGCCCAATAAATCCGGACAACGCTTGCCACCTACGTATTACCGCGTCTGCTGGCACGTAGTT
+
CCCCCGGGGGGGGGGGGGGGGGGGGGGGGGGGGGGGGGGGGGGGGFGFGGGGGGGGGGGGGGGGGGGGGFGGGGGGGGGGGGGGGGGGGGGGGGGGGGGGGGGGGGGGGGGGGGGGGGGGGGGGGGGGGGGGGGGGGGGGGGGGGGGGGGGGGGGGGGGGGGGGGGGGGGGGGDFFFGFGGGGGGEGGFGGGGGDGGGGGFFFFFBFFE35AEFFFCFFFA>B>D=D>FFDFF@DF<EFFFFF=DFE<EF?BB090:<BFFF<:BAFF?B:?<>A(6>F?>9,(4:BF?02<B0.(,44
@M04999:289:000000000-L3R54:1:1101:16237:15768 2:N:0:403
TTTGACTACAGGGGTATCTAATCCTGTTCGCTCCCCACGCTTTCGTCCATCAGCGTCAATCGGTATTTAGTAACCTGCCTTCGCAATCGGGGTTCTGTGTAATATCTATGCATTTCACCGCTACACTACACATTCCAGCTACTTCAATACTATTCAAGATTAACAGTATCAACGGCAGTTCTACAGTTAAGCTGCAGGTTTTCACCGCTGACTTATCAACCCGCCTACGGACCCTTTAAACCCAATAAATCCGGATAACGCTCGCATCCTCCGTATTACCGCGGCTGCTGGCACGGAGTT
+
CCCCCGGGGGGGGGGGGGGGGGGGGGGGGGGGGGGGGGGGGGGGGGGGGGGGGGGGGGGGGGGGGGGGGGGGGGGGGGGGGGGGGGGGGGGGGGGGGGGGGGGGGGGGGGGGGGGGGGGGGGGGGGGGGGGGGGGGGGGGGGGGGGGGGGGFGGGGGGGGGGGGGGGGGGGGGGGGFGFGGGGGGGGGGGGGGGGGGGGGFFFFFFFFFFFFFFFFFFFFF>BB=>FFF=DFFFFDFFFFFFFF@F@EEFFFFF@;DEFFFFFFFFFFFFFFF1:::AFFFFFF9>BB?>??7<:039:7
@M04999:289:000000000-L3R54:1:1101:16238:15825 2:N:0:403
CGTGACTACCCGGGTATCTAATCCTGTTTGCTCCCCACGCTTTCGCATCTCAGCGTCAGTATCTGTCCAGAAGGCCGCCTTCGCCACCGGTATTCCTCCACATCTCTACGCATTTCACCGCTACACGTGGAATTCTACCTTCCTCTACAATACTCCAGATAACCAGTTTTAAGTGCAATTCCCAGGTTGAGCCCGGGGCTTTCACACCTAACTTAATTATCCGCCTACATGCCCTTTACGCCCAGTCATTCCGATTAACGCTCGCACCCTCCGTATTACCGCGGCTGCTGGCACGGAGTT
+
CCCCCGGGGGGGGGGGGGGGGGGGGGGGGGGGGGGGGGGGGGGGGGGGGGGGGGGGGGGGGGGGGGGGGGGGGGGGGGGGGGGGGGGGGGGGGGGGGGGGGGGGGGGGGGGGGGGGGGGGGGGGGGGGGGGGGGGGGGGGGGGGGGGGGGGGGGGGGGGGGGGGGGGGGGGGGGGGFGFFGGGGGFGGGGGGGGGGGGGGFFFFFFFFFFFFFFFACFFFFFDFFFFFFFFFFFF@EFFFFFFFFFFFCEFFEF@DFFF?BFFFFFFFFFFFF:6B?FFB<BFFFFFFFF00148144:7
@M04999:289:000000000-L3R54:1:1101:4516:15826 2:N:0:403
AGAGACTACTGGGGTATCTAATCCTGTTCGCTACCCATGCTTTCGAACCTCAGCGTCAGTTACAGACCAGAGAGCCGCCTTCGCCACTGGTGTTCTTCCATATATCTACGCATTCCACCGCTACACATGGAGTTCCACTCTCCTCTTCTGCACTCAAGAAAAACAGTTTCAGCTGCATTTCCCCGGTTAAGCCGAGGGCTTTCACAGCTGACTTGTTCTCCCGCCTGCGTTCGCTTTACGCCCAATAAATCCGGACAACGCTTGCCACCTACGTATTACCGCGGCTGCTGGCACGTAGTT
+
CCCCCGGGGGGGGGGGGGGGGGGGGGGGGGGGGGGGGGGGGGGGGGGGGGGGGGGGGGGGGGGGGGGGGGGGGGGGGGGGGGGGGGGGGGGGGGGGGGGGGGGGGGGGGGGGGGGGGGGGGGGGGGGGGGGGGGGGGGGGGGGGGGGGGGGGGGGGCFGGGGGGGGGGGGGGGGGGFGFFGGGGGGGGGGGGGGGGGGDGFFFFFFFFFFBFFCFFFFFFFFFF=@B>B?FFFFFFFEFFF>BF?F;<EEFFF4,3;3?BFFBF?FFFFFFFB0<DFA9A((2(((-8??(((.:(4:46
@M04999:289:000000000-L3R54:1:1101:17884:15834 2:N:0:403
AGGACTACACGGGTATCTAATCCTGTTCGCTACCCATGCTTTCGAACCTCAGCGTCAGTTACAGACCAGAGAGCCGCCTTCGCCACTGGTGTTCTTCCATATATCTACGCATTCCACCGCTACACATGGAGTTCCACTCTCCTCTTCTGCACTCAAGAAAAACAGTTTCAGCTGCACTTCCCCGGTTAAGCCGAGGGCTTTCACAGCTGACTCGTTCTCCCGCCTGCGCTCGCTTTACGCCCAATAAATCCGGACAACGCTTGCCACCTACGTATTACCGCGGCTGCTGGTACGTAGTT
+
<BCCCFG8EFGCG7FFFGFEECCEFGGE,FCGDGGCFCGF@F9F@,CC@@6CDF6@,@6CFGGFG8,66EEE@FCFC7?C=DG:FF=<=BEFFFGFG9?<FFGEGGGGGGGGGGAACDEEGGGGGFGF<A?EEFFGGA=EE8FFG83EFFG?8D1=>D?ECDDD8=FGFA:ADEFGFG?D?FGGGGCC7FGGG>1*3;C9A+1=B4AA)7B6*);8(68>F>B9531.(6;>06(3643D91?37?BAA93((,34:BB9680(52<?3241(,6()-.3;;091(4?D0(-6(..235
@M04999:289:000000000-L3R54:1:1101:25817:15930 2:N:0:403
GAGTCGACTACTGGGGTATCTAATCCTGTTTGCTCCCCACGCTTTCGCATCTCAGCGTCAGTATCTGTCCAGAAGGCCGCCTTCGCCACCGGTATTCCTCCACATCTCTACGCATTTCACCGCTACACGTGGAATTCTACCTTCCTCTACAATACTCCAGATAACCAGTTTTAAGTGCAATTCCCAGGTTGAGCCCGGGGCTTTCACACCTAACTTAATTATCCGCCTACATGCCCTTTACGCCCAGTCATTCCGATTAACGCTCGCACCCTCCGTATTACCGCGGCTGCTGGCACGGAGT
+
CCCCCGGGGGGGGGGGGGGGGGGGGGGGGGGGGGGGGGGGGGGGGGGGGGGGGGGGGGGGGGGGGGGGGGGGGGGGGGGGGGGGGGGGGGGGGGGGGGGGGGGFGGGGGGGGGGGGGGGGGGGGGGGGGGGGGGGGGGGGGGGGGGGGGGGGGGGGGGGGGGGGGGGGGGGGGFGGFGFGGGGGGGGGGGGGGGGGGGGGFFFFFFFFFFFFFFFFFFFFFFE4@>@FFFFFFFFDFFFFFFFFF@?FFFEFFEFDD6?DBFFF?BFFFFFFFFFBBF>FDAB>;69FFFF8?FFFFFB>4
@M04999:289:000000000-L3R54:1:1101:11009:15977 2:N:0:403
TGACTACCGGGGTATCTAATCCTGTTCGCTACCCATGCTTTCGAACCTCAGCGTCAGTTACAGACCAGAGAGCCGCCTTCGCCACTGGTGTTCTTCCATATATCTACGCATTCCACCGCTACACATGGAGTTCCACTCTCCTCTTCTGCACTCAAGAAAAACAGTTTCAGCTGCACTTCCCCGGTTAAGCCGAGGGCTTTCACAGCTGACTTGTTCTCCCGCCTGCGTTCGCTTTACGCCCAATAAATCCGGACAACGCTTGCCACCTACGTATTACCGCGGCGGCTGGCAGGTAGTTAGC
+
CCCCCGGGGGGGGGGGGGGGGGGGGGGGGGGGGGGGGGGGGFEGGGGGGGGGGFGGGGGGGFGFGGGGEGGGGGGGGGGGGGGGGGFFGGFGGGDGGGGGGDFGGGGGGGGGGFFGGGE7FEGGGGGCCGFGGFGFFGFGGGGGGFFGFFGGGGCDGGGGGGGGFFG=DGGDGFGGFFFGGGGDCEEGGFGGEGGGGGGGFFFF8AFFED=CFFFF5:AD)>BFF<0;;;@>@D?FF(0>6?DF:4))54>98((4601:::(3<<B?(((,))4))--1(26(49;F(4(((.)))))-)
@M04999:289:000000000-L3R54:1:1101:17103:15995 2:N:0:403
GACTACAAGGGTATCTAATCCTGTTTGCTCCCCACGCTTTCGCATCTCAGCGTCAGTATCTGTCCAGATGGCCGCCTTCGCCACCGGTATTCCTCCACATCTCTACGCATTTCACCGCTACACGTGGAATTCTACCTTCCTCTACAATACTCTAGTTAACCAGTTTTAAGTGCAATTCCTAGGTTGAGCCCAGGGCTTTCACACCTAACTTAATTATCCGCCTACATGCCCTTTACGCCCAGTCATTCCGATTAACGCTCGCACCCTCCGTATTACCGCGGCTGCTGGCACGGAGTTAGCC
+
CCCCCGGGGGGGGGGGGGGGGGGGGGGGGGGGGGGGGGGGGGGGGGGGGGGGGGGGGGGGGGGGGGGFGGGGGGGGGGGGGGGGGGGGGGGGGGGGGGGGGGGGGGGGGGGGGGGGGGGGGGGGGGGGGGGGGGGGGGGGGGGGGGGGGGGGGGGGGGGGGGGGGGGGGGGGGGGGFGFGGGCGGGGGGGGGDGEGGGGGFF?FFFFFDFFFFFFFFFFFFADFBFFFFBF@BFFFDFFFFBFFFFFFFFFFFFCEFFFFFFFFFF@;<0((4?>AB?6(-99;?7:??82?;0((.:6:4
@M04999:289:000000000-L3R54:1:1101:26854:16018 2:N:0:403
GATGACTACTAGGGTATCTAATCCTGTTCGCTACCCATGCTTTCGAACCTCAGCGTCAGTTACAGACCAGAGAGCCGCCTTCGCCACTGGTGTTCTTCCATATATCTACGCATTCCACCGCTACACATGGAGTTCCACTCTCCTCTTCTGCACTCAAGAAAAACAGTTTCAGCTGCACTTCCCCGGTTAAGCCGAGGGCTTTCACAGCTGACTTGTTCTCCCGCCTGCGTTCGCTTTACGCCCAATAAATCCGGACAACGCTTGCCACCTACGTATTACCGCGGCTGCTGGCACGTAGTT
+
CCCCCGGGGGGGGGGGGGGGGGGGGGGGGGGGGGGGGGGGGGGGGGGGGGGGGGGGGGGGGGGGGGGGGGGGGGGGGGGGGGGGGGGGGGGGGGGGFGGGGGGGGGGGGGGGGGGGGGGGGGGGGGGGGGGGGGGGGGGGGGGGGGGGGFGGGGGGGGGGGGGEGDDGGGGGGGGGFGFGGGGGGGGGGGGGGGGGGGGGFFFFFFFFFFFF4AFFFFFFFDFFFDDFFFFF@FFFFFFFFBB?0;E<CEE@FFB;>FBBFFFFFFF??F?BF?DF?FFFFB0>>9>FFB?FFB???B?2
@M04999:289:000000000-L3R54:1:1101:10861:16053 2:N:0:403
GGGACTACCGGGGTATCTAATCCCATTTGCTCCCCTAGCTTTCGTCTCTCAGTGTCAGTGTCGGCCCAGCAGAGTGCTTTCGCCGTTGGTGTTCTTTCCGATCTCTACGCATTTCACCGCTCCACCGGAAATTCCCTCTGCCCCTACCGTACTCCAGCTTGGTAGTTTCCACCGCCTGTCCAGGGTTGAGCCCTGGGATTTGACGGCGGACTTAAAAAGCCACCTACAGACGCTTTACGCCCAATCATTCCGGATAACGCTTGCATCCTCTGTATTACCGCTGCTGCTGGCACAGAGTTAT
+
CCCCCGGGGGGGGGGGGGGGGGGGGGGGGGGGGGGGFGGGGGGGGGGGGGGGGGGGGGGGGGGGGGGGGGGGGGGGGGGGGGGGG=FFGGGGGGGGGGFGEFGGGGGGGGGDGGGGGGGGGGGGGGGGGGGGGGGGGGGGFFGFGGGGGGGGGGEGGGGGGGGCFGGFGGGGGGGGFGFGGGD@CEFGGCFGGFCFGGFGFFCFFFFFF>@(;AFFEF>?A;861=EFFBFFFBB?F>FEF6?08??:AFF?08B?9<:B?::B?99:?>A?><9AA<4(1(,-37<??>0,4:?4244:)
@M04999:289:000000000-L3R54:1:1101:26453:16053 2:N:0:403
GGCGACTACTGGGGTATCTAATCCTGTTTGCTCCCCACGCTTTCGCATCTCAGCGTCAGTATCTGTCCAGAAGGCCGCCTTCGCCACCGGTATTCCTCCACATCTCTACGCATTTCACCGCTACACGTGGAATTCTACCTTCCTCTACAATACTCTAGTTAACCAGTTTTAAGTGCAATTCCTAGGTTGAGCCCAGGGCTTTCACACCTAACTTAATTATCCGCCTACATGCCCTTTACGCCCAGTCATTCCGATTAACGCTCGCACCCTCCGTATTACCGCGGCTGCTGGCACGGAGTT
+
CCCCCGGGGGGGGGGGGGGGGGGGGGGGGGGGGGGGGGGGGGGGGGGGGGGGGGGGGGGGGGGGGGGGGGGGGGGGGGGGGGGGGGGGGGGGGGGGGGGGGGGGFGGGGGGGGGGGGGGGGGGGGGGGGGGGGGGGGGGGGGGGGGGGGGGGGGGGGGGGGGGGGGFFGGGGGGGGFGFGGGGGGGGGFGGGGGGGGGGFFFAFFFFFFFFFFFFFC>FFFEFFFFFFBFEFFDEFEFFFFBFF<;EEFFEFF?DDFEFFFDF>69>>FFF?FFFF>>FAB999FFF?B:BF:7?0992,
@M04999:289:000000000-L3R54:1:1101:12133:16058 2:N:0:403
GGACTACCGGGGTATCTAATCCTGTTTGCTCCCCACGCTTTCGCATCTCAGCGTCAGTATCTGTCCAGAAGGCCGCCTTCGCCACCGGTATTCCTCCACATCTCTACGCATTTCACCGCTACACGTGGAATTCTACCTTCCTCTACAATACTCCAGATAACCAGTTTTAAGTGCAGTTCCCAGGTTGAGCCCGGGGCTTTCACACCTAACTTAATTATCCGCCTACATGCCCTTTACGCCCAGTCATTCCGATTAACGCTCGCACCCTCCGTATTACCGCGGCTGCTGGCACGGAGTTAGC
+
CCCCCGGGGGGGGGGGGGGGGGGGGGGGGGGGGGGGGGGGGGGGGGGGGGGGGGGGGGGGGGGGGGGGGGGGGGGGGGGGGGGGGGGGGGGGGGGGGGGGGGGGGGGGGGGGGGGGGGGGGGGGGGGGGGGGGGGGGGGGGGGGGGGGGGGGGGGGGGGGGGGGGGGGGGGGGGGGFGFGGGGGGGGGGGGGGGGGGGGGFFFFFFFFBBFEFFF6@FF?FFFFFFFFFFEFEDFFFFFFFFFEEE5<CEEFFFFFAF;??BFFFFFFFFFFFFFFFFF>>>FBBFFDBFFB?69>?0<F4
@M04999:289:000000000-L3R54:1:1101:3519:16105 2:N:0:403
CGACTACTAGGGTATCTAATCCTGTTTGCTACCCACGCTTTCGAGCATGAACGTCAGTGTTATCCCAGGAGGCTGCCTTCGCCATCGGTATTCCTCCACATCTCTACGCATTTCACTGCTACACGTGGAATTCTACCTCCCTCTGACACACTCTAGTTTGACAGTTTCAAATGCACGTCCCAAGTTGAGCTCGGGGATTTCACATCTGACTTATCTAACCGTCTGCGCTCGCTTTACGCCCAGTAATTCCGATTAACGCTCGCACCCTACGTATTACCGCGGCTGCTGGCACGTAGTTAGC
+
CCCCCGGGGGGGGGGGGGGGGGGGGGGGGGGGGGGGGGGGGGGGGGGGGGGGGGGGGGGGGGGGGGGGFGGGGGGGGGGGGGGGGGGGGGGGGGGGGGGGGGGGGGGGGGGGGGGGGGGGGGGGGFFGGGGGGGGGEFGGGGGGGGFFGGGGGGGGGGGGGGGGFGFGGGGGGGGGFGFGGGGGGGGGGGFGGGGGCCDD?FFFFFFFCEF5CFFFFFFFDAAFDFFABFF>FFBFC=@DB?>E9?CE37;<F?FFFFFFFFFFBF?BB:1:BF:AF2(6(39;B?FF:B0)(.1(()6<4
@M04999:289:000000000-L3R54:1:1101:21171:16142 2:N:0:403
GACTACTGGGGTATCTAATCCTGTTCGCTCCCCACGCTTTCGTCCATCAGCGTCAATCGGTATTTAGTAACCTGCCTTCGCAATCGGGGTTCTGTGTAATATCTATGCATTTCACCGCTACACTACACATTCCAGCTACTTCAATACTATTCAAGATTAACAGTATCAACGGCAGTTCTACAGTTAAGCTGCAGGTTTTCACCGCTGACTTATCAACCCGCCTACGGACCCTTTAAACCCAATAAATCCGGATAACGCTCGCATCCTCCGTATTACCGCGGCTGCTGGCACGGAGTAAGCC
+
CCCCCGFGGGGGGGGGGGFGGGFFGGGGEGGGGGGGGGFGGGDFG:CFGGGGGGEGGGGGGGGCDFGGGGGGGGGGGFFFGCFGGGGGGGGGGGFFEGFGFGGFGCFGGGGGCEEGGGGGGGGFGGGGDGGGFGGGFGGGGGGGGGGGCGGGGDGCGAFFEDFFGGGCGGGEDEDD1=CFGGGFFGFDFGEGGGGCCDF+CCF?D5@>DEEFFFFFFFEFF@A5>@D9@FFF=:47*085?,5@A9?<4;(/6;3;;01;@038>,48?>81?3<A),7;4;09<??((4216(4?(62).
@M04999:289:000000000-L3R54:1:1101:22289:16170 2:N:0:403
GACTACAAGGGTATCTAATCCTGTTTGCTCCCCACGCTTTCGCATCTCAGCGTCAGTATCTGTCCAGAAGGCCGCCTTCGCCACCGGTATTCCTCCACATCTCTACGCATTTCACCGCTACACGTGGAATTCTACCTTCCTCTACAATACTCCAGATAACCAGTTTTAAGTGCAGTTCCCAGGTTGAGCCCGGGGCTTTCACACCTAACTTAATTATCCGCCTACATGCCCTTTACGCCCAGTCATTCCGATTAACGCTCGCACCCTCCGTATTACCGCGGCTGCTGGCACGGAGTTAGCC
+
CCCCCGGGGGGGGGGGGGGGGGGGGGGGGGGGGGGGGGGGGGGGGGGGGGGGGGGGGGGGGGGGGGGGGGGGGGGGGGGGGGGGGGGGGGGGGGGGGGGGGGGGGGGGGGGGGGGGGGGGGGGGGGGGGGGGGGGGGGGGGGGGGGGGGGGGGGGFGGGGGGGGGGGGGGGGGGGGFGFGGGGGGGGGGGGGGGGGGGGGFFFFFFFFFFFFFFFFFFF?F>F=BEFF=EFFFEFFFFBDFFFFAECEFFF?<<EF@9?DFFFF>BFFFFFFFFFFF0>>00;BFFFFF?3<;>>?:>FF>
@M04999:289:000000000-L3R54:1:1101:26386:16183 2:N:0:403
CGGACTACTAGGGTATCTAATCCTGTTTTCTCCCCACGCTTTCGTGTCTCAGCGTCAATCGGTATTTAGTAACCTGTCCTCGCAATCGGGGTTTTGTGTAATATCTATGCATTTCACCGCTATACTACACATTTTAGCTACTTTAATACTATTTAAGATCAATAGTATCAACGGCAGTTCTACAGTTAAGCTGCAGGTTTTCACCGCTGACTTTTCAAGCCGCCTACGGACCCTTTAAACACAATAAGTCCCGATAACGCTCGCATCATCCGCATTACAGCGGCTCCTGGCACGGAGTTAT
+
--,A,@E,,,C,C;,CCF,<;,6;CFC,,<,F@F@6CFG7,C;6,,,,<<,;@@@@,,,,,,6C,,CECC<,C,C,,9,5,8C7+,AA,@FG7,AB,,,C,AFG;F4FF9E,,A<,EE=EG8+EF9,,9EFGC,,99,@D,4,,,,39;,,,,,3,,46,,,,,4?DF,C=F8+C65+1+?9D9=3=36E9D,@,AF;C+:C+?*0<5=95>;+?+*?+:95=5>=4//)6(60(695>A*75>@F))/1.)((,3()(4;0,31:>,.).410((.))).2(,((-8:3025,(-2124)
@M04999:289:000000000-L3R54:1:1101:6936:16196 2:N:0:403
GACTACTAGGGTATCTAATCCTGTTTGCTCCCCACGCTTTCGCATCTCAGCGTCAGTATCTGTCCAGAAGGCCGCCTTCGCCACCGGTATTCCTCCACATCTCTACGCGTTTCACCGCTACACGTGGAATTCTACCTTCCTCTACAATACTCCAGATAACCAGTTTTAAGTGCAATTCCCAGGCTGAGCCCGGGGCTTTCACACCTAACTTAATTATCCGCCTACATGCCCTTTACGCCCAGTCATTCCGATTAACGCTCGCACCCTCCGTATTACCGCGGCTGCTGGCACGGAGTTAGCC
+
CCCCCGGGGGGGGGGGGGGGGGGGGGGGGGGGGGGGGGGGGGGGGGGGGGGGGGGGGGGGGGGGGGGGGGGGGGGGGGGGGGGGGGGGFGGGGGGGGGGGGGGGGGGGGGGGGGGGGGGGGGGGGGGGGGGGGGGGGGGGGGGGGGGGGGGGFGGGGGGGGGGGGGGGGGGGGGGGFGFGGGDGGG8FGGGGGGGDGGGGFFFFFFFFFFCFFFFFFFFFFFFDFFFFFFFFFFE<@FFFF@FFFFCFFFDFFFFFFF??BFFFFFFFFB1(4><A<B>F9>F>??:?F?D?B04?FFF<7
@M04999:289:000000000-L3R54:1:1101:17414:16220 2:N:0:403
TGGACTACCAGGGTATCTAATCCTGTTTGCTACCCACGCTTTCGAGCATGAACGTCAGTGTTATCCCAGGAGGCTGCCTTCGCCATCGGTATTCCTCCACATCTCTACGCATTTCACTGCTACACGTGGAATTCTACCTCCCTCTGACACACTCTAGTTAGACAGTTTCAAATGCACGTCCCAAGTTGAGCTCGGGGATTTCACATCTGACTTATCTAACCGTCTGCGCTCGCTTTACGCCCAGTAATTCCGATTAACGCTCGCACCCTACGTATTACCGCGGCTGCTGGCACGTAGTT
+
CCCCCGGGFFGGGGGGGGGGGGGGGGGGGGGGGGGFGGGGGGGGGGGGGGGGGGGGGGGGGGGGGGGGGGGGGGGGGGGGGGGGGGGGGGGGGGGGGGGGGGGGGGGGGGGGGGGGGGGGGGGGGGGFGGGGGGGGGGFGGGGGGGGGGGGGGGGGGGGGG8FFGGGGGGGGGGGGFGFGGGGFGGGEGGGGGGGGGGGGFFFFFFFFEEFFEFFFEFFE5>=A>DEBFAFB@FDFCE@FFFFFFFFFCCFFF?@<ECD9D0;>629?F<?<14ABFA6:9BB;BFF?F0678?BF:3>
@M04999:289:000000000-L3R54:1:1101:23529:16224 2:N:0:403
AGAGACTACAGGGGTATCTAATCCTGTTCGCTACCCATGCTTTCGAACCTCAGCGTCAGTTACAGACCAGAGAGCCGCCTTCGCCACTGGTGTTCTTCCATATATCTACGCATTCCACCGCTACACATGGAGTTCCACTCTCCTCTTCTGCACTCAAGAAAAACAGTTTCAGCTGCACTTCCCCGGTTAAGCCGAGGGCTTTCACAGCTGACTTGTTCTCCCGCCTGCGTTCGCTTTACGCCCAATAAATCCGGACAACGCTTGCCACCTACGTATTACCTCGGCTGCTGGCACTTAGTTT
+
CCCCCGGGGGGGGGGGGGGGGGGGGGGGGGGGGGGGGGGGGGGGGCFGGFGGGGGGGGGGGGGGGFGGGGFGGGGGGGGGGGGGGGGGGGGGGGGGGGGGGGGGGGGGGGGGGGGGGGGGGGGGGGGGGGGGGGGFGGGFGGGGGGGGGGGGGGGGGGGGGGGGGGGCEGGGGGGGFGFGGGGGGGGGGGGGGGGGDGDGFFFF6AAFFB=DFFFFEFFEF=@FFFFFFFFFFFFFF<;5?F@?;D@EFE?FF;(49?<;>?:6:09?0:?01:<439>9))4813>:?BF??2().6<<)
@M04999:289:000000000-L3R54:1:1101:11217:16238 2:N:0:403
GTGACTACTAGGGTATCTAATCCTGTTTGCTCCCCACGCTTTCGCATCTCAGCGTCAGTATCTGTCCAGAAGGCCGCCTTCGCCACCGGTATTCCTCCACATCTCTACGCATTTCACCGCTACACGTGGAATTCTACCTTCCTCTACAATACTCTAGTTAACCAGTTTTAAGTGCAATTCCTAGGTTGAGCCCAGGGCTTTCACACCTAACTTAATTATCCGCCTACATGCCCTTTACGCCCAGTCATTCCGATTAACGCTCGCACCCTCCGTATTACCGCGGCTTCTGGCACGGAGTT
+
CCCCCGGGGGGGGGGGGGGGGGGGGGGGGGGGGGGGGGGGGGGGGGCFGGGGGGGGGGFFGGGGGGGGGGGGGGGGGGDGGGGGGGGGDGGGGGGGGGGGGGG<FGGGGGGGGGGGGGGGGGGGGGGGGGGGGGGGGGGGGGGGGGGGGGGGGGGGGGGGGGFGGGGFGGGGGGGGFGFGGGGF,@DEFGGGGGGGDGGGAFFFFFFFEEDFEFFFFFAAFFF25ADEFEFF2(:=CE?DBFFFBFFFEEEE;;@?EC7@FFF@>FFF10:>128:<BF61319((42:2?(,4-,(3:
@M04999:289:000000000-L3R54:1:1101:14436:16248 2:N:0:403
GTCGACTACCCGGGTATCTGATCCTGTTTGCTACCCACGCTTTCGAGCATGAACGTCAGTGTTATCCCAGGAGGCTGCCTTCGCCATCGGTATTCCTCCACATCTCTACGCATTTCACTGCTACACGTGGAATTCTACCTCCCTCTGCCACACTCTAGTTAGACAGTTTCAAATGCACGTCCCAAGTTGAGCCCGGGGATTTCACATCTGACTTATCTAACCGTCTGCGCCCGCTTTACGCCCAGTAATCCCGATTAACGCTCGCACCCTACGTATTACCGCGGCTGCTGGCACGTAGTT
+
CCC@B:B@,@FFGGF@6,<@,6CFEEGFF<,,CFG,EB:+CF,;:FCG@,@F<EC6DC@FGEAF@FGFFCFGEGGG,,:E,C<F:BFGGGG,D<F9FGGFGD<5,5@?D?C=FG9CEFC;,;4AFFGFGGGFGDFCFGDFGGG8,68,@4@,6,@9DDF:DG8FFFGG8EGGGG@G<D?=FD@FFEFGFG=C,@C>DG5CF>BAFF+A=C4:A:C=C@9CF9---5-09((852973).07>;??3C?C)9@?0;;<)1-(44(4(7>?F03((.646>),-2((,,().(-(5:(403<
@M04999:289:000000000-L3R54:1:1101:25361:16258 2:N:0:403
CTTCTGACTACAGGGGTATCTAATCCTGTTCGCTCCCCACGCTTTCGTCCATCAGCGTCAATCGGTATTTAGTAACCTGCCTTCGCAATCGGGGTTCTGTGTAATATCTATGCATTTCACCGCTACACTACACATTCCAGCTACTTCAATACTATTCAAGATTAACAGTATCAACGGCAGTTCTACAGTTAAGCTGCAGGTTTTCACCGCTGACTTATCAACCCGCCTACGGACCCTTTAAACCCAATAAATCCGGATAACGCTCGCATCCTCCGTATTACCGCGGCTGCTGGCACGGAGT
+
CCCCCGGGGGGGGGGGGGGGGGGGGGGGGGGGGGGGGGGGGGGGGGGGGGGGGGGGGGGGGGGGGGGGGGGGGGGGGGGGGGGGGGGGGGGGGGGGGGGGGGGFAFFGGGGGGGGGGGGGGGGGGGGGGGGGGGGGGGGGGGGGGGGGGGGGGFGGGGGGGGGGGGGGGCGGGGGDFGFGGGGGGGGGGGGCEFGGGGGGFFFFFFFFAFAAAFFFEFFFCFFFAFFF>=@@=>@FFDFAE);=0;=FFF9CE;B@?FDFEDFFFFFBFFF<B:>B<<:>A4:>B>BFBFFFFF02:>>14
@M04999:289:000000000-L3R54:1:1101:27010:16259 2:N:0:403
GGACTACCCGGGTATCTAATCCTGTTTGCTCCCCACGCTTTCGCATCTCAGCGTCAGTATCTGTCCAGAAGGCCGCCTTCGCCACCGGTATTCCTCCACATCTCTACGCATTTCACCGCTACACGTGGAATTCTACCTTCCTCTACAATACTCTAGTTAACCAGTTTTAAGTGCAATTCCTAGGTTGAGCCCAGGGCTTTCACACCTAACTTAATTATCCGCCTACATGCCCCTTACGCCCAGTCATTCCGATTAACGCTCGCACCCTCCGTATTACCGCGGCTGCTGGCACGGAGTTAGC
+
CCCCCGGGGGGGGGGGGGGGGGGGGGGGGGGGGGGGGGGGGGGGGDGGGGGGGGGGGGGGGGGGGGGGGGGGGGGGGGGGGGGGGGGGGGGGGGGGGGGGGGGGGGGGGGGGGGGGGGGGGGGGGGGGGGGGGGGGGGGGGGGGGGGGGGGGGGGGGGGGGGGGGGGGFGGGGGGGFGFGGGGGGGGFGGGGC8FGGGGGFFFFFFFFFFFFFFFFFFFFDBDFFDEEEFEBDF@5BDFE6;=@E<ECEFFDFFFFFFFFDFFFFFFF:BFFFF>FF9?FFFB>FFFFBF:<:>(73?DF<
@M04999:289:000000000-L3R54:1:1101:6981:16313 2:N:0:403
AGACTACAGGGGTATCTAATCCTGTTTGCTACCCACGCTTTCGAGCATGAACGTCAGTGTTATCCCAGGAGGCTGCCTTCGCCATCGGTATTCCTCCACATCTCTACGCATTTCACTGCTACACGTGGAATTCTACCTCCCTCTGACACACTCTAGTTAGACAGTTTCAAATGCACGTCCCAAGTTGAGCTCGGGGATTTCACATCTGACTTATCTAACCGTCTGCGCTCGCTTTACGCCCAGTAATTCCGATTAACGCTCGCACCCTACGTATTACCGCCGCGGCTGGCACGTAGTTAGC
+
CCCCCGG<FGGGGGGGGGGGGGFGFFGGGGFGFGGGGDGGGGECFGGGGGGGGGGDEGFEFFGGGGDFFGGGGGGGGGGGGGGGGGGEGGGGGGGGGGGGGGGGGGGGGGCCFFCEEGGGEGGG@FFFCFGGGFFG9EGG8DGGGCADFGGGGG8FGGFGFGGGGGEFGFGGGGC9DFF?DCDG9EGGGGEFGG6C77FCAFFAAAFF<EFCEFFCEA>C@95BBFB=5=@F@>2:>?>D@D@@ECFECE;0?0?ECD>;?F@>FF:1:<62>24<49?9(--(43(4:6??0,3?<A<:2
@M04999:289:000000000-L3R54:1:1101:3669:16324 2:N:0:403
GAGACTCTCGGGTATCTAATCCTGTTTGCTCCCCACGCTTTCGCATCTCAGCGTCAGTATCTGTCCAGAAGGCCGCCTTCGCCACCGGTATTCCTCCACATCTCTACGCATTTCACCGCTACACGTGGAATTCTACCTTCCTCTACAATACTCTAGTTAACCAGTTTTAAGTGCAATTCCTAGGTTGAGCCCAGGGCTTTCACACCTAACTTAATTATCCGCCTACATGCCCTTTACGCCCAGTCATTCCGATTAACGCTCGCACCCTCCGTATTACCGCGGCTGCTGGCACGGAGTTAGC
+
CCCCCGGGGGGGGGGGGGGGGGGGGGGGGGGGGGGGGGCFGGGGGGG9EDFGGFGGDGFGFGGGGGGGGGGGGGEGGGGGGGEGGGGGGGGGFGGGGGGGGGGGGGGGGGGGGCFGGFGGDGGGEGGGGGGGFGGGGGGGGGGGGGGDFEFGGGGGGGGGGFGGGGFCFDFA,BFAD?DFFDGFDDCFFGGGCGGGGGGCFFFFFBFF@:A@@FFFFFFFFB7524EFC=>B@DEEC@F69@9=@@?5CC((23?EFF6(6>B(692(8:9:::0).42,104768::7117<9(4:146)
@M04999:289:000000000-L3R54:1:1101:17438:16331 2:N:0:403
AGACTACAAGGGTATCTAATCCTGTTTGCTCCCCACGCTTTCGCATCTCAGCGTCAGTATCTGTCCAGAAGGCCGCCTTCGCCACCGGTATTCCTCCACATCTCTACGCATTTCACCGCTACACGTGGAATTCTACCTTCCTCTACAATACTCTAGTTAACCAGTTTTAAGTGCAATTCCTAGGTTGAGCCCAGGGCTTTCACACCTAACTTAATTATCCGCCTACATGCCCTTTACGCCCAGTCATTCCGATTAACGCTCGCACCCTCCGTATTACCGCGGCTGCTGGCACGGAGTTAGC
+
CCCCCGGGGGGGGGGGGGGGGGGGGGGGGGGGGGGGGGGGGGGGG@FGGGGGGGGGGGGDGFGFGGGGGCEFFFGGGGGGGGGGGGGGGCFGGGGGGGGGGGGGGGGGGGGGFGGGGGGGGGGGGGGGGGGFGGGGCFGGGGGGGGGGFGGGGGGFCDFAFGGGGDFFGGGGGGFDFGFGFF?FGGGGGG6FGGFCGCFFFFFFFFAFFFEEEFC9ACFFFBAFFFEFFEBDFFFFE?DEFFFFFFEEEFFDFFFFFF;FFFBFF170:BFB?BFFF9?>0>FFFFFF:BFFB79>?:46-
@M04999:289:000000000-L3R54:1:1101:28393:16350 2:N:0:403
TGACTACAGGGGTATCTAATCCTGTTTGCTACCCACGCTTTCGAGCATGAACGTCAGTGTTATCCCAGGAGGCTGCCTTCGCCATCGGTATTCCTCCACATCTCTACGCATTTCACTGCTACACGTGGAATTCTACCTCCCTCTGACACACTCTAGTTAGACAGTTTCAAATGCACGTCCCAAGTTGAGCTCGGGGATTTCACATCTGACTTATCTAACCGTCTGCGCTCGCTTTACGCCCAGTCATTCCGATTAACGCTCGCACCCTCCGTATTACCGCGGCTGCTGGCACGGAGTTAGC
+
9CCCCGGGGGGGGGGGGGGGGGGGGGFGGGGGGGGDGGGGGGGGGGGGFGFGGGGGGGGGGGFEGGGGGGEGGFGGGGGGGGGG7<FGGGGFG9FGGGCGGGFGGGGGGGGGGGGGGGGGGGGGGGGGGGGGGGFGFCFGGGGGFDECFGGGGFGGGCGGCFGGGGGGCGGGGGGGFGFG==?DGGFGGF,@>CGG+CFG7CFFFF;CEEEFFFFF@FFFF-9BDF2ABFBFFFB=F?FF2(25=E?CFFF;<<;9<DBFDFB@9>B6?BFF6?>ABFFFF0(9>:?0?B(5<99361>A4
@M04999:289:000000000-L3R54:1:1101:21260:16382 2:N:0:403
CGACTACTCGGGTATCTAATCCTGTTTGCTCCCCACGCTTTCGCATCTCAGCGTCAGTATCTGTCCAGAAGGCCGCCTTCGCCACCGGTATTCCTCCACATCTCTACGCATTTCACCGCTACACGTGGAATTCTACCTTCCTCTACAATACTCCAGATAACCAGTTTTAAGTGCAATTCCCAGGTTGAGCCCGGGGCTTTCACACCTAACTTAATTATCCGCCTACATGCCCTTTACGCCCAGTCATTCCGATTAACGCTCGCACCCTCCGTATTACCGCGGCTGCTGGCACGGAGTTAGC
+
CCCCCGGGGGGGGGGGGGGGGGGGGGGGGGGGGGGGGGGGGGGGGGGGGGGGGGGGGGGGGGGGGGGGGGGGGGGGGGGGGGGGGGGGGGGGGGGGGGGGGGGGGGGGGGGGGGGGGGGGGGGGGGGGGGGGGGGGGGGGGGGGGGGFFGGGGGGGGGGGGGGGGGGFGGGGGGGGFGFGGGGGGGFGGGFGGGEGGGGGFFFFFEFFFFFFFFFFCFFCFFFDDBFFCB@DFFE)7?DD9;D@FFFCFFFD@;@E3(7?BFBFFFF:??F:??BAFFFF7>9>BFBF?<0<?(3413424
@M04999:289:000000000-L3R54:1:1101:26918:16402 2:N:0:403
GCGACTACCCGGGTATCTAATCCTGTTCGCTCCCCACGCTTTCGTCCATCAGCGTCAATCGGTATTTAGTAACCTGCCTCCGCAATCGGGGTTCTGTGTAATATCTATGCATTTCACCGCTACACTACACATTCCAGCTACTTCAATACTATTCAAGATTAACAGTATCAACGGCAGTTCTACAGTTAAGCTGCAGGTTTTCACCGCTGACTTATCAACCCGCCTACGGACCCTTTAAACCCAATAAATCCGGATAACGCTCGCATCCTACGTATTACCGCGGCTGCTGGCACGGAGTTAC
+
B9@<@+@EE<@E:@:,,<C<CFCEEGG,6@6EFFDG7@7FG@C:;CG:<;6<@::,6,6,<:8CC@<CFGF<6F66FAF,,7@FEGGGGG@FD,AFEFGGGGGFDEFFCD<EGCFGG<C@FGGGGFGGFG<E=FFEFFGGGFCAD;;FFEFG8DGFG89,@DAEFGGFDFG?E=DGFG7EFGGF6CFGG9FGGG?DDGGG?FFF>?5B45)>4999EFF@B==@D27>D?F@?@D@E3)=@F<;@@A9?E66@?7;4<?>02>>F64:3),4:<B:4A2?;>;9B>BF?401)1-2(-:<)
@M04999:289:000000000-L3R54:1:1101:6440:16455 2:N:0:403
GCAGACTACTAGGGTATCTAATCCTGTTTGCTCCCCACGCTTTCGCATCTCAGCGTCAGTATCTGTCCAGAAGGCCGCCTTCGCCACCGGTATTCCTCCACATCTCTACGCATTTCACCGCTACACGTGGAATTCTACCTTCCTCTACAATACTCTAGTTAACCAGTTTTAAGTGCAATTCCTAGGTTGAGCCCAGGGCTTTCACACCTAACTTAATTATCCGCCTACATGCCCTTTACGCCCAGTCATTCCGATTAACGCTCGCACCCTCCGTATTACCGCGGCTGCTGGCACGGAGTT
+
CCCCCGGGGGGGGGFGGGGGGGGGGGGGGGGGGGGGGGGGGGGGGGGGGGGGGGGGGGGGGGGGGGGGGGGGGGGGGGGGGGGGGGGGGGGGGGGGGGGGGGFGGGGGGGGGGGGGGGGGGGGGGGGGGGGGGGGGGGGGGGGGGGGGGGGGGGGGGGGGGGGGGGGGGGGGGGGGFGFGGGGGGGGGGGGGGGGGGGGGFFFFFFFFFFFFFFFFFFFFFFFDFDFFFFFFFFF2>:9?@(:?FEFEFFFFFFFFFFEFFFFFFFFFFFF?B<1?B2296>BF>F>:??F01?2969??
@M04999:289:000000000-L3R54:1:1101:13135:16489 2:N:0:403
TGACTACAAGGGTATCTAATCCTGTTCGCTCCCCACGCTTTCGTCCATCAGCGTCAATCGGTATTTAGTAACCTGCCTTCGCAATCGGGGTTCTGTGTAATATCTATGCATTTCACCGCTACACTACACATTCTAGCTACTTCAATACTATTCAAGATTAACAGTATCAACGGCAGTTCTACAGTTAAGCTGCAGGTTTTCACCGCTGACTTATCAACCCGCCTACGGACCCTTTAAACCCAATAAATCCGGATAACGCTCGCATCCCCCGTATTACCGCGGCTGCTGGCACGGATTTAGC
+
<96A@,CF9CFGFGGFGDEFGD@CCF9@FGGGGGGGEFE@B6:CF7F<FFGGGEG:CFGGDCGGGGEFFGGGGF@FFC<CBFCCFF@ECGGGGGGBFEFDEGGFGGGFGDEFGG?FE:=B:>FGF@FFFFGGG,9;EFGFGFFG8DFGGEGGGFCEGGGDAFEFGGGGC:=>C+=E:DFGGGGGGGGFGCEFGGFFGGGFACFA>?BBAF@7AC8+;9>)3:@545(5=@>DFDFE<C=F@77=E<C?54728;0;@@9636;>?FF0(4642:>5)41996999?>:>0(4:06((4:A6
@M04999:289:000000000-L3R54:1:1101:19711:16493 2:N:0:403
ACAGACTACTCGGGTATCTAATCCTGTTCGCTACCCATGCTTTCGAACCTCAGCGTCAGTTACAGACCAGAGAGCCGCCTTCGCCACTGGTGTTCTTCCATATATCTACGCATTCCACCGCTACACATGGAGTTCCACTCTCCTCTTCTGCACTCAAGAAAAACAGTTTCAGCTGCACTTCCCCGGTTAAGCCGAGGGCTTTCACAGCTGACTTGTTCTCCCGCCTGCGTTCGCTTTACGCCCAATAAATCCGGACAACGCTTGCCACCTACGTATTACCGCGGCTGCTGGCACGTAGTT
+
CCCCCGGGGGGGGGGGGGGGGGGGGGGGGGGGGGGGGGGGGGGGG,FGGGGGGGGGGGGGGGGGGGGGGGGGGGGGGGGGGGGGGGGGGGGGGGGGGGGGGGGGGGGGGGGGGGGGGGGGGGGGGGGGGGGGGGGGGGGGGGGGGGGGGGGGGGGGGGGGGGGGGGGFGGGGGGGGFGFGGGGGGGGGGGGGGEGGGGGGFFFFFFFFFFFFFFFFFFFFFFFFFFFFFFFFFFDFFFFFDFFFFFFFEFFFFBBFFFFFFF1:BBFF<??:??FFFFF<4>BFB;9FFB?:BB?BFF?A
@M04999:289:000000000-L3R54:1:1101:4572:16518 2:N:0:403
CGCGACTACACGGGTATCTAATCCTGTTCGCTCCCCACGCTTTCGTCCATCAGCGTCAATCGGTATTTAGTAACCTGCCTTCGCAATCGGGGTTCTGTGTAATATCTATGCATTTCACCGCTACACTACACATTCCAGCTACTTCAATACTATTCAAGATTAACAGTATCAACGGCAGCTCTACAGTTAAGCTGCAGGTTTTCACCGCTGACTTATCAACCCGCCTACGGACCCTTTAAACCCAATAAATCCGGATAACGCTCGCATCCTCCGTATTACCGCGGCTGCTGGCACGGAGTT
+
CCCCCGGGGGGGGGGGGGGGGGGGGGGGGGGGGGGGGGGGGGGGGGGGGGGGGGGGGGGGGGGGGGGGGGGGGGGGGGGGGGGGGGGGGGGGGGGGGGGGGGGGGGGGGGGGGGGGGGGGGGGGGGGGGGGGGGGGGGGGGGGGGGGGGGGGGGGGGGGGGGGGGGGGGGGGGGGGFGFGGGGGGGCFFGGGGGGGGGGGFFFFFFFFFFFFFFFFFFFFFFFFFFFFDDFFFFFFFFFFFFFFFFFFFFFEFBF@?BFBFFF6>;?>BFFFFF6?BFBFF>FF;9>FF7??F?B>B61:
@M04999:289:000000000-L3R54:1:1101:8624:16526 2:N:0:403
GGGACTACTAGGGTATCTAATCCTGTTTGCTACCCACGCTTTCGAGCATGAACGTCAGTGTTATCCCAGGAGGCTGCCTTCGCCATCGGTATTCCTCCACATCTCTACGCATTTCACTGCTACACGTGGAATTCTACCTCCCTCTGACACACTCTAGTTAGACAGTTTCAAATGCACGTCCCAAGTTGAGCTCGGGGATTTCACATCTGACTTATCTAACCGTCTGCGCTCGCTTTACGCCCAGTAATTCCGATTAACGCTCGCACCCTACGTATTACCGCGGCTGCTGGCACGTAGTT
+
CCCCCGGGGGGGGGGGGGGGGGGGGGGGGGGGGGGGGGGGGGGGGGGEGGGGGGGGGGGGGGGGGFGGGGGGGGGGGFEGGCGGGGGGGGGGGGGGGGGGGGGGGGGGGGGDGGGGGGGGGGGGGGGGGGGGGGGGGFGGGGGGGGFFGGGGGGGGGGCGGGGEFF8EGGGFGGGGFGFGGDGGGDFFF8@FGGGGDDCGFFFFFFFFFFC5;<FFFF8CFB==>BFFF2=@@DFB4;@EB@9@1;7?CCEF(;?F;6;9?DBF90;?B111:?A764.2>90(47?:?7??>023.44
@M04999:289:000000000-L3R54:1:1101:14490:16527 2:N:0:403
CATAGGACTACAGGGGTATCTAATCCTGTTTGCTCCCCACGCTTTCGCATCTCAGCGTCAGTATCTGTCCAGAAGGCCGCCTTCGCCACCGGTATTCCTCCACATCTCTACGCATTTCACCGCTACACATGGAATTCTACCTTCCTCTACAATACTCTAGTTAACCAGTTTTAAGTGCAATTCCTAGGTTGAGTCCAGGGCTTTCACACCTAACTTAATTATCCGCCTACATGCCCTTTACGCCCAGTCATTCCGATTAACGCTCGCACCCTCCGGATTACCGCGCCTGCTGGCACGGAGT
+
CCCCCGGGGFGGGFG@EFEGFGGGGFFGGGGGGFGGGGGGEGFCFFGGGDC<FGGFGGEDGGGGGCGGGGGGGGGFGGGGGGGGGDF=BEGEFFGAF9FGGGGGCE9FFGGGGGGG9FEFGGG7FEFFGFFCFGGGGGGGGGGGGGGGGGGFGFGGGGGGG:FFGFFGAD=CGGGGFGFFGG7ADGCFGADFGGFGFDFDBF59?FC>EA=EEFFFBFFAF??C=BAA@BFEF36(;B=FC2>5>?DEEFF<5?4103(..8@;;9BBF01?FBF((1()492(4(314:??:022,(26-
@M04999:289:000000000-L3R54:1:1101:6330:16528 2:N:0:403
GACTACTCGGGTATCTAATCCTGTTTGCTCCCCACGCTTTCGCATCTCAGCGTCAGTATCTGTCCAGAAGGCCGCCTTCGCCACCGGTATTCCTCCACATCTCTACGCATTTCACCGCTACACGTGGAATTCTACCTTCCTCTACAATACTCTAGTTAACCAGTTTTAAGTGCAATTCCTAGGTTGAGCCCAGGGCTTTCACACCTAACTTAATTATCCGCCTACATGCCCTTTACGCCCAGTCATTCCGATTAACGCTCGCACCCTCCGTATTACCGCGGCTGCTGGCACGGAGTTAGCC
+
CCCCCGFGGGGGGGGGGGGGGGGGGGGGGGGGGGGGGGGGGGGGGGGGGGGGGGGGGGGGGGGGGGGGGGGGGGGGGGGGGGGGGGGGEGGGGGGGGGGGGGGGGGGGGGGGGGGGGGGGGGGGGGGGGGGGGGGGGGGGGGGGGGGGGGGGGGGGGGGGGGGGGGGGGGGGGGGGFGFGGGGGGGGGGGGGGGGGGGGGFFFFFFFFFFFEFFFFFFFFFAFFFEEFF=DEFFEFFFFFFFEEEEEFFFFF<;EF13<DFFB>F???FFF<<?AFB?B>0;>FFB?BF?>3;>BF14>D>
@M04999:289:000000000-L3R54:1:1101:19593:16534 2:N:0:403
GACTACCGGGGTATCTAATCCTGTTTGCTCCCCACGCTTTCGCATCTCAGCGTCAGTATCTGTCCAGAAGGCCGCCTTCGCCACCGGTATTCCTCCACATCTCTACGCATTTCACCGCTACACGTGGAATTCTACCTTCCTCTACAATACTCCAGATAACCAGTTTTAAGTGCAATTCCCAGGTTGAGCCCGGGGCTTTCACACCTAACTTAATTATCCGCCTACATGCCCTTTACGCCCAGTCATTCCGATTAACGCTCGCACCCTCCGTATTACCGCGGCTGCTGGCACGGAGTTAGCC
+
CCCCCGGGGGGGGGGGGGGGGGGGGGGGGGGGGGGGGGGGGGGGGGGGGGGGGGGGGGGGGGGGGGGGGGGGGGGGGGGGGGGGGGGGGGGGGGGGGGGGGGGGGGGGGGGGGGGGGGGGGGGGGGGGGGGGGGGGGGGGGGGGGGGGGGGGGGGGGGGGGGGGGGGGGGGGGGGGFGFGGGGGGFGGGGGGGGGGGGGGFFFFFFFFFFFFFFFFEFF@FFFDFFFFF;;;@FECFFFFFD=@EFFFFFFFFFAABFFFFFFF9?:BFBF6??FF9,9>099>BBDFFBF?>BF?1<>2,
@M04999:289:000000000-L3R54:1:1101:6133:16594 2:N:0:403
TTGACTACTCGGGTATCTAATCCTGTTTGCTCCCCACGCTTTCGCATCTCAGCGTCAGTATCTGTCCAGAAGGCCGCCTTCGCCACCGGTATTCCTCCACATCTCTACGCATTTCACCGCTACACGTGGAATTCTACCTTCCTCTACAATACTCCAGATAACCAGTTTTAAGTGCAATTCCCAGGTTGAGCCCGGGGCTTTCACACCTAACTTAATTATCCGCCTACATGCCCTTTACGCCCAGTCATTCCGATTAACGCTCGCACCCTCCGTATTACCGCGGCTGCTGGCACGGAGTT
+
CCCCCGGGGGGGGGGGGGGGGGGGGGGGGGGGGGGGGGGGGGGGGEFFGGGGGGGGGGGGGGGGGGFGGGGGGGGGGGGGGGGGGGGGGGGGFGGGGGGGGGGGGGGGGGGGGGGGGGGGGGGGGGGGGGGGGGGGGGGGGGGGGGGGGGGGGGGGGGGGGGGGGGGGGGGGFGGGFGFGGGGGGGGGGGGGGGEGDDDGFFFFFFFFFFFFFFFFFFFFFFFDFFFFFFFFDEDFFFFFFFFF@EEFEFEFFF(3?E@FBF9>046?FF?B621>>DF?B>>FFFFD022136(1-24
@M04999:289:000000000-L3R54:1:1101:8502:16594 2:N:0:403
ATCGACTACCGGGGTATCTAATCCTGTTTGCTCCCCACGCTTTCGCATCTCAGCGTCAGTATCTGTCCAGAAGGCCGCCTTCGCCACCGGTATTCCTCCACATCTCTACGCATTTCACCGCTACACGTGGAATTCTACCTTCCTCTACAATACTCTAGTTAACCAGTTTTAAGTGCAATTCCTAGGTTGAGCCCAGGGCTTTCACACCTAACTTAATTATCCGCCTACGTGCCCTTTACGCCCAGTCATTCCGATTAACGGTCGCACCCTCCGTATTACCGCGGCTGCTGGCTCGGACTTG
+
C@,BCEFEFFFDEGGGGGFGFDECEFFEGFGGGFFGF@FEFGFFGCGGGGFFDGEGGGGGA@EDF@F@FC9FFGFFGGEFEEFGGE@FEGEGFAFGGGGGGFGE;<EFGGCCFCFGGGGGGGG7E?FBD?:E=>EFDFGFFG8DF8EDEGGFFEGDDEGGFGGGCFDADCF?FFGGFFFGGGGGGCGGE6C??EGGFGGG>F8:B9A55>=DCFFCEFFEF*9DF?5>(85@==E;=CC><9(1;;@<?<CCE;?@?EF(((-2(7>061:26(4,4).4((-37>F?3:0((.-69(-4)
@M04999:289:000000000-L3R54:1:1101:20689:16666 2:N:0:403
CGGGGACTACAGGGGTATCTAATCCTGTTTGCTCCCCACGCTTTCGCATCTCAGCGTCAGTATCTGTCCAGAAGGCCGCCTTCGCCACCGGTATTCCTCCACATCTCTACGCATTTCACCGCTACACGTGGAATTCTACCTTCCTCTACAATACTCTAGTTAACCAGTTTTAAGTGCGATTCCTAGGTTGAGCCCAGGGCTTTCACACCTAACTTAATTATCCGCCTACATGCCCTTTACGCCCAGTCATTCCGATTAACGCTCGCACCCTCCGTATTACCGCTGCTGCTGGCACGGAGTT
+
CCCCCEGFFGGGGDF;CFGGGGGFFGGGGGGGGGDGGGGGCFGGGGGGGDFGFFGGEGGGGGGGGGGGGGGGGGGGGGDGGGGGGGGGGEGGGGGGGGGGGGG8FFGCFGGDCCFEGGGFGGGGGGGGGGGG?DFGGGGGGGGGGGGGAF?FGGGGGGGFGGGGFFFGGGGGDFGGCC?FDGGGFFFGGGGGGGGFGGDCFFFFFFFF22;:BFFFFF@EFEE5@>FFFE?<EF@@BBFFF?@FFFFFEECFEE@D<@CFDFF07>071(,,43:?,(.<4<9(497>FFF:?FDF(46<1
@M04999:289:000000000-L3R54:1:1101:21176:16679 2:N:0:403
AGACTACCGGGGTATCTAATCCTGTTCGCTCCCCACGCTTTCGTCCATCAGCGTCAATCGGTATTTAGTAACCTGCCTTCGCAATCGGGGTTCTGTGTAATATCTATGCATTTCACCGCTACACTACACATTCCAGCTACTTCAATACTATTCAAGATTAACAGTATCAACGGCAGTTCTACAGTTAAGCTGCAGGTTTTCACCGCTGACTTATCAACCCGCCTACGGACCCTTTAAACCCAATAAATCCGGATAACGCTCGCATCCTCCGTATTACCGCGGCTGCTGGCACGGAGTTAGC
+
CCCCCGGGGGGGGGGGGGGGGGGGGGGGGGGGGGGGGGGGGGGGGGGGGGGGGGGGGGGGGGGGGGGGGGGGGGGGGGGGGGGGGGGGGGGGGGGGGGGGGGGGGGGGGGGGGGGGGGGGGGGGGGGGGGGGGGGGGGGGGGGGGGGGGDGGGGGGGGGGGGGGGGGGGGGGEGDGFGFGCGGGGGGGAFFGGGGGGGGGFFFFEE>?BFFCCFFFFFFFFFFFDFFFFFF?F;;EEFFFDF@@FAEEC8@BFDFFFFFBB>9>BF:2>71:???BDFF11;66;?:BB:?BF1,(4()6.
@M04999:289:000000000-L3R54:1:1101:13754:16695 2:N:0:403
AGACTACAGGGGTATCTAATCCTGTTTGCTCCCCACGCTTTCGCATCTCAGCGTCAGTATCTGTCCAGAAGGCCGCCTTCGCCACCGGTATTCCTCCACATCTCTACGCATTTCACCGCTACACGTGGAATTCTACCTTCCTCTACAATACTCTAGTTAACCAGTTTTAAGTGCAATCCTTAGGTTGAGCCCAGGGCTTTCACACCTAACTTAATTATCCGCCTACATGCCCTTTACGCCCAGTCATTCCGATTAACGCTCGCACCCTCCGTATTACCGCGGCTGCTGGCACGGAGTTAGC
+
CCCCCGGGGGGGGGGGGGGGGGGGGGGGGGGGGGGGGGGGGGGGGGGGGGGGGGGGGGGGGGGGGGGGGGGGGGGGGGGGGGGGGGGGGGGGGGGGGGGGGGGGGGGGGGGGGGGGGGGGGGGGGGGGGGGGGGGGGGGGGGGFGGGFGGGGGGGGGGGGGGGGGGGGGEGCFFDDFGFGFFGGGGGGGGGGGGGGC?FGFFFFFFFFFFEFFFFFFFFFFFFADFFFEFEFEDE4>>@FFFDEFEC?EFF6;;DFE?BFFFFFFFFFBFFBBFBAFFF>FBFF;??F(-:?<901::<>>
@M04999:289:000000000-L3R54:1:1101:26504:16696 2:N:0:403
ATAGGGACTACTCGGGTATCTAATCCTGTTTGCTACCCACGCTTTCGAGCATGAACGTCAGTGTTATCCCAGGAGGCTGCCTTCGCCATCGGTATTCCTCCACATCTCTACGCATTTCACTGCTACACGTGGAATTCTACCTCCCTCTGACACACTCTAGTTAGACAGTTTCAAATGCACGTCCCAAGTTGAGCTCGGGGATTTCACATCTGACTTATCTAACCGTCTGCGCTCGCTTTACGCCCAGTAATTCCGATTAACGCTCGCACCCTACGTATTACCGCGGCTGCTGGCACGTAGT
+
CCCCCGGGGGGGGEGGGGGGGGGGGGGGGGGGGGGGGGGGGGGGGGGCFGGGGGGGGGGGGGGGGGGGGGGGGGGGGGGGGGGGGGGGGGGGGE@FFGGGGGGGGGGGGGGGGGGGGGGGGGGGGGGGGGGGGGGGGGGGGGGGGGGGGGGGGGGGGGGGGGGGDFGGFGGGGGGGFGFGGGGGGGGGGGGGGGC6CDGCBD>FFFFFFFFEFFFFEFFFFEFB=ADFBC99@?BFFFF6>D@:>1=EF<CFF?(/18?3)8(3?1969(46(3((.44469:>902;1(..4:0<?(:??
@M04999:289:000000000-L3R54:1:1101:27986:16742 2:N:0:403
TTATAGACTACTCGGGTATCTAATCCTGTTTGCTCCCCACGCTTTCGCATCTCAGCGTCAGTATCTGTCCAGAAGGCCGCCTTCGCCACCGGTATTCCTCCACATCTCTACGCATTTCACCGCTACACGTGGAATTCTACCTTCCTCTACAATACTCCAGATCACCAGTTTTAAGTGCAGTTCCCAGGTTGAGCCCGGGGCTTTCACACCTAACTTAATTATCCGCCTACATGCCCTTTACGCCCAGTCATTCCGATTAACGCTCGCCCCCTCCGTATTACCGCGGCTGCTGGCACGGAGT
+
--AA@FGGGGGCEFGGGGGGGGGGGGGGGGGGGGGGGGGE@GGGGGGGG7FGGGGGGGGGGGGGGGFGGGGGDD@FGGGGGGGGGGGGGCGGGCFGGGGGGGGFCCGGGGGGCGGGGGGGGGGGGGGGE4FFCGDGGGGGGFGGGGGGGFGFGFGGC8FGGG,@8DGGGGGGGGGGFGFGGGGF9EFFGGGGGGGGCCGG49AAFFFFEDDE:FFFE6B5FFEE@B?@DF;?C3/:315@EDDFFFFFF<CEFEE(((/;;671(4;0?FF>B<0:883:)6:BF9>;6B3:04,24999(
@M04999:289:000000000-L3R54:1:1101:12505:16762 2:N:0:403
GACTACACGGGTATCTAATCCTGTTCGCTCCCCATGCTTTCGAACCTCAGCGTCAGTTACAGACCAGAGAGCCGCCTTCGCCACTGGTGTTCTTCCATATATCTACGCATTCCACCGCTACACATGGAGTTCCACTCTCCTCTTCTGCACTCAAGAAAAACAGTTTCAGCTGCACTTCCCCGGTTAAGCCGAGGGCTTTCACAGCTGACTTGTTCTCCCGCCTGCGTTCGCTTTACGCCCAATAAATCCGGACAACGCTTGCCACCTACGTATTACCGCGGCTGCTGGCACGTAGTTAGCC
+
CCCCCGGGGGGGGGGGGGGGGGGGGGGGG8FGGGGGGGGGGGGGGGGGGGGGGGGGGGGGGGGGGGGGGGGGGGGGGGGGGGGGGGGGGGGGGGGGGGGGGGGGGGGDGGGGGGGGGGGGGGGGGFGGGGGGGGGGGGGGGGGGGGGGGGGGGFGGFGGGGGGGGGGGGGGGGGFGFGFGGGGGGGGGGGGGGG>CFGGGFFFFFFFFFFFECBFFFFFFFFFFFFFFFFFFFFEC@FFFF0@EF3?CE;B:B>BF09??B??F?BF?B?B2:?FFB69>09FF652::1<?B3<8).-54
@M04999:289:000000000-L3R54:1:1101:20134:16818 2:N:0:403
CGACTACAAGGGTATCTAATCCTGTTTGCTCCCCACGCTTTCGCATCTCAGCGTCAGTATCTGTCCAGAAGGCCGCCTTCGCCACCGGCATTCCTCCACATCTCTACGCATTTCACCGCTACACGTGGAATTCTACCTTCCTCTACAATACTCCAGATAACCAGTTTTAAGTGCAATTCCCAGGTTGAGCCCGGGGCTTTCACACTTAACTTAATTACCCGCCTACATGCCCTTTACGCCCAGTCATTCCGATCAACGCTCGCACCCTCCGTATTACCGCGGCTGCTGGCACGGATTTAGC
+
BA<6,@C<<EECEFFF@F<<FC,EFF,EFFGGG7F7C7CGFFGEE@F,,<@EGBFF7FG<@DECF8<EEFGDG<@FFGC<AF=:7,>FDBF9AEFGGGGFDE5EA??=:FFGDBFGFFCEGGGCFFFEGFF:FBEGGF;DDDFGDDE==AFFCE?@DDEFG?=8=D,=DFG===D=C6D?D7C+@@@@DFGGGGGDCDG*39@9A*;B;.>>@@A85+;5BF==95=4934(4=334<DF02;=)4?)<34<D(3;::6?<>F;FF0,349:32(6A9?231199008(38):>;(,3).-
@M04999:289:000000000-L3R54:1:1101:14423:16831 2:N:0:403
AGGGGACTACAAGGGTATCTAATCCTGTTCGCTCCCCACGCTTTCGTCCATCAGCGTCAATCGGTATTTAGTAACCTGCCTTCGCAATCGGGGTTCTGTGTAATATCTATGCATTTCACCGCTACACTACACATTCCAGCTACCTCAATACTATTCAAGATTAACAGTATCAACGGCAGTTCTACAGTTAAGCTGCAGGTTTTCACCGCTGACTTATCAACCCGCCTACGGACCCTTTAAACCCAATAAATCCAGATAACGCTCGCATCCTCCGTATTACCGCGGCTGCTGGCACGGAGTT
+
CCCCCGGGGGGGGGGGGGGGGGGGGGGGGGGGGGGGGGGGGGGGGGGGGGGGGGGGGGGGGGGGGGGGGGGGGGGGGGGGGGGGGGEGGGGGGGGGGGFGGGGGGGGGGGGGGGGGGGGGGGGGGGGGGGGGGGGGGGGGGGGGGGGGGGGGGGGGGGGGGGGGGGGGGGDGGGGGDGFGGGFGGGGGGGGGGDGGGGGFFFFFFFFFFFFFFFFFFFFEFF):ABFFFDFF>F9DDE9FFE@@76@EECFF@EEA<FFEF>D?;9>?B??D?F:BFFAB<2>>B>>FBFF?((22-09?3
@M04999:289:000000000-L3R54:1:1101:13203:16835 2:N:0:403
CCGGACTACACGGGTATCTAATCCTGTTTGCTACCCACGCTTTCGAGCATGAACGTCAGTGTTATCCCAGGAGGCTGCCTTCGCCATCGGTATTCCTCCACATCTCTACGCATTTCACTGCTACACGTGGAATTCTACCTCCCTCTGACACACTCTAGTTTGACAGTTTCAAATGCACGTCCCAAGTTGAGCTCGGGGATTTCACATCTGACTTATCTAACCGTCTGCGCTCGCTTTACGCCCAGTAATTCCGATTAACGCTCGCACCCTACGTATTACCGCGGCTGCTGGCACGTAGTTT
+
CCCCCGGGGGGGGGGGGGGGGGGGGGGGGGGGFGGGGGGGGGGGGGGGGGGGGGGGGGGGGGGGGGGGGGGGGGGGGGGGGGGGGGGGGGGGGGGGGGGGGGGGGGGGGGGGGGGGGGGGGGGGGGGGGGGGGGGGGGGGGGGGGGGGGGGGGFGGGGGGGGGGGGGGGGGGGGGGFGFGGGGGGGGGGGGGCGGGGGDGFFFFFFFFFFFFFFFFFFFFFFFFFFBEFF@FFFFFFEFF@FF@<FFFFEFFFFFFFFFFFFFFFFFFFF?FB:?9>AF<?B>FFB>FBFFF?FFB08?<)
@M04999:289:000000000-L3R54:1:1101:28034:16839 2:N:0:403
GACTACTAGGGTATCTAATCCTGTTTGCTCCCCACGCTTTCGCATCTCAGCGTCAGTATCTGTCCAGAAGGCCGCCTTCGCCACCGGTATTCCTCCACATCTCTACGCATTTCACCGCTACACGTGGAATTCTACCTTCCTCTACAATACTCCAGATAACCAGTTTTAAGTGCAGTTCCCAGGTTGAGCCCAGGGCTTTCACACCTAACTTAATTATCCGCCTACATGCCCTTTACGCCCAGTCATTCCGATTAACGCTCGCACCCTCCGTATTACCGCGTCTTCTGGCACGGAGTTAGCC
+
-ACCCGGGGGFE@F<CFFGGG<FEFFGGGGGGGGECGGGGGFGGGGFGFGGGGGGGGCFGGGGGGGGGCFGGGGGGDGGGGGG@FG7CEGGGGGGGGGGEGFGGGGGGEGGGGGGAEGGEGGGGGGGGGFGGGGGG@CFGGGGGGGGFGGGGGGGGGGGGGGGGGFGGGGGGGGGGCGFFDGFGGGGCFGGG7E6CFFGCFFFFAAFFFFEE@CEFFFFAFADFFFFFFFFEFFFE(98B?26>EECEEE0313?CF@?FBFFF14??B;??0,:AF43>-4(-64<<::<B(24224)53
@M04999:289:000000000-L3R54:1:1101:15261:16868 2:N:0:403
GTGACTACACGGGTATCTAATCCTGTTCGCTCCCCACGCTTTCGTCCATCAGCGTCAATCGGTATTTAGTAACCTGCCTTCGCAATCGGGGTTCTGTGTAATATCTATGCATTTCACCGCTACACTACACATTCCAGCTACTTCAATACTATTCAAGATTAACAGTATCAACGGCAGTTCTACAGTTAAGCTGCAGGTTTTCACCGCTGACTTATCAACCCGCCTACGGACCCTTTAAACCCAATAAATCCGGATAACGCTCGCATCCTCCGTATTACCGCGGCTGCTGGCACGGAGTT
+
CCCCCGGGGGGGGGGGGGGGGGGGGGGGGGGGGGGGGGGGGGGGGGGGGGGGGGGGGGGGGGGGGGGGGGGGGGGGGGGGGGGGGGGGGGGGDGGGGGGGGGGGGGGGGGGGGGGGGFGGGGGGGGGGGGGGGGGGGGGGGGGGGGGGGGGGGGFGGGGGGGGGGGGGGGGGGGGGFGFGGGGGGGGGFGGGFGGGCCF?CAFFFAEFFFDFFFFFFFF@DFFFFFDFF?FFFDD3C6CF@FFFF@FFEFFF9?FD<@FF<<BB9?FFFB0>:?BFFBD:9BBFF1:???<F2:B>048
@M04999:289:000000000-L3R54:1:1101:17595:16886 2:N:0:403
GGTTGACTACCCGGGTATCTAATCCTGTTTGCTCCCCACGCTTTCGCATCTCAGCGTCAGTATCTGTCCAGAAGGCCGCCTTCGCCACCGGTATTCCTCCACATCTCTACGCATTTCACCGCTACACGTGGAATTCTACCTTCCTCTACAATACTCTAGTTAACCAGTTTTAATTGCAATTCCTAGGTTGAGCCCAGGGCTTTCACACCTAACTTAATTATCCGCCTACATGCCCTTTACGCCCAGTCATTCCGATTAACGCTCGCACCCTCCGTATTACCGCCGCTGCTGGCCAGGAGTT
+
-@CCC@FGGEEFGGCCECFDEFEEEADGFEGGGGGGGFGGGGGGGGGGGGGGGDFGFGGGFFGGGGFGGG@DGG?FECEFEDGGGGG>F:CCFG,EAFCGGD8,99=EFGFGEFF<FGDEFGGGGGGDE8::,D8DFFGGGGGGGGGFGA8FCGGGGGGGGGGFFFGDE,EFG,2,<DF+68CCFFGCCGE1CDCF?CCCAFFFFFFFA5@3<FF*:BEA9A;>B9@=BBF?).:EBBEF=92603=<@ECECFD@;6?EF(6;@073,4?8((8:3344A(((-((74708?((((-(.(
@M04999:289:000000000-L3R54:1:1101:4350:16889 2:N:0:403
GACTACCCGGGTATCTAATCCTGTTTGCTCCCCACGCTTTCGCATCTCAGCGTCAGTATCTGTCCAGAAGGCCGCCTTCGCCACCGGTATTCCTCCACATCTCTACGCATTTCACCGCTACACGTGGAATTCTACCTTCCTCTACAATACTCTAGTTAACCAGTTTTAAGTGCAATTCCTAGGTTGAGCCCAGGGCTTTCACACCTAACTTAATTATCCGCCTACATGCCCTTTACGCCCAGTCATTCCGATTAACGCTCGCACCCTCCGTATTACCGCGGCTGCTGGCACGGAGTTAGCC
+
CCCCCGGFGGGGGGGGGGGGGGGGGGGGGFGGGGGGGGGGGGGGEGGEGGGGGGGGGGGGGGGGGGGGFGGGGGGGGGGGGGGGGGGGGGGGGGGGGGGCGGGGGGGEEGGGGGGGGGGGGGGGGFGGGGGGGGGGGG?DCGGFFEFGGGGGGGGGDGFGFGGGDFFFFFGGFGGGFGFGGGCGGFGGGDGGGGGGGGGGFFFFFFFFFFFFFFFFFFAAFFF4B:E?:BDFD:EFFFFEFFEFFEEFEFFF?DEC@@FDBBBB7??BFF?1<?ABFFFBF>;>B>:B?FF?>01:4<AFB
@M04999:289:000000000-L3R54:1:1101:24373:17001 2:N:0:403
GAAGCGACTACACGGGTATCTAATCCTGTTTGCTCCCCACGCTTTCGCATCTCAGCGTCAGTATCTGTCCAGAAGGCCGCCTTCGCCACCGGTATTCCTCCACATCTCTACGCATTTCACCGCTACACGTGGAATTCTACCTTCCTCTACAATACTCCAGATAACCAGTTTTAAGTGCAATTCCCAGGTTGAGCCCGGGGTTTTCACACCTAACTTAATTATCCGCCTACATGCCCTTTACGCCCAGTCATTCCGATTAACGCTCGCACCCTCCGTATTACCGCGGCTGCTGGCACGGAGT
+
CCCCCGGGGGGGGGGGEGGGGGGGGGGGGGGGGGGGGGGGGGGGGGGGGEGGGGGGGGGGGGFGGGGGGGGGGGGGGGGGGGGGGGGGGGGGGCBEGGGGGGGGDGGGGGGGGGDGGGGGGGGGGGGGGGGGGFFGGGGGGGGGGGGGGGGGGGGGGGGGGGGGGGGGGGGGGGGFFGFGGGGGGGFGGGGGGFGGGCDDAEFFFFFFFFFFFFFFEAC8CEFFFFF0?FFFFFFD1;4ACFDFFFFEEFFFFFFBFF<><01312409084?BF:6?BFBFBB(,-((,7>?FFF?F9,-
@M04999:289:000000000-L3R54:1:1101:22417:17025 2:N:0:403
GGACGACTACCGGGGTATCTAATCCTGTTCGCTACCCATGCTTTCGAGCCTCAGCGTCAGTTACAGACCAGAGAGCCGCCTTCGCCACTGGTGTTCTTCCATATATCTACGCATTCCACCGCTACACATGGAGTTCCACTCTCCTCTTCTGCACTCAAGAAAAACAGTTTCAGCTGCACTTCCCCGGTTACGCCGAGGGCTTTCACAGCTGACTTGTTCTCCCGCCTGCGTTCGCTTTACGCCCAATAAATCCGCACAACGCTTGCCACCTACTTATTACCGCGGCTGCTGGCACGTAGTT
+
CCCCCGGGGGGGGGGGGGGGGGGGGGGGGGGGGGGFGGGGGGCFFGGGGFGGFGGGEEGGFGGGGGFFGFFGGGGGGGGGGEGGGFEGGGFFGBFFGGGGGGFFGAFFGGGCGGGGGGGFGGGGGGGFFFEFGG8DEFFFFFC=@=DFGGGGFGGFDECFGFFFGGFFGCEGEA?F5DFGCF8@DCCEEE,@CECDCDD?;6;8BFFFB=;B8AFBE;F?CA139>;<@B3(:?FF?19B??6>1(4)<96<?F(-41(2-(-(4?FF<4::3)-))6)6A<>>0(33:?2((3813,(()
@M04999:289:000000000-L3R54:1:1101:14944:17035 2:N:0:403
TTGGACTACTGGGGTATCTAATCCTGTTCGCTCCCCACGCTTTCGTCCATCAGCGTCAATCGGTATTTAGTAACCTGCCTTCGCAATCGGGGTTCTGTGTAATATCTATGCATTTCACCGCTACACTACACATTCCAGCTACTTCAATACTATTCAAGATTAACAGTATCAACGGCAGTTCTACAGTTAAGCTGCAGGTTTTCACCGCTGACTTATCAACCCGCCTACGGACCCTTTAAACCCAATAAATCCGGATAACGCTCGCATCCTCCGTATTACCGCGGCTGCTGGCACGGAGTT
+
CCCCCGGFGGGGGGGGGGGGGGGGGGGGGGGGGGGGGGGGGGGGGGGGGGGGGGGGGGGGGGGGGGGGGGGGGGGGGGGGGGGGGGGGGGGGGGGGGGGGGGGGGGGGGGGGGGGGGGGGGGGGGGGGGGGGGGGGGGGGGGFGGGGGGGGGGGGGGGGGGGGGGGGGGGGGGGDGFGFGGGGGGGGGGGGGGGGGGGDGFFFFFFFFFFFFEFFFCFFBFABFFFFFFFDBF2BFFFFFFF?@FF;EFEEFFFFFFFFFBFFFFFFFFFFBBFF:BDFF:099;>>FFDB?B?(799?F
@M04999:289:000000000-L3R54:1:1101:4372:17093 2:N:0:403
CGACTACCCGGGTATCTAATCCCGTTCGCTCCCCATGCTTTCGCACTCCAGCGTCGGTAGGGACCCAGAGAGCTGCCTTCGCTTTTGGCGTTCCTTCGTAGATCTTAGGATTTCACCCCTACACACGAAATTCCACTCTCCTCTGTCTCACTCAAGTGAATTGGTTTCGAGAGCATTCCACCAGTTTTTGGCGACTTTCGCTTTCAACCCGATTCACCGCCTACGTGCCCTTTACGCCTAGTCATTCCGAAGCACACTTCCCCCCCCCGTCTGACCGCGGCTGCTGTCACGGACTTCGCCC
+
CCCCCGGFGG@EFGGGGGGGGGFGGAFCGGGGGGGG8FFFFGGGGGGGGGCGFCGFCGGFCGGGGGAGFFFECGFGFGG@FGGGG<<><FFCGGFGGCGGGGGGGGGGGGGG9FGGFGGGGFGGGGGGGGFFGFGGFFDFFGGG,,=ECFFGGGFGGF8:FGGDDFGGC9,:CCDF7F?7CFFGCGFGGE5C*;EGGFGGFFFFFFFCBF(5>BAAEF365;<F1/5:?FF;;);1?>8;3)5>9A<:0,81(.1,:?<)).4(299;((-3(.)((4((32,:??4>))24((-)),23(
@M04999:289:000000000-L3R54:1:1101:7255:17100 2:N:0:403
GGACTACTGGGGTATCTAATCCTGTTTGCTCCCCACGCTTTCGCATCTCAGCGTCAGTATCTGTCCAGAAGGCCGCCTTCGCCACCGGTATTCCTCCACATCTCTACGCATTTCACCGCTACACGTGGAATTCTACCTTCCTCTACAATACTCCAGATAACCAGTTTTAAGTGCAATTCCCAGGTTGAGCCCGGGGCTTTCACACCTAACTTAATTATCCGCCTACATGCCCTTTACGCCCAGTCATTCCGATTAACGCTCGCACCCTCCTTATTACCGCGGCTGCTGGCACGTAGTTCGC
+
CCCCCGGFGGGGGGGGGGGGGGGGGGGGGGGGGGGGGGGGGGGGGGGGGGGGGGGGGGGGGGGGGGGGFGGGGGGGGGGGGGGGGGGGGDGGGGGGGGGGGGGGGGGGGGGGGGGGGGGGGGGGEFGGGGGGGGGGGGGGGGGGGGGGFGGGGGGGGGGGGGGGGGGGGGGGGGGGFGFFGGGCFGGGGGGGGGGD*<CCFFFFFEFFEFFFFFFFFFFFBBDFFFEF4=):=@E<E?FFFFD434?5?E@;;DF9;?9??9>BFF?6?0(-.:<DB9?>04401:>:22(,:(46:))--
@M04999:289:000000000-L3R54:1:1101:21218:17108 2:N:0:403
TGACTACTGGGGTATCTAATCCTGTTCGCTCCCCACGCTTTCGTCCATCAGCGTCAATCGGTATTTAGTAACCTGCCTTCGCAATCGGGGTTCTGTGTAATATCTATGCATTTCACCGCTACACTACACATTCCAGCTACTTCAATACTATTCAAGATTAACAGTATCAACGGCAGTTCTACAGTTAAGCTGCAGGTTTTCACCGCTGACTTATCAACCCGCCTACGGACCCTTTAAACCCAATAAATCCGGATAACGCTCGCATCCTCCGTATTACCGCGGCTGCTGGCACGGAGTTAGC
+
CCCCCGGGGGGGGGGGGGGGGGGGGGGGGGGGGGGGGGGGGGGGGGGGGGGGGGGGGGGGGGGGGGGGGGGGGGGGGGGGGGGGGGGGGGGGGGGGGGGGGGGGGGGGGGGGGGGGGGGGGGGGGGGGGGGGGGGGGGGGGGGGGGGGGFGGGGGGGGGGGGGGGGGGGGGGGGGGFGFGGGGGGGGGGGGGGGGGGGGFFFFFDFFFFFFFFFFFFFFFFFFFFFDFFFBFDFFFEEEFFFF;@ECEEF9>DFFFFFFF@FFB?FFFFF9308BFFD?9>F99BF:??:?F6697??AF>
@M04999:289:000000000-L3R54:1:1101:5197:17119 2:N:0:403
GACTACTCGGGTATCTAATCCTGTTTGCTACCCACGCTTTCGAGCATGAACGTCAGTGTTATCCCAGGAGGCTGCCTTCGCCATCGGTATTCCTCCACATCTCTACGCATTTCACTGCTACACGTGGAATTCTACCTCCCTCTGACACACTCTAGTTAGACAGTTTCAAATGCACGTCCCAAGTTGAGCTCGGGGATTTCACATCTGACTTATCTAACCGTCTGCGCTCGCTTTACGCCCAGTAATTCCGATTAACGCTCGCACCCTACGTATTACCGCGGCTGCTGGCACGTCGTTAGCC
+
CCCCCGGGGGGGGGGGGGGGGGGGGGGGGGGGGGGGGGGGGGDGGGGGGGGGGGGGGGGGGGGGGGGGGGGGGGGGGGGGGGGGGGGGGGGGGGGGGGGGGGGGGGGGGGGGGGGGGGGGGGGGGGGGGGGGGGGGGGGDGGGFFGGGGGGGGFGGGGGGGGGGGGGGGGGGGGGGFGFGGGGFGGGFFCFDGGGDGGGGFFFFFABFEEFFFFFFFF55*595AABBFF=DFFFEDFBFDDEC)?EE.=7@F?9;(627>>BFF:::1,3)672<<?>>((4944?2:7?B:(4>0(().
@M04999:289:000000000-L3R54:1:1101:12528:17205 2:N:0:403
GACTACTGGGGTATCTAATCCTGTTCGCTCCCCACGCTTTCGTCCATCAGCGTCAATCGGTATTTAGTAACCTGCCTTCGCAATCGGGGTTCTGTGTAATATCTATGCATTTCACCGCTACACTACATATTCCAGCTACTTCAATACTATTCAAGATTAACAGTATCAACGGCAGTTCTACAGTTAAGCTGCAGGTTTTCACCGCTGACTTATCAACCCGCCTACGGACCCTTTAAACCCAATAAATCCGGATAACGCTCGCATCCTCCGTATTACCGCGGCTGCTGGCACGGAGTTAGCC
+
CCCCCGFGGGGDFGGGGGGGGFFGGGEGGGGGGGGGGECFGGEGGGGGGGGGGGGGGGGDGGGEGFGGGGGGGGGGGGFGGCFFFFCGGGGGGGFFGGGGGGGGFGFFFGGGGGGGEGDEGGGGGGGFFGGFCFFGGGGFFF;@EGGGGGGGDDFGDAFGGGGGFGFGDGGE6CDCFGFGGGGGGGDFFDC6CGGFDGGGFF5?DEEBD;;CEAF6CF?BFF=4<>>?(-:BBF4>C@7>D7@FAC7C@;6<;1@@;BFF>>FFF?3A<>224,6-48>>FFF;073:004:0496:<<<4
@M04999:289:000000000-L3R54:1:1101:8755:17224 2:N:0:403
TGACTACCGGGGTATCTAATCCTGTTTGCTCCCCACGCTTTCGCATCTCAGCGTCAGTATCTGTCCAGAAGGCCGCCTTCGCCACCGGTATTCCTCCACATCTCTACGCATTTCACCGCTACACGTGGAATTCTACCTTCCTCTACAATACTCTAGTTAACCAGTTTTAAGTGCAATTCCTAGGTTGAGCCCAGGGCTTTCACACCTAACTTAATTATCCGCCTACATGCCCTTTACGCCCAGCCATTCCGATTAACGCTCGCACCCTCCGTATTCCCGCGTCTGCTGGCACGGAGTTAGC
+
CCCCCGGFFC@CGGGGGGGGGGEEFCFGGGGFGGFFCGGEGGGGEFGGGGFGGGGG@CDFGGAEGGGGAFFCFGFGGGDGFGEFGECGFEEFFCFGGGGCFGFGGGGFGDGEEFGAFEFGGGGGCG:B:9F:FGGEGFCFGGGGDFFEAFGGGGGC3DECGGCC9FGGGGGGGGGAFFFFFG?EBFFF6CCFCFCD>>CFAAF9CFFFEBEF=FCA4=BE>9@=9BBE*)05;5@EF@FF036:=6;6<<(,380CE19D;;BFF9?B?0122?F)))--(,-81>D0:??2?9B(8:<24
@M04999:289:000000000-L3R54:1:1101:18175:17224 2:N:0:403
GCTTGGACTACTCGGGTATCTAATCCTGTTTGCTCCCCACGCTTTCGCATCTCAGCGTCAGTATCTGTCCAGAAGGCCGCCTTCGCCACCGGTATTCCTCCACATCTCTACGCATTTCACCGCTACACGTGGAATTCTACCTTCCTCTACAATACTCCAGATAACCAGTTTTAAGTGCAGTTCCCAGGTTGAGCCCGGGGCTTTCACACCTAACTTAATTATCCGCCCACATGCCCTTTACGCCCAGTCATTCCGATTAACGCTCGCACCCTCCGTATTACCGCGGCTGCTGGCACGGAGT
+
CCCCCGGGGGGGGGGGGGGGGGGGGGGGGGGGGGGGGGGGGGGGGGGGGGGGGGGGGGGGGGGGGGGGGGGGGGGGGGGGGGGGGGGGGGGGGGGGGGGGFGGGGGGGGGGGGGGGGGGGGGGGGGGGGGGGGGGGGFGGGGGGGGGGGGGGGGGGGGGFFGGGGGGGGGGGGGGGFGFGGGGGGGGGGGGGGGGGGGGGFFFFFFFFEAFFFFFFFFFFFFFFFFD>FF@EF@EDFFFFFFF>FFFEFFFFEFF;;@F>A?9<?39>>B?BFFFFF?BFFFFFF09>FFF???:DF>90-
@M04999:289:000000000-L3R54:1:1101:3528:17230 2:N:0:403
AGACTACAGGGGTATCTAATCCTGTTTGCTCCCCACGCTTTCGCATCTCAGCGTCAGTATCTGTCCAGAAGGCCGCCTTCGCCACCGGTATTCCTCCACATCTCTACGCATTTCACCGCTACACGTGGAATTCTACCTTCCTCTACAATACTCTAGTTAACCAGTTTTAAGTGCAATTCCTAGGTTGAGCCCAGGGCTTTCACACCTAACTTAATTATCCGCCTACATGCCCTTTACGCCCAGTCATTCCGATTAACGCTCGCACCCTCCGTATTACCGCGGCTGCTGGCACGGAGTTAGC
+
CCCCCGGGGGGGGGGGGGGGGGGGGGGGGGGGGGGGDGGGGGGGGGGGGGGGGGGGGGGGGGGGGGGGGGGGGGGGGGGGGGGGGGGEGDGGGGGGGGGGGGGGGGGGGGGGGGGGGDGGGGGGGGGGGGGGGGGGGGGGGGGGGGGGGFGCGFEGGGGGGGGGGGGGGGCGGFGGFGFGGGGGGGGGGGFFGGGGDGGGFFAFFFFF5CEF@8BBEFAEEDFD9BEF4E:BFDEEF==F>2(07AEEFCE0;<DEEFFFFFF@FF:::BF:6?BBFF6>0(4(1:>?:<<B0(49806<4
@M04999:289:000000000-L3R54:1:1101:12437:17234 2:N:0:403
GACTACCGGGGTATCTAATCCTGTTCGCTCCCCATGCTTTCGAACCTCAGCGTCAGTTACAGACCAGAGAGCCGCCTTCGCCACTGGTGTTCTTCCATATATCTACGCATTCCACCGCTACACATGGAGTCCCACTCTCCTCTTCTGCACTCAAGAAAAACAGTTTCAGCTGCACTTCCCCGGTTAAGCCGAGGGCTTTCACAGCTGACTTGTTCTCCCGCCTGCGTTCGCTTTACGCCCAATAAATCCGGACAACGCTTGCCACCTACGTATTACTGCGGCTGCTGGCACGTAGTTAGCC
+
CCCCCGGGGGGGGGGGGGGGGGGGGGGGG,FGGGGGGGGGGGGGGGG@CGGGGGGGGGGGGGGGGGGGGGGFGGGGGGGGGGGGGGGGGGGGGGGGGGGGGGGGGGGGGGGGGGGGGGGGGGGGGGGGGGGGGGG8FFGGGGGGGGGGGGGG8DGGCGGGGGDFGFAFGGGGGCFGFGFGGGGGGGGGGGGGGGGGGGGFFFFFFFFA==EEEFFFFFFFFFFDFFFDFFFFFFFFFFFFF?BF<AFFF>F?>>FB>02??F?ABBF??<BFAFFF)4AB9B>>F?432:7??:(42<-:4
@M04999:289:000000000-L3R54:1:1101:3875:17256 2:N:0:403
GCGACTACTGGGGTATCTAATCCTGTTTGCTCCCCACGCTTTCGCATCTCAGCGTCAGTATCTGTCCAGAAGGCCGCCTTCGCCACCGGTATTCCTCCACATCTCTACGCATTTCACCTCTACACGTGGAATTCTACCTTCCTCTACGATACTCTAGTTAACCAGTTTTAAGTGCAATTCCTAGTTTGACCCCAGGGCTTTCACACCTAACTTAATTATCCGCCTACATGCCCTTCACGCCCTGTCATTCCGATTAACGCTCGCACCCTGCGTATTACCGCGTCTTCTGGCACGGATTGAC
+
[truncated: 22,141,947 more chars]
