# Supplementary material for: Dynamics of the hindgut microbiota of the Japanese honey bees (Apis cerana japonica) throughout the overwintering period
Source: PeerJ. 2025 Oct 13;13:e20050. doi: 10.7717/peerj.20050 (PMC12530201; doi:10.7717/peerj.20050)
Supplement: Supplemental Information 25 [file peerj-13-20050-s025.gz › peerj-13-20050-s025]

@M04999:289:000000000-L3R54:1:1101:8486:1698 2:N:0:395
TTTTCTACTGTTTTATCTAATCCTTTTCTCTACCCATTCTTTCTTACCTCTTCTTCTTTTACTTTCCTTTTTTCCTCCTTCTCCTCTTTTTTTCTTCCATTTTTCTACGCTTTCCTCCTCTACACTTTTTTTTCCCCTCTCCTCTTCTTCTCTCTTTTTTTTCATTTTCTTCTTCTCTTCCCCTTTTTTTCCTTTTTCTTTCTCTTCTTTCTTTTTCTCCCCCCTTCTTTCGCTTTTCTCCCTTTCTTTCCTTTCTACTCTTGCCCCCCGTTTTATTCCGCTCTGTTGTTCGTCTTTTTTT
+
68,,6<,6C,,,,;,C6C,,<C,;,;C,,,C,;66,;,,;@E,,,,,,;;,,,,<6,,;C,6,,,,6,,,,,+,;,5,;A5,,,,,9,,9<@@4?B,5,9,:,5,9,,,+,8?,,,9,,,9,4,9,9,,,+664,,,46444====;C,4,939,,,,,+++6,,6==,,,,7,3,36;++0+,,@=,++32,,,+++5=C+++++13**30;+1301+0/)-)/)-*18*((/55*/*1*0()/)))1..)))1))))/97))//(..(-((())..)((,(())))((-(-((-)-)((
@M04999:289:000000000-L3R54:1:1101:10364:1735 2:N:0:395
TTTTTACTACACGGGTATCTAATCCTTTTCTCTCCCCACTCTTTCTTCCATCATCGTCAATCTTTATTTATTAACCTTCCTTCTCTTTCTTTTTTCTGTTTATTATCTATTCATTTCACCTCTACACTACACATTCCATCTACTTCATTACTATTCATTTTTAACATTATCATCGTCAGTTCTACATTTAATCTTCATTTTTTCACCTCTGTCTTATCCACCCTCCTACTTTCCCTTTAACCCCATTTATTCCGTTTAACTCTCTCATCCTCCTTATTACCGCGTCTTCTGTCTCGTCTTT
+
--86,,;C,C,;,++=+;;E,,;-,<,;C,,<CC@@6,6,,;@E9,C66,<@,,6,:;,,<6,,;,<CC,,;,,;;A,44?A?,5,,<,,,,,9>EE,@,:,,9,99?,A,4,AA??,44,4A,9,9A,9,9,@;=4,,49,9@A=,,9,9@,3==,,,,99,,9+,9,@=,,9++0+*6==D,,,,6=,,,3@,6+++6?D>9+23+0:)*3=;+3++*3)1)38D*3****0*9:8*+*1)1))3***3**3))3)*1*0;=*0**197:2)1*17*:.)((((/(19**1**(/(/35
@M04999:289:000000000-L3R54:1:1101:8322:1794 2:N:0:395
TTTTACTACTCTGTTTTCTAATCCTTTTTTCTCCCCACTCTTTCGCTTCTCTTCCTCATTTTCTTTCCATTAGGCCTCCTTCCCCACCGTTTTTCCTCCTCTTCTCTACTCTTTTCACCCCTCCTCGTTTAATTCTTCCTTCCTCTTCAATACTCCTGTTTACCTTTTTTAATTGCTATTCCCTTGTTGAGCCCGTTTCTTTCACCCCTATCTTAATTATCCGCCTACATGCCTTTTACTCCCAGTCTTTCCTATTAACTCTCGCCCCCTCCGTATTACCGCTGCTGCTTGCTCTGTGTTT
+
--8,,;;,<;6,6,<,C,C6,C6-<,C@C+;C66C@,+,,;<<,,8,:86,,,6,;,,,;,<,6,666,,,,,,6;,,4:?@,9,,4,+9B,8A=?9,,,9,55,59,4,,,99A,,54,8@,6,9,9,,,,99,9,499@==@=A,9,,9,23,,,,,4,,94,+9==@,,,7+3++33+62,7,7@,,,,66+++++6?;;+2+*31))*;=++34+310))18)3)3*))*198*1+38-))0.*/:6***/***1*.*)(((/6(5(3(6(65)7>((((,.)).))/)))))).,(
@M04999:289:000000000-L3R54:1:1101:10652:1849 2:N:0:395
TACTACAAGGGTATCTAATCCTTTTCGCTACCCATGCTTTCTTACCTCAGCGTCAGTTACATACCATAGATCCGCCTTCTCCTCTTTTTTTCTTCCATATATCTACGCATTCCACCGCTACACATGTAGTTCCACTCTCCTCTTCTGCACTCAATAAAAACTGTTTCAGCTGCCCTTCCCCTGTTTATCCGATGGCTTTCACAGCTGACTTTTTCTCCCTCCTTCGTTCTCTTTACTCCCACTATATCCGTACAACTCTTGCCACCTACGTATTACCGCGCCTGCTTGCCCGTATTTAGCC
+
--8A,<,,,6,;6EFGCAFFDG9@C6+6@,7C<,C,@ECF<,,,<;C@,,,+86,,<C,6,,,,,,,,,,,,6,9@?F=,5,,:5,,<,@C,CF<?,C,@,:5A,9,+,?B;5,54+8>+8,9,9,,,,:A;=;444>44@DFDA=,9,9=8,,,,,,,,6,77>@,3,,=,,,6@?8*=8++6@,,,32+++++06??++1++*;**0:;*;:*4*00)388*3)3:C)379<***1)/))0)**2/2/((-(*5).*87..*7/5/(25);6.9.(.6(.8(/4))(()(-((.6))))
@M04999:289:000000000-L3R54:1:1101:17968:1852 2:N:0:395
TTCTACTTGGGTATCTAATCCTTTTTTCTCCCCACGCTTTCTCATCTCAGCTTCATTTTCTTTCCTTAAGTCCTCCTTCTCCACCTTTATTCCTCCACATCTCTACTCATTTCACCGCTACACGTGGAATTCTACCTTCCTCTTCATTACTCCTGATAACCTGTTTTAATTTCACTTCCCTCGTTTTTCCCGCTGCTTTCACCCCTATCTTTATTATCCTCCTACATGCCCTTTTCTCCCTCTCATTCCTATTAACGCTCGCACCCTCCGTATTACCGCGGCTCCTGTCACGTCGTTTTCC
+
--88,<<,,,,B6CEF9,<<@C,-;@+;C@,;8,8++8:F@<6,;;@C,,6,;,,,;,<,C,C,;,,,,,,,,,;69A<,9,,9,,,:,CE,,:94,:,,5A,C,99?4??F?,55,4>+>,A,9,,,,9??E,9,94,4@==,3,,9,4=@,,,,,,,99,,9>DD,,,9,4,+7;++++++66+++3,6++++0=DD8+++33:**0;2**41+*11*0)1*3)**)3158=***0*3)))0*022:**2/***)-7)((-552(-01/(/6))7(.6((.(,.)).-4(.((-((-6-
@M04999:289:000000000-L3R54:1:1101:10181:1877 2:N:0:395
TTTTTGACTACACGGGTATCTATTCCTTTTTGCTCCCCTCTCTTTCGTCCTTCACCTTCATTCTTTTTTTATTAACCTTCCTTCCCTTTTTTGTTTCTGTGTTTTTTCTCTGCTTTTCACCGCTCCACTACACATTCCATCTACTTCTATACTCTTCACTTTTATCATTATCAACTGCTGTTCTTCTTTTAAGCTGCATTTTTTCACCTCTTCCTTACTACCCCGCCTACGTCCCCTTTTACCCCTCTAATTCCGTTTACCGCTTGCATCCTCCGTATTCCCTCGCCTGCTGCCACGCTGT
+
--8@,+,6;,,,=;C+@6CAFE,-;,<,;EF7,6C@<,,,,,;C@C,;,B,,,,,;6;6,,<,,,<,67@,,6,,9:A,9,B@B,4,,9,,6+,94:A,5,9,,4,4,9,94,,C@=<,9,++8+4,4C,A,,,9,4,,,4,,7@;3,,7,7=8D;4,,,,6@8,6,,7,7,,,0,*+++66==,,,,7=@,,,2+06++5?B56+5**1:9*+=+**+0+0))):-:)-)0))((05)*1*00(((0****1)/))/,).((,((,7/9/73((/(,5)17),3((4((5,)())(((--
@M04999:289:000000000-L3R54:1:1101:13814:1892 2:N:0:395
TTTGCGACTACAGGGGTATCTAATCCTGTTTGCTCCCCACTCTTTCGCATCTCAGCGTCAGTATCTGTCCAGAAGTCCGCCTTCTCCACCTTTATTCCTCCACATCTCTACGCATTTCACCGCTACACGTGGAATTCTACCTTCCTCTACAATACTCCATCTAACCAGTTTTAAGTGCAATTCCCAGTTTGAGCCCGTTTCTTTCACACCTAACTTATTTATCCGCCTACATGCCCTTTACGCCCAGTCATTCCGATTAACGCTCGCACCCTCCGTATTACCGCGGCTGCTGGCACGTAGT
+
--,,,++8C@E@@E@FGCFGGG,@@6C9EFE<FFGG<:,6,6CEFCC@,@@EB,,6+B@,,C,C@F,CC<,,,,,,99,+8CCE,<5,96,,:,5AEEE?=,A,9=BEFDE,>:@EEF9@?+>FC4,94AA77,9>E=,44@EF8@=E8=,,6,@DD4,,,67,@+,1==DE888@7+++66=A,,,63=7,+6=0++++0?FCF++188@)89B9:++2+;;7)8>A25):*).-<>>+/)(//((07*5<7@;(/4(.9(:7;((,,64=;;9;0:>BA>:1(((460:)((,3(42(-
@M04999:289:000000000-L3R54:1:1101:17768:1914 2:N:0:395
TCTAGACTACAAGGGTATCTAATCCTGTTTGCTCCCCACGCTTTCGCATCTCAGCGTCAGTATCTGTCCAGAAGGCCGCCTTCGCCACCGGTATTCCTCCACATCTCTACGCATTTCACCGCTACACGTGGAATTCTACCTTCCTCTACAATACTCTAGTTAACCAGTTTTAAGTGCAATTCCTAGTTTTAGCCCAGGTCTTTCACACCTAACTTAATTATCCTCCTACATGCCCTTTCCGCCCATTCATTCCGATTAACGCTCGCACCCTCCTTATTACCTCGGCTTCTGTCTCGTATTT
+
-8B8,6CEGGGFGGGGGGGGGGEA<FEFGGFFFGFFC8@+6CFFGCGECFGFFCAFGEG@F9FFG<FAC<,,,6,@E:>:FFEB:B:BE++@:DFFFFGA8A8AA?FG9F7B7CFGGAFF@=FDF9F7F@F7?FEDE9A9DCECFGGFFA,@==DFG8,@D,=D>D,AEFGE89DDD=+CDF?E,,,7@,7,2<7+;++2=BCFFC99==C)8BA5*?>*<0;*7-:6>):*.45>BE*4(0/5((0**087<6(62()73(/4(6(.6;;<1(/)6<):A).(4(4(.6A)6).,(-4(6
@M04999:289:000000000-L3R54:1:1101:18568:1928 2:N:0:395
CGCCCACTACCGGGGTATCTAATCCTGTTTGCTCCCCACTCTTTCCCATCTCAGCGTCAGTATCTGTCCAGACGGCCGCCTTCCCCACCTTTATTCCTCCACATCTCTACTCATTTCACCGCTACACTTTGAATTCTACCTTCCTCTACAATACTCTTCTTAACCTCTTTTACGTGCAATTCCTCTTTTTATCCCATTGCTTTCACACCTAACTTCATTATCCCCCTACCTTCCCTTTCCCCCCATTCATTCCGCTCAACGCTCGCACCCTCATTATTACCTCCGTTCCTTGCCTTTGTCT
+
6-6,,,BCCCF+@++@FF@C9@C6,<,;C<,C,;@C@,+;;C<<E,,,6@AC,,6+B,6,<,CC<<<,6,9,,+,+4+77?4<,9,4+8:,5,::FCFG,94,9,9C5,9,,,95?A,,9++8+4,9,?,,,,@4,4,7@A==DA,=@B,,6,@ED;,,63,836+,6==@@,+6,3++6222@,,,,3,3,7<9++5++=<+<++;981)))3;+*4+*+03)00>)-)11.0-:*7*8*-(((7*8*/)/7((/((),(,,/(,(.(,,,(-)5-666<4)(((),()))(.)..--).
@M04999:289:000000000-L3R54:1:1101:19945:1930 2:N:0:395
TTCGACTACACGGGTATCTAATCCTGTTTGCTCCCCACGCTTTCGCATCTCAGCGTCAGTATCTGTCCAGAAGGCCGCCTTCGCCACCGGTATTCCTCCACATCTCTACGCATTTCACCGCTACACGTGGAATTCTACCTTCCTCTACAATACTCCAGATGACCAGTTTTAAGTGCAGTTCCCAGTTTTAGCCCGGGGCTTTCACACCTAACTTAATTATCCGCCTACATGCCCTTTACGCCCAGTCATTCCGATTAACGCTCGCACCCTCCGTATTACCGCTGCTGCTGGCACGGTGTTT
+
688,,=C7F@FCFGGEGGGGGG<CE,CEE<FGGGFG8@++@@DE@CCCCFFA9E7C@7,E,CEE,C@@<,,,,,BB7BCCEF,:?@?6++@+BFFFGFF8E,?=9?FAF<F7FEFGAEBECC:F9FEE<=:,FF>D9DDDFFGFGGFFF8@=DAED,,,6,,6@,8EFFG889C999+<DGD9,,47@,,59<D;*9*3;AAA+=99@==:5>A*+9:8?A?>B2@2:34734,48;4;)6(6(36@9<?3?(/6,1).8(48(7032,2427:<??FAB(4(47>)<B000(4(2((43(
@M04999:289:000000000-L3R54:1:1101:22233:1956 2:N:0:395
TACTACAAGGGTATCTAATCCTGTTCGCTCCCCACGCTTTCGTCCATCAGCGTCAATCGGTATTTAGTAACCTGCCTTCGCAATCGGGGTTCTGTGTAATATCTATGCATTTCACCGCTACACTACACATTCCAGCTACTTCAATACTATTCAAGATTAACAGTATCAACGGCAGTTCTACAGTTAAGCTGCAGGTTTTCACCGCTGACTTATCAACCCGCCTACGGACCCTTTAAACCCAATAAATCCGGATAACGCTCGCATCCTCCGTATTACCGCGGCTGCTGGCACGCAGTTAGCC
+
--AC8FFCGGGGGGGGGGGGGGFFFECFGGGGGGGGGGGGG@FFGGGGGGFGGGD7FFCFGFGGGCEF<@FEGGFGGGGFEC+BED,+7FFFGGGGGFCFCGGF9ECFGGGGGCFGGGGGEGGGGFFFGGGGGG9=FEEGFGGFGGGGGGFGF8E8DD8;D8DFGFFFFGED>EDGFGFGGF8EFC8,,@DCEF?CGGGFFCF?ADB>CEFCEFFAC5>7?@AA=>2(5@@DFFE*4>5?;(6;A)<CF;9(6;<E;BFFF9039?>ABBF6<?BF9:FFF>01:?F?::>?(-(4<<244
@M04999:289:000000000-L3R54:1:1101:8944:1979 2:N:0:395
TACTACTGGGGTATCTAATCCTGTTTGCTCCCCACGCTTTCGCATCCCAGCGTCAGTATCTGTCCAGAAGGCCGCCTTCGCCACCGGTATTCCTCCACATCTCTACGCATTTCACCGCTACACGTGGAATTCTACCTTCCTCTACAATACTCCAGATAACCAGTTTTAAGTGCAATTCCCAGGTTGAGCCCGGGGCTTTCACACCTAACTTAATTATCCGCCTACATGCCCTTTACGCCCAGTCATTCCGATTAACGCTCGCACCCTCCGTATTACCGCGGCTGCTGGCACGGAGTTAGCC
+
--8B8FFDGGGGGGGGGGGGGG9CFFDFGGGGGGGGGGGGD,@CFEFFGGGEGGGGGFGGGGGGGCFF@8<F@FGGGGF<FEDEFF7C7FFEFGGGGGGFEEFF9EGDCGGGFDFFGGGGGGGGGFD7<FGGGGFFGGGFGGGGGFGGEGGEFFGDBE9DE8EFGFGGGGGDFDCGFGFG??+<B:,@86D?ECEDDGGDFFFFDFFFFEEB4BFF?FF2ADFDD:C4BE@BFF3<1;1=1(/7ACC5C=@2?FFC?9:19>F9,2(,3>???8).6897-3;9::??6?>?0((412-))
@M04999:289:000000000-L3R54:1:1101:19202:1993 2:N:0:395
ATGACTACACGGGTATCTAATCCTGTTCGCTCCCCACGCTTTCGCTCCTCAGCGTCAGTGACGGCCCAGAGACCTGCCTTCGCCATCGGTTTTCTTCCCGATATCTACACATTCCACCGTTACACCGGGAATTCCAGTCTCCCCTACCGCACTCCAGTCCGCCCGTACCCGGCGCCGATCCACCGTTAAGCGATGGACTTTCACACCAGACGCGACGAACCGCCTACGAGCTCTTTTCTCCCAATAAATCCGGATAACGCTTGCACCCTACGTATTACCGCGGCTGCTGGCACGTAGTT
+
-86@CFGGGGGGGGGGGGGGGGGG9FFGCGGGGGGGFCFFFGAFEGGGGGG?EGGGGGGGDFEBEFGCE8@@CFG8EFGFGFEE,BEB:F,CFGGGGGDGCF7CFEFFFFFGGGFCEGGGG+CFGGG7FGGGGGG,,@===FGGGGGGDGCE>FG6@7<<+:CEEG>ECFG>EEGE;):CD*;A1=?**++*/8CGGGGGFFFFFFF>;0:(9))71)53>;BB?0?(,(414:8)).)*63((.34249B01(,(9?06,16:5<18?FBB(.-8ABA?>;B0(0(4),3286?0.4<
@M04999:289:000000000-L3R54:1:1101:18380:2037 2:N:0:395
TTACTGCTGCGGGATGTAGTCTTGTTCGCGCCCCACTCTTTCTTCCGTCAGTGTTAATCGGTATTTAGTAACCTGCCTTCGCAATCGTGGTTCTGTGTAATATCTATTCATTTCTCCGCTACACTACACATACCTGCTATTTCAATATAATTCAAGGTTCACATTATCTACGTCAGGCTTACACTTTATTAGCAGATTTTCACCGTTGTCATATCAACCTCCTTGCGGAGTCTTTAAACTATATACATCCGTTTAACGCTCGCATCCTCCGCATTACGCGGGCTGCCGCTACGGTTCTACC
+
-6,8B,E@C,+++++,;C,CE,,;C@EF7++@:FB+,C9CEC,,,;,;,,,,66,,,CF7:6,69,,99,CF,69<A,C,A@,+8:9:B:B7?FFA@EF,,A599,9,,,:E<5,CFGD+@+9,,4EE<,,,C>,>,,9,9999,,7,,4@=,,,,,64,,6@,@+,@,6E+31++*+*=?F+,@=3,3,,7@,,+65DF+++*0**300*50+4+30?=*=)0*)1)))/)9*29*/0+**0*/0**7:>()((1>(33<9;0((/)),((.6().,((((-1(((-(((-,(((()..)
@M04999:289:000000000-L3R54:1:1101:17677:2140 2:N:0:395
AAGGGACTACTAGGGTATCTAATCCTGTTTGCTCCCCACGCTTTCGCATCTCAGCGTCAGTATCTGTCCAGAAGGCCGCCTTCGCCACCGGTATTCCTCCACATCTCTACGCATTTCACCGCTACACGTGGAATTCTACCTTCCTCTACAATACTCCAGATAACCAGTTTTAAGTGCAATTCCCAGGTTGAGCCCGGGGCTTTCACACCTAACTTAATTATCCGCCTACATGCCCTTTACGCCCAGTCATTCCGATTAACGCTCGCACCCTCCGTATTACCGCGGCTGCTGGCACGGAGTT
+
9CCCCGGGGGGGGGGGGGGGGGGGGGGGGGGGGGGGGGGGGGGGGGGGGGGGGGGGGGGGGGGGGGGGGGGGGGGGGGGGGGGGGGGGGGGGGGGGGGGGGGGGGGGGGGGGGGGGGGGGGGGGGGGGGGGGGGGGGGGGGGGGGGGGGGGGGGGGGGGGGGGGGGGGGGGGGGGGFGFGGGGGGGGGGGGGGGGGDGDDFFFFFFFFFFFFFFFFFFFFFECFFFFFFFFFFE=;FFFFFFFFFFFFFECFFFF@D;ECFB?BFFB>FFFFFF4(40<AA?FBF>FFB??78:>?436?4
@M04999:289:000000000-L3R54:1:1101:21791:2146 2:N:0:395
TACTACTAGGGTATCTAATGCTGTTCGCTCCCCACGCTTTCGTCCATCAGCGTCAATCGGTATTTAGTAACCTGCCTTCGCAATCGGGGTTCTGTGTAATATCTATGCATTTCACCGCTACACTACACATTCCAGCTGCTTCAATACTACTCAAGATTAACAGTATCAACGGCAGATCTACAGTTAAGCGGCAGGTTTTAACCGCTGACGTATCAGCCCGCCTACGGACACTTTACACGCAATAAATCCGGATAACGATCGCATCCTCCGTATTACCGCGCCTGCTGGCTCTGAGTTAGCC
+
-6C88,6C9FF6EFFA<@F,,C@FF9@C,;@<F@::FGCGECFCGGFGGGGGGGE76,9C,9,<,CCE<66:,B,B,,,,84@4E<F7F=+?,5:5E<,??,5,A<;FF9,4EFF9C::C79D,,AEGG8,,4,E8E,@DGG,,9@EFD,@2,@,=D6E;DDFDF9,EED8+++=+0=7CFFC=,@8D9+51:?7C*+3+*=85**9/)))/>9E+3)0(0:(-(0,,22;)><?.9<(>00()7>693:>:((4)((-31,0(-,5<1((,(.).4((4,(-,((,.(()(-...6)64,
@M04999:289:000000000-L3R54:1:1101:23954:2168 2:N:0:395
TTGAGGACTACTAGGGTATCTAATCCTGTTTGCTCCCCACGCTTTCGCATCTCAGCGTCAGTATCTGTTCAGAAGGCCGCCTTCGCCACCGGTATTCCTCCACATCTCTACGCATTTCACCGCTACACGTGGAATTCTACCTTCCTCTACAATACTCCAGATAACCAGTTTTAAGTGCAATTCCCAGGTTGAGCCCGGGGCTTTCACACCTAACTTAATTATCCGCCTACATGCCCTTTACGCCCAGTCATTCCGATTAACGCTCGCACCCTCCGTATTACCGCGGCTGCTGGCACGGAGT
+
CCCCCGGGGGGGGGGGGGGGGGGGGGGGGGGGGGGGGGGGGGGGGGGDGGGGGGGGGGGGGGGGGGGGGGGGGGGGGGGGGGGGGGGGGGGGGGGGGGGGGGGGGGGGGGGGGGGGGGGGGGGGGGGGGGGGGGGGGGGGGGGGGGGGGGGFGFGGGGGGGGGGGGGGGGGGGDFGFGFGGGGGGGGGGGGGGGFGG>DGDBFFFFFFFFFFFFFF3FFEFFFEFFFFDFEFEFEB:;EFE@F6BFFFFEFFFFE6;DFFE;;BFFF69BFFFFF6???<BFF>BF;13?BF26:>0((4,
@M04999:289:000000000-L3R54:1:1101:19807:2232 2:N:0:395
CTAGGACTACTCGGGTATCTAATCCTGTTCGCTCCCCACGCTTTCGTCCATCAGCGTCAATCGGTATTTAGTAACCTGCCTTCGCAATCGGGGTTCTGTGTAATATCTATGCATTTCACCGCTACACTACACATTCCAGCTACTTCAATACTATTCAAGATTAACAGTATCAACGGCAGTTCTACAGTTAAGCTGCAGGTTTTCACCGCTGACTTATTAACCCGCCTACGGACCCTTTAAACCCAATAAATCCGGATAACGCTCGCATCCTCCGTATTACCGCGGCTGCTGGCACGGAGTT
+
<C@<C@CEGGGGGGGGGGGGGGG9FDFFGGGGDGGGGGE7FFEFGGGGFGGFGDFEGGGGFGGGGGGGFGGGGGGGGFGFGGFGGCGGG<FEE=F<FFEFCFFGFFGFFGGGGGGGGGGGGGGGGDGFGGGGFFFFGGGCFGGFEGGGAFGGGFFGBEFG8AAFGCECFCFGGGD>?6@8BFGGGFCGGGGGGGGFCFG?FFFFFCA5AB>BFBFF4=ACAE>AABD@D==9@(-5>=CFFFDFFF@@E4<E;261?D@381(:9>F:128).21(4>DAB?690139?04::738069(.
@M04999:289:000000000-L3R54:1:1101:17262:2281 2:N:0:395
CGACTACTGGGGTATCTAATCCTGTTCGCTCCCCACGCTTTCGTCCATCAGCGTCAATCGGTATTTAGTAACCTGCCTTCGCAATCGGGGTTCTGTGTAATATCTATGCATTTCACCGCTACACTACACATTCCAGCTACTTCAATACTATTCAAGATTAACAGTATCAACGGCAGTTCTACAGTTAAGCTGCAGGTTTTCACCGCTGACTTATCAACCCGCCTACGGACCCTTTAAACCCAATAAATCCGGATAACGCTCGCATCCTCCGTATTACCGCGGCTGCTGGCACGGAGTTAGC
+
CCCCCGGGGGGGGGGGGGGGGGGGGGGGGGGGGGGGGGGGGGGGGGGGGGGGGGGGGGGGGGGGGGGGGGGGGGGGGGGGGGGGGGGGGGGGGGGGGGGGGGGGGGGGGGGGGGGGGGGGGGGGGGGGGGGGGGGGGGGGFGGGGGGGGGGGGGGGGGGGGGGGGGGGGGGGCEDGFGFGGGGFGGGGGGGGGGGGGGFGFFFFFFFFFFFFFFFFFFFFFFFFDF?95@FDFFBEFFFF;DFFFFFFFEFFF;6A<?BFDFFF?B?DFFF66<?BA>BB>B>B0?:>??BF?9>B:BFF4
@M04999:289:000000000-L3R54:1:1101:21666:2297 2:N:0:395
CCTCCGACTACTCGGGTATCTAATCCTGTTTGCTACCCACGCTTTCGAGCATGAACGTCAGTGTTATCCCAGGAGGCTGCCTTCGCCATCGGTATTCCTCCACATCTCTACGCATTTCACTGCTACACGTGGAATTCTACCTCCCTCTGACACACTCTAGTTAGACAGTTTCAAATGCACGTCCCAAGTTGAGCTCGGGGATTTCACATCTGACTTATCTAACCGTCTGCGCTCGCTTTACGCCCAGTAATTCCGATTAACGCTCGCACCCTACGTATTACCGCGGCTGCTGGCACGTAGT
+
CCCCCGGGGGGGGGGGGGGGGGGGEGGGGGGGGGGGFGGGCGGGGGGGGGGGGGGGGGGGGGGFGGGGGGGGGGGEFGFGGGGGGGGGGGGGG8FFGGGGGGGGGGCFGGGGGGGGFGFDFGGGGGGGGGGGGGGGGGGGGGGGGGGGGFGGGGGGGGGGGGGGGGGGGFGGFDFFBFFGGGGGGGGGGGGGGGFGGGGGBFFFFFFFFFFFFFFFFFFFFFFFBAFFFFFF@292(6;FEFF99?F@CECE<CEF<<@EFFB08>BFF><<BBFB7)(6-4:9;>;39?>?241<<?FF0
@M04999:289:000000000-L3R54:1:1101:6925:2338 2:N:0:395
CGGACTACAAGGGTATCTAATCCTGTTTGCTCCCCACGCTTTCGCATCTCAGCGTCAGTATCTGTCCAGAAGGCCGCCTTCGCCACCGGTATTCCTCCACATCTCTACGCATTTCACCGCTACACGTGGAATTCTACCTTCCTCTACAATACTCTAGTTAACCAGTTTTAAGTGCAATTCCTAGGTTGAGCCCAGGGCTTTCACACCTAACTTAATTATCCGCCTACATGCCCTTTACGCCCAGTCATTCCGATTAACGCTCGCACCCTCCGTATTACCGCGGCTGCTGGCACGGAGTT
+
CCCCCGGGGGGGGGGGGGGGGGGGGGGGGGGGGGGGGGGGGGGGGGGGGGGGGGGGGGGGGGGGGFEGGGGGGGGGGGGGGGGGGGGGGGGGGGGGGGGGGGGGGGGGGGGGGGGGGGGGGGGGGGGGGEFGGGGGGGFGGGGGGGGGGGGGGGGGGGGGGGGGGGGGGGGADEGDFGFGFFGFGFGGGGGGGGGGGGGGFFFFFFFFFFFFFFFFEFFFFFFFADFFFEFBFFD=C=?EFFF2>EFFEFE@?@FFFF?FFFF@9FFF?BF9141>924:;939B96:78??BBBF031
@M04999:289:000000000-L3R54:1:1101:9396:2355 2:N:0:395
TCGACTACTAGGGTATCTAATCCTGTTTGCTCCCCACGCTTTCGCATCTCAGCGTCAGTATCTGTCCAGAAGGCCGCCTTCGCCACCGGTATTCCTCCACATCTCTACGCATTTCACCGCTACACGTGGAATTCTACCCTCCTCTACAATACTCCAGATAACCAGTTTTAAGTGCAATTCCCAGGTTGAGCCCGGGGCTTTCACACCTAACTTAATTATCCGCCTACATGCCCTTTACGCCCAGTCATTCCGATTAACGCTCGCACCCTCCGTATTACCGCGGCTGCTGGCACGGAGTT
+
CCCCCDGGGGGGGGGGGGGGGGGFGFGGGGGGGGGGGGGGGGGGGGGGGGGGGGGGGGGGGGGGGGGGGGGGGGGGGGGGGGGGGGGGGGGGGGGGGGGGGGGGGGGGGGGGGGGGGGGGGGGGGGEGGE?FFGGGG,=DFGGFGGGGGFGGGGFDGGCCFFGGGGEFGGGGGGFGFFFGGGDF8DFGGGGGG>CDGGGGFAAFFFEFFFF=EFFFFFFFFF>D??DECFF5@FFFFE<EF9?FFFFFFFFE;?DF9)69FFF6>9(4?FF0,2:?<AF?B99;>>BFFB0()42396?
@M04999:289:000000000-L3R54:1:1101:10722:2401 2:N:0:395
TGAGGACTACTCGGGTATCTAATCCTGTTTGCTACCCACGCTTTCGAGCATGAACGTCAGTGTTATCCCAGGAGGCTGCCTTCGCCATCGGTATTCCTCCACATCTCTACGCATTTCACTGCTACACGTGGAATTCTACCTCCCTCTGACACACTCTAGTTAGACAGTTTCAAATGCACGTCCCAAGTTGAGCTCGGGGATTTCACATCTGACTTATCTAACCGTCTGCGCTCGCTTTACGCCCAGTAATTCCGATTAACGCTCGCACCCTACGTATTACGGCGGCTGCTGGCACGTAGTT
+
CCCCCGGGFGAEFGGGGGGGGFA<EFFEFGGGFCFEFCCBFFF<FECGGGGGCFFGGGGGGGGCEFGGGGGGFGGGG<CFFFGEGGGDGGGGGFGGCEE,EFGGGGGFGABFGGF9EF9@BCFGGGFGF@@CFF8DFFGGG8DE=D??FGFGGGGFGFC=DFGDEFGED8FFGGGFFGFGGG@EDGGE,=D?,,=C7DDDB*9=;+?+);=EF59AEF6=884A<ABDE9=BD>B=BF*B82212?FFF?<E?;@;7@FF(((::9>;96<<:6:?>BFB0-(4904;00)(((,-4?FB2
@M04999:289:000000000-L3R54:1:1101:17254:2419 2:N:0:395
TGACTACAAGGGTATCTAATCCTGTTTGCTACCCACGCTTTCGAGCATGAACGTCAGTGTTATCCCAGGAGGCTGCCTTCGCCATCGGTATTCCTCCACGTCTCTACGCATTTCACTGCTACACGTGGAATTCTACCTCCCTCTGACACACTCTAGTTAGACAGTTTCAAATGCACGTCCCAAGTTGAGCTCGGGGATTTCACATCTGACTTATCTAACCGTCTGCGCTCGCTTTACGCCCAGTAATTCCGATTAACGCTCGCACCCTACGTATTACCGCGGCTGCTGGCACGTAGTTAGC
+
CCCCCGGGGGGGGGGGGGGGGGGGGGGGGGGGGGGGGGGGGGGGGGGGGAFGGGGGGGGGGGGGFGGGGGGGGGGGGGGGGGGGGGGGGGGGGGGGGGGGGGGGGGGGGGGGGGGGGGGGGGGGGGGGGGGGGGGGGGGGGGGFGGGGGGGGGGFGEFGGGGAFFGGGGGGGGGGGFGFGCCFGGGGDFGGGEDGGGGGGFFFFFFFFEFFFFFFFEFFDBADFBFBBADFFFFFFFFFFF;?@<EFFFC;61@DFFFB;?@BBF>?:??FB<<:<AD09BBFF9?)87:?D0,(,364).
@M04999:289:000000000-L3R54:1:1101:19656:2432 2:N:0:395
TAGACTACAAGGGTATCTAATCCTGTTTGCTCCCCACGCTTTCGCATCTCAGCGTCAGTATCTGTCCAGAAGGCCGCCTTCGCCACCGGTATTCCTCCACATCTCTACGCATTTCACCGCTACACGTGGAATTCTACCTTCCTCTACAATACTCCAGATAACCAGTTTTAAGTGCAGTTCCCAGGTTGAGCCCGGGGCTTTCACACCTAACTTAATTATCCGCCTACATGCCCTTTACGCCCAGTCATTCCGATTAACGCTCGCACCCTCCGTATTACCGCGGCTGCTGGCACGGAGTT
+
CCCCCGGGGGGGGGGGGGGGGGGGGGGGGGGGGGGGGGGGGGGGGGGGFFGGGGGGGGGGGGGGGGGGGGGGGGGGGGGGGGGGGGGGGGGGGGGGGGGGGGGGGGGGGGGGGGGGGGGGGGGGGGGGGGGGGGGGGFGGGGGGGGGGGGGGGGGGGGGGGGGGGFFGDGGGGGFGFGFGGGFGGGGGFFG;FGGGGG>;9FFFFFDFE=DFFFFFEFFCA=DFFFFF?EE>@BDBEEFFF0;0;EEEEFF@FD;?EEFBD6964>90:8?>??0:>24:>F;9>;BF::F0803>1(3
@M04999:289:000000000-L3R54:1:1101:7623:2450 2:N:0:395
GTAAGACTACTCGGGTATCTAATCCTGTTTGCTACCCACGCTTTCGAGCATGAACGTCAGTGTTATCCCAGGAGGCTGCCTTCGCCATCGGTATTCCTCCACATCTCTACGCATTTCACTGCTACACGTGGAATTCTACCTCCCTCTGACACACTCTAGTTAGACAGTTTCAAATGCACGTCCCAAGTTGAGCTCGGGGATTTCACATCTGACTTATCTAACCGTCTGCGCTCGCTTTACGCCCAGTAATTCCGATTAACGCTCGCACCCTACGTATTACCGCGGCTGCTGGCACGTAGTT
+
CCCCCGGGGGGGGGGGGGGGGGGGGGGGGGGGGGGGGGGGGGGGGGGGGGGGGGGGGGGGGGGGGGGGGGGGGGGGGGGFGGGGGGGGGGGGGGGGGGGGGGGGGGGGGGGGGGGGGGGGGGGGGGGGGGGGGGGGGGGGGGGGGGGGGGGGGGGGGGGGGGGGGGGGDFGGGGGGFGFGGGGGFCGDGGGGD9?DGGDGDFFFFFFFFFE@=FFFFFFFFFFFFDD9EFB46@BFFF4==@FB0?ECFFFFFF17?DFED@FFB>BFF?<?FBB<AB<>>6;19B>>F??:<:?B?B026
@M04999:289:000000000-L3R54:1:1101:23048:2456 2:N:0:395
GGACTACCCGGGTATCTAATCCTGTTTGCTCCCCACGCTTTCGCATCTCAGCGTCAGTATCTGTCCAGAAGGCCGCCTTCGCCACCGGTATTCCTCCACATCTCCACGCATTTCACCGCTACACGTGGAATTCTACCTTCCTCTACAATACTCTAGTTAACCAGTTTTAAGTGCAATTCCTAGGTTGAGCCCAGGGCTTTCACACCTAACTTAATTATCCGCCTACATGCCCTTTACGCCCAGTCATTCCGATTAACGCTCGCACCCTCCGTATTACCGCGGCTGCTGGCACGGAGTTAGC
+
CCCCCGGGGGGGGGGGGGGGGGGGGGGGGGGGGGGGGGGGGGGGGGGGGGGGGGGGGGGGGGGGGGGGGGGGGGGGGGGGGGGGGGGGGGGGGGGGGGGGGGGGGGGGGGGGGGGGGGGGGGGGGGGGCGGGGGFGGGGGGGGFGGGGGGGGGGGGGGGFGGGGGGGGGGGDFGGGFGFGGGGDGGFGGCGGGGGGGGGGFFFFFFFFBFCEFFFFFFF?FFAFFFFECF:BBFFEFFDFFDFEFFFFE?E?D<DEE;>FFF91>>?2?FFF?::>FFBFFF>>>BBBFBFBF;10-49>-
@M04999:289:000000000-L3R54:1:1101:23554:2461 2:N:0:395
TATAGGACTACACGGGTATCTAATCCTGTTTGCTCCCCACGCTTTCGCATCTCAGCGTCAGTATCTGTCCAGAAGGCCGCCTTCGCCACCGGTATTCCTCCACATCTCTACGCATTTCACCGCTACACGTGGAATTCTACCTTCCTCTACAATACTCTAGTTAACCAGTTTTAAGTGCAATTCCTAGGTTGAGCCCAGGGCTTTCACACCTAACTTAATTATCCGCCTACATGCCCTTTACGCCCAGTCATTCCGATGAACGCTCGCACCCTCCGTATTACCGCGGCTGCTGGCACGGAGG
+
CCCCCGGGGGGGGGGGGGGGGGGGGGGGGGGGGGGGGGGGGGGGGGGGGGGGGGGGGGGGGGGGGGGGGGGGGGGGGGGGGGGGGGGGGGGGGCGGGGGGGGGGGGGGGGGGGGGGGGGGGGGGGGGGGGGGGGGGGGGGGGCFFGGGGGGFGGGGGGGGGGGGGCFGGGFDGGGGCGFGGCGGGGGGGGGGGGGGGGGGFF66AFFFFDFFFFFFFF>EFEFFDFFD@FFFFF=>=BEFFFF@>@D@@AC???@06(99;;?@@9BFBF88?B>6::B><)80921(4:?B337<B(,1(
@M04999:289:000000000-L3R54:1:1101:12115:2513 2:N:0:395
CGACTACCAGGGTATCTAATCCTGTTTGCTCCCCACGCTTTCGCATCTCAGCGTCAGTATCTGTCCAGAAGGCCGCCTTCGCCACCGGTATTCCTCCACATCTCTACGCATTTCACCGCTACACGTGGAATTCTACCTTCCTCTACAATACTCCAGATAACCAGTTTTAAGTGCAATTCCCAGGTTGAGCCCGGGGCTTGCACACCTAACTTAATTATCCGCCTACATGCCCTTTACGCCCAGTCATTCCGATTAACGCTCGCACCCTCCGTATTACCGCGGCTGCTGGCACGGAGTTAGC
+
CCCCCGGFGGGGFD@FGGGGGGGGGGFDFCFDFGGGGGGGGFDGG:C<FFFGGBFEGGGFC<F@FGGGGGGGGGGGGGGGGGGGGGGGDGGGGGAEGGGGGFAFFFGDCGDGGFFGFFDGGGGGEFGDFGGFFGGGGGFGC8EAAFG9AFGGGGGF,9EFFEFGGGADGCFDDFG=FFF?FFGE8,D@FGGGEGGCCDG**9FFF4AFFFF?=>F:C6B>>@2=9B>:?@EB;;3;;3;:68<()7C)5<8:3(2?)/(3(4((-9?:6?FFF?(5A6((,4(096)5342)3((,,..4-
@M04999:289:000000000-L3R54:1:1101:24005:2541 2:N:0:395
GCGACTACAAGGGTATCTAATCCTGTTTGCTCCCCACGCTTTCGCATCTCAGCGTCAGTATCTGTCCAGAAGGCCGCCTTCGCCACCGGTATTCCTCCACATCTCTACGCATTTCACCGCTACACGTGGAATTCTACCTTCCTCTACAATACTCTAGTTAACCAGTTTTAAGTGCAATTCCTAGGTTGAGCCCAGGGCTTTCACACCTAACTTAATTATCCGCCTACATGCCCTTTACGCCCAGTCATTCCGATTAACGCTCGCACCCTCCGTATTACCGCGGCTGCTGGCACGGAGTT
+
CCCCCGGGGGGGGGGGGGGGGGGGGGGGGGGGGGGGGGGGGGGGG:FGGGGGGGGGGGGGGGGGGGGGGGGGGGGGGGGGGGGGFGGGGGGGGGGGGGGGGGGGGGGGGGGGGGGGGGGGGGGGGGGGGDGGGGGGGGGGGGGGGGGGDCGFGGGGGGGGGGGCFFDGGGGGGGGGFGFGGGFGFGGGGGGGGGGGGGGGFFFFFFFFFFFFFFCAEFFFFFDDFFFFEEFFFFFFFFFFBB=243)<CEEF?@D7C<D9?DF;6@B??B?>((386A)314111(-40:?()44(,-:
@M04999:289:000000000-L3R54:1:1101:24266:2545 2:N:0:395
TATGACTACTCGGGTATCTAATCCTGTTTGCTCCCCACGCTTTCGCATCTCAGCGTCAGTATCTGTCCAGAAGGCTGCCTTCGCCACCGGTATTCCTCCACATCTCTACGCATTTCACCGCTACACGTGGAATTCTACCTTCCCCTACAATACTCTAGTTAACCAGTTTTAAGTGCAATTCCTAGGTTGAGCCCAGGGCTTTCACACCTAACTTAATTATCCGCCTACATGCCCTTTACGCCCAGTCATTCCGATTAACGCTCGCACCCTCCGTATTACCGCGGCTGCTGGCACGGAGTT
+
CCCCCGGGGGGGGGGGGGGGGGGGGGGGGGGGGGGGGGGGGGGGGGGEGGGGGGGGGGGGGGGGGGGGGGGGGGGGGGGGGGGGGGGGGGGGFGGGGGGGGGGGGGGGGGGGGGGGGGGGGGGGGGGGGGGGGGGGGGADGGGGGGGGGDGGGGGGGGGFGGGGGGGGGGGGGGGGFGFGGFGGGDFEFGGGGGGFG>GGFFFFFFFFFFFFFFFFFCF5FFFFFFFF=EA:E@BFFFFDF=@DFFEBFFFFFFFFFFFFFFF>@BFB<1=BFB0:BFFAFFFF0(4<DF0<0><9>(,3
@M04999:289:000000000-L3R54:1:1101:11479:2575 2:N:0:395
GAGTGACTACTCGGGTATCTAATCCTGTTTGCTCCCCACGCTTTCGCATCTCAGCGTCAGTATCTGTCCAGAAGGCCGCCTTCGCCACCGGTATTCCTCCACATCTCTACGCATTTCACCGCTACACGTGGAATTCTACCTTCCTCTACAATACTCCAGATAACCAGTTTTAAGTGCAATTCCCAGGTTGAGCCCGGGGCTTTCACACCTAACTTAATTATCCGCCTACATGCCCTTTACGCCCAGTCATGCCGATTAACGCTCGCACCCTCCGTATTACCGCGGCTGCTGGCACGGAGTT
+
CCCCCGGFGGCFGGGFGGGGGGGGGFGGGGGGGGGGGGGGGGGGGGGGGGGGGFGGGGGGGGGGGGFGGGGGGGGGGGGGGGGGGGGGGGFFGGGGGGGGFGG8AEGGGGGGGGGGCGGEFEGGGGGFGGGGGGFGGGGGFGGGGFGGGGGGGGGGFGGCGGGGGGGGGFCF===FFGFGGGGGGGFGGGFGGGFGDGGGDFF4BAFFFFFFFFFFFFFEF??=DFFFFEEC@BFF@EEFFFFFFF@EFF)4@B>;;2>226?BF66;F:,2:7????AAA0(416>11:?76(.4,(((.
@M04999:289:000000000-L3R54:1:1101:10050:2583 2:N:0:395
GGACTACCGGGGTATCTAATCCTGTTTGCTCCCCACGCTTTCGCATCTCAGCGTCAGTATCTGTCCAGAAGGCCGCCTTCGCCACCGGTATTCCTCCACATCTCTACGCATTTCACCGCTACACGTGGAATTCTACCTTCCTCTACAATACTCTAGTTAACCAGTTTTAAGTGCAATTCCTAGGTTGAGCCCAGGGCTTTCACACCTAACTTAATTATCCGCCTACATGCCCTTTACGCCCAGTCATTCCGATTAACGCTCGCACCCTCCGTATTACCGCGGCTGCTGGCACGGAGTTAGC
+
CCCCCGGGGGGGFGGGGGGGGGGGGGGGGGGFGGGGGGGGGGGGGGGGGGGGGGGGGGGGGGGGGGGGGGGGGGGGGGGGGGGGGGGGGGGGGGGDGGGGGGGGGGGGGGGGGGGGGGGGGGGGGGGGGGGGGGGGGGGGGGGGGGGGGGGGG8EGGGGGGGGGFGGGGGGGGGGGFGFGGGGFGGGGGGGGGGFDDGFFFFFFF>FFEFAEFFFFEFFEFFFD>F=EFFBFEBEFCDFEFFDE@FCC?CEDF??EFFF<?FB19>FBFF3<B(8>A>?2(-9>><:B?:?>BB;9:29A2
@M04999:289:000000000-L3R54:1:1101:9941:2602 2:N:0:395
AATCGACTACAGGGGTATCTAATCCTGTTCGCTACCCATGCTTTCGAACCTCAGCGTCAGTTACAGACCAGAGAGCCGCCTTCGCCACTGGTGTTCTTCCATATATCTACGCATTCCACCGCTACACATGGAGTTCCACTCTCCTCTTCTGCACTCAAGAAAAACAGTTTCAGCTGCACTTCCCCGGTTAAGCCGAGGGCTTTCACAGCTGACTTGTTCTCCCGCCTGCGTTCGCTTTACGCCCAATAAATCCGGACAACGCTTGCCACCTACGTATTACCGCGGCTGCTGGCACGGAGTT
+
CCCCCGGGGGFGGGGGGGGGGGGGGGFFGGGGEGGGGGGGGGGGDEFFFDFGGGGGGGDGEFGGGGGGGFGGGGGGG7F:CFGGGGEGGGGGGGGGFGFGGGGGGGGGGFGDGGGGGGGGGGGGGGGGGGGGGGGGF;EFFCFGDGGFFGGGGFDFFFGFCFFGGGGGGGGEADFGFGFGGGGGGGGGGDGAFGDDGG>4A>FFFAFFDFFFFFFFFAF?F@F92>@FFF@02190=DCFF;>B@?13<AD>BF>:66114((3(-26>2((4?:)):>AA26>09>FF:0>?:24(46?1
@M04999:289:000000000-L3R54:1:1101:8457:2629 2:N:0:395
GGACTACCGGGGTATCTAATCCTGTTTGCTCCCCACGCTTTCGCATCTCAGCGTCAGTATCTGTCCAGAAGGCCGCCTTCGCCACCGGTATTCCTCCACATCTCTACGCATTTCACCGCTACACGTGGAATTCTACCTTCCTCTACAATACTCCAGATAACCAGTTTTAAGTGCAATTCCCAGGTTGAGCCCGGGGCTTTCACACCTAACTTAATTATCCGCCTACATGCCCTTTACGCCCAGTCATTCCGATTAACGCTCGCACCCCCCGTATTACCGCGGCTGCTGGCACGGAGGTAGC
+
CCCCCGFEFEGGCEGCFEGGGDFGFCFGGGFGGGCGGGGCGGGGCB7CFEGGGGGGGGGGGGGFGGGGGFEEGGEGEEEGGE>FGGGGG:<<E<EFGGGGGGFGGGGGGGGEFFCGGGGGGGGGGFF@GGGGGGGGFFDGFFGFGFGGGGGGGGGDGFFGGGGGG7C8EFGFFGGFF?FFGDGGFGGDF??@EGGD>CCFFFFAFAAF@=47BCBBC=B48>==?FFEE3/:;(6EFFFB0176@4??3CE1,(4:<:1<(49>7;((-4230(,:44((-29(42>?(:?F:>0((-24,
@M04999:289:000000000-L3R54:1:1101:12491:2696 2:N:0:395
GGACTACACGGGTATCTAATCCTGTTTGCTCCCCACGCTTTCGCATCTCAGCGTCAGTATCTGTCCAGAAGGCCGCCTTCGCCACCGGTATTCCTCCACATCTCCACGCACTTCACGGCTACACGCGGAATCCTACCCTCCTCTACAATACTCCAGACAACCAGTTTTAAGTGCAATTCCCAGGTTGAGCCCGGGGCTTTCACACTTAACTTAATTATCCGCCTACATGCCCTTTACGACCAGTCATTCCGATTAACGCTCGCACCCGCCGTAGTACCGCGGCTGCTGGCACGGAGTGAGC
+
A-6A<66,,8++=+6@6@F,C<@F6E,E,;E<<C,@:FBFGFGGGF76C@@A6@@:,<6CFFCFGDCF<,CFG8:EG7F9?7@F7FC+7:,CF,9EGGG,,A,C,CF++@+85CE,,448C8?FF+@:F3+,8,3@F,=+8382@FGFD,=8,@,3@+:3DEEC5+2@:9E:@9EFA8+DC:F>C9FCC7::9C*5C5*88@66?);B)7C<A6+19+;C>1;7?;3?<8/,=@)9)((:9(3<<A24<<(((4:A569(((((49(((46,,(-66<001,(44().(-()2(-,::),(
@M04999:289:000000000-L3R54:1:1101:19178:2706 2:N:0:395
GACTACCGGGGTATCTAATCCTGTTTGCTCCCCACGCTTTCGCATCTCAGCGTCAGTATCTGTCCAGAAGGCCGCCTTCGCCACCGGTACTCCTCCACATCTCTACGCATTTCACCGCTACACGTGGAATTCTACCTTCCTCTACAATACTCCAGATAACCAGTTTTAAGTGCAATTCCCAGGTTGAGCCCGGGGCTTTCACACCTAACTTAATTATCCGCCTACATGCCCTTTACGCCCAGTCATTCCGATTAACGCTCGCACCCTCCGTATTACCGCGGCTGCTGGCACGGAGTTAGCC
+
CCCCCGGGGGGGGGGGGGGGGGGGGGGGGGGGGGGGGGGGGGGGGGGGGGGGGGGGGGGGGGGGGGGGGGGGGGGGGGGGGGGGGGGGGGGGGGGGGGGGGGGGGGGGGGGGGGGGGGGGGGGGGGGGGGGGGGGGGGGGGGGGGGGGGGGGGGGGGGGGGGGGGGGGFFFGGGGGFGFGGGGGGGGGGGGGGGGGGGGGFFFFFFFFFFFFFFFFFFF>F?FFFEFFFF@EFECEFDBB;@FFFFFFEFFFFFA>?9?FFFB>BBFFBFFFF?24AFBF>FBFFFF7((5<16(8<A<6,
@M04999:289:000000000-L3R54:1:1101:11000:2709 2:N:0:395
GCGTCGACTACTAGGGTATCTAATCCTGTTCGCTACCCATGCTTTCGAACCTCAGCGTCAGTTACAGACCAGAGAGCCGCCTTCGCCACTGGTGTTCTTCCATATATCTACGCATTCCACCGCTACACATGGAGTTCCACTCTCCTCTTCTGCACTCAAGAAAAACAGTTTCAGCTGCACTTCCCCGGTTAAGCCGAGGGCTTTCACAGCTGACTTGTTCTCCCGCCTGCGTTCGCTTTACGCCCAATAAATCCGGACAACGCTTGCCACCTACGTATTACCGCGGCTGCTGGCACGGAGT
+
CCCCCGGGGGGGGGGGGGGGGGGGGGGGGGGGGGGGGGGGGGGGGGGGGGGGGGGGGGGGGGGGGGGGGGGGGGGGGGGGGGGGGGGGGGGGGFGGGGGGGGGGGGGGGGGGGGGGGGGGGGGGGGGGGGGGGGGGGGGGGGGFGGGGGGGGFGGGGGGGGFGGGGGGGG88DFCFFGFGGGGGGGGGGGGGGGGGGGGGFFFABFFFFFFFFFFFFFFEFFEDFFF@FFBFFFFFFFDFCDF9BD00)8AADBFFFFFFFFFF8?B?FFFFFF???<0>AFFF91((-1332812:>;9-
@M04999:289:000000000-L3R54:1:1101:22835:2727 2:N:0:395
TGCGACTACTAGGGTATCTAATCCTGTTTGCTCCCCACGCTTTCGCATCTCAGCGTCAGTATCTGTCCAGAAGGCCGCCTTCGCCACCGGTATTCCTCCACATCTCTACGCATTTCACCGCTACACGTGGAATTCTACCTTCCTCTACAATACTCTAGTTAACCAGTTTTAAGTGCAATTCCTAGGTTGAGCCCAGGGCTTTCACACCTAACTTAATTATCCGCCTACATGCCCTTTACGCCCAGTCATTCCGATTAACTCCCGCCTCCTCCGTATTACCGCGGCTGCTGCCACGACGTTC
+
CCCCCGDFGCCF<@EE@FGA@FFCGGGGGFGGG@GCGDCGCEFFGFE,@<FD@ECCFFGGGFGGGCCEFCECCFGGGEGEFFEGECEFG@F7?EGGGG=F<=?F9EFFF=F=+85FAF=EF@7BFDG,9B@,?>EG=@FFGGFFGGGGGGG8D,?FFF=DFFAE??=,,7@2,6?,4B++=6==;?AC,C,<CF1=7+;;**++?B;@DE:589AFEBF?FFABF2):5;C@E=((.9=)(0556;))9<?E@DF1()/)))(60((/1(40(,43(-)-499;99>BD))(.),((((((
@M04999:289:000000000-L3R54:1:1101:20180:2770 2:N:0:395
ATCGACTACAGGGGTATCTAATCCTGTTTGCTACCCACGCTTTCGAGCATGAACGTCAGTGTTATCCCAGGAGGCTGCCTTCGCCATCGGTATTCCTCCACATCTCTACGCATTTCACTGCTACACGTGGAATTCTACCTCCCTCTGACACACTCTAGTTAGACAGTTTCAAATGCACGTCCCAAGTTGAGCTCGGGGATTTCACATCTGACTTATCTAACCGTCTGCGCTCGCTTTACGCCCAGTCATTCCGATTAACGCTCGCCCCCTCCGTATTACCGCGGCTGCTGGCACGGCGTT
+
AC<CCGGGGFGGGGGGGGGGGGGGGGGGGGGGGGFGGEGGGGGGGFGGGGGGFGGGGGGGGFFGDEGGGGGGGGGGFGGGGGGGGGGFGGGFGGGGGGGGGGGGGGGGGGGGGGGGGGGGGGGGGGGGGGGFGGGGGGFC9EGFFG?F;@FGG@FGGGEEGGGGGGGGGGGFGFGFFGFGGGGGGGGGGGGG9D>DGGDDFFFFFFFFFFEFFFFFF>BEA99:@FFFF26@BFFF=EEEF@FFDEEFFEEFFD;(1?EFF0(6;207B9(49<17?99<:>;BF;;?::?:BBF>(449
@M04999:289:000000000-L3R54:1:1101:13317:2809 2:N:0:395
CATGACTACTCGGGTATCTAATCCTGTTTGCTCCCCACGCTTTCGCATCTCAGCGTCAGTATCTGTCCAGAAGGCCGCCTTCGCCACCGGTATTCCTCCACATCTCTACGCATTTCACCGCTACACGTGGAATTCTGCCTTCCTCTACAATACTCCAGATAACCAGTTTTAAGTGCAATTCCCAGGTTGAGCCCGGGGCTTTCACACCTAACTTAATTATCCGCCTACATGCCCGTTACGCCCAGTCATTCCGATTAACGCTCGCACCCTCCGTATTACCGCGGCTGCTGTCACGGAGTT
+
CCCCCGFGGGGGGGGGGGGGGGGGGGGGGGGGGGGGGGGGGGGGGGGGGGGGGGGGGGGGGGGGGGGGGGGGGGGGGGGGGGGGDGGGEGGGGGFGGGGGGGFFFFGGGGGGGGGGGGGGGGDGGGGGGGGGGGGGGGGGGGGGGGGGGGGFFAGGGGGGGGGGFGGGFFGGGFGGFGFGGGGGGF8EGGGGGGG>CGGGFFFCFFFBF=EBEFFFFFFFFC@BDFFFEFFF)8(6:;D><@@?D4.7<)<)4717<AF013<0-4>>FB(39::744<A((,36-4()5))..4--4(4
@M04999:289:000000000-L3R54:1:1101:17242:2823 2:N:0:395
ACGACTACTCGGGTATCTAATCCTGTTTGCTCCCCACGCTTTCGCATCTCAGCGTCAGTATCTGTCCAGAAGGCCGCCTTCGCCACCGGTATTCCTCCACATCCCTACGCATTTCACCGCTACACGTGGAATCCTACCTTCCTCTACAATACTCCAGATAACCAGTTTTAAGTGCAATTCCCGGGTTGAGCCCGGGGCTTTCACACCTAACTTAATTATCCGCCTACATGCCCTTTACGCCCAGTCATTCCGATAAACGCCTGCACCCTCCGTTTTACCGCGGTGGTTGGCACGGAGTTGG
+
<<CCC@CCEFFGG6+,,;C@CFF-CFEC6,CEFGGG:@EGF<,8,B@:,AEC<7@:@:FGGGGGCF,C@EFG@C<:F=FGC@FEG,4@:@:FAF9FG88F<55,A,C=:8?B@<,5C,6444=:AFAFC:5A,@E,C>D,=4=,,26@,=A,@A,=D96,@D8,@DDEEGC,@,9CD?A+5;+44@8:81DFCCDD?4CF4+:C+/?;>B3CC*+1*++11(5/1:@E3);;1=@;7./5(.((44)96?.54?0(67?(((-:2:B?1<?;2).,45.-4(7(-(((-((5)(-((-().
@M04999:289:000000000-L3R54:1:1101:24073:2825 2:N:0:395
GACTACCGGGGTATCTAATCCTGTTTGCTCCCCACGCTTTCGCATCTCAGCGTCAGTATCTGTCCAGAAGGCCGCCTTCGCCACCGGTATTCCTCCACATCTCTACGCATTTCACCGCTACACGTGGAATTCTACCTTCCTCTACAATACTCCAGATAACCAGTTTTAAGTGCAATTCCCAGGTTGAGCCCGGGGCTTTCACACCTAACTTAATTATCCGCCTACACGCCCTTTACGCCCAGTCATTCCGATTAACGCTCGCACCCTCCGTATTACCTCGGCTGCTGGCCCGGAGTTAGCC
+
A<,A@CFFEFC@@FFF@FGFGFGGGGGG9<EFFCEEG:FGB,@FGGGF@FGGGGGEF@ECFGFGDGDFFGGFFGGDFGF=FEGGFCGC4CFDFE<A?FF?<A?@@FCGG7CGGGCGGG7BFFGGG8CFFEEFGGFF948D8DFFGA99DGA9D8,=BDFC8?=EFGDFFFFFFA:5@F;C896@FFFGG6D7E87CD44CFFCAEFAABFFFF6B6<AFDFFFF83((67>;(;>E@D(:;?3@A3CFFFFF0?<AFF?6996>BF13:>(.84<<<4<1,8?B?)42((-46(,3.5-4)
@M04999:289:000000000-L3R54:1:1101:18604:2834 2:N:0:395
TGACTACCGGGGTATCTAATCCTGTTCGCTACCCATGCTTTCGAACCTCAGCGTCAGTTACAGACCAGAGAGCCGCCTTCGCCACTGGTGTTCTTCCATATATCTACGCATTTCACCGCTACACATGGAGTTCCACTCTCCCCTTCTGCACTCAAGTCTCTCAGTTTCCGATGCTCTTCCTCAGTTAAGCTGAGGGCTTTCACATTCAGACTTAAAAGACCGCCTGCGCTCCCTTTACGCCCAATAAATCCGGACAACGCTTGCCACCTACGGATTACCGCGGCTGCTGGCACGTAGTTA
+
CCCCCGGGGGGGGGGGGGGGGGGGGGGGGGGGGGGGGGGGGGGGGGGGGGGGGGGGGGGGGGGGGGGGGGGGGGGGGGGGGGGGGGGGFGGGGGGGGGGGGGGGGGGGGGGGGGGGGGGGGGGGGGGGGGGGGGGGGGGGGGGGGGGGGGGGGGDGFGGGGGGGGGGGGGGGGGGGFGFGGGGGGGGGGGGGGGGGGGGGFFFFFFFFFFFFFFFFFFFFFFAB@=DFFFFFFFFFFFFFBBF;DFF9CE@BBFFFFFFFFBFFFAF01:2(((-3>FA?;902(((5>?FBBF<?04<B
@M04999:289:000000000-L3R54:1:1101:16069:2858 2:N:0:395
TGACTACACGGGTATCTAATCCTGTTTGCTCCCCACGCTTTCGCATCTCAGCGTCAGTATCTGTCCAGAAGGCCGCCTTCGCCACCGGTATTCCTCCACATTTCTACGCATTTCACCGCTACACGTGGAATTCTACCTTCCTCTACAATACTCTAGTTAACCAGTTTTAAGTGCAATTCCTAGGTTGAGCCCAGGGCTTTCGCACCTAACTTAATTATCCGCCTACATGCCCTTTACGCCCAGTCATTCCGATTAACGCTCGCACCCTCCGTATTACCGCGGCGGCTGGCACGGAGTTAGC
+
CCCCCGGGGGGGGGGGGGGGGGFGGGGGGGGGGGGGGGECGGGGGEGEFGGGGFGGGGGGGGGGGGGGGGGGGGGGGGGGGGGGGGGGGGGGGGGGGGGGGGGGGGGGGGGEGGGGGGGGGGGGGFFFGGGGGGGGGGGGGGGGGGGGGGGGGGGGGGGGGGGGG?DCEDGGFGGFFGFGGGGFGGGGGFGGGFGGGGGGFFDFFFAAEFFFFFFFFAFEAB@@FDECFFBFF=BF4-(89D?;@;?C?EF@FFFF9@F0;BBFF28168>B<:7BA<13>90(,(4;011)-(-,,(.6.
@M04999:289:000000000-L3R54:1:1101:18445:2876 2:N:0:395
TAATGGACTACTCGGGTATCTAATCCTGTTCGCTACCCATGCTTTCGAACCTCAGCGTCAGTTACAGACCAGAGAGCCGCCTTCGCCACTGGTGTTCTTCCATATATCTACGCATTCCACCGCTACACATGGAGTTCCACTCTCCTCTTCTGCACTCAAGAAAAACAGTTTCAGCTGCACTTCCCCGGTTAAGCCGAGGGCTTTCACAGCTGACTTGTTCTCCCGCCTGCGTTCGCTTTACGCCCAATAAATCCGGACAACGCTTGCCACCTACGTATTACCGCGGCTGCTGGCACGGAGT
+
CCCCCGGGGGGGGGGGGGGGGGGFGGGGGGGGGGGGGGGGGGGGGGGGGGGGGGGGGGGGGGGGGGGGGGGGGGGGGGGGGGGGGGGGGGGGFGGGGGGGGGGGGGGGGGGGGGGGGGGGGGGGGGGGGGGGGFGGGGGGGGGGGGGGGGGGGGGGGGGGGGGGGGGGGGGGGGGGFGFGGFGFGGGGGGGGGGGGGGGGFFFFFFFFFFFFFFFFFFFFFFEDBF>@FFBDFD@@DFFFFFF@>@D;3;>CCFFFFFFFFFF<FFFFFB6:2::(267A<BF(73(49BFFF6:<:(17(
@M04999:289:000000000-L3R54:1:1101:21212:2877 2:N:0:395
GAACGACTACCGGGGTATCTAATCCTGTTTGCTCCCCACGCTTTCGCATCTCAGCGTCAGTATCTGTCCAGAAGGCCGCCTTCGCCACCGGTATTCCTCCACATCTCTACGCATTTCACCGCTACACGTGGAATTCTACCTTCCTCTACAATACTCCAGATAACCAGTTTTAAGTGCAATTCCCAGGTTGAGCCCGGGGCTTTCACACCTAACTTAATTATCCGCCTACATGCCCTTTACGCCCAGTCATTCCGATTAACGCTCGCACCCTCCGTATTACCGCGGCTGCTGTCACGGAGTT
+
C@CCCGGGGGGGGGGEGGGGGGGGGGGGGGGFGGGGGGGGGGGGGGGGGDGGGGGGGGGGGGGGGGGGGGGGGGGGGGGGGGFFGGGGGGGGDGGGGGGGGGGGGFGGGGGGGGGGGGGFGGGGGGGGGGGGGGGGGFGGFGGGGGGGGFF9FGGGGGGFGFFGFGGGGFGGGFCGFGFFCGF6CFCFGFD7CGGC999DFFFFC@CFF=E=BF8A=+1>A*9/=;01=;4CEF@EFEFFFF9,37=@EB25>???63)48>182629>:((86(32>>B<0(,40--(.4).-.8(((-.
@M04999:289:000000000-L3R54:1:1101:18187:2901 2:N:0:395
CCCGGGTATCTAATCCTGTTCGCTCCCCACGCTTTCGTCCATCAGCGTCAATCGGTATTTAGTAACCTGCCTTCGCAATCGGGGTTCTGTGTAATATCTATGCATTTCACCGCTACACTACACATTCCAGCTACTTCAATACTATTCAAGATTAACAGTATCAACGGCAGTTCTACAGTTAAGCTGCAGGTTTTCACCGCTGACTTATTAACCCGCCTACGGACCCTTTAAACCCAATAAATCCGGATAACGCTCGCATCCTCCGTATTACCGCGGCTGCTGGCACGGAGTTAGCCGATGC
+
CCCCCGGGGGGGGGGGGGGGGGGGGGGGGGGGGGGGGFGGGGGGGGGGGGGGGGGGGGGGGGGGGGGGGGGGGGGGGGGGGGGGGGGGGGGGGEFGGGGGGGGGGCGFGGGGGGGGGGGGGGGGGFGGFFGGGFGCGGGGGGGFDFGFFGGGFGGGGGGGFGGGGGGGGGGGGGGGFGFGGGGFAECFGGGFGGFGGGGGFFEFAFFFEEFC6AE>9?ABFAFFFFFF9>C=:@>=@1;FF)7;96<079<;9<?>FF:6?<F0><6<74<),3,6>09<8:0:B?FFFFF?56:7016:(
@M04999:289:000000000-L3R54:1:1101:20844:2926 2:N:0:395
TGACTACTGGGGTATCTAATCCTGTTCGCTCCCCACGCTTTCGTCCATCAGCGTCAATCGGTATTTAGTAACCTGCCTTCGCAATCGGGGTTCTGTGTAATATCTATGCATTTCACCGCTACACTACACATTCCAGCTACTTCAATACTATTCAAGATTAACAGTATCAACGGCAGTTCTACAGTTAAGCTGCAGGTTTTCACCGCTGACTTATCAACCCGCCTACGGACCCTTTAAACCCAATAAATCCGGATAACGCTCGCATCCTCCGTATTACCGCGGCTGCTGGCACGGAGTTAGC
+
CCCCCGGGGGGGGGGGGGGGGGGGGGGGGGGGGGGGGGGGGGGGGGGGGGGGGGGGGGGGGGGGGGGGGGGGGGGGGGGGGGGGGGGGGGGGGGGGGGGGGGGGFGGGGGGGGGGGGGGGGGGGGGGGGGGGGGGGFFGGGGGGGGGGGGGGGGGGFGGGFGGGGGGGGGGGGDGGFGFFGGGGGGGGGGGGGGGGFGGGFFFFFEFFBFEFEFFFFFFFFFFAFFFFFFFFFFFEFFFFFD0@FFFF?=69((:;EFB?DBFF:2?8>:B????FF<?9>>;BBB??B??D?9>FFBAF2
@M04999:289:000000000-L3R54:1:1101:11398:3000 2:N:0:395
GGACTACCCGGGTATCTAATCCTGTTTGCTCCCCACGCTTTCGCATCTCAGCGTCAGTATCTGTCCAGAAGGCCGCCTTCGCCACCGGTATTCCTCCACATCTCTACGCATTTCACCGCTACACGTGGAATTCTACCTTCCTCTACAATACTCCAGATAACCAGTTTTAAGTGCAATTCCCAGGTTGAGCCCGGGGCTTTCACGCCTAACTTAATTATCCGCCTACATGCCCTTTACGCCCAGTCATTCCGATTAACGCTCGCACCCCCCGTATTACCGCCGCCGCTGGCACGTAGTTAGC
+
CCCCCGCGGGGGFGGGGGGGFFGGGGGGGGGGGGGGGGGGGGGGGEGGGGGGG:FGEGGCFGGGFFGDFGGGGGGGGGGGGG@FEGG@FGGGGFFGGGGGGGFGGGGGDGCEFFFGGGGEGGGGGEF:F@FFGFFGGGGGGGGFFEDGDDGF?C8DCFEGGGG8@7,ECEEAEFF89FFD7C+A:EF,@7:CED57DC9C>FF>9AFFFBE?:8BFEFF?;BD25:;CE@)3436;9;DFB0=47>?9<33;11:>4((-12;071(((4939(5<4<(((,(-4((49?03,(..()..)
@M04999:289:000000000-L3R54:1:1101:13966:3009 2:N:0:395
AATTGGACTACACGGGTATCTAATCCTGTTTGCTCCCCACGCTTTCGCATCTCAGCGTCAGTATCTGTCCAGAAGGCCGCCTTCGCCACCGGTATTCCTCCACATCTCTACGCATTTCACCGCTACACGTGGAATTCTACCTTCCTCTACAATACTCCAGATAACCAGTTTTAAGTGCAATTCCCAGGTTGAGCCCGGGGCTTTCACACCTAACTTAATTATCCGCCTACATGCCCTTTACGCCCAGTCATTCCGATTAACGCTCGCCCCCTCCGTATTACCGCGGCTGCTGGCACGGAGG
+
CCCCCEFFDGFGGGGGGGGGFGGGFEGGGGFFGFGGGGFFGGGFGGGGGGGFGGGGD:BFGGFGFGGFGG@ECEAFGEGGGGFGGG:FGFEGEGGGGGGGGGGGGGDGGGF@EGG7?FGFGGGEGDFGGFC7FGGGGGGGFFGGGGGGGGGGGGGGDCGDCFGGDDAFCAFFFGGGF7CDGFGGBEFGGFCGGGGFGDD555A4A>FFFFF@EFFFE=BE>@C;@>?=@BFF<;@FE8;@CDF;@D;;=@C<<C33;<1:469:?224361313(-4<?)5A6>962((-5),31,4((-(
@M04999:289:000000000-L3R54:1:1101:22996:3015 2:N:0:395
CGACTACAAGGGTATCTAATCCTGTTCGCTCCCCACGCTTTCGTCCATCAGCGTCAATCGGTATTTAGTAACCTGCCTTCGCAATCGGGGTTCTGTGTAATATCTATGCATTTCACCGCTACACTACACATTCCAGCTACTTCAATACTATTCAAGATTAACAGTATCAACGGCAGTTCTACAGTTAAGCTGCAGGTTTTCACCGCTGACTTATCAACCCGCCTACGGACCCTTTAAACCCAATAAATCCGGATAACGCTCGCATCCTCCGTATTACCGCGGCTGCTGGCACGGAGTTAGC
+
CCCCCGGGGGGGGGGGGGGGGGGGGGGGGGGGGGGGGGGGGGGGGGGGGGGGGGGGGGGGGGGGGGGGGGGGGGGGGGGGGGGGGGGGGGGGGGGGGGGGGGGGFGGGGGGGGGGGGGGGGGGGGGGGGGGGGGGGGGGGGGGGGGGGGGGGGGCFGGGGGGGGGGGGGGGGGGGGFGFGGGGGGGGGGGGGGGGGGGCGFFFFFA?FFFFFFFFFFFFFFBFFFFFFFFFFFFFFFFFFFF@3@EFFFEFF06<A<16@?0;>?BFFA?BB?FF<<A?BF>B;FFBFFFFFF;B>BFFF5
@M04999:289:000000000-L3R54:1:1101:25176:3076 2:N:0:395
GACTACTAGGGTATCTAATCCTGTTTGCTCCCCACGCTTTCGCATCTCAGCGTCAGTATCTGTCCAGAAGGCCGCCTTCGCCACCGGTATTCCTCCACATCTCTACGCATTTCACCGCTACACGTGGAATTCTACCTTCCTCTACAATACTCCAGATAACCAGTTTTAAGTGCAATTCCCAGGTTGAGCCCGGGGCTTTCACACCTAACTTAATTATCCGCCTACATGCCCTTTACGCCCAGTCATTCCGATTAACGCTCGCACCCTCCGTATTACCGCGGCTGCTGGCACGGAGTTAGCC
+
CCCCCGGGGGGGGGGGGGGGGCGGGGGGGGGGGGGGGGGGGGGGGGGGGGGGGGGGGGGGGGGGGGGGGGGGGGGGGGGGGGGGGGGGGGGGGFGGGGGFGGGGGGGGGGGGCGGGGGGGGGGGEFGGGGGGGGGGGGGGGGGGGGGGGGGGFGFGG8DGGGGGGGGGFFDFCFGGFGFGGGDFGGGGGGGGGGCDGFF>>FCFEAFFFFFFEFFF<FF=F??@DFFEF:BEDFEFFFBFDFEFFFFFFF;?F@E409D@BF>>F0(:?FFBF>A<B:96(1(33?.3<0<022(,(6)).
@M04999:289:000000000-L3R54:1:1101:6262:3077 2:N:0:395
GACGACTACCCGGGTATCTAATCCTGTTTGCTCCCCACGCTTTCGCATCTCAGCGTCAGTATCTGTCCAGAAGGCCGCCTTCGCCACCGGTATTCCTCCACATCTCTACGCATTTCACCGCTACACGTGGAATTCTACCTTCCTCTACAATACTCTAGTTAACCAGTTTTAAGTGCAATTCCTAGGTTGAGCCCAGGGCTTTCACACCTAACTTAATTATCCGCCTACATGCCCTTTACGCCCAGTCATTCCGATTAACGCTCGCACCCTCCGTATTACCGCGGCTGCTGGCACGGAGTTT
+
CCCCCGGGGGGGGGGGGGGGGGGGGFGGGGGGGGGFGGGGGGGGGGGDEGGGGGGGGGGGGGGGGGGGGGGGGGGGGGGGGGGDGGGGGGEGGGGDGGGGGGGGGGGGGGGGGGGGGGGGGGGGGGGGGGGGFGGGGGGGFGGGGGGGGGGGGGFGGFFFGGGGGGGFCGGGGGGGFGFGGGGGFGGGG7DF?D9FF7DDFFFFFFFD@B@DFFFF4=AAF4@>DFFDEFE@BB=DF:EEF9B<=@@EF3<?;D?FD?6106;,4,(4:66:>F:?:<4469>6>F91??7<1<:>04??-
@M04999:289:000000000-L3R54:1:1101:17579:3081 2:N:0:395
ATTGACTACCGGGGCATCTAATCCTGTTTGCTCCCCACGCTTTCGCATCTCAGCGTCAGTATCTGTCCAGAAGGCCGCCTTCGCCACCGGTATTCCTCCACATCTCTACGCATTTCACCGCTACACGTTGAATTCTACCTTCCTCTACAATACTCTAGTTAACCAGTTTTAAGTGCAATTCCTAGGGTGAGCCCAGGGCTTTCACACCCAACTTAATTATCCGCCTACATGCCCTTTACGCCCAGTCATTCCGATTAACGCTCGCACCCTCCGTATTACCACGGCCGCTGGCACGGAGTTT
+
CCCCCFFEFGGEGGGGGGGDFFCFEFEFGFFFE<FGGGEGEFGD:CFGGC@EFGGCC@C@,ECFFGGGAFGFGGFGCEG:FEFFFGEGEGEEFGEGGAFE84A<CEFECFG7@FGGGGGGGGEGGGC=,A<E,EFD=>EGFGGGGA=A=DFCED==DD=DE:DEE?,@FGG8D<=;CFFGCGCG;E,@+:DEFG57CG7*;A+BA6*9)5<A@F9BC8BE+@>=5>@BE?EEEDE8;74>@BB?;()7)1/94(6;;EF<96(,(,4-8(-((,,8?4)6)),((-(((,(,37?>(((.)
@M04999:289:000000000-L3R54:1:1101:7542:3090 2:N:0:395
GACTACTGGGGTATCTAATCCTGTTTGCTACCCACGCTTTCGAGCATGAACGTCAGTGTTATCCCAGGAGGCTGCCTTCGCCATCGGTATTCCTCCACATCTCTACGCATTTCACTGCTACACGTGGAATTCTACCTCCCTCTGACACACTCTAGTTAGACAGTTTCAAATGCACGTCCCAAGTTGAGCCCGGGGGTTTCACATCTGACTTATCTAACCGTCTGCGCTCGCTTTACGCCCAGTAATTCCGATTAACGCTCCAACCCCTCGTATTACTGTGGCCGCCGGCACGGAGTTTACC
+
CCC@,@CCFGG@8C<@,F<6FAD6FF,@FCGGGDEGDFFG9C<C,@C<,ECCB<B@FF<F9F9;F,;DFCFC,,,E<FF@:F,8E@FCBBGAF?,AFD=,5?EFCFFB=CEG,5<E,C=;A4?=FAC+C9FAE4@E,4,@=DD8DFGD,+11,33,@=,,=4==EF,,@EEGG87=F=@82?FEGCC8A?F+=:C*0;D=9+=+;8+966E46+=8*0A226>(4(202(3(633>D?9E;D3..<<??40(42<410(((,(.44((44(((4)6-464(((((((-(-42(,(-..-)-
@M04999:289:000000000-L3R54:1:1101:6323:3091 2:N:0:395
CGACTACAAGGGTATCTAATCCTGTTCGCTCCCCACGCTTTCGTCCATCAGCGTCAATCGGTATTTAGTAACCTGCCTTCGCAATCGGGGTTCTGTGTAATATCTATGCATTTCACCGCTACACTACACATTCCAGCTACTTCAATACTATTCAAGATTAACAGTATCAACGGCAGTTCTACAGTTAAGCTGCAGGTTTTCACCGCTGACTTATCAACCCGCCTACGGACCCTTTAAACCCAATAAATCCGGATAACGCTCGCATCCTCCGTATTACCGCGGCTGCTGGCAAGGAGTTATC
+
CCCC@CDGGGGGFFGFGGGGGGGGGGFGGGGGGFCGGGGGGGGGGGGCFGGCGFEGGGCFGGGGGGGGGGGGGGFGGFGGGGGDGGGGGGFEGFEGFGAFGGGGCFGFCFFFGGGGGGGGGGGGGGGGGGGGFDEDFD=EDAFGGGG?FGFFCAFFGGGFFFFGGGGGGGGGGGGGFGFGGGGGGGGGGGFGGGGGFGFGCFFBFFFBAFFFFFFAE>4>5>==>DFF@>=@FDEE?CEF7(/:@3CE5=690;@EFD9,,34409??FFFBF:026<F6039>FF2:?<()(-(4<:)))
@M04999:289:000000000-L3R54:1:1101:10767:3094 2:N:0:395
TGACTACCAGGGTATCTAATCCTGTTCGCTCCCCACGCTTTCGTCCATCAGCGTCAATCGGTATTTAGTAACCTGCCTTCGCAATCGGGGTTCTGTGTAATATCTATGCATTTCACCGCTACACTACACATTCCAGCTACTTCAATACTATTCAAGATTAACAGTATCAACGGCAGTTCTACAGTTAAGCTGCAGGTTTTCACCGCTGACTTATCAACCCGCCTACGGACCCTTTAAACCCAATAAATCCGGATAACGCTCGCACCCTCCGTATTACCGCGGCTGCTGGCACGGAGTTAGC
+
CCCCCGGGGGGGGGGGGGGGGGGGGGGGGGGGGGGGGGGGGGGGGGGGGGGGGGGGGGGGGGGGGGGGGGGGGGGGGGGGGGGGGGGGGGGGGGGGGGFFGGGGCFGGGGGGGGGGGGGGGGGGGGGGGGGGGGGGGGGGGGGGFGGGGGGFGGGGGGGGGGGGGGGGGGGGEGGGFGFGGGGGGGGGGGGGGGGGGGGGFFFFFFFFFFFFEFFFFFFDFFFFFF??FFFFBBEEFFFFFFF@FFFEF;B9<;@EFF62(:BBBB68<6>21?BA<<BB43>>B0))3137?47(,4<A)
@M04999:289:000000000-L3R54:1:1101:8892:3126 2:N:0:395
GACTACAAGGGTATCTAATCCCGTTCGCTCCCCACGCTTTCGTCCATCAGCGTCAATCGGTATTTAGTAACCTGCCTTCGCAATCGGGGTTCTGTGTAATATCTATGCATTTCACCGCTACACTACACATTCCAGCTACTTCAATACTATTCAAGATTAACAGTATCAACGGCAGTTCTACAGTTAAGCTGCAGGTTTTCACCGCTGACTTATCAACCCGCCTACGGACCCTTTAAACCCAATAAATCCGGATAACGCTCGCATCCTCCGTATTACCGCGGCTGCTGGCACGGAGTTAGCC
+
CCCCCGGGGGGGGGGGGGGGGGGGGGGGGGGGGGGGGGGGGGGGGGGGGGGGGGGGGGGGGGGGGGGGGGGGGGGGGGGGGGGGGGGGGGGGGGGGGGGGGGGFGGGGGGGGGGGGGGGGGGGGGGGGGGGGGGGGGGGGGGGGGGGGGGFGGGGGFFGGGGGGGGGGGGGGCEGEFGFGGGGGGGGGGGGGGGGGGGGGFFFFEEFEFEFFFFFFFFFFFFAFFFFFBFFF@EFFFFFFFFF@ECFEFF9?@DF8D@079;><927ABFFF<0<A9?>>2>B;604711>?232(3:6<7
@M04999:289:000000000-L3R54:1:1101:12628:3131 2:N:0:395
GAGACTACACGGGTATCTAATCCTGTTTGCTCCCCACGCTTTCGCACCTCAGCGTCAGTATCTGTCCAGAAGGCCGCCTTCGCCACCGGTATTCCTCCACATCTCTACGCATTTCACCGCTACACGTGGAATTCTACCTTCCTCTACAATACTCCAGATAACCAGTTTTAAGTGCAATTCCCAGGTTGAGCCCGGGGCTTTCACACCTAACTTAATTATCCGCCTACATGCCCTTTACGCCCAGTAATTCCGATTAACGCTCGCACCCTCCGCATTACCGCGGCTGCTGGCACGGAGTT
+
CCCCCGGGGGGGGGGGGGGGGGGGGGGGGGGGGGGGGGGGGGGGGG+@EGGGGGGGGGGGGGFG@DGGGG@FGGEFGGGGGGGGGGGGGGGGGGGGGGGGGGGGGGGGGGGGGFGGG9FEGGGGGGGGGGGGGGGGGGF98DGGGFGCGFGGGGGCDG99==DFGGAFFD8==DGGDGFGGGGGGGGDFGGGGGGGGGGGAAFFFAEF=>BCEFFF?:198>FF?(-337@):@;EFE@F;B??4.73?ECF0;DDF9<9?:>0((4:?6:6(-435>6476;904:7??FBF?3261:
@M04999:289:000000000-L3R54:1:1101:8799:3163 2:N:0:395
TGGACTACCAGGGTATCTAATCCTGTTTGCTACCCACGCTTTCGAGCATGAACGTCAGTGTTATCCCAGGAGGCTGCCTTCGCCATCGGTATTCCTCCACATCTCTACGCATTTCACTGCTACACGTGGAATTCTACCTCCCTCTGACACACTCTAGTTAGACAGTTTCAAATGCACGTCCCAAGTTGAGCTCGGGGATTTCACATCTGACTTATCTAACCGTCTGCGCTCGCTTTACGCCCAGTAATTCCGATTAACGCTCGCACCCTACGTATTACCGCGGCTGCTGGCACGTAGTT
+
CCCCCGGGFGGGGGGGGGGGGGGGGGGGGGGGGGGGGGGGGGGGGGGGGGGGGGGGGGGGGGGGGGGGGGGGGGGGGGGGGGGGGGGGGGGGGGGGGGGGGGGGGFGGGGGGGGGGGGGGGGGGGGGGGGGGGGGGGGGGGGGGGGGGGGFGDGGGGGGGGGGGGDFFGGGGGGGGFGFGGGGDGGGGGGGGGGGGGG>F?CFFFFFFFFFEFFAFCFFFFFFFFFFFF42:>>=24@DEB>;?EFE<CEFFDF0?EEFB?6@;BB>BF:?F?FF:>AA?>07B>>607>6:22((,3>
@M04999:289:000000000-L3R54:1:1101:15820:3195 2:N:0:395
AGCTGGACTACCCGGGTATCTAATCCTGTTTGCTACCCACGCTTTCGAGCATGAACGTCAGTGTTATCCCAGGAGGCTGCCTTCGCCATCGGTATTCCTCCACATCTCTACGCATTTCACTGCTACACGTGGAATTCTACCTCCCTCTGACACACTCTAGTTAGACAGTTTCAAATGCACGTCCCAAGTTGAGCTCGGGGATTTCACATCTGACTTATCTAACCGTCTGCGCTCGCTTTACGCCCAGTAATTCCGATTAACGCTCGCACCCTACGTATTACCGCGGCTGCTGGCACGTAGT
+
CCCCCGFGGGGGGGGGGGGGGGGGGGGFGGGGGGGGGGGGGDGGGGGGGGGGGGGGGGGGGGGGGGGGGGGGGGGGDFFGGGGGGGEGGGGGFEDFGFGGGGGGGGGGGGGGGGGGGGGGGGGGGGGGGGGGGGGGGGGGDFGGEGGGGGGGGGEFGGGGFGGGGGGFDGGFGGGGFGFGGGGGGGGEFGGGGGFGGD9959AFFFFFFFFFEFBFCFFFFEBBFAFFBEFF@@BFFFFFFF?9><76CC)9?CE;?D09>6@1<BB>>>6?1?B<B>?AFAB9919(760>7:??<(8:-
@M04999:289:000000000-L3R54:1:1101:9570:3212 2:N:0:395
AGGTTGACTACACGGGTATCTAATCCTGTTCGCTCCCCACGCTTTCGTCCATCAGCGTCAATCGGTATTTAGTAACCTGCCTTCGCAATCGGGGTTCTGTGTAATATCTATGCATTTCACCGCTACACTACACATTCCAGCTACTTCAATACTATTCAAGATTAACAGTATCAACGGCAGTTCTACAGTTAAGCTGCAGGTTTTCACCGCTGACTTATCAACCCGCCTACGGACCCTTTAAACCCAATAAATCCGGATAACGCTCGCATCCTCCGTATTACCGCGGCTGCTGGCACGGTGG
+
CCCCCGGGGGDEFEGDFFGGGGGGGGFGGGGGFCFEGGGDGGEBFCFFGGGFGFFG7BFGGFGCFFGFFGFFGGFGGGGGGGGGGGFE@BFGGGBFFGGGGGGCFGGGFGGGEFGGGGFGFCFEGGGCGGGGGGGGG9EFFGGGGDFGFFFGGGGGFFGGGGGGGGDEGGGDEFGGFCEDDFDGCGEGFGGGFFFGDCC?A;8?FFFFDFF=B>ACEAFF645>A=@26==2(6>7;@)@CEFF;7?FF<EEC19(8<;>8@>?:;9(8>FB2<B?(.4)690(,-1(7(.),((,,((--
@M04999:289:000000000-L3R54:1:1101:7612:3215 2:N:0:395
TGGTAGACTACACGGGTATCTAATCCTGTTTGCTACCCACGCTTTCGAGCATGAACGTCAGTGTTATCCCAGGAGGCTGCCTTCGCCATCGGTATTCCTCCACATCTCTACGCATTTCACTGCTACACGTGGAATTCTACTTCCCTCTGACACACTCTAGTTAGACAGTTTCAAATGCACGTCCTAAGTTGAGCTCGGGTATTTCACATCTTACTTATCTAACCGTCTACGCTCGCTTTACGCCCAGTAATTCCGATCAACGCTCGCACCCTACGTATTACCGCGGCTGCTGGCACGTAGT
+
@CC@CGGGGGD@EE@EEGGGGGAFGGGGGGGGGGFGGGGGGGGGCFG@EFCFEFDFFDGEGGCEFFF<9EFGFC@@BEF7EEFGGGGGDFFCFFGGGF9EEA=EF?FFFGGFCGGDGGGGA,CFGGGFE=?C+EEGGFGG,@EDCFGGFG,=DEE888DF,,@=4=;@GGCF8@F,?@F?CDGG+,78@===FC9DDCC+9ACFFF?@*8>*;;8;;+3*+*35>):)):<447=9-6-:=2(:>@>EE*?EC3;DF016@FB?(,62:0442,43<).).)490(327B?DB60)(.3(-
@M04999:289:000000000-L3R54:1:1101:13776:3238 2:N:0:395
GGGACTACTCGATCTAATCCTGTTTGCTCCCCACGCTTTCGCATCTCAGCGTCAGTATCTGTCCAGAAGGCCGCCTTCGCCACCGGTATTCCTCCACATCTCTACGCATTTCACCGCTACACGTGGAATTCTACCTTCCTCTACAATACTCCAGATAACCAGTTTTAAGTGCAATTCCCAGGTTGAGCCTGGGGCTTTCACACCTAACTTAATTATCCGCCTACATGCCCTTTACGCCCAGTCATTCCGATTAACGCTCGCACCCTCCGTATTACCGCGGCTGCTCGCACGGAGTTAGCCG
+
CCCCCGGG,<CE<AEFFGGFGFGGGGGDCEFE,@@:7FDGGDEECFGGFGGGGGG@FF<EF@6CFF<CF@,CFGGGGGGCFEGGGGFEGCEFAC<4FF<FFEEFFGE@@@DF<9ACCCGCDB?ABE7?98?FFDFF,@FGFGFFGGDEFFGFF,@=EFGGGGAE=C886EFCFFGF+6:FD8F?E,5<C7@C6C6CC>7@AFF9A6AA>7=EEAFFCF*792)->C?35:5(7*;9=2(0(0.4<<?<1;(13?E8@<@F@>;66(4(6-372:><?69B9(90))(4(2,4((-,.5<)(
@M04999:289:000000000-L3R54:1:1101:5944:3246 2:N:0:395
TTCGCGACTACTAGGGTATCTAATCCTGTTTGCTACCCACGCTTTCGAGCATGAACGTCAGTGTTATCCCAGGAGGCTGCCTTCGCCATCGGTATTCCTCCACATCTCTACGCATTTCACTGCTACACGTGGAATTCTACCTCCCTCTGACACACTCTAGTTAGACAGTTTCAAATGCACGTCCCAAGTTGAGCTCGGGGATTTCACATCTGACTTATCTAACCGTCTGCGCTCGCTTTACGCCCAGTAATTCCGATTAACGCTCGCACCCTACGTAGTACCGCGGCTGCTGGCACGTAGT
+
CCCCCGGGEGGGGGGGGGGGGGGGGGGGGGGGGGGGGFGGGGGGGGGGGGGGGGGGGGGGGFAFGFGGGFGGGGGGGGGGGGGGGGGGGGGGGGGGGGGGGGGGGGGGGGGGGEEGGGGGGGGGGGGGGGGGDFGGGGGGGFCEC?8FGGGGGFGDGFGGGGGGFGGGGGGGGF+EFGFF?FF6CFFGFGFGGGGDCGCGA5CFFFFFE9E;EFFFFFFFA9A=9:4>2C@FBFFFFFFFFDDBF;75>ECFEEFFFD@?<@0,-43>046???<72(44:4(-31320:D).81346(2-
@M04999:289:000000000-L3R54:1:1101:15411:3263 2:N:0:395
GGGACTACTAGGGTATCTAATCCTGTTTGCTCCCCACGCTTTCGCATCTCAGCGTCAGTATCTGTCCAGAAGGCCGCCTTCGCCACCGGTATTCCTCCACATCTCTACGCATTTCACCGCTACACGTGGAATTCTACCTTCCTCTACAATACTCCAGATAACCAGTTTTAAGTGCAATTCCCAGGTTGAGCCCGGGGCTTTCACACCTAACTTAATTATCCGCCTACATGCCCTTTACGCCCAGTCAATCCGATTAACGCTCGCACCCTCTGTATTACCGCGGCTGCGGGGACAGAGTTAT
+
CCCCCGGGFGGGGGGGGGFGGGGGGGGGFGGGGGGGGGGGGG9FEG7CCGGGGGEGGGGFFEFFFGGGGGGGGGGGGGGGGGGGGGGGG:C7EFGGCGGGGGGGGGGGGGGGGGGGGGGGDDFGD=A8CFCGGGGGGGGGGGGGGDFDGGGGFFGGEGGGGGDFFFFFGGGGD8DFF??FGG7D=DC,@1:FCEGD7*0?C8+=:ABFB:BE**=B6EAA82>=5-((9C@:B((849,8(46(.3))11311(6@F<(64?1(1218(4(..444:)-(,((((-((((((-(4(,))))
@M04999:289:000000000-L3R54:1:1101:20759:3284 2:N:0:395
TTCCTGACTACTAGGGTATCTAATCCTGTTTGCTCCCCACGCTTTCGCATCTCAGCGTCAGTATCTGTCCAGAAGGCCGCCTTCGCCACCGGTATTCCTCCACATCTCTACGCATTTCACCGCTACACGTGGAATTCTACCTTCCTCTACAATACTCTAGTTAACCAGTTTTAAGTGCAATTCCTAGGTTGAGCCCAGGGCTTTCACACCTAACTTAATTATCCGCCTACATGCCCTTTACGCCCAGTCATTCCGATTAACGCTCGCACCCTCCGTATTACCGCGGCTGCTGTCACGGCGT
+
CCCCCGGGGGGGGGGGGGGGGGGGFGGGGGGGGGGGGGGGGGGGGGGGGGGFGGGGGGDGGGGGGGGGGGGGG@GGGGGGGGGGF>GGGGGGGGGGGGGGGGGGGFEGGFGGGGGGGGGGGGGEGGGGGGGGDFGGGGGGGGGGGGGFGGDDGFFGGFFEGGGGGGGGAEE8EDGGFGFFFGGDGFFGGGGGDFGGFCG:>AFFFFFFF==@=CFF@8FCFAAEDFAFDB=AAE;BFFFFF99@FF(07>ECC?@D;?FCC797<B;;F1::007??<:444(((,326:??)84)((((-
@M04999:289:000000000-L3R54:1:1101:12474:3317 2:N:0:395
TGCCGGACTACTCGGGTATCTAATCCTGTTTGCTCCCCACGCTTTCGCATCTCAGCGTCAGTATCTGTCCAGAAGGCCGCCTTCGCCACCGGTATTCCTCCACATCTCTACGCATTTCACCGCTACACGTGGAATTCTACCTTCCTCTACAATACTCCAGATAACCAGTTTTAAGTGCAATTCCCAGGTTGAGCCCGGGGCTTTCACACCTAACTTACTTATCCGCCTACATGCCCTTTACGCCCAGTCAATCCGATTAACGCTCGCACCCTCGGTAGTACCGGGGCTGCGGGCATGGAGT
+
<ACCCCFE:FCFEE@:CFGGFECGEF<CFFGEFFGCFEF+@CG:@FEGGFGEFDFGGEFFGGEFGFGGGGFFCCEFF@C:FFCFDFGEFF:@>F7E?F<FGCGE:FCGA<?:FGEGCGFFFEGC++=FCFFE+B,=FGFGF8EDEF,9DGDGGG?EG,DFGGE9F68=AACDEGGCF?FGGFDA@ECCD?:?EC6?D>5/?>A*AFFFF2BEFFF+8+4*+1/4>9@0(6;C334(5(;6E@D227=/4)))/(,(((,))41(2,((,3,(,(-(,(4-56-(-((,46((27((..).(
@M04999:289:000000000-L3R54:1:1101:23358:3339 2:N:0:395
GACTACTCGGGTATCTAATCCTGTTTGCTCCCCACGCTTTCGCATCTCAGCGTCAGTATCTGTCCAGAAGGCCGCCTTCGCCACCGGTATTCCTCCACATCTCTACGCATTTCACCGCTACACGTGGAATTCTACCTTCCTCTACAATACTCCAGATAACCAGTTTTAAGTGCAATTCCCAGGTTGAGCCCGGGGCTTTCACACCTAACTTAATTATCCGCCTACATGCCCTTTGCGCCCAGTCATTCCGATTAAAGCTCGCACCCTCCGTATTACCGCGGCTGCTGGCACGGAGTGAGCC
+
@CCCCFCFEGDFGFGGGGGGGFFGGFFGGGFGGFGGGDB<@CEGCGGGGCFGCECGGCAFEFGDGGGGGGGGF@B@:F@?F:CGEEDC:F,E<CAFFGGGFGGGGGGGEEDEGGDFEGGGGGGGGG:F@FCFFGE9E,@EGGGGGAFFGF:E?F?E?FGDEGFDDFGF?DCDFGDA?FBFDD=5E?FEGGC7ECCDG*C::AFFF4AFFFFEFCAA*BA2?>:>:2?*3>27@3796>1AFD@)7??C)4<;:@4)/)7)(-714(,:0((42(6<64(2((,4340?F:2:2,33(-)3,
@M04999:289:000000000-L3R54:1:1101:18730:3381 2:N:0:395
AGTTGACTACACGGGTATCTAATCCTGTTTGCTCCCCACGCTTTCGCATCTCAGCGTCAGTATCTGTCCAGAAGGCCGCCTTCGCCACCGGTATTCCTCCACATCTCTACGCATTTCACCGCTACACGTGGAATTCTACCTTCCTCTACAATACTCTAGTTAACCAGTTTTAAGTGCAATTCCTAGGTTGAGCCCAGGGCTTTCACACCTAACTTAATTATCCGCCTACATGCCCTTTACGCCCAGTCATTCCGATTAACGCTCGCCCCCTCCGTATTACCCCGTCTGCTGTCACGGAGTT
+
CCCCCGGGGGGGGGGGGGGGGGGGGGGGGGGGGGGGGGGGGGGGGEGGGGGGGGGGGGGGGGGGGGGFGGFGGGGGGGGGG@FFDGGGGGGGGGGGGGGFGGGDGGGGGGGGGGGGGGGGGGGEGGGGFGGGGCGGGGGGGGGGGGGGGGGFGGGGGGGGGGGGGFGFGFGGFA=E7C+?FGFFGGFGGFCCDGGGGG*;FF?AFFFA=DEF=FBFEF>AACE>B5>=BBC5=B2EDE68:>=,205=F??E55;?;??4;9,361(4999131(4,.6A)(-4(-(-:<D)4-6:?(46.
@M04999:289:000000000-L3R54:1:1101:6587:3417 2:N:0:395
GACTACCCTGGTATCTAATCCTGTTTGCTCCCCACGCTTTCGCATCTCAGCGTCAGTATCTGTCCAGAAGGCCGCCTTCGCCACCGGTATTCCTCCACATCTCTACGCATTTCACCGCTACACGTGGAATTCTACCTTCCTCTACAATACTCCAGATAACCAGTTTTAAGTGCAATTCCCAGGTTGAGCCCGGGGCTTTCACACCTAACTTAATTATCCGCCTACATGCCCTTTACGCCCAGTCATTCCGATTAACGCTCGCACCCTCCGTATTACCGCGGCTGCTGGCACGGAGTTAGCC
+
@CCCCGGGGGFGGFGGGGGGGGGGGFGGGGGGGGGGGFCGGDEGGGGGGGGGGGGEG9FGGGFEGGGGGGFGGGGGGGDGGGGGFGGGGGGGGGGGGGF8AAFFGGGEGFGFCGFGGGGGGGGGGGCGFGEGFGGDEGGGGGGGGGGGCGG,DFF8E9FGGGGGEFGAFGFGGGGFFCFGGGGGGG,:FGGE?+@DDFGGFACFFFFAFEE@CFFFFFF9AF@@=EFFE3@EFE=>1?38;;EEFF?FEF0;0?CF;02;0>>B9??FFF6615AFFFBF99>>2:0(1(5?96;?24<<0
@M04999:289:000000000-L3R54:1:1101:8226:3446 2:N:0:395
TGGGAGACTACACGGGTATCTAATCCTGTTTGCTCCCCACGCTTTCGCATCTCAGCGTCAGTATCTGTCCAGAAGGCCGCCTTCGCCACCGGTATTCCTCCACATCTCTACGCATTTCACCGCTACACGTGGAATTCTACCTTCCTCTACAATACTCCAGATAACCAGTTTTAAGTGCAATTCCCAGGTTGGGCCCGGGGCTTTCACACCTAACTTAATTATCCGCCTACATGCCCTTTACGCCCAGTCATTCCGATTAACGCTCGCACCCTCCGTATTACCGCGGCTGCTGGCACGGAGT
+
CCCCCGGGGGGGGGGGGGGGGGGGGGGGGGGGGGGGGGGGGGGGGGGGGGGGGGGGGGGGGGGFGGGGGGGGGGGGGGGGGGGGGGGGGGGGGGGGGFGGGGGGFGGGGGGGGGGGGGGGGGGGGGGGGFGGGGGGGGGGGGGGGGGFGGGGGGGGGGGGGGFGGGGGGDGFGGGGFGFGGGGGGGGGGGGGGGGGGDGG>DFFFFFFFFBEFAFFF=AEF<CEDFFFFFEF<@@D@@FCC@FF@D@FFEE)9?:232:2)43139BB9BFFFBFF:::<B<:6>>97;BB2:6(429>>3
@M04999:289:000000000-L3R54:1:1101:7490:3452 2:N:0:395
GTTTCGACTACCCGGGTATCTAATCCTGTTTGCTCCCCACGCTTTCGCATCTCAGCGTCAGTATCTGTCCAGAAGGCCGCCTTCGCCACCGGTATTCCTCCACATCTCTACGCATTTCACCGCTACACGTGGAATTCTACCTTCCTCTACAATACTCCAGATAACCAGTTTTAAGTGCAATTCCCAGGTTGAGCCCGGGGCTTTCACACCTAACTTAATTATCCGCCTACATGCCCTTTACGCCCAGTCATTCCGATTAACGCTCGCACCCTCCGTATTACCGCGGCTGCTGGCACGGCGT
+
CCCCCGGGGGGGGGGGGGGGGGGFGGGGGGGGGGGGGGGGGGGGGGGGGGGGGGGGGGGGGGGGGGGGGGGGGGGGFGGGGGGGGGGGGGGEGGGGGGGGGGGGGGGGGGGGGGGGCFGGGGGCGEFGGGGGGFGGGGGGGG8EGGGGGGCFEGGGGGCGGF89EGGGGGGGGGGGFG?FGGDFEFGGGFGGG?EGDGGDEFFFFFFFEFFBEFFFFFFE>?E*(8(1(((9C8@F@;3A<?D;@F?;EE<?EE@0(38-)46<FBB(1-8:0244:B?FF)412140314)((.<?(,(-
@M04999:289:000000000-L3R54:1:1101:12523:3472 2:N:0:395
GACTACCAGGGTATCTAATCCTGTTCGCTACCCATGCTTTCGAACCTCAGCGTCAGTTACAGACCAGAGAGCCGCCTTCGCCACTGGTGTTCTTCCATATATCTACGCATTCCACCGCTACACATGGAGTTCCACTCTCCTCTTCTGCACTCAAGAAAAACAGTTTCAGCTGCACTTCCCCGGTTAAGCCGAGGGCTTTCACAGCTGACTTGTTCTCCCGCCTGCGTTCGCTTTACGCCCAATAAATCCGGACAACGCTTGCCACCTACGTATTACCGCGGCTGCTGGCACGGAGTTAGCC
+
CCCCCGGGGGGGGGGGGGGGGGGFGGGGGGGGGGGGGGGGGGGGGGGGGGGGGGGGGDGGGGGGGGGFGGGFGGGGGGGGGGGGGGGGGGGGGGGGGGFGGGGGGGGGGGGGGGGGGGGGGGGGGGGGGGGGGGGGFFGG8FGGGGGGGGGGGGGCGGGGGFFEGGGGGGFFGGGGFGFGGGGGGGGGGGGGGGGGG>FGFFFF>6AFFFFBCFFFFFFFFFFBF@9@?DFF;FE<DF6D<=@@ECCEE6:@FFB<9722??>>?FFF7:?<9:BA>4(7((2>:0>:??<?((3:4<44)
@M04999:289:000000000-L3R54:1:1101:20888:3478 2:N:0:395
TGACTACACGGGTATCTAATCCTGTTTGCTCCCCACGCTTTCGCATCTCAGCGTCAGTATTTGTCCAGAAGGCCGCCTTCGCCACCGGTATTCCTCCACATCTCTACGCATTTCACCGCTACACGTGGAATTCTACCTTCCTCTACAATACTCTAGTTAACCAGTTTTAAGTGCAATTCCTAGGTTGAGCCCGGGGCTTTCACACCTAACTTAATTATCCGCCTACATGCCCTTTACGCCCAGTCATTCCGATTAACGCTCGCACCCTCCGTATTACCGCGGCTGCTGGCACGGAGTTAGC
+
CCCCCGGGGGGGGGGGGGGGGGGGGGGGGGGGGGGGGGGGGGGGGGGGGGGGGGGGGGGGGGGGGGGGGGGGGGGGGGGGGGGGGGGGGGGGGGGGGGGGGGGGGGGGGGGGGGGGGGGGGGGGGGGGGGGGGGGGGGGGGGGGGGGGGGGGGGGGGGGCGFGGGGGGGDFFGGGGFGFGGGFGFDCFCFEGGEGDGGGGFFFFFFFFEDFFFFFAEFFE>BDFFFFFF33=>@FFFFFA>?FEEEFFFFFFFFFFF;>:?>FBBB<1<BFF?FFBBFF;09B>163:(8<F32(-8?2<4
@M04999:289:000000000-L3R54:1:1101:18145:3519 2:N:0:395
GATGACTACTCGGGTATCTAATCCTGTTTGCTCCCCACGCTTTCGCATCTCAGCGTCAGTATCTGTCCAGAAGGCCGCCTTCGCCACCGGTATTCCTCCACATCTCTACGCATTTCACCGCTACACGTGGAATTCTACCTTCCTCTACAATACTCTAGTTAACCAGTTTTAAGTGCAATTCCTAGGTTGAGCCCAGGGCTTTCACACCTAACTAAATTATCCGCCTACATGCCCTTTACGCCCAGTCTTTCCGATTAACGCTCGCACCCTCCGTATTCCCGCCGCTGCTGGCGCGGTGTT
+
CCCC8CEFGFFGDFGEGGFFF<EEGFGGDCFCFGFGFGFCF@CE@F@@FAFCEEGGGEGGFGCFC9<FFGA<:,BF@F@4@F@CGC?FFCG@D,,C@BFG@8FGFGFFFC@=FEEF5@F87@FE9,CFCCCA,DE=,@D9,6AFD,==DG=9EGG8=,@D,@FFCCFE,2E?FADG723=D=C:,==EGF8C@81@F++;**<A9FFED508C+*@499/4:-)75-0)/0;)5;30*96>>=58(/).1).,(/(()92(311>9>6:0(81:,.3)4813(4900(.5(4(-,4(44:
@M04999:289:000000000-L3R54:1:1101:24724:3519 2:N:0:395
AGACTACTAGGGTATCTAATCCTGTTTGCTCCCCACGCTTTCGCATCTCAGCGTCAGTATCTGTCCAGAAGGCCGCCTTCGCCACCGGTATTCCTCCACATCTCTACGCATTTCACCGCTACACGTGGAATTCTACCTTCCTCTACAATACTCCAGATAACCAGTTTTAAGTGCAATTCCCAGGTTGAGCCCGGGGCTTTCACACCTAACTTAATTATCCGCCTACATGCCCTTTACGCCCAGTCATTCCAATTAACGCTCGCACCCTCCGTATTACCGCGGCTGCTGGCACGGCGTTAGC
+
CCCCCGGGGGGFFFGGGGGGGGGGGGGGGGGGGGGGGGGGGGGEECFEFGFGGGGGCFGGGGGGFFFGGGGGGGGGGG:F@@FEGGGFGGGGGGGGGGGGGGGGGGGFGDFFAFCGFGGGEGGGGGFEGFGGGGGGGGGGGGGGGGGGGGGGGFFGGGGGGGGGGGGGC=FGGGGGFFFGGG6EFDGF8CFGGGGGCDGGBFAFFFFFFDE7B8E>E6B4?@DF@BECE=;:@2>EF@F86(2=<;C<CFFECFFFFF9FFF>BFF?6??04(40<A>6B>6>0,82:?01<(4,(,302-
@M04999:289:000000000-L3R54:1:1101:22708:3583 2:N:0:395
GACTGGACTACCCGGGTATCTAATCCTGTTTGCTCCCCACGCTTTCGCATCTCGGCGTCAGTATCTGTCCAGAAGGCCGCCTTCGCCACCGGTATTCCTCCACATCTCTACGCATTTCACCGCTACACGTGGAATTCTACCTTCCTCTACAATACTCCAGATAACCAGTTTTAAGTGCAATTCCCAGGTTGAGCCCGGGGCTTTCACACCTAACTTAATTATCCGCCTACATGCCCTTTACGCCCAGTCATTCCGATTAACGCTCGCACCCTCCGTATTACCGCGGCTGCTGGCACGGAGT
+
CCCCCGGGGGGGGGGGGGGGGGGGGGGGGGGGGGGFGGGGGGGGGGGGGDGGG@FGGGGGGGGGGGGGFGEGGGGGGGGGGGGG7FGGGGGGG>FFGGGGGGGGFGGGGGGGGGGGGGGFGGGGGGGGGGGGGFGGGGGGGGGGGGGGGGGGGGGGGGGGGGGFFFGGGGCFGGGGF?9?FGGGDFCGGFFDGGGGGGDD>AAFBFFFEFFFFFF>=FFFFFEFFDFF@DFFFFFDFFFFF7(:><<;<AFFFFFFB?:ABB;?:BFFFB?023>?(3>AA>(3409>B?0?:63):9;9(
@M04999:289:000000000-L3R54:1:1101:7009:3602 2:N:0:395
CGACTACTAGGGTATCTAATCCTGTTTGCTCCCCACGCTTTCGCATCTCAGCGTCAGTATCTGTCCAGAAGGCCGCCTTCGCCACCGGTATTCCTCCACATCTCTACGCATTTCACCGCTACACGTGGAATTCTACCTTCCTCTACAATACTCCAGATAACCAGTTTTAAGTGCAATTCCCAGGTTGAGCCCGGGGCTTTCACACCTAACTTAATTATCCGCCTACATGCCCTTTACGCCCAGTCATTCCGATTAACGCTCGCACCCTCCGTATTACCGCGGCTGCTGGCCCGGAGTTAGC
+
CCCCCGGGGGGGGGGGGGGGGGGGGGGGGGFGGGGGGGGGGGGGGGGGFGFGGGGGGGGGGGGGGGGGGGGGGGGGGGGGGGGGGGCGGGGGGGGGGFFCFGGGGGGGGDGGGGGGGGGGGGGGGGGGGGGGGGFFFFGGFGGGFGGFGGGG?FGFGGGEGGGGGGGGFGGGADGFFGFGFGGFGGGF?FGGGGGGD*CFFFFFFFFFFFFFFFFFFFC?EFDDFF=CCEE35BBEFF;;12<67>EECF@@F??FF0(/.429396(-49B1<?4<A0;1>B>;BFF7((44222?7-:2
@M04999:289:000000000-L3R54:1:1101:15961:3609 2:N:0:395
TGTGGGACTACTGGGGTATCTAATCCTGTTTGCTCCCCACGCTTTCGCATCTCAGCGTCAGTATCTGTCCAGAAGGCCGCCTTCGCCACCGGTATTCCTCCACATCTCTACGCATTTCACCGCTACACGTGGAATTCTACCTTCCTCTACAATACTCTAGTTAACCAGTTTTAAGTGCAATTCCTAGGTTGAGCCCAGGGCTTTCACACCTAACTTAATTATCCGCCTACATGCCCTTTACGCCCAGTCATTCCGATTAACGCTCGCACCCTCCGTATTACCGCGGCTGCTGGCCCGGAGT
+
CCCCCGGGGGGGGGGGGGGGGFGGGGGGGGGGGGGGGGGGGGGGGGGGGGGGGGGGGGGGGGGGGGGGGGGGGGGGGGGGGGGGGGGGGGGGG+FFGGGGGGGGGGGGGGGGGGGGGGGGGGGGGGGGGGGGGGGGGGGGGGGGGGGGGGFGFFGGGGGGGGGGGGGGGGGGGGGGFGFGGGGGGGGGGGGGGGGGGGGGFFFFFFFFFF@C@FFFFFFFCCEEFFDFFFFEFFFFFFFFEF?F>D14=AEFCFE03;DFFFFF?9>;>1:?<BFFFFFFFFFF>0;BB<2)7?(-21>6-
@M04999:289:000000000-L3R54:1:1101:20107:3609 2:N:0:395
TAGACTACCCGGGTATCTAATCCTGTTTGCTCCCCACGCTTTCGCATCTCAGCGTCAGTATCTGTCCAGAAGGCCGCCTTCGCCACCGGTATTCCTCCACATCTCTACGCATTTCACCGCTACACGTGGAATTCTACCTTCCTCTACAATACTCCAGATAACCAGTTTTAAGTGCAATTCCCAGGATGAGCCCGGGGCTTTCACACCTAACTTAATTATCCGCCTACATGCCCTTTACGCCCAGTCATTCCGATTAACGCTCGCACCCTCCGTATTACCGCGGCTGCTGGCACGGAGTT
+
CCCCCGGGGGGGGGGGGGGGGGGGGGGGGGGGGGGGGGGGGGGGGGGGGGGGGGGGGGGGGGGGGGGGGGGGGGGGGGGGGGGGGGGGGGGGGGGGGGGGGGGGGGGGGGGGGGGGGGGGGGGGGGGGGGGGGGGGGGGGGGGGGFGGGGGGGGGGGGGGGGFFGGGGGGFADGGGFGFGGGGGGGGGGGGGGGGGDC>CAFFFFFEFFFFFFFFF?FFFF@FFFFFFFFFFFFF@<>@A>FFFFFFFFFFF<FDFFFFFFFFF09;?<??;68?BFFF?B>>629?FF3?7<?6(,2:
@M04999:289:000000000-L3R54:1:1101:20121:3624 2:N:0:395
GCAGACTACCGGGGTATCTAATCCTGTTCGCTACCCATGCTTTCGAACCTCAGCGTCAGTTACAGACCAGAGAGCCGCCTTCGCCACTGGTGTTCTTCCATATATCTACGCATTCCACCGCTACACATGGAGTTCCACTCTCCTCTTCTGCACTCAAGAAAAACAGTTTCAGCTGCACTTCCCCGGTTAAGCCGAGGGCTTTCACAGCTGACTTGTTCTCCCGCCTGCGTTCGCTTTACGCCCAATAAATCCGGACAACGCTTGCCACCTACGTATTACAGCGGCTGCTGGCACGTAGTT
+
CCCCCFGGGGGGGGGGGGGGGGGGGGGGGGGGGGGGGGGGGGGGG8FGGGGGGGGGGGGGGGGGGGGGGGGGGGGGGGGGGGGGGGGCFGFGGGGGGGGGGGGGCFGGGGGGGGGGGGGGGGGGGGGGGGGGGGGGGGGGGFGGGGGGGDGGGDFFGGGGFGGGGGGGGGGGGGFGFGFFGGGFGEGGGC7EGGGGG9CFFFFFCFFFF::BFCFFFFFFA=B@@FFFFF(6?B<D6CCED@9:-4?F46<?B9<;BF:9904:B8-5,,8?:?FA(<9))536046B?B?FF?<?B?:<
@M04999:289:000000000-L3R54:1:1101:23152:3662 2:N:0:395
TGAGACTACAAGGGTATCTAATCCTGTTTGCTCCCCACGCTTTCGCATCTCAGCGTCAGTATCTGTCCAGAAGGCCGCCTTCGCCACCGGTATTCCTCCACATCTCTACGCATTTCACCGCTACACGTGGAATTCTACCTTCCTCTACAATACTCTAGTTAACCAGTTTTAAGTGCAATTCCTAGGTTGAGCCCAGGGCTTTCACACCTAACTTAATTATCCGCCTACATGCCCTTTACGCCCAGTCATTCCGATTAACGCTCGCACCCTCCGTATTACCGCGGCTGCTGGCACGGCGTT
+
CCCCCGGGGGGGGGGGGGGGGGGGGGGGGGGGGGGGGGGGGGGGGGGGGFGGGGGGGGGGGGGGGGGGGGGGGGGGGGGGGGGGGGGGGGGDGFGGGGGGGGGGGGGGGGGGGGGGGGGGGGGGGGGGGGGGGGGFFGGGGGGGGGGGGGGGGGGGGGFFFGGFFGGGGGGGGGGGFGFGGGFFGGGCFGGGGGGGGGGGFFFFFFFFBFFFFFFF@FFCFFFFF=4>=EEEFFFF=CFEFB=@F(7455CFFF<D?EE<0<<9(6>93,8?><:?F2<<39>FB69?DFB1(.(((,-(
@M04999:289:000000000-L3R54:1:1101:22427:3677 2:N:0:395
TCGTGACTACCCGGGTATCTAATCCTGTTTGCTCCCCACGCTTTCGCATCTCAGCGTCAGTATCTGTCCAGAAGGCCGCCTTCGCCACCGGTATTCCTCCACATCTCTACGCATTTCACCGCTACACGTGGAATTCTACCTTCCTCTACAATACTCCAGATAACCAGTTTTAAGTGCAATTCCCAGGTTGAGCCCGGGGCTTTCACACCTAACTTAATTATCCGCCTACATGCCCTTTACGCCCAGTCATTCCGATTAACGCTCGCACCCTCCGTATTACCGCGGCTGGTGGCACGGAGTT
+
CCCCCGGGGGGGGGGGGGGGGGGGGGGGGGGGGGGGGGGGGGGGGGGGGGGGGGGGGGGGGGGGGGGGGGGGGGGGGGGGGGGGGGGGGGGGGGGGGGGGGGGGGGGGGGGGGGGGGGGGGGGGGGGGGGGGGGGGGGGGGGGGGGGGGGGGGGGGGGGEGGGGGGGGGGGFGGGGFFFFGGGGGGGGGGGGGGGGGGGGFFFFFFFFDFFFFFFFFFFFFFFFFDFFFFFF@E@FDFFFFFFFD@FFEF?CEE7?D6AF?6BFFFFB4?:?FFF?F?ADB?F>2>B>?B??FBFF19684
@M04999:289:000000000-L3R54:1:1101:19318:3690 2:N:0:395
AATATGACTACAAGGGTATCTAATCCTGTTTGCTACCCACGCTTTCGAGCATGAACGTCAGTGTTATCCCAGGAGGCTGCCTTCGCCATCGGTATTCCTCCACATCTCTACGCATTTCACTGCTACACGTGGAATTCTACCTCCCTCTGACACACTCTAGTTAGACAGTTTCAAATGCACGTCCCAAGTTGAGCTCGGGGATTTCACATCTGACTTATCTAACCGTCTGCGCTCGCTTTACGCCCAGTAATTCCGATTAACGCTCGCACCCTACGTATTACCTCGGCTGCTGGCACGTAGT
+
CCCCCGGGGGGGGGGGGGGGGGGGGGGGGGGGGGFGGGGGGGGGGGGGGGGGGGGGGGGGGGGGGGGGGGGGGGGGGGGGGGGGGGGGGGGGGGGGGGGGGGGGGGGGGGGFGGGFGGGGFGGGGGGGGGGGGGGGGGGGGGGGGGGGGGGGGDGGGGGGGGGGFGGGGGGGFGGGFGFGGGGGGGGGGGGGGGGGGDGGEFFFFAFAEFEFAFFFEFCFFFFFFFFFD==>>==B9=28>@D>@;057?EEFFFFFD<)68@FD@@FF0,:33??2A:AF<).42:?BB4>::()83?B8
@M04999:289:000000000-L3R54:1:1101:25091:3724 2:N:0:395
AGGGACTACCGGGGTATCTAATCCTGTTTGCTCCCCACGCTTTCGCATCTCAGCGTCAGTATCTGTCCAGAAGGCCGCCTTCGCCACCGGTATTCCTCCACATCTCTACGCATTTCACCGCTACACGTGGAATTCTACCTTCCTCTACAATACTCCAGATAACCAGTTTTAAGTGCAATTCCCAGGTTGAGCCCGGGGCTTTCACACCTAACTTAATTATCCGCCTACATGCCCTTTACGCCCAGTCATTCCGATTAACGCTCGCACCCTCCGTCTTACCGCGGCTGCTGGCACGGAGTTT
+
CCCCCGGGGGGGGGCFGGGGGGGGGGGGGFGGGGGGGGDGGGGGGGGEGGGGGGGGGGGGGGGGGGGGGGGGGGGGGGGGGGGGGGGGGGGGGGGGGGGGGGGGGGGFGGGGGGGGGGGGGGGGFGGGGGGFFFGFEGFGGFGGGGGGGGGGGCG8FGGCFCGGGFGGGGGGGG?C?GFGGGGGGCFGGGGGGGGGCDGGFFFFF66?BFFFCFAFC8F?FCDD@<;@@CF3;@EF@FEA?16@D@@FEEFFFFFB<<A0;??BF61388??;1(4:BBB09(49691?038<<((-(-.)
@M04999:289:000000000-L3R54:1:1101:18241:3749 2:N:0:395
GGTTGACTACAGGGGTATCTAATCCTGTTTGCTCCCCACGCTTTCGCATCTCAGCGTCAGTATCTGTCCAGAAGGCCGCCTTCGCCACCGGTATTCCTCCACATCTCTACGCATTTCACCGCTACACGTGGAATTCTACCTTCCTCTACAATACTCTAGTTAACCAGTTTTAAGTGCAATTCCTAGGTTGAGCCCAGGGCTTTCACACCTAACTTAATTATCCGCCTACATGCCCTTTACGCCCAGTCATTCCGATTAACGCTCGCACCCTCCGTATTACCGCGGCTGCTGGCACGGAATT
+
CCCCCGGGGGGGGGGGGGGGGGGGGGGGGGGGGGGGGGGGGGGGGGGGGGGGGGGGGGGGGGGGGGGGGGGGGGGGGGGGGGGGGGGGGGGGGGGGGGGGGGGGGGGGGFGGGGGGGGGGGGGGGGGGGGGGGGGGGGGGGGGGGGDFGGGGGGGGGGGGFFDGGGGGGGGGGGGGFGFGGGGGGGGGGGGGGGGGGGGG5CFFFFFFFFFFFFFFFFFFFECDFFFFFFFFFFFFFFFFF?958?FFEEEEFFFF?FFED@FFBF9;BF?0<BB60:AFF01;19;;?BBF?0?B4((,.
@M04999:289:000000000-L3R54:1:1101:17565:3796 2:N:0:395
GGACTACCCGGGTATCTAATCCTGTTTGCTCCCCACGCTTTCGCATCTCAGCGTCAGTATCTGTCCAGAAGGCCGCCTTCGCCACCGGTATTCCTCCACATCTCTACGCATTTCACCGCTACACGTGGAATTCTACCTTCCTCTACAATACTCTAGTTAACCAGTTTTAAGTGCAATTCCTAGGTTGAGCCCAGGGCTTTCACACCTAACTTAATTATCCGCCTACATGCCCTTTACGCCCAGTCATTCCGATTAACGCTCGCACCCCCCGTATTACCGCGGCTGCTGGACCGGAGTTGGC
+
CCCCCGGGGGGGGGGGGGGGGGGGGGGGGGGGGGGGGGGGGGGGGGGGGGGGGGGGGGGGGGGGGGGGGGGGGGGGGGGGGGGGGGGGGGGGGGGGGGGGGGGGGGGGGGGGGGGGGGGGGGGGGGGGDFGGGGGGGGGGGGGGGGGGGFGGGGGGGGFGGGGGGGGFGGGGGGGGFGFFGGGGGGGGGGGGGGGGGGGGFFFFFFFFFFFFFFFFEFFFFFFFFFFFFFFFFFFEEFFFBFFF@EEFFFFFD@FFFDF@<BBFFF1(432((4..:)47(((,((.:,(,(-(((-()(,
@M04999:289:000000000-L3R54:1:1101:18070:3810 2:N:0:395
TGACTACAGGGGTATCTAATCCTGTTTGCTACCCACGCTTTCGAGCATGAACGTCAGTGTTATCCCAGGAGGCTGCCTTCGCCATCGGTATTCCTCCACATCTCTACGCATTTCACTGCTACACGTGGAATTCTACCTCCCTCTGACACACTCTAGTTAGACAGTTTCAAATGCACGTCCCAAGTTGAGCTCGGGGATTTCACATCTGACTTATCTAACCGTCTGCGCTCGCTTTACGCCCAGTAATTCCGATTAACGCTCGCACCCTACGTATTACCGCGGCTGCTGGCACGGAGTTAGC
+
CCCCCGGGGGGGGGGGGGGGGGGGGGGGGGGGGGGGGGGGGGGGGGGGGGGGGGGGGGGGGGGGGGGGGGGGGGGGGGGGGGGGGGGGGGGGGGGGGGGGGGGGGGGGGGGGGGGGGGGGGGGGGGGGGGGGGFGGGFGGGGGGGGGGGFGGGGGFFFGGGGGGGGGGGGGGGFGGADFDGFGGEFGFG?,=EGGGGGGG?CCFAFF67EF5CFFFEFFFFFFF=;@:79>B@FFFFFFFFDFFEFE?CC@DFFFFE6@F<BF9>FB::???29?<AF6;>(7B9??:2:??F1((-344-
@M04999:289:000000000-L3R54:1:1101:11918:3834 2:N:0:395
CGGACTACTGGGGTATCTAATCCTGTTTGCTCCCCACGCTTTCGCATCTCAGCGTCAGTATCTGTCCAGAAGGCCGCCTTCGCCACCGGTATTCCTCCACATCTCTACGCATTTCACCGCTACACGTGGAATTCTACCTTCCTCTACAATACTCTAGTTAACCAGTTTTAAGTGCAATTCCTAGGTTGAGCCCAGGGCTTTCACACCTAACTTAATTATCCGCCTACATGCCCTTTACGCCCAGTCATTCAGATTAACGCTCGGACCCTCCGTCTCACCGCGACTGCTGGCACGGAGTT
+
<A<CCCEFCGGC@F7F<,;CFDGGFFG<6EEFEGGGGCGG7FE@F:@FCAA@,7@B@@FDFFFFE9,6C<<FFFF@7FCCFGD,,44@CC:4@CFAFAAF<FFCF@FGDFBF:?CEGGGD7CEFABEC:@?CFGGGFEFF?DFG8,@3,@DFFDD=AD:8=FG3@=9:,=AF=22CD7+=D9FG837@EGF?6?CC7CGC5A;FFFEFEE@AAA897:=<A5=AFADF?CF322(5465B@-53;))95<))./.?3)/:;29(.631481(2(.(6).4;9(,(2(434((),(-18(
@M04999:289:000000000-L3R54:1:1101:17695:3838 2:N:0:395
GACTACAGGGGTATCTAATCCTGTTTGCTCCCCACGCTTTCGCATCTCAGCGTCAGTATCTGTCCAGAAGGCCGCCTTCGCCACCGGTATTCCTCCACATCTCTACGCATTTCACCGCTACACGTGGAATTCTACCTTCCTCTACAATACTCCAGATAACCAGTTTTAAGTGCAATTCCCAGGTTGAGCCCGGGGCTTTCACACCTAACTTAATTATCCGCCTACATGCCCTTTACGCCCAGTCATTCCGATTAACGCTCGCACCCTCCGTATTACCGCGGCTGCTGGCACGGAGTTAGCC
+
CCCCCGGGGGGGGGGGGGGGGGGGGGGGGGGFGGGGGGGGGGGGGGGGGGGGGGGGGGGGGGGGGGGGGGGGGGGGGGGGGGGGGGGGGGGGGGGGGGGGGGGGGFGGGGGGGGGGGGGGGGGGGGGGGGGGGGGGGGGGGGGGGGFGGGGGGGGGGGGGFGGGGFFFFDFGFGGGDGFGGG6CDEGGGFGGGGGGGGGG6EFFFFFFFEEE6AFFCFF@>@5@FFFFFFFFF@<CDFB:<FFEEEFFFFFF;?EFF@F?6>F>B?B?FF:B7?A296(,76>FF00(14<?(,(234:A2
@M04999:289:000000000-L3R54:1:1101:24086:3908 2:N:0:395
GTTTGACTACTGGGGTATCTAATCCTGTTTGCTCCCCACGCTTTCGCATCTCAGCGTCAGTATCTGTCCAGAAGGCCGCCTTCGCCACCGGTATTCCTCCACATCTCTACGCATTTCACCGCTACACGTGGAATTCTACCTTCCTCTACAATACTCCAGATAACCAGTTTTAAGTGCAATTCCCAGGTTGAGCCCGGGGCTTTCACACCTAACTTAATTATCCGCCTACATGCCCTTTACGCCCAGTCATTCCGATTAACGCTCGCACCCTCCGTATTACCGCGGCTGCTGGCACGGAGTT
+
CCCCCGGGGGGGGGGGGGGGGGGGGGGGGGGGGGGGGGGGGGGGGGGGGGGGGGGGGGGGGGGGGGGGGGGGGGGGGGGGGGGGGGGGGGGGGGGGGGGGGGGGGGGGGGGGGGGGGGGGGGGGGGGGGGGGFGGGGGGGGGGGGGGGGGGGGGGGGGGGGFGFFGGGGGGGGGGGFGFGFGGGGGDGGGGGGGGGGGGGFFFFFFFFFFFFFFFF=FFFFFC@BFFFFBEFB:@@DECF?FF@D?;EFFFFFEDFF0?E0;??>>;B>BFFFFFBFFFFABBF09>;:7:??:?F(19B:
@M04999:289:000000000-L3R54:1:1101:6433:3915 2:N:0:395
CCAAGACTACTGGGGTATCTAATCCTGTTCGCTCCCCACGCTTTCGTCCATCAGCGTCAATCGGTATTTAGTAACCTGCCTTCGCAATCGGGGTTCTGTGTAATATCTATGCATTTCACCGCTACACTACACATTCCAGCTACTTCAATACTATTCAAGATTAACAGTATCAACGGCAGTTCTACAGTTAAGCTGCAGGTTTTCACCGCTGACTTATTAACCCGCCTACGGACCCTTTAAACCCAATAAATCCGGATAACGCTCGCATCCTCCGTATTACCCCGTCTGCTGGCACGGACTT
+
<CCC?FFGGGFFFGGGGGGGGGGGGGGGGGGD:FGFGGD@FGFFDGFGGGGGGGGGGGGGGGGGGGFGFGFGFFFGGGGGCFGGGGEGGGFGGGGFEGGFFFFFGCGFGGGGFAFGGGGFGGGGGCFEGGGGFGGGFFDFGFGGAEFFFGGGDFFGGGGCGEFFFGGGFFGFFGG+9?BDCEGGCDFGCAD7CFGGGGC;?FFFFFFEFAF5CFFFC697=B)):59@F@@@22(075@F<3@;?@F@)77C@B6(684.;9?;27;6;B?FFFFF(59B9((((-(-4A)(4,4((1(,.
@M04999:289:000000000-L3R54:1:1101:24410:3916 2:N:0:395
GAGGACTACCGGGGTATCTAATCCTGTTTGCTCCCCACGCTTTCGCATCTCAGCGTCAGTATCTGTCCAGAAGGCCGCCTTCGCCACCGGTATTCCTCCACATCTCTACGCATTTCACCGCTACACGTGGAATTCTACCTTCCTCTACAATACTCTAGTTAACCAGTTTTAAGTGCAATTCCTAGGTTGAGCCCAGGGCTTTCACACCTAACTTAATTATCCGCCTACATGCCCTTTACGCCCAGTCATTCCGATTAACGCTCGCACCCTCCGTCTTACCGCGGCTGCTGGCACGGAGTT
+
CCCCCGGGGGGGGGGGGGGGGGFGGGGGGGGGGGGGGGGGGGGGGGGGGGGGGGGGGGGGGGGGGGGGGGGGGGGGGGGGGGGGGGGGGGGGGGGGGGGGGGGGGGGGGGGGGGGGGGFGGGGGGGGGGGGGGGGGGGGGGGGGGGGGGGFDFGGGGGFGGGGGGGGGGGGFGGGFAFFFGGGGGGGGFGGGFFEGGGGGFFFFFFFFFFFFFFFFEFFEFED>=@FFFFEF>B@DFFFF?>1<;EFFFE3C@(47@?E061?B6>B><18?FB(26AD0(4976;9(::(8??B9(128
@M04999:289:000000000-L3R54:1:1101:9931:3938 2:N:0:395
TCGACTACTCGGGTATCTAATCCTGTTTGCTCCCCACGCTTTCGCATCTCAGCGTCAGTATCTGTCCAGAAGGCCGCCTTCGCCACCGGTATTCCTCCACATCTCTACGCATTTCACCGCTACACGTGGAATTCTACCTTCCTCTACAATACTCTAGTTAACCAGTTTTAAGTGCAATTCCTAGGTTGAGCCCAGGGCTTTCACACCTAACTTAATTATCCGCCTACATGCCCTTTACGCCCAGTCATTCCGATTAACGCTCGCACCCTCCGTATTACCGCGGCTGCTGGCACGGAGTT
+
CCCCCGGGGGGGGGGGGGGGGGGEGGGGGGGGGGGGGGGGGGGGGGEGGGGGGGGGGGGGGGGGGGGGGGGGGGGGGGGGGGGGFGGGGGGGGGGGGGGGGGGFGGGGGGGGGGGGGGGGGGGGGGGGGGGGGGGGGGGGGGGGGGGGGGGGGGGGGGGGGGGGGGGGGGGGGGGGFGDGGGGGDGGGGGGFGGGGDGGGFFF9=F?FEFFFFFFFEFFEF2>42AB=453>>EFFFFFFFBFFFFFC7??@08@FF<<@FDF>9B>62:1;<<7:>BAF999906?::7?12<>;01:
@M04999:289:000000000-L3R54:1:1101:6825:3945 2:N:0:395
ATGACTACTGGGGTATCTAATCCTGTTTGCTCCCCACGCTTTCGCATCTCAGCGTCAGTATCTGTCCAGAAGGCCGCCTTCGCCACCGGTATTCCTCCACATCTCTACGCATTTCACCGCTACACGTGGAATTCTACCTTCCTCTACAATACTCCAGATAACCAGTTTTAAGTGCAATTCCCAGGTTGAGCCCGGGGCTTTCACACCTAACTTAATTATCCGCCTACATGCCCTTTACGCCCAGTCATTCCGATTAACGCTCGCACCCTCCGTATTACCGCGGCTGCTGGCACGGAGTT
+
CCCCCGGGGGGGGGGGGGGGGGGGGGGGGGGGGGGGGGGGGGGGGGGGGGGGGGGGGGGGGGGGGGGGGGGGGGGGGGGGGGGGGGGGGGDGGGGGGGGGGGGGGGGGGGGGGGGGGGGGGGGGGGGGGGGGGGGGGGGGGGGGGGGGGGGGGFGGGGGGGGGGGGGGGGGGGGGGFCFGGGGG6FFGFGGGGGGGGGGGFFFFFFDFFFFFFFFFFFFFFFFFFFFFFFFFFFFFCEDFFF?DFFFFFFFF@F077<?;:BFFF>BB?FFF:2<?FF<070799(8244:(,311(8:
@M04999:289:000000000-L3R54:1:1101:17499:3947 2:N:0:395
ACTCGACTACTGGGGTATCTAATCCTGTTTGCTCCCCACGCTTTCGCATCTCAGCGTCAGTATCTGTCCAGAAGGCCGCCTTCGCCACCGGTATTCCTCCACATCTCTACGCATTTCACCGCTACACGTGGAATTCTACCTTCCTCTACAATACTCCAGATAACCAGTTTTAAGTGCAATTCCCAGGTTGAGCCCGGGGCTTTCACACCTAACTTAATTATCCGCCTACATGCCCTTTACGCCCAGTCATTCCGATTAACGCTCGCACCCTCCGTATTACCGCGGCTGCTGGCACGGAGTT
+
CCCCCGGGGGGGGGGGGGGGGGGGGGGGGGGGGGGGGGGGGGGGGGGGGGGGGGGGGGGGGGGGGGGGGGGGGGGGGGGGGGGGGGGGGGGGGGGGGGGGGGGGGGGGGGGGGGGGGGGGGGGGGGGGGGGGGGGGGGGGGGGGGGGGGGGGGGGGGGCEGGGGGGGGGGGGGGGGFGFGGGGGFGFGGFGGGGGGGGGGFFFFFFFFADFFFFFFFFFFF?C@BFF?FFFFEFFF@EFF<DF@FDFF>??EFFFFF(6:<06:>B091??:66(.8:AF4(-,-3;-(.4(44><((((.
@M04999:289:000000000-L3R54:1:1101:25392:3954 2:N:0:395
TTGGGGACTACCGGGGTATCTAATCCTGTTTGCTCCCCACGCTTTCGCATCTCAGCGTCAGTATCTGTCCAGAAGGCCGCCTTCGCCACCGGTATTCCTCCACATCTCTACGCATTTCACCGCTACACGTGGAATTCTACCTTCCTCTACAATACTCTAGTTAACCAGTTTTAAGTGCAATTCCTAGGTTGAGCCCAGGGCTTTCACACCTAACTTAATTATCCGCCTACATGCCCTTTACGCCCAGTCATTCCGATTAACGCTCGCACCCTCCGTATTACCGCGGCTGCTGGCACGGAGT
+
CCCCCGGGGGGGGGGGGGGGGGGGGGGGGGGGGGGGGGGGGGGGGGGGGGGGGGGGGGGGGGGGGGGGGGGGGGGGGGGGGGGGGGGGGGGGGEGGGGGGGGGGGGGGGGGGGGGGGGGGGGGGGGGGGGGGGGGGGGGGGGGGGGGGGGGGGFGGGGGGGGGGGGGGGGGGGGGGFGFGGGGGGFDCGFDFGGGGDDC?@FFFFFFFFFFBBFFFFFFEFFFFFFFF@FFF5=EFE;FFE@DF;?;EE9CCEF@0;@FEE?BBF00(4908:?>BFB:ABBBBF6>BFFFF3<0.(4(--
@M04999:289:000000000-L3R54:1:1101:22113:3979 2:N:0:395
GACTACCGGGGTATCTAAGCCTGTTTGCCCCCCACGCTTTCGCATCTCAGCGTCAGTATCTGTCCAGACGGCCGCCTTCGCTACCGGTATTCCTCCACATCTCTACGCATTTCACCGCTACACGTGGAACTCTACCTTCCTCTACAATACTCTAGTTAACCAGTTTGAAGTGCACGTTCTAGGTTGAGCCCAGGGCTTTCACACCTAACTTAATTATCCGCCTACACGTCCTTTACGCTAAGCCACTCCGATTAACGCTCGCACCCGCCGTATTACCGCGGCCGCTGGCATGGAGTTATCC
+
--8A@@E+C++@6,C<@E,;EE@CF,CF,E,+++@+@@,D@,CF7+<69EFE@@@,,,6CF<FGF,C9,@FG+6F:CECB7,4=FF+@+4C5C,CF8,,,AA,:EFD:CCF95,,,=++>+3FE>FG7,,5,9,69D,=,E,76@D?DG8,@EFF;E7,@3,@EG;,@923@,;*13*99BD5@FC,,,4=CFD54CF9++8+;)))/(****+41>>69)6(314(4((/()174;((),4(6=((.((,4::A<:B??;>969?(414(11:).)30;((((--498(),.),(,))))
@M04999:289:000000000-L3R54:1:1101:18135:4059 2:N:0:395
CGTGGACTACTCGGGTATCTAATCCTGTTTGCTCCCCACGCTTTCGCATCTCAGCGTCAGTATCTGTCCAGAAGGCCGCCTTCGCCACCGGTATTCCTCCACATCTCTACGCATTTCACCGCTACACGTGGAATTCTACCTTCCTCTACAATACTCTAGTTAACCAGTTTTAAGTGCAATTCCTAGGTTGAGCCCAGGGCTTTCACACCTAACTTAATTATCCGCCTACATGCCCTTTACGCCCAGTCATTCCGATTAACGCTCGCACCCTCCGTATTACCGCGGCTGCTGGCACGGAGTT
+
CCCCCGGGGGGGGGGGGGGGGGGGGGGGGGGGGGGGGGGGGGGGGGGGGGGGGGGGGGGGGGGGGGGGGGGGGGGGGGGGGGGGGGGGGGGGGGGGGGGGGGGGGGGGGGGGGGGGGGGGGGGGGGGGGGGGGGGGGGGGGGGGGGGGGGGGGGGGGGGGGGFGGGGGGGGGGGGGFGFGGGGGGGGGGGGGGGGGGGGGFFFFFFFFFFFFFFFFFFFFFEEDFFFFFFFFEEFFFFFFFFF9@;EFFEEECF8;;7CC?6<<@@9>>06?FF((,8AF<01(3;>BFBB08:<<>>>F(
@M04999:289:000000000-L3R54:1:1101:17958:4078 2:N:0:395
GACTACTGGGGTATCTAATCCTGTTCGCTACCCATGCTTTCGAACCTCAGCGTCAGTTACAGACCAGAGAGCCGCCTTCGCCACTGGTGTTCTTCCATATATCTACGCATTCCACCGCTACACATGGAGTTCCACTCTCCTCTTCTGCACTCAAGAAAAACAGTTTCAGCTGCACTTCCCCGGTTAAGCCGAGGGCTTTCACAGCTGACTTGTTCTCCCGCCTGCGTTCGCTTTACGCCCAATAAATCCGGACAACGCTTGCCACCTACGTATTACCGCGGCTGCTGGCACGTAGTTAGCC
+
CCCCCGGGGGGGGGGGGGGGGGGGGGGGG>FGGGGGGGGGGGGGGGGGGGGGGGGGGGGGGGGGGGGGGGGGGGGGGGGGGGGGGGGGGGGGGGGGGGGGGGGGGGGGGGGGGGGGGGGGGGGGGGFFGGGGGGGGGGGGGGGGGGGGGGGGGGGGGGGGGGGGGGGGGGGGGGGGFGFGGGGEGGFGGGGGGGGGGGGGFFFFFFFFFFEFFFAFFFFFFFDFFF@FFFFF@@FED@>DD?@FFCF<;BFF;>F<;16<FFF<?:B??1()6:AFB:9>;079??:::?<86<:06<<2.
@M04999:289:000000000-L3R54:1:1101:9944:4088 2:N:0:395
GACTACAGGGGTATCTAATCCTGTTTGCTACCCACGCTTTCGAGCATGAACGTCAGTGTTATCCCAGGAGGCTGCCTTCGCCATCGGTATTCCTCCACATCTCTACGCATTTCACTGCTACACGTGGAATTCTACCTCCCTCTGACACACTCTAGTTAGACAGTTTCAAATGCACGTCCCAAGTTGAGCTCGGGGATTTCACATCTGACTTATCTAACCGTCTGCGCTCGCTTTACGCCCAGTAATTCCGATTAACGCGTGCACCCTACGTATTACCGCGGCTGCTGGCACGTAGTTAGCC
+
CCCCCCFDEGG@FGFGFFGDDFFEAFGGGFDEFGGGGGEGGGCGGGEFFFCFGGGGAFGGGFFGFFE<C@FGFEGDFGGGGCCG8:CCFGGCFGGEFGGFFGGGGGGG7C:FFCFADFGGGGGGFFGGGGCFGFGFGFF6@EFGGCFGDEDFFGEDFG,EGA=6=FFFG8=FGFGGFF5CDDFEGFGGGDEG@EGDCDCFFFF7?CFAE;;CE69@AF*>@5>9;AA)59@629C=2558;06CE<7C?@1,2<?349((.80>42:1:???A2>2-49>((4;::2(30<((.2:-:)6,
@M04999:289:000000000-L3R54:1:1101:21793:4152 2:N:0:395
CCTTGGACTACTCGGGTATCTAATCCTGTTTGCTCCCCACGCTTTCGCATCTCAGCGTCAGTATCTGTCCAGAAGGCCGCCTTCGCCACCGGTATTCCTCCACATCTCTACGCATTTCACCGCTACACGTGGAATTCTACCTTCCTCTACAATACTCTAGTTAACCAGTTTTAAGTGCAGTTCCCAGGTTGAGCCCGGGGCTTTCACACCTAACTTAATTATCCGCCTACATGCCCTTTACGCCCAGTCATTCCGATTAACGCTCGCACCCTCCGTATTACCGCGGCTGCTGGCACGGAGG
+
CCCCCGGGGGGGGGGGGGGGGGGGGGGGGGGGGGGGGGGGGGGGGGGGGGGGGGGGGGGGGGGGGGGGGGGGGGGGGGGGGGGGGGGGGGGGGGGGGGGGGGGGGGGGGGGGGGGGGGGGGGGGGGGGGGGGGGGGGGGGGGGGGGGGGGGGGGGGGGGGGGGGGGGGGGGGGGGGCGFGGFFGGGGGGGFGGGGGGGGGDBFFFFFFFFFFFFFFFFFCFFCFFFFFFDFCEFEFE@EFFFFFF@DEEFFEE7=02;DCFFFFFFFFF06?FBFFF<?FF249BBF>;::078<?<9(((
@M04999:289:000000000-L3R54:1:1101:25519:4169 2:N:0:395
GACTACAGGGGTATCTAATCCTGTTCGCTACCCATGCTTTCGAACCTCAGCGTCAGTTACAGGCCAGAGAGCCGCCTTCGCCACTGGTGTTCCTCCATATATCTACGCATTCCACCGCTGCACATGGAGTTCCACTCTCCTCTTCTGCACTCAAGAAAAACAGTTTCAGCTGCACTTCCCCGGTTAAGCCGAGGGCTTTCACAGCTGACTTGTTCTCCCGCCTGCGTTCGCTTTACGCCCAATAAATCCGGACAACGCTTGCCACCTACGTATTACCGCGGCTGCTGGCACGTAGTTAGCC
+
CCCCCGGGGGGGGGGGGGGGGGGGGGGGGGGGGGGGGGGGGGGGGGGGGGGGGGGGGGGGGGGGGGGGGGGGGGGGGGGGGGGGGGGGGGGGGGGGGGGGGGGGGGGGGGGGGGGGGGG7FGGGGGGGGGGGGGGGGGGGGGGGGGGGGGGGGGGGGGGGGGGGGGGGGGGGGGGGFGFGGGGGGGGGGGEGGGGGGGGGFFFFFFFFFEFEFFFFFFFFFFFDFFFFFFFFDFFE?DFEFFFFFFFFFF;<FF?69966:BBBFB:?F<7?BFFF2?>9BF>FFBBFFFFFF:B?4>DF>
@M04999:289:000000000-L3R54:1:1101:15921:4212 2:N:0:395
TCGGGTATCTAATCCTGTTTGCTCCCCACGCTTTCGCATCTCAGCGTCAGTACCTGTCCAGAAGGCCGCCTTCGCCACCGGTATTCCTCCACATCTCTACGCATTTCACCGCTACACGTGGAATTCTACCTTCCTCTACAATACTCTAGTTAACCAGTTTTAAGTGCAATTCCTAGGTTGAGCCCAGGGCTTTCACACCTAACTTAATTATCCGCCTACATGCCCTTTACGCCCAGTCATTCCGATTAACGCTCGCCCCCTCCGTATTACCGCGGCTGCTGGCACGGAGTTAGCCGGGGCC
+
CCCCCGGFFGGFGGGGGGGGGGFFGGGGGG>CFGGGGGGGGGGGGGGEEGGGGGGEGGGGGGGGGGGGGGGGGGGGGGGGGGGGAE,<FGGGGCGGGGGGGGGGGGGGGCFDEGGGGGGGGGGGGFGGGGFFGGGGFGGGFGFGD9EDGGGGGG9EGDFCFFCFFDGFGFGGEFFGFGFGFGFGCFGGDEFC,<EGGGCGFFFCFFFFFFAACDFDFFFF8A@@BEFFCE>25>5=BEBF<5CBFF<@FE@6<FB@(213@FFF4:(,66><901009?)43(()-(14:3>D9:9((-4(
@M04999:289:000000000-L3R54:1:1101:7760:4257 2:N:0:395
GACTACCCGGGTATCTAATCCTGTTTGCTCCCCACGCTTTCGCATCTCAGCGTCAGTATCTGTCCAGAAGGCCGCCTTCGCCACCGGTATTCCTCCACATCTCTACGCATTTCACCGCTACACGTGGAATTCTACCTTCCTCTACAATACTCTAGTTAACCAGTTTTAAGTGCAATTCCTAGGTTGAGCCCAGGGCTTTCACACCTAACTTAATTATCCGCCTACATGCCCTTTACGCCCAGTCATTCCGATTAACGCTCGCACCCTCCGTATTACCGCGTCTGCTGGCATGGAGTTCGCC
+
CCCCCGGGGGGGGGGGGGGGGGGGGGGGGGGGGGGGGGGGGGGGGGGGGGGGGGGGGGGGGGGGGGGGGGGGGGGGGGGGGGGGGGGGGGGGGGGGGGGGGGGGGGGGGGGGGGGFGGGGGGGGGGGGGGGGGGGGFGGGGGGGGGGFGFCGGGGGGGGGGGGGGGGGGGGFGGGGFGFGGGGGF6FGCGFGGGGDCFGGFFFFFFFFFFFFEFFFAF9>FFFFFFFF=3>@:==EFFFB<?EFFC??FF?F??EF;>FDFB999::?FF?6::<A9?>>-(-25<7:::A??:?F0)(--
@M04999:289:000000000-L3R54:1:1101:9646:4278 2:N:0:395
GGACTACTAGGGTATCTAATCCTGTTTGCTCCCCACGCTTTCGCATCTCAGCGTCAGTATCTGTCCAGAAGGCCGCCTTCGCCACCGGTATTCCTCCACATCTCTACGCATTTCACCGCTACACGTGGAATTCTACCTTCCTCTCCAATACTCTAGTTAACCAGTTTTAAGTGCAATTCCTAGGTTGAGCCCAGGGCTTTCACACCTAACTTAATTATCCGCCTACATGCCCTTTACGCCCAGTCATTCCGATTAACGCTCGCACCCTCCGTATTACCGCTGCTGCTGGCCCGGAGGCAGC
+
CCCCCFGGGFGGGGFGGGFGGGFGFFGGGDFFFGGGCCFGGFF7:FFFGGC@GB:CGGGAFGGGGGEDFE<FDFEGGEGGFGGGGGCG@FFDEEDFGGFF8ADFGGFFGDFBFFFCGEDGGGGFE9FEFGGGGG,;EDG8DDDG,8==;4@@FF8D=E8EFDGGGGDC8FFG,BDA9=FFGGGGGG?EG6CG6,:CDFCF9CAACDFFFFFEEFFAE6BE@B>FFFEFF@>==2;>:=>?>92@:*18)/4/303?C?1((6136>116?>::3:<4<,-(,-)).)4201(43(((((-,
@M04999:289:000000000-L3R54:1:1101:21226:4296 2:N:0:395
GGACTACTCGGGTATCTAATCCTGTTTGCTCCCCACGCTTTCGCATCTCAGCGTCAGTATCTGTCCAGAAGGCCGCCTTCGCCACCGGTATTCCTCCACATCTCTACGCATTTCACCGCTACACGTGGAATTCTACCTTCCTCTACAATACTCCAGATAACCAGTTTTAAGTGCAATTCCCAGGTTGAGCCCGGGGCTTTCACACCTAACTTAATTATCCGCCTACATGCCCTTTACGCCCAGTCATTCCGATTAACGCTCGCACCCTCCGTATTACCGCGGCTGCTGGCACGGAGTTAGC
+
CCCCCGGGGGGGGGGGGGGGGGGGGGGGGGGGGGGGGGGGGGGGGGGGGGGGGGGGGGGFGGGGGGGGGGGGGGGGGGGGGGGGGGGGGGGGGGGGGGGGGGGGGGGGGGGGGGGGGGGGGGGGGGGGGGGGGGGGGGGGGGGGGGGFGGGGGGGGFGGGGGGGFGFFGGFFGGFGFGFGGGGGGGGDFGGGGGGGGGFGFFFAFDFFFFFFFBFFFFFFFDFFFFEFFFB>>@@FFFFEFDF@@F<?EE@<DDFFFFBFFFB;FFF?FFFFB?>ADABFF9>01437:?FB?96(-46)-
@M04999:289:000000000-L3R54:1:1101:18849:4300 2:N:0:395
TGCTGACTACTAGGGTATCTAATCCTGTTCGCTCCCCACGCTTTCGTCCATCAGCGTCAATCGGTATTTAGTAACCTGCCTTCGCAATCGGGGTTCTGTGTAATATCTATGCATTTCACCGCTACACTACACATTCCAGCTACTTCAATACTATTCAAGATTAACAGTATCCACGGCAGTTCTACAGTTAAGCTGCAGGTTTTCACCGCTGACTTATCAACCCGCCTACGGACCCTTTAAACCCAATAAATCCGGATAACGCTCGCATCCTCCGTATTACCGCGGCTGCTGGCACGGAGTT
+
CCCCCGGGGGGGGGGGGGGGGGGGGGGGGGGGGGGGGGGGGGGGGGGGGGGGGGGGGGGGGGGGGGGGGGGGGGGGGGGGGGGGGGGGGGGGGGGGGGGGGGGGGAFGGGGGGGGGGGGGGGGGGGGGGGGGGGGGGGGGGGGGGGGGGGGGGFGGGGGGGFGGGGGGGGGGGGGGFGFFGGGGGGGGGGGGGGGG+?DFFF?AFFFFAFFFFFFFFFFEFFDAAFFFD>25@BFFFFFFE=;@FDFFFFFC;>B<@FFFF@@DFFF:>:?2:F??<0>B<?BBB0-9?FB(6:??6>6?0
@M04999:289:000000000-L3R54:1:1101:22689:4312 2:N:0:395
CATGTGACTACCAGGGTATCTAATCCTGTTTGCTCCCCACGCTTTCGCATCTCAGCGTCAGTATCTGTCCAGAAGGCCGCCTTCGCCACCGGTATTCCTCCACATCTCTACGCATTTCACCGCTACACGTGGAATTCTACCTTCCTCTACAATACTCTAGTTAACCAGTTTTAAGTGCAATTCCTAGGTTGAGCCCAGGGCTTTCACACCTAACTTAATTATCCGCCTACATGCCCTTTACGCCCAGTCATTCCGATTAACGCTCGCACCCTCCGTATTACCGCGGCTGCTGGCACGGGGT
+
CCCCCGGGGGGGGGGGGGGGGGGGGGGGGGGGGGGGGGGGGGGGGGGGGGGGGGGGGGGGGGGGGGGGGGGGFFGGGGGGGGGGGGGGGGGGGFGGGGGGGGGGGGGGGGGGGGGGGGGGGGGGGGGGGGGEBFGFGGGGGGGGGGGGFGFDGGGGGGGGDFGGGGGGGGGGGGGGFGCGGGGGGGGGFGFGGGGGGG?CBFFFFFFFFAFFFFFFEFFFF?AEFFDAAB2A4@E@:2@AE29@BFF4)><EFFFF(:<FFD06327>BFFFFFB?0:?A<22290>9>:)::02)(4(,-
@M04999:289:000000000-L3R54:1:1101:11483:4333 2:N:0:395
CTATAGACTACTAGGGTATCTAATCCTGTTCGCTCCCCACGCTTTCGTCCATCAGCGTCAATCGGTATTTAGTAACCTGCCTTCGCAATCGGGGTTCTGTGTAATATCTATGCATTTCACCGCTACACTACACATTCCAGCTACTTCAATACTATTCAAGATTAACAGTATCAACGGCAGTTCTACAGTTAAGCTGCAGGTTTTCACCGCTGACTTATCAACCCGCCTACGGACCCTTTAAACCCAATAAATCCGGATAACGCTCGCATCCTCCGTATTACCGCGGCTGCTGGCACGGAGT
+
CCCCCGGGGGGGGGGGGGGGGGGGGGGGGGGGGGGGGGGGGGGGGGGGGGGGGGGGGGGGGGGGGGGGGGGGGGGGGGGGGGGGGGGDEGGGGGGGGGGGGGGGGGGGGGGGGGGGGGGGGGGGGGGGGGGGGGGGGGGGGGGGGGGGGGGGGGGGGGGGGGGGGGGGGGGGGGGGFGFGGGGGGGGGGGGGGGGGGGGGFFFFFFFFFFFFFFFFFFFFFFFFFFFFFFFFFFFDDDEFFFFDF?=D@FFFFFF@<?F<EF9;@FFFFFF<A?B6?F:BFFFFF>>>F:>???:BFF09-
@M04999:289:000000000-L3R54:1:1101:5662:4344 2:N:0:395
TGACTACTCGGGTATCTAATCCTGTTCGCTCCCCACGCTTTCGTCCATCAGCGTCAATCGGTATTTAGTAACCTGCCTTCGCAATCGGGGTTCTGTGTAATATCTATGCATTTCACCGCTACACTACACATTCCAGCTACTTCAATACTATTCAAGATTAACAGTATCAACGGCAGTTCTACAGTTAAGCTGCAGGTTTTCACCGCTGACTTATTAACCCGCCTACGGACCCTTTAAACCCAATAAATCCGGATAACGCTTGCATCCTCCGTATTACCGCGGCTGCTGGCACGGAGTTAGC
+
CCCCCGGGGGGGGGGGGGGGGGGGGGGGGGGGGGGGGGGGGGGGGGGGGGGGGGGGGGGGGGGGGGGGGGGGGGGGGGGGGGGGGGGGGGGGGGGGGGGGGGGGGGGGGGFGGGGGGGGGGGGGGGGGGGGGGGGGFGGGGGGGGGGGGGGFGGGGGGGGFGGGGGGGGGGGGGGGFFFGGGGGGGGGGGGGGFFGGCGGFFFFFFFFFFEFEFFFFFF@EFFA@FF>FFB@FBFEF=>FFFDD@EECFEF>@D@EED0<1;??>F??BB1:(234<4:0;B>>B0>F(6<7B9114:<<4
@M04999:289:000000000-L3R54:1:1101:9090:4345 2:N:0:395
CGGACTACCAGGGTATCTAATCCTGTTCGCTACCCATGCTTTCGAACCTCAGCGTCAGTTACAGACCAGAGAGCCGCCTTCGCCACTGGTGTTCTTCCATATATCTACGCATTCCACCGCTGCACATGGAGCTCCACTCTCCTCTTCTGCACTCAAGAAAAACAGTTTCAGCTGCACTTCCCCGGTTAAGCCGAGGGCTTTCACAGCTGACTTGTTCTCCCGCCTGCGTTCGCTTTACGCCCAATAAATCCGGACAACGCTTGCCACCTACGTATTACCGCGGCTGCGGGCACGTAGTT
+
CCC<CDGFGGFGGGGGGGGGGGGGGFGGGGGGGFGGGGGGDFGGGGGGGGGGGGFGDGGGGGGFCFFFGGGGGGGGGGGEGGDGGGGGFGGEGFGGGGGGGGGGGFFGGGGGGFDGGGGGEGGGGGGGG?GG8EFFGFGGGGGGGGGGFGGGFGGFFGGFD?CFFGEFGFGGGGGGFFFGGGGG6CGGEGGGGGE559FCABFFFAAABEDFEFFFC>FEFFFFFFFF8?;D608(>C@F9FF8;3;CEF;B(33;1696<8<??FFBBF:482A2AD)-1,30411((-46(4:?F?)
@M04999:289:000000000-L3R54:1:1101:5392:4381 2:N:0:395
GACTACCGGGGTATCTAATCCTGTTTGCTCCCCACGCTTTCGCATCTCAGCGTCAGTATCTGTCCAGAAGGCCGCCTTCGCCACCGGTATTCCTCCACATCTCTACGCATTTCACCGCTACACGTGGAATTCTACCTTCCTCTACAATACTCCAGATAACCAGTTTTAAGTGCAATTCCCAGGTTGAGCCCGGGGCTTTCACACCTAACTTAATTATCCGCCTACATGCCCTTTACGCCCAGTCATTCCGATTAACGCTCGCACCCTCCGTATTACCGCGGCTGCTGGCACGGAGTTAGCC
+
CCCCCGGGGGGGGGGGGGGGGGGGGGGGGGFGGGGGGGGGGGGGGGGGGGGGEGGGGGGGGGGGGGGGFGGGGGDGGGGGGGGGGGGGGGGGGGGGGGGGGGGGGGGGGGGGGGGGGGGGGGGGG@FGGGGGGGGGGGGGGGGGGGGGGGFGFFGFGGFGGGDEGGGGGGFFDGGFFGFDGGGFFFFGGGGGGEEGGGCGFFFFFFAFFFFFFFFF<A=>FF@@@FEE6@DEFFFFF?B3;=@<4C<3?@FDFFF>B96?;9>0>?:<6>4?7:)644027>F>F>D06(.864134)6<7
@M04999:289:000000000-L3R54:1:1101:16924:4413 2:N:0:395
AGACTACCGGGGTATCTAATCCTGTTTGCTCCCCACGCTTTCGCATCTCAGCGTCAGTATCTGTCCAGAAGGCCGCCTTCGCCACCGGTATTCCTCCACATCTCTACGCATTTCACCGCTACACGTGGAATTCTACCTTCCTCTACAATACTCTAGTTAACCAGTTTTAAGTGCAATTCCTAGGTTGAGCCCAGGGCTTTCACACCTAACTTAATTATCCGCCTACATGCCCTTTACGCCCAGTCATTCCGATTAACGCTCGCACCCTCCGTATTACCGCGGCTGCTGGCACGGAGTTAGC
+
CCCCCGGGGGGGGGGGGGGGGGGGGGGGGGGGGGGGGGGGGGGGGGGGGGGGGGGGGGGFGGGGGGGGGGGGGGGGGGGGGGGGGGGGGGGGGGGGGGGGGGGGGGGGGGGGGGGGGGGGGGGGGGGGGGGGGGGGGGGGGGGGGGGGGGGGGGGGGGGGGGGGGGGGGGGGGGGGFGFGGGGFGGGGGGGGGGGGGGGGFFFFFFFFFFFFEFFFFFFEFFFFFFFFE=EDFFFFFFFEFD;;@FF3??EF@?FEFF>FDB>>FFF<6:>?BF?BFFFFF19;9BBBFFBF?;>0??FD6
@M04999:289:000000000-L3R54:1:1101:10166:4413 2:N:0:395
TGTGACTACTGGGGTATCTAATCCTGTTTGCTCCCCACGCTTTCGCATCTCAGCGTCAGTATCTGTCCAGAAGGCCGACTTCGCCACCGGTATTCCTCCACATCTCTACGCATTTCACCGCTACACGTGGAATTCTACCTTCCTCTACAATACTCCAGATAACCAGTTTTAAGTGCAATTCCCAGGTTGAGCCCGGGGCTTTCACACCTAACTTAATTATCCGCCTACATGCCCTTTACGCCCAGTCATTCCGATTAACGCTCGCACCCTCCGTATTACCGCGGCTGCTGGCACGGAGTT
+
CCCCCGGGGGGGGGGGGGGGGGGGGGGGGGGGGGGGGGGGGGGGGGGGGGGGGGGGGGGGGGGGGGGGGGGGGGGGGGGGGGGGGGGGGGGGGGGGGGGGGGGGGGGGGGGGGGGGGGGGGGGGGGGGGGGFGGGGGGGGGGGGGGGGGGGGGCGGGGFGGGGGGGGGFGGGGGGGFGFGGGGGGGFGGCEGGFGDGGGGFFFFFFFFDF=DFFFF?>FCFFFDFFFFFFF3>223@CEB?>BFFFFFEFEFFF?7@FFF9BFFB;9>0(-4>:BBFF<A?>>>F(4??071(4<>27<?
@M04999:289:000000000-L3R54:1:1101:7620:4415 2:N:0:395
GACTACACGGGTATCTAATCCTGTTTGCTCCCCACGCTTTCGCATCTCAGCGTCAGTATCTGTCCAGAAGGCCGCCTTCGCCACCGGTATTCCTCCACATCTCTACGCATTTCACCGCTACACGTGGAATTCTACCTTCCTCTACAATACTCCAGATAACCAGTTTTAAGTGCAGTTCCCAGGTTGAGCCCGGGGCTTTCACACCTAACTTAATTATCCGCCTACATGCCCTTTACGCCCAGTCATTCCGATTAACGCTCGCACCCTCCGTATTACCGCGGCTGCTGGCACGGAGTTAGCC
+
CCCCCGGGGGGGGGGGGGGGGGGGGGGGGGGGGGGGGGGGGGGGFGFGGGGGGGGGGGGGGGGGGGGGGGGGGGGGGGGGGGGGGGGGGGGGGGGGGGGGGGGGGGGGGGGGGGGGGGGGGGGGGGGGGGGGGGGGGGGGGGGGGGGFGGGGEGGGGGGGCFGGGGGGGGGGGGGGFFFGGGGGGGGGGGGGGDEGGGGGFFFF>FFFFFFFFFFFFFF@FFFDBECFEE;E3@CEF;BA?;EEEFFFFF@DFFFE0>FF(446>:<?FF?F?>AFA:;>6>>9?B?F?(4<FFF:?<<A2
@M04999:289:000000000-L3R54:1:1101:20716:4422 2:N:0:395
GGTGACTACCAGGGTATCTAATCCTGTTCGCTACCCATGCTTTCGAACCTCAGCGTCAGTTACAGACCAGAGAGCCGCCTTCGCCACTGGTGTTCTTCCATATATCTACGCATTCCACCGCTACACATGGAGTTCCACTCTCCTCTTCTGCACTCAAGAAAAACAGTTTCAGCTGCACTTCCCCGGTTAAGCCGAGGGCTTTCACAGCTGACTTGTTCTCCCGCCTGCGTTCGCTTTACGCCCAATAAATCCGGACAACGCTTGCCACCTACGTATTACCGCGGCTGCTGGCACGTAGTT
+
CCCCCGGGGGGGGGGFFGGGGGGGGGGGGGGGEGFGGGGGGFGGG8CFGGGGGGGGGGGFGGGGGGGGGGFGGGGGGGGGGGGGGGGGGG<FGDGGGFGGGGGGGGGGGGGGGGGFGGGGGGGGGGDGGGGGAFFGCFFGGGGCEGGGGGGGGGGCGGDGDF8CFDFFGGGGGGGGFFFDGGGFGGGGGFGGGGCDDG>FFFFFFFFFFFE5AFBCBFFEF=B@@@FF@@;FDFD;DC;:?BFD;3=);?EEB;FFFBBFFBB0::A>1?032<?27AF-4199179?B050:<0836(5
@M04999:289:000000000-L3R54:1:1101:11207:4444 2:N:0:395
AGACTACAAGGGTATCTAATCCTGTTCGCTACCCATGCTTTCGAACCTCAGCGTCAGTTACAGACCAGAGAGCCGCCTTCGCCACTGGTGTTCTTCCATATATCTACGCATTCCACCGCTACACATGGAGTTCCACTCTCCTCTTCTGCACTCAAGAAAAACAGTTTCAGCTGCACTTCCCCGGTTAAGCCGAGGGCTTTCACAGCTGACTTGTTCTCCCGCCTGCGTTCGCTTTACGCCCAATAAATCCGGACAACGCTTGCCACCTACGTATTACCGCGGCTGCTGGCACGGAGTTAGC
+
CCCCCGGGGGGGGGGGGGGGGGGGGGGGGGGGGGGGGGGGGGGGGGGGGGGGGGGGGGGGGGGGGGGGGGGGGGGGGGGGGGGGGGGGGGGGGGGGGGGGGGGGGGGGGGGGGGGGGGGGGGGGGGGFGFGGGGGGGGGGGGGGGGGGGGGGGGGGGGGGGGGGGGGGGGGGGGGGFGFGGGGGGGGGGGGGGGGGGGGGFFFFFFFFEFFFFFFFFFFFFFFFFFFD@?7>;D?FFFFFFF;@E4CEFFF9BFFBFFF<?<??B??BFFF?FFFFF>BB>16111:>::BFF022284).
@M04999:289:000000000-L3R54:1:1101:15023:4453 2:N:0:395
GTGACTACCGGGGTATCTACTCCTGTTTGCTCCCCACGCTTTCGCATCTCAGCGTCAGTATCTGTCCAGAAGGCCGCCTTCGCCACCGGTATTCCTCCACATCTCTACGCATTTCACCGCTACACGTGGAATTCTACCTTCCTCTACAATACTCCAGATAACCAGTTTTAAGTGCAATTCCCAGGTTGAGCCCGGGGCTTTCACACCTAACTTAATTATCCGCCTACATGCCCTTTACGCCCAGTCATTCCGATTAACGCTCGCACCCTCCGTATTACCGCGGCTGCTGGCACGGGATC
+
CCCCCGGGGGGGEFGGGGGGGGGGGFGEGGGGGGGGGGGGEGGGEFCFFFGGGGGGGGG9CFGGFEFGGGGGGGFFGGGGGGGGGGEFCFEGGGGGGGDGFGGFGFGGGGGCFGGGGGGGGGGGGGFFDGGGGGGGGFGEFEFGGGGGGCCDFGGGGFFGG?GGGD=EFF89DFGGFGFCGFGGGFFGGGGFGCCD>4CDFFFFFF6)8@DEFFFF?F6@@@FF27@;CEFFFFFFEC7B:@FD8<EE?EC@(,,29>1;649>69>:14:;18:B<9>1>69>62(44(422((((((
@M04999:289:000000000-L3R54:1:1101:16213:4454 2:N:0:395
ACAGGGGTATCTAATCCTGTTCGCTACCCATGCTTTCGAACCTCAGCGTCAGTTACAGACCAGAGAGCCGCCTTCGCCACTGGTGTTCTTCCATATATCTACGCATTCCACCGCTACACATGGAGTTCCACTCTCCTCTTCTGCACTCAAGAAACATAGTTTCAGCTGCAGTTCCCCAGTTAAGCTGGGGGCTTTCACAGCTGACTTATCTTCCCGCCTGCGTTCGCTTTACGCCCAATAAATCCGGACAACGCTTGCCACCTACGTATTACCGCGGCTGCTGGCACGTAGTTAGCCGTG
+
CCCCCGGGGGGGGGGGGGGGGGGGGGGGGGGGGGGGGGGFGGGGGGGGGGGGGGGGGGGFGGGGGGGGGGGGGGGGGDGGGGGGGGGGGGGGGGGGGGFGGGGGGGGGGGGGCGGGGGGGFFGGGGGGGGGGGGGGGGGGGGGGGGGGG?FGGFGGGGGGGGGGGGGGGGGGGGGGFGBGGGFCFGGGGGGGGFGGGDCC56>AFFFFEFFFE>6@@EBBFFF==@BF=B=C=196;<@FFEEEE;@FF>=@90(4?BFFFBFFFF?FAFFFAFFF1(49?2:?:?<BB<:22)6),-,-
@M04999:289:000000000-L3R54:1:1101:23998:4466 2:N:0:395
TGACTACTCGGGTATCTAATCCTGTTTGCTCCCCACGCTTTCGCATCTCAGCGTCAGTATCTGTCCAGAAGGCCGCCTTCGCCACCGGTATTCCTCCACATCTCTACGCATTTCACCGCTACACGTGGAATTCTACCTTCCTCTACAATACTCTAGTTAACCAGTTTTAAGTGCAATTCCTAGGTTGAGCCCAGGGCTTTCACACCTAACTTAATTATCCGCCTACATGCCCTTTACGCCCAGTCATTCCGATTAACGCTCGCACCCTCCGTATTACCGCGGCTGCTGGCACGGAGTTAGC
+
CCCCCGGGGGGGGGGGGGGGGGGGGGGGGGGGGGGGGGGGGGGGGGGGGGGGGGGGGGGGGGGGGGGGGGGGGGGGGGGGGGGGGGGGGGGGGGGGGGGGGGGGGGGGGGGGGGGGGGGGGGGGGGGGGGGGGGGGGGGGGGGGGGGGGGGGGGGGGGGGGGGGGGGGGGGGGGGGFGFGGGGGGGGGGGGGGGGGGGGGFFFFFFFFFFFFFFFFFFFFFFFFDFFFFEE==DFFCDDFFFFFFFFFFFF@FFFFFFFFFF96;4?BF?92::><A>?B>01>FFF:7:<BFBFF6?BF4
@M04999:289:000000000-L3R54:1:1101:14515:4472 2:N:0:395
TGACTACAGGGGTATCTAATCCTGTTCGCTCCCCACGCTTTCGTCCATCAGCGTCAATCGGTATTTAGTAACCTGCCTTCGCAATCGGGGTTCTGTGTAATATCTATGCATTTCACCGCTACACTACACATTCCAGCTACTTCAATACTATTCAAGATTAACAGTATCAACGGCAGTTCTACAGTTAAGCTGCAGGTTTTCACCGCTGACTTATCAACCCGCCTACGGACCCTTTAAACCCAATAAATCCGGATAACGCTCGCATCCTCCGTATTACCGCGGCTGCTGGCACGGAGTTAGC
+
CCCCCGGGGGGGGGGGGGGGGGGGGGGGGGGGGGGGGGGGGGGGGGGGGGGGGGGGGGGGGGGGGGGGGGGGGGGGGGGGGGGGGGGGGGGGGGFGFGGGGGFGFGGGGGGGGGGGGGGGGGGGGGGGGGGGGGGAFGGGGGGGGFGGGGGGGGFGFGGGGGGGGGGGGGGGGGGGFGFGGGGGGGGGGGGGGGGGGGFGFFFFEFFFFFEFEFFFFFFFFFFFFFFF?@>DBBFFFFFFFFFDFFCEFFFFFFFFFFFFF>>F6>>?A?FFFFFFFFFF>>9>9BDFB?FDFFF>2:<B4
@M04999:289:000000000-L3R54:1:1101:6057:4499 2:N:0:395
GACTACCCGGGTATCTAATCCTGTTTGCTCCCCACGCTTTCGCATCTCAGCGTCAGTATCTGTCCAGAAGGCCGCCTTCGCCACCGGTATTCCTCCACATCTCTACGCATTTCACCGCTACACGTGGAATTCTACCTTCCTCTACAATACTCCAGATAACCAGTTTTAAGTGCAATTCCCAGGTTGAGCCCGGGGCTTTCACACCTAACTTAATTATCCGCCTACATGCCCTTTACGCCCAGTCATTCCGATTAACGCTCGCACCCTCCGTATTACCGCGCCTCCTGGCACGGATTTAGCC
+
CCCCCGGGGGGGGGGGGGGGGGGGGGGGGGGGGGGGGGGGGGGGGGGGGGGGGGGGGGGGGGGGGGGG8FGGGGGGGGGGGGGGGGGFGGGGGGGGGGGGGGGGGFGGGGGGGGGGGGGGGGGGGGGGGGGGGGGGGGGGGGGGGGGGGGGGGGGGGGGGGGGGGGGGGGGGGGGGFGFCFGGGGGGGGGGGGGGGGGGCFFFFFF>FBFFF=A@BEFF?F@FFFECCE;@FDF<EF;9D;;5@EE3CCEFFFFFFF0136>;;9?:?:>2:?0:B2899(-2(48?2(22176(4359<2
@M04999:289:000000000-L3R54:1:1101:24189:4525 2:N:0:395
GGCGACTACTAGGGTATCTAATCCTGTTCGCTCCCCACGCTTTCGTCCATCAGCGTCAATCGGTATTTAGTAACCTGCCTTCGCAATCGGGGTTCTGTGTAATATCTATGCATTTCACCGCTACACTACACATTCCAGCTACTTCAATACTATTCAAGATTAACAGTATCAACGGCAGTTCTACAGTTAAGCTGCAGGTTTTCACCGCTGACTTATCAACCCGCCTACGGACCCTTTAAACCCAATAAATCCGGATAACGCTCGCATCCTCCGTATTACCGCGGCTGCTGGCACGGAGTT
+
6A@C@C:FGGGFGGGGGGGGGGCFGFGGGGGGGGGGGGGGGGGGGGEGGGGGGGGEGGEGGGGFFGCFGFGGGGGGGGGGGGGGEGGFFGGGFGGGGGGGGFGG,FFGFGGGGEGGGGGGGGEGGGGGGGGGGGGGGGGGGGGFGGGGGGGGC,=D>EGEGGAFGGGGGGGGGG>EFDFGDFFGDEFGFFGGGGF9CFCGFFFFFBDFFB>@@AFFFFFFF2@AB@FF?2==B>FFEFFAED<11@@FCC?;9;807A;0;@B>>>FF?2<19??FFFF<601792(:??>?B)-((-:0
@M04999:289:000000000-L3R54:1:1101:24120:4539 2:N:0:395
TGATGACTACCCGGGTATCTAATCCTGTTTGCTCCCCACGCTTTCGCATCTCAGCGTCAGTATCTGTCCAGAAGGCCGCCTTCGCCACCGGTATTCCTCCACATCTCTACGCATTTCACCGCTACACGTGGAATTCTACCTTCCTCTACAATACTCTAGTTAACCAGTTTTAAGTGCAATTCCTAGGTTGAGCCCAGGGCTTTCACACCTAACTTAATTATCCGCCTACATGCCCTTTACGCCCAGTCATTCCGATTAACGCTCGCACCCTCCGTATTACCGCGGCTGCTGGCACGGAGTT
+
CCCCCGFGGGCFGGECBFFGFFGGGGGGGFGFEFEGGGGGD@CDEGGGEGFGGEGGCEEGGGFF9FGFFGFCCFG?FGGGGD@FGGGGGE@:CBFFEEFGFEF<?<EEGABFE@BFF<FGGGGGGGGGGGGGGFGGFFDGGFFGGFADGFGGGGAACGGFFGGFEF?FF:FGG8CEFGFGFG?CFC6EF9FG?@AFFGGGF*50?FFAAFFFBF+ACFFFA*>9B955@=**55@3BFCFD@FF?;EFFFFFEF?@(174;>D141919BB:?04?0:A<9(((2((7?F03(141(31(.
@M04999:289:000000000-L3R54:1:1101:20362:4562 2:N:0:395
TACAGACTACTAGGGTATCTAATCCTGTTTGCTCCCCACGCTTTCGCATCTCAGCGTCAGTATCTGTCCAGAAGGCCGCCTTCGCCACCGGTATTCCTCCACATCTCTACGCATTTCACCGCTACACGTGGAATTCTACCTTCCTCTACAATACTCCAGATAACCAGTTTTAAGTGCAATTCCCAGGTTGAGCCCGGGGCTTTCACACCTAACTTAATTATCCGCCTACATGCCCTTTACGCCCAGTCATTCCGATTAACGCTCGCACCCTCCGTATTACCGCAGCTGCTGGCACGGAGTT
+
CCCCCGGGGGGGGGGFFFGGGGGGGGGGGGGGGGGGGGGGGGGGGGGGCFFFGGGGEGGGGGGGGGGGGGGGGGGGGGGGGGGGGGGGGGGGDGGGGGGGGGGFGGGGGGGGGGGGGGGGGGGGGGGGGGGGGGGGGGGGGGGGGGGGGGGGGGGGDEGGGGGGGFGGGGGGGGGGFGFCFGGGGGGGGGGGGGGGGGGDDAAAFFFFABFFFFFFEFFFFECFFF?DB=CEFFFF@ECCFFF@;?44<CEFEE<F6?CCD;<?F>F>9B<?:>28:B<<)((,31:?>??((()(,49B1
@M04999:289:000000000-L3R54:1:1101:14831:4633 2:N:0:395
GACTACCAGGGTATCTAATCCTGTTTGCTACCCACGCTTTCGAGCATGAACGTCAGTGTTATCCCAGGAGGCTGCCTTCGCCATCGGTATTCCTCCACATCTCTACGCATTTCACTGCTACACGTGGAATTCTACCTCCCTCTGACACACTCTAGTTAGACAGTTTCAAATGCACGTCCCAAGTTGAGCTCGGGGATTTCACATCTGACTTATCTAACCGTCTGCGCTCGCTTTACGCCCAGTAATTCCGATTAACGCTCGCACCCTACGTATTACCGCGGCTGCCGGCACGTAGTTAGCC
+
CCCCCGGGGGGEGGGGGGGGGGGGGGGGGGGFGGGGGGGGGGGGGGGGGGGGGGGGGGGGGGGGGGGGGGGGGGGGGGGGGGGGGGGGGGGGGGGGGGGFGGGGGGGGGGGGGGGGGGGGGGGGGGGGFGFGGGGGGGGGGGGGGGGGDECFGFGGGGGGGGGGGGAGGFGGGGGGFGFGGGGGGGFGGGGGGGDGCFGGFFFFFF?FEFC=CFFFEFFFBFFFFFFFFFFFFFFEFDFF@D;CEF<CF@FF@FFFF0;DFB>BFFB?:(4<2:AF<BF>FFB>??F9991<?7436ABA3
@M04999:289:000000000-L3R54:1:1101:15110:4651 2:N:0:395
TGACTACTGGGGTATCTAATCCTGTTTGCTCCCCACGCTTTCGCATCTCAGCGTCAGTATCTGTCCAGAAGGCCGCCTTCGCCACCGGTATTCCTCCACATCTCTACGCATTTCACCGCTACACGTGGAATTCTACCTTCCTCTACAATACTCCAGATAACCAGTTTTAAGTGCAATTCCCAGGTTGAGCCCGGGGCTTTCACACCTAACTTAATTATCCGCCTACATGCCCTTTACGCCCAGTCATTCCGATTAACGCTCGCACCCTCCGTATTACCGCGGCTGCTGGCCCGGAGTTAGC
+
CCCCCGGGGGGGGGGGGGGGGGGGGGGGGGGGGGGGGGGGGGGGGEGFGGGGGGGGGGGGGGGGGGGGGGGGGGGGGGGGGGGGGGGGGGGGGGFGGGGGGGGGGGGGGGGGGGGGGGGGGGGGGGGGGGGGGGGGGGGGGGGGGGGGGGGGGGGGGFGGGGGGFGGGGGGGGGGGFGFGGGGCEGG6FGGGGGGGGGGGFFFFFFFFFFFFFAFFFFFFFFFFDFFFFB@BEFFFFF;>@@DE@F??CE@?F;@EF?B<:6>;BF?0836::<:AA<((((346<BB7(((,161:74<2
@M04999:289:000000000-L3R54:1:1101:14382:4652 2:N:0:395
GGTGGACTACCGGGGTATCTAATCCTGTTCGCTCCCCACGCTTTCGTCCATCAGCGTCAATCGGTATTTAGTAACCTGCCTTCGCAATCGGGGTTCTGTGTAATATCTATGCATTTCACCGCTACACTACACATTCCAGCTACTTCAATACTATTCAAGATTAACAGTATCAACGGCAGTTCTACAGTTAAGCTGCAGGTTTTCACCGCTGACTTATCAACCCGCCTACGGACCCTTTAAACCCAATAAATCCGGATAACGCTCGCATCCTCCGTATTACCGAGGCTGCTGGCACGGAGTT
+
CCCCCGGGGGGGGGGGGGGGGGGGGGGGGGGGGGGGGGGGGGGGGGGGGGGGGGGGGGGGGGGGGGGGGGGGGGGGGGGGGGGGGGECGGGGGGGGGGGGGGGGGFGGGGGGGGGGGGGGGGGGGGGGGGGGGGGGGGGGGGGGGGGGGGGGGDGGGGGGGGGGGGGGGGGGGGGGDGFGGGGGGFGGGGGFGGGGGGGFFFFFFFFFFFF>DFFF?FFFFFFFFF@FD>D@B@DFFFFFCF@<<;DFEFEF@FB<04A??B2:>FF?FF?FB9:F(5AF><(260.46>??:B<B9;>?(
@M04999:289:000000000-L3R54:1:1101:23936:4674 2:N:0:395
CAGGACTACTAGGGTATCTAATCCTGTTTGCTCCCCACGCTTTCGCATCTCAGCGTCAGTATCTGTCCAGAAGGCCGCCTTCGCCACCGGTATTCCTCCACATCTCTACGCATTTCACCGCTACACGTGGAATTCTACCTTCCTCTACAATACTCCAGATAACCAGTTTTAAGTGCAATTCCCAGGTTGAGCCCGGGGCTTTCACACCTAACTTAATTATCCGCCTACATGCCCTTTACGCCCAGTCATTCCGATTAACGCTCGCACCCTCCGTATTACCGCGGCTGCTGGCCCGGAGTTT
+
CCCCCGGGGGGGGGGGGGGGGCGGGGGGGGGGGGGGGGGGGGGGGGGDGGGGGGGGGGGGGGGGGGGGGGGGGGGGGGGGGGGGGGGGGGGGGGGGGGGGGGGGGGGGGGGGGGGGGGGGGGGGGGGGGGGGGGGGGGGGGGFGGGGGGGGGGFGGGGGGGGGGGGGGGGGGGGGGFGFGFFGFGGFGGCFGFCEGGGGGFFFFFFFFBEEFFFFF?FFFFE@B>=@DFFFF9B==EC<A@B>0;4=EFCEF@@DF6CEFFFF>>F>F:<B?9163:<<A1>B06;>BF??0(((-,,42)
@M04999:289:000000000-L3R54:1:1101:5335:4683 2:N:0:395
GGAACGACTACACGGGTATCTAATCCTGTTTGCTCCCCACGCTTTCGCATCTCAGCGTCAGTATCTGTCCAGAAGGCCGCCTTCGCCACCGGTATTCCTCCACATCTCTACGCATTTCACCGCTACACGTGGAATTCTACCTTCCTCTACAATACTCTAGTTAACCAGTTTTAAGTGCAATTCCTAGGTTGAGCCCAGGGCTTTCACACCTAACTTAATTATCCGCCTACATGCCCTTTACGCCCAGTCATTCCGATTAACGCTCGCACCCTCCGTATTACCGCGGCTGCTGGCACGGCGT
+
CCCCCGFGGGGGGGGGGGGGGGGGGGGGGGGGGGGGGGGGGGGGGGGGGGGGGGGGGGGGGGGGGGGGGGGGGGFGGGGDGGGGGGDGGGGGGGFGGGGGGGGGGGGGGGGGGGGGGGGGGGGGGGGGGGGGGGGGGGGGGGGGGGGGGGGGGGGGGGGGGFFGGGGGGGGGGGGGFGFFGGGGGGFGGFGGFGGFGFGDBFAAFFFFFD=BEFACEBFFFFFED=DFFFF?@EEBFBEFFFFFFF<@EECEEEE;;?@EED9;@BF;9242:<F:?B?4AAFF199>;?:::B?F?>((-
@M04999:289:000000000-L3R54:1:1101:16785:4710 2:N:0:395
AGACTACCGGGGTATCTAATCCTGTTTGCTCCCCACGCTTTCGCATCTCAGCGTCAGTATCTGTCCAGAAGGCCGCCTTCGCCACCGGTATTCCTCCACATCTCTACGCATTTCACCGCTACACGTGGAATTCTACCTTCCTCTACAATACTCTAGTTAACCAGTTTTAAGTGCAATTCCTAGGTTGAGCCCAGGGCTTTCACACCTAACTTAATTATCCGCCTACATGCCCTTTACGCCCAGTCATTCCGATTAACGCTCGCACCCTCCGTATTACCGCGGCTGCTGGCACGGAGTTAGC
+
CCCCCGGGGGGGGGGGGGGGGGGGGGCGGGGGGGGGGGGGGGGCGGGGGGGGGFGGGGGGGFGGGGGGGFGGGGDGFGGGGGGGGFGGGGGFGGGGGGGGCGGGCGGGGGGGGGGGFGGDGGFGGFG@FGGFECFGFCGGGGGFGGG?GCGGGDCE@F8EG9DGEFGCGGGGGGGGFGAGGGGCFF,DCFGGGGGDDGGFFFFFFBFF@FEEFFCAA9E;DBFFDFFFFFFFFFFFFF2.667@EFCCE?@?<(6CE?@;@@;BFF?1<<;,48(:<>FFF09FFFFF0::>0(49<<4A5
@M04999:289:000000000-L3R54:1:1101:23720:4724 2:N:0:395
GACTACCAGGGTATCTAATCCTGTTTGCTCCCCACGCTTTCGCATCTCAGCGTCAGTATCTGTCCAGAAGGCCGCCTTCGCCACCGGTATTCCTCCACATCTCTACGCATTTCACCGCTACACGTGGAATTCTACCTTCCTCTACAATACTCCAGATAACCAGTTTTAAGTGCAATTCCCAGGTTGAGCCCGGGGCTTTCACACCTAACTTAATTATCCGCCTACATGCCCTTTACGCCCAGTCATTCCGATTAACGCTCGCACCCTCCGTATTACCGCGGCTGCTGGCACGGAATTAGCC
+
CCCCCEAFGGCCCEGGGGGGGCGGFFGGGGGGEGFG>@C@@:FGFFGGGGFCFCFDFFGGFGE<FGGGGDEFGGGGGCFGGGCFFEFGE?,CFDFFGFEFGAF9FGGGGG:FFGGGDDEGEEFEGGCFBAFFF;FFEF8@AC,AFGGGFGGGEGGGGFFGGFG@FGGFGGFDFGGFBF?=D68=DFGGGC?>EEG59C*:;@FF>AFF@=<E6+9=4BA=4525>B*9:.>E=)96??;EFF;EAF?CE@;1;@9439<@>B;(4:2:<F:?0,<AF:9,46;>B:),,(580(((.).4.
@M04999:289:000000000-L3R54:1:1101:17596:4750 2:N:0:395
AAGTTGACTACTAGGGTATCTAATCCTGTTTGCTACCCACGCTTTCGAGCATGAACGTCAGTGTTATCCCAGGAGGCTGCCTTCGCCATCGGTATTCCTCCACATCTCTACGCATTTCACTGCTACACGTGGAATTCTACCTCCCTCTGACACACTCTAGTTAGACAGTTTCAAATGCACGTCCCAAGTTGAGCTCGGGGATTTCACATCTGACTTATCTAACCGTCTGCGCTCGCTTTACGCCCAGTAATTCCGATTAACGCTCGCCCCCTACGTATTACCGCGGCTGCTGGCACGTAGT
+
CCCCCGGGGGGGGGGGGGGGGGGGGGGGGGGGGGGGGGGGGGGGGGGGGGGGGGGGGGGGGGGGGGGGGGGGGGGGGGGGGGGGGGGGGGGGG@FGGGGGGGGGGGGGGGGGGGGGGGGGGGGGGGGGGGGGGGGGGGGGGGGGGGGGGGGGGGGGGGGGGGGGGGGGGGGGGGGGFGFGGGGGGGGGGGGGGG8DDDGGEDFFFFFFF@FFFFFFFFFFFEECB=4@2ABFFFB@DFFFFFF@BFFFC?C??FEDFFDCFD;;;;((-399(4:8?<?24>FF>9B>>BF73((.8(.3-
@M04999:289:000000000-L3R54:1:1101:6929:4750 2:N:0:395
TACGACTACTCGGGTATCTAATCCTGTTTGCTACCCACGCTTTCGAGCATGAACGTCAGTGTTATCCCAGGAGGCTGCCTTCGCCATCGGTATTCCTCCACATCTCTACGCATTTCACTGCTACACGTGGAATTCTACCTCCCTCTGACACACTCTAGTTAGACAGTTTCAAATGCACGTCCCAAGTTGAGCTCGGGGATTTCACATCTGACTTATCTAACCGTCTGCGCTCGCTTTACGCCCAGTAATTCCGATTAACGCTCGCACCCTACGTATTACCGCGGCTGCTGGCACGTAGTTT
+
CCCCCGGGGGFGGGGGGGGGGGGGGGGGGGGGGGGGGGGGGGGGGGGGGGGGGGGGGGGGGGGGGGGGGGGGGGGGGGGGGGGGGGGGGGGGGFGGGGGGGGGGGGGGGGGGGGGGGGGGGGGGGGGGFGGGFGGGGGFGGGGGGGC;EDFFDA?CEGGFGFGGGGFGGDGGFGDD?FFGFGDGDFGGGGGGGGGGDGGGFFCF6BAFFFFFFFFFEFFFFFFDA==CAB=@FFF>99@B?>@D@83?<CCFE6D?@FE0(/(6(29;BB??<,.)42<2(17196>:22302>((.:?2)
@M04999:289:000000000-L3R54:1:1101:15283:4778 2:N:0:395
AGACTACTCGGGTATCTAATCCTGTTCGCTCCCCACGCTTTCGTCCATCAGCGTCAATCGGTATTTAGTAACCTGCCTTCGCAATCGGGGTTCTGTGTAGTATCTATGCATTTCACCGCTACACTACACATTCCAGCTACTTCAATACTATTCAAGATTAACAGTATCAACGGCAGTTCTACAGTTAAGCTGCAGGTTTTCACCGCTGACTTATCAACCCGCCTACGGACCCTTTAAACCCAATAAATCCGGACAGCGCTCGCATCCTCCGTACTACCGCGGCTGCTGGCACGGAGTTAGC
+
CCCCCGFFGGGGGGGGGGGGGGGGFGFGGGGGGGGGDGGGGGGFGGGGGGGGGGGGGGFGDGGGGGGGFGGGGGGGGGGGGGGGGGGGFGGGGGGFDFCFGCGF9FEEAFGGGGGFGGGGGGGGGGGGGGDFF,@;FGGGGGFFCGGGGFGGFFFGGGGGFGGGGGGGGGGGGD8CDDBFGGGGGGGGGGGGFGGG?CCCFFAFBBAABFBA=CFFFFFABFFF=>2>@FB@FDEEFC3.;;@F@3><E@F>7(4=;>B:<FFFF>B2>4>:<(3:AB;F20>33237?F:2<>234(44-
@M04999:289:000000000-L3R54:1:1101:18010:4782 2:N:0:395
ACCGACTACCAGGGTATCTAATCCTGTTTGCTCCCCACGCTTTCGCATCTCAGCGTCAGTATCTGTCCAGAAGGCCGCCTTCGCCACCGGTATTCCTCCACATCTCTACGCATTTCACCGCTACACGTGGAATTCTACCTTCCTCTACAATACTCTAGTTAACCAGTTTTAAGTGCAATTCCTAGGTTGAGCCCAGGGCTTTCACACCTAACTTAATTATCCGCCTACATGCCCTTTACGCCCAGTCATTCCGATTAACGCTCGCACCCTCCGTATTACCGCGGCTGCTGGCACGGAGTT
+
CCCCCGGGGGGGGGGGGGGGGGGGGGGGGGGGGGGGGGGGGGGGGGGGGGGGGGGGGGGGGGGGGGGGGGGGGGGGGGGGGGGGGGGGGGGGGGGGGGGGGGGGGGGGGGGGGGGGFGGGGGGGGGGGGGGGGGGGGGGGGGGGGGGGGGGGGGGGGGGGGGGGGGFGGFGGGGGGFGFGGGGGGGGGGGGGGGGGGGGGFFFFFFFFFFEDFFFFCFFFFFFFFFFFFFFFFFFFFFFFFFFFDFEEFFFFFFFFFFEF@7;>BB>>FF:8><6(8<DFFFBFFFFFFF48:<?F>>FF
@M04999:289:000000000-L3R54:1:1101:16009:4822 2:N:0:395
GACTACCAGGGTATCTAATCCTGTTTGCTCCCCACGCTTTCGCATCTCAGCGTCAGTATCTGTCCAGAAGGCCGCCTTCGCCACCGGTATTCCTCCACATCTCTACGCATTTCACCGCTACACGTGGAATTCTACCTTCCTCTACAATACTCTAGTTAACCAGTTTTAAGTGCAATTCCTAGGTTGAGCCCAGGGCTTTCACACCTAACTTAATTATCCGCCTACATGCCCTTTACGCCCAGTCATTCCGATTAACGCTCGCACCCTCCGTATTACCGCGGCTGCTGGCACGGAGTTAGCC
+
CCCCCGGGGGGGGGGGGGGGGGGGGGGGGGGGGGGGGGGGGGGGGGGGGGGGGGGGGGGGGGGGGGGGGGGGGGGGGGGGGGGGGGGGGGGGGGGGGGGGGGGGGGGGGGGGGGGGGGGGGGGGGGGGGGGGGGGGGGGGGGGGGGGGGGGGGGGGGGGGGGGGGGGGGGGGGGGGFGFGGFGGGGGGGGFGGGGGGGGGFFFFFFFFFFFEFFFFEFFFFDFFFFFFFBFFFFFFFFBFFFFFFFEFEF?@DFFF@>FFFF>>FD6<BF?08?FFA:BF499BF?B?BBF?>BFB(:AF2
@M04999:289:000000000-L3R54:1:1101:12585:4825 2:N:0:395
CTGACTACCCGGGTATCTAATCCTGTTCGCTCCCCACGCTTTCGCTCCTCAGCGTCAGTGACGGCCCAGAGACCTGCCTTCGCCATCGGTGTTCTTCCCGATATCTACACATTCCACCGTTACACCGGGAATTCCAGTCTCCCCTACCGCACTCCAGTCCGCCCGTACCCGGCGCCGATCCACCGTTAAGCGATGGACTTTCACACCAGACGCGACGAACCGCCTACGAGCTCTTTACGCCCAATAAATCCGGATAACGCTTGCACCCTACGTATTACCGCGGCTGCTGGCACGTAGTT
+
CCCCCGGGGGGGGGGGGGGGGGGGGGGGGGGGGGGGGGGGGGGGGGGGGGGGGGGGGGGGGGGGGGGGGGGGGGGGGGGGGGGGGGGGGGGGGGGGGGGGGGGGGGFGGGGGGGGGGGGGGGGGGGGGGGGGGGGGGFGGGGGGGGGGGGGGGGGGGGGGGGGGEGGGGGGEGGGGFGBGGGGGGGEEGFGGGCGDGGGGFFFFFFFFB?BFFEFFFFFFF>F9B?FF??FFFB7AD>BFFBFB<?<DFF71((-8AB?9:??:7??B6:BFF?<?FFF:979>090,57808:2<??A
@M04999:289:000000000-L3R54:1:1101:6363:4861 2:N:0:395
TATAGGACTACTAGGGTATCTAATCCTGTTTGCTACCCACGCTTTCGAGCATGAACGTCAGTGTTATCCCAGGAGGCTGCCTTCGCCATCGGTATTCCTCCACATCTCTACGCATTTCACTGCTACACGTGGAATTCTACCTCCCTCTGACACACTCTAGTTAGACAGTTTCAAATGCACGTCCCAAGTTGAGCTCGGGGATTTCACATCTGACTTATCTAACCGTCTGCGCTCGCTTTACGCCCAGTAATTCCGATTAACGCTCGCACCCTACGTATTACCGCGGCTGCTGGCACGGAGT
+
CCCCCGGGGGGGGGGGGGGGGGGGGGGGGGGGGGGGGGGGGGGGGGGGGGGGGGGGGGGGGGGGGGGGGGGGGGGGGGGGGGGGGGGGGGGGGGGGGGGGGGGGCGGGGGGGGGGGGGGGGGGGGGGGGGGGGGGGGGGGGGGGGGGGGGGGGGGGGGGGFFGGFGGGGGGGGGGGFGFGGGGGGGGGGGGGGG8FGGDGFBFFFFFFFEFFFFFFFFFFFFFBBD=9@EFFAFFFF>BFFFFFFF?EEEFFFFFFFF?CEF;?@FFFFF??0:?33AFFFB89;69BFFFF?008(46>4
@M04999:289:000000000-L3R54:1:1101:14210:4933 2:N:0:395
CGGGGGACTACCCGGGTATCTAATCCTGTTTGCTCCCCACGCTTTCGCATCTCAGCGTCAGTATCTGTCCAGAAGGCCGCCTTCGCCACCGGTATTCCTCCACATCTCTACGCATTTCACCGCTACACGTGGAATTCTACCTTCCTCTACAATACTCTAGTTAACCAGTTTTAAGTGCAATTCCTAGGTTGAGCCCAGGGCTTTCACACCTAACTTAATTATCCGCCTACATGCCCTTTACGCCCAGTCATTCCGATTAACGCTCGCACCCTCCGTATTACCGCGGCTGCTGGCACGGAGT
+
CCCCCG@FDEG@C:@:6@FAEFG-;CCEFFGGGGGGGGGGGGGEGGGGGGGGGFGGGGGGGGGGGGGGGFGGGGGGGGGGGGGGGGGGGGGGGGFGGGGGGGGGGGGGGGGFGGGGFGGGGGGGGGGGGGGGGGGGGGGGGGGGGFFGGGGGGGGGGGGGGGGGGGGGGFGGGGFEFGFGGCFGFGGGGGGGGGGGGGGGFFFFFFFF@FFEFFFFFF=EFFF4@?FDFDFFFF8@EFFFF<03>@D4@FFFFBFF???FFBFBFFF;19BBFFFF:::BF<(79BBF;?724??2?>>>-
@M04999:289:000000000-L3R54:1:1101:15312:4941 2:N:0:395
TGAGTGACTACCAGGGTATCTAATCCTGTTTGCTCCCCACGCTTTCGCATCTCAGCGTCAGTATCTGTCCAGAAGGCCGCCTTCGCCACCGGTATTCCTCCACATCTCTACGCATTTCACCGCTACACGTGGAATTCTACCTTCCTCTACAATACTCTAGTTAACCAGTTTTAAGTGCAATTCCTAGGTTGAGCCCAGGGCTTTCACACCTAACTTAATTATCCGCCTACATGCCCTTTACGCCCAGTCATTCCGATTAACGCTCGCACCCTCCGTATTACCGCGGCTGCTGTCACGGAGT
+
CCCCCGGGGGGGGGGGGGGGGGGGGGGGGGGGGGGG@FGGGGGGGGGGGGGGGGGFGGGGGGGGGGGGGGGGGDFCGFGCFGEGGGGGGFGGEEGGGGGFGGGGGGFGGGGGGGGGGGGGGGGGGGGGEGGGGGFGGGFFFGGG?GGGGGGEFGGGGGCFFFGGGDFFEEDFEFGGFGFGGGGGGGGGGGGGGGEGFDGDDFFFFCFFFFFFFFFA@AFEFE?EFFFFFF:E956>EFF6C=@>=2@FFAECEEE@?D?EC?;<DB>6B9(((47?::?2<92;2210(-::))).-(4(-
@M04999:289:000000000-L3R54:1:1101:25092:4949 2:N:0:395
GACTACTCGGGTATCTAATCCTGTTCGCTCCCCACGCTTTCGTCCCTCAGCGTCAATCGGTATTTAGTAACCTGCCTTCGCAATCGGGGTTCTGTGTAATATCTATGCATTTCACCGCTACACTACACATTCCAGCTACTTCAATACTATTCAAGATTAACAGTATCAACGGCAGTTCTACAGTTAAGCTGCAGGTTTTCACCGCTGACTTATTAACCCGCCTACGGACCCTTTAAACCCAATAAATCCGGATAACGCTCGCATCCTCCGTATTACCGCGGCTGCTGGCACGGAGTTAGCC
+
CCCCCGGGGGGGGGGGGGGGGGGGGGGGEGGGGGGGGGGGGEGGG,CFGGGGGGGGGGGGGGGGGGGGGGGGGGGGGGGGGGGGGGGGGGGGGFFFGFGGGGGGGGGGGGGGGGGGGGGGGGGGGGGGGGGGGGGGGGGGGGGGGGGGGGGGGGGFGGGGGGGGGGGGGGGGDGDEFGFGGGGGGGGFGGGGFD:FGFGGFFFFFFFFFFFEFFFFFFF>AADFFD@?B@FFFEF5>E;D@@8EEEFFF@F;;FFE<@DFFFFBF:>BBB?:<2:A<3>F9;>FFFF06:?F00(-3<4A>
@M04999:289:000000000-L3R54:1:1101:6469:4951 2:N:0:395
TGACTACTGGGGTATCTAATCCTGTTTGCTCCCCACGCTTTCGCATCTCAGCGTCAGTATCTGTCCAGAAGGCCGCCTTCGCCACCGGTATTCCTCCACATCTCTACGCATTTCACCGCTACACGTGGAATTCTACCTTCCTCTACAATACTCTAGTTAACCAGTTTTAAGTGCAATTCCTAGGTTGAGCCCAGGGCTTTCACACCTAACTTAATTATCCGCCTACATGCCCTTTACGCCCAGTCATTCCGATTAACGCTCGCACCCTCCGTTTTACCGCCGCTGCTGGCAAGGAGTTAGC
+
CCCCCGGGGGGGGGGCFGFGGGFGGGGDGFFGGGGGGGEGFEGGGGGEFGGGGGGGGGGFCGGGGGFFGGGGGGGDGGGGGEGGGGGGFBFFEFGGGGGGEGFEEEGGGCGGGGGGGGGEGGGGGGFGGFGGGGGGGGFCFGFC9ED8DCGFGGCAGEFFGGCGFFGGGE,@:D?DFGFGFGGGGGGEFCFGCFGC>?GGFFFFFFFFFFFF5>BFF9=A99>2):;EE=E2;BF4>2(:(05.*.7?EFF;1/879(.(,6(,6>?((44(),,).8:>(34-0304?:()-,,13:<))
@M04999:289:000000000-L3R54:1:1101:25940:4964 2:N:0:395
GCGACTACTGGGGTATCTAATCCTGTTCGCTCCCCACGCTTTCGTCCATCAGCGTCAATCGGTATTTAGTAACCTGCCTTCGCAATCGGGGTTCTGTGTAATATCTATGCATTTCACCGCTACACTACACATTCCAGCTACTTCAATACTATTCAAGATTAACAGTATCAACGGCAGTTCTACAGTTAAGCTGCAGGTTTTCACCGCTGACTTATCAACCCGCCTACGGACCCTTTAAACCCAATAAATCCGGATAACGCTCGCATCCTCCGTATTACCGCGGCTGCTGGCACGGAGGT
+
CCCCCGDGCFFGGGCFFGGGGGFFEGGGGGGGGDEGGGGGGFGGGGGCFGGGGGGGGGFGGGGCFDFGGFEFFGGGGCGFGGGGGDGGGGGFGGFFGGGGGGGCGAGGGGFGGGGGGGGGGGGGGGGGGGGGGGGGGGGGGGFGFGGGGGGGGGGGGGGGGGGGGGGGGGGGGGCGEGFGGGGGGGGGGAFGGGGGGGGGFFFFFEEDFFF@CFAFEFFDFABFFFFF2>@FFFBEF?EFF@D<D@EEEF(:><0;EE?F7<>>>?>B2>:>F??BAF9:BF;(49:BF?<(.,47(,-
@M04999:289:000000000-L3R54:1:1101:26552:4986 2:N:0:395
GGACTACACGGGTATCTAATCCTGTTCGCTCCCCACGCTTTCGTCCATCAGCGTCAATCGGTATTTAGTAACCTGCCTTCGCAATCGGGGTTCTGTGTAATATCTATGCATTTCACCGCTACACTACACATTCCAGCTACTTCAATACTATTCAAGATTAACAGTATCAACGGCAGTTCTACAGTTAAGCTGCAGGTTTTCACCGCTGACTTATCAACCCGCCTACGGACCCTTTAAACCCAATAAATCCGGATAACGCTCGCATCCTCCGTATTACCGCGGCTGCTGGCACGGAGTTAGC
+
CCCCCGGGGGGGGGGGGGGGGGGGGGGGGGGGGGGGGGGGGGGGGGGGGGGGGGGGGGGGGGGGGGGGGGGGGGGGGGGGGGGGGGGGGGGGGGGGGGGFGFGGGGGGGGGGGGGGGGGGGGGGGGGGGGGGGGGGGGGGGGGGGGGGGGGGGGGGGGGEGGGGGGGGGGGGGGGGFGFCEGGGGGGGGGGGGGGGFGFDFAFF?EFFFB@EEFFFFFFFFFFFDF>>@FFFF234?EFFFFDFF<CEEF@@D@FFF;@FFFFFFFFBFF>B?1:<A641>9>>B02::::?:FF>B:9A6
@M04999:289:000000000-L3R54:1:1101:23423:4986 2:N:0:395
ACATTGACTACTCGGGTATCTAATCCTGTTTGCTCCCCACGCTTTCGCATCCCAGCGTCAGTATCTGTCCAGAAGGCCGCCTTCGCCACCGGTATTCCTCCACATCTCTACGCATTTCACCGCTACACGTGGAATTCTACCTTCCTCTACAATACTCCAGATAACCAGTTTTAAGTGCAATTCCCAGGTTGAGCCCGGGGCTTTCACACCTAACTTAATTATCCGCCTACATGCCCTTTACGCCCAGTCATTCCGATTAACGCTCGCACCCTCCGTATTACCGCGGCTGCTGGCACGGAGT
+
CCCCCFGGGGGGGGGGGGGGGGGGGGGGGGGGGGGGGGGGGGGGGGGGGGGFGGGGGGGGGGGGGGGGGGGGGGGFGGGGGGGGGGGGGGGGGGGGGGGGGGGGGGGGGGGGGGGGGGGGFGGGGGGGGFGFGGGGFGGGGGGGGGGGGGGGGCGGGGGGGGGGGGEGGGFFGGGGFGFGGFGGGGGGGGGGGGGGGGGGFFFA8FFFFFFFFFFFEFFEF*98>DFFFBFFE@E1.:;F4;?99@F@;@)737@1(439<?;:63((,2360:>((38AF)(129>04?>BBFF<:;99-
@M04999:289:000000000-L3R54:1:1101:6946:4988 2:N:0:395
TGTGGACTACTGGGGTATCTAATCCTGTTCGCTCCCCACGCTTTCGTCCATCAGCGTCAATCGGTATTTAGTAACCTGCCTTCGCAATCGGGGTTCTGTGTAATATCTATGCATTTCACCGCTACACTACACATTCCAGCTACTTCAATACTATTCAAGATTAACAGTATCAACGGCAGTTCTACAGTTAAGCTGCAGGTTTTCACCGCTGACTTATCAACCCGCCTACGGACCCTTTAAACCCAATAAATCCGGATAACGCTCGCATCCTCCGTATTACCGCGGCTGCTGGCACGGAGTT
+
CCCCCGGGGGGGGGGGGGGGGGGGGGGGGGGGGGGGGGGGGGGGGGGGGGGGGGGGGGGGGGGGGGGGGGGGGGGGGGGGGGGGGGGGGGGGGGGGGGGGGGGGGGGGGGGGGGGGGGGGGGGGGGGGGGGGGGGGGGGGGGGGGGGGGGGGGGGGGGGGGGGGGGGGGGGGGGGGFGFFGGGGGGGGGGGGGGGGGGGGFFFAFFFFFFAFFFFFFFFEFFFA>FFFFFFFFFFBFFFFEE@DDFFFFFFFFF@FD?EFDB@:>FB?;BDFFFFFFFFFFFF>FF99BFF>(34?;09:8
@M04999:289:000000000-L3R54:1:1101:22047:5009 2:N:0:395
TAGGACTACTCGGGTATCTAATCCTGTTCGCTCCCCACGCTTTCGTCCATCAGCGTCAATCGGTATTTAGTAACCTGCCTTCGCAATCGGGGTTCTGTGTAATATCTATGCATTTCACCGCTACACTACACATTCCAGCTACTTCAATACTATTCAAGATTAACAGTATCAACGGCAGTTCTACAGTTAAGCTGCAGGTTTTCACCGCTGACTTATCAACCCGCCTACGGACCCTTTAAGCCCAATAAATCCGGATAACGCTCGCATCCTCCGTATTACCGCGGCTGCTGGCACGGAGTT
+
CCCCCGGGGGGGGGGGGGGGGGGGGGGGGGGGGGGGGGGGGGGGGGGGGGGGGGGGGGGGGGGGGGGGGGGGGGGGGGGGGGGGGGGGGGGGGGGGGGGGGGGGFFGGGGGGGGGGGGGGGGGGGGGGGGGGGGGGGGGGGGGGGGGGGGGGG;FGGGGFGGGGGGGGGGGGGGG65DB?FGGGGGGGGGGGGGGGGGC7B?CAFFEFFAFFBA@9AFFBFFFFF@?FFFFFBFD2;ECFE18@;=5@FFFFF@7?;FF;B@DF>BFFBFFFB:B?7AF90371312?FFFFB?FFF1(4
@M04999:289:000000000-L3R54:1:1101:12738:5020 2:N:0:395
AGAGTGACTACAGGGGTATCTAATCCTGTTTGCTCCCCACGCTTTCGCATCTCAGCGTCAGTATCTGTCCAGAAGGCCGCCTTCGCCACCGGTATTCCTCCACATCTCTACGCATTTCACCGCTACACGTGGAATTCTACCTTCCTCTACAATACTCCAGATAACCAGTTGTAAGTGCAATTCCCAGGTTGAGCCCGGGGCTTTCACACCTAACTTAATTATCCGCCTACATGCCCTTTACGCCCAGTCATTCCGACTAACGCTCGCACCCTCCGTATTACCGCGGCTGCTGGCACGGGGT
+
ACCCAFFGGGGGGGGGGGGGGGGGGGGGGGGGGGGGGGGGGGGGGGGCF@FGGGGGGGGGGGGGGGFGGGGGGGGGGGDGGEGGGGGGGGGGEGFGGGFGGGGGGGGGGGGGGGGGGGGGGGGGGGGGE<FGGGGGGGGGGGG?DGGGGCDGFGGAFFGGGGDFGCCGFF,2EDFGFGFGGFGGGGGGGCGFGGGGGGGGB:AFFFFFFFB=:FFFFFF?F9@E?9@D9BE4?3;@@;EFC?@>6;;@E@?3CEED(61=B?0,8;01>BF6<6>66((6:2:B>>1,,,8::(4)33;>(
@M04999:289:000000000-L3R54:1:1101:22982:5040 2:N:0:395
CGACTACCCGGGTATCTAATCCTGTTTGCTCCCCACGCTTTCGCATCTCAGCGTCAGTATCTGTCCAGAAGGCCGCCTTCGCCACCGGTATTCCTCCACATCTCTACGCATTTCACCGCTACACGTGGAATTCTACCTTCCTCTACAATACTCCAGACAACCAGTTTTAAGTGCAGTTCCCAGGTTGAGCCCGGGGCTTTCACACCTAACTTAATTATCCGCCTACATGCCCTTTACGCCCAGTCATTCCGATTAACGCTCGCACCCTCCGTATTACCGCGGCTGCTGGCACGGAGTTAGC
+
CCCCCGGFEGGGGEGGGGGGGGGGGGGGGGGGGGGGGGGEGGG7,BFFGGFGGGGGGGC@FGFGGGGGFGGFGGGGGEGGFGGGGDGGGEFFGGFGGFGGGCFGGGGGGGGGGGGFGFGEEGGGGDGEGGGGGGFG9D;FDGGG9FGG,@FAFGGGG+=8=@EGGGGD=?,7@DFGFD7EFCFGGG6<DFEGDDGGGGGGFFFA?DFAEFE<;BAFF+=6B29DFFE))4==EFFF9<?B@?@@)43??EF012:<AF;B(4929B?12<>:?FB>A<?;60123(),4034:(21-4)<5
@M04999:289:000000000-L3R54:1:1101:25434:5042 2:N:0:395
TCGACTACAGGGGTATCTAATCCTGTTTGCTCCCCACGCTTTCGCATCTCAGCGTCAGTATCTGTCCAGAAGGCCGCCTTCGCCACCGGTATTCCTCCACATCTCTACGCATTTCACCGCTACACGTGGAATTCTACCTTCCTCTACAATACTCCAGATAACCAGTTTTAAGTGCAATTCCCAGGTTGAGCCCGGGGCTTTCACACCTAACTTAATTATCCGCCTACATGCCCTTTACGCCCAGTCATTCCGATTAACGCTCGCACCCTCCGTATTACCGCGGCTGCTGGCACGGAGTT
+
CCCCCGGGGGGGGGGGGGGGGGGGGGGGGGGGGGGGGGGGGGGGG:FGGGGGGGGGGGGGGGGGGGGGGGGGFGGGGGGGGGGGGGGGGGGGGGGGGGGGGGGGGGGGGGGGGGGGGGGGGGGGGGGGGGGGGGGGGGGGGGGGGGGGGGGGGGGGGGGGGGGGGGGGGGGGGGGGFGFGGGGGGGGGGGGGGGGGGGGGFFFFFFFFFFFFFFFFFFFFFFFF>FDFFFFFFFFFFFDFFFF@EFFFFFFEFFFFFF:><BFB9692:?F>::BB<A48B>FBF>?FFB?:362>4-3
@M04999:289:000000000-L3R54:1:1101:19017:5055 2:N:0:395
TACCGGGGTATCTAATCCTGTTCGCTCCCCACGCTTTCGTCCATCAGCGTCAATCGGTATTTAGTAACCTGCCTTCGCAATCGGGGTTCTGTGTAATATCTATGCATTTCACCGCTACACTACACATTCCAGCTACTTCAATACTATTCAAGATTAACAGTATCAACGGCAGTTCTACAGTTAAGCTGCAGGTTTTCACCGCTGACTTATCAACCCGCCTACGGACCCTTTAAACCCAATAAATCCGGATAACGCTCGCATCCTCCGTATTACCTCGGCTGCTGGCACGGAGGTAGCCG
+
CCCCCGGGCFGGGGGGGGGGGGGGGGGGGGGGGGGEFGEGGGGGGDFGGGGGGGGGGGGGGGGGGGGGGGGGGGGGGEFCEGGGEDGGGGGGEGC9FFGGGFGFFGGGGGFFGEFECGGGGGGGGGFGGGFGGGGGGGGFGFFFDGGGGGGGG8FFCFGGGGGGGFGGD6CEFEFGFGFGGGGGGFFCFGCF:DAFGCFGDFFFBFFFFECFFFFFAFFFFFFFFF@?B@EC)6=D?;7A3@CC?EF>D@?EFFF;?>>BFFF<BFF<18?<2))521807::???7219;((-4222;
@M04999:289:000000000-L3R54:1:1101:18355:5089 2:N:0:395
GAGATACAAGGGTATCTAATCCTGTCCGCTCCCCACGCTTTCGTCCATCAGCGTCAACCGGTATTTAGTAACCTGCCTTCGCAATCGGGGTTCTGTGTAATATCTATGCATTTCACCGCTACACTACACATTCCAGCTACTTCAATACTATTCAAGATTAACAGTATCAACGACAGTTCTACAGTTAAGCTGCAGGTTTTTACCGCTGACTTATCAACCCGCCGACTGACCCTTTAAACCCAATAAACCCGCATAACGCTCGAACCCCCCGTCTTACCGCGGCTGCTGGCAGGGAGTTAGC
+
6CCCCGGCFEFCFAFEFC<A,@FFE,CB7FC@DF8FCB,8,CFGG,,CEFED76CE,,;6++7,<CCCFDC@C@FGGGAF@,@B=DF::@+CE,??,CF??,59,A,,,C54A<F<F7FC7E,,4AFFA,<,C;E,@,7E==EGCDFD;=;=,76@FG7@,6EE;D,33=D=+@06;?+=7+2,,333,2,<@67C+;++*0;;**<*8==0*++48AF)*:4((5(-)075(()9.)751?1/4=))((,(362<@FF(-((((-,,266:(4())(43,(426:7>212(-,288(4<)
@M04999:289:000000000-L3R54:1:1101:19029:5100 2:N:0:395
AGACTACACGGGTATCTAATCCTGTTCGCTCCCCACGCTTTCGTCCATCAGCGTCAATCGGTATTTAGTAACCTGCCTTCGCAGTCGAGGTTCTGTGTAATATCTATGCATTTCACCGCTACACTACACATTCCAGCTACTTCAATACTATTCAAGATTAACAGTATCAACGGCAGTTCTACAGTTAAGCTGCAGGTTTTCACCGCTGACTTATCAACCCGCCTACGGACTCTTTAAACCCAATAAATCCGGATAACGCTCCCATCCCCCGTATTCACGCGGCTGCTGGCAAGGATTTAGC
+
CCCCCFGFGGGGGGDGFDGGFGGGGGFBFEEEFGGEGGEGGGGGDF:CEFFCGEGGGGGGDGGGGCECGGFFGGGGGGGGGG7FFGGCFGGGGGGGGGC9FAFF9FFGFGGGGGGGGGGGEEGGGFGGGGGGGGGGGFAGGGGGGGGGGGGGGGGGFGGGGGGGF8ACFF,@CGGGDCFGGGGGGGDFDFCCF?CD+;FGF9EFE>BBFF6EF6@F<?45*/5@AF25(-(74@4*9*0A@6<=@8767;6:0(3@)(6/1,(,)63((361(,5))6((-4,((,)4:6()((()).)))
@M04999:289:000000000-L3R54:1:1101:17920:5102 2:N:0:395
AGACTACCAGGGTATCTAATCCTGTTTGCTCCCCACGCTTTCGCATCTCAGCGTCAGTATCTGTCCAGAAGGCCGCCTTCGCCACCGGTATTCCTCCACATCTCTACGCATTTCACCGCTACACGTGGAATTCTACCTTCCTCTACAATACTCCAGATAACCAGTTTTAAGTGCAATTCCCAGGTTGAGCCCGGGGCTTTCACACCTAACTTAATTATCCGCCTACATGCCCTTTACGCCCAGTCATTCCGATTAACGCTCGCACCCTCCGTATTACCGCGGCTGCTGGCACGGATGTAGC
+
@@ACCD8FEFGGFFEF<EFDCFGEEGGF9@EFGGGEECFGGCFEGFGFFFFFE@FF:@F<FFGFGGG8CCCCCFGCGGGGFCGFDGGGFGDGFGFAEFFFFF<FFFGDECFGGGGGGGGGCGGACAB:FFFGFGGFGGG8FGGCFGCGGFFFDGGFBFFFG8=DDFGGFGD:@EDF+DFGGGDC=FC8@FFGGGGGGCGGFFFFA49;7@=69BAAE@+82(05==B?C=EF=DFFFF?BFFF173)9<E17;(27)31<(4229BF?F6>?:0869A:>>;B;B:27B6(4:-4,(56<)
@M04999:289:000000000-L3R54:1:1101:17924:5117 2:N:0:395
AGACTACCAGGGTATCTAATCCTGTTTGCTCCCCACGCTTTCGCATCTCAGCGTCAGTATCTGTCCAGAAGGCCGCCTTCGCCACCGGTATTCCTCCACATCTCTACGCATTTCACCGCTACACGTGGAATTCTACCTTCCTCTACAATACTCCAGATAACCAGTTTTAAGTGCAATTCCCAGGTTGAGCCCGGGGCTTTCACACCTAACTTAATTATCCGCCTACATGCCCTTTACGCCCAGTCATTCCGATTAACGCTCGCACCCTCCGTATTACCGAGGCTGCTGGCACGGAGTTAGC
+
CCCCCGGGGGGGFGGGGGGGGGGGGGGGGGGGGGGGGGGGGGGGGGGCFGGGGGGGGGGFGGGGGGGGGFGGGGGGGGGGGGGGGGGGGGGGGGGGGGGGGFGGGGGGGGGGGGGGGGGGGGGGEFFGGFDGFGGGGGGGGGGGGGG?FFFGGGGGGGGGFFGGFGGGGGGGGGGGFGFCFGGDGGGGGGGFGGGGGGFFFFA>?5;AEFFEEF9+9EFEFD==2=EECEFFFFFFE@FFF6@;;;?CCEE@DFDCED@@1414;>0(((7-,8>24<6(2,,:038>?:1<:9>2(,445
@M04999:289:000000000-L3R54:1:1101:13769:5183 2:N:0:395
ATCGACTACTCGGGTATCTAATCCTGTTCGCTACCCATGCTTTCGAACCTCAGCGTCAGTTACAGACCAGAGAGCCGCCTTCGCCACTGGTGTTCTTCCATATATCTACGCATTCCACCGCTACACATGGAGTTCCACTCTCCTCTTCTGCACTCAAGAAAAACAGTTTCAGCTGCACTTCCCCGGTTAAGCCGAGGGCTTTCACAGCTGACTTGTTCTCCCGCCTGCGTTCGCTTTACGCCCAATAAATCCGGACAACGCTTGCCACCTACGTATTACCGCGGCTGCTGGCACGTAGTT
+
CCCCCGGGGGGGGGGGGGGGGGGGGGGGGGGGGGGGGGGGGGGGGGGGGFGGGGGGEGGGFGGGGGGGGGGGGGGGGGGGGGGGEGGGGGAFGGGGFGGGGGGGAFGGGGGGGGGFGGGGGGGGGGGGGGGGGGGGDGGGGGGFFGGGGGGGGGGGGGGGFG8EGGGGFGGGGFFFFGFFGGGCCGGGGGGFGGCDDGGGFFFFFFFFFEEDFFFF@68@BBFFF>DD;;DFFFF?FFFFF@BDFDFEFFDF0>?>>?FFFF:<BFA24:7??:B4:BBFF0,2(-31232<<>:31(-)
@M04999:289:000000000-L3R54:1:1101:6144:5185 2:N:0:395
CGACTACTAGGGTATCTAATCCTGTTTGCTCCCCACGCTTTCGCATCTCAGCGTCAGTATCTGTCCAGAAGGCCGCCTTCGCCACCGGTATTCCTCCACATCTCTACGCATTTCACCGCTACACGTGGAATTCTACCTTCCTCTACAATACTCCAGATAACCAGTTTTAAGTGCAATTCCCAGGTTGAGCCCGGGGCTTTCACACCTAACTTAATTATCCGCCTACATGCCCTTTACGCCCAGTCATTCCGATTAACGCTCGCACCCTCCGTATTACCGCGGCTGCTGGCACGGAGTTAGC
+
CCCCCGGGGGGGGGGGGGGGGGGGGGGGGGGGGGGGGGGGGGGGGGGGGGGGGGGGGGFGGGGGGGGGGGGFGGGGGGGGGGGGGGGGGGGGGGGGGGGGGGGGGGGGGGGGGGGGGGGGGGGGGGGGGGGGGGGGGGGGGGGGGGEEFGGGGFGGGCGFGGGGFGGFGGGGFGFGFGFGCFGGGGGGGGGGGGGGGGGGFFFFFDFFFFFEFFFFECF?A=29@BBEF@35BB3C<<@D06(67>E?CFE017?FFFF??>B09><1(2642:3)6A1;B429462:(-,540,,4(-))
@M04999:289:000000000-L3R54:1:1101:20768:5296 2:N:0:395
GACTACTAGGGTATCTAATCCTGTTTGCTCCCCACGCTTTCGCATCTCAGCGTCAGTATCTGTCCAGAAGGCCGCCTTCGCCACCGGTATTCCTCCACATCTCTACGCATTTCACCGCTACACGTGGAATTCTACCTTCCTCTACAATACTCTAGTTAACCAGTTTTAAGTGCAATTCCTAGGTTGAGCCCAGGGCTTTCACACCTAACCTAATTATCCGCCTACATGCCCTTTACGCCCAGTCATTCCGATTAACGCTCGCACCCTCCGTATTACCGCGGCTGCTGGCACGGAGTTAGCC
+
CCCCCGGGGGGGGGGGGGGGGGGGGGGGGGGGGGGGGGGGGGGGGGGGGGGGGGGGGGGGGGGGGGGGGGGGGGGGGGGGGGGGGGGGGGGGGGGGGGGGGGGGGGGGGGEGGGGGGGGGGGGGGGGGGGGGGGGGGGGGGGGGGGGGGGGGGGGGGGGGGGGGGGFCGGGGGGGGFGFGGGGGGGGGGGGGGGGGGGGGFFFFFFFFFFFE)BBFFFFAFFFFFFFFEFFEBFFEDFFFFBBBEEFFFFFF;?EFF>FFFFF9BDFFFFFB:04>B:9>,3>;::??:FD?049<?>FF:
@M04999:289:000000000-L3R54:1:1101:22681:5328 2:N:0:395
TGACTACAAGGGTATCTAATCCTGTTCGCTCCCCACGCTTTCGTCCATCAGCGTCAATCGGTATTTAGTAACCTGCCTTCGCAATCGGGGTTCTGTGTAATATCTATGCATTTCACCGCTACACTACACATCCCAGCTACTTCAATACTATTCAAGATTAACAGTATCAACGGCAGTTCTACAGTTAAGCTGCAGGTTTTCACCGCTGACTTATCAACCCGCCTACGGACCCTTTAAACCCAATAAATCCGGATAACGCTCGCATCTTCCGTATTACCGCGGCTGCTGGCACGGAGTTAGC
+
CCCCCGGGGGGGGGGGGGGGGGGGGGGGGGGGGGGGGGGGGGGGGGGGGGGGGGGGGGGGGGGGGGGGGGGGGGGGGGGGGGGGGGGGGGGGGGGGGGGGGGGGGGGGGGGGGGGGGGGGGGGGGGGGGGGGGGGGGGGGGGGGGFGGGFGGGGGGGFCGGGGGFGGGGGGDEEDGFGFGGGGGGGGGGGGGGGGF@F?FFFFFFFFFFFEFFFFA5?9AFFFAFFF?FB@@FBF=CEEA?@;(6AEECE@FF;?73;;@D329<6)).:<4?F:AD>F;>0436<?2(((4((7-,1.66
@M04999:289:000000000-L3R54:1:1101:27001:5335 2:N:0:395
ACGACTACCCGGGTATCTAATCCTGTTTGCTCCCCACGCTTTCGCCTCTCAGCGTCAGTATCTGTCCAGAAGGCCGCCTTCGCCACCGGTATTCCTCCACATCTCTACGCATTTCACCGCTACACGTGGAATTCTACCTTCCTCTACAATACTCCAGATAACCAGTTTTACGTGCAGTTCCCAGGTTGAGCCCGGGGCTTTCACACCTAACTTAATTATCCGCCTACATGCCCTTTACGCCCAGTCCTTCCGATTAACGCTCGCACCCTCCGTATTACCGCGGCTGCTGGCACGGAGTTAC
+
CCC<CGGGGGGGGGEFGGGFFGDGGGGGGGGGGGD@FGGGGDEGF7BFEFGGGGGGGGGGGGGGGGGEAEECEEGGGGGE,BFGE@FGDFGGFFGGGGGG<AE<FGAFDEGGGFCFGGGGGGGGFFGFEEGFCGGFEFGFGGGGGGGGGGFEGD?EGCF39ECEG+E,@E,ADFFFAFFGFGFG6FGGFCCCFGDD47;FFFFFCABA==::CFFFF6+9CDF?D;3;9CE@8E@EF7(::9@@(3)1.48;(3(()489113439>???398:?7AAA?>>91>66:?F?:20((,-35)
@M04999:289:000000000-L3R54:1:1101:12163:5352 2:N:0:395
CTGTGACTACGGGGGTATCTAATCCTGTTTGCTCCCCACGCTTTCGCATCTCAGCGTCAGTATCTGTCCAGAAGGCCGCCTTCGCCACCGGTATTCCTCCACATCTCTACGCATTTCACCGCTACACGTGGAATTCTACCTTCCTCTACAATACTCTAGTTAACCAGTTTTAAGTGCAATTCCTAGGTTGAGCCCAGGGCTTTCACACCTAACTTAATTATCCGCCTACATGCCCTTTACGCCCAGTCATTCCGATTAACGCTCGCACCCTCCGTATTACCGCGGCTGCTGGCACGGAGTT
+
CCCCCGGGGGGGGGGGGGGGGGGGGGGGGGGGGGGGGGEGGGGGGGGGDGGGGGGGGGGGGGGGGGGGGGGGGGGGGGGGGGGGGGGGGGGGGGGGGGGGGGGGGFGGGGGGGGGGGGGGGGGGGGGGGGGGGGGGGGGGGGGGGGGGGGGGGGFGGGGGGGGGCGGGGCGGGGGGFGFGFGGGGGGGGGGGGGGGGGGGFFFFFFFFFFEFFFFFFFFF=EC?DFFFFFEFF@D;@;FFFFFFFFFEFECEFF??0<FDFBFFFFFBBFF?8930::AFB:(47129??F?:?BF0098(
@M04999:289:000000000-L3R54:1:1101:18119:5426 2:N:0:395
CAGACTACAAGGGTATCTAATCCTGTTTGCTCCCCACGCTTTCGCATCTCAGCGTCAGTATCTGTCCAGAAGGCCGCCTTCGCCACCGGTATTCCTCCACATCTCTACGCATTTCACCGCTACACGTGGAATTCTACCTTCCTCTACAATACTCTAGTTAACCAGTTTTAAGTGCAATTCCTAGGTTGAGCCCAGGGCTTTCACACCTAACTTAATTATCCGCCTACATGCCCTTTACGCCCAGTCATTCCGATTAACGCTCGCACCCTCCGTATTACCGCGGCTGTTGGCACGGAGTT
+
CCCCCFGGGGGGGGGFGGGGGGGGGGGGDGGGGGGFGGGGGGGGGGGGFGGGGGGGGGGGGGGGGGGGGGGGGGGGGGGGGGGGFGFGGGGGGGGGGGGGGGGGGDGGGGGDGFGFGGGGGGGGGGGGGGGGGGGGGGGGGGGGGGGGGGGGGGGFGGFEEGGGGFGFFGGFGECGFFFGGGGFFGGFFGGGGGGGDGACFFFFFFFFFFFFFFFFFFFF>>BFFAFFFFF=:=DF==@E=5@D=EEF<CE@1;@DFFFFF?9>BB043669?137A><:;12766,52:7<B(4(-,4
@M04999:289:000000000-L3R54:1:1101:26303:5474 2:N:0:395
GACTACAGGGGTATCTAATCCTGTTTGCTCCCCACGCTTTCGCATCTCAGCGTCAGTATCTGTCCAGAAGGCCGCCTTCGCCACCGGTATTCCTCCACATCTCTACGCATTTCACCGCTACACGTGGAATTCTACCTTCCTCTACAATACTCTAGTTAACCAGTTTTAAGTGCAATTCCTAGGTTGAGCCCAGGGCTTTCACACCTAACTTAATTATCCGCCTACATGCCCTTTACGCCCAGTCATTCCGATTAACGCTCGCACCCTCCGTATTACCGCGGCTGCTGGCACGGAGTTAGCC
+
CCCCCGGGGGGGGGGGGGGGGGGGGGGGGGGGGGGGGGGGGGGGGGGGGGGGGGGGGGGGGGGGGGGGGGGGGGGGGGGGCGGGGGGGEFGGGGGGGGGGGGGGGGDCFGEGGGGGGGGGGGGGGGGGGGGGGGGGGGGGGGGGGGGGFGGGGFGGGGGGGGGGFFGGGGGGGGGGFGFF?D?FGGGGGGFGGGGGGGGGFFFFFFFFFEEEEFFFFFFAFDD=BFFFEFFFF@>FFFBE@2;=AEEFFFFF@FFFF;?;909;F<6::>B038AFFFF>99>>?B:?112<(1(-842:.
@M04999:289:000000000-L3R54:1:1101:26981:5475 2:N:0:395
TGTCGACTACCGGGGTATCTAATCCTGTTTGCTCCCCACGCTTTCGCATCTCAGCGTCAGTATCTGTCCAGAAGGCCGCCTTCGCCACCGGTATTCCTCCACATCTCTACGCATTTCACCGCTACACGTGGAATTCTTCCTTCCTCTACAATACTCCAGATAACCAGTTTTAAGTGCAGTTCCCAGGTTGAGCCCGGGGCTTTCACACCTAACTTAATTATCCGCCTACATGCCCTTTACGCCCAGTCATTCCGATTAACGCTCGCACCCTCCGTATTACCGCGGCTGCTGGCACGGAGTT
+
CCCCCGGGGGGGGGGGGGGGGGGGGGGGGGGGGGGGGGGGGGGGGGGGEGGGGGGGGGGGGGGGGFGGGGFGGGGGGGGGGGGGGGGGGGGG@<FCGFGGGGGGGGDFGGGGGGGGGGGFGGGGGGGGGGGGGGGFG,@EGGCGFGGGGGGGGGDGGFGAFGGGGFG9DFGGGGGGFGFGGGGGGGCGGGGGGGCG5DGDEFFFFFFF?BFBFFFF>F=<AC4>@8<;(.9?EFFF8@9A?D@@;;=EFFC?AFFFFB<FB966>FFB>BF??F<080AAABFBB>29?BF??7,431(83
@M04999:289:000000000-L3R54:1:1101:5305:5476 2:N:0:395
TTTCGACTACTCGGGTATCTAATCCTGTTTGCTCCCCACGCTTTCGCCTCTCAGCGTCAGTATCTGTCCAGAAGGCCGCCTTCGCCACCGGTATTCCTCCACATCTCTACGCATTTCACCGCTACACGTGGAATTCTACCTTCCTCTACAATACTCTAGTTAACCAGTTTTAAGTGCAATTCCTAGGTTGAGCCCAGGGCTTTCACACCTAACTTAATTATCCGCCTACATGCCCTTTACGCCCAGTCATTCCGATTAACGCTCGCACCCTCCGTATTACCGCGGCTGCTGGCACGGAGTT
+
CCCCCGGGGGGGGGGGGEFGGGGGGGGGGGGGGGGGGGGGGGGGFGG7CFGGGGGGGGGGGFGGGGGGGGFGGGGGGGGGGGGGG@EGGGGGGGGGGFGGGGGFFFGGGGGGGGGGGGGGGGGGGGGGGGGDGGGGGGGGGFGGGGGGGGFGGGGGGGGGGGGGGGGGEFDGGFFFFGFGGGGGGGGGGFGFGGGGFCDGFAFFFFFFFFFFFF>FEFCEFC;=DAAD33?C)653B@CF(6>9<?@FFFFFFE7?009C;07?9F>F168?09?6??D<420>>>BBFFFF?0,34(7?8
@M04999:289:000000000-L3R54:1:1101:14783:5482 2:N:0:395
GTGCGACTACTAGGGTATCTAATCCTGTTCGCTCCCCACGCTTTCGTCCATCAGCGTCAATCGGTATTTAGTAACCTGCCTTCGCAATCGGGGTTCTGTGTAATATCTATGCATTTCACCGCTACACTACACATTCCAGCTACTTCAATACTATTCAAGATTAACAGTATCAACGGCAGTTCTACAGTTAAGCTGCAGGTTTTCACCGCTGACTTATTAACCCGCCTACGGACCCTTTAAACCCAATAAATCCGGATAACGCTCGCATCCTCCGTATTACCGCGGCTGCTGGCACGGAGTT
+
CCCCCGGGGGGGGGGGGGGGGGGGGGGGGGGGGGGGGGGGGGGGGGGGGGGGGGGGGGGGGGGGGGGGGGGGGGGGGGGGGGGGGGGDGGGGGGGGGGGGGGCFGFGGGGGGGGGGGGGGGGGGGGGGGGGGGGGGGGGGGGGGGGGGGGGGGGGGGGGGGGGGGGGGGGGGGGGGFGFFGGFGGGGGGGGGGGGGGGGGFFFFFFFBFFFFFFFFEAFCFEFAFFFFFF?DFFFB=@EFFFF@DFFFEECEEBFF@;><<9?FFBF<>F?2:;:?FFFFD?6610,4?38?<1<6>9BB0
@M04999:289:000000000-L3R54:1:1101:21543:5503 2:N:0:395
GACTACCCGCGTCTCTAATCCTGTTCGCTCCCCATGCTTTCGAACCTCAGCGTCAGTTACAGACCAGCGAGCCGCCTTCGCCACTGGTGTTCTTCCATATCTCTACGAATTACACCGCTACACATGGAGTTCCACTCTCCTCTTCTCCACCCAAGACAAACAGTTTCAGCTGCACTTCCCCGGTTAAGCCGAGGGCTTTCACAGCTGCCTTGCTCCCCCGCCTGCGTTCGCTTGACGCCCAACCAATCCTGACGAAGCTTGCCCACTACGTATTGACGAGGCTGCTGGCACGGAGTTAATC
+
<8AB@CFCC+6@+6CFDGGA,E,CF9FB,,+C7F,,B,CFF7<C8@FDEDFF:7C:CF<F,@,C7CC,+@@:F:F+4@FG>CCC,9<FFECFFCEFGFFF,,C<FG++AED,CBF=+@>8BEE::EF8,A<,;,4,,>,@9=,=,,,73,,6+1@3,6@8DD=DFGCFG7ECC9+@?G*;;+*@>@E;9,=774CCCFC88@A+;6;)(0>.(BB)(2=@D@;=0((62790,(3)-49D?0(-4?):,).4((,((,.6:?B0.412(3()63)))((((-(,32::0(5(((,-8)))-
@M04999:289:000000000-L3R54:1:1101:6826:5514 2:N:0:395
GATCGGACTACTAGGGTATCTAATCCTGTTCGCTACCCATGCTTTCGAACCTCAGCGTCAGTTACAGACCAGAGAGCCGCCTTCGCCACTGGTGTTCTTCCATATATCTACGCATTCCACCGCTACACATGGAGTTCCACTCTCCTCTTCTGCACTCAAGAAAAACAGTTTCAGCTGCACTTCCCCGGTTAAGCCGAGGGCTTTCACAGCTGACTTGTTCTCCCGCCTGCGTTCGCTTTACGCCCAATAAATCCGGACAACGCTTGCCACCTACGTATTACCGCGTCTGCTGGCACGTAGT
+
CCCCCGGGGGGGGGGGGGGGGGGGGGGGGGGGGGGGGGGGGGGGGGGGGGGGGGGGGGGGGGGGGGGGGGGGGGGGGGGGGGGGGGGGGGGGGGFGGGGGGGGGGGGGGGGGGGGGGGGGGGGDFGGGGGGGGGGGGGGGGGGGFGGGGGGGGGGGGGGFGGGFFGGGGGGFFCFGFGFGGGGGGGGGGGGGGGFGDGGDEFF4>FFFFFFFFFFFFFFFFFEFF>@FBFFFFFF><FFFF??@FF?@@AEEFFF0:9B:B>068???FFFFB?::2<(6>)466,7?6))),-371???4
@M04999:289:000000000-L3R54:1:1101:4231:5563 2:N:0:395
GGACTACACGGGTATCTAATCCTGTTTGCTCCCCACGCTTTCGCATCTCAGCGTCAGTATCTGTCCAGAAGGCCGCCTTCGCCACCGGTATTCCTCCACATCTCTACGCATTTCACCGCTACACGTGGAATTCTACCTTCCTCTACAATACTCCAGATAACCAGTTTTAAGTGCAGTTCCCAGGTGGTGCCCGGGTCTTTCACACCTAACTTAATTATCCGCCTACATGCCCTTTACGCACAGTAATTCAGCTTAACGCTCGCACCACCCGTCTTACTGCGGCTGCTGGTACTATGTTATC
+
-BACCGGE<@BFBGAC<@,E96F<CF9FCF@@9FEF>66@B9@@F7+,C@<FC@:@@CFCC@9C66@,,EFCF<:EFF7FBCGGG==BF7FF,,EGEFCFFGDCE<F++@CC,5ABF:FEEG:,69,@F=AFCD=EFCC,@,@=@EGGFGCE,8,=F?@DF,@@FD=EF,96,@=EDF9+=+@CG,D+4,,@7**0<9+29;+3*:69)0:/*+=6*9A*/29@(86**)7(0(0489?39;())17???547<)./31,(((47>((-8>((344-))6((39904?(,--)))..)))-
@M04999:289:000000000-L3R54:1:1101:10371:5566 2:N:0:395
GGTCTGACTACCAGGGTATCTAATCCTGCTTGCTCCCCACGCTTTCGCATCTCAGCGTCAGTATCTGTCCAGAAGGCCGCCTTCGCCACCGGTATTCCTCCACATCTCTACGCATTTCACCGCTACACGTGGAATTCTACCTTCCTCTACAATACTCCAGATAACCAGTTTTAAGTGCAATTCCCAGGTTGAGCCCGGGGCTTTCACACCTAACTTAATTATCCGCCTACATGCCCTTTACGCCCAGTCATTCCGATTAACGCTCGCACCCTCCGTATTACCGCGGCTGCTGGCACGGAGT
+
CCCCCGGGGGGFGGGGGGCAEFC@FGGGGGGGGGGGGGGGGGGGGGGGGGGEAFEFGGGGGGGGGGGGG,EFGEGGGFEGGG7FFGGGGGGDECFDFFGFGGGG8FEAFGGGDGGGGDEGGGGDGGFFGFFGG9E8EGGGGG;EFDFFGGGGGGGCFGGGGDGGGGGGEEFGGFFGFFF?D?CGEFGFGGFCFGCFGDC?B>FFFFFF=@B@EFCFFF6?FEFF@FFFFDFCEE=@FFFFF@F997<EFF<CEF@?F66?<<BB?>9>FF??B?B:60:>96:116(26?F:721,((-4-
@M04999:289:000000000-L3R54:1:1101:19341:5605 2:N:0:395
GGGACTACTAGGGTATCTAATCCTGCTTGCTCCCCACGCTTTCGCATCTCAGCGTCAGTATCTGTCCAGAAGGCCGCCTTCGCCACCGGTATTCCTCCACATCTCTACGCATTTCACCGCTACACGTGGAGTTCTACCTTCCTCTACAATACTCCAGATAACCAGTTTTAAGTGCAATTCCCAGGTTGAGCCCGGGGCTTTCACACCTAACTTAATTATCCGCCTACATGCCCTTTACGCCCAGTCATTCCGATTAACGCTCGCACCCTCCGTATTACCGCCGCTGCTGGCACGGAGTT
+
CCCCCFGGGAGFGGGGGGGGGGGGGGGGGGGGGGGGGGGGGGGGG7FGGGGGGGGGGGGEGFGGGGGGGGGGGGGGGGGGGGGGGGGGGGCEGGGGGGGGGFGFGAFFGGCFGGGGGGGGGGGGGGFGGG,F@EGDGGGGGGGGGFFFGGGGGFGGGGGGFFGGGGGGGFGGFGGGFGFGGCFG6DF?FGGGGGGGGDGGAAFFFFEAEFDFFAFFFCFFFFFFFFDFE4@:=;B@FFFF@FDF48<EFEE;?D0;EC<9@BFBFF>??F<>BF7?ADAFF(4>1(372>?7??>1,4(
@M04999:289:000000000-L3R54:1:1101:11853:5645 2:N:0:395
GGACTACCGGGGTATCTAATCCTGTTCGCTCCCCACGCTTTCGTCCATCAGCGTCAATCGGTATTTAGTAACCTGCCTTCGCAATCGGGGTTCTGTGTAATATCTATGCATTTCACCGCTACACTACACATTCCAGCTACTTCAGTACTATTCAAGATTAACAGTATCAACGGCAGTTCTACAGTTAAGCTGCAGGTTTTCACCGCTGACTTATTAACCCGCCTACGGACCCTTTAAACCCAATAAATCCGGATAACGCTCGCATCCCCCGTATTACCGCGGCTGCTGGCACGAAGTTAGC
+
CCCCCGGGGGGGEEFGGFGFFGFEFGGGGEGGGGGEGECFGGFFEFDFGFEFFFGGGGFFGFDFGGFEGGGGGGFFGGGGGE:=BFFGGGGGGFGGGGC?AFEE;?FC=<FGGGGGGGEEGGCFFFECEFEGFGFGGFD,@DDGGECGFFF:,=3=@9DDFCCDEGGECCDCEGDGFFFGDF@FEGFC9AA??,CFC5CFAFFB>B*94=EFEF69E+;B>@@DFFD@99>?FFFEF9)=27;:@<CEC@@@@;<7=;>4,(,7-4?(,49B9:>>ADB>9;F1>?:>::0)(((((.)).
@M04999:289:000000000-L3R54:1:1101:24943:5664 2:N:0:395
TTGACTACCGGGTATCTAATCCTGTTTGCTCCCCACGCTTTCGCATCTCAGCGTCAGTATCTGTCCAGAAGGCCGCCTTCGCCACCGGTATTCCTCCACATCTCTACGCATTTCACCGCTACACGTGGAATTCTACCTTCCTCCACAATACTCCAGATAACCAGTTTTAAGTGCAATTCCCAGGTTGAGCCCGGGGCTTTCACACCTAACTTAATTATCCGCCTACATGCCCTTTACGCCCAGTCATTCCGATTAACGCTCGCACCCTCCGTATTACCGCGGCTGCTGGCACGGAGTTAGC
+
CCCCCGGGGGGGGGGGGGGGGGGGGGGGGGGGGGGGGGGGGGGGGGGGGGGGGGGGGGGGGGGGGGGGGGGGGGGGGGGGGGGGGGGGGGGGGGGGGGGGGGGGGGGGGGGGGGGGGGGGGGGGGGGGEGGGGGGGGGGGGGGGGGGGGGGGGGGGGGGGGGGGGGGGGGGGGGGGFGFGGGGGGFFF8CCFEGGGGGGGFFFFFDFA=>CFFFFCEFFFFBDFFFFECE@8@DFCC<D8>@F;FFCCE?@0;6@EF09:106199?BFFFF?F24A91169>>B<>>::1?FB6(-84>2
@M04999:289:000000000-L3R54:1:1101:13506:5674 2:N:0:395
GTGGACTACCGGGGTATCTAATCCTGTTTGCTACCCACGCTTTCGAGCATGAACGTCAGTGTTATCCCAGGAGGCTGCCTTCGCCATCGGTATTCCTCCACATCTCTACGCATTTCACTGCTACACGTGGAATTCTACCTCCCTCTGACACACCCTAGTTAGACAGTTTCAAATGCACGTCCCAAGTTGAGCTCGGGGATTTCACATCTGACTTATCTAACCGTCTGCGCTCGCTGTACGCCCAGTAATTCCGATTAACGCTCGCACCCTACGTATTACCGCGGTTGCTGGCACGTAGTTT
+
CCCCCFGFGGGGGGGGGGGGGGGGFFFGGGGGGGGGGGDGGGGGGGFGGGFCFGGFGGGGGGGGGGGGGGGGGGGGGGGGGGGGGGGGGGGGGGGGGGGGFFGGGGGGGGGGGGGGGGGFGGGGGGGEFDEGFFGGDGA9EGE8DF?FGFFGG+@=DDFG,,3@;6=DCCGGGFFFFGFGG>DF8DFGGGGG7:@DD>>DFFFFFF+3;?EEFF+=;FF?FFF95/269=5=@@?(6)/.6;94(()9??CCEF13?E9020(4(,90::,:::36()4),-(,(-,892((.3,((.4<)
@M04999:289:000000000-L3R54:1:1101:17122:5676 2:N:0:395
GGGACTACCCGGGTATCTAATCCTGTTTGCTCCCCACGCTTTCGCATCTCAGCGTCAGTATCTGTCCAGAAGGCCGCCTTCGCCACCGGTATTCCTCCACATCTCTACGCATTTCACCGCTACACGTGGAATTCTACCTTCCTCTACAATACTCTAGTTAACCAGTTTTAAGTGCAATTCCTAGGTTGAGCCCAGGGCTTTCACACCTAACTTAATTATCCGCCTACATGCCCTTTACGCCCAGTCATTCCGATTAACGCTCGCACTCTCCGTATTACCGCGGCTGCTGGCACGGAGGT
+
CC?CCFCFGGGGG@FEDFGGGGGFFGGF@GGGGGGGGGGGGGCCFFFCEFFEFGGEGGGGDGGGGGFGGGGGGGGGGGGGF7ECCGGGGFGGGGGGGFBGF8FFDFEA@EGGGGGGGGGGGEFGGEFGCFFGGGGGGGDGGGGGGDFFFEFGEGGGGGGGGGFGGFGCFFFFA=9D+9DGGGGGDEFGGGFGGGCF5DFCFFAFFFFF5>DF<*BFA99AFFFFFFBEFEF3>EF3CF@BF9DDE8)9).7((6(:6C6>;?(12;(,-871<0(52>A61(339220)5:1)-2(-(4
@M04999:289:000000000-L3R54:1:1101:20679:5699 2:N:0:395
CGACTACTCGGGTATCTAATCCTGTTTGCTCCCCACGCTTTCGCATCTCAGCGTCAGTATCTGTCCAGAAGGCCGCCTTCGCCACCGGTATTCCTCCACATCTCTACGCATTTCACCGCTACACGTGGAATTCTACCTTCCTCTACAATACTCCAGATAACCAGTTTTAAGTGCAATTCCCAGGTTGAGCCCGGGGCTTTCACACCTAACTTAATTATCCGCCTACATGCCCTTTACGCCCCGTCATTCCGCTTAACGCTCGCACCCCCCGTATTACCGCGGCTGCTGGCACGCAGTTTGC
+
-AB@8@@9F@,6;6;6CE9CC6,6;,,,C@CC9C<F@:FFDFGGC@@<CA,C:FGGC@@FFGACC@<@F8<,:F@EEG,5:F:FG8+F67?<?E5A4A=,,A<E;9EBFCC@,5@E??ECGC==CAFE+=<?FGFD,,@DD,3;9EA9,3=CEGF,>9@3@FCC>D8AA,==,===3+4988=+3E,,@,:++34*;3;94+=@9B*64@6*.B6BEFFF>2(62>(9C3.34@FFF<FA@0((,,()97/(/,:2<((,--19(;((-46((.(.:.(((((4(382(,.40((426)-)
@M04999:289:000000000-L3R54:1:1101:19644:5723 2:N:0:395
CTGACTACTAGGGTATCTAATCCTGTTCGCTACCCATGCTTTCGAACCTCAGCGTCAGTTACAGAACAGAGAGCCGCCTTCGCCACTGGTGTTCTTCCATATATCTACGCATTCCACCGCTACACATGGAGTTCCACTCCCCTCTCCTGCACTCAAGAAAAACAGTTTCAGCTGCACTTCCCCGGTTAAGCCGAGGGCTTTCACAGCTGACTTGTTACCCCGCCTGCGTTCTCTCTACGCCCAATAAACCCGTACAACGCTCACCATCTACGTATTACCGCGTCTGCTGGCACGTAGTT
+
<6@<B,6C<,F,@FFGFC66C9<F9FEG;CECFCFF,,CF,CCF,C;@C,@EB@688BFGGGF,,,,,6CE<:AF:::=?FF,,,4,:??F=CC<?,CFG,C,CA54A::=CE<E95AC8CEG@459<,,9=A9F,>,@,4=E88,1@,@=FGGCF=A,@8DE@CF:=DF8,=1A8:A*=2A==+3@:DAA@E6*7**;09AFF6+**0*5688B;6+;()((-5>=0,,6(.9)/))6>1321()74)((6,9604:1,,((.82)3A2:(8<402)-811((,,)68:??D:1(,,.
@M04999:289:000000000-L3R54:1:1101:5582:5752 2:N:0:395
ACGGACTACTGGGGTATCTAATCCTGTTTGCTCCCCACGCTTTCGCATCTCAGCGTCAGTATCTGTCCAGAAGGCCGCCTTCGCCACCGGTATTCCTCCACATCTCTACGCATTTCACCGCTACACGTGGAATTCTACCTTCCTCTACAATACTCTAGTTAACCAGTTTTAAGTGCAATTCCTAGGTTGAGCCCAGGGCTTTCACACCTAACTTAATTATCCGCCTACATGCCCTTTACGCCCAGTCATTCCGATTAACGCTCGCACCCTCCGTATTACCGCGGCTGCTGGCACGGATTTT
+
CCCCCGGGGGGGGGGGGGGGGGGFGGGGGGGGGGGGGGGGGGGGGGGDGGGGGGGGGGGGGGGGGGGGGGGGGGGGGGGGGGFGGGGGDFGEGGGGGGGGGGFGGGGGGGGGGGGGFFGGGGGGGGGGGFGFGEFGGGFGGGGGGGGGGCF8EEGGGFFGGGDFGGGGGGGGGFGGFFBFGGGG;FGGGGGGC6CFF>C>CFFFFFFFFF@FFAAFFFF?C;4B>DFF=C<=EBBBE=4;>@F?@(7).?EC(:2;(9C?@@FFFF>6(,331?2::9A)-1307901?),8:?(,((()-
@M04999:289:000000000-L3R54:1:1101:12135:5758 2:N:0:395
TAGACTACCGGGGTATCTAATCCTGTTTGCTCCCCACGCTTTCGCATCTCAGCGTCAGTATCTGTCCAGAAGGCCGCCTTCGCCACCGGTATTCCTCCACATCTCTACGCATTTCACCGCTACACGTGGAATTCTACCTTCCTCTACAATACTCTAGTTAACCAGTTTTAAGTGCAATTCCTAGGTTGAGCCCAGGGCTTTCACACCTAACTTAATTATCCGCCTACATGCCCTTTACGCCCAGTCATTCCGATTAACGCTCGCACCCTCCGTATTACCGCGGCTGCTGCCACGGCGTT
+
CCCCCFGGGGGGGGGGGGGGGGGFGGGGGGGGGGGGGGGDGGGGGGGGGGGGGGGGGGGGGGGGGGGGGGGGGGGGGGGGGGGGGGGGGGGGGGGGGGGGGFGGGGGGGGGGGGGGGGGGGGGGGGGGGEGGGGGFGGGGGGGGGGGFGGGGGGGGGGGGGFGGGGGGGFGGDDFGFGFGGGGGGGGGFGGGGGGG>DFGFFFFFFFFFFFEEFF6AFFFFDFFDFFFFEFEBEFFFE=B>>FFEFFFFEFF?@F?CFDFFF>F>B;:6:BB6:02:>BFB0(9;;?F?)(24(7(-(-
@M04999:289:000000000-L3R54:1:1101:21445:5804 2:N:0:395
GACTACTGGGGTATCTAATCCTGTTTGCTCCCCACGCTTTCGCATCTCAGCGTCAGTATCTGTCCAGAAGGCCGCCTTCGCCACCGGTATTCCTCCACATCTCTACGCATTTCACCGCTACACGTGGAATTCTACCTTCCTCTACAATACTCTAGTTAACCAGTTTTAAGTGCAATTCCTAGGTTGAGCCCAGGGCTTTCACACCTAACTTAATTATCCGCCTACATGCCCTTTACGCCCAGTCATTCCGATTAACGCTCGCACCCTCCGCATTACCGCGCCTGCTGGCACGGAGTTAGCC
+
<-CCCF@ECFEEDGGF@FEFGG9FFEGGGG,DF<FCEGDGGDGGBCAFFGGGGGGDC9CFGEFGFGG<CFEGCFGGE>FFGGFGGGDGFFGFGGGGGGG<EFF<FFGDF:FFGD?EEGEEGGFGCEEF9FCEFFF9C,@EGGGGGGGGEFGGDDGGCFGGGGGGGCFGGG@EEDFFFDF?+=?FA?FGFCFE:?7C79?59<AFA60*87A*9@@F4FF9FFDFDE4?EEF@:=:>((/:6@3@=75?E@@17<4>077;6>@F9:6:?61((-:69?>6(7<:?288028B32(-(.624
@M04999:289:000000000-L3R54:1:1101:13887:5845 2:N:0:395
GGACTACTGGGGTATCTAATCCTGTTTGCTCCCCACGCTTTCGCATCTCAGCGTCAGTATCTGTCCAGAAGGCCGCCTTCGCCACCGGTATTCCTCCACATCTCTACGCATTTCACCGCTACACGTGGAATTCTACCTTCCTCTACAATACTCCAGATAACCAGTTTTAAGTGCAATTCCCAGGTTGAGTCCGGGGCTTTCACACCTAACTTAATTATCCGCCTACATGCCCTTTACGCCCAGTCATTCCGATTAACGCTCGCACCCTCCGTATTACCGCGGCTGCTGGCACGGAGTTAGC
+
CCCCCGGGGGGGGGGGGGGGGGGGGGGGGGGGGGGGGGGGGGGGGGGGGGGGGGGGGGGGGGGGGGGGFGGGGGGGGGGGGGGGGGGGGGGGGGGGGGGGGGGGGGGGGGGGGGGGGGGGGGGGGGGGGGGGGGGGGGGGGGGGGGGGGGGGGFGGGGGGGGFGGGGGGGCGGGGGFGFGGGGFGGGGGGGGDGGGGGGFFFFFFFFFFFFEFFFFFFFEFFFDFFFFFFFFFFFFF?;>BF6EE@EFFEFFFFFFFD9<D>FFF>B<??>FF0>AFF09,9>BFFDBBFFFBF09::AA6
@M04999:289:000000000-L3R54:1:1101:26828:5860 2:N:0:395
GACTACTCGGGTATCTAATCCTGTTCGCTCCCCACGCTTTCGTCCCTCAGCGTCAATCGGTATTTAGTAACCTGCCTTCGCAATCGGGGTTCTGTGTAATATCTATGCATTTCACCGCTACACTACACATTCCAGCTACTTCAATACTATTCAAGATTAACAGTATCAACGGCAGTTCTACAGTTAAGCTGCAGGTTTTCACCGCTGACTTATCAACCCGCCTACGGACCCTTTAAACCCAATAAATCCGGATAACGCTCGCATCCTCCGTATTACCGCGGCTGCTGGCACGGAGTTAGCC
+
CCCCCGGGGGGGGGGGGGGGGGGGGGGGGGGGGGGGGGGGGGGGG:FGGGGGGGGGGGGGGGGGGGFGGGGGGGGGGGGGGGGGGGGGGGGGGGGGGGFGCFGGGGFEFGGGGGGGGGGGGGGGGGGGGGGGGGGGGGGGGGGGGGGGGGGGGGGFGGGGGGGGGGGGGGGGGGGGFGFGGGGGGGGGGGGGGGFFFGGFFFFFFFFBDFFCFFFFDFFFFFDFFF29@@@FFFFFEFFFDF@FFEFFFBF6;DFFF@FFFFFF>FFFFFF6??AFAB906>>>BF):?:??>>>??4A24
@M04999:289:000000000-L3R54:1:1101:22349:5861 2:N:0:395
TAGACTACACGGGTATCTAATCCTGTTTGCTCCCCACGCTTTCGCATCTCAGCGTCAGTATCTGTCCAGAAGGCCGCCTTCGCCACCGGTATTCCTCCACATCTCTACGCATTTCACCGCTACACGTGGAATTCTACCTTCCTCTACAATACTCTAGTTAACCAGTTTTAAGTGCAATTCCTAGGTTGAGCCCAGGGCTTTCACACCTAACTTAATTATCCGCCTACATGCCCTTTACGCCCAGTCATTCCGATTAACGCTCGCACCCTCCGTATTACCGCGGCTGCTGCCACGGAGTT
+
CCCCCGGGGGGGGGGGGGGGGGGGGGGGGGGGGGGGGGGGGGGGGG7FFGGGGGGGGGGGGGGGGGGGGGGGGGGGGGGGGGGGGGGGGGGGGGGGGGGGGGGGGGGGGGGGGGGGGGGGGGGGGGGGGEGGGGGGGGGGGFGGGGGGGGGGGGGFGGGGGGGGGGGGGGGGFDGGFGFGGGGGCFGGGGGDCFGGGGGGF5AFFFFFFFFFE>FA?FF6FFFFFFB=9<==B@BECEDD>9?F@@A?EEEE013<EFD9;6;BFBF(,8?>B?FFA49319>>>>:0:).8?FF>;37
@M04999:289:000000000-L3R54:1:1101:8768:5912 2:N:0:395
AGGGGGACTACAAGGGTATCTAATCCTGTTTGCTACCCACGCTTTCGAGCATGAACGTCAGTGTTATCCCAGGAGGCTGCCTTCGCCATCGGTATTCCTCCACATCTCTACGCATTTCACTGCTACACGTGGAATTCTACCTCCCTCTGACACACTCTAGTTAGACAGTTTCAAATGCACGTCCCAAGTTGAGCTCGGGGATTTCACATCTGACTTATCTAACCGTCTGCGCTCGCTTTACGCCCAGTAATTCCGATTAACGCTCGCACCCTACGTATTACCGCGGCTGCTGGCACGCAGT
+
CCCCCGGGFGGGGGGGGGGGGGGGGGGGGGGGGGGGGGGGGGGGGGGGGGGGGGGGGGGGGGGGGGGGGGGGGGGGGGGGGGGGGGGGGGGGGGGGGGGGGGGGGGGGGGGGGGGGFGGGGGGGGGGGEGFFGGGGGGGGGGGGGGGGGGGFGGGEGGGGGGGGGGGGGCADGGGGFGFGDGGGGGGGFFGGGGEGGGGG556AFFFFFFFFFFFFEFFF6>BBFDFB>C>BFFFFFF0AC6?6@FDFEEFECEEF0,:?C@9:BF>;BFFFFF??2)4<<<BFFB>>9B:08:<B6(-74
@M04999:289:000000000-L3R54:1:1101:21080:5923 2:N:0:395
GTCTTGACTACACGGGTATCTAATCCTGTTCGCTCCCCACGCTTTCGTCCATCAGCGTCAATCGGTATTTAGTAACCTGCCTTCGCAATCGGGGTTCTGTGTAATATCTATGCATTTCACCGCTACACTACACATTCCAGCTACTTCAATACTATTCAAGATTAACAGTATCAACGGCAGTTCTACAGTTAAGCTGCAGGTTTTCACCGCTGACTTATCAACCCGCCTACGGACCCTTTAAACCCAATAAATCCGGATAACGCTCGCATCCTCCGTATTACCGCGGCTGCTGGCACGGAGT
+
CCCCCGGGGGGGGGGGGGGGGAFGGGGGGGGEGGGGGGGGGGGGGGGGGGGGGGCFGGGGGGGGGGGGGGGGGGGGFGGGGGGGGGGGGGGGGGGGGGGGFGGGGGGGGGGGGGGGGGGGGGGGGGGGGGCGGDGGGGGGGGGGGGGGGGGGGGGGGGGGGGGGGGDFFCGCFFGGAGFDFFGFGGGGGGGGGGGGGFGGFFFFFFFFDFFFFFFFFFFFFDBF=A=@DB@D>FF?@@FFE3)6;DFD337))5346;?EED>4:B>>:BF74:B<17:AA),36003>FF:0404:>9;,
@M04999:289:000000000-L3R54:1:1101:25400:5927 2:N:0:395
CACGGACTACTAGGGTATCTAATCCTGTTTGCTACCCACGCTTTCGAGCATGGACGTCAGTGTTATCCCAGGAGGCTGCCTTCGCCATCGGTATTCCTCCACATCTCTACGCATTTCACTGCTACACGTGGAATTCTACCTCCCTCTGACACACTCTAGTTAGACAGTTTCAAATGCACGTCCCAAGTTGAGCTCGGGGATTTCACATCTGACTTATCTAACCGTCTGCGCTCGCTTTACGCCCAGTAATTCCGATTAACGCTCGCACCCTACGTATTACCGCGGCTGCTGGCACGTAGTT
+
CCCCCGGGGGGGGGGGGGGGGGGGGGGGGGGGGGGGGGGGGGGGGGGGGGGGGGGGGGGGGGGGGGGGGGGGGGGGGGGGGGGGGGGGGGGGGGGGGGGGGGGCFFGGGGGGGGGGGGGGGGGGGGGGGGGGGGGFGGGGGGGGGGGGGGGGGGGGGGGGGGGGGGGGGGGGGGGGFGFGFGDGFFFGGGGGGCFDGGGDFFFFFFFFEFFFFFFFEBF@FED=>ADFF2A@=@FFFBFFFFFFFFFEFFFEFF@FDFC<69@;>>BF>FBB1:??FFFF46>BFB9BFF?FF0<:81?<6
@M04999:289:000000000-L3R54:1:1101:13406:5927 2:N:0:395
CTAGACTACAAGGGTATCTAATCCTGTTTGCTACCCACGCTTTCGAGCATGAACGTCAGTGTTATCCCAGGAGGCTGCCTTCGCCATCGGTATTCCTCCACATCTCTACGCATTTCACTGCTACACGTGGAATTCTACCTCCCTCTGACACACTCTAGTTAGACAGTTTCAAATGCACGTCCCAAGTTGAGCTCGGGGATTTCACATCTGACTTATCTAACCGTCTGCGCTCGCTTTACGCCCAGTAATCCCGATTAACGCACGCACCCTACGTATTACCGCGGCTGCTGGCACGTAGTT
+
CCCCCGGGGGGGGGFFGGGGGGGGFGFGGGFGGFGGGGGGGG?GGGGDGGGGGGGGGGGGFEGGGG<CEEGGDGEGCFGDCEDEEGEGGGGGGDGGGGGGGGGGFGFGGGGGGGCDGGGGGFGGGGGFGGGGGGGGGGGGGDEGGGFGGGGGGDG8FFGGCFCFFGEADFCF8EDFFGFDFGGG8E@FFFCGGFECD>?79;CFFFFFEAAEFFFFFFFFFFF05>=C9AFA@2>D>464>B@?DEE).)9;?0>(8C9?((.,631(83:(((56?494(((-((4().((34:14(-.
@M04999:289:000000000-L3R54:1:1101:20204:5965 2:N:0:395
GGACTACCCGGGTATCTAATCCTGTTTGCTCCCCACGCTTTCGCATCTCAGCGTCAGTATCTGTCCAGAAGGCCGCCTTCGCCACCGGTATTCCTCCACATCTCTACGCATTTCACCGCTACACGTGGAATTCTACCTTCCCCTACAATACTCCAGTTAACCAGTTTTAAGTGCAATTCCTAGGTTGAGCCCAGGGCTTTCACACCTAACTTAATTATCCGCCTACATGCCCTTTACGCCCAGTCATCCCGATTAACGCTCGCACCCCCCGTATTACCGCGGCTGCTGGCACGGAGTTAGC
+
CCCB@F8F8FDCFGCGGFGCCCFFGGGGGEGDCB6FFG@CFFEGG@B,;EFGE@F7@CCGGGAFGFG@AFGGGFG7F,?54?4CFGDCFGDFGFFGGF<A<F??;FG<+?=FFCFF<:CE=+=FE4AFCF<AFFBFG9E8=,@@118EFCF@E,=8=@,=@8E=>B:=6A8D=97=;?+2+<?CFD6@8CF6C,9C5CGG5BFFFFFFE:CAEFFFE@EEAB2(/33>C=B5B=B48993:0=(7@E3),1012;6C793;>0>B1?(16B(4(4:<<:1((336())4(.80((44(<<.
@M04999:289:000000000-L3R54:1:1101:16514:5970 2:N:0:395
TAATTGACTACTAGGGTATCTAATCCTGTTTGCTCCCCACGCTTTCGCATCTCAGCGTCAGTATCTGTCCAGAAGGCCGCCTTCGCCACCGGTATTCCTCCACATCTCTACGCATTTCACCGCTACACGTGGAATTCTACCTTCCTCTACTATACTCCAGATAACCAGTTTTAAGTGCAGTTCCCAGTTTGAGCCCGGGGCTTTCACACCTAACTTAATTATCGGCCTACATGCCCTTTACGCCCAGTCATCCCGATTAACGCTCGCACCCTCCGTATACCCGCGCCTGCGGGCACGGAGT
+
CCC@6FGGGGGF<FGGGGGGGGGGGGGGGGGGGGGGGGGGGGGGGGGCC:FGGGGGGGGGGGF,FCGCFGGGGFDFGGGGGGGGGGGGGEGGGCFGGGGGGGDGGGGGGGGGGGGGGGGGGGGGGGGGGGGGGGGGGGGGA9EFGFGGAE,,3EFGGFGGCFDAEGGGGGGAFGF=FGFF=26=>AF,@DACCF,@9?+**<F6811=@@2>:>F9>CF/=6A((5-((-.@53B(6@86./661<0(.>E)>1;;>?;CE<63:B9;9B0001(-(.))6,((,((((,(-((-3:;96-
@M04999:289:000000000-L3R54:1:1101:22219:6010 2:N:0:395
GACTACCGGGGTATCTAATCCTGTTTGCTCCCCACGCTTTCGCATCTCAGCGTCAGTATCTGTCCAGAAGGCCGCCTTCGCCACCGGTATTCCTCCACATCTCTACGCATTTCACCGCTACACGTGGAATTCTACCTTCCTCTACAATACTCTAGTTAACCAGTTTTAAGTGCAATTCCTAGGTTGAGCCCAGGGCTTTCACGCCTAACTTAATTATCCGCCTACATGCCCTTTACGCCCAGTCATTCCGATTAACGCTTGCCACCTACGTATTACCGCGGCTGCTGGCACGGAGTTAGCC
+
CCCCCGGGGGGGGGGGGGGGGGGGGGGGGGGGGGGGGGGGGGGGGGGGGGGGGGGGGGGGGGGGGGGGGGGGGGGGGGGGGGGGGGGGGGGGGGGGGGGGGGGGGGGGGGGGGGGGGGGGGGGGGGGGGGGGGGGGGGGGGGGGGGGGGGFGGGGGGGGGGGGGGGGGGGGGGGGGFGFGGGGGGGGGGGGGGGGGGGGGFFFFFFFFFFFFFFFFFFFFFFFFFFFEFFFFFFFFFFFFFF@EFF?EFFFFDFFF@@F;@D:A?FFFF?14A?FAB?9>BF>6::?BF:??(4(,19AA4
@M04999:289:000000000-L3R54:1:1101:5021:6027 2:N:0:395
CTGGACTACTGGGGTATCTAATCCTGTTTGCTCCCCACGCTTTCGCATCTCAGCGTCAGTATCTGTCCAGAAGGCCGCCTTCGCCACCGGTATTCCTCCACATCTCTACGCATTTCACCGCTACACGTGGAATTCTACCTTCCTCTACAATACTCCAGATAACCAGTTTTAAGTGCAATTCCCAGGTTGAGCCCGGGGCTTTCACACCTAACTTAATTATCCGCCTACATGCCCTTTACGCCCAGTCATTCCGATTAACGCTCGCACCCTCCGTATTACCGCGGCTGCTGGCACGGAGTT
+
CCCCCGGGGGGGGGGGGGGGGGGGGGGGGGGGGGGGGGGGGGGGGGGDGGGGGGGGGGGGGGGGGGGGGGGGGGCGGEGGGGGGGEGGGGGGGGGGGGGGGGGGGGGGGGGGGGGGGGGGGGGGGGGGGGGGGFGGGGGGGFFGGGFGGGGGGGGGGGGGGGFGGD=FAFGGCFGFFGFFFG?G?FGGGGGGGGEDCDGDFFFFFFFFFFFFFFAFFF=7B?=BF?@DEFEFEDFFEFFFFBFF;EF9CEEF@D(6749;>FFBBBBFBB0<B0:7:>AA49BF>BFF?77132((49(,
@M04999:289:000000000-L3R54:1:1101:20250:6063 2:N:0:395
AGACTACCAGGGTATCTAATCCTGTTCGCTCCCCACGCTTTCGTCCATCAGCGTCAATCGGTATTTAGTAACCTGCCTTCGCAATCGGGGTTCTGCGTAGTATCTATGCATTTCACCGCTACACTACACATTCCAGCTACTTCAATACTATTCAAGATTAACAGTATCAACGGCAGTTCTACAGTTAAGCTGCAGGTTTTCACCGCTGACCTATTAACCCGCCTACGGACCCTTTAAACCCCATAAATCCGGATAACGCTCGCATCCCCCGCGTCACCGCGCCTGCTGTCACGGGGTGAGC
+
<A<CCGE<ED;FC@CFF<,CFFG96,,8@@CC6BEF@+6C@9FG>:,,6<E878FBF,CF766:,EA6FFDGG<EC?D9F@7,4,BF7+@>FAF?,==4+4CF<4<4,CF9=AFFGGGGCGG,?,9F,F<?,CDD9F8,=D8E,@,@=,;CFACAFDGGG,@=3>D,,6,@=+@DEDFFGGF+9>:C:;EG6CFEC3+=969E83**358)*1;+=AF>5/52(5052282>>0;4?EA;?(;5;.95?@13;(6>44;7B6>9:B:(470((-((-.46>(((((.8-4<D6,((-(((.
@M04999:289:000000000-L3R54:1:1101:16432:6070 2:N:0:395
GTTCTGACTACACTAGCAGCTTATGCTGTTTGCCCCCCACGCTGTCGCATCTCACCCTCAGTATCCGGCCAGCCGGCCGCCCCCGCCACAGGTCCTCCCCCACACCCCTACGCATATCACCGCAACACGTCGCCAACTACCTTCCCCTACAATACTCCACATAACCACTTGTAAGTCTAATCCCCAGGATCCGCAGGTGGCTTACACTCTCAAATTAATCAGCCCACTACACGCACGTTTCGCCCAGCCGTTCCCAACTCCGGTACCCCCCTCACTCCTGCCGTGACGGCTGCACATGAGG
+
866,8EFGG,C,,6,;,=,,,,,;,C<FC9F,@,,,+7+@++B,B,CFF,+EFF,E,CF@,<,,C,8+@+@6,6@:>+>7>8+8@784+,:,?,5CAE+CECE++++8+AA+:FE+,@ADA7:+3=,CCF+++++3@,,DF,:,,,@C7DCCE,@7DGG,,,5>CC?*,,55,4+,++41+01414*4*,1,1A*)/20*;55/)+*+()./)*++)++/13=1((-((.81(44;>:(),(4(-,((-(4302<)((,),(-((,.3369(4(()6())(,((((-(.(,((..)))))(
@M04999:289:000000000-L3R54:1:1101:21945:6083 2:N:0:395
GACTACCGGGGTATCTAATCCTGTTTGCTACCCACGCTTTCGAGCATGAACGTCAGTGTTATCCCAGGAGGCTGCCTTCGCCATCGGTATTCCTCCACATCTCTACGCATTTCACTGCTACACGTGGAATTCTACCTCCCTCTGACACACTCTAGTTAGACAGTTTCAAATGCACGTCCCAAGTTGAGCTCGGGGATTTCACATCTGACTTATCTAACCGTCTGCGCTCGCTTTACGCCCAGTAATTCCGATTAACGCCCGCACCCTACGTATTACCGCGGCTGCTGGCACGTAGTTAGCC
+
CCCCCGGGGGGGGGGGGGGGGGGGGGGGGGGGGGGGGGGGGGGGGGGGGGGGGGGGGGGGGGGGGGGGGGGGGGGGGGGGGGGGGGGGGGGGGGGGGGGFGGGGGGGGGGGGGGGGGGGGGGGGGGGGGGGGGGGGGGGGGGGGGGGGGGGGGGGDFGGGGGGFGGGGGGGGGGGGFG>GFFGFGGGGGAFGEGGGDGGGFFFFFFFFFEFFCFFFFBFFADFBCBF>DFFF25:>;;>D<@;7??FFFFFFFFFFF0226929BF?0:<88>?<BF16;>0(41:??F???,114<46<3
@M04999:289:000000000-L3R54:1:1101:24785:6093 2:N:0:395
GACTACTAGGGTATCTAATCCTGTTCGCTCCCCACGCTTTCGTCCATCAGCGTCAATCGGTATTTAGTAACCTGCCTTCGCAATCGGGGTTCTGTGTAATATCTATGCATTTCACCGCTACACTACACATTCCAGCTACTTCAATACTATTCAAGATTAACAGTATCAACGGCAGTTCTACAGTTAAGCTGCAGGTTTTCACCGCTGACTTATCAACCCGCCTACGGACCCTTTACACCCAATAAATCCGGATAACGCTCGCATCCTCCGTATTACCGCGGCTGCTGGCACGGAGTTAGCC
+
CCCCCGFFGGGGFGGGGGGGGGGGGGGGGGGGGGGGGGGGGGGGGCGGGGGDGGGGGGGGGGGGGGGGGGGGGGGGGGGGGG7CGGFGGGGGGGGGGGGGGGGGGGGGGGGGGGGGGGGGGGGGGGGGGGGGGGGGGGGGGGGGGGGGGGGGFGGDGGGGGGGGGGGGGGGGGGGGFGFGGGGGGGGGGGGGGFFGGGGGFFFFFFFEFFFFFFFFFCEF>ADFFFDFFFFFFFE/7>:?D<;@EEF?@@@0;(>EF9DDFF>F17?DBFB?FFFFBBFFFFFF?>:?FF?:>>(,4>FA>
@M04999:289:000000000-L3R54:1:1101:6541:6114 2:N:0:395
TTTAGACTACAGGGGTATCTAATCCTGTTCGCTCCCCACGCTTTCGTCCATCAGCGTCAATCGGTATTTAGTAACCTGCCTTCGCAATCGGGGTTCTGTGTAATATCTATGCATTTCACCGCTACACTACACATTCCAGCTACTTCAATACTATTCAAGATTAACAGTATCAACGGCAGTTCTACAGTTAAGCTGCAGGTTTTCACCGCTGACTTATCAACCCGCCTACGGACCCTTTAAACCCAATAAATCCGGATAACGCTCGCATCCTCCGTATTACCGCGGCTGCTGGCACGTAGTT
+
CCCCCGGGGGFGGDGGGGGGGGGGGGFGGGGGGGGGGGGDEFGGGGGGGGGGGGGGGGGGGGGGGFGGGGGGGGGGGGCGGGGGGGGEGGGGGFGGGGGGGGGFGGGFGGGFFGGGGGGGGGEGGGGCFGGFGGGGGGCFGGGGGGGGGGGGGGFGGFGFD=DGFD9FGGGGFGG6BCBDFGGGGDEEFGFEFFGGGGGGFFFFFFFFBFF9CFFFCFFFFBAABFFDB52@@>@BFEEFC@@FFFF)77?EF6;??@FF067:(318>?<B?BFF084<<?0(4019?230:(4<21(4.
@M04999:289:000000000-L3R54:1:1101:4068:6128 2:N:0:395
GTATGGACTACCAGGGTATCTAATCCTGTTTGCTCCCCACGCTTTCGCATCTCAGCGTCAGTATCTGTCCAGAAGGCCGCCTTCGCCACCGGTATTCCTCCACATCTCTACGCATTTCACCGCTACACGTGGAATTCTACCTTCCTCTACAATACTCTAGTTAACCAGTTTTAAGTGCAATTCCTAGGTTGAGCCCAGGGCTTTCACACCTAACTTAATTATCCGCCTACATGCCCTTTACGCCCAGTCATTCCGATTAACGCTCGCACCCTCCGTATTCCCGCGGCTGCTGGCACGGAGT
+
CCCCCGGGGGGGGGGGGGGGGFFGGGGGGGGGGGGGGGGGGGGGGGGGGGGGGGGGGGGGGGGGGGGGGGGGGG8FGGGGGGGGGGGGGGGGG@FGGGGGGGGGGGGGGGGGGGGGGGGGGGGGGGGGEGGGGGGGGGGGGGGGGGGGGGGFFGGGGGGGGGGGGGGGFFGGGGGGFGFGGGGGGGGGFGGDFGGFFGCC?FAAAFFFFFFFFFFF@FFEFFECDFFFDDFFFEEFFFFFFFFFF=@FFFF??CF;;<?FF0;@D>BBF6(:??91(4>))5?96(311::05::?B>B14
@M04999:289:000000000-L3R54:1:1101:16767:6205 2:N:0:395
TTTCTCCGGCCTCCCGTAGTATTCTGGGCCCGATCTCAGCCCCAATGTGACCGTCCCCCCTCCCACCCCCGCTCCCCTTCTCCGCCTCCTCACACCATTTCCCCTCCAACCACCTCCTCTTCCGCGTTCTCATCCTTCTCCACACAATCTTTCCACCCCCCACACTTACCCGCTCCCCCATCCCTCTTCACCCCCATTTCCCCAATCTTATCCGCAACCACATCGCAGCTCACCCTCTTTTACTCCCCCCTCTCCCCCCTCCAGTCCCCGTCCACCCCACCCCTTCCCCTCTAATCCCCTC
+
86,,,,;++76,CFGGF+BF9,CC,6;;CC++87@FE,,,;:BC,<,<,,,C6@@8,C:@@@,8:,,8@++8++7B=,,A,CA+B=:+,,,,,,:@+C,,:5E<,6F,,6+446A<84,4,>A++@+3@@D,,,,=,,,6@,,1+4+,1<,7E7,3,:+@3**1>*2,5,,***)*)*))202,?8*0+1++/*21*++++*.))))115.76).),)7(0(,)--((((,).2((-()*)).)62((,-3((((44(4,2(((..3)((-46??B0>:(,((-(((((4(,)))).)4(,
@M04999:289:000000000-L3R54:1:1101:21608:6229 2:N:0:395
GACTACTGGGGTATCTAATCCTGTTTGCTACCCACGCTTTCGAGCATGAACGTCAGTGTTATCCCAGGAGGCTGCCTTCGCCATCGGTATTCCTCCACATCTCTACGCATTTCACTGCTACACGTGGAATTCTACCTCCCTCTGACACACTCTAGTTAGACAGTTTCAAATGCACGTCCCAAGTTGAGCTCGGGGATTTCACATCTGACTTATCTAACCGTCTGCGCTCGCTTTACGCCCAGTAATTCCGATTAACGCTCGCACCCTACGTATTACCGCGGCTGCTGGCACGTAGTTAGCC
+
CCCCCGGGGGGGGGGGGGGGGGGGGGGGGGGGGGGGGGGGGGGGGGGGCDGGGGGGGGGGGGGGGGGGGGCFGGGGGGGGGCFGGGGGCFGGGGGGGGGGGGGGFFGGGGGGGGGGGGGCFGGGGGGGGGGGGGGGGGGGGGGGGFFFFGGGGCGDFGGCGGGCGFFFGGGGCFGGFFAGC?FECF:FFFGGGCEGGGGFCFFFFFFAEFEEA8BF@FFFEFF9E9A=5525>=>;=@>E@F44<EEEF1(:1<49028@@9@F>61:?6<?9BFF4<B;>1,(143?B:7<6812)-)-4
@M04999:289:000000000-L3R54:1:1101:7001:6248 2:N:0:395
GACTACCCGGGTATCTAATCCTGTTTGCTCCCCACGCTTTCGAGCATGAACGTCAGTGTTATCCCAGGAGGCTGCCTTCGCCATCGGTATTCCTCCACATCTCTACGCATTTCACTGCTACACGTGGAATTCTGCCTCCCTCTGACACACTCTAGTTAGACAGTTTCGAATGCACGTCCCAAGTTGAGCTCGGGGATTTCACATCTGACTTATCTAACCGTCTGCGCTCGCTTTACGCCCAGTAATTCCGATTAACGCTCGCACCCTACGTATTACCGCGGCTGCTGGCACGTTGTTAGCC
+
CCCCCGGGGGGFEGGGGGGGFGGGGGGFG9CFGGGEGGCFG:FFG7FE9<FGGGGGFGGGGGGAFGFGGGDCFGGGGGGCGEGGFGGGGGGGGGGGGFC,?EFGDEGGGGEGGGGGGGGFDGFCFGGGGGGGGGGGGFFEGGGFGGGGGGGGGF8FGFGCCFFEEGFEFGGG8=DDDFEGGFCFFGEFCFGED8?>5CFFFCCFFFB6CC@CEFFFFAA2@)>>EFF>@FF=DBCE@F0B81(//955;=(;?0;31(679>>>>F61:(.,6(6693004;1(2:::?740.(4::))..
@M04999:289:000000000-L3R54:1:1101:18281:6250 2:N:0:395
GACTACCGGGGTATCTAATCCTGTTTGCTACCCACGCTTTCGAGCATGAACGTCAGTGTTATCCCAGGAGGCTGCCTTCGCCATCGGTATTCCTCCACATCTCTACGCATTTCACTGCTACACGTGGAATTCTACCTTCCTCTACAATACTCTAGTTAACCAGTTTTAAGTGCAATTCCTAGGTTGAGCCCAGGGCTTTCACACCTAACTTAATTATCCGCCTACATGCCCTTTACGCCCAGTCATTCCGATTAACGCTCGCACCCTCCGTATTACCGCGGCTGCTGGCACGGATTTAGCC
+
CCCCCGGGGGGGGGGGGGGGGGGGGGGGGGGGGGGGGGGGGGGGGGGGGGGGGGGGGGGGGGGGGGDDGGGGGGGGGGGFGGGGGGGGGGGFGGGGGGGGGGGGGGGGGGGGFFGGGGGGGGGGGGGGGFFFGGGGGGGGGGGGGGGFGGGGGGGGGDFGGGGGGGGGGGGGGGGGFGFGGGCDDGGGGGGGGGGGGGGGFFFFFFFFFFECEFFFFFF=FAFFFEFFFFFFD=4CFFFFF9EFFEFFFE29=;CC;034:>F912:7?@3(47)6<?04>241::::F7<033((349>:
@M04999:289:000000000-L3R54:1:1101:23163:6257 2:N:0:395
GTAGGACTACCAGGGTATCTAATCCTGTTTGCTCCCCACGCTTTCGCATCTCAGCGTCAGTATCTGTCCAGAAGGCCGCCTTCGCCACCGGTATTCCTCCACATCTCTACGCATTTCACCGCTACACGTGGAATTCTACCTTCCTCTACAATACTCCAGATAACCAGTTTTAAGTGCAATTCCCAGGTTGAGCCCGGGGCTTTCACACCTAACTTAATTATCCGCCTACATGCCCTTTACGCCCAGTCATTCCGATTAACGCTCGCACCCTCCGTATTACCGCGGCTGCTGGCACGGAGTT
+
CCCCCGGGGGGGGGGGGGGGGGGGGGGGGGGGGGGGGGGGGGGGGGGGDGGGGGGGGGGGGGGGGGGGGGGGGGGGGGGGGGGGGGGGGGGGGGGGGGGGGGGGGGGGGGGGGGGGGGGGGGGFGGGGGGGGGGGGGGGGGGGGGGGGGGGGGGGGGGGGGGGGGGGGGGGGGGGGFGFFGGGGGGGGGGGGGFGGDDGGBFAFFFFAADFEFFFAEFFFFEFFFFFDF=CE@@BFFFFFFFF>D;@@AEFFC4<@?D?>(1:?B>>FFF:?:1:<<?9<D?>9>F6;2:)5<?<?(-414
@M04999:289:000000000-L3R54:1:1101:22116:6260 2:N:0:395
GACTACTAGGGTATCTAATCCTGTTCGCTCCCCACGCTTTCGTCCATCAGCGTCAATCGGTATTTAGTAACCTGCCTTCGCAATCGGGGTTCTGTGTAATATCTATGCATTTCACCGCTACACTACACATTCCAGCTACTTCAATACTATTCAAGATTAACAGTATCAACGGCAGTTCTACAGTTAAGCTGCAGGTTTTCACCGCTGACTTATCAACCCGCCTACGGACCCTTTAAACCCAATAAATCCGGATAACGCTCGCCTCCTCCTTATTACCGCGGCTGCTGGCACGGAGTTAGCC
+
CCCCCGGFGGFGGGGGGGGFGGGGGFGGGGGGGGEGGGGGGGGGGGGGGGGGGGGGGFGGFGGGGGGGGGFGGGGGGGGGGFFGGGGDCGGEGGGGGGFGGGGGGGGGGGGGCGGGDCEEGGGGGGGGGGFGGGGGGFGGGGGGDFGGGGGGGGGFGGFGGGGGFG:FGGGGDCDFFGFGGGGFGFEEFGFGCFGFCFGGFFF5>>5@:ACEFFFADF49EAD=BF(6>>@FFB*9>ED4?0=336C3;0:0;;3@79@01(,24?7::(.6:><A)(-190(-4)),3(4((-,,24)-.
@M04999:289:000000000-L3R54:1:1101:13256:6267 2:N:0:395
AGACTACAGGGGTATCTAATCCTGTTTGCTCCCCACGCTTTCGCATCTCAGCGTCAGTATCTGTCCAGAAGGCCGCCTTCGCCACCGGTATTCCTCCACATCTCTACGCATTTCACCGCTACACGTGGAATTCTACCTTCCTCTACAATACTCCAGATAACCAGTTTTAAGTGCAATTCCCAGGTTGAGCCCGGGGCTTTCACACCTAACTTAATTATCCGCCTACATGCCCTTTACGCCCAGTCATTCCGATTAACGCTCGCACCCTCCGTATTACCGCGGCTGCTGGCACGGAGTTAGC
+
CCCCCGGGGGGGGGGGGGGGGGGGGGGGGGGGGGGGGGGGGGGGGGGGGGGGGGGGGGGGGGGGGGGFGFGCGGGGGGGGGGGGGGGGGFGGGGGGGGGGGGGGGGGGGGGGGGGGGGGGEGGGGGGCFGGGGGDGGGGGGGGGGGGGGGGGGGGGCFFGGGGGGGGGFGFGFGGGFGFGGGGGGGFFGGGGG>EGGGGGFFFFFEFFFFFFEFFFFFF?AFFFFFFFFFEFFFFFFFFEF6@FFFFFFF@(6;?EF0>BFFFFF;?<F:>B?FFFFF?F(1661:??(3<?B379?FAD<
@M04999:289:000000000-L3R54:1:1101:13678:6312 2:N:0:395
TGGCTGACTACTAGGGTATTTAATCCTGTTTGCTCCCCACGCTTTCGCATCTCAGCGTCAGTATCTGTCCAGAAGGCCGCCTTCGCCACCGGTCTTCCTCCACATCTCTACGCATTTCACCGCTACACGTGGAATTCTACCTTCCTCTACAATACTCCAGATAACCAGTTTTAAGTGCAATTCCCAGGTTGAGCCCGGGGCTTTCACACCTAACTTAATTATCCGCCTACATGCCCTTTACGCCCAGTCATTCCGATTAACGCTCGCACCCTCCGTCTTACCGCGGCTGCTGGCACGGAGT
+
CCCCCEGGDGGGGCFGGGGGGGGGGGGGGGGGGGGGGGGGGDGEGGGGGCGGGGFGGGGGGGFGGGAEGDFGGF<FGGGGGGGGGGGGGGGEG:FFCFGGGFGGDFGGGGGCCCCGGGGGAEGGGGGGGBEFCFGGGGGGGGGGGGGGGGGDFGFFFGG8DEEFFCFFFFFGGECEDDFGGFGGFG,@?FGCCC6?DCGD?EFFFFF>@A::7FFFFFFECEFF2@DF=B3?EE=@EF@FC<;B>?1.74?9EF(6?;6?C0>B?>01>BFF?F18(4:AA:BF(49BF?7504(.39(-,
@M04999:289:000000000-L3R54:1:1101:11093:6319 2:N:0:395
TCTCCGTAGTTAATGGAGTTATGACGTGTGCTATGACTACAAGGGTATCTAATCCTGTTTGCTCCCCACGCTTACGCACCTCAGCGGCAGTATCTGTCCCGCAGGCCGCCTTCGCCACCGTTATTTCTTCACATCTCTACGCATTTCACCTCTTCCCCTAGCATTCTACCTTCCTCTCCACTACTCTCCCTAACCAGTTTTTATTGCCATATCTAGGTTGCTTCCCCGGCTTTCAGCCCGCACTTAATTTTCCGCCTACATGACCGTTTCTCCAACTCACTCCCATTCACGCACGCACCAC
+
-AB,A+,686,,,,,6,,6E,,<-,,8,;9,C,,C,,@,C,,,,,,66<E<EE9,6,;,C,,C6,66,+++,,,69?@4:FG8,<4+6+7:,,:@,,55,++C7+4,8+448?++@7CF+94+9,,7,,99?=,>,;,6@881+63=6,E8F,,,,,6,+3,@:,2,,6,=,315<<?6++++5,5,8,,5,,3@*32+5+**+4++*****2=++*1=)3**/)00-5(/-00.))(()(.,38>)).))).((/(4((6)),,,,-()))-),(().(.),(.).).)(((-,2((((-
@M04999:289:000000000-L3R54:1:1101:22276:6326 2:N:0:395
GACTACCAGGGTATCTAATCCTGTTCGCTCCCCACGCTTTCGCTCCTCAGCGTCAGTGACGGCCCAGAGACCTGCCTTCGCCATCGGTGTTCTTCCCGATATCTACGCATTCCACCGTTACACCGGGAATTCCAGTCTCCCCTACCGCACTCCAGTCCGCCCGTACCCGGCGCCGATCCACCGTTAAGCGATGGACTTTCACACCAGACGCGACGAACCGCCTCCGAGCTCTTTACGCCCAATAAATCCGGATCACGCTAGCGCCCTACGTATTACCGCGGCTGCCGGCACGTACTTAGCC
+
CCCCCGGGGGGGGGGGGFGGGGGGGGGGGGGGGGGGGGGGGEGFGGGGGGGGGGGGGFGG>FGFGGGGGGFGGGGGGGGCFGGGGGGGGGGGGGGGGG@CCGGGGGGGGGGAEGGGGFGEEGGGEDFGGGGGG9DFFCDDGGGFGGGGGGGGGGGGGG6>EGDGCDGGG>ECEGC5AGFCFGD5E8CGF=ECEEEFFFGGAFFFF));63>F>>))4@F9D1:1:>00;9?>3A)6144@6(80444A?>9?F(,32:?F;B(29>;?F048>BD<9697;99>F?91024(.2((-6)).
@M04999:289:000000000-L3R54:1:1101:21656:6333 2:N:0:395
CGACTACACGGGTATCTAATCCTGTTTGCTCCCCACGCTTTCGCATCTCAGCGCCAGTATCTGTCCAGAAGGCCGCCTTCGCCACCGGTATTCCTCCACATCTCTACGCATTTCACCGCTACACGTGGAATTCTACCTTCCTCTACAATACTCTAGTTAACCAGTTTTAAGTGCAATTCCTAGGTTGAGCCCAGGGCTTTCACACCTAACTTAATTATCCGCCTACATGCCCTTTACGCCCAGTCATTCCGATTAACGCTCGCACCCTCCGTATTACCGCGGCTGCTGGCACGGAGTTAGC
+
CCCCCGGGGGGGGGGGGGGGGGGGGGGGGGGGGGGGGGGGGGGGGGGGGGGGGGGGGGGGGGGGGGGGGGGGGGGGGGGGGGGGGGGGGGGGGGGGGGGGGGGGGGGGGGGGGGGGGGGGGGGGGGGDGGGGGFGGGGGGGGGGGGGFFFFGGGGGGGGGGGGGGGGGGGGGGGGGFGFGGGCFGGGGGGGCFFGGGGGGFFFFFBFF4BFEFCFFFFF;ADA@DFFFFFFFEBFCFFFBBD;4@EEFFC8@FFF4C;;@DF9199?:?BFFFFF):A,1799>>BFFBFFDB39041<B9
@M04999:289:000000000-L3R54:1:1101:23539:6350 2:N:0:395
CGCGACTACTGGGGTATCTAATCCTGTTCGCTACCCATGCTTTCGAACCTCAGCGTCAGTTACAGACCAGAGAGCCGCCTTCGCCACTGGTGTTCTTCCATATATCTACACATTCCACCGCTACACATGGAGTTCCACTCTCCTCTTCTGCACTCAAGAAAAACAGTTTCAGCTGCGCTTCCCCGGTTAAGCCGAGGGCTTTCACAGCTGACTTGTTCTCCCGCCTGCGTTCGCTTTACGCCCAATAAATCCGGACAACGCTTGCCACCTACGTATTACCGCGGCTGCTGGCACTTAGTT
+
CCCCCGGGGGGGGGGGGGGGGGGGGGGGGGGGGGGGGGGGGGGGGGGGGGGGGGGGGGGGGGGGGGGGGGGGGGGGGGGGGGGGGGGGGGGGGGGGGGGGGGGGGGGGGGGGGGGGGGGGGEGGGGGGGGGGGGGGGGGGGGGGGGGGGGGGGFGGGGGGGGGGGGGGGGGFGGGG5DACDGGGGGGGGFGFGGGGGGGFFFFFFFFFFFEFFFBFEFFFF959>FFFFFF;;@;??EEFFB1??BFB25>?F91;96:>FF<2??2<(.3>?74:.:<)(494>66(,4(((,,5<>F2
@M04999:289:000000000-L3R54:1:1101:5758:6445 2:N:0:395
GGGACTACCCGGGTATCTAATCCTGTTTGCTCCCCACGCTTTCGCATCTCAGCGTCAGTATCTGTCCAGAAGGCCGCCTTCGCCACCGGTATTCCTCCACATCTCTACGCATTTCACCGCTACACGTGGAATTCTACCTTCCTCTACAATACTCCAGATAACCAGTTTTAAGTGCAATTCCCAGGTTGAGCCCGGGGCTTTCACACCTAACTTAATTATCCGCCTACATGCCCTTTACGCCCAGTCATTCCGATTAACGCTCGCACCCTCCGTATTACCGCGGCTGCTGGCACGGAGTT
+
CCCCCGGGGGGGGGGGGGGGGGGGGGGGGGGGGGGGGGGGGGGGGCEGGGGGGGGGGGGEGGGGGGGGGGGGGGGGGGGGGGGGGGGGGGGGGGGGGGGGGGGGGGGGGGGGGGGGGGGGGGGGGGGGGGGGGGGGGGGGGGGGGGGGGGGGGGGGGGGGGGFFGGGGG8FFGGGGFGFGGGGGGGGGGGGGGGGGDCCGFAFFFF>FFFBFFFFFFFFFB5=DDFFFFFF@;E@EEF0>;BFF;E@EEFFFFFFFFFBFFBF>FFF?BB?B?<?BAFFF9B(6>BFB:7?B<:(44:3
@M04999:289:000000000-L3R54:1:1101:26987:6455 2:N:0:395
TGACTACCCGGGTATCTAATCCTGTTCGCTCCCCACGCTTTCGTCCATCAGCGTCAATCGGTATTTAGTAACCTGCCTTCGCAATCGGGGTTCTGTGTAATATCTATGCATTTCACCGCTACACTACACATTCCAGCTACTTCAATACTATTCAAGATTAACAGTATCAACGGCAGTTCTACAGTTAAGCTGCAGGTTTTCACCGCTGACTTATCAACCCGCCTACGGACCCTTTAAACCCAATAAATCCGGATAACGCTCGCATCCTCCGTATTACCGCGGCTGCTGGCACGGAGTTAGC
+
CCCCCGGGGGGGGGGGGGGGGGGGGGCEGGGGGGGGGGGGGGGGGGGGGGGGGGGGGGGGGGGGGGGGGGGGGGGGGGGGGGGGGGGGGGGGGGGGGGGGFGGGFGGGGFGGGGGGGGGGGGGGGGGGGGFGGGGFGGGGGGFGGGGGGGGGGFEFGGGGGGGGGFFGGGGGGGGGFGFGGGGGGGGGGGGGGGGGCFFGFFFFFFFFFFFFEAFFFFFFFFBFFF?FFFFFFDECCCFFFDFFFFFCCEFBFFFEF;>?<;>>?BF7<831:FFBFFF076929?F7?B<2<>60:76:4
@M04999:289:000000000-L3R54:1:1101:3644:6465 2:N:0:395
ACGACTACAGGGGTATCTAATCCTGTTTGCTCCCCACGCTTTCGCATCTCAGCGTCAGTATCTGTCCAGAAGGCCGCCTTCGCCACCGGTATTCCTCCACATCTCTACGCATTTCACCGCCACACGTGGAATTCTACCTTCCTCTACAATACTCTAGTTAACCAGTTTTAAGTGCAATTCCTAGGTTGAGCCCAGGGCTTTCACACCTAACTTAATTATCCGCCTACATGCCCTTTACGCCCAGTCATTCCGATTAACGCTCGCACCCTCCGTATTACCGCGGCTGCCGGCACTGAGTT
+
9CCCCGGGGGGGGGGGGGGFFGGGGGGGGGGGGF:FCFGGGGGGGGDGGGGGGGGGGGGFFGGGEEEFGGGGGGGGGCGGGGG@FEFFGGDFG?EFFGFEFGGGGGFGGGGGGGGGGGGGGGGGD:EB@GGGGGGGGFGFGGGG8=DDGCGGGFGFFGGDGGGGGDGGGGGGGF7FFGFGGGG98EGGGG6CF6AF>CGGFFFC+;BFEEFCE4CF?FAE8257A?=:*73@2;=EFE@A@B<(//)/6)7=1;;;9E;14<FF;F>:::?FB0<:2<B:;99((((((-4(-(5))6)
@M04999:289:000000000-L3R54:1:1101:9229:6484 2:N:0:395
GGGTATCTAATCCTGTTTGCTCCCCACGCTTTCGCATCTCAGCGTCAGTATCTGTCCAGAAGGCCGCCTTCGCCACCGGTATTCCTCCACATCTCTACGCATTTCACCGCTACACGTGGAATTCTACCTTCCTCTACAATACTCTAGTTAACCAGTTTTAAGTGCAATTCCTAGGTTGAGCCCAGGGCTTTCACACCTAACTTAATTATCCGCCTACATGCCCTTTACGCCCAGTCATTCCGATTAACGCTCGCACCCTCCGTATTACCGCGGCTGCTGGCACGGAGTTAGCCGGTGCTTC
+
CCCCCGGGGGGGGGGGGGGGGGGGGGGGGGGGGGGGGGGGGGGGGGGGGFFGGGGGGGFFGGGGGGGGGGGGGGGGGDGGGGGGGGGGGGGGGGGGGGGGGGGGGGGGGGGGGGGBFEEGGGGGGFGFGGGGGGGEGGFGFGGGGGGGGGGGGGGGGGGDGGGFGFGGGGGGCFFGFGFFGGGGGGGGGGGGGGGGGGGFFFFFFFFFFFFFFFFFFFFFFFFFFFFF=D9@FDEFFFEFFF==@FEE;BFF>FFF@FD<@;D0=BBBF:>42;>>?>70<?<:61;BFB<A>(49377A)
@M04999:289:000000000-L3R54:1:1101:26617:6545 2:N:0:395
GACTACTCGGGTATCTAATCCTGTTCGCTCCCCACGCTTTCGTCCATCAGCGTCAATCGGTATTTAGTAACCTGCCTTCGCAATCGGGGTTCTGTGTAATATCTATGCATTTCACCGCTACACTACACATTCCAGCTACTTCAATACTATTCAAGATTAACAGTATCAACGGCAGTTCTACAGTTAAGCTGCAGGTTTTCACCGCTGACTTATCAACCCGCCTACGGACCCTTTAAACCCAATAAATCCGGATAACGCTCGCATCCTCCGTATTACCGCGGCTGCTGGCACGGAGTTAGCC
+
CCCCCGGGGGGGGGGGGGGGGGGGGGGGGGGGGGGGGGGGGGGGGGGGGGGGGGGGGGGGGGGGGGGGGGGGGGGGGGGGG@FGGGGGGGGGGGGGGFGGGGGGGGGGGGGGGEFGGGGGGGGGGGGGGFGGGEGGGGGGFGGGGGGGGGGGGFGGGGGGGGGFGGGGGGECGGGGFGFGGFGFGGGFGGGGGFFGFGGGFFFEFFFFFFFFFFFFFFFFFFADFF2=@>?FB=EEEEFFFF@EFEEFFFFF@FEEFBFFF>BF>48<?FFBB?FFAB>B9>;BB?)26<?F0923:9:A5
@M04999:289:000000000-L3R54:1:1101:25734:6561 2:N:0:395
CGGCGACTACACGGGTATCTAATCCTGTTTGCTCCCCACGCTTTCGCATCTCAGCGTCAGTATCTGTCCAGAAGGCCGCCTTCGCCACCGGTATTCCTCCACATCTCTACGCATTTCACCGCTACACGTGGAATTCTACCTTCCTCTACAATACTCCAGATAACCAGTTTTAAGTGCAATTCCCAGGTTGAGCCCGGGGCTTTCACACCTAACTTAATTATCCTCCTACATGCCCTTTACGCCCAGTCATTCCGATTAACGCTCGCACCCTCCATATTACCGCGGCTGCTGTCACGGGTTT
+
CCC8A:@FGGGEGGGGGG<@AEFFCFGGGGFGAFGGGFE@FGDFGGGDGGGGGDCGGGGGGGGGGFFGGGGFGGDF@4FFC:AFEFGGGGG:7<FFGGF<FFDBF,9EFCC76@:EFGCDGD=FCFGEGGGC99DFFGGGGGGGFFCGGF?AGGGGGGCDFCFGGDF==@EG6EFFFGFDGDF,@EF<<;DCCCGCG*/C>A6=FFFF=BBFBF>A4=68://*73;3;;C638@E@/.@3667:14345)9<@<?FB2::B?F>;B942:B0()).-5<<09B(3((4:?68)6480-(-
@M04999:289:000000000-L3R54:1:1101:16917:6570 2:N:0:395
TCTGACTACCCGGGTATCTAATCCTGTTCGCTCCCCACGCTTTCGTCCATCAGCGTCAATCGGTATTTAGTAACCTGCCTTCGCAATCGGGGTTCTGTGTAATATCTATGCATTTCACCGCTACACTACACATTCCAGCTACTTCAATACTATTCAAGATTAACAGTATCAACGGCAGTTCTACAGTTAAGCTGCAGGTTTTCACCGCTGACTTATCAACCCGCCTACGGACCCTTTAAACCCAATAAATCCGGATAACGCTCGCATCCTCCGTATTACCGCGGCTGCTGGCACGGAGTT
+
CCCCCGGGGGGGGGGGGGGGGGGGGGGGGGGGGGGGGGGGGGGGEGGGGGGGGGGGGGGGGGGGGGGGGGGGGGGGGGGGGGGGGGGGGGGGGGGGGGGGGGGGGGGGGFFGGGGGGGGGGGGGGGGGGGGGGGGGGGGGGGGGGGGGGGGGGGGGGGGGGGGGGGGGGGGGGCGGFGFGGGGGGGGGFGGGGGGFGFDGFFFFFFFFFFFFFFFFFFFDADBFFFDFF=@BFFFFFEEFFFFF@@8EEEEEFF@FFFFFFFFF>08>FFFFFFFFFFFF690;>B9???BBB>B(32<?
@M04999:289:000000000-L3R54:1:1101:5378:6597 2:N:0:395
TTCGACTACCCGGGTATCTAATCCTGTTCGCTCCCCACGCTTTCGTCCATCAGCGTCAATCGGTATTTAGTAACCTGCCTTCGCAATCGGGGTTCTGTGTAATATCTATGCATTTCACCGCTACACTACACATTCCAGCTACTTCAATACTATTCAAGATTAACAGTATCAACGGCAGTTCTACAGTTAAGCTGCAGGTTTTCACCGCTGACTTATCAACCCGCCTACGGACCCTTTAAACCCAATAAATCCGGATAACGCTCGCATCCTCCGTATTACCGCGGCTGCTGGCACGGAGTT
+
CCCCCGGGGGGGGGGGGGGGGFGGGGGGGGGGGGGGGGGGGGGGGGGGGGGGGGGGEFEGGGGGGFGGGGGGGGGGGGGGGGGGGGGGGDDGEGGGGEFGGGGGGGGGGGGGGGFGGGGGGGGGGGGGGGGGGGGGGGGGGGFGGGFFGFFGGGGGGGGGGGGGGGGGGGGGGGGGBDF?FGGGFGGGGGGGGGGGGGGFFFFFFFFF=A>FFFFFEFC@AAFF>FFF@9>@B?3@@EFFFFFF@@FFEEF;>02@DEF<B:66>B?BBFBFF<0<B>9AB>07(49:2:>61<:(-3:(
@M04999:289:000000000-L3R54:1:1101:4885:6649 2:N:0:395
AAATGACTACTCGGGTATCTAACCGTGTTCGCTCCCCACGCTTTCGTCCATGAGCGTCAATCGGTATTTAGTAACCTGCCTTCGCAATCGGGGTCCTGAGTAATATCTATGCATTTCACCGCTACACTACACATTCCAGCTACTTCAATACTATTCAAGATTAACAGTATCAACGGCAGATCTACAGTTAAACTGCAGGTTTTCACCGCTGACTTATCAACCCGCCTACGGACCCTTGAAACACAATAAAGCCGGATAACGGTCGCATCCTCCGTATTACCGCGGCTGCTGTCACGTTTGT
+
CCCCCG9,@CCC@@FEGGG<<C,-+8C@@9:7@FGGGFE@F@,9@FEEEDF,CEE7@FE76C666C,C,@<FE9FFC4F,A<5,BF7=,,BCC=,4?B,B5?<FA?E,49,AFE,,9E;9FEFEC94?FGF8A8;DFC8D8DA,=EF8EGGAE,3,@E8=,,69EFGFGFAFG8=+@C?68C<E,@DGFG7,@DGGDFCC0=*+3?A5=A55>BF6*+:29>))/9@=3@(2>613(()/).(/32)4)))711:@1,/32(-(,-1:9??),(3(33)-)-(4;012<)..,)),(((4.
@M04999:289:000000000-L3R54:1:1101:9183:6650 2:N:0:395
CAGGTGACTACACGGGTATCTAATCCTGTTCGCTCCCCACGCTTTCGTCCATCAGCGTCAATCGGTATTTAGTAACCTGCCTTCGCAATCGGGGTTCTGTGTAATATCTATGCATTTCACCGCTACACTACACATTCCAGCTACTTCAATACTATTCAAGATTAACAGTATCAACGGCAGTTCTACAGTTAAGCTGCAGGTTTTCACCGCTGACTTATCAACCCGCCTACGGACCCTTTAAACCCAATAAATCCGGATAACGCTTGCACCCTACGTATTACCGCGGCTGCTGGCACGTAGT
+
CCCCCGGGGGGGGGGGGGGGGGGGGGGGGGGGGGGGGEFGGGGGGGGGGGGGGGGGGGGGGGGFCGGGGGGGGGGGGGGGGGGGGGGGGGGGGFGGGGGGGGGGGGGGGGGGGGGGGGGGGGGGGGGGGGGGGGGGGGGGGGFGFGGGGGGGGGGGGGGGGGGGGGGGGGGGGGGGFGFGGGGGFGGGGGGGGFGGGGGGFFFFFFFFFFFBBFFFCFFFFFBAFFFFFFF2=9@FF@FFEEFFDFFF8ACECF>@7?FFE@FFB?BBF:?BBFF??FFDF2:9>9B9>F>?:?FB?B0:3
@M04999:289:000000000-L3R54:1:1101:10913:6651 2:N:0:395
ACAAGACTACCGGGGTATCTAATCCTGTTTGCTCCCCACGCTTTCGCATCTCAGCGTCAGTATCTGTCCAGAAGGCCGCCTTCGCCACCGGTATTCCTCCACATCTCTACGCATTTCACCGCTACACGTGGAATTCTACCTTCCTCTACAATACTCCAGATAACCAGTTTTAAGTGCAATTCCCAGGTTGAGCCCGGGGCTTTCACACCTAACTTAATTATCCGCCTACATGCCCTTTACGCCCAGTCATTCCGATTAACGCTCGCACCCTCCGTATTACCGCGGCTGCTGGCACGGAGTT
+
CCCCCGGGGGGGGGGGGGGGGGGGGGGGGGGGGGGGGGGGGGGGGGGGGGGGGGGGGGGGGGGGGGGGGGGGGGGGGGGGGGGGGGGGGGGGGGGGGGGGGGGGGGGGGGGGGGGGGGGGGGGGGGGGGGGGGGGGGGGGGGGGGGGGGGGGGGGGGGGGGGGGGGGGGGGGGGGGFGFGGGGGGGGGGGGFGGGGGGGDEFFFFFFFFFFFFFFFFFFFFFF?BDFFFFFFFFFFFFEFDF@F?1=EEFFFFF<BFFBF?>FFFF9;>FFFBFFFB?<B>?F99960?BB:?:4((-(-.
@M04999:289:000000000-L3R54:1:1101:10689:6715 2:N:0:395
GTGCGACTACTGGGGTATCTAATCCTGTTCGCTACCCACGCTTTCGAGCCTCAGCGTCAGTTACTAGCCAGTCAGCCGCCTTCGCCACTGATGTTCTTCCATATATCTACGCATTTCACCGCTACACATGGAGTTCCACTGACCTCTCTAGCACTCAAGTCTTACAGTTTCTGATGCACGTCCATAGTTGAGCTATGACCTTTCACATCAGACTTATTAAACCGCCTGCGCTCCCTTTACGCCCAATAATTCCGGACAACGCTCGCCACCTACGTATTACCGCGGCTGCTGGCACGTAGTT
+
CCCCCGGGGGGGGGGGGGGGGGGGGGGGGGGGGGGGGGGGGGGGGGGGGGGGGGGGGGGGGGGGGGGGGGGGGGGGGGGGGGGGGGGGGGFGGGGGGGGGGGGGGGGGGGGGGGGGGGGGGGGGGGGGGGGGGGGGGGGGCFGGGGGGGGGGGGGGGGGGGGGGGGGGGGGGGGGGFGFGGGGGGFGGGFFEGGGGGGGGFFFFFFFFFFBEFFFFFFFEFEFBBFF=D9@BFBFBBEFFFFFFFFF;EFFFFF>@FFFFBFFF>BBFFF?FF:<<AFFFFFFBFFFFFF7?F<?:12:?<
@M04999:289:000000000-L3R54:1:1101:28000:6767 2:N:0:395
TTAGGACTACTCGGGTATCTAATCCTGTTTGCTCCCCACGCTTTCGCATCTCAGCGTCAGTATCTGTCCAGAAGGCCGCCTTCGCCACCGGTATTCCTCCACATCTCTACGCATTTCACCGCTACACGTGGAATTCTACCTTCCTCTACAATACTCCAGATAACCAGTTTTAAGTGCAATTCCCAGGTTGAGCCCGGGGCTTTCACACCTAACTTAATTATCCGCCTACATGCCCTTTACGCCCAGTCATTCCGATTAACGCTCGCACCCTCCGTATTACCGCGGCTGCTGGCACGGAGTT
+
CCCCCGGGGGGGGGGGGGGGGGGGGGGGGGGGGGGGGGGGGGGGGGGGGGGGGGGGGGGGGGGGGGGGGGGGGGGGGGGGGGGGGGGGGGGGGGGGGGGGGGGGGGFGGGGGGGGGGGGGGGGGGGGGGGGGGGGGGGGGGGGGGGGGGGGGGGGGGGGFGGGGDGGGFGGGGGGGFGFGGGGGGGGGGFGGGGGGGGGGFFFFFFFFF@E>>FFFEFFFFFF>@DFFF@EEFFF@;EFF6DFFF<EFFF?EF@;??DFE0>?:9>F>B6<?:0:?<:ABA(799992:>2>B:2221143
@M04999:289:000000000-L3R54:1:1101:11689:6843 2:N:0:395
GGACTACTAGGGTATCTAATCCTGTTTGCTCCCCACGCTTTCGCATCTCAGCGTCAGTATCTGTCCAGAAGGCCGCCTTCGCCACCGGTATTCCTCCACATCTCTACGCATTTCACCGCTACACGTGGAATTCTACCTTCCTCTACAATACTCCAGATAACCAGTTTTAAGTGCAATTCCCAGGTTGAGCCCGGGTCTTTCACACCTAACTTAATTATCCGCCTACATGCCCTTTACGCCCAGTCATTCCGATTAACGCTCGCACCCTCCGTCTTACCACGTCTGCTGGCACGGAGTTAGC
+
CCCCCFEGGG?EFEGEGGGGGDFFGGGFGGGGDFEGGGGEGGGGEFCFGG,FGGGG@FEGGGFFFGGGGFF,FEFCFFGGFGGGGDBFGEFGGGGGFFGC8FDFFGGGGGFEGGGGD:FEGEGGGGGGGGDGGGGGGGGGGGGGGFFGGGGGEG?F9=AFGFGDGGGGGGDG:FG8CFFGGGFFGGDCEGF?C+:39FG7EFFFFFFF5>CA=AFFEF96555<5@=E*)8:==EEE>D?=((/77<?EE=0;;:43(.141:29>B0(3(4(41)62)42,4344)5(2(80(46?0)))
@M04999:289:000000000-L3R54:1:1101:24349:6869 2:N:0:395
GGGTGACTACTAGGGTATCTAATCCTGTTTGCTCCCCACGCTTTCGCATCTCAGCGTCAGTATCTGTCCAGAAGGCCGCCTTCGCCACCGGTATTCCTCCACATCTCTACGCATTTCACCGCTACACGTGGAATTCTACCTTCCTCTACAATACTCTAGTTAACCAGTTTTAAGTGCAATTCCTAGGTTGAGCCCAGGTCTTTCACACCTAACTTAATTATCCGCCTACATGCCCTTTACGCCCAGTCGTTCCGATTAACGCTCGCACCCTCCGTATTCCCGCGGCTGCTGGCACGGAGTT
+
CCCCCCEEEFGFFCCFGGFFFCFFDFFFFFEGFGGFGDEEG@@FFGGGEG<E,CCFGGGGGGGGGFGFGGGAFG?FFEGCCFFFCCFGGDCB+D?FGEGGGG?=?,=BFF77C:FAFGGGGGC:FFGGG8CC:D@FFGGGGFFGFGGGGEFFGGA9>FGG=FAEFD8EDDCD8AFD7==D+BDFEFDFCF6CFGFFFC2=8B79FFFFFFF@CFFF;69AFE;>9>DAB48*>):6>>*==@B>=@F@@(6?@<7?01?<@00<9B0;>13110-,0,)5)-(7(0(2338:?<>?(2(4,
@M04999:289:000000000-L3R54:1:1101:19652:6895 2:N:0:395
TGCGACTACTAAGGGTATCTAATCCTGTTTGCTCCCCACGCTTTCGCATCTCAGCGTCAGTATCTGTCCAGAAGGCCGCCTTCGCCACCGGTATTCCTCCACATCTCTACGCATTTCACCGCTACACGTGGAATTCTACCTTCCTCTACAATACTCCAGATAACCAGTTTTAAGTGCAATTCCCAGGTTGAGCCCGGGGCTTTCACACCTAACTTAATTATCCGCCTACATGCCCTTTACGCCCAGTCATTCCGATTAACGCTCGCACCCTCCGTATTACCGCGTCTGCTGGCACGGAGTT
+
CCCCCFGGGGGGGGGGGGGGGGGGGGGGGGGGGGGGGGGGGGGGGDGGGGFGGGGGGGGGGGGGGFGGGGEGGGGGGGGGGGGGDGGGGGGGGGGGGGGGGGGGGFFGGGGGGGGGGGGGGGGDGGGDFGGGGGGGGGGCGGGGGGGGGGFFEGGGGGGFDEGGGGGGGGGGGGGGFGFGGGGGGGFFGGFFGGGDGGGDAFFFFFFFDFFEDFFFEFF?AECD9@F>=(@CEE@E@FCF?<>><D@EFF?ECE?7;;?CFBBB>99>;??BF;1(3(449:BF,900<D:::8?:1((-.
@M04999:289:000000000-L3R54:1:1101:6904:6906 2:N:0:395
ATGACTACAGGGGTATCTAATCCTGTTCGCTCCCCACGCTTTCGTCCATCAGCGTCAATCGGTATTTAGTAACCTGCTTTCGCAATCGGGGTTCTGTGTAATATCTATGCATTTCACCGCTACACTACACATTCCAGCTACTTCAATACTATTCAAGATTAACAGTACCAACGGCAGTTCTACAGTTAAGCTGCAGGTTTTCACCGCTGACTTATCAACCCGCCTACGGACCTTTAAACCCAATAAATCCGGATAACGCTCGCATCCTCCGTATTACCGCGGCTGCTGGCACGGAGTTAGC
+
CCCCCGGGGGGGGGGGGGGGGGGGGGGGGGGGGGGGGGGGGGGGGGGGGGGGGGGGGGGGGGGGGGGGGGGGGGGGGGGGGGGGGGGGGGGGGGGGGGGGGGGGGGGGGGGGGGGGGGGGGGGGGGGGGGGGGGGGGGGGGGGGGGGGGGGGGGGGGGGFGGGGGGGGGGGGGDDGFGFGGGGGGGGGGGGDGGGGGFFGFFFFFFFFFFFFFFFFFFFFFBFFFFFFFFFFFFFFF4<FDFFFFAECCEFF?<FFF?>F;69BFFFFBFFF:2?AAA?FB>>>(18??0<FF9>2(.6<4
@M04999:289:000000000-L3R54:1:1101:16484:6956 2:N:0:395
GACTACAGGGGTATCTAATCCTGTTCGCTCCCCACGCTTTCGTCCATCAGCGTCAATCGGTATTTAGTAACCTGCCTTCGCAATCGGGGTTCTGTGTAATATCTATGCATTTCACCGCTACACTACACATTCCAGCTACTTCAATACTATTCAAGATTAACAGTATCAACGGCAGTTCTACAGTTAAGCTGCAGGTTTTCACCGCTGACCTATTAACCCGCCTACGGACCCTTTAAACCCAATAAATCCGGATAACGCTCGCATCCTCCGTATTACCGCGGCTGCTGGCACGGAGTTAGCC
+
CCCCCGGGGGGGGGGGGGGGGGGGGGGGGGGGGGGGGGGGGGGGGGGGGGGGGGGGGGGGGGGGGGFGGGGGGGGGGGGGGGGGGGGGGGGGGGGGGGGGGGGGGGGGGGGGGGGGGGGGGGGGGGGGGGGGGGFGGGGGGGGGEGGGGGGGGGFGGGGFGGFGGGGGGGGDGGGGFGFGGFFGGGGGGGFGGGGGGGGGFFFDFFFEFFE=EFFFFFF=EBDFFD>@FFFFFF*>CFFFFFF;EFFFFF>?@DEE?@D?966?9B7>BF:0:BAFF?996999::4>?FB?399<:A>F:
@M04999:289:000000000-L3R54:1:1101:10443:6962 2:N:0:395
ATGACTACTGGGGTATCTAATCCTGTTTGCTCCCCACGCTTTCGCATCTCAGCGTCAGTATCTGTCCAGAAGGCCGCCTTCGCCACCGGTATTCCTCCACATCTCAACGCATTTCACCGCTACACGTGGAATTCTACCTTCCTCTACAATACTCCAGATAACCAGTTTTAAGTGCAATTCCCAGGTTGAGCCCGGGGCTTTCACACCTAACTTAATTATCCGCCTACATGCCCTTTACGCCCAGTCATTCCGATTAACGCTCGCACCCTCCGTATTACCGCGGCTGCTGGCACGGAGTT
+
CCCCCGGGGGGGGGGGGGGGGGGGGGGGGGGGGGGGGGGGGGGDG@FGGGGGGGGGGGGGGGGGGGGGGGGGGGGGGGGGGGGGGGGGGGGGGGGGGGGGGGGGGGGGGGGGGGGGGGGGGGGGGGGGEEGGGGGGGGGGGGGGGGGGGGGGGGGGGGGGGGGGGGGGGGGGGGGGFGFGGGGG6FGGFGGGFCEDDGGGFFFFFFFFFFFFFFCFFFFFF@>DDFFFFCBFDFFFFF6BBFF06<EFFFFF?D<DFFD>FFFFFF6<6(4;BFF?FFFF>6>9>B??D4?F?:B>9BF
@M04999:289:000000000-L3R54:1:1101:14255:6977 2:N:0:395
TACAACCTGGGGATCTATCTCCTTTTGCTCTCCACCCTTTCTCTCCCCCCTGCGAGTATTTTTCCAGAAAGCCGCCCTCCTTCCCCTGTTTTCTTCACATATCTATCTACTTTACCCCCCTACGCGCATTTCTACCCTCCCCTCTCATACACTCTTTAACCACATTTTTTTCTAATCCCTACCTTGTTTCCAGCGCTTTCACACACATCTTATTTATTCCTCCACCTGCCCTTTCTTCCCCCCCATTCCGTCCAACCCTCGCTCCCCCCCTATTTCCCACCCTGCTGGCTCGCACTTATTC
+
66,,,,8,,,6+,89C,,,,6,,-,C,,CF,E<,C,B:;E@F<,,;,8+++,,++8@,,69,@EA,,66,C,,+8C=+:,,9,:B44,:C?=9C<E,5,,,:,C,,4,455,,,,94<++++4+>++44+C,:,,6,46+++,+,,,73,,661=,7@:=,=66,6@,,+5,77+,*+3;**0@;,@7,7D,21;9*;7++11;))))8*9**=C+9++*+9((83@3(6;4(6)6)/);3((-((..)()(((.3(4:B(,(((,((4(-(4)6))))((((((()((.5(0((-84-).
@M04999:289:000000000-L3R54:1:1101:9335:6998 2:N:0:395
TGCTGACTACCCGGGTATCTAATCCTGTTTGCTACCCACGCTTTCGAGCATGAACGTCAGTGTTATCCCAGGAGGCTGCCTTCGCCATCGGTATTCCTCCACATCTCTACGCATTTCACTGCTACACGTGGAATTCTACCTCCCTCTGACACACTCTAGTTAGACAGTTTCAAATGCACGTCCCAAGTTGAGCTCGGGGATTTCACATCTGACTTATCTAACCGTCTGCGCTCGCTTTACGCCCAGTAATTCCGATTAACGCTCGCACCCTACGTATTACCGCGGCTGCTGGCACGTAGTT
+
CCCCCGGGGGGGGGGGGGGGGGGGGGGGGGGGGGGGGGGGGGGGGGGFFGGGFGGGGGGGGGGGGGGGGGGGGEEFGGGGGGGGGGGGGGGGGGGGGGGGGGGGGGGGGGGGGGGGGGGGGGGGGGG:FGGGGGGGGGGGGGGGGGGGGGGGGGGGGGGGGGGDGFFGGGGCFGGGFFFGFDGGGEGGGGGGGGGGDGGCEFFFFFFFFF5AEFFFFFFCABD9ADD>FAFFF@F@>DEF6DFFFFFFFFFFFEDFFDE><BFD>FBFF?<:B:<?BBAFB?BF(319:?7:0(48:1186
@M04999:289:000000000-L3R54:1:1101:13625:7005 2:N:0:395
GACTACCAGGGTATCTAATCCTGTTTGCTCCCCACGCTTTCGCATCTCAGCGTCAGTATCTGTCCAGAAGGCCGCCTTCGCCACCGGTATTCCTCCACATCTCTACGCATTTCACCGCTACACGTGGAATTCTACCTTCCTCTACAATACTCCAGATAACCAGTTTTAAGTGCAATTCCCAGGTTGAACCCGGGGCTTTCACACCTAACTTAATTATCCGCCTACATGCCCTTTACGCCCAGTCATTCCGATTAACGCTCGCACCCTCCGTATTACCGCGGCTGCTGGCCCGGAGTTAGCC
+
CCCCCGGGGGGGGGGGGGGGGGGGGGGGGGGGGGGGGGGGGGGGGGGGGGGGGGGGGGGGGGGFGGGGGGGGGGGGGGGGGGGGGGGGDGGGGGGGGGGGGGGGGGGGGGGGGGGGGGGGGGGDGGFC9FFGGGGGGGGGGGGGGGGFGGGGGGGFGFGDGGGGGGGGGGGGGGFGFGCGGGGGGFFEGGEGECGGGGGGFFFFFFFFFEAB*=9FFFF@F@F(>EF?B==EFFCC@DFE(=@E)766748<@@39?B@?(12>B:,-891?7>9A<:>(((3>?034:(42(96:?A224
@M04999:289:000000000-L3R54:1:1101:14703:7009 2:N:0:395
TAGGACTACTCGGGTATCTAATCCTGTTCGCTCCCCACGCTTTCGTCCATCAGCGTCAATCGGTATTTAGTAACCTGCCTTCGCAATCGGGGTTCTGTGTAATATCTATGCATTTCACCGCTGCACTACACATTCCAGCTACTTCAATACTATTCAAGATTAACAGTATCAACGGCAGTTCTACAGTTAAGCTGCAGGTTTTCACCGCTGACTTATCAACCCGCCTACGGACCCTTTAAACCCAATAAATCCGGATAACGCTCGCATCCTCCGTATTACCGCGGCTGCTGGCACGGAGTT
+
CCCCCGGGGGGGGGGGGGGGGGGGGGGGGGGGGGGGGGGGGGGGGGGGGGGGGGGGGGGGGGGGGGGGGGGGGGGGGGGGGGGGGGGGGGGGGGGGGGGGGGGGGGGGGGGGGGGGGFFGGGGGGGGGGGGGGGGGGFGGGGGGGGGGGGGGGGGGGCGGGGGGGGGGGGGGGGCEDGFGGGGGGGGGGGGGGGGGGGGGFFFFFFFFFFFFFFFFFFFFAAAABDFFF2@FFFFFFFEFFF?F?@E@CFFFF9;@FFFFFFFFBB?2:?FFFF<<>AB>?>BFBBFBFF?:B??9>6?F
@M04999:289:000000000-L3R54:1:1101:20218:7026 2:N:0:395
TTAGCGACTACTAGGGTATCTAATCCTGTTCGCTCCCCACGCTTTCGTCCATCAGCGTCAATCGGTATTTAGTAACCTGCCTTCGCAATCGGGGTTCTGTGTAATATCTATGCATTTCACCGCTACACTACACATTCCAGCTACTTCAATACTATTCAAGATTAACAGTATCAACGGCAGTTCTACAGTTAAGCTGCAGGTTTTCACCGCTGACTTATTAACCCGCCTACGGACCCTTTAAACCCAATACATCCGGATAACGCTCGCATCCTCCGTATTACCGCGGCTGCTGGCACGGAGT
+
CCCCCGGGGGGGGGGGGGGGGFFGGGGGGGGGGGGGFFGEGGGGGGGGGDGFGGGGGGGGGGGGGGGGGGGGFFFGGGGGGGGGGGGGGGGGDGGGGGFF,@A<FCGGGGGGGGGGEFGGGGGGGDFGFFCFFGEFGG8DFFGGGGGGGGF,3,EFFGGGGGEAGGGGFFGGFFCEDD>DCDGGGGGGGFGAFFGCD6CC;9@FC>FFFF>54FFFFFFCFFFF2>=@FF=@DF@?DF=+6>A@?FFF3)776=D@2:<@@?F1:39(197<BBF?6:?FAA<>>9B>02>3?:0)(,,4-
@M04999:289:000000000-L3R54:1:1101:25716:7071 2:N:0:395
GGTAGACTACCAGGGTATCTAATCCTGTTCGCTCCCCACGCTTTCGTCCATCAGCGTCAATCGGTATTTAGTAACCTGCCTTCGCAATCGGGGTTCTGTGTAATATCTATGCATTTCACCGCTACACTACACATTCCAGCTACTTCAATACTATTCAAGATTAACAGTATCAACGGCAGTTCTACAGTTAAGCTGCAGGTTTTCACCGCTGACTTATCAACCCGCCTACGGACCCTTTAAACCCAATCAATCCGGATAACGCTCGCATCCTCCGTATTACCGCGGCTGCTGGCACGGAGTT
+
CCC8A9CCDEDEFGGGGGCEG<EF@FGEFFGGEGGFGF:@F7FEFEGGGGFFCEFGGG@@<9FEFFCFGFGFEFGGGEGFFAF@CE:FFD7@@FFGGGCFAEEGF9=@EFCCFGGDFD=9==ECFGGGGGGFD8@FGGCGGFGGFGG,@4@;ADFFDFG,6==CFGAGGGGGFCD65C>DFG@F9AFFF8EFFGGGFD?79BFFFFFDAABFFFFFCFFCFF29ABFFF>(5529:B346>=303;@(5;<>32,,1()7?0;?;99((5<2(46::2<441>9(163:D???:<601924
@M04999:289:000000000-L3R54:1:1101:7524:7115 2:N:0:395
GGATGACTACTGGGGTATCTAATCCTGTTCGCTACCCATGCTTTCGAACCTCAGCGTCAGTTACAGACCAGAGAGCCGCCTTCGCCACTGGTGTTCTTCCATATATCTACGCATTCCACCGCTACACATGGAGTTCCACTCTCCTCTTCTGCACTCAAGAAAAACAGTTTCAGCTGCACTTCCCCGGTTAAGCCGAGGGCTTTCACAGCTGACTTGTTCTCCCGCCTGCGTTCGCTTTACGCCCAATAAATCCGGACAACCCTTGCCACCTACGTATTACCGCGGCTGCTGGCACGTATGT
+
CCCCCGGGGGAGGFGGGGGGGGGGGGFGGGCEGDGGGDGCGGFFGG<FFGFF@F?F@FEGGGGG<<<EFCF@F8FFGGGGGGGGGGGFGFGGGFGGGGAFGGGGGGGGGGFEEGFGGG=F+@CEGGGGGFFCFDFGGGCFFGGGGGGGGGGGCFDFGF8EG??FCCDFGDDGGGFGFCFCFGDG?@::CC;=EGEGDD5DFFFFFFFFBB@*:>FF<ACEFFF==B@FFFF<<;>F<FFFFFF6?DF;A3<7;,3091:6(,4:8:?)382(56?2<7496((,9129B>7224.(.().6
@M04999:289:000000000-L3R54:1:1101:25142:7133 2:N:0:395
GACTACCAGGGTATCTAATCCTGTTTGCTCCCCACGCTTTCGCATCTCAGCGTCAGTATCTGTCCAGAAGGCCGCCTTCGCCACCGGTATTCCTCCACATCTCTACGCATTTCACCGCTACACGTGGAATTCTACCTTCCTCTACAATACTCCAGATAACCAGTTTTAAGTGCAATTCCCAGGTTGAGCCCGGGGCTTTCACACCTAACTTAATTATCCGCCTACATGCCCTTTACGCCCAGTCATTCCGATTAACGCTCGCACCCTCCGTATTACCGCGGCTGCTGGCACGGAGTTAGCC
+
CCCCCGGGGGGGGGGGGGGGGGGGGGGGGGGGGGGGGGGGGGGGGGGGGGGGGGGGGGGGGGGGGGGGGGGGGGGGGGGGGGGGGGGGGGGGGGGGGGGGGGGGGGGGGGGGFGGGGGGGGGGGGGGGGGGGGGGGGGGGGGGGGGGGGGGGGGGGGGGGGGGGGGGGGGGGGGGGFGFGGGFGGGGGGGGGGGGGGGGGFFFFFFFFFFFF=FFFFFFFFFFFFFFFFFFFFFEFFD7D@0@@EEFFFFF;?@FE<FFF>BFFFFBFFB2:B>BF<(4(4;FF??B?<()(-4137>AA:
@M04999:289:000000000-L3R54:1:1101:6804:7188 2:N:0:395
AAGGCGACTACCGGGGTATCTAATCCTGTTTGCTCCCCACGCTTTCGCATCTCAGCGTCAGTATCTGTCCAGAAGGCCGCCTTCGCCACCGGTATTCCTCCACATCTCTACGCATTTCACCGCTACACGTGGAATTCTACCTTCCTCTACAATACTCCAGATAACCAGTTTTAAGTGCAATTCCCAGGTTGAGCCCGGGGCTTTCACACCTAACTTAATTATCCGCCTACATGCCCTTTACGCCCAGTCATTCCGATTAACGCTCGCACCCTCCGTATTACCGCGGCTGCTGGCACGGAGT
+
CCCCCGGGGGGGGGGGGGGGGGDFFGGGGGGGGGGGGGGGGGGGGGGGGGGGGGGGGGGGGGGGGGGGGGGGGGGGGGGGGGGGGGDGGGGGGDFGGGGGGGGGGGGGGGGGGGGGGGGGGGGGGGGGGGGGGGGGGGGGGGGGGGGGGGGDFGGGGGGGGGFGGGCGGGGGGGGGFGFGGGGGGGFGGGGGGGGGGGGGFF:FFFFFFFFF@FFFFFFFFFFFFF?;?DFFFFF@FFFFF1803027?BFFFFF?F6?DB(4:?>F69>BF?FF8?<?AAA<>920>BFFF7<02:;9(-
@M04999:289:000000000-L3R54:1:1101:6512:7233 2:N:0:395
TAGTGACTACCGGGGTATCTAATCCTGTTCGCTCCCCACGCTTTCGTCCATCAGCGTCAATCGGTATTTAGTAACCTGCCTTCGCAATCGGGGTTCTGTGTAATATCTATGCATTTCACCGCTACACTACACATTCCAGCTACTTCAATACTATTCAAGATTAACAGTATCAACGGCAGTTCTACAGTTAAGCTGCAGGTTTTCACCGCTGACTTATCAACCCGCCTACGGACCCTTTAAACCCAATAAATCCGGATAACGCTCGCATCCTCCGTATTACCGCGGCTGCTGGCACGGAGTT
+
CCCCCGGGGGGGGGGGGGGGGGGGGGGGGGGGGGGGGGGGGGGGGGGGGGGGGGGGGGGGGGGGGGGGGGGGGGGGGGGGGGGGGGGGGGGGGGGGGGGGGGGGGGGGGGGGGGGGGGGGGGGGGGGGGGGGGGGGGGGGGGGGGGGGGGGGGGFGGGGGGGGGGGGGGGGGGGGGFGFGGGGGGGGGEGGGGGGGGGGGFFFFFFFBFFFFFFFFFFFFFFFBF>DFFF=@BFFFFEFFFE1;;DF@<3?C8@FFDFFFF0<FFBFFF?BA<FF?<?FF>?1999>><0,2(4>?0>BF:
@M04999:289:000000000-L3R54:1:1101:17595:7237 2:N:0:395
GATAGACTACTAGGGTATCTAATCCTGTTCGCTCCCCACGCTTTCGTCCATCAGCGTCAATCGGTATTTAGTAACCTGCCTTCGCAATCGGGGTTCTGTGTAATATCTATGCATTTCACCGCTACACTACACATTCCAGCTACTTCAATACTATTCAAGATTAACAGTATCAACGGCAGTTCTACAGTTAAGCTGCAGGTTTTCACCGCTGACTTATCAACCCGCCTACGGACCCTTTAAACCCAATAAATCCGGATAACGCTCGCATCCTCCGTATTACCGCGGCTGCTGGCACGGAGTT
+
CCCCCFGGGGGGGGGGGGGGGGGGGGGGGGEGGGGGGGGGGGGGGGGGGGGGGGGGGGGGGGGGGGGGGGGFFGGGGGGGGGGGGG@GGGGGGGGGGGGGGGGGGGGGGGGGGGGGGGGGGGGGGGGGFGGGGGGGGGDGGGGGGGGFGGGGEGGGGGGGGGGGGGGGFGGDGG>>BGFFGGGGGFGGGGGAFGGGGGGGFFFFFFFFFFB>FFFFFFFFFBFFFFFFF>?D@BDFFFFFEE@FF?@@EECEE@B(:?FFFFDFBFB16BBFFFB07:):)4;4;>9BFBF:1(4<9BFF:
@M04999:289:000000000-L3R54:1:1101:15775:7276 2:N:0:395
CTCTGACTACCCGGGTATCTAATCCTGTTTGCTCCCCACGCTTTCGCATCTCAGCGTCAGTATCTGTCCAGAAGGCCGCCTTCGCCACCGGTATTCCTCCACATCTCTACGCATTTCACCGCTACACGTGGAATTCTACCTTCCTCTACAATACTCCAGATAACCAGTTTTAAGTGCAATTCCCAGGTTGAGCCCGGGGCTTTCACACCTAACTTAATTATCCGCCTACATGCCCTTTACGCCCAGTCATTCCGATTAACGCTCGCACCCTCCGTATTACCGCGGCTGCTGGCACGGAGTT
+
CCCCCGGGGGGGGGGGGGGGGGGGGGGGGGGGGGGGGGGGGGGGGGGGGGGGGFGGGGGGGGGGGGGGGGFGGGFGGGGGGGGFGGGGGGGGDGGGGGGGGGGGGGGGGGGGGGGGGGGGGGGGGGGGGGGGGFGGGGGGGGGGGGGFGGGGGGGGGGDFEEGGGGGGGGGGGGFFFGFGGGGGGG?FG9?FGGFGGGGGFFFFFFFFFFFFFFFBCFFFFEE(>DD9D@F3EEFFFF<F0?B>@;@FFFFFFF0:;:4AF>BF1>0631<BB9:(4:ADB?BBF9>FF?:?6(4141;3.
@M04999:289:000000000-L3R54:1:1101:6310:7286 2:N:0:395
GGCGGGCCTACACGGGTATCTAATCCTGTTTGCTCCCCACGCTTTCGCATCTCAGCGTCAGTATCTGTCCAGAAGGCCGCCTTCGCCACCGGTATTCCTCCACATCTCTACGCATTTCACCGCTACACGTGGAATTCTACCTTCCTCTACAATACTCCAGATAACCAGTTTTAAGTGCAATTCCCAGGTTGAGCCCGGGGCTTTCACACCTAACTTAATTATCCGCCTACATGCCCTTTACGCCCAGTCATTCCGATTAACGCTCGCACCCTCCGTATTACCGCGGCTGCTGGCACGGAGT
+
CCCCCGGGGGGGGGGGGGGGGGCCFGGGGGGGGGGGGGGGGGGGGGGGEGGGFGGGGGGGGGGGGDGGGGGGAFGGCGGGGGGGGGGGGGGGC7FGGGGFFGFGGGGGGGGGGGGGGFGGGGGGDGGG76AC:CEFGDGAGFFGGGGGGGG?AFFGGDGGCCFC?CFGGFFFD?CGFFFFGGGGGFGGGGDGGGGCDGGGEFFFFFFFF<D;3AFFFA7C:?EC?FFF;@;E?@=DEDEFB?F9>0<?F>BFAA7B6??FFFFF?9>0>9<334><3<:4<B6660;>9<?F23(.10(34
@M04999:289:000000000-L3R54:1:1101:20814:7314 2:N:0:395
AGACTACACGGGTATCTAATCCTGTTTGCTACCCACGCTTTCGAGCATGAACGTCAGTGTTATCCCAGGAGGCTGCCTTCGCCATCGGTATTCCTCCACATCTCTACGCATTTCACTGCTACACGTGGAATTCTACCTCCCTCTGACACACTCTAGTTAGACAGTTTCAAATGCACGTCCCAAGTTGAGCTCGGGGATTTCACATCTGACTTATCTAACCGTCTGCGCTCGCTTTACGCCCAGTAATTCCGATTAACGCTCGCACCCTACGTATTACCGCGGCTGCTTGCACGTAGTTAGC
+
-<<BCEFFGECF@:EFFFFGFFGGGGGEGGGEGDDGGGGGFGGGGDDGGFFGCGFCCEEGGFGFC69CFFGDDFFFGGGFFGG@FG@GGC@FFFFGDEFF<FEGEFGGG@FGCGGDGFFGGGEGGGEC+CFFDC9DFCFGEFFGFFGGFFGGGGGGGFFDEF8@FGGGGCEGGAFGF?DGG?8EFEEGF8FG6?6?6CGGC6B@BABFAEEE5B8C@CF@5=>BFEBBA@FB2>B465>44;2;E3?CCEE3;?01;((,4(:99>(-(403)-().)(40(2(-(4)5:>)-4((-665)
@M04999:289:000000000-L3R54:1:1101:28316:7375 2:N:0:395
AAGGACTACTAGGGTATCTAATCCTGTTTGCTACCCACGCTTTCGAGCATGAACGTCAGTGTTATCCCAGGAGGCTGCCTTCGCCATCGGTATTCCTCCACATCTCTACGCATTTCACTGCTACACGTGGAATTCTACCTCCCTCTGACACACTCTAGTTTGACAGTTTCAAATGCACGTCCCAAGTTGAGCTCGGGGATTTCACATCTGACTTATCTAACCGTCTGCGCTCGCTTTACGCCCAGTAATTCCGCTTAACGCTCGCACCCTACGTATTACCGCGGCTGCTGGCACGTAGTT
+
CCCCCGGGGGGGGGGGGGGGGGGGGGGGGGGGGGGGGGGGGGFGGFFGGGGGFFGGGGGGGFGGGGGGGG8FGGEGGGGGGGGGGGGGGGGGFGGGGGGGGGGGGGGGGGGDGGGGGGGGGGGGGGGGFEEFFGGGGGGGAFGGGGFGGGGDEFFGGGFGGGAEGGGGGGFGGGGGFGFFD8DG8@DFFGGGGGDDCG+=6CFFFFFFFCEF@FFFFFFFFFFF@D)85AAFBBDD@CCAD=2216;<3779((66;CF;@FF13903:F?F?3<489AFFF06026?DBFFB204,8?A
@M04999:289:000000000-L3R54:1:1101:20316:7376 2:N:0:395
TAGGGACTACTGGGGTATCTAATCCTGTTTGCTCCCCACGCTTTCGCATCTCAGCGTCAGTATCTGTCCAGAAGGCCGCCTTCGCCACCGGTATTCCTCCACATCTCTACGCATTTCACCGCTACACGTGGAATTCTACCTTCCTCTACAATACTCCAGATAACCAGTTTTAAGTGCAATTCCCAGGTTGAGCCCGGGGCTTTCACACCTAACTTAATTATCCGCCTACATGCCCTTTACGCCCAGTCATTCCGATTAACGCTCGCACCCCCCGTATTACCGCGGCTGCTGGCACGGAGTT
+
CCCCCGGGGGGGGGGGGGGGGGGGGGGGGGGGGGGGGGGGGGGGGGGGGGGGGGGGGGGGGGGGGFGGGGGGGGFGGGGGGGGGGGGGGGGGDGGGGGGGGGGGGGGGGGGGGGGGGGGGGGGGDFGGGGGGGGGGGGGGGGGGGGGGGGGGAFGFGGDGGDGGGGGGGGFDFGGDFGFGGGGGGGFEGGDFGFGGGGDDDFFFAFFFFDF==@FFFFFFFFF@BFF2BB?EEFDFFF9F?DF@D0=<3?EEE;;;@0?E0>F?>FBFF?>>B>,,8?259:>F>F>>BF?0184,42(4.
@M04999:289:000000000-L3R54:1:1101:8205:7404 2:N:0:395
GACTACCCGGGTATCTAATCCTGTTCGCTCCCCACGCTTTCGTCCATCAGCGTCAATCGGTATTTAGTAACCTGCCTTCGCAATCGGGGTTCTGTGTAATATCTATGCATTTCACCGCTACACTACACATTCCAGCTACTTCAATACTATCCAAGATTAACAGTATCAACGGCAGTTCTACAGTTAAGCTGCAGGTTTTCACCGCTGACTTATCAACCCGCCTACGGACCCTTTAAACCCAATAAATCCGGATAACGCTCGCATCCTCCGTATTACCGCGGCTGCTGGCCCGGAGTTAGCC
+
CCCCCGGGGGGGGGGGGGGGGGGGGGGGGGFGGGGGGGGGGGFGG:EGGGGGGGGGGGGGGGGGGGGGGGGGGGGGGGGGGGGGGGGGGGGGGGGGGFGGGGGGGGGGGGGGGGGGGGGGGGGGGGGGGGGGGGGGGGGGGGGFGDFFGFGEGGGGGGFFGGGGGGGGGGGEGGGFFGFGGGGGGGGGGGGGGGGGGGGGFFFFFFFFFFEFFFFFFFFFFFFDF@FFFFFFD@EEFFFFF<DFFFFFFB0;@FE<?FFB>FFF0??AF>6?B:2>AFFF4;;;B::2:(-37>BFFFFFF
@M04999:289:000000000-L3R54:1:1101:7182:7462 2:N:0:395
TGGAAGACTACAGGGGTATCTAATCCTGTTCGCTCCCCACGCTTTCGTCCATCAGCGTCAATCGGTATTTAGTAACCTGCCTTCGCAATCGGGGTTCTGTGTAATATCTATGCATTTCACCGCTACACTACACATTCCAGCTACTTCAATACTATTCAAGATTAACAGTATCAACGGCAGTTCTACAGTTAAGCTGCAGGTTTTCACCGCTGACTTATCAACCCGCCTACGGACCCTTTAAACCCAATAAATCCGGATAACGCTCGCATCCTCCGTATTACCGCGGCTGCTGGCACGGAGT
+
CCCCCGGGGGGGGGGGGGGGGGEEFGGGGGGGGGGGGGGGGGGGGGGGGGGGGGGGGGGGGGGGGGGGGGGGGGGGGGGGGGGGGGGGGGGGGGGGGGGGGGGGGGGGGGGGGGGGGGGGGGGGGGGGGGGGGGGGGGGGGGGGGGGGFGGGGGGGGGGGGGGGFGGGGFGGGGGGFGFGGGGGGGGGGGGGGGGGGGGGFFFFFFFFFFFFFFFFFFFFFFF=>FFF>F?@DFFFF@FFFEEDF?03=EFFFFF9(4?AE;BFFFFFFFFF>?F:,:BAFABB>F>F>??::?:8:9>04
@M04999:289:000000000-L3R54:1:1101:25890:7476 2:N:0:395
GGACTACCCGGGTATCTAATCCTGTTTGCTACCCACGCTTTCGAGCATGAACGTCAGTGTTATCCCAGGAGGCTGCCTTCGCCATCGGTATTCCTCCACATCTCTACGCATTTCACTGCTACACGTGGAATTCTACCTCCCTCTGACACACTCTAGTTAGACAGTTTCAAATGCACGTCCCAAGTTGAGCTCGGGGATTTCACATCTGACTTATCTAACCGTCTGCGCTCGCTTTACGCCCAGTAATTCCGATTAACGCTCGCACCCTCCGTATTACCGCGGCTGCTGGCACGGAGTTAGC
+
CCCCCGGGGGGGGGGGGGGGGGGGGGGGGGGGGGGGGGGGGGGGGGGGGGGGGGGGGGGGGGGGGGGGGGGGGGGGGGGGGGEEGGGGGGGGGGGGGGGGGGGGGAGGGGGGGG9FFGGGGGGGGGGGDFGGGGGGGGFGGGGGGGGGGGGGGGCFGGGGCFGGGGGGEGGGFGGGFGFGDFGGGGGFCF=DGDEG>DGGFFFFFFFFCCBECFFFFFFFFFAFFFFABFFFFFFFE2>BFDFFEFFCCF@6@D0CE;0;(.7;;BF?F?BF:?B<<A:>F(49>??8?B0)44;>2:>A9
@M04999:289:000000000-L3R54:1:1101:19983:7478 2:N:0:395
TGACTACCCGGGTATCTAATCCTGTTTGCTCCCCACGCTTTCGCATCTCAGCGTCAGTATCTGTCCAGAAGGCCGCCTTCGCCACCGGTATTCCTCCACATCTCTACGCATTTCACCGCTACACGTGGAATTCTACCTTCCTCTACAATACTCCAGATAACCAGTTTTAAGTGCAATTCCCAGGTTGAGCCCGGGGCTTTCACACCTAACTTAATTATCCGCCTACATGCCCTTTACGCCCAGTCATTCCGATTAACGCTCGCACCCTCCGTATTACCGCGGCTGCTGGCACGGAGTTAGC
+
CCCCCGGGGGGGGGGGGGGGGGGGGGGGGGGGGGGGGGGGGGGGGGGGGGGGGGGGGGGGGGGGGGGGGGGGGGGGGGGGGGGGGGGGGGGGGGGGGGGGGGGGGGGGGGGGGGGGGGGGGGGGGGGGGGGGGGGGGGGGGGGGGGGGGGGGCGGGGGGGGGGGGGGGGGAFCGGGFGFGGGGGGGG6FGGGEGGDDGGGFFFFFFFFFFFFEFFFFFFE>DFFFF=CEEFFFFEEFDFB@D@@EFFFFFFFFFFFE66?BFFFFF?:?BB:63:>FB:7139BF?>?B08>?3104:)64
@M04999:289:000000000-L3R54:1:1101:15674:7479 2:N:0:395
GGGACTACCCGGGTATCTAATCCTGTTTGCTCCCCACGCTTTCGCATCTCAGCGTCAGTATCTGTCCAGAAGGCCGCCTTCGCCACCGGTATTCCTCCACATCTCTACGCATTTCACCGCTACACGTGGAATTCTACCTTCCTCTACAATACTCCAGATAACCAGTTTTAAGTGCAATTCCCAGGTTGATCCCGGGGCTTTCACACCTAACTTAATTATCCGCCTACATGCCCTTTACGCCCAGTCATTCCGATTAACGCTCGCACCCTCCGTATTACCGCGGCTGCTGGCACGGAGTT
+
<BCCCFFGGGGEC@@FGGGGGGGGGGGGGFGGGGGGGGGGGDAFG@FGGGGGGGGGGGGGGGGGGGGGGGFFGGGGGGGGGGGGGGGGGGEFFFGGGGGGGGGGGGGGFCFGGGFGGGCGGEGGGEGFG@FGFFGGGGFGGGGGGGGGGGGGGGGGGGFFGGGGGGFFDEFFFAFGFGFGGGCE6EGF6,@CG679<CDGFFFFFFFFF@5EE88CEFF4=5>>==B:C55=@@6=CE(:43(3/=497CFE7;@DFE:;:B>>>FFF013910,849A66-71(-38),,(.((-(-4
@M04999:289:000000000-L3R54:1:1101:6036:7503 2:N:0:395
AGACTACTGGGGTATCTAATCCTGTTTGCTCCCCACGCTTTCGCATCTCAGCGTCAGTATCTGTCCAGAAGGCCGCCTTCGCCACCGGTATTCCTCCACATCTCTACGCATTTCACCGCTACACGTGGAATTCTACCTTCCTCTACAATACTCCAGATAACCAGTCTTAAGTGCAATTCCCAGGTTGAGCCCGGGGCTTTCACACCTAACTTAATTATCCGCCTACATGCCCTTTCCGCCCAGTCATTCCGATTAACGCTCGCACCCTCCGTATTACCTCGGCTTCTTGCACGGAGTTAGC
+
CCCCCFGGFF<FBEEFGGFFGG,CCEFGGGCEFFGGGGECFG7CC@@@FFGFFFCFGGGGGGFFFFFG9ECGGGGDGEEGD@=FGGCEFCDEEGGCGFDC?EFGEFFCEGEGGG<FD7+CCEGF:EEE@AECFFEEGGGGDGGG9D,,,,@DFFDD=F8DEGGGG+@,,=,=DFGG7=DC?DD=DFG6:CEGD+CDGGFFFA@>9:9A=@6EF+B9E8AE;925(8(8*.>50>3))(6)331/7<EFEC@0230?C(:?B9F019:3:0(-(,4994)5(((((,-)-43.:((-4:)))
@M04999:289:000000000-L3R54:1:1101:3228:7510 2:N:0:395
GCTTGGACTACACGGGTATCTAATCCTGTTTGCTCCCCATGCTTTCGCATCTCAGCGTCAGTATCTGTCCAGAAGGCCGCCTTCGCCACCGGTCTTCCTCCACATCTCTACGCATTTCACCGCTACACGTGTAATTCTACCTTCCTCTACAATCCTCTAGTTAACCAGTTTTAAGTGCAATTCCTAGGTTGAGCCCAGGTCTTTCACACCTAACTTAATTATCCGCCTACATGCCCTTTACGCCCAGTCATTCCGATTAACGCTCGCACCCTCCGTATTACCGCGCCTGCTGGCACGGAGT
+
@@@@<FGGGF<CCBEEFB@FFA,ECCFEEEGFGGG8FB<,;<CDFFE,@FBCFAEGEC@EC;;E,FFF<EEGDE6FFGCEGEGGFGGGEGC+F+@FFGF<FFF?,9EF;FF+@:FDEFCF=>FEE@9=44A49,C,EE44EFGGFGGGA;F,@1@==FF9=ADD9+2,@9=DD8D==+?+?8F9E,EDE:C91@FGG7+2;=+;1<E98>DC@A>@E9FEFFF4<B57:@2>E3057:6:C>=(/52(>@37?);@DD(94;1((.,(,618((((,.2:)6?04(((-434?082,31((
@M04999:289:000000000-L3R54:1:1101:27242:7516 2:N:0:395
GAGCGACTACTCGGGTATCTAATCCTGTTTGCTCCCCACGCTTTCGCATCTCAGCGTCAGTATCTGTCCAGAAGGCCGCCTTCGCCACCGGTATTCCTCCACATCTCTACGCATTTCACCGCTACACGTGGAATTCTACCTTCCTCTACAATACTCTAGTTAACCAGTTTTAAGTGCAATTCCTAGGTTGAGCCCAGGGCTTTCACACCTAACTTAATTATCCGCCTACATGCCCTTTACGCCCAGTCATTCCGATTAACGCTCGCACCCTCCGTATTACCGCGGCTGCTGGCAAGGATTT
+
CCCCCGGGGGGGGGGGGGGGFGGGGGGGGGGGGGGGGGGGGGGGGGGGDGGGGGGGGGGGGGGGGGGGGGGGGGGGGGGGGGGGGGGGGGGGGGGGGGGGGGGFGGGGGGGGGGGGGFGGFGGGGGGGGGGGGGGGGGGGGGGGGGGGGGGGCFGGBFGCFGGGGGGGGGGGGGGGFGFGGGGGFGGGGGGGGGG5FGGGFFFFFFFFFFFFBFFFEFFFFFF==@DFFFFFF=BBDEEFFFFFF0=@4?CE5;181;CCDFD619(474::?6102:<BA0(1(46>F>??F(),41)).
@M04999:289:000000000-L3R54:1:1101:8039:7537 2:N:0:395
TAGACTACTCGGGGTATCTAATCCTGTTCGCTACCCATGCTTTCGAACCTCAGCGTCAGTTACAGACCAGAGAGCCGCCTTCGCCACTGGTGTTCTTCCATATATCTACGCATTCCACCGCTACACATGGAGTTCCACTCTCCTCTTCTGCACTCAAGCAAAACAGTTTCAGCTGCACTTCCCCGGTTAAGCCGAGGGCTTTCACAGCTGACTTGTTCTCCCGCCTGCGTTCGCTTTACGCCCAATAAATCCGGACAACGCTCGCCACCTACGTATTACCGCTGCTGCTGTCATGTAGTTT
+
@ACCCGFGEGB@BFGGDGGGGFFGEF6EFEGGEGGFGG<FF<CF6,CEF<EAFGF@F@EFG9EFG,EDAFFFCFFDEGGEEG<F,BFFFGBEA7,A?FGC9?F<9@FFGFGDG7AFGGGBF7FGFGGA=AC4EBFCFFEF,DFC@F,EG=EGG8FE3=,@,3@8>+7E:EFCDFDCDFF88DFFGEGGGGFFF*47CD>C9AFFFFFFE=6<5+*18BFEAB@FBF2:12;DFF;?(4/;?60723=8E2>?19:9(42(48(-21<8B1:???7<02:)(4((().4?:-42-64-.6<-
@M04999:289:000000000-L3R54:1:1101:10394:7556 2:N:0:395
GGACTACCGGGGTATCTAATCCTGTTTGCTCCCCACGCTTTCGCATCTCAGCGTCAGTATCTGTCCAGAAGGCCGCCTTCGCCACCGGTATTCCTCCACATCTCTACGCATTTCACCGCTACACGTGGAATTCTACCTTCCTCTACAATACTCTAGTTAACCAGTTTTAAGTGCAATTCCTAGGTTGAGCCCAGGGCTTTCACACCTAACTTAATTATCCGCCTACATGCCCTTTACGCCCAGTCATTCCGATTAACGCTCGCACCCTCCGTATTACCGCGGCTGCTGGCACGGAGTTAGC
+
CCCCCGGGEGGGCCFFGGFFFG9EGGGFGGFGGGGGCGGGGD7FGEG@EFFGGGCE@FFGGGGGFGFGGGGGFGDGGGGCFGGEGGGEFCFFFFGGFEFGGGFGGGG@EGCFGGADG7FGCEFGGB@@BFGGEFGGFDDDEFGGCEAEDGGGGC==FE,EDGF8EFFGGF8DEEF9FGFDC;=?CG,,D6<F75*9DFGGA?B>FEA>4BAEE6:9<FE*9)>D?DE?CF3==374>5;F90(6=9/57C103<0C)/.//46>F91((((-,(.).6(-(-4((().,1(803(--4.<4
@M04999:289:000000000-L3R54:1:1101:28508:7591 2:N:0:395
CGACTACTCGGGTATCTAATCCTGTTTGCTCCCCACGCTTTCGCATCTCAGCGTCAGTATCTGTCCAGAAGGCCGCCTTCGCCACCGGTATTCCTCCACATCTCTACGCATTTCACCGCTACACGTGGAATTCTACCTTCCTCTACAATACTCCAGATAACCAGTTTTAAGTGCAATTCCCAGGTTGAGCCCGGGGCTTTCACACCTAACTTAATTATCCGCCTACATGCCCTTTACGCCCAGTCATTCCGATTAACGCTCGCACACTCCGTATTACCGCGGCTGCTGGCACGGAGTTAGC
+
CCCCCGGGGGGGGGGGGGGGGGGGGGGAEGGGGGGGGGGGGGFGGGGFGGGGGGDEGGGGGGGGGGGGGFGGGGGGDEGGGGGGGGDFEGGGGGGGGGGGGGGGGGGGGEEGGGGGGEEECEGGDGGDGGGGFGGGGGGGGGGGGDF?FGGFGGF?FG9EGGGGGDDEEFAFGGGGFGFFGFGEGGF6CFFG>EGDGGGGFFFFFFFFFFF?>FFFEFFCDD@FDFFF@BEFFFFCE;<EB<7@EEEFEF@1?23CE19<B;FFB(4.836?FBBAAA6>F999224B0:(436043:6A<
@M04999:289:000000000-L3R54:1:1101:4692:7594 2:N:0:395
TGACTACAAGGGTATCTAATCCTGTTCGCTACCCATGCTTTCGAACCTCAGCGTCAGTTACAGACCAGAGAGCCGCCTTCGCCACTGGTGTTCTTCCATATATCTACGCATTCCACCGCTACACATGGAGTTCCACTCTCCTCTTCTGCACTCAAGAAAAACAGTTTCAGCTGCACTTCCCCGGTTAAGCCGAGGGCTTTCACAGCTGACTTGTTCTCCCGCCTGCGTTCGCTCTACGCCCAATAAATCCGGACAACGCTTGCCACCTACGTATTACCGCGGCTGCTGGCACGTAGTTAGC
+
CCCCCGGGGGGGGGGGGGGGGGGGGGGGGGGGGGGGGGGGGGGGGGGGGGGGGGGGGGGGGGGGGGGGGGGGGGGGGGGGGGGGGGGGGGGGGGGGGGGGGGGGGGGCGGGGGGGGGGGGGGGGGGGGGGGGGGGGGGGGGGGDEFGGGGGGGGGGGGGGGGGGGGGGGGGGGGGGFGFGGGGDGGGFGGFEGCEGGFFGFFFFFFFFFFFEEFFFFFADFB>FDDF?FF@FDFFFE?FFFF:@;EC?EEF;?>F6?>><6?B?FFFBFFFF?>FFF<?>>(6>B().824>B:1(-))64
@M04999:289:000000000-L3R54:1:1101:20542:7623 2:N:0:395
GACTACTCGGGTATCTAATCCTGTTCGCTACCCATGCTTTCGAACCTCAGCGGCAGTTACAGACCAGAGAGCCGCCTTCGCCACTGGTGTTCTTCCATATATCTACGCATTCCACCGCTACACATGGAGTTCCACTCTCCTCTTCTGCACTCAAGAAACATAGTTTCAGCTGCAGTTCCCCAGTTAAGCTGGGGGCTTTCACAGCTGACTTATCTTCCCGCCTGCGTTCGCTTTACGCCCAATAAATCCGGACAACGCTTGCCACCTACGTATTACCCCGGCTCTTGGCACGTAGTTAGCC
+
CCCCCGGGGGGGGGGGGGGGGGGGGGGGGGGGGGDFGGGGGEFGGGGGGGGGGGGGGGGGGGGG<8EAFFGGFGGGEGGFGGGGGGGGGGGGGGGFGFGGGGGFGDGGGGGGGGGGFEGDGGGFGAFFGGGGGFEFGDGGGGGGGGCGGGFFCEF9FCGGGFAFGGGFFGG8EGFGFGFGGF0@FECFGGG6C+*CGGGF6@>@AFFADEE49CAFEFA9BF@:>@9=@@@FF@;4<D9B0(56@C??@@67>>1?078::B0)4,,5?:3<B0662(,,,49(()-,5.82,((-6<244
@M04999:289:000000000-L3R54:1:1101:28070:7640 2:N:0:395
CCGACTACTAGGGTATCTAATCCTGTTCGCTCCCCACGCTTTCGTCCATCAGCGTCAATCGGTATTTAGTAACCTGCCTTCGCAATCGGGGTTCTGTGTAATATCTATGCATTTCACCGCTACACTACACATTCCAGCTACTTCAATACTATTCAAGATTAACAGTATCAACGGCAGTTCTACAGTTAAGCTGCAGGTTTTCACCGCTGACTTATCAACCCGCCTACGGACCCTTTAAACCCAATAAATCCGGATAACGCTCGCATCCTCCGTATTACCGCGGCTGCTGGCACGGAGTTAT
+
CCCCCGGGGGGGGGGGGGGGGGGGGGGGGGGGGGGGGGGGGGGGGGGGGGGGGGGGGGGGGGGGGGGGGGGGGGGGGGGGGGGGGGGGGGGGGGGGGGGGGGGGGGGGFGGGGGGGGGGGGGGGGGGGGGGGGGGGGGGGGGGGGGGGGGGGGGGFGFFFGFGGGFDFFGGG6=DEBGFGGGGGFGGGGGGGGGGGGFGGFFFFFBFFFBBEEFFFFAADAB@FFDB(6@FFFFF9=EFFDFDDFFECEF@>>FFFFFF6@@>>9?34?FFFF:?FFAFFFF0>BBFFF:03<1(7,(3A)
@M04999:289:000000000-L3R54:1:1101:15889:7652 2:N:0:395
GACTACTCGGGTATCTAATCCTGTTCGCTCCCCACGCTTTCGTCCATCAGCGTCAATCGGTATTTAGTAACCTGCCTTCGCAATCGGGGTTCTGTGTAATATCTATGCATTTCACCGCTACACTACACATTCCAGCTACTTCAATACTATTCAAGATTAACAGTATCAACGGCAGTTCTACAGTTAAGCTGCAGGTTTTCACCGCTGACTTATCAACCCGCCTACGGACCCTTTAAACCCAATAAATCCGGATAACGCTCGCATCCTCCGTATTACCGCGGCTGCTGGCACGGAGTTAGCC
+
CCCCCGGGGGGGGGGGGGGGGGGGGGGGGGGGEGGGGGGGGGGGGDGGGGGGGGGGGGGGGGFGGG<FFFFGGGGGGGGGGGCFGGGGGGGGGGGGGGGGGGGGGGGGGGGGGGGGGGGGGGGGGGGGGGGGGGGGGGGGGGGFFEFGFGGGGGFFGGGGGGGGGGGGGGGDGGGFFGFGGGGGGGGFGGGGGFGGGGGGCFFBFFDBCEFFFFFFFFFFFFFFF?958@DDFFC?>AFF?;@3AECEF>B;D@EFF0;;>9>FF??><;?6786<AB>>F9>BBBF401<(7>(826<A>
@M04999:289:000000000-L3R54:1:1101:18932:7655 2:N:0:395
GGACTACTGGGGTATCTAATCCTGTTTGCTACCCACGCTTTCGAGCATGAACGTCAGTGTTATCCCAGGAGGCTGCCTTCGCCATCGGTATTCCTCCACATCTCTACGCATTTCACTGCTACACGTGGAATTCTACCTCCCTCTGACACACTCTAGTTAGACAGTTTCAAATGCACGTCCCAAGTTGAGCCCGGGGATTTCACATCTGACTTATCTAACCGTCTGCGCTCGCTTTACGCCCAGTAATTCCGATTAACGCTCGCACCCTACGTATTACCGCGGCTGCTGGCACGTAGTTAGC
+
CCCCCFGGGCGGGGFGGGGFGGGGGGFGGCFGEGGGEGGGGGDFGGGGAFGGGGGGGGGGGGGGGG8@,C:@FEGGGGGGFGGGGGGDFFGGG9FGGGGGGGGGGGGGGGGGGGGGG<EFFGFFGG,=CFGFGGGGGGGGGGGGC8ACEGGGGGC=E;=@,=BFGFEGGGG=DG8DFFF+@2+17E==DD,@8=6C+=DCFEFA16?C<CEE5<=CCFF29AFF)649@9@B@DF=EFD>@D(64CEFFE1:(6,)),2(:90(-(,34?:B<<?9><?>09716<:0?,(534<114).-
@M04999:289:000000000-L3R54:1:1101:24048:7656 2:N:0:395
TAGTGGACTACCGGGGTATCTAATCCTGTTTGCTCCCCACGCTTTCGCATCTCAGCGTCAGTATCTGTCCAGAAGGCCGCCTTCGCCACCGGTATTCCTCCACATCTCTACGCATTTCACCGCTACACGTGGAATTCTACCTTCCTCTACAATACTCCAGATAACCAGTTTTAAGTGCAATTCCCAGGTTGAGCCCGGGGCTTTCACACCTAACTTAATTATCCGCCTACATGCCCTTTACGCCCAGTCATTCCGATTAACGCTCGCACCCTCCGTATTACCGCGGCTGCTGGCACGGAGT
+
CCCCCGGGGGGGGGGGGGGGGGGGGGGGGGGGGGGGGGGGGGGGGGGGGGGGGGGGGGGGGGGGGGGGGGGGGGGGGGGGGGGGGGGGGGGGGGGGGGGGGGGGGGGGGGGGGGGGGGGGGGGGGGGGFGGGGGGGGGGGGGGGGGGGGGGGGGGGGGGGGGFGGGGGGGGGGGGGFGFGGGGGGGGGGGGGGGGGGGGGBBAFFFFFFFF3>FFFFFFFFFF?DFFF@FFFFFEF1@@FFFFFFFFFFFEEFFE:B6?DFFFFF>F919??<BFFF??BAA?F>>>FFFFFF(87(6>>4
@M04999:289:000000000-L3R54:1:1101:21177:7682 2:N:0:395
ATAGACTACTGGGGTATCTAATCCTGTTCGCTACCCATGCTTTCGAACCTCAGCGTCAGTTACAGACCAGAGAGCCGCCTTCGCCACTGGTGTTCTTCCATATATCTACGCATTCCACCGCTACACATGGAGTTCCACTCTCCTCTTCTGCACTCAAGAAAAACAGTTTCAGCTGCACTTCCCCGGTTAAGCCGAGGGCTTTCACAGCTGACTTGTTCTCCCGCCTGCGTTCGCTTTACGCCCAATAAATCCGGACAACGCTTGCCACCTACGTATTACCGCCGCTGCTGGCACGTAGTT
+
CCCCCGGGGGFFGGGGGFGGGGGGGGGGGGGGGGGGGGGGGGGGGGGGGGGGGGGGGGGGGGGGGEGGGGGGGGGGGGGGGGGGGGGGFGGGGGGGGGGGGGGGGGGGGGGGGGGGGGGGGGGGGGGGG=FFGDGGFGGGGGFGGGGGGEFFGGGFFGGGFGGGGGGGGGFGGGGGFGFFGGGGEGGGG73EEEG5D5CGFAFFFCAFE@=DFF4BAFFEF@9@=@BB2;??104:;CCFFBB62@E<35C@BF00;(.26??2<B><:22:6<7<7A6A6,((472>>F:BFF::70-:
@M04999:289:000000000-L3R54:1:1101:28223:7687 2:N:0:395
TACGGACTACTGGGGAATCTAATCCTGTTTGCTCCCCACGCTTTCGCATCTCAGCGTCAGTATCTGTCCAGAAGGCCGCCTTCGCCACCGGTATTCCTCCACATCTCTACGCATTTCACCGCTACACGTGGAATTCTACCTTCCTCTACAATACTCCAGATAACCAGTTTTAAGTGCAATTCCCAGGTTGAGCCCGGGGCTTTCACACCTAACTTAATTATCCGCCTACATGCCCTTTACGCCCAGTCATTCCGATTAACGCTCGCACCCTCCGTATTACCGCGGCTGCTGGCACGGAGTT
+
CCCCCGGGGGGGGGGGGGGGGGGGGGGGGGGGGGGGGGGGGGGGGGGGGGGGGGGGGGGGGGGGGGGGGGGGGGGGGGGGGGGGGGGGGGGGEGGGGGGGGGGGGGGGGGGGGGGGGGGGGGGGGGGGGGGGFGGGGGGGGGGGGGGGGGGGGGGGGGGGGGGGGGGGGGGGGGGGFGFGGGGGGGGGGGGFGGGGGGGGFFFAFFFFFFFEFFFF9CFEFEFFFFFFFFFFFEDE@FEFFFFFFDFFFFFFFF@F@F4:69B?06(49:131721::<>A(((-369B:)4:8?F969::
@M04999:289:000000000-L3R54:1:1101:13659:7750 2:N:0:395
TGACTACCGGGGTATCTAATCCTGTTCGCTCCCCACGCTTTCGTCCATCAGCGTCAATCGGTATTTAGTAACCTGCCTTCGCAATCGGGGTTCTGTGTAATATCTATGCATTTCACCGCTACACTACACATTCCAGCTACTTCAATACTATTCAAGATTAACAGTATCAACGGCAGTTCTACAGTTAAGCTGCAGGTTTTCACCGCTGACTTATCAACCCGCCTACGGACCCTTTAAACCCAATAAATCCGGATAACGCTCGCATCCTCCGTATTACCGCGGCTGCTGGCACGGGGTTAGC
+
CCCCCGGGGGGGGGGGGGGGGGGGGGGGGGGGGGGGGGGGGGGGGGGGGEGGGGGGGGGGGGGGGGFFGGGGGGFGGGGGGGGDGGGGGGGGGGGGGGGGGFGGGGGFGGGGGGGGGGGGGGGGGGGGGGGGGGGFGGGGGGGGGGFGGGGGGGFCDFGGGGFGFCGGGGGG8EDEFGFGGGGGGGCCFFGFGGFCCFGGFFFFFFFFAFFFEFF>EFFADFFF@D=25>9<DF3ECCEFF@?FE@<EFF9203;FFBFF:6>FBFF?FF>B?7:BFD?F9>166?F7?F<<<903>>?F<
@M04999:289:000000000-L3R54:1:1101:16206:7760 2:N:0:395
TCCCCGGGGTAAAAAGCCTTTTTGTCTCCCCCCCTCCCCTGACCACCCGCCTATTTATTTCTGTTTTCTCCCCCCCCCTTCCCCCCTCCTCCCTCCCCTTCTGCCCTCTTTCCCCCCCCTCTGCCTACTTCCCTTCCCTCCTCTTCCCCTTTCATCCAACATTCTTTAGTTTTATCTTCCTTTTCCACTAGCTTTTCTACCCCCTTTTATTTTTATACTCTTCTTTCTTCCTCGACCCTTCTTCCCACTTTTATCATCTCTCTTCCCCTCCTCCCCTCCCCCTCTGTCGCCCGTTCCCCCC
+
--,8,+7+++,,=;,,,,,C,,C@;,,,,,886+7,,,8,,,9,,,868++8,6,,6,<,,,,<,9,6,,9:?+C+47+9A9A<+C7++,:,+,4+++,,,,,,33,,,,59,7,63+++3,,,7,,,,7,,,,,22>9,:,7,,5,,,,401,,52,,,*,,,6+4,,1,,4++++2+++;+0<++++++*++12++++1)))))2*))-))*)0)00)*)).4))).))))(((((,)()))).-30)))).)))))....)))..(((((((,(((-(((4())),((((-,((),-(
@M04999:289:000000000-L3R54:1:1101:3455:7774 2:N:0:395
CGACTACAGGGGTATCTAATCCTGTTCGCTACCCATGCTTTCGAACCTCAGCGTCAGTTACAGACCAGAGAGCCGCCTTCGCCACTGGTGTTCTTCCATATATCTACGCATTCCACCGCTACACATGGAGTTCCACTCTCCTCTTCTGCACTCAAGAAAAACAGTTTCAGCTGCACTTCCCCGGTTAAGCCGAGGGCTTTCACAGCTGACTTGTTCTCCCGCCTGCGTTCGCTTTACGCCCAATAAATCCGGACAACGCTTGCCACCTACGTATTACCGCGGCTGCTGGCACGTAGTTAGC
+
CCCCCEFGGGGGGGGGGFGGGGGGGGGGGGGGGFGGGGGGGFGGFGGGFGGGGGGGGFGGGGGFGGGGCGFGGGGGGGGGGGGGGGGGFGFGGGGGGGGAFFGGGGGFGCGGGGGGGGGGGGGGDFFCGFGGFFGGGGGGGGGGGGGFGFGGGGF,@FG=DGFGGGGGGGFEGCGGFGFGGGGGGEEA9@?CC>>CDCF*@EFFFFFF9@;*:F4@EFFDFFFF=BBF;0((;<?<C;;F9?@FEFC3<;>417>F01;213<FF76?FFF:>BF)-<699666;BDF>?:),310()646
@M04999:289:000000000-L3R54:1:1101:27865:7775 2:N:0:395
ATTTGGACTACAGGGGTATCTAATCCTGTTTGCTACCCACGCTTTCGAGCATGAACGTCAGTGTTATCCCAGGAGGCTGCCTTCGCCATCGGTATTCCTCCACATCTCTACGCATTTCACTGCTACACGTGGAATTCTACCTCCCTCTGACACACTCTAGTTAGACAGTTTCAAATGCACGTCCCAAGTTGAGCTCGGGGATTTCACATCTGACTTATCTAACCGTCTGCGCTCGCTTTACGCCCAGTAATTCCGATTAACGCTCGCACCCTACGTATTACCGCGGCTGCTGGCCCGTAGT
+
CCCCCFGGGGGGGGGGGGGGGGDEFFGGGGGGGGGGGGGGGGGGGGGGGGGGGGGGGGGGGGGGGGGGGGGGGGGGGGGGGGGGGGGGGGGGGGGGGGGGGGGGGGGGGGGGGGGGGGGGGGGGGGGGGGGGEFGGGGGGGGGGGGGGGAEGGGGGGGGGFGGGFGGGGGGGGGDGFGFGGGGGGGGGGFGFGGFFGGGG>BFFFFFFFFFFEFFF7BFCFEEFFAAFFFBFFF9@FFFFEDFB@6<EFFEFFF;@F@?CE611;BB0;>:<2<?:<:>DFF:0;(-(30),(((--4(--
@M04999:289:000000000-L3R54:1:1101:14012:7779 2:N:0:395
TGACTACAAGGGTATCTAATCCTGTTTGCTCCCCACGCTTTCGCATCTCAGCGTCAGTATCTGTCCAGAAGGCCGCCTTCGCCACCGGTATTCCTCCACATCTCTACGCATTTCACCGCTACACGTGGAATTCTACCTCCCTCTGACACACTCTAGTTAGACAGTTTCAAATGCACGTCCCAAGTTGAGCTCGGGGATTTCACATCTGACTTATCTAACCGTCTGCGCTCGCTTTACGCCCAGTAATTCCGATTAACGCTCGCACCCTACGTATTACCGCGGCTGCTGGCACGTAGTTAGC
+
CCCCCGGGGGGGGGGGGGGGGGGGGGGGGGGGGGGGGGGGGGGGGDGGGGGGGGGGGGGGGGGGGGGGGGGGGGGGGGGGGGGGGGGGGGGGFGGGGGGGGGGGGGGGGGGGGGGGGDGGGGGGGGFDGFGGGGGGFGGFGGGGFFGFGGGFGGFFGGADGGFGGGGGGGGGFGGGFGFGGGGGGGGCFG7CCCGGCDGGFFFFAFFF4AEFFFFFFFFF4@DF>EFFFDBB@@DFFFFFF1;ECE?EFFF@D;@FFB>1(3;;FBB?FF042ABAFA2>90>>;6227?F?(.((--)--
@M04999:289:000000000-L3R54:1:1101:14527:7787 2:N:0:395
AGGGGACTACCCGGGTATCTAATCCTGTTTGCTACCCACGCTTTCGAGCATGAACGTCAGTGTTATCCCAGGAGGCTGCCTTCGCCATCGGTATTCCTCCACATCTCTACGCATTTCACTGCTACTCGTGGAATTCTACCTCCCTCTGACACACTCTAGTTAGACAGTTTCAAATGCACGTCCCAAGTTGAGCTCGGGGATTTCACATCTGACTTATCTAACCGTCTGCGCTCGCTTTACGCCCAGTAATTCCGATTAACGCTCGCACCCTACGTATTACCGCGGCTGCTGGCACGTAGTT
+
CCCCCGFGGGGGGGGGGGGGGGGGGGGGGGGGGGGGGGGGGGGGGGGGGGGGGGGGGGGGGGGGGGGGG8FGGGCEGGGGGGGGGGGGGGGGGGGGGGGGGGGGGGGGGGGGGGGGGGGGGGGGGGGGGGGGCGGGGGGGGGGGGGGGGGGGGGGGGGGGGGFGGGGGGGGGGFGGFGFGGGDEGDEGGGGGGGGGGGGGFFFFFFFFEFE<EFFFEFFECBBBDDB=E>FFFFFFFFFF<DFF@DFCEEFEE8(6;<CC0;FF;9749?FFFBFFFB<A>49(4669?F?(-()(3,114
@M04999:289:000000000-L3R54:1:1101:18651:7793 2:N:0:395
CACCGACTACTGGGGTATCTAATCCTGTTTGCTCCCCACGCTTTCGCATCTCAGCGTCAGTATCTGTCCAGAAGGCCGCCTTCGCCACCGGTATTCCTCCACATCTCTACGCATTTCACCGCTACACGTGGAATTCTACCTTCCTCTACAATACTCTAGTTAACCAGTTTTAAGTGCAATTCCTAGGTTGAGCCCAGGGCTTTCACACCTAACTTAATTATCCGCCTACATGCCCTTTACGCCCAGTCATTCCGATTAACGCTCGCACCCTCCGTATTACCGCGGCTGCTGGCACGGAGTT
+
CCCCCCFBCGGGGGGGGGGGGGGFGGFGGGGGFGGGGGGEGGCFGGGGGGGGFFGGGGGGGGGGGFGGGGGGGGFGGGGGEGGGGGEGGGGGCFGGGGCFGGGGFFGGGGGGGGGGGGGGGGGGGGGEGGGGFG8=EFEGGGFGGGG8D==AEFGGGGFFGGFGGGFF9FFGGGGFFEDFFFFGGCEGGGGFFEGGGF*7CFFFFFAA>4B>BFFFFFFCFFFF=DFFFFFEE35>@FFF@DF9@F3)7CCEFFDDD?EC;B6?>>>B>(-487<:?::ABFF>>9;B:>072481,((43
@M04999:289:000000000-L3R54:1:1101:28161:7809 2:N:0:395
GTGGACTACCAGGGTATCTAATCCTGTTTGCTCCCCACGCTTTCGCATCTCAGCGTCAGTATCTGTCCAGAAGGCCGCCTTCGCCACCGGTATTCCTCCACATCTCTACGCATTTCACCGCTACACGTGGAATTCTACCTTCCTCTACAATACTCCAGATAACCAGTTTTAAGTGCAATTCCCAGGTTGAGCCCGGGGCTTTCACACCTAACTTAATTATCCGCCTACATGCCCTTTACGCCCAGTCATTCCGATTAACGCTCGCACCCTCCGTATTACCGCGGCTGCCGGCACGTCGTT
+
CA,,CFFGEFGGGGC@FDFEFG<FGGGGGGGFGCFEGGGDCCGGDGG:FFGGGGEFCF76C@ECEEEFGGG8,EGGEGG:?FCFGGECC:CCDGGGFGEFGG,ACFFFGG@?=FGGFGGEEGGG:EGDEC7EEDFFGFF=FGGFGCG8DDCGGFDD=@E9AD?@F6ADF:8===D=;DFDD?=A,DC6DC@CECEDDGD5;*0@=99AD2BB=FFFFACEF995@FF@EC45>35(.7E>0(37<;/;77?<;31;(972;:?29>99:(,(-8:1(6<4:076;09BB>(-(9?(((-,
@M04999:289:000000000-L3R54:1:1101:12139:7820 2:N:0:395
ATAGACTACACGGGTATCTAATCCTGTTCGCTACCCATGCTTTCGCACCTCAGCGTCAGTTACAGACCAGAGAGCCGCCTTCGCCACTGGTGTTCTTCCATATATCTACGCATTCCACCGCTACACATGGAGTTCCACTCTCCTCTTCTGCACTCAAGAAAAACAGTTTCAGCTGCACTTCCCCGGTTAAGCCGAGGGCTTTCACAGCTGACTTGTTCTCCCGCCTGCGTTCGCTTTACGCCCACTAAATCCGGACAACGCTTGCCACCTACGTATTACCGCGGCTGCTGGCACGGAGTT
+
CCCCCGGGGGGGGGGGGGGGGGGGGGGGGGGG@@CEFGGGGGGGG7FGGGGGGGGGGGGGGGGGGGGGGGGFFGGGGGGGGGGGGGGGGGGGGGGGGGGGGGFCFGGGGGGGGGGGGGGGGGGGGGGGGCFFGGGGGGGGGGGGGGGGGFGGGGGGGGDFFGGGGGGGGGGGGGGGFGFGGGGGGDGGGCFGGG>>DGDGFFFFFFFFFFFFFFFFFFFFFDFFFFBD1:?<<FFFFFFEFF9@(6;E0<>?0(3;;:<9B?BBFB9723:?FFF<BAF<09(6990:27?B248>>FFF
@M04999:289:000000000-L3R54:1:1101:21577:7865 2:N:0:395
TAGCAGACTACCCGGGTATCTAATCCTGTTTGCTCCCCACGCTTTCGCATCTCAGCGTCAGTATCTGTCCAGAAGGCCGCCTTCGCCACCGGTATTCCTCCACATCTCTACGCATTTCACCGCTACACGTGGAATTCTACCTTCCTCTACAATACTCCAGATAACCAGTTTTAAGTGCAGTTCCCAGGTTGAGCCCGGGGCTTTCACACCTAACTTAATTATCCGCCTACATGCCCTTTACGCCCAGTCATTCCGATTAACGCTCGCACCCTCCGTATTACCGCGGCTGCTGGCACGGAGT
+
CCCCCGGGGGGGGGGGGGGGGGGFGGGGGGGGGGGGGGGGGGGGGGGGGGGGGGGGGGGGGGGGGGFGGGGGGGGGGGGGGGGGGGGGGGGGGGGGGGGGGGGGGGGGGGGGGDGGGGGGFGGGGGGGGGGGGGGGGGGGGGFGGGGGGGGGGGGGGGGGGGGGGGGGGGGGGGGGFGFGGGGGGGG6FGGGGGGGGGDGFBFFFFFFFFDFFFFFEBFEFFFF2@DD3@EFEFE@FFFFFFFFFFFEFFFEFFF0<F?FF?FF?BFFFF??F:B?<::4<<4(-73-1:727<:>6>((-
@M04999:289:000000000-L3R54:1:1101:14177:7883 2:N:0:395
TAAGACTACTGGGGTATCTAATCCTGTTCGCTCCCCACGCTTTCGTCCATCAGCGTCAATCGGTATTTAGTAACCTGCCTTCGCAATCGGGGTTCTGTGTAATATCTATGCATTTCACCGCTACACTACACATTCCAGCTACTTCAATACTATTCAAGATTAACAGTATCAACGGCAGTTCTACAGTTAAGCTGCAGGTTTTCACCGCTGACTTATCAACCCGCCTACGGACCCTTTAAACCCAATAAATCCGGATAACGCTCGCATCCTCCGTATTCCCGCGGCTGCTGGCACGGAGTT
+
CCCCCGGGGGGGGGGGGGGGGGGGGGGGGGGGGGGGGGGGGGGGGGGGGGGGGGGGGGGGGGGGGGGGGGGGGGGGGGGGGGGGGFGGGGGGGGGGGGGGGGGGGGGGGGGGGGGGGGGGGGGGGGGEGGGGGGGGGGGGFGGGGGGGGGGFGGGGGGGGGGGGFCEFGGGGGGGGFGFGGGGGGDGGGEGFGDDFG6DCFFFFFFDEFFBDEFFFFFFFFDBFFFFFF2@B@FFFFF?FFFFF;@EE4<CE;018?FFFFFFFFFF>?<8<>F?02)25(,4>FFBBFF:?()(--28?
@M04999:289:000000000-L3R54:1:1101:28542:7914 2:N:0:395
GATGGACTACTGGGGTATCTAATCCTGTTTGCTCCCCACGCTTTCGCATCTCAGCGTCAGTATCTGTCCAGAAGGCCGCCTTCGCCACCGGTATTCCTCCACATCTCTACGCATTTCACCGCTACACGTGGAATTCTACCTTCCTCTACAATACTCTAGTTAACCAGTTTTAAGTGCAATTCCTAGGTTGAGCCCAGGGCTTTCACACCTAACTTAATTATCCGCCTACATGCCCTTTACGCCCAGTCATTCCGATTAACGCTCGCACCCTCCGTATTACCGCGGCTGCTGGCACGGAGTT
+
CCCCCGGGGGGFFGGGGGGGGGGGGGGGGGGGGGGGGGGGGGGGGGGGGGGGGGGGGGGGGGGGGGGGGGGGGGGGGGGGGGGGGGGGGECG+FGGGGGGGGGFGGGGGGGGGGGGGGGFCEGGGGGGGGDGFGGGGGGGGGGGGGGGGGGGFGGGGGGGGGGGFGGGGGGGGGGGFG9FFGGGGFGGGGECGGGGGGGCFFFFFFFFFFFFFFFFFFFFFFFFFFFFFFFFFFFFFFFFFF@FFFFEFEEFCE?FFFEE6>DF6@FFBFF6:6::B0<AA:9B003;BFB7438<49014
@M04999:289:000000000-L3R54:1:1101:16389:7926 2:N:0:395
TGGCGACTACACGGGTATCTAATCCTGTTTGCTCCCCACGCTTTCGCATCTCAGCGTCAGTATCTGTCCAGAAGGCCGCCTTCGCCACCGGTATTCCTCCACATCTCTACGCATTTCACCGCTACACGTGGAATTCTACCTTCCTCTACAATACTCCAGATAACCAGTTTTAAGTGCAATTCCCAGGTTGAGCCCGGGGCTTTCACACCTAACTTAATTATCCGCCTACATGCCCTTTACGCCCAGTCATTCCGATTAACGCTCGCACCCTCCGTATTACCGCGGCTGCTGGCACGGAGTT
+
CCCC?FGGGGGGGGGGGGGGGGGGGGGGGGGGGGGGGGGGGGGGGGGGGGGGGGGGGGGGGGGGGFFGGGGGGGGGGGGGGGGGGGGGGGGGGGGGGGGGGGGFGGGGGGGGGGGGGGGGGGGDGGGGGGGGGGGGGGGGFGGGGGGDGGGGGGGGGGGFGGGGGGGGGGGGGGGGFGFFGGGGGGGGGGFDFGGGGGGG4AFFFFFFFFF3@FFFE8FFFFFFDFFFFFFFFFFFFFCFFF>F;?4<)57<EE(4:B<A07?F17(3931<B03:?FAFFF>>012>:>D(232,,(4(.
@M04999:289:000000000-L3R54:1:1101:22466:7948 2:N:0:395
TTGGACTACCGGGGTATCTAATCCTGTTTGCTCCCCACGCTTTCGCATCTCAGCGTCAGTATCTGTCCAGAAGGCCGCCTTCGCCACCGGTATTCCTCCACATCTCTACGCATTTCACCGCTACACGTGGAATTCTACCTTCCTCTACAATACTCTAGTTAACCAGTTTTAAGTGCAATTCCTAGGTTGAGCCCAGGGCTTTCACACCTAACTTAATTATCCGCCTACATGCCCTTTACGCCCAGTCATTCCGATTAACGCTCGCACCCTCCGTATTACCGCGTCTACTGGCACGGATTT
+
CCCCCGGGGGGGGGGGGGGGGGGGGGGGGGGGGGGGGGGGGGGGGGGGGGGGGGGGGGGGGGGGFFGGGGGGGFGGGGGGGGGGGGGGGGGGGGGGGGGGGGGGGGGGGGGGGGGGGGGGGGGGGGGGGGDGGGGGFGGGGGGGGGFGGGGFGGGGFFFGGGGGGGGGGGGGFGFGFGFGGGGFFFFGGCGGGGGGGGDGFFFFFFFFFFEDFFFF?AFEAEFBFFFD:??EF@EFEFFFFFF;7;<ECCFFF1;@;CCF0719B0;9?16?>6?::>9A21>(-4,<AF:?7?:6(((,
@M04999:289:000000000-L3R54:1:1101:10789:7970 2:N:0:395
TGTAGGACTACCAGGGTATCTAATCCTGTTCGCTCCCCACGCTTTCGTCCATCAGCGTCAATCGGTATTTAGTAACCTGCCTTCGCAATCGGGGTTCTGTGTAATATCTATGCATTTCACCGCTACACTACACATTCCAGCTACTTCAATACTATTCAAGATTAACAGTATCAACGGCAGTTCTACAGTTAAGCTGCAGGTTTTCACCGCTGACTTATCAACCCGCCTACGGACCCTTTAAACCCAATAAATCCGGATAACGCTCGCATCCTCCGTATTACCGCGGCTGCTGGCACGGAGT
+
CCCCCGGGGGGGGGGGGGGGGGGGGGGGGGGGGGGGGGGCFGGGGGGGGGGGGGGGGGGGGGGFFGFFFFGGGGGGGGGGGGGGGGGGGGGGGGGEGGGGFGGGGGFGGGGGGGGGGGGEGGGGGGGGGGGGGGGGGGGF8FFGGGGFEGGGGGGGGGGEFFGGCFGGGGGGGGGGFGFGGGGGGGGGGGGGGGGGGGGGFFFFFFFFFBFF9FFFFFFFFFFFFFFFFF>=?BFFFFFFFCFFFF@F@FEFE;99;?1>EDBFFF9>?FBFF?>3:::4<)8>B(49>?:?(,:20;B>3
@M04999:289:000000000-L3R54:1:1101:25994:7985 2:N:0:395
TAGACTACCGGGGTATCTAATCCTGTTTGCTCCCCACGCTTTCGCATCTCAGCGTCAGTATCTGTCCAGAAGGCCGCCTTCGCCACCGGTATTCCTCCACATCTCTACGCATTTCACCGCTACACGTGGAATTCTACCTTCCTCTACAATACTCCAGATAACCAGTTTTAAGTGCAATTCCCAGGTTGAGCCCGGGGCTTTCACACCTAACTTAATTATCCGCCTACATGCCCTTTACGCCCAGTCATTCCGATTAACGCTCGCACCCTCCGTATTACAGCGGCTGCTGGCACGGAGTT
+
CCCCCGGGGGGGGECFEFGGGGGGGGGGGGGGGGGGGGGGGGGGGGGGGGGGGGGGGGGGGGGGGGGGGGGGGGGGGGGGGGGGGGGGGGGGGGGGGGGGGGGGGGGGGGGGGGGGGGGGGGGGGGGGGGEFEFFGGGGGGGFFFGGGGGGGGGGGGGGGGG@FGFGGGGGGGGGGFGFGGGGGGGGGCG?GGGGGGGGGFFFFFFFFEFFFFFFFCFFFFFDFFD@EFFEEFF@4473BBFF?EFFE3CFF<?FFA>F>B?>02;9:(4(443<4>A)5239>03:F?(((5<9>;B?
@M04999:289:000000000-L3R54:1:1101:3185:8029 2:N:0:395
GACTACAAGGGTATCTAATCCTGTTCGCTCCCCACGCTTTCGCTCCTCAGCGTCAGTGACGGCCCAGAGACCTGCCTTCGCCATCGGTGTTCTTCCCGATACCTACACATTCCACCGTTACACCGGGAATTCCAGTCTCCCCTACCGCACTCCAGTCCGCCCGTACCCGGCGCCGATCCACCGTTAAGCGATGGACTTTCACACCAGACGCGACGAACCGCCTACGAGCTCTTTACGCCCAATAAATCCGGATAACGCTGGCACCCTCCGTATTACCGCGGCTGCTGGCACGGAGTTAGCC
+
CCCCCGGGGGGGGGGGGGGGGGGGGGGGGGGGGGGGGGGGGGGGGGGGGGGGGGGGGGGGGGGGGGGFGGGGGGGGGGGGGGGGGGGGEGGGGGGGGGGGGGGGGGGGGGGGFGGGGGGGGGGGGGGGGGGGFGGFDGGGCGGGGGGGGGGGGGGFFGDGGGGGGG7EGEEGG5DGFGFGGGGGGEGGGD5*CG?FGFGGFFFFDFFAFFF6(7;:>D@>DB::?:(411?28<D<?BBDFB?FFFFFFFF0<FA?F9<((4?F4::(4;FFFFBFA?FF9;>>0,.86()((--::<4:2
@M04999:289:000000000-L3R54:1:1101:2730:8030 2:N:0:395
GTGACTACCGGGGTATCTAATCCTGTTCGCTACCCATGCTTTCGAACCTCAGCGTCAGTTACAGACCAGAGAGCCGCCTTCGCCACTGGTGTTCTTCCATATATCTACGCATTCCACCGCTACACATGGAGTTCCACTCTCCTCTTCTGCACTCAAGAAAAACAGTTTCAGCTGCACTTCCCCGGTTAAGCCGAGGGCTTTCACAGCTGACTTGTTCTCCCGCCTGCGTTCGCTTTACGCCCAATAAATCCGGACAACGCTTGCCACCTACGTATTACCGCGGCTGCTGCCACGTAGTT
+
CCCCCGGGGGFGGGGGGGGGGGGFGGGGGGGGGGGGGGGGGGGGGGFEFGGGGGGGGGFGGGGG@DGGGGGGGGGGG:FGGFGGGGGGGGFGGGGGGGGGGGGGGGGGGGGGGGCFGGGGGGGGGGGFEFGGGGFGGGGGGGGFGGGGGFGG8@FFGGGGFGGGDFDEFFDFGGGGFGFGGGGGGGGECEFGGDGGG>DGFFFFFFFFFFF=CAFFEFFFFFFF<2?B@;;?B;DFEF?AFFFFFFFFF940114218>F?FB68ABB082(3457:AABFBB9>F?>?)().3::?B<
@M04999:289:000000000-L3R54:1:1101:23273:8035 2:N:0:395
CTACGGACTACTCGGGTATCTAATCCTGTTCGCTACCCATGCTTTCGAACCTCAGCGTCAGTTACAGACCAGAGAGCCGCCTTCGCCACTGGTGTTCTTCCATATATCTACGCATTCCACCGCTACACATGGAGTTCCACTCTCCTCTTCTGCACTCAAGAAAAACAGTTTCAGCTGCACTTCCCCGGTTAAGCCGAGGGCTTTCACAGCTGACTTGTTCTCCCGCCTGCGTTCGCTTTACGCCCAATAAATCCGGACAACGCTTGCCACCTACGTATTACCGCGGCTGCTGGCACGTAGT
+
CCCCCGGGGGGGGGGGGGGGGGGGGGGGFGGGGGGGGGGGGGGGGGGGGGGGGGGGGGGGGGGGGGGGGGGGGGEGGGGGGGGGGGEGGGGGFGFGGGGGGGGGGFFGGGGGGGGGGGGGGGGGGGGGGGGGGGGGGGGGGGFGFGGFGGFGGGGGGGGGGGGFGDGEGDFFGGGGFDFGGFGGGGGGGGGCAFGGGDGGFFFFFFFFFFFFFFFFFFAEFFED2@FFFFF<@FFFF@FFF@F99<;@:A24<496?F>?F>9??FFFBFFFFFBBBD>BF2:19029>04>F6:DFFFF<
@M04999:289:000000000-L3R54:1:1101:11426:8044 2:N:0:395
GTGACTACCCGGGTATCTAATCCTGTTTGCTCCCCACGCTTTCGCATCTCAGCGTCAGTATCTGTCCAGAAGGCCGCCTTCGCCACCGGTATTCCTCCACATCTCTACGCATTTCACCGCTACACGTGGAATTCTACCTTCCTCTACAATACTCCAGATAACCAGTTTTAAGTGCAATTCCCAGGTTGAGCCCGGGGCTTTCACACCTAACTTAATTATCCGCCTACATGCCCTTTACGCCCAGTCATTCCGATTAACGCTCGCACCCTCCGTATTACCGCGGCTGCTGGCACGGAGTTAT
+
CCCCCGGGGGEGGGGGGGGGGGGGGGGGGGGGGGGGGGGGGGGGG7FGGGGGGGGGGGGGGGGGGGGGCFGGGGGGGGGGGGGGGGGGGGGGGGGGGGGGGGGGGGGGFGGGGGGGGGGGGGGGGGGGGGGGGGGGGGGGGGGGGGGGFGGFGGGGGFGFFGFGGGGGGGGGGADDFGFGGGGFCFGGGGGGGGCDGDGGFFFFFFFF=@=EFFAA?FFFF@FFF@DEC3@EFFFFFE0>FBD@E@<CEEFF7@F@FF1>BFFFFF9::?BFF(1:AAF0996>FBFF)4:,21(,43<A)
@M04999:289:000000000-L3R54:1:1101:10545:8067 2:N:0:395
TGAGACTACCCGGGTATCTAATCCTGTTTGCTCCCCACGCTTTCGCATCTCAGCGTCAGTATCTGTCCAGAAGGCCACCTTCGCCACCGGTATTCCTCCACATCTCTACGCATTTCACCGCTACACGTGGAATTCTACCTTCCTCTACAATACTCCAGATAACCAGTTTTAAGTGCAATTCCCAGGTTGAGCCCGGGGCTTTCACACCTAACTTAATTATCCGCCTACATGCCCTTTACGCCCAGTCATTCCGATTAACGCTCGCACCCTCCGTATTACCGCGGCTGCTGTCACGGAGTT
+
CCC@CFGGGGGGGGGGGGGGGGGGGGGGGGGGGGGGEGGGGGGGGGGGGGGGGGGGGGGGGGGGGGGGGGFGGCGG?FGGGGCGGGGGGGGGGGGGGGGGGGGGGGGGGGGDGGGGGGGEGGGGGGGG<FCEGGGGFFFGGGGGGGGGGGGGGGGGGGGGFEGGGGGGGCFFGG7EEFFDGFGG,8EGDGDGGFC6*7CGFFFFFFABFF4BFFA+:F>CC?@=DF@B2?CEFFFFFEE:;BBD(;EFEEFFF;D1;?C0:??(40;BB:?<F?6<BBF9391;>90:25)4<4((((-.
@M04999:289:000000000-L3R54:1:1101:12367:8073 2:N:0:395
CTCGACTACTCGGGTATCTAATCCTGTTCGCTACCCATGCTTTCGCACCTCAGCGTCAGTTACAGACCAGAGAGCCGCCTTCGCCACTGGTGTTCTTCCATATATCTACGCATTCCACCGCTACACATGGAGTTCCACTCTCCTCTTCTGCACTCAAGAAAAACAGTTTCAGCTGCACTTCCCCGGTTAAGCCGAGGGCTTTCACAGCTGACTTGTTCTCCCGCCTGCGTTCGCTTTACGCCCAATAAATCCGGACAACGCTTGCCACCTACGTATTACCGCGGCTGCTGGCACGTAGTTT
+
CCCCCGGGGGGGGGFGGGGGGGGFGFGGCEGD@@;CFFFGGDGFF:CGEFGDFGGGECCEGGEGGFAFGGGGGGGGGGGGGGGGGDGGGFGGGGGGGGGGFGFFGGGGF7FECFFFEGGGGGGGGGGGE8FGGEFDEGGGGGFFGGGGGFADF9DDEGGG?FGGG==ED8=CFGGCDGFFDCGG6:EG69DFF8;DDGGG6FFFFF4?E:*088*=>8FF4@29>>689;?<1;;1=94>?0:?1;EE29>5((39B?FFFF?14:2<BF020.5<?294(4((4(((570(.7:<:14))
@M04999:289:000000000-L3R54:1:1101:23950:8080 2:N:0:395
GTATTGACTACTCGGGTATCTAATCCTGTTCGCTCCCCACGCTTTCGTCCATCAGCGTCAATCGGTATTTAGTAACCTGCCTTCGCAATCGGGGTTCTGTGTAATATCTATGCATTTCACCGCTACACTACACATTCCAGCTACTTCAATACTATTCAAGATTAACAGTATCAACGGCAGTTCTACAGTTAAGCTGCAGGTTTTCACCGCTGACTTATCAACCCGCCTACGGACCCTTTAAACCCAATACATCCGGATAACGCTCGCATCCTCCGTATTACCGCTGCTGCTGGCACGGAGT
+
CCCCCGGGGGGGGGGGGGGGGGFFGGGGGGGGGGGGGGGGGGGGGGGGGGGGGGGGGGGGGGGGGGGGGGGGGGGGGGGGGGGGGGGDGGGGGGGGGGGGGGGDGGCGGGGGGGGGGGGFFGGGGGGGGGGGGGGGGGGGGGGGGGGGGGCFGFGGGGGFGGGGGGGGGGGGGGGG?DFGGGGGGGGCFGGGCGGGGFGGFFFFFFFFAFFFFFBFFFFFFFFFFAADFFFFDFBFFFFAE<EDF<F@E);?EF09(31;<@F?:BB0<BFFFFFB084)6>61(47>?DF:BB7?07((-
@M04999:289:000000000-L3R54:1:1101:17625:8094 2:N:0:395
GAGACTACTCGGGTATCTAATCCTGTTTGCTCCCCACGCTTTCGCATCTCAGCGTCAGTATCTGTCCAGAAGGCCGCCTTCGCCACCGGTATTCCTCCACATCTCTACGCATTTCACCGCTACACGTGGAATTCTACCTTCCTCTACAATACTCCAGATAACCAGTTTTAAGTGCAATTCCCAGGTTGAGCCCGGGGCTTTCACACCTAACTTAATTATCCGCCTACATGCCCTTTACGCCCAGTCATTCCGATTCACGCTCGCACCCTCCGTATTACCGCCGCTTCTGGCACGGAGTTAC
+
CCCCCFGGGGGDCGGGGGFFFFFFGGGGC<EGGGGFFFGGGGGGGGGGGGCGGGGG@FGGGGGGC<<F<FFAFGECC@?FGGEFEEGDGG@DGEGEGGGAFGGGG9AFDECG7FFGGGCEFDGGGGGFE7EC:EEDGFED?FGGG9=3EFGGFCF?DCF8EF?FGG9:CDFGDEFC97DGFFCF+<@F?7DFFEC55>D4@F9=6ADF2;BFF8AF<FFEFD2@@DFF6CB6@EF;CEDDBB2;;EAEEEC;03;)7>(4?F0>192::189:2886>4:90(61(4A)453860(,8())
@M04999:289:000000000-L3R54:1:1101:25615:8095 2:N:0:395
TAGGGACTACTCGGGTATCTAATCCTGTTTGCTCCCCACGCTTTCGCATCTCAGCGTCAGTATCTGTCCAGAAGGCCGCCTTCGCCACCGGTATTCCTCCACATCTCTACGCATTTCACCGCTACACGTGGAATTCTACCTTCCTCTACAATACTCTAGTTAACCAGTTTTAAGTGCAATTCCTAGGTTGAGCCCAGGGCTTTCACACCTAACTTAATTATCCGCCTACATGCCCTTTACGCCCAGTCATTCCGATTAACGCTCGCACCCTCCGTATTACCGCGGCTGCTGGCACGGAGTT
+
CCCCCGGGGGGGGGGGGGGGGGGGGGGGGGGGGGGGGGGGGGGGGGGGGGGGGGGGGGGGGGGGGGGGGGGGGGGGGGGGGGGGGGGGGGGGGGGGGGGGGGGGGGGGGGGGGGGGGGGGGGGGGGGGGGGGGGGGGGGGGGGGGGGGGGGGGGGGGGGGFGGGGGGGGGGGGFGFFGDFGGGGFFGGGGGGGGGGGGDGFFFFFFFFFFFFFFFFCFFFFFFABFFFFEFFFEFFFFFFDFFB?7@EFFFFFFFFFFFF?9DFFFFFFF?FB081309AA:9;99>FF?)5:8>:190::
@M04999:289:000000000-L3R54:1:1101:27555:8097 2:N:0:395
CGACTACTAGGGTATCTAATCCTGTTCGCTCCCCACGCTTTCGCTCCTCAGCGTCAGTGACGGCCCAGAGACCTGCCTTCGCCATCGGTGTTCTTCCCGATATCTACACATTCCACCGTTACACCGGGAATTCCAGTCTCCCCTACCGCACTCCAGTCCGCCCGTACCCGGCGCCGATCCCCCGTTAAGCGATGGACTTTCACACCAGACGCGACGAACCGCCTACGAGCTCTTTACGCCCAATAAATCCGGATAACGCTTGCACCCTACGTATTACCGCGGCTGCTGGCACGTAGTTAGC
+
CCCCCGGGGGGGGGGGGGGGGGGGGGFGGGGGGGGGGGGGGGGGGGGGGGGGGGGGGGGGGGGGGGGGGGGGGGGGGGGGFGGGGGGGGGGGGGGGGGGGEGGGGGGGGGGGGGGG<F=EGGGGGGGGGDGFGFGEEGGGGE>FGGGGGGGGGDFGGFGDGGGGGDGGGGGGDEGCEGFD*:DGEGGGFGGGCEGCDCGFFFFFFFAF;?FBF:E>,<B;@>FBBF?0299D22<FF:BFF:62).)6>?B026:AB<BF?<BB?FFF0<:3><?>AFF9>B9>9<B?:?:2(3:(4:4<4
@M04999:289:000000000-L3R54:1:1101:5725:8106 2:N:0:395
CTTCCACTCTGATATTTGATCCGATTTGCTCCCCACGCTTACCCTGCTCTGGTATCCTCTCTGCTCCCCTCTCTTTCTCCTCTCACGGTCTTTCTCTCTCCACAAGCGCGCTCTCGCCCCACGCATGCTCCTCCACCTCCCCCTATTTGACCCCATCAACTGCGTTACTACCTTTCGTCTCCATACTTCACATGATCTTCTTTAAGTCATCATTCCACTCGGCGCACGTACCGATTGCATCCTCCTCATCTATCCCACGCTAGTCCACTATGACACCCTCCTGCACCTTCACGCTCGCTCC
+
-8,,,,,,,,,,,,=,66,C,,,-,,,;,C,,,8<+@+6,8F,,,,6,,6,,6<;,<E,6<E<F@9<8,,8,,6,6,@,,,45E5,,8B,,6:,CF<<9E,5,,4,4,84@+,9A,,++++4+++++,,,59AD,,@,,,6=1+6,,6,36,,6+,@,,,,,,+66+1=2,66,=D*0<7?7:A,@,,,2<=,32++++2+++3++4+30**14+=>A+)*))0(/9>/((/(((,())+.()/(((/.)/))/(;5/(-(((-.)).:0))))).(((((.,((((,)(,)48(-,(341
@M04999:289:000000000-L3R54:1:1101:26973:8120 2:N:0:395
GGACTACTGGGGCATCTAATCCATTCTGCTACCCACGCTTGCGAGCATGAACGTCAGTGTTATCTCAGGTGGCTGCCTTCGCCATCGGTATTCCTCCACATCGCTACGCATTTCACTGCTACATGCGGAATTCTACCTCCCTCTGACACACTCTAGTTAGACAGTTTCAAATGCACGTCCCACGTTAGGCTCGGGGATTTCACATCTGACTTATTTAACCGTCTGCGCACGCTTTACGCCCAGTCATTCCGATTGACTATCGCACCCTTCGTCTTAACGACGGCGCTGGCACGCACGTAGC
+
--66,6,,,,,+,7CCFF<,,6,-6,=F,F,6C,;F@FB,,C@+6@6FG9F,6:96FGA6,CF,C,66,,:C<876AF?F@,4,8E46F,,65:E,E,9,,,,,98464C,,,,,5C544,4,,9,++@@EAFD,4E==DEFD8,7@FD,6,@E=D6EFGG8,@,373,@3ED=D@D+<@0+++33,+,,31@+@77*3*39+++*3+*:A<A9+=A+B34>@29E22(8:B(,(.)(,)3136)7)?))((3((56)))--3(11?0(4,43(3)))((,,((4((-1:.)-((--4<:(
@M04999:289:000000000-L3R54:1:1101:13250:8120 2:N:0:395
GCCGGACTACTGGGGTATCTAATCCTGTTTGCTACCCACGCTTTCGAGCATGAACGTCAGTGTTATCCCAGGAGGCTGCCTTCGCCATCGGTATTCCTCCACATCTCTACGCATTTCACTGCTACACGTGGAATTCTACCTCCCTCTGACACACTCTAGTTAGACAGTTTCAAATGCACGTCCCAAGTTGAGCTCGGGGATTTCACATCTGACTTATCTAACCGTCTGCGCTCGCTTTACGCCCAGTAATTCCGATTAACGCTCGCACCCTCCGTATTACCGCGGCTGCTGGCACGTAGTT
+
@CCCCGGGGGGFGGGGGGGGGFGGGGGGGGGGGFGGGGGGGGGGGGGGGGGFGGGGGGGGGGGGGGGGGGGFGGGGGGGGGGGGGGGGGGGGGGGGGGGGGGGGGGGGGGGGGGGGGGGGGGGGGGGEGGGGGGGGGGGGGGGGGGGGDGGGGCFGGGGGGCDDGGGGGGGGGCDDFGF6DGDGGGGGGAFGGFGGGGDG>FFFFFFFFEFFFFFFFFFFFBB2@FFDCB@>DBF@B>;F?FFFF;;C)9?CFF2;;<CED9?;919>B<?(3(-(4:2<<(4;099(:?:(4.5??02<<
@M04999:289:000000000-L3R54:1:1101:18233:8125 2:N:0:395
GGCTACCGGGGTATCTAATCCTGTTTGCTACCCACGCTTTCGAGCATGAACGTCAGTGTTATCCCAGGAGGCTGCCTTCGCCATCGGTATTCCTCCACATCTCTACGCATTTCACTGCTACACGTGGAATTCTACCTCCCTCTGACACACTCTAGTTAGACAGTTTCAAATGCACGTCCCAAGTTGAGCTCGGGGATTTCACATCTGACTTATCTAACCGTCTGCGCTCGCTTTACGCCCAGTAATTCCGATTAACGCTCGCACCCTACGTATTACCGCGGCTGCTGGCACGTAGTTAGCC
+
CCCCCGGGGGGGGGGGGGGGGGGGGGGGGGGGGGGGGGGGGGGGGGGGGGGGGGGGGGGGGGGGGGEGGGGGGGGGGGGGGGGGGGGGGGGGGGGGGGGGGGGGGGGGGGGGGGGGGGGGGGGGGGGGGGGGGGGGGGGGGGGGGGGGGGGGGGGGGGGGGGGGGGGGGGGGGGGGFGEGGFFGGGGGGGGGGGGGGGGGFFFFFFFFFFFCEFFFFFF=EFFBE9@FFFFFDFEE?FBFFFF<EFFFC;7@F@FF;9?FBFF>;BFFFFFFFFAABF90>;>>???:?<B?:7?FFDFF>
@M04999:289:000000000-L3R54:1:1101:15636:8142 2:N:0:395
ACGTGGACTACCCGGGTATCTAATCCTGTTTGCTCCCCACGCTTTCGCATCTCAGCGTCAGTATCTGTCCAGAAGGCCGCCTTCGCCACCGGTCTTCCTCCACATCTCTACGCATTTCACCGCTACACGTGGAATTCTACCTTCCTCTACAATACTCCAGATAACCAGTTTTAAGTGCAATTCCCAGGTTGAGCCCGGGGCTTTCACACCTAACTTAATTATCCGCCTACATGCCCTTTACGCCCAGTCATTCCGATTAACGCTCGCACCCTCCGTATTACCGCGGCTGCTGGCACGGAGT
+
CCCCCGGGGGGGGGGGGGGGGGGGGGGGGGGGGGGGGGGGGGGGGGGGGGGGGGGGGGGGGGGGGGGGGGGGGGGGGGGGGGGGGGGGGGGGG7FGGGGGGGGGGGGGGGGGGGGGGGGGGGGGGGGGGGGGGGGGGGGGGGGGGGGGGGGGGGGGGGGFFEDGGGGFGGGGCF?GFGFGGGGGGGGGGGFGGGGGGGGGBFFFFAFFFFFFEFFFFFFFFFC?(8@D?F@F5;@DFFFFF<FBFD@FFAFFFFFFFBFFF096<6>F>B:?FFFFF<B<A9<F>>BFFFF>:07?0>02-
@M04999:289:000000000-L3R54:1:1101:10554:8142 2:N:0:395
ACGACTACAAGGGTATCTAATCCTGTTTGCTCCCCACGCTTTCGCATCTCAGCGTCAGTATCTGTCCAGAAGGCCGCCTTCGCCACCGGTATTCCTCCACATCTCTACGCATTTCACCGCTACACGTGGAATTCTACCTTCCTCTACAATACTCCAGATAACCAGTTTTAAGTGCAATTCCCAGGTTGAGCCCGGGGCTTTCACACCTAACTTAATTATCCGCCTACATGCCCTTTACGCCCAGTCATTCCGATTAACGCTCGCACCCTCCGTATTACCGCGGCTGCTGGCACGGAGTT
+
CCCCCGGGGGFGGGGGGGGGGGGGGGGGGGGGFGGGGGGGGGGGGCCGGGGGGGGGGGGGGGGGGGFGGGGGGGGGGGGGGGGGGGGGDGFGGGGGGGGGGGGGGGGGGGGGGGGGGGGGGGGGGGGFGGGGGGGEGGGGGGGGGGFGGFGGGGGGFCFCFGFGGGGGGGGGGGGGFGFGGGGGGGGGFFGCFEGCDDDGFFFFFFFFFFFFFFFFEFFFF=FFFFDFF?E9B;;EFEFB99D;EFFFFFFE1??;CCFFBB9999>BF?FF?<(2)<B6>999B>FFFFF7?0>00??
@M04999:289:000000000-L3R54:1:1101:26902:8150 2:N:0:395
TTGGACTACTAGGGTATCTAATCCTGTTTGCTCCCCACGCTTTCGCATCTCAGCGTCAGTATCTGTCCAGAAGGCCGCCTTCGCCACCGGTATTCCTCCACATCTCTACGCATTTCACCGCTACACGTGGAATTCTACCTTCCTCTACAATACTCTAGTTAACCAGTTTTAAGTGCAATTCCTAGGTTGAGCCCAGGGCTTTCACACCTAACTTAATTATCCGCCTACATGCCCTTTACGCCCAGTCATTCCGATTAACGCTCGCACCCTCCGTATTACCGCGGCTTCTGGCACGGATTT
+
CCCCCGGGGGGGGGGGGGGGGGFGGGFGGGGGGGGGGGGGGGGGGGGGGGGGGGGGGGGGGGGGGGGGGGGGGGGGGGGGGGGGGGGGGGGGGFGFGGGGGGGGGGGGGGGGGGGFGGGGGGGGGGGGGGGGGFGGGGEGGGGGGGGGGGGGGGGGF8=CFFGGGGFGFGGGFGGGFGFGGGGGGGGGGGGGGFDFGDGGFFFFFBFB@BBCEFFFFFFFFC@B>AAFFFFEEBFFFEE5@BFFDEEE?CEE1,6<D4;?F70.((6:((4:B16:?AA939B9;((.4430()(42(,3
@M04999:289:000000000-L3R54:1:1101:3605:8164 2:N:0:395
ATGACTACAGGGGTATCTAATCCTGTTTGCTCCCCACGCTTTCGCATCTCAGCGTCAGTATCTGTCCAGAAGGCCGCCTTCGCCACCGGTATTCCTCCACATCTCTACGCATTTCACCGCTACACGTGGAATTCTACCTTCCTCTACAATACTCCAGATAACCAGTTTTAAGTGCAATTCCCAGGTTGAGCCCGGGGCTTTCACACCTAACTTAATTATCCGCCTACATGCCCTTTACGCCCAGTCATTCCGCTTAACTCTCGCACCCTCCGTATTACCGCGGCTGCTGCCACGGAGTT
+
CCCCCGGDGGGGGGGGGGGFGGFGEFGGGGGGGGGGGGGGGGGGEGGEGGGGGGGGGGGFGGGGGGFGGGGGFFGGGGGGG7F@EFGCEEGGGDGFEDFGGGGGGGFFGGGGGGGGGFGGGEGFGDFF7?BFGGGFCDFGGCGGGGGGGGGGGGGGG9EGGGGG?FGACCFEGGGF9FDFGGGG+@E8EFFGGGEDCDDGFFFFFFBFE=DCEFCFE818FDF9@DFEF4>=B@1ECEDB;370.;<CE?).(/3074))9::?FF4:?:?,2:2().6:03(31((53).))(-39<?
@M04999:289:000000000-L3R54:1:1101:23390:8211 2:N:0:395
GGGACTACTAGGGGATCTAATCCTGTTTGCTACCCACGCTTTCGAGCATGAACGTCAGTGTTATCCCAGGAGGCTGCCTTCGCCATCGGTATTCCTCCACATCTCTACGCATTTCACTGCTACACGTGGAATTCTACCTCCCTCTGACACACTCTAGTTTGACAGTTTCAAATGCACGTCCCAAGTTGAGCTCGGGGATTTCACATCTGACTTATCTAACCGTCTGCGCCCGCTTTACGCCCAGTAATTCCGATTAACGCCTGCACCCTACGTAGTACCGCCGCTGCTGGCACGCAGTTAT
+
@CCCC,;C,EFGG++6,6,CC@F-;EFGDFA<FEF96@C:FFE@,CFGAE,EB<@6,@F9CEFGF,E8CFFEBFGDGGCFFCEG:FGGGBEEF,E,54AF<9=A,54F,>?CFFF9F,AE,>BAC4AF7FG9FEG9EGGCGE8E?8,@E=,@,6=8DEF=DAA;>FGF===EDF9,@FFGDGDGC9D,=8A9FE+CG++=C9;FF6FA=CF*;+?B79FEF=>>@@4==)55@5@B=49ABF115/96?)151:?<EE?9(/,(/43?F:8(4<(8))531(3904004:082((-(-..-
@M04999:289:000000000-L3R54:1:1101:13731:8213 2:N:0:395
TCGGACTACTCGGGTATCTAATCCTGTTTGCTCCCCACGCTTTCGCATCTCAGCGTCAGTATCTGTCCAGAAGGCCGCCTTCGCCACCGGTATTCCTCCACATCTCTACGCATTTCACCGCTACACGTGGAATTCTACCTTCCTCTACAATACTCCAGATAACCAGTTTTAAGTGCAATTCCCAGGTTGAGCCCGGGGCTTTCACACCTAACTTAATTATCCGCCTACATGCCCTTTACGCCCAGTCATTCCGATTAACGCTCGCACCCTCCGTATTACCGCGGCTGCTGGCACGGAGTTT
+
CCCCCGGGGGGGGGGGGGGGGGGGGGGGGGGGGGGGGGGGGGGGGGGGGGGGGGGGGGGGGGGGGGGGGGGGGGGGGGGGGGGGGGGGGGGGGGGGGGGGGGGGGGGGGGGGGGGGGGGGGGGGGGGGGGGEGGGGGGGGGGGGGGGGGGGGGGGGGGFFGGGGGGGGFGGDDGDGFGFGGGGGGGGGGFGGGGGGGDDGFFFFFFFFFFFFFFFAEFFFFC>DF@FFBEFF8;@DEFFFFFF@<EFAEFEFFFFFFEAFFFF9BFF>?:BBFF?B?<DDFFF>>>FFF??F?F1((717)
@M04999:289:000000000-L3R54:1:1101:25459:8232 2:N:0:395
GGTGACTACCAGGGTATCTAATCCTGTTTGCTCCCCACGCTTTCGCATCCCAGCGTCAGTATCTGTCCAGAAGGCCGCCTTCGCCACCGTTATCCTTCCACATCCCTACGCATTTCACCGCTACACGTGGAATCCTACCTTCCTCTCCAATACTCCAGATCACCAGTTTTAAGTGCAATCCCCAGGTTGAGCCCGGGGCTTTCACACCTAACTTAATTACCCGCCTACATGCCCTTTACGCCCAGCCATCCCGATTAACGCTCGCACCCTCTGTATTCCCGCGGCTTCTGGCACGGAGTAC
+
CBCC<,E,FFCECEG,6,,C,6C<@EF9<@,6CFGEG7@@F@6C:C:,+,BEF8+6BFEFFFGDC<FG9<C<@@FFGC@F@EEGG,,,@686B,C,:EF<F<,<,9,,4,@=FF,99F,=@+@CFCFEF+F,7,8@AE894DF==8,16,3,,6@,@,,6,6@=B6FG,@E?,=9DF7D+68DFC+<E:E8CCC5CG57C>69+4=;*:@:7C=8:4==*9>@B(-/:EECEE@@F3)7)(32@1((67(6(3(-8369:6?021(7;3(3(...4).).32,((,,:AA2)(210((-()
@M04999:289:000000000-L3R54:1:1101:8900:8234 2:N:0:395
CTGACTACCGGGGTATCTAATCCTGTTTGCTCCCCACGCTTTCGCATCTCAGCGTCAGTATCTGTCCAGAAGGCCGCCTTCGCCACCGGTATTCCTCCACATCTCTACGCATTTCACCGCTACACGTGGAATTCTACCTTCCTCTACAATACTCTAGTTAACCAGTTTTAAGTGCAATTCCTAGGTTGAGCCCAGGGCTTTCACACCTAACTTAATTATCCGCCTACATGCCCTTTACGCCCAGTCATTCCGATTAACGCTCGCACCCTCCGTATTACCGCGGCTGCTGCCACGGAGTT
+
CCBCCGGGGGDGGGGGGGGGGGGGGGGGGGGGGGGGGEGGGGGGG7FGGGGGFEGGGDGGGGGGGGGGGGGGGGGGGGGGGGGGGGFGGGGGGGGGGGGGGGGGGGGGGGGGGGGGGGGGGGGGGGGCCFGGGGGGGGGGGGGGGGGEFGCGGGGGGGFDFFGGGGGGGGGGGGGGFGFGGGFD6EFGGFGGGGCFDGGGFFFFFFFFBBFFFFFFEFFFFAFFF>B2>4=BFFFFFFFFFF;(6@EC?CFFFFD??)(67;>90>><66?><?BFFFA:09(36,4>?)(,819(,4<
@M04999:289:000000000-L3R54:1:1101:2846:8236 2:N:0:395
GTACTAACAGGGTATCTATTCCTGCTTGCTCCCTACGCTCTCGTTCGTCAGCGACAGTAACTGTCCAGCAAGACGCCTTCGCTACCGGTATGCCTTCATACACCTACGCATGTCTCCGCTCCATGTGGAATTCTTCCTTCCTCTCTCTTCCTCAAGCTAACCTGTTTTATTTGCATTCCCTAGGTTGAGCCCCGGGCTTTCACACCTAACTTATTTATACACCTACATGCCGTGTATGCCCAGTCATTCTACTTAACGCTCGTACCCTCCGTCTTACTGCGGCTGCTGGCACGTAGTTAGC
+
--A,A@,,,,,8=,C9EF,,,;,-,,=F,C,,:6,CCF,6AF,,,,,68,6,6+++@F,,6C66C,,,,,,C,,6+@,8F<,,4+B++++,,,9C,A,,,,,,9A,,4+84+5,,,,+6+++,,,54,9,9AF44,@,6>,43,,,,,7,,77,2,,3@93@,33+,13,,,,26,5++++6+6@=F8,6,+++++3***0+4?9@**)-*/*+1+/1+/+:>=)<)9*07(-0((*/*;-)(.)/<7)))1).9E42(,(,((/1=3=?B:((-5-4)<(,4-9?)4((.,4((43).))
@M04999:289:000000000-L3R54:1:1101:4955:8248 2:N:0:395
CGGGACTACAGGGGTATCTAATCCTGTTCGCTACCCATGCTTTCGAACCTCAGCGTCAGTTACAGACCAGAGAGCCGCCTTCGCCACTGGTGTTCTTCCATATATCTACGCATTCCACCGCTACACATGGAGTTCCACTCTCCTCTTCTGCACTCAAGAAAAACAGTTTCAGCTGCACTTCCCCGGTTAAGCCGAGGGCTTTCACAGCTGACTTGTTCTCCCGCCTGCGTTCGCTTTACGCCCAATAAATCCGGACAACGCTTGCCACCTACGTATTACCGCGGCTGCTGGCACGTAGTT
+
CCCCCGGGGGGGGGGGGGGGGGGGGGGGGGGGGGGGGGGGGGGGGGGGGGGGGGGGGGGGGGGGGGGGGGGGGGGGGGGGGGGGGGGGGGGGGGGGGGGGGGGGGGGGGGGGGGGGGGGGGGGGGGGGGGGGGGGGGGGGGGGGGGGGGGGGGGGGGGGGGGGGGGGGGGGGGFGGFGFGGGFGGGGGGGFGGGGGGGGGFFAFFFFFEFFFFFFF@FFCFFF@BFFFFFFFFB;6<EFFFFFDD@FFFFAFF02;>:219<<B<FFFFFF:1??FFDBDF6;1>9>FF??FBDB,4:FF
@M04999:289:000000000-L3R54:1:1101:25279:8269 2:N:0:395
GATGACTACAGGGGTATCTAATCCTGTTCGCTCCCCACGCTTTCGTCCATCAGCGTCAATCGGTATTTAGTAACCTGCCTTCGCAATCGGGGTTCTGTGTAATATCTATGCATTTCACCGCTACACTACACATTCCAGCTACTTCAATACTATTCAAGATTAACAGTATCAACGGCAGTTCTACAGTTAAGCTGCAGGTTTTCACCGCTGACTTATCAACCCGCCTACGGACCCTTTAAACCCAATAAATCCGGATAACGCTCGCATCCTCCGTATTACCGCGGCTGCTGGCACGGATTTT
+
CCCCCGGGGGGGGGGGGGGGGGGGGGGGGGGGGGGGGGGGGGGGGGGGGGGGGGGGGGGGGGGGGGGGGGGGGGGGGGGGGGGGGGGGGGGG@FGGGGGGGGGGGGGGGGGGGGGGGGGGGGGGGGGGGGGGGGGGGGGGGGGGGGGGGGGGGGGGDFGGFGGGGGGGGGGGGGGGFGFGFFGGGGGGGGGGGGFFGGFGFFFFFFFFFF=FFFFFFFFFFFFFFFFFFFFFFFFBE<EFF;<D@;;@EFFFFFFFFF@FF;4>F1:1>,48>?:B7AFF?>BFB>66:?(,,7:B9:(.)
@M04999:289:000000000-L3R54:1:1101:22519:8278 2:N:0:395
TGACTACCCGGGTATCTAATCCTGTTTGCTCCCCACGCTTTCGCATCTCAGCGTCAGTATCTGTCCAGAAGGCCGCCTTCGCCACCGGTATTCCTCCACATCTCTACGCATTTCACCGCTACACGTGGAATTCTACCTTCCTCTACAATACTCCAGATAACCAGTTTTAAGTGCAATTCCCAGGTTGAGCCCGGGGCTTTCACCCCTAACTTAATTATCCGCCTACATGCCCTTTACGCCCAGTCATTCCGATTAACGCTCGCACCCTCCGTATTACCGCGGCTGCTTGCACGGAGTTAGC
+
CA@CCFGGGGGGGGGGGGGGGGGGGGGGGGGGGGGGGGGGGGGGBFGGGGGGGGGGGGGGGGGGG@EFGGGFFGGGGGGGGGGGGF@=FCFGGGGGFGGGGGGGGFGGGDGGGGGGGDGGGGGGCGDE>BFGGGFFFGGGGGGGGGGDGGGGGGGGGGFGGGGEFDAFGGCGEDFFFGBG?D+@CEE68EGCE*@5DGDDF6A**::?5@EC3:FF7FFF4@?FFFEFFEFD@FF<E?DFF(6E@;??EE17<(,:4:>:BFF>;;?6?F98(8?2:A614996103).8)5(3((-4<))
@M04999:289:000000000-L3R54:1:1101:18297:8294 2:N:0:395
GACTACCCGGGTATCTAATCCTGTTTGCTCCCCACGCTTTCGCATCTCAGCGTCAGTATCTGTCCAGAAGGCCGCCTTCGCCACCGGTATTCCTCCACATCTCTACGCATTTCACCGCTACACGTGGAATTCTACCTTCCTCTACAATACTCCAGATAACCAGTTTTAAGTGCAATTCCCAGGTTGAGCCCGGGGCTTTCGCACCTAACTTAATTATCCGCCTACATGCCCTTTACGCCCAGTCATTCCGATTAACGCTCGCACCCTCCGTATTACCGCGACTGCTGGCACGGATTTAGCC
+
CCCCCGGGGGDGGGGGGGGGGGGGGGGGGGGGGGGGGGGGGGGGGGGGGFGGGGEFGGGGGGGGGGGGGGGGGGGGGGGGGEGGGGGGGGGFGGGGGGGGGGGGGGGGGGGGFGGGGGGGGGGGGGGEGGGGGGGGGGGGGGGGGGFGGGGFGGDFGDDGGGFGGGGGDGFGGGGGFGFGCFGGFCGGGGGEG*9DGGGGBBEFFFFFFFEBEFFACFC=FFFFFEFEFE@E@ECF;@>FD;@EFFFFFF61:BF9?>:1909>BB14?9BBB?B><?>1249>BFF0<<?<BF(-.4<<3
@M04999:289:000000000-L3R54:1:1101:16469:8324 2:N:0:395
TGCGACTACTAGGGTATCTAATCCTGTTCGCTCCCCACGCTTTCGTCCATCAGCGTCAATCGGTATTTAGTAACCTGCCTTCGCAATCGGGGTTCTGTGTAATATCTATGCATTTCACCGCTACACTACACATTCCAGCTACTTCAATACTATTCAAGATTAACAGTATCAACGGCAGTTCTACAGTTAAGCTGCAGGTTTTCACCGCTGACTTATTAACCCGCCTACGGACCCTTTAAACCCAATAAATCCGGATCACGCTCGCATCCTCCGTATTACCGCGGCTGTTGGCCGGGATTTC
+
CCCB<:@@FFCGCCG<FFDE@FGFGAEEFEC@FG<FCG@CF:FF@CFCCEFEG8@BFCGGFG7F,CCFGGGGFGEEB84CFGGF@@?F<F:+@CEFCEFFFGG9FFFFBFA;F?<FDFF7CEEGFCGDEGGA8@EGA;4@8@DGGGAEDGGGEDADGGFFGGCGCFGCFFGGGGGG?CDDF7?D;A:CFC<,EEGFG6FGFFFF;FADA9ADEFCFA+9>ABB=9>@DD=2>=@DB@CC6=D?;2,)795<;90;0.6@0(/:06213??2<1?::2<ABBB>01-,,)-42)(,4>(42)
@M04999:289:000000000-L3R54:1:1101:21855:8492 2:N:0:395
CACTACCGGGGTATCTAATCCTGCTTGCTCCTCACGCTTTCGCATCTCAGCGTCAGTATCTGTCCAGAAGGCCGCCTTTGCCACCGTTATTCCTCCACATCCCTACGCATTTCACCGCTACACGTGGAATTCTACCTTCCTCTACAATACTCCAGATAACCAGTTTTAAGTGCAATTCCTAGGTTGAGCCCGGGGCTTTTACACCTTACTTAATTATCCGCCTACATGCCCTCTACGCCCTGTCATTCCGGTTAACGACCGCAACCTCCGGATTACTGCGGCTGCTGGCTCGGAGTTAGCC
+
-BC@@<F@F7+C@,CF<FFCA9,-CCEF,EF,,,C@F@CFG:FFC@FEGGGEFF7BEA@FG9FG?FAE869E<FGE:,,:5,C<F7,B,6@9E<FG8,:,A,E,?F?:C+CA?5?ECF7CCFG+E<FC9F<?E,,@EG8?;=3EFDFFGGF===,@B8=D8D,@EF:==D::,=9,0=++6+=,3D,3,,4++3*0**;*9@9**9*4)19*1B997=F(/(5>@:4*067;(0.402(:(,)/1))9C/(.(()9(((,(--(,(53(4((-,,5)-43(49(().,3(.,4((4(.-5)
@M04999:289:000000000-L3R54:1:1101:26803:8494 2:N:0:395
GACTACCGGGGTATCTAATCCTGTTCGCTACCCATGCTTTCGAACCTCAGCGTCAGTTACAGACCAGAGAGCCGCCTTCGCCACTGGTGTTCTTCCATATATCTACGCATTCCACCGCTACACATGGAGTTCCACTCTCCTCTTCTGCACTCAAGAAAAACAGTTTCAGCTGCACTTCCCCGGTTAAGCCGAGGGCTTTCACAGCTGACTTGTTCTCCCGCCTGCGTTCGCTTTACGCCCAATAAATCCGGACAACGCTTGCCACCTACGTATTACCGCGGCTGCTGGCACGTAGTTAGCC
+
CCCCCGGGGGGGDFGGGGGGGGCFGGGGGGGGGGGGGGGGGGGGGGGGGGGGGGGGGFGGGGGGGGGGGFGGGGGGGGGGGEGGGGGFGGGGGGGGGGGGGFDEFGGGGGGGGGGFGGGEGGGGGGFGGGGGGGGGGFGGGGFGFGGGGGGGGFGFFGGGGGFGGCDGGGGGGGGGFGFGDGGGGGGGGGGGDEGDGGFGFFFFFFFFBFFFFFFFFF;@FFFFD>?F@FFFFDCFF@@B2;;?72<A?;;?FF??99?F?B:A?:<0?FF?F7<B4:90(4938:00:8?FF??22:<A3
@M04999:289:000000000-L3R54:1:1101:25256:8497 2:N:0:395
TACGCGACTACTAGGGTATCTAATCCTGTTTGCTACCCACGCTTTCGAGCATGAACGTCAGTGTTATCCCAGGAGGCTGCCTTCGCCATCGGTATTCCTCCACATCTCTACGCATTTCATTGCTACACGTGGAATTCTACCTCCCTCTGACACACTCTAGTTAGACAGTTTCAAATGCACGTCCCAAGTTGAGCTCGGGGATTTCACATCTGACTTATCTAACCGTCTGCGCTCGCTTTACGCCCAGTAATTCCGATTAACGCTCGCACCCTACGCATTACCGCGGCTTCTGGCACGTAGT
+
CCCCCCFD:FGFFGGGGGGGGGCAFGGGFG<EFFFFGGGDE7FGGFE,EFC<@FFGFD7FFGGFFFFA,@FEC<F:CC<FGFGGGGCFGGE7?FGGDG<F8EGGFFECEFDE74==,C;E=ECFAFD8@,A+:EF,C,,EEEGFCEFG,EGGGFEDFDGG,EFGGGGGGAE8DD?8D=9FGGG6=33=;57,@FGFD6?C*93;9<@FEFF6EAFFEF6AFFB2>4@DBEB=52(5;D?AC6@>FD<@CEE?EEFF0;2?C;901((-991(.8:(2614AAFBF09((4)-)4(,-(4:4
@M04999:289:000000000-L3R54:1:1101:7537:8502 2:N:0:395
TGGGACTACTAGGGTATCTAATCCTGTTTGCTCCCCACGCTTTCGCATCTCAGCGTCAGTATCTGTCCAGAAGGCCGCCTTCGCCACCGGTATTCCTCCACATCTCTACGCATTTCACCGCTACACGTGGAATTCTACCTTCCTCTACAATACTCTAGTTAACCAGTTTTAAGTGCAATTCCTAGGTTGAGCCCGGGGCTTTCACACCTAACTTAATTATCCGCCTACATGCCCTTTACGCCCAGTCATTCCGATTAACGCTCGCACCCTCCGTATTCCCGCGGCTGCTGGCACGGAGTT
+
CACCCGFGGGGFGAFFGGFGFG9FGGGGGGGGG@FGGGGGGGGGD@CFCDEFCFCGGGGGGFEAD@EFGGGGDFFEEGGGGG?EBBEFFDCCGGGGGGGGGFGGGGGGGGDEGFGEGGGGDGGGGG7FF7CFGFGGFEGFGGGGFGGFGGFFFEFGFFGGGGGGCDAFGFFD9@@EF9CDGGGDEFGGGG,@;FG+9;C?CFFFF>F4)7>>CAAAAFFF+65@99>>@C4@EBEFB**):11;;;@3???6((36;)4;0322>>>0016?9<03()-4,(4(,496)),-33:;1((4
@M04999:289:000000000-L3R54:1:1101:17283:8537 2:N:0:395
TTGACTACTGGGGTATCTAATCCTGTTTCCTCCCCACGCTTTCGCATCTCAGCGTCAGTATCTGTCCAGAAGGCCGCCTTCGCCACCGGTATTCCTCCACATCTCTACGCATTTCACCGCTACACGTGGAATTCTCCCTTCCTCTACAATACTCCAGATAACCAGTCTTAAGTGCAATTCCCAGGTTGAGCCCGGGGCTTTCACACCTAACTTAATTATCCGCCTACATGCCCTTTACTCCCTTTCCTTCCGATTAACGCTTCCACCCTCCTAATTACTGCCGTTGCTGTCACCTAGTTCC
+
CCC8CE<FFC,F78FGFGFCFGGGCCEF6CEFFFGDF@FGDFFCDE@FGF<@,7BF6@FEFGGC@CC,CA8,CE@:F::FG@B,BCEC7F+=AFDFGGGGG<FCF,EA@FFEEGFFFFCCCEGFGDG,:+,::=@,CDD,@FFF,@,,67=EAFG8,D=,@===>D,==DCFD,?6+CFGGC?86DD@6,@CF8+**<C7AFFFFF*;)):69A8BC+191-:@F@D347>)7;3;39)1;1()/.))1./(//67.)((((()).::081(,))6)6)).(1(-(4))))))))(,.)))
@M04999:289:000000000-L3R54:1:1101:20122:8586 2:N:0:395
GACTACCAGGGTATCTAATCCTGTTTGCTCCCCACGCTTTCGCATCTCAGCGTCAGTATCTGTCCAGAAGGCCGCCTTCGCCACCGGTATTCCTCCACATCTCTACGCGTTTCACCGCTACACGTGGAATTCTACCTTCCTCTACAATACTCCAGATAACCAGTTTTAAGTGCAATTCCCAGGTTGAGCCCGGGGCTTTCACACCTAACTTAATTATCCGCCTACATGCCCTTTACGCCCAGTCATTCCGATTAACGCTCGCACCCTCCGTATTACCGCGGCTGCTGGCCAGGAGTTAGCC
+
CCCCCGGGGGGGGGGGGGGGGGGGGGGGGGGGGGGGGGGGGGGGGGGGGGGGGGGGGGGGGGGGGGGGGGGGGGGGGGGGGGGGGGGGDGGGGGGGGGGGGGGGGGGGGGGGGGGGGGGGGGGGGGGGGGGGGGGGGGGGGGGGGGFGGGGGGGGGGGGGGGGFGGGGGGGDGGGGFGFGGGGGGGGFGFGGGGGGGGGGFFFFFFFADFFFFFFFFFF=F=@?FFEFFFFFFFFF(69E0(534?5CC1?F<@EE091--4416:68:>:01?AF<(-(-1((()4>F((((-(.2-)-3
@M04999:289:000000000-L3R54:1:1101:2917:8587 2:N:0:395
GCCGACTACTAGGGTATCTAATCCTGTTTGCTCCCCACGCTTTCGCATCTCAGCGTCAGTATCTGTCCAGAAGGCCGCCTTCGCTACCGGTATTCCTCCACATCTCTACGCATTTCACCGCTACACGTGGAATTCTACCTTCCTCTACAATACTCTAGTTAACCAGTTTTAAGTGCAATTCCTAGGTTGAGCCCAGGGCTTTCACACCTAACTTAATTATCCGCCTACATGCCCTTTACGCCCAGTCATTCCGATTAACGCTCGCACCCTCCGTGTTACCGCGGCTGCTGGCACGGAGTTT
+
CCCCCGGGGE,<@EFDGFFFFGGFEGGGFFGGEFFGDGGDGGGGGGGDEGGGAFGGGGGEGGGGGGGGGCGGG8FGGGEGEFFEGCF==FGGGGGGCFEAFGGG,EDFGGGCEEFFFGGC+6FFGFFGGEE9EDGGGG8FGGGGGGGGA@FCF,EEF8FFDFEGFDFG8DFGGGDGDD7FC?FGGGFG8FDCG?FC60@7>ACCFFFFDF@DFFFF?FF?BE>D=D=B2@@E@DE=BFF4==B9=;EA)7CFE0@;?CF((/37(:>21:?B6?0(4<<4(79BF>9FF4:247?191?:)
@M04999:289:000000000-L3R54:1:1101:14486:8603 2:N:0:395
GACTACTAGGGTATCTAATCCTGTTTGCTCCCCACGCTTTCGCATCTCAGCGTCAGTATCTGTCCAGAAGGCCGCCTTCGCCACCGGTATTCCTCCACATCTCTACGCATTTCACCGCTACACGTGGAATTCTACCTTCCTCTACAATACTCCAGATAACCAGTTTTAAGTGCAATTCCCAGGTTGAGCCCGGGGCTTTCACACCTAACTTAATTATCCGCCTACATGCCCTTTACGCCCAGTCATTCCGATTAACGCTCGCACCCTCCGTATTACCGCGGCTGCTGGCCCGGATTTAGCC
+
CCCCCGGGGGGGGGGGGGGGGGGGGGGGGGGGGGGGGGGGGGGGGGGGGGGGGGGGGGGGGGGGGGFGGGGGGGGGGGGGGGGGGGGGGGGGGGGGGGGGGGGGGGGGGGGGGGGGGGGGGGGGGGGGGGGGGGGGGGGGGGGGGGGGGGGGGGGGGGGGGGGGGGGGGGGGGGGGFGFGGGCFGGFGGGFGGGGCGGGGFFFFFFFFDFFFEFFFFFFAFFFFFFFCFFFFFFFFFFFFFFEEEFEFF8@;@FFFFFFFFFFFBBBFF0?1149>B?>F>>;(157?B16192,(4)4>3
@M04999:289:000000000-L3R54:1:1101:3300:8621 2:N:0:395
AGGTAGACTACACGGGTATCTAATCCTGTTTGCTCCCCACGCTTTCGCATCTCAGCGTCAGTATCTGTCCAGAAGGCCGCCTTCGCCACCGGTATTCCTCCACATCTCTACGCATTTCACCGCTACACGTGGAATTCTACCTTCCTCTACAATACTCCAGATAGCCAGTTTTAAGTGCAATTCCCAGGTTGAGCCCGGGGCTTTCACACCTAACTTAATTATCCGCCCACATGCCCTTTACGCCCAGTCATTCCGATTAACGCTCGCACCCTCCGTATTACCGCGTCTGCTGGCACGGAGT
+
CCCCCGGGGGGGGGGGGGGGGGGGFEGGGGGGGGGGGGGGGGGDEGGGGGGGGGGGGFGEGGGGFFFFFGGGGGDCFGGCFFGGGGGGGGGGGCFFFGAFGGGGGGGGGGGGGGGCFGGFFGGEGGGGGGGG7DA8EGGGGGGGGGGGGGGGGFGGGFDEEGGFGFGGGCFGGGGGFGC?GFGGFG66D9?ECCFGCDG>DEFFFFFFFDFEEFFFFFF*885>@9@F@;1);358@;ECC(27417;@EF?6CE(611<B:14?BF9BBBFF09?:7(6><?9B96,8A2)26?>B0394
@M04999:289:000000000-L3R54:1:1101:20370:8625 2:N:0:395
CATTAGACTACCGGGGTATCTAATCCTGTTCGCTCCCCACGCTTTCGTCCATCAGCGTCAATCGGTATTTAGTAACCTGCCTTCGCAATCGGGGTTCTGTGTAATATCTATGCATTTCACCGCTACACTACACATTCCAGCTACTTCAATACTATTCAAGATTAACAGTATCAACGGCAGTTCTACAGTTAAGCTGCAGGTTTTCACCGCTGACTTATCAACCCGCCTACGGACCCTTTAAACCCAATAAATCCGGATAACGCTCGCATCCTCCGTATTACCGCGGCTGCTGGCACGGAGT
+
CCCCCGGGGGFGGGGDGGGGGGGGGGGGGGGGGGGGGGGGGGGEGGGGGGGGGGGGGGGEEGGGGGGDGGGGGGGGGGGFGGGGGGCFGGGGGGCFGGGAFFGGCFGGCGGGGGGGGGGGGGGFGGGGGGGFGGGGGGFGGGGGGGGGGGGGGGGGGG:EF?DDDFGGGGFGGGGGFCBCCFGGGGD?DGGGGGGGGF5CACFFFFFFFFFAFFFFFFFCFFB?FBFF@F?2=B>@FFF6?>E3?@0;3)9CE@B968<AFFF<?(26?>F<FF>6<::AF2:061((,4>?((,5(91(,
@M04999:289:000000000-L3R54:1:1101:28846:8692 2:N:0:395
GACTACTGGGGTATCTAATCCTGTTTGCTCCCCACGCTTTCGCATCTCAGCGTCAGTATCTGTCCAGAAGGCCGCCTTCGCCACCGGTATTCCTCCACATCTCTACGCATTTCACCGCTACACGTGGAATTCTACCTTCCTCTACAATACTCCAGATAACCAGTTTTAAGTGCAATTCCCAGGTTGAGCCCGGGGCTTTCACACCTAACTTAATTATCCGCCTACATGCCCTTTACGCCCAGTCATTCCGATTAACGCTCGCACCCTCCGTATTACCGCGGCTGCTGGCACGGAGTTAGCC
+
CCCCCGGFGGGGGGGGGGGGGGGGGGGGGGGGGGGDGGGGGGGGGGGGGGGGGGGGGGGGGGGGGGGGGGGGGGGGGGGGGGGGGGGG>?F?FFGGGGGGGGGGGGGGGGGGGGGGGGGGGGGGGGGGFGGGGGGGGGGGFGGGGGGGGGGGGGGGGGGGEGGGGDFGFGGGGGGGFGFGGGGGGFCGGFGG6EED>FGGFFFFEFFFFFF=AABFEF==F@F9:ECFFEDFB;3;?<@B;3647CCCEFF@FFFC?F0((429;?B?B0:?:BFAFFF9B>>>B>)2<4??BB>B2<DF:
@M04999:289:000000000-L3R54:1:1101:26910:8708 2:N:0:395
GGACTACCCGGGTATCTAATCCTGTTTGCTCCCCACGCTTTCGCATCTCAGCGTCAGTATCTGTCCAGAAGGCCGCCTTCGCCACCGGTATTCCTCCACATCTCTACGCATTTCACCGCTACACGTGGAATTCTACCTTCCTCTACAATACTCTAGTTAACCAGTTTTAAGTGCAATTCCTAGGTTGAGCCCAGGGCTTTCACACCTAACTTAATTATCCGCCTACATGCCCTTTACGCCCAGTCATTCCGATTAACGCTCGCACCCTCCGTATTACCGCGGCTGCTGGCACGGAGTTATC
+
CCCCCGGGGGGEGGGGGGGGGGGGGGGGGGGGGGGGGGGGGGGGGGGGGGFGGEGGGGFGGGGGGGGGGGGGGFCGGGGGFGGGGGGGGGGGGGGGGGGGDGGGGGGCGGGGGGGFGGEGGGGGGGG:F=EGGGFGFGGGGGGGGGGGGGGGGGFGGGFGGCFGGGGGGGGGDFGCFGFGGG:CGGGFCDGGFFCDGGGGFFFFFFFF@BEFFFFFFFF49=DFFF@45BFD2:EE=@F?9;04=EEFFFFFF;?CF?FF?B06>><??6>?(4?<DF:0>(4>B??F?0(,360>?F2-.
@M04999:289:000000000-L3R54:1:1101:24860:8715 2:N:0:395
AAGGACTACCAGGGTATCTAATCCTGTTTGCTCCCCACGCTTTCGCATCTCAGCGTCAGTATCTGTCCAGAGGGCCGCCTTCGCCACCGGTATTCCTCCACATCTCTACGCATTTCACTGCTACACGTGGAATTCTACCTCCCTCTGACACACTCTAGTTAGACAGTTTCAAATGCACGTCCCAAGTTGAGCTCGGGGATTTCACATCTGACTTATCTAACCGTCTGCGCTCGCTTTACGCCCAGTAATTCCGGTTAACGCTCGCACCCTACGTATTACCGCGGCTGCTGGCACGTAGTTT
+
CCCCCGGGGGGGGGGGGGGGGGGGGGGGGGGGGGGGGGGGGGGGGGGGGGGGGGGGGGGGGGGGGGGGGGGGGGGGGGGGGGGGGGGGGGGGGGGGGGGGGGGGGGGGGGGGGGGGGGGGGGGGGGGGFG:FFGGGGGGGGGGGGGGGGGGGGGGGGGGGGGGGGGGGGGGGGGGGFGFGGGGGFGFFGGGGFGGGGDDGFFFFFFFFFFFCFFFFFFFFFFFFFFFF@BFFBFDDFFFFDBFFFF<EEFFF89BF?AA?>6?FFF0;BFF?:B2<?<FF61629;BF??:B0,8?7?FF)
@M04999:289:000000000-L3R54:1:1101:27092:8747 2:N:0:395
GACTACAGGGGTATCTAATCCTGTTTGCTCCCCACGCTTTCGCATCTCAGCGTCAGTATCTGTCCAGAAGGCCGCCTTCGCCACCGGTATTCCTCCACATCTCTACGCATTTCACCGCTACACGTGGAATTCTACCTTCCTCTACAATACTCCAGATAACCAGTTTTAAGTGCAGTTCCCAGGTTGAGCCCGGGGCTTTCACACCTAACTTAATTATCCGCCTACATGCCCTTTACGCCCAGTCATTCCGATTAACGCTCGCACCCTCCGTATTACCGCGGCTGCTGGCACGGAGTTAGCC
+
CCCCCGGFFEE@FGGEGGGGGGGFG<8FFGFGEDGGGFFGGGGGGGGGFGGGFEEFFGGGGGGGGGGGFFCGGEGG@FGFEGGGFGGGDGGGGFGFGGGCFFGGGGFGGGCFGGCFEGGCCFGGGFCGGGGGEFFGFFGFCGGFGGFFGGFGGGF3==FGGGGG9FF=FGFFGFGADDFFFDFFGGGDGEGGG5?DDGGF9BFFEFFABCE6EA>F<FFD4=DDDEC?.6>5B37E@D9BD?4;<C?CF8,:12CEFB?1;079(8((426:<(64<(33>F>0??:(-()(423::)658
@M04999:289:000000000-L3R54:1:1101:11116:8781 2:N:0:395
AGACTACTCGGGTATCTAATCCTGTTTGCTCCCCACGCTTTCGCATCTCAGCGTCAGTATCTGTCCAGAAGGCCGCCTTCGCCACCGGTATTCCTCCACATCTCTACGCATTTCACCGCTACACGTGGAATTCTACCTTCCTCTACAATACTCCAGATAACCAGTTTTAAGTGCAATTCCCAGGTTGAGCCCGGGGCTTTCACACCTAACTTAATTATCCGCCTACATGCCCTTTACGCCCAGTCATTCCGATTAACGCTCGCACCCTCCGTATTACCGCGGCTGCTGGCACGGATTTATC
+
CCCCCGGFGGGGGGGGGGGGGFGGGGGGGGGGGGGGEGGGGG7FG@FFGEEGGGGGGGGGGGFGGGGGGGGFGGGGGGGGGGGGGGGEGGGGGGGGGGGGGGGGGGGGGGGGGGGGFGGGGGGGGGFFEGGGGGDFGGGFFGGGGFGFGGGGGGGFGGGGGGGGGGGGFFADFFGDFGFGGGDFGGF??FGGGC5DDDFGFFFFFFFFFFFEFFFFFFFFABD=@=B?CFFFF8@CE0<BFF(6746?CCFFFDFC3;@FB(4;F>F6??B<:?:B4<<;9,49;<:)5:(41,4(4<944
@M04999:289:000000000-L3R54:1:1101:18765:8795 2:N:0:395
GGGGACTACAAGGGTATCTAATCCTGTTCGCTCCCCACGCTTTCGTCCATCAGCGTCAATCGGTATTTAGTAACCTGCCTTCGCAATCGGGGTTCTGTGTAATATCTATGCATTTCACCGCTACACTACACATTCCAGCTACTTCAATACTATTCACGATTAACAGTATCAACGGCAGCTCTACAGTTAAGCTGCAGGTTTTCACCGCTGACTTATTAACCCGCCTACGCACCCTTTAACCCCAATAAATCCGGATAACGCTCGCATCCTCCGTTTTACCGCCTCTGCTGGCACGGAGTTC
+
CCC,@FCFFACFCFF8EACF,,=EFGGGG:FGGG@FFGEGGGGFGF@:,BFEGE@FBCFGG<,B6CEAFCFD@,66,4AFFGGC:@CF7B@E4@A,?<,9<,F?FEF<;DC;E??FE9F87+FFC,E<FGD::DAFFCFFF9DGFG,;=@FC,E8@,4+@D>FDBDDEEFG8,++10+*6==+=;3@:;:9EF8@DG6FGF>BFFF*0:5:56+4BEF>C9BA=652>5(6=@5B@4;<+4(,((6;)1//(302087=0((4(4((,4271(4).-)-3-0(((())))(-()-9((-3)
@M04999:289:000000000-L3R54:1:1101:10962:8796 2:N:0:395
GACTACAGGGGTATCTAATCCTGTTCGCTACCCATGCTTTCGAGCCTCAGCGTCAGTAACAGACCAGAGAGCCGCCTTCGCCACTGGTGTTCTTCCATATATCTACGCATTTCACCGCTACACATGGAGTTCCACTCTCCTCTTCTGCACTCAAGTCTCTCAGTTTCCGATGCTCTTCCTCAGTTAAGCTGAGGGCTTTCACATTCAGACTTAAAAGACCGCCTGCGCTCCCTTTACGCCCAATAAATCCGGACAACGCTTGCCACCTACGTATTACCGCGGCTGCTGGCACGTAGTTAGC
+
CCCCCGGGGGDGGGGGGGGGGGGGGGGGGGGGGGGGGGGGGGGGGGGGGGGGGGGGGGGGGGGGGGFGGGGGGGGGGGGGGGGGGGGGGGGGGGGGGGGGGGGGGGGGGGGGGGGGGGGGGGGGGGGFGGGGGGGGGGGGGGGGGGGGGGGGGGGGGGGGGGGGGGGGGGGGGGGGFGFGGGFGGGGGGGGGG?EGGGGGFFFFFFFFFFFFFFFFCFFFFFFFBB9@>DFFFFFCCDFFFF;D@FFFFF>>DFF?FFFFB?B:AFFFB??F>>8A>A091661>BF:?F?>BFFFFFFFA
@M04999:289:000000000-L3R54:1:1101:17707:8802 2:N:0:395
CTGACTACAGGGGTATCTAATCCTGTTTGCTTCCCACGCCTTCGCATCTCAGCGTCAGTATCTGTCCAGAAGGCCGCCTTCGCCACCGGTATTCCTCCACATCTCTACGCATTTCACCGCTACACGTGGAATTCTACCTTCCTCTACAATACTCTAGTTCACCAGTTTTAAGTGCAATTCCTAGGTTGAGCCCCGGGCTTTCACACCTAACTTTATTATCCGCCTACATGCCCTTTACGCCCAGTCATTCCGATTTACGCTCGCACCCTCCGTATTTCCGCCCCTGCTGACACCGAGTT
+
-6A<B<@E@CCCC66CE,,C;CF@EFFFDEF,CFD,,@:,BFE,B@:C<@6CFCC666C@C@<@F6C<C,CF<EF>CF7FE<FE:F,7>C7AC,CEEGFFF8??=AFGFG7@=E,5EF7E:+@4:+AFGGFGFFEDGGGED?3,@=E,@A,@DD:,=EA,@EEDDFFGG:8EAD?,3+@9=D?DEDF,@EA9?++=?CGFFA+=+3:4)::*A+4:E+=EF4)552>(9*>3@2>=EF(679(6=<<)1)./33?()9((4(,-(-1(1(4(8(4>)<)((((-(-1(.6(),(4(,:0
@M04999:289:000000000-L3R54:1:1101:21089:8804 2:N:0:395
TGACTACCGGGGTATCTAATCCTGTTTGCTCCCCACGCTTTCGCATCTCAGCGTCAGTATCTGTCCAGAAGGCCGCCTTCGTCACCGGTATTCCTCCACATCTCTACGCATTTCACCGCTACACGTGGAATTCTACCTTCCTCTACAATACTCCAGATAACCAGTATTAAGTGCAATTCCCATGTTGAGCCCGTGGCTTTCACACCTACCTTATTTATCACCCTCCATGCCCTTTACGCCCAGTCATTCCGATTAACACTCGTACCCCCCGTCTTACTTCGTCTGCTGGCACGCAGTTGGC
+
CCCCCGG@+++F66EFG96C,;F<CEE<,CCFCF@G@F7B@E,,6BBEF9,CF@FG:EFDA<<CC<E@9FG8AFGGGGCF7,@DFGC+@=FGBFGGGCF8=?E?EEF@@+@@E<@<E:CC=B4F+4,+4=E@ED,EE?4=DGG,,@=23=DEGGA=,@AD3=28,+,@D,,2,@D,9=C++=+1@,7,,4:;131*;*;7?+1+*:9*)0:<*+=9AA9*+07@(8(/*.7B=(0/*(-:7(((7.<?).(((/66<)()(((/,(4((4(4((-:-)-6(.-8659?((.)-(,,42)((
@M04999:289:000000000-L3R54:1:1101:14344:8824 2:N:0:395
GGTCGACTACTGGGGTATCTAATCCTGTTTGCTACCCACGCTTTCGAGCATGAACGTCAGTGTTATCCCAGGAGGCTGCCTTCGCCATCGGTATTCCTCCACATCTCTACGCATTTCACTGCTACACGTGGAATTCTACCTCCCTCTGACACACTCTAGTTAGACAGTTTCAAATGCACGTCCCAAGTTGAGCTCGGGGATTTCACATCTGGCTTATCTAACCGTCTGCGCTCGCTTTACGCCCAGTAATTCCGATTAACGCTCGCACCCTACGTATTACCGCGGCTGCTGGCCCTGAGTT
+
BCBCBEGGGGGACFGGGGGGGGGDGGGGGGGG9FGFGFGGGGEGG:DFGGFC@FGGGCFEFFGGGGA6FFG?@FGGGGGGFGGC:FCFFFGGGFGGGGGGGGFFFCDFGGGG,CFFAEFFGGGDF?F:=ACGCGGDE>FGGGFEEFC8;EFFAEFEFGFGFA=9,6@DFGFCFCG=FCFFGGDGA,DEFE8@?8@C6?C>>FF9FFFFCEE=CCF>EFFFFA=:5AB2:2=@@>B>=>/B<?@B@D;37??5C8;3;0)71>FF9>14,8?<?08<4:4)4(717601:3)3((-(.((.6
@M04999:289:000000000-L3R54:1:1101:12147:8827 2:N:0:395
TGTCAGACTACCAGGGTATCTAATCCTGTTTGCTCCCCACGCTTTCGCATCTCAGCGTCAGTATCTGTCCAGAAGGCCGCCTTCGCCACCGGTCTTCCTCCACATCTCTACGCATTTCACCGCTACACGTGGAATTCTACCTCCCTCTACAATACTCCAGATAACCAGTTTTAAGTGCAATTCCCAGGTTGAGCCCGGGGCTTTCACACCTAACTTAATTATCCGCCTACATGCCCTTTACGCCCAGTCATTCCGATTAACGCTCGCACCCTCCGTATTACCGCGCCTGCTGGCACGGAGT
+
CCCCCGGGGGGGGGGGGGGGGGGGGGGGGGGGFGGGGGGGGGGGGGGGGGGGGGFGGGGGGGGGGGGGGGGGGGGGGGGGGGGGGGGGGGGGG@FGGGGGGGGGGGGGGGGGGGGGGGGGGGGGGGGGGGGGGG,DGGGGGGGGGGGGGGGGGGGGGGGGFGGGGGGGGGGGGGGGBFFGGGGGGGGGGGFGGGGGG>DGEFFFFFFFEFFFFFFFFFFFCEEE>9>25@2?5@@@FDFFE@DBF;DEFFFFFFF@FFF3CB>BF>>FFF66?FB(8?F249:9>(,::6:?01:4(4994
@M04999:289:000000000-L3R54:1:1101:18320:8855 2:N:0:395
GACTACTCGGGTATCTAATCCTGTTTGCTCCCCACGCTTTCGTCCATCAGCGTCAATCGGTATTTAGTAACCTGCCTTCGCAATCGGGGTTCTGTGTAATATCTATGCATTTCACCGCTACACTACACATTCCAGCTACTTCAATACTATTCAAGATTAACAGTATCAACGGCAGTTCTACAGTTAAGCTGCAGGTTTTCACCGCTGACTTATCAACCCGCCTACGGACCCTTTACACCCAATAAATCCGGATAACGCTCGCATCCTCCGTATTACCGCGGCTGCTGGCACGGAGTTAGCC
+
CCCCCGGGGGD@EGGGGGGGGGGGGGGGGGGGDGGGD@FGGGGGGEGGGGGGGGGGGGGGGGGGFGGGGGGGGGGFEGGCEEEGFGGEGGGGGGGGGGCFGFGDGGGGGGGGGGGDFGGGGGGGGGGGGGGGGGGGCGDGGGGGGGFGGFGFGCGGCFGGGGDGGGF8ADCG6CCFFGFGGGFGGGFCFGDDGGGGFCFGFF?BDF9>DFEFEFFFDFEF>A>FF2>>=BFDFFF*7;3?;;344>CEE>B60?FFF9?F@9>?B>)5?03?:?<>BF6>(((33>:22(26290<B24:4
@M04999:289:000000000-L3R54:1:1101:15021:8902 2:N:0:395
TTTGACTACCCGGGTATCTAATCCTGTTTGCTCCCCACGCTTTCGCATCTCAGCGTCAGTATCTGTCCAGAAGGCCGCCTTCGCCACCGGTATTCCTCCACATCTCTACGCATTTCACCGCTACACGTGGAATTCTACCTTCCTCTACAATACTCTAGTTAACCAGTTTTAAGTGCAATTCCTAGGTTGAGCCCAGGGCTTTCACACCTAACTTAATTATCCGCCTACATGCCCTTTACGCCCAGTCATTCCGATTAACGCTCGCACCCTCCGTATTACCGCGGCTGCTGGCACGGAGTT
+
CCCC?FGGGGGGGGGGGGGGGGGGGGGGGGGGGGGGGGGGGGGGGGGGGGGGDGGGGGGGGGGGGGGGFDFGGGGGGGGGGGGGGGGGGCGGGGGGGGGGGGGGGGGGGFGGGGGGGGGGGGGGGGGGFGGGGGGFFGGGGGGGGGGGGGGGGGGGGFFFFGGGGGGGGGGGCGFGFGFGGGGFC6EFGEFGGF?CCDDGFFFFFFFFF@EFFFFA?FFFFFAFFD?D=EFFFFFFFFEBF@0;;=@EFEEFF;?FF9ED>DF099B9B?FFFB?B4>>A?9>99>>?74:?:?:9(18:
@M04999:289:000000000-L3R54:1:1101:7493:8934 2:N:0:395
AGGACTACAGGGGTATCTAATCCTGTTCGCTACCCATGCTTTCGAGCCTCAGCGTCAGTAACAGACCAGAGAGCCGCCTTCGCCACTGGTGTTCTTCCATATATCTACGCATTTCACCGCTACACATGGAGTTCCACTCTTCTCTTCTGCACTCAAGTCTCTCAGTTTCCGATGCTCTTCCTCAGTTAAGCTGAGGGCTTTCACATTCAGACTTAAAAGACCGCCTGCGCTCCCTTTACGCCCAATAAATCCGGACAACGCTTGCCACCTACGTATTACCGCGGCTGCTGGCACGTAGTTT
+
CCCCCGGGGGGGGGGGGGGGGGGGGGGGGGGGGGGGGGGGGGGGGGGGGGGGGGGGGGGGGGGGGGGGGGGGGGGGGGGGGGGGGGGGGGGGGGGGGGGGGGGGGGGGGGGGGGGGGGGGGGGGGGGGGGGGGGGGGGGGFGGGGGGGGGGGGGGGGGGGGGGGGGGGGG>EGGGGFGFGGGGGFGGGGDGGFDGFGCFGFFFFFFFFE<EFFFFFFFFFF5>AAFFFB>>>=@FFFFFFF;FFFDFFFFFEF0?>><60::?BFBFFFFB7(.<<7AF9:29;9B9:7>06?<?2,4?))
@M04999:289:000000000-L3R54:1:1101:5351:8945 2:N:0:395
GACTACCCGGGTATCTAATCCTGTTTGCTCCCCACGCTTTCGCATCTCAGCGTCAGTATCTGTCCAGAAGGCCGCCTTCGCCACCGGTATTCCTCCACATCTCTACGCATTTCACCGCTACACGTGGAATTCTACCTTCCTCTACAATACTCCAGATAACCAGTTTTAAGTGCAATTCCCAGGTTGAGCCCGGGGCTTTCACACCTAACTTAATTATCCGCCTACATGCCCTTTACGCCCAGTCATTCCGATTAACGCTCGCACCCTCCGTATTACCGCGGCTGCTGGCACGGAGTTAGCC
+
CCCCCGGGGGGGGGGGGGGGGGGGGGGGGGGGGGGDGGGGGGGGCFFGGG8FGGGGGGGGGGGGGGGGGGGGGGGGGGGGGGGGGGGGGGGGGGGGGGGGGGGGGFGGGGGGGGGGGGGGGGGGGGGGGGFFFGGGGGGGFGGGGGGGGGGGGGGCFGGGGGGEGGGGGGGGGGGGFGFGGGFEGGFFGGGGGGGG>DF7BFFFFFFFDEFFFFFFEFFFFFFFBEF<E@DED@FFF@@>DFFFFF5<CFFFD@?EBBFB6;>F9?B?BBBF?F4<>?>>6;>16:>:::B?BFB:<<9A.
@M04999:289:000000000-L3R54:1:1101:16712:8956 2:N:0:395
AGACTACTAGGGTATCTAATCCTGTTCGCTCCCCACGCTTTCGTCCATCAGCGTCAATCGGTATTTAGTAACCTGCCTTCGCAATCGGGGTTCTGTGTAATATCTATGCATTTCACCGCTACACTACACATTCCAGCTACTTCAATACTATTCAAGATTAACAGTATCAACGGCAGTTCTACAGTTAAGCTGCAGGTTTTCACCGCTGACTTATTAACCCGCCTACGGACCCTTTAAACCCAATAAATCCGGATAACGCTCGCATCCTCCGTATTACCGCGGCTGCTGGCACGGAGTTAGC
+
CCCCCGGGGGGGGGGGGGGGGGGGGGGGGGGGGGGGGGGGGGGGGGGGGGGGGGGGGGGGGGGGGGGGGGGGGGGGGGGGGGGGGGGGGGGGGGGGGGGGGGGGGGGGGGGGGGGGGGGGGGGGGGGGGGGGGGGGGGGGGGGGGGGGGGGGGGGGGGGGGGGGGGGGGGGGGGGGFGFGGGGGGGGGGGGGGGGGGGGGFFFFDFFFFFFFFFFFFFF@DFAADFF=@FFFFFFFFFFFFFFFEFFFF@FFFFFFF@FFFFFBFFFFFFBF:?BFFFBFB>>FF<??FFFFF1;6?FFF6
@M04999:289:000000000-L3R54:1:1101:24577:8980 2:N:0:395
GACTACTGGGGTATCTAATCCTGTTTGCTCCCCACGCTTTCGCATCTCAGCGTTAGTATCTGTCCAGAAGGCCGCCTTCGCCACCGGTATTCCTCCACATCTCTACGCATTTCACCGCTACACGTGGAATTCTACCTTCCTCTACAATACTCTAGTTAACCAGTTTTAAGTGCAATTCCTAGGTTGAGCCCAGGGCTTTCACACCTAACTTAATTATCCGCCTACATGCCCTTTACGCCCAGTCATTCCGATTAACGCTCGCACCCTCCGTATTACCGCGGCTGCTGGCACGGAGTTAGCC
+
CCCCCGGGGGGGGGGGGGGGGGGGGGGGGDFGGGGGGGGGGGGGGGGGGGGGGGGGGGGGGGGGGFGFGGGGGGGGGGGGGGGGGGGGGGGGGGGGGGGGGGGGGGGGGGGGGGGGGGGGGGGGFGGFGGGGGGGGGGGGGGGGGGFGGGFGGGGGGGGGGGCEEGGGGGF=FGGGFGFGGGFBDE?GGFE?7FEGGGGGFFFFFFFFDFFB5FFFC>+:FFFFFECEEFBEB6CFFFFFF>=EFCEFEF@(6?EFDB;0:B>96:4:B9<6<7BA28>9;;6>6084?(<2(-(-1<524
@M04999:289:000000000-L3R54:1:1101:23659:8997 2:N:0:395
GACTACTGGGGTATCTAATCCTGTTCGCTCCCCACGCTTTCGTCCATCAGCGTCAATCGGTATTTAGTAACCTGCCTTCGCAATCGGGGTTCTGTGTAATATCTATGCATTTCACCGCTACACTACACATTCCAGCTACTTCAATACTATTCAAGATTAACAGTATCAACGGCAGTTCTACAGTTAAGCTGCAGGTTTTCACCGCTGACTTATCAACCCGCCTACGGACCCTTTAAACCCAATAAATCCGGATAACGCTCGCATCCTCCGTATTACCGCGGCTGCTGGCACGGATTTAGCC
+
CCCCCGGGGGGGGGGGGGGGGGGGGGGGGGGGGGGGGGGGGGGGGGGGGGGGGGGGGGGEGGGGGGGGGGGGGGGGGGGGGGGGGGGGGGGGGGGGGGGGGGGGGGGGGGGGGGGGGGGGGGGGGGGGGGGGGGGGGGGGGGGGGGGGGGGGGGGGGGGGGGGGGGGGGGGEGGGGFGFGGGGGGGGGGGGGGGGGGGGGFFFDFFFFFFFFFFFFFFDFFFF=B@=FFFFFDECFFFFFDDFEE6CFEBFFFFFEFFFFFFFFFFBBFFFFF7>BA?>B>BFFFBB:???:013,4ABA8
@M04999:289:000000000-L3R54:1:1101:6441:9077 2:N:0:395
GTGTCGACTACCAGGGTATCTAATCCTGTTTGCTCCCCACGCTTTCGCATCTCAGCGTCAGTATCTGTCCAGAAGGCCGCCTTCGCCACCGGTATTCCTCCACATCTCTACGCATTTCACCGCTACACGTGGAATTCTACCTTCCTCTACAATACTCCAGATAACCAGTTTTAAGTGCAATTCCCAGGTTGAGCCCGGGGCTTTCACACCTAACTTAATTATCCGCCTACATGCCCTTTACGCCCAGTCATTCCGATTAACGCTCGCACCCTCCGTATTACCGCGGCTGCTGGCCCGGAGT
+
CCCCCGGGGGGGGGGGGGGGGGECFGGGGGGGGGGGGGGGGGGGGGGGGGGGGGGGGGGGGGGGGGGGGGGGGGGGGGGGGGGGGGGGGGGGGGGGGGGGGGGGFGGGGGGGGGGGGGGGGGGGGGGGGGGGGGGGGGGGGGGGGGGGGGGGGGGGGGGGGGGGGGGGGGGGGGGGFGFGGFGGGGGGGGGGGFGGGGGGEFFFFFFFFFFFFFFFFFFFFFFFFBD?=DFEEF@FEDFFE@D@F0<EF<EC?EFFFD@FF?>:49F>FFF<:06?0::)49:091>6>?F?(((4-3(4-
@M04999:289:000000000-L3R54:1:1101:11794:9103 2:N:0:395
GCGACTACTGGGGTATCTTATCCTGTTTGCTCCCCACGCTTTCGCATCTCAGCGTCAGTATCTGTCCAGAAGGCCGCCTTCGCCACCGGTATTCCTCCACATCTCTACGCATTTCACCGCTACACGTGGAATTCTACCTTCCTCTACAATACTCTAGTTAACCAGTTTTAAGTGCAATTCCTAGGTTGAGCCCAGGGCTTTCACACCTAACTTAATTATCCGCCTACATGCCCTTTACGCCCAGTCATTCCGATTAACGCTTGCACCCTCCGTATTACCGCGGCTGCTGGCACGGATTT
+
CCCCCGGGGGGGGGGGGGGGGGGGGGGGGGGGGGGGGGGGGGGFG,CFGGGGGGGGGGGFGGGGGGGGGGFGFGGGGGGGGGGGGGGGDGGGGGGGGGGGGGGEGGGGGGGGGGGGGGGGGGGGGGGFEGFGCGGGGFGGGGGGGGGGGGGGGGGFAFGGGGFGFGGGGGGGGGGGFGFG?FGG8EGCFCFGGGCFDGGGFAAFAFFFFEDFFFFFEFFFFDFDFAD(6*7=BEDFCE>A=20(6@FF<CFE0:?FFC09<((/)7;;;F?FF:BF2:<(((9>9;?DD??:<230((5
@M04999:289:000000000-L3R54:1:1101:12436:9116 2:N:0:395
GGGACTACCGGGGTATCTAATCCTGTTTGCTACCCACGCTTTCGAGCATGAACGTCAGTGTTATCCCGGGAGGCTGCCTTCGCCATCGGTATTCCTCCACATCTCTACGCATTTCACTGCTACACGTGGAATTCTACCTCCCTCTGACACACTCTAGTTTGACAGTTTCAAATGCACGTCCCAAGTTGAGCTCGGGGATTTCACATCTGACTTATCTAACCGTCTGCGCTCGCTTTACGCCCAGTAATTCCGATTAACGCTCGCACCCTACGTATTACCGCGGCTGCTGGCACGGAGTTAC
+
CCCCCGGGGGGGGGGGGGGGGGGGGGGGGGGGGGGGGGGGGGGGGGGGGGGGGGGGGGGGGGGGGGGGGGGGGGGGGGGGGGGGGGGGGGGGGGGGGGGGGGGGGGGGGGGGGGGGGGGGGGGGGGGGGGGGDGGGGGGGGGGGGFGFGGGGGGGGDGGGGFGGGGGFGGGGGGGGF?FGDGGGFFGGGCGDGEGDDGGGFFFFFFFFFFFFFFFFFFFF>=@FF9CF=>9;9:;?FF;DFFF?;C5CFFFFF?@BFFF04<>B>B3:?FB(4>4>BBFB67>>F;BFF:BFF090(41<)
@M04999:289:000000000-L3R54:1:1101:9549:9121 2:N:0:395
AGAGACTACCGGGGTATCTAATCCTGTTTGCTCCCCACGCTTTCGCATCTCAGCGTCAGTATCTGTCCAGAAGGCCGCCTTCGCCACCGGTATTCCTCCACATCTCTACGCATTTCACCGCTACACGTGGAATTCTACCTTCCTCTACAATACTCTAGTTAACCAGTTTTAAGTGCAATTCCTAGGTTGAGCCCAGGGCTTTCACACCTAACTTAATTATCCGCCTACATGCCCTTTACGCCCAGTCATTCCGATTAACGCTCGCACCCTCCGTATTACCGCGGCTGCTGGCACGGAGTT
+
CCCCCFGGGGGGGGGGGGGGCEEGGGGGGFGGGGGGGGGEGGGGGGGGGGGGFFEGGGGGGGGGFGGGGGGG<EGGGCFEGGGGGGGGGGGGGGFGGGGGGGGGGGGGGGGGGGGGGGG+=CFGFGCGFGEDCGGGGGGGGGGGGGFGF8EFGGGGGGGG::FFB+EDDFFFFFGGAFFFGGGGG,@CF?6FGFGGGGGGFFFFFFFEFE@BEFAFFC9EFEDF=@FDECEE3:@>@=E5;>;014;<C<?5@?F;;;C217@2>B;90:?B>:60:)6<<>>97692:F78:?211(42
@M04999:289:000000000-L3R54:1:1101:20006:9135 2:N:0:395
CGGGTGACTACACGGGTATCTAATCCTGTTCGCTCCCCACGCTTTCGCCCATCAGCGTCAATCGGTATTTAGTAACCTGCCTCCGCAATCGGGGTTCTGTGTAATATCTATGCATTTCACCGCTACACTACACATTCCAGCTACTTCAATACTATTCAAGATTAACAGTATCAACGGCAGTTCTACAGTTAAGCTGCAGGTTTTCACCGCTGACTTATCAACCCGCCTACGGACCCTTTAAACCCAATCAATCCGGATAACGCTCGCATCCTCCGTCTTACCGCGCCTGCTGGCACGGAGT
+
CCC<BFGGGFGFFGGDFGGGGFGFGGFGGGA@F:FFFEGGGGGEEGG,@FFGGGGGGGGGCCFGG:<@,FFGGGGGGCEEFFEFGGEE7EFGGEGGGCF,AFFA;AFFGGEFFGG?<FGGGGGG7FEGE8<4ADFCGGG;FFGFGFFFCFGGG,33>FGCFFCGGFGCDDEFGFFE5C59;+?,@DFGGGG,@FFGGG57*319A=FFA9=A=F>@69B<6@BD9=@?FD==?6906(66)7@F;D@D(./?EDFB(((.)21,,299037?DF9B(26)623;7(416<B28:?<2000-
@M04999:289:000000000-L3R54:1:1101:12757:9212 2:N:0:395
GTTCCGACTACTGGGGTATCTAATCCTGTTTGCTCCCCACGCTTTCGCATCTCAGCGTCAGTATCTGTCCAGAAGGCCGCCTTCGCCACCGGTATTCCTCCACATCTCTACGCATTTCACCGCTACACGTGGAATTCTACCTTCCTCTACAATACTCTAGTTAACCAGTTTTAAGTGCAATTCCTAGGTTGAGCCCAGGGCTTTCACACCTAACTTAATTATCCGCCTACATGCCCTTTACGCCCAGTCATTCCGATTAACGCTCGCACCCTCCGTATTACCGCGGCTGCTGCCCCGGATT
+
CCCCCGGGGGGGGGGGGGGGGGGGGGGGGGGGGGGGGGGGGGGGGGGGGGGGGGGGGGGGGGGGGGGGGGGGGGG@FGGGGGGGGGGGGGGGG:FGGGGGGGGGDGGGGGGGGGGGGGGGGGGGGGGGGGGGGGGGGGGGGGGGGGGGGGGFGGGGGGGGGFGGGGGGGGGGGGGGFGFGGGGGGFFCGGGGGGGGGGGDDFFFFFFFFFFFFFFFEFFFFFFFFFFFDF@EFFFDFFFFF?@@>D?3=EFE?EEFFFFEF?980,79>;?B?024?08)5<:B>969>F>?).(-7;90(
@M04999:289:000000000-L3R54:1:1101:13843:9217 2:N:0:395
GACTACTGGGGTATCTAATCCTGTTCGCTCCCCACGCTTTCGTCCATCAGCGTCAATCGGTATTTAGTAACCTGCCTTCGCAATCGGGGTTCTGTGTAATATCTATGCATTTCACCGCTACACTACACATTCCAGCTACTTCAATACTATTCAAGATTAACAGTATCAACGGCAGTTCTACAGTTAAGCTGCAGGTTTTCACCGCTGACTTATCAACCCGCCTACGGACCCTTTAAACCCAATAAATCCGGATAACGCTCGCATCCTCCGTATTACCGCGGCTGCTGTCACGGAGTTAGCC
+
CCCCCGGGGGGGGGGGGGGGGGGGGGGGGGGGGGGGGFGGGGGGGEGGGGGGGGGGGGGGGGGGGGGGGGGGGGGGGGGGGEGGGGGGGGGGGGGGGGGGGCFGGGGGGGGGGGGGGGGGGGGGGGGGGGGGGFGGGGGGGGGGGGGGGGGGGGGGGGGGGGGGGGGGGGGGGGDGFGFGGFGGGFFFGGGGGGG??FGGFFABFFEFFFFFFFFFFF4:>B>DFFFDFFFFD=CC9>;EFFFF@EFFFFF?0;AEFB?@F96?>?BBBFBBFFFFF?07;;BFFBB)))-80(-3:>2).
@M04999:289:000000000-L3R54:1:1101:28868:9226 2:N:0:395
CGACTACCAGGGTATCTAATCCTGTTTGCTCCCCACGCTTTCGCATCTCAGCGTCAGTATCTGTCCAGAAGGCCGCCTTCGCCACCGGTATTCCTCCACATCTCTACGCATTTCACCGCTACACGTGGAATTCTACCTCCCTCTGACACACTCTAGTTAGACAGTTTCAAATGCACGTCCCAAGTTGAGCTCGGGGATTTCACATCTGACTTATCTAACCGTCTGCGCTCGCTTTACGCCCAGTAATTCCGATTAACGCTCGCACCCTACGTATTACCGCGGCTGCTGGCACGTAGTTAGC
+
CCCCCGFGGGGGGGGGGGGGGGGGGGGGGGGGGGGGGGGGGFGGG@GGGGGGGGGGGGGGGGGGGGGGGGGGGGGGGGGGGGGGGGGGGGGGCGGGGGGGGGGGGGGGGGGGGGGGGDGGGGGGGGGGGGGGFGGGFGGGGGGGGGGGGGGFGGGGGGCGFGGGGGGGGGGGGGGGFGFGGGGGFGGGGGGGGGGGDGGGFFFFFFFFFFFFFFFFFFFFFDDFBEFB@DBFDFFCF<?FBFFFF?EEFFFFF;?FB?>BFFFFFBB?FFB:)6>D>48249BBF?:27?F?::0((.-6)
@M04999:289:000000000-L3R54:1:1101:19718:9236 2:N:0:395
AGACTACTAGGGTATCTAATCCTGTTTGCTCCCCACGCTTTCGCATCTCAGCGTCAGTATCTGTCCAGAAGGCCGCCTTCGCCACCGGTATTCCTCCACATCTCTACGCATTTCACCGCTACACGTGGAATTCTACCTTCCTCTACAGTACTCTAGTTAACCAGTTTTAAGTGCAATTCCTAGGTTGAGCCCAGGGCTTTCACACCTAACTTAATTATCCGCCTACATGCCCTTTACGCCCAGTCATTCCGATTAACGCTCGCACCCCCCGTATTACCGCGGCTGCCTGCACGGAGTTAGC
+
CCCCCGGGGGGGGGGGGGGGGGGGFGGGGGGGGGGGGGGGGGGGGGGGGGGGGGGGGGGGGGGFGGGGGGGGFGGGGGGGGDGEGGGDFGGFGGGGGFFGGGGGGGGGGGGGGGGGGGGGGGGGGGGGGGGGFGGGGGGGGGGGGGGGGGGGGGGFFGGDGGGGDCDGFDFGGGGGFGFGGGGFGGFGGGGGGGCDD7DFFFFFFAFFFFFFFFFFEFFFFFFFFFBFFFEDFFF=E=>A25@6BFCC?C8?0;;?320;;6;(696(299?;0:A2<0;-4101(().413:(((,4)))
@M04999:289:000000000-L3R54:1:1101:18167:9237 2:N:0:395
GGGACTACTGGGGTATCTAATCCTGTTTGCTCCCCACGCTTTCGCATCTCAGCGTCAGTATCTGTCCAGAAGGCCGCCTTCGCCACCGGTATTCCTCCACATCTCTACGCATTTCACCGCTACACGTGGAATTCTACCTCCCTCTACAATACTCCAGATAACCAGTTTTAAGTGCAATTCCCAGGTTGAGCCCGGGGCTTTCACACCTAACTTAATTATCCGCCTACATGCCCTTTACGCCCAGTCATTCCGATTAACGCTCGCACCCTCCGTATTACCGCGGCTGCTGGCCCGGAGTTAC
+
CCCCCGGGGGGGGGGGGGGGGGGGGGGGGGGGGGEFGGGGGGGGGGDGGGGGGGGGGGGGGGGGGGGGGGGGGGGGFEGEGGGGGGGGGGDGGGGGGGGGGGGCFDFGGGGGGGGGGFGGGGGGGGGGGGGGGEGFGCFFGGGGFEGGGFGDGGGGGGGGGGGGGGGGFFFGFGGGFGFGGFDGFGGGGGGGFGEG5CDGFFFFFFFFEBBFFFFFCAB?FDFDF(7;CC@EFE;4497DB@0=EEFE?CE@;@@04<;91:>>BFFFF2:>6?BBA>>607904308)(((-,2(-80.)
@M04999:289:000000000-L3R54:1:1101:21136:9244 2:N:0:395
TGACTACTGGGGTATCTAATCCTGTTCGCTCCCCACGCTTTCGTCCATCAGCGTCAATCGGTATTTAGTAACCTGCCTTCGCAATCGGGGTTCTGTGCAATATCTATGCATTTCACCGCTACACTACACATTCCAGCTACTTCAATACTATTCAAGATTAACAGTATCAACGGCAGTTCTACAGTTAAGCTGCAGGTTTTCACCGCTGACTTATTAACCCGCCTACGGACCCTTTAAACCCAATAAATCCGGATAACGCTCGCATCCTCCGTATTACCGCTGCTGCTGGCACGGAGTTAGC
+
CCCCCGGGGGGGGGGGGGGGGGGGGGGGGGGGGGGGGGGGGGGGGGGGGGGGGGGGGGGGGGCGGGGGGGGGGGGGGGGGGGGGGGGGGGGGGGGGGGGGGGGGGGGGGGGGGGGGGGGGGGGGGGGGGGGFGGGGGGGGGGGGGGCGGGGGGGGGGGGGGGGGGGGGGGGGGGGGFGFGGGGGGGGGGGGGDFGGGGGGFFFFEFFB5@EFFFFFFF9>?AFFFFFFFFFFFFEECCBFFFFFEF3)<;9BDFFFEF@<DBF>F9><ABF:1::)4<(,(49?D>7:B?:4(-(4?7)..
@M04999:289:000000000-L3R54:1:1101:19597:9272 2:N:0:395
GACTACAGGGGTATCTAATCCTGTTTGCTCCCCACGCTTTCGCATCTCAGCGTCAGTATCTGTCCAGAAGGCCGCCTTCGCCACCGGTATTCCTCCACATCTCTACGCATTTCACCGCTACACGTGGAATTCTACCTTCCTCTACAATACTCTAGTTAACCAGTTTTAAGTGCAATTCCTAGGTTGAGCCCGGGGCTTTCACACCTAACTTAATTATCCGCCTACATGCCCTTTACGCCCAGTCATTCCGATTAACGCTCGCACCCTCCGTATTACCGCGGCTGCTGGCACGGAGTTAGCC
+
CCCCCGGGGGGGGGGGGGGGGGGGGGGGGGGGGGGGGGGGGGGGGGGGGGGGGGGGGGGGGGGGGGGGGGGGGGGGGGGGGGGGGGGGGGGGGGGGGGGGGGGGGGGGDGGGGGGGGGGGGGGGGGGGGGGGGGGGGGGGGGGGGGGGGGGGGGGGGGGGGGGGGGGGGGGGGGGGFGFGGGGGGGGGGGGEGGGGGGGGFFFFFFFFFFFFFFFFFFFFFFFDFFFFFBFFFFFFFFBBDFFFFFE?CE?3<@FCDFF?BF99>B???>FFBFBBBB>F6>>>B0:(,(31;04?72<A:
@M04999:289:000000000-L3R54:1:1101:16189:9276 2:N:0:395
CGACTACCCGGGTATCTAATCCTGTTCGCTCCCCACGCTTTCGTCCATCAGCGTCAATCGGTATTTAGTAACCTGCCTTCGCAATCGGGGTTCTGTGTCATATCTATGCATTTCACCGCTACACTGCACATTCCAGCTACTTCAATACTATTCAAGATTAACAGTATCAACGGCAGTTCTACAGTTAAGCTGCAGGTTTTCACCGCTGACTTATCAACCCGCCTACGGACCCTTTAAACCCAATAAATCCGGATAACGCTCGCATCCTCCGTATTACCGCGGCTGCTGGCACGGAGTTAGC
+
CCCCCGGGGGGGGGGGGGGGGGGGGGGGGGGGGGGGGGGGGGGGGGGGGGGGGGGGGGGGGGGGGGGGGGGGGGGGGGGGGGGGGGGGGGGGGGGGGGGGGGGGGGGGGGGGGGGGGGGGGGGGGGGGGGGGGGGGGGGGGGGGGGGGGGGGGGGGGGGGGGGGGGGGGGGGGGGGFGFGGGGGGGGGGGGFGGGGGGGGFFFFFFDBFFFFFFFFFFFFFFFFDFF9@FF@@DFEEFFFFDD83<EFFFFF;;DFFFF?FFFBFFFFF:6??BFFFA0;;B>FFFD0>FFFFF911:9).
@M04999:289:000000000-L3R54:1:1101:12673:9284 2:N:0:395
TTGACTACCGGGGTATCTAATCCTGTTTGCTCCCCACGCTTTCGCATCTCAGCGTCAGTATCTGTCCAGAAGGCCGCCTTCGCCACCGGTATTCCTCCACATCTCTACGCATTTCACCGCTACACGTGGAATTCTACCTTCCTCTACAATACTCCAGATAACCAGTTTTAAGTGCAATTCCCAGGTTGAGCCCGGGGCTTTCACACCTAACTTAATTATCCGCCTACATGCCCTTTACGCCCAGTCATTCCGATTAACGCTCGCACCCTCCGTATTACCGCGGCTGCTGGCACGGGGTTAC
+
CCCCCGGGGGGGGGGGGGGGGGGGGGGGGGGG8FCFGGGGGGGGGDGEGGGGGGGGGGGGGGGGGGGGGGGGGGGGGGGGGGGGGGGGGGGGGGGGGGGGGGGGGGGGGGGGGGGGGGGGGGGGGGGGGGGGFGGGGGGGGGGGGGGGGGGGGGDGGGGGGGGGGFGGGGGGGGGGFGFGGGGGGGGGFGGCFGGCCDCCFFFFFFFFFFFFFFFFFFFEF@FDDFFF?5;@DFFECC;BF6<(;EFFFFFF<D36AF021<FBBFF<:BF;<:?:9AA0909F99:??(4<73((-411.
@M04999:289:000000000-L3R54:1:1101:27262:9289 2:N:0:395
AGCGACTACTCGGGTATCTAATCCTGTTCGCTACCCATGCTTTCGAGCCTCAGCGTCAGTAACAGACCAGAGAGCCGCCTTCGCCACCGGTATTCCTCCACATCTCTACGCATTTCACCGCTACACGTGGAATTCTACCTTCCTCTACAATACTCTAGTTAACCAGTTTTAAGTGCAATTCCTAGGTTGAGCCCAGGGCTTTCACACCTAACTTAATTATCCGCCTACATGCCCTTTACGCCCAGTCATTCCGATTAACGCTCGCACCCTCCGTATTACCGCGGCTGCTGGCACGTAGTT
+
CCCCCGGGGGGGGGGGGGGGGGFGGGGGGGGGGGGGGGGGGGGGGGGGGGGGGGGGGGGGGGGGGGGGGGGGGGGGGGGGGGGGGGGGGGGGGGGGGGGGGGGGGGGGGGGGGGGGGGGGGGGGGGGGGGGGGGGGGGGGGGGGGGGGGGGGGGGGGGGGGGGGGGGGGGGGGGGGFGFGGGGGGGGFFGGGGGGGGGGGFFFFFFFFFFFFFFFFFFFFFFFFFFFFFFFFFFFFE=CEDB9<DFFFFFFFF0?@FCE;BFFF>9>BFFBFFFF12<ADFF9969;:04:04<:876?F
@M04999:289:000000000-L3R54:1:1101:7421:9312 2:N:0:395
GGGACTACCCGGGTATCTAATCCTGTTTGCTCCCCACGCTTTCGCATCTCAGCGTCAGTATCTGTCCAGAAGGCCGCCTTCGCCACCAGTATTCCTCCACATCTCTACGCATTTCACCGCTACACGTGGAATTCTACCTTCCTCTACAATACTCCAGATAACCAGTTTTAAGTGCAATTCCCAGGTTGAGCCCGGGGCTGTCACACCTAACTTAATTATCCGCCTACATGCCCTTTACGCCCAGTCATTCCGATTAACGCTCGCACCCTCCGTATTACCGCGGCTGCTGGCACGGAGTTAT
+
CCCCCGGGGGGGGGGGGGGGGGAFGFFGGGGDFGGGGGGGGGGGGDGGGGGGGGGGEEGGFGGGGFGGGGGGGGGGGGGGGGGGGGGFFGGGGGGGGGGGGGGGGGFGGGGGGGGGFGGGGGGCFGFFEGFFDDFGGGGFGFFGFGGFGGGGGFG?DEGGGFGGGFFCGGGFFGGGFGDGDDGGDFGGG?FFFGEG7DD4?FFFFFFF2>:/788ECFFF6@B=DDF=?5>EDEFEF<(537??EEAFFFF17;??EF;0:(4906763?603:04<F4293>;;>B?F0(,546((41<)
@M04999:289:000000000-L3R54:1:1101:16767:9335 2:N:0:395
GGGGACTACCGGGGTATCTAATCCTGTTTGCTACCCACGCTTTCGAGCATGAACGTCAGTGTTATCCCAGGAGGCTGCCTTCGCCATCGGTATTCCTCCACATCTCTACGCATTTCACTGCTACACGTGGAATTCTACCTCCCTCTGCCACACTCTAGTTAGACAGCTTCAAATGCACGTCCCAAGTTGAGCTCGGGGATTTCACATCTGACTTATCTAACCGTCTGCGCTCGCTTTACGCCCAGTAATTCCGTTTAACGCCTGCCCCCACCGTATTACCCGGCCTGCTGGCCGTAATTTT
+
C9CCC:F<FFEGGGB@@@FF9CFECEFGGC<EFFG<,@@FGG<9@CCC@F9C9@,998,CCC<@CFF@@FG7@,@E?C<F,9AFGD,BF:?,BFG<CFE<E,:A;5=944>:FGA<?E;,:>9E?AEBFEG9F8E>,EFBFG8@=D8,2,686,6E;8@E8FCD36,2==AG:,+6=8*6=DGG8,@,,,,@,:C>D909;*+;91??7*/:>F6+99BEF=>-:2(/66((05<D;)/)696(,.75?.<)..//4.)(((((((.:(-(--.,4?2><0,((-4(((4(((((((()))
@M04999:289:000000000-L3R54:1:1101:24192:9362 2:N:0:395
CGAGACTACTGGGGTATCTAATCCTGTTCGCTCCCCACGCTTTCGTCCATCAGCGTCAATCGGTATTTAGTAACCTGCCTTCGCAATCGGGGTTCTGTGTAATATCTATGCATTTCACCGCTACACTACACATTCCAGCTACTTCAATACTATTCAAGATTAACAGTATCAACGGCAGTTCTACAGTTAAGCTGCAGGTTTTCACCGCTGACTTATCAACCCGCCTACGGACCCTTTAAACCCAATAAATCCGGATAACGCTCGCATCCTCCGTATTACCGCGGCTGCTGGCACGGAGTT
+
CCCCCGGGGGGGGGGGGGGGGGGGGGGGGGGGGGGGGGGGGGGGGGGGGGGGGGGGGGGGGGGGGGGGGGGGGGGGGGGGGGGGGGGGGGGGGGGGGGGGGGGGGGGGGGGGGGGGGGGGGGGGGGGGGGGGGGGGGGGGGGGGGGGGGGGGGGGGGGGGGFGGGDGGGGGGGGGGFGFGGGGGGGGGGGGDGCFGGGGGFFFFFFEFFFFFFFFFFFFFFAAFB@DFF>5(:@BFFFCFFF<DFFEEC<5;>;;@DAEF>D?FFFFFFF<?B??FBFFFBF>;>6>057?F()4(3948
@M04999:289:000000000-L3R54:1:1101:21096:9381 2:N:0:395
CTGACTACACGGGTATCTAATCCTGTTCGCTACCCATGCTTTCGAACCTCAGCGTCAGTTACAGACCAGAGAGCCGCCTTCGCCACTGGTGTTCTTCCATATATCTACGCATTCCACCGCTACACATGGAGTTCCACTCTCCTCTTCTGCACTCAAGAAAAACAGTTTCAGCTGCACTTCCCCGGTTAAGCCGAGGGCTTTCACAGCTGACTTGTTCTCCCGCCTGCGTTCGCTTTACGCCCAATAAATCCGGACAACGCTTGCCACCTACGTATTACCGCGGCTGCTGTCACGTAGTT
+
CCCCCGGGGGGGGGGGGGGGGGGGGGGGGGGGGGGGGGGGGGGGFGGGGGGGGGGGGGGGGGGGGGGGGGGGGGGGGGGGGGGGGGGGGGGGGGGGGGGGGGGGGGGGGGGGGGGGGGGGGGGGGGGGGGGGGGGGGGGGGGGGGGGGGGGGGGGFGGGGGGGGGGGGGGGGGGGGFGFGGGGGGGGEGGGGGGCDDDGGFFFFFFFFFEFFEFFFFFFFFFBFFFFFFFFFFFDD6>7A@BD(:3A6?EF>;BF9??FFFFFFF>>?F::?BFFFFF9?>9>FB;0?>)46AB4044A
@M04999:289:000000000-L3R54:1:1101:28492:9398 2:N:0:395
ATTGCGACTACTGGGGTATCTAATCCTGTTTGCTCCCCACGCTTTCGCATCTCAGCGTCAGTATCTGTCCAGAAGGCCGCCTTCGCCACCGGTATTCCTCCACATCTCTACGCATTTCACCGCTACACGTGGAATTCTACCTTCCTCTACAATACTCTAGTTAACCAGTTTTAAGTGCAATTCCTAGGTTGAGCCCAGGGCTTTCACACCTAACTTAATTATCCGCCTACATGCCCTTTACGCCCAGTCATTCCGATTAACGCTCGCACCCTCCGTATTACCGCGGCTGCTGGCACGGAGT
+
CCCCCGGGGGGGGGGGGGGGGGDFFGGGGGGGGGGGGGGGGGGGGGGGGGGGGGGGGGGGGGGGGGGGGGGGGGGGGGGGGGFGGGGGGGGGGDGGGGGGGGGGGGGGGGGGGGGGGGGGGDGGGGGGGGGGGGGGGGGGGGGGGGGGGGGGGEGGGGFGGGGGGGGGFGGGGFFGFGFGGGGGGGGGGGGGGGGGGGFDBFFFFFFFF9BEFFFFFFFFFFFF>DFDDFFFFFFFFBEFFDFFFF<EEFFFCEE@;D?F<FBFFFFFFFB?BBF?0:>BFFFFBBFF>FFFF:2<?B>94
@M04999:289:000000000-L3R54:1:1101:14724:9435 2:N:0:395
TTGACTACCAGGGTATCTAATCCTGTTTGCTCCCCACGCTTTCGCATCTCAGCGTCAGTATCTGTCCAGAAGGCCGCCTTCGCCACCGGTATTCCTCCACATCTCTACGCATTTCACCGCTACACGTGGAATTCTACCTTCCTCTACAATACTCCAGATAACCAGTTTTAAGTGCAATTCCCAGGTTGAGCCCGGGGCTTTCACACCTAACTTAATTATCCGCCTACATGCCCTTTACGCCCAGTCATTCCGATTAACGCTCGCACCCTCCATATTACCGCGGCTGCTGGCACGGAGTT
+
CCCCCGGGGGGGGGGGGGGGGGGGGGGGGGGGGGGGGGGGGGGGGGGGGGGGGGGGGGGGGGGGGGGGGGGGGGGGGGGGGGGGGGGGGGGGGGGGGGGGGGGGGGGGGGGGGGGGGGGGGGGGGGGGGGGGGGGGGGGGGGGGGGGGGGGGGGGGGFGGGGGGGGGGGGGCGGGGFGFGGGGGCGGGGGGFGGGGGGGGFFFFFFFFFFFFFFFFFFFFF?B@FFDBEC>EFFFFFEFFFFFFEEEFEEE@0?@?EFFFF?FF6>FF<???F<<>ABF:FFFBBFF?::?B,309>FB
@M04999:289:000000000-L3R54:1:1101:5116:9454 2:N:0:395
CGGACTACCCGGGTATCTAATCCTGTTTGCTCCCCACGCTTTCGCATCTCAGCGTCAGTATCTGTCCAGAAGGCCGCCTTCGCCACCGGTATTCCTCCACATCTCTACGCATTTCACCGCTACACGTGGAATTCTACCTTCCTCTACAATACTCTAGTTAACCAGTTTTAAGTGCAATTCCTAGGTTGAGCCCAGGGCTTTCACACCTAACTTAATTATCCGCCTACATGCCCTTTACGCCCAGTCATTCCGATTAACGCTCGCACCCTCCGTATTACCGCGGCTGCTGGCACGGAGTTAC
+
CCCCCGGGGGGGGGGGGGGGGGGGGGGGGGGGGFGGGEGGGGGGGGGGGGGGGGGGGGGGGGGGGGGGFCGGGGGGGGGGGGGGGGGEGGGGGGGGGGGGGGGGGGGGGGGGFGGGGGGGGGGGGGGGGGGGGGGGGGGGGGGGGGFDFFGGGGGGGGGGGGGGGGGGGGGFDEGGFGFGGGGC?FGGG?FGGEFFDDGGAFFFFFAFBEFFEFCFEFFCFFFF?FFE:EFEBEBFEFFFF9;;E@EC<?EED??DFC<1;@99>>(34<B>3(4(49A0;(36664>?(,.4?6((-.))
@M04999:289:000000000-L3R54:1:1101:27194:9471 2:N:0:395
GACTACAGGGGTATCTAATCCTGTTCGCTCCCCACGCTTTCGCTCCTCAGCGTCAGTGACGGCCCAGAGACCTGCCTTCGCCATCGGTGTTCTTCCCGATATCTACACATTCCACCGTTACACCGGGAATTCCAGTCTCCCCTACCGCACTCCAGTCCGCCCGTACCCGGCGCCGATCCACCGTTAAGCGATGGACTTTCACACCAGACGCGACGAACCGCCTACGAGCTCTTTACGCCCAATAAATCCGGATAACGCTTGCACCCTACGTATTACCGCGGCTGCTGGCACGTAGTTAGCC
+
CCCCCGGGGGGGGGGGGGGGGGGGGGGGGGGGGGGGGGGGGGGGGGGGGGGGGGGGGGGGGGGGGGGGGGGGGGGGGGGCGGGGGEFFCGGGGGGGGGGGGGGGGGGGGGGGGGGGGGGGGGGGGCGGGGGGGGGGGGGGGGGGGGGGGGGGGGGFGGGEEGGGGGGGG9CC?EGGDGFGGGG7==CFGGC;EG6>6FDD7FFFFFFFFF6>BD@FF@EFF>?6:1?BBF0A<BADBFFEB6<:AAFBB908:BDFFF??:?<3::::?F:26>FD42172231:?2:?BFF0(44:AFF>
@M04999:289:000000000-L3R54:1:1101:25388:9540 2:N:0:395
GACTACTCGGGTATCTAATCCTGTTCGCTCCCCACGCTTTCGTCCATCAGCGTCAATCGGTATTTAGTAACCTGCCTTCGCAATCGGGGTTCTGTGTAATATCTATGCATTTCACCGCTACACTACACATTCCAGCTACTTCAATACTATTCAAGATTAACAGTATCAACGGCAGTTCTACAGTTAAGCTGCAGGTTTTCACCGCTGACTTATCAACCCGCCTACGGACCCTTTAAACCCAATAAATCCGGATAACGCTCGCATCCTCCGTCTTACCGCGGCTGCTGGCACGGAGTTAGCC
+
A-,A@E<FFGCCC<CEF<6@CC@@FABFD8@CFFGGEGGGG@EFE:,;,CFGGGG,CF@7F8<,@,CCE<E@D,FEFGGGGG@@@BFGCB:F<E@<FF9A95@?;BEGGGGGGFGGEFGCGEFFGDAG9?FGGCEC@9FG;EDFGGGGGG8FFGF8=44@F:9ED9@DC=EEDCCDFGFGGGGFGGGAE7DFF6C?FDC99E?DF>DFB=E@*BFF=>5>452>=((>=>=((>474<1877@3=4)?@;B067EFD9(,4391;:<A:66(,,6443(,7>03:))41(4(2((,4<9<5
@M04999:289:000000000-L3R54:1:1101:6784:9568 2:N:0:395
GGACTACTAGGGTATCTAATCCTGTTCGCTCCCCACGCTTTCGTCCATCAGCGTCAATCGGTATTTAGTAACCTGCCTTCGCAATCGGGGTTCTGTGTAATATCTATGCATTTCACCGCTACACTACACATTCCAGCTACTTCAATACTATTCAAGATTAACAGTATCAACGGCAGTTCTACAGTTAAGCTGCAGGTTTTCACCGCTGACTTATCAACCCGCCTACGGACCCTTTAAACCCAATAAATCCGGATAACGCTCGCATCCTCCGTATTACCGCGGCTGCTGGCACGGAGTTAGC
+
CCCCCGGGGGGGGGGGGGGGGGGGGGGGGGGGGGGGGGGGGGGGGGGGGGGGGGGGGGGGGGGGFDFGGGGGGGGGGGGGGGGGGGGGGGGGGGGGGGGGGGCFGGGGGGGGGGGGGGGGGGGGGGGGGGGGGGGGGGGGFFGGGGGGGGGGGGGGGGGGGGGGGFGGGGGEGGGGFFFGGGGGGGFGGGGGGGGGFGGGFFFFFEFFFFFCEFFFFFFF>924AFFFFFFFB:EFEFFFDDFFEFCEFFF9?FFFFFFDFFF>FFFFFF9?F??2<<1131;;FFBFBF0442>9??><5
@M04999:289:000000000-L3R54:1:1101:12647:9607 2:N:0:395
CTAGACTACAAGGGTATCTAATCCTGTTTGCTACCCACGCTTTCGAGCATGAACGTCAGTGTTATCCCAGGAGGCTGCCTTCGCCATCGGTATTCCTCCACATCTCTACGCATTTCACTGCTACACGTGGAATTCTACCTCCCTCTGACACACTCTAGTTAGACAGTTTCAAATGCACGTCCCAAGTTGAGCTCGGGGATTTCACCTCTGACTTATCTAACCGTCTGCGCTCGCTTTACGCCCAGTAATTCCGATTAACGCTCGCACCCTACGTATTACCGCGGCCGCTGGCACGTATATT
+
CCCCCGGGGGGGGGGGGGGGFGGGGGGGGGGC6C;CFFEFGGCFEC@CECFGGFGGFGGGGGGGGGAFFGGGGGGGDGGFFFEGGGCFGGG<FFGGGGGGGGFGGGGGGGGDGGGGGGC9FGGGFGCFFCCFEFFE=DC9E@EFDE8FFFGGGGGGGGGGGG=DFGFFF8FFGGGGF8?=FDDD,67@E:EFCCGGG6DGFF7=?*3@@ECEBACFEFF5<CB=DF)*))):>@@9B=CD>@@;(/9<C)1).(3;@)96;7;020;22(430(46:4<90(-(4(31344(.51,.)).)
@M04999:289:000000000-L3R54:1:1101:5970:9644 2:N:0:395
TAGGGACTACAAGGGTATCTAATCCTGTTTGCTCCCCACGCTTTCGCATCTCAGCGTCAGTATCTGTCCAGAAGGCCGCCTTCGCCACCGGTATTCCTCCACATCTCTACGCATTTCACCGCTACACGTGGAATTCTACCTTCCTCTACAATACTCTAGTTAACCAGTTTTAAGTGCAATTCCTAGGTTGAGCCCAGGGCTTTCACACCTAACTTAATTATCCGCCTACATGCCCTTTACGCCCAGTCATTCCGATTAACGCTCGCACCCTCCGTCTTACCGCGGCTGCTGGCACGGAGTT
+
CCCCCGGGGGGGGGGGGGGGGGFFGGGFGGGGGGGGGGGGGGGGGGGGGGGGGGGGGGGEGEGGGGGFGG?FGGGGGGGGGGGDEGGGGFEGDGGGGGGGGGFCFBGGGGGGDEGFGGGGGGG7CBGFFFEGDFFGGGGGGGGGGGGCFDFGFFGGGDGDFEFFGGGDEFFF=DFGFEFGGGGGFFCFGCFGGGGGGGDGFFFFFFFFFFF:@FAA=AACFEEADDF=BBE4BEFFFFCF>DBF2@@@F<?EE@2;?D3.,6?D;;FB6::??61(414A3699(499?F:023530(1:,
@M04999:289:000000000-L3R54:1:1101:10814:9655 2:N:0:395
GACTACCAGGGTATCTAATCCTGTTTGCTCCCCACGCTTTCGCATCTCAGCGTCAGTATCTGTCCAGAAGGCCGCCTTCGCCACCGGTATTCCTCCACATCTCTACGCATTTCACCGCTACACGTGGAATTCTACCTTCCTCTACAATACTCCAGATAACCAGTTTTAAGTGCAATTCCCAGGTTGAGCCCGGGGCTTTCACACCTAACTTAATTATCCGCCTACATGCCCTTTACGCCCAGTCATTCCGATTAACGCTCGCACCCTCCGGATTACCGCGGCTGCTGGCACGGAGTTAGCC
+
CCCCCGGGGGGGGGGGGGGGGGGGGGGGGGGGGGGGGGGGGGGGGGGGGGGGGGGGGGGGGGGGFGGGGGGFGGGGGGGGGGGGGGGGDGGGGGGGGGGGGGGFGGGGGGGGGGGGGGGGGGGGGGGGFFGGGGGGGGGGGGGGGGGGGGGGGGGGGGGGGGGGFGGGGGGFAFFGFGFDFGGF>@CGGGFEGC?DGGGGFFFFFFFFFFFEE6CFFFFFFFF9BEFEE3>EBBCFFD>FF?5@@EFFE8;@FDEC0;D@BF>B>:2?F9((--4<AB>7>>F(-.5??7<:((-4?AFA:
@M04999:289:000000000-L3R54:1:1101:11028:9658 2:N:0:395
GACTACCCGGGTATCTAATCCTGTTTGCTCCCCACGCTTTCGCATCTCAGCGTCAGTATCTGTCCAGAAGGCCGCCTTCGCCACCGGTATTCCTCCACATCTCTACGCATTTCACCGCTACACGTGGAATTCTACCTTCCTCTACAATACTCCAGATAACCAGTTTTAAGTGCAGTTCCCAGGTTGAGCCCGGGGCTTTCACACCTAACTTAATTATCCGCCTACATGCCCTTTACGCCCAGTCATTCCGATTAACGCTCGCACCCTCCGTATTACCGCGGCTGCTGTCACGGAGTTAGCC
+
CCCCCGGGGGGGGGGGGGGGGGGGGGGGGGGGGGGGGGGGGGGGGGGGGGGGGGGGGGGGGGGGGGGGGGGGGGGGGGGGGGGGGGGGGGGGGGGGGGGGGGGGGGGGGGGGGGGGGGGGGGGGGGGGGGGGGGGGGGGGGGGGGGGGGGGGGGGGGGGGGGGGGGGGGGGGGGGGFGFGGGGGGGGGGGGGGGGGGGGGFFFFFFFFFFFFFFFFFFFDFFFFFFFFFFFFFFFFDFFFFFFFFFFFFF???DFFFFFF>FFB>B<?BFF?:?AFA?F>>66>?FB48)6?6,7<?ABD:
@M04999:289:000000000-L3R54:1:1101:13350:9686 2:N:0:395
GACTACCGGGGTATCTAATCCTGTTTGCTCCCCACGCTTTCGCATCTCAGCGTCAGTATCTGTCCAGAAGGCCGCCTTCGCCACCGGTATTCCTCCACATCTCTACGCATTTCACCGCTACACGTGGAATTCTACCTTCCTCTACAATACTCTAGTTAACCAGTTTTAAGTGCAATTCCTAGGTTGAGCCCAGGGCTTTCACACCTAACTTAATTATCCGCCTACATGCCCTTTACGCCCAGTCATTCCGATTAACGCTCGCACCCTCCGTATTACCGCGGCTGCTGGCACGGAGTTAGCC
+
CCCCCGGGGGGGGGGGGGGGGGGGGGGGGGGGGGGGGGGGGGGGGGGGGAGGGGGGGGGGGGGGGGGGGGGGGGGGGGGGGGGGGGGGGGGGGGGGGGGGGGGGGGGGGGGGGGGGGGGGGGGGGGGGGGGGGGGGGGGGGGGGGGGGGGGGGGGGGGFGFGFFGGGGGGGGGGGGFGFGGGGGGGGGGGGGGGCCGGGGCFFFAFFFFFFFEFFFFFFAF=DFFFFFFEFFFF=>F=@FFF1;EFFFFF;DFFFFF>@699>>BFFFFF?02?AFF?>>((4>B?>76(.:>06<?FFF?
@M04999:289:000000000-L3R54:1:1101:23521:9687 2:N:0:395
CGTAGACTACAAGGGTATCTAATCCTGTTCGCTACCCATGCTTTCGAACCTCAGCGTCAGTTACGGACCAGAGAGCCGCCTTCGCCACTGGTGTTCTTCCATATATCTACGCATTCCACCGCTACACATGGAGTTCCACTCTCCTCTTCTGCACTCAAGAAAAACAGTTTCAGCTGCACTTCCCCGGTTAAGCCGAGGGCTTTCACAGCTGACTTGTTCTCCCGCCTGCGTTCGCTTTACGCCCAATAAATCCGGACAACGCTTGCCACCTACGTATTACCGCGGCTGCTGGCACGTAGTT
+
CCCCCGGGGGGGGGGGGGGGGGGGGGGGGGGGGGGGGGGGGGGGGGGGGGGGGGGGGGGGGGGGGGGGGGGGGGGGGGGGGGGGGGGGGGGGGGGGGGGGGGGGGGGGGGGGGGGGGGGGGGGGGGGGGGGDGGGGGGGGGGGGGGGGGGGGGGGGGGGGGGGGGGGGGGGEFGGGFGFGGGGGGGGGGGGGFGEGGGGGFFFFFFFFFFFEBFFAEFFFFFFFFFFFFFF?<?9@FFEFFFFFD;@;AAA>?9039;6:(1:B?B?A?2???:87A?FFFBFF>9>;6:0((44(.44:.
@M04999:289:000000000-L3R54:1:1101:24689:9693 2:N:0:395
GACTACAGGGGTATCTAATCCTGTTTGCTCCCCACGCTTTCGCATCTCAGCGTCAGTATCTGTCCAGAAGGCCGCCTTCGCCACCGGTATTCCTCCACATCTCTACGCATTTCACCGCTACACGTGGAATTCTACCTTCCTCTACAATACTCCAGATAACCAGTTTTAAGTGCAATCCCCAGGTTGAGCCCGGGGCTTTCACACCTAACTTAATTATCCGCCTACATGCCCTTTACGCCCAGTCATTCCGATTAACGCTCGCACCCTCCGTATTACCGCGGCTGCTGGCACGGAGTTAGCC
+
CCCCCGGGGGGGGGGGGGGGGGGGGGGGGGGGGGGGGGGGGGGGGGGGGGGGGGGGGGGGGGGGGGGGGGGGGGGGGGGGGGGGGGGGCGGGGGGGGGGGGGGGGGGEFGGGGGGGGGGGGGGGGGGEGGGGGGGGGGGGGGGGGGDFDGGGGGGGGGGGGGFGGGGGGGGDFFFGFGFFGGGGGFGGGGGGGGGGGGGGFFFFFFFFFFEFFFFFFFF@FFFFFFFFFFFFFF<C@?2DD<3<EEEFFF?(;@C<FB:<;;B>>BFFFFF:?:AA>?F9;69;?BF,41<09991:>)63
@M04999:289:000000000-L3R54:1:1101:8454:9707 2:N:0:395
TGACTACTAGGGTATCTAATCCTGTTTGCTCCCCACGCTTTCGCATCTCAGCGTCAGTATCTGTCCAGAAGGCCGCCTTCGCCACCGGTATTCCTCCACATCTCTACGCATTTCACCGCTACACGTGGAATTCTACCTTCCTCTACAATACTCTAGTTAACCAGTTTTAAGTGCAATTCCTAGGTTGAGCCCAGGGCTTTCACACCTAACTTAATTATCCGCCTACATGCCCTTTACGCCCGTCCATTCCGATTAACGCTCGCCCCCTCCTTCTTACCGCGACTGCTGGCACGGAGTTAGC
+
CC,8BCCFCFGFDFFCCFECGFFGGGFAFFGGGE@FGDGGFFD:C,@@<EFG78,BFEGFGCFCFE<FFFGGGFFGGGCFFF7CFFGGEEFGGDFGAFD===EEFFCGDEGGFGGGA7CCEDEFFAF7FEG:FGGGGDEGGGFD9EGFDA?CG:,@EFAFF8=DGGGFGGG,=,2@D8D===F8@,DFFFG?EGGCCFGF5=CCFD*;=CE**114;?FA>B))-::6/7.-5BEF4/685(/0(/11934?1(6)96,(((((641(3((.)5:2<((((,,,(444.3:?B0((((4<4
@M04999:289:000000000-L3R54:1:1101:16474:9708 2:N:0:395
GACTACTCGGGTATCTAATCCTGTTTGCTCCCCACGCTTTCGCATCTCAGCGTCAGTATCTGTCCAGAAGGCCGCCTTCGCCACCGGTATTCCTCCACATCTCTACGCATTTCACCGCTACACGTGGAATTCTACCTTCCTCTACAATACTCCAGATAACCAGTTTTAAGTGCAATTCCCAGGTTGAGCCCGGGGCTTTCACACCTAACTTAATTATCCGCCTACATGCCCTTTACGCCCAGTCATTCCGATTAACGCTCGCACCCTCCGTATTACCGCGGCTGCTGGCACGGAGTTAGCC
+
CCCCCGGGGGGGGGGGGGGGGGGGGGGGGGGGGGGGGGGGGGGGGGGGGGGGGGGGGGGGGGGGGGGGGGGGGGGGGGGGDGGGGGGGGGGGGGGGGGGGGGGGGGGGGGGGGGGGGGGGGGGGGGGGGGGGGGGGGGGGGGGGGGGGGGGGGGGGGGGGGGGGGGGGGGGGGGFGFGDGGGGFFGGGGFGGGGGGGGGCFFFFFFFFFFF=CAFFFF6@FDFFFFFEFFFFDFFF;?>><D;=EEEFFF;@0;CEF@6:>F049<66:B?:?:<44-3,790(3:?:B0221(,-()-..
@M04999:289:000000000-L3R54:1:1101:5384:9719 2:N:0:395
AATGACTACCGGGGTATCTAATCCTGTTTGCTCCCCACGCTTTCGCATCTCAGCGTCAGTATCTGTCCAGAAGGCCGCCTTCGCCACCGGTATTCCTCCACATCTCTACGCATTTCACCGCTACACGTGGAATTCTACCTTCCTCTACAATACTCCAGATAACCAGTTTTAAGTGCAATTCCCAGGTTGAGCCCGGGGCTTTCACACCTAACTTAATTATCCGCCTACATGCCCTTTACGCCCAGTCATTCCGATTAACGCTCGCACCCTCCGTATTACCGCGGCTGCTGGCACGGAGTT
+
CCCCCGGGGGGGGGGGGGGGGGGGGGGGGGGGGGGGGGGGGGGGGGGGGGGGGGGGGGGGGGGGGGGGGGGGGGGGGGGGGGGGGGGGGGGGGGGGGGGGGGGGGGGGGGGGGGGGGGGGGGGGGGGGGGGGGGGGGGGGGGGGGGGGGGGGGGGGGGGGGGGGGGGGGGGGGGGGFGFGGGGGDGGGGGGGGGGGDCDGFFFFFFFEBEBFFFFBEFFFFEFBFDF@EFCEFFFF@CEEFFBDDFFFFFFFFFF?FFFF>B?BFFFB6?FFF?BFFBA6?6;099B?>B?BFF0796:?
@M04999:289:000000000-L3R54:1:1101:15147:9799 2:N:0:395
GGAGACTACTGGGGTATCTAATCCTGTTCGCTCCCCACGCTTTCGTCCATCAGCGTCAATCGGTATTTAGTAACCTGCCTTCGCAATCGGGGTTCTGTGTAATATCTATGCATTTCACCGCTACACTACACATTCCAGCTACTTCAATACTATTCAAGATTAACAGTATCAACGGCAGTTCTACAGTTAAGCTGCAGGTTTTCACCGCTGACTTATCAACCCGCCTACGGACCCTTTAAACCCAATAAATCCGGATAACGCTCGCATCCTCCGTATTACCGCGGCTGCTGGCACGGATTT
+
CCCCCGGGGGGGGGGGGGGGGGGGGGGGGGGGGFGGGGGGGGGGGGGGGGGGGGGGGGGGGGGGGGGGGGGGGGGGGGGGGGGGGGGGGGGGGGGGGGGGGGGGGGGGGGGGGGGGGGGGGGGGGGGGGGGGGGGGGGGGFGFGGGGGGGGGGGGGGGGGGGGGGGGGGGGGGGGGFGFGGGGGGGGGGGGGGGGGGGGGFFFFFFDFFFFFFFFFEFFFFFFFFFFFF2@>BFDFEFFFEFFFFFFFFFFF@6@DFF@<9?6>;BFB:?B<><B022<AFFF;9>>?>>FF<F?1;((,
@M04999:289:000000000-L3R54:1:1101:16050:9856 2:N:0:395
GAGACTACCAGGGTATCTAATCCTGTTCGCTACCCATGCTTTCGAACCTCAGCGTCAGTTACAGACCAGAGAGCCGCCTTCGCCACTGGTGTTCTTCCATATATCTACGCATTCCACCGCTACACATGGAGTTCCACTCTCCTCTTCTGCACTCAAGAAAAACAGTTTCAGCTGCACTTCCCCGGTTAAGCCGAGGGCTTTCACAGCTGACTTGTTCTCCCGCCTGCGTTCGCTTTACGCCCAATAAATCCGGACAACGCTTGCCACCTACGTATTACCGCGGCTGCTGGCACGTAGTT
+
CCCCCGGGGGGGGGGGGGGGGGGGGGGGGGGGGGGGGGGGGGGGGGGGGGGGGGGGGGGGGGGGGGGGGGGGGGGGGGGGGGGGGGGGGGGGGGGGGGGGGGGGGGGGGGGGGGGGGGGGGGGGGGGGGGGGGGGGGGGDGGGGGGGGGGGGGGGGGCGCGGGGGGGGGGGGGGGGFGFGGGGGCGGGGGGGGGGGGGFDFFFFFFFFFFFFFFFFFFFFF=@B@29@DFFFFFFFFEFFFFF;;@E<CFFBF<>BFFFFF?FF?<?FF7:BFFB?AAFF>FFFFF?B?FBBFBFF8()
@M04999:289:000000000-L3R54:1:1101:21983:9863 2:N:0:395
TGACTACCAGGGTATCTAATCCTGTTCGCTCCCCACGCTTTCGCTCCTCAGCGTCAGTGACGGCCCAGAGACCTGCCTTCGCCATCGGTGTTCTTCCCGATATCTACACATTCCACCGTTACACCGGGAATTCCAGTCTCCCCTACCGCACTCCAGTCCGCCCGTACCCGGCGCCGATCCACCGTTAAACGATGGACTTTCACACCAGACGCGACGAACCGCCTACGAGCTCTTTACGCCCAATAAATCCGGATAACGCTTGCACCCTACGTATTACCGCGGCTGCTGGTACGTAGTTAGC
+
CCCCCGGGGGGGGGGGGGGGGGGGGGGGGGGGGGGGGGGGGGGGGGGGGGGGGGGGGGGGGGGGGGGGGGGGGGGGGGGGGGGGGGGGGGGGGGGGGGGGGGGGGGGGGGGGGGGGGGGGGGGGDGGGGGGGGGGGEFGGGGGGGGGGGGGGGGGGGGGGGGGGGGGGGGGGGGGGFGDGGGGGEGGGGGGGGGGDFGFGFFFFFFFA?FB>>FFFFFFFE9>FFB:BBF9?92<<>:?:B0?0)):9BFFF6?:A<66<?6?DF:BF:?B?)<?9A>((419>;???FFAFB?<:BFF94
@M04999:289:000000000-L3R54:1:1101:12711:9865 2:N:0:395
GACTGACTACCCGGGTATCTAATCCTGTTTGCTACCCACGCTTTCGAGCATGAACGTCAGTGTTATCCCAGGAGGCTGCCTTCGCCATCGGTATTCCTCCACATCTCTACGCATTTCACTGCTACACGTGGAATTCTACCTCCCTCTGACACACTCTAGTTAGACAGTTTCAAATGCACGTCCCAAGTTGAGCTCGGGGATTTCACATCTGACTTATCTAACCGTCTGCGCTCGCTTTACGCCCAGTAATTCCGATTAACGCTCGCACCCTACGTATTACCGCGGCTGCTGGCACGTAGTT
+
CCCCCGGGGGGGGGGGGGGGGGGGGGGGGGGGGGGGGGGGGGGGGGGGGGGGGGGGGGGGGGGGGGGGGGGGGGGGGGGGGGGGGGGGGGGGGGGGGGGGGGGGGGGGGGGGGGGGGGGGGGGGGGGGGGGGGGGGGGGGGGGGGGGGGGGGGGGGGGGGGGGGGGGGDGGGGGGGFGFFGGGGGGGGGGGGGGFCGGGGFFFFFFFFFFFFFFFFFFFFFFFFFFFFFFFFFFFFFFFFFFF9??FFFFEC;E?D@FCFF@FDFFFFF??:?BF?FFFF>?B>B>>96>FFF?DF?<BF>
@M04999:289:000000000-L3R54:1:1101:25735:9871 2:N:0:395
AGACTACTGGGGTATCTAATCCTGTTTGCTCCCCACGCTTTCGCATCTCAGCGTCAGTATCTGTCCAGAAGGCCGCCTTCGCCACCGGTATTCCTCCACATCTCTACGCATTTCACCGCTACACGTGGAATTCTACCTTCCTCTACAATACTCTAGTTAACCAGTTTTAAGTGCAATTCCTAGGTTGAGCCCAGGGCTTTCACACCTAACTTAATTATCCGCCTACATGCCCTTTACGCCCAGTCAATCCGATTAACGCTCGCACCCTCCGTATTACCGCGGCTGCTGGCACGGAGTTAGC
+
CCCCCGGGGGGGGGGGGGGGGGGGGGGGGGGGGGGGGGGGGGGGGGGGGGGGGGGGGGGGGGGGGGGGGGGGGGGGGGGGGGGGGGGGGGGGGGGGGGGGGGGGGGGGGGGGGGGGGGGGGGGGGGGGGGGGGGGGGGGGGGGGGGGGFGGGGGGGGGGGGGGGGGGGGGFGGGGGFGFGGGFFGGGFGGGGGGGGGGGGFFFFFFFFFFFFFFFFEFF?EFFFFFFFFFEFFFFFFFFEFF=@EFEFFFFFFFDEEDFF<BFFFB??FFFFFFF<BBB999>>FF?B7?7??(42::AB4
@M04999:289:000000000-L3R54:1:1101:27813:9878 2:N:0:395
CTGACTACTGGGGTATCTAATCCTGTTTGCTCCCCACGCTTTCGCATCTCAGCGTCAGTATCTGTCCAGAAGGCTGCCTTCGCCATCGGTATTCCTCCACATCTCTACGCATTTCACTGCTACACGTGGAATTCTACCTCCCTCTGACACACTCTAGTTAGACAGTTTCAAATGCACGTCCCAAGTTGAGCTCGGGGATTTCACATCTGACTTATCTAACCGTCTGCGCTCGCTTTACGCCCAGTAATTCCGATTAACGCTCGCACCCTACGTATTACCGCGGCTGCTGGCACGTAGTT
+
CCCCCGGGGGGGGGGGGGGGGGGGGGGGGGGGGGGGGGGGGGGGGGGGGGGGGGGGGGGGGGGGGGGGGGGGFGGGGGGGGGGGGGGGGGGGGGGGGGGGGGGGGGGGGGGGGGGGGGGGGGGGGGGGGGGGGGGGGGGGGGGGGGGGGGGGGGGGGGCGGGFGGFGCGGGGGGGGFGFGGGGGGGGGGGG8EEEGGGGGFFFFF;?FEFFFFFFFEFFFFAFFFDE=AFAB@DBBEE2?>@?@EF<C?CEFF@?0;>@:1;@FFFFFF?1((.6:99<:FF169>F?BBBFDBFBB6<
@M04999:289:000000000-L3R54:1:1101:14677:9879 2:N:0:395
TGATGGACTACTGGGGTATCTAATCCTGTTTGCTCCCCACGCTTTCGCATCTCAGCGTCAGTATCTGTCCAGAAGGCCGCCTTCGCCACCGGTATTCCTCCACATCTCTACGCATTTCACCGCTACACGTGGAATTCTACCTTCCTCTACAATACTCCAGATAACCAGTTTTAAGTGCAATTCCCAGGTTGAGCCCGGGGCTTTCACACCTAACTTAATTATCCGCCTACATGCCCTTTACGCCCAGTCATTCCGATTAACGCTCGCACCCTCCGTATTACCGCGGCTGCTGGCACGGAGT
+
CCCCCGGGGGGGGGGGGGGGGGGGGGGGGGGGGGGGGGGGGGGGGGGGGGGGGGGGGGGGGGGGGGGGGGGGGGGGGGGGGGGGGGGGGGGGGDGGGGGGGGGGGGGGGGGGGGGGGGGGGGGGGGGGGGGGGGGGGGGGGGGGGGGGGGGGGGGGGGGGGGGGGGGGGGGGGFGGFGFGGGGGGGGGGGGGGGGGGGGGFFFFFFFFFFFFFFFFFFFFFFE4@D?DFFFFEFFDFFFFFFFFFF6E@EF3<E@7?;?9<B>:?;>B>B:?F?FBFFFFFFFFF10>;<:?B::<696;4
@M04999:289:000000000-L3R54:1:1101:22328:9884 2:N:0:395
GCGACTACCCGGGTATCTAATCCTGTTTGCTCCCCACGCTTTCGCATCTCAGCGTCAGTATCTGTCCAGAAGGCCGCCTTCGCCACCGGTATTCCTCCACATCTCTACGCATTTCACCGCTACACGTGGAATTCTACCTTCCTCTACAATACTCTAGTTAACCAGTTTTAAGTGCAATTCCTAGGTTGAGCCCAGGGCTTTCACACCTAACTTAATTATCCGCCTACATGCCCTTTACGCCCAGTCATTCCGATTAACGCTCGCACCCTCCGTATTACCGCTGCTGCTGGCACGGAGTT
+
@CCCCGGGGGGGGGGGGGGGGGFGGFGGGGGGGGFGGFGGGGGGGGGGGGFGGGGGGGGGGGGGGGGGGGGGGGGGGGGGGGGGGGGGGGGFGGGGGGGGGGGFGGGGGGGGGGGGGGGGGGGGGGGGGGGGGGGGGGGGGGGDFFGGGGFGGGGGGGGFGGGGFGGGGGGGFGFF7FFGFGGGCDAFGGGGCGFGGDGGFFFFFFFFFBFFAFFFEFAAF=@@@FFFFF3;2>=BEF=E>>?D@E3?EFFFD080?C39@<@>069??F?0:07::A980(-72:<?B0612?99(-.
@M04999:289:000000000-L3R54:1:1101:21055:9897 2:N:0:395
GTGACTACTCGGGTATCTAATCCTGTTTGCTCCCCACGCTTTCGCATCTCAGCGTCAGTATCTGTCCAGAAGGCCGCCTTCGCCACCGGTATTCCTCCACATCTCTACGCATTTCACCGCTACACGTGGAATTCTACCTTCCTCTACAATACTCTAGTTAACCAGTTTTAAGTGCAATTCCTAGGTTGAGCCCAGGGCTTTCACACCTAACTTAATTATCCGCCTACATGCCCTTTACGCCCAGTCATTCCGATTAACGCTCGCACCCTCCGTATTACCGCGGCTGCTGGCACGGAGTTAC
+
CCCCCGGGGGEEEGCGGGGGGFGGGGGGGGGGGGGGGGGGGGGGGGGGGGGGGGFGGGGFGGGGGGGGGGFGGGGGGGGGGGGGGGGGGGGGFGGGGFGGGGGFGGGGFF7@FGGGGGGGGGGGGGG<FGGAFFGGGGGGGGGGGGGGGGGGGGGGGGGFGGGG8AFFFGCDEGCDFGFGGGFGEEFFGGGGGFFFGDGGFFFFFFFFFFFFFFFFEFFCF2BDFFFEEFEEBFFBCCFEBFF=EFFF3CFF60?<EED@?@>F@F6<?B?;<:?BFD2:B>BB6;?FB0602:0(,4(5)
@M04999:289:000000000-L3R54:1:1101:25167:9906 2:N:0:395
GACTACAGGGGTATCTAATCCTGTTCGCTCCCCACGCTTTCGTCCATCAGCGTCAATCGGTATTTAGTAACCTGCCTTCGCAATCGGGGTTCTGTGTAATATCTATGCATTTCACCGCTACACTACACATTCCAGCTACTTCAATACTATTCAAGATTAACAGTATCAACGGCAGTTCTACAGTTAAGCTGCAGGTTTTCACCGCTGACTTATCAACCCGCCTACGGACCCTTTAAACCCAATAAATCCGGATAACGCTCGCATCCTCCGTATTACCGCGGCTGCTGGCACGGAGTTAGCC
+
CCCCCGGGGGGGGGGGGGGGGGGGGGGGGGGGGGGGGGGGGGGGGEFGGGGGGGGGGGGGGGGGGGGGGGGGGGGGGGGGGGGGGGGGGGGGGGGGGGGGGGGGGGGGGGGGGGGGGGGGGGGGGGGGGGGGGGGGGGGGGGGGFGGGGGGGGGGGGGGGGGGGGGGGGGGGGGGGFGFGGGGGGGGGGGGGGGGGGGGGFFAEFFFFFEFFFFFFFFBBFFFFFF>@@BD@BFCCC@DFFFFFE<<CEB9<DFA@@1;DFF>6>7?AB><?FFFF<31>1(((4.)80(31999B?B>D8
@M04999:289:000000000-L3R54:1:1101:12801:9918 2:N:0:395
TGACTACCCGGGTATCTAATCCTGTTCGCTCCCCACGCTTTTGTCCATCAGCGTCAATCGGTATTTAGTAACCTGCCTTCGCAATCGGGGTTCTGTGTAATATCTATGCATTTCACCGCTGCACTACACATTCCAGCTACTTCAATACTATTCAAGATTAACAGTATCAACGGCAGTTCTACAGTTAAGCTGCAGGTTTTCACCGCTGACTTATCAACCCGCCTACGGACCCTTTAAACCCAATAAATCCGGATAACGCTCGCATCCTCCGTATTACCGCGGCTGCTCGCACGGAGTTAGC
+
CC8BCDEGFGC:FGGGGGGFGGG9@EAGGGGDFEDFGGE:F,CE<FCA@EFFFGGG,FGFEECF9FFGEDCFGGGFFFFFFDC+4BF:BFFGGGGGDCFAFAFGGGGFAGEGAEFFFGDEFE:DD<EDGGGDGGFFGGG9?DFGGCFFGDFGGGGG9@DAFGGGGGGFGGGGCEG=D?D9D2==>DGFFFFF6@FC?DGCCC+;?BFF9CEFFFF6EFA@>24>==@===29@BB*9));;3/344>?E39(((/7@?B;<696:>?BFF6(:23:A4<9B09>>04)(-(,4(4(((6<4
@M04999:289:000000000-L3R54:1:1101:23432:9957 2:N:0:395
GAGACTACTAGGGTATCTAATCCTGTTTGCTCCCCACGCTTTCGCATCTCAGCGTCAGTATCTGTCCAGAAGGCCGCCTTCGCCACCGGTATTCCTCCACATCTCTACGCATTTCACCGCTACACGTGGAATTCTACCTTCCTCTACAATACTCTGGTTAACCAGTTTTAAGTGCAATTCCTAGGTTGAGCCCAGGGCTTTCACACCTAACTTAATTATCCGCCTACATGCCCTTTACGCCCAGTCATTCCGATTAACGCTCGCACCCTCCGTATTACCGCGGCTGCTGGCACGGAGTT
+
CCCCCGGGGGGGGGGGGGGGGGGGGGGGGGGGGGGGGGGGGGGGGGGGGGGGGGGGGGGGGGGGGGGGGGGGGGGGGGGGGGGGGGGGGGGGGGGGGGGGGGGGGGGGGGGGGGGGGGGGGGGGGGGGGGGGGGGFGGGGGGGGGGGGGGGGGGGGGGGGGGFGGGGGGGGGGGGGFGFGGGFGGGGGGGGGGGGFGGGGFFFFFFFFFFFFFFFFFFFFF=B@FFFFFFFFFFFFFFDFFFDFFFBEFFFF?F@FFF<FF?@FFF:?BF0>:B<>4A9?B9>>99?>>?::<?0(0:<
@M04999:289:000000000-L3R54:1:1101:5693:9960 2:N:0:395
GACTACTGGGGTATCTAATCCTGTTTGCTCCCCACGCTTTCGCATCTCAGCGTCAGTATCTGTCCAGAAGGCCGCCTTCGCCACCGGTATTCCTCCACATCTCTATGCATTTCACCGCTACACGTGGAATTCTACCTTCCTTTACAATACTCCAGATAACCAGTTTTAAGTGCAGTTCCCAGGTTGAGCCCGGGGCTTTCACACCTAACTTAATTATCCGCCTACATGCCCTTTACGCCCAGTCATTCCGATTAACGCTCGCACCCTCCGTATTACCGCGGCTGCTGGCATGTGGTTAGCC
+
CCCCCGGGGGGGGGGGGGGGGGGGGGGGGGGGEGGGGGGGGGGGGGGGGGGGGGGGGGGGGGGGGGGGGGGGGGGGGGGGGGGGGGGGEGDGGGGGGGGGGGGGGGGGGGGGGGGGGGGGGGGGGGGGGGGGGGGGGGGGGGGGGGGGGGGCCFGGGGGGGGGG9FGGGGGGGGGGFGFDGF8FGGGGGGGGGGGGGGGGFFFFEFFFFFFFFFFFFFFFFFFFFFFFFBFEFEFEDF2A??EEF<3<EFFFFFFFFFFFF>>;91::BFF0?FFFBFFFFFBFFFFFB()4)).4-<?B3
@M04999:289:000000000-L3R54:1:1101:22040:9986 2:N:0:395
GACTACTAGGGTATCTAATCCTGTTTGCTCCCCACGCTTTCGCATCTCAGCGTCAGTATCTGTCCAGAAGGCCGCCTTCGCCACCGGTATTCCTCCACATCTCTACGCATTTCACCGCTACACGTGGAATTCTACCTTCCTCTACAATACTCCAGATAACCAGTTTTAAGTGCAATTCCCAGGTTGAGCCCGGGGCTTTCACACCTAACTTAATTATCCGCCTACATGCCCTTTACGCCCAGTCATTCCGATTAACGCTCGCACCCTCCGTATTACCGCGGCTGCTGGCACGGCGTTAGCC
+
CCCCCGGGGGGGGGGGGGGGGGGGGGGGGGGGGGGGGGGGGGGGGGGGGGGGGGGGGGGGGGGGGGGGGFGGGGGGGGGGGGGGGGGGGGGGGGGGGGGGGGGGGGGGGGGGGGGGGGGGGGGGGGGGGGGGGGGGGGGGGGGGGGGGGGGGGGGGGGGGGGGFGDGGGGFGGGGGFGFGGGGGGGGGGG?EGGGGGGGGFFFFEFFFFCEFFFFFFFFFFDFFFFFFFFDEDFC=;D@FFF3@FFEFEFF@@FE97(1;>FFF>F?BBFFF??4296(((319:>:2623(,(,43::2,
@M04999:289:000000000-L3R54:1:1101:20135:10026 2:N:0:395
GACTACTCGGGTATCTAATCCTGTTTGCTACCCACGCTTTCGAGCATGAACGTCAGTGTTATCCCAGGAGGCTGCCTTCGCCATCGGTATTCCTCCACATCTCTACGCATTTCACTGCTACACGTGGAATTCTACCTCCCTCTGACACACTCTAGTTAGACAGTTTCAAATGCACGTCCCAAGTTGAGCTCGGGGATTTCACATCTGACTTATCTAACCGTCTGCGCTCGCTTTACGCCCAGTAATTCCGATTAACGCTCGCACCCTACGTATTACCGCGGCTGCTGGCACGTAGTTAGCC
+
CCCCCGGGGGGGGGGGGGGGGGGGGGGGGGGGGGGGGGGGGGGGGGGGGGGGGGGGGGGGGGGGGGGGGGGGGGGGGGGGGGGGGGGGGGGGGGGGGGGGGGGGGGGGGDFGGGGGGGGGGGGGGGGGGGGGGGGGGGGGGGGGGGGGGGGGGFGGGGGGGGGFGGGGGGGGGGGGFGFGGGGGGGGGGGGGGGGGDGGGFFFFFFFFF@AEFFFFFFFFEFBFF=BBDFFFBFFF>=2?<FF<CFEEFFD?@?CCFFFFFB@FBFBFFF?FF?FAABB(6049?0>08?B?60:324<A>
@M04999:289:000000000-L3R54:1:1101:10781:10074 2:N:0:395
GACTACTCGGGTATCTAATCCTGTTTGCTCCCCACGCTTTCGCATCTCAGCGTCAGTATCTGTCCAGAAGGCCGCCTTCGCCACCGGTATTCCTCCACATCTCTACGCATTTCACCGCTACACGTGGAATTCTACCTTCCTCTACAATACTCCAGATAACCAGTTTTAAGTGCAATTCCCAGGTTGAGCCCGGGGCTTTCACACCTAACTTAATTATCCGCCTACATGCCCTTTACGCCCAGTCATTCCGATTAACGCTCGCACCCTCCGTATTACCGCGGCTGCTGGCACGGAGTTAGCC
+
CCCCCGGGGGGGGGGGGGGGGGGGGGGGGGGGGGGGGGGGGGGGGGGGGGGGGGGGGGGGGGGGGGGGGGGGGGGGGGGGGGGGGGGGGGGGGGGGGGGGGGGGGGGGGGGGGGGGGGGGGGGGGGGGGGGGGGGGGGGGGGGGGGGGGGGGGGGGGGGGGGGFFFGGGGGGGGFGFGFGGGGGGGGGGGGGGGGGDGGGFFFFFFFFFFFFFFFFFFFFFFFDFFFFEEFFFFEFFFFFFFEEFE?EFFFF67CE;9??B>FFF?FFFFFF:BFFFFFFFFFFFBF:?BFF>04::B>A7
@M04999:289:000000000-L3R54:1:1101:13545:10085 2:N:0:395
TTTAGACTACCCGGGTATCTAATCCTGTTTGCTGCCCACGCTTTCGAGCATGAACGTCAGTGTTATCCCAGGAGGCTGCCTTCGCCATCGGTATTCCTCCACATCTCTACGCATTTCACTGCTACACGTGGAATTCTACCTCCCTCTGACACACTCTAGTTTGACAGTTTCAAATGCACGTCCCAAGTTGAGCTCGGGGATTTCACATCTGACTTATCTAACCGTCTGCGCTCGCTTTACGCCCAGTAATTCCGATTAACGCTCGCACCCTACGTATTACCGCGGCTGCTGGCACGTAGTT
+
CCCCCFFGGGGFGGGGGGGGFGGGGCGGGDFGGCGFGAFFGGGGGG8FFGGGGGGGGGGGGGEFGGGGGGDGCGEGGGGGGGGGGGGDFGDG<FGGGGAGGDGEFGFFGGGGGEGGGGGFGGGGGGGCCFED:FGGFD;BDGFCGGGGF8AGGGGGGGGFGGGGGGGGED,@@CFGFGFCGGDGGCFGG8=DF8?DGDGGFFCF;BB?8;AAEFFF@FFFFFFFDAF=;=@=D@BFFDFFFD061;@)9559C@;;D64>@>D@>9>F(-8?FFF7A?A<)4;9FB>>?::(247?<?14.
@M04999:289:000000000-L3R54:1:1101:5700:10091 2:N:0:395
GGGACTACAGGGGTATCTAATCCTGTTCGCTCCCCACGTTTTCGTCCATCAGCGTCAATCGGTATTTAGTAACCTGCCTTCGCAATCGGGGTTCTGTGTAATATCTATGCATTTCACCGCTACACTACACATTCCAGCTACTTCAATACTATTCAAGATTAACAGTATCAACGGCAGTTCTACAGTTAAGCTGCAGGTTTTCACCGCTGACTTATCAACCCGCCTACGGACCCTTTAAACCCAATAAATCCGGATAACGCTCGCATCCTCCGTATTACCGCGGCTGCTGGCACGGAGTT
+
C9CCCFGGGGGGGGGGGGGGGGGGGGGGGGGGGGGGGGGFGGGGGGGGGGGGGGGGGGGGGGGGGGGGGGGGGGGGGGGGFGEEECGGGGGGGGGGGGGG<EFGGGGGGGGGGGGGGGGGGGEFFGGGGGGGGGGGCFGFGGGGGGGGGGGFCEGGGGFGGGGGGGFGFGGGGDDGEF@FGGGGGGGGGGGGGFGGFFGDAFFFFFEF>=CEFFFFFFFB>AAAAFFFF@BFFFF3;CCF3;;=;EFFFF86>?1?FFF9?<>>>:;?2A3>:1((4<A?9((790:?B>?B>?>;6:?
@M04999:289:000000000-L3R54:1:1101:17958:10119 2:N:0:395
GACTACTCGGGTATCTAATCCTGTTTGCTCCCCACGCTTTCGCATCTCAGCGTCAGTATCTGTCCAGAAGGCCGCCTTCGCCACCGGTATTCCTCCACATCTCTACGCATTTCACCGCTACACGTGGAATTCTACCTTCCTCTACAATACTCCAGATAACCAGTTTTAAGTGCAATTCCCAGGTTGAGCCCGGGGCTTTCACACCTAACTTAATTATCCGCCTACATGCCCTTTACGCCCAGTCATTCCGATTAACGCTCGCACCCTCCGTATTACCGCGGCTGCTGGCACGGAGTTAGCC
+
CCCCCGGGGGGGGGGGGGGGGGGGGGGGGGGGGGGGGGGGGGGGGGGGGGGGGGGGGGGGGGGGGGGGGGGGGGGGGGGGGDGGGGGGGGGGGGGGGGGGGGGGGGGGGGGGGGGGGGGGGGGGGGGGGGGGGGGGGGGGGGGGGGGGGGGGGGGGGGGGGGGGGGGGGAGGGGGGFGFGGGGGGGGGEFGGGGDDGFGGFFFFBAFFFFFFEFFFFFFFFDFFFFFFFFDFFFFF;?:ED<;EEFC6?E(;@FEC@F3100;;>:?:?BF?0>FFF:>F6;>9?BB(34?FB>620AA>:
@M04999:289:000000000-L3R54:1:1101:8290:10124 2:N:0:395
GACTACTAGGGTATCTAATCCTGTTTGCTCCCCACGCTTTCGCATCTCAGCGTCAGTATCTGTCCAGAAGGCCGCCTTCGCCACCGGTATTCCTCCACATCTCTACGCATTTCACCGCTACACGTGGAATTCTACCTTCCTCTACAATACTCCAGATAACCAGTTTTAAGTGCAATTCCCAGGTTGAGCCCGGGGCTTTCACACCTAACTTAATTATCCGCCTACATGCCCTTTACGCCCAGTCATTCCGATTAACGCTCGCACCCTCCGTACTACCGCGGCTGCTGGCACGGACTTAGCC
+
CCCCCGDFGGDCEFG9FGGGGGGGGGGGGGGGCGGGGDGGGGGGGGGGGGGGFEFCCFFGFGGFGGGGGGGGGGGGDGGGEGGGEFFGDFFFGGGGGGFGGDFGFGGGGG7FFGGFFCFGGGGGGGGGGGGGGGGGGFGGGFGGGGGGGGGGGFGGGGGDFFG@=DFGGGFFFGGGFGD6DF68>DDFFFCGDC*9CFGGFFFFE>AADF<BFFFF?C6>5>2->@CEEFBEBEFE?6(510;<A357?@;(6;EC@6;@F9>B126:B>13(-<5.46(79(4(,.(((,4(-(-<59A0
@M04999:289:000000000-L3R54:1:1101:6449:10136 2:N:0:395
ATGACTACCCGGGTATCTAATCCTGTTCGCTACCCATGCTTTCGAGCCTCAGCGTCAGTAACAGACCAGAGAGCCGCCTTCGCCACTGGTGTTCTTCCATATATCTACGCATTTCACCGCTACACATGGAGTTCCACTCTCCTCTTCTGCACTCAAGTCTCTCAGTTTCCGATGCTCTTCCTCAGTTAAGCTGAGGGCTTTCACATTCAGACTTAAAAGACCGCCTGCGCTCCCTTTACGCCCAATAAATCCGGACAACGCTTGCCACCTACGTATTACCGCGGCTGCTGGCACGTAGTTT
+
CCCCCGGGGGGGGGGGGGGGGGGGGGGGGGGGGGGGGGGGGGGGGGGGGGGGGGGGGGGGGGGGGGGGGGGGGGGGGGGGGGGGGGGGGGGGGGGGGGGGAFGFGGGGGGGGGGGGGGGGGGGGGGGGGDGGGGGGGGGGGGGGGGGGGGGGGGGDGGGGGGGGGGGGGGGGGGGGFGFGGGGGGGGFGGGGGFFCGGGGFFFFFFFFFF5CE>=F@FFFFFFAFD=DFB=DFFFFFCFFFFFF@D@FCCEF9B;FF0=1>B?FFFFFF04?0.46>2<),49>>B9:?2027?1<:B0<)
@M04999:289:000000000-L3R54:1:1101:20094:10150 2:N:0:395
TGACTACACGGGTATCTAATCCTGTTTGCTCCCCACGCTTTCGCATCTCAGCGTCAGTATCTGTCCAGAAGGCCGCCTTCGCCACCGGTATTCCTCCACATCTCTACGCATTTCACCGCTACACGTGGAATTCTACCTTCCTCTACAATACTCCAGATAACCAGTTTTAAGTGCAATTCCCAGGTTGAGCCCGGGGCTTTCACACCTAACTTAATTATCCGCCTACATGCCCTTTACGCCCAGTCATTCCGATTAACGCTCGCACCCTCCGTATTACCGCGGCTGCTGGCACGGAGTTAGC
+
CCCCCGGGGGGGFGGGGGGGGGGGGGFFGGGGGGGGGGGGGGGGGGGGGGGGGGGGGGGGCFGGGGGGGGGGGGGGGGGGGGGGGGGGGGGGGGGGGGGGGGGGGGGF>FGCFGGFGGGGGGGGGGGGGGGGFGGGFFGGGGGGGGGGGGGGFDGGAFFFG?EGFFGGGFFFFGFGFGFF?FGEGGGGGGGGGGEGGGGGFFFFFFFFEFEFFFF6CFFFF=DDFFFEFFEFFFEEEF;BF;?;@FFCEFF@FDDEEDBFFF>BFFFFFFFFFFFFFBFFFF>>BF7?0,2>69168<AB4
@M04999:289:000000000-L3R54:1:1101:15471:10161 2:N:0:395
ACCGACTACAGGGGTATCTAATCCTGTTTGCTCCCCACGCTTTCGCATCTCAGCGTCAGTATCTGTCCAGAAGGCCGCCTTCGCCACCGGTATTCCTCCACATCTCTACGCATTTCACCGCTACACGTGGAATTCTACCTTCCTCTACAATACTCCAGATAACCAGTTTTAAGTGCAATTCCCAGGTTGAGCCCGGGGCTTTCACACCTAACTTAATTATCCGCCTACATGCCCTTTACGCCCAGTCATTCCGATTAACGCTCGCACCCTCCGTATTAACGCGGCTCCTGTCACGGAGTTT
+
A@@6,@@:EE@EGGCEGGGGFGFFF<FFGGGFFGGGEGGGGFGGEGG:EFGGD@F@FCBFGFFFFEFGFAFFGGGEBFGECGGD?C=<F=C:<EF,:CFGGGEGFFCGGGGDFFGFGGGEGDGGGGGGGG>FFDEF9F9@=@FFFGGC==AEGFDCFGGGGGGFFGF=FGGGFE+EFFFFCDCFG@FGFFFGGG>*CDGGFAFCFFFBDF5B4>F+>@B*482252(35?6;@@;(6>C37>;?1()).9<640(6:4)(-(-4;(62<238>3((.)).44((11(4:2).64(-49,4.
@M04999:289:000000000-L3R54:1:1101:11451:10169 2:N:0:395
CCTGCGACTACTGGGGTATCTAATCCTGTTTGCTCCCCACGCTTTCGCATCTCAGCGTCAGTATCTGTCCAGAAGGCCGCCTTCGCCACCGGTATTCCTCCACATCTCTACGCATTTCACCGCTACACGTGGAATTCTACCTTCCTCTACGATACTCTAGTTAACCAGTTTTAAGTGCAATTCCTAGGTTGAGCCCAGGGCTTTCACACCTAACTTAATTATCCGCCTACATGCCCTTTACGCCCAGTCATTCCGATTAACGCTCGCCCCCTCCGTATTACCGCGGCTGCTGGCACGGAGT
+
CCCCCGGGGGGGGGGGGGGGGGGGGGGGGGGGGGGGGGGGGGGGGGGGGGGGGGGGGGGGGGGGGGGGGGGGGGGGGGGGGGGGGGGGGGGGG:FGGGGGGGGGGGGGGGGGGGGGGGGGGGGGGGGGGGGGEGGGGGGGGGGGGGGGGGGGGGDCFFDDEFGGGGGGGGGGGGGGFGFGGGGGGGCGGGGGGGEGGGGGFFFFFFFFFFFEFFFFE8=EFFFFFFFFFBBFFFEFFFEFFFFFBF1;=EFFFF@?FDFFFFBF:>90:949??;?0:?<AFB904(4>:?FF??7:69(4
@M04999:289:000000000-L3R54:1:1101:29315:10172 2:N:0:395
AGGACTACTGGGGTATCTAATCCTGTTTGCTCCCCACGCTTTCGCATCTCAGCGTCAGTATCTGTCCAGAAGGCCGCCTTCGCCACCGGTATTCCTCCACATCTCTACGCATTTCACCGCTACACGTGGAATTCTACCTTCCTCTACAATACTCCAGATAACCAGTTTTAAGTGCAATTCCCAGGTTGAGCCCGGGGCTTTCACACCTAACTTAATTATCCGCCTACATGCCCTTTACGCCCAGTCATTCCGATTAACGCTCGCACCCTCCGGATTACCGCGGCTGCTGGCACGGAGTT
+
CCCCCGGGGGGGGGGGGGGFEGFCGGGFGGGGGFGGGGGGGGGEGEGGGGCEFGGGGGCF9EFGGFGGFGGGGGGGGGGGFGGG:B:@C7@,<EFGGGGGGEFFFFEFGGDECGGGGGGGGGGGGGGGEGGGFFFFGGGGGGGGFFGFADGFGGGFDD?FGGGGG=EGFGGG8CFCDDDDCDGGGGGGGGGGGG?CD5DGFFAFFFF9B@BACFF68FFFFFFFFFFFEFB>D@8EE47D@BF@@8EFEFF@667;EEF9(((-4;B?1?10((3?<<A?990>>2()5:(431(3(,(
@M04999:289:000000000-L3R54:1:1101:22980:10174 2:N:0:395
TGTGACTACTGGGGTATCTAATCCTGTTTGCTCCCCACGCTTTCGCATCTCAGCGTCAGTATCTGTCCAGAAGGCCGCCTTCGCCACCGGTATTCCTCCACATCTCTACGCATTTCACCGCTACACGTGGAATTCTACCTTCCTCTACAATACTCTAGTTAACCAGTTTTAAGTGCAATTCCTAGGTTGAGCCCAGGGCTTTCACACCTAACTTAATTATCCGCCTACATGCCCTTTACGCCCAGTCATTCCGATTAACGCTCGCACCCTCCGTATTACCGCGGCTGCTGGCACGGAGTT
+
CCCCCGGGGGGGGGGGGGGGGGGGGGGGGGGGGGGGGGGGGGGGGGGGGGGGGGGGGGGGGGGGGGGGGGGGGGGGGGGGGGGGGGGGGGGCGGGGGGGGGGGGGGGGGGGGGGGGGGGGGGGGGGGGGGGGGGGGGGGGGGGGGGGGGGGGGGGGGGGGGGGGGGGGGGGGGGGGFGFGGGGGGFGGGGFGGGGGGGGGFFFFFFFFFEFFFFFFFFFFFFFFFFFB:C?EB2=@B=>?@=@?DFFA??CCE<FF;?C;>DF9@9@BBFF?61,:>ABBBBF0199<?>?F0)(446?B
@M04999:289:000000000-L3R54:1:1101:2488:10187 2:N:0:395
GATGACTACTGGGGTATCTAATCCTGTTTGCTACCCACGCTTTCGAGCATGAACGTCAGTGTTATCCCAGGAGGCTGCCTTCGCCATCGGTATTCCTCCACATCTCTACGCATTTCACTGCTACACGTGGAATTCTACCTCCCTCTGACACACCCTAGTTAGACAGTTTCAAATGCACGTCCCAAGTTGAGCTCGGGGATTTCACATCTGACTTATCTAACCGTCTGCGCTCGCTTTACGCCCAGTATTTCCGATTAACGCTCGCACCCTACGCATTACCGCGGCTGCTGGCACGTAGTTT
+
CCCCCFGGGEFGGGEGGFGGCFGGFFGGGGGGGGFGGGGGGGFGGGFGCFGGGGGGGGGGGGGGGGGGGGGGGGGGGEGGCGGDGGGGGGFFFEGGGGGGGG8FCFGGGGGEGGAFDFFGGGGGGG>FFGGGFGGGGE8EFGECFGFDFDFG>+@EFGGFGGGGGGGGFEFGFGFA<D*6@>CFFFGGGGGG98EGD6DGFFFFFFF5=EE;C9AFEFAAABB4:9944249=>@B=*9)8;>6;3>)/7?50133377861:3>F93-(44(14::BD)(2,29((-382??D3..315.
@M04999:289:000000000-L3R54:1:1101:5883:10212 2:N:0:395
CGACTACCGGGGTATCTAATCCTGTTCGCTCCCCACGCTTTCGTCCATCAGCGTCAATCGGTATTTAGTAACCTGCCTTCGCAATCGGGGTTCTGTGTAATATCTATGCATTTCACCGTTACACTACACATTCCAGCTACTTCAATACTATTCAAGATTAACAGTATCAACGGCAGTTCTACAGTTAAGCTGCAGGTTTTCACCGCTGACTTATCAACCCGCCTACGGACCCTTTAAACCCAATAAATCCGGATAACGCTCGCATCCTCCGTATTACCGCGGCTGCTGGCACGGAGTTAGC
+
CCCCCGGGGGGGGGGGGGGGGGGGGGGGGGGGGGGGGGGGGGGGGGGGGGGGGGGGGGGGGGGGGGGGGGGGGGGGGGGGGGGGGGGGGGFGGGGGGGGGGGGGGGGGGGGGGGGGGGGGGGGGGGGGGGGGGGGGGGGGGGGGGGGGGGGGGGGGGGGGGGGGGGGGGGGGGGGGFGFGGGGGGGGGGGGGGGGGGGGGFFFFFFFFFFFFFFFFFFFFFFFD@F?FFFFFF@EFFFFFFFFFFFFFF@BF?DFFFF;8?BFFB9?DFFF?::BFFFB;,3>>B::B?B?D?6>6<B245
@M04999:289:000000000-L3R54:1:1101:6311:10224 2:N:0:395
GACGACTACTAGGGTATCTAATCCTGTTTGCTCCCCACGCTTTCGCATCTCAGCGTCAGTATCTGTCCAGAAGGCCGCCTTCGCCACCGGTATTCCTCCACATCTCTACGCATTTCACCGCTACACGTGGAATTCTACCTTCCTCTACAATACTCTAGTTAACCAGTTTTAAGTGCAATTCCTAGGTTGAGCCCAGGGCTTTCACACCTAACTTAATTATCCGCCTACATGCCCTTTACGCCCAGTCATTCCGATTAACGCTCGCACCCTCCGTATTACCGCGGCTGCTGGCACGGAGTT
+
CCCCCGGGGGGGGGGGGGGGGGGGGGGGGGGGGGGGGGGGGGGGGGGGGGGGGGGGGGGGGGGGGGGGGGGGGGGGGGGGGGGGGGGGGGGGGGGGGGGGGGGGGGGGGGGGGGGGGGGGGGGGGGGGGGGFGGGGGGGGGGGGGGGGGFGGFEGGGGGGGGGGGGGGGGGGGFGGFGFGGGGFGGGFGGGGGGGFGGGGFFFFFFFFFFFFEFFFEFCAFEFFFFFFFC?E:BFFFCEFF>@@@F=EEFCFFF;<?FF<>?FB>9BFFFFF>?(0:>BBFB>F997?023?:<6;1147
@M04999:289:000000000-L3R54:1:1101:21646:10227 2:N:0:395
ATGACTACTGGGGTATCTAATCCTGTTTGCTCCCCACGCTTTCGCATCTCAGCGTCAGTATCTGTCCAGAAGGCCGCCTTCGCCACCGGTATTCCTCCACATCTCTACGCATTTCACCGCTACACGTGGAATTCTACCTTCCTCTACAATACTCTAGTTAACCAGTTTTAAGTGCAATTCCTAGGTTGAGCCCAGGGCTTTCACACCTAACTTAATTATCCGCCTACATGCCCTTTACGCCCAGTCATTCCGATTAACGCTCGCACCCTCCGTATTACCGCGGCTGCTGGCACGGAGTT
+
CCCCCGGGGGGGGGGGGGGGGGGGGGGGGGGGGGGGGGGGGGGGGGGGGGGGGGGGGGGGGGGGGGGGGGGGGGGGGGGGGGGGGGGGGGGGGGGGGGGGGGGDGGGGGGGGGGGGGGGGGGGGGGGGGGGGGGGGGGGGGGGGGGGGGGGGGGGGGGGGGGGGGGGGGGGGGGGGFGFGGGGGCGFFGG6EFGGGGGGGFFFFFFFFFFFFFFFFFFFFFADF>9DEFF=@FFFFEF?FFFDFFFFECEEFFFFFFFF9@DFF@@FF?BBF?B7?FFB?FFFFFFB?D(3(8<6>FB<
@M04999:289:000000000-L3R54:1:1101:11750:10263 2:N:0:395
GACTACTCGGGTATCTAATCCTGTTTGCTACCCACGCTTTCGAGCATGAACGTCAGTGTTATCCCAGGAGGCTGCCTTCGCCATCGGTATTCCTCCACATCTCTACGCATCTCACTGCTACACGTGGAATTCTACCTCCCTCTGACACACTCTAGTTAGACAGTTTCAAATGCACGTCCCAAGTTGAGCTCGGGGATTTCACATCTGACTTATCTAACCGTCTGCGCTCGCTTTACGCCCAGTAATTCCGATTAACGCTCGCACCCTACGTATTACCGCGGCTGCTGGCACGTAGTTAGCC
+
CCCCCGGGGGGGGGGGGGGGGGGGGGGGGGGGGGGGGGGGGGGGGEGGGGGGGGGGGGGGGGGGGGGGGGGGGGGGGGGGGGGGGGGGGGGGGGGGGGGGGGGGGGGGGGGGGGGGGGGGGGGGGGGGGGGGGGGGGGGGGGGGGGGGGG?FFGGGGGGGGGGGGGGGGGGGGGGGFGFGGGFGGGGGGFCEEGGGDGGGFFFFFFFFFEEEFFFFFFFFFFFFFFFFFF>@FFFFFFBFFFFFEFFFFEFF;DEFF@1329@>9B?:?BFFFFFFBFF129(2:>2?F??:(2:BF<4).
@M04999:289:000000000-L3R54:1:1101:15388:10265 2:N:0:395
CGGAAGACTACTCGGGTATCTAATCCTGTTTGCTCCCCACGCTTTCGCATCTCAGCGTCAGTATCTGTCCAGAAGGCCGCCTTCGCCACCGGTAATCCTCCACATCTCTACGCATTTCACCGCTACACGTGGAATTCTACCTTCCTCTACAATACTCTAGTTAACCAGTTTTAAGTGCAATTCCTAGGTTGAGCCCAGGGCTTTCACACCTAACTTAATTATCCGCCTACATGCCCTTTACGCCCAGTCATTCCGATTAACGCTCGCACCCTCCGTATTACCGCGGCTGCTGGCACGGAGT
+
CCCCCGGGGGGGGGGGGGGGGGGFGGGGGGGGGGGGGGGGGGGGGGGGGGGGGGGGGGGGGGGGGGGGGGGGGGGGGGGGGGGGGGGGGGGGGEEGGGGGGGGGGGGGGGGGGGGGGGGGGGGGGGGGGGGGDGGGGGGGGGGGGGGGGGGGGFGGGGGGGGGGGGGGGGGGGGGGFGFGGGGGGCDFGFFGGGGGGGGGFFFFFFFFFFFFFFFFFFFFFFFFFFFA=DFFFFEBEFFFFFFBBFDEEEFEFEEDFFFFEDFFD>>>F>??<?FFFF?>2<1>0969;?20><<FFF(((
@M04999:289:000000000-L3R54:1:1101:8487:10267 2:N:0:395
GGACTACCGGGGTATCTAATCCTGTTTGCTCCCCACGCTTTCGCATCTCAGCGTCAGTATCTGTCCAGAAGGCCGCCTTCGCCACCGGTATTCCTCCACATCTCTACGCATTTCACCGCTACACGTGGAATTCTACCTTCCTCTACAATACTCTAGTTAACCAGTTTTAAGTGCAATTCCTAGGTTGAGCCCAGGGCTTTCACACCTAACTTAATTATCCGCCTACATGCCCTTTACGCCCAGTCATTCCGATTAACGCTCGCACCCTCCGTATTACCGCGGCTGCTGGCACGGAGTTAGC
+
CCCCCGGGGGGGGGGGGGGGGGGGGGGGGGGGGGGGGGGGGGGGGGGGGGGGGGGGGGGGGGGGGGGGFGGGGGGGGGGGGGGFGGGGGGGGGGGGGGGGGGGGGGGGGGGGGGGGGGGGGGGGGGGGGGGGGGGGGGGGGGGGGGGGGGGGGGGGGGGGGGGGGGFGGFGGGGGGFGFGGGGFFD8DGGGGGGGGGGGGFFFFFFFFFFFFFFFFFFFEF=@=FFE?CBFFFDEFFFFFFFD3<ECCC5@FDDDCEF9??B>9FB?BFFFBB0:<A<09B>69>?7:061?:(176?FB<
@M04999:289:000000000-L3R54:1:1101:5471:10276 2:N:0:395
GGGGACTACAAGGGTATCTAATCCTGTTCGCTACCCATGCTTTCGAACCTCAGCGTCAGTTACAGACCAGAGAGCCGCCTTCGCCACTGGTGTTCTTCCATATATCTACGCATTCCACCGCTACACATGGAGTTCCACTCTCCTCTTCTGCACTCAAGAAAAACAGTTTCAGCTGCACTTCCCCGGTTAAGCCGAGGGCTTTCACAGCTGACTTGTTCTCCCGCCTGCGTTCGCTTTACGCCCAATAAATCCGGACAACGCTTGCCACCTACGTATTACCGCGGCTGCTTGCACGTAGTTT
+
CCCCCG,CFGFGGGGGGGFFFEGGFGGGGGGGDGFGGGGGGFGGGGGGGGGGGGGEGECEGGG9FGDGGGGGFFGFCGGGGGGGGGEFGAEFGEGGA9FGGGGGFFGGGGDGGDGFGGGEG8FGGGFGGGFG?DGGGGGGGGGGGGGGGGGFEAC8DGGGDFGGGGGGGFFFGGGGFGFGF?FGGGGGGGGGC6CDGCGGFFFFFFFFBB*::FFFBFFFA3@299>=F7;D?0@?D9C37(674;@8EEFE>F<>>:6>603::?42314:::<9:2<449(4(-,05).(,,24,,44)
@M04999:289:000000000-L3R54:1:1101:8321:10278 2:N:0:395
AGCTCGACCACTAGGGTATCTAATCCGGTTCGCTACCCACGTTTTCGAGTATGAACTTCAGTGTTATCCCAGGAGCCTCCCTTCGCCATCGGTATTCCCCCACAACTCGACGCATGTCACTGCTACCCGTGGAATTCGACCTCCCTCTGACACACTCTAGCTTGACAGCTTCAATTTCACGTCCTAGGTCCAGCTCGGCGATCTCACACCTGACTTATCTAACCGTCAGCGCTCGCTTTACGCCCCGTAATCCCGATTAACGCTCGCACCCTACGCATTACCGCGGCGGCGCGTGTGTAGT
+
-AC,6,+++=D<8,CF,,CFF<,-CC+68F6+@,,+B<6,+,;C,666C;@,,,,C,,69:9E,,,,C6:,,,,6,,A,4@4F<F,,B=,,,8,A5CF,B7@FF,@85+A+@>:7+5C=44@E9,,,4+6++8,4,C+E6@+,,@F,@=,3,@=C,@,,,,77,@62=,,3,5,+,3?++@F7+3@,5,,,@<6C5*****:*01=8)((06568+*11*1*0(.61((6((((.1(=484((4;>FB901)631(-((-4(7(4096>((,(.(((-2).66((-2,((((((((-8)).
@M04999:289:000000000-L3R54:1:1101:8285:10300 2:N:0:395
GGGCGACTACCGGGGTATCTAATCCTGTTTGCTCCCCACGCTTTCGCATCTCAGCGTCAGTATCTGTCCAGAAGGCCGCCTTCGCCACCGGTATCCCTCCACATCTCTACGCATTTCACCGCTACACGTGGAATTCTACCTTCCTCTACAATACTCTAGTTAACCAGTTTTAAGTGCAATTCCTAGGTTGAGCCCAGGGCTTTCACACCTAACTTAATTATCCGCCTACATGCCCTTTACGCCCAGTCATTCCGATTAACGCTCGCACCCTCCGTATTACCGCTGCTGCTGGCACGGAGTT
+
CCCCCGEGGGGGGGGFGGGGGGGFGGGGGDGGGGGGGGGGGGGGGGGGGGGGGGGGGGGGGGGGGGGGGGGGFGGGGGGGCGGFGGGGCFGGGGGGGGGGGGGGGGGGGGGGGGGGGGGGGGGGGGGGGGGDGG=EGGGGGGGGGGGGGGGGFFGGGGGGGGGGGGGGFGGFGGGGFGFGDGFGCFGGGGFFGGGGGGGGFFFFFFFFFFFFFFFFCFFFF?EDF@@FF@?E;E13;;CFD@;9<DFF<55C3=0;;FFFFFFFBBFFB?<6:31::?FBFFF(492?277?67829;24.
@M04999:289:000000000-L3R54:1:1101:7284:10321 2:N:0:395
GACTACTAGGGTATCTAATCCTGTTTGCTCCCCACGCTTTCGCATCTCAGCGTCAGTATCTGTCCAGAAGGCCGCCTTCGCCACCGGTATTCCTCCACATCTCTACGCATTTCACCGCTACACGTGGAATTCTACCTTCCTCTACAATACTCTAGTTAACCAGTTTTAAGTGCAATTCCTAGGTTGAGCCCAGGGCTTTCACACCTGACTTAATTATCCGCCTACATGCCCTTTACGCCCAGTCATTCCGATTAACGCTCGCACCCTCCGTATTACCGCGGCTGCTGGCACGGAGTTAGCC
+
CCCCCGGGGGGGGGGGGGGGGGGGGGGGGGGGGGGGGGGGGGGGGGGGGGGGGGGGGGGGGGGGGGGGGGGGGGGGGGGGGGGGGGGGGGGGGGGGGGGGGGGGGGGGGGGGGGGGGGGGGGGGGGGGFGGGGGGGGGGGGGGGGF?FGGGGGGGGCFGGGGGFGCFDDGGGGGGGFGFGGGGGCFFGGC?FGGGDGGGGFFFFFFFFFFEFFFFFFFFFFFFFFFFFFFFFFFFFFFFF>(;@EC4@C=DF@D9CD@;1;FBB3;<<?>?1:BAFB1>>BFFF6?F40(44;>>FFF><2
@M04999:289:000000000-L3R54:1:1101:28913:10329 2:N:0:395
ACTAGGACTACTCGGGTATCTAATCCTGTTTGCTCCCCACGCTTTCGCATCTCAGCGTCAGTATCTGTCCAGAAGGCCGCCTTCGCCACCGGTATTCCTCCACATCTCTACGCATTTCACCGCTACACGTGGAATTCTACCTTCCTCTACAATACTCCAGATAACCAGTTTTAAGTGCAATTCCCAGGTTGAGCCCGGGGCTTTCACACCTAACTTAATTATCCGCCTACATGCCCTTTACGCCCAGTCATTCCGATTAACGCTCGCACCCTCCGTATTACCGCGGCTGCTGGCACGGAGT
+
CCCCCGGGGGGGGGGGGGGGGGGGGGGGGGGGGGGGGGGGGGGGGGGGGDGGGGGGGGGGGGGGGGGGGGGGGGFGGGGGGGGGGGGGCGGGE+DFGGGGGGGGGGGGGGGGGGGGGGGGGGGGGGGGGGGGGGGGGGGGGGGGGGGGGGGGGGGFGGGGGGGGGGGGGGGGGGFGFGFGGGGGGGGGGGGF?FGGGGGDFFFFFFFFFFFFFFFFFFFFFF<EFFDFDFFFFFFFFD@FE1<BFFF@;EEEFF@(6(6?C?>BFFFFFFFF?FBB6?0<<B:9;19>F?0)33:,(460-
@M04999:289:000000000-L3R54:1:1101:15223:10334 2:N:0:395
GACTACTGGGGTATCTAATCCTGTTTGCTCCCCACGCTTTCGAGCATGAACGTCAGTGTTATCCCAGGAGGCTGCCTTCGCCATCGGTATTCCTCCACATCTCTACGCATTTCACTGCTACACGTGGAATTCTACCTCCCTCTGACACACTCTAGTTAGACAGTTTCAAATGCACGTCCCAAGTTGAGCTCGGGGATTTCACATCTGACTTATTTAACCGTCTGCGCTCGCTTTACGCCCAGTAATTCCGATTAACGCTCGTACCCTACGTATTACCGCGGCTGCTGGCACGTAGTTAGCC
+
CCCCCFGGGGGFGGGGGGGGGFCFGGEFG,E@CFGGGGGGGGCGGGGGA<EFGGGGGGGGGGGFGGGGGDEEGGGGFCFFGFEGGGGGCFGGFFECEGFFGGGDCGGGGGDFFGGGCCFCECGGGGGGFFGGGGGFFGGGGFGF8DED,@?DG8FFG=@FGFGGGGGFFGFAFFFFDD*?88=AFA:FFAF8EGC+@FC+9+CCFFF6C6AC=F6FEF9=5):>C=4)<225@D:8>@@F;7@E<CCEEF@<(2.9791;;(/804<7:112474<<?>6(7>9<BF:BF>0(,4:BF4:3
@M04999:289:000000000-L3R54:1:1101:4823:10343 2:N:0:395
GCCGACTACCCGGGTATCTAATCCTGTTCGCTCCCCACGCTTTCGTCCATCAGCGTCAATCGGTATTTAGTAACCTGCCTTCGCAATCGGGGTTCTGTGTAATATCTATGCATTTCACCGCTACACTACACATTCCAGCTACTTCAATACTATTCAAGATTAACAGTATCAACGGCAGTTCTACAGTTAAGCTGCAGGTTTTCACCGCTGACTTATTAACCCGCCTACGGACCCTTTAAACCCAATAAATCCGGATAACGCTCGCATCCTCCGTATTACCGCGGCTGCTGGCACGGAGTT
+
CCCCCG>FFGGGGGGGGGGGFFGGGGGGGGGGGEGGGGGGGCGGGEGGGGGGGGGGGCGGGGGGGGGGEGGGGCGGFFCBFGGGGGGGGDGGGGGGGGGGGGGGGGGGGGGFFFGGGGGGGGGGGGGGGGGGGGGGGGGGGGGGGGFGGGGGFEGFGGGGGGGGDGGGGGGGGGGGDGCGGFFGFFGGGGGGGGGFDFDFFFFFFFFFF92:>FFA4EFEA<@F>9@D2222:0;1@<<17;?@F;E3;<CE;>;0?@DF;BFB>>:603-4>:1(264>:903;61(.53((,--(-4:
@M04999:289:000000000-L3R54:1:1101:10170:10365 2:N:0:395
TCTGACTACTCGGGTATCTAATCCTGTTTGCTCCCCACGCTTTCGCATCTCAGCGTCAGTATCTGTCCAGAAGGCCGCCTTCGCCACCGGTATTCCTCCACATCTCTACGCATTTCACCGCTACACGTGGAATTCTACCTTCCTCTACAATACTCCAGATAACCAGTTTTAAGTGCAATTCCCAGGTTGAGCCCGGGGCTTTCACACCTAACTTAATTATCCGCCTACATGCCCTTTACGCCCAGTCATTCCGATTAACGCTCGCACCCTCCGTATTACCGCGGCTGCTGGCACGGAGTT
+
CCCCCGGGGGGGGEGGGGGGGGGGGGGGGGGGG8@FGGGGGGGGGGGDGGGGGGGGGGGGGGGGGFGGGGGGGGGGGGDGGGGGGGGFGFEFGGGGGGGGGGGGGGGGGGGGGGDGGGGGGGGGGGGGGGGGG?EFGD9FGGGGGFGCAFFGGF?FGGFGGGGFGGGGGGGGGGDGFFFFDFCDGGGGGGGGGGGDGCDGFFFFFF>DDFFFFFFF?FFFFFFFF?@==E4>8,;1=FFB@>BF68@FF33?@@11;EFF>?BFFBB;B:2?B?:0:<<6219F;(,4)8?61)(3(4<8
@M04999:289:000000000-L3R54:1:1101:4038:10367 2:N:0:395
CGGCGACTACTGGGGTATCTAATCCTGTTCGCTCCCCACGCTTTCGTCCATCAGCGTCAATCGGTATTTAGTAACCTGCCTTCGCAATCGGGGTTCTGTGTAATATCTATGCATTTCACCGCTACACTACACATTCCAGCTACTTCAATACTATTCAAGATTAACAGTATCAACGGCAGTTCTACAGTTAAGCTGCAGGTTTTCACCGCTGACTTATCAACCCGCCTACGGACCCTTTAAACCCAATAAATCCGGATAACGCTCGCATCCTCCGTATTACCGCGGCTGCTGGCACGGAGTT
+
CCCCCGGGGGGGGGGGGGGGGGGFGFGGGCCGEGGGGGGGGGGGGGGGGGGGGGGGGEGGGCGFFFFGGGGGGGGGGGGGGGGFGGGGGGGGGGGGGGGGGGGGGFGFGGGGGGGGGGGGGGGGGGGGFGGGGGGGGGGGGGGGAFGGGGFGGGGGCGGGGFGEGGGGGGGGGGGGBGEFGFGGGGGGGGGGGGGGFFGGFFFFFFFDFFFFFFFFFFAEFFFB9@DFFFFDFFFFFEEFEFFFFFF@EFEEFFBDFBFFBF?19>F?BFB)(-41<FF2<0091319::3??1)-2(3,.
@M04999:289:000000000-L3R54:1:1101:11910:10371 2:N:0:395
CCATGGACTACCAGGGTACCTAATCCTGTTTGCTCCCCACGCTTTCGCATCTCAGCGTCAGTATCTGTCCAGAAGGCCGCCTTCGCCACCGGTATTCCTCCACATCTCTACGCATTTCACCGCTACACGTGGAATTCTACCTTCCTCTACAATACTCCAGATAACCAGTTTTAAGTGCAATTCCCAGGTTGAGCCCGGGGCTTTCACACCTAACTTAATTATCCGCCTACATGCCCTTTACGCCCAGTCATTCCGATTAACGCTCGCACCCTCCGTATTACCGCGGCTGCTGGCACGGAGT
+
CCCCCGGGGGGGGGGGGGGGGGGGGGGGGGGGGGGGGGGGGGGGGGGGGGGGGGGGGGGGGGGGGGGGGGGGGGGGGGGGGGGGGGGGGGGGGDGGGGGGGGGGFGGGGGGGGGGGGGGGGGGGGGGGGGGGGGGGGGGGGGGGGGGGGGGGGGGGGGGGGGGGGGGGGGGGGGGGFGFGGGGGGGGGGGGGGGGFGGGGFFFFFFFFFFFFFFFFFFFFFCEF>DDFFFFE4;;;E@EFF@;BBF?;EEFFFFEFD?DFFFFFFF>B>><???>FFF7AAF?>BBFFFFB:?:?F:>1;-
@M04999:289:000000000-L3R54:1:1101:8978:10414 2:N:0:395
CGCCAGACTACACGGGTATCTAATCCTGTTTGCTCCCCACGCTTTCGCATCTCAGCGTCAGTATCTGTCCAGAAGGCCGCCTTCGCCACCGGTATTCCTCCACATCTCTACGCATTTCACCGCTACACGTGGAATTCTACCTTCCTCTACAATACTCTAGTTAACCAGTTTTAAGTGCAATTCCTAGGTTGAGCCCAGGGCTTTCACACCTAACTTAATTATCCGCCTACATGCCCTTTACGCTCAGTCATCCCGATTAACGCTCGCACCCTCCGTATTACCGCGGCTGCTGGCACGGAGT
+
CCCCCGGGGGGGGGGGGGGGGGGGGGGGGGGGGGGGGGGGGGGGGGGGGGGGGGGGGGGGGGGGGGGGGGGGGGGGGGGGGGGGGGGGGGGDGGGGGGGGGGGGGGGGGGGGGGGGGGFGGGGGGGGGGGGGGGGGGGGGFGGGGGGGGGGGGFGGGFGGGGGGGGGGGGGGGGGGFGFGDGGFGGGGGGGGGGGGGGGGFAFFFFFFFFFFFFFFFCFFFFFCDD9@@DFFFFEFEDBFFFF?FF@CEEFFE;D;>DFFFFFFFF>;61:B<?FFFFFFFF09017BFF?3:??BB9993
@M04999:289:000000000-L3R54:1:1101:15343:10534 2:N:0:395
GTGACTACTCGGGTATCTAATCCTGTTTGCTCCCCACGCTTTCGCATCTCAGCGTCAGTATCTGTCCAGAAGGCCGCCTTCGCCACCGGTATTCCTCCACATCTCTACGCATTTCACCGCTACACGTGGAATTCTACCTTCCTCTACAATACTCCAGATAACCAGTTTTAAGTGCAATTCCCAGGTTGAGCCCGGGGCTTTCACACCTAACTTAATTATCCGCCTACATGCCCTTTACGCCCAGTCATTCCGATTAACGCTCGCACCCTCCGTATTACCGCGGCTGCTGGCACGGAGTT
+
CCCCCAFGGGGGGGGGGGGGGGGGGGFGGGGGGGGGGGGGGGGGGGGGGGGGFGGGGGGGGGGGGGGGGGGGGGGGGGGGGGGGGGGGGGGGGGGGGGGGFGGGGGGGGGGGCGGGGGGGGGGGGGGGEGGCFGGEGGGGGGGGGGGGGGGGGGGGGGGGGGGGGFGFGGGGEDFGFGFGGDGG6FGGGGFGGCGGCDDGFFFFAFFFF@DEFFFFEFC5FFFFF?FFFFFF=8@@EF@>;;@6=8ACFE?@??;@FEF(3:B>;FFF:6:;?0(8BB9?>>(79608:>B0>?>9>FF
@M04999:289:000000000-L3R54:1:1101:15417:10561 2:N:0:395
GACTACTGGGGTATCTAATCCTGTTCTCTCCCCACGCTTTCGTCCATCAGCGTCAATCGGTATTTAGTAACCTGCCTTCGCAATCGGGGTTCTGTGTAATATCTATGCATTTCACCGCTACACTACACATTCCAGCTACCTCAATACTATTCAAGATTAACAGTATCAACGGCAGTTCTACAGTTAAGCTGCAGGCTTTCACCGCTGTCTTATCAACCCGCCTACGGACCCTTTTAACCCAATAAATCCGGATAACGCCCGCATTCTCCTCATTACAGCTGCCGCCGGGACGGAGGTAGCC
+
-6A@CD<E8F@@BFFGG<FAF<,=F,,C@CFCFFE++BFFD@CFG,6,CEF@F:C:99D@86CCE9CF<F@FFFCF,AE=C:BCFGGGG@EGGEF,EAA<@555,C@EFCFGB<<?4@FCFCE,4AEEFFF,4@;E,EF,4,,@E,@;;@DD8;CA?,,4,=8=,=CF,A+?EE>,?DFDFDGGFFGADD?8=CC+A7C++3;5*95030;*0++3@5@29))5))/(/(6075*93@;F=114365?3967((/.(.(((.4334).))())644))).((((,(--(,-(4(((())).
@M04999:289:000000000-L3R54:1:1101:12622:10584 2:N:0:395
TGACTACCCGGGTATCTAATCCTGTTTGCTCCCCACGCTTTCGCATCTCAGCGTCAGTATCTGTCCAGAAGGCCGCCTTCGCCACCGGTATTCCTCCACATCTCTACGCATTTCACCGCTACACGTGGAATTCTACCTTCCTCTACAATACTCCAGATAACCAGTTTTAAGTGCAATTCCCAGGTTGAGCCCGGGGCTTTCACACCTAACTTAATTATCCGCCTACATGCCCTTTACGCCCAGTCATTCCGATTAACGCTCGCACCCTCCGTATTACCGCGGCTGCTGGCACGGAGTTAGC
+
CCCCCGGFGGGGGGGGGGGGGGGGGGGGGGGGGGGGGGGGGGGGGGGGGGFGGGGGGGGGGGGGGGGGGGGGGGGGGGGGGGGEEFEGGGGGGGGGGGGGCGGGGGGGGGGGGGFGGGGGGGGGGGGGGGGGGGGGFGGGGFGGGFGGFGGGGEEGGGGFFFFG>@=DEFGGGGGGFGFGGGGGGGGGGGGGGGGGGGGGFFF>FDFFFFEEFFFFEFFFBDFFFFFFFF8@E8EFEFFEFFFFFFF5CCEFF074<?>?0>F>F>B??BF??F0<BBF96>;>>FB?F:??F0>04<AF>
@M04999:289:000000000-L3R54:1:1101:25658:10605 2:N:0:395
TCAAGGACTACCCGGGTATCTAATCCTGTTCGCTCCCCACGCTTTCGTCCATCAGCGTCAATCGGTATTTAGTAACCTGCCTTCGCAATCGGGGTTCTGTGTAATATCTATGCATTTCACCGCTACACTACACATTCCAGCTACTTCAATACTATTCAAGATTAACAGTATCAACGGCAGTTCTACAGTTAAGCTGCAGGTTTTCACCGCTGACTTATCAACCCGCCTACGGACCCTTTAAACCCAATAAATCCGGATAACGCTCGCATCCTCCGTATTACCGCGGCTGCTGGCACGGAGT
+
CCCCCGGGGGGGGGGGGGGGGGGGGGGGGGGGGGGGGGGGGGGGGGGGGGGGGGGGGGGGGGGGGGGGGGGGGGGGGGGGGGGGGGGGGGGGGGGGGGGGFGGFGGGGGGGGGGGGGGGGGGGGGGGGGGGGGGGGGGGGGGGGGGGGGGGGGGGGGGGGGGGGGGGGGGGGGGGGFDEDFGFGGGGGGGGGGGGGGGGCAF8FFFFFFFFFAFFFFFFFFFFFFFFFFFFFFFFFFFFFFFEF??6@FFFFE;@B?DFFEBFFFFFFFFF7A?FF<1?<<A?FFF949677>02)29;>-
@M04999:289:000000000-L3R54:1:1101:5627:10643 2:N:0:395
TTCGACTACTGGGGTATCTAATCCTGTTCGCTCCCCACGCTTTCGTCCATCAGCGTCAATCGGTATTTAGTAACCTGCCTTCGCAATCGGGGTTCTGTGTAATATCTATGCATTTCACCGCTACACTACACATTCCAGCTACTTCAATACTATTCAAGATTAACAGTATCAACGGCAGTTCTACAGTTAAGCTGCAGGTTTTCACCGCTGACTTATCAACCCGCCTACGGACCCTTTAAACCCAATAAATCCGGATAACGCTCGCATCCTCCGTATTACCGCGGCTGCTGGCACGGAGTT
+
CCCCCGGGGGGGGGGGGGGGGGGGGGGGGGGGGGGGGGGGGGGGGGGGGGGGGGGGGGGGGGGGGGGGGGGGGGGGGGGGGGGGGGGGGGGGGGGGGGGGGGGGGGGGGGGGGGGGGGGGGGGGGGGGGGGGGGGGGGGGGGGGGGGGGGGGGGGGGGGGGGGGGGGGGGGGGGDGFGFGGGGGGGGGGGGGGGGGGGGGFFFFFFEFFFFFFFFFFFFBAAFF=@FFFFDFFFF@EFFFFFFFFFFFEFFFFFDFFFFFFFFFFFFFFF7(7::??FFF:13>64>:04>???B(-4??
@M04999:289:000000000-L3R54:1:1101:20202:10655 2:N:0:395
CCATGACTACAAGGGTATCTAATCCTGTTTGCTCCCCACGCTTTCGCATCTCAGCGTCAGTATCTGTCCAGAAGGCCGCCCTCGCCACCGGTATTCCTCCACATCTCTACGCATTTCACCGCTACACGTGGAATTCTACCTTCCTCTACAATACTCTAGTTAACCAGTTTTAAGTGCAATTCCTAGGTTGAGCCCAGGGCTTTCACACCTAACTTAATTATCCGCCTACATGCCCTTTACGCCCAGTCATTCCGATTAACGCTCGCACCCTCCGTATTACCGCGGCTGCTGGCACGGAGTT
+
CCCCCGGGGGGGGGGGGGGGGGGGGGGGGGGGGGGGGGGGGGGGGGGGGGGGGGGGGGGGGGGGGGGGGGGGGGGGGGGGGGGGGGGGGGGGGGGGGGGGGGGGGGGGGGGGGGEGGGGGGGGGGGGGGGGGGGGGGGGGGGGGGGGGGGGGGGGGGGGGGGGGGGGGGFGGGGGGFGFGGGGGGGGGGGGGGGGGGGGGFFFFFFFFFFFFDAFFEFFFFFFDFFFFDFFFFEDFFFFFFFF0;D@FFFFFFFFF@?CFF;DFBFFB0:B:?BB??:<FFBFFFFFF?FB4?:?FF9>F3
@M04999:289:000000000-L3R54:1:1101:13222:10666 2:N:0:395
GGACTACTGGGGTATCTAATCCTGTTTGCTACCCACGCTTTCGAGCATGAACGTCAGTGTTATCCCAGGAGGCTGCCTTCGCCGTCGGTATTCCTCCACATCTCTACGCATTTCACTGCTACACGTGGAATTCTACCTCCCTCTGACACACTCTAGTTAGACAGTTTCAAATGCACGTCCCAAGTTGAGCTCGGGGATTTCACATCTGACTTATCTAACCGTCTGCGCTCGCTTTACGCCCAGTAATTCCGATTAACGCTCGCACCCTACGTATTACCGCGGCTGCTGGCACGTAGTTAGC
+
CCCCCGGGGGGGGGGGGGFGGGGGGGGGGGGGGGGGGGGGGGGGGGGGGGGGGGGGGGGGGGGGGGGGGGGGGGGGGGGGGGGGGGGGGGGGGGGGGGGGGGGGGGGGGGGGGGGGGGGGGGGGGGGGGGFGGGGGGGGGGGGGGGGGGGGGGGGGGGGGGGGGGGGGGGGGGGGGFGFGGGGFGGGDFGGGGGGGGGGGFFFFFFFFFEFFFFFFFFFFFAAFFFFF@DFFFFF=E??F918;ECEFF98?@FFFE@0<6066>>::7?:?22:6<942;66342,:06(,(4,(8BFFF
@M04999:289:000000000-L3R54:1:1101:12741:10680 2:N:0:395
GGGCCGACTACTAGGGTATCTAATCCTGTTTGCTCCCCACGCTTTCGCATCTCAGCGTCAGTATCTGTCCAGAAGGCCGCCTTCGCCACCGGTATTCCTCCACATCTCTACGCATTTCACCGCTACACGTGGAATTCTACCTTCCTCTACAATACTCCAGATAACCAGTTTTAAGTGCAATTCCCAGGTTGAGCCCGGGGCTTTCACACCTAACTTAATTATCCGCCTACATGCCCTTTACGCCCAGTCATTCCGATTAACGCTCGCACCCTCCGTATTACCGCGGCTGCTGGCACGGAGT
+
CCC8AC@ECGFGGGGG<CFGDFGGGGGFGGGG9EGGGECFGGCFGEF@E@FCFFEEFCEGGGFFGFGFGGGFGGFGFFFE@FCGGDDEFCCEF:?EGFFGGGGGAFBFGGFGGGGGGGGGGGGGGGFFGFFEGGGGGCEGGGFFFCFGGDFFGGGGG8FFGGGGGGGG=AF:@FGFFGFFGCGG@FGDFGEFGGGGGGGGAAFFFFFFE9=BEFFCEF6EFC4*62@DFFEFEF@@E;;FC<@BF175@<3?C36?0(:B<246:2029BF:<BB18((4)6:69>609<:3(4:2<9;;-
@M04999:289:000000000-L3R54:1:1101:26533:10707 2:N:0:395
CGTCGACTACTAGGGTATCTAATCCTGTTTGCTCCCCACGCTTTCGCATCTCAGCGTCAGTATCTGTCCAGAAGGCCGCCTTCGCCACCGGTATTCCTCCACATCTCTACGCATTTCACCGCTACACGTGGAATTCTACCTTCCTCTACAATACTCTAGTTAACCAGTTTTAAGTGCAATTCCTAGGTTGAGCCCAGGGCTTTCACACCTAACTTAATTATCCGCCTACATGCCCTTTACGCCCAGTCATTCCGATTAACGCTCGCACCCTCCGTATTACCGCGGCTGCTGGCACGGAGTT
+
CCCCCGGGGGGGGGGGGGGGGGGGGGGGGGGGGGGGGGGGGGGGGGGGGGGGGGGGGGGGGGGGGGGGGGFGGGGGGGGGGGGGGGGGGGGGGGGGGGGGGGGGGGGGGGGGGGGGGGGGGGGGGGGGGGGGFGGGGGGGGGGGGGGGGGGGFGGGGGGGGGGGGGGGGGGGGGGGFFFFGGGGGGGGGGGGGGGGGGGGFFFFFFFFFFFFFFFFCFFFFFCDBFAFFEF?@EFEBBFF?FFFFFFFEFFF)(/8DFFF?@F04>>>FF?FB6::B2<2AFF9>>61?::>?(5((,3:4
@M04999:289:000000000-L3R54:1:1101:19502:10713 2:N:0:395
GACTACTAGGGTATCTAATCCTGTTTGCTCCCCACGCTTTCGCATCTCAGCGTCAGTATCTGTCCAGAAGGCCGCCTTCGCCACCGGTATTCCTCCACATCTCTACGCATTTCACCGCTACACGTGGAATTCTACCTTCCTCTACAATACTCCAGATAATCAGTTTTAAGTGCAGTTCCCAGGTTGAGCCCGGGGCTTTCACACCTAACTTAATTATCCGCCTACATGCCCTTTACGCCCAGTCATTCCGATTAACGCTCGCACCCTCCGTATTACCGCGGCGGCTGGCACGGAGTTAGCC
+
CCCCCFDGFGGFCCF<EFEEGFFGGGGGFCGGDFGCF:FGAFGGCFFFFGFEFEGGGGFGFGGFGGGGFFGFGGGGGGGGGEGGGGGGCFF9FFAF@@<E8<FGBFCFGGEFGGGGGGGDGGGGFGGGGGGGDGGGDGGGGFFGGGCEGGG?GGGFG89,@=AFFGGGGG:3@C@@DFDDGFDFG?FGDGGGGGD5DFFFFFFFAFFFFFEE=69BCFFFF@9@FFFFFEFFFFFFF@B><?;<E<<7<E;@;FFF;>(1:0(34<,4:(-(4344<?939(((-(7(3(.-3(4(,)643
@M04999:289:000000000-L3R54:1:1101:20601:10721 2:N:0:395
GACTACCGGGGTATCTAATCCTGTTTGCTCCCCACGCTTTCGCATCTCAGCGTCAGTATCTGTCCAGAAGGCCGCCTTCGCCACCGGTATTCCTCCACATCTCTACGCATTTCACCGCTACACGTGGAATTCTACCTTCCTCTACAATACTCCAGATAACCAGTTTTAAGTGCAATTCCCAGGTTGAGCCCGGGGCTTTCACACCTAACTTAATTATCCGCCTACATGCCCTTTACGCCCAGTCATTCCGATTAACGCTCGCACCCTCCGTATTACCGCGGCTGCTGGCACGGAGTTAGCC
+
CCCCCGGGGGGGGGGGGGGGGGGGGGGGGGGGGGGGGGGGGGGGEGGGGGGGGGGGGGGGGGGGGGGGGGGGGGGGGGGGGGGGGGGGGGGGGGGGGGGGGGGGGGGGGGGGGGGGGGGGGGGGGGGGGGGGGGGGGGGGGGGGGG9FGGGGGGGGGGGGGGGFFGGGGGGGGGGGFGFGGGGGGFFGGGGGGGGGGGGFFFFFFFFFFEEFFFFFFFFDFFFFFEFFFE@EFFFFFF>FFF;E<E?CFFFFFBFF:9:?BFFFFB:??B?::BFF<?FF>>>>:>:??3<B>FFBF>BF>
@M04999:289:000000000-L3R54:1:1101:6763:10740 2:N:0:395
CGTGACTACACGGGTATCTAATCCTGTTTGCTCCCCACGCTTTCGCATCTCAGCGTCAGTATCTGTCCAGAAGGCCGCCTTCGCCACCGGTATTCCTCCACATCTCTACGCATTTCACCGCTACACGTGGAATGCTACCTTCCTCTACAATACTCTAGTTAACCAGTTTTAAGTGCAATTCCTAGGTTGAGCCCAGGGCTTTCACACCTAACTTAATTATCCGCCTACATGCCCTTTACGCCCAGTCATTCCGATTAACGCTCGCACCCTCCGTATTACCGCGGCTGCTGGCACGGAGTTC
+
CCCCCGGGGGGGGGGGGGGGGGCCACFGGGGGGGFFGGGGGGGGGGGGGGGGGGGGGGGGGGGGGGGGFGGGGG8FGCGGGGGDGGGGGGCCGGCFGGFAFGEGGGGGGGGGDGGGEEFGGGGGGGGG=@7EF,CBGGGGGGGGGF8DGGFGGGFGFFGGGCDFGGGDGGGEFCFGFGFGGGGGGGGGGGFGGGGGGGGFF5AFFFFFD=8BEFFF6FFEFFFBF9>B;CEFBBF36CEAD@>FF8EF3<CE@@66?E<?@<6>B;>9??FFF1?FF<4<?BF071(3?B?B<<:>9;2<)
@M04999:289:000000000-L3R54:1:1101:10480:10756 2:N:0:395
AAAGGACTACCGGGGTATCTAATCCTGTTTGCTACCCACGCTTTCGAGCATGAACGTCAGTGTTATCCCAGGAGGCTGCCTTCGCCATCGGTATTCCTCCACATCTCTACGCATTTCACTGCTACACGTGGAATTCTACCTCCCTCTGACACACTCTAGTTAGACAGTTTCAAATGCACGTCCCAAGTTGAGCTCGGGGATTTCACATCTGACTTATCTAACCGTCTGCGCTCGCTTTACGCCCAGTAATTCCGATTAACGCTCGCACCCTACGTATTACCGCGGCTGCTGGCACGTAGTT
+
CCCCCGGGGGCFGGGGGGGGGGGGGGGGGGGGGGGGGGGGGGGGGGGGGGGCFGGGGGGGGGF<F9@FGGGFGGGGGGGGGGGGGGG>FGGGGGGGGGGG<AFGCCGGGGGGGGGGGGGDGGGGGGGGDGGGGGGGFGA9DCFGGGGFDGG?FEFGGGGG8=DEGGGGAFGFDDFGFGFGDF+CFCGGGGGGG,CDCCD>DFFCFFFFFFFFEAFFF6+;BEF=)5>2C@>=?BFFFFFFFFFF?@@CFFEEEF;7(;C>FFBBFB;BFFFFFF1<<BFFFFB>B96>??F2112:61:B<
@M04999:289:000000000-L3R54:1:1101:9355:10761 2:N:0:395
GGACTACAGGGGTATCTAATCCTGTTCGCTCCCCACGCTTTCGTCCATCAGCGTCAATCGGTATTTAGTAACCTGCCTTCGCAATCGGGGTTCTGTGTAATATCTATGCATTTCACCGCTACACTACACATTCCAGCTACTTCAATACTATTCAGGATTAACAGTATCAACGGCAGTTCTACAGTTAAGCTGCAGGTTTTCACCGCTGACTTATCAACCCGCCTACGGACCCTTTAAACCCAATAAATCCGGATAACGCTCGCATCCTCCGTATTACCGCGGCTGCTGGCACGGAGTTAGC
+
CCCCCGGGGGGGGGGGGGGGGGGGGGGGGGGGGGGGGGGGGGGGGGGGGGGGGGGGGGGGGGGGGGGGGGGGGGGGGGGGGGGEGGGGGGGGGGGGGGGGGGGGGGGGGGGGGGGGGGGGGGGGGGGGGGGGGGGGGGGGGGGGGGGGGGGGGGGGGGGGGGGGGGGGGGGGGGGGFGFGGGGGGGGGGGGGGGGGGGGGFFFFFFFFFFFFFFFFFFAAFFFFFFFFFFFFDFFFEFFFDFDDEFFFC;>9DFFAF@FFFFFFBFFFABFF0?0<FFFFFFBFFF?B?FFFF19((4595
@M04999:289:000000000-L3R54:1:1101:16559:10772 2:N:0:395
CGCCAGACTACTAGGGTATCTAATCCTGTTTGCTCCCCACGCTTTCGCATCTCAGCGTCAGTATCTGTCCAGAAGGCCGCCTTCGCCACCGGTATTCCTCCACATCTCTACGCATTTCACCGCTACACGTGGAATTCTACCTTCCTCTACAATACTCTAGTTAACCAGTTTTAAGTGCAATTCCTAGGTTGAGCCCAGGGCTTTCACACCTAACTTAATTATCCGCCTACATGCCCTTTACGCCCAGTCATTCCGATTAACGCTCGCACCCTCCGTATTACCGCGGCTGCTGGCACGGAGT
+
CCCCCGGGGGGGGGGGGGGGGGGGGGGGGGGGGGGGGGGGGGGGGGGGGGGGGGGGGGGGGGGGGGGGGGGGGGGGGGGGGGGGGGGGGGGGGGGGGGGGGGGGGGGGGGGGGGGGGGGGGGGGGGGGGGGGGGGFGGGGGGGGGGFGGGGGGGGGGGGGGGGGGGGGGGGGGGGGFGFGGGGGGGGGGGGGGGGGGGGGFFFFFFFFFFFFFFFFFFFFFFFFAFFD=DFFFFFFBFEFF9@FFFFFEFFFFFFFF;@F9@BFF@F9>>FFFFFFFFFABB?FB>9FFF?:?F:<:>02,
@M04999:289:000000000-L3R54:1:1101:9357:10812 2:N:0:395
GACTACAAGGCTATCTAATCTTGTTCGCTCCCCACGCTTTCGCTCCTCAGCGTCAGTGACGGCCCAGAGACCTGCCTTCGCCATCGGAGTTCTTCTCGACATCTACACATTCCACCGCTACACCGGGAATTCCAGTCTCCCCTACTGTACACCAGTCCGCCCGTACCCGGCGCCGATCCACCGTTAAGCGATGGACTTTCACACCAGACGCGACGAACCGCCTCCGAGATCTCTCCTCCCAATAAATCCGTTTCACGTCCGCACCCCCCCCATTACCGCGCCTTCGCGTACGGCGTGAGCC
+
-ACC<FA9<8,6;CC6FFFG,,CE<EFCE<F@FFF@C,6C<@:F8B@FEGFC@FF,EC9E:@FEG7F,,6EF8F<F95EFGG:F<FE,=,4B?95AF@,+@:F<EFGFE<F,AE9AB+++@,A?C++=:F=FFGA=ECFGF6FFG,=,@C,7=1,7E8=CE+@+:992@E8@5@>7?D)*;09;CE*97*=*/*0;;*:FF6AF:5AA@06(45>39B>931((.32(((,6))).)((),(,)5)-)50(.,)))(((((,(493(4(((-())-)(,147(-)-2(((-6((,-66(((
@M04999:289:000000000-L3R54:1:1101:10098:10831 2:N:0:395
GACTACCCGGGTATCTAATCCTGTTTGCTACCCACGCTTTCGAGCATGAACGTCAGTGTTATCCCAGGAGGCTGCCTTCGCCATCGGTATTCCTCCACATCTCTACGCATTTCACTGCTACACGTGGAATTCTACCTCCCTCTGACACACTCTAGTTAGACAGTTTCAAATGCACGTCCCAAGTTGAGCTCGGGGATTTCACATCTGACTTATCTAACCGTCTGCGCTCGCTTTACGCCCAGTAATTCCGATTAACGCTCGCACCCTACGTATTACCGCGGCTGCTGGCACGTAGTTAGCC
+
CCCCCGGGGGGGGGGGGGGGGGGGGGGGGGGFGGGGGGGGGGGGGGGGGGGGGGGGGGGGGGGGGGGGGGGGGGGGGGGGGGGGGGGGGGGGGFGGGGGGGGGGGGGGGGGGGGGGGGGGGGGGGGGGGGGGGGGGGGGGGGGGGGGGGGGGGGGGGGGGGGGGGGGGGGGGGGGGFGFGGGGGGGGGGGGGGGGGGGGGFFFFFFFFFFFFFFFFFFFFDDFBFFFFFFFFFFFFFFFEFFFFEFFFFEFFFFFE<BF?;B9BFFFFF:1<<89A>?BFB>>>??B?F043:??F-6>A2
@M04999:289:000000000-L3R54:1:1101:9227:10840 2:N:0:395
CGAGACTACCCGGGTATCTAATCCTGTTTGCTCCCCACGCTTTCGCATCTCAGCGTCAGTATCTGTCCAGAAGGCCGCCTTCGCCACCGGTATTCCTCCACATCTCTACGCATTTCACCGCTACACGTGGAATTCTACCTTCCTCTACAATACTCCAGATAACCAGTTTTAAGTGCAATTCCCAGGTTGAGCCCGGGGCTTTCACACCTAACTTAATTATCCGCCTACATGCCCTTTACGCCCAGTCATTCCGATTAACGCTCGCACCCTCCGTATTACCGCGGCTGCTGGCACGGAGTT
+
CCCCCGGGGGGGGGGGGGGGGGGGGGGGGGGGGGGGGGGGGGGGGGGGGGGGGGGGGGGGGGGGGGGGGGGGGGGGGGGGGGGGGGGGGGGGGGGGGGGGGGFGGGGGGGGGGGGGGGGGGGGGGGGGGGGGGGGGGGGGGGGGGGGGGGGGGGGGGGGGGGGGFGFGGGGGGDFGFG?CC@FGGGGGGGGGGGGGDD>>FFF6AFFFFEBDFFFCEFACFE@FFFF@;CCEFFF@EFF3?BF<1@@EFFFFE;?0<<AF><?FFFFFFBB?02(:?AFF?F>(431<?>FF0<:-2088
@M04999:289:000000000-L3R54:1:1101:25560:10862 2:N:0:395
GGGACTACTGGGGTATCTAATCCTGTTTGCTACCCACGCTTTCGAGCATGAACGTCAGTGTTATCCCAGGAGGCTGCCTTCGCCATCGGTATTCCTCCACATCTCTACGCATTTCACTGCTACACGTGGGATTCTACCTCCCTCTGACACACTCTAGTTAGACAGTTTCAAATGCACGTCCCAAGTTGAGCTCGGGGATTTCACATCTGACTTATCTAACCGTCTGCGCTCGCTTTACGCCCAGTAATTCCGATTAACGCTCGCACCCTACGTATTACCGCGGCTGCTGGCACGTAGTT
+
CCCCCGGGGGGGGGGGGGGGGGGGGGGGGGGGGGGGGGGGGGGGGGGGGGGGGGGGGGGGGGGGGGGGGGGGGGGGGGGGGGGGGGGGGGGGGGGGGGGGGCGGGGGGGGGGGGGGGGGGGGGGGGGGFGFGGGCGGGGGGGGGGGGGGGGGGGGGGGGGGGGGGGGGGGGGGGGGFFFGDGGGGFGGFGC9FGGGGGDGFFFFFCFFEFFFFFFFFFFFFFFFF>EFF>@@==@DFFF>@BFFFEFE1??@<2;?FFF>F@B>>F61:?BF?2:?AFA:909;B6:0).3:<0242,6
@M04999:289:000000000-L3R54:1:1101:26451:10876 2:N:0:395
GCGTTGACTACTAGGGTATCTAATCCTGTTTGCTCCCCACGCTTTCGCATCTCAGCGTCAGTATCTGTCCAGAAGGCCGCCTTCGCCACCGGTATTCCTCCACATCTCTACGCATTTCACCGCTACACGTGGAATTCTACCTCCCTCTGACACACTCTAGTTAGACAGTTTCAAATGCACGTCCCAAGTTGAGCTCGGGGATTTCACATCTGACTTATCTAACCGTCTGCGCTCGCTTTACGCCCAGTAATTCCGATTAACGCTCGCACCCTACGTATTACCGCGGCTGCTGGCACGTAGT
+
CCCCCGGGGGGGGGGGGGGGGGAEFGGGGGGGGGGGGGGGGGGGGGGGGGGGGGGGGGGGGGGGGGGGGGGGGGGGGGGGGGGGGGGGGGGGGGGGGGGGGGGGGGGGGGGGGGGGGGGGGGGGGGGGGGGGGGGGGGGGGGGGGGGGGGGGGGGGGGGGGGGGGGGGGGGGGGGGFGFGGGGGGGGGGGGGGGGGGGGGDFFFFFFFEEFFFFFFFFFFFFFFFFDFFFF@BDFFFFFFFFFFFFFEEECFFE;?@FFFFBF:199;>FFB?FF?<B?BDA<BFF>29??FB:BFBBBF?
@M04999:289:000000000-L3R54:1:1101:23078:10900 2:N:0:395
TGACTACCCGGGTATCTAATCCTGTTCGCTACCCATGCTTTCGAACCTCAGCGTCAGTTACAGACCAGAGAGCCGCCTTCGCCACTGGTGTTCTTCCATATATCTACGCATTCCACCGCTACACATGGAGTTCCACTCTCCTCTTCTGCACTCAAGAAAAACAGTTTCAGCTGCACTTCCCCGGTTAAGCCGAGGGCTTTCACAGCTGACTTGTTCTCCCGCCTGCGTTCGCTTTACGCCCAATAAATCCGGACAACGCTTGCCACCTACGTATTACCGCGGCTGCTGGCACGTAGTTAGC
+
CCCCCGGGGGGGGGGGGGGGGGGGGGGGGGGGGGGGGGGGGGGGGGGGGGGGGGGGGGGGGGGGGGGGGGGGGGGGGGGGGGGGGGGGFGGGGGGGGGGGGGGGGGGGGGGGGGGGGGGGGGGGGGGGGGGGGGGGGGGGGGGGGGGGGGGGGGGGGGGGGGGGGGGGGGGGGGGGFGFGGGGGGGGGGGGGGGGDGGGGFFFFFFFFFFFFFFFFFFFFEFFFFFFFF@FFFFFEFFFFBFF;EEEC<?B9?FFFFFFFFBFFFFFF:BBFBDFFFFFFF0>;BF?>:?:><(48<ABF>
@M04999:289:000000000-L3R54:1:1101:7198:10925 2:N:0:395
TCGACTACCCGGGGATCTAATCCTGTTTGCTACCCACGCTTTCGAGCATGAACGTCAGTGTTATCCCAGGAGGCTGCCTTCGCCATCGGTATTCCTCCACATCTCTACGCATTTCACTGCTACACGTGGAATTCTACCTCCCTCTGACACACTCTAGTTAGACAGTTTCAAATGCACGTCCCAAGTTGAGCTCGGGGATTTCACATCTGACTTATCTAACCGTCTGCGCTCGCTTTACGCCCAGTAATTCCGATTAACGCTCGCACCCTACGTATTACCGCGCCTGCTGGCACGTCGTTAC
+
C9CCCGGFGGGCF+@FDF,;CFC@@FGGC9CC<FFGGGGGGGAC8FGGFCCFGGGGEDDFGGGGECDGGGGGGGGGGFFC<FCCFC=FEFFGG<<AEF<FG8,<FFE?FGD::FFEGF=FGCFFF:4,=?FFCDGEEF,ECEFGG8;;=FFGFDGFB6E3=9AF8=:FGDFFEADAF6688=7=>E7EAFF,AC7CG5*;@FAFF+9B66AA*19BC>@AFB)(7-*8@22>B;6=<)6B2>;24..)997@(,(/9><>6:39>B;?B:<B:<<(.5)402(-,((,4(((,:,(-,,4(
@M04999:289:000000000-L3R54:1:1101:19909:10937 2:N:0:395
GAGACTACTGGGGTATCTAATCCTGTTCGCCCCCCACGCTTTCGCTCCTCAGCGTCAGGAAAGGCCCAGCGAACCGCCTTCGCCACTGGTGTTCCTCCTGATATCTGCGCATTCCACCGCCCCACCAGGAATTCCATTCTCCCCTACCTTCCTCAAGTCACCCCGTATCGAAAGCACGCTCAGGGTTATGCCCCAAGATTACACCTCCGACGCGAACAACCACCTACGACTCCTTTACGCCCACTACATCCGGCCAACGCTCCCCCCCCACGTATCACCGCGGCTGCTGGCACGTAGTTAC
+
B-<<CFFGGF,,66,;<EEGGAEF@<EE@7,8@+@6@@C,@FG77BE:E@FFCE:F@F,6C@,6E,@@F,@FEGDEDF,@FC:F7F,B8:BEFG,,CAFA?9EF?,9FFE@FCEG,C?:E++@B:C@=6<F,,@FE,33,:31+1@C,@=EGGCE8,@9:39C*C9;CC7*,4**,//**;9*06<,*,1,AE@*:68F7+9+;)2))(6((68))-0)403:?70:66((-,).4<2(80(4(,:()-:((,((-3300(,(-(,44(413(().:5<?>6-339?0)51(41:(4,-6)
@M04999:289:000000000-L3R54:1:1101:13787:10960 2:N:0:395
ACATGACTACCCGGGTATCTAATCCTGTTTGCTCCCCACGCTTTCGCATCTCAGCGTCAGTATCTGTCCAGAAGGCCGCCTTCGCCACCGGTATTCCTCCACATCTCTACGCATTTCACCGCTACACGTGGAATTCTACCTTCCTCTACAATACTCCAGATAACCAGTTTTAAGTGCAATTCCCAGGTTGAGCCCGGGGCTTTCACACCTAACTTAATTATCCGCCTACATGCCCTTTACGCCCAGTCATTCCGATTAACGCTCGCACCCTCCGTATTACCGCGGCTGCTGGCACGGAGTT
+
CCCCCGGGGGGGGGGGGGGGGGGGGGGGGGGGGGGGGGGGGGGGGGGGGGGGGGGGGGGGGGGGGGGGGGGGGGGGGGGGGGGGGGGGGGGGGGGGGGGGGGGGGGGGGGGGGGGGGGGGGGGGGGGGGGGGDFGGGFGGGGGGGGGGGGGGGGGGGGGGGGGGGGGGGGGGGGGDFGFGGGGFGGGGGGGGGGGGDDGGFFFFFFFFFFFFFFFFFFFFFFF9BDFFFFFFFEFE@EEF<DFFFFFFFFFEFFFFF?9<:>FFFFFFF??FFFFF::4A9:9(4;6>FFFF<12224;<4
@M04999:289:000000000-L3R54:1:1101:18682:11008 2:N:0:395
GTAGACTACTGGGGTATCTAATCCTGTTTGCTACCCACGCTTTCGAGCATGAACGTCAGTGTTATCCCAGGAGGCTGCCTTCGCCATCGGTATTCCTCCACATCTCTACGCATTTCACTGCTACACGTGGAATTCTACCTCCCTCTGACACACTCTAGTTAGACAGTTTCAAATGCACGTCCCAAGTTGAGCTCGGGGATTTCACATCTGACTTATCTAACCGTCTGCGCTCGCTTTACGCCCAGTAATTCCGATTAACGCTCGCACCCTACGTATTACCGCGGCTGCTGGCACGTAGTT
+
CCCCCGGGGGGGGGGGGGGGGGGGGGGGGGGGGGGGGGGGGGGGGGGGGGGGGGGGGGGGGGGGGGGGGGGGGGGGGGGGGGGGGGGGGGGGGGFGGGGGGGGGGGGGGGGGGGGGGGGGGGGGGGGGGGGGGGGGGGGGGDE?FGGGGGFGGGGGGGGGGGGGGGGGGGGGGGGGFGFGGG>FGGGGGGGGGGGGGGGG6CFFFFFFFFFFFFFFFFFFFDFFFFFFFFFFFFFFFFFFFFF<;@E?EFFFF<FFFECDF679@BFB?0::08?9?ABAFFFF;991:?FBF<4:1:?2
@M04999:289:000000000-L3R54:1:1101:11391:11018 2:N:0:395
ACCGGACTACAAGGGTATCTAATCCTGTTTGCTCCCCACGCTTTCGCATCTCAGCGTCAGTATCTGTCCAGAAGGCCGCCTTCGCCACCGGTATTCCTCCACATCTCTACGCATTTCACCGCTACACGTGGAATTCTACCTTCCTCTACAATACTCCAGATAACCAGTTTTAAGTGCAATTCCCAGGTTGAGCCCGGGGCTTTCACACCTAACTTAATTATCCGCCTACATGCCCTTTACGCCCAGTCATTCCGATTAACGCTCGCACCCTCCGTATTACCGCGGCTGCTGGCACGGAGTT
+
CCCCCGGGGGGGGGGGGGGGGGGGGGGGGGGGGGGGGGGGGGGGGGGGGGGGGGGGGGGGGGGGGGGGGGGGGGGGGGGGGGGGGGGGGGGGGGGGGGGGGGGEGGGGGGGGGGGGGGGGDGGGGGGGGGGGCFGGGGGGGGGGGGGGGGGGGGGGGGGGGGGGGGGGGGGGGGGGFGFGGGGGFGGGGGGGGGGGGDGGFFF>FFFFFFFFFFFFEFFFFFE@BFFFFFFEFF@FFFEFFFFFD;@<EE3CEFFFFFBA<BFFFFFF>BFFB94::46AD:6136>FBFF(3:7447>?7
@M04999:289:000000000-L3R54:1:1101:1924:11045 2:N:0:395
TCCGGGACTACAGGGTATCTAATCCTGTTTGCTCCCCACGCTTTCGCATCTCAGCGTCAGTATCTGTCCAGAAGGCCGCCTTCGCCACCGGTATTCCTCCACATCTCTACGCATTTCACCGCTACACGTGGAATTCTACCTTCCTCTACAATACTCCAGATAACCAGTTTTAAGTGCAATTCCCAGGTGTAGCCCGGGGCTTTCACACCTAACTTAATTATCCGCCTACATGCCCTTTACGCCCAGTCATTCCGATTAACGCTCGCACCCTCCGTATTACCGCGGCTGCTGGCACGGAGTT
+
CCCCCGGGGGGFGGGFGGGGGGGGGGGGGGGC<FFGGGGGGGGGGGG>FGGGGGGGFCFGGGGFGGGGGGFGGDGGGGGGGGGGGGGGGFCFFAA<F<<FFGGGGGA,EFGGGGGGCGGFGGGGGGGGGGGGFFGCFCD9FFG8EFGGGCCDFFGFGGGGGGGGG=DEGFGGCGDGBDFGGGFFGG6D,,35EFC9DGCDFFA0BFFFADEFFFAFEFFFFFF(:@@@=EFF@;@E;@EF?DFF6;EFEE<E<@0;?@A>:F<?(1,39???4912(3<AA6>(32963::(14)4,,44.
@M04999:289:000000000-L3R54:1:1101:16958:11067 2:N:0:395
CATGACTACTGGGGTATCTAATCCTGTTTGCTCCCCACGCTTTCGCATCTCAGCGTCAGTATCTGTCCATAAGGCCGCCTTCGCCACCGGTATTCCTCCACATCTCTACGCATTTCACCGCTACACGTGTAATTCTACCTTCCTCTACAATACTCCAGATAACCAGTTTTAAGTGCAATTCCCAGGTTGCGCCCGTGGCTTTCACACCTAACTGAATTATCCGCCTACATGCCCTTTACGCCCAGTCATTCCGATTATCTCTCGCACCCTCCCTCTCTCCGCGGCCGCCTTCACGGTGCTT
+
-8C,,;,<CCF<F7@@F<@<,ECF<<;CFGFE@F8@@++@FFGG7:@BCFDE,@@BF@:F9,<;,6<CF,CFFGD8+8C=FF<,B@@8C:F7,55@?FFGGG=FGF=,9FE7+8AF<FECFG7F:FC?,9,,94,@DE,>@=@AA=,6E?;AC:9DC=F,3@D8,=,@E7@=AFGA+=F7@6=,6+@6:,:+@CC*<*@9A50@@CFBDF3BF+*;E+123:4>((--(*8=38553**0/(6<(674?6<<((6(/)))1.=0<((-341(,(..().(((((4((-(((.).(-(1())
@M04999:289:000000000-L3R54:1:1101:15175:11075 2:N:0:395
GACTACACGGGTATCTAATCCTGTTTTCTCTCCACGCTTTCGCATCTCACCGTCAGTATCTGTCCAGAAGGCCGCCCTCGCCACCCCGATTCTCCTACATCTCTCCGCAATTCACCGCTACACTCGGCATTCTACACTCCTCTACACTACTCTATATAACCAGCTTTAAGCGCAATTCCCAGGTTGAGCCCGGGGCTTTCCCACCTAACTTAATTATCCGCCTCCACGCCCTTTTCGCTCCGTCATTCCCATTAACACGCGCGCCCCCCGCATTCTCGCTCCTGCTGTGCCGCGTATAGCC
+
ACC8,6,C,+C@@E9F9<,C,,,C@C<<,C,6C,C,FC,C,6:,,@6E<,;8,88,<,CCEEGFG,CF8,C668F+++:+>+8C,,++8@,,5,,,5CA?,CAF9,4@+++499F9=BF+4@F,,8++8@F9ECG,,,68@DF833,3=D,@8,,@;,698,6,,6=,2=,+@ED>5+1C?+*4EC,@6,@7>54*/76++*;0?))2548594+1/++3=(((((((.3(.36))./(821(.(())-)).-62<):((30(4>F1,6,((3(-))(4(.34)(5).().(((-,(.)))
@M04999:289:000000000-L3R54:1:1101:12416:11119 2:N:0:395
AAAGACTACTGGGGTATCTAATCCTGTTCGCTCCCCACGCTTTCGTCCATCAGCGTCAATCGGTATTTAGTAACCTGCCTTCGCAATCGGGGTTCTGTGTAATATCTATGCATTTCACCGCTACACTACACATTCCAGCTACTTCAATACTATTCAAGATTAACAGTATCAACGGCAGTTCTACAGTTAAGCTGCAGGTTTTCACCGCTGACTTATCAACCCGCCTACGGACCCTTTAAACCCAATAAATCCGGATAACGCTCGCATCCTCCGTATTACCGCGGCTGCTGGCACGGAGTT
+
CCCCCGGGGGGGGGGGGGGGGGGGGGGGGGGGGGGGGGGGGGGGGGGGGGGGGGGGGGGGGGGGGGGGGGGGGGGGGGGGGGGGGGGGGEGGGGGGGGGGGGGGGGFGGGGGGGGGGGGGGGGGGGGGGGGGGGGGGGGGGGGGGGGGGGGGGGGGFFGGGGGGGGGGGGGGGGDGEGFGGGGGGGGGGGGGFGGGGGGGFFFFFF>BAFFDFFFFFFF=FFFF=AFFF>DBFDFDFFCAEFFF@F@FFFFFFFF@<EE;B;<>>FFF?FFFFF??F2<<:B>>9>F?:4>BB)(,---8
@M04999:289:000000000-L3R54:1:1101:22082:11123 2:N:0:395
GTGACTACCCGGGTGTCTAATCCTGTTCGCTCCCCACGCTTTCGTCCATCAGCGTCAATCGGTATTTAGTAACCTGCCTTCGCAATCGGGGTTCTGTGTAATATCTATGCATTTCACCGCTACACTACACATTCCAGCTACTTCAATACTATTCAAGATTAACAGCATCAACGGCAGTTCTACAGTTAAGCTGCAGGTTTTCACCGCTGACTTATCAACCCGCCTACGGACCCTTTAAACCCAATAAATCCGGATAACGCTCGCATCCTCCGTATTACCGCGGCTGCTGGCACGGAGTT
+
CCCCCGGGGGGGGGGGGGGGGGGGGGGGGGGGGGGGGGGGGGGGGGGGGGGGGGGGGGGGGGGGGGGGGGGGGGGGGGGGGGGGGGGGGGGGGGGGGGGGGGGFGGGGGGGGGGGGGGGGGGGGGGGGGGGGFGGGGGGGGGGGGGGGGGGGGGFGFGGFGFGGGGGGGGGGGGGGFCCGGGGFGGGGG7AFGCGGGFGGFFFFFDFFFFFEFFFFFFFFFFFFFDFF@D@@DDFFEFFFFFFD@@AEEEFF@@@?E)49<19>9603.-3220<>BFD:;F9;13:D>507??092(4
@M04999:289:000000000-L3R54:1:1101:20750:11124 2:N:0:395
GACTACTCGGGTATCTAATCCTGTTTGCTACCCACGCTTTCGAGCATGAACGTCAGTGTTATCCCAGGAGGCTGCCTTCGCCATCGGTATTCCTCCACATCTCTACGCATTTCACTGCTACACGTGGAATTCTACCTCCCTCTGACACACTCTAGTTTGACAGTTTCAAATGCACGTCCCAAGTTGAGCTCGGGGATTTCACATCTGACTTATCTAACCGTCTGCGCTCGCTTTACGCCCAGTAATTCCGATTAACGCTCGCACCCTACGTATTACCGCCGCTGCTGGCACGTAGTTAGCC
+
CCCCCGGGGGGGGGGGGGGGGGGGGGGGGGGGGGGGGGGGGGFGGGGGGGGGGGGGGGGGGGGGGGGGGGGGGGGGGGGGGGGGGGGGGGGGGGGGGGGGGGGGGFGGGGGGGGGGGGGGGGGGGGGGGGGGGGGGGGGGGGGGGGGGGGGGGGGGGGGGGGGGGGGGGFGGGGGGFGEGGGGGDGFGGGGGGGGGDFGCFCFFFFFFFEFFFFFFFFFFFFFBF=AAFFBFDDEEF=@DFFFEEEE<CEF;;DEF@BDDF>F>FFF?B?:?AFFFF:>(9B;6>?:><12(.362>2A<7
@M04999:289:000000000-L3R54:1:1101:23829:11126 2:N:0:395
GACGACTACCCGGGTATCTAATCCTGTTTGCTCCCCACGCTTTCGCATCTCAGCGTCAGTATCTGTCCAGAAGGCCGCCTTCGCCACCGGTATTCCTCCACATCTCCACGCATTTCACCGCTACACGTGGAATTCTACCTTCCTCCACAATACTCCAGATAACCAGTTTTAAGTGCAATCCCCAGGTTGAGCCCGGGGCTTTCACACCTAACTTAATTATCCGCCTACATGCCCTTTACCCCCAGTCATCCCGCTTAACGCTCCCACCCTCCGTATTACCGCGGCTGCTGGCACGGTCGTT
+
C9C,6@,@CFGGGGGGGGGD@EAFGCFFFFGAFGDGEECEGGGFCFG@FCFFACBFC@@C6@FGA6FC<EFGGFCF@C+,@FD7?B?A:FGD,A,F5?FG,?=FGG,5EFG:CCFGFFGCE+@FFFCF<+F,,@EFAF93AEGAC81D=D8ADG86,3DE9EFDFGGFGGGFGADA+BC+=7?C:?C6D@?CC@7?D**;>AAB86AE=E9@;+;FEC65AC?@@?@;;??E@@ED3><*/=2(,6))/)).-((-(64(3(4((,421((-13(.()69(4(((,(4:?013289((-,(
@M04999:289:000000000-L3R54:1:1101:16483:11147 2:N:0:395
GTGTGACTACAGGGGTATCTAATCCTGTTTGCTCCCCACGCTTTCGCATCTCAGCGTCAGTATCTGTCCAGAAGGCCGCCTTCGCCACCGGTATTCCTCCACATCTCTACGCATTTCACCGCTACACGTGGAATTCTACCTTCCTCTACAATACTCCAGATAACCAGTTTTAAGTGCAATTCCCAGGTTGAGCCCGGGGCTTTCACACCTAACTTAATTATCCGCCTACATGCCCTTTACGCCCAGTCATTCCGACTAACGCTCGCACCCTCCGTATTACCGCGCCTGCTGGCACGGAGTT
+
CCCCCGGGGGGGGGGGGGGGGGGGGGGGGGGGGGGGGGGGGGGGGGGGGGGGGGGGFGGGGGGGGGGGGGGGGGFGFGGGGGGGGGGGGGGGGGGGGGGGGGGGGGGGGGGGGGGGGGGFGDEGGGGGGGGGGGGGGGGGGGGGGGGGGGGGGGGGGGGGGGGGGGGGG8FGDFGGFGFGGGGDGGGGFFFGGGGGGGDGFFFFFFFFFFFFFFFFFFFFFC:DF@DFFFE?BFFF@8CF36;@@7=@FFC7)((,6;FFFF64((239???B>?:7:<29:>B(4:F?FF0037149124
@M04999:289:000000000-L3R54:1:1101:17577:11166 2:N:0:395
TGACTACTCGGGTATCTAATCCTGTTCGCTCCCCACGCTTTCGCTCCTCAGCGTCAGTGACGGCCCAGAGACCTGCCTTCGCCATCGGTGTTCTTCCCGATATCTACACATTCCACCGTTACACCGGGAATTCCAGTCTCCCCTACCGCACTCCAGTCCGCCCGTACCCGGCGCCGATCCACCGTTAAGCGATGGACTTTCACACCAGACGCGACGAACCGCCTACGAGCTCTTTACGCCCAATAAATCCGGCTAACGCTTGCACCCTACGTATTACCGCGGCTGCTGGCACGTAGTTAGC
+
CCCCCGGGGGGGGGGGGGGGGGGGGGGGGGGGGGGGGGGGGGGGGGGGGGGGGGGGGGGGGGGGGGGGGGGGGGGGGGGGGGGGGGGGGGGGGGGGGGGGGGGGGGGGGGGGGGFGGGGGGGGGGGGGGGGGGGGGGGGGGGGGGGGGGGGGGGGGGGGGGGGGGDGGGGGGEEGGFGFGGGGGGGGGFFEEFGGGGGGFFCFFFAFFD<BFFFFEFFFFFFFF?76<:>9>BFF<<6?EB1<17<AFFFF6(48:331188:?<<??(((..5(:>A:9(-(39<>D:?7<23:14<A44
@M04999:289:000000000-L3R54:1:1101:10128:11185 2:N:0:395
TCGCGACTACACGGGTATCTAATCCTGTTTGCTCCCCACGCTTTCGCATCTCAGCGTCAGTATCTGTCCAGAAGGCCGCCTTCGCCACCGGTATTCCTCCACATCTCTACGCATTTCACCGCTACACGTGGAATTCTACCTTCCTCTACAATACTCTAGTTAACCAGTTTTAAGTGCAATTCCTAGGTTGAGCCCAGGGCTTTCACTCCTAACTTAATTATCCGCCTACATGCCCTTTACGCCCAGTCATTCCGATTAACGCTCGCACCCTCCGTATTACCGCGGCTGCTGGCACGGAGTT
+
CCCCCGGGGGGGGGGGGGGGGGGGGGGGGGGGGGGGGGGGGGGGGGGGGGGGGGGGGGGGGGGGGGGGGGGGGGGGGGGGGGGGGGGGGGGGGGGGGGGGGGGGGGGGGGGGGGGGGGGGGGGGGGGGGGGGGGGGGGGGGGGGGGGGGGGGGGGGGGGFGDFGFGGGGAFGCGGGFFFGFGGGGGGGGGGGGGGGGGGGFFFFFF+@BFFFFFFFEFFFFE89BDFFFFFFFFFFB@EF;D9BFDFEEF?EEFFFFFFEF@?B>>>BBFFBBF(((,4>)8909>16::?081>:((23.
@M04999:289:000000000-L3R54:1:1101:18910:11251 2:N:0:395
ACGACTACACGGGTATCTAATCCTGTTTGCTCCCCACGCTTTCGCATCTCAGCGTCAGTATCTGTCCAGAAGGCCGCCTTCGCCACCGGTATTCCTCCACATCTCTACGCATTTCACCGCTACACGTGGAATTCTACCTTCCTCTACAATACTCCAGATAACCAGTTTTAAGTGCAATTCCCAGGTTGAGCCCGGGGCTTTCACACCTAACTTAATTATCCGCCTACATGCCCTTTACGCCCAGTCATTCCGATTAACGCTCGCACCCTCCGTATTACCGCGGCTGCTGGCACGGAGTT
+
CCCCCGGGGGGGGGGGGGGGGGGGGGGGGGGGGGGGGGGGGGGGGGGGGGGGGGGGGGGGGGGGGGGGGGGGGGGGGGGGGGGGGGGGGGGGGGGGGGGGGGGGGGGGGGGGGGGGGGGGGGGGGGGGFGGGGGGGGGGGGGGGGGGGGGFGGGGGGGGGGGGGGGGGGGGFGFFFFGFGGGGGGGGGGGGGGGGGGGGGFFFFFFFFFEFFFFFFFFFFF29@DFFFEEFFFFFFF<1>FBD;E<;CFFEF;<6@>4:>01;>BFF<1?B>?6<?FF>4;6>>BB00:(0(4?9>>18
@M04999:289:000000000-L3R54:1:1101:22053:11264 2:N:0:395
AGCAGACTACAAGGGTATCTAATCCTGTTTGCTCCCCACGCTTTCGCATCTCAGCGTCAGTATCTGTCCAGAAGGCCGCCTTCGCCACCGGTATTCCTCCACATCTCTACGCATTTCACCGCTACACGTGGAATTCTACCTTCCTCTACAATACTCCAGATAACCAGTTTTAAGTGCAATTCCCAGGTTGAGCCCGGGGCTTTCACACCTAACTTAATTATCCGCCTACATGCCCTTTACGCCCAGTCATTCCGATTAACGCTCGCACCCTACGTATTACCGCGGCTGCTGGCACGTAGTT
+
CCCCCGGGGGGGGGGGGGGGGGGGGGGGGGGGGGGGGGGGGGGGGGGGGGGGGGGGGGGGGGGGGGGGGGGGGGGGGGGGGGGGGGGGGGGGGGGGGGGGGGGGGGGGGGGGGGGGGGGGGGGGGGGGGGGGFEGGGGGGGGGGGGGGGGGGGGGGFGGGGGGGGGGGFGGGFGGGFGFGGGGFGDCGGGGGGGFGGDGGFFAFFFFFAFF@DFFFEFFEFF4@DDFFFFFE@EFEFFFFFFFFFFFFFFFFF;@;?FF4?@?29907B6:?FF024?BAF06(-9608772??F?((3:6
@M04999:289:000000000-L3R54:1:1101:2025:11266 2:N:0:395
TAAGACCACAGGGGTATCTAATCCTGTTTGCTCCCCACGCTTTCGCATCTCAGCGTCAGTATCTGTCCAGAAGGCCGCCTTCGCCACCGGTATTCCTCCACATCTCTACGCATTTCACCGCTACACGTGGAATTCTACCTTCCTCTACAATACTCCAGATAACCAGTTTTAAGTGCAGTTCCCAGGTTGAGCCCGGGGCTTTCACACCTAACTTAATTATCCGCCTACATGCCCTTTACGCCCAGTCATTCCGATTAACGCTCGCATCCTCCGTATTACCGCGGCTGCTGGCACGGAGTT
+
CCCCCGGGGGGGGGGGGGGGGGGGGGGGGGGGGGGGGGGGGGGGGGGGGGGGGGGGGGGGGGGGGGFGGGGGGGGGGGGGGGGGGGGG7FGCGGGGFGGGGGGGGGGGGGGGGGGGGGGGGGGGGGGGGGGGGGGGGGGGGGGGGGGGGGGGGFGGGCCFGGGGGGGGGGGGFGGG?FFGGGFFFFEGGGFFGFGDGCDGFFFFFFFEFFFFFFFFEFFFFC@FDFFFEC43=@E@@EF>D9><DEFAFFFFFF<(6?41(309BFFFFFD:>B6?BFFD<B06(411:2>?0>0;(--3
@M04999:289:000000000-L3R54:1:1101:18741:11287 2:N:0:395
TACTGACTACACGGGTATCTAATCCTGTTTGCTCCCCACGCTTTCGCATCTCAGCGTCAGTATCTGTCCAGAAGGCCGCCTTCGCCACCGGTATTCCTCCACATCTCTACGCATTTCACCGCTACACGTGGAATTCTACCTTCCTCTACAATACTCCAGATAACCAGTTTTAAGTGCAATTCCCAGGTTGAGCCCGGGGCTTTCACACCTAACTTGATTATCCGCCTACATGCCCTTTACGCCCAGTCATTCCGATTAACGCTCGCACCCTCCGTATTACCGCGGCTGCTGGCACGGAGTT
+
CCCCCGGGGGGGGGGGGGGGGFGGGGGGGGGGGGGGGGGGGGGGGGGGGGGGGGGGGGGGGGGGGGGGGGGGGGGGGGGGGGGGGGGGGGGGGGGGGGGGGGGGGGGGGGGGGGGGGGGGGGGGGGGGGGGGFGFGGGGGGGGGGGGGGGGGGGGGGGFGGGGGGGGGGGGGGGGGFGFGGGGFGGGGGGGGGGGGDDDDDFFFFFFFFFFEFF=FFFFFFFFFFFF?DEEEFFFED@FFFF@>;@EFFFEFFFFD08;A<9140712428:?01(3:>>B:BF>>9F?F03<:??4-6:3
@M04999:289:000000000-L3R54:1:1101:27260:11307 2:N:0:395
GACTACCGGGGTATCTAATCCTGTTCGCTACCCATGCTTTCGAACCTCAGCGTCAGTTACAGACCAGAGAGCCGCCTTCGCCACTGGTGTTCTTCCATATATCTACTCATTCCACCGCTACACATGGAGTTCCACTCTCCTCTTCTGCACTCAAGAAAAACAGTTTCAGCTGCACTTCCCCGGTTAAGCCGAGGGCTTTCACAGCTGACTTGTTCTCCCGCCTGCGTTCGCTTTACGCCCAATAAATCCGGACAACGCTTGCCACCTACGTATTACCGCCGCAGCTGGCAAGTAGTTAGCC
+
<CCCCGCB@@CCF@FFG9FFGGAEFC,@@FGDFFGFFFCGG@C@,6,EE@FC@F:FCE99F<FF@E@<@,6F8FG:?CF,:B=F8B,6E=F<FGGA5FFE<<<BBF,A=FAE,,5F@F:@F=FEGEAEBFEGA9EDF9DFGGFGGA;FD,@D==,@D,DDECFFF8DCAFGGGF=D?++=FDGGG?F79?ECEG*9?CDGFFFFF4F?24A3@FFFFFA@F>(8B(,/4;@?08>;7;@3816;E6<)40((90??BF::::4>FB0(:612::>BA-149>(441806,)(..4.46)4.
@M04999:289:000000000-L3R54:1:1101:21867:11314 2:N:0:395
TGTGACTACCAGGGTATCTAATCCTGTTTGCTACCCACGCTTTCGCGCATGAACGTCAGTGTTATCCCAGGAGGCTGCCTTCGCCATCGGTATTCCTCCACATCTCTACGCATTTCACTGCTACACGTGGAATTCTACCTCCCTCTGACACACTCTAGTTAGACAGTTTCAAATGCACGTCCCAAGTTGAGCTCGGGGATTTCACATCTGACTTATCTAACCGTCTGCGCTCGCTTTACGCCCAGTAATTCCGATTAACGCTCGCACCCTACGTATTACCGCGGCTGCTGGCACGTAGTTT
+
CCCCCGGGGGGGGGGGGGGGGGGGGGGGGGGGGGGGGGGGGGGGG,CFGGGGGGGGGGGGGGGGGGGGGGGGGGGGGGGGGGGGGGGGGGGGGGGGGGGGGGGGGGGGGGGGGGGGGGGGGGGGGGGGGGGGGGGGGGGGGGGGGGDAFGGGGGGGGGGGGGGGGGGGGGGGGGGGFGFGGGGGGGGGGGGGGFGGGGGGFFFFFFFFFFFFEFFFFFFEFFFFFFFFFFFFFFFFFFFFFFFDFFFFFFFFFFDFFEE09?D>069>FFF?<:)6:DFD?>9>>;>FFFBFF??F?FFA)
@M04999:289:000000000-L3R54:1:1101:10732:11326 2:N:0:395
GTTAGACTACAGGGGTATCTAATCCTGTTTGCTCCCCACGCTTTCGCATCTCAGCGTCAGTATCTGTCCAGAAGGCCGCCTTCGCCACCGGTATTCCTCCACATCTCTACGCATTTCACCGCTACACGTGGAATTCTACCTTCCTCTACAATACTCCAGATAACCAGTTTTAAGTGCAATTCCCAGGTTGAGCCCGGGGCTTTCACACCTAACTTAATTATCTGCCTACATGCCCTTTACGCCCAGTCATTCCGATTAACGCTCGCACCCTCCGTATTACCGCGGCTGCTGGCACGGAGTT
+
CCCCCGFFGGGGGGGGGGGGG@FGAFGGGFCFGGGGGGGGGGGFFGEGCFFGGGGGFGGEGGGGGF@CFG<ECFGGEGGEGGGGGGGGFGGCEGGGGGG<FGGGFGFAEEGGGGGGGGGFGDEGGFGGGGEE:E8FF=;=ECGGFFG8A9CGGCGGGFGCFAFG?F?AF=EEFFFFFGBG8DFDGG+@F6EF9EGGGC575A>4BCFF==24@FAF=FFC6C*8CBEFBBF4>=@BFFFFFF>BD<E@F?EEC;<?F(94402<;9690(42868(3:A>D11104;6?F:0:03<90(4.
@M04999:289:000000000-L3R54:1:1101:21346:11342 2:N:0:395
GTGACTACAAGGGTATCTAATCCTGTTTGCTCCCCACGCTTTCGCATCTCAGCGTCAGTATCTGTCCAGAAGGCCGCCTTCGCCACCGGTATTCCTCCACATCTCTACGCATTTCACCGCTACACGTGGAATTCTACCTTCCTCTACAATACTCCAGATAACCAGTTTTAAGTGCAATTCCTAGGTTGAGCCCGGGGCTTTCACACCTAACTTAATTATCCGCCTACATGCCCTTTACGCCCAGTCATTCCGATTAACGCTCGCACCCTCCGTATTACCGCGGCTGCTGGCACGGAGTTAC
+
CCCCCGGGGGGGGGGGGGGGGGGGGGGGGGGGGGGGGGGGGGGGG@FGGGGGGGGGGGGGGGGGGGGGGGGGGGGGGGGGGGGGGGGGGGGGGGGGGGGGGGGGGGGGGGGGGGGGGGGGGGGGGGGGGGGFGGGGGGGGGGGGGGGGDGGGGGGGGGGGGGCGGGGGGGGFGGGGFGFGD+CE?FGGGGGFFGGGGGGGFFFFFFFFEFFCA4AFFF>EF=BFF=BEFFFFFEBF=EDDF;16;@EFFEFF2<@@EEF;FF;>>BB:26:9:?B?9AF<969>>;:7??:8>:0--4::)
@M04999:289:000000000-L3R54:1:1101:3972:11348 2:N:0:395
GGGTGACTACTGGGGTATCTAATCCTGTTTGCTCCCCACGCTTTCGCATCTCAGCGTCAGTATCTGTCCAGAAGGCCGCCTTCGCCACCGGTATTCCTCCACATCTCTACGCATTTCACCGCTACACGTGGAATTCTACCTTCCTCTACAATACTCCAGATAACCAGTTTTAAGTGCAATTCCCAGGTTGAGCCCGGGGCTTTCACACCTAACTTAATTATCCGCCTACATGCCCTTTACGCCCAGTCATTTCGCTTAACGCTCGCACCCTCCGTATTACCGCGGCTGCTGTCACGTATTT
+
BCCCCFGGGGGGGGG:FGGGGFGGGFGGGGGGGGFGEGGEGGGGGGGGGGGGGGGGGGGEFFGGGGGGGGGGGGGGGGGGGGGCGGDFGGGGGGGGGGGGGGGGGGGGGGGDEGGGGGGGEGGEGDGDGGDEFGGGGGGGGGGDGGGGGC?FCDGGGGFGGGGGC=FGGGD8=2?:D9DGGGGFFF?EFGF7CGGGGDDGFF>FFFFFFF):BFFFFFFFFFFFFFF@:(45=@;EFF<6(,32:8=@3C))9,(6,134;((4(461>4:BB146B?)).((1903(()56,).,(,)(.
@M04999:289:000000000-L3R54:1:1101:26320:11365 2:N:0:395
AGCTGACTACAAGGGTATCTAATCCTGTTTGCTCCCCACGCTTTCGCATCTCAGCGTCAGTATCTGTCCAGAAGGCCGCCTTCGCCACCGGTATTCCTCCACATCTCTACGCATTTCACCGCTACACGTGGAATTCTACCTTCCTCTACAATACTCCAGATAACCAGTTTTAAGTGCAATTCCCAGGTTGAGCCCGGGGCTTTCACACCTAACTTAATTATCCGCCTACATGCCCTTTACGCCCAGTCATTCCGATTAACGCTCGCACCCTCCGTATTACCGCGGCTGCTGGCACGGAGTT
+
CCCCCGGGGGGGGGGGGGGGGGGGGGGGGGGGGGGGGGGGGGGGGGGGGGGGGGGGGGGGGGGGGGGGGGGGGGGGGGGGGGGGGGGGGGGGGGGGGGFGGGGGGGGGGGGGGGGGGGGGGGGGGGGGGGGGGGGGGGGGGGGGGGGGGGGGGGGGGGGGGGGGGGCFGGGGGGGGFGFGGGGGGGGGGFGGGGGGGGGG>FFFFFFFFFFFFFFFFFFFFFF?2@DFFFEEF@FFFEFFFFFBFFFEFFFFFFFFFFFF;BFFFFFFB03<0;F??BFFBF;>;;;11:>?6:<:292(.
@M04999:289:000000000-L3R54:1:1101:3984:11374 2:N:0:395
ATCTAATCCTGTTCGCTCCCCACGCTTTCGTCCATCAGCGTCAATCGGTATTTAGTAACCTGCCTTCGCAATCGGGGTTCTGTGTAATATCTATGCATTTCACCGCTACACTACACATTCCAGCTACTTCAATACTATTCAAGATTAACAGTATCAACGGCGGTTCTACAGTTAGGCTGCAGGTTTTCACCGCTGACTTATCAACCCGCCTACGGACCCTTTAAACCCAATAAATCCGGATAACGCTCGCATCCTCCGTATTACCGCGGCTGCTGGCACGGAGTTAGCCGATGCTTATTCT
+
CCCCCFGGGGGGGGGGGGGGGGGGGGGGGGGGGGGGGGGGGGGEGGGGGDGGGGGGGGGGGGGGGGGGGGGGGGGGGGGGGGGGGGGGGGGGGGGGGGGGGGGGGGGGGGGGGGGGGGGGGGGGGGGGGGGGGGGGGFGGGCFC?EGGGFGGGGGGGGGGGGGGGGGGGGGGGGGGFGFDGFFGECGGGGFGGGGGGGGGFFFFFAADFFFFD5?EFFFFFFFFF<@FF<@FE>?C;9BEFF<<7686;99:9:?FFFFBF?ABA?F(2;966:78??FF6(4<<<2A?(,2<FA956:9)
@M04999:289:000000000-L3R54:1:1101:29484:11380 2:N:0:395
GAGACTACTGGGGTATCTAATCCTGTTCGCTACCCATGCTTTCGAACCTCAGCGTCAGTTACAGACCAGAGAGCCGCCTTCGCCACTGGTGTTCTTCCATATATCTACGCATTCCACCGCTACACATGGAGTTCCACTCTCCTCTTCTGCACTCAAGAAAAACAGTTTCAGCTGCACTTCCCCGGTTAAGCCGAGGGCTTTCACAGCTGACTTGTTCTCCCGCCTGCGTTCGCTTTACGCCCAATAAATCCGGACAACGCTTGCCACCTACGTATTACCGCGGCTGCTGGCACGTAGTTAC
+
CCCCCGGGGGGGGGGGGGGGGGGGGGGGGGGGGGGGGGGGGGGGGFGGGGGFGGGGGGGGGGGGGGGGFFGGGFGGGGGGFGGGGGGGGGGGGGGGGGGGGGGGGGGGGGGGGGGGGGGGGEGEGGGGCFGGGGGFGFGGGDGGGFGGGGGGGGGGGGGGGGGFDGGGGGGGGGGGFGFGGGGGGEEEGGGGGGG>CGGGAFFFFFFFFEFF?AFFFFFFA@BFFFFFFFFFF?<D<EFFBFF7@@E9CFE0;?B9B?BFFFBFBAF:?????BA(:2-:609;394??(4(,(.312)4)
@M04999:289:000000000-L3R54:1:1101:16060:11392 2:N:0:395
CGACTACCAGGGTATCTAATCCTGTTCGCTACCCATGCTTTCGAACCTCAGCGTCAGTTACAGACCAGAGAGCCGCCTTCGCCACTGGTGTTCTTCCATATATCTACGCATTCCACCGCTACACATGGAGTTCCACTCTCCTCTTCTGCACTCAAGAAACATAGTTTCAGCTGCAGTTCCCCAGTTAAGCTGGGGGCTTTCACAGCTGACTTATCTTCCCGCCTGCGTTCGCTTTACGCCCAATAAATCCGGACAACGCTTGCCACCTACGTATTACCGCGGCTGCTGGCACGTAGTTAGC
+
CCCCCGGGGGGGGGFGGGGGGGGGGGFGDGGGGGGGFGGGGGGFGGGFFGGGGGGGGGGGGGGGGGGGGGGGGGGGGGGGGGFGGGGGGGGGGGGCFGGGGGEECGGFDGGGGGGGGGGGGGFGGGGGGGGGGGGG;DADGGGGDGGGGFGGGFCDF,=F8EFGGGGGDGGGGGGGFFF?FGFCFGGDFGAFFEEGGGGGFFFFFF59C@AEFAB6<FFD>:>A@FFFFFFFFFBFC?@>911(6<EEEF03;69<@>FFFFFFF?BB0::?)-32:)49091(4()40:77:173?).:4
@M04999:289:000000000-L3R54:1:1101:15494:11472 2:N:0:395
CCGACTACCGGGGTATCTAATCCTGTTCGCTCCCCACGCTTTCGTCCATCAGCGTCAATCGGTATTTAGTAACCTGCCTTCGCAATCGGGGTTCTGTGTAATATCTATGCATTTCACCGCTACACTACACATTCCAGCTACTTCAATACTATTCAAGATTAACAGTATCAACGGCAGTTCTACAGTTAAGCTGCAGGTTTTCACCGCTGACTTATCAACCCGCCTACGGACCCTTTAAACCCAATAAATCCGGATAACGCTCGCATCCTCCGTATTACCGCGGCTGCTGGCACGGAGTT
+
CCCCCGGGGGGGGGGGGGGGGGGGGGGGGGGGGGGGGGGGGGGGGGGGGGGGGGGGGGGGGGGGGGGGGGGGGGGGGGGGGGGGGGGGGGGGGGGGGGGGGGGGGGGGGGGGGGGGGGGGGGGGGGGGGGGGGGGGGGGGGGGGGGGGGGGGGGGGGFDFGGGGGGGGGGGGGGGGFGFGGGGGGGGGGGGGGGGGGGGDFFFFFEFFBAFFFFFFFFFFFFFFFFFFFFFFFFFFEFFFFFFFF@@EFFFBF@FFBFF>F:>FFFF?>A?BFB?BFFBB>(4>F;?FBF?:?:69>FF
@M04999:289:000000000-L3R54:1:1101:5122:11475 2:N:0:395
GGGACTACTGGGGTATCTAATCCTGTTCGCTACCCATGCTTTCGAACCTCAGCGTCAGTTACAGACCAGAGAGCCGCCTTCGCCACTGGTGTTCTTCCATATATCTACGCATTCCACCGCTACACATGGAGTTCCACTCTCCTCTTCTGCACCCAAGAAAAACAGTTTCAGCTGCACTTCCCCGGTTAAGCCGAGTGCTTTCACACCTAACTTAATTACCCGCCTACATGCCCTTCACGCCCAGTCATTCCGATTAACGCTCGCACCCTCCGTATTACCGCGGCTGCTGGCACGGAGTTAC
+
CCC?CEF8<FGGEGCC6CFAFGAFEFGFC:@CFGGE8@EFGF<BDEFGFFF8FGFDFEFGGADGCGCGDEGC@FGEF4F:FGGD=C9F<FGG?FGFGGAEBDE945EFFDEDCC<EGGG7C8FFGCF@8<FFFGFF,,9,@4,=E==E==ECE6F68ECF8=CFFDF:3CDA,,=EFGFGGG6E6CGG,EFFG8E5*?E>>FFFFFFF2:>E?A+B6B+6925655=@CC>BB:BB@8=F;@D1=3>3<E?E21(6;4;>;(49216028(2(4:7A>6896>>6612,3603(4(,44<)
@M04999:289:000000000-L3R54:1:1101:18023:11478 2:N:0:395
CGGACTACTGGGGTATCTAATCCTGTTTGCTCCCCACGCTTTCGCATCTCAGCGTCAGTATCTGTCCAGAAGGCCGCCTTCGCCACCGGTATTCCTCCACATCTCTACGCATTTCACCGCTACACGTGGAATTCTACCTTCCTCTACGATACTCCAGATAACCAGTTTTAAGTGCAATTCCCAGGTTGAGCCCGGGGCTTTCACACCTAACTTAATTATCCGCCTACATGCCCTTTACGCCCAGTCATTCCGATTAACGCTCGCACCCTCCGTATTACCGCGGCTGCTGGCACGGAGTT
+
CCCCCGGGGGGGGEGGGGGGGGGGGGGGGGGGGGGGGGGGGGGGGCGGGGGGGGGGGGGGGGGGGGGGGGGGGGGGGGGGGGGGGGGGGGGGGGGGGGGGGGGGGGGGGGGGGGGGGGGGGGGGGGGGGGGGGGGGGGGGGGGGGFGGGGDGGGGGGGGGGGGGGGGGGGGGGGGGFGFGGGGGGGGFGGGGGGGGGGGGFFFFFFFFFFFFFFFFFFFFFDFFFDFEECFFFFFF947B>BFFFFFFECE@1@DFDFF>B?FB>;FBFF69<F?FF>9,36669>BFFB:?>BFF;FF
@M04999:289:000000000-L3R54:1:1101:8890:11493 2:N:0:395
GTGACTACCCGGGTATCTAATCCTGTTTGCTCCCCACGCTTTCGCATCTCAGCGTCAGTATCTGTCCAGAAGGCCGCCTTCGCCACCGGTATTCCTCCACATCTCTACGCATTTCACCGCTACACGTGGAATTCTACTTTCCTCTACAATACTCTAGTTAACCAGTTTTAAGTGCAATTCCTAGGTTGAGCCCAGGGCTTTCATACCTAACTTACTTATCCGCCTACATGCCCTTTACGCCCAGTCATTCCGATTAACGCTCGCACCCTCCGTATTACCGCGGCTGCTGTCACGGAGTTAT
+
68@BCFGCF,8:+68FFF<<<E,6C,,6;;,6,,B8FCF:FDFGG@FGDAB,BCFDEC@F9EA<F,FE,,66CBFECFGFD,=48FGC74@FD9FGG<AF<,5E9FDE:FB+CAFGGGEGEGD@=?AD++7E,@FE;,,@@FCGGGGGFGE,EF,DGFF3,EAE,+,,2,6==DFD@FF?DC72DFFG?<C,4D73*;9?CFC++=9?AEDC6?0+:E:;FFFD=>2.95.>@E(.6@2)-5(3(=<C)9.((61?4>0>D;9926(-1:11432,-:969900(4:2?<7<:1(40?,))
@M04999:289:000000000-L3R54:1:1101:16597:11497 2:N:0:395
GACTACAAGGGTATCTAATCCTGTTTGCTACCCACGCTTTCGAGCATGAACGTCAGTGTTATCCCAGGAGGCTGCCTTCGCCATCGGTATTCCTCCACATCTCTACGCATTTCACTGCTACACGTGGAATTCTACCTCCCTCTGACACACTCTAGTTAGACAGTTTCAAATGCACGTCCCAAGTTGAGCTCGGGGATTTCACATCTGACTTATCTAACCGTTTGCGCTCGCTTTACGCCCAGTAATTCCGATTAACGCTCGCACCCTACGTATTACCGCGGCTGCTGGCACGTAGTTAGCC
+
CCCCCGGGGGGGGGGGGGGGGGGGGGGGGGGGGGGGGGGGGGGGG:FFGGGGGGGGGGGGGGGFGGGGGGGGGGGGGGGGGGGGGGGGGGGGGGGGGGGGGGGGGGGGGGGGGGGGGGGGGGGGGGGGGGGGGGGGGGGGGGGGGGGGGGGGGGGGGGGGGGGFGGGGGGGGGGFGFGFGGGGGGGGGGGGGGGEGGGGGFFFFFFFFFEFF@FFFEAFFFFFFEFFFFFBFFFFC=@FEDB@FFEFEFFFFFFEE@B??F@BB;:BFFFFFA?2<<6096>BFBFDF::D044(,5<DF?
@M04999:289:000000000-L3R54:1:1101:7279:11498 2:N:0:395
TAGACTACTCGGGTATCTAATCCTGTTTGCTCCCCACGCTTTCGCATCTCAGCGTCAGTATCTGTCCAGAAGGCCGCCTTCGCCACCGGTATTCCTCCACATCTCTACGCATTTCACCGCTACACGTGGAATTCTACCTTCCTCTACAATACTCCAGATAACCAGTTTTAAGTGCAATTCCCAGGTTGAGCCCGGGGCTTTCACACCTAACTTAATTATCCGCCTACATGCCCTTTACGCCCAGTCATTCCGATTAACGCTCGCACCCTCCGTATTACCGCGGCTGCTGGCACGGAGTT
+
CCCCCGGGGGGGGGGGGGGGGGGGGGGGGGGGGGGGGGGGGGGGGGGGGGGGGGGGGGGGGGGGGGGGGGGGGGGGGGGGGGGGGGGGEGDGGGGGGGGGGGGGGGGGGGGGGGGGGGGGGGGGGGGGGGGGGGGGGGGGGGGGGGGGGGGGGGGGGGGGGGGGGGGGGGGGGGGGFGFGGGGGGGGGGGGGGGGGGGGGFFFFFFFFFEB4AFFFEFFFFFFFDFFEEFFFFFFFFF?A>@FFFEECEFFFFFFFFF0221;BFFFFFFF14<<:A>B?>FFBFFBFF?BFDFF(-88
@M04999:289:000000000-L3R54:1:1101:18967:11543 2:N:0:395
GGAGACTACAAGGGTATCTAATCCTGTTTGCTCCCCACGCTTTCGCATCTCAGCGTCAGTATCTGTCCAGAAGGCCGCCTTCGCCACCGGTATTCCTCCACATCTCTACGCATTTCACCGCTACACGTGGAATTCTACCTTCCTCTACAATACTCTAGTTAACCAGTTTTAAGTGCAATTCCTAGGTTGAGCCCAGGGCTTTCACACCTAACTTAATTATCCGCCTACATGCCCTTTACGCCCAGTCATTCCGATTAACGCTCGCACCCTCCGTATTACCGCGGCTGCTGGCACGGAGTT
+
CCCCCGGGGFGGGGGGGGGGFGGGGGGGGGGGGGGGGGGGFGGGGGGGGGGGGGGGGEGGFCGGFGGGGGGCCGGGGGGGGGGGGGGGGGGGGGGGGGGGGGGGGGGGGGGGGGGGGGGGDGGGGGGGGGCGGGGGGGFDFGGGGGGGGGGGGGGGGGGDFFGEGGGFGGGGGGFFFGFGGGGFGFGGGGGGGGFFFDC7AFFFFFFFFFED@9F<E6BE6C==AAAB@EE=EDFBFFFBD29@B=@EFFFFE;@;@FEFBD17>B>B6?F:FB0?BFA)4>>6>9;:?8313289(4<F
@M04999:289:000000000-L3R54:1:1101:2468:11553 2:N:0:395
ATGACGACTACTGGGGTATCTAATCCTGTTCGCTCCCCACGCTTTCGTCCATCAGCGTCAATCGGTATTTAGTAACCTGCCTTCGCAATCGGGGTTCTGTGTAATATCTATGCATTTCACCGCTACACTACACATTCCAGCTACTTCAATACTATTCAAGATTAACAGTATCAACGGCAGTTCTACAGTTAAGCTGCAGGTTTTCACCGCTGACTTATCAACCCGCCTACGGACCCTTTAAACCCAATAAATCCGGATAACGCTCGCATCCTCCGTATTACCGCGGCTGCTGGCACGTAGT
+
CCCCCGGGGGGGGGGGGGGGGGGGGGGGGGGGGGGGGGGGGGEGGGGGGGGGGGGGGGGGGGGGEFFGGGGGGGGGGGGGGGGGGGGGGGGGGGGGGGGFGGGGGGGGGGGGGGGGGGGFFGGGDGGGGGGGGGGGGGGGGGGGGGGGGGGGGGGEGGFGGGGGGGGCFGGGGGGGEGFGGGFGFGGGGGGGGGGGGGGGFFF>9FFFAFFFFFFCEFFFF@B=@BB@FFD@2>BFFDEFFEF;D?@D3@EEFFFBF?;>@BB?:>>>?7??A(7:(8?<><<01(739::B8?020((.-
@M04999:289:000000000-L3R54:1:1101:28860:11555 2:N:0:395
TGACTACACGGGTATCTAATCCTGTTTGCTCCCCACGCTTTCGCATCTCAGCGTCAGTATCTGTCCAGAAGGCCGCCTTCGCCACCGGTATTCCTCCACATCTCTACGCATTTCACCGCTACACGTGGAATTCTACCTTCCTCTACAATACTCTAGTTAACCAGTTTTAAGTGCAATTCCTAGGTTGAGCCCAGGGCTTTCACACCTAACTTAATTATCCGCCTACATGCCCTTTACGCCCAGTCATTCCGATTAACGCTCGCACCCTCCGTATTACCGCGGCTGCTTGCCCGGAGTTAGC
+
CCCCCGGGGGECC@EFGGGGFGGFGGGGGFDCF,C@F@FGGGGGGGGGGGGGGD@FFGAFDFGEFFGGGFGF8FGGGGGGGGGGGGGGGCF,CFGGGGBGFG<FGGGGGGGGGGCDEFBEEEB@FFFGFGCEFFFGGGGGGGGFGGGFFEFGGFGGF:DFG8=DEDACDEDDGFGFFGFGGG?CC7EFGF:@?:EDGFGGF6?6?>FFECE*9+=BEFAEEFF95<5>5=E==55*/-0?6>=43)7<<EF(6;2C43916123(313<F>B0(8AF)(-1617;?)448(.,96>0()-)
@M04999:289:000000000-L3R54:1:1101:9080:11626 2:N:0:395
ATGACTACACGGGTATCTAATCCTGTTTGCTACCCACGCTTTCGAGCATGAACGTCAGTGTTATCCCAGGAGGCTGCCTTCGCCATCGGTATTCCTCCACATCTCTACGCATTTCACTGCTACACGTGGAATTCTACCTCCCTCTGACACACTCTAGTTTGACAGTTTCAAATGCACGTCCCAAGTTGAGCTCGGGGATTTCACATCTGACTTATCTAACCGTCTGCGCTCGCTTTACGCCCAGTAATTCCGATTAACGCTCGCACCCTACGTATTACCGCGGCTGCTGGCACGTAGTTAC
+
CCCCCGGGGGGGGGGGGGGGGGGGGGGGGGGGGFGGGGGGGGGEGGGGGGGGGGGGGGGGGGGGGFFGECGGDGCGGGGGGGDEGGGGGGFGG<EGGGGGGGGGGGGGGGGGGGGGGGGGGGGGGGGGGGGAEGGGGFCFGGGGFFGGGGGGGGGGGCEGGDGGGGGGGGCDCGGGFGFFDCDFGGGGGGG88CGGGGGFFFFFFFFFFEFF@BFFFFFFFFFFFFFAB2(6=9B=EFFDFB0<E)?EFFFFFF@@CF;><(4214>B?B1348A7AB96>,,049<70(2(5:??:145)
@M04999:289:000000000-L3R54:1:1101:6265:11665 2:N:0:395
CCTGACTACCCGGGTATCTAATCCTGTTCGCTCCCCACGCTTTCGCTCCTCAGCGTCAGTGATGGCCCAGAGACCTGCCTCCGCCATCGGTGTTCTTCCCGATATCTACACATTTCACCGTTACACCGGGAATTCCAGTCTCCCCTACCGCACTCCAGTCCGCCCGTACCCGGGGCCGATTCACCGTTAAGCGATGGGCTTTCACACCAGACGCGACGAACCGCCTACGCGCCCTTTACGCCCAATAAATCCGGATAACGCTTGCACCCTACGTATTACCGCGGCTGCTGGCACGTAGTTT
+
CBBCCGGGG8FGGGGGGGGGGGGGGGGG<FGGGGGGGGGGGGGGGG7FGGGGGGGGGGGGA<,CFGGGGGGGGGGFGGGG<FGGGGC8FGGGGGG<FFGG,:FDFGGGGDFGGG,FGGGG4BFGGGGEGGGGGGGGG9EDFGF=EF+DF6+@CC?DGGGG8>6C8CGD9E6>**/=*10)*2=92=CE*=CF*3:***2;FFFFFFFF07;D().0-)89EFFFFFFFF9>6(4>??AFFF>>:(8.856<?>(4(3ABBFF6?F<B<2<7?F??FB2<A0(429>>?B?(8?<0((((.)
@M04999:289:000000000-L3R54:1:1101:10677:11678 2:N:0:395
GACTACAAGGGTATCTAATCCTGTTTGCTCCCCACGCTTTCGCATCTCAGCGTCAGTATCTGTCCAGAAGGCCGCCTTCGCCACCGGTATTCCTCCACATCTCTACGCATTTCACCGCTACACGTGGAATTCTACCTTCCTCTACAATACTCCAGATAACCAGTTTTAAGTGCAATTCCCAGGTTGAGCCCGGGGCTTTCACACCTAACTTAATTATCCGCCTACATGCCCTTTACGCCCAGTCATTCCGATTAACGCTCGCACCCTCCGTATTACCGCGGCTGCTGGCACGGAGTTAGCC
+
CCCCCGGGGGGGGGGGGGGGGGGGGGGGGGGGGGGGGGGGGGGGDGGGGFGGGGGGGGGGGGGGGGGGGGGGGGGGGGGGGGGGGGGGGFFGGGGGGGGGGGGGGGGGGGGGGGGGGGGGGGGGGGGGGFGGGGGGGGGGGGGGGGGGGGGGGGGFGGGFFG8FGGFGGGGGGGGGFGFFGGGGGGGGGGGGGGGGGGGGFFFFFFFFFFFEEAFF?AFFFFFDD=?EFFFFFEEC1<@DFFFFFFFFFF0?2<FE00;6>B9>9:48BB<F:7BFBFBF>FFBFB??<0<<99;F4<BA:
@M04999:289:000000000-L3R54:1:1101:26316:11682 2:N:0:395
TGACTACTAGGGTATCTAATCCTGTTTGCTCCCCACGCTTTCGCATCTCAGCGTCAGTATCTGTCCAGAAGGCCGCCTTCGCCACCGGTATTCCTCCACATCTCTACGCATTTCACCGCTACACGTGGAATTCTACCTTCCTCTACAATACTCCAGATAACCAGTTTTAAGTGCAATTCCCAGGTTGAGCCCGGGGCTTTCACACCTAACTTAATTATCCGCCTACATGCCCTTTACGCCCAGTCATTCCGATTAACGCTCGCACCCTCCGTATTACCGCGGCTGCTGGCACGGAGTTAGC
+
CCCCCGGGGGGGGGGGGGGGGGGGGGGGGGGGGGGGGGGGGGGGGEGGGGGGGGGGGGGGGGGGGGGGGGGGGGGGGGGGGGGGGGGGGGGGGGGGGGGGGGGGGGGGGGGGGGGGGGGGGGGGGGGGGGGGGGGGGGGGGGGGGGGGGGGGGGGGGGGGGGGGGGGGGGGGGGGGFGFGGGGGGGGGGGGGGGGGGGGGFFFFFFFFEFFFFFFFFFFFEDFFFFEFCEFFFFFEFFFFFFF@@EF?CE@@FFFFFFF@0;>FF>FFFB9(8<?FBFFF9;>>>FF?B<BFBB>FFFFF<
@M04999:289:000000000-L3R54:1:1101:17338:11697 2:N:0:395
ACGACTACACGGGTATCTAATCCTGTTCGCTACCCATGCTTTCGAACCTCAGCGTCAGTTACAGACCAGAGAGCCGCCTTCGCCACTGGTGTTCTTCCATATATCTACGCATTCCACCGCTACACATGGAGTTCCACTCTCCTCTTCTGCACTCAAGAAAAACAGTTTCAGCTGCACTTCCCCGGTTAAGCCGAGGGCTTTCACAGCTGACTTGTTCTCCCGCCTGCGTTCGCTTTACGCCCAATAATTCCGGACAACGCTTGCCACCTACGTATTACCGCGGCTGCTGGCACGTAGTTAC
+
CCCCCGGGGGGGGGGGGGGGGGGGGGGGGGGGGGGGGGGGGGGGG<FGGGGGGGGGGGFGGGGGGGGGGGGGGGGGGGGGGGGGGGGGGGGGGGGGGGGGGGGGGGGGGGGGGGGGGGGGGGGGGGGGGGGGGGGGGGGGGGGGGGGGGGGGGGGGGGGGGGGGGGGGGGGGGGGGFGFGGGGG+@EECDFGEGCGDDGGFFFFFFFFFFDFFFFFFFFFF@B@@FD(68;F@F@D363A@FF@DEE)-.<B;:;916>>F03::47:??B(.)-:AA<?F3960(2:B:?0<(23622))
@M04999:289:000000000-L3R54:1:1101:2077:11698 2:N:0:395
CCCGTGACTACACGGGTATCTAATCCTGTTTGCTACCCACGCTTTCGAGCATGAACGTCAGTGTTATCCCAGGAGGCTGCCTTCGCCATCGGTATTCCTCCACATCTCTACGCATTTCACTGCTACACGTGGAATTCTACCTCCCTCTGACACACTCTAGTTAGACAGTTTCAAATGCACGTCCCAAGTTGAGCTCGGGGATTTCACATCCGACTTATCTAACCGTCTGCGCTCGCTTTACGCCTAGTAATTCCGATTAACGCTCGCACCCTACGTATTACCGCGGCTGCTGGCACGTAGT
+
CCCCCGGGGGGGGGGGGGGGGGGGGGGGGGGGGGGGGGGGGGGGGGGGGGGGGGGGGGGGGGGGGGGGGGGGGGGGGGGGGGGGGGGGGGGGGFGGGGGGGGGGGGGGGGGGGGGGGGGGGGGGGGGGGGGGGGGGGGGGGGGGGGGGGGGGGGGGGGGGEGGGGGGGGDGFGFDGFGFGGGGGGGGGGGGGGGGGGGCDFFFFFFFFF@C=AFFFFFFFFFEFFFFBBE9>>F@BF;@8C@DFFF@C?CFEFEF@@D;EEFFFFFFFFF??F?<?BFF<A<?70(4>BF:?3677(.03-
@M04999:289:000000000-L3R54:1:1101:11900:11743 2:N:0:395
GGTGGGACTACTAGGGTATCTAATCCTGTTTGCTCCCCACGCTTTCGCATCTCAGCGTCAGTATCTGTCCAGAAGGCCGCCTTCGCCACCGGTATTCCTCCACATCTCTACGCATTTCACCGCTACACGTGGAATTCTACCTTCCTCTACAATACTCCAGATAACCAGTTTTAAGTGCAATTCCCAGGTTGAGCCCGGGGCTTTCACACCTAACTTAATTATCCGCCTACATGCCCTTTACGCCCAGTCATTCCGATTAACGCTCGCTCCCTCCGTATTACCGCGGCTGCTGGCACGGAGG
+
CCCCCGGGGFGGGGGFGGGGGGGGGGGGGGGGGGGGGEGGGGEFFGGGGDGGGGGGGGGGGGGGGGGGFDGGGGGGGGCEGGGGGGGGGGGGGEGGGGGGGGGGGGFGGGGGGEGGGGGGGGGGEGGGGFG7CGFGGGGGGGGGFGGFGGFGGGGGGGGGGGDGG8FFFFGCFGGFFG7DFGGGFGGGFFG?FGFGGGGGFFFFFAFCBFFFBFFFFFF?FFF4525=@FFFF;4=EDEA<DF@@?;(4>ECFF46?@FF<09?<>F(29?7(4(41<?444(41(04>FF??FFFBFB0(
@M04999:289:000000000-L3R54:1:1101:6442:11744 2:N:0:395
GACGACTACAAGGGTATCTAATCCTGTTTGCTCCCCACGCTTTCGCATCTCAGCGTCAGTATCTGTCCAGAAGGCCGCCTTCGCCACCGGTATTCCTCCACATCTCTACGCATTTCACCGCTACACGTGGAATTCTACCTTCCTCTACAATACTCTAGTTAACCAGTTTTAAGTGCAATTCCTAGGTTGAGCCCAGGGCTTTCACACCTAACTTAATTATCCGCCTACATGCCCTTTACGCCCAGTCATTCCGATTAACGCTCGCACCCTCCGTATTACCGCGGCTGCTGGCACGGAGCTT
+
CCCCCEEEGFGFGGGGGGGGGGGGGGGGGGGGGGGGGGGGGGGGGGGGGGGGGGGGGGGGGGGGGGGGGGFGGGGGGGDGGGGGGGGGEGGGGGGGGGGGGGGGGGGGGGGGGEGGGGFEGGEGGGGGGGGDFGFFGGGGGGGGGGGGGFFGGGGGGGGGGGGGGGGFGGGGGGGGFGFGGCGGBFFGFGGGGGGGGCGFFCFFFFFBFFFFF64BFFFFFFFBFFDBBE4=7BE@=CEF=@@(8;EEFECEED;@FEFFB@DFF>9>F?FF>?088AADF>BBBBFFFF021344(4(.(
@M04999:289:000000000-L3R54:1:1101:11994:11765 2:N:0:395
ATTAAGACTACACGGGTATCTAATCCTGTTCGCTACCCATGCTTTCGAACCTCAGCGTCAGTTACAGACCAGAGAGCCGCCTTCGCCACTGGTGTTCTTCCATATATCTACGCATTCCACCGCTACACATGGAGTTCCACTCTCCTCTTCTGCACTCAAGAAAAACAGTTTCAGCTGCACTTCCCCGGTTAAGCCGAGGGCTTTCACAGCTGACTTGTTCTCCCGCCTGCGTTCGCTTTACGCCCAATAAATCCGGACAACGCTTGCCACCTACGTATTACCGCGGCTGCTGGCACGTAGT
+
CCCCCGGGGGGGGGGGGGGGGGGGGGGGGGGGGGGGGGGGGGGGGGGGGGGGGGGGGGGGGGGGGGGGGGGGGGGGGGGGGGGGGGGGGGGGGGGGGGGGGGGGGGGGGGGGGGGGGGGGGGGGGGGGGGGGGGGGGGGGGGGGGGGGGGGGGGGGGGGGGGGGGGGGGGGGGGGGFGFGGGGGGGGGGGGGGGGGGGGGFFFFFFFFFFFFEFFFFFFFFFEDFFFFFFFDF@D@?DFCEFFFFF<38@FFFFFFFFF<<BF?FBFFFFFFFFFFFFFFFD?F>09>BFF)412?FFFF:
@M04999:289:000000000-L3R54:1:1101:29038:11773 2:N:0:395
TGTGGGACTACCGGGGTATCTAATCCTGTTTGCTCCCCACGCTTTCGCATCTCAGCGTCAGTATCTGTCCAGAAGGCCGCCTTCGCCACCGGTATTCCTCCACATCTCTACGCATTTCACCGCTACACGTGGAATTCTACCTTCCTCTACAATACTCCAGATAACCAGTTTTAAGTGCAATTCCCAGGTTGAGCCCGGGGCTTTCACACCTAACTTAATTATCCGCCTACATGCCCTTTACGCCCAGTCATTCCGATTAACGCTCGCACCCTCCGTATTACCGCGGCTGCTGGCACGGAGT
+
CCCCCGGGGGGGGGGGGGGGGGFGGGGGGGGGGGGGGGGGGGGGGGGGGGGGGGGGGGGGGGGGGGGGGGGGGGGGGGGGGGGGGGGGGGGGGGGGGGGGGGGGGGGGGGGGGGGGGGGGGGGGGGGGGGGGGGGGGGGGGGGGGGGGGGGGGGGGGGGGGGGGGGGFGGGGGGFGFGFGGGGGGGGGGGGGGGGGGGGGDD4FFFFFF?FFEFFFEFFCFFFFDFF@?@@FFFFFFFFFEDDBFFFFFFFFFFB??6?>>BFFFFBF>4:BFBBF:?B<A<6>;9149<??>61>:9B0-
@M04999:289:000000000-L3R54:1:1101:5808:11776 2:N:0:395
GAGTTGACTACTCGGGTATCTAATCCTGTTCGCTCCCCACGCTTTCGTCCATCAGCGTCAATCGGTATTTAGTAACCTGCCTTCGCAATCGGGGTTCTGTGTAATATCTATGCATTTCACCGCTACACTACACATTCCAGCTACTTCAATACTATTCAAGATTAACAGTATCAACGGCAGTTCTACAGTTAAGCTGCATGTTTTCACCGCTGACTTATCAACCCGCCTACGGACCCTTTAAACCCAATAAATCCGGACAACGATCGCATCCTCCGTATTACTGCGGCTGCTGGCACGGACT
+
CCCCCFGGFAFFCEF+CFGGGG9FFEGFGCGEF@FCGCEB+@FFGGGCFCCEFGGGEGG78<EC6BCFD<FFGFFGCFFGGE?FFEEBF<A6B@4FEDBFFF?,C9AFF,E,CFECAFCGGGGGDGCGFCEG=FG9,@;,@DDFGGGGGCAF=,E84@DG,@FF9=:DDFGGDFGED><=DFGGAFGGGFCC77EF?F+?=A;9C9;9)>@)8?F?>9BEAB@D925@>F(5(5-:@2)17175?2(5;@CEF;9(((,31((,4(-(4,4<A(,-1(().)..46;(1:D>:((,,4,-(
@M04999:289:000000000-L3R54:1:1101:23990:11779 2:N:0:395
AATGCGACTACACGGGTATCTAATCCTGTTTGCTCCCCACGCTTTCGCATCTCAGCGTCAGTATCTGTCCAGAAGGCCGCCTTCGCCACCGGTGTTCTTCCATATATCTACGCATTCCACCGCTACACATGGAGTTCCACTCTCCTCTTCTGCACTCAAGAAAAACAGTTTCAGCTGCACTTCCCCGGTTAAGCCGAGGGCTTTCACAGCTGACTTGTTCTCCCGCCTGCGTTCGCTTTACGCCCAATAAATCCGGACAACGCTTGCCACCTACGTATTACCGCGGCTGCTGGCACGTAGT
+
CCCCCGGGGGGGGGGGGGGGGGGGGGGGGGGGGGGGGGGGGGGGGGGGGGGGGGGGGGGGGGGGGGGGGGGGGGGGGGGGGGGGGGGGGGGGGGGGGGGGGGGGGGGGGGGGGGGGGGGGGGGGGGGGGGGFGGGGGGGGGGGGGGGGGGGGGGGGGGGGGGGGGGGGGGGGGGGGFGFGGGGGGGGGGGGGGGGGGGGGFFFFFFFFFFFFEFFFFFFFFFFFFFFFFFFFFFFFFFFFFDFFBB?BF<AAFFFFFFFFF>BFFFFFFFF?0?FFFFFFFFFFF>>FFFF::B??BB044
@M04999:289:000000000-L3R54:1:1101:8180:11787 2:N:0:395
GACTACTCGGGTATCTGATCCTGTTTGCTCCCCACGCTTTCGCATCTCAGCGTCAGTATCTGTCCAGAAGGCCGCCTTCGCCACCGGTATTCCTCCACATCTCTACGCATTTCACCGCTACACGTGGAATTCTACCTTCCTCTACAATACTCTAGTTAACCAGTTTTAAGTGCAATTCCTAGGTTGAGCCCAGGGCTTTCACACCTAACTTAATTATCCGCCTACATGCCCTTTACGCCCAGTCATTCCGATTAACGCTCGCACCCTCCGTATTACCGCGGCTGCTGGCACGGAGTTAGCC
+
CCCCCGGGGGGGGGGGGGGGGGGGGGGGGGGGGGGGGGGGGGGGDGGGGGGGGGGGGGGGGGGGGGGGGGGGGGGGGGGGGGEEGGGGDGGGGGGGGGGFGFGGGGGGGGGGGGGGGGGGGGGGGGGGGGGGGGGGGGGGFGGGGGGGGGFGGGGGGGGGGGGGGGGGGGGGGGGGFGFGGGGGGGGGFGGGGGGGGGGGFFFFEFFFFFFFFFFFFFFFFFFFFFFF3>B@B=EFFFFE@BEEFFFFE;@FFFFFDFFFFFF@F:?BFF:?0?AABFFF>>FFFFF>?<D?>07B2:A9.
@M04999:289:000000000-L3R54:1:1101:27737:11789 2:N:0:395
GTGCTACTAGGTATCTAATCCTGTTCGCTCCCCACGCTTTCGTCCATCAGCGTCAATCGGTATTTAGTAACCTGCCTTCGCAATCGGGGTTCTGTGTAATATCTATGCATTTCACCGCTACACTACACATTCCAGCTACTTCAATACTATTCAAGATTAACAGTATCAACGGCAGTTCTACAGTTAAGCTGCAGGTTTTCACCGCTGACTTATCAACCCGCCTACGGACCCTTTAAACCCAATAAATCCGGATAACGCTCGCATCCTCCGTATTACCGCGGCTGCTGGCACGGAGTTAGCC
+
CCCCCGGGGGGGGGGGGGGGGGGGGGGGGGGGGGGGGGGGGGGGGGGGGGGGGGGGGGGGGGGGGGGGGGGGGGGGGGGGGEGGGGGGGGGGGGGGGGGGGGGGGGGGGGGGGGGGGGGGGGGGGGGGGGGGGGGGGGGGGGGGGGGGGGGGGGGGGDGGGGGGGGGGGGDEEGGGFGFGGGGGGGGGGGGGGGGGFGGGFFFEEFFFFFFFFFFFFADFFFFFFFFFF=DDFFC7>EBBDFFFFEFF8;B@0<@@<@DFFFF:>7>ABF?F04AD<2>>;>9BBBB4:?FFFFFBBFFB8
@M04999:289:000000000-L3R54:1:1101:6849:11800 2:N:0:395
GCGTGGACTACTGGGGTATCTAATCCTGTTTGCTACCCACGCTTTCGAGCATGAACGTCAGTGTTATCCCAGGAGGCTGCCTTCGCCATCGGTATTCCTCCACATCTCTACGCATTTCACTGCTACACGTGGAATTCTACCTCCCTCTGACACACTCTAGTTAGACAGTTTCAAATGCACGTCCCAAGTTGAGCTCGGGGATTTCACATCTGACTTATCTAACCGTCTGCGCTCGCTTTACGCCCAGTAATTCCGATTAACGCTCGCACCCTACGTATTACCGCGGCTGCTGGCACGTAGT
+
CCCCCGGGGGGGGGGGGGGGGGGGGGGGGGGGGGGGGGGGGGGGGGGGGGGGGGGGGGGGGGGGGGGGGGGGGGGGGGGGGGGGGGGGGGGGGGGGGGGGGGGGGGGGGGGGGGGFFGGGGGGGGGGGGFGGEGGGGGGGGGGCGGGGGGGGGEG8CFFFGGGGGGGFGGGGGCFGFGFGGFFGCFGGFGAEFG8FDGCDEFFFFFFFFFECEFF>7EFEFFFFFFA>>CAF@DF=@FFFFFFFF?16>))6?EE6;(4CC@9;<10099(343(.5<:BF422709370)).((,1(.(-
@M04999:289:000000000-L3R54:1:1101:26212:11810 2:N:0:395
GACTACAAGGGTATCTAATCCTGTTTGCTCCCCACGCTTTCGCATCTCAGCGTCAGTATCTGTCCAGAAGGCCGCCTTCGCCACCGGTATTCCTCCACATCTCTACGCATTTCACCGCTACACGTGGAATTCTACCTTCCTCTACAATACTCCAGATAACCAGTTTTAAGTGCAATTCCCAGTTTGAGCCCGGGGCTTTCACACCTAACTTAATTATCCGCCTACATGCCCTTTACGCCCAGTCATTCCGATTAACGCTCGCACCCTCCGTATTACCGCGGCTGCTGGCACGGAGTTAGCC
+
CCCCCGGGGFGGGGGGGGGGGGGGGGGGGGGGGGGDGGGGGGDGGGGGGGGGGGGGGGGGGGGGGGGGGGGGGGGGGGGGGGGGGGGGGGGFGGGGGGGGGGGGGGGGGGGGGGGGGGGGGGGGGGCGGGGGGGGGGGFGFGGGGGDGGGGGGGGFGGGGGGGGGCFGGGGFG8DGFGFGGG==EFFGGGGDEGDGGGGFFFAFFFFFDE4@EFACCFFAFD>DFFFCFFFFFF*/2;FFD067>EFFFFDF?;CFF>F<>>092?<1?>?1:?FFB1>F;>>F??>:1(5:>>0<<A<B:
@M04999:289:000000000-L3R54:1:1101:8334:11816 2:N:0:395
GACTACACGGGTATCTAATCCTGTTTGCTCCCCACGCTTTCGCATCTCAGCGTCAGTATCTGTCCAGAAGGCCGCCTTCGCCACCGGTATTCCTCCACATCTCTACGCATTTCACCGCTACACGTGGAATTCTACCTTCCTCTACAATACTCTAGTTAACCAGTTTTAAGTGCAATTCCTAGGTTGAGCCCAGGGCTTTCACACCTAACTTAATTATCCGCCTACATGCCCTTTACGCCCAGTCATTCCGATTAACGCTCGCACCCTCCGTCTTACCGCGGCTGCTGGCACGGAGTTAGCC
+
CCCCCGGGGGGGGGGGGGGGGGGGGGGGGGGGGGGGGGGGGGGGFGGGGGGGGGGGGGGGGGGGGGGGGGGGGGGGGGGGGFGEGGGGCFGGFGGGGGGGGGGGGGGGGGGGGGGGGGGGGGGGGGGGGGGGGGGGFGGG;DFGGGFCGGGGFFGGFCAFEGGGGFGGGGCGGGGGFGFGGGGGGGGGGGGGGGCGGGGGFFFFFFFFFFFFFFC>EFFAFFDDBECFEFFF=EFFFF@ED;@EEFFFFFDF<@E<39<3;>9FFF?6?62(4845:?F>(4096::BFFBB((-:<FD22
@M04999:289:000000000-L3R54:1:1101:6673:11842 2:N:0:395
GACTACAGGGGTATCTAATCCTGTTCGCTCCCCACGCTTTCGTCCATCAGCGTCAATCGGTATTTAGTAACCTGCCTTCGCAATCGGGGTTCTGTGTAATATCTATGCATTTCACCGCTACACTACACATTCCAGCTACTTCAATACTATTCAAGATTAACAGTATCAACGGCAGTTCTACAGTTAAGCTGCAGGTTTTCACCGCTGACTTATTAACCCGCCTACGGACCCTTTAAACCCAATAAATCCGGATAACGCTCGCATCCTCCGTATTACCGCGGCTGCTGGCACGGAGTTAGCC
+
CCCCCGGGGGGGGGGGGGGGGGGGGGGGGGGGGGGGGGGGGGGGGGGGGGGGGGGGGGGGGGGGGGGGGGGGGGGGGGGGGFGGGGGGGGGGGGGGGGGGGGGGGGGGGGGGGGGGGGGGGGGGGGGGGGGGGGGGGGGGGGGGGGGGGGGGGGGFGGGGGGGGGGGGGGGGGGGGFGFGGGGGGGGGGGGGGGGGGFGGFFFFFFFFFFCFFFFFFFFBFFFFFF9@FFFFFF9CEEFFF;@EEEFFF0>DFFFFD;DDFFFBFBFFFFF?BFFB>BB>BFFBFFFFF<F?BF9BF<<A3
@M04999:289:000000000-L3R54:1:1101:16368:11868 2:N:0:395
GACTACTGGGGTATCTAATCCCGTTTGCTCCCCACGCTTTCGCATCTCAGCGTCAGTATCTGTCCAGAAGGCCGCCTTCGCCACCGGTATTCCTCCACATCTCTACGCATTTCACCGCTACACGTGGAATTCTACCTTCCTCTACAATACTCCAGATAACCAGTTTTAAGTGCAATTCCCAGGTTGAGCCCGGGGCTTTCACACCTAACTTAATTATCCGCCTACATGCCCTTTACGCCCAGTCATTCCGATTAACGCTCGCACCCTCCGTATTACCGCGGCTGCTGGCACGGAGTTAGCC
+
CCCCCGGGGGGFGGGGGGGGGGGGGDFGGGFGGGGGGGGGGGGGGGGGGGFGGGGGGAFGGGGGGGGGGGGGGGGGGGGGGGGGGGGGGGGGGGFGGGGGGGGGGGGGGGGGGGGGGGGGGGGGGGGGGGGGGGGGGGGGDGGGGGGFFGGGGGGGGFGGFGGDGFGGGGGFFGGGFFFGGGGEGGGGGGGGGGDDGGGGFFFFDFFFFFFFFFFFEFCFFFFFFFFFFFDEFFFFFF9EF06@E)7CFFFFDDFFF>BFFFFF>F0:?>F?BFFFF?B0;906?>:>B<F01992:B243
@M04999:289:000000000-L3R54:1:1101:24778:11906 2:N:0:395
CAGACTACTGGGGTATCTAATCCTGTTCGCTACCCATGCTTTCGACCCTCAGCGTCAGTTACAGACCAGAGAGCCGCCTTCGCCACTGGTGTTCTTCCATATATCTACGCATTCCACCGCTACACATGGAGTTCCACTCTCCTCTTCTGCACTCAAGAAAAACAGTTTCAGCTGAACTTCCCCGGTTAAGCCGAGGGCTTTCACAGCTGACTTGTTCTCCCGCCTGCGTTCGCTTTACGCCTAATAAATCCGCACAACGCTTGCCACCTACGTTTTACCGCGGCGGCTGGCACGTAGTTAT
+
<CC8CEEGGGFFEG7FF<@AGCFGCFGG@FEGG<FE<C<EDEEEE,@@C@6CEDCFEEAEEC,C,9CF<<FGE7FGFGGGGFGG@FFGGGAFFAFFGGGEDFGCEC9ED::F@<?AFGGGE@F9E?E=DGFGF;=;EDF9=DAFDFFGDG,DG??@B9DD@EGG8=DFGGFF=8+@?7?FD6D=>CEGGCGFE*@>*3;*;A>C:9A44=:;/*=@?+:8;5>96(723877>020/>?F>(,);EE3).;9(-79?:>((-303-44??F((((-63469((3((-9>:6()-..46)))
@M04999:289:000000000-L3R54:1:1101:4512:11906 2:N:0:395
GGGACTACCGGGGTATCTAATCCTGTTTGCTCCCCACGCTTTCGCATCTCAGCGTCAGTATCTGTCCAGAAGGCCGCCTTCGCCACCGGTATTCCTCCACATCTCTACGCATTTCACCGCTACACGTGGAATTCTACCTTCCTCTACAATACTCTAGTTAACCAGTTTTAAGTGCAATTCCTAGGTTGAGCCAGGGCTTTCACACCTAACTTAATTATCCGCCTACATGCCCTTTACGCCCAGTCATTCCGATTAACGCTCGCACCCTCCGTATTACCGCGTCTGCTGGCACGGAGTTAGC
+
CCCCCGGGGGGGGGGGGGGGGGGGGGGGGGGGGFGGGGGGGGGGGGGGGGGGGGEGGGGGGGGGGGGGGGGGGGGGGGGGGGGGGGFGGGGGGGGGGGGGGGGEGGFGGGGDFGGGGGGGGGGGGGGGGGGGGGGGGFGGGGGGGGGGGGGGGGDFGGGGGGGGGGGAFGGGEDFGFGBFGGGGFGFGGGGGGGGGGGGFFFFFF@FFFBFFFFFFFFFF4B=@FFEFFFEBBFFFFFDFBFFFEFCCFE@@(3@CE@9<FF66>92::(42(4(5AB?BB43(42).:B:<8(49(2594
@M04999:289:000000000-L3R54:1:1101:27587:11910 2:N:0:395
GACTACTAGGGTATCTAATCCTGTTTGCTACCCACGCTTTCGAGCATGAACGTCAGTGTTATCCCAGGAGGCTGCCTTCGCCATCGGTATTCCTCCACATCTCTACGCATTTCACTGCTACACGTGGAATTCTACCTCCCTCTGACACACTCTAGTTAGACAGTTTCAAATGCACGTCCCAAGTTGAGCTCGGGGATTTCACATCTGACTTATCTAACCGTCTGCGCTCGCTTTACGCCCAGTAATTCCGATTAACGCTCGCACCCTACGTATTACCGCGGCTGCTGGCACGTAGTTAGCC
+
CCCCCGGGGGGGGGGGGGGGGGGGGGGGGGGGGGGGGGGGGGGFGGGGGGGGGGGGGGGGGGGGGGGGGGGGGGGGGGGGGGGGGGGGGGGGGGGGGGGGGGGGGGGGFGGGGGGGGGGGGGGGGGGGGGGGGGGGGGGGGGGGGGGGGGGGGGGGFFGGGGGGGGGGGGGGGGGGFGFGFGGGGCCFGFGGGGGGDGDGFFFFFFFFFFFFFFFFFFFFFDDFFFFBFFFFBB46>@BFFFF9<??F9;?0:@7>D9FFF9>FFFFFFFFFDFFFA62149>FFFF7?F>??<:BBFF<5
@M04999:289:000000000-L3R54:1:1101:25091:11920 2:N:0:395
GGGACTACTGGGGTATCTAATCCTGTTTGCTCCCCACGCTTTCGCATCTCAGCGTCAGTATCTGTCCAGAAGGCCGCCTTCGCCACCGGTATTCCTCCACATCTCTACGCATTTCACCGCTACACGTGGAATTCTACCTTCCTCTACAATACTCCAGATAACCAGTTTTAAGTGCAATTCCCAGGTTGAGCCCGGGGCTTTCACACCTAACTTAATTATCCGCCTACATGCCCTTTACGCCCAGTCATTCCGATTAACGCTCGCACCCTCCGTATTACCGCGGCTGCTGCCACGGAGTT
+
CCCCCGGGGGGGGGGGGGGGGGGGGGGGGGGGGGCCCGGGGFGGGGGDGGGGGGGGGGGGGGGGGGGGGFGFGGGGGGGGGGGGGGGGGGGGGGGGGGGGGGGGGGGGGGGGDGGGGFDGGGGGGGGGGGGGEGGGGGGGFFGGGGGGGGGGGG?@FGFGGFGGGGGGGFGGGGCFBGFGG?FGFFFGDGDCFEEGCGGG4AFFAADFE@FFFAACCA8>B@=>@FFECFFEF@@E4)3BB908@<E?EEFF6@FDF<;1:?B(4;9<:2?(-3:?AA6<99,266?D>).8?909(8:
@M04999:289:000000000-L3R54:1:1101:17652:11927 2:N:0:395
GGACTACACGGGTATCTAATCCTGTTTGCTCCCCACGCTTTCGCATCTCAGCGTCAGTATCTGTCCAGAAGGCCGCCTTCGCCACCGGTATTCCTCCACATCTCTACGCATTTCACCGCTACACGTGGAATTCTACCTTCCTCTACAATACTCCAGATAACCAGTTTTAAGTGCAATTCCCAGGTTGAGCCCGGGGCTTTCACACCTAACTTAATTATCCGCCTACATGCCCTTTACGCCCAGTCATTCCGATTAACGCTCGCACCCTCCGTATTACCGCGCCGGCTGTCACGGAGTTGGC
+
CCCCCGGGGGGGGGGGGGGGGGGGGGGGGGGGGGGGGGGGGGGGGGGGGGGGGGGGGGGGGGGGGGGGGGGGGGGGGGGGGGGGGGGGGGGGGGGGGGGGGGGGGGGGGGGGGGGGGGGGGGGGGGGGGGGGGGGGGGGGGGGGGGGGGGGGGGGGGGGGGGGGGGGFFGGGGGGGFGFGGGGFGGGGGGFGGGGGGGGGFFFAFBFF@@E<B@C:7BFFFB@@@FBC4===EF@EEDDEB@@;37E3<?;2?;?4;09??99;B>03<?>1,834<6((2((,((-2(.69:02(4()(2
@M04999:289:000000000-L3R54:1:1101:15829:11940 2:N:0:395
CTGACTACTGGGGTATCTAATCCTGTTTGCTCCCCACGCTTTCGCATCTCAGCGTCAGTATCTGTCCAGAAGGCCGCCTTCGCCACCGGTATTCCTCCACATCTCTACGCATTTCACCGCTACACGTGGAATTCTACCTTCCTCTACAATACTCCAGATAACCAGTTTTAAGTGCAATTCCCAGGTTGAGCCCGGGGCTTTCACACCTAACTTAATTATCCGCCTACATGCCCTTTACGCCCAGTCATTCCGATTAACGCTCGCACCCTCCGTATTACCGCGGCTGCTGGCACGGAGTT
+
CCCCCGGGGGGGGGGGGGGGGGGGGGGGGGGGGGGGGGGGGGGGGGGGGGGGGGGGGGGGGGGGGGGGGGGGGGGGGGGGGGGGGGGGGGGGGGGGGGGGGGGGGGGGGGGGGGGGGGGGGGGGGGGGGGGGGGGGGGGGGGGGGGGGGGGGGGGGGGGGGGGGGGGGGGGGGGGGFGFGGGGGFGGGGGGFEGG>CCDGFFFFFFFFE=DFFFFFFFFFCFF@@FFECCB3:31;EE@EBFFFFFEEEEEEF?;FFFDBFB;9(4>B??<>?FB>ADF019;FF>60?7<:?26>1??
@M04999:289:000000000-L3R54:1:1101:6569:11975 2:N:0:395
ACGAGACTACCAGGGTATCTAATCCTGTTTGCTCCCCACGCTTTCGCATCTCAGCGTCAGTATCTGTCCAGAAGGCCGCCTTCGCCACCGGTATTCCTCCACATCTCTACGCATTTCACCGCTACACGTGGAATTCTACCTTCCTCTACAATACTCCAGATAACCAGTTTTAAGTGCAATTCCCAGGTTGAGCCCGGGGCTTTCACACCTAACTTAATTATCCGCCTACATGCCCTTTACGCCCAGTCATTCCGATTAACGCTCGCACCCTCCGTATTACCGCGGCTGCTGGCACGGAGTT
+
CCCCCGGGGGGGGGGFGGGGFGGGGFGGGGGGGGGGGGGGGGGGGGGGGGGGGGGGGGGGGGGGFGGGGGGGGGGGGGGGGGGGGGGGGGGGGGGGGGGGGGGGGGGGFGGGGGGGGGGGGGGGGGGGGGGGGGGGGGGGGGGGGGGGGGGGGGGGGGGGGGGG@FGGGGGGGGGFFGFGGGGGGGGEFGFGGGGGGGGGEFFFFFFFA=B=FFFFE>FEFCCFFFFFFFFFEF@EFFFFFFBFFFEF@EE7<=;62?ECDF?FF>>>>?:??F?BFFFFBB9>B9(41:BFB:??FF2(.
@M04999:289:000000000-L3R54:1:1101:9651:11983 2:N:0:395
GTAGGACTACAGGGGTATCTAATCCTGTTTGCTACCCACGCTTTCGCTCCTCAGCGTCAGTGACGGCCCAGAGACCTGCCTTCGCCATCGGTGTTCTTCCCGATATCTACACATTCCACCGTTACACCGGGAATTCCAGTCTCCCCTACCGCACTCCAGTCCGCCCGTACCCGGCGCTGATCCACCGTTAAGCGATGGACTTTCACACCAGACGCGACGAACCGCCTACCAGCTCTTTACGCCCAATAAATCCGGATAACGCTTGCACCCTACTTATTACCGCTGCTGCTGGCACGTAGTT
+
CCCCCGFCGGFGGGGB;FFGEFGGFGGEFFFGF9FGGGC::@:FGGGGGE@GGFGECCFEGGFAC:CFFGGGGGDGGFCFFFGGDGEGGG7FBFGGGGAE?F:+@CGG9E<A?EFGGGG>F@ECGGEGDEEE7>FGGAFFFGG9=EGGGD>6@E8D??,@EGCEC>CE7@E,@*759*3*2=:C:8CC*:8EFGGF<C*066+1;CAF1,/,65>3;B5259B((3(,.())(52.4).9,0((16<7)))64,0484440(-3(422<?:70)-<2))6)2;09>FBDF0(((42??:B)
@M04999:289:000000000-L3R54:1:1101:17587:11995 2:N:0:395
TTGAGACTACTGGGGTATCTAATCCTGTTCGCTCCCCACGCTTTCGTCCATCAGCGTCAATCGGTATTTAGTAACCTGCCTTCGCAATCGGGGTTCTGTGTAATATCTATGCATTTCACCGCTACACTGCACATTCCAGCTACTTCAATACTATTCAAGATTAACAGTATCAACGGCAGTTCTACAGTTAAGCTGCAGGTTTTCACCGCTGACTTATCAACCCGCCTACGGACCCTTTAAACCCAATAAATCCGGATAACGCTCGCATCCTCCGTATTACCGCGGCTGCTGGCACGGAGTT
+
CCCCCGGGGGAGGGGGGGGGGGGGGGGGGGGGGGGGGGGGGGGGGGGGGGGGGGGGGGGGGGGGGGGGGGGGGGGGGGGGGGGGGGGGGGGGGGGGGGGGGGGGGGGGGGGGGGGGGGGGGGGGGGGGGGGGGGGGGGGGGGGGGGGGGGGGGGGGGGGGGGGGGGGGGGGGGGGGFGFGGGGGGFGGGGGGGGGGGGGGFFFFFFFFFFFFFFFFFFFFFFFAAFDDD?@DFFFFFFFFFFFFD8;;EE?FFF@@?;;7;@DF>>BFFFFFF;1:??9A624;,37>FFF?:(5:9>BB1
@M04999:289:000000000-L3R54:1:1101:13568:12000 2:N:0:395
TTGACTACTGGGGTATCTAATCCTGTTCGCTACCCATGCTTTCGAACCTCAGCGTCAGTTACAGACCAGAGAGCCGCCTTCGCCACTGGTGTTCTTCCATATATCTACGCATTCCACCGCTACACATGGAGTTCCACTCTCCTCTTCTGCACTCAAGAAAAACAGTTTCAGCTGCACTTCCCCGGTTAAGCCGAGGGCTTTCACAGCTGACTTGTTCTCCCGCCTGCGTTCGCTTTACGCCCAATAAATCCGGACAACGCTTGCCACCTACGTATTACCGCGGCTGCTGGCACGTAGTT
+
CCCCCGGGGGGGGGGGGGGGGGGGGGGGGGGGGGGGGGGGGGGGGEGGGGGGGGGGGGGGGGGGGGGGGGGGGGGGGEGGGGGGGGGGGGGGGGGGGGGGGGGGGGGGGGGGGGGGGGGGGGGGGGGGGGGGGGGGGGGGGGGGGGGGGGGGGGGGFGFGGGGGGGGGGGGGGGGGFGFGGGGGGGGEGGGGGGGGGGGGFFFFFFFFEEFAEFFFFFFFFB@BFFFFFDFFFF?DEFFFFFF0=E8<CE;@9BFFFF>>FFFFFFFBFFFFFFFFFF<06(-9>96?F?B:7:?::BB
@M04999:289:000000000-L3R54:1:1101:14370:12016 2:N:0:395
GCGGACTACCGGGGTATCTAATCCTGTTTGCTCCCCACGCTTTCGCATCTCAGCGTCAGTATCTGTCCAGAAGGCCGCCTTCGCCACCGGTATTCCTCCACATCTCTACGCATTTCACCGCTACACGTGGAATTCTACCTTCCTCTACAATACTCTAGTTAACCAGTTTTAAGTGCAATTCCTAGGTTGAGCCCAGGGCTTTCACACCTAACTTAATTATCCGCCTACATGCCCTTTACGCCCAGTCATTCCGATTAACGCTCGCACCCTCCGTATTACCGCGGCTGCTGGCACGGAGTT
+
CCCCCGGGGGGGGGGGGGGGGGGGGGGGGGGGGGGGGGGGGGGGGGGGGGGGGGGGGGGGGGGGGGFGGGGGGGGGGGGGGGGGGGGGGGGGGGGGGGGGGGGGFGGGGGGGGFGGGGGGGGGGGGGGGGGGGGGGGGGGGGGGGGGGGGGGGGGGGGGGGGGGGGFGFGGGGGGGFGFGGGGGGGGGGGGGGGGGGGGGFFFFFFFFFFFFFFFFFFFFFFFFFFFFFFFFEFFFFFFDFB><@@FFEEFFFF;D?EC@F?<B>FB>FFFFF8112:AAF>>FF>B?::?<:?6>093:
@M04999:289:000000000-L3R54:1:1101:8059:12053 2:N:0:395
GGACTACCGGGGTATCTAATCCTGTTTGCTCCCCACGCTTTCGCATCTCAGCGTCAGTATCTGTCCAGAAGGCCGCCTTCGCCACCGGTATTCCTCCACATCTCTACGCATTTCACCGCTACACGTGGAATTCTACCTTCCTCTACAATACTCCAGATAACCAGTTTTAAGTGCAATTCCCAGGTTGGGCCCGGGGCTTTCACACCTAACTTAATTATCCGCCTACATGCCCTTTACGCCCAGTCATTCCGATTAACGCTCGCACCCTCCGTATTACCGCGGCTGCTGGCACGGAGTTAGC
+
CCCCCGGGGGGGGGGGGGGGGGGGGGGGGGGGGGGGGGGGGGGGGEGGGGGGGFGGGGGGGGGGGGGGGGGGGGGGGGGGGGGGGGGGGGGGGGGGGGGGGGGGGGGGGGGGGGGGGGGGGGGGGGGGEFGDFGGGEGGGGGGGGGGGGGGGGGGFGGFGGGGGGGGGGGGGGGGGFGFGGGGCFGGGGFGGGGG9DGGGFFFFFDFFFFFCEAFFFFFFA@F?3=1C?EF1@DE<EFFFFF(/74?CCA?0:<:<AB;FF0699>6:FBF:?:?<BAB>>6>F90)43024179(389>>
@M04999:289:000000000-L3R54:1:1101:9405:12067 2:N:0:395
GACTACCCGGGTATCTAATCCTGTTCGCTCCCCACGCTTTCGTCCATCAGCGTCAATCGGTATTTAGTAACCTGCCTTCGCAATCGGGGTTCTGTGTAATATCTATGCATTTCACCGCTACACTACACATTCCAGCTACTTCAATACTATTCAAGATTAACAGTATCAACGGCAGTTCTACAGTTAAGCTGCAGGTTTTCACCGCTGACTTATCAACCCGCCTACGGACCCTTTAAACCCAATCAATCCGGATCACGCTCGCATCCTCCGTATTACCGCGGCTGCTGGCACGGATTTAGCC
+
@CCCCGGCFBC@CGGGGGE,EFGGGCGGGGEG@FGGGGGGGGGGGGGGGGDGGGGGGGGGGGGFGGGGCGGGCFGGGGGGGE:?FGGGGGGGGGGGGGGFGGGGGGD9FCFFGGE<FGGEGGGGGGGGGFFGGAEGGGGGCFGFG8=FFGGGGFFDFEFDADAFFGGGE?E@6EDF?=D+9DFCEGGGGGGGGFGD=CGGFA;B>DF>DB6CCFFFFAEBFBDFFF@FBFFD14C5;7@D@D@(5;CCF>08?(3:36<:>60:9:34<6?F??<AB069BF19<:2:0(5:>031>AA>2
@M04999:289:000000000-L3R54:1:1101:28159:12119 2:N:0:395
TCTCTGACTACTAGGGTATCTAATCCTGTTCGCTACCCATGCTTTCGAACCTCAGCGTCAGTTACAGACCAGAGAGCCGCCTTCGCCACTGGTGTTCTTCCATATATCTACGCATTCCACCGCTACACATGGAGTTCCACTCTCCTCTTCTGCACTCAAGAAAAACAGTTTCAGCTGCACTTCCCCGGTTAAGCCGAGGGCTTTCACAGCTGACTTGTTCTCCCGCCTGCGTTCGCTTTACGCCCAATAAATCCGGACAACGCTTGCCACCTACGTATTACCGCGGCTGCTGGCACGTAGT
+
CCCCCGGGGGGGGGGGGGGGGGGGGGGGGGGGGGGGGGGGGGGGGGGGGGGGGGGGGGGGGGGGGGGGGGGGGGGGGGGGGGGGGGGGGGGGGGGGGGCGGGGGGGGGGGGGGGGGGGGGGGGGGGGGGGGGGGGGGGGGGGGGGGGGGGGGGGGGGGGGGG?DGGGGGGGGGGGGFGFGGGGGGGGGGGGGGGGDDDGDDFFFFFFFFFFFFFFF>CFFFFFFFFFFDFBFFFFFFDFFFF?F@@=;;ACCFEFB6;>:F>02?0:BFFF?>?FFFFFFFB<>63;BFF?F>?<<8<<B2
@M04999:289:000000000-L3R54:1:1101:10159:12132 2:N:0:395
CGACTACCGGGGTATCTAATCCTGTTCGCTCCCCACGCTTTCGTCCATCAGCGTCAATCGGTATTTAGTAACCTGCCTTCGCAATCGGGGTTCTGTGTAATATCTATGCATTTCACCGCTACACTACACATTCCAGCTACTTCAATACTATTCAAGATTAACAGTATCAACGGCAGTTCTACAGTTAAGCTGCAGGTTTTCACCGCTGACTTATTAACCCGCCTACGGACCCTTTAAACCCAATAAATCCGGATAACGCTCGCATCCTCCGTATTACCGCGGCTGCTGGCACGGAGTTAGC
+
CCCCCGGGGGGGGGGGGGGGGGGGGGGGGGGGGGGGGGGGGGGGGGGGGGGGGGGGGGGGGGGGGGGGGGGGGGGGGGGGGGGGGGGGGGGGGGGGGGGGGGGGGGGGGGGGGGGGGGGGGGGGGGGGGGGGGGGGGGGGGGGGGGGGGGGGGGGGGGGGGGGGGGGGGGGGGGGGFGFGGGGGGGGGGGGGGGGGGGGGFFFFFFFFFFFEFFFFFFFFFFFDFFFDDF@FFFFEFFFF?DF;4@FCEFBFFFDFFFFFFFFFFFFFFFFFFFFFFFF6B>FFFFFFFFFFFBBFFFFF<
@M04999:289:000000000-L3R54:1:1101:18835:12149 2:N:0:395
CTTTGACTACAGGGGTATCTAATCCTGTTCGCTACCCATGCTTTCGAACCTCAGCGTCAGTTACAGACCAGAGAGCCGCCTTCGCCACTGGTGTTCTTCCATATATCTACGCATTCCACCGCTACACATGGAGTTCCACTCTCCTCTTCTGCACTCAAGAAAAACAGTTTCAGCTGCACTTCCCCGGTTAAGCCGAGGGCTTTCACAGCTGACTTGTTCTCCCGCCTGCGTTCGCTTTACGCCCAATAAATCCGGACAACGCTTGCCACCTACGTATTACCGCGGCTGCTGGCACGTAGTT
+
9-BCCGGGGGGFGGGGGFEFGGGGGGGGFFGG@FEGDGGCFGDFGDGGGGGGGGGGEFEG<FGFFGGGFFG@E@FFGGGGECGGGCEFFGFEFGGGFGGEGGGGGGGDGGGGGGGGGGGGGDGGGGGFGGF@FGGGGGGGFGGGGGGAEGGGEFDF8DDFGGGGGGGGGEGGGGGFFGFG8DD?CECEGGGGGGGGDGGGFFFAAFFA<B::=F@F=FF7F*8@BB=92;?<6@00:6CFFF60;@8;E46<@B9:9231>;B81:?25,4>FFF<<FFBFFB09B01-5,51.)44(44.
@M04999:289:000000000-L3R54:1:1101:5817:12158 2:N:0:395
GACTACTGGGGTATCTAATCCTGTTCGCTCCCCACGCTTTCGTCCATCAGCGTCAATCGGTATTTAGTAACCTGCCTTCGCAATCGGGGTTCTGTGTAATATCTATGCATTTCACCGCTACACTACACGTTCCAGCTACTTCAATACTATTCAAGATTAACAGTATCAACGGCAGTTCTACAGTTAAGCTGCAGGTTTTCACCGCTGACTTATCAACCCGCCTACGGACCCTTTAAACCCAATAAATCCGGATAACGCTCGCATCCTCCGTATTACCGCGGCTGCTGGCACGGAGTTAGCC
+
CCCCCGGGGGGGGGGGGGGGGGGGGGGGGGGGGGGGGGGGGGGGGGGGGGGGGGGGGGGGGGFGGGGGGGGGGGGGGGGGGCGGGGGGGGGGGGGGGGEGGGGGGGGGGGGGGGGGGGGGGGGGGGGGGGGGGGDGGGGGGGGFGGFGFGGGGGGGGGFGGGGGGGGGGGGGGGGGFGFGGGGGGGGGGGGGGGGGGGGGFFFFFFFFF5ACFFFFBFDFFFAFF(:222=DB=CFEFDFF@FFAEFC@>B(2;@FF9@FFFFF>FFF?FBF??>AF?>B07;>B:?>B:8:(34:8<6<2
@M04999:289:000000000-L3R54:1:1101:13306:12185 2:N:0:395
TGGACTACTAGGGTATCTAATCCTGTTTGCTCCCCACGCTTTCGCATCTCAGCGTCAGTATCTGTCCAGAAGGCCGCCTTCGCCACCGGTATCCCTCCACATCTCTACGCGTTTCACCGCTACACGTGGAATTCTACCTTCCTCTACAATACTCCAGATAACCAGTTTTAAGTGCAATTCCCAGGTTGAGCCCGGGGCTTTCACACCTAACTTAATTATCCGCCTACATGCCCTTTACGCCCAGTCATTCCGATTAACGCTCGCACCCTCCGTATTACCGCGGCTGCTGGCACGTAGTT
+
CCCCCFGGGGGGGGGGGGGGGGGGGGGGGGGGGGGGGGGGGGGGGEGGGGGGGGGGGGGGGGGGGGGGGGGGGGGGGGGGGGGGGGGGGGGGGGGGGGGGGGGGGGGGGGGGGGGGGGGGGGGGGGGGGGGGGGGGGGGGGGGGGGGGGGGGGGGGGGGGGGGGGGGDFGGGGGGGFGFGGGGGGGGGFGGGGGGGGGGGFFFFFFFFFFFFFFFFFFFFFFFFFFFFFFFFFFFFFFFFF@D?;E<CFFF@@D<BFF?FFFFF>BFB:BFF221><BF?BFF9>F?DF0<B?F??:2)
@M04999:289:000000000-L3R54:1:1101:24536:12214 2:N:0:395
TTTGACTACTAGGGTATCTAATCCTGTTTGCTCCCCACGCTTTCGCATCTCAGCGTCAGTATCTGTCCAGAAGGCCGCCTTCGCCACCGGTATTCCTCCACATCTCTACGCATTTCACCGCTACACGTGGAATTCTACCTTCCTCTACAATACTCTAGTTAACCAGTTTTAAGTGCAATTCCTAGGTTGAGCCCAGGGCTTTCACACCTAACTTAATTATCCGCCTACATGCCCTTTACGCCCAGTCATTCCGATTAACGCTCGCACCCTCCGTATTACCGCGGCTGCTGGCACGGAGTT
+
CCCCCGGGGGGGGGGGGGGGGGGGGGGGGGGGGGGGGGGGGGGGGGGGGGGGGGGGGGGGGGGGGGGGGGGGGGGGGGGGGGGGGGGGGGGGGGGGGGGGGGGGGGGGGGGGGGGGGGGGGGGGGGGGGGGGGGGGGGGGGGGGGGGGGGGGGGGGGGGGGGGGGGFGGGGGGGGGFGFGGGGFG?DGGG?GGGGGGGGGFFFFFFFFFFFFFFFFFFFCF?DFAADFEEFFEDEFFFF4>9@DFFFFCEFFF06@FFF66??>BBF@FB?B>?<?BAFF19>6;>FFF0???<202;B?
@M04999:289:000000000-L3R54:1:1101:17998:12215 2:N:0:395
GACTACAGGGGTATCTAATCCTGTTCGCTCCCCACGCTTTCGTCCATCAGCGTCAATCGGTATTTAGTAACCTGCCTTCGCAATCGGGGTTCTGTGTAATATCTATGCATTTCACCGCTACACTACACATTCCAGCTACTTCAATACTATTCAAGATTAACAGTATCAACGGCAGTTCTACAGTTAAGCTGCAGGTTTTCACCGCTGACTTATCAACCCGCCTACGGACCCTTTAAACCCAATAAATCCGGATAACGCTCGCATCCTCCGTATTACCGCGGCTGCTGGCACGGAGTTAGCC
+
CCCCCGGGGGGGGGGGGGGGGGGGGGGGGGGGGGGGGGGGGGGGG7FGGGGGGGGGGGGGGGGGGGGGGGGGGGGGGGGGGGGGGGGGGGGGGGGGGGGGGGGGGGGGGGGGGGGGGGGGGGGGGGGGGGGGGGGGGGGGGGGGGGGGGGGGGGGGGGGGGGGGGGGGGGGGGGGGFGFGGGGGGGGGGGGGGGF;FFGGFFFFFFFFFFFFFFFFFFFFFFFFFFFD@BF2BEFFFF@FD7@FFFFFFFFFFFFFFB;;BFB?F:?A?9??<BFB9:BBFFFFFFFFF<BFF6BF?AFB8
@M04999:289:000000000-L3R54:1:1101:23167:12220 2:N:0:395
GACTACTGGGGTATCTAATCCTGTTTGCTACCCACGCTTTCGAGCATGAACGTCAGTGTTATCCCAGGAGGCTGCCTTCGCCATCGGTATTCCTCCACATCTCTACGCATTTCACTGCTACACGTGGAATTCTACCTCCCTCTGACACACTCTAGTTAGACAGTTTCAAATGCACGTCCCAAGTTGAGCTCGGGGATTTCACATCTGACTTATCTAACCGTCTGCGCTCGCTTTACGCCCAGTAATTCCGATTAACGCTCGCACCCTACGTATTACCGCGGCTGCTGGCACGTAGTTAGCC
+
CCCCCGGGGGGGGGGGGGGGGGGGGGGGGGGGGGGGGGGGGGFGG:F@FFGGGGGGGFGFFGGGGGGGFGGGFGGGGGGGGGGGGGGGGGGGGFGGGGGGGGGGGGGEGGGGGGGGGGGGGGGGGGGGGGGGGGGGGGGEFGGFGFFEFGGGFGGDFGGCGGGGFGGFFFGGGGGGFGFDGFFFGCADFAEGGG>CDFG7EFCCFFFAE@*:59CFFFF99AD4CB=:A=>9=BCEF99B=;;63<5?6@D@(69<<B@D>((3><:(808<<>2<B001>F9F<??:((,((,.,))6>2
@M04999:289:000000000-L3R54:1:1101:29432:12278 2:N:0:395
TGGACTACTCGGGTATCTAATCCTGTTCGCTACCCATGCTTTCGAGCCTCAGCGTCAGTAACAGACCAGAGAGCCGCCTTCGCCACTGGTGTTCTTCCATATATCTACGCATTTCACCGCTACACATGGAGTTCCACTCTCCTCTTCTGCACTCAAGTCTCTCAGTTTCCGATGCTCTTCCTCAGTTAAGCTGAGGGCTTTCACATTCAGACTTAAAAGACCGCCTGCGCTCCCTTTACGCCCAATAAATCCGGACAACGCTTGCCACCTACGTATTACCGCGGCTGCTGGCACGTAGTTT
+
CCCCCFGFFGGFGGGGGGFFAEEDEGG9FGGGGGGGGFGFEFFGGGGEGG<EFGGGGCEFFGFGGGDFGGGGGGGEFCFGGFG7CEEFGGGGGGGDGGGCGGGGGGGGGGGGGEGFGFFGGGGGGGGFDCGFGGGFFGGFGFGGGFFGGGFGGGGDGFCFGGGFFFGGGGGGGGGG?FFFGGGGGGGGGFGFF@FGGGGFFFFFFFFFFFFFFFFFFFFBF=B>ADD=BF=DFF2>E==?@FFFF1@EEFE@B6?;B;@@6:21-:9<8??B?0)5:<B<?F>B0(3::?F6(48318?F)
@M04999:289:000000000-L3R54:1:1101:26602:12287 2:N:0:395
ATGACTACACGGGTATCTAATCCTGTTCGCTCCCCACGCTTTCGTCCATCAGCGTCAATCGGTATTTAGTAACCTGCCTTCGCAATCGGGGTTCTGTGTAATATCTATGCATTTCACCGCTACACTACACATTCCAGCTGCTTCAATACTATTCAAGATTAACAGTATCAACGGCAGTTCTACAGTTAAGCTGCAGGTTTTCACCGCTGACTTATCAACCCGCCTACGGACCCTTTAAACCCAATAAATCCGGATAACGCTCGCATCCTCCGTATTACCGCGGCTGCTGGCACGGAGTT
+
CCCCCGGGGGGGGGGGGGGGGGGGGGGGGGGGGGGGGGGGGGGGGGGGGGGGGGGGGGGGGGGGGGGGGGGGGGGGGGGGGGGGGGGGGGGGGGGGGGGGGGGGGGGGGGGGGGGGGGGGGGGGGGGGGGGGGGGGGGGGGGGGGGGGGGGGGGGGGGGGGGGGGGGGGGGGGGGGFDFGGGGGGGGGGGGGGGGGGGGGFFFFFFFFBFFEEFFAEFFBFFF9@FD==?F@FFF;EEEFDFFFF;EE?CFFBFFFFFFFFFF6>FFFFFFFFFFFFFFFF0>F9;BFF:<04:>>9(:
@M04999:289:000000000-L3R54:1:1101:8514:12301 2:N:0:395
GGACTACAGGGGTATCTAATCCTGTTTGCTCCCCACGCTTTCGCATCTCAGCGTCAGTATCTGTCCAGAAGGCCGCCTTCGCCACCGGTATTCCTCCACATCTCTACGCATTTCACCGCTACACGTGGAATTCTACCTTCCTCTACAATACTCCAGATAACCAGTTTTAAGTGCAATTCCCAGGTTGAGCCCGGGGCTTTCACACCTAACTTAATTATCCGCCTACATGCCCTTTACGCCCAGTCATTCCGATTAACGCTCGCACCCTCCGTATTACCGCGGCTGCTGGCACGGAGTTAGC
+
CCCCCGGGGGGGGGGGGGGGGGGGGGGGGGGGGGGGGGGGGGGGGGGGGGGGGGGGGGGGGGGGGGGGGGGGGGGGGGGGGGGGGGGGGGGGGGGGGGGGGGGGGGGGGGGGGGGGGGGGGGGGGGGGGGGGGGGGGGGGGGGGGGGGGGGGGGGGGGGGGGGGEGGGGGGGGGGGFGFGGGGGG?CFGGGGGGGGGGGGFFFFFDFFFFFEFFFFFFFFDBDFFFEEEFFFEF;EFFFBBFF@;ACFFFE01;?F<;9<B>FFF>F66<0(4?BFAFFFFFF>>??FFFFF64(3<BAA<
@M04999:289:000000000-L3R54:1:1101:25953:12309 2:N:0:395
TGGACTACTGGGGTATCTAATCCTGTTTGCTACCCACGCTTTCGAGCATGAACGTCAGTGTTATCCCAGGAGGCTGCCTTCGCCATCGGTATTCCTCCACATCTCTACGCATTTCACTGCTACACGTGGAATTCTACCTCCCTCTGACACACTCTAGTTAGACAGTTTCAAATGCACGTCCCAAGTTGAGCTCGGGGATTTCACATCTGACTTATCTAACCGTCTGCGCTCGCTTTACGCCCAGTAATTCCGATTAACGCTCGCACCCTACGTATTACCGCGGCTGCTGGCACGTAGTT
+
CCCCCGGGGGGGGGGGGGGGGGGGGGGGGGGGGGGGGGGGGGGGGGGGGGGGGGGGGGGGGGGGGGGGGGGGGGGGGGGGGGGGGGGGGGGGFGGGGGGGGGGGGGGGGGGGGGGGGGGGGGGGGGGGGGGGGGGGGGGGGGGGGGGGGGGGGGGGGGGGCGGGGGGGGGGGGGGGFGFGGGGFGGGGGGGGGGGGGGDGFFFFFFFFFCEFFFFFFFFFC>ADFFFFBBF>FF9BCCFF>@DFFFFFFFFFFFFFCEDFFFFFFFFFFFBFF2<?ADFFF2>BB0<?FB:<FB(868A
@M04999:289:000000000-L3R54:1:1101:25758:12312 2:N:0:395
GACTACTGGGGTATCTAATCCTGTTTGCTACCCACGCTTTCGAGCATGAACGTCAGTGTTATCCCAGGAGGCTGCCTTCGCCATCGGTATTCCTCCACATCTCTACGCATTTCACTGCTACACGTGGAATTCTACCTCCCTCTGACACACTCTAGTTAGACAGTTTCAAATGCGCGTCCCAAGTTGAGCTCGGGGATTTCACATCTGACTTATCTAACCGTCTGCGCTCGCTTTACGCCCAGTAATTCCGATTAACGCTCGCACCCTACGTATTACCGCGGCTGCTGGCACGTAGTTAGCC
+
CCCCCGGGGGGGGGGGGGGGGGGGGGGGGGGGGGGGGGGGGGGGGGGGFGGGGGGGGGGGGGGGGGGGGGGGGGGGGGGGGGGGGGGGGGGGGGGGGGGGGGGGGGGGGGGGGGGGGGGGGGGGGGGGGGGGGGGGGGGGGGGGGGGGGGGGGGGGGGGGGGGGGGGGGGGGGGGGFGEGGGGGGGGGGGGGEEEGGGGGFFFFFFFFFFFFFFFFFFF99=D24=2@FFFFD9CFFFFADFFFCEFFFFD?FFFFF@<<(39FFFFFFF1?>?)69?>F6;BFFFBBF1<F:03?9AFA:
@M04999:289:000000000-L3R54:1:1101:22313:12314 2:N:0:395
GACTACCGGGGTATCTAATCCTGTTTGCTCCCCACGCTTTCGCATCTCAGCGTCAGTATCTGTCCAGAAGGCCGCCTTCGCCACCGGTATTCCTCCACATCTCTACGCATTTCACCGCTACACGTGGAATTCTACCTTCCTCTACAATACTCTAGTTAACCAGTTTTAAGTGCAATTCCTAGGTTGAGCCCAGGGCTTTCACACCTAACTTAATTATCCGCCTACACGCCCTTTACGCCCAGTCATTCCGATTAACGCTCGCACCCTCCGTATTACCGCGGCTGCTGACACGGAGTTAGCC
+
CCCCCGGGGGGFGGGGGGGGGGGGGGGGGGGGGGGGGGGGGGGGEGFGGGGGGGGGGGGGGGGGGGGGGGGGGGGGGGGGGGGGGGGGGGGGGGGGGGGGGGGGGGGGGGGGGGGGGGGGGGGGGGGGGGGGGGGGGGGGGGGGGGGGGGGGGGGGGGGGGGGGGGGGDFGGGGGGFGFGGGGGGFEGFGGGGGGGGGGGAFCFBAFFFFFF=AFBCFCAAD>@=EFFBB>BFFFFFF@F<D@@AEEFFF<D@FFFD07BB097B61:B;6B?><262>03;9;:::B?3:-449?BDFB?
@M04999:289:000000000-L3R54:1:1101:14619:12344 2:N:0:395
GACGTCCCGGGTATCTAATTCTGTTTGCTTCCCACGCTTTCGCATCTCAGCGTCAGTCTCTGTCCAGAAGGCCGCCTTCGCCACCGGTATTCCTCCACATCTCTACGCATTTCACCGCCACACGCGGAATTTTAACTTCCTCGACAATACTCCAGATCACCAGTCTTAAGTGCAATTCCCAGGTTGAGCCCGGGGCTTTCACACCTAACTTAATTATCCGCCTACATGCCCGTTACGCCCCGCTCTTCCGACTAACGCTCGCACCCTCCGTATTACCGCGCCTGCTGGCAGCGCGTTCTCC
+
<-B<,@F;@6@++666@FF,E,CCFEE,@,CCFCEG@:,C9,,,,+,;<,<@F66:F@EAAAC,C<,,,9<C<@+@:=F@FFC,?FG@=,BF<D,<FF<5,,:9@FC7E@FA,AEFCF+@FC:++8+@>=,,3,,7@;EE,,++61+EA,=,@,,,,,53,,53,?C,2,@C@E+79+=**;CCF6,@81*****/586D=FFF501;(/53);:A?:=(58((//7C3E;(337?FF05,(((((545(1((-34?>??F;421(,(-42023<)686,(((-4()(-,((((,,-((..
@M04999:289:000000000-L3R54:1:1101:28504:12352 2:N:0:395
CAGACTACCCGGGTATCTAATCCTGTTTGCTACCCACGCTTTCGAGCATGAACGTCAGTGTTATCCCAGGAGGCTGCCTTCGCCATCGGTATTCCTCCACATCTCTACGCATTTCACTGCTACACGTGGAATTCTACCTCCCTCTGACACACTCTAGTTAGACAGTTTCAAATGCACGTCCCAAGTTGAGCTCGGGGATTTCACATCTGACTTATCTAACCGTCTGCGCTCGCTTTACGCCCAGTAATTCCGATTAACGCTCGCACCCTACGTATTACCGCGGCTGCTGGCACGTAGTT
+
CCCCCGGGGGGGGGGGGGGGGGGGGGGGGGGGGGGGGGGGGGGGGGGGGGGGGGGGGGGGGGGGGGGGGGGGGGGGGFGGGFGGGGGGGGGGGGGGGGGGGGGGGGGGGGGGGGGGGGGGGGGGGGGGGGGGGGGGGGGGGGGGGGAEFGGGEFGGGGGGGGGGF8FFGGGGGGGGFGFGGGGGGGGGGGGGGGGGGGDGFFFFFFFFFFEFFFFFFCFFFAFFFDFFFF9>@FFFFFD>@@?6EF?CECEFFFDFFFDBF?>FFFF:11:<FFFFFB>117079>?7:BBF?F:8<<A
@M04999:289:000000000-L3R54:1:1101:14461:12362 2:N:0:395
GAGGACTACACGGGTATTTAATCCTGTTCGCTCCCCACGCTTTCGTCCATCAGCGTCAATCGGTATTTAGTAACCTGCCTTCGCAATCGGGGTTCTGTGTAATATCTATGCATTTCACCGCTACACTACACATTCCAGCTACTTCAATACTATTCAAGATTAACAGTACCAACGGCAGTTCTACAGTTAAGCTGCAGGTTTTCACCGCTGACTTATCAACCCGCCTACGGACCCTTTAAACCCAATAAATCCGGATAACGCTCGCATCCTCCGTATTACCGCGGCTGCTGGCACGGAGTT
+
CCCCCGFGGGGGGGGGGGGGGGGGGGGGGGGGGGGGGGGGGGGGGGGGGGGGGGGGGGGGGGGGGGGGGGGGGGGGGGGGGGGGGEGGGGGGGGGGGGGGGGGGGGGGGGGGGGGGGGGGGGGGGGGGGGGGGGGGGGGGGGGFGGGGGGGGGGGGGGGGGGGGGGGGGGGGGGGGFGDGGFGGGFFGGGGGGGGGGGGGCFFFFFFFFFFFFFFFFFFDAAFB@=?F@FFFFF@@EFFFFDFF;DFFFFFEFF@FFFFFFF?01>:;?FFFFF??(<BABF>B;>FFBFF0:<8>;;:B
@M04999:289:000000000-L3R54:1:1101:12330:12417 2:N:0:395
TGGCGACTACCGGGGTATCTAATCCTGTTTGCTCCCCACGCTTTCGCATCTCAGCGTCAGTATCTGTCCAGAAGGCCGCCTTCGCCACCGGTATTCCTCCACATCTCTACGCATTTCACCGCTACACGTGGAATTCTACCTTCCTCTACAATACTCTAGTTAACCAGTTTTAAGTGCAATTCCCAGGTTGAGCCCGGGGCTTTCACACCTAACTTAATTATCCGCCTACATGCCCTTTACGCCCAGTCATGCCGATTAACGCTCGCACCCTCCGTATTACCGCGGCTGCTGGCACGGAGTT
+
CCCCCGGGGGGGGGGGGGGGGGGGGGGGGGGGGGGGGGGGGGGGGGGGGGGGGGGGGGGGGG9FGGGGGGGGGGGGGGGGGGGGGDGGGGGGGGGGGGGGGGGGGGGGGGGGGGGGGGGGGGGGGGGGGGGEGGGGGGGFGGFGGGGGGGGGGGGGGGGGGGGGGGGGFDFFGGGGFDFCFGGCFGGGGGGGGFGGGCGGFFFFFFFFFFFFFFFFFFFEFFFFF;??FECEFFFFFEFF;;B6;(64;C)65909:3>BF03<90429(8<4;1:7(<>23>>(14>?3>::8>B(3(3.
@M04999:289:000000000-L3R54:1:1101:17844:12433 2:N:0:395
GTGACTACACGGGTATCTAATCCTGTTTGCTCCCCACGCTTTCGCATCTCAGCGTCAGTATCTGTCCAGAAGGCCGCCTTCGCCACCGGTATTCCTCCACATCTCTACGCATTTCACCGCTACACGTGGAATTCTACCTTCCTCTACAATACTCTAGTTAACCAGTTTTAAGTGCAATTCCTAGGTTGAGCCCAGGGCTTTCACACCTAACTTAATTATCCGCCTACATGCCCTTTACGCCCAGTCATTCCGATTAACGCTCGCACCCTCCGTATTACCGCGGCTGCTGGCACGGAGTT
+
CCCCCFGGGGGGGGGFGGGGGGGGGGGGGGGGGGGGGGGGGGGGG7FGGGGGGGGGGGGGGGGGGGGFGFGGGGGGGGGGGGGGGGGGGGGGGGGGGGGGGGGGGGGGGGGGGGGGGGGGGGGGGGGGGGGGFGGFGGFGGGGGGGGGGGGGGGGGGGGGGGGGGGGAEGGGGGGGFG5DDGGGFGGGGGGGGGGGGDGGFFFFFFFFF@CFFFFF6F>EFFFDFF=(8>EEBEDEEFFFFFFFEFFFECCE@<@DCE;@DF69B>B?B:?941:(6<<,(-399>:?FFF0)(4441,
@M04999:289:000000000-L3R54:1:1101:26295:12434 2:N:0:395
GGCTGACTACCCGGGTATCTAATCCTGTTCGCTCCCCACGCTTTCGTCCATCAGCGTCAATCGGTATTTAGTAACCTGCCTTCGCAATCGGGGTTCTGTGTAATATCTATGCATTTCACCGCTACACTACACATTCCAGCTACTTCAATACTATTCAAGATTAACAGTATCAACGGCAGTTCTACAGTTAAGCTGCAGGTTTTCACCGCTGACTTATCAACCCGCCTACGGACCCTTTAAACCCAATAAATCCGGATAACGCTCGCATCCTCCGTATTACCGCGGCTGCTGGCACGGAGTT
+
CCCCCGGGGGGGGGGGGGGGGGGGGGGGGGGGGGGGGGGGGGGGGGGGGGGGGGGGGGGGGGGGFGGGGGGGGGGGGGGGGGGGGGGGGGGGGGGGGGEFGGGGGCGGFGGGGGGGGGGGGGGGGGGGGGGGGGGGGGGGGGGGGGGGGGGFGGGGFGGGDFGGGGGFGGGGGGGDFGFFFGGGGGGGGGGGGGGFGGGFFCFFFFFFFFFFFFFFCFFEF=AFFBFDBFDDFFDD1@EFFF8;;/64@EE?E9B0;DFEF>1?>FFFF:BFBF??:FFD2(799936:?FB?B?F>09B:
@M04999:289:000000000-L3R54:1:1101:17047:12442 2:N:0:395
TGGGACTACCAGGGTATCTAATCCTGTTTGCTCCCCACGCTTTCGCATCTCAGCGTCAGTATCTGTCCAGAAGGCCGCCTTCGCCACCGGTATTCCTCCACATCTCTACGCATTTCACCGCTACACGTGGAATTCTACCTTCCTCTACAATACTCCAGATAACCAGTTTTAAGTGCAATTCCCAGGTTGAGCCCGGGGCTTTCACACCTAACTTAATTATCCGCCTACATGCCCTTTACGCCCAGTCATTCCGATTAACGCTCGCACCCTCCGTATTACCGCGGCTGCTGGCACGGAGTTT
+
CCCC<FFFGGGGGGGGGGGGGGGGGGGGGGGGGGGGGGGGGGFGGGGGGGGGGGGGGGDGCGGGGFFGGGGGGGGGGGGGGGGGGGGGGGGGGGGGGGGGGGGGFGGGGGGGGGGGGGFEGGGGGGGGGGGGGGGGGGGGGGGFGGGGGGGFGFGGGGGGGGGGGGGGGCGGGGGGFGFGGGGGGGFGGGGGGGGGGGGGFFFFFFFEBEFFEFFFFFFFFFFD??DDEE?BB3@FE4CBFF>;1@@ACCFF@8?@<EEF9B?FFBFF6?FFFBF?:AFF?BB0999:?:((3<07,9?F2
@M04999:289:000000000-L3R54:1:1101:14365:12448 2:N:0:395
TATATGACTACAAGGGTATCTAATCCTGTTTGCTCCCCACGCTTTCGCATCTCAGCGTCAGTATCTGTCCAGAAGGCCGCCTTCGCCACCGGTATTCCTCCACATCTCTACGCATTTCACCGCTACACGTGGAATTCTACCTTCCTCTACAATACTCTAGTTAACCAGTTTTAAGTGCAATTCCTAGGTTGAGCCCAGGGCTTTCACACCTAACTTAATTATCCGCCTACATGCCCTTTACGCCCAGTCATTCCGATTAACGCTCGCACCCTCCGTATTACCGCGGCTGCTGGCACGGAGT
+
CCCCCGGGGGGGGGGGGGGGGGGGGGGGGGGGGGGGGGGGGGGGGFGGGGGGGGGGGGGGGGGFGGGGGGGGGGGGGGGGGGDGGGDFGGGGGDGGGGGGGGGG?FFGGGGGGGGGGGGGDEGGGGGGGGGGGGFGGGGGGGGGGGGGGGGGGGGGGGGGGGGGGGGGFFFFGGGGFGFGDGGGGGGGGGGGGFGGGGGDEFFFFFFFFFFFFFFFFFFFFFFFFBAADFFFFFEFFFFCE9DFFFFFFFFFCC@<?;DFF@>;;BFFF>??FFFBB?B<ABF9>09;>B0,5332:>FF4
@M04999:289:000000000-L3R54:1:1101:3054:12471 2:N:0:395
TCTAAGACTACTCGGGTACCAAATCCTGTTTGCTCCCCACGCTTTCGCATCCCAGCGTCAGTATATGTCCAGAAGGCCGCCTTCGCCACCGGTATTCTGCCACATCTCTACGCATTTCACCGCTACACGTGGAATTCTACCTTCCTCTACAATACTCCAGATAACCAGTTTTAATTCCAATTCCCAGGTTGAGCCCGGGGCTTTCACACCTAACTTAATTACCGGCCTACCTGCCTTTTACGCCCATTCATTCCGATAAACTCCCCCCACTCCCGTTTTACCCCGCCTCTGGCAAGTGCTT
+
B8,@@<C@;@E,,BF766,,,=;-CF<AFA@,6,CFG,F+@+CG,6BBB,+,,;@E+8,@FGG<,,66E,@C66B8FCB+4FC5<:,BF=F7>CFBF,5CFE9,454,4,9+++@F,,,C4++4+4,9=9,+8>E8EE=BE9,,@=,366,2,,,,,,,,,6=9EC,,7E,,@E+,++?6DGGGGFF+D,4@4DA+<7C**:6*+3=95)-:3/B+7B+8=*.((0(//,())/=)9<)A4(6>2(()1.6.6)(6<(4524)),((((,(.3((,(.()4),(-((,,().)()()))--
@M04999:289:000000000-L3R54:1:1101:3706:12488 2:N:0:395
GACTACTGGGGTATCTAATCCTGTTTGCTCCCCACGCTTTCGCATCTCAGCGTCAGTATCTGTCCAGAAGGCCGCCTTCGCCACCGGTATTCCTCCACATCTCTACGCATCTCACCGCTACACGTGGAATTCTACCTTCCTCTACAATACTCTAGTTAACCAGTTTTAAGTGCAATTCCTAGGTTGAGCCCAGGGCTTTCACACCTAACTTAATTATCCGCCTACATGCCCTTTACGCCCAGTCATTCCGATTAACGCTCGCACCCTCCGTATTACCGCGCCTGCTGGCACGGATTTAGCC
+
CCCCCGGGGGGGGGGGGGGGGGGGGGGGGCEEFFGGGGGGGGGGGGGGGGGGGGGGGGGGGGGGGGGGGGGGGGGGGGGGGEGGGGGGGGGGGGGGGGGCGFGGGGGEGGGGGGGGGGGGGGGGGGGGDFGGGGGGGGGGGGGGGGGGAFGGGGGGGFFFGFGGGFGGGGGGGGDGFGFGGGFGGGGGGCFFE@>DGGGDFAFFFAACBFFFC>>FEFFAAD=9BEEE=6BEDEEF>?FFFF:3>)?3?E<<;;;>@FFFF@2B336:?FB234:AFF>>(4:BF?:(3(820((()).))
@M04999:289:000000000-L3R54:1:1101:8429:12488 2:N:0:395
GACTACAGGGGTATCTAATCCTGTTTGCTCCCCACGCTTTCGCATCTCAGCGTCAGTATCTGTCCAGAAGGCCGCCTTCGCCACCGGTATTCCTCCACATCTCTACGCATTTCACCGCTACACGTGGAATTCTACCTTCCTCTACAATACTCTAGTTAACCAGTTTTAAGTGCAATTCCTAGGTTGAGCCCAGGGCTTTCACACCTAACTTAATTATCCGCCTACATGCCCTTTACGCCCAGTCATTCCGATTAACGCTCGCACCCTCCGTATTACCGCGGCTGCTGGCACGGAGTTAGCC
+
CCCCCGGGGGGGGGGGGGGGGGGGGGGGGGGGGGGGGGGGGGGGGGGGGGGGGGGGGGGGGGGGGGGGGGGGGGGGGGGGGGGGGGGGGGGGGGGGGGGGGGGGGGGGGGGGGGGGGGGGGGGGGGGGGGGGGGGGGGGGGGGGGGGGGGGGGGGGGGGGGGGGFFFGGGFGGGGGFGFGGGFGGGGGGGGGGGGGFGGGFFFFFFFFFFFECFFFFFFFFFFFFFFE3@DEFEFFFFFFFFEFFCFFFFF?(;CEFFFFFFFB9?:??BBF?FBFF?B>0>FFFFFFFFFFF6>F,-:<2
@M04999:289:000000000-L3R54:1:1101:15198:12491 2:N:0:395
CCAAGACTACTAGGGTATCTAATCCTGTTCGCTACCCATGCTTTCGAACCTCAGCGTCAGTTACAGACCAGAGAGCCGCCTTCGCCACTGGTGTTCTTCCATATATCTACGCATTCCACCGCTACACATGGAGTTCCACTCTCCTCTTCTGCACTCAAGAAACATAGTTTCAGCTGCAGTTCCCCAGTTAAGCTGGGGGCTTTCACAGCTGACTTATCTTCCCGCCTGCGTTCGCTTTACGCCCAATAAATCCGGACAACGCTTGCCACCTACGTATTACCCCGGCTCCTGGCCCGTAGTT
+
CCCCCGGGGGGGGGGGGGGGGGGGGGGGGGGGGGGGGGGGGGGGGGGGGGGGGGGGGGGGGGGGGGGGGGGGGGGGGGGGGGGGGGGGGGGGGGGGGGGGGGGGGGGGGGGGGGGGGGGGGGGGGGGGGGGGGGGGGGGGGGGGGGGGGGGGGGGGGGGGGGGGGGGGGGGGGGGGFGFGGGGFFCGGGGGGGGGGGGDGFFFFFFFFFFFFFFFFEFFFFFDFFFFBFFFFD?@=5@CFFFFFF6=FFECEEFF099DF>>?FF?723<??BF:7<:<<>(,-301(-5:0((-(,4:B<
@M04999:289:000000000-L3R54:1:1101:1810:12492 2:N:0:395
GACTACTGGGGTATCTAATCCTGTTTGCTACCCACGCTTTCGAGCATGAACGTCAGTGTTATCCCAGGAGGCTGCCTTCGCCATCGGTATTCCTCCACATCTCTACGCATTTCACTGCTACACGTGGAATTCTACCTCCCTCTGACACACTCTAGTTAGACAGTTTCAAATGCACGTCCCAAGTTGAGCTCGGGGATTTCACATCTGACTTATCTAACCGTCTGCGCTCGCTTTACGCCCAGTAATTCCGATTAACGCTCGCACCCTACGTATTACCGCGGCTGCTGGCACGGAGTTAGCC
+
CCCCCGGGGGGGGGGGGGGGGGGGGGGGGGGGGGGGGGGGGGDGGGGGGGGGGGGGGGGGGGGGGGGGGGGGGGGGGGGGGGGGGGGGGGGGGGGGGGGGGGGGGGGGGGGGGGGGGGGGGGGGGGGGGGGGGGGGGGGGGGGGGGGGGGGGGGDFGGGGGGGGGGGGGGGFGGGFFGEDGGGGGGGGGGGGGDGGGGGGFFFFFFFFFFFFFFFFFFFFFFFFFF=A2=@FFFEE=@@4@?FC?EFFFE2;<;);<BF6;BFFFB?BF?BFDB<AD09(49BFFFDFF??B;((,44AA2
@M04999:289:000000000-L3R54:1:1101:29274:12515 2:N:0:395
GTGACTACCGGGGTATCTAATCCTGTTTGCTCCCCACGCTTTCGCATCTCAGCGTCAGTATCTGTCCAGAAGGCCGCCTTCGCCACCGGTATTCCTCCACATCTCTACGCATTTCACCGCTACACGTGGAATTCTACCTTCCTCTACAATACTCCAGATAACCAGTTTTAAGTGCAATTCCCAGGTTGAGCCCGGGGCTTTCACACCTAACTTAATTATCCGCCTACATGCCCTGTACGCCCAGTCATTCCGATTAACGATCGCACCCTCCGTATTACCGCGGCTGCTGGCACGGAGTTAT
+
CC8CCAFG<@C@FCEFCFDEGGGGCFFEED<@F,6FFFGGBDF@CF7@9FDCFGGGEGFGEAFCCFCFCDFGGGCGGGGEG?:FCGGE:FECD?AFGF@FCAA5?E@F:CC7+AF<FGGGCEG@FE==CCFFFGFAFGF=EFGGFDGD=,==@FGDDGCGFFFF=6@@DF@=DFDFFC?D+2;9+53::1DE@4@DGGD*34@9@FFFF==C5A+@7BB*+5>@>(61;5=@;;(/.78DF977(/><6??32(22<56((46(49;20:?64(43<4)11,7>BFFFB(,228069?F2)
@M04999:289:000000000-L3R54:1:1101:10703:12531 2:N:0:395
GACTACTCGGGTATCTAATCCTGTTTGCTACCCACGCTTTCGAGCCTGAACGTCAGTGTTGTCCCAGGAGGCCGCCTTCGCCATCGGTATTCCTCCACATCTCTACGCATTTCACTGCTACACCTGGAATTCTACCTCCCTCTGACACACTCTAGTTAGACAGTTTCACATGCACGTCCCAAGTTGAGCTCGGGGAATTCACACCTGACTTATCTAACCGTCTGCGCGCGCTTTACGCCCAGTATTTCCGATTACAACTCGCACCCTACTTCTTACCGCGCCTGCGCTCACGTTGTGACGC
+
CCC66CF,,BC;@@<,,C@<F,@EFG@<<EFGG@,:F,FG@6C6B+;EAF<@B8BFCD<,,CC,E,6D,C,8,+6@4@9,=FGCFFGF=6A,E?5A44AA?,5,,9,84?FGE,?<AEE,,,4,AAFEGDGF;AFFGF8C8@82=E,,6@DFF8,DG,733D,3,?,3,63@D96+00*=+0DF9,,@,,@77:+0*03+++?*03**1*2*1+:+*+*)*))(*-52(,7><F44(3(:(,/6)/.9./(-,3))).4AB01(7B:(.)))..)).(4>0,,((,(4((6(,.(,())((
@M04999:289:000000000-L3R54:1:1101:2101:12557 2:N:0:395
GACTACCGGGGTATCTAATCCTGTTCGCTCCCCACGCTTTCGTCCATCAGCGTCAATCGGTATTTAGTAACCTGCCTTCGCAATCGGGGTTCTGTGTAATATCTATGCATTTCACCGCTACACTACACATTCCAGCTACTTCAATACTATTCAAGATTAACAGTATCAACGGCAGTTCTACAGTTAAGCTGCAGGTTTTCACCGCTGACTTATTAACCCGCCTACGGACCCTTTAAACCCAATAAATCCGGATAACGCTCGCATCCTCCGTATTACCGCGGCTGCTGGCACGGAGTTAGCC
+
CCCCCGGGGGGGGGGGGGGGGGGGGGGGGGGGGGGGGGGGGGGGGGGGGGGGGGGGGGGGGGGGGGGGGGGGGGGGGGGGGFGGGGGGGGGGGGGGGGGGGGGGGFGGGGGGGGGGGGGGGGGGGGGGGGGGGGGGGGGGGGFFFGGGGGGGGGGGGGGGGGGGGGGGGGG8CEGFFGFGGDFGGGGGGGGGGGGFGGGGFF>DFBEDFFEFFFFCEBAABFFFFFF@>BFFFEFEFEF:<<;FEEFFEFFFFDEE?FB0>F>B>FB<?BB((5AABFFB>FFFB:??BF?:>(48:A<A8
@M04999:289:000000000-L3R54:1:1101:23121:12581 2:N:0:395
CAGCGACTACACGGGTATCTAATCCTGTTCGCTCCCCACGCTTTCGTCCATCAGCGTCAATCGGTATTTAGTAACCTGCCTTCGCAATCGGGGATCTGTGTAATATCTATGCATTTCACCGCTACACTACACATTCCAGCTACTTCAATACTATTCAAGATTAACAGTATCAACGGCAGTTCTACAGTTAAGCTGCAGGTTTTCACCGCTGACTTATCAACCCGCATACGGACCCTTTAAACCTAATAAATCCGGATCACGCTCGCATCCTCCGTATTACCGCGGCTGCTGGCACGGAGTT
+
CCCCCCFFGGGGG@7CFFFFFDFFGFGGGGGGGGGFE<FEFGGCFGGGGDGGGGGEFGGGGFGGCA@EEDFFGEEDF=FFGFGGGGGGCFGDG+49?EE<?F?EFFFFGFGF<FGGGFGGGGEGGFGGGFFGFEEDGGGGGFFFCFGAFFGFFADGEFGGFAFGGGGFGEDFFGGCBDBGFG9CAFEG:ECAFE,;7CFFFFFFFF8BAB92>A>F6CFE/7>@F29@E=290:;;@E3@)/6(/;6?<CC?822(((.4:,180;((434)22(((5-66(47;>09BF:.((4((-((.
@M04999:289:000000000-L3R54:1:1101:22261:12582 2:N:0:395
CAAGACTACACGGGTATCTCATCCTGTTTGCTCCCCACGCTTTCGCATCTCAGCGTCAGTATCTGTCCAGAAGGCCGCCTTCGCCACCGGTATTCCTCCACATCTCTACGCATTTCACCGCTACACGTGGAATTCTACCTTCCTCTACAATACTCCAGATAACCAGTTTTAAGTGCAATTCCTAGGTTGAGCCCAGGGCTTTCACACCTAACTTAATTATCCGCCTACATGCCCTTTACGCCCAGTCATTCCGATTAACGCTCGCACCCTCCGTATTACCGCGGCTGCTGGCACGGAGTT
+
CCCCCGGGGGGGGGGGGGGGGGGGGGGGGGGGGGGGGGGGGGGGGGGGGGGGGGGGGGGGGGGGGGGGGFGGGGGGGGGGGGGGGGGGGGGGGGGGGGGGGGGGGGGGGGGGGGGGGGGGGGGGGGGGGGGGGGGGGGGGGGGGGGGGGGFGGGGGGGGGGGGGGGGGGGGGGGGGFGFGGGGGGFFGGGGGGGGGGGDGFFFFFFFFDFFFFFFFCFFFFFDFF=DBFFFFFFEFFCEFF@FFFFFFFFFFF@?7?EE?FFFF>9B>FFFF6-3?>DF>?FF0>BBFB???FF<F2>B7
@M04999:289:000000000-L3R54:1:1101:21499:12597 2:N:0:395
GTGACTACAAGGGTATCTAATCCTGTTTGCTCCCCACGCTTTCGCATCTCAGCGTCAGTATCTGTCCAGAAGGCCGCCTTCGCCACCGGTATTCCTCCACATCTCTACGCATTTCACCGCTACACGTGGAATTCTACCTTCCTCTACAATACTCTAGTTAACCAGTTTTAAGTGCAATTCCTAGGTTGAGCCCAGGGCTTTCACACCTAACTTAATTATCCGCCTACATGCCCTTTACGCCCAGTCATTCCGATTAACGCTCGCACCCTCCGTATTACCGCGGCTGCTGGCACGGAGTT
+
CCCCCGGGGGGGGGGGGGGGGGGGGGGGGGGGGGGGGGGGGGGGGEGGGGGGGGGGGGGGGGGGGGGGGFGGGGGGGGGGGGGGGGGGGGGGGGGGGGGGGGGGGGGGGGGGGGGGGGGGGGGGGGGGGGGGGGGGGGGGGGGGGGGGGGGGGGGGGGGGGGGGGGGGGGDGGGGGFGFGGGGGGGDGGGGGGGGFDGCFFFFFFFFFFFFFFFFFFFFFFFFFFFFFFFFFFEFFEFFFBFDBEEFCEEFFFF@FFEFFFDFFFFFFFFFFB(4:AAB<>F>99>?FF:6(223(6?0
@M04999:289:000000000-L3R54:1:1101:21358:12613 2:N:0:395
CGAGGACTACTAGGGTATCTAATCCTGTTTGCTACCCACGCTTTCGAGCATGAACGTCAGTGTTATCCCAGGAGGCTGCCTTCGCCATCGGTATTCCTCCACATCTCTACGCATTTCACTGCTACACGTGGAATTCTACCTCCCTCTGACACACTCTAGTTAGACAGTTTCAAATGCACGTCCCAAGTTGAGCTCGGGGATTTCACATCTGACTTATCTAACCGTCTGCGCTCGCTTTACGCCCAGTAATTCCGATTAACGCTCGCACCCTACGTATTACCGCGGCTGCTGGCACGTATTT
+
CCCCCGGGGGGGGGGGGGGGGGGGGGGGGGGGGGGGGGGGGGGGGGGGGGGGGGGGGGGGGGGGGGGGGGGGGGGGGGGGGGGGGGGGGGGGGGGGGGGGGGGGGGGGGGGGGGGGGGGGGGGGGGGGGFGDFFGGGGGFGGGGGGGFGGGGGGEGGGGDFGGGGGGGGGGGGGGGFGFFFGGGGGGFFGGGGEFGGGG>BAFFFFFFEFFFFFFFEFFFFE@ADDD7CFAAFFFFFFCF@FF@F<@3?EFFEEF@DFEF@B?DBBFFB??FFB:7<BFF2:090242??F?B7<:<(),.
@M04999:289:000000000-L3R54:1:1101:26781:12636 2:N:0:395
TGACTACTGGGGTATCTAATCCTGTTTGCTCCCCACGCTTTCGCATCTCAGCGTCAGTATCTGTCCAGAAGGCCGCCTTCGCCACCGGTATTCCTCCACATCTCTACGCATTTCACCGCTACACGTGGAATTCTACCTTCCTCTACAATACTCCAGATAACCAGTTTTAAGTGCAATTCCCAGGTTGAGCCCGGGGCTTTCACACCTAACTTAATTATCCGCCTACATGCCCTTTACGCCCAGTCATTCCGATTAACGCTCGCACCCTCCGTATTACCGCGGCTGCTGGCACGGAGTTAGC
+
CCCCCGGGGGGGGDGGGGGGGGGGGGGGGGGGGGGGGGGGGGDGGEGGGGGGGGGGGGGGGGGGFFGGGCFFGGGGGGGGGGGGGGGGGGGGGGGGGGGGCGGGGGGGGGGGFGGGGGGGGGGGGGGGGGGGGGGGGGGGGGGGGGGGGGGFGGGGGGGGGDFFGGGGGGGGGGGGC?FFFFGCGGGGGGGGGEDCGGGGFFFFF5AFBFFCEFFFFFFEEFFF9>ECCE>BFF;<C<?BFF;44;CEEFF;;;;?CDFFFFF;B9<:?BBB:?0>FA69;16>FFBF:?:70(49?04<6
@M04999:289:000000000-L3R54:1:1101:8727:12641 2:N:0:395
TGACTACTGGGGTATCTAATCCTGTTTGCTACCCACGCTTTCGAGCATGAACGTCAGTGTTATCCCAGGAGGCTGCCTTCGCCATCGGTATTCTTCCACATCTCTACGCATTTTACTGCTACACGTGGAATTCTACCTCTCTCTGACACACACTAGTTTGACAGCTTCAAATGCACGTCTCACGTTGAGCGCGGGGATTGCACATCTGACTTATCTAACCGTCTCCGCCCGCTTTTTGCCCCGTAATTCTGCTTAACGTTCGCACCCTACGCATTACCGCGGCTGCTGGTGCGCAGTTATC
+
9C,,@FGGC8DG@6C,CCAF<,C6CCF<,CFEDGFGEECFD,,,CF@F<FEFF<D@C9CFFFG,,,C6,CF77EFCGF9E,,@F,BB,B,DF9,CF,?FF<5EEF<F=+?@79,,9,<F9;EFC:<=+?5F8EE9DFBF,4,E?,;=9EGE+=DF9D@;,=D8E,=@=9,67@8+@*6*+033=,@D?3,3@+54*;/***13+391+6>>4*:BB?8878-9B(*(/((.6(12)).78)((/6184:4)).:<<<11(3(,819?((4((481)-),3,19202504((61(-7())-)
@M04999:289:000000000-L3R54:1:1101:29129:12657 2:N:0:395
TAGACTACTGGGGTATCTAATCCTGTTTGCTCCCCACGCTTTCGCATCTCAGCGTCAGTATCTGTCCAGAAGGCCGCCTTCGCCACCGGTATTCTTCCACATCTCTACGCATTTCACCGCTACACGTGGAATTCTACCTTCCTCTACAATACTCTAGTTAACCAGTTTTAAGTGCAATTCCTAGGTTGAGCCCAGGGCTTTCACACCTAACTTAATTATCCGCCTACATGCCCTTTACGCCCAGTCATTCCGATTAACGCTCGCACCCTCCGTATTACCGCGGCTGCTGGCACGGAGTTAT
+
-ACCCGGGGGGGGGGGGGGGGGGGGGGGGGGGGGGGGGGGGGGGE@,@EFFGGGGGGGGGGG9FEFGGGDCFDGGGGDGEGGGFGGDFDGBFGG,<EFCFGGFGGGGGGGGG7FFGGG=EGGEGGF,E+C5AFGGGG=6>@FFGG8DF,@EGGGGGG@D:CCCGGGCECFGF,=DG7DFG?=DFGFGGGGG?FFGGD7DDFFAFFF>F@EFEEFFF*BBEB=DAFFFB465@=E=EEFFEF@@BE9>?6?CE?F(8?E@@D?>9(,:<:6?B<B?:BDA6999>B96?B(31<<013:4))
@M04999:289:000000000-L3R54:1:1101:5385:12661 2:N:0:395
GTGGACTACAAGGGTATCTAATCCTGTTCGCTACCCATGCTTTCGAACCTCAGCGTCAGTTACAGACCAGAGAGCCGCCTTCGCCACTGGTGTTCTTCCATATATCTACGCATTCCACCGCTACACATGGAGTTCCACTCTCCTCTTCTGCACTCAAGAAAAACAGTTTCAGCTGCACTTCCCCGGTTAAGCCGAGGGCTTTCACAGCTGACTTGTTCTCCCGCCTGCGTTCGCTTTACGCCCAATAAATCCGGACAACGCTTGCCACCTACGTATTACCGCGGCTGCTGGCACGGAGTTT
+
CC@@CFF@FFDCDFGCFFFGGGGCGGGEFGGEEGAFGGGGGDGE@DCF@EEEFCFBBBCFGFGGFGGGGG8FG:<AC7CCGGGGGCE8F8BFFFGCFA9BFFEG9FEGGCFDBGGACFGGDECEFDF8<FFAEF;,@E;FA=,,6=DDGDEFF8FGGFGFFG8=D?DEEFDGFGGFFFFGGGFF6C::8CFGGGCC*<D59AAAF9AF@E.<4B8FEF@?==BF9@@B2><?FF;2;39BFF60=3.;<?7@(7:>013(2023:24<:?02:?)672.9((-,4(1:282:041(-2-:-
@M04999:289:000000000-L3R54:1:1101:21672:12759 2:N:0:395
AGAGACTACACGGGTATCTAATCCTGTTCGCTACCCATGCTTTCGAGCCTCAGCGTCAGTAACAGACCAGAGAGCCGCCTTCGCCACTGGTGTTCTTCCATATATCTACGCATTTCACCGCTACACATGGAGTTCCACTCTCCTCTTCTGCACTCAAGTCTCTCAGTTTCCGATGCTCTTCCTCAGTTAAGCTGAGGGCTTTCACATTCAGACTTAAAAGACCGCCTGCGCTCCCTTTACGCCCAATAAATCCGGACAACGCTTGCCACCTACGTATTACCGCGGCTGCTGGCACGTAGTT
+
CCCCCGGGGGGGGGGGGGGGGGGGGGGGGGGGGGGGGGGGGGGGG?FGGGGGGGGGGGGGGGGGGGGGGGGGGGGGGGGGGGGGGGGGGGGGGGGGGGGGGGGGGGGGGGGGGGGGGGGGGGGGGGGGGGGGGGGGGGGGGGGGGGGGGGGGGGGGGGFGAFGGGGG8FGGGGGGGFGFGGGGGGGGGCFGGGGCGGGGGFFFFFFFFFFFFFFFFFFFEFFFBFFFFFF@BFBBDFFFFFF>9DFFFFFFFFF@6;BDF>;B1:??<?FBBBF??A?FFBFB9>9(,4::(64>B?(,,.
@M04999:289:000000000-L3R54:1:1101:13473:12816 2:N:0:395
AACGACTACAAGGGTATCTAATCCTGTTTGCTCCCCACGCTTTCGCATCTCAGCGTCAGTATCTGTCCAGAAGGCCGCCTTCGCCACCGGTATTCCTCCACATCTCTACGCATTTCACCGCTACACGTGGAATTCTACCTTCCTCTACAATACTCTAGTTAACCAGTTTTAAGTGCAATTCCTAGGTTGAGCCCAGGGCTTTCACACCTAACTTAATTATCCGCCTACATGCCCTTTACGCCCAGTCATTCCGATTAACGCTCGCACCCTCCGTATTACCGCGGCTGCTGGCACGGAGTT
+
CCCCCGEEGGGGGGGGGGGGGGGGGGGGGGGGGGGGGGGGGGGGGGGGGGGGGGGGGGGGGGGGGGGGGGGGGGGGGGGGGGGGGGGGGGGGGGGGGGGGGGGGGGGGGGGGGGGGGGGGGGGGGGGGFGGGGGGGCFFGGGGGGGGGGCGFGGGGGAEDFEGGGGGGGGGGGGGGFGFGGGGGFCEGGGGGGGGGGGDGFFFFFFFFFFCDEFFAEFFEFEABDFABBFFEF=;@EEFFF9>@FEFFFFFF@(3;DFC7@FFBF9B9FBBFFF?:?ABB<>(2239?F:?FFFFF;(47
@M04999:289:000000000-L3R54:1:1101:6275:12818 2:N:0:395
GTGAGGACTACCAGGGTATCTAATCCTGTTTGCTCCCCACGCTTTCGCATCTCAGCGTCAGTATCTGTCCAGAAGGCCGCCTTCGCCACCGGTATTCCTCCACATCTCTACGCATTTCACCGCTACACGTGGAATTCTACCTTCCTCTACAATACTCCAGATAACCAGTTTTAAGTGCAATTCCCAGGTTGAGCCCGGGGCTTTCACACCTAACTTAATTATCCGCCTACATGCCCTTTACGCCCAGTCATTCCGATTAACGCTCGCACCCTCCGTATTACCGCGGCTGCTGGCACGGAGT
+
CCCCCGDFGGGGGGG>FGGGFGEGGFGFGGGGGGGGGGGGGGGGGGGGGGGCGGGGGEGGGFGFGG9CFFGGGG8DFGGGGGGGGDGGDFEDGCFGGFFFGGGGGGGGGGGGG@F?FGGGGGGGGGEGDFFGCFFGGGFGFFGGGGGFGCGGFGGGGGGGGFGGGGGFGFAFFFGD?D7=DGGGGEFFGGGFGGFGGDG5599FFFFFF===@AFFFFCEAEFF@B@==@EFEF)5=3=FC0?BF16=4<C?CEE77(/4)(-8:>FBF1:(409?0204:4?FF((4(4)).-(422(,-
@M04999:289:000000000-L3R54:1:1101:5690:12823 2:N:0:395
CGACTACTCGGGTATCTAATCCTGTTTGCTCCCCACGCTTTCGCATCTCAGCGTCAGTATCTGTCCAGAAGGCCGCCTTCGCCACCGGTATTCCTCCACATCTCTACGCATTTCACCGCTACACGTGGAATTCTACCTTCCTCTACAATACTCCAGATAACCAGTTTTAAGTGCAATTCCCAGGTTGAGCCCGGGGCTTTCACACCTAACTTAATTATCCGCCTACATGCCCTTTACGCCCAGTCATTCCGATTAACGCTCGCACCCTCCGTATTACCGCGGCTGCTGGCACGGAGTTAGC
+
CCCCCGGGGGGGGGGGGGGGGGGGGGGGGGGGGGGGGGGGGGGGGGGGGGGGGGGGGGGFGGGGGFGGGGGGGGGGGGGGGGGGGGGGGGGGGGGGGGGGGGGGGGGGGGGGGGGGGGGGGGGGGGGGGGGGGGGGGFFFGGGGGGGFGGGGGGGGGGGGGGFFFGGGGGGGGGGGFGFGGGGGGGGGGGGGGGGGGGGGFFFFFFFFFFCEEFFFFFFEFFFFFFFFFFEFFDFFE<<DFF@;EEFFFFFFF<?EE@F:BFFF>(4:??>?BF04<2:;71967:>BFBBFB14433<<)
@M04999:289:000000000-L3R54:1:1101:5677:12845 2:N:0:395
GGGGACTACAGGGGTATCTAATCCTGTTCGCTCCCCACGCTTTCGTCCATCAGCGTCAATCGGTATTTAGTAACCTGCCTTCGCAATCGGGGTTCTGTGTAATATCTATGCATTTCACCGCTACACTACACATTCCAGCTACTTCAATACTATTCAAGATTAACAGTATCAACGGCAGTTCTACAGTTAAGCTGCAGGTTTTCACCGCTGACTTATCAACCCGCCTACGGACCCTTTAAACCCAATAAATCCGGATAACGCTCGCATCCTCCGTATTACCGCGGCTGCTGGCACGGAGTT
+
CCCCCGGGGGGGGGGGGGGGGGGGGGGGGGGGGGGGGGGGGGGGGFGGGGGGGGGGGGGGGGGGGGGGGGGGGGGGGGGGGGGGGGEFGGGGEGGGGGGGGGGGGGGGGGGGGGGGGGGGGGGGGGGGGGGGGGGGGGGGGGGGGGEGGGGGGGGGGGGGGGGFFGGGGGGGGGGGDGFGGGGGFGGGGGGFGG?FFGGC7CAFFFEEFF=CEFFFEFADFFB=@D@FD2(/>DF@E<5AEFFDDFFFC3?362?;@EFF;;?>BFB1:?BF>?0(4:A>?;19>99:?FF01?1907(4
@M04999:289:000000000-L3R54:1:1101:9289:12854 2:N:0:395
TGGACTACCCGGGTATCTAATCCTGTTCGCTCCCCACGCTTTCGTCCATCAGCGTCAATCGGTATTTAGTAACCTGCCTTCGCAATCGGGGTTCTGTGTAATATCTATGCATTTCACCGCTACACTACACATTCCAGCTACTTCAATACTATTCAAGATTAACAGTATCAACGGCAGTTCTACAGTTAAGCTGCAGGTTTTCACCGCTGACTTATCAACCCGCCTACGGACCCTTTAAACCCAATAAATCCGGATAACGCTCGCATCCTCCGTATTACCGCGGCTGCTGGCACGGAGTT
+
CCCCCGGGGGGGGGGGGGGGGGGGGGGGGGGGGGGGGGGGGGGGGGGGGGGGGGGGGGGGGGGGGGGGGGGGGGGGGGGGGGGGGGGGGGGGGGGGGGGGGGGGGGGGGGGGGGGGGGGGGGGGGGGGGGGGGGGGGGGGGGGGGGGGGGAGDGGGGGGGGGGGGGGGGGGG>EGGFFFGGGGGGGGGGGGGGGGGGGGGFFFFFFFFFFFFFFFFFFFFFFFFF@FF?DFFFFFFEFFFFFD;@FFEFEFFFFFFFFFFFBBFFFFFFFF9B<BFFF>BB;F9>FB?DB60>BF>033
@M04999:289:000000000-L3R54:1:1101:20222:12926 2:N:0:395
TAAGAGACTACCCGGGTATCTAATCCTGTTTGCTCCCCACGCTTTCGCATCTCAGCGTCAGTATCTGTCCAGAAGGCCGCCTTCGCCACCGGTATTCCTCCACATCTCTACGCATTTCACCGCTACACGTGGAATTCTACCTTCCTCTACAATACTCCAGATAACCAGTTTTAAGTGCAATTCCCAGGTTGAGCCCGGGGCTTTCACACCTAACTTAATTATCCGCCTACATGCCCTTTACGCCCAGTCATTCCGATTAACGCTCGCACCCTCCGTATTACCGCGGCTGCTGGCACGGAGT
+
CCCCCGGGGGGGGGGGGGGGGGGGGGGGGGGGGGGGGGGGGGGGGGGGGGGGGGGGGGGGGGGGGGGGGGGGGGGGGGGGGGGGGGGGGGGGGEGGGGGGGGGGGGGGGGGGGGGGGGGGGGGGGGGGGGGCEFFGGGGGGGGGGGGGGGGGGGGGGGGGGGGGGGGGGGFGGGGGFGFGGGGGGGGGGGGGGGGGGGGGFFFFFFFFFFFFFFFFFFFFFFFE@DFFFFFFFFFFFFFFFFFFFFFFFFFEFFF?;?BAD<>?:>BFFF::??B?BF?FFAB9;06;BB?:F::>F;994
@M04999:289:000000000-L3R54:1:1101:14570:12935 2:N:0:395
TAAGACTACTCGGGTATCTAATCCTGTTTGCTCCCCACGCTTTCGCATCTCAGCGTCAGTATCTGTCCAGAAGGCCGCCTTCGCCACCGGTATTCCTCGACATCTCTACGCATTTCACCGCTACACGTGGAATTCTACCTTCCTCTACAATACTCTAGTTAACCAGTTTTAAGTGCAATTCCTAGGTTGAGCCCAGGGCTTTCACACCTAACTTAATTATCCGCCTACATGCCCTTTACGCCCAGTCATTCCGATTAACGCTCGCACCCTCCGGATTACCGCGGCTGCTGGCACGTAGTT
+
CCCCCGGGGGGGGGGGGGGGGGGGGGGGGGGGGGGGGGGGGGGGGGGGGGGCGGGGGGGGGGGGGGGGGGGGGGGGGGGGGGGGGGGGGGGEGGGGGGGGGGGGGGGGGGGGGGGGGGGGGGGGGGGGGGDFAFGGGGGGGGGGGGGGGGGAGFGGGGGGFFGGGGGGGGGGGGGGFGFGGGGFF:EFFFGGGGGC>DDCFFFFFFFEFFEFFFFFFFFFFF=BFF9@FFFFFF@@EFEAFF0;(6@EFFFCEF6<DFCDBF36>BFFFF??0(463<F<BB;1669:B2::0<:(.42)
@M04999:289:000000000-L3R54:1:1101:9268:12958 2:N:0:395
TGACTACTGGGGTATCTAATCCTGTTTGCTCCCCACGCTTTCGCATCTCAGCGTCAGTATCTGTCCAGAAGGCCGCCTTCGCCACCGGTATTCCTCCACATCTCTACGCATTTCACCGCTACACGTGGAATTCTACCTTCCTCTACAATACTCTAGTTAACCAGTTTTAAGTGCAATTCCTAGGTTGAGCCCAGGGCTTTCACACCTAACTTAATTATCCGCCTACATGCCCTTTACGCCCAGTCATTCCGATTAACGCTCGCACCCTTCGTATTACCGCGGCTGCTGGCACGGAGTTAGC
+
CCCCCGGGCFECFFGGGFGFFGGGGGGFEG<FFCGGGGGGGC@@@FEGDGFCFFEGEEFEFGGGCFCFGFFGGGGGGG7EE::@=EFCCG@FEGFDFFFDGGGGGFGGGGGGF9EFD:>+==FGGGEC@FF=ACFG9FFGFFADFGD=D=FEGFGGFGGGGCGGGFEGDC=@DDFGFGFFGF7?=F?F@EDF6@+9DDGFFFFFF>FF55C;CB9BAFFE:<AAFD=E6:;B=53;C>?5>>2EEACC?EF0;DDFEDF(66>;23443<:B:<344),(-4009:8)8((.4((-,.:26
@M04999:289:000000000-L3R54:1:1101:2059:12969 2:N:0:395
TCCCGACTACACGGGTATCTAATCCTGTTTGCTCCCCACGCTTTCGCATCTCAGCGTCAGTATCTGTCCAGAAGGCCGCCTTCGCCACCGGTATTCCTCCACATCTCTACGCATTTCACCGCTACACGTGGAATTCTACCTTCCTCTACAATACTCCAGATAACCAGTTTTAAGTGCAATTCCCAGGTTGAGCCCGGGGCTTTCACACCTACCTTAATTATCCGCCTACATGCCCTTTACGCCCAGTCATTCCGATTAACGATCGCACCCTCTGTATTACCGCGGCTGCTGACACGGAGTT
+
CCCCCFGGED,,BFEFGGFGFGFGGGFFFFGFGGGGGFG7FGGGGGDGGGGGGGGGE@CCFC<<FFFFGEEGGD<<FGGCGGGGCGGEDEFGGDGFGGGFGGGCEGGGGFGGFFFFEGGFGGGGGGGGFEG7AFGGGGFFGCGGFGGGFFGEFFGGFG8EFDFEDD8EFDFGGCDAAG7C?FFC9DFGF:<1CFGD**CD5AAFFFFFF26(7?FFEFFFFFC2>228@@C<@3;;D;>A(/:>164377.9710(436)(((,-43296?0,55).446.(-36>1((42).))(-(4:1
@M04999:289:000000000-L3R54:1:1101:19426:12969 2:N:0:395
TCCTCGACTACAAGGGTATCTAATCCTGTTTGCTCCCCACGCTTTCGCATCTCAGCGTCAGTATCTGTCCAGAAGGCCGCCTTCGCCACCGGTATTCCTCCACATCTCTACGCATTTCACCGCTACACGTGGAATTCTACCTTCCTCTACAATACTCTAGTTAACCAGTTTTAAGTGCAATTCCTAGGTTGAGCCCAGGGCTTTCACACCTAACTTAATTATCCGCCTACATGCCCTTTACGCCCAGTCATTCCGATTAACGCTCGCACCCTCCGTATTACCGCGGCTGCTGGCACGGAGT
+
@CCCCGGGGGGGGGGDFGGGGGAFGGGGGGGGGGGFGGGGDGGGGGGGGDGGGGGGGGGGGGGGGGGGGGGGGGGGGGDGGGEDGGGGGGGDG+DFGFGGGGGG?FFGGGGGGGGGGGGGGGGGEGGGGGGCDEFFGGFGGGGGGGGGGGG?FCDEGGGCFGFGGGGGGGGGGGGGFGFGGGGGGFGGGGGGFGGGGGF7AFFFFFFFFFFFFFFFFFFFFFF;AD=AFFF??=>BF@EFEFFFFF<E@ACEF?@0;(;)9?FFFF>F>FB???6212>FFABF0(,16?>?(,.8:0>>1
@M04999:289:000000000-L3R54:1:1101:10277:12996 2:N:0:395
CGACTACCAGGGTATCTAATCCTGTTTGCTCCCCACGCTTTCGCATCTCAGCGTCAGTATCTGTCCAGAAGGCCGCCTTCGCCACCGGTATTCCTCCACATCTCTACGCATTTCACCGCTACACGTGGAATTCTACCTTCCTCTACAATACTCCAGATAACCAGTTTTAAGTGCAGTTCCCAGGTTGAGCCCGGGGCTTTCACACCTAACTTAATTATCCGCCTACATGCCCTTTACGCCCAGTCATTCCGATTAACGCTCGCACCCTCCGTATTACCGCGGCTGCTGGCACGGAGTTAGC
+
CCCCCGGGGGGGGGGGGGGGGGGGGGGGGGGGGGGGGGGGGGGGGGGGGGGGGGGGGGGGGGGGGGGGGGGGGGGGGGGGGGGGGGGGGDGGGGGGGGGGGGGGGGGGGGGGGGGGGGGGGGGGGGGGGGGGGGGGGGGGGGGGGGGGGGGGGGGGGGGGGGGGGGGGGGGGGGGGFGFGGGGFGGGGGGGGGGGGGGGGFFFFFFFFFFFFFFFFFFFFFFFFFFFFFFEF9@FFF;DABDFFFFFFFFFF<?FFFFFFFFFFFFFFF?>1<7:BADFFB99B9:?FBFFFF7>FBFFA4
@M04999:289:000000000-L3R54:1:1101:18644:13009 2:N:0:395
TTGACTACTAGGGTATCTAATCCTGTTTGCTCCCCACGCTTTCGCATCTCAGCGTCAGTATCTGTCCAGAAGGCCGCCTTCGCCACCGGTATTCCTCCACATCTCTACGCATTTCACCGCTACACGTGGAATTCTACCTTCCTCTACAATACTCTAGTTAACCAGTTTTAAGTGCAATTCCTAGGTTGAGCCCAGGGCTTTCACACCTAACTTAATTATCCGCCTACATGCCCTTTACGCCCAGTCATTCCGATTAACGCTCGCACCCTCCGTATTACCGCGGCTGCTGGCACGGAGTT
+
CCCCCGGGGGGGGGGGGGGGGGGGGGGGGGGGGGGGGGGGGGG>FGGGGGGGGGGGGGGGGGGGGGGGGGGGGGGGGGGGGGGGGGGGGGGGGGGGGGGGGGGGGGGGGGGGGGGGGGGGGGGGGGGGGGGGGGGGGGGGGGGGGGGGGGCGGGGCDFGGGGGGGFGGGGGCEGGGFGBGGGGGGGGGGGGGGGGGDG?FFFFFFFFFFFFFEFFFFFFFFFFFFFDFEFF=FFFFFFFF2>D=3>FFFFFFFFD@FFFFFD96@F6;:?BFFB::4<<?;(((76<?BB6:<076468
@M04999:289:000000000-L3R54:1:1101:4353:13047 2:N:0:395
GACTACTCGGGTATCTAATCCTGTTTGCTCCCCACGCTTTCGCATCTCAGCGTCAGTATCTGTCCAGAAGGCCGCCTTCGCCACCGGTATTCCTCCACATCTCTACGCATTTCACCGCTACACGTGGAATTCTACCTTCCTCTACAATACTCCAGATAACCAGTTTTAAGTGCAATTCCCAGGTTGAGCCCGGGGCTTTCACACCTAACTTAATTATCCGCCTACATGCCCTTTACGCCCAGTCATTCCGATTAACGCTCGCACCCTCCGTATTACCGCGGCTGCTGGCACGGAGTTAGCC
+
CCCCCGGGGGGEGGGGGGGGGGGGGGGGGGGGGGGGGGGGGGGGGGGGGFGGGGGGGGGGGGGGCGGGGGGGGGGGGGGGGGGGGGDFGFGGGGGGGGGFFGGGGGGDGGFGGGGGGGGGGGGGGGGGFCGFGGGGGGGGGGGGFGGGGGGGGGGGGGGGGGFFFGGGGGGGGGGGFGFFFGCGGGF6DCGEGGGGGGGGFFFADFFFFFCEFFFFFFF=>DD=BB:*7@B=BE<F?FFF@DF@33??3(8D<<FE<9<F9>(-1<::?>B6::><A?BB099(,)546(48(,34:A5).
@M04999:289:000000000-L3R54:1:1101:29168:13085 2:N:0:395
TCGACTACCAGGGTATCTAATCCTGTTTGCTACCCACGCTTTCGAGCATGAACGTCAGTGTTATCCCAGGAGGCTGCCTTCGCCATCGGTATTCCTCCACATCTCTACGCATTTCACTGCTACACGTGGAATTCTACCTCCCTCTGACACACTCTAGTTAGACAGTTTCAAATGCACGTCCCAAGTTGAGCTCGGGGATTCACATCTGACTTATCTAACCGTCTGCGCTCGCTTTACGCCCAGTAATTCCGATTAACGCTCGCACCCTACGTATTACCGCGGCTGCTGGCACGTAGCTCGC
+
CCCCCEGGGGGGGGGGGGGGGGGGGGGGGGGGGGGGGGGGGGGGGGGGGGDGGGGGGGGGGGGGGGGGGGGGGGGGGGGGGGGGGGGEGGGGGGGGGGGGGGGGGGGGGGGGGGGGGGGGGGGGGGGGGGGGGGGGGGGGGGGGGGGGGCFGGGGGGGGGGGGGFFGGGGGFGFGGFGFGDGGCGFGGGGGGGGGGGGGGFFFFFFFFFFFFFFFFFFFFFF22<CBABFF9>@BCFFFB@@FFC?EECE=0;@DFFFF029>FFBF?0:?FFF?>FF(-,49B>0))4(2)::B085.(-
@M04999:289:000000000-L3R54:1:1101:23308:13109 2:N:0:395
TGAGACTACACGGGTATCTAATCCTGTTCGCTCCCCACGCTTTCGCTCCTCAGCGTCAGTGACGGCCCAGAGACCTGCCTTCGCCATCGGTGTTCTTCCCGATATCTACACATCCCACCGTTACACCGGGAATTCCAGTCTCCCCTACCGCACTCCAGTCCGCCCGTACCCGGCGCCGATCCACCGTTAAGCGATGGACTTTCACACCAGACGCGACGAACCGCCTACGAGCTCTTTACGCCCAATAAATCCGGATAACGCTTGCACCCTACGTATTACCGCGGCTGCTTGCACTCAGTTT
+
CCCCCGGGGGGGGGGGGGGGGGGGGGGGGGGGGGGGGGGGGGGGGGGGGGGGGGGGGGGGGGGGGGGGGGGGGGGGGGGGGGGGGGGGGGGGGGGGGGGGGGGGGGGGGGGGGGGGGGGGGGGGGGGGGGGGGGGGGGGGGGGGGGGGGGGGGGGGGGGGGGGGGGGGGGGGGGGGFGFGCDGGGGGGGGGGDCGGD4CGFFAAFFFF::<F9>>3;DEFBFF;B<<28-39BFAFFFB3:FFFFB?BAD2:;910(63,31<??<??B:?0(2<A:264-(499661)),,).)(.).6)
@M04999:289:000000000-L3R54:1:1101:12981:13118 2:N:0:395
TTGACTACAGGGGTATCTAATCCTGTTTGCTCCCCACGCTATCGCATCTCAGCGTCAGTATCTGTCCAGAAGGCCGCCTTCGCCACCGGTATTCCTCCACATCTCTACGCATTTCACCGCTACACGTGGAATTCTACCTTCCTCTACAATACTCCAGATAACCAGTTTTAAGTGCAATTCCCAGGTTGAGCCCGGGGCTTTCACACCTAACTTAATTATCCGCCTACATGCCCTTTACGCCCAGTCATTCCGATTAACGCTCGCACCCTCCGTATTACCGCGGCTGCTGGCACGGAGTT
+
CCCCCGGGGGGGGGGGGGGGGGGGGGGGGGGGGGGGGGGGGGGGGGGGGGGGGGGGGGGGGGGGGGGGGGGGGGGGGGGGGGGGGGGGGGGGGGGGGGGGGGGGGGGGGGGGGGGGGGGGGGGGGGGGGGGGGGGGGGGGGGGGGGGGGGGGGGGGGGGGGGGGGGGGGGGGGGGGFGFGGGGGGGGGGFGGGGGDGGGGFFFFFFFFFFFFFFFFFFFFC@FFFFFEFEE>DFFFFF<DFBFFFFFFFFFFFFFFFFFFFFF99>BB6<?63??FBAB6--19BF?FF?61>?;>(24
@M04999:289:000000000-L3R54:1:1101:15751:13121 2:N:0:395
GGGACTACCGGGGTATCTAATCCTGTTCGCTCCCCACGCCTTCGTCCATCAGCGTCAATCGGTATTTAGTAACCTGCCTTCGCAATCGGGGTTCTGTGTAATATCTATGCATTTCACCGCTACACTACACATTCCAGCTACTTCAATACTATTCAAGATTAACAGTATCAACGGCAGTTCTACAGTTAAGCTGCAGGTTTTCACCGCTGACTTATCAACCCGCCTACGGACCCTTTAAACCCAATAAATCCGGATAACGCTCGCATCCTCCGTATTACCGCGGCTGCTGGCACGGAGTT
+
CCCCCGGGGGGGGGGGGGGGGGGGGGGGGGGGGGGGGGGGGGGGGGGGGGGGGGGGGGGGGGGFGGGGGGGGGGGGGGGGGGGGGGGGGGGGGGGGGGGGGGGGGGGGGGGGGGGGGGGGGGGGGGGGGGGGGGGGGGGGGGGGGGGGGGGGGGGGGGGGGGGGGGGGGGGGGGGGFFFGGGGGGGGGGGGGGGGGGFGFFFFFFFFFBFFFEFFFFFFFAFFFFFFFFFFFFF@FCFEFFFFFD8<EFF@F>?;?@BB;BFFFFFFFFFFF0(484<D:9>FFFF?DBBBBFF017:B
@M04999:289:000000000-L3R54:1:1101:4747:13138 2:N:0:395
GCTCGACTACTGGGGTATCTAATCCTGTTCGCTACCCATGCTTTCGAGCCTCAGCGTCAGTAACAGACCAGAGAGCCGCCTTCGCCACTGGTGTTCTTCCATATATCTACGCATTTCACCGCTACACATGGAGTTCCACTCTCCTCTTCTGCACTCAAGTCTCTCAGTTTCCGATGCTCTTCCTCAGTTAAGCTGAGGGCTTTCACATTCAGACTTAGAAGACCGCCTGCGCTCCCTTTACGCCCAATAAATCCGGACAACGCTTGCCACCTACGTATTACCGTGGCTGCTGGCACGTAGT
+
CCCCCGGGGGGFGGGGGGGGGGGGGGGGGGEGGGGGGGGGGGGGGGGGGGGGGGGGGGGGGFFFGGGGGGGGGGGGGGGGGGGGGGGGGGFGGGGGGGGGGGGGGEFGGGGGGGGGGGGGGGGGGGGGGGGGGGGGGGGGGGGGGGGFFGGGGGGGGGGGGGGCGFGGGGGGGGGGFGDDGGGFCEGGGGGGG7CD?GGGFFFFFFFF5**01@FFE+=717=>AFA=-5>>(:5(>=EFFFFF@;DFEFCFEE@00(2;;>6?::?0),4:??03.<:>F<(-((32:?BB20(<((((-
@M04999:289:000000000-L3R54:1:1101:24116:13144 2:N:0:395
TGACTACCCGGGTATCTAATCCTGTTTGCTCCCCACGCTTTCGCATCTCAGCGTCAGTATCTGTCCAGAAGGCCGCCTTCGCCACCGGTATTCCTCCACATCTCTACGCATTTCACCGCTACACGTGGAATTCTACCTTCCTCTACAATACTCTAGTTAACCAGTTTTAAGTGCAATTCCTAGGTTGAGCCCAGGGCTTTCACACCTAACTTAATTATCCGCCTACATGCCCTTTACGCCCAGTCATTCCGATTAACGCTCCCACCCTCCGCTTTACCGCGGCTGCTGGCCCGACGTTAGC
+
CB<C@EF<CFFEGD@<FDFGFCCEFGGG9<<@@FEFEG@FFF@FFFG9DFGGG@CCGGGGAFGFFFGDCFF<AECC+CFGGGFFGGEGF>F9,C,,A<AF<,,C=F;F>ECFGCFG,:@EE@EGEGCEGFG@FFGG>FEFGC;EFGACFG,=,@FF;3,EFADD>=EGGGGGC8=2CFF+?EC6EEC?FGGGG?600*0;FFF6F<66>CCEEFF6E+B;>B)793ECC3)(5->:E=9D>3(()77569(,612.>;((((/53(,(3:0((-(.4<?BF((,(-,2((.(-(2390(,.
@M04999:289:000000000-L3R54:1:1101:9203:13173 2:N:0:395
TGACTACTCGGGTACCTAATCCTGTTTGCCCCCCCCGCTTTCGCATCTCAGCGTCAGTATCTTTCCAGAAGGTCCCCTTCGCCACCGGTATTTCTCCACATCCCCACGCATTTCACCGCTACACGTGGAATTCTACCCTCCTCTACAATTCTCCAGTTAACCAGTTTTAAGTGCAATTCCTAGGTTTACCCCAGGGCTTTCACACCTAACTTAATTATCCGCCTACATGCCCTTTACTCCCCGCCTTTCTGACTAACCTTCGCACCCTCCGTATTACCGCTGCTCCTGCCACCGGCTTAGC
+
CC@,8<EFFCC+;@F,CFFGFGGDGFFDE,,FC++868:BDE,66B79C@@,:8,68C,,,6,,9CE,<FF=:?,9AAFFB,@B@F+=7+BE,A5CEC,B,5,,+,@+++4@EGCFG+C7>=,A=A=FCC<>>;,@,,@=A88FDGGC,,62E2,,753DDFG?3BCFA7E:3@29@CAC+<@FGG,,,@D>EE>7;;C?;@BFFFAFB2EC=F+B8:=@52@2;@@C?E3;36;<;)7A?(.(6((/9)-6)6),(.)).(((-(41(4(,((36<9((410,)).2(4)5(((,49)))
@M04999:289:000000000-L3R54:1:1101:16516:13173 2:N:0:395
AAGACTACCGGGGTATCTAATCCTGTTTGCTACCCACGCTTTCGAGCATGAACGTCAGTGTTATCCCAGGAGGCTGCCTTCGCCATCGGTATTCCTCCACATCTCTACGCATTTCACTGCTACACGTGGAATTCTACCTCCCTCTGACACACTCTAGTTAGACAGTTTCAAATGCACGTCCCAAGTTGAGCTCGGGGATTTCACATCTGACTTATCTAACCGTCTGCGCTCGCTTTACGCCCAGTAATTCCGATTAACGCTCGCACCCTACGTATTACCGCGGCTGCTGGCACGTAGTTAC
+
CCCCCGGGGGGGGGGGGGGGGGGGGGGGGGGGGGGGGGGGGGGGGGGGGGGGGGGGGGGGGGGGGGGGGGGGGGGGGGGGGGGGGGGGGGGGGGGGGGGGGGGGGGGGGGGGGGGGGGGGGGGGGGGGGGGGGGGGGGGGGGGGGDCDFFGGGGGGGGGGDCFGGGGGGGGGGFGFFGFGGGGGGGGGGGGGGGGGDGDGFCFFFFFFEFFFCAFFFFF;FBDDD=C@>>99=DDFFFFFFFFFFCEF33;@<@@D?E<9,(,342;<FF:(.49?FFA:BFF6>>?B?(-2<:<248>))
@M04999:289:000000000-L3R54:1:1101:7020:13182 2:N:0:395
TGACTACCGGGGTATCTAATCCTGTTTGCTCCCCACGCTCTCTCATGCCAGCGTCAGTATCTGTCCAGAAGGCCGCCTTCGCCACCGGTATTCCTCCACATCTCTACGCATTTCACCGCTACACGTGGAATTCTACCCTCCTCTACAATACTCTAGTTAACCAGTTTTAAGTGCAATTCCTAGGTTGAGCCCAGGGCTTTCTCACCTAACTTAATTATCCACCTACATGCCCTTTACGCCCAGCCATGCCGATCAATGCTCGCACCCTCCGTATTCCCCCCGCTGCTGGCACGGATTTAGC
+
C6,AC<C,+++@+6EECF,EG,6EC,;E,66CFFFGGGC,BFAC9,,,,;6,6,,@CE,FECE<EFFF9,CCE,+CF,@EFGG>:E=@F>F<@?F?F@E,,<?EFGC=EC+@BC,CFCF7>4=E:,,+4,CAF64E9,@DED=,,@,6=DD,@@,,6=EF93ED==,:2A==C,CAD7<=<CFFDECCFG6?F>5C*0;7A+4?@FFF4:4;38>+21B;9>5@E:(6*8)-5(7**8()8/((/:3)(3(,,(6)))().(6499((106?::,))5((((((-33,(((5((-((.6))
@M04999:289:000000000-L3R54:1:1101:2930:13194 2:N:0:395
GGACTACAGGGGTATCTAATCCTGTTTGCTCCCCACGCTTTCGCATCTCAGCGTCAGTATCTGTCCAGAAGGCCGCCTTCGCCACCGGTATTCCTCCACATCTCTACGCATTTCACCGCTACACGTGGAATTCTACCTTCCTCTACAATACTCCAGATAACCAGTTTTAAGTGCAATTCCCAGGTTGAGCCCGGGGCTTTCACACCTAACTTAATTATCCGCCTACCTGCCCTTTACGCCCAGTCATTCCGACCAACGCTCGCACCCTCCGTATTACCCCAGCCGCTGGCACGTGATTAGC
+
CCC<CE<FFE;@6,@,CEFCFC,-;CF<EF@@@F<FFCGEGGCEECFGGFEEFGGGEEEFGGACFFCECF@<EF:FCGFGFGEFGF+@6+6B@FFCF<<E<F?FADEFFGCG9,55A:=8>EGGG@F@CEFFGDEFDE;DE;BDGGGGGEFDD,D8,9=DEG?8EGGGGGECD8EFFCFDFGF64@,<D?EEECE97>FG++=9ABFAE@EFE6ACEFC4?22-82(*05=<4;=))((:7(3(74)66<.06(.:?8((,,((-3?0<?9((.(<>43(--((-,23(,(5:((((.-42
@M04999:289:000000000-L3R54:1:1101:27404:13215 2:N:0:395
GGACTACCGGGGTATCTAATCCTGTTTGCTCCCCACGCTTTCGCATCTCAGCGTCAGTATCTGTCCAGAAGGCCGCCTTCGCCACCGGTATTCCTCCACATCTCTACGCATTTCACCGCTACACGTGGAATTCTACCTTCCTCTACAATACTCCAGATAACCAGTTTTAAGTGCAATTCCCAGGTTGAGCCCGGGGCTTTCACACCTAACTTAATTATCCGCCTACCTGCCCTTTACGCCCAGTCATTCCGATTAACCCTCGCACCCTCCGTATTACCGCGGCTGCTGGCACGGAGGTAGC
+
CCCCCC<E:F7@7FEFFGGGGG9-C@FGGGDADFFG@FCDGG,,@,+C@@F@@FGG@@CEFGDFCCE8A@DDFFBFGGEF<FDEGGDG=FC9CEFGFFGF@=?,,5=DFEC7?,AF,:F87CCGGFGG@AEFGA;=FD8EEFCFGGGCGFG:=@E@9DDFDGF?EC=DDA=2:9;7EFFFFC71@68D8@FGECE>DCFF4BCFFB);;:CEE6+=@A:/299D1;(/;@(:;@EEF<1).,(/7/9)<?;@:?:>>).(,,23;0802:;1<:(6)4:9(,((44:8(3,3(4,((-43)
@M04999:289:000000000-L3R54:1:1101:28133:13265 2:N:0:395
CTGGGGACTACCGGGGTATCTAATCCTGTTCGCTCCCCACGCTTTCGTCCATCAGCGTCAATCGGTATTTAGTAACCTGCCTTCGCAATCGGGGTTCTGTGTAATATCTATGCATTTCACCGCTACACTACACATTCCAGCTACTTCAATACTATTCAAGATTAACAGTATCAACGGCAGTTCTACAGTTAAGCTGCTGGTTTTCACCGCTGACTTATCAACCCGCCTACGGACCCTTTAAACCCAATAAATCCGGATAACGCTCGCATCCTCCGTATTACCGCGGCTGCTGGCACGGAGT
+
CCCCCGGGGGGGGGGDGGGGGGGGGGGGGGGGGGGGGGGGGGGGGGGGGGGGGGGGGGGGGGGGGGGGGGGGGGGGGFGGGGGGGGGEGGGGGGGGGGGGGGGGGGGGGGGGGGGGGGGGGGGGGGGGGGGGGGGGGGGFGGGGGGGGGGGGGGGGGGGGGGGGGGGGGGGGGGGGDGFDDFGGGGCGGGGGGFGGGGGFAF5FCFFFDAFFFFFFFFFFFBD?@F=@@DFDFF;<FDEFCCE@F?FF@@CEFFF(-3?B7?F:,492:9?7A:>:(8?DFA?91((-2(8:(404(4134
@M04999:289:000000000-L3R54:1:1101:27684:13282 2:N:0:395
CGACTACTGGGGTATCTAATCCTGTTTGCTCCCCACGCTTTCGCATCTCAGCGTCAGTATCTGTCCAGAAGGCCGCCTTCGCCACCGGTATTCCTCCACATCTCTACGCATTTCACCGCTACACGTGGAATTCTACCTTCCTCTACAATACTCCAGATAACCAGTTTTAAGTGCAATTCCCAGGTTGAGCCCGGGGCTTTCACACCTAACTTAATTATCCGCCTACATGCCCTTTACGCCCAGTCATTCCGATTAACGCTCGCACCCTCCGTATTACCGCGGCTGCTGGCACGGAGTTAGC
+
CCCCCGGGGFGGGGGGGGGGGGGGGGGGGGGGGGGGGGGEGGCFEDGGGFGGGGEGGGGGGGGGGGGGGGGFGGGGGGGGGGGGGGGGEGGGGGGGGGGGCGGGGGGGGGGGGGGGGGGGGGGGGGGGGGGGGGGGGGGGGGGGGGGGFGGGGGGGGGGGGGGGGFGGGGGGGGGFFGFGFGGGGGFGGGGGGGGGGGGGFFFFFFAFEFFEBFFFEFFF>B@D=BFFFFBDFFEFF?F>13;.7@C?CFF<FFD?C?9B<99BFFF:??14:7():AF9>12(314:>BB??939?:)<:
@M04999:289:000000000-L3R54:1:1101:18272:13303 2:N:0:395
TGACTACTCGGGTATCTAATCCTGTTTGCTCCCCACGCTTTCGCATCTCAGCGTCAGTATCTGTCCAGAAGGCCGCCTTCGCCACCGGTATTCCTCCACATCTCTACGCATTTCACCGCTACACGTGGAATTCTACCTTCCTCTACAATACTCCAGATAACCAGTTTTAAGTGCAATTCCCAGGTTGAGCCCGGGGCTTTCACACCTAACTTAATTATCCGCCTACATGCCCTTTACGCCCAGTCATTCCGATTAACGCTCGCACCCTCCGTATTACCGCGGCTGCTGGCACGGAGTTAGC
+
CCCCCGGGGGGGGGGGGGGGGGGGGGGGGGGGGGGGGGGGGGGGGGGGGGGGGGGGGGGGGGGGGGGGGGGGGGGGGGGGGGGGGGGGGGGGGGGGGGGGFGGGGGGGGGGGGGGGGGGGGGGGGGGGGGGGGGGGGGGGGFGGGGGGGGGGGGGGGGGGGGGGGGGGGGGFGGFFFFFDDGGGGGGGGGGGGGGGGGGGFFFFFFFFFFFFFFFFEFFFFFFF9DBEEFEFFFFFFFFEFFFFFFFCFFFFFFFCEFB:B>>B>903:B;::?FFFFFF;699FBFFF:,4:(408<>B4
@M04999:289:000000000-L3R54:1:1101:24348:13303 2:N:0:395
CTACTGGGGTATCTAATCCTGTTTGCTCCCCACGCTTTCGCATCTCAGCGTCAGTATCCGTCCAGAAGGCCGCCTTCGCCACCGGTATTCCTCCACATCTCTACGCATTTCACCGCTACACGTGGAATTCTACCTTCCTCTACAATACTCTAGTTAACCAGTTTTAAGTGCAATTCCTAGGTTGAGCCCAGGGCTTTCACACCTAACTTAATTATCCGCCTACATGCCCTTTACGCCCAGTCATTCCGATTAACGCTCGCACCCTCCGTATTACCGCGGCTGCTGGCACGGAGTTAGCCGG
+
CCCCCGGGGGGGGGGGGGGGGGGGGGGGGGGGGGGGGGGGG,CGGGGGGGGGGGGGGGGGGGGGGGGGGGGGGGGGGGGGGGGGGGGGGGGGGGGGGGGGGGGGGGGGGGGGGGGGGGGGGGGGGGGGGGGGGGGGGGGGGGGGGGGGGGGGFGGFGGGGGFGGGGGGGGCFGGGGFGFCGGGGGFGGGFFGGGGGGFGGFFBFFFFFEEEFEFFFFDA>DDFFFF@8BEFE*95@2@=FEEFFFFEF0?FFFF?BFFBF03>?FFFBF:?F<<<:;639096>F0:<??B0;:(::<,2(
@M04999:289:000000000-L3R54:1:1101:26652:13313 2:N:0:395
TCGACTACTCGGGTATCTAATCCTGTTCGCTACCCATGCTTTCGAACCTCAGCGTCAGTTACAGACCAGAGAGCCGCCCTCGCCACTGGTGTTCTTCCATATATCTACGCATTCCACCGCTACACATGGAGTTCCACTCTCCTCTTCTGCACTCAAGAAAAACAGTTTCAGCTGCACTTCCCCGGTTAAGCCGAGGGCTTTCACAGCTGACTTGTTCTCCCGCCTGCGTTCGCTTTACGCCCAATAAATCCGGACAACGCTTGCCACCTACGTATTACCGCGGCTGCTGGCACGTAGTTAC
+
CCCCCGGGGGGGGGGGGGGGGGGGGGGGGGGGGGGGGGGGGGGGGGGGGGFGGGGGGGGGGGGGFGGGGFGGGGGGGGGGGGGGGGGGGGGGGGGGGGGGGGGFGGGGGGGGGGGGGGGGGGGGGGGGGGGGGGGGGGGGGGGGGGGGGGGGGGGDGGGGGGGGGGGGGGGGGGGGFGFGGGGGDGGEFFGGGGGDGGGGFAFFFBFFE9@BEFFFFFFEF>BFFFFFF@FF>@@F<CFE@>D;3:A9AFB>B0;B:BFF?8:??BB???F63?A5:A9:>>2(49:BF?02><<:8:>9)
@M04999:289:000000000-L3R54:1:1101:28494:13448 2:N:0:395
CGGACTACCCGGGTATCTAATCCTGTTTGCTCCCCACGCTTTCGCATCTCAGCGTCAGTATCTGTCCAGAAGGCCGCCTTCGCCACCGGTATTCCTCCACATCTCTACGCATTTCACCGCTACACGTGGAATTCTACCTTCCTCTACAATACTCTAGTTAACCAGTTTTAAGTGCAATTCCTAGGTTGAGCCCAGGGCTTTCACACCTAACTTAATTATCCGCCTACATGCCCTTTACGCCCAGTCATTCAGATTAACGCTCGCACCCTCCGTATTACCGCGGCTGCTGTCACGGAGTT
+
CCCCCGFFCFBFGFEFGGGGGFGGGGGGGGGGFFGGGGGGEGGGEGCFGGGGGEGGGGGCGFGGFFFFFGGGGCGGGEGGGGGGGGFGG@GGGGGGGGGGGGGFGDFAEFEGGGGGGGGGDGGF@EFGG7FFGGGGGDCFGDAAFCFF,DGGGGGFGFG8EFFGG?BEDACF3:DGDDFGGFDC8DAFDEFGFGFGGGGGFFABFFEF2;BEFFFF69B6A>2@FFBFFEEBDB5@CE9;9172=@FF39).9<5??4((1(.6((-1:?(34<<>24<?9007>9<:B)5)4014(-(
@M04999:289:000000000-L3R54:1:1101:18964:13478 2:N:0:395
TGTGACTACTAGGGTATCTAATCCTGTTCGCTACCCATGCTTTCGAACCTCAGCGTCAGTTACAGACCAGAGAGCCGCCTTCGCCACTGGTGTTCTTCCATATATCTACGCATTCCACCGCTACACATGGAGTCCCACTCTCCTCTTCTGCACTCAAGAAAAACAGTTTCAGCTGCACTTCCCCGGTTAAGCCGAGGGCTTTCACAGCTGACTTGTTCTCCCGCCTGCGTTCGCTTTACGCCCAATAAATCCGGACAACGCTTGCCACCTACGTATTACCGCGGCTGCTGGCACGTAGTT
+
CCCCCGGGGGGFGGGGGGGGGGGGGGGGGGGG@CCEFGGGGGGGGGGGGGGGGGGGGGGGGGGGGGGGGGGFGGGGGGGGGGGGGGGGGGGGGGGGGGGGGGGGGGGGGGGGGGGGGGGGGGGGGGGGGGGFFGGGGGGGGGGGGGGGGFGGGGGGGGGGGGGGGGGGGGGGGGGGFGFGGGGGGGGGGGGGGGCGGGGGFFFFFFFFFF@FBFFFFFFFFFFFFDBDFFF;;FFFFC9ADFF?=8EEFFFEFB6>;66>>B?FFFFFB???:1,58>A98>19611:3:?(.402?:B2
@M04999:289:000000000-L3R54:1:1101:24395:13479 2:N:0:395
AGACTACTCGGGTATCTAATCCTGTTCGCTACCCATGCTTTCGAACCTCAGCGTCAGTTACAGACCAGAGAGCCGCCTTCGCCACTGGTGTTCTTCCATATATCTACGCATTCCACCGCTACACATGGAGTTCCACTCTCCTCTTCTGCACTCAAGAAAAACAGTTTCAGCTGCACTTCCCCGGTTAAGCCGAGGGCTTTCACAGCTGACTTGTTCTCCCGCCTGCGTTCGCTTTACGCCCCATAAATCCGCACAACGCTTCCCACCTACGGATTACCGCGGCTGCTGGCACGTAGTTAGC
+
CCCCCFGGGG7FDC8CC<EEFGGGGGF;@FGGFGAF8C9FFC:<<FG8ECFGGGGGG<FAEGGEFGGFD@CF<EFGGGGGF7FEFCFCCEEFGGGGGDFDFFCF4,E<C=FGFACFGGG@7CDD:F:8AEFGFCEFFF,>,@E;EGFDEFGFGFG8DGDG?EF8==D,:,==FFGFFDFCDDC6CEC,<FGC68>5C*@D4B99;AAA3762*=>C<FFF?>B?29>=(23;21;36(8EF(88@@637331((,43,(,2(,4)4?((.((((-8).(3299;BBFD0(,4:,,,-.<))
@M04999:289:000000000-L3R54:1:1101:4766:13526 2:N:0:395
TGGGACTACAGGGGTATCTAATCCTGTTTGCTCCCCACGCTTTCGCATCTCAGCGTCAGTATCTGTCCAGAAGGCCGCCTTCGCCACCGGTATCCTCCACATCTCTACGCATCTCACCGCTACACGTGGAATTCTACCTTCCTCTACAATACTCTAGTTAACCAGTTTTAAGTGCAATTCCTAGGTTGAGCCCAGGGCTTTCACACCTAACTTAATTATCCGCCTACATGCCCTTTACGCCCAGTCATTCCGATTAACGCTCGCCCCCTCCGTATTACCGCGGCCGCTGGCACGGATTTAC
+
<@C,CFGFFEGGCC@6CCFFFFDCFCFCF@FEFDE:EBB:@BC@CFC7@EFA<FCBCFC@F9<FEFEGGGAC@FGGG7F7=FDGEEEDGGGCB,F@FEGCFFFGF<=FDE@FGCGB?F@@=EGGGGFA:+A,,>@CEF=>DDGGGGAF99AF:D8,@,=,EE23=DDFFGCG=C9E9FFFF?=8B=D?,,5C+DF?C>FC5CFFFF*@5850799F6A+6B4=9)/7B44@)-.5>EE=E298=4;4)19C@2(60?E;>DD(((41-,(,(431,):<?6((((((-((-.)(4((()))
@M04999:289:000000000-L3R54:1:1101:27514:13540 2:N:0:395
TTGACTACCCGGGTATCTAATCCTGTTTGCTCCCCACGCTTTCGCATCTCAGCGTCAGTATCTGTCCAGAAGGCCGCCTTCGCCACCGGTATTCCTCCACATCTCTACGCATTTCACCGCTACACGTGGAATTCTACCTTCCTCTACAATACTCTAGTTAACCAGTTTTAAGTGCAATTCCTAGGTTGAGCCCAGGGCTTTCACACCTAACTTAATTATCCGCCTACATGCCCTTTACGCCCAGTCATTCCGATTAACGCTCGCACCCTCCGTATTACCGCGGCTGCTGGCACGGAGTT
+
CCCCCGGGGGGGGGGGGGGGGGGGGGFGGGGGGGGGGGGGGGFEGGGGGGGGGGGGGGGGGGGGGGGGGGGGGGGGGGGGGGGGGGGGGGGGGGGGGGGGGGGGGGGGGGGGGGGGGGGGGGGGGGGGGGGGCFGGGGGGGGGGGGGGGGGGGGGGGGGGFGGGGGGGGGGGGGGGFGFGGGGGEGGGGGGGGGGGGGGGFFFFFFFFFFDEEF>CFFFFFFF>DFFEFFFF@FFFEFFF=BFF@@FFFFFF6@D6EEF@FFF9>F>BFB?>?:<?A29:>BFFF9BFF>:?<:0((-4
@M04999:289:000000000-L3R54:1:1101:7536:13541 2:N:0:395
GACTACAGGGGTATCTAATCCTGTTTGCTCCCCACGCTTTCGAGCATGAACGTCAGTGTTATCCCAGGAGGCTGCCTTCGCCATCGGTATTCCTCCACATCTCTACGCATTTCACTGCTACACGTGGAATTCTACCTCCCTCTGACACACTCTAGTTAGACAGTTTCAAATGCACGTCCCAAGTTGAGCTCGGGGATTTCACATCTGACTTATCTAACCGTCTGCGCTCGCTTTACGCCCAGTAATTCCGATTAACGCTCGCACCCTACGTATTACCGCGGCTGCTGGCACGTATGTAGCC
+
CCCCCGGGGGGGGGGGGGGGGGGGGGGGG9FFFGGGGGGGGGGGGGGGGGGGGGGGGGGGGGGGGGGGGGGGGGGGGGGGGGGGGGGGGGGGGGGFGGGGGGGGGGGGGGGGGGGGGGGGGGGGGGGGGGGGGGGGGGGGGGGGGGGGFGFGGFDEFFFFGGGGGGGGGGGGFFGGFGFGG8FFGFGGFFGGGGGGGGGFAFFFFFFAECEEFFFFFFFFFFF=EAFADFFFBFFF@DBF0;@FEEEFFF;??;CEDF;?B9BFFFB<31<)6:A>F69((,(,,42,(()44:A(6..)-
@M04999:289:000000000-L3R54:1:1101:25304:13548 2:N:0:395
GGACTACAGGGGTATCTAATCCTGTTCGCTCCCCACGCTTTCGTCCATCAGCGTCAATCGGTATTTAGTAACCTGCCTTCGCAATCGGGGTTCTGTGTAATATCTATGCATTTCACCGCTACACTACACATTCCAGCTACTTCAATACTATTCAAGATTAACAGTATCAACGGCAGTTCTACAGTTAAGCTGCAGGTTTTCACCGCTGACTTATCAACCCGCCTACGGACCCTTTAAACCCAATAAATCCGGATAACGCTCGCATCCTCCGTATTACCGCGGCTGCTGGCACGGAGTTAGC
+
CCCCCGGFGGGGGDGGGGGGGGGGGGGGGGGGGGGGGGGGGGGGGGGGGGGGGGGGGGGGGGGGGGGGGGGGGGGGGGGGGGGGGGGGGGGGGGGGGGGGGGGGGGGGGGGGGGGGGGGGGGGGGGGGGGGGFGFGGGGGGGGGGGGGG8FGGGGEGGGG8,DGGGGGGGGGGGGGFFFGGGGGGGGFGGGGGGGGGGGGFFFF>DEEFBFCFFFFEF4>94@DFFFFFFFFFFFEFFFF@F@@@EEE?@B91874<@@FF9BF?>:>>BFF03>FFFBF>FFFFFFF::?FF;3(4?FA6
@M04999:289:000000000-L3R54:1:1101:10111:13552 2:N:0:395
CAGCGACTACCGGGGTATCTAATCCTGTTCGCTCCCCACGCTTTCGTCCATCAGCGTCAATCGGTATTTAGTAACCTGCCTTCGCAATCGGGGTTCTGTGTAATATCTATGCATTTCACCGCTACACTACACATTCCAGCTACTTCAATACTATTCAAGATTAACAGTATCAACGGCAGTTCTACAGTTAAGCTGCAGGTTTTCACCGCTGACTTATTAACCCGCCTACGGACCCTTTAAACCCAATAAATCCGGATAACGCTCGCATCCTCCGTATTACCGCGGCTGCTGGCACGGAGTT
+
CCCCCGGGGGGGGGGGGGGGGGGGGGGGGGGGGGGGGGGGGGGGGGGGGGGGGGGGGGGGGGGGGGGGGGGGGGGGGGGGGGGGGGGGGGGGGGGGGGGGGGGGFGFGGGGGGGGGGGGGGGGGGGGGGGGGGGGGGGGGGGGGGGGGGGGGGGGGGGGGGGGGGGGGGGGGGGGGFGFGGGGGGGGGGGGGGGGGGFGGFFFFFFFFFFFFFFFFFFFFFFFFFFFFF;;;BFFFFFFFFFFFFFF;EEEFE>0<FFFFFFFFFFBFFFFFFFB:0>DFABBBB>BFFF)3135<063<4
@M04999:289:000000000-L3R54:1:1101:16381:13564 2:N:0:395
AAGGGACTACACGGGTATCTAATCCTGTTTGCTCCCCACGCTTTCGCATCTCAGCGTCAGTATCTGTCCAGAAGGCCGCCTTCGCCACCGGTATTCCTCCACATCTCTACGCATTTCACCGCTACACGTGGAATTCTACCTTCCTCTACAATACTCTAGTTAACCAGTTTTAAGTGCAATTCCTAGGTTGAGCCCAGGGCTTTCACACCTAACTTAATTATCCGCCTACATGCCCTTTACGCCCAGTCATTCCGATTAACGCTCGCACCCTCCGTATTACCGCGGCTGCTGGCACGGAGTT
+
CCCCCGGGGGGGGGGGGGGGGGGGGGGGGGGGGGGGGGGGGGGGGGGGGGGGGGGGGGGGGGGGGGGGGGGGGGGGGGGGGGGGGGGGGGGGGGGGGGGGGGGGGGGGGGGGGGGGGGGGGGGGGGGGGGGGGGGGGGGGGGGGGFGGGGGGGGEGGGGGGGGGGGGGGFGGFGGGFGFGGGGGGFFGGFGGGGGGGGGGFFFFFFFFFFFFBFFFEFFFFEFAFAFFFFFFFFFFFFFFFF@FFFFFFFFFFFFFFFFED@DFBFFFB?F??FBFBFBFF:BF09196?DFB?DF-,(44
@M04999:289:000000000-L3R54:1:1101:23021:13623 2:N:0:395
CTGACTACCCGGGTATCTAATCCTGTTCGCTACCCATGCTTTCGAACCTCAGCGTCAGTTACAGACCAGAGAGCCGCCTTCGCCACTGGTGTTCTTCCATATATCTACGCATTCCACCGCTACACATGGAGTTCCACTCTCCTCTTCTGCACTCAAGAAAAACAGTTTCAGCTGCACTTCCCCGGTTAAGCCGAGGGCTTTCACAGCTGACTTGTTCTCCCGCCTGCGTTCGCTTTACGCCCAATAAATCCGGACAACGCTTGCCACCTACGTATTACCGCGGCTGCTGGCACGTAGTTAC
+
CCCCCGGGGGGGGGGGGGGGGGGGGGGGGGGGGGGGGGGGGGGGGEGGGGGGGGGGGGGGGGGGGGGGGGGGGGGGGGGGGGGGGGGGGGGGGGGGGGGGGGGGGGGGGGGGGGGGGGGGGGGGGGGGGGGGGGGGGGGGGGGGGGGGGGGGGGGGGGGGGGGGGGGGGGGGGGGGFGFGFGGGGGGGGGGGGGGGGGGGFFFFFFFFFFFFFFFFFFFFF>@BFFFFFF@?@FFFECDFFFFF;EF9AA>10097??>B:::?FAFFF2:?FFFFFF217>06>;:F?>?BDBB?169<)
@M04999:289:000000000-L3R54:1:1101:27585:13629 2:N:0:395
TGACTACCGGGGTATCTAATCCTTTTCGCTCCCCACGCTTTCGTCCTTCAGCGTCAATCGGTATTTAGTAACCTGCCTTCGCAATCGGGGTTCTGTGTAATATCTATGCATTTAACCGTTACACTACACATCCCAGTTACTCAAATACTATTAAAGATTAACAGTATCAACGGCAGTTCTACAGTTAAGCTGCAGGTTTTCACCGCTGACTTATTAACCCCCCTACGGACCCTTTAAACCCAATAAATCCGGATAACGCTCGCATCCTCCGTATTACTGTGGCTGCTGACACGGAGTTAGC
+
CCCCCFGGGGGE:;@,6C@EGFC-CFE7;6EFCBEF7CFGFECC@7,,@,@9@B,B8,:CC:,9F9<<CFFFDCEG@EE<,,7+,:FFG7@F,AEFF5?EF9,C9<95,CAF9,@F<+++8BFFF=4=@FF8?,,,,7@ED4,@2@;=,==,,@,6,@,@9,79;9EGGGD@+8?8:+++59B2EEGG,,@7,8<DGGGF+?@***3*-5AE9A6B*+*-*)/(-72@2;978;3><73A22,(/=7CEE9(,(66)((,,4(((4()5263((5)6).).(-(4(.4),,3:449?(.66
@M04999:289:000000000-L3R54:1:1101:5343:13631 2:N:0:395
TGGGACTACACGGGTATCTAATCCTGTTTGCTCCCCACGCTTTCGCATCTCAGCGTCAGTATCTGTCCAGAAGGCCGCCTTCGCCACCGGTATTCCTCCACATCTCTACGCATTTCACCGCTACACGTGGAATTCTACCTTCCTCTACAATACTCCAGATAACCAGTTTTAAGTGCAATTCCCAGGTTGAGCCCGGGGCTTTCACACCTAACTTAATTATCCGCCTACATGCCCTTTACGCCCAGTCATTCCGATCAACGCTCGCACCCTCCGTATTACCGCGGCTGCTGGCACGGAGTTT
+
CCCCCGGGGGGGGGGGGGGGGGGGGGGGGGGGGGGGGGGGGGGGGGGGGGGGGGGGGGGGGGGGGGGGGGGGGGGGGGGGGGGGGGGGGGGGGGGGGGGGGGGGGGGGGGGGGGGGGGGGGGGGGGGGGGGGGFGGGGGGGGGGGGGGGGGGGGGGGGGGGGGGGGFGGGGFGGGGFGFGGGFGGGFGGGGGGGGGGGGGFFFFFFFFFFFFFFFFFFFFFFFFFFFFFEEFFFEFFEFFFFFFFFFFFFFFFDFFF?BB>FBFFFFFFFF?>1(3:BAA?>FFFF>BFFFFB?B40((3-
@M04999:289:000000000-L3R54:1:1101:16486:13632 2:N:0:395
GGACTACTGGGGTATCTAATCCTGTTTGCTCCCCACGCTTTCGCATCTCAGCGTCAGTATCTGTCCAGAAGGCCGCCTTCGCCACCGGTATTCCTCCACATCTCTACGCATTTCACCGCTACACGTGGAATTCTACCTTCCTCTACAATACTCTAGTTAACCAGTTTTAAGTGCAATTCCTAGGTTGAGCCCAGGGCTTTCACACCTAACTTAATTATCCGCCTACATGCCCTTTACGCCCAGTCATTCCGATTAACGCTCGCACCCCCCGTATTACCGCGGCTGCTGGCACGGAGTTAGC
+
CCCCCGGGGGGGGGGGGGGGGGGGGGGGGGGGGGGGGGGGGGGGGGGGGGGGGGGGGGGGGGGGGGGGGGGGGGGGGGGGGGGGGGGGGGGGGGGGGGGGGGGGGGGGGGGGGGGGGGGGGGGGGGGGGGGGGGGGGGGGFGGGGGGGGGGGGGGGGGGGGGGGFGFGGGGGGGGGFGFGGGGGGGGGGGGGGGGGGGGGFFFFFFFFFFFFFFFFFFFEFFFFDFEFE@BBFFFFF?FFFFFEEFFEFFFFFFDEF;;D@96;BFBF>;;<>??AA<3>>>9>>B?7B??<0(76:BAD>
@M04999:289:000000000-L3R54:1:1101:14362:13632 2:N:0:395
TGGGGACTACTAGGGTATCTAATCCTGTTTGCTCCCCACGCTTTCGCATCTCAGCGTCAGTATCTGTCCAGAAGGCCGCCTTCGCCACCGGTATTCCTCCACATCTCTACGCATTTCACCGTTACACGTGGAATTCTACCTTCCTCTACAATACTCTAGTTAACCAGTTTTAAGTGCAATTCCTAGGTTGAGCCCAGGGCTTTCACACCTAACTTAATTATCCGCCTACATGCCCTTTACGCCCAGTAATTCCGATTAACGCTCGCACCCTACGTATTACCGCGGCTGCTGGCACGTAGTT
+
CCCCCGGGGGGGGGGGGGGGGGGGGGGGGGGGGGGGGGGGGGGGGGGGGGGGGGGGGGGGGGGGGGGGGGGGGGGGGGGGGGGGGGGGGGGGGGGGGGGGGGGCGGGGGGGGGGGGGGGGGGGGGGGGGGGGGGGGGGGGGGGGGGFGGGGGGGGGGGGGGGGGGGGGGGGFFCGGBGFGGGGGGFGGGGGGGGGGGG?DFFFFFFFFFBFEFFFFFFFFFCEABAFDFFEFB>BFDEFFDF9=2@@CCC?<CEFFDDCC29@;>>66:?<BFFFFFB249?>BF>9BFFB>B:314:??<
@M04999:289:000000000-L3R54:1:1101:24465:13664 2:N:0:395
GTAGAGACTACTGGGGTATCTAATCCTGTTTGCTCCCCACGCTTTCGCATCTCAGCGTCAGTATCTGTCCAGAAGGCCGCCTTCGCCACCGGTATTCCTCCACATCTCTACGCATTTCACCGCTACACGTGGAATTCTACCTTCCTCTACAATACTCTAGTTAACCAGTTTTAAGTGCAATTCCTAGGTTGAGCCCAGGGCTTTCACACCTAACTTAATTATCCGCCTACATGCCCTTTCCGCCCCGTCATTCCGATTAACGCTCCCACCCTACGTATTACCGCGCCTGCTGGCACCGAGT
+
CCCCCGGGGGGGGGGGGGGGGGGGGGGGGGGGGGGGGGGGGGGGGGGGGEGFGGGGGGGGGGGGGGGGGGGGFCFGFGGGGGGGGGGGGGGGGEGGGGGGGFGGGGGGGGGGG@FGGGGGGGGGGGFGGGG7@FFGGGCFGGGGGGGGGGG?F9DCFG,@DC=FGG8EFGGGFGGDBGF7DFGGGCDDEG6CEGFGFG6C>FFFF+6B=@DFFFFCE>BCFEEFD=AFFF:CF@EBF==+>@D2@(((62(9?E;6<;;EC03<0(,.7<-((.1:4A?2<9?;1(,(4.(.(4()(-(-,
@M04999:289:000000000-L3R54:1:1101:24923:13670 2:N:0:395
GGCCGACTACAGGGGTATCTAATCCTGTTTGCTCCCCACGCTTTCGCATCTCAGCGTCAGTATCTGTCCAGAAGGCCGCCTTCGCCACCGGTATTCCTCCACATCTCTACGCATTTCACCGCTACACGTGGAATTCTACCTTCCTCTACAATACTCCAGCTAACCAGTTTTAAGTGCAGTTCCCAGGTTGAGCCCGGGGCTTTCACACCTAACTTAATTATCCGCCTACATGCCCTTTACGCCCAGTCATTCCGATTAACGCTCGCACCCTCCGTATTACCGCGGCTGCTGGCACGGAGTT
+
CCCCCGGGGGGGGGEFGGGGGGGGGGGGGGGGGGGGGGGGGGGGGDGGGGGGGFGGGGGGGGGGGGGGGGGGGGGGGGGGGGGGGGGGGGGGCFGGGGGFGGGAFEGGGGGGGGGGGFGGGGGGGGGGGFGGCFGGGGGGGGGGGGGGGG8EFFGGGFG,@DEGGGFFG:FGCDDFFFFGGGGGFFCDEC@FFFGDD5DDEFFAFFFFFFFFFFFF:CFCFFE?BF?<F1C<@FF;=3;AFFFFDF;@E3CEC;(312<<(2:BFB>F>F(-40:1<:):2074133488>(:??:60(,,
@M04999:289:000000000-L3R54:1:1101:13621:13677 2:N:0:395
CAGACTACCCGGGTATCTAATCCTGTTCGCTACCCATGCTTTCGAACCTCAGCGTCAGTTACAGACCAGAGAGCCGCCTTCGCCACTGGTGTTCTTCCATATATCTACGCATTCCACCTCTACACATGGAGTTCCACTCTCCTCTTCTGCACTCAAGAAAAACAGTTTCAGCTGCACTTCCCCGGTTAAGCCGAGGGCTTTCACAGCTGACTTGTTCCCCCGCCTGCGTTCTCTTTACGCCCAATAAATCAGGACAACGCTTGCCACCTACGTATTACCGCTGCTGCTGGCAGGTATATGC
+
-C,,86CCFGGGGGDGGG<6,;6E9CEFCE,:F<CCE<FF,CE6,CEF,E@E,:6C,6F,EAE,,C,6EFFFGGG+:+,,C==C::AFGF8645C<FGEFGGCED,@<FC+@:,E9?F,EEGGFG9:,9E,9:EEEE9D>,@EEG,EFFGCGFF?F9====DCFGGGFGFG89@DC0=*=7D6@+3;AFAFFG6CGG7CF4A6BF4A40*-6<9:9*+185(9@2(=97(4(9?<?CE?D@(3,(4))/5)/6,202?(3:<(479?1,((,:2<(:29B((-,45<>:00(((.-)).))
@M04999:289:000000000-L3R54:1:1101:24373:13681 2:N:0:395
TGGGACTACTCGGGTATCTAATCCTGTTTGCTCCCCACGCTTTCGCATCTCAGCGTCAGTATCTGTCCAGAAGGCCGCCTTCGCCACCGGTATTCCTCCACATCTCTACGCATTTCACCGCTACACGTGGAATTCTACCTTCCTCTACAATACTCCAGATAACCAGTTTTAAGTGCAATTCCCAGGTTGAGCCCGGGGCTTTCACACCTAACTTAATTATCCGCCTACATGCCCTTTACGCCCAGTCATTCCGATTAACGCTCGCACCCTCCGTATTACCGCGGCTGCTGGCACGGAGTTC
+
CCCCCGCFGG@FGEFEGGGGGGGGGGGGGDGGGGGGGGGGGGGFFFGEGFGGGGGFGGGGGGGGGGGGFFCFGGGGGGGGGGGGGGGGGGGGGGGGGGGGGFFFGGGGGGDGGGCFGGGGGGGGGGGF@GGFFGGGGGGGGGFGGG8DGDGGGGGFGGFGGGGGGGFFGGGGGGGGFFFFDGGCFCFGGCEFFGGGGDC9FFFFFFFEFBEDFFFFFFFFA?@BDFFBF47>E3@1=CE)61>;@EF@EFFEE?;1??E<FF?(1(,,31(391:07<54:6>9(-2238((4>20(,-8)
@M04999:289:000000000-L3R54:1:1101:13152:13687 2:N:0:395
TACGACTACTGGGGTATCTAATCCTGTTTGCTACCCACGCTTTCGAGCATGAACGTCAGTGTTATCCCAGGAGGCTGCCTTCGCCATCGGTATTCCTCCACATCTCTACGCATTTCACTGCTACACGTGGAATTCTACCTCCCTCTGACACACTCTAGTTAGACAGTTTCAAATGCACGTCCCAAGTTGAGCTCGGGGATTTCACATCTGACTTATCTAACCGTCTGCGTTCGCTTTACGCCCAGTAATTCCGATTAACGCTCGCACCCTACGTATTACCGCGGCTGCTGGCACGTAGTTT
+
CCCCCGGGGGGGGGGGGGGGGGGGGGGGGGGGGGGGGGGGGGGGGGGGGGGGGGGGGGGGGGGGGGGGGGGGGGDGGGFGGGGGGGGGGGGGGGGGGGGGGGGGGGGGGGGGGGGGGGGGGGGGFGGGGGGGGGGGGGGGGGGGGGGGGGGGGGGGGGGGGGGGGGGGGGGGEGGGFGFGGGGGDGFFGGGGGGGGGGGGFFFFFFFFFFFFFFFFFFFEFF=AFBFFFFFFFFFFFCFA9@B7?FEEFEFFF0?DD;CF6<D>91124:(41:<2444<(4((--38>:(6?F:,.1:9)
@M04999:289:000000000-L3R54:1:1101:17514:13703 2:N:0:395
ATGAAGACTACCAGGGTATCTAATCCTGTTCGCTACCCATGCTTTCGAACCGCAGCGTCAGTTACAGACCAGAGAGCCGCCTTCGCCAGTGGTGTTCTATCATATATCTACGCATTCCACCGCTACACATGGAGTTCCCTTCTCTTCTTCTCCACTCAAGAAAAACAGTTGCAGCTGCACTTCCCCGGTTAAGCCGAGTGATTTCACAGCTGTCTTCTTCCCCCGGCTGCCTTCGCTCTCCGCCCAACAAATCCGGACACGGATCGCCACCTACGTCTTACCGCCGCTGATGGAGTGAGGT
+
-@C@C<FGFF,,C,,,,66CFE,E,CF,C,CBF:,+B6EFE8EACEC,ECE++++@+B:6@,C,,CFA,,C8,:6@,A@7F,,=,=,,+BE<F=F:A@,,,,9,4,4C,,5+@F+4CE,4A4CFEGGGGGG8,=@,>=,,4DDD,=EG;4=,,61,66D8,D=@F+,,2,,,,6DE?D*+2+3,33C:3CC,5;4@*<*3++1+=+4B*-:)*3B6*+1*+00(((/6(((7?)/(((/*(,(((/((-23-)((-43(((((-,(,4-((4(,-.(((..86(((-2(().)((,,))(.
@M04999:289:000000000-L3R54:1:1101:1968:13760 2:N:0:395
GGCAGGACTACCCGGGTATCTAATCCTGTTTGCTCCCCACGCTTTCGCATCTCGGCGTCAGTATCTGTCCAGAAGGCCGCCTTCGCCACCGGTATTCCTCCACATCTCTACGCATTTCACCGCTACACGTGGAATTCTACCTTCCTCTACAATACTCTAGTTAACCAGTTTTAAGTGCAATTCCTAGGTTGAGCCCAGGGCTTTCACACCTAACTTAATTATCCGCCTACATGCCCTTTACGCCCAGTCATTCCGATTAACGCTCGCACCCTCCGTATTACCGCTGCTGCTGGCCCGGAGT
+
CCCCCGGGGGGGGGGGGGGGGGGGGGGGGGGGGGGGGGGGGGGGGGGGGGGGGGGGGGGGGGGGGGGGGGGGGGGGGGGGGGGGGGGGGGGGGGGGGGGGGGGGGGGGGGGGGEEGGGGGGGGGGGGGGGGFGGGGGGGGCEGDGGGGGGGGGGGFGGGGGGGGGGGGGGGGGGGGFGFGFFGGGCCFGGFGGGFCCGGC4>4A4AFFFFFFFFFFFFFFFFFFFFD>>BEFFFF3=DFFE;DF9?0;E<ECE?4163;?C?BF?F>9>B(4:?>6?F?ABB?((49??28?(:((,3,((
@M04999:289:000000000-L3R54:1:1101:29286:13764 2:N:0:395
GGACTACAGGGGTATCTAATCCTGTTTGCTCCCCACGCTTTCGCATCTCAGCGTCAGTATCTGTCCAGAAGGCCGCCTTCGCCACCGGTATTCCTCCACATCTCTACGCATTTCACCGCTACACGTGGAATTCTACCTTCCTCTACAATACTCCAGATAACCAGTTTTAAGTGCAATTCCCAGGTTGAGCCCGGGGCTTTCACACCTAACTTAATTATCCGCCTACATGCCCTTTACGCCCAGTCATTCCGATTAACGCTCGCACCCTCCGTATTACCGCGGCTGCTGGCACGGAGTTAGC
+
CCCCCGGGGGGGGGGGGGGGGGGGGGGGGGGGFGGGGGEGGGGGGGGGGGGGGGGGGGGGGGGGGGGGGGGDGGGGGGGGGGGGGGGGGGGGGGGGGGGGGGGGGGGGGGGGGGGGGGGGGGGGGGGGGFGFEGDGGGGGGGGFGGGGGGGGGGGGGGGGGGGGD?FGGF9@EGGGFGFGGGGGGFGDCGGGGGGCGG>FBAFFFEFFFFF?EFFFEFFFBDD=@B=?838@EFFCE?DDFF6@EFF?EFF@FDFFFF>FFFF0>B?1<:(3(8:AAD:BFF619:2)8?2<1((((,.66
@M04999:289:000000000-L3R54:1:1101:22742:13801 2:N:0:395
GACTACACGGGTATCTAATCCTGTTCGCTCCCCACGCTTTCGTCCATCAGCGTCAATCGGTATTTAGTAACCTGCCTTCGCAATCGGGGTTCTGTGTAATATCTATGCATTTCACCGCTACACTACACATTCCAGCTACTTCAATACTATTCAAGATTAACAGTATCAACGGCAGTTCTACAGTTAAGCTGCAGGTTTTCACCGCTGACTTATCAACCCGCCTACGGACCCTTTAAACCCAATAAATCCGGATAACGCTCGCATCCTCCGTATTACCGCGGCTGCTGGCACGGAGTTAGCC
+
CCCCCGGGGGGGGGGGGGGGGGGGGGGGGGGGGGGGGGGGGGGGG:FGGGGGGGGGGGGGGGGGGGGGGGGGGGGGGGGGGGGGGGGGGGGGGGGGGGGGGGGGGGGGGGGGGGGGGGGGGGGGFGGGGGGGGGGGGGGGGGGGGGGGGGGGGGGGGGGGGGGGGGGGGGGEGGGGFGFFGGGGGGGGGGGGGGFGGGGGFFFEFF>BDFFECBCFFFFFFFFFFF@=@@>=BEFFFEFFF@DFFFFFFFFFD?FFFB?D9;BFF?DFF6<??FBFFFF016;BB??:?FFBF>9B8>BF:
@M04999:289:000000000-L3R54:1:1101:18225:13802 2:N:0:395
AAGCGACTACTCGGGTATCTAATCCTGTTTGCTCCCCACGCTTTCGCATCTCAGCGTCAGTATCTGTCCAGAAGGCCGCCTTCGCCACCGGTATTCCTCCACATCTCTACGCATTTCACCGCTACACGTGGAATTCTACCTTCCTCTACAATACTCCAGATAACCAGTTTTAAGTGCAATTCCCAGGTTGAGCCCGGGGCTTTCACACCTAACTTAATTATCCGCCTACATGCCCTTTACGCCCAGTCATTCCGATTAACGCTCGCACCCTCCGTATTACCGCGGCTGCTGGCACGGAGTT
+
CCCCCGGGGGGGGGGFGGGGGGGGGGGGGGGGGGGGGGGGGGGGGGGGGGGGGGGGGGGGGGGGGGGGGGGGGGFGGGGGGGGGGGFGGGGGGGGGGGGGGGGGGGGGGGGGGGGGGGGGGGGGGGGGGGGGGGGEGGGGGGGGGGGGGGGGGGGGGGGGGGGGGFGGDGGGGGGGFGFFGGFGGGGGGGD?CEGGGGGGFFFFFFFFFFFFFFFFFFFEFEF=BDDDFFFFFEFEDFFFFFF6;<@E@EFFF@081:AFF>BFFFFB9?FFFF?FF><<<<>>F;;(8:?7:???(44?7
@M04999:289:000000000-L3R54:1:1101:2821:13804 2:N:0:395
GTGGGGACCACTCGGGTAGCTAATCCTGTTTGCCCCCCACGCTTTCGCATCTCAGCGTCAGTATCTGCCCAGAAGGCCGCCTTCGTCACCGGTCTTCTACCACATCTCTACGCATTTCACCGCTACACGCGTACTTCTACCTTCCTCTTCAATACTCCAGATAATCAGATTGAAGTGCAAGTCCCAGGTTCAGCCCTGGGCCTTCACACCTAACTTAATCATCCGCCTACACGCTCCTTACGCTCAGTCATTCCGACTAACGCTCGCACCCTCCTTCCTACCGCGGCTGCTCGCACGTAGC
+
CCCC<C7C,C,<ECF7CC,8E<,C,,CE6C@,C,CFCC@@@F@@FE@CF@F9@<,:CBF@,EF,@CFC,,CF8,@@?9+>C:,C,,,44,,8=+C<@,,A?FGD8=;,,9,9@+6+9?E9F@E=+@,E++863+8EF;3EDFAF,2EE,9:,,723@E6,E,@A,+@@,5@23,2@926+*5+78,@55,2,=EE*3***/*))2*8+(0(03;A+7:@*+8*/30(6;@;11((/(()166((/1,69).)6-(4((4)(((-((4((,48(4())()-503(-(-9B?))4(3((.4<(
@M04999:289:000000000-L3R54:1:1101:9214:13819 2:N:0:395
CGAAGGACTACCAGGGTATCTAATCCTGTTCGCTACCCATGCTTTCGAACCTCAGCGTCAGTTACAGACCAGAGAGCCGCCTTCGCCACTGGTGTTCCTCCATATATCTACGCATTCCACCGCTACACATGGAGTTCCACTCTCCTCTTCTGCACTCAAGAAAAACAGTTTCAGCTGCACTTCCCCGGTTAAGCCGAGGGCTTTCACAGCTGACTTGTTCTCCCGCCTGCGTTCGCTTTACGCCCAATAAATCCGGACAACGCTTGCCACCTACGTATTACCGCGGCTGCTGGCACGTAGT
+
CCCCCGGGGGGGGGGGGGGGGGGGGGGGGGGGGGGGGGGGGGGGGGGGGGGGGGGGGGGGGGGGGGGGGGGGGGGGGGGGGGGGFGGGGGGGGGGGGGGGGGGGGGGGGGGGGGGGGGGGGGGGGGGGGGGGGGGGGGGGGGGGGGGGGGGGGGGGGGGGGGGGGGGGGGGGGGGGFGFGGGGGGGGGGGGFGGGDDGGGEFFFFFFFFFFFFFFFFFFFFFFFFFFFFF>FFFFFF<DFFFFFFD7@FEEFFFFF0>>F?>>FF608<?6?F?B:)).646((2(4>BFFFF(38?FF:4
@M04999:289:000000000-L3R54:1:1101:22500:13834 2:N:0:395
GGTAAGACTACTGGGGTATCTAATCCTGTTCGCTCCCCACGCTTTCGTCCATCAGCGTCAATCGGTATTTAGTAACCTGCCTTCGCAATCGGGGTTCTGTGTAATATCTATGCATTTCACCGCTACACTACACATTCCAGCTACTTCAATACTATTCAAGATTAACAGTATCAACGGCAGTTCTACAGTTAAGCTGCAGGTTTTCACCGCTGACTTATCAACCCGCCTACGGACCCTTTAAACCCAATAAATCCGGATAACGCTCGCATCCTCCGTATTACCGCGGCTGCTGGCACGGAGT
+
CCCCCGGGGGGGGGGGGGGGGGGGGGGGGGGGGGGGGGGGGGGGGGGGGGGGGGGGGGGGGGGGGGFGGGGGGGGGGGGGGGGGGGGGGGGGGGGGGGGGGGGGGGGGGGGGGGGGGGGGGGGGGGGGGGGGGGGGGGGGGGFFFGGGFFFGGGGGGGGGGFGGGGGGGGGGGGGCBDF>DFFGGGGGGGGGGGGGGGGGFAFFFFFF9ABFFFFFFFFFFFFFFFFFFFD@=@BFFFFFC<;5;?<DF@C??@99@;D;@D9419>FFF?>A:93:(8:A>?09969>FF:??<>?>;B4
@M04999:289:000000000-L3R54:1:1101:21783:13836 2:N:0:395
GGACTACAGGGGTATCTAATCCTGTTTGCTACCCACGCTTTCGAGCATGAACGTCAGTGTTATCCCAGGAGGCTGCCTTCGCCATCGGTATTTCTCCACATCTCTACGCCTTTTACTGCTACACGTGGAATTCTACCTCCCTCTGACACACTCTAGTTTGACAGTTTCAAATGCACGTCCCAAGTTTAGCTCGGGGATTTCACATCTGACTTATCTAACCGGCTGCCCTCGCTTTTCGCCCAGTAATTCCGATTAACGCTCTCACCCCACGTTTTACCGCCGCTGCTGGCCCGTAGTTGCC
+
C9ACBEFGC8FGC,C666C@@FC<;EF<<C<FGGFG+66FF,89CFB,CBFA@CC:BC<<F@6<CFC8DGCGC,,8=5F,9@F,,44C@<?F,EE<F,4?<?,99,;?C+9FF,5CFEEBC9:E=94@:FAF9>,=EDD,CDD8A8F?E8C,63,,7,@=EF8=@C3@C:==,6=,5@D?DGGFCE,,363@EGGGCCFF+++533+;7*0>79+4*?<C5-:=2))/07-9262**/66?(2475)77733<F<EC(2,,()/6=<(((,,((-)).34(4-3(12>0(((((-(,-)..
@M04999:289:000000000-L3R54:1:1101:24985:13861 2:N:0:395
GGGACTACTCGGGTATCTAATCCTGTTTGCTCCCCACGCTTTCGCATCTCAGCGTCAGTATCTGTCCAGAAGGCCGCCTTCGCCACCGGTATTCCTCCACATCTCTACGCATTTCACCGCTACACGTGGAATTCTACCTTCCTCTACAATACTCCAGATAACCAGTTTTAAGTGCAATTCCCAGGTTGAGCCCGGGGCCTTCACACCTAACTTAATTATCCGCCTACATGCCCTTTACGCCCAGTCATTCCGATTAACGCTCGCACCCTCCGTATTACCGCGGCTGCTGGCACGGAGTT
+
[truncated: 28,376,842 more chars]
