# Supplementary material for: Dynamics of the hindgut microbiota of the Japanese honey bees (Apis cerana japonica) throughout the overwintering period
Source: PeerJ. 2025 Oct 13;13:e20050. doi: 10.7717/peerj.20050 (PMC12530201; doi:10.7717/peerj.20050)
Supplement: Supplemental Information 26 [file peerj-13-20050-s026.gz › peerj-13-20050-s026]

@M04999:289:000000000-L3R54:1:1101:8486:1698 1:N:0:395
GATTCCTACGGGGGGCAAGCGTTGTCCGGATTTATTGGGCGTAAAGCGAACGCAGGCGGGAGAACAATTCAGCTTTTAAATCCCTCTTCTTTACCTTTTTTTTTCTTCTTAAACTTTTTTTCTTTTTTGCTTTATTTTATAGTTTTTCTCCATGTGTTTCTTTTGTATTCGTTTTTTTATGTAAGTTCACCTTTTTCTATTTCTTCTCTCTTTTCTTTTACTTTCTCTTTTTTTCTAAATCTTTTTTATCTATCTTTATTATTTTCCCCTTTATTCTATGATCTTTTTATCACTCTTCTGT
+
-ACCCGGGGGGGGGGGGGGGGGGGGGGGGGGGGGGGGGGGGGGGGGGCDEGGEDC>@B7++++,:,,,<3,,,>,<,,,,,,,3>,,,,<>,,33,,,,,**4*,,,2<,,,,2<,<<<CC:<C,,,2*,,,,,,,,++,++3+++*03+0+3+3+<**0++3++*+3+2*3***1*2*<+++++++0+++++3++0+++++++++30<0<++3+<+<++2<++++*2+***/92*****2*1***0)*0********19***0*/**()(.)*0**)*)).))))))()))-))).-4))
@M04999:289:000000000-L3R54:1:1101:10364:1735 1:N:0:395
TGCCTACGGGAGGCTGCAGTGAGGAATATTGGACAATGGGTGAGAGCCTGATCCAGCCATCCCGCGTTAATTACTACATCCCTTTTTTTTTTAATCTTCTTTTTTTTTTTTATAAACCACATTACTCGTTTTTTTCTGTAGTTTCCTTTCGAATAAGCATCTTCTAACTCCTTTCCTTCAGCCTCTTTAATTCTTATGATTCTTTCGTTATCCTTTTTTATTTTTTTTATTTTTTCCGTATTCTGTTTTTTTATTCATCTTTTATAACCTTCAGCTTTACTTTTTTACTTCCGTTTTTACT
+
-ACCCGGGGGGGGGGGGGGGGGGGGGGGGGGGGGGGGGGGGGGGGGGGGGGGGFFGDF8F@<C:@:@+,,,,,6,,6,,,,6C,:,,+8@FF,,,5<A,BEFE,C+@++++,<,,,5,,3,:A,3,8+B++8+5>,@,,,,,:,,,,7,,**,7*,,,,7,,,27,,3>22,5,,,,,7,,62,4,,6,,6,6,,,,,,4,2,,++*39*83++++5<>*=@+++29>****+*2*0*9***/***1@))0)**9******1******(1)()**07)*-6)6))(().)))(.4((-().
@M04999:289:000000000-L3R54:1:1101:8322:1794 1:N:0:395
TAACCTACGGGGGGCTGCAGTGGGGAATATTGCACAATGGGGGGAACCCTGATGCAGCCATGCCGCTTTTTTGAATAAGTCTTTCTTTTTTTAAATTTCTTTTTTTATTGAGTAATTTTTTTTTTTGAAATTTTCTTTCATTTTTCTTTTTCTACTTATTAACCACCGTCTACCTCCTTTCCAGCACCCTCGTTATTCCTTAGTTTTCTTCCTTTATTCGTATTTATTTTCCTTAATGTTCTTTTTTTCGTTTATTTAATTTTGTTGTTCAATCCCCTGGCTCACCCTGTTAATTTCTCTT
+
@@CCCGGGGGGGGGCCDC<EFGGGGGCCFGGGGGGGGDGGGGGDFGGG:EF8D;;FFFF,3,>B*<*C+<,=1+,,,,,,,,<<8,,,>F7<+,,,3,,3<<,,*1*,2,,0,,,,3:,<*:*:*:**,,,0<,0,3++,+<@++0+39++03+0+,++++++2+/;**11*++0+1*<+00+++**1**/**;**3+3+3+++0<+3+++++<C7700*0**33+*2+***+2+**0**2*7*9*))))))9)*17***18**07)8,*)))*./0()((,))),(-()).).)-.)-64
@M04999:289:000000000-L3R54:1:1101:10652:1849 1:N:0:395
CCTACGGGGGGCAGCAGTAGGGAATCTTCCACAATGGACGCAAGTCTGATGGAGCAACGCCGCGTGAGTGAAGAAGGTTTTCGGATCGTAAAGCTCTGTTGTTGGTGAAGAAGGATAGGGATAGTAACTGATTCTTATTTGACTTTAATCAACCAGAAATTCACGGCTAACTACGTTCCAGCAGCCTCTGTAATACGTATTTTTCAATCTTTTTCCGGTTTTATTTGTCTTAAAGCGAACGCAGGCGTGATAACAAGTCATCTGTGAATGCCCTCGGCTTTACCGTTTATGTGCATCTGA
+
CCCCCGGGGGGGGGGGGGGGGGGGGGGGGGGGGGGGGGGGGGGGGGGGGGGGGGGGGGGGGGGGGG7:B=,@9,,,,@BCFA+++8:7D,,*,8@:F9@F9FE,,>*,,,,,,,,8,,,,,8,,@@;@F9,8@;CC;FFG9,2,,7,,722,<<:**+,,7,,7**4B7<:A+0*2**0+03;*;1*0++3++3+0/<9++<++++++3+2<+A++*/*2>E7?C+**3*2*+*02/*/))/))))))).)*2***096**/2*1***)*.),65)),76()--((((().6)))--.))
@M04999:289:000000000-L3R54:1:1101:17968:1852 1:N:0:395
CCTACGGGCGGCTGCAGTGGGGAATATTGCACAATGGGGGAAACCCTGATGCAGCCATGCCGCGTGTATGAAGAAGGCCTTCTGTTTGTAAAGTACTTTCGGTAATGTGGAAGGTGGTGTATCTAATAGTTGCATCAATTGACGTTAATTACAGAAGAAGCACCGGCTAACTCCGTGCCAGCAGCCGCGGTAATACGGCGGTTGCTATCGTTAATCGGAATGACTGGTCGTATTGTGCATGTAGGCGTATAATTAATTTAGTTGTGAAAGCCCCGGCCTCTACCTTTGATTTGCACTTAA
+
CCCCCDEEGGGGGGGGGFFGGGFGGGGGGGGGGGGGGGGGGGGGFGGGCFGFGGGGGGGGDECCGEF8F,99E9,,,,=EE=,,,CF<B,,,,C,BDFEAC+8,+B,,5,,,4+B,+8+:,C@E9,B?<?B,,,:,,,EF9,?+@=,+C=,@B9,,>,,,,,83++3@*,@B,3*6**6;,*:,D:*1**4*6@;B******3**+++3*;@**<?*/**:++0<+**3)9***+0*0*:::****).)0)*?@***188*/211)**)*((-.)))-03(--.3))))).6))))64))
@M04999:289:000000000-L3R54:1:1101:10181:1877 1:N:0:395
CCTACGGGTGGCAGCAGTGAGGAATATTGGACAATGGGTGAGAGCCTGATCCAGCCATCCCGCGTGAAGGACGACAGCCCTATTTGTTTTATACTTCTTTTGTATTTGAATAAACCACATTACGCGTAATGTTCTTAAGGTACCATACGTATAAGCATCTGCTAACTCCGTTCCTTCAGCCGCGGTAATACTGATGATGCTATCTTTATCCGGATTTATTGGGTTTATAGGGTCCGTAGGCGGGTTTATATGTCATCTGTTAAAACCTGCAGCTTAACTGTTGAACTTCCGTTTTTACTGT
+
@CCCCGGGGGGGGGGDF-CFFGGGFGFG9A@FGGGFFFGGFGDGGGC<EFFGG<FCGGGGCEG@FC7,<,,9++::@,9?C,C,,,CEGF9,,5CEEDCFG9F,C,,,<,A,,?<,8A,BF,9+B+CF:F,:@@?,,,7,C,,,,7,,,,5A,,:?F5,,,,9,,A=FD7@833,,,,,8>+8>84**5,5,7,,,,5,5,,,4,6>,=72***45C,4==,,=EE4+,++*4**11/*/*)))09)09***2**/1**9***/**.7(),..7/**./)6)))))6)6-344((-.4:)6
@M04999:289:000000000-L3R54:1:1101:13814:1892 1:N:0:395
AGTTTCCTACGGGTGGCTGCAGTAGGGAATCTTCCACAATGGACGCAAGTCTGATGGAGCAACGCCACGTGAGTGAAGAAGGTTTTCGGATCGTAAAGCTCTGTTGTTGGTGAAGAAGTATAGGGGTAGTAACTGATTCTTATTTTACGGTAATCAACCAGAAAGTCACGGCTAACTACGTGCCATCAGCCTCGGTAATACGTATTGTGCGTTCGTTAATCGGAATGTCTTGTCGTAAAGGTCATTTAGGCGGATAATTAAGTTAGTTGTTAAAGCCCCGTGCTCAACCTGGGAATTGCAC
+
CCCCCGGGGGGGGGGGGGGGGGGGGGGGGGGGGFGGGGGGGGGGGGGGGGGGGGGGGGGGGGGGGGCFCGC8,E,,6,,,,,:CFGA7+,B=:E,,,9,CCE?EECFGC,=+,9,,,:,,<,,,:+CECF,,CE<,CFDFG9F?F,,54+A<+FB<<3A+,,,,69A9>:++@+,8>,@+D8F8E,8,,33,8**@,*E,5*,,,,,7,5***4*=D:*B9/***=*+4=++,04:45*+08;*;+;+:))))):)+;9***21**/9)9())0*172)-((-3:)),28<((((.:244)
@M04999:289:000000000-L3R54:1:1101:17768:1914 1:N:0:395
GTCCCCTACGGGAGGCTGCAGTGGGGAATATTGCACAATGGGGGAAACCCTGATGCAGCCATGCCGCGTGTATGAAGAAGGCCTTCGGGTTGTAAAGTACTTTCGGTAATGAGGAAGGTGGTGTATCTAATAGGTGCATCAATTTACGTTAATTACAGAAGAAGCACCGGCTAACTCCGTGCCAGCAGCCGCGGTAATACGGAGGTTGCGAGCGTTAATCGGAATGACTGTGCTTAAAGGGCATGTAGTCGGATAATTAAGTTATGTTTGAAAGCCCTGGGCTCAACCTAGTAATTGCACT
+
CCCCCGGGGGGGGGGGGGGGGGGGGGGGGGGGGGGGGGGGGGGGGGGGGGGGGGGGGGGGGGGGGGGGGGGGGFA<<<<E8EEGGG@::FF+C<<C?F9FGGGFC+F8:FC99FC,<7E?<F7FEGGGGCF9<,E,EDFFGCGF,,@+DFFCGGGGG,,,,,,3>FEG@7BC+:3@=@@EEGGFFB7,3>*1>8C@CGFC5****1=8::*//8CG5>FFC555C?C:E7**2*<:7>*:35)C4C*4*0)75>B4@FF?=BFF*/9*65:2)1.7:?42(3:2<)42:(5).)6644249
@M04999:289:000000000-L3R54:1:1101:18568:1928 1:N:0:395
GGACCTACGGGCGGCAGCAGTGGGGAATATTGCACAATGGGGGAAACCCTGATGCAGCCATGCCGCGTGTATGAAGAAGGCCTTCGGGTTGTAAAGTACTTTCGGTAATGAGGAAGGTTGTGTATCTAATATGTGCATCAATTTTCGTTTATTACAGCAGAAGCACCGGCTAACTCCGTGCCAGCAGCCGCTGTAATACCGATGGTTCGAGCGTTAATCGGAATGACTGTGCGTAAAGGGCATGTAGGCGGATTATTAAGTTTGGTTTTAAATCCCTGGGCTCCACCTATGAATTTCACTT
+
-@CCCGGGGGGGGGGGGGGGGGGGGGGGGGGGDGGGGGGGGCGGGGGDGGGGGGFGGGGEGGGGGGGGGGGGGG9FFC8<44BFF<:>EC+C?9?EB,AFGG<:+B<+B,<,=<D,3B,,BBFCGFGAFF,,,C,,,C>,7FF9,,+:@+@FC@ACC,:,,3,5@CC*:B>*,27,,*6*>BEEF,,4,*1*=E9BF@?,3*31*?+A**0/*3=*/=@***2:++*:+**2*1**90**1155=:**/0))9)*1@**19B**)005(*.))0006)),(.,(.(4:7)-))6>)5)6::
@M04999:289:000000000-L3R54:1:1101:19945:1930 1:N:0:395
GCCTACGGGGGGCTGCAGTGGGGAATATTGCACAATGGGGGGAACCCTGATGCAGCCATGCCGCGTGTATGAAGAAGGCCTTCGGGTTGTAAAGTACTTTCGGTAATGAGGAAGGTGGTGTATCGAATAGGTGCATCAATTGACGTTAATTACAGAAGAAGCACCGGCTAACTCCGTTCCAGCAGCCGCGGTAATACGGAGGGTGCGAGCGTTAATCGGAATGACTGGGCGTAAAGGGCATGTAGGCGGATAATTAAGTTAGTTGTGAAAGCCCCGGGCTCAACCTGTGAACTTCACTTA
+
CCCCCGGGGGGGGGGGGGGGGGGGGGGGGGGGGGGGGGGGGGGGGGGGGGGGGGGGGGGGGGGGGGGGGGFGGGFCCFGEFGGC7EGG@FC9B@EFGGGGGGDGC>CF7CF,CFEFGFEFGCEGCCFGFFCC@8,@CCEGGGG<8?F6*<EGFGGFG6++8<@CFECEGG?<<CC*A+;@FFGGGFE888*::5EFFCE*:8*;88?5=C5EE55FEC*55A67:E>4*159**/2><5CG*9*0*9)5)8:CBF46=FB=4*=*95*)/)23<57)35232)4:B7)5)622-5).6<9
@M04999:289:000000000-L3R54:1:1101:22233:1956 1:N:0:395
CTACGGGGGGCTGCAGTGAGGAATATTGGACAATGGGTGAGAGCCTGATCCAGCCATCCCGCATGAAGGACGACAGCCCTATGGGTTTTAAACTTCTTTTGTATGGGAATAAACCACATTACGCGTAATGTTCTGAAGGTACCATACGAATAAGCATCGGCTAACTCCGTGCCAGCAGCCGCGGTAATACGGAGGATGCGAGCGTTATCCGGATTTATTGGGTTTAAAGGGTCCGTAGGCGGGTTGATAAGTCAGCGGTGAAAACCTGCAGCTTAACTGTAGAACTGCCGTTGATACTGTT
+
CCCCCGGGGGGGGGGGGGGGGGGGGGGGGGGGGGGGGGGGGGGGGGGGGGGGGGGGGGGGGGGGGGGGGGGGGGGGGGGGGFFGGGGGGGDFGGGGGGGGGGFGGGGGGGGGGGGGGGGGGGGGGGGGGFGGGG@@FGFGGGGCF9FCC7FFGFGGGF<@BF7CGGGGDGGCB:B5:6EFGGGGG58CCC8*CGGGGGGDCEECEGGGGGECEEEG7EGCG=EGGC77C75CC9EGGDDGDGFGFG?F4=?FFFBFE>EFFF77F7FF?@0?:F4@=AFD<B99<<<?7(:B<:AA4<<AA
@M04999:289:000000000-L3R54:1:1101:8944:1979 1:N:0:395
AACACCTACGGGAGGCTGCAGTGGGGAATATTGCACAATGGGGGGAACCCTGATGCAGCCATGCCGCGTGTATGAAGAAGGCCTTCGGGTTGTAAAGTACTTTCGGTAGTGAGGAAGTTGTGTGTATGAAAAGTGCATGCAATTGACGTTAGCTACAGAAGAAGCACCGGCTAACTCCGTGCCAGCAGCCGCGGTAATACGGAGGGTGCGAGCGTTAATCGGAATGACTTGGCGTAAAGGGCATGTAGGCGGATAATTAAGTTAGGTGTGAAAGCCCCGGGCTCAACCTGGGAATTGCACT
+
CCCCCGGGGGGGGGGGGGGGGGGGGGGGGGGGGGGGGGGGGGGGGGGGGGGGGGGGGGGGGGGGGGGGGGGGGGGGGGGGGGGGGGGGGGGGGGDFGGFGGGGGGGGGGGGCFG@FFFGFGGGGGGGGGGCAFGF;FGGGGGGE<9>:FCFEGGGGGD9<:AFCGGGGGEEG7:<<CCEGGG>FFGFCFC8*:CEDGGGF8C>EEEGGGD=CEGGGGGGGGCCEGFF:A*0>67/9DGFFGGFFFFFF*=355@BBFF4@BFGF44==A5><A=FFFB36>BF:?<<1:0:?F7?>7<>?9
@M04999:289:000000000-L3R54:1:1101:19202:1993 1:N:0:395
TGTCCTACGGGGGGCAGCAGTGGGGAATATTGCACAATGGGCGAAAGCCTGATGCAGCGACGCCGCGTGCGGGGTGACGGCCTTCGGGTTGTAAACCGCTTTTGATTGGGAGCAAGCGAGAGTGAGTGTACCTTTCGAATAAGCACCGGCTAACTACGTGCCAGCAGCCGCGGTAATACGTAGGGTGCAAGCGTTATCCGGATTTATTGGGCGTAAAGAGCTCGTAGGCGGTTCGTCGCGTCTGGTGTGAAAGTCCATCGCTTAACTGTGGATCTGCGCCGGGTACGGGCGGACTTGAGTT
+
CCCCCGGGGGGGGGGGGGGGGGGGGGGGGGGGGGGGGGGGGGGGGGDGGGGGGGGGGGGGGGGGGGGGGGGGGGGGGGGGGGGGGGFGGGGGGGGGGGGGGGGGEGGGFF7FGGGGGECECEGGFGGGGG?FGGGGGGGGGGGGCC@*::EGGGGGG*C*;C7<FGFFGGG5*:?*<+<8<FGGGC8869+1AEEEGGG>C>:CF+CF995:?E5=EE7*:EGEGEC*C))>CDGGGDGCGCDC):5F)764CFF?BFFEFFDB*9**6*4<<@49F9EF010993:02(4(49>).).:)
@M04999:289:000000000-L3R54:1:1101:18380:2037 1:N:0:395
CCTACGGGTGGCTGCAGTGGGGAATTTTGGACAATGGGGGGAACCCTGATCCAGCCATGCCGCGTGTCTGAAGAAGGCCTTCGGGTTGTAAAGGACTTTTGTTCGGGAAGAAAAGCCGGGTGCTAATACCACCTGGTGCTGACGGTACCTAAAGAATAATCACCGGCTAACTACGTGCCAGCAGCCGCGGTAATACGGACGATGCGAGCGTTATCCGGTTTTATTTGGGTTAATGGGTCCGTAGGCGGGTTGATAAGTCAGCGGTCAAAACCGGCAGCTTCACTGTAGAACTGCCGTTGAT
+
CC@CCC76:@@F<@-CCF99FE76CE<;EC<CCCCF8<,@B=?<AF==?E?FGEF+=EDFGGC+6@8,@FEGGGGF<,,,,333+,BFG<@<3FGBF<C,@@<,@FG:*@:>F::>F@::FFDF@;C@FGGFCFFGGGC,?::*4<*=2<F<<FFFC,222<F+*1:*/A02<+1;8;;<::@G6;EEC::**+0+;ED*/**/****:?/**A9CG5**2:+0<0:*/9**0*<7500*9CFD3*0<3D>>4*6*7B4@4))5<)76)92((.7>)().)))6).-).-.6))81,18:.
@M04999:289:000000000-L3R54:1:1101:17677:2140 1:N:0:395
GTCCTACGGGGGGCTGCAGTGGGGAATATTGCACAATGGGGGGAACCCTGATGCAGCCATGCCGCGTGTATGAAGAAGGCCTTCGGGTTGTAAAGTACTTTCGGTAGTGAGGAAGTTGTGTGTATGAAAAGTGCATGCAGTTGACGTTAGCTACAGAAGAAGCACCGGCTAACTCCGTGCCAGCAGCCGCGGTAATACGGAGGGTGCGAGCGTTAATCGGAATGACTGGGCGTAAAGGGCATGTAGGCGGATAATTAAGTTAGGTGTGAAAGCCCCGGGCTCAACCTGGGAATTGCACTT
+
CCCCCGGGGGGGGGGGGGGGGGGGGGGGGGGGGGGGGGGGGGGGGGGGGGGGGGGGGGGGGGGGGGGGGGGGGGGGGGGGGGGGGGGGGGGGGGGGGGGGGGGGGGGGGGGGGGGFGGGGGGGGGGGGGGGGGGGGGGGGGGGGGGGGGGGGGGGGGGGGGGGGGGGGGGGGGGGGGGGGGGGGGGGGGGGGGGGGGGGDGGGGCGGGGEGGEGGGGGGGGGGGGGGGGGGGGGGGGGGDF5FGFGFFFFFFGFFFFBFFFFFFFFBDFFAFFFFFFFE>BFBBBFBFFFB?F?FFFFBF
@M04999:289:000000000-L3R54:1:1101:21791:2146 1:N:0:395
AGATCCTACGGGTGGCAGCAGTGAGGAATATTGGACAATGGGTGAGAGCCTGATCCAGCCATCCCGCGTGAAGTACTACAGCCCTATGGGTTTTAAACTTCTTTTGTATGGGAATAAACCACATTACGCGTAATGTTCTGAAGGTACCATACGAATTAGCATCGGCTAACTCCGTGCCAGCAGCCGCGGTAATACGGAGGATGCGATCTTTATCCGGATTTATTGGGTTTAAAGGGTCCGTAGGCGTGTTGATAAGTCAGCGGTGAAAACCTGCAGCTTAACTGTAGAACTGCCGTTGAT
+
CCCCCGGGGGGDGC@-C@FCFGF<E@FEFFGE,F@FEC9FFG<F@FE@FG<EFAFFGGG@CF<@FDGC@@CFC69E,9<@CF,CC,FGGCFG?CF8EE?,C,<CC,:CFEGC@E<E5C?,9BF?,,C@CFFFCGGFF9A??F<,EFFG<F<FE@@,+C=<A?<+3C:>@:;F,6@+:7,@+@DGGC8C8CE7@@BD*8*41248:5*=,,>CF;9*:*:><+CF+<F<5*;+9@CD5*9<*/8<A5)8@)0*:676/*9@4)7)))9/-5::(.))02=4)<BB9))--)).)(,481(6
@M04999:289:000000000-L3R54:1:1101:23954:2168 1:N:0:395
GGGGCCTACGGGTGGCTGCAGTGGGGAATATTGCACAATGGGGGAAACCCTGATGCAGCCATGCCGCGTGTATGAAGAAGGCCTTCGGGTTGTAAAGTACTTTCGGTAATGAGGAAGGTGGTGTATCTAATAGGTGCATCAATTGACGTTAATTACAGAAGAAGCACCGGCTAACTCCGTGCCAGCAGCCGCGGTAATACGGAGGGTGCGAGCGTTAATCGGAATGACTGGGCGTAAAGGGCATGTAGGCGGATAATTAAGTTAGGTGTGAAAGCCCCGGGCTCAACCTGGGAATTGCACT
+
CCCCCGGGGGGGGGGGGGGGGGGGGGGGGGGGGGGGGGGGGGGGGGGGGGGGGGGGGGGGGGGGGGGGGGGGGGGGGGGGGGGGGGGGGGGGGGGGGGGGGGGGGGGGGGGGGGGGGGGGGGGGGGGGGGGGGGGDGGGGGGGGGGGGGGGGGGGGGGGGGGGGGGGGGGGGGGGGGGGGGGGGGGGGGGGGGGGGGGGGGEGGGGGGGGGGGGGGGGGGGGGDFGGGFGGGGGE5CGGGGGFGFGFFFFFFGFFFFFFF*9C??FFFFDFDFF@F>:BFFFFF??BFFFFF70:B?FB<)
@M04999:289:000000000-L3R54:1:1101:19807:2232 1:N:0:395
TCCTACGGGAGGCTGCAGTGAGGAATATTGGACAATGGGTGAGAGCCTGATCCAGCCATCCCGCGTGAAGGACGACAGCCCTATGGGTTTTAAACTTCTTTTGTATGGGAATAAACCACATTACGCGTAATGTTCTGAAGGTACCATACGAATAAGCATCGGCTAACTCCGTGCCAGCAGCCGCGGTAATACGGAGGATGCGAGCGTTATCCGGATTTATTGGGTTTAAAGGGTCCGTAGGCGGGTTAATAAGTCAGCGGTGAAAACCTGCAGCTTAACTGTAGAACTGCCGTTGATACTG
+
CCCCCGGGGDGG@F@CFGGGGGGGGGGGGGGGGGGFGGFEFGGGEGGGGCEGFGCGGFGGGGGGGGGGGGGGGGGGGEGGGGGGGGGGGGGGGGGGFFFGGGGAFFGGGGGGGGGFGGGGGGGGGGGG7FFGGGGGGGGGGGGGGGGFGGGGGGGGGGFDGGGGGGGFGGGGGGGGFFGGGGGGGGGGGGFGGGEGGGGFFGEEEEGGG*>AED:E;C9+CC?EEG:FGFGGCCGGG<FGGGFG@5<>F?FFG*9@F?>><:CFFFFFFFB<:FFF=AFFFFFFFFFFFF013:6?A5)))
@M04999:289:000000000-L3R54:1:1101:17262:2281 1:N:0:395
CCTACGGGGGGCTGCAGTGAGGAATATTGGACAATGGGTGAGAGCCTGATCCAGCCATCCCGCGTGAAGGACGACAGCCCTATGGGTTTTAAACTTCTTTTGTATGGGAATAAACCACATTACGCGTAATGTTCTGAAGGTACCATACGAATAAGCATCGGCTAACTCCGTGCCAGCAGCCGCGGTAATACGGAGGATGCGAGCGTTATCCGGATTTATTGGGTTTAAAGGGTCCGTAGGCGGGTTGATAAGTCAGCGGTGAAAACCTGCAGCTTAACTGTAGAACTGCCGTTGATACTGT
+
CCCCCGGGGGGGGGGGGGGGGGGGGGGGGGGGGGGGGGGGGGGGGGGGGGGGGGGGGGGGGGGGGGGGGGGGGGGGGGGGGGGGGGGGGGGGGGGGGGGGGGGGGGGGGGGGGGGGGGGGGGGGGGGGGGGGGGGGGGGGGGGGGGGGGGGGGGGGGGGGGGGGGGGGGGGGGGGGGGGGGGGGGGGDFFGGGGGGGFGGGGGGGGGGGGGGGGGEFGGGGGGGGGGGGGGGGGGGGGGGGGFGFGFFFFFFGFFFFDFFFFGFFFFFFFFFFFFFFFFFFFFFFFFFFFFBFFBAFFFF9
@M04999:289:000000000-L3R54:1:1101:21666:2297 1:N:0:395
ATGTCCTACGGGGGGCTGCAGTGGGGAATTTTGGACAATGGGGGGAACCCTGATCCAGCCATGCCGCGTGTCTGAAGAAGGCCTTCGGGTTGTAAAGGACTTTTGTTAGGGAAGAAAAGCCGGGTGCTAATACCACCTGGTGCTGACGGTACCTAAAGAATAAGCACCGGCTAACTACGTGCCAGCAGCCGCGGTAATACGTAGGGTGCGAGCGTTAATCGGAATTACTGGGCGTAAAGCGAGCGCAGACGGTTAGATAAGTCAGATGTGAAATCCCCGAGCTCAACTTGGGACGTGCATT
+
CCCCCGGGGGGGGGGGGGGGGGGGGGGGGGGGGGGGGGGGGGGGGGGGGGGGGGGGGGGGGGGGGGGGGGGGGGGGGGGGGGGGGGGGGFGGGGGGGGGGGGFGGGGGGGGGGGGGGGGGGGGGGGGGGGGGGGGGGGGGGGGGGGGGGGG>FGGGGGGGGGGGGGGGGGGGGGGGGGGGGGGGGGGGGGGGGGGGGGGGGFGFGGGGGGGGGECCGGGGGGGGGFGGGGCDFGEGGFGGGGFGFGFFF>EF7@>FFFFFFFGFFFFFBFFFFFFF??F;FBF7?><ABF:08:>0:?FF<
@M04999:289:000000000-L3R54:1:1101:6925:2338 1:N:0:395
CACGGGGGGCTGCAGTGGGGAATATTGCACAATGGGGGAAACCCTGATGCAGCCATGCCGCGTGTATGAAGAAGGCCTTCGGGTTGTAAAGTACTTTCGGTAATGAGGAAGGTGGTGTATCTAATAGGTGCATCAATCGACGTTAATTACAGAAGAAGCACCGGCTAACTCCGTGCCAGCAGCCGCGGTAATACGGAGGGTGCGAGCGTTAATCGGAATGACTGGGCGTAAAGGGCATGTAGGCGGATAATTAAGTTAGGTGTGAAAGCCCTGGGCTCAACCTAGGAATTGCACTTAAAAC
+
CCCCCGGGGGGGGGGGGGGGGGGGGGGGGGGGGGGGGGGGGGGGGGGGGGGGGGGGGGGGGGGGGGGGGGGGGGGGGGGGGGGGGGGGGGGGGGGGGGGGGGGGGGGGGGGGGGGGGGGGGGGGGGGGGGGGGGGGGGGGGGGGGGGGGGGGGGGGGGGGGGGGGGGGGGGGGGGGGGGGGGGGGGGGGGGGGGGGGGGEGGGGGGGGGGGGGGGGGGGGGGGGGGGGGGGGGGGGGGGGGGFGFGFFFFFFGFFFFFFFFFGFFFFFF:?BFF>FF?FBBFFFFF2<?>>A<7ABAFFF)
@M04999:289:000000000-L3R54:1:1101:9396:2355 1:N:0:395
CAGCCTACGGGTGGCTGCAGTGGGGAATATTGCACAATGGGGGAAACCCTGATGCAGCCATGCCGCGTGTATGAAGAAGGCCTTCGGGTTGTAAAGTACTTTCGGTAGTGAGGAAGTTGTGTGTATGAAAAGTGCTTGCAGTTGACGTTAGCTACAGAAGAAGCACCGGCTAACTCCGTGCCAGCAGCCGCGGTAATACGGAGGGTGCGAGCGTTAATCGGAATGACTGGGCGTAAAGGGCATGTAGGCGGATAATTAAGTTAGGTGTGAAAGCCCCGGGCTCAACCTGGGAATTGCACTT
+
CCCCCGGGGGGGGGGGGGGGGGGGGGGGGGGGGGGGGGGGGGGGGGGGGGGGGGGGGGGGGGGGGGGGGGGGGGGGGGGGGGGGGGEGGGGGGGGGGGGGGGGGGGGGGGGGGGGGFGGGGGGGGFGGGGGGGGGGFGGGGGGGGGGGGGGGGGGGGGGGGGGGGGFGGGGGGGGGGGGGGGGGGGGGGGGCEGGGGGGGGGGGGGGGGGGGGGGGGGGGGGGGGGGGGDGGGDEGGGGGGGFGFFFFFFFFGFFBFFFFFFGFFFFFFFFFBFFFFFEFF;?FFFFFFFFBF<4<AAFA8
@M04999:289:000000000-L3R54:1:1101:10722:2401 1:N:0:395
TGCCTACGGGAGGCTGCAGTGGGGAATTTTGGACAATGGGGGGAACCCTGATCCAGCCATGCCGCGTGTCTGAAGAAGGCCTTCGGGTTGTAAAGGACTTTTGTTAGGGAAGAAAAGCCGGGTGCTAATACCACCTGGTGCTGACGGTACCTAAAGAATAAGCACCGGCTAACTACGTGCCAGCAGCCGCGGTAATACGTAGGGTGCGAGCGTTAATCGGAATTACTGGGCGTAAAGCGAGCGCAGACGGTTAGATAAGTCAGATGTGAAATCCCCGAGCTCAACTGGGGACGTGCAGTTG
+
CCCCCGGGGGGGGGGGGGGGGGGGGGGGGGGGGGGGGGGGGGGGGGGGGGGGGGGGGGGGGGGGGGFGGGGGGGGGGGGGFCFGGGGGGGGGGGGGGGGGGCGGFGFGGGGEGGGGGGGGGGGGGGGCFGGFFGCGFGEGCCCC,<CBFCCEGGDFGGGFFF?FECE<FDEFGFFCECDEE:<@8:ECEDGCGEE7CEG:3CEG8*8?E===E5C5EGG*A=FGG?>F?CDGGDG5FGDC<DEGBDEFFDBE:>@BFFFF*@CFF4@FAF4<BFF;72<;0)571<(,47<BF1:03)9))
@M04999:289:000000000-L3R54:1:1101:17254:2419 1:N:0:395
AGCCTACGGGGGGCTGCAGTGGGGAATTTTGGACAATGGGGGGAACCCTGATCCAGCCATGCCGCGTGTCTGAAGAAGGCCTTCGGGTTGTAAAGGACTTTTGTTAGGGAAGAAAAGCCGGGTGCTAATACCACCTGGTGCTGACGGTACCTAAAGAATAAGCACCGGCTAACTACGTGCCAGCAGCCGCGGTAATACGTAGGGTGCGAGCGTTAATCGGAATTACTGGGCGTAAAGCGAGCGCAGACGGTTAGATAAGTCAGATGTGAAATCCCCGAGCTCAACTTGGGACGTGCATTTG
+
CCCCCGGGGGGGGGGGGGGGGGGGGGGGGGGGGGGGGGGGGGGGGGGGGGGGGGGGGGGGGGGGGGGGGGGGGGGGGGGGGGGGGGGGGGGGGGGGGGGGGGGGGGGGGGGGGGGGGGGGGGGGGGGGGGGGGGGGGGGGGGGGGGGGGGGGGGGGGGGGGGGGGGGGGGGGGGGGGGGGGGGGGGGGGGGGGGGGGGGGGGGGGGGGGGGGGGGGGGGGGGGGGGGGGGGGGGGGGGGGGGFGFG>FF5)>DFFFFFFFFFGFFFFFBFFDB4?FFFFFFFBFFFFFFFFFFFF<?AFA2
@M04999:289:000000000-L3R54:1:1101:19656:2432 1:N:0:395
CCTACGGGGGGCAGCAGTGGGGAATATTGCACAATGGGGGGAACCCTGATGCAGCCATGCCGCGTGTATGAAGAAGGCCTTCGGGTTGTAAAGTACTTTCGGTAATGAGGAAGGTGGTGTATCGAATAGGTGCATCAATTGACGTTAATTACAGAAGAAGCACCGGCTAACTCCGTGCCAGCAGCCGCGGTAATACGGAGGGTGCGAGCGTTAATCGGAATGACTGGGCGTAAAGGGCATGTAGGCGGATAATTAAGTTAGGTGTGAAAGCCCCGGGCTCAACCTGGGAACTGCACTTAA
+
CCCCCGGGGGGGGGGGGFGGGGGGGGGGGGGGGGGGGGGGGGGGGGGGGGGGGGGGGGGGGGGGGGGGGGGGGGGGGGGGGGFGGGGGGGGGGGGGGGGGGGEGGGGGGGGGGGGGGGGGGGGGGGGGGGGGGGGGGGGGGGGGGGGGGGGGGGGGGGGGGGGGGGGGGGGGGGGGGGGGGGGGGGGGGGGGGFGGGGGGGGGGGGGGGGCEEGGGGGGGFGGGGGGGGG5CGGGGGGGGGGFGFGFFDFFFG?FFFFFFFFGFFFFFAFF4<FFDF6@FFFFFF?:?FFFDFFAF<7AF
@M04999:289:000000000-L3R54:1:1101:7623:2450 1:N:0:395
GGACCTACGGGCGGCAGCAGTGGGGAATTTTGGACAATGGGGGGAACCCTGATCCAGCCATGCCGCGTGTCTGAAGAAGGCCTTCGGGTTGTAAAGGACTTTTGTTAGGGAAGAAAAGCCGGGTGCTAATACCACCTGGTGCTGACGGTACCTAAAGAATAAGCACCGGCTAACTACGTGCCAGCAGCCGCGGTAATACGTAGGGTGCGAGCGTTAATCGGAATTACTGGGCGTAAAGCGAGCGCAGACGGTTAGATAAGTCAGATGTGAAATCCCCGAGCTCAACTTGGGACGTGCATTT
+
CCCCCGGGGGGGGGGGGGGGGGGGGGGGGGGGGGGGGGGGGGGGGGGGGGGGGGGGGGGGGGGGGGGGGGGGGGGGGGGGGGGGGGGGGGGGGGGGGGGGGGGGGGGGGGGGGGGGGGGGGGGGGGGGGGGGGGGGGGGGGGGGGGGGGGGGGGGGGGGGGGGGGGGGGGGGGGGGGGGGGGGCFGGGGGGGGGGGGGGGGGGGGGGGGGGGGGGGGGGGGGGGGGGGGGGFEGGGF:FDGGB3>GD35:>DGFFFFFFFFFGFFFFFFFBBFFFF:>D>F>FFBFABFFFF<>FF?<FBA
@M04999:289:000000000-L3R54:1:1101:23048:2456 1:N:0:395
CCTACGGGGGGCTGCAGTGGGGAATATTGCACAATGGGGGAAACCCTGATGCAGCCATGCCGCGTGTATGGAGAAGGCCTTCGGGTTGTAAAGTACTTTCGGTAATGAGGAAGGTGGTGTATCTAATAGGTGCATCAATTGACGTTAATTACAGAAGAAGCACCGGCTAACTCCGTGCCAGCAGCCGCGGTAATACGGAGGGTGCGAGCGTTAATCGGAATGACTGGGCGTAAAGGGCATGTAGGCGGATAATTAAGTTAGGTGTGAAAGCCCTGGGCTCAACCTAGGAATTGCACTTAA
+
CCCCCGGGGGGGGGGGGGGGGGGGGGGGGGGGGGGGGGGGGGGGGGGGGGGGGGGGGGGGGGGGGGGGGGGGGGGGGGGGGGGGGGGGGGGGGGGGGGGGGGGGGGGGGGGGGGGGGGGGGGGGGGGGGGGGGGGGGGGGGGGGGGGGGGGGGGGGGGGGGGGGGGGGGGGGGGGGGGGGGGGGGGGGGGGGGGGGGGGGGGGGGGGGGGGGGGFGGGGGGGGGFGGGGGDDGDFGGGGGGGFGFGFFFFFFGFFFFFFFFFGFFEFFFFFFFFFFFFFFF>:?FFFF:DF><ADFBFBF
@M04999:289:000000000-L3R54:1:1101:23554:2461 1:N:0:395
TCCTACGGGGGGCTGCAGTGGGGAATATTGCACAATGGGGGAAACCCTGATGCAGCCATGCCGCGTGTATGAAGAAGGCCTTCGGGTTGTAAAGTACTTTCGGTAATGAGGAAGGTGGTGTATCTAATAGGTGCATCAATTGACGTTAATTACAGAAGAAGCACCGGCTAACTCCGTGCCAGCAGCCGCGGTAATACGGAGGGTGCGAGCGTTAATCGGAATGACTGGGCGTAAAGGGCATGTAGGCGGATAATTAAGTTAGGTGTGAAAGCCCTGGGCTCAACCTAGGAATTGCACTTA
+
CCCCCGGG:FGGGGGGGGGGGGGGGGGGGGGGGGGGGGGGGGGGGGGGGGGGGGGGGGGGGGGGGGGGGGGGGGGGGGGGGGGGGGGGGGGGGGGGGGGGGGGGGGGGGGGGGGGGGGGGGGGGGGGGGGGGGGGGGGGGGGGGGGGGGGGGGGGGGGGGGGGGGGGGGGGGGGGGGGGGGGGGGGGGGGGGGGGGGGGGGGGGGGGGGGGGGGGGGFGGGGGGGGGGC<DDEDGGGGCF<FFGFGFFFFFFGFFFFFFFFFG@??DFFFFFF3)8>FFBFBD:<?BFFBF72<<A?B?D
@M04999:289:000000000-L3R54:1:1101:12115:2513 1:N:0:395
TAGTGCCTACGGGAGGCTGCAGTGGGGAATATTGCACAATGGGGGAAACCCTGATGCAGCCATGCCGCGTGTATGAAGAAGGCCTTCGGGTTGTAAAGTACTTTCGGTAATGAGGAAGGTGGTGTATCTAATAGGTGCATCAATTGACGTTAATTACAGATGAAGCACCGGCTAACTCCGTGCCAGCAGCCGCGGTAATACGGAGGGTGCGAGCGTTAATCGGAATGACTGGGCGTAAAGGGCATGTAGGCGGATAATTAAGTTAGGTGTGAAAGCCCCGGGCTCAACCTGGGAATTGCAC
+
CCCCCGGGGGGGGG:FGGFGGGGGGGGGGGGGGFGG9FFGGGGGGGGGGFGGGGGGGGG@FGGGGFGCFCGGGGGGGGGGGG8F<FGGGGGGGGGGGGGGGGFGCGGFGGFFGGGCCGGGGGGGG,FFGGGGGGGGGGGGGFGGGGADFFGGGGCFEGGCFGFDFGGGGGGGGGGGGGGGFFGCFGGGGGGGEEEGGGGGGGGDGGGCEGE:=EG7C==?FGGGG5CFGGGGGFG<CCF:CDDDFGFFFFF>D>DEF64=FFDFFFFFFB?<BFFFFF>BF09><D7?142:?B?0)3<>4
@M04999:289:000000000-L3R54:1:1101:24005:2541 1:N:0:395
TGCCTACGGGGGGCTGCAGTGGGGAATATTGCACAATGGGGGAAACCCTGATGCAGCCATGCCGCGTGTATGAAGAAGGCCTTCGGGTTGTAAAGTACTTTCGGTAATGAGGAAGGTGGTGTATCTAATAGGTGCATCAATTGACGTTAATTACAGAAGAAGCACCGGCTAACTCCGTGCCAGCAGCCGCGGTAATACGGAGGGTGCGAGCGTTAATCGGAATGACTGGGCGTAAAGGGCATGTAGGCGGATAATTAAGTTAGGTGTGAAAGCCCTGGGCTCAACCTAGGAATTGCACTT
+
CCCCCGGGGGGGGGGGGGGGGGGGGGGGGGGGGGGGGGGGGGGGGGGGGGFGGGGGGGGGGGGEGGGEGGGGGGGGGGGGGGCFGGEGGGGGGGGGGFGGGGGGGGEGGGGGGGGGGGGEGFFGGGGFGGGGGFFFFGGCGGGGGFGGGCGFFGFGGGGGFFFGGGGGCEGGCFGFGGFGGGFGGGGFEGGEGGGGGGGGGGG5;?CGGEGGGGGGGGGGGEFGGCGGGGFGGGGGGGDCD*>DBGBFED:>D6FFF?7F?FG:@?7DFFFDB>34>BFB0:>2<17?>?DFF>BDB?A:
@M04999:289:000000000-L3R54:1:1101:24266:2545 1:N:0:395
TGTCCTACGGGGGGCTGCAGTGGGGAATATTGCACAATGGGGGGAACCCTGATGCAGCCATGCCGCGTGTATGAAGAAGGCCTTCGGGTTGTAAAGTACTTTCGGTAATAAGGAAGGTGGTGTATCTAATAGGTGCATCAATTGACGTTAATTACAGAAGAAGCACCGGCTAACTCCGTGCCAGCAGCCGCGGTAATACGGAGGGTGCGAGCGTTAATCGGAATGACTGGGCGTAAAGGGCATGTAGGCGGATAATTAAGTTAGGTGTGAAAGCCCTGGGCTCAACCTAGGAATTGCACTT
+
CCCCCGGGGGGGGGGGGGGGGGGGGGGGGGGGGGGGGGGGGGGGGGGGDDFGGGGGGGGFGGGGGGGGGGGGGGGGGGGGGGGGGGGGGGGGGGGGGGCGGGGGGGGGFGGGGGGGGGGGGGGGGGGGGGGGGGGGGGGGGGGGDGGGGGGGGGGGGGGFFGFGGGGGGGGGGGGGGGGGGGGGGGGGGGGGGGGGGFGCCCGGGGGGGGGGGGGGGGGGGGGGGGGGGGGGG<CCGGFGGF>FFGFFFFFFGFFFFFFFFFGFFF?F?FAF>F)8FFF?0,4?<08>:BF?9??>AF<45
@M04999:289:000000000-L3R54:1:1101:11479:2575 1:N:0:395
GCGGCCTACGGGGGGCAGCAGTGGGGAATATTGCACAATGGGGGGAACCCTGATGCAGCCATGCCGCGTGTATGAAGAAGGCCTTCGGGTTGTAAAGTACTTTCGGTAGTGAGGAAGTTGTGTGTATGAAAAGTGCATGCAGTTGACGTTAGCTACAGAAGAAGCACCGGCTAACTCCGTGCCAGCAGCCGCGGTAATACGGAGGGTGCGAGCGTTAATCGGAATGACTGGGCGTAAAGGGCATGTAGGCGGATAATTAAGTTAGGTGTGAAAGCCCCGGGCTCAACCTGGGAATTGCACT
+
CCCCCGGGGGGGGGGGGGGFGGGGGGEGGGGGGGGGGGGGGGGGGGGGGGFGGGGGGGGGGGGGGGGGGGGGGGGGGGGGGGGGGGGGGGGGGGGGGGGGGGGGGGGGGGGGFGGGGGGGFGGGGGFGFFGGGGGFFGGGGGGGGFGGGGGGGGGGGGGGGGGGGGGFGGGGGGGGGGGGGGGGGGGGGGGGGGGGGGGGGGGGGGEGGGEEEGGGGGGGFGGGGGGGGGGGGGGGGGGGGGFGFFFFFFEEGFFFFBFFFFDF6FFFFFAABFFFFFDFFB6??DFFFFF(45:?BAFF<
@M04999:289:000000000-L3R54:1:1101:10050:2583 1:N:0:395
TCGTCCTACGGGTGGCTGCAGTGGGGAATATTGCACAATGGGGGAAACCCTGATGCAGCCATGCCGCGTGTATGAAGAAGGCCTTCGGGTTGTAAAGTACTTTCGGTAATGAGGAAGGTGGTGTATCTAATAGGTGCATCAATTGACGTTAATTACAGAAGAAGCACCGGCTAACTCCGTGCCAGCAGCCGCGGTAATACGGAGGGTGCGAGCGTTAATCGGAATGACTGGGCGTAAAGGGCATGTAGGCGGATAATTAAGTTAGGTGTGAAAGCCCTGGGCTCAACCTAGGAATTGCACT
+
CCCCCGGGGGGGGGGGGGGGGGGGGGFGGGGGGGGGGGGGGGGGGGGGGGGGGGGGGGGGGGGGGGGGGGGGGGGGGGGGGGGGFFGGGGGGGGGGGGGGGGGGGGEGGGGGGGCGGGGGGGGGGGGGGGGGGGGGGGGGGGGGGGGGGGGGGGGGGGGGGGGGGGGGGGGGGGGGGGGGGGGGGGGGGGGGGGGGGGGGGGGGGGGGGGGGGGGGGGGGGGGGGGGGGFGGGGEGGGGGGGFGFGFFFFFFGFFFFFFFFFGFFFFFFFFFFFFFFBFFFF0<?FFFFFFFFFF??2A?6
@M04999:289:000000000-L3R54:1:1101:9941:2602 1:N:0:395
CCTACGGGCGGCTGCAGTAGGGAATCTTCCACAATGGACGCAAGTCTGATGGAGCAACGCCGCGTGAGTGAAGAAGGTTTTCGGATCGTAAAGCTCTGTTGTTGGTGAAGAAGGATAGGGGTAGTAACTGATTCTTATTTGACGGTAATCAACCAGAAAGTCACGGCTAACTACGTGCCAGCAGCCGCGGTAATACGTAGGTGGCAAGCGTTGTCCGGATTTATTGGGCGTAAAGCGAACGCAGGCGGGAGAACAAGTCAGCTGTGAAAGCCCTCGGCTTAACCGGGGAAGTGCAGCGGA
+
CCCCCGGGGGGGGGGGGGGGGGGGGGGGGGGGGGGGGGGGGGGGGGGGGGGGGGGGGGGGGGGGGGGGGGGGGGGGGGGGGGGGG7CFGGGGGGGGGGGGGGGGGEGGGGCFGGGGGGGGGGGGGGGGGGGGGGGGGGGGGGGGGGGGGGGGGGGGGGGGGGGGGGGGGGGGGGGGGGGGGGGGGGGDGGGGGGGGGGGGGGGGGFGGGGGGGGGGGGGCECFGGFGGGGGGGGGCDGGGGGFGFDDFFFFFG:?FF@FFFFGFF:?45@?:??FB@F5>:AFFFFFB>FF2<A<AB(4>
@M04999:289:000000000-L3R54:1:1101:8457:2629 1:N:0:395
GACCTACGGGGGGCTGCAGTGGGGAATACTGCACAATGGGGGGAACCCTGATGCAGCCATGCCGCGTGTATGAAGAAGGCCTTCGGGTTGTAAAGTACTTTCGGTAGTGAGGAAGTTGTGTGTATGAAAAGTGCATGCAGTTGACGTTAGCTACAGAAGAAGCACCGGCTAACTCCGTGCCAGCAGCCGCGGTAATACGGAGGGTGCGAGCGTTAATCGGAATGACTGGGCGTAAAGGGCATGTAGGCGGATAATTAAGTTAGGTGTGAAAGCCCCGGGCTCAACCTGGGAATTGCACTT
+
CCCCCGGGGFGDGGGGGGGGGGGGGGGGGGFGGGGGGGGGGGGGGGGGGGGFGGGGGGGGGGGGGGGGGGGGGGGGGGGGGGGGGGGGGGGGGGGGGGGGGGGGGGGGGGGGGGGGGGGGFFFGGGGGGGGFGGFGGGGGFGGGGGGGFDGFGGFGGGGGGGGGFGGGGGGGGGFGGGGGGFGGGGGFCEGCGEGGGEFGGGGGGECCGGGGGEC=CCFGGCFGGGGGGGGG5CGGF><55DFGFFFFEFEFGFFFFFF?F@CFFFFEB4<B00<;3;D;B?2>??>3??:8:0<>ADD?
@M04999:289:000000000-L3R54:1:1101:12491:2696 1:N:0:395
ACCTACGGGCGGCTGCAGTGGGGAATATTGCACAATGGGGGGAACCCTGATGCAGCCATGCCGCGTGTATGAAGAAGGCCTTCGGGTTGTAAAGTACTTTCGGTAGTGAGGAAGTTGTGTGTATGAAAAGTGCATGCAATTGACGTTAGCTACAGAAGAAGCACCGGCTAACTCCGTGCCAGCAGCCGCGGTAATACGGAGGGTGCGAGCGTTAATCGGAATGACTGGGCGTAAAGGGCATGTAGGCGGATAATTAAGTTAGGTGTGAAAGCCCCGGGCTCAACCTGGGAATTGCACTTA
+
CCCC9FCEE@F7CC@@E9F@@FEGD<FD<FGFCGGFG8FDGG7?D7FAFFFGGGGGDDEFGGGGDFFGG9FGCGF<FF,>BFGFGEGEGFFGFGGEGGGFGEG<>CFGFFG:FFFGFGFGGGFGCCCF,,CFFGGC8FFFEGGGGGFEF:FFGGFDDGGCECFC7FGGGGGFGGFEFFEGG6FGFGGGGGGEGDGFFGCEGDGCECE88=E8;==FGGGGGGGFFFGGGFGD57:F=DGGCGFGFC@DFE@@7@FF?F=?BF7=?=DFDF>04<5BFFDF?)5:3:(:B??::<9A?A)<
@M04999:289:000000000-L3R54:1:1101:19178:2706 1:N:0:395
GTCCTACGGGGGGCTGCAGTGGGGAATATTGCACAATGGGGGGAACCCTGATGCAGCCATGCCGCGTGTATGAAGAAGGCCTTCGGGTTGTAAAGTACTTTCGGTAGTGAGGAAGTTGTGTGTATGAAAAGTGCATGCAATTGACGTTAGCTACAGAAGAAGCACCGGCTAACTCCGTGCCAGCAGCCGCGGTAATACGGAGGGTGCGAGCGTTAATCGGAATGACTGGGCGTAAAGGGCATGTAGGCGGATAATTAAGTTAGGTGTGAAAGCCCCGGGCTCAACCTGGGAATTGCACTT
+
CCCCCGGGGGGGGGGGGGGGGGGGGGGGGGGGGGGGGGGGGGGGGGGGGGGGGGGGGGGGGGGGGGGGGGGGGGGGGGGGGGGGGGGGGGGGGGGGGGGGGGGGGGGGGGGGGGGGGGGGGGGGGGGGGGGGGGGGGGGGGGGGGGGGGGGGGGGGGGGGGGGGGGGGGGGGGGGGGGGGGGGGGGGGGGGGGGGGGGGGGGGGGGGGGGGGGGGGGGGGGGGFGGGGGGGGGD=FGGGGGGFGFGFFFFFFGFFFFFFFFFGFFFFFFFFFFFFDFFFFFFFFFF??BFB:7B?FFFF>
@M04999:289:000000000-L3R54:1:1101:11000:2709 1:N:0:395
GGCCTACGGGGGGCTGCAGTGAGGAATATTGGACAATGGGTGAGAGCCTGATCCAGCCATCCCGCGTGAAGGACGACAGCCCTATGGGTTTTAAACTTCTTTTGTATGGGAATAAACCACATTACGTGTAATGTTCTGAAGGTACCATACGAATAAGCATCGGCTAACTCCGTGCCAGCAGCCGCGGTAATACGTAGGTGGCAAGCGTTGTCCGGATTTATTGGGCGTAAAGCGAACGCAGGCGGGAGAACAAGTCAGCTGTGAAAGCCCTCGGCTTAACCGGGGAAGTGCAGCTGAAACT
+
CCCCCGGGGGGGGGGGGGGGGGGGGGGGGGGGGGGGGGGGGGGGGGGGGGGGGGGGGGGGGGGGGGGGGGGGGGGGGGGGGGGGGGGGGGGGGGGGGGGGGGGGGGGGGGGGGGGGGGGGGGGGGGGGGGGGGGGGGGGGGGGGGGGGGGGGGGGGGGGGGGGGGGGGGGGGGGGGGGGGGGGEGGGGGGGGGGGGGGGGFFGGGGGGGGGGGGGGCGCGGGGGGGGGGGGGGGGGGGGGGGFGFDFEFFFFFFFFFFFFFFGFFFFFFFBB0>D:DFFFFFFFFFFFFFBFAFFFFB>D.
@M04999:289:000000000-L3R54:1:1101:22835:2727 1:N:0:395
TCGTTCCTACGGGGGGCTGCAGTGGGGAATATTGCACAGTGGGGGGAACCCTGATGCAGCCATGCCGCGTGTATGAAGAAGGCCTTCGGGTTGTAAAGTACTTTCGGTAATGAGGAAGGTGGTGTATCTAATAGGTGCATCAATTGACGTTAATTACAGAAGAAGCACCGGCTAACTCCGTGCCAGCAGCCGCGGTAATACGGAGGGTGCGAGCGTTAATCGGAATGACTGGGCGTAAAGGGCATGTAGGCGGATCATTAAGTTAGGTGTGAAAGCCCTGGGCTCAACCTAGGAATTGCAC
+
CCCC@GGGGGGGDCGE=F@CFFEFFC=B?????<?FFFGGGGGDGEDFF:BBCFBEGGFFGGGFEGGGGFGFGGFGGGGGC@FC@FC<FEFFEEDE7CFFGFEFFGG>>EFFGCC8CECFGGEGGGC?@CFCFF6EF?C9EFEFFCGFE?CEFGFGG@CFGFE@FF88E58ECEFGFCCE>FEGGGFFFGGEGGGGGEGFGGG8CGGE=EGCG=C>EGGG0:CEEFCFEFDGGGEG<DCGGGFF47@*9*=DG3>5@9=66*2=6@5=>??<:BF)4372?04<FDB:(582<:A?74<9)
@M04999:289:000000000-L3R54:1:1101:20180:2770 1:N:0:395
CGCGCCCTACGGGAGGCTGCAGTGGGGAATATTGCACAATGGGGGAAACCCTGATGCAGCCATGCCGCGTGTATGAAGAAGGCCTTCGGGTTGTAAAGTACTTTCGGTAATGAGGAAGGTGGTGTATCTAATAGGTGCATCAATTGACGTTAATTACAGAAGAAGCACCGGCTAACTCCGTGCCAGCAGCCGCGGTAATACGGAGGGTGCGAGCGTTAATCGGAATGACTGGGCGTAAAGCGAGCGCAGACGGTTAGATAAGTCAGATGTGAAATCCCCGAGCTCAACTTGGGACGTGCAT
+
CCC<CGGGGGGGGGGGGGGGGGGGGGGGGGGGGFGGGGFGGGGGGGGGGGGGGFGGGGGGGEEEGGGGGCFGGGGGGGGGGGGGGFGGGGGGGGGGFGGGGGGGCGGCFEGGGGGGGGGGGG:F?EEEFGGGGGGGGGCGFCBFGGFGFGFGGCDGGGGGGGGGGGGGGGGGEGG?FGGEGGG8F:FGFGGEEGGGGGGGGGGEGGG=CGGE?CEGGGDEGGGG5=C>CDFFFFD5DDGGGGFC><7>E@@FG@>B>4=BFFDFFFBFFBDF<8/@FDFFF619:?2:))6?6?7>:???)
@M04999:289:000000000-L3R54:1:1101:13317:2809 1:N:0:395
CTGCGCCTACGGGTGGCTGCAGTGGGGAATATTGCACAATGGGGGGAACCCTGATGCAGCCATGCCGCGTGTATGAAGAAGGCCTTCGGGTTGTAAAGTACTTTCGGTAGTGAGGAAGTTGTGTGTATGAAAAGTGCATGCAGTTGACGTTAGCTACAGAAGAAGCACCGGCTAACTCCGTGCCAGCAGCCGCGGTAATACGGAGGGTGCGAGCGTTAATCGGAATGACTGGGCGTAAAGGGCATGTAGGCGGATAATTAAGTTAGGTGTGAAAGCCCCGGGCTCAACCTGGGAATTGCAC
+
CCCCCGGGGGGGGGGGGGGGGGGGGGGGGGGGGG9FGGGGGGGGGGGGGGGGGGGGGGGGGGGGGGGGGGGGGGGGGGGGGGGGGGGGGGGGGGGGGGGGGGGGGGDGGGFGGGGGGGGGGGGGGGGGGGGGGGGGGGGGGGGGGGGGGGGGGGGGGGGGGGGGGGGGGGGGGGGGGGGGGGGGFGGGGGGGGGGGGGGGGGGGGGGGGGGGGGGGGGGGGGGGGGGFGGGGGGGGDGGGGGFGFGFFFFFFGFEFFFF?FFFFFFFF?FFAA*9?FFFF>01;?FFB?(:?<BBFFFFF7
@M04999:289:000000000-L3R54:1:1101:17242:2823 1:N:0:395
CCTACGGGGGGCAGCAGTGGGGAATATTGCACAATGGGGGAAACCCTGATGCAGCCATGCCGCGTGTATGAAGAAGGCCTTCGGGTTGTAAAGTACTTTCGGTAGTGAGGAAGTTGTGTGTATGAAAAGTGCATGCAGTTGACGTTAGCTACAGAAGAAGCACCGGCTAACTCCGTGCCAGCAGCCGCGGTAATACGGAGGGTGCGAGCGTTAATCGGAATGACTGGGCGTAAAGGGCATGTAGGCGGATAATTAAGTTAGGTGTGAAAGCCCCGGGCTCAACCTGGGAATTGCACTTAA
+
CCCCCGGGCGGGGGGGGGGGGGGGGGGGGGGGGGGGGGGGGGGGGGGGCGGGGGGGGFGGGGGGFFFFFGGGGGGGGCGGGGGGGGGGGGGGBF=CGFGGED:7C8?FCGGFD?FF,>><FF@FGC@FGCFCFGGGGG<,<<>C<FGGGCGGGGFF:FFCGCGFGGGGGGGGGGGGGC8<FGFFGFGGGG:8/@F9F85/?EEGCECE*:18C*:3A5=CCE+:CGGGFG<DG<CFGC*9C:@>FFF>3)>B7**96987FFC?=D=7>B<BF:5)8>EBB?0(4:86:??08>274>:4
@M04999:289:000000000-L3R54:1:1101:24073:2825 1:N:0:395
GGCCTACGGGGGGCTGCAGTGGGGAATATTGCACAATGGGGGGAACCCTGATGCAGCCATGCCGCGTGTATGAAGAAGGCCTTCGGGTTGTAAAGTACTTTCGGTAGTGAGGAAGTCGTGTGTATGAAAAGTGCATGCAGTTGACGTTAGCTACAGAAGAAGCACCGGCTAACTCCGTGCCAGCAGCCGCGGTAATACGGAGGGTGCGAGCGTTAATCGGAATGACTGGGCGTAAAGGGCATGTAGGCGGATAATTAAGTTAGGTGTGAAAGCCCCGGGCTCAACCTGGGAATTGCACTT
+
CCCCCFFGGGGGGCCEGGGGGGGGCFGFFGGGGGGGGGGGGEEFGGGGGC<FFFFGGFFFFFCC<FGDFCFFFGDCGCC:*2FCFGFGGGGFFFFF?<F,C9EEECEGGFGGG8@<@?:AFGCC9:<<FFFFCFGGGGGGGGGGGCGG65:EFFGGGGGGGGGGD*:88:EF8CGFC**?CEGGGGGGGG*:?EGGFG5EGGGGG>CGGGGGGDDGGGGGGGFCCFGG5DGGGGGCFGGGFFF:@C=FFBFFDFFFFFF9@?DF?F*76?AF0)8<B65163>??<B:06<><7<<A>92
@M04999:289:000000000-L3R54:1:1101:18604:2834 1:N:0:395
CCTACGGGTGGCTGCAGTAGGGAATCTTCCACAATGGACGCAAGTCTGATGGAGCAACGCCGTGTGGATGAAGAAGGTCTTCGGATCGTAAAATCCTGTTGTTGAAGAAGAACGGTTGTGAGAGTAACTGCTCATAGCGTGACGGTAATCAACCAGAAAGTCACGGTTAACTACGTGCCAGCAGCCGCGGTAATACGTAGGTGGCAAGCGTTGTCCGGATTTATTGGGCGTAAAGGGAGCGCAGGCGGTCTTTTAAGTCTGAATGTGAAAGCCCTCAGCTTAACTGAGGAAGAGCATCGG
+
CCCCCGGGGGGGGGGGGGGGGGGGGGGGGGGGGGGGGGGGGGGGGGGGGGGGGGGGGGGGGGGGGGGGGGGGGGGGGGGGGGGGGGGGGGGGGGGGGGGGGGGGGGGGGGGGGGGGGGGGGGGGGGGGGGGGGGGGGGGGGGGGGGGGGGGGGGGGGGGGGGGGGGGGGGGGGGGGGGGGGGGGGGGGGGGGGGGGGGGGGGGGGGGGGGEGGGGGGGGGGFGGGGGGGGGGGGGGGGGGGGFGBGD@>DEFGFFFFFFFFFF?FFFF<FFFFFFFF?FBFFFF>FFFFFFFFFBF<??6
@M04999:289:000000000-L3R54:1:1101:16069:2858 1:N:0:395
ACCCTACGGGAGGCTGCAGTGGGGAATATTGCACAATGGGGGAAACCCTGATGCAGCCATGCCGCGTGTATGAAGAAGGCCTTCGGGTTGTAAAGTACTTTCGGTAATGAGGAAGGTGGTGTATCTAATAGGTGCATCAATTGACGTTAATTACAGAAGAAGCACCGGCTAACTCCGTGCCAGCAGCCGCGGTAATACGGAGGGTGCGAGCGTTAATCGGAATGACTGGGCGTAAAGGGCATGTAGGCGGATAATTAAGTTAGGTGCGAAAGCCCTGGGCTCAACCTAGGAATTGCACTT
+
CCCCCGGGGGGGGGGGGGGGGGGGGGGGGGGGGGGGGGGGGGGGGGGGGGGGGGGGGGGGGGGGGGGGGGGGGGGGGGGGGGGGGGGGGGGGGGGGGGGGGGGGGGGGGGGGGGGGGGGGGGGGGGGGGGGGGGGGGGGGGGGGGGGGGGGGGGGGGGGGGGGGGGGGGGGGGGGGGGGGGFGGGGGGGGGGGGGGGGGGGGGDGGGGGGGGGGGGGGGGGGGGGGGGGGGG=CGGGGGGGGFGFGFFFFFFGF?BFFFFFFGFFFFFFFFFFFFFFBFFFFF??::BFFFFFBBFFFAF
@M04999:289:000000000-L3R54:1:1101:18445:2876 1:N:0:395
GATGGCCTACGGGGGGCTGCAGTGGGGAATATTGCACAATGGGGGAAACCCTGATGCAGCCATGCCGCGTGTATGAAGAAGGCCTTCGGGTTGTAAAGTACTTTCGGTAATGAGGAAGGTGGTGTATCTAATAGGTGCATCAATTGACGTTAATTACAGAAGAAGCACCGGCTAACTACGTGCCAGCAGCCGCGGTAATACGTAGGTGGCAAGCGTTGTCCGGATTTATTGGGCGTAAAGCGAACGCAGGCGGGAGAACAAGTCAGCTGTGAAAGCCCTCGGCTTAACCGGGGAAGTGC
+
CCCCCGGGGGGGGGGGGGGGGGGGGGGGGGGGGGGGGGGGGGGGGGGGGGGGGGGGGGGGGGGGGGGGGGGGGGGGGGGGGGGGGGGGGGGGGGGGGGGGGGGGGGGGGGGGGGGGGGGGGGGGGGGGGGGGGGGFGGGGGGGGGGGGGGGGGGGGGGGGGGGGGGGGGGGGGGGGGGGGGGGGGGGGGGFGGGGGGGGGGGGGGGGGGGGGGGGGEGGGGGGGEEGGGGGGGGGGGGGGGD>CEGFFFFFFGFFFEFFFFF:=FFFF??:BFFFFFF@?9?::1:BFA9>6>>FF?>)
@M04999:289:000000000-L3R54:1:1101:21212:2877 1:N:0:395
ATTTCCTACGGGTGGCTGCAGTGGGGAATATTGCACAATGGGGGAAACCCTGATGCAGCCATGCCGCGTGTATGAAGAAGGCCTTCGGGTTGTAAAGTACTTTCGGTAGTGAGGAAGTTGTGTGTATGAAAAGTGCATGCAGTTGACGTTAGCTACAGAAGAAGCACCGGCTAACTCCGTGCCAGCAGCCGCGGTAATACGGAGGGTGCGAGCGTTAATCGGAATGACTGGGCGTAAAGGGCATGTAGGCGGATAATTAAGTTAGGTGTGAAAGCCCCGGGCTCAACCTGGGAATTGCACT
+
CCCCCGGGGGGGGGGGGGGGGGGGGGGGGGGGGGGGGGGGGGGGGGGGGGGGGGFGGGGGGGGGGGGGGGGGGGGGGGGGGGGGGGGGGGGGGGGGGGGGGGGFGGGGGFFGGGGFGGGGGGGGGGGGGGGGGGGGGGGGGGGGGGGGGGGGGGGGGGGGGGGGGGGGGGGGGGGGGGGGGGGGGGGGGGGGEGGGGGGFGGGEGGGGGGGGGGGGGGGGGGGGGGGGGGGGGGC<DGGG3>:FFG@FFFFFGDFFFFFFFFGFFFFF)8>FAFF>F?FBFF(42<?B??02:?B?DFF26
@M04999:289:000000000-L3R54:1:1101:18187:2901 1:N:0:395
CCCCCTACGGGTGGCTGCAGTGAGGAATATTGGACAATGGGTGAGAGCCTGATCCAGCCATCCCGCGTGAAGGACGACAGCCCTATGGGTTTTAAACTTCTTTTGTATGGGAATAAACCACATTACGCGTAATGTTCTGAAGGTACCATACGAATAAGCATCGGCTAACTCCGTGCCAGCAGCCGCGGTAATACGGAGGATGCGAGCGTTATCCGGATTTATTGGGTTTAAAGGGTCCGTAGGCGGGTTAATAAGTCAGCGGTGAAAACCTGCAGCTTAACTGTAGAACTGCCGTTGATAC
+
CCCCCGGGGGGGGGGGGGGGGGGGGGGGGGGGGGGGGGGGGGGGGGGGGGGGGGFGGGGGGGGGGGGGGGGGGGGGGGGGGGGGGGGGGGGGGGGGGGGGGGGGGGGGGGGGGGGGGGGGGGGGGGGGGGGGGGGGGGGGGGGGGGGGGGGGGGGGGGGGGGGGGGGGGGGGGFFGGGGGGGGGGGGGGGGGGGGGGGGGGGGGGGGGGGGGGGGGGGGGGFGGGGGGEFCFGGGGFGGFGGFFFGFF>FFFGFFFFFFFFF>EFFFFFFBF?FFFFFF>A4>A9ABABFFF?BFFFFFF4
@M04999:289:000000000-L3R54:1:1101:20844:2926 1:N:0:395
TCCTACGGGAGGCAGCAGTGAGGAATATTGGACAATGGGTGAGAGCCTGATCCAGCCATCCCGCGTGAAGGACGACAGCCCTATGGGTTTTAAACTTCTTTTGTATGGGAATAAACCACATTACGTGTAATGTTCTGAAGGTACCATACGAATAAGCATCGGCTAACTCCGTGCCAGCAGCCGCGGTAATACGGAGGATGCGAGCGTTATCCGGATTTATTGGGTTTAAAGGGTCCGTAGGCGGGTTGATAAGTCAGCGGTGAAAACCTGCAGCTTAACTGTAGAACTGCCGTTGATACTG
+
CCCCCGGGGGGGGGGGGGGGGGGGGGGGGGGGGGGGGGGGGGGGGGGGGGGGGGGGGGGGGGGGGGGGGGGGGGGGGGGGGGGGGGGGGGGGGGGGGGGGGGGGGGGGGGGGGGGGGGGGGGGGGGGGGGGGGGGGGGGGGGGGGGGGGGGGGGGGGGGGGGGGGGGGGGGGGGGGGGGGGGGGGGGGGGGGGCGGGGGGGGGGGGGGGGGGGGGGGGGGGGGGGGGGGGGGGGGGGGGGGGFGFGEE?6FFGFFFFFFF>BGFFF@FBFFFFFFFFFFFFFFFBFFFF?BFF?:<>FFA9
@M04999:289:000000000-L3R54:1:1101:11398:3000 1:N:0:395
GATTCCTACGGGTGGCTGCAGTGGGGAATATTGCACAATGGGGGAAACCCTGATGCAGCCATGCCGCGTGTATGAAGAAGGCCTTCGGGTTGTAAAGTACTTTCGGTAGTGAGGAAGTTGTGTGTATGAAAAGTGCATGCAGTTGACGTTAGCTACAGAAGAAGCACCGGCTAACTCCGTGCCAGCAGCCGCGGTAATACGGAGGGTGCGAGCGTTAATCGGAATGACTGGGCGTAAAGGGCATGTAGGCGGATAATTAAGTTAGGCGTGAAAGCCCCGGGCTCAACCTGGGAATTGCACT
+
CCCCCGGGGGGGGGGGGGGGGGGGGGGGGGGGGGGGGGGGGGGGGGGGGGGGGGGGGGGGGGGGGGGGGGGGGGGGGGGGGGGGGGGGGGGGGGGGGGGGGGGGGGGGGGGGGGGGGEGGGGGGGGGGGGGGGGGGGGGGGGGGGGGGGGGGGGGGGGGGGGGGGGGGGGGGGGGGGGGGGGGGGGGGGGGGGGGGGGGGGGGGGGGGGGGEGGGGGGGGGGGGGGGGGGGGGGGGGGGGGGFGFGFFFFFFC5;?F?FFFFGFFF?F<FBFBFF:FFFFFFF:?D??7BFF<?F089234
@M04999:289:000000000-L3R54:1:1101:13966:3009 1:N:0:395
GCCTACGGGTGGCTGCAGTGGGGAATATTGCACAATGGGGGGAACCCTGATGCAGCCATGCCGCGTGTATGAAGAAGGCCTTCGGGTTGTAAAGTACTTTCGGTAGTGAGGAAGTTGTGTGTATGAAAAGTGCATGCAGTTGACGTTAGCTACAGAAGAAGCACCGGCTAACTCCGTGCCAGCAGCCGCGGTAATACGGAGGGTGCGAGCGTTAATCGGAATGACTGGGCGTAAAGGGCATGTAGGCGGATAATTAAGTTAGGTGTGAAAGCCCCGGGCTCAACCTGGGAATTGCACTGA
+
CCCCCGEGGCFGGGGGGGGGGGGGGGGGGGGGGGGGGGGGGGGGGGGGGGGGGGGGGGGGGGGGGGGGGGGGGGGGGGGGGGGFGGGGGGGGGGGGGGGGFGGGGGGGGGFFFGDDCFFGGFDGGGGGGGGGGGGGGGGGGGGGFFGGGGGGGGGGGGGGFGGGGGGGGDGGGGGGGGGGGGGGGGGGGGGGGGGGGGGCGGGGGGGGGGGGGEGGGGGGGGGGGGGGGGGGGG=>CDGG4DFCFG?BBE@ED?BFFFFFFFFFFFFFAFFF?FBDFFFF07?FFFF?FF:??DFFBB(4
@M04999:289:000000000-L3R54:1:1101:22996:3015 1:N:0:395
TGCCTACGGGTGGCTGCAGTGAGGAATATTGGACAATGGGTGAGAGCCTGATCCAGCCATCCCGCGTGAAGGACGACAGCCCTATGGGTTTTAAACTTCTTTTGTATGGGAATAAACCACATTACGCGTAATGTTCTGAAGGTACCATACGAATAAGCATCGGCTAACTCCGTGCCAGCAGCCGCGGTAATACGGAGGATGCGAGCGTTATCCGGATTTATTGGGTTTAAAGGGTCCGTAGGCGGGTTGATAAGTCAGCGGTGAAAACCTGCAGCTTAACTGTAGAACTGCCGTTGATACT
+
CCCCCGGGGGGGGGGGGGGGGGGGGGGGGGGGGGGGGGGGGGGGGGGGGGGGGGGGGGGGGGGGGGGGGGGGGGGGGGGGGGGGGGGGGGGGGGGGGGGGGGGGGGGGGGGGGGGGGGGGGGGGGGGGGGGGGGGGGGGGGGGGGGGGGGGGGGGGGGGGGGGGGGGGGGGGGGGGGGGGGGGGGGGGGGGGGGGGGGGGGGGGGGGGGGGGGGGEGGG+AGGGGEG<FGGGGGGGGGGGDGFG@C5BDFFFGFFFFFFFF5C>@FFFFFFFB4?FFFFFFFFFFBAFA<DFBFB??AFF)
@M04999:289:000000000-L3R54:1:1101:25176:3076 1:N:0:395
AGTCCTACGGGTGGCTGCAGTGGGGAATATTGCACAATGGGGGGAACCCTGATGCAGCCATGCCGCGTGTATGAAGAAGGCCTTCGGGTTGTAAAGTACTTTCGGTAGTGAGGAAGTTGTGTGTATGAAAAGTGCATGCAGTTGACGTTAGCTACAGAAGAAGCACCGGCTAACTCCGTGCCAGCAGCCGCGGTAATACGGAGGGTGCGAGCGTTAATCGGAATGACTGGGCGTAAAGGGCATGTAGGCGGATAATTAAGTTAGGTGTGAAAGCCCCGGGCTCAACCTGGGAATTGCACTT
+
CCCCCGGGGGGGGGGGGGGGGGGGGGGGGGGGGGGGGGGGGGGGGGGGGGGGGGGGGGGGGGGGGGGGGGGGGGGGGGGGGGGGGGGGGGGGGGGGGGGGGGGGGGGGGGGGGGGGGGGFGGFGGGGGGGGGGGGGGGGGGGGGGGGGGGGGGGGGGGGGGGGGGGGGGGGGGGGGGGGGGGGGGGGGGGGGGGGGGGGGGEGGGGGGGGGGGGGGGGGGGGGGGGGGGGGGGGGGGGGGGGFGFF?FFFFFGFFFFFFFFFGFFFFFFFFFFFFFEF@>>FFBFF??BFFB?B?FAFBB8
@M04999:289:000000000-L3R54:1:1101:6262:3077 1:N:0:395
GCCCTACGGGGGGCTGCAGTGGGGAATATTGCACAATGGGGGAAACCCTGATGCAGCCATGCCGCGTGTATGAAGAAGGCCTTCGGGTTGTAAAGTACTTTCGGTAGTGAGGAAGTTGTGTGTATGAAAAGTGCATGCAATTGACGTTAGCTACAGAAGAAGCACCGGCTAACTCCGTGCCAGCAGCCGCGGTAATACGGAGGGTGCGAGCGTTAATCGGAATGACTGGGCGTAAAGGGCATGTAGGCGGATAATTAAGTTAGGTGTGAAAGCCCTGGGCTCAACCTAGGAATTGCACTT
+
CCCCCGGGGGGGGGGGGGGGGGGGGGGGGGGGGGGGGGGGGGGGGGGGGGGGGGGGGGGGGGGGGGGGGGGGGGGGGGGGGGGGGGGGGGGGDFGGGGGGGGGGGGGFFGGGGGGGGGGGFGGGGGGGGGGGGGGGGGGGGGGGGGGGGGGGGGGGGGGGGGGGGGGGGGGGGGGGGGGGGGGGGGGGGGGGGGGGGGGGGGGGGGGGGGGGEGGGGGGGGGGGGGGGGGGGEGGGGGGGGFFFFGFFFEDFGFFFFFFFFFGFFF?:<FBDFFFFFFFFFFFF:???FBFD:BBBABAD
@M04999:289:000000000-L3R54:1:1101:17579:3081 1:N:0:395
CCTACGGGAGGCTGCAGTGGGGAATATTGCACAATGGGGGGAACCCTGATGCAGCCATGCCGCGTGTATGAAGAAGGCCTTCGGGTTGTAAAGTACTTTCGGTAGTGAGGAAGTTGTGTGTATGAAAAGTGCATGCAGTTGACGTTAGCTACAGAAGAAGCACCGGCTAACTCCGTGCCAGCAGCCGCGGTAATACGGAGGGTGCGAGCGTTAATCGGAATGACTGGGCGTAAAGGGCATGTAGGCGGATAATTAAGTTAGGTGTGAAAGCCCTGGGCTCAACCTAGGAATTGCACTTAA
+
CCCCCGGGGGGGGGGGGGGGGGGGGGGGFGGGGGGGGGGGGGGGDGGGGGGGGGGGGGGGGGGGGGGGGGGGGGGGGFCGGGGGGGEGGFGGGGFGGGGGG@FGGGGGGGEGGCFECGFFFCFFFFGGGGGGFGFGGGGGGGGGEGGGDFGGGGGGFFGGFGGGGGGGGGGGFGGGGGGGGGGGGGGGGGGGGGGGG>CGGD>EGGEGCGGGGGGGGGGGGGGGGGGGGGGGGGGGGGGFG*@FFGFFFFEFGFFFFFFFFFGFFFFFFFFFF4)7:?F?F?BF>BBFFF:BFFFFFFFF
@M04999:289:000000000-L3R54:1:1101:7542:3090 1:N:0:395
AAGGCCCTACGGGCGGCTGCAGTGGGGAATTTTGGGCAATGGGGGGAACCCTGATCCAGCCATGCCGCGTGTCTGAAGAAGGCCTTCGAGTTGTAAAGGACTTTTGTTAGGGAAGAAAAGCCGGGTGCTAATACCACCTGGTGCTGACGGTACCTAAAGAATACGCACCGGCTAACTACGTGCCAGCAGCCGCAGTAATACGTAGGGTGCGAGCGTTAATCGGAATTACTGGGCGTAAAGCGAGCGCAGACGGTTAGATAAGTCAGATATGAAATCCCCGAGCTCAACTTGGGACGTGCAT
+
CC96AEFEFFGGGGFGGGGFCFCFFGGGDGGDF9@7CF@FGG@@CCBCFGGGGDGGGGG8DFGGGFCF=F@FFCGGGGGGDGGG:>CF<FGEFFFFFF9,>FFGGGCECCFGGGGGGCCEGGGCCCFCGGGGEFGGCGFAFFFFFEEGGDGCCGCGGFGGGFDFEGEGGG8E8:CGGF8*;88CGGGCEF;**CCEFCECCG@6AE52;=C?:*87C5=FCC5CEGGFFGGGGFE)>CC:7>5D:D>EFE5>C)8:5*9FFFF7=FFF9?<4)178)5>2((,,7)41)).4???082((-
@M04999:289:000000000-L3R54:1:1101:6323:3091 1:N:0:395
TGCGCCTACGGGTGGCTGCAGTGAGGAATATTGGACAATGGGTGAGAGCCTGATCCAGCCATCCCGCGTGAAGGACGACAGCCCTATGGGTTTTAAACTTCTTTTGTATGGGAATAAACCACATTACGCGTAATGTTCTGAAGGTACCATACGAATAAGCATCGGCTAACTCCGTGCCAGCAGCCGCGGTAATACGGAGGATGCGAGCGTTATCCGGATTTATTGGGTTTAAAGGGTCCGTAGGCGGGTTGATAAGTCAGCGGTGAAAACCTGCAGCTTAACTGTAGAACTGCAGTTGAT
+
CCC?CGGGGGGGGGGGGGGGFGGFGFGDGFGGGDGGGGGGGGFEGCFFGAEFGGGGCGGG8EFGGEGGGGGGGGGGGGGGGGGG8=FFGFGGGF98FFGGGGFGGGGGGGGGGGGGGFGGGGCFEFGDGG=4FFGFDAC?DCFFG<DGGGG?BGGFFGGGGFFDGGG<DFGFGDEGGFGFFGGGGGGEGGGEGGGGGGGDEFCFE8?EGG*3AF;:5CCE+CGGGGDD=DGFGG+9**9<5C35?DEF>374>=@FBF?FFE3>DFFFA:01:FFFFFFA<96AA2))672)5)(62)):
@M04999:289:000000000-L3R54:1:1101:10767:3094 1:N:0:395
CCTACGGGAGGCTGCAGTGGGGAATATTGCACAATGGGGGAAACCCTGATGCAGCCATGCCGCGTGTATGAAGAAGGCCTTCGGGTTGTAAAGTACTTTCGGTAGTGAGGAAGTTGTGTGTATGAAAAGTGCATGCAGTTGACGTTAGCTACAGAAGAAGCACCGGCTAACTCCGTGCCAGCAGCCGCGGTAATACGGAGGGTGCGAGCGTTATCCGGATTTATTGGGTTTAAAGGGTCCGTAGGCGGGTTGATAAGTCAGCGGTGAAAACCTGCAGCTTAACTGTAGAACTGCCGTTGAT
+
CCCCCGGGGGGGGGGGGGGGGGGGGGGGGGGGGGGGGGGGGGGGGGGGGGGGGGGGGGGGGGGGGGGGGGGGGGGGGGGGGGFGGGGGGGGGGGGGGGGGGGGGGGGGGGGGGGFGGGGGGGGGGGGGGGGGGGGGGGGGGGGGGGGGGGGGGGGGGGGGGGGGGGGGGGGGGGGGGGGGGGGGGGGGGGGGGGGGGGGGGGGGGGGGGGGGGGGGGGGGGGGGFFFGGGDGGGGGDGGGGGFGDGEFFDEFGFF?FFBFFFG;BFFFFFFF?F:FFFFBBFFBADFFFFFFB?B;<FFF2
@M04999:289:000000000-L3R54:1:1101:8892:3126 1:N:0:395
AGCCTACGGGCGGCTGCAGTGAGGAATATTGGACAATGGGTGAGAGCCTGATCCAGCCATCCCGCGTGAAGGACGACAGCCCTATGGGTTTTAAACTTCTTTTGTATGGGAATGAACCACATTACGCGTAATGTTCTGAAGGTACCATACGAATAAGCATCGGCTAACTCCGTGCCAGCAGCCGCGGTAATACGGAGGATGCGAGCGTTATCCGGATTTATTGGGTTTAAAGGGTCCGTAGGCGGGTTGATAAGTCAGCGGTGAAAACCTGCAGCTTAACTGTAGAACTGCCGTTGATACT
+
CCCCCGGGGGGGGGGGGGGGGGGGGGGGGGGGGGGGGGGGGGGGGGGGGGGGGGGGGGGGGGGGGGGGGGGGGGGGGGGGGGGGGGGGGGGGGGGGGGGGGGGGGGGGGGGGGGGGGGGGGGGGGGGGGGGGGGGGGGGGGGGG,DFGGGGGGGGGGGGGGGGGGGGGGGGGGGGGGGGGGGGGGGGGGGGGGGGGGGGGGGGGGGGGGGGGGGGGCGGGGGGGGEGGGGGGGGGGGGGGGGFGFGBFFFFFGFFFFFFFFFGFFFFFFFFFFFFFFFFFDFFFFFFFFFF:FFFFFFFF)
@M04999:289:000000000-L3R54:1:1101:12628:3131 1:N:0:395
GCCTCCTACGGGTGGCTGCAGTGGGGAATATTGCACAATGGGGGGAACCCTGATGCAGCCATGCCGCGTGTATGAAGAAGGCCTTCGGGTTGTAAAGTACTTTCGGTAGTGAGGAAGTTGTGTGTATGAAAAGTGCATGCAGTTGACGTTAGCTACAGAAGAAGCACCGGCTAACTCCGTGCCAGCAGCCGCGGTAATACGGAGGGTGCGAGCGTTAATCGGAATGACTGGGCGTAAAGGGCATGTAGGCGGATAATTAAGTTAGGTGTGAAAGCCCCGGGCTCAACCTGGGAATGGCACT
+
CCCCCGGGGGGGGGEGGGGGGGGGGGGGGFGDEFGGGGGGGGGGGDCGEEGGGGGGGGGCFGGGGGGGCFBDGGFGGEFFGGGFGGGGGGECFGGGGGGFFGGGGGGGG@FGGGGGF>FG;BFGGFDCFGGGGCF9FCFGGGGCFGGGGECGFGGGGCGFGFDC7FFGGEG7EFGCFCGGGGGGGGCFFFCECEEGDEGGGGGGGD8EDE=?EG:*;7CGGEGD/<::9CCFGGECCCDGDDF*8C7FB?BDD3<=F4@6BF7@??FF7DFD<FFF)(79,(437<?1::B:<21)(4<F3
@M04999:289:000000000-L3R54:1:1101:8799:3163 1:N:0:395
TCCTACGGGCGGCTGCAGTGGGGAATTTTGGACAATGGGGGGAACCCTGATCCAGCCATGCCGCGTGTCTGAAGAAGGCCTTCGGGTTGTAAAGGACTTTTGTTAGGGAAGAAAAGCCGGGTGCTAATACCACCTGGTGCTGACGGTACCTAAAGAATAAGCACCGGCTAACTACGTGCCAGCAGCCGCGGTAATACGTAGGGTGCGAGCGTTAATCGGAATTACTGGGCGTAAAGCGAGCGCAGACGGTTAGATAAGTCAGATGTGAAATCCCCGAGCTCAACTTGGGACGTGCATTTG
+
CCCCCGGGGGGGGGGGGGGGGGGGGGGGGGGGGGGGGGGGGGGGGGGGGGGGGGGGGGGGGGGGGGGGGGGGGGGGGGGGGGGGGGGGGGGGGGGGGGGGGGGGGGGGGGGGGGGGGGGGGGGGGGGGGGGGGGGGGGGGGGGGGGGGGGGGGGGGGGGGGGGGGGGGGGGGGGGGGGGGGGGGGGGGGGGGGGGGGGGGGGGGGGGGGGGGGGGGGGGGGGGGGGGGGGGGGGGGGGGGGGFGFGFEFFFFGFFFFFFFFFGFFFFFFFFF?FFF:>B9DFFFFAFFBFFFFFFFFF26
@M04999:289:000000000-L3R54:1:1101:15820:3195 1:N:0:395
CATTCCTACGGGGGGCAGCAGTGGGGAATTTTGGACAATGGGGGGAACCCTGATCCAGCCATGCCGCGTGTCTGAAGAAGGCCTTCGGGTTGTAAAGGACTTTTGTTAGGGAAGAAAAGCCGGGTGCTAATACCACCTGGTGCTGACGGTACCTAAAGAATAAGCACCGGCTAACTACGTGCCAGCAGCCGCGGTAATACGTAGGGTGCGAGCGTTAATCGGAATTACTGGGCGTAAAGCGAGCGCAGACGGTTAGATAAGTCAGATGTGAAATCCCCGAGCTCAACTTGGGACGTGCATT
+
CCCCCGGGGGGGGGGGGGGGGGGGGGGGGGGGGGGGGGGGGGGGGGGGGGGGGGGGGGGGGGGGGGGGGGGGGGGGGGGGGGGGGGGGGGGGGGGGGGGGGGGGGGGGGGGGGGGGGGGGGGGGGGGGGGGGGGGGGGGGGGGGGGGGGGGGGGGGGGGGGGGGGGGGGGGGGGGGGGGGGGGGGGGGGGGGGGGGGGGGGGGGGGGGGGEGGGGGGGGGGGGGGGGGGGGGGGEGGGGGDGFGFGFFFFBECEFFFFFFF*7=FFFF<FFABFFFFFFFFF>FFFFBA>:42<FBB?246
@M04999:289:000000000-L3R54:1:1101:9570:3212 1:N:0:395
GAACCTACGGGCGGCTGCAGTGAGGAATATTGGACAATGGGTGAGAGCCTGATCCAGCCATCCCGCGTGAAGGACGACAGCCCTATGGGTTTTAAACTTCTTTTGTATGGGAATAAACCACATTACGCGTAATGTTCTGAAGGTACCATACGAATAAGCATCGGCTAACTCCGTGCCAGCAGCCGCGGTAATACGGAGGATGCGAGCGTTATCCGGATTTATTGGGTTTAAAGGGTCCGTAGGCGGGTTGATAAGTCAGCGGTGAAAACCTGCAGCTTAACTGTAGAACTGCCGTTGATAC
+
CCCCCGGGGGGGGGGGGGGGGGFGGGGGFGGGGGGGGGGGGFGGGGGGGGGGGGGGGGGGGGGGGGGGGGGDGGGGGGGGGGGGGGGGGGGGGGGGGGGGGGGGGFCAFGGGGGGGGDFGGGFGGGGGG=CFFDFGGGGGGGGGGGGGFCFFFGGGGGGGGGGEGGGGEEFGDDGGGGGGGGGGGGEGGGGGGGGGGGGG+BFGGGGGGCGGGGGGGEEGFGGFGG19*C7C?CECGGG5DG>FFG><@>:=C?F4876?>BDB5?FFBE7:?FF@FF?A><4<)-)62925:6813,4:.
@M04999:289:000000000-L3R54:1:1101:7612:3215 1:N:0:395
CCTACGGGCGGCTGCAGTGGGGAATATTGCACAATGGGGGGAACCCTGATGCAGCCATGCCGCGTGTATGAAGAAGGCCTTCGGGTTGTAAAGTACTTTTGTTAGGGAAGAAAAGCCGGGTGCTAATACCACCTGGTGCTGACGGTACCTAAAGAATAAGCACCGGCTAACTACGTGCCAGCAGCCGCGGTAATACGTAGGGTGCGAGCGTTAATCGGAATTACTTGGCGTAAAGCGAGCGCAGACGGTTAGATAAGTCAGATGTGAAATCCCCGAGCTCAACTTGGGACGTGCATTTGA
+
@C@CCDGGEGGEFGGFFGDFGGFGDGGGCAFGGFDDGGGGGGG?FGDEDFGGEGGG,?8=FEEFFFG@EEFGBFGCF7F8FECEE>CEF9D9;,@FFGGGFFGCGGG8FEGGDGCDE7CFGCCFC@FFF8CFCFFGGGGGG9F@:CF*?,?EGGGGFFGFGC8CEDGGG?FGGGGCFFGFGGGGGFECEGGGEFGFGGG5EGGGGGGDGEEGEFFGGCCEGGFF7+;CEDDDCDFGGGD:DGFGFGEF>>7@F?F4=9BF@*:9B6B=9BA?075>)(<>7?F9))20(((4:(,64<BF
@M04999:289:000000000-L3R54:1:1101:13776:3238 1:N:0:395
GTCCTACGGGTGGCAGCAGTGGGGAATATTGCACAATGGGGGAAACCCTGATGCAGCCATGCCGCGTGTATGAAGAAGGCCTTCGGGTTGTAAAGTACTTTCGGTAGTGAGGAAGTTGTGTGTATGAAAAGTGCATGCAGTTGACGTTAGCTACAGAAGAAGCACCGGCTAACTCCGTGCCAGCAGCCGCGGTAATACGGAGGGTGCGAGCGTTAATCGGAATGACTGGGCGTAAAGGGCATGTAGGCGGATAATTAAGTTAGGTGTGAAAGCCCCAGGCTCAACCTGGGAATTGCACTT
+
CCCCCGGGGGFFGGFEFGGGGFGGGGGGGGGGGGGGGGGGGGGGGGGGGGGGGGGGGGCFGGGGGGGGGGGGGGGCFGGGGGGGGGGGGGGGGGGGGGGGGGGGGGGFGFFGFGG8?FGGEF@EFFFFGFFFADDFFGFDFGGGGGGFFCAFGG9FGGGGGGGGGGGGGGGGGGGGDFGGGGGFGGGFGGGGGGEGGFG>ECGD>E*C5EEGEEEFGGDDEGGDFGGGF9CG5CCFGGGD79<:@CFFBBE>D69?*==@6?>59?FEB@DAB50<B?FB?<<)4((..4(4:??<A<<3
@M04999:289:000000000-L3R54:1:1101:5944:3246 1:N:0:395
GTCCTACGGGGGGCAGCAGTGGGGAATTTTGGACAATGGGGGGAACCCTGATCCAGCCATGCCGCGTGTCTGAAGAAGGCCTTCGGGTTGTAAAGGACTTTTGTTAGGGAAGAAAAGCCGGGTGCTAATACCACCTGGTGCTGACGGTACCTAAAGAATAAGCACCGGCTAACTACGTGCCAGCAGCCGCGGTAATACGTAGGGTGCGAGCGTTAATCGGAATTACTGGGCGTAAAGCGAGCGCAGACGGTTAGATAAGTCAGATGTGAAATCCCCGAGCTCAACTTGGGACGTGCATTTG
+
CCCCCGGGGGGGGGGGGGGGGGGGGGGGGGGGGCGGGGGGGGGGGGGGGGFGGGGGGGGGGGGGGGGGGGGGGGGCGGGGEFGGGGGGGGGGGGGGGGGGGGGGGCEFGGFGGGGGGGGGGGGGGGGGGGGGGGGGGGGGGGGGGGGGGEFGGGFGGGGDFGGGGGGGGGGGGGGGGGGGGGGGGGFCCEGGEGDGGCGGGGDCFGGGDCEGGGGGGFGGGGGCCDGFFGGDGGEGGGGGDDFGFG5>BD>EGFFFFFF=BFGFFFFFBF<AF)9>:>>;9><DFFFB06?7>BBBFBA9)
@M04999:289:000000000-L3R54:1:1101:15411:3263 1:N:0:395
GGCCTACGGGCGGCAGCAGTGGGGAATATTGCACAATGGGGGGAACCCTGATGCAGCCATGCCGCGTGTATGAAGAAGGCCTTCGGGTTGTAAAGTACTTTCGGTAGTGAGGAAGTTGTGTGTATGAAAAGTGCATGCAGTTGACGTTAGCTACAGAAGAAGCACCGGCTAACTCCGTGCCAGCAGCCGCGGTAATACGGAGGGTGCGAGCGTTAATCGGAATGACTGGGCGTAAAGGGCATGTAGGCGGATAATTAAGTTAGGTGTGAAAGCCCCGGGCTCAACCTGGGAATTGCACTT
+
CCCCCGGGGGGGGGGGGGGGGGGGCGGGGGGGGGGGGGGGGGGGGGGGGGGGGGGGGGGGGGGGGGGGGGGGGGGGGGGGGGGGGGGGGGGGGGGGGGGGGGGGGGGFGFGFGGGGCFGGGGFGGFFGGGFGGGGGGGGGGGGGGG:@FFF@FFDFGGGGGGGGGGGGGGGGGGGGGGGGGGGGGGGGGGGGGGGGGGGGGGGG/AEEEGGGDGCF7EFGGGGDGGGGGGGGE3EGGGGGGGF7BGFFFFFD5=F?B=FFF=FFB4/))9<>:FFFDBE9><F?FFFBBF?FF)89ADA)
@M04999:289:000000000-L3R54:1:1101:20759:3284 1:N:0:395
CCTACGGGTGGCTGCAGTGGGGAATATTGCACAATGGGGGAAACCCTGATGCAGCCATGCCGCGTGTATGAAGAAGGCCTTCGGGTTGTAAAGTACTTTCGGTAATGAGGAAGGTGATGTATCTAATAGGTGCATCAATTGACGTTAATTACAGAAGAAGCACCGGCTAACTCCGTGCCAGCAGCCGCGGTAATACGGAGGGTGCGAGCGTTAATCGGAATGACTGGGCGTAAAGGGCATGTAGGCGGATAATTAAGTTAGGTGTGAAAGCCCTGGGCTCAACCTAGGAATTGCACTTAA
+
CCCCCGGGGGGGGGGGGGGGGGGGGGGGGGGGGGGGGGGGGGGGGGGGGGGGGGGGGGGGGGGGGGGGGGGGGGGGGGGGGGGGGGGGGGGGGGGGGGGGGGGGGGGGGGGGGGGGGGGGGGGGGGGGGGGGGGGGGGGGGGGGGGGGGGGGGGGGGGGGGGGGGGGGGGGGGGGGGGGGGGGGGGGGGGGGGGGGGGGGGGGGDGGGGGEGGGGGGGGGGGGGGGFGGGGGGGFFDGGGGGFGFGFBEEEFFBFFFFFFFFGFFFFFFFB?<FFFFFFF???BFBFF:ADFF9>DD?DF
@M04999:289:000000000-L3R54:1:1101:12474:3317 1:N:0:395
TCCTACGGGTGGCTGCAGTGGGGAATATTGCACAATGGGGGAAACCCTGATGCAGCCATGCCGCGTGTATGAAGAAGGCCTTCGGGTTGTAAAGTACTTTCGGTAGTGAGGAAGTTGTGTGTATGAAAAGTGCATGCAGTTGACGTTAGCTACAGAAGAAGCACCGGCTAACTCCGTGCCAGCAGCCGCGGTAATACGGAGGGTGCGAGCGTTAATCGGAATGACTGGGCGTAAAGGGCATGTAGGCGGATAATTAAGTTAGGTGTGAAAGCCCCGGGCTCAACCTGGGAATTGCACTTA
+
CCCCCGGGGGGGGGGGGGGGGGGGGGGGGGFGGGGGGGGGGGGGGGGGFFGGGGGGGGGGGGGGGGGGGGGGGGGGGGGGGGGGGGGGGGGGGGGGGGGGGGGFFGFGFGGGGG<FEFGFFFF,FFGGGGFGGGGGGGGGGGGFD=FFGGGGGEGGGFGGGGGGGFFEBECCCGGGGGGGGGGGDCC@EGGGGEGGGGEGGGGCEGGGGEG58AFGFGGEGFGGGGC<FGG7CDGGGGGGGGFGFFFE<;>EFFFFFFBFFFG8?BDFAB<:3>:BEFF11<<?278B:772>BFFFBBA
@M04999:289:000000000-L3R54:1:1101:23358:3339 1:N:0:395
AGGCGCCTACGGGCGGCTGCAGTGGGGAATATTGCACAATGGGGGAAACCCTGATGCAGCCATGCCGCGTGTATGAAGAAGGCCTTCGGGTTGTAAAGTACTTTCGGTAGTGAGGAAGTTGTGTGTATGAAAAGTGCATGCAGTTGACGTTAGCTACAGAAGAAGCACCGGCTAACTCCGTGCCAGCAGCCGCGGTAATACGGAGGGTGCGAGCGTTAATCGGAATGACTGGGCGCAAAGGGCATGTAGGCGGATAATTAAGTTAGGTGTGAAAGCCCCGGGCTCAACCGGGGAAGTGCAC
+
CCCCCGGGGGGGGGGGGGGGGGGGGGGGGGGGGGGGGGGGGGGGGGGGFFGGGGGGGGGGGGFFGGGGDFGGGGGGGGGGFGGGGDFGGGGGGGGGGGGFFGGGGEGFFFEEFGGGGG<FFGGGGGFGGGGFGGGGGEEFGGFDFGGGEFFGGGGGGGGGGGGGGGGGFFFGCGGGGG@ECDGGGGGFGGGGGGGGGGFFGGGGGDGGGEGGGGECEE5CFGGGCFGFG7>GGGGDDDGGGG>FFG9FFFFDGEFFFFFF@?:=?FFFF6346=@?F:39>>>0<<?F((441;<(.4<>5
@M04999:289:000000000-L3R54:1:1101:18730:3381 1:N:0:395
TCCTACGGGTGGCAGCAGTGGGGAATATTGCACAATGGGGGAAACCCTGATGCAGCCATGCCGCGTGTATGAAGAAGGCCTTCGGATTGTAAAGTACTTTCGGTAATGAGGAAGGTGATGTATCTAATAGGTGCATCAATTGACGTTAATTACAGAAGAAGCACCGGCTAACTCCGTGCCAGCAGCCGCGGTAATACGGAGGGTGCGAGCGTTAATCGGAATGACTGGGCGTAAAGGGCATGTAGGCGGATAATTAAGTTAGGTGTGAAAGCCCTGGGCTCAACCTAGGAATTGCACTTA
+
CCCCCGGGGGGGGGGGGGGGGGGGGGGGGGGGGGGGGGGGGGGGGGGGGGGGGGGGGGGGGGGGGGGGGGGGGGGGGGGGGGGGGGGGGGGGGGGGGGGGGGGGGGGGGGGGGGGGGGGGGGGGGGGGGGGGGGGGGGGGGGGGGGGGGGGGGGGGGGGGGGFGGGGGGGGGGGGGGGGGGGGGFDFEEGGGGGGGGGGGGGGGGGGGGGGGGGFGGGGGDCGGGGGGGGDDDGGG=CDDFFFG?GFFFFFFGFFFBFFFFFFFFFE@AFAFBFFFFFFFFF7?<>BFF?FFFFAAFABF
@M04999:289:000000000-L3R54:1:1101:6587:3417 1:N:0:395
ACACCCTACGGGTGGCAGCAGTGGGGAATATTGCACAATGGGTGGAACCCTGATGCAGCCATGCCGCGTGTATGAAGAAGGCCTTCGGGTTGTAAAGTACTTTCGGTAGTGAGGAAGTTGTGTGTATGAAAAGTGCATGCAGTTGACGTTAGCTACAGAAGAAGCACCGGCTAACTCCGTGCCAGCAGCCGCGGTAATACGGAGGGTGCGAGCGTTAATCGGAATGACTGGGCGTAAAGGGCATGTAGGCGGATAATTAAGTTAGGTGTGAAAGCCCCGGGCTCAACCTGGGAATTGCACT
+
CCCCCGGGGGDGGGGGGGGGGGGGGGGGGGGGGGGGGGGGGGGGGGGGGGGGGGGGGGGGGGGGGGGGGGGGFAFGGGFACGDFFEGEGGGGGGGDFGGGGGGGGGGGGGGGCE?FFFGGGEFFFEGGGGGGGGGGGGGGFGGGGGGGGGGGGGGGGGGGGGGGGGGGGGGDGGGCFGGGGGGGGGGGGGGGGGGEGGFGGGEGGGGGDCCEGGG5ECFGGGEGGGGGGGGGGGGC9F=DGGFGFFFFFFFFD:DFFBFFFFGFF@FF<BBA2@47>?DFF6>0<7?:?B?FFFFFFAF7<
@M04999:289:000000000-L3R54:1:1101:8226:3446 1:N:0:395
CTCCTACGGGGGGCAGCAGTGGGGAATATTGCACAATGGGGGGAACCCTGATGCAGCCATGCCGCGTGTATGAAGAAGGCCTTCGGGTTGTAAAGTACTTTCGGTAGTGAGGAAGTTGTGTGTATGAAAAGTGCATGCAGTTGACGTTAGCTACAGAAGAAGCACCGGCTAACTCCGTGCCAGCAGCCGCGGTAATACGGAGGGTGCGAGCGTTAATCGGAATGACTGGGCGTAAAGGGCATGTAGGCGGATAATTAAGTTAGGTGTGAAAGCCCCGGGCCCAACCTGGGAATTGCACTT
+
CCCCCGGGGGGGGGGGGGGGGGGGGGGGGGGGGGGGGGGGGGGGGGGGGGGGGGGGGGGGGGGGGGGGGGGGGGGGGGGGGGGGGGGGGGGGGGGGGGGGGGGGGGGGFGGGGGGGGGGGGGGGGGGGGGGGGGGGGGGGGGGGGGGGGGGGGGGGGGGGGGGGGGGGGGGFFGGGGGGGGGGFFGGGGGGGGGGGGGGGGGGGGGGGGGGGGGGGGGGEGGGGGGGGGGDG:DDDFGGGGF@FFGFFFFFFGFFFFFFFFFF?BFFFFFFFBFFDEBF6;BFBFFF?F?F?F??AFBF?
@M04999:289:000000000-L3R54:1:1101:7490:3452 1:N:0:395
GGGCCTACGGGTGGCTGCAGTGGGGAATGTTGCACAATGGGGGGAACCCTGATGCAGCCATGCCGCGTGTATGAAGAAGGCCTTCGGGTTGTAAAGTACTTTCGGTAGTGAGGAAGTTGTGTGTATGAAAAGTGCATGCAGTTGACGTTAGCTACAGAAGAAGCACCGGCTAACTCCGTGCCAGCAGCCGCGGTAATACGGAGGGTGCGAGCGTTAATCGGAATGACTGGGCGTAAAGGGCATGTAGGCGGATAATTAAGTTAGGTGTGAAAGCCCCGGGCTCAACCTGGGAATTGCACTT
+
CCCCCGGGGGGGGGGGGGGGGGGGGGGGGGGGGGGGGGGGGGGGGGGGGGGGGFGGGGGGGGGGGGGGGGGGGGGGFGGGGGGGGGGGGGGGGGGGGGGGGGGGGGGGGGGFGFGGGGGGGGGGGGGGGGGGGGGGGGGGGGGGGGGGGGGGGGGGGGGGGGGGGFGGGGGGGGGGGGGGGGDGGFGGGGGGGGGGGGGGGEGGEGGGGGEGGGGGGGGGGGGGGGGGGGGGGGGDGGGGGGFGFGBFFFFFGFFFF?FFFFFF?FFFFFAAB?F>E9)9BBFF?B???:?02:BBFFB28
@M04999:289:000000000-L3R54:1:1101:12523:3472 1:N:0:395
CCTACGGGGGGCTGCAGTAGGGAATCTTCCACAATGGACGCAAGTCTGATGGAGCAACGCCGCGTGAGTGAAGAAGGTTTTCGGATCGTAAAGCTCTGTTGTTGGTGAAGAAGGATAGGGGTAGTAACTGATTCTTATTTGACGGTAATCAACCAGAAAGTCACGGCTAACTACGTGCCAGCAGCCGCGGTAATACGTAGGTGGCAAGCGTTGTCCGGATTTATTGGGCGTAAAGCGAACGCAGGCGGGAGAACAAGTCAGCTGTGAAAGCCCTCGGCTTAACCGGGGAAGTGCAGCTGA
+
CCCCCGGGGGGGGGGGGGGGGGGGGGGGGGGGGGGGGGGGGGGGGGGGGGGGGGGGGGGGGGGGGGGGGGGGGGGGGGGGGGGGGGGGGGGGGGGGGGGGGGGGGGGGGGGGGGGGGGGGGGGGGGGGGGGGGGGGGGGGGGGGGGGGGGGGGGGGGGGGGGGGGGGGGGGGGGGGGGGGFGGGGDGGGGGGGGGGGGGGGGGGGGGGGGGGGGGGGGGC5?CGFFGCFC<DGGGGGGDGD3>GEGFFFFFFGFFFFFF?FFGF@FFFFFB?BFFFFFFFFAFFFF>96:?2<9<BB??B
@M04999:289:000000000-L3R54:1:1101:20888:3478 1:N:0:395
CCTACGGGTGGCTGCAGTGGGGAATATTGCACAATGGGGGAAACCCTGATGCAGCCATGCCGCGTGTATGAAGAAGGCCTTCGGGTTGTAAAGTACTTTCGGTAGTGAGGAAGTTGTGTGTATGAAAAGTGCATGCAGTTGACGTTAGCTACAGAAGAAGCACCGGCTAACTCCGTGCCAGCAGCCGCGGTAATACGGAGGGTGCGAGCGTTAATCGGAATGACTGGGCGTAAAGGGCATGTAGGCGGATAATTAAGTTAGGTGTGAAAGCCCCGGGCTCAACCTAGGAATTGCACTTAA
+
CCCCCGGGGGGGGGGGGGGGGGGGGGGGGGGGGGGGGGGGGGGGGGGGGGGGGGGGGGGGGGGGGGGGGFGGGGGGGGGGGGGGGGGGGGGGGGGGGGGGGGGGGGGGGGGGGGGGGGGGGGGGGGGGGGGGGGGGGGGGGGGGEGGGGGGGGGGGGGGGGGGGGGGGGGGGGGGGGGGGGGGGGGGGGGGGGGGGGGGGGGGGGGGGGGEGDGGGGGGGGGGGGGGGGGDGGGGGGGGGGGFGFGFFEFBFGFFFFFFFFFGFB@BF<FFFBFFFE>DBD?:7(241>DF7<<>?B>AF
@M04999:289:000000000-L3R54:1:1101:18145:3519 1:N:0:395
CGCCTACGGGGGGCTGCAGTGGGGAATATTGCACAATGGGGGAAACCCTGATGCAGCCATGCCGCGTGTATGAAGAAGGCCTTCGGGTTGTAAAGTACTTTCGGTAATGAGGAAGGTGGTGTATCTAATAGGTGCATCAATTGACGTTAATTACAGAAGAAGCACCGGCTAACTCCGTGCCAGCAGCCGCGGTAATACGGAGGGTGCGAGCGTTAATCGGAATGACTGGGCGTAAAGGGCATGTAGGCGGATAATTAAGTTAGGTGTGAAAGCCCTGGGCTCAACCTAGGAATTGCACTT
+
CCCCCGGGGGGGGGGGGGGGGGGGEFGGGFCGGGFGGGGGGEGGGGGGGCEEFGFEGGFEFFGGGGGGGFGGGGGGGDF<FBFGGGCFGGGGGGE@FGGFGGGGGGGFFEGF>FCGGGGGGGGGGGFGGDBACFG<FG7:FCCGGGGEGCFGGGGGGGGGFGGGGGGGGGGGGEGFECEEGGGGGGGGGGGGEGGGGGGGGGGGCEGGEGGECGG=GGGGDGGGGFGGFGGD:D5CG7CGG:FFFFF?EE3@DFFFF=FFFFD8@FF@AF4>FFFFFFFBF?B<B::?>:>4:34<A?4)
@M04999:289:000000000-L3R54:1:1101:24724:3519 1:N:0:395
TGGACCTACGGGAGGCTGCAGTGGGGAATATTGCACAATGGGGGGAACCCTGATGCAGCCATGCCGCGTGTATGAAGAAGGCCTTCGGGTTGTAAAGTACTTTCGGTAGTGAGGAAGTTGTGTGTATGAAAAGTGCATGCAGTTGACGTTAGCTACAGAAGAAGCACCGGCTAACTCCGTGCCAGCAGCCGCGGTAATACGGAGGGTGCGAGCGTTAATTGGAATGACTGGGCGTAAAGGGCATGTAGGCGGATAATTAAGTTAGGTGTGAAAGCCCCGGGCTCAACCTGGGAATTGCACT
+
CCCCCGGGGGGGGGGGGGGGGGGGGGGGGGGGGGGGGGGGGGGGGGGGGGGGGFGGGGGGGGGGGGGGGGGGGGGGGGGGGGGGGGGGGGGGGGGGGGFGGGGGGGGGGGGGGGGGGGGGGGGGGGFGGGGGGGGGGGGGGGGG;FFGGGGGGGGGGGGGGGGGGGGGGGGGGGGGGGGGGGGGGGGGGGGGGGGGGGGGGGGGGGGGGGGGGGGGGGGGGGGGGGGFGFD4EGGCDFGDDDFGFGFFFFFFGFFFFFFF7FGFFFF?A@AA>FFFFF:9;>(4>DBFF:3-224>3>9?A
@M04999:289:000000000-L3R54:1:1101:22708:3583 1:N:0:395
CCTACGGGCGGCTGCAGTGGGGAATATTGCACAATGGGGGGAACCCTGATGCAGCCATGCCGCGTGTATGAAGAAGGCCTTCGGGTTGTAAAGTACTTTCGGTAGTGAGGAAGTTGTGTGTATGAAAAGTGCATGCAATTGACGTTAGCTACAGAAGAAGCACCGGCTAACTCCGTGCCAGCAGCCGCGGTAATACGGAGGGTGCGAGCGTTAATCGGAATGACTGGGCGTAAAGGGCATGTAGGCGGATAATTAAGTTAGGTGTGAAAGCCCCGGGCTCAACCTGGGAATTGCACTTAA
+
CCCCCGGGGGGGGGGGGGGGGGGGGGGGGGGGGGGGGGGGGGGGGGGGGGGGGGGGGGGGGGGGGGGGGGGGGGGFGGGGGGGGGGGGGGGGGGGGGGGGGGGGGGGGGGGGGFGGGGGGGGGGGGGGGGGGGGGGGFGGGGGGGGGGGGGGGGGGGGGGGGGGGGGGGGGGGGGGGGGGGGGGGGGGGGGGGGFGGGGGGGGGGGGGGGGGGGGGGGGGGGGGGGGGGGDGGGGGGGGGGGFGFFDEFFEFGFFFFFFFFFGFFFFFA?:BFFFFF>EBFFFFFFFFBB???BFD>?2A
@M04999:289:000000000-L3R54:1:1101:7009:3602 1:N:0:395
GGTTCCTACGGGGGGCTGCAGTGGGGAATATTGCACAATGGGGGGAACCCTGATGCAGCCATGCCGCGTGTATGAAGAAGGCCTTCGGGTTGTAAAGTACTTTCGGTAGTGAGGAAGTTGTGTGTATGAAAAGTGCATGCAATTGACGTTAGCTACAGAAGAAGCACCGGCTAACTCCGTGCCAGCAGCCGCGGTAATACGGAGGGTGCGAGCGTTAATCGGAATGACTGGGCGTAAAGGGCATGTAGGCGGATAATTAAGTTAGGTGTGAAAGCCCCGGGCTCAACCTGGGAATTGCACT
+
CCCCCGGGGGGGGGGGGGGGGGGGGGGGGGGGGGGGGGGGGGGGGGGGGGGGGGGGGGGGGGGGGGGGGGGGGGGGGGGGGGGGGGGGGGGGGGGGGGGGGFGGGGGGGGGGGG6FCFGGGGGGGGGGGGGGGGGGGGGGGGGGGGGGEGGGGGGGGGGGGGGGGGGGGGGGGGGGGGGGGGGGGGGGGFGGGGGGDGGFGGCEGGGGGGCGGGGGGGGGGGGGGGGGGGGGFGCGGGFGGGFDFGFFFFEF<DEFFFFFFFGFFFFF>FFFFFFFFFFF>>FF?FFFFFFFFFF7<A<?9
@M04999:289:000000000-L3R54:1:1101:15961:3609 1:N:0:395
GGTCCTACGGGTGGCTGCAGTGGGGAATATTGCACAATGGGGGGAACCCTGATGCAGCCATGCCGCGTGTATGAAGAAGGCCTTCGGGTTGTAAAGTACTTTCGGTAGTGAGGAAGTTGTGTGTATGAAAAGTGCATGCAATTGACGTTAGCTACAGAAGAAGCACCGGCTAACTCCGTGCCAGCAGCCGCGGTAATACGGAGGGTGCGAGCGTTAATCGGAATGACTGGGCGTAAAGGGCATGTAGGCGGATAATTAAGTTAGGTGTGAAAGCCCTGGGCTCAACCTAGGAATGGCACTT
+
CCCCCGGGGGGGGGGGGGGGGGGGGGGGGGGGGGGGGGGGGGGGGGGGGGGGGGGGGGGGGGGGGGGGGGGGGGGGGGGGGGGGGGGGGGGGGGGGGGGGGGGGGGGGGGGGGFFGGGGGGGGGGGFGGGGGFGGGGGGGGGGGGGGGGGGGGGGGGGGGGGGGGGGGGGGGGGGGGEGGGGGGGGGGGGGGGGGGGGGGGGGGGGGGGEGGGGGGGGGGEGGGGCGDFGFGGGGGGGGGGG>FFGFFFFFDDFFFFFFFFFCFF66=8FBFFFFFFFFFFFFF>BB?:??F90)5<:8<3
@M04999:289:000000000-L3R54:1:1101:20107:3609 1:N:0:395
CAGCCTACGGGCGGCTGCAGTGGGGAATATTGCACAATGGGGGGAACCCTGATGCAGCCATGCCGCGTGTATGAAGAAGGCCTTCGGGTTGTAAAGTACTTTCGGTAGTGAGGAAGTTGTGTGTATGAAAAGTGCATGCAGTTGACGTTAGCTACAGAAGAAGCACCGGCTAACTCCGTGCCAGCAGCCGCGGTAATACGGAGGGTGCGAGCGTTAATCGGAATGACTGGGCGTAAAGGGCATGTAGGCGGATAATTAAGTTAGGTGTGAAAGCCCCGGGCTCATCCTGGGAATTGCACTT
+
CCCCCGGGGGGGGGGGGGGGGGGGGGGGGGGGGGGGGGGGGGGGGGGGGGGGGGGGGGGGGGGGGGGGGGGGGGGGGGGGGGGGGGGGGGGGGGGGGGGGGGGGGGGGGGGGGGGGGGGGGGGGGGGGGGGGGGGGGGGGGGGGGGGGGGGGGGGGGGGGGGGGGGGGGGGGGGGGGGGGGGGGGGGGGGGGGGGGGGGGGGGGGGGGGGGGGGGGGGGGGGGGGGGGGGGGGDG<5D7CDF>GFGFFFFFFGFFF?F*=FFDB@FFFBFFFFFFFDFFFFF?<AFFFFFBF?B?FF>?B4
@M04999:289:000000000-L3R54:1:1101:20121:3624 1:N:0:395
CCTACGGGTGGCAGCAGTAGGGAATCTTCCACAATGGACGCAAGTCTGATGGAGCAACGCCGCGTGAGTGAAGAAGGTTTTCGGATCGTAAAGCTCTGTTGTTGGTGAAGAAGGATAGGGATAGTAACTGATTCTTATTTGACGGTAATCAACCAGAAAGTCACGGCTAACTACGTGCCAGCAGCCGCGGTAATACGTAGGTGGCAAGCGTTGTCCGGATTTATTGGGCGTAAAGCGAACGCAGGCGGGAGAACAAGTCAGCTGTGAAAGCCCTCGGCTTAACCGGGGAAGTGCAGCTGA
+
CCCCCGGGGGGGGGGGGGGGGGGGGGGGGGGGGGGGGGGGGGGGGGGGGGGGGGGGGGGGGGGGGGGGGGGGGGGGGGGGGGGGGGGGGGGGGGGGGGGGGGGGGGGGGGGGGGGGGGGGGGGGGGGGGGGGGGGGGGGGGGGGGGGGGGGGGGGGGGGGGGGGGGGGGGGGGGGGGGGGGGGGGGGGGGGGGGGGGGGGGGGGGGGGGGGGGGGGGGGGGCGGGGGGGGGGGGGGGGGGGGFGFGFFFEFEGFFFFFFFFFGFFFFFFFB?FFFFFF39DFFFFFFFFFF:BAFFF0:?
@M04999:289:000000000-L3R54:1:1101:23152:3662 1:N:0:395
ACCTACGGGGGGCTGCAGTGGGGAATATTGCACAATGGGGGAAACCCTGATGCAGCCATGCCGCGTGTATGAAGAAGGCCTTCGGGTTGTAAAGTACTTTCGGTAATGAGGAAGGCGGTGTATCTAATAGGTGCATCAATTGACGTTAATTACAGAAGAAGCACCGGCTAACTCCGTGCCAGCAGCCGCGGTAATACGGAGGGTGCGAGCGTTAATCGGAATGACTGGGCGTAAAGGGCATGTAGGCGGATAATTAAGTTAGGTGTGAAAGCCCTGGGCTCAACCTAGGAATTGCACTTA
+
CCCCCGGGGGGGGGGGGGGGGGGGGGGGGGGGGGGGGGGGGGGGGGGGGGGGGGGGGGGGGGGGGGGGGGGGGGGGGGGGGGGGGGGGGGGGGGGGGGGGGGGGGGGGGGGGGGG7FFGGGGGGFGGGGGGGGGGGGGGGGGGGGGGGGGGGGFGGGGGGGGGGGGGGGGGGGGGGGGGGGGGGGGGGGGGGGGGGGGGGGGGGEEGGGGGGGGGGGGGGGGGGGGGGCCGCGGGGGGGGCFFGFGFFFFDECFFFFFFFFFGFFFFFFFFFBFFF@6F:?BFFFB??FDBFFFFFFFFF
@M04999:289:000000000-L3R54:1:1101:22427:3677 1:N:0:395
TCGACCTACGGGGGGCTGCAGTGGGGAATATTGCACAATGGGGGAAACCCTGATGCAGCCATGCCGCGTGTATGAAGAAGGCCTTCGGGTTGTAAAGTACTTTCGGTAGTGAGGAAGTTGTGTGTATGAAAAGTGCATGCAGTTGACGTTAGCTACAGAAGAAGCACCGGCTAACTCCGTGCCACCAGCCGCGGTAATACGGAGGGTGCGAGCGTTAATCGGAATGACTGGGCGTAAAGGGCATGTAGGCGGATAATTAAGTTAGGTGTGAAAGCCCCGGGCTCAACCTGGGAATTGCACT
+
CCCCCGGGGGGGGGGGGGGGGGGGGGGGGGGGGGGGGGGGGGGGGGGGGGGGGGGGGGGGGGGGGGGGGGGGGGGGGGGGGGGGGGGGGGGGGGGGGGGGGGGGGGGGGGGFGGGGGGGGGGGGGGGGGGGGGGGGGGGGGGGGGGGGGGGGGGGGGGGGGGGGGGGGGGGGGGGGGGGGGGGGGGGGGGGGGGGGGGGGGGGGGGGGGGGGGGGGGGGGGGGCGGGGGGGGGGGGGGGGGGF4FGFFFFFFGFFFFFFFFFGFFFFFFFFDA?FFFFFBFFFFFB?BFFFFFFFFFFFF4
@M04999:289:000000000-L3R54:1:1101:19318:3690 1:N:0:395
AATCCTACGGGGGGCTGCAGTGGGGAATTTTGGACAATGGGGGGAACCCTGATCCAGCCATGCCGCGTGTCTGAAGAAGGCCTTCGGGTTGTAAAGGACTTTTGTTAGGGAAGAAAAGCCGGGTGCTAATACCACCTGGTGCTGACGGTACCTAAAGAATAAGCACCGGCTAACTACGTGCCAGCAGCCGCGGTAATACGTAGGGTGCGAGCGTTAATCGGAATTACTGGGCGTAAAGCGAGCGCAGACGGTTAGATAAGTCAGATGTGAAATCCCCGAGCTCAACTTGGGACGTGCATTT
+
CCCCCGGGGGGGGGGGGGGGGGGGGGGGGGGGGGGGGGGGGGGGGGGGGGGGGGGGGGGGGGGGGGGGGGGGGGGGGGGGGGGGGGGGGGGGGGGGGGGGGGGGGGGGGGGGGGGGGGGGGGGGGGGGGGGGGGGGGGGGGGGGGGGGGGGGGGGGGGGGGGGGGGGGGGGGGGGGGGGGGGGGGGGGGGGGGGGGGGGGGGGGGEEGGGGGGGGEGGGGGGGGGGGGGGGGEGGGGGGGGG@GFGFFFFFFG@F4=FBFFFC==BFFFFFFFFFFF9EB>9?FFFFFFF0039?FFFFFF
@M04999:289:000000000-L3R54:1:1101:25091:3724 1:N:0:395
TTGCGCCTACGGGTGGCTGCAGTGGGGAATATTGCACAATGGGGGGAACCCTGATGCAGCCATGCCGCGTGTATGAAGAAGGCCTTCGGGTTGTAAAGTACTTTCGGTAGTGAGGAAGTTGTGTGTATGAAAAGTGCATGCAGTTGACGTTAGCTACAGAAGAAGCACCGGCTAACTCCGTGCCAGCAGCCGCGGTAATACGGAGGGTGCGAGCGTTAATCGGAATGACTGGGCGTAAAGGGCATGTAGGCGGATAATTAAGTTAGGTGTGAAAGCCCCGGGCTCAACCTGGGAATTGCAC
+
CCCCCGGGGGGGGGGGGGGGGGGGGGGGGGGGGGGGGGGGGGGGGGGGGGGFFFGGGGGFGFGGGGGGGGGGGGGGGGGGGGGGGGGGGGGGGGGGGGGGGGGGGGGGGF>FFGGFFGGGGGGGGGGGGGGGGGGGGFGGGCFGGFGGGGGGGGGGGGGGFFGGGGGGD:FGGGGGGGGGGGGGGGGGGGGGGGDGGGGGGGGEGGGGGGGGDEDEGGFGGFEGGGGGGGGGGGGGGGGGGGFFFGFFFFFFGFDF=B?FBBFFFFFFBFFB>?4?F0>FFF((4>BF?:188:7<8<<A5
@M04999:289:000000000-L3R54:1:1101:18241:3749 1:N:0:395
CGGACCTACGGGGGGCAGCAGTGGGGAATATTGCACAATGGGGGAAACCCTGATGCAGCCATGCCGCGTGTATGAAGAAGGCCTTCGGGTTGTAAAGTACTTTCGGTAATGAGGAAGGTGGTGTATCTAATAGGTGCATCAATTGACGTTAATTACAGAAGAAGCACCGGCTAACTCCGTGCCAGCAGCCGCGGTAATACGGAGGGTGCGAGCGTTAATCGGAATGACTGGGCGTAAAGGGCATGTAGGCGGATAATTAAGTTAGGTGTGAAAGCCCTGGGCTCAACCTAGGAATTGCACT
+
CCCCCGGGGGGGGGGGGGGGGGGGGGGGGGGGGGGGGGGGGGGGGGGGGGGGGGGGGGGGGGGGGGGGGGGGGGGGGGGGGGGGGGGGGGGGGGGGGGGGGGGGGGGGGGGGGGGGGGGGGGGGGGGGGGGGGGGGGGGGGGGGGGGGGGGGGGGGGGGGGGGGGGGGGGGGGGGGGGGGGGGGGGGGGGGGGGGGGGGGGGGGGGGGGGGGGGGGGGGGGGGGGGGGGGGGGGGGGGGGGGFGFGFFFFFFGFEFFFFFFFGFF??FFFFFFFFFFFFFFFFFFFFFBFF<0:2>BFFF<
@M04999:289:000000000-L3R54:1:1101:17565:3796 1:N:0:395
ACACCTACGGGGGGCAGCAGTGGGGAATATTGCACAATGGGGGAAACCCTGATGCAGCCATGCCGCGTGTATGAAGAAGGCCTTCGGGTTGTAAAGTACTTTCGGTAATGAGGAAGGTGGTGTATCTAATAGGTGCATCAATTGACGTTAATTACAGAAGAAGCACCGGCTAACTCCGTGCCAGCAGCCGCGGTAATACGGAGGGTGCGAGCGTTAATCGAAATGACTGGGCGTAAGGGGCATGTAGGCGGATATTTAGGTAAGGTGTGAAAGCCCTGGGTCCACCCTAGGAATGGCACTT
+
CCCCCGGGGGGGGGGGGGGGGGGGGGGGGGGGGGGGGGGGGGGGGGGGGGGGGGGGGGGGGGGGGGGGGGGGGGGGGGGGGGGGGGGGGGGGGGGGGGGGGGGGGGGGGGGGGGGGGGGGGGGGGGGGGGGGGGGGGGGGGGGGGGGGGGGGGGGGGGGGGGGGGGGGGGGGGGGGGGGGGGGGGGGGGGGGGGGGGGGGGGGG5/1:1;***:/=8<+:*:*/+0::CF5*11:D*CG/)))0**1**8))/8/9*=*)9**9)1//-9>46@F5)4F((((.)4(,(.2:4:)(((,2)
@M04999:289:000000000-L3R54:1:1101:18070:3810 1:N:0:395
CCTACGGGGGGCAGCAGTGGGGAATATTGCACAATGGGGGAAACCCTGATGCAGCCATGCCGCGTGTATGAAGAAGGCCTTCGGGTTGTAAAGTACTTTCGGTGGTGAGGAAGTTGTGTGTATGAAAAGTGCATGCAGTTGACGTTAGCTACAGAAGAAGCACCGGCTAACTCCGTGCCAGCAGCCGCGGTAATACGTAGGGTGCGAGCGTTAATCGGAATTACTGGGCGTAAAGCGAGCGCAGACGGTTAGATAAGTCAGATGTGAAATCCCCGAGCTCAACTTGGGACGTGCATTTGA
+
CCCCCGGGGGGGGGGGGGGGGGGGGGGGGGGGGGGGGGGGGGGGGGGGGGGGGGGGGGGGGGGGGGGGGGGGGGGGGGGGGGGGGGGGGGGGGGGGGGGGGGGGGGGGGGGGGGGGGGGGGGGGGGGGGGGGGGGGGGGGGGGGGGGGGGGGGGGGGGGGGGGGGGGGGGGGGGGGGGGGGGGGGGGGGGGGGGGGGGGFGGGGGGGGGGGGGGGGGGGGGGGGGGGGGGGGGGGGGGDGGGFGFGFFFFFFGFFFFFFFFFGFFFFFFFFFFFFFFFFFBFFB>DFFFFFFFB?BABFF
@M04999:289:000000000-L3R54:1:1101:11918:3834 1:N:0:395
CATTCCTACGGGCGGCAGCAGTGGGGAATTTTGGACAATGGGGGGAACCCTGATCCAGCCATGCCGCGTGTCTGAAGAAGGCCTTCGGGCTGTAAAGGACTTTTGTTAGGGAAGAAAAGCCGGGTGCTAATACCACCTGGTGCTGACGGTACCTAAAGAATAAGCACCGGCTAACTACGTGCCAGCAGCCGCGGTAATACGGAGGTTGCGAGCGTTAATCGGAATGACTGGGCGTAAAGGGCATGTAGGCGGATAATTAAGTTAGGTGGGAAAGCCCTGGGCTCAACCTAGGAATTGCACT
+
CCCCCGGFFFD@@F:+@CFCGGGGGDGC,CFEEGD6CCCFFGGE@@:DFF8FFDFFFFF+=FFFGCGFF@CFFGCFFFD<EF<><@>FE:F<>DF@B:>@CECACG:,3:FGFEGFFGGGFC:<1CFCFC:FFAFGGGEEFGCEFCFE*=CGGGGGCCCG7FFFF:ECGGE5EEC@@?E8@C;CCEFGF;E8?EGEEGDFGG>>E*8:@C5EDEGC=5A<:5=5:?C>FFCFGD=G*C7CDD:0>FFFFFE3578=*/9/7=28@?=6(8:36FF))(7<:B?82<8<?8>(5<0442)46
@M04999:289:000000000-L3R54:1:1101:17695:3838 1:N:0:395
CGCCTACGGGGGGCAGCAGTGGGGAATATTGCACAATGGGGGGAACCCTGATGCAGCCATGCCGCGTGTATGAAGAAGGCCTTCGGGTTGTAAAGTACTTTCGGTAGTGAGGAAGTTGTGTGTATGAAAAGTGCATGCAGTTGACGTTAGCTACAGAAGAAGCACCGGCTAACTCCGTGCCAGCAGCCGCGGTAATACGGAGGGTGCGAGCGTTAATCGGAATGACTGGGCGTAAAGGGCATGTAGGCGGATAATTAAGTTAGGTGTGAAAGCCCCGGGCTCAACCTGGGAATTGCACTT
+
CCCCCGGGGGGGGGGGGGGGGGGGGGGGGGGGGGGGGGGGGGGGGGGGGGGGGGGGGGGGGGGGGGGGGGGGGGGGGGGGGGGGGGGGGGGGGGGGGGGGGGGGGGGGGGGGGGGGGGGGGGGGGGGGGGGGGGGGGGGGGGGGGGGGGGGGGGGGGGGGGGGGGGGGGGGGGGGGGGGGGGGGGGGGGGGGGGGGGGGGGGGGGGGGGGGGGGGGGGGGGGGGGGGGGGFGECGGGGGGGGFGFGFFFFFFGFFFFFFFFFGFFF6>BFBFFFFFFFB>BFFBFFFBFF0:?FFABFBB
@M04999:289:000000000-L3R54:1:1101:24086:3908 1:N:0:395
CCTACGGGTGGCTGCAGTGGGGAATATTGCACAATGGGGGGAACCCTGATGCAGCCATGCCGCGTGTATGAAGAAGGCCTTCGGGTTGTAAAGTACTTTCGGTAGTGAGGAAGTTGTGTGTATGAAAAGTGCATGCAATTGACGTTAGCTACAGAAGAAGCACCGGCTAACTCCGTGCCAGCAGCCGCGGTAATACGGAGGGTGCGAGCGTTAATCGGAATGACTGGGCGTAAAGGGCATGTAGGCGGATAATTAAGTTAGGTGTGAAAGCCCCGGGCTCAACCTGGGAATTGCACTTAA
+
CCCCCGGGGGGGGGGGGGGGGGGGGGGGGGGGGGGGGGGGGGGGGGGGGGGGGGGGGGGGGGGGGGGGGGGGGGGGGGGGGGGGGGGGGGGGGGGGGGGGGGGGGGGGGGGGGGGGGGGGGGGGGGGGGGGGGGGGGGGGGGGGGGGGGGGGGGGGGGGGGGGGGGGGGGGGGGGGGGGGGGGGGGGGGGGGGGGGGGGGGGGGGGCGGGGGGGGGGGGGGGGGGGGGGGGGGGGGGGGGGGFGFGFFBEFFGFFFFFFFFFGFFB@FFFFBBFEFBBD<BFFFFFFFBBFBBFFFFFFF
@M04999:289:000000000-L3R54:1:1101:6433:3915 1:N:0:395
TTCCTACGGGGGGCTGCAGTGGGGAATATTGGACAATGGGTGAGAGCCTGATCCAGCCATCCCGCGTGAAGGACGACAGCCCTCTGGGTTTTAAACTTCTTTTGTATGGGAATAAACCACATTACGCGTAATGTTCTGAAGGTACCATACGAATAAGCATCGGCTAACTCCGTGCCAGCAGCCGCGGTAATACGGAGGATGCGAGCGTTATCCGGATTTATTGGGTTTAAAGGGTCCGTAGGCGGGTTAATAAGTCAGCGGTGACAACCTGCAGCTTAACTGTAGAACTGCCGTTGATACT
+
@@CCCFGGEFGGGGGGDFGGGGGGGGGGGGGGFFGGGGGGGGGGFGGGGGGGGG<EFFFFFGGGGGGGGGGGGGGGEGGGGGG,@CGFFGGGGGGGGGGGGGGGFFEEGGGGGGGGGGFGGGFGGFDGEGGFGGDCFCGGGGGGCFFGGFF@FGGFGGGGGGGG>8EFFGGGC:ECGGGGGG>EGGEEGEFFFGGDEGGGGGG5CEC:8=CCFGGGGEFGGGGGGGCD6:>::5:FFC54*96DECB@FFFFGFFFFF4@<<DF)7=F04833@4?FF?AAAA9>2-<<DF(7433:49:.
@M04999:289:000000000-L3R54:1:1101:24410:3916 1:N:0:395
GTCCTACGGGTGGCAGCAGTGGGGAATATTGCACAATGGGGGAAACCCTGATGCAGCCATGCCGCGTGTATGAAGAAGGCCTTCGGGTTGTAAAGTACTTTCGGTAATGAGGAAGGTGGTGTATCTAATAGGTGCATCAATTGACGTTAATTACAGAAGAAGCACCGGCTAACTCCGTGCCAGCAGCCGCGGTAATACGGAGGGTGCGAGCGTTAATCGGAATGACTGGGCGTAAAGGGCATGTAGGCGGATAATTAAGTTAGGTGTGAAAGCCCTGGGCTCAACCTAGGAATTGCACTT
+
CCCCCGGGGGGGGGGGGGGGGGGGGGGGGGGGGGGGGGGGGGGGGGGGGGGGGGGGGGGGGGGGGGGGGGGGGGGGGGGGGGGGGGGGGGGGGGGGFGGGGGGGGGGGGGGGGGGGGGGGGGGGGGGGGGGGCGGGGGGGGGGGGGGGGGGGGGGGGGGGGGFGGGGGGGGGGGGGGGGGGGGGGGGGGGGGEGGGGGGGGGGGGGGG;CEGGGGGGGGGGGGGDFGGGDGGGGGGGGGGGFFGFGFFFFF5<FFFFFFFFFGFFFFFBF><:FFFFB@<0:?>?F04?BFBB7><A?44
@M04999:289:000000000-L3R54:1:1101:9931:3938 1:N:0:395
GCGCCTACGGGTGGCTGCAGTGGGGAATATTGCACAATGGGGGAAACCCTGATGCAGCCATGCCGCGTGTATGAAGAAGGCCTTCGGGTTGTAAAGTACTTTCGGTAATGAGGAAGGTGGTGTATCTAATAGGTGCATCAATTGACGTTAATTACAGAAGAAGCACCGGCTAACTCCGTGCCAGCAGCCGCGGTAATACGGAGGGTGCGAGCGTTAATCGGAATGACTGGGCGTAAAGGGCATGTAGGCGGATAATTAAGTTAGGTGTGAAAGCCCTGGGCTCAACCTAGGAATTGCACTT
+
CCCCCGGGGGGGGGGGGGGGGGGGGGGGGGGGGGGGGGGGGGGGGGGGGGGGGGGGGGGGGGGGGGGGGGGGGGGGGGGGGGGGGGGGGGGGGGGGGGGGGGGGGGGGGGGGGGGGGGGGGGGGGGGGGGGGGGGGGGGGGGGGGGGGGGGGGGGGGGGGGGGGGGGGGGGGGGGGGGGGGGGGGGGGGGGGGGGGGGGGGGGG>GGGGGGGGGGGGGGGGGGGGGGGGGFFGGGGGGCGGGFGFGFFFFFFGFFFFF?FFFGFFFFF?FFABF>FFFFFFFFFFFFFFFF?FF>?FBFB2
@M04999:289:000000000-L3R54:1:1101:6825:3945 1:N:0:395
GGTCCTACGGGGGGCTGCAGTGGGGAGTATTGCACAATGGGGGGAACCCTGATGCAGCCATGCCGCGTGTATGAAGAAGGCCTTCGGGTTGTAAAGTACTTTCGGTAGTGAGGAAGTTGTGTGTATGAAAAGTGCATGCAGTTGACGTTAGCTACAGAAGAAGCACCGGCTAACTCCGTGCCAGCAGCCGCGGTAATACGGAGGGTGCGAGCGTTAATCGGAATGACTGGGCGTAAAGGGCATGTAGGCGGATAATTAAGTTAGGTGTGAAAGCCCCGGGCTCAACCTGGGAATTGCACTT
+
CCCCCGGGGGGGGGGGGGGGGGGGGGGGGGGGGGGGGGGGGGGGGGGGGGGGGGGGGGGGGGGGGGGGGGGGGGGGGGGGGGGGGGGGGGGGGGGGGGGGGGGGGGGGGGDGGGGGGGGGGGGGGGGGGGGGGGGGGGGGGGGGGGGGGGGGGGGGGGGGGGGGGGGGGGGGGGGGGGGGGGGGGGGGGGGGGGGGGGGGGCEGGGGGGGGGGGGGGGGGGGGGGGGGGGGGGGGGGGGGGGFGFGFFFEFFGFFFFFFFFFGFFFFFFFBFBFFFFFEFFFFF?FFFFFFFFFFFABFFF
@M04999:289:000000000-L3R54:1:1101:17499:3947 1:N:0:395
CCTACGGGCGGCTGCAGTGGGGAATATTGCACAATGGGGGGAACCCTGATGCAGCCATGCCGCGTGTATGAAGAAGGCCTTCGGGTTGTAAAGTACTTTCGGTAGTGAGGAAGTTGTGTGTATGAAAAGTGCATGCAGTTGACGTTAGCTACAGAAGAAGCACCGGCTAACTCCGTGCCAGCAGCCGCGGTAATACGGAGGGTGCGAGCGTTAATCGGAATGACTGGGCGTAAAGGGCATGTAGGCGGATAATTAAGTTAGGTGTGAAAGCCCCGGGCTCAACCTGGGAATTGCACTTAA
+
CCCCCGGGGGGGGGGGGGGGGGGGGGGGGGGGGGGGGGGGGGGGGGGGGGGGGGGGGGGGGGGGGGGGGGGGGGGGGGGGGGGGGGGGGGGGGGGGGGGGGGGGGGGFGGFGGFGGGGGGGGGGGGGGGGGGGGGGGGGGGGGGGGGGGGGGGGGGGGGGGGGGGGGGGGGGGGGGGGGGGGGGGGGGGGGGGGGGGGGGGGGGGGDGGGEEGGGGGGGGGGGGGGGGGGGGGGGFDGGGGGFGFGFFFFFFGFFFFFFFFFGFFFFFFFF?FFFBEFFFFFFFFF<?FF?DFFFFFFFF
@M04999:289:000000000-L3R54:1:1101:25392:3954 1:N:0:395
CCTACGGGGGGCTGCAGTGGGGAATATTGCACAATGGGGGAAACCCTGATGCAGCCATGCCGCGTGTATGAAGAAGGCCTTCGGGTTGTAAAGTACTTTCGGTAATGAGGAAGGTGGTGTATCTAATAGGTGCATCAATTGACGTTAATTACAGAAGAAGCACCGGCTAACTCCGTGCCAGCAGCCGCGGTAATACGGAGGGTGCGAGCGTTAATCGGAATGACTGGGCGTAAAGGGCATGTAGGCGGATAATTAAGTTAGGTGTGAAAGCCCTGGGCTCAACCTAGGAATTGCACTTAA
+
CCCCCGGGGGGGGGGGGGGGGGGGGGGGGGGGGGGGGGGGGGGGGGGGGGGGGGGGGGGGGGGGGGGGGGGGGGGGGGGGGGGGGGGGGGGGGGGGGGGGGGGGGGGGGGGGGGGGGGGGGGGGGGGGGGGGGGGGGGGGGGGGGGGGGGGGGGGGGGGGGGGGGGGGGGGGGGGGGGGGGGGGGGGGGGGGGGGGGGGGDGGGGGGEGGGGGGGGGGGGGGGGGGGGGDDGGGGGGGGGGGFG?GFFEFFFGFFFFFFFFFGFFFFFFF??FFFFFFFFFFFFFFFF?>?22<ABFFFF
@M04999:289:000000000-L3R54:1:1101:22113:3979 1:N:0:395
TTGCCCTACGGGGGGCTGCAGTGGGGAATATTGCACAATGGGGGGAACCCCGATGCAGCCATGCCGCGTGTATGAAGAAGGCCTTCGGGTTGTAAAGTACTTTCGGTAGTGAGGAAGTTGTGTGTATGAAAAGTGCATGCAATTGACGTTAGCTACAGAAGAAGCACCGGCTAACTCCGTGCCAGCAGCCGCGGTAATACGGAGGGTGCGAGCGCTAACCGGAATGACTGGGCGTAAAGGGCATGTAGGCGGATAATTAAGTTAGGTGTGAAAGCCCTGGGCTCAACCTAGGAACTGCACG
+
CCCCC<FEC;-@CFGGGC@<F54EC7=C=<9E5<AFG8E5A<BC@FE@+8+5>:<FFC:FCCFGGGGC4<<<BFFA9B22:F<FGA:1CGGCCC7C?CCF0<E?EG8C*30,<8<8C:9,,;,0;F,00<,AAAC?:<F?G9:<?+@****:9C@ECGC8:08<+<CGGGGGGGGGC658@*CE@*866*::*:?CE?C?F8C8C5/;**2*8C*:C/+*1/5C=6::CFG*C7/>7D*:9*7D4:@7*9@D5<5749=?F?*9BF8*<:)):67>@07(8:1,44((573?0<,4>2A>(
@M04999:289:000000000-L3R54:1:1101:18135:4059 1:N:0:395
CTTTCCTACGGGTGGCTGCAGTGGGGAATATTGCACAATGGGGGAAACCCTGATGCAGCCATGCCGCGTGTATGAAGAAGGCCTTCGGGTTGTAAAGTACTTTCGGTAATGAGGAAGGTGGTGTATCTAATAGGTGCATCAATTGACGTTAATTACAGAAGAAGCACCGGCTAACTCCGTGCCAGCAGCCGCGGTAATACGGAGGGTGCGAGCGTTAATCGGAATGACTGGGCGTAAAGGGCATGTAGGCGGATAATTAAGTTAGGTGTGAAAGCCCTGGGCTCAACCTAGGAATTGCACT
+
CCCCCGGGGGGGGGGGGGGGGGGGGGGGGGGGGGGGGGGGGGGGGGGGGGGGGGGGGGGGGGGGGGGGGGGGGGGGGGGGGGGGGFGGGGEGGGGGGGGGGGGGGGGGEGGGGGGGGGGGGGGGGGGGGGGGGGGGGGGGGGGGGGGGCFGGGFGGGGGGGGGGGGGGGGGGGGGGGGGGGGGGGGGGGGGGGGGGGGGGFEGGGGGGGGGGGDCE5CGGGGGGGGGGGFFGGGGGGGGGGDFFFGFFFFFFGFFFBFFFFFGFFFFFFFAFAFFFF<F6?FFFFFFF7:DFFFF:DFFF9
@M04999:289:000000000-L3R54:1:1101:17958:4078 1:N:0:395
TGAACCTACGGGAGGCTGCAGTAGGGAATCTTCCACAATGGACGCAAGTCTGATGGAGCAACGCCGCGTGAGTGAAGAAGGTTTTCGGATCGTAAAGCTCTGTTGTTGGTGAAGAAGGATAGGGATAGTAACTGATTCTTATTTGACGGTAATCAACCAGAAAGTCACGGCTAACTACGTGCCAGCAGCCGCGGTAATACGTAGGTGGCAAGCGTTGTCCGGATTTATTGGGCGTAAAGCGAACGCAGGCGGGAGAACAAGTCAGCTGTGAAAGCCCTCGGCTTAACCGGGGAAGTGCAGC
+
CCCCCGGGGGGGGGGGGGGGGGGGGGGGGGGGGGGGGGGGGGGGGGGGGGGGGGGGGGGGGGGGGGGGGGGGGGGGGGGGGGGGGGGGGGGGGGGGGGGGGGGGGGGGGGGGGGGGGGGGGGGGGGGGGGGGGGGGGGGGGGGGGGGGGGGGGGGGGGGGGGGGGGGGGGGGGGGGGGGGGGGGGGGGGGGGGGGGGGGGGGGGGGGGGGGGGGGGDGGGGGGGGGGGGFGGGGGGGGGGGGFGFGFFEFFFG3BDFFFFFFGFFFFFAFFFFFFFFF@BFF?FFBF<19BF>?03>DFF0
@M04999:289:000000000-L3R54:1:1101:9944:4088 1:N:0:395
GCCTAACGGGAGGCTGCAGTGGGGAATTTTGGACAATGGGGGGAACCCTGATCCAGCCATGCCGCGTGTCTGAAGAAGGCCTTCGGGTTGTAAAGGACTTTTGTTAGGGAAGAAAAGCCGGGTGCTAATACCACCTGGTGCTGACGGTACCTAAAGAATAAGCACCGGCTAACTACGTGCCAGCAGCCGCGGTAATACGTAGGGTGCGAGCGTTAATCGGAATTACTGGGCGTAAAGCGAGCGCAGACGGTTAGATAAGTCAGATGTGAAATCCCCGAGCCCAACTTGGGACGTGCATTTG
+
CCCCCGGCEGGGGGGGEFGEGGGGGGFFFF9@FFC@<E@F,@FEFGFGGF@EFGFGGGFDAG?>FE@FGFFGFGFGG8CFDFFDF7FG@CGFCFFF>FC<FDF<>FFGGCACACGGGCCBFECG>CC;CFAFAFGG:CBCEGGGGFGCEGGGCGFFF<FGGG9CBGGC<CEGGGGFCGCF5CFFGFFC8EE>8CE:+9;<+;;***;:;8?EGC==CC>5C:7<?FCFC*7<*):7DG:*1)7)8C3.>5>BGF40@=70=?CF46*9<@4)6??7>1)(((.:?<2<?(4:;?6,(:)5)
@M04999:289:000000000-L3R54:1:1101:21793:4152 1:N:0:395
GGCCTACGGGTGGCTGCAGTGGGGAATATTGCACAATGGGGGGAACCCTGATGCAGCCATGCCGCGTGTATGAAGAAGGCCTTCGGGTTGTAAAGTACTTTCGGTAATGAGGAAGGTGGTGTATCGAATAGGTGCATCAATTGACGTTAATTACAGAAGAAGCACCGGCTAACTCCGTGCCAGCAGCCGCGGTAATACGGAGGGTGCGAGCGTTAATCGGAATGACTGGGCGTAAAGGGCATGTAGGCGGATAATTAAGTTAGGTGTGAAAGCCCCGGGCTCAACCTGGGAACTGCACTT
+
CCCCCGGGGGGGGGGGGGGGGGGGGGGGGGGGGGGGGGGGGGGGGGGGGGGGGGGGGGGGGGGGGGGGGGGGGGGGGGGGGGGGGGGGGGGGGGGGGGGGGGGGEGGGGGGGGGGGGGGGGGGGGGGGGGGGGGGGGGGGGFGGGGGGGGGGGGGGGGGGGGGGGGGGGGGGGGGGGGGGGGGGGGGGGGGGGGGGGGGGGGGGCEGGGGGGCCEGGGGGGGGGGGGGGGGGCDGGGGGGGGFDFGFFFFFFGF?FFFFFFFGFFFFFFFFFB5F@FFBF0:>?BBBBFFFFFBB7AFAB
@M04999:289:000000000-L3R54:1:1101:25519:4169 1:N:0:395
TCCTACGGGAGGCTGCAGTAGGGAATCTTCCACAATGGACGCAAGTCTGATGGAGCAACGCCGCGTGAGTGAAGAAGGTTTTCGGATCGTAAAGCTCTGTTGTTGGTGAAGAAGGATAGGGGTAGTAACTGATTCTTATTTGACGGTAATCAACCAGAAAGTCACGGCTAACTACGTGCCAGCAGCCGCGGTAATACGTAGGTGGCAAGCGTTGTCCGGATTTATTGGGCGTAAAGCGAACGCAGGCGGGAGAACAAGTCAGCTGTGAAAGCCCTCGGCTTAACCGGGGAAGTGCAGCTG
+
CCCCCGGGGGGGGGGGGGGGGGGGGGGGGGGGGGGGGGGGGGGGGGGGGGGGGGGGGGGGGGGGGGGGGGGGGGGGGGGGGGGGGGGGGGGGGGGGGGGGGGGGGGGGGGGGGGGGGGGGGGGGGGGGGGGGGGGGGGGGGGGGGGGGGGGGGGGGGGGGGGGGGGGGGGGGGGGEGGGGGFGGGGGGGGGGGGGGGGGGGGGGGGGGGGGGGGGGGGGGGEEGGGGGGGGGGGGGGGGGGGFGFGFFFFFFGFFFFFFFFFGFFFFFFFFFFFFFEFEFFFFFBF>BB9BFFFFFFFBF
@M04999:289:000000000-L3R54:1:1101:15921:4212 1:N:0:395
GGCCCTACGGGGGGCAGCAGTGGGGAATATTGCACAATGGGGGAAACCCTGATGCAGCCATGCCGCGTGTATGAAGAAGGCCTTCGGGTTGTAAAGTACTTTCGGTAATGAGGAAGGTGGTGTATCTAATAGGTGCATCAATTGACGTTAATTACAGAAGAAGCACCGGCTAACTCCGTGCCAGCAGCCGCGGTAATACGGAGGGTGCGAGCGTTAATCGGAATGACTGGGCGTAAAGGGCATGTAGGCGGATAATTAAGTTAGGTGTGAAAGCCCTGGGCTCAACCTAGGAATTGCACTT
+
CCCCCGGGGGGGGGGGGGGGGGGGGGGGGGGGFGGGGFFGGGGGEGGGGGGGGGGGGGGGGGCGGGGGGGGGGFFGFGGGGFGFGFGGGGGGGGGGGGGGGGGGGGGGCFGFF@GGDGFFGGGGFGGGGGGFGGGGGGGGFGGGGGGFGGGGGGGGCCGGGGFGFGGGGGGGFEGGFEGGDFGE5CCFGEGGGGGGGGGGEGG5CGGGC8EGEGEG=FF=EGDCFFFGGGGF=95DFF7C3D>F8>FFFFFFGFF?FFF=FFGFFFFF?FAAD@FFF?5?????BFBBFFFFFBDFFA>23
@M04999:289:000000000-L3R54:1:1101:7760:4257 1:N:0:395
TTCCTACGGGGGGCAGCAGTGGGGAATATTGCACAATGGGGGGAACCCTGATGCAGCCATGCCGCGTGTATGAAGAAGGCCTTCGGGTTGTAAAGTACTTTCGGTAATGAGGAAGGTGATGTATCGAATAGGTGCATCAATTGACGTTAATTACAGAAGAAGCACCGGCTAACTCCATGCCAGCAGCCGCGGTAATACGGAGGGTGCGAGCGTTAATCGGAATGACTGGGCGTAAAGGGCATGTAGGCGGATAATTAAGTTAGGTGTGAAAGCCCTGGGCTCAACCTAGGAATTGCACTT
+
CCCCCGGGGGGGGGGGGGGGGGGGGGGGGGGGGGGGGGGGGGGGGGGGGGGGGGGGGGGGGGGGGGGGGGGGGGGGGGGGGGGGGGEGGGGGGGGGGGGGGGGGGGGGCFGGGGGGGGGGGGGGGGGGGGGGGGGGGGGGGGGGGGGGGGGGGGGGFGGGGGGGGGGGGGGGGGGGGGGGGGGGGGFGGGGGGGGGGGGGGGGGGGGGEGGGGGGGDGFGECFGGGGGGGFG=DDGGGDDGGFC@D=@DD>DDFF8FFFFFFGFFFFEFF2<7F@@FFF?B:2<7?FFF?FA?FD<A?DF
@M04999:289:000000000-L3R54:1:1101:9646:4278 1:N:0:395
CCTACGGGAGGCTGCAGTGGGGAATATTGCACAATGGGGGAAACCCTGATGCAGCCATGCCGCGTGTATGAAGAAGGCCTTCGGGTTGTAAAGTACTTTCGGTAATGAGGAAGGTGGTGTATCTAATAGGTGCATCAATTGACGTTAATTACAGAAGAAGCACCGGCTGACTCCGTGCCAGCAGCCGCGGTAATACGGAGGGTGCGAGCGTTAATCGGAATGACTGGGCGTAAAGGGCATGTAGGCGGATAATTAAGTTAGGTGTGAAAGCCCTGGGCTCAACCTAGGAATTGCACTTAA
+
CCCCCGGGGGGGGGGGGGGGGGGGGGGGGGGGGGGGGGGGGGGGGGGGGGGGGGGGGGGGGGGGGGGGGGGGGGGGGGGGGGGGGGGGGGGGGGGGGGGGGGGGGGGGGGGGGGGGGGGGGGGGGGGGGGGGGGGGGGGGGGGGGGGGGGGGGGGGGGGGGGGGGGGGGGGGGGGGGGGGGGGGGGGGGGGGGGGGGGGGGDGGGGGGGGGG=FFGGGGGGGGGGGGGGG9DGGGGGGGFGFFGFFFDFFFFDFFFFFFFFFGFFBFFFFFFF4;F>?F<?<?B???B?B::<AFFFFD<
@M04999:289:000000000-L3R54:1:1101:21226:4296 1:N:0:395
TCCCTACGGGTGGCTGCAGTGGGGAATATTGCACAATGGGGGAAACCCTGATGCAGCCATGCCGCGTGTATGAAGAAGGCCTTCGGGTTGTAAAGTACTTTCGGTAGTGAGGAAGTTGTGTGTATGAAAAGTGCATGCAGTTGACGTTAGCTACAGAAGAAGCACCGGCTAACTCCGTGCCAGCAGCCGCGGTAATACGGAGGGTGCGAGCGTTAATCGGAATGACTGGGCGTAAAGGGCATGTAGGCGGATAATTAAGTTAGGTGTGAAAGCCCCGGGCTCAACCTGGGAATTGCACTT
+
CCCCCGGGGGGGGGGGGGGGGGGGGGGGGGGGGGGGGGGGGGGGGGGGGGGGGGGGGGGGGGGGGGGGGGGGGGGGGGGGGGGGGGGGGGGGGGGGGGGGGGGGGGGFGGGGGGGGGGGGGGGGGGGGGGGGGGGGGGGGGGGGGGGGGGGGGGGGGGGGGGGGGGGGGGGGGGGGGGGGGGGGGGGGGGGGGGGGGGGGGGGGGGGGGGGGGGGGGGGGGGGGGGGGGGGGGGEGGGGGGGFGFGFFFFFFGFFFFBFFFFGFFFFFFFFFFFFFFFFFFFFFFFFFFFFFFFFFFFAF
@M04999:289:000000000-L3R54:1:1101:18849:4300 1:N:0:395
GTCCCCTACGGGGGGCAGCAGTGAGGAATATTGGACAATGGGTGAGAGCCTGATCCGGCCATCCCGCGTGAAGGACGACAGCCCTATGGGTTTTAAACTTCTTTTGTATGGGAATAAACCACATTACGCGTAATGTTCTGAAGGTACCATACGAATAAGCATCGGCTAACTCCGTGCCAGCAGCCGCGGTAATACGGAGGATGCGAGCGTTATCCGGATTTATTGGGTTTAAAGGGTCCGTAGGCGGGTTGATAAGTCAGCGGTGAAAACCTGCAGCTTAACTGTAGAACTGCCGTGGAT
+
CCCCCGGGGGGGGGGGGGGGGGGGGGGGGGGGGGGGGGGGGGGGGGGGGGGGGGGGGGGGGGGGGGGGGGGGGGGGGGGGGGGGGGGGGGGGGGGGGGGGGGGGGAFFGGGGGGGGGGGGGGGGGGGGGGGGGGGGGGGGGGGGGGGGGGGGGGGGGGGGEEGGGGGGGFGGGGGGGGDGGGGGGGGGGGGGGGGG>GGGGGGGGGCEGGGGGGGGDCEGGGGGGGGGGGGGGGGGGGGGGG3DFGFFFFFFGFFFFFFFFED)7@FFFFF1?FFFFFFDAABBAAFAA7<DFF0466:B
@M04999:289:000000000-L3R54:1:1101:22689:4312 1:N:0:395
CCTACGGGGGGCTGCAGTGGGGAATATTGCACAATGGGGGAAACCCTGATGCAGCCATGCCGCGTGTATGAAGAAGGCCTTCGGGTTGTAAAGTACTTTCGGTAGTGAGGAAGTTGTGTGTATGAAAAGTGCATGCAGTTGACGTTAGCTACAGAAGAAGCACCGGCTAACTCCGTGCCAGCAGCCGCGGTAATACGGAGGGTGCGAGCGTTAATCGGAATGACTGGGCGTAAAGGGCATGTAGGCGGATAATTAAGTTAGGTGTGAAAGCCCTGGGCTCAACCTAGGAATTGCACTTAA
+
CCCCCGGGGGGGGGGGGGGGGGGGGGGGGGGGGGGGGGGGGGGGGGGGGGGGGGGGGGGGGGGGGGGGGGGGGGGGGGGGGGGGGGGGGGGGGGGGGGGGDGGGGGGGGGGGGGGGGGGGGGGGGGGGGGGGGGGGGGGGGGGGGGGGGGGGGGGGGGGGGGGGGGGGGGGGGGGGGGGGEGGGGGGGGGGGGGGGGGGGGGGGGGEGGGGGGGGGGGGGGGGGGGGGGGGGGGFGGGGGGGFGFGFFFFFFGFFFFFFFFFFFFFFFFFFFFFFFFFFF><BBFF<:?>B:<A>FF?FF
@M04999:289:000000000-L3R54:1:1101:11483:4333 1:N:0:395
TCTCCTACGGGTGGCTGCAGTGAGGAATATTGGACAATGGGTGAGAGCCTGATCCAGCCATCCCGCGTGAAGGACGACAGCCCTATGGGTTTTAAACTTCTTTTGTATGGGAATAAACCACATTACGCGTAATGTTCTGAAGGTACCATACGAATAAGCATCGGCTAACTCCGTGCCAGCAGCCGCGGTAATACGGAGGATGCGAGCGTTATCCGGATTTATTGGGTTTAAAGGGTCCGTAGGCGGGTTGATAAGTCAGCGGTGAAAACCTGCAGCTTAACTGTAGAACTGCCGTTGATAC
+
CCCCCGGGGGGGGGGGGGGGGGGGGGGGGGGGGGGGGGGGGGGGGGGGGGGGGGGGGGGGGGGGGGGGGGGGGGGGGGGGGGGGGGGGGGGGGGGGGGGGGGGGGGGGGGGGGGGGGGGGGGGGGGGGGGGGGGGGGGGGGGGGGGGGGGGGGGGGGGGGGGGGGGGGGGGGGGGGGGGGGGGGGGGGGGGGGGGGGGGGGGGGGGGGGGGGGGGGGGGFFGGGGGGGEFGGGGGGGGGGGGFGFGBEFFFFGFFFFFFFFFGFFFFFFFFFFFFFFFFFAFFFFFFAFF?FFF??B?AF:
@M04999:289:000000000-L3R54:1:1101:5662:4344 1:N:0:395
CCCTACGGGTGGCTGCAGTGAGGAATATTGGACAATGGGTGAGAGCCTGATCCAGCCATCCCGCGTGAAGGACGACGGCCCTATGGGTTTTAAACTTCTTTTGTATGGGAATAAACCACATTACGCGTAATGTTCTGAAGGTACCATACGAATAAGCATCGGCTAACTCCGTGCCAGCAGCCGCGGTAATACGGAGGATGCAAGCGTTATCCGGATTTATTGGGTTTAAAGGGTCCGTAGGCGGGTTAATAAGTCAGCGGTGAAAACCTGCAGCTTAACTGTAGAACTGCCGTTGATACTT
+
CCCCCGGGGGGGGGGGGGGGGGGGFGGGGGGGGGGGGGGGGGGGGGGGGGGGGGGGGGGGGGGGGGGGGGGGGGGGGGGGGGGGGGGGGGGGGGGGGGGGGGGGGGGGGGGGGGGGGGGGGGGGGGGGGGGGGGGGGFGCGGGGGGGFGGFGGGGGGGGGGGGGGGGGGGGGGGGGGGGFDGGGGGGGGGFGGGGGGGGGGGGGGGGGGGGGEE=EE69=CFGGGGGGGGGGGGGGGGGGGGDGFDDFFFFFGFFFFFFEB:CFFFF>?F?FFFFFF464:A>F9A>F<?:>B<<6>9BA)
@M04999:289:000000000-L3R54:1:1101:9090:4345 1:N:0:395
CCCTACGGGTGGCAGCAGTAGGGAATCTTCCACAATGGACGCAAGTCTGATGGAGCAACGCCGCGTGAGTGAAGAAGGTTTTCGGATCGTAAAGCTCTGTTGTTGGTGAAGAAGGATAGGGATAGTAACTGATTCTTATTTGACGGTAATCAACCAGAAAGTCACGGCTAACTACGTGCCAGCAGCCGCGGTAATACGTAGGTGGCAAGCGTTGTCCGGATTTATTGGGCGTAAAGCGAACGCAGGCGGGAGAACAAGTCAGCTGTGAAAGCCCTCGGCTTAACCGGGGAAGTGCAGCTG
+
CCCCCGGGGGGGGGGGGGGGGGGGGGGGGGGGGGGGGGGGGGGCFGGGGGGGGGGGGGGGGGGGGGGGGFGGGGGGGGGGGGGGGDEGGGGGGGGFGGGGGGGFGGGGGGGGGGFGFGGGGGGGGGGGGGGGGGGGGGGGGGGGEGGGGGGGGGGGGGGGGGGGGGGGGGGGGGGGGGGGGGGGGGGGGGGGGGGGGGGGDGFEFGGGGGGGGGGGGGGDEE??CFGGGGGGGGGGFGGGGGFGDGEFFFF:DFFFFF?FFFGFFFFFF?AFBF8<DFE?FFFFDBF>F>BFB?DB<:13
@M04999:289:000000000-L3R54:1:1101:5392:4381 1:N:0:395
GTGTCCTACGGGCGGCTGCAGTGGGGAATATTGCACAATGGGGGAAACCCTGATGCAGCCATGCCGCGTGTATGAAGAAGGCCTTCGGGTTGTAAAGTACTTTCGGTAGTGAGGAAGTTGTGTGTATGAAAAGTGCATGCAGTTGACGTTAGCTACAGAAGAAGCACCGGCTAACTCCGTGCCAGCAGCCGCGGTAATACGGAGGGTGCGAGCGTTAATCGGAATGACTGGGCGTAAAGGGCATGTAGGCGGATAATTAAGTTAGGTGTGAAAGCCCCGGGCTCAACCTGGGAATTGCACT
+
CCCCCGGGGGGGGGGGGGGGGGGGGGFEGGGGGGGGGGGFGGGGGGGGGGGGFFDGGGGGGGGGGGGGGGGGGGGGGGGGGGGGGGFCGGGGGEFFFGGGGGGGGGCEFGGGGGEFFFGGGGFGGGGGGFFGGGDFGGGFGGGGGGGGGGCGGGGGGFFGGGFGGGGGGGGGDFFFFGCFFGGGGGGGGGGGGDGG7F?FCEGGGGGEC=;EGGGGDGGGGGGEGCDGFF9<DGE)93D75CFD5*9@?FEFD@>6@FFFFFGFFFFFFFA:4855)(896>>FF708:?:F?FFFF>B?-
@M04999:289:000000000-L3R54:1:1101:16924:4413 1:N:0:395
GTATACCTACGGGGGGCAGCAGTGGGGAATATTGCACAATGGGGGAAACCCTGATGCAGCCATGCCGCGTGTATGAAGAAGGCCTTCGGGTTGTAAAGTACTTTCGGTAATGAGGAAGGTGGTGTATCTAATAGGTGCATCAATTGACGTTAATTACAGAAGAAGCACCGGCTAACTCCGTGCCAGCAGCCGCGGTAATACGGAGGGTGCGAGCGTTAATCGGAATGACTGGGCGTAAAGGGCATGTAGGCGGATAATTAAGTTAGGTGTGAAAGCCCTGGGCTCAACCTAGGAATTGCAC
+
CCCCCGGGGGGGGGGGGGGGGGGGGGGGGGGGGGGGGGGGGGGGGGGGGGGGGGGGGGGGGGGGGGGGGGGGGGGGGGGGGGGGGGGGGGGGGGCGGGGGGGGGGGGGGGGGGGGGGGGGGGGGGGGGGGGGGGGGGGGGGGGGGGGGGGGGGGGGGGGGGGGGGGGGGGGGGGGGGGGGGGGGGGGGGGGGGGGGGGGGGGGGGGGGGGGGGGGGGGGGGGGGGGGGGGGGGGGGGGGGGGEGFGFFFFFFGFFFFFFFFFGFFFFFFF?FFF?FFB?BFFFF?FFFBFFF12AFBFFF7
@M04999:289:000000000-L3R54:1:1101:10166:4413 1:N:0:395
CTACCTACGGGTGGCTGCAGTGGGGAATATTGCACAATGGGGGAAACCCTGATGCAGCCATGCCGCGTGTATGAAGAAGGCCTTCGGGTTGTAAAGTACTTTCGGTAGTGAGGAAGTTGTGTGTATGAAAAGTGCATGCAGTTGACGTTAGCTACAGAAGAAGCACCGGCTAACTCCGTGCCAGCAGCCGCGGTAATACGGAGGGTGCGAGCGTTAATCGGAATGACTGGGCGTAAAGGGCATGTAGGCGGATAATTAAGTTAGGTGTGAAAGCCCCGGGCTCAACCTGGGAATTGCACTT
+
CCCCCGGGGGGGGGGGGGGGGGGGGGGGGGGGGGGGGGGGGGGGGGGGGGGGGGGGGGGGGGGGGGGGGGGGGGGGGGGGGGGGGGGGGGGGGGGGGGGGGGGGGGGGGGGGGGGGGGGGGGGGGGGGGGGGGGGGGGGGGGGGGGGGGGGGGGGGGGGGGGGGGGGGGGGGGGGGGGGGGGGGGGGGGGGGGGGGGGGGGGGGGGGGGGGGGGGGGGGGGGGGFGGGGGGGGGGGGGGGGGFGFGFFFFFFGFFFFFFFFFCFFFFFFFFFFFFFFFFFFBFFFFFFFF6?BFFFFFFF8
@M04999:289:000000000-L3R54:1:1101:7620:4415 1:N:0:395
CTCCTACGGGCGGCTGCAGTGGGGAATATTGCACAATGGGGGGAACCCTGATGCAGCCATGCCGCGTGTATGAAGAAGGCCTTCGGGTTGTAAAGTACTTTCGGTAATGAGGAAGGTGATGTATCGAATAGGTGCATCAATTGACGTTAATTACAGAAGAAGCACCGGCTAACTCCGTGCCAGCAGCCGCGGTAATACGGAGGGTGCGAGCGTTAATCGGAATGACTGGGCGTAAAGGGCATGTAGGCGGATAATTAAGTTAGGTGTGAAAGCCCCGGGCTCAACCTGGGAACTGCACTT
+
CCCCCGGGGGGGGGGGGGGGGGGGGGGGGGGGGGGGGGGGGGGGGGGGGGGGGGGGGGGGGGGGGGGGGGGGGGGGGGGGGGGGGGGGGGGGGGGGGGGGGGGGGGGGGGGGGGGGGGGGGGGGGGGGGGGGGGGGGGGGGGGGGGGGGGGGGGGGGGGGGGGGGGGGGGGGGGGGGGGGGGGGGGGGGGGGGGGGGGGGCEGGGGGGCGGGGGGGGGGGGGGGGGGGGGGGGDGGGGGGGGFGFGFFBEFFGFFFFFFFFFGFFFFFFFFFFFFFFFFFBFFFBF:??F:?BFFFFF<?
@M04999:289:000000000-L3R54:1:1101:20716:4422 1:N:0:395
GCCCTACGGGGGGCTGCAGTAGGGAATCTTCCACAATGGACGCAAGTCTGATGGAGCAACGCCGCGTGAGTGAAGAAGGTTTTCGGATCGTAAAGCTCTGTTGTTGGTGAAGAAGGATGGGGGTAGTAACTGATTCTTATTTGACGGTAATCAACCAGAAAGTCACGGCTAACTACGTGCCAGCAGCCGCGGTAATACGTAGGTGGCAAGCGTTGTCCGGATTTATTGGGCGTAAAGCGAACGCAGGCGGGAGAACAAGTCAGCTGTGAAAGCCCTCGGCTTAACCGGGGAAGTGCAGCTG
+
CCCCCGGGGGGGGGGGGGGGGGGGGGGGGGGGGGGGGGGGGGGGGGFGGFFGGGFGGGGGGGGGGGGGEGGGGGGGGGGFGGGGGGFGEGGGGGGGGGGGGGGGGGGGGGFGGGGGGGGGGGGGGGGGGGGGCFFGGGGGGGGGGGGGGGGGGGGGGGFFGGGGGGGGGGGGGGGGGGGGGGGGGGGGGGGGGGGGGGGGGGGGFFGFFCCEGEGEGGGGG5>FGGGGGGGGGGEGGGGGGGFGFGDFFFF>DFFFFFFFFFDFFFF?A?BD:>F?FBFF09?FAFB>9>9?:48A><:8:
@M04999:289:000000000-L3R54:1:1101:11207:4444 1:N:0:395
CCTACGGGAGGCAGCAGTGGGGAATATTGCACAATGGGGGAAACCCTGATGCAGCCATGCCGCGTGTATGAAGAAGGCCTTCGGGTTGTAAAGTACTTTCGGTAGTGAGGAAGTTGTGTGTATGAAAAGTGCATGCAATTGACGTTAGCTACAGAAGAAGCACCGGCTAACTCCGTGCCAGCAGCCGCGGTAATACGTAGGTGGCAAGCGTTGTCCGGATTTATTGGGCGTAAAGCGAACGCAGGCGGGAGAACAAGTCAGCTGTGAAAGCCCTCGGCTTAACCGGGGAAGTGCAGCTGA
+
CCCCCGGGGGGGGGGGGGGGGGGGGGGGGGGGGGGGGGGGGGGGGGGGGGGGGGGGGGGGGGGGGGGGGGGGGGGGGGGGGGGGGGGGGGGGGGGGGGGGGGGGGGGGGGGGGGGGGGGGGGGGGGGGGGGGGGGGGGGGGGGGGGGGGGGGGGGGGGGGGGGGGGEGGGGGGGGGGGGGGGGGGGGGGGGGGGGGGGGGGGGGGGGGGGGGGGGGGGGEC<FGGGGGGGGGGGGGGGGGGGFDEGFFFFFFGFFFFFFFFFGFFFFBFF?BFFFFFFFFFFFFF9>FFFF?FFB<?0>D
@M04999:289:000000000-L3R54:1:1101:15023:4453 1:N:0:395
GATCCTACGGGGGGCTGCAGTGGGGAATATTGCACAATGGGGGGAACCCTGATGCAGCCATGCCGCGTGTATGAAGAAGGCCTTCGGGTTGTAAAGTACTTTCGGTAGTGAGGAAGTTGTGTGTATGAAAAGTGCGTGCAGTTGACGTTAGCTACAGAAGAAGCACCGGCTAACTCCGTGCCAGCAGCCGCGGTAATACGGAGGGTGCGAGCGTTAATCGGAATGACTGGGCGTAAAGGGCATGTAGGCGGATAATTAAGTTAGGTGTGAAAGCCCCGGGCTCAACCTGGGAATTGCACTT
+
CCCCCFGGDFEDEGGGGGGGGF=FDGGG=FFGGGGFGGGDFDDGEGGGEGGGGGFGGGGGGD:?FGGGGGFFGCFCEGGFCEFGFGDGGGGGFGGGGGGGDGGGEGFE<<CFGCFFFGGG>0CFFFGGGGGGGGC*;EGGGGGCCCEEGGGCFGGGGGG+:C@FEFEGECEGGGGGGGGGG5EGGGDFEE>8CGGGGGFGCEGGGG=E8*:EC:C=EECCEGGG6+:CF45*>CE<C>7CD709?FFFFDFDDDF?=@FF97FF?F?F:BF9AFFFB952((-5>BFF?:6:???<2434)
@M04999:289:000000000-L3R54:1:1101:16213:4454 1:N:0:395
AGCCCTACGGGAGGCAGCAGTAGGGAATCTTCCACAATGGACGCAAGTCTGATGGAGCAACGCCGCGTGAGTGAAGAAGGTTTTCGGATCGTAAAGCTCTGTTGTTGGTGAAGAAGGACAAGGGTAGTAACTGATCTTTGTTTGACGGTAATCAACCAGAAAGTCACGGCTAACTACGTGCCAGCAGCCGCGGTAATACGTAGGTGGCAAGCGTTGTCCGGATTTATTGGGCGTAAAGCGAACGCAGGCGGGAAGATAAGTCAGCTGTGAAAGCCCCCAGCTTAACTGGGGAACTGCAGCT
+
CCCCCGGGGGGGGGGGGGGGGGGGGGGGGGGGGGGGGGGGGGGGGGGGGGGGGGGGGGGGGGGGGGGGGGGGGGGGGGGGGGGGGGGGGGGGGGGGGGGGGGGGGGGGGGGGGGGGGGGGGGGGGGGGGGGGGGGGGGGGGGGGGGGGGGGGGGGGGGGGGGGGGGGGGGGGGGGGGGGGGGGGGGGGGGGGGGGGGGGGGGGDGGGGGGGGGGGGGGGGGGGGFGGGGGGGGGGGGGGGGGFGFGFBFFFFGFFFFFFFFFGFF?F@?F<<AFFFFFFBF:BBD<2>B?BF?FF?)4>B(
@M04999:289:000000000-L3R54:1:1101:23998:4466 1:N:0:395
TCCTACGGGTGGCTGCAGTGGGGAATATTGCACAATGGGGGAAACCCTGATGCAGCCATGCCGCGTGTATGAAGAAGGCCTTCGGGTTGTAAAGTACTTTCGGTAATGAGGAAGGTGGTGTATCTAATAGGTGCATCAATTGACGTTAATTACAGAAGAAGCACCGGCTAACTCCGTGCCAGCAGCCGCGGTAATACGGAGGGTGCGAGCGTTAATCGGAATGACTGGGCGTAAAGGGCATGTAGGCGGATAATTAAGTTAGGTGTGAAAGCCCTGGGCTCAACCTAGGAATTGCACTTA
+
CCCCCGGGGGGGGGGGGGGGGGGGGGGGGGGGGGGGGGGGGGGGGGGGGGGGGGGGGGGGGGGGGGGGGGGGGGGGGGGGGGGGGGGGGGGGGGGGGGGGGGGGGGGGGGGGGGGGGGGGGGGGGGGGGGGGGGGGGGGGGGGGGGGGGGGGGGGGGGGGGGGGGGGGGGGGGGGGGGGGGGGGGGGGGGGGGGGGGGGGGGGGGGGGGGGGGGGGGGGGGGGGGGGGGGGGGGGGGGGGGGFGFGFFFFFFGFFFFFFFFFFFF?EFBFFFFFFFFFFFFFFF?BFFFFF?FFFFBFFF
@M04999:289:000000000-L3R54:1:1101:14515:4472 1:N:0:395
TCCTACGGGTGGCTGCAGTGAGGAATATTGGACAATGGGTGAGAGCCTGATCCAGCCATCCCGCGTGAAGGACGACAGCCCTATGGGTTTTAAACTTCTTTTGTAAGGGAATAAACCACATTACGTGTAATGTTCTGAAGGTACCATACGAATAAGCATCGGCTAACTCCGTGCCAGCAGCCGCGGTAATACGGAGGATGCGAGCGTTATCCGGATTTATTGGGTTTAAAGGGTCCGTAGGCGGGTTGATAAGTCAGCGGTGAAAACCTGCAGCTTAACTGTAGAACTGCCGTTGATACTG
+
CCCCCGGGGGGGGGGGGGGGGGGGGGGGGGGGGGGGGGGGGGGGGGGGGGGGGGGGGGGGGGGGGGGGGGGGGGGGGGGGGGGGGGGGGGGGGGGGGGGGGGGGGGGGGGGGGGGGGGGGGGGGGGGGGGGGFGGGGGGGGGGGGGGGGGGGGGGGGGGGGGGGGGGGGGGGGGGGGGGGGGGGGGGGGGGGGGGGGGFFFGGGGGGGGFGGGGCEEEGGGGGGEEDGGGGGGGGGGFFGGGFGFGFFFFFFGFFFFFFFFEGFFFFFFFFFFFFFFFFFFFFF<BFFFF?9B??FDF>A4
@M04999:289:000000000-L3R54:1:1101:6057:4499 1:N:0:395
AGGACCTACGGGTGGCTGCAGTGGGGAATATTGCACAATGGGGGAAACCCTGATGCAGCCATGCCGCGTGTATGAAGAAGGCCTTCGGGTTGTAAAGTACTTTCGGTAGTGAGGAAGTTGTGTGTATGAAAAGTGCATGCAGTTGACGTTAGCTACAGAAGAAGCACCGGCTAACTCCGTGCCAGCAGCCGCGGTAATACGGAGGGTGCGAGCGTTAATCGGAATGACTGGGCGTAAAGGGCATGTAGGCGGATAATTAAGTTAGGTGTGAAAGCCCCGGGCTCAACCTGGGAATTGCACT
+
CCCCCGGGGGGGGGGGGGGGGGGGGGGGGGGGGGGGGGGGGGGGGGGGGGGGGGGGGGGGGGGGGGGGGGGGGGGGGGGGGGGGGGGGGGGGGGGGGGGGGGGGGGGGGGGGGGGGGGGGGGGGGGGGGGGGGGGGGGGGGGGGGGGGGGGGGGGGGGGGGGGGGGGGGGGGGGGGGGGGGGGGGGGGGGGGGGGGGGGGGGGGGGGGGGGGGGGGGGGGGGGGGGGGGGGGGGGGGGFGGGFGFGFFFFFFDEFFFFFFFFGFFFFFFFFFFFFFFBD0;FFFBBFFFFFFF?FFFFFFB
@M04999:289:000000000-L3R54:1:1101:24189:4525 1:N:0:395
TCCCTACGGGTGGCAGCAGTGAGGAATATTGGACAATGGGTGAGAGCCTGATCCAGCCATCCCGCGTGAAGGACGACAGCCCTATGGGTTTTAAACTTCTTTTGTATGGGAATAGACCACATTACGCGTAATGTTCTGAAGGTACCATACGAATAAGCATCGGCTAACTCCGTGCCAGCAGCCGCGGTAATACGGAGGATGCGAGCGTTATCCGGATTTATTGGGTTTAAAGGGTCCGTAGGCGGGTTGATAAGTCAGCGGTGAAAACCTGCAGCTTAACTGTAGAACTGCCGTTGATACT
+
CCCCCGGGGGGGGGGGGGGGGGGGGGGGGGGGGGGGGGGGGGGGFGGGGGGGGGGGGGGGGGGGGGGGGGGGGGGGGGGGGGG8FGGGGGDFGFGGGGGGGGGGGGGGGGGGGGGGGGGGGFGGGGGGGGGGGGGGGGGFGGGGGGGG9FFGGGGGGGGGCGGGGGGFGGGGGFGGGGGGGGCGGGCEECFFGGDCB@EGFGGGGGGGGGFE7CE5CCFGGGGFGGGGGGGFFGGDGGGGGDFG>GEFE@FFGFFFFFFFDFGF=FFFFFF:?FFFFFFFFFFFB9>DFF>:9??<<BBF6
@M04999:289:000000000-L3R54:1:1101:24120:4539 1:N:0:395
CCTACGGGTGGCTGCAGTGGGGAATATTGCACAATGGGGGAAACCCTGATGCAGCCATGCCGCGTGTATGAAGAAGGCCTTCGGGTTGTAAAGTACTTTCGGTAATGAGGAAGGTGATGTATCTAATAGGTGCATTAATTGACGTTAATTACAGAAGAAGCACCGGCTAACTCCGTGCCAGCAGCCGCGGTAATACGGAGGGTGCGAGCGTTAATCGGAATGACTGGGCGTAAAGGGCATGTAGGCGGATAATTAAGTTAGGTGTGAAAGCCCTGGGCTCAACCTAGGAATTGCACTTAA
+
CCCCCGGGGGGGGGGGGEGGGGGGGGGGGGGGGGAFGGGGGGGGGEFFGGGGFGDFGGGGGGGGFGGGGGGGFFDEFGG<FFFGGFFGGGGGFGEGAFCFFGCFCAFGGGFCFEFGGFFGGDGGGGGGGGGGGGGCFEGG<FFG:ADFD9DFGGGGGFFFGGGFGGGGGGGGFGGGGGGFGGGGGDCEGGGGEGGGGDE>EGGGGCGGGE:8=F97CCEGGGGGGDFFFGDGEGGGGCGGG>FFB435;35FC?@@F@FFFFGF=>FFBFB1:@FF@?FF7?FBFBDBFFF0<4>?<:A9
@M04999:289:000000000-L3R54:1:1101:20362:4562 1:N:0:395
GGGCCTACGGGGGGCTGCAGTGGGGAATATTGCACAATGGGGGGAACCCTGATGCAGCCATGCCGCGTGTATGAAGAGGGCCTTCGGGTTGTAAAGTACTTTCGGTAGTGAGGAAGTTGTGTGTATGAAAAGTGCATGCAGTTGACGTTAGCTACAGAAGAAGCACCGGCTAACTCCGTGCCAGCAGCTGCGGTAATACGGAGGGTGCGAGCGTTAATCGGAATGACTGGGCGTAAAGGGCATGTAGGCGGATAATTAAGTTAGGTGTGAAAGCCCCGGGCTCAACCTGGGAATTGCACTT
+
CCCCCGGGGGGGGGGGGGGGGGGGGGGGGGGGGGGGGGGGGGGGGGGGGGGGGGGGGGGGGGGGGGGGGGGGGGGGGGGGGGGGGGGGGGGGGGGGGGGGGGGGGCGGGGGGGDC80CFCEEGGGFGGGGGGGGGGGGGGGGFGGGGGGGGGGEGGGGGGGGGGGGFGGGGGGGGGGGGGGGGGGGGGGGGEEGGGGGGGDGGGDEGGCCEDGGGGGGGGGGGGGGGGGGGGGDECGGGGGGFGFGFFFFFECB?@?FFFFFGFFF=?:FDFFFFFE>BBFBFBBB:BFF<?FF>D):<<4
@M04999:289:000000000-L3R54:1:1101:14831:4633 1:N:0:395
GGAACCTACGGGGGGCTGCAGTGGGGAATTTTGGACAATGGGGGGAACCCTGATCCAGCCATGCCGCGTGTCTGAAGAAGGCCTTCGGGTTGTAAAGGACTTTTGTTAGGGAAGAAAAGCCGGGTGCTAATACCACCTGGTGCTGACGGTACCTAAAGAATAAGCACCGGCTAACTACGTGCCGGCAGCCGCGGTAATACGTAGGGTGCGAGCGTTAATCGGAATTACTGGGCGTAAAGCGAGCGCAGACGGTTAGATAAGTCAGATGTGAAATCCCCGAGCTCAACTTGGGACGTGCATT
+
CCCCCGGGGGGGGGGGGGGGGGGGGGGGGGGGGGGGGGGGGGGGGGGGGGGGGGGGGGGGGGGGGGGGGGGGGGGGGGGGGGGGGGGGGGGGGGGGGGGGGGGGGGGGGGGGGGGGGGGGGGGGGGGGGGGGGGGGGGGGGGGGGGGGGGGGGGGGGGGGGGGGGGGGGGGGGGGGGGEGGGGGEGGGGGGGGGGGGGGGFCCFGGGGGGCECGGGGGGGGGGGGGGGGGGGGGGGGGGCDDFGEG:@B>D@/<BFFFFFFBFF6@F?4BAFDFFFFFF>9>27??FF<<DFF?FFF6<<A
@M04999:289:000000000-L3R54:1:1101:15110:4651 1:N:0:395
TCCTACGGGGGGCTGCAGTGGGGAATATTGCACAATGGGGGGAACCCTGATGCAGCCATGCCGCGTGTATGAAGAAGGCCTTCGGGTTGTAAAGTACTTTCGGTAGTGAGGAAGTTGTGTGTATGAAAAGTGCATGCAGTTGACGTTAGCTACAGAAGAAGCACCGGCTAACTCCGTGCCAGCAGCCGCGGTAATACGGAGGGTGCGAGCGTTAATCGGAATGACTGGGCGTAAAGGGCATGTAGGCGGATAATTAAGTTAGGTGTGAAAGCCCCGGGCTCAACCTGGGAATTGCACTTA
+
CCCCCGGGGGGGGGGGGGGGGGGGGGGGGGGGGGGGGGGGGGGGGGGGGGGGGGGGGGGGGGGGGGGGGGGGGGGGGGGGGGGGGGGGGGGGGGGGGGGGGGG;FGFGGFGGGGGGC@EGFFGGGGGGGGGGGGGGGGGGGGGGGGGGGGGGGGGGGFGGGGGGGGGGGGGGGGGGGCGGGGGGGGFGGGGGGGGGGGGGGGD?EGGCEGGGGGGFGGGGGGGGGGGGGGGGGDGFGCC<4F=CFGFFFF>BGFFFFFFFFBFFFF@FFFBFFFFFF9D0(8??<:::?BFF244A?F?B
@M04999:289:000000000-L3R54:1:1101:14382:4652 1:N:0:395
GGGCTGCAGTGAGGAATATTGGACAATGGGTGAGAGCCTGATCCAGCCATCCCGCGTGAAGGACGACAGCCCTATGGGTTTTAAACTTCTTTTGTATGGGAATAAACCACATTACGCGTAATGTTCTGAAGGTACCATACGAATAAGCATCGGCTAACTCCGTGCCAGCAGCCGCGGTAATACGGAGGATGCGAGCGTTATCCGGATTTATTGGGTTTAAAGGGTCCGTAGGCGGGTTGATAAGTCAGCGGTGAAAACCTGCAGCTTAACTGTAGAACTGCCGTTGATACTGTTAATCTTG
+
CCCCCGGGGEFGGGGGGGGGGGGGGGGGGGGGGGGGGGGGGGGGGGGGGGGGGGGGGGGGGGGGGGGGGGGGGGGGGGGGGGGGGGGGGGGGGGFGGGGGGGGGGGGGGGGGGGGGGGGGGGGGGGGGGGGGGGGGGGGGGGGGGGGGGGGGGGGGGGGGGGGGGGGGGGGGGGGGGGGGGGGGGGGGGGGGGGGGGGGGGGGGGGGGGGGGGGGGGDGGGGEGGGGGGGGGGGGGGGDGGFFGFGFFFFFBGFFFFFFFFFGFFFFFFF<ABFFFFBFF?BFFFFFFFFFFFFFF<BAD4
@M04999:289:000000000-L3R54:1:1101:23936:4674 1:N:0:395
TGGACCTACGGGGGGCAGCAGTGGGGAATATTGCACAATGGGGGGAACCCTGATGCAGCCATGCCGCGTGTATGAAGAAGGCCTTCGGGTTGTAAAGTACTTTCGGTAGTGAGGAAGTTGTGTGTATGAAAAGTGCATGCAGTTGACGTTAGCTACAGAAGAAGCACCGGCTAACTCCGTGCCAGCAGCCGCGGTAATACGGAGGGTGCGAGCGTTAATCGGAATGACTGGGCGTAAAGGGCATGTAGGCGGATAATTAAGTTAGGTGTGAAAGCCCCGGGCTCAACCTGGGAATTGCACT
+
CCCCCGGGGGGGGGGGGGGGGGGGGGGGGGGGGGGGGGGGGGGGGGGGGGGGGGGGGGGGGGGGGGGGGGGGGGGGGGGGGGGGGGGGGGGGGGGGGGGGGGGGGGGGGGGGGGGGGFGGGGGGGGFGGGGGGGGGGGGGGGGGGGGGGGGGGGGGGGGGGGGGGGGGGGGGGGGGGGGGGGGGGGGGGGGGGGGGGGGGGGDGGGGGGGGGGGGGGGGGGGGGGGGGGGGGGGGGGGGGGGFFFFFFFFFFGFFFF?FFFFGFFFFFBFFFFFFF>?EFFF>FFFFFFFFFFFFB?<BF4
@M04999:289:000000000-L3R54:1:1101:5335:4683 1:N:0:395
GTGCCCTACGGGGGGCAGCAGTGGGGAATATTGCACAATGGGGGAAACCCTGATGCAGCCATGCCGCGTGTATGAAGAAGGCCTTCGGGTTGTAAAGTACTTTCGGTAATGAGGAGGGTGGTGTATCTAATAGGTGCATCAATTGACGTTAATTACAGAAGAAGCACCGGCTAACTCCGTGCCAGCAGCCGCGGTAATACGGAGGGTGCGAGCGTTAATCGGAATGACTGGGCGTAAAGGGCATGTAGGCGGATAATTAAGTTAGGTGTGAAAGCCCTGGGCTCAACCTAGGAATTGCACT
+
CCCCCGGGGGGGGGGGGGGGGGGGGGGGGGGGGGGGGGGGGGGGGGGGGGGGGGGGGGGGGGGGGGGGGGGGGGGGGGGGGGGGGGGGGGGGGGGGGGEFFGGGGGGGGGGGGGGGGGGGGGGGGDGGGGGGGGGGFGFGGGGGGGGGGGGGGGGGGGGGGGGGGGGGGGGGGGFGGGGGGGGGGGGGGGGGGGGGGGGGGGGGGGGGGGGGGGGGGGGGGGGGGGGGGGGGGG=<DGGGDDFGFFFFFFFFGFFFFFFFFFGFFFFFFFBDAFFF5<>??BF?F??BFFFFD4:7?FADA
@M04999:289:000000000-L3R54:1:1101:16785:4710 1:N:0:395
TGGACCTACGGGGGGCAGCAGTGGGGAATATTGCACAATGGGGGAAACCCTGATGCAGCCATGCCGCGTGTATGAAGAAGGCCTTCGGGTTGTAAAGTACTTTCGGTAATGAGGAAGGTGATGTATCTAATAGGTGCATCAATTGACGTTAATTACAGAAGAAGCACCGGCTAACTCCGTGCCAGCAGCCGCGGTAATACGGAGGGTGCGAGCGTTAATCGGAATGACTGGGCGTAAAGGGCATGTAGGCGGATAATTAAGTTAGGTGTGAAAGCCCTGGGCTCAACCTAGGAATTGCACT
+
CCCCCGGGGGGGGGGGGGGGGGGGGGGGGGGGGGGGGGGGGGGGGGGGGGGGGGGGGGGGGGGGGGGFEFGGGGGGGGGGGGGGGGGGGGGGGGGGGGGGGGGGGGGGGGGGGFGGGGGGGFGGGGGGGGGGGGGFGGGGGGGGGGGGFGGGGGGGGGGGGGGGGGGGGGGGGGGEFGGGGGGGGGGFGGGGGGGGGGGGGGGGGC;=EEEGGGGGGGGGGGDGGGGGEGGGGGGGGGGGGGFFFGF??FFFG:BFFFFFFFGFFFFFBFFFFFFFFFF?BFFFFFFBF?DB7<0:BFF?6
@M04999:289:000000000-L3R54:1:1101:23720:4724 1:N:0:395
ACGTCCTACGGGTGGCTGCAGTGGGGAATATTGCACAATGGGGGGAACCCTGATGCAGCCATGCCGCGTGTATGAAGAAGGCCTTCGGGTTGTAAAGTACTTTCGGTAGTGAGGAAGTTGTGTGTATGAAAAGTGCATGCAGTTGACGTTAGCTACAGAAGAAGCACCGGCTAACTCCGTGCCAGCAGCCGCGGTAATACGGAGGGTGCGAGCGTTAATCGGAATGACTGGGCGTAAAGGGCATGTAGGCGGATAATTAAGTTAGGTGTGAAAGCCCCGGGCTCAACCTGGGAATTGCACT
+
CCCCCGGGGGGGEEEGGGGGGGGGGGGGGGGGGGGGGGGGGGGGGGGGGGGGGGGGGGGGGGGGGGGGGGGGGGGGGGGGGGGGGGGGGDGFGGGGGGFGGGGGGGGGGGGCFGGGGFAFGGCC<FFGDGGGGGGGGGGGGGCGGGGGGFGGGGGGGGCFFEGGGGGGGGGEEGGGGGGGGGFGGGGGGGGGGGGGGGGGGGCCEGGGGGGGGGGGGGFGGEGGGGGGGGGFCD>DDGGGGGFGFCBB4@EEGFFFFFF?FFFFFFFF>EAAAFFFFB@>96>FBFFF??B?FFF?BDAF4
@M04999:289:000000000-L3R54:1:1101:17596:4750 1:N:0:395
TTCCTACGGGTGGCTGCAGTGGGGAATATTGCACAATGGGGGAAACCCTGATCCAGCCATGCCGCGTGTCTGAAGAAGGCCTTCGGGTTGTAAAGGACTTTTGTTAGGGAAGAAAAGCCGGGTGCTAATACCACCTGGTGCTGACGGTACCTAAAGAATAAGCACCGGCTAACTACGTGCCAGCAGCCGCGGTAATACGTAGGGTGCGAGCGTTAATCGGAATTACTGGGCGTAAAGCGAGCGCAGACGGTTAGATAAGTCAGATGTGAAATCCCCGAGCTCAACTTGGGACGTGCATTTG
+
CCCCCGGGGGGGGGGGGGGGGGGGGGGGGGGGGGGGGGGGGGGGGGGGGGGGGGGGGGGGGGGGGGGGGGGGGGGGGGGGGGGGGGGGGGGGGGGGGGGGGGGGGGGGGGGGGGGGGGGGGGGGGGGGGGGGGGGGGGGGGGGGGGGGGGGGGGGGGGGGGGGGGGGGGGGGGGGGGGGGGGGGGGGGGGGGGGGGGGGFFGGGGGGGGGGGGGGGGGGGDGGGGGGCGGGGGGGGGGGGGGFGFG@FFFDEGFFFFFFFFFGFFF?FFFFFFFFFF9D>BFF?FAFFB0:3>FFFFFDF2
@M04999:289:000000000-L3R54:1:1101:6929:4750 1:N:0:395
AATCCTACGGGAGGCAGCAGTGGGGAATTTTGGACAATGGGGGGAACCCTGATCCAGCCATGCCGCGTGCCTGAAGAAGGCCTTCGGGTTGTAAAGGACTTTTGTTAGGGAAGAAAAGCCGGGTGCTAATACCACCTGGTGCTGACGGTACCTAAAGAATAAGCACCGGCTAACTACGTGCCAGCAGCCGCGGTAATACGTAGGGTGCGAGCGTTAATCGGAATTACTGGGCGTAAAGCGAGCGCAGACGGTTAGATAAGTCAGATGTGAAATCCCCGAGCTCAACTTGGGACGTGCATTT
+
CCCCCGGGGGGGGGGGGGGGGGGGGGGGGGGGGGGGGGGGGGGGGGGGGGGGGGGGGGGGGGGGGGGGGGGGGGGGGGGGGGGGGGGGGGGGGGGGGGGGGGGGGGGGGGGGGGGGGGGGGDEGGGGGGGGGFGGGGGGGGGGGGGGGGGGGGGGGGGGGGGGGGGGGGGGGGGGGGGFGGGGGGGGGGGGGGGGGGGGGGGFEGGGGGGGGGGGGGGGGGGGGGGGGGGGGGGGGGGGGGGFGFG>DFFFF3>F4FFFFFFGFFFFFFFFFFFF@FBEFFB7<?BB)68?FF>B6?FFAD
@M04999:289:000000000-L3R54:1:1101:15283:4778 1:N:0:395
TTTACCTACGGGCGGCTGCAGTGAGGAATATTGGACAATGGGTGAGAGCCTGATCCAGCCATCCCGCGTGAAGGACGACAGCCCCATGGGTTTTAAACTTCTTTTGTATGGGAATAAACCACATTACGTGTAATGTTCTGAAGGTACCATACGAATAAGCATCGGCTAACTCCGTGCCAGCAGCCGCGGTAATACGGAGGATGCGAGCGCTATCCGGATTTATTGGGTTTAAAGGGTCCGTAGGCGGGTTGATAAGTCAGCGGTGAAAACCTGCAGCTTAACTGTAGAACTGCCGTTGAT
+
CCCCCGGGGGGGGGGGGGGGGFFGGGFFGGGGFDGGGGGGGGEEGGGGGGFFGGGGGGFGGGGGGGGGGGGGGGGGGGGGGG7CFEGGFGGGEGFGGGGGGGGGGGFGDGGGGGGGGGGGGGGGGGGGGGGFFGFDFGGGGGGGGGGFGGGGGGGGGGGGGGGGGGGFFCCA8CFFEFEFGFGGGCEEGGGGGGCBE:EG>FFECCC58CEGEGGGGD=ECCDGFCGDDGDFGFFCFGGGGGEG4DEBBDFFGFFFFFFFFFD7>36=AFFB:FFFF:FA>B45>BBDF<2<<?FF?0?F
@M04999:289:000000000-L3R54:1:1101:18010:4782 1:N:0:395
TCCTACGGGGGGCTGCAGTGGGGAATATTGCACAATGGGGGAAACCCTGATGCAGCCATGCCGCGTGTATGAAGACGGCCTTCGGGTTGTAAAGTACTTTCGGTAATGAGGAAGGTGGTGTATCTAATAGGTGCATCAATTGACGTTAATTACAGAAGAAGCACCGGCTAACTCCGTGCCAGCAGCCGCGGTAATACGGAGGGTGCGAGCGTTAATCGGAATGACTGGGCGTAAAGGGCATGTAGGCGGATAATTAAGTTAGGTGTGAAAGCCCTGGGCTCAACCTAGGAATTGCACTTA
+
CCCCCGGGGGGGGGGGGGGGGGGGGGGGGGGGGGGGGGGGGGGGGGGGGGGGGGGGGGGGGGGGGGGGGGGGGGGGGGGGGGGGGGGGGGGGGGGGGGGGGGGEGGGGGGGGGGGGGGGGGGGGGGGGGGGGGGGGGGGGGGGGGFGGGGGGGGGGGGGGGGGGGGGGGGGGGGGGGGGGGGGGGGGGGGGGGGGGGGGGGGGGGGGGGGGGGGGGGGGGGGGGGGGGGGGDGGGGGGGGGGFGFGFFFFFFGFFFFFFFFFGFFFFFFFFFFFFFFFFFFFFFFFFFF7A:BFBFFFFF
@M04999:289:000000000-L3R54:1:1101:16009:4822 1:N:0:395
GCTCCTACGGGCGGCAGCAGTGGGGAATATTGCACAATGGGGGGAACCCTGATGCAGCCATGCCGCGTGTATGAAGAAGGCCTTCGGGTTGTAAAGTACTTTCGGTAATGAGGAAGGTGGTGTATCTAATAGGTGCATCAATTGACGTTAATTACAGAAGAAGCACCGGCTAACTCCGTGCCAGCAGCCGCGGTAATACGGAGGGTGCGAGCGTTAATCGGAATGACTGGGCGTAAAGGGCATGTAGGCGGATAATTAAGTTAGGTGTGAAAGCCCTGGGCTCAACCTAGGAATTGCACTT
+
CCCCCGGGGGGGGGGGGGGGGGGGGGGGGGGGGGGGGGGGGGGGGGGGGGGGGGGGGGGGGGGGGGGGGGGGGGGGGGGGGGGGGGGGGGGGGGGGGGGGGGGGGFGGGGGGGGGGGGGGGGGGGGGGGGGGGGGGGGGGGGGGGGGGGGGGGGGGGGGGGGGGGGGGGGGGGGGGGGGGGGGGGGGGGGGGGGGGGGGGGGGGGGGGGGGGGGGGGGGGGGGGGGGGGGGGGGGGGGGDDGFGFGFFFFFFGFFFFFFFFFGFFFFFFFFFFFFF:BFFFBFFFFFFFFFFBFF?BFFB7
@M04999:289:000000000-L3R54:1:1101:12585:4825 1:N:0:395
ACCTACGGGGGGCTGCAGTGGGGAATATTGCACAATGGGCGAAAGCCTGATGCAGCGACGCCGCGTGCGGGATGACGGCCTTCGGGTTGTAAACCGCTTTTGATTGGGAGCAAGCGAGAGTGAGTGTACCTTTCGAATAAGCACCGGCTAACTACGTGCCAGCAGCCGCGGTAATACGTAGGGTGCAAGCGTTATCCGGATTTATTGGGCGTAAAGAGCTCGTAGGCGGTTCGTCGCGTCTGGTGTGAAAGTCCATCGCTTAACGGTGGATCGGCGCCGGGTACGGGCGGACTGGAGTGCG
+
CCCCCGGGGGGGGGGGGGGGGGGGGGGGGGGGGGGGGGGGGGGGGGGGGGGGGGGGGGGGGGGGGGGGGGGGGGGGGGGGGGGGGGGGGGGGGGGGGGGGGGGGGGGGGGGGGGGGGGGGGGGGGGGGGGGGGGGGGGGGGGGGGGGGGGGGGGGGGGGGGGGGGGGGGGGGGGGGGGGGGGGGGGGGGGGEGGGGGGGGGCCFFGGCGGGGGGGGGGGGGGGGGEGGGGGGGGGGGGCDDGFCFFFFFFFFGFFFFFFFFFCFFDEFBFFFFFFFFFFBBBFFFFFFFFFFFFBFB??B>
@M04999:289:000000000-L3R54:1:1101:6363:4861 1:N:0:395
GGGCCTACGGGAGGCTGCAGTGGGGAATATTGCACAATGGGGGGAACCCTGATGCAGCCATGCTGCGTGTATGAAGAAGGCCTTCGGGTTGTAAAGTACTTTCGGTAGTGAGGAAGTTGTGTGTATGAAAAGTGCATGCAGTTGACGTTAGCTACAGAAGAAGCACCGGCTAACTCCGTGCCAGCAGCCGCGGTAATACGTAGGGTGCGAGCGTTAATCGGAATTACTGGGCGTAAAGCGAGCGCAGACGGTTAGATAAGTCAGATGTGAAATCCCCGAGCTCAACTTGGGACGTGCATTT
+
CCCCC@GGGGGGGGGGGGGGGGGGGGGGGGGGGGGGGGGGGGGGGGGGGGGGGGGGGGGGGGGGGG:FGGGGGGGGGGGGGGGGGGGGGGGGGGGGGGGGGGGGGGGGGGGGGFFGGGGGGGGGGGGGGGGGGGGGGGGGGGGGGGGGGGGGGGGGGGGGGGGGGGGGGGGGGGGGGGGGGGGGGGGGGGGGGGGGGGGGGGGGGGGGGGGGGGGGGGGGGGGGGGGGGGGGGGGGGGGGGGFDFG>EFFEFGFFFFFFFF?GFFFFFFBFBFFFFF>FFFBFFFFF<>?BBB9BB:<AAA
@M04999:289:000000000-L3R54:1:1101:14210:4933 1:N:0:395
GACCCTACGGGCGGCAGCAGTGGGGAATATTGCACAATGGGGGAAACCCTGATGCAGCCATGCCGCGTGTATGAAGAAGGCCTTCGGGTTGTAAAGTACTTTCGGTAATGAGGAAGGTGATGTATCTAATAGGTGCATCAATTGACGTTAATTACAGAAGAAGCACCGGCTAACTCCGTGCCAGCAGCCGCGGTAATACGGAGGGTGCGAGCGTTAATCGGAATGACTGGGCGTAAAGGGCATGTAGGCGGATAATTAAGTTAGGTGTGAAAGCCCTGGGCTCAACCTAGGAATTGCACTT
+
CCCCCGGGGGGGGGGGGGGGGGGGGGGGGGGGGGGGGGGGGGGGGGGGGGGGGGGGGGGGGGGGGGGGGGGGGGGGGGGGGGGGGGGGGGGGGGGGGGGGGGGGGGGGGGGGGGGGGGGGGGGGGGCGGGGGGGGGGGGGGGGGGGGFGGGGGGGGGGGGGGGGGGGGGGGGGGGGGGGGGGGGGGGGGGGGGGGGGGGGGGGGGGGGGGGGGEGGGGGGGGGGGGGGGGGGGGGGGGGGGGFGFGFFFFFFGFFFFFFFFFGF?FFFFFFFFFFFFFFFFFFBFFBFFFFFFFFFFFFF8
@M04999:289:000000000-L3R54:1:1101:15312:4941 1:N:0:395
TGCCTACGGGTGGCTGCAGTGGGGAATATTGCACAATGGGGGAAACCCTGATGCAGCCATGCCGCGTGTATGAAGAAGGCCTTCGGGTTGTAAAGTACTTTCGGTAATGAGGAAGGTGGTGTATCTAATAGGTGCATCAATTGACGTTAATTACAGAAGAAGCACCGGCTAACTCCGTGCCAGCAGCCGCGGTAATACGGAGGGTGCGAGCGTTAATCGGAATGACTGGGCGTAAAGGGCATGTAGGCGGATAATTAAGTTAGGTGTGAAAGCCCTGGGCTCAACCTAGGAATTGCACTT
+
CCCCCGGGGGGGGGGGGGGGGGGGGGGGGGGGGGGGGGGGGGGGGGGGGGGGGGGGGGGGGGGGGGEGGGGGGGGGGGGGGGGGGGGGGGGGGGGGGGGGGGGGGGGGGGGGGGGGGGGGGGGGGGGGGGGGGGGGGGGGGGGGGGFGGGGGGGGGGGGGGDFGGGGGGGGGGGGGGGGGGGGGGGGGGGGGGGGFGGGGGGGGGGGGGGGGCCGGFGGGDEGGGGGGGFGGCDEGGGGGGFFGFFB@BFFFGFFFFF?@FFGFFFF@DFA)8>3?F?>:??)3:?::?FFF:?FFFF28
@M04999:289:000000000-L3R54:1:1101:25092:4949 1:N:0:395
TCCTACGGGTGGCAGCAGTGGGGAATATTGCACAATGGGTGAGAGCCTGATCCAGCCATCCCGCGTGAAGGACGACAGCCCTATGGGTTTTAAACTTCTTTTGTATGGGAATAAACCACATTACGCGTAATGTTCTGAAGGTACCATACGAATAAGCATCGGCTAACTCCGTGCCAGCAGCCGCGGTAATACGGAGGATGCGAGCGTTATCCGGATTTATTGGGTTTAAAGGGTCCGTAGGCGGGTTAATAAGTCAGCGGTGAAAACCTGCAGCTTAACTGTAGAACTGCCGTTGATACTT
+
CCCCCGGGGGGGGGGGGGGGGGGGGGGGGGGGGGGGGGGGGGGGGGGGGGGGGGGGGGGGGGGGGGGGGGGGGGGGGGGGGGGGGGGGGGGGGGGGGGGGGGGGGGGGGGGGGGGGGGGGGGGGGGGGGGGGGGGGGGGGGGGGGGGGGGGGGGGGGGGGGGGGDGGGGGGGGGGGGGGGGGEGGGGGGGFGGGGGGGGGGGGGGGGGGGGGGGG=EFGGFGGGGGGGGGGGGGGGGDGGGGFGFGFFFFFFGF?FFFFFFFGFFFFEBFFBFFFFFFFFFFBFFFFA2)17??F:D>A<)
@M04999:289:000000000-L3R54:1:1101:6469:4951 1:N:0:395
CCTACGGGGGGCTGCAGTGGGGAATATTGCACAATGGGGGAAACCCTGATGCAGCCATGCCGCGTGTATGAAGAAGGCCTTCGGGTTGTAAAGTACTTTCGGTAATGAGGAAGGTGGTGTATCTAATAGGTGCATCAATTGACGTTAATTACAGAAGAAGCACCGGCTAACTCCGTGCCAGCAGCCGCGGTAATACGGAGGGTGCGAGCGTTAATCGGAATGACTGGGCGTAAAGGGCATGTAGGCGGATAATTAAGTTAGGTGTGAAAGCCCTGGGCTCAACCTAGGAATTGCACTTAA
+
CCCCCGEGGGGGGGGGGGGGGGGGGGGGGGGGGGGGGGGGGGGGGGGGGGGGGGGGGGGGGGGGEGGGGGGGGFGGGGGGGGGGGGGGGGGGGGGGGGGGGGGFGGGGGGGGGGGG>GGGGGGGGGGGGGGGGGGGGGGFGGGGGGGGGGGGGGGGGGGGGGGGGGGGGGGGGGGGGGGGGGGGGGGGGGGGGGFGGACEEGGGDGGEGGCGGGGFGGEEGGGGGGGGFGGDGGGGGGGGGGFGFGDBEFFFG?FFFF?@F?CFFBFFBFFFFFFFFF>:?FBFFB?F0AF7?AFFFFFF
@M04999:289:000000000-L3R54:1:1101:25940:4964 1:N:0:395
TGCCCTACGGGGGGCTGCAGTGAGGAATATTGGACAATGGGTGAGAGCCTGATCCAGCCATCCCGCGTGAAGGACGACAGCCCTATGGGTTTTAAACTTCTTTTGTATGGGAATAAACCACATTACGTGTAATGTTCTGAAGGTACCATACGAATAAGCATCGGCTAACTCCGTGCCAGCAGCCGCGGTAATACGGAGGATGCGAGCGTTATCCGGATTTATTGGGTTTAAAGGGTCCGTAGGCGGGTTGATAAGTCAGCGGTGAAAACCTGCAGCTTAACTGTAGAACTGCCGTTGATAC
+
CCCCCGGGGGGGGGDGGGGGGGGGGGGGGGGGGGGGGGGGGGGGGGGGGGGGGGGGGGGGGGGGGGGGGGGGCFGGGGGGGGGGGGGGGGGDGGGGGGGGGGGGGGCFGFGGGGGGGGGGGGGGGGGGGGGGGGGGGGGGGGGGGGGGGGGGGGGGGGGGGGGGGGGGGGGGGFCGGGGGGGGGGGGGGGGGGGGGGGGGGGGGGGGGGGGGGCGGGGGGGGGGGGGGCF>FGGGGGGGFGGFGFGFFEDFFCBFFFFFFFFC@FFFFBEFFFFFFFBFABAADBADFFFF<17?FFBF>)
@M04999:289:000000000-L3R54:1:1101:26552:4986 1:N:0:395
CCGACGTTTTTCTTCCGTGAGGAATATTGGACAATGGGTGAGAGCCTGATCCAGCCATCCCGCGTGAAGGACGACAGCCCTATGGGTTTTAAACTTCTTTTGTATGGGAATAAACCACATTACGCGTAATGTTCTGAAGGTACCATACGAATAAGCATCGGCTAACTCCGTGCCAGCAGCCGCGGTAATACGGAGGATGCGAGCGTTATCCGGATTTATTGGGTTTAAAGGGTCCGTAGGCGGGTTGATAAGTCAGCGGTGAAAACCTGCAGCTTAACTGTAGAACTGCCGTTGATACTGT
+
8A888==CFCDEDCFFFEDFGGGGGGGGGGGGGGGGGGGGGGGFGGGGGGGGGGGGGGGGGGGGGGGGGGGGGGGGGGGGGGGGGGGGGGGGGGGGGGGGGGGGGGGGGGGGGGGGGGGGGGGGGGGGGGGGGGGGGGGGGGGGGGGGGGGGGGGGGGGGGGGGGGGGGGGGGGGGGGGGGGGGGGGGGGGGGGGGGGGGGGGGGGGGGGGGGGGGGGGGGGGEGGG72+29EGGGGGGGGGFGFGFFFFFFGFFFFFFFFFGFFFFFFFFFBFFFFFFFFABABF<<BFFF??FFFFFFF
@M04999:289:000000000-L3R54:1:1101:23423:4986 1:N:0:395
GCCTACGGGCGGCTGCAGTGGGGAATATTGCACAATGGGGGGAACCCTGATGCAGCCATGCCGCGTGTATGAAGAAGGCCTTCGGGTTGTAAAGTACTTTCGGTAGTGAGGAAGTTGTGTGTATGAAAAGTGCATGCAATTGACGTTAGCTACAGAAGAAGCACCGGCTAACTCCGTGCCAGCAGCCGCGGTAATACGGAGGGTGCGAGCGTTAATCGGAATGACTGGGCGTAAAGGGCATGTAGGCGGATAATTAAGTTAGGTGTGAAAGCCCCGGGCTCAACCTGGGAATTGCACTTA
+
CCCCCGGGGGGGGGGGGGGGGGGGGGGGGGGGGGGGGGGGGGGGGGGGFGGGGGGGGGGGGGGGGGGGGGGGGGGGGGGGGGGFGGBFFGGGFCGGGGGGGGG7FGFGGGGFFG<>F,FFFCCCGGGGGGGGFGGGGGGGGFFFGFCEGGGGGGGGGGGGG@FFGGGGCGGGGGGGEFGGGFFGGGFGGGGGGGGGGGGGGGG8CCGGGEEC*;FFGFGGECFGG?>DGGD9EDFGGDGGGFFGFF?DFF>EG*9@@B7?=?G@@?@FBF<(().<:>>,:<<3,52<F?B7)5<>B2.6
@M04999:289:000000000-L3R54:1:1101:6946:4988 1:N:0:395
CCCTACGGGTGGCTGCAGTGAGGAATATTGGACAATGGGTGAGAGCCTGATCCAGCCATCCCGCGTGAAGGACGACAGCCCTATGGGTTTTAAACTTCTTTTGTATGGGAATAAACCACATTACGCGTAATGTTCTGAAGGTACCATACGAATAAACATCGGCTAACTCCGTGCCAGCAGCCGCGGTAATACGGAGGATGCGAGCGTTATCCGGATTTATTGGGTTTAAAGGGTCCGTAGGCGGGTTGATAAGTCAGCGGTGAAAACCTGCAGCTTAACTGTAGAACTGCCGTTGATACTG
+
CCCCCGGGGGGGGGGGGGGGGGGGGGGGGGGGGGGGGGGGGGGGGGGGGGGGGGGGGGGGGGGGGGGGGGGGGGGGGGGGGGGGGGGGGGGGGGGGGGGGGGGGGGGGGGGGGGGGGGGGGGGGGGGGGGGGGGGGGGGGGGGGGGGGGGGGGGGGGGGGGGGGGGGGGGGGGGGGGGGGGGGGGGGGGGGGGGGGGGGGGGGGGGGGGGGGGGGGGGGGGGGGGGGGGGGGGGGGGGGGGGFGFGFDFFFFGFFFFFFFFDGFFFFEBFBFFFFFFFFFFFAB<BFBFDFFFFFFFFFF9
@M04999:289:000000000-L3R54:1:1101:22047:5009 1:N:0:395
CCTACGGGGGGCTGCAGTGAGGAATATTGGACAATGGGTGAGAGCCTGATCCAGCCATCCCGCGTGAAGGACGACAGCCCTATGGGTTTTAAACTTCTTTTGTATGGGAATAAACCACATTACGTGTAATGTTCTGAAGGTACCATACGAATAAGCATCGGCTAACTCCGTGCCAGCAGCCGCGGTAATACGGAGGATGCGAGCGTTATCCGGATTTATTGGGCTTAAAGGGTCCGTAGGCGGGTTGATAAGTCAGCGGTGAAAACCTGCAGCTTAACTGTAGAACTGCCGTTGATACTGT
+
CCCCCGGGGGGGGGGGGGGGGGGGGGGGGGGGGGGGGGGGGGGGGGGGGGGGGGGGGGGGGGGGGGGGGGGGGGGGGGGGGGGGGGGGGGGGGGGGGGGGGGGGGGGGGGGGGGGGGGGGGGGGGGGGGGGGGGGFGGGGGGGGGGGGGGGGGGGGGGGGGGGGGGGGGGGGDGGGGGGGGGGGGGGGGGGGGGGGGGGGGGGGGEGGGGGGGGGGGGGGGFGGGGGGGGGGGGGGGGGGGGFGFGFFFFFFGFFFFFFEEFGFFFFFFFFFFFFFFFFFFFFFFFFFFFFBBFFFBFFF4
@M04999:289:000000000-L3R54:1:1101:12738:5020 1:N:0:395
CTACCTACGGGTGGCTGCAGTGGGGAATATTGCACAATGGGGGGAACCCTGATGCAGCCATGCCGCGTGTATGAAGAAGGCCTTCGGGTTGTAAAGTACTTTCGGTAGTGAGGAAGTTGTGTGTATGAAAAGTGCATGCAGTTGACGTTAGCTACAGAAGAAGCACCGGCTAACCCCGTGCCAGCAGCCGCGGTAATACGGAGGGTGCGAGCGTTAATCGGAATGACTGGGCGTAAAGGGCATGTAGGCGGATAATTAAGTTAGGTGTGAAAGCCCCGGGCTCAACCTGGGAATTGCACTT
+
CCCCCGGGGGGGGGGGGGGGGGGGGGGGGGGGGGGGGGGGGGGGGGGGGGGGGGGGGGGGGGGGGGGGGGGGGGGGGGGGGGGGGGGGGGGGGGGFGGGGGGGGGFEGFGGGGGGGF;FFGGGEGFFGGGGGGGGGGGGGGFGFGGGFFGGGGGGGGGGGGGGGGGGGGGGGGGFCGFGGGFGFFFGGGGGGGGGEGGGGGGGGGGGGGEGGGG=EGGGGGEGFGGGFGGGFGGGGGGGGGGFGFFFFFFFFGDFFFF?FFFGFFFF9?F<AFF4<DFEFF>?F?FF:BF???(582><A8
@M04999:289:000000000-L3R54:1:1101:22982:5040 1:N:0:395
CGCCTACGGGGGGCTGCAGTGGGGAATATTGCACAGTGGGGGGAACCCTGATGCAGCCATGCCGCGTGTATGAAGAAGGCCTTCGGGTTGTAAAGTACTTTCGGTAATGAGGAAGGTGGTGTATCGAATAGGTGCATCAATTGACGTTAATTACAGAAGAAGCACCGGCTAACTCCGTGCCAGCAGCCGCGGTAATACGGAGGGTGCGAGCGTTAATCGGAATGACTGGGCGTAAAGGGCATGTAGGCGGATAATTAAGTGAGGTGTGAAAGCCCCGGGCTCAACCTGGGAACTGCACTT
+
CCCCCDGECEGGGGGGGDGFDGFGFFGGGGGCEFEEFGGCFGGDGF>F:FCFGGGGGGFAGGGGGEFEFGGFFDGGGGG<CGGF7*=FGGGCECC:FF9E?,;E8C><@<FGGGGC@FCGGGG?C8EFFGGC@ECFCEF@7:E70C/AFGFGGGGGF?EGGFEEGGGGGDGGFG9EGGGGFGGC6@F@88:CEEE0:<FD*:CCC?5E8C?C?CGF99FCGGFFGGGG=<7C*>EGGGDD5*821>??>@:75@=4*0*1*9749F*7<FF<0@3756D;6:><18(18<:B?>B?A?<?
@M04999:289:000000000-L3R54:1:1101:25434:5042 1:N:0:395
CCTCCTACGGGAGGCAGCAGTGGGGAATATTGCACAATGGGGGGAACCCTGATGCAGCCATGCCGCGTGTATGAAGAAGGCCTTCGGGTTGTAAAGTACTTTCGGTAGTGAGGAAGTTGTGTGTATGAAAAGTGCATGCAATTGACGTTAGCTACAGAAGAAGCACCGGCTAACTCCGTGCCAGCAGCCGCGGTAATACGGAGGGTGCGAGCGTTAATCGGAATGACTGGGCGTAAAGGGCATGTAGGCGGATAATTAAGTTAGGTGTGAAAGCCCCGGGCTCAACCTGGGAATTGCACTT
+
CCCCCGGGGGGGGGGGGGGGGGGGGGGGGGGGGGGGGGGGGGGGGGGGGGGGGGGGGGGGGGGGGGGGGGGGGGGGGGGGGGGGGGGGGGGGGGGGGGGGGGGGGGGGGGGGGGGGGGGGGGGGGGGGGGGGGGGGGGGGGGGGGGGGGGGGGGGGGGGGGGGGGGGGGGGGGGGGGGGGGGGGGGGGGGGGGGGGGGGGGGGGGGGGGGGGGGGGGGGGGGGGGGGGGGGGGGGGGGGGGGFGFGFFFFFFG>?FBFFFFFGFFFFFFFFFFFFFFFEFFFFFF?7??FFBBBFFFFFF?
@M04999:289:000000000-L3R54:1:1101:19017:5055 1:N:0:395
GCGCCTACGGGGGGCTGCAGTGAGGAATATTGGACAATGGGTGAGAGCCTGATCCAGCCATCCCGCGTGAAGGACGACAGCCCTATGGGTTTTAAACTTCTTTTGTATGGGAATAAACCACATTACGCGTAATGTTCTGAAGGTACCATACGAATAAGCATCGGCTAACTCCGTGCCAGCAGCCGCGGTAATACGGAGGATGCGAGCGTTATCCGGATTTATTGGGTTTAAAGGGTCCGTAGGCGGGTTGATAAGTCAGCGGTGAAAACCTGCAGCTTAACTGTAGAACTGCCGTTGATAC
+
CCCCCGGGGGGGGGGGGGGGGGFGGGGGGGGGGGGGGGGGGGGGGGGGGGGGGGGGGGGGGGGGGGGGGGGGGGGGGGGGGGGGGGGGGGGGGGGGGGGFGGGGGGFGGGGGGGGGGGGGGGGGGGGGGGGGGGGGGGGGGFCGGGGGGGGGGGGGGGGFGGDGGGGGGGGGGGCGGGFGGGGCEEGDGGGGGGGGGGGGGGGGGGGGGGGGFFGGGGGGEFGGGGGGGGGGGGGDGGGGGGEDEGDE5)<BGFFFFFFFFFGFFFFFFFFF<?FFFFFFFFBAAFDAAAFFFF?6??F2-
@M04999:289:000000000-L3R54:1:1101:18355:5089 1:N:0:395
GCCTACGGGCGGCAGCAGTGAGGAATATTGGACAATGGGTGAGAGCCTGATCCAGCCATCCCGCGTGAAGGACGACAGCCCTATGGGTTTTAAACTTCTTTTGTATGGGAATAAACCACATTACGCGTAATGTTCTGAAGGTACCATACGAATAAGCGTCGGCTAACTCCGTGCCAGCAGCCGCGGTAATACGGAGGATGCGAGCGTTATCCGGATTTATTGGGTTTAAAGGGTCCGTAGGCGGGTTGATAAGTCAGCGGTGAAAACCTGCAGCTTAACTGTAGAACTGCCGTTGATACTG
+
CCCCCGGCFEGGGEEEGGFAFFGFGG@CFGGGEFGFFGGCCFFGGGD8FCDGC@@EFGFGGF@@=F>CD<FFGGGGGGGGGC9??FGFGGGGGGFEFC9FGGGFFAFGFGGGGFGGFCGDFD<,4+88CCFG,C<FGDGGGGGGGGGGGGGGGGGGG7>FGGGGGGGGFGGGGGGGGGGFGGGGGGGGGGGGFEEGGGGGGGGGGGGGGGGGGGGGGFCFGGGGGCDGGGGGGGFGG*>DGGFGBCBFF*9@FFFFFFFFDDFF=?F)8FB?BF?6F<B<A4A>A>>FFF?08??FBA<:)
@M04999:289:000000000-L3R54:1:1101:19029:5100 1:N:0:395
TACCTACGGGGGGCAGCAGTGAGGAATATTGGACAATGGGTGAGAGCCTGATCCAGCCATCCCGCGTGAAGGACGACAGCCCTCTGGGTTTTAAACTTCTTTTGTATGGGAATAAACCACATTACGCGTAATGTTCTGAAGGTACCATACGAATAAGCATCGGCTAACTCCGTGCCAGCAGCCGCGGTAATACGGAGGATGCGAGCGTTATCCGGATTTATTGGGTTTAAAGAGTCCGTAGGCGGGTTGATAAGTCAGCGGTGAAAACCTGCAGCTTAACTGTAGAACTGCCGTTGATACT
+
CCCCCFGGGGGGEEEGGFFFFCFGGFGGGGGGGGGGGGGGGGGFFGGGGGFGGGFGGGGGGGGGGGGGGGGFGGGGGGGGGGG,@FFEGGGGGGGGFGGGEGGGGGGGGGGGGGGGGFFFFFGFGFEB<CGGGFGFFFGFGGGGGGGGGGGGFGGGEGGFGGGGGGFGGGGGGGGGGGGGFGGGGGGGGGGGGGGGGGGCGGDEGGGGGEFGCEGDCGCFGFFFFGGDGDGGG5FGGGFFDGFGFGB@E4@=CFFFFFFFEBC@=647:FBF<FFFFAFAA<<AAABF9<>?F:014AAF6
@M04999:289:000000000-L3R54:1:1101:17920:5102 1:N:0:395
CCCACGGGTGGCTGCAGTGGGGAATATTGCACAATGGGGGGAACCCTGATGCAGCCATGCCGCGTGTATGAAGAAGGCCTTCGGGTTGTAAAGTACTTTCGGTAGTGAGGAAGTTGTGTGTATGAAAAGTGCATGCAATTGACGTTAGCTACAGAAGAAGCACCGGCTAACTCCGTGCCAGCAGCCGCGGTAATACGGAGGGTGCGAGCGTTAATCGGAATGACTGGGCGTAAAGGGCATGTAGGCGGATAATTAAGTTAGGTGTGAAAGCCCCGGGCTCAACCTGGGAATTGCACTTAA
+
CCCCCCGGGGGGECGDEGCFGGGGGGGGCAEGGGDFGGGG@>FAFGGGCFGGFBFGGGB=FEEGFGFDFCCFEDFDGGG@FGFFGDGDFFFGFFCCCGGGDE:FCFFFFG,DF>F@FFGGGGDFGGDGGFFG;FFCCFFGGFFE<FFGGGGFF@BFGGGGFG7FEGDCEF:FF<<F7<FGGGCEGGECCEGGGCF:8ECECE?EC88=5:/AEGGGFGGGFDGECEGGGGGD:DCGGCD<72=:FF5@BF37FF?FFBFFFFGFFEFF<*4?BFD<;;38?F?FB:(4:?03?A27<?<5
@M04999:289:000000000-L3R54:1:1101:17924:5117 1:N:0:395
CCTACGGGTGGCTGCAGTGGGGAATATTGCACAATGGGGGGAACCCTGATGCAGCCATGCCGCGTGTATGAAGAAGGCCTTCGGGTTGTAAAGTACTTTCGGTAGTGAGGAAGTTGTGTGTATGAAAAGTGCATGCAATTGACGTTAGCTACAGAAGAAGCACCGGCTAACTCCGTGCCAGCAGCCGCGGTAATACGGAGGGTGCGAGCGTTAATCGGAATGACTGGGCGTAAAGGGCATGTAGGCGGATAATTAAGTTAGGTGTGAAAGCCCCGGGCTCAACCTGGGAATTGCACTTAA
+
CCCCCGGGGGGGGGGGGGGGGGGGGGGGGGGGGGGGGGGGGGGGGGGGGGGGGGGGGGGGGGGGGGGGGGGGGGGGGGGGGGGGGGGGGGGGGGGGGGGGFGGGGGGGGGGGGGGGGGGGGGGGGGGGGGGGGGGGGGGGGGGGGGGGGGGGGGGGGGGGGGGGGGGGGGGGGGGGGGGGGGGGGGGGGGGGGGGGGGGGGGGGGGGGGG:EG5CGGGGGGGGGGGGGGGGGGGGFGGGGGGFGFGFFFFFFGFFFFFFFFFGFFFFFFF:BFFEDB95?FFFF??B<BF:?FAFBFFFB
@M04999:289:000000000-L3R54:1:1101:13769:5183 1:N:0:395
GTGTCCTACGGGTGGCTGCAGTAGGGAATCTTCCACAATGGACGCAAGTCTGATGGAGCAACGCCGCGTGAGTGAAGAAGGTTTTCGGATCGTAAAGCTCTGTTGTTGGTGAAGAAGGATAGGGATAGTAACTGATTCTTATTTGACGGTAATCAACCAGAAAGTCACGGCTAACTACGTGCCAGCAGCCGCGGTAATACGTAGGTGGCAAGCGTTGTCCGGATTTATTGGGCGTAAAGCGAACGCAGGCGGGAGAACAAGTCAGCTGTGAAAGCCCTCGGCTTAACCGGGGAAGGGCAGC
+
CCCCCGGGGGGGGGGGGGGGGFGGGGGGGGGGGGGGGGGGGGGGGGGFFG9FGGGGGGGGFGGGGGGGGGGGGGGGGGGGGGFGGGGGFGEGFFGGGGFCFGFFFFFGGGGGGGFFGGG9FGGGGDGGGGGGEEFGFGGGGFFFGGCCFGGGGFGGGGGGGFGGGGGGGGEGGGGGGGGGGGGGGGGGGFGEGGEGGGFFGEGCE=EFGGGGGCGG5:?9EGEEGGGGEFGGGGEDGFGCDC><>D>EF@>@D>DEF:FFF@F?FF6?4:44<B?F:<FB:<:04>ADB>F>(2-(,6<:(
@M04999:289:000000000-L3R54:1:1101:6144:5185 1:N:0:395
CCTACGGGGGGCAGCAGTGGGGAATATTGCACAATGGGGGGAACCCTGATGCAGCCATGCCGCGTGTATGAAGAAGGCCTTCGGGTTGTAAAGTACTTTCGGTAGTGAGGAAGTTGTGTGTATGAAAAGTGCATGCAGTTGACGTTAGCTACAGAAGAAGCACCGGCTAACTCCGTGCCAGCAGCCGCGGTAATACGGAGGGTGCGAGCGTTAATCGGAATGACTGGGCGTAAAGGGCATGTAGGCGGATAATTAAGTTAGGTGTGAAAGCCCCGGGCTCAACCTGGGAATTGCACTTAA
+
CCCCCGGGGGGGGGGGGGGGGGGGGGGGGGGGGGGGGGGGGGGGGGGGGGGGGGGGGGGGGGGGGGGGGGGGGGGGGGGGGGGGGGGGGGGGGGGGGGGGGGGGGGGGGGGGGGGGGGGGGGGGGGGGGGGGGGGGGGGGGGGGGGGGGGGGGGGGGGGGGGGGGGGGGGGGGGGGGGGGGGGGGGGGGGGGGGGGGDG>EEEGGGDGGGEEGGGGGGGGGGGGFCFFGCDGGGGFGGGGGGFGFGFFFFFFGFFFFFFFFFGFFBFFFFFFFFFB>9>BF>BFBFF?FFFFFADD<?AB
@M04999:289:000000000-L3R54:1:1101:20768:5296 1:N:0:395
TGGTACCTACGGGCGGCTGCAGTGGGGAATATTGCACAATGGGGGAAACCCTGATGCAGCCATGCCGCGTGTATGAAGAAGGCCTTCGGGTTGTAAAGTACTTTCGGTAATGAGGAAGGTGATGTATCTAATAGGTGCATCAATTGACGTTAATTACAGAAGAAGCACCGGCTAACTCCGTGCCAGCAGCCGCGGTAATACGGAGGGTGCGAGCGTTAATCGGAATGACTGGGCGTAAAGGGCATGTAGGCGGATAATTAGGTTAGGTGTGAAAGCCCTGGGCTCAACCTAGGAATTGCAC
+
CCCCCGGGGGGGGGGGGGGGGGGGGGGGGGGGGGGGGGGGGGGGGGGGGGGGGGGGGGGGGGGGGGGGGGGGGGGGGGGGGGGGGGGGGGGGGGGGGGGGGGGGGGGGGGGGGGGGGGGGGGGGGGGGGGGGGGGGGGGGGGGGGGGGGGGGGGGGGGGGGGGGGGGGGGGGGGGGGGGGGGGGGGGGGGGGGGGGGGGGGGGGGGGGGGGGGGGGGGGGGGGGGGGGGGGGGGGGGGGGGGFGFGFFFFFFGEFBFFFFFFGFFFFFFFBFAFFF:?FF:?FFFBBFFFFFFFFFFFFF<
@M04999:289:000000000-L3R54:1:1101:22681:5328 1:N:0:395
CCTACGGGGGGCTGCAGTGAGGAATATTGGACAATGGGTGAGAGCCTGATCCAGCCATCCCGCGTGAAGGACGACAGCCCTATGGGTTTTAAACTTCTTTTGTATGGGAATAAACCACATTACGCGTAATGTTCTGAAGGTACCATACGAATAAGCATCGGCTAACTCCGTGCCAGCAGCCGCGGTAATACGGAGGATGCGAGCGTTATCCGGATTTATTGGGTTTAAAGGGTCCGTAGGCGGGTTGATAAGTCAGCGGTGAAAACCTGCAGCTTAACTGTAGAACTGCCGTTGATACTGT
+
CCCCCGGGGGGGGGGGGFGGGGGGGGGGGGGGGGGGGGGGGGGGGGGGGGGGGGGGGGGGGGGGGGGGGGGGGGGGGGGGGGGGGGGGGGGGGGGGGGGGGGGGGGGGGGGGGGGGGGGGGGGGGGGGGGGGGGGGGGGGGGGGGGGGGGGGGGGGGEGGGGGGGGGGGGGGDGGGGGGGGGGGGGGGGGGGDEEDGFGGGEGGGGDGGGGGGGGCCFGFGGGEDCGGGGGGGGGGGFGGGGFGDDFFFFFFGFFFFFF>>>FFFFDFF>??FF=FFFFD<BF2<2:?F?>?B<:2<A<A4
@M04999:289:000000000-L3R54:1:1101:27001:5335 1:N:0:395
CTACCTCCTTTTTTCCGCAGTGGGGAATATTGCACAATGGGGGGAACCTTGATGCAGCCATGCCGCGTGTATGAAGAAGGCCTTCGGGTTGTAAAGTACTTTCGGTAATGAGGAAGGTGGTGTATCGAATAGGTGCATCAATTGACGTTAATTACAGAAGAAGCACCGGCTAACTCCGTGCCAGCAGCCGCGGTAATACGGAGGGTGCGAGCGTTAATCGGAATGACTGGGCGTAAAGGGCATGTAGGCGGATAATTAAGTTAGGTGTGAAAGCCCCGGGCTCAACCTGGGAACTGCACTT
+
88888==CFFFE;@FGD7@FGGGGGGGGGGGGGGGGGGGGGGGGGGGGGGGGGGGGGGGGGGGGGGGGGGGGGGGGGGGGGGGGGGG7FGGGGGGGGFGGGGGGGGGGGGGGGGGGGC@FBFCFGGGGGGGGGGGGGGGGGGGGFGGGGGGGGGGGGGGGGGGGGGGGGGGGGGGGGGGGGGGGGGGGGGGGGGGGGGGFEGCEGGGGGC?EEGGEFFGGEEGGECFGFGGGGGGGGGGGD<5<9CFFFF>BGBFFFF?FFBGFF?@F?B29):F87;D066:?FF:??0(3:<07<2428
@M04999:289:000000000-L3R54:1:1101:12163:5352 1:N:0:395
GTTTACCTACGGGTGGCAGCAGTGGGGAATATTGCACAATGGGGGAAACCCTGATGCAGCCATGCCGCGTGTATGAAGAAGGCCTTCGGGTTGTAAAGTACTTTCGGTAATGAGGAAGGTGGTGTATCTAATAGGTGCATCAATTGACGTTAATTACAGAAGAAGCACCGGCTAACTCCGTGCCAGCAGCCGCGGTAATACGGAGGGTGCGAGCGTTAATCGGAATGACTGGGCGTAAAGGGCATGTAGGCGGATAATTAAGTTAGGTGTGAAAGCCCTGGGCTCAACCTAGGAATTGCAC
+
CCCCCGGGGGGGGGGGGGGGGGGGGGGGGGGGGGGGGGGGGGGGGGGGGGGGGGGGGGGGGGGGGGGGGGGGGGGGGGGGGGGGGGGGGGGGGGGGGGGGGGGGGGGGGGGGGGGGGGGGGGGGGGGGGGGGGGGGGGGGGGGGGFGGGGGGGGGGGGGGGGGGGGGGGGGGGGGGGGGGGGGGGGGGGGGGGGGGGGGGGGGGGGGGGGGEGGGCEGGGGGGGDFGFGGGGGGGCGGGGGGFG@CFFFFFFGFFEFFFFFFGFFFF?<FFAFFFFFFFFFF0<BFFFF:??BBFBFFFF7
@M04999:289:000000000-L3R54:1:1101:18119:5426 1:N:0:395
GGTCCCTACGGGGGGCTGCAGTGGGGAATATTGCACAATGGGGGAAACCCTGATGCAGCCATGCCGCGTGTATGAAGAAGGCCTTCGGGTTGTAAAGTACTTTCGGTAATGAGGAAGGTGGTGTATCTAATAGGTGCATCAATTGACGTTAATTACAGAAGAAGCACCGGCTAACTCCGTGCCAACAGCCGCGGTAATACGGAGGGTGCGAGCGTTAATCGGAATGACTGGGCGTAAAGGGCATGTAGGCGGATAATTAAGTTAGGTGTGAAAGCCCTGGGCTCAACCTAGGAATTGCACT
+
CCCCCGGGGGGGGGGGGEGGGGGFGGGGGGGGGGGGGGGFGGGGGGGGGGGGGGGGGGGGGGGGGGGGGGGGGGGGGGGGGGGGGGGGGGGGGGGGGGGGGFGGGDF<FGGGGGGGGGGGGGGGGGGGGGCGGGGGGGFGGGGGGGGGGGGGGGGGFGGGGGGGGGGGGGGGGGGGGGGGCDGG+AFGGGGGGGGGGGGGGGGEGGGGGGGGGGGCGGGGGGGGGGGGCFFDFDEGGGGGGGFFFDFF?@EEGBEF?FF?FFGFFF*9AEAF>FFFFF>B6<B?<<?FFF>?FB?DDFA?<
@M04999:289:000000000-L3R54:1:1101:26303:5474 1:N:0:395
CCCTACGGGGGGCTTCAGTGAGGAATATTGGACAATGGGTGAGAGCCTGATCCAGCCATCCCGCGTGAAGGACGACAGCCCTATGGGTTTTAAACTTCTTTTGTATGGGAATAAACCACATTACGTGTAATGTTCTGAAGGTACCATACGAATAAGCATCGGCTAACTCCGTGCCAGCAGCCGCGGTAATACGGAGGGTGCGAGCGTTAATCGGAATGACTGGGCGTAACGGGCATGTAGGCGGATAATTAAGTTAGGTGTGAAAGCCCTGGGCTCAACCTAGGAATTGCACTTAAAACTG
+
CCCCCGGGGGGGGGFF5:<<:CFGGGFGGGGGGGGGGGGGGGGGGGGGGGGGGGGGGGGGGGGGGGGGGGGGGGGGGGGGGGFGGGGGGGGGGGGGGGGGGGGGGGGGGGGGGGGGGGGGGGGGGGGGGGGFGGGGGGGGGGGGGGGGGGGGGGGGGGGGGGGGGGGGGGGGGGGGGGGGGGGGGGGGGGGGGDEGGDGGGGGGGGGGGGGFGCGDGGGGGGGGGGGG:*19EGGGGGGGGGFGFGEFFFFFFFFFFFFFFFGFFFFF?F?::FFFFFF:?FF<?>BFFBFBDFFFFADFB
@M04999:289:000000000-L3R54:1:1101:26981:5475 1:N:0:395
GTGTCCTCCTTTTTTCTGCAGTGGGGAATATTGCACAATGGGGGGAACCCTGATGCAGCCATGCCGCGTGTATGAAGAAGGCCTTCGGGTTGTAAAGTACTTTCGGTAATGAGGAAGGTGATGTATCGAATAGGTGCATCAATTGACGTTAATTACAGAAGAAGCACCGGCTAACTCCGTGCCAGCAGCCGCGGTAATACGGAGGGTGCGAGCGTTAATCGGAATGACTGGGCGTAAAGGGCATGTAGGCGGATAATTAAGTTAGGTGTGAAAGCCCCGGGCTCAACCTGGTAACTGCACT
+
88888=<=C;;<CCFCCEGGGGGGGGGGGGGGFGGGGGGGGGGCEGGGGGGGGGGGGGGGGGGGGGGGGGGGGGGGGGGGGGGGGGGGGGGGGGGGGGGGGGGGGGEGGGGGFFGFFGGFGGGGGGGGGGGGFDGGGGGGGGGG?FDGGGGGGGGGGGGFFFGFGGFGEGGGGGGGGGDFGGGGGGGEGGGGGGGGGGGGGGGGEEGCEDEEE8:CCGGEGG5EF6FGGCFC>C5DGGF7**545>BFFFF337@=FFFF?F>B@)99);2:4*?4@6)39B664?FB>:?(6.,:4?7?4
@M04999:289:000000000-L3R54:1:1101:5305:5476 1:N:0:395
GCGCCTACGGGGGGCTGCAGTGGGGAATATTGCACAATGGGGGAAACCCTGATGCAGCCATGCCGCGTGTATGAAGAAGGCCTTCGGGTTGTAAAGTACTTTCGGTAATGAGGAAGGTGATGTATCTAATAGGTGCATCAATTGACGTTAATTACAGAAGAAGCACCGGCTAACTCCGTGCCAGCAGCCGCGGTAATACGGAGGGTGCGAGCGTTAATCGGAATGACTGGGCGTAAAGGGCATGTAGGCGGATAATTAAGTTAGGTGTGAAAGCCCTGGGCTCAACCTAGGAATTGCACTT
+
CCCCCGGGGGGGGGGGGGGGGGGGGGGGGGGGGGGGGGGGGGGGGGGGGGGGGGGGGGGGGGGGGGGGGGGGGGGGGGGGGGGGGGGGFGGGGGGGGGGGGGGGGGGGGGGGDGGGGGGGGGGGGGGGGGGGGGGGGGGGGGGGGGGGGGGGGGGGGGGGGGGGGGGGGGGGGGGFGGGGGGGGGGGGGGGGGGGGGGGGGGGGGGGGGEGGGGEEFGGGGDGGGGGGGGGGGGEGGGGGGGFGFGF?@FFEGFFFFFFFFFGFFF@63=4<A?7>F:FF?FBFBBFFFFFFA?><<BBFB
@M04999:289:000000000-L3R54:1:1101:14783:5482 1:N:0:395
GGTATCCTACGGGGGGCAGCAGTGAGGAATATTGGACAATGGGTGAGAGCCTGATCCAGCCATCCCGCGTGAAGGACGACAGCCCTATGGGTTTTAAACTTCTTTTGTATGGGAATAAACCACATTACGCGTAATGTTCTGAGGGTACCATACGAATAAGCATCGGCTAACTCCGTGCCAGCAGCCGCGGTAATACGGAGGATGCGAGCGTTATCCGGATTTATTGGGTTTAAAGGGTCCGTAGGCGGGTTAATAAGTCAGCGGTGAAAACCTGCAGCTTAACTGTAGAACTGCCGTTGAT
+
CCCCCGGGGGGGGGGGGGGGGGGGGGGGGGGGGGGGGGGGGGGGGGGGGGGGGGGGGGGGGGGGGGGGGGGGGGGGGGGGGGGGGGGGGGGGGGGGGGGGGGGGGGGGGGGGGGGGGGGGGGGGGGGGGGGGGGGGGGGGGGGGGGGGGGGGGGGGGGGGGGGGGGGGGGGGGGGGGGGGGGGGGGGGGGGGGGGGGGGGGGGGGGGGGGGGGGGGGGGGEEGGGGGGGGGGGGGGGGGGGGFGFGFFF<@FGFFFFFFFFFGFFFFFFFFFFFFFFFFDA>FBFFFFFFFFF>BBBBF6)
@M04999:289:000000000-L3R54:1:1101:21543:5503 1:N:0:395
TGCCTACGGGAGGCAGCAGTAGGGAATCTTCCACAATGGACGCAAGTCTGATGGAGCAACGCCGCGTGAGTGAAGAAGGTTTTCGGATCGTAAAGCTCTGTTGTTGGTGAAGAGGGATAGGGGTAGTAACTGATTCTTATTTGACGGTAATCAACCAGAAAGTCACGGCTAACTACGTGCCAGCAGCCGCGGTAATACGTAGGTGGCAAGCGTTGTCCGGATCTATTGGGCGTAAAGCGAACGCAGGCGGGAGAACAAGTCAGCTGTAAAAGCCCTCGGCTTAACCGGGGAAGTGCAGCGG
+
CCCCCGEBEGGGE77FFCEGGGDGCFF9DFGGGG8<C@@;C:FFECFF<FFDCDFFGF<E:FE@CGEB=C6<FDFGFGDFFGG,C@,?+?FGC+EA??FFG,C=BE=8?FGFDGFCCF<DD?CC?FFGGGGGE<FFDGFGG9FBAEFGGGD<F,3@+=FFFDDDFG:+@+8DFCEGFG>EG9,DD:88C7E:EGDCECFCGE5BCF,<9A:E8EGC?@75CE*+2=:D6CGG7CEF>FGDDCED3/)<5)))1)5?)7)19*:6BF6*)/.:?FFFF0>?F,)))-33(4;13,52.)5((
@M04999:289:000000000-L3R54:1:1101:6826:5514 1:N:0:395
TCCCTACGGGGGGCTGCAGTAGGGAATCTTCCACAATGGACGCAAGTCTGATGGAGCAACGCCGCGTGAGTGAAGAAGGTTTTCGGATCGTAAAGCTCTGTTGTTGGTGAAGAAGGATAGGGGTAGTAACTGATTCTTATTTGACGGTAATCAACCAGAAAGTCACGGCTAACTACGTGCCAGCAGCCGCGGTAATACGTAGGTGGCAAGCGTTGTCCGGATTTATTGGGCGTAAAGCGAACGCAGGCGGGAGAACAAGTCAGCTGTGAAAGCCCTCGGCTTAACCGGGGAAGTGCAGCTG
+
CCCCCGGGGGGGGGGGGGGGGGGGGGGGGGGGGGGGGGGGGGGGGGGGGGGGGGGGGGGGGGGGGGFGGGGGGGGGGGGGGGGGGGGGGGGGGGGGGGGGGGGGGGGGGGGGGGGGGGGGGGGGGGGGGGGGGGGGGGGGGGGGGGGGGGGGGGGGGGGGGGGGGGGGGGGGGGGGGGGGGGGGGGGGGGGGGGGGGGGGGGGGGGGGGGGGGGGGGGGGGGGGGGGGGGGGGGGGGGGGGGFGFGFFFFEDGFFFFFFFBFGFFFFFFFAFFFFFFFFF<>DFBFFFFFFFFFFFFFFF:
@M04999:289:000000000-L3R54:1:1101:4231:5563 1:N:0:395
TCCTACGGGTGGCTGCAGTGGGGAATATTGCACAATGGGGGGAACCCTGATGCAGCCATGCCGCGTGTATGAAGAAGGCATTCGGGTTGTAAAGTACTTTCGGTAATTAGGAAGGTGGTGTATCGAATAGGTGCATCAATTGCCGTTAATTACAGAAGAAGCACCGGCTAACTCCGTGCCAGCAGCCGCGGTAATACGGAGGGTGCGAGCGTTAATCGGAATGACTGGGCGTAAAGGGCATGTAGGCGGATAATTAAGTTAGGTGTGAAAGCCACGGGCTAAACCTGGGAACTGCACTGA
+
CCCCCG;C:@FGDGG@F@C66FFGGE9<@CEA6CEFC8,,@FGFDGCBG8?EEF<FFGE8FB+>68F>=FFGGGFG==ADDB<=<73FFFGF,EFGCA<FCC7F>33,@FG;,88@:*88>3@FF7FG@:CFG@B;>FFFF:,7CFCC*@FFAB:F<<FFC::FCF:<BF,?BF<*=@F7<</88C8?EE*2??C+<C8;EGGGG>5;?ECGC88+0:775:+:CGGGFGC7EG=DFCDD4>=D=*9@EB>)*98B4=/**9F?*95@B@A0()07;()4()4:B131(4,332<.56(5
@M04999:289:000000000-L3R54:1:1101:10371:5566 1:N:0:395
GCCTACGGGGGGCAGCAGTGGGGAATATTGCACAATGGGGGGAACCCTGATGCAGCCATGCCGCGTGTATGAAGAAGGCCTTCGGGTTGTAAAGTACTTTCGGTAGTGAGGAAGTTGTGTGTACGAAAAGTGCATGCAATTGACGTTAGCTACAGAAGAAGCACCGGCTAACTCCGTGCCAGCAGCCGCGGTAATACGGAGGGTGCGAGCGTTAATCGGAATGACTGGGCGTAAAGGGCATGTAGGCGGATAATTAAGTTAGGTGTGAAAGCCCCGGGCTCAACCTGGGAATTGCACTTA
+
CCCCCGGGGGGGGGGGGGGGGGGGGGGGGGGGGGGGGGGGGGGGGGGGGGGGGGGGGGGGGG7CFGGGGGGGGGGGGGGGGGGGGGFGGGGGGGGGGGGGGGGGGGGGGGGGGGGGGGGGGGGGGGGGGGGGGGGGGGGGGGGGGGGGGGGGGGGGGGGGGGGGGGGGGGGGDCFEGGGGGGGGGGGGGGGGGGGGGFGGGGGGGGCCEGGGGGGGGGGGGGGGGGGGGGGGGGGFGGGGGGFFFGFDE>DFFFFBFFFFFFFFF?BFFFF?BFEFE>F>FF?B?:BFFF?05?FA?)44
@M04999:289:000000000-L3R54:1:1101:19341:5605 1:N:0:395
CTCCTACGGGGGGCTGCAGTGGGGAATATTGCACAATGGGGGGAACCCTGATGCAGCCATGCCGCGTGTATGAAGAAGGCCTTCGGGTTGTAAAGTACTTTCGGTAGTGAGGAAGTTGTGTGTATGAAAAGTGCATGCAGTTGACGTTAGCTACAGAAGAAGCACCGGCTAACTCCGTGCCAGCAGCCGCGGTAATACGGAGGGTGCGAGCGTTAATCGGAATGACTGGGCGTAAAGGGCATGTAGGCGGATAATTAAGTTAGGTGTGAAAGCCCCGGGCTCAACCTGGGAATTGCACTT
+
CCCCCGGGGGGGGGGGGGGGGGGGGGGGGGGGGGGGGGGGGGGGGGGGGGGGGGGGGGGGGGGGGGFGGGGGGGGGGGGGGGGGGGGGGGGGGGGGGGGGGGGGCCEGGGGGGGGGGGGGGGGGGGGGGFGGGGGGGGGGGGGGGGGGGGGGGGGGGGG?FGGGGGGGGGGGGGGGGGGGGGGFGGGGGGGGGGGGGGGGDEGGGGGGGGDGGGGGGGGGGGGGGGGGGGGGGGGGGGCGGGFGFGFFFEFFGFFFFFFFFFG:FF?>BFFFFFFFFBFF9:3?BB?7???FFFFF2<A?
@M04999:289:000000000-L3R54:1:1101:11853:5645 1:N:0:395
GTCCTACGGGAGGCTGCAGTGAGGAATATTGGACAATGGGTGAGAGCCTGATCCAGCCATCCCGCGTGAAGGACGACAGCCCTATGGGTTTTAAACTTCTTTTGTATGGGAATAAACCACATTACGCGTAATGTTCTGAAGGTACCATACGAATAAGCATCGGCTAACTCCGTGCCAGCAGCCGCGGTAATACGGAGGATGCGAGCGTTATCCGGATTTATTGGGTTTAAAGGGTCCGTAGGCGGGTTAATAAGTCAGCGGTGAAAACCTGCAGCTTAACTGTAGAACTGCCGTTGATACT
+
CCCCCGGGGGGEGGGGEEGCFAFGDCFFA<FGGGFEDGFGCCGGFGFCFGF<F<FFGEFGGGGGGGGDEDCEFFCFFFFGFG@FEEEGGEEGGGFGGGCGFGGGGGGGGGGGGGGGGFGGGEGGGGGGEDFFBFFGFFGGGGGGGDGGGGGFFGFGFGGFFCFBFGFGCFGGFFFCCGGGGGGEE8EGGGGBFGGGEGED8EECGGGGGGCFGGG5E*<EFCFGG5C5E7:CFGFGGGFCG3@5)9>>3FFFFF97F@?D>;DFFFF?<)3(8:F4?BFFF4)64A>DBF7<BF02:4<>-
@M04999:289:000000000-L3R54:1:1101:24943:5664 1:N:0:395
TAGTACCTACGGGGGGCTGCAGTGGGGAATATTGCACAATGGGGGGAACCCTGATGCAGCCATGCCGCGTGTATGAAGAAGGCCTTCGGGTTGTAAAGTACTTTCGGTAGTGAGGAAGTTGTGTGTATGAAAAGTGCATGCAGTTGACGTTAGCTACAGAAGAAGCACCGGCTAACTCCGTGCCAGCAGCCGCGGTAATACGGAGGGTGCGAGCGTTAATCGGAATGACTGGGCGTAAAGGGCATGTAGGCGGATAATTAAGTTAGGTGTGAAAGCCCCGGGCTCAACCTGGGAATTGCAC
+
CCCCCGGGGGGGGGGGGGGGGGGGGGGGGGGGGGGGGGGGGGGGGGGGGGGGGGGGGGGGGGGGGGGGGGGGGGGGGGGGGGGGGGGGGGGGGGGGGGGGGGGGGGGGDG?FFGGGGGGGGGGGGGGGGGGGGGGGGGGGGGGGGGGGGGGGGGGGGGGGGGGGGGGGGGGGGGGGGGGGGGGGGGGGGGGGGGGGGDGGGGGGEGGGGGEGGGGGGGGGGGG=EFGGGGGGGGGGGGGGFDBFFGFFFFFFGEFF=FFFFFFFFFFF?FFABFFFF?FFBFFBF?FFFB::07?:?FAA2
@M04999:289:000000000-L3R54:1:1101:13506:5674 1:N:0:395
CCCCTACGGGCGGCTGCAGTGGGGAATTTTGGACAATGGGGGGAACCCTGATCCAGCCATGCCGCGTGTCTGAAGAAGGCCTTCGGGTTGTAAAGGACTTTTGTTAGGGAAGAAAAGCCGGGTGCTAATACCACCTGGTGCTGACGGTACCTAAAGAATAAGCACCGGCTAACTACGTGCCAGCAGCCGCGGTAATACGTAGGGTGCGAGCGTTAATCGGAATTACTGGGCGTAAAGCGAGCGCAGACGGTTAGATAAGTCAGATGTGAAATCCCCGAGCTCAACTTGGGACGTGCATTTG
+
CCCCCGGGGGGGGGGGGGGGGGGGGGGGGGGGGGGGGGGGGGGGGGGGGGGGGGGGGGGGGGGGGGGGGGGGGGGGGGGGGGGGGGGGGGGGGGGGGGGGGGGGGGGGGGGGGGGGFGGGGGGGGFGGGGGGGGGGGGGGGGGGGDGGGGGGGGGGGGGGGGGGGGGEGGGGGGCFC8CCGDGGGGGGGGGGGGGFGGGEGGGGGGGGEGGGGGGFGGGGGGGGGGGGGGGGGGGGFGGGGGFGFG@FFFDDDFFFB?FF?FGFFFF=A?ABFFFFB0B>;:<?FB>9???FFFBFF<<>)
@M04999:289:000000000-L3R54:1:1101:17122:5676 1:N:0:395
GGGTGGCTGCAGTGGGGAATATTGCACAATGGGGGAAACCCTGATGCAGCCATGCCGCGTGTATGAAGAAGGCCTTCGGGTTGTAAAGTACTTTCGGTAATGAGGAAGGTGGTGTATCTAATAGGTGCATCAATTGACGTTAATTACAGAAGAAGCACCGGCTAACTCCGTGCCAGCAGCCGCGGTAATACGGAGGGTGCGAGCGTTAATCGGAATGACTGGGCGTAAAGGGCATGTAGGCGGATAATTAAGTTAGGTGTGAAAGCCCTGGGCTCAACCTAGGAATTGCACTTAAAACTGG
+
CCCCCEEFGGGGFFGGEFGGGGGFGGGGGGGFGGGGGDGGGGGFGGGGGGCEFGGGDGEBFGFFGGGFGFGEGFFFFGGEGFEGCFGFGGFEEFGGGGGEGGGGGGGGGFGGGGGGGGFCEGGGGGGGGGGGCGGGGFGFDGGGGGGGGGGAFGGGGGGGGGGGGGGGGGG@EGGGGGGGGEGEGGGGGGGGGEEGGE:ECEGDDEGGGGGGGGDGFGGGGGGGECDDGGGGGGGGGFDCFGFGFGFFFFFFFFFFFFFFFFGF*<F:<FFFFF>FFFFFFFBB28?DA<2A:AAFFF?D?
@M04999:289:000000000-L3R54:1:1101:20679:5699 1:N:0:395
TACCTACGGGGGGCTGCAGTGGGGAATATTGCACAATGGGGGAAACCCTGATGCAGCCATGCCGCGTGTATGAAGAAGGCCTTCGGGTTGTAAAGTACTTTCGGTAGTGAGGAAGTTGTGTGTATGAAAAGTGCATGCAGTTGACGTTAGCTACAGAAGAAGCACCGGCTAACTCCGTGCCAGCAGCCGCGGTAATACGGAGGGTGCGAGCGTTAATCGGAATGACTGGGCGTAAAGGGCATGTAGGCGGATAATTAAGTTAGGTGTGAAAGCCCCGGGCTCAACCTGGGAATTGCACTT
+
CCCCCGGGGGFCGGGGGGGGGGGGGGGGGGGGGGGGGGGGGGGGGGGGGGGGGGGGGGGGGGGGGGGGGGGGFGGGGGGGGGGGGGGGGGGGGGGGGFGGGGGGFGGGGGGGGGGFGGGGGGGGGGGGGGFFGGGGGGGGGGGGGGGGGGGGGGGGGGGGGGGGGGDFGGGGGGGGGGGGGGGGFGGEGGGGGGGGGGGEGGGGGDGGGGCEGGGGFFGGGGGGGFFDFFCDEGE5CDGGGGFG=FFFFD@>GF49=FFF??G?7@FEBFFF?F)5>9>B>FFFB<?BF0?FFFFFFFD:
@M04999:289:000000000-L3R54:1:1101:19644:5723 1:N:0:395
CCTACGGGGGGCTGCAGTAGGGAATCTTCCACAATGGACGCAAGTCTGATGGAGCAACGCCGCGTGAGTGAAGAAGGTTTTCGGATCGTAAAGCTCTGTTGTTGGTGAAGAGGGATAGGGATAGTAACTGATTCTTATTTGACGGTAATCAACCAGAAAGTAACGGCTAACTACGTGCCAGCAGCCGCGGTAATACGTAGGTGGCAAGCGTTGTCCGGATTTATTGGGCGTAAAGCGAACGCAGGCGGGAGAATAAGTCAGCTGTGAAAGCCCCCGGCTCAACCGGGGAAGTGCAGCTGA
+
CCCCCGGE>FGGCEGGGGACAFGFG<FG9EEGGGGGGF,@+CFC5CFGGGC@FGG7C<FGGGGGFG7+EFGGGGGGG==FGGGE+F7FFGGGG,8FFGGGGGGGGEFGGGGGC71:,@EGC@33<C9,@?FF938,@@,?FGGGGGG@:<CGC<F7*CFGC,2?FGGGGGGGGGGGGGGGGGGGGGGGGGGGDFFGGFGGD<+AC6CFGGGGD89CGGE*AFG?F?FGGD<DGGGFGGCDGGBG5DFFE>5.7*9BFFFFFFGF?7FFFF<?:)0.79B(8?F7>F>>(28?>AA22:B?
@M04999:289:000000000-L3R54:1:1101:5582:5752 1:N:0:395
CCTACGGGTGGCTGCAGTGGGGAATATTGCACAATGGGGGAAACCCTGATGCAGCCATGCCGCGTGTATGAAGAAGGCCTTCGGGTTGTAAAGTACTTTCGGTAATGAGGAAGGTGGTGTATCTAATAGGTGCATCAATTGACGTTAATTACAGAAGAAGCACCGGCTAACTCCGTGCCAGCAGCCGCGGTAATACGGAGGGTGCGAGCGTTAATCGGAATGACTGGGCGTAAAGGGCATGTAGGCGGATAATTAAGTTAGGTGTGAAAGCCCTGGGCTCAACCTAGGAATTGCACTTAA
+
CCCCCGGGGGGGGGGGGG@FGGGGGGGGGGGGGGGGGGGGGGGGGGGGGGGGGGGGGGGGGGGGGGGGGGGGGGGGGGGGGGGGGGGGGGGGGGGGGGGGGGGGGGGGGGGGGGGGGGGGGGGGGGGGGGGGGGGGGGGGGGGGGGGGGGGGGGGGGGGGGGGGGGGGGGGGGGGGGGFGGGGGGGGGGGGDGGGGGGGGGGGGGGGGGGEGGGGGFGGGGGGGFFDFGGGGGFGDGGGGGGFGFGFFFFFFFFFFFFFFFFFFFFFF<?:?FF>FFFFFBBFFFFFFBFFBFFFFFFFA
@M04999:289:000000000-L3R54:1:1101:12135:5758 1:N:0:395
AGGTCCTACGGGAGGCTGCAGTGGGGAATATTGCACAATGGGGGGAACCCTGATGCAGCCATGCCGCGTGTATGAAGAAGGCCTTCGGGTTGTAAAGTACTTTCGGTAGTGAGGAAGTTGTGTGTATGAAAAGTGCATGCAGTTGACGTTAGCTACAGAAGAAGCACCGGCTAACTCCGTGCCAGCAGCCGCGGTAATACGGAGGGTGCGAGCGTTAATCGGAATGACTGGGCGTAAAGGGCATGTAGGCGGATAATTAAGTTAGGTGTGAAAGCCCTGGGCTCAACCTAGGAATTGCACT
+
CCCCCGGGGGGGGGGGGGGGGGGGGGGGGGGGGGGGGGGGGGGGGGGGGGGGGGGGGGGGGGGGGGGGGGGGGGGGGGGGGGGGGGGGGGGGGGGGGGGGGGGGGGEGGCFCGGFGGGGGGGGGGGGGGGGGGGGGGGGGGGGFGGGGFGGGGGGGGGGGGGGGGGGGGGGGGGGFGGGGGGGGGGGGGGGGGGGGGGGGGGGGGGGGGGGGDGCEDFFGGGGGFGGGGGGGGGGCDGGGDGFCFGFF4?EFGFFFFFFFFFGFFFFFF@AFFFFFF:@BB616??<B?F??BFFFFFFF9
@M04999:289:000000000-L3R54:1:1101:21445:5804 1:N:0:395
TACCTACGGGAGGCTGCAGTGGGGAATATTGCACAATGGGGGAAACCCTGATGCAGCCATGCCGCGTGTATGAAGAAGGCCTTCGGGTTGTAAAGTACTTTCGGTAATGAGGAAGGTGGTGTATCTAATAGGTGCATCAATTGACGTTAATTACAGAAGAAGCACCGGCTAACTCCGTGCCAGCAGCCGCGGTAATGCGGAGGGTGCGAGCGTTAATCGGAATGACTGGGCGTAAAGGGCATGTAGGCGGATAATTAAGTTAGGTGTGAAAGCCCTGGGCTCAACCTAGGAATTGCACTT
+
CCCCCGGGGGGGGGGGGCGGGFGGFGFEGGFFGGAFGGGGDGEGDFGGGGGGGGGGGGGGCCGGGEFGGGGGGGGFGGC<FEFGGGDGEEGFGCFGGGFGGGGGGGGGGGGGGFFCGGGGGGGGGGGGGGGGGGGGGGGDGG=FGGEGCFGFGGGGEGGGGGGGGGGGGGGGGGFGGGGGGFCGGGGGCEGGGGGGGGGGGGGGGCEDCCEGGGGGGGFECEGGF7>GGF:D5DGG>DDGGGFGFGFFEFFB37FFFFBFFFGFFF?>>FF<:)>?F::?F?<?FF0?B7?DFF?BBFFF
@M04999:289:000000000-L3R54:1:1101:13887:5845 1:N:0:395
GGCCCTACGGGAGGCTGCAGTGGGGAATATTGCACAATGGGGGGAACCCTGATGCAGCCATGCCGCGTGTATGAAGAAGGCCTTCGGGTTGTAAAGTACTTTCGGTAGTGAGGAAGTTGTGTGTATGAAAAGTGCATGCAATTGACGTTAGCTACAGAAGAAGCACCGGCTAACTCCGTGCCAGCAGCCGCGGTAATACGGAGGGTGCGAGCGTTAATCGGAATGACTGGGCGTAAAGGGCATGTAGGCGGATAATTAAGTTAGGTGTGAAAGCCCCGGACTCAACCTGGGAATTGCACTT
+
CCCCCGGGGGGGGGGGGGGGGGGGGGGGGGGGGGGGGGGGGGGGGGGGGGGGGGGGGGGGGGGGGGGGGGGGGGGGGGGGGGGGGGGGGGGGGGGGGGGGGGGGGGGGGGGGGGGGGGGGGGGGGGGGGGGGGGGGGGGGGGGGGGGGGGGGGGGGGGGGGGGGGGGGGGGGGGGGGGGGGGFGGGGGGGGGGGGGGGGGGGGEGGGGGGGGGGGGGGGGGGGGGGGGGGGGGGGGGGGGGGFGFGFFFFFFDEFFFFFFFFGF?@@FFFAFFFFFFFFFFF?B?FFFFFFFFFFFFFFF:
@M04999:289:000000000-L3R54:1:1101:26828:5860 1:N:0:395
GCGAGCCTACGGGTGGCTGCAGTGAGGAATATTGGACAATGGGTGAGAGCCTGATCCAGCCATCCCGCGTGAAGGACGACAGCCCTATGGGTTTTAAACTTCTTTTGTATGGGAATAAACCACATTACGTGTAATGTTCTGAAGGTACCATACGAATAAGCATCGGCTAACTCCGTGCCAGCAGCCGCGGTAATACGGAGGATGCGAGCGTTATCCGGATTTATTGGGTTTAAAGGGTCCGTAGGCGGGTTGATAAGTCAGCGGTGAAAACCTGCAGCTTAACTGTAGAACTGCCGTTGAT
+
88888@FGGGGGGGGGGGGGGGGGGGGGGGGGGGGGGGGGGGGGGGGGGGGGGGGGGGGGGGGGGGGGGGGGGGGGGGGGGGGGGGGGGGGGGGGGGGGGGGGGGGGGGGGGGGGGGGGGGGGGGGGGGGGGGGGGGGGGGGGGGGGGGGGGGGGGGGFGGGGGGGGGGGGGGGGGFGGGGGGGGGGGGGGGGGFGGCGGEGGGGGGDEGGGGFGGGGGGGGGGGGGGGGGGGG@FGGGGDGFGDGFFFFFF67==?FFFFFG3<>FFA=?F?@FF@?FFF<DFFFFFFFFFFB?B::<B<
@M04999:289:000000000-L3R54:1:1101:22349:5861 1:N:0:395
GCCTACGGGAGGCTGCAGTGGGGAATATTGCACAATGGGGGAAACCCTGATGCAGCCATGCCGCGTGTATGAAGAAGGCCTTCGGGCTGTAAAGTACTTTCGGTAATGAGGAAGGTGGTGTATCTAATAGGTGCATCAATTGACGTTAATTACAGAAGAAGCACCGGCTAACTCCGTGCCAGCAGCCGCGGTAATACGGAGGGTGCGAGCGTTAATCGGAATGACTGGGCGTAAAGGGCATGTAGGCGGATAATTAAGTTAGGTGTGAAAGCCCTGGGCTCAACCTAGGAATTGCACTTA
+
CCCCCGGGGGGGGGGGGGGGGGGGFGGGGGGGGGFGGGGGGGGGGGGGGGGGGGGGGGGGGGGGGGGGGGGGGGGGFGGGGGGGGGGGGGGGGGGGGGGGGGGGGGGGGGGGGGGGGGGGGGGGGGGGGGGGGGGGGGGGGGGGGGGFGGGGGGGGGGGGGGGGGGGGGGGGGGGGGGGGGGGGGGGGGGGGGEGGGGGGGGGGGGG=?EGEEGGGGGGGEGGGGGGGGGGDGGGGFDGGGGFCF7?DEFFFFFFFFFFFFFGFFFEFFFB<?FFFFFFFFFFFBFFF:DFF0?FFFF2>
@M04999:289:000000000-L3R54:1:1101:8768:5912 1:N:0:395
GACCCTACGGGTGGCAGCAGTGGGGAATTTTGGACAATGGGGGGAACCCTGATCCAGCCATGCCGCGTGTCTGAAGAAGGCCTTCGGGTTGTAAAGGACTTTTGTTAGGGAAGAAAAGCCGGGTGCTAATACCACCTGGTGCTGACGGTACCTAAAGAATAAGCACCGGCTAACTACGTGCCAGCAGCCGCGGTAATACGTAGGGTGCGAGCGTTAATCGGAATTACTGGGCGTAAAGCGAGCGCAGACGGTTAGATAAGTCAGATGTGAAATCCCCGAGCTCAACTTGGGACGTGCATTT
+
CCCCCGGGGGGGGGGGGGGGGGGGGGGGGGGGGGGGGGGGGGGGGGGGGGGGGGGGGGGGGGGGGGGGGGGGGGGGGGGGGGGGGGGGGGGGGGGGGGGGGGGGGGGGGGGGGGGGGGGGGGGGGGGGGGGGGGGGGGGGGGGGGGGGGGGGGGGGGGGGGGGGGGGGGGGGGGGGGGGGGGGGGGGGGGGGGGGGCFGGGGGGGGGGGGGGGGGGGGGGGGGGGGGGGGGGGGGGGGGGGD>CDGFEFFF)9:>FFFFFFFGFF?FFFFFBAFF@F9@>;(2>??FDFF6??62::FAA<
@M04999:289:000000000-L3R54:1:1101:21080:5923 1:N:0:395
ATCCCTACGGGGGGCTGCAGTGAGGAATATTGGACAATGGGTGAGAGCCTGATCCAGCCATCCCGCGTGAAGGACGACAGCCCTATGGGTTTTAAACTTCTTTTGTATGGGAATAAACCACATTACGCGTAATGTTCTGAAGGTACCATACGAATAAGCATCGGCTAACTCCGTGCCAGCAGCCGCGGTAATACGGAGGATGCGAGCGTTATCCGGATTTATTGGGTTTAAAGGGTCCGTAGGCGGGTTGATAAGTCAGCGGTGAAAACCTGCAGCTTAACTGTAGAACTGCCGTTGATAC
+
CCCCCGGGGGGGGGGGGGGGGGGGGGGGGGGGGGGGGGGGGGGGGGGGGGGGGGGGGGGGGGGGGGGGGGGGGGGGGGGGGGGGFGGGGGGGGGGGGGGGGGGGGGGGGGGGGGGGGGGGGGGGGGGGGGGGGGGGGGGGGGGGGGGGGFGGGGGFFGGGFGGGGGGGGGGGGGGGGGGGGGGGGGGGGGGGGGGGGGGGGGGGGGDGGGGGGGGGGGGGGGGGGGGCEFGGGGGGGGGGGG@GEGFFFEFFGFFFFFFFF>DEF?FFFFBFBFFF:7FDFAFFFFFF2<?<BFFFFB<4)
@M04999:289:000000000-L3R54:1:1101:25400:5927 1:N:0:395
ACTTACCTACGGGGGGCTGCAGTGGGGAATTTTGGACAATGGGGGGAACCCTGATCCAGCCATGCCGCGTGTCTGAAGAAGGCCTTCGGGTTGTAAAGGACTTTTGTTAGGGAAGAAAAGCCGGGTGCTAATACCACCTGGTGCTGACGGTACCTAAAGAATAAGCACCGGCTAACTACGTGCCAGCAGCCGCGGTAATACGTAGGGTGCGAGCGTTAATCGGAATTACTGGGCGTAAAGCGAGCGCAGACGGTTAGATAAGTCAGATGTGAAATCCCCGAGCTCAACTTGGGACGTGCAT
+
CCCCCGGGG<FGGGGGGGGGGGGGGGGGGGGGGGGGGGGGGGGGGGGGGGGGGGGGGGGGGGGGGGGGGGGGGGGGGGGGGGGGGGGGGGGGGGFGGGGGGGGGGGGGGGGGGGGGGGGGGGGGGGGGGGGGGGGGGGGGGGGGGGGGGGGGGFGGGGGGGGGGGGGGGGGGGGGGGFGGGGGGGGGGGGGGGGGGGGGGGGGGGGGGGGGGGGGGGGGGGGGDGGGGGGGGGFGGGGGGGGFGFGFFFFFFGFDFFFFFFFGFFFFFFFFBFFFFFFFFBFFFFFFFFAFFF?FFFF?F:
@M04999:289:000000000-L3R54:1:1101:13406:5927 1:N:0:395
ATCCTACGGGTGGCTGCAGTGGGGAATATTGCACAATGGGCGAAAGCCTGATGCAGCGACGCCGCGTGCGGGATGACGGCCTTCGGGTTGTAAACCGCTTTTGATTGGGAGCAAGCGAGAGTGAGTGTACCTTTCGAATAAGCACCGGCTAACTACGTGCCAGCAGCCGCGGTAATACGTAGGGTGCGAGCGTTAATCGGAATTACTGGGCGTAAAGCGAGCGCAGACGGTTAGATAAGTCAGATGTGAAATCCCCGAGCTCAACTTGGGACGGGCATTTGAAACTGTCTAACTAGAGTGG
+
CCCCCGGGGGGGGGGGGGGGGGGGGGGGGGGGGGGGGGGGGGGGGGGGGGGGGGGGGGGGGGGGGGGGGGGGGGGGGGGGGGGGGGGGGGGGGGFDGGGGGGGGGGGGGGGGGGGGGGGGGGFGGGGGGGGGGGGGGGGGGGGGGGGGGGGGGGGGGGGGGGGGGGGGGGGGGEEFGFGGGGGGFGDGGGGGGCCEFGGCCCFG?E7CGGGGGGGFGGGGGDGDEGDFGGGGDGGGGGGG>>F7@D?FFFFFC?FFBE>@3@FFFF?FFFF?>))87<F4:<BAD24)6:<A>B<<))59(
@M04999:289:000000000-L3R54:1:1101:20204:5965 1:N:0:395
GCCTACGGGTGGCTGCAGTGGGGAATATTGCACAATGGGGGAAACCCTGATGCAGCCATGCCGCGTGTATGAAGAAGGCCTTCGGGTTGTAAAGTACTTTCGGTAATGAGGAAGGTGGTGTATCTAATAGGTGCATCAATTGACGTTAATTACAGAAGAAGCACCGGCTAACTCCGTGCCAGCAGCCGCGGTAATACGGAGGGTGCGAGCGTTAATCGGAATGACTGGGCGTAAAGGGCATGTAGGCGGATAATTAAGTTAGGTGTGAAAGCCCTGGGCTCAACCTAGGAATTGCACTGA
+
CCCCCFCFGCFCFGGGAECFGGDGGGGGAFGFGFFCFFGGGEGGDGGGGGGGGGFGFFF<FDGGGGCFGGFGFGGFEC<FDFF=FG4BFGGGGGGGGGFGGGG?@FFFFGGFEECFEGGGFFGGGFGCDGGGGGGGGGA@FEAFEGGGDDGGGGG9FCGGD<FECCEE7FFGGCFCBC@FCCFGGCFDCGGGCEFFDCCCCC5;>*3CEGECEEGG9:EEECFFFGGGG<D):<C:75<F<D@>FGFFBD@BFFFFFFFBFFGFFF34<@938F4)7:FB?FF7??7>00<05.:4<2(4
@M04999:289:000000000-L3R54:1:1101:16514:5970 1:N:0:395
CCTACGGGGGGCTGCAGTGGGGAATATTGCACAATGGGGGGAACCCTGATGCAGCCATGCCGCGTGTATGAAGAAGGCCTTCGGGTTGTAAAGTACTTTCGGTAATGAGGAAGGTGGTGTATCGAATAGGTGCATCAATTGACGTTAATTACAGAAGAAGCACCGGCTAACTCCGTGCCAGCAGCCGCGGTAATACGGAGGGTGCGAGCGTTAATCGGAATGACTGGGCGTAAAGGGCATGTAGGCGGATAATAAAGTTAGGTGTGAAAGCCCCGGGCTCAACCTGGGAACTGCACTTAA
+
C<B@CBB@FGGGCFGGGCEFCGC?FGAF<<?A?FB?=,FGGECGBFA>:FGC<FGFC9FAFGGE<:=,?<C<FGCGFGE:<F:::=<FGFC,<>CGFE99A*C*CGC<EGGFG><A@ACGFE@ECC6@9FGFGGGGFCF:+3::A;ECC?CFC:FC,C@GCFGGCEG5?+C<E<EGFGFGCFEFCEGGG5?EGGGFGGCCCGECE*8:CC=CC=+0;*CC5FGEFG5<5C95:CCGGGD>7:*:*0<3;@FFG*966B?FFFGFF5@66B700537BFFFB?:7((4::::7<?A?D2>4
@M04999:289:000000000-L3R54:1:1101:22219:6010 1:N:0:395
CCTACGGGTGGCAGCAGTAGGGAATCTTCCACAATGGACGCAAGTCTGATGGAGCAACGCCGCGTGAGTGAAGAAGGTTTTCGGATCGTAAAGCTCTGTTGTTGGTGAAGAAGGATAGGGGTAGTAACTGATTCTTATTTGACGGTAATCAACCAGAAAGTCACGGCTAACTACGTGCCAGCAGCCGCGGTAATACGTAGGTGGCAAGCGTTAATCGGAATGACTGGGCGTAAAGGGCATGTAGGCGGATAATTAAGTTAGGCGTGAAAGCCCTGGGCTCAACCTAGGAATTGCACTTAA
+
CCCCCGGGGGGGGGGGGGGGGGGGGGGGGGGGGGGGGGGGGGGGGGGGGGGGGGGGGGGGGGGGGGGGGGGGGGGGGGGGGGGGGGGGGGGGGGGGGGGGGGGGGGGGGGGGGGGGGGGGGGGGGGGGGGGGGGGGGGGGGGGGGGGGGGGGGGGGGGGGGGGGGGGGGGGGGGGGGGGGGGGGGGGGGGGGGGGGGGGGGGGGGGGGGGGGGGGGGGGGGGGGGGGGGGDGGGGGGGGGGGFGFGFFFFFFGFFFFFFFFFGFEFFFFFF?BFFFFFFBFFFFFFFFFFFFFFFFFFFF
@M04999:289:000000000-L3R54:1:1101:5021:6027 1:N:0:395
TCACCTACGGGGGGCTGCAGTGGGGAATATTGCACAATGGGGGGAACCCTGATGCAGCCATGCCGCGTGTATGAAGAAGGCCTTCGGGTTGTAAAGTACTTTCGGTAGTGAGGAAGTTGTGTGTATGAAAAGTGCATGCAGTCGACGTTAGCTACAGAAGAAGCACCGGCTAACTCCGTGCCAGCAGCCGCGGTAATACGGAGGGTGCGAGCGTTAATCGGAATGACTGGGCGTAAAGGGCATGTAGGCGGATAATTAAGTTAGGTGTGAAAGCCCCGGGCTCAACCTGGGAATTGCACTT
+
CCCCCGGGGGGGGGGGGGGGGGGGGGGGGGGGGGGGGGGGGGGGGGGGGGGGGGGGGGGGGGGGGGGGGGGGGGGGGGGGGGGGGGGGGGGGGGGGGGGGGGGGGGGGGGGGGGGGGGGGGGGGGGGGGGGGGGGGGGGGGGGGGGGGGGGGGGGGGGGGGGGGGGGGGGGGGGGGGGGGGGGGGGGGGGGGGGGGGGGGDGGGGGGGGGGGGGGGGGFGGGGGGGGGGGFFEGEGGGGGGGFGFGFFFFF@GFFFFFFFFFFFFF@FFFFFAFFFFFFBFFFFFFFFFFF7:B:B>94A?
@M04999:289:000000000-L3R54:1:1101:20250:6063 1:N:0:395
AGCCTCCTACGGGTGGCTGCAGTGAGGAATATTGGACAATGGGTGGGAGCCTGATCCAGCCATCCCGCGTGAAGGACGACAGCCCTATGGGTTTTAAACTTCTTTTGTATGGGAATAAACCACATTACGCGTAATGTTCTGAAGGTACCATACGAATAAGCACCGGCTAACTCCGTGCCAGCAGCCGCGGTAATACGGAGGATGCGAGCGATATCCTGATTGATTGGGTTTAAAGGGTCCGTAGGATGGTTAATAAGTCAGCGGTGAAAACCTGCAGCTCAACTGTAGAAGAGCCGTTG
+
CCCCCFG<@FFGGEGGGGD78FFFCE@8<EC,C<EFECD6CACC@6:,CFEFGFEFGCFFGF<AE8@@FBEGGCDFD>=FG7FGFGEEFFC=,BB<9,,CBF<F9?FEF@?EFFC<EFGGGGC<A,,?FEE>FEB9CFCA5,?5<AFG<9F,3D@8,@<,E<,@<:+CEG7>FCG@F*D;DCCC7FE71:B7:C@F*8*4**?E6:*888*A8C?C+=+02++++37*EDGGGCC**29CDGFD:**/.**/26*/19*9/6)00../66?(2)))).))).4),).))-)(4((((-4
@M04999:289:000000000-L3R54:1:1101:16432:6070 1:N:0:395
GCCTACGGGGGGCTGCAGTGGGGAATATTGCACAATGGGGGGAACCCTGATGCAGCCACGCCGCGTGTATGAAGAAGGCCTTCGGGTTGTAAAGTACTTTCGGTAGGGAGGAAGCTGTGTGTACGAAAAGTGCATGCAATTGACGTTAGCTACAGAAGAAGCACCGGCTAACTCCGTGCCAGCAGCCGCGGTAATACGGAGGGTGCGAGCGTTAATCGGAATGACTGGGCGTAAAGGGCATGTAGGCGGATAATTAAGTTAGGTGCAAAAGCCCCGGGCTCAACCTGGGAATTGCGCTTA
+
CCCCCGG7+6FC:CC@FFE=CCFGG@AEF<A?=FCEFG8F7><FCGEBD::<<,?ACF,=FF@EGFG<@<<9,<<8?+<<,C9CFEF5?EGEGFGGFC9<@CE**2*1;8:C,8*<,00<@FG,*/28*3<7:<,,<A<,0<+<52;8/<<CCFFE8<A8EFCF*85?8CFFGGFG*8E5<@C**0;5:*::8*<<CFC5CGC/:5/:*:C:*;8<:CGC*:?7E?0*:<3157*::59FF7@CB7*<3)).**17*8*9=?<0*))1-<1((0)))1>(,44:::<.((.4.29((--8
@M04999:289:000000000-L3R54:1:1101:21945:6083 1:N:0:395
TCCTACGGGTGGCTGCAGTGGGGAATTTTGGACAATGGGGGGAACCCTGATCCAGCCATGCCGCGTGTCTGAAGAAGGCCTTCGGGTTGTAAAGGACTTTTGTTAGGGAAGAAAAGCCGGGTGCTAATACCACCTGGTGCTGACGGTACCTAAAGAATAAGCACCGGCTAACTACGTGCCAGCAGCCGCGGTAATACGTAGGGTGCGGGCGTTAATCGGAATTACTGGGCGTAAAGCGAGCGCAGACGGTTAGATAAGTCAGATGTGAAATCCCCGAGCTCAACTTGGGACGTGCATTTG
+
CCCCCGGGGGGGGGGGGGGGGGGGGGGGGGGGGGGGGGGGGGGGGGGGGGGGGGGGGGGGGGGGGGGGGGGGGGGGGGGGGGGGGGGGGGGGGGGGGGGGGGGGGGGGGGGGGGGGGGGGGGGGGGGGGGGGGGGGGGGGGGGGGGGGGGGGGGGGGGGGGGGGGGGGGGGGGGGGGGGGGGGGGGGGGGGGEGGGGGGGGGGGGGGGGGGGGGGGGGGGGGDGGGGGFGGGGGGGGGGGGGFGFGFFFFFFGFFFFFFFFFGFFFFFFFBFFFF@@BF>F?FF<A<??BFFFFFF<ABA
@M04999:289:000000000-L3R54:1:1101:24785:6093 1:N:0:395
CCTACGGGTGGCTGCAGTGAGGAATATTGGACAATGGGTGAGAGCCTGATCCAGCCATCCCGCGTGAAGGACGACAGCCCTATGGGTTTTAAACTTCTTTTGTATGGGAATAAACCACATTACGCGTAATGTTCTGAAGGTACCATACGAATAAGCATCGGCTAACTCCGTGCCAGCAGCCGCGGTAATACGGAGGATGCGAGCGTTATCCGGATTTATTGGGTTTAAAGGGTCCGTAGGCGGGTTGATAAGTCAGCGGTGAAAACCTGCAGCTTAACTGTAGAACTGCCGTTGATACTGT
+
CCCCCGGGGGGGGGGGGGGGGGGGGGGGGGGGGGGGGGGGGGGGGGGGGGGGGGGGGGGGGGGGGGGGGGGGDGGGGGGGGGGGGGGGGGGGGGGGGGGGGGGGGGGGGGGGGGGGGGGGGGGGGGGGGGGGGGGGGGGGGGGGGGGGGGGGGGGGGGGGDGGGGGGGGGGGGGGGGGGGGGGGGGEGGFGGGGGGGGGGGGGGGGGGGGGGGGGGGFGGGCFEGGGGGGGGGGFGGGGGGGFGFGF;FFFFGFFFFF:BFFGFFFEFBFFFFFFFFFFFFFFBFFADF?FFFF<ADBFAB
@M04999:289:000000000-L3R54:1:1101:6541:6114 1:N:0:395
GGTCCCTACGGGCGGCAGCAGTGAGGAATATTGGACAATGGGTGAGAGCCTGATCCAGCCATCCCGCGTGAAGGACGACAGCCCTATGGGTTTTAAACTTCTTTTGTATGGGAATAAACCACATTACGCGTAATGTTCTGAAGGTACCATACGAATAAGCATCGGCTAACTCCGTGCCAGCAGCCGCGGTAATACGGAGGATGCGAGCGTTATCCGGATTTATTGGGTTTAAAGGGTCCGTAGGCGGGTTGATAAGTCAGCGGTGAAAACCTGCAGCTTAACTGTAGAACTGCCGTTGAT
+
CCCCCGGGGGGGGGGGGGGGGGGFGGGGGGGGGGGGGGGGGGFGGGGGGGGGGGGGGGGGGGGGGGGGGGGGFGGGGGGGGGGGGFGGGGGGGGGEFGGFFGGGG9FGFGGGGGGGGGGGGGGGGGGGGGGGGGGGGGGGGGGGGGGGGGGGGGFFFGFGGGGGGGGGGGFCFGGFGGGFGCFGGGGGGGGGGGGGGEGGGEG6BEGGGGGGGGEGGGGE9CFGDFFCE7CCGGGGGGGGGGEGF3>D>DF)C8BFF?BFFEDB>>FBB?0<BFFFFFF<<AABBA9<<26?F?F?0(36
@M04999:289:000000000-L3R54:1:1101:4068:6128 1:N:0:395
CTGCCTACGGGCGGCTGCAGTGGGGAATATTGCACAATGGGGGAAACCCTGATGCAGCCATGCCGCGTGTATGAAGAAGGCCTTCGGGTTGTAAAGTACTTTCGGTAATGAGGAAGGTGGTGTATCTAATAGGTGCATCAATTGACGTTAATTACAGAAGAAGCACCGGCTAACTCCGTGCCAGCAGCCGCGGTAATACGGAGGGTGCGAGCGTTAATCGGAATGACTGGGCGTAAAGGGCATGTAGGCGGATAATTAAGTTAGGTGTGAAAGCCCTGGGCTCAACCTAGGAATTGCACTT
+
CCCCCGGGGGGGGGGGGGGGGGGGGGGGGGGGGGGGGGGGGGGGGGGGGGGGGGGGGGGGGGGGGGGGGGGGGGGGGGGGGGGGGGGGGGGGGGGGGGGGGGGGGGGGGGGGGGGGGGGGGGGFGGGGGGGGGGGGGGGGGGGGGGGGGGGGGGGGGGGGGGGGGGGGGGGGGGGGGGGGGGGGGGGGGGGGGGGGGGGGGGGGGGGGGGDEGGGDGGGGGGGGGGGGGGGGGGEDFGGGGGFGFGFFFFDBGFFFFFFFFFGFFFFF??AF<?@FF?FFFFFFFFFFFFFFFFB2<B><?
@M04999:289:000000000-L3R54:1:1101:16767:6205 1:N:0:395
TCCCTACGGGGGGCTGCAGTGAGGAATATTGGACAATGGGTGAGAGCCTGATCCAGCCATCCCGCGTGAAGGACGACAGCCCTATGGGTTTTAAACTTCTTTTGTATGGGAATAAACCACATTACGCGTAATGTTCTGAAGGTACCATACGAATAAGCATCGGCTAACTCCGTGCCAGCAGCCGCGGTAATACGGAGGATGCGAGCGTTATCCGGATTTATTGGGTTTAAAGGGTCCGTAGGCGGGTTAATAAGTCAGCGGTGAAAACCTGCAGCTTAACTGTAGAACTGCCGTTGATACT
+
CCCCCGGGGGGGGGGGGGGGGFEFFFGGGGGFGGFGGGGGGGFGF@FFFFGFGEGFGGGGGGGGGGGGGGGGDGDGGGGC<FF8FFCFBF@GGGGGGGGGGGGGGCFGGDFGGGGGGGGGGGGGGCEGC:BFFFCFFDGFGGFGGG9FFGGGGGGC:FGGGGEFGGGGFGGGGGGGFGGGGFGGDEGGEGGFFGGCEDEGFGC5EEGGGGCFGCE5;=FGGFCGFE*96:>DCDGGDDG*C<?D3D;D>==67@F6@@F>E>5)7=@@<FFB<?FFFAF<>244<2.4-,51>FFF?BBF)
@M04999:289:000000000-L3R54:1:1101:21608:6229 1:N:0:395
GGGGCCTACGGGTGGCAGCAGTGGGGAATTTTGGACAATGGGGGGAACCCTGATCCAGCCATGCCGCGTGTCTGAAGAAGGCCTTCGGGTTGTAAAGGACTTTTGTTAGGGAAGAAAAGCCGGGTGCTAATACCACCTGGTGCTGACGGTACCTAAAGAATAAGCACCGGCTAACTACGTGCCAGCAGCCGCGGTAATACGTAGGGTGCGAGCGTTAATCGGAATTACTGGGCGTAAAGCGAGCGCAGACGGTTAGATAAGTCAGATGTGAAATCCCCGAGCTCAACTTGGGACGTGCATT
+
CCCCCGGGGGGGGGGGGGGGGGGGGGGGGGGGGGGGGGGGGGGGGGGGGGGGGGGGGFGGGGGGGGGGGGGGGGGGGGGGGGGGGGGGGGGGGGFGGGFGFGGGGGGGGGGGGGGGGGGGGGGGGGGGGGGGGGGGGGGGGGGGGGGGGGGGGGGGGGGGGGGGGGGFFGGGGGGGGGGGGGGGGGGGGGGGGGGGGGG?FGG>EGGGGGGCGGGGDFGCGGGGFGGGFDGGGGEGGGGGGGFGDGFFFFFFGFFFFFFFFFF?BFFFA6AFAFFFFB@B9;>?<BFFDFF?0(-3:B?<>
@M04999:289:000000000-L3R54:1:1101:7001:6248 1:N:0:395
CGTCCTACGGGCGGCTGCAGTGGGGAATATTGCACAATGGGGGGAACCCTGATGCAGCCATGCCGCGTGTATGAAGAAGGCCTTCGGGTTGTAAAGGACTTTTGTTAGGGAAGAAAAGCCGGGTGCTAATACCACCTGGTGCTGACGGTACCTAAAGAATAAGCACCGGCTAACTACGTGCCAGCAGCCGCGGTAATACGTAGGGTGCGAGCGTTAATCGGAATTACTGGGCGTAAAGCGAGCGCAGACGGTTAGATAAGTCAGATGTGAAATCCCCGAGCTCAACTTGGGACGTGCATTC
+
CCCCCGGGGGGGGGGGGGGGGGGGGGGGGGGGGGGGGGGGGGGGGGGGGGGGGGGGGGGGGGGGGGGGGGGGGGFGGGGGGGGGGGGGGGGGGGGGGGGGGGGGGGGGGGGGGGGGGGGGGCGGGGFGGGGGGGGGGGGGGGGGGFGGGCFGGGGGGGGGGGGGGGGGGGGGGGGFGGGGGGGGGGFGC>EGEEGGGGGGGGGGGGGGGGGDGGGGGFGGGGGGGGGGDGGGEG=CFGGGGGFGFG@BFFFFGFF4FFFFFFGF??BFFFA2<FFFFFFFFFFF?FFFB):6<FF?BFFF2
@M04999:289:000000000-L3R54:1:1101:18281:6250 1:N:0:395
GCCTACGGGGGGCTGCAGTGGGGAATATTGCACAATGGGGGGAACCCTGATGCAGCCATGCCGCGTGTATGAAGAAGGCCTTCGGGTTGTAAAGTACTTTCGGTAGTGAGGAAGTTGTGTGTATGAAAAGTGCATGCAGTTGACGTTAGCTACAGAAGAAGCACCGGCTAACTCCGTGCCAGCAGCCGCGGTAATACGGAGGGTGCGAGCGTTAATCGGAATGACTGGGCGTAAAGGGCATGTAGGCGGATAATTAAGTTAGGTGTGAAAGCCCTGGGCTCAACCTAGGAATTGCACTTA
+
CCCCCGGGGGGGGGGGGGGGGGGGGGGGGGGGGGGGGGGGGGGGGGGGGGFGGGFGGGGGGGGGGGEGFFCGGGGGGGGGGGGGGGGGGGGGDGGGGGGGGGGGGGGGGFFGG6<ECEDCFGGFGGGGGGGGGGGGGGGGGGGEGGGGGGGGGGGGGGGGGGGGGGGGGGGGFGGGGGGGGFFGGGGGGGGGGGGGGGGGGGGGGEEDEEEGGGGGGGGGGGFGGGGGGGGGGGCFGGGGGGFGFGFFFE>ECB4B6BFFFFGFFFFFF?217>FFFFFFFFFFBBB???<??DA>DBFF
@M04999:289:000000000-L3R54:1:1101:23163:6257 1:N:0:395
ATTCCTACGGGGGGCAGCAGTGGGGAATATTGCACAATGGGGGAAACCCTGATGCAGCCATGCCGCGTGTATGAAGAAGGCCTTCGGGTTGTAAAGTACTTTCGGTAGTGAGGAAGTTGTGTGTATGAAAAGCGCATGCAGTTGACGTTAGCTACAGAAGAAGCACCGGCTAACTCCGTGCCAGCAGCCGCGGTAATACGGAGGGTGCGAGCGTTAATCGGAATGACTGGGCGTAAAGGGCATGTAGGCGGATAATTAAGTTAGGTGTGAAAGCCCCGGGCTCAACCTGGGAATTGCACTT
+
CCCCCGGGGGGGGGGGGGGGGGGGGGGGGGGGGGGGGGGGGGGGGGGGGGGGGGGGGGGGGGGGGGGGGGGGGGGGGGGGGGGGGGGGGGGGGGGGGGGGGGGGGGGGGGGGGGGGGGGGGGGGGGGGGGGGGGGGGGGGGGGGGGGGGGGGGGGGGGGGGGGGGGGGGGGGGGGGGGGGGGGGGGGGGGGGGGGGGGGGGGGGGGGGGGGGGGGGGGGGGGGGGGGGGGGGGGGGGGGGGGFFFGFFFFFFGFFFFFFFFFGF<FFFFFBABFFFFFFFBFFFFFFFFBFF??FFFABF?
@M04999:289:000000000-L3R54:1:1101:22116:6260 1:N:0:395
TCCTACGGGGGGCAGCAGTGAGGAATATTGGACAATGGGTGAGAGCCTGATCCAGCCATCCCGCGTGAAGGACGACAGCCCTATGGGTTTTAAACTTCTTTTGTATGGGAATAAACCACATTACGTGTAATGTTCTGAAGGTACCATACGAATAAGCATCGGCTAACTCCGTGCCAGCAGCCGCGGTAATACGGAGGATGCGAGCGTTATCCGGATTTATTGGGTTTAAAGGGTCCGTAGGCGGGTTGATAAGTCAGCGGTGAAAACCTGCAGCTTAACTGTAGAACTGCCGTTGATACTG
+
CCCCCGGGGGGGGGGGGGGGGGGGGGGGGGGGGGGGGGGGGGGGGGGGGGGGGGGGGGGGGGGGGGGGGGGGGGGGGGGGGGCGCGGGGGGGGGGGGGGGGGGGGGGGGGGGGGGGGGGGGGGGGGGGGGGGGGGGGGGGGGGGGGGGGGGGGGGGGGGGGGGGGGGGGGGGGGGGGGGGGGGGGGGGEGGGGGGGGGGGGGGGGGGGGGGDG5=EGGFGGG6FECDFG*CCGGGGGGGGGGFGFGFE@FFFFFFFFF@FF:FFFFFF?@?F::FF?AFFFFF9)5<A)3<B??B0<FBB)
@M04999:289:000000000-L3R54:1:1101:13256:6267 1:N:0:395
ATTCCTACGGGCGGCAGCAGTGGGGAATATTGCACAATGGGGGGAACCCTGATGCAGCCATGCCGCGTGTATGAAGAAGGCCTTCGGGTTGTAAAGTACTTTCGGTAGTGAGGAAGTTGTGTGTATGAAAAGTGCATGCAATTGACGTTAGCTACAGAAGAAGCACCGGCTAACTCCGTGCCAGCAGCCGCGGTAATACGGAGGGTGCGAGCGTTAATCGGAATGACTGGGCGTAAAGGGCATGTAGGCGGATAATTAAGTTAGGTGTGAAAGCCCCGGGCTCAACCTGGGAATTGCACTT
+
CCCCCGGGGGGGGGGGGGGGGGGGGGGGGGGGGGGGGGGGGGGGGGGGGGGGGGGGGGGGGGGGGGGGGGGGGGGGGGGGGGGGGGGGGGGGGGGGGGGGGGGGGGGGGGGGGGGGGGGGGGGGGGGGGGGGGGGGGGGGGGGGGGGGGGGGGGGGGGGGGGGGGGGGGGGGGGGGGGGFGGGGGGGGGGGGGGGGGGGGGEGGGGGGGGGGGGGGGGGGGGGGGGGGGGGGGGGDGGGGGGFGFGFFFFFFGFFFFFFFFFGFFFFFFFFFFFFFFFFFFFFFBFFFF:?FBBFFFAFF?
@M04999:289:000000000-L3R54:1:1101:13678:6312 1:N:0:395
ACGTCCCTACGGGGGGCAGCAGTGGGGAATATTGCACAATGGGGGGAACCCTGATGCAGCCATGCCGCGTGTATGAAGAAGGCCTTCGGGTTGTAAAGTACTTTCGGTAGTGAGGAAGTTGTGTGTATGAAAAGTGCATGCAATTGACGTTAGCTACAGAAGAAGCACCGGCTAACTCCGTGCCAGCAGCCGCGGTAATACGGAGGGTGCGAGCGTTAATCGGAATGACTGGGCGTAAAGGGCATGTAGGCGGATAATTAAGTTAGGTGTGAAAGCCCCGGGCTCAACCTGGGAATTGCAC
+
CCCCCGGGG9FGDGGGGGGGGGGGGGGGGGGGGGGGGGGGGGGGGGGGGGGGGGGGGGGGGCFGGFGGGGGGGGGGGGFFFGGGGGCGGGGGGGGGGGGGGGGGGGGGEEGEGGGGGGGGGGDFGGGGGGGGGGGGGGGGGGGGGGFGGGGGGGGGGGGGGDGGGGGGGGGGGGGGGGGGGGGGGGFFFGGGDGEGGGG?FECEGDEGGGEEGGGGGGGGGGDCEGGG?FGGDFGGDCFDG3BGFGFF69@>C5>>@FFFFFGFFF:FFFFF<FFF>B>>>FF>FFBFFF:60???DFF24
@M04999:289:000000000-L3R54:1:1101:11093:6319 1:N:0:395
GCCTACGGGAGGCAGTAGTGGGGAATATTGCACAATGGGGGAAACCCTGATGCAGCCATGCCGCGTGTATGAAGAAGGCCTTCGGGTTGTAAAGTACTTTCGGTAATGAGGAAGGTGGTGTATCTAATAGGAGCATCAATTGACGTTAATTACAGAAGAAGCACCGGCTAACTCCGTGCCAGCAGCCGCGGTAATACGGAGGGTGCGAGCGTTAATCGGAATGACTGGGCGTAAAGGGCATGTAGGCGGATAATTAAGTTAGGTGTGAAAGCCCTGGGCTCAACCTAGGAATTGCACTTA
+
CCCCCGGGGGGGGGGGGGGGGGGGGGGGGGGGGGGGGGGGGGGGGGGGGGGGGGGGGGGGGGGGGGGGGGGGGGGGGGGGGGGGGGGGGGGGGGGGGGGGGGGGGGGGGGGGGFGGGGGGGGGGGGGGGGGGGGGGGGGGGGGGGGGGGGGGGGGGGGGGGGGGGGGGGGGGGGGGGGGGGGGGGGGGGGGGGGGFGGGGGGGGGGGGGGGGGGGGGGGGGGGGGGGGGGGGGGGGGGGGGGFGFCFFDDFEGFFFFFFFFFGFFFFFFFFFFFFFF?FFFFFBFF?F0?9?FFFFFFFF
@M04999:289:000000000-L3R54:1:1101:22276:6326 1:N:0:395
CCTACGGGGGGCTGCAGTGGGGAATATTGCACAATGGGCGAAAGCCTGATGCAGCGACGCCGCGTGCGGGATGACGGCCTTCGGGTTGTAAACCGCTTTTGATTGGGAGCAAGCGAGAGTGAGTGTACCTTTCGAATAAGCACCGGCTAACTACGTGCCGGCAGCCGCGGTAATACGTAGGGTGCTAGCGTTATCCGGATTTATTGGGCGTAAAGAGCTCGTAGGCGGTTCGTCGCGTCTGGTGTGAAAGTCCATCGCTTAACGGTGGATCGGCTCCGGGTACGGGCGGACTGGAGTGCGG
+
CCCCCGGGGGGGGGGGGGGGGGGGGGGGGGGGGGGGGGGGGGGGGGGGGGGGGGGGGGGGGGGGGGGGGGGGGGGGGGGGGGGGGGGGGGGGGGGGGGGGGGGGGGCGGGGGGGGGGGGGGFGGGGGGGGGGGGGFGGGGGGGGGGGGGGGGGGGGGGGGGGGGGGGGGGGGGGGGGGFGEG@EGGFGGGGGCGGGGGGGGFGGGGGGGGGGGGGGDGGGEGGGGGDGGGGGGGGGGDDDFGFGF56B??BBFFFFEDFFFFGEFF3>:?0:?>)7>0>>F9BFFF6,31;96:?727>B>
@M04999:289:000000000-L3R54:1:1101:21656:6333 1:N:0:395
ACCTACGGGCGGCTGCAGTGGGGAATATTGCACAATGGGGGAAACCCTGATGCAGCCATGCCGCGTGTATGAAGAAGGCCTTCGGGTTGTAAAGTACTTTCGGTAATGAGGAAGGTGGTGTATCTAATAGGTGCATCAATTGACGTTAATTACAGAAGAAGCACCGGCTAACTCCGTGCCAGCAGCCGCGGTAATACGGAGGGTGCGAGCGTTAATCGGAATGACTGGGCGTAAAGGGCATGTAGGCGGATAATTAAGTTAGGTGTGAAAGCCCTGGGCTCAACCTAGGAATTGCACTTA
+
CCCCCGGGGGGGGGGGGGGGGGGGGGGGGGGGGGGGGGGGGGGGGGGGGGGGGGGGGGGGGGGGGGGGGGGGGGGGGGGGGGGGGGGGGGGGGGGGGGGGGGGGGGGGGGGGGGGGGGGGGGGGGGGGGGGGGGGGGGGGGGGGGGGGGGGGGGGGGGGGGGGGGGGGGGGGGGGGGGGGGGGGGGGGGGGGGGGGGGGGGGGGGGGGGGGGGGGGGGGDEGGGGGGGGGGGGGGGGGGGGGFGFGF@DDFDGFFFFFFFFFCFFFEFAFB<BFFFFFFBFFFFFBFBBF<?>FFFFFFF
@M04999:289:000000000-L3R54:1:1101:23539:6350 1:N:0:395
ATCCTACGGGGGGCTGCAGTAGGGAATCTTCCACAATGGACGCAAGTCTGATGGAGCAACGCCGCGTGAGTGAAGAAGGTTTTCGGATCGTAAAGCTCTGTTGTTGGTGAAGAAGGATAGGGGTAGTAACTGATTCTTATTTGACGGTAATCAACCAGAAAGTCACGGCTAACTACGTGCCAGCAGCCGCGGTAATACGTAGGTGGCAAGCGTTGTCCGGATTTATTGGGCGTAAAGCGAACGCAGGCGGGAGAACAAGTCAGCTGTGAAAGCCCTCGGCTTAACCGGGGAAGGGCAGCTG
+
CCCCCGGGGGGGGE:FEFEEEGGGGFFGGGGFCCFFGGDAACCG7CAEFFDFGDEEFGCEGGEEGGGGD:DFGADF@EFGGGGGGD:EEEFGGCFGCFFCGGGGGGFCFGGGG8FFG99CFGGG7CFGCFGC9FEGGGGGGCF<CGGEGFGGGGGGCFGG@CFC@BE5EGGFFFEG5CCGG?C@CFGGGEGGGG5AEC8<@F5@FEFGC=CEGGCCGDE52CEGGGFGGCCD:DG*:><DCCD:5D).7B55C>@FF;F==*:?FFF:9F<DF@@5)7><B1>AB7>FF9;12(,1::F18
@M04999:289:000000000-L3R54:1:1101:5758:6445 1:N:0:395
TGGCCCTACGGGTGGCAGCAGTGGGGAATATTGCACAATGGGGGGAACCCTGATGCAGCCATGCCGCGTGTATGAAGAAGGCCTTCGGGTTGTAAAGTACTTTCGGTAGTGAGGAAGTTGTGTGTATGAAAAGTGCATGCAGTTGACGTTAGCTACAGAAGAAGCACCGGCTAACTCCGTGCCAGCAGCCGCGGTAATACGGAGGGTGCGAGCGTTAATCGGAATGACTGGGCGTAAAGGGCATGTAGGCGGATAATTAAGTTAGGTGTGAAAGCCCCGGGCTCAACCTGGGAATTGCACT
+
CCCCCGGGGGGGGGGGGGGGGGGGGGGGGGGGGGGGGGGGGGGGGGGGGGGGGGGGGGGGGGGGGGGGGGGGGGGGGGGGGGGGGGGGGGGGGGGGGGGGGGGGGGGGGGGGGGGGGGGGGGGGGGGGGGGGGGGGGGGGGGGGGGGGGGGGGGGGGGGGGGGGGGGGGGGGGGGGGGGGGGGGGGGGGGGGGGGGGGGGGGEGGGGGGGCGEGGDCGGGGGGGGGGGGGGGGGGGGGGGDD;CFGBFFFFFGBEFFFF*=FGFFFFFFB>><FFFFFFFFFB?F?11??FFF?<??ABFA
@M04999:289:000000000-L3R54:1:1101:26987:6455 1:N:0:395
AATTCCCTACGGGTGGCTGCAGTGAGGAATATTGGACAATGGGTGAGAGCCTGATCCAGCCATCCCGCGTGAAGGACGACAGCCCTATGGGTTTTAAACTTCTTTTGTATGGGAATAAACCACATTACGCGTAATGTTCTGAAGGTACCATACGAATAAGCATCGGCTAACTCCGTGCCAGCAGCCGCGGTAATACGGAGGATGCGAGCGTTATCCGGATTTATTGGGTTTAAAGGGTCCGTAGGCGGGTTGATAAGTCAGCGGTGAAAACCTGCAGCTTAACTGTAGAACTGCCGTTGAT
+
CCCCCGGGGGGGGGGGGGGGGGGGGGGGGGGGGGGGGGGGGGGFGGGGGGGGGGGGGGGGGGGGGGGGGGGGGGGGGGGGGEGGGGGGGGGGGDGGGGGGGGGGGGGGGGGGGGGGGGGGGGGGGGGGGGGGEFFGGGGGGGGGGGGGGGGGGGGFGGGGGGGGGDGGGGGFFGGGGGGGGGGGGGGGGGGGGGGGGGGGGGGGGGGGGGGGGGGGGGGEEFGGG9DGCGCGGGGGGFDGGG:DD4<BFF>>FFFFFFFFFFGFFFFFFFFFFFFFFFFABFFF<49:6<2A2<BF:8:<:
@M04999:289:000000000-L3R54:1:1101:3644:6465 1:N:0:395
GGCCTACGGGGGGCAGCAGTGGGGAATATTGCACAATGGGGGAAACCCTGATGCAGCCATGCCGCGTGTATGAAGAAGGCCTTCGGGTTGTGAAGTACTTTCGGTAATGAGGAAGGTGGTGTATCTAGTAGGTGCATCAATTGACGTTAATTACAGAAGAAGCACCGGCTAACTCCGTGCCAGCAGCCGCGGTAATACGGAGGGTGCGAGCGTTAATCGGAATGACTGGGCGTAAAGGGCATGTAGGCGGATAATTAAGTTAGGTGTGAAAGCCCTGGGCTCAACCTAGGAATTGCACTT
+
CCCCCGGGDEGGGGGGGGGGFFGGFGGGGGGGGGGGGGGGGEGGGGGGGGGGGGGGGGGGGGGGGGGGGGGGGGGGGGGGGFGFGGGGGGGGGGGGGGGGGGGGGGGGGGGGFGGGGGGGGGGGGGGGGGGGGGGGGGGGGGGGGGFGGGGGGGGGGGFGGGGGGGGGGGGGGGFCGGGGGGGGGGGGGGGGGCEGGGGGGGGGGDGGEGGGGGGGGGG=ECGGGGGF59FGGGGG=>5CGGFDFGF4>BFEGFFFFFFFFFGFF?FEFFA9:F>F>BFFFFFFFFF>FF0:>:?FFFA:
@M04999:289:000000000-L3R54:1:1101:9229:6484 1:N:0:395
ACCTACGGGAGGCTTCAGTGGGGAATATTGCACAATGGGGGAAACCCTGATGCAGCCATGCCGCGTGTATGAAGAAGGCCTTCGGGTTGTAAAGTACTTTCGGTAATGAGGAAGGTGGTGTATCTAATAGGTGCATCAATTGACGTTAATTACAGAAGAAGCACCGGCTAACTCCGTGCCAGCAGCCGCGGTAATACGGAGGGTGCGAGCGTTAATCGGAATGACTGGGCGTAAAGGGCATGTAGGCGGATAATTAAGTTAGGTGTGAAAGCCCTGGGCTCAACCTAGGAATTGCACTTA
+
CCCCCGGGGBFFGGGGGGGGGGGGGGGGGGGGGGGGGGGGGGGGGGGGGGGGGGGGGGGGGGGGGGGGGGGGGGGGGGGGGGGGGGGGGGGGGGGGGGGGGGGGGGGGGGGGGGGGGGGGGGGGGGGGGGGGGGGGGGGGGGGGGGGGGGGGGGGGGGGGFGGGGDGGGGGGGGGGGGGGGGGGGGGGGGGEEGGGGGGGEGGGGGGGGGGGGGGGGGGGGGGGGGGGGGGGGGGGGGGGGGFGFGFFFFFFGFFFFFFFFFGFFFFFFFFFFFFFFBFFFFFFFFFFFF<BFFBFFF?F
@M04999:289:000000000-L3R54:1:1101:26617:6545 1:N:0:395
ATTCCTACGGGCGGCTGCAGTGGGGAATATTGCACAATGGGGGGAACCCTGATGCAGCCATGCCGCGTGTATGAAGAAGGCCTTCGGGTTGTAAAGTACTTTCGGTAGTGAGGAAGTTGTGTGTATGAAAAGTGCATGCAGTTGACGTTAGCTACAGAAGAAGCATCGGCTAACTCCGTGCCAGCAGCCGCGGTAATACGGAGGATGCGAGCGTTATCCGGATTTATTGGGTTTAAAGGGTCCGTAGGCGGGTTGATAAGTCAGCGGTGAAAACCTGCAGCTTAACTGTAGAACTGCCGTT
+
CCCCCGGGGGGGGGGGGGGGGGGGGGGGGGGGGGGGGGGGGGGGGGGGGGGGGGGGGGGGGGGGGGGGGGGGGGGGGGGGGGGGGGGGGGGGGGGGGGGGGGGGGGGGGGFFGGDFGGGGGGGGGGGGGGGGGGGGGGGGGGGGGGEGGGGGGGGGGGGGGGGGGGGGGGGGGGGGGGGGGGGGGGGGGGGGGGGGGGGGCEGGGGGGGGGGGGGGGGGGGEGGGGGGGG<<CDGGG=FDFGFGFGFFFFFFGFFFFFFFFFGFFF@BBFFFFFFFFFFFFFFBFFFFFAFFBFBFFFFFF
@M04999:289:000000000-L3R54:1:1101:25734:6561 1:N:0:395
TTCCTACGGGCGGCAGCAGTGGGGAATATTGCACAATGGGGGGAACCCTGATGCAGCCATGCCGCGTGTATGAAGAAGGCCTTCGGGTTGTAAAGTACTTTCGGTAGTGAGGAAGTTGTGTGTATGAAAAGTGCATGCAATTGACGTTAGCTACAGAAGAAGCACCGGCTAACTCCGTGCCAGCAGCCGCGGTAATACGGAGGGTGCGAGCGTTAATCGGAATGACTGGGCGTAAAGGGCATGTAGGCGGATAATTAAGTTAGGTGTGAAAGCCCCGGGCTCAACCTGGGAATTGCACTT
+
CCCCCGGGGGGGGGGGGGGGGGGGGGGGGGGGGGGGGGGGGGDGGGCFGGGGEGGGGGGCGGGGGGGGGGGGGGGGGGGGGGGGGGGGGGGGGGGGGGGGGFGFGGG:FFGGGGG<FB@CEFFCFFFGGGCCFGFFBCCEGG9FFF<FFCEF9FGEFGGGGGGGGGEGGEEGCCEFEGCEGD6CFGGG>C8EEGGFFE>ECEGDECEECEG=8ECFGGFG5CGG?CGGGGGDECGGFG<>GC>D?7=FDD>DCFFF??8=F=DFFF?BAFA2<<F>B0BB16<?BFFBB0(48?BBF?BF
@M04999:289:000000000-L3R54:1:1101:16917:6570 1:N:0:395
ATATCCTACGGGGGGCAGCAGTGAGGAATATTGGACAATGGGTGAGAGCCTGATCCAGCCATCCCGCGTGAAGGACGACAGCCCTATGGGTTTTAAACTTCTTTTGTATGGGAATAAACCACATTACGCGTAATGTTCTGAAGGTACCATACGAATAAGCATCGGCTAACTCCGTGCCAGCAGCCGCGGTAATACGGAGGATGCGAGCGTTATCCGGATTTATTGGGTTTAAAGGGTCCGTAGGCGGGTTGATAAGTCAGCGGTGAAAACCTGCAGCTTAACTGTAGAACTGCCGTTGAT
+
CCCCCGGGGGGGGGGGGGGGGGGGGGGGGGGGGGGGGGGGGGGGGGGGGGGGGGGGGGGGGGGGGGGGGGGGGGGGGGGGGGGGGGGGGGGGGGGGGGGGGGGGGGGGGDFGGGGGGGGGGGGGGGGGGGGGGGGGGGGGEGGGGGGGGGGGGGFGGGGGGGGGGGGGGGGGGGGFGGGGGGGGG5C?EEEGGGGGGGGGGGGGGEGGCGGGGGGDCEGEFGGGGGGGGDGFFCFCFGGGGGFGFGDEEFF?CFFFFFFFFFGFFFFFFFFFFFFFFFFFFFFBFA2>BFABBFFFFFFF
@M04999:289:000000000-L3R54:1:1101:5378:6597 1:N:0:395
CCTACGGGTGGCTGCAGTGAGGAATATTGGACAATGGGTGAGAGCCTGATCCAGCCATCCCGCGTGAAGGACGACAGCCCTATGGGTTTTAAACTTCTTTTGTATGGGAATAAACCACATTACGCGTAATGTTCTGAAGGTACCATACGAATAAGCATCGGCTAACTCCGTGCCAGCAGCCGCGGTAATACGGAGGATGCGAGCGTTATCCGGATTTATTGGGTTTAAAGGGTCCGTAGGCGGGTTGATAAGTCAGCGGTGAAAACCTGCAGCTTAACTGTAGAACTGCCGTTGATACTGT
+
CCCCCGGGGGGGGGGGGGGGGGGGGGGGGGGGGGGGGGGGGGGGGGGGGGGGGGGGGGGGGGGGGGGGGGGGGGGGGGGGGGGGGGGGGGGGGGGGGGGGGGGGGGGGGGGGGGGGGGGGGGGGGGGGGGGGGGGGGGGGGGGGGGGGGFGGGGGGGGGGGGGGGGGGGGGCEGGGGGGGGGGGGGGGGGGGDGGGGGGGGGDGGGGGGGGGGGGCEGGGGGGGGGCGGGGGGGGGFCDCFGFGFGFFFFFFGFFFFFEEFFGFFFFF?>?FFFFFFFFBDBFFFFFFFFFFFFFFFFFBA
@M04999:289:000000000-L3R54:1:1101:4885:6649 1:N:0:395
AGAGCCTACGGGTGGCAGCAGTGAGGAATATTGGACAATGGGTGAGAGCCTGATCCAGCCATCCCGCGTGAAGGACGACAGCCCTATGGGTTTTAAACTTCTTTTGTATGGGAATAAACCACATTACGCGTAATGTTCTGAAGGTACCATACGAATAAGCATCGGCTAACACCGTGCCAGCAGCCGCGGTAATACGGAGGATGCGAGCGTTATCCGGATTTATTGGGTTTAAAGGGTCCGTAGGCGGTTTGATAAGTCAGCGGTGAAAACCTGCAGCTTAACTGTAGAACGTCCGTTGAT
+
A-ACCDGGGFGGGGCFECGFGGGCFFDFFEDFFGGGGGGGGG@ECFCCGGGGECF9FFFGGFGGGGCGGGGGGFFGGGDGGGGGGG<FFGE7=FFFFDFGGGGGG<FDD<CFGFGGGGGFGGBFGCFFCE=B:BF?FGGGACFGGFG<DFDFGGCF<=FFFFGC@FFGGGGFD+33>DF8EFGGGEGCCEE@9;@BEEEGEFCFE5=EG?5CG99E*=ECF79CE+*//*2*0;ECFFGDCF3C6CE)))0**=B*/966)7/)8)**.81.47)?4164)64>)-..62(-,,438?(-
@M04999:289:000000000-L3R54:1:1101:9183:6650 1:N:0:395
TAGCCCTACGGGAGGCTGCAGTGGGGAATATTGCACAATGGGCGAAAGCCTGATGCAGCGACGCCGCGTGCGGGATGACGGCCTTCGGGTTGTAAACCGCTTTTGATTGGGAGCAAGCGAGAGTGAGTGTACCTTTCGAATAAGCACCGGCTAACTACGTGCCAGCAGCCGCGGTAATACGTAGGGTGCAAGCGTTATCCGGATTTATTGGGTTTAAAGGGTCCGTAGGCGGGTTGATAAGTCAGCGGTGAAAACCTGCAGCTTAACTGTAGAACTGCCGTTGATACTGTTAATCTTGAAT
+
CCCCCGGGGGGGGGGGGGGGGGGGGGGGGGGGGGGGGGGGGGGGGGGGGGGGGGGGGGGGGGGGGGGGGGGGGGGGGGGGGGGGGGGGGGGGGGGGGGGGGGGGGGGGGGGGGGGGGGGGGGGGGGGGGGGGFGGGGGGGGGGGGGGGGGGGGGGGGGGGGGGGGGGGGGGGGGGGGGGGGGGGEGGGGGGGGGGGDGGGGGGGGGGGGGGGGGEGGFFGGGGGGGGGGGDGGGGGGGGGGGFGFGFFFFFFGFFFFFFFFFGFFFFF9FDFFFFFFFFFFFF6AAAFADDAAB<B92:42
@M04999:289:000000000-L3R54:1:1101:10913:6651 1:N:0:395
TGCCTCGGGGGGCTGCAGTGGGGAATATTGCACAATGGGGGGAACCCTGATGCAGCCATGCCGCGTGTATGAAGAAGGCCTTCGGGTTGTAAAGTACTTTCGGTAGTGAGGAAGTTGTGTGTATGAAAAGTGCATGCAGTTGACGTTAGCTACAGAAGAAGCACCGGCTAACTCCGTGCCAGCAGCCGCGGTAATACGGAGGGTGCGAGCGTTAATCGGAATGACTGGGCGTAAAGGGCATGTAGGCGGATAATTAAGTTAGGTGTGAAAGCCCCGGGCTCAACCTGGGAATTGCACTTA
+
CCCCCGGGGGGGGGGGGGGGGGGGGGGGGGGGGGGGGGGGGGGGGGGGGGGGGGGGGGGGGGGGGGGGGGGGGGGGGGGGGGGGGGGGGGGGGGGGGGGGGGGGGGGGGGGFGGGGGGGGGGGGGGGGGGGGGGGGGGGGGGGGGGGGGGGGGGGGGFGGGGGGGGGGGGGGGGGGGGGGGGGGGGGGGGGGGGGGGGGGGGGGGGGGGGGGGGGGGGGGGGGGGGGGGGGDGGGGGGGGGGFGFGFFFFFFGFFFFFFFFFGFFFFFFFAF7FFEFFFFFFFFFFFBB?>BFFFFFB?F
@M04999:289:000000000-L3R54:1:1101:10689:6715 1:N:0:395
GGTTCCCTACGGGGGGCTGCAGTAGGGAATTTTCCACAATGGACGAAAGTCTGATGGAGCAACGCCGCGTGAGTGAAGAAGGTTTTCGGATTGTAAAGCTCTGTTGTTAAAGAAGAAGGGTATGTAGAGTAACTGATATATACTTGACGGTATTTAACGAGGAAGTCACGGCTAACTACGTGCCAGCAGCCGCGGTAATACGTAGGTGGCGAGCGTTGTCCGGAATTATTGGGCGTAAAGGGAGCGCAGGCGGTTTAATAAGTCTGATGTGAAAGGTCATAGCTCAACTATGGACGTGCAT
+
CCCCCGGGGGGGGGGGGGGGGGGGGGGGGGGGGGGGGGGGGGGGGGGGGFGGGGGGGGGGGGGGGGGGGGGGGGGGGGGGGGGGGGGGGGGGGGGGGGGGGGGGGGGGGGGGGGGGGGGGGGGGGGGGGGGGGGGGGGGGGGGGGGGGGGGGGGGGGGGGGGGGGGGGGGGGGGGGGGGGGGGGGGGGGGGGGGGGGGGGGGGGGGGGGGGGGGGGGGGGGGGGGGGGGGGGFGGGGGGGGGFGFGFFFFFFDEFF:FFFFFGFFFFFFFAABFFFFFFDBBFFFFFFFFFFBFFBFFFF6
@M04999:289:000000000-L3R54:1:1101:28000:6767 1:N:0:395
ACCTACGGGGGGCAGCAGTGGGGAATATTGCACAATGGGGGGAACCCTGATGCAGCCATGCCGCGTGTATGAAGAAGGCCTTCGGGTTGTAAAGTACTTTCGGTAGTGAGGAAGTTGTGTGTATGAAAAGTGCATGCAATTGACGTTAGCTACAGAAGAAGCACCGGCTAACTCCGTGCCAGCAGCCGCGGTAATACGGAGGGTGCGAGCGTTAATCGGAATGACTGGGCGTAAAGGGCATGTAGGCGGATAATTAAGTTAGGTGTGAAAGCCCCGGGCTCAACCTGGGAATTGCACTTA
+
CCCCCGGGGGGGGGGGGGGGGGGGGGGGGGGGGGGGGGGGGGGGGGGGGGGGGGGGGGGGGGGGGGGGGGGGGGGGGGGGGGGGGGGGGGGGGGGGGGGGGGGGGGGGGGGGGGGGGGGGGGGGGGGGGGGGGGGGGGGGGGGGGGGGGGGGGGGGGGGGGGGGGGGGGGGGGGGGGGGGGGGGGGGGGGGGGGGGGGGGGGGGGGGGGGGGGGGGGFGGGGGGGGGGGGGGGGGGGGDGGGFGFGFDEDFFGFFFFFFFFFGFFFFFFFFFFFF@DFFFFFF?7?8?B:BF?FFFFFFF
@M04999:289:000000000-L3R54:1:1101:11689:6843 1:N:0:395
GCACGCCTACGGGTGGCTGCAGTGGGGAATATTGCACAATGGGGGGAACCCTGATGCAGCCATGCCGCGTGTATGAAGAAGGCCTTCGGGTTGTAAAGTACTTTCGGTAGTGAGGAAGTTGTGTGTATGAAAAGTGCATGCAGTTGACGTTAGCTACAGAAGAAGCACCGGCTAACTCCGTGCCAGCAGCCGTGGTAATACGGAGGGTGCGAGCGTTAATCGGAATGACTGGGCGTAAAGGGCATGTAGGCGGATAATTAAGTTAGGTGTGAAAGCCCCGGGCTCAACCTGGGAATTGCAC
+
CCCCCGGGGGGGGGGGGGGGGGGFGGGGGGGGGGGGGGFGGGGGGGGGGGGGGGGAGGDGGGGGGGDGGF@FFFGGFGG8FGGGGFGGGGGDGGFGFGFGGGGGFF*F,@@C=>EFGGGFGGGFGGGGGDFGGGGGGFGGGGGGGFGFGCFBFGGF@CFGF7FFGFEGGGGGG:FCGGECGFGGG65;EFFEGGGGG@F9C*;*8CEGGGGD8?EGGC=FE=EEEG*:CC7C*>5957DFGG@DFG?=F4?>D)7>*=FFF4CFFF)9,/(4>6644:E19>BFFF7?FFFF:B04:7AF<
@M04999:289:000000000-L3R54:1:1101:24349:6869 1:N:0:395
GACCCTACGGGTGGCTGCAGTGGGGAATATTGCACAATGGGGGAAACCCTGATGCAGCCATGCCGCGTGTATGAAGAAGGCCTTCGGGTTGTAAAGTACTTTCGGTAATGAGGAAGGTGGTGTATCTAATAGGTGCATCAATTGACGTTAATTACAGAAGAAGCACCGGCTAACTCCGTGCCAGCAGCCGCGGTAATACGGAGGGTGCGAGCGTTAATCGGAACGACTGGGCGTAAAGGGCATGTAGGCGGATAATTAAGTTAGGTGTGAAAGCCCTGGGCTCAACCTAGGAATTGCACTT
+
CCCCCGGGGDGGGGGGGGGGGGGGGGGGGGGGGGGGGGGGGGGGGGGGGGGGGGGGGGGGGGGGGGGGGGFGGGGGGGGGGGGGGGGGGGGGGGGGGGGGGGGGGGGGGGGGGFGGCFGGGGGFFGCGGGGGGGGGGGGFGFFFFGGFFGGGGGGGGGGGGGGGGGGGGGGGGGGGGGGGGGGGDGGGGGGGGGGGGGFGGDDGGGGGGGGGGGGDGGGGGGGGGGGGGGGGGGGDFGGGGF:FFGFF?@BDGFFFFF4@@=FFFFFFFFF9>FFFFFFFFF:<>:?:??<?AF??FB?>:
@M04999:289:000000000-L3R54:1:1101:19652:6895 1:N:0:395
GCCTACGGGAGGCTGCAGTGGGGAATATTGCACAATGGGGGGAACCCTGATGCAGCCATGCCGCGTGTATGAAGAAGGCCTTCGGGTTGTAAAGTACTTTCGGTAGTGAGGAAGTTGTGTGTATGAAAAGTGCATGCAGTTGACGTTAGCTACAGAAGAAGCACCGGCTAACTCCGTGCCAGCAGCCGCGGTAATACGGAGGGTGCGAGCGTTAATCGGAATGACTGGGCGTAAAGGGCATGTAGGCGGATAATTAAGTTAGGTGTGAAAGCCCCGGGCTCAACCTGGGAATTGCACTTA
+
CCCCCGGGGGGGGGGGGGGGGGGGGGGGGGGGGGGGGGGGGGGGGGGGGGGGGGGGGGGGGGGGGGGGGGGGGFDGGGGGGGGEGGGGGGGGGGGGGGGGGGGGGGGGGFGGGGGGGGGGGGGGGGGGGGGGGGGGGGGGGGGGGGGGEGGGGGGGGGGGGGGGGGGGGGGGGGGGGGGGGCEGGGGGGGGG>CFGGGC5CEGGEEGGGGDEGGGGGGGGGGGGFGFGFGGGGGGGGGGF<CFFF=FBEFFFGFFFFFFF?FCFFF@F9F>F?FFF>6BBBFFFFFF::?2?DFABFFFF
@M04999:289:000000000-L3R54:1:1101:6904:6906 1:N:0:395
CCTACGGGTGGCTGCAGTGAGGAATATTGGACAATGGGTGAGAGCCTGATCCAGCCATCCCGCGTGAAGGACGACAGCCCTATGGGTTTTAAACTTCTTTTGTATGGGAATAAACCACATTACGCGTAATGTTCTGAAGGTACCATACGAATAAGCATCGGCTAACTCCGTGCCAGCAGCCGCGGTAATACGGAGGATGCGAGCGTTATCCGGATTTATTGGGTTTAAAGGTCCGTAGGCGGGTTGATAAGTCAGCGGTGAAAACCTGCAGCTTAACTGTAGAACTGCCGTTGGTACTGTT
+
CCCCCGGGGGGGGGGGGGGGGGGGGGGGGGGGGGGGGGGGGGGGGGGGGGGGGGGGGGGGGGGGGGGGGGGGGGGGGGGGGGGGGGGGGGGGGGGGGGGGGGGGGGGGGGGGGGGGGGGGGGGGGGGGGGGGGGGGGGGGGGGGGGGGGGGGGGGGGGGGGGGGGGGGGGGGGGGGGGGGGGGGGGGGGGGGGGGGGGGGGGGGGGGGGGGGGGGGGGGFGGGGGGFGGGGGGGGGGGGGGGFGFGFFFFFFGFFFFEFF>FGFFEFFFFFFFFFFFFFFFFFFFFFFBFFFFFBFFFFAB
@M04999:289:000000000-L3R54:1:1101:16484:6956 1:N:0:395
TGGGCCTACGGGGGGCAGCAGTGAGGAATATTGGACAATGGGTGAGAGCCTGATCCAGCCATCCCGCGTGAAGGACGACAGCCCTATGGGTTTTAAACTTCTTTTGTATGGGAATAAACCACATTACGCGTAATGTTCTGAAGGTACCATACGAATAAGCATCGGCTAACTCCGTGCCAGCAGCCGCGGTAATACGGAGGATGCGAGCGTTATCCGGATTTATTGGGTTTAAAGGGTCCGTAGGCGGGTTAATAGGTCAGCGGTGAAAACCTGCAGCTTAACTGTAGAACTGCCGTTGAT
+
CCCCCGGGGGGGGGGGGGGGGGGGGGGGGGGGGGGGGGGGGGGGGGGGGGGGGGGGGGGGGGGGGGGGGGGGGGGGGGGGGGGGGGGGGGGGGGGGGGGGGGGGGGGGGGGGGGGGGGGGGGGGGGGGGGGGGGGGGGGGGGGGGGGGGGGGGGGGGGGGGGGGGGGGGGGGGGGGGGGGGGGGGGGGGGGGGGGGGGGGGGGGGEGGGGGGGGGGGGGGGGGGGGGDGGGGGGGGGGGGGGFGFDFFFFFFGFFFFFFFFFGDEFFFFFFFFFFFFFFFBFFFB<<FFFFFFFFFFFFB
@M04999:289:000000000-L3R54:1:1101:10443:6962 1:N:0:395
CCTACGGGGGGCAGCAGTGGGGAATATTGCACAATGGGGGGAACCCTGATGCAGCCATGCCGCGTGTATGAAGAAGGCCTTCGGGTTGTAAAGTACTTTCGGTAGTGAGGAAGTTGTGTGTATGAAAAGTGCATGCAATTGACGTTAGCTACAGAAGAAGCACCGGCTAACTCCGTGCCAGCAGCCGCGGTAATACGGAGGGTGCGAGCGTTAATCGGAATGACTGGGCGTAAAGGGCATGTAGGCGGATAATTAAGTTAGGTGTGAAAGCCCCGGGCTCAACCTGGGAATTGCACTTAA
+
CCCCCGGGGGGGGGGGGGGGGGGGGGGGGGGGGGGGGGGGGGGGGGGGGGGGGGGGGGGGGGGGGGGGGGGGGGGGGGGGGGGGGGGGGGGGGGGGGGGGGGGGGGGGGGGGGGGGGGGGGGGGGGGGGGGGGGGGGGGGGGGGGGGGGGGGGGGGGGGGGGGGGEGGGGGGGGGGGGGGGGGGGGGGGGGGGGGGGGGGDGGGGGGGGGGGGGGGGGGGGGGGGGGGGGGGGGGGGGGGGGFGFGFFFEFFGFFFFFFFFFGFFFFFFFFFFFFFF>E?B?FFFFFB:?08>BBF<?FF
@M04999:289:000000000-L3R54:1:1101:14255:6977 1:N:0:395
TCCCTACGGGGGGCAGCAGTGGGGAATATTGCACAATGGGGGAAACCCTGATGCAGCCATGCCGCGTGTATGAAGAAGGCCTTCGGGTTGTAAAGTACTTTTGGTAATGAGGAAGGTGGTGTATCTAATAGGTGCATCAATTGACGTTAATTACAGAAGAAGCACCGGCTAACTCCGTGCCAGCAGCCGCGGTAATACGGAGGGTGCGAGCGTTAATCGGAATGACTGGGCGTAAAGGGCATGTAGGCGGATAATTAAGTTAGGTGTGAAAGCCCTGGGCTCAACCTAGGAATTGCACTT
+
CCCCCGGGGGEGGGGGGGGGGGGGGGG@EGGGGGGGGGGGGE7?FGGGGGGG<FGGGGGGFGGEGEGEGEGBFGGGGGGGGGGCEGGFGEGCGGGGGFFGG,><FAFFGGCFGGF:8,:>FG?FGGGEEGDC;FC,3?,37@>;CFCFG7CFC:FGCF<CEFGGGGGBEE88FFGCG:C5CFFGGGFFGGE8EE>FGGG5E>E8EEGG5CCE88A*<9::ECG6:+2:5<<DEGEFG7CDF<F:7*=FFD>EGFBB@69@4=:)@FFFAFAF?755)3)47?72:BB(5(,4:,))5<6:
@M04999:289:000000000-L3R54:1:1101:9335:6998 1:N:0:395
GCCTACGGGAGGCTGCAGTGGGGAATTTTGGACAATGGGGGGAACCCTGATCCAGCCATGCCGCGTGTCTGAAGAAGGCCTTCGGGTTGTAAAGGACTTTTGTTAGGGAAGAAAAGCCGGGTGCTAATACCACCTGGTGCTGACGGTACCTAAAGAATAAGCACCGGCTAACTACGTGCCAGCAGCCGCGGTAATACGTAGGGTGCGAGCGTTAATCGGAATTACTGGGCGTAAAGCGAGCGCAGACGGTTAGATAAGTCAGATGTGAAATCCCCGAGCTCAACTTGGGACGTGCATTTG
+
CCCCCGGGGBFFGGGGGGGGGGGGGGGGGGGGGGGGGGGGGGGGGGGGGGGGGGGGGGGGGGGGGGGGGGGGGGGGGGGGGGGGGGGGGGGGGGGGGGGGGGGGGGGGGGGGGGGGGGGGGGGGGGGGGGGGGGGGGGGGGFFGGGGGGGGGGGGGGGGGGGGGGGGGGGGGGGGGGFGGGGGGGGGGGGGGGGGGGGGGGGGGGGGGGGGGGGGGGGGGGGGGGGGGGGGGGGGGGGGGGGFGDGFFFFFEGFFFFFFFFFGFFFF?BBAF?FFFFFFFF7>FFFFFF?FFFFFFFFFF
@M04999:289:000000000-L3R54:1:1101:13625:7005 1:N:0:395
TCCTACGGGGGGCTGCAGTGGGGAATATTGCACAATGGGGGGAACCCTGATGCAGCCATGCCGCGTGTATGAAGAAGGCCTTCGGGTTGTAAAGTACTTTCGGTAGTGAGGAAGTCGTGTGTATGAAAAGTGCATGCAGTTGACGTTAGCTACAGAAGAAGCACCGGCTAACTCCGTGCCAGCAGCCGCGGTAATACGGAGGGTGCGAGCGTTAATCGGAATGACTGGGCGTAAAGGGCATGTAGGCGGATAATTAAGTTAGGTGTGAAAGCCCCGGGTTCAACCTGGGAATTGCACTTA
+
CCCCCGGGEGGGGGGGGGGGGGGGGGGGGGGGGGGGGGGGGGGGGGGGGGGGGGGGGGGGGGGGGGGGGGGGGGGGGGGGGGGGGGGGGGGGFGGGGGGGGGGGGGGGGEFGGGGGGGGGGGGGGGGGGGGGGGGGGGGGGGGGGGGGDGGGGGGGDFGGGGGGGGGGGGGGGGGGGGGGGGGGGGGGGGCEGDGGGGGECCEEGGGGGGGGGGGGGFEGGGGGGGGFGG<CEGGGGGGGFGFGFDFFFFFFFFFFF6@@4=*9FBDFBFBFFFF>@BEFB>AFB?B?:?FFFFA4?BFF
@M04999:289:000000000-L3R54:1:1101:14703:7009 1:N:0:395
ACCTACGGGAGGCTGCAGTGAGGAATATTGGACAATGGGTGAGAGCCTGATCCAGCCATCCCGCGTGAAGGACGACAGCCCTCTGGGTTTTAAACTTCTTTTGTATGGGAATAAACCACATTACGCGTAATGTTCTGAAGGTACCATACGAATAAGCATCGGCTAACTCCGTGCCAGCAGCCGCGGTAATACGGAGGATGCGAGCGTTATCCGGATTTATTGGGTTTAAAGGGTCCGTAGGCGGGTTGATAAGTCAGCGGTGAAAACCTGCAGCTTAACTGTAGAACTGCCGTTGATACTG
+
CCCCCGGGG@=@FFGGGGGGGGGGGGGGGGGGGGGGGGGGGGGGGGGGGGGGGGGGGGGGGGGGGGGGGGGGGGGGGGGGGG,FFGGGGGGGGGGGGGGGGGGGGGGGGGGFGGGGGGGGGGGGGGGGGGGGGGGGGGGGGGGGGGGGGGGGGGGGGGGGEGGGGFGGGGGGEGGGGGGGGGGGGGGGGGGGGGGGGGGGGGGGGGGGGGGGEGGGGGFGGGGGGGGGGGGGGDFGDGGGDGFGFGFFFFFFGFFFFFFFFFGFFFFFFFF<BFFFFFFFFFFFA>DFBFFFFFFFFA<A4
@M04999:289:000000000-L3R54:1:1101:20218:7026 1:N:0:395
ACCTACGGGGGGCTGCAGTGGGGAATATTGCACAATGGGGGGAACCCTGATGCAGCCATGCCGCGTGTATGAAGAAGGCCTTCGGGTTGTAAAGTACTTTCGGTAGTGAGGAAGTTGTGTGTATGAAAAGTGCATGCAGTTGACGTTAGCTACAGAAGAAGCACCGGCTAACTCCGTGCCAGCAGCCGCGGTAATACGGAGGATGCGAGCGTTATCCGGATTTATTGGGTTTAAAGGGTCCGTAGGCGGGTTAATAAGTCAGCGGTGAAAACCTGCAGCTTAACTGTAGAACTGCCGTTGT
+
CCCCCGGGGGGGGGGGGGGGFGGGGGGGGGGGGGGGFGGGGGGGGFGG<CFGGGGGGGGFGGCGGGGGGGGGGGGGGGGGGGGGGGGGGGGGGGGGGGGGGGGGGGGGGFCFFGGGGGGGGGGGGGFGGGGGGGGGGGFGFGGFEEGGGFGGGGGG6CFGGGGGGGGGGGFFEFGGGGGGCECCFGGGGGDGGGFGGGGGDEGGGGG=EE=EEGGC:EE5:E<FFFGCCGDCE*<:FDGFGGFFDG*<D::@CFBF?7@*9F*8BEFFFFFFFFFFF?FBFFFDFFF<9):7A>71;B:?,
@M04999:289:000000000-L3R54:1:1101:25716:7071 1:N:0:395
GCCTACGGGAGGCAGCAGTGAGGAATATTGGACAATGGGTGAGAGCCTGATCCAGCCATCCCGCGTGAAGGACGACAGCCCTATGGGTTTTAAACTTCTTTTGTATGGGAATAAACCACATTACGCGTAATGTTCTGAAGGTACCATACGAATAAGCATCGGCTAACTCCGTGCCAGCAGCCGCGGTAATACGGAGGATGCGAGCGTTATCCGGATTTATTGGGTTGAAAGGGTCCGTAGGCGGGTTGATAAGTCAGCGGTGAAAACCTGCAGCTTAACTGTAGAACTGCCGTTGATACTG
+
CCCCCGGGG6=@FFGGGGGGGGGGGGGGGGGGGGGGGGGGGGGGGGGGGGGGGGGGGGGGGGGGGGGEFFGGGGGDGGGGCGGCGGGGGGGGGGGDEEGGGGAEGGGGGGGGGGFG8EFGGGGGGEGGGCFFGGFGGFAEFGGGEFGGGF<FGFFGFDDDGECCFFFFFFGFGGGGFGGFGC:8E>CC8CF@CB8CCEGFGGGGEEEGGGFGEDCG89EFFFFF=E)0C7CC5>6CCCCGGFE5>C5>9B@FGFBFFF3)8BGF667<8>:B:FFFFBFA9<>-4)8AF229:03?F9>2.
@M04999:289:000000000-L3R54:1:1101:7524:7115 1:N:0:395
CTTACCTACGGGTGGCTGCAGTAGGGAATCTTCCACAATGGACGCAAGTCTGATGGAGCAACGCCGCGTGAGTGAAGAAGGTTTTCGGATCGTAAAGCTCTGTTGTTGGTGAAGAAGGATAGGGGTAGTAACTGATTCTTATTTGACGGTAATCAACCAGAAAGTCACGGCTAACTACGTGCCAGCAGCCGCGGTAATACGTAGGTGGCAAGCGTTGTCCGGATTTATTGGGCGTAAAGCGAACGCAGGCGGGAGAACAAGTCAGCTGTGAAAGCCCTCGGCTTAACCGGGGAAGTGCAGC
+
CCCCCGGGGGGGFGGGGGGGGGGGGGGGGGGGGGGGGGGGGGGGGGGGGGGGGGGGFGGGGGGGGEGGGGGG,EFFGGGGGGGGGFGG@FGGGGGGGGGGGCGGGGGGGGGGGGGGGGGGGGGGGGGDGGGGGGGGGGGGGGGGFGGGGGGGGGGGGGGGGGFGGGGGGGGGGGGGGGGGGGGGGGGGGGGGDGGCGGGGGGGGGGGGGGGGGGGGEGGGGGGCGGGGGGGGGGGGGGGFGG@GFGFFFFFFGFD:FFFF@BDFFFFFAFFFFFF>FBF;B68>FBFD>B0>9?F>799<2
@M04999:289:000000000-L3R54:1:1101:25142:7133 1:N:0:395
GGGGCCTACGGGGGGCAGCAGTGGGGAATATTGCACAATGGGGGGAACCCTGATGCAGCCATGCCGCGTGTATGAAGAAGGCCTTCGGGTTGTAAAGTACTTTCGGTAGTGAGGAAGTTGTGTGTATGAAAAGTGCATGCAGTTGACGTTAGCTACAGAAGAAGCACCGGCTAACTCCGTGCCAGCAGCCGCGGTAATACGGAGGGTGCGAGCGTTAATCGGAATGACTGGGCGTAAAGGGCATGTAGGCGGATAATTAAGTTAGGTGTGAAAGCCCCGGGCTCAACCTGGGAATTGCACT
+
CCCCCGGGGGGGGGGGGGGGGGGGGGGGGGGGGGGGGGGGGGGGGGGGGGGGGGGGGGGGGGGGGGGGGGGGGGGGGGGGGGGGGGGGGGGGGGGGGGGGGGGGGGGGGGGGGGGGGGGGGGGGGGGGGGGGGGGGGGGGGGGGGGGGGGGGGGGGGGGGGGGGGGGGGGGGGGGGGGGGGGGGGGGGGGGGGGGGGGGGGGGGGGGGGGGGGGGEEGGGGGGGGGGGGGGGGGGGGDGGGGFGFGFFFFFFGFFFFFFFFFGFBFFFDEFBDFFFFFFFBFF6<?F:BFFFBF?F?DFF9
@M04999:289:000000000-L3R54:1:1101:6804:7188 1:N:0:395
CAACCTACGGGTGGCTGCAGTGGGGAATATTGCACAATGGGGGAAACCCTGATGCAGCCATGCCGCGTGTATGAAGAAGGCCTTCGGGTTGTAAAGTACTTTCGGTAGTGAGGAAGTTGTGTGTATGAAAAGTGCATGCAATTGACGTTAGCTACAGAAGAAGCACCGGCTAACTCCGTGCCAGCAGCCGCGGTAATACGGAGGGTGCGAGCGTTAATCGGAATGACTGGGCGTAAAGGGCATGTAGGCGGATAATTAAGTTAGGTGTGAAAGCCCCGGGCTCAACCTGGGAATTGCACTT
+
CCCCCGGGGGGGGGGGGGGGGGGGGGGGGGGGGGGGGGGGGGGGGGGGGGGGGGGGGGGGGGGGGGGGGGGGGGGGGGGGGGGGGGGGGGGGGGGGGGGGGGGGGGGGGGGGGGGGGGGGGGGGGGGGGGGGGGGGGGGGGGGGGGGGGGGGGGGGGGGGGGGGGGGGGGGGGGGGGGGGGGGGGGGGGGGGGGGGGGGGG5EGGGGGGEEGGGGDGGGGGGGGGFGGGGGGGGGGGGGDGGFGFGFFFFFFG>@FFFFFFFGFFFFFFFFFFF@FFFBBFFFFFFFFFF0?BFFFF9?D?
@M04999:289:000000000-L3R54:1:1101:6512:7233 1:N:0:395
TCCCTACGGGCGGCTGCAGTGAGGAATATTGGACAATGGGTGAGAGCCTGATCCAGCCATCCCGCGTGAAGGACGACAGCCCTATGGGTTTTAAACTTCTTTTGTATGGGAATAAACCACATTACGCGTAATGTTCTGAAGGTACCATACGAATAAGCATCGGCTAACTCCGTGCCAGCAGCCGCGGTAATACGGAGGATGCGAGCGTTATCCGGATTTATTGGGTTTAAAGGGTCCGTAGGCGGGTTGATAAGTCAGCGGTGAAAACCTGCAGCTTAACTGTAGAACTGCCGTTGATACT
+
CCCCCGGGGGGGGGGGGGGGGGGGGGGGGGGGGGGGGGGGGGGGGGGGGGGGGGGGGGGGGGGGGGGGGGGGGGGGGGGGGGGGGGGGGGGGGGGGGGGGGGGGGGGGGGGGGGGGGGGGGGGGGGGGGGGGGGGGGGGGGGGGGGGGGGGGGGGGGGGGGGGGGGGGGGGGGGGGGGGGGGGGGGGGGGGGGGGGGGGGGGGGGGGGGGGGGGGGGCCGGGGGGGGGGGGGGGGGGGGGGGFGFGFBFFFFGFFFFFFFFFGFFFFFFFFFFFFFFFFFFFFFFFFFFFFFFFFFFFB<4
@M04999:289:000000000-L3R54:1:1101:17595:7237 1:N:0:395
CAGCGCCTACGGGTGGCTGCAGTGAGGAATATTGGACAATGGGTGAGAGCCTGATCCAGCCATCCCGCGTGAAGGACGACAGCCCTATGGGTTTTAAACTTCTTTTGTATGGGAATAAACCACATTACGCGTAATGTTCTGAAGGTACCATACGAATAAGCATCGGCTAACTCCGTGCCAGCAGCCGCGGTAATACGGAGGATGCGAGCGTTATCCGGATTTATTGGGTTTAAAGGGTCCGTAGGCGGGTTGATAAGTCAGCGGTGAAAACCTGCAGCTTAACTGTAGAACTGCCGTTGAT
+
CCCCCGGGGGGGGGGGGGGGGGGGGGGGGGGGGGGGGGGGGGGGGGGGGGGGGGGGGGGGGGGGGGGGGGGGGGGGGGGGGGGGGGGGGGGGGGGGGGGGGGGGGGFGGGGFFGGGGGGGGGGGGGFGGGGGGGGGGGGGGGGGGGGGGGGGGGGGGGGGGGGGGGGGGGGGGGGGGGGGFGGGGGGGGDECEGFGGGGGDGGGGGGGGGGGGGGGGGDGGGCGGGGGGGGGGGGGDGGGGGFG:FDD:EEED@FFFFFFFFGEFF@F>FFFFFFF4:FFF<<BBBAF>>>A4<?9BFFF5
@M04999:289:000000000-L3R54:1:1101:15775:7276 1:N:0:395
GCCTACGGGTGGCAGCAGTGGGGAATATTGCACAATGGGGGGAACCCTGATGCAGCCATGCCGCGTGTATGAAGAAGGCCTTCGGGTTGTAAAGTACTTTCGGTAGTGAGGAAGTTGTGTGTATGAAAAGTGCATGCAATTGACGTTAGCTACAGAAGAAGCACCGGCTAACTCCGTGCCAGCAGCCGCGGTAATACGGAGGGTGCGAGCGTTAATCGGAATGACTGGGCGTAAAGGGCATGTAGGCGGATAATTAAGTTAGGTGTGAAAGCCCCGGGCTCAACCTGGGAATTGCACTTA
+
CCCCCGGGGGGGGGGGGGGGGGGGGGGGGGGGGGGGGGGGGGGGGGGGGGGGGGGGGGGGGGDGGGGGGGGGGGGGGGGGGGGGGGGGGGGGGGGGGGGGGGGGGGGGGGGGGGGGGGGGGGGGGGGGGGGGGGGGGGGGGGGGGGGGGGGGGGGGGGGGGGGGGGGGGGGGGGGGGGGGGGGGGGGGGGGGGGGGGGGGGGGGGGGGGEGGGGGGGGGGGGGGGGGGGGGGGGGGGGGGGGFGFGFFD@FEGFFFFFFFFFGFFFFFFFFFFFFFF>FFF??BFFFFF(8??D>2<AFF
@M04999:289:000000000-L3R54:1:1101:6310:7286 1:N:0:395
TGGCCTACGGGTGGCAGCAGTGGTGAATATTGCACAATGGGGGGAACCCTGATGCAGCCATGCCTCGTGTATGAAGAAGGCCTTCGGGTTGTAAAGTACTTTCGGTAGTGAGGAAGTTGTGTGTATGAAAAGTGCATGCAGTTGACGTTAGCTACAGAAGAAGCACCGGCTAACTCCGTGCCAGCAGCCGCGGTAATACGGAGGGTGCGAGCGTTAATCGGAATGACTGGGCGTAAAGGGCATGTAGGCGGATAATTAAGTTAGGTGTGAAAGCCCCGGGCTCAACCTGGGAATTGCACTT
+
CCCCCGGGGGGGCGGGGGGGFGG<@EFGGGGGGGGGGGGGGGGEGGGGGGGEFGGGFFEFGGGG,BFFGGGGGGGGGGEGGGEFFFGCFGGGGGGFGFGGGFGGGGFEFF9EC8FFGGGGGGGFGGGGGGDFGGCGFGGCGGGGGGGGGGDGG?CC<FCGGG7F<FFEGGGGGGGGCFFFGGGFFF+CFEGGGCEEFGGFG5CDEEECECECCEG5@F7EACEFGGGFCGDFGCEGFGGDCFFCFC=??<BE7)*9=?BFBF7=7969??AFF?:5>>:;9>?<DF?BFB:?0?><AFF<?
@M04999:289:000000000-L3R54:1:1101:20814:7314 1:N:0:395
AACCTACGGGGGGCAGCAGTGGGGAATTTTGGACAATGGGGGGAACCCTGATCCAGCCATGCCGCGTGTCTGAAGAAGGCCTTCGGGTTGTAAAGGACTTTTGTTAGGGAAGAAAAGCCGGGTGCTAATACCACCTGGTGCTGACGGTACCTAAAGAATAAGCACCGGCTAACTACGTGCCAGCAGCCGCGGTAATACGTAGGGTGCGAGCGTTAATCGGAATTACTGGGCGTAAAGCGAGCGCAGACGGTTAGATAAGTCAGATGTGAAATCCCCGAGCTCAACTTGGGACGTGCATTTG
+
<CCCCGGGGDDEGGEGEFGGGGGGGGGGGGGGGGGGGGGGGGGCFGGGGGGGGGGGGGGGGGGGGGGGGFGGF:FGFFGGGGGGGGGGGGGGGGGGFGGGGGGGGGGGGGGGGGGFGGGGGGEGGGFFG9FGFFEFCFF8FGFFFEEGGEGGGGFCFGFGGGGGGFEGGGGGGGGGGGGGGFFCFGGG5EEGGCEGFGFGFFDGGGGG*8CCEG*>FGGGGGFG<FGDF:FGGDCF*CDDGGED@G5>EEFFDFF@FFFFFFD=FF@BFFB>D69;>6BB>?<??<AFF(38>F??14AF4
@M04999:289:000000000-L3R54:1:1101:28316:7375 1:N:0:395
TGCCTACGGGTGGCTGCAGTGGGGAATTTTGGACAATGGGGGCAACCCTGATCCAGCCATGCCGCGTGTCTGAAGAAGGCCTTCGGGTTGTAAAGGACTTTTGTTAGGGAAGAAAAGCTTGGTGCTAATACCACCGAGTGCTGACGGTACCTAAAGAATAAGCACCGGCTAACTACGTGCCAGCAGCCGCGGTAATACGTAGGGTGCGAGCGTTAATCGGAATTACTGGGCGTAAAGCGAGCGCAGACGGTTAGATAAGTCAGATGTGAAATCCCCGAGCTCAACTTGGGACGTTCATTTT
+
CCCCCGGGGGGGGGGGGGGGGGGGGGFGGGGGGGGGGGGGGGGGGGGGGGGGGGGFGGGGGGGGGGGEGGGGACCGGDCFGGGGEFGGGEGGGGEFGGGCGGGGGGGFGGGGGDGGGGGGFGGGGGGGGGGGGGGBG+AFFGAFGGEEFGGGGGD<FFFGGGGDGGEFFGGGGGGGDFGGGGGGGFEF:CEEGGGGGGBFGCECE5://*:CGGGFGFGGGGGGGGG76<CGGDGGCDCDG5)7>9:FBFDBDF??F?BFFFFFF*/8:?44<FF@)7)49?7??)6<?:679B07>A<>)
@M04999:289:000000000-L3R54:1:1101:20316:7376 1:N:0:395
CATCCTACGGGGGGCTGCAGTGGGGAATATTGCACAATGGGGGGAACCCTGATGCAGCCATGCCGCGTGTATGAAGAAGGCCTTCGGGTTGTAAAGTACTTTCGGTAGTGAGGAAGTTGTGTGTATGAAAAGTGCATGCAATTGACGTTAGCTACAGAAGAAGCACCGGCTAACTCCGTGCCAGCAGCCGCGGTAATACGGGGGGTGCGAGCGTTAATCGGAATGACTGGGCGTAAAGGGCATGTAGGCGGATAATTAAGTTAGGTGTGAAAGCCCCGGGCTCAACCTGGGAATTGCACTT
+
CCCCCGGGGGGGGGGGGGGGGGGGGGGGGGGGGGGGGGGGGGGGGGGGGGGGGGGGGGGGGGGGGGGGGGFGGGGGGGGGGGGGGGGGGGGGGFGGGGGGGGGDGGFGGECCFFFGGGGGGGGGGGGGGGCGGGGGGGGGGGGGFGGGGF>FGCGGGGFGGGGGGGGGGGGGGGGGGGGGGGGGGFGGGGGGGGGGGGGGGGGGGGGGGCGGGGGEEFGGGGGGGGGGGGGGGGDGGGGGGGFGFGFFFFFFG>FFFFFFFFGFFFFFFFFBFFFFFF@BFFFFBFFFFF:37?FFFFFF>
@M04999:289:000000000-L3R54:1:1101:8205:7404 1:N:0:395
GGCCTACGGGGGGCAGCAGTGAGGAATATTGGACAATGGGTGAGAGCCTGATCCAGCCATCCCGCGTGAAGGACGACAGCCCTATGGGTTTTAAACTTCTTTTGTATGGGAATAAACCACATTACGTGTAATGTTCTGAAGGTACCATACGAATAAGCATCGGCTAACTCCGTGCCAGCAGCCGCGGTAATACGGAGGATGCGAGCGTTATCCGGATTTATTGGGTTTAAAGGGTCCGTAGGCGGGTTGATAAGTCAGCGGTGAAAACCTGCAGCTTAACTGTAGAACTGCCGTTGATACT
+
CCCCCGGGGGGGGGGGGGGGGGGGGGGGGGGGGGGGGGGGFGGGGGGGGGGGGGGGGGGGGGGGGGGGGGGGGGGGGGGGGGGCGGGGGGGGGGGGGGGGGGGGGGGGGGGGGGGGGGGGGGGGGGGGGGGGGGGGGGGGGGGGGGGGGGGGGGGGGGGGGGGGGGGGGGGGGGGGGGGGGGGGGGGGGGGGGGGGGGGGGGGGGGGGGGGGGGGGGGGGGGGGGGDGGGGFGGGGGGGGGGFD>GFBDFFFGFFFFFFFEDDFFFFFFFFFFFFFFFFAAFFFFFBFF??FFFFFFA2A4
@M04999:289:000000000-L3R54:1:1101:7182:7462 1:N:0:395
CCTACGGGTGGCTGCAGTGAGGAATATTGGACAATGGGTGAGAGCCTGATCCAGCCATCCCGCGTGAAGGACGACAGCCCTATGGGTTTTAAACTTCTTTTGTATGGGAATAAACCACATTACGCGTAATGTTCTGAAGGTACCATACGAATAAGCATCGGCTAACTCCGTGCCAGCAGCCGCGGTAATACGGAGGATGCGAGCGTTATCCGGATTTATTGGGTTTAAAGGGTCCGTAGGCGGGTTGATAAGTCAGCGGTGAAAACCTGCAGCTTAACTGTAGAACTGCCGTTGATACTGT
+
CCCCCGGGGGGGGGGGGGGGGGGGGGGGCGGGGGGGGGGGGGGGGGGGGGGGGGGGGGGGGGGGGGGGGGGGGGGGGGGGGGGGGGGGGGGGGGGGGGGGGGGGGGGGGGGGGGGGGGGGGGGGGGGGGGGGGGGGGGGGGGGGGGFGGGGGGGGGGGGGGGGGGGGGGGGGGGGGGGGGGGGGGGGGGGGGDGEGGGGGGGGGGGGGGGFGDGCEFGGGGGGGGGGGGGGGGGGGGGGGGGFGFGFFFFFFGFFFFFFFFFGFFFFFFFFBFFFFFFFFFBFAFFFFFFFF?FBFFFFFA
@M04999:289:000000000-L3R54:1:1101:25890:7476 1:N:0:395
CCTACGGGCGGCAGCAGTGGGGAATATTGCACAATGGGGGGAACCCTGATGCAGCCATGCCGCGTGTATGAAGAAGGCCTTCGGGTTGTAAAGTACTTTCGGTAGTGAGGAAGTTGTGTGTATGAAAAGTGCATGCAATTGACGTTAGCTACAGAAGAAGCACCGGCTAACTCCGTGCCAGCAGCCGCGGTAATACGGAGGGTGCGAGCGTTAATCGGAATTACTGGGCGTAAAGCGAGCGCAGACGGTTAGATAAGTCAGATGTGAAATCCCCGAGCTCAACTTGGGACGTGCATTTGA
+
CCCCCGGGGGGGGGGGGGGGGGGGGGGGGGGGGGGGGGGGGGGGGGGGGGGGGGGGGGGGGGGGGGGGGGGGGGGGGGGGGGGGGGGGGGGGGGGGGGGGGGGGGGGGGGGGGGGGGGGGGGGGGGGGGGGGGGGGGGGGGGGGGGGGGGGGGGGGGGGGGGGGGEDGGGGGGGGGGGGGFFGGGGGGGGGGGGGGGDGGGGGGGGGGGGGGGGGGGGGGGGGGGFGGGGGGGGGGGGGGGGFDDGEEFFDFCFFFFF?FFFGFFFFFBFFFFFFFFBEB???FFFFBF?BFF::DFAAF
@M04999:289:000000000-L3R54:1:1101:19983:7478 1:N:0:395
ACGGGTGGCAGCAGTGAGGAATATTGGACAATGGGTGAGAGCCTGATCCAGCCATCCCGCGTGAAGGACGACAGCCCTATGGGTTTTAAACTTCTTTTGTATGGGAATAAACCACATTACGCGTAATGTTCTGAAGGTACCATACGAATAAGCATCGGCTAACTCCGTGCCAGCAGCCGCGGTAATACGGAGGGTGCGAGCGTTAATCGGAATGACTGGGCGTAAAGGGCATGTAGGCGGATAATTAAGTTAGGTGTGAAAGCCCCGGGCTCAACCTGGGAATTGCACTTAAAACTGGTTT
+
CCCCCGGGGGGGGGGGGGGGGGGGGGGGGGGGGGGGGGGGGGGGGGGGGGGGGGGGGGGGGGGGGGGGGGGGGGGGGGGGGGGGGGGG<FGGGGGGGGGGGGGGGFFGGGGGGGGGGGGGGGGGGGGGGGGGGGGGGGGGGGGGGGGGGGGGGGGGGGGGGGGGGGGGGGGGGGGGGGGGGGGGGGGGGGEGGGGGGGGGGGGGGGGGGDGGGGGGGGFGGGGGGGGGGGGGGGGGDGGGGGFFFGFF=@FFGFFFFFFFF?GFFFF@BFFFFFFFFFFFFFFFFFFFFFFF>BFFF?AF(
@M04999:289:000000000-L3R54:1:1101:15674:7479 1:N:0:395
CCTACGGGCGGCTGCAGTGGGGAATATTGCACAATGGGGGGAACCCTGATGCAGCCATGCCGCGTGTATGAAGAAGGCCTTCGGGTTGTAAAGTACTTTCGGTAGTGAGGAAGTTGTGTGTATGAAAAGTGCATGCAGTTGACGTTAGCTACAGAAGAAGCACCGGCTAACTCCGTGCCAGCAGCCGCGGTAATACGGAGGGTGCGAGCGTTAATCGGAATGACTGGGCGTAAAGGGCATGTAGGCGGATAATTAAGTTAGGTGTGAAAGCCCCGGGCTCAACCTGGGAATTGCACTTAA
+
CCCCCGGGGGGGGGGGGGGGGGGGGGGGGGGGGGGGGGGGDGGGGGGGGGGGGGGGGGGGGGGGE+CFFAFGGGGGGGGGGGCGGGGCFFGFFG;FGGGGGGGGGGGGGGGGGGGGGGGGGGGGGGGGGGGGGFFGFFGG9FFDGGGGGGGGGGGG8CGGGGGGCEEGEG:FGGGGDGGFCGGGGGEGG>EEEGFCG*CEDGGEEEECGCEGGGGF=EG=FGGGGGFFF3DDE3CG*97F<C=777>E;BDFFFFFFFFFF?GFFFFF>?<BFEE))4B?>)43?7130(472:A<<?F4
@M04999:289:000000000-L3R54:1:1101:6036:7503 1:N:0:395
CGACCTACGGGGGGCTGCAGTGGGGAATATTGCACAATGGGGGAAACCCTGATGCAGCCATGCCGCGTGTATGAAGAAGGCCTTCGGGTTGTAAAGTACTTTCGGTAGTGAGGAAGTTGTGTGTATGAAAAGTGCATGCAGTTGACGTTAGCTACAGAAGAAGCACCGGCTAACTCCGTGCCAGCAGCCGCGGTAATACGGAGGGTGCGAGCGTTAATCGGAATGACTGGGCGTAAAGGGCATGTAGGCGGATAATTAAGATAGGTGTGAAAGCCCCGGGCTCAACCTGGGAATTGCACTT
+
C-ACCGFGCGGGGGGE:CEFFFFGGDGG@FG<@FGEGGGGGGGDGGGGGFFFF<EAFGGGGDGGEGGGEEGDFFGGGGGGGGGGGFGGFGCGFGGFGCFFGGFEGFFF<F@FGFFF,;FFDGG,3FG;CFGGGGDFFGGGGGGGFGDGGGEFGFGGGGGGGGFFGGGDGGD8@FCFDGGGGGDDGFFGGGGGGGGGGGGGC*???AECGCC=EEDEGG9CCECF6+>CEFGCECEDDDFGG5;FB>666B>@D@=@?F=7*1:@@F4*47:AF4@>>6)3>9?5>?0(410(574?44?AD
@M04999:289:000000000-L3R54:1:1101:3228:7510 1:N:0:395
CCTACGGGAGGCTGCAGTGGGGAATATTGCACAATGGGGGAAACCCTGATGCAGCCATGCCGCGTGTATGAAGAAGGCCTTCGGGTTGTAAAGTACTTTCGGTAATGAGGAAGGTGGTGTATCTAATAGGTGCATCAATTGACGTTAATTACAGAAGAAGCACCGGCTAACTCCGTGCCAGCAGCCGCGGTAATACGGAGGGTGCGAGCGTTAATCGGAATGACTGGGCGTAAAGGGCATGTAGGCGGATAATTAAGTTAGGTGTGAAAGCCCTGGGCTCAACCTAGGAATTGCACTTAA
+
CCCCCFEGGDG7CE;CEFGFFG;CCFFGFCFAC@EGFFGDB@FGGGFGGGCGFGGGEGGFGDGEGEGFGFE<EFGGFGEGE<FEGGGGGEGGAF<E<CF?FCG8BFFCG<=?FEGFB?FGGFFFFGGFF<FDFFGGGFFFFGGGFDG=,E9FGFGFFDEEE,F:C=6CFEFGFFDFGCEGGGGGGGGGGGECEFCFGE*:EGEEEGGGGGGE=8@EF5:5:FDFGGGGEG<CEFCCGCC<DG4>FCEFBBFFG477BFB4B7F44>684?7:0?>F3(84<3?:>82226::)4),-2)6
@M04999:289:000000000-L3R54:1:1101:27242:7516 1:N:0:395
TTCCCTACGGGTGGCTGCAGTGGGGAATATTGCACAATGGGGGAAACCCTGATGCAGCCATGCCGCGTGTATGAAGAAGGCCTTCGGGTTGTAAAGTACTTTCGGTAATGAGGAAGGTGATGTATCTAATAGGTGCATCAATTGACGTTAATTACAGAAGAAGCACCGGCTAACTCCGTGCCAGCAGCCGCGGTAATACGGAGGGTGCGAGCGTTAATCGGAATGACTGGGCGTAAAGGGCATGTAGGCGGATAATTAAGTTAGGTGTGAAAGCCCTGGGCTCAACCTAGGAATTGCACTT
+
CCCCCGGGGGGGGGGGGGGGGGGGGGGGGGGGGGGGGGGGGGGGGGGGGGGGGGGGGGGGGGGGGGGGGGGGGGGGGGGGGGGGGGGGGGGGGGGGGGGGGGGGGGGGGGGGGGGGGGGGGGGGGGGGGGGGGGGGGGGGGGGGGGGGGGGGGGGGGGGGGGGGGGGGGGGGGGGGGGGGGGGGGGGGFGGGGGGGGGGGGGGGGGGGGDGGGGGGGGGGGGGGGGGGGGGGGGGGGGGGGGFGFGFFFFFFGFFFFFFFFFGF?FFFBFFFFFFFFFF?BFFBFFFFBFF>DFFFFFFFD
@M04999:289:000000000-L3R54:1:1101:8039:7537 1:N:0:395
TCCTACGGGAGGCTGCAGTAGGGAATCTTCCACAATGGACGCAAGTCTGATGGAGCAACGCCGCGTGAGTGAAGAAGGTTTTCGGATCGTAAAGCTCTGTTGTTGGTGAAGAAGGATAGGGATAGTAACTGATTCTTATTTGACGGTAATCAACCAGAAAGTCACGGCTAACTACGTGCCAGCAGCCGCGGTAATACGTAGGTGGCAAGCGTTGTCCGGATTTATTGGGCGTAAAGCGAACGCAGGCGGGAGAACAAGTCAGCTGTGAAAGCCCTCGGCTTAACCGGGGAAGTGCAGCTG
+
CCCCCGGGGCFFEGGGGGGGGGGGGGGGGGGGGGGGGGGGGEDFEGFDDFGGGGGGGGGGGGDFGFGGGGGGEGFGGFG<FFGGG7?FFFGGGGGGGGGA@FFGGGEGDFGGGGGCFFGGGGFFGGGDGGFFGAEGGGGGGEGDGDGGGGGGGFGDGFGGEGGGGGGGGGGGGGGGGFFGFGFG7DFE@EEGEEGGGFGGGCGGGGGDCFG=EGGGGGGEGGGGGGGGGGGGGGCG>CGGGGFGFDFFEFEFC5??FF4@FFGBFF?B<4<??FFFFFFFF:244909;9?FFFFFFF:?
@M04999:289:000000000-L3R54:1:1101:10394:7556 1:N:0:395
AAAGCCTACGGGTGGCTGCAGTGGGGAATATTGCACAATGGGGGAAACCCTGATGCAGCCATGCCGCGTGTATGAAGAAGGCCTTCGGGTTGTAAAGTACTTTCGGTAATGAGGAAGGTGGTGTATCTAATAGGTGCATCAATTGACGTTAATTACAGAAGAAGCACCGGCTAACTCCGTGCCAGCAGCCGCGGTAATACGGAGGGTGCGAGCGTTAATCGGAATGACTGGGCGTAAAGGGCATGTAGGCGGATAATTAAGTTAGGTGTGAAAGCCCTGGGCTCAACCTAGGAATTGCACT
+
CCCCCGGGGGGGGGGGGGGGGGGGGGGGGGGGGGGGGGGGGGGGGGGGGGGGGGGGGGGGGGEGGGGGGGGGGGGGGGGGGGGGGGGGGGGGGGGGGGGGGGGGGGGEGGFGGGGFGGGGGGGGGGGGGGGGGGGGGGGGGGGGG9<CGGFGGGGGGGGGFFFFGFGGG:FG@FGGGGGGGDFGGGGGGGEGGGGGGGFGEC8EGGGGGDEEGGGGGFFGGGGGFGGGGG4F=<EGGCFGGCFGFGFF?FBF3@EFFFFF?F>FF?=9<>B24FFFFFFB0?FF?F2:?B22)67??>A?<
@M04999:289:000000000-L3R54:1:1101:28508:7591 1:N:0:395
GTAATCCTACGGGTGGCTGCAGTGGGGAATATTGCACAATGGGGGGAACCCTGATGCAGCCATGCCGCGTGTATGAAGAAGGCCTTCGGGTTGTAAAGTACTTTCGGTAGTGAGGAAGTTATGTGTATGAAAAGTGCATGCAATTGACGTTAGCTACAGAAGAAGCACCGGCTAACTCCGTGCCAGCAGCCGCGGTAATACGGAGGGTGCGAGCGTTAATCGGAATGACTGGGCGTAAAGGGCATGTAGGCGGATAATTAAGTTAGGTGTGAAAGCCCCGGGCTCAACCTGGGAATTGCAC
+
CCCCCGGGGGGGGGGGGGGGGGGGGGGGGGGGGGGGGGGGGGGGGGGGGGGGAFFFGGGGGGGGGGGGGGGGFFDEGDFDFGGGGGGGG7F:3CGGCC@<FGGGGGGGCFCDGGFGCGGGGGGGGGGGGCFG@FGFFEGFGGFGF<FFCGGGGGGEGGGGFFGGFGGGGEFFDEFGFCCEFGGGGGGGGGGEGEGGEEGGGGGGGGGEC;CC*:C>EEFGGFGGGGGGGGGGGGGGGG3?FD37:DFFFFF@DEFFFFFFFFGFF=@F?6:BF==F@<E;1(4><)8<F?:66(38>):A<
@M04999:289:000000000-L3R54:1:1101:4692:7594 1:N:0:395
TACCTACGGGAGGCTGCAGTAGGGAATCTTCCACAATGGACGCAAGTCTGATGGAGCAACGCCGCGTGAGTGAAGAAGGTTTTCGGATCGTAAAGCTCTGTTGTTGGTGAAGAAGGATAGGGGTAGTAACTGATTCTTATTTGACGGTAATCAACCAGAAAGTCACGGCTAACTACGTGCCAGCAGCCGCGGTAATACGTAGGTGGCAAGCGTTGTCCGGATTTATTGGGCGTAGAGCGAACGCAGGCGGGAGAACAAGTCAGCTGTGAAAGCCCTCGGCTTAACCGGGGAAGTGCAGCGG
+
CCCCCGGGGGGGGGGGGGGGGGGGGGGGGGGGGGGGGGGGGGGGGGGGGGGGGGGGGGGGGGGGGGGGGGGGGGGGGGGGGGGGGGGGGGGGGGGGGGGGGGGGGGGGGGGGGGGGGGGGGGGGGGGGGGGGGGGGGGGGGGGGGGGGGGGGGGGGGGGGGGGGGGGGGGGGGGGGGGGGGGGGGGGGGGGGGGGGGGGGGGGGGGGGGGGGGGGGGGGGDEGGGGGCGGGGGGGGGGGGGGFGFG>EFFFDDEFFFFFFFFGFFFFFB?DA?FFFFFFFF;BFFFFFF09:BFFFFFF(-
@M04999:289:000000000-L3R54:1:1101:20542:7623 1:N:0:395
GACCCTACGGGTGGCTGCAGTAGGGAATCTTCCACAATGGACGCAAGTCTGATGGAGCAACGCCGCGTGAGTGAAGAAGGTTTTCGGATCGTAAAGCTCTGTTGTTGGTGAAGAAGGACAAGGGTAGTAACTGATCTTTGTTTGACGGTAATCAACCAGAAAGTCACGGCTAACTACGTGCCAGCAGCCGCGGTAATACGTAGGTGGCAAGCGTTGTCCGGATTTATTGGGCGTAAAGCGAACGCAGGCGGGAAGATCAGTCAGCTGTGAAAGCCCCCAGCTTAACTGGTGAACTGCAGCT
+
CCCCCCFGGGGGGGGGGGGGGGGGGGGGGGGGGGGGGGGGGGGGGGGGGFGGGGGGGGGGGGGGGGGGGGGGGGGGGGGGGGGGGGGGGGGGGGGGGGGGGGGGGGGDFFGGGFGGGGGGGGGGGGCGGGGGFGGGGGGGGGGGGGGGGGGFGGGGFEGCGCFGGFFEGGG@FGGGGFGGGFGGGGGGGGGEEGECGGGGGFGGGGGGGGCGGGGGGGGGG=CEFCFF+9CFGGDC5:FGGDEGFG@>B)7>7@EF=*<=FFG4?FFFF4>F<FFFB>)2?:A2>AF)4)462<B?48:),
@M04999:289:000000000-L3R54:1:1101:28070:7640 1:N:0:395
GTTACCTACGGGGGGCTGCAGTGAGGAATATTGGACAATGGGTGAGAGCCTGATCCAGCCATCCCGCGTGAAGGACGACAGCCCTATGGGTTTTAAACTTCTTTTGTATGGGAATAAACCACATTACGCGTAATGTTCTGAAGGTACCATACGAATAAGCATCGGCTAACTCCGTGCCAGCAGCCGCGGTAATACGGAGGATGCGAGCGTTATCCGGATTTATTGGGTTTAAAGGGTCCGTAGGCGGGTTGATAAGTCAGCGGTGAAAACCTGCAGCTTAACTGTAGAACTGCCGTTGAT
+
CCCCCGGGGGGGGGGGGGGGGGGGGGGGGGGGGGGGGGGGGGGGGGGGGGGGGGGGGGGGGGGGGGGGGGGGGGGGGGGGGGGGGGGGGGGGGGGGGGGGGGGGGGGGGFGFGGFGGGGGGGGGGGGGGGGGGGGGGGGGGGGGGGGGGGFGGGGGGGGGGGGGGGGGGGGGGGGGGGGGGGGGGGGGGGG>FDFFEGGGGGGFGGGGGGGGGGGGGGGGEGGGGFGGGCFFFFG3FFFGGGFGFGF@BEFFGFFFFFFFFEDFFFFFFF??BFFFFFFFFBDA:A<ABFA2<?>B?((6
@M04999:289:000000000-L3R54:1:1101:15889:7652 1:N:0:395
AGTCCTACGGGGGGCTGCAGTGAGGAATATTGGACAATGGGTGAGAGCCTGATCCAGCCATCCCGCGTGAAGGACGACAGCCCTATGGGTTTTAAACTTCTTTTGTATGGGAATAAACCACATTACGCGTAATGTTCTGAAGGTACCATACGAATAAGCATCGGCTAACTCCGTGCCAGCAGCCGCGGTAATACGGAGGATGCGAGCGTTATCCGGATTTATTGGGTTTAAAGGGTCCGTAGGCGGGTTGATAAGTCAGCGGTGAAAACCTGCAGCTTAACTGTAGAACTGCCGTTGATAC
+
CCCCCGGGGGGGGGGGGGGGGGGGGGGGGGGGGGGGGGGGGGGGGGGGGGGGGGGGGGGGGGGGGGGGGGGGGGGGGGGGGGGGGGGGGGGGGGGGGGGGGGGGGGGGGCGGGFFGGGGGGFGGGGDGGGGGGGGGGGGGGGFGGGGGGGGGGGFGGGGGGGGGGGGGGGGGGGGGGGGGGGGGGGGGGEGGGGG5EEGGGGGGG??CGGGGGGGGGGGGGGGCFGGGGGGFG=EFGGGGGGEGEGFFFFFFGFFFFFFFFFGDFFFFFFBBFFFFFFB>FB<DBDFFBADFFFFB?:B26
@M04999:289:000000000-L3R54:1:1101:18932:7655 1:N:0:395
CCTACGGGGGGCTGCAGTGGGGAATTTTGGACAATGGGGGGAACCCTGATCCAGCCATGCCGCGTGTCTGAAGAAGGCCTTCGGGTTGTAAAGGACTTTTGTTAGGGAAGAAAAGCCGGGTGCTAATACCACCTGGTGCTGACGGTACCTAAAGAATAAGCACCGGCTAACTACGTGCCAGCAGCCGCGGTAATACGTAGGGTGCGAGCGTTAATCGGAATTACTGGGCGTAAAGCGAGCGCAGACGGTTAGATAAGTCAGATGTGAAATCCCCGAGCTCAACTTGGGACGTGCATTTGA
+
CCCCCGGDGGGGGEGGGGGGGGGGCGGGGGFGGGFGGGGGGGGGGGGGFGGGGGGGGFGGGGGGGGGGGGF9?F:FFGFGGGGCGGGGGC<EFCCGGGGFGGGGFFD6EGGFGFGGGGGGGGGGGFGCGGFG58:8FFGFCFGG>GGGGGGGGGEFGGGCCFGGGGEG5EGGGGEGEFDCEGGCEFCC>GGEGGGGGGGGCGFA5*:?:EGGEGFGGGDGGGCFGGG4FDDGCCGG555<CDEG5DEDFF3FF@4@6BFFF4F4@66?<F9?:FB557@DBBFAFAD0:?9?BF6<<B<2
@M04999:289:000000000-L3R54:1:1101:24048:7656 1:N:0:395
TGCCTACGGGGGGCTGCAGTGGGGAATATTGCACAATGGGGGAAACCCTGATGCAGCCATGCCGCGTGTATGAAGAAGGCCTTCGGGTTGTAAAGTACTTTCGGTAGTGAGGAAGTTGTGTGTATGAAAAGTGCATGCAGTTGACGTTAGCTACAGAAGAAGCACCGGCTAACTCCGTGCCAGCAGCCGCGGTAATACGGAGGGTGCGAGCGTTAATCGGAATGACTGGGCGTAAAGGGCATGTAGGCGGATAATTAAGTTAGGTGTGAAAGCCCCGGGCTCAACCTGGGAATTGCACTT
+
CCCCCGGGGGGGGGGGGGGGGGGGGGGGGGGGGGGGGGGGGGGGGGGGGGGGGGGGGGGGGGGGGGGGGGGGGGGGGGGGGGGGGGGGGGGGGGGGGGGGGGGGGGGGGGGGGGGGGGGGGGGGGGGGGGGGGGGGGGGGGGGGGGGGGGGGGGGGGGGGGGGGGGGGGGGGGGGGGGGGGGGGGGGGGGGGGGGGGGGGGGGGGGGGGGGGGGGGGGGGGGGGGGGGGGGGGGGFGGGGGGFGFGFFFFFFCFFFFFFFFFGFFFFFFFFFFFFFF>FFFFFFFFFFFFBFBD<>BBAF
@M04999:289:000000000-L3R54:1:1101:21177:7682 1:N:0:395
AAGGGCCTACGGGGGGCTGCAGTAGGGAATCTTCCACAATGGACGCAAGTCTGATGGAGCAACGCCGCGTGAGTGAAGAAGGTTTTCGGATCGTAAAGCTCTGTTGTTGGTGAAGAAGGATAGGGATAGTAACTGATTCTTATTTGACGGTAATCAACCAGAAAGTCACGGCTAACTACGTGCCAGCAGCCGCGGTAATACGTAGGTGGCAAGCGTTGTCCGGATTTATTGGGCGTAAAGCGAACGCAGGCGGGAGAACAAGTCAGCTGTGAAAGCCCTCGGCTTAACCGGGGAAGTGC
+
CCCCCGGGGGGGGGGGGGGGGGGGGGGGGGGGGGGGGGGGGGGGGGGGGGGGGGGGGGGGGGGGGGGGGGGGGGGGGGGGGGGGGGGGGGGGGGGGGGGGGGGGGGGGGGGGGGGGGGGCFFGGGGGGGGGGGGGGGGGGGGGGGGGGGGGGGGGGGGGGGGGGGGGGGGGGGGGGGFGGGGGGGGGDFGGGGGGGGGGGGGGGGGGGGGGGGGGGGGGGGGGGGGF>FGGGGGGGGGGGGGFGFGFFFFFFG@EFBFFFFFGFFFFFFFF9BF?FF?FFFBF<BBAAB64>>>B?F?F
@M04999:289:000000000-L3R54:1:1101:28223:7687 1:N:0:395
GGGCCCTACGGGTGGCAGCAGTGGGGAATATTGCACAATGGGGGGAACCCTGATGCAGCCATGCCGCGTGTATGAAGAAGGCCTTCGGGTTGTAAAGTACTTTCGGTAGTGAGGAAGTTGTGTGTATGAAAAGTGCATGCAATTGACGTTAGCTACAGAAGAAGCACCGGCTAACTCCGTGCCAGCAGCCGCGGTAATACGGAGGGTGCGAGCGTTAATCGGAATGACTGGGCGTAAAGGGCATGTAGGCGGATAATTAAGTTAGGTGTGAAAGCCCCGGGCTCAACCTGGGAATTGCACT
+
CCCCCGGGGGGGGGGGGGGGGGGGGGGGGGGGGGGGGGGGGGGGGGGGGGGGGGGGGGGGGGGGGGGGGGGGGGGGGGGGGGGGGGGGGGGGGGGGGGGGGGGGGGGGGGGGGGGGGGGGGGGGGGGGGGGGGGGGGGGGGGGGGGGGGGGGGGGGGFGGGGGGGGGGGGGGGGGGGGGGGGGGGGGGGGGGGGGGGGGGGGCEGGGGGGGGGGGGGGGGGGDGGGGGGGGGFGGGGGGGGGFGFGFFFFFFGBFFFFFFFFGFFFFFFFFFF?F>FFFFFFBFFFFBF?F?FBFB?FBFA
@M04999:289:000000000-L3R54:1:1101:13659:7750 1:N:0:395
GCCTACGGGGGGCAGCAGTGAGGAATATTGGACAATGGGTGAGAGCCTGATCCAGCCATCCCGCGTGAAGGACGACAGCCCTCTGGGTTTTAAACTTCTTTTGTATGGGAATAAACCACATTACGCGTAATGTTCTGAAGGTACCATACGAATAAGCATCGGCTAACCCCGTGCCAGCAGCCGCGGTAATACGGAGGATGCGAGCGTTATCCGGATTTATTGGGTTTAAAGGGTCCGTAGGCGGGTTGATAAGTCAGCGGTGAAAACCTGCAGCTTAACTGTAGAACTGCCGTTGCTACTG
+
CCCCCGGGGGGGGGGGGGGGGGGGGGGGGGGGGGGGGGGGGGGGGGGGGGGGGGGGGGGGGGGGGGGGFFGGGGGGGGGGGG7FFGGGGGGGGGGGGGGGGGGGGGGFGGGFFGGGGGGGGGGGGGGGGGGGGGGGGGGGGGGGGGGGGGFGGFGGGGGGEEFGGGGGGGGGGGGFCFGGGGGGGGGGGGGGGGD5CCFGGGEEGGGGGGGGDGDGGGGGGCFFGGG:FGFGDFFGGGGGGGFG3CBF?F?6CBFBFFFFFEGFFFFEF>B<BFFFFBFA9A>>9>AFFFF9?BF(4)6?)
@M04999:289:000000000-L3R54:1:1101:16206:7760 1:N:0:395
CCTACGGGGGGCTGCAGTGGGGAATATTGCACAATGGGGGAAACCCTGATGCAGCCATGCCGCGTGTATGAAGAAGGCCTTCGGGTTGTAAAGTACTTTCGGTAATGAGGAAGGTGGTGTATCTAATAGGTGCATCAATTGACGTTAATTACAGAAGAAGCACCGGCTAACTCCGTGCCAGCAGCCGCGGTAATACGGAGGGTGCGAGCGTTAATCGGAATGACTGGGCGTAAAGGGCATGTAGGCGGATAATTAAGTTAGGTGTGAAAGCCCTGGGCTCAACCTAGGAATTGCACTTAA
+
CCCCCGGGGGGGGGGGGGGGGGGGGGGGGGGGGGGGGGGGGGGGGGGGGGGGGGGGGGGGGGGGGGGGGGGGGGGGGGGGGGGGGGGGGGGGGGGGGGGGGGGGGGGGGFGGGDGGGGGGGGGGGGGGGGGGGGGGGGGGGGGGGGGGGGGGGGGGGGGGGGGGGGGGGGGGGGGGGGGGGGGGGGGGGGGGGGFGGGGGGGGGGGGGGGGGGGGGGGGGGGGGGGGGGGGGEGGGDDGGGGFFFGFFFFFFFFFFFFFFFFGFFFFFFFBFFF>@FFFFFFFFFFFBFFFFFFFFFFFF
@M04999:289:000000000-L3R54:1:1101:3455:7774 1:N:0:395
GCGGGCCTACGGGCGGCAGCAGTAGGGAATCTTCCACAATGGACGCAAGTCTGATGGAGCAACGCCGCGTGAGTGAAGAAGGTTTTCGGATCGTAAAGCTCTGTTGTTGGTGAAGAAGGATAGGGATAGTAACTGATTCTTATTTGACGGTAATCAACCAGAAAGTCACGGCTAACTACGTGCCAGCAGCCGCGGTAATACGTAGGTGGCAAGCGTTGTCCGGATTTATTGGGCGTAAAGCGAACGCAGGCGGGAGAACAAGTCAGCTGTGAAAGCCCTCGGCTTAACCGGGGAAGTGC
+
CCCCCGGGGGGGDGGGGGGGGGGFFGGGGGGGGGGGGGGGFGFFGGGGGGGGGGGGGGGG@EGGGGGGGGGGGGGGGGGFFGGGGGGGGEGC7FGFFFGGCGFGGGGGGFCFGGGGGGGGFFEGE8DGGFGGGGGGGGGGFGGGGGFGCFGGGGGGGGGGGGDGFGGFGGGGGGGGGGGGGFFF9CFFDDGGGGDGGGFFGGGGFDFFDGGGGFCCE=EFGGG5CG4CECFG5DGGGGGF>7>3>C>DEBB:5>B:@F:FFF:FB46@>8?)66F570761:<:>?<9-7>>F90:?26
@M04999:289:000000000-L3R54:1:1101:27865:7775 1:N:0:395
GGCCTACGGGTGGCTGCAGTGAGGAATTTTGGACAATGGGGGGAACCCTGATCCAGCCATGCCGCGTGTCTGAAGAAGGCCTTCGGGTTGTAAAGGACTTTTGTTAGGGAAGAAAAGCCGGGTGCTAATACCACCTGGTGCTGACGGTACCTAAAGAATAAGCACCGGCTAACTACGTGCCAGCAGCCGCGGTAATACGTAGGGTGCGAGCGTTAATCGGAATTACTGGGCGTAAAGCGAGCGCAGACGGTTAGATAAGTCAGATGTGAAATCCCCGAGCTCAACTTGGGACGTGCATTTG
+
CCCCCGGGGGGGGGGGGGGGGGGGGGGGGGGGGGGGGGGGGGGGGGGGGGGGGGGGGGGGGGGGGGGGGGGGGGGGGGGGGGGGGGGGGGGGGGGGGGGGGGGGGGGGGGGGGGGGGGGGGGGGGGGGGGGGGGGGGGGGGGGGGGGGGGGGGGGGGGFGGGGGGGGGGGGGGGGGGGGGGGGGGGGFGGGGGEEGGGGGGGGGGGGGGGGGGGGGGGGGGEFGGGGGGGFGGGGGGGGGGGFGFGFFFFFFGFFFFFFFFFGFFFFFFFFFFFFFFFF>;DBFFFA<:BB?BF:(2<<D)
@M04999:289:000000000-L3R54:1:1101:14012:7779 1:N:0:395
TCGGCCTACGGGCGGCAGCAGTGGGGAATTTTGGACAATGGGGGGAACCCTGATCCAGCCATGCCGCGTGTCTGAAGAAGGCCTTCGGGTTGTAAAGGACTTTTGTTAGGGAAGAAAAGCCGGGTGCTAATACCACCTGGTGCTGACGGTACCTAAAGAATAAGCACCGGCTAACTACGTGCCAGCAGCCGCGGTAATACGTAGGGTGCGAGCGTTAATCGGAATTACTGGGCGTAAAGCGAGCGCAGACGGTTAGATAAGTCAGATGTGAAATCCCCGAGCTCAACTTGGGACGTGCATT
+
CCCCCGGGGGGGGGGGGGGGGGGGGGGGGGGGGGGGGGGGGGGGGGGGGGGGGGGGGGGGGGEGGGGGGGGGGFGGFGGGGGGGGGGGGGGGGGGGGGGGGGGGGGGGFFGGGGGGGGGGGGGGGGGGGGGGGGGGGGGGGGGGGGGGGGGGGGGGGGGGGGGGGGGGGGGGGFGGGGEGGGGGFFGGGGGGGDGGGGGGCGGGGGGGGGGDGGGGGGGGGGDGGGGGG>DCGGGGGGGFDGFGFGFFFFFEGFFFFFFFFFGFFFFFDFB9AFFFF?>B>BFFFFFFF>DF?B>B<:?DF
@M04999:289:000000000-L3R54:1:1101:14527:7787 1:N:0:395
CGCACCTACGGGGGGCTGCAGTGGGGAATTTTGGACAATGGGGGGAACCCTGATCCAGCCATGCCGCGTGTCTGAAGAAGGCCTTCGGGTTGTAAAGGACTTTTGTTAGGGAAGAAAAGCCGGGTGCTAATACCACCTGGTGCTGACGGTACCTAAAGAATAAGCACCGGCTAACTACGTGCCAGCAGCCGCGGTAATACGTAGGGTGCGAGCGTTAATCGGAATTACTGGGCGTAAAGCGAGCGCAGACGGTTAGATAAGTCAGATGTGAAATCCCCGAGCTCAACTTGGGACGTGCATT
+
CCCCCGGGGGGGGGGGGGGGGGGGGGGGGGGGGGGGGGGGGGGGGGGGGGGGGGGGGGGGGGCGGGGGGGGGGGGGGGGGGGGGGGGGGGGGGGGGGGGGGGGGGGGGGGGGGGGGGGGGGGGGGGGGGGGGGGGGGGGGGGGGGGGGGGGGGGGGGGGGFGGGGGGGGGGGGGGGGGGGEGGGGGGGFGGGGGGGGGGGFGGGGGGGGGGGGGGGEGGGGGGGFGGGGGGGGDGGGGGGGGFGFGFFEFFFGFFFFFFFFFGFF?FFFFF2AFF?FFB0(1;BBFFFBF:??FFFFF?BF
@M04999:289:000000000-L3R54:1:1101:18651:7793 1:N:0:395
CGAACCTACGGGGGGCTGCAGTGGGGAATATTGCACAATGGGGGAAACCCTGATGCAGCCATGCCGCGTGTATGAAGAAGGCCTTCGGGTTGTAAAGTACTTTCGGTAATGAGGAAGGTGGTGTATCTAATAGGTGCATCAATTGACGTTAATTACAGAAGAAGCACCGGCTAACTCCGTGCCAGCAGCCGCGGTAATACGGAGGGTGCGAGCGTTAATCGGAATGACTGGGCGTAAAGGGCATGTAGGCGGATAATTAAGTTAGGTGTGAAAGCCCTGGGCTCAACCTAGGAATTGCACT
+
CCCCCGGGGGGGGGGGGGGGGGGGGGGEGGGGGGGGGGGGGGGGGGGGGGGGGGGGGGGGGGGGGGGGGGGGGGGGGGGGDGGGGGGGGGGGGFFGGGCEGGGGGGGGGGGGGGGGGGGGGGGGGGGGGFGFGGGFGGGGGGG:F<EFGGGGGGGGGFDCFGG:FGGGGGGGGGGGGGGGGGGGFGGGGGDEGGGGGGGGGGGGGGGGGGGGGGGGGEGGGGGEFGGGGFFGGGGCGGGGDGFGFF@F?FBFGFFFFFFFFFGFF4@FFEAD>F?FFFFF:?FF<BFBFF?<7<:?BFF>6
@M04999:289:000000000-L3R54:1:1101:28161:7809 1:N:0:395
GTTCCTACGGGGGGCAGCAGTGGGGAATATTGCACAATGGGGGGAACCCTGATGCAGCCATGCCGCGTGTATGAAGAAGGCCTTCGGGTTGTAAAGTACTTTCGGTAGGGAGGAAGTTGGGTGTATGAAAAGTGCATGCAATTGACGTTAGCTACAGAAGAAGCACCGGCTAACTCCGTGCCGGCAGCCGCGGTAATACGGAGGGTGCGAGCGTTAATCGGAATGACTGGGCGTAAAGGGCATGTAGGCGGATAATTAAGTTAGGTGTGAAAGCCCCGGGCTCAACCTGGGAATTGCACTT
+
CCCCCGGFGGGDDEGGGCAGCFFF@FCFDAFFFF<F8EFGGGEDFCEFGGG,>FGGG8CF9FGC*1<<4CFFGGGGFCC7:F::<<7FFEEEE:EFGF7:,3<EGGCE*;CGGD8CG90,*2*:@F?FC:::A9@FGGD?<EFF?:?EF*8EFCFGGGGGGG?FDFG*8E5;+A7C?C@EEFCGGCEGFGCCCEEG?@GGGCEG*1AEG5C=E=E58CFGDEEGFF>7<FCDECCC*2*559<D@DFFFD>>DEFF46=B==*9)19=:6)56F57<>5;>2??BBB(3.6?B?2<A4<92
@M04999:289:000000000-L3R54:1:1101:12139:7820 1:N:0:395
GATCCCTACGGGGGGCTGCAGTGGGGAATATTGCACAATGGGGGAAACCCTGATGCAGCCATGCCGCGTGTATGAAGAAGGCCTTCGGGTTGTAAAGTACTTTCGGTAGTGAGGAAGTTGTGTGTATGAAAAGTGCATGCAGTTGACGTTAGCTACAGAAGAAGCACCGGCTAACTCCGTGCCAGCAGCCGCGGTAATACGTAGGTGGCAAGCGTTGTCCGGATTTATTGGGCGTAAAGCGAACGCAGGCGGGAGAACAAGTCAGCTGTGAAAGCCCTCGGCTTAACCGGGGAAGTGCAGC
+
CCCCCGGGGGGGGGGGGGGGGGGGGGGGGGGGGGGGGGGGGGGGGGGGGGGGGGGGGGGGGGGGGGGGGGGGGGGGGGGGGGGGGGGGGGGGGGGGGGGGGGGGGGGGGGFGGGGGFGGGGGGGGGGGGGGGGGGGGGGGGGGGGGGGGGGGGGGGGGFGFGGGGGGGGGGGGGGGGGGGGGGGFGGGGGDGGGGGGGGGGGGGDGGGGGGGGGGGGGGGGGEGGGGGGGGDGGGGGGGGGGFGFGFF>DFDGFFFFFFFF@DFFFFFFFF<AFFFFBFBFFF>BFF>B>>FF2<BFFFF2
@M04999:289:000000000-L3R54:1:1101:21577:7865 1:N:0:395
CCTACGGGAGGCTGCAGTGGGGAATATTGCACAATGGGGGGAACCCTGATGCAGCCATGCCGCGTGTATGAAGAAGGCCTTCGGGTTGTAAAGTACTTTCGGTAATGAGGAAGGTGGTGTATCGAATAGGTGCATCAATTGACGTTAATTACAGAAGAAGCACCGGCTAACTCCGTGCCAGCAGCCGCGGTAATACGGAGGGTGCGAGCGTTAATCGGAATGACTGGGCGTAAAGGGCATGTAGGCGGATAATTAAGTTAGGTGTGAAAGCCCCGGGCTCAACCTGGGAACTGCACTTAA
+
CCCCCGGGGGGGGGGGGGGGGGGGGGGGGGGGGGGGGGGGGGGGGGGGGGGGGGGGGGGGGGGGGGGGGGGGGGGGGGGGGGGGGGGGGGGGGGGGGGGGGGGGGGGGGGGGGGGGGGGGGGGGGGGGGGGGGGGGGGGGGGGGGGGGGGGGGGGGGFGGGGGGGGGGGGGGGGGGCEGGGGGGGGGGGGGGGGGGGGGGGDGGGGGGGGGGGGGGGGGGGGGGGGGGGGGGGGGGGGGGGGFGFGFFFFFFGFF?FFFFFFGFFDFFBFFFFFDFFFFFFFFFFFF?B?BD<?<?FFBF
@M04999:289:000000000-L3R54:1:1101:14177:7883 1:N:0:395
GAACCTACGGGTGGCAGCAGTGAGGAATATTGGACAATGGGTGAGAGCCTGATCCAGCCATCCCGCGTGAAGGACGACAGCCCTATGGGTTTTAAACTTCTTTTGTATGGGAATAAACCACATTACGCGTAATGTTCTGAAGGTACCATACGAATAAGCATCGGCTAACTCCGTGCCAGCAGCCGCGGTAATACGGAGGATGCGAGCGTTATCCGGATTTATTGGGTTTAAAGGGTCCGTAGGCGGGTTGATAAGTCAGCGGTGAAAACCTGCAGCTTAACTGTAGAACTGCCGTTGATAC
+
CCCCCGGGGGGGGGGGGGGGGGGGGGGGGGGGGGGGGGGGGGGGGGGGGGGGGGGGGGGGGGGGGGGGGGGGGGGGGGGGGGGGGGGGGGGGGGGGGGGGGGGGGGGGGGGGGGGGGGGGGGGGGGGGGGGGGGGGGGGGGGGGGGGGGGGGGGGGGGGGGGGGGGGFGGGGGGGGGGGGGFGGEGGGGGGGGGGGGGGGFGGGGGGGGGGGFGGGGGGGFGGGGGCDEDGGFFGFGGGGFC@FFGF3>DFFFFFFFFFFDFGFFFFFFFFBFFFFFFF>4<<AFFFFFF?FFFFFB0<>)
@M04999:289:000000000-L3R54:1:1101:28542:7914 1:N:0:395
TCCTACGGGAGGCTGCAGTGGGGAATATTGCACAATGGGGGAAACCCTGATGCAGCCATGCCGCGTGTATGAAGAAGGCCTTCGGGTTGTAAAGTACTTTCGGTAATGAGGAAGGTGGTGTATCTAATAGGTGCATCAATTGACGTTAATTACAGAAGAAGCACCGGCTAACTCCGTGCCAGCAGCCGCGGTAATACGGAGGGTGCGAGCGTTAATCGGAATGACTGGGCGTAAAGGGCATGTAGGCGGATAATTAAGTTAGGTGTGAAAGCCCTGGGCTCAACCTAGGAATTGCACTTA
+
CCCCCGGGGGGGGGGGGGGGGGGGGGGGGGGGGGGGGGGGGGGGGGGGGGGGGGGGGGGGGGGGGGGGGGGGGGGGGGGGGGGGGGGGGGGGGGGGGGGGGGGGGGGGGGGGGGGGGGGGGGGGGGGGGGGGGGGGGGGGGGGGGGGGGGGGGGGGGGGGGGGGGGGGGGGGGGGGGGGGGGGGGGGGGGGGEGGGGGGGGGGGGGGGDGGGGGGGGGGGGGGGGGGGCFGGGDGGGGGGGGFGFCFEFFFFDFFFFFFFFFFF4?DFFFFFFFFFFFFFFB>?FFFFF?A:?B<9?FF<
@M04999:289:000000000-L3R54:1:1101:16389:7926 1:N:0:395
TGCCTACGGGAGGCTGCAGTGGGGAGTATTGCACAATGGGGGGAACCCTGATGCAGCCATGCCGCGTGTATGAAGAAGGCCTTCGGGTTGTAAAGTACTTTCGGTAGTGAGGAAGTTGTGTGTATGAAAAGTGCATGCAGTTGACGTTAGCTACAGAAGAAGCACCGGCTAACTCCGTGCCAGCAGCCGCGGTAATACGGAGGGTGCGAGCGTTAATCGGAATGACTGGGCGTAAAGGGCATGTAGGCGGATAATTAAGTTAGGTGTGAAAGCCCCGGGCTCAACCTGGGAATTGCACTT
+
CCCCCGGGGGGGGGGGGGGGGGGGGGGGGGGGGGGGGGGGGGGGGGGGGGGGGGGGGGGGGGGGGGGGGGGGGGGGGGGGGGGGGGGGGGGGGGGGGGGGGGGGGFEGGGGF8FGGGGGGGGGGGGGGGGGGGGGGGGGGGGGGGGGGGGGGGGGGGGGGGGGGGGGGGGGGGGGGGGGGGGGGGGGGGGGGGGGGGGGGGGGGGGGGGGGGGG=FGGGGGGGFGGGGGGGGEDGGFFGGGGFFFGFF>B:DD*9FF=FFFFGFFFF:AFFAFFFFFBF>>F?B?FFFB?2?BFFFFFFF
@M04999:289:000000000-L3R54:1:1101:22466:7948 1:N:0:395
CGACCTACGGGGGGCTGCAGTGGGGAATATTGCACAATGGGGGAAACCCTGATGCAGCCATGCCGCGTGTATGAAGAAGGCCTTCGGGTTGTAAAGTACTTTCGGTAATGAGGAAGGTGGTGTATCTAATAGGTGCATCAATTGACGTTAATTACAGAAGAAGCACCGGCTAACTCCGTGCCAGCAGCCGCGGTAATACGGAGGGTGCGAGCGTTAATCGGAATGACTGGGCGTAAAGGGCATGTAGGCGGATAATTAAGTTAGGTGTGAAAGCCCTGGGCTCAACCTAGGAATTGCACTT
+
CCCCCGGGGGGGGGGGGGGGGGGGGGGGGGGGGGGGGGGGGGGGGGGGGGGGGGGGGGGGGGGGGGGGGGGGGGGGGGGGGGGGGGGGGGGGGGGGGGGGGGGGGGGGGGGGGGGGGGGGGGGGGGGGGGGGGGGGGGGGGGGGGGGGGGGGGGGGGGGFGGGGGGGGGGGEFGGGGGGGGGGG5FGGGEGGGGGGGGGGGGGGGGGGGEGGGGGGGGGGGGGGGGGGGGGGGGGGGGGGGGFGFGF?F@EFGFFFFFFFFFGFFFFFFFFBDFFFFFFFFFBBFFFF0<?F2:BBFFFF?
@M04999:289:000000000-L3R54:1:1101:10789:7970 1:N:0:395
TAGCCCTACGGGAGGCTGCAGTGAGGAATATTGGACAATGGGTGAGAGCCTGATCCAGCCATCCCGCGTGAAGGACGACAGCCCTATGGGTTTTAAACTTCTTTTGTATGGGAATAAACCACATTACGCGTAATGTTCTGAAGGTACCATACGAATAAGCATCGGCTAACTCCGTGCCAGCAGCCGCGGTAATACGGAGGATGCGAGCGTTATCCGGATTTATTGGGTTTAAAGGGTCCGTAGGCGGGTTGATAAGTCAGCGGTGAAAACCTGCAGCTTAACTGTAGAACTGCCGTTGAT
+
CCCCCGGGGGGGGGGGGGGGGGGGGGGGGGGGGGGGGGGGGGGGGGGGGGGGGGGGGGGGGGFFGGGGGGGGGFFGGGGGGGGGGGGGGGGGGGGGGGGGGGGGGCGGGGGGGGGGGGGGGGGGGFGGGGGGGGGGGGGGGGGGGGGGGGGGGGGGGGGGGGGGGGGGGGGGGGGGGGGGGGGGGGGGGEEGGGGEEGGGGGFGECGGGGGGGFEEGEGGFCGG7EFGGGGF?FGGGGGGGGF3?C@BFFFFGFFFFFF?FFGFE)6=AFFF0:FFF?F>BDFFFF<BB)637:B??<2>
@M04999:289:000000000-L3R54:1:1101:25994:7985 1:N:0:395
GACCTACGGGGGGCTGCAGTGGGGAATATTGCACAATGGGGGAAACCCTGATGCAGCCATGCCACGTGTATGAAGAAGGCCTTCGGGTTGTAAAGTACTTTCGGTAGTGAGGAAGTTGTGTGTATGAAAAGTGCATGCAGTTGACGTTAGCTACAGAAGAAGCACCGGCTAACTCCGTGCCAGCAGCCGCGGTAATACGGAGGGTGCGAGCGTTAATCGGAATGACTGGGCGTAAAGGGCATGTAGGCGGATAATTAAGTTAGGTGTGAAAGCCCCGGGCTCAACCTGGGAATTGCACTT
+
CCCCCGGGG7FGGGGGGGGGGGGGGGGGGGGGGGGGGGGGGGGGGGGGGGGGGGGGGGEGGGGCGGGGGGGGGGGGGGGGGGGGGGGGGGGGGGGGGGGGGGGGGGGGGGGGGGGGGGGGFGGGGGGGGGGGGGGGGGGGGGGGGGGGGEGGGGGGGGGGGGGGGGGGGEEGGGGGGGGGGGGGGGGGGGGGGGGGGGGGGGGGGGGGGGGGGGGGGGGGGGGGGGGGGFGGGGCGGGGGGGFGFGFFFFFFGFFFFFFFFFGFFFFFFFFBFFFFFFFFFBDFF:BBFFFFBBBF<7<>
@M04999:289:000000000-L3R54:1:1101:3185:8029 1:N:0:395
GACCTACGGGCGGCTGCAGTGGGGAATATTGCACAATGGGCGAAAGCCTGATGCAGCGACGCCGCGTGGGGGATGACGGCCTTCGGGTTGTAAACCGCTTTTGATTGGGAGCAAGCGAGAGTGAGTGTACCTTTCGAATAAGCACCGGCTAACTACGTGCCAGCAGCCGCGGTAATACGTAGGGTGCAAGCGTTATCCGGATTTATTGGGCGTAAAGAGCTCGTAGGCGGTTCGTCGCGTCTGGTGTGAAAGTCCATCGCTTAACGGTGGATCGGCGCCGGGTACGGGCGGACTGGAGTGG
+
CCCCCGGGGGGGGGEFEGGGGGGGGGGGGGGGGGGGGGGGGGGGGGGGGGGGGGGGGFGGGGGGGGGGDCFGGGGGGGGGGGGGGGGGGGGGGGGGGGGGGGGGGGGGGGGGGGGGGEGFGGGFGGGGGGGGGGGGEGGGGGGGGGGGGGGGGGGGGGGGGGGGGGGGGGGGGEGGGGGEFFEGGGGGGGGGEGDEGGGGGGGFGGGGGGGGGGGGGGGGGGGGGGDGGGGGDDGGGGGGGGFGFG>DFFFFGFFFFFFFF@GFF@DB?FBDFDB>D9BBB>;;>B>>BFF199?B0?4?(
@M04999:289:000000000-L3R54:1:1101:2730:8030 1:N:0:395
TTATCCTCGGGGGGCTGCAGTAGGGAATCTTCCACAATGGACGCAAGTCTGATGGAGCAACGCCGCGTGAGTGAAGAAGGTTTTCGGATCGTAAAGCTCTGTTGTTGGTGAAGAAGGATAGGGGTAGTAACTGATTCTTATTTGACGGTAATCAACCAGAAAGTCACGGCTAACTACGTGCCAGCAGCCGCGGTAATACGTAGGTGGCAAGCGTTGTCCGGATTTATTGGGCGTAAAGCGAACGCAGGCGGGAGAACAAGTCAGCTGTGAAAGCCCTCGGCTTAACCGGGGAAGTGCAGCT
+
CCCCCGGGGGGGGGGGGGGGGGGGGGGGGGGGGGGGGGGGGGGGGGGFFGGGGGGGGGGGGGGGGGGGGGGGGGGGGGGGFGGGGGGGGGGGGGGGGGGGGGGGGGGGGGGGGFGGGGGGGGGGGGGGGGGGGGGGGGGGGGGGGGGGGGGGGGGGFGGGGGGGFCGGGGGGGGGGGGGGGGGGGGGGGGGGGGGGGCGG?68EGGGGGGFGGGGGGGGGGEGGGGGG9FDGGGGGGGGGGGFGFGFFFFFF3;BFFFFFFFGFFFFFFFB<>F>:)4>?F:;:>FAFBFBBBF>FFFFF(
@M04999:289:000000000-L3R54:1:1101:23273:8035 1:N:0:395
TCCTACGGGCGGCTGCAGTAGGGAATCTTCCACAATGGACGCAAGTCTGATGGAGCAACGCCGCGTGAGTGAAGAAGGTTTTCGGATCGTAAAGCTCTGTTGTTGGTGAAGAAGGATAGGGATAGTAACTGATTCTTATTTGACGGTAATCAACCAGAAAGTCACGGCTAACTACGTGCCAGCAGCCGCGGTAATACGTAGGTGGCAAGCGTTGTCCGGATTTATTGGGCGTAAAGCGAACGCAGGCGGGAGAACAAGTCAGCTGTGAAAGCCCTCGGCTTAACCGGGGAAGTGCAGCTG
+
CCCCCGGGGGGGGGGGGGGGGGGGGGGGGGGGGGGGGGGGGGGGGGGGGGGGGGGGGGGGGGGGGGGGGGGGGGGGGGGGGGGGGEGGGGGGGGGGGGGGGGGGGGGGGGGGGGGGGGGGGGGGGGGGGGGGGGGGGGGGGGGGGGGGGGGGGGGGGGGGGGGGGGGGGGGGGGGGGGGGGGGGGGGGGGGGGGGGGGGGGGGGGGGGGGGGGGGGGGGCGEFGGGGGGGGGGGGGGGGGGGFGFGFFFFFFGFFFFFFFFFGFFFFFFFF?FFFFEFFFFBFFFF>FFF?FFFDB4:?F
@M04999:289:000000000-L3R54:1:1101:11426:8044 1:N:0:395
TCCTACGGGAGGCTGCAGTGGGGAATATTGCACAATGGGGGAAACCCTGATGCAGCCATGCCGCGTGTATGAAGAAGGCCTTCGGGTTGTAAAGTACTTTCGGTAGTGAGGAAGTTGTGTGTATGAAAAGTGCATGCAGTTGACGTTAGCTACAGAAGAAGCACCGGCTAACTCCGTGCCAGCAGCCGCGGTAATACGGAGGGTGCGAGCGTTAATCGGAATGACTGGGCGTAAAGGGCATGTAGGCGGATAATTAAGTTAGGTGTGAAAGCCCCGGGCTCAACCTGGGAATTGCACTTA
+
CCCCCGGGGGGGGGGGGGGGGGGGGGGGGGGGGGGGGGGGGGGGGGGGGGGGGGGGGGGGGGGGGGGGGGGGGGGGGGGGGGGGGGGGGGGGGGGGGGGGGGGGGGGGGGFFGGGGGGGGGGGGGGGGGGGGGGGGGGGGGGGGGGGGGGGGGGGFGFFGGGGGGGGGGGGGGGGGGGGGGGGGGGGCEEGEGGGGGFGGGGDGGGGGGGGGGGGGGGGGGGGGGGGGGGGGEG5CDDGGGGFGFGFFFEFFGFFFFFFFFFFFFFFFA?<BBFFFFFFFFF?FFFFFFFFFFFFF?F?A
@M04999:289:000000000-L3R54:1:1101:10545:8067 1:N:0:395
ATTACCTACGGGGGGCTGCAGTGGGGAATATTGCACAATGGGGGAAACCCTGATGCAGCCATGCCGCGTGTATGAAGAAGGCCTTCGGGTTGTAAAGTACTTTCGGTAATGAGGAAGGTGGTGTATCTAATAGGTGCATCAATTGACGTTAATTACAGAAGAAGCACCGGCTAACTCCGTGCCAGCAGCCGCGGTAATACGGAGGGTGCGAGCGTTAATCGGAATGACTGGGCGTAAAGGGCATGTAGGCGGATAATTAAGTTAGGTGTGAAAGCCCCGGGCTCAACCTGGGAATTGCACT
+
CCCCCGGGGGGGGGGGGGGGGGGGGGGGGGGGGGGGGGGGGGGGGGGGGGGGGGGGGGGGGGDFFGGGGGGGGGGGGGGGCGGGGGGGGGGGGGGGGGGGFGGGGGGGGGGFGGFGGGGGGGGGGGGGGGGGGGGGGGGGGGGGGGFGFGGGGGGGGGCEFGFGGCGGGGGGGGGGGGGGGGGGGGFGGGGGGGGGGGGGG5CGGGGGGGCEDGEGGGGGGGDGGGFDGGCGGD:CCFGFCDFGFGFFFFFFGFBFFF?FFFFFF5BF<BBF<FF>FFEBB9;???1?B:?B??BFFFFF9
@M04999:289:000000000-L3R54:1:1101:12367:8073 1:N:0:395
TCCTACGGGGGGCTGCAGTAGGGAATCTTCCACAATGGACGCAAGTCTGATGGAGCAACGCCGCGTGAGTGAAGAAGGTTTTCGGATCGTAAAGCTCTGTTGTTGGTGAAGAAGGATAGGGGTAGTAACTGATTCTTATTTGACGGTAATCAACCAGAAAGTCACGGCTAACTACGTGCCAGCAGCCGCGGTAATACGTAGGTGGCAAGCGTTGTCCGGATTTATTGGGCGTAAAGCGAACGCAGGCGGGAGAACAAGTCAGCTGTGAAAGCCCTCGGCTTAACCGGGGAAGTGCAGCTG
+
CCCCCGGDGGGGGGGGGGGGGGGGGGGGGGFGGGGGGFGGGGGEFGGGGFGG?FGFGGGGGGGGGGGGGGGFGGGGGDGGGGGCFFGGGGGDGGGGGGGGGGGGGCFGGGGGGFGGGGFGGGGGGGGGGGGDGGGGGFGGGCEGDEGGGGGGGGGEGGGGGGGGGGGGGGFGGFFEFFFFGGGGFFGGGGDGGEGGFGGGCGGGFGGGGGGEGGGGGGGGGGGGGGGCGGDDEGGGGGGGGGFGEDFF@EDFGFF@@FFFFFGFFF?FBFFFBF@FF?FFFF<AF>BFF(48??<AAB?>
@M04999:289:000000000-L3R54:1:1101:23950:8080 1:N:0:395
TCCTACGGGTGGCTGCAGTGAGGAATATTGGACAATGGGTGAGAGCCTGATCCAGCCATCCCGCGTGAAGGACGACAGCCCTATGGGTTTTAAACTTCTTTTGTATGGGAATAAACCACATTACGCGTAATGTTCTGAAGGTACCATACGAATAAGCATCGGCTAACTCCGTGCCAGCAGCCGCGGTAATACGGAGGATGCGAGCGTTATCCGGATTTATTGGGTTTAAAGGGTCCGTAGGCGGGTTGATAAGTCAGCGGTGAAAACCTGCAGCTTAACTGTAGAACTGCCGTTGATACTG
+
CCCCCGGGGGGGGGGGGGGGGGGGGGGGGGGGGGGGGGGGGGGGGGGGGGGGGGGGGGGGGGGGGGGGGGGGGGGGGGGGGGGGGGGGGGGGGGGGGGGGGGGGGGGGGGGGGGGGGGGGGGGGFGGGGGGGGGGGGGGGGGGGGGGGGGGGGGGGGGGGGGGGGGGGGGGGGGGGGGGGGGGGGGGGGGGGGGGGGGGGGGGGGGGGGGGGGGGGGGGGGGGGGGGGGGGGGGGGGGGGGGFGFGEEFFFFGF?FFFFFFFGFFFFEBFFBFFFFFFFFBFFFFFFFFF?>FFFFFAFF)
@M04999:289:000000000-L3R54:1:1101:17625:8094 1:N:0:395
GCCTACGGGTGGCTGCAGTGGGGAATATTGCACAATGGGGGGAACCCTGATGCAGCCATGCCGCGTGTATGAAGAAGGCCTTCGGGTTGTAAAGTACTTTCGGTAGTGAGGAAGTTGTGTGTATGAAAAGTGCATGCAATTGACGTTAGCTACAGAAGAAGCACCGGCTAACTCCGTGCCAGCAGCCGCGGTAATACGGAGGGTGCGAGCGTTAATCGGAATGACTGGGCGTAAAGGGCATGTAGGCGGATAATTAGGTTAGTTGTGAAAGCCCCGGGCTCAACCTGGGAATTGCACTTA
+
CCCCCGDGEFGGGGGGGGFGGGGGGGGGGFFFEFGGGGFDGGGGFGGGGFECFGGGGGGGF@=@>FFFEFGGGGGGDG<<DGF@@+=FGGGGFCFGGFFGGFGGFGGCGCGGGF:ECDF3>3DFDFFDCDFFFEFGGGGGGFGFCFF:FCFFGG,?CFGGGFFFF:CGECFGGGGEGFEEFEGFGGGGGCCGEGG7<EDGCEGGGGGDGGGGGEEEFEE5CCGGGGC757DCE55:09DFCCBF6:=>B>BBFFF4)*96@F*9=?BFAB>:<>55.2B0:?2<7:1,,1::2.:-5<24
@M04999:289:000000000-L3R54:1:1101:25615:8095 1:N:0:395
TGCCTACGGGTGGCTGCAGTGGGGAATATTGCACAATGGGGGAAACCCTGATGCAGCCATGCCGCGTGCATGAAGAAGGCCTTCGGGTTGTAAAGTACTTTCGGTAATGAGGAAGGTGGTGTATCTAATAGGTGCATCAATTGACGTTAATTACAGAAGAAGCACCGGCTAACTCCGTGCCAGCAGCCGCGGTAATACGGAGGGTGCGAGCGTTAATCGGAATGACTGGGCGTAAAGGGCATGTAGGCGGATAATTAAGTTAGGTGTGAAAGCCCTGGGCTCAACCTAGGAATTGCACTT
+
CCCCCGGGGGGGGGGGGG<FGGGGGGGGGGGGGGGGGGGGGGGGGGGGGGGGGGGGGGGGGGGGGGGGGGGGGGGGGGGGGGGGGGGGGGGGGGGGGGGGGGGGGGGGGGGGGGGGGGGGGGGGGGGGGGGGGGGGGGGGGGGGGGGGGGGGGGGGGGGGGGGGGGGGGGGGGGGGGGGGGGGGGGGGGGGGGGGGGGGGGGGGGGGGGGGGGGGGGGGGGGGGGGGGGGGGGGEFGGDGGGFGFGFFFFFFGFFFFFFFFFDFF?FDBFBFFFFFF?FFFFFFFFFFFF:BBDFBFFF?
@M04999:289:000000000-L3R54:1:1101:27555:8097 1:N:0:395
ATTCCTACGGGTGGCTGCAGTGGGGAATATTGCACAATGGGCGAAAGCCTGATGCAGCGACGCCGCGTGCGGGATGACGGCCTTCGGGTTGTAAACCGCTTTTGATTGGGAGCAAGCGAGAGTGAGTGTGCCTTTCGAATAAGCACCGGCTAACTACGTGCCAGCAGCCGCGGTAATACGTAGGGTGCAAGCGTTATCCGGATTTATTGGGCGTAAAGAGCTCGTAGGCGGTTCGTCGCGTCTGGTGTGAAAGTCCATCGCTTAACGGTGGATCGGCGCCGGGTACGGGCGGACTGGAGTT
+
CCCCCGGGGGGGGGGGGGGGGGGGGGGGGGGGGGGGGGGGGGGGGGGGGGGGGGGGGGGGGGGGGGGGGGGGGGGGGGGGGGGGFGGGGGGGGGGGGGGDGGGGGGGGGGGGGGGGGGGGCGGGGGGGGGFGGGGGGFGGGGGGGGGGGGDCGGGGGGGFGGGGGGGGGGGGGGGEGGGGFCGGGGGGGFCFGGGGC+<EGECEGGGGGGGGGGGGGGGFFFFGGEGGGGGGGDGGGGGD<DEGF>FFFFFFGFFFFFFEEFCDFFFD?F>??FFFDF3>>BF09B:90;1>BBF??0:?(
@M04999:289:000000000-L3R54:1:1101:5725:8106 1:N:0:395
GTACCTACGGGGGGCTGCAGTGGGGAATATTGCACAATGGGGGAAACCCTGATGCAGCCATGCCGCGTGTATGAAGAAGGCCTTCGGGTTGTAAAGTACTTTCGGTAATGAGGAAGGTGGTGTATCTAATAGGTGCATCAATTGACGTTAATTACAGAAGAAGCACCGGCTAACTCCGTGCCAGCAGCTGCGGTAATACGGAGGGTGCGAGCGTTAATCGGAATGACTGGGCGTAAAGGGCATGTAGGCGGATAATTAAGTTAGGTGTGAAAGCCCCGGGCTCAACCTGGGAATTGCACTT
+
CCCCCGGGGGGGGGGGGGGGGGGGGGGGGGGGGGGGGGGGGGGGGGGGGGGGGGGGGGGGGGGGGGGGGGGGGGGGGGGGGGGGGGGGGGGGGGFFFFGGGGGG*>FGGGDGGGGFEGFGGGGCGDGGGGGGGGGG@FGGGGGGGGGGGGGGGGGGGGGGGGGGGGGGGGGGGGGGGGGGGGGFGGFCF8FGGGGGGGGFEGGGGGGGCEGGGGGGGGGGGGGGGGGGGGGGGC*9CFFGGGFGFGFFFEEEGEF=FFFFFFGFFFFFFF<>AF)5B>B0>0<>?FBBFFFFFFFFFFFFF
@M04999:289:000000000-L3R54:1:1101:26973:8120 1:N:0:395
CCCTACGGGTGGCAGCAGTGGGGAATTTTGGACAATGGGGGGAACCCTGATCCAGCCATGCCGCGTGTCTGAAGAAGGCCTTCGGGGTGTAAAGGACTTTTGTTAGGGAAGAAAAGCCGGGTGCTAATACCACCTGGTGCTTACGGTACCTAAAGAATAAGCACCGGCTAACTACGTGCCAGCAGCCGCGGTAATACGTAGGGTGCGAGCGTTAATCTGAATTACTGGGCGTATAGCGAGCGCAGACGGTTAGATAAGTCAGATGTGAAATCCCCGAGCTCAACTTGGGACGTGCATTTG
+
CCCCCGGGGCGGGCGGGGGGFGGGGG<FGGGCGGGGGGFCGGGGC<FGGG<FGGGGGGAFFGGGGGGF85FGDGGGGGG<,,33B++@3@3F<@=<3,@DGC<3@FGG:3*3?FG@:<<:F*=CG;CFBF,??F,8F?FF,,?F<*5:<<<FFGC:<2,7C,22<**/**0200<;:*:8+088EC88*/8:::CF+8C98CC*//:*:8881?EG?+:+3<??FFD45*><**0*0/9DCC57577>3D@DG=FF49=*7@F46=F7)8)-4?737;FFF?<8:4)5:(.,---3<4)5
@M04999:289:000000000-L3R54:1:1101:13250:8120 1:N:0:395
TGGCCTACGGGTGGCTGCAGTGGGGAATTTTGGACAATGGGGGGAACCCTGATCCAGCCATGCCGCGTGTCTGAGGAAGGCCTTCGGGTTGTAAAGGACTTTTGTTAGGGAAGAAAAGCCGGGTGCTAATACCACCTGGTGCTGACGGTACCTAAAGAATAAGCACCGGCTAACTACGTGCCAGCAGCCGCGGTAATACGTAGGGTGCGAGCGTTAATCGGAATTACTGGGCGTAAAGCGAGCGCAGACGGTTAGATAAGTCAGATGTGAAATCCCCGAGCTCAACTTGGGACGTGCATTT
+
CCCCCGGGGGGGGGGGGGGGGGGGGGGGGGGGGGGGGGGGGGGGGGGGGGGGGGGGGGGGGGGGGGGGGGGGGGGGGGGGGGGGGGGGGGGGGGGGGGGGGGGGGGGFFGGGGGGGGGGGGGGGGGGGGGGGGFGGGGEGFGGGGGGGGGGGGGGGGGGGGFGGGGGGGGGGGGGFGGGGGGGGGGGGGGGGGGGGGGGGGGGGGGGGGGGGEGGGGGGGGGEFGFGGGGFFEGEDGGFDGGFGFGFFFDFFGFFFFBFFFFGFFFFFFBABFFFFFFB99>F7?BFDF)33?>:(81<>A
@M04999:289:000000000-L3R54:1:1101:18233:8125 1:N:0:395
TTCCTACGGGAGGCTGCAGTGGGGAATTTTGGACAATGGGGGGAACCCTGATCCAGCCATGCCGCGTGTCTGAAGAAGGCCTTCGGGTTGTAAAGGACTTTTGTTAGGGAAGAAAAGCCGGGTGCTAATACCACCTGGTGCTGACGGTACCTAAAGAATAAGCACCGGCTAACTACGTGCCAGCAGCCGCGGTAATACGTAGGGTGCGAGCGTTAATCGGAATTACTGGGCGTAAAGCGAGCGCAGACGGTTAGATAAGTCAGATGTGAAATCCCCGAGCTCAACTTGGGACGTGCATTTG
+
CCCCCGGGGGGGGGGGGGGGGGGGGGGGGGGGGGGGGGGGGGGGGGGGGGGGGGGGGGGGGGGGGGGGGGGGGGGGGGGGGGGGGGGGGGGGGGGGGGGGGGGGGGGGGGGGGGGGGGGGGGGGGGGGGGGGGGGGGGGGGGGGGGGGGGGGGGGGGGGGGGGGGGGGGGGGGGGGGGGGGGGGGGGGGGGGGGGGGGGGGGGGGGGGGGGGGGGGGGGGGGGGGGGGGGGGGGGGGGGGGGFGFGDFFFFFC:FFFFF@FFGFFFFFFFFFFFFFFFFFFFFFFAAF?6?F>FFFFFFB)
@M04999:289:000000000-L3R54:1:1101:15636:8142 1:N:0:395
GCCTACGGGAGGCTGCAGTGGGGAATATTGCACAATGGGGGGAACCCTGATGCAGCCATGCCGCGTGTATGAAGAAGGCCTTCGGGTTGTAAAGTACTTTCGGTAGTGAGGAAGTTGTGTGTATGAAAAGCGCATGCAATTGACGTTAGCTACAGAAGAAGCACCGGCTAACTCCGTGCCAGCAGCCGCGGTAATACGGAGGGTGCGAGCGTTAATCGGAATGACTGGGCGTAAAGGGCATGTAGGCGGATAATTAAGTTAGGTGTGAAAGCCCCGGGCTCAACCTGGGAATTGCACTTA
+
CCCCCGGGG@@@FGGGGGGGGGGGGGGGGGGGGGGGGGGGGGGGGGGGGGGGGGGGGGGGGGGGGGGGGGGGGGGGFGGGGGGGEGGGGGGGGGGGGGGGGGGGGGGGGGGGGGGGGGGGGGGGGGGGGGGGGGGGGGGGGGGGGGGGGGGGGGGGGGGGFGGGGGGGGGGGGGGGGGGGGGGGGGGGGGGGGGGGGGGGGGGGGGGGGGGGGGGGGGGGGGGGGGGGGGGGGGGGGCDGGGFGFCFFDBF:FFFFFFFF??FFFFDFFFFFFFF>B9EFFFBFFFF:??:BFFFFFFFF
@M04999:289:000000000-L3R54:1:1101:10554:8142 1:N:0:395
ATCCTACGGGTGGCTGCAGTGGGGAATATTGCACAATGGGGGAAACCCTGATGCAGCCATGCCGCGTGTATGAAGAAGGCCTTCGGGTTGTAAAGTACTTTCGGTAGTGAGGAAGTTGTGTGTATGAAAAGTGCATGCAGTTGACGTTAGCTACAGAAGAAGCACCGGCTAACTCCGTGCCAGCAGCCGCGGTAATACGGAGGGTGCGAGCGTTAATCGGAATGACTGGGCGTAAAGGGCATGTAGGCGGATAATTAAGTTAGGTGTGAAAGCCCCGGGCTCAACCTGGGAATTGCACTT
+
CCCCCGGGGGGGGGGGGGGGGGGGGGGGGGGGGGGGGGGGGGGGGGGGGGGGGGGGGGGGGGGGGGGGGGGGGGGGGGGGGGGGGGGGGGGGGGGGGGGGGGGGGGGGGGGFGFGGGGGGGGGGGGGGGGGGGGGGGGGGGGGFGGGGGGGGGGGGGGGGGCGGGGGGGGGGGGGGGGGGGGGGGFGGGGGGGGGGGGGGDGGGGGGGGGGGGGGGGGGGGGGGGGGFGGGGGGGGGGGGGGFGFGFFFFFFGFFFFFFFFFG?FFFFBFFF?FFFF;EFFFF<?::??6,4:BFFFFFF
@M04999:289:000000000-L3R54:1:1101:26902:8150 1:N:0:395
TTCCTACGGGGGGCTGCAGTGGGGAATATTGCACAATGGGGGAAACCCTGATGCAGCCATGCCGCGTGTATGAAGAAGGCCTTCGGGTTGTAAAGTACTTTCGGTAATGAGGAAGGTGGTGTATCTAATAGGTGCATCAATTGACGTTAATTACAGAAGAAGCACCGGCTAACTCCGTGCCAGCAGCCGCGGTAATACGGAGGGTGCGAGCGTTAATCGGAATGACTGGGCGTAAAGGGCATGTAGGCGGATAATTAAGTTAGGTGTGAAAGCCCTGGGCTCAACCTAGGAATTGCACTT
+
CCCCCGGGGGGGGGGGGGGGGGGGGGGGGGGGGGGGGGGGGGGGGGGGGGGGGGGGGGGGGGGGGGGGGGGGGGGGGGGGGGGGGGGGGGGGGGGGGGGGGGGGGGGGGGGGGGGGGGGGGGGGGGGGGGGGGGGGGGGGGGGGGGGGGGGGGGGGGGGGGGGGGGGGGGGGGGGGGGGGGGGGGGGGGGGGGGGGGGGGGGGGGGGGGGGGGGGGGGGGDGGGGGGGGGGGGGGGGFGGGGFGFGFFFFFF<BFFFFFFFFCFFFFFFFA<BFFFFBFFFFFFFFFFFF?FFFFFBFFF
@M04999:289:000000000-L3R54:1:1101:3605:8164 1:N:0:395
CCTACGGGGGGCTGCAGTGGGGAATATTGCACAATGGGGGGAACCCTGATGCAGCCATGCCGCGTGTATGAAGAAGGCCTTCGGGTTGTAAAGTACTTTCGGTAGTGAGGAAGTTGTGTGTATGAAAAGTGCATGCAGTTGACGTTAGCTACAGAAGAAGCACCGGCTAACTCCGTGCCAGCAGCCGCGGTAATACGGAGGGTGCGAGCGTTAATCGGAATGACTGGGCGTAAAGGGCATGTAGGCGGATAATTAAGTTAGGTGTGAAAGCCCCGGGCTCAACCTGGGAATTGCACTTAA
+
CCCCCGGGGGEGEGGGGGGGGGGGGGGGGGGGGGGGGGGGGGGGGGGGGGGGGGGGGGGGGGGGGGGGGGGGGGGGGGGGGGGGGGGGGGFGGGGGGGGGGGEGGGGGGGGGGGGGGCFFGGGGGDFGGGGGGGGGGGGGGGGGGGGGGGGGGGGGCGGGGGGGGGGGGGGGGGGGFGFFGDGCFGGGGGGDGGFFGDEGGGGGGGGGGGEGGGGGFGGGGGGGGGGGGGDGEFGGGDGGGGFGFGFFFFFFGFF=FFBFFFGFFFFF>FFFFDDFF9><>BFFFFF<?B?D?FFF>?FF
@M04999:289:000000000-L3R54:1:1101:23390:8211 1:N:0:395
ACCTACGGGTGGCTGCAGTGGGGAATTTTGGACAATGGGGGCAACCCTGATCCAGCCATGCCGCGTGTCTGAAGAAGGCCTTCGGGTTGTAAAGGACTTTTGTTAGGGAAGAAAAGCTTGGTGCTAATACCACTGAGTGCTGACGGTACCTAAAGAATAAGCACCGGCTAACTACGTGCCAGCAGCCGCGGTAATACGTAGGGTGCGAGCGTTAATCGGAATTACTGGGCGTAAAGCGAGCGCAGACGGTTAGATAAGTCAGATGTGAAATCCCCGAGCTCAACTTGGGACGTGCATTTG
+
<CCCCGGDEFCCEGEEGGFGGGG7@-F<EFEFEFFGGE@;@FEFDDGFGFCEFGGGGG<FFFGGGGGGEEGFGFF<EEFGFF=FGCCFCFFEDGCEFGGGGGGEGFGGGGE=FGGGGEFEEDDFGGGGGAEFGEFAFEFGGDFGGGGFEFFDFGGGGGGAGCDFGGBCCBDCFGGGG7@D;BFFGG8:E7ECGGGGGF:9:C5EEEG8EDC3AEFFF=ECCCFGGD>CEGDGG55079DC7)07)9>:BF@EGF7*@FFB*=CBFF=B>FFF7@:DE>B(827844)8?0(2::((49).
@M04999:289:000000000-L3R54:1:1101:13731:8213 1:N:0:395
GCCTACGGGAGGCTGCAGTGGGGAATATTGCACAATGGGGGGAACCCTGATGCAGCCATGCCGCGTGTATGAAGAAGGCCTTCGGGTTGTAAAGTACTTTCGGTAGTGAGGAAGTTGTGTGTATGAAAAGTGCATGCAATTGACGTTAGCTACAGAAGAAGCACCGGCTAACTCCGTGCCAGCAGCCGCGGTAATACGGAGGGTGCGAGCGTTAATCGGAATGACTGGGCGTAAAGGGCATGTAGGCGGATAATTAAGTTAGGTGTGAAAGCCCCGGGCTCAACCTGGGAATTGCACTTA
+
CCCCCGGGG@@@FFGGGGGGGGGGGGGGGGGGGGGGGGGGGGGGGGGGGGGGGGGGGGGGGGGGGGGGGGGGGGGGGGGGGGGGGGGGGGGGGGGGGGGGGGGGGGGGGGGFGGGGGGGGGGGGGGGGGGGGGGGGGGGGGGGGGGGGGGGGGGGGGGGGGGGGGGGGGGGGGGGGGGGGGGGGGGGGGGGGGGGGGGGGGGGGGGGGGGGGGGGGGGGGGGGGGGGGGGGGGGGGGGGGGGFGFGFEFFFFGFFFFFFFFFGFFFDFBFDFBFFFFFFBFFFFFFFFF:?FFFBAFFFF
@M04999:289:000000000-L3R54:1:1101:25459:8232 1:N:0:395
ACCTACGGGCTGCGGTGGGGAATATTGCACAATGGGGGAAACCCTGATGCAGCCATGCCGCGTGCATGAAGAAGGCCTTCGGGTTGTAAAGTACTTTCGGTAATGAGGAAGGTGGTGTATCTAATAGGTGCATCAATTGACGTTAATTACAGAAGAAGCACCGGCTAACTCCGTGCCAGCAGCCGCGGTAATACGGAGGGTGCGAGCGTTAATCGGAATGACTGGGCGTAAAGGGCATGTAGGCGGATAATTAAGTTAGGTGTGAAAGCCCCGGGCTCAACCTGGGAATCGCACTTAAAAC
+
CCCCCFDFGGGGEGGG::CCE@EGGGGGGCF8FA8FECFEGFFGGGGFGGGCFGGFGCF7FEEG,:FCGGGDFFGGAF<F<B:CFGGG,C,?B<?FFG:+B=FFFGFGCGGDEFGFBFCGGF,ABF@,E9A=FFD?@DECGG+DA<FG<F?C,=FFGC,@FFE+CC@CCBCF::DC>CFGFGC@>5>*=::E@CFE*:*1CEEEGGGGGGCFGGGG=7CC7CF7CFCD759F+>**9>FGF:F4<<@B36BFG4===@=;@6:7=*7=(03<>@@>EFFB?B?B0(,57)((,7>FF424)
@M04999:289:000000000-L3R54:1:1101:8900:8234 1:N:0:395
TGATCCTACGGGGGGCTGCAGTGGGGAATATTGCACAATGGGGGAAACCCTGATGCAGCCATGCCGCGTGTATGAAGAAGGCCTTCGGGTTGTAAAGTACTTTCGGTAATGAGGAAGGTGGTGTATCTAATAGGTGCATCAATTGACGTTAATTACAGAAGAAGCACCGGCTAACTCCGTGCCAGCAGCCGCGGTAATACGGAGGGTGCGAGCGTTAATCGGAATGACTGGGCGTAAAGGGCATGTAGGCGGATAATTAAGTTAGGTGTGAAAGCCCTGGGCTCAACCTAGGAATTGCACT
+
CCCCCGGGGGGGGGGGGGGGGGGGGGGGGGGGGGGGGGGGGGGGGGGGGGGGGGGGGGGGGGGGGGGGGGGGGGGGGGGGGGGGGGGGGGGGGGGGGGGGGGGGGGGGGGGFGGFGGGGGFGGGGGGGGGGGGGGGGGGGGGGGGGGGGGGGGGGGGEGGGGGGGGGGGGGGGGGGGGGGGGGGGGGGGGGGGEEGGGGGGGEGGGGGGGDEDGGGGGGGGGGGGGGGGGDFGGGGGGGGGGFGFGFFFFFFGFFFFFFFFFGFFFFFFFAABFFFFFF?6?B?F<<BFFF??AF?FFFF4
@M04999:289:000000000-L3R54:1:1101:2846:8236 1:N:0:395
GCCTACGGGAGGCTGCAGTGGGGAATCTTCCACAATGGGGGAAACCCTGATGCAGCCATGCCGCGTGTATGAAGAAGGCCTTCGGGTTGTAAAGTACTTTCGGTAATGAGGAAGGTGGTGTATCTAATAGGTGTATCAATTGCCGTTAATTACAGAAGAAGCACCGGCTAACTCTGTGCCCGCAGCCGCGGTAATACGGAGGGTGAGAGCGTTAATTGGAATGACTGGGCGTAACGGGCATGTAGGCGGATAATTATGTTAGGTGTGAAAGCCCTGGGCTACACCTAGGCATAGCACTTA
+
CCCCCGGGG-CFGGGGGGG9FEGGGG,EF,EFFGGGGGG;FGGG6FGGGGGGAFGG8C,CFGEGGGGE,CFG9FFGGGG8FGGGGGG7FFEEFG,,CFEF9?+49?,AFFDG8<:AEF49?5?,5A,E<?85C,:,:E,A9,:7333+6<A,,?FGG<=,,D>:63+>5+335@,@,73@,@>**4DECECB*=2,2;E*=EG***=3A58===E+1A0+12?+9EGC=*>1>7/C)7D97DFD*:*5))8)088@*7@FB?GF=FB?9*4<2)5:)3),((.(4((51(,2).4)34:<
@M04999:289:000000000-L3R54:1:1101:4955:8248 1:N:0:395
CCTACGGGGGGCTGCAGTAGGGAATCTTCCACAATGGACGCAAGTCTGATGGAGCAACGCCGCGTGAGTGAAGAAGGTTTTCGGATCGTAAAGCTCTGTTGTTGGTGAAGAAGGATAGGGGTAGTAACTGATTCTTATTTGACGGTAATCAACCAGAAAGTCACGGCTAACTACGTGCCAGCAGCCGCGGTAATACGTAGGTGGCAAGCGTTGTCCGGATTTATTGGGCGTAAAGCGAACGCAGGCGGGAGAACAAGTCAGCTGTGAAAGCCCTCGGCTTAACCGGGGAAGTGCAGCTGA
+
CCCCCGGGGGGGGGGGGGGGGGGGGGGGGGGGGGGGGGGGGGGGGGGGGGGGGGGGGGGGGGGGGGGGGGGGGGGGGGGGGGGGGGGGGGGGGGGGGGGGGGGGGGGGGGGGGGGGGGGGGGGGGGGGGGGGGGGGGGGGGGGGGGGGGGGGGGGGGGGGGGGGGGGGGGGGGGGGGGGGGGGGGGGGGGGGGGGGGGGGGGGGGGGGGGGGDGGGGGGGGFGGGFGGGGGGGGGGGGGGGGFGFGFFFFFFGFFFFBFFFFGFFFFFFB<FBFFFFFFFFFAABFFFF??:<244:?F2
@M04999:289:000000000-L3R54:1:1101:25279:8269 1:N:0:395
GCCTACGGGGGGCTGCAGTGAGGAATATTGGACAATGGGTGAGAGCCTGATCCAGCCATCCCGCGTGAAGGACGACAGCCCTATGGGTTTTAAACTTCTTTTGTATGGGAATAAACCACATTACGTGTAATGTTCTGAAGGTACCATACGAATAAGCATCGGCTAACTCCGTGCCAGCAGCCGCGGTAATACGGAGGATGCGAGCGTTATCCGGATTTATTGGGTTTAAAGGGTCCGTAGGCGGGTTGATAAGTCAGCGGTGAAAACCTGCAGCTTAACTGTAGAACTGCCGTTGATACTG
+
CCCCCGGGGEGGGGGGGGGGGGGGGGGGGGGGGGGGGGGGGGGGGGGGGGGGGGGGGGGGGGGGGGGGGGGGGGGGGGGGGGGGGGGGGGGGGGGGGGGGGGGGFGGGGGGGGGGGGGGGGGGGGGGGGGGGGGGGGGGGGGGGGGGGGGGGGGGGGGGGGGDGGGGGGGGGGGGGGGGGGGGGGGGGGGGGGGGGGGGGGGDGGGGGGGGGGGGGGGGGGGGGGGGGFFGGGGFGGGGGDFFGFGFFFFFFGFFFFFFFFFGFFFFF?FFFFFFFFBFFFFFFFFFD??FFFBF6AFFF)
@M04999:289:000000000-L3R54:1:1101:22519:8278 1:N:0:395
TGCCGCCTACGGGAGGCTGCAGTGGGGAATATTGCACAATGGGGGAGACCCTGATGCAGCCATGCCGCGTGTATGAAGAAGGCCTTCGGGTTGTAAAGTACTTTCGGTAGTGAGGAAGTTGTGTGTATGAAAAGTGCATGCAGTTGACGTTAGCTACAGAAGAAGCACCGGCTAACTCCGTGCCAGCAGCCGCGGTAATACGGAGGGTGCGAGCGTTAATCGGAATGACTGGGCGTAAAGGGCATGTAGGCGGATAATTAAGTTAGGTGTGAAAGCCCCGGGCTCAACCTGGGAATTGCAC
+
CCCCCGGGGGGGGGGGGGGGGGGGGGGGGGGGGFGGGGGGGGGGGGG:FGGGGFFFGFEGGGGGGGGGGGGGGGFGGGGGGGGGGGGGGGGGGGGGFGFGGGGGGGGGGGGGC@F=FFFGFGGGGGGGGGGGFGFGGGGFGGGGGGGGGGGGDGGFGGGGGGGGGGCGGGGDGGFGGGGGGGGGG8FGGGGGGEGGGEFGGGCGEGGGGG5=CEEGE5FFFG==5CFFGGGG5CGGG<7FGC>GFGFFF4FEG3>5=FF?*9DF6@FFFFFA2@6@@?F9B6>1823:?FB?:?????F93
@M04999:289:000000000-L3R54:1:1101:18297:8294 1:N:0:395
ACGCCTACGGGTGGCTGCAGTGGGGAATATTGCACAATGGGGGGAACCCTGATGCAGCCATGCCGCGTGTATGAAGAAGGCCTTCGGGTTGTAAAGTACTTTCGGTAGTGAGGAAGTTGTGTGTATGAAAAGTGCATGCAGTTGACGTTAGCTACAGAAGAAGCACCGGCTAACTCCGTGCCAGCAGTCGCGGTAATACGGAGGGTGCGAGCGTTAATCGGAATGACTGGGCGTAAAGGGCATGTAGGCGGATAATTAAGTTAGGTGCGAAAGCCCCGGGCTCAACCTGGGAATTGCACTT
+
CCCCCGGGGGGGGGGGGGGGGGGGGGGGGGGGGGGGGGGGGGGGGGGGGGGGGGGGGGGGGGGGGGGGGGGGGGGGGGGGGGGGGGGGGGGGGGGGGGGGGGGGGGGGGFGFGGGFGFGGGGGGGGGGGGGGGGGGGGGGGGGGGGGGGGEGGGGGGGGGGGGGGGGGGGGGGGGGGGGGGGGGGGGGGGGGGGGGGGGG8EGGGGGGGGGGGGGGGGGGGCGGGGGGGGGGGGGGGGGGGGFGFGFFFFF3C>FFFFFFBFFF?F?F>EFFFFFFFFB>>FFFFFFFFF0:2??FFFFF>
@M04999:289:000000000-L3R54:1:1101:16469:8324 1:N:0:395
ACCCTACGGGTGGCTGCAGTGAGGAATATTGGACAATGGGTGAGAGCCTGATCCAGCCATCCCGCGTGAAGGACGACAGCCCTATGGGTTTTAAACTTCTTTTGTATGGGAATAAACCACATTACGCGTAATGTTCTGAGGGTACCATACGAATAAGCATCGGCTAACTCCGTGCCAGCAGCCGCGGTAATACGGAGGATGCGAGCGTTATCCGGATTTATTGGGTTTAAAGGGTCCGTAGGCGGGTTAATAAGTCAGCGGTGAAAACCTGCAGCTTAACTGTAGAACTGCCGTTGATACT
+
CCCCCFGGGGFGGGGGGEF@FFGGGGGGGGFGGGGGGGGGGGGGGGGGGFGGGGGGGGGGGGGGGGGGGGGGGGEGGGGGGGG8FGGGGGGGGGGGGGGGGGGGGFGFGGGGGGGGGGFGGFFGFFGGGG:FGGGGFGGCF@FGGGGGGGFGGGGGGGGGGGGGGGFGGGGGGGGFGGGGGGGGGGGGGEFGGGEEGDGGCGGCGGGGGGGGGEGGCEEGGFGGF=C5CFFF7DECCDCFGDFGFGFE@4=FGFFFF?FDD>DF@FFF?FBFFFFFFFFAADBFFFF2<<239:1:8AF<-
@M04999:289:000000000-L3R54:1:1101:21855:8492 1:N:0:395
TCCCCTACGGGGGGCTGCAGTGGGGAATATTGCACAATGGGGGGAACCCTGATGCAGCCATGCCGCGTGTATGAAGAAGGCCTTCGGGTTGTAAAGTACTTTCGGTAGTTAGGAAGTTGTGTGTATGAAAAGTGCATGCAATTGACGTTAGCTACAGAAGAAGCACCGGCTAACTCCGTGCCAGCAGCCGCGGTAATACGGAGGGTGCGAGCGTTAATCGGAATGACTGGGCGTAAAGGGCATGTAGGCGGATAATTAAGTTAGGTGTGAAAGTCCCGGGCTCAACCTGGGAATTGCACTT
+
CCCCCD@EEGGCCE7:FGFCFGDG:@FEFFE<FGFFGCDFGCDEGGGGGFCC>FFDEFGGG<:B@@CGDFGFFD:<,C:2:FFGCCC7CEGFEG7CFGFCGG:CEE/;A,<<,,<CEEEF8CGCFGD70@CCFGCF7CCGGFF9+<:EGGDFGCC9@C6AC??EFGGG*8*;@F9+2/;CEGGFFGGGFGGGGG5;F?FFGC8:*AGGG*:CCECCEFGCC==EEDDCEFF47DGG**:CD55FFGF=F>@:);@4/*=8@=DF?8=F<FF<)*10/379((4827:?:<?<2(.4<<?F7
@M04999:289:000000000-L3R54:1:1101:26803:8494 1:N:0:395
CCCTACGGGCGGCTGCAGTAGGGAATCTTCCACAATGGACGCAAGTCTGATGGAGCAACGCCGCGTGAGTGAAGAAGGTTTTCGGATCGTAAAGCTCTGTTGTTGGTGAAGAAGGATAGGGATAGTAACTGATTCTTATTTGACGGTAATCAACCAGAAAGTCACGGCTAACTACGTGCCAGCAGCCGCGGTAATACGTAGGTGGCAAGCGTTGTCCGGATTTATTGGGCGTAAAGCGAACGCAGGCGGGAGAACAAGTCAGCTGTGAAAGCCCTCGGCTTAACCGGGGAAGTGCAGCTG
+
CCCCCGGGGGGGGGGGGGGGGGGGGGGGGGGGGGGGGGGGGGGGGGGGGGFGGGGGGGGGGGGGGGGGGGGGGGGGGGGGGGGGGGGGGGGGGGGGGGGGGGGGCGGGGGFGGGGGGGGGGGGGGGGGGGGGGGGGGGGGGGGGGGGGGGGGGGGGGGGGGGGGGGGDEGGGGGGGGGGGGGGGGGGGGGGGGDGGGGGGGGGGGGGGGGGGGGGGGGGEGGFGGGGGDFDDGGFDFGGDGGFGFGFFFE>EGFFF:>FFFFFFFBFFFFFFBFFFE?FFFFDFFFBFF>6B>BB2<>:?
@M04999:289:000000000-L3R54:1:1101:25256:8497 1:N:0:395
GGCCGGCCTACGGGTGGCTGCAGTGGGGAATTTTGGACAATGGGGGGAACCCTGATCCAGCCATGCCGCGTGTCTGAAGAAGGCCTTCGGGTTGTAAAGGACTTTTGTTAGGGAAGAAAAGCCGGGTGCTAATACCACCTGGTGCTGACGGTACCTAAAGAATAAGCACCGGCTAACTACGTGCCAGCAGCCGCGGTAATACGTAGGGTGCGAGCGTTAATCGGAATTACTGGGCGTAAAGCGAGCGCAGACGGTTAGATAAGTCAGATGTGAAATCCCCGAGCTCAACTTGGGACGTGC
+
CCCCCC7FG6;=86=@CFEDCDGEFGGGDEGGGGGGGGFGGGGGC:FEGGFGGGFEGGGGGGGGGGGDGD>FFGGGAFGGDGGG,><BFEDFEEGGFGFG>FGGGGGGFGC@BC@FGFGFGGGCC:<FEGGGGGG8FBGGFGG<9FFFFGDFFGGGGFGB:<CFDFFGGFEGE5CDFGGGDF:5@CFE6ECCEEGGG8?FCGG<F58CGGGG5::EE==FGCGEG*9FGDGGCFFD>DGGF7@CDDEEB@>@G>)8:FFF4B:967BF<FD<2668FB44996>322<B24A)::0>?:?
@M04999:289:000000000-L3R54:1:1101:7537:8502 1:N:0:395
CTTTCCCTACGGGTGGCTGCAGTGGGGAATATTGCACAATGGGGGAAACCCTGATGCAGCCATGCCGCGTGTATGAAGAAGGCCTTCGGGTTGTAAAGTACTTTCGGTAATGAGGAAGGTGGTGTATCTAATAGGTGCATCAATTGACGTTAATTACAGAAGAAGCACCGGCTAACTCCGTGCCAGCAGCCGCGGTAATACGGAGGGTGCGAGCGTTAATCGGAATGACTGGGCGTAAAGGGCATGTAGGCGGATAATTAAGTTAGGTGTGAAAGCCCCGGGCTCAACCTAGGAATTGCAC
+
CCCCCGGGGGGGGGGGGGGGGGEGGGGGGGGGGFGGGGGGGGGGGGGCFGGGGGGDGGCFGGGGGGGGGGGGGGGGGGFDEFFGGGGGGGGGEGFGGGGGGGGGGDFFGGDGFGFAFGGGGGGGGGGGGGGGFGGGGGFGGGGGGGDFGEGFFGGGFFGGGDGGGGGFFE@EGDFGGGGGGGGGGGGGGGGGDEGGCBFGFGG>C5EEGGGCEGGGEGGGGFEGEGG>FGGG*9C<CD5CGGBFFG@FFFFED>D>?FFFFFGFF=4=?F?BAFFF),7>F;;(1<<838?B?:2:DFFF)
@M04999:289:000000000-L3R54:1:1101:17283:8537 1:N:0:395
TTACCTACGGGGGGCTGCAGTGGGGAATATTGCACAATGGGGGGAACCCTGATGCAGCCATGCCGCGTGTATGAAGAAGGCCTTCGGGTTGTAAAGTACTTTCGGTAGTGAGGAAGTTGTGTGTATGAAAAGTGCATGCAGTTGACGTTAGCTACAGAAGAAGCACCGGCTAACTCCGTGCCAGCAGCCGCGGTAATACGGAGGGTGCGAGCGTTAATCGGAATGACTGGGCGTAAAGGGCATGTAGGCGGATAATTAAGTTAGGTGTGAAAGCCCCGGGCTCAACCTGGGAATTGCACTT
+
CCCCCGGGGGGGGGGGGGGGGGGGGEGGGGGCGGGGGGGGGGEEGGGGGGGGCGGGEFFGGGGGGGGGGGFF@GF:FEFGGGGGGFGCGGGGGGGGEGGGGGGGGGGGGGGGGDFCGGGGGGGGFGGF9C9@FCEFGGGEGGGFFC88CGGGGGGFGGGGFFGGFDEEEGGGGGGGGGGFGFFGCFFGFCGCGGGGGGGGGGGGGGG5:;EGGGGGGGGGGGGGG9:CGC<GGGEGFCDGGGFDFG?FFB@EGEFFFFF4FFGF4BFFBF<)4:FFEFFB>FF?<?<:(26?FFFFAAFF>
@M04999:289:000000000-L3R54:1:1101:20122:8586 1:N:0:395
AACCCTACGGGGGGCTGCAGTGGGGAATATTGCACAATGGGGGGAACCCCGATGCAGCCATGCCGCGTGTATGAAGAAGGCCTTCGGGTTGTAAAGTACTTTCGGTAGTGAGGAAGTTGTGTGTATGAAAAGTGCATGCAATTGACGTTAGCTACAGAAGAAGCACCGGCTAACTCCGTGCCAGCAGCCGCGGTAATACGGAGGGTGCGAGCGTTAATCGGAATGACTGGGCGTAAAGGGCATGTAGGCGGATAATTAAGTTAGGTGTGAAAGCCCCGGGCTCAACCTGGGAATTGCACTT
+
CCCCCGGGGGGGGGGGGGGGGGGGGGGGGGGGGGGGGGGGGGGGGGGGGGGGGGGGGGGGGGGGGGGGGGGGGGGGGGGGGGGGGGGGGGGGGGGGGGGGGGGGGGGGGGGGGCFGGGGGGGGGGGGGGGGGGGGGGGGGGGGGGGGGGGGGGGGGGGGGGGGGGGGGGGGGGGGGGGGGGGGGGGGGGGGGGGGGGGGGGGGGGGGGGGGGGGGGGGGGGGGGGGGGGGGGGGGGFGGGGGFGFGFFFFFFGFFFFFFFFFGFFFFFFFFFDFFFFFFFFFFFFFFFFFFFFFF?FD2A?
@M04999:289:000000000-L3R54:1:1101:2917:8587 1:N:0:395
CGGGCCTACGGGGGGCAGCAGTGGGGAATATTGCACAATGGGGGAAACCCTGATGCAGCCATGCCGCGTGTATGAAGAAGGCCTTCGGGTTGTAAAGTACTTTCGGTAATGAGGAAGGTGGTGTATCTAATAGGTGCATCAATTGACGTTAATTACAGAAGAAGCACCGGCTAACTCCGTGCCAGCAGCCGCGGTAACACGGAGGGTGCGAGCGTTAATCGGAATGACTGGGCGTAAAGGGCATGTAGGCGGATAATTAAGTTAGGTGTGAAAGCCCTGGGCTCAACCTAGGAATTGCACT
+
CCCCCGGGGDGGGGGGGGGGGGGGGGGEFGGGFGGGGGGGEGGGGEGGGGGFFGGGGGGGGGGGGGGGGGGDDDFCFGGGGGGGGGGGGGGGGFGGCGGGGGGGGGFGGFFCFGCGGEGGFGGGEFFGGGGGGGGFGGGGGGGGGGGGCFGGGGGGGGGGGGECGGFGGGGGGFG7FGGGCEGGGGDGGGGGGGGGGGGGGGGGGCEGGGG=EGGGEFFGGEGDGGGGFGGFGGCDCGG7DGFGFGFFFFEFCEEFFFFBFF7=?FFFFBAA<BF:FB4<??12<>BFFFF0:DF0?26?2
@M04999:289:000000000-L3R54:1:1101:14486:8603 1:N:0:395
TCCCTACGGGGGGCTGCAGTGGGGAATATTGCACAATGGGGGGAACCCTGATGCAGCCATGCCGCGTGTATGAAGAAGGCCTTCGGGTTGTAAAGTACTTTCGGTAGTGAGGAAGTTGTGTGTATGAAAAGTGCATGCAGTTGACGTTAGCTACAGAAGAAGCACCGGCTAACTCCGTGCCAGCAGCCGCGGTAATACGGAGGGTGCGAGCGTTAATCGGAATGACTGGGCGTAAAGGGCATGTAGGCGGATAATTAAGTTAGGTGTGAAAGCCCCGGGCTCAACCTGGGAATTGCACTT
+
CCCCCGGGGGGGGGGGGGGGGGGGGGGGGGGGGGGGGGGGGGGGGGGGGGGGGGGGGGGGGGGGGGGGGGGGGGGGGGGGGGGGGGGGGGGGGGGGGGGGGGGGGGGGGGGGGGGGGGGGGGGGGGGGGGGGGGGGGGGGGGGGGGGGGGGGGGGGGGGGGGGGGGGGGGGGGGGGGGGGGGGGGGGGGGGGGGGGGGGGGGGGGGGGGGGGGGGGGGGGGGGGGGGGGGGGGGGGGGGGGGFGFGFFFEEFGFFFF@FFFFGFFFFFFFBFFFFFFFFFFFFDFFFFFB?>B??AFFFB
@M04999:289:000000000-L3R54:1:1101:3300:8621 1:N:0:395
GCCTACGGGGGGCTGCAGTGGGGAATATTGCACAATGGGGGGAACCCTGATGCAGCCATGCCGCGTGTATGAAGAAGGCCTTCGGGTTGTAAAGTACTTTCGGTAGTGAGGAAGTTGTGTGTATGAAAAGTGCATGCAATTGACGTTAGCTACAGAAGAAGCACCGGCTAACTCCGTGCCAGCAGCCGCGGTAATACGGAGGGTGCGAGCGTTAATCGGAATGACTGGGCGTAAAGGGCATGTGGGCGGATAATTAAGTTAGGTGTGAAAGCCCCGGGCTCAACCTGGGAATTGCACTTA
+
CCCCCGGGGGGGGGGGGGGGGGGGGGGGGGGGGGGGGGGEGGGGGGGGGGGGGGGGGGGGGGGGGGGGGGGGGGGGGGGGGGGGGCGGGGGGGGGGGGGGGGGGEGGGGGGGFGGGGFGFGGGDGGGGGGGGGGGGGGGGGGGGGGGFGGGGGGGGGGGGGGGGGGGGGGGGGGGGGGDEFGGGGGGEEGGEEEGGGGGCEGGGGGGGGGGEGGGFGGGGGFGGGGGGGGGGGGCFGDGGGGFGF:@DB@@DG4@@FFFFFFGFFFF?AFA<8@>>BFFFFFFFF>1?:?BF?FFFFF:A
@M04999:289:000000000-L3R54:1:1101:20370:8625 1:N:0:395
GGAGCCTACGGGGGGCTGCAGTGAGGAATATTGGACAATGGGTGAGAGCCTGATCCAGCCATCCCGCGTGAAGGACGACAGCCCTATGGGTTTTAAACTTCTTTTGTATGGGAATAAACCACATTACGCGTAATGTTCTGAAGGTACCATACGAATAAGCATCGGCTAACTCCGTGCCAGCAGCCGCGGTAATACGGAGGATGCGAGCGTTATCCGGATTTATTGGGTTTAAAGGGTCCGTAGGCGGGTTGATAAGTCAGCGGTGAAAACCTGCAGCTTAACTGTAGAACTGCCGTTGAT
+
CCCCCGGGGGGGGGGEEGGGEGGGGGGGGGGGGGGGGGGGGGGGGGGGGGGGGGGGGGGGGGGGGGGGGGGGGGGGGGGGGGGGGGGGGGGGGGGGGGGGGGGGGFFGGCF@FGGGGGCFCGGGGEGGGEGGEGCGGGGGFGFGGGGGGGGGGGGGEGGGGFFGEEGDGGGGGGGGGGGCFGGFG>EGDGGDGFGGGGGGGGGGG>EGCGGGGC7CEGGDGFFGGGFD=CDGFC73DGGGGGFC6D@EFFFFGFFFFFFF?DDFFFFB<FFF:FF?FFFFFFFADFBF<4A?FFFFBFFB
@M04999:289:000000000-L3R54:1:1101:28846:8692 1:N:0:395
AGTTCCTACGGGGGTCTTCCTTTTGGCATATTGCACAATGGGGGGAACCCTGATGCAGCCATGCCGCGTGTATGAAGAAGGCCTTCGGGTTGTAAAGTACTTTCGGTAGTGAGGAAGTTGTGTGTATGAAAAGTGCATGCAATTGACGTTAGCTACAGAAGAAGCACCGGCTAACTCCGTGCCAGCAGCCGCGGTAATACGGAGGGTGCGAGCGTTAATCGGAATGACTGGGCGTAAAGGGCATGTAGGCGGATAATTAAGTTAGGTGTGAAAGCCCCGGGCTCAACCTGGGAATTGCACT
+
CCCCCGGGGGDD6@CFFCFGGGGFFGGGGGGGGGGGGG6CFGGGGGGGGGGGGGGGGGGGGGGGGGGGGGGGGGGGGGGGGGGGGGGGGGGGGGGGGGGGGGGGGGGGGGGGGGGFGDFGGGGFGGGGGGGGGGGGGGGGGGGGGGGGGGGGGGGGGGGGGGGGGGGGGGGGGGG@EGGGGGGGGGGGGGGGGGGGGGGGGGGGGGGGGGDGGGGGGGGGGGGGGGGGGGGGGGGGGGGGDG>FFGFFFFFFGBEFFFFFFFGFFFFFFFFFAFFFFFF>FB>FFFFFFFFB:BFFFFFFA
@M04999:289:000000000-L3R54:1:1101:26910:8708 1:N:0:395
TTCCTACGGGAGGCAGCAGTGGGGAATATTGCACAATGGGGGAAACCCTGATGCAGCCATGCCGCGTGTATGAAGAAGGCCTTCGGGTTGTAAAGTACTTTCGGTAATGAGGAAGGTGATGTATCTAATAGGTGCATCAATTGACGTTAATTACAGAAGAAGCACCGGCTAACTCCGTGCCAGCAGCCGCGGTAATACGGAGGGTGCGAGCGTTAATCGGAATGACTGGGCGTAAAGGGCATGTAGGCGGATAATTAAGTTAGGTGTGAAAGCCCTGGGCTCAACCTAGGAATTGCACTT
+
CCCCCGGGGGGGGGGGGGGGGGGGGGGGGGGGGGGGGGGGGGGGGGGGGGGGGGGGGGGGGGGGGGGGGGGGGGGGGGGGGGGGGGGGGGGGGGGGGGGGGGGGEFEFGGGFDGGGGGGGGGGGGGGGGGGGGGGGGGGGGGGGGGGGGFGGFGGGGGGGGGGGGGGGGGGGGGGGGGGGGGGGGGGGGGGGGGGGGGGGGGGEGGDGGGGGGGGGGGFGEDGGFGGGGGGGGDEGGF<GGGFGFGFFEF@EGFFFFFFFFFGFFFFFAFAFFFFFFFFFFFFFFFF???:BFBFFFFFF
@M04999:289:000000000-L3R54:1:1101:24860:8715 1:N:0:395
CCTACGGGTGGCTGCAGTGGGGAATTTTGGACAATGGGGGGAACCCTGATCCAGCCATGCCGCGTGTCTGAAGAAGGCCTTCGGGTTGTAAAGGACTTTTGTTAGGGAAGAAAAGCCGGGTGCTAATACCACCTGGTGCTGACGGTACCTAAAGAATAAGCACCGGCTAACTACGTGCCAGCAGCCGCGGTAATACGTAGGGTGCGAGCGTTAACCGGAATTACTGGGCGTAAAGCGAGCGCAGACGGTTAGATAAGTCAGATGTGAAATCCCCGAGCTCAACTTGGGACGTGCATTTGA
+
CCCCCGGGGDGGGGGGGGGGGGGGGGGGGGGGGGGGGGGGGGGGGGGGGGGGGGGGGGGGGGGGGGGGGGGGGGGGGGGGGGGGGGGGGGGGGGGGGGGGGGGGGGGGGGGGGGGGGGGGGGGGGGGGGGGGGGGFGGGGGGGGGGGGGGGGGGGGGGGGGGGGGGGGGGGGGGGGGGGGGGGGGGGGGGGGGGGGGGGGGGGGGGGGGGGGGGGGGGGGGGGGGGGGGGGGEGGGGGGGGGFGFGFFFFBFGFFFFFFFFFGFFF??AFFFBFFDEBFD?<BFDFFFF?>FFFFFFABF
@M04999:289:000000000-L3R54:1:1101:27092:8747 1:N:0:395
TCCACCTACGGGTGGCTGCAGTGGGGAATATTGCACAATGGGGGGAACCCTGATGCAGCCATGCCGCGTGTATGAAGAAGGCCTTCGGGTTGTAAAGTACTTTCGGTAATGAGGAAGGTGGTGTATCGAATAGGTGCATCAATTGACGTTAATTACAGAAGAAGCACCGGCTAACTCCGTGCCAGCAGCCGCGGTAATACGGAGGGTGCGAGCGTTAATCGGAATGACTGGGCGTAAAGGGCATGTAGGCGGATAATTAAGTTAGGTGTGAAAGCCCCGGGCTCAACCTGGGAACTGCACC
+
CCCCCGGGGGGGFCGGGGGGGGGGGGGGGGGGGGGGGGGGGGGGGGGGGGGGGGGGGGGGGGGGGGGGGGGGGGGGGGGGGGGGGGGDGGGGGGGGGGGGGGGGGGGGGGGGGGGGGGGGGGGGGGGGGGGGGGGGGGGGGGGGGGGGGGGGGGGGGGGGGGGGGGGGGGGGGGGGGGGGFGGGFGGGGGGGGGGDGGGGGGGGGGGGGGAEDGGGGCFGGGGGGFGGGGGGGGGGD7FFDDFGFGFFFFFFGFFFFFF6FFGFB?FFFFBAAF?FFFFFFF9<??FFFFFFFF?FFFFF(
@M04999:289:000000000-L3R54:1:1101:11116:8781 1:N:0:395
GCCCTACGGGAGGCAGCAGTGGGGAATATTGCACAATGGGGGAAACCCTGATGCAGCCATGCCGCGTGTATGAAGAAGGCCTTCGGGTTGTAAAGTACTTTCGGTAGTGAGGAAGTTGTGTGTATGAAAAGTGCATGCAGTTGACGTTAGCTACAGAAGAAGCACCGGCTAACTCCGTGCCAGCAGCCGCGGTAATACGGAGGGTGCGAGCGTTAATCGGAATGACTGGGCGTAAAGGGCATGTAGGCGGATAATTAAGTTAGGTGTGAAAGCCCCGGGCTCAACCTGGGAATTGCACTT
+
CCCCCGGGGGGGGGGGGGGGGGGGGGGGGGGGGGGGGGGGGGGGGGGGGGGGGGGGGGGGFGGGGGGGGGGFGGGGGGGGGGGGGGDGGGGGGGGGGCGGGGGDGGGGGGGGGGGGGGGGGGGGGGGGGGGGGGGGGGGGGGGGGGGGGGGGGGGGGGGGGGGGGGGGGGGGGGGGGGFGGGGGGGGGDGG>ECEGFFEGGEGGGCEG5?EGGGGFDFG=ECFGGGGGG7FCGGGGGFGGFGFGFGFFBDFFGFFFFF@FFFGFFFFDAF9>BFFFBF@1904?FBFFFF:2:,4<BFB?
@M04999:289:000000000-L3R54:1:1101:18765:8795 1:N:0:395
TGGTCCTACGGGAGGCTGCAGTGAGGAATATTGGACAATGGGTGAGAGCCTGATCCAGCCATCCCGCGTGAAGGACGACAGCCCTATGGGTTTTAAACTTCTTTTGTATGGGAATAAACCACATTACGCGTAATGTTCTGAAGGTACCATACGAATAAGCATCGGCTAACTCCGTGCCAGCAGCCGCGGTAATACGGAGGATGCGAGCGTTATCCGGATTTATTGGGTTTAAAGGGTCCGTAGGCGGGTTAATAAGTCAGCGGTGAAAACCTGCAGCTTAACTGTAGAACTGCCGTTGAT
+
CCCCCFE<FGGGGGCCGCCCFFFGGFGGG?FCGGC@FFGGGG<;FF<6CFEE<EFA<DFDFEFFFEE7F:@@FF?FDFCC@FFCGGGGFGGGGGGGFGFGGGGGGEFFGFFFFGFGGGGGGEGFGGFFECF>:DEGGGFFEGEGG<FF<F=FAD<FFGGAFEG7:CBFGGGGGCGCFFCFGGGGGCEG7C:8E;>C7C8E5CGGGEGGECG==9A5C**:0ACFGFFGG<FC7*29>FGGGG:DFDEF@5>*C866848FF@D:D>FFAF0::>??:1FA<9>6:44252944:1:10(6
@M04999:289:000000000-L3R54:1:1101:10962:8796 1:N:0:395
CAAAGCCTACGGGAGGCTGCAGTGGGGAATATTGCACAATGGGGGGAACCCTGATGCAGCCATGCCGCGTGTATGAAGAAGGTCTTCGGATCGTAAAATCCTGTTGTTGAAGAAGAACGGTTGTGAGAGTAACTGCTCATAGCGTGACGGTAATCAACCAGAAAGTCACGGCTAACTACGTGCCAGCAGCCGCGGTAATACGTAGGTGGCAAGCGTTGTCCGGATTTATTGGGCGTAAAGGGAGCGCAGGCGGTCTTTTAAGTCTGAATGTGAAAGCCCTCAGCTTAACTGAGGAAGAGC
+
CCCCCGGGGGGGGGGGGGGGGGGGGGGGGGGGGGGGGGGGGGGGGGGGGGGGGGGGGGGGGGGGGGGGGGGGGGGGGGGGGGGGGGGGGGGGGGGGGGGGGGGGGGGGGGGGGGGGGGGGGGGGGGGGGGGGGGGGGGGGGGGGGGGGGGGGGGGGGGGGGGGGGGGGGGGGGGGGGGGGGGGGGGGGGGGGGGGGGGGGGGGGGGGGGGGGGGGGGGGGGGGGGGGFGGGGGGGGGDFFGGFGFGFEFFFFGFFDFFFFFFGFFFFFAFDFFFFFFFFFFFFFFFFFBFFFFFBFFF?B
@M04999:289:000000000-L3R54:1:1101:17707:8802 1:N:0:395
ACCTACGGGGGGCTGCAGTGGGGAATATTGCACAATGGGGGAAACCCTGATGCAGCCATGCCGCGTGTATGAAGAAGGCCTTCGGGTTGTAAAGTACTTTCGGTAATGAGGAAGGTGGTGTATCTAATAGGTGCATCAATTGACGTTAATTACAGAAGAAGCACCGGCTAACTCCGTGTCAGCAGCCGCGGTAATACGGAGGGTGCGAGCGTTAATCGGAATGACTGGGCGTAAAGGGCATGTAGGCGGATAATTAAGTTAGGTGTGAAAGCCTTGGGCTCAACCTAGGAATTGCACTTA
+
CCCC<FFEDEGDGGE@CFCEEGGGGGGGGGGF9ECGGGGGGGGGGGEGGDGGGGGGGEG<FF+::CFCDFGFGGGGGFGFFCCFG73C7FCC;@FGFFFC;CGGC*@DE?FG88CFGG<:FFFGGCBFGG8FFGDAEF,@,7<FDF::*CCF:,?<CFFGGG7BFGG78C+<<FE5:FC>90<E8FFE>G5EC*CGG@?G>8*CCEG*:8EC588CGGEC55+00ACCC7C3C<*?C<7C5C=C=74>>5>:7=?B@?6*9*7FFFEBF4)(4)99F?F2(5<<04320)6:))6<)4:A
@M04999:289:000000000-L3R54:1:1101:21089:8804 1:N:0:395
CACATCCTACGGGAGGCTGCAGTGGGGAATATTGCACAATGGGGGAAACCCTGATGCAGCCATGCCGCGTGTATGAAGAAGGCCTTCGGGTTGTAACGTACTTTCGGTAGTGAGGAAGTTGTGTGTATGAAAAGTGCATGCAGTTGACGTTAGCTACAGAAGAAGCACCGGCTAACTCCGTGCCAGCAGCCGCGGTAATACGGAGGGTGCGAGCGTTAATCGGAATGACTGGGCGTAAAGGGCATGTAGGCGGATAATTAAGTTAGGTGTGAAAGCCCCGGGCTCAACCTGGTAATTGCAC
+
@-A@AFDGA@FG:FG@CF@CEFEEF97;@FFDD@AECDFFGCCFE:@6CEB,6CFEFG9EG@E<FAGGGGGECFCFEG<CF,6<6FFDG+CE:F?C,+B?=DGGGGGGD@?F?FF,=FEDEGGEBFAFEFGGFEFFGFEFGGFGEF9D7=FEGGFGGFGA>FA:FGGGG7FGGDGGGFEEGCGGGC8DCCEGEGEE>EF9CFG5C>EC=EG:EGGGGD5@EFGCEGG7?FCG5DE7DDF7>DDGFG=6FFFFG)>58@F6*1:6F65B?92427@50:7>91992<?:7?F?(:):<4495
@M04999:289:000000000-L3R54:1:1101:14344:8824 1:N:0:395
TCCCTACGGGGGGCTGCAGTGGGGAATTTTGGACAATGGGGGGAACCCTGATCCAGCCATGCCGCGTGTCTGAAGAAGGCCTTCGGGTTGTAAAGGACTTTTGTTAGGGAAGAAAAGCCGGGTGCTAATACCACCTGGTGCTGACGGTACCTAAAGAATAAGCACCGGCTAACTACGTGCCAGCAGCCGCGGTAATACGTAGGGTGCGAGCGTTAATCGGAATTACTGGGCGTAAAGCGAGCGCAGACGGTTAGATAAGCCAGATGTGAAATCCCCGAGCTCAACTTGGGACGTGCATTTG
+
CCCCCGGGGGGGGGGGGGGGGGGGGGGGGGGGGGGGGGGGGGGGGGGGGGGGGGGGGGGGGGGGGGGGGGGGGGGGGGGGGGGGGGGGGGGGGGGGGGGGGGGGGGGGGGGGGGGGGGGGGGGGGGGGGGGEGGGGGGGGGGGGGGGGGDGGGFGGGGGGGGGGGGGGGGGGGGGGGGGGGGGGGGGGGGGGGGGGGGGGGGGGGGGGGCGGGGGGGGGGGGGGGGGGGGGGGGGGGGGGDGBGFGF:@:>DDFFFFFFFFFFFFFFB<FFADFFF@>E9;?F>BDFFF:?<6??BFFFF)
@M04999:289:000000000-L3R54:1:1101:12147:8827 1:N:0:395
CCTACGGGAGGCTGCAGTGGGGAATATTGCACAATGGGGGGAACCCTGATGCAGCCATGCCGCGTGTATGAAGAAGGCCTTCGGGTTGTAAAGTACTTTCGGTAGTGAGGAAGTTGTGTGTATGAAAAGTGCATGCAGTTGACGTTAGCTACAGAAGAAGCACCGGCTAACTCCGTGCCAGCAGCCGCGGTAATACGGAGGGTGCGAGCGTTAATCGGAATGACTGGGCGTAAAGGGCATGTAGGCGGATAATTAAGTTAGGTGTGAAAGCCCCGGGCTCAACCTGGGAATTGCACTTAA
+
CCCCCGGGGGGGGGGGGGGGGGGGGGGGGGGGGGGGGGGGGGGGGGGGGGGGGGGGGGGGGGGGGGGGGGGGGGGGGGGGGGGGGGGGGGGGGGGGGGGGGGGGGGGGGFFGGGGGGGGGGGGGGGGGGGGGGGGGGGGGGGGGGGGGGGGGGGGGGGGGGGGGGGGGGGGGGGGGGGGGGGGGGGGGGGGGGGFGGGGGGGGGGGEDEGGGGGGGGGGGGGGGGGGFGGGGGGGGDGGFGGFGFGFFBEEFGFFFFFFFF@GFFFFFFFFFFFFFFFFF?>BFFFF??:?FFFFFFFF>
@M04999:289:000000000-L3R54:1:1101:18320:8855 1:N:0:395
AGCCTACGGGCGGCTGCAGTGAGGAATATTGGACAATGGGTGAGAGCCTGATCCAGCCATCCCGCGTGAAGGACGACAGCCCTATGGGTTTTAAACTTCTTTTGTATGGGAATAAACCACATTACGCGTAATGTTCTGAAGGTACCATACGAATAAGCATCGGCTAACTCCGTGCCAGCAGCCGCGGTAATACGGAGGATGCGAGCGTTATCCGGATTTATTGGGTTTAAAGGGTCCGTAGGCGGGTTGATAAGTCAGCGGTGAAAACCTGCAGCTTAACTGTAGAACTGCCGTTGATACT
+
CCCCCGGGGGGGGGGGGGGGGGGGGGGGGGGGGGGGGGGGGGGGGGGGGGGGGGGGGGGGGGGGGGGGGGGGGGGGGGGGGGGFGFGFGGGGGGGGGGGGGGGGGGGGGCFGGGGGGGGGGGGGGGGGCFEGGGGGGGGGGGGGGGGGGGGGGGGGGGGGGGEGGGGGGGGGFFGGGGGGGGGGGGGGGGGGGGGGGGGGGGGGGGGGGGGGGGCC5EGGGFFGGGGGGDFGGGGGGGGGGGFGEGFFFFFFGFFFFFFFBFGF@FFFFF<BFFFFFFFAB>BFABABF<??FFF?<A<F2
@M04999:289:000000000-L3R54:1:1101:15021:8902 1:N:0:395
CCTACGGGCGGCTGCAGTGGGGAATATTGCACAATGGGGGAAACCCTGATGCAGCCATGCCGCGTGTATGAAGAAGGCCTTCGGGTTGTAAAGTACTTTCGGTAATGAGGAAGGTGGTGTATCTAATAGGTGCATCAATTGACGTTAATTACAGAAGAAGCACCGGCTAACTCCGTGCCAGCAGCCGCGGTAATACGGAGGGTGCGAGCGTTAATCGGAATGACTGGGCGTAAAGGGCATGTAGGCGGATAATTAAGTTAGGTGTGAAAGCCCTGGGCTCAACCTAGGAATTGCACTTAA
+
CCCCCGGGGGGGGGGGGGGGGGGGGGGGGGGGGGGGGGGGGGGGGGGGGGGGGGGGGGGGGGGGGGGGGGGGGGGGGGGGGGGGGGGGGFGGGGGGGGGGGGGGGGGGGGGGGGGGGGGGGGGGGGGGGGGGGGGGGGGGGGGGGGGGGGGGGGGGGGGGGGGGGGGGGGGGGGGGGGGGGGGGGGGGGGGEGGGGGGCEGGGGGGGGGGGGGGGGGGGGGGGGGGGGGGGGDGGGGGGGGGFGFGFFFFFFGFFFBFFF?FGFFEFFDFFFFFFFFFFF??BFFB?F0<?FFFFFFFFF
@M04999:289:000000000-L3R54:1:1101:7493:8934 1:N:0:395
CCTACGGGCGGCTGCAGTAGGGAATCTTCCACAATGGACGCAAGTCTGATGGAGCAACGCCGCGTGGATGAAGAAGGTCTTCGGATCGTAAAATCCTGTTGTTGAAGAAGAACGGTTGTGAGAGTAACTGCTCATAGCGTGACGGTAATCAACCAGAAAGTCACGGCTAACTACGTGCCAGCAGCCGCGGTAATACGTAGGTGGCAAGCGTTGTCCGGATTTATTGGGCGTAAAGGGAGCGCAGGCGGTCTTTTAAGTCTGAATGTGAAAGCCCTCAGCTTAACTGAGGAAGAGCATCGG
+
CCCCCGGGGGGGGGGGGGGGGGGGGGGGGGGGGGGGGGGGGGGGGGGGGGGGGGGGGGGGGGGGGGGGGGGGGGGGGGGGGGGGGGGGGGGGGGGGGGGGGGGGGGGGGGGGGGGGGGGGGGGGGGGGGGGGGGGGGGGGGGGGGGGGGGGGGGGGGGGGGGGGGGGGGGGGGGGGGGGGGGGGGGGGGGGGGGGGGGGGGGGGGGGGGGGGGGGGGGGGGGGGGGGGGGGGGGGGGGGGGGFGFGEFFFFFGFFFFFFFFFGFFFFFFFFFFFFFFFFFFFFFFFFFF><BF?BFFFFF
@M04999:289:000000000-L3R54:1:1101:5351:8945 1:N:0:395
AGCCTACGGGGGGCAGCAGTGGGGAATATTGCACAATGGGGGGAACCCTGATGCAGCCATGCCGCGTGTATGAAGAAGGCCTTCGGGTTGTAAAGTACTTTCGGTAGTGAGGAAGTTGTGTGTATGAAAAGTGCATGCAGTTGACGTTAGCTACAGAAGAAGCACCGGCTAACTCCGTGCCAGCAGCCGCGGTAATACGGAGGGTGCGAGCGTTAATCGGAATGACTGGGCGTAAAGGGCATGTAGGCGGATAATTAAGTTAGGTGTGAAAGCCCCGGGCTCAACCTGGGAATTGCACTT
+
CCCCCGGGGGGGGGGGGGGGGGGGGGGGGGGGGGGGGGGGGGGGGGGGGGGGGGGGGGGGGGGGGGGGGGGGGGGGGGGGGGGGGDGGGGGGGGGGGGGGGGGGGGGGGGGGGGGGGGGGGGGGGGGGGGGGGGGGGGGGGGGGGGEGGEGGGGGGGGGGGGGGGGGGGGGGGGGGGGGGGGGGGGGGGGGCGGEGGGGGGGGGGGGGGDGGGGGGFGGGGGGGGGGGGGGGGGGFGFGDFGFGFGFF3>>DGFFFF?@FFFGFFFFFFFFFFFFFFBF9BFFFFFFFFFFFF>BFFF>B
@M04999:289:000000000-L3R54:1:1101:16712:8956 1:N:0:395
ACCTACGGGCGGCTGCAGTGAGGAATATTGGACAATGGGTGAGAGCCTGATCCAGCCATCCCGCGTGAAGGACGACAGCCCTATGGGTTTTAAACTTCTTTTGTATGGGAATAAACCACATTACGCGTAATGTTCTGAAGGTACCATACGAATAAGCATCGGCTAACTCCGTGCCAGCAGCCGCGGTAATACGGAGGATGCGAGCGTTATCCGGATTTATTGGGTTTAAAGGGTCCGTAGGCGGGTTAATAAGTCAGCGGTGAAAACCTGCAGCTTAACTGTAGAACTGCCGTTGATACTG
+
CCCCCGGGGGGGGGGGGGGGGGGGGGGGGGGGGGGGGGGGGGGGGGGGGGGGGGGGGGGGGGGGGGGGGGGGGGGGGGGGGGFGGGGGGGGGGGGGGGGGGGGGGGGFGGGGGGGGGGGGGGGGGGGGGGGGGGGGGGGGGGGGGGGGGGGGGGGGGGGGGGGGGGGGGGGGGGGGGGGGGGGGGGGDEGGGGGGGGGGGGGGGGGGGGGGGGG=EGGGGGFGFGGGGGGGGGFFGGGGGGGFGFGFFFFFFGFFFFFFFFDGFFFFFFFFFFFFFFFFFAB>FDFFF?FF6?BFBFFFF)
@M04999:289:000000000-L3R54:1:1101:24577:8980 1:N:0:395
TCCTACGGGGGGCTGCAGTGGGGAATATTGCACAATGGGGGAAACCCTGATGCAGCCATGCCGCGTGTATGAAGAAGGCCTTCGGGTTGTAAAGTACTTTCGGTAATGAGGAAGGTGATGTATCTAATAGGTGCATCAATTGACGTTAATTACAGAAGAAGCACCGGCTAACTCCGTGCCAGCAGCCGCGGTAATACGGAGGGTGCGAGCGTTAATCGGAATGACTGGGCGTAAAGGGCATGTAGGCGGATAATTAAGTTAGGTGTGAAAGCCCTGGGCTCAACCTAGGAATTGCACTTA
+
CCCCCGGGGGGGGGGGGGGGGGGGGGGGGGGGGGGGGGGGGGGGGGGGGGGFGGGGGGGGGGGGGGGGGGGGGGGGGGGGGGGGGGGGGGGGGGGGGGGGGGGGGGGGGGGGGGGGG,DFGGGGGGGGGGCFGGGGGGGGGGGGGGGGGGGFGGFGCFFGGGGGGGGGGGGGGGGGFGGGGGGGGGGGGGGEGGGGGGGDGGGGGGGGEEGGGGGGGGGGGGGGGGGGGFGGGDECGGGGGGFGFGFFFFFFGFFFFFFFFFFFFFFFFFA??FFF>?>BB??FFFF?(5<BFFFA?FFF
@M04999:289:000000000-L3R54:1:1101:23659:8997 1:N:0:395
TGTCCTACGGGAGGCAGCAGTGAGGAATATTGGACAATGGGTGAGAGCCTGATCCAGCCATCCCGCGTGAAGGACGACAGCCCTATGGGTTTTAAACTTCTTTTGTATGGGAATAAACCACATTACGCGTAATGTTCTGAAGGTACCATACGAATAAGCATCGGCTAACTCCGTGCCAGCAGCCGCGGTAATACGGAGGATGCGAGCGTTATCCGGATTTATTGGGTTTAAAGGGTCCGTAGGCGGGTTGATAAGTCAGCGGTGAAAACCTGCAGCTTAACTGTAGAACTGCCGTTGATAC
+
CCCCCGGGGGGGGGGGGGGGGGGGGGGGGGGGGGGGGGGGGGGGGGGGGGGGGGGGGGGGGGGGGGGGGGGGGGGGGGGGGGGGGGGGGGGGGGGGGGGGGGGGGGGGGGGGGGGGGGGGGGGGGGGGGGGGGGGGGGGGGGGGGGGGGGGGGGGGGGGGGGGGGGGGGGGGGGGGGGGGGGGGGGGGGGGGGGGGGGGGGGGGGGGGGGGGGGGGGGGGGGGGGGGGGGGGGGGGGGGGGGFGFGFFFFFFGFFFFFFFFFGFFFFFFE<?FFFFFFFFFFFFFB2>BFFFFFFFFFFF6
@M04999:289:000000000-L3R54:1:1101:6441:9077 1:N:0:395
TGTTCCTACGGGAGGCTGCAGTGGGGAATATTGCACAATGGGGGAAACCCTGATGCAGCCATGCCGCGTGTATGAAGAAGGCCTTCGGGTTGTAAAGTACTTTCGGTAGTGAGGAAGTTGTGTGTATGAAAAGTGCATGCAGTTGACGTTAGCTACAGAAGAAGCACCGGCTAACTCCGTGCCAGCAGCCGCGGTAATACGGAGGGTGCGAGCGTTAATCGGAATGACTGGGCGTAAAGGGCATGTAGGCGGATAATTAAGTTAGGTGTGAAAGCCCCGGGCTCAACCTGGGAATTGCACT
+
CCCCCGGGGGGGGGGGGGGGGGGGGGGGGGGGGGGGGGGGGGGGGGGGGGGGGGGGGGGGGGGGGGGGGGGGGGGGGGGGGGGGGGGGGGGGGGGGGGGGGGGGGGGFGGGGGGGGGGGGGGGGGGGGGGGGGGGGGGGGGGGGGGGGGGGGGGGGGGGGGGGGGGGGGGGGGGGGGGGGGGGGGGGGGGGGGGGGGGGGGGGGGGGGGGGGGGGGGGGGGGGGGGGGGGGGGGGGGGGGGGFGFGFFFFFFGFDFFFFFFFFFFFFFFFFFFFFFFFFFBFFFFFFFFFFFBFB:<DFF<
@M04999:289:000000000-L3R54:1:1101:11794:9103 1:N:0:395
GCCTACGGGTGGCTGCAGTGGGGAATATTGCACAATGGGGGGAACCCTGATGCAGCCATGCCGCGTGTATGAAGAAGGCCTTCGGGTTGTAAAGTACTTTCGGTAGTGAGGAAGTTGTGTGTATGAAAAGTGCATGCAATTGACGTTAATTACAGAAGAAGCACCGGCTAACTCCGTGCCAGCAGCCGCGGTAATACGGAGGGTGCGAGCGTTAATCGGAATGACTGGGCGTAAAGGGCATGTAGGCGGATAATTAAGTTAGGTGTGAAAGCCCTGGGCTCAACCTAGGAATTGCACTTA
+
CCCCCGGGGGGGGGGGGGGGGGGGGGGGGGGGGGGGGGGGGGGGGGGGGGGGGGGGGGGGGGGGGGGGGGGGGGGGGGGGGGGGGGGGGGGGGGGGGGGGGGGGGGGGGGGGGGGGGGGGGGGGGGGGGGGGGGGGGGGGGGGGGGGGGGGGGGGGGGGGFFGGGGGGGGGGGGGCGCGGGGGGGGGGGGGGGGGGGGGGGGGGGGGGGGGGGGGGGGGGGGGGGGGGGGDGDDGGGGGGGGFGFGFFFFFFFFFFFFFFFFGFFFEFAF<?<FFFF?FFFFFFFFFFF:9?DBA2<ADA
@M04999:289:000000000-L3R54:1:1101:12436:9116 1:N:0:395
CCTACGGGGGGCTGCAGTGGGGAATATTGCACAATGGGGGGAACCCTGATGCAGCCATGCCGCGTGTATGAAGAAGGCCTTCGGGTTGTAAAGTACTTTCGGTAGTGAGGAAGTTGTGTGTATGAAAAGTGCATGCAGTTGGCGTTAGCTACAGAAGAAGCACCGGCTAACTCCGTGCCAGCAGCCGCGGTAATACGTAGGGTGCGAGCGTTAATCGGAATTACTGGGCGTAAAGCGAGCGCAGACGGTTAGATAAGTCAGATGTGAAATCCCCGAGCTCAACTTGGGACGTGCATTTGA
+
CCCCCGGGGGGGGGGGGGGGGGGGGGGGGGGGGGGGGGGGGGGGGGGGGGGGGGGGGGGGGGGGGGGGGGGGGGGGGGGGGGGGGGGGGGGGGGGGGGGGGGGGGGGGGG?EFGGGGGGGGGGGGGGGGGGGGGGGGGGGGGGGGGGGGGGGGGGGGGGGFGGGGGGGGGGGGGGGGGGGGGGGGGGGGGGGGGGGFGGGGGGGGGGGGGGGGGGGGGGEGGGGGGGGGGGGGGGGGGGGGGFGFGFFFFFFDFF4?FFFFFFFFFFFBFF:>FFE>>@DF<?BBF7?:B18(4?DFFFB
@M04999:289:000000000-L3R54:1:1101:9549:9121 1:N:0:395
GCCCTACGGGAGGCAGCAGTGAGGAATATTGGACAATGGGTGAGAGCCTGATCCAGCCATCCCGCGTGAAGGACGACAGCCCTATGGGTTTTAAACTTCTTTTGTATGGGAATAAACCACATCACGCGTAATGTTCTGAAGGTACCATACGAATAAGCATCGGCTAACTCCGTGCCAGCAGCCGCGGTAATACGGAGGGTGCGAGCGTTAATCGGAATGACTGGGCGTAAAGGGCATGTAGGCGGATAATTAAGTTAGGTGTGAAAGCCCTGGGCTCAACCTAGGAATTGCACTTAAAACT
+
CCCCCGGGGGGGGGGGGGGGGGGGGGGGGGGGGGGGGGGGFGGGGGGGGGGGGGGGGGGGGGGGGGGGGGFGGGGGGGGGGGG@FFGGGGGGGGGGGGGGGGGGGGGDGGGFGGGGGGGGGGGGGGGGGGGGGGGGGGGFGGGGGGGGCFGGDG@FGGGGGDGGGGGGGGGGGGGGGGGGGGGGG>EGGGGCGGGGG7CEEEGGEEGGGGGGGGGCCFGGGGFGDFCGEGFFGGGGFGGGGFFGFDB36FFFC6FFFF4@FFDFFFFF?FB:(;FFFFFFFFFB:0.:?BFFFADAA)<?5
@M04999:289:000000000-L3R54:1:1101:20006:9135 1:N:0:395
ACCTACGGGCGGCTGCAGTGAGGAATATTGGACAATGGGTGAGAGCCTGATCCAGCCATCCCGCGTGAAGGACGACAGCCCTATGGGTTTTAAACTTCTTTTGTATGGGAATAAACCACATTACGTGTAATGTTCTGAAGGTACCATACGAATAAGCATCGGCTAACTCCGTGCCAGCAGCCGCGGTAATACGGAGGATGCGAGCGTTATCCGGATTTATTGGGTTTAAAGGGTCCGTAGGCGGGTTGATAAGTCAGCGGTGAAAACCTGCAGCTTAACTGTAGAACTGCCGTTGATACTG
+
CCC<CGGGGGGGGGGCFGFGFFGGGGGGGGGGGGGGGGGGGGGGGGG<CAFFGGFGGGDFGGEGEEGDGGGGGEGGGGGGGGFFFGGGGDGGGGGFEGGGGGGF9FGGGFFGGGGGGGGGGGGFGFGFGFGGGGGGGGGB<FGGGFFFFGGGGGGGGGDFFFGGGGGGFGGG8FCGE@FFFGEGGGECEGGGGCE@8EFFGGGGEEGE=CEGGGCEE<CFCF<C77CFECFF=FFGDCFGGGFD>C@B60==CBBFFF>;7B<FFFFFFFFFBFFFFDF<<A>2<AFDF??BB12(6<<4)
@M04999:289:000000000-L3R54:1:1101:12757:9212 1:N:0:395
GCCTACGGGCGGCTGCAGTGGGGAATATTGCACAATGGGGGAAACCCTGATGCAGCCATGCCGCGTGTATGAAGAAGGCCTTCGGGTTGTAAAGTACTTTCGGTAATGAGGAAGGTGGTGTATCTAATAGGTGCATCAATTGACGTTAATTACAGAAGAAGCACCGGCTAACTCCGTGCCAGCAGCCGCGGTAATACGGAGGGTGCGAGCGTTAATCGGAATGACTGGGCGTAAAGGGCATGTAGGCGGATAATTAAGTTAGGTGTGAAAGCCCTGGGCTCAACCTAGGAATTGCACTTA
+
CCCCCGGFGGGGGGGGGGGGGGGGGGGGGGGGGGGGGGGGGGGGGGGGGGGGGGGGGGGGGGGGGGGGGGGGGGGGGGGGGGGGGGGGGGGGGGGGGGGGGGGGGGGGGGGGGGGGGGGGGGGGGGGGGGGGGGGGGGGGGGGGGGGGGGGGGGGGGGGGGGGGGGGGGGGGGGGGGGGGGGGGGGGGGGGGGGGGGGGGGGGGGDGGGGGGDGGGFGGGGGGGGGGGGGGGGDGGGGGGGGFGFCFFFFFFFFFFFFFFFFFFFFFFFFFFFFFFFFFFFFFFF?>DF?AF?FDFFBFF
@M04999:289:000000000-L3R54:1:1101:13843:9217 1:N:0:395
CCTACGGGGGGCTGCAGTGAGGAATATTGGACAATGGGTGAGAGCCTGATCCAGCCATCCCGCGTGAAGGACGACAGCCCTATGGGTTTTAAACTTCTTTTGTATGGGAATAAACCACATTACGCGTAATGTTCTGAAGGTACCATACGAATAAGCATCGGCTAACTCCGTGCCAGCAGCCGCGGTAATACGGAGGATGCGAGCGTTATCCGGATTTATTGGGTTTAAAGGGTCCGTAGGCGGGTTGATAAGTCAGCGGTGAAAACCTGCAGCTTAACTGTAGAACTGCCGTTGATACTGT
+
CCCCCGGGGGGGGGGGGGGGGGGGGGGGGGGGGGGGGGGGGGGGGGGGGGGGGGGGGGGGGGGGGGGGGGGGGGGGGGGGGGGGGGGGGGGGGGGGGGGGGGGGGGGGGGGGGGGGGGGGGGGGGGGGGGGGGGGGGGGGGGGGGGGGGGGGGGGGGGGGGGGGGGGGGGGGGGGGGGGGGGGGGGEGGGGGGGGGGGGGGGGGGGGGGGGGGGGGGGGGGGGGGGGGFGGGGGGGGGGG=DBDDGFFFFFFGFFFFFEFFFGFFFBFBFFFFFFFFFFFFFFFBFBB<4>FFFFFFFAFA
@M04999:289:000000000-L3R54:1:1101:28868:9226 1:N:0:395
GAAGTCCTAAGGATTTCTTCCTTTGGGAATTTTGGACAATGGGGGGAACCCTGATCCAGCCATGCCGCGTGTCTGAAGAAGGCCTTCGGGTTGTAAAGGACTTTTGTTAGGGAAGAAAAGCCGGGTGCTAGTACCACCTGGTGCTGACGGTACCTAAAGAATAAGCACCGGCTAACTACGTGCCAGCAGCCGCGGTAATACGTAGGGTGCGAGCGTTAATCGGAATTACTGGGCGTAAAGCGAGCGCAGACGGTTAGATAAGTCAGATGTGAAATCCCCGAGCTCAACTTGGGACGTGCAT
+
CCCCCGGG9-;<-;;=CEFGFFFEGGGGGGGGGGGGGG;;;;;CFGGGGGGGGGGGGGGGGGGGGGGGGGGGGGGGGGGGGGGGGGGGGGGGGGGGGGGGGFGGGGGGGGGGGGGGGGGGGGGGGGGGGG,DFGGGGGGGGGGGGGGGGGGGGGGGGGGGGGGGGGGGGGGGGGGGGGGGGGGGGGGGGGGGGGGGGGGGFGFGGGGFGGGGGGGGGGGGGGGGGGGGGGGGGGGGGGGGGDDGFG>BFDFFGFFFFFFFFFGFF6@=>7AA<9@FF>F;BBF9??D<<<4>6:B>3?FB>
@M04999:289:000000000-L3R54:1:1101:19718:9236 1:N:0:395
GGTCCCTACGGGAGGCAGCAGTGGGGAATATTGCACAATGGGGGAAACCCTGATGCAGCCATGCCGCGTGTATGAAGAAGGCCTTCGGGTTGTAAAGTACTTTCGGTAATGAGGAAGGTGATGTATCTAATAGGTGCATCAATTGACGTTAATTACAGAAGAAGCACCGGCTAACTCCGTGCCAGCAGCCGCGGTAATACGGAGGGTGCGAGCGTTAATCGGAATGACTGGGCGTAAAGGGCATGTAGGCGGATAATTAAGTTAGGTGTGAAAGCCCTGGGCTCAACCTAGGAATTGCACT
+
CCCCCGGGGGGGGGGGGGGGGGGGGGGGGGGGGGGGGGGGGGGGGGGGGGGGGGGGGGGGGGGGGGGGGGGGGGGGGGGGGGGGGGGGGFGGGGGGGGGGGGGGGGGGGGGFGGGGGGGGGGGGGGGGGGGGGGGGGGGGGGGGGGGGGGGGGGGGGGGGGGGGGGGGGGGGGGGGGGGGGGGGGGGGGGGGGGGGGGGGGGGGGGGGGGGGGGGGGGGGGGEGGGGGGGGGGGGGGGGGGGFGFGFFFFFFGEFFFFFFFFGFFFFFFFFFFFFFFFF?FFFFFFFF?FFB>DFFFFFF9
@M04999:289:000000000-L3R54:1:1101:18167:9237 1:N:0:395
GAACCTACGGGAGGCTGCAGTGGGGAATATTGCACAATGGGGGAAACCCTGATGCAGCCATGCCGCGTGTATGAAGAAGGCCTTCGGGTTGTAAAGTACTTTCGGTAATGAGGAAGGTGGTGTATCTAATAGGTGCATCAATTGACGTTAATTACAGAAGAAGCACCGGCTAACTCCGTGCCAGCAGCCGCGGTAATACGGAGGGTGCGAGCGTTAATCGGAATGACTGGGCGTAAAGGGCATGTAGGCGGATAATTAAGTTAGGTGTGAAAGCCCCGGGCTCAACCTGGGAATTGCACTT
+
CCCCCGGGGGGGGGGGGGGGGGGGGGGGGGGGGGGGGGGGGGGGEGGGGGGGGGGGGGGGGGGGGGGGGGGGGGGGFGGGGGGGGFGGGGGGGGGGGGGGGGGGGGGGGGGGGFGGGGGGGGGGGGGGGGFGGGGGFGGGGGGGGGGGGGGGGGGGGGGGGGGGGGGGGGGGGGGGGGGGGFGGGGGGGGGGGGGGGGGGGGGGGGGGC=EGGGGGGGGGGGGGGGGGGGGGGGDGGFFGGFFGFGFFFFFFGEFFFFFFFFGFFFFFFFFFFF>FFFFFFFFFFFFFFFFF?BFFFBFFF
@M04999:289:000000000-L3R54:1:1101:21136:9244 1:N:0:395
AGCCTACGGGAGGCTGCAGTGAGGAATATTGGACAATGGGTGAGAGCCTGATCCAGCCATCCCGCGTGAAGGACGACAGCCCTATGGGTTTTAAACTTCTTTTGTATGGGAATAAACCACATTACGCGTAATGTTCTGAAGGTACCATACGAATAAGCATCGGCTAACTCCGTGCCAGCAGCCGCGGTAATACGGAGGATGCGAGCGTTATCCGGATTTATTGGGTTTAAAGGGTCCGTAGGCGGGTTAATAAGTCAGCGGTGAAAACCTGCAGCTTAACTGTAGAACTGCCGTTGATACT
+
CCCCCGGGGGGGGGGGGGGGGGGGGGGGGGGGGGGGGGGGGGGGGGGGGGGGGGGGGGGGGGGGGGGGGGGGGGGGGGGGGGGGGGGGGGGGGGGGGGGGGGGGGGGGGGGGGGGGGGGGGGGGGGGGGGGGGGGGGGGGGGGGGGGGGGGGGGGGGGGGGGGGGGGGGGGGGGGGGGGGGGGGGGGGGGGGGGGGGGGGGGGGGGGGGGGGGGGGGGGGGGGGGGGGGGGGGGGGGGGGGGFGFGFFFFFFCFFFFFFFFFGFF=@FFFFFFFFFFFFFFFFFFAFFFFFFFFFFFFFFA
@M04999:289:000000000-L3R54:1:1101:19597:9272 1:N:0:395
GCGAGCCTACGGGAGGCAGCAGTGGGGAATATTGCACAATGGGGGGAACCCTGATGCAGCCATGCCGCGTGTATGAAGAAGGCCTTCGGGTTGTAAGGTACTTTCGGTAGTGAGGAAGTTGTGTGTATGAAAAGTGCATGCAATTGACGTTAGCTACAGAAGAAGCACCGGCTAACTCCGTGCCAGCAGCCGCGGTAATACGGAGGGTGCGAGCGTTAATCGGAATGACTGGGCGTAAAGGGCATGTAGGCGGATAATTAAGTTAGGTGTGAAAGCCCCGGGCTCAACCTAGGAATTGCAC
+
CCCCCGGGGGGGGGGGGGGGGGGGGGGGGGGGGGGGGGGGGGGGGGGGGGGGGGGGGGGGGGGGGGGGGGGGGGGGGGGGGGGGGGGGGGGGGGGGGGGGGGGGGGGGGGGGGGGGGGGGGGGGGGGGGGGGGGGGGGGGGGGGGGGGGGGGGGGGGGGGGGGGGGGGGGGDGGGGGGGGGGGGGGGGGGGGGGGGGGGGGGGGGGGGGGGGGGGGGGGGGGGGGGGGGGGGGGGGGGGGGGFGFGF???FFGDFF?FFFFFGFFFFFFF6<BFFFFFFFF>FFFFFF<B??:?FFB?<A3
@M04999:289:000000000-L3R54:1:1101:16189:9276 1:N:0:395
TACCTACGGGGGGCTGCAGTGAGGAATATTGGACAATGGGTGAGAGCCTGATCCAGCCATCCCGCGTGAAGGACGACAGCCCTATGGGTTTTAAACTTCTTTTGTATGGGAATAAACCACATTACGCGTAATGTTCTGAAGGTACCATACGAATAAGCATCGGCTAACTCCGTGCCAGCAGCCGCGGTAATACGGAGGATGCGAGCGTTATCCGGATTTATTGGGTTTAAAGGGTCCGTAGGCGGGTTGATAAGTCAGCGGTGAAAACCTGCAGCTTAACTGTAGAACTGCCGTTGATACT
+
CCCCCGGGGGGGGGGGGGGGGGGGGGGGGGGGGGGGGGGGGGGGGGGGGGGGGGGGGGGGGGGGGGGGGGGGGGGGGGGGGGG8FGGGGGGGGGGGGGGGGGGGGGGGGGGGGGGGGGGGGGGGGGGGGGGGGGGGGGGGGGGGGGGGGGGGGGGGGGGGFGGGGGGGGGGGGGGGGGGGGGGGGGGGGGGGGGGGGGGGGGGGGGGGGGGGGGGG=EFGGGGGGEGGGGFGGGGGGGGGGDFGFGFFFFFFGFFFFFFF>BGFFFFFFFFFFFFFFFFFFFFADAF>FFF?>FFF?AFF4
@M04999:289:000000000-L3R54:1:1101:12673:9284 1:N:0:395
TATCCTACGGGCGGCAGCAGTGGGGAATATTGCACAATGGGGGGAACCCTGATGCAGCCATGCCGCGTGTATGAAGAAGGCCTTCGGGTTGTAAAGTACTTTCGGTAGTGAGGAAGTTGTGTGTATGAAAAGTGCATGCAGTTGACGTTAGCTACAGAAGAAGCACCGGCTAACTCCGTGCCAGCAGCCGCGGTAATACGGAGGGTGCGAGCGTTAATCGGAATGACTGGGCGTAAAGGGCATGTAGGCGGATAATTAAGTTAGGTGTGAAAGCCCCGGGCTCAACCTGGGAATTGCACTT
+
CCCCCGGGGGGGGGGGGGGGGGGGGGGGGGGGGGGGGGGGGGGGGGGGGGGGGGGGGGGGGGGGGGGGGGGGGGGGGGGGGGGGGGGGGGGGGGGGGGGGGGGGGGGGGGGGGFGGGGGGGGGGGGGGGGGGGGGGGGGGGGGGGGGGGGGGGGGGGGGGGGGGGGGGGGGGGGGGGGGGGGGGGGGGGGGGGGGGGGGGGGGGGGGGGGGGGGGGGGGGGGGGGGGGGGGGGGGGGGGGGGFGFFFFFFFFGBF?FFFFFFGFFFFFFFFFFFFFFFEFFFFFFFFFFFFFFFFFFFFF?
@M04999:289:000000000-L3R54:1:1101:27262:9289 1:N:0:395
CCTACGGGTGGCAGCAGTGGGGAATTTTGGACAATGGGGGGAACCCTGATCCAGCCATGCCGCGTGTCTGAAGAAGGCCTTCGGGTTGTAAAGGACTTTTGTTAGGGAAGAAAAGCCGGGTGCTAATACCACCTGGTGCTGACGGTACCTAAAGAATAAGCACCGGCTAACTACGTGCCAGCAGCCGCGGTAATACGGAGGGTGCGAGCGTTAATCGGAATGACTGGGCGTAAAGGGCATGTAGGCGGATAATTAAGTTAGGTGTGAAAGCCCTGGGCTCAACCTAGGAATTGCACTTAA
+
CCCCCGGGGGGGGGGGGGGGGGGGGGGGGGGGGGGGGGGGGGGGGGGGGGGGGGGGGGGGGGGGGGGGGGGGGGGGGGGGGGGGGGGGGGGGGGGGGGGGGGGGGGGGGGGGGGGGGGGGGGGGGGGGGGGGGGGGGGGGGGGGGGGGGGGGGGGGGGGGGGGGGGGGGGGGGGGGGGGGGGGGGGGGGGGGGGGGGGGGGGGGGGGGGGGGGGGGGGGGGGGGGGGGGGGDGGGGGGGGGGFGFGFFFFFFGFFFFFFFFFGFFFFFAFBFFFFFFBFFFBFFFFFFFFF?FFFFFFFF
@M04999:289:000000000-L3R54:1:1101:7421:9312 1:N:0:395
ACACCTACGGGGGGCAGCAGTGGGGAATATTGCACAATGGGGGGAACCCTGACGCAGCCATGCCGCGTGTATGAAGAAGGCCTTCGGGTTGTAAAGTACTTTCGGTAGTGAGGAAGTTGTGTGTATGAAAAGTGCATGCAGTTGACGTTAGCTACAGAAGAAGCACCGGCTAACTCCGTGCCAGCAGCCGCGGTAATACGGAGGGTGCGAGCGTTAATCGGAATGACTGGGCGTAAAGGGCATGTAGGCGGATAATTAAGTTAGGTGTGAAAGCCCCGGGCTCAACCTGGGAATTGCACTT
+
CCCCCGGGGGGGGGGGGGGGGGGGGGGGGGGGGGGGGGGGGGGGGGGGGGGGGGGGGGGGGGGGGGGGGGGGGGGGGGGGGGGGGGGGGGGGGGGGGGGGGGGGGGGGGGGGGGFGGCGGGGGGGGGGGGGGGGGGGGGGGGGGGGGGGGGGGGGGGGGGGGGGGGGGGGGGGGGGGGGGGGFGGGGGGGGGGGGGGGGGGGGDC;EGGDEGGGDECGFGGGGGGGGGFDGGE7CGGD>DGGFGFFFFFFFDG>FBFFFFFFGFF@F??FFFAF>FFFFFF9BFFF??BFF?2<??FFFF?
@M04999:289:000000000-L3R54:1:1101:16767:9335 1:N:0:395
TCTCCTACGGGGGGCTGCAGTGGGGAATTTTGGACAATGGGGGGAACCCTGATCCAGCCATGCCGCGTGTCTGAAGAAGGCCTTCGGGTTGTAAAGGACTTTTGTTAGGGAAGAAAAGCCGTGTGCTAATACCACCTGGTGCTGACGGTACCTAAAGAATAAGCACCGGCTAACTACGTGCCAGCAGCCGCGGTAATACGTAGGGTGCGAGCGTTAATCGGAATTACTGGGCGTAAAGCGAGCGCAGACGGTTAGACAAGTCAGATGTGAAATCCCCGAGCTCAACTTGGTACGTGCATTT
+
C@ACCGGGGGGGGGGGGGGGGGGGGGGGGGGGGGGGGGGGGGGGGGGGGGGGGGGGGGGGGGGGGGGGGCC:FGEGGGGGGGGGGGGGGGGGGGGGC8CGGGGGGC,AGEGFEGGGGGCC?*/A:FGGGGGG6@E8;F8CFFGGGGGGGGGGC9CFGGGGGGGGGGGGGGGGGGGGGGGGGGGGGGGGGGGGGGGGGGGGGGGGGGGGGGGGGGG5AFFGGGGGGGGGGGGGGGGGGGGG3C79>DB7FFFFG>)**9?F*9797=FF>FAAFFFFF>)499?FB?4<<?)642???FAB6
@M04999:289:000000000-L3R54:1:1101:24192:9362 1:N:0:395
ACCTACGGGGGGCTGCAGTGAGGAATATTGGACAATGGGTGAGAGCCTGATCCAGCCATCCCGCGTGAAGGACGACAGCCCTATGGGTTTTAAACTTCTTTTGTATGGGAATAAACCACATTACGCGTAATGCTCTGAAGGTACCATACGAATAAGCATCGGCTAACTCCGTGCCAGCAGCCGCGGTAATACGGAGGATGCGAGCGTTATCCGGATTTATTGGGTTTAAAGGGTCCGTAGGCGGGTTGATAAGTCAGCGGTGAAAACCTGCAGCTTAACTGTAGAACTGCCGTTGATACTG
+
CCCCCGGGGGGGGGGGGGGGGGGGGGGGGGGGGGGGGGGGGGGGGGGGGGGGGGGGGGGGGGGGGGGGGGGGGGGGGGGGGGGGGGGGGGGGGGGGGGGGGGGGGGGGGGGGGGGGGGGGGGGGGGGGGGGGGGGGGGGGGGGGGGGGGGGGGGGGGGGGGGGGGGGGGGGGGGGGGGGGGGGGGGGGGGGGGGGGGGGGGGGGGGGGGGGGGGGGGGGGGGGGEGGGGGGGGGGFDGGGGGFGEGFFFFFFGFFFFFFFFFGFFFFFFFFFFFFFFFFBFFFAFFFFFF?FBFBBF>>A)
@M04999:289:000000000-L3R54:1:1101:21096:9381 1:N:0:395
CGAACCTACGGGGGGCAGCAGTAGGGAATCTTCCACAATGGACGCAAGTCTGATGGAGCAACGCCGCGTGAGTGAAGAAGGTTTTCGGATCGTAAAGCTCTGTTGTTGGTGAAGAAGGATAGGGATAGTAACTGATTCTTATTTGACGGTAATCAACCAGAAAGTCACGGCTAACTACGTGCCAGCAGCCGCGGTAATACGTAGGTGGCAAGCGTTGTCCGGATTTATTGGGCGTAAAGCGAACGCAGGCGGGAGAACAAGTCAGCTGTGAAAGCCCTCGGCTTAACCGGGGAAGTGCAGC
+
CCCCCGGGGGGGGGGGGGGGGGGGGGGGGGGGGGGGGGGGGGGGGGGGGGGGGGGGGGGGGGGGGGGGGGGGGGGGGGGGGGGGGGGGGGGGGGGGGGGGGGGGGGGGGGGGGGGGGGGGGGGGGGGGGGGGGGGGGGGGGGGGGGGGGGGGGGGGGGGGGGGGGGGGGGGGGGGGGGGGGGGGGGGGGGGGGGGGGGGGGGGGGGGGGGFGGGGGGGGGGGGGGGGGGGGGGGGGGGGGGGFGDDDFEFFFC@FEFFFFFF748@FFFFFDFFFF>:FB:?FFFBA2676>9?<?BB9<3
@M04999:289:000000000-L3R54:1:1101:28492:9398 1:N:0:395
CAGCCTACGGGGGGCAGCAGTGGGGAATATTGCACAATGGGGGAAACCCTGATGCAGCCATGCCGCGTGTATGAAGAAGGCCTTCGGGTTGTAAAGTACTTTCGGTAATGAGGAAGGTGGTGTATCTAATAGGTGCATCAATTGACGTTAATTACAGAAGAAGCACCGGCTAACTCCGTGCCAGCAGCCGCGGTAATACGGAGGGTGCGAGCGTTAATCGGAATGACTGGGCGTAAAGGGCATGTAGGCGGATAATTAAGTTAGGTGTGAAAGCCCTGGGCTCAACCTAGGAATTGCACTT
+
CCCCCGGGGGGGGGGGGGGGGGGGGGGGGGGGGGGGGGGGGGGGGGGGGGGGGGGGGGGGGGGGGGGGGGGGGGGGGGGGGGGGGGGGGGGGGGGGGGGGGGGGGGGGGGGGGGGGGGGGGGGGGGGGGGGGGGGGGGGGGGGGGGGGGGGGGGGGGGGGGGGGGGGGGGGGGGGGGGGGGGGGGGGGGGGGGGGGGGGGGGGGDGGGGEGGGEGDGGGGGGGGGGGGGGFGGGGDGGGCCFFGFFFFFFFFGBFFFFFFFFGFFFFFFFFFFFFFFFFBBFFFFFFFFF?2<DFFAFF<3
@M04999:289:000000000-L3R54:1:1101:14724:9435 1:N:0:395
ATTCCTACGGGAGGCAGCAGTGGGGAATATTGCACAATGGGGGGAACCCTGATGCAGCCATGCCGCGTGTATGAAGAAGGCCTTCGGGTTGTAAAGTACTTTCGGTAGTGAGGAAGTTGTGTGTATGAAAAGTGCATGCAGTTGACGTTAGCTACAGAAGAAGCACCGGCTAACTCCGTGCCAGCAGCCGCGGTAATATGGAGGGTGCGAGCGTTAATCGGAATGACTGGGCGTAAAGGGCATGTAGGCGGATAATTAAGTTAGGTGTGAAAGCCCCGGGCTCAACCTGGGAATTGCACTT
+
CCCCCGGGGGGGGGGGGGGGGGGGGGGGGGGGGGGGGGGGGGGGGGGGGGGGGGGGGGGGGGGGGGGGGGGGGGGGGGGGGGGGGGGGGGGGGGGGGGGGGGGGGGGGGGGGGFGGGGGGGGGGGGGGGGGGGGGGGGGGGGGGGGGGGGGGGDGGGGGGGGGGGGGGGGGGGGGGGGGGGFFGGGGGGGGGGGGGGGGGGGGGGGGGGGGGGEGGGGGGGGGGGGGGGGGGGGGGGGGGGGFGFGFFFFFFGFFFFF=FFFGFFFFFFFFDBF>FFFFFFFFFFFFFFF<<BFFFFFFF:
@M04999:289:000000000-L3R54:1:1101:5116:9454 1:N:0:395
GCTCCTACGGGCGGCTGCAGTGGGGAATATTGCGCAATGGGGGAAACCCTGATGCAGCCATGCCGCGTGTATGAAGAAGGCCTTCGGGTTGTAAAGTACTTTCGGTAATGAGGAAGGTGGTGTATCTAATAGGTGCATCAATTGACGTTAATTACAGAAGAAGCACCGGCTAACTCCGTGCCAGCAGCCGCGGTAATACGGAGGGTGCGAGCGTTAATCGGAATGACTGGGCGTAAAGGGCATGTAGGCGGATAATTAAGTTAGGTGTGAAAGCCCTGGGCTCAACCTAGGAATTGCACTT
+
CCCCCGGGGGGGGGGGGGGGGGGGGGGGGGGGGGGGGGGGGGGGGGGGGGGGGGGGGGGGGGGGGGGGGGGGGGGGGGGGGGGGGGGGGGGGGGGGGGGGGGGGGGGGGGGGGGGGGGGGGGGGGGGGGGGGGFGGGGGGGGGGGGGGGGGGGGGGGGGGGGGGGGGGGGGGGGGGGGGGGGGGGGGGGGGGGGGGGGGGGGGGGGGGGGGGGGGGGGGGGGGGFFGGGGGGGGGDFGGGCDFFFGFFFFFFGFF?FFFFFFGFFFFFFFBAFFFFFFF:?:?FFF?FFFF?F?FFFFBAF
@M04999:289:000000000-L3R54:1:1101:27194:9471 1:N:0:395
CCCTACGGGGGGCTGCAGTGGGGAATATTGCACAATGGGCGAAAGCCTGATGCAGCGACGCCGCGTGCGGGATGACGGCCTTCGGGTTGTAAACCGCTTTTGATTGGGAGCAAGCGAGAGTGAGTGTACCTTTCGAATAAGCACCGGCTAACTACGTGCCAGCAGCCGCGGTAATACGTAGGGTGCAAGCGTTATCCGGATTTATTGGGCGTAAAGAGCTCGTAGGCGGTTCGTCGCGTCTGGTGTGAAAGTCCATCGCTTAACGGTGGATCGGCGCCGGGTACGGGCGGACTGGAGTGCG
+
CCCCCGGGGGGGGGGGGGGGGGGGGGGGGGGGGGGGGGGGGGGGGGGGGGGGGGGGGGGGGGGGGGGGGGGGGGGGGGGGGGGGGGGGGGGGGGGGGGGGGGGGGGGGGGGGGGGGGGGGGGGGGGGGGGGGGGGGGGGGGGGGGGGGGGGGGGGGGGGGGGGGGGGGGGGGGGGGGGGGGGGGGGGGGGGGGGGGGGGGGGDGGGGGGGGGGGGGGGGGGGEGGGGGGGGGGGDGGGGDGGFGFGF?BFFFGFFFFE:>>BGFEFFFFFFFFFFFFFFFFFB?FBFFFF>B><???32)4
@M04999:289:000000000-L3R54:1:1101:25388:9540 1:N:0:395
GAACCTACGGGTGGCTGCAGTGAGGAATATTGGACAATGGGTGAGAGCCTGATCCAGCCATCCCGCGTGAAGGACGACAGCCCTATGGGTTTTAAACTTCTTTTGTATGGGAATAAACCACATTACGCGTAATGTTCTGAAGGTACCATACGAATAAGCATCGGCTAACTCCGTGCCAGCAGCCGCGGTAATACGGAGGATGCGAGCGTTATCCGGATTTATTGGGTTTAAAGGGTCCGTATGCGGGTTGATAAGTCAGCGTTGAAAACCTGCAGCTTAACTGTAGAACTGCCGTTGATAC
+
CCCCCGGFC7FCEEGGGG@EFGFGGFGGGGGGGGGGGGFGG6@<CFGGGGGCEGGGG?FGGGGEGGEEGGFFFEGGEFGEGGGGGGAFGGFGCFEAEGGGGGGGGGFGG8?FC?AFFC<EFFFFF,FGGG7?DFFGGGGA9D8FGGGFEFAFFGDFEGGGFGGCCFG8FFGFGGFEFA:CCEGFGGCEEE*@@BCEEGD*CFGCCCCEGEEEGCE*=EEG7CFGFE*:>*:CGGGGFFGGD*8>>3>EFD6B*9FFFFFFD)553BB@7BB?::F@F7?444:>AF4<A472<BF<?<AA4
@M04999:289:000000000-L3R54:1:1101:6784:9568 1:N:0:395
CTAATCCTACGGGGGGCTGCAGTGAGGAATATTGGACAATGGGTGAGAGCCTGATCCAGCCATCCCGCGTGAAGGACGACAGCCCTATGGGTTTTAAACTTCTTTTGTATGGGAATAAACCACATTACGTGTAATGTTCTGAAGGTACCATACGAATAAGCATCGGCTAACTCCGTGCCAGCAGCCGCGGTAATACGGAGGATGCGAGCGTTATCCGGATTTATTGGGTTTAAAGGGTCCGTAGGCGGGTTGATAAGTCAGCGGTGAAAACCTGCAGCTTAACTGTAGAACTGCCGTTGAT
+
CCCCCGGGGGGG+FGGGGGGGGGGGGGGGGGGGGGGGGGGGGGGGGGGGGGGGGGGGGGGGGGGGGGGGGGGGGGGGGGGGGGGGGDGGGGGGGGGGGGGGGGGGGGGGGGGGGGGGGGGGGGGGGGGGGGGGGGGGGGGGGGGGGGGGGGGGGGGGGGGGGGGGGGGGGGGGGGGGGGGGGGGGGGGGGGGGGGGGGGGGGGGGGDGGGGGDGGGGGGGGGGGGGGGGGCGGGGFGGGGGGFGFGFFE;DFGFFFFFFFFFG3>EFFFFBFFFFFFFFBAFFFFFAFDFBAFFF>BFFB4
@M04999:289:000000000-L3R54:1:1101:12647:9607 1:N:0:395
AGGTCCTACGGGGGGCTGCAGTGGGGAATTTTGGACAATGGGGGAACCCTGATCCAGCCATGCCGCGTGTCTGAAGAAGGCCTTCGGGTTGTAAAGGACTTTTGTTAGGGAAGAAAAGCCGGGTGCTAATACCACCTGGTGCTGACGGTACCTAAAGAATAAGCACCGGCTAACTACGTGCCAGCAGCCGCGGTAATACGTAGGGTGCGAGCGTTAATCGGAATTACTGGGCGTAAAGCGAGCGCAGACGGTTAGATAAGTCAGATGTGAAATCCCCGAGCTCAACTTGGGACGTGCATTT
+
CCCCCGGGGGGGGGGGGGGGGGGGGGGGGGGGGGGGGGGGGGGGGGGGGGGGGGGGGGGGGGGGGGGGGGGGGGGGGGGGGGGGGGGGGGGGGGGGGGGGGGGGGGGGGGGGGGGGGGGGGGGGGGFGGGGGGGGGGGGGGGGGGGGGGGFFGGGGGGGGGGGGGGGGGGGGGGGGGGGGGGGGGGGGGGGGGGGGGGGGGGGDEFGGGGGGGGGGGGGGEEGGGGGGCFGGGGGCGGGGGGFGFDEFFFFFGFF?FFFFFFFFBFFFFFFFFF?FFBEFFB?FFFBFFF??FFFFFBAFD
@M04999:289:000000000-L3R54:1:1101:5970:9644 1:N:0:395
CGGTGCCTACGGGTGGCAGCAGTGGGGAATATTGCACAATGGGGGAAACCCTGATGCAGCCATGCCGCGTGTATGAAGAAGGCCTTCGGGTTGTAAAGTACTTTCGGTAATGAGGAAGGTGGTGTATCTAATAGGTGCATCAATTGACGTTAATTACAGAAGAAGCACCGGCTAACTCCGTGCCAGCAGCCGCGGTAATACGGAGGGTGCGAGCGTTAATCGGAATGACTGGGCGTAAAGGGCATGTAGGCGGATAATTAAGTTAGGTGTGAAAGCCCTGGGCTCAACCTAGGAATTGCAC
+
CCCCCGGGGGGGGGGGGGDGGGGGGGGGGGGGGGGGGGGGGGGGGGGGGGGGGGGGGGGGGGGGGGFEGGGGGGGGGGGGGGGGGGGGGGGGGGFGGGGGGGGGGGGFGGGGGGGGGGGGGGGGGGGGGGGGGGGGGGGGGGGGGGGGGGGGGGGGGGGGGGCFGGGGGGGGGGFGGGGGGGGGGGGGGGGGGGGGGGGGGGG>EEGGEDEGGGGGGGGGGGEEGGGDGGGGFGGGGGDGG5><FGFFFF6><>DFFFFFFFGF?FFF3F?<<?FFFBF?F?BFB?BB?BFFFFFF?DFF<
@M04999:289:000000000-L3R54:1:1101:10814:9655 1:N:0:395
CCTACGGGTGGCTGCAGTGGGGAATATTGCACAATGGGGGAAACCCTGATGCAGCCATGCCGCGTGTATGAAGAAGGCCTTCGGGTTGTAAAGTACTTTCGGTAGTGAGGAAGTTGTGTGTATGAAAAGTGCATGCAGTTGACGTTAGCTACAGAAGAAGCACCGGCTAACTCCGTGCCAGCAGCCGCGGTAATACGGAGGGTGCGAGCGTTAATCGGAATGACTGGGCGTAAAGGGCATGTAGGCGGATAATTAAGTTAGGTGTGAAAGCCCCGGGCTCAACCTGGGAATTGCACTTAA
+
CCCCCGGGGGGGGGGGGGGGGGGGGGGGGGGGGGGGGGGGGGGGGGGGGGGGGGGGGGGGGGGGGGGGGGGGGGGGGGGGGGGGGGGGFGGGGGGGGGGGGGFGGGGGGGGGGGGFGGGGGGGGGGGGGGGGGGGGGGGGGGGGGGGGGGGGGGGGGGGGGGGGGGGGGGGGGGGGGGGGGGGFGGGGGGGGGGGGGGDGGGGGGGGGGGGGGGGGGDGGGGGGGGGGGGDGGGGGGGGDFFFGFGFFEFF=FFFFFFFFFFGFFFFFAF?BBFFFFFBFFFFFBFFF?BFFFFB22>DF
@M04999:289:000000000-L3R54:1:1101:11028:9658 1:N:0:395
CACCTACGGGCGGCTGCAGTGGGGAATATTGCACAATGGGGGGAACCCTGATGCAGCCATGCCGCGTGTATGAAGAAGGCCTTCGGGTTGTAAAGTACTTTCGGTAATGAGGAAGGTGGTGTATCGAATAGGTGCATCAATTGACGTTAATTACAGAAGAAGCACCGGCTAACTCCGTGCCAGCAGCCGCGGTAATACGGAGGGTGCGAGCGTTAATCGGAATGACTGGGCGTAAAGGGCATGTAGGCGGATAATTAAGTTAGGTGTGAAAGCCCCGGGCTCAACCTGGGAACTGCACTT
+
CCCCCGGGGGGGGGGGGGGGGGGGGGGGGGGGGGGGGGGGGGGGGGGGGGGGGGGGGGGGGGGGGGGGGGGGGGGGGGGGGGGGGGGGGGGGGGGGGGGGGGGGGGGGGGGGGGGGGGGGGGGGGGGGGGGGGGGGGGGGGGGGGGGGGGGGGGGGGGGGGGGGGGGGGGGGGGGGGGGGGGGGGGGGGGGGGGGGGGGGGGGGGGGGGGGGGGGGGFGGGGGGGGGGGGGGGGGGGGGGGGFGFGFFFFFFGFFFFFFFFFGFFFFFFFFFFFFFEFFFFFFFFFFFBF?FFFFFFFF?
@M04999:289:000000000-L3R54:1:1101:13350:9686 1:N:0:395
ACCCTACGGGGGGCTGCAGTGGGGAATATTGCACAATGGGGGAAACCCTGATGCAGCCATGCCGCGTGTATGAAGAAGGCCTTCGGGTTGTAAAGTACTTTCGGTAATGAGGAAGGTGGTGTATCTAATAGGTGCATCAATTGACGTTAATTACAGAAGAAGCACCGGCTAACTCCGTGCCAGCAGCCGCGGTAATACGGAGGGTGCGAGCGTTAATCGGAATGACTGGGCGTAAAGGGCATGTAGGCGGATAATTAAGTTAGGTGTGAAAGCCCTGGGCTCAACCTAGGAATTGCACTT
+
CCCCCGGGGGGGGGGGGGGGGGGGGGGGGGGGGGGGGGGGGGGGGGGGGGGGGGGGGGGGGGGGGGGGGGGGGGGGGGGGGGGGGGGGGGGGGGGGGGGGGGGGGGGGGGGGGGGGGGGGGGGGGGGGGGGGGGGGGGGGGGGGGGGGGGGGGGGGGGGGGGGGGGGGGGGGGGGGGGGGGGGGGGGGGGGGGGGGDGGGGGGGGGGGGGGGGGDGCEGGGGGGGGGGGGGGGGGGGGGGGGFGFGFFDFFFGFFFFFFFFFGFFFFFFFFFFFFFFFFFFFFFFFFFFF:FFFFFBFFF
@M04999:289:000000000-L3R54:1:1101:23521:9687 1:N:0:395
AAGACCTACGGGGGGCAGCAGTGGGGAATATTGCACAATGGGGGAAACCCTGATGCAGCCATGCCGCGTGTATGAAGAAGGCCTTCGGGTTGTAAAGTACTTTCGGTAGTGAGGAAGTTGTGTGTATGAAAAGTGCATGCAGTTGACGTTAGCTACAGAAGAAGCACCGGCTAACTACGTGCCAGCAGCCGCGGTAATACGTAGGTGGCAAGCGTTGTCCGGATTTATTGGGCGTAAAGCGAACGCAGGCGGGAGAACAAGTCAGCTGTGAAAGCCCTCGGCTTAACCGGGGAAGTGCAGC
+
CCCCCGGGGGGGGGGGGGGGGGGGGGGGGGGGGGGGGGGGGGGGGGGGGGGGGGGGGGGGGGGGGGGGGGGGGGGFGGGGGGGGGGGGGGGGGGGGGGGGGGGGGGGFGGGGGGGGGGGGGGGGGGGGGGGGGGGGGGGGGGGGGGGGGGGGGGGGGGFGGGGGGGGGGGGGGGGGGGGGGGGGGGGGGGGGGGGGGGGGGGGGGGGGGGGGGGGGGGGGGGEGGGGGGFGGGGGGGGGGGGFGFGFFFF@FGF@EFFFFFFGFFFFFFFFBFFFFF?F>??F;0:B<F;FB9?FFFFFF0
@M04999:289:000000000-L3R54:1:1101:24689:9693 1:N:0:395
ATCCCTACGGGTGGCTGCAGTGGGGAATATTGCACAATGGGGGGAACCCTGATGCAGCCATGCCGCGTGTATGAAGAAGGCCTTCGGGTTGTAAAGTACTTTCGGTAGTGAGGAAGTTGTGTGTATGAAAAGTGCATGCAGTTGACGTTAGCTACAGAAGAAGCACCGGCTAACTCCGTGCCAGCAGCCGCGGTAATACGGAGGGTGCGAGCGTTAATCGGAATGACTGGGCGTAAAGGGCATGTAGGCGGATAATTAAGTTAGGTGTGAAAGCCCCGGGCTCAACCTGGGGATTGCACTT
+
CCCCCGGGGGGGGGGGGGGGGGGGGGGGGGGGGGGGGGGGGGGGGGGGGGGGGGGGGGGGGGGGGGGGGGGGGGGGGGGGGGGGGGGGGGGGGGGGGFGGGGGGGGGGGGGGGGGGGGGGGGGGGGGGGGGGGGGGGGGGGGGCGGGGGGGGGGGGGGGFGGGGGGFGGGGGGGGGGGGGEGGGGGGGGGGGGGGGGGFGGGDGGGGGGCCDGGGGFCCFC5CEE:DGGGGFGGGGCCGGGGFGFGFFFFE3DEFFFFFFFFCF?@?BBBAAFF>FDFF99>FFFFFFF?:>FFFFFFFA:
@M04999:289:000000000-L3R54:1:1101:8454:9707 1:N:0:395
GCCTACGGGGGGCTGCAGTGGGGAATATTGCACAATGGGGGAAACCCTGATGCAGCCATGCCGCGTGTATGAAGAAGGCCTTCGGGTTGTAAAGTACTTTCGGTAATGAGGAAGGTGGTGTATCTAATAGGTGCATCAATTGACGTTAATTACAGAAGAAGCACCGGCTAACTCCGTGCCAGCAGCCGCGGTAATACGGAGGGTGCGAGCGTTAATCGGAATGACTGGGCGTAAAGGGCATGTAGGCGGATAATTAAGTTAGGTGTGAAAGCCCTGGGCTCAACCTAGGAATTGCACTTA
+
CCCCCGGGDGGFDGGGFGGGGGGGGGGGGGFFGGEFGGGGDGGGGGGGFFGGGGGGFAEAGFDFG=FFFFGECCFGGFGFGGFGGGGGGCGGGFGF9FGFFGGGGC<FGGGGGGGGGGGGGGFGCE@FGFFCFC:FFGFGG:CCGCFFD<FGGGGFGFGGGGGFEFCFGGGFGCFGFGGGGGGGGGFGE8?8CEG?CC55CGC;ECCE8*2/1;C++:>77FGGGEFG/*7/:CCGGGGG*>*CFGFEFEDFFF?B4@F=BFG?F*)9>=A0:>)7>?F??B2:882>FFFF04>A<A7<
@M04999:289:000000000-L3R54:1:1101:16474:9708 1:N:0:395
AGCCTACGGGTGGCAGCAGTGGGGAATATTGCACAATGGGGGAAACCCTGATGCAGCCATGCCGCGTGTATGAAGAAGGCCTTCGGGTTGTAAAGTACTTTCGGTAGTGAGGAAGTTGTGTGTATGAAAAGTGCATGCAGTTGACGTTAGCTACAGAAGAAGCACCGGCTAACTCCGTGCCAGCAGCCGCGGTAATACGGAGGGTGCGAGCGTTAATCGGAATGACTGGGCGTAAAGGGCATGTAGGCGGATAATTAAGTTAGGTGTGAAAGCCCCGGGCTCAACCTGGGAATTGCACTT
+
CCCCCGGGGGGGGGGGGGGGGGGGGGGGGGGGGGGGGGGGGGGGGGGGGGGGGGGGGGGGGGGGGGGGGGGGGGGGGGGGGGGGGGGGGGGGGGGGGGGGGGGGGGGGGGGGGGGGGGGGGGGGGGGGGGGGGGGGGGGGGGGGGGGGGGGGGGGGGGGGGGGGGGGGGGGGGGGGGGGGGGGGGGGGGGGGGGGGGGGGGGGGGGGGGGGGGGGGGGGGGGGGGGGGG>C<CDGGGGGGGGFGFGFFFFFFGFFFFFFFFFGFFFFFFFFFFFFFF>D>FFFFFFFFBB<?B34><FFF
@M04999:289:000000000-L3R54:1:1101:5384:9719 1:N:0:395
CGTTTCCTACGGGTGGCTGCAGTGGGGAATATTGCACAATGGGGGGAACCCTGATGCAGCCATGCCGCGTGTATGAAGAAGGCCTTCGGGTTGTAAAGTACTTTCGGTAGTGAGGAAGTTGTGTGTATGAAAAGTGCATGCAGTTGACGTTAGCTACAGAAGAAGCACCGGCTAACTCCGTGCCAGCAGCCGCGGTAATACGGAGGGTGCGAGCGTTAATCGGAATGACTGGGCGTAAAGGGCATGTAGGCGGATAATTAAGTTAGGTGTGAAAGCCCCGGGCTCAACCTGGGAATTGCAC
+
CCCCCGGGGGGGGGGGGGGGGGGGGGGGGGGGGGGGGGGGGGGGGGGGGGGGGGGGGGGGGGGGGGGGGGGGGGGGGGGGGGGGGGGGGGGGGGGGGGGGGGGGGGGGGGFGGGGGGGGGGGGGGGGGGGGGGGGGGGGGGGGGGGGGGGGGGGGGGGGGGGGGGGGGGGGGGGGGGGGGGGGGGGGGGGGGGGGGGGGGGGGGGGGGGGGGGGGGGGGGGGGGGGGGGGGGFGGGGGGGGGFGFGFFFFFFGFFF??FFFFGFFFFFFFFFFFFFFFEF>>>FFFFFFFFFF:BFFFFF2
@M04999:289:000000000-L3R54:1:1101:15147:9799 1:N:0:395
CCTACGGGGGGCAGCAGTGAGGAATATTGGACAATGGGTGAGAGCCTGATCCAGCCATCCCGCGTGAGGGACGACAGCCCTATGGGTTTTAAACTTCTTTTGTATGGGAATAAACCACATTACGCGTAATGTTCTGAAGGTACCATACGAATAAGCATCGGCTAACTCCGTGCCAGCAGCCGCGGTAATACGGAGGATGCGAGCGTTATCCGGATTTATTGGGTTTAAAGGGTCCGTAGGCGGGTTGATAAGTCAGCGGTGAAAACCTGCAGCTTAACTGTAGAACTGCCGTTGATACTGT
+
CCCCCGGGGGGGGGGGGGGGGGGGGGGGGGGGGGGGGGGGGGGGGGGGGGGGGGGGGGGGGGGGGGGGGGGGGGGGGGGGGGGGGGGGGGGGGGGGGGGGGGGGGGGGGGGGGGGGGGGGGGGGGGGGGGGGGGGGGGGGGGGGGGGGGGGGGGGGGGGGGGGGGGGGGGGGGGGGGGGGGGGGGGGGGGGGGGGGGGGGGGGGGGGGGGGGGGGGGGGGGGGGGGGGGGGGGGGGGGGGGGFGFGFFFFFFGFFFFFFFFFGFFFFFFFFFFFFFFFFFFFFFFFBFFFFFFFFFFFFAA
@M04999:289:000000000-L3R54:1:1101:16050:9856 1:N:0:395
ACCTACGGGAGGCAGCAGTAGGGAATCTTCCACAATGGACGCAAGTCTGATGGAGCAACGCCGCGTGAGTGAAGAAGGTTTTCGGATCGTAAAGCTCTGTTGTTGGTGAAGAAGGATAGGGGTAGTAACTGATTCTTATTTGACGGTAATCAACCAGAAAGTCACGGCTAACTACGTGCCAGCAGCCGCGGTAATACGTAGGTGGCAAGCGTTGTCCGGATTTATTGGGCGTAAAGCGAACGCAGGCGGGAGAACAAGTCAGCTGTGAAAGCCCTCGGCTTAACCGGGGAAGTGCAGCTG
+
CCCCCGGGG;@FGFGGGGGGGGGGGGGGGGGGGGGGGGGGGGGGGGGGGGGGGGGGGGGGGGGGGGGGGGGGGGGGGGGGGGGGGGGGGGGGGGGGGGGGGGGGGGGGGGGGGGGGGGGGGGGGGGGGGGGGGGGGGGGGGGGGGGGGGGGGGGGGGGGGGGGGGGGGGGGGGGGGGGGGGGGGGGGGGGGGGGGGGGGGGGGGGGGGGGGGGGGGGGGGGGGGGGGGGGGGGGGGGGGGGGFGFGEFFBFFGFFFFFFFFFGFFFFFBFAFFFFFFFFFF06<BFFFF>BFFFFFFFBB
@M04999:289:000000000-L3R54:1:1101:21983:9863 1:N:0:395
AGTCCTACGGGGGGCAGCAGTGGGGAATATTGCACAATGGGCGAAAGCCTGATGCAGCGACGCCGCGTGCGGGATGACGGCCTTCGGGTTGTAAACCGCTTTTGATTGGGAGCAAGCGAGAGTGAGTGTACCTTTCGAATAAGCACCGGCTAACTACGTACCAGCAGCCGCGGTAATACGTAGGGTGCAAGCGTTATCCGGATTTATTGGGCGTAAAGAGCTCGTAGGCGGTTCGTCGCGTCTGGTGTGAAAGTCCATCGTTTAACGGTGGATCGGCGCCGGGTACGGGCGGACTGGAGTG
+
CCCCCGGGGGGGGGGGGGGGGGGGGGGGGGGGGGGGGGGGGGGGGGGGGGGGGGGGGGGGGGGGGGGGGGGGGGGGGGGGGGGGGGGGGGGGGGGGGGGGGGGGGGGGGGGGGGGGGGGGGGFGGGGGGGGGGGGGGGGGGGGGGGGGGGGGGGGGGGGGGGGGGGGGGGGGGGGGGGGGGGGGGGGGGGGGGGGGGGGGGGGGGGGFGGGGGGGGGGGGGGGGGGGGGGGGGGGGGGGGGGFFFFFFFFFFGFFFFFFFFFGFFF>@BFBBF@BFEFFBF9BF>DFFF>FFF(46:7?4:
@M04999:289:000000000-L3R54:1:1101:12711:9865 1:N:0:395
ATCTGCCTACGGGAGGCAGCAGTGGGGAATTTTGGACAATGGGGGGAACCCTGATCCAGCCATGCCGCGTGTCTGAAGAAGGCCTTCGGGTTGTAAAGGACTTTTGTTAGGGAAGAAAAGCCGGGTGCTGATACCACCTGGTGCTGACGGTACCTAAAGAATAAGCACCGGCTAACTACGTGCCAGCAGCCGCGGTAATACGTAGGGTGCGAGCGTTAATCGGAATTACTGGGCGTAAAGCGAGCGCAGACGGTTAGATAAGTCAGATGTGAAATCCCCGAGCTCAACTTGGGACGTGCAT
+
CCCCCGGGGGGGGGGGGGGGGGGGGGGGGGGGGGGGGGGGGGGGGGGGGGGGGGGGGGGGGGGGGGGGGGGGGGGGGGGGGGGGGGGGGGGGGGGGGGGGGGGGGGGGGGGGGGGGGGGGGGGGGGGGGGGGGGGGGGGGGGGGGGGGGGGGGGGGGGGGGGGGGGGGGGGGGGGGGGGGGGGGGGGGGGGGGGGGGGGGGGGGGGGGGGGGGGGGGGGGGGGGGGGGGGGGGGGGGGGGGGFGFGFFFFFFGFFFFBFFFFGFFFFFFFFFFFFFFFFF;>B>FFFFFFBFFFFFFFFB>
@M04999:289:000000000-L3R54:1:1101:25735:9871 1:N:0:395
TCCTACGGGCGGCAGCAGTGGGGAATATTGCACAATGGGGGAAACCCTGATGCAGCCATGCCGCGTGTATGAAGAAGGCCTTCGGGTTGTAAAGTACTTTCGGTAATGAGGAAGGTGGTGTATCTAATAGGTGCATCAATTGACGTTAATTACAGAAGAAGCACCGGCTAACTCCGTGCCAGCAGCCGCGGTAATACGGAGGGTGCGAGCGTTAATCGGATTGACTGGGCGTAAAGGGCATGTAGGCGGATAATTAAGTTAGGTGTGAAAGCCCTGGGCTCAACCTAGGAATTGCACTTA
+
CCCCCGGGG7FGGGGGGGGGGGGGGGGGGGGGGGGGGGGGGGGGGGGGGGGGGGGGGGGGGGGGGGGGGGGGGGGGGGGGGGGGGGGGGGGGGGGGGGGGGGGGGGGGGGGGGGGGGGGGGGGGGGGGGGGGGGGGGGGGGGGGGGGGGGGGGGGGGGGGGGGGGGGGGGGGGGGGGGGGGGGGGGGGGGGGGGGGGGGGGGGGGGGGGGGGGGGGGGGGGGGGGGGGGGGGGGGGGGGGGGFGFGFFFFFFGFFFFFFF?FGFFFFFF?<FFFFFFF@BFFFFFFFFB?BFFFFFFFF>
@M04999:289:000000000-L3R54:1:1101:27813:9878 1:N:0:395
TGCCCTACGGGGGGCAGCAGTGGGGAATTTTGGACAATGGGGGGAACCCTGATCCAGCCATGCCGCGTGTCTGAAGAAGGCCTTCGGGTTGTAAAGGACTTTTGTTAGGGAAGAAAAGCCGGGTGCTAATACCACCTGGTGCTGACGGTACCTAAAGAATAAGCACCGGCTAACTACGTGCCAGCAGCCGCGGTAATACGTAGGGTGCGAGCGTTAATCGGAATTACTGGGCGTAAAGCGAGCGCAGACGGTTAGATAAGTCAGATGTGAAATCCCCGAGCTCAACTTGGGACGTGCATTT
+
CCCCCGGGGGGGGGGGGGGGGGGGGGGGGGGGGGGGGGGGGGGGGGGGGFGGGGGGGGGGGGGGGGGGGGGGGGGGGGGGGGGGGGGGGGGGGGGGGGGGGGGGGGGGGGGGGGGGGGGGGGGEGGGGGGGGGGGGGGGGGGGGGGGGGGGGGGGGGGFGGGGGGGGGGGGGGGGGGGGGFGGGGGFGGGGGGGGGGGGGGGFDGFGEGGGGGEGGGGGGGGGGGGCGGGGGGDGGGGGGGGFGFG755DBFGFFFFF?6FFGFFFFFFFFFFFFFFFEFFFFBFFFB<B68?>?BF?BFB
@M04999:289:000000000-L3R54:1:1101:14677:9879 1:N:0:395
GAACCCTACGGGTGGCTGCAGTGGGGAATATTGCACAATGGGGGGAACCCTGATGCAGCCATGCCGCGTGTATGAAGAAGGCCTTCGGGTTGTAAAGTACTTTCGGTAGTGAGGAAGTTGTGTGTATGAAAAGTGCATGCAGTTGACGTTAGCTACAGAAGAAGCACCGGCTAACTCCGTGCCAGCAGCCGCGGTAATACGGAGGGTGCGAGCGTTAATCGGAATGACTGGGCGTAAAGGGCATGTAGGCGGATAATTAAGTTAGGTGTGAAAGCCCCGGGCTCAACCTGGGAATTGCACT
+
CCCCCGGGGGGGGGGGGGGGGGGGGGGGGGGGGGGGGGGGGGGGGGGGGGGGGGGGGGGGGGGGGGGGGGGGGGGGGGGGGGGGGGGGGGGGGGGGGGGGGGGGGGGGGGGGGGGGGGGGGGGGGGGGGGGGGGGGGGGGGGGGGGGGGGGGGGGGGGGGGGGGGGGGGGGGGGGGGGGGGGGGGGGGGGGGGGGGGGGGGGGGGGGGGGGGGGGGGGGGGGGGGGGGGGGGGGGDGGGGGGFGFCFFFFFFGFFFF?BFFFGFFFFFDFFAAFFFFFD>BBBF?B0:BFFFFBF?FBFF4
@M04999:289:000000000-L3R54:1:1101:22328:9884 1:N:0:395
GTCTCCTACGGGGGGCTGCAGTGGGGAATATTGCACAATGGGGGAAACCCTGATGCAGCCATGCCGCGTGTATGAAGAAGGCCTTCGGGTTGTAAAGTACTTTCGGTAATGAGGAAGGTGGTGTATCTAATAGGTGCATCAATTGACGTTAATTACAGAAGAAGCACCGGCTAACTCCGTGCCAGCAGCCGCGGTAATACGGAGGGTGCGAGCGTTAATCGGAATGACTGGGCGTAAAGGGCATGTAGGCGGATACTTAAGTTAGGTGTGAAAGCCCTGGGCTCAACCTAGGAATTGCACT
+
CCCCCGGGCGGGGEGGGGGGGGGGGGGGGGGGGGFGGGGGGGGGGGFGGGGGGGGGGGGGGGGGGFGGGGGGGGGGGGGGGGGFFGGGGGGGGGGGGGFGGGGGGDCFGGGCGFFFGEGGGGFGGGGGGGGGGGGGGGGGFGGGFGGDGGGGGGFGGGGGGFGGGGGGGGGGGGGGGGDE5EFFGGGGGGGGGDEGEGGC@EGGGGGGEGEEGGGGGGGGGED5AC7DFGGGGGE5CDDGGGFGFGFFFFFFGFB)@FF==8CFFFFFBEAFFFFFFFF?<::<>B??BBB:?AB:FFAFA
@M04999:289:000000000-L3R54:1:1101:21055:9897 1:N:0:395
CCTACGGGTGGCAGCAGTGGGGAATATTGCACAATGGGGGAAACCCTGATGCAGCCATGCCGCGTGTATGAAGAAGGCCTTCGGGTTGTAAAGTACTTTCGGTAATGAGGAAGGTGATGTATCTAATAGGTGCATCAATTGACGTTAATTACAGAAGAAGCACCGGCTAACTCCGTGCCAGCAGCCGCGGTAATACGGAGGGTGCGAGCGTTAATCGGAATGACTGGGCGTAAAGGGCATGTAGGCGGATAATTAAGTTAGGTGTGAAAGCCCTGGGCTCAACCTAGGAATTGCACTTAA
+
CCCCCGGGGGGGGGGGGGFGGGGGGGGGGGGGGGGGGGGGGGGGGGGGGGFGFGGGGGGGGGGGGGGFGGGGGGGGGGGGGGGGGGGGGGGGGGGGGGGGGGGGGGFFFFGGGGGGGGGGGGGGGGGGGGGGGGGGGGGGGGGGGGGGGGFGGGGGFGGGGGGGGGGGGGGGGGGGGGGGGGGGGGDGGGGGGGGFGGGGGGGGGGGGGGGGDGGGGG55FGGGDFFGGGGGDGGGGGGGFFBG?GFFFFD@DFFBFFFFF:FFFFFFAFFFFFFFFFFFBFFFFFB??<?DFFFFFFDA
@M04999:289:000000000-L3R54:1:1101:25167:9906 1:N:0:395
CCTACGGGCGGCTGCAGTGAGGAATATTGGACAATGGGTGAGAGCCTGATCCAGCCATCCCGCGTGAAGGACGACAGCCCTATGGGTTTTAAACTTCTTTTGTATGGGAATAAACCACATTACGTGTAATGTTCTGAAGGTACCATACGAATAAGCATCGGCTAACTCCGTGCCAGCAGCCGCGGTAATACGGAGGATGCGAGCGTTATCCGGATTTATTGGGTTTAAAGGGTCCGTAGGCGGGTTGATAAGTCAGCGGTGAAAACCTGCAGCTTAACTGTAGAACTGCCGTTGATACTGT
+
CCCCCGGGGGGGGGGGGGGGGGGGGGGGGGGGGGGGGGGGGGGGGGGGGFGGGGGGGGGGGGGGGGGGGGGGGGGGGGGGGGGGGGGGGGGGGGGGGGGGGGGGGGGGGGGGGGGGGGGGGGGGGGGGGGGGGGGGGGGGGGGGGGGGGGGGGGGGGGGGGGGGGGGGGGGGGGGGGGGGGGGGGGGGGGGGGGGGGGGGGGGGGGGGGGGGGGGGGGGGGGGGG7FGGGGGGCGDGGGGGGFGFGFFFFBFGFFFFFFFFFGFFFFFFFFFFFFFFFFFFFFFFFAFFFFBFFFFFFFF:
@M04999:289:000000000-L3R54:1:1101:12801:9918 1:N:0:395
TCCTACGGGGGGCTGCAGTGAGGAATATTGGACAATGGGTGAGAGCCTGATCCAGCCATCCCGCGTGAAGGACGACAGCCCTATGGGTTTTAAACTTCTTTTGTATGGGAATAAACCACATTACGTGTAATGTTCTGAAGGTACCATACGAATAAGCATCGGCTAACTCCGTGCCAGCAGCCGCGGTAATACGGAGGATGCTAGCTTTATCCGGATTTATTGGGTTTAAAGGGTCCGTAGCCGGGTTGATAAGTCAGCGGTGAAAACCTGCAGCTTAACTGTAGAACTGCCGTTGATACTG
+
9CCCCGGGGD7:BFFGGGGG<C=FFFGGGGGGGG?DFFGGGGGDFGEFGFEGF<EFGGGGGGGGEGGGGEEDFG+@EE8BEC<FGC@FCCFFG<FFGGGGGGFGGAE8BB>FGGGGGGGGC;AFDFACCGFFCC@9?C;?FFFGFFGCEGFGGFFFFGFDFGCF::FFG7<BF*:<<:?@C>EEECCEEGGG8CE5:8CF*++<:++A:FE7EECGE9CF+<ECGGDGDFCGC5:CCDCD**098DFE4=9?GF7B44<@DF:?F4?)452:???449FA<AA2:>>F??BFF?:(6>25)
@M04999:289:000000000-L3R54:1:1101:23432:9957 1:N:0:395
TGGGTCCTACGGGCGGCAGCAGTGGGGAATATTGCACAATGGGGGAAACCCTGATGCAGCCATGCCGCGTGTATGAAGAAGGCCTTCGGGTTGTAAAGTACTTTCGGTAATGAGGAAGGTGGTGTATCTAATAGGTGCATCAATTGACGTTAATTACAGAAGAAGCACCGGCTAACTCCGTGCCAGCAGCCGCGGTAATACGGAGGGTGCGAGCGTTAATCGGAATGACTGGGCGTAAAGGGCATGTAGGCGGATAATTAAGTTAGGTGTGAAAGCCCTGGGCTCAACCTAGGAATTGCAC
+
CCCCCGGGGGGGGGGGGGGGGGGGGGGGGGGGGGGGGGGGGGGGGGGGGGGGGGGGGGGGGGGGGGGGGGGGGGGGGGGGGGGGGGGGGGGGGGGGGGGGGGGGGGGGGGGGGGGGGGGGGGGGGGGGGGGGGGGGGGGGGGGGGGGGGGGGGGGGGGGGGGGGGGGGGGGGGGGGGGGGGGGGGGGGGGGGGGGGGGGGGGGGGGGGGGGGGGGGGGGGGGGGGGGGGGGGGGGGGGGGGGFGFGF@FFFFGFFFFFFFFFGFFFFFFFFFFFFFFBFFFFFFBFBFFF??:DA?DFFF?
@M04999:289:000000000-L3R54:1:1101:5693:9960 1:N:0:395
GCCTACGGGGGGCTGCAGTGGGGAATATTGCACAATGGGGGGAACCCTGATGCAGCCATGCCGCGTGTATGAAGAAGGCCTTCGGGTTGTAAAGTACTTTCGGTAATGAGGAAGGTGATGTATCGAATAGGTGCATCAATTGACGTTAATTACAGTAGAAGCACCGGCTAACTCCGTGCCAGCAGCCGCGGTAATACGGAGGGTGCGAGCGTTAATCGGAATGACTGGGCGTAAAGGGCATGTAGGCGGATAATTAAGTTAGGTGTGAAAGCCCCGGGCTCAACCTGGGAACTGCACTTA
+
CCCCCGGGGGGGGGGGGGGGGGGGGGGGGGGGGGGGGGGGGGGGGGGGGGGGGGGGGGGGGGGGGGGGGGGGGGGGGGGGGGGGGGGGGGGGGGGGGGGGGGGEGGGGGGGGGGGGGGGGGGGGGGGGGGGGGGGGGGGGGGGGGGGGGGGGGGGGGGGGGGGGGGGGGGGGGGGGGGGGGGGGGGGGGGGGGGGGGGGGGGGGGGGGGGGGGGGGGGGGGGGGGGGGGGGGGGGGGGGGGGFGFGFFFFFFFFFFFFFFFFGFFFFF9BFFBFFFFFF>FFBF7>FFFF?B?BFFFFFF
@M04999:289:000000000-L3R54:1:1101:22040:9986 1:N:0:395
GTGGCCTACGGGTGGCAGCAGTGGGGAATATTGCACAATGGGGGAAACCCTGATGCAGCCATGCCGCGTGTATGAAGAAGGCCTTCGGGTTGTAAAGTACTTTCGGTAGTGAGGAAGTTGTGTGTATGAAAAGTGCATGCAGTTGACGTTAGCTACAGAAGAAGCACCGGCTAACTCCGTGCCAGCAGCCGCGGTAATACGGAGGGTGCGAGCGTTAATCGGAATGACTGGGCGTAAAGGGCATGTAGGCGGATAATTAAGTTAGGTGTGAAAGCCCCGGGCTCAACCTGGGAATTGCACT
+
CCCCCGGGGGGGGGGGGGGGGGGGGGGGGGGGGGGGGGGGGGGGGGGGGGGGGGGGGGGGGGGGGGGGGGGGGGGGGGGGGGGGGGGGGGGGGGGGGGGGGGGGGGGGGEGGGGGGGFGGGGGGGGGGGGGGGGGGGGGGGGGGGGGGGGGGGGGGGGGGGGGGGGGGGGGGGGGGGGGGGGGGGGGGGGGGGGGGGGGGGGGGGGGGGGGGGGCEGGGGGGGGGGGGGGGGGGGGGGGGGGFGFGFFFFFFGFEFFFFFFFGFFFFFDFFFFFFFFFF>>>FFFFFFFFFF::<?FFFF9
@M04999:289:000000000-L3R54:1:1101:20135:10026 1:N:0:395
GCCTACGGGGGGCTGCAGTGGGGAATTTTGGACAATGGGGGGAACCCTGATCCAGCCATGCCGCGTGTCTGAAGAAGGCCTTCGGGTTGTAAAGGACTTTTGTTAGGGAAGGAAAGCCGGGTGCTAATACCACCTGGTGCTGACGGTACCTAAAGAATAAGCACCGGCTAACTACGTGCCAGCAGCCGCGGTAATACGTAGGGTGCGAGCGTTAATCGGAATTACTGGGCGTAAAGCGAGCGCAGACGGTTAGATAAGTCAGATGTGAAATCCCCGAGCTCAACTTGGGACGTGCATTTG
+
CCCCCGGGGGGGGGGGGGGGGGGGGFGGGGGGGGGGGGGGGGGGGGGGGGGGGGGGGGGGGGGGGGGGGGGGGGGGGGGGGGGGGGGGGGGGGGGGGGFGGGFGGGGGGGGGGGGGGGGGGGGGGGGGGGGGGEGGGGGGGGGGGGGG>FGGGGGGGGGGFGGGGGGGGGGGGGGGGGGGGGGGGGGGGGGGGGGFGGFFGGGGGGGGGGGGGGGGGGDGGGGGCGGGGGGGGGGGGGGGGGFGFGFFFFFFGFBFFFF*9?>FF?FFFF<<?:FE<03()5439>2:???>?B:6<<<2
@M04999:289:000000000-L3R54:1:1101:10781:10074 1:N:0:395
TGACGCCTACGGGAGGCTGCAGTGGGGAATATTGCACAATGGGGGGAACCCTGATGCAGCCATGCCGCGTGTATGAAGAAGGCCTTCGGGTTGTAAAGTACTTTCGGTAGTGAGGAAGTTGTGTGTATGAAAAGTGCATGCAGTTGACGTTAGCTACAGAAGAAGCACCGGCTAACTCCGTGCCAGCAGCCGCGGTAATACGGAGGGTGCGAGCGTTAATCGGAATGACTGGGCGTAAAGGGCATGTAGGCGGATAATTAAGTTAGGTGTGAAAGCCCCGGGCTCAACCTGGGAATTGCAC
+
CCCCCGGGGGGGGGGGGGGGGGGGGGGGGGGGGGGGGGGGGGGGGGGGGGGGGGGGGGGGGGGGGGGGGGGGGGGGGGGGGGGGGGGGGGGGGGGGGGGGGGGGGGGGGGGGGGGGGGGGGGGGGGGGGGGGGGGGGGGGGGGGGGGGGGGGGGGGGGGGGGGGGGGGGGGGGGGGGGGGGGGGGGGGGGGGGGGGGGGGGGGGGGGGGGGGGGGGGGGGGGGGGGGGGGGGGGGGGGGGGDFGFGFFFFFFGFFFFFFFFFGFFFFFFFFFFFFF@?FBFFFFFFFFFFFFFFFFFFFF>
@M04999:289:000000000-L3R54:1:1101:13545:10085 1:N:0:395
TCCCTACGGGTGGCTGCAGTGGGGAATTTTGGACAATGGGGGGAACCCTGATCCAGCCATGCCGCGTGTCTGAAGAAGGCCTTCGGGTTGTAAAGGACTTTTGTTAGGGAAGAAAAGCCGGGTGCTAATACCACCTGGTGCTGACGGTACCTAAAGAATAAGCACCGGCTAACTACGTGCCAGCAGCCGCGGTAATACGTAGGGTGCGAGCGTTAATCGGAATTACTGGGCGTAAAGCGAGCGCAGACGGTTAGATAAGTCAGATGTGAAATCCCCGAGCTCAACTTGGGACGTGCATTTT
+
CCCCCGFGGCFFGFDGGGGGGGFEEEGGGGFGFGGDFGGFGEEGGGG><FGFGCFFGGGGGGGGGGGGGGGGGGGGGGFGGGGGGGGGGDGGGGCF@FFGGGGGGGGGGFGGGGGGGGGGGGGGGGGGGGGFGGGGGFFGEGGFGGGGGEGGGGGGGGFGGGGGGGEGGGGGGGFGGGGGGGCFGGGGGGGG8>CGGGGGGGEGGCGGGGG5C*CGGGGGGGGFFGGGG4DGGGGCFGGGDD>DEGFFEDBEDFFFFFFBFF74@FFF>B<AFF?F36@6,47>?FAB?F?:>4:?06:2)
@M04999:289:000000000-L3R54:1:1101:5700:10091 1:N:0:395
CCCTACGGGTGGCAGCAGTGAGGAATATTGGACAATGGGTGAGAGCCTGATCCAGCCATCCCGCGTGAAGGACGACAGCCCTATGGGTTTTAAACTTCTTTTGTATGGGAATAGACCACATTACGCGTAATGTTCTGAAGGTACCATACGAATAAGCATCGGCTAACTCCGTGCCAGCAGCCGCGGTAATACGGAGGATGCGAGCGTTATCCGGATTTATTGGGTTTAAAGGGTCCGTAGGCGGGTTGATAAGTCAGCGGTGAAAACCTGCAGCTTAACTGTAGAACTGCCGTTGATACTG
+
CCCCCGGGGGGGGGGGGGGGGGGGGGGGGGGGGGGGGGGECGGGFGGG8EFGGFGGGGGGGGGGGGGGGGGGGEGGEGGGGGG<FGGGGCFGGGGGGGGGGGGGGGGGGGGGGGGGFGGGGGGGGGGGGGGGGGGGGGGGGGGGGGGGGGGGGGGGGGGGG>FGGGGGGGGG@FGCFGGGGGGGGGGGGGGGGGGGGCEGGGGGGGGGGGGGGGG=;FGGGFGGE=7CGGGGGGGFDGGDGGFGFGDEFFFBGFFFFFFFFFGFFFF:?FFFFF@FFFFFFAD>A>AFF<?F?FFFFFAF4
@M04999:289:000000000-L3R54:1:1101:17958:10119 1:N:0:395
CCCTACGGGTGGCTGCAGTGGGGAATATTGCACAATGGGGGGAACCCTGATGCAGCCATGCCGCGTGTATGAAGAAGGCCTTCGGGTTGTAAAGTACTTTCGGTAGTGAGGAAGTTGTGTGTATGAAAAGTGCATGCAATTGACGTTAGCTACAGAAGAAGCACCGGCTAACTCCGTGCCAGCAGCCGCGGTAATACGGAGGGTGCGAGCGTTAATCGGAATGACTGGGCGTAAAGGGCATGTAGGCGGATAATTAAGTTAGGTGTGAAAGCCCCGGGCTCAACCTGGGAATTGCACTTA
+
CCCCCGGGGGGGGGGGGGGGGGGGGGGGGGGGGGGGGGGGGGGGGGGGGGGGGGGGGGGGGGGGGGGGGGGGGGGGGGGGGGGGGGGGGGGGGGGGGGGGGGGGGGGGGGGGGGGGGGGGGGGGGGGGGGGGGGGGGGGGGGGGGGGGGGGGGGGGGGGGGGGGGGGGGGGGGGGGGGGGGGGGGGGGGGGGGGGGGGGDEGGGGGGGGGGGGGGGGGGGGGGGGGGGGGGGGGGGGGGGGGFGFGFFFFFFGBFFFFFFFFGFFFFF>FFFFFFFFFF6:F?FFFFFFFFFFFFFF9><
@M04999:289:000000000-L3R54:1:1101:8290:10124 1:N:0:395
CCTACGGGGGGCTGCAGTGGGGAATATTGCACAATGGGGGGAACCCTGATGCAGCCATGCCGCGTGTATGAAGAAGGCCTTCGGGTTGTAAAGTACTTTCGGTAGTGAGGAAGTTGTGTGTATGAAAAGTGCATGCAATTGACGTTAGCTACAGAAGAAGCACCGGCTAACTCCGTGCCAGCAGCCGCGGTAATACGGAGGGTGCGAGCGTTAATCGGAATGACTGGGCGTAAAGGGCATGTAGGCGGATAATTAAGTTAGGTGTGAAAGCCCCGGGCTCAACCTGGGAATTGCACTTAA
+
CCCCCGGGGGGGGGGGGGGFGGGGGGGGGGGGGGGGGGGGGEEGEFGGGGGGGGGGGGGGGGGGGGGGGGGGGGGGGGGGGGGGGGFGGGFGGGGGGGGGGGGGGGGGGGGGGCEFGGFGGGGGGGGGGGGGGGGGGGGGGCGGEGGGGGGGGGGGGGGGGGGGGGGGGGGGGGGGGGGGGGGGGGGGGGGGGGGFGGGGGGGGGEGGGG=EGGGGGGGG=FGGGGGGGGDGGGGGGGGFGGFGFGFFF@@F7=@@FFFFF@G?=BFFFFFF:DFFFF:?7?7:??BFF?F0<AD?DFFF
@M04999:289:000000000-L3R54:1:1101:6449:10136 1:N:0:395
TCCTACGGGCGGCTGCAGTAGGGAATCTTCCACAATGGACGCAAGTCTGATGGAGCAACGCCGCGTGGATGAAGAAGGTCTTCGGATCGTAAAATCCTGTTGTTGAAGAAGAACGGTTGTGAGAGTAACTGCTCATAGCGTGACGGTAATCAACCAGAAAGTCACGGCTAACTACGTGCCAGCAGCCGCGGTAATACGTAGGTGGCAAGCGTTGTCCGGATTTATTGGGCGTAAAGGGAGCGCAGGCGGTCTTTTAAGTCTGAATGTGAAAGCCCTCAGCTTAACTGAGGAAGAGCATCGG
+
CCCCCGGGGGGGGGGGGGGGGGGGGGGGGGGGGGGGGGGGGGGGGGGGGGGGGGGGGGGGGGGGGGGGGGGGGGGGGGGGGGGGGGGGGGGGGGGGGGGGGGGGGGGGGGGGGGGGGGGGGGGGGGGGGGGGGGGGGGGGGGGGGGGGGGGGGGGGGGGGGGGGGGGGGGGGGGGGGGGGGGGGGGGGGGGGGGGGGGGGGGGGGGGGGGGGGGGGGGGGGGGGGGGGGGG<GGGGGGGGCDFGFGFFFFF)?FFFFFFFFFDFFFFFFFFFFFFFFFFFFBFFBFFBFFFFFFFFFBFFB
@M04999:289:000000000-L3R54:1:1101:20094:10150 1:N:0:395
ACATCCTACGGGCGGCAGCAGTGGGGAATATTGCACAATGGGGGGAACCCTGATGCAGCCATGCCGCGTGTATGAAGAAGGCCTTCGGGTTGTAAAGTGCTTTCGGTAGTGAGGAAGTTGTGTGTATGAAAAGTGCATGCAGTTGACGTTAGCTACAGAAGAAGCACCGGCTAACTCCGTGCCAGCAGCCGCGGTAATACGGAGGGTGCGAGCGTTAATCGGAATGACTGGGCGTAAAGGGCATGTAGGCGGATAATTAAGTTAGGTGTGAAAGCCCCGGGCTCAACCTGGGAATTGCACT
+
CCCCCGGGGGGGGGGGGGGGGGGGGGGGGGGGGGGGGGGGGGGGGGGGGGGGGGGGGGGGGGGGGGGGGGGGGGGGGGGGGGGGGGGGGGDFGGGGGGGGGGGGGGGGGFFFGGGGGFFFFGGGGGGGGGGGGGGGGGGGGGGGGGGGGGGGGGGGGGGGGGGGGGGGGGGGGGGGGGGGGGGGGGGGGGGGGGGGGGGGGGGGGGGGGEGGGGGGGGGGGGGGGGGGGGGGFGGGDGGGDGFGFGFFFFDFGFEFFFFFFFFFFFFFFEDFFFFF31;9BFFFFFF?B??FFFFFF9AB4
@M04999:289:000000000-L3R54:1:1101:15471:10161 1:N:0:395
CCTACGGGGGGCTGCAGTGGGGAATATTGCACAATGGGGGGAACCCTGATGCAGCCATGCCGCGTGTATGAAGAAGGCCTTCGGGTTGTAAAGTACTTTCGGTAGTGAGGAAGTTGTGTGTATGAAAAGTGCATGCAGTTGACGTTAGCTACAGAAGAAGCACCGGCTAACTCCGTGCCAGCAGCCGCGGTAATACGGAGGGTGCGAGCGTTAATCGGAATGACTGGGCGTAAAGGGCATGTAGGCGGATAATTAAGTTAGGTGTGAAAGCCCCGGGCTCAACCTGGGAATTGCACTTAA
+
CCCCCGGGGEGGGGGGGGGGGGGGGGGGGGGGGGGGGGGGGGGGGGGGGGFGGGGGGGGGGGGGGGGGGGGGGGGGGGGGGGGGGGGGGGGGGGG?FFFGGGGCG,<CFGCGG<FGGGGGGFFGGGGGGFCCFGGGGGGGGGGGGGFEGGGGGGGGGGGGCFFGGGEGGGGDGGEGGGFGCGGGGGGDGGGGGGGFGGDGGGGGGGGGGGCGEFFCFGGGCFGGGGGFFGDGGGFG:5FFCCFGFGBEDDFFC?FBFFFFFFGFFFF?5B:?F>EF@9D04547::(8::B?FFFFF0<A
@M04999:289:000000000-L3R54:1:1101:11451:10169 1:N:0:395
TACCTACGGGTGGCAGCAGTGGGGAATATTGCACAATGGGGGAAACCCTGATGCAGCCATGCCGCGTGTATGAAGAAGGCCTTCGGATTGTAAAGTACTTTCGGTAATGAGGAAGGTGATGTATCTAATAGGTGCATCAATTGACGTTAATTACAGAAGAAGCACCGGCTAACTCCGTGCCAGCAGCCGCGGTAATACGGAGGGTGCGAGCGTTAATCGGAATGACTGGGCGTAAAGGGCATGTAGGCGGATAATTAAGTTAGGTGTGAAAGCCCTGGGCTCAACCTAGGAATTGCACTT
+
CCCCCGGGGGGGGGGGGGGGGGGGGGGGGGGGGGGGGGGGGGGGGGGGGGGGGGGGGGGGGGGGGGGGGGGGGGGGGGGGGGGGGGGGGGGGGGGGGGGGGGGGGGGGGGGGGGGGGGGGGGGGGGGGGGGGGGGGGGGGGGGGGGGGGGGGGGGGGGGGGGGGGGGGGGGGGGGGGFGGGGGGGGGGGGGDGGGGGGGGDGGGGGGGEGGGG=C=FGGGGGGGGGGGFGGGGGGGGGGGGGFGFGFFFFFFGFFFF?FFFFGFFFFFFFFFF>>FFFFFFFFFFFFFFFFDFFF>AFF?
@M04999:289:000000000-L3R54:1:1101:29315:10172 1:N:0:395
ATCTCCTACGGGGTTCCTCCTTTTGGCATATTGCACAATGGGGGGAACCCTGATGCAGCCATGCCGCGTGTATGAAGAAGGCCTTCGGGTTGTAAAGTACTTTCGGTAGTGAGGAAGTTGTGTGTATGAAAAGTGCATGCAGTTGACGTTAGCTACAGAAGAAGCACCGGCTAACTCCGTGCCAGCAGCCGCGGTAATACGGAGGGTGCGAGCGTTAATCGGAATGACTGGGCGTAAAGGGCATGTAGGCGGATAATTAAGTTAGGTGTGAAAGCCCCGGGCTCAACCTGGGAATTGCACT
+
CCCCCGGGGGGGG8@CECFFGFFFFGGFGGGGGGGGGGFGGCEGGGGGGGGGGGGGGGGGGGGGGGGGGGGGGGGGGGGGGGGGGGGGGGGGGGGGGGGGGGGGGGGFGGGGGGGGGD;FFGGGGGGGGGGGCGGGGGGGGGFGGGGGGGGGGGGGGGGGGGGGGGGGGGGDGGGGGGGGGGGGGGGGGGGGGGGGGFGGGGGGEGGGGGGGGGGGEE9CG=EGGGGGFFGGGGGGGGGGDGFFFCFFFFFFGEFF??FFFFGFFFFFFFFA49?<F?E>>;>FD?070<?<FFF2?DFF9
@M04999:289:000000000-L3R54:1:1101:22980:10174 1:N:0:395
ACCTACGGGAGGCTGCAGTGGGGAATATTGCACAATGGGGGAAACCCTGATGCAGCCATGCCGCGTGTATGAAGAAGGCCTTCGGGTTGTAAAGTACTTTCGGTAATGAGGAAGGTGGTGTATCTAATAGGTGCATCAATTGACGTTAATTACAGAAGAAGCACCGGCTAACTCCGTGCCAGCAGCCGCGGTAATACGGAGGGTGCGAGCGTTAATCGGAATGACTGGGCGTAAAGGGCATGTAGGCGGATAATTAAGTTAGGTGTGAAAGCCCTGGGCTCAACCTAGGAATTGCACTTA
+
CCCCCGGGGGGGGGGGGGGGGGGGGGGGGGGGGGGGGGGGGGGGGGGGGGGGGGGGGGGGGGGGGGGGGGGGGGGGGGGGGGGGGGGGGGGGGGGGGGGGGGGGGGGGGGGGGGGGGGGGGGGGGGGGGGGGGGGGGGGGGGGGGGGGGGGGGGGGGGGGGGGGGGGGGGGGGGGGGGGGGGGGGGGGGGGGGGGGGGGGGGGGGGGGGGGGGGGGGGGGGGGGGGGGGGGGGGGGGGGGGGFGFGFFFFFFGFFFFFFFFBGFFFFFAFFFFFFFFFFFFFFFFFFFFFFDBFAFFF?A
@M04999:289:000000000-L3R54:1:1101:2488:10187 1:N:0:395
CAGATCCTACGGGTGGCAGCAGTGGGGAATTTTGGACAATGGGGGGAACCCTGATCCAGCCATGCCGCGTGTCTGAAGAAGGCCTTCGGGTTGTAAAGGACTTTTGTTAGGGAAGAAAAGCCGGGTGCTAATACCACCTGGTGCTGACGGTACCTAAAGAATAAGCACCGGCTAACTACGTGCCAGCAGCCGCGGTAATGCGTAGGGTGCGAGCGTTAATCGGAATTACTGGGCGTAAAGCGAGCGCAGACGGTTAGATAAGTCAGATGTGAAATCCCCGAGCTCAACTTGGGACGTGCAT
+
CCCCCGGGGGGGGGGGGGGGGGGGGGGGGGGGGGGGGGGGGGGGDGGGGGGGGGGGGGGGGGGGGGGGGGGGGGGGGGGGEGGDEFGGGGGGGGGGGGGGGGGGGGGGGGGGGGGGGGGGGGGGGGGGGGGGGGGGGGGGGGGGGGGGGGGGGGGGGGFGGGGGGGGGGGGGGGGGGGGGGGGGGGGGGGGDGGGEGEGGGGEGGGGGGGGGGGGGGGGGGGGGGGGGGGGGGGGDDGGGGGFGFGFFFFFFGFFFFFF?FFGFFFFFFFFBBFFF@DFBFFB>:??BAAFFFFFFFFB?<
@M04999:289:000000000-L3R54:1:1101:5883:10212 1:N:0:395
CTGCCTACGGGTGGCTGCAGTGAGGAATATTGGACAATGGGTGAGAGCCTGATCCAGCCATCCCGCGTGAAGGACGACAGCCCTATGGGTTTTAAACTTCTTTTGTATGGGAATAAACCACATTACGCGTAATGTTCTGAAGGTACCATACGAATAAGCATCGGCTAACTCCGTGCCAGCAGCCGCGGTAATACGGAGGATGCGAGCGTTATCCGGATTTATTGGGTTTAAAGGGTCCGTAGGCGGGTTGATAAGTCAGCGGTGAAAACCTGCAGCTTAACTGTAGAACTGCCGTTGATAC
+
CCCCCGGGGGGGGGGGGGGGGGGGGGGGGGGGGGGGGGGGGGGGGGGGGGGGGGGGGGGGGGGGGGGGGGGGGGGGGGGGGGGGGGGGGGGGGGGGGGGGGGGGGGGGGGGGGGGGGGGGGGGGGGGGGGGGGGGGGGGGGGGGGGGGGGGGGGGGGGGGGGGGGGGGGGGGGGGGGGGGGGGGGGGGGGGGGGGGGGGGGGGGGGGGGGGGGGGGGGGGGGGGGGGGEGGGGGGGGGGGGGFGFGFFFFFFGFFFFFFFFEGFF?FFFFFBBFFFFFFFFFFFFFFFFFFF?BFFFFFF4
@M04999:289:000000000-L3R54:1:1101:6311:10224 1:N:0:395
CCTACGGGTGGCAGCAGTGGGGAATATTGCACAATGGGGGAAACCCTGATGCAGCCATGCCGCGTGTATGAAGAAGGCCTTCGGGTTGTAAAGTACTTTCGGTAATGAGGAAGGTGGTGTATCTAATAGGTGCATCAATTGGCGTTAATTACAGAAGAAGCACCGGCTAACTCCGTGCCAGCAGCCGCGGTAATACGGAGGGTGCGAGCGTTAATCGGAATGACTGGGCGTAAAGGGCATGTAGGCGGATAATTAAGTTAGGTGTGAAAGCCCTGGGCTCAACCTAGGAATTGCACTTAA
+
CCCCCGGGGGGGGGGGGGGGGGGGGGGGGGGGGGGGGGGGGGGGGGGGGGGGGGGGGGGGGGGGGGGGGGGGGGGGGGGGGGGGGGGGGGGGGGGGGGGGGGGGGGGGGGGGGGGGGGGGGGGGGGGGGGGGGGGGGGGGGGGGGGGGGGGGGGGGGGGGGGGGGGGGGGGGGGGGGGGGGGGGGGGGGGGGGGGGGGGGGGGGGGGGGGGGGGGGGGGGGGGGGGGGGGGGGGGGGGGGGGFGFGFFFFBFCFFFFFFFFFGFFFFFFFFFFFFFFFFFFFFFFBBFFFFFFFFFFFFF
@M04999:289:000000000-L3R54:1:1101:21646:10227 1:N:0:395
GCCTACGGGGGGCAGCAGTGGGGAATATTGCACAATGGGGGAAACCCTGATGCAGCCATGCCGCGTGTATGAAGAAGGCCTTCGGGTTGTAAAGTACTTTCGGTAATGAGGAAGGTGGTGTATCTAATAGGTGCATCAATTGACGTTAATTACAGAAGAAGCACCGGCTAACTCCGTGCCAGCAGCCGCGGTAATACGGAGGGTGCGAGCGTTAATCGGAATGACTGGGCGTAAAGGGCATGTAGGCGGATAATTAAGTTAGGTGTGAAAGCCCTGGGCTCAACCTAGGAATTGCACTTA
+
CCCCCGGGGGGGGGGGGGGGGGGGGGGGGGGGGGGGGGGGGGGGGGGGGGGGGGGGGGGGGGGGGGGGGGGGGGGGGGGGGGGGGGGGGGGGGGGGGGGGGGGGGGGGGGGGGGGGGGGGGGGGGGGGGGGGGGGGGGGGGGGGGGGGGGGGGGGGGGGGGGGGGGGGGGGGGGGGGGGGGGGGGGGGGGGGGGGGGGGGGGGGGGGGGGGGGGGGGGGGGGGGGGGGGGGGGGGGGGGGGGFGFFFFFFFFFFFFFFFFFFGFFFFFFFFFBFFFFBFFFFFFFFFFFFFFFFFFFFBF
@M04999:289:000000000-L3R54:1:1101:11750:10263 1:N:0:395
CCTACGGGAGGCTGCAGTGGGGAATTTTGGACAATGGGGGGAACCCTGATCCAGCCATGCCGCGTGTCTGAAGAAGGCCTTCGGGTTGTAAAGGACTTTTGTTAGGGAAGAAAAGCCGGGTGCTAATACCACCTGGTGCTGACGGTACCTAAAGAATAAGCACCGGCTAACTACGTGCCAGCAGCCGCGGTAATACGTAGGGTGCGAGCGTTAATCGGAATTACTGGGCGTAAAGCGAGCGCAGACGGTTAGATAAGTCAGATGTGAAATCCCCGAGCTCAACTTGGGACGTGCATTTGA
+
CCCCCGGGGGGGGGGGGGGGGGGGGGGGGGGGGGGGGGGGGGGGGGGGGGGGGGGGGGGGGGGGGGGGGGGGGGGGGGGGGGGGGGGGGGGGGGGGGGGGGGGGGGGGGGGGGGGGGGGGGGGGGGGGGGGGGGGGGGGGGGGGGGGGGGGGGGGGGGGGGGGGGGGGGGGGGGGGGGGGGGGGGGGGGGGGGGGGGGGGGGGGGGGGGGGGGGGGGGGGGGGGGGGGGGGGGGGGGGGGGGFGFGFFFFFFGFFFFFFFFFGFFFFFFFF:?FFFF>@DFBBAFB:??FFFFFFFAFFB
@M04999:289:000000000-L3R54:1:1101:15388:10265 1:N:0:395
GATTGCCTACGGGAGGCTGCAGTGGGGAATATTGCACAATGGGGGAAACCCTGATGCAGCCATGCCGCGTGTATGAAGAAGGCCTTCGGGTTGTAAAGTACTTTCGGTAATGAGGAAGGTGGTGTATCTAATAGGTGCATCAATTGACGTTAATTACAGAAGAAGCACCGGCTAACTCCGTGCCAGCAGCCGCGGTAATACGGAGGGTGCGAGCGTTAATCGGAATGACTGGGCGTAAAGGGCATGTAGGCGGATAATTAAGTTAGGTGTGAAAGCCCTGGGCTCAACCTAGGAATTGCAC
+
CCCCCGGGGGGGGGGGGGGGGGGGGGGGGGGGGGGGGGGGGGGGGGGGGGGGGGGGGGGGGGGGGGGGGGGGGGGGGGGGGGGGGGGGGGGGGGGGGGGGGGGGGGGGGGGGGGGGGGGGGGGGGGGGGGGGGGGGGGGGGGGGGGGGGGGGGGGGGGGGGGGGGGGGGGGGGGGGGGGGGGGGGGGGGGGGGGGGGGGGGGGGGGGGGGGGGGGGGDGGGGGGGGGGGGGGGGGGGGGGGGEF@CBFFFFFGFF>FFFFFFGFFF?F?FF<BFFFF?FFBFFFFFFFF??DFFFFFFFA<
@M04999:289:000000000-L3R54:1:1101:8487:10267 1:N:0:395
CCTACGGGAGGCAGCAGTGGGGAATATTGCACAATGGGGGAAACCCTGATGCAGCCATGCCGCGTGTATGAAGAAGGCCTTCGGGTTGTAAAGTACTTTCGGTAATGAGGAAGGTGGTGTATCTAATAGGTGCATCAATTGACGTTAATTACAGAAGAAGCACCGGCTAACTCCGTGCCAGCAGCCGCGGTAATACGGAGGGTGCGAGCGTTAATCGGAATGACTGGGCGTAAAGGGCATGTAGGCGGATAATTAAGTTAGGTGTGAAAGCCCTGGGCTCAACCTAGGAATTGCACTTAA
+
CCCCCGGGGGGGGGGGGGGGGGGGGGGGGGGGGGGGGGGGGGGGGGGGGGGGGGGGGGGGGGGGGGGGGGGGGGGGGGGGGGGGGGGGGGGGGGGGGGGGGGGGGGGGGGGGGGGGGGGGGGGGGGGGGGGGGGGGGGGGGGGGGGGGGGGGGGGGGGGGGGGGGGGGGGGGGGGGGGGGGGGGGGGGGGGGGGGGGGGGGGGGGGGGGGGGGGGGGGGGGGGGGGGGGGGGGGGGGGGGGGFGFGFFFFFFGFFFFFFFFFGFFFFFFFFFFFFFFFFFFFFFFFFBFFFDFFFFFFFF
@M04999:289:000000000-L3R54:1:1101:5471:10276 1:N:0:395
CCTACGGGTGGCTGCAGTAGGGAATCTTCCACAATGGACGCAAGTCTGATGGAGCAACGCCGCGTGAGTGAAGAAGGTTTTCGGATCGTAAAGCTCTGTTGTTGGTGAAGAAGGATAGGGGTAGTAACTGATTCTTATTTGACGGTAATCAACCAGAAAGTCACGGCTAACTACGTGCCAGCAGCCGCGGTAATACGTAGGTGGCAAGCGTTGTCCGGATTTATTGGGCGTAAAGCGAACGCAGGCGGGAGAACAAGTCAGCTGTGAAAGCCCTCGGCTTAACCGGGGAAGTGCAGCTGA
+
CCCCCGGGGGGGGGGGGGGGGGGGGGGGGGGGGGGGGGGGGGGGFGFEGGGFGGGGFGGDGGGGGGGGGGGGGGGGGGGGGGGGGGGGGGGGGGGGFGGGGGGGGFGGGGGGGGFGGGGGGFGGGGGGGGCFAFGGGGGGGGGGGGGGGGGGGGGFDGGGGGGGGGGGGGFGGGGGGGGGGGGGGGGGGEEGGGGGGCFCEGGGGGGGGGGGGGGGGGGGECFGGGGGFGGGGGGGGGGGGGFGBGFBFB>DGFFFFF?FFFGFFFFFFFFFFFFDEFF9>DFFF9>>BBF7<AAF:<BF
@M04999:289:000000000-L3R54:1:1101:8321:10278 1:N:0:395
AACCTACGGGAGGCTGCAGTGGGGAATTTTGGACAATGGGGGGAACCCTGATCCAGCCATGCCGCGTGTCTGAAGAAGGCCTTCGGGTTGTAAAGGACTTTTGTTAGGGAAGAAAAGCCGGGTGCTAATACCACCTGGTGCTGACGGTACCTAAAGAATAAGCACCGGCTAACTACGTGCCAGCAGCCGCGGTAATACGTAGGGTGCGAGCGTTAATCGGAATTACTGGGCGTAAAGCGAGCGCAGACGGTTAGATAAGTCAGATGGGAAATCCCCGAGCTCAACTTGGGACGTGCATTTG
+
CCCCCGGGGGGGGGGGGGGGGGGGGGGGGGGGGGGGGGGGGGGGGGGGGGGGGGGGGGFGGGGGGGGGGGGGGGGGGGGGGGGGGGGGGGGDFGGGCGGFGGGGGGGGGFGGGGGGFGGEGGCFCFGGGGGGGGGCGGGGGGGGGGGGGGGDEGGGGGGGGGGGGGGGGDCGGGGGGGGGGGGGGGGGGGGGCCGGGGG<FGGGFGGEEGGGEGGGGCCGGGGGGDFFGCDD5DGGGGDDDGFGED:4>EBFGFFFFF6@@FFF7*)047:94:FF>1D9677?B)6:>067,4::B94).
@M04999:289:000000000-L3R54:1:1101:8285:10300 1:N:0:395
ATTCCTACGGGGGGCAGCAGTGGGGAATATTGCACAATGGGGGAAACCCTGATGCAGCCATGCCGCGTGTATGAAGAAGGCCTTCGGGTTGTAAAGTACTTTCGGTAATGAGGAAGGTGGTGTATCTAATAGGTGCATCAATTGACGTTAATTACAGAAGAAGCACCGGCTAACTCCGTGCCAGCAGCCGCGGTAATACGGAGGGTGCGAGCGTTAATCGGAATGACTGGGCGTAAAGGGCATGTAGGCGGATAATTAAGTTAGGTGTGAAAGCCCTGGGCTCAACCTAGGAATTGCACTT
+
CCCCCGGGGGGGGGGGGGGGGGGGGGGGGGGGGGGGGGGGGGGGGGGGGGGGGGGGGGGGGGGGGGGGGGGGGGGGGGGGGGGGGGGGGGGGGGGGGGGGGGGGGGGGGGGGGGGGGGGGGGGGGGFGGGGGGGGGGGGGGGGGGGGGGGGGGGGGGGGGGGGGGGGGGGGGGGGGGGGGGGGGGGGGGGGGGGGGGGGGGGGGGEGGGGGGGGGGGGGGGGGGGGF>FGGGGGGGGGGDGGFFFGFFFFFFGFFFFFFFFFGF?FFFFFDFFFF3FFFBFB:??FFFFFF?B?FFFA?9:
@M04999:289:000000000-L3R54:1:1101:7284:10321 1:N:0:395
CTACCTACGGGAGGCAGCAGTGGGGAATATTGCACAATGGGGGAAACCCTGATGCAGCCATGCCGCGTGTATGAAGAAGGCCTTCGGGTTGTAAAGTACTTTCGGTAATGAGGAAGGTGGTGTATCTAATAGGTGCATCAATTGACGTTAATTACAGAAGAAGCACCGGCTAACTCCGTGCCAGCAGCCGCGGTAATACGGAGGGTGCGAGCGTTAATCGGAATGACTGGGCGTAAAGGGCATGTAGGCGGATAATTAAGTCAGGTGTGAAAGCCCTGGGCTCAACCTAGGAATTGCACTT
+
CCCCCGGGGGGGGGGGGGGGGGGGGGGGGGGGGGGGGGGGGGGGGGGGGGGGGGGGGGGGGGGGGGGGGGGGGGGGGGGGGGGGGGGGGGGGGGGGGGGGGGGGGGGGGGGGGFGGGGGGGGGGGGGGGGGGGGGGGGGGGGGGGGGGGGGGGGGGGGGGGGGGGGGGGGGGGGGGGGGGGGGGGGGGGGGGGGGGGGGGGGGGGGGGGGGGGGGGGGGGGGGGGGGGGGGGGGGGGGGGGGFGFGFFFFFFGFFFFFFFFFGFFFFFFFFFFFFFFFF?:18?FFFF?FBFFF?FFF?F?
@M04999:289:000000000-L3R54:1:1101:28913:10329 1:N:0:395
TGTCCTAAGGGGGTCTTCCTTTTTGCCTATTGCACAATGGGGGGAACCCTGATGCAGCCATGCCGCGTGTATGAAGAAGGCCTTCGGGTTGTAAAGTACTTTCGGTAGTGAGGAAGTTGTGTGTATGAAAAGTGCATGCAATTGACGTTAGCTACAGAAGAAGCACCGGCTAACTCCGTGCCAGCAGCCGCGGTAATACGGAGGGTGCGAGCGTTAATCGGAATGACTGGGCGTAAAGGGCATGTAGGCGGATAATTAAGTTAGGTGTGAAAGCCCCGGGCTCAACCTGGGAATTGCACTT
+
CCCCCGG=C--====CCFFFFGGGGGGGGGGGGGGGGGGGGGDGGGGGGGGGGGGGGGGGGGGGGGGGGGGGGGGGGGGGGGGGGGGGGGGGGGGGGGGGFGGGDFGGGGGGGFGGGGGGDGGGGGGGGGGGGGGGGGGGGGGFGGGGGGGGGGGGGGGGGGGGGGGGGGGGGGGGGGGGGGGFFGGGGGGEGGGGGGGGGG>EGGGGGEGGGGGGGGGGEGGGGCGGGGGGGGGGGGGGGF4CBFFFFFFFGEFFFFFFFFG=?FF/4FABAFFFDFDBF>:BFFBBBF?:??FFBFFFB
@M04999:289:000000000-L3R54:1:1101:15223:10334 1:N:0:395
TCCTACGGGCGGCAGCAGTGGGGAATTTTGGACAATGGGGGGAACCCTGATCCAGCCATGCCGCGTGTCTGAAGAAGGCCTTCGGGTTGTAAAGGACTTTTGTTAGGGAAGAAAAGCCGGGTGCTAATACCACCTGGTGCTGACGGTACCTAAAGAATAAGCACCGGCTAACTACGTGCCAGCAGCCGCGGTAATACGTAGGGTGCGAGCGTTAATCGGAATTACTGGGCGTAAAGCGAGCGCAGACGGTTAAATAAGTCAGATGTGAAATCCCCGAGCTCAACTTGGGACGTGCATTTG
+
CCCCCGGGGGGGGGGGGGGGGGGGGGGGGGGGGGGGGGGGGGGGGGGGGGGGGGGGGGGGGGGGGGGGGGGGGGGGGGGGGGGGGGGGGGGGGGGGGGGGGGGGGGGGGGGGGGGGGGGGGGGGGCFGGGGGGGGGGGGGGGGFFGGGFFEGFGGGGGGFGGGGGGGGGGGGGGGGGGGGGGFGGGGGGGGGGGFGGGGG>>>FEEECGGGGGGGGGGCEEGGGGGGGGDGGGGEFGGGDDGFDFDFFFEF>F?@FFFFFFFGFFF?4:@A<BFFEEBFFFFBFAFFFF?B>FF:6<<AD
@M04999:289:000000000-L3R54:1:1101:4823:10343 1:N:0:395
TGGCCTACGGGAGGCTGCAGTGAGGAATATTGGACAATGGGTGAGAGCCTGATCCAGCCATCCCGCGTGAAGGACGACAGCCCTATGGGTTTTAAACTTCTTTTGTATGGGAATAAACCACATTACACGTAATGTTCTGAAGGTACCATACGAATAAGCATCGGCTAACTCCGTGCCAGCAGCCGCGGTAATACGGAGGATGCGAGCGTTATCCGGATTTATTGGGTTTAAAGGGTCCGTAGGCGGGTTAATAAGTCAGCGGTGAAAACCTGCAGCTTAACTGTAGAACTGCCGTTGATAC
+
CCCCCGGGGGGGGGGGGGGGGGGGGGGGGFGGGGGGGGGGGGGGGGGGGGGGGGGGGGGGGGGGGGGGGGGGGGGGGGGGGGGGGGFGGGGGGGGGGGGGGGGGGGGGGGGGGGGGGGGGGGGGGG9FGFGGGGGGGGGGGGGGGGGGGGGGGGGGGGGGGGGGGGGGGGGGGGGGGGGGGGGGGGGGGGGGGGGGGGGGFGGEGGGGGGGGGGGGGGCFGGGGGGDG=FGGGCEGGGGGGGFDEGFFFFFFCFFFFFFFFDDDFFFFFFBB??FFFFFA92>FF>A<>DF)43::?B<4)
@M04999:289:000000000-L3R54:1:1101:10170:10365 1:N:0:395
CCTACGGGGGGGCTGCAGTGGGGAATATTGCACAATGGGGGAAACCCTGATGCAGCCATGCCGCGTGTATGAAGAAGGCCTTCGGGTTGTAAAGTACTTTCGGTAGTGAGGAAGTTGTGTGTATGAAAAGTGCATGCAGTTGACGTTAGCTACAGAAGAAGCACCGGCTAACTCCGTGCCAGCAGCCGCGGTAATACGGAGGGTGCGAGCGTTAATCGGAATGACTGGGCGTAAAGGGCATGTAGGCGGATAATTAAGTTAGGTGTGAAAGCCCCGGGCTCAACCTGGGAATTGCACTTA
+
CCCCCGGGGGGGGGGGGGGGGGGGGGGCGGGGGGGGGGGGGGGGGGGGGGGGGGGGGGFGGGGGEGGGGGGGGGGGGGGGGFFGGGGGGGGGGGGGGGGGGGGCFG<FGGGGGGFFGGGGGGGGGGGGGGGGFGGGGGGGGGGGGGGGGGGGGGGGGGGGGGGGFGGGGGGGGGGGGFGGGGGGFFGGGGGGGGGGGGGGGGGGGDGGEGGGGEGGFFEGDGGGDFGGFGGGGGGGGGGGCGFFFFFEFEFFGFFFF?@FFF<@?=BFFBAFBFFFFFF>BF7??BB6?:>?FFF>?>>>
@M04999:289:000000000-L3R54:1:1101:4038:10367 1:N:0:395
GTTACCTACGGGAGGCTGCAGTGAGGAATATTGGACAATGGGTGAGAGCCTGATCCAGCCATCCCGCGTGAAGGACGACAGCCCTATGGGTTTTAAACTTCTTTTGTATGGGAATAAACCACATTACGCGTAATGTTCTGAAGGTACCATACGAATAAGCATCGGCTAACTCCGTGCCAGCAGCCGCGGTAATACGGAGGATGCGAGCGTTATCCGGATTTATTGGGTTTAAAGGGTCCGTAGGCGGGTTGATAAGTCAGCGGTGAAAACCTGCAGCTTAACTGTAGAACTGCCGTTGAT
+
CCCCCGGGGGGGGGGGGGGGGGGGGGGGGGGGGGGGGGGGGGFFGGGGGGGGGGGGGGGGGGGGGGGGGGGGGGGGGGGGGFGGGGGGGGGGGGGGGGGGGGGFGGGGGGGGGGFGGGGGGGGGGGGGGGGGEGGGGGGGGFGGGGFGFFGGGGGGGGGGGGGGGGGGGGGDFGGGGGGGGGGGGGGGGGEEGGGGGGGGGGGGGGGGGEEGGGGGGGEGFGGGGGGDEDDFGDFGGGGG47>765@@BDE@FFFFFFFFFFGFEF=@DFB??FFFFFFFFB>ABDFBBF<228;BF:?A
@M04999:289:000000000-L3R54:1:1101:11910:10371 1:N:0:395
CATGGCCTACGGGAGGCTGCAGTGGGGAATATTGCACAATGGGGGGAACCCTGATGCAGCCATGCCGCGTGTATGAAGAAGGCCTTCGGGTTGTAAAGTACTTTCGGTAGTGAGGAAGTTGTGTGTATGAAAAGTGCATGCAGTTGACGTTAGCCACAGAAGAAGCACCGGCTAACTCCGTGCCAGCAGCCGCGGTAATACGGAGGGTGCGAGCGTTAATCGGAATGACTGGGCGTAAAGGGCATGTAGGCGGATAATTAAGTTAGGTGTGAAAGCCCCGGGCTCAACCTGGGAATTGCAC
+
CCCCCGGGGGGGGGGGGGGGGGGGGGGGGGGGGGGGGGGGGGGGGGGGGGGGGGGGGGGGGGGGGGGGGGGGGGGGGGGGGGGGGGGGGGGGGGGGGGGGGGGGGGGGGGGGGGGGGGGGGGGGGGGGGGGGGGGGGGGGGGGGGGGGGGGGGGGGGGGGGGGGGGGGGGGGGGGGGGGGGGGGGGGGGGGGGGGGGGGGGGGGGGGGGGGGGGGGGGGGGGGGGGGGGGGGGGGGGGGGGGFGFGFFFFFFGFFFFFFFFFGFFFFFFFFFFFFFFFDFB>BFFFFFFFFFFFFFFFFF?
@M04999:289:000000000-L3R54:1:1101:8978:10414 1:N:0:395
CCTACGGGGGGCAGCAGTGGGGAATATTGCACAATGGGGGAAACCCTGATGCAGCCATGCCGCGTGTATGAAGAAGGCCTTCGGGTTGTAAAGTACTTTCGGTAATGAGGAAGGTGGTGTATCTAATAGGTGCATCAATTGACGTTAATTACAGAAGAAGCACCGGCTAACTCCGTGCCAGCAGCCGCGGTAATACGGAGGGTGCGAGCGTTAATCGGGATGACTGAGCGTAAAGGGCATGTAGGCGGATAATTAAGTTAGGTGTGAAAGCCCTGGGCTCAACCTAGGAATTGCACTTAA
+
CCCCCGGGGGGGGGGGGGGGGGGGGGGGGGGGGGGGGGGGGGGGGGGGGGGGGGGGGGGGGGGGGGGGGGGGGGGGGGGGGGGGGGGGGGGGGGGGGGGGGGEGGGGGGGFGGGGGGGGGGGGGGGGGGGGGGGGGGGGGGGGGGGGGGGGGGGGGGGGGGGGGGGGGGGGGGGGGGGGGGGGGGGGGGGGGGGGGGGGGGGGGGGGGGGEGGGGGGGGGGGGGGGGGGGGGGGGGGGGGGGFGFGFFFFFFGFFFFFFFFFGFFFBFFFBF?FFFFFFFFFFFFF?B?F???FFBFFFF
@M04999:289:000000000-L3R54:1:1101:15343:10534 1:N:0:395
TCCTACGGGTGGCAGCAGTGGGGAATATTGCACAATGGGGGGAACCCTGATGCAGCCATGCCGCGTGTATGAAGAAGGCCTTCGGGTTGTAAAGTACTTTCGGTAGTGAGGAAGTTGTGTGTATGAAAAGTGCATGCAATTGACGTTAGCTACAGAAGAAGCACCGGCTAACTCCGTGCCAGCAGCCGCGGTAATACGGAGGGTGCGAGCGTTAATCGGAATGACTGGGCGTAAAGGGCATGTAGGCGGATAATTAAGTTAGGTGTGAAAGCCCCGGGCTCAACCTGGGAATTGCACTTA
+
CCCCCGGGGGGGGGGGGGGGGGGGGGGGGGGGGGGGGGGGGGGGGGGGGGGGGGGGGGGGGGGGGGGGGGGGGGGGGGGGGGGGGGGGGGGGGGGGGGGGGGGGGGGGGGGGGGFGGGGGGGGGGGGGGGGGGGGGGGGGGGGGGGGGGGGGGGGGGGGGGGGGGGGGGGGGGGGGGGGGGGGGGGGGGGGGGGGGGGGGGGGGGGGGGGGGGGGGGGGGGGGGGGGGGGGGGGGGGGGGGGFGFGFFFFEFGFFFFFFFFFFFFFFFFFFF?FFFFFFFFFFFFFFFFFFFBFFDFFFF
@M04999:289:000000000-L3R54:1:1101:15417:10561 1:N:0:395
ATCCTACGGGTGGCTGCAGTGAGGAATATTGGACAATGGGTGAGAGCCTGATCCAGCCATCCCGCGTGAAGGACGACAGCCCTATGGGTTTTAAACTTCTTTTGTATGGGAATATACCACATTACGTGTAATGTTCTGAAGGTACCATACGAATAAGCATCGGCTAACTCCGTGCCAGCAGCCGCGGTAATACGGAGGATGCGAGCGTTATCCGGATTTATTGGGTTTAAAGGGTCCGTAGGCGGGTTGATAAGTCAGCGGTGAAAACCTGCAGCTTAACTGTAGAACTGCCGTTGATACT
+
CCCCCGGGECFEGFCEGGGGFGFEGGDFGGGFGGG8EFGFE@G8CFG@FGGGGA@DFCEGGGGC@FGCFFFGGFEC@FECC,69CFGFGGCGGFG<AG<FGGDEFEGF?<,=FGGC@<<?FEFFFGGG4E5C9FGFCFA<?8FGF9FFG@F7=FFFFCFDFDCCF:===FDFC3C+C8@BFG?EEG>EEEGGGFGGGDCFG654*:4CC8FE7C8EC/9+<F?6EC3:C:>D9CF*>C9C5D?C>GB35)@?CF7B6=?>E5756B4)(04??<;@BBF9))6-6<<AAB2(4:??(6AFA
@M04999:289:000000000-L3R54:1:1101:12622:10584 1:N:0:395
CCTACGGGGGGCAGCAGTGGGGAATATTGCACAATGGGGGGAACCCTGATGCAGCCATGCCGCGTGTATGAAGAAGGCCTTCGGGTTGTAAAGTACTTTCGGTAGTGAGGAAGTTGTGTGTATGAAAAGTGCATGCAGTTGACGTTAGCTACAGAAGAAGCACCGGCTAACTCCGTGCCAGCAGCCGCGGTAATACGGAGGGTGCGAGCGTTAATCGGAATGACTGGGCGTAAAGGGCATGTAGGCGGATAATTAAGTTAGGTGTGAAAGCCCCGGGCTCAACCTGGGAATTGCACTTAA
+
CCCCCGGGGGGGGGGGGGGGGGGGGGGGGGGGGGGGGGGGGGGGGGGGGGGGGGGGGGGGGGGGGGGGGGGGGGGGGGGGGGGGGGGGGGGGGGGGGGGGGGGGGGGGGGGEFCFFFGGGGGGGGGGGGGGGGGGGGGGGGGGGGGGGGGGGGGGGGGGGGGGGGGGGGGGGGGGGGGGGGGGGGGGGGGGGGGGGGGGGGGGGDGGEGGEGGGGGGGGGGFGGGGGGGGGGGDFGGGG5CCBGFGFB@BEFGFFFFFFFFFFFFFFFFFBB?>EFFFFFFB?FBFBFB??:?BFFB?AB
@M04999:289:000000000-L3R54:1:1101:25658:10605 1:N:0:395
CCTACGGGAGGCAGCAGTGAGGAATATTGGACAATGGGTGAGAGCCTGATCCAGCCATCCCGCGTGAAGGACGACAGCCCTATGGGTTTTAAACTTCTTTTGTATGGGAATAAACCACATTACGCGCAATGTTCTGAAGGTACCATACGAATAAGCACCGGCTAACTCCGTGCCAGCAGCCGCGGTAATACGGAGGATGCGAGCGTTATCCGGATTTATTGGGTTTAAAGGGTCCGTAGGCGGGTTGATAAGTCAGCGGTGAAAACCTGCAGCTTAACTGTAGAACTGCCGTTGATACTGT
+
CCCCCGGGGGGGGGGGGGGGGGGGGGGGGGGGGGGGGGGGGGGGGGGGGGGGGGGGGGGGGGGGGGGGGGGGGGGGGGGGGGGGGGGGGGGGGGGGGGGGGGGGGGGGGGGGGGGGGGGGGGGGGGGGGGGGGGGGGGGGGGGGGGGGGGGGGGGGGGGGGGGGGGGGGGGGGGGGGGGGGGGGGGGGGGGGDGGGGGGGGGGGGGGGGGGGGGGGGGGGGGGEGGGGGGGGGGGGGGGGGGFGFGFFFFFFGFFFFFFFFFGFFFFFFFFFFFFFFFFBFFFFFFFFFFFF:?FFFFAA<
@M04999:289:000000000-L3R54:1:1101:5627:10643 1:N:0:395
TAGCCTACGGGGGGCAGCAGTGAGGAATATTGGACAATGGGTGAGAGCCTGATCCAGCCATCCCGCGTGAAGGACGACAGCCCTATGGGTTTTAAACTTCTTTTGTATGGGAATAAACCACATTACGCGTAATGTTCTGAAGGTACCATACGAATAAGCATCGGCTAACTCCGTGCCAGCAGCCGCGGTAATACGGAGGATGCGAGCGTTATCCGGATTTATTGGGTTTAAAGGGTCCGTAGGCGGGTTGATAAGTCAGCGGTGAAAACCTGCAGCTTAACTGTAGAACTGCCGTTGATAC
+
CCCCCGGGGGGGGGGGGGGGGGGGGGGGGGGGGGGGGGGGGGGGGGGGGGGGGGGGGGGGGGGGGGGGGGGGGGGGGGGGGGGGGGGGGGGGGGGGGGGGGGGGGGGGGGGGGGGGGGGGGGGGGGGGGGGGGGGGGGGGGGGGGGGGGGGGGGGGGGGGGGGGGGGGGGGGGGGGGGGGGGGGGGGGGGGGGGGGGGGGGGGGGGGGGGGGGGGGGGGGGGGGGGGGGGGGGGGGGGGGGGFGFGFFBDFFGFFFFFFFFFGFFFFFFFFFFFFFFFFFFFFFFFFFFFFFFFFBFFFF2
@M04999:289:000000000-L3R54:1:1101:20202:10655 1:N:0:395
GTCCTACGGGCGGCTGCAGTGGGGAATATTGCACAATGGGGGAAACCCTGATGCAGCCATGCCGCGTGTATGAAGAAGGCCTTCGGGTTGTAAAGTACTTTCGGTAATGAGGAAGGTGGTGTATCTAATAGGTGCATCAATTGACGTTAATTACAGAAGAAGCACCGGCTAACTCCGTGCCAGCAGCCGCGGTAATACGGAGGGTGCGAGCGTTAATCGGAATGACTGGGCGTAAAGGGCATGTAGGCGGATAATTAAGTTAGGTGTGAAAGCCCTGGGCTCAACCTAGGAATTGCACTT
+
CCCCCGGGGGGGGGGGGGGGGGGGGGGGGGGGGGGGGGGGGGGGGGGGGGGGGGGGGGGGGGGGGGGGGGGGGGGGGGGGGGGGGGGGGGGGGGGGGGGGGGGGGGGGGGGGGGGGGGGGGGGGGGGGGGGGGGGGGGGGGGGGGGGGGGGGGGGGGGGGGGGGGGGGGGGGGGGGGGGGGGGGGGGGGGGGGGGGGGGGGGGGGGGGGEDEGGEGGGGGGGGGGGGGGGGGGGGFGGGGGGFGFGFFFFFFGFFFFFFFFFGFFFFFFFFFFFFFFFFFFFFBBBB?FFFFFFFFF?>:
@M04999:289:000000000-L3R54:1:1101:13222:10666 1:N:0:395
AACCTACGGGTGGCTGCAGTGGGGAATTTTGGACAATGGGGGGAACCCTGATCCAGCCATGCCGCGTGTCTGAAGAAGGCCTTCGGGTTGTAAAGGACTTTTGTTAGGGAAGAAAAGCCGGGTGCTAATACCACCTGGTGCTGACGGTACCTAAAGAATAAGCACCGGCTAACTACGTGCCAGCAGCCGCGGTAATACGTAGGGTGCGAGCGTTAATCGGAATTACTGGGCGTAAAGCGAGCGCAGACGGTTAGATAAGTCAGATGTGAAATCCCCGAGCTCAACTTGGGACGTGCATTTG
+
CCCCCGGGGGGGGGGGGGGGGGGGGGGGGGGGGGGGGGGGGGGGGGGGGGGGGGGGGGGGGGGGGGGFGGGGGGGGGGGGGGGGGGGGGGGGGGGGGGGGGGGGGGGGGGGGGGGGGGGGGGGGGGGGGGGGGGGGGGGGGGGGGGGGGGGGGGGGGGGGGGGGGGGGGGGGGGGGGGGGGGGGGGGGGGGGGGGGGGGGGGGGGGGGDGGGGGGGGGGGGGGGGGGGGGGGGGGGGGGGGGFGFGFFFFFFGFFFFFFFFFGFFFFFFFFFFFFFEBFFFFFFFFFFFFBFFFFFFFFA2
@M04999:289:000000000-L3R54:1:1101:12741:10680 1:N:0:395
CCTCCTACGGGTGGCAGCAGTGGGGAATTTTGGACAATGGGGGGAACCCTGATCCAGCCATGCCGCGTGTCTGAAGAAGGCCTTCGGGTTGTAAAGTACTTTCGGTAGTGAGGAAGTTGTGTGTATGAAAAGTGCATGCAGTTGACGTTAGCTACAGAAGAAGCACCGGCTAACTCCGTGCCAGCAGCCGCGGTAATACGGAGGGTGCGAGCGTTAATCGGAATGACTGGGCGTAAAGGGCATGTAGGCGGATAATTAAGTTAGGTGTGAAAGCCCCGGGCTCAACCTGGGAATTGCACTT
+
CCCCCGGGGGGGGGGGGGGGGGGGGGGGGGGGGGGGGGGGGGGGGGGGGGGGGGGGGGGGGGGGGGGGGGGGGGGGGGGGGGGGGGGGGGGGGGGGGGGGGGGGGFGGFGGGGEGGFGGGGGGGGGGGGGGGGGGGGGGGGGGGGGGGGGGGGGGGGGGGGGGGGGGGGGGGGGGGGGGGGGGGGGGGGGGGGGGGGGGGGGGGGGGGGGGGG?EGGGGGGGGGGGFFGGGGGGGGGGGGGGFGFGFFFBDFDEFFFFFFFFFFFFF??FFFFFFFEFD;>9B?BFF?FFFFFF?FFF?A7
@M04999:289:000000000-L3R54:1:1101:26533:10707 1:N:0:395
GATCCTACGGGCGGCTGCAGTGGGGAATATTGCACAATGGGGGAAACCCTGATGCAGCCATGCCGCGTGTATGAAGAAGGCCTTCGGGTTGTAAAGTACTTTCGGTAATGAGGAAGGTGGTGTATCTAATAGGTGCATCAATTGACGTTAATTACAGAAGAAGCACCGGCTAACTCCGTGCCAGCAGCCGCGGTAATACGGAGGGTGCGAGCGTTAATCGGAATGACTGGGCGTAAAGGGCATGTAGGCGGATAATTAAGTTAGGTGTGAAAGCCCTGGGCTCAACCTAGGAATTGCACTT
+
CCCCCGGGGGGGGGGGGGGGGGGGGGGGGGGGGGGGGGGGGGGGGGGGGGGGGGGGGGGGGGGGGGGGGGGGGGGGGGGGGGGGGGGGGGGGGGGGGGGGGGGGGGEGGGGGGGGGGGGGGGGGGGGGGGGGGGGGGGGFGGGGGGGGGGGGGGGGGGGGGGGGGGGGGGDGGGGGGGGGGGGGGGGGGGGGGGGGGGGGGGGGGGGGGGGGGGGGGGGGGGGGGGGGGGGGGGGGGGFGGGFGFGFFFFFFGEFFFFFFFFGF4BFFBFFADFFFFBFFBF?FF?FFFFFBA:?FFFFF>
@M04999:289:000000000-L3R54:1:1101:19502:10713 1:N:0:395
CCTACGGGGGGCTGCAGTGGGGAATATTGCACAATGGGGGGAACCCTGATGCAGCCATGCCGCGTGTATGAAGAAGGCCTTCGGGTTGTAAAGTACTTTCGGTAATGAGGAAGGTGGTGTATCGAATAGGTGCATCAATTGACGTTAATTACAGAAGAAGCGCCGGCTAACTCCGTGCCAGCAGCCGCGGTAATACGGAGGGTGCGAGCGTTAATCGGAATGACTGGGCGTAAAGGGCATGTAGGCGGATAATTAAGTTAGGTGTGAAAGCCCCGGGCTCAACCTGGGAACTGCACTTAA
+
CCCCCGGGGGGGGGGGFGGGGGGGGGGGGGGGGGGGGGGGGGEFGGGGGGGGGGGGGGGGGGGGFGGGGGGGGGGGGGGFGFGGGGGGGGGGGGGGGG?CGGGDC@FFGFGGGGGGG;FGGGGGFGGGGGGGGGGFGGGGGGGG>:8FGDFC?GGGGGGGGGGGGGGGGGGFGGGGGGGGGGGFFGGGGGGDGGGGGGGGGGGGGGGEEE:CCFGGGGGGGGGGGGGGGGGGGGGGGGGFGFBCFGDEFFFFFFFF4@FFFFGFFFFF<B7?(8BFFF:6>><:2:6:?:?FBBFFB0<B
@M04999:289:000000000-L3R54:1:1101:20601:10721 1:N:0:395
CATCCTACGGGGGGCTGCAGTGGGAATATTGCACAATGGGGGAAACCCTGATGCAGCCATGCCGCGTGTATGAAGAAGGCCTTCGGGTTGTAAAGTACTTTCGGTAGTGAGGAAGTTGTGTGTATGAAAAGTGCATGCAGTTGACGTTAGCTACAGAAGAAGCACCGGCTAACTCCGTGCCAGCAGCCGCGGTAATACGGAGGGTGCGAGCGTTAATCGGAATGACTGGGCGTAAAGGGCATGTAGGCGGATAATTAAGTTAGGTGTGAAAGCCCCGGGCTCAACCTGGGAATTGCACTT
+
CCCCCGGGGGGGGGGGGGGGGGGGGGGGGGGGGGGGGGGGGGGGGGGGGGGGGGGGGGGGGGGGGGGGGGGGGGGGGGGGGGGGGGGGGGGGGGGGGGGGGGGGGGGGGGGGGGGGGGGGGGGGGGGGGGGGGGGGGGGGGGGGGGGGGGGGGGGGGGGGGGGGGGGGGGGGGGGGGGGGGGGGGGGGGGGGGGGGGGGGGGGGGGGGGGGGGGGGGGGGGGGGGGGGGGGGGGGGGGGGGGFGFGFFFFFFGFFFFFFFFFGFFFFFFFFFFF7DDFFFFFFFFFFFFFFFFFFFFFFF
@M04999:289:000000000-L3R54:1:1101:6763:10740 1:N:0:395
GTGATCCTACGGGTGGCTGCAGTGGGGAATATTGCACAATGGGGGGAACCCTGATGCAGCCATGCCGCGTGTATGAAGAAGGCCTTCGGGTTGTAAAGTACTTTCGGTAATGAGGAAGGTGGTGTATCGAATAGGTGCATCAATTGACGTTAATTACAGAAGAAGCACCGGCTAACTCCGTGCCAGCAGCCGCGGTAATACGGAGGGTGCGAGCGTTAATCGGAATGACTGGGCGTAAAGGGCATGTAGGCGGATAATTAAGTTAGGTGTGAAAGCCCTGGGCTCAACCTAGGAATTGCAC
+
CCCCCGGGGGGGGGGGGGGGGGFGGGGGGGGGFGGGGGGFGGGGGGGGGGGGGGGGGGFGGGGGGGGGGGGGGGGGGGGGGGD8F8<>FEGGGGGG9FFGGGGGGGG:FCGGGAFAFGGFGGGFGGGGGGGGGGGGGFGGGGGGGGGFFCFFFGGGGCFGGGGGGGGGDFCCGGGFFFGGGGDFGGGGGGGGGGGGGEFGGGGGGGG:8CGEGGGG8CFGGG5=5=DGGGDCF45/9D<FCD>FFGFFF?FFGDEF?FFFF4:=FF@FF4:A:BFF@1)4::318><??>:?0244?<:>4
@M04999:289:000000000-L3R54:1:1101:10480:10756 1:N:0:395
ACCCTACGGGGGGCTGCAGTGGGGAATTTTGGACAATGGGGGGAACCCTGATCCAGCCATGCCGCGTGTCTGAAGAAGGCCTTCGGGTTGTAAAGGACTTTTGTTAGGGAAGAAAAGCCGGGTGCTAATACCACCTGGTGCTGACGGTACCTAAAGAATAAGCACCGGCTAACTACGTGCCAGCAGCCGCGGTAATACGTAGGGTGCGAGCGTTAATCGGAATTACTGGGCGTAAAGCGAGCGCAGACGGTTAGATAAGTCAGATGTGAAATCCCCGAGCTCAACTTGGGACGTGCATTTG
+
@CCCCGGGGGGGGGGGGGGGGGGGGGGCFGAFDGGGGGGGGGGGGGGGGGGGFGGGGFG9FGGGGGGGGEFGGGGGGGGGG?E:FFEFGGG9CFFGGD,A@F<ACFFGGCFEGGGGFGGEDDGGG7FGGGF8CC8AFGGGC:?F?EGEGG9@F:CCCGGGGE7FGCE5:?EGCCFGGGGGGG?CEFGFEGGGGGEGGGGCGGGGGGGED8CGGGGGGGGGGD*<9+:DG<CDEGGDDFGGDD;D5DB:BFFFGF6=FF?9FBC=FFF?BFF<A96>>>566:DFFFF9:B6?>31:?):).
@M04999:289:000000000-L3R54:1:1101:9355:10761 1:N:0:395
CAAAGCCTACGGGTGGCTGCAGTGAGGAATATTGGACAATGGGTGAGAGCCTGATCCAGCCATCCCGCGTGAAGGACGACAGCCCTATGGGTTTTAAACTTCTTTTGTATGGGAATAAACCACATTACGCGTAATGTTCTGAAGGTACCATACGAATAAGCATCGGCTAACTCCGTGCCAGCAGCCGCGGTAATACGGAGGATGCGAGCGTTATCCGGATTTATTGGGTTTAAAGGGTCCGTAGGCGGGTTGATAAGTCAGCGGTGAAAACCTGCAGCTTAACTGTAGAACTGCCGTTGAT
+
CCCCCGGGGGGGGGGGGGGGGGGGGGGGGGGGGGGGGGGGGGGGGGGGGGGGGGGGGGGGGGGGGGGGGGGGGGGGGGGGGGGGGGGGGGGGGGGGGGGGGGGGGGGGGGGGGGGGGGGGGGGGGGGGGGGGGGGGGGGGGGGGGGGGGGGGGGGGGGGGGGGGGGGGGGGGGGGGGGGGGGGGGGGGGGGGGGGGGGGGGGGGGGGGGGGGGGGGGGGGGGGGGGGGGGGGGGGGGGGGGGFGFGFFFFFFGFFFFFFFFFGFFFFFBFFFFFFFFFFFFFFFFFFFFFFF?FFFFFFF<
@M04999:289:000000000-L3R54:1:1101:16559:10772 1:N:0:395
ATTGACCTACGGGGGGCAGCAGTGGGGAATATTGCACAATGGGGGAAACCCTGATGCAGCCATGCCGCGTGTATGAAGAAGGCCTTCGGGTTGTAAAGTACTTTCGGTAATGAGGAAGGTGGTGTATCTAATAGGTGCATCAATTGACGTTAATTACAGAAGAAGCACCGGCTAACTCCGTGCCAGCAGCCGCGGTAATACGGAGGGTGCGAGCGTTAATCGGAATGACTGGGCGTAAAGGGCATGTAGGCGGATAATTAAGTTAGGTGTGAAAGCCCTGGGCTCAACCTAGGAATTGCAC
+
CCCCCGGGGGGGGGGGGGGGGGGGGGGGGGGGGGGGGGGGGGGGGGGGGGGGGGGGGGGGGGGGGGGGGGGGGGGGGGGGGGGGGGGGGGGGGGGGGGGGGGGGGGGGGGGGGGGGGGGGGGGGGGGGGGGGGGGGGGGGGGGGGGGGGGGGGGGGGGGGGGGGGGGGGGGGGGGGGGGGGGGGGGGGGGGGGGGGGGGGGGGGGGGGGGGGGGGGGGGGGGGGGGGGGGGGGGGGGGGGGGFGFGFFFFFFGFFFFFFFFFGFFFFFFFFFFFFFFFFFFFFFFFFFFFFFFFFFFFFF2
@M04999:289:000000000-L3R54:1:1101:9357:10812 1:N:0:395
GTCCTACGGGGGGCTGCAGTGGGGAATATTGCACAATGGGGGAAACCCTGATGCAGCCATGCCGCGTGTATGAAGAAGGCCTTCGGGTTGTAAAGTACTTTCGGTAGTGAGGAAGTTGTGTGTATGAAAAGTGCATGCAGTTGACGTTAGCTACAGAAGAAGCACCGGCTAACTCCGTGCCAGCAGCCGCGGTAATACGGAGGGTGCGAGCGTTAATCGGATGTATTGGGCGTAAAGAGCTCGTAGGCGGTTCGTCGCGTCTGTTGTGAAAGTCCATCGCTTAACGGTGGATCGGCGCCGG
+
AAC6ACCFGCFEGGGEG@FEFFFCED=<EFCGGGGFDFGGEGGG<FECCCFG99<,B<<F<BDCGF6+8FDDB<<F<FAD7F<BFGGGGGE=C=FC;;@@FCFD:7>>FGGCGFGF9FGGGGGEFFG9?CGGGFEF97?:F;FFDGGGG*F,<FFAF?@FCFF7C:F:@EEGC0008A>EGD:CCFG>EGGC8C8<9+;E>CE5**/C58*8C58*+<:5:5*<??CFCCGD*9C3C75*:*750*)6>>BB*8;5@)7<>.<**/)0:F2<.9***-56:??FF166<((4)4009(((9
@M04999:289:000000000-L3R54:1:1101:10098:10831 1:N:0:395
GTGCCTACGGGTGGCTGCAGTGGGGAATTTTGGACAATGGGGGCAACCCTGGTCCAGCCATGCCGCGTGTCTGAAGAAGGCCTTCGGGTTGTAAAGGACTTTTGTTAGGGAAGAAAAGCTTGGTGCTAATACCACCGAGTGCTGACGGTACCTAAAGAATAAGCACCGGCTAACTACGTGCCAGCAGCCGCGGTAATACGTAGGGTGCGAGCGTTAATCGGAATTACTGGGCGTAAAGCGAGCGCAGACGGTTAGATAAGTCAGATGTGAAATCCCCGAGCTCAACTTGGGACGTGCATTT
+
CCCCCGGGGGGGGGGGGGGGGGGGGGGGGGGGGGGGGGGGGGGGGGGGGGGGGGGGGGGGGGGGGGGGGGGGGGGGGGGGGGGGGGGGGGGGGGGGGGGGGGGGGGGGGGGGGGGGGGGGGGGGGGGGGGGGGGGGGGGGGGGGGGGGGGGGGGGGGGGGGGGGGGGGGGGGGGGGGGGGGGGGGGGGGGGEGGGGGGGGGGGGGGGGGGGGGGGGGGGGGGECGGDCFGGGGGGGGGGGGGFGFG;DFFFFGFFFFFFFFFGFFFFF<FBFFFFFFFBBFBBDFFFBFF6?B>BFF?B<<
@M04999:289:000000000-L3R54:1:1101:9227:10840 1:N:0:395
TCCTACGGGGGGCAGCAGTGGGGAATATTGCACAATGGGGGAAACCCTGATGTAGCCATGCCGCGTGTATGAAGAAGGCCTTCGGGTTGTAAAGTACTTTCGGTAATGAGGAAGGTGGTGTATCTAATAGGTGCATCAATTGACGTTAATTACAGAAGAAGCACCGGCTAACTCCGTGCCAGCAGCCGCGGTAATACGGAGGGTGCGAGCGTTAATCGGAATGACTGGGCGTAAAGGGCATGTAGGCGGATAATTAAGTTAGGTGTGAAAGCCCCGGGCTCAACCTGGGAATTGCACTTA
+
CCCCCGGGGGGGGGGGGGGGGGGGGGGGGGGGGGGGGGGGGGGGGGGGGGGGGGGGGGGGGGGGGGGGGGGGGGGGGGGGGGGGGGGGGGGGGGGGGGGGGGGGGGGGGGGGGGGGGGGGGGGGGGGGGGGGGGGGGGGGGGGGGGGGGGGGGGGGGGGGGGGGGGGGGGGGGGGGGGGGGFGGGGGGGGGGGGGGGGGGGGGGGGGGGGGGGGGGGGGGGGGGGGGGGGGGGGGGGGGGGGFGFGFFFEFFGF4@BFFFFFGFF*<FAFFBBFBFFFFFFFFFFFFBFFFFDFFFFFFF
@M04999:289:000000000-L3R54:1:1101:25560:10862 1:N:0:395
TATCCTACGGGAGGCTGCAGTGGGGAATTTTGGACAATGGGGGCAACCCTGATCCAGCCATGCCGCGTGTCTGAAGAAGGCCTTCGGGTTGTAAAGGACTTTTGTTAGGGAAGAAAAGCTTGGTGCTAATACCATCGAGTGCTGACGGTACCTAAAGAATAAGCACCGGCTAACTACGTGCCAGCAGCCGCGGTAATACGTAGGGTGCGAGCGTTAATCGGAATTACTGGGCGTAAAGCGAGCGCAGACGGTTAGATAAGTCAGATGTGAAATCCCCGAGCTCAACTTGGGACGTGCATTT
+
CCCCCGGGGGGGGGGGGGGGGGGGGGGGGGGGGGGGGGGGGGGGGGGGGGGGGGGGGGGGGGGGGGGGGGGGGGGGGGGGGGGGGGGGGGGGGGGGGGGGGGGGGGGGGGGGGGGGGGGGGGGGGGGGGGGGGGGGGGGGGGGGGGGGGGGGGGGGGGGGGGGGGGGGGGGGGGGGGDFFGGGGGGGGGGGGGGGGGGGGGGGGGGGGGGGGGGGGGGGGGGGFGGGGFGGGGGGGFGGGGGFGEGFEFFFFGFFF?4=F@?FFFFFF49AAAFFFF>EBFFFFBFFFFFFFFFFFFBA4>
@M04999:289:000000000-L3R54:1:1101:26451:10876 1:N:0:395
CGCGACCTACGGGTGGCTGCAGTGGGGAATTTTGGACAATGGGGGGAACCCTGATCCAGCCATGCCGCGTGTCTGAAGAAGGCCTTCGGGTTGTAAAGGACTTTTGTTAGGGAAGAAAAGCCGGGTGCTAATACCACCTGGTGCTGACGGTACCTAAAGGATAAGCACCGGCTAACTACGTGCCAGCAGCCGCGGTAATACGTAGGGTGCGAGCGTTAATCGGAATTACTGGGCGTAAAGCGAGCGCAGACGGTTAGATAAGTCAGATGTGAAATCCCCGAGCTCAACTTGGGACGTGCAT
+
CCCCCGGGGGGGGGGGGGGGGGGGGGGGGGGGGGGGGGGGGGGGGGGGGGGGGGGGGGGGGGGGGGGGGGGGGGGGGGGGGGGGGGGGGGGGGGGGGGGGGGGGGGGGGGGGGGGGGGGGGGGGGGGGGGGGGGGGGGGGGGGGGGGGGGGGGGGGGGGGGGGGGGGGGGGGGGGGGGGGGGGGGGGGGGGGGGGGGGGGGGGGGGGGGGGGGGGGGGGGGGGGGGGGGGGGGGGGGGGGGGFGFGFFF@FFGFFFFFFFFFGFFFFFFFFFFFFFFFFFFFFFFFFFFFFFBFFFF:0<6
@M04999:289:000000000-L3R54:1:1101:23078:10900 1:N:0:395
CCCTACGGGGGGCTGCAGTGGGGAATCTTCCACAATGGACGCAAGTCTGATGGAGCAACGCCGCGTGAGTGAAGAAGGTTTTCGGATCGTAAAGCTCTGTTGTTGGTGAAGAAGGATGGGGATAGTAACTGATTCTTATTTGACGGTAATCAACCAGAAAGTCACGGCTAACTACGTGCCAGCAGCCGCGGTAATACGTAGGTGGCAAGCGTTGTCCGGATTTATTGGGCGTAAAGCGAACGCAGGCGGGAGAACAAGTCAGCTGTGAAAGCCCTCGGCTTAACCGGGGAAGTGCAGCTG
+
CCCCCGGGGGGGGGGGGGGGGGGGGGGGGGGGGGGGGGGGGGGGGGGGGGGGGGGGGGGGGGGGGGGGGGGGGGGGGGGGGGGGGGGGGGGGGGGGGGGGGGGGGGGGGGGGGGGGGGGGGEGGGGGGGGGGGGGGGGGGGGGGGGGGGGGGGGGGGGGGGGGGGGGGGGGGGGGGGGGGGGGGGGGGGGGGGGGGGGGGGGGGGGGGGGGGGGGGGGGDGGGGGGGGGGGGGGGGGGGGGGFGFGFFFFFFGFFFFFFFFFGFFFFFFFFFFFFFFFFFF?FF<B9>>BBFFFFFA7??
@M04999:289:000000000-L3R54:1:1101:7198:10925 1:N:0:395
CCTACGGGCGGCAGCAGTGGGGAATTTTGGACAATGGGGGGAACCCTGATCCAGCCATGCCGCGTGTCTGAAGAAGGCCTTCGGGTTGTAAAGGACTTTTGTTAGGGAAGAAAAGCCGGGTGCTAATACCACCTGGTGCTGACGGTACCTAAAGAATAAGCACCGGCTAACTACGTGCCAGCAGCCGCGGTAATACGTAGGGTGCGAGCGTTAATCGGAATTACTGGGCGTAAAGCGAGCGCAGACGGTTAGATAAGTCAGATGTGAAATCCCCGAGCTCAACTTGGGACGTGCATTTGA
+
CCCCCE7BCGGGGGG@DFFGGEEEGFGGGGFGGGGGGFGGGGEGGGGGGE9DFGGGGGFFFGGEFGFGGGDFCFGGGCFGCFGDGGEGGFFGGFGGDFEGGGG;FGFGFGGGGGGCFGDGF7CCFFFFGGFGECBCFGGFGGGGGFGCFFGG?CFGGFGGGGGGEGG5EGGGGGCGFGFCGGGGGGGGGGGGGGGGGGG>8EFGCEEEGGCCEFF9FE5:=CGEGCF57DDCECEDGGGGGGFG>FBDBD:F7=FF=*9BFFDF4@FF94<2::D53;)5>?:49<>B:<B:?((66):4
@M04999:289:000000000-L3R54:1:1101:19909:10937 1:N:0:395
CGATCCTACGGGGGGCTGCAGTGGGGAATATTGCACAATGGGCGGAAGCCTGATGCAGCAACGCCGCGTGCGGGATGACGGCCTTCGGGTTGTAAACCGCTTTCGCCGGTGACGAAGCGTGAGTGACGGTAATGGGTAAAGAAGCACCGGCTAACTACGTGCCAGCAGCCGCGGTGATACGTAGGGTGCGAGCGTTGTCCGGATTTATTGGGCGTAAAGGGCTCGTAGGTGGTTGATCGCGTCGGAAGTGTAATCTTGGGGCTTAACCCTGAGCGTGCTTTCGATACGGGTTGACTTGTGG
+
<CCCCDGGGGGGGGGGGCF<ECFGGGGGFGFGCEFGGG?FGGGGGGECFCFFDF9FGFGF<FCGGCCF3@+CCEGE78,>:*5*?F<FD:CCFGGC;<:FFC*8CF**44:F,*=1C*?8?*/02,2;*/*2CF7CFF:9C<E6<CG*:*88CFC7<CG@E@F78@68EGEC**/1/<9CCF6@>/;CGE*::/?*?5<+;8/*/+0<<F9CGDE5;*<EE5**21*7ECFGC*77::5DDD5<3))0)9@@7@/@==4>3BDFF=@4:5(8(985>?34>D0:A02:?9922,)-44-5:
@M04999:289:000000000-L3R54:1:1101:13787:10960 1:N:0:395
AGCCTACGGGTGGCTGCAGTGGGGAATATTGCACAATGGGGGGAACCCTGATGCAGCCATGCCGCGTGTATGAAGAAGGCCTTCGGGTTGTAAAGTACTTTCGGTAGTGAGGAAGTTGTGTGTATGAAAAGTGCATGCAATTGACGTTAGCTACAGAAGAAGCACCGGCTAACTCCGTGCCAGCAGCCGCGGTAATACGGAGGGTGCGAGCGTTAATCGGAATGACTGGGCGTAAAGGGCATGTAGGCGGATAATTAAGTTAGGTGTGAAAGCCCCGGGCTCAACCTGGGAATTGCACTT
+
CCCCCGGGGGGGGGGGGGGGGGGGGGGGGGGGGGGGGGGGGGGGGGGGGGGGGGGGGGGGGGGGGGGGGGGGGGGGGGGGGGGGGGGGGGGGGGGGGGGGGGGGGGGGGGGGGGGGGGGGGGGGGGGGGGGGGGGGGGGGGGGGGGGGGGGGGGGGGGGGGGGGGGGGGGGGGGGGGGGGGGGGGGGGGGGGGGGGGGGGGGGGGGGGGGGGGGGGGGGGGGGGGGGGGFGGEGGGGGGGGGFGFGFFEFDEGFFFFFFFFFGFFFFFFFFFBFFFFFFFFFFFFFFFFFFFFFFFFFFF
@M04999:289:000000000-L3R54:1:1101:18682:11008 1:N:0:395
CCTACGGGGGGCTGCAGTGGGGAATTTTGGACAATGGGGGGAACCCTGATCCAGCCATGCCGCGTGTCTGAAGAAGGCCTTCGGGTTGTAAAGGACTTTTGTTAGGGAAGAAAAGCCGGGTGCTAATACCACCTGGTGCTGACGGTACCTAAAGAATAAGCACCGGCTAACTACGTGCCAGCAGCCGCGGTAATACGTAGGGTGCGAGCGTTAATCGGAATTACTGGGCGTAAAGCGAGCGCAGACGGTTAGATAAGTCAGATGTGAAATCCCCGAGCTCAACTTGGGACGTGCATTTGA
+
CCCCCGGGGGGGGGGGGGGGGGGGGGGGGGGGGGFGGGGGGGGGGGGGGGGGGGGGGGGGGGGGGGGGGGGGGGGGGGGGGGGGGGGGGGGGGGGGGGGGGGGGGGGGGGGGGGGGGGGGGGGGGGGGGGGGGGGGGGGGGGGGGGGGGGGGGGGGGGGGGGGGGGGGGGGGGGGGGGGGGGGGGGGGGGGGGGGGGGGGGGGGGGGGGGGGGGGGGGGDGGGGGGGGGGGGGGGFGGGGGGDDFGFFFFFFGFFFFFFFFFFFFFFFFFFFBFFFE>:>BFBFFFFFFFFF?FFFFFBF
@M04999:289:000000000-L3R54:1:1101:11391:11018 1:N:0:395
TCCTACGGGGGGCAGCAGTGGGGAATATTGCACAATGGGGGGAACCCTGATGCAGCCATGCCGCGTGTATGAAGAAGGCCTTCGGGTTGTAAAGTACTTTCGGTAGTGAGGAAGTTGTGTGTATGAAAAGTGCATGCAGTTGACGTTAGCTACAGAAGAAGCACCGGCTAACTCCGTGCCAGCAGCCGCGGTAATACGGAGGGTGCGAGCGTTAATCGGAATGACTGGGCGTAAAGGGCATGTAGGCGGATAATTAAGTTAGGTGTGAAAGCCCCGGGCTCAACCTGGGAATTGCACTTA
+
CCCCCGGGGGGGGGGGGGGGGGGGGGGGGGGGGGGGGGGGGGGGGGGGGGGGGGGGGGGGGGGGGGGGGGGGGGGGGGGGGGGGGGGGGGGGGGGGGGGGGGGCGGGGGGGGGGGGGGGGGGGGGGGGGGGGGGGGGGGGGGGGGGGGGGGGGGGGGGGGGGGGGGGGGGGGGGGGGGGGGGGGGGGGGGGGGGGGGGGGGGGGGGGGGGGGGGGGGGGGGGGGGGGGGGGGGGGGGGGGGGFGFGFFFFFFFFFFFFFFFFGFFFFFFFFF?FD>EBEFFFFFFFF?FF:?BFFFFFFF
@M04999:289:000000000-L3R54:1:1101:1924:11045 1:N:0:395
CATCCTACGGGTGGCTGCAGTGGGGAATATTGCACAATGGGGGAAACCCTGATGCAGCCATGCCGCGTGTATGAAGAAGGCCTTCGGGTTGTAAAGTACTTTCGGTAGTGAGGAAGTTGTGTGTATGAAAAGTGCATGCAATTGACGTTAGCTACAGAGGAAGCACCGGCTAACTCCGTGCCAGCAGCCGCGGTAATACGGAGGGTGCGAGCGTTAATCGGAATGACTGGGCGTAAAGGGCATGTAGGCGGATAATTAAGTTAGGTGTGAAAGCCCCGGGCTCAACCTGGGAATTGCACTT
+
CCCCCGGGGGGGGGGGGGGGGGGGGGGGGGGGGGGGGGGGGGGGGGGGGGGGGGGGGGGGGGGGGGGGGGGGGGGGGGGGGGGGFGGGGGGGGGDFFGGGGGGGGEGGFGGFGDFGDGGGGGFGGGGGGGGGGGGGGGGGGGGGFFGGGGGGGGGGGG8DFGGGGGFGGGGGGGGGGGGGGGGGGGGGGGGGEGEGGFGGGEGGGEEGGGGGGGGGGFG=EGGGGGGFGFGGGGG<CGGDGGFGFGFB?DBDGBFFF?FFFFGFFFFF:4A>BF4>DF336(,8?71>BBB?FF02)<?F:
@M04999:289:000000000-L3R54:1:1101:16958:11067 1:N:0:395
TGTGGCCTACGGGCGGCTGCAGTGGGGAATATTGCACAATGGGGGGAACCCTGATGCAGCCATGCCGCGTGTATGAAGAAGGCCTTCGGGTTGTAAAGTACTTTCGGTAGTGAGGAAGTTGTGTGTATGAAAAGTGCATGCAATTGACGTTAGCTACAGAAGAAGCACCGGCTAACTCCGTGCCAGCAGCCGCGGTAATACGGAGGGTGCGAGCGTTAATCGGAATGACTGGGCGTAAAGGGCATGTAGGCGGATAATTAAGTTAGGTGTGAAAGCCCCGCGCTCAACCTGGGAATTGCAC
+
CCCCCGGGGGGGGGGGGGGGGGGGGGGGGGGGGGGGGGGGGGGGGGEGGGGGGGGGGGGGGGGGFGG@FGEGFGGGGGGG8FGFGECFGGGGGGDFGGGGGDFGGFGGGDFFCEGGFGGFGGGGGGDEGFCFGGGGGGGGGGGGFFFGEGGGEGGGGGGFG@FF::FFC>DEGCGFGFGEGFGGGGGGGGGEDGGGGGGGGGC>CCGGGGGCCGGG8>FGGGGGDFGGGGCDGFEGGGGGCDFFFFFFBFFFG@@EBFF?=FCFFF7@<??DBBF40459(41,4>213776?F>:??2>4
@M04999:289:000000000-L3R54:1:1101:15175:11075 1:N:0:395
TGGCCCCTACGGGGGGCTGCAGTGGGGAATATTGCACAATGGGGGAAACCCTGATGCAGCCATGCCGCGTGTATGAAGAAGGCCTTCGGGTTGTAAAGTACTTTCGGTAGTGAGGAAGTTGTGTGTACGAAAAGTGCATGCACTTGACGTTAGCTACAGAAGAAGCACCGGCTAACTCCGTGCCAGCAGCCGCGGTAATACGGAGGGTGCGAGCGTTAATCGGAATGACTGGGCGTAAAGGGCATGTAGGCGGATAATTAAGTTAGGTGTGAAAGCCCCGGGCTGAACCTGTGAATTGCGC
+
@--@CDFGFFGCEFGEGGEE<EEF9=:@CFFGFCCFGGGGCF@GG7BEECBFCAEEEGGGGGGGFFECCBF>=CCFAFCFCFFGGGGGDGFEGGFCDGG;FFGGGGG7FF,?DFC,8>,CFFC,<<F,<7:<<<FGGFGCFF,:CFG:*F<FBFGFFCFFG:F::FFGFEDGE*:<9<FGCFGC9@8C>C@5E5*1*8C?FCEC5EC8;8*88CE:CEG9FC5=5*9::>*9A<E<)9>CGD3*579@?=FF)87)*/7*96C=6@)1.=:454@?)4701(42(4<0:18)82444<:3,
@M04999:289:000000000-L3R54:1:1101:12416:11119 1:N:0:395
ACCCTACGGGGGGCTGCAGTGAGGAATATTGGACAATGGGTGAGAGCCTGATCCAGCCATCCCGCGTGAAGGACGACAGCCCTATGGGTTTTAAACTTCTTTTGTATGGGAATAAACCACATTACGCGTAATGTTCTGAAGGTACCATACGAATAAGCATCGGCTAACTCCGTGCCAGCAGCCGCGGTAATACGGAGGATGCGAGCGTTATCCGGATTTATTGGGTTTAAAGGGTCCGTAGGCGGGTTGATAAGTCAGCGGTGAAAACCTGCAGCTTAACTGTAGAACTGCCGTTGATACT
+
CCCCCGGGGGGGGGGGGGGGGGGGGGGGGGFGGGGGGGGGGGGGGGGGGGGGGGGGGGGGGGGGGGGGGGGGGGGGGGGGGGGGGGGGGGGGGGGGGGGGGGGGGGGGGGGGGGGGGGGGGGGGGGGGGGGGGGGGGGGGGGGGGGGGGGGGGGGCGGGGGGGGGGGGGGGGGGGGGGGGGGGGGGGGGGGGGGGGGGGGGGGGGGGGGGGGFGGG8EGGCFGGGGGGGGGGGGGGGGGGGGFGFGFFFFFFGFFFFFFFFFGFFFFF6??BFFFFFFFFBAFFBFFFBFFFBFFFF<)4-
@M04999:289:000000000-L3R54:1:1101:22082:11123 1:N:0:395
GTTTCCTACGGGCGGCTGCAGTGAGGAATATTGGACAATGGGTGAGAGCCTGATCCAGCCATCCCGCGTGAAGGACGACAGCCCTATGGGTTTTAAACTTCTTTTGTATGGGAATAAACCACATTACGCGTAATGTTCTGAAGGTACCATACGAATAAGCATCGGCTAACTCCGTGCCAGCAGCCGCGGTAATACGGAGGATGCGAGCGTTATCCGGATTTATTGGGTTTAAAGGGTCCGTAGGCGGGTTGATAAGTCAGCGGTGAAAACCTGCAGCTTAACTGTAGAACTGCCGTTGATG
+
CCCCCGGGGGGGGGGGGGGGGGGGGGGGGGGGFEGGGGGGGGAFGGGGGGGGGCEGGGGGGGGGGGGGGGGFGGGGGGGGGGG:FAFDGFFGGGGGGGFDEGGGGGGGGGGGGGFEGG9FGGGGGGG@GGGGGFGFFGGDCFFFGGADGF<FGGCGCFGGFFGGDGFGGCFGFGEG7:<EGGGGFEGEGGCEG;FGGGGD>CC6CBEGGGEGGGGGDC7CFGGGFG4>E3CFFGGGGGGGGGED=C<@D>>FFFFF677@4)>;DFFFA)4((>??F?FFFFFFFA<DFAA22:BF?<FF)
@M04999:289:000000000-L3R54:1:1101:20750:11124 1:N:0:395
ATTTACCTACGGGGGGCAGCAGTGGGGAATTTTGGACAATGGGGGCAACCCTGATCCAGCCATGCCGCGTGTCTGAAGAAGGCCTTCGGGTTGTAAAGGACTTTTGTTAGGGAAGAAAAGCTTGGTGCTAATACCATCGAGTGCTGACGGTACCTAAAGAATAAGCACCGGCTAACTACGTGCCAGCAGCCGCGGTAATACGTAGGGTGCGAGCGTTAATCGGAATTACTGGGCGTAAAGCGAGCGCAGACGGTTAGATAAGTCAGATGTGAAATCCCCGAGCTCAACTTGGGACGTGCAT
+
CCCCCGGGGGGGGGGGGGGGGGGGGGGGGGGGGGGGGGGGGGGGGGGGGGGGGGGGGGGGGGGGGGGGGGGGGGGGGGGGGGGGGGGGGGGGGGGGGGGGGGGGGGGGGGGGGGGGGGGGGGGGGGGGGGGGGGGGGGGGGGGGGGGGGGGGGGGGGGGGGGGGGGGGGGGGGGGGGGGGGGGGGGGGGGGGGGGGGGGGGGGGGGGGGGGGGGGGGGGGGGGGGGGGGGGGCGGGGGGGGGFGFGFFEFFFDEFFFFFF?FGFFFFFFFBFFFFFFFFFFFFBFFFFFFF)36?>FFFFB
@M04999:289:000000000-L3R54:1:1101:23829:11126 1:N:0:395
CGCGCCTACGGGGGGCTGCAGTGGGGAATATTGCACAATGGGGGAAACCCTGATGCAGCCATGCCGCGTGTATGAAGAAGGCCTTCGGGTTGTAAAGTACTTTCGGTAATGAGGAAGGTGGTGTATCTAATAGGTGCATCAATTGACGTTAATTACAGAAGAAGCACCGGCTAACTCCGTGCCAGCAGCCGCGGTAATACGGAGGGTGCGAGCGTTAATCGGAATGACTGGGCGTAAAGGGCATGTAGGCGGATAATTAAGTTAGGTGTGAAAGCCCCGGGCTCAACCTGGGAATTGCACT
+
CCCCCGGGGGGGGGDGGEGGGGGGGGGGGGGGGGGGGGGGGGGGGGGGGGGGGGGGGGGGGGGGGGGGGGEGGGGGGGGGGGGGGGGGGGGGGGGGGGGGGGGGGD>FGGGGFGGFFGGGGGGCAEG;FFGGGGGGGGGGGGCFGFGGGFCGGGGGGGFGFGGGGGGGGGGGGGGG9CEGFGGGGGGGGFGEGEECCECGFE8CEGGDGCGGGGGGGGGGGGGCFGGGF>F5:C>DGGFGDCFGFFFFFF3:DFFFFFFFFFC9BFF*.74<AFFF>?FF96>F>BFFF20-(87?FFFF4
@M04999:289:000000000-L3R54:1:1101:16483:11147 1:N:0:395
AGCCTACGGGGGGCAGCAGTGGGGAATATTGCACAATGGGGGGAACCCTGATGCAGCCATGCCGCGTGTATGAAGAAGGCCTTCGGGTTGTAAAGTACTTTCGGTAGTGAGGAAGTTGTGTGTATGAAAAGTGCATGCAGTTGACGTTAGCTACAGAAGAAGCACCGGCTAACTCCGTGCCAGCAGCCGCGGTAATACGGAGGGTGCGAGCGTTAGTCGGAATGACTGGGCGTAAAGGGCATGTAGGCGGATAATTAAGTTAGGTGTGAAAGCCCCGGGCTCAACCTGGGAATTGCACTT
+
CCCCCGGGGGGGGGGGGGGGGGGGGGGGGGGGGGGGGGGGGGGGGGGGGGGGGGGGGGGGGGGGGGGGGGGGGGGGGGGGGGGGGGGGGGGGGGGGGGGGGGGGGGGGGGGGGGGGGGGGGGGGGGGGGGGGGGGGGGGGGGGGGGGGGGGGGGGGGGGGGGGGGGGGGGGGGGGGGGGGGGGGGGGGGGGGGGGGGGGGGGGGGGGGGGGGGGGGGGGGGGGGGGGGGGGGGGGGGGDDGGFGFGFFFFFFGFFFF?FFFFGFFFFFDFFFFFFFFBFFFFFFFFFFFFFFF:<BFFBF
@M04999:289:000000000-L3R54:1:1101:17577:11166 1:N:0:395
CACCTACGGGAGGCTGCAGTGGGGAATATTGCACAATGGGCGAAAGCCTGATGCAGCGACGCCGCGTGCGGGATGACGGCCTTCGGGTTGTAAACCGCTTTTGATTGGGAGCAAGCGAGAGTGAGTGTACCTTTCGAATAAGCACCGGCTAACTACGTGCCAGCAGCCGCGGTAATACGTAGGGTGCAAGCGTTATCCGGATTTATTGGGCGTAAAGAGCTCGTAGGCGGTTCGTCGCGTCTGGTGTGAAAGTCCATCGCTTAACGGTGGATCGGCGCCGGGTACGGGCGGACTGGAGTGG
+
CCCCCGGGGGGGGGGGGGGGGGGGGGGGGGGGGGGGGGGGGGGGGGGGGGGGGGGGGGGGGGGGGGGGGGGGGGGGGGGGGGGGGGGGGGGGGGGGGGGGGGGGGGGGGGGGGGGGGGGGGGGGGGGGGGGGGGGGFGGGGGGGGGGGGGGGGGGGGGGGGGGGGGGGGGGGGGGGGGGGGGGGGGGGGGGGGGGGGGGGGGGFGGGGGGGGGGGGGGGGGGGGGGGGGGGGGGGDDDGGGGFFFGFFFFFFGFFFBFFFFFGFFFFDBFBFDFE:56BFFFFFFFFFFFF09>FFBF0:(
@M04999:289:000000000-L3R54:1:1101:10128:11185 1:N:0:395
CCTACGGGCGGCTGCAGTGGGGAATATTGCACAATGGGGGAAACCCTGATGCAGCCATGCCGCGTGTATGAAGAAGGCCTTCGGGTTGTAAAGTACTTTCGGTAGTGAGGAAGTTGTGTGTATGAAAAGTGCATGCAATTGACGTTAGCTACAGAAGAAGCACCGGCTAACTCCGTGCCAGCAGCCGCGGTAATACGGAGGGTGCGAGCGTTAATCGGAATGACTGGGCGTAAAGGGCATGTAGGCGGATAATTAAGTTAGGAGTGAAAGCCCTGGGCTCAACCTAGGAATTGCACTTAA
+
CCCCCGGGGGGGGGGGGGGGGGGGGGGGGGGGGGGGGGGGGGGGGGGGGGGGGGGGGGGGGGGGGGGGGGGGGGGGGGGGGGGGGGGGGGGGGGGGGGGGGGGGGGGGGGGGGGGGGGGGGGGGGGGGGGGGGGGGGGGGGGGGGGGGGGGGGGGGGGGGGGGGGGGGGGGGGGGGGGGGGGGGGGGGGGGGGGGGGGGGGGGGGGGGGG:AEGGGGGGGGGGGGGGGGGGGGGGGGGGCGGFGFGFFFFFFCFFFFFFFFF*87@FFAFFFFFFFFFFFFB?BFFD70<?:?DBFBFFA
@M04999:289:000000000-L3R54:1:1101:18910:11251 1:N:0:395
AATGGCCTACGGGTGGCTGCAGTGGGGAATATTGCACAATGGGGGGAACCCTGATGCAGCCATGCCGCGTGTATGAAGAAGGCCTTCGGGTTGTAAAGTACTTTCGGTAGTGAGGAAGTTGTGTGTATGAAAAGTGCATGCAGTTGACGTTAGCTACAGAAGAAGCACCGGCTAACTCCGTGCCAGCAGCCGCGGTAATACGGAGGGTGCGAGCGTTAATCGGAATGACTGGGCGTAAAGGGCATGTAGGCGGATAATTAAGTTAGGTGTGAAAGCCCCGGGCTCAACCTGGGAATTGCAC
+
CCCCCGGGGDGGGGGGGGGGGGGGGGGGGGGGGGGGGGGGGGGGGGGGGGGGGGGGGGGGGGGGGGGGGGGGGGGGGGGGGGGGGGGGGGGGGGGGGGGGGGGGGGGEGGGGGGGGGGGGGGGGGGGGGGGGGGGGGGGGGGGGGGGGGGGGGGGGGGGGGGGGGGGGGGGGGGGGGGGGGGGGGGGGGGGGGGGGGGGGGGGGGGGGGGGGGGGGGGGGGGGDGGGGGGGGGGGGGGGGGGFGFGFFFFFFGFFDFFFFFFGFFFFFFFFFFFFFFBDF>BBFBFFF??FFFFFFFFFF?
@M04999:289:000000000-L3R54:1:1101:22053:11264 1:N:0:395
GTCCTACGGGAGGCTGCAGTGGGGAATTTTGGACAATGGGGGCAACCCTGATCCAGCCATGCCGCGTGTCTGAAGAAGGCCTTCGGGTTGTAAAGGACTTTTGTTAGGGAAGAAAAGCTTGGTGCTAATACCATCGAGTGCTGACGGTACCTAAAGAATAAGCACCGGCTAACTACGTGCCAGCAGCCGCGGTAATACGTAGGGTGCGAGCGTTAATCGGAATGACTGGGCGTAAAGGGCATGTAGGCGGATAATTAAGTTAGGTGTGAAAGCCCCGGGCTCAACCTGGGAATTGCACTT
+
CCCCCGGGGGGGGGGGGGGGGGGGGGGGGGGGGGGGGGGGGGGGGGGGGGGGGGGGGGGGGGGGGGGGGGGGGGGGGGGGGGGGGGGGGGGGGGGGGGGGGGGGGGGGGGGGGGGGGGGGGGGGGGGGGGGGGGGGGGGGGGGGGGGGGGGGGGGGGGGGGGGGGGGGGGGGGGGGGGGGGGGGGGGFGGGGGGGGGGGGGGGGGGDGGGGGGGGGGGGGEGGGGGGGGGGGGGDGGFGGGGFGFGFFFFEFGFFFFFFFFFGFFFFBDFFDFF3@EFEBFBFFFBFFFFFFFFDF>BFF
@M04999:289:000000000-L3R54:1:1101:2025:11266 1:N:0:395
CCTACGGGCGGCTGCAGTGGGGAATATTGCACAATGGGGGGAACCCTGATGCAGCCATGCCGCGTGTATGAAGAAGGCCTTCGGGTTGTAAAGTACTTTCGGTAGTGAGGAAGTTGTGTGTATGAAAAGTGCATGCAGTTGACGTTAGCTACAGAAGAAGCACCGGCTAACTCCGTGCCAGCAGCCGCGGTAATACGGAGGATGCGAGCGTTAATCGGAATGACTGGGCGTAAAGGGCATGTAGGCGGATAATTAAGTTAGGTGTGAAAGCCCCGGGCTCAACCTGGGAACTGCACTTAA
+
CCCCCGGGGGGGGGGGGGGGGGGGGGGGGGGGGGGGGGGGGGGGGGGGGGGGGGGGGGGGGGGGGGGGGGGGGGGGGGGGGFFGGGGGGGGGGGGGGFGGGGFGGGGGGGGGGGGGGGGGGGGGGGGGGGGGGGGGGGGGGGGGGGGGGGGGGGGGGGGGGGGGDGGGGGGGGGGGGGGGGGGGGGGGGGGGGGGGGGGGGGGGGGGGGGGGGGGGGGGGGGGGGGGGGGGGGGGGGGGGGG?CFGEFFFFFGFFFFFFFFFG??BFFFFB:BEFFFFFFFBFFF?6?BBFFFFFFF4<A
@M04999:289:000000000-L3R54:1:1101:18741:11287 1:N:0:395
ATAACCTACGGGTGGCTGCAGTGGGGAATATTGCACAATGGGGGAAACCCTGATGCAGCCATGCCGCGTGTATGAAGAAGGCCTTCGGGTTGTAAAGTACTTTCGGTAATGAGGAAGGTGGTGTATCTAATAGGTGCATCAATTGACGTTAATTACAGAAGAAGCACCGGCTAACTCCGTGCCAGCAGCCGCGGTAATACGGAGGGTGCGAGCGTTAATCGGAATGACTGGGCGTAAAGGGCATGTAGGCGGATAATCAAGTTAGGTGTGAAAGCCCCGGGCTCAACCTGGGAATTGCACT
+
CCCCCGGGGGGGGGGGGGGGGGGGGGGGGGGGGGGGGGGGGGGGGGGGGGGGGGGGGGGGGGGGGGGGGGGGGGGGGGGGGGGGGGGGGGGGGGGGGGGGGGGGGGGGGGGGGGGGGGGGGGGGGGGGGGGGGGGGGGGGGGGGGGGGGGGGGGGGGGGGGGGGGGGGGGGGGGGGGGGGGGGGGGGGGGGGGGGGGGGGGGGGGGGGGGGGGGGGGGGGGGGGGGGGGGGGGGEDGGGGGGFGFGFFFFEFGFFFFFFF?FGFFFFFFFFFFFFFFFFFBBF?BBFFF::6?FBFFFFF<
@M04999:289:000000000-L3R54:1:1101:27260:11307 1:N:0:395
CACCTACGGGCGGCAGCAGTAGGGAATCTTCCACAATGGACGCAAGGCTGATGGAGCAACGCCGCGTGAGTGAAGAAGGTTTTCGGATCGTAAAGCTCTGTTGTTGGTGAAGAAGGATAGGGGTAGTAACTGATTCTTATTTGACGGTAATCAACCAGAAAGTCACGGCTAACTACGTGCCAGCAGCCGCGGTAATACGTAGGTGGCAAGCGTTGTCCGGATTTATTGGGCGTAAAGCGAACGCAGGCGGGAGAACAAGTCAGCTGTGAAAGCCCTCGGCTTAACCGGGGAAGTGCAGCTG
+
CCCCCGGGE+CFFGGGGGGGFGGGGFGGGGGGGGGGGGGGGGG@@F,CFGGGGGFGEDFGCFGGEGC=FFGGGFGGGGGGECFG++BFGGGF@DFFFF9FFEFDGFGEEDGGEGGFDAFFE<FFGGGGGDGFGGGGGGGGGGGGGGGGCGFFGGFGGGGGGGCFGGGGGGGGGGGGGGCCFGGGGCC:CEGGGGEGFGGGGGGGCCFFFF8=CGGGGGEEEDCEGGGGG*CG7<EGGGDDGGEGFGFFEFF>CDFFFFF96=GFFFBF9FBA?F3?FFFF?FFFFF>F>B>?FFFBAFFF:
@M04999:289:000000000-L3R54:1:1101:21867:11314 1:N:0:395
GCCTACGGGTGGCAGCAGTGGGGAATTTTGGACAATGGGGGGAACCTTGATCCAGCCATGCCGCGTGTCTGAAGAAGGCCTTCGGGTTGTAAAGGACTTTTGTTAGGGAAGAAAAGCCGGGTGCTAATACCACCTGGTGCTGACGGTACCTAAAGAATAAGCACCGGCTAACTACGTGCCAGCAGCCGCGGTAATACGTAGGGTGCGAGCGTTAATCGGAATTACTGGGCGTAAAGCGAGCGCAGACGGTTAGATAAGTCAGATGTGAAATCCCCGAGCTCAACTTGGGACGTGCATTTG
+
CCCCCGGGGGGGGGGGGGGGGGGGGGGGGGGGGGGGGGGGGGGGGGDGGGGGGGGGGGGGGGGGGGGGGGGGGGGGGGGGGGGGGGGGGGGGGGGGGGGGGGGGGGGGGGGGGGGGGGGGGGGGGGGGGGGGGGGGGGGGGGGGGGGGGGGGGGGGGGGGGGGGGGFGGGGGGGGGGGGGGGGGGGGGGGGGGGGGGGGGGGGGGGGGGGGGGGGGGGGG=GGGGGGGGGGGGGGGGDGGGGFGFCFFFFFFGFFFF?BFFFGFFFFFFFFF>FFFEBF;?BFFFFFF?B?FFFFFFFFB
@M04999:289:000000000-L3R54:1:1101:10732:11326 1:N:0:395
TTATCCTACGGGGGGCAGCAGTGGGGAATATTGCACAATGGGGGGAACCCTGATGCAGCCATGCCGCGTGTATGAAGAAGGCCTTCGGGTTGTAAAGTACTTTCGGTAGTGAGGAAGTTGTGTGTATGAAAAGTGCATGCAGTTGACGTTAGCTACAGAAGAAGCACCGGCTAACTCCGTGCCAGCAGCCGCGGTAATACGGAGGGTGCGAGCGTTAATCGGAATGACTGGGCGTAAAGGGCATGTAGGCGGATAATTAAGTTAGGTGTGAAAGCCCCGGGCTCAACCTGGGAATTGCACT
+
CCCCCGGGGGGGGGDGGGGGGGGGGGGGGGGGGGGGGGGGGGGGGGGGGGGGGGGGGGGGGGGGGEGFGGGGGGGGGGGGGGFGCFGGGGGGGGGGGGGGGGGGGGEFGFGGGGGGGGGGGGGGGGGGGGGGGGGGGGGGGGGGGGGGEGGGGGGGGGGGGGGGGGGGGGGGGGGGGG>FCGGGGGGGGGGGGDGGGGFGGGEEEGGGGGCEDGGECGGGGDGGGGCFGGFCFGEDG<F:CGFFFF?FFFFFGFB?FFFFFFGFFFF?DBBFFFFFFBFF>06?FF0::?<:BFFFBBBB)
@M04999:289:000000000-L3R54:1:1101:21346:11342 1:N:0:395
TGGGTCCTACGGGAGGCTGCAGTGGGGAATATTGCACAATGGGGGGAACCCTGATGCAGCCATGCCGCGTGTATGAAGAAGGCCTTCGGGTTGTAAAGTACTTTCGGTAGTGAGGAAGTTGTGTGTATGAAAAGTGCATGCAATTGACGTTAGCTACAGAAGAAGCACCGGCTAACTCCGTGCCAGCAGCCGCGGTAATACGGAGGGTGCGAGCGTTAATCGGAATGACTGGGCGTAAAGGGCATGTAGGCGGATAATTAAGTTAGGTGTGAAAGCCCCGGGCTCAACCTAGGAATTGCAC
+
CCCCCGGGGGGGGGGGGGGGGGGGGGGGGGGGGGGGGGGGGGGGGGGGGGGGGGGGGGGGGGGGGGGGGGGGGGGGGGGGGGGGGGGGGGGGGGGGGGGCFGGGGGGGGGGGGGGGGGGGGGGGGGGGGGGGGGGGGGGGGGGGGGGGGGGGGGGGGGGGGGGGGGGGGGGGGGGGGGGGGGGGGGGGGGGGGGGGGGGGGGGGGGGGGGGGGGGGGGGGGGGGGGGGGGGGFFGGGGGGGGFGFGFFFFFFGFFFFFFBBFGFFFFF?FBBFFFF<:EFFBFB2?BF?F:BFFFFFFFF<
@M04999:289:000000000-L3R54:1:1101:3972:11348 1:N:0:395
TTGTCCTACGGGAGGCTGCAGTGGGGAATATTGCACAATGGGGGAAACCCTGATGCAGCCATGCCGCGTGTATGAAGAAGGCCTTCGGGTTGTAAAGTACTTTCGGTAGTGAGGAAGTTGTGTGTATGAAAAGTGCATGCAGTTGACGTTAGCTACAGAAGAAGCACCGGCTAACTCCGTGCCAGCAGCCGCGGTAATACGGAGGGTGCGAGCGTTAATCGGAATGACTGGGCGTAAAGGGCATGTAGGCGGATAATTAAGTTAGGTGTGAAAGCCCCGGGCTCAACCTGGGAATTGCACT
+
CCCCCGGGGGGGGGGGGGGGGGGGGGGGGGGGGGGGGGGFGGGGGGGGGGGGGGGGGGGGGGGGGGGGGGGGGGGGGGGGGGGGGGGGGGGGGGGGGGFGGGGGGGGGGFGGGGGGGGGGGGGGGGGGGGGGGGFGGGGGGGGGCFFGGGGGGGGGGGGGFGGGGGGGGGGGGGGGGFFGGGGGGGGGGGEGG7CEGGFGGG8CGGGGEGGGGGGG=FGG=EGDG6CFF7<<CDEDGGG7CDFGFGFFFFB>DBBFFFFFFFGF@5FFFFAF<?FFFFFFFFBFFFFFFBB??BBF72<26
@M04999:289:000000000-L3R54:1:1101:26320:11365 1:N:0:395
TATCCTACGGGGGGCAGCAGTGGGGAATTTTGGACAATGGGGGGAACCCTGATGCAGCCATGCCGCGTGTATGAAGAAGGCCTTCGGGTTGTAAAGTACTTTCGGTAGTGAGGAAGTTGTGTGTATGAAAAGTGCATGCAATTGACGTTAGCTACAGAAGAAGCACCGGCTAACTCCGTGCCAGCAGCCGCGGTAATACGGAGGGTGCGAGCGTTAATCGGAATGACTGGGCGTAAAGGGCATGTAGGCGGATAATTAAGTTAGGTGTGAAAGCCCCGGGCTCAACCTGGGAATTGCACTT
+
CCCCCGGGGGGGGGGGGGGGGGGGGGGGGGGGGGGGGGGGGGGGGGGGGGGGGGGGGGGGGGGGGGGGGGGGGGGGGGGGGGGGDGGGGGGGGGGGGGGGGGGGGGGGGGGGGFFFGGGGGGGGGGGGGGGGGGGGGGGGGGGGGGGGGGGGGGGGGGGGGGGGGGGGGGGGGGGGGGGGGGGGGGGGGGGGGGGGGCGGEGGGGGGGGGGGGGGGGGGGGGGGGGGGGGGGGGGGGGGGDGFGFGFFFFFEDE=F@FFFFFGFFFFFFFFFBFFFF>FBF>?BFFFFBFFFFB>?FFFF:
@M04999:289:000000000-L3R54:1:1101:3984:11374 1:N:0:395
GGCTCCTACGGGCGGCTGCAGTGAGGAATATTGGACAATGGGTGAGAGCCTGATCCAGCCATCCCGCGTGAAGGACGACAGCCCTATGGGTTTTAAACTTCTTTTGTATGGGAATAAACCACATTACGTGTAATGTTCTGAAGGTACCATACGAATAAGCATCGGCTAACTCCGTGCCAGCAGCCGCGGTAATACGGAGGATGCGAGCGTTATCCGGATTTATTGGGTTTAAAGGGTCCTTAGGCGGGTTGATAAGTCAGCGGTGAAAACCTGCAGCCTAACTGTAGAACCGCCGTTGAT
+
CCCCCGGGGGGGGGGGGGGGGGGGGGGGGGGGGGGGGGGGGGGGGGGGGGGGGGGGGGGGGGGGGGGGGGGGGGGGGGGGGGGGGGGGGGGGGGGGGGGGGGGGGGGGGGGGGGGGGGGGGGGGGGGGGGGGGGAGGGGGGGGGGGGGGGGGGGDFGGGGGGGGGGGGGGGGGGGGGGGGFFGGGGGGGGGGGGGGE>CGGGGGGGGGGGGGGGGGG=EGGFGGGGFGEGGCC7C5DGGC>FFG4DEDFFFFGFF6=6=FFF<>)5@?DF<?BFF4F?>>0?ABFA24:>?99914??:<
@M04999:289:000000000-L3R54:1:1101:29484:11380 1:N:0:395
TTATACCTACGGGAGGCTGCAGTAGGGAATCTTCCACAATGGACGCAAGTCTGATGGAGCAACGCCGCGTGAGTGAAGAAGGTTTTCGGATCGTAAAGCTCTGTTGTTGGTGAAGAAGGATAGGGATAGTAACTGATTCTTATTTGACGGTAATCAACCAGAAAGTCACGGCTAACTACGTGCCAGCAGCCGCGGTAATACGTAGGTGGCAAGCGTTGTCCGGATTTATTGGGCGTAAAGCGAACGCAGGCGGGAGAACAAGTCAGCTGTGAAAGCCCTCGGCTTAACCGGGGAAGTGC
+
CCCCCGGGGGGGGGGGGGGGGGGGGGGGGGGGGGGGGGGGGGGGGGGGGGGGGGGGGGGGGGGGGGGGGGGGGGGGGGGGGGGGGGGGGGGGGGGGGGGGGGGGGGGGGGGGGGGGGGGGGGGGGGGGGDGGGGGGGGFGGGGGGGGGGGGGGGGGGGGGGGGGGGGGGGGGGGGGGGGGGGGGGGGGGGGGGGGGGGGGGGGGGGGGGGGGGFGEGGGGGGGGGGGGGGGGGGGGGGGGGGFGFGFFFFFEGFFFFFFFFF:FB=FFB8(<<=FFFF??FFFF>FBFFFFFFFFFFFA
@M04999:289:000000000-L3R54:1:1101:16060:11392 1:N:0:395
TCCTACGGGGGGCAGCAGTAGGGAATCTTCCACAATGGACGCAAGTCTGATGGAGCAACGCCGCGTGAGTGAAGAAGGTTTTCGGATCGTAAAGCTCTGTTGTTGGTGAAGAAGGACAAGGGTAGTAACTGATCTTTGTTTGACGGTAATCAACCAGAAAGTCACGGCTAACTACGTGCCAGCAGCCGCGGTAATACGTAGGTGGCAAGCGTTGTCCGGATTTATTGGGCGTAAAGCGAACGCAGGCGGGAAGATAAGTCAGCTGTGAAAGCCCCCAGCTTAACTGGGGAACTGCAGCTG
+
CCCCCGGGGGGGGGGGGGGGGGGGGGGGGGGGGGGGGGGGGGGGGGGGGGGGGGGGGGGGGGGGGGGGGGGGGGGGGGFGGGGGGGGEGGGGGGGGGGGGEGGCGGGGGGGGGGGGGGGGGGGGGFFGGGGGGGGGGGGGGGGGGGGGGGGGGGGGGGGGGGGGGGGGGGGGGGGGGGGGGGGGGGFDGGGGGDFGGGGGG5C?FGGGGFGGGGGGGGGGGGGGGGGGFFGGGGGGGGGGGDDGFGFFF@>DGFF?@FFFF?FFF8:?AFFFBFED@14?<4<42:>F>BFFF??FBFFF
@M04999:289:000000000-L3R54:1:1101:15494:11472 1:N:0:395
ACGACCTACGGGAGGCAGCAGTGAGGAATATTGGACAATGGGTGAGAGCCTGATCCAGCCATCCCGCGTGAAGGACGACAGCCCTATGGGTTTTAAACTTCTTTTGTATGGGAATAAACCACATTACGCGTAATGTTCTGAAGGTACCATACGAGTAAGCATCGGCTAACTCCGTGCCAGCAGCCGCGGTAATACGGAGGATGCGAGCGTTATCCGGATTTATTGGGTTTAAAGGGTCCGTAGGCGGGTTGATAAGTCAGCGGTGAAAACCTGCAGCTTAACTGTAGAACTGCCGTTGAT
+
CCCCCGGGGGGGGGGGGGGGGGGGGGGGGGGGGGGGGGGGGGGGGGGGGGGGGGGGGGGGGGGGGGGGGGGGGGGGGGGGGGGGGGGGGGGGGGGGGGGGGGGGGGGGGGGGGGGGGGGGGGGGGGGGGGGGGGGGGGGGGGGGGGGGGGGGGGGGGGGGGGGGGGGGGGGGGGGGGGGGGGGGGGGGGGGGGGGGGGGGGGGGGGGGGGGCGGGGGDGDFGGGGGGGGGGGGGGGGGGGGGDGFGFFFFFFGFFFFFFFFFGFFFFFA??BFFFFFFFBFFFFFFBFFFFFFFFFFFFF
@M04999:289:000000000-L3R54:1:1101:5122:11475 1:N:0:395
ACCTACGGGTGGCTGCAGTGAGGAATATTGGACAATGGGTGAGAGCCTGATCCAGCCATCCCGCGTGAAGGACGACAGCCCTATGGGTTTTAAACTTCTTTTGTATGGGAATAAACCACATTACGCGTAATGTTCTGAAGGTACCATACGAATAAGCATCGGCTAACTCCGTGCCAGCAGCCGCGGTAATACGGAGGGTGCGAGCGTTAATCGGAATGACTGGGCGTGAAGGGCAGGTAGGCGGATAATTAAGTTAGGTGTGAAAGCCCTCGGCCGAACCGGGGAAGTGCAGCGGAAACGG
+
CCCCCGGGG@FF96CFFFEGCECFFCEGGGFDGGGFGGCF@DEEEFFDDEEFG@F<DFAFFGGGEC+@FGGDFCFCEFGFGG<FFFGGGGGGGGGFEFGFGGFGFFEGG8<<FGGG8=FGGGDFGEGFFGFAFG<F?<AFFGC<???FFFGGGGGEFB=FDC@D=BF,,@BF+FFGFGGG?ECEGEEGDGGGGE*7=7E88C:E5E88CEFGGG8>FDFGGGGFGEGC5CCF=<7*)/:7FG>>)556=4@FGFFFFF?FFED?*15)45,4?>3)0()(4;06;044222:)(41302((
@M04999:289:000000000-L3R54:1:1101:18023:11478 1:N:0:395
TCCCTACGGGCGGCTGCAGTGGGGAATATTGCACAATGGGGGGAACCCTGATGCAGCCATGCCGCGTGTATGAAGAAGGCCTTCGGGTTGTAAAGTACTTTCGGTAGTGAGGAAGTTGTGTGTATGAAAAGTGCATGCAGTTGACGTTAGCTACAGAAGAAGCACCGGCTAACTCCGTGCCAGCAGCCGCGGTAATACGGAGGGTGCGAGCGTTAATCGGAATGACTGGGCGTAAAGGGCATGTAGGCGGATAATTAAGTTAGGTGTGAAAGCCCCGGGCTCAACCTGGGAATTGCACTT
+
CCCCCGGGGGGGGGGGGGGGGGGGGGGGGGGGGGGGGGGGGGGGGGGGGGGGGGGGGGGGGGGGGGGGGGGGGGGGGGGGGGGGGGGGGGGGGGGGGGGGGGGGGGGGGGGGGGGGGGGGGGGGGGGGGGGGGGGGGGGGGGGGGGGGGGGGGGGGGGGGGGGGGGGGGGGGGGGGGGGGGGGGGGGGGGGGGGGGGGGGGGGGGGGGGGGGGGGGGGGGGGGGGGGGGGGGGGGGGGGGGGFGFGFFFFFFGFFFFFFFFFGFFFFFFFFFFFFFFBFFFFFFFFFFF?7?<FFFFFFB
@M04999:289:000000000-L3R54:1:1101:8890:11493 1:N:0:395
CTCCTACGGGTGGCTGCAGTGGGGAATATTGCACAATGGGGGAAACCCTGATGCAGCCATGCCGCGTGTATGAAGAAGGCCTTCGGGTTGTAAAGTACTTTCGGTAATGAGGAAGGTGGTGTATCTAATAGGTGCATCAATTGACGTTAATTACAGAAGAAGCACCGGCTAACTCCGTGCCAGCAGCCGCGGTAATACGGAGGGTGCGAGCGTTAATCGGAATGACTGGGCGTAAAGGGCATGTAGGCGGATAATTAAGTTAGGTGTGAAAGCCCTGGGCTCAACCTAGGAATTGCACTT
+
CCCCCGGGGGFGGGFGGGGGGGGGGGGGGGCFFGGGGGGGDGGGGF<FGGGDEFGGG@G9FGGGGGGGGEGGGGGGGGG8,EFGGG@F7FFGFFFE5EG@F<F:FGEFGGGGGGAFF=FEGGGCFGDEEGGCF=<E??AEFFFAFFGGFGGA?FGF<FGGGGGGGGEGGGCGGF:D<F:CGFGGFGGGEGCGGGGGGGCGCCEGGGGEGGGGGGGGGGGGGGGG7CGCGFGDE<CGGG3DGG5?6:FFEFBFGFBFBFFFFFGFF?=5<FFF:FF::1@B7128?F?:7B?FF>?)))9?
@M04999:289:000000000-L3R54:1:1101:16597:11497 1:N:0:395
TTCCTACGGGGGGCTGCAGTGGGGAATTTTGGACAATGGGGGGAACCCTGATCCAGCCATGCCGCGTGTCTGAAGAAGGCCTTCGGGTTGTAAAGGACTTTTGTTAGGGAAGAAAAGCCGGGTGCTAATACCACCTGGTGCTGACGGTACCTAAAGAATAAGCACCGGCTAACTACGTGCCAGCAGCCGCGGTAATACGTAGGGTGCGAGCGTTAATCGGAATTACTGGGCGTAAAGCGAGCGCAAACGGTTAGATAAGTCAGATGTGAAATCCCCGAGCTCAACTTGGGACGTGCATTTG
+
CCCCCGGGGGGGGGGGGGGGGGGGGGGGGGGGGGGGGGGGGGGGGGGGGGGGGGGGGGGGGGGGGGGGGGGGGGGGGGGGGGGGGGGGGGGGGGGGGGGGGGGGGGGGGGGGGGGGGGGGGGGGGGGGGGGGGGGGGGGGGGGGFGGGGGGGGGGGGGGGGGGGGGGGGGGGGGGGGGGGGGGGGFGGGGGGGGGGGGGGGGGGGGGGGGGEGGGGGGGGGGGGGGGGGGGGGGGGGGGGDGFGFDDFFFFFGFFFFFFFFBFFF=FFFFFFFFFF>BFFFFFFFFFFFFFFFF?FFFFF)
@M04999:289:000000000-L3R54:1:1101:7279:11498 1:N:0:395
GCCTACGGGTGGCTGCAGTGGGGAATATTGCACAATGGGGGGAACCCTGATGCAGCCATGCCGCGTGTATGAAGAAGGCCTTCGGGTTGTAAAGTACTTTCGGTAGTGAGGAAGTTGTGTGTATGAAAAGTGCATGCAATTGACGTTAGCTACAGAAGAAGCACCGGCTAACTCCGTGCCAGCAGCCGCGGTAATACGGAGGGTGCGAGCGTTAATCGGAATGACTGGGCGTAAAGGGCATGTAGGCGGATAATTAAGTTAGGTGTGAAAGCCCCGGGCTCAACCTGGGAATTGCACTTA
+
CCCCCGGGGGGGGGGGGGGGGGGGGGGGGGGGGGGGGGGGGGGGGGGGGGGGGGGGGGGGGGGGGGGGGGGGGGGGGGGGGGGGGGGGGGGGGGGGGGGGGGGGGGGGGGGGGGGGGGGGGGGGGGGGGGGGGGGFGGGGGGGGGDGGGGGGGGGGGGGGGGGGGGGGGGGGGGGGGGGGGGGGGGGGGGGGGGGGGGGGEEGGGDGGGGGGGGGGGGGGGGGGGGGGGGGGGDGGGGGGGGFGFGFFFFFFFFFF@FFFFFGFFFFFFBAFFFFDFFFFFFFFFBFFFFFFFFFFFFFF
@M04999:289:000000000-L3R54:1:1101:18967:11543 1:N:0:395
CCTACGGGTGGCTGCAGTGGGGAATATTGCACAATGGGGGAAACCCTGATGCAGCCATGCCGCGTGTATGAAGAAGGCCTTCGGGTTGTAAAGTACTTTCGGTAATGAGGAAGGTGGTGTATCTAATAGGTGCATCAATTGACGTTAATTACAGAAGAAGCACCGGCTAACTCCGTGCCAGCAGCCGCGGTAATACGGAGGGTGCGAGCGTTAATCGGAATGACTGGGCGTAAAGGGCATGTAGGCGGATAATTAAGTTAGGTGTGAAAGCCCTGGGCTCAACCTAGGAATTGCACTTAA
+
CCCCCGGGGGGGGGGGGGGGGGGGGGGGGGGGGGGGGGGGGGGGGGGGGGGGGGGGGGGGGGGGGGGGGGGGGGGGGGGGGGGGGGGGGFFGGGGGGGGGGGGGEGGGGGGGGGGGGGGGGGGGGGGGGGGGGGGGGGGGGGGGFGGGGGGGGGGGGGGGGGGGGGGGGGGGGGGGGGGGGGGGGGGGGGGGGGGGGGGGGGGGGGGDEGCGEFGGG*CEGGGGGGGGGGGD=FGGGGGGGGFGFGFFFF>FGFFFFFFFFFGFFFFFFFFFFFFFFBFFFFFF??F?F<?B?A93>:A4
@M04999:289:000000000-L3R54:1:1101:2468:11553 1:N:0:395
TACCTACGGGAGGCTGCAGTGAGGAATATTGGACAATGGGTGAGAGCCTGATCCAGCCATCCCGCGTGAAGGACGACAGCCCTATGGGTTTTAAACTTCTTTTGTATGGGAATAAACCACATTACGTGTAATGTTCTGAAGGTACCATACGAATAAGCATCGGCTAACTCCGTGCCAGCAGCCGCGGTAATACGGAGGATGCGAGCGTTATCCGGATTTATTGGGTTTAAAGGGTCCGTAGGCGGGTTGATAAGTCAGCGGTGAAAACCTGCAGCTTAACTGTAGAACTGCCGTTGATACT
+
CCCCCGGGGGGGGGGGGGGGGGGGGGGGGGGGGGGGGGGGGGGGGGGGGGGGGGGGGGGGGGGGGGGGGGGGGGGGGGGGGGGFGGGGGGGGGGGGGGGGGGGGGGGGGGGGGGGGGGGGGGGGGGGGGGGGGGGGGGGGGGGGGGGGGGGGGGGGGGGGGGGGGGGGGGGGGGGGGGGGGGGGGGGGGGGGGGGGGGGGGFGGGGGGGGGGFGGGGGGGGGGGGGGDGGGGGGGGGGGGGGFGFGDFFFFFGFFFFFFFFFGFFFFFFFFFFFFFFFFBFFDFF<AFFFFBFFFFFFFA<
@M04999:289:000000000-L3R54:1:1101:28860:11555 1:N:0:395
CCTACGGGTGGCTGCAGTGGGGAATATTGCACAATGGGGGAAACCCTGATGCAGCCATGCCGCGTGTATGAAGAAGGCCTTCGGGTTGTAAAGTACTTTCGGTAATGAGGAAGGTGGTGTATCTAATAGGTGCATCAATTGACGTTAATTACAGAAGAAGCACCGGCTAACTCCGTGCCAGCAGCCGCGGTAATACGGAGGGTGCGAGCGTTAATCGGAATGACTGGGCGTAAAGGGCATGTAGGCGGATAATTAAGTTAGGTGTGAAAGCCCTGGGCTCAACCTAGGAATTGCACTTAA
+
CCCCCGGGGDFGDEGGGGGDGFGGGGGGGGGGGGGGGGGGEGGG@FGGFFEFGGGGGGGGGGGGGGGGGGGGGGGGGGFGGGGGGGGGGFGFGGGGGGGGGGFFFGGAEGAFFEFEGGGGGGGGGGGGGGFFFGGGGGGGGFGGFGGGGGGGGFGGGFGGGGGGC@+@<FFFGGEGGGCAFGFGFFGGGGGCCGGFGGDGEGGGGGGGEGCEGCGGEGGGGGGFGGGGGGGGCC?FDDFDCF=FBFB@BEFFFFF=FFFFFFGF?@?F>F0:?FFF>?F<B?FBF(8B04?:?DF2>?A)
@M04999:289:000000000-L3R54:1:1101:9080:11626 1:N:0:395
GTCCTACGGGTGGCTGCAGTGGGGAATTTTGGACAATGGGGGCAACCCTGATCCAGCCATGCCGCGTGTCTGAAGAAGGCCTTCGGGTTGTAAAGGACTTTTGTTAGGGAAGAAAAGCTTGGTGCTAATACCACCGAGTGCTGACGGTACCTAAAGAATAAGCACCGGCTAACTACGTGCCAGCAGCCGCGGTAATACGTAGGGTGCGAGCGTTAATCGGAATTACTGGGCGTAAAGCGAGCGCAGACGGTTAGATAAGTCAGATGTGAAATCCCCGAGCTCAACTTGGGACGTGCATTTG
+
CCCCCGGGGGGGGGGGGGGGGGGGGGGGGGGGGGGGGGGGGGGGGGGGGGGGGGGGGGGGGGGGGGGGGGGGGGGGGGGGGGGGGGGGGGGGGGGGGGGGGGGGGGGGGGGGGGGGGGGGGGGGGGGGGGGGGGGGGGGGFGGGGGGGGGGGGGGGGGGGGGGGGGGGGDGGGGGGGGGGGGGGGGGGGGGGGGGGGGGGGGGGGGGGGGGGGDGGGGGGGGGGGGGGGGGGGGGGGGGGGGFGFGFFFFFDGFFFFFFFFFGFFFFFFFFFFFFFFFFB>>FFFFF<???FFFFFFFFF9
@M04999:289:000000000-L3R54:1:1101:6265:11665 1:N:0:395
GTTCCCTACGGGCGGCAGCAGTGGGGAATATTGCACAATGGGCGAAAGCCTGATGCAGCGACGCCGCGTGCGGGATGACGGCCTTCGGGTTGTAAACCGCTTTTGATTGGGAGCAAGCGAGGGTGAGTGTACCTTTCGAATAAGCACCGGCTAACTACGTGCCAGCAGCCGCGGTAATACGTAGGGTGCAAGCGTTATCCGGATTTATTGGGCGTAAAGAGCTCGTAGGCGGTTCGTCGCGTCTGGTGTGAAAGTTCATCACTTAACGGTGGATCGGCGCCGGGTACGGGCGGGCTGGCGG
+
CCCCCGGGGGGG@FGGEGGGGGGGGGGGGFGGEGGGGGGGGGGGGGGGGGGGG<F9FGGCECFGGGGGGGCGCEGEGGGGGGGGGGGGGGGGGGGGGG:FG7F<>:C93>FGF<F,@>F*@*@FF@FGGGFCE9FF;>:>FF9,,7<FGGGGEGCFGGF2<=CEGG?=C:FECE8//+<9;++:?EEGGG7AFG?EGF7<8C*/*++3+<CC8?1::*+<=676CG3<ECDGGD5DCCCDC>BDFFF?.5/6*1@*88@4*9D*9**7;EB6?=?>>(7(043(4;)(322((((31:(-(
@M04999:289:000000000-L3R54:1:1101:10677:11678 1:N:0:395
CAACCTACGGGGGGCTGCAGTGGGGAATATTGCACAATGGGGGAAACCCTGATGCAGCCATGCCGCGTGTATGAAGAAGGCCTTCGGGTTGTAAAGTACTTTCGGTAGTGAGGAAGTTGTGTGTATGAAAAGTGCATGCAGTTGACGTTAGCTACAGAAGAAGCACCGGCTAACTCCGTGCCAGCAGCCGCGGTAATACGGAGGGTGCGAGCGTTAATCGGAATGACTGGGCGTAAAGGGCATGTAGGCGGATAATTAAGTTAGGTGTGAAAGCCCCGGGCTCAACCTGGGAATTGCACTT
+
CCCCCGGGGGGGGGGGGGGGGGGGGGGGGGGGGGGGGGGGGGGGGGGGGGGGGGGGGGGGGGGGGGGGGGGGGGGGGGGGGGGGGGGGGGGGGGGGGGGGGGGGGFGGGGGGGGGGGGFGGFGGGGGGGGGGGGGGGGGGGGGGGGGGGGGGGGGGGGGGGGGGGGGGGGGGGGGGGGGGGGGGGGGGGGGGGGGGGGGGGGGGEGGGGGGGGGGGGGGGGGGGGGGGGGGGEGGGGGGGGGFGFFFFFFFFGFFFFFFFFFGFFFFFFFFFFFFFFFFFFBFBFF:BBFFFFF:DFABA>
@M04999:289:000000000-L3R54:1:1101:26316:11682 1:N:0:395
TGCCTACGGGAGGCTGCAGTGGGGAATATTGCACAATGGGGGGAACCCTGATGCAGCCATGCCGCGTGTATGAAGAAGGCCTTCGGGTTGTAAAGTACTTTCGGTAGTGAGGAAGTTGTGTGTATGAAAAGTGCATGCAGTTGACGTTAGCTACAGAAGAAGCACCGGCTAACTCCGTGCCAGCAGCCGCGGTAATACGGAGGGTGCGAGCGTTAATCGGAATGACTGGGCGTAAAGGGCATGTAGGCGGATAATTAAGTTAGGTGTGAAAGCCCCGGGCTCAACCTGGGAATTGCACTT
+
CCCCCGGGGGGGGGGGGGGGGGGGGGGGGGGGGGGGGGGGGGGGGGGGGGGGGGGGGGGGGGGGGGGGGGGGGGGGGGGGGGGGGGGGGGGGGGGGGGGGGGGGGGGGGGGGGGGGGGGGGGGGGGGGGGGGGGGGGGGGGGGGGGGGGGGGGGGGGGGGGGGGGGGGGGGGGGGGGGGGGGGGGGGGGGGGGGGGGGGGGGGGGGGGGGGGGGGGGGGGGGGGGGGGGGGGGGGGGGGGGGFGFGFFBFFFGFFFFFFFFFGFFFFFBFFFFFFFBFFFFBFFFFFFFFFB0?FFB?FF
@M04999:289:000000000-L3R54:1:1101:17338:11697 1:N:0:395
TGTCCTACGGGAGGCTGCAGTAGGGAATCTTCCACAATGGACGCAAGTCTGATGGAGCAACGCCGCGCGAGTGAAGAAGGTTTTCGGATCGTAAAGCTCTGTTGTTGGTGAAGAAGGATAGGGATAGTAACTGATTCTTATTTGACGGTAATCAACCAGAAAGTCACGGCTAACTACGTGCCAGCAGCCGCGGTAATACGTAGGTGGCAAGCGTTGTCCGGATTTATTGGGCGTAAAGCGAACGCAGGCGGGAGAACAAGTCAGCTGTGAAAGCCCTCGGCTTAACCGGGGAAGTGCAGCT
+
CCCCCGGGGGGGGGGGGGGGGGGGGGGGGGGGGGGGGGGGGGGGGGGGGGGGGGGGGGGGGGGGGGGGGGGGGGGGGGGGGGGGGGGGGGGGGGGGGGGGGGGGGGGGGGGGGGGGGFGGGGGGGGGGGGGGGGGGGGGGGGGGGGGGGGGGGGGGGGGGGGGGGGGGGGGGGGGGGGGGGGGGGGGGGGGGGGGGGGGGFFGGGGGGGGGGGGGGGGGGGGGGGGGGGGGGGGGGGGGGGGFGFGE>DFFFDFFFFFFFFFGFFFFFFFBFFF@FFFDBB?;FFFFFBFF;FFFFBDBF(
@M04999:289:000000000-L3R54:1:1101:2077:11698 1:N:0:395
CCCTACGGGTGGCTGCAGTGGGGAATATTGCACAATGGGGGGAACCCTGATGCAGCCATGCCGCGTGTCTGAAGAAGGCCTTCGGGTTGTAAAGGACTTTTGTTAGGGAAGAAAAGCCGGGTGCTAATACCACCTGGTGCTGACGGTACCTAAAGAATAAGCACCGGCTAACTACGTGCCAGCAGCCGCGGTAATACGTAGGGTGCGAGCGTTAATCGGAATTACTAGGCGTAAAGCGAGCGCAGACGGTTAGATAAGTCGGATGTGAAATCCCCGAGCTCAACTTGGGACGTGCATTTG
+
CCCCCGGGGGGGGGGGGGGGGGGGGGGGGGGGGGGGGGGGGGGGGGGGGGGGGGGGGGGGGGGGGGGGGGGGGGGGGGGGGGGGGGGGGGGGGGGGGGGGGGGGGGGGGGGGGGGGGGGGGGGGGGGGGGGGGGGGGGGGGGGGGGGGGGGGGGGGGGGGGGGGGGGGGGGGGGGGGGGGGGGGGGGGGGGGGGGGGGGGGGGGGGGGGGGGGGGGGGGGGGGGGGGGGGGGGG=GGGGDGGFGFGFFDFFEGFFFFFFFFFDDEFFFAFFFFFFFFFFFFFFFFADFF??9B66<BDFA
@M04999:289:000000000-L3R54:1:1101:11900:11743 1:N:0:395
TCCTACGGGTGGCAGCAGTGGGGAATATTGCACAATGGGGGGAACCCTGATGCAGCCATGCCGCGTGTATGAAGAAGGCCTTCGGGTTGTAAAGTACTTTCGGTAGTGAGGAAGTTGTGTGTATGAAAAGTGCATGCAATTGACGTTAGCTACAGAAGAAGCACCGGCTAACTCCGTGCCAGCAGCCGCGGTAATACGGAGGGTGCGAGCGTTAATCGGAATGACTGGGCGTAAAGGGCATGTAGGCGGATAATTAAGTTAGGTGTGAAAGCCCCGGGCTCAACCTGGGAATTGCACTTA
+
CCCCCGGGGGGGGGGGGGGGGGGGGGGGGGGGGGGGGGGGGGGGGGGGGGGGGGGGGGGGGGGGGGGGGGGGGGGGGGGGGGGGGGGGGGGGGGGGGGGGGGGGGGGGGG@FFGGGGGGGGGGGGGGGGGGGGGGGGGGGGGGGGGGGGGGGGGGGGGGGGGGGGGGGGGGGGGGGGGGGGGGGGGGGGGGGGGGGGGGGGGGGGGGGGGG=EGGGGGGGGGGGGGGGGGGGGGFGDDGG4<FFFGFFFFDDGFFFFFFFFFGFFFFFFFFFFFFFFFFFFF>FB?FF?:FFFFFFFBDB
@M04999:289:000000000-L3R54:1:1101:6442:11744 1:N:0:395
CCCTACGGGCGGCAGCAGTGGGGAATATTGCACAATGGGGGAAACCCTGATGCAGCCATGCCGCGTGTATGAAGAAGGCCTTCGGGTTGTAAAGTACTTTCGGTAATGAGGAAGGTGGTGTATCTAATAGGTGCATCAATTGACGTTAATTACAGAAGAAGCACCGGCTAACTCCGTGCCAGCAGCCGCGGTAATACGGAGGGTGCGAGCGTTAATCGGAATGACTGGGCGTAAAGGGCATGTAGGCGGATAATTAAGTTAGGTGTGAAAGCCCTGGGCTCAACCTAGGAATTGCACTTA
+
CCCCCGGGGGGGGGGGGGGGGGGGGGGGGGGGGGGGGGGGGGGGGGGGGGGGGGGGGGGGGGGGGGGGGGGGGGGGGGFGGGGGGGGGGGGGGGGGGGGGGGGGGGGGGGGGGGGGGGGGGGGGGGGGGGFGGGGGGGGGGGGGGFGGGGGGGGGGGGGGGGGGGDGGGGGGGGFGGGGGGGGGGGGGGGGGGGGGFGGGGGGGGGGEEGGGGEGGGGGGGGGGGGGGGGGGCDFFDGDFGGFGFGFDBEEECFFFFFFFFFGFFFEFBFFF::@FFFF?:?FFFFFF?:27?FFFDFFB
@M04999:289:000000000-L3R54:1:1101:11994:11765 1:N:0:395
TTTCCTACGGGAGGCTGCAGTAGGGAATCTTCCACAATGGACGCAAGTCTGATGGAGCAACGCCGCGTGAGTGAAGAAGGTTTTCGGATCGTAAAGCTCTGTTGTTGGTGAAGAAGGATAGGGATAGTAACTGGTTCTTATTTGACGGTAATCAACCAGAAAGTCACGGCTAACTACGTGCCAGCAGCCGCGGTAATACGTAGGTGGCAAGCGTTGTCCGGATTTATTGGGCGTAAAGCGAACGCAGGCGGGAGAACAAGTCAGCTGTGAAAGCCCTCGGCTTAACCGGGGAAGTGCAGCT
+
CCCCCGGGGGGGGGGGGGGGGGGGGGGGGGGGGGGGGGGGGGGGGGGGGGGGGGGGGGGGGGGGGGGGGGGGGGGGGGGGGGGGGGGGGGGGGGGGGGGGGGGGGGGGGGGGGGGGGGGGGGGGGGGGGGGGGGGGGGGGGGGGGGGGGGGGGGGGGGGGGGGGGGGGGGGGGGGGGGGGGGGGGGGGGGGGGGGGGGGGGGGGGGGGGGGGGGGGGGGGGGEGGGGGGGGGGGGGGGGGGGFGFGFFFFFFDEFFFFFFFFGFFFFFFFFFFFFFFFFFFFFFFFFFFFFFFFF?FFFF(
@M04999:289:000000000-L3R54:1:1101:29038:11773 1:N:0:395
TCCAACGGGCGGCTGCAGTGGGGAATATTGCACAATGGGGGAAACCCTGATGCAGCCATGCCGCGTGTATGAAGAAGGCCTTCGGGTTGTAAAGTACTTTCGGTAGTGAGGAAGTTGTGTGTATGAAAAGTGCATGCAGTTGACGTTAGCTACAGAAGAAGCACCGGCTAACTCCGTGCCAGCAGCCGCGGTAATACGGAGGGTGCGAGCGTTAATCGGAATGACTGGGCGTAAAGGGCATGTAGGCGGATAATTAAGTTAGGTGTGAAAGCCCCGGGCTCAACCTGGGAATTGCACTTA
+
CCCCCGGGGGGGGGGGGGGGGGGGGGGGGGGGGGGGGGGGGGGGGGGGGGGGGGGGGGGGGGGGGGGGGGGGGGGGGGGGGGGGGGGGGGGGGGGGGGGGGGGGGGGGGGGFGGGGGGGGGGGGGGGGGGGGGGGGGGGGGGGGGGGGGGGGGGGGGGGGGGGGGGGGGGGGGGGGGGGGGGGGGGGGGGGGGGGGGGGGGGGGGGGEGGGGGGGGGGGGGGGGGGGGGGGGGGFCGGGGGGFGFGFFFFFFGFFFFFFFFFGFFFFFFFFF0>DFFFFFFFFF?BFFF?:??FFFF>?A
@M04999:289:000000000-L3R54:1:1101:5808:11776 1:N:0:395
CCTACGGGAGGCTGCAGTGAGGAATATTGGACAATGGGTGAGAGCCTGATCCAGCCATCCCGCGTGAAGGACGACAGCCCTCTGGGTTTTAAACTTCTTTTGTATGGGAATAAACCACATTACGCGTAATGTTCTGAAGGTACCATACGAATAAGCATCGGCTAACTCCGTGCCAGCAGCCGCGGTAATACGGAGGATGCGAGCGTTATCCGGATTTATTGGGTTTAAAGGGTCCGTAGGCGGGTTGATAAGTCAGCGGTGAAAACCTGCAGCTTAACTGTAGAACTGCCGTTGATACTGT
+
CCCCC;@@@FGE<FGEF;C@EF@CDGFF@,6@EF<CF8CFCFEGEGFEEGEDCF,C8@FG8FGEECE@FCGCFGGGGGCB=,C8EFFCFGFEGF<DFGGFG<CEC?FGFFGGGGBFGDFDFFFDGGGEGGFFGGGGGGGCGFFFFGFCFGGGGFGGGFGGGD7FGGDBFGGFGGGGGCFCGGGGGGC7DFFGGGGDCCFFEEG8CEC=FFGEG=ECFDCCFFEEGGGD?C*9ECEGFFGGGGDGFGFFB?6=F*6*95>B>:C=*.55:@B?05?6@A*5<):BAAFFFF03210)4ABFB
@M04999:289:000000000-L3R54:1:1101:23990:11779 1:N:0:395
CCTACGGGCGGCAGCAGTAGGGAATCTTCCACAATGGACACAAGTCTGATGGAGCAACGCCGCGTGAGTGAAGAAGGTTTTCGGATCGTAAAGCTCTGTTGTTGGTGAAGAAGGATAGGGATAGTAACTGATTCTTATTTGACGGTAATCAACCAGAAAGTCACGGCTAACTACGTGCCAGCAGCCGCGGTAATACGTAGGTGGCAAGCGTTGTCCGGATTTATTGGGCGTAAAGCGAACGCAGGCGGGAGAACAAGTCAGCTGTGAAAGCCCTCGGCTTAACCGGGGAAGTGCAGCTGA
+
CCCCCGGGGGGGGGGGGGGGGGGGGGGGGGGGGGGGGGGGGGGGGGGGGGGGGGGGGGGGGGGGGGGGGGGGGGGGGGGGGGGGGGGGGGGGGGGGGGGGGGGGGGGGGGGGGGGGGGGGGGGGGGGGGGGGGGGGGGGGGGGGGGGGGGGGGGGGGGGGGGGGGGGGGGGGGGGGGGGGGGGGGGGGGGGGGGGGGGGGGGGGGGGGGGGGGGGGGGGGGGGGGGGGGGGGGGGGGGGGGGFGFGFFFFFFGFFFFFFFFFGFFFFFFFFFF@FBFBFFFFFFFFFFFFF>FFFFF1>F
@M04999:289:000000000-L3R54:1:1101:8180:11787 1:N:0:395
GGGCCTACGGGAGGCAGCAGTGGGGAATATTGCACAATGGGGGAAACCCTGATGCAGCCATGCCGCGTGTATGAAGAAGGCCTTCGGGTTGTAAAGTACTTTCGGTAATGAGGAAGGTGGTGTATCTAATAGGTGCATCAATTGACGTTAATTACAGAAGAAGCACCGGCTAACTCCGTGCCAGCAGCCGCGGTAATACGGAGGGTGCGAGCGTTAATCGGAATGACTGGGCGTAAAGGGCATGTAGGCGGATAATTAAGTTAGGTGTGAAAGCCCTGGGCTCAACCTAGGAATTGCACTT
+
CCCCCGGGGGGGGGGGGGGGGGGGGGGGGGGGGGGGGGGGGGGGGGGGGGGGGGGGGGGGGGGGGGGGGGGGGGGGGGGGGGGGGGGGGGGGGGGGGGGGGGGGGFGGGGGGGGGGGGGGGGGGGGGGGGGGGGGGGGGGGGGGGGGFGGGGGGGGGGGGGGGGGGGGGGGGGGGGGGGGGGGGGGGGGGGGGGGGGGGGGGGGGGGGGGGGGGGGGGGGGGGGGGGGGGGGGGGGFGGGGFFGFGFFFFFFGEFFFFFFFFGFFFFFFFFFFFF@FFFF<BFBFFFFFFFFFF>BFDF>8
@M04999:289:000000000-L3R54:1:1101:27737:11789 1:N:0:395
TGGTCCTACGGGTGGCTGCACTGAGGAATATTGGACAATGGGTGAGAGCCTGATCCAGCCATCCCGCGTGAAGGACGACAGCCCTATGGGTTTTAAACTTCTTTTGTATGGGAATAAACCACATTACGCGTAATGTTCTGAAGGTACCATACGAATAAGCATCGGCTAACTCCGTGCCAGCAGCCGCGGTAATACGGAGGATGCGAGCGTTATCCGGATTTATTGGGTTTAAAGGGTCCGTAGGCGGGTTGATAAGTCAGCGGTGAAAACCTGCAGCTTAACTGTAGAACTGCCGTTGAT
+
CCCCCGGGGGGGGGGGGGGGGGGGGGGGGGGGGGGGGGGGGGGGGGGGGGGGGGGGGGGGGGGGGGGGGGGGGGGGGGGGG8EEFEFFFGGGGGGGGGGGGGGGGGGGGGGGGGGGGGGGGGGGGGGGGGGGGGGGGGGGGGGGGGGGGGGGGGGGGGGGGGGGGGGGGGGGGGGGGGGGGGGGGGGGGGGGGGGGGGGGGGGGGGGGGGGGGGGGGGDGGGGGGGGGGGGGGGGCGGGGGGFGFGFFFFFFGFFFFFFFFFGFFFFFFFFBFFFFFFFFFFFFBFFFFFD?FBFFFFFD
@M04999:289:000000000-L3R54:1:1101:6849:11800 1:N:0:395
ACCTACGGGCGGCAGCAGTGGGGAATTTTGGACAATGGGGGGAACCCTGATCCAGCCATGCCGCGTGTCTGAAGAAGGCCTTCGGGTTGTAAAGGACTTTTGTTAGGGAAGAAAAGCCGGGTGCTAATACCACCTGGTGCTGACGGTACCTAAAGAATAAGCACCGGCTAACTACGTGCCAGCAGCCGCGGTAATACGTAGGGTGCGAGCGTTAATCGGAATTACTGGGCGTAAAGCGAGCGCAGACGGTTAGATAAGTCAGATGTGAAATCCCCGAGCTCAACTTGGGACGTGCATTTG
+
CCCCCGGGGGGGGGGGGGGGGGGGGDGGGGGGGGGGGGGGGGGGGGGGGGGGGGGGGGGGGGGGGGGGGGGGGGGGGGGGGGGGGGGGGGGGGGGGGGGGGGGGGGGGGGGGGGGGGGGGGGGGFGGGGGGGGGGGGGGGGGGGGGGGGGGGGGGGGGGGGGGGGGGGGGGGGGGGGGGGGGGGGGGGGGGGGDGGGGGGGGGGGGGGGGGGGGGGGGGGGGGGGGGFFGGGGGGGGGGGGGFGBDFFFEFFGFFFFFFFFFFFFFFFFFFF?FFFDFFFFFFFA997::BB86??<<AA
@M04999:289:000000000-L3R54:1:1101:26212:11810 1:N:0:395
CCTACGGGGGGCTGCAGTGGGGGATATTGCACAATGGGGGGAACCCTGATGCAGCCATGCCGCGTGTATGAAGAAGGCCTTCGGGTTGTAAAGTACTTTCGGTAGTGAGGAAGTTGTGTGTATGAAAAGTGCATGCAATTGACGTTAGCTACAGAAGAAGCACCGGCTAACTCCGTGCCAGCAGCCGCGGTAATACGGAGGGTGCGAGCGTTAATCGGAATGACTGGGCGTAAAGGGCATGTAGGCGGATAATTAAGTTAGGTGTGAAAGCCCCGGGCTCAACCTGGGAATTGCACTTAA
+
CCCCCGGGGGGGGGGGGGGGGGGGGGGGGGGGGGGGGGGGGGGGGGGGGGGGGGGGGGGGGGGGGGGGGGGGGGGGGGGGGGGGGGGGGGGGGGGGGGGGGGGGGGGGGGFFFGGGGGGGGGGGGGGGGGGGGGGGGGGGGGGGGGGGGGGGGGGGGGGGGGGGGGGGGGGGGGGGGGGGGGGGGGGGGEGGGGGGGGGGGGGGGGGGGGCEGGGGGGGGGFGGGGGGGGGGGDGGDGGGGGFGFGFFDDFFGFFFFFF?F?FFFFFFAFFFFFFFE>EB>D?FFFF??BFFFFDDFFFF
@M04999:289:000000000-L3R54:1:1101:8334:11816 1:N:0:395
TTCCTACGGGAGGCTGCAGTGGGGAATATTGCACAATGGGGGAAACCCTGATGCAGCCATGCCGCGTGTATGAAGAAGGCCTTCGGGTTGTAAAGTACTTTCGGTAATGAGGAAGGTGGTGTATCTAATAGGTGCATCAATTGACGTTAATTACAGAAGAAGCACCGGCTAACTCCGTGCCAGCAGCCGCGGTAATACGGAGGGTGCGAGCGTTAATCGGAATGACTGGGCGTAAAGGGCATGTAGGCGGATAATTAAGTTAGGTGTGAAAGCCCTGGGCTCAACCTAGGAATTGCACTT
+
CCCCCGGGGGGGGGGGGGGGGGGGGGGGGGGGGGGGGGGGGGGGGGGGGGGGGGGGGGGGGGGGGGGGGGGGGGGGGGGGGGGGGGGGGGGGGGGGGGGGGGGGGGGGGGGGGGGGGGGFGFGGGGGGGGGFGGGGGGGGGGGGGGGGGGGGGGGGGGGGGGGGGGGGGGGGGGGGGGGGGGGGGGGGGGGDGGGGGGGGGEGGGGGGGGGGGEGGGGGGDGGGGGGGGG4DGGGFGGGGFGFGFGFFFFEFGFFFFFFFFFGFFFFFFFFFFFF@FFFFF62<?F??FFF92:?9<?<?
@M04999:289:000000000-L3R54:1:1101:6673:11842 1:N:0:395
GCGTACCTACGGGAGGCTGCAGTGAGGAATATTGGACAATGGGTGAGAGCCTGATCCAGCCATCCCGCGTGAAGGACGACAGCCCTATGGGTTTTAAACTTCTTTTGTATGGGAATAAACCACATTACGCGTAATGTTCTGAAGGTACCATACGAATAAGCATCGGCTAACTCCGTGCCAGCAGCCGCGGTAATACGGAGGATGCGAGCGTTATCCGGATTTATTGGGTTTAAAGGGTCCGTAGGCGGGTTAATAAGTCAGCGGTGAAAACCTGCAGCTTAACTGTAGAACTGCCGTTGAT
+
CCCCCGGGGGGGGGGGGGGGGGGGGGGGGGGGGGGGGGGGGGGGGGGGGGGGGGGGGGGGGGGGGGGGGGGGGGGGGGGGGGGGGGGGGGGGGGGGGGGGGGGGGGGGGGGGGGGGGGGGGGGGGGGGGGGGGGGGGGGGGGGGGGGGGGGGGGGGGGGGGGGGGGGGGGGGGGGGGGGGGGGGGGGGGGGGGGGGGCGGGGGGGGGGGGGGGGGGGGGGGGGGGGGF:DDGGGGGGFGGGGFGFGFFEDFFGFFFFFBFFFDFFFFFFFFBBFFFFFFFF2<ABAFFFFFF>??FB:B?4
@M04999:289:000000000-L3R54:1:1101:16368:11868 1:N:0:395
CCCTACGGGAGGCAGCAGTGGGGAATATTGCACAATGGGGGGAACCCTGATGCAGCCATGCCGCGTGTATGAAGAAGGCCTTCGGGTTGTAAAGTACTTTCGGTAGTGAGGAAGTTGTGTGTATGAAAAGTGCATGCAGTTGACGTTAGCTACAGAAGAAGCACCGGCTAACTCCGTGCCAGCAGCCGCGGTAATACGGAGGGTGCGAGCGTTAATCGGAATGACTGGGCGTAAAGGGCATGTAGGCGGATAATTAAGTTAGGTGTGAAAGCCCCGGGCTCAACCTGGGAATTGCACTTA
+
CCCCCGGGGGGGGGGGGGGGFGEGGGGGGGGGGFFGGGGGGGGGGGEGG8FFGGGGGGGGGGGGGGGGGGGGGFEFGFFGGGGGGGGGFGDGGGGGGFGGGGGGGGGGGGGGCD:FGGGGGGGGGGGGGGGGGGGGGGGGGGEFGGGFGGGGGGGGCGGGGGGGGGGGGGGGGGGGGGGGGFGGGGGGGGGGGGGGGGCDEGGGGGEEDGGGGGGGGGGGGGGCFGFGGCDC5<ECFGGCGGFGFG?EF@FFCFF??FFFFFG?FFFFFFFFFFFF:>F>?BB?BFBFF:?BBFAA?<74
@M04999:289:000000000-L3R54:1:1101:24778:11906 1:N:0:395
CCTACGGGGGGCTGCAGTAGGGAATCTTCCACAATGGACGCAAGTCTGATGGAGCAACGCCGCGTGAGTGAAGAAGGTTTTCGGGTCGTAAAGCTCTGTTGTTGGTGAAGAAGGATAGGGATAGTAACTGATTCTTATTTGACGGTAATCAACCAGAAAGTCACGGCTAACTACGTGCCAGCAGCCGCGGTAATACGTAGGTGGCAAGCGTTGTCCGGATTTATTAGGCGTAAAGCGAACGCAGGCGGGAGAACAAGTCAGCTGTGAAAGCCCTCGGCTTAACCGGGGAAGTCCAGCTGA
+
CCCCCEEFEFGGGGGFDGGGGGGGGGGGGF<??=FGFFGGGDEGFAEFGEGGGGGGGGGG:CGG@F>CFGGGGGGGGFAFFFE7CFEGGGCCBAC>FFG9FGGGGGFGCFCFGGFFEFCFFGGGGGGGGA9F<;CFGGGGFGCEGGC<AFGGGGGFGEGFFGGFFCGGC@C9EFEFG>CFGGCGGFEDEGGGDGGGGEGG>ECFCF?FGEGGGEFFGGE5CFFDF7C=GDDGGFGGGG5)><>G><BD5>>:D@F7;=6@F?7?8648<F7?07><:6)1:AFFFFF024?:)6<BF:BF
@M04999:289:000000000-L3R54:1:1101:4512:11906 1:N:0:395
AGTACCTACGGGCGGCTGCAGTGGGGAATATTGCACAATGGGGGGAACCCTGATGCAGCCATGCCGCGTGTATGAAGAAGGCCTTCGGGTTGTAAAGTACTTTCGGTAGTGAGGAAGTTGTGTGTATGAAAAGTGCATGCAGTTGACGTTAGCTACAGAAGAAGCACCGGCTAACTCCGTGCCAGCAGCCGCGGTAATACGGAGGGTGCGAGCGTTAATCGGAATGACTGGGCGTAAAGGGCATGTAGGCGGATAATTAAGTTAGGTGTGAAAGCCCTGGCTCAACCTAGGAATTGCACTT
+
CCCCCGGGGGGGGGGGGGGGGGGGGGGGGGGGGGGGGGGGGGGGGGGGGGGGGGGGGGGGGGGGGGGGGGGGGGGGGGGGGGGGGGGGGGGGGGGGGGFGGGGGGGGGGGGGGGGGGFBFFGGGGGFGGGGGGGGGGGGGGGGGGGGGGGGGGGGGGGGGGGGGGGGGGGGGGGGGGGGGGGGGGGGGGGGGGGGGGGGGGGGGGGGGGGGGGGGGGGGGGGGGGGGGGGGGGGGGDGGFGGFFFGFFFFFEGFFFFFFFFFGFFFFFFFFFFFFFFF:?BFFFFFFFFFFFFFDFFFFF:
@M04999:289:000000000-L3R54:1:1101:27587:11910 1:N:0:395
GGTCCTACGGGTGGCAGCAGTGGGGAATTTTGGACAATGGGGGGAACCCTGATCCAGCCATGCCGCGTGTCTGAAGAAGGCCTTCGGGTTGTAAAGGACTTTTGTTAGGGAAGAAAAGCCGGGTGCTAATACCACCTGGTGCTGACGGTACCTAAAGAATAAGCACCGGCTAACTACGTGCCAGCAGCCGCGGTAATACGTAGGGTGCGAGCGTTAATCGGAATTACTGGGCGTAAAGCGAGCGCAGACGGTTAGATAAGTCAGATGTGAAATCCCCGAGCTCAACTTGGGACGTGCATTT
+
CCCCCGGGGGGGGGGGGGGGGGGGGGGGGGGGGGGGGGGGGGGGGGGGGGGGGGGGGGGGGGGGGGGGGGGGGGGGGGGGGGGGCGGGGGGGGGGGGGGGGGGGGGGGGGGGGGGGGGGGGGGGGGFGGGGGGGGGGGGGGGGGGGGGGGGGGGGGGGGGGGGGGGGGGGGGGGGGGGGGGGGGGGGGGGGGGGGGGGGGFGGGGGGGGGGGGGGGGGGGGGGGGGGGGGGGGGGGGGGGGGFGEGFFFFF>GEFFFFFFBFGFFFFFDFFFFFFFF>@FFFFFFFFFFFFFFFFFFFFBA
@M04999:289:000000000-L3R54:1:1101:25091:11920 1:N:0:395
GCCTACGGGGGGCTGCAGTGGGGAATATTGCACAATGGGGGGAACCCTGATGCAGCCATGCCGCGTGTATGAAGAAGGCCTTCGGGTTGTAAAGTACTTTCGGTAGTGAGGAAGTTGTGTGTATGAAAAGTGCATGCAGTTGACGTTAGCTACAGAAGAAGCACCGGCTAACTCCGTGCCAGCAGCCGCGGTAATACGGAGGGTGCGAGCGTTAATCGGAATGACTGGGCGTAAAGGGCATGTAGGCGGATAATTAAGTTAGGTGTGAAAGCCCCGGGCTCAACCTGGGAATTGCACTTA
+
CCCCCGGGGGGGGGGGGGGGGGGGGGGGGGGGGGGGGGGGGGGGGGGGGGGGGGGGGGGGGGGGGGGGGGGGGGGGGGGGGGGGGGGGGGGGGGGGGGGGGGGGGGGGGGGFCFGGGGGGGGGGGGGGGGGGGGGGGFGGGGGGEEGGGGGGGGGGGGGGGGGGGGGGGGGGGGGGGGGGGFFGGGGGGGGGGGGGGGGGGGGGGGGCCGGGGGGGGGGGGGGGGGGGGGGDGGFDFGGGGGFGFGFFEDB@FFFFFBFFFFGF@FFFAB9?7FEFF9DFFF?FFFBBBB717>DAFFBD
@M04999:289:000000000-L3R54:1:1101:17652:11927 1:N:0:395
AGACCTACGGGGGGCTGCAGTGGGGAATATTGCACAATGGGGGGAACCCTGATGCAGCCATGCCGCGTGTATGAAGAAGGCCTTCGGGTTGTAAGGTACTTTCGGTAGTGAGGAAGTTGTGTGTATGAAAAGTGCATGCAGTTGACGTTAGCTACAGAAGAAGCACCGGCTAACTCCGTGCCAGCAGCCGCGGTAATACGGAGGGTGCGAGCGTTAATCGGAATGACTGGGCGTAAAGGGCATGTAGGCGGATAATTAAGTTAGGTGTGAAAGCCCCGGGCTCAACCTGGGAATTGCACTT
+
CCCCCGGGGGGGGGGGGGGGGGGGGGGGGGGGGGGGGGGGGGGGGGGGGGGGGGGGGGGGGGGGGGGGGGGGGGGGGGGGGGGGGGGGGGGGGGCGGGGGGGGGGGGGFGGGGGGGGGGGGGGGGGGGGGGGGGGGGGGGGGGGGGGGGGGGGGGGGGGGGGGGGGGGGGGGGGGGGGGGGGGGGGGGGGGGGGGGGGGGGGGGGGGGGGGGGGGDGGGGGDEGGGGGGGGGGGGGGGGGGGFGFGFFFFFFGFFFFFFFFFGFFFFFFFFBFFFFFFBBBB?F)4:BFF604?FFFFFB8
@M04999:289:000000000-L3R54:1:1101:15829:11940 1:N:0:395
GCCTACGGGTGGCAGCAGTGGGGAATATTGCACAATGGGGGGAACCCTGATGCAGCCATGCCGCGTGTATGAAGAAGGCCTTCGGGTTGTAAAGTACTTTCGGTAGTGAGGAAGTTGTGTGTATGAAAAGTGCATGCAGTTGACGTTAGCTACAGAAGAAGCACCGGCTAACTCCGTGCCAGCAGCCGCGGTAATACGGAGGGTGCGAGCGTTAATCGGAATGACTGGGCGTAAAGGGCATGTAGGCGGATAATTAAGTTAGGTGTGAAAGCCCCGGGCTCAACCTGGGAATTGCACTTA
+
CCCCCGGGGGGGGGGGGGGGGGGGGGGGGGGGGGGGGGGGGGGGGGGGGGGGGGGGGGGGGGGGGGGGGGGGGGGGGGGGGGGGGGGGGGGGGGGGGGGGGGGGGGFGGGGGGGGGGGGGGGGGGGGGGGGGGGGGGGGGGGGGGGGGGGGGGGGGGGGGGGGGGGGGGGGGGGGGGGGGGGGGGGGGGGGGGGGGGGGGGGGGGGGGGGGGGGGGGGGGGGGGGGGGGDGDGDGGGGGGGGFFFGFFFEFFGFBFFFFFFFGFFFFFFFFF?FDEFFFFFFFFFFFFFFFF?FFFFFFF
@M04999:289:000000000-L3R54:1:1101:6569:11975 1:N:0:395
ACGCCTACGGGAGGCAGCAGTGGGGAATATTGCACAATGGGGGGAACCCTGATGCAGCCATGCCGCGTGTATGAAGAAGGCCTTCGGGTTGTAAAGTACTTTCGGTAGTGAGGAAGTTGTGTGTATGAAAAGTGCATGCAGTTGACGTTAGCTACAGAAGAAGCACCGGCTAACTCCGTGCCAGCAGCCGCGGTAATACGGAGGGTGCGAGCGTTAATCGGAATGACTGGGCGTAAAGGGCATGTAGGCGGATAATTAAGTTAGGTGTGAAAGCCCCGGGCTCAACCTGGGAATTGCACTT
+
CCCCCGGGGGGGGGGGGGGGGGGGGGGGGGGGGGGGGGGGGGGGGGGGGGGGGGGGGGGGGGGGGGGGGGGGGGGGGGGGGGGGGGGGGGGGGGGGFGGGGGGGGGGGGGGGGGGGGGGGGCGGGGGGGGGGGGGGGGGGGGGGGGGGGGGGGGGGGGGGGGGGGGGGGGGGGGGGFGGGGGGGGGGGGGGGGGGGGGGGGGGGGGGGEGGGGEEGGGGGGGG=EGGGGGGFGGGGGGGGGGFGFGFFFEDFGFFFFFFFFFGF@FFFFFFBFFFFEFF;BBFFFFF??B:?FFFFFBBFF
@M04999:289:000000000-L3R54:1:1101:9651:11983 1:N:0:395
AGCCTACGGGGGGCTGCAGTGGGGAATATTGCACAATGGGCGAAAGCCTGATGCAGCGACGCCGCGTGCGGGATGACGGCCTTCGGGTTGTAAACCGCTTTTGATTGGGAGCAAGCGAGAGTGAGTGTACCTTTCGAATAAGCACCGGCTAACTACGTGCCAGCAGCCGCGGTAATACGTAGGGTGCAAGCGTTATCCGGATTTATTGGGCGTAAAGAGCTCGTAGGCGGTTCGTCGCGTCTGGTGTGAAAGTCCATCGCTTAACGGTGGATCGGCGCCGGGTACGGGCGGACTGGAGTGC
+
CCCCCGGGGGGGGGGGGGGGGGGGGGFGGGFGGGGGGGGGGGGGGGGGGGGGGGGGGGGGGGGGGEGEFEGGEGGGGGGGGGGGFGGGGEGFFGGGGG7FGFGDGGGGGDGGGGGGGGGGGFGGGGGGGFGGFGGGGGGGGGGGGGECGGGGGGGGGCFGGGGGGGGGGGGGEEEGGGGGGFEGFEGGFGFEGGGGGGGGGGG6FGCEDDCGGGGGGGGGGGGGGGGGGGGDGGGGGGGGGGFGFGFBFFFFGFFFFFFFFFDFFFFFF>BF:BBFB>DBFFBFFBFFBF69>>FFFFFF)
@M04999:289:000000000-L3R54:1:1101:17587:11995 1:N:0:395
CCCTACGGGTGGCTGCAGTGAGGAATATTGGACAATGGGTGAGAGCCTGATCCAGCCATCCCGCGTGAAGGACGACAGCCCTATGGGTTTTAAACTTCTTTTGTATGGGAATAAACCACATTACGCGTAATGTTCCGAAGGTACCATACGAATAAGCATCGGCTAACTCCGTGCCAGCAGCCGCGGTAATACGGAGGATGCGAGCGTTATCCGGATTTATTGGGTTTAAAGGGTCCGTAGGCGGGTTGATAAGTCAGCGGTGAAAACCTGCAGCTTAACTGTAGAACTGCCGTTGATACTT
+
CCCCCGGGGGGGGGGGGGGGGGGGGGGGGGGGGGGGGGGGGGGGGGGGGGGGGGGGGGGGGGGGGGGGFGGGGGGGGGGGGGFGGGGGGGGGGGGGGGGGGGGGGGGGGGGGGGGGGGGGGGGGGGGGGGGGGGGGGGGGGGGGGGGGGGGGFGGGGGGGGCFGGGGGGGGGGGGGGGGGGGGGGGGGGGGGCGGGGGGGGGDGGGGGGGDGGGGD5CFGGGFGEEGGGGGGGFG4DCGGGG>DD97BFFFFGFFFFFDFFEGFFFF:<FFFFFF?BFFFFFFFFFBA7>?BFFBFFFFF)
@M04999:289:000000000-L3R54:1:1101:13568:12000 1:N:0:395
CCTACGGGGGGCAGCAGTGGGGAATTTTGGACAATGGGGGGAACCCTGATCCAGCCATGCCGCGTGTCTGAAGAAGGCCTTCGGGTTGTAAAGGACTTTTGTTAGGGAAGAAAAGCCGGGTGCTAATACCACCTGGTGCTGACGGTACCTAAAGAATAAGCACCGGCTAACTACGTGCCAGCAGCCGCGGTAATACGTAGGTGGCAAGCGTTGTCCGGATTTATTGGGCGTAAAGCGAACGCAGGCGGGAGAACAAGTCAGCTGTGAAAGCCCTCGGCTTAACCGGGGAAGTGCAGCTGA
+
CCCCCGGGGGGGGGGGGGGGGGGGGGGGGGGGGGGGGGGGGGGGGGGGGGGGGGGGGGGGGGGGGGGGGGGGGGGGGGGGGGGGGGGGGGGGGGGGGGGGGGGGGGGGGGGGGGGGGGGGGGGGGGGGGGGGGGGGGGGGGGGGGGGGGGGGGGGGGGGGGGGGGGGGGGGGGGGGGGGGGGGGGGGGGGGGGGGGGGGGGGGGGGGGGGGGGGGGGGGGGGGGGGGGGGGGGGGGGGGGGGFGFGEDFFFFGFFFFFFFFFGF@?8FFF:?<FFFFFFFFFFFFFFFF?BFFFFF??FF
@M04999:289:000000000-L3R54:1:1101:14370:12016 1:N:0:395
TCCTACGGGTGGCTGCAGTGGGGAATATTGCACAATGGGGGAAACCCTGATGCAGCCATGCCGCGTGTATGAAGAAGGCCTTCGGGTTGTAAAGTACTTTCGGTAATGAGGAAGGTGGTGTATCTAATAGGTGCATCAATTGACGTTAATTACAGAAGAAGCACCGGCTAACTCCGTGCCAGCAGCCGCGGTAATACGGAGGGTGCGAGCGTTAATCGGAATGACTGGGCGTAAAGGGCATGTAGGCGGATAATTAAGTTAGGTGTGAAAGCCCTGGGCTCAACCTAGGAATTGCACTTA
+
CCCCCGGGGGGGGGGGGGGGGGGGGGGGGGGGGGGGGGGGGGGGGGGGGGGGGGGGGGGGGGGGGGGGGGGGGGGGGGGGGGGGGGGGGGGGGGGGGGGGGGGFGGGGGGGGGGGGGGGGGGGGGGGGGDGGGGGGGGGGGGGGGGGGGGGGGGGGGGGGGGGGGGGGGGGGGGGGGGGGGGGGGGGGGGGGGGGGGGGGGEGEGGGGGGGCGGGGGGDGGFGGFGGGGGGGGGGGGGGGGGFGFGFFFFFFG??FFFFFFFGFFFFFFFFB:FFFFFFFBFFFFFFFFFF0??<BFFFF
@M04999:289:000000000-L3R54:1:1101:8059:12053 1:N:0:395
GGCCTACGGGGGGCTGCAGTGGGGAATATTGCACAATGGGGGGAACCCTGATGCAGCCATGCCGCGTGTATGAAGAAGGCCTTCGGGTTGTAAAGTACTTTCGGTAGTGAGGAAGTTGTGTGTATGAAAAGTGCATGCAGTTGACGTTAGCTACAGAAGAAGCACCGGCTAACTCCGTGCCAGCAGCCGCGGTAATACGGAGGGTGCGAGCGTTAATCGGAATGACTGGGCGTAAAGGGCATGTAGGCGGATAATTAAGTTAGGTGTGAAAGCCCCGGGCCCAACCTGGGAATTGCACTT
+
CCCCCGGGGGGGGGGGGGGGGGGGGGGGGGGGGGGGGGGGGGGGGGGGGGGGGGGGGGGGGGGGGGGGGGGGGGGGGGGGGGGGGGGGGGGGGGGGGGGGGGGGEGGGGGGGEGGGGGGGGGFGGGGGGGGGGGGGGGGGGGGGGGGGGGGGGGGGGGGGGFGGGGGGGGGGGGGGGGGGGGGGGGGGGGGGGGGGGGGGGGGGGGGGEEGGGGGGGGGGGGGGGGGGGFFDGGGGGFGGGGFGFGFFFFEFGFFFFFFFFFCFFFFFFFFF?FFFF;DBFFFFFFFFFF087?>:AFBF
@M04999:289:000000000-L3R54:1:1101:9405:12067 1:N:0:395
CTACCTACGGGTGGCTGCAGTGAGGAATATTGGACAATGGGTGAGAGCCTGATCCAGCCATCCCGCGTGAAGGACGACAGCCCTATGGGTTTTAAACTTCTTTTGTATGGGAATAAACCACATTACGTGTAATGTTCTGAAGGTACCATACGAATAAGCATCGGCTAACTCCGTGCCAGCAGCCGCGGTAATACGGAGGATGCGAGCGTTATCCGGATTTATTGGGTTTAAAGGGTCCGTAGGCGGGTTGATAAGTCAGCGGTGAAAACCTGCAGCTTAACTGTAGAACTGCCGTTGATAC
+
CCCCCCFFGCGGGGGFGE9FFGGGG<FGE9EEEGGFG<FDFFFGGA@@EFFFEFGGGGGGFGGGGDGGGDGGGGGDGECE<CFFEFCCFGGFGGFGGGGEGGGGGEFGGGGGGGGGGGGGGGGGGFFFFFGGGCFFGFF9AFGFGGDFGE<BFACFGGGGGGGGGGGFDFFGEFFE7FDFGGGGGGEGGGGGGG7@@GGGGGFEGEEEGCEGCCEC:=CCCFGGC5:CEFGCEG5DCCDFFGEGFG37>E@F:@*9=FFFEFGB>=?F0@?:?F@FFF?>)666)6>AAA?B:B16<1><)
@M04999:289:000000000-L3R54:1:1101:28159:12119 1:N:0:395
CCGATCCTACGGGTGGCTGCAGTAGGGAATCTTCCACAATGGACGCAAGTCTGATGGAGCAACGCCGCGTGAGTGAAGAAGGTTTTCGGATCGTAAAGCTCTGTTGTTGGTGAAGAAGGATAGGGGTAGTAACTGATTCTTATTTGACGGTAATCAACCAGAAAGTCACGGCTAACTACGTGCCAGCAGCCGCGGTAATACGTAGGTGGCAAGCGTTGTCCGGATTTATTGGGCGTAAAGCGAACGCAGGCGGGAGAACAAGTCAGCTGTGAAAGCCCTCGGCTTAACCGGGGAAGTGC
+
CCCCCGGGGGGGGGGGGGGGGGGGGGGGGGGGGGGGGGGGGGGGGGGGGGGGGGGGGGGGGGGGGGGGGGGGGGGGGGGGGGGGGGGGGGGGGGGGGGGGGGGGGGGGGGGGGGGGGGGGGGGGGGGGGGGGGGGGGGGGGGGGGGGGGGGGGGGGGGGGGGGGGGGGGGGGGGGGGGGGGGGGGGGGGGGGGGGGGGGGGGGGGGGGGGGGGGGGGGGGGGGGGGGGGGGGGGGGGGGGGGFGFGFFF>BFGFFFEFFFFFGFFFFFFFFFFFFFFFFFFFFFFFFFFFFFFFBFFFB
@M04999:289:000000000-L3R54:1:1101:10159:12132 1:N:0:395
AGTGCCTACGGGTGGCTGCAGTGAGGAATATTGGACAATGGGTGAGAGCCTGATCCAGCCATCCCGCGTGAAGGACGACAGCCCTATGGGTTTTAAACTTCTTTTGTATGGGAATAAACCACATTACGCGTAATGTTCTGAAGGTACCATACGAATAAGCATCGGCTAACTCCGTGCCAGCAGCCGCGGTAATACGGAGGATGCGAGCGTTATCCGGATTTATTGGGTTTAAAGGGTCCGTAGGCGGGTTAATAAGTCAGCGGTGAAAACCTGCAGCTTAACTGTAGAACTGCCGTTGAT
+
CCCCCGGGGGGGGGGGGGGGGGGGGGGGGGGGGGGGGGGGGGGGGGGGGGGGGGGGGGGGGGGGGGGGGGGGGGGGGGGGGGGGGGGGGGGGGGGGGGGGGGGGGGGGGGGGGGGGGGGGGGGGGGGGGGGGGGGGGGGGGGGGGGGGGGGGGGGGGGGGGGGGGGGGGGGGGGGGGGGGGGGGGGGGGGGGGGGGGGGGGGGGGGGGGGGGGGGGGGGEGGGGGGGGCCGGGGGGGGFGGGFGFGFFFFFFGFFFFFFFFFGFFFFFFF<?FFFFFFFBFFFFFFADFDF??BFFFFFF
@M04999:289:000000000-L3R54:1:1101:18835:12149 1:N:0:395
TCTGCCTACGGGTGGCTGCAGTAGGGAATCTTCCACAATGGACGCAAGTCTGATGGAGCAACGCCGCGTGAGTGAAGAAGGTTTTCGGATCGTAAAGCTCTGTTGTTGGTGAAGAAGGATAGGGGTAGTAACTGATTCTTATTTGACGGTAATCAACCAGAAAGTCACGGCTAACTACGTGCCAGCAGCCGCGGTAATACGTAGGTGGCAAGCGTTGTCCGGATTTATTGGGCGTAAAGCGAACGCAGGCGGGAGAACAAGTCAGCTGTGAAAGCCCTCGGCTTAACCGGGGAAGTGCAGC
+
CCCCCGGGFGGGFFGFGGGGGGGGGGGGGGGGGGGGGGGGGFGGGGEGGGGGGGGGFFFGGGGGEGGGGGGGFGGGGGGGGGGFGGGG,FGGGEGGGGGGGGFGGGGEDFFFEGG<FFFGGGGGGGGGFGGGFGGGGGGFGGGFGGGGGGGGGFGGGFGGGGFGFGGGCEGGGCFGGGGGGFFEFGGGGGGGGGGEGGGGGC?FDE:=FGGGGGGGGGGGGGGC5CGFGGGGF<*7DFGGGGDGD>BE55:>GD@BFFFFF9D@BF?@4@AA2?7@F:>9BBFBFA<>BF;B16:7<<AB)
@M04999:289:000000000-L3R54:1:1101:5817:12158 1:N:0:395
TGGTCCCTACGGGTGGCTGCAGTGAGGAATATTGGACAATGGGTGAGAGCCTGATCCAGCCATCCCGCGTGAAGGACGACAGCCCTATGGGTTTTAAACTTCTTTTGTATGGGAATAAACCACATTACGCGTAATGTTCTGAAGGTACCATACGAATAAGCATCGGCTAACTCCGTGCCAGCAGCCGCGGTAATACGGAGGATGCGAGCGTTATCCGGATTTATTGGGTTTAAAGGGTCCGTAGGCGGGTTGATAAGTCAGCGGTGAAAACCTGCAGCTTAACTGTAGAACTGCCGTTGAT
+
CCCCCGGGGGGGGGGGGGGGGGGGGGGGGGGGGGGGGGGGGGGGGGGGGGGGGGGGGGGGGGGGGGGGGGGGGGGGGGGGGGGGGGGGGGGGGGGGGGGGGGGGGGGGGGGGGGGGGGGGGGGGGGGGGGGGGGGGGGGGGGGGGGGGGGGGGGGGGGGGGGGGGGGGGGGGGGGGGGGGGGGGGGGGGGGGGGGGGDGGGGGGGGGGGGGGGGGGGGGGGGFGGGGGGGCCCGEFGGGGGGFGEGFFFFFFFFB?BFFFFFGFFFFFFFFFFFFFFFFFFFFFFFBFFFF>2?FFFFB:<
@M04999:289:000000000-L3R54:1:1101:13306:12185 1:N:0:395
GTACCTACGGGGGGCTGCAGTAGGGAATCTTCCACAATGGACGCAAGTCTGATGGAGCAACGCCGCGTGAGTGAAGAAGGTTTTCGGATCGTAAAGCTCTGTTGTTGGTGAAGAAGGATAGGGATAGTAACTGATTCTTATTTGACGGTAATCAACCAGAAAGTCACGGCTAACTACGTGCCAGCAGCCGCGGTAATACGGAGGGTGCGAGCGTTAATCGGAATGACTGGGCGTAAAGGGCATGTAGGCGGATAATTAAGTTAGGTGTGAAAGCCCCGGGCTCAACCTGGGAATTGCACTT
+
CCCCCGGGGGGGGGGGGGGGGGGGGGGGGGGGGGGGGGGGGGGGGGGGGGGGGGGGGGGGGGGGGGGGGGGGGGGGGGGGGGGGGGGGGGGGGGGGGGGGGGGGGGGGGGGGGFGGGGGGGGGGGGGGGGGGGGGGGGGGGGGGGGGGGGGGGGGGGGGGGGGGGGGGGGGGGGGGGGGGGGGGGGGGGGGGGGGGGGGGGGGGGGGGGGGGGGGGGGGGGGGGGGGGGGGGGGGGGFGDDGFGFGFFFFFFGFFFFFFFFFGF4FFFFFFFFFFFFFFFFFFFFFFFFFFFFFFBAFFF?
@M04999:289:000000000-L3R54:1:1101:24536:12214 1:N:0:395
GACCTACGGGGGGCTGCAGTGGGGAATATTGCACAATGGGGGAAACCCTGATGCAGCCATGCCGCGTGTATGAAGAAGGCCTTCGGGTTGTAAAGTACTTTCGGTAATGAGGAAGGTGGTGTATCTAATAGGTGCATCAATTGACGTTAATTACAGAAGAAGCACCGGCTAACTCCGTGCCAGCAGCCGCGGTAATACGGAGGGTGCGAGCGTTAATCGGAATGACTGGGCGTAAAGGGCATGTAGGCGGATAATTAAGTTAGGTGTGAAAGCCCTGGGCTCAACCTAGGAATTGCACTT
+
CCCCCGGGGGGGGGGGGGGGGGGGGGGGGGGGGGGGGGGGGGGGGGGGGGGGGGGGGGGGGGGGGGGGGGGGGGGGGGGGGGGGGGGGGGGGGGGGGGGGGGGGGGGGGGGGGGGGGGGGGGGGGGGGGGGGGGGGGGGGGGGGGGGGGGGGGGGGGGGGGGGGGGGGGGGGGGGGGGGGGGGGGGGGGGGGGGGGGGGGGGGGGGGGGGGGGGGGGGGGGGGGGGGGGGFDGGGGGGGGGGFGFGFFE:DFGFFFFFFFFFGFFFFDFFF2:@FFFFFFFF>FFF??<FFA7??FFFF?
@M04999:289:000000000-L3R54:1:1101:17998:12215 1:N:0:395
TAGGCCTACGGGTGGCTGCAGTGAGGAATATTGGACAATGGGTGAGAGCCTGATCCAGCCATCCCGCGTGAAGGACGACAGCCCTATGGGTTTTAAACTTCTTTTGTATGGGAATAAACCACATTACGTGTAATGTTCTGAAGGTACCATACGAATAAGCATCGGCTAACTCCGTGCCAGCAGCCGCGGTAATACGGAGGATGCGAGCGTTATCCGGATTTATTGGGTTTAAAGGGTCCGTAGGCGGGTTGATAAGTCAGCGGTGAAAACCTGCAGCTTAACTGTAGAACTGCCGTTGAT
+
CCCCCGGGGGGGGGGGGGGGGGGGGGGGGGGGGGGGGGGGGGGGGGGGGGGGGGGGGGGGGGGGGGGGGGGGGGGGGGGGGGGGGGGGGGGGGGGGGGGGGGGGGGGGGGGGGGGGGGGGGGGGGGGGGGGGGGGGGGGGGGGGGGGGGGGGGGGGGGGGGGGGGGGGGGGGGGGGGGGGGGGGGGGGGGGGGGGGGGGGGGGGGGGGGEGGGGGGGGGGFGGGGGGDEDGGGGGGGGGGGGFG@DBF>EFFGFFFF?FF@DGBFFFFFFFFFFFFFFFFFFFFFFFFAAFFF:>BFFFF
@M04999:289:000000000-L3R54:1:1101:23167:12220 1:N:0:395
CGGACCTACGGGGGGCTGCAGTGGGGAATTTTGGACAATGGGGGGAACCCTGATCCAGCCATGCCGCGTGTCTGAAGAAGGCCTTCGGGTTGTAAAGGACTTTTGTTAGGGAAGAAAAGCCGGGTGCTAATACCACCTGGTGCTGACGGTACCTAAAGAATAAGCACCGGCTAACTACGTGCCAGCAGCCGCGGTAATACGTAGGGTGCGAGCGTTAATCGGAATTACTGGGCGTAAAGCGAGCGCAGACGGTTAGATAAGTCAGATGTGAAATCCCCGAGCTCAACTTGGGACGTGCATT
+
CCCCCGGGGGGGGGGGGGGGGGGGGGGGGGGGGGGGGGGGGGGGGFGGGEGGGGGGGGGGGGGGGGGGGGGGGGGGGFGGGGGGGGGGGGGGGFGGGGGGGGGGGGGGGGGFFGGGGGGGGGGGGEGGFGGGGGGGGGGGGGGGGGGGGGGGGGGGGFFGGGGGGGGGCDGGGGGGGGGGGGGGGGGGGFGGGGGGGFFGGGGGGDFGGGGGGGGECGGGGGGGFFGGGFGGGGGGGGGGGGFGFGFDDFFFGD:@FBFFFFCFF?FFFFFF<BFFFFFF9F1:B<?FFA>6:BB?FFBBF
@M04999:289:000000000-L3R54:1:1101:29432:12278 1:N:0:395
CCTCCTACGGGTGGCTGCAGTAGGGAATCTTCCACAATGGACGCAAGTCTGATGGAGCAACGCCGCGTGGATGAAGAAGGTCTTCGGATCGTAAAATCCTGTTGTTGAAGAAGAACGGTTGTGAGAGTAACTGCTCATAGCGTGACGGTAATCAACCAGAAAGTCACGGCTAACTACGTGCCAGCAGCCGCGGTAATACGTAGGTGGCAAGCGTTGTCCGGATTTATTGGGCGTAAAGGGAGCGCAGGCGGTCTTTTAAGTCTGAATGTGAAAGCCCTCAGCTTAACTGAGGAAGAGCATC
+
CCCCCGFEFGGGGGGGGGGGGGGGGGGGGGGGGGGGGGGGGGGGDCFFFGGGGGGGGCFGGGGGGGGGEGGGGGGGGGG?FGGGFGGGGEGGGGGGGGGGGGGGGGGGGGGGGGGGGGGGECGFFGFFGGGGGGGGGGGGGGGGGGGGGGGGGGGGFGGGGGGFGGG@<FGGFFGGGGGGGGGFGGGGGGGGGGGGGG9FFFGGGGFGGFGCEAEEGGGGG=5/<CGGFGGCG3:DGGGDFGFGFGFFDBDEDFFFFFFFFFGFFFF4AFBBAB<FFFF:7>A<9<BFFBF0??.(.4>7.
@M04999:289:000000000-L3R54:1:1101:26602:12287 1:N:0:395
CCTACGGGGGGCTTCAGTGAGGAATATTGGACAATGGGTGAGAGCCTGATCCAGCCATCCCGCGTGAAGGACGACAGCCCTATGGGTTTTAAACTTCTTTTGTATGGGAATAAACCACATTACGTGTAATGTTCTGAAGGTACCATACGAATAAGCATCGGCTAACTCCGTGCCAGCAGCCGCGGTAATACGGAGGATGCGAGCGTTATCCGGATTTATTGGGTTTAAAGGGTCCGTAGGCGGGTTGATAAGTCAGCGGTGAAAACCTGCAGCTTAACTGTAGAACTGCCGTTGATACTGT
+
CCCCCGGGGGGGGGGGGGGGGGGGGGGGGGGGGGGGGGGGGGGGGGGGGGGGGGGGGGGGGGGGGGGGGGGGGGGGGGGGGGGGGGGGGGGGGGGGGGGGGGGGGGGGGGGGGGGGGGGGGGGGGGGGGGGGGGGGGGGGGGGGGGGGGGGGGGGGGGGGGGGGGGGGGGGGGGGGGGGGGGGGGGGGGGGGGDGGGGGGGGGGGGGGGGGGGDGGGGGGGGG*:CGGGGGGGGGGGGGGGGFGFGFFFFFFGFFFFFFFFFGFFFFFFFFFFFFFFFFFFFFABFFFFFBFFFFFAFFFB
@M04999:289:000000000-L3R54:1:1101:8514:12301 1:N:0:395
AAACCTACGGGAGGCAGCAGTGGGGAATATTGCACAATGGGGGGAACCCTGATGCAGCCATGCCGCGTGTATGAAGAAGGCCTTCGGGTTGTAAAGTACTTTCGGTAGTGAGGAAGTTGTGTGTATGAAAAGTGCATGCAATTGACGTTAGCTACAGAAGAAGCACCGGCTAACTCCGTGCCAGCAGCCGCGGTAATACGGAGGGTGCGAGCGTTAATCGGAATGACTGGGCGTAAAGGGCATGTAGGCGGATAATTAAGTTAGGTGTGAAAGCCCCGGGCTCAACCTGGGAATTGCACTT
+
CCCCCGGGGGGGGGGGGGGGGGGGGGGGGGGGGGGGGGGGGGGGGGGGGGGGGGGGGGGGGGGGGGGGGGGGGGGGGGGGGGGGGGGGGGGGGGGGGGGGGGGGGGGGGGGGGGGGGGGCFGGGGGGGGGGGGGGGGGGGGGGGGGGGGGGGGGGGGGGGGGGGGGGGGGGGGGGGGGGGGGGGGGGGGGGGGGGGGGGGGGGGGGGGGGGGGGGGGGGGGGGGGGGGGGGGGGGGGGGGGGFGFGFFFFFFGEFFFFFFFFGFFFFFFFFFFFFFEFFFFFFFFFFFFBB?FF0?FFFF?
@M04999:289:000000000-L3R54:1:1101:25953:12309 1:N:0:395
CCTACGGGGGGCTGCAGTGGGGAATTTTGGACAATGGGGGGAACCCTGATCCAGCCATGCCGCGTGTCTGAAGAAGGCCTTCGGGTTGTAAAGGACTTTTGTTAGGGAAGAAAAGCCGGGTGCTAATACCACCTGGTGCTGACGGTACCTAAAGAATAAGCACCGGCTAACTACGTGCCAGCAGCCGCGGTAATACGTAGGGTGCGAGCGTTAATCGGAATTACTGGGCGTAAAGCGAGCGCAGACGGTTAGATAAGTCAGATGTGAAATCCCCGAGCTCAACTTGGGACGTGCATTTGA
+
CCCCCGGGGGGGGGGGGGGGGGGGGGGGGGGGGGGGGGGGGGGGGGGGGGGGGGGGGGGGGGGGGGGGGGGGGGGGGGGGGGGGGGGGGGGGGGGGGGGGGGGGGGGGGGGGGGGGGGGGGGGGGGGGGGGGGGGGGGGGGGGGGGGGGGGGGGGGGGGGGGGGGGGGGGGGGGGGGGGGGGGGGGGGGGGGGGGGGGGGGGGGGGCGGGGGGGGGGGGGGGGGGGGGGGDGGGGGDDGGGGDGFGFFFFFFGFFFFFFFFFGFBFFFFFFB?FFFFFDFFFFFFFFFFFFFFBFFAAAF
@M04999:289:000000000-L3R54:1:1101:25758:12312 1:N:0:395
TGTCCTACGGGGGGCAGCAGTGGGGAATTTTGGACAATGGGGGGAACCCTGATCCAGCCATGCCGCGTGTCTGAAGAAGGCCTTCGGGTTGTAAAGGACTTTTGTTAGGGAAGAAAAGCCGGGTGCTAATACCACCTGGTGCTGACGGTACCTAAAGAATAAGCACCGGCTAACTACGTGCCAGCAGCCGCGGTAATACGTAGGGTGCGAGCGTTAATCGGAATTACTGGGCGTAAAGCGAGCGCAGACGGTTAGATAAGTCAGATGTGAAATCCCCGAGCTCAACTTGGGACGCGCATTT
+
CCCCCGGGGGGGGGGGGGGGGGGGGGGGGGGGGGGGGGGGGGGGGGGGGGGGGGGGGGGGGGGGGGGGGGGGGGGGGGGGGGGGGGGGGGGGGGGGGGGGGGGGGGGGGGGGGGGGGGGGGGGGGGGGGGGGGGGGGGGGGGGGGGGGGGGGGGGGGGGGGGGGGGGGGGGGGGGGGGGGGGGGGGGGGGGGGGGGGGGGGGGGGGGGGGGGGGGGGGGGGGGGGGGG?FGGGGGGGGGGGGFGFGBEFFEFGEFFFFFFF?GFFFFF<FBAFFF?F9DBBBBFFFBDAF:6:>66>FFFF
@M04999:289:000000000-L3R54:1:1101:22313:12314 1:N:0:395
ACCTACGGGGGGCTGCAGTGGGGAATATTGCACAATGGGGGAAACCCTGATGCAGCCATGCCGCGTGTATGAAGAAGGCCTTCGGGTTGTAAAGTACTTTCGGTAATGAGGAAGGTGGTGTATCTAATAGGTGCATCAATTGACGTTAATTACAGAAGAAGCACCGGCTAACTCCGTGTCAGCAGCCGCGGTAATACGGAGGGTGCGAGCGTTAATCGGAATGACTGGGCGTAAAGGGCGTGTAGGCGGATAATTAAGTTAGGTGTGAAAGCCCTGGGCTCAACCTAGGAATTGCACTTA
+
CCCCCGGGGGGGGGGGGGGGGGGGGGGGGGGGGGGGGGGGGGGGGGGGGGGGGGGGGGGGGFGGGGGGGGGGGGGGGGGFGGGGGGGGGGGGGGGGGGGGGGGFFEGGFGGGGGGGGGGGGGGGGGGGGGGGGGGGGGGGGGFGGGGGGGGGGGGGGGGGGGGGGGGGGGGGGGGGGGGGGGGGGGEGGGGGGGGGGGGGGGGGGDGGGGGGGGGGGGGGGGGGGGGGGGGGEGEGGGGGGGFGFFFEFFFFGFFFFFFFFFGFFFFFFFF?<FFFFBFFFFFBFFFFFFFF:FF><AFF
@M04999:289:000000000-L3R54:1:1101:14619:12344 1:N:0:395
AGGTCCCTACGGGGGGCTGCAGTGGGGAATATTGCACAATGGGGGGAACCCTGATGCACCCATGCCGCGTGTATGAAGAAGGCCCTTGGGTTGTAAAGTACTTTCGGTAGTGAGGAAGTTGTGCGTATGAAAAGTGCATGCAGTTGACGTTAGCTACAGAAGAAGCACCGGCTAACTCCGTGCCAGCAGCCGCGGTAATACGGAGGGTGTGAGCGTTAATCGGAATGACTGGGCGTAAAGGGCATGTAGGCGGATAATTAAGTTAGGTGTGAACGCCCCGGGCTCAACCTGGGAATTGCAC
+
CC<AADCFF-BF7+F:CC:-=CEFDFGGCF?EB9FCFFFFFFC@F@C7DECEFGG9FG,<F<,,3,<<C*<=:<CF9>F8,*<**8,8<<CEF8<E79A777,,,2:*;8<C@9*3,0<C?,2,/;8>,9@,02,,A7<:FGCGGA9C*2;85<,<9<CCF6@FFCEF>?5*8CCCCFGDC8;;+0;88*/:CEGECEECFC;C58EC=*2:A+:/;*59AC=*1:*7C:>CG4E95C5*27>>45F**9@>C)).*948**27@F:92=14<*8;>931(4932777:?FF?:(4:)6<)
@M04999:289:000000000-L3R54:1:1101:28504:12352 1:N:0:395
TCCTACGGGTGGCTGCAGTGGGGAATTTTGGACAATGGGGGGAACCCTGATCCAGCCATGCCGCGTGTCTGAAGAAGGCCTTCGGGTTGTAAAGGACTTTTGTTAGGGAAGAAAAGCCGGGTGCTAATACCACCTGGTGCTGACGGTACCTAAAGAATAAGCACCGGCTAACTACGTGCCAGCAGCCGCGGTAATACGTAGGGTGCGAGCGTTAATCGGAATTACTGGGCGTAAAGCGAGCGCAGACGGTTAGATAAGTCAGATGTGAAATCCCCGAGCTCAACTTGGGACGTGCATTTG
+
CCCCCGGGGGGGGGGGGGGGGGGGGGGGGGGGGGGGGGGGGGGGGGGGGGGGGGGGGGGGGGGGGGGGGGGGGGGGGGGGGGGGGGGGGGGGGGGGGGGGGGGGGGGGGGGGGGGGGGGGGGGGGGGGGGGGGGGGGGGGGGGGDGGGGGGGGGGGGGGGGGGGGGGGGGGGGGGGGGGGGGGGGGGGGGGGGGGGGGGGGGGGGGGEGGGCEGGGGGGCGGGFGGGGGGGGGGGGGGGGGGDGEGFFFFFF*99??FFFFFGFFFFFFFFF?FFDFBFF:???AFF?<<FF?FF?FA:4
@M04999:289:000000000-L3R54:1:1101:14461:12362 1:N:0:395
GTCCTACGGGAGGCAGCAGTGAGGAATATTGGACAATGGGTGAGAGCCTGATCCAGCCATCCCGCGTGAAGGACGACAGCCCTATGGGTTTTAAACTTCTTTTGTATGGGAATAAACCACATTACGCGTAATGTTCTGAAGGTACCATACGAATAAGCATCGGCTAACTCCGTGCCAGCAGCCGCGGTAATACGGAGGATGCGAGCGTTATCCGGATTTATTGGGTTTAAAGGGTCCGTAGGCGGGTTGATAAGTCAGCGGTGAAAACCTGCAGCTTAACTGTAGAACTGCCGTTGGTACT
+
CCCCCGGGGGGGGGGGGGGGGGGGGGGGGGGGGGGGGGGGGGGGGGGGGGGGGGGGGGGGGGGGGGGGGGGGGGGGGGGGGGGGGGGGGGGGGGGGGGGGGGGGGGGGGGGGGGGGGGGGGGGGGGGGGGGGGGGGGGGGGGGGGGGGGGGGGGGGGGGGGGGGGGGGGGGGGGGGGGGGGGGGGGGGGGGGGGGGGGGGGGGGGGGGGGGGGGGEGDGGGGGGGGGGGGGGGGGGGGGGGGFGFGFFFFFFGFFFFF@BB5CFFFFFFFFFFFFFFFFFFFFFFFDFFFFBFFFFFFFF4
@M04999:289:000000000-L3R54:1:1101:12330:12417 1:N:0:395
CCCCTACGGGGCGGCTGCAGTGGGGAATATTGCACAATGGGGGGAACCCTGATGCAGCCATGCCGCGTGTATGAAGAAGGCCTTCGGGTTGTAAAGTACTTTCGGTAGTGAGGAAGTTGTGTGTATGAAAAGTGCATGCAATTGACGTTAGCTACAGAAGAAGCACCGGCTAACTCCGTGCCAGCAGCCGCGGTAATACGGAGGGTGCGAGCGTTAATCGGAATGACTGGGCGTAAAGGGCATGTAGGCGGATAATTAAGTTAGGTGTGAAAGCCCCGGGCTCAACCTGGGAATTGCACTT
+
CCCCCGGGGGGGGGGGGGGGGGGGGGEGGGGGGGGGGGGGGGGGGGFGGGGGGGGGGGGGGGGGGGGGGGGGGGGGGGGGGGGGGGGGGGGGGGGGGGFGGGGGGGGGFFFGGGGGGGGGGGGFFGGGGGGGGGGGGGGGGGGGGGGGGGGGGGGGGGGGGGGGGGGGGGEGGGGFGGGGGGGGGGGGGGGGGGGGGGGGGGGGGGGGGGGGGEEEGGGGGGGFGCDDGGGGGGGGGGGGGG@FBFFFFFFFGFFF?FFFFFGFFFF??FFFFFFFEFFFF>:?DB?BBFF:7:0<AFD<:
@M04999:289:000000000-L3R54:1:1101:17844:12433 1:N:0:395
CAGGCCTACGGGGGGCTGCAGTGGGGAATATTGCACAATGGGGGAAACCCTGATGCAGCCATGCCGCGTGTATGAAGAAGGCCTTCGGGTTGTAAAGTACTTTCGGTAATGAGGAAGGTGGTGTATCTAATAGGTGCATCAATTGACGTTAATTACAGAAGAAGCACCGGCTAACTCCGTGCCAGCAGCCGCGGTAATACGGAGGGTGCGAGCGTTAATCGGAATGACTGGGCGTAAAGGGCATGTAGGCGGATAATTAAGTTAGGTGTGAAAGCCCTGGGCTCAACCTAGGAATTGCACT
+
CCCCCGGGGGGGGGGGGGGGGGGGGGGGGGGGGGGGGGGGGGGGGGGGGGGGGGGGGGGGGGGGGGGGGGGGGGGGGGGGGGGGGGGGGGGGGGGGGGGGGGGGGGGGGGGGGGGGGGGGGGGGGGGGGGGGGGGGGGGGGGGGGGGGGGGGGGGGGGGGGGGGGGGGGGGGGGGGGGGGGGGGGGGGGGGGGGGGGGGGGGEGGGGGGGGGGGGGGGGGGGGGGGGGGGGGGGGGGGGGGGFGFGFFFFFFGFFFFFFFFFGFF?FFFDBFDFFF>:FFFF?BFFFFFFF:BFFBFFFFA
@M04999:289:000000000-L3R54:1:1101:26295:12434 1:N:0:395
ACCTACGGGCAGCTGCAGTGAGGAATATTGGACAATGGGTGAGAGCCTGATCCAGCCATCCCGCGTGAAGGACGACAGCCCTATGGGTTTTAAACTTCTTTTGTATGGGAATAAACCACATTACGCGTAATGTTCTGAAGGTACCATACGAACAAGCATCGGCTAACTCCGTGCCAGCAGCCGCGGTAATACGGAGGATGCGAGCGTTATCCGGATTTATTGGGTTTAAAGGGTCCGTAGGCGGGTTGATAAGTCAGCGGTGAAAACCTGCAGCTTAACTGTAGAACTGCCGTTGATACTG
+
CCCCCGGGGGGGGGGGGGGGGGGGGGGGGGGGGGGGGGGGGGGGGGGGGGGGGGGGGGGGGGGGGGGGGGGGGGGGGGGGGGGGGGGGGGGGGGGGGGGGGGGGGGGGGGGGGGGGGGGGGGGGGGGGGGGGGGGGGGGGGGGGGGGGGGGGGGGGGGGGGGGGGGGGGGGGGGGGGGGGGGGGGGGGGGGGGGEGGGGGGGGGGGGGGGGGGGGGGGGGGGFGEGD<EFGGGGGGGGGGGGFGFGFEFFFBGFFFFFFFDDGFFFF>BF<BBFFFFFFFFFA2>ABFF<?FBFFBFFFF)
@M04999:289:000000000-L3R54:1:1101:17047:12442 1:N:0:395
ATTCCTACGGGTGGCTGCAGTGGGGAATATTGCACAATGGGGGGAACCCTGATGCAGCCATGCCGCGTGTATGAAGAAGGCCTTCGGGTTGTAAAGTACTTTCGGTAGTGAGGAAGTTGTGTGTATGAAAAGTGCATGCAGTTGACGTTAGCTACAGAAGAAGCACCGGCTAACTCCGTGCCAGCAGCCGCGGTAATACGGAGGGTGCGAGCGTTAATCGGAATGACTGGGCGTAAAGGGCATGTAGGCGGATAATTAAGTTAGGTGTGAAAGCCCCGGGCTCAACCTGGGAATTGCACTT
+
CCCCCGGGGGGGGGGGGGGGGGGGGGGGGGGGGGGGGGGGGGGGGGGGGGGGGGGGGGGGGGGGGGGGGGGGGGGGGGGGGGGGGGGGGGGGGGGGGGGGGGGGGGGGGGGGGGGGGGGGGGGGGGGGGGGGGGGGGGGGGGGGGGGGGGGGGGGGGGGGGGGGGGGGGGGGGGGGGGGGGGGGGGGGGGGGGGGGGGGGEGGGGGGGGGGGGGGGGGGGGGGGGGGGGGFGGGGGGGGGGGFGFFFFFFFFGFBFFFFFFFGFFFFFFFABFFFFFFFFFFFFFF?FB(6:??FFFFBB?
@M04999:289:000000000-L3R54:1:1101:14365:12448 1:N:0:395
TCCTACGGGGGGCAGCAGTGGGGAATATTGCACAATGGGGGAAACCCTGATGCAGCCATGCCGCGTGTATGAAGAAGGCCTTCGGGTTGTAAAGTACTTTCGGTAATGAGGAAGGTGGTGTATCTAATAGGTGCATCAATTGACGTTAATTACAGAAGAAGCACCGGCTAACTCCGTGCCAGCAGCCGCGGTAATACGGAGGGTGCGAGCGTTAATCGGAATGACTGGGCGTAAAGGGCATGTAGGCGGATAATTAAGTTAGGTGTGAAAGCCCTGGGCTCAACCTAGGAATTGCACTTA
+
CCCCCGGGGGGGGGGGGGGGGGGGGGGGGGGGGGGGGGGGGGGGGGGGGGGGGGGGGGGGGGGGGGGGGGGGGGGGGGGGGGGGGGGGGGGGGGGGGGGGGGGGGGGGGGGGGGGGGGGGGGGGGGGGGGGGGGGGGGGGGGGGGGGGGGGGGGGGGGGGGGGGGGGGGGGGGGGGGGGGGGGGGGGGGGGGGGGGGGGGGGGGGGGDGGGGCGGGGGEGGGGGGGGGGGGGGGFGGGDGGGFGFGFDEFFFGFFFFFFFFFGFFFEFFFFFB>FFF?FFFFFBFFF<?F<3:FFDFF>B
@M04999:289:000000000-L3R54:1:1101:3054:12471 1:N:0:395
TTCCTACGGGGGGCTGCAGTGGGGAATATTGCACAATGGGGGGAACCCTGATGCAGCCATGCCGCGTGTATGAAGAAGGCCTTCGGGTTGTAAAGTACTTTCGGTAGTGAGGAAGTTGTGTGTATGAAAAGTGCATGCAGTTGACGTTAGCTACAGAAGAAGCACCGGATAACTCCGTGCCAGCAGCGGCGGTAATACGGACGGTGCGAGCGTTAATCGGAATGACTGGGCGTAAAGGGCATGTAGGCGGATAATTAAGTTAGGTGTGAAAGCCCCGTGCTCAACCTGGGAATTGCACTT
+
-8BCCGGGGGDGGG:FGGGGCG@FGGG,FG<FGGGGGGGGCG:FG7FGGGGGG9FGG:FBGGG@FGGGBB<FFCFGGGGGGCF<FGGGGGGGGGG::FG9EG8E8/A2AF?FGG82,0<CCE;9CC7:@C,200<7:CGF:+CF@E88:ECEF+CC?82:+<3<E5E8*/;C:003***/*+A*@;**/2/:8EEF9+1***:?*2*2;**:?E*:C:5*:/:C?EFF:FC77)11***9CCFG40?4)<)0>FFF?7*98*?4=66.)04<B))73,7:()42(,(((((504))-)6:
@M04999:289:000000000-L3R54:1:1101:3706:12488 1:N:0:395
TGCTCCTACGGGAGGCAGCAGTGGGGAATATTGCACAATGGGGGAAACCCTGATGCAGCCATGCCGCGTGTATGAAGAGGGCCTTCGGGTTGTAAAGTACTTTCGGTAATGAGGAAGGTGGTGTATCTAATAGGTGCATCAATTGACGTTAATTACAGAAGAAGCACCGGCTAACTCCGTGCCAGCAGCCGCGGTAATACGGAGGGTGCGAGCGTTAATCGGAATGACTGGGCGTAAAGGGCATGTAGGCGGATAATTAAGTTAGGTGTGAAAGCCCTGGGCTCAACCTAGGAATTGCACT
+
CCCCCGGGGGGGGGGGGGGGGGGGGGGGGGGGGGGGGGGGGGGGGGGGGGGGGGGGGGGGGGGGGGGGGGGGGGGGGGGGGGGGGGGGGGGGGGGGGGGGGGGGGGGGGGGFGGGGFGGGGGGGGGGGGGGGGGGGGGGGGGGGGGGGGGFGGGGGGGGGGGGGGGGGGGGGGGGGGGGGGGGGFGGGGGGGGGGGGGGGGGGGGGGGGGGGGGEEGGGGGGGGGGGGGGGGGGCDGGGGGGFFFGFFFFFDGFFFFFFF?FGF?FF=<<AA:BFFFFFFBFFFF??:??F:04:B<<F?9
@M04999:289:000000000-L3R54:1:1101:8429:12488 1:N:0:395
AGTCCTACGGGTGGCTGCAGTGGGGAATATTGCACAATGGGGGAAACCCTGATGCAGCCATGCCGCGTGTATGAAGAAGGCCTTCGGGTTGTAAAGTACTTTCGGTAATGAGGAAGGTGGTGTATCTAATAGGTGCATCAATTGACGTTAATTACAGAAGAAGCACCGGCTAACTCCGTGCCAGCAGCCGCGGTAATACGGAGGGTGCGAGCGTTAATCGGAATGACTGGGCGTAAAGGGCATGTAGGCGGATAATTAAGTTAGGTGTGAAAGCCCTGGGCTCAACCTAGGAATTGCACTT
+
CCCCCGGGGGGGGGGGGGGGGGGGGGGGGGGGGGGGGGGGGGGGGGGGGGGGGGGGGGGGGGGGGGGGGGGGGGGGGGGGGGGGGGGGGGGGGGGGGGGGGGGGGGGGGGGGGGGGGGGGGGGGGGGGGGGGGGGGGGGGGGGGGGGGGGGGGGGGGGGGGGGGGGGGGGGGGGGGGGGGGGGGGGGGGGGGGGGGGGGGGGGGGGGGGGGGGGGGGGGGGGGGGGGGGGGGGGGGGGGGGGFGFGFFFFFFGFFFFFFFFFFFFFFFFFFFBFFFFFFFFFFBFFFFFFF?FFFFFFFF?
@M04999:289:000000000-L3R54:1:1101:15198:12491 1:N:0:395
AGGCCTACGGGAGGCTGCAGTAGGGAATCTTCCACAATGGACGCAAGTCTGATGGAGCAACGCCGCGTGAGTGAAGAAGGTTTTCGGATCGTAAAGCTCTGTTGTTGGTGAAGAAAGACAAGGGTAGTAACTGATCTTTGTTTGACGGTAATCAACCAGAAAGTCACGGCTAACTACGTGCCAGCAGCCGCGGTAATACGTAGGTGGCAAGCGTTGTCCGGATTTATTGGGCGTAAAGCGAACGCAGGCGGGAAGATAAGTCAGCTGTGAAAGCCCCCAGCTTAACTGGGGAACTGCAGCT
+
CCCCCGGGGGGGGGGGGGGGGGGGGGGGGGGGGGGGGGGGGGGGGGGGGGGGGGGGGGGGGGGGGGGGGGGGGGGGGGGGGGGGGGGGGGGGGGGGGGGGGGGGGGGGGGGGGGGGGGGGGGGGGGGGGGGGGGGGGGGGGGGGGGGGGGGGGGGGGGGGGGGGGGGGGGGGGGGGGGGGGGGGGGGGGGGGGGGGGGGGGGGGGGGGGGGGGGGGGGGGGGGGGGGGDGGGGGGGGGGGGGFGFGFFFFFFGDF>FFFFFFGFFFFFFFFFFFFFFFFFFFAAFFFDFFFFFFFFFFFF0
@M04999:289:000000000-L3R54:1:1101:1810:12492 1:N:0:395
AAACCTACGGGGGGCTGCAGTGGGGAATATTGCACAATGGGGGGAACCCTGATGCAGCCATGCCGCGTGTATGAAGAAGGCCTTCGGGTTGTAAAGTACTTTCGGTAGTGAGGAAGTTGTGTGTATGAAAAGTGCATGCAGTTGACGTTAGCTACAGAAGAAGCACCGGCTAACTCCGTGCCAGCAGCCGCGGTAATACGTAGGGTGCGAGCGTTAATCGGAATTACTGGGCGTAAAGCGAGCGCAGACGGTTAGATAAGTCAGATGTGAAATCCCCGAGCTCAACTTGGGACGTGCATTT
+
C9CCCGGGGGGGGGGGGGGGGGGGGGGGGGGGGGGGGGGGGGGGGGGGGGGGGGGGGGGGGGGGGGGGGGGGGGGGGGGGGGGGGGGGGGGGGGGGGGGGGGGGGGGGGGGGGGGGGGFGGGGGGGGGGGGGGGGGGGGGGGGGGGGGGGGGGGGGGGGGGGGGGGGGGGGGGGGGGGGGGGGGGGGGGGGGGGGGGGGGGGGDGGGGGGGGGGGGGGGGGGDGGGGGGGGGDGGGGGGGGGEDFGFFFFFFGFFFFFFFFFGFFFFFFFFFAFFFFFFFFFFFFFFFFFBF?FFBF?FFF
@M04999:289:000000000-L3R54:1:1101:29274:12515 1:N:0:395
GCTACCTACGGGAGGCTGCAGTGGGGAATATTGCACAATGGGGGGAACCCTGATGCAGCCATGCCGCGTGTATGAAGAAGGCCTTCGGGTTGTAAAGTACTTTCGGTAGTGAGGAAGTTGTGTGTATGAAAAGTGCATGCAGTTGACGTTAGCTACAGAAGAAGCACCGGCTAACTCCGTGCCAGCAGCCGCGGTAATACGGAGGGTGCGAGCGTTAATCGGAATGACTGGGCGTAAAGGGCATGTAGGCGGATAATTAAGTTAGGTGTGAAAGCCCCGGGCTCAACCTGGGAATTGCACT
+
CCCCCGGGGGGGGGEGG-CEFFGGG@@;CFEAFGAFFGCG,@FE@>:?FBFGGFBEFEFGGGEFEGGGGG:FDFFGGF><,DBB,B<FFDEE@<@9@@@=@FGFGCFFGFFFBF8<>FCFFGFGFGECC@F<<FEC<@3FFC<;F;CCF:F@F@GFGGGGGGGGGFG:BCEGGBAFFGEFGGCFFGE6;@8CEGGCEGG7FEEG88?EGGC8CE87CEFG==ECGFCF9D47=D=CDFGCDGFGF>@F==::307@FB?689FF4)974BA<B4?@@B>249(4?F11022<04:??B<?)
@M04999:289:000000000-L3R54:1:1101:10703:12531 1:N:0:395
CCTACGGGTGGCAGCAGTGGGGAATTTTGGACAATGGGGGGAACCCTGATCCAGCCATGCCGCGTGTCTGAAGAAGGCCTTCGGGTTGTAAAGGACTTTTGTTAGGGAAGAAAAGCCGGGTGCTAATACCACCTGGTGCTGACGGTACCTAAAGAATAAGCACCGGCTAACTACGTGCCAGCAGCCGCGGTAATACGTAGGGGGCGAGCGTTAATCGGAATTACTGGGCGTAAAGCGAGCGCAGACGGTTAGATAAGTCAGATGTGAAATCCCCGAGCTCAACTTGGTACGTGCATTTGA
+
CCCCCGGGGGGGAFGGGACFGGGGGCGGGDCFGGGGCGFG7FG<FEGGGF?FGGG+F?=FGGGGGGG<5FFDFG8FGD<DF<FGEFGGGGGGD>FGGGGF<38FGGGGGGGGGGF7><FGGEDGG9<FG@FC*<F:?<FFFAGC*1<*C2F@BCFEEF@:ABFFFCC*;CGCCFG8F>CC@CC88@8/:8?58<:98<<EGG*:>8E88C:8*1<:C7*::69:C+07=59CC*C:CDGC)9>).955.00<*=7F6/=B=F>78*76)944?>@5@>F?<>BB<A:-64?7:((6464<
@M04999:289:000000000-L3R54:1:1101:2101:12557 1:N:0:395
CCTACGGGTGGCTGCAGTGAGGAATATTGGACAATGGGTGAGAGCCTGATCCAGCCATCCCGCGTGAAGGACGACAGCCCTATGGGTTTTAAACTTCTTTTGTATGGGAATAAACCACATTACGCGTAATGTTCTGAAGGTACCATACGAATAAGCATCGGCTAACTCCGTGCCAGCAGCCGCGGTAATACGGAGGATGCGAGCGTTATCCGGATTTATTGGGTTTAAAGGGTCCGTAGGCGGGTTAATAAGTCAGCGGTGAAAACCTGCAGCTTAACTGTAGAACTGCCGTTGATACTGT
+
CCCCCGGGGGGGGGGGGGGGGGGGGGGGGGGGGGGGGGGGGGGGGGGGGGGGGGGGGGGGGGGGGGGGGGGGGGGGGGGGGGGGGGGGGGGGGGGGGGGGGGGGGGGGGGGGGGGGGGGGGGGGGGGGGGGGGGGGGGGGGGGGGGGGGGGGGGGGGGGGGGGGGGGGGGGGGGGGGGGGGGGGGGEGGGGGGGGGGGGGGGGGGGGGGGGGGGGGGGGGGGGGGGGGGGGGGGGGGGGDGGFGEGFFFFFFGFFFFFFFFFGFFFFFFFFFFFFFFFFFFFFAFFFFF:>??BFFFFFF<
@M04999:289:000000000-L3R54:1:1101:23121:12581 1:N:0:395
GCCTACGGGTGGCTGCAGTGAGGAATATTGGACAATGGGTGAGAGCCTGATCCAGCCATCCCGCGTGAAGGACGACAGCCCTATGGGTTTTAAACTTCTTTTGTATGGGAATAAACCACATTACGCGTAATGTTCTGAAGGTACCATACGAATAAGCATCGGCTAACTCCGTGCCAGCAGCCGCGGTAATACGGAGGATGCGAGCGTTATCCGGATTTATTGGGTTTAAAGGGTCCGTAGGCGGGTTGATAAGTCAGCGGTGAAAACCTGCAGCTTAACTGTAGAACTGCCGTTGATACTG
+
CCCCCGGGGGGGGGGGEGECEEGGGGGFGGFGGCGGGGGEG@FCFCFGGGGF<FFGGGGGGGGGGGGGGGGGGGEGGGGGGG8FGGGGGDGGFGFGGGFGGGGFGGGGGGGGGGGGGFGGGGGGGGGGGDEGGGGGFGFGGGGGGGGG?DFGGGGGGGGGGGGGGGGGGGGGGGGGGGGGGGEDG5ECEGGGGGGGGDCCFGGGGGGGGGGGGEC5CCCF77CFCEGFFFGGGGGFGDFCCF:DDCEEF?=@G=?BFFBE>5F4FFFEFFFFFFFFFFFFFFFFFB7ADFFFFFFF4:AF4
@M04999:289:000000000-L3R54:1:1101:22261:12582 1:N:0:395
ACCTACGGGGGGCTGCAGTGGGGAATATTGCACAATGGGGGAAACCCTGATGCAGCCATGCCGCGTGTATGAAGAAGGCCTTCGGGTTGTAAAGTACTTTCGGTAATGAGGAAGGTGGTGTATCTAATAGGTGCATCAATTGACGTTAATTACAGAAGAAGCACCGGCTAACTCCGTGCCAGCAGCCGCGGTAATACGGAGGGTGCGAGCGTTAATCGGAATGACTGGGCGTAAAGGGCATGTAGGCGGATAATTAAGTTAGGTGTGAAAGCCCTGGGCTCAACCTAGGAATTGCACTTA
+
CCCCCGGGGGGGGGGGGGGGGGGGGGGGGGGGGGGGGGGGGGGGGGGGGGGGGGGGGGGGGGGGGGGGGGGGGGGGGGGGGGGGGGGGGGGGGGGGGGGGGGGGGGGGGGGGGGGGGGGGGGGGGGGGGGGGGGGGGGGGGGGGGGGGGGGGGGGGGGGGGGGGGGGGGGGGGGGGGGGGGGGGGGGGGGGGGGGGGGGGGGGGGGGGEGGEGGGGGGGGGGGGGGGGGGGDGGGGGGGGGGFGFG?EEDFFGFFFFFFFFFFFFFFFFFFFFFFFFFF?BFBBFFF??:44)4ADBFFF
@M04999:289:000000000-L3R54:1:1101:21499:12597 1:N:0:395
GAACCTACGGGGGGCAGCAGTGGGGAATATTGCACAATGGGGGAAACCCTGATGCAGCCATGCCGCGTGTATGAAGAAGGCCTTCGGGTTGTAAAGTACTTTCGGTAATGAGGAAGGTGGTGTATCTAATAGGTGCATCAATTGACGTTAATTACAGAAGAAGCACCGGCTAACTCCGTGCCAGCAGCCGCGGTAATACGGAGGGTGCGAGCGTTAATCGGAATGACTGGGCGTAAAGGGCATGTAGGCGGATAATTAAGTTAGGTGTGAAAGCCCTGGGCTCAACCTAGGAATTGCACTT
+
CCCCCGGGGGGGGGGGGGGGGGGGGGGGGGGGGGGGGGGGGGGGGGGGGGGGGGGGGGGGGGGGGGGGGGGGGGGGGGGGGGGGGGGGGGGGGGGGGGGGGGGGGGGGGGGGGGGGGGGGGGGGGGGGGGGGGGGGGGGGGGGGGGGGGGGGGGGGGGGGGGGGGGGGGGGGGGGGGGGGGGGGGGGGGGGGGGGGGGGGGGGGGGGGGGGGGGGGGGGGGGGGGGGGGGGGGGGGGGGGGGFGFGFFFFFFGFFFFFFFF?FF)9?FFFBFDFFF?FF??B?FFFFFFFF?FF?DFBDF:
@M04999:289:000000000-L3R54:1:1101:21358:12613 1:N:0:395
ACCTACGGGTGGCAGCAGTGGGGAATTTTGGACAATGGGGGGAACCCTGATCCAGCCATGCCGCGTGTCTGAAGGCCTTCGGGTTGTAAAGGACTTTTGTTAGGGAAGAAAAGCCGGGTGCTAATACCACCTGGTGCTGACGGTACCTAAAGAATAAGCACCGGCTAACTACGTGCCAGCAGCCGCGGTAATACGTAGGGTGCGAGCGTTAATCGGAATTACTGGGCGTAAAGCGAGCGCAGACGGTTAGATAAGTCAGATGTGAAATCCCCGAGCTCAACTTGGGACGTGCATTTGAAAC
+
CCCCCGGGGGGGGGGGGGGGGGGGGGGGGGGGGGGGGGGGGGGGGGGGGGGGGGGGGGGGGGGGGGGGGGGGGGGGGGGGGGGGGGGG9FGGGGGGGGGGGGGGGGGGGGGGGGGGGGGGGGGGGGGGGGGGGGGGGGGGGGGGGGGGGGGGGGGGGGGGGGGGGGGGGGGGGGGGGGGGGGGGGGGGGGGGGGGGGGGGGGGGGGGGGGEGGGGGGGGGGGGGFGGGGDGFGGGGGGGGGGFGFGFFFFFBFFFFFFF?FFGFFFFFFFF:9>ED>7FFF>BFFFFFFF00?FFAAA4A)
@M04999:289:000000000-L3R54:1:1101:26781:12636 1:N:0:395
TTCCCCTACGGGAGGCTGCAGTGGGGAATATCGCACAATGGGGGGAACCCTGATGCAGCCATGCCGCGTGTATGAAGAAGGCCTTCGGGTTGTAAAGTACTTTCGGTAGTGAGGAAGTTGTGTGTATGAAAAGTGCATGCAGTTGACGTTAGCTACAGAAGAAGCACCGGCTAACTCCGTGCCAGCAGCCGCGGTAATACGGAGGGTGCGAGCGTTAATCGGAATGACTGGGCGTAAAGGGCATGTAGGCGGATAATTAAGTTAGTTGTGAAAGCCCCGGGCTCAACCTGGGAATTGCACT
+
CCCCCGGGGGGGGGGGGGGGGGGGGGGGGGGGGGGGGGGGGGGGGGGGGDDGGGCGGFGGGGGGGGGGGGGGGGGGGGGGGGGGFGGGGGGGGGGGGGGCFGGGG@CDC=FCFFGFFGGGGGGGFFAFGGGGGGFFGGFGGGGFGFFGGGGGGGGGGGGGGGGGFCGFGG7FGGFGGGGGGGGGFFGGGGGGGGGGEEFGF>CGGDGGGG=EEGGGGD?CE7EGFFGFGFGCDDGGDFGGGG59F:FB=FFFDEF?FFFFFF7@F*9/6>DFB=4@F?F9(39:?FF2?BFFB??74<D74
@M04999:289:000000000-L3R54:1:1101:8727:12641 1:N:0:395
GTGCCTACGGGAGGCTGCAGTGGGGAATTTTGGACAATGGGGGGAACCCTGATCCAGCCATGCCGCGTGTCTGAAGAAGGCCTTCGGGTTGTAAAGTACTTTTGTTAGGGAAGAAAAGCTTGGTGTTAATACCACCGAGTGCTGACGGTACCTAAAGAATAAGCACCGGCTAACTACGTGCCAGCAGCCGCGGTAATACGTAGGGTGCGAACGTTAATCGGAATTACTGGGCGTAAAGCGAGCGCAGACGGTTAGATAAGTTAGATGTGAAATCCCCGAGCTCAACTTGGGACGTGCATTT
+
-8@CCGGGGGGFGGGGGGGGGGGGGGGGCGGFEGFGGGGGGGGGGEEGGGGCFFFGGGGGBGGFEGGGEGGFGGGGGDFF8FFGG@@FGGGGGGCC3@<FEE,@FGGG,FGCFG::C:@CGGECGG7FFFG<AFGCCF*=FGGFGG7*1<*?<:CFFGGFCFFGFGGGGGGGGGGGGGGC5@F8CF>F@EEGGGGCGGGE2CG>EGEGGC?C8EFG8?FGCEGCCC7CCFFG5CGD<F>D<)8DDDB>@BF5<@4*9=770*:@FF6F<?AAFFF?>0)9962<BFAAFF((((461194A
@M04999:289:000000000-L3R54:1:1101:29129:12657 1:N:0:395
GTCGCCTACGGGGGGCTGCAGTGGGGAATATTGCACAATGGGGGAAACCCTGATGCAGCCATGCCGCGTGTATGAAGAAGGCCTTCGGGTTGTAAAGTACTTTCGGTAATGAGGAAGGTGGTGTAGCTAATAGGTGCATCAATTGACGTTAATTACAGAAGAAGCACCGGCTAACTCCGTGCCAGCATCCGCGGTAATACGGAGGGTGCGAGCGTTAATCGGAATGACTGGGCGTAAAGGGCATGTAGGCGGATAATTAAGTTAGGTGTGAAATCCCTGGGCTCAACCTAGGAATTGCACT
+
CBCCCGGGG;FFEFEGEGE@FGGGGGGEF9<B<?FEE@FGGGE=:CE<,CFB8BFG,,B<=BFF<++@@C8DFGGGGDDC<,,3,3++8D>>>C,,,@@AF,F=:F1,>@@CF8CAF<<?EGE<>,C3@,8<,,8FF:2C7<:FCFGGG*<<CF,,2,?,2<<><:<*<88?EGC9<@E>CCFGC8*03A8EGGGG8CGG5C*:*?ECCC:EEC8:**0<C:7/:6>DGFG7:<:D<<DG<7>C>F?6=?BBD3>8?69?*0269?4*..5:)**9)./362(,84?:?3.7:27:?FFF6
@M04999:289:000000000-L3R54:1:1101:5385:12661 1:N:0:395
TTCCCTACGGGGGGCTGCAGTAGGGAATCTTCCACAATGGACGCAAGTCTGATGGAGCAACGCCGCGTGAGTGAAGAAGGTTTTCGGATCGTAAAGCTCTGTTGTTGGTGAAGAAGGATAGGGATAGTAACTGATTCTTATTTGACGGTAATCAACCAGAAAGTCACGGCTAACTACGTGCCAGCAGCCGCGGTAATACGTAGGTGGCAAGCGTTGTCCGGATTTATTGGGCGTAAAGCGAACGCAGGCGGGAGAACAAGTCAGCTGTGAAAGCCCTCGGCTTAACCGGGGAAGTGCAGCT
+
CCCCCGGGGGGGGGGGGECGFFGGGGGGFGG<FFFGGGGGGGGGEF:AFFFGGGGGGGFGGGGGCEEFG@FGGGGGGGGGFGGGGGGGGGGGGGGEFGGFEFGGGCFGGGCFGFCFFFGFCFFFCFGGGGGGGGFGGGGGFGGGGGGEGGFGGGGGGGGGGEGFGDCGGGEEGGGGGEF8CEGGCFGFGGGGGGGGGFFGFGG>FGGFEGGGGGEDGCEGGGD5EGGGGGGGD>EGGGG5DCEGFGFFFFFFCD:F:@FF@FGFFFFFFFFFF4>>5:DB0(4:<A<>>BB>?B>DFFFF(
@M04999:289:000000000-L3R54:1:1101:21672:12759 1:N:0:395
CCTACGGGGGGCAGCAGTAGGGAATCTTCCACAATGGACGCAAGTCTGATGGAGCAACGCCGCGTGAGTGAAGAAGGTTTTCGGATCGTAAAGCTCTGTTGTTGGTGAAGAAGGATAGGGGTAGTAACTGATTCTTATTTGACGGTAATCAACCAGAAAGTCACGGCTAACTACGTGCCAGCAGCCGCGGTAATACGTAGGTGGCAAGCGTTGTCCGGATTTATTGGGCGTAAAGGGAGCGCAGGCGGTCTTTTAAGTCTGAATGTGAAAGCCCTCAGCTTAACTGAGGAAGAGCATCGG
+
CCCCCGGGGGGGGGGGGGGGGGGGGGGGGGGGGGGGGGGGGGGGGGGGGGGGGGGGGGGGGGGGGGEGGGGGGGGGGGGGGGGGGGGGGGGGGGGGGGGGGGGGGGGGGGGGGGFGFGGGGGGGGGGGGGGGGGGGGGGGGGGGGGGGGGGGGGGGGGGGGGGGGGGGGGGGGGGGGGGGGGGGGGGGGGGGGGGGGGGGGGGGGGGGGGGGGGGGGGGGGGGGGGGGGGGGGGGGGGGGGGFGFGFFEEEFGFFFFFFFFFGFFFFFFFFBFFFFF?FFFFFFFFFF?BFFF?FFFF??
@M04999:289:000000000-L3R54:1:1101:13473:12816 1:N:0:395
CCTACGGGGGGCTGCAGTGAGGAATATTGGACAATGGGTGAGAGCCTGATCCAGCCATCCCGCGTGAAGGACGACAGCCCTATGGGTTTTAAACTTCTTTTGTATGGGAATAAACCACATTACGCGTAATGTTCTGAAGGTACCATACGAATAAGCATCGGCTAACTCCGTGCCAGCAGCCGCGGTAATACGGAGGGTGCGAGCGTTAATCGGAATGACTGGGCGTAAAGGGCATGTAGGCGGATAATTAAGTTAGGTGTGAAAGCCCTGGGCTCAACCTAGGAATTGCACTTAAAACTGG
+
CCCCCGGGGGGGGGGGGGGGGGGGGGGGGGGGGGGGGGGGGGGGGGGGGGGGGGGGGGGGGGGGGGGGGGGGGGGGGGGGGGGGGGGGGGGGGGGGGGGGGGGGGGGGFFGGGGGGGGGGGGGGGGGGGGGGGGGGGGGGGGGGGGGGGGGGGGGGGGGGGGGGGGGGGGGGGGGGGGGGGGGGGG>CFFGGGGGGGGGGGGGGGGGGGGGGDGGGGGGGGGGGGGGGGGGGGGGGGGGGGGFGFDFFFFFFGFFFFFFFFFGFFFFFFFF?BFFFFFFFFFBFBFFFBFFF:ABADFFF?
@M04999:289:000000000-L3R54:1:1101:6275:12818 1:N:0:395
TCCTACGGGTGGCTGCAGTGGGGAATATTGCACAATGGGGGGAACCCTGATGCAGCCATGCCGCGTGTATGAAGAAGGCCTTCGGGTTGTAAAGTACTTTCGGTAGTGAGGAAGTTGTGTGTATGAAAAGTGCATGCAATTGACGTTAGCTACAGAAGAAGCACCGGCTAACTCCGTGCCAGCAGCCGCGGTAATACGGAGGGTGCGAGCGTTAATCGGAATGACTGGGCGTAAAGGGCATGTAGGCGGATAATTAAGTTAGGTGTGAAAGCCCCGGGCTCAACCTGGGAATTGCACTTA
+
CCCCCGGGGGGGGGGGGGGGGGGGGGGGGGGGGGGGGGGGGGGGGGGGGGGGGGGGGGGGGGGGGGGGGGGGGGGGGGGGGGGGGGGGGGGGGGGGGGGGGGGGGGGGGGFFGGFFFGGGGGGGGGGGGGGGGGGGGGGGGGGGGFFCFGGGGGGGGGGGGGGGGGGGGGGGGGGGGGGGGGGGGGGGGGGGGGGGGGEC8EGGGGGGGGGGGGGGGGGGGGGGGGGGGGGGGGGGGGGCDGFGFGFFFDEEGFFFFFFFFFCFFFFFFFFB?FDFFFF;BBBBFFFF(:BFFFAA?ADB
@M04999:289:000000000-L3R54:1:1101:5690:12823 1:N:0:395
CCTACGGGTGGCTGCAGTGGGGAATATTGCACAATGGGGGGAACCCTGATGCAGCCATGCCGCGTGTATGGAGAAGGCCTTCGGGTTGTAAAGTACTTTCGGTAGTGAGGAAGTTGTGTGTATGAAAAGTGCATGCAATTGACGTTAGCTACAGAAGAAGCACCGGCTAACTCCGTGCCAGCAGCCGCGGTAATACGGAGGGTGCGAGCGTTAATCGGAATGACTGGGCGTAAAGGGCATGTAGGCGGATAATTAAGTTAGGTGTGAAAGCCCCGGGCTCAACCTGGGAATTGCACTTAA
+
CCCCCGGGGGGGGGGGGGGGGGGGGGGGGGGGGGGGGGGGGGGGGGGGGGGGGGGGGGGGGGGGGGGGGGGGGGGGGGGGGGGGGGGGGGGGGGGGGGGGGGGGGGGGGGGFGGGGGGGGGGGGGGGGGGGGGGGGGGGGGGGGGGGGGGGGGGGGGGGGGGGGGGGGGGGGGGGGGGGGGGGGGGGGGGGGGGGGGGGGGGGGGGGGGGGDGGGGGGGGGGGGGGGGGGDGGGGGGGGGGGFGFGF35B@FGFFFFFFFFFFFFFFFFFF:?EEFFFFFFFFFFFFFFFFFFAFFFFFF
@M04999:289:000000000-L3R54:1:1101:5677:12845 1:N:0:395
GGTCCTACGGGGGGCAGCAGTGAGGAATATTGGACAATGGGTGAGAGCCTGATCCAGCCATCCCGCGTGAAGGACGACAGCCCTATGGGTTTTAAACTTCTTTTGTATGGGAATAAACCACATTACGTGTAATGTTCTGAAGGTACCATACGAATAAGCATCGGCTAACTCCGTGCCAGCAGCCGCGGTAATACGGAGGATGCGAGCGTTATCCGGATTTATTGGGTTTAAAGGGTCCGTAGGCGGGTTGATAAGTCAGCGGTGAAAACCTGCAGCTTAACTGTAGAACTGCCGTTGATAC
+
CCCCCGGGGGGGGGGGGGGGGGGGGGGGGGGGGGGGGGGGGGGGGGGGGGGGGGGGGGGGGGGGGGGGGGGGGGGGGGGGGGGGGGGGGGGGGGGGGGGGGGGGGGGGGGGGGGGGGGGGGGGGFGGGGGGGGGGGGGGGGGFGGGGGGGGGGGGGGGGGGGGGGGGGGGGGGGGGGGGGGGGGGGGGGGGGGGGGGGGGGGGGGGGGGGGGGGGGG5CGFGFGGGGDEGGCGGGGGGGFCGFFFGDEFFFFG@?FFFFFFFGFFFFFFF?BBFFFFFFAFFFFFFADBF>F?BFFFFFA6
@M04999:289:000000000-L3R54:1:1101:9289:12854 1:N:0:395
GTTATCCTACGGGTGGCAGCAGTGAGGAATATTGGACAATGGGTGAGAGCCTGATCCAGCCATCCCGCGTGAAGGACGACAGCCCTATGGGTTTTAAACTTCTTTTGTATGGGAATAAACCACATTACGCGTAATGTTCTGAAGGTACCATACGAATAAGCATCGGCTAACTCCGTGCCAGCAGCCGCGGTAATACGGAGGATGCGAGCGTTATCCGGATTTATTGGGTTTAAAGGGTCCGTAGGCGGGTTGATAAGTCAGCGGTGAAAACCTGCAGCTTAACTGTAGAACTGCCGTTGAT
+
CCCCCGGGGGGGGGGGGGGGGGGGGGGGGGGGGFGGGGGGGGGGGGGGGGGGGGGGGGGGGGGGGGGGGGGGGGGGGGGGGGGGGGGGGGGGGGGGGGGGGGGGGGGGGGGGGGGGGGGGGGGGGGGGGGGGGGGGGGGGGGGGGGGGGGGGGGGGGGGGGGGGGGGGGGGGGGGGGGGGGGGGGGGGGGGGGGGGGGGGGGGGGGGGGGGGGGGGGGGGGGGGGGGGGGGGGGGDGGGGGGFGEGFFFFFFGFFFFFFFFFGFFFFFA???FFFFFFFFDFFFFFFFABFFFFFFFFFF<
@M04999:289:000000000-L3R54:1:1101:20222:12926 1:N:0:395
GGCCTACGGGGGGCTGCAGTGGGGAATATTGCACAATGGGGGGAACCCTGATGCAGCCATGCCGCGTGTATGAAGAAGGCCTTCGGGTTGTAAAGTACTTTCGGTAGTGAGGAAGTTGTGTGTATGAAAAGTGCATGCAATTGACGTTAGCTACAGAAGAAGCACCGGCTAACTCCGTGCCAGCAGCCGCGGTAATACGGAGGGTGCGAGCGTTAATCGGAATGACTGGGCGTAAAGGGCATGTAGGCGGATAATTAAGTTAGGTGTGAAAGCCCCGGGCTCAACCTGGGAATTGCACTT
+
CCCCCGGGGGGGGGGGGGGGGGGGGGGGGGGGGGGGGGGGGGGGGGGGGGGGGGGGGGGGGGGGGGGGGGGGGGGGGGGGGGGGGGGGGGGGGGGGGGGGGGGGGGGGGGGGGGGGGGGGGGGGGGGGGGGGGGGGGGGGGGGGGGGGGGGGGGGGGGGGGGGGGGGGGGGGGGGGGGFGGGGGGGGGGGGGGGGGGGGGGGGGGGGGGGGGGGGGGGGGGGGGGGGGGGGGGGGGGGGGGGFGFGFFFFFFGFFFFFFFFFGFFFFFFFFA?FFFFFFFFFFFFFFFFFBBFFFFFFFF
@M04999:289:000000000-L3R54:1:1101:14570:12935 1:N:0:395
CCTACGGGTGGCTGCAGTGGGGAATATTGCACAATGGGGGAAACCCTGATGCAGCCATGCCGCGTGTATGAAGAAGGCCTTCGGGTTGTAAAGTACTTTCGGTAATGAGGAAGGTGGTGTATCTAATAGGTGCATCAATTGACGTTAATTACAGAAGAAGCACCGGCTAACTCCGTGCCAGCAGCCGCGGTAATACGGAGGGTGCGAGCGTTAATCGGAATGACTGGGCGTAAAGGGCATGTAGGCGGATAATTAAGTTAGGTGTGAAAGCCCTGGGCTCAACCTAGGAATTGCACTTAA
+
CCCCCGGGGGGGGGGGGGGGGGGGGGGGGGGGGGGGGGGGGGGGGGGGGGGGGGGGGGGGGGGGFGGGGGGGGGGGGGGGGGGGGGGGGFGGGGGGGGGGGGGGGGGGGGGGGGGGGGGGGGGGGGGGGGGGGGGGGGGGGGGGFGGGGGGGGGGGGGGGGGGGGGGGGGGGGGGGGGGGGGGGGGGGGGGGGGGGGGGGGGGGGGGGGGGGGGGGGGGGGGGGGGGGGGGGGGFGGGGGGGFGFGFFFFFFGFF?FFFFF@FFFEFFFFFB?FFFFFFFF?0?BFFBFFB:BFF>ABF<
@M04999:289:000000000-L3R54:1:1101:9268:12958 1:N:0:395
CACCTACGGGTGGCAGCAGTGGGGAATATTGCACAATGGGGGAAACCCTGATGCAGCCATGCCGCGTGTATGAAGAAGGCCTTCGGGTTGTAAAGTACTTTCGGTAATGAGGAAGGTGGTGTATCTAATAGGTGCATCAATTGACGTTAATTACAGAAGAAGCACCGGCTAACTCCGTGCCAGCAGCCGCGGTAATACGAAGGGTGCGAGCGTTAATCGGAATGACTGGGCGTAAAGGGCATGTAGGCGGATAATTAAGTTAGGTGTGAAAGCCCTGGGCTCAACCTAGGAATTGCACTT
+
CCCCCGGGGGGGGGGGGGGGGGGGEGGGGGGCFFGGGGGGGGGGGGGGGGGGGGGGGGGGGGGGGGFGGGGGGGGGGGGGGGGGGGGGGGGGGGGGGGGGCFGGFGGGGGGGGGGGGGGGGGGGGDGGGGGGGGGGGGGGGGGGGGGGGGGGFGFGGGGGGGGGGGGGGGGGGGGGGGGGFGGGGGGGGGGGGGGGGCGGGGGGFEEGGGGGG==FGGGGGGGGGGGGGGGG:CEFGGGGFCFGFG?FFFF@GFFFFFFFFFCF6?BBBFFFFFF55?F?BF?>:?B?BFFFBF<9>227
@M04999:289:000000000-L3R54:1:1101:2059:12969 1:N:0:395
AGACTCCTACGGGGGGCAGCAGTGGGGAATATTGCACAATGGGGGAAACCCTGATGCAGCCATGCCGCGTGTATGAAGAAGGCCTTCGGGTTGTAAAGTACTTTCGGTAGTGAGGAAGTTGTGTGTATGAAAAGTGCATGCAGTTGACGTTAGCTACAGAAGAAGCACCGGCTAACTCCGTGCCAGCAGCCGCGGTAATACGGAGGGTGCGAGCGTTAATCGGGATGACTGGGCGTAAAGGGCATGTAGGCGGATAATTAAGTTAGGTGTGAAAGCCACGGGCTCAACCTGGGAATTGCAC
+
CCCCCC<FGGGGGGEEEGGEFGCEFGGGGGFGGGGFEFGDEFFGGCEFFGDFGAFGFGGGGFGF@8@FGEGGFDGFGGFFGG,3>DGGGGGGGEGGGGGGGGGGGGGFGG8DFFGFCFCCGEGCFFFGGGGCFCCGGGGGDCEGGGGGGEGGGGGGFGGGFGGGF:FG>CFGDEGC@:EEFGGG:CFGGGGGGGGEGGGGFGGEGGDEECE?C5EGE5>:9EE*:EDGDFCCFDCC/>FGGG5C@GFFFFF>GEFBFFFFFFCFFF?F?F:<<@64>(799BFBBB7:?F??B(.8486<)
@M04999:289:000000000-L3R54:1:1101:19426:12969 1:N:0:395
TCCTACGGGCGGCTGCAGTGGGGAATATTGCACAATGGGGGGAACCCTGATGCAGCCATGCCGCGTGTATGAAGAAGGCCTTCGGGTTGTAAAGTACTTTCGGTAGTGAGGAAGTTGTGTGTATGAAAAGTGCATGCAATTGACGTTAGCTACAGAAGAAGCACCGGCTAACTCCGTGCCAGCAGCCGCGGTAATACGGAGGGTGCGAGCGTTAATCGGAATGACTGGGCGTAAAGGGCATGTAGGCGGATAATTAAGTTAGGTGTGAAAGCCCTGGGCTCAACCTAGGAATTGCACTTA
+
CCCCCGGGGDGGGGGGGGGGGGGGGGGGGGGGGGGGGGGGGGGGGGGGGGGGGGGGGGGGGGGGGGGGGGGGGGGGGGGGGGGGGGGGGGGGGGGGGGGGGGGGGGGGGGGGGGCFFGGGGGGGGGGGGGGGGGGGGGGGGGFGGGGGGGGGGGGGGGGGGGGGGGGGGGGGGGGGGGGGGGGGGGGGGGGGGDFGGGGGGGGGGCCEGDGGGGFGGGGGGGGGGGGGGFGGGGGGGGGGGGFGFGFFFEFFGFFFFFF?FFFF@FB=>FFFBF@FFFF?B>DFFFFFF?DFBFFFFA?4
@M04999:289:000000000-L3R54:1:1101:10277:12996 1:N:0:395
GGCTACCTACGGGAGGCTGCAGTGGGGAATATTGCACAATGGGGGGAACCCTGATGCAGCCATGCCGCGTGTATGAAGAAGGCCTTCGGGTTGTAAAGTACTTTCGGTAATGAGGAAGGTGGTGTATCGAATAGGTGCATCAATTGACGTTAATTACAGAAGAAGCACCGGCTAACTCCGTGCCAGCAGCCGCGGTAATACGGAGGGTGCGAGCGTTAATCGGAATGACTGGGCGTAAAGGGCATGTAGGCGGATAATTAAGTTAGGTGTGAAAGCCCCGGGCTCAACCTGGGAACTGCAC
+
CCCCCGGGGGGGGGGGGGGGGGGGGGGGGGGGGGGGGGGGGGGGGGGGGGGGGGGGGGGGGGGGGGGGGGGGGGGGGGGGGGGGGGGGGGGGGGGGGGGGGGGGGGGGGGGGGGGGGGGGGGGGGGGGGGGGGGGGGGGGGGGGGGGGGGGGGGGGGGGGGGGGGGGGGGGGGGGGGGGGGGGGGGGGGGGGGGGGGGGGGGGGGGGGGGGGGGGGGGGGGGGGGGGGGGGGGGGGGGGGGGFGFGFFFFFFGFFFFFFFFFGFFFFFFFFFFFFFFFFF>FFFFFBBF?BFFF??BFFF4
@M04999:289:000000000-L3R54:1:1101:18644:13009 1:N:0:395
GGCCTACGGGTGGCAGCAGTGGGGAATATTGCACAATGGGGGAAACCCTGATGCAGCCATGCCGCGTGTATGAAGAAGGCCTTCGGGTTGTAAAGTACTTTCGGTAATGAGGAAGGTGGTGTATCTAATAGGTGCATCAATTGACGTTAATTACAGAAGAAGCACCGGCTAACTCCGTGCCAGCAGCCGCGGTAATACGGAGGGTGCGAGCGTTAATCGGAATGACTGGGCGTAAAGGGCATGTAGGCGGATAATTAAGTTAGGTGTGAAAGCCCTGGGCTCAACCTAGGAATTGCACTT
+
CCCCCGGGGGGGGGGGGGGGGGGGGGGGGGGGGGGGGGGGGGGGGGGGGGGGGGGGGGGGGGGGGGGGGGGGGGGGGGGGGFGGGGGGGGGGGGGGGGGGGGGGGGGGGGGGGGGGGGGGGGGGGGGGGGGGGGGGGGFFGGGGGGGGGGGGGGGGGGGGGGGGGGGGGGGGGGGGGGGGGGGGGGGGGGGGGGGGGGGGGGGGGGGGGGGGGGD=FFGGGGGGGGGCFFGGGGGGGGGGGGFGFG?FFEFFGFFFFFFFF=F4@?7<AFFFFFFF>?FB?BFFFFFFFF:BFF?<4?BD
@M04999:289:000000000-L3R54:1:1101:4353:13047 1:N:0:395
CCAGCCTACGGGGGGCAGCAGTGGGGAATATTGCACAATGGGGGAAACCCTGATGCAGCCATGCCGCGTGTATGAAGAAGGCCTTCGGGTTGTAAAGTACTTTCGGTAGTGAGGAAGTTGTGTGTATGAAAAGTGCATGCAGTTGACGTTAGCTACAGAAGAAGCACCGGCTAACTCCGTGCCAGCAGCCGCGGTAATACGGAGGGTGCGAGCGTTAATCGGAATGACTGGGCGTAAAGGGCATGTAGGCGGATAATTAAGTTAGGTGTGAAAGCCCCGGGCTCAACCTGGGAATTGCACT
+
CCCCCGGGGGGGGGGGGGGGGGGGGGGGGGGGGGGGGGGGGGGGGGGGGGGGGGGGGGGGGGGGGGGGGGGGGGGGGGGGGGGGGGGGGGGGGGGGGGFGGGGGGGGGGGGGGGGGGGGGGGGGGGGGGGGGGGGGGGGGGGGGGGGGGGGGGGGGGGGGGGGGGGGGGGGGGGGGGGGGGGGGGGGGGGGGGGGGGGCGGGGGGGGGGGGGGG8CEGGGGGGGGGGGGGGGGGGGG:CCGGFGFGFFFFFECBEFF4BFFFGFFFFFA@AFBFF5F?5606>BD??FFBFF?B?BFBFF9
@M04999:289:000000000-L3R54:1:1101:29168:13085 1:N:0:395
GCCTACGGGGGGCTGCAGTGGGGAATTTTGGACAATGGGGGGAACCCTGATCCAGCCATGCCGCGTGTCTGAAGAAGGCCTTCGGGTTGTAAAGGACTTTTGTTAGGGAAGAAAAGCCGGGTGCTAATACCACCTGGTGCTGACGGTACCTAAAGAATAAGCACCGGCTAGCTACGTGCCAGCAGCCGCGGTAATACGTAGGGTGCGAGCGTTAATCGGAATTACTGGGCGTAAAGCGAGCGCAGACGGTTAGATAAGTCAGATGTGAATCCCCGAGCTCAACTTGGGACGTGCATTTGA
+
CCCCCGGGGGGGGGGGGGGGGGGGGGGGGGGGGGGGGGGGGGGGGGGGGGGGGGGGGGGGGGGGGGGGGGGGGGGGGGGGGGGGGGGGGGGGGGGGGGGGGGGGG@FFGGGGGGGGGFGGGGGGGGGGGGGGGGGGGCGGGGGGGGGGGGGGGGGGGGGGGGGGGGGGGDGGGGGGGGGGGGGGGGGGGGGGGGGGGGGGGGGGGGGGGGGGGDFGGGGGGGGGGGFGGGGGGGGGGGGGGGFGDGFE@D3BGFFFFFFFFFGFFFFFFFF?FFFBF;5??BFFBFBF<?;F?B?FFFFF
@M04999:289:000000000-L3R54:1:1101:23308:13109 1:N:0:395
CCTACGGGCGGCTGCAGTGGGGAATATTGCACAATGGGCGAAAGCCTGATGCAGCGACGCCGCGTGCGGGATGACGGCCTTCGGGTTGTAAACCGCTTTTGATTGGGAGCAAGCGAGAGTGAGTGTACCTTTCGAATAAGCACCGGCTAACTACGTGCCAGCAGCCGCGGTAATACGTAGGGTGCAAGCGTTATCCGGATTTATTGGGCGTAAAGAGCTCGTAGGCGGTTCGTCGCGTCTGGTGTGAAAGTCCATCGCTTAACGGTGGATCGGCGCCGGGTACGGGCGGACTGGAGTGCGG
+
CCCCCGGGGGGGGGGGGGGGGGGGGGGGGGGGGGGGGGGGGGGGGGGGGGGGGGGGGGGGGGGGGGGGGGGGGGGGGGGGGGGGGGGGGGGGGGGGGGGGGGGGGGGGGGGGGGGGGGGGGGGGGGGGGGGGGGGGGGGGGGGGGGGGGGGGGGGGGGGGGGGGGGGGGGGGGGGGGGGGGGGGGGGGGGGGGGGGGGGGGGGGGGGGGGGGGGGGGGGGGGGGGGGGGGGGGGGGGGGGGGFGFGFFFFFFGFFFFFFFFFGFFFFFFF?FFFFFFFFFF>FFFF99B>BFFFBF?1ABF
@M04999:289:000000000-L3R54:1:1101:12981:13118 1:N:0:395
CCTACGGGAGGCAGCAGTGGGGAATATTGCACAATGGGGGGAACCCTGATGCAGCCATGCCGCGTGTATGAAGAAGGCCTTCGGGTTGTAAAGTACTTTCGGTAATGAGGAAGGTGGTGTATCGAATAGGTGCATCAATTGACGTTAATTACAGAAGAAGCACCGGCTAACTCCGTGCCAGCAGCCGCGGTAATACGGAGGGTGCGAGCGTTAATCGGAATGACTGGGCGTAAAGGGCATGTAGGCGGATAATTAAGTTAGGTGTGAAAGCCCCGGGCTCAACCTGGGAATTGCACTTAA
+
CCCCCGGGGGGGGGGGGGGGGGGGGGGGGGGGGGGGGGGGGGGGGGGGGGGGGGGGGGGGGGGGGGGGGGGGGGGGGGGGGGGGGGGGGGGGGGGGGGGGGGGGGGGGGGGGGGGGGGGGGGGGGGGGGGGGGGGGGGGGGGGGGGGGGGGGGGGGGGGGGGGGGGGGGGGGGGGGGGGGGGGGGGGGGGGGDGGGGGGGGGGGGGGGGGGGGGGGGGGGGGGGGGGGGGGGGGGGGGGGGGFGFGFFFFFBGFFFFFFFFFG?6<FFFFFFFFFFFFFFFFFFFFFFFFFFFFFFF:AA
@M04999:289:000000000-L3R54:1:1101:15751:13121 1:N:0:395
CCTACGGGTGGCAGCAGTGAGGAATATTGGACAATGGGTGAGAGCCTGATCCAGCCATCCCGCGTGAAGGACGACAGCCCTATGGGTTTTAAACTTCTTTTGTATGGGAATAAACCACATTACGTGTAATGTTCTGAAGGTACCATACGAATAAGCATCGGCTAACTCCGTGCCAGCAGCCGCGGTAATACGGAGGATGCGAGCGTTATCCGGATTTATTGGGTTTAAAGGGTCCGTAGGCGGGTTGATAAGTCAGCGGTGAAAACCTGCAGCTTAACTGTAGAACTGCCGTTGATACTGT
+
CCCCCGGGGGGGGGGGGGGGGGGGGGGGGGGGGGGGGGGGGGGGGGGGGGGGGGGGGGGGGGGGGGGGGGGGGGGGGGGGGGGGGGGGGGGGGGGGGGGGGGGGGGGGGGGGGGGGGGGGGGGGGGGGGGGGGGGGGGGGGGGGGGGGGGGGGGGGGGGGGGGGGGGGGGGGGGGGGGGGGGGGGGGGGGGGGGGGGGGGGGGGGGGGGGGGGGGGGGGGGGGEGGGGGGGGGGGGFGGGGGFGFGFFFFFFGFFFFFFEFFGFFFFFFFFFFFFFFFFFFFFAFFFFF?><?F?FFFFFB
@M04999:289:000000000-L3R54:1:1101:4747:13138 1:N:0:395
CGCACCTACGGGAGGCTGCAGTAGGGAATCTTCCACAATGGACGCAAGTCTGATGGAGCAACGCCGCGTGGATGAAGAAGGTCTTCGGATCGTAAAATCCTGTTGTTGAAGAAGAACGGTTGTGAGAGTAACTGCTCATAGCGTGACGGTAATCAACCAGAAAGTCACGGCTAACTACGTGCCAGCAGCCACGGTAATACGTAGGTGGCAAGCGTTGTCCGGATTTATTGGGCGTAAAGGGAGCGCAGGCGGTCTTCTAAGTCTGAATGTGAAAGCCCTCAGCTTAACTGAGGAAGAGCAT
+
CCCCCGGGGGGGGGGGGGGGGGGGGGGGGGGGGGGGGGGGGGGGGGGGGGGGGGGGGGGGGGGGGGGGGGGGGGGGGGGGGGGGGGGGGGGGGGGGGGGGGGGGGGGGGGGGGGGGGGGGGGGGGGG8FGGGGGGGGGGGGGGGGGGGGGGGGGGGGGGGGGGGFGGGGGGGGGGGGGGGGGGGGGFGGGGGGGGGGGGGGGGGGGGGFGGGGGEEGGGGGGG==CFGGGGGGGGGGGGGGFBGFD>>BFFFGDFFFFF=FFFFFFFF9FAAFFFF>FFFFFFAAAFFBF2?2:B??0:>2
@M04999:289:000000000-L3R54:1:1101:24116:13144 1:N:0:395
GCCTACGGGTGGCTGCAGTGGGGAATATTGCACAATGGGGGAAACCCTGATGCAGCCATGCCGCGTGTATGAAGAAGGCCTTCGGGTTGTAAAGTACTTTCGGTAATGAGGAAGGTGGTGTATCTAATAGGTGCATCAATTGACGTTAATTACAGAAGAAGCACCGGCTAACTCCGTGCCAGCAGCCGCGGTAATACGGAGGGTGCGAGCGTTAATCGGAATGACTGGGCGTAAAGGGCATGTAGGCGGATAATTAAGTTAGGTGTGAAAGCCCTGGGCTCAACCTAGGAATTGCACTTA
+
-8BCCC7CFCE@FGGGGCFCGGGFF9@<E,CEGFF9FCGE+CCF,;C6FFCEFFGGGDCEFGDGGGGGGG9FG9EF=C<EACEC77FFEFFFGFCC<@CFACDFGGGG9FFGGFGGFCFGGGFGGGGGG<FFGGEGFFFGGGADFGGGGGGGGGGGGFGGGFGCFFEGGCEGFDFEGFGGGFFGGGFGGGCGGEGGGGEEGGGGGGG*?ECECGEGGGDE5FG79CGCF4CDCC>DGCGGGGFFFF=B<3>D>FFFFFFFFB*949:FF6<78>:>F?>??B?FFFB?F0>FD<A>>D?4
@M04999:289:000000000-L3R54:1:1101:9203:13173 1:N:0:395
TCCTACGGGAGGCTGCAGTGGGGAATATTGCACAATGGGGGAAACCCTGATGCAGCCATGCCGCGTGTATGAAGAAGGCCTTCGGGTTGTAAAGTACTTTCGGTAATGAGGAAGGTGGTGTATCTAATAGGTGCATCAATTGACGTTAATTACAGAAGAAGCACCGGCTAACTCCGTGCCAGCAGCCGCGGTAATACGGAGGGTGCGAGCGTTAATCGGAATGACTGGGCGTAAAGGGCATGTAGGCGGATATTTAAGTTAGGTGTGAAAGCCCTGGGCTCAACCTAGGAATTGCACTTA
+
C@CCCGEGG@EGEGG;ECFGGFGGGGGGGCGFGCFGGFGGGGEGGEGGFFGFFFCGGGG6EE@FECFGCFFGGGEAFGGFEC9FCGCF7FFCDGCCACDFFFBFC:FG9EEFDF79BFF+B,5<E5?<FEEF=F<EDF9FFF9?@FF<FGGCFGAFFCFF>EGFD==CEEFGFGGGEFGFA8CD@FD@EEEEGEGGDCECCEG8**=/=CCGGGGFG5CEGF=+<CDF54>)*7*:FDG*9F@>BG?:>EF3*/779@B@?6*9??36.*.48F))7?@(,8<B?FF<02902<2)5<?D
@M04999:289:000000000-L3R54:1:1101:16516:13173 1:N:0:395
CCTACGGGAGGCAGCAGTGGGGAATTTTGGACAATGGGGGGAACCCTGATCCAGCCATGCCGCGTGTCTGAAGAAGGCCTTCGGGTTGTAAAGGACTTTTGTTAGGGAAGAAAAGCCGGGTGCTAATACCACCTGGTGCTGACGGTACCTAAAGAATAAGCACCGGCTAACTACGTGCCAGCAGCCGCGGTAATACGTAGGGTGCGAGCGTTAATCGGAATTACTGGGCGTAAAGCGAGCGCAGACGGTTAGATAAGTCAGATGTGAAATCCCCGAGCTCAACTTGGGACGTGCATTTGA
+
CCCCCGGGGGGGGGGGGGGGGGGGGGGGGGGGGGGGGGGGGGGGGGGGGGGGGGGGGGGGGGGGGGGGGGGGGGGGGGGGGGGGGGGGGGGGGGGGGGGGGGGGGGGGGGGGGGGGGGGGGGGGGGGGGGGGGGGGGGGGGGGGGGGGGGGGGGGGGGGGGGGGGGGGGGGGGGGGGGGGGGGGGGGGGGGGGGGGGGGGGGGGGGGGGGEGGGGGGGGGGGGGGGGGGGGGGGGGGGGGGGFGFGFFFFFFD@FBFFFFFFFFFFFFFFFFFFFFFFFFFFFFFFFFB<>FBFFFFFFF
@M04999:289:000000000-L3R54:1:1101:7020:13182 1:N:0:395
TGCCTACGGGTGGCTGCAGTGGGGAATATTGCACAATGGGGGAAACCCTGATGCAGCCATGCCGCGTGTATGAAGAAGGCCTTCGGGTTGTAAAGTACTTTCGGTAATGAGGAAGGTGGTGTATCTAATAGGTGCATCAATTGACGTTAATTACAGAAGAAGCACCGGCTAACTCCGTGCCAGCAGCCGCGGTAATACGGAGGGTGCGAGCGTTAATCGGAATGACTGGGCGTAAAGGGCATGTAGGCGGATAATTAAGTTAGGTGTGAAAGCCCTGGGCTCAACCTAGGAATGGCACTT
+
CCCCCGGEDEGGGGGEGGGGGGGG7CFGEGGGFF9CEGEFGGCFFEDFFEEFGGGGGE8,EDFGGGGGEGGGGFGGGGFGEGFDFDCGGGGFGFCFFCGGCEFGGD@<FGGGFGFCGF7FFG9FCEAFGECFE,,5<?FFGEFCCE3DFDGGGGGDFA<==<FFGGGGGEDFFGC7FGGGGGFGCGG77BEGGD*BC<CCE**=ED5E8CDEGGGG7C=E5EGGFFCFF4CDGCGGFGGC3FF>7>?F3>3)9/6@FF*9=6*.//*8<FAFFFFFF<F?.4<38B???0)),)(.14(5
@M04999:289:000000000-L3R54:1:1101:2930:13194 1:N:0:395
CCTACGGGGGGCTGCAGTGAGGAATATTGGACAATGGGTGAGAGCCTGATCCAGCCATCCCGCGTGAAGGACGACAGCCCTATGGGTTTTAAACTTCTTTTGTATGGGAATAAACCACATTACGTGTAATGTTCTGAAGGTACCATACGAATAAGCATCGGCTAACTCCGTGCCAGCAGCTGCGGTAATACGGAGGGTGCGAGCGTTGGTCGGAATGACTGGGCGTAAAGGGCATGTAGGCGGATAATTAAGTTAGGTGTGAAAGCCCCGGGCTCAACCTGGGAATTGCACTTAAAACTGG
+
CCCCCGDEDGGGGGDFG<E?EGGGGFGFFGG<FGGGGGGC=<?=FGFFGF<?FFGDFFGGGCFGGGGGGEGGCCFEGFGEGGGGGC@:FCGGGFGGFGGGFGGGGGFGCFGGGGGCEFGGGGGGGGGFCFCFGGG99FFCGCFGGGCGGGGGGGFFGGGGDGGGCGGGFGGEEFGGEFGGC+CEEGCGGFGGGEEGDGEGGGGDGGGDEGGEGGCFGGGGG5FGGGGDFGGGGGGDGCDFGGBGFGF6B?=F:@FFFFFF>4>BFFF5<E009>F@F?5??F0<?044ABF2:A4:9<3<2
@M04999:289:000000000-L3R54:1:1101:27404:13215 1:N:0:395
CACAACCTACGGGGGGGCAGCAGTGGGGAATATTGCACAATGGGGGAAACCCTGATGCAGCCATGCCGCGTGTATGAAGAAGGCCTTCGGGTTGTAAAGTACTTTCGGTAGTGAGGAAGTTGTGTGTATGAAAAGTGCATGCAGTTGACGTTAGCTACAGAAGAAGCACCGGCTAACTCCGTGCCAGCAGCCGCGGTAATACGGAGGGTGCGAGCGTTAATCGGAATGACTGGGCGTAAAGGGCATGTAGGCGGATAATTAAGTTAGGTGTGAAAGCCCCGGGCTCAACCTGGGAATTGCC
+
CCCCCGGG?<FGDCFFCGGGGGGDAGFCFGGFGGGGGGGGGGGGGGGGGG@FEGGGGGGGFGCFCFGGGGGGGGGDFF?ECGDFFCFFGGG@CGGGGGGGGGGGGGCEEGG0A,<@@;EFGGGGECFGGGGGGGE@FGGGGGG?<CFGGGGGGGGGFGGFFFCFGFGGGGGGGGGGGGGGGGGGFCEFGFGGG>EEG5AFFFGGGGGGC8CEEGGCEG5CFGFE=EGG9CGGFGGGGGGFGG@G:5@FBFFFCEFDEF?FF67@F?FF:FFBBF=F??3:B01;(,))4<FF<0?870,-)
@M04999:289:000000000-L3R54:1:1101:28133:13265 1:N:0:395
CCTACGGGGGGCTGCAGTGGGGAATATTGCACAATGGGGGGAACCCTGATGCAGCCATGCCGCGTGTATGAAGAAGGCCTTCGGGTTGTAAAGTACTTTCGGTAGTGAGGAAGTTGTGTGTATGAAAAGTGCATGCAGTTGACGTTAGCTACAGAAGAAGCACCGGCTAACTCCGTGCCAGCAGCCGCGGTAATACGGAGGATGCGAGCGTTATCCGGATTTATTGGGTTTAAAGGGTCCGTAGGCGGGTTGATAAGTCAGCGGTGAAAACCAGCAGCTTAACTGTAGAACTGCCGTTGAT
+
CCCCCGGGGGGGGGGGGGGGGGGGGGGGGGGGGGGGGGGGGGGGGGGGGGGGGGGGGGGGGGGGGGGGGGGGGGGGGGGGGGGGG@FGGGGGGGGGGGGGGGGGGGGGGGGGGGGGGGGGGGGGGGGGGGGGGGGGGGGGGGGGGGGGGGGGGGGGGGGGGGGGGGGGGGGGGGGGGGGGGGGGGGGGGGGGGGGGGGGGGGGGGGGGGEGGGGGGGGGGGGGGGGGGGGDGGDFGGGGGGGFDFGF@FFFFGFFFFFFFFFGEFFFFBF?<?>FFFFFFFFFFFFFFFFFFFF?FFFF:6
@M04999:289:000000000-L3R54:1:1101:27684:13282 1:N:0:395
GAGCGCCTACGGGCGGCTGCAGTGGGGAATATTGCACAATGGGGGGAACCCTGATGCAGCCATACCGCGTGTATGAAGAAGGCCTTCGGGTTGTAAAGTACTTTCGGTAGTGAGGAAGTTGTGTGTATGAAAAGTGCATGCAGTTGACGTTAGCTACAGAAGAAGCACCGGCTAACTCCGTGCCAGCAGCCGCGGTAATACGGAGGGTGCGAGCGTTAATCGGAATGACTGGGCGTAAAGGGCATGTAGGCGGATAATTAAGTTAGGTGTGAAAGCCCCGGGCTCAACCTGGGAATTGCAC
+
CCCCCGGGGGGGGGGGGGGGGGGGGGGGGGGGGGGGGGGGGGGGGGGGGGGGGGGGGGGGGGGGGGGGGGGGGGGGGGGGGGGGFEGGGGGGGGGGGGGGGGGGGGG>FFGGGGGFGGGFGFGGGGGGGGGGGGGGGGGGGGGGGGGGGGGGGGGGGGGGGGGGGGGGGGGGGGGGGGGGGGGGGGGGGGGGGGGGGGGGGGGGGGGGGGG5CCCCEGGGGGGGGGGFGFGFGGGGGGGGGDBGFG7BFFFFG>57?F?FFFGFFFFFFFFFFFFFFFD9>FFFFF<BFBF<FFFFBFFF<
@M04999:289:000000000-L3R54:1:1101:18272:13303 1:N:0:395
ACCTACGGGTGGCTGCAGTGGGGAATATTGCACAATGGGGGGAACCCTGATGCAGCCATGCCGCGTGTATGAAGAAGGCCTTCGGGTTGTAAAGTACTTTCGGTAGTGAGGAAGTTGTGTGTATGAAAAGCGCATGCAATTGACGTTAGCTACAGAAGAAGCACCGGCTAACTCCGTGCCAGCAGCCGCGGTAATACGGAGGGTGCGAGCGTTAATCGGAATGACTGGGCGTAAAGGGCATGTAGGCGGATAATTAAGTTAGGTGTGAAAGCCCCGGGCTCAACCTGGGAATTGCACTTA
+
CCCCCGGGGGGGGGGGGGGGGGGGGGGGGGGGGGGGGGGGGGGGGGGGGGGGGGGGGGGGGGGGGGGGGGGGGGGGGGGGGGGGGGGGGGGGGGGGGGGGGGGGGGGGGGGGGGGGGGGGGGGGGGGGGGGGGGGGGGGGGGGGGGGGGGGGGGGGGGGGGGGGGGGGGGGGGGGGGGGGGGGGGGGGGGGGGGGGGGGGEGGGGGGGGGGGGGGGGGGGGGGGGGGGGGGGGGGGGGGGGGFGFGFFFEFEFFFFFFFFFFGFFFEFFFFF:FFFFFFFBFFFFFFFFFFF?DFFFFFF
@M04999:289:000000000-L3R54:1:1101:24348:13303 1:N:0:395
CCTACGGGCGGCTGCAGTGGGGAATATTGCACAATGGGGGAAACCCTGATGCAGCCATGCCGCGTGTATGAAGAAGGCCTTCGGGTTGTAAAGTACTTTCGGTAATGAGGAAGGTGGTGTATCTAATAGGTGCATCAATTGACGTTAATTACAGAAGAAGCACCGGCTAACTCCGTGCCAGCAGCCGCGGTAATACGGAGGGTGCGAGCGTTAATCGGAATGACTGGGCGTAAAGGGCATGTAGGCGGATAATTAAGTTAGGTGTGAAAGCCCTGGGCTCAACCTAGGAATTGCACTTAA
+
CCCCCGGGGGGGGGGGGGGGGGGGGGGGGGGGGGGGGGGGGGGGGGGGGGGGGGGGGGGGGGGGGGGGGGGGGGGGGGGGGGGGGGGGGGGGGGGGGGGGGGGGGGGGGGGGGGGGGGGGGGGGGGGGGGGGGGGGGGGGFGGGGGGGGGGGGGGGGGGGGGGGGGGGGGGGGGGGGGGGGGGGGGGGGGGGGGGGGGGGGGGGGGEGGGGGGGGGGGGGGGGGGGGGGGGGGGGGGGGGGGFG4F@FEFFFGFFFFFFFFFGFFFFFFBB?BFFFFFFFFFBFFFFFFFB0<FFF2?A)
@M04999:289:000000000-L3R54:1:1101:26652:13313 1:N:0:395
GTTGACCTACGGGAGGCAGCAGTAGGGAATCTTCCACAATGGACGCAAGTCTGATGGAGCAACGCCGCGTGAGTGGAGAAGGTTTTCGGATCGTAAAGCTCTGTTGTTGGTGAAGAAGGATAGGGGTAGTAACTGATTCTTATTTGACGGTAATCAACCAGAAAGTCACGGCTAACTACGTGCCAGCAGCCGCGGTAATACGTAGGTGGCAAGCGTTGTCCGGATTTATTGGGCGTAAAGCGAACGCAGGCGGGAGAACAAGTCAGCTGTGAAAGCCCTCGGCTTAACCGGGGAAGTGC
+
CCCCCGGGGGGGGGGGGGGGGGGGGGGGGGGGGGGGGGGGGGGGGGGGGGGGGGGGGGGGGGGGGGGGGGGGGGGGGGGGGGGGGGGGGGGGGGGGGGGGGGGGGGGGGGGFGGGGGGGGGGGGGGGGGGGGGGGGGGGGGGGGGGGGGGGGGGGGGGGGGGGGGGGGGGGGGGGGGGGGGGGGGGGGGGGGGGGGGGGGGGGGGGGCGGGGGGGGGGGGGGGGGGGGGGGCCCEGGGGGGGFGFGFFFFFFGFFFFFFFF@CFFFFFFF:ADFFFFFFFFFFBF?FFFFFFFB6?8B9
@M04999:289:000000000-L3R54:1:1101:28494:13448 1:N:0:395
CACCCTACGGGAGGCAGCAGTGGGGAATATTGCACAATGGGGGAAACCCTGATGCAGCCATGCCGCGTGTATGAAGAAGGCCTTCGGGTTGTAAAGTACTTTCGGTAATGAGGAAGGTGGTGTATCTAATAGGTGCATCAATTGACGTTAATTACAGAAGAAGCACCGGCTAACTCCGTGCCAGCAGCCGCGGTAATACGGAGGGTGCGAGCGTTAATCGGAATGACTGGGCGTAAAGGGCATGTAGGCGGATAATTAAGTTAGGTGTGAAAGCCCTGGGCTCAACCTAGGAATTGCACTT
+
CCCCCGGGEGGCEDDGGGFGGGGGGGGGFGGGGGGGGGGGGGGGGGGGGGGFGGGGGGGGGGGGGGGGGGGGGGGGGGFGGGGGFCEFGGGGGGGGGGGGGGGCFGGGGGGGGGDFGGGGGGGGGGGGGGFFGFFGFGFGGDFFGGGGGGGGGDGFGGGFGGFGGGGGCFGGDGFGGGGGGGFFGGGGEGGGGEGGGFFGDDGGEEEGGGEGGEEDFGGGDE=FGDGGGGGCGGGD*CFGGGFGFGFFFF>DGFFFFFFFFFGFFFFBBFBA<4@5)8F6?F<><3(427:?AB>FFF<94
@M04999:289:000000000-L3R54:1:1101:18964:13478 1:N:0:395
TCCCCTACGGGGGGCTGCAGTAGGGAATCTTCCACAATGGACGCAAGTCTGATGGAGCAACGCCGCGTGAGTGAAGAAGGTTTTCGGATCGTAAAGCTCTGTTGTTGGTGAAGAAGGATAGGGATAGTAACTGATTCTTATTTGACGGTAATCAACCAGAAAGTCACGGCTAACTACGTGCCAGCAGCCGCGGTAATACGTAGGTGGCAAGCGTTGTCCGGATTTATTGGGCGTAAAGCGAACGCAGGCGGGAGAACAAGTCAGCTGTGAAAGCCCTCGGCTTAACCGGGGAAGTGCAGCT
+
CCCCCGGGGGGGGGGGGGGGGGGGGGGGGGGGGGGGGGGGGGGGGGGGGGGGGGGGGGGGGGGGGGGGGGGGGGGGGGGGGGGGGGGGGGGGGGGGGGGGGGGGGGGGGGGGGGGGGGGGGGGGGGGGGGGGGGGGGGGGGGGGGGGGGGGGGGGGGGGGGGGGGGGGGGGGGGGGGGGGGGGGGGGGGGGGGGGGGGGGGGGCFGGGGGGGGGGGGGGGGDGGGGGGGGGGGGGGGGGGGGFGFGFFFFFEDBFFFFFFFBFF?FFFFFDBFFFFFFD:<<;:<FFFF994<FFFFFFF(
@M04999:289:000000000-L3R54:1:1101:24395:13479 1:N:0:395
GTCCTACGGGGGGCTGCAGTAGGGAATCTTCCACAATGGACGCAAGTCTGATGGAGCAACGCCGCGTGAGTGAAGAAGGTTTTCGGATCGTAAAGCTCTGTTGTTGGTGAAGAAGGATAGGGGTAGTAACTGATTCTTATTTGACGGTAATCAACCAGAAAGTCACGGCTAACTACGTGCCAGCAGCCGCGGTAATACGTAGGTGGCAAGCGTTGTCCGGATTTATTGGGCGTAAAGCGAACGCAGGCGGGAGAACAAGTCAGCTGTGAAAGCCCTCGGCTTAACCGGGGAAGTGCAGCTG
+
CC9CBFFGGGGGGG:FFGGGGGGGGGGDFGGGGGFGGGGGGGGCCEGGGFFGEGCFGFGGEGGGGGGGDFGGGGGGCCCGGGGGGG:F@FFFGGDFGFGDGGGGGGGGGGGGFGFGFGGGGGGEGGGGGGGGGGGGGGGGGFC<FEGGG:CFGGGGGGGGFFCFFFG>EGCFGFFGGGDCFCGGGFGGGGEGGECFGGGGGGD:?C8CEGGGEG5EFEGD**:9AGGCCDFGGGGGGGG:DDFGEDED@>>375;F?F479@FFFFF@4@AA?:F?>95:69).))4>01(342<9)<),.
@M04999:289:000000000-L3R54:1:1101:4766:13526 1:N:0:395
TCCCCTACGGGAGGCTGCAGTGGGGAATATTGCACAATGGGGGAAACCCTGATGCAGCCATGCCGCGTGTATGAAGAAGGCCTTCGGGTTGTAAAGTACTTTCGGTAATGAGGAAGGTGGTGTATCTAATAGGTGCATCAATTGACGTTAATTACAGAAGAAGCACCGGCTAACTCCGTGCCAGCAGCCGCGGTAATACGGAGGGGGCGAGCGTTAATCGGAATGACTGGGCGTAAAGGGCATGTAGGCGGATAATTAAGTTAGGTGTGAAAGCCCTGGGCTCACCCTAGGAATTGCACTT
+
CCCCCEFCGGGFGEC@ECCEC<EFEGEGAF@C<E<FCFGGFGEGGDGGCECC@FFDEE,6CCFEB+@8C?CDEFEDG@C=<FGFCFGCG@>FGGGEGFC@FGGGGG<=<<5ECGCC7A<FBBBAFF9EF9@<F?ECFF9=57,C?F+8><>F?AC5ADFGCGGGF=FGF:7FCE;3@:FGE8C3DEGG7BCECCBCFFE5*=*:E*?EECC=C1;:EDGG5C5*7C>DFC<*:1CC9?GGC7)99DF*67>3)867*98717:68F*92/--6F:>F07(8(44)(.81475<7),6>B44
@M04999:289:000000000-L3R54:1:1101:27514:13540 1:N:0:395
ACCTACGGGGGGCTGCAGTGGGGAATATTGCACAATGGGGGAAACCCTGATGCAGCCATGCCGCGTGTATGAAGAAGGCCTTCGGGTTGTAAAGTACTTTCGGTAATGAGGAAGGTGGTGTATCTAATAGGTGCATCAATTGACGTTAATTACAGAAGAAGCACCGGCTAACTCCGTGCCAGCAGCCGCGGTAATACGGAGGGTGCGAGCGTTAATCGGAATGACTGGGCGTAAAGGGCATGTAGGCGGATAATTAAGTTAGGTGTGAAAGCCCTGGGCTCAACCTAGGAATTGCACTTA
+
CCCCCGGGGGGGGGGGGGGGGGGGGGGGGGGGGGGGGGGGGGGGGGGGGGGGGGGGGGGGGGGGGGGGGGGGGGGGGGFGGGGGGGGGGGGGGGGGGGGGGGGGGGGGGGGGGGGGGGGGGGGGGGGGGGGGGGGGGGGGGGGGGGGGGGGGGGGGGGGGGGGGGGGGGGGGGGGGGGGGGGGGGGGGGGGGGGGGGGGGGGGGGGGGGGGGGGGGGGGGGGGGGGGGGGGGGGGGGGGGGGFGFGFFFEFFGFFFFFFFFFGFFFFFFFBBFFFFFFFFFFFFFFF?:D<BFBAFFFFF
@M04999:289:000000000-L3R54:1:1101:7536:13541 1:N:0:395
CCTACGGGTGGCAGCAGTGGGGAATTTTGGACAATGGGGGGAACCCTGATCCAGCCATGCCGCGTGTCTGAAGAAGGCCTTCGGGTTGTAAAGGACTTTTGTTAGGGAAGAAAAGCCGGGTGCTAATACCACCTGGTGCTGACGGTACCTAAAGAATAAGCACCGGCTAACTACGTGCCAGCAGCCGCGGTAATACGTAGGGTGCGAGCGTTAATCGGAATTACTGGGCGTAAAGCGAGCGCAGACGGTTAGATAAGTCAGATGTGAAATCCCCGAGCTCAACTTGGGACGTGCATTTGA
+
CCCCCGGGGGGGGGGGGGGGGGGGGGGGGGGGGGGGGGGGGGGGGGGGGGGGGGGGGGGGGGGGGGGGGGGGGGGGGGGGGGGGGGGGGGGGGGGGGGGGGGGGGGGGGGGGGGGGGGGGGGGGGGGGGGGGGGGGGGGGGGGGGGGGGGGGGGGGGGGGGGGGGGGGGGGGGGGGGGGGGGGGGGGGGGGGGGGGGGGGGEGEGGEGGGEGGGGGGGGGGGGFGGGFGGGGGGCFGGGGGGFDDGFFFEFFGFFFFFFFFFFFFFFFAFFFBFFFFFDFFFFFFA>BFFFF??:DFBFF
@M04999:289:000000000-L3R54:1:1101:25304:13548 1:N:0:395
AAGCTCCTACGGGAGGCTGCAGTGAGGAATATTGGACAATGGGTGAGAGCCTGATCCAGCCATCCCGCGTGAAGGACGACAGCCCTATGGGTTTTAAACTTCTTTTGTATGGGAATAAACCACATTACGCGTAATGTTCTGAAGGTACCATACGAATAAGCATCGGCTAACTCCGTGCCAGCAGCCGCGGTAATACGGAGGATGCGAGCGTTATCCGGATTTATTGGGTTTAAAGGGTCCGTAGGCGGGTTGATAAGTCAGCGGTGAAAACCTGCAGCTTAACTGTAGAACTGCCGTTGAT
+
CCCCCGGGGGGGGGGGGGGGGGGGGGGGGGGGGGGGGGGGGGGGGGGGGGGGGFGGGGGGGGGGGGGGGGGGGGGGGGGGGGGGGGGGGGGGGGGGGGGGGGGGGGGGFGGGGGGGGGGGGGGGGGGGGGGGGGGGGGGGGGGGGGGGGGGCFGGFGGGGGGGGGGGGGGGGGGGGGGGGGGGGGGGGGGEEGGGGGGGGGGGGGGGGGGGGGGGGGGC:EGGGGGGGEGGGGFGFGGCFGG4>@=>BD>DFGFFBF?4FFFCD>BFFAF?FFFFFF:F>AB<AAFFFDFFFFF?FFFFB4
@M04999:289:000000000-L3R54:1:1101:10111:13552 1:N:0:395
ACCTACGGGTGGCAGCAGTGAGGAATATTGGACAATGGGTGAGAGCCTGATCCAGCCATCCCGCGTGAAGGACGACAGCCCTATGGGTTTTAAACTTCTTTTGTATGGGAATAAACCACATTACGCGTAATGTTCTGAAGGTACCATACGAATAAGCATCGGCTAACTCCGTGCCAGCAGCCGCGGTAATACGGAGGATGCGAGCGTTATCCGGATTTATTGGGTTTAAAGGGTCCGTAGGCGGGTTAATAAGTCAGCGGTGAAAACCTGCAGCTTAACTGTAGAACTGCCGTTGATACTT
+
CCCCCGGGGGGGGGGGGGGGGGGGGGGGGGGGGGGGGGGGGGGGGGGGGGGGGGGGGGGGGGGGGGGGGGGGGGGGGGGGGGGGGGGGGGGGGGGGGGGGGGGGGGGGGGGGGGGGGGGGGGGGGGGGGGGGGGGGGGGGGGGGGGGGGGGGGGGGGGGGGGGGGGGGGGGGGGGGGGGGGGGGGGGGGGGGGGGGGGGGGGGGGGGGGGGGGGGGGGGGGGGGEGGGGGGGGGGGGGGGGGFGFGFFFFFFGFFFFFFFFFGFFFFFBFFFFFFFFFFFFFBFFFFFFFFFFFFFFFFF)
@M04999:289:000000000-L3R54:1:1101:16381:13564 1:N:0:395
CCTACGGGTGGCAGCAGTGGGGAATATTGCACAATGGGGGAAACCCTGATGCAGCCATGCCGCGTGTATGAAGAAGGCCTTCGGGTTGTAAAGTACTTTCGGTAATGAGGAAGGTGGTGTATCTAATAGGTGCATCAATTGACGTTAATTACAGAAGAAGCACCGGCTAACTCCGTGCCAGCAGCCGCGGTAATACGGAGGGTGCGAGCGTTAATCGGAATGACTGGGCGTAAAGGGCATGTAGGCGGATAATTAAGTTAGGTGTGAAAGCCCTGGGCTCAACCTAGGAATTGCACTTAA
+
CCCCCGGGGGGGGGGGGGGGGGGGGGGGGGGGGGGGGGGGGGGGGGGGGGGGGGGGGGGGGGGGGGGGGGGGGGGGGGGGGGGGGGGGGGGGGGGGGGGGGGGGGGGGGGGGGGGGGGGGGGGGGGGGGGGGGGGGGGGGGGGGGGGGGGGGGGGGGGGGGGGGGGGGGGGGGGGGGGGGGGGGGGGGGGGGGGGGGGGGGGGGGGGGGGGGGGGGGGGGGGGGGGGGGGGGGGGGGGGGGGFGFGFFFFFFGFFFFFFFFFGFFFFFFFFFBFFFFFFFFFFFFFFFFA>:?<D?FFFF
@M04999:289:000000000-L3R54:1:1101:23021:13623 1:N:0:395
ATTTCCTACGGGGGGCTGCAGTAGGGAATCTTCCACAATGGACGCAAGTCTGATGGAGCAACGCCGCGTGAGTGAAGAAGGTTTTCGGATCGTAAAGCTCTGTTGTTGGTGAAGAAGGATAGGGATAGTAACTGATTCTTATTTGACGGTAATCAACCAGAAAGTCACGGCTAACTACGTGCCAGCAGCCGCGGTAATACGTAGGTGGCAAGCGTTGTCCGGATTTATTGGGCGTAAAGCGAACGCAGGCGGGAGAACAAGTCAGCTGTGAAAGCCCTCGGCTTAACCGGGGAAGTGCAGC
+
CCCCCGGGGGGGGGGGGGGGGGGGFGGGGGGGGGGGGGGGGGGGGGDGGGGGGGGGGGGGGGGGGGGGGGGGGGGGGGGGGGGGGGGG+CEGGGGGGGGGGGGGGGGGGGGFFFFGGGGFGGGFFFGGGGGGGGGGGGGGGGGGGGGGDGGGGGGGGGGGFGGGGGGGGGGGCFGGGGGGGGGGCCFFGGGGGGGGCGGGGGGGGGGGCGGFGEE:EGGGGGDCECDDGCFGFDGGGGGGGGFCDDDFB555CDFFF?@?FFGF??@6:FA<<FFFFFFBF:?BFFA7>>>;FBB??AFF:
@M04999:289:000000000-L3R54:1:1101:27585:13629 1:N:0:395
GATTCCTACGGGGGGCTGCAGTGAGGAATATTGGACAATGGGTGAGAGCCTGATCCAGCCATCCCGCGTGAAGGACGACAGCCCTATGGGTTTTAAACTTCTTTTGTATGGGAATAAACCACATTACGCGTAATGTTCTGAAGGTACCATACGAATAAGCATCGGCTAACTCCGTGCCAGCAGCCGCGGTAATACGGAGGATGCGAGCGTTATCCGGATTTATTGGGTTTAAAGGGTCCGTAGGCGGGTTAATAAGTCAGCGGTGAAAACCTGCAGCTTAACTGTAGAACTGCCGTTGATT
+
CCCCC<FGGGGCFGEEGE7EEFCCFFFCD=FEFGGGDFEFGGGGGGGGCECFFG,CFGGGFGE?FFCFGGGGGGG<FGGGGGGGGB@@EGGGGGGCGGGGFGGFGFGFGGGFGGGGGGD8AFGGGGGGGGGGGGGAFGGGG9FFGGGGGGGGGGGGGGCGFFFGGG>EACEFGGGGGDGGGGGGGG>EGGG>GGGCCEGGGGGGGDEEEGGGGGGGGCGGGGFFGCCGE3C>F*<DFGGGGGFG?GFEBEFFGFFF76F=?BG37FFFFF21:FFFFFF4><AFFFB<BBAF7?FBFFFA)
@M04999:289:000000000-L3R54:1:1101:5343:13631 1:N:0:395
ACCTACGGGTGGCAGCAGTGGGGAATATTGCACAATGGGGGGAACCCTGATGCAGCCATGCCGCGTGTATGAAGATGGCCTTCGGGTTGTAAAGTACTTTCGGTAGTGAGGAAGTTGTGTGTATGAAAAGTGCATGCAGTTGACGTTAGCTACAGAAGAAGCACCGGCTAACTCCGTGCCAGCAGCCGCGGTAATACGGAGGGTGCGAGCGTTGATCGGAATGACTGGGCGTAAAGGGCATGTAGGCGGATAATTAAGTTAGGTGTGAAAGCCCCGGGCTCAACCTGGGAATTGCACTTA
+
CCCCCGGGGGGGGGGGGGGGGGGGGGGGGGGGGGGGGGGGGGGGGGGGGGGGGGGGGGGGGGGGGGGGGGGGGGGGGGGGGGGGGGGGGGGGGGGGGGGGGGGGGGGGGGGGGGGGGGGGGGGGGGGGGGGGGGGGGGGGGGGGGGGGGGGGGGGGGGGGGGGGGGGGGGGGGGGGGGGGGGGGGGGGGGGGGGGGGGGGGGGGGGGGGGGGGGGGGGGGGGGGGGGGGGGGGGGGGGGGGGFGFGFFFFFFGFFFFFFFFFGFFFEFFFBFFFFFFFEFBFFFFFFFFF?FBFFFFFDF
@M04999:289:000000000-L3R54:1:1101:16486:13632 1:N:0:395
CCTACGGGTGGCAGCAGTGGGGAATATTGCACAATGGGGGAAACCCTGATGCAGCCATGCCGCGTGTATGAAGAAGGCCTTCGGGTTGTAAAGTACTTTCGGTAATGAGGAAGGTGGTGTATCTAATAGGTGCATCAATTGACGTTAATTACAGAAGAAGCACCGGCTAACTCCGTGCCAGCAGCCGCGGTAATACGGGGGGTGCGAGCGTTAATCGGAATGACTGGGCGTAAAGGGCATGTAGGCGGATAATTAAGTTAGGTGTGAAAGCCCTGGGCTCAACCTAGGAATTGCACTTAA
+
CCCCCGGGGGGGGGGGGGGGGGGGGGGGGGGGGGGGGGGGGGGGGGGGGGGGGGGGGGGGGGGGGGGGGGGGGGGGGGGGGGGGGGGGGGGGGGGGGGGGDGGGGGGGGGGGGGGGGGGGGGGGGGGGGGGGGGGGGGGGGGGGGGGGGGGGGGGGGGGGGGGGGGGGGGGGGGGGGGGGGGGGGGGGGGGGGGGGGGGGGGGGGGGGGGGGGGGGGGGGGGGGGGGGGGGGGGGGGGGGGGFGFGFFFFFFGFFFFFFFFFGFFFFFFFFFFFFFFFFFFFFBFFFFFFFFFBFFFFBF
@M04999:289:000000000-L3R54:1:1101:14362:13632 1:N:0:395
CCTACGGGTGGCTGCAGTGGGGAATTTTGGACAATGGGGGGAACCCTGATCCAGCCATGCCGCGTGTCTGAAGAAGGCCTTCGGGTTGTAAAGGACTTTTGTTAGGGAAGAAAAGCCGGGTGCTAATACCACCTGGTGCTGACGGTACCTAAAGAATAAGCACCGGCTAACTACGTGCCAGCAGCCGCGGTAATACGTAGGGTGCGAGCGTTAATCGGAATTACTGGGCGTAAAGGGCATGTAGGCGGATAATTAAGTTAGGTGTGAAAGCCCTGGGCTCAACCTAGGAATTGCACTTAA
+
CCCCCGGGGGGGGGGGGGGGGGGGGGGGGGGGGGGGGGGGGGGGGGGGGGGGGGGGGGGGGGGGGGGGGGGGGGGGGGGGGGGGGGGGGGGGGGGGGGGGGGGGGGGGGGGGGGGGGGGGGGGGGGGGGGGGGGGGGGGGGGGGGGGGGGGGGGGGGGGGGGGGGGGGGGGGGGGGGGGGGGGGGGGGGGGGGGGGGGGGGGGGGGGGGGGGGGGGGGGGDFGGGGGGGGGDGGGGGGGGGGFGFGFFFFFFGFFFFFFFFFGFFFFFFFFFFFFFFFF?FFFFFFFFFBFFFFF<A?FF
@M04999:289:000000000-L3R54:1:1101:24465:13664 1:N:0:395
GTACCTACGGGGGGCAGCAGTGGGGAATATTGCACAATGGGGGAAACCCTGATGCAGCCATGCCGCGTGTTTGAAGAAGGCCTTCGGGTTGTAAAGTACTTTCGGTAATGAGGAAGGTGGTGTATCTAATAGGTGCATCAATTGACGTTAATTACAGAAGAAGCACCGGCTAACTCCGTGCCAGCAGCCGCGGTAATACGGAGGGTGCGAGCGTTAATCGGAATGACTGGGCGTAAAGGGCATGTAGGCGGATAATTAAGTTAGGTGTGAAAGCCCTGGGCTCAACCTAGGAATTGCACTT
+
CCCCCGGGGGGGGGGGGGGFGGGGGGGGGGGGGGGGGGGGGGGGFFGGGGGGGGGGGGGGGGGGGGGGGGGGGGGGGGGGGGFGGGGGGGGGGGGGGGGGGGGGGGGGGGCFGGGGGGGGGGGGGGGGGGGGGGGGGGGGGGGGFGGGGFGGGGGGGGGGGGGGGGGGGGGGGGGGGGGGGFGGFGGGGGGGGGGEGGGF5EEGGEGGGGGGGGGGGGGGGGGGGFGGGGGGG>:DGGGGGGFGFDFFFFFFGFFFFFFFFFGFFFFFFFFFFFFFFFF?FBBFFFFFB<B?>?F>AABA:
@M04999:289:000000000-L3R54:1:1101:24923:13670 1:N:0:395
ACGTTCCTACGGGAGGCTGCAGTGGGGAATATTGCACAATGGGGGGAACCCTGATGCAGCCATGCCGCGTGTATGAAGAAGGCCTTCGGGTTGTAAAGTACTTTCGGTAATGAGGAAGGTGATGTATCGAATAGGTGCATCAATTGACGTTAATTACAGAAGAAGCACCGGCTAACTCCGTGCCAGCAGCCGCGGTAATACGGAGGGTGCGAGCGTTAATCGGAATGACTGGGCGTAAAGGGCATGTAGGCGGATAATTAAGTTAGGTGTGAAAGCCCCGGGCTCAACCTGGGAACTGCAC
+
CCCCCGGGGGGGGGGGGGGGGGGGGGGGGGGGGGGGGGGGGGGGGGGGGGGGGGGGGGGGGGGGGGGGGGGGGGGGGGGGGGGGGGGGGGGGGGGGGGGGGGGGGGGGGGGGGGGGGGGGGGGGGGGGGGGGGGGGGGGGGGGGGGGGGGGGGGGGGGGGGGGGGGGGGGGGGGGGGGGGGGGGGGGGGGGGGGGGGGGGGGGGGGGGGGGGGGGGGGGGGGGGGGGGGGGGGGGGGGGGGGEGFGFFFFFFGFFFFFFFFFGFF=FFFFFBDFFFFFF>BFF>F?<?BBF6?FBFF?FB>
@M04999:289:000000000-L3R54:1:1101:13621:13677 1:N:0:395
CGTCCTACGGGAGGCTGCAGTAGGGAATCTTCCACAATGGACGCAAGTCTGATGGAGCAACGCCGCGTGAGTGAAGAAGGTTTTCGGATCGTAAAGCTCTGTTGTTGGTGAAGAAGGATAGGGGTAGTAACTGATTCTTATTTGACGGTAATCAACCAGAAAGTCACGGCTAACTACGTGCCAGCAGCCGCGGTAATACGTAGGTGGCAAGCGTTGTCCGGATTTATTGGGCGTAAAGCGAACGCAGGCGGGAGAACAAGTCAGCTGTGAAAGCCCTCGGCTTAACCGGGGAAGTGCAGCT
+
CCCCCGGFEGG;@FGFGGGGGGGGCFFGGGGGGGGGGEFGEGECBCEDGGAEEGG@FCFDFGGDGGEFCFGGGFFGEAEDGAEDFGGCFCFGEFCG<FFGG<FGFFEDCFG<FCFGGGFCFGGC=CGGGGGGGAEFFGGGGAFFGGGCBFGGGEGGGGG@FFCFGGGD7C<<FGGGGGGDFGFDGG8CFEEEG:BEGGGGGCGCG9EFFC=CCACEGGGG=5CCACGGCC<CEGDD<DFGCCDG3)753>EDC:5@?)<48=FFFFFF:FFDFFF>F67?B07:5<49BB>6:0,)6462(
@M04999:289:000000000-L3R54:1:1101:24373:13681 1:N:0:395
AGCCTACGGGGGGCTGCAGTGGGGAATATTGCACAATGGGGGGAACCCTGATGCAGCCATGCCGCGTGTATGAAGAAGGCCTTCGGGTTGTAAAGTACTTTCGGTAGTGAGGAAGTTGTGTGTATGAAAAGTGCATGCAGTTGACGTTAGCTACAGAAGAAGCACCGGCTAACTCCGTGCCAGCAGCCGCGGTAATACGGAGGGTGCGAGCGTTAATCGGAATGACTGGGCGTAAAGGGCATGTAGGCGGATAATTAAGTTAGGTGTGAAAGCCCCGGGCTCAACCTGGGAATTGCACTT
+
CCCCCGGGGGGGGGGGGGGGGGGGGGGGGGGGGGGGGGGGGGGGGGGGGGGGGGGGGGGGGGGGGGFGGGGGGGGGGGGGGGGGGGGGGCFGGGGGGGGGFGGEGGGGGGGGGGGGGGGGGGGFGGGGGGGGGGGGGGGGGGGGGGGGGGGGGGGGGGGGGFGGGGGGGGGGGGGGGGGGGGGGGGGGGGGGGGGGGGGEGGGGGGGGGEGGGGGGGGGGGGGGGGGGFGFGGGGGGGGGGGFGFD?FFE@DG=FFFFFFFFG@4?B@AFFFFF>DBB>;BFFFFFFFFFBFBDF<B?BB
@M04999:289:000000000-L3R54:1:1101:13152:13687 1:N:0:395
TAGCCTACTGGGGGCTGCAGTGGGGAATTTTGGACAATGGGGGGAACCCTGATCCAGCCATGCCGCGTGTCTGAAGAAGGCCTTCGGGTTGTAAAGGACTTTTGTTAGGGAAGAAAAGCCGGGTGCTAATACCACCTGGTGCTGACGGTACCTAAAGAATAAGCACCGGCTAACTACGTGCCAGCAGCCGCGGTAATACGTAGGGTGCGAGCGTTAATCGGAATTACTGGGCGTAAAGCGAACGCAGACGGTTAGATAAGTCAGATGTGAAATCCCCGAGCTCAACTTGGGACGTGCATTT
+
CCCCCGGGGGGGGGGGGGGGGGGGGGGGGGGGGGGGGGGGGGGGGGGGGGGGGGGGGGGGGGGGGGGGGGGGGGGGGGGGGGGGGGGGGGGGGGGGGGGGGGGGGGGGGGFGGGGGGGGGGGGGGGGGGGGGGGGGGGGGGGGGGGGGGGGGGGGGGGGGGGGGGGGGGGGGGGGGGGGGGGGGGGGGGGGGGGGGGGGGGGGGGGGGGGGGGGGGGGGGGGGGGGGGGGGGGGGGGGGGGGFGFGFFFFFFGEFFFFFFFFGFFFFFFFFFFFFFFFFFFFFFFFFFAF??BFFF??FFF
@M04999:289:000000000-L3R54:1:1101:17514:13703 1:N:0:395
CGGACCTACGGGGGGCTGCAGTAGGGAATCTTCCACAGTGGACGCAAGTCTGATGGAGCAACGCCGCGTGAGTGAAGAAGGTTTTCGGTTCGTAAAGCTCTGTTGTTGGTGAAGAAGGATAGGGGTAGTAACTGTTTCTTATTTGACGGTAATCAACCAGAAAGTCACGGCTAACTACGTGCCAGCAGCCGCGGTAATACGTAGGTGGCAAGCGTTGTCCGGATTTATTGGGCGTAAAGCGAACGCAGGCGGGAGAACAAGTCAGCTGTGAAAGCCCTCGGCTTAACCGGGGAAGGGCAGC
+
CCCCCC@66FFGGCE@:CE9FCEFEF,BFF<E,?EE<ECFCE<FFC:@C9<EEACFG<?<4B:+CF@FFGFGFAFGGG8<C3@@BAFG*F7CCFG73,@,?FGCFFGGGB:F,?FGGGF9FBFGDFGCGFG,<C,?F@FFCFF9C92<@4FFAFGGFGFG*<<2F+<<8>E>CC8FGG82CGE@+;*8;5/:8CC>/<ECFECGC39CCF+;AG8=EE:FC5:C:<7:+:4C=9E57727C7B3<D5BB:D5))).8955@B*664*)-))-)=F5)(044(472:<76;B>9::(((,(-
@M04999:289:000000000-L3R54:1:1101:1968:13760 1:N:0:395
AGGATCCTACGGGCGGCAGCAGTGGGGAATATTGCACAATGGGGGAAACCCTGATGCAGCCATGCCGCGTGTATGAAGAAGGCCTTCGGGTTGTAAAGTACTTTCGGTAATGAGGAAGGTGGTGTATCTAATAGGTGCATCAATTGACGTTAATTACAGAAGAAGCACCGGCTAACTCCGTGCCAGCAGCCGCGGTAATACGGAGGGTGCGAGCGTTAATCGGAATGACTGGGCGTAAAGGGCATGTAGGCGGATAATTAAGTTAGGTGTGAAAGCCCTGGGCTCAACCTAGGAATTGCAC
+
CCCCCGGGGGGGGGGGGGGGGGGGGGGGGGGGGGGGGGGGGGGGGGGGGGGGGGGGGGGGGGGGGGGGGGGGGGGGGGGGGGFGGGGGGGGGGGGGGGGGGGGGGGGGGGGGGGGGGGGGGGGGGGGGGGGGGGGGGGGGGGGGGGGGGGGGGGGGGGGGGGGGGGGGGGGGGGGGGGGGGGGGGGGGGGGGGGGGGGGGGGGGGGGGGGGGGGGGGGGGGGGGGGGGGGGGGGGGGGFGGGDGFGFFFFFFGFFFFFFFFFGFFF@FFFFFFFFFFFFFFFF:6BFFFFFFFFFFFFFF<
@M04999:289:000000000-L3R54:1:1101:29286:13764 1:N:0:395
GGCCTACGGGCGGCAGTGGGGAATATTGCACAATGGGGGGAACCCTGATGCAGCCATGCCGCGTGTATGAAGAAGGCCTTCGGGTTGTAAAGTACTTTCGGTAGTGAGGAAGTTGTGTGTATGAAAAGTGCATGCAGTTGACGTTAGCTACAGAAGAAGCACCGGCTAACTCCGTGCCAGCAGCCGCGGTAATACGGAGGGTGCGAGCGTTAATCGGAATGACTGGGCGTAAAGGGCATGTAGGCGGATAATTAAGTTAGGTGTGAAAGCCCCGGGCTCAACCTGGGAATTGCACTTAAA
+
CCCCCGGGGGGGGGGGGGGGGGGGGGGCFGGGGGGGGGGGGGGGGGGFFGGGGGGGGFGGGGGCGGGGGGGGGGGGGGGGGGGGGGGGGGGGGGGGGGGGCFGGGGGGFGGGCEEFFCFGGGGGGGGGGGGGGGGGGGGGGGGGGGGGGGGGGGGGGGGGGGGGGGGGGGGGGGGGGGGGGGGGGGGGGGGDGFCEGGGDEGEGGDGGGGGGGGGGGGGGGGGGGGFGGGGGGGGGDGFGGGFGFGFFFEFFGFFFFFFFFFG6)@4@DF:?FF3>E;FBFFFFFFFF?FFFFFFFFFFA
@M04999:289:000000000-L3R54:1:1101:22742:13801 1:N:0:395
CGTACCTACGGGAGGCTGCAGTGAGGAATATTGGACAATGGGTGAGAGCCTGATCCAGCCATCCCGCGTGAAGGACGACAGCCCTATGGGTTTTAAACTTCTTTTGTATGGGAATAAACCACATTACGTGTAATGTTCTGAAGGTACCATACGAATAAGCATCGGCTAACTCCGTGCCAGCAGCCGCGGTAATACGGAGGATGCGAGCGTTATCCGGATTTATTGGGTTTAAAGGGTCCGTAGGCGGGTTGATAAGTCAGCGGTGAAAACCTGCAGCTTAACTGTAGAACTGCCGTTGAT
+
CCCCCGGGGGGGGGGGGGGGGGGGGGGGGGGGGGGGGGGGGGGGGGGGGGGGGGGGGGGGGGGGGGGGGGGGGGGGGGGGGGGGGGGGGGGGGGGGGGGGGGGGGGGGGGGGGGGGGGGGGGGGGGGGGGGGGGGGGGGGGGGGGGGGGGGGGGGGGGGGGGGGGGGGGGGGGGGGGGGGGGGGGGGGGGGGGGGGDGGGGGGGGEGGGGGGGGGGGGGGGGGGGGGGGGGGGGGGGGGGGDB<FG@F5>EFGFFFFFFFFFGFFF?FFFFFFFFFFFFFFFF>DFFAAFB<DFFFFFFF
@M04999:289:000000000-L3R54:1:1101:18225:13802 1:N:0:395
TCTCCCTACGGGTGGCTGCAGTGGGGAATATTGCACAATGGGGGGAACCCTGATGCAGCCATGCCGCGTGTATGAAGAAGGCCTTCGGGTTGTAAAGTACTTTCGGTAGTGAGGAAGTTGTGTGTATGAAAAGTGCATGCAATTGACGTTAGCTACAGAAGAAGCACCGGCTAACTCCGTGCCAGCAGCCGCGGTAATACGGAGGGTGCGAGCGTTAATCGGAATGACTGGGCGTAAAGGGCATGTAGGCGGATAATTAAGTTAGGTGTGAAAGCCCCGGGCTCAACCTGGGAATTGCACT
+
CCCCCGGGGGGGGGGGGGGGGGGGGGGGGGGGGGGGGGGGGGGGGGGGGGGGGGGGGGGGGGGGGGGGGGGGGGGGGGGGGGGGGGGGGGGGGGGGGGGGGGGGGGGGGGGGGGFGGFGGGGGGGGGGGGGGGGGGGGGGGGGGGGGGGGGGGGGGGGGGGGGGGGGGGGGGGGGGGGGGGGGGGGGGGGGGGGGGGGGGGGGGGEGGGGGEGGGGGGGGGGGGGGGGGGGGGGGGDGGGGGFGFGFFFFFFGFFFFFFFFFGFFFFFFFFFFFF@FBFFFFBFF?FFFFFFFF??FFFFA
@M04999:289:000000000-L3R54:1:1101:2821:13804 1:N:0:395
TCCTACGGGAGGCTGCAGTGGGGAATATTGCACAATGGGGGGAACCCTGATGCAGCCATGCCGCGTGTATGAAGAAGGCCTTCGGGTTGTAAAGTACTTTCGGTAGTGAGGAAGTTGTGTGTATGAAAAGTGCATGCAATTGACGTTAGCTACAGAAGAAGCACCGGCTAACTCCGTGCCAGCAGCCGCGGTAATACGGAGGGTGCGAGCGTTAATCGGAATGACTGGGCGTAAAGGGCATGTAGGCGGATAATTAAGTTAGGTGTGAAAGCCGCGGGCTCAACCTGGGAATTGCACTTA
+
-ACCC<FB:;FE7E9;<FF<@EFFFC,EFC@E,CDFGGAFEGGGGG7EFGGGCGAAFEF?GG++CFFEFCGGGGGGGGFGG,:BBFGGGGGGGGGC9<A@ECEFF:>CGGFFFGFCC;3@<F9FFGDC<DDCCGG;,><@FGFFEFGGGFGGCAFGCFFEGGGGFEEGDEFGFBFEFGGGDCFGGGGGGE5EEEGGFGGGEEGEEGGC8EGGECFGGGGGEFEGGGGGGGGGGGGGGGCC*>F>?FFFF5BFGFFFFFFBFFF@FFFFAFF:0)<>>659627??>?0:37004A42479
@M04999:289:000000000-L3R54:1:1101:9214:13819 1:N:0:395
TCTACCTACGGGAGGCAGCAGTAGGGAATCTTCCACAATGGACGCAAGTCTGATGGAGCAACGCCGCGTGAGTGAAGAAGGTTTTCGGATCGTAAAGCTCTGTTGTTGGTGAAGAAGGATAGGGATAGTAACTGATTCTTATTTGACGGTAATCAACCAGAAAGTCACGGCTAACTACGTGCCAGCAGCCGCGGTAATACGTAGGTGGCAAGCGTTGTCCGGATTTATTGGGCGTAAAGCGAACGCAGGCGGGAGAACAAGTCAGCTGTGAAAGCCCTCGGCTTAACCGGGGAAGTGCAGC
+
CCCCCGGGGGGGGGGGGGGGGGGGGGGGGGGGGGGGGGGGGGGGGGGGGGGGGGGGGGGGGGGGGGGGGGGGGGGGGGGGGGGGGGGG7FGGGGGGGGGGGGGGGGGGGGGGGGGGGGGGGGGGGGGGGGGGGGGGGGGGGGGGGGGGGGGGGGGGGGGGGGGGGGGGGGGGGGGGGGGGGGGGGGGGGGGGGGGGGGGGGGGFEGGGGGGGGGGGGGGGGGGGGGGGGGGGGGGGGGGGGGFGFGFFFFFFGFEFFFFFFFGFFFFFFFFFFFFFFFFFF??>BAFFFFFFB:?BFFFF2
@M04999:289:000000000-L3R54:1:1101:22500:13834 1:N:0:395
GCCCACCTACGGGGGGCTGCAGTGAGGAATATTGGACAATGGGTGAGAGCCTGATCCAGCCATCCCGCGTGAAGGACGACAGCCCTATGGGTTTTAAACTTCTTTTGTATGGGAATAAACCACATTACGTGTAATGTTCTGAAGGTACCATACGAATAAGCATCGGCTAACTCCGTGCCAGCAGCCGCGGTAATACGGAGGATGCGAGCGTTATCCGGATTTATTGGGTTTAAAGGGTCCGTAGGCGGGTTGATAAGTCAGCGGTGAAAACCTGCAGCTTAACTGTAGAACTGCCGTTGAT
+
CCCCCGGGGGGGGGGGGGGGGGGGGGGGGGGGGGGGGGGGGGGGGGGGGGGGGGGGGGGGGGGGGGGGGGGGGFGGGGGGGGGGGGGGGGGGGGGGGGGGGGGGGGGGGGGGGGGGGGGGGGGGGGGGGGGGGGGGGGGGGGGGGGGGGGGGGGGFGGGGGGGGGGGGGGGGGGDGGGGGGGGGGGGGGGGGGGGGGGGGGGGGGGGGGGGGGGGGGGGGGGGGGGGGEGDGGGGGCFFGGGFGFGFFBEFFC4@FFFFFFFGF@3)?:BF:?FFFFFFFFFFFFFFFBDDFF<06<FFFA
@M04999:289:000000000-L3R54:1:1101:21783:13836 1:N:0:395
ACCTACGGGAGGCAGCAGTGGGGAATTTTGGACAATGGGGGCAACCCTGATCCAGCCATGCCGCGTGTCTGAAGAAGGCCTTCGGGTTGTAAAGGACTTTTGTTAGGGAAGAAAAGCTTGGTGCTAATACCATCGAGTGCTGACGGTACCTAAAGAATAAGCACCGGCTAACTACGTGCCAGCAGCCGCGGTAATACGTAGGGTGCGAGCGTTAATCGGAATTACTGGGCGTAAAGCGAGCGCAGACGGTTAGATAAGTCAGATGTGAAATCCCCGAGCTCAACTTGGGACGTGCATTTG
+
CC9B@CC@FCFGGGCECFFFGGGDDDEGGFE8FFFFCEGGGGGGGDF8@EDF,CCFFEED8E@CG@FGFGGECFGGEFGGD=E=C7C,8CEAFF9EGF<FGCBAFAFFFFGDFGFGGGGD=?<FFDCFFEFGGGGGGEFCFG9=FE:A=,<=7@FEFGGGDDFBFG@FEEGFGGGE>FG7;>FGGG8CGCG@:CFGGG<CCGC8CGG5=CEE=EEF9CEE==CC9CD<57CDCD5:7<C5<5;5@<FFF37<5*19*01=BBGFF?BF-7:A76F3)189?<)8-29::<:B1:(4)--6
@M04999:289:000000000-L3R54:1:1101:24985:13861 1:N:0:395
TGCCCCTACGGGCGGCAGCAGTGGGGAATATTGCACAATGGGGGAAACCCTGATGCAGCCATGCCGCGTGTATGAAGAAGGCCTTCGGGTTGTAAAGTACTTTCGGTAGTGAGGAAGTTGTGTGTATGAAAAGTGCATGCAGTTGACGTTAGCTACAGAAGAAGCACCGGCTAACTCCGTGCCAGCAGCCGCGGTAATACGGAGGGTGCGAGCGTTAATCGGAATGACTGGGCGTAAAGGGCATGTAGGCGGATAATTAAGTTAGGTGTGAAGGCCCCGGGCTCAACCTGGGAATTGCACT
+
[truncated: 28,369,980 more chars]
