# Supplementary material for: Dynamics of the hindgut microbiota of the Japanese honey bees (Apis cerana japonica) throughout the overwintering period
Source: PeerJ. 2025 Oct 13;13:e20050. doi: 10.7717/peerj.20050 (PMC12530201; doi:10.7717/peerj.20050)
Supplement: Supplemental Information 27 [file peerj-13-20050-s027.gz › peerj-13-20050-s027]

@M04999:289:000000000-L3R54:1:1101:16040:1880 1:N:0:396
GGGTCCCTACGGGCGGCAGCAGTGAGGAATATTGGACAATGGGTGAGAGCCTGATCCAGCCATCCCGCGTGAAGGACGACAGCCCTATGGGTTTTAAACTTCTTTTGTATGGGAATAAACCACATTACGCGTAATGTTCTGAAGGTACCATACGAATAAGCATCGGCTAACTCCGTGCCAGCAGCCGCGGTAATACGGAGGATTCGAGCGTTATCCGGATTTATTGGGTTTAATGGGTCCGTAGGCGGGTTGATAAGTCAGCTGTGAAAACCTGCAGCTTAACTGTAGAACTGCCGTTGAT
+
9CCCCGGGGGGGGGGGGGGGGGGGGGGGGGGGGGGGGGGGGGGGGGGGGGGGGGGGGGGGGGGGGGGECFCCC<8AE7+@+4<A?F8F<,,BFGGA,,AFGEGGGG9F,F9,<8,B<,9E,,B=FFCFDB+@7+B,EFFGA9<,,:,:<,@,DB7DF+,,8,>><*CF7:FF9:*6**6;8B7>EB*1**4*4C@B888***?+5*1*:3:E5CC9*5*::C9EF?**:CD4+*3*9C<CCF:3)6)))8>3*9**/@=446*09)**)0.3:>)8)5FF224<4<<)))5<,23(4<4(.
@M04999:289:000000000-L3R54:1:1101:18123:1907 1:N:0:396
CCTACGGGCGGCTGCAGTGGGGAATATTGCACAATGGGGGAAACCCTGATGCAGCCATGCCGCGTGTATGAAGAAGGCCTTCGGGTTGTAAAGTACTTTCGGTAGTGAGGAAGTTGTGTGTATGAAAAGTGCATGCAGTTGACGTTAGCTACAGAAGAAGCACCGGCTAACTCCGTGCCAGCAGCCGCGGTAATACGGAGGGTGCGAGCGTTAATCGGAATGACTGGGCGTAAAGGGCATGTAGGCGGATAATTAAGTTAGGTGTTAAAGCCCCGGGCTCAACCTGGGAATTGCACTTAA
+
CCCCCGGGGGGGGGGGGGGGGGGGGGGGGGGGGGGGGGGGGGGGGGGGGGGGGGGGGGGGGGGGGGGGGEFFGGCFFFFGGFF77FFCFA99EFCFGGGGGCFECGGA?8,<FFFFGDGGGAGGFGFGGF?F<FABBCFGGGGDGG8=>FCCFFGGG7<<C<>BCCGGGDFGCA7D*1>@CGGCG::88*=*=FFECEG5*8C8>*;*?*:E*;EE5C55F69?F?C*C)95**<:CDFGGGF7*755)<5*CFF=4FFF45C7?)9*)/44:>)8)7>:2<71:(,(4(4:2444AB2<
@M04999:289:000000000-L3R54:1:1101:10719:1993 1:N:0:396
CCTACGGGGGGCTGCAGTGGGGAATATTGCACAATGGGGGGAACCCTGATGCAGCCATGCCGCGTGTATGAAGAAGGCCTTCGGGTTGTAAAGTACTTTCGGTAGTGAGGAAGTTGTGTGTATGAAAAGTGCATGCAGTTGACGTTAGCTACAGAAGAAGCACCGGCTAACTCCGTGCCAGCAGCCGCGGTAATACGGAGGGTGCGAGCGTTAATCGGAATGACTGGGCGTAAAGGGCATGTAGGCGGATAATTAAGTTAGGTGTGAAAGCCCCGGGCTCAACCTGGGAATTGCACTTAA
+
CCCCCGGGGGGGGGGGGGGGGGGGGGGGGGGGGGGGGGGGGGGGGGGGGGGGGGGGGGGGGGGGGGGGGGGGGGGGGGGGGGGGGGGGGGGFGGGGGGGGGGGGGGGFGGGGGGGGGGGGGGGGGGGGGGGGGGFCGGGGGGGGGGGEEGGGGGGGGCFFGDGFEGGGGGGFFC>F*8CCGGGGGC>E8CC>EGGGGGGE>EGGECGEGGGGGGGGGGDGFGFFGFF4FDGG5*<FGGGGGGFG?F@BEFEFGF???FFFFFFFF:BF2@<7?@)>B>B<?BB:>00(2(:?F<A<A>24
@M04999:289:000000000-L3R54:1:1101:21067:2088 1:N:0:396
TCGCCTACGGGTGGCTGCAGTGAGGAATATTGGACAATGGGTGAGAGCCTGATCCAGCCATCCCGCGTGAAGGACGACAGCCCTATGGGTTTTAAACTTCTTTTGTATGGGAATAAACCACATTACGTGTAATGTTCTGAAGGTACCATACGAATAAGCATCGGCTAACTCCGTGCCAGCAGCCGCGGTAATACGGAGGATGCGAGCGTTATCCGGATTTATTGGGTTTCTATGGTCCGTAGGCGTGTAGATAAGTCAGCGGTGAAAACCTGCAGCTTAACTGTAGCACTGCCGTCGATAC
+
CCCCCGED@FGFGGDGGD-C6@6CF-FCFAF9CFFE@F9FCF@D@FA<E,C<FFEEGFGG<@FFGG@CGC@FFDFFDFGGGFGFCEFFGGGGGF=FGGGGGFGGDEFFGGGGC8FGGGFGGGC59?EF8FGCAEFAFFCFCEEFGGG9FFGFGDFF9FGGGGC@EG>BEDD:CG@>CAGCCFF7CE88CGCF;?D:BEGGCECC>*/:?C5=9955*=C+=9:+AFG3:++3+2=1+0)75D>FF*)7)9*0>=F6??*97>7>37973@?:8?@?5A@A)-66)-)<>:>F79<((360(
@M04999:289:000000000-L3R54:1:1101:22496:2156 1:N:0:396
CTACGGGCGGCAGCAGTGGGGAATTTTGGACAATGGGGGGAACCCTGATCCAGCCATGCCGCGTGTCTGAAGAAGGCCTTCGGGTTGTAAAGGACTTTTGTTAGGGAAGAAAAGCCGGGTGCTAATACCACCTGGTGCTGACGGTACCTAAAGAATAAGCACCGGCTAACTACGTGCCAGCAGCCGCGGTAATACGGGGGGTGCGAGCGTTATCCGGATTTATTGGGTTTAAAGGGTCCGTAGGCGGGTTGATAAGTCAGCGGTGAAAACCTGCAGCTTAACTGTAGAACTGCCGTTGAT
+
CCCCCGGGGGGGGGGGFGGGGGGGGGGGGGGGGGGGGGGGGGGGGGGGGGGGGGGGGGGGGGGGGGGGGGGGGGGGGGGGGGGGFGGGGGGGGGGGGGGGGGGGGGGGGGGGGGGGGGGGGGGGGGGGGGGGGGGGGGGGGGGGGGGGGGGGGGGGGGGGGGGGGGGGGGGGGGGGGGGGGGGGGGGGGGGGGGGGGGGGGGGGGGGGGGGGGGGGGGGGGGGGGGGGGDGGGGGGGGGGGCEGFGFF8BEFGFFFFFFFFFC>BFFFFFFBFFFFFFFFBFFFFFFFFFFF??FFFFFF
@M04999:289:000000000-L3R54:1:1101:7498:2175 1:N:0:396
GCTGCCCTACGGGTGGCTGCAGTGGGGAATATTGCACAATGGGGGAAACCCTGATGCAGCCATGCCGCGTGTATGAAGAAGGCCTTCGGGTTGTAAAGTACTTTCGGTAGTGAGGAAGTTGTGTGTATGAAAAGTGCATGCAGTTGACGTTAGCTACAGAAGAAGCACCGGCTAACTCCGTGCCAGCAGCCGCGGTAATACGGAGGGTGCGAGCGTTAATCGGAATGACTGGGCGTAAAGGGCATGTAGGCGGATAATTAAGTTAGGTGTGAAAGCCCTGGGCTCAACCTAGGAATTGCAC
+
CCCCCGGGGGGGGGGGGGGGGGGGGGGGGGGGGGGGGGGGGGGGGGGGGGGGGGGGGGGGGGGGGGGGGGGGGGGGGGGGGGGGFGGGGGGGGGGGGGGGGGGGGGGFGGFGGGFEFGFGGFGFGGGGGGGGGGGGGGGGGGGGGGGGGGGGGGGGGGGGGGGGGGGGGGGG>FGGGGGDFGGCF6@FGGGGGGGGGGDGGGGDCGGGGGGDGGGGGGGGGGGGGGGFGGGGGGGGGGGGGGFGFGFFFFFFGFEF4@FFFFGFFFFFFF?D9BF4@0),,(4:????BFF>70>DFDFF4
@M04999:289:000000000-L3R54:1:1101:24063:2181 1:N:0:396
CCTACGGGGGGCTGCAGTAGGGAATCTTCCACAATGGACGCAAGTCTGATGGAGCAACGCCGCGTGGATGAAGAAGGTCTTCGGATCGTAAAATCCTGTTGTTGAAGAAGAACGGTTGTGAGAGTAACTGCTCATAGCGTGACGGTAATCAACCAGAAAGTCACGGCTAACTACGTGCCAGCAGCCGCGGTAATACGTAGGTGGCAAGCGTTGTCCGGATTTATTGGGCGTAAAGGGAGCGTAGGCGGTCTTTTAAGTCTGAATGTGAAAGCCCTCAGCTTAACTGAGGAAGAGCATCGG
+
CCCCCGGGGGGGGGGGGGGGGGGGGGGGGGGGGGGGGGGGGGGGFGGGGGGGGGGGGGGGGDGGGGGGGGGGGGGGGGGGGGGGGGGGGFGFGCCCGGGGGGGGGGGGGGGGDGDGGGGGGGGGFGGGGGGGGGGGGGGFGG@FGGGGGFGGGGGGGGGGGGGGEGGGGGGGGGGGGGGGGGG8CG5CEGEGGGGFGCFCGGGGDFGGGGEEEGCFGGG57EFGGGGGGGGGCDFFGGGDG5)9.=:>>5@FGFF6FFFFFFGFF77=AFF<:F:FFFF2<AB49ADFF?:2?BFFF?F6
@M04999:289:000000000-L3R54:1:1101:20011:2262 1:N:0:396
CCCTACGGGGGGCAGCAGTGAGGAATATTGGACAATGGGTGAGAGCCTGATCCAGCCATCCCGCGTGAAGGACGACAGCCCTATGGGTTTTAAACTTCTTTTGTATGGGAATAAACCACATTACGCGTAATGTTCTGAAGGTACCATACGAATAAGCATCGGCTAACTCCGTGCCAGCAGCCGCGGTAATACGGAGGATGCGAGCGTTATCCGGATTTATTGGGTTTAAAGGGTCCGTAGGCGGGTTGATAAGTCAGCGGTGAAAACCTGCAGCTTAACTGTAGAACTGCCGTTGATACTG
+
CCCCCGGGGGGGGGGGGGGGGGGGGGGGGGGGGGGGGGGGGGGGGGGGGGGGGGGGGGGGGGGGGGGGGGGGGGGGGGGGGGGGGGGGGGGGGGGGGGGGGGGGGGGGGGGGGGGGGGGGGGGGGGGDGGGGGGGGGGGGGGGGGGGGGGGGGGGGGGGGGGGGGGGGGGGGGGGGDGGGGGGGGGGGGGGGGGGGGGGGGGGGGGGGGGGGGEGGCFGGGGDGGGCGFGGGGGGGGGGGGGFGFGDEFFFFGF=BFFFFFEGFFFFDBFFFFFFFFFFFFA5<ADFFFFFFFFFBFFF).
@M04999:289:000000000-L3R54:1:1101:21536:2268 1:N:0:396
TTCCTACGGGAGGCTGCAGTGGGGAATATTGCACAATGGGGGAAACCCTGATGCAGCCATGCCGCGTGTATGAAGAAGGCCTTCGGGTTGTAAAGTACTTTCGGTAATGAGGAAGGTGGTGTATCTAATAGGTGCATCAATTGACGTTAATTACAGAAGAAGCACCGGCTAACTCCGTGCCAGCAGCCGCGGTAATACGGAGGGTGCGAGCGTTAATCGGAATGACTGGGCGTAAAGGGCATGTAGGCGGATAATTAAGTTAGGTGTGAAAGCCCTGGGCTCAACCTAGGAATTGCACTT
+
CCCCCGGGGGGGGGGGGGGGGGGGGGGGGGGGGGGGGGGGGGGGGGGGGGGGGGGGGGGGGGGGGGGGGGGGGGGGGGGGGGGGGGGGGGGGGGGGGGGGGGGGGGGGGGGGGGGGGGGGGGGGGGGGGGGGGGGGGGGGGGGGGGGGGGGGGGGGGGGGGGGGGGGGGGGGGGGGGGGGGGGGGGGGGGGGGGGGGGGGGGGGGGGGGGGGEGGCGGGGGGDGGGDFGGGGGGGGFFGGGGFDFGFFFFFFGFFFFFFFFFGFFFFFFFFFB<F4F:FFFFB?FF?7?<7A:2<FFFB?
@M04999:289:000000000-L3R54:1:1101:16129:2277 1:N:0:396
GTACCCTACGGGGGGCAGCAGTAGGGAATCTTCCACAATGGACGCAAGTCTGATGGAGCAACGCCGCGTGAGTGAAGAAGGTTTTCGGATCGTAAAGCTCTGTTGTTGGTGAAGAAGGATAGGGATAGTAACTGATTCTTATTTGACGGTAATCAACCAGAAAGTCACGGCTAACTACGTGCCAGCAGCCGCGGTAATACGTAGGTGGCAAGCGTTGTCCGGATTTATTGGGCGTAAAGCGAACGCAGGCGGGAGAACAAGTCAGCTGTGAAAGCCCTCGGCTTAACCGGGGAAGTGCAGC
+
CCCCCGGGGGGGGGGGGGGGGGGGGGGGGGGGGGGGGGGGGGGGGGGGGGGGGGGGGGGGGGGGGGGGEGGGGGGGGGGGGGGGGGGGGGGGGGGGGGGGGGGGGFGGGGGGGGFGGGGFFGGGGGGGGGGGGGGGGGGGGGGGGGGGGGGGGGGGGGGGGGGGGGGGGGGGGGGGGGGGGGGGDFGCGGGGGGGGGGGGGGGGEGGGGGGGGGGGGGGGGGEGGGGGGGGGGD7DDGGGGGFGFG:3<EDFGFFF@?478@FFFFFF-?<947@FF:F>:?F9BAFAB06;B6?04<AF,
@M04999:289:000000000-L3R54:1:1101:20240:2295 1:N:0:396
GGCCTACGGGCGGCTGCAGTGGGGAATATTGCACAATGGGGGGAACCCTGATGCAGCCATGCCGCGTGTATGAAGAAGGCCTTCGGGTTGTAAAGTACTTTCGGTAATGAGGAAGGTGGTGTATCGAATAGGTGCATCAATTGACGTTAATTACAGAAGAAGCACCGGCTAACTCCGTGCCAGCAGCCGCGGTAATACGGAGGGTGCGAGCGTTAATCGGAATGACTGGGCGTAAAGGGCATGTAGGCGGATAATTAAGTTAGGTGTGAAAGCCCCGGGCTCAACCTGGGAACTGCACTT
+
CCCCCGGGGGGGGGGGGGGGGGGGGGGGGGGGGGGGGGGGGGGGGGGGGGGGGGGGGGGGGGGGGGGGGGGGGGGGGGGGGGGGGGGGGGGGGGGGGGGGGGGGEGGGGGGGGGGGGGGGGGGGGGGGGGGFGGGGGGGGGGGGGGGGGGGGGGGGGGGGGGGGGGGGGGGGGGGGGGGGFGGGGGGGGGGGGGGGGGGGGGGGCEGGEGGGGGGGGGGGGGGGGGGGGDFG7DGCGFGDGGF:@F6=5>>@DFFFFFFFFFGFFFFFFFFF:FFFEFEFBBFFB??FFFFFFFFFFFB:
@M04999:289:000000000-L3R54:1:1101:8852:2302 1:N:0:396
AGTTCCTACGGGCGGCTGCAGTGGGGAATTTTGGACAATGGGGGGAACCCTGATCCAGCCATGCCGCGTGTCTGAAGAAGGCCTTCGGGTTGTAAAGGACTTTTGTTAGGGAAGAAAAGCCGGGTGCTAATACCACCTGGTGCTGACGGTACCTAAAGAATAAGCACCGGCTAACTACGTGCCAGCAGCCGCGGTAATACGTAGGGTACGAGCGTTAATCGGAATTACTGGGCGTAAAGCGAGCGCAGACGGTTAGATAAGTCAGATGTGAAATCCCCGAGCTCAACTTGGGACGTGCATT
+
CCCCCGGGGGGGGGGGGGGGGGGGGGGGGGGGGGGGGGGGGGGGGGGGGGGGGGGGGGGGGGGGGGGGGGGGGGGGGGGGGGGGGGGGGGGGGGGGGGGGGGGGGGGGGGGGGGGGGGGGGGGGGGGGGGGGGGGGGGGGGGGGGGGGGGGGGGGGGGGGGGGGGGGGGGGGGGGGGGGGGGGGGGGGGGGGGGGGGGGGGGGGGGGGGGGGGGGGGGFGGGGGGGGGGGGGGGGGGGGGGGFGFGFFFFFFGFFFFFFFFFFFFFFFFFFFFFFFF?FFFFBFFFFF4:7:?FF??BF)6
@M04999:289:000000000-L3R54:1:1101:11324:2314 1:N:0:396
CCTACGGGGGGCTGCAGTGGGGAATTTTGGACAATGGGGGGAACCCTGATCCAGCCATGCCGCGTGTCTGAAGAAGGCCTTCGGGTTGTAAAGGACTTTTGTTAGGGAAGAAAAGCCGGGTGCTAATACCACCTGGTGCTGACGGTACCTAAAGAATAAGCACCGGCTAACTACGTGCCAGCAGCCGCGGTAATACGTAGGGTGCGAGCGTTAATCGGAATTACTGGGCGTAAAGCGAGCGCAGACGGTTAGATAAGTCAGATGTGAAATCCCCGAGCTCAACTTGGGACGTGCATTTGA
+
CCCCCGGGGGGGGGGGGGGGGGGGGGGGGGGGGGGGGGGGGGGGGGGGGGGGGGGGGGGGGGGGGGGGGGGGGGGGGGGGGGGGGGGGGGGGGGGGGGGGGGGGGGGGGGGGGGGGGGGGGGGGGGGGGGGGGGGGGGGGGGGGGGGGGGGGGGGGGGGGGGGGDGGGGGGGGGCEGGGGGGGGGGGGGGGGGGGGF@CGGGGGGGGGGGEEGGGGGGGGGGGGGGGGGGDDGGGGGGGGGDDGDGFFDFFFGFFFF@FFFFGFFFFFFFFFFFFEFF@?FFFFFFFF??BB??FFFAAA
@M04999:289:000000000-L3R54:1:1101:17215:2410 1:N:0:396
GTCCTACGGGTGGCAGCAGTGGGGAATATTGCACAATGGGGGAAACCCTGATGCAGCCATGCCGCGTGTATGAAGAAGGCCTTCGGGTCGTAAAGTACTTTCGGTAATGAGGAAGGTGGTGTATCTAATAGGTGCATCAATTGACGTTAATTACAGAAGAAGCACCGGCTAACTCCGTGCCAGCAGCCGCGGTAATACGGAGGATGCGAGCGTTATCCGGATTTATTGGGTTTAAAGGGTCCGTAGGCGGGTTGATAAGTCAGCGGTGAAAACCTGCAGCTTAACTGTAGAACTGCCGTTG
+
CCCCCGGGGGGGGGGGGGGGGGGGEEGGGGGGGGGGGGGGGGGGGGGGGGGGGGGGGGGGGGGGGGGGGGGGGGGGGGGFGGGGGGCGGGGGGGFGGGGGGGGGGGGGGGGGGGGGGGGGGGGGGGGGGGGGDEDGGGGGGGGGGGEGGGGGGGGGFGGGGGGGGGGGGGGGGFFGGGGGGGGGGGGGGGGGGGGGGGGGGGGGGFGGGGGGGGGGGGGDGCGGGG>FGGDDGGFGFGGGFGFD>G:FFFFFC:6@FFF=?BGFFFFE0?DFB:7FFFFBBFDFBB9)5):ABFFFFBBF(
@M04999:289:000000000-L3R54:1:1101:10228:2413 1:N:0:396
CCTACGGGTGGCTGCAGTGGGGAATATTGCACAATGGGGGAAACCCTGATGCAGCCATGCCGCGTGTATGAAGAAGGCCTTCGGGTTGTAAAGTACTTTCGGTAATGAGGAAGGTGGTGTATCTAATAGGTGCATCAATTGACGTTAATTACAGAAGAAGCACCGGCTAACTCCGTGCCAGCAGCCGCGGTAATACGGAGGGTGCGAGCGTTAATCGGAATGACTGGGCGTAAAGGGCATGTAGGCGGATAATTAAGTTAGGTGTGAAAGCCCTGGGCTCAACCTAGGAATTGCACTTAA
+
CCCCCGGGGGGGGGGGGFGGGG@CFFGGGCFEGGGGGGGGDEGGFGCF<CCFGGGGGGGFFBFF8FFGGGFFFGGGGGGGCFF=FFGGGGAEFFEGGGFFGGCDFGGGGGGGGGE?FFFGGGGFFFGGCCGGGGGGFGGCF?FG+FFFCFGGGGGGGGGFF8FDCCFCGFCGGFGBFDFEFGGCGD>CEGGGEGGFFC>EGGEGGGCEEGCEC=C<@CEEGG+<EGGGFG)>=FEGGC959CFFFGE:3<DFG4==BF?7@?>*9>BF9@??:@FF:(5:<<:0(5?B0<77?FF<B)66
@M04999:289:000000000-L3R54:1:1101:15146:2432 1:N:0:396
CGGCCTACGGGAGGCTGCAGTAGGGAATCTTCCACAATGGACGCAAGTCTGATGGAGCAACGCCGCGTGGATGAAGAAGGTCTTCGGATCGTAAAATCCTGTTGTTGAAGAAGAACGGTTGTGAGAGTAACTGCTCATAGCGTGACGGTAATCAACCAGAAAGTCACGGCTAACTACGTGCCAGCAGCCGCGGTAATACGTAGGTGGCAAGCGTTGTCCGGATTTATTGGGCGTAAAGGGAGCGCAGGCGGTCTTTTAAGTCTGAATGTGAAAGCCCTCAGCTTAACTGAGGAAGAGCATC
+
CCCCCGGGGGGGGGGGGGGGGGGGGGGGGGGGGGGGGGGGGGGGGGGGGGGGGGGGGGGGGGGGGGGGGGGGGGGGGGGGGGGGGGGDGGGGGGGGGGGGGGGGGGGGGGGGGGGGGGGGGGDGGGGGGGGGGGGGGGGFGGGGGGGGGGGGGGGGGGGGGGGGGGGGGGGGGGGGGGGGGGGGGGGGGGGGGGGGGGGGGGGGGGGGGGGGGGGGGGGGGG=EGGGGGGGGGGGGGGGGGGFGFGFFFFFFGDFFFFFF?F7B@FFFFFFF<FFFFFFFFFFAAFFFFA?FFFFFFBF?3
@M04999:289:000000000-L3R54:1:1101:12112:2492 1:N:0:396
TCCTACGGGGGGCCTGCAGTGGGGAATATTGCACAATGGGGGAAACCCTGATGCAGCCATGCCGCGTGTATGAAGAAGGCCTTCGGGTTGTAAAGTACTTTCGGTAGTGAGGAAGTTGTGTGTATGAAAAGTGCATGCAGTTGACGTTGGCTACAGAAGAAGCACCGGCTAACTCCGTGCCGGCAGCCGCGGTAATACGGAGGGTGCGAGCGTTAATCGGAATGACTGGGCGTAAAGGGCATGTAGGCGGATAATTAAGTTAGGTGTGAAAGCCCCGGGCTCAACCTGGGAATTGCACTT
+
CCCCCGGGGGGGGGGGGGGGGGGGGGGGGGGGGGGGGGGGGGGGGGGGGGGGGGGGGGGGGGGGGGFGGGGGGGGGGGGGGGGGGGGGGGGGGGGGGGGGGGGGGGGGGGGGGGGGGGGGGGGGGGGGGGGGGGGGGGGGGGGGGGGGGGGGGGGGGGGGGGGGGGGGGGGGGGGGGGGGGGGGGGGGGGGGGGGGGGGGGGGGEGGGGGGGGGGGGGGGGGGGGGGGGGGGGGGGGGGGGGFCFGFFFFFFGFFFFF7/@FFF@FFFFFAFF>@FFFFFFBFFF?FFFFFFF?BFFF<:
@M04999:289:000000000-L3R54:1:1101:16425:2529 1:N:0:396
GGCCTACGGGTGGCTGCAGTGGGGAATATTGCACAATGGGGGAAACCCTGATGCAGCCATGCCGCGTGTATGAAGAAGGCCTTCGGGTTGTAAAGTACTTTCGGTAGTGAGGAAGTTGTGTGTATGAAAAGTGCATGCAGTTGACGTTAGCTACAGAAGAAGCACCGGCTAACTCCGTGCCAGCAGCCGCGGTAATACGGAGGATGCGAGCGTTATCCGGATTTATTGGGTTTAAAGGGTCCGTAGGCGGGTTGTTAAGTCAGCGGTGAAAACCTGCAGCTTAACTGTAGAACTGCCGTTG
+
CCCCCGGGGGGGGGGGGGGGGGGGGGGGGGGGGGGGGGGGGGGGGGGGGGGGGGGGGGGGGGGGGGFGGGGGGGGGGGGGGGGGGGGGGGGGGGGGGGGGGGGGGGGGGGGGGGGFGGGGFFFGGGGGGGGGGGGGGGGGFGGGGGGGGGGGGGGGGGGGGGGGGGGGGGGGGGGGGGGGGGGGGGGGGGGGGGGGGGGGGGGGGGGGGGGGGGGGGGGGGGGCFCFGGGGD5FGFGGGGFGFFFGFFFFFFGF@FFFFFFFGFFFDDBFFD?FFFFFFFFFAFFFFAFFFFABFBFFFF?
@M04999:289:000000000-L3R54:1:1101:16955:2557 1:N:0:396
TCCCTACGGGAGGCTGCAGTGGGGAATATTGCACAATGGGGGGAACCCTGATGCAGCCATGCCGCGTGTATGAAGAAGGCCTTCGGGTTGTAAAGTACTTTCGGTAATGAGGAAGGTGGTGTATCGAATAGGTGCATCAACTGACGTTAATTACAGAAGAAGCACCGGCTAACTCCGTGCCAGCAGCCGCGGTAATACGGAGGATGCGAGCGTTATCCGGATTTATTGGGTTTAAAGGGTCCGTAGGCGGGTTGATAAGTCAGCGGTGAAAACCTGCAGCTTAACTGTAGAACTGCCGTTG
+
CCCCCGGGGGGGGGGGGGGGGGGGGGGGGGGGGGGGGGGGGGGGGGGGGGGGGGGGGGGGGGGGGGGGGGGGGGGGGGGGGGGGGGGGGGGGGGGGGGGGGGGGGGGGGGGGGGGGGGGGGFGGGGGGGGGGGGGGGGGGGFGGGGGGGGGGGGGGGGGGGGGGGGGGGGGGGGGGGGGGGGGGGGGGGGGDGGGGGGGGGGGGGGGGGGGGGGGGGFGGGGGGGGGGGGGGGGGGGGGGGGFGFGFFFFFFGFFFFFFFFFGFFFFFFFF9?FFFFFFFFFFFFBFFFFFFFFFFFFFF:
@M04999:289:000000000-L3R54:1:1101:18489:2586 1:N:0:396
CCCTACGGGAGGCTGCAGTGGGGAATATTGCACAATGGACGCAAGTCTGATGGAGCAACGCCGCGTGAGTGAAGAAGGTTTTCGGATCGTAAAGCTCTGTTGTTGGTGAAGAAGGATAGGGATAGTAACTGATTCTTATTTGACGGTAATCAACCAGAAAGTCACGGCTAACTACGTGCCAGCAGCCGCGGTAATACGTAGGTGGCAAGCGTTGTCCGGATTTATTGGGCGTAAAGCGAACGCAGGCGGGAGAACAAGTCGGCTGTGAAAGCCCTCGGCTTAACCGGGGAAGTGCAGCTG
+
CCCCCGGGGGGGGGGGGGGGGGGGGGGGGGGGGGGGGGGGGGGGGGGGGGGGGGGGGGGGGGGGGGGGGGGGGGGGGGFGGGGGGGGGGGGGGGGGGGGGGGGGGGGGGGGGGGGGGGGGGGGGGGGGGGGGGGGGGGGGGGGGGGGGGGGGGGGGGGGGGGGGGGGGGGGGGGGGGGGGGGGGGGGGGGGGGGGGGGGGGGGGGGGGGGGGGGGGGGGDEGGGGGGGGGGGGGGGGGGGGGFGBDFFFFFFGFFFFFFFFBGFFFFFFFFFFFFFFFFFBFFFFFFFFFBFB?BFFD0:
@M04999:289:000000000-L3R54:1:1101:11259:2607 1:N:0:396
GCCCTACGGGAGGCAGCAGTGAGGAATATTGGACAATGGGTGAGAGCCTGATCCAGCCATCCCGCGTGAAGGACGACAGCCCTATGGGTTTTAAACTTCTTTTGTATGGGAATAAACCACATTACGTGTAATGTTCTGAAGGTACCGTACGAATAAGCATCGGCTAACTCCGTGCCAGCAGCCGCGGTAATACGGAGGATGCGAGCGTTATCCGGATTTATTGGGTTTAAAGGGTCCGTAGGCGGGTTGATAAGTCAGCGGTGAAAACCTGCAGCTTAACTGTAGAACTGCCGTTGATACT
+
CCCCCGGGGGGGGGGGGGGGGGGGGGGGGGGGGGGGGGGGGGGGGGGGGGGGGGGGGGGGGGGGGGGGGGGGGGGGGGGGGGGGGGGGGGGGGGGGGGGGGGGGGGGGGGGGGGGGGGGGGGGGGGGGGGGGGGGGGGGGGGGGGGGGGGGGGGGGGGGGGGGGGGGGGGGGGGGGGGGGGGGGGGDGGGGGGGGGGGGGGGGGGGGGGGGGGGGGGEGGGGGGGGGDGGGG?CGGDGGFGGFDEGFFEFFFGFFFFFFFFBGFFFFFBF7?BFFFFD=9<BFAB2>AFFF7>6<?:AAF6
@M04999:289:000000000-L3R54:1:1101:10959:2610 1:N:0:396
CCTACGGGTGGCTGCAGTAGGGAATCTTCCACAATGGACGCAAGTCTGATGGAGCAACGCCGCGTGAGTGAAGAAGGTTTTCGGATCGTAAAGCTCTGTTGTTGGTGAAGAAGGATAAGGATAGTAACTGATTCTTATTTGACGGTAATCAACCAGAAAGTCACGGCTAACTACGTGCCAGCAGCCGCGGTAATACGTAGGTGGCAAGCGTTGTCCGGATTTATTGGGCGTAAAGCGAACGCAGGCGGGAGAACAAGTCAGCTGTGAAAGCCCTCGGCTTAACCGGGGAAGTGCAGCTGA
+
CCCCCGGGGGGGGGGGGGGGGGGGGGGGGGGGGGGGGGGGGGGGGGGGGGGGGGGGGGGGGGGGGGGGGGGGGGGGGGGGGGGGGGGGFGGGGGGGGGGGGGGGGGGFGGGGGGGGGGGGFFGGGGGGGGGGGGGGGGGGGGGGGGGGGGGGGGGGGGGGFGGGGGGGGGGGGGGGGGGGGGGGGGGGGGGGGGGGGGGGGGGGGGGGGGGGGGGGGGGEGCGGGGGGGGGGGGGGGGGGGGFGFGFFB@EEGFFFFBBFFF>@FFFFFFFF??FFFF@(5AFFFFF>BFF2?FFF78?F
@M04999:289:000000000-L3R54:1:1101:12963:2615 1:N:0:396
GGGACCTACGGGCGGCTGCAGTGGGGAATTTTGGACAATGGGGGGAACCCTGATCCAGCCATGCCGCGTGTCTGAAGAAGGCCTTCGGGTTGTAAAGGACTTTTGTTAGGGAAGAAAAGCCGGGTGCTAATACCACCTGGTGCTGACGGTACCTAAAGAATAAGCACCGGCTAACTACGTGCCAGCAGCCGCGGTAATACGTAGGGTGCGAGCGTTAATCGGAATTACTGGGCGTAAAGCGAGCGCAGACGGTTAGATAAGTCAGATGTGAAATCCCCGAGCTCAACTTGGGACGTGCATT
+
CCCCCGGGGGGGGGGGGGGGGGGGGGGGGGFGGGGGGGGGGGGGGCFGGGGGGGGGGGGGGGGGGGGGGGGGGGGGGFGGGGGGGFGF:DFEGGFGGDFGGECFGGGGGGGGGGGGGGGCGGGEGGGGFGGGGGGGGGGGGGGGGGFEGGGGGGGGGGGGGGGGGGGGGGGGGGGGGGGFECGGGGGGFGECEGGGGGGFGFGFGGGGDGGEGGGGGGGCCEGGGGGGFFGGGGGGGGFGD<BDFGBFEFFFDFFFFFFF*9>@FFFFFFA<>FFFFBF999(:B??9A<:?FFF??:<B>
@M04999:289:000000000-L3R54:1:1101:6756:2733 1:N:0:396
CCTACGGGAGGCTGCAGTGGGGAATATTGCACAATGGGGGAAACCCTGATGCAGCCATGCCGCGTGTATGAAGAAGGCCTTCGGGTTGTAAAGTACTTTCGGTAGTGAGGAAGTTGTGTGTATGAAAAGTGCATGCAGTTGACGTTAGCTACAGAAGAAGCACCGGCTAACTCCGTGCCAGCAGCCGCGGTAATACGGAGGGTGCGAGCGTTAATCGGAATGACTGGGCGTAAAGGGCATGTAGGCGGATAATTAAGTTAGGTGTGAAAGCCCCGGGCTCAACCTGGGAATTGCACTTAA
+
CCCCCGGGGGGGGGGGGGGGGGGGGGGGGGGGGGGGGGGGGGGGGGGGGGGGGGGGGGGGGGGGGGGGGGGGGGGGGGGFGGGGGFGGGGGGGGGGGGGGGGGGGGGGGGGGGFGGFGFGGGGGGGGGGGGGGGGGGGGGGGGGGGGGGGGGGGGGGGGGGGGGGGGGGGGGGGGGGGGGGGGGGGGGGGGGGGGGGGGGGGGGGGGGGGECEGGGGGGGGGGGGGGGGGDGDFGGDGFDGGFGFGFFFFBFGFFFFFFFFFGFFFFFAFBFFFFFF;EFFFFBB??FFFFD?>BBA?FF
@M04999:289:000000000-L3R54:1:1101:19531:2859 1:N:0:396
CCCTACGGGTGGCTGCAGTGGGGAATATTGCACAATGGGGGAAACCCTGATGCAGCCATGCCGCGTGTATGAAGAAGGCCTTCGGGTTGTAAAGTACTTTCGGTAGTGAGGAAGTTGTGTGTATGAAAAGTGCATGCAGTTGACGTTAGCTACAGAAGAAGCACCGGCTAACTCCGTGCCAGCAGCCGCGGTAATACGGAGGGTGCGAGCGTTAATCGGAATGACTGGGCGTAAAGGGCATGTAGGCGGATAATTAAGTTAGGTGTGAAAGCCCCGGGCTCAACCTGGGAATTGCACTTA
+
CCCCCGGGGGGGGGGGGGGGGGGGGGGGGGGGGGGGGGGGGGGGGFGGGGGGGGGGGGGGGGGGGFGGGGGGGGGGGGGGGGGGGGGGGGGGGGGGGGGGG:FFFGGGGGGGGGGGGFGGGGGGGGGGGGGGGGGGGGGGGGGGGGGGGGGGGGGGGGGGGGGGGGGGGGGGFGGGGGGGGGGGGGGGGGGGGGGGGGGGGGGGGGGGGGGGGGGGGGGGGGGGGFGGGGGGGGGGGGGGGGFFFGF@BBDFGF?FFFFFFFFFFFFFFFFF0>DFF>@>FFDFFFFFFFFFDFAFF<:A
@M04999:289:000000000-L3R54:1:1101:16462:2930 1:N:0:396
AGCGCCCTACGGGCGGCAGCAGTGGGGAATTTTGGACAATGGGGGGAACCCTGATCCAGCCATGCCGCGTGTCTGAAGAAGGCCTTCGGGTTGTAAAGGACTTTTGTTAGGGAAGAAAAGCCGGGTGCTAATACCACCTGGTGCTGACGGTACCTAAAGAATAAGCACCGGCTAACTACGTGCCAGCAGCCGCGGTAATACGTAGGGTGCGAGCGTTAATCGGAATTACTGGGCGTAAAGCGAGCGCAGACGGTTAGATAAGTCAGATGTGAAATCCCCGAGCTCAACTTGGGACGTGCAT
+
CCCCCGGGGGGGGGGGGGGGGGGGGGGGGGGGGGGGGGGGGGGGGGGGGGGGGGGGGGGGGGGGGGGGGGGGGGGGGGGGGGGGGGGGGGGGGGGGGGGGGGFGGGGGGGGGGGGGGGGGGGGGGGGGGGGGGGGGGGGGGGGGGGGGGGGGGGGGGGGGGGGGGGGGGGGDGGGGGGGGGGGGGGGGGGGGGGGGGGGGGGFGGGGFGGGGGDEEEGGGGGGGGGGGGGGFGGGGGDGGGGFGFGFFFFFFGFEFFFFFFFCFFFFFFFFFFFFFF?FBFF;0:B<:<A:3?B?B:BBF2
@M04999:289:000000000-L3R54:1:1101:6781:2932 1:N:0:396
CATCCCTACGGGGGGCAGCAGTGAGGAATATTGGACAATGGGTGAGAGCCTGATCCAGCCATCCCGCGTGAAGGACGACAGCCCTATGGGTTTTAAACTTCTTTTGTATGGGAATAAACCACATTACGTGTAATGTTCTGAAGGTACCATACGAATAAGCATCGGCTAACTCCGTGCCAGCAGCCGCGGTAATACGGAGGATGCGAGCGTTATCCGGATTTATTGGGTTTAAAGGGTCCGTAGGCGGGTTGATAAGTCAGCGGTGAAAACCTGCAGCTTAACTGTAGGACTGCCGTTGAT
+
CCCCCGGGGGGGGGGGGGGGGGGGGGGGGGGGGGGGGGGGGGGGGGGGGGGGGGGGGGGGGGGGGGGGGGGGGGGGGGGGGGGGGGGGGGGGGGGGGGGGGGGGGGGGGGGGGGGGGGGGGGGGGGGGGGGGGGGGGGGGGGGGGGGGGGGGGGGGGGGGGGGGGGGGGGGGGGGGGGGGGGGGGGGGGGGGGGGGGGGGGGGGGGGGGGGGGGGGGGGGGGGGGGGGG<FGGGGGGGGGGGFGFGFFFFFFFFFFFFFFFFGFFFFFFF?FBFFFFFFFF9>A:ABBFBFFFFFFFFFF
@M04999:289:000000000-L3R54:1:1101:8654:2937 1:N:0:396
AGCCTACGGGGGGCAGCAGTGGGGAATATTGCACAATGGGGGGAACCCTGATGCAGCCATGCCGCGTGTATGAAGAAGGCCTTCGGGTTGTAAAGTACTTTCGGTAGTGAGGAAGTTGTGTGTATGAAAAGTGCATGCAGTTGACGTTAGCTACAGAAGAAGCACCGGCTAACTCCGTGCCAGCAGCCGCGGTAATACGGAGGGTGCGAGCGTCAATCGGAATGACTGGGCGTAAAGGGCATGTAGGCGGATAATTAAGTTAGGTGTGAAAGCCCCGGGCTCAACCTGGGAATTGCACTT
+
CCCCCGGGGGGGGGGGGGGGGGGGGGGGGGGGGGGGGGGGGGGGGGGGGGGGGGGGGGGGGGGGGGGGGGGGGGGGGGGGGGGGGGGGGGGGGGGGGGGGGGEGGGGGGGGGEGGGGGGGGGGGFFFGGGGGGGGGGGGGFGGGGGGGGGGGGGGGGGGGGGGGGGGGGGGGGGGGGGGGGGGGGGGGGGGGGGGGGGGGGGGGEGGGGGGGGGGGFGGGGGGGGGGGGGGGGGDGGGGGGGFGFGFFDEEFGFFFF?FBBFDFFFFEFFFFFFFFFFFFFFFFF????:BF?:<AB>9>
@M04999:289:000000000-L3R54:1:1101:24690:2960 1:N:0:396
CATCCTACGGGGGGCAGCAGTAGGGAATCTTCCACAATGGACGCAAGTCTGATGGAGCAACGCCGCGTGGATGAAGAAGGTCTTCGGATCGTAAAATCCTGTTGTTGAAGAAGAACGGTTGTGAGAGTAACTGCTCATAGCGTGACGGTAATCAACCAGAAAGTCACGGCTAACTACGTGCCAGCAGCCGCGGTAATACGTAGGTGGCAAGCGTTGTCCGGATTTATTGGGCGTAAAGGGAGCGCAGGCGGTCTTTTAAGTCTGAATGTGAAAGCCCTCAGCTTAACTGAGGAAGAGCATC
+
CCCCCFFEFCGGGGGDCEFFGGFCGGGGFGGFFGGFDFFGFGGGGGGGGGGGGGGFDFGCFFGE:FGFGGGGGGGGDGF<DECCAECGGE7DFCFGFGGGAGGFGF:FGGGFGGGGGD<BEGGFGG8FCEFGGGGGGGGFGGFEEGGEGGGGFGDFFEGCFFCEF+CG5CGEGGGGGGGGGGFGGCGGG>ECGGGEGGGGGC*8CEGGGDFFEE=EEFGE5ACEEFFGCC54ED:DGGFCFGDCBGFD::08CE==F46?FFG=**09:?444=FFF?F???B><ABF<200:??F<?BF7
@M04999:289:000000000-L3R54:1:1101:11171:2965 1:N:0:396
TGCCCTACGGGGGGCTGCAGTAGGGAATCTTCCACAATGGACGCAAGTCTGATGGAGCAACGCCGCGTGAGTGAAGAAGGTTTTCGGATCGTAAAGCTCTGTTGTTGGTGAAGAAGGATAAGGATAGTAACTGATTCTTATTTGACGGTAATCAACCAGAAAGTCACGGCTAACTACGTGCCAGCAGCCGCGGTAATACGTAGGTGGCAAGCGTTGTCCGGATTTATTGGGCGTAAAGCGAACGCAGGCGGGAGAACAAGTCAGCTGTGAAAGCCCTCGGCTTAACCGGGGAAGTGCAGCT
+
CCCCCGGGGGGGGGGGGGGGGGGGGGGGGGGGGGGGGGGGGGGGGGGGGGGGGGGGGGGGGGGGGGGGGGGGGGGGGGGGGGGGGGGGGGGGGGGGGGGGGGGGGGGGGGGGGGGGGGGGGGGGGGGGGGGGGGGGGGGGGGGGGGGGGGGGGGGGGGGGGGGGGGGGGGGGGGGGGGGGGGGGGGGGGGGGGGGGGGGGGGGGGGGGGGGGGGGGGGGGGGGGGGGGGGGGGGGGGGGGGGEGEGFFFFFFGFFFF?FFFFGFFFFFF=ADFFFFFFDF?0>BFBFBFF>FFF>?FFFF,
@M04999:289:000000000-L3R54:1:1101:8309:2983 1:N:0:396
TCTACCTACGGGGGGCTGCAGTAGGGAATCTTCCACAATGGACGCAAGTCTGATGGAGCAACGCCGCGTGAGTGAAGAAGGTTTTCGGATCGTAAAGCTCTGTTGTTGGTGAAGAAGGATAAGGATAGTAACTGATTCTTATTTGACGGTAATCAACCAGAAAGTCACGGCTAACTACGTGCCAGCAGCCGCGGTAATACGTAGGTGGCAAGCGTTGTCCGGATTTATTGGGCGTAAAGCGAACGCAGGCGGGAGAACAAGTCAGCTGTGAAAGCCCTCGGCTTAACCGGGGAAGTGCAGG
+
CCCCCGEGGGGGGGGGGGGGGGGGGGGGGGGGGFGGGGGGGGGGGGGGGGGGGGGFFFGGGGGGEBEG@BGGFFGGGGGGGFFGGCGDEFEFFGFGGG:FFFFFGFFBF>CEFGFFGGF9FGGGGDFGFGFGFFGGGGFGFGGGFDGGG@CEFGGGGGGGGEGGGFGCGDGGGGGGGGGGGGGGGGGGGGGGGGEGGCFGF0CCE<CGGFECGGGECCFGGGEECCCFGGGGFGCCGGFDC7@DDGDEBEEEDEDFFFFFF=DFFFFF<@AB9B?8;2:9???BBFAB9BFFFB?)44>>(
@M04999:289:000000000-L3R54:1:1101:18653:3003 1:N:0:396
CCCTACGGGTGGCAGCAGTGGGGAATTTTGGACAATGGGGGGAACCCTGATCCAGCCATGCCGCGTGTCTGAAGAAGGCCTTCGGGTTGTAAAGGACTTTTGTTAGGGAAGAAAAGCCGGGTGCTAATACCACCTGGTGCTGACGGTACCTAAAGAATAAGCACCGGCTAACTACGTGCCAGCAGCCGCGGTAATACGTAGGGTGCGAGCGTTAATCGGAATTACTGGGCGTAAAGCGAGCGCAGACGGTTAGATAAGTCAGATGTGAAATCCCCGAGCTCAACTTGGGACGTGCATTTG
+
CCCCCGGGGGGGGGGGGGGGGGGGGGGGGGGGGGGGGGGGGGGGGGGGGGGCFFGGGGGGGGGGGFGGGGGFGGGGGGGGGGGGGCFGGGGGGFDGGG<EGGFGGGGFGGDGGFFGGCEGGGEGFGGGGGGGGGGGEGGGGGCEFGGG7FGGGGGGGGGGG?FFF<FFGGFGGGGGGGGFGGFDFGGDGGD?CEGGGGGGGGD8EEEEEGGGGGGFGGEGGGGGGFCF=>DGGDGGGGGGGGFG3DF>BE>DGFFFFF=FFFG468@=46>A:F@E>2@BBF2354<BF<BF????2<24
@M04999:289:000000000-L3R54:1:1101:17125:3006 1:N:0:396
GTGTCCTACGGGGGGCAGCAGTGGGGAATATTGCACAATGGGGGGAACCCTGATGCAGCCATGCCGCGTGTATGAAGAAGGCCTTCGGGTTGTAAAGTACTTTCGGTAGTGAGGAAGTTGTGTGTATGAAAAGTGCATGCAGTTGACGTTAGCTACAGAAGAAGCACCGGCTAACTCCGTGCCAACAGCCGCGGTAATACGGAGGGTGCGAGCGTTAATCGGAATGACTGGGCGTAAAGGGCATGTAGGCGGATAATTAAGTTAGGTGTGAAAGCCCCGGGCTCAACCTGGGAATTGCACT
+
CCCCCGGGGGGGGGGGGGGGGGGGGGGGGGGGGGGGGGGGGGGGGGGGGGGGGGGGGGGGGGGGGGGGGGGGGGGGGGGGGGGGGGGGGGGGGGGGGGGGGGGGGGGGGGGGGGGGGGGGGGGGGGGGGGGGGGGGGGGGGGGGGGGGGGGGGGGGGGGGGGGGGGGGGGGGGGGGGGGGGGGGGGGGGGGGGGGGGGGGGGDGGGGGGGEGGGEGGGGGGGGGGGGGGGGGDGC3DFGFGG>5>7@FFFFFGFFFFFFFFFGFFFFFAFFFFFFFFBEFFFFFFBFF?:<?B>BFFAA2.
@M04999:289:000000000-L3R54:1:1101:24837:3053 1:N:0:396
CCTACGGGGGGCTGCAGTGAGGAATATTGGACAATGGGTGAGAGCCTGATCCAGCCATCCCGTGTGAAGGACGACAGCCCTATGGGTTTTAAACTTCTTTTGTATGGGAATAAACCACATTACGTGTAATGTTCTGAAGGTACCATACGAATAAGCATCGGCTAACTCCGTGCCAGCAGCCGCGGTAATACGGAGGATGCGAGCGTTATCCGGATTTATTGGGTTTAAAGGGTCCGTAGGCGGGTTGATAAGTCAGCGGTGAAAACCTGCAGCTTAACTGTAGAACTGCCGTTGATACTGT
+
CCCCCGGGGGGGGGGGGGGGGGGGGGGGGGGGGGGGGGGGGGGGGGGGGGGGGGGGGGGGGGGGGGGGGGGGGGGGGGGGGGGGGGGGGGGGGGGGGGGGGGGGGGGGGGGGGGGGGGGGGGGGGGGGGGGGGGGGGGGGGGGGGGGGGGGGGGGGGGGGGGGGGGGGGGGGGGGGGGGGGGGGGGGGGGGGGGGGGGGGGGGGGGGGGGGGGGGGGGGGGGGGGCGGGGGGGGGGGGGGGGEGFGFFFFFFGFFFFFFFFFGFFFFFBFFBFFFFFFF9>ABFAFFFFFFFFFFFDFFFA
@M04999:289:000000000-L3R54:1:1101:24071:3067 1:N:0:396
CCTACGGGCGGCAGCAGTGGGGAATATTGCACAATGGGGGAAACCCTGATGCAGCCATGCCGCGTGTATGAAGAAGGCCTTCGGGTTGTAAAGTGCTTTCGGTAGTGAGGAAGTTGTGTGTATGAAAAGTGCATGCAGTTGACGTTAGCTACAGAAGAAGCACCGGCTAACTCCGTGCCAGCAGCCGCGGTAATACGGAGGGTGCGAGCGTTAATCGGAATGACTGGGCGTAAAGGGCATGTAGGCGGATAATTAAGTTAGGTGTGAAAGCCCCGGGCTCAACCTGGGAATTGCACTTAA
+
CCCCCGGGGGGGGGGGGGGGGGGGGGGGGGGGGGGGGGGGGGGGGGGGGGGGGGGGGGGGGGGGGGGGGGGGGGGGGGGGGGGGGGGGGGGGGGGGGGGGGGGGGGGGGGGGGGGGGGGGGGGGGGGGGGGGGGGGGGGGGGGGGGGGGGGGGGGGGGGGGGGGGGGGGGGGGGGGGGGGGGGGGGGGGGGGGGGGGGGGGGGGGGGGGGGGGGGGGGGGGGGGGGGGGGGGGGGGGGGGGGFGFGFFFFFFGFFFFFFFFFGFFFFFFFFFFD>:@BFFFF:B??FFFFF0<BFFBFFF
@M04999:289:000000000-L3R54:1:1101:22435:3099 1:N:0:396
CCTACGGGAGGCAGCAGTGGGGAATATTGCACAATGGGCGAAAGCCTGATGCAGCGACGCCGCGTGCGGGATGACGGCCTTCGGGTTGTAAACCGCTTTTGATTGGGAGCAAGCGAGAGTGAGTGTACCTTTCGAATAAGCACCGGCTAACTACGTGCCAGCAGCCGCGGTAATACGTAGGGTGCAAGCGTTATCCGGATTTATTGGGCGTAAAGAGCTCGTAGGCGGTTCGTCGCGTCTGGTGTGAAAGTCCATCGCTTAACGGTGGATCGGCGCCGGGTACGGGCGGACGGGAGTGCGG
+
CCCCCGGGGGGGGGGGGGGGGGGGGGGGGGGGGGGGGGGGGGGGGGGGGGGGGGGGGGGGGGGGGGGGGGGGGGGGGGGGGGGGGGGGGGGGGGGGGGGGGGGGGGGGGGGGGGGGGGGGGGGGGGGGGGGGGGGGGGGGGGGGGGGGGGGGGGGGGGGFGGGGGGGGGGGGGGGGGGGGGGGGGGGGGGGGGGGGGGGEEGGGGGGGGGGGGGGGGGGGGGGGGGGGGGGGGGGGGCGGGGFGFGFFFFFFGFFFFFFFFFGFFFFFFFFFFFFFFF>BFF>F>BFFFFF(37<F(45;F
@M04999:289:000000000-L3R54:1:1101:17635:3115 1:N:0:396
ATGGTCCTACGGGAGGCTGCAGTAGGGAATCTTCCACAATGGACGCAAGTCTGATGGAGCAACGCCGCGTGAGTGAAGAAGGTTTTCGGATCGTAAAGCTCTGTTGTTGGTGAAGAAGGATAGGGGTAGTAACTGATTCTTATTTGACGGTAATCAACCAGAAAGTCACGGCTAACTACGTGCCAGCAGCCGCGGTAATACGTAGGTGGCAAGCGTTGTCCGGATTTATTGGGCGTAAAGCGAACGCAGGCGGGAGAACAAGTCAGCTGTGAAGGCCCTCGGCTCAACCGGGGAAGTGC
+
CCCCCGGGGGGGGGGGGGGGGGGGGGGGGGGGGGGGGGGGGGGGGGGGGFGGGGGGGGGGGGGGGGGGGGGGGGGGGGGGGGGGGGGGGGGGGGGGGGGGGGGGGGGGGGGGGFGGGGGGGGGGGGFEGGGGGGGGGGGGGGGGGGGGGGGGGGGGGGGGGFGGGGGGGGGGGGGGGGGGGGGGGGGGGGGGGGGGGGGGGGGGGDGGGGGGGFGGGEEGGGGEGGGGGGFDGGGGGGFGFGFC@CEFFDFFDEFFFFFFFF:FF??FFFB9AFF@FF>6>FB23?FBFFFFFF6BBFF
@M04999:289:000000000-L3R54:1:1101:23132:3152 1:N:0:396
GGTCCTACGGGAGGCTGCAGTGAGGAATATTGGACAATGGGTGAGAGCCTGATCCAGCCATCCCGCGTGAAGGACGACAGCCCTATGGGTTTTAAACTTCTTTTGTATGGGAATAAACCACATTACGCGTAATGTTCTGAAGGTACCATACGAATAAGCATCGGCTAACTCCGTGCCAGCAGCCGCGGTAATACGGAGGATGCGAGCGTTATCCGGATTTATTGGGTTTAAAGGGTCCGTAGGCGGGTTGATAAGTCAGCGGTGAAAACCTGCAGCTTAACGGTAGAACTGCCGTTGATAC
+
CCCCCGAFGFE;F7BFCFEEEFGGGGGGFAFGGCFF<FGGGFBG<FEGFGGFEFGFCFCFFGGGEEEGECDGGGGGC:FEF<FC<CC,FECFDGFCFAFFGCFGEEFE?<CAB=<BB?FFDFEGG<=FEFC=A@@AGGGGGGGGGC,FDAB>F<=DEEGGGCBFFB>@FBF7BGCC7>>@DFGBB>CBEEGCCFDG7B588C:E>8:CC*8C;<A=;//+=@+1=FD*:C>CFFGDGCD<DDFFBDB>)56*:@FFFFFFFF<)099F07::05)6?76<<(,,4?2A>4<)492(4345.
@M04999:289:000000000-L3R54:1:1101:8476:3157 1:N:0:396
CCTACGGGAGGCAGCAGTGGGGAATTTTGGACAATGGGGGGAACCCTGATCCAGCCATGCCGCGTGTCTGAAGAAGGCCTTCGGGTTGTAAAGGACTTTTGTTAGGGAAGAAAAGCCGGGTGCTAATACCGCCTGGTGCTGACGGTACCTAAAGAATAAGCACCGGCTAACTACGTGCCAGCAGCCGCGGTAATACGTAGGGTGCGAGCGTTAATCGGAATTACTGGGCGTAAAGCGAGCGCAGACGGTTAGATAAGTCAGATGTGAAATCCCCGAGCTCAACTTGGGACGTGCATTTGA
+
CCCCCGGGGGGGGGGGGGGGGGGGGGGGGGGGGGGGGGGGGGGGGGGGGGGGGGGGGGGGGGGGGGGGGGGGGGGGGGGGGGGGGGGGGGGGGGGGGGGGGGGGGGGGGGGGGGGGGGGGGGGGGGGGGGGGGGGGGGGGGGGGGGGGGGGGGGGGGGGGGGGGGGGDGGGGGGGGGGGGGGGGGGGGGGGGGGGGGGGGGGGGGGGGGGGGGGGGGGGGGGGGGGGGGGGGGFGGGGGGGG@DDGFFF>FFGFFFFFFFFFGFFFFFFFFFFFFDBB30<?7>AAF?BF>B?BB>B<AA
@M04999:289:000000000-L3R54:1:1101:18295:3161 1:N:0:396
AGTGACCTACGGGAGGCAGCAGTGGGGAATATTGCACAATGGGGGGAACCCTGATGCAGCCATGCCGCGTGTATGAAGAAGGCCTTCGGGTTGTAAAGTACTTTCGGTAATGAGGAAGGTGGTGTATCGAATAGGTGCATCAATTGACGTTAATTACAGAAGAAGCACCGGCTAACTCCGTGCCAGCAGCCGCGGTAATACGGAGGGTGCGAGCGTTAATCGGAATGACTGGGCGTAAAGGGCATGTAGGCGGATAATTAAGTTAGGTGTGAAAGCCCCGGGCTCAACCTGGGAACTGCAC
+
CCCCCGGGGGGGGGGGGGGGGGGGGGGGGGGGGGGGGGGGGGGGGGGGGGGGGGGGGGGGGGGGGGGGGGGGGGGGGGGGGGGGGGGGGGGGGGGGGGGGGGGGGGGGGGGGGGGGGGGGGGGGGGGGGGGGGGGGGGGGGGGGGGGGGGGGGGGGGGGGGGGGGGGGGGGGGGGGGGGGGGGGGGGGGGGGGGGGGGGGGGGGGGGGGGGGGGGEEGGGGGGGGGGGGGGGGGGDGGGGGGEGFGFFFFFFGFFFFFFF?FFFFFFFFFFFAFFFFFFFFFF6?FFFF?FFFFFF>FFF:
@M04999:289:000000000-L3R54:1:1101:17805:3165 1:N:0:396
ACCCTACGGGAGGCTGCAGTGAGGAATATTGGACAATGGGTGAGAGCCTGATCCAGCCATCCCGCGTGAAGAACGACAGCCCTATGGGTTTTAAACTTCTTTTGTATGGGAATAAACCACATTACGTGTAATGTTCTGAAGGTACCATACGAATAAGCATCGGCCAACTCCGTGCCAGCAGCCGCGGTAATACGGAGGGTGCGAGCGTTAATCGGAATGACTGGGCGTAAAGGGCATGTAGGCGGATAATTAAGTTAGGTGTGAAAGCCCCGGGCTCAACCTGGGAATTGCACTTAAAACT
+
CCCCCGGGGGGGGGGGGGGGGGGGGGGGGGGGGGGGGGGGGGGGGGGGGGGGGGGGGGGGGGGGGGGGGGGGGGGGGGGGGGGFGGGGGGGGGGGGGGGGGGGGGGGGGGGGGGGGGGGGGGGGGGGGGGGGGGGGGGGGGGGGGGGGGGGGGGGGGGGGGGGGGGGGGGGGGGGGGGGGGGGGGGGGGGGGGGGGGGGGGGGGGGGCGGGGGGGGGGGGGGGGGGGGGGGGGGGGGGGGGGFGFGFFFFFFGFFFFFFFFFGFFFFFFFFF>FFDFFFFFFFF?BFBF?FFFFFFFFAF)
@M04999:289:000000000-L3R54:1:1101:24198:3167 1:N:0:396
ATGCCCTACGGGGGGCAGCAGTGGGGAATATTGCACAATGGGGGAAACCCTGATGCAGCCATGCCGCGTGTATGAAGAAGGCCTTCGGGTTGTAAAGTACTTTCGGTAGTGAGGAAGTTGTGTGTATGAAAAGTGCATGCAGTTGACGTTAGCTACAGAAGAAGCACCGGCTAACTCCGTGCCAGCAGCCGCGGTAATACGGAGGGTGCGAGCGTTAATCGGAATGACTGGGCGTAAAGGGCATGTAGGCGGATAATTAAGTTAGGTGTGAAAGCCCCGGGCTCAACCTGGGAATTGCACT
+
CCCCCGGGFGGGE7:CGGEFGGEFFGGGGGGGGGGFGGGGGGDGGGGGGGGGCGGGGGGGG<FGD:CB>FEDFGDDFCGGGGGG?DFEFGGGGGGFGGGGGGGFGGGGG>F,?B>FFGGG9F,<FAFFCFFFFGGGGGGDGFGFGGGGGGGFGGCAEFCF:::CFGG7<FDGGC8CGGCGGG>FGGCFCGGGGGGGGGFFGGEGGGEE==CEEE:ECFGFFEEGG?DFFGGDGGGGCFFGGGFG5;@FBFFFD3<B?FFF4=FFF@4?<:AB<F?FF?:>69>:?BF<3:B:<?03><<?6
@M04999:289:000000000-L3R54:1:1101:22683:3203 1:N:0:396
GACCTACGGGTGGCTGCAGTGAGGAATATTGGACAATGGGTGAGAGCCTGATCCAGCCATCCCGCGTGAAGGACGACAGCCCTATGGGTTTTAAACTTCTTTTGTATGGGAATAAACCACATTACGCGTAATGTTCTGAAGGTACCATACGAATAAGCATCGGCTAACTCCGTGCCAGCAGCCGCGGTAATACGGAGGATGCGAGCGTTATCCGGATTTATTGGGTTTAAAGGGTCCGTAGGCGGGTTGATAAGTCAGCGGTGAAAACCTGCAGCTTAACTGTAGAACTGCCGTTGATACT
+
CCCCCGGGGGGGGGGGGGGGGGGGGGGGGGGGGGGGGGGGGGGGGGGGGGGGGGGGGGGGGGGGGGGGGGGGGGGGGGGGGGGFGGGGGGGGGGGGGGGGGGGGGGGGGGGGGGGGGGGGGGGGGGGGGGGGGGGGGGGGGGGGGGGGGGGGGGGGGGGGGGGGGGGGGGGGGGGGGGGGGGGGGEGGGGGGGGGGGGGFGGGGGGGGGGGGGGGGCCFGGGGGGGGGGGGGGGGCGGDCDGFGFGB3>FFFGFFFFFFFFFGFF4@FFFFFFFFFF<FFFFFFFFDBFFB?BFFF0AFF)
@M04999:289:000000000-L3R54:1:1101:23353:3211 1:N:0:396
TCCTACGGGTGGCTGCAGTGGGGAATATTGCACAATGGGGGAAACCCTGATGCAGCCATGCCGCGTGTATGAAGAAGGCCTTCGGGTTGTAAAGTACTTTCGGTAGTGAGGAAGTTGTGTGTATGAAAAGTGCATGCAGTTGACGTTAGCTACAGAAGAAGCACCGGCTAACTCCGTGCCAGCAGCCGCGGTAATACGGAGGGTGCGAGCGTTAATCGGAATGACTGGGCGTAAAGGGCATGTAGGCGGATAATTAAGTTAGGTGTGAAAGCCCCGGGCTCAACCTGGGAATTGCACTTA
+
CCCCCGGGGGGGGGGGGGGGGGGGGGGGGGGGGGGGGGGGGGGGGGGGGGGGGGGGGGGGGGGGGGGGGGGGGGGGGGGGGGGGGGGGGGGGGGGGGGGGGGGFGGFGGGGGGGEGFFGEGGGEGGGGGGGGGGGGGGGGGGGGGGGGGGGGGGGGGGGGGGGGGGGGGGGGGGGGGGGGGGGGGGGGGGGGGGGGGGGGGGGEGGGGGGGDEGGGGGGGGGGGGGGGGGGGGGFGGGGGFGFGFGFFFFEFG?FFFFFFFFGFFFFFFFF??FEFEBFFFFFFFBFB?BFB??AFFFFF
@M04999:289:000000000-L3R54:1:1101:17080:3260 1:N:0:396
CCTACGGGTGGCTGCAGTAGGGAATCTTCCACAATGGACGCAAGTCTGATGGAGCAACGCCGCGTGAGTGAAGAAGGTTTTCGGATCGTAAAGCTCTGTTGTTGGTGAAGAAGGATAGGGGTAGTAACTGATTCTTATTTGACGGTAATCAACCAGAAAGTCACGGCTAACTACGTGCCAGCAGCCGCGGTAATACGTAGGTGGCAAGCGTTGTCCGGATTTATTGGGCGTAAAGCGAACGCAGGCGGGAGAACAAGTCAGCTGTGAAAGCCCTCGGCTTAACCGGGGAAGTGCAGCTGA
+
CCCCCGGDGGGGGGGGGGGGGGGGGGGGGGE9CCFFGGG@C:FGEFFCCGGF@E@FGGGGGGGGFFGGGGFCFCFGGGDEFFGGGGGGGGGFGGFGGE?FFFGGGGGGFGFCFFGGGGGDG:CFG9FGFGGGGGADEGGGGFFEGGGGGGGGGCFGGGFGGEDGGGGGGGGGGGGGGGGGGGGGGGGGGGGGGGGGG9BEEGFGFGGGGGGGEGGGGGGGGGGGGFGGGGGGGGGGGGDCDDEGFGFDF>D>4<@5FFFFFFGFF@FF<?<BF?>BEFF6?FF>(19(4:B,5>24:BB7
@M04999:289:000000000-L3R54:1:1101:20423:3301 1:N:0:396
GTCCCTACGGGTGGCAGCAGTGAGGAATATTGGACAATGGGTGAGAGCCTGATCCAGCCATCCCGCGTGAAGGACGACAGCCCTATGGGTTTTAAACTTCTTTTGTATGGGAATAAACCACATTACGTGTAATGTTCTGAAGGTACCATACGAATAAGCATCGGCTAACTCCGTGCCAGCAGCCGCGGTAATACGGAGGATGCGAGCGTTATCCGGATTTATTGGGTTTAAAGGGTCCGTAGGCGGGTTGATAAGTCAGCGGTGAAAACCTGCAGCTTAACTGTAGAACTGCCGTTGATAC
+
CCCCCGGGGGGGGGFGGGGGGGFFGGGGFFGGGGGGGGGGGDEFFGFGGGGGFFCGGGFGEFGGGGGGCFGGFGGGGGGGG7F<F<FDFFEGGGGFGGEFCADFGGGFGGGGGGGGGGGGGDFEFFGFFGGFGGGGGDCGFEGGGGFGGGFGGGGGGD9FCFFDECCDGGGGDCDEFGG7C8F@EEGG>EEEGGFEEGD>DBFECGGDCEGGFCED=C7<CGG?FGGGGGGFGG=F<47757DGDGD>>D@=F8?FB69@B39@>?FFF5<::?FF5AFF2)64A>A<AA?<?F1022<)6
@M04999:289:000000000-L3R54:1:1101:14815:3305 1:N:0:396
GCCTACGGGGGGCTGCAGTGGGGAATTTTGGACAATGGGGGGAACCCTGATCCAGCCATGCCGCGTGTCTGAAGAAGGCCTTCGGGTTGTAAAGGACTTTTGTTAGGGAAGAAAAGCCGGGTGCTAATACCGCCTGGTGCTGACGGTACCTAAAGAATAAGCACCGGCTAACTACGTGCCAGCAGCCGCGGTAATACGTAGGGTGCGAGCGTTAATCGGAATTACTGGGCGTAAAGCGAGCGCAGACGGTTAGATAAGTCAGATGTGAAATCCCCGAGCTCAACTTGGGACGTGCATTTG
+
CCCCCGGGGGGGGGGGGGGGGGGGGGGGGGGGGGGGGGGGGGGGGGGGGGGGGGGGGGGGGGGGGGGGGGGGGGGGGGGGGGGGGGGGGGGGGGGGGGGGGGGGGGGGGGGGGGGGGGGGGGGGGGGGGGGGGGGGGGGGGGGGGGGGGGGGGGGGGGGGGGGGGGGGGGGGGGGGGGGGGGGFGGGGGGGGGGGGGGGGGGGGGDGGGGGGEGGGGGGGGGGGGGGGGGGDEGGFFGGGGGFGFGFFFFDFGFFFFFBFFFGFF66BFF):?FFFFFF02<??<<A?B37>66:?FFBF
@M04999:289:000000000-L3R54:1:1101:9567:3329 1:N:0:396
GTATCCTACGGGGGGCTGCAGTGGGGAATATTGCACAATGGGGGGAACCCTGATGCAGCCATGCCGCGTGTATGAAGAAGGCCTTCGGGTTGTAAAGTACTTTCGGTAATGAGGAAGGTGGTGTATCGAATAGGTGCATCAATTGACGTTAATTACAGAAGAAGCACCGGCTAACTCCGTGCCGGCAGCCGCGGTAATACGGAGGGTGCGAGCGTTAATCGGAATGACTGGGCGTAAAGGGCATGTAGGCGGATAATTAAGTTAGGTGTGAAAGCCCCGGGCTCAACCTGGGAACTGCACT
+
CCCCCGGGGGGGGGGGGGGGGGGGGGGGGGGGGGGGGGGGGGGGDEGGGGGGGGGGGGGGGGGGGGGGGGGGGGGGCFGGGGGFGGGGGGGGGGGGGGGGGGGGGCGGGGGFFGGGGGGGGGGGGGGGGGGGGGDGGGGGGGGGGGGGGGGGGGGGGGGGGGGGGGGGGGGGGGGGGGGGFGGEGCEGGGEGGGDGGGGGGGGGGGGGGCEGGGGGGGGGGGGGGGGGGGGGGGGGGGGFCGFG@:9BFFF>CED4F@FFFFGFFFFFFFFFFFF:F?FBFF927><:?7:B????F?AF)
@M04999:289:000000000-L3R54:1:1101:21040:3355 1:N:0:396
ACCTACGGGCGGCTGCAGTGGGGAATTTTGGACAATGGGGGGAACCCTAATCCAGCCATGCCGCGTGTCTGAAGAAGGCCTTCGGGTTGTAAAGGACTTTTGTTAGGGAAGAAAAGCCGGGTGCTAATACCACCTGGTGCTGACGGTACCTAAAGAATAAGCACCGGCTAACTACGTGCCAGCAGCCGCGGTAATACGTAGGGTGCGAGCGTTAATCGGAATTACTGGGCGTAAAGCGAGCGCAGACGGTTAGATAAGTCAGCTGTGAAATCCCCGAGCTCAACTTGGGACGTGCATTTG
+
CCCCCGGGGGGGGGGGGGGGGGGGGGGGGGG<FGGGGGGGEGGGGGGGGGGGGG9FGGGCGGGFEFGGGGGGFFGGFGGGGGGGGGGGGGGGGGGGGGGGGGGGGGGGGGGFCGGGGGEFFEGGGGGGGGGGGGGGGGGGGGEGGGGDFGGGGGGGGGGGGGGGGGGGGGGFGGFGGGGGGCFFGGGGGGGECGGGGGFCCCEGGGGGGGGGGGGGGGGGEDGGGGGGCCD<EGGGGGD<CDDDE<FDFFFDGFFFFB7=FB*/9@FB>7<A?FFE@0>B??3()4::BFB>::6:A)6>
@M04999:289:000000000-L3R54:1:1101:19449:3375 1:N:0:396
CCTACGGGCGGCAGTGGGGAATATTGCACAATGGGGGAAACCCTGATGCAGCCATGCCGCGTGTATGAAGAAGGCCTTCGGGTTGTAAAGTACTTTCGGTAGTGAGGAAGTTGTGTGTATGAAAAGTGCATGCAGTTGACGTTAGCTACAGAAGAAGCACCGGCTAACTCCGTGCCAGCAGCCGCGGTAATACGGAGGGTGCGAGCGTTAATCGGAATGACTGGGCGTAAAGGGCATGTAGGCGGATAATTAAGTTAGGTGTGAAAGCCCCGGGCTCAACCTGGGAATTGCACTTAAAACT
+
CCCCCGGGGGGGGGGGGGGGGGGGGFGGGGGGGGGGGGGGGGGGGGGGGGGGGGGGGGGGGGGGGGGGGGGGGGGGGGGGGGGGGGGGGGGGGGGGGGGGGGGGGGGGGGGGGGGGGGGGGGGGGGGGGGGGGGGGGGGGGGGGGGGGGGGGGGGGGGGGGGGGGGGGGGGGGGGGGGGGGGGGGGGGGGGGGGGGGGGGGGGGGGGEGGFGGGGGGGGGGGGGGGGGGGGGGGGGGGGGFGFGFGFF?BFFGFFFFFFFFFGFFFFFFFF>FFFFFFFFFFFFFFFF029BDBDFFFFB,
@M04999:289:000000000-L3R54:1:1101:10372:3386 1:N:0:396
CCTACGGGGGGCTGCAGTGAGGAATATTGGACAATGGGTGAGAGCCTGATCCAGCCATCCCGCGTGAAGGACGACAGCCCTATGGGTTTTAAACTTCTTTTGTATGGGAATAAACCACATTACGTGTAATGTTCTGAAGGTACCATACGAATAAGCATCGGCTAACTCCGTGCCAGCAGCCGCGGTAATACGGAGGATGCGAGCGTTATCCGGATTTATTGGGTTTAAAGGGTCCGTAGGCGGGTTGATAAGTCAGCGGTGAAAACCTGCAGCTTAACTGTAGAACTGCCGTTGATACTGT
+
CCCCCGGGGGGGGGGGGGGGGGGGGGGGGGGGGGGGGGGGGGGGGGGGGGGGGGGGGGGGGGGGGGGGGGGGGGGGGGGGGGGGGGGGGGGGGGGGGGGGGGGGGGGGGGGGGGGGGGGGGGGGGGGGGGGGGGGGGGGGGGGGGGGGGGGGGGGGGGGGGGGGGGGGGGGGGGGGGGGGGGGGGGGGGGGGGGGGGGGGGGGGGGGGGGGGGGGGGGGGGGGEGEGGGGGGGGGGGGDGGGEGFGFFFFFFGFFFFFF@FFGFFFFFFFFFFFFFFFFFFFFFFFAFFFFFBFFFA>AB:
@M04999:289:000000000-L3R54:1:1101:15577:3398 1:N:0:396
CCTACGGGCGGCTGCAGTGGGGAATTTTGGACAATGGGGGGAACCCTGATCCAGCCATGCCGCGTGTCTGAAGAAGGCCTTCGGGTTGTAAAGGACTTTTGTTAGGGAAGAAAAGCCGGGTGCTAATACCACCTGGTGCTGACGGTACCTAAAGAATAAGCACCGGCTAACTACGTGCCAGCAGCCGCGGTAATACGTAGGGTGCGAGCGTTAATCGGAATTACTGGGCGTAAAGCGAGCGCAGACGGTTAGATAAGTCAGATGTGAAATCCCCGAGCTCAACTTGGGACGTGCATTTGA
+
CCCCCEFGGGGGGGGGGGGGGGGGGGGGGGGGGGGGGGGGGGGGGGGGGGGGGGGGGGGGGGGGGGGGGGGGGGGGGGGFGGGGGGGGGGGGGGGGGGGGGGGGGGGGGGGGGGGGGGGGGGGGGGGGGGGGGGGGGGGGGGGGGGGGGGGGGGGGGGGGFGGGGGGGGGGGGGGGGGGGGGGGGGGGGGGGGGGGGGGGGGGGGGGGGGGGGGGGGGGGGGGGGGGGGGGGGGGGDGGGGGFGFGFFFFFFGFFFFFFFFFGFFFFFFFFFBFFFFFFFFFFFAFFFF?>13<BF4AAA
@M04999:289:000000000-L3R54:1:1101:17017:3429 1:N:0:396
TCCTACGGGTGGCTGCAGTGGGGAATATTGCACAATGGGGGAAACCCTGATGCAGCCATGCCGCGTGTATGAAGAAGGCCTTCGGGTTGTAAAGTACTTTCGGTAGTGAGGAAGTTGTGTGTATGAAAAGTGCATGCAGTTGACGTTAGCTACAGAAGAAGCACCGGCTAACTCCGTGCCAGCAGCCGCGGTAATACGGAGGGTGCGAGCGTTAATCGGAATGACTGGGCGTAAAGGGCATGTAGGCGGATAATTAAGTTAGGTGTGAAAGCCCCGGGCTCAACCTGGGAATTGCACTTA
+
CCCCCGGGGGGGGGGGGGGGGGGGGGGGGGGGGGGGGGGGGGGGGGGGGGGGGGGGGGGGGGGGGGGGGGGGGGGGGGGGGGGGGGGGGGGGGGGGGGGGGGGGGGGGGGGGGGDBFFGGFGGGGGGGGGGGGGGGGGGGGGGGGGGGGGGGGGGGGGGGGGGGGGGGGGGGGGGGGGGGGGGGGGGGGGGGGGGGGGCEGGGGGGGGGGGGGGGGGGGGGGGGGGGGGGGGDGGDGGGGFGFGFGFFF>DDGFFFFFFFFFGFFFEFFFABFFE@EFFFFF?F?7(36?:BFBFFBD?A
@M04999:289:000000000-L3R54:1:1101:15934:3431 1:N:0:396
GTCCTACGGGGGGCTGCAGTGAGGAATATTGGACAATGGGTGAGAGCCTGATCCAGCCATCCCGCGTGAAGGACGACAGCCCTATGGGTTTTAAACTTCTTTTGTATGGGAATAAACCACATTACGCGTAATGTTCTGAAGGTACCATACGAATAAGCATCGGCTAACTCCGTGCCAGCAGCCGCGGTAATACGGAGGATGCGAGCGTTATCCGGATTTATTGGGATTAAAGGGTCCGTAGGCGGGTTGATAAGTCAGCGGTGAAAACCTGCAGCTTAACTGTAGAACTGCCGTTGATACT
+
CCCCCGFEEGDCGGGGG<FECCFFFGEG9FBEGDFE<FDFFEEFGDGFEE=EFFGGFGFGGEGGGDF:CF9><DFGEGGG<BC,@=B<D>CCCF<FGCDFCFGGCDBF:F3@FEGGF:FGG:FFCFGG<FEFGFCFGC,@22?:?BFDFF@FFFFEGGG>,<C@CGGGCF68C8EG98*2CCFGCC5E8EFGFGCCCEEGGFEGG5CC=E5:+;85C*+<+<<+:*9*<:DFGG657C54D54>57B<D)=@C679/9?EFDGFFF87?5472/4)*664:<>FB<B<B7<:9<:?64<9.
@M04999:289:000000000-L3R54:1:1101:6302:3442 1:N:0:396
GCCTACGGGGGGCTGCAGTGAGGAATATTGGACAATGGGTGAGAGCCTGATCCAGCCATCCCGCGTGAAGGACGACAGCCCTATGGGTTTTAAACTTCTTTTGTATGGGAATAAACCACATTACGCGTAATGTTCTGAAGGTACCATACGAATAAGCATCGGCTAACTCCGTGCCAGCAGCCGCGGTAATACGGAGGATGCGAGCGTTATCCGGATTTATTGGGTTTAAAGGGTCCGTAGGCGGGTTGATAAGTCAGCGGTGAAAACCTGCAGCTTAACTGTAGAACTGCCGTTGATACTG
+
CCCCCGGGGGGGGGGGGGGGGGGGGGGGGGGGGGGGGGGGGGGGGGGGGGGGGGGGGGGGGGGGGGGGGGGGGGGGGGGGGGGGGGGGGGGGGGGGGGGGGGGGGGGGGGGGGGGGGGGGGGGGGGGGGGGGGGGGGGGGGGGGGGGGGGGGGGGGGGGGGGGGGGGGGGGGGGGGGGGGGGGGGGGGGGGGGGGGGGGGGGGGGGGGGGGGGGGGGGGGGGGGGGGGGGGGGGFGGGGGGGFDFGFFFFFFFFFFFFEFFFGFFFFFFFFFFFFFFFFFFFFFBFAFFF:>FFB:<>DB4
@M04999:289:000000000-L3R54:1:1101:21696:3449 1:N:0:396
CGCCTACGGGTGGCTGCAGTGGGGAATATTGCACAATGGGGGGAACCCTGATGCAGCCATGCCGCGTGTATGAAGAAGGCCTTCGGGTTGTAAAGTACTTTCGGTAATGAGGAAGGTGGTGTATCGAATAGGTGCATCAATTGACGTTAATTACAGAAGAAGCACCGGCTAACTCCGTGCCAGCAGCCGCGGTAATACGGAGGGTGCGAGCGTTAATCGGAATGACTGGGCGTAAAGGGCATGTAGGCGGATAATTAAGTTAGGTGTGAAAGCCCCGGGCTCAACCTGGGAACTGCACTT
+
CCCCCGGGGGGGGGGGGGGGGGGGGGGGGGGGGGGG,EGGGGGGGGGGGGGGGGGGGGGGGGGGGGGGGGGGGGGGGGGGGGGGGGGGGGGGGGGGGGGGGGGGGGGGGGGGGGGGGGGGGGGGGGGGGGGGGGGGGGGGGGGGGGGGGGGGGGGGGGGGGGGGGGGGGGGGGGGGGGGGGGGGGGGGGDGGGGGGGGGGGGGGGGDGGGGGGGGGGGGGGGGGGGGGGGGGEGGGGGGGGGFGFGFFFFFFG??FFFFFFFFF=FFFFFFFFFFFFFFFFFFFFFFFFFFFFFFFF>DF
@M04999:289:000000000-L3R54:1:1101:20489:3458 1:N:0:396
TGCCTACGGGTGGCTGCAGTAGGGAATCTTCCACAATGGACGCAAGTCTGATGGAGCAACGCCGCGTGGATGAAGAAGGTCTTCGGATCGTAAAATCCTGTTGTTGAAGAAGAACGGTTGTGAGAGTAACTGCTCATAGCGTGACGGTAATCAACCAGAAAGTCACGGCTAACTACGTGCCAGCAGCCGCGGTAATACGTAGGTGGCAAGCGTTGTCCGGATTTATTGGGCGTAAAGGGAGCGCAGGCGGTCTTTTAAGTCTGAATGTGAAAGCCCTCAGCTTAACTGAGGAAGAGCATCG
+
CCCCCGGGGGGGGGGGGGGGGGGGGGGGGGGGGGGGGGGGGGGGGGGGGGGGGGGGGGGGGGGGGGGGGGGGGGGGGGGGGGGGGGGGGGGGGGGGGGGGGGGGGGGGGGGGGGGGGGGGGGGGGGGGGGGGGGGGGGGGGCGGGGGGGEGGGGGGGGGGGGGGGGGGGGGGGGGGGGGGGGGGGGGGGGGCEGGGGGGFGGGGGGGGGGGGGGGEDFGCEGGFGGGGGGGGEGGGGGGGGGFGFGFFFFEFDFFFF@FBFFGFFFFFFFFFFFFFFFFFBFBFAD2<<?FFFF<?FF<??
@M04999:289:000000000-L3R54:1:1101:12221:3462 1:N:0:396
TAGCCTACGGGCGGCTGCAGTAGGGAATCTTCCACAATGGACGCGAGTCTGATGGAGCAACGCCGCGTGAGTGAAGAAGGTTTTCGGATCGTAAAGCTCTGTTGTTGGTGAAGAAGGATAGGGATAGTAACTGATTCTTATTTGACGGTAATCAACCAGAAAGTCACGGCTAACTACGTGCCAGCAGCCGCGGTAATACGTAGGTGGCAAGCGTTGTCCGGATTTATTGGGCGTAAAGCGAACGCAGGCGGGAGAACAAGTCAGCTGTGAAAGCCCTCGGCTTAACCGGGGAAGTGCAGCG
+
CCCCCGGGGGGGGGGGGGGGGGGGGGGGGGGGGGGGGGGGGGGGGGGGGGGGGGGGGGGGGGGGGGGGGGGGGGGGGGGGGGGGGGGGGGGGGGGGGGGGGGGGGGGGGGGGGGGGGGGGGGGGGGGGGGGGGGGGGGGGGGGGGGGGGGGGGGGGGGGGGGGGGGGGGGGGGGGGGGGGGGGDGGGGGGGGGGGGGGGGEGGGGGGGGGGGGGGGGGGGGGGGGGGGGGGGGGGGGGGGGGFGFGBBEFFFGFFFFFFFFFFBFFFFFFFFFFFFFBEBB?FBFADFFFB6?FFFAAB?(
@M04999:289:000000000-L3R54:1:1101:11770:3497 1:N:0:396
GACCTACGGGTGGCAGCAGTGGGGAATTTTGGACAATGGGGGGAACCCTGATCCAGCCATGCCGCGTGTCTGAAGAAGGCCTTCGGGTTGTAAAGGACTTTTGTTAGGGAAGAAAAGCCGGGTGCTAATACCGCCTGGTGCTGACGGTACCTAAAGAATAAGCACCGGCTAACTACGTGCCAGCAGCCGCGGTAATACGTAGGGTGCGAGCGTTAATCGGAATTACTGGGCGTAAAGCGATCGCAGACGGGTAGATAAGGCAGATGTGAAATCCCCGAGCTCAACTTGGGACGTGCATTTG
+
CCCCCGGGGCGGGGGGDEFGGGGGGGGGGGGGFGGGGGGGGGGGGGGDEGGGGGGFGG@FFGFGGGGGG<FFFDFFGGGGGGGFFEFGBFGGGGGG8<FFCA>@F;FGFDFGCGGGGGGGG>>CFFFGGGGGGDGGF@FCFCFDGD:F@FFGGFFG9@C9CCF<FGGEGGGFCFGGGGGDFGFGFFG>E8C8/?89+31+3:CE28C?GG5::/:CFGFGG5769+>FE*57:C577C57*/7<>GFF>D))9)*9BFB*)7D>96=F<?AA<4?F31.((3)<:)6>>FFF(41:(:42)
@M04999:289:000000000-L3R54:1:1101:8547:3502 1:N:0:396
AGCCTACGGGAGGCTGCAGTGGGGAATATTGCACAATGGGGGAAACCCTGATGCAGCCATGCCGCGTGTATGAAGAAGGCCTTCGGGTTGTAAAGTACTTTCGGTAGTGAGGAAGTTGTGTGTATGAAAAGTGCATGCAGTTGACGTTAGCTACAGAAGAAGCACCGGCTAACTCCGTGCCAGCAGCCGCGGTAATACGGAGGGTGCGAGCGTTAATCGGAATGACTGGGCGTAAAGGGCATGTAGGCGGATAATTAAGTTAGGTGTGAAAGCCCCGGGCTCAACCTGGGAATTGCACTT
+
CCCCCGGGGGGGGGGGGGGGGGGGGGGGGGGGGGGGGGGGGGGGGGGGGGGGGGGGGGGGGGGGGGGGGGGGGGGGGGGGGGGGGGGGGGGGGGGGGGGGGGGGFGGGGGGGGGGFGGGGGGGGGGGGGGGGGGGGGGGGGGGGGGGGGGGGGGGGGGGGGGGGGGGGGGGGGGGGGGGGGGGGGGGGGGGGGGGGGGGGGGGGGGGGGGGGDGGGGGGGGGGGGGGGGGGG>DECFGGDGFFDFGFFFEBEGFFFFFFFFFGFFFFFFFFFBFFFFFFF;?FFFFFFFF:7:BBBBF<D
@M04999:289:000000000-L3R54:1:1101:7054:3552 1:N:0:396
ACGACCTACGGGGGGCTGCAGTGGGGAATATTGCACAATGGGGGAAACCCTGATGCAGCCATGCTGCGTGTATGAAGAAGGCCTTCGGGTTGTAAAGTACTTTCGGTAGAGAGGAAGTTGTGTTTATGAAAAGTGCATGCAGTTGACGTTAGCTACAGAAGAAGCACCGGCTAACTCCGTGCCAGCAGCCGCGGTAATACGGATGGTGCGAGCGTTAATCGGAATGACTGGGCGTAATGGGAATGTAGGCGGATAATTAAGTTAGGTTTGAACGCCTCGGGCGCAACCTGGGACTTGCACT
+
<@6ACCG<<@F@6+648FCG@CE=FGGDG<FC,ED,??A,B88+68B<??EF<EF9??,8DDFC,5>>8CB>D=F<FGG8F8,B,,@+<F:+C,F==CCFG9@3F783@,,3**333388<>3,388FFGACFC<FAC@8<,77,3,4CFG*,7<C,FF7FFEF7CFABFGCECE9C:E*A88C<>*;EC**11/8;+C01CEC8/++3:/*/:/*:*0<C7/C56;*3*/7=5:)1*:DD7?C?C=7**)87:)*=*=*@FD66)1/.<A<)85@)(),(((-(362.8??8((.-4,)-
@M04999:289:000000000-L3R54:1:1101:12543:3643 1:N:0:396
TTATGCCTACGGGCGGCAGCAGTGGGGAATATTGCACAATGGGCGAAAGCCTGATGCAGCGACGCCGCGTGCGGGATGACGGCCTTCGGGTTGTAAACCGCTTTTGATTGGGAGCAAGCGAGAGTGAGTGTACCTTTCGAATAAGCACCGGCTAACTACGTGCCAGCAGCCGCGGTAATACGTAGGGTGCAAGCGTTATCCGGATTTATTGGGCGTAAAGAGCTCGTAGGCGGTTCGTCGCGTCTGGTGTGAAAGTCCATCGCTTAACGGTGGATCGGCGCCGGGTACGGGCGGACTGG
+
CCCCCGGGGGGGGGGGGGGGGGEGGGGGGGGGGGGGGGGGGGGGGGEGGGGGGGGGGGGGGDGFGGEGGGGGGGGGGGGGGGGGGGGGGGGGGGCGGGFFGFEFDFFFGGGGGGGGGGGGGGGGGGGGGGGGGGCFGGGGGGFGGGEGGDED@FGGGGGGFFGGGGGGGGGDGEEEEGGGGGFGGGGGGGGGGGGEEGGFGGGG*/<EEEGFGGGGGGGGGGGGGGGDGDGGGDCD<5DCDD7DBD?9?FEFCF67@F?6F>C:>BB62<<6656@B?519BF6>B9??;9>B>9B><.
@M04999:289:000000000-L3R54:1:1101:12119:3684 1:N:0:396
TCCTACGGGGGGCTGCAGTGGGGAATATTGCACAATGGGGGAAACCCTGATGCAGCCATGCCGCGTGTATGAAGAAGGCCTTCGGGTTGTAAAGGACTTTTGTTAGGGAAGAAAAGCCGGGTGCTAATACCGCCTGGTGCTGACGGTACCTAAAGAATAAGCACCGGCTAACTACGTGCCAGCAGCCGCGGTAATACGTAGGGTGCGAGCGTTAATCGGAATTACTGGGCGTAAAGCGAGCGCAGACGGTTAGATAAGTCAGATGTGAAATCCCCGAGCTCAACTTGGGACGTGCATTTG
+
CCCCCGGGGGGGGGGGGGGGGGGGGGGGGGGGGGGGGGGGGGGGGGGGGGGGGGGGGGGGGGGGGGGGGFGGGGGGGGGGFGGGGGFFGGGGGGGGGGGGGGGCGGGGGGGGGGGGGGGGGGGGGGGGGGGGGGGGGGGGGGGGGGGGGGGGGGGGFGGGGGGGGGGGGEFGGGGGGGGGGGGGFGGGGDE>EGGGGFGGGGGGG5C5CEEEGGG?FGEGCFGGGGGGFGGGGGGGGGGGGGFGDDFF>5@>GFFFFFFFFF7=F?F?A=>BFFFDDFEBF2<FBABFFF?BFF:?DA)6
@M04999:289:000000000-L3R54:1:1101:17533:3688 1:N:0:396
TACCCTACGGGAGGCAGCAGTGGGGAATATTGCACAATGGGGGAAACCCTGATGCAGCCATGCCGCGTGTATGAAGAAGGCCTTCGGGTTGTAAAGTACTTTCGGTAGTGAGGAAGTTGTGTGTATGAAAAGTGCATGCAGTTGACGTTAGCTACAGAAGAAGCACCGGCTAACTCCGTGCCAGCAGCCGCGGTAATACGGAGGGTGCGAGCGTTAATCGGAATGACTGGGCGTAAAGGGCATGTAGGCGGATAATTAAGTTAGGTGTGAAAGCCCCGGGCTCAACCTGGGAATTGCACTT
+
CCCCCGGGGGGGGGGGGGGGGGGGGGGGGGGGGGGGGGGGGGGGGGGGGGGGGGGGGGGGGGGGGGGGGGGGGGGGGGGGGGGGGGGGGGGGGDGGGGGGGGGGGGGGGGGGGGGGGGGGGGGGGGGGGGGGGGGGGGGGGGGGGGGGGGGGGGGGGGGGGGGGGGGGGGGGGGGGGGGGGGGGGGGGGGGGGGGGGGGGGGGGGGGGGGGGGGGGGGGGGGGGGGGGGGGGGGDDCDCDDGFFFCFFFFFFGFFFFFFFFFFF@FFFF?A<>FFFFFFFFFFFBFF:?FB<BFB?<AFF?
@M04999:289:000000000-L3R54:1:1101:8535:3697 1:N:0:396
CTCCTACGGGTGGCTGCAGTGGGGAATATTGCACAATGGGGGAAACCCTGATGCAGCCATGCCGCGTGTATGAAGAAGGCCTTCGGGTTGTAAAGTACTTTCGGTAGTGAGGAAGTTGTGTGTATGAAAAGTGCATGCAGTTGACGTTAGCTACAGAAGAAGCACCGGCTAACTCCGTGCCAGCAGCCGCGGTAATACGGAGGGTGCGAGCGTTAATCGGAATGACTGGGCGTAAAGGGCATGTAGGCGGATAATTAAGTTAGGTGTGAAAGCCCCGGGCTCAACCTGGGAATTGCACTT
+
CCCCCGGGGGGGGGGGGGGGGGGGGGGGGGGGGGGGGGGGGGGGGGGGGGGGGGGGGGGGGGGGGGGGGGGGGGGGGGGGGGGGGGGGGGGGGGGGGGGGGGGGGGGGGGGGGGGGGGGGGGGGGGGGGGGGGGGGGGGGGGGGGGGGGGGGGGGGGGGGGGGGGGGGGGGGGGGGGGGGGGGGGGGGGGGGGGGGGGGGGGGGGGGGGGGGGGGGGGGGGGGGGGGGGGGGEDGGGGGGFGFFFGFFFE>DGFFFFFF?FFGFFFFB>FFFFFFBEFF;FBFFFBFFFFFFFFFDFFF:
@M04999:289:000000000-L3R54:1:1101:12632:3706 1:N:0:396
ACCTACGGGTGGCTGCAGTAGGGAATCTTCCACAATGGACGCAAGTCTGATGGAGCAACGCCGCGTGAGTGAAGAAGGTTTTCGGATCGTAAAGCTCTGTTGTTGGTGAAGAAGGACAAGGGTAGTAACTGATCTTTGCTTGACGGTAATCAACCAGAAAGTCACGGCTAACTACGTGCCAGCAGCCGCGGTAATACGTAGGTGGCAAGCGTTGTCCGGATTTATTGGGCGTAAAGCGAACGCAGGCGGGAAGATAAGTCAGCTGTGAAAGCCCCCAGCTTAACTGGGGAACTGCAGCTG
+
CCCCCGGGGGGGGGGGGGGGGGGGGGGGGGGGGGGGGGGGGGGGGGGGGGGGGGGGGGGGGGGGGGGGGGGGGGGGGGGGGGGGGGGGGGGGGGGGGGGGGGGGGGGGGGGGGGGGGGGGGGGGGGGGGGGGGGGGGGGGGGGGGGGGGGGGGGGGGGGGGGGGGGGGGGGGFGGGGGGGGGGGGGGGGGGGGGGGGGGGGGGGGGGFGGGGGGGGGGGDCCFGGGGGGGGGGGGGGGGGGGEGEGFEDE:BDFBFFFFFFFGFFFFFFFBFF:DEFFFF74<B<ABBBBFFFFFFFF?>
@M04999:289:000000000-L3R54:1:1101:22240:3747 1:N:0:396
TCCAGCCTACGGGGGGCAGCAGTGGGGAATATTGCACAATGGGGGAAACCCTGATGCAGCCATGCCGCGTGTATGAAGAAGGCCTTCGGGTTGTAAAGTACTTTCGGTAGTGAGGAAGTTGTGTGTATGAAAAGTGCATGCAGTTGACGTTAGCTACAGAAGAAGCACCGGCTAACTCCGTGCCAGCAGCCGCGGTAATACGGAGGATGCGAGCGTTATCCGGATTTATTGGGTTTAAAGGGTCCGTAGGCGGGTTGATAAGTCAGCGGTGAAAACCTGCAGCTTAACTGTAGAACTGCCG
+
CCCCCGGGGGGGGGGGGGGGGGGGGGGGGGGGGGGGGGGGGGGGGGGGGGGGGGGGGGGGGGGGGGGGGGGGGGGGGGGGGGGGGGGGGGGGGGGGGGGGGGGGGGGGGGGGGGGGGGGGGGGGGGGGGGGGGGGGGGGGGGGGGGGGGGGGGGGGGGGGGGGGGGGGGGGGGGGGGGGGGGGGGGGGGGGGGGGGGGGGGGGGGGGGGGGGGGGGGGGGGGGGGGGFGGGGGGGDGGGGGGFGFGFFFFFFGFFFFFFFFFGFFFFFFFFFFFFFFFFFFFFFFFFFFFFAAFFFFFFF>
@M04999:289:000000000-L3R54:1:1101:11499:3773 1:N:0:396
TGGTGCCTACGGGAGGCTGCAGTGGGGAATATTGCACAATGGGGGAAACCCTGATGCAGCCATGCCGCATGTATGAAGAAGGCCTTCGGGTTGTAAAGTACTTTCGGTAGTGAGGAAGTTGTGTGTATGAAAAGTGCATGCAGTTGACGTTAGCTACAGAAGAAGCACCGGCTAACTCCGTGCCAGCAGCCGCGGTAATACGGAGGGTGCGAGCGTTAATCGGAATGACTGGGCGTAAAGGGCATGTAGGCGGATAATTAAGTTAGGTGTGAAAGCCCCGGGCTCAACCTGGGAATTGCAC
+
CCCCCGGGGGGGGGGGGGGGGGGGGGGGGGGGGGGGGGGGGGGGGGGGGGGGGGGGGGGGGGGGGGGGGGGGGGGGGGGGGGGGGGGGGGGGGGGGGGGGGGGGGGGGGGGGGGGGGGGGGCGFGGGGGGGGGFGGGGGGGGGGGGGGGGGGGGGGGGGGGGGGGGGGGGGGGGGGGGGGGGGGGGGGGGGGGGGGGGGGGGGGGGGGGGGGGGGGGGFGGGGGGGGGGGGGGGGGGGFGGGFGFF@FFFFFG>BEFFBF6@GFFFFF<FBFFFFFF1>0661><B>?F::FF0::?24:4
@M04999:289:000000000-L3R54:1:1101:6871:3778 1:N:0:396
ACCTACGGGTGGCAGCAGTGAGGAATATTGGACAATGGGTGAGAGCCTGATCCAGCCATCCCGCGTGAAGGACGACAGCCCTATGGGTTTTAAACTTCTTTTGTATGGGAATAAACCACATTACGCGTAATGTTCTGAAGGTACCATACGAATAAGCATCGGCTAACTCCGTGCCAGCAGCCGCGGTAATACGGAGGATGCGAGCGTTATCCGGATTTATTGAGTTTAAAGGGTCCGTAGGCGGGTTGATAAGTCAGCGGTGAAAACCTGCAGCTTAACTGTAGAACTGCCGTTGATACTG
+
CCCC<FCGGFGGGGCFCFFAFFFGGGDAFGGGGFGGGGGGGGGGGGGGGGGGGGGGGGGGGGEGGG@CGGGGGGGGGGGGGGFGGGGGGGGGGGGGCGGGGGGGGGGGGGGGGGGGFCDCGEGE7FGGEFCAEFGGGGGGFGGGGGGGGGGGFGGGGGGGGGGEGGFGFGGGGGGEGGGGGGGGEGEDCGFCFGGGDEC?FGEGGGEGGGGFGGEGG6:@FGFF7@DFGGFGDGGGGFFDGGBDFGEEFFFFGFFFFFFBFB3?@FFD7>:73FFFFB?A99AA><AFFD?B??F<-)6<)
@M04999:289:000000000-L3R54:1:1101:21335:3792 1:N:0:396
TTGCGCCTACGGGGGGCTGCAGTGAGGAATATTGGACAATGGGTGAGAGCCTGATCCAGCCATCCCGCGTGAAGGACGACAGCCCTATGGGTTTTAAACTTCTTTTGTATGGGAATAAACCACATTACGCGTAATGTTCTGAAGGTACCATACGAATAAGCATCGGCTAACTCCGTGCCAGCAGCCGCGGTAATACGGAGGATGCGAGCGTTATCCGGATTTATTGGGTTTAAAGGGTCCGTAGGCGGGTTGATAAGTCAGCGGTGAAAACCTGCAGCTTAACTGTAGAACTGCCGTTAAT
+
CCCCCGGGGGGGGGGGGGGGGGGGGGGGGGGGGGGGGGGGGGGGGGGGGGGGGGGGGGGGGGGGGGGGGGGGGGGGGGGGGGGGGGGGGGGGGGGGGGGGGGGGGGGGGGGGGGGGGGGGGGGGGGGGGGGGGGGGGGGGGGGGGGGGGGGGGGGGGGGGGGGGGGGGGGGGGGGGGGGGGGGGGGGGGGGGGGGGGGGGGGFGFGGGGGGGGGGGGGGGC?GGGGGGGGDGGGGG3FGGDCFGDFDEFFFFGFFFFFFFFFGFFEFFA=?F::FFF?FFFFFFFFAFFFFFFFFFBBF?-
@M04999:289:000000000-L3R54:1:1101:13873:3801 1:N:0:396
GCACGGGTGGCTGCAGTAGGGAATCTTCCACAATGGACGCAAGTCTGATGGAGCAACGCCGCGTGAGTGAAGAAGGTTTTCGGATCGTAAAGCTCTGTTGTTGGTGAAGAAGGATAGGGGTAGTAACTGATTCTTATTTGACGGTAATCAACCAGAAAGTCACGGCTAACTACGTGCCAGCAGCCGCGGTAATACGTAGGTGGCAAGCGTTGTCCGGATTTATTGGGCGTAAAGCGAACGCAGGCGGGAGAACAAGTCAGCTGTGAAAGCCCTCGGCTTAACCGGGGAAGTGCAGCTGAA
+
CCCCCGGGGGGGGGGGGGGGGGGGGGGGGGGGGGGGGGGGGGGGGGGGGGGGGGGGGGGGGGGGGGGGGGGGGGGGGGGGGGGGGGGGGGGGGGGGGGGGGGGGGGGGGGGGGGGFFFGGGGGGGGGGGGGGGGGGGGGGGGGGGGGGGGGGGGGGGGGGGGGGGGGGGGGGGGGGGGGGGGGGGGGGGGGGGGGGGGGGGGGGGGGGGGGGGGGGGG7EGGGGGGGGGDDGGGGGGGGGGGFD@DFFBFFFFFFFFFFBFFGFFFBFFF?FFFFFFFFFFFFBFFF0?BBFFFFFBFFF
@M04999:289:000000000-L3R54:1:1101:19105:3811 1:N:0:396
TGCCCTACGGGGGGCTGCAGTGAGGAATATTGGACAATGGGTGAGAGCCTGATCCAGCCATCCCGCGTGAAGGACGACAGCCCTATGGGTTTTAAACTTCTTTTGTATGGGAATAAACCACATTACGTGTAATGTTTTGAAGTTACCATACGAATAAGCATCGGCTAACTCCGTGCTATCAGCCGCGGTAATACGGAGGATGCGAGCGTTATCCGGATTTATTGGGCGGAAAGCGAACGCAGGCGGGACGATAAGTCAGCTGTGAAAGCCCCCAGCCCTACTGGGGCACTGCAGCGGAAA
+
CCCCCGGGCFEEGGDEEGGGGGEFGGGGGGGGFGGGGGGDGGGG<F=FGGGGGGGGGGGGGGGGGGGGGGG9FF8BGGCGFFCF8D<C,F7FCCFFGGGGGFGGFGGCFCC,>FEAFFFECGGGGGC33CF;E<83,?:*,3@CF9F;FGF77F<:C,>CABE<:*:<A,?2=<***,+0<+3*/*:/2*/<ECF88:5EC0@E8?**2*;@?7C5EE5+++<++*9>*/9CC<59<73*75))))<:)7)0*59**98)@F>6FF@7()(,-).))(),4)))(((,((543()((-(,
@M04999:289:000000000-L3R54:1:1101:10553:3814 1:N:0:396
CCCTACGGGTGGCTGCAGTGGGGAATATTGCACAATGGGGGAAACCCTGATGCAGCCATGCCGCGTGTATGAAGAAGGCCTTCGGGTTGTAAAGTACTTTCGGTAATGAGGAAGGTGGTGTATCTAATAGGTGCATCAATTGACGTTAATTACAGAAGAAGCACCGGCTAACTCCGTGCCAGCAGCCGCGGTAATACGGAGGGTGCGAGCGTTAATCGGAATGACTGGGCGTAAAGGGCATGTAGGCGGATAATTAAGTTAGGTGTGAAAGCCCTGGGCTCAACCTAGGAATTGCACTTA
+
CCCCCGGGGGGGGGGGGGGGGGGGGGGGGGGGGGGGGGGGGGGGGGGGGGGGGGGGGGGGGGGGGGGGGGGGGGGGGGGGGGGGGGGGGGGGGGGGGGGGGGGGGGGGGGGGGGGGGGGGGGGGGGGGGGGGGGGGGGGGGGGGGGGGGGGGGGGGGGGGGGGGGGGGGGGGGGGGGGGGGGGGGGGGGGGGGGGGGGGGGGGGGGGGGGGGGGGGGGGGGGGGGGGGGGGGGGGGGGGGGGFGFGFFDFFFFFFFFFFFFFGFFFFFFFAFFFFFFFFFFFFFFFFFFFFF:?FFFFFB
@M04999:289:000000000-L3R54:1:1101:20495:3888 1:N:0:396
GGGGCCTACGGGGGGCAGCAGTGGGGAATATTGCACAATGGGGGAAACCCTGATGCAGCCATGCCGCGTGTATGAAGAAGGCCTTCGGGTTGTAAAGTACTTTCGGTAGTGAGGAAGTTGTGTGTATGAAAAGTGCATGCAGTTGACGTTAGCTACAGAAGAAGCACCGGCTAACTCCGTGCCAGCAGCCGCGGTAATACGGAGGGTGCGAGCGTTAATCGGAATGACTGGGCGTAAAGGGCATGTAGGCGGATAATTAAGTTAGGTGTGAAAGCCCCGGGCTCAACCTGGGAATTGCACT
+
CCCCCGGGGGGGGGGGGGGGGGGGGGGGGGGGGGGGGGGGGGGGGGGGGGGGGGGGGGGGGGGGGGGGGGGGGGGGGGGGGGGGGGGGGGGGGGGGGGGGGGGGGGGGGGGGGGGGGGGGGGGGGGGGGGGGGGGGGGGGGGGGGGGGGGGGGGGGGGGGGGGGGGGGGGGGGGGGGGGGGGGGGGGGGGGGGGGGGGGGGGGGGGGGGGEGGGGGGGGGGGGGGGGGGGGGGGGGGGGGGG@<>FFFFFFEGFFFFFFFFFGFFFFFFFAAAFFFFFFBBFFFFFFB:BFFFFF:?<<?6
@M04999:289:000000000-L3R54:1:1101:10947:3919 1:N:0:396
CTCCTACGGGGGGCTGCAGTGAGGAATATTGGACAATGGGTGAGAGCCTGATCCAGCCATCCCGCGTGAAGGACGACAGCCCTATGGGTTTTAAACTTCTTTTGTATGGGAATAAACCACATTACGTGTAATGTTCTGAAGGTACCATACGAATAAGCATCGGCTAACTCCGTGCCAGCAGCCGCGGTAATACGGAGGATGCGAGCGTTATCCGGATTTATTGGGTTTAAAGGGTCCGTAGGCGGGTTGATAAGTCAGCGGTGAAAACCTGCAGCTTAACTGTAGAACTGCCGTTGATACT
+
CCCCCGGDGGGGGG@GGGGGGFGGGGGGGGDFGGGGGGGGGGGGGGGGFFFGGDDGGGGGGGGGGGEGGGGGGGGGGGGGGGGGGGGGGGGGGGGGGGGGGGGGGGGGGGGGGGGGGFGGGGGFGGFGFGGGGGFFG;FFFFGFCFGFGGFGGGGGGGGGDGGGGGGGFGGGGGGGGGGGGGEEGGEGEEGGGFEGGGGFGGGGGEGGECFCGEGGDEGG7E?FFGDCFCGGGGGGGGFGDGFGFG>>EFFFGFFFFFFFF3)<?FFF6F?BBFFFF>?BFA<4>26AAFF,7?(8:<BF4
@M04999:289:000000000-L3R54:1:1101:11114:3926 1:N:0:396
TAACCCTACGGGCGGCTGCAGTGGGGAATATTGCACAATGGGGGAAACCCTGATGCAGCCATGCCGCGTGTATGAAGAAGGCCTTCGGGTTGTAAAGTACTTTCGGTAATGAGGAAGGTGGTGTATCTAATAGGTGCATCAATTGACGTTAATTACAGAAGAAGCACCGGCTAACTCCGTGCCAGCAGCCGCGGTAATACGGAGGGTGCGAGCGTTAATCGGAATGACTGGGCGTAAAGGGCATGTAGGCGGATAATTAAGTTAGGTGTGAAAGCCCTGGGCTCAACCTAGGAATTGCACT
+
CCCCCGGGGGGGGGGGGGGGGGGGGGGGGGGGGGGGGGGGGGGGGGGGGGGGGGGGGGGGGGGGGGGGGGGGGGGGGGGGGGGGGGGGGGGGGGGGGGGGGGGGGGGGGGGGGGGGGGGGGGGGGGGGGGGGGGGFGGGGGGGGGFGGGGGGGGGGGGGGGGGGGGGGGGGGGGGGGGGGGGGGGGGGGGGGGGGGGGGGGGGGGGGGGGGGGGGGGGGGGGGGGGGGGGGGGGGGGGGGGGFFFFFFFFFFGFFFFFFFFFGFFF6FB@A4>FFFFFFFFFFFFFF??FF?:A?>FFFF6
@M04999:289:000000000-L3R54:1:1101:16717:3959 1:N:0:396
TAGCCTACGGGTGGCTGCAGTGGGGAATATTGCACAATGGGGGAAACCCTGATGCAGCCATGCCGCGTGTATGAAGAAGGCCTTCGGGTTGTAAAGTACTTTCGGTAATGAGGAAGGTGGTGTATCTAATAGGTGCATCAATTGACGTTAATTACAGAAGAAGCACCGGCTAACTCCGTGCCAGCAGCCGCGGTAATACGGAGGGTGCGAGCGTTAATCGGAATGACTGGGCGTAAAGGGCATGTAGGCGGATAATTAAGTTAGGTGTGAAAGCCCCGGGCTCAACCTGGGAACTGCACTT
+
CCCCCGGGGGGGGGGGGGGGGGGGGGGGGGGGGGGGGGGGGGGGGGGGGGGGGGGGGGGGGGGGGGGGGGGGGGGGGGGGGGGGGGGGGGGGGGGGGGGGGGGGGGGGGGGGGGGGGGGGGGGGGGGGGGGGGGGGGGGGGGGGGGGGGGGGGGGGGGGGGGGGGGGGGGGGGGGGGGGGGGGGGGGGGGGGGGGGGGGGGGGGGGGGGGGGGGGGGGGGGGDGGGGGGGGGGGGGGGGGGGFGFGFFFFFFGFFFFFFFFFGFFFFFFFFFFFFFFFFFFFFFBFFFFBFFFF?FFAFF:
@M04999:289:000000000-L3R54:1:1101:25167:4031 1:N:0:396
CCTACGGGGGGCTGCAGTGAGGAATATTGGACAATGGGTGAGAGCCTGATCCAGCCATCCCGCGTGAAGGACGACAGCCCTATGGGTTTTAAACTTCTTTTGTATGGGAATAAACCACATTACGCGTAACGTTCTGAAGGTACCATACGAATAAGCATCGGCTAACTCCGTGCCAGCAGCCGCGGTAATACGGAGGATGCGAGCGTTATCCGGATTTATTGGGTTTAAAGGGTCCGTAGGCGGGTTGATAAGTCAGCGGTGAAAACCTGCAGCTTAACTGTAGAACTGCCGTTGATACTGT
+
CCCCCGGGGGGGGGGGGGGGGGGGGGGGGGGGGGGGGGGGGGGGGGGGGGGGGGGGGGGGGGGGGGGGGGGGGGGGGGGGGFGGGGGGGGGGGGGGGGGGGGGGGGGGGGGGGGGGGGGGGGGGGGGGGGGGGGGGGGGGGGGGGGGGGGGGGGGGGGGGGGGGGGGGGGGGGGGGGGGGGGGGGGGGGGGGGGGGGGGGGGGGGGGGGGGGGGDGFGGGGGGGGDGFFGGGGGGGGGGGGGFGFGFFFFFFGFFFFFFDBFGFFFFFFFFFFFFFFFFFFFFFAFBF?FBFBF?BFFADA
@M04999:289:000000000-L3R54:1:1101:10805:4031 1:N:0:396
CCTACGGGCGGCAGCAGTGGGGAATATTGCACAATGGGGGAAACCCTGATGCAGCCATGCCGCGTGTATGAAGAAGGCCTTCGGGTTGTAAAGTACTTTCGGTAGTGAGGAAGTTGTGTGTATGAAAAGTGCATGCAGTTGACGTTAGCTACAGAAGAAGCACCGGCTAACTCCGTGCCAGCAGCCGCGGTAATACGGAGGATGCGAGCGTTATTCGGATTTATTGGGTTTAAAGGGTCCGTAGGCGGGTTGATAAGGCAGCGGGGAAAACCTGCAGCTTAACTGTAGAACTGCCGTTGAT
+
@BBCCGG>C:FCDEE@FGGFCE::9@6;@FFG<<CFGGDFDCFG<@,CD@<9F<CFFGGGGGGEF@BEAEFFG<==FGFGGGGE:F?+BF9<5CE<FAAF@EFFEEF9FE5?FEAE?:F,8?FFDEFAEGF9FFBBBD<FECEFCFGGGGG<FGGGDFGFA<FFGGGGGGGCCFE:FDGGFCFCCGGEEGGDEC2?4;EEED8EC>EC88*ACE+:CF52:6:<FCFD:*17:F7CD92999@GFGFFB05)9=B?=*)077>B)5>>?>03275@F:@<BF9A<<><46AABF?BF0<F)
@M04999:289:000000000-L3R54:1:1101:24409:4118 1:N:0:396
CGTTCCTACGGGGGGCAGCAGTAGGGAATCTTCCACAATGGACGCAAGTCTGATGGAGCAACGCCGCGTGAGTGAAGAAGGTTTTCGGATCGTAAAGCTCTGTTGTTGGTGAAGAAGGATAGGGGTAGTAACTGATTCTTATTTGACGGTAATCAACCAGAAAGTCACGGCTAACTACGTGCCAGCAGCCGCGGTAATACGTAGGTGGCAAGCGTTGTCCGGATTTATTGGGCGTAAAGCGAACGCAGGCGGGAGAACAAGTCAGCTGTGAAAGCCCTCGGCTTAACCGGGGAAGTGCAGC
+
CCCCCGGGGGGGGGGGGGGGGGGGGGGGGGGGGGGGGGGGGGGGGGGGGGGGGGGGGGGGGGGGGGGGGGGGGGGGGGGGGGGGGGGGGGGGGGGGGGGGGGGGGGGGGGGGGGGGGGGGGGGGGGGGGGGGGGGGGGGGGGGGGGGGGGGGGGGGGGGGGGGGGGGGGGGGGGGGGGGGGGGGGGGGGGGGGGGGGGGGGFGGGGGGGGGGGGGGGGGGGGGGGGGGGGGGGGGGGGGGGGFGFGFFFFFFGFFFFFFF>=GFFFFFFFF9<FFFFFFF?BFFBB<<BBFBFFFFFFFF7
@M04999:289:000000000-L3R54:1:1101:9483:4143 1:N:0:396
CCTACGGGGGGCTGCAGTGGGGAATTTTGGACAATGGGGGGAACCCTGATCCAGCCATGCCGCGTGTCTGAAGAAGGCCTTCGGGTTGTAAAGGACTTTTGTTAGGGAAGAAAAGCCGGGTGCTAATACCACCTGGTGCTGACGGTACCTAAAGAATAAGCACCGGCTAACTACGTGCCAGCAGCCGCGGTAATACGTAGGGTGCGAGCGTTAATCGGAATTACTGGGCGTAAAGCGAGCGCAGACGGTTAGATAAGTCAGATGTGAAATCCCCGAGCTCAACTTGGGACGTGCATTTGA
+
CCCCCGGGGGGGGGGGGGGGGGGGGGGGGGGGGGGGGGGGGGGGGGGGGGGGGGGGGGGGGGGGFGGGGGGGGGGGGGGGGGGGGGGGGGGGGGGGGGGGGGGGGGGGGGGGGGGGGGGGGGGGGGGGGGGGGGGGGGGGGGGGGGGGGGGGGGGGGGGGGGGGGGGGGGGGGGGGGGGGGGGGGGGGGGGGGGGGGGGGGGGGGGGGGGGGGFFFFGGGGGGGGGGGGGGGGGGGGG<D75BDDG>EEFEFG@FFFFFFFFGFFFFFBFFB?F>BEBE:?FFFFDFFFFFF?F?2:)6>
@M04999:289:000000000-L3R54:1:1101:11437:4163 1:N:0:396
CCCTACGGGAGGCTGCAGTGGGGAATATTGCACAATGGGGGGAACCCTGATGCAGCCATGCCGCGTGTATGAAGAAGGCCTTCGGGTTGTAAAGTACTTTCGGTAATGAGGAAGGTGGTGTATCGAATAGGTGCATCAATTGACGTTAATTACAGAAGAAGCACCGGCTAACTCCGTGCCAGCAGCCGCGGTAATACGGAGGTGCGAGCGTTAATCGGAATGACTGGGCGTAAAGGGCATGTAGGCGGATAATTAAGTTAGGTGTGAAAGCCCCGGGCGCAACCTGGGAACTGCACTTAA
+
CCCCCGGGGDGGGGGGGGGGCEGEGGGGFFGGGGGGGGGGGGGGGGGGGGGGGGGGGGGGGGGGGGDGGGGGGGGGGGGGGGGGGGGGGGGGGGGGGGGGGGGFEFGGGGGGGGGGGGGGGGFGGGGGGGGGGGFGGGGGGGGGGGGGEGGGFGGGGGGGGGGGGGGGGGGGGGGGGGGGGGGGGGEGGGGGGGGGGGGGCEEFFGEGGG8?CC7?*CEG*CFGGGGGGG9<=FCFGGFGG2=>BCDEE>BF:7BFFFF=?FFFFB@@AFFBFBBEFF3396183<FF:7?)54A0<3:>
@M04999:289:000000000-L3R54:1:1101:8825:4181 1:N:0:396
CCTACGGGGGGCTGCAGTGGGGAATTTTGGACAATGGGGGGAACCCTGATCCAGCCATGCCGCGTGTCTGAAGAAGGCCTTCGGGTTGTAAAGGACTTTTGTTAGGGAAGAAAAGCCGGGTGCTAATACCACCTGGTGCTGACGGTACCTAAAGAATAAGCACCGGCTAACTACGTGCCAGCAGCCGCGGTAATACGTAGGGTGCGAGCGTTAATCGGAATTACTGGGCGTAAAGCGAGCGCAGACGGTTAGATAAGTCAGATGTGAAATCCCCGAGCTCAACTTGGGACGTGCATTTGA
+
CCCCCGGGGGGGGGGGGGGGGGGGGGGGGGGGGGGGGGGGGGGGGGGGGGGGGGGGGGGGGGGGGGGGGGGGGGGGGGGGGGGGGGGGGGGGGGGGGGGGGGGGGGGGGGGGGGGGGGGGGGGGGGGGGGGGGGGGGGGGGGGGGGGGGGGGGGGGGGGGGGGGGGGGGGGGGGGGGGGGGGGGGGGGGGGGGGGGGGGGGGGGGGGGGGGGGGGGGGEGGGGGGGGGGGDGGCCGDGGGGGFGEGFFD>:FFFFFFFFFFFGFFFFFBBA02@>>:>EFFBFAFA??FFF:??FFF2AB
@M04999:289:000000000-L3R54:1:1101:19679:4217 1:N:0:396
AGCCTACGGGAGGCAGCAGTAGGGAATCTTCCACAATGGACGCAAGTCTGATGGAGCAACGCCGCGTGGATGAAGAAGGTCTTCGGATCGTAAAATCCTGTTGTCGAAGAAGAACGGTTGTGAGAGTAACTGCTCATAGCGTGACGGTAATCAACCAGAAAGTCACGGCTAACTACGTGCCAGCAGCCGCGGTAATACGTAGGTGGCAAGCGTTGTCCGGATTTATTGGGCGTAAAGGGAGCGCAGGCGGTCTTTTAAGTCTGAATGTGAAAGCCCTCAGCTTAACTGAGGAAGAGCATCG
+
CCCCCGGGGGGGGGGGGGGGGGGGGGGGGGGGGGGGGGGGGGGGGGGGGGGGGGGGGGGGGGGGGGGGGGGGGGGGGGGGGGGGGGGGGGGGGGGGGGGGGGGGGGGGGGGGGGGGGFGGGGGGGGGGGGGGGGGGGGGGGGGGGGGGGGGGGGGGGGGGGGGGGGGGGGGGGGGGGGGGGGGGGGGGGGGGGGGGGGGFGGGGGGGGGGGGGGGGGGGGGGGGGGGGGGGGGGGGGGGGGGFGFGFFFFFFDFFFFFFFFFGFFFBFFFFFFF:FFBFFFF2<DABFBFF>????FF?D?
@M04999:289:000000000-L3R54:1:1101:24134:4239 1:N:0:396
CCTACGGGGGGCTGCAGTGGGGAATATTGCACAATGGGGGAAACCCTGATGCAGCCATGCCGCGTGTATGAAGAAGGCCTTCGGGTTGTAAAGTACTTTCGGTAGTGAGGAAGTTGTGTGTATGAAAAGTGCATGCAGTTGACGTTAGCTACAGAAGAAGCACCGGCTAACTCCGTGCCAGCAGCCGCGGTAATACGGAGGGTGCGAGCGTTAATCGGAATGACTGGGCGTAAAGGGCATGTAGGCGGATAATTAAGTTAGGTGTGAAAGCCCCGGGCTCAACCTGGGAATTGCACTTAA
+
CCCCCGGGGGGGEGGGGGFGGGGDGGGGGGGFGGGGFGGGGGGGGGGGGGGGGGGGGGGGGGGEFGGGGGGGGGGGGGGGGGFGGGDGGFGGGGGGGGGGGGFGGGGFGFFFFFGFGGGGGGGGGGGGGGGGGGGGGGGGGGGGGGGGGGGGGGGGFEGGGGGGGGGGGGGGGFGGFGGGGGGGGGGGGGEEEGGGGGGCEGGGGGDGGEEGGFGGGGGGGGGGGGGGGGGGGFGGGGGGGGFGFGFFFFFFGFFFFFFFF:CFFFFFFFF?0BB>B>3:?F?FFFBF7?BFF<A?FFFF
@M04999:289:000000000-L3R54:1:1101:6357:4246 1:N:0:396
CGTGCCTACGGGCGGCAGCAGTGGGGAATATTGCACAATGGGGGAAACCCTGATGCAGCCATGCCGCGTGTATGAAGAAGGCCTTCGGGTTGTAAAGTACTTTCGGTAGTGAGGAAGTTGTGTGTATGAAAAGTGCATGCAGTTGACGTTAGCTACAGAAGAAGCACCGGCTAACTCCGTGCCAGCAGCCGCGGTAATACGGAGGGTGCGAGCGTTAATCGGAATGACTGGGCGTAAAGGGCATGTAGGCGGATAATTAAGTTAGGTGTGAAAGCCCCGGGCTCAACCTGGGAATTGCACT
+
CCCCCGGGGGGGGGGGGGGGGGGGGGGGGGGGGGGGGGGGGGGGGGGGGGGGGGGGGGGGGGGGGGGGGGGGGGGGGGGGGGGGGGGGGGGGGGGGGGGGGGGGGGGGGFFGGGGGGGGGGGGGGGGGGGGGGGGGGGGGGGGGGGGGGGGGGGGGGGGGGGGGGGGGGGGGGGGGGGGGGGGGGGGGGGGGGGGGGGGGGGGGGGGGGGGGGGGGGGGGGGGGGGGGGGGGGGGGGGGGGGFGFGFFFFFFGFFFFFFFFFGFFFFFFFFFFFFFFBFF9>BFFB?<FFFFFFFFFFFF<
@M04999:289:000000000-L3R54:1:1101:14297:4289 1:N:0:396
GACTCCTACGGGGGGCTGCAGTGGGGAATTTTGGACAATGGGGGGAACCCTGATCCAGCCATGCCGCGTGTCTGAAGAAGGCCTTCGGGTTGTAAAGGACTTTTGTTAGGGAAGAAAAGCCGGGTGCTAATACCGCCTGGTGCTGACGGTACCTAAAGAATAAGCACCGGCTAACTACGTGCCAGCAGCCGCGGTAATACGTAGGGTGCGAGCGTTAATCGGAATTACTGGGCGTAAAGCGAGCGCAGACGGTTAGATAAGTCAGATGTGAAATCCCCGAGCTCAACTTGGGACGTGCATT
+
CCCCCGGGGGGGGGGGGGGGGGGGGGGGGGGGGGGGGGGGGGGGGGGGGGGGGGGGGGGGGGGGGGGGGGGGGGGGGGGGGGGGGGGGGGGGGGGGGGGGGGGGGGGGGGGGGGGGGGGGGGGGGGGGGGGGGGGGGGGGGGGGGGGGGGGEGGGGGGGGGGGGGGGGGGGGGGGGGGGGGGGGGGGGGGGGGGGGGGGGGGGGGGGGGGGGGGGGGGGGGGGGGGGGGGGGGGGGGGGGGGFGFGFFFFEFGEFFFFFFFFGFFFFFBFFAD?64?BFFFF>?DFFFBFFFFFF?BFFFA
@M04999:289:000000000-L3R54:1:1101:9622:4322 1:N:0:396
GTCCTACGGGGGGCTGCAGTGGGGAATATTGCACAATGGGGGGAACCCTGATGCAGCCATGCCGCGTGTATGAAGAAGGCCTTCGGGTTGAAAGTACTTTCGGTAATGAGGAAGGTGGTGTATCGAATAGGTGCATCAATTGACGTTAATTACAGAAGAAGCACCGGCCAACTCCGTGCCAGCAGCCGCGGTAATACGGAGGGTGCGAGCGTTAATCGGAATGACTGGGCGGAAAGGGCATGGAGGCGGATAATTAAGTTAGGTGTGAAAGCCCCGGGGTCAAACCGGGAACTGCACTTA
+
CCCCCGGGGEGGEGGGGGGGGGGGGGGGGFGGFGGFGGGGGGGGGGGDGGGGGGGGGGGGGFGFGGGGGGGGGGGGGGGGGGGGGGGGGG8FGC?9:CGGGCG1/;@00<E8F8C0<C2A;<E,;8@8@<?@68,,0+<<?C7@>?F*ACF?<C,+<8<C8FE6C:EE**:C6+05C58C::86::F885CE8CGF9*;2?CE5**/*:8=8C8F<F=ECC=+3970>55D)17ECF:*9D<)7053>E37BGF74@4/66*29?*56<?4(4FFE79)3((,).419;0930<<A?A?6
@M04999:289:000000000-L3R54:1:1101:17317:4372 1:N:0:396
CACACCTACGGGTGGCTGCAGTGGGGAATTTTGGACAATGGGGGGAACCCTGATCCAGCCATGCCGCGTGTCTGAAGAAGGCCTTCGGGTTGTAAAGGACTTTTGTTAGGGAAGAAAAGCCGGGTGCTAATACCACCTGGTGCTGACGGTACCTAAAGAATAAGCACCGGCTAACTACGTGCCAGCAGCCGCGGTAATACGTAGGGTGCGAGCGTTAATCGGAATTACTGGGCGTAAAGCGAGCGCAGACGGTTAGATAAGTCAGATGTGAAATCCCCGAGCTCAACTTGGGACGTGCATT
+
CCCCCGGGGGGGGGGGGEDEFGGGGGGGFGGGGGGGGGGGGGGGGGGGGGGGFDGGGFGGGGGGGGGGGGFGGGGCFFDDFGGGFGDFGFDEGF<FGG@FFGGGGGGGGGGGGGGGFFGFCC<FFFGGFCFGG@FFGGG7CF:FC:FGGGGDGGGGGGFCFGGGGGGGGDEEEGGGFFGGGG5EFGGGGFGGGGGGDGGGGGFFGGFGGG58?EEEGFFCGDEDGGGD9><459:DDG*:C7>DDGFFFFF39D>@=FF=FFC?FFFF9FBABBF?40)490(8>??249::<:9:6:<AA
@M04999:289:000000000-L3R54:1:1101:25374:4387 1:N:0:396
ATCCTACGGGTGGCTGCAGTGAGGAATATTGGACAATGGGTGAGAGCCTGATCCAGCCATCCCGCGTGAAGGACGACAGCCCTATGGGTTTTAAACTTCTTTTGTATGGGAATAAACCACATTACGTGTAATGTTCTGAAGGTACCATACGAATAAGCATCGGCTAACTCCGTGCCAGCAACCGCGGTAATACGGAGGATGCGAGCGTTATCCGGATTTATTGGGTCTAAAGGGTCCGTAGGCGGGTTGATAAGTCAGCGGTGAAAACCTGCAGCTTAACTGTAGAACTGCCGTTGATACT
+
CCCCCGGGGGGGGGGGGGGFGGGGGGGGGGGGGGGGGGGGGGGGGGGGGGGGGGGGGGGGGGCFFGGGGGGGGGGGGGGGGGGFGGGGGGGGGGGGGGGGGGGGGGGGGGGGGGGGGGGGGGFGFFGGGGFGGGGGGGFFGGGGGFGGGGCFGGGGCFGGGGGGGGGGGGGEFCEEFGGGGGGGGGGGGGGFFFGGGGGGGGGGGGGGGGGGGGGDGGGGGGGGGGDGGGGGGGGGGGGGGDFGEGF5BFFFGB@BFF@DB;DFFFFFBFFFFFFFFFF<ABB2ABD>A???FF?BFFFFA
@M04999:289:000000000-L3R54:1:1101:13572:4425 1:N:0:396
ATGGCCTACGGGGGGCTGCAGTGGGGAATTTTGGACAATGGGGGGAACCCTGATCCAGCCATGCCGCGTGTCTGAAGAAGGCCTTCGGGTTGTAAAGGACTTTTGTTAGGGAAGAAAAGCCGGGTGCTAATACCACCTGGTGCTGACGGTACCTAAAGAATAAGCACCGGCTAACTACGTGCCAGCAGCCGCGGTAATACGTAGGGTGCGAGCGTTAATCGGAATTACTGGGCGTAAAGCGAGCGCAGACGGTTAGATAAGTCAGATGTGAAATCCCCGAGCTCAACTTGGGACGTGCATT
+
CCCCCGGGGGGGGGGGGGGGGGGGGGGGGGGGGGGGGGGGGGGGGGGGGGGGGGGGGGGGGGGGGGGGGGGGGGGGGGGGGGGGGGGGGGGGGGGGGGGGGGGGGGGGGGGGGGGGGGGGGGGGGGGGGGGGGGGGGGGGGGGGGGGGGGGGGGGGGGGGGGGGGGGGGGGGGGGGGGGGGGGGGGGGGGGGGGGGGGGGGGGGGGGGDGEEDGEGGFGGGGGGGGGGFFGFDGGGGGGGGGEGFGE77FEFD5DFFF46?FDFFFFF47:BF4FFFFFFBB(58?FA9AFFFFFBB0:<<
@M04999:289:000000000-L3R54:1:1101:14980:4470 1:N:0:396
GGCCTACGGGGGGCTGCAGTGGGGAATATTGCACAATGGGGGAAACCCTGATGCAGCCATGCCGCGTGTGTGAAGAAGGCCTTCGGGTTGTAAAGTACTTTCGGTAGTGAGGAAGTTGTGTGTATGAAAAGTGCATGCAGTTGACGTTAGCTACAGAAGAAGCACCGGCTAACTCCGTGCCAGCAGCCGCGGTAATACGGAGGGTGCGAGCGTTAATCGGAATGACTGGGCGTAAAGGGCATGTAGGCGGATAATTAAGTTAGGTGTGAAAGCCCCGGGCTCAACCTGGGAATTGCACTT
+
CCCCCGGGGGGGG>FGGGFGGGGGEFFGGFECFGGGGGGFGGGGGGGGGGFAFGGGGGGGGGGGGGGGGGGFGGGFGGGGGGGGGGGGGGGGGGGGGCGGGFGGGGEGGGGGFG@FCCFFFFFGGFGDCGGGFGFGFCGGGGGGGGCFGGGFFGGGGGGGGGGGGGGGGGGGGGGGGGGGGGGGGGGGGGGGGGGGGGGGCEDGGGGGGGGG?EGGGGGEGGGGGGGDGFGGEGGGGGGDGGFFFGFFFFEFGFF4@FFFFFC?FFFFFBBFFFFFFF3>BBBFFF001?BF:BB2>?A:
@M04999:289:000000000-L3R54:1:1101:18062:4471 1:N:0:396
GTACCTACGGGAGGCTGCAGTGGGGAATATTGCACAATGGGGGAAACCCTGATGCAGCCATGCCGCGTGTATGAAGAAGGCCTTCGGGTTGTAAAGTACTTTCGGTAATGAGGAAGGTGGTGTATCTAATAGGTGCATCAATTGACGTTAATTACAGAAGAAGCACCGGCTAACTCCGTGCCAGCAGCCGCGGTAATACGGAGGGTGCGAGCGTTAATCGGAATGACTGGGCGTAAAGGGCATGTAGGCGGATAATTAAGTTAGGTGTGAAAGCCCTGGGCTCAACCTAGGAATTGCACTT
+
CCCCCGGGGGGGGGGGGGGGGGGGGGGGGGGGGGGGGGGGGGGGGGGGGGGGGGGGGGGGGGGGGGGGGGGGGGGGGGGGGGGGGGGGGGGGGGGGGGGGGGGGGGGGGGGGGGGGGGGGGGGGGGGGGGGGGGGGGGGGGGGGGGGGGGGGGGGGGGGGGGGGGGGGGGGGGGGGGGGGGGGGGGGGGGGGGGGGGGGGGGGGEGGGGGGGGGGGGGGGGGGGGGGFGGGGGGGGGGGGGGFGFGFFFFFFGF?FFFFFFFGFFFF6:FA<>FFFF?FFFFFDBFF?FFFBD:?FBFFF?
@M04999:289:000000000-L3R54:1:1101:18939:4491 1:N:0:396
CGAGACCTACGGGAGGCAGCAGTGGGGAATATTGCACAATGGGGGAAACCCTGATGCAGCCATGCCGCGTGTATGAAGAAGGCCTTCGGGTTGTAAAGTACTTTCGGTAATGAGGAAGGTGGTGTATCTAATAGGTGCATCAATTGACGTTAATTACAGAAGAAGCACCGGCTAACTCCGTGCCAGCAGCCGCGGTAATACGGAGGGTGCGAGCGTTAATCGGAATGACTGGGCGTAAAGGGCATGTAGGCGGATAATTAAGTTAGGTGTGAAAGCCCTGGGCTCAACCTAGGAATTGCAC
+
CCCCCGGGGGGGGGGGGGGGGGGGGGGGGGGGGGGGGGGGGGGGGGGGGGGGGGGGGGGGGGGGGGGGGGGGGGGGGGGGGGGGGGGGGGGGGGGGGGGGGGGGGGGGGGGGGGGGGGGGGGGGGGGGFGGGGGGGGGGGGGGGGGGGGGGGGGGGGGGGGGGGGGGGGGGGGGGGGGGGGGDGGGGGGGGGGGGGGGGGGGGGGGEGGGGGGGGGGGGGFGGGGGGGGGGGGGGGGGGGGGFGFF7BFFFFDBFF?FFFFFGFFFFFFFFFFFFFF<F?FFFFFFFF<?>FB?F::>AF<
@M04999:289:000000000-L3R54:1:1101:26427:4550 1:N:0:396
ATCCGACTTTTTTCTGAAGTGAGGAATATTGGGCAATGGGTGAGAGCCTGATCCAGCCATCCCGCGTGAAGGACGACAGCCCTATGGGTTTTAAACTTCTTTTGTATGGGAATAAACCACATTACGCGTAATGTTCTGAAGGTACCATACGAATAAGCATCGGCTAACTCCGTGCCAGCAGCCGCGGTAATACGGAGGATGCGAGCGTTATCCGGATTTATTGGGTTTAAAGGGTCCGTAGGCGGGTTGATAAGTCAGCGGTGAAAACCTGCAGCTTAACTGTAGAACTGCCGTTGATACT
+
CCCC@-@=8CCC@CEG,;;==<FGGGGGGGGGGGGGGGGGFGGGGGGGGGGGGGGGGGGGGGGGGGGGGGGGGGGGGGGGGGGGGGGGGGGGGGGGGGGGGGGGGGGGGGGGGGGGGGGGGGGGGGGGGGGGGGGGGGGGGGGGGGGGGGGGGGGGGGGGGGGGGGGGGGGGGGGGGGGGGGGGGGGGGGGGGGGGGGGGGG5CGGGGGGGGGGGGGGGGGGGGGGGGC;?FGGGGGDFGGGFGFGFFFFFFGFFFFFFFFFDFFFFFFFFB?FFFFFFFFFFFBAFFFFFFFFFFBFFF<
@M04999:289:000000000-L3R54:1:1101:24422:4610 1:N:0:396
GGATACCTACGGGAGGCTGCAGTGGGGAATATTGCACAATGGGGGAAACCCTGATGCAGCCATGCCGCGTGTATGAAGAAGGCCTTCGGGTTGTAAAGTACTTTCGGTAATGAGGAAGGTGGTGTATCTAATAGGTGCATCAATTGACGTTAATTACAGAAGAAGCACCGGCTAACTCCGTGCCAGCAGCCGCGGTAATACGGAGGGTGCGAGCGTTAATCGGAATGACTGGGCGTAAAGGGCATGTAGGCGGATAATTAAGTTAGGTGTGAAAGCCCTGGGCTCAACCTCGGAATTGCA
+
@CC@@ECFGGEDF76C,F@FGGEDC@+B;FFGGEFFGEGGGGG;@@:FC@66C,CC<F@EF8FFGF+@@@FGEFGC<,CFGGG,69544CCCEFGGFGGFF95E<F:49+E55C,,<==A8@4F:5CFGGG<FC@5?EFFDF<FFFGCE=FECFD??F<,,,@F=<F=F==:+335=FG@@8C@EEGG:,6>B:8>::CCGEEEGD=CEDE*8C8//:5CCEGCCFF7FF>77CGC<7FG73>CFGFF4B=:C).7B=B6@*01@BF?,/3<A685)8FB6,,,188:20(-33<17<92
@M04999:289:000000000-L3R54:1:1101:20593:4663 1:N:0:396
CCTACGGGGGGCTGCAGTGGGGAATATTGCACAATGGGGGAAACCCTGATGCAGCCATGCCGCGTGTATGAAGAAGGCCTTCGGGTTGTAAAGTACTTTCGGTAATGAGGAAGGTGGTGTATCTAATAGGTGCACCAATTGACGTTAATTACAGAAGAAGCACCGGCTAACTCCGTGCCAGCAGCCGCGGTAATACGGAGGGTGCGAGCGTTAATCGGAATGACTGGGCGTAAAGGGCATGTAGGCGGATAATTAAGTTAGGTGTGAAAGCCCTGGGCTCAACCTAGGAATTGCACTTAA
+
CCCCCGGGGGGGGGGGGGGGGGGGGGGGGGGGGGGGGGGGGGGGGGGGGGGGGGGGGGGGGGGGFGGGGGGGGGGGGGGGGGGGGGGGGGGGGGGGGGGGGGGGGGGGGGGGGGGGGGGGGGGGGGGGGGGGGGGGGGGGGFGGFGGGGGGGGGGGGGGGGGGGGGGGGGGGGGGGGGGGGGGGGGGGGGGGGGFGGGGGGGGGGGEGGGEEGGGGGGGGGGGGGGGGGGGGGFGGGGGFGGFGFGFFFFFFGFFFFFFFFFFF?@FFFFFBBFFFFFFFF?BFFFFFFB?7?FFFFBFF
@M04999:289:000000000-L3R54:1:1101:21016:4685 1:N:0:396
TCACCTACGGGGGGCTGCAGTGGGGAATATTGCACAATGGGGGAAACCCTGATGCAGCCATGCCGCGTGTATGAAGAAGGCCTTCGGGTTGTAAAGTACTTTCGGTAGTGAGGAAGTTGTGTGTATGAAAAGTGCATGCAGTTGACGTTAGCTACAGAAGAAGCACCGGCTAACTCCGTGCCAGCAGCCGCGGTAATACGGAGGGTGCGAGCGTTAATCGGAATGACTGGGCGTAAAGGGCATGTAGGCGGATAATTAAGTTAGGTGTGAAAGCCCCGGGCCTAACCTGGGAATTGCACTT
+
CCCC<FCFGGEECGEGGGCGEGGGGGGGGGFGGGGGGGGGGGGGGGGGEFFGGGGGGGGDFGGGGGFF:=>FE9@>>FGGGCF<FFGGGGGGFGGFGGGFGGGGC8FCDCCFGFFGFGF8CFFFGGFFGFFGBFGFG<:FFCFFGGGFFFC:<EGCFDGG7FCGGGGGGGGGGGGGGGGGGGGGGGGGCGGGGGGGGGGGC5EDE?ECCECEGEGGFCCF=5>5EGG=CCCGGGGGGGGGGFFGFCFFFFFEC:=B9@FF?FDFF=F*8*6)64<FFFFFF0(481:211?143:?>)42.
@M04999:289:000000000-L3R54:1:1101:18635:4728 1:N:0:396
ACTTGCCTACGGGAGGCTGCAGTGGGGAATCTTGGACAATGGGCGAAAGCCCGATCCAGCAATATCGCGTGAGTGAAGAAGGGCAATGCCGCTTGTAAAGCTCTTTCGTCGAGTGCGCGATCATGACAAGACTCGAGGAAGAAGCCCCGGCTAACTCCGTGCCAGCAGCCGCGGTAAGACGGGGGGGGCAAGTGTTCTTCGGAATGACTGGGCGTAAAGGGCACGTAGGCGGTGAATCGGGTTGAAAGTGAAAGTCGCCAAAAAGTGGCGGAATGCTCTCGAAACCAATTCACTTGAGTG
+
CCCCCGGGGGGGGGGGGGGGGGGGGGGGGGGGGGGGGGGGGGGGGGGGGGGGGGGGGGGGGGGGGGGGGGGGGGGGGGGGGGGGGGGGGGGGGGGGGGGGGGGGGGGGGGGGGGGGGGGGGGGGGGGGGGGGGGGGGGGGGGGGGGGGGGGGGGGGGGGGGGGGGGGGGGGGGGGGGGGGGGGGGGGGGGGGFGGGGGGGGGGGGGGGGGGGGGCEGGGGGGGDGCGGGGGGGGGGGGGGGFEGFGFFFFFFGFFFFEEEEFGFF?FF?FFFFFFFFAF?6?<BFFFFFA>BFAFBFF<A
@M04999:289:000000000-L3R54:1:1101:26253:4752 1:N:0:396
CCTACGGGTGGCTGCAGTGGGGAATATTGCACAATGGGGGAAACCCTGATGCAGCCATGCCGCGTGTATGAAGAAGGCCTTCGGGTTGTAAAGTACTTTCGGTAGTGAGGAAGTTGTGTGTATGAAAAGTGCATGCAGTTGACGTTAGCTACAGAAGAAGCACCGGCTAACTCCGTGCCAGCAGCCGCGGTAATACGGAGGGTGCGAGCGTTAATCGGAATGACTGGGCGTAAAGGGCATGTAGGCGGATAATTAAGTTAGGTGTGAAAGCCCCGGGCTCAACCTGGGAATTGCACTTAA
+
CCCCCGGGGGGGGGGGGGGGGGGGGGGGGGGGGGGGGGGGGGGGGGGGGGGGGGGGGGGGGGGGGGGGGGGGGGGGGGGGGGGGGGGGGGGGGGGGGGGGGGGGGFGGGGFGGGGGGGGGGGGGGGGGGGGGGGGGGGGGGGGGGGGGFGGGGGGGGGGGGGGGGGGGGGGGGGGGGGGGGGGGGGGGGGGGGGGGGGGGGGGGGGGEGGEGEGGGGGGGGGGGGGGGGGGGGGGGGGGGGGBGFGFFFFEFGFF@F?FFFFGFFEFFFFF?BFFFFFFFFFFFBFFFF?B:?BFFFFD<
@M04999:289:000000000-L3R54:1:1101:13761:4820 1:N:0:396
CCTACGGGTGGCTGCAGTGGGGAATATTGCACAATGGGGGAAACCCTGATGCAGCCATGCCGCGTGTATGAAGAAGGCCTTCGGGTTGTAAAGTACTTTCGGTAGTGAGGAAGTTGTGTGTATGAAAAGTGCATGCAGTTGACGTTAGCTACAGAAGAAGCACCGGCTAACTCCGTGCCAGCAGCCGCGGTAATACGGAGGGTGCGAGCGTTAATCGGAATGACTGGGCGTAAAGGGCATGTAGGCGGATAATTAAGTTAGGTGTGAAAGCCCCGGGCTCAACCTGGGAATTGCACTTAA
+
CCCCCGGGGGGGGGGGGGGGGGGGGGGGGGGGGGGGGGGGGGGGGGGGGGGGGGGGGGGGGGGGGGGGGGGGGGGGGGGGGGGGGGGGGGGGGGGGGGGGGGGGGFGGGGFGGFFFGGGGGGGGGGGGGGGGGGGGGGGGGGGGGGGGGGGGGGGGGGGGGGGGGGGGGGGGGGGGGGGGGGGGGGGGGGGGGGGGGGGGGGGGGGGGGGGGGGGGGGGGGGGGGGGGGGGGGGGGGGGGGFFGFGFFFEFFGFFFFFFFFFGFFFFFFF?FBFFFFFFFFFFFFFFFFFF:BAFFFFFB
@M04999:289:000000000-L3R54:1:1101:21091:4822 1:N:0:396
CGCCTACGGGGGGCTGCAGTGGGGAATTTTGGACAATGGGGGGAACCCTGATCCAGCCATGCCGCGTGTCTGAAGAAGGCCTTCGGGTTGTAAAGGACTTTTGTTAGGGAAGAAAAGCCGGGTGCTAATACCGCCTGGTGCTGACGGTACCTAAAGAATAAGCACCGGCTAACTACGTGCCAGCAGCCGCGGTAATACGTAGGGTGCGAGCGTTAATCGGAATGACTGGGCGTAAAGGGCATGTAGGCGGATAATTAAGTTAGGTGTGAAAGCCCCGGGCTCAACCTGGGAATTGCACTT
+
CCCCCGGGGGGGGGGGGGGGGGGGGGGGGGGGGGGGGGGGGGGGGGGGGGGGGGGGGGGGGGGGGGGGGGGGGGGGGGGGGGGGGGGGGGGGGGGGGGGGGGGGGGGGGGGGGGGGGGGGGGEGGGGGGGGGDGGGGFGGGGGGGGGGGGGGGGGGGGGGGGGGGGGGGEGGGGGGGGGGGGGGGGGCEGGGGGGFEGGCFGGG@EECEEGGGE=FGGGGGGDGGGGGGGGG=CGGGGGGD4>F?GFFD>>DG*=BFFFFFFGFFFFEF=9AFFFFFFB9>B>?F:>?F:<B0><ADDB:
@M04999:289:000000000-L3R54:1:1101:19339:4823 1:N:0:396
TCCTACGGGAGGCTGCAGTGGGGAATATTGCACAATGGGGGAAACCCTGATGCAGCCATGCCGCGTGTATGAAGAAGGCCTTCGGGTTGTAAAGTACTTTCGGTAGTGAGGAAGTTGTGTGTATGAAAAGTGCATGCAGTTGACGTTAGCTACAGAAGAAGCACCGGCTAACTCCGTGCCAGCAGCCGCGGTAATACGGAGGGTGCGAGCGTTAATCGGAATGACTGGGCGTAAAGGGCATGTAGGCGGATAATTAAGTTAGGTGTGAAAGCCCCGGGCTCAACCTGGGAATTGCACTTA
+
CCCCCGGGGDGGGGGGGGGGGGGGGGGGGGGGGGGGGGGGGGGGGGGGGGGGGGGGGGGGGGGGGGGGGGGGGGGGGGGGGGGGGGGGGGGGGGGGGGGGGGGGGGGGGGGGGGGGGGGGGGGGFFGGGGGGGGGFGGGGGGGGGF7FGGGGGGGGGCFGGGGGGGGGEGGGGGGGGGGGGGGGGGGGGGGGGGGGFGEGGGGGGGG5CGGGGDGGFGGGGGGGGGFGFGGGGGGFGGGG4<FGFGFFFDFFG=FFFFFBFFCFFFFFFFF:<FFFB>E9<BFFBFFFFBB<?<2>B9)6
@M04999:289:000000000-L3R54:1:1101:20898:4859 1:N:0:396
GACCTACGGGGGGCTGCAGTGGGGAATTTTGGACAATGGGGGGAACCCTGATCCAGCCATGCCGCGTGTCTGAAGAAGGCCTTCGGGTTGTAAAGGACTTTTGTTAGGGAAGAAAAGCCGGGTGCTAATACCGCCTGGTGCTGACGGTACCTAAAGAATAAGCACCGGCTAACTACGTGCCAGCAGCCGCGGTAATACGTAGGGTGCGAGCGTTAATCGGAATTACTGGGCGTAAAGCGAGCGCAGACGGTTAGATAAGTCAGATGTGAAATCCCCGAGCTCAACTTGGGACGTGCATTTG
+
CCCCCGGGGGGGGGGGGGGGGGGGGGGGGGGGGGGGGGGGGGGGGGGGGGGGGGGGGGGGGGGGGGGGGGGGGGGGGGGGGGGGGGGGGGGGGGGGGGGGGGGGGGGGGGGGGGGGGGGGGGGGGGGGGGGGGGGGGGGGGGGGGGGGGGGGGGGGGGGGGGGGGGGGGGGGGGGGGGGGGGGGGGGGGGGGGGGGGGGGGGGGGGGGGGGGC=GGGGGGGGGGGGGGGGGGGGGGGGGGGGFGFGFFFFFDGFFFFFFFFFGFFFFFFFFFBFFFFFFFFFFFBB>>2?BFB?FFBFF>4
@M04999:289:000000000-L3R54:1:1101:24684:4875 1:N:0:396
GCGCCTACGGGCGGCTGCAGTAGGGAATCTTCCACAATGGACGCAAGTCTGATGGAGCAACGCCGCGTGAGTGAAGAAGGTTTTCGGATCGTAAAGCTCTGTTGTTGGTGAAGAAGGATAAGGATAGTAACTGATTCTTATTTGACGGTAATCAACCAGAAAGTCACGGCTAACTACGTGCCAGCAGCCGCGGTAATACGTAGGTGGCAAGCGTTGTCCGGATTTATTGGGCGTAAAGCGAACGCAGGCGGGAGAACAAGTCAGCTGTGAAAGCCCTCGGCTTAACCGGGGAAGTGCAGCT
+
CCCCCGGGGGGGGGGGGGGGGGGGGGGGGGGGGGGGGGGGGGGGGGGGGGGGGGGGGGGGGGGGGGGGGGGGGGGGGGGGGGGGGGGGGGGGGGGGGGGGGGGGGGGGGGGGGGGGGGGGGGGGGGGGGGGGGGGGGGGGGGGGGGGGGGGGGGGGGGGGGGGGGGGGGGGGGGGGGGGGGGGGGGGGGGGGGGGGFFFGGGGDGGGGGGGGGGGDGGGGGE=CCEGGGGGGGGGGGGGGGGFGFGFFFFFFDEFFFFFFF=FFFFFFFF<AAFFFFFFFFFFFFFFFFFBFFFBDB>F?(
@M04999:289:000000000-L3R54:1:1101:7228:4883 1:N:0:396
TGGCCCTACGGGGGGCTGCAGTGGGGAATATTGCACAATGGGGGAAACCCTGATGCAGCCATGCCGCGTGTATGAAGAAGGCCTTCGGGTTGTAAAGTACTTTCGGTAATGAGGAAGGTGGTGTATCTAATAGGTGCATCAATTGACGTTAATTACAGAAGAAGCACCGGCTAACTCCGTGCCAGCAGCCGCGGTAATACGGAGGGTGCGAGCGTTAATCGGAATGACTGGGCGTAAAGGGCATGTAGGCGGATAATTAAGTTAGGTGTGAAAGCCCTGGGCTCAACCTAGGAATTGCACT
+
CCCCCGGGGGGGGGGGGGGGGGGGGGGGGGGGGGGGGGGGGGGGGGGGGGGGGGGGGGGGGGGGGGGGGGGGGGGGGGGGGGGGGGGGGGGGGGGGGGGGGGGGGGGGGGGGGGGGGGGGGGGGGGGGGGGGGGGGGGGGGGGGGGGGGGGGGGGGGGGGGGGGGGGGGGGGGGGCGGGGGGGGGGGGGGGGGGGGGGGGGGGGGGGGGGGGGGGGDGGGGGGGGGGFGGGGGGGGGGGGDGFGFGFFFFFFGEEFFFFFFFGFFFFFFFFFFFFFF<FFFFFFFFFFFFFFFF?DFFFFA
@M04999:289:000000000-L3R54:1:1101:12833:4893 1:N:0:396
TCCCTACGGGGGGCTGCAGTGGGGAATATTGCACAATGGGGGAAACCCTGATGCAGCCATGCCGCGTGTATGAAGAAGGCCTTCGGGTTGTAAAGTACTTTCGGTAGTGAGGAAGTTGTGTGTATGAAAAGTGCATGCAGTTGACGTTAGCTACAGAAGAAGCACCGGCTAACTCCGTGCCAGCAGCCGCGGTAATACGGAGGGTGCGAGCGTTAATCGGAATGGCTGGGCGTAAAGGGCATGTAGGCGGATAATTAAGTTAGGTGTGAAAGCCCCGGGCTCAACCTGGGAATTGCACTT
+
CCCCCGGGGGGGGGGGGGGGGGGGGGGGGGGGGGGGGGGGGGGGGGGGGGGGGGGGGGGGGGGGGGGGGGGGGGGGGGGGGGGGGGGGGGGGGGGGGGGGGGGGGGGGGGGGGGGGGGGGGGGGGGGGGGGGGGGGGGGGGGGGGGGGGGGGGGGGGGGGGGGGGGGGGGGGGGGGGGGGGGGGGGGGGGGGGGGGGGGGGGGGGGGGGGGGGGGGGGGGGGGGGGGGGGGGGGGGGGGGGGFFFGFFFFFFGFFFFFFFFFGFFFBFFFFFFFFFFFFFFFFFFFFFFFFFFB?FFF>D
@M04999:289:000000000-L3R54:1:1101:24299:4914 1:N:0:396
TCGCCTACGGGAGGCTGCAGTGAGGAATATTGGACAATGGGTGAGAGCCTGATCCAGCCATCCCGCGCGAAGGACGACAGCCCTATGGGTTTTAAACTTCTTTTGTATGGGAATAAACCACATTACGCGTAATGTTCTGAAGGTACCATACGAATAAGCATCGGCTAACTCCGTGCCAGCAGCCGCGGTAATACGGAGGATGCGAGCGTTATCCGGATTTATTGGGTTTAAAGGGTCCGTAGGCGGGTTGATAAGTCAGCGGTGAAAACCTGCAGCTTAACTGTAGAACTGCCGTTGATAC
+
CCCCCGGGGGGGGGGGGGGGGGGGGGGGGGGGGGGGGGGGGGGGGGGGGGGGGGGGGGGGGGGGGGGGGGGGGGGGGGGGGGGGGGGGGGGGGGGGGGGGGGGGGGGGGGGGGGGGGGGGGGGGGGGGGGGGGGGGGGGFGGGGGGGGGGGGGGGGGGGGGGGGGGGGGGGGGGGGGGGGGGGGGGGGGGGGGGGGGGGGGGGGGGGGGGGGGGGGGGGGGFGFGGDGGGGFGGGGGGDGGGFGFGF>>DFFGFFF=FFFFFGFFFBFFFFFFFFFFFFFFFFFFFFDFBFFBFFFFFFF:
@M04999:289:000000000-L3R54:1:1101:5286:4936 1:N:0:396
TCCATCCTACGGGTGGCTGCAGTAGGGAATCTTCCACAATGGACGCAAGTCTGATGGAGCAACGCCGCGTGAGTGAAGAAGGTTTTCGGATCGTAAAGCTCTGTTGTTGGTGAAGAAGGATAGGGGTAGTAACTGATTCTTATTTGACGGTAATCAACCAGAAAGTCACGGCTAACTACGTGCCAGCAGCCGCGGTAATACGTAGGTGGCAAGCGTTGTCCGGATTTATTGGGCGTAAAGCGAACGCAGGCGGGAGAACAAGTCAGCTGTGAAAGCCCTCGGCTTAACCGGGGAAGTGC
+
CCCCCGGGGGEGGGGGGGGGGGGGGGGGGGGGGGGGGGGGFGGGGGGGGGGGGGGGGGGGGGGGGG7CGGGGGGGGGGG=CCFFGGGGGGGGGGGGGGGGGGGGGGGGGGGGGGGGGGGGGGGFGGGGGFGFGGGGGGGGGGGGGAGGGCGGGGGGGGGGGGGDFFFGGGFFGDGGGGGGGGGGGFGGGGGGGGGGGGGGGGGGGGGGGGGGGGGGGEGGGGG7EEGCEFGGFGGGGGGGFGFDFCEFF:BEGFF>BFFF45?FFF?F>=>DFFF@FF??BFBFF:AFFFFBFBF6?BF
@M04999:289:000000000-L3R54:1:1101:16009:4957 1:N:0:396
TCACCTACGGGCGGCTGCAGTAGGGAATCTTCCACAATGGACGCAAGTCTGATGGAGCAACGCCGCGTGAGTGAAGAAGGTTTTCGGATCGTAAAGCTCTGTTGTTGGTGAAGAAGGATAAGGATAGTAACTGATTCTTATTTGACGGTAATCAACCAGAAAGTCACGGCTAACTACGTGCCAGCAGCCGCGGTAATACGTAGGTGGCAAGCGTTGTCCGGATTTATTGGGCGTAAAGCGAACGCAGGCGGGAGAACAAGTCAGCTGTGAAAGCCCTCGGCTTAACCGGGGAAGTGCAGCG
+
CCCCCGGGGGGGGGGGGGGGGGGGGGGGGGGGGGGGGGGGGGGGGGGGGGGGGGGGGGGGGGGGGGGGGGGGGGGGGGGGGGGGGGGGGGGGGGGGGGGGGGGGGGGGGGGGGGGGGGGGGGGGGGGGGGGGGGGGGGGGGGGGGGGGGGGGGGGGGGGGGGGGGGGGGGGGGGGGGGGGGGGGGGGGGGGGGGGGGGGGFGGGGGGGGGGGGGGGGGGGG=GGGGGGGGGGGGGGGGGGGGFGFGFFFFFFGFFFFFFFFFGFF?FFFFBBFFFFFFF<B?FFFFFFFFFFFFB?<DFF(
@M04999:289:000000000-L3R54:1:1101:17929:4996 1:N:0:396
GACCTACGGGAGGCTGCAGTGGGGAATATTGCACAATGGGGGAAACCCTGATGCAGCCATGCCGCGTGTATGAAGAAGGCCTTCGGGTTGTAAAGTACTTTCGGTAGTGAGGAAGTTGTGTGTATGAAAAGTGCATGCAGTTGACGTTAGCTACAGAAGAAGCACCGGCTAACTCCGTGCCAGCAGCCGCGGTAATACGGAGGGTGCGAGCGTTAATCGGAATGACTGGGCGTAAAGGGCATGTAGGCGGATAATTAAGTTAGGTGTGAAAGCCCCGGGCTCAACCTGGGAATTGCACTT
+
CCCCCGGGGGGGGGGGGGGGGGGGGGGGGGGGGGGGGGGGGGGGGGGGGGGGGGGGGGGGGGGGGGGGGGGGGGGGGGGGGGGGGGGGGGGGGGGGGGGGGGGGFGGFFGGGFGGFGGGGGGFGFFFGGGGGGGGGGGGGGGGGGGGGGGGGGGGGGGGGGGGGGGGGGGGGGGGGGCCGGGGGGGGGGGGECEGGGGGGGGGGEGGGEGGG5EEGGCFGGGGGFGFGGGGG5DEGGGGGGGFFFGFFFFFDGFFFF?FFFFCFFF=@B=AD?F3BB;DBF:D>:?7:??<??>FBF7))
@M04999:289:000000000-L3R54:1:1101:10108:5010 1:N:0:396
TACCTACGGGTGGCAGCAGTGGGGAATATTGCACAATGGGGGAAACCCTGATGCAGCCATGCCGCGTGTATGAAGAAGGCCTTCGGGTTGTAAAGTACTTTCGGTAGTGAGGAAGTTGTGTGTATGAAAAGTGCATGCAGTTGGCGTTAGCTACAGAAGAAGCACCGGCTAACTCCGTGCCAGCAGCCGCGGTAATACGGAGGGTGCGAGCGTTAATCGGAATGACTGGGCGTAAAGGGCATGTAGGCGGATAATTAAGTTAGGTGTGAAAGCCCCGGGCTCAACCTGGGAATTGCACTT
+
CCCCCGGGGGGGGGGGGGGGGGGGGGGGGGGGGGGGGGGGGGGGGGGGGGGGGGGGGGGGGGGGGGFGGFGGGGGGGFGGGGGGGGGGGGGGGGGGGGFGGGGGGGGEFGGGFGGFGGGGGG?FDFGGGGGGGGGGGGGGGGGGGGGGGGGGGGGFGGGGGGGGGGGGEEGGGFGGGFGGFGGGGGGGGGGGCGGFCGGCGGGGGGGGGGGGCCEGGGGGGGGGFGFGFGFDEGEDDGGGGGF7BFFFF>>@GFBBFFFFBFGFFFFEFFFFFFFEFFB>>:?F?F???:?F(4<AF?20
@M04999:289:000000000-L3R54:1:1101:26532:5037 1:N:0:396
CCGACGTTCTTCCTCCGTGGGGAATATTGCACAATGGGGGGAACCCTGATGCAGCCATGCCGCGTGTATGAAGAAGGCCTTCGGGTTGTAAAGTACTTTCGGTGATGAGGAAGGTGTTGTATCTAATAGGTGCAGCAATTGACGTTAATTACAGAAGAAGCACCGGCTAACTCCGTGCCAGCAGCCGCGGTAATACGGAGGGTGCGAGCGTTAATCGGAATGACTGGGCGTAAAGGGCATGTAGGCGGATGATTAAGTTAGGTGTGAAAGCCCCGGGCTCAACCTGGGAATTGCATTTAA
+
8B8-8==CEDFEFGGG7DFGGGGGGGGGGGGGGGGGGGGGGGGGGGGGGGGGGGGGGGGGGGGGGGCGGGGGGGGGGGGGGGGGGGGGGGGGGGGGGGGGGGGGGGGGGGGGGGGFGGGGGGGGGGGGGGGGGGGGGGGGGGGGGGGGGGGGGGGGGGGGGGGGGGGGGGGGGGGGGGGGGGGGGGGGGGGGDFFGGGGGGGGGGGGGGGEEGCGGGGGGGGFGGFGGGGGGGGFGGGGGGG=FFGEFFFFFFFFFFFFFFFGFFFFFFFF:BFFFFFFFFBFF?BF?FB:?DFBFBFFA
@M04999:289:000000000-L3R54:1:1101:9294:5037 1:N:0:396
GGGGCCTACGGGTGGCTGCAGTGGGGAATATTGCACAATGGGGGAGACCCTGATGCAGCCATGCCGCGTGTATGAAGAAGGCCTTCGGGTTGTAAAGTACTTTCGGTAGTGAGGAAGTTGTGTGTATGAAAAGTGCATGCAGTTGACGTTAGCTACAGAAGAAGCACCGGCTAACTCCGTGCCAGCAGCCGCGGTATACGGAGGGTGCGAGCGTTAATCGGAATGACTGGGCGTAAAGGGCATGTAGGCGGATAATTAAGTTAGGTGTGAAAGCCCCGGGCTCAACCTGGGAATTGCACTT
+
CCCCCGGGGGGGGGGGGGGGGGGGGGGGGGGGGGGGGGGGGGGGGGGGGGGGGGGGGGGGGGGGGGGGGGGGGGGGGGGGGGGGGGGGGGGGGGGGGGGGGGGGGGFFFFGGGGGGGAFGGFEGGGGGGGGGGGGGGGGGGGGEGGGGGGGGGGGGGGGGGGGGGGGGGGGGGGGGGGGGGGGGGGGGGGGGGGGGGGGGGEGGEEGEGEGGGEEEGGGGGGGGGGF7EGGGGGGGDDGGGDFGFGFFFFFFGFFFFFFFFFGFF=FF?FBFFFFFFFFFF02>F?B?BFB?:::24<?<4
@M04999:289:000000000-L3R54:1:1101:22203:5039 1:N:0:396
CCTACGGGTGGCAGCAGTGAGGAATATTGGACAATGGGTGAGAGCCTGATCCAGCCATCCCGCGTGAAGGACGACAGCCCTATGGGTTTTAAACTTCTTTTGTATGGGAATAAACCACATTACGCGTAATGTTCTGAAGGTACCATACGAATAAGCATCGGCTAACTCCGTGCCAGCAGCCGCGGTAATACGGAGGATGCGAGCGTTATCCGGATTTATTGGGTTTAAAGGGTCCGTAGGCGGGTTGATAAGTCAGCGGTGAAAACCTGCAGCTTAACTGTAGAACTGCCGTTGATACTGT
+
CCCCCGGGGGGGGGGGGGGGGGGGGGGGGGGGGGGGGGGGGGGGGGGGGGGGGGGGGGGGGGGGGGGGGGGGGGGGGGGGGGGGGGGGGGGGGGGGGGGGGGGGGGGGGGGGGGGGGGGGGGGGGGGGGGGGGGGGGGGGGGGGGGGGGGGGGGGGGGGGGGGGGGGGGGGGGGGGGGGGGGGGGGGGGGGGGGGGGGGGGGGGGGGGGGGGGEDCCGGGGGGEGCGGGGGGGGGGGGGGGGFGEDFFFFFFGFFFFFFFFFGFFFFFFFFFFFFFFFFFBDFFFFFFFFFBBFFAFB9>-
@M04999:289:000000000-L3R54:1:1101:5623:5065 1:N:0:396
GGGTTCCTACGGGTGGCAGCAGTGGGGAATTTTGGACAATGGGGGGAACCCTGATGCAGCCATGCCGCGTGTATGAAGAAGGCCTTCGGGTTGTAAAGTACTTTCGGTAGTGAGGAAGTTGTGTGTATGAAAAGTGCATGCAGTTGACGTTAGCTACAGAAGAAGCACCGGCTAACTCCGTGCCGGCAGCCGCGGTAATACGGAGGGTGCGAGCGTTAATCGGAATGACTGGGCGTAAAGGGCATGTAGGCGGATAATTAAGTTAGGTGTGAAAGCCCCGGGCTCAACCTGGGAATTGCAC
+
CCCCCGGGGGGGGGGGGGGGGGGGGGGGGGGGGGGGGGGGGGGGGGGGGGGGGGGGGGGGGGGGGGGGGGGGGGGGGGG=BBFEFGFFGGGGGGGGGGGGGGGGGGGGGGGGGGGGGGGGGGGGGGGGGGGGGGGGGGGGGGGGGGGGGGGGGGGGGGGGGGGGGGGGGGGGGGGGGGGGGGGFGGGGGGGGGGGGGGGGGGGGGGGGGGGGGGGGGGGGGGGGGGGGGGGGGGGGGGGGGGFGFGFFFFFFGFF>FFFFFFGFFFFFFFF<AFFFFFEBFFFFFFFFFFFFF?FFFBDD?
@M04999:289:000000000-L3R54:1:1101:12477:5085 1:N:0:396
ACCTACGGGGGGCTGCAGTGGGGAATATTGCACAATGGGGGAAACCCTGATGCAGCCATGCCGCGTGTATGAAGAAGGCCTTCGGGTTGTAAAGTACTTTCGGTAGTGAGGAAGTTGTGTGTATGAAAAGTGCATGCAGTTGACGTTAGCTACAGAAGAAGCACCGGCTAACTCCGTGCCAGCAGCTGCGGTAATACGGAGGGTGCGAGCGTTAATCGGAATGACTGGGCGTAAAGGGCATGTAGGCGGTTAATTAAGTTAGGTGTGAAAGCCCCGGGATCAACCCGGGAATTGCACTTA
+
CCCCCGGGGGG>CFGGGFFFGGE@FGGFD,?EEEGGGGFEEC?F@=:,?AF?FFGFGGFGGFGGC@FFCFGFGFFFF@@FGCFCCEB>3FDBFGFFF,;DA:F3><D<<>>FFG<<AEFFE@F;<@FC<BF9FFDDGCGECGFFG<F7<:CCGGCCFFCGGGFACC@F*A?8FG@>:*88<EFG>FC:ECGE:C:0<;8C8ED**888EECE8:F9:FCEE=C?CFFGFCGDGDGCF5<*2CFF676@3))0*86@66B?=?5961<8:*-.8F.>@()(-48(((-(,660.)))).)6
@M04999:289:000000000-L3R54:1:1101:15690:5111 1:N:0:396
GCCTACGGGGGGCTGCAGTGGGGAATATTGCACAATGGGGGAAACCCTGATGCAGCCATGCCGCGTGTATGAAGAAGGCCTTCGGGTTGTAAAGTACTTTCGGTAATGAGGAAGGTGGTGTATCTAATAGGTGCATCAATTGACGTTAATTACAGAAGAAGCACCGGCTAACTCCGTGCCAGCAGCCGCGGTAATACGGAGGGTGCGAGCGTTAATCGGAATGACTGGGCGTAAAGGGCATGTAGGCGGATAATTAAGTTAGGTCTGAAAGCCCTGGGCTCAACCTAGGAATTGCACTTA
+
CCCCCGGGGGGDGGEGGCGGGGEGGGGGGGGGGGGGFFGGEGGGGGGGFAEAFG9FGGGGGGGGEFGGGGFGGGCGGFGGDGFGEGCEEGGFGCGGGG@FGGGGGGGG3DFGGFGDFFGGGGGG9FGG<F8?CGGGEFFGCAEGGGG7<FGFFGGFDFCG:CCCGGGGGGCGGGGEGFGGGGGGFDFGGGCCGGF<FFEEGGGC>>55CEG:*/;?FG*:AEGGGF7C5CD7C37CF*7CDFFFFC4>D:@EFBFF6?F97@4**/7@AF<??FFFF05107>?B>><(.6:42>A<<)6
@M04999:289:000000000-L3R54:1:1101:10790:5111 1:N:0:396
CCTACGGGAGGCTGCAGTGGGGAATTTTGGACAATGGGGGGAACCCTGATCCAGCCATGCCGCGTGTCTGAAGAAGGCCTTCGGGTTGTAAAGGACTTTTGTTAGGGAAGAAAAGCCGGGTGCTAATACCACCTGGTGCTGACGGTACCTAAAGAATAAGCACCGGCTAACTACGTGCCAGCAGCCGCGGTAATACGTAGGGTGTGAGCGTTAATCGGAATTACTGGGCGTAAAGCGAGCGCAGACGGTTAGATAAGTCAGATGTGAAATCCCCGAGCTCAACTTGGGACGTGCATTTGA
+
CCCCCGGGGGGGGGGGGGGGGGGGGGGGGGGGGGGGGGGGGGGGGGGGGGGGGGGGGGGGGGGGFGGGGGGGGGGGGGGGGGGGGBGGGGGGGGGGGGGGGGGGGGGGGGGGGGGGGGGGGGGGGGGGGGGGGGEGGGGGGFGGGGGGGGGGGGGGGGGGGGGGGGGDCGGGGGGFGGGGFDFFGGGGGDEGGGGGGFGGG>;EEEG@EGGEGEGGGCEGGGGGGGGGFGDGGDFGDDCGDDBGFGFFB@FFGFFFB68BF6*6=FFF:F<BFFFFDBB0>?FB2AFFFBBF?0?FF<BF
@M04999:289:000000000-L3R54:1:1101:15085:5171 1:N:0:396
CCCTACGGGAGGCTGCAGTGGGGAATTTTGGACAATGGGGGGAACCCTGACCCAGCCATGCCGCGTGTCTGAAGAAGGCCTTCGGGTTGTAAAGGACTTTTGTTAGGGAAGAAAAGCCGGGTGCTAATACCACCTGGTGCTGACGGTACCTAAAGAATAAGCACCGGCTAACTACGTGCCGGCACCCGCGGTAATACGTAGGGTGCGTGCGTGAATCGGAATTACTGGGCGTAAAGCGAGCGCAGACGGTTAGATAAGTCAGCTGTGAAATCCCCGAGCTCAACTTGGGACGTGCATTTG
+
CC@C<FCBB@FECFFGFGC@FGG-8C6@FF7@E@E,6<EFCFGGGDG<<8,4=B8FDFF,B,+4=FGCCEBBF,,:AA88,F=+3CBFGCE,8E,@,,38,=FE;CACC,@:BF833,***51*,,3,88<,,<FCFA,?:97CC:F@*?EGFEFGGF9:,?CFG@FEEEFG7CFCG8FGEDG8*;::*:?E>*AFFCE9F**21:/*1/::**;CCFEEGC6<E97F**9):/:DFCDD3535@D:7D:DDGF??=F/=@@*/696*)*.54)<751)(.4<()6:0:??1-4:0<<)4
@M04999:289:000000000-L3R54:1:1101:13889:5184 1:N:0:396
CCCTACGGGTGGCTGCAGTGGGGAATTTTGGACAATGGGGGGAACCCTGATCCAGCCATGCCGCGTGTCTGAAGAAGGCCTTCGGGTTGTAAAGGACTTTTGTTAGGGAAGAAAAGCCGGGTGCTAATACCACCTGGTGCTGACGGTACCTAAAGAATAAGCACCGGCTAACTACGTGCCAGCAGCCGCGGTAATACGTAGGGTGCGAGCGTTAATCGGAATTACTGGGCGTAAAGCGAGCGCAGACGGTTAGATAAGTCAGATGTGAAATCCCCGAGCTCAACTTGGGACGTGCATTTG
+
CCCCCGGGGGGGGGGGGGGGGGGGGGGGGGGGGGGGGGGGGGGGGGGGGGGGGGGGGGGGGGGGGGGGGGGGGGGGGGGGGGGGGGGGGGGGGGGGGGGGGGGGGGGGGGGGGGGGGGGGGGGGGGGGGGGGGGGGGGGGGGGGGGGGGGGGGGGGGGGGGGGGGGGGGGGGGGGGGGGGGGGGGGGGGGGGGGGGGGGGGGGGGGGGGGGGGGGGGGGGGGGGGGGGGGGGGGGGGGGGGGFGFGFFFFFFGFFFFFFFFFGFFFFFDFABFFFFFFFFFFBFF>AFFFFFFFBFBFFF
@M04999:289:000000000-L3R54:1:1101:12305:5193 1:N:0:396
GCCTCCTACGGGCGGCTGCAGTGAGGAATATTGGACAATGGGTGAGGGCCTGATCCAGCCATCCCGCGTGAAGGACGACAGCCCTATGGGTTTTAAACTTCTTTTGTATGGGAATAAACCACATTACGCGTAATGTTCTGAAGGTACCATACGAATAAGCATCGGCTAACTCCGTGCCAGCAGCCGCGGTAATACGGAGGATGCGAGCGTTATCCGGATTTATTGGGTTTAAAGGGTCCGTAGGCGGGTTGATAAGTCAGCGGTGAAAACCTGCAGCTTAACTGTAGAACTGCCGTTGAT
+
CCCCCGGGGGGGGGGGGGGGGGGGGGGGGGGGGGGGGGGGGGGGGGGGGGGGGFGGGGGGGGGGGGGGGGGGGGGGGGGGGGGGGGGGGGGGGGGGCFGGGGGGGGGGGGGGGGGGFGGGGGGGGGGGGGEGGGGGGGGGGGGFFFGGGCFGGGGGGGGGGFGGGGGGGGGGGGFGGGGGGGGGGEGGEGGGGGGGGGGGGGGGGGGGGGGGGGGGEGDGFGGGGDG<EDFGGGGGGGGGGFDGFGFD>ED@GFFFFF@=6@C;BFFFFF<04FFFF7FDB<<BFFF<4>BBD<F?BFFF
@M04999:289:000000000-L3R54:1:1101:10049:5211 1:N:0:396
CCCTACGGGTGGCAGCAGTGGGGAATATTGCACAATGGGGGAAACCCTGATGCAGCCATGCCGCGTGTATGAAGAAGGCCTTCGGGTTGTAAAGTACTTTCGGTAGTGAGGAAGTTGTGTGTATGAAAAGTGCATGCAGTTGACGTTAGCTACAGAAGAAGCACCGGCTAACTCCGTGCCAGCAGCCGCGGTAATACGGAGGGTGCGAGCGTTAATCGGAATGACTGGGCGTAAAGGGCATGTAGGCGGATAATTAAGTTAGGTGTGAAAGCCCCGGGCTCAACCGGGGAATTGCACTTA
+
CCCCCFGGGGGGGGEGGGGGFFGGDGGGGGGDCGGGGGGGGGGDGGGCEDGGGG<FD,C<FG:@F@FEGGGEFDGGGGFFGGFGG7C:=?FDECFGGGGGGGG@CFFGFGFGFFFEGCFEFFFADGGGGFGG,FEFCFG<AFGGG=FFGGGGGGFGFFDF<FCEFG3<CEGGF9:F<<EFCEFCBFFDC7BEEGGGCF88CED;E>CC5?CCCEDG;C=EEF6+++:FDFG9EDC0:CC74D?CFCFD@>3DGB???F86*9596/<4:44:477)),01(38B:((9>0:()5)).).6
@M04999:289:000000000-L3R54:1:1101:9870:5227 1:N:0:396
GGCCTACGGGGGGCTGCGGGGAATTTTGGACAATGGGGGGAACCCTGATCCAGCCATGCCGCGTGTCTGAAGAAGGCCTTCGGGTTGTAAAGGACTTTTGTTAGGGAAGAAAAGCCGGGTGCTAATACCGCCTGGTGCTGACGGTACCTAAAGAATAAGCACCGGCTAACTACGTGCCAGCAGCCGCGGTAATACGTAGGGTGCGAGCGTTAATCGGAATTACTGGGCGTAAAGCGAGCGCAGACGGTTAGATAAGTCAGATGTGAAATCCCCGAGCTCAACTTGGGACGTGCATTTGAA
+
CCCCCGGGGGGGGGGGGGGGGGGGGGGGGGGGGGGGGGGGGGGGGGGGGGGGGGGGGCFGGGGGGGGGGGGGGGGGGGGGGGGGGGGGGGGGGGGGGGGGGGGGGGGGGGGGGGGGGGGGGGGGGGGGGGGGGCGGFGGGGGGGGGGGGGGGGGGGGGGGGGGGGEEGGGGGGGGGFGGGGGGGGGD8E>EGGGFGCCACCGGGGGGGGGGGGGGGGGEGGGGGGFDGGGGGGGFGGDGGGGED>G>@DFFFGFF?7FFFFFD?FFFFFF?B6D5:>(9???<AA>:1<>FF?F<>ADBA
@M04999:289:000000000-L3R54:1:1101:12939:5244 1:N:0:396
GGAGACCTACGGGAGGCAGCAGTGAGGAATATTGGACAATGGGTGAGAGCCTGATCCAGCCATCCCGCGTGAAGGACGACAGCCCTATGGGTTTTAAACTTCTTTTGTATGGGAATAAACCACATTACGTGTAATGTTCTGAAGGTACCATACGAATAAGCATCGGCTAACTCCGTGCCAGCAGCCGCGGTAATACGGAGGATGCGAGCGTTATCCGGATTTATTGGGTTTAAAGGGTCCGTAGGCGGGTTGATAAGTCAGCGGTGAAAACCTGCAGCTTAACTGTAGAACTGCCGTTGAT
+
CCCCCGGGGGGGGGGGGGGGGGGGGGGGGGGGGGGGGGGGGGFFFFDFGCGFGGGGGGGGGFGGGGGGGGGGGGGGGGGDGGGGGGGGGGFCFFEFFGGG??FFGDGGGGGGGGGGGGGGDBDEFEFGGGGFFFFGFEGGFGAGGGGGGGGGGGGGGGGGGGGGGGGGGGGGGGGGGGGGGGGFG?EGGGGGGG@FGEDGGGGGDGGGGGGGGFGGGGGEGFGFEGGD=D8D7CFGGG<FDGFGFGFFF>E:C?FFFFFFFFGB575FDFF?(>4?F?FDFFFBFFFFFB752?7>??:?)
@M04999:289:000000000-L3R54:1:1101:11083:5286 1:N:0:396
TTACCTACGGGGGGCTGCAGTGGGGAATATTGCACAATGGGGGAAACCCTGATGCAGCCATGCCGCGTGTATGAAGAAGGCCTTCGGGTTGTAAAGTACTTTCGGTAGTGAGGAAGTTGTGTGTATGAAAAGTGCATGCAGTTGACGTTAGCTACAGAAGAAGCACCGGCTAACTCCGTGCCAGCAGCCGCGGTAATACGGAGGGTGCGAGCGTTAATCGGAGTGACTGGGCGTAAAGGGCATGTAGGCGGATAATTAAGTTAGGTGTGAAAGCCCCGGGCTCAACCTGGGAATTGCACTT
+
CCCCCGGGGGGGGGGGGGGGGGGGGGGGGGGGGGGGGGGGGGGGGGGGGGGGGGGGGGGGGGGGGGGGGGGGGGGGGGGGGGGGGGGGGGGGGGGGGGGGGGGGGFGGGGGGGGGGGGGGGGGGGGGGGGGGGGGGGGGGGGGGGGGGGGGGGGGGGGGGGGGGGGGGGGGGGGGGGGGGGGGGGGGGGGGGGGGGGGGGEGGGGGGGGGGDGG=EGGGGGDGGGGGDGGGGGDEGGGGGGGFGFGFFFFFFDFFFFFFFFFGFFFF7?FBFFFFF>>BFFFFFFFFFFFFFFF??BAFA5
@M04999:289:000000000-L3R54:1:1101:14316:5296 1:N:0:396
TATCCTACGGGAGGCAGCAGTGGGGAATTTTGGACAATGGGGGGAACCCTGATCCAGCCATGCCGCGTGTCTGAAGAAGGCCTTCGGGTTGTAAAGGACTTTTGTTAGGGAAGAAAAGCCGGGTGCTAATACCACCTGGTGCTGACGGTACCTAAAGAATAAGCACCGGCTAACTACGTGCCAGCAGCCGCGGTAATACGTAGGGTGCGAGCGTTAATCGGAATTACTGGGCGTAAAGCGAGCGCAGACGGTTAGATAAGTCAGAGGTGAAATCCCCGAGCCCGACTTGGGACGTGCAGTG
+
CCCCCGDEG@FCC:FB@CC@FGFFGGGCFDFGGGGFFFGGFGGGGC+DCGGGDFGCEFDFFGCF:7F3=FFFFGGGFFFGGF8,>>=FF+@FGF<@FC<88,<@@@ACCB>F<CE@FGFGEGEGGGFDC,FFGGG*3@F>C:<FFGGG*FFF99::FC:<<F<CFFGGG7EGCC?FGEGCG59C@EF6/C?EGGGGDF:;3C:ECCEDE*C?EEDCF+<=E=:/<?>:FF4FG3*>FGGGDD>D:7<55>>>CDF46@=4=?GFF45)4@?<4=7))-791(((-7217?6(8;BB13)9(
@M04999:289:000000000-L3R54:1:1101:13247:5324 1:N:0:396
GCCTACGGGGGGCTGCAGTGGGGAATATTGCACAATGGGGGGAACCCTGATGCAGCCATGCCGCGTGTATGAAGAAGGCCTTCGGGTTGTAAAGTACTTTCGGTAGTGAGGAAGTTGTGTGTATGAAAAGTGCATGCAGTTGACGTTAGCTACAGAAGAAGCACCGGCTAACTCCGTGCCAGCAGCCGCGGTAATACGGAGGGTGCGAGCGTTAATCGGAATGACTGGGCGTAAAGGGCATGTAGGCGGATAATTAAGTTAGGTGTGAAAGCCCCGGGCTCAACCTGGGAATTGCACTTA
+
CCCCCGGGGGGGGGGGGGGGGGGGGGGGGGGGGGGGGGGGGGGGGGGGGGGGGGGGGGGGGGGGGGGGGGGGGGGGGGGGGGGGGGGGGGGGGGGGGGGGGGGGGGGGGGGGGGGGGGGFFFGGGGGGGGGGGGGGGGGGGGGGGEGGGGGGGGGGGGGGGGGGGGGGGGGGGGGGGGGGGGGGGGGGGGGGGGGGGGGGGEEGGGG=EGG?EGGGGGGGDFGGGGGGGGGGCDCGFDGGGGFGFGF@>D>DGFFFFFFFF?GFFFFFA@BF?F:>>;E>B?FFFFFFBFFF>?FBFFBA
@M04999:289:000000000-L3R54:1:1101:6474:5341 1:N:0:396
AGTTTCCTACGGGTGGCTGCAGTGGGGAATTTTGGACAATGGGGGGAACCCTGATCCAGCCATGCCGCGTGTCTGAAGAAGGCCTTCGGGTTGTAAAGGACTTTTGTTAGGGAAGAAAAGCCGGGTGCTAATACCACCTGGTGCTGACGGTACCTAAAGAATAAGCACCGGCTAACTACGTGCCAGCAGCCGCGGTAATACGTAGGGTGCGAGCGTTAATCGGAATTACTGGGCGTAAAGCGAGCGCAGACGGTTAGATAAGTCAGATGTGAAATCCCCGAGCTCAACTTGGGACGTGCAT
+
CCCCCGGGGGGGGGGGGGGGGGGGGGGGGGGGGGGGGGGGGGGGGGGGGGGGGGGGGGGGGGGGGGGGGGGGGGGGGGGGGGGGGGGGGGFGGGGGGGGGGEGGGGGGGGFFGGGGGGGGGGGGGGGGGGGGGGGGGGGGGG:FGFGGGGGGGGGGGGGGGGGGGGGGGGGGGEGGGGGGGFGGGGGGGGGGGGDGGGGGGGEFGGGGGGGGGGGDEGGGGFEEEF<CGCFGGFG9DCFGG3BGFDDD>BFFGD@>F4=FFFF?@FFFFFF)6@FFFFFB6>B>?FB<A24?F<19?B:0:
@M04999:289:000000000-L3R54:1:1101:5621:5346 1:N:0:396
ATCCTACGGGTGGCTGCAGTGGGGAATATTGCACAATGGGGGAAACCCTGATGCAGCCATGCCGCGTGTATGAAGAAGGCCTTCGGGTTGTAAAGTACTTTCGGTAATGAGGAAGGTGGTGTATCTAATAGGTGCATCAATTGACGTTAATTACAGAAGAAGCACCGGCTAACTCCGTGCCAGCAGCCGCGGTAATACGGAGGGTGCGAGCGTTAATCGGAATGACTGGGCGTAAAGGGCATGTAGGCGGATAATTAAGTTAGGTGTGAAAGCCCTGGGCTCAACCTAGGAATTGCACTT
+
CCCCCGGGGGGGGGGGGGGGGGGGGGGGGGGGGGGGGGGGGGGGGGGGGGGGGGGGGGGGGGGGGGGGGGGGGGGGGGGGGGGGGGGGGGGGGGGGGGGGGGGGGGGGGGGGGGGGGGGGGGGGGGGGGGGGGGGGGGGGGGGGGGGGGGGGGGGGGGGGGGGGGGGGGGGGGGGGGGFGGGGGGGGGGGGGGGGGGGGGDGEGGGGGGGGGGGGCGGGGGGGGGGGCGFGGGGDGGGGGGGFGFGFFFFFFGFFFF??FFFGFFFFFBFDAFFFFFBFB7<?<FFFFF?DDFFFF92>:
@M04999:289:000000000-L3R54:1:1101:24512:5347 1:N:0:396
GTGTCCTACGGGAGGCTGCAGTGGGGAATATTGCACAATGGGGGAAACCCTGATGCAGCCATGCCGCGTGTATGAAGAAGGCCTTCGGGTTGTAAAGTACTTTCGGTAGTGAGGAAGTTGTGTGTATGAAAAGTGCATGCAGTTGACGTTAGCTACAGAAGAAGCACCGGCTAACTCCGTGCCAGCAGCCGCGGTAATACGGAGGGTGCGAGCGTTAATCGGAATGACTGGGCGTAAAGGGCATGTAGGCGGATAATTAAGTTAGGTGTGAAAGCCCCGGGCTCAACCTGGGAATTGCACT
+
CCCCCGGGGGGGGGGGGGGGGGGGGGGGGGGGGGGGGGGGGGGGGGGGGGGGGGGGGGGGGGGGGGGGGGGGGGGGGGGGGGGGGGGGGGGGGGGGGGGGGGGGGGGGGFGGGGDGGGGGGGGGGGGGGGGGGGGGGGGGGGGGGFGGGGGGGGGGGGGGGGGGGGGGGGGGGGGGGGGGGGGGGGGGGGGGGGGGGGGFGGEGGGGGGGGGGGGGGGGGGGGDGGGGGGGGGGEGGGGGGGFFFGFFFFFFGFEFFFFFFFGFFFFFDFFFAF@FFFEB9;BFFFFFFF?<?FF7):<B>
@M04999:289:000000000-L3R54:1:1101:14321:5361 1:N:0:396
ACAACCTACGGGGGGCTGCAGTAGGGAATCTTCCACAATGGACGCAAGTCTGATGGAGCAACGCCGCGTGAGTGAAGAAGGTTTTCGGATCGTAAAGCTCTGTTGTTGGTGAAGAAGGATAGGGGTAGTAACTGATTCTTATTTGACGGTAATCAACCAGAAAGTCACGGCTAACTACGTGCCAGCAGCCGCGGTAATACGTAGGTGGCAAGCGTTGTCCGGATTTATTGGGCGTAAAGCGAACGCAGGCGGGAGAACAAGTCAGCTGTGAAAGCCCTCGGCTTAACCGGGGAAGTGCAGG
+
CCCCCGGGGGGGGEGGGGGGFGGGGGGGFFFGFGGGGGGGGFFCEGGEFGEFEFEDEFGGFGEEGEFEFGEFDFGGFFGGGBDEGEEGECGECCGGEG:@>B8,?DAFGCFGCGGGGFD<FFGGGCCCFGGF@CFE:FFFFFD:<<CFFGGGFFGEG7CFGGGGCFGCEEGGGDFFGGGFFFGGGGGGGFGGEE8EEFGGGCEGGFFGCFGGCGECEE9CCGG5*2>7?F*9CDEDGDGGGGED:DFFEFFFGEE>FFFFF6CB?FFF<?A<9FF:@7506??12<DDB9>23??3<AAA(
@M04999:289:000000000-L3R54:1:1101:12221:5398 1:N:0:396
TGACTCCTACGGGAGGCTGCAGTGGGGAATATTGCACAATGGGGGGAACCCTGATGCAGCCATGCCGCGTGTATGAAGAAGGCCTTCGGGTTGTAAAGTACTTTCGGTAGTGAGGAAGTTGTGCGTATGAAAAGTGCATGCAGTTGACGTTAGCTACAGAAGAAGCACCGGCTAACTCCGTGCCAGCAGCCGCGGTAATACGGAGGGTGCGAGCGTTAATCGGAATGACCGGGCGTAAAGGGCATGTAGGCGGATAATTAAGTTAGGTGTGAAAGCCCCGGGCTCAACCTGGGAATTGCAC
+
CCCCCGGGGGGGGGGGGGGGGGGGGGGGGGGGGGGGGGGGGGGGGGGGGGGGGGGGGGGGGGGGGGGGGGGGGGGGGGGGGGGGGGGGGGGGGGGGGGGGGGGGGGGFGGFFFGGGGGGGGGGGGCFEFGGGGGGGGGGGGGGGGGGGGGFGGGGGGGGGGGGGGGGGGGGGDFFGFGGGGGGGGGGGGGGGGGGEGGGGGGGGGGGGGGGGGDEEDEFGGGEGEFGGGGGGGGGDGGGFGGFGFGFFFFFFGEDFFFFFFF>=?FF4<=?FFFFFFBDB>BF0?BFFFFFB:337)5>D8
@M04999:289:000000000-L3R54:1:1101:7522:5403 1:N:0:396
TGCCCTACGGGGGGCAGCAGTAGGGAATCTTCCACAATGGACGCAAGTCTGATGGAGCAACGCCGCGTGAGTGAAGAAGGTTTTCGGATCGTAAAGCTCTGTTGTTGGTGAAGAAGGATAGGGATAGTAACTGATTCTTATTTGACGGTAATCAACCAGAAAGTCACGGCTAACTACGTGCCAGCAGCCGCGGTAATACGTAGGTGGCAAGCGTTGTCCGGATTTATTGGGCGTAAAGCGAACGCAGGCGGGAGAACAAGTCAGCTGTGAAAGCCCTCGGCTTAACCGGGGAAGTGCAGCG
+
CCCCCGGGGGGGGGGGGGGGGGGGGGGGGGGGGGGGGGGGGGGGGGGGGGGGGGGGGGGGGGGGGGGGGGGGGGGGGGGGGGGGGGGGEGGGGGGGGGGGGGFFGGGGGGGGFGFGGCFFGGGGGGGGGGGGGGGGGGGGGGGGGGGGGGGGGGGGGGGGGGGGGGGGGGGGGGGGGGGGGGGFGGCFGGGGGGGGGGGCCFGGFGGGGGGGGGDDEFGGC5EE9<7CGGGFDCGGGGGGGDDGFGFEFFFFGFFFFFFFF=D@6@@@?F<>FF5378.8?B>FB)3>FBB>FFFF><A2(
@M04999:289:000000000-L3R54:1:1101:23789:5405 1:N:0:396
CCTACGGGTGGCTGCAGTGGGGAATATTGCACAATGGGCGAAAGCCTGATGCAGCGACGCCGCGTGCGGGATGACGGCCTTCGGGTTGTAAACCGCTTTTGATTGGGAGCAAGCGAGAGTGAGTGTACCTTTCGAATAAGCACCGGCTAACTACGTGCCAGCAGCCGCGGTAATACGTAGGGTGCAAGCGTTATCCGGATTTATTGGGCGTAAAGAGCTCGTAGGCGGTTCGTCGCGTCTGGTGTGAAAGTCCATCGCTTAACGGTGGATCGGCGCCGGGTACGGGCGGACTGGAGTGCGG
+
CCCCCGGGGGGGGGGGGGGGGGGGGGGGGGGGGGGGGGGGGGGGGGGGGGGGGGGGGGGGGGGGGGGGGGGGGGGGGGGGGGGGGGGGGGGGGGGGGGGGGGGGGGGGGGGGGGGGGGGGGGGGGGGGGGGGGGGGGGGGGGGGGGGGGGGGGGGGGGGGGGGGGGGGGGGGGGGGGGGGGGGGGGGGGGGGGGGGGGGEGFFGGGGGGGGGGGGGGGGGGGGGGGGGGGGGGGGGGDGGGGFGFGFFFFFFGFFFFFFF@FGFF@@DFFFFFFFFFFF>F>FFFFBFFFFFFFFFF:49>
@M04999:289:000000000-L3R54:1:1101:21158:5436 1:N:0:396
TCCTACGGGAGGCTGCAGTGGGGAATATTGCACAATGGGGGAAACCCTGATGCAGCCATGCCGCGTGTATGAAGAAGGCCTTCGGGTTGTAAAGTACTTTCGGTAGTGAGGAAGTTGTGTGTATGAAAAGTGCATGCAGTTGACGTTAGCTACAGAAGAAGCACCGGCTAACTCCGTGCCAGCAGCCGCGGTAATACGGAGGGTGCGAGCGTTAATCGGAATGACTGGGCGTAAAGGGCATGTAGGCGGATAATTAAGTTAGGTGTGAAAGCCCCGGGCTCAACCTGGGAATTGCACTTA
+
CCCCCGGGGGGGGGGGGGGGGGGGGGGGGGGGGGGGGGGGGGGGGGGGGGGGGGGGGGGGGGGGGGGGGGGGGGGGGGGGGGGGGGGGGGGGGGGGGGGGGGGGGGGGGGGGGGGGGGGGGGGGGGGGGGGGGGGGGGGGGGGGGGGGGGGGGGGGGGGGGGGGGGGGGGGGGGGGGGGGGGGGGGGGGGGGGGGGGGGGGGGGGGGGGGGGGGGGGGGGGGGGGGGGGGGGGGCFGGGGGGFGFGFFFFFBGFFFFFFFFFFFFFEFFFFFFFEEFFF>?BFFFFFFFFF:DFFFBA?F
@M04999:289:000000000-L3R54:1:1101:7756:5447 1:N:0:396
CCCTCCTACGGGAGGCAGCAGTGGGGAATTTTGGACAATGGGGGGAACCCTGATCCAGCCATGCCGCGTGTCTGAAGAAGGCCTTCGGGTTGTAAAGGACTTTTGTTAGGGAAGAAAAGCCGGGTGCTAATACCGCCTGGTGCTGACGGTACCTAAAGAATAAGCACCGGCTAACTACGTGCCAGCAGCCGCGGTAATACGTAGGGTGCGAGCGTTAATCGGAATGACTGGGCGTAAAGGGCATGTAGGCGGATAATTAAGTTAGGTGTGAAAGCCCCGGGCTCAACCTGGGAACTGCACT
+
CCCCCGGGGGGGGGGGGGGGGGGGGGGGGGGGGGGGGGGGGFGGGGGGGGGGGGGGGGGGGGFGGGGDGGGGGGGGGGGGGGGGGGGGGGGGGGGGGGFGGGGGGGGGGGGGGGGGGGGGGEFEGGGGGGGGGGGGGGGGGEFGGGGGGGGGGGGGGGGGGFGFGGGGGGGGGGGGGGGGGGGGFFGGGGGGGGCEGG7@FGGFGDGGGGDEGGGG=CEGGCGGGGGG7:>FCDG:DGC:DGF45CFFFFF><>D?FFFFFFGFFF@FAD<BBFF:>:5(714:?FF???:1?><??7AB4
@M04999:289:000000000-L3R54:1:1101:21749:5471 1:N:0:396
GCGTCCTACGGGGGGCAGCAGTAGGGAATCTTCCACAATGGACGCAAGTCTGATGGAGCAACGCCGCGTGAGTGAAGAAGGTTTTCGGATCGTAAAGCTCTGTTGTTGGTGAAGAAGGACAAGGGTAGTAACTGATCTTTGTTTGACGGTAATCAACCAGAAAGTCACGGCTAACTACGTGCCAGCAGCCGCGGTAATACGTAGGTGGCAAGCGTTGTCCGGATTTATTGGGCGTAAAGCGAACGCAGGCGGGAAGATAAGTCAGCTGTGAAAGCCCCCAGCTTAACTGGGGAACTGCAGC
+
CCCCCGGGGGGGGEGGGGGGGGGGGGFGGGFGGGGGGGGGGGGGGEEFGGFGGGGGGGGGGGGGGGGCCGGGGGGGGGGGGCCFGGGGDEGFFFCGGGGGGG@FEFGGGGGCCFGGGGGGGGGGGGGGGGGGGGFGGGGGCGFDFBFGGGGGGGGGGGGGGGGGFFGGGGGGGFGGGGDGCGGEFGGGGGEGEG8CEGGGG<CGGGGGGGGGFGGG=EGCCEEE=<::A;C<FGEGDGFFCGEGFGFB>EFFGFEFFF?FF=7@FFFFBFFFB??@FFB>0352<A<):BBB6<?D2,).,
@M04999:289:000000000-L3R54:1:1101:10682:5494 1:N:0:396
CCTACGGGCGGCAGCAGTGGGGAATATTGCACAATGGGGGAAACCCTGATGCAGCCATGCCGCGTGTATGAAGAAGGCCTTCGGGTTGTAAAGTACTTTCGGTAGTGAGGAAGTTGTGTGTATGAAAAGTGCATGCAGTTGACGTCAGCTACAGAAGAAGCACCGGCTAACTCCGTGCCAGCAGCCGCGGTAATACGGAGGGTGCGAGCGTTAATCGGAATGACTGGGCGTAAAGGGCATGTAGGCGGATAATTAAGTTAGGTGTGAAAGCCCCGGGCTCAACCTGGGAATTGCACTTAA
+
CCCCCGGGGGGGGGGGGGGGGGGGGGGGGGGGGGGGGGGGGGGGGGGGGGGGGGGGGGGGGGGGGGGGGGGGGGGGGGGGGGGGGGGGGGGGGGGGGGGGGGFGGFGGGGGGGFGGGGGGGGGGGGGGGGGGGGGGGGGGGGGGGGGGGGGGGGGGGGGGGGGGGGGGGGGGGGGGGGGGGGGGGGGGGGGGGGGGGGGGGGGGGGGGGGGGGGGGGGGGGGGGGGGGGGCGGGGGGGGFGGFGFGFFFFEFGFFFFFFFFFGFFFFFFFF?F@EFFFFFFFFFFF?FFFFFFFFFA?FF
@M04999:289:000000000-L3R54:1:1101:22080:5542 1:N:0:396
CCCTACGGGAGGCTGCAGTGAGGAATATTGGACAATGGGTGAGAGCCTGATCCAGCCATCCCGCGTGAAGGACGACAGCCCTATGGGTTTTAAACTTCTTTTGTATGGGAATAAACCACATTACGCGTAATGTTCTGAAGGTACCATACGAATAAGCATCGGCTAACTCCGTGCCAGCAGCCGCGGTAATACGGAGGATGCGAGCGTTAATCGGAATTACTGGGCGTAAAGCGAGCGCAGACGGTTAGATAAGTCAGATGTGAAATCCCCGAGCTCAACTTGGGACGTGCATTTGAAACTG
+
CCCCCGGGGGGGGGGGGGGGGGGGGGGGGGGGGGGGGGGGGGGGGGGGGGGGGGGGGGGGGGGGGGGGGGGGGGGGGGGGGGCFGGGGGGGGGGGGGGGGGGGGGGGGGGGGGGGGGGGGGGGGGGGGGGGGGGGGGGGGGGGGGGGGGGGGGGGGGGGGGGGGGGGGGGGGGGGGGGGGGGGGGGGGGGGGGGGGGGGGGGGGGGGGGGGGGGGGGGGGGGGGGGGGGGGGGGGGGDGGGGFGFGFFFFFFGFFFFFFFFFGFFFFFFFBFFFDFF?FAABFF?<>?<:BDFAFFBFFF4
@M04999:289:000000000-L3R54:1:1101:7445:5546 1:N:0:396
TCCTACGGGTGGCAGCAGTGGGGAATATTGCACAATGGGGGAAACCCTGATGCAGCCATGCCGCGTGTATGAAGAAGGCCTTCGGGTTGTAAAGTACTTTCGGTAATGAGGAAGGTGGTGTATCTAATAGGTGCATCAATTGACGTTAATTACAGAAGAAGCACCGGCTAACTCCGTGCCAGCAGCCGCGGTAATACGGAGGGTGCGAGCGTTAATCGGAATGACTGGGCGTAAAGGGCATGTAGGCGGATAATTAAGTTAGGTGTGAAAGCCCCGGGCTCAACCTGGGAATTGCACTTA
+
CCCCCGGGGGGGGGGGGGGGGGGGGGGGGGGGGGGGGGGEGGGGGGGGGGGFGGGGGGGGGGGGGGGGGGGGGGGGGGGGGGGGGGGGGGGGGGGGGGGGGGGGGGFGGGGGGGGGGGGGGGGGGGGGGFGGGGGGGGGGGGGGGGGGGGGGGGGGGGGGGGGGGGGGGGGGGGGCGGGGGGGGGGGGCEGGGGGGGG>EGGGGGGGGGGG8EGGGGGGGGGGGGGGGGGG9EDGGGGGGGGFGFGFFB@FFGFFFFFFFFFGFFF@4>F<BFFFFFFF>FF?:?BBBFFFBFFFB?A7)
@M04999:289:000000000-L3R54:1:1101:11184:5547 1:N:0:396
GTTAACCTACGGGTGGCTGCAGTGGGGAATATTGCACAATGGGGGGAACCCTGATGCAGCCATGCCGCGTGTATGAAGAAGGCCTTCGGGTTGTAAAGTACTTTCGGTAGTGAGGAAGTTGTGTGTATGAAAAGTGCATGCAGTTGACGTTAGCTACAGAAGAAGCACCGGCTAACTCCGTGCCAGCAGCCGCGGTAATACGGAGGGTGCGAGCGTTAATCGGAATGACTGGGCGTAAAGGGCATGTAGGCGGATAATTAAGTTAGGTGTGAAAGCCCCGGGCTCAACCTGGGAATTGCAC
+
CCCCCGGGGGGGGGGGGGGGGGGGGGGGGGGGGGGGGGGGGGGGGGGGGGGGGGGGGGGGGGGGGGGGGGGGGGGGGGGGGGGGF<FFGGGGGGGGGGGGEFDGGGGGGGFFFGGGCFFGFFGGGGGGGGGGGGGGGFGGGGFGGGGGGEGGGGGGGGGGGGGGGGGGGGGGGGGFGGGGGGGGGGGGGGGGGGGGGGGGGGGGGGGGGGDGGEGEGGGGGGGEGFGFGGGFGGGGDGGFGGFGFGF=FBFDGFFFF6BFFFFFFFFF???<BF?FFFFFFFFFF>BF<>?:BFBBFDF<<
@M04999:289:000000000-L3R54:1:1101:19365:5559 1:N:0:396
GGACCTACGGGAGGCTGCAGTGGGGAATATTGCACAATGGGGGAAACCCTGATGCAGCCATGCCGCGTGTATGAAGAAGGCCTTCGGGTTGTAAAGTACTTTCGGTAATGAGGAAGGTGGTGTATCTAATAGGTGCATCAATTGACGTTAATTACAGAAGAAGCACCGGCTAACTCCGTGCCAGCAGCCGCGGTAATACGGAGGGTGCGAGCGTTCATCGGAATGACTGGGCGTAAAGGGCATGTAGGCGGATAATTAAGTTAGGTGTGAAAGCCCTGGGCTCAACCTAGGAATTGCACTT
+
CCCCCGGDCFGGGGGGFGGGGGGFCFEGGGGAAFGGGGFGGGGGGGGGGFFGGGGGGFFFGFGFGGGEGBFGGGAEGGGGGGGGFGGGGGEFFGGGGGGFFGGGGCD:FFFGGGGGGGGGCFGEFF9FGEGGGGCGGGGGDFB9AFECFGGGFFGGDFGGGGGGGGGE7B@FFFBFGGGGGGD@DFFFGDDGGGGGGGGFCGDGGGGGGGGGE:/*>@C?=EGGGGGGDDFGGDGGDF>7CFFGFGFFFFBE37F@FFF4@BG?F@671FFF9;>FFF>:6?FF>BFF7<:3A?08><?4,
@M04999:289:000000000-L3R54:1:1101:14474:5570 1:N:0:396
CCTACGGGGGGCTGCAGTGGGGAATATTGCACAATGGGGGGAACCCTGATGCAGCCATGCCGCGTGTATGAAGAAGGCCTTCGGGTTGTAAAGTACTTTCGGTAATGAGGAAGGTGGTGTATCGAATAGGTGCATCAATTGTCGTTAATTACAGAAGAAGCACCGGCTAACTCCGTGCCAGCAGCCGCGGTAATACGGAGGGTGCGAGCGTTAATCGGAATGACTGGGCGTAAAGGGCATGTAGGCGGATAATTAAGTTAGGTGTGAAAGCCCCGGGCTCAACCTGGGAACTGCACTTAA
+
CCCCCGEGGGGGGECFGFGGGGGGGGGGFGGGGGGGGGGGGGGGGGGGFGGGGGGGGGGGGFGGFEGFGGGGFGGGGGGGGGGEEGGGGFFGFEGGGGGGGGGGEFGGGGGGGGGFGGGGGGGGF?EGGGCFGFFGGGFFGFFD8EGGGGGGGGGGFFFFGGGGGGGGGGGGGGGGGGGFFFGGGGGGGGGEGFCCGGDGGGEGGGGEEGGGGGGGECGGGGGGFFGCED7CE<CGGGGGGGFDFGFFFFDFCFFFF=FF?5DFFEFFFFFFBBF5<>32<<:?:<4:<::03?BFBFBA
@M04999:289:000000000-L3R54:1:1101:25502:5589 1:N:0:396
TGTGCCTACGGGTGGCTGCAGTGAGGAATATTGGACAATGGGTGAGAGCCTGATCCAGCCATCCCGCGTGAAGGACGACAGCCCTATGGGTTTTAAACTTCTTTTGTATGGGAATAAACCACATTACGCGTAATGTTCTGAAGGTACCATACGAATAAGCATCGGCTAACTCCGTGCCAGCAGCCGCGGTAATACGGAGGATGCGAGCGTTATCCGGATTTATTGGGTTTAAAGGGTCCGTAGGCGGGTTGATAAGTCAGCGGTGAAAACCTGCAGCTTAACTGTAGAACTGCCGTTGAT
+
CCCCCGGGGGGGGGGGGGGGGGGGGGGGGGGGGGGGGGGGGGGGGGGGGGGGGGGGGGGGGGGGGGGGGGGGGGGGGGGGGGGGGGGGGGGGGGGGGGGGGGGGGGGGGGGGGGGGGGGGGGGGGGGGGGGGGGGGGGGGGGGGGGGGGGGGGGGGGGGGGGGGGGGGGGGGGGGGGGGGGGGGGGGGGGGGGFGGGGGGGGGGGGGGGGGGGGGGGGGGGGGGGGGGGDGGGGGGGGGGGGFGFGFFFFFFGFFFFFFFFFGFFFFFFFFFFFFFFFFFFFFFFFFFFFFFBBFFFF?A
@M04999:289:000000000-L3R54:1:1101:14272:5602 1:N:0:396
GGAATCCTACGGGAGGCAGCAGTGGGGAATATTGCACAATGGGGGAAACCCTGATGCAGCCATGCCGCGTGTATGAAGAAGGCCTTCGGGTTGTAAAGTACTTTCGGTAATGAGGAAGGTGGTGTATCTAATAGGTGCATCAATTGACGTTAATTACAGAAGAAGCACCGGCTAACTCCGTGCCAGCAGCCGCGGTAATACGGAGGGTGCGAGCGTTAATCGGAATGACTGGGCGTAAAGGGCATGTAGGCGGATAATTAAGTTAGGTGTGAAAGCCCTGGGCTCAACCTAGGAATTGCAC
+
CCCCCGGGGGGGGGGGGGGGGGGGGGGGGGGGGGGGGGGGGGGGGGGGGGGGGGGGGGGGGGGGGGGGGFGGFGGGGGGGGGGGDFGGGGGGGGGGGGGGGGFGGGGGGGGFGGGGGGGGGGGGGGGGGGGGGGGGGGGGGGGGGGGGGGGGGGGGGGGGGGGGGGGGGGGGGGGGFGGGGGGGGGGGGGGGGGGGGGGGGGGGGGGEGGGGGGGGGGGGGGGGGGGGGGGGGGGCGGGGGGFFFF=FFFFFGBBD??FFFFCFFFFFFFFFAFFFFFFFFFF?BFFF:?BFFFF?:?FF4
@M04999:289:000000000-L3R54:1:1101:23695:5631 1:N:0:396
GACCTACGGGTGGCTGCAGTGGGGAATATTGCACAATGGGCGAAAGCCTGATGCAGCGACGCCGCGTGCGGGATGACGGCCTTCGGGTTGTAAACCGCTTTTGATTGGGAGCAAGCGAGAGTGAGTGTACCTTTCGAATAAGCACCGGCTAACTACGTGCCAGCAGCCGCGGTAATACGTAGGGTGCAAGCGTTATCCGGATTTATTGGGCGTAAAGAGCTCGTAGGCGGTTCGTCGCGTCTGGTGTGAAAGTCCATCGCTTAACGGTGGATCGGCGCCGGGTACGGGCGGACTGGAGTGG
+
CCCCCGGGGGGGGGGGGGGGGGGGGGGGGGGGGGGGGGGGGGGGGGGGGGGGGGGGGGGGGGGGGGGGGGGGGGGGGGGGGGGGGGGGGGGGGGGGGGCEGGGGGGGGGGGGGGGGGGGGGGGGGGGGGGGGGGGGGGGGGGGGGGGGGGGGGGGGGGGGGGGGGGGGGGGGGGGGGGGGGGGGFGGGGGGGGGGFFFGGGGGGGGGGGGGGEEGGGGGGGGGGGGGGGGGGGGGGGGDGGGFGF<7BFFFFGFFFFFEFFFCFFEFFFFFF?FFFFFFFBFFBBFF>9>B>F9?FFFFF(
@M04999:289:000000000-L3R54:1:1101:4276:5696 1:N:0:396
CCTACGGGAGGCTGCAGTGAGGAATATTGGACAATGGGTGAGAGCCTGATCCAGCCATCCCGCGTGAAGGACGACAGCCCTATGGGTTTTAAACTTCTTTTGTATGGGAATAAACCACATTACGCGTAATGTTCTGAAGGTACCATACGAATAAGCATCGGCTAACTCCGTGCCAGCAGCCGCGGTAATACGGAGGATGCGAGCGTTATCCGGATTTATTGGGTTTAAAGGGTCCGTAGGCGGGTTGATAAGTCAGCGGTGAAAACCTGCAGCTTAACTGTAGAACTGCCGTTGATACTGT
+
CCCCCGGGGGGGGGGGGGGGGGGGGGGGEGGGGGGGGGGGGGGGGGGGGGGGGGGGGGGGGGGGGGGGGGFFGGGGGGGGGGGFGGGGGGGGGGGGGGGGGGGGGGGGFGGGGGGGGGGGGGGGGEG>FGGGGGGFDFGGGGGGGGGGGGGGGFFGGGG@FGGEGGGGGGGGGFGGGGGGG8CGGC@BFGGGGGGGGGGGGEDE>EEEFGGGGGGCCGGGGGF=5=FG7:7C=FCDFCCDF<@3>GEFFF?F7BFFFEB@EFFF=F>@3>BBFFFFFF4AB<DFAA><?F;6161<4<<>6
@M04999:289:000000000-L3R54:1:1101:5972:5696 1:N:0:396
GGCCCTACGGGCGGCTGCAGTGGGGAATATTGCACAATGGGGGAAACCCTGATGCAGCCATGCCGCGTGTATGAAGAAGGCCTTCGGGTTGTAAAGTACTTTCGGTAATGAGGAAGGTGGTGTATCTAATAGGTGCATCAATTGACGTTAATTACAGAAGAAGCACCGGCTAACTCCGTGCCAGCAGCCGCGGTAATACGGAGGGTGCGAGCGTTAATCGGAATGACTGGGCGTAAAGGGCATGTAGGCGGATAATTAAGTTAGGTGTGAAAGCCCTGGGCTCAACCTAGCAATTGCACTT
+
CCCCCGGGGGGGGGGGGGGGGGGGGGGGGGGGGGGGGGGGGGGGGGGGGGGGGGGGGGGGGGGGGGGGGGGGGGGGGGGGGGGGGGGGGGGGGGGGGGGGGGGGGGGGGGGGGFGGGGGGGGGGGGGGGGGGGGGGGGGGGGGGGGGGGGGGGGGGGGGGGGGGGGGGGGGGGGGGGEGFGGGGGGGGGGGGGGGGGGFGGGGGDGGDEGEGGGG=FFFGGGGGGGGGGGGGGGGGGGGGGGFGFGFF?DEBGEFFF4@?F9FF?FFFFFB>9FF351>:01<B?F<>2?(.)<8<>4344
@M04999:289:000000000-L3R54:1:1101:14560:5720 1:N:0:396
GTCTTCCTACGGGTGGCTGCAGTGGGGAATATTGCACAATGGGGGAAACCCTGATGCAGCCATGCCGCGTGTATGAAGAAGGCCTTCGGGTTGTAAAGTACTTTCGGTAGTGAGGAAGTTGTGTGTATGAAAAGTGCATGCAGTTGACGTTAGCTACAGAAGAAGCACCGGCTAACTCCGTGCCAGCAGCCGCGGTAATACGGAGGGTGCGAGCGTTAATCGGAATGACTGGGCGTAAAGGGCATGTAGGCGGATAATTAAGTTAGGTGTGAAAGCCCCGGGCTCAACCTGGGAACTGCAC
+
CCCCCGGGFGGGGGGGGGGGGGGGGGGGGGGGGGGGGGGGGGGGGGGGGGGGGGGGGGGGGGGGGGGGGGGGGGGGGGGGGGGGGGGGGGGGGGGGGGGGGGGGGGGGGGGGGGGGGGGGGGGGGGGGGGGGGGGGGGGGGGGGGGGGGGGGGGGGGGGGGFGGGGGGGGGGGGGGGGGGGGGGGGGGGGGGGGGGGGGGGGGGGGGGGDGDGGGEGGGFGGGGGGGGGGGGGGGGGGGGGGDDFGB?BFFFGFFFFFFFFFGFFFFFF??FFFFFFFFBBFFFFFFFF24?FFFFFDFF>
@M04999:289:000000000-L3R54:1:1101:13484:5727 1:N:0:396
CCTACGGGCGGCAGCAGTGGGGAATATTGCACAATGGGCGAAAGCCTGATGCAGCGACGCCGCGTGCGGGATGACGGCCTTCGGGTTGTAAACCGCTTTTGATTGGGAGCAAGCGAGAGTGAGTGTACCTTTCGAATAAGCACCGGCTAACTACGTGCCAGCAGCCGCGGTAATACGTAGGGTGCAAGCGTTATCCGGATTTATTGGGCGTAAAGAGCTCGTAGGCGGTTCGTCGCGTCTGGTGTGAAAGTCCATCGCTTAACGGTGGATCGGCGCCGGGTACGGGCGGACTGGAGTGCGG
+
CCCCCGGGGGGGGGGFEFGGGGGGGGGGGGGGGGGGGGGEGGGGGGGGGGGFGGGGGGGGEGGGFGGGGGEGGFGGEGGGFGGGGDFEGGGGGGGGFGFGGFGGGGDGEGGGGGGGGGGFFFEGFGGDFGGGGGFGGFGFGGGGEGGGFGGC<FGFGGGGGGGGGGGGGGGGGGFGFECGGGGGGGGGGGGGGGGGGG>C>FFGG7CGGGGEGGGGGGGGGGGDGGGG:DDGGGDGG)>DFGFG@DFFFF=?>8F?EEFFFFGFBEFFBF:?<B@8DBEF9>FFFB>>B760:??F5?FBF
@M04999:289:000000000-L3R54:1:1101:13414:5740 1:N:0:396
TCTCCTACGGGGGGCTGCAGTGGGGAATATTGCACAATGGGGGGAACCCTGATGCAGCCATGCCGCGTGTATGAAGAAGGCCTTCGGGTTGTAAAGTACTTTCGGTAGTGAGGAAGTTGTGTGTATGAAAAGTGCATGCAGTTGACGTTAGCTACAGAAGAAGCACCGGCTAACTCCGTGCCAGCAGCCGCGGTAATACGGAGGGTGCGAGCGTTAATCGGAATGACTGGGCGTAAAGGGCATGTAGGCGGATAATTAAGTTAGGTGTGAAAGCCCCGGGCTCAACCTGGGAATTGCACTT
+
CCCCCGGGGGGGGGGGGGGGGGGGGGGGGGGGGGGGGGGGGGGGGGGGGGGGGGGGGGGGGGGGGGGGGGGGGGGGGGGGGGGGGGGGGGGGGGGGGGGGGGGGGGGGGGGGGGGGGGGGGGGGGGGGGGGGGGGGGGGGGGGGGGGGGGGGGGGGGGGGGGGGGGGGGGGGGGGGGGGGGGGGGGGGGGGGGGGGGGGGEGGGGGGGGGGGGGGGGGGGGDGGGGGFGDGGGGDG:CGGGGFGFGFFFEFFDEFFFFFFFFGFFFFFFFFFFF:FD9DFF9BFFFF?BFF:?FFFFFF<5
@M04999:289:000000000-L3R54:1:1101:5114:5743 1:N:0:396
GCACTCCTACGGGAGGCTGCAGTGGGGAATTTTGGACAATGGGGGGAACCCTGATCCAGCCATGCCGCGTGTCTGAAGAAGGCCTTCGGGTTGTAAAGGACTTTTGTTAGGGAAGAAAAGCCGGGTGCTAATACCGCCTGGTGCTGACGGTACCTAAAGAATAAGCACCGGCTAACTACGTGCCAGCAGCCGCGGTAATACGTAGTGTGCGAGCGTTAATCGGAATCACTGGGCGTAAAGCGAGCGCAGACGGTTAGATAAGTCAGATGTGAAATCCCCGAGCTCAACTTGGGACGTGCAT
+
CCCCCFEFCFGGGF::@ECD8FEFGFEF,CF<EGEGD,CF<EFDECEFGGEFEFGFBFFFGGFFGGGGG:CFDF9FGCE33:>B<>DDGG=FCFGEFEGFGGGFGFGFFF:<DFCEGGFGG@C>FGCCFGEFFGGGDEGGBF<FG92?C<C:FGGGGFCFGGFFGGGGGGGGGEFG+:A;C8ECC?@6*;85:EGGE8CEFC<?8*<FGGEEEGGGEECF?GEDGGD7C>FG*>EGGG*:CC@C><5)>)5>CDE)<**9**2807@FAFAA<4@663;>B109?F?:2)-2:?(-,33(.
@M04999:289:000000000-L3R54:1:1101:6303:5747 1:N:0:396
CCTACGGGGGGCTGCAGTGGGGAATATTGCACAATGGGGGAGACCCTGATGCAGCCATGCCGCGTGTATGAAGAAGGCCTTCGGGTTGTAAAGTACTTTCGGTAGTGAGGAAGTTGTGTGTATGAAAAGTGCATGCAGTTGACGTTAGCTACAGAAGAAGCACCGGCTAACTCCGTGCCAGCAGCCGCGGTAATACGGAGGGTGCGAGCGTTAATCGGAATGACTGGGCGTAAAGGGCATGTAGGCGGATAATTAAGTTAGGTGTGAAAGCCCCGGGCTCAACCTGGGAATTGCACTTAA
+
CCCCCGGGGGGGGGGGGGGGGGGGGGGGGGGGGGGGGGGGGGGGGGGGGGGGGGGGGGDGGGGGGGGGGGGGGGFGGGGGGGGGGGGGGGGGGGGGFGFGGGGGGGGGGGGGGFGGGGGGGGGGGGGGGGGGGGGGGGGGGGGGGGGGGGGGGGGGGGGGGGGGGGGEGGGGGGEGGGGGGGGGGGGGGGGGGGGGGGGGGGGGGDGGGGCGGGGGGGGGGGGGGGGGGGGGEGGGGGGGGGFGFGFFFFFFGFFFFFFFFFGFFFFFAFFB?FFEBFF?FFF??FFB?B??FFFFFFFA
@M04999:289:000000000-L3R54:1:1101:21119:5760 1:N:0:396
ATCGCCCTACGGGGGGCTGCAGTGAGGAATATTGGACAATGGGGGGAACCCTGATGCAGCCATGCCGCGTGTATGAAGAAGGCCTTCGGGTTGTAAAGTACTTTCGGTAATGAGGAAGGTGGTGTATCGAATAGGTGCATCAATTGACGTTAATTACAGAAGAAGCACCGGCTAACTCCGTGCCAGCAGCCGCGGTAATACGGAGGGTGCGAGCGTTAATCGGAATTACTGGGCGTAAAGCGAGCGCAGACGGTTAGATAAGTCAGATGTGAAATCCCCGAGCTCAACTTGGGACGTGCAT
+
CCCCCGGGGGGGCGEGGGGGGGFGCG?<FEGGGFGGGGGFFGGGGGEEFFGECGFGGGGGGGGGGGDCFFCFGGGGGGGFFGGFGGGGGDCFGGCGGGGGGFGGGGGEGDGCCGGFFFGCFF8@CFF9CFEGCGGCCFF9FGDGFGGGCGFGGGGGE?FGFCFFFGGGFGGGGGGFFGGGEGGCEGGGCGGGGG>EEGGGGFEE8?EEGGGGGGE:ECGGFGGGGCFCFGGGGGGGGG3CFGFGFGF35>FFDEBBF@@?FFG4?FFFF6<ABFFFFFFF>;FF?B??<AF?::?B??<?)
@M04999:289:000000000-L3R54:1:1101:21822:5761 1:N:0:396
TGTCCTACGGGGGGCTGCAGTAGGGAATCTTCCACAATGGACGCAAGTCTGATGGAGCAACGCCGCGTGGATGAAGAAGGTCTTCGGATCGTAAAATCCTGTTGTTGAAGAAGAACGGTTGTGAGAGTAACTGCTCATAGCGTGACGGTAATCAACCAGAAAGTCACGGCTAACTACGTGCCAGCAGCCGCGGTAATACGTAGGTGGCAAGCGTTGTCCGGATTTATTGGGCGTAAAGGGAGCGCAGGCGGTCTTTTAAGTCTGAATGTGAAAGCCCTCAGCTTAACTGAGGAAGAGCATG
+
CCCCCGGGGGGGGGGGGGGGGGGGGGGGGGGGGGGGGGGGGGGGGGGGGGGGGGGGGGGGGGGGGGGGGGGGGGGGGGGGGGGGGGGGGGGGGGGGGGGGGGGGGGGGGGGGGGGGGGFGGGGGGGGGGGGGGGGGGGGGGGGGGGGGGGGGGGGGGGGGGGGGGGGGGGGGGGGGGGGGGGGGGGFGGGGGGGGEGGGGCEGG<FGGGGGFG8EGGGGGGGGGGGGGGGGGGGGGGGGG:D>CBGFFFEE8C7@BFFFFF9C@@FFB:FFFFFF:FBFFFFAFFDB>AA>:BFF041?>)
@M04999:289:000000000-L3R54:1:1101:6769:5826 1:N:0:396
CCTACGGGTGGCTGCAGTGGGGAATATTGCACAATGGGGGAAACCCTGATGCAGCCATGCCGCGTGTATGAAGAAGGCCTTCGGGTTGTAAAGTACTTTCGGTAGTGAGGAAGTTGTGTGTATGAAAAGTGCATGCAGTTGACGTTAGCTACAGAAGAAGCACCGGCTAACTCCGTGCCAGCAGCCGCGGTAATACGGAGGGTGCGAGCGTTAATCGGAATGACTGGGCGTAAAGGGCATGTAGGCGGATAATTAAGTTAGGTGTGAAAGCCCCGGGCTCAACCTGGGAATTGCACTTAA
+
CCCCCGGGGEGGGGGGGGGGGGGGGGGGGGGGGGGGGGGGGGGGGGGGGGGGGGGGGGGGGGGGGGGGGGGEGGGGGGGGGG@FGGGGGGGGGGGGFGGGGGGGGGGGGGCGGGFGGGGGGGGGGGGGGGGGGGGGGGGGGGGGGGDEFGGGGGGGGGGGGGGGGGGGGGGGGGGGGGGGGGGGGGEGGGGGGGGGGGGGGGGGGGGGGGGGGGGGFGGGGGGGGGGGGG7CCD7FDGGGGFFGFGFFFFEFGFFFFFFFFFGFFFFFFFF??DF>EFFBF>BFFFFF<BF??247A?F<
@M04999:289:000000000-L3R54:1:1101:4547:5911 1:N:0:396
AGGCCCTACGGGGGGCAGCAGTGGGGAATATTGCACAATGGGGGAAACCCTGATGCAGCCATGCCGCGTGTATGAAGAAGGCCTTCGGGTTGTAAAGTACTTTCGGTAGTGAGGAAGTTGTGTGTATGAAAAGTGCATGCAGTTGACGTTAGCTACAGAAGAAGCACCGGCTAACTCCGTGCCAGCAGCCGCGGTAATACGGAGGGTGCGAGCGTTAATCGGAATGACTGGGCGTAAAGGGCATGTAGGCGGATAATTAAGTTAGGTGTGAAAGCCCCGGGCTCAACCTGGGAACTGCACT
+
CCCCCGGGGGGGGGGGGGGGGGGGGGGGGGGGGGGGGGGGGGGGGGGGGGGGGGGGGGGGGGGGGGGGGGGGGGGGGGGGGGGGGGGGGGGGGGGGGGFFFFGGGGGGGGGGGGCGGGGGGGGGGGGGGGGGFFEFGGGGGGGGGGGGFGGGGGGGGGGGGGGGGGGGEGGGGGGGGGGGGGGGGFFGGFGGGGGGEGGGGGGGEGGGGGGGGGGGGGGGGGGGGGFGGGGGGGGGGGGGGGFGFGFF??D5>@D?FFFFFFGFBFFFFFFFA@FFFFFFFFFBFFFBBFFFFFFFF<8?9
@M04999:289:000000000-L3R54:1:1101:12111:5978 1:N:0:396
GGTCTCCTACGGGTGGCTGCAGTGGGGAATTTTGGACAATGGGGGGAACCCTGATCCAGCCATGCCGCGTGTCTGAAGAAGGCCTTCGGGTTGTAAAGGACTTTTGTTAGGGAAGAAAAGCCGGGTGCTAATACCACCTGGTGCTGACGGTACCTAAAGAATGAGCACCGGCTAACTACGTGCCAGCAGCCGCGGTAATACGTAGGGTGCGAGCGTTAATCGGAATTACTGGGCGTAAAGCGAGCGCAGACGGTTAGATAAGTCAGATGTGAAATCCCCGAGCTCAACTTGGGACGTGCTT
+
CCCCCGGGGGGGGGGGGGGGGGGGGGGGGGGGGGGGGGGGGGGGGGGGGGGGGGGGGGGGGGGGGGGGGGGGFGGGGGGGGGGFGGGGGGGGGGGGGGGFGGGGGGGGGGFGGGGGGGGGGGGGGFGGGGGGGGGGGGFGGGGGGGGGGGGGGGGGGGGGGGGGGFGGGGGGGGGGGGGGGGGGGGGGGGGEGGGGGGGGGGFGGGGGGGGGGGGEGDGFGGGGGGGFF7DGGGGGGGGGGG@DBGFFFFFFG@>BFFFFFF:6?FFFFFAFFFFFF?FFFB90?B>1-.-):?BB?<:1.
@M04999:289:000000000-L3R54:1:1101:5938:5978 1:N:0:396
TCGATCCTACGGGCGGCTGCAGTGGGGAATATTGCACAATGGGGGAAACCCTGATGCAGCCATGCCGCGTGTATGAAGAAGGCCTTCGGGTTGTAAAGTACTTTCGGTAATGAGGAAGGTGGTGTATCTAATAGGTGCATCAATTGACGTTAATTACAGAAGAAGCACCGGCTAACTCCGTGCCAGCAGCCGCGGTAATACGGAGGGTGCGAGCGTTAATCGGAATGACTGGGCGTAAAGGGCATGTAGGCGGATAATTAAGTTAGGTGTGAAAGCCCTGGGCTCAACCTAGGAATTGCAC
+
CCCCCGGGGGGGGGGGGGGGGGGGGGGGGGGGGGGGGGGGGGGGGGGGGGGGGGGGGGGGGGGGGGGGGGGGGGGGGGGGGGGGGGGGGGGGGGGGGGGGGGGGGGGGGGGGGGGGGGGGGFEGGGGGGGGGGGGGGGGGGGGGGGGGGGGGGGGGGGGGFGGGGGGGGGGGGGGGGGGECFGGGGGGGGGGGGDGGEFGGGGDEGGGGGGEGDEGGGGGGGGGGGGGGGGGGGGGGDGGGGFGFGFF?4?BGFFFFFFFFFGFFFFFFFFB9FBFFFFF?06<?FF0?FF>?FBF?<)<8
@M04999:289:000000000-L3R54:1:1101:16941:5980 1:N:0:396
GCCTACGGGCGGCTGCAGTGGGGAATTTTGGACAATGGGGGGAACCCTGATCCAGCCATGCCGCGTGTCTGAAGAAGGCCTTCGGGTTGTAAAGGACTTTTGTTAGGGAAGAAAAGCCGGGTGCTAATACCGCCTGGTGCTGACGGTACCTAAAGAATAAGCACCGGCTAACTACGTGCCAGCAGCCGCGGTAATACGTAGGGTGCGAGCGTTAATCGGAATTACTGGGCGTAAAGCGAGCGCAGACGGTTAGATAAGTCAGATGCGAAATCCCCGAGCTCAACTTGGGACGTGCATTTG
+
CCCCCGGGGGGGGGGGGGGGGGGGGGGGGGGGGGGGGGGGGGGGGGGGGGGGGGGGGGGGGGGGGGGGGGGGGGGGGGGGGGGGGGGGGGGGGGGGGGGGGGGGGGGGGGGGGGGGGGGGGGGGGGGGGGGGGGGGGGGGGGGGGGGGGGGGGGGGGGGGGGGGGEGGDGGGGGGGGGGGGGGGGGGGGGGGGEGGGGGGGGGGGGGGGGGGGGGGGGGGGGGGGGFFGGGGGGGFGGGGD5:DFDFD>DFFGFFFF6=?FFGF??DDFFFF?F@BB>B2:?>?2<9:?F?9?:??2A>A
@M04999:289:000000000-L3R54:1:1101:8978:5994 1:N:0:396
ATCCTACGGGTGGCTGCAGTGAGGAATATTGGACAATGGGTGAGAGCCTGATCCAGCCATCCCGCGTGAAGGACGACAGCCCTATGGGTTTTAAACTTCTTTTGTATGGGAATAAACCACATTACGTGTAATGTTCTGAAGGTACCATACGAATAAGCATCGGCTAACTCCGTGCCAGCAGCCGCGGTAATACGGAGGATGCGAGCGTTATCCGGATTTATTGGGTTTAAAGGGTCCGTAGGCGGGTTGATAAGTCAGCGGTGAAAACCTGCAGCTTAACTGTAGAACTGCCGTTGATACT
+
CCCCCGGGGGGGGGGGGGGGGGGGGGGGGGGGGGGGGGGGGGGGGGGGGGFGGGGGGGGGGGGGGGGGGGGGGGGGGGGGGGGGGGGGGGGGGGGGGGGGGGGGGGGGGGGGGGGGGGGGGGGGGGGGGGGGGGGGGGGGGGGGGGGGGGGGGGGGGGGGGGGGGGGGGGGGGGGGGGGGGGGGGGGGGGGGGGGGGGGGGGGGGGGGGGGGGGGGGGFGGGGGGGGGGGGGFGGGGGGGGGFGFGF5@FFFGFFFFBFFEEGFFFFFBFFFFFFFFFFFFFFFFFFF<><0;4:BBFBB5
@M04999:289:000000000-L3R54:1:1101:7440:6006 1:N:0:396
CGCCTACGGGAGGCTGCAGTAGGGAATCTTCCACAATGGACGCAAGTCTGATGGAGCAACGCCGCGTGAGTGAAGAAGGTTTTCGGATCGTAAAGCTCTGTTGTTGGTGAAGAAGGATAGGGGTAGTAACTGATTCTTATTTGACGGTAATCAACCAGAAAGTCACGGCTAACTACGTGCCAGCAGCCGCGGTAATACGTAGGTGGCAAGCGTTGTCCGGATTTATTGGGCGTAAAGCGAACGCAGGCGGGAGAACAAGTCAGCTGTGAAAGCCCTCGGCTTAACCGGGGAAGTGCAGCTG
+
CCCCCGGGEGGGGGGGEGGGFGGGGGGGGGFFFGGGGFGGGGGGGGFGGGFGGFFFG@FFGGGGGGCGGGFGGFGGGGGGGGGGEGGGGGGGGGFGFGGGFGGGGGFGCFGGGGGDGFFCFGGEGGGGGGGGDGGCGGGGGGGGGGGGGGGGGGGDFGGGGGDFGGGGGGGDGGGFDGGGGGGGGFGGGGGGGGCFGGGGGGGGGGGGGGFGGGEEGGGGEEGGGGGFGGFGEDGGGGGGGDFGB)77BEED<>FFFFFFFFGFF:FFBFFABFFFFF>?21?FAF9>F9;F?:)64A?:8
@M04999:289:000000000-L3R54:1:1101:26337:6012 1:N:0:396
GAGCCTACGGGGGGCTGCAGTGAGGAATATTGGACAATGGGTGAGAGCCTGATCCAGCCATCCCGCGTGAAGGACAACAGCCCTATGGGTTTTAAACTTCTTTTGTATGGGAATAAACCACATTACGTGTAATGTTCTGAAGGTACCATACGAATAAGCATCGGCTAACTCCGTGCCAGCAGCCGCGGTAATACGGAGGATGCGAGCGTTATCCGGATTTATTGGGTTTAAAGGGTCCGTAGGCGGGTTGATAAGTCAGCGGTGAAAACCTGCAGCTTAACTGTAGAACTGCCGTTGATAC
+
CCCCCGGGGGGGGGGGGGGGGGGGGGGGGGGGGGGGGGGGGGGGGGGGGGGGGGGGGGGGGGGGGGGGGGGGGGGGGGGGGGGGFGGGGGGGGGGGGGGGGGGGGGGGGGGGGGGGGGGGGGGGGGGGGGGGGGGGGGGGGGGGGGGGGGGGGGGGGGGGGGGGGGGGGGGGGGGGGGGGFGGGGGGGGGCFF?EGGGGGGGGGCGGGGGGGGGGGGGGGGGGGGGGG=FGGGFGGGGGGFDDGEGFFEFFFGFFFFFFFFFGB:?FFFFFFFFFFFF=AFFFFFABF7ABFF;??<?<4)
@M04999:289:000000000-L3R54:1:1101:6667:6022 1:N:0:396
CAGCACCTACGGGTGGCTGCAGTGGGGAATATTGCACAATGGGGGAAACCCTGATGCAGCCATGCCGCGTGTATGAAGAAGGCCTTCGGGTTGTAAAGTACTTTCGGTAATGAGGAAGGTGGTGTATCTAATAGGTGCATCAATTGACGTTAATTACAGAAGAAGCACCGGCTAACTCCGTGCCAGCAGCCGCGGTAATACGGAGGGTGCGAGCGTTAATCGGAATGACTGGGCGTAAAGGGCATGTAGGCGGATAATTAAGTTAGGTGTGAAAGCCCTGGGCTCAACCTAGGAATTGCAC
+
CCCCCGGGGGGGGGGGGGGGGGFGGGGGGGGGFGGGFFFFDGGGGGGGGGGGGGGGGGGGGGGGGGGGGFGGGGGFEGGGGGGGG<<FGGGGGGGGGGGGGGGGGG@FGGFFGGGGGCEGGFGGGGGFGGGGGFFGGGGGGGGGGGGGGGGGGGGGFGFFGGGGGGGGGGGGDGDGGGGGGGGGGGGFGGDGGGGGGEFGGGGDGCECEGGGGGGGGCFGGGGGGGGGGGGG57EDGGGGGDFFFGFFFFFFGDFFFFFFFFGFFFF?<=0:AFFFF:F?2??B0<?:B7>B<2A::?FF2
@M04999:289:000000000-L3R54:1:1101:18090:6050 1:N:0:396
TGACCTACGGGGGGCTGCAGTGGGGAATATTGCACAATGGGCGAAAGCCTGATGCAGCGACGCCGCGTGCGGGATGACGGCCTTCGGGTTGTAAACCGCTTTTGATTGGGAGCAAGCGAGAGTGAGTGTACCTTTCGAATAAGCACCGGCTAACTACGTGCCAGCAGCCGCGGTAATACGTAGGGTGCAAGCGTTATCCGGATTTATTGGGCGTAAAGAGCTCGTAGGCGGTTCGTCGCGTCTGGTGTGAAAGTCCATCGCTTAACGGTGGATCGGCGCCGGGTACGGGCGGACTGGAGTG
+
CCCCCGGGGGGGGGGGGGGGGGGGGGGGGGGGGGGGGGGGGGGGGGGGGGGGGGGGGGGGGGGGGGGGGGGGGGGGGGGGGGGGGGGGFEGGGGGGGGGFGFGGGGGGGGGGGGGGGGGGGGGGGGGGGGGGGGGGGGGGGGGGGGGGGGGGGGGGGGGGGGGGGGGGGGGGGGGGGGGGGGGGGGGGGGGGGGGGGGGGGGCCEEFGGGGGGEGEGGGGGCFGEGGGGGGDGGGGGGGGGDDGFGFFEFFFGFFFFFFEFFCEFFFFFFBF7?5BEF:>F>>99?FFFFFF;BBB?FF44
@M04999:289:000000000-L3R54:1:1101:26892:6060 1:N:0:396
CCTACGGGAGGCAGCAGTGAGGAATATTGGACAATGGGTGAGAGCCTGATCCAGCCATCCCGCGTGAAGGACGACAGCCCTATGGGTTTTAAACTTCTTTTGTATGGGAATAAACCACATTACGTGTAATGTTCTGAAGGTACCATACGAATAAGCATCGGCTAACTCCGTGCCAGCAGCCGCGGTAATACGGAGGATGCGAGCGTTATCCGGATTTATTGGGTTTAAAGGGTCCGTAGGCGGGTTGATAAGTCAGCGGTGAAAACCTGCAGCTTAACTGTAGAACTGCCGTTGATACTGT
+
CCCCCGGGGGGGGGGGGGGGGGGGGGGGGGGGGGGGGGGGGGGGGGGGGGGGGGGGGGGGGGGGGGGGGGGGGGGGGGGGGGGGGGGGGGGGGGGGGGGGGGGGGGGGGGGGGGGGGGGGGGGGGGGGGGGGGGGGGGGGGGGGGGGGGGGGGGGGGGGGGGGGGGGGGGGGGGGGGGGGGGGGGGGGGGFGGGGGGGGGGGGGGGGGGGGGGGGGGFGGGGGGGGGGC>CDGGGGGGGGGGEGFGFFFFFFGFFFFFEFFFGFFFFFBFFFFFFFFBFFFBFFFFFFFFFFFF?BBA>FF
@M04999:289:000000000-L3R54:1:1101:13997:6081 1:N:0:396
CCTCCTACGGGGGGCTGCAGTGGGGAATATTGCACAATGGGGGAAACCCTGATGCAGCCATGCCGCGTGTATGAAGAAGGCCTTCGGGTTGTAAAGTACTTTCGGTAGTGAGGAAGTTGTGTGTATGAAAAGTGCATGCAGTTGACGTTAGCTACAGAAGAAGCACCGGCTAACTCCGTGCCAGCAGCCGCGGTAATACGGAGGGTGCGAGCGTTAATCGGAATGACTGGGCGTAAAGGGCATGTAGGCGGATAATTAAGTTAGGTGTGAAAGCCCTGGGCTCAACCTAGGAATTGCACTT
+
CCCCCGGGGGGGGGGGGGGGGGGGGGGGGGGGGGGGGGGGGGGGGGGGGGGGGGGGGGGGGGGGGGGGGGGGGGGGGGGGGGGGGGGGGGGGGGGGGGGGGGGGGGGGGGGGGGGGGFGGGGGGGGGGGGGGGGGGGGGGGGGGGGGFGGGGGGGGGGGGGGGGGGGGGGGGGGGGGGGGGGGGGGGGGGGGGGGGGGGGGGGGGGGGGGGGGGGGGGGGGGGGGGGGGGGFGCEGGGGGGGFGFGFFFFFECEFFFFFFFFGFFFFFFFFFFFFFFF5<FBBFFFFFFF?FFFFFFFFF7
@M04999:289:000000000-L3R54:1:1101:8690:6083 1:N:0:396
TCCTACGGGGGGCAGCAGTGGGGAATATTGCACAATGGGGGAAACCCTGATGCAGCCATGCCGCGTGTATGAAGAAGGCCTTCGGGTTGTAAAGTACTTTCGGTAGTGAGGAAGTTGTGTGTATGAAAAGTGCATGCAGTTGACGTTAGCTACAGAAGAAGCACCGGCTAACTCCGTGCCAGCAGCCGCGGTAATACGGAGGGTGCGAGCGTTAATCGGAATGACTGGGCGTAAAGGGCATGTAGGCGGATAATTAAGTTAGGTGTGAAAGCCCCGGGCTCAACCTGGGAATTGCACTTA
+
CCCBCEEEGGGEGGEGGFGGGGGGGGGGGECFGGGGGGGGGGGGGGGGFDEFFGGGGGGGGGGGGGGGGGGFGGGGGGGGGGFGGGGEGGGGGGGGGGGGGGGCFGFGGGGGGGCGF@FFFGGGGGGGGGGGGDFGGGGGGGGGDFEGGGGGGGGGGGGGGGFFG@CFEEEFFG?EEF5@FGGGF>@EGGGGGGGGGFCEECECE5CCECGCCGGFCC:CEGGGGCGGGGGCE<GGGGGFGF?D?CFB5B@EFFFF6@FF@87967B7>FF715@D337;BBFFBFFFBFFBF?96?A?F
@M04999:289:000000000-L3R54:1:1101:20222:6084 1:N:0:396
GTCGCCTACGGGCGGCAGCAGTGGGGAATATTGCACAATGGGGGAAACCCTGATGCAGCCATGCCGCGTGTATGAAGAAGGCCTTCGGGTTGTAAAGTACTTTCGGTAGTGAGGAAGTTGTGTGTATGAAAAGTGCATGCAATTGACGTTAGCTACAGAAGAAGCACCGGCTAACTCCGTGCCAGCAGCCGCGGTAATACGGAGGGTGCGAGCGTTAATCGGAATGACTGGGCGTAAAGGGCATGTAGGCGGATAATTAAGTTAGGTGTGAAAGCCCCGGGCTCAACCTGGGAATTGCACT
+
CCCCCGGGGGGGGGGGGGGGGGGGGGGGGGGGGGGGGGGGGGGGGGGGGGGGGGGGGGGGGGGGGGGGGGGGGGGGGGGGGGGGGGGGGGGGGGGGGGGGGGGGGDGGGGFFFGFGFFGGGGGGGGGGGGGGGGGGGGGGGGGGGGGGFGGGGGGGGGGGGGGGGGGGGGGGGGGGGGGGGGGGGGGGGGGGGGGGGGGGGGDGGGGGGGGGGGCEGGGGGGGGGGGGCFGGGGCDGGGGDGFGFGFFFFFFGFBF4@FFFFFFFFFFFFFFBFFFFFFFFF6:B?FB:?BFFFF:?9A?)
@M04999:289:000000000-L3R54:1:1101:6521:6098 1:N:0:396
CTGACTTACGGGGGGCTGCAGTGGGGAATTTTGGACAATGGGGGGAACCCTGATCCAGCCATGCCGCGTGTCTGAAGAAGGCCTTCGGGTTGTAAAGGACTTTTGTTAGGGAAGAAAAGCCGGGTGCTAATACCACCTGGTGCTGACGGTACCTAAAGAATAAGCACCGGCTAACTACGTGCCAGCAGCCGCGGTAATACGGAGGGTGCGAGCGTTAATCGGAATGACTGGGCGTAAAGGGCATGTAGGCGGATAATTAAGTTAGGTGTGAAAGCCCTGGGCTCAACCTAGGAATTGCACT
+
CCCCCGGGGGGGGGGGGGGGGGGGGGGGGGGGGGGGGGGGGGGGGGGGGGGGGGGGGGGGGGGGGGGGGGGGGGGGGGGGGGGGGGGGGGGGGGGGGGGGGGGGGGGGGGGGGGGGGGGGGGGGGGGGGGGGGGGGGGGGGGGGGGGGGGGGGGGGGGGGGGGGGGGGGGGGGGGGGGGGGGGGGGGGGGGGGGGGGGGGGGGGGGGGGGGGGEEGGGGGGGGGGGGGGGGGGGGGGGGGGGFGFGFFFFFFGFFFFFFFFFGFFFFF7DDFBFFFFFFF<BFFFFFBBFB1:<D?FFFB6
@M04999:289:000000000-L3R54:1:1101:18795:6106 1:N:0:396
CCCTACGGGGGGCTGCAGTGGGGAATATTGCACAATGGGGGGAACCCTGATGCAGCCATGCCGCGTGTATGAAGAAGGCCTTCGGGTTGTAAAGTACTTTCGGTAATGAGGAAGGTGGTGTATCGAATAGGTGCATCAATTGACGTTAATTACAGAAGAAGCACCGGCTAACTCCGTGCCAGCAGCCGCGGTAATACGGAGGGTGCGAGCGTTAATCGGAATGACTGGGCGTAAAGGGCATGTAGGCGGATAATTAAGGTAGGTGTGAAAGCCCCGGGCTCAACCTGGGAACTGCACTTA
+
CCCCCGGGGGGGGGGGGGGGGGGGGGGGGGGGGGGGGGGGGGGGGGGGGGGGGGGGGGGGGGGGGGGGGGGGFGGGGEGGGGGGGGGGGGGGGGGGGGGGGGGCGGGGGGGGGGGGGGGGGGGGGGGGGGFGGGGGGGGGGGGGGGGGGGGGGGGGGGGGGGGGFGGGGGGGGGGGGGGGFFGGGGFGGGGGGGGGGGGGGGGCEGGEGCGE5EGGGGGGGGGGGGGGGGGGGCGGGGGGFGFGF:FFFBEFGF??FFFFFFGFFFFFAFAF7FFDFFE>BFFFFFFFFF?B:?FFFA0>
@M04999:289:000000000-L3R54:1:1101:10138:6107 1:N:0:396
TTGGCCTACGGGGGGCAGCAGTGAGGAATATTGGACAATGGGTGAGAGCCTGATCCAGCCATCTCGCGTGAAGGACGACAGCCCTATGGGTTTTAAACTTCTTTTGTATGGGAATAAACCACATTACGCGTAATGTTCTGAAGGTACCATACGAATAAGCATCGGCTAACTCCGTGCCAGCAGCCGCGGTAATACGGAGGATGCGAGCGTTATCCGGATTTATTGGGTTTAAAGGGTCCGTAGGCGGGTTGATAAGTCAGCGGTGAAAACCTGCAGCTTAACTGTAGAACTGCCGTTGAT
+
CCCCCGGGGGGGGGGGGGGGGGGGGGGGGGGGGGGGGGGGGGGGGGGGGGGGGGGGGGGGGGGGGGGGGGGGGGGGGGGGGFGGG=@FGGGGGGGGGGGGGGGGGGGGGGGGGGGGGGGGGGGGGGGGGGGGGGGGGGGGGFGGGGGGGGGGGGGGFGGGGGGGGGGGGGGGGGGGGGGGGFFGGGGGGGGGGGGGGGGGGGGGGGGGGGGGGGGGGGCCEFGGGGGGCCGGGGGGGGGGCGFGFGFFF:BFGFFFFFFFFBG>BFFFBF?FBFFFFFFAF<><AFDAFFF?FFFF?<?F
@M04999:289:000000000-L3R54:1:1101:25880:6120 1:N:0:396
CTCCCTACGGGTGGCTGCAGTGGGGAATATTGCACAATGGGGGAAACCCTGATGCAGCCATGCCGCGTGTATGAAGAAGGCCTTCGGGTTGTAAAGTACTTTCGGTAATGAGGAAGGTGGTGTATCTAATAGGTGCATCAATTGACGTTAATTACAGAAGAAGCACCGGCTAACTCCGTGCCAGCAGCCGCGGTAATACGTAGGGTGCGAGCGTTAATCGGAATTACTGGGCGTAAAGCGAGCGCAGACGGTTAGATAAGTCAGATGTGAAATCCCCGAGCTCAACTTGGGACGTGCATTT
+
CCCCCGGGGGGGGGGGGGGGGGGGGGGGGGGGGGGGGGGGGGGGGGGGGGGGGGGGGGGGGGGGGGGGGGGGGGGGGGGGGGGGGGGGGGGGGGGGGGGGGGGGGGGGGGGGGGGGGGGGGGGGGGGGGGGGGGGGGGGGGGGGGGGGGGGGGGGGGGGGGGGGGGGGGGGGGGGGGGGGGGGGGGGGGGGGGGGGGGGGGGGGGGGGGGGGGGGGGGGGGGGGGGGGGGGGGGGGDFGGGGFGFGFFFFFFGFFFFFFFFFGFFFFFFFFFBFFFFFFFFB?FFFFFFFF?FFFFFFFFA
@M04999:289:000000000-L3R54:1:1101:22136:6136 1:N:0:396
CTGGGCCTACGGGGGGCAGCAGTGGGGAATATTGCACAATGGGGGAAACCCTGATGCAGCCATGCCGCGTGTATGAAGAAGGCCTTCGGGTTGTAAAGTACTTTCGGTAATGAGGAAGGTGGTGTATCTAATAGGTGCATCAATTGACGTTAATTACAGAAGAAGCACCGGCTAACTCCGTGCCAGCAGCCGCGGTAATACGGAGGGTGCGAGCGTTAATCGGAATGACTGGGCGTAAAGGGCATGTAGGCGGATAATTAAGTTAGGTGTGAAAGCCCTGGGCTCAACCTAGGAATTGCAC
+
CCCCCGGGGGGGGGGGGGGGGGGGGGGGGGGGGGGGGGGGGGGGGGGGGGGGGGGGGGGGGGGGGGGGGGGGGGGGGGGGGGGGGGGGGGGGGGGGGGGGGGGGGGGGGGGGGGGGGGGGGFGGGGGGGGGGGGGGGGGGGGGGGGGGGFGGGGGGGGGGGGGGGGGGGGGGGGGGGGGGGGGGGGGGGGGGGGGGGGGGGGGGGGGGGGGGGGGGGGGGGGGGGGGGGFGGGGGGGGGGGGFGFGFFFFFEDFFFFFFFFFFFFFFFFFFFFFFFF?FFF?<F?FFFF?0>??BB:<AD3
@M04999:289:000000000-L3R54:1:1101:12140:6160 1:N:0:396
TTCACCTACGGGTGGCAGCAGTGGGGAATATTGCACAATGGGGGAAACCCTGATGCAGCCATGCCGCGTGTATGAAGAAGGCCTTCGGGTTGTAAAGTACTTTCGGTAGTGAGGAAGTTGTGTGTATGAAAAGTGCATGCAGTTGACGTTAGCTACAGAAGAAGCACCGGCTAACTCCGTGCCAGCAGCCGCGGTAATACGGAGGGTGCGAGCGTTAATCGGAATGACTGGGCGTAAAGGGCATGTAGGCGGATAATTAAGTTAGGTGTGAAAGCCCCGGGCTCAACCTGGGAATTGCACT
+
CCCCCGGGGGGGGGGGGGGGGGGGGGGGGGGGGGGGGGGGGGGGGGGGGGGGGGGGGGGGGGGGGGGGGGGGGGGGGGGGGGGGGGGGGGGGGGGGGGGGGGGGGGGGGAFEGGGGGGGGGGGGGGGGGGGGGGGGGGGGGGGGGGGGGGGGGGGGGGGGGGGGGGGGGGGGGGGGGGGGGGFGGFFGGGGGGGGGGGGGGEEGGGGGGGDGGGGGGGGGGGGGGGGGGGGGGGGDGGGGGGFGFGFFFFFFC:BF6@FFFFG?@@FF2>AAAF@FFBF>FB;BDFFF?FFFFFF08AA74
@M04999:289:000000000-L3R54:1:1101:17618:6261 1:N:0:396
CCTACGGGCGGCTGCAGTGAGGAATATTGGACAATGGGTGAGAGCCTGATCCAGCCATCCCGCGTGAAGGACGACAGCCCTATGGGTTTTAAACTTCTTTTGTATGGGAATAAACCACATTACGCGTAATGTTCTGAAGGTACCATACGAATAAGCATCGGCTAACTCCGTGCCAGCAGCCGCGGTAATACGGAGGATGCGAGCGTTATCCGGATTTATTGGGTTTAAAGGGTCCGTAGGCGGGTTGATAAGTCAGCGGTGAAAACCTGCAGCTTAACTGTAGAACTGCCGTTGATACTGT
+
CCCCCGGGGGGGGGGGGGGGGGGGGGGGGGGGGGGGGGGGGGGGGGGGGGGGGGGGGGGGGGGGGGGGGGGGGGGGGGGGGGGGGGGGGGGFFGGGFGGGGGGGGGGGGCFGGFGGGGGGGGGGGGGGGGGGGGGGGGGGGGGGGGGGGGGGGGGGGGGGGGGGDGGGGGGGGGGGGGGGGGGGGEEEFEGGDG@:EGGFGGGGGGGGGGGGGCCEFFGGGGGGGGCFGCF3FGGGFGDDGDDGFGE4FB??GBFFFFDFFFDFFF>??FFFFFFFF>F>FFBBB>DBFF9?BBBFADFBB
@M04999:289:000000000-L3R54:1:1101:6106:6261 1:N:0:396
CCTACGGGTGGCTGCAGTAGGGAATCTTCCACAATGGACGCAAGTCTGATGGAGCAACGCCGCGTGGATGAAGAAGGTCTTCGGATCGTAAAATCCTGTTGTTGAAGAAGAACGGTTGTGAGAGTAACTGCTCATAGCGTGACGGTAATCAACCAGAAAGTCACGGCTAACTACGTGCCAGCAGCCGCGGTAATACGTAGGTGGCAAGCGTTGTCCGGATTTATTGGGCGTAAAGCGAACGCAGGCGGGAGAACAAGTCAGCTGTGAAAGCCCTCGGCTTAACCGGGGAAGTGCAGCTGA
+
CCCCCGGGGGGGGGGGGGGGGGGGGGGGGGGGGGGGGGGGGGGGGGGGGGGGGGGGGGGGGGGGGGGGGGGGGGGGGGGGGGGGEGGGGGGGGGGGGGGGGGGGGGGGGGGGGGGGGGGGGGGGGGGGGGGGGGGGGGGGGGGGGGGGGGGGGGGGGGGGGGGGGGGGGGGGGGEGGGGGGGGGGGGGGGGGGGDGGGGGGGGGGGGGGGGGGGGGGGGGGGGGGCGFGGGGCFGGGGGGGGFGFGFFFFFFGFFFFFFFFFGFFFFFAFFFFFFFFFFFFAF<9>FFBFF?FFFFFB??
@M04999:289:000000000-L3R54:1:1101:20114:6304 1:N:0:396
GAATTCCTACGGGTGGCTGCAGTGGGGAATATTGCACAATGGGCGAAAGCCTGATGCAGCGACGCCGCGTGCGGGATGACGGCCTTCGGGTTGTAAACCGCTTTTGATTGGGAGCAAGCGAGAGTGAGTGTACCTTTCGAATAAGCACCGGCTAACTACGTGCCAGCAGCCGCGGTAATACGTAGGGTGCAAGCGTTATCCGGATTTATTGGGCGTAAAGAGCTCGTAGGCGGTTCGTCGCGTCTGGTGTGAAAGTCCATCGCTTAACGGTGGATCGGCGCCGGGTACGGGCGGACTGG
+
CCCCCGGGGGGGGGGGGGGGGGGGGGGGEGGGGGGGFGGGGGGGGGGEGFGGGGGGGGGGGGGGGEGGGGGGGGGGGGGGGGGGGGGGGGGGGGGGGGGGGGGGGGGGGGGGGGGGGGGGGGGGGGGGGGGGGGGGGGGGGGGGGGGGGGGGGGGGGGGGGGGGGGGGGGGGGGGGGGGGGGFFGEGGGGGGGGGGGGGGGGGE8CFGGGGGGGGG8CFGGGGGGGGGGGGGGGGGGGGGGGFGFGF??>@FGB=@B?FFFEGFFDFFFEFFFFFFFFFFF;>BFFFFF>>99>9>>:?
@M04999:289:000000000-L3R54:1:1101:6569:6362 1:N:0:396
CCTACGGGAGGCAGCAGTGGGGAATATTGCACAATGGGGGGAACCCTGATGCAGCCATGCCGCGTGTATGAAGAAGGCCTTCGGGTTGTAAAGTACTTTCGGTAATGAGGAAGGTGGTGTATCGAATAGGTGCATCAATTGACGTTAATTACAGAAGAAGCACCGGCTAACTCCGTGCCAGCAGTCGCGGTAATACGGAGGGTGCGAGCGTTAATCGGAATGACTGGGCGTAAAGGGCATGTAGGCGGATAATTAAGTTAGGTGTGAAAGCCCCGGGCTCAACCTGGGAACTGCACTTAA
+
CCCCCGGGGGGGGGGGGGGGGGGGGGGGGGGGGGGGGGGGGGGGGGGGGGGGGGGGGGGGGGGGGGGGGGGGGGGGGGGGGGGGGGGGGGGGGGGGGGGGGGFGGFGGGGGGGGGGGGGGGGGGGGGGGGGGGGGGGGGGGGGGGGGGGGGGGGGGGGGGGGGGGGGGGGGGGGGGGGGGGGGGGGGGGGGGGGGGGGGGGGGGGGDGGGEGGGGGGGGGGGGGGGGGGGGGGCFGGGGGFGFGFFFFFFFFGFF6BFFFFFFFFFFFFFFFFEFFFFFFF?FBFFFB0:BBFFFBB:AF
@M04999:289:000000000-L3R54:1:1101:11202:6365 1:N:0:396
CCTACGGGGGGCTGCAGTGGGGAATTTTGGACAATGGGGGGAACCCTGATCCAGCCATGCCGCGTGTCTGAAGAAGGCCCTCGGGTTGTAAAGGACTTTTGTTAGGGAAGAAAAGCCGGGTGCTGATACCACCTGGTGCTGACGGTACCTAAAGAATAAGCACCGGCTAACTACGTGCCAGCAGCCGCGGTAATACGTAGGGTGCGAGCGTTAATCGGAATTACTGGGCGTAAAGCGAGCGCAGACGGTTAGATAAGTCAGATGTGAAATCCCCGAGCTCAACTTGGGACGTGCATTTGA
+
CCCCCGGGGGGGGGGGGGGGGGGGGGGGGGGGGGGGGGGGGGGGGGGGGGGGGGGGGGGGGGGGGGGGGGGGGGGGGGGGGGGGGGGGGGGGGGGGGGGGGGGGGGGGGGGGGGGGGGGGGGGGGGGGGGGGGGGGGGGGGGGGGGGGGGGGGGGGGGGGGGGGGGGGGGGGGGGGGGGGGGGGGGGGGGGGGGGGGGGGG>GGGGGGGGGGGGGGGGGGGGGGGGGGGGGGGGGGGGGGGGFGFFFFBEDFFFFFFFFFFFGFFFFF<FFFFFFFF6DDF<?DFAF0(:>F?FFFFFFF
@M04999:289:000000000-L3R54:1:1101:26362:6365 1:N:0:396
TGATCCTACGGGTGGCTGCAGTGGGGAATTTTGGACAATGGGGGGAACCCTGATCCAGCCATGCCGCGTGTCTGAAGAAGGCCTTCGGGTTGTAAAGGACTTTTGTTAGGGAAGAAAAGCCGGGTGCTAATACCGCCTGGTGCTGACGGTACCTAAAGAATAAGCACCGGCTAACTACGTGCCAGCAGCCGCGGTAATACGTAGGGTGCGAGCGTTAATCGGAATTACTGGGCGTAAAGCGAGCGCAGACGGTTAGATAAGTCAGATGTGAAATCCCCGAGCTCAACTTGGGACGTGCATT
+
CCCCCGGGGGGGGGGGGGGGGGGGGGGGGGGGGGGGGGGGGGGGGGGGGGGGGGGGGGGGGGGGGGGGGGGGGGGGGGGGGGGGGGGGGGGGGGGGGGGGGGGGGFGGGGGGGGGGGGGGGGGGGGGGGGGGGGGGGGGGGGGGGGGGGGGGGGGGGGGFGGGFGGGGGGGGGGGGGGGGGGGGGGGGGGGGGGGGGGGGGGGGGGGGGGDGGGGGGGGGGGGGGGGGGGGGDGGGGGGGGGFGFGFFFFFFGBFFFFFFFFGFFFFFFFFAAFF4?:DBFFFFBBBFBA8?6:B??FF9:
@M04999:289:000000000-L3R54:1:1101:21237:6390 1:N:0:396
CGCCTACGGGTGGCTGCAGTGGGGAATTTTGGACAATGGGGGGAACCCTGATCCAGCCATGCCGCGTGTCTGAAGAAGGCCTTCGGGTTGTAAAGGACTTTTGTTAGGGAAGAAAAGCCGGGTGCTAATACCGCCTGGTGCTGCCGGTACCTAAAGAATAAGCACCGGCTAACTACGTGCCAGCAGCCGCGGTAATACGTAGGGTGCGAGCGTTAATCGGAATTACTGGGCGTAAAGCGAGCGCAGCCGGTTAGATAAGTCCGATGTGAAATTCCCGAGCTCACCTTGTGCCGTTCATTTG
+
CCCCCGGGGGGGGGCGGGGGGGGGGGGFGGGGGGGGGGGG@FDGGGGGGGGGGGGGGFGGCFGGGGGGGFGGGFGGGGGGGGG,F7FGGGGGGGGF,@FGGAFFC@FGFG:CGGFF<F@CEGGCFD3@FGGC7<C7F7,8FCC,4<74<<><AF2<FEC<CBGCGFGGC8*<FC0<CEFGGCGGFGFF*:**2?EFC95:</CD8*;EDGDC8E*12C=55ACFF+C:65DGG5=5:*<5<GFD:/)8:>EE5)*0*94/7*1.007*6F)6)99=)-)4172),.4))).)(4(4(5<A)
@M04999:289:000000000-L3R54:1:1101:24956:6410 1:N:0:396
GTCCTACGGGGGGCTGCAGTGAGGAATATTGGACAATGGGTGAGAGCCTGATCCAGCCATCCCGCGTGAAGGACGACAGCCCTATGGGTTTTAAACTTCTTTTGTATGGGAATAAACCACATTACGCGTAATGTTCTGAAGGTACCATACGAATAAGCATCGGCTAACTCCGTGCCAGCAGCCGCGGTAATACGGAGGATGCGAGCGTTATCCGGATTTATTGGGTTTAAAGGGTCCGTAGGCGGGTTAATAAGTCAGCGGTGAAAACCTGCAGCTTAACTGTAGAACTGCCGTTGATACT
+
CCCCCGGGGGGGGGGGGGGGGGGGGGGGGGGGGGGGGGGGGGGGGGGGGGGGGGGGGGGGGGGGGGGGGGGGGGGGGGGGGGGFGGGGGGGGGGGGGGGGGGGGGGGGGGGGGGGGGGGGGGGGGGGGGGGGGGGGGGGGGGGGGGGGGGGGGGGGGGGGGGGGGGGGGGGGGGGGGGGGGGGGGGGGGGGGGGGGGGGGGGGGGGGGGGGGGGGDGGGGGGGGGGGGGGGGGGFFGGGGGGFGFGFFFFFFGFFFFFFFFFGFFFFF?FBBFFFFFFFFFFF9<BFFFFFBFFFFFFFF5
@M04999:289:000000000-L3R54:1:1101:18521:6412 1:N:0:396
GACCTACGGGTGGCTGCAGTGGGGAATATTGCACAATGGGGGAAACCCTGATGCAGCCATGCCGCGTGTATGAAGAAGGCCTTCGGGTTGTAAAGTACTTTCGGTAGTGAGGAAGTTGTGTGTATGAAAAGTGCATGCAGTTGACGTTAGCTACAGAAGAAGCACCGGCTAACTCCGTGCCAGCAGCCGCGGTAATACGGAGGGTTCGAGCGTTAATCGGAATGACTGGGCGTAAAGGGCATGTAGGCGGATAATTAAGTTAGGTGTGAAAGCCCCGGGCTCAACCTGGGAATTGCACTT
+
CCCCCGGGGGGGGGGGGGGGGFFGGGGGGGGGGGGGGGGGGGGGGGGGFGGGGGGGGGGGGGGGGGGGGGGGGGGCFGGGGGGGGGGGGDFGGG9FCFGGGGGGGGGGGCFFGGGGGGGGGGGGGGGGGGGGGGGGGGGGGGGGGGGGGGGGGGGGGGGFGGGGGGGGGGGGFGGGGGGGGGGGGGGGGGGGGGGFGGGGDGGGGGFE@8CGGGCGGGGGGGGGGGGFGGGGGDGFFGGGFGFGF=FFFFFFGFFFBFFFFFGFFF4>ABB>?F5@DBFFFFFF?<FB11,::?FFAFFF
@M04999:289:000000000-L3R54:1:1101:10922:6473 1:N:0:396
CCTACGGGGGGCTGCAGTAGGGAATCTTCCACAATGGACGCAAGTCTGATGGAGCAACGCCGCGTGAGTGAAGAAGGTTTTCGGATCGTAAAGCTCTGTTGTTGGTGAAGGAGGATAGGGGTAGTAACTGATTCTTATTTGACGGTAATCAACCAGAAAGTCACGGCTAACTACGTGCCAGCAGCCGCGGTAATACGTAGGTGGCAAGCGTTGTCCGGATTTATTGGGCGTAAAGCGAACGCAGGCGGGAGAACAAGTCAGCTGTGAAAGCCCTCGGCTTAACCGGGGAAGTGCAGCTGA
+
CCCCCGGGGGGGGGGGGGGGGGGGGGGGGGGGGGGGGGGGGGGGGGGGGGGGGGGGGGGGGGGGGGGGGGGGGGGGGGGGGGGGGGGGGGGGGGGGGGGGGGGGGGGGGGGGGGGFGGGGGGGGGGGGGGGGGGGGGGGGGGGGGGGGGGGGGGGGGGGGGGGGGGGGGGGGGGGGGGGGGGGGGGGGGGGGGGGGGGGGGGGGGGGGGGGGGGGGGGGGGGGGGGGGGGGGGGGGGGGGGGFGFGFFFEEFGFFFFFFFFFGFFFFFFFFFFFFEFFFFFFFFFBFFFFFFBFAAFFF?
@M04999:289:000000000-L3R54:1:1101:6624:6478 1:N:0:396
CCTACGGGTGGCTGCAGTGAGGAATATTGGACAATGGGTGAGAGCCTGATCCAGCCATCCCGCGTGAAGGACGACAGCCCTATGGGTTTTAAACTTCTTTTGTATGGGAATAAACCACATTACGTGTAATGTTCTGAAGGTACCATACGAATAAGCATCGGCTAACTCCGTGCCAGCAGCCGCGGTAATACGGAGGATGCGAGCGTTATCCGGATTTATTGGGTTTAAAGGGTCCGTAGGCGGGTTGATAAGTCAGCGGTGAAAACCTGCAGCTTAACTGTAGAACTGCCGTTGATACTGT
+
CCCCCGGGGGGGGGGGGGGGGGGGGGGGGGGGGGGGGGGGGGGGGGGGGGGGGGGGGGGGGGGGGGGGGGGGGGGGGGGGGGGGGGGGGGGGGGGGGGGGGGGGGGGGGGGGGGGGGGGGGGGGGGGGGGGGGGGGGGGGGGGGGGGGGGGGGGGGGGGGGGGGGGGGGGGGGGGGGGGGGGGGGGGGGGGGGGGGGGGGGGGGGGGGGGGGGGGGGGGGGG=GGGGGGGGGGGGGGGGGGGFGFGFFFFFFGFFFFFFFFFGFFFFFFFFFFFFFBFFFFAFFFFFFFFFFFFFFFFFFB
@M04999:289:000000000-L3R54:1:1101:4316:6502 1:N:0:396
CCTACGGGCGGCTGCAGTGGGGAATATTGCACAATGGGGGAAACCCTGATGCAGCCATGCCGCGTGTATGAAGAAGGCCTTCGGGTTGTAAAGTACTTTCGGTAGTGAGGAAGTTGTGTGTATGAAAAGTGCATGCAGTTGACGTTAGCTACAGAAGAAGCACCGGCTAACTCCGCGCCAGCAGCCGCGGTAATACGGAGGATGCGAGCGTTATCCGGATTTATTGGGTTTAAAGGGTCCGTAGGCGGGTTGATAAGTCAGCGGTGAAAACCTGCAGCTTAACTGTAGAACTGCCGTTGAT
+
CCCCCGGGGGGGGGGGGGGGGGGGGCGGDGGGGGGGGGGGE@FC@FGGGGGEGGGGGGGGGGGGGGGFGGGGGGGGGGBFGGGGGG@FGGGGGFDGGGGGGGG@FGGGGGGGG?FFEFBFF9@FDGGABDGFDGCFGGGGGGGGCGGGGGGGGEGF<FFGGGCFGGGGGGGGFGGGGGGGGGGGGGGGGGGGGGGGGEGGGDCFGEGGGGGGGGGGGGGGGGFGGGGG=7CDGGGCDFCGGFFGFGFFEBEFGFBFFFFFFFGFFFFFFBFFFFF?FFFAFFFFFFFFFFFFFF<>:B??)
@M04999:289:000000000-L3R54:1:1101:8008:6513 1:N:0:396
TTCCTACGGGTGGCTGCAGTGAGGAATATTGGACAATGGGTGAGAGCCTGATCCAGCCATCCCGCGTGAAGGACGACAGCCCTATGGGTTTTAAACTTCTTTTGTATGGGAATAAACCACATTACGTGTAATGTTCTGAAGGTACCATACGAATAAGCATCGGCTAACTCCGTGCCAGCAGCCGCGGTAATACGGAGGATGCGAGCGTTATCCGGATTTATTGGGTTTAAAGGGTCCGTAGGCGGGTTGATAAGTCAGCGGTGAAAACCTGCAGCTTAACTGTAGAACTGCCGTTGATACT
+
CCCCCGGGGGGGGGGGGGGGGFGGGGGGGGGGGGGGGGGFGGGGGGGGGGGGGGGGGGGGGGGGGGGGGGGGGGGGGGGGFGGGGGGGGGGGGGGGGGFGGGGGGGGGGGGGGGGGGDGGGGGGFFFGGFFGGFGGGGFGGGGGGGAFGGGGGGGGGGGGGGGGGCGGFFFGGGGGGGGGGGGGEGGGGGGFGGGGGGGGGGGGGGGGGGGGGGGGEGGGGFGFFEGGG77@FGFGGGGGGGFGFGDFDFFFGFFFFFF3>EC37@FFFF102;?:F<FDFFF<249BFFBF>??B?F><2
@M04999:289:000000000-L3R54:1:1101:13003:6524 1:N:0:396
CCTACGGGTGGCTGCAGTGGGGAATATTGCACAATGGGGGAAACCCTGATGCAGCCATGCCGCGTGTATGAAGAAGGCCTTCGGGTTGTAAAGTACTTTCGGTAATGAGGAAGGTGGTGTATCTAATAGGTGCATCAATTGACGTTAATTACAGAAGAAGCACCGGCTAACTCCGTGCCAGCAGCCGCGGTAATACGGAGGGTGCGAGCGTTAATCGGAATGACTGGGCGTAAAGGGCATGTAGGCGGATAATTAAGTTAGGTGTGAAAGCCCTGGGCTCAACCTAGGAATTGCACTTAA
+
CCCCCGGGGGGGGGGGGGGGGGGGGGGGGGGGGGGGGGGGGGGGGGGGGGGGGGGGGGGGGGGGGGGGGGGGGGGGGGGGGGGGGGGGGGGGGGGGGGGGGGGGGGGGGGGGGGGGGGGGGGGGGGGGGGGGGGGGGGGGGGGGGGGGGGGGGGGGGGGGGGGGGGGGGGGGGGGGGGGGGGGGGGGGGGGGGGGGGGGGGGGGGGGGGGGGGGGGGGGGGGGGGGGGGGGGEGGGGDGGGGFGFGFFEFBFGFFFFFFFF4FFFFFFFFF<FFFFF?FB?FB:B?B??FFFFABFFFF<
@M04999:289:000000000-L3R54:1:1101:21754:6587 1:N:0:396
GCGTTCCTACGGGAGGCTGCAGTGGGGAATATTGCACAATGGGGGAAACCCTGATGCAGCCATGCCGCGTGTATGAAGAAGGCCTTCGGGTTGTAAAGTACTTTCGGTAGTGAGGAAGTTGTGTGTATGAAAAGTGCATGCAGTTGACGTTAGCTACAGAAGAAGCACCGGCTAACTCCGTGCCAGCAGCCGCGGTAATACGGAGGGTGCGAGCGTTAATCGGAATGACTGGGCGTAAAGGGCATGTAGGCGGATAATTAAGTTAGGTGTGAAAGCCCCGGGCTCAACCTGGGAATTGCAC
+
CCCCCGGGGGGGGGGGGGGGGGGGGGGGGGGGGGGGGGGGGGGGGGGGGGGGGGGGGGGGGGGGGGGGGGGGGGGGGGGGGGGGGGGGGGGGGGGGGGGGGGGGGGGGGGGGGGGGGGGGGGGGGGGGGGGGGGGGGGGGGGGGGGGGGGGGGGGGGGGGGGGGGGGGGDGGGGGGGGGGGGGGGGGGGGGGGGGGGGGGGGGGGGGGGGGGGGGGGGGGGGGGGGGGGGGGGGGGGGGGGGFGFGFFFFFFGFFBFFFFFFGFFF:BBFFF>FFFFFFBFFFFFFFFFFFBFFFFFFFF?
@M04999:289:000000000-L3R54:1:1101:15015:6625 1:N:0:396
GCCTACGGGTGGCAGCAGTGGGGAATATTGCACAATGGGGGGAACCCTGATGCAGCCATGCCGCGTGTATGAAGAAGGCCTTCGGGTTGTAAAGTACTTTCGGTAATGAGGAAGGTGGTGTATCGAATAGGTGCATCAATTGACGTTAATTACAGAAGAAGCACCGGCTAACTCCGTGCCAGCAGCCGCGGTAATACGGAGGGTGCGAGCGTTAATCGGAATGACTGGGCGTAAAGGGCATGTAGGCGGATAATTAAGTTAGGTGTGAAAGCCCCGGGCTCAACCTGGGAACTGCACTTA
+
CCCCCGGGGGGGGGGGGGGGGGGGGGGGGGGGGGGGGGGGGGGGGGGGGGGGGGGGGGGGGGEGGGGGGGGGGGGGGGGGGGGGGGGGGGGGGGGGGGGGGGGGGGGGGGGGGGGGGGGGGGGGGGGGGGGGGGGGGGGGGGGGGGGGGGGGGGGGGGGGGGGGGGGGGGGGGGGGGFGGGFGGGGGGGGEGGGGGGGGGGGGGGGGDGGGGGGGGGG5EEGG?FGGGGGGGEGDGGGGGGGFGFGFEFEEBGFFBFFFFFFGFFF:FFFFFFFF3>;EBFFFFFFFFFBF?FFFFFBFB
@M04999:289:000000000-L3R54:1:1101:22958:6633 1:N:0:396
GCCTACGGGGGGGCTGCAGTGGGGAATATTGCACAATGGGGGAAACCCTGATGCAGCCATGCCGCGTGTATGAAGAAGGCCTTCGGGTTGTAAAGTACTTTCGGTAGTGAGGAAGTTGTGTGTATGAAAAGTGCATGCAGTTGACGTTAGCTACAGAAGAAGCACCGGTTAACTCCGTGCCAGCAGCCGCGGTAATACGGAGGGTGCGAGCGTTAATCGGAATGACTGGGCGTAAAGGGCATGTAGGCGGATAATTAAGTTAGGTGTGAAAGCCCTGGGCTCAACCTAGGAATTGCACTT
+
CCCCCGGGGGGGGGGGGGGGGGGGGGGGGGGGGGGGGGGGGGGGGGGGGGGGGGGGGGGGGGGGGGGGGGGGGGGGGGGGGGGGGGGGGGGGGGGGGGGGGGGGGGGGGGGGGGGGGGGGGGGGGGGGGGGGGGGGGGGGGGGGGGGGGGGGGGGGGGGGGGGGGGGGGGGGGGGGGGGGGGGGGGGGGGGGGGGGGGGEGGGGGGGGCEGGGGGGGGGGGGGGGGGGGGGGGGGCFGGGGGFGFGFF@FEFGFFFFFFFFF>@FFFFFFFFFFFFF:F:<BBFFFFB<7):?BDFFFFF
@M04999:289:000000000-L3R54:1:1101:4466:6656 1:N:0:396
TGGCCTACGGGGGGCTGCAGTGGGGAATATTGCACAATGGGGGAAACCCTGATGCAGCCATGCCGCGTGTATGAAGAAGGCCTTCGGGTTGTAAAGTACTTTCGGTAATGAGGAAGGTGGTGTATCGAATAGGTGCATCAATTGACGTTAATTACAGAAGAAGCACCGGCTAACTCCGTGCCAGCAGCCGCGGTAATACGGAGGGTGCGAGCGTTAATCGGAATGACTGGGCGTAAAGGGCATGTAGGCGGATAATTAAGTTAGGTGTGAAAGCCCCGGGCTCAACCTGGGAACTGCACTT
+
CCCCCEGGGGGGGGGGGGGGGGGGGGGGGGGGGGGGGGGGGGGGGGGGGFGFFFGEGGGGGFGGGGGFGGGFFGGGGFGGGGFGG@EGGGGGGFGGGGGG9FCFGFGGGGEGGGGGGGFGGGGGF;FGGGGGGFGGGGGGGGGGGGEFGFCGGCFGGGGGGGGGGGGGGGGGGGGD?GGGGFGGGGGGDGGCGGGEG7FGEGGGGEGGGEGGGGGGGGGGG=EFGGGGGGGGG<ED<CGGDDFF6:FFFDFFG3=F4@FFFFCFFFFFFFF4<@75>>@09>6<>?:7<F:028BD2<2<.
@M04999:289:000000000-L3R54:1:1101:22439:6691 1:N:0:396
CCTACGGGGGGCTGCAGTGGGGAATATTGCACAATGGGCGAAAGCCTGATGCAGCGACGCCGCGTGCGGGATGACGGCCTTCGGGTTGTAAACCGCTTTTGATTGGGAGCAAGCGAGAGTGAGTGTACCTTTCGAATAAGCACCGGCTAACTACGTGCCAGCAGCCGCGGTAATACGTAGGGTGCAAGCGTTATCCGGATTTATTGGGCGTAAAGAGCTCGTAGGCGGTTCGTCGCGTCTGGTGTGAAAGTCCATCGCTTAACGGTGGATCGGCGCCGGGTACGGGCGGACTGGAGTGCGG
+
CCCCCGGGGGGGGGGGGGGGGGGGGGGGGGGGGGGGGGGGFEGFGGGGGGGGGGGGGGGGGGGEGEGGGGGGGGGGGGEGGGGGGGGGFF@EFGGGGGGGGGGGGFFFGGFGGGGGGFEGGGGGGFGFGGGGFGFEFCEFGGGDGGEGCFGGGGGEFFGGGGFFGGGGECGDGGGGG@FCEGGGGGGFGGEGEGEGDGEGGGGGGGGGC*:=EFGGGGGGDCCFEFG:EGGGGGGGDCDGGFFC@DBFFFF6DFFFFFFF>F77>DFF?F?B?>).8(<096?F>FF>09>>F??FF0)46
@M04999:289:000000000-L3R54:1:1101:23186:6726 1:N:0:396
TTTGCCTACGGGGGGCTGCAGTGGGGAATATTGCACAATGGGGGGAACCCTGATGCAGCCATGCCGCGTGTATGAAGAAGGCCTTCGGGTTGTAAAGTACTTTCGGTAGTGAGGAAGTTGTGTGTATGAAAAGTGCATGCAGTTGACGTTAGCTACAGAAGAAGCACCGGCTAACTCCGTGCCAGCAGCCGCGGTAATACGGAGGGTGCGAGCGTTAATCGGAATGACTGGGCGTAAAGGGCATGTAGGCGGATAATTAAGTTAGCTGTGAAAGCCCTGGGCTCAACATGGGAATTGCACT
+
8AC9CGGGFEGG>G>CGCGFGGFGGGGGGFGGGGGGGFGGGGGG>FGGGEFGGGGGGF8CFGFFFGGGFGGGGFFGCFFGGFEEFFGCECFGG?F:ECE?CCE,A>/;;<FFFCCFE,,0<8;8C97CEF,<:<?,:+98@?EECFFGEF>C7CEFGGFGGC6:ECFC88?C>?EGGC8;:CGGGGGGGDGGG5C88FF?CE?5:E;8CC*?CCCEGGGGFG=5/37>FGGG5517<5:C<DFGFG*9?FB>)>>6=6@*=7FFF*9B<?<26@4770>?FB:?272)80::?7<5?2<?6
@M04999:289:000000000-L3R54:1:1101:5309:6744 1:N:0:396
GCCCTACGGGGGGCAGCAGTGAGGAATATTGGACAATGGGTGAGAGCCTGATCCAGCCATCCCGCGTGAAGGACGACAGCCCTCTGGGTTTTAAACTTCTTTTGTATGGGAATAAACCACATTACGTGTAATGTTCTGAAGGTACCATACGAATAAGCATCGGCTAACTCCGTGCCAGCAGCCGCGGTAATACGGAGGATGCGAGCGTTATCCGGATTTATTGGGTTTAAAGGGTCCGTAGGCGGGTTGATAAGTCAGCGGTGAAAACCTGCAGCTTAACTGTAGAACTGCCGTTGATACT
+
CCCCCGGGGGGGGGGGGGGFGFGGGGGGGGGGGGGGGGGGGGGGGGGGGGGGGGGGGGGGDGGGGGGGGGGGGFGGEDGGDGG,@F<FGGGGGFFEFGGGGGGGF9FFGGGGGGGFFGGGGGGGGGA8CFDGFGGGGGFGGGGGGEGGGCFCFGGGFFEFGGGGGGGGGGFGGGEGGGGGEGCEG>EEGCGFDFEEGG>FFGGGGGGGGGGGECEGGGGGGGDFFGDGGGGGGD6CFCG5DDFGFGFFF:98:FFFFFFFB57>@F47:?0<?FFFFFFFFFFBF26AB>B41:360<246
@M04999:289:000000000-L3R54:1:1101:25680:6822 1:N:0:396
ACGCCTACGGGGGGCTGCAGTGGGGAATATTGCACAATGGGGGGAACCCTGATGCAGCCATGCCGCGTGTATGAAGAAGGCCTTCGGGTTGTAAAGTACTTTCGGTAATGAGGAAGGTGGTGTATCGAATAGGTGCATCAATTGACGTTAATTACAGAAGAAGCACCGGCTAACTCCGTGCCAGCAGCCGCGGTAATACGGAGGGTGCGAGCGTTAATCGGAATGACTGGGCGTAAAGGGCATGTAGGCGGATAATTAAGTTAGGTGTGAAAGCCCCGGGCTCAACCTGGGAACTGCACTT
+
CCCCCGGGGCGGGGGGGGGGGGGGGGGGGGGFGGGGGGGGGGGGGGGGGGGCGGGGGGGGGFGGGGGGGGGGGGGGGEGDGGGGGGEGGGGGGGGGGGGGGGGGGEGEGGDGCFEGGEFGGGFCFGGGGGGGGGFCFFFG9CFF9CEEGGGGGGGGGGGCCFGFGGGGCGGG6FFGF5ECEGGDGGFCFGGGGGGGGGGGDGGGGGGGDEEGGGGGGGFGDGGGGFGGDFGGGGGDGFC<D74CFGFFFF57DDFFFFFFFFFFFFFFFFF4A?F3;>:99;<>?BFFFBFF?:?7?FFF:
@M04999:289:000000000-L3R54:1:1101:17831:6822 1:N:0:396
TACCTACGGGCGGCTGCAGTGGGGAATATTGCACAATGGGAGAAACCCTGATGCAGCCATGCCGCGTGTATGAAGAAGGCCTTCGGGTTGTAAAGTACTTTCGGTAATGAGGAAGGTGGTGTATCTAATAGGTGCATCAATTGACGTTAATTACAGAAGAAGCACCGGCTAACTCCGTGCCAGCAGCCGCGGTAATACGGAGGGTGCGAGCGTTAATCGGAATGACTGGGCGTAAAGGGCATGTAGGCGGATAATTAAGTTAGGTGTGAAAGCCCTGGGCTCAACCTAGGAATTGCACTT
+
CCCCCGGGGGGGGGGGGGGGGGGGGGGGGGGGGGGGGGGGGGGGGGGGGGGGGGGGGGGGGGGGGGGGGGGGGGGGGGGGGGGGGGGGGGGGGGGGGGGGGGGGGGGGGGGGGGGGGGGGGGGGGGGGGGGGGGGGGGGGGGGGGGGGGGGGGGGGGGGGGGGGGGGGGGGGGGGGGGGGGGGGGFGGGGGGGGGGGGGEGGGGGGGGGGGGGGGGGGGGGGGGGGGGGGGGGGCGFGGGGGFGFGFFEFFFGFFFFFFBFFCFFFFFFFFFFFFFF<FFFFD>FFFFF??FFFFFFFAF
@M04999:289:000000000-L3R54:1:1101:25842:6843 1:N:0:396
ATCCTACGGGGGGCTGCAGTGGGGAATTTTGGACAATGGGGGGAACCCTGATCCAGCCATGCCGCGTGTCTGAAGAAGGCCTTCGGGTTGTAAAGGACTTTTGTTAGGGAAGAAAAGCCGGGTGCTAATACCGCCTGGTGCTGACGGTACCTAAAGAATAAGCACCGGCTAACTACGTGCCAGCAGCCGCGGTAATACGTAGGTGGCAAGCGTTGTCCGGATTTATTGGGCGTAAAGCGAACGCAGGCGGGAGAACAAGTCAGCTGTGAAAGCCCTCGGCTTAACCGGGGAAGTGCAGCTG
+
CCCCCGGGGGGDFGGGGGGFFGGGGGGGCFEFGGGGGGGGGGCEGGGGGGCFGFGGFGGGGGGGGGCGGGGG@FGFFFFGFCFFGGGAFEGGGGFGCCFGGGFGGGGG5EGEGGGCFGGEGGEG5<EGGGEFGGEGGGGGGGGGGGEEGCFGGGGGGGGGGDFGEGECGDECCFGGGFCFGGGGFGGF/:CECCCFGG*<EEEFGG6@FGGC8ECECGGGGG*<FFG7CCCDE5CG7DGDG<DG59DFBED>D>FF:FF**0:?@FFF<?A97>F4>>B0393<<>91>F>:<:<4:A?(.
@M04999:289:000000000-L3R54:1:1101:10974:6859 1:N:0:396
GGGGCCTTACGGGGGGCTGCAGTGGGGAATATTGCACAATGGGGGAAACCCTGATGCAGCCATGCCGCGTGTATGAAGAAGGCCTTCGGGTTGTAAAGTACTTTCGGTAGTGAGGAAGTTGTGTGTATGAAAAGTGCATGCAGTTGACGTTAGCTACAGAAGAAGCACCGGCTAACTCCGTGCCAGCAGCCGCGGTAATACGGAGGATGCGAGCGTTATCCGGATTTATTGGGTTTAAAGGGTCCGTAGGCGGGTTGATAAGTCAGCGGTGAAAACCTGCAGCTTAACTGTAGAACTGCCG
+
CCCCCGGGGGGGGGGGGGGGGGGGGGGGGGGGGGGGGGGGGGGGGGGGGGGGGGGGGGGGGGGGGGGGGGGGGGGGGGGGGGGGGGGGGGGGGGGGGGGGGGGGGGEGGGGGGGGGGGGGGGGGGGGGGGGGGGGGGGGGGGGGGGGGGGGGGGGGGGGGGGGGGGGGGGGGGGGGGGGGGGGGGGGGGGGGGGGEEGGGGGGGGGGGGGGGGGGGGGGGGGGDGEGGGGGGGGGGGGGGGGFGFGFF>@FFCBFFFFFFFFGFFFFF>EFF?FFFFFFFFFFFFFFFDDFFBFFFFF?F1
@M04999:289:000000000-L3R54:1:1101:28077:6865 1:N:0:396
CCCTACGGGCGGCTGCAGTGAGGAATATTGGACAATGGGTGAGAGCCTGATCCAGCCATCCCGCGTGAAGGACGACAGCCCTATGGGTTTTAAACTTCTTTTGTATGGGAATAAACCACATTACGCGTAATGTTCTGAAGGTACCATACGAATAAGCATCGGCTAACTCCGTGCCAGCAGCCGCGGTAATACGGAGGATGCGAGCGTTAATCGGAATGACTGGGCGTAAAGGGCATGTAGGCGGATAATTAAGTTAGGTGTGAAAGCCCCGGGCTCAACCTGGGAATTGCACTTAAAACTG
+
CCCCCGGGGGGGGGGGGGGGGGGGGGGGGGGGGGGGGGGGGGGGGGGGGGGGGGGGGGGGGGGGGGGGGGGGGGGGGGGGGGGGGGGGGGGGGGGGGGGGGGGGGGGGGFFGGGGGGGGGGGGGGGGGGGGGGGGGGGGGGGGGGGGGGGGGGGGGGGGGGGGGGGGGGGGGGGGGGGGGGGGGGGGGGGGGGGGGGGGGGGGGGGGGGGGGGGG5CFGGGGGGGGGGGGGGGGGGGGGGGGFDEGFFFFFFGFFFFFFFF>DFFFFFFFFBFFFFFFFFFFFFFFFFFFBDFBFFFFFBA
@M04999:289:000000000-L3R54:1:1101:21206:6916 1:N:0:396
CATTCCTACGGGGGGCTGCAGTGGGGAATATTGCACAATGGGCGAAAGCCTGATGCAGCGACGCCGCGTGCGGGATGACGGCCTTCGGGTTGTAAACCGCTTTTGATTGGGAGCAAGCGAGAGTGAGTGTACCTTTCGAATAAGCACCGGCTAACTACGTGCCAGCAGCCGCGGTAATACGTAGGGTGCAAGCGTTATCCGGATTTATTGGGCGTAAAGAGCTCGTAGGCGGTTCGTCGCGTCTGGTGTGAAAGTCCATCGCTTAACGGTGGATCGGCGCCGGGTACGGGCGGACTGGAGT
+
CCCCCGGGGGGGGGGGGGGGGGGGGGGGGGGGGGGGGGGGGGGGGGGGGGGGGGGGGGGGGGGGGGGGGGGGGGGGGGGGGGGGGGGGGGGGGGGGGGGGGGGGFGGGGGGGGGGGGGGGGGGGGGGGGGGGGGGGGGGGGGGGGGGGGGGGGFGGGGGGGGGGGGGGGGGGGGGGGGGGGGGGGGGGDGGGGDGGGGGGGGGGGGGGGFFFFGGGEGGGGGGGGGGGGGGGGGGGGGGGGGFGFGF?F:F?FFFFFFFFEFGF3BF:>>B13?FFFFFFFFFFFBF?66>>BFFFF:?0,
@M04999:289:000000000-L3R54:1:1101:10549:6946 1:N:0:396
GCCTACGGGGGGCAGCAGTGGGGAATATTGCACAATGGGGGAAACCCTGATGCAGCCATGCCGCGTGTATGAAGAAGGCCTTCGGGTTGTAAAGTACTTTCGGTAATGAGGAAGGTGGTGTATCTAATAGGTGCATCAATTGACGTTAATTACAGAAGAAGCACCGGCTAACTCCGTGCCAGCAGCCGCGGTAATACGGAGGGTGCGAGCGTTAATCGGAATGACTGGGCGTAAAGGGCATGTAGGCGGATAATTAAGTTAGGTGTGAAAGCCCTGGGCTCAACCTAGGAATTGCACTTA
+
CCCCCGGGGGGGGGGGGGGGGGGGGGGGGGGGGGGGGGGGGGGGGGGGGGGGGGGGGGGGGGGGGGGGGGGGGGGGGGGGGGGGGGGGGGGGGGGGGGGGGGGGGGGGGGGGGGGGGGGGGGGGGGGGGGGGGGGGGGGGGGGGGGGGGGGGGGGGGGGGGGGGGGGGGGGGGGGGGGGGGGGGGGGGGGGGGGGGGGGEGGGGGGGGGGGGGGGGGGEGGGGGGGGGGGDGGGGGGGGGGGFGFGFFFFFFGFFF?FFFFFDFFFFFFFFFBFFF:?FFFFFFFFFF?FFFFFFFFFFF
@M04999:289:000000000-L3R54:1:1101:10374:6949 1:N:0:396
AGTAGCCTACGGGTGGCAGCAGTGGGGAATATTGCACAATGGGGGAAACCCTGATGCAGCCATGCCGCGTGTATGAAGAAGGCCTTCGGGTTGTAAAGTACTTTCGGTAGTGAGGAAGTTGTGTGTATGAAAAGTGCATGCAGTTGACGTTAGCTACAGAAGAAGCACCGGCTAACTCCGTGCCAGCAGCCGCGGTAATACGGAGGGTGCGAGCGTTAATCGGAATGACTGGGCGTAAAGGGCATGTAGGCGGATAATTAAGTTAGGTGTGAAAGCCCCGGGCTCAACCTGGGACTTGCAC
+
CCCCCGGGGGGGGFGGGGGGGGGGGGGGGGGGGGGGGGGGGGGGGGGGGGGGGGGGGGGGGGGGGGGGGGGGGGGGGGGGFGGGGGGGGGGGGGGGGGGGGGGGGG7FFEGGGGGGGGGFFGEFGGGGGGGEFFGGGGGGGFGDGFGGGGGGGGGGGGGGGCGGGGGGGGGGGEGGGGGGGGGGGGGGGGGGGGGGEGGGGGGGGEGGGGGGGGGGGGGGGGGGGGFGGGDGGGDGGDGDCDDFFGBFFFFFGEFF?FFF??F?FFFFFFFF>F4FFBFF(999:DFB(:?F::(,4>27.
@M04999:289:000000000-L3R54:1:1101:10139:6951 1:N:0:396
ATACCTACGGGGGGCTGCAGTGGGGAATTTTGGACAATTGGGGGGAACCCTGATCCAGCCATGCCGCGTGTCTGAAGAAGGCCTTCGGGTTGTAAAGGACTTTTGTTAGGGGAGAAAAGCCGGGTGCTAATACCACCTGGTGCTGACGGTACCTAAAGAATAAGCACCGGCTAACTACGTGCCAGCAGCCGCGGTAATACGTAGGGTGCGAGCGTTAATCGGAATTACTGGGCGTAAAGCGAGCGCAGACGGTTAGATAAGTCAGATGTGAAATCCCCGAGCTCAACTTGGGACGTGCATT
+
CCCCCGGGGGGGGGGGGGGGGGGGGGGGGGGGGGGGGGGFGGGGGGGGGGGGGGGGGGGGGGGGGGGGGGGGGGGGGGGGGGGGGGGGGGGGGGGGGGGGGGGGGGGGGGGGGGGGGGGGGGGGGGGGGGGGGGGGGGGGGGGGGGGGGGGGGGGGGGGGGGGGGGGGGGGGGGGGGGGGGGGGGGGGGGGGGGGGGGGGGGGGGGGGGGGGGGGGGFGGGGGGGGGGGGGGGGGGGGGGGGFGFGFFFFFFGFFFFFFFFFGFFFFFFFFFFFFFFFFFFFFFFFFFFFFFFFFBFBFFD
@M04999:289:000000000-L3R54:1:1101:7364:6958 1:N:0:396
GAGCCTACGGGAGGCAGCAGTGGGGAATATTGCACAATGGGGGGAACCCTGATGCAGCCATGCCGCGTGTATGAAGAAGGCCTTCGGGTTGTAAAGTACTTTCGGTAATGAGGAAGGTGGTGTATCGAATAGGTGCATCAATTGACGTTAATTACAGAAGAAGCACCGGCTAACTCCGTGCCAGCAGCCGCGGTAATACGGAGGGTGCGAGCGTTAATCGGAATGACTGGGCGTAAAGGGCATGTAGGCGGATAATTAAGTTAGGTGTGAAAGCCCCGGGCCCAACCTGGGAACTGCACTT
+
CCCCCGGGGGGGGGGGGGGGGGGGGGGGGGGGGGGGGGGGGGGGGGGGGGGGGGGGGGGGGGGGGGGGGGGGGGGGFGGGGFGGGGGFGGGGGGGGGGGGGGGGGGGGGGGGGGCGGFGGGGGGGGGGFGGGFGGGGGGGGGGGCEFGGGGGGGGGGGGGGGGGGGGGGGGGGGGGGGGG5EGGGGGGGGGGGEEGFFGGGGGGGGEDEGGGG=EEGGGGGGGGGGGGGGGGC75<CCDCGG@F=F=FFFFDGFFFFFFFFFFFFFFFBFBFFFFFFFF>;9;:??B?FFFBFF7><>F>:
@M04999:289:000000000-L3R54:1:1101:16316:6963 1:N:0:396
GAGCCTACGGGGGGCTGCAGTGGGGAATATTGCACAATGGGGGAAACCCTGATGCAGCCATGCCGCGTGTATGAAGAAGGCCTTCGGGTTGTAAAGTACTTTCGGTAATGAGGAAGGTGGTGTATCTAATAGGTGCATCAATTGACGTTAATTACAGAAGAAGCACCGGCTAACTCCGTGCCAGCAGCCGCGGTAATACGGAGGGTGCGAGCGTTAATCGGAATGACTGGGCGTAAAGGGCATGTAGGCGGATAATTAAGTTAGGTGTGAAAGCCCTGGGCTCAACCTAGGAATTGCACTT
+
CCCCCGGGGGGGGGGGGGGGGGGGGGGGGGGGGGGGGGGGGGGGGGGGGGGGGGGGGGGGGGGGGGGGGGGGGGGGGGGGGGGGGGGGGGGGGGGGGGGGGGGGGGGGGGGGG@FGGGGGGGGGGGGGGGGGGGGGGGGGGGGGGGGGGGGGGGGGGGGGGGGGGGGGGGGGGGGGGGGGGGGGGGGGGGGGGGGGGGGGGGGGGGGGGEGGGGGGGGGGGGGGGGGGGGGGGGGGGGGGGGFGFGFFFFFEDFFFFFFFFFGFFFFFFFFFF?FFF?FFFFFD?B?F?7?>D?FFBFFF?
@M04999:289:000000000-L3R54:1:1101:10741:6976 1:N:0:396
ACCTACGGGTGGCAGCAGTAGGGAATCTTCCACAATGGACGCAAGTCTGATGGAGCAACGCCGCGTGAGTGAAGAAGGTTTTCGGATCGTAAAGCTCTGTTGTTGGTGAAGAAGGACAAGGGTAGTAACTGATCTTTGTTTGACGGTAATCAACCAGAAAGTCACGGCTAACTACGTGCCAGCAGCCGCGGTAATACGTAGGTGGCAAGCGTTTTCCGGATTTATTGGGCGTAAAGCGAACGCAGGCGGGAAGATAAGTCAGCTGTGAAAGCCCCCAGCTTAACTGGGGAACTGCAGCTG
+
CCCCCGGGGGGGGGGGGGGGGGGGGGCGGGGGGGGGGGGGGGGGGGGGGGGGGGGGGGGGGGGGGFGGEGGGGGGGGGGFFFFGGCFGGGGGGGGGGGGGGGEGGGGGGGGGGGGGGGGGGDFGGGGGGGGGGGGGGGGGGFGGGGGGGGGGGGGGGGFFGGGGGGGGGGGGGGGGGFFGGGGGGGGGGGGGGGFFFGFGGGGG5CCFFGGGG8CFFC==CEGGGGCFFGGGGGGGGGGGGD>3>GDEFFEFGFFFFFFBFFGF?7)9<FFBBFFFE?FBFFFFBF:B933?FF?78>?:
@M04999:289:000000000-L3R54:1:1101:16960:7026 1:N:0:396
TATACCCTACGGGAGGCTGCAGTGAGGAATATTGGACAATGGGTGAGAGCCTGATCCAGCCATCCCGCGTGAAGGACGACAGCCCTATGGGTTTTAAACTTCTTTTGTATGGGAATAAACCACATTACGCGTAATGTTCTGAAGGTACCATACGAATAAGCATCGGCTAACTCCGTGCCAGCAGCCGCGGTAATACGGAGGATGCGAGCGTTATCCGGATTTATTGTGTTTAAAGGGTCCGTAGGCGGGTTGATAAGTCAGCGGTGAAAACCTGCAGCTTAACTGTAGAACTGCCGTTGAT
+
CCCCCGGGGGGGGEGCEGGGFFFGGGGGGGEGGDGGGGGFFFGC;<@F@DGGGFFGFFFFFGEGGG,@@FC:C6,CF:FG=:FFDG@FFG8CFGGF<FAC?FGGFGFG?FE,B,BBFFGCFGG8FG<F?@7CC+FBFGGGA9FFCD<BFGGFEF78DFF3D>AF+8@>F@FGGGGGGGGB,+@:FECC8EGGGGCFD*=:>>FGGEE*?CEEEGG7*55=EFCGFC1:EFG:0:+0*275CF>9)*553>7>GFFFFFFFFFC377>FA=86?FFFF:?<A2>D)6)..)-67<1>?<<:4
@M04999:289:000000000-L3R54:1:1101:13601:7036 1:N:0:396
ATTTCCCTACGGGTGGCTGCAGTAGGGAATCTTCCACAATGGACGCAAGTCTGATGGAGCAACGCCGCGTGAGTGAAGAAGGTTTTCGGATCGTAAAGCTCTGTTGTTGGTGAAGAAGGATAGGGATAGTAACTGATTCTTATTTGACGGTAATCAACCAGAAAGTCACGGCTAACTACGTGCCAGCAGCCGCGGTAATACGTAGGTGGCAAGCGTTGTCCGGATTTATTGGGCGTAAAGCGAACGCAGGCGGGAGAACAAGTCAGCTGTGAAAGCCCTCGGCTTAACCGGGGAAGTGC
+
CCCCCGGGGGGGGGGGGGGGGGGGGGGGGGGGGGGGGGGGGGGGGGGGGGGGGGGGGGGGGGGGGGGGGGGGGGGGGGGGGGGGGGGGGGGGGGGGGGGGGGGGGGGGGGGGGGGGGGGGGGGGGGGGGGGGGGGGGGGGGGGGGGGGGGGGGGGGGGGGGGGGGGGGGGGGGGGGGGGGGGGGGGGGGGGGGGGGGDGGGGGGDGGGGGGGGGGGGGGGGGGGGGGGGGFGEFGGGGGGGGFGFGFFFEFFGFFFFFFFFFDFFFFFBFB<BFFFF?FFFFFFBFDFF;F>F>FFFFF
@M04999:289:000000000-L3R54:1:1101:11652:7044 1:N:0:396
CGCCTACGGGCGGCAGCAGTGGGGAATATTGCACAATGGGGGAAACCCTGATGCAGCCATGCCGCGTGTATGAAGAAGGCCTTCGGGTTGTAAAGTACTTTCGGTAGTGAGGAAGTTGTGTGTATGAAAAGTGCATGCAGTTGACGTTAGCTACAGAAGAAGCACCGGCTAACTCCGTGCCAGCAGCCGCGGTAATACGGAGGATGCGAGCGTTATCCGGATTTATTGGGTTTAAAGGGTCCGTAGGCGGGTTGATAAGTCAGCGGTGAAAACCTGCAGCTTAACTGTAGAACTGCCGTTT
+
CCCCCGGGGGGGGGGGGGGGGGGGGGGGGGGGGGGGGGGGGGGGGGGGGGGGGGGGGGGGGGGGGGGGGGGGGGGGGGGGGGGGGGGGGGGGGGGGGGGGGGGGGGGGGGGGGGGGFGGGGGGGGGGGGGGGGGGGGGGGGGGGGGGGGGGGGGGGGCCCGGGGGGGGGGGGGGGGGGGGGFFGGGGGGGGGGGGFGGGGGCGCGGGGGGGGGGGGFGGGEGGFCGGGGGGGEGFFGFGGGGFGFGEFFBFFGFFFFFFFFFFFBFF5:=<BBFFFFFFFFFB<AFAA<<B<AFFFFFF?(
@M04999:289:000000000-L3R54:1:1101:13265:7048 1:N:0:396
AGCCTACGGGGGGCAGCAGTGAGGAATATTGGACAATGGGTGAGAGCCTGATCCAGCCATCCCGCGTGAAGGACGACAGCCCTATGGGTTTTAAACTTCTTTTGTATGGGAATAAACCACATTACGTGTAATGTTCTGAAGGTACCATACGAATAAGCATCGGCTAACTCCGTGCCAGCAGCCGCGGTAATACGGAGGATGCGAGCGTTATCCGGATTTATTGGGTTTAAAGGGTCCGTAGGCGGGTTGATAAGTCAGCGGTGAAAACCTGCAGCTTAACTGTAGAACTGCCGTTGATACT
+
CCCCCGGGGGGGGGGGGGGGGGGGGGGGGGGGGGGGGGGGGGGGGGGGGGGGGGGGGGGGGGGGGGGFGGGGGGGGGGGGGGGGGGGGGGGGGGGGGGGGGGGGGGGGGGGGGGGGGGGGGGGGGGGGGGGGGGGGGGGGGGGGGGGGGGGGGGGGGGGGGGGGGGGGGGGGGGGGGGGGGGGGGGGGGGGGGGGGGGGGGGGGGGGGGGGGGGDGGGGCGGGGGGGGFGGFFGGGGGGGGCFGEGFFFFFFFFFFFFFFDFGFFFFFFFFFFFFFFFFFFFFAFBAFF?FBBFFF:AAA<
@M04999:289:000000000-L3R54:1:1101:25043:7056 1:N:0:396
TCAGCCTACGGGAGGCTGCAGTGGGGAATATTGCACAATGGGGGAAACCCTGATGCAGCCATGCCGCGTGTATGAAGAAGGCCTTCGGGTTGTAAAGTACTTTCAGTAGTGAGGAAGTTGTGTGTATGAAAAGTGCATGCAGTTGACGTTAGCTACAGAAGAAGCACCGGCTAACTCCGTGCCAGCAGCCGCGGTAATACGGAGGGTGCGAGCGTTAATCGGAATGACTGGGCGTAAAGGGCATGTAGGCGGATAATTAAGTTAGGTGTGAAAGCCCCGGGCTCAACCTGGGAATTGCACT
+
CCCCCGGGGGGGGGGGGGGGGGGGGGGGGGGGGGGGGGGGGGGGGGGGGGGGGGGGGGGGGGGGGGGGGGGGGGGGGGGGGGGGGGGGGGGGGGDGGGGGGGGGGGGGGGGGGGGGGGGGGGGGGGGGGGGGGGGGGGGGGGGGGGGGGGGGGGGGGGGGGFGGGGGGGGGGGGGGGGGGGGGGGGGGGGGGGGGGGGGGGGGGGGGGGGGGGGGGGGGGGGGGGGGGGGGGFGGGGGGGGGFFFGFFFFFFGFFFFFFFFFGFFFFFFFFAAFFFFFF09B>B?>FBFFFFBBF?FA<?6
@M04999:289:000000000-L3R54:1:1101:21427:7066 1:N:0:396
ATCCTACGGGAGGCTGCAGTGGGGAATATTGCACAATGGGGGAAACCCTGATGCAGCCATGCCGCGTGTATGAAGAAGGCCTTCGGGTTGTAAAGTACTTTCGGTAATGAGGAAGGTGGTGTATCTAATAGGTGCATCAATTGACGTTAATTACAGAAGAAGCACCGGCTAACTCCGTGCCAGCAGCCGCGGTAATACGGAGGGTGCGAGCGTTAATCGGAATGACTGGGCGTAAAGGGCATGTAGGCGGATAATTAAGTTAGGTGTGAAAGCCCTGGGCTCAACCTAGGAATTGCACTT
+
CCCCCGGGGGGGGGGGGGGGGGGGGGGGGGGGGGGGGGGGGGGGGGGGGGGGGGGGGGGGFGGGGGGGGGGGGGGGGGGGGGGGGGGGGGGGGGGGGGGGGGGGGGGGGGGGGGGGGGGGGGGGGGGGGGGGGGGGGGGGGGGGGGGGGGGGGGGGGGGGGGGGGGGGGGGGGGGGGGGGGGGGGGGGGGGGGGGGGGGGGGGGGGGGGGGGGGGGGGGGGGGGGGGGGGGGGGGFGGGGCFFGFGFFFFFFGFFFFFFFFFGFFFFFBBFFBFFFF:@BFF<>BBFF<::<BBBFFFFF
@M04999:289:000000000-L3R54:1:1101:22631:7090 1:N:0:396
CCTACGGGCGGCTGCAGTGAGGAATATTGGACAATGGGTGAGAGCCTGATCCAGCCATCCCGCGTGAAGGACGACAGCCCTATGGGTTTTAAACTTCTTTTGTATGGGAATAAACCACATTACGCGTAATGTTCTGAAGGTACCATACGAATAAGCATCGGCTAACTCCGTGCCAGCAGCCGCGGTAATACGGAGGATGCGAGCGTTATCCGGATTTATTGGGTTTAAAGGGTCCGTAGGCGGGTTGATAAGTCAGCGGTGAAAACCTGCAGCTTAACTGTAGAACTGCCGTTGATACTGT
+
CCCCCGGGGGGGGGGGGGGGGGGGGGGGGGGGGGGGGGGGGGGGGGGGGGGGGGGGGGGGGEGGGGGGGGGGGGGGGGGGGGGGGGGGGGGGGGGGGGGGGGGGGGGGGGFGGGGGGGGGGGGGGGGGGGGGGGGGGGGGGGGGGGFGGGGGGGGGGGGGGGGCGGGGGGGGGGGGGGGGGGGGGGEGGGGECEEGGGGGGGGGGGGGGGGGGGGGGFGGGGGGGGGGGGGGGGGGGGGGGGFGBGEFFFFFGFFFFFEFFFGFFF:FBFFFFFFFFFFFFFFABABF?FBFFFFFFFFFF
@M04999:289:000000000-L3R54:1:1101:18856:7095 1:N:0:396
GCCTACGGGAGGCAGCAGTGGGGAATATTGCACAATGGGGGAAACCCTGATGCAGCCATGCCGCGTGTATGAAGAAGGCCTTCGGGTTGTAAAGTACTTTCGGTAGTGAGGAAGTTGTGTGTATGAAAAGTGCATGCAGTTGACGTTAGCTACAGAAGAAGCACCGGCTAACTCCGTGCCAGCAGCCGCGGTAATACGGAGGATGCGAGCGTTATCCGGATTTATTGGGTTTAAAGGGTCCGTAGGCGGGTTGATAAGTCAGCGGTGAAAACCTGCAGCTTAACTGTAGAACTGCCGTTG
+
CCCCCGGGGGGGGGGGGGGGGGGGGGGGGGGGGGGGGGGGGGGGGGGGGGGGGGGGGGGGGGGGGGGGGGGGGCFGGGGFGGGFGGGGGGGGGGGFGGGGGGFGGGGGGCFGGGGGGGGGGGGGGFGGGGGFGGGGGGGGGGGGGFGGCEFFGGFGGGGFFGGGG@FGGGGGGGGGGFGGGGGGGGGGG@CGEDGGGGGDEDGGGGE=CGEGGGGGCGGEGD6CFGGGCDGCFGC7DCDFGDFGFDFFF>@BG:@BF4@6=*CEEFB>?FFF:FFFF?FFFFFFFBB4<4<<A2<?FFF?
@M04999:289:000000000-L3R54:1:1101:5549:7113 1:N:0:396
GCACCCTACGGGCGGCAGCAGTGGGGAATATTGCACAATGGGGGAAACCCTGATGCAGCCATGCCGCGTGTATGAAGAAGGCCTTCGGGTTGTAAAGTACTTTCGGTAATGAGGAAGGTGGTGTATCTAATAGGTGCATCAACTGACGTTAATTACAGAAGAAGCACCGGCTAACTCCGTGCCAGCAGCCGCGGTAATACGGAGGGTGCGAGCGTTAATCGGAATGACTGGGCGTAAAGGGCATGTAGGCGGATAATTAAGTTAGGTGTTAAAGCCCTTGGCTCAACCTAGGAATTGCACT
+
<BCCCGFEDBGGG@GGE@CFEFFGGGEGGGAFAFEEEGEEGGGGGEGGGGGGFE@CE<EGGGGFG@CFEECFFGGF9EGFGD@FGG7CFGE+BEFGDFDGFGG<FEGCFDGGGF<FA@BFGF+BDEFGFGFGAFF@EGFCGFGF<,@F@DFGGGGGFGGF@GGGGGEGGEG@EFGFFGCFFGGCFFGGGGGCEGEEEGEGG>E5553C8C5EEG8CECGDDGGGFCCDGGGFCDC79<>DDG3CFGFFFF@><B>**/97*909=)=4>)).5F4)71),(,.5>2(.8:?106:2<2).6
@M04999:289:000000000-L3R54:1:1101:10374:7164 1:N:0:396
GGCCTACGGGGGGCTGCAGTGGGGAATATTGCACAATGGGGGAAACCCTGATGCAGCCATGCCGCGTGTATGAAGAAGGCCTTCGGGTTGTAAAGTACTTTCGGTAGTGAGGAAGTTGTGTGTATGAAAAGTGCATGCAGTTGACGTTAGCTACAGAAGAAGCACCGGCTAACTCCGTGCCAGCAGCCGCGGTAATACGGAGGGTGCGAGCGTTAATCGGAATGACTGGGCGTAAAGGGCATGTAGGCGGATAATTAAGTTAGGTGTGAAAGCCCCGGGCTCAACCTGGGAATTGCACTT
+
CCCCCGGGGGGGGGGGGGGGGGGGFGGGGGGGGGGGGGGGGGGGGGGGGGGGGGGGGGGGGGGGGGGGGGGGGGGGGGGGGGGGGGGGGGGGFGGGGGGGGGGGGGGGGFFCFGGGGGGGGGGGGGGGGGGGGGGGGGGGGGGGGEGGGGGGGGGGGGGGGDGGGGGGGGGGGGGGGGGGGGGGGGGGGGGGGCGGGGGG>EGGG8CGGGGGGGGGGGGGGDGGGGGGEFFDGGEGGFGGGGFGFGFFFFFEGFFFFFFFFFFFFFFFFF<AF4FFFF>>;?>DFFFFF0::?7>AF?A?
@M04999:289:000000000-L3R54:1:1101:14870:7175 1:N:0:396
TCCTACGGGCGGCTGCAGTGGGGAATATTGCACAATGGGGGAAACCCTGATGCAGCCATGCCGCGTGTATGAAGAAGGCCTTCGGGTTGTAAAGTACTTTCGGTAGTGAGGAAGTTGTGTGTATGAAAAGTGCATGCAGTTGACGTTAGCTACAGAAGAAGCACCGGCTAACTCCGTGCCAGCAGCCGCGGTAATACGGAGGGTGCGGGCGTTAATCGGAATGACTGGGCGTAAAGGGCATGTAAGCGGATAATTAAGTTAGGTGTGAAAGCCCCGGGCTCAACCTGGGAATTGCACTTA
+
CCCCCAFFGGGGGGGGGGGGFGGEGGGGGAFGGGGFGCGGGGGGGFGGGGGGEGEGGGGGFGDGGGGGGGGGGGGGGGGGGG==FGGGEGGCGGGGGGCFFDEFGGGGFFGFEFFGFGGGGGGGG9FFGGGGFGGGFFGGG9FFEBFD=DGGGGGGGGGGGGFFFFFEEFEGGGFEGGDGGGGFFGFGGGGGG8CGEFEEEGGGGGGGGGGGGGGGG77CEGG9:FF4CGGGGCFGGGGGGGFFFG?BDEEFGFFFBFFFFFC@@FE=>FAF:FFE5>EF?2<BB:B1??::?<ABFFF<
@M04999:289:000000000-L3R54:1:1101:15227:7231 1:N:0:396
CCTACGGGTGGCTGCAGTGGGGAATTTTGGACAATGGGGGGAACCCTGATCCAGCCATGCCGCGTGTCTGAAGAAGGCCTTCGGGTTGTAAAGGACTTTTGTTAGGGAAGAAAAGCCGGGTGCTAATACCACCTGGTGCTGACGGTACCTAAAGAATAAGCACCGGCTAACTACGTGCCAGCAGCCGCGGTAATACGTAGGGTGCGAGCGTTAATCGGAATTACTGGGCGTAAAGCGAGCGCAGACGGTTAGATAAGTCAGATGTGAAATCCCCGAGCTCAACTTGGGACGTGCATTTGA
+
CCCCCGGGGGGGGGGGGGGGGGGGGGGGGGGGGGGGGGGGGGGGGGGGGGGGGGGGGGGGGGGGGGGGGFGFGGGGGGGGGGGGGGGGGGGGGGGGGGGGGGGGGGGGGGGGFGGGGGEGGGGGGGGGGGGGGGGGGGGGGGGGGGGGGGGGGGGGGGGGGGGGGGGGGGGGGGGGGGGGGGGGGGGGGGGGGGGGGGGGGGGGGGGGGGGGEGGGGGGGGGGGGGGGGGGGGGFGGGGGGGFDFGFFFFBFGFFBBFFFFFGFFFFFDFFFFFFDE>BD?BFFF<>?0?FF?BBFFF<<
@M04999:289:000000000-L3R54:1:1101:8302:7264 1:N:0:396
GGCCTACGGGGGGCTGCAGTGGGGAATATTGCACAATGGGGGAAACCCTGATGCAGCCATGCCGCGTGTATGAAGAAGGCCTTCGGGTTGTAAAGTACTTTCGGTAATGAGGAAGGTGGTGTATCTAATAGGTGCATCAATTGACGTTAATTACAGAAGAAGCACCGGCTAACTCCGTGCCAGCAGCCGCGGTAATACGGAGGGTGCGAGCGTTAATCGGAATGACTGGGCGTAAAGGGCATGTAGGCGGATAATTAAGTTAGGTGTGAAAGCCCTGGGCTCAACCTAGGAATTGCACTT
+
CCCCCGGGGGGGGGGGGGGGGGGGGGGGGGGGGGGGGGGGGGGGGGGGGGGGGGGGGGGGGGGGGGGGGGGGGGGGGGGGGGGGGGGGGGGGGGGGGGGGGGGGGGGGGGGGGGGGGGGGGGGGGGGGGGGGGGGGGGGGGGGGGGGGGGGGGGGGGGGGGGGGGGGGGGGGGGGGGGGGGGGGGGGGGGGGGGGGGGGGGGGGGGGGDEEGGGGGGGGGGGGGCEGGGGGGGGGGGGGGGGFFFGFFFFFFGFFFFFFFFFGFFFFFFFFFFFFF@BF<?B??BFBFFF0::0<A>?47
@M04999:289:000000000-L3R54:1:1101:17358:7291 1:N:0:396
CCTACGGGGGGCAGCAGTGGGGAATATTGCACAATGGGGGGAACCCTGATGCAGCCATGCCGCGTGTATGAAGAAGGCCTTCGGGTTGTAAAGTACTTTCGGTAATGAGGAAGGTGGTGTATCTAATAGGTGCATCAATTGACGTTAATTACAGAAGAAGCACCGGCTAACTCCGTGCCAGCAGCCGCGGTAATACGGAGGGTGCGAGCGTTAATCGGAATGACTGGGCGTAAAGGGCATGTAGGCGGATAATTAAGTTAGGTGTGAAAGCCCTGGGCTCAACCTAGGAATTGCACTTAA
+
CCCCCGGGGGGGGGGGGGGGGGGGGGGGGGGGGGGGGGGGGGGGGGGGGGGGGGGGGGGGGGGGGGGGGFGGGGGGGGGGGGGGGGGGGGGGGGGGGGGGGGGGGGGGGGGGGGGGGGGGGGGGGGGGGGGGGGGGGGGGGGGGGGGGGGGGGGGGGGGGGGGGGGGGGGGGGGDGGGGGGGGGGGGGGGGDGGGGGGGGGGGGGGGGGGGGDGGGGGGGGGGGGGGGGGGG5FGFGGGGGGFFFGFFDEE@GFFFFFFFBFFFFEFFFFFFFFFFFBFFF>BFFFDBFFDFFFFFFFBF
@M04999:289:000000000-L3R54:1:1101:23633:7304 1:N:0:396
CCTACGGGTGGCTGCAGTGGGGAATATTGCACAATGGGGGAAACCCTGATGCAGCCATGCCGCGTGTATGAAGAAGGCCTTCGGGTTGTAAAGTACTTTCGGTAGTGAGGAAGTTGTGTGTATGAAAAGTGCATGCAGTTGACGTTAGCTACAGAAGAAGCACCGGCTAACTCCGTGCCAGCAGCCGCGGTAATACGGAGGGTGCGAGCGTTAATCGGAATGACTGGGCGTAAAGGGCATGTAGGCGGATAATTAAGTTAGGTGTGAAAGCCCCGGGCTCAACCTGGGAATTGCACTTAA
+
CCCCCGGGGEEGGGGGFFGEEEGGFGGGGGGGGFGGDGGEEGGGFEFGCEFGFGGGGGFGFGGBFEFGGGGGGGGGGG@GGG<CCFCCFFCEGGGGGG9FGG=<FE@DFG<FGBE?@4FF@AFGGGGGGFFAFGGGG?FFGGGDFGGEDGFFFGGG=FFGGGGFFDDFECGGGGGGGGGF7@EEFFEGGGGGGGGGF7*=EGECCEC58*:CCGGGEGGGGFGGGF<77DDC5/AFCCG<CG?GF6B@BD@F>BFF6@F4*7:977?FFFF0:777>FF:<<?BBF0:04:>>DFBDF<A
@M04999:289:000000000-L3R54:1:1101:25794:7306 1:N:0:396
CCAGCCTACGGGAGGCTGCAGTGGGGAATATTGCACAATGGGGGAAACCCTGATGCAGCCATGCCGCGTGTATGAAGAAGGCCTTCGGGTTGTAAAGTACTTTCGGTAATGAGGAAGGTGGTGTATCTAATAGGTGCATCAATTGACGTTAATTACAGAAGAAGCACCGGCTAACTCCGTGCCAGCAGCCGCGGTAATACGGAGGGTGCGAGCGTTAATCGGAATGACTGGGCGTAAAGGGCATGTAGGCGGATAATTAATTTAGGTGTGAAAGCCCTGGGCTCAACCTAGGAATTGCACT
+
CCCCCFCADEGCGGCFC--;EFFC9:;@@@EEFA@FADFGCAED+,;,@F<FFF<CFEEFCFAFEGGGGGBGFFFCFDC<<F=EF==FCACEG<<?@FEE<FFGGCGGGGFGFG8EFGGGGGGGGGCEGFCA,AB<EFGFFFG<FFGGCCFDFDA?D<?FFCFGGGGGDC:@EGGGFGGGFGFGGG7DFFGC@CCEEEGGGGEG5*=CC:*8CEEECCFGEE5EGCCC7>F<E327CGCC3CFFFG?FF4<3DE:=FF?**9*=F?FF)<55)9))04)(((.424?1>?)(.)8?<<<?2
@M04999:289:000000000-L3R54:1:1101:24586:7308 1:N:0:396
ACCTACGGGTGGCTGCAGTGGGGAATATTGCACAATGGGGGAAACCCTGATGCAGCCATGCCGCGTGTATGAAGAAGGCCTTCGGGTTGTAAAGTACTTTCGGTAGTGAGGAAGTTGTGTGTATGAAAAGTGCATGCAGTTGACGTTAGCTACAGAAGAAGCACCGGCTAACTCCGTGCCAGCAGCCGCGGTAATACGGAGGGTGCGAGCGTTAATCGGAATGACTGGGCGTAAAGGGCATGTAGGCGGATAATTAAGTTAGGTGTGAAAGCCCCGGGCTCAACCTGGGAATTGCACTTA
+
CCCCCGGGGGGGGGGGGGGGGGGGGGGGGGGGGGGGGGGGGGGGGGGGGGGGGGGGGGGGGGGGGGGGGGGGGGGGGGGGGGGGGGGGGGGGGGGGGGGGGGGGFGGGGGGEGGGGGGGGGGGGGGGGGGGGGGGGGGGGGGGGGGGGGGGGGGGGGGGGGGGGGGGGGGGGGGGGGGGGGGGGGGGGGGGGGGGGGGGGGGGGGGGGGGGGGGGGGGGGGGGGGGGGGGGGGGGGGGGGGFFGFFFFFFFFGFFFFFFFF?DFFFFFFFFF:FFFFFFFFFFFFFFFF7:?77BADFFF
@M04999:289:000000000-L3R54:1:1101:10691:7309 1:N:0:396
TCCTACGGGTGGCTGCAGTGGGGAATATTGCACAATGGGGGAAACCCTGATGCAGCCATGCCGCGTGTATGAAGAAGGCCTTCGGGTTGTAAAGTACTTTCGGTAATGAGGAAGGTGGTGTATCTAATAGGTGCATCAATTGACGTTAATTACAGAAGAAGCACCGGCTAACTCCGTGCCAGCAGCCGCGGTAATACGGAGGATGCGAGCGTTATCCGGATTTATTGGGCTTAAAGGGTCCGTAGGCGGGTTGATAAGTCAGCGGTGAAAACCTGCAGCTTAACTGTAGAACTGCCGTTG
+
CCCCCGGGGGGGGGGGGGGGGGGGGGGGGGGGGGGG,FFGGGGGGGGGGGGGGGGGGGGGFGGGGGGGGGGGGGGGGGGGGGGGGGGGGGGGGGGGGGGGGGGGGGGGGGGGGGGGGGGGGGGGGGGGGGGG@FFGGGGGGGGGGGGGGFGGGGGEGGGFFGGFG@GGGGGGGGGGGDEGGGGGGGGGGGGGGGGGGEECGGGGGGGGGCEGGGGGFGGEGEGEGGGFGGGGGGGGGGGGGGFDEDFFFDFFGFF?=FFF?FGFFFB:2FAFFFFFFFFFFFAFF2A<AA<<D?2:>FFF
@M04999:289:000000000-L3R54:1:1101:27280:7311 1:N:0:396
TGACCTACGGGCGGCAGCAGTGGGGAATATTGCACAATGGGGGAAACCCTGATGCAGCCATGCCGCGTGTATGAAGAAGGCCTTCGGGTTGTAAAGTACTTTCGGTAGTGAGGAAGTTGTGTGTATGAAAAGTGCATGCAGTTGACGTTAGCTACAGAAGAAGCACCGGCTAACTCCGTGCCAGCAGCCGCGGTAATACGGAGGGTGCGAGCGTTAATCGGAATGACTGGGCGTAAAGGGCATGTAGGCGGATAATTAAGTTAGGTGTGAAAGCCCCGGGCTCAACCTGGGAATTGCACTT
+
CCCCCGGGGGGGGGGGGGGGGGGGGGGGGGGGGGGGGGGGGGGGGGGGGGGGGGGGGGGGGGGGGGGGGGGGGGGGGGGGGGGGGGGGGGGGGGGGGGGGGGGGGGGGGGGGGGGGGGGGGGGGGGGGGGGGGGGGGGGGGGGGGGGGGGGGGGGGGGGGGGGGGGGGGGGGGGGGGGGGGGGGGGGGGGGGGGGGGGGGGGGGGGGGGGGGGEGGFGGGGDGGGGGGGGGGGGGGGGGGGGFGFGFFFFFFG>FFFFFFFFGF4FFFFFFFFFF@FFE>>FFFD??FBB??0?FFFF?A:
@M04999:289:000000000-L3R54:1:1101:6189:7356 1:N:0:396
CCTACGGGGGGCAGCAGTGGGGAATATTGCACAATGGGGGAAACCCTGATGCAGCCATGCCGCGTGTATGAAGAAGGCCTTCGGGTGGTAAAGTACTTTCGGTAGTGAGGAAGTTGTGTGTATGAAAAGTGCATGCAGTTGACGTTAGCTACAGAAGAAGCACCGGCTAACTCCGTGCCAGCAGCCGCGGTAATACGGAGGGTGCGAGCGTTAATCGGAATGACTGGGCGTAAAGGGCATGTAGGCGGATAATTAAGTTAGGTGTGAAAGCCCCGGGCTCAACCTGGGAATTGCACTTAA
+
CCCCCCCEGGGGCGGEFFGGGGGGFGFGG9AEAEFDFEGGDGFEEF?FFFGGG<F<CFFGFG7FC7B,=8B=FGGGFGDC<FFGGG+@FFGF3@FG=@FGF7F7FGG9FFC<FGCFGFEFGCEDG@C<FGGGGGGFCFFEFGDFC:<CFF9FGFGGFGGGGG72<*:C8:EFCEGFF*2+<*8:CGGG85?CGGC9FC>EGEGE:E;C582CE59<;7C5FGGGFGCFCDDDE<FD7C<DC:6F**8:3>E*:=8*8BF6F4:?F>?B)02<15;3<934?),.40?385:8<99?>35<
@M04999:289:000000000-L3R54:1:1101:20094:7374 1:N:0:396
GCCTACGGGGGGCAGCAGTGGGGAATTTTGGACAATGGGGGGAACCCTGATCCAGCCATGCCGCGTGTCTGAAGAAGGCCTTCGGGTTGTAAAGGACTTTTGTTAGGGAAGAAAAGCCGGGTGCTAATACCGCCTGGTGCTGACGGTACCTAAAGAATAAGCACCGGCTAACTACGTGCCAGCAGCCGCGGTAATACGTAGGGTGCGAGCGTTAATCGGAATTACTGGGCGTAAAGCGAGCGCAGACGGTTAGATAAGTCAGATGTGAAATCCCCGAGCTCAACTTGGGACGTGCATTTG
+
CCCCCGGGGGGGGGGGGGGGGGGGGGGGGGGGGGGGGGGGGGGGGGGGGGGGGGGGGGGGGGGGGGGGGGGGGGGFGFGGGGGGGGGGGGGGGGG>FGGGGGGGGGFGGFGGGGGGGGGGGGGGGFGGCGGGGGGGCFGGGGGGGGGGGGGFGGGGGGGGGGGGGGGGGEGGGFGEGGGGGFFFGGGCEGDGDGGFGFC?FGDFGGDC=EGGGGGGGGGDCFGGGGGFFGDGDCF=FGGGGGFCD:@DFFFFGFFF?F?FFFFFFFFFAFFDFF>BDBE>BBFFFDF)2039<<FBDBFF
@M04999:289:000000000-L3R54:1:1101:24854:7379 1:N:0:396
AACACCTACGGGGGGCTGCAGTGGGGAATATTGCACAATGGGCGAAAGCCTGATGCAGCGACGCCGCGTGCGGGATGACGGCCTTCGGGTTGTAAACCGCTTTTGATTGGGAGCAAGCGAGAGTGAGTGTACCTTTCGAATAAGCACCGGCTAACTACGTGCCAGCAGCCGCGGTAATACGTAGGGTGCAAGCGTTATCCGGATTTATTGGGCGTAAAGAGCTCGTAGGCGGTTCGTCGCGTCTGGTGTGAAAGTCCATCGCTTAACGGTGGATCGGCGCCGGGTACGGGCGGACTGGAGT
+
CCCCCGGGGGGGGGGGGGGGGGGGGGGGGGGGGGGGGGGGGGGGGGGGGGGGGGGGGGGGGGGGGGGGGGGGGGGGGGGGGGGGGGGGGGGGGGGGGGGGGGGGGGGGGGGGGGGGGGGGGGGGGGGGGGGGGGGGGGGGGGGFFGGGGGGGGGGGGGGGGGGGGGGGGGGGGGGGGGGGGGGGGGGGGGGGGGGGGGGGGGGGGGGGGFFFFGGGGGGGGGGGGGGGGGGGGGGGGGGGGGFGFGFFFEFFFFFFFFFFFFFFFFFEFFFF:?FD59D>FF>B>9?:9>FBF069(22:.
@M04999:289:000000000-L3R54:1:1101:14626:7448 1:N:0:396
CCTACGGGGGGCTGCAGTGAGGAATATTGGACAATGGGTGAGAGCCTGATCCAGCCATCCCGCGTGAAGGACGACAGCCCTATGGGTTTTAAACTTCTTTTGTATGGGAATAAACCACATTACGCGTAATGTTCTGAAGGTACCATACGAATAAGCATCGGCTAACTCCGTGCCAGCAGCCGCGGTAATACGGAGGATGCGAGCGTTATCCGGATTTATTGGGTTTAAAGGGTCCGTAGGCGGGTTGATAAGTCAGCGGTGAAAACCTGCAGCTTAACTGTAGAACTGCCGTTGATACTGT
+
CCCCCGGGGGGGGGGGGFGGGGGGGGGGGGGGGGGGGGGGGGGGGGGGGGGGGGGGGGGGGGGGGGGGGGGGGGGGGGGGGGGGGGGGGGGGGGGGGGGGGGGGGGFFGGGGGGGGGGGGGGGGGGGGGGGGGGGGGGGGGGGGGGGGGGGGGGGGGGGGDGGGGGGGGGGGGGGGGGGGGGGGGGCGGGGGGGGEEGGGGGGGGGGGGGGGGGGGGGGGGGGGGGGGFDGGGGGGGGGGGGFGFGFFFFFFGFFFFFFFFFFFFFEFFFFFFFFFFFFFF:AABFFBFBFFFFBF26<9A
@M04999:289:000000000-L3R54:1:1101:17790:7495 1:N:0:396
TCACCTACGGGCGGCAGCAGTGGGGAATATTGCACAATGGGGGGAACCCTGATCCAGCCATGCCGCGTGTCTGAAGAAGGCCTTCGGGTTGTAAAGGACTTTTGTTAGGGAAGAAAAGCCGGGTGCTAATACCACCTGGTGCTGACGGTATCTAAAGAATAAGCACCGGCTAACTACGTGCCAGCAGCCGCGGTAATACGTAGGGTGCGAGCGTTAATCGGAATTACTGGGCGTAAAGCGAGCGCAGACGGTTAGATAAGTCAGATGTGAAATCCCCGAGCTCAACTTGGGACGTGCATTT
+
CCCCCGGGGGGGGGGGGGGCEFGGGEGGGGGGCFGFGGGGDGEG7FFGGGGFGGGGGGGGGGGGGGGGGGGGGFGGFGGGGGGGGG7FFGGGGGFGGGGGGGGGGGGGG,DFDFGGFCFGGGGGGGGC<FGGGGGGGFGGGGGGGGGEGGGGGGGGFFGGGGECFCGGGEGGGGGGGGGFGG?EGFGGGCGGGGEGGGGCGGFGGGEC=5EGGCCC@GGCEEEFGGGGFFFFGGEG<7DGGGDGEDEFF>FFGE4@?6B?FFF46=FFFFFFFF4FF>E6;9727?FDA)3:?FF:<19AA
@M04999:289:000000000-L3R54:1:1101:17173:7521 1:N:0:396
TCCACCTACGGGTGGCTGCAGTGGGGAATATTGCACAATGGGGGAAACCCTGATGCAGCCATGCCGCGTGTATGAAGAAGGCCTTCGGGTTGTAAAGTACTTTCGGTAGTGAGGAAGTTGTGTGTATGAAAAGTGCATGCAGTTGACGTTAGCTACAGAAGAAGCACCGGCTAACTCCGTGCCAGCAGCCGTGGTAATACGGAGGGTGCGAGCGTTAATCGGAATGACTGGGCGTAAAGGGCATGTAGGCGGATAATTAAGTTAGGTGTGAAAGCCCCGGGCTCAACCTGGGAATTGCACT
+
CCCCCGGGGGGGGGGGGGGGGGGGGGGGGGGGGGGGGGGGGGGGGGGGGGGGGGGGGGGGGGGGGGGGGGGGGGGGGGGGGGGGGGGGGGGGGFGGGGGGGGGGGGGGGGGGGCFGEGGGGGGGGGGGGGGGGGGGGGGGGGGGGGGGGGGGGGGGGGGGGGGGGGGGGGGGDGGGGGGGGGGGG5EFGGGGGGGGGGFFD5EEGGGGGDGGGGGGGGGGGECGGGGGGGGGGDGDDCFDDGFGFGFFFFFFGF@BFFFFFFGFF5BFFFB<:6FFF?FBF9BFFFFFF:B6?08:8AFFA
@M04999:289:000000000-L3R54:1:1101:11338:7547 1:N:0:396
GTTCCTACGGGGGGCTGCAGTGGGGAATTTTGGACAATGGGGGGAACCCTGATCCAGCCATGCCGCGTGTCTGAAGAAGGCCTTCGGGTTGTAAAGGACTTTTGTTAGGGAAGAAAAGCCGGGTGCTAATACCACCTGGTGCTGACGGTACCTAAAGAATAAGCACCGGCTAACTACGTGCCAGCAGCCGCGGTAATACGTAGGGTGCGAGCGTTAATCGGAATTACTGGGCGTAAAGCGAGCGCAGACGGTTAGATAAGTCAGATGTTAAATCCCCGAGCTCAACTTGGGACGTGCATTT
+
CCCCCGGGGGGGGGGGGGGGGGGGGGGGGGGGGGGGGGGGGGGGGGGGGGGGGGGGFGGGGGGGEGGGGGGGFFFGGGFFGGGGGCCGGGGGFEFGFGGGGGGGGGCCCGFGCGGGF?EF>CCGEGGGGGGGGGGGGGFGGGGG7CGDGCCFG7FGGGCECFGGGGGEGGGGGGG?FCFFGGFGG?;CG>EEGGCEC@C>FGF*;C*AEG5CCEGGGGGFGCCFG9:DFCDFCGDDF7F539>GFGD>>EBEGDF?B@?9B?CFBF4@)9)6>FFF>>>006>??FFF42<(31:<BFFFB
@M04999:289:000000000-L3R54:1:1101:11516:7582 1:N:0:396
TAGCTCCTACGGGAGGCTGCAGTGGGGAATTTTGGACAATGGGGGGAACCCTGATCCAGCCATGCCGCGTGTCTGAGGAAGGCCTTCGGGTTGTAAAGGACTTTTGTTAGGGAAGAAAAGCCGGGTGCTAATACCGCCTGGTGCTGACGGTACCTAAAGAATAAGCACCGGCTAACTACGTGCCAGCAGCCGCGGTAATACGTAGGGTGCGAGCGTTAATCGGAATTACTGGGCGTAAAGCGAGCGCAGACGGTTAGATAAGTCAGATGTGAAATCCCCGAGCTCAACTTGGGACGTGCAT
+
CCCCCGGGGGGGGGGGGGGGGGGGGGGGGGGGGGGGGGGGGGGGGGGGGGGGGGGGGGGGGGGFGGGGGGGGGGGGGGGGGGGGGGGGGGGGGGGGGGGGGGGGGGGGGGDFGGGGGGGGGGGGGGGGGGGGGGGGGGGGGGGGGGGGGGGGGGGGGFDFGFDGGGGGGGGGGGFGGGG>FEFGGGGGGGGGGGGGGGGGGCGFFGGGGGGGGGGGGGGGGGGGGGGFGGGCFGGGG3C7DCEGE)5>>)7BDFFDFFFFFFGFFFFFFFA2<6FF@?F>>FFFFFDFBA<:B:?9?3<(6
@M04999:289:000000000-L3R54:1:1101:13278:7583 1:N:0:396
TATGACCTACGGGTGGCTGCAGTGAGGAATATTGGACAATGGGTGAGAGCCTGATCCAGCCATCCCGCGTGAAGGACGACAGCCCTATGGGTTTTAAACTTCTTTTGTATGGGAATAAACCACATTACGTGTAATGTTCTGAAGGTACCATACGAATAAGCATCGGCTAACTCCGTGCCAGCAGCCGCGGTAATACGGAGGATGCGAGCGTTATCCGGATTTATTGGGTTTAAAGGGTCCGTAGGCGGGTTGATAAGTCAGCGGTGAAAACCTGCAGCTTAACTGTAGAACTGCCGTTGAT
+
CCCCCGGGGGGGGGGGGGGGGGGGGGGGGGGGGGGGGGGGGGGGGGGGGGGGGGGGGGGGGGFFGGGGGGGGGGGGGGGGGGGGGGGGGGGGGGGGGGGGGGGGGGFGGGG,FFFFGGGGGFGGGGGGGGGGGGGGGGGGGGGGGGGGGGGGGGGGGGGGGGFGFGGGGGGGGGGGGGGGGGGDGGGGGGEEEFDFG7EGGGGGGGGGGEGGEFGFGGGGGGGGG7F4EGGGFF@FCFGGGGFC>CEFBFFFF@=?7FFFFFG3BFF?FFBFBFFFF:F7<<AF9<:<<AAF2>?(8?106
@M04999:289:000000000-L3R54:1:1101:27512:7587 1:N:0:396
AGCCTACGGGTGGCTGCAGTGGGGAATATTGCACAATGGGGGAAACCCTGATGCAGCCACGCCGCGTGTATGAAGAAGGCCTTCGGGTTGTAAAGTACTTTCGGTAGTGAGGAAGTTGTGTGTATGAAAAGTGCATGCAGTTGACGTTAGCTACAGAAGAAGCACCGGCTAACTCCGTGCCAGCAGCCGCGGTAATACGGAGGGTGCGAGCGTTAATCGGAATGACTGGGCGTAAAGGGCATGTAGGCGGATAATTAAGTTAGGTGTGAAAGCCCCGGGCTCAACCTGGGAATTGCACTT
+
CCCCCGGGGGGGGGGGGGGGGGGGGGGGGGGGGGGGGGGGGGGGGGGGGGGGGGGGGGGGGGGGGGGGGGGGGGGGGGGGGGGGGGGGGGGGGGGGGGGGGGGGGGGGGGGGGGGFFGGGGGGGGGGGGGGGGGGGGGGGGGFGGGGGGGGGGGGGGGGGGGGGGGGGGGGGGGGGGGGGGGGGGGGGGGGGGGGGGGGGGGGGGGGGGGGGGGGCFFGGGGGGGGGGGGGGGGGGFGCGGDFGFFFFEFFFGFFFF??FFFGFFFFFFFFFB:@B36B9>FFFFFFFFFFFFFFBBFFF
@M04999:289:000000000-L3R54:1:1101:6259:7591 1:N:0:396
CCTACGGGGGGCTGCAGTGGGGAATTTTGGACAATGGGGGGAACCCTGATCCAGCCATGCCGCGTGTCTGAAGAAGGCCTTCGGGTTGTAAAGGACTTTTGTTAGGGAAGAAAAGCCGGGTGCTAATACCACCTGGTGCTGACGGTACCTAAAGAATAAGCACCGGCTAACTACGTGCCAGCAGCCGCGGTAATACGTAGGGTGCGAGCGTTAATCGGAATGACTGGGCGTAAAGGGCATGTAGGCGGATAATTAAGTTAGGTGTGAAAGCCCCGGGCTCAACCTGGGAATTGCACTTAA
+
CCCCCGGGGGGGGGGGGGGGGGGGGGGGGGGGGGGGGGGGGGGGGGGGGGGGGGGGGGGGGGGGGGGGGGGGGGGGGGGGGGGGGGGGGGGGGGGGGGGGGGGGGGGGGGGGGGGGGGGGGGGGGGGGGGGGGGGGGGGGGGGGGGGGGGGGGGGGGGGGGGGGGGGGGGGGGGGGFGGGGGGGGGGGGGGGGGGGGGGGGGGGGG=EGGGGGGGGGGGGGGGGGGFGGGGGCGGGGGGGGGFGFGFFFFFFGFFFFFFFFFGFFFFFFFFFFFFFFFFFFFFFFFF??7848AFFF:FF
@M04999:289:000000000-L3R54:1:1101:11417:7640 1:N:0:396
CGGGGGGCTGCAGTGGGGAATATTGCACAATGGGGGGAACCCTGATGCAGCCATGCCGCGTGTATGAAGAAGGCCTTCGGGTTGTAAAGCACTTTCGGTAATGAGGAAGGTGGTGTATCGAATAGGTGCATCAATTGACGTTAATTACAGAAGAAGCACCGGCTAACTCCGTGCCAGCAGCCGCGGTAATACGGAGGGTGCGAGCGTTAATCGGAATGACTGGGCGTAAAGGGCATGTAGGCGGATAATTAAGTTAGGTGTGAAAGCCCTGGGCTCAACCTAGGAATTGCACTTAAAACTG
+
CCCCCGGGGGGGGGGGGGGGGGGGGGGGGGGGGGGGGGGGGGGGGGGGGGGGGGGGGCFGG7FGGGGGGGGGGGGGGG@FGGGGGGGGGGGGGGGGEGGGGGGGGGGGGGGGGGGGGGGGGGGFFFGDFGGGGGGGGGGGGGGGGGFGGGGGE?CFGGGGEEGGGGGGGGGGGGGGGGGGGGGCGGGCEGCFGGGGGGGGGECCEGGG559EDEEEGC7FGGG5CGGC=C*:5CFGGGGGGG:D:D)=FFFFC8FFBFFFFFGFF?F4:4211>FFF?FBB?B?0:?B?F9?BB2<B27?4
@M04999:289:000000000-L3R54:1:1101:6447:7671 1:N:0:396
ATGCCTACGGGGGGCTGCAGTGGGGAATATTGCACAATGGGGGAAACCCTGATGCAGCCATGCCGCGTGTATGAAGAAGGCCTTCGGGTTGTAAAGTACTTTCGGTAGTGAGGAAGTTGTGTGTATGAAAAGTGCATGCAGTTGACGTTAGCTACAGAAGAAGCACCGGCTAACTCCGTGCCAGCAGCCGCGGTAATACGGAGGGTGCGAGCGTTAATCGGAATGACTGGGCGTAAAGGGCATGTAGGCGGATAATTAAGTTAGGTGTGAAAGCCCCGGGCTCAACCTGGGAATTGCACTT
+
CCCCCGGGGGGGGGGGGGGGGGGGGGGGGGGGGGGGGGGGGGGGGGGGGGGGGGGGGGGGGGGGGGGGGGGGGGGGGGGGGGGGGGGGGGGGGGGGGGGGGGGGGGGGGGGGGGGGGFGGGGGGGGGGGGGGGGGGGGGGGGGGGGGGGGGGGGGGGGGGGGGGGGGGGGGGGGGGGGGGGGGGGGGGGGGGGGGGGGGGGDGGGGGGGGGGGGGGGGGGGGGGGGGGGGGGGGGGGGGGGGFGFGFFFFFDGDFFFFFFFFFFFFFFFFFFFFFFFF>;9>FFFFFFFBB??FFFFFFFF
@M04999:289:000000000-L3R54:1:1101:8145:7678 1:N:0:396
TGGGGCCTACGGGGGGCTGCAGTAGGGAATCTTCCACAATGGACGCAAGTCTGATGGAGCAACGCCGCGTGGATGAAGAAGGTCTTCGGATCGTAAAATCCTGTTGTTGAAGAAGAACGGTTGTGAGAGTAACTGCTCATAGCGTGACGGTAATCAACCAGAAAGTCACGGCTAACTACGTGCCAGCAGCCGCGGTAATACGTAGGTGGCAAGCGTTGTCCGGATTTATTGGGCGTAAAGGGAGCGCAGGCGGTCTTTTAAGTCTGAATGTGAAAGCCCTCAGCTTAACTGAGGAAGAGC
+
CCCCCGGGGGGGGGGGGGGGGGGGGGGGGGGGGGGGGGGGGGGGGGGGGGGGGGGGGGGGGGGGGGGGGGGGGGGGGGGGGGGGGGGGGGGGGGGGGGGGGGGGGGGGGGGGGGGGGGGGGGGGGGGGGGGGGGGGGGGGGGGGGGGGGGGGGGGGGGGGGGGGGGGGGGGGGGGGGGGGGGGGGGGGGGGGGGGGGGGGGGGGGGGGGGGGGGGGGGGGGGGGGGGGGGGGGGGGGGGGGGFGFGFFFFFFGFEFFFFFF?:49?BFFFFFAFF?F?FFFFFFFB9>DFFF??FFFFB?
@M04999:289:000000000-L3R54:1:1101:3063:7696 1:N:0:396
TTCCTCCTACGGGCGGCAGTGGGGAATTTTGGACAATGGGGGGAACCCTGATCCAGCCATGCCGCGTGTCTGAAGAAGGCCTTCGGGTTGTAAAGGACTTTTGTTAGGGAAGAAAAGCCGGGTGCTAATACCACCTGGTGCTGACGGTACCTAAAGAATAAGCACCGGCTAACTACGTGCCAGCAGCCGCGGTAATACGTAGGGTGCGAGCGTTAATCGGAATTACTGGGCGTAAAGCGAGCGCAGACGGTTAGATAAGTCAGATGTGAAATCCCCGAGCTCAACTTGGGACGTGCATTTG
+
CCCCCGGGGGGGDGGGGGGGGGGGGG<EFGGE8FGGGGGGGGGGDBFGCDGGDGGGDFDCBDGGGGEEGGGGGFGGGGGGCF<<FGDFEGGGGFGGGG8<FGCF@FGGCCDFFGGGFGGGGGEFGGFGGGGFGGEGFGGGCFGGGGGGG@F7ACGGC8CEFGGGCFGGGC8CFGFFG:CFGGGGFGGGGGGGGGEGEFGGGD*;;CEE=8:?:ECCGGGGGGGGFGG:C4CDEC=D*:5CGG@CED>>>:>ED4?B=BFFFFGFF?66:BFF2?6>>072,8?>B<<20(3:BFFF6>):)
@M04999:289:000000000-L3R54:1:1101:9662:7735 1:N:0:396
GTGCGCCTACGGGGGGCTGCAGTGGGGAATATTGCACAATGGGGGGAACCCTGATGCAGCCATGCCGCGTGTATGAAGAAGGCCTTCGGGTTGTAAAGTACTTTCGGTAATGCGGAAGGTGGTGTATCGAATAGGTGCATCAATTGACGTTAATTACAGAAGAAGCACCGGCTAACTCCGTGCCAGCAGCCGCGGTAATACGGAGGGTGCGAGCGTTAATCGGAATGACTGGGCGTAAAGGGCATGTAGGCGGATAATTAAGTTAGGTGTGAAAGCCCCGGGCTCAACCTGGGAACTGCAC
+
CCCCCGGGGGGGGGGGGGGGGGGGGGGGGGGGGGGGGGGGGGGGGGGGGGGGGGGFGGGGGGGGGGGGGGGGGGGGGGGGGGGGGGGGGGGGGGGGGGGGGGGGGGEGGGG9FGGEGGGGGGGGGGGGGGGGGGGGFGGGGGGGGGGGGGGGGGGGGGGGGFGGGGGGGGGGGGGGGGGGGFGGGGGGGGGGGDGGGGGGGGGDCEEGGGGGDEGGGGGGGGGGGGGGGGCGGGGGGD3:CGBGFGFFFFFFDBFFFFFFFFGF@FFF2B6<AFFFF?FB>FFBF?7<?FFFBBFFFFB24
@M04999:289:000000000-L3R54:1:1101:9886:7754 1:N:0:396
GCTATCCTACGGGCGGCTGCAGTGGGGAATATTGCACAATGGGGGGAACCCTGATGCAGCCATGCCGCGTGTATGGAGAAGGCCTTCGGGTTGTAAAGTACTTTCGGTAATTAGGAAGGTGGTGTATCGAATAGGTGCATCAATTGACGTTAATTACAGAAGAAGCACCGGCTAACTCCGTGCCAGCAGCCGCGGTAATACGGAGGGTGCGAGCGTTAATCGGAATGACTGGGCGTAAAGGGCATGTAGGCGGATAATTAAGTTAGTTGTGAAAGCCCCGGGCTCAACCTGGGAACTGCAC
+
CCCCBFFFAFGGGGGC:FFGGFFGGG@E,E<FG9EEEFGGGGGGEEG@FGEFC,E<DFAFGDGDFE:>:@=FDEFBACFCGGFFGGFGGEGF*@FAC9D,@FGCFG7FFEG,<>CFCF7FG7F1@FFFEGFC@C8FFG?CCFFFG:,?CFFG7FFCFA,?F@FFCCCGGGECEG6<CGGEF*CGF+:8*;C8EGCCC5C+ACE8CC5EEGG5:E5EEEFEFGCC5CF09:*9*977<3CG79<C59@?F*9D).<B9@FF=*CB6**9)9(-48@FFB52(,3(278?:??::?72?2425
@M04999:289:000000000-L3R54:1:1101:22371:7812 1:N:0:396
TCCTACGGGCGGCTGCAGTGGGGAATATTGCACAATGGGGGGAACCCTGATGCAGCCATGCCGCGTGTATGAAGAAGGCCTTCGGGTTGTAAAGTACTTTCGGTAGTGAGGAAGTTGTGTGTATGAAAAGTGCATGCAGTTGACGTTAGCTACAGAAGAAGCACCGGCTAACTCCGTGCCAGCAGCCGCGGTAATACGGAGGGTGCGAGCGTTAATCGGAATGACTGGGCGTAAAGGGCATGTAGGCGGATAATTAAGTTAGGTGTGAAAGCCCCGGGCTCAACCTGGGAATTGCACTTA
+
CCCCCGGGGGGGGGGGGGGGGGGGGGGGGGGGGGGGGGGGGGGGGGGGGGGGGGGGGGGGGGGGGGGGGGFGGFGGGGGGGGGGGGGGGGGGGGGGGGGGGGDGGGGGGGGFFFFGGGGGGGGGGGGGGGGGGGGGGGGGGGGGGGGGGGGGGGGGGFGGGGGGGGGGGGGGGGGGGGGGGGGGGGGGGGGGEGGGGGGGGGGGGGGGGGGGGGGGGGGGGGGGGGGGGGGGGGGGGGGGGFFGFFFFFFFFGFFFFFFFFFCBFF:FFFF??FFFFFFFFFFFBFFF012??DB4<BFA
@M04999:289:000000000-L3R54:1:1101:6030:7870 1:N:0:396
GGACCTACGGGGGGCTGCAGTGGGGAATTTTGGACAATGGGGGGAACCCTGATCCAGCCATGCCGCGTGTCTGAAGAAGGCCTTCGGGTTGTAAAGGACTTTTGTTAGGGAAGAAAAGCCGGGTGCTAATACCGCCTGGTGCTGACGGTACCTAAAGAATAAGCACCGGCTAACTACGTGCCAGCAGCCGCGGTAATACGTAGGGTGCGAGCGTTAATCGGAATTACTGGGCGTAAAGCGAGCGCAGACGGTTAGATAAGTCAGATGTGAAATCCCCGAGCTCAACTTGGGACGTGCATTT
+
CCCCCGGGGGGGGGGGGGGGGGGGGGGGGGGGGGGGGGGGGGGGGGGGGGGGGGGGGGGGGGGGGGGGGGGGGGGGGGGGGGGGGGGGGGGGGGGGGGGGGGGGGGGGGGGGGGGGGGGGGGGGGGGGGGGGGGGGGGGGGGGGGGGGGGGGGGGGGGGGGGGGGFGGGGGGGGGGGGGGGGGGGGGGGGGGGGGGGGGGGGGGGGDDGDEGGGGGGGGGEGGFFGGGGGDGGDGGGGGGGGEGFGFDFFFFGFFFFFFFFFGFFFFFFFDABFFFFFEBFFF>??BBFF?B<>BFFFF<A
@M04999:289:000000000-L3R54:1:1101:10930:7875 1:N:0:396
CCCTACGGGAGGCTGCAGTGGGGAATTTTGGACAATGGGGGGAACCCTGATCCAGCCATGCCGCGTGTCTGAAGAAGGCCTTCGGGTTGTAAAGGACTTTTGTTAGGGAAGAAAAGCCGGGTGCTAATACCACCTGGTGCTGACGGTACCTAAAGAATAAGCACCGGCTAACTACGTGCCAGCAGCCGCGGTAATACGTAGTGTGCGAGCGTTAATCGGAATTACTGGGCGTAAAGCGAGCGCAGACGGTTATATAAGTCAGATGTGAAATCCCCGAGCTCAACTTGGGACGTGCATTTG
+
CCCCCGGGG;FFEFFGGGGGGGGGGEGGGGGGGGGGGGGGGGGGGGGGGGGFGGGGGGGCGGCEEF:FGGGGGGGGGGEGGGGGGEGE@FGGGGGG<CFGFGGGGGGGGGGGGGFFGGGGGGGGGGGGGGCGGGGGFGGGGG;FGDFFGGFGFCFFGGGG@FGGGGGGGGGGGCGDGCGFFGGGCEFEGE5CE8@@C@:CF8CF7CGCCE*?EGGGFFGGEFFCCGGGGG)9EDGFGDGCDGFGF35B>DB:*1==F4BFFF=F8@*@AFBF:FFBEB@B:?<:AA5:??B1<<?(6<4)
@M04999:289:000000000-L3R54:1:1101:5948:7896 1:N:0:396
TTCCTACGGGGGGCTGCAGTGGGGAATATTGCACAATGGGGGAAACCCTGATGCAGCCATGCCGCGTGTATGAAGAAGGCCTTCGGGTTGTAAAGTACTTTCGGTAATGAGGAAGGTGGTGTATCTAATAGGTGCATCAATTGACGTTAATTACAGAAGAAGCACCGGCTAACTCCGTGCCAGCAGCCGCGGTAATACGGAGGGTGCGAGCGTTAATCGGAATGACTGGGCGTAAAGGGCATGTAGGCGGATAATTAAGTTAGGTGTGAAAGCCCCGGGCTCAACCTGGGAATTGCACTT
+
CCCCCFGGGGGGGGGGGGGGFGFE@FFGGGGG<?EFEFEDGGEGGFCGEFFGGGFGGFGGGGGGGEBEF<@DFGGGGGGFCCFCCFEAFGGFFFGGGGGGFGEGG7FGGFGGFGGCG?CGGFGGGGGGGGGC<FFGFGGFGFEGGGFCFFCGG<FG,<F?FACFGFGEGGGGGGCDEGGCCFGGGGGCE8ECC8>CCFG5>8EGEGGGGE5EEG5>FFGGGEG6CFFG5CFDGDE*0:DDFDFGFGFFFF>5<4@FFF6@9FDFFF?EFFFAF>>>FFFFFFF?<0:B6(42:0<AFB>:
@M04999:289:000000000-L3R54:1:1101:6667:7904 1:N:0:396
CCTACGGGAGGCTGCAGTTAGGAATATTGGACAATGGGTGAGAGCCTGATCCAGCCATCCCGCGTGAAGGACGACAGCCCTATGGGTTTTAAACTTCTTTTGTATGGGAATAAACCACATTACGCGTAATGTTCTGAAGGTACCATACGAATAAGCATCGGCTAACTCCGTGCCAGCAGCCGCGGTAATACGTAGGATGCGAGCGTTATCCGGATTTATTGGGTTTAAAGGTTCCGTAGGCGGGTTGATAAGTCAGCGGTGAAAACCTGCAGCTTAACTGTAGAACTGCCGTTGATACTGT
+
CCCCCFGEDEGCFF7-,;-6C@@CEF<EFD<E8C<<,F;6FCFGCAFEG9F@EG,CFF@@F@CFC+8@FEF8+@FFGCFGE<EFGGGE,D<FEF9CFDEGG?C?FGDFF<?FFFG<B=FGFDFEG:F=F<<@FGGF<DFDGGGGGGCDFFBFFGGGG<F>:@B=FFFGFFFGEGE<FFGFCGG8CG7CGECE2,,>4>>BEGECCEG*3C<8883:0=CCEF5/:>*:<:**<:FD9*95=C53B7>:B/**2=?*9D)05@*7?F3;:5:4:4=6/.=:A5<A<DA<7<1:?FBA22)5.
@M04999:289:000000000-L3R54:1:1101:22648:7905 1:N:0:396
GTCCTACGGGGGGCTGCAGTAGGGAATCTTCCACAATGGACGCAAGTCTGATGGAGCAACGCCGCGTGAGTGAAGAAGGTTTTCGGATCGTAAAGCTCTGTTGTTGGTGAAGAAGGATAGGGGTAGTAACTGATTCTTATTTGACGGTAATCAACCAGAAAGTCACGGCTAACTACGTGCCAGCAGCCGCGGTAATACGTAGGTGGCAAGCGTTGTCCGGATTTATTGGGCGTAAAGCGAACGCAGGCGGGAGAACAAGTCAGCTGTGAAAGCCCTCGGCTTAACCGGGGAAGTGCAGCTG
+
CCCCCGGGGGGGGGGGGGGGGGGGGGGGGGGGGGGGGGGGGGGGGGGGGGGGGGGGGGGGEGGGGGGGDGGGGGGGGGGGGGGGGGGGGGGGFFGGGGGGGGGGGGGGGCFGGGGGGGGGGGGGGGGGGGGGGGGGGGGGGGGGGGGGGGGGGGGGGGFGGGGGGGDGGGGGGGGGEGDGGGGGGGGGDGD>EGDGGGGGGGGGFGGGGGGGGGGGGGGGEGEGGGGGCFGGGGGGGGGGGGFG)>7>7DF>DBFF?FFFFFGFFFF64@>ABFFFF6@FFFFBDFF91;9???FFFFB?:
@M04999:289:000000000-L3R54:1:1101:9788:7965 1:N:0:396
GCCTACGGGGGGCTGCAGTGGGGAATTTTGGACAATGGGGGGAACCCTGATCCAGCCATGCCGCGTGTCTGAAGAAGGCCTTCGGGTTGTAAAGGACTTTTGTTAGGGAAGAAAAGCCGGGTGCTAATACCACCTGGTGCTGACGGTACCTAAAGAATAAGCACCGGCTAACTACGTGCCAGCAGCCGCGGTAATACGTAGGGTGCGAGCGTTAATCGGAATTACTGGGCGTAAAGCGAGCGCAGACGGTTAGATAAGTCAGATGTGAAATCCCCGAGCTCAACTTGGGACGTGCATTTG
+
CCCCCGGGGGGGGGGGGGGGGGG>7FFGGGGGFFGEFFGGGGGDFGGGGGGGGFGGGGGGGGEGEGGGGGGFFGDGGGGGGGGGGGGGGGGGGGGGGGGGGGGGGGGDFGGDGGGGGGGGGGGGGGGGGGGGGGGGGG?FGGGGGGGGGGGGGGGGGFFGCFGGGEGGGGGGGGGGGFFGGGGGGGGGGEGEGGGGGGGGGGGGGGGGEEGGGGGGGFGGGGGFGGGGDFGGEGGFGGGGGGEGBD>EBFFFGFFFFFFFFFGFFFF49FBFFFFFFFFFBFBFFF<><?B9?1??FFFB
@M04999:289:000000000-L3R54:1:1101:26712:7970 1:N:0:396
GGTCCTACGGGGGGCTGCAGTAGGGAATCTTCCACAATGGACGCAAGTCTGATGGAGCAACGCCGCGTGAGTGAAGAAGGTTTTCGGATCGTAAAGCTCTGTTGTTGGTGAAGAAGGATAGGGGTAGTAACTGATTCTTATTTGACGGTAATCAACCAGAAAGTCACGGCTAACTACGTGCCAGCAGCCGCGGTAATACGTAGGTGGCAAGCGTTGTCCGGATTTATTGGGCGTAAAGCGAACGCAGGCGGGAGAACAAGTCAGCTGTGAAAGCCCTCGGCTTAACCGGGGAAGTGCAGCT
+
CCCCCGGGGGGGGGGGGGGGGGGGGGGGGGGGGGGGGGGGGGGGDGGGGGGGGGGGGGGGGGGGGGGGGGGGGGGGGGGGGGGGGGGGGGGGGGGGGGGGGGGGGGGFGGGGGGGGGEGGGG>FGGGGGGGGGGGGGGGGGGGGGGGGGGGGGGGGGGGGGGGGGFGDGGGGGGGGGEGGGGGGGGGGGGGGGGGGGGGGGGGDGGGGGGCFGGGGGGFGGEGGFDFGG=<4EGGGFFG5DDBDBC>>DFFFGFF>FFFF?FCBFFFFFFFDFF@3705<:?BFBF7;>FBFF?FF<AA:1
@M04999:289:000000000-L3R54:1:1101:25080:8049 1:N:0:396
CCTACGGGAGGCAGCAGTGAGGAATATTGGACAATGGGTGAGAGCCTGATCCAGCCATCCCGCGTGAAGGACGACAGCCCTATGGGTTTTAAACTTCTTTTGTATGGGAATAAACCACATTACGCGTAATGTTCTGAAGGTACCATACGAATAAGCATCGGCTAACTCCGTGCCAGCAGCCGCGGTAATACGGAGGATGCGAGCGTTATCCGGATTTATTGGGTTTAAAGGGTCCGTAGGCGGGTTGATAAGTCAGCGGTGAAAACCTGCAGCTTAACTGTAGAACTGCCGTTGATACTGT
+
CCC<CEGEF7FEGGGGGCEFGGGGGGGGGC<FEEFGGFGGG<F8DFG<EFEGGGFFFCFGGGGCGFCGGFCFGGGGGGFGG<EGGGGEFGGFFFCFGGGGGGGFEFGFGGGGGGF,:BFDFGGFEDGE:=EFG9FF9FEFFE<FDFGGFGFF<FFFFGGCFGGGGGGGGGGGGGG?C@FGGGGGDGG7@@BFGGEC8CG>EGGGGGGGGGGGG=5CD?FGGFFGEEF;?FFDFCFD<<DDCCED75>46?FFFFF*9:>E>F4@=5)??::?>5=*8646<AF)6<<<219?BFB<2)69<
@M04999:289:000000000-L3R54:1:1101:18887:8122 1:N:0:396
TGTCCCTACGGGTGGCTGCAGTGAGGAATATTGGACAATGGGTGAGAGCCTGATCCAGCCATCCCGCGTGAAGGACGACAGCCCTATGGGTTTTAAACTTCTTTTGTATGGGAATAAACCACATTACGCGTAATGTTCTGAAGGTACCATACGAATAAGCATCGGCTAACTCCGTGCCAGCAGCCGCGGTAATACGGAGGATGCGAGCGTTATCCGGATTTATTGGGTTTAAAGGGTCCGTAGGCGGGTTGATAAGTCAGCGGTGAAAACCTGCAGCTTAACTGTAGAACTGCCGTTGAT
+
CCCCCGGGGGGGGGGGGGGGGGGGGGGGGGGGGGGGGGGGGGGGGGGGGGGGGGGGGGGGGGGGGGGGGGGGGGGGGGGGGGGGGGGGGGGGGGGGGGGGGGGGGGGGGFDFGGGGGGGGGGGGGGGGGGGGGGGGGGGGGFGDFGGGGGGGGGGGGGGGGGGGGGGGGGGGGGGGGGGGGGGGGGGEECECGGGGGGGDGGGGGGGGGGGGGGGGGDGGGGGGGGGGGGGGFFFGGGGCGFFGFGFFFFF?FFFFFFFFFEGFFF?B<FFFBFFFFFFFFFFABFFF<3<2>?BFF?6A
@M04999:289:000000000-L3R54:1:1101:17507:8124 1:N:0:396
CCGCCTACGGGGGGCTGCAGTAGGGAATCTTCCACAATGGACGCAAGTCTGATGGAGCAACGCCGCGTGGGTGAAGAAGGTTTTCGGATCGTAAAGCTCTGTTGTTGGTGAAGAAGGATAGGGGTAGTAACTGATTCTTATTTGACGGTAATCAACCAGAAAGTCACGGCTAACTACGTGCCAGCAGCCGCGGTAATACGTAGGTGGCAAGCGTTGTCCGGATTTATTGGGCGTAAAGCGAACGCAGGCGGGAGAACAAGTCAGCTGTGAAAGCCCTCGGCTTAACCGGGGAAGTGCAGCT
+
CCCCCGGGGGGGGGGGGGGGGGGGGGGGGGGGGGGGGGGGGGGGGGGGGGGGGGGGGGGGGGGGDGGGGGGGGGGGGGGGGGGGGGGGGGGGGGGGGGGGGGGGGGGGGGFGGGGGGGGGGGGGGGGGGGGGGFGGGGGGGGGFGGGGGGGGGGGGGGGGGGGGGGGGGGGGGGGGGGGGGGGGGGGGGGGGGGGGGFGGGGGGGGGGGGGGGGGGGGGGGGGGFGGG?FGGGGGGFGGGGGFGEGFFFFEFDBFFFFFF=4>FFFFF:BAAFFFFFFFFFFFFFFFFF0;9BBB?BFBF(
@M04999:289:000000000-L3R54:1:1101:16636:8155 1:N:0:396
CCTACGGGTGGCAGCAGTGGGGAATATTGCACAATGGGCGAAAGCCTGATGCAGCGACGCCGCGTGCGGGATGACGGCCTTCGGGTTGTAAACCGCTTTTGATTGGGAGCAAGCGAGAGTGAGTGTACCTTTCGAATAAGCACCGGCTAACTACGTGCCAGCAGCCGCGGTAATACGTAGGGTGTAAGCGTTATCCGGATTTATTGGGCGTAAAGAGCTCGTAGGCGGTTCGTCGCGTCTGGTGTGAAAGTCCATCGCTTAACGGTGGATCGGCGCCGGGTACGGGCGGACTGGAGTGCGG
+
CCCCCGGGGGGGGGGGGGGGGGGGGGGGGGGGGGGGGGGGGGGGGGGGGGGGGGGGGGGGGGGGGFGGGGGGGGGGGGGGGGGGGGGGGGGGGGGGGGGGGGGGGGGGGGGGGGGGGGGGGGGGGGGGGGGGGGGGGGGGGGGGGGGGGGGGGGGGGGGGGGGGGGGGGGGGGGGGGGGGGGGG8CGGGGGGGGGGGGGGGGGGGGGGGGGGGGGGGGGGGGGGGGGGGGGGGGGGGGGGGGFGFCFFFFFFGFFFFFFFFFGFFFFFFFFF?EFFFFFFFFFFF;6>>09BBFB???ABB
@M04999:289:000000000-L3R54:1:1101:6295:8193 1:N:0:396
TGGCCTACGGGTGGCAGCAGTGAGGAATATTGGACAATGGGTGAGAGCCTGATCCAGCCATCCCGCGTGAAGGACGACAGCCCTATGGGTTTTAAACTTCTTTTGTATGGGAATAAACCACATTACGCGTAATGTTCTGAAGGTACCATACGAATAAGCATCGGCTAACTCCGTGCCAGCAGCCGCGGTAATACGGAGGATGCGAGCGTTATCCGGATTTATTGGGTTTAAAGGGTCCGTAGGCGGGTTGATAAGTCAGCGGTGAAAACCTGCAGCTTAACTGTAGAACTGCCGTTGATAC
+
CCCCCGGGGGGGGGGGGGGGGGGGGGGGGGGGGGGGGGGGGGGGGGGGGGGGGGGGGGGGGGGGGGGGGGGGGGGGGGGGGGGGGGGGGGGGGGGGGGGGGGGGGGGGGGGGGGGGGGGGGGGGGGGGGGGGGGGGGGGGGGGGGGGGGGGGGGGGGGGGGGGGGGGGGGGGGGGGGGGGGGGGGGGGGGGGGGGGGGGGGGGGGGGGGGGGGGGGGGGFGGGGGGGGGGGGGGGGGGGGGGFGFGFFFFFFGFFFFFFFFFGFFFFFFF?BFFFFFFFFFAFFFBFFFFF??BF?FBFB)
@M04999:289:000000000-L3R54:1:1101:24673:8215 1:N:0:396
AAGCCTACGGGGGGCAGCAGTGGGGAATATTGCACAATGGGGGAAACCCTGATGCAGCCATGCCGCGTGTATGAAGAAGGCCTTCGGGTTGTAAAGTACTTTCGGTAATGAGGAAGGTGGTGTATCTAATAGGTGCATCAATTGACGTTAATTACAGAAGAAGCACCGGCTAACTCCGTGCCAGCAGCCGCGGTAATACGGAGGGTGCGAGCGTTAATCGGAATGACTGGGCGTAAAGGGCATATAGGCGGATAATTAAGTTAGGTGTGAAAGCCCTGGGCTCAACCTAGGAATTGCACTT
+
CCCCCGCFG>FGCGGGGGGGGGGGGEEGGGGGGGGGGGGDFDGGGGGGDGEGGGGGGGGGGGGGGGGGGGCFGGGEDFGGGGGGGFECFGGGGGGGGGGGGFGGFG7@CCFCG8FGGGGF<CFFFGFG@FGFFGGFDFGGFFCA:FGGGGGGE9CFGG7FFFDGFGGGGDGDGGCFGGC5EG9FGGGGGGGGGGGGFGGGGEG58ECEGCGG=EE=FGGFGGGFGCDCFGF4:D5<FGF3DC>6@D@@4BFFGF4FFF4FFFC?FFFFB4:5>FFFF0@FF:?D?BFF>F?34:>?FBFF:
@M04999:289:000000000-L3R54:1:1101:8261:8246 1:N:0:396
TTGCCTACGGGTGGCTGCAGTGGGGAATTTTGGACAATGGGGGGAACCCTGATCCAGCCATGCCGCGTGTCTGAAGAAGGCCTTCGGGTTGTAAAGGACTTTTGTTAGGGAAGAAAAGCCGGGTGCTAATACCGCCTGGTGCTGACGGTACCTAAAGAATAAGCACCGGCTAACTACGTGCCAGCAGCCGCGGTAATACGTAGGGTGCGAGCGTTAATCGGAATTACTGGGCGTAAAGGGCATGTAGGCGGATAATTAAGTTAGGTGTGAAAGCCCCGGGCTCAACCTGGGAATTGCACTT
+
CCCCCGGGGGGGGGGGGGGGGGGGGGGGGGGGGGGGGGGGGGGGGGGGGGGGGGGGGGGGGGGGGGGGGGGGGGGGGGGGGGGGGGGGGGGGGGGGGGGGGGGGGGGGGGGGGGGGGGGGGGGGGGGGGGGGGGGGGGGGGGGGGGGGGGGGGGGGGGGGGGGGGGGGGGGGGGGGGGGGGGGGGGGGGGGEGGGGGCGGGGGGGGGGGGGGGEGGGGGGGGGGGGGGGGGGGGGGGGGGGGFGFGFFFF@BGF?FFFFFFFGFFFFFFFFFFF<5@FFFF>6??FF??F?7?F>FFFFF?
@M04999:289:000000000-L3R54:1:1101:14644:8247 1:N:0:396
ACTACCTACGGGAGGCTGCAGTGGGGAATATTGCACAATGGGGGGAACCCTGATGCAGCCATGCCGCGTGTATGAAGAAGGCCTTCGGGTTGTAAAGCACTTTCGGTGATGAGGAAGGTGTTGTATCTAATAGGTGCAGCAATTGACGTTAATTACAGAAGAAGCACCGGCTAACTCCGTGCCAGCAGCCGCGGTAATACGGAGGGTGCGAGCGTTAATCGGAATGACTGGGCGTAAAGGGCATGTAGGCGGATGATTAAGTTAGGTGTGAAAGCCCCGGGCTCAACCTGGGAATTGCATT
+
CCCCCGGFFEGGGEGGGFGFFGGGGGGGGGGG@EFFAFD<FGGGGGGGGGGFEG<FFGGGGF,?FEG:FEGFFAEGFGFFGGGCGFDGGGGGGFGGGGGFCGGGEGGGGGGGGGDGGGGGGGGGFGGGGGGGGGGGGGCEFGGGGGGD@FGGGGFG:<FF@FFGGFGGEGGGDGFE9FCG8EGGEGGGGGDGEGGCEFCGGGEECEGGGC?EGEECEFFECEGDG67DEDGGGCEGGGFG5DFGFGFFFFBEGFF:FF4=FFGFFFFFF>FABFFFFFB>>F>F>FFFFFFFB0?FFFFFF
@M04999:289:000000000-L3R54:1:1101:14082:8263 1:N:0:396
CGCACCCTACGGGTGGCTGCAGTGGGGAATATTGCACAATGGGGGGAACCCTGATGCAGCCATGCCGCGTGTATGAAGAAGGCCTTCGGGTTGTAAAGTACTTTCGGTAATGAGGAAGGTGGTGTATCGAATAGGTGCATCAATTGACGTTAATTACAGAAGAAGCACCGGCTAACTCCGTGCCAGCAGCCGCGGTAATACGGAGGGTGCGAGCGTTAATCGGAATGACTGGGCGTAAAGGGCATGTAGGCGGATAATTAAGTTAGGTGTGAAAGCCCCGGGCTCAACCTGGGAACTGCAC
+
CCCCCGGGGGGGGGGGGGGGGGFGGGGGGGGGGGGGGGGGGGGGGGEGGGEGGGGFGGGGGGGFF=FGGGGGEGGGGGCFGGGGGGGGGGGGEEGGGGGGGGGGGGGGFGGGGF@FFGDGGGGGGGFGGGGGGGGGGGGGGGGGGFGGGGGGGGGGGGFFFFABFDGGGEFGGGGGGGGGGGGGFEGGGGGDEEGGGGGGGG5ACECGEGGCGGEEGGGGGGGGGGGGGGGG5CEGGDFGFGEGFG?FFFFB3BEFFFFFFFGFFFFF?F?B<@@FF?BB>>FFBFF???F0:::<:7?>7
@M04999:289:000000000-L3R54:1:1101:24543:8319 1:N:0:396
CCCTACGGGAGGCTGCAGTGAGGAATATTGGACAATGGGTGAGAGCCTGATCCAGCCATCCCGCGTGAAGGACGACAGCCCTATGGGTTTTAAACTTCTTTTGTATGGGAATAAACCACATTACGTGTAATGTTCTGAAGGTACCATACGAATAAGCATCGGCTAACTCCGTGCCAGCAGCCGCGGTAATACGGAGGATGCGAGCGTTATCCGGATTTATTGGGTTTAAAGGGTCCGTAGGCGGGTTGATAAGTCAGCGGTGAAAACCTGCAGCTTAACTGTAGAACTGCCGTTGATACTG
+
CCCCCGGGG6===CFFGGGGGGGGGGGGGGGGGGGGGGGGGGGGGGGGGGGGGGGGGGGGGGGGGGGGGGGGGGGGGGGGGGGGGFGGGGGGGGGGGGGGGGGGGGGGGGGGGGGGGGGGGGGGGGGGGGGGGGGGGGGGGGGGGGGGGGGGGGGGGGGGGGGGGGGGGGGGGGGGGGGGGGGGGGGGGGGGGGGGGGGGGGGGGGGGGGGGGGEGGGGFGGGGCEGGGGGGEFGGGGGGGGDGEGFFFFFFGFFFFFFEFFGFFFFFFFFFFFFFFDFD2<A<A<<A2<?FFF0?BAFA)
@M04999:289:000000000-L3R54:1:1101:10352:8329 1:N:0:396
GACCTACGGGGGGCTGCAGTGAGGAATATTGGACAATGGGTGAGAGCCTGATCCAGCCATCCCGCGTGAAGGACGACAGCCCTATGGGTTTTAAACTTCTTTTGTATGGGAATAAACCACATTACGCGTAATGTTCTGAAGGTACCATACGAATAAGCATCGGCTAACTCCGTGCCAGCAGCCGCGGTAATACGGAGGATGCGAGCGTTATCCGGATTTATTGGGTTTAAAGGGTCCGTAGGCGGGTTGATAAGTCAGCGGTGAAAACCTGCAGCTTAACTGTAGAACTGCCGTTGATACT
+
CCCCCGGGGGGGGGGGGGGGGGGGGGGGGGGGGGGGGGGGGGGGGGGGGGGGGGGGGGGGGGGGGGGGGGGGGGGGGGGGGGGGGGGGGGGGGGGGGGGGGGGGGGGGGGGGGGGGGGGGGGGGGGGGGGGGGGGGGGGGGGGGGGGGGGGGGGGGGGGGGGGGGGGGGGGGGGGGGFGGGGGGGGCEEGGGGGGGGGGGGFEGGGGGGGGGGEGGGGGGGGFDGGGGGGGGGCGDGGGGGGF:DGEFFFBBG?FFFFFFEFCFFBF?:FFB764?FB?)))...<))5)337:?:(6246
@M04999:289:000000000-L3R54:1:1101:17729:8341 1:N:0:396
ATGCTCCTACGGGAGGCTGCAGTGGGGAATTTTGGACAATGGGGGGAACCCTGATCCAGCCATGCCGCGTGTCTGAAGAAGGCCTTCGGGTTGTAAAGGACTTTTGTTAGGGAAGAAAAGCCGGGTGCTAATACCGCCTGGTGCTGACGGTACCTAAAGAATAAGCACCGGCTAACTACGTGCCAGCAGCCGCGGTAATACGTAGGGTGCGAGCGTTAATCGGAATTACTGGGCGTAAAGCGAGCGCAGACGGTTAGATAAGTCAGATGTGAAATCCCCGAGCTCAACTTGGGACGTGCAT
+
CCCCCGGGGGGGGGGGGGGGGGGGGGGGGGGGGGGGGGGGGGGGGGGGGGGGGGGGGGGGGGGGGGGGGGGGGGGGGGGGGGGGGGGGGGGGGGGGGGGGGGGGGGGGGFGGGGGGGGGGGGGGGGGGGGGGGGGGGGGGGGGGGGGGGGGGGGGGGGGGGGGGGGGGGGGGGGGGGGGGGGGGGGGGGGGGGGGGGGGGGGGGGGGGGGGGGGGGGGGGGFEEGGGFGGGGGGGGGGGGFGFGFGFFEFFFGFFFFFFFFFGFFFFFFFFFFFFFFDF>;>>>FFFFFFFFF??BFF??<
@M04999:289:000000000-L3R54:1:1101:15875:8347 1:N:0:396
TCCTACGGGGGGCTGCAGTGGGGAATATTGCACAATGGGCGAAAGCCTGATGCAGCGACGCCGCGTGCGGGATGACGGCCTTCGGGTTGTAAACCGCTTTTGATTGGGAGCAAGCGAGAGTGAGTGTACCTTTCGAATAAGCACCGGCTAACTACGTGCCAGCAGCCGCGGTAATACGTAGGGTGCAAGCGTTATCCGGATTTATTGGGCGTAAAGAGCTCGTAGGCGGTTCGTCGCGTCTGGTGTGAAAGTCCATCGCTTAACGGTGGATCGGCGCCTGGTACGGGCGGACTGGATTGCG
+
CCCCCGFGCCGGDCGGGGFGGGGGEGGGGFC?FGFGGGGGGGGGEGGGFCGGGGDGDGGCEGGGGG>FCGGGGGFGGGGEGGG@7FGGGGFGGCGGE*<FG9CGGFFDGGGCGFGCGG7<FF9:CFCE7EGGFGG*@CCGGGGGF>EG>>FGGGFGGGGGGGGDFGF*C8CGE5E7C/3CE8C*8C?CFE5;E**<CGD8CGFA0<C95;*:E=8<?FGG?CC57ECDGGGGEGDGD355CD?GF5BFFB?4:@F@?3:5F>>F5>).4)))(.)8>9)-(,)6(,49((3-3,.())(.4
@M04999:289:000000000-L3R54:1:1101:5718:8360 1:N:0:396
GGCCTACGGGTGGCTGCAGTGAGGAATATTGGACAATGGGTGAGAGCCTGATCCAGCCATCCCGCGTGAAGGACGACAGCCCTATGGGTTTTAAACTTCTTTTGTATGGGAATAAACCACATTACGCGTAATGTTCTGAAGGTACCATACGAATAAGCATCGGCTAACTCCGTGCCAGCAGCCGCGGTAATACGGAGGATGCGAGCGTTATCCGGATTTATTGGGTTTAAAGGGTCCGTAGGCGGGTTGATAAGTCAGCGGTGAAAACCTGCAGCTTAACTGTAGAACTGCCGTTGATACT
+
CCCCCGGGGGGGGGGGGGGGGGGGGGGGGGGGGGGGGGGGGGGGGGGGGGGGGGGGGGGGGGGGGGGGGGGGGGGGGGGGGGGGGGGGGGGGGGGGGGGGGGGGGGGGGGGGGGGGGGGGGGGFGGGGGGGGGGGGGGGGGGGGGGGGGGGGGGGGGGGGGEGGGGFGCGGGGGGGGGGGGFGGGGGGGGGFGGGDGEGGGGGGGGGGGGGGGGCE/AFCFGGGGEGCGGFGGGGGFGGGGGFGFGFBFFFFGFFFFFFFFFGFFFFFBFFBBFFFFFFBAFBFFBFFAF??FFFFBFFB6
@M04999:289:000000000-L3R54:1:1101:5977:8370 1:N:0:396
TTCCTACGGGAGGCAGCAGTGGGGAATTTTGGACAATGGGGGGAACCCTGATCCAGCCATGCCGCGTGTCTGAAGAAGGCCTTCGGGTTGTAAAGGACTTTTGTTAGGGAAGAAAAGCCGGGTGCTAATACCACCTGGTGCTGACGGTACCTAAAGAATAAGCACCGGCTAACTACGTGCCAGCAGCCGCGGTAATACGTAGGGTGCGAGCGTTAATCGGAATTACTGGGCATAAAGCGAGCGCAGACGGTTAGATAAGTCAGATGTGAAATCCCCGAGCTCAACTTGGGACGTGCATTTG
+
CCCCCGGGGGGGGGGGGGGGGGGGGGGGGGGGGGGGGGGGGGGGGGGGGGGGGGGGGGGGGGGGGGGGGGGGGGGGGGGGGGGGGGGGGGGGGGGGGGGGGGGGGGGGGGGGGGGGGGGGGGGGGGGGGGGGGGGGGGGGGGGGGGGGGGGGGGGGGGGGGGGGGGGGGGGGGGGGGGGGGGGGGGGGGGGGGGGGGGGGGGGGGGGGGGGGGGGGGGGGGGGGGGGGGGGGGGGGGGGGGGFGFG@FFFFFGFFFFFFFFFGFFFFFFFFFFFFFFFFFFFBFFFAFFBFFFFFFFFFF4
@M04999:289:000000000-L3R54:1:1101:14495:8381 1:N:0:396
CCTACGGGGGGCAGCAGTGGGGAATTTTGGACAATGGGGGGAACCCTGATCCAGCCATGCCGCGTGTCTGAAGAAGGCCTTCGGGTTGTAAAGGACTTTTGTTAGGGAAGAAAAGCCGGGTGCTAATACCACCTGGTGCTGACGGTACCTAAAGAATAAGCACCGGCTAACTACGTGCCAGCAGCCGCGGTAATACGTAGGGTGCGAGCGTTAATCGGAATTACTGGGCGTAAAGCGAGCGCAGACGGTTAGATAAGTCAGATGTGAAATCCCCGAGCTCAACTTGGGACGTGCATTTGA
+
CCCCCGGGGGGGGGGGGGGGGGGGGGGGGGGGGGGGGGGGGGGGGGGGGGGGGGGGGGGGGGGGGGGGGGGGGGGGGGGGGGGGGGGGGGGGGGGGGGGGGGGGGGGGGGGGGGGGGGDGGGGGGGGGGGGGGGGGGGGGGGGGGGGGGGGGGGGGGGGCFGGGGGGGGGGGGGGGGGGGGGGGGGGGGGGGGGGGGGGGGGGGGGGGGGGGGGGGGGDEFGGGGGGGGGGGGGGGGGGGGGECBGFFFFFFGFFFFFFFFFGFFFFFFFFFFFFFFBDBBF?FFFBBBFFFFFFFFFFA
@M04999:289:000000000-L3R54:1:1101:24078:8388 1:N:0:396
ACCTACGGGCGGCTGCAGTAGGGAATCTTCCACAATGGACGCAAGTCTGATGGAGCAGCGCCGCGTGGATGAAGAAGGTCTTCGGATCGTAAAATCCTGTTGTTGAAGAAGAACGGTTGTGAGAGTAACTGCTCATAGCGTGACGGTAATCAACCAGAAAGTCACGGCTAACTACGTGCCAGCAGCCGCGGTAATACGTAGGTGGCAAGCGTTGTCCGGATTTATTGGGCGTAAAGGGAGCGCAGGCGGTCTTTTAAGCCTGAATGTGAAATCCCTCAGCTCAACTGAGGAAGAGCATCGG
+
CCCCCFGGC+@FEGG>CGE@FFDEGG<FCFGGGGFGDGGGDFG:@FFFFGCDCEEFGGFCFGEGGGGGGGGFFFFGGFGFFGGGGGGEFGGGGGGGGGGGGGFGGFEFGGGGGGGGGGD>FGGDDFGFGGFFGGGGGGGGGC@FGFGGGGGFGFFDFFEGFGGGG::FECBCFGGGFFG@FC8CGF@CGEGGG7C9?8>FE8FGFCFFFCEG=EE9CEGC=EFF9ECDG:5CCCFFGGG7CG37BGFF@7>D7@B@F?*96>>)==F?BF2).99@F1:0A)))(),44:::<?B:??D?2
@M04999:289:000000000-L3R54:1:1101:3383:8399 1:N:0:396
CCTACGGGGGGCTGCAGTGGGGAATTTTGGACAATGGGGGGAACCCTGATCCAGCCATGCCGCGTGTCTGAAGAAGGCCTTCGGGTTGTAAAGGACTTTTGTTAGGGAAGAAAAGCCGGGTGCTAATACCACCTGGTGCTGACGGTACCTAAAGAATAAGCACCGGCTAACTACGTGCCAGCAGCCGCGGTAATACGTAGGGTGCGAGCGTTAATCGGAATTACTGTGCGTAAAGCGAGCGCAGACGGTTAGATAAGTCAGATGTGAAATCCCCGATCTCAACTTGGGCCGTGCATTTGA
+
CCCCCEGGGEGGGGDFGDGGGGDGGGGGGGGGGGGGGGGGGGGGGGGGGGGFGGGGGGGGGGDGFCFGGCCGGGGGGGFGGGCEEACFFFEGD78EFG,CFGGGGGGGGGGFD?CFFGGDEGGFGFGFGCCFCFGGGGGFFGGEGGFEGGGGG?GFG@<CEFGGCEGECGGFGFGGFGF?FFC8C5?E8>EEEFGGGGG>5;EE5CC8CE8EEGGGF55*:C9CFF:CCDDDE3CCD<DD<D5)77>DEFFF779FFFFFF4>=F*9?4@42:>B.)47)6>FFFF?:((3,,3:A>B2<
@M04999:289:000000000-L3R54:1:1101:2701:8412 1:N:0:396
CCCTACGGGTGGCTGCAGTGAGGAATATTGGACAATGGGTGAGAGCCTGATCCAGCCATCCCGCGTGAAGGACGACAGCCCTATGGGTTTTAAACTTCTTTTGTATGGGAATAAACCACATTACGTGTAATGTTCTGAAGGTACCATACGAATAAGCATCGGCTAACTCCGTGCCAGCAGCCGCGGTAATACGAAGGATGCGAGCGTTATCGGGTTTATTTTGGTTTAAAGGTTCAGTAGGCGGGTGAATAGTTAAGCGTGGAAACCTTGCGCCTTAATTGTAAACTTGCGTTTGTTCCTT
+
CCCCCGGGGCFGGGGGGGGGGGGGGGGGGGGGGGGGGGGGGGGGGGGGGGGDGGGGGGGGGGGGGGGGGGGGGGGGGGGGGG?FGGGGGGGGGGGGGGGFFGGGGGGGGGGGGGGGGGGGGGGGGGGGGGGGGGGGGGGGFGGGGGGGGGGFFFGGFFGCCGGGGGGGGGDFFEGGGGGGGGGGCEGE*93,>*6>*,6,,4*1*4=*4,>*?C/7*+2+4+<*=FFGE+;C0+=++13@*28C>GE)**1000*1*18)))/7?;@))*(((.7)9)*.)-)).56-):(-(,((()).)
@M04999:289:000000000-L3R54:1:1101:10028:8430 1:N:0:396
CTGACCTACGGGTGGCAGCAGTGGGGAATATTGCACAATGGGGGGAACCCTGATGCAGCCATGCCGCGTGTATGAAGAAGGCCTTCGGGTTGTAAAGTACTTTCGGTAATGAGGAAGGTGGTGTATCGAATAGGTGCATCAATTGACGTTAATTACAGAAGAAGCACCGGCTAACTCCGTGCCAGCAGCCGCGGTAATACGGAGGGTGCGAGCGTTAATCGGAATTACTGGGCGTAAAGCGAGCGCAGACGGTTAGATAAGTCAGATGTGAAATCCCCGAGCTCAACTTGGGACGTGCATT
+
CCCCCGGGGGGGGGGGGGGGGGGGGGGGGGGGGGGGGGGGGGGGGGGGGGGGGGGGGGGGGGAFGCGEGGGGGGGFGGGGGGGGGGGGGGGGGEFGGGGGGGGGGGGGGGGAFCCDFEGGFGGGGGGGGFFG?FGGGGGGGGGGGGGGGGGGGGGGGCEGFFGCGGGGCGGGGGGGGGGGGGGGGGGGGGGGEGGGDFGFC>C>88EGGGCCEDGGGGGFG5E5CGG>F:*45)CDD<:>D3757<B:5@57D@B@4@BF4@FBF*9*:62))@/9?1)226>2428<B2)((218,32AD
@M04999:289:000000000-L3R54:1:1101:22396:8456 1:N:0:396
GCCTACGGGGGGCTGCAGTAGGGAATCTTCCACAATGGACGCAAGTCTGATGGAGCAACGCCGCGTGAGTGAAGAAGGTCTTCGGATCGTAAAGCTCTGTTGTTGGTGAAGAAGGATAGGGGTAGTAGCTGATTCTTATTTGACGGTAATCAACCAGAAAGTCACGGCTAACTACGTGCCAGCAGCCGCGGTAATACGTAGGTGGCAAGCGTTGTCCGGATTTATTGGGCGTAAAGCGAACGCAGGCGGGAGAACAAGTCAGCTGTGAAAGCCCTCGGCTTAACCGGGTAAGTGCAGCTG
+
CCCCCGGGGEGGGGGGFGGGGGGGGGGFGGGGGGFGGGGGEGDGGGGGGGGGGGGGFGGGGGGGEGGGGGGGGGGFDGGCFAFGGGGGGGGCFGGGGGGGGGGGGGGGGCFG8FEFGGGGFGCGFGGGGGFFFGGFC;<FGGFGGGGGGGGGGGGEGGGGGE9FG@CEGGGGGGGDC8CCFFF?CGGDEGGGGEGGGCFG*CFGCFGGGGGEGCGFGGG5//<FFGFGFCGGGD5CGDD3CDFGDC3>BB>:C5<F?F@?=/69)94*4@<?BF?FF0BFBFABFF09((,):>A94::?
@M04999:289:000000000-L3R54:1:1101:12838:8468 1:N:0:396
CACCTACGGGTGGCTGCAGTGGGGAATATTGCACAATGGGGGAAACCCTGATGCAGCCATGCCGCGTGTATGAAGAAGGCCTTCGGGTTGTAAAGTACTTTCGGTAATGAGGAAGGTGGTGTATCTAATAGGTGCATCAATTGACGTTAATTACAGAAGAAGCACCGGCTAACTCCGTGCCAGCAGCCGCGGTAATACGGAGGGTGCGAGCGTTAATCGGAATGACTGGGCGCAAAGGGCATGTAGGCGGATAATTAAGTTAGGTGTGAAAGCCCTGGGCTCAACCTAGGAATTGCACTT
+
CCCCCGGGGGGGGGGGGGGGGGGGGGGGGGGGGGGGGGGGGGGGGGGGGGGGGGGGGGGGGGGGGGGGGGGFGGGGGGGGGGGGGGGGGGGGGGGGGGGGGGGGGGGGGGGFGGGGGGGGGGGGGGGGGGGGGFGGGGGGGGGGGGGGGGGGGGGGGGGGGGGGGGGGGGGGGGGGGGGGGGGGGGGGGGGGGGGGGGGGGGGGGGGGGEEEGGGGGGGGGGGGGGGGGGGGGGGGFGGGGGFGFGFFFFFFGFFFFFFFFFGFF?FB<FFAFFFF@?FFBFFFFFFFF:BADDFA<<>F
@M04999:289:000000000-L3R54:1:1101:21179:8479 1:N:0:396
GTGGCCTACGGGGGGCTGCAGTGGGGAATATTGCACAATGGGGGAAACCCTGATGCAGCCATGCCGCGTGTATGAAGAAGGCCTTCGGGTTGTAAAGTACTTTCGGTAATGAGGAAGGTGGTGTATCTAATAGGTGCATCAATTGACGTTAATTACGGAAGAAGCACCGGCTAACTCCGTGCCAGCAGCCGCGGTAATACGGAGGGTGCGAGCGTTAATCGGAATGACTGGGCGTAAAGGGCATGTAGGCGGATAATTAAGTTAGGTGTGAGAGCCCCGGGCTCAACCTGGGAATTGCACT
+
CCCCCGGGGGGGGGGGGGGGGGGGGGGGGGGGGGGGGGGGGGGGGGGGGGGGGGGGGGGGGGFGGGGGGGGGGGGGGGGGGGGGGGGGGGGGGGGGGGGGGGGGGGGGGGGGGGGGGGGGGGGGGGGGGGGGGGGGGGGGGGGGGGGGGGGGGGGGGGGGGGGGGGGGGGGGGGGGGGGGGGGGGGGGGGGGGGGGGGGGGGGGGGGGGGGGGGEE5>FGGGGGGGGGGGGGGGGGGGGGDGFGFGFFFFFFGFD?FFFFFFGF?FFFFEB>AFFFFFEF69B:7>?FFFFF7:?F<2<?9
@M04999:289:000000000-L3R54:1:1101:15624:8485 1:N:0:396
GTTGCCTACGGGGGGCTGCAGTGGGGAATTTTGGACAATGGGGGGAACCCTGATCCAGCCATGCCGCGTGTCTGAAGAAGGCCTTCGGGTTGTAAAGGACTTTTGTTAGGGAAGAAAAGCCGGGTGCTAATACCGCCTGGTGCTGACGGTACCTAAAGAATAAGCACCGGCTAACTACGTGCCAGCAGCCGCGGTAATACGTAGGGTGCGAGCGTTAATCGGAATTACTGGGCGTAAATCGAGCGCAGACGGTTAGATAAGTCAGATGTGAAATCCCCGAGCTCAACTTGGGACGTGCATT
+
CCCCCGGGGGGGGGGGGGGGGGGGGGGGGGGGGGGGGGGGGGGGGGGGGGGGFGFGGGGGGGAGGEFGGEGGGGGGFGGGGDFGGGFGGGGGGGFFGGFCGGGGGGGGGGGGGGGGGGGGGGGGGGGGGGGGGGEGGGGCFGFGGGFGGGGGGGFFGEGGGGFGGGGGG>EEGGGGFGEG>FFFCECCGE>GE5CGDFGFFGCCEEGGGDEGEGGGGGGGGC5=EGCCGCFFFGGGD<*:CCFGDGFFFFFDDFFFFFFFB7CFB?FFFF>A26/)615;>FFF<?BB).8?BFFB?B1>>
@M04999:289:000000000-L3R54:1:1101:23371:8550 1:N:0:396
TGGTTCCTACGGGAGGCTGCAGTGGGGAATTTTGGACAATGGGGGGAACCCTGATCCAGCCATGCCGCGTGTCTGAAGAAGGCCTTCGGGTTGTAAAGGACTTTTGTTAGGGAAGAAAAGCCGGGTGCTAATACCACCTGGTGCTGACGGTACCTAAAGAATAAGCACCGGCTAACTACGTGCCAGCAGCCGCGGTAATACGTAGGGTGCGAGCGTTAATCGGAATTACTGGGCGTAAAGCGAGCGCAGACGGTTAGATAAGTCAGATGTGAAATCCCCGAGCTCAACTTGGGGCGTGCAT
+
CCCCCGFGGGGGGGGDDGGDGGGGGGGGGGGGGGGGGGGFGDGGGCF=DGGGDGGGGGGGGGGGG8BEGGGG=FGGFGCD@FGGGGDGGGGGGGF=F@FCEGGGGGFFCCCFGGGGGGGGGGGCECFDGGGGFG8FGG7C7FGGGGGGCEGFFGGGFGAFGGFFFGGCCGGGGECGGFFGFCGGFGFGG*;8CG5EEEFGGGCGFE*;EC=C=8EEE5=CFFEE5FGGGDGGFFGGGGG*;<>GDGEFBDF;D>:BFFBF??CFFFFFFFAFAFFF4:FF(41044).<4:>(709B6::6
@M04999:289:000000000-L3R54:1:1101:5414:8556 1:N:0:396
CCTACGGGGGGCTGCAGTGGGGAATATTGCACAATGGGGGAAACCCTGATGCAGCCATGCCGCGTGTATGAAGAAGGCCTTCGGGTTGTAAAGTACTTTCGGTAGTGAGGAAGTTGTGTGTATGAAAAGTGCATGCAGTTGACGTTAGCTACAGAAGAAGCACCGGCTAACTCCGTGCCAGCAGCCGCGGTAATACGTAGGGTGCGAGCGTTAATCGGAATTACTGGGCGTAAAGCGAGCGCAGACGGTTAGATAAGTCAGATGTGAAATCCCCGAGCTCAACTTGGGACGTGCATTTGA
+
CCCCCGGGGGGGGGGGGGGGGGGGGGGGGGGGGGGGGGGGGGGGGGGGGGGGGGGGGGGGGGGGGGGGGGGGGGGGGGGGGGGGGGGGGGGGGGGGGGGGGGGGGGGGGGGGGGGGGGGGGGGGGGGGGGGGGGGGGGGGGGGGGGGGGGGGGGGGGGGGGGGGGGEGGGGGGGGGGGGGGGGGGGGGGGGGGGGGGGGGGGGGGGGGGGGGGGGFGDEGGGGGGGGGGGGGGGGGGGGGGGFGFGFFFFFFCFFFFFFFFFGFFFFFFFFFFFFFFFFFFF?FFFB??F>??FFFFFFF
@M04999:289:000000000-L3R54:1:1101:22900:8562 1:N:0:396
CCTACGGGGGGCTGCAGTGGGGAATTTTGGACAATGGGGGGAACCCTGATCCAGCCATGCCGCGTGTCTGAAGAAGGCCTTCGGGTTGTAAAGGACTTTTGTTAGGGAAGAAAAGCCGGGTGCTAATACCACCTGGTGCTGACGGTACCTAAAGAATAAGCACCGGCTAACTACGTGCCAGCAGCCGCGGTAATACGTAGGGTGCGAGCGTTAATCGGAATTACTGGGCGTAAAGCGAGCGCAGACGGTTAGATAAGTCAGATGTGAAATCCCCGAGCTCAACTTGGGACGTGCATTTGA
+
CCCCCGGGGGGGGGGGGGGGGGGGGGGGGGGGGGGGGGGGGGGGGGGGGGGGGGGGGGGGGGGGGGGGGGGGGGGGGGGGGGGGGGGGGGGGGGGGGGGGGGGGGGGGGGGGGGGGGGGGGGGGGGGGGGGGGGGGGGGGGGGGGGGGGGGGGGGGGGGGGGGGGGGGGGGGGGGGGGGGGGGGGGGGGGGGGGGGGGGGGGGGGGGGGGGGGGGGGGGGGGGGGGGGGGGGGGGGGGGGGGFGFGFFFFFFGFFFFFFFFFGFFFFFAFFF?FEFDFFBFFFFF<>1:B>?BBFFFFFA
@M04999:289:000000000-L3R54:1:1101:19196:8586 1:N:0:396
AAACCTACGGGCGGCTGCAGTGGGGAATTTTGGACAATGGGGGGAACCCTGATCCAGCCATGCCGCGTGTCTGAAGAAGGCCTTCGGGTTGTAAAGGACTTTTGTTAGGGAAGAAAAGCCGGGTGCTAATACCACCTGGTGCTGACGGTACCTAAAGAATAAGCACCGGCTAACTACGTGCCAGCAGCCGCGGTAATACGTAGGGTGCGAGCGTTAATCGGAATTACTGGGCGTAAAGCGAGCGCAGACGGTTAGATAAGTCAGATGTGAAATCCCCGAGCTCAACTTGGGACGTGCATTT
+
CCCCCGGGGGGEGGGGGGGGGGGGGGGGFGGGGGGGGGGGF@B=FGDFGGDEECGDFGGGG,>F+>3C:FGGBEFBCFFGDGGGG@GGGG@FFGGCF8DBFGGFFFA9FC>FGFFGGGDFGCGFGGGFFG:<FAFEFFGFFF:FFGGG<BFGGGFGFC*<CE7CFFGGEEE5EFGGGGGGFFG6@CCFG>E*8::*<CFGGG*;*ACGG5?CEGGG*?EC*17CF:FFGG:FG<=CGC=C37>GBD:5:;5>C5>B??**9@GF?69@>FA2AFFF@(59>677?FB9<76:?>BF??DFA
@M04999:289:000000000-L3R54:1:1101:17566:8608 1:N:0:396
CCTACGGGAGGCTGCAGTGAGGAATATTGGACAATGGGTGAGAGCCTGATCCAGCCATCCCGTGTGAAGGACGACAGCCCTATGGGTTTTAAACTTCTTTTGTATGGGAATAAACCACATTACGCGTAATGTTCTGAAGGTACCATACGAATAAGCATCGGCTAACTCCGTGCCAGCAGCCGCGGTAATACGGAGGATGCGAGCGTTATCCGGATTTATTGGGTTTAAAGGGTCCGTAGGCGGGTTGATAAGTCAGCGGTGAAAACCTGCAGCTTAACTGTAGAACTGCCGTTGATACTGT
+
CCCCCGGGGGGGGGGGGGGGGGGGGGGGGGGGGGGGGGGGGGGGGGGGGGGGGGGGGGGGGGGGGGGGGGGGGGGGGGGGGGGGGGGGGGGGGGGGGGGGGGGGGGG8FGGGGGGGGGFGGGGGGGGEGGGGGGGGGGGGGGGGGGGGGGGGGGFGGGGGCGGGGGGGGGGGGGGGGGGGCEGGGGGGGEGGGGGGGGGGGGGGGGGGGGGGGDGGCFGGGGGEG7DDFGGGGFGGGGGGFDFDBGFFFFFFGFFFFEFFFFGFFFFFFFF?BFFFFFFFFFBBFFF?FFB?FFFDFFFFA
@M04999:289:000000000-L3R54:1:1101:21957:8623 1:N:0:396
CCCTACGGGAGGCAGCAGTGGGGAATATTGCACAATGGGGGAAACCCTGATGCAGCCATGCCGCGTGTATGAAGAAGGCCTTCGGGTTGTAAAGTACTTTCGGTAATGAGGAAGGTGGTGTATCTAATAGGTGCATCAATTGACGTTAATTACAGAAGAAGCACCGGCTAACTCCGTGCCAGCAGCCGCGGTAATACGGAGGGTGCGAGCGTTAATCGGAATGACTGGGCGTAAAGGGCATGTAGGCGGATAATTAAGTTAGGTGTGAAAGCCCTGGGCTCAACCTAGGAATTGCACTTA
+
CCCCCGGGGGGGGGGGGGGGGGGGGGGGGGGGGGGGGGGGGGGGGGGGGGGGGGGGGGGGGGGGGGGGGGGGGGGGGGGGGGGGGGGGGGGGGGGGGGGGGGGGGGGGGGGGGGGGGGGGGGGGGGGGGGGGGGGGGGGGGGGGGGGGGGGGGGGGGGGGGGGGGGGGGGGGGGGGGGGGGGGGGGGGGGGGGGGGGGGGGGGGGGGGGGGGGGGGGGGGGGGGGGGGGGGGGGGGGGGGGGFGFGFFFFFFGFFFFFFFFFCFFFFFFFFFFFFFF?FFFFFFFFF?F?FFFFFFFFFF
@M04999:289:000000000-L3R54:1:1101:12293:8632 1:N:0:396
GGCCTACGGGGGGCTGCAGTGGGGAATATTGCACAATGGGGGGAACCCTGATGCAGCCATGCCGCGTGTATGAAGAAGGCCTTCGGGTTGTAAAGTACTTTCGGTAATGAGGAAGGTGGTGTATCGAATAGGTGCATCAATTGACGTTAATTACAGAAGAAGCACCGGCTAACTCCGTGCCAGCAGCCGCGGTAATACGGAGGGTGCGAGCGTTAATCGGAATGACTGGGCGTAAAGGGCATGTAGGCGGATAATTAAGTTAGGTGTGAAAGCCCCGGGCTCAACCTGGGAATTGCACTT
+
C<CCCGGGGGGGGGGGGCGGGGGGEEG<FFGGGGGGGGGFGGGGGGGEGGGG<FGCGGCECGGGCBFFGDFGGGGGGG@FCFF9FEDFFFGGFDFG:FGGGC>EA*8CFFGC:@@EGGGGGGGFGG>ECF9CFDGFFGGCGGFFFGGFF8C9AFGGGGCFGGG?CFE8EEGCF9ECEFGEFGGGGGFGGEGEGGGGFGGGGGGG*;CEGGGGGGGGGFGG*:EC?CGG=>*9CDCFG=7C<FFGFGFFF)<><7@=F=6@F?>?FFFBAF29?F55B(71314>:7((4((.(..:A).4
@M04999:289:000000000-L3R54:1:1101:18340:8695 1:N:0:396
ACCTACGGGGGGCTGCAGTGGGGAATATTGCACAATGGGGGAAACCCTGATGCAGCCATGCCGCGTGTATGAAGAAGGCCTTCGGGTTGTAAAGTACTTTCGGTAATGAGGAAGGTGGTGTATCTAATAGGTGCATCAATTGACGTTAATTACAGAAGAAGCACCGGCTAACTCCGTGCCAGCAGCCGCGGTAATACGGAGGATGCGAGCGTTATCCGGATTTATTGGGTTTAAAGGGTCCGTAGGCGGGTTGATAAGTCAGCGGTGAAAACCTGCAGCTTAACTGTAGAACTGCCGTTG
+
CCCCCGGGGGGGGGGGGGGGGGGGGGGGGGGGGGGGGGGGGGGGGGGGGGGGGGGGGGGGGGGGGGGGGGGGGGGGGGGGGGGGGGGGGGGGGGGGGGGGGGGGGGGGGCGGGGGGGGGGGGGGGGGGGGGGGGGGGGGGGGGGGGGGGGGGGGGGGGGGGGGGGGGGGGGGGGGGGGGGGGGGGGGGGGEGGGGGGGGGGGGGGGGGGGGGGGGGGGGGGGGGGGGGGGGDGGGGGGGGGGFGFGFFFFFFGFFFFFFFFFGFFFDF>FFFFFFFFFFFFAFFFFFFFFFFFFFFFFFF
@M04999:289:000000000-L3R54:1:1101:28046:8732 1:N:0:396
ATCCTACGGGAGGCTGCAGTAGGGAATCTTCCACAATGGACGCAAGTCTGATGGAGCAACGCCGCGTGAGTGAAGAGGGTTTTCGGATCGTAAAGCTCTGTTGTTGGTGAAGAAGGATAGGGGTAGTAACTGATTCTTATTTGACGGTAATCAACCAGAAAGTCACGGCTAACTACGTGCCAGCAGCCGCGGTAATACGTAGGTGGCAAGCGTTGTCCGGATTTATTGGGCGTAAAGCGAACGCAGGCGGGAGAACAAGTCAGCTGTGAAAGCCCTCGGCTTAACCGGGGAAGTGCAGCTG
+
CCCCCGGGGGGGGGGGGGGGGGGGGGGGGGGGGGGGGGGGGGGGGGGGGGGGGGGGGGGGGGGGGGGGGGGGGGGGGGGGGGGGGGGGGGGGGGGGGGGGGGGGGGGGGGGGGGGGGGGGGGGGGGGGGGGGGGGGGGGGGGGGGGGGGGGGGGGGGGGGGGGGGGGGGGGGGGGGGGGGGGGGGGGGGGGGGGGGGGGGGGGGFGGGGGGGGGGGGGGDCEGGGGGGGGGGGGGGGGGGGGFGFGBFFFFDGFFFFFFFFFGFFFFFFFFFFFFFFFFFFFFDFFFFFBB<BFFFFFFF?
@M04999:289:000000000-L3R54:1:1101:15807:8751 1:N:0:396
CCCTACGGGTGGCTGCAGTGAGGAATATTGGACAATGGGTGAGAGCCTGATCCAGCCATCCCGCGTGAAGGACGACAGCCCTATGGGTTTTAAACTTCTTTTGTATGGGAATAAACCACATTACGCGTAATGTTCTGAAGGTACCATACGAATTAGCATCGGCTAACTCCGTGCCAGCAGCCGCGGTAATACGGAGGATGCGAGCGTTATCCGGATTTATTGGGTTTAAAGGGTCCGTAGGCGGGTTGATAAGTCAGCGGTGAAAACCTGCAGCTTAACTGTAGAACAGCCGTTGATACTG
+
CCCCCGGGGGGGGGGGGGGGGGGGGGGGGGGGGGGGGGGGGGGGGGGGGGGGGGGGGGGGGGGGGGGGGGGGGGGGGGGGGG=FGGGGGGGGGGGGGGGGGGGGGGGGGGGGGGGGGGGGGGGGGGGGGGGGGGGGGGGGGGGGGGGGGGGGGGGGGGGGGGGGGFGGGGGGGGGGGGGGGGGGGGGGGGFGGGGGGGGGGGGGEGGGGGGGGGGGGGGGGGGGGGGGGGFGCFGGGGGGGGFGEGFFFFFFGFFFFFFFFFGFFFFFFFFFBFFFFAFFFBFF>BFFFFF>BFBF>AFF)
@M04999:289:000000000-L3R54:1:1101:12838:8754 1:N:0:396
CCCTACGGGCGGCAGCAGTGGGGAATATTGCACAATGGGGGAAACCCTGATGCAGCCATGCCGCGTGTATGAAGAAGGCCTTCGGGTTGTAAAGTACTTTCGGTAATGAGGAAGGTGGTGTATCTAATAGGTGCATCAATTGACGTTAATTACAGAAGAAGCACCGGCTAACTCCGTGCCAGCAGCCGCGGTAATACGGAGGGTGCGAGCGTTAATCGGAATGACTGGGCGTAAAGGGCATGTAGGCGGATAATTAAGTTAGGTGTGAAAGCCCTGGGCTCAACCTAGGAATTGCACTTA
+
CCCCCGGGGGGGGGGGGGGGGGGGGGGGGGGGGGGGGGGGGGGGGGGGGGGGGGGGGGGGGGGGGGGGGGGGGGGGGGGGGGGGGGGGGGGGGGGGGGGGGGGGGGGGGGGGGGGGGGGGGGGGGGGGGGGGGGGGGGGGGGGGGGGGGGGGGGGGGGGGGGGGGGGGGGGGGGGGGGGGGGGGGGGGGGGGGGGGGGGGGGGGGGGGGGGGGGGGGGGGGGGGGGGGGGGGGGGGGGGGGGFGFGFFFFFFCFFFFFFFFFFFFFEFFFAFFFFFF?FFFFFFFF:<??DFFFFFFFFF
@M04999:289:000000000-L3R54:1:1101:23649:8765 1:N:0:396
TAGTCCCTACGGGTGGCTGCAGTAGGGAATCTTCCACAATGGACGCAAGTCTGATGGAGCAACGCCGCGTGAGTGAAGAAGGTTTTCGGATCGTAAAGCTCTGTTGTTGGTGAAGAAGGATAGGGGTAGTAACTGATTCTTATTTGACGGTAATCAACCAGAAAGTCACGGCTAACTACGTGCCAGCAGCCGCGGTAATACGTAGGTGGCAAGCGTTGTCCGGATTTATTGGGCGTAAAGCGAACGCAGGCGGGAGAACAAGTCAGCTGTGAAAGCCCTCGGCTTAACCGGGGAAGTGC
+
CCCCCGGGGGGGGGGGGGGGGGGGGGGGGGGGGGGGGGGGGGGGGGGGGGGGGGGGGGGGGGGGGGGGGGGGGGGGGGGGGGGGGGGGGGGGGGGGGGGGGGGGGGGGGGGGGGGGGGGGGGGGGGGGGGGGGGGGGGGGGGGGGGGGGGGGGGGGGGGGGGGGGGGGGGGGGGGGGGGGGGGGGGGGGGGGGGGGGGGFGGGGGGGGGGGGGGGGGGGGGGGGGGFGGGGGGGDGGGGGGGFGBDDFFBFFGFFFFFFFF>766??FBFFFFFFFFFFFFFFFFF<9AFF6>086.8A
@M04999:289:000000000-L3R54:1:1101:27080:8803 1:N:0:396
GAGTCCTACGGGTGGCAGCAGTGGGGAATTTTGGACAATGGGGGGAACCCTGATCCAGCCATGCCGCGTGTCTGAAGAAGGCCTTCGGGTTGTAAAGGACTTTTGTTAGGGAAGAAAAGCCGGGTGCTAATACCACCTGGTGCTGACGGTACCTAAAGAATAAGCACCGGCTAACTACGTGCCAGCAGCCGCGGTAATACGTAGGGTGCGAGCGTTAATCGGAATTACTGGGCGTAAAGCGAGCGCAGACGGTTAGATAAGTCAGATGTGAAATCTCCGAGCTCAACTTGGGACGTGCATT
+
CCCCCGGGGGGGGGGGGGGGGGGGGGGGFGGGGGGGGGGGGGGGGGGGGGGGGGGGGGGGGGGGGGGGGGGGGGGGGGGGGGGGFGFGGFGGGGGF9AFFFFGGGGFGGGGCFGFGGGGFFGFGGGGGGGGGGFGGGGGFGGGGGGGGGGGCF?FFCFFGGGDC?EGGDEGGGGGFGGGGGGGGGGGGGGEEGGGGGGFGGGGGG>6?EEEEGGGDGGGGGGGGGGGGGGGGF77DD<F*7DB<BGEF55<@9@DFFFFF?*:B67BF>F<46FF*0<B>2048<2:AAA>?:?B::??AA
@M04999:289:000000000-L3R54:1:1101:9133:8832 1:N:0:396
GTAACCTACGGGCGGCAGCAGTGGGGAATATTGCACAATGGGGGAAACCCTGATGCAGCCATGCCGCGTGTATGAAGAAGGCCTTCGGGTTGTAAAGGACTTTTGTTAGGGAAGAAAAGCCGGGTGCTAATACCACCTGGTGCTGACGGTACCTAAAGAATAAGCACCGGCTAACTACGTGCCAGCAGCCGCGGTAATACGTAGGGTGCGAGCGTTAATCGGAATTACTGGGCGTAAAGCGAGCGCAGACGGTTAGATAAGTCAGATGTGAAATCCCCGAGCTCAACTTGGGACGTGCATT
+
CCCCCGGGGDGGGGGGGGGGGGGGGGGGGGGGGGGGGGGGGGGGGGGGGGGGGGGGGGGGGGGGGGGGGGGGGGGGGGGGGGGGGGGDGGGGGGGFGGGGGGGGGGGGGGCCFEGGGGGGGEGGGGGGGGGGGGGGGGGFGGGGFFGGGGGGFGFGFGFGGGGGGGGGGDFGGGGGGGGGGGGGGGGGFGGGGGGG@FGGGGGFE>@EGGEDGGGGGGFGGG5EFGFCGGGGFDEDDCGGGDBDEGFFEFEFGF:FFF?F6BFFFFFFDFF<AF=6FBE>66>B2484<B::(3(3?<?DD
@M04999:289:000000000-L3R54:1:1101:10274:8873 1:N:0:396
ATGAGCCTACGGGAGGCAGCAGTAGGGAATCTTCCACAATGGACGCAAGTCTGATGGAGCAACGCCGCGTGGATGAAGAAGGTCTTCGGATCGTAAAATCCTGTTGTTGAAGAAGAACGGTTGTGAGAGTAACTGCTCATAGCGTGACGGTAATCAACCAGAAAGTCACGGCTAACTACGTGCCAGCAGCCGCGGTAATACGTAGGTGGCAAGCGTTGTCCGGATTTATTGGGCGTAAAGGGAGCGCAGGCGGTCTTTTAAGTCTGAATGTGAAAGCCCTCAGCTTAACTGAGGAAGAGC
+
CCCCCGGGGGGGGGGGGGGGGGGGGGGGGGGGGGGGGGGGGGGGGGGGGGGGGGGGGGGGGGGGGGGGGGGGGGGGGGGGGGGGGGGGGGGGGGGGGGGGGGGGGGGGFGFCFGGGGGGGGGGGGGGGGGGGGGGGGGGGGGGGGGGGGGGGGGGGGGGGGGGGGGGGGGGGGGGGGGGGGGGGGGGGGGGGGGGGGGGGGGGGGGGGGGGGGGGGGGGGGGGGGGGGGG=FGGGGGGGGGGFGFGFFFDFFGFFFFFFFFFGFFFFFFFFFAFFFFFFFFFFFFFFFFFFFFF?BFFFF
@M04999:289:000000000-L3R54:1:1101:15894:8905 1:N:0:396
TGTGCCCTACGGGGGGCTGCAGTGGGGAATATTGCACAATGGGGGGAACCCTGATGCAGCCATGCCGCGTGTATGAAGAAGGCCTTCGGGTTGTAAAGTACTTTCGGTAATGAGGAAGGTGGTGTATCGAATAGGTGCATCAATTGACGTTAATTACAGAAGAAGCACCGGCTAACTCCGTGCCAGCAGCCGCGGTAATACGGAGGGTGCGAGCGTTAATCGGAATGACTGGGCGTAAAGGGCATGTAGGCGGATAATTAAGTTAGGTGTGAAAGCCCCGGGCTCAACCTGGGAACTGCAC
+
CCCCCGGGGFGGGGGGGGGGGGGGGGGGGGGGGGGGGGGGGGGGGGGGGGGGGGGGGGGGGGGGGGGGGGGGGGGGGGGGGGGGGGGGGGGGGGGGGGGGGGGGGGGGGGGGGGGGGGGGGGGGGGGGGGGGGGGGGGGGGGGGGGGGGGGGGGGGGGGGGGGGGGGGGGGGGGGGGGGGGGGGGGGGGGGGGGGGGGGGGGGGGGGGGGGGGGGGGGGGGGGGGGGGGGGGGGGGGGGGGGEGFGFFFFFFGBE>FFFFFFGFFF@FFFFBFFFFFF@>BFFFFFFFFFFFFBFFFFFFB
@M04999:289:000000000-L3R54:1:1101:10778:8920 1:N:0:396
CCTACGGGGGGCTGCAGTGAGGAATATTGGACAATGGGTGAGAGCCTGATCCAGCCATCCCGCGTGAAGGACGACAGCCCTATGGGTTTTAAACTTCTTTTGTATGGGAATAAGCCACATTACGCGTAATGTTCTGAAGGTACCATACGAATAAGCATCGGCTAACTCCGTGCCAGCAGCCGCGGTAATACGGAGGATGCGAGCGTTATCCGGATTTATTGGGTCTAAAGGGTCCGTAGGCGGGTTGATAAGTCAGCGGTGAAAACCTGCAGCTTAACTGTAGAACTGCCGTTGATACTGT
+
CCCCCGGGGGGGGGGGGGGGGGGGGGGGGGGGGGGGGGGGGGGGGGGGGGGGGGGGGGGGGGGGGGGGGGGGGGGGGGGGGGGGGGGGGGGGGGGGGGGGGGGGGGGGGGGGGGGGGGGGGGGGGGGGGGGGGGGGGGGGGGGGGGGGGGGGGGGGGGGGGGGGGGGGGGGGGGGGGGGGGGGGGGGGGGGGGGGGGGGGGGGGGGGGGGGGGGGGGGGGGFGGGGGGGFCGGGGGGGGGGGFGFGFFFFFFGFFFFFBFFFGFFFFFFFF?FFFBFDFFFFFAAFFFB?BBFFFFBFFFA
@M04999:289:000000000-L3R54:1:1101:18855:8923 1:N:0:396
AGTACCTACGGGGGGCTGCAGTGGGGAATTTTGGACAATGGGGGGAACCCTGATCCAGCCATGCCGCGTGTCTGAAGAAGGCCTTCGGGTTGTAAAGGACTTTTGTTAGGGAAGAAAAGCCGGGTGCTAATACCACCTGGTGCTGACGGTACCTAAAGAATAAGCACCGGCTAACTACGTGCCAGCAGCCGCGGTAATACGTAGGGTGCGAGCGTTAATCGGAATTACTGGGCGTAAAGCGAGCGCAGACGGTTAGATAAGTCAGATGTGAAATCCCCGAGCTCAACTTGGGACGTGCATT
+
CCCCCGGGGGGGGGGGGGGGGGGGGGGGGGGGGGGGGGGGCGGGGGGGGGGGGGGGGGGGGGGGGGGGGGGGGGGGGGGGGFGGGGGGGGGGGGF?FFFGGGGGGGGGG6FGGCFGGGGGGGGGGGGGGGGGGGGGGGGGGGGGFGGGGGGGGGGGGGGCEGGGGGGGG5EGGGGGGGGGGGGG8FFFFGGGGGGGGGEGFFFGGEGGGGGEGGGGEGGGGEGDGGGGGGGGGCGGGGGGGGFGDGFD5FBFGFFFFFFFFFGFF=FBDFFFAFFFFFD>;B>F?DFFFA?02<F?FF<DF
@M04999:289:000000000-L3R54:1:1101:15921:8974 1:N:0:396
GACCTACGGGGGGCTGCAGTGGGGAATATTGCACAATGGGGGGAACCCTGATGCAGCCATGCCGCGTGTATGAAGAAGGCCTTCGGGTTGTAAAGTACTTTCGGTAATGAGGAAGGTGGTGTATCGAATAGTTGCATCAATTGACGTTAATTACAGAAGAAGCACCGGCTAACTCCGTGCCAGCAGCCGCGGTAATACGGAGGGTGCGAGCGTTAATCGGAATGACTGGGCGTAAAGGGCATGTAGGCGGATAATTAAGTTAGGTGTGAAAGCCCCGGGCTCCACCTGGGAACTGCACTT
+
CCCCCGGGGGGGGGGGGGGGGGGGGGGEGGGGGGGGGGGGGGEGGGF<FCGFGGGGGGGG,<FE@FGGGGGGCGGG?<<F7?FCFGCFFFEGC9@<?:FGCFEGGCEFFFGG?EGGGGGGEGFGGDF6<F?,:CFFG??:@ECDGGEFCCFGFG?:<CCFECGFGFEGGGGFG+<ECFCEGGFGG6AFCE8EGEEGFFFC*CC*CCECEEGGGGGCGGGEEDFGEGGGG4DDG5=CFF37<75>=>?4@E3@D4=F?FFFF?C???FEA744:FFE5(516<14<:8:1:7>F?)2A?>?
@M04999:289:000000000-L3R54:1:1101:24430:9019 1:N:0:396
TCCTACGGGAGGCTGCAGTGGGGAATATTGCACAATGGGGGGAACCCTGATGCAGCCATGCCGCGTGTATGAAGAAGGCCTTCGGGTTGTAAAGTACTTTCGGTAGTGAGGAAGTTGTGTGTATGAAAAGTGCATGCAGTTGACGTTAGCTACAGAAGAAGCACCGGCTAACTCCGTGCCAGCAGCCGCGGTAATACGGAGGGTGCGAGCGTTAATCGGAATGACTGGGCGTAAAGGGCATGTAGGCGGATAATTAAGTTAGGTGTGAAAGCCCCGGGCTCAACCTGGGAATTGCACTTA
+
CCCCCGGGG6===EFGGGGGGGGGGGGGGGGGGGGGGGGGGGGGGGGGGGGGGGGGGGGGGGGGGGGGGGGGGGGGGGGGGGGGGGGGGGGGGGGGGGGGGGGGGGGGGGGFGGGGGGGGGGGGGGGGGGGGGGGGGGGGGGGGGGGGGGGGGGGGGGGGGGGGGGGGGGGGGGGGGGGGGGGGGGGGGGGGGGGGGGGGGGGGGGGGGGGGGGGGGGGGGGGGGGGGGGGGGGGGGDGGFGFGFFFFFFFFDFFFFFFFFFGFFFFBAFFFFFFF@FFFFBFFBFFFFFBFFFFFFFFF
@M04999:289:000000000-L3R54:1:1101:10279:9045 1:N:0:396
GGGGCCCTACGGGGGGCAGCAGTGAGGAATATTGGACAATGGGTGAGAGCCTGATCCAGCCATCCCGCGTGAAGGACGACAGCCCTATGGGTTTTAAACTTCTTTTGTATGGGAATAAACCACATTACGTGTAATGTTCTGAAGGTACCATACGAATAAGCATCGGCTAACTCCGTGCCAGCAGCCGCGGTAATACGGAGGATGCGAGCGTTATCCGGATTTATTGGGTTTTAAGGGTCCGTAGGCGGGTTGATAAGTCAGCGGTGAAAACCTGCAGCTTAACTGTAGAACTGCCGTTGAT
+
CCCCCEGGGFGGGGGGGEGGGGFGGGGGGGGGGGGGGGGGGGGGGGGGGGGGGGGGGGGGFGGFGGGGGGGGGGGGGGGGGGGGGFGFFGGGGGGGGGGGGGGGGGAFGGGCG:?FGFGGGF@FFEB=<FGGDFGGGGGGGGGCCFGGGGGGGFGFGGF9FGGGEDGFGCFGGGGF8CGFGGGGGG8CGGGEGCFFFEGGGGGFF8;EGGCE=FCEGGGGGF7FGCDCEDD*269*9FFCC7:<5F>DEFFFGF?FFFFF4@C>B>FF4@<:?F>FFF?<ADFFBBAFA<>)823;::B:)
@M04999:289:000000000-L3R54:1:1101:5220:9082 1:N:0:396
CCTACGGGTGGCTGCAGTGAGGAACATTGGACAATGGGTGAGAGCCTGATCCAGCCATCCCGCGTGAAGGACGACAGCCCTATGGGTTTTAAACTTCTTTTGTATGGGAATAAACCACATTACGTGTAATGTTCTGAAGGTACCATACGAATAAGCATCGGCTAACTCCGTGCCAGCAGCCGCGGTAATACGGAGGATGCGAGCGTTATCCGGATTTATTGGGTTTAAAGGGTCCGTAGGCGGGTTGATAAGTCAGCGGGGAAAACCTGCAGCTTAACTGTAGAACTGCCGTTGATACTGT
+
CCCCCGGGGGGGGFEDFFFGGFGGGFGGGGGGGG@FFFECGGGGGEDFEFFGG@EDFFGGFFGGGDFGGFCFCFEE@FGGGGEF@DCFGFGFECEGGGGGFGEF<FFG@GFGGGGFGGGEAFGEAEFFCFDGFFG<<?F8AEGDFFCFFGGGGGGGFFFGGGE=FFEAD:===FGGGFGGGEGEGGGGG9CFG>E@CF?EC:C>:EGEGGCCGEECCCC@CGG5:CGGGGGDFF=CCCDGFGFGFD@F?7?4DFFF:B))07CFF5)72705:FF6B<BAAAFB<AFFFFF?F:,)6<45:
@M04999:289:000000000-L3R54:1:1101:6097:9099 1:N:0:396
TCCTACGGGGGGCTGCAGTGGGGAATATTGCACAATGGGCGAAAGCCTGATGCAGCGACGCCGCGTGCGGGATGACGGCCTTCGGGTTGTAAACCGCTTTTGATTGGGAGCAAGCGAGAGTGAGTGTACCTTTCGAATAAGCACCGGCTAACTCCGTGCCAGCAGCCGCGGTAATACGGAGGGTGCGAGCGTTAATCGGAATGACTGGGCGTAAAGGGCATGTAGGCGGATAATTAAGTTAGGTGTGAAAGCCCCGGGCTCAACCTGGGAATTGCACTTAAAACTGGTTATCTGGAGTATT
+
CCCCCGGGGGGGGGGGGGGGGGGGGGGGGGGGGGGGGGGGGGGGGGGGGGGGGGGGGGGGGGGGGGGGGGGGGGGGGGGGGGGGGGGGGGGGGGGGGGGGGGGGGGGGGGGGGGGGGGGGFGGGGGGGGGGGGGGGGGGGGGFGGGGGGGGGGGGGGCGGGGGGGGGGGGGGGGGGGGGEGGGGGGGGGGGGGEGGGGGGGGDGGGGGGGGGGGGGGGGGFFFCF7CGGDGGFGGGGGGGGCFGFGEFFFFFGFFFFE>DFFGFFFFF:>BFF?FFFFFFFAA<:BBAFFFAFFF9B?BFA
@M04999:289:000000000-L3R54:1:1101:3018:9102 1:N:0:396
GCCTACGGGAGGCTGCAGTGGGGAATTTTGGACAATGGGGGGAACCCTGATCCAGCCATGCCGCGTGTCTGAAGAAGGCCTTCGGGTTGTAAAGGACTTTTGTTAGGGAAGAAAAGCCGGGTGCTAATACCACCTGGTGCTGACGGTACCTAAAGAATAAGCACCGGCTAACTACGTGCCAGCAGCCGCGGTAATACGTAGGGTGCGAGCGTTAATCGGAATTACTGGGCGTAAAGCGAGCGTAGACGGTTAGATAAGTCAGATGTGAAATCCCCGAGCTCAACTTGGGACGTGCATTTG
+
CCCCCGGGG8==BEFGGGGGGGGGGGGGGGGGGGGGGGGGGGGGGGGGGGGGGGGGGGGGGGGGGGGGGGGGGGGGGGGGGGGGGGGGGGGGGGGGGGGGGGGGGGGGGGGGGGGGGGGGGGGGGGGGGGGGGGGGGGGGGGGGGGGGFGGGGGGGGGGGGGGGGGGGGGGGGGGGGGGGGGGGGGGGGGGGGGFGGGGGFGGGGGGGGGGGGGGGGGDGGGGGGGGGGGGGGGGGGGGGGGFGFGFFFFFFGFFFFFFFFFFFFFFFFFFFFF>@EFFF????AFFFFFFFFFFBFFFF
@M04999:289:000000000-L3R54:1:1101:13253:9115 1:N:0:396
CCTACGGGGGGCAGCAGTGGGGAATTTTGGACAATGGGGGGAACCCTGATCCAGCCATGCCGCGTGTCTGAAGAAGGCCTTCGGGTTGTAAAGGACTTTTGTTAGGGAAGAAAAGCCGGGTGCTAATACCGCCTGGTGCTGACGGTACCTAAAGAATAAGCACCGGCTAACTACGTGCCAGCAGCCGCGGTAATACGTAGGGTGCGAGCGTTAATCGGAATTACTGGGCGTAAAGCGAGCGCAGACGGTTAGATAAGTCAGATGTGAAATCCCCGAGCTCAACTTGGGACGTGCATTTGA
+
CCCCCGGGGGGGGGGGGGGGGGGGGGGGGGGGGGGGGGGGGGGGGGGGGGGGGGGGGGGGGGGGGGGGGGGGGGGGGGGGGGGGGGGGGGGGGGGGGGGGGGGGGGGGGGGGGGGGGGGGGGGGGGGGGGGGGGGGGGGGGGGGGGGGGGGGGGGGGGGCFGGGGGGGGGGGGGEGGGGGGGGGGGGGGGGGGGGGGGGGGGGGGGGGGGGGGGGGGGGGGGGGGGGFGGGDGGGGGGGGGGFDBGFFFFFFGFF?FFFFFFGFF=FFFFD?FFEFFFEFF??FFFFBFFFF:??FFFAF
@M04999:289:000000000-L3R54:1:1101:27379:9118 1:N:0:396
GCCTACGGGGGGCTGCAGTGAGGAATATTGGACAATGGGTGAGAGCCTGATCCAGCCATCCCGCGTGAAGGACGACAGCCCTATGGGTTTTAAACTTCTTTTGTATGGGAATAAACCACATTACGCGTAATGTTCTGAAGGTACCATACGAATAAGCATCGGCTAACTCCGTGCCAGCAGCCGCGGTAATACGGAGGATGCGAGCGTTATCCGGATTTATTGGGTTTAAAGGTTCCGTAGGCGGGTTGATAAGTCAGCGGTGAAAACCTGCAGCTTAACTGTAGAACTGCCGTTGATACTG
+
CCCCCCBGGGGGGCCFGGFGGGGGGF<CFCE55BE=?FFE:F<FFG,?F<??<ECEFFGGGG:+@FEGGGGGGCGDFGD<3F@<FCAFGGGGGGE,@BFGGGGGC;FGGGGGGGGGGCFFCFG,8FGGECGGCF@<<;@CFFFGF:FCG>7**CC:FGFGCGGCF<<<<FDF8CFFGFDGC8>EEG*8;EG7C5>*88C?FC?:*?CECFGGGC5C5CCFE+A5*C<D9FFF+0+9D275543557)7@F?FG?*994>>0<CF=?07:)(34:5?69F9<6-).63<3)(-(40(-45:-
@M04999:289:000000000-L3R54:1:1101:25220:9139 1:N:0:396
CCTACGGGGGGCTGCAGTGGGGAATTTTGGACAATGGGGGGAACCCTGATCCAGCCATGCCGCGTGTCTGAAGAAGGCCTTCGGGTTGTAAAGGACTTTTGTTAGGGAAGAAAAGCCGGGTGCTAATACCACCTGGTGCTGACGGTACCTAAAGAATAAGCACCGGTTAACTACGTGCCAGCAGCCGCGGTAATACGTAGGGTGCGAGCGTTAATCGGAATTACTGGGCGTAAAGCGAGCGCAGACGGTTAGACAAGTCAGATGTGAAATCCCCGAGCTCAACTGGGGACGTGCATTTGA
+
CCCCCGGGGGGGGGGGGGGGGGGGGGGGGGGGGGGGGGGGGGGGGGGGGGGGGGGGGGGGGGGGGGGGGGGGGGGGGGGGGGGGGGGGGGGGGGGGGGGGGGGGGGGGGGGGGGGGGGGGGGGGGGGGGGGGGGGGGGGGGGGGGGGGGGGGGGGGGGGGGGGGGGGGGGGGGGGGGGGGGGGGGGGGGGGGGGGFGGGGGDGGGGGGGGGGGGGGGGGGGGGGGGGFG<CGEFCGGGGDDGBGFGFFF35526@557976BFF=9@F96<?F>8559@7??:B08B9696110-<<))6
@M04999:289:000000000-L3R54:1:1101:18143:9223 1:N:0:396
ATTCCTACGGGGGGCAGCAGTGGGGAATATTGCACAATGGGGGAAACCCTGATGCAGCCATGCCGCGTGTATGAAGAAGGCCTTCGGGTTGTAAAGTACTTTCGGTAGTGAGGAAGTTGTGTGTATGAAAAGTGCATGCAGTTGACGTTAGCTACAGAAGAAGCGCCGGCTAACTCCGTGCCAGCAGCCGCGGTAATACGGAGGGTGCGAGCGTTAATCGGAATGACTGGGCGTAAAGGGCATGTAGGCGGATAATTAAGTTAGGTGTGAAAGCCCCGGGCTCAACCTGGGAATTGCACTT
+
CCCCCGGGGGGGGGGGGGGGGGGGGGGGGGGGGGGGGGGGGGGGGGGGGGGGGGGGGGGGGGGGGGGGGGGGGGGGGGGGGGGGGGGGGGGGGGGGGGGGGGGGGGGGGGGGGGGGGGGGGGGGGGGGGGGGGGGGGGGGGGGGGGGGGGGGGGGGGGGGGGGGGGGGGGGGGGGGGGGGGGGGGGGGGGGGGGGGGGGGGGGGGGGGGGGGGGGGGGGGGGGGGGGGGGGGGGGGFFGGGDFG=FFFFFFFGBFFFFFFFFFFFFFFBFFFFFFF:;EFBF?FFFFFFFF7?F:<ADFF:
@M04999:289:000000000-L3R54:1:1101:16463:9249 1:N:0:396
CCTACCGGGTGGCTGCAGTGGGGAATATTGCACAATGGGGGAAACCCTGATGCAGCCATGCCGCGTGTATGAAGAAGGCCTTCGGGTTGTAAAGTACTTTCGGTAGTGAGGAAGTTGTGTGTATGAAAAGTGCATGCAGTTGACGTTAGCTACAGAAGAAGCACCGGCTAACTCCGTGCCAGCAGCCGCGGTAATACGGAGGGTGCGAGCGTTAATCGGAATGACTGGGCGTAAAGGGCATGTAGGCGGATAATTAAGTTAGGTGTGAAAGCCCCGGGCTCAACCTGGGAATTGCACTTA
+
CCCCCGGGGGGGGGGGGGGGGGGGGGGGGGGGGGGGGGGGGGGGGGGGGGGGGGGGGGGGGGGGGGGGGGGGGGGGGGGGGGGGGGGGGGGGGGGGGGGGGGGGGGGGGGGGGGGGGGGGGGGGGGGGGGGGGGGGGGGGGGGGGGGGGGGGGGGGGGGGGGGGGGGGGGGGGGGGGGGGGGGGGGGGGGGGGGGGGGGGGGGGGGGGGGGGGGGGGGGGGGGGGGGGGGGGGGGGGGGGGGFGFGFFFFFFGFFFFFFFFFGFFFFFFFFF?FFFFFFFFFFFFFFFFFFFFFFFFFFF
@M04999:289:000000000-L3R54:1:1101:7982:9259 1:N:0:396
CCTACGGGTGGCTGCAGTGGGGAATTTTGGACAATGGGGGGAACCCTGATCCAGCCATGCCGCGTGTCTGAAGAAGGCCTTCGGGTTGTAAAGGACTTTTGTTAGGGAAGAAAAGCCGGGTGCTAATACCGCCTGGTGCTGACGGTACCTAAAGAATAAGCACCGGCTAACTACGTGCCAGCAGCCGCGGTAATACGTAGGGTGCGAGCGTTAATCGGAATTACTGGGCGTAAAGCGAGCGCAGACGGTTAGATAAGTCAGATGTGAAATCCCCGAGCTCAACTTGGGACGTGCATTTGA
+
CCCCCGGGGGGGGGGGGGGGGGGGGGGGGGGGGGGGGGGGGGGGGGGGGGGGGGGGGGGGGGGGGGGGGGGGGGGGGGGGGGGGGGGGGGGGGGGGGGGGGGGGGGGGGGGGGGGGGGGGGGGGGGGGGGGGGGGGGGGGGGGGGGGGGGGGGGGGGGGGGGGGGGGGGGGGGGGGGGGGGGGGGGGGGGGGGGGFGFGGGGGGGGGGGGGGGGGGGGGGGGGGGGGGGGDGGGGGGGGGGGDDEGFFFFFFGFFFFFFFFFGFFFFF<FFFFFFBB>B><BFFFFFFFFFF?<:>BFFF
@M04999:289:000000000-L3R54:1:1101:23805:9299 1:N:0:396
ACCTACGGGGGGCTGCAGTGGGGAATTTTGGACAATGGGGGGAACCCTGATCCAGCCATGCCGCGTGTCTGAAGAAGGCCTTCGGGTTGTAAAGGACTTTTGTTAGGGAAGAAAAGCCGGGTGCTAATACCACCTGGTGCTGACGGTACCTAAAGAATAAGCACCGGCTAACTACGTGCCAGCAGCCGCGGTAATACGTAGGGTGCGAGCGTTAATCGGAATTACTGGGCGTAAAGCGAGCGCAGACGGTTAGATAAGTCAGATGTGAAATCCCCGAGCTCAACTTGGGACGTGCATTTG
+
CCCCCGGGGGGGGGGGGGGGGGGGGGGGGGGGGGGGGGGGGGGGGGGGGGGGGGGGGGGGGGGGGGGGGGGGGGGGGGGGGGGGGGGGGGGGGGGGGGGGGGGGGGGGGGGGGGGGGGGGGGGGGGGGGGGGGGGGGGGGGGGGGGGGGGGGGGGGGGGGGGGGGGGGGGGGGGGGGGGGGGGGGGGGGGGGGGGGGGGGGGGGGGGGGGGGGGGGGGGGGGGGGGGGGGGGGGGGGGGGDGFGFGFFEFFFGFFFFFFFFFGFFFFFFFFFFFFFFFFFFFFFFFF??FFFFBBFFFFB
@M04999:289:000000000-L3R54:1:1101:8855:9305 1:N:0:396
CCTACGGGTGGCTGCAGTGGGGAATATTGCACAATGGGGGAAACCCTGATGCAGCCATGCCGCGTGTATGAAGAAGGCCTTCGGGTTGTAAAGTACTTTCGGTAGTGAGGAAGTTGTGTGTATGAAAAGTGCATGCAGTTGACGTTAGCTACAGAAGAAGCACCGGCTAACTCCGTGCCAGCAGCCGCGGTAATACGGAGGGTGCGAGCGTTAATCGGAATGACTGGGCGTAAAGGGCATGTAGGCGGATAATTAAGTTAGGTGTGAAAGCCCCGGGCTCAACCTGGGAATTGCACTTAA
+
CCCCCGGGGGGGGGGGGGGGGGGGGGGGGGGGGGGGGGGGGGGGGGGFGFGGGGGGGGGGGGGGGGGGGGGGGGGGGGGGGGGGGGGGGGGGGGGGGGGGGGGGGGGGGGGGGFGGGGGGGGGGGGGGGGGGGGGGGGGGGGGGGGGGGGGGGGGGGGGGGGGGGGGGGGGGGGGGGGGGGGGGGGGGGGGDGGGGGGGGGGGGGGGGGEEGGGGGGGGGGGGGGGGGGGGGGGCFGGGGGGFGFGFF@EFFGFFFFFFFFFGFFFFFFFF?BEFFFFFFFFFBFFFFF??37AAFFBFF
@M04999:289:000000000-L3R54:1:1101:5752:9323 1:N:0:396
GCCTACGGGGGGCAGCAGTGGGGAATATTGCACAATGGGGGGAACCCTGATGCAGCCATGCCGCGTGTATGAAGAAGGCCTTCGGGTTGTAAAGTACTTTCGGTAGTGAGGAAGTTGTGTGTATGAAAAGTGCATGCAGTTGACGTTAGCTACAGAAGAAGCACCGGCTAACTCCGTGCCAGCAGCCGCGGTAATACGGAGGGTGCGAGCGTTAATCGGAATGACTGGGCGTAAAGGGCATGTAGGCGGATAATTAAGTTAGGTGTGAAAGCCCCGGGCTCAACCTGGGAATTGCACTTA
+
CCCCCGGGGGGGGGGGGGGGGGGGGGGGGGGGGGGGGGGGGGGGGGGGGGGGGGGGGGGGGGGGGGGGGGGGGGGGGGGGGGGGGGGGGGGGGGGGGGGGGGGGGGGGGFGGGGFGGGGGGGGGGGGGGGGGGGGGGGGGGGGGGGGGGGGGGGGGGGGGGGGGGGGGGCGGGGGGGGGGGGGGGGGGGGGGGGGGGGGGGGGGGGGCGGGGGGGGGGGGDGGGGGGGGGGGGDGGGGGGGGFGFGFFFEFDFFF?FFFFFFGFF?:BFBBFFFBED6B>F?FFBFFFFF0:?FFFFF:A
@M04999:289:000000000-L3R54:1:1101:17590:9331 1:N:0:396
AACCTACGGGGGGCTGCAGTGGGGAATTTTGGACAATGGGGGGAACCCTGATCCAGCCATGCCGCGTGTCTGAAGAAGGCCTTCGGGTTGTAAAGGACTTTTGTTAGGGAAGAAAAGCCGGGTGCTAATACCACCTGGTGCTGACGGTACCTAAAGAATAAGCACCGGCTAACTACGTGCCAGCAGCCGCGGTAATACGTAGGGTGCGAGCGTTAATCGGAATGACTGGGCGTAAAGGGCATGTAGGCGGATAATTAAGTTAGGTGTGAAATCCCCGAGCTCAACTTGGGACGTGCATTTG
+
CCCCCGGGGGGGGGGGGGGGGGGGDGGGGGGGGGGGGGGGGGGGGGGGGGGGGGGGGGGGGGGGGGGGGGGGGFGGGGGGGGGGGDGGGGGGGGGGGGGGGGGCGGGGDGGGGGGEGGGGGGGGCFFGGGGGGGGGGGGGGGGGGGDGGEGGGGGGGFGGGCFGFGGGGGGGGGGGGGGGGGGGGGGGEGG>GGGGGGF9<@EGGGDEGGDCEGEFGGGGGGGGGGGGGGGGGG=DCGDDFGFGFGFFFFF3<4@FFFFFFFDFFFF:>F4<AFFFFBFB27)<BFA>>0:<BFFF<)6)-
@M04999:289:000000000-L3R54:1:1101:20461:9332 1:N:0:396
GGCCTACGGGTGGCTGCAGTGAGGAATATTGGACAATGGGTGAGAGCCTGATCCAGCCATCCCGCGTGAAGGACGACAGCCCTCTGGGTTTTAAACTTCTTTTGTATGGGAATAAACCACATTACGTGTAATGTTCTGAAGGTACCATACGAATAAGCATCGGCTAACTCCGTGCCAGCAGCCGCGGTAATACGGAGGATGCGAGCGTTATCCGGATTTATTGGGTTTAAAGGGTCCGTAGGCGGGTTGATAAGCCAGCGGTGAAAACCTGCAGCTTAACTGTAGAACTGCCGTTGATACT
+
CCCCCGGGGGGGGGGGGGGGGGGGGGGGGGGGGGGGGGGGGGGGGGGGGGGGGGGGGGGGGGGGGGGGGGGGGGGGGGGGGGG8FGGGGGGGGGGGGGGGGGGGGGGGGGGGGGGGGGGGGGGGGGGGGGGGGGGGGGGGGGGGGGGGGGGGGGGGGGGGGGGGGGGGGGGGGGGGGGGGGGGGGGGGGGGGGGGGGGGGGFGGGGGGGGGGGGGGGGGGGGGGGGGGGFGGGGGGGGGGGGFGFGFFFFFFD?FFFFFFFFGFFFFFFFFFFFFFFFFDFBB24<>792>B>?08?F9<4
@M04999:289:000000000-L3R54:1:1101:24689:9338 1:N:0:396
GGACCTACGGGGGGCAGCAGTGAGGAATATTGGACAATGGGTGAGAGCCTGATCCAGCCATCCCGCGTGAAGGACGACAGCCCTATGGGTTTTAAACTTCTTTTGTATGGGAATAAACCACATTACGTGTAATGTTCTGAAGGTACCATACGAATAAGCATCGGCTAACTCCGTGCCAGCAGCCGCGGTAATACGGAGGATGCGAGCGTTATCCGGATTTATTGGGTTTAAAGGGTCCGTAGGCGGGTTGATAAGTCAGCGGTGAAAACCTGCAGCTTAACTGTAGAACTGCCGTTGATAC
+
CCCCCGGGGCEGGDGEEGGGGGGGGGGGFGGGGGGGGGGGGGGGFGGFGGGFGGFGGGGGGGGGGGGGGGGGGGGGGGGGGGGGGGGGGGGGGGGGGGGFGGGGGFGGGGGGGGGGGGGGFGGGGGGGGGGGGGCFDGGGGGGGGGGFGAFFGGGDGGGGGGGGGGGGGGGGGGGGGGGGGGGGGGGGGEGGGGGDEGGGGGGGGGGGGGGGGGGGDEGFFGGEGGGGGGF=<FC>FGDFGGEGFGFFFBFFGFFFFFFFFFGFFFF47><???FFFFFBFFAA<ADFAA<F?9236?F>6
@M04999:289:000000000-L3R54:1:1101:5008:9345 1:N:0:396
CCTACGGGGGGCTGCAGTGGGGAATATTGCACAATGGGGGGAACCCTGATGCAGCCATGCCGCGTGTATGAAGAAGGCCTTCGGGTTGTAAAGTACTTTCGGTAGTGAGGAAGTTGTGTGTATGAAAAGTGCATGCAGTTGACGTTAGCTACAGAAGAAGCACCGGCTAACTCCGTGCCAGCAGCCGCGGTAATACGGAGGGTGCGAGCGTTAATCGGAATGACTGGGCGTAAAGGGCATGTAGGCGGATAATTAAGTTAGGTGTGAAAGCCCCGGGCTCAACCTGGGAATTGCACTTAA
+
CCCCCGGGGGGGGGDGGGGGGGGGFGGGGGGGGGGGGGGGGGGGGGGGGGGGGGGGGGGGGGGGGGGGGGGGGGGGGGGGGGGGGGCGGGCEGGGGGGGGGGGGGFGGGGGGGEFFFGGGGGGGGGGGGGGGGGGGGGGGGGGGGGGGGGGGGGGGGGGGGGGGEGGGGGGGGGGGGGGGGGGGGGGGGGGGGGGGGGGGGGGGGGGGGGEGGGGGGGGGGGGGGGGGDDCCGGGGGGGGCG=DFG>@DFBFCFFFFFFFFFGFFEFF<?:?B:5BEBDF?<:?FFFFFFBFFABFFFFA
@M04999:289:000000000-L3R54:1:1101:7642:9357 1:N:0:396
CGTCCCCTACGGGCGGCAGCAGTGAGGAATATTGGACAATGGGTGAGAGCCTGATCCAGCCATCCCGCGTGAAGGACGACAGCCCAATGGGTTTTAAACTTCTTTTGTATGGGAATAAACCACATTACGTGTAATGTTCTGAAGGTACCATACGAATAAGCACCGGCTAACTCCGTGCCAGCAGCCGCGGTAATACGGAGGATGCGAGCGTTATCCGGATTTATTGGGTTTAAAGGGTCCGTAGGCGGGTTGATAAGTCAGCGGTGAAAACCTGCAGCTTAACTGTAGAACTGCCGTTGAT
+
CCCCCGGGGGGGGGGGGGGGGGGGGGGGGGFGGGGGGGGGGGGGGEGFGGGGGGGGGGGGGGGGGGGGGGGGGGGGGGGGGGGFGGGGGGGGGGGGGGGGGGGGGGGGGGGGGGGGGGGGGGGGGGGGGGGGGGGGGGGGGGGGGGGGGGGGGGGGGGGGGGGGGGGGGGGFFGGGGGGFGGGGGGGGGGGGGGCFDEGGGGGGDGDGGGGGGGGGGGGEGFGGGFFGCG5CGGGFGGGGGG>CBGFFFFFF4BFFFFFFFFGFFFFFAFFFFFFFFFFFBBBAAF>AD>BBBFFFF?FF<
@M04999:289:000000000-L3R54:1:1101:19956:9372 1:N:0:396
TCGCGCCTACGGGTGGCTGCAGTAGGGAATCTTCCACAATGGACGCAAGTCTGATGGAGCAACGCCGCGTGGATGAAGAAGGTCTTCGGATCGTAAAATCCTGTTGTTGAAGAAGAACGGTTGTGAGAGTAACTGCTCATAGCGTGACGGTAATCAACCAGAAAGTCACGGCTAACTACGTGCCAGCAGCCGCGGTAATACGTAGGGTGCGAGCGTTAATCGGAATTACTGGGCGTATAGCGAGCGCAGACGGTTAGATAAGTCAGAGGTGAAATCCCCGAGCTCAACTCGGGACGTGCAT
+
@CCC<FGGGGGGGGGGGGGGGGGGGGGGGGGGGGDFGGGGGGGGGGGGG<FGGGGC<FGGGGGGGGGGGGGDGGGGDFGFGGFGGGEGGCGGGGGGGFG8FG9FEGGCGGDFGFGG?<C@FGGFGAAF=FFFCFFFDFGGGAFB@FC<F7><@CCAEGGGGEGG@3@@FGEGEDFGFGGGGGGFF,DC8DC8:114B@;C<CEBCGGGDEGGGGC:875CCCEGCC4:CDCF=*:>CG7FGG3D>D3>@BFFC5<)548FF=2@?FF6?<:)48??)553(-7>:<2:))-(3(49B?(46
@M04999:289:000000000-L3R54:1:1101:7750:9395 1:N:0:396
CGTACCTACGGGGGGCAGCAGTGAGGAATATTGGACAATGGGTGAGAGCCTGATCCAGCCATCCCGCGTGAAGGACGACAGCCCTATGGGTTTTAAACTTCTTTTGTATGGGAATAAACCACATTACGCGTAATGTTCTGAAGGTACCATACGAATAAGCATCGGCTAACTCCGTGCCAGCAGCCGCGGTAATACGGAGGATGCGAGCGTTATCCGGATTTATTGGGTTTAAAGGGTCCGTAGGCGGGTTGATAAGTCAGCGGTGAAAACCTGCAGCTTAACTGTAGAACTGCCGTTGAT
+
CCCCCGGGGGGGGGGGGGGGGGGGGGGGGGGGGGGGGGGGGGGGGGGGGGGGGGGGGGGGGGGGGGGGGGGGGGGGGGGGGGGGGGGGGGGGGGGGGGGGGGGGGGGGGGGGGGGGGGGGGGGGGGGGGGGGGGGGGGGGGGGGGGGGGGGGGGGGGGGGGGGGGGGGGGGGGGGGGGGGGGGGGGGGGGGGGGGGGGGGGGGGGGGGGGGGGGGGGGGGGGGGGGGGGGGGGGGGGGGGGGFGFGFF@DFFGFFFFFFFFFGFFFFFFFFB<FFFFFFAFFFFFFFBDFFFF?FFFFBB
@M04999:289:000000000-L3R54:1:1101:26866:9406 1:N:0:396
GTTATCCTACGGGGGGCTGCAGTGGGGAATATTGCACAATGGGCGAAAGCCTGATGCAGCGACGCCGCGTGCGGGATGACGGCCTTCGGGTTGTAAACCGCTTTTGATTGGGAGCAAGCGAGAGTGAGTGTACCTTTCGAATAAGCACCGGCTAACTACGTGCCAGCAGCCGCGGTAATACGTAGGGTGCAAGCGTTATCCGGATTTATTGGGCGTAAAGAGCTCGTAGGCGGTTCGTCGCGTCTGGTGTGAAAGTCCATCGCTTAACGGTGGATCGGCGCCGGGTACGGGCGGACTGG
+
CCCCCGGGGGGGGGGGGGGGGGGGGGGGGGGGGGGGGGGGGGGGGGGGGGGGGGGGGGGGGGGGGGGGGGGGGGGGGGGGGGGGGGGGGGGGGGGGGGGGGGGGGGGGGGGGGGGGGGGGGGGGGGGGGGGGGGGGGGGGGGGGGGGGGGGGGGGGGGGGGGGGGGGGGGGGGGGGGGGGGGGDDGEGGGGGGGGGGDGGGGGGGGGGGGGGGGGGGGGGGGGGGGGGGGGGGGGGGGGGGGFGFGFFFFFFGFFFFFFFFFGFF:BFFFFF;FFFFFFFFFFF>FFFFF>BB>>>>?F
@M04999:289:000000000-L3R54:1:1101:14273:9409 1:N:0:396
GACCTACGGGGGGCTGCAGTGAGGAATATTGGACAATGGGTGAGAGCCTGATCCAGCCATCCCGCGTGAAGGACGACAGCCCTATGGGTTTTAAACTTCTTTTGTATGGGAATAAACCACATTACGCGTAATGTTCTGAAGGTACCATGCGAATAAGCATCGGCTAACTCCGTGCCAGCAGCCGCGGTAATACGGAGGATGCGAGCGTTATCCGGATTTATTGGGTTTAAAGGGTCCGTAGGCGGGTTGATAAGTCAGCGGTGAAAACCTGCAGCTTAACTGTAGAACTGCCGTTGATACT
+
CCCCCGGGGGGGGGGGGGGGGGGGGGGGGGGGGGGGGGGGGGGGGGGGGGGGGGGGGGGGGGGGGGGGGGGGGGGGGGGGGGG@GGGGGGGGGGGGGGGGGGGGGGGGGGGGGGGGGGGGGGGGGGGGGGGGGGGGGGGGGGGGGGGGGGGGGGGGGGGGGGGGGGGGGGGGGGGGGGGGGGGGGGGGEDGGGGGGGDEGGGGGGGGGGGGGGGGGGGGFGGGGGGGGGGGGFGGGGGGFGDFGFGFFF?FBFFF=64@>DFGFFFFFFF7?:FFFFFFFFBFFFFABFFFFFFFFFBAD4
@M04999:289:000000000-L3R54:1:1101:4156:9412 1:N:0:396
GTCCTACGGGTGGCAGCAGTGGGGAATATTGCACAATGGGGGAAACCCTGATGCAGCCATGCCGCGTGTATGAAGAAGGCCTTCGGGTTGTAAAGTACTTTCGGTAGTGAGGAAGTTGTGTGTATGAAAAGTGCATGCAGTTGACGTTAGCTACAGAAGAAGCACCGGCTAACTCCGTGCCAGCAGCCGCGGTAATACGGAGGATGCGAGCGTTATCCGGATTTATTGGGTTTAAAGGGTCCGTAGGCGGGTTGATAAGTCAGCGGTGAAAACCTGCAGCTTAACTGTAGAACTGCCGTTG
+
CCCCCGGGGGGGGGGGGGGGGGGGGGGGGGGGGGGGGGGGGGGGGGGGGGGGGGGGGGGGGGGGGGGGGGGGGGGGGGGGGGGGGGGGGGGGGGGGGGGGGGGGGGGGGGGGGGGGGGGGGGGGGGGGGGGGGGGGGGGGGGGGGGGGGGGGGGGGGGGGGGGGGGGGGGGGGGGGGGGGGGGGGGGGGGGGGCEGFGGGGGGGGFGGGGGGGGGGGGGGGGGGGGGGGGCDEFGGGGGGGGFGFG:FFF3.CBFF==BFFFGF>FFFFFFFFEFFFFF?FFBFFFBB<FAFFF3)29??(
@M04999:289:000000000-L3R54:1:1101:15447:9427 1:N:0:396
CATCCTACGGGGGGCTGCAGTAGGGAATCTTCCACAATGGACGCAAGTCTGATGGAGCAACGCCGCGTGAGTGAAGAAGGTTTTCGGATCGTAAAGCTCTGTTGTTGGTGAAGAAGGATAGGGGTAGTAACTGATTCTTATTTGACGGTAATCAACCAGAAAGTCACGGCTAACTACGTGCCAGCAGCCGCGGTAATACGTAGGTGGCAAGCGTTGTCCGGATTTATTGGGCGTAAAGCGAACGCAGGCGGGAGAACAAGTCAGCTGTGAAAGCCCTCGGCTTAACCGGGGAAGTGCAGCT
+
CCCCCGFFEGGGGGGGEGGGGFGGGGGGGGGFGGFFGGGGGGEG@FGGGGGGGGGGGGEGGGGGGGGGGGGGGGGGGGGGGGGGGGGFGGGGGGGGGGGGGGGGGGGGGGGGGFGGG>FFGGGGGGGGGGGGGGGGGGGGGGGGGGGGGGGGGFGGGGGGGGGGGFGGGGGGGGGGGGGFGGGGGGGGGGGGGGGGFGGGGGGGGGGGGGGGGGG5;CFGGGGGGGGGGGGGEGGGGGGGGGFGFGFFFBEFDB>F:4F>FFF7@867(/5<>FFF4?D0?19?AABFBFB9::D?)4<2(
@M04999:289:000000000-L3R54:1:1101:26664:9440 1:N:0:396
TTCCTACGGGGGGCTGCAGTGGGGAATCTTGGACAATGGGCGAAAGCCCGATCCAGCAATATCGCGTGAGTGAAGAAGGGCAATGCCGCTTGTAAAGCTCTTTCGTCGAGTGCGCGATCATGACAAGACTCGAGGAAGAAGCCCCGGCTAACTCCGTGCCAGCAGCCGCGGTAAGACGGGGGGGGCAAGTGTTCTTCGGAATGACTGGGCGTAAAGGGCACGTAGGCGGTGAATCGGGTTGAAAGTGAAAGTCGCCAAAAAGTGGCGGAATGCTCTCGAAACCAATTCACTTGAGTGAGAC
+
CCCCCGGGGEFGGCFGGGGGFEGEFGFGGGFGDFGGGFFGGGGGGGGGGGGGGGGGGGCFCFGEGGEGGGGGGGGGGGGGGGGGGGGGGGGGGGGGFGGGGGGGGDGGGDGGG@FGEGGGGGGGGCGFGGG7CGGEGABFGFGGGGGGEGFGGGGEGGGGGGGGEGGGGEGGGDGCCEEGGGDGGEGCE@EFGGGGGGGGGFFFGG@CGGGGGGGGGGGGGG7?CC4DGDGGDFGFGGCDDG*C@CFFF?8FDBFB@>F4F@>B4>BB>@F><FF?FF??BBF<FF:4AAA46<D<<27>,
@M04999:289:000000000-L3R54:1:1101:22166:9447 1:N:0:396
CTAAACCTACGGGTGGCTGCAGTGGGGAATTTTGGACAATGGGGGGAACCCTGATCCAGCCATGCCGCGTGTCTGAAGAAGGCCTTCGGGTTGTAAAGGACTTTTGTTAGGGAAGAAAAGCCGGGTGCTAATACCGCCTGGTGCTGACGGTACCTAAAGAATAAGCACCGGCTAACTACGTGCCAGCAGCCGCGGTAATACGTAGGGTGCGAGCGTTAATCGGAATTACTGGGCGTAAAGCGAGCGCAGACGGTTAGATAAGTCAGATGTGAAATCCCCGAGCTCAACTTGGGACGTGCAT
+
CCCCCGGGGGGGGGGGGGGGGGGGGGGGGGGGGGGGGGGGGGGGGGGGGGGGGGGGGGGGGGGGGGGGGGGGGGGGGGGGGGGGGGGGGGGGGGGGGGGGGGGGGGGGGGGGGGGGGGGGGFGGGGGGGGGGGGGGGGGGGGGGGGGGGGGGFGGGGGGGGGGGGGFGGGGGGGGGGGGGGGGGGGGGGGFGGGGGGGGGGGGGFGC8CEEEGGE7EGGGGGEDGGGGGGCCGGGGGGG7FCDDEDEFFBFFGFFFFFFFF?GFFFFFFFDFFFFFFFF9>FB708<?29)48:(28:61<
@M04999:289:000000000-L3R54:1:1101:12254:9453 1:N:0:396
GTCCCTACGGGAGGCTGCAGTGGGGAATATTGCACAATGGGGGAAACCCTGATGCAGCCATGCCGCGTGTATGAAGAAGGCCTTCGGGTTGTAAAGTACTTTCGGTAGTGAGGATGTTGTGTGTATGAAAAGTGCATGCAGTTGACGTTAGCTACAGAAGAAGCACCGGCTAACTCCGTGCCAGCAGCCGCGGTAATACGGAGGGTGCGAGCGTTAATCGGAATGACTGGGCGTAAAGGGCATGTAGGCGGATAATTAAGTTAGGTGTGAAAGCCCCGGGCTCAACCTGGGAATTGCACTT
+
CCCCCGGGGGGGGGGGGGGGGGGGGGGGGGGGGGGGGGGGGGGGGGGGGGGGGGGGGGGGGGGGGGGGGGGGGGGGGGGGGGGGGGGGGGGGGGGGGGGGGGGGGGGGGGGGGGGGGGGGGGGGGGGGGGGGGGGGGGGGGGGEGGGGGGGGGGGGGGGGGGGGGGGGGGGGGGGGGGGGGGGGGGGGGGGGGGGGGGGGGGGGGGGGGGGGGGGGGGGGGGGGGGGGGGGGGGGDGGGGGGFGFGFFFFFFGBFFFFF?FFGFFF@FFF<AAFFFFBEB>>FFFFFFF:??BBFBFFFF>
@M04999:289:000000000-L3R54:1:1101:23701:9453 1:N:0:396
CCTACGGGAGGCAGCAGTGGGGAATATTGCACAATGGGGGAAACCCTGATGCAGCCATGCCGCGTGTATGAAGAAGGCCTTCGGGTTGTAAAGTACTTTCGGTAGTGAGGAAGTTGTGTGTATGAAAAGTGCATGCAGTTGACGTTAGCTACAGAAGAAGCACCGGCTAACTCCGTGCCAGCAGCCGCGGTAATACGGAGGGTGCGAGCGTTAATCGGAATGACTGGGCGTAAAGGGCATGTAGGCGGATAATTAAGTTAGGTGTGAAAGCCCCGGGCTCAACCTGGGAATTGCACTTAA
+
CCCCCGGGGGGGGGGGGGGGGGGGGGGGGGGGGGGGGGGGGGGGGGGGGGGGGGGGGGGGGGGGGGGGGGGGGGGGGGGGGGGGGGGGGGGGGGGGGGGGGGGGGGGGGGGGGFGGGGGGGGGGGGGGGGGGGGGGGGGGGGGGGGGGGGGGGGGGGGGGGGGGGGGGGGGGGGGGGGGGGGGGGGGGGGGGGGGGGGGGGGGGGGDGGGGGGGGGGGGGGGGGGGGGGGGGEGGGGGGGGGFGFGFFFFFFGFFFFFFFFFGFFEFFFFFFFFFFEFFFFFFFBFB?F>:?DAAFFFFB
@M04999:289:000000000-L3R54:1:1101:3703:9459 1:N:0:396
TATGCCCTACGGGGGGCAGCAGTAGGGAATCTTCCACAATGGACGCAAGTCTGATGGAGCAACGCCGCGTGAGTGAAGAAGGTTTTCGGATCGTAAAGCTCTGTTGTTGGTGAAGAAGGACAAGGGTAGTAACTGATCTTTGTTTGACGGTAATCAACCAGAAAGTCACGGCTAACTACGTGCCAGCAGCCGCGGTAATACGTAGGTGGCAAGCGTTGTCCGGATTTATTGGGCGTAAAGCGAACGCAGGCGGGAGAACAAGTCAGCTGTGAAAGCCCTCGGCTTAACCGGGGAAGTGC
+
CCCCCGGGGGGGGGGGGGGGGGGGGGGGGGGGGGGGGGGGGGGGGGGGGGGGGGGGGGGGGGGGGGGGGGGGGGGGGGGGGGGGGGGGGGGGGGGGGGGGGGGGGGGGGGGGGGGGGGGGGGGGGGGGGGGGGGGGGGGGGGGGGGGGGGGGGGGGGGGGGGGGGGGGGGGGGGGGGGGGGGGGGGGGGGGGGGGGGGGGGGGGGGGGGGGGGGGGGGGGGGGGGGGGGGGGGGGGGGGGGGFGFGFFFFFEGEDF>FFFFFFFFFFF?FFFFFFFF:FFFFFFFBFFFFFFF9BBF3<
@M04999:289:000000000-L3R54:1:1101:18725:9465 1:N:0:396
GTTGCCTACGGGGGGCTGCAGTGGGGAATATTGCACAATGGGGGAAACCCTGATGCAGCCATGCCGCGTGTATGAAGAAGGCCTTCGGGTTGTAAAGTACTTTCGGTAGTGAGGAAGTTGTGTGTATGAAAAGTGCATGCAGTTGACGTTAGCTACAGAAGAAGCACCGGCTAACTCCGTGCCAGCAGCCGCGGTAATACGGAGGGTGCGAGCGTTAATCGGAATGACTGGGCGTAAAGGGCATGTAGGCGGATAATTAAGTTAGGTGTGAAAGCCCCGGGCTCAACCTGGGAATTGCACT
+
@BCCCGGGGGGGEEECFGGFFGGGGEFGGGGGAE?FGGGGGG:++BFFGGGGGG,BFGGGGCDAFGGGGGED9EFEFFD=<FGCGC<FFGEEGCFFF8@FAFGGGDGFGGGGGG8FFFFGGGF:FFGCC,,8FFG9AFBFC@FCG?9C1<=F@@FGGGGGFCBBE:FFFEGGGGFFGG5CFG*2+;60:8CEEDGD*AFFGE>ECCCE5=*:EE?:8:+AF5E5:FC032975/C7D***9DFGF:6FB4@F9)7=@F*@?@F6*./*5>).6/0)08),(,3<BB:::73<0::?<)6)-
@M04999:289:000000000-L3R54:1:1101:21291:9467 1:N:0:396
TCCCTACGGGTGGCTGCAGTGGGGAATATTGCACAATGGGGGAAACCCTGATGCAGCCATGCCGCGTGTATGAAGAAGGCCTTCGGGTTGTAAAGTACTTTCGGTAGTGAGGAAGTTGTGTGTATGAAAAGTGCATGCAGTTGACGTTAGCTACAGAAGAAGCACCGGCTAACTCCGTGCCAGCAGCCGCGGTAATACGGAGGGTGCGAGCGTTAATCGGAATGACTGGGCGTAAAGGGCATGTAGGCGGATAATTAAGTTAGGTGTGAAAGCCCCGGGCTCAACCTGGGAATTGCACTT
+
CCCCCGGGGGGGGGGGGGGGGGGGGGGGGGGGGGGGGGGGGGGGGGGGGGGGGGGGGGGGGGGGGGGGGGGGGGGGGGGGGGGGGGGGGGGGGGGGGGGGGGGGGGGGGGGGGGGFGGGGGGGGGGGGGGGGGGGGGGGGGGGGGGGGGGGGGGGGGGGGGGGGGGGGGGGGGGGGGGGGGGGGGGGGGGGGGGDFGGG5CGGGGGGGGGGGGGGGGGGGGGGGGGGGGGGGGGGGGGGGGGFGFGFFFFFFC?FFFFFFFFG:FFFBAFFAF@F@>>DFFFFFFBF?FB7????AF<A?
@M04999:289:000000000-L3R54:1:1101:8724:9482 1:N:0:396
ACCTACGGGTGGCTGCAGTGGGGAATTTTGGACAATGGGGGGAACCCTGATCCAGCCATGCCGCGTGTCTGAAGAAGGCCTTCGGGTTGTAAAGGACTTTTGTTAGGGAAGAAAAGCCGGGTGCTAATACCGCCTGGTGCTGACGGTACCTAAAGAATAAGCACCGGCTAACTACGTGCCAGCAGCCGCGGTAATACGTAGGGTGCGAGCGTTAATCGGAATTACTGGGCGTAAAGCGAGCGCAGACGGTTAGATAAGTCAGATGTGAAATCCCCGAGCTCAACTTGGGACGTGCATTTG
+
CCCCCGGGEGGGGGGGGGGGGGGGGGGGGGGGGGGGGGGGGGGGGGGGGGGGGGGGGGGGGGGGGGGGGGGGGGGFGGGGGGGGGGGGGGGGGGGFGGGGGGGGGGGGGGGGGGGGGGGGGGGGGGFGGGGGGGGGGGGGGGGGGGGGGGGGGGGGGGGGGGGGGGGGGGGGGGGGGGGEGGGGGGGGGGGEGGGGGGGGGGGGGGGGGGEGGGGGGGGGGGGGFGGGFGGGGGGGGGGDCGF7BDFFBDFFF?@44?FFFFFFFFFFFFBBFF>FFFF9FBFFAFF7<?BF?BBFA944
@M04999:289:000000000-L3R54:1:1101:24858:9488 1:N:0:396
ATCCCTACGGGAGGCAGCAGTAGGGGATCTTCCACAATGGACGCAAGTCTGATGGAGCAACGCCGCGTGAGTGAAGAAGGTTTTCGGATCGTAAAGCTCTGTTGTTGGTGAAGAAGGATAGGGATAGTAACTGATTCTTATTTGACGGTAATCAACCAGAAAGTCACGGCTAACTACGTGCCAGCAGCCGCGGTAATACGTAGGTGGCAAGCGTTGTCCGGATTTATTGGGCGTAAAGCGAACGCAGGCGGGAGAACAAGTCAGCTGTGAAAGCCCTCGGCTTAACCGGGGAAGTGCAGCT
+
CCCCCGGGGGGGGGGGGGGGGGGGGGGGGGGGGGGGGGGGGGGGGGGGGGGGGGGGGGGGGGGGGGGGEGGGGGGGGGGGGGGGGGGGGGGGGGGGGGGGGGGGGGGGGGGGGCGGGGGGGGGGGGGGGGGGGGGGGGGGGGGGGGGGGGGGGGFGGGGGGGGGGGGGGGGGGGGGGGGFGGGGGGGGGGGGGGGGGGGGGGGGGGGGGGGGGGG=EGGEGGGGGGGGGGGGGGGGGGGGGGFGFGFFFFFE:BDFFFFFFFGFFFFF?FFFFFFFFFFF?F>?BBFFFFF>FFF?FFFF(
@M04999:289:000000000-L3R54:1:1101:15227:9501 1:N:0:396
CTCCGCCTACGGGCGGCTGCAGTGGGGAATTTTGGACAATGGGGGGAACCCTGATCCAGCCATGCCGCGTGTCTGAAGAAGGCCTTCGGGTTGTAAAGGACTTTTGTTAGGGAAGAAAAGCCGGGTGCTAATACCACCTGGTGCTGACGGTACCTAAAGAATAAGCACCGGCTAACTACGTGCCAGCAGCCGCGGTAATACGTAGGGTGCGAGCGTTAATCGGAATTACTGGGCGTAAAGCGAGCGCAGACGGTTAGATAAGTCAGATGTGAAATCCCCGAGCTCAACTTGGGACGTGCAT
+
CCCCCGGGGGGGGGGGGGGGGGGGGGGGGGGGGGGGGGGGGGGGGGGGGGGGGGGGGGGGGGGGGGGGGGGGGGGGGGGGGGGGGGGGGGGGGGGGGGGGGGGGGGGGGGGGGGGGGGGGGGGGGGGGGGGGGGGGGGGGGGGGGGGGGGGGGGGGGGGGGGGGGGGGGGGGGGGGGGGGGGGGGGGGGGGGGGGGGGGGGGGGGGGGGGGDGGGGGGFGGGGGGGGFGGCFGCGGGGGGGD>GEGFFFFFFGEDFFFFFFFGFFFFFFFFFFFFFF?FF>FFF????<AD?B?BFFBFFB
@M04999:289:000000000-L3R54:1:1101:28588:9512 1:N:0:396
GGGGTCCTACGGGGGGCTGCAGTGAGGAATATTGGACAATGGGTGAGAGCCTGATCCAGCCATCCCGCGTGAAGGACGACAGCCCTATGGGTTTTAAACTTCTTTTGTATGGGAATAAACCACATTACGTGTAATGTTCTGAAGGTACCATACGAATAAGCATCGGCTAACTCCGTGCCAGCAGCCGCGGTAATACGGAGGATGCGAGCGTTATCCGGATTTATTGGGTTTAAAGGGTCCGTAGGCGGGTTGATAAGTCAGCGGTGAAAACCTGCAGCTTAACTGTAGAACTGCCGTTGAT
+
CCCCCGGGGGGGGGGGGGGGGGGGGFGFGGGGGGGGGGGGGGGGGGGGGGGGGGGGGGGGGGGGGGGGEGFGGGGGGGGGGGGGGGGGGGCFGGGGFFGGGGGGGGAGGGGGGGGF<FGGGGGGGGGGGFCFGGGGGGGGGGGGGGGGGGGGGGGGGGGGGGGGGGEGDGGGGGDGCFFFGGGGGGGGEGGGGGGGGGG*:EGGGGGGEGGGGGGGGGGGGGGCF7D4:CDGGFG7DFFFGGFDFGEEEFFFGFFFFFFF?FDFFEFFABBFFFFFFFFB:ADFFF>BFFFA<DBFFF:::
@M04999:289:000000000-L3R54:1:1101:10419:9516 1:N:0:396
CCTACGGGGGGCAGCAGTGGGGAATATTGCACAATGGGGGAAACCCTGATGCAGCCATGCCGCGTGTATGAAGAAGGCCTTCGGGTTGTAAAGTACTTTCGGTAATGAGGAAGGTGGTGTATCTAATAGGTGCATCAATTGACGTTAATTACAGAAGAAGCACCGGCTAACTCCGTGCCAGCAGCCGCGGTAATACGGAGGGTGCGAGCGTTAATCGGAATGACTGGGCGTAAAGGGCATGTAGGCGGATAATTAAGTTAGGTGTGAAAGCCCTGGGCTCAACCTAGGAATTGCACTTAA
+
CCCCCGGGGGGGGGGGGGGGGGGGGGGGGGGGGGGGGGGGGGGGGGGGGGGGGGGGGGGGGGGGGGGGGGGGGGGGGGGGGGGEGGGGGGGGGGGGGGGGGGGGGGGGGGGGGGGGGGGGGGGGGGGGGGGGGGGGGGGGGGGGFGGGGGGGGGGGGGGGGGGGGGGGGGGGGGGGGGGGGGGGGGGGGGGGGGGGGGGGGGGGGGGGGGGGGGGGGGGGGGGGGGGGGGCDGGGGGGGDGGFGFGFFE@FFGFFFFFFFFFGFFFFFAFB:?F>FFFFFB??BF>BBFF?4>><?AFFF
@M04999:289:000000000-L3R54:1:1101:4487:9528 1:N:0:396
GCCTACGGGGGGCAGCAGTGGGGAATTTTGGACAATGGGGGGAACCCTGATCCAGCCATGCCGCGTGTCTGAAGAAGGCCTTCGGGTTGTAAAGGACTTTTGTTAGGGAAGAAAAGCCGGGTGCTAATACCGCCTGGTGCTGACGGTACCTAAAGAATAAGCACCGGCTAACTACGTGCCAGCAGCCGCGGTAATACGTAGGGTGCGAGCGTTAATCGGAATTACTGGGCGTAAAGCGAGCGCAGACGGTTAGATAAGTCAGATGTGAAATCCCCGAGCTCAACTTGGGACGTGCATTTG
+
CCCCCGGGGGGGGGGGGGGGFGGGGFGGFGGGGFCGGGGGGGGGGGGGGGGGGGGFGGGGGGGGGGGGGGGGGGGGFGGGGGGGDGGGGGGGGFGGGGGGGGGGGGGGGGGGGGGGGGGGGGGGGGGGGGGGGGGGGGGGGGGGGDGGGGGGGGGGFGGGGFGGGGGGGGGGGGGGC>GGGCFGGGGGGGGGGGGGGGEFGGGGGGGEEGGCEGGGGGGDGGGGGGGG=CDGGGGGGGGCGGB:@3>EE>EFGFFFFBFFFFGF=FF=BFA>7;>3)7D0>?FFAFFF:(432:?FFA<)
@M04999:289:000000000-L3R54:1:1101:10709:9541 1:N:0:396
CTCCTACGGGGGGCTGCAGTGGGGAATATTGCACAATGGGGGAAACCCTGATGCAGCCATGCCGCGTGTATGAAGAAGGCCTTCGGGTTGTAAAGTACTTTCGGTAATGAGGAAGGTGGTGTATCTAATAGGTGCATCAATTGACGTTAATTACAGAAGAAGCACCGGCTAACTCCGTGCCAGCAGCCGCGGTAATACGGAGGGTGCGAGCGTTAATCGGAATGACTGGGCGTAAAGGGCATGTAGGCGGATAATTAAGTTAGGTGTGAAAGCCCTGGGCTCAACCTAGGAATTGCACTT
+
CCCCCGGGGGGGGGGGGGGGGGGGGGGGGGGGFGGGGGGGGGGGGGGGGGGGGGGGGGGGGGGGGGGGGGGGGGGGGGGGGGGGGGGGGGGGGGGGGGGGGGDGGGGGGGGGFGGGGGGGGGGGGGGGGGGGGGGGGGGGGGGGGGGGGGGGGGGGGGGGGGGGGGGGGGGGGGGGGGGGGGCGGGGGGGGEEEGGGGGGDEGEGGGGGGDGEGGGGGGGCEGGGGGGGGCGEGGGGGDGGGFGFGFFFFFBG4FFFFFFFFGFFFFBAFDA:FFFFFFB:B?DFF?F?F2<>??FB2<>
@M04999:289:000000000-L3R54:1:1101:26955:9547 1:N:0:396
TCCTACGGGAGGCTGCAGTAGGGAATCTTCCACAATGGACGCAAGTCTGATGGAGCAACGCCGCGTGAGTGAAGAAGGTTTTCGGATCGTAAAGCTCTGTTGTTGGTGAAGAAGGACAAGGGTAGTAACTGATCTTTGTTTGACGGTAATCAACCAGAAAGTCACGGCTAACTACGTGCCAGCAGCCGCGGTAATACGTAGGTGGCAAGCGTTGTCCGGATTTATTGGGCGTAAAGCGAACGCAGGCGGGAAGATAAGTCAGCTGTGAAAGCCCCCAGCTTAACTGGGGAACTGCAGCTG
+
CCCCCGGGGGGGGGGGGGGGGGGGGGGGGGGGGGGGGGGGGGGGGGGGGGGGGGGGGGGGGGGGGGGGGGGGGGGGGGGGGGGGGGGGGGGGGGGGGGGGGGGGGGGGGGGGGGGGGGGGGGGGGGGGGGGGGGGGGGGGGGGGGEGGGGGGGGGGGGGGGGGGGGGGGGGGGGGGGGGGGGGGGGGGGGGGGGGGGGGGGGGGGGGGGGGGEGGGGGGGGGGGGGGGFGDGGGGGGGGGDDFGFDFFFFFBGFFFFFFFFFGFFBFFFFFFFFFFFFFFFFFF>AFFFBBFFF72:?F?
@M04999:289:000000000-L3R54:1:1101:9343:9570 1:N:0:396
TTACCTACGGGTGGCAGCAGTGGGGAATATTGCACAATGGGCGAAAGCCTGATGCAGCGACGCCGCGTGCGGGATGACGGCCTTCGGGTTGTAAACCGCTTTTGATTGGGAGCAAGCGAGAGTGAGTGTACCTTTCGAATAAGCACCGGCTAACTACGTGCCAGCAGCCGCGGTAATACGTAGGGTGCAAGCGTTATCCGGATTTATTGGGCGTAAAGAGCTCGTAGGCGGTTCGTCGCGTCTGGTGTGAAAGTCCATCGCTTAACGGTGGATCGGCGCCGGGTACGGGCGGACTGGAGTG
+
CCCCCGGGGGGGGGGGGGGGGGGGGGGGGGGGGGGGGGGGGGGGGGGGGGGGGGGGGGGGGGGGGGGGGGGGGGGGGGGGGGGGGGGGGGGGGGGGGGGGGGGGGGGGGGGGGGGGGGGGGGGGGGGGGGGGGGGGGGGGGFGGGGGGGGGGGGGGGGGGGGGGGGGGGGGGGGGGGGGGGGGGGGGGGFGGGGGGGGGGGEGGGGGGGGGGGGGGGGGGGGGGEGGGGGDGGCEGGGGGGGFGFGFFFFFFFFFFFFFFFFGEFFFFFFB:BFBB@BF61>BFFFFFFFFF691:?:042
@M04999:289:000000000-L3R54:1:1101:23673:9586 1:N:0:396
GTCATCCTACGGGCGGCAGCAGTGAGGAATATTGGACAATGGGTGAGAGCCTGATCCAGCCATCCCGCGTGAAGGACGACAGCCCTATGGGTTTTAAACTTCTTTTGTATGGGAATAAACCACATTACGTGTAATGTTCTGAAGGTACCATACGAATAAGCATCGGCTAACTCCGTGCCAGCAGCCGCGGTAATACGGAGGATGCGAGCGTTATCCGGATTTATTGGGTTTAAAGGGTCCGTAGGCGGGTTGATAAGTCAGCGGTGAAAACCTGCAGCTTAACTGTAGAACTGCCGTTGAT
+
CCCCCGGGGGGGGGGGGGGGGGGGGGGGGGGGGGGGGGGGGGGGGGGGGGGGGGGGGGGGGGGGGGGGGGGGGGGGGGGGGGGGGGGGGGGGGGGGGGGGGGGGGGGGGGGGCGGGGGGGGGGGGGGGGGGGGGGGGGGGFGGGGGGGGGGGGGGGGGGGGGGGEGGGGGGGGGGGGGGGGGGGGGGGGGGGGGGGGGGGGGGGCEGGGGGGGGGGGGGGGGGGGFFGGDDGGGGGCFGGGGFGFGFFE:DFGFFFFFFFFFGBFFFFFFF?7FFFFFFFFFFB<D9AFFFFFFFFFFF05
@M04999:289:000000000-L3R54:1:1101:2817:9600 1:N:0:396
ACCCTACGGGGGGCAGCAGTGGGGAATTTTGGACAATGGGGGGAACCCTGATCCAGCCATGCCGCGTGTCTGAAGAAGGCCTTCGGGTTGTAAAGGACTTTTGTTAGGGAAGAAAAGCCGGGTGCTAATACCGCCTGGTGCTGACGGTACCTAAAGAATAAGCACCGGCTAACTACGTGCCAGCAGCCGCGGTAATACGTAGGGTGCGAGCGTTAATCGGAACTACTGGGCGTAAAGCGAGCGCAGACGGTTAGATAAGTCAGATGTGAAATCCCCGAGCTCAACTTGGGACGTGCATTTG
+
CCCCCGGGGGGGGGGGGGGGGGGGGGGGGGGGGGGGGGGGGGGGGGGGGGGGGGGGGGGGGGGGGGGGGGGGGGGGGGGGGGGGGGGGGGGGGGGGGGGGGGGGGGGGGGGGGGGGGGGGGGGGGGGGGGGGGGGGGGGGGGGGGGGGGGGGGGGGGGGGGGGGGGGGGGGGGGGGGGGGGGGGGGGGGGGGGGGGGGGGGGGGGGGGGGGGGGGGGGGGGGGGGGGGGFGGGGGGGGGGGGFGFG@FFEFFGF?FFFFFFFG4=FFFBF>FFF?FF>FFFFFFFFFFBBBFBFF?FDFB)
@M04999:289:000000000-L3R54:1:1101:12165:9607 1:N:0:396
GGGGGCCTACGGGTGGCTGCAGTGGGGAATATTGCACAATGGGGGGAACCCTGATGCAGCCATGCCGCGTGTATGAAGAAGGCCTTCGGGTTGTAAAGTACTTTCGGTAGTGAGGAAGTTGTGTGTATGAAAAGTGCATGCAGTTGACGTTAGCTACAGAAGAAGCACCGGCTAACTCCGTGCCAGCAGCCGCGGTAATACGGAGGGTGCGAGCGTTAATCGGAATGACTGGGCGTAAAGGGCATGTAGGCGGATAATTAAGTTAGGTGTGAAAGCCCCGGGCTCAACCTGGGAACTGCAC
+
CCCCCGGGGGGGGGGGGGGGGGGGGGGGGGGGGGGGGGGGGGGGGGEGGGGFGGGGGGGGGGGGGGGGGGEGGGGGFFGCGGGGGGGGGGGGCGGGGGGGGGGGGGGGGGEFFGGFGGGGGDFGGGGGGGGGGGGGGGGGGGGGGCFGGFGGGGGGGGGGGGGFGGGGGGGGGGGFEGGGGGGGGGGFGGGGGGGGGDGGGGGGEEGGGGEEGGGGGGGGFGD/=FGGGGGF5CGDGGG*7>BGFGFFFFFFGFB>FFF??FC=FFFFFF?A<FFFFFEBB>F9<?DF:0?<?7??FFF2.
@M04999:289:000000000-L3R54:1:1101:7832:9627 1:N:0:396
TAGCCTACGGGGGGCTGCAGTGAGGAATATTGGACAATGGGTGAGAGCCTGATCCAGCCATCCCGCGTGAAGGACGACAGCCCTATGGGTTTTAAACTTCTTTTGTATGGGAATAAACCACATTACGCGTAATGTTCTGAAGGTACCATACGAATAAGCATCGGCTAACTCCGTGCCAGCAGCCGCGGTAATACGGAGGATGCGAGCGTTATCCGGATTTATTGGGTTTAAAGGGTCCGTAGGCGGGTTGATAAGTCAGCGGTGAAAACCTGCAGCTTAACTGTAGAACTGCCGTTGATAC
+
CCCCCGGGGGGGGGGGGGGGGGGGGGGGGGGG,EGGGGGGGGGGGGGGGGGGGGGGGGGGGGGGGGGGGGGGGGGGGGGGGGGGGGGGGGGGGGGGGGGGGGGGGGGGGGGGGGGGGGGGGGGGGGGGGGGGGGGGGGGGGGGGGGGGGGGGGGGGGGGGGGGGGGGGGGGGGGGGGGGGGGGGGGGGGGGGGGGGGGGGGGGGGGGGGGCEGGGGEGGGGGGFGGGGGGGGGGGGGGGFDDDCDGFFFFFFGFFFFFFFFE73>FFFFFFFFF@FFDFFFFFFFFB>ADFFFBFF(0<A6
@M04999:289:000000000-L3R54:1:1101:3822:9659 1:N:0:396
GTTCCTACGGGGGGCTGCAGTGGGGAATTTTGGACAATGGGGGGAACCCTGATCCAGCCATGCCGCGTGTCTGAGGAAGGCCTTCGGGTTGTAAAGGACTTTTGTTAGGGAAGAAAAGCCGGGTGCTAATACCACCTGGTGCTGACGGTACCTAAAGAATAAGCACCGGCTAACTACGTGCCAGCAGCCGCGGTAATACGTAGGGTGCGAGCGTTAATCGGAATTACTGGGCGTAAAGCGAGCGCAGACGGTTAGATAAGTCAGATGTGAAATCCCCGAGCTCAACTTGGGACGTGCATTT
+
CCCCCGGGGGGGGGGGGGGGGGGGGGGGGGGGGGGGGGGGGGGGGGGGGGGGGGGFGGGGGGGGGGGGGGGGGGGGGGGGGGGFGGGGGGGGGFGGGGGGGGGGGGGGGGFGGGGGGGGGGGGGGGGGGGGGFGGGGGGGFGGGGGGGGGGGGGGGGGFGGGGGGGGGEGGGGGGGGGGGGGGGGGGGC:EEGGDGGGGGGGFEEEEEGEDGGGEGFGFGGD5FEGGGGG4CGGGCFFFDDDDGFGFF>>D8D@FFFFFFFFGFBFFF>FFAAF4@F>:9>BF?BBADA)4481?FFFF>B
@M04999:289:000000000-L3R54:1:1101:13787:9690 1:N:0:396
GGCCTACGGGGGGCTGCAGTGAGGAATATTGGACAATGGGTGAGAGCCTGATCCAGCCATCCCGCGTGAAGGACGACAGCCCTATGGGTTTTAAACTTCTTTTGTATGGGAATAAACCACATTACGCGTAATGTTCTGAAGGTACCATACGAATAAGCATCGGCTAACTCCGTGCCAGCAGCCGCGGTAATACGGAGGATGCGAGCGTTATCCGGATTTATTGGGTTTAAAGGGTCCGTAGGCGGGTTGATAAGTCAGCGGTGAAAACCTGCAGCTTAACTGTAGAACTGCCGTTGATACT
+
CCCCCGGGGGGGGGGGGGGGGGGGGGGGGGGGGGGGGGGGGGGGGGGGGGGGGGGGGGGGGGGGGGGGGGGGGGGGGGGGGGG,FFGGGGGGGGGGGGGGGGGGGGGGGGGGGGGGGGGGGGGGGGGGGGGGGGGGGGGFCGGGGGGGGGFGGGGGGGGGGGGGGGGGGGGGGFGGGGFGGGGGGGDE>CFFGGGGGCEGGGGGGGGGGGGGGGGCGEEFGFGGGGGGGGFGGGGGGGFCDGFDFGBBF@FFGFF4@@@EFF3>FFFFFF?FF?FFFAFFFFBADBFFF<B?BFFFFBAA:
@M04999:289:000000000-L3R54:1:1101:22136:9693 1:N:0:396
CCTACGGGGGGCTGCAGTGGGGAATATTGCACAATGGGGGAAACCCTGATGCAGCCATGCCGCGTGTATGAAGAAGGCCTTCGGGTTGTAAAGTACTTTCGGTAGTGAGGAAGTTGTGTGTATGAAAAGTGCATGCAGTTGACGTTAGCTACAGAAGAAGCACCGGCTAACTCCGTGCCAGCAGCCGCGGTAATACGGAGGGTGCGAGCGTTAATCGGAATGACTGGGCGTAAAGGGCATGTAGGCGGATAATTAAGTTAGGTGTGAAAGCCCCGGGCTCAACCTGGGAATTGCACTTAA
+
CCCCCGGGGGGGGGGGGGGGGGGGGGGGGGGGGGGGGGGGGGGGGGGGGGGGGGGGGGGGGGGGGGGGGGGGGGGGGGGGGGGGGGGGGGGGGGGGGGGGGGGGGGGGGGGGGGGGGGGGGGGGGGGGGGGGGGGGGGGGGGGGGGGGGGGGGGGGGGGGGGGGGGGGGGGGGGGGGGGGGGGGGGGGGGGGGGGGGGGGGGGGGGGGGGGGGGGGGGGGGGGGGGGGGGGGGGGGGGGGGGFGFGFFFFFFGFFFFFFFFFFFFFFFBFFFFFFEEFDB?FFFFFFFFFFFFBFFF?BF
@M04999:289:000000000-L3R54:1:1101:20802:9701 1:N:0:396
ATCCTACGGGAGGCAGCAGTGGGGAATATTGCACAATGGGGGAAACCCTGATGCAGCCATGCCGCGTGTATGAAGAAGGCCTTCGGGTTGTAAAGTACTTTCGGTAGTGAGGAAGTTGTGTGTATGAAAAGTGCATGCAGTTGACGTTAGCTACAGAAGAAGCACCGGCTAACTCCGTGCCAGCAGCCGCGGTAATACGGAGGGTGCGAGCGTTAATCGGAATGACTGGGCGTAAAGGGCATGTAGGCGGATAATTAAGTTAGGTGTGAAAGCCCCGGGCTCAACCTGGGAATTGCACTT
+
CCCCCGGGGGGGGGGGGGGGGGGGGGGGGGGGGGGGGGGGGGGGGGGGGGGGGGGGGGGGGGGGGGGGGGGGGGGGGGGGGGGGGGGGGGGGGGGGGGGGGGGGGGGGGGGGGGGGGGGGGGGGGGGGGGGGGGGGGGGGGGGGGGGGGGGGGGGGGGGGGGGGGGGGGGGGGGGGGGGGGGGGGGGGGGGGGDGGGGGGGGGGGGGGGGGGGGGGGGFGGGGGGGGGGGGGGGGDFGGGGGFGFGFFFFFFGFFFFFFFFFGFFFFFFFFFFFFFD>EBB<?BFFBB?FFBFFFFFFFF
@M04999:289:000000000-L3R54:1:1101:25225:9718 1:N:0:396
AGCCCCTACGGGTGGCAGCAGTGGGGAATATTGCACAATGGGGGAAACCCTGATGCAGCCATGCCGCGTGTATGAAGAAGGTCTTCGGATCGTAAAATCCTGTTGTTGAAGAAGAACGGTTGTGAGAGTAACTGCTCATAGCGTGACGGTAATCAACCAGAAAGTCACGGCTAACTACGTGCCAGCAGCCGCGGTAATACGTAGGTGGCAAGCGTTGTCCGGATTTATTGGGCGTAAAGGGAGCGCAGGCGGTCTTTTAAGTCTGAATGTGAAAGCCCTCAGCTTAACTGAGGAAGAGCAT
+
CCCCCGGGGGEGGGGGGGGGGGGGGGEGGGGGGGGGGGGGGGGGGGGGGGCDGGGGFCFAFEFGGGGGFGGGGFGGGGF=EFGGGGGGGGGGGGGGFGFFGGGGGGGGGGGGFGGGGGGGGGGGGGDFGGGGFFEGGGGGGGGFECGGGGGGGGGGGGGGAFFFGGGGGGGGEGGGGGGGGGGGGGGCGGEGGGGGEGCCFFGGGFFFC8FFCECEGGGGGGGGEGCFFGGGGGGDGGGFGGBGEDFFEEFDDDBFFFFFFFFFFFFFFFF<AFF?>?FBBFF<<BFFFFA:BFFBFFFF2
@M04999:289:000000000-L3R54:1:1101:23378:9721 1:N:0:396
CCTACGGGGGGCTGCAGTGGGGAATATTGCACAATGGGGGAAACCCTGATGCAGCCATGCCGCGTGTATGAAGAAGGCCTTCGGGTTGTAAAGTACTTTCGGTAGTGAGGAAGTTGTGTGTATGAAAAGTGCATGCAGTTGACGTTAGCTACAGAAGAAGCACCGGCTAACTCCGTGCCAGCAGCCGCGGTAATACGGAGGGTGCGAGCGTTAATCGGAATGACTGGGCGTAAAGGGCATGTAGGCGGATAATTAAGTTAGGTGTGAAAGCCCCGGGCTCAACCTGGGAATTCCACTTAA
+
CCCCCGGGGGGGGGGGGGGGGGGGGGGGGGGGGGGGGGGGGGGGGGGGCFGGGGGGGGGGGGGGGGGGGGGGGGGGGGGGGGGGGGGGGGGGGGGGGGGGGGFGGGGGGGGGGGGGGGGGGGGGGGGGGGGGGGGGGGGGGGGGGGGGGGGGGGGGGGGGGGGGGGGGGC8<FC8:8E@E@5C8ECCCG8CG5@9AFE*CEEEG>>8::?EDCC9EGDGE=6<CCFGCFDCDGCGGGGG49:6:6DE>).07DFF4/@BFF:FF?>FF468??3BF:152<2:14:??B?4))-.4>6A9
@M04999:289:000000000-L3R54:1:1101:10207:9735 1:N:0:396
ACTGCCTACGGGCGGCTGCAGTGGGGAATATTGCACAATGGGGGAAACCCTGCTGCAGCCATGCCGCGTGTATGAAGGAGGCCTTCGGGTTGTAAAGTACTTTCGGTAATGAGGAAGGTGGTGTATCTAATAGGTGCATCAATTGACGTTAATTACAGAAGAAGCACCGGCTAACTCCGTGCCAGCAGCCGCGGTAATACGGAGGGTGCGAGCGTTAATCGGAATGACTGGGCGTAAAGGGCATGTAGGCGGATAATTAAGTTAGGTGTGAAAGCCCTGGGCTCAACCTAGGAATTGCACT
+
C@CCCFGFFG@C@F>CFECCEGGFFEFGC<,CECEFGDGAF@B7FF<<F:FG,EF@E<<CEEGGC>CFF7?FFFGCEA<F:7F,E<=FE?B>FGA?FF??EE<?FGGFGGGGGDF,D@BFGGFD,5,5EAFFC<=FGGGGFDGGFGG:F7<FGAFBFDFFDFC::FCG::@FEBF99B7E*BBEEF7CGGGGGGGCEC<;F58C5B=88EA/8:CE85E?:E7=FC*:C>CFG5*75C*:5DFGFG*9?F)77>36@FFFFFFFF?FF3>)6)05).8)402(327??:BD<04)).44<4
@M04999:289:000000000-L3R54:1:1101:9493:9741 1:N:0:396
CTATCCTACGGGTGGCTGCAGTGGGGAATATTGCACAATGGGGGAAACCCTGATGCAGCCATGCCGCGTGTATGAAGAAGGCCTTCGGGTTGTAAAGTACTTTCGGTAGTGAGGAAGTTGTGTGTATGAAAAGTGCATGCAGTTGACGTTAGCTACAGAAGAAGCACCGGCTAACTCCGTGCCAGCAGCCGCGGTAATACGGAGGGTGCGAGCGTTAATCGGAATGACTGGGCGTAAAGGGCATGTAGGCGGATAATTAAGTTAGGTGCGAAAGCCCCGGGCTCAACCTGGGAATTGCACT
+
CCCCCGGGGGGGGGGGGGGGGGGGGGGGGGGGGGGGGGGGGGGGGGGGGGGGGGGGGGGGGGFGGGGGGGGGGGGGGGGGGGGGGGGGGGGGGGGGGGGGGGGGGGFGFEFFGFFGFGGGGGGGGGGGGGGGCFGGGGGGGGFGGGGGGGFGGGGGGFGGGGGGGGGGGGGGGG@FGGGFGGGGGGGGGGGGGGGGGGGGGE>EEG=EEGCEGGGGEGGFGGGGGGGDGGDFGGEGGDCGDDF5<FF?46<55:BFFBBFFFGF?@@F)<:B;FFF3:FB90,,47?B?<(4:2<2))67.
@M04999:289:000000000-L3R54:1:1101:19225:9751 1:N:0:396
CCTACGGGCGGCTGCAGTGAGGAATATTGGACAATGGGCGAGAGCCTGATCCAGCCATCCCGCGTGAAGGACGACAGCCCTATGGGTTTTAAACTTCTTTTGTATGGGAATAAACCACATTACGCGTAATGTTCTGAAGGTACCATACGAATAAGCATCGGCTAACTCCGTGCCAGCAGCCGCGGTAATACGGAGGATGCGAGCGTTATCCGGATTTATTGGGTTTAAAGGGTCCGTAGGCGGGTTGATAAGTCAGCGGTGAAAACCTGCAGCTTAACTGTAGCACTGCCGTTGATACTGT
+
CCCCCGGGGGGGGGGGGGGGGGGFGGGGGGGGFGGGGGGGGGGGGGGGGGGGGGGDFGGGGGGGGGGGGFFGGGGGGGGGGDFGGGGECFGGGGGGGGGGGGGGGGFGFGGGGGGGGGGGGGGGGGGGEFGGGGGGCFGGGGGGGGGGGCGGGGGGGGGGGEGGGGGGFFGGGGGGGGGGGGGGDE8ECFGGGGGGGGEF5CCGCGGGGCFGGGGGGFEGF6==E5C7CC:DFGGGGGDGDGFD>CB?FB8?CFFFFFEF>:GFFFFFFFFFFFFFFFFFF<A)6<?BBFFFBBBFFFFFA
@M04999:289:000000000-L3R54:1:1101:14818:9752 1:N:0:396
GCTTTCCTACGGGCGGCTGCAGTGGGGAATATTGCACAATGGGGGAAACCCTGATGCAGCCATGCCGCGTGTATGAAGAAGGCCTTCGGGTTGTAAAGTACTTTCGGTAGTGAGGAAGTTGTGTGTATGAAAAGTGCATGCAGTTGACGTTAGCTACAGAAGAAGCACCGGCTAACTCCGTGCCAGCAGCCGCGGTAATACGGAGGGTGCGAGCGTTAATCGGAATGACTGGGCGTAAAGGGCATGTAGGCGGATAATTAAGTTAGGTGTGAAAGCCCCGGGCTCAACCTGGGAATTGCAC
+
CCCCCGGGGGGGGGGGGGGGGGGGGFGGGGGGGGGGGGGGGGGGGGGGGGGGGGGGGGGGGGGGGGGGGGGGGGGGGGGGGGGGGGGGGGGGGGGGGGGGGGGGGGGGGGGGGFGFFGGGGGGGGGGGGGGGGGGGGGGGGGGGGGGGGGGGGGGGGGGGGGGGGGGGGGGGGGGGGGGGGGGGGGGGGGGGGGGGGGFGGGGGDEEGGGGGEGGGGGGGGGEEGGGGGGGGGGGCGGGF>DEGFGF???@EGFBE4FFFFFGFFFFFFF?AABFFFFDF>F63:<FFBFF??FBB:DAF<
@M04999:289:000000000-L3R54:1:1101:29247:9776 1:N:0:396
CCTACGGGTGGCTTCCTTTTTTCCTCTTGCACAATGGGGGGAACCCTGATGCAGCCATGCCGCGTGTATGAAGAAGGCCTTCGGGTTGTAAAGTACTTTCGGTAGTGAGGAAGTTGTGTGTATGAAAAGTGCATGCAGTTGACGTTAGCTACAGAAGAAGCACCGGCTAACTCCGTGCCAGCAGCCGCGGTAATACGGAGGGTGCGAGCGTTAATCGGAATGACTGGGCGTAAAGGGCATGTAGGCGGATAATTAAGTTAGGTGTGAAAGCCCCGGGCTCAACCTGGGAATTGCACTTAA
+
CCCCCGGGGGGGG==EFFGGGGGGGGGGGGGGGGGGGGGGGGGGGGGGGGGGGGGGGGGGGGGGGGGGGGGGGGGGGGGGGGGGGGGGGGGGGGGGGGGGGGFGGGGGGGGGG:EFFGGGGGDFGGGGGGGGGGGGGGGGGGGGGGGGGGGGGGGGFGGGGGGGGGGGGGGGGGGGCGGGGGGGGGGGGGGGGGGGGGGGGGGDGGGEGGCGGGGGGGGGGGGGGGGGGGGDGGGGDGGGGGFGFGFFFFFFGFFFFFFFFFGF?DFFFFFFFFFFFF:?DFFFFFFF:?B)4<<BFFFF
@M04999:289:000000000-L3R54:1:1101:28782:9786 1:N:0:396
TGCCTACGGGGGGCAGCAGTTTTTCCTATTGCACAATGGGGGAAACCCTGATGCAGCCATGCCGCGTGTATGAAGAAGGCCTTCGGGTTGTAAAGTACTTTCGGTAGTGAGGAAGTTGTGTGTATGAAAAGTGCATGCAGTTGACGTTAGCTACAGAAGAAGCACCGGCTAACTCCGTGCCAGCAGCCGCGGTAATACGGAGGGTGCGAGCGTTAATCGGAATGACTGGGCGTAAAGGGCATGTAGGCGGATAATTAAGTTAGGTGTGAAAGCCCCGGGCTCAACCTGGGAATTGCACTT
+
CCCCCGGGCGEG7FGGGGGGEFF@=FFF<EFGFGGCEFGGGGGDEGDEFD8E?FGGGGGFFGGGGGGGGGGDFGCFF,,>FDGGFGGGGCFGGFAEAEFGFFGGFGEFGFF:CAEEFFGGCGFGFGGGGGCFCFGGGGCGGCBFGGGGGCFFGGGGGGGGGGGGGGEDGGGFGGGFEGFGDGGGGGGCEGGDEGGGGGGEDGGCECGEGGGEEGG=FGGGGDFFGCFGG<GD:<C3>77DGDFFFG=FD:3>DFFFF?B?@8C)9=FE<FA><>3<BF:>>FFFFFFFB02:B)4><<92
@M04999:289:000000000-L3R54:1:1101:26646:9790 1:N:0:396
CCTACGGGGGGCAGCAGTGGGGAATATTGCACAATGGGGGAAACCCTGATGCAGCCATGCCGCGTGTATGAAGAAGGCCTTCGGGTTGTAAAGTACTTTCGGTAGTGAGGAAGTTGTGTGTATGAAAAGTGCATGCAGTTGACGTTAGCTACAGAAGAAGCACCGGCTAACTCCGTGCCAGCAGCCGCGGTAATACGGAGGGTGCGAGCGTTAATCGGAATGACTGGGCGTAAAGGGCATGTAGGCGGATAATTAAGTTAGGTGTGAAGGCCCCGGGCTCAACCTGGGAATTGCACTTAA
+
CCCCCGGGGGGGGGGGGGGGGGGGGGGGGGGGGGGGGGGGGGGGGGGGGGGGGGGGGGGGGGGGGGGGGGGGGGGGGGGGGGGGGGGGGGGGGGGGGGGGGGGGGGGGGGGGGGGGGGGGGGGGGGGGGGGGGGGGGGGGGGGGGGGGGGGGGGGGGGGGGGGGGGGGGGGGGGGGGGGGGGGGGGGGGGGGGGGGGGGGGGGGGGGGGGGGGGGGGGGGGGGGGGGGGGCGGGGGGGGGGGFGFGFFEFFFGF?FFFFFFFGFFFFFFFFFFFFFEFFFFFFFFFFFBF0?BFFFFFFA
@M04999:289:000000000-L3R54:1:1101:28947:9796 1:N:0:396
CCTACGGGGGGCTTCCTTTTTTCCTTTTGGACAATGGGGGGAACCCTGATCCAGCCATGCCGCGTGTCTGAAGAAGGCCTTCGGGTTGTAAAGGACTTTTGTTAGGGAAGAAAAGCCGGGTGCTAATACCACCTGGTGCTGACGGTACCTAAAGAATAAGCACCGGCTAACTACGTGCCAGCAGCCGCGGTAATACGTAGGGTGCGAGCGTTAATCGGAATTACTGGGCGTAAAGCGAGCGCAGACGGTTAGATAAGTCAGATGTGAAATCCCCGAGCTCAACTTGGGACGTGCATTTGA
+
CCCCCCC+=8888::CEEGFGGGGGGGGGGGGGGGGGGGGGGGGGGGGGGGGGGGGGGGGGGGGGGGGGGGGGGGGGGGGGGGGGGGGGGGGGGGGGGGGGGGGFGGGGGGGGGGGGGGGGGGGGGGGGGGGGGGGGGGGGGGGGGGGGGFGGGGGGGFGGGGGGGGCCFFGFGGE8FGGGGGFGGGGGGGGGGGFGGGGEGGGGGGGG=EGEFGGGGGGGGGGGGGFGGDGDGGGGDDG3C@<BGDFFEFFGFFFFFFF=@GFFFFFA=AB>FDEEFFFFFFFFF0:BF>B??(5:9A<
@M04999:289:000000000-L3R54:1:1101:3696:9798 1:N:0:396
AGCCTACGGGAGGCAGCAGTGGGGAATATTGCACAATGGGGGAAACCCTGATGCAGCCATGCCGCGTGTATGAAGAAGGCCTTCGGGTTGTAAAGTACTTTCGGTAGTGAGGAAGTTGTGTGTATGAAAAGTGCATGCAGTTGACGTTAGCTACAGAAGAAGCACCGGCTAACTCCGTGCCAGCAGCCGCGGTAATACGGAGGGTGCGAGCGTTAATCGGAATGACTGGGCGTAAAGGGCATGTAGGCGGATAATTAAGTTAGGTGTGAAAGCCCCGGGCTCAACCTGGGAATTGCACTT
+
CCCCCGGGGGGEGGEGGGGGGGGGFGGGGGGGGGGGGGGCGGGEGGFGDGFGEFGGGGGFFGGGGGEGGGGG<<FFCCFGFGGGG>FGGCB<?CFGGGABFGGGGFGGGGFDGEGGCFGGGGF,FGFCEG<FGGGGGGGGGGGGGGGGFGGGGGGGGGFGCDGGCFGGGGGFGFG?FGF7@FG@GGGFEGECEGGG@FG5CEGDGGCEEGCEGGDFGGFCEGFFFEGGGFGGE<59>CGDDG>FFG?FDBFF3@FFFFFFFFG?FF6BAF4408755>D>F63?FB?4:0((.5><A725
@M04999:289:000000000-L3R54:1:1101:24345:9814 1:N:0:396
TGCCTACGGGGGGCTGCAGTGAGGAATATTGGACAATGGGTGAGAGCCTGATCCAGCCATCCCGCGTGAAGGACGACAGCCCTATGGGTTTTAAACTTCTTTTGTATGGGAATAAACCACATTACGTGTAATGTTCTGAAGGTACCATACGAATAAGCATCGGCTAACTCCGTGCCAGCAGCCGCGGTAATACGGAGGATGCGAGCGTTATCCGGATTTATTGGGTTTAAAGGGTCCGTAGGCGGGTTGATAAGTCAGCGGTGAAAACCTGCAGCTTAACTGTAGAACTGCCGTTGATACT
+
CCCCCGGGGGGGGGGGGGGGGGGGGGGGGGGGGGGGGGGGFGGGGGGGGGGGGGGGGGGGGGGGGGGGGGFFGGGGGGGGGGG8FGGFGGGGGGGGGGGGGGGGGGGGGGGGGGGGFGGGGGGGGGGGGGGGGGGGGGGGGFGGGGGGGGGFGGGGGGGGGGGGGGGGGGGGGFGGGGGGGGGGGGGGGGGGGGGGGGGGGFGGDEGGGGGGGGGGGEFGGGGGGEG3CDGGGGGGGGGGGGFGDGFFDFFFGFBFFFFFFFG:=FFFFFB??F?FFFFFFFFBF9AFFF??9?FF?ABAA
@M04999:289:000000000-L3R54:1:1101:7373:9836 1:N:0:396
AAACTACGGGGGGCTGCAGTGGGGAATTTTGGACAATGGGGGGAACCCTGATCCAGCCATGCCGCGTGTCTGAAGAAGGCCTTCGGGTTGTAAAGGACTTTTGTTAGGGAAGAAAAGCCGGGTGCTAATACCGCCTGGTGCTGACAGTACCTAAAGAATAAGCACCGGCTAACTACGTGCCAGCAGCCGCGGTAATACGTAGGGTGCGAGCGTTAATCGGAATTACTGGGCGTAAAGCGAGCGCAGACGGTTAGATAAGTCAGATGTGAAATCCCCGAGCTCAACTTGGGACGTGCATTTG
+
CCCCCGGGGGGGGGGGGGGGGGGGGGGGGGGGGGGGGGGGGGGGGGGGGGGGGGGGGGGGGGGGGEGGGGGGGGGGGGGGGGGGGGGGGGGGGGGGGGGGGGGGGGGGGGGGGGGGGGGGGGGGGGGGGGGGGGGGGGGGGGGGGGGGGFGGGGGGGGGGGGGGGGGGGGGGGGGGGGGGGGGGGGFGGGGGGGGGGGGGGGGGGGGGEGGGGGEGGGGGGGGFGGGGGGFDGGGFFGGGGGFGFGFFBDFFGFFFFFFFFFGFFFFFFFAAA?4@39BBF0)48<AFFBBBFFFF?5><)
@M04999:289:000000000-L3R54:1:1101:13562:9843 1:N:0:396
TTCCTACGGGAGGCTGCAGTGGGGAATTTTGGACAATGGGGGGAACCCTGATCCAGCCATGCCGCGTGTCTGAAGAAGGCCTTCGGGTTGTAAAGGACTTTTGTTAGGGAAGAAAAGCCGGGTGCTAATACCACCTGGTGCTGACGGTACCTAAAGAATAAGCACCGGCTAACTACGTGCCAGCAGCCGCGGTAATACGTAGGGTGCGAGCGTTAATCGGAATTACTGGGCGTAAAGCGAGCGCAGACGGTTAGATAAGTCAGATGTGAAATCCCCGAGCTCAACTTGGGACGTGCATTTG
+
CCCCCGGGGGGGGGGGGGGGGGGGGGGGGGGGGGGGGGGGGGGGGGGGGGGGGGGGGGGGGGGGGGGGGGGGGGGGGGGGGGGGGGGGGGGGGGGGGGGGGGGGGGGGGGGGGGGGGGGGGGGGGGGGGGGGGGGGGGGGGGGGGGGGGGGGGGGGGGGGGGGGGGGGGGGGGGGGGGGGGGGGGGGGGGGGGGGGGGGGGGGGGGGGGGGGCGGGGGGGGGGGGGGGGGGGGGGGGGGGGGFGDDEFFFFFGFFFFFFFFFGFFFF7<FFFFFFFFFFFFFFFFBABFFF:;???FFFD)
@M04999:289:000000000-L3R54:1:1101:25702:9871 1:N:0:396
AGCCTACGGGCGGCTGCAGTGGGGAATTTTGGACAATGGGGGGAACCCTGATCCAGCCATGCCGCGTGTCTGAAGAAGGCCTTCGGGTTGTAAAGGACTTTTGTTAGGGAAGAAAAGCCGGGTGCTAATACCGCCTGGTGCTGACGGTACCTAAAGAATAAGCACCGGCTAACTACGTGCCAGCAGCCGCGGTAATACGTAGGGTGCGAGCGTTAATCGGAATTACTGGGCGTAAAGCGAGCGCAGACGGTTAGATAAGTCAGATGTGAAATCCCCGAGCTCAACTTGGGACGTGCATTTG
+
CCCCCGGGGGGGGGGGGGGGGGGGGGGGGGGGGGGGGGGGGGGGGGGGGGGGGGGGGGGGGGGGGGGGGGGGGGGGGGGGGGGGGGGGGGGGGGGGGGGGGGGGGGGGGGGGGGGGGGGGGGGGGGGGGGGGGGGGGGGGGGGGGGGGGCGGGGGGGGGGGGGGGGGGDEGGGGGGGGGGGGGGGFFGGGEEGGGGGGGGGGDGGGGG?EGEGGGGGGGGGGGGFGGGGGGGGGGGGGGGGGFCFDEF5>DEDFFFFFF=FFFFFFFFFF<BFFFFDFFFBBBFFFFDFB<?BFB?F<4A)
@M04999:289:000000000-L3R54:1:1101:28636:9891 1:N:0:396
CATGCCTACGGGGGGCTGCAGTGGGGAATATTGCACAATGGGGGAAACCCTGATGCAGCCATGCCGCGTGTATGAAGAAGGCCTTCGGGTTGTAAAGTACTTTCGGTAGTGAGGAAGTTGTGTGTATGAAAAGTGCATGCAGTTGACGTTAGCTACAGAAGAAGCACCGGCTAACTCCGTGCCAGCAGCCGCGGTAATACGGAGGGTGCGAGCGTTAATCGGAATGACTGGGCGTAAAGGGCATGTAGGCGGATAATTAAGTTAGGTGTGAAAGCCCCGGGCTCAACCTGGGAATTGCACT
+
CCCCCGGGGGGGDGGGGGGGGGGGGGGGGFGD?FFFCCGDFGD7CFFFGEGGDGGGGACFAFGGGGGGFGGGGGGGGFFC7FFBFGGGGGDECDBFEE@@BCGECFCDFC@GGF,:DF;FCFFC=<FF9,?<,?<CCG;B:CBFCFFEGGG7C<<EFFF,:F<FCFFB<FDECFCCG8EEGG5:0A?8CGGGCCGGCF+<@**/8*1;8?***:C=*7?7:ECGFG:7CCFGGGGGG3*:9<:FFGFFFFDF<))796=@FB>=B?FF<EFF4@FFF1>>>66??<?1,4:(4?:BFBF<9
@M04999:289:000000000-L3R54:1:1101:16830:9898 1:N:0:396
TTCACCTACGGGCGGCAGCAGTGGGGAATTTTGGACAATGGGGGGAACCCTGATCCAGCCATGCCGCGTGTCTGAAGAAGGCCTTCGGGTTGTAAAGGACTTTTGTTAGGGAAGAAAAGCCGGGTGCTAATACCACCTGGTGCTGACGGTACCTAAAGAATAAGCACCGGCTAACTACGTGCCAGCAGCCGCGGTAATACGTAGGGTGCGAGCGTTAATCGGAATTACTGGGCGTAAAGCGAGCGCAGACGGTTAGATAAGTCAGATGTGAAATCCCCGAGCTCAACTTGGGACGTGCATT
+
CCCCCFGFGGEC@C@FE:CA<FGGGGGGGGG<F@8EFCDFEEFGC=CE@FFBEGDGGFF@=?FEFGDGBCCFG9>FGFGGDFGGFFGDGFFCGDFFGFC:?<<F<FFFGGCFBECFAF8:3<::FEFGGGFGCCCFF:FGGFFCCCFEGC*:<C2A@CCECEGEC9EGECEGEGFGGGGGGF@EF88CFGGGDGGDGECF:<+CCEGDCGGGGGGECGG:EE>EGGCFGFFFDDECGG:>DDBGD<D3>F>@*75:FF?FFF7=FFF=4FBAF?FFFF:9>B1>??:44<???F981<?4-
@M04999:289:000000000-L3R54:1:1101:6978:9935 1:N:0:396
ACAAACCTACGGGAGGCAGCAGTGGGGAATTTTGGACAATGGGGGGAACCCTGATCCAGCCATGCCGCGTGTCTGAAGAGGGCCTTCGGGTTGTAAAGGACTTTTGTTAGGGAAGAAAAGCCGGGTGCTAATACCGCCTGGTGCTGACGGTACCTAAAGAATAAGCACCGGCTAACTACGTGCCAGCAGCCGCGGTAATACGTAGGGTGCGAGCGTTAATCGGAATTACTGGGCGTAAAGCGAGCGCAGACGGTTAGATAAGTCAGATGTGAAATCCCCGAGCTCAACTTGGGACGTGCAT
+
CCCCCGGGGGGGGGGGGGGGGGFGGGGGGFGGGGGGGGGGGGGGGGGGGGGGGGGGGFGGGGGGGGGGGGGGGGGGGFGGGGGD=FFGGGGGGGGGGGGGGGGGGGGGGGGGGGGGGGGGGGGGGGGGGGGGFFGGGGGGGGGGGGGGGGGGDFGGGGGGGGGGGGGGGGGGGGGGGFGGCGGGGFGGGGGGGGGGGGDGGGGGGGGGGDGGEGGGGGGC?FGGGG<FGGGGGGGDGGGGGGFGFG>EFEFFGEFEFFFFFFGFFFFFFFFFFFFFFFF>;>B0)<>B:9AFFFFFFF?B<
@M04999:289:000000000-L3R54:1:1101:8489:9954 1:N:0:396
CCTACGGGTGGCTGCAGTGGGGAATTTTGGACAATGGGGGGAACCCTGATCCAGCCATGCCGCGTGTCTGAAGAAGGCCTTCGGGTTGTAAAGGACTTTTGTTAGGGAAGAAAAGCCGGGTGCTAATACCACCTGGTGCTGACGGTACCTAAAGAATAAGCACCGGCTAACTACGTGCCAGCAGCCGCGGTAATACGTAGGGTGCGAGCGTTAATCGGAATTACTGGGCGTAAAGCGAGCGCAGACGGTTAGATAAGTCAGATGTGAAATCCCCGAGCTCAACTTAGGACGTGCATTTGA
+
CCCCCGGGGGGGGGGGGGGGGGGGGGGGGGGGGGGGGGGGGGGGGGGGGGGGGGGGGGGGGGGGGGGGGGGGGGGGGGGGGGGGGGGGGGGGGGGGGGGGGGGGGGGDFGGGGGGGGGGGGGGGGGGGGGGGGGGGGGGGFGGGGGGGGGGGGGGGGGGGGGGGGGGGGGGGGGGGGGGGGGGGGGGGGGGGGGGGGGGGGGGGGGDGGGGGGGGGGGGGGGGGGGGGGGGGGFGGGGGGGGFGDGFFFFFFGFFFFFFFFFGFFFFFFFFFFFFFFFFFFFFFFFFFFFFFFFFFFFFF
@M04999:289:000000000-L3R54:1:1101:6684:9972 1:N:0:396
GTCCTACGGGGGGCAGCAGTGGGGAATATTGCACAATGGGGGGAACCCCGATGCAGCCATGCCGCGTGTATGAAGAAGGCCTTCGGGTTGTAAAGTACTTTCGGTAGTGAGGAAGTTGTGTGTATGAAAAGTGCATGCAGTTGACGTTAGCTACAGAAGAAGCACCGGCTAACTCCGTGCCAGCAGCCGCGGTAATACGGAGGGTGCGAGCGTTAATCGGAACGACTGGGCGTAAAGGGCATGTAGGCGGATAATTAAGTTAGGTGTGAAAGCCCCGGGCTCAACCTGGGAATTGCACTT
+
CCCCCGGGGGGGGGGGGGGGGGGGGGGGGGGGGGGGGGGGGGGGGGGGGGGGGGGGGGGGGGGGGGGGGGGGGGGGGGGGGGGGGGGGGGGGGGGGGGGGGGGGGGGEGGGGGGGEGGGGGGGGGGGGGGGGGGGGGGGGGGGGGGGGGGGGGGGGGGGGGGGGGGGGGGGGGGGGGGGGGGGGGGGGGGGGGGGGGGGGGGGGGGGGGGGGGGGGFGGGGGGGGGGGGGGGEDEGGGGCC5<CFGFFFDDFDBFFFF?FFFGFFF7:A@<>:FFEFBBBBF?BFBFBF?:21:8A<<B?
@M04999:289:000000000-L3R54:1:1101:3104:9987 1:N:0:396
TCCTACGGGTGGCTGCAGTGAGGAATATTGGACAATGGGTGAGAGCCTGATCCAGCCATCCCGCGTGAAGGACGACAGCCCTATGGGTTTTAAACTTCTTTTGTATGGGAATAAACCACATTACGTGTAATGTTCTGAAGGTACCATACGAATAAGCATCGGCTAACTCCGTGCCAGCAGCCGCGGTAATACGTAGGGTGCGAGCGTTAATCGGAATTACTGGGCGTAAAGCGAGCGCAGACGGTTAGATAAGTCAGATGTGAAATCCCCGAGCTCAACTTGGGACGTGCATTTGAAACTG
+
CCCCCGGGGGGGGGGGGGGGGGGGGGGGGGGGGGGGGGGGGGGGGGGGGGGGGGGGGGGGGGGGGGGGGGGGGGGGGGGGGGGGGGGGGGGGGGGGGGGGGGGGGGGGGGGGGGGGGGGGGGGGGGGGGGGGGGGGGGGGGGGGGGGGGGGGGGGGGGGGGGGGGGGGGGGGGGGGGGGGGGGGGGGGGGGGGFFGGGGGGGEGGGEGGGGGGGGGGGGGGGDGGGGGGGGFGGGGGGGGGGFGFGFFFFFFGFFFFFFFFFGFFFF?>FFFFD@FFFFFDFFFFFFFFBFBFBFFDF7<)
@M04999:289:000000000-L3R54:1:1101:16793:9996 1:N:0:396
ACCTACGGGCGGCAGCAGTGGGGAATTTTGGACAATGGGGGGAACCCTGATCCAGCCATGCCGCGTGTCTGAAGAAGGCCTTCGGGTTGTAAAGGACTTTTGTTAGGGAAGAAAAGCCGGGTGCTAATACCACCTGGTGCTGACGGTACCTAAAGAATAAGCACCGGCTAACTACGTGCCAGCAGCCGCGGTAATACGTAGGGTGCAAGCGTTATCCGGATTTATTGGGCGTAAAGAGCTCGTAGGCGGTTCGTCGCGTCTGGTGTGAAAGTCCATCGCTTAACGGTGGATCGGCGCCGGG
+
CCCCCGGGGGGGGGGGGGGGGGGGGGGGGGGGGGGGGGGGGGGGGGGGGGGGGGGGGGGGGGGGGGGGGGGGGGGGGGGGFGGGGGGGGGGGGGGGGGGGGGGGGGGGGGGGGGGGGGGGGGGGGGAFFGFGGGGGGGGGGGGEGEGGGGGGGGGGF@FGGGFGGGGGGGGGGGGGGFFGGGGGGGGGGGGGGGG7FGFGGGGGG>FGFGGGGEFGGGGG5C6EGFGGGCDGGGGGGGGFGGFGFGFFFEFFGFBEEFBD@F<BFFF?>F4:BFFFF?FFF:BFFFFB0?BB6:9296>B>
@M04999:289:000000000-L3R54:1:1101:23934:10001 1:N:0:396
CCCTACGGGTGGCAGCAGTGGGGAATATTGCACAATGGGGGGAACCCTGATGCAGCCATGCCGCGTGTATGAAGAAGGCCTTCGGGTTGTAAAGTACTTTCGGTAATGAGGAAGGTGGTGTATCGAATAGGTGCATCAATTGACGTTAATTACAGAAGAAGCACCGGCTAACTCCGTGCCAGCAGCCGCGGTAATACGGAGGGTGCGAGCGTTAATCGGAATGACTGGGCGTAAAGGGCATGTAGGCGGATAATTAAGTTAGGTGTGAAAGCCCCGGGCTCAACCTGGGAACTGCACTTA
+
CCCCCGGGGGGGGGGGGGGGGGGGGGGGGGGGGGGGGGGGGGGGGGGGGGGGGGGGGGGGGGGGGGGGGGGGGGGGGGGGGGGGGGGGGGGGGGGGGGGGGGGGGGGGGGGGGGGGGGGGGGGGGGGGGGGGGGGGGGGGGGGGGGGGGGGGGGGGGGGGGGGGGGGGGGGGGGGGGGGGGGGGGGGGGGGGGGGGGGGGGGGGGGGGGGGGGGFGGGGGGGGGGGGGGGGGGGGGGGGGGGFGFGFFFFFFGFFFFFFFFFCFFFFFFFFFFFFFFFFF?DFFFFFF?FFF:?FFF<:B
@M04999:289:000000000-L3R54:1:1101:27491:10006 1:N:0:396
GAGGCCTACGGGTGGCTGCAGTGGGGAATATTGCACAATGGGGGAAACCCTGATGCAGCCATGCCGCGTGTATGAAGAAGGCCTTCGGGTTGTAAAGTACTTTCGGTAGTGAGGAAGTTGTGTGTATGAAAAGTGCATGCAGTTGACGTTAGCTACAGAAGAAGCACCGGCTAACTCCGTGCCAGCAGCCGCGGTAATACGGAGGGTGCGAGCGTTAATCGGAATGACTGGGCGTAAAGGGCATGTAGGCGGATAATTAAGTTAGGTGTGAAAGCCCCGGGCTCAACCTGGGAATTGCACT
+
CCCCCGGGGGGGGGGGGGGGGGGGGGGGGGGGGGGGGGGGGGGGGGGGGGGGGGGGGGGGGGGGGGGGGGGGGGGGGGGGGGGGGGGGGGGGGGGGGGGGGGGGGGFGGGGGGGGGGGGGGGGGGGGGGGGGGGGGGGGGGGGGGGGGGGGGGGGGGGGGGGGGGGGGGGGGGGGGGGGGGGGGGGGGGGGGGGGGGGGGGGGGGGGGGGGGGGGGGGGGGGGGGGFGGGGGGGGGGGGGGGFFFGFFFFFFGFFFFFFFFFGFFFFFFFFFAFFFFFFFBFFFFFFF2:FFFFFFFFFFA
@M04999:289:000000000-L3R54:1:1101:26675:10017 1:N:0:396
CCCTACGGGAGGCTGCAGTGGGGAATTTTGGACAATGGGGGGAACCCTGATCCAGCCATGCCGCGTGTCTGAAGAAGGCCTTCGGGTTGTAAAGGACTTTTGTTAGGGAAGAAAAGCCGGGTGCTAATACCACCTGGTGCTGACGGTACCTAAAGAATAAGCACCGGCTAACTACGTGCCAGCAGCCGCGGTAATACGTAGGGTGCGAGCGTTAATCGGAATTACTGGGCGTAAAGGGCATGTAGGCGGATAATTAAGTTAGGTGTGAAAGCCCCGGGCTCAACCTGGGAACTGCACTTA
+
CCCCCGGGGGGGGGGGGGGGGGGGGGGGGGGGGGGGGGGGGGGGGGGGGGGGGGGGGGGGGGGGGGGGGGGGGGGGGGGGGGGGGGGGGGGGGGGGGGGGGGGGGGGGGGGGGGGGGGGGGGGGGGGGGGGGGGGGGGFGGGGGGGGGGGGGGGG@FGGGGGGGGGGGGGGGGGGGGGGGGGGGGGGGGGGGGGGGGGGGGEGGGGGGGGGGG=EGGGGGGGGGGGGGGGGCCDGGFDDGGGFGFGFFFFFFGFFFFFFFB?FFFFFFFFFF<FBDBF>BFFFFFFFF??8027?B?FF<
@M04999:289:000000000-L3R54:1:1101:7567:10018 1:N:0:396
CCGCCTACGGGAGGCTGCAGTGGGGAATATTGCACAATGGGGGAAACCCTGATGCAGCCATGCCGCGTGTATGAAGAAGGCCTTCGGGTTGTAAAGTACTTTCGGTAGTGAGGAAGTTGTGTGTATGAAAAGTGCATGCAGTTGACGTTAGCTACAGAAGAAGCACCGGCTAACTCCGTGCCAGCAGCCGCGGTAATACGGAGGGTGCGAGCGTTAATCGGAATGACTGGGCGTAAAGGGCATGTAGGCGGATAATTAAGTTAGGTGTGAAAGCCCCGGGCTCAACCTGGGAATTGCACTT
+
CCCCCGGGGGGGGGGGGGGGGGGGGGGGGGGGGGGGGGGGGGGGGGGGGGGGGGGGGGGGGGGGGGGGGGGGGGGGGGGGGGGGGGGGGGGGGGGGGGGGGGGGGGGGGGGGGGGGGGGGGGGGGGGGGGGGGGGGGGGGGGGGGGGGGGGGGGGGGGGGGGGGGGGGGGGGGGGGGGGGGGGGGGGGGGGGGGGGGGGGGDGGGGGGGGGGGGGGGGGGGGGGGGGGGGGGGGGGGGGGGGFGFGFFFFFBGDFFFFFFFFGFFFFF?FFFFFFFEFFFFFFFFF?BFFFFFFFFFFFFF
@M04999:289:000000000-L3R54:1:1101:16322:10021 1:N:0:396
GAGGCCTACGGGCGGCTGCAGTGGGGAATATTGCACAATGGGCGAAAGCCTGATGCAGCGACGCCGCGTGCGGGATGACGGCCTTCGGGTTGTAAACCGCTTTTGATTGGGAGCAAGCGAGAGTGAGTGTACCTTTCGAATAAGCACCGGCTAACTACGTGCCAGCAGCCGCGGTAATACGTAGGGTGCAAGCGTTATCCGGATTTATTGGGCGTAAAGAGCTCGTAGGCGGTTCGTCGCGTCTGGTGTGAAAGTCCATCGCTTAACGGTGGATCGGCGCCGGGTACGGGCGGACTGGAGG
+
CCCCCGGGGGGGGGFEGGGGGGGGGGGGGGGGGGGGGFGGGGGGGGGGGGGGGAFGGGGEGGGGEEGEGEGGGCEEGGGGGGGGGGGGGGGGGGGGG8FGGGGGG7CGGFGGGGGGGGE<FDEGFFGFGGGGFGFGGGGCGGGGGGGGDGGDDGGGGGEEFGGGGCGGF7FGGGEGGGGFFGFGGGGGGGGGGGGGGGGGDGGGGFCGG79CGGGGGGFEFFGGGGGCGFDGGGGDGGG3CCDCFG=FFFFFGFFFBFFFFFG3;=6<28170=?B3>EBFFF61(43;;639,(461(,(
@M04999:289:000000000-L3R54:1:1101:4097:10056 1:N:0:396
GAAGGCCTACGGGAGGCTGCAGTGAGGAATATTGGACAATGGGTGAGAGCCTGATCCAGCCATCCCGCGTGAAGGACGACAGCCCTATGGGTTTTAAACTTCTTTTGTATGGGAATAAACCACATTACGTGTAATGTTCTGAAGGTACCATACGAATAAGCATCGGCTAACTCCGTGCCAGCAGCCGCGGTAATACGGAGGATGCGAGCGTTATCCGGATTTATTGGGTTTAAAGGGTCCGTAGGCGGGTTGATAAGTCAGCGGTGAAAACCTGCAGCTTAACTGTAGAACTGCCGTTGAT
+
CCCCCGGGGGGGGGGGGGGGGGGGGGGGGGGGGGGGGGGGGGGGGGGGGGGGGGGGGGGGGGGGGGGGGGGGGGGGGGGGGGGGGGGGGGGGGGGGGGGGGGGGGGGGGGGGGGGGGGGGGGGGGGGGGGGGGGGGGGGGGGGGGGGGGGGGGGGGGGGGGGGGGGGGGGGGGGGGGGGGGGGGGGGGGGGGGFGGGGGGGGGGGGGGGGGGGGGGGGDGGGGGGGGGGGGGGGGGGGGGGGFGFGBEFFFFFF=9=FFFFFGFFFFFFFF::4FFFFFDDFFFFFFFFFFFF?BFFF:?4
@M04999:289:000000000-L3R54:1:1101:7394:10061 1:N:0:396
TACCTACGGGGGGCAGCAGTAGGGAATCTTCCACAATGGACGCAAGTCTGATGGAGCAACGCCGCGTGAGTGAAGAAGGTTTTCGGATCGTAAAGCTCTGTTGTTGGTGAAGAAGGATAGGGGTAGTAACTGATTCTTATTTGACGGTAATCAACCAGAAAGTCACGGCTAACTACGTGCCAGCAGCCGCGGTAATACGTAGGTGGCAAGCGTTGTCCGGATTTATTGGGCGTAAAGCGAACGCAGGCGGGAGAACAAGTCAGCTGTGAAAGCCCTCGGCTTAACCGGGGGAGTGCAGCTG
+
CCCCCGGGEGGGGGGGFFGGGGGGGGGGGGGGGGGCFGGGFGGG@FFGGGGGGGGGGFGGGGGGGGGGEGGGFBFGFGGGGGGGGGDGGGAGGGGGGGFFFGGGGGGCGFGG9FGG:?CFDGEFGCFGGGGFGGFEGGGGGGCGGGGGDEGGGGGGEGC@AGGFGGGGGGGGGGGEEFGFGGGGG>*CEGGGGGGGGFFGDGEG9>EFGDFEEGEGGGGG*7E?FFFG6<FGGDGGGFDGCCEDBCDE>)<7CBFFFFF9@=CFFFFFFFFD?:F:FBE1<>?A>B96>0(44,4.6<7,5
@M04999:289:000000000-L3R54:1:1101:22302:10126 1:N:0:396
CCCTACGGGTGGCTGCAGTGGGGAATTTTGGACAATGGGGGGAACCCTGATCCAGCCATGCCGCGTGTCTGAAGAAGGCCTTCGGGTTGTAAAGGACTTTTGTTAGGGAAGAAAAGCCGGGTGCTAATACCACCTGGTGCTGACGGTACCTAAAGAATAAGCACCGGCTAACTACGTGCCAGCAGCCGCGGTAATACGTAGGGTGCGAGCGTTAATCGGAATTACTGGGCGTAAAGCGAGCGCAGACGGTTAGATAAGTCAGATGTGAAATCCCCGAGCTCAACTTGGGACGTGCATTTG
+
CCCCCGGGGGGGGGGGGGGGGGGGGGGGGGGGGGGGGGGGGGGGGGGGGGGGGGGGGGGGGGGGGGGGGGGGGGGGGGGGGGFGGGGGGGGGGGGGGGGGGGGGGGGGGGGGGGGGGGGGGGGGGGGGGGFGGGGGGGGGGGGGGGGGGGGGGGGGGGGGGGGGGGGGGGGGGGGGGGGGGGGGGGGGGGGGGGGGGGGGGGGGGGGCEGGGGGGGGGGGGGGGGGGGGGGGGGGGGGGGGGBCBC@FFFFBGFB4B?FFFFGFFFFFABFBF:FDDFF9??DFFFAF::B>:<BB9ABF
@M04999:289:000000000-L3R54:1:1101:20806:10154 1:N:0:396
AATCCCTACGGGGGGCTGCAGTAGGGAATCTTCCACAATGGACGCAAGTCTGATGGAGCAACGCCGCGTGGATGAAGAAGGTCTTCGGATCGTAAAATCCTGTTGTTGAAGAAGAACGGTTGTGAGAGTAACTGCTCATAGCGTGACGGTAATCAACCAGAAAGTCACGGCTAACTACGTGCCAGCAGCCGCGGTAATACGTAGGTGGCAAGCGTTGTCCGGATTTATTGGGCGTAAAGGGAGCGCAGGCGGTCTTTTAAGTCTGAATGTGAAAGCCCTCAGCTTAACTGAGGAAGAGCAT
+
CCCCCGGGGGGGEFGGGGGGGGGGGDGGGGGGGGGGGGGGGGGGGGGGGGGGGGGGFGGGGGGGGGGGGGGGGGGGGGGGFGGGGGGGGGGGGGGGGGGFGGGGGGGGGGGGGGGGGGGGGGGGGGGGGGGGGGGGGGGGGGGGGGGGGGGGGGGGGGGGGGGGGGGFEEGGGGGGGGGGGGGGGGGGGGGGGGGGGGFGGGGGGGGGGGGGGGGGEGGGEGCCEFFGGGGGGGGGGGGGGFFGFCDD@@>EGFFFFFFFFFGFFFF?>?<AF?FF@BFFFFFBDDB446<??7:<:?:,.
@M04999:289:000000000-L3R54:1:1101:13030:10164 1:N:0:396
CCTACGGGGGGCTGCAGTGAGGAATATTGGACAATGGGTGAGAGCCTGATCCAGCCATCCCGCGTGAAGGACGACAGCCCTATGGGTTTTAAACTTCTTTTGTATGGGAATAAACCACATTACGTGTAATGTTCTGAAGGTACCATACGAATAAGCATCGGCTAACTCCGTGCCAGCAGCCGCGGTAATACGGAGGATGCGAGCGTTATCCGGATTTATTGGGTTTAAAGGGTCCGTAGGCGGGTTGATAAGTCAGCGGTGAAAACCTGCAGCTTAACTGTAGAACTGCCGTTGATACTGT
+
CCCCCGGGGGGGGGGGGGGGGGGGGGGGGGGGGGGGGGGGGGGGGGGGGGGGGGGGGGGGGGGGGGGGGGGGGGGGGGGGGGGGGGGGGGGGGGGGGGGGGGGGGGGGGGGGGGGGGGGGGGGGGGGGGGGGGGGGGGGGGGGGGGGGGGGGGGGGGGGGGGGGGGGGGGGGGGGGGGGGGGGGGGGGGGGGGGGGGGGGGGGGGGGGGGGGGGGGGGGGGGGGGGGGGGGGGGGGGGGGGGFGFGFFFFFFGFFFFFFFFFGFFFFFFFFFFFFFFFFAFFFAFFFFFFBFFF<ADFFFF
@M04999:289:000000000-L3R54:1:1101:15923:10168 1:N:0:396
TTCCCTACGGGTGGCAGCAGTGGGGAATTTTGGACAATGGGGGGAACCCTGATCCAGCCATGCCGCGTGTCTGAAGAAGGCCTTCGGGTTGTAAAGGACTTTTGTTAGGGAAGAAAAGCCGGGTGCTAATACCACCTGGTGCTGACGGTACCTAAAGAATAAGCACCGGCTAACTACGTGCCAGCAGCCGCGGTAATACGTAGGGTGCGAGCGTTAATCGGAATTACTGGGCGTAAAGCGAGCGCAGACGGTTAGATAAGTCAGATGTGAAATCCCCGAGCTCAACTTGGGACGTGCATTT
+
CCCCCGGGGGGGGGGGGGGGGGGGGGGGGGGGGGGGGGGGGGGGGGGGGGGGGGGGGGGGGGGGGGGGGGGGGGGGGGGGGGGGGGGGGGGGGGGGGGGGGGGGGGGGGGGGGGGGGGGGGGGGGGGGGGGGGGGGGGGGGGGGGGGGGGGGGGGGGGGGGGGGGGGGGGGGGGGGGGGGGGGGGGGGGGGGGGGGGGGGGGGGGGGGGGGGGGGGGGGGGGGGGGGGGGGFGGGGGGGGGGFGFGFFFFFFGFFFFFFFFFGFFFFFFFAFFFFFFFFFFFFFFFA<>?:BBF:<:?BAA
@M04999:289:000000000-L3R54:1:1101:18618:10173 1:N:0:396
AACCTACGGGCGGCTGCAGTGAGGAATATTGGACAATGGGTGAGAGCCTGATCCAGCCATCCCGCGTGAAGGACGACAGCCCTATGGGTTTTAAACTTCTTTTGTATGGGAATAAACCACATTACGCGTAATGTTCTGAAGGTACCATACGAATAAGCATCGGCTAACTCCGTGCCAGCAGCCGCGGTAATACGGAGGATGCGAGCGTTATCCGGATTTATTGGGTTTAAAGGGTCCGTAGGCGGGTTGATAAGTCAGCGGTGAAAACCTGCAGCTTAACTGTAGAACTGCCGTTGATACT
+
CCCCCGGGGGGGGGGGGGGGGGGGGGGGGGGGGGGGGGGGGGGGGGGGGGGGGGGGGGGGGGGGGGGGGGGGGGGGGGGGGGG8FGGGGGGGGGGGGGGGGGGGGGGGGGGGGGGGGGGGGGGGGGGGGGGGGGGGGGGGGGGGGGGGGGGGGGGGGGGGGGGGGGGGGGGGGGGGGGGGGGGGGGGGGGGGGGGGGGGGGGGGGGGGGGGGGGGGGGGGGGGGGGGDGGGGGGGGGGGGGDFGFDEFFFFFGFFFFFFFDEGFFFFFBFFFBFFFFFFFBFBDFFFF9<<7BFFFFFFF<
@M04999:289:000000000-L3R54:1:1101:29305:10207 1:N:0:396
GCTCCTACGGGCGTCCTCCTTCTTGCCTCTTCCACAATGGACGCAAGTCTGATGGAGCAACGCCGCGTGAGTGAAGAAGGTTTTCGGATCGTAAAGCTCTGTTGTTGGTGAAGAAGGATAGGGGTAGTAACTGATTCTTATTTGACGGTAATCAACCAGAAAGTCACGGCTAACTACGTGCCAGCAGCCGCGGTAATACGTAGGTGGCAAGCGTTGTCCGGATTTATTGGGCGTAAAGCGAACGCAGGCGGGAGAACAAGTCAGCTGTGAAAGCCCTCGGCTTAACCGGGGAAGTGCAGCG
+
CCCCCGGGGGGGG==@CFFGFGFGGGGGGGGGGGGGGGGGGGGGGGGGGGGGGGGGGGGGGGGGGGGGGGGGGGGGGGGGGGGGGGGGGGGGGGGGGGGGGGGGGGGGGGGGGGGGGGGGGGGGGGGGGGGGGGGGGGGGGGGGGGGGGGGGGGGGGGGGGGGGGGGGGGGGGGGGGGG8FGGGGGGGGGGGGGGGGGGGGGDEF?FGGGGGGGGGGGFEG==E+CGGGGGGGGGGGGGDD)8>EGDFFEFFGEFFFFFFFFG=FFF6:FAAAF>FFFFF::9BFB<9;B61<158AAFF(
@M04999:289:000000000-L3R54:1:1101:13884:10243 1:N:0:396
GGCCCCTACGGGAGGCTGCAGTGGGGAATTTTGGACAATGGGGGGAACCCTGATCCAGCCATGCCGCGTGTCTGAAGAAGGCCTTCGGGTTGTAAAGGACTTTTGTTAGGGAAGAAAAGCCGGGTGCTAATACCGCCTGGTGCTGACGGTACCTAAAGAATAAGCACCGGCTAACTACGTGCCAGCAGCCGCGGTAATACGTAGGGTGCGAGCGTTAATCGGAATTACTGGGCGTAAAGCGAGCGCAGACGGTTAGATAAGTCAGATGTGAAATCCCCGAGCTCAACTTGGGACGTGCATT
+
CCCCCGGGGGGGGGGGGGGGGGGGGGGGGGGGGGGGGGGGGGGGGGGGGGGGGGGGGGGGGGGGGGGGGGGGGGGGGGGGGGGGGGGGGGGGGGGGGGGGGGGGGGGGGGGGGGGGGGGGGGGGGGGGGGGGGGGGGGGGGGGGGGGGGGGGGGGGGGGGGGGGGGGGGGGGGGGGGF8EGGGGGGGGGGGGGGGGGGGGGGGGGGGGGGGGGG=EGGGGGGGGGGFGGGGGGGGGGGGGGGFGFGFFFFFDCDEFFFFFBFGFFB@FFFFF>4@FF:5;909?BF?FAFD8:BB?FFBFF
@M04999:289:000000000-L3R54:1:1101:16482:10251 1:N:0:396
TCCCTACGGGTGGCAGCAGTGGGGAATTTTGGACAATGGGGGGAACCCTGATCCAGCCATGCCGCGTGTCTGAAGAAGGCCTTCGGGTTGTAAAGGACTTTTGTTAGGGAAGAAAAGCCGGGTGCTAATACCACCTGGTGCTGACGGTACCTAAAGAATAAGCACCGGCTAACTACGTGCCAGCAGCCGCGGTAATACGTAGGGTGCGAGCGTTAATCGGAATTACTGGGCGTAAAGCGAGCGCAGACGGTTAGATAAGTCAGATGTGAAATCCCCGAGCTCAACTTGGGACGTGCATTTG
+
CCCCCGGGGGGGGGGGGGGGGGGGGGGGGGGGGGGGGGGGGGGGGGGGGGGGGGGGGGGGGGGGGGGGGGGGGGGGGGGGGGGGGGGGGGGGGGGGGGGGGGGGGGGGGGGGGGGGGGGGGGGGGGGGGGGGGGGGGGGGGGGGGGGGGGGGGGGGGGGGGGGGGGGGGGGGGGGGGGGGGGGGGGGGGGGGGGGGGGGGGGGGFGGGGGGGGGGGGGGGGEGGGGGGGGGGGGGFFGGGGGEGFGFFFFFFGFFFFFFFFFGFFFFFFFFFFFFFFFFFFFFFFFFFFFFFFFFFFFFF<
@M04999:289:000000000-L3R54:1:1101:26097:10299 1:N:0:396
AGTGTCCTACGGGGGGCTGCAGTGGGGAATATTGCACAATGGGGGAAACCCTGATGCAGCCATGCCGCGTGTATGAAGAAGGCCTTCGGGTTGTAAAGTACTTTCGGTAGTGAGGAAGTTGTGTGTATGAAAAGTGCATGCAGTTGACGTTAGCTACAGAAGAAGCACCGGCTAACTCCGTGCCAGCAGCCGCGGTAATACGGAGGGTGCGAGCGTTAATCGGAATGACTGGGCGTAAAGGGCATGTAGGCGGATAATTAAGTTAGGTGTGAAAGCCCCGGGCTCAACCTGGGAATTGCAC
+
CCCCCGGGGGGGGGGGGGGGGGGGGGGGGGGGGGGGGGGGGGGGGGGGGGGGGGGGGGGGGGGGGGGGGGGGGGGGGGGGGGGGGGGGGGGGGGGGGGGGGGGGGGGGGGGGGGGFGGGGGGGGGGGGGGGGGGGGGGGGGGGGGGGGGGGGGGGGGGGGGGGGGGGGGGGGGGGGGGGGGGGGGGGGGGGGGGGGGGGGGGGGGGGGGGGGGGGEGGFGGGGGGGGGGGGDFGGGGGGGGGFGFGFFFFFFGFFFFFFFFFGFFFFFFFFFFFFF>?DF>FFFFFFF?F?:?:?FFFFF8
@M04999:289:000000000-L3R54:1:1101:24824:10302 1:N:0:396
AACCCCTACGGGGGGCTGCAGTGGGGAATATTGCACAATGGGGGAAACCCTGATGCAGCCATGCCGCGTGTATGAAGAAGGCCTTCGGGTTGTAAAGTACTTTCGGTAATGAGGAAGGTGGTGTATCTAATAGGTGCATCAATTGACGTTAATTACAGAAGAAGCACCGGCTAACTCCGTGCCAGCAGCCGCGGTAATACGGAGGGTGCGAGCGTTAATCGGAATGACTGGGCGTAAAGGGCATGTAGGCGGATAATTAAGTTAGGTGTGAAAGCCCTGGGCTCAACCTAGGAATTGCACT
+
CCCCCGGGGGGGGGGGGGGGGGGGGGGGGGGGGGGGGGGGGGGGGGGGGGGGGGGGGGGGGGGGGGGGGGGGGGGGGGGGGGGGGGGGGGGGGGGGGGGGGGGGGGGGGGGGGGGGGGGGGGGGGGGGGGGGGGGGGGGGGGGGGGGGGGGGGGGGGGGGGGGGGGGGGGGGGGGGGGGGGGGGGGGGGGGGGGGGGGGGGGGGGGGGGGGGGGGGGGGGGGGGGGGGGGGGGGGGGGGGGGFGFGFFFFFFGFF7BFFFFFGFFFFFFFFBFFFFFFFFFFFFFFFFFF>?FFFFFFFF<
@M04999:289:000000000-L3R54:1:1101:16856:10306 1:N:0:396
CCCCTACGGGCGGCAGCAGTGGGGAATATTGCACAATGGGGGAAACCCTGATGCAGCCATGCCGCGTGTATGAAGAAGGCCTTCGGGTTGTAAAGTACTTTCGGTAGTGAGGAAGTTGTGTGTATGAAAAGTGCATGCAGTTGACGTTAGCTACAGAAGAAGCACCGGCTAACTCCGTGCCAGCAGCCGCGGTAATACGGAGGGTGCGAGCGTTAATCGGAATGACTGGGCGTAAAGGGCATGTAGGCGGATAATTAAGTTAGGTGTGAAAGCCCCGGGCTCAACCTGGGAATTGCACTT
+
CCCCCGGGGGGGGGGGGGGGGGGGGGGGGGGGGGGGGGGGGGGGGGGGGGGGGGGGGGGGGGGGGGGGGGGGGGGGGGGGGGGGGGGGGGGGGGGGGGGGGGGGGGGGGGGGGGGGGGGGGGGGGGGGGGGGGGGGGGGGGGGGGGGGGGGGGGGGGGGGGGGGGGGGGGGGGGGGGGGGGGGGGGGGGGGGGGGGGGGGGGGGGGGGGGGGGGGGGGGGGGGGGGGGGGGGGGG:FFGGGGFGFGFFFFFFGFFFFFFFFFGFFFFFFFFBFFFFFFFFFFFFFFFFFFFBFBFFFFF?
@M04999:289:000000000-L3R54:1:1101:2660:10369 1:N:0:396
TTCTACCTACGGGTGGCAGCAGTGGGGAATATTGCACAATGGGGGAAACCCTGATGCAGCCATGCCGCGTGTATGAAGAAGGCCTTCGGGTTGTAAAGTACTTTCGGTAGTGAGGAAGTTGTGTGTATGAAAAGTGCATGCAGTTGACGTTAGCTACAGAAGAAGCACCGGCTAACTCCGTGCCAGCAGCCGCGGTAATACGGAGGGTGCGAGCGTTAATCGGAATGACTGGGCGTAAAGGGCATGTAGGCGGATAATTAAGTTAGGTGTGAAAGCCCCGGGCTCAACCTGGGAATTGCAC
+
CCCCCGGGGFGGGGGGGGGGGGGGGGGGGGGGGGGGGGGGGGGGGGGGGGGGGGGGGGGGGGGGGGGGGGGGGGGGGGGGGGGGGGGGGGGGGGGGGGGGGGGGGGGGGGGGGGGGGGGGGFGGGFGGGGGGGGGGGGGGGGGGGGGGGGGGGGGGGGGGGGGGGGGGGGGGGGGGGGGGGGGGGGGGGGGGGGGGGGGGGGGGGGGGGGGGGGGGGGGGGGGGGGGGGGGGGGGGGGGGGGDGFGFFFFFFGFFBFFFFFFDFFFFFFFFFFFFFFFFFFFFFFF?FFFFFFFFFFFFF5
@M04999:289:000000000-L3R54:1:1101:3953:10369 1:N:0:396
GCCCTACGGGTGGCAGCAGTGGGGAATATTGCACAATGGGGGGAACCCTGATGCAGCCATGCCGCGTGTATGAAGAAGGCCTTCGGGTTGTAAAGTACTTTCGGTAATGAGGAAGGTGATGTATCGAATAGGTGCATCAATTGACGTTAATTACAGAAGAAGCACCGGCTAACTCCGTGCCAGCAGCCGCGGTAATACGGAGGGTGCGAGCGTTAATCGGAATGACTGGGCGTAAAGGGCATGTAGGCGGATAATTAAGTTAGGTGTGAAAGCCCCGGGCTCAACCTGGGAATTGCACTT
+
CCCCCGGGGGGGGGGGGGGGGGGGGGGGGGGGGGGGGGGGGGGGGGGGGGGGGGGGGGGGGGGGGGGGGFGGGGGGGGGGGGGGDGGGGGGGGGGGGGGGGGGGGGDGGGGGGGGGGGGGGGGGGGGGGGGGGGGGGGGGGGFFGGGGGCFFGGGGGGFGGGGGGGGEGGEGGFGFGGGGGGGGGGGGGGGEEGGGGGGGGGGGGGDECGGGGGEFGGGGGGGGFFCGCGGGGGGGGGGGGGFFFGFFFFFFDFFFFFFFF4>FFFFDBF9A<@FFFFE1;BFFFFFFFF0(4:?A>>A?
@M04999:289:000000000-L3R54:1:1101:9670:10390 1:N:0:396
GCCTACGGGGGGCTGCAGTAGGGAATCTTCCACAATGGACGCAAGTCTGATGGAGCAACGCCGCGTGAGTGAAGAAGGTTTTCGGATCGTAAAGCTCTGTTGTTGGTGAAGAAGGATAGGGGTAGTAACTGATTCTTATTTGACGGTAATCAACCAGAAAGTCACGGCTAACTACGTGCCAGCAGCCGCGGTAATACGTAGGTGGCAAGCGTTGTCCGGATTTATTGGGCGTAAAGCGAACGCAGGCGGGAGAACAAGTCAGCTGTGAAAGCCCTCGGCTTAACCGGGGAAGGGCAGCTG
+
CCCCCGGGGGGGGGGGGGGGGGGGGGGGGGGGGGGGGGGGGGGGGGGGGGGGGGGGGGGGGGGGGGGGGGGGGGGGGGGGGGGGGEEGGGGGGGGFGGGGGGGGGGEGGGGGGGGGGGGGGGGGGFGGGGGGGGGGGGGGGGGGGGGGGGGGGGGGGGGGGGGGGGGGGGGGGGGGGGGGGGGGGGGGGGGGGGGGGGGGGGFGGGGGGDGGGGGGGGE>EGGGGGGGGGGGGGFGGGGGGGFGFGFFFF:BGFFFFFFFFFGBFFFFFFFF?F@>E?@<>?AFBBBF;>?F(8?BFF(:
@M04999:289:000000000-L3R54:1:1101:19069:10446 1:N:0:396
GTGCTCCTACGGGTGGCTGCAGTGAGGAATATTGGACAATGGGTGAGAGCCTGATCCAGCCATCCCGCGTGAAGGACGACAGCCCTATGGGTTTTAAACTTCTTTTGTATGGGAATAAACCACATTACGCGTAATGTTCTGAAGGTACCATACGAATAAGCATCGGCTAACTCCGTGCCAGCAGCCGCGGTAATACGGAGGATGCGAGCGTTATCCGGATTTATTGGGTTTAAAGGGTCCGTAGGCGGGTTGATAAGTCAGCGGTGAAAACCTGCAGCTTAACTGTAGAACTGCCGTTGAT
+
CCCCCGGGGGGGGGGGGGGGGGGGGGGGGGGGGGGGGGGGGGGGGGGGGGGGGGGGGGGGGGGGGGGGGGGGGGGGGGGGGGGGGGGGGGGGGGGGGGGGGGGGGGGGGGGGGGGGGGGGGGGGGGGGGGGGGGGGGGGGGGGGGGGGGGGGGGGGGGGGGGGGGGGGGGGGGGGGGGGGGGGGGGGGGGGGGGGGGGGGGGGGGGGGGGGGGGGGGGGGGGGGGGGGEGGGGCGGDGGGGGFGFGEFFFFFGFFFFFFFFFGE:DFFA?<2?FFFFFFFFFF<BFFFFFFFFFFB<6?B9
@M04999:289:000000000-L3R54:1:1101:13921:10447 1:N:0:396
TCCTACGGGAGGCTGCAGTGAGGAATATTGGACAATGGGTGAGAGCCTGATCCAGCCATCCCGCGTGAAGGACGACAGCCCTATGGGTTTTAAACTTCTTTTGTATGGGAATAAACCACATTACGCGTAATGTTCTGAAGGTACCATACGAATAAGCATCGGCTAACTCCGTGCCAGCAGCCGCGGTAATACGGAGGATGCGAGCGTTATCCGGATTTATTGGGTTTAAAGGGTCCGTAGGCGGGTTGATAAGTCAGCGGTGAAAACCTGCAGCTTAACTGTAGAACTGCCGTTGATACTG
+
CCCCCGGGGGGGCEFCGGFFEFGGGFGGGFGD8EFFGGFF@CC@CFF<F,,,CCFFGGFGGGCFGGGGGGFFGEGGEGFGDF8FFFCGE7FFCFFECEEEFGGGGFGGEGGGFGEFFGEEEFF<FGGF@FEEAF<BFBEGFGGFGFGFGGGGG7DFGGGGGCEGECGGFGGGGGFG>FGGGCCCCEGEEFG@FGEEGE6B>ECCEEEDGGE;C=E5E+1<<FCF=C88<*::7CEFD/*9DCBGFDFD?69FFF?@=FEBE>GF9=@@?@?B04:?*6@9A4<9)63AFF7>BFF6)-64)
@M04999:289:000000000-L3R54:1:1101:15936:10448 1:N:0:396
TGTCCTACGGGTGGCTGCAGTGGGGAATATTGCACAATGGGGGGGACCCTGATGCAGCCATGCCGCGTGTATGAAGAAGGCCTTCGGGTTGTAAAGTACTTTCGGTAGTGAGGAAGTTGTGTGTATGAAAAGTGCATGCAGTTGACGTTAGCTACAGAAGAAGCACCGGCTAACTCCGTGCCAGCAGCCGCGGTAATACGGAGGGTGCGAGCGTTAATCGGAATGACTGGGCGTAAAGGGCATGTAGGCGGATAATTAAGTTAGGTGTGAAAGCCCCGGGCTCAACCTGGGAATTGCACTT
+
CCCCCGGGGGGGGGGGGGGGGGGGGGGGGGGGGGFGGGGGGGGGGGGGGGGGGGGGGGGGGGGGGGGGGGGGGGGGGGGGFGGGGGGGGGGGGGGGGGGGGGGGGEGGCFGGGCFGEGGGGGGGGGGGGGGGGGGGGGGGGGFGGGGGGGGGGGGGGGGGGGGGGGGGGGDGGGGGGGGGDGGGGGGGGGGGGGGGGGGGGEEGGGGCGGGGGGGGGGGFEEGDGFGGGGGGGGGGGGFCGGFG/7B??DFFGBFFFFFFFFGF?B=F:?BBFFFFFF>9BBFFBBB::<?08::>A<?25
@M04999:289:000000000-L3R54:1:1101:22636:10477 1:N:0:396
ACCTACGGGGGGCTGCAGTGGGGAATATTGCACAATGGGGGAAACCCTGATGCAGCCATGCCGCGTGTATGAAGAAGGCCTTCGGGTTGTAAAGTACTTTCGGTAGTGAGGAAGTTGTGTGTATGAAAAGTGCATGCAGTTGACGTTAGCTACAGAAGAAGCACCGGCTAACTCCGTGCCAGCAGCCGCGGTAATACGGAGGGTGCGAGCGTTAATCGGAATGACTGGGCGTAAAGGGCATGTAGGCGGATAATTAAGTTAGGTGTGAAAGCCCCGGGCTCAACCTGGGAATTGCACTTA
+
CCCCCGGGGGGGGGGGGGGGGGGGGGGGGGGGGGGGGGGGGGGGGGGGGGGGGGGGGGGGGGGGGGGGGGGGGGGGGGGGGGGGGGGGGGGGGGGGGGGGGGGGGGGGGGGGGGGGGGGGGGGGGGGGGGGGGGGGGGGGGGGGGGGGGGGGGGGGGGGGGGGGGGGGGGGGGGGGGGGGGGGGGGGGGGGGGGGGGGGGGGGGGGGGGGGGGGGGGGGGGGGGGGGGGGGGGGGGGGGGGGFGFGFFFFDFGFFFFFFFFFGFFFFFFFFF?FFFFFF0:>DFFFFFFFFFBB2>?F?F
@M04999:289:000000000-L3R54:1:1101:12002:10529 1:N:0:396
CCTACGGGTGGCAGCAGTAGGGAATCTTCCACAATGGACGCAAGTCTGATGGAGCAACGCCGCGTGAGTGAAGAAGGTTTTCGGATCGTAAAGCTCTGTTGTTGGTGAAGAAGGATAGGGGTAGTAACTGATTCTTATTTGACGGTAATCAACCAGAAAGTCACGGCTAACTACGTGCCAGCAGCCGCGGTAATACGTAGGTGGCAAGCGTTGTCCGGATTTATTGGGCGTAAAGCGAACGCAGGCGGGAGAACAAGTCAGCTGTGAAAGCCCTCGGCTTAACCGGGGAAGTGCAGCTGA
+
CCCCCGGGGGGGGGGGGGGGGGGGGGGGGGGGGGGGGGGGGGGGGGGGGGGGGGGGGGGGGGGGGGGGGGGGGGGGGFGGGGGGGGGGGGGGGGGGGGGGGGGGGGGGGGGGGGGGGGGGGGGGGGGGGGGGGGGGGGGGGGGGGGGGGGGGGGGGGGGGGGGGGGGGGGGGGGGGGGGGGGGGGGGGGGGGGGGGGGGGGGGGGGGGGGGGGGGGGGGGGGGGGGGGGGGGGGGGGGGGGGFGFGFFFEFFGFFFF?FFFFGFFFFFAFFFFFFFFFFFBAFBFFFFF:??DFFFFFFF
@M04999:289:000000000-L3R54:1:1101:10962:10571 1:N:0:396
GGCCTACGGGTGGCAGCAGTGAGGAATATTGGACAATGGGTGAGAGCCTGATCCAGCCATCCCGCGTGAAGGACGACAGCCCTATGGGTTTTAAACTTCTTTTGTATGGGAATAAACCACATTACGTGTAATGTTCTGAAGGTACCATACGAATAAGCATCGGCTAACTCCGTGCCAGCAGCCGCGGTAATACGGAGGATGCGAGCGTTATCCGGATTTATTGGGTTTAAAGGGTCCGTAGGCGGGTTGATAAGTCAGCGGTGAAAACCTGCAGCTTAACTGTAGAACTGCCGTTGATACT
+
CCCCCGGGGGGGGGGGGGGGGGGGGGGGGGGGGGGGGGGGGGGGGGGGGGGGGGGGGGGGGGGGGGGGGGGGGGGGGGGGGGGGGGGGGGGGGGGGGGGGGGGGGGGGGGGGGGGGGGGGGGGGGGGGGGGGGGGGGGGGGGGGGGGGGGGGGGGGGGGGGGGGGGGGGGDGGGGGGGGGGGGGGGGGGGGGGGGGGGGGGGGGGGGGGGGGGGGGGGGGGGGGGGGGGGGGGGGGGGGGGGFGFGFFFFFFGFFFFFFFFFGFFFFFFFFFFFFFFFFFFFFFFBFFFFF?F?BF?DFF4
@M04999:289:000000000-L3R54:1:1101:27105:10627 1:N:0:396
CCTACGGGGGGCAGCAGTGGGGAATATTGCACAATGGGGGAAACCCTGATGCAGCCATGCCGCGTGTATGAAGAAGGCCTTCGGGTTGTAAAGTACTTTCGGTAATGAGGAAGGTGGTGTATCTAATAGGTGCATCAATTGACGTTAATTACAGAAGAAGCACCGGCTAACTCCGTGCCAGCAGCCGCGGTAATACGGAGGGTGCGAGCGTTAATCGGAATGACTGGGCGTAAAGGGCATGTAGGCGGATAATTAAGTTAGGTGTGAAAGCCCTGGGCTCAACCTAGGAATTGCACTTAA
+
CCCCCGGGGGGGGGGGGGGGGGGGGGGGGGGGGGGGGGGGGGGGGGGGGGGGGGGGGGGGGGGGGGGGGGGGGGGGGGGGGGGGGGGGGGGGGGGGGGGGGGGGGGGGGGGGGGGGGGGGGGGGGGGGGGGGGGGGGGFGGGGGGGGGGGGGGGGGGGGGGGGGGGGGGGGGGGGGGGGGGGGGGGGGGGGGGGGGGGGGGGGGGGGGGGEGGGGGGGGGGGGGGGGGGGGGGGGGGGGGGGFGFGFFFFFFGFFFFFFFFFGFFFFFFFF:BFFFFFFFFFFFFFFFFBFFFFBFBFFF
@M04999:289:000000000-L3R54:1:1101:13359:10639 1:N:0:396
TGCTCCTACGGGTGGCTGCAGTGGGGAATATTGCACAATGGGGGAAACCCTGATGCAGCCATGCCGCGTGTATGAAGAAGGCCTTCGGGTTGTAAAGTACTTTCGGTAGTGAGGAAGTTGTGTGTACGAAAAGTGCATGCAGTTGACGTTAGCTACAGAAGAAGCACCGGCTAACTCCGTGCCAGCAGCCGCGGTAATACGGAGGGTGCGAGCGTTAATCGGAATGACTGGGCGTAAAGGGCATGTAGGCGGATAATTAAGTTAGGTGTGAAAGCCCCGGGCTCAACCTGGGAATTGCACT
+
CCCCCGGGGGGGGGGGGGGGGGGGGGGGGGGGGGGGGGGGGGGGGGGGGGGGGGGGGGGGGGGGGGGGGGGGGGGGGGGGGGGGGGGGGGGGGGGGGGGGGGGGGGFEGGGGGGGEFGGGGGGGGGGGGGGGGGGGGGGGGGGGGGGGGGGCGGGGGGGGGGGGGGGGGDEGDFGGGGGGGGGGGGGGGGGGGGGGGGGGGGDEGGGEGGGGGGEEGCGGGGGGGGGGGGGGGG5DDGGGGGFGFFFFFFFFGFFFFFFBFFGFFFFFFBBFFF?)04>1;B>:2?<?FBFBFB?FFFFB<
@M04999:289:000000000-L3R54:1:1101:23534:10641 1:N:0:396
CCTACGGGCGGCAGCAGTGGGGAATATTGCACAATGGGGGAAACCCTGATGCAGCCATGCCGCGTGTATGAAGAAGGCCTTCGGGTTGTAAAGTACTTTCGGTAGTGAGGAAGTTGTGTGTATGAAAAGTGCATGCAGTTGACGTTAGCTACAGAAGAAGCACCGGCTAACTCCGTGCCAGCAGCCGCGGTAATACGGAGGGTGCGAGCGTTAATCGGAATGACTGGGCGTAAAGGGCATGTAGGCGGGTTGATAAGTCAGCGGTGAAAACCTGCAGCTTAACTGTAGAACTGCCGTTGAT
+
CCCCCGEEGGGGGGGGGGGGGGGGGGGGGGGGGFGGGGGGGGGGGGGGGGGGGGGGFFGGGGGG:FGGGGGGGEGGFCGGGGFEGGGGGGGFGGGGGGGFGDGEEGEDGGCFFEGGGGGFGGFFGGGGGGGGGGGGGFFF=FFEFGFCFGC@FEGGGGGGGGGGGGGGGGGGGGGFGGGGGGGGFEGGGGGEGGGGGGDGGGEECGGGGGGGGGGGGGGGGGGGGGGGGGGGGGGFGDGGGGFGFGFD>E>5CFFFF8BFFFGF>>FFAFF??@FF@DFBFFAFFF>FAFDA??FFFF?:5
@M04999:289:000000000-L3R54:1:1101:4090:10653 1:N:0:396
AGCCCTACGGGGGGCAGCAGTGGGGAATATTGCACAATGGGGGGAACCCTGATGCAGCCATGCCGCGTGTATGAAGAAGGCCTTCGGGTTGTAAAGTACTTTCGGTAATGAGGAAGGTGGTGTATCGAATAGGTGCATCAATTGACGTTAATTACAGAAGAAGCACCGGCTAACTCCGTGCCAGCAGCCGCGGTAATACGGAGGGTGCGAGCGTTAATCGGAATGACTGGGCGTAAAGGGCATGTAGGCGGATAATTAAGTTAGGTGTGAAAGCCCCGGGCTCAACCTGGGAACTGCACTT
+
CCCCCGGGGGGGGGGGGGGGGGGGGGGGGGGGGGGGGGGGGGGGGGGGGGGGGGGGGGGGGGGGGGGGGGGGGFGGGGGGGGGGGGCCCFGGGGFGGGGGGGGGGGGGGGFGGGGGGGGGGGGGGGGGGGGGGGDFGGGGGGGGGGGGGGGGGGGGFFGGGG6CFFGGGGGGGGGGGGGGGGGGGGGGGGEGGGGGGGGGGGGGGGGGGGGGGGGGFCGGGGGGGGGGGGGGGDEGGGGGGGFGFFFFFDFF:@FF4@FFFFGFFBFF?FB44F>35>BF>9?FFF:?BFF?BBFFFABF:
@M04999:289:000000000-L3R54:1:1101:18876:10658 1:N:0:396
TCTCCTACGGGTGGCAGCAGTGGGGAATATTGCACAATGGGGGGAACCCTGATGCAGCCATGCCGCGTGTATGAAGAAGGCCTTCGGGTTGTAAAGTACTTTCGGTAGTGAGGAAGTTGTGTGTATGAAAAGTGCATGCAATTGACGTTAGCTACAGAAGAAGCACCGGCTAACTCCGTGCCAGCAGCCGCGGTAATACGGAGGGTGCGAGCGTTAATCGGAATGACTGGGCGTAAAGGGCATGTAGGCGGATAATTAAGTTAGGTGTGAAAGCCCCGGGCTCAACCTGGAAATTGCACTT
+
CCCCCGGGGGGGGGGGGGGGGGGGGGGGGGGGGGGGGGGGGGGGGGGGGGGGGGGGGGGGGGGGGGGGGGGGGGGGGGGGGGGGGGGGGGGGGGGGGGGGGGGGGGGGGGGGGGGGGGGGGGGGGGGGGGGGGGGGGGGGGGGGGGGGGGGGGGGGGGGGGGGGGGGGGGGGGGGGGGGGGGGGGGGGGGGGGGGGGGGGGDGGGGGGGGGGGGGGGGGGGGGGGGGGGGGGGGGGGGGGGGFGFGFFFFFFGFFFFFFFFFGFFFFFFFFFDFFFFFFFFFFFF::?BFF?AFFFFF?B:
@M04999:289:000000000-L3R54:1:1101:27518:10716 1:N:0:396
TCCCTACGGGGGGCTGCAGTGAGGAATATTGGACAATGGGTGAGAGCCTGATCCAGCCATCCCGCGTGAAGGACGACAGCCCTATGGGTTTTAAACTTCTTTTGTATGGGAATAAACCACATTACGCGTAATGTTCTGAAGGTACCATACGAATAAGCATCGGCTAACTCCGTGCCAGCAGCCGCGGTAATACGGAGGATGCGAGCGTTATCCGGATTTATTGGGTTTAAAGGGTCCGTAGGCGGGTTGATAAGTCAGCGGTGAAAACCTGCAGCTTAACTGTAGAACTGCCGTTGATACT
+
CCCCCGGGGGGGGDFGDGGGGGGGGGGGGGGGGGGGGGGGGGGGGEGGFFEGGGGGGGGFGFGGGGGGGGGGGGGGGGFGGDGFGGGGGGGGGGGGGGGGGGGGGAGGGGGGGGGDGGGDFGGDGGGGGG@CGGGFGGGGGGGGGGGGGGGGGGGGGGF:CFGEFGGGGGGGFFGGG8CC@FGGGGGGGGGGGGGGGGGGGGGGEDGGCGFGFGGGGGGGGGGGGGGGGFFGGGGGGGGGGGFGFGFFF@FFGF=*=FFFFFC;?F=FBFFFFF?FFFF>DFFFFFDAAFFBF:B<:A<D>
@M04999:289:000000000-L3R54:1:1101:23942:10730 1:N:0:396
CCTACGGGAGGCTGCAGTGGGGAATATTGCACAATGGGCGAAAGCCTGATGCAGCGACGCCGCGTGCGGGATGACGGCCTTCGGGTTGTAAACCGCTTTTGATTGGGAGCAAGCGAGAGTGAGTGTACCTTTCGAATAAGCACCGGCTAACTACGTGCCAGCAGCCGCGGTAATACGTAGGGTGCAAGCGTTATCCGGATTTATTGGGCGTAAAGAGCTCGTAGGCGGTTCGTCGCGTCTGGTGTGAAAGTCCATCGCTTAACGGTGGATCGGCGCCGGGTACGGGCGGACTGGAGTGCGG
+
CCCCCGGGGGGGGGGGGGGGGGGGGGGGGGGGGGGGGGGGGGGGGGGGGGGGGGGGGGGGGGGGGGGGGGGGGGGGGGGGGGGGGGGGGGGGGCFFGGGCF@DFD8FGGGGGGF=B=CGGFFFGFGGGGGGGGGDFFCEFFCFFGGGGDGFF;FFF8CECFDCFFFEGEC<CCFGGGA:C>BBCBCFGFEEGGG79;:5CE+:+CEFFFGGGDG9CEFGFCEGGGGDGCCGGGGGGGD3DG4/7F3BF4*=@GF465>555FG@>5@F?6?BFE@DF>EFB9DF0996>99>:(,43:>BF
@M04999:289:000000000-L3R54:1:1101:4197:10732 1:N:0:396
CCCTACGGGTGGCTGCAGTGGGGAATATTGCACAATGGGGGAAACCCTGATGCAGCCATGCCGCGTGTATGAAGAAGGCCTTCGGGTTGTAAAGTACTTTCGGTAGTGAGGAAGTTGTGTGTATGAAAAGTGCATGCAGTTGACGTTAGCTACAGAAGAAGCACCGGCTAACTCCGTGCCAGCAGCCGCGGTAATACGGAGGGTGCGGGCGTTAATCGGAATGACTGGGCGTAAAGGGCATGTAGGCGGATAATTAAGTTAGGTGTGAAAGCCCCGGGCTCAACCTGGGAATTGCACTTA
+
CCCCCGGGGGGEGGCGGGFGFGGGGGGGGGGGGGGGGGGGGGGGGFGGGFFGFGGGGGGGGGGGGEGGGGGGGGGGGGGGGGGGEGFGCGGFAFGGF<FGFGGGFGF<EFFCFEFFGGGGGGFGGGGGGGGGGGGGGGGGGGGGGGGGGGGGGGGGGGGGGGGGFEGGGGGGGGGGGGGGGFGFGGGGGGDGGGGGGGGGGGGGGGGE=CE:E=GGDGDEEEFCFGGGFGGDCGFGGGGGGGFGF*9>5>EDCFFFFFFFBFGF=?DFFFFBFF>DE>FB?>?:::<FFF?F?FFBF<B9
@M04999:289:000000000-L3R54:1:1101:25862:10741 1:N:0:396
TTGCCTACGGGTGGCTGCAGTAGGGAATCTTCCACAATGGACGCAAGTCTGATGGAGCAACGCCGCGTGAGTGAAGAAGGTTTTCGGATCGTAAAGCTCTGTTGTTGGTGAAGAAGGATAAGGATAGTAACTGATTCTTATTTGACGGTAATCAACCAGAAAGTCACGGCTAACTACGTGCCAGCAGCCGCGGTAATACGTAGGTGGCAAGCGTTGTCCGGATTTATTGGGCGTAAAGCGAACGCAGGCGGGAGAACAAGTCAGCTGTGAAAGCCCTCGGCTTAACCGGGGAAGTGCAGCT
+
CCCCCGGGGGGGGGGGGGGGGGGGGGGGGGGGGGGGGGGGGGGGGGGGGGGGGGGGGGGGGGGGGGGGGGGGGGGGGGGGGGGGGGGGGGGGGGGGGGGGGGGGGGGGGGGGGGGGGGGGGGGGGGGGGGGGGGGGGGGGGGGGGGGGGGGGGGGGGGGGGGGGGGGGGGGGGGGGGGGGGGGGGGGGGGGGGGGGGGGGGGGGGGGGGGGGGGGGGGGGGGGGGGFGGGGGGGGGGGGGGGFGFGFFFFFFGFFFFFFFFFGFFFFFFFFFFFFF@?FFFFFFFFFFFFFB?BFFFFFF(
@M04999:289:000000000-L3R54:1:1101:24713:10760 1:N:0:396
TGGCTGCAGTGGGGAATATTGCACAATGGGGGAAACCCTGATGCAGCCATGCCGCGTGTATGAAGAAGGCCTTCGGGTTGTAACGTACTTTCGGTAGTGAGGAAGTTGTGTGTATGAAAAGTGCATGCAGTTGACGTTAGCTACAGAAGAAGCACCGGCTAACTCCGTGCCAGCAGCCGCGGTAATACGGAGGGTGCGAGCGTTAATCGGAATGACTGGGCGTAAAGGGCATGTAGGCGGATAATTAAGTTAGGTGTGAAAGCCCCGGGCTCAACCTGGGAATTGCACTTAAAACTGGTTT
+
CCCCCGGGGGGGGGGGGGGGGGGGGGGGGGGGGGGGGGGGGGGGGGGGGGGGGGGGGGGGGGGGGGGGGGGGGGGGGGGGGGG,FFGGGGGGGGGGGGGGGGGGGGGGGGGGGGGGGGGGGGGGGGGGGGGGGGGGGGGGGGGGGGGGGGGGGGGGGGGGGGGGGGGGGGGGGGGGGGGGGGGGGGGGGGGGGGGGGGGGGGGGGGGGGGGGGGGGGGGGGGGGGGGGGGGGGGGGGGGGGGFGFGFFFFFFGFFFFFFFFFGFFFFFFFFFFFFFFFFFFFFFFFFFFDBFFFFFFFFF(
@M04999:289:000000000-L3R54:1:1101:12143:10767 1:N:0:396
ACCTACGGGCGGCAGCAGTAGGGAATCTTCCACAATGGACGCAAGTCTGATGGAGCAACGCCGCGTGAGTGAAGAAGGTTTTAGGATCGTAAAGCTCTGTTGTTGGTGAGGAAGGATAGGGATAGTAACTGATTCTTATTTGACGATAATCAACCAGAAAGTCACGGCTAACTACGTGCCAGCAGCCGCGGTAATACGTAGGTGGCAAGCGTTGTCCGGATTTATTGGGCGTAAAGCGAACGCAGGCGGGAGAACAAGTCAGCTGTGAAAGCCCTCGGCTTAACCGGGGAAGTGCAGCTG
+
CCCCCGGGGGE@EGGGGGGGGGGGGGGGGGGGGGGGGCEFFCEGGGFFFEFEFEFGGGFGGEGGGCG@CFEFGGGGGG=FEF,=<?AEFGGGGGGFFAEFCEE=FFCFFFGGGGEG9F>FGGGGFDGFGGGD<FGGGGGG<FADFGGGGFCGGGCFFGGFG>9BFE*<CCGGFDGFGDG:BFFGGCCGGGEEGGGGGGBEGCGGGGFGGGGCCEGC9:E=C5<CFF:*:7D7E<C>FDDCGD)9>DFFDF:B<>6FFF9?FBGFFF)8<@A?075>76D:;2<AAFFBB>FFD?>>>:??
@M04999:289:000000000-L3R54:1:1101:28596:10784 1:N:0:396
GTCCTACGGGGGGCTGCAGTGGGGAATATTGCACAATGGGGGAAACCCTGATGCAGCCATGCCGCGTGTATGAAGAAGGCCTTCGGGTTGTAAAGTACTTTCGGTAGTGAGGAAGTTGTGTGTATGAAAAGTGCATGCAGTTGACGTTAGCTACAGAAGAAGCACCGGCTAACTCCGTGCCAGCAGCCGCGGTAATACGGAGGGTGCGAGCGTTAATCGGAATGACTGGGCGTAAAGGGCATGTAGGCGGATAATTAAGTTAGGTGTGAAAGCCCCGGGCTCAACCTGGGAATTGCATTTT
+
CCCCCGGGGEGGGGGGGGGGGGGGGGGGGGGGGGGGGGGGGGGGGGGGGGGGGGGGGGGGGGGGGGGGGGGGGGGGGGGGGGGGGDEGGGGGGGGFGGGGGGGGGGGGFGGGGGGGGGGGGGGGGGGGGGGGGGGGGGGGGGGGGGGGGGGGGGGGGGGGGGGGGGGGGGGGGGGGGGGGGGGGGGGGGGGGGGGGGGGEGGEEEGGGEGGEGGGGGGGGGGGGGGGGGGGDGGGGFFGGGC>7/CFFF@5>DF??FFFFFFGFFFFFFFFAFFFFFFFFFFFFF?3(8:B?B72:ADF9)
@M04999:289:000000000-L3R54:1:1101:16909:10792 1:N:0:396
TCCTACGGGTGGCAGCAGTGGGGAATATTGCACAATGGGGGAAACCCTGATGCAGCCATGCCGCGTGTATGAAGAAGGCCTTCGGGTTGTAAAGTACTTTCGGTAGTGAGGAAGTTGTGTGTATGAAAAGTGCATGCAGTTGACGTTAGCTACAGAAGAAGCACCGGCTAACTCCGTGCCAGCAGCCGCGGTAATACGGAGGGTGCGAGCGTTAATCGGAATGACTGGGCGTAAAGGGCATGTAGGCGGATAATTAAGTTAGGTGTGAAAGCCCCGGGCTCAACCTGGGAATTGCACTTA
+
CCCCCGGGGGGGGGGGGGGGGGGGGGGGGGGGGGGGGGGGGGGGGGGGGGGGGGGGGGGGGGGGGGGGGGGGGGGGGGGGGGGGGGGGGGGGGGGGGGGGGGGGGGGGGFFGGGFGGGGGGGGGGGGGGGGGGGGGGGGGGFGGGGGGGGGGGGGGGGGGGGGGGGGGGGGGGGGGGGGGGGGGGGGGGGGGGGGGGGGGGGGGGGGGGGGGGGGGGGGGGGGGGGGGGGDGEGGGGGGGFGFGFGFFFFFFGFFFFFFFFF5BFFFFFFFFFFFFFBFFFFFBBB?BB?BFFFFFFBBB
@M04999:289:000000000-L3R54:1:1101:4712:10796 1:N:0:396
TCCTACGGGGGGCAGCAGTGGGGAATTTTGGACAATGGGGGGAACCCTGATCCAGCCATGCCGCGTGTCTGAAGAAGGCCTTCGGGTTGTAAAGGACTTTTGTTAGGGAAGAAAAGCCGGGTGCTAATACCGCCTGGTGCTGACGGTACCTAAAGAATAAGCACCGGCTAACTACGTGCCAGCAGCCGCGGTAATACGTAGGGTGCGAGCGTTAATCGGAATTACTGGGCGTAAAGCGAGCGCAGACGGTTATATAAGTCAGATGTGAAATCCCCGAGCTCAACTTGGGACGTGCCTTTG
+
<BCCCFDGGEEGCB::=E5CDCCBF<E<EF7FA8FA?EG77FFGG7FFFG@DG@F:FG@::CC:1F@CGGGGGG@CCF7+?F,1<FFECE0<E9:,;0<<CEEFF?FCCGCFGGG?EGGDGGDGGFECFF6CC88E*<8CFC9EECC5;+<@@EFFFGGGGFFG**:>E8CGFCF**:@FC6@08CFE8EGCECG9CFGFGGGGGDECEC8:C*1AFC577=E++<7DGGD<7DFGGDGGC553<547B7@)*9@*90*/9@FBFFF=:?<48@F@:>)(),.:)6681039???(4<AF
@M04999:289:000000000-L3R54:1:1101:2682:10820 1:N:0:396
CCTACGGGGGGCTGCAGTGGGGAATTTTGGACAATGGGGGGAACCCTGATCCAGCCATGCCGCGTGTCTGAAGAAGGCCTTCGGGTTGTAAAGGACTTTTGTTAGGGAAGAAAAGCCGGGTGCTAATACCGCCTGGTGCTGACGGTACCTAAAGAATAAGCACCGGCTAACTACGTGCCAGCAGCCGCGGTAATACGTAGGGTGCGAGCGTTAATCGGAATTACTGGGCGTAAAGCGAGCGCAGACGGTTAGATAAGTCAGATGTGAAATCCCCGAGCTCAACTTGGGACGTGCATTTGA
+
CCCCCGGGGGGGGGGGGGGGGGGGGGGGGGGGGGGGGGGGGGGGGGGGGGGGGGGGGGGGGGGGGGGGGGGGGGGGGGGGFGGGGGGFGGGGGGGGGGGGGGGGGGGGGGGGGGGGGGGGGGGGGGGGGGGGGGGGGGGGGGGGGGGGGGGGGGGGGGGGGGGGEEGGGGGGGGGGGGGGGGGGGGGGGGGGGGGGGGFGGGFEGGCEGGGGGGGGGGDGGGGGGFFGDGDGGGGGGGGGGGFGFGFFFF@FCFFFFFFFFFGFFBFFAFA?BFFFFFDDBFBFFFFF:BFB?FFBA<AA
@M04999:289:000000000-L3R54:1:1101:19999:10822 1:N:0:396
TCGATCCTACGGGAGGCAGCAGTGGGGAATATTGCACAATGGGGGAAACCCTGATGCAGCCATGCCGCGTGTATGAAGAAGGCCTTCGGGTTGTAAAGTACTTTCGGTAGTGAGGAAGTTGTGTGTATGAAAAGTGCATGCAGTTGACGTTAGCTACAGAAGAAGCACCGGCTAACTCCGTGCCAGCAGCCGCGGTAATACGGAGGGTGCGAGCGTTAATCGGAATGACTGGGCGTAAAGGGCATGTAGGCGGATAATTAAGTTAGGTGTGAAAGCCCCGGGCTCAACCTGGGAATTGCAC
+
CCCCCGGGGGGGGGGGGGGGGGGGGGGGGGGGGGGGGGGGGGGGGGGGGGGGGGGGGGGGGGGGGGGGGGGGGGGGGGGGGGGGGGGGGGGGGGGGGGGGGGGGGGGGGGGGGGGGGGGGGGGGGGGGGGGGGGGGGGGGGGGGGGGGGGGGGGGGGGGGGGGGGGGGGGGGGGGGGGGGGGGGGGGGGGGGGGGGGGGGGGGGGGGGGGGGGGGGGGGGGGGGGGGGGGGGGGGGGGGGGGFGFGFFFFFFGFFFFFFFFFGFFFFFFFFFFFFFFFFFFFFFFFFFFFFF60:BFF<D?
@M04999:289:000000000-L3R54:1:1101:16930:10829 1:N:0:396
GACCTACGGGTGGCTGCAGTGGGGAATATTGCACAATGGGGGAAACCCTGATGCAGCCATGCCGCGTGTATGAAGAAGGCCTTCGGGTTGTAAAGTACTTTCGGTAGTGAGGAAGTTGTGTGTATGAAAAGTGCATGCAGTTGACGTTAGCTACAGAAGAAGCACCGGCTAACTCCGTGCCAGCAGCCGCGGTAATACGGAGGGTGCGAGCGTTAATCGGAATGACTGGGCGTAAAGGGCATGTAGGCGGATAATTAAGTTAGGTGTGAAAGCCCCGGGCTCAACCTGGGAATTGCACTT
+
CCCCCGGGGGGGGGGGGGGGGGGGGGGGGGFGGGGGGGGGGGGGGGGGGGGGGGGGGGGGGGGGGGGGGGGGGGGGGGGGGGGGGGGGGGGGGGGGGGGGGGGGGGGGGGGFDFGGGGGGGGGGGGGGGGGGGGGGGGGGGGGGGGGGGGGGGGGGGGGGGGGGGGGGGGGGGGGGGGGGGGGGGGGGGGGGGGGGGGGGGGGGGGGGGGGGGGGGGGGGGGGGGGGGGGGGGGGGCGGDGGFFFGFFEFBFGFFFFFFFFFGFFFFFFFFFFFFFEFD>;?FFFFFBFF03:BFFBDBF
@M04999:289:000000000-L3R54:1:1101:15016:10835 1:N:0:396
GTGCACCTACGGGAGGCTGCAGTGGGGAATTTTGGACAATGGGGGGAACCCTGATCCAGCCATGCCGCGTGTCTGAAGAAGGCCTTCGGGTTGTAAAGGACTTTTGTTAGGGAAGAAAAGCCGGGTGCTAATACCGCCTGGTGCTGACGGTACCTAAAGAATAAGCACCGGCTAACTACGTGCCAGCAGCCGCGGTAATACGGAGGATGCGAGCGTTATCCGGATTTATTGGGTTTAAAGGGTCCGTAGGCGGGTTGATAAGTCAGCGGTGAAAACCTGCAGCTTAACTGTAGAACTGCCG
+
CCCCCGGGGGGGGGGGGGGGGGGGGGGGGGGGGGGGGGGGGGGGGGGGGGGGGGGGGGGGGGGGGGGGGGGGGGGGGGGGGGGGGGGGGGGGGGGGGGGGGGGGGGGGGGGGFGGGGGGGGGGGGGGGGGGGGFDGGGGGGGGGGGGGGGGGGGGGGGGGGGGGGGGGGGGGGGGGGGGGGGGFGGGGGGGGGGGGGGGGGGGGGGGGGGGGGGGGGGGGGGGGGGFCGGFGGGE5<CFGGGFGFGFFFFFFGFFFE4?@FFGFFFFF>FFBB4FFE?47?BBFABFFF>4AA<AAA?FF1
@M04999:289:000000000-L3R54:1:1101:11404:10862 1:N:0:396
CCTACGGGTGGCTGCAGTGGGGAATATTGCACAATGGGGGGAACCCTGATGCAGCCATTCCGCGTGCATGAAGAAGGCCTTCGGCTTGTAAAGTACTTTCGTTAATGAGGAAGGTGTCGTATCGAATAGGCGCATCAATTGACGTTAATTACAGAATAAGCACGGGCTATCTCCGTGCCAGCAGCCGCGGTAATGCGGAGGGTGCGCGCGTTAATCGGAATGACTGGGCGTATAGTGCATGTAGGCGGATAATTAAGTTAGGTGTGATAGCGCGGTGCGCACCCTGGGAACTGCCCTTAA
+
-A<@BB@FGGG<@7@F,CF<<7B7EEFC9,;6C,C;8FFE@74B++=,,AA,,5B<EA,C,:CCFD7DAFG,<<,<=D8,,:+B+B>CF@C@<CFDFF,=<38++,<DBFF3:F,@8,*3,3,8>FF<F8,1<**=<:C9<CA*61::3@F;9,2C,,,,2?F*=***2,?:2<C*4*2<6EF6*A*/**2*/++3***//:1;*:*:55*28*02CC7:CC+9<C4C537D5*<**:>*::=0765))77*:64*==F6BF>**7=/6?A,(.7070)(((4?6(,(472)53(,(,4)
@M04999:289:000000000-L3R54:1:1101:11739:10877 1:N:0:396
TGGTACCTACGGGCGGCTGCAGTAGGGAATCTTCCACAATGGACGCATGTCTGATGGAGCAACGCCGCGTGAGTGAAGAAGGTTTTCGGATCGTAAAGCTCTGTTGTTGGTGAAGAAGGATAGGGATAGTAACTGATTCTTATTTGACGGTAATCAACCAGAAAGTCACGGCTAACTACGTGCCAGCAGCCGCGGTAATACGTAGGTGGCAAGCGTTGTCCGGATTTATTGGGCGTAAAGCGAACGCAGGCGGGAGAACAAGTCAGCTGTGAAAGCCCTCGGCTTAACCGGGGAAGTGC
+
C@CBBAFGCG@;@BGGGGD7CFE9F9@@CCEGGGFGGGFDED@F@@F7:FC<CFF<CC<C<@FCFEGE:>C=BEFDECF@<D=C5FFCD:F:FB<?D?B<F<EFFCE<F<C@9FE?8FFGGGGFF<<>DFGCA?FGDGFCEGGFAC<DEGGGGGG9FCFGGGFGGGCFFGGCGGGGC;<7EFFC@C882,2B8E>:EGBFCDCGCEGGGGGG8CGE8*=CGC:*:*9>022>FGGDG:7FF57CBCDFD)85CBD:<FFFFFC?BF?6,@7AA4/778)((---6:2646342(4143<
@M04999:289:000000000-L3R54:1:1101:22336:10896 1:N:0:396
GTTTTCCTACGGGTGGCTGCAGTGGGGAATATTGCACAATGGGGGAAACCCTGATGCAGCCATGCCGCGTGTATGAAGAAGGCCTTCGGGTTGTAAAGTACTTTCGGTAGTGAGGAAGTTGTGTGTATGAAAAGTGCATGCAGTTGACGTTAGCTACAGAAGAAGCACCGGCTAACTCCGTGCCAGCAGCCGCGGTAATACGGAGGGTGCGAGCGTTAATCGGAATGACTGGGCGTAAAGGGCATGTAGGCGGATAATTAAGTTAGGTGTGAAAGCCCCGGGCTCAACCTGGGAATTGCAC
+
CCCCCGGGGGGGGGGGGGGGGGGGGGGGGGGGGGGGGGGGGGGGGGGGGGDGGGGGGGGGGGGGGGGGGGGGGGGGGGGGGGGGGGGGGGGGGGGGGGGGGGGGGGGGGGGGGGGGGGGGGGGGGGGGGGGGGGGGGGGGGGGGGGGGGGGGGGGGGGGGGGGGGGGGGGGGGGGGGGGGGGGGGGGGGGGGGGGGGGGGGGGGGGGGGGGGGGGGDGGGGGGGGGGGGGGGGGGGDDGGGGFGFGFFFFFFGFFFFFFFFFGFFFFFFFFFFFFFFFFFF>BFB7?FBFFFFFFFBFFF?
@M04999:289:000000000-L3R54:1:1101:2254:10926 1:N:0:396
TGCCTCCTACGGGTGGCTGCAGTGGGGAATTTTCCGCAATGGGCGAAAGCCTGACGGAGCAATGCCGAGTGGAGGTAGAAGGCCCACGGGTCATGAACTTCTTTTCCCGGAGAAGAAGCAATGACGGTATCTGGGGAATAAGCATCGGCTAACTCTGTGCCAGCAGCCGCGGTAATACAGAGGATGCAAGCGTTATCCGGAATGATTGGACGTAAAGCGTTTGTAGGTGGCTTTTTAAGTCCGCCGTCAAATCCCAGGGCTCAACTCTGGACAGGCGGTGGAAACTACCAAGCTGGAGTA
+
CCCCCGGGGGGGGGDCGGEGCEFFGF@B@GCGGFECGGEEEFGFGGGGFCFGFEG@CB@@CFFFFGEGGEGFFGGGGGGFFGCE:=B>F:8@F??EFECGFGGGF<EFCC7C+BFFCAEECF=FGGCFFEFAFGDG@:FFGFCDBF@FCGGFGDGGGG9CF=A+FC:F>EF<BGGCCFGEF@BGFGGGGGGGGGG@BCCEGGCECBFGG9>EGCF:@E=1:CCGGFGFCCFFFF?DFFGGGGFDEG@B5>7?GFFF:>)50<FFFF*8>F>?FF@5>>599(47?DBD<??BB37?B(4(
@M04999:289:000000000-L3R54:1:1101:5154:10934 1:N:0:396
TTCCCTACGGGAGGCTGCAGTGGGGAATATTGCACAATGGGGGAAACCCTGATGCAGCCATGCCGCGTGTATGAAGAAGGCCTTCGGGTTGTAAAGTACTTTCGGTAATGAGGAAGGTGGTGTATCTAATAGGTGCATCAATTGACGTTAATTACAGAAGAAGCACCGGCTAACTCCGTGCCAGCAGCCGCGGTAATACGGAGGGTGCGAGCGTTAATCGGAATGACTGGGCGTAAAGGGCATGTAGGCGGATAATTAAGTTAGGTGTGAAAGCCCTGGGCTCAACCTAGGAATTGCACTT
+
CCCCCGGGGGGGGGGGGGGGGGGGGGGGGGGGGGGGGGGGGGGGGGGGGGGGGGGGGGGGGGGGGGGGGGGGGGGGGGGGGGGGGGGGGGGGGGGGGGGGGGGGGGGGGGGGGGGGGGGGGGGGGGGGGGGGGGGGGGGGGGGGGGGGGGGGGGGGGGGGGGGGGGGGGGGGGGGGGGGGGGGGGGGGGGGGGGGGGGGGGGGGGGGGGGGGGGGGGGGGGGGGGGGGGGGGGGGGGGGGGGFGFGFFFFFFGFFFFFFFFFGFFFFFFFFFFFFFFBFBF?FFFFFFFF::BB?FFFFFD
@M04999:289:000000000-L3R54:1:1101:3929:10948 1:N:0:396
CCTACGGGCGGCTGCAGTGAGGAATATTGGACAATGGGTGAGAGCCTGATCCAGCCATCCCGCGTGAAGGACGACAGCCCTATGGGTTTTAAACTTCTTTTGTATGGGAATAAACCACATTACGTGTAATGTTCTGAAGGTACCATACGAATAAGCATCGGCTAACTCCGTGCCAGCAGCCGCGGTAATACGGAGGATGCGAGCGTTATCCGGATTTATTGGGTTTAAAGGGTCCGTAGGCGGGTTGATAAGTCAGCGGTGAAAACCTGCAGCTTAACTGTAGAACTGCCGTTGATACTGT
+
CCCCCGGGGGGGGGGGGGGGGGGGGGGGGGGGGGGGGGGGGGGGGGGGGGGGGGGGGGGGGGGGGGGGGGGGGGGGGGGGGGGGGGGGGGGGGGGGGGGGGGGGGGGGGGGGGGGGGGGGGGGGGGGGGGGGGGGGGGGGGGGGGGGGGGGGGGGGGGGGGGGGGGGGGGGGGGGGGGGGGGGGGGGGGGGGGGGGGGGGGGGGGGGGGGGGGGGGGGGGGGGGGGGGGGGGGGGGGGGGGGFGFGFFFFFFGFFFFFFFFFGFFFFFFFFFFFFFFFFFFFFFFFFFFFFFFFFBFFBBF
@M04999:289:000000000-L3R54:1:1101:28653:10949 1:N:0:396
AGACCTACGGGTGGCTGCAGTGGGGAATTTTGGACAATGGGGGGAACCCTGATCCAGCCATGCCGCGTGTCTGAAGAAGGCCTTCGGGTTGTAAAGGACTTTTGTTAGGGAAGAAAAGCCGGGTGCTAATACCACCTGGTGCTGACGGTACCTAAAGAATAAGCACCGGCTAACTACGTGCCAGCAGCCGCGGTAATACGTAGGGTGCGAGCGTTAATCGGAATTACTGGGCGTAAAGCGAGCGCAGACGGTTAGATAAGTCAGATGTGAAATCCCCGAGCTCAACTTGGGACGTGCATTT
+
CCCCCGGGGGGGGGGGGGGGGGGGGGGGGGGGFGGGGGGCGD:FFGGGGGGGGGGGGGGGGGGGGGGGGGGGGGGGGGGGGGGGGGGGGGEECFGGGGGGGGGGGGGGGGGGGGGGGGGGCGGGEGGGFGGGGGGGGGFGDFGGFGEGGGGGGGGGGGGGGGGGFGGGGGGGGGGGGGG>FGGGGGGGGDGEGGGGGGGGGGGGGGGGDEGEGGGGGGGGGGGGGCFGGGGGGGGGGGGGGGFGFGF@FEFFGFFFFFFFFFGFFFFFFFABFFFFFBFFFBFFFFFFFF?F?9BFF?ADD
@M04999:289:000000000-L3R54:1:1101:26022:10965 1:N:0:396
CCCTACGGGTGGCTGCAGTGGGGAATATTGCACAATGGGGGAAACCCTGATGCAGCCATGCCGCGTGTATGAAGAAGGCCTTCGGGTTGTAAAGTACTTTCGGTAGTGAGGAAGTTGTGTGTATGAAAAGTGCATGCAGTTGACGTTAGCTACAGAAGAAGCACCGGCTAACTCCGTGCCAGCAGCCGCGGTAATACGGAGGGTGCGAGCGTTAATCGGAATGACTGGGCGTAAAGGGCATGTAGGCGGATAATTAAGTTAGGTGTGAAAGCCCTGGGCTCAACCTAGGAATTGCACTTA
+
CCCCCGGGGGGGGGGGGGGGGGGGGGFGGGGGGGGGGGGGGGGGGGGGGGGGGGGGGGFGGGGGGGGFGGGGCFGGGFGGFGFGGGE,CFGGGGGCGGGGGGDG<FFGGGGGGA?FGECEFGGFCFEF9FFCDGFGGGFE<FEDFB7D:FFFGGFGEDG<CFFGFGGGGGGGGFGGFGGFFFFF8DDGGGDEECFGF81*4CEC;EGGGGG:E=F+;:C7==FF9?CFGF<9>CDDGCC9<FFGF*?@DFEDF4@?B7@FFFGFFF37466:?F4:::FFFF)43:22<FAF?FF<24:<
@M04999:289:000000000-L3R54:1:1101:3075:10965 1:N:0:396
AAATACCTACGGGTGGCTGCAGTGGGGAATATTGCACAATGGGGGAAACCCTGATGCAGCCATGCCGCGTGTATGAAGAAGGCCTTCGGGTTGTAAAGTACTTTCGGTAGTGAGGAAGTTGTGTGTATGAAAAGTGCATGCAGTTGACGTTAGCTACAGAAGAAGCACCGGCTAACTCCGTGCCAGCAGCCGCGGTAATACGGAGGGTGCGAGCGTTAATCGGAATGACTGGGCGTAAAGGGCATGTAGGCGGATAATTAAGTTAGGTGTGAAAGCCCCGGGCTCAACCTGGGAATTGCAC
+
CCCCCGGGGGGGGGGGGGGGGGGGGGGGGGGGGGGGGGGGGGGGGGGGGGGGGGGGGGGGGGGGGGGGGGGGGGGGGGGGGGGGGGGGGGGGGGGGGGGGGGGGGGGGGGFFGGGFFGGGGGGGGGFGGGGGGGGGFGGGGGGGDGFGGCFGGGGGGGGGGGGGGGFGFGGGGGGFGGGGGGGGGGGGGGGGGGGGGGGGGGGGGGGEGGGGGGGGGGGGFFGGGGGGGGGGGGGGCDGGGGDGFG=FFFFECDBFFFFFFFFFFFFFBF?FBFFFF?E>>>FFFF?B???BF?BF??<98
@M04999:289:000000000-L3R54:1:1101:12366:10981 1:N:0:396
TCGCCCTACGGGCGGCAGCAGTGAGGAATATTGGACAATGGGTGAGAGCCTGATCCAGCCATCCCGCGTGAAGGACGACAGCCCTATGGGTTTTAAACTTCTTTTGTATGGGAATAAACCACATTACGTGTAATGTTCTGAAGGTACCATACGAATAAGCATCGGCTAACTCCGTGCCAGCAGCCGCGGTAATACGGAGGATGCGAGCGTTATCCGGATTTATTGGGTTTAAAGGGTCCGTAGGCGGGTTGATAAGTCAGCGGTGAAAACCTGCAGCTTAACTGTAGAACTGCCGTTGATT
+
CCCCCGGGGGGGGGGGGGGGGGGGGGGGGGGGGGGGGGGGGGGGGGGGGGGGDFGGGGGGGGGGGGGGGGGGGGGGGGGGEFGGGGGGGGGGGGGGGGGGGGGGGGGGGGGGGGGGGGGGGGGGGGGFFFGGGGGGGEGGAGGFGGFGFGDGEFGGGAFGGFGGGGGGFGGGGGFFGCEGGGGGGGGGCGEGGGGGGGGGGGGGGGGGGGGGGGGGGGGGGGGGFEGGGDGGGGGGGGGGFGFGFGEF@DFFGFFFFFFFFFGFF>FFD??F?FFFFF4>:ADDFBF2:<A<<?BBFFFB)
@M04999:289:000000000-L3R54:1:1101:12212:10989 1:N:0:396
GATTTCCTACGGGAGGCAGCAGTGGGGAATTTTGGACAATGGGGGGAACCCTGATCCAGCCATGCCGCGTGTCTGAAGAAGGCCTTCGGGTTGTAAAGGACTTTTGTTAGGGAAGAAAAGCCGGGTGCTAATACCACCTGGTGCTGACGGTACCTAAAGAATAAGCACCGGCTAACTACGTGCCAGCAGCCGCGGTAATACGTAGGGTGCGAGCGTTAATCGGAATTACTGGGCGTAAAGCGAGCGCAGACGGTTAGATAAGTCAGATGTGAAATCCCCGAGCTCAACTTGGGACGTGCAT
+
CCCCCGGGGGGGGGGGGGGGGGGGGGGGGGGGGGGGGGGGGGGGGGGGGGGGGGGGGGGGGGGGGGGGGGGGGGGGGGGGGGGGGGGGGGGGGGGGGGGGGGGGGGGGGGGGGGGGGGGGGGGGGGGGGGGGGGGGGGGGGGGGGGGGGGGGGGGGGGGGGGGGGGGGGGGGGGGGGGGGGGGGGGGGGGGGGGGGGGGGGGGGGGGGGGGGGGGGGGGGGGGGGGGGGGGGGGGGGGGGGGFGFGFFEBFEGFFFFFFFFFGFFFFFFFFFAFFFFFFF9>;>FF71ABA?F:?6?F<?<
@M04999:289:000000000-L3R54:1:1101:20908:11021 1:N:0:396
CCTACGGGGGGCAGCAGTGAGGAATATTGGACAATGGGTGAGAGCCTGATCCAGCCATCCCGCGTGAAGGACGACAGCCCTATGGGTTTTAAACTTCTTTTGTATGGGAATAAACCACATTACGTGTAATGTTCTGAAGGTACCATACGAATAAGCATCGGCTAACTCCGTGCCAGCAGCCGCGGTAATACGGAGGATGCGAGCGTTATCCGGATTTATTGGGTTTAAAGGGTCCGTAGGCGGGTTGATAAGTCAGCGGTGAAAACCTGCAGCTTAACTGTAGAACTGCCGTTGATACTGT
+
CCCCCGGGGGGGGGGGGGGGGGGGGGGGGGGGGGGGGGGGGGGGGGGGGGGGGGGGGGGGGGGGGGGGGGGGGGGGGGGGGFGGGGGGGGGGGGGGGGGGGGGGGGGGGGGGGGGGGGGGGGGGGGGGGGGGGGGGGGGGGGGGGGGGGGGGGGGGGGGGGGGGGGGGGGGGGGGGGGGGGGGGGGGGGGGGGGGGGGGGGGGGGGGGGGGGGGGCFGGGGGGGGGGGGGFGGGGGGGGGGGEGFD36BFFFGFFF?DBFFFGFFFFFFF<7?FFFFFFFFFFFFFFFFFB?BF?AAABFF
@M04999:289:000000000-L3R54:1:1101:26824:11049 1:N:0:396
CCTACGGGTGGCTGCAGTGAGGAATATTGGACAATGGGTGAGAGCCTGATCCAGCCATCCCGCGTGAAGGACGACAGCCCTATGGGTTTTAAACTTCTTTTGTATGGGAATAAACCACATTACGTGTAATGTTCTGAAGGTACCATACGAATAAGCATCGGCTAACTCCGTGCCAGCAGCCGCGGTAATACGGAGGATGCGAGCGTTATCCGGATTTATTGGGTTTAAAGGGTCCGTAGGCGGGTTGATAAGTCAGCGGTGAAAACCTGCAGCTTAACTGTAGAACTGCCGTTGATACTGT
+
CCCCCGGGGGGGGGGGGGGGGGGGGGGGGGGGGGGGGGGGGGGGGGGGGGGGGGGGGGGGGGGGGGGGGGGGGGGGGGGGGGGGGGGGGGGGGGGGGGGGGGGGGGGGGGGGGGGGGGGGGGGGGGGGGGGGGGGGGGGGGGGGGGGGGGGGGGGGGGGGGGGGGGGGGGGGGGGGGGGGGGGGGGGGGGGGGGGGGGGGGGGGGGGGGGGGGGGGGFGGGGGGGGGGGGGGGGGGGGGGGGFGFGFFFFFFGFFFFFFFE>FFFFFFBFB??FFFFFFFFBFFFFF??B>FBB?<>BFBD
@M04999:289:000000000-L3R54:1:1101:6580:11117 1:N:0:396
TGGCCCCTACGGGTGGCTGCAGTGGGGAATATTGCACAATGGGGGGAACCCTGATGCAGCCATGCCGCGTGTATGAAGAAGGCCTTCGGGTTGTAAAGTACTTTCGGTAGTGAGGAAGTTGTGTGTATGAAAAGTGCATGCAGTTGACGTTAGCTACAGAAGAAGCACCGGTTAACTCCGTGCCAGCAGCCGCGGTAATACGGAGGGTGCGAGCGTTAATCGGAATGACTGGGCGTAAAGGGCATGTAGGCGGATAATTAAGTTAGGTGTGAAAGCCCCGGGCTCAACCTGGGAATTGCAC
+
CCCCCGGGGGGGGGGGGGGGGGGGGGGGGGGGGGGGGGGGGGGGGGGGGGGGGGGGGGGGGGGGGGGGGGGGGGGGGGGGGGGGGGGGGGGGGGGGGGGGGGGGGGGGGGFFFGGFGGGGGGGGGGGGGGGGGGGGGGGGGGGGGGGGGFGGGGGFGGGGGGGGGGGGGGGGGGGGGGGGGGGGGGGGGGGGGGDGGGGGGGGGGGGGGGGGGGGGGGGFGCGGGGGGGGGGGGGGGGGGFGFGFGFBFB@EGFFFFFFFFFGFFFFFFFFFFFFFFFFFFFF;BBDFFF?FFF?FFFFF7
@M04999:289:000000000-L3R54:1:1101:7032:11121 1:N:0:396
CTTCCTACGGGCGGCTGCAGTGAGGAATATTGGACAATGGGTGAGAGCCTGATCCAGCCATCCCGCGTGAAGGACGACAGCCCTATGGGTTTTAAACTTCTTTTGTATGGGAATAAACCACATTACGTGTAATGTTCTGAAGGTACCATACGAATAAGCATCGGCTAACTCCGTGCCAGCAGCCGCGGTAATACGGAGGATGCGAGCGTTATCCGGATTTATTGGGTTTAAAGGGTCCGTAGGCGGGTTGATAAGTCAGCGGTGAAAACCTGCAGCTTAACTGTAGAACTGCCGTTGATAC
+
CCCCCGFGGGEE@CCECFGGFGGFGFGGGGGGGGGGGEGGGGGGGGGDGGGCEFFGFGGGGGGGGGGGGGGCGGGGGGGGGFGCFFGGGGGGGGGGGGGGGGGGGFEGGGGGGGGGGG@FGE<FBGGFGGGGGGGGGGGGGGGGGGGGGDFEEGGGGGGGFCEGG7:B>FGFEFFEGGGGCFGGGGGGGGEFGGGGGGGDFG>ECGGGGGGGGGGG=EGC:FFFFGDG5C>FFG=FGGGFFDFF@G@EED@4CFFFFFFFB)9@FFFF<37:?FF442?ABFF5<BAAADF2:>BBFF2A5
@M04999:289:000000000-L3R54:1:1101:19189:11198 1:N:0:396
TTCACCTACGGGTGGCTGCAGTAGGGAATCTTCCACAATGGACGCAAGTCTGATGGAGCAACGCCGCGTGAGTGAAGAAGGTTTTCGGATCGTAAAGCTCTGTTGTTGGTGAAGAAGGATAGGGATAGTAACTGATTCTTATTTGACGGTAATCAACCAGAAAGTCACGGCTAACTACGTGCCAGCAGCCGCGGTAATACGTAGGTGGCAAGCGTTGTCCGGATTTATTGGGCGTAAAGCGAACGCAGGCGGGAGAACAAGTCAGCTGCGAAAGCCCTCGGCTTAACCGGGGAAGTGCAGC
+
CCCCCGGGGGGGGGGGGGGGGGGGGGGGGGGGGGGGGGGGGGGGGGEGGGGGGGGGGGGGGGGGG:CFGGGGGGGGGGGGGGGGGGGGGGGGGGCEFGGGGGGGGGGFGC7FGGGGGGGGGGGGFFGFGCGGGGGGGGGGGGGGGGGGGGGGGGGGGGGGGGGGGGGGGEGGGGGGFGDGGGGFCGGGGGGGGGGCEGGGFEEFDG,:6EEFFGGGGGGCGCCEEFCCC:FG5CEDDD77>CDGFGF5355B)7>EF@?FFFGFFFFFFE9>BFFFF(<;2(2(,:BA>FFF0(-5<BAA4
@M04999:289:000000000-L3R54:1:1101:3025:11212 1:N:0:396
TGTATCCTACGGGTGGCAGCAGTGGGGAATTTTGGACAATGGGGGGAACCCTGATCCAGCCATGCCGCGTGTCTGAAGAAGGCCTTCGGGTTGTAAAGGACTTTTGTTAGGGAAGAAAAGCCGGGTGCTAATACCACCTGGTGCTGACGGTACCTAAAGAATAAGCACCGGCTAACTACGTGCCAGCAGCCGCGGTAATACGTAGGGTGCGAGCGTTAATCGGAATTACTGGGCGTAAAGCGAGCGCAGACGGTTAGATAAGTCAGATGTGAAATCCCCGAGCTCAACTTGGGACGTGCAT
+
CCCCCGGGGGGGGGGGGGGGGGGGGGGGGGGGGGGFGGGCGGGGGGGGGGGGGGGGGFGGGGGGGGGGGGGGCCFGGGGGGGGFFGGGGGGGGGGGGGGFGGGGGGGGGGGGGGGGGGGGGFGGGGGGGGGGGGGGGGGGGGGGGGGGGGGGDFGGGGFFGGGFGGGGGCFEGGGGGGGGGGGGGGGFGGGGGGDGGGGGDGFGFG5AEGDGGGGGGGFFGGGGGGGGGGGFGFGGGGFCDCBGFGFF@FFEGEBFFFFFFFGFFF?FFFA<)@=FFBF>F>BBFBDB49A>?FFFF:?:6
@M04999:289:000000000-L3R54:1:1101:2751:11261 1:N:0:396
GTCCTACGGGGGGCTGCAGTGGGGAATATTGCACAATGGGGGAAACCCTGATGCAGCCATGCCGCGTGTATGAAGAAGGCCTTCGGGTTGTAAAGTACTTTCGGTAGTGAGGAAGTTGTGTGTATGAAAAGTGCATGCAGTTGACGTTAGCTACAGAAGAAGCACCGGCTAACTCCGTGCCAGCAGCCGCGGTAATACGGAGGGTGCGAGCGTTAATCGGAATGACTGGGCGTAAAGGGCATGTAGGCGGATAATTAAGTTAGGTGTGAAAGCCCCGGGCCCAACCTGGGAATTGCACTT
+
CCCCCGGGGGGGGGGGGGGGGGGGGGGGGGGGGGGGGGGFGGGGGGGGGGGGGGGGGGGGGGGGGGGGGGGFGGGGGGGGGGGGFGGGGGGGGGGGGGGGGGGGGGGGGGGGFEGGGGGGGGGGGGGGGGGGGGGGGGGGGGGGGGGGGGGGGGGGGGGGGGGGGGGGGGGGGGGGGGGGGGGGGGGGGGGGGGGGGGGGGGGGGGGGGGGGGGGGGGGGGGGGGG=FGGGGGGGGGDDGGGFGFGFFFFFFGFFFFFFFFFFFF467>FAFFFFFFFFF09<?6?:?BB::?2>FFFFF
@M04999:289:000000000-L3R54:1:1101:19722:11280 1:N:0:396
CCTACGGGTGGCTGCAGTGGGGAATATTGCACAATGGGGGAAACCCTGATGCAGCCATGCCGCGTGTATGAAGAAGGCCTTCGGGTTGTAAAGTACTTTCGGTAGTGAGGAAGTTGTGTGTATGAAAAGTGCATGCAGTTGACGTTAGCTACAGAAGAAGCACCGGCTAACTCCGTGCCAGCAGCCGCGGTAATACGGAGGGTGCGAGCGTTAATCGGAATGACTGGGCGTAAAGGGCATGTAGGCGGATAATTAAGTTAGGTGTGAAAGCCCCGGGCTCAACCTGGGAATTGCACTTAA
+
CCCCCGGGGGGGGGGGGGGGGGGGGGGGGGGGGGGGGGGGGGGGGGGGGGGGGGGGGGGGGGGGGGGGGGGGGGGGGGGGGGGGGGGGGGGGGGGGGGGGGGGGGGGGGGGGGGGGGGGGGGGGGGGGGGGGGGGGGGGGGGGGGGGGGGGGGGGGGGGGGGGGGGGGGGGGGGGGGGGGGGGGGGGGGGGGGGGGGGGGGGGGGGEGGGGGGGGGGGGGGGGGGGGGGGGGGGGGGGGGGGFGFGFFFFEFGFFFFFFFFFGFFFFFFFFFBFBEFFFFFD<BBFFFFFFFFFF?FFBF
@M04999:289:000000000-L3R54:1:1101:10298:11309 1:N:0:396
TTCCTACGGGGGGCTGCAGTGGGGAATATTGCACAATGGGCGAAAGCCTGATGCAGCGACGCCGCGTGCGGGATGACGGCCTTCGGGTTGTAAACCGCTTTTGATTGGGAGCAAGCGAGAGTGAGTGTACCTTTCGAATAAGCACCGGCTAACTACGTGCCAGCAGCCGCGGTAATACGTAGGGTGCAAGCGTTATCCGGATTTATTGGGCGTAAAGAGCTCGTAGGCGGTTCGTCGCGTCTGGTGTGAAAGTCCATCGCTTAACGGTGGATCGGCGCCGGGTACGGGCGGACTGGAGTGC
+
CCCCCGGGGGGGGGGGGGGGGGGGGGGGGGGGGGGGGGGGGGGGGGGGGGGGGGGGGGGGGGGGGGGGGGGGGGGGGGGGGGGGGGGGGGGGGGGGGGGGGGGGGGGGGGGGGGGGGGGGGGGGGGGGGGGGGGGGGGGGGGGGGGGGGGGGGGGGGGGGGGGGGGGGGGGGGGGGGGGGGGGGGGGGGFGGGGGGGGGGGGGGGGGGGGGGGGGGGGGGFFGGGGGGGGGGGGGGGGGGGGFGFGFBFFFFGFFFFFFFFFGFFFFFFFFFFFEFBBFB9>F>>19BFF9BFFF67?FF)
@M04999:289:000000000-L3R54:1:1101:23978:11321 1:N:0:396
CTACGGGGGGCAGCAGTGGGGAATTTTGGACAATGGGGGGAACCCTGATCCAGCCATGCCGCGTGTCTGAAGAAGGCCTTCGGGTTGTAAAGGACTTTTGTTAGGGAAGAAAAGCCGGGTGCTAATACCACCTGGTGCTGACGGTACCTAAAGAATAAGCACCGGCTAACTACGTGCCAGCAGCCGCGGTAATACGTAGGGTGCGAGCGTTAATCGGAATGACTGGGCGTAAAGGGCATGTAGGCGGATAATTAAGTTAGGTGTGAAAGCCCCGGGCTCAACCTGGGAATTGCACTTAAA
+
CCCCCEGGGGGGGGGG?FFGGGGDCFGGGGGGFGGGGGGGGGGGGGGGGGGGGGGGGGGGGGGGGGGGGGGGGGGFGFFGGGGGGGGGFGGEGGGGGEGGGGGGGGGGGGGGGFGGGGGGGGGGFCGGGGGGGGGGGGGGGGGGGGEGGGGGGGGGGEGG?FG>EGCEGGGGGDCFGGGGGGGGCGDGDGCEGFGGGFGGGFCGGGGGGGGGGFGGGGDGGGFGGGGGGGGDFFFGGDCDCFFFFGFFFDBFGFFFBFFFFFGFDF@9AFBB?3>BE6F??<?218::??FF9),6:AF>
@M04999:289:000000000-L3R54:1:1101:26730:11324 1:N:0:396
CAGCGCCTACGGGTGGCTGCAGTGGGGAATTTTGGACAATGGGGGGAACCCTGATCCAGTCATGCCGCGTGTCTGAAGAAGGCCTTCGGGTTGTAAAGGACTTTTGTTAGGGAAGAAAAGCCGGGTGCTAATACCGCCTGGTGCTGACGGTACCTAAAGAATAAGCACCGGCTAACTACGTGCCAGCAGCCGCGGTAATACGTAGGGTGCGAGCGTTAATCGGAATTACTGGGCGTAAAGCGAGCGCAGACGGTTATATAAGTCAGATGTGAAATCCCCGAGCTCAACTTGGGACGTGCAT
+
CCCCCGGGGGGGGGGGGGGGFGGGGGGGGGGGGGGGGGGGGGGGGGGGGGGGGGGGGGGGGGGGGGGGGGGGGGGGGGGGGGGGGGGGGGEFGGGGGGGGGGGGGGGGGGGGGGGGGGGDGGGGGGGGGGGGGGGGGGGGGGGGGGGGGEGGGCFGGGGGGGGFCGGGGGGGGGGGGGGGGGGGGGGGGGGCEGCGGGGFGFFC;C=GGDG58CEEGGGGGCG=C7>F?FFFGGGGGGGGGGDG@D@EDFF>DFFD**=FF7:=F?FF<=)6AFFFF?@067933<<04AF:6:?F?0:?A
@M04999:289:000000000-L3R54:1:1101:17562:11330 1:N:0:396
GGCTACCTACGGGAGGCTGCAGTGGGGAATATTGCACAATGGGGGAAACCCTGATGCAGCCATGCCGCGTGTATGAAGAAGGCCTCCGGGTTGTAAAGTACTTTCGGTAGTGAGGAAGTTGTGTGTATGAAAAGTGCATGCAGTTGACGTTAGCTACAGAAGAAGCACCGGCTAACTCCGTGCCAGCAGCCGCGGTAATACGGAGGGTGCGAGCGTTAATCGGAATGACTGGGCGTAAAGGGCAAGTAGGCGGATAATTAAGTTAGGTGTGAAAGCCCCGGGCTCAACCTGGGAATTGCAC
+
CCCCCGGGGGGGGDBFGGC@FGEFFD@FFF@DFE@FGGGGED87@@F@DFGGGGGFGFGGGGEFFEGGGGGGGGGFGGEFFGGGGFGGGGGGGGCAFFGFGGGGGGGEGG?FDGG,,BBBFCFGGGGGGFEFFGGGGFGGGGGFGGGGGGFGEGGEFCFFD<FGGGGGGGGGGGGGGACBFC7BEFFDFGFGGGGGEEFG?FE*BEGCEGE5EGEG=5:<FGGGGGD7ACFFGG=D)97CFGF3FGF*9**<DE@BBFBFFFGB44568F?9>7=47154;>BF?)21(2(1:120:4<43
@M04999:289:000000000-L3R54:1:1101:27256:11332 1:N:0:396
CCTACGGGGGGCAGCAGTGAGGAATATTGGACAATGGGTGAGAGCCTGATCCAGCCATCCCGCGTGAAGGACGACAGCCCTATGGGTTTTAAACTTCTTTTGTATGGGAATAAACCACATTACGTGTAATGTTCTGAAGGTACCATACGAATAAGCATCGGCTAACTCCGTGCCAGCAGCCGCGGTAATACGGAGGATGCGAGCGTTATCCGGATTTATTGGGTTTAAAGGGTCCGTAGGCGGGTTGATAAGTCAGCGGTGAAAACCTGCAGCTTAACTGTAGAACTGCCGTTGATACTGT
+
CCCCCGGGGGGGGGGGGDGGGGGGGGGGGGGGGGGGGGGGGGGGGGGGGGGGGGGGGGGGGGGGGGGGGGGGGGGGGGGGGGGGGGGGGGGGGGGGGGGGGGGGGGGGGGGGGGGGGGGGGGGGGGGGGGGGGGGGGGGGGGGGGGGGGGGGGGGGGGGGGGGGGGGGGGGGGGGGGGGGGGGGGGGGGGGGGGGGGGGGGGGGGGGGGGGGGGGDGCGGGGGGGCGGGGFGGGGGGGGGGGFGFGFFFFFFGFFFFF>BEFGFFFBFFFFFFFFFFFFFFFFFFFFFFF>BBFFDAB>BA
@M04999:289:000000000-L3R54:1:1101:17202:11346 1:N:0:396
CCCTACGGGCGGCTGCAGTGAGGAATATTGGACAATGGGTGAGAGCCTGATCCAGCCATCCCGCGTGAAGGACGACAGCCCTATGGGTTTTAAACTTCTTTTGTATGGGAATAAACCACATTACGTGTAATGTTCTGAAGGTACCATACGAATAAGCATCGGCTAACTCCGTGCCAGCAGCCGCGGTAATACGGAGGATGCGAGCGTTATCCGGATTTATTGGGTTTAAAGGGTCCGTAGGCGGGTTGATAAGTCAGCGGTGAAAACCTGCAGCTTAACTGTAGAACTGCCGTTGATACTT
+
CCCCCGGGGGGGGGGGGGGGGGGGGGGGGGGGGGGGGGGGGGGGGGGGGGGGGGGGGGGGGGGGGGGGGGGGGGGGGGGGGGEFGGGGGGGGGGGGGGGGGGGGGGGGGGGGGGGGGGGGGGGGGGGGGGGGGGGGGGGGGGGGGGGGGGGGGGGGGGGGGGGGGGGGGGGGGGGGGGGGGGGGGGGGCGGGGGGGGGGGGGGGGGGGGGGGGGGGCFGGGGGGGGDGGFGGGGGGGGGGDGFGFDDDFF6BDFFFFFF>FFGFFFFFFFFFFFFFFDFFFFFF<>AA7>?>BF?FFFFF2
@M04999:289:000000000-L3R54:1:1101:20581:11370 1:N:0:396
CTTACGGGGGGCTGCAGTGGGGAATATTGCACAATGGGCGAAAGCCTGATGCAGCGACGCCGCGTGCGGGATGACGGCCTTCGGGTTGTAAACCGCTTTTGATTGGGAGCAAGCGAGAGTGAGTGTACCTTTCGAATAAGCACCGGCTAACTACGTGCCAGCAGCCGCGGTAATACGTAGGGTGCAAGCGTTATCCGGATTTATTGGGCGTAAAGAGCTCGTAGGCGGTTCGTCGCGTCTGGTGTGAAAGTCCATCGCTTAACGGTGGATCGGCGCCGGGTACGGGCGGACTGGAGTGCGG
+
CCCCCGGGGGGGGGGGGGGGGGGGGGGGGGGGGGGGGGGGGGGGGGGGGGGGGGGGGGGGGGGGGGGGGGGGGGGGGGGGGGGGGGGGGGGGGGGGGGGGGGGGFGGGGGGGGGGGGGGGGGGGGGGGGGGGGGGGGFGGGGGGGGGGGGGGGGGGGGGGGGGGGGGGGGGGGGGGGGGGGGGGGGGGGGGGGGGGGGGGGGGGGDFGGGGGGGGGGGGGGGGGGGGGGGGGGGGGGGGGGFFFFGF?FFFFGFFFFFFFBFGFFFFFFFBFBFB>EFF>>BFBFFFFF;>BF?BFFFAFF
@M04999:289:000000000-L3R54:1:1101:22171:11384 1:N:0:396
GCCCTACGGGTGGCTGCAGTGAGGAATATTGGACAATGGGTGAGAGCCTGATCCAGCCATCCCGCGTGAAGGACGACAGCCCTATGGGTTTTAAACTTCTTTTGTATGGGAATAAACCACATTACGCGTAATGTTCTGAAGGTACCATACGAATAAGCATCGGCTAACTCCGTGCCAGCAGCCGCGGTAATACGGAGGATGCGAGCGTTATCCGGATTTATTGGGTTTAAAGGGTCCGTAGGCGGGTTGATAAGTCAGCGGTGAAAACCTGCAGCTTAACTGTAGAACTGCCGTTGATACT
+
CCCCCGGGGGGGGGGGGGGGGGGGGGGGGGGGGGGGGGGGGGGGGGGGGGGGGGGGGGGGGGGGGGGGGGGGGGGGGGGGGGGGGGGGGGGGGGGGGGGGGGGGGGGGGGGGGGGGGGGGGGGGGGGGGGGGGGGGGGGGGGGGGGGGGGGGGGGGGGGGGGGGGGGGGGGGGGGGGGGGGGGGGGGGGGGGGGGGGGGGGGGGGGGGGGGGGGGGGGGGGGGGGGGDGGGGGGGGGGGGGGFGFGFFFFFFGFFFFFFFFFGFFFFFFFFFFFFFFFFFFFFFFFFFFFBFFFFFFFFB<
@M04999:289:000000000-L3R54:1:1101:4829:11393 1:N:0:396
AGCCTACGGGGGGCTGCAGTGGGGAATTTTGGACAATGGGGGGAACCCTGATCCAGCCATGCCGCGTGTCTGAAGAAGGCCTTCGGGTTGTAAAGGACTTTTGTTAGGGAAGAAAAGCCGGGTGCTGATACCACCTGGTGCTGACGGTACCTAAAGAATAAGCACCGGCTAACTACGTGCCAGCAGCCGCGGTAATACGTAGGGTGCGAGCGTTAATCGGAATTACTGGGCGTAAAGCGAGCGCAGACGGTTAGATAAGTCAGATGTGAAATCCCCGAGCTCAACTTGGGACGTGCATTTG
+
CCCCCGGGGGGGGGGGGGGGGGGGGGGGGGGGGGGGGGGGGGGGGGGGGGGGGGGGGGGGGGGGGGGGGGGGGGGGGGGGGGGGGGGGGGGGGGGGGGGGGGGGGGGGGGGGGGGGGGGGGGGGGGGGGGGGGGGGGGGGGGGGGGGGGGGFGGGGGGGGGGGGGGGGGGGGGGFGGGGGGGGGGGGDEGGGG5EGGFFFGGGDFGGGGGGGGGGDFGFCGGGGGGGGGGGDGGGDFGGDGDDGFGEFEBEFGFFFFFFFFFFFFFFFFFFFFFFFE>@>FBFFFFA931::6?FFFFFF2
@M04999:289:000000000-L3R54:1:1101:15756:11403 1:N:0:396
GAACCTACGGGCGGCTGCAGTGGGGAATATTGCACAATGGGGGAAACCCTGATCCAGCCATGCCGCGTGTCTGAAGAAGGCTTCCGGGTGTTAAAGGCCTTTGTTTGGGGAAGAAAAGCGGGGTGCTATTACCCCCGGTTGTTGACGTTACCAAAAGAATAAGCACCGCTTACCTACTTCCAGCCGCCCCCGGTATACCGAGGGGGCCGGGCGTTAATCGGAATTCCTGGGCGTAAAGCGGCCGCAGACGTTTGATTAAGTCAGTGTGAAATCCCCCGAGTCAAACTCGGACGTGCAATTT
+
CCCCCGGGGGGGGGGGGGGGGGGGGGGGGGGGGGGGGGGGGGGGGGGGGGGGGGGGGGGGGGGGGGGGGGGGGG<,C,B,B,B4,BF:F+++CF,E,,,BFG9,?,,8F7F++BCG,,B+@F++++,@3,,@,,@**>***1,,3,=<*3=,,7F,,@,,@,22,=2F**1=2,,,,,2+5+++***:***/8/:*+00/***:********2:*:*+0:*5*:29**<F***1>D**21)1)))/)))8)8*)0**9********1*)9<))96>)(),(()65,4)3:(((-,,()6<-
@M04999:289:000000000-L3R54:1:1101:18400:11411 1:N:0:396
CCTACGGGGGGCTGCAGTGGGGAATATTGCACAATGGGGGAAACCCTGATGCAGCCATGCCGCGTGTATGAAGAAGGCCTTCGGGTTGTAAAGTACTTTCGGTAATGAGGAAGGTGGTGTATCTAATAGGTGCATCAATTGACGTTAATTACAGAAGAAGCACCGGCTAACTCCGTGCCAGCAGCCGCGGTAATACGGAGGGTGCGAGCGTTAATCGGAATGACTGGGCGTAAAGGGCATGTAGGCGGATAATTAAGTTAGGTGTGAAAGCCCTGGGCTCAACCTAGGAATTGCACTTAA
+
CCCCCGGGGGGGGGGGGGGGGGGGGGGGGGGGGGGGGGGGGGGGGGGGGGGGGGGGGGGGGGGGGGGGGGGGGGGGGGGGGGGGGGGGGGGGGGGGGGGGGGGGGGGGGGGGGGGGGGGGGGGGGGGGGGGGGGGGGGGGGGGGGGGGGGGGGGGGGGGGGGGGGGGGGGGGGGGGGGGGGGGGGGGGGGGGGGGGGGEGGGGGGGGGGGGGGGGGGGGGGGGGGGGGGGGGGGGGGGGGGG?FFGFFFFEFGFFFFFFFFFGFFFFFFFBBFFFFFFFFFFBFFFFB?DFFFFFFFFFF
@M04999:289:000000000-L3R54:1:1101:12241:11455 1:N:0:396
CCTACGGGGGGCTGCAGTGGGGAATATTGCACAATGGGGGAAACCCTGATGCAGCCATGCCGCGTGTATGAAGAAGGCCTTCGGGTTGTAAAGTACTTTCGGTAGTGAGGAAGTTGTGTGTATGAAAAGTGCATGCAGTTGACGTTAGCTACAGAGGAAGCACCGGCTAACTCCGTGCCAGCAGCCGCGGTAATACGGAGGGTGCGAGCGTTAATCAGAATGACTGGGCGTAAAGGGCATGTAGGCGGATAATTAAGTTAGGTGTGAAAGCCCCGGGCTCAACCTGGGAATTGCACTTAA
+
CCCCCGGGGGGGGGGGGGGGGGGGGGGGGGGGGGGGGGGGGGGGGGGGGGGGGGGGGGGGGGGGGGGGGGGGGGGGGGGGGGGGGGGGGGGGGGGGGGGGGGGGGGGGGGGGGGGGGGGGGGGGGGGGGGGGGGGGGGGGGGGGGGGGGGGGGGGGGGGGGGGGGGGGGGGGGGGGGGGGGGGGGGGGGGGGGGGGGGGGGGGGGGGGGGGGGGGGGGGGGGGGGGGGGGGDGGGGGGGGGGFGFGFFFEFFGFFFFFFFFFGFFFFFFFF<?EEFFBFFFFFFFFFFFFFFFFF?FFFF
@M04999:289:000000000-L3R54:1:1101:16959:11468 1:N:0:396
GGCCTACGGGGGGCAGCAGTAGGGAATCTTCCACAATGGACGCAAGTCTGATGGAGCAACGCCGCGTGAGTGAAGAAGGTTTTCGGATCGTAAAGCTCTGTTGTTGGTGAAGAAGGATAGGGATAGTAACTGATTCTTATTTGACGGTAATCAACCAGAAAGTCACGGCTAACTACGTGCCAGCAGCCGCGGTAATACGTAGGTGGCAAGCGTTGTCCGGATTTATTGGGCGTAAAGCGAACGCAGGCGGGAGAACAAGTCAGCTGTGAAAGCCCTCGGCTTAACCGGGGAAGTGCAGCTG
+
CCCCCGGGGGGGGGGGGGGGGGGGGGGGGGGGGGGGGGGGGGGGGGGGGGGGGGGGGGGGGGGGGGGGGGGGGGGGGGGGGGGGGGGGGGGGGGGGFGGGGGGGGGGGGGGGGGGGGGGGGGGGGGGGGGGGGGGGGGGGGGGGGGGGGGGGGGGGGGGGGGGGGGGGGGGGGGGGGGGGGGGGGGGGGGGGGGGGGGFGGGGGGGGGGGGGGGDGGGGC=E=AFGGGGGGDGGEFGGGGGGFGFGFFFFEFGFFFFFFFFFGFF??@>F9AFF>FFBFFF9:<BDBFB>>?F24>DFF<>
@M04999:289:000000000-L3R54:1:1101:11708:11479 1:N:0:396
AGGTCCTACGGGGGGCTGCAGTGGGGAATATTGCACAATGGGGGGAACCCTGATGCAGCCATGCCGCGTGTATGAAGAAGGCCTTCGGGTTGTAAAGTACTTTCGGTAGTGAGGAAGTTGTGTGTATGAAAAGTGCATGCAGTTGACGTTAGCTACAGAAGAAGCACCGGCTAACTCCGTGCCAGCAGCCGCGGTAATACGGAGGGTGCGAGCGTTAATCGGAATGACTGGGCGTAAAGGGCATGTAGGCGGATAATTAAGTTTGGTGTGAAAGCCCCGGGCTCAACCTGGGAATTGCACT
+
CCCCCGGGGGGGGGGGGGGGGGGGGGGGGGGGGGGGGGGGGGGGGGGGGGGGGGGGGGGGGGGGGGGGGGGGGGGGGGGGGGGGGGGGGGGGGGGGGGGGGGGGGGGGGGGGGGGGGGGGGGGGGGGGGGGGGGGGGGGGGGGGGGGGGGGGGGGGGGGGGGGGGGGGGGGGGGGGGGGGGGGGGGGGGGGGGGGGGGGGGGGGGGGGGGGGGGGGGGGGGGGGGGGGGGGGGGGGGGGGGGFGFGFFFFFF:@FFF@FFFFGFF>FFFFBA<FFFFFFFFFFFF?FFFFF?2???FFFF<
@M04999:289:000000000-L3R54:1:1101:19168:11504 1:N:0:396
GGTCCTACGGGTGGCTGCAGTGAGGAATATTGGACAATGGGTGAGAGCCTGATCCAGCCATCCCGCGTGAAGGACGACAGCCCTATGGGTTTTAAACTTCTTTTGTATGGGAATAAACCACATTACGTGTAATGTTCTGAAGGTACCATACGAATAAGCATCGGCTAACTCCGTGCCAGCAGCCGCGGTAATACGGAGGATGCGAGCGTTATCCGGATTTATTGGGTTTAAAGGGTCCGTAGGCGGGTTGATAAGTCAGCGGTGAAAACCTGCAGCTTAACTGTAGAACTGCCGTTGATAC
+
C?CCCGGGGGGGGGGGGGGGGFGGGGGGGGGGGGFGGGGGGGGFGGGGGGGGFGGGGGGGGGGGGGGGGGGGGGGGGGGGGGGGGGGGGGGGGGGGGGGGGGGGAFFGGGGGGGGGGGGFGGEGFGCFGGGGGGGGGGGFGFCGGGGGGFGGFFEGGGGGGGGGGGGGGAAGGGGGGGGGGFGGDGCEGGGGGGFGGGCGGGGGDGGGGEGGGGGGGGGGGGGG6FDCGFGGGGGGGGGGGGEGFGDD>EFFGFFFFFFF@>GEFFFF7BF?BFFFFF?>DABA2:9AFFFF?FB::<B)-
@M04999:289:000000000-L3R54:1:1101:19378:11524 1:N:0:396
TAGTCCTACGGGTGGCTGCAGTGGGGAATTTTGGACAATGGGGGGAACCCTGATCCAGCCATGCCGCGTGTCTGAAGAAGGCCTTCGGGTTGTAAAGGACTTTTGTTAGGGAAGAAAAGCCGGGTGCTAATACCACCTGGTGCTGACGGTACCTAAAGAATAAGCACCGGCTAACTACGTGCCAGCAGCCGCGGTAATACGTAGGGTGCGAGCGTTAATCGGAATTACTGGGCGTAAAGCGAGCGCAGACGGTTAGATAAGTCAGATGTGAAATCCCCGAGCTCAACTTGGGACGTGACTT
+
CCCCCGGGFGGGGGGGGGGFFGFGGGEG@FGGFGGGGGGFGGGDEGGGGGGGGGGGGGGGGGGGG@G7FFGGGGGGGCGFGFGGGDDFGGGGFAFGGGFGGGGGFFFGGGGGGGGGGGGGGGGGGGGEFGGGGG@FGGGGGGGFFFGGGGGGGGGGGFFCF9FCGGGGGGGCECFGGGGC*;FGGGG*CFCEEGG>EFFGG<<FEGFGGG:=?CECEFF?CC5EGGFGFDFFGGGGGGGGGC@C:CB@5FEDDED496@4=FFBBFF=:*6<)6@FF?FFFF9FFFF29A)3:BB:6((-<
@M04999:289:000000000-L3R54:1:1101:6439:11534 1:N:0:396
TCCTACGGGTGGCTGCAGTGAGGAATATTGGACAATGGGTGAGAGCCTGATCCAGCCATCCCGCGTGAAGGACGACAGCCCTATGGGTTTTAAACTTCTTTTGTATGGGAATAAACCACATTACGCGTAATGTTCTGAAGGTACCATACGAATAAGCATCGGCTAACTCCGTGCCAGCAGCCGCGGTAATACGGAGGATGCGAGCGTTATCCGGATTTATTGGGTTTAAAGGGTCCGTAGGCGGGTTGATAAGTCAGCGGTGAAAACCTGCAGCTTAACTGTAGAACTGCCGTTGATACTG
+
CCCCCGGGGGGGGGGGGGGGGGGGGGGGGGGGGGGGGGGGGGGGGGGGGGGGGGGGGGGGGGGGGGGGGGGGGGGGGGGGGGGGGGGGGGGGGGGGGGGGGGGGGGGGGGGGGGGGGGGGGGGGGGGGGGGGGGGGGGGGGGGGGGGGGGGGGGGGGGGGGGGGGGGGGGGGGGGGGGGGGGGGGGGGGGGGGGGGGGGGGGGGGGGGGGGGGGGGCFFGGGGGGGGGGGFCEGGGGGGGGGFGFGFFFFFFGFFFFFFFFFGFFFFFFFFFFFFFFFFFFFFFFFFFFFFFF?BBF9<A)
@M04999:289:000000000-L3R54:1:1101:10714:11605 1:N:0:396
AACCTACGGGGGGCTGCAGTAGGGAATCTTCCACAATGGACGCAAGTCTGATGGAGCAACGCCGCGTGGATGAAGAAGGTCTTCGGATCGTAAAATCCTGTTGTTGAAGAAGAACGGTTGTGAGAGTAACTGCTCATAGCGTGACGGTAATCAACCAGAAAGTCACGGCTAACTACGTGCCAGCAGCCGCGGTAATACGTAGGTGGCAAGCGTTGTCCGGATTTATTGGGCGTAAAGGGAGCGCAGGCGGTCTTTTAAGTCTGAATGTGAAAGCCCTCAGCTTAACTGAGGAAGAGCATCG
+
CCCCCGGGGGGGGGGGGGGGGGGGGGGGGGGGGGGGGGGGGGGGGGGGGGGGGGGGGGGGGGGGGGGGGGGGGGGGGGGGGGGGGGGGGGGGGGGGGGGGGGGGGGGGGGGGGGGGGGGGGGGGGGGGGGGGGGGGGGGGGGGGGGGGGGGGGGGGGGGGGGGGGGGGGGGGGGGGGGGGGGGGGGGGGGGGGGGGGGGGGGGGGGGGGGGGGGGGGGGGGGGGGGGGGGGGGGGGGGDGGGFGFGFFFFFFGFFFFFFFFFGFFFFFFFFFFFFFFFF?BBFFFFFFFFF?FF0:?FFF:
@M04999:289:000000000-L3R54:1:1101:18871:11628 1:N:0:396
AGCTCCTACGGGAGGCAGCAGTAGGGAATCTTCCACAATGGACGCAAGTCTGATGGAGCAACGCCGCGTGAGTGAAGAAGGTTTTCGGATCGTAAAGCTCTGTTGTTGGTGAAGAAGGATAAGGATAGTAACTGATTCTTATTTGACGGTAATCAACCAGAAAGTCACGGCTAACTACGTGCCAGCAGCCGCGGTAATACGTAGGTGGCAAGCGTTGTCCGGATTTATTGGGCGTAAAGGGAGCGCAGGCGGTCTTTTAAGTCTGAATGTGAAAGCCCTCAGCTTAACTGAGGAAGAGCAT
+
CCCCCGGGGGGGGGGGGGGGGGGGGGGGGGGGGGGGGGGGGGGGGGGGGGGGGGGGGGGGGGGGGGGGGGGGGGGGGGGGGGGGGGGG7FGGGGGGGGGGGGGGGGGGGGGGGGGGGGGGGGGGGGGGGGGGGGGGGGGGGGGGGGGGGGGGGGGGGGGGGGGGGGGGGGGGGGGGGGGGGGGGGGGGGGGGGGGGGGGGGGGGGGGGGGGGGGGGGGGGGGGGGGFGGGGGGGGGGGGGGGFGFGFFFFFFGFFFFFFFFFGFFFFFFFFAFFFFFFFFFF?FBFFFF<AFFFFBB?FF3
@M04999:289:000000000-L3R54:1:1101:13234:11648 1:N:0:396
TCCTACGGGCGGCAGCAGTGGGGAATTTTGGACAATGGGGGGAACCCTGATCCAGCCATGCCGCGTGTCTGAAGAAGGCCTTCGGGTTGTAAAGGACTTTTGTTAGGGAAGAAAAGCCGGGTGCTAATACCACCTGGTGCTGACGGTACCTAAAGAATAAGCACCGGCTAACTACGTGCCAGCAGCCGCGGTAATACGTAGGGTGCGAGCGTTAATCGGAATTACTGGGCGTAAAGCGAGCGCAGACGGTTAGATAAGTCAGATGTGAAATCCCCGAGCTCAACTTGGGACGTGCATTTG
+
CCCCCGGGGGGGGGGGGGGGFGGGGGGGGGGGGFFGGGGGGGDGGGGGGCEGGEGGGGGGGGGGEGGEGGFGGGGGGGGGGGGGEEGD:FEGGGGGGGGGGGGGGGGGGGGGGGGGGGGGEGFGGGGGGGGGGGGGGGGGGGGGGGGGGGGFGGFCGGGGGGGGGGGGGDFGGGGGGFGGGFGGFGGGGDEGGGGFGGGGGGGGGGGGGGGGGDGGFFEGGGG?:FGGCGGGCDFFGGGDGGED>GFFFFFFFFFFF?FFFFFFFFFFBFFFFFFF@BFFFF?B)9<?F0:>F11:DBDA
@M04999:289:000000000-L3R54:1:1101:10303:11650 1:N:0:396
TGCATCCTACGGGTGGCTGCAGTGGGGAATATTGCACAATGGGGGAAACCCTGATGCAGCCATGCCGCGTGTATGAAGAAGGCCTTCGGGTTGTAAAGTACTTTCGGTAGTGAGGAAGTTGTGTGTATGAAAAGTGCATGCAGTTGACGTTAGCTACAGAAGAAGCACCGGCTAACTCCGTGCCAGCAGCCGCGGTAATACGGAGGGTGCGAGCGTTAATCGGAATGACTGGGCGTAAAGGGCATGTAGGCGGATAATTAAGTTAGGTGTGGAAGCCCCGGGCTCAACCTGGGAATTGCAC
+
CCCCCGGGGGGGGGGGGGGGGGGGGGGGGGGGGGGGGGGGGGGGGGGGGGGGGGGGGGGGGGGGGGGGGGGGGGGGGGGGGGGGGGGGGGGGGGGGGGGGGGGGGGGGGGGGGGGGGGGGGGGGGGGGGGGGGGGGGGGGGGGGGGGGGGGGGGGGGGGGGGGGGGGGGGGGGGGGGGGGGGGGGGGGGGGGGGGGGGGGGGGGGGGGGGGGGGGGGGGGGGGGGGGGGGGGGGGGGGGGGGFGFGFFFFFFGFFFFFFFFFGFFFFFFFFFFFFFFFFFFFFFFF?FBFFBFFFF??FF3
@M04999:289:000000000-L3R54:1:1101:15928:11667 1:N:0:396
ATCCTACGGGCGGCTGCAGTGAGGAATATTGGACAATGGGTGAGAGCCTGATCCAGCCATCCCGCGTGAAGGACGACAGCCCTATGGGTTTTAAACTTCTTTTGTATGGGAATAAACCACATTACGCGTAATGTTCTGAAGGTACCATACGAATAAGCATCGGCTAACTCCGTGCCAGCAGCCGCGGTAATACGGAGGATGCGAGCGTTATCCGGATTTATTGGGTTTAAAGGGTCCGTAGGCGGGTTGATAAGTCAGCGGTGAAAACCTGCAGCTTAACTGTAGAACTGCCGTTAATACT
+
CCCCCGGGGGGGGGGGGGGGGGGGGGGGGGGGGGGGGGGGGGGGGGGGGGGGGGGGGGGGGGGGGGGGGGGGGGGGGGGGGGGGGGGGGGGGGGGGGGGGGGGGGGGGGGGGGGGGGGGGGGGGGGGGGGGGGGGGGGGGGGGGGGGGGGGGGGGGGGGGGGGGGGGGGGGGGGGGGGGGGGGGGGGGGGGGGGGGGGGGGGGGGGGGGGGGGGGGGGGFGFGGGGGDCFGDGCGGGGGCDGFGFGFFFFFFGBFFFFFFEFGFFFFFFFF??FFFFFFFFFFFFFFFFF7?04<B:A<B<
@M04999:289:000000000-L3R54:1:1101:29199:11671 1:N:0:396
CGCCTACGGGTGGCTGCAGTAGGGAATCTTCCACAATGGACGCAAGTCTGATGGAGCAACGCCGCGTGAGTGAAGAAGGTTTTCGGATCGTAAAGCTCTGTTGTTGGTGAAGAAGGATAGGGATAGTAACTGATTCTTATTTGACGGTAATCAACCAGAAAGTCACGGCTAACTACGTGCCAGCAGCCGCGGTAATACGGAGGGTGCGAGCGTTAATCGGAATGACTGGGCGTAAAGGGCATGTAGGCGGATAATTAAGTTAGGTGTGAAAGCCCCGGGCTCAACCTGGGAACTGCACTT
+
CCCCCGGGGGGGGGGGGGGGGGGGGGGGGGGGGGGGGGGGGGGGGGGGGGGGGGGGGGGGGGGGGGGGGGGGGGGGGGGGGGGGGGGGGGGGGGGGGGGGGGGGGGGGGGGGFGGGGGGGGGGGGGGGGGGGGGGGGGGGGGGGGGGGGGGGGGGGGGGGGGGGGGGGGGGGGGGGGGGGGGGGGGGGGGGGGGGGGGGGGGGGGGGGGGGG=5EGGGGGGGGGGGGGGGGGGGGGGGGGGGFGFGFFFFFFG?FFFFFFFFGFFFFBAFAA?FFFFFDB>FFFBFF<::<??2??FFA?
@M04999:289:000000000-L3R54:1:1101:4907:11672 1:N:0:396
CTTCCCTACGGGCGGCTGCAGTAGGGAATCTTCCACAATGGACGCAAGTCTGATGGAGCAACGCCGCGTGAGTGAAGAAGGTTTTCGGATCGTAAAGCTCTGTTGTTGGTGAAGAAGGATAGGGGTAGTAACTGATTCTTATTTGACGGTAATCAACCAGAAAGTCACGGCTAACTACGTGCCAGCAGCCGCGGTAATACGTAGGTGGCAAGCGTTGTCCGGATTTATTGGGCGTAAAGCGAACGCAGGCGGGAGAACAAGTCAGCTGTGAAAGCCCTCGGCTTAACCGGGGAAGTGCAGC
+
CCCCCGGGGGGGGGGGGGGGGGGGGGGGGGGGGGGGGGGGGGGGGGGGFGGGGGGGGGGGGGGGGGGGGGGGGGGGGGGGGGGGGGGGGGGGGGGGGGGGGGGGGGGGGGGGGGGGGGGFGGGGGGGGGGGGGGGGGGGGGGGGGGGGGGGGGGGGGGGGGGGGGGGGGGGGGGGGGGGGGGGGGGGGGGGGGGGGGGGGGGGGGGGGGGGGGGGGGGGGGGGEGGGGGGGGGGGGGGGGGGFGFGFFFFFFDFEEFFFFFFGFFFFFFFFFFFFF37F>6?FFFFBFFF>F;6?FFFBF7
@M04999:289:000000000-L3R54:1:1101:15978:11690 1:N:0:396
TTCCTACGGGTGGCTGCAGTGAGGAATATTGGACAATGGGTGAGAGCCTGATCCAGCCATCCCGCGTGAAGGACGACAGCCCTATGGGTTTTAAACTTCTTTTGTATGGGAATAAACCACATTACGCGTAATGTTCTGAAGGTACCATACGAATAAGCATCGGCTAACTCCGTGCCAGCAGCCGCGGTAATACGGAGGATGCGAGCGTTATCCGGATTTATTGGGTTTAAAGGGTCCGTAGGCGGGTTGATAAGTCAGCGGTGAAAACCTGCAGCTTAACTGTAGAACTGCCGTTGATACT
+
CCCCCGGGGGGGGGGGGGGGGGGGGGGGGGGGGGGGGGGGGGGGGGGGGGGGGGGGGGGGGGGGGGGGGGGGGGGGGGGGGGGGGGGGGGGGGGGGGGGGGGGGGGGGGGGGGGGGGGGGGGGGGGGGGGGGGGGGGGGGGGGGGGGGGGGGGGGGGGGGGGDGGGGGGGGGGGGGGGGGGGGGGGDGGGGGGGGGGGGGGGGGEGGGEGGGGGGGGDGGGGGGGGGGGGGDG<FGGGGGGCFGFGFFE?FFGFFFFFFFEFGFFFFFB????FFFFFFFBBDFFFFA>>28>B616A<<:
@M04999:289:000000000-L3R54:1:1101:4713:11703 1:N:0:396
GCCTACGGGAGGCTGCAGTGGGGAATTTTGGACAATGGGGGGAACCCTGATCCAGCCATGCCGCGTGTCTGAAGAAGGCCTTCGGGTTGTAAAGGACTTTTGTTAGGGGAGAAAAGCCGGGTGCTAATACCACCTGGTGCTGACGGTACCTAAAGAATAAGCACCGGCTAACTACGTGCCAGCAGCCGCGGTAATACGGAGGATGCGAGCGTTATCCGGATTTATTGGGTTTAAAGGGTCCGTAGGCGGGTCGATAAGTCAGCGGTGAAAACCTGCAGCTTAACTGTAGAACTGCCGTTG
+
CCCCCGGGGEGGGGGGGGGGGGGGGGGGGGGGGGGGGGGGGGGGGGGGGGGGGGGGGGGGGGGGGGGGGGGGGGGGGGGGGGGGGGFGGGGGGGGGGGGGGGGGGGGGGGGGGGGGGGGGGGGGGGGGGGGGGGGGGGGGGGGGGGGGGGGGGGGGGGGGGGGGGGGGGGGGGGGGGGGGGGGGGGGGGGGGGGGGGGGGGGGGGGGGGGGGGGGGGGGGGEGGGGGGGDGCGGGGGGGGGGFGFGFFFFFFGF@FFFFFFFFFFFFFFFFFFFFFFFFFFFFFFFFFB>DBFFFFFFFF
@M04999:289:000000000-L3R54:1:1101:23317:11721 1:N:0:396
TAGCCCTACGGGAGGCTGCAGTGGGGAATTTTGGACAATGGGGGGAACCCTGATCCAGCCATGCCGCGTGTCTGAAGAAGGCCTTCGGGTTGTAAAGGACTTTTGTTAGGGAAGAAAAGCCGGGTGCTAATACCGCCTGGTGCTGACGGTACCTAAAGAATAAGCACCGGCTAACTACGTGCCAGCAGCCGCGGTAATACGTAGGGTGCGAGCGTTAATCGGAATTACTGGGCGTAAAGCGAGCGCAGACGGTTAGATAAGTCAGATGTGAAATCCCCGAGCCCAACTTGGGACGTGCATT
+
CCCCCGGGGGGGGGGGGGGGGGGGGGGGGGGGGGGGGGGGGGGGGGGGGGGGGGGGGGGGGGGGGGGGGGGGGGGGGGGGGGGGGGGGGGGGGGGGGGGGGGGGGGGGGGGGGGGGGGFGGGGGGGGGGGGGGGGGGGGGGGGGGGGGGGGGGGGGGGGGGGGGGGGGGGGGGGGGGGGGGGGGGGGGGGGGGGGGGGGGGGGGGGGGGGGGGGGGGGGGGGGGGGGGGDDFGGGGGGGFGGFGEGFFFFF>DEFFFFFFFFGFFFFFFFFFFFFFFFFFFFFFFFFFFFFFFFFFFFFFF
@M04999:289:000000000-L3R54:1:1101:10095:11730 1:N:0:396
CCTACGGGTGGCTGCAGTGAGGAATATTGGACAATGGGTGAGAGCCTGATCCAGCCATCCCGCGTGAAGGACGACAGCCCTATGGGTTTTAAACTTCTTTTGTATGGGAATAAACCACATTACGCGTAATGTTCTGAAGGTACCATACGAATAAGCATCGGCTAACTCCGTGCCAGCAGCCGCGGTAATACGGAGGATGCGAGCGTTATCCGGATTTATTGGGTTTAAAGGGTCCGTAGGCGGGTTGATAAGTCAGCGGTGAAAACCTGCAGCTTAACTGTAGAACTGCCGTTGATACTGT
+
CCCCCGGGGGGGGGGGGGGGGGGGGGGGGGGGGGGGGGGGGGGGGGGGGGGGGGGGGGGGGGGGGGGGGGGGGGGGGGGGGGGGGGGGGGGGGGGGGGGGGGGGGGGGGGGGGGGGGGGGGGGGGGGGGGGGGGGGGGGGGGGGGGGGGGGGGGGGGGGGGGGGGGGGGGGGGGGGGGGGGGGGGGGGGGGGGGGGGGGGGGGGGGGGGGGGGGGGGGGGGGGGG=GGGGGGGGGGGGGGGGFGFGFFFFFFGFFFFFFFFFGFFFFFFFFFBFFFFFFFFFBFF<DFFFFFFFFBBF24:
@M04999:289:000000000-L3R54:1:1101:11683:11744 1:N:0:396
CCTACGGGTGGCAGCAGTAGGGAATCTTCCACAATGGACGCAAGTCTGATGGAGCAACGCCGCGTGAGTGAAGAAGGTTTTCGGATCGTAAAGCTCTGTTGTTGGTGAAGAAGGATAGGGATAGTAACTGATTCTTATTTGACGGTAATCAACCAGAAAGTCACGGCTAACTACGTGCCAGCAGCCGCGGTAATACGTAGGTGGCAAGCGTTGTCCGGATTTATTGGGCGTAAAGCGAACGCAGGCGGGAGAACAAGTCAGCTGTGAAAGCCCTCGGCTTAACCGGGGAAGTGCAGCTGA
+
CCCCCGGGGGGGGGGGGGGGGGGFGGGGGGGGGGGGGGGGGGGGGGFGGGGGGGGGGGGGGGGGFGGGGGGGGGGGGGGGGGGGGGGGGGGGGGGGGGGGGGGGGGGGGGGGGGGGGGGGGGGGGGGGGGGGGGGGGGGGGGGGGGGGGGGGGGGGGGGGGGGGGGGGGGGGGGGGGGGGGGGGGGGGGGGEGGGGGGGGGGGGGGGGGGGGGGGGGGEGEFFGGGCGGGGGGGGGGGGGGGFGFGFFBBFDGFFFFFFFFFGFFFF4<@7BF@FEFFFF?>AD>>>;06?BFFFFFF??
@M04999:289:000000000-L3R54:1:1101:17303:11765 1:N:0:396
TGCCTACGGGTGGCTGCAGTGGGGAATATTGCACAATGGGGGAAACCCTGATGCAGCCATGCCGCGTGTATGAAGAAGGCCTTCGGGTTGTAAAGTACTTTCGGTAGTGAGGAAGTTGTGTGTATGAAAAGTGCATGCAGTTGACGTTAGCTACAGAAGAAGCACCGGCTAACTCCGTGCCAGCAGCCGCGGTAATACGGAGGGTGCGAGCGTTAATCGGAATGACTGGGCGTAAAGGGCATGTAGGCGGATAATTAAGTTAGGTGTGAAAGCCCCGGGCTCAACCTGGGAATTGCACTT
+
CCCCCGGGGGGGGGGGGGGGGGGGGGGGGGGGGGGGGGGGGGGGGGGGGGGGGGGGGGGGGGGGGGGGGGGGGGGGGGGGGGGGGGGGGGGGGGGGGGGGGGGGGGGGGGGGFGGGGGGGGGGGGGGGGGGGGGGGGGGGGGGGGGGGGGGGGGGGGGGGGGGGGGGGGGGGGGGGGGGGGGGGGGGGGGGGGGGGGGGGGGGGGGGGEGGGGGGGGGGGGGGGGGGGGGGGEDGDGGGGGGFFFGFFFFEFGFFFFFFFF?FFFFFFFFFFB:3>BFFFFFFFFFFFF?:BFBFBFFFF
@M04999:289:000000000-L3R54:1:1101:13499:11803 1:N:0:396
CCTACGGGTGGCTGCAGTGGGGAATATTGCACAATGGGGGAAACCCTGATGCAGCCATGCCGCGTGTATGAAGAAGGCCTTCGGGTTGTAAAGTACTTTCGGTAATGAGGAAGGTGATGTATCTAATAGGTGCATCAATTGACGTTAATTACAGAAGAAGCACCGGCTAACTCCGTGCCAGCAGCCGCGGTAATACGGAGGGTGCGAGCGTTAATCGGAATGACTGGGCGTAAAGGGCATGTAGGCGGATAATTAAGTTAGGTGTGAAAGCCCTGGGCTCAACCTAGGAATTGCACTTAA
+
CCCCCGGGGGGGGGGGGGGGGGGGGGGGGGGGGGGGGGGGGGGGGGGGGGGGGGGGGGGGGGGGGGGGGGGGGGGGGGGGGGGGGGGGGGGGGGGGGGGGGGGGGGGGGGGGGGGGGGGGGGGGGGGGGGGGGGGGGGGGGGGGGGGGGGGGGGGGGGGGGGGGGGGGGGGGGGGGGGGGGGGGGGGGGGGGGGGGGGGGGGGGGGDGGGGGGGGGGGGGGGGGGGGGGDDDGFGGD3CFGFFG?GFED@EFGFFB4FFFFFGFFBFBAFFFFFFF>?FFBBB<FF<8B>?25)54<?AD
@M04999:289:000000000-L3R54:1:1101:14995:11840 1:N:0:396
CCTACGGGTGGCAGCAGTAGGGAATCTTCCACAATGGACGCAAGTCTGATGGAGCAACGCCGCGTGGATGAAGAAGGTCTTCGGATCGTAAAATCCTGTTGTTGAAGAAGAACGGTTGTGAGAGTAACTGCTCATAGCGTGACGGTAATCAACCAGAAAGTCACGGCTAACTACGTGCCAGCAGCCGCGGTAATACGTAGGTGGCAAGCGTTGTCCGGATTTATTGGGCGTAAAGGGAGCGCAGGCGGTCTTTTAAGTCTGAATGTGAAAGCCCTCAGCTTAACTGAGGAAGAGCATCGG
+
CCCCCGGGGGGGGGGGGGGGGGGGGGGGGGGGGGGGGGGGGGGGFGGGGGGGGGGGGGGGGGGGGGGGGGGGGGGGGGGGGGGGGGGGGGGGGGGGGGGGGGGGGGGGGGGGGGGGGGGGGGGGGGGGGGGGGGGGGGGGGGGGGGGGGGGGGGGGGGGGGGGGGGGGGGGGGGGGGGGGGGGGGGGGGGGGGGGGGGGGGGGGGGGGGGGGGGGGGGGGDGGGGGGGGGGGGGGGGGGGGGFGFGFD5BDFGFFFFFFFFFGFFFBFFFFFFFFFFFFFBDABFF70:?BBBFFF?FBF
@M04999:289:000000000-L3R54:1:1101:15144:11859 1:N:0:396
AGGCCTACGGGGGGCTGCAGTGAGGAATATTGGACAATGGGTGAGAGCCTGATCCAGCCATCCCGCGTGAAGGACGACAGCTCTCGGGGTTTTAAATTTCTTTTGTATGGGAATAAACCACAGTACGTGTTTTGTTCTGAAGGTCCCACTCGATTCAGCATCGGCCAGCTCTGTGCCGGCAGCCGCGGTAATACGGAGGAAGCGAGCGTTATCCGGAGTTATTCGGTTTGACGGGTCCGTAGGCGGGTTGATAAGCCAGCGGTGAAGACCTGCAGCTTAACTGTAGAACTGCCGTGGATGC
+
C<-BCGGGGGGGGGGGGGGGGGAFGGGGGGGG9FGGGGGGG<FG8F,FGGGGGAG=EG?FE<FFGGGGGGGGGG<FG=36,,BF,+@+8C<F+EF;,@;,,@,3E8F=FG8F:>,FC:3DF,,@FG:FG:3,,38,8@3;3,?>,,*?+++*2+8,222,271*4****,0+0+<++*:::CG;8/*:E*?F7CGGG>8****2*::EG8E8++;72*/:?9++:CCCG*0*1):>D*C7>D)2)))737?F:*9*/0)0)09B)9*9<))(,))/7)9>FFFF94).8A2)(-8(,,4).
@M04999:289:000000000-L3R54:1:1101:7276:11869 1:N:0:396
TCACCTACGGGGGGCAGCAGTGGGGAATTTTGGACAATGGGGGGAACCCTGATCCAGCCATGCCGCGTGTCTGAAGAAGGCCTTCGGGTTGTAAAGGACTTTTGTTAGGGAAGAAAAGCCGGGTGCTAATACCGCCTGGTGCTGACGGTACCTAAAGAATAAGCACCGGCTAACTACGTGCCAGCAGCCGCGGTAATACGTAGGGTGCGAGCGTTAATCGGAATTACTGGGCGTAAAGCGAGCGCAGACGGTTAGATAAGTCAGATGTGAAATCCCCGAGCTCAACTTGGGACGTGCATTT
+
CCCCCGGGGGGGGGGGGGGGGGGGGGGGGGGGGGGGGGGGGGGGGGGGGGGGGGGGGGGGGGGGGGGGGGGGGGGGGGGGGGGGGGGGGGGGGGGGGGGGGGGGGGGGGGGGGGGGGGGGGGGGGGGGGGGGGGGGGGGGGGGGGGGGGGGGGGGGGGGGGGGGGGGGGGGGGGGGGGGGGGGGGGGGGGGGGGDGGGGGFDGGGGGGGGGGGGGGGGGGGGGGGGGGGGGGGGGGFGGGGGFGFGFE>DDDGFFFFFFFFFGFFFFFFFAFFFFFFFFBFBFFFBAFFFFFFFFFFFF<<
@M04999:289:000000000-L3R54:1:1101:19919:11897 1:N:0:396
CCTACGGGTGGCAGCAGTGGGGAATATTGCACAATGGGGGAAACCCTGATGCAGCCATGCCGCGTGTATGAAGAAGGCCTTCGGGTTGTAAAGTACTTTCGGTAGTGAGGAAGTTGTGTGTATGAAAAGTGCATGCAGTTGACGTTAGCTACAGAAGAAGCACCGGCTAACTCCGTGCCAGCAGCCGCGGTAATACGGAGGGTGCGAGCGTTAATCGGAATGACTGGGCGTAAAGGGCATGTAGGCGGATAATTAAGTTAGGTGTGAAAGCCCCGGGCTCAACCTGGGAATTGCACTTAA
+
CCCCCGGGGGGGGGGGGGGGGGGGGGGGGGGGGGGGGGGGGGGGGGGGGGGGGGGGGGGGGGGGGGGGGGGGGGGGGGGGGGGGGGGGGGGGGGGGGGGGGGGGGGGGGGGGGGGGGGGGGGGGGGGGGGGGGGGGGGGGGGGGGGGGGGGGGGGGGGGGGGGGGGGGGGGGGGGGGGGGGGGGGGGGGGGGGGGGGGGGGGGGGGGGGGEGGGGGGGGGGGGGGGGGGGGGGGGGGGGFGGFGFGFFFFFFGFFFFFFFFFGFFDFFFFFFFFFFFFFBFFFFFFFFFBF:?FF?F?A)
@M04999:289:000000000-L3R54:1:1101:29343:11940 1:N:0:396
TGCAACCTACGGGGGGCTGCAGTGGGGAATTTTGGACAATGGGGGGAACCCTGATCCAGCCATGCCGCGTGTCTGAAGAAGGCCTTCGGGTTGTAAAGGACTTTTGGTAGGGAAGAAAAGCCGGGTGCTAATACCACCTGGTGCTGACGGTACCTAAAGAATAAGCACCGGCTAACTACGTGCCAGCAGCCGCGGTAATACGTAGGGTGCGAGCGTTAATCGGAATTACTGGGCGTAAAGCGAGCGCAGACGGTTAGATAAGTCAGATGTGAAATCCCCGAGCTCAACGTGGGACGTGCAT
+
CCCCCGGGFGGEEDGGGGGEAFGFGFGG:?FEFFGBFG8?A88+>CGGG7>F>FCAFCFFGECFCAE:<FFGFEFF@FC:CGC*2F,<F@<*/;9@0CCC883A9C*;FEGC6C?FC:F?5ECCEGGD9@GCC@:@08CCC0:CFGCFGEEFEDGCGG?9CFFG7FFGGD5C*A8FFGGGFG5/CCF0CF*:EGD?E*<@F5CCFGDGEEGC8:/1/**0<=E=EGDFF7F<5>EGG37*:D5D:<5>B@FEC)77<F6=FF7B/9=@AF4AA6B=6)70,4(3),<<(30:12:>::?:4
@M04999:289:000000000-L3R54:1:1101:17490:11984 1:N:0:396
GAAATCCTACGGGGGGCTGCAGTGGGGAATATTGCACAATGGGGGAAACCCTGATGCAGCCATGCCGCGTGTATGAAGAAGGCCTTCGGGTTGTAAAGTACTTTCGGTAGTGAGGAAGTTGTGTGTATGAAAAGTGCATGCAGTTGACGTTAGCTACAGAAGAAGCACCGGCTAACTCCGTGCCAGCAGCCGCGGTAATACGTAGGGTGCGAGCGTTAATCGGAATTACTGGGCGTAAAGCGAGCGCAGACGGTTAGATAAGTCAGATGTGAAATCCCCGAGCTCAACTTGGGACGTGCAT
+
CCCCCGGGGGGGGGGGGGGGGGGGGGGGGGGGGGGGGGGGGGGGGGGGGGGGGGGGGGGGGGGGGGGGGGGGGGGGGGGGGGGGGGGGGGGGGGGGGGGGGGGGGGGGGGFFGGGGGGFFGFGGGGGGGGGGGGGGGGGGGGGGGGGGGGGGGGGGGGGGGGGGGGGGGGGGGGGGGGGGGGGGGGGGGGGGGGGGGGGGGGGGGCGGGGGGGGGGGGGGGGGGGGGGGGGGGGGGGGGGGGFGFGFFFDFFGFFFFFFBFFGFFFFFFFFFF?@FFFFFFFFFFFFFD<<???FFFFFF<
@M04999:289:000000000-L3R54:1:1101:20715:11994 1:N:0:396
ACCTACGGGTGGCTGCAGTGAGGAATATTGGACAATGGGTGAGAGCCTGATCCAGCCATCCCGCGTGAAGGACGACAGCCCTATGGGTTTTAAACTTCTTTTGTATGGGAATAAACCACATTACGCGTAATGTTCTGAAGGTACCATACGAATAAGCATCGGCTAACTCCGTGCCAGCAGCCGCGGTAATACGGAGGATGCGAGCGTTATCCGGATTTATTGGGTTTAAAGGGTCCGTAGGCGGGTTGATAAGTCAGCGGTGAAAACCTGCAGCTTAACTGTAGAACTGCCGTTGATACTG
+
CCCCCGGGGEGGGFEGFGEEFGGGFGFGGGCFGGF9FGGGGGGGGGDEEGGGGGFGGGGGGGGGGGGGGGGFFFGGGGGGGGFFGGGGEGGGGGGGGAFGGGGGGGGGGGGGGGGGFGGGFGGGGGGGGGGGGGFGGGGGGGGGGGGGGGGGGGGFGFDGGGDGGGGEGGGGGGGGGGGGGGEEGDGGGGGGGGGGGGFFGGGGEEGGGGGFGG=EGGGGGGGGGGGGCDGGDGGGGGGGGGFGBG3>FFFFGFFFFFDFFFGFFF@FBF?FFFFFFFFFFF<ABFDF?<8>FF??DBFA4
@M04999:289:000000000-L3R54:1:1101:11010:11998 1:N:0:396
TGCAGCCTACGGGTGGCTGCAGTGGGGAATATTGCACAATGGGGGAAACCCTGATGCAGCCATGCCGCGTGTATGAAGAAGGCCTTCGGGTTGTAAAGTACTTTCGGTAGTGAGGAAGTTGTGTGTATGAAAAGTGCATGCAGTTGACGTTAGCTACAGAAGAAGCACCGGCTAACTCCGTGCCAGCAGCCGCGGTAATACGGAGGGTGCGAGCGTTAATCGGAATGACTGGGCGTAAAGGGCATGTAGGCGGATAATTAAGTTAGGTGTGAAAGCCCCGGGCTCAACCTGGGAATTGCAC
+
CCCCCGGGGGGGGGGGGGGGGGGGGGGGGGGGGGGGGGGGGGGGGGGGGGGGGGGFFGGGGGGGGGGGGGGGGGGGGGGGGGGGGGGGGGGGGGGGGGGGGGGGGGGGFGGGGGGGGGGGGGGGGGGGGGGGGGGGGGGGGGGGGGGGGGGGGGGGGGGGGGGGGGGGGGGGGGGGGGGGGGGGGGGGGGGGGGGGGGGGGGGGGGGGGGGGGGGGGGGGGGGGGGGGGGGGFGGGGGGGGGFGFGFFFFFFGFFFFFFFFFGFFFFFFFFFFFFFFBEF>F>>??F?FFF?BB??B>AB<
@M04999:289:000000000-L3R54:1:1101:9341:12016 1:N:0:396
TTCGCCTACGGGTGGCAGCAGTGGGGAATATTGCACAATGGGGGAAACCCTGATGCAGCCATGCCGCGTGTATGGAGAAGGCCTTCGGGTTGTAAAGTACTTTCGGTAGTGAGGAAGTTGTGTGTATGAAAAGTGCATGCAGTTGACGTTAGCTACAGAAGAAGCACCGGCTAACTCCGTGCCAGCAGCCGCGGTAATACGGAGGGTGCGAGCGTTAATCGGAATGACTGGGCGTAAAGGGCATGTAGGTGGATAATTAAGTTAGGTGTGAAAGCCCCGGGCTCAACCTGGGAATTGCACT
+
CCCCCGGGGGGGGGGGGGGGGGGGGGGGGGGGGGGGGGGGGGGGGGGGGGGGGGGGGGGGGGGGGGGGGGGGGGGGGGGGGFFGGGGGGGGGGGGGFGGGGGGGGGFGGFGGGGGFGFGGGGGGGGGGGGGGGGGGGGGGGGGGGGGGGGGGGGGGGGGGGGGGGGGGCGGGGGGGGGGGGGGGGGGGGGGGGGGGGGGGGGGGGGGGGGGGGGEG5FGGGGGGGGGGGGGFGGEDGGGGGGFGFG?FFFFF<FFFFBFFFFGFFFFFAFFBAFFFFFFFFFFF??:?BFBBBB?BFFAD6
@M04999:289:000000000-L3R54:1:1101:26026:12060 1:N:0:396
CTCCCTACGGGGGGCTGCAGTGGGGAATATTGCACAATGGGGGAAACCCTGATGCAGCCATGCCGCGTGTATGAAGAAGGCCTTCGGGTTGTAAAGTACTTTCGGTAGTGAGGAAGTTGTGTGTATGAAAAGTGCATGCAGTTGACGTTAGCTACAGAAGAAGCACCGACTAACTCCGTGCCAGCAGCCGCGGTAATACGGAGGGTGCGAGCGTTAATCGGAATGACTGGGCGTAAAGGGCATGTAGGCGGATAATTAAGTTAGGTGTGAAAGCCCCGGGCTCAACCTAGGAATTGCACTT
+
CCCCCGGGGGGGGGGGGGGGGGGGGGGGGGGGGGGGGGGGGGGGGGGGGGGGGGGGGGGGGGGGGGGGGGGGGGGGGGGGGGGGGGGGGGGGGGGGGGGGGGGGGGGGGGGGGGGGGGGGGGGGGGGGGGGGGGGGGGGGGGGGGGGGGGGGGGGGGGGGGGGGGGGGGGGGGGGGGGGGGGGGGGGGGGGGGGGGGGGGGGGGGGGCGGGGGGGGGGGGGGGGGGGGGGGGGGGGGGGGGGFGFGFFFFFFGFFFFFFFFFGFFFFF?FFFFFFFEFFFFFFFFFFFFFFFFF:?FFBB?
@M04999:289:000000000-L3R54:1:1101:20713:12067 1:N:0:396
TCCTACGGGGGGCAGCAGTGGGGAATTTTGGACAATGGGGGGAACCCTGATCCAGCCATGCCGCGTGTCTGAAGAAGGCCTTCGGGTTGTAAAGGACTTTTGTTAGGGAAGAAAAGCCGGGTGCTAATACCACCTGGTGCTGACGGTGCCTAAAGAATAAGCATCGGCTAACTCCGTGCCAGCAGCCGCGGTAATACGGAGGGTGCGAGCGTTAATCGGAATGACTGGGCGTAAAGGGCATGTAGGCGGATAATTAAGTTAGGTGTGAAAGCCCTGGGCTCAACCTAGGAATTGCACTTA
+
CCCCCGGGGDGGGGGGGGGGGGGGGGGGGGGGGGGGGGGGGGGGGGGGGGGGGGGGGGGGGGGGGGGGGGGGGGGGGGGGGGGGGGGGGGGGGGGGGGGGGGGGGGGGGGGGGGGGGGGGGGGGGGGGGGGGGGGGGGGGGGGGGGGGGGGGGGGGGGGGGGGGGGGGGGGGGGGGGGGGGGGGGGGGGGGGGGGGGGGGGGGGGGGGGGGGGGGGGGGGGGGGGGGGGGGGGGGGGGGGGGFGFGFFF@EFGFFFFFFFFFGFFFFFFFBFFF@FFFFFFFFFFFFFFFFBFF>94<?B
@M04999:289:000000000-L3R54:1:1101:28766:12122 1:N:0:396
CGACCCTACGGGAGGCAGCAGTGGGGAATATTGCACAATGGGGGAAACCCTGATGCAGCCATGCCGCGTGTATGAAGAAGGCCTTCGGGTTGTAAAGTACTTTCGGTAGTGAGGAAGTTGTGTGTATGAAAAGTGCATGCAGTTGACGTTAGCTACAGAAGAAGCACCGGCTAACTCCGTGCCAGCAGCCGCGGTAATACGGAGGGTGCGAGCGTTAATCGGAATGACTGGGCGTAAAGGGCATGTAGGCGGATAATTAAGTTAGGTGTGAAAGCCCCGGGCTCAACCTGGGAATTGCACT
+
CCCCCGGGGGGGGGGGGDGGGGGGGGGGFGGGGGGDGGGGGGDGGGGGFGCEGGGGGGFGGFFFEFEGCEGGGGDFGFGGGECEFFGGGGGGGGDGGEGGFCCFGGEGGEGFGG=FG=CFFDGFGGGGBFGFGGGGFGGGGGGGGG@F:FGEGGDFGGGG=FFFGGGGGGGGGGGGGGGGGGGGGGGGGFGGGGGGGGGGFDEGGGGGE=:CGECCEFGGGGGGGGGGGCGCFGCDGCGGGG>CFF?FFFBBGBF*864@FFGFF?FF>D9ABFF)>3>>F>F:D<:?3:?F???3<DAD4
@M04999:289:000000000-L3R54:1:1101:14105:12153 1:N:0:396
CCTACGGGTGGCAGCAGTGGGGAATATTGCACAATGGGGGAAACCCTGATGCAGCCATGCCGCGTGTATGAAGAAGGCCTTCGGGTTGTAAAGTACTTTCGGTAGTGAGGAAGTTGTGTGTATGAAAAGTGCATGCAGTTGACGTTAGCTACAGAAGAAGCACCGGCTAACTCCGTGCCAGCAGCCGCGGTAATACGGAGGGTGCGAGCGTTAATCGGAATGACTGGGCGTAAAGGGCATGTAGGCGGATAATTAAGTTAGGTGTGAAAGCCCCGGGCTCAACCTGGGAATTGCACTTAA
+
CCCCCGGGGGGGGGGGGGGGGGGGGGGGGGGGGGGGGGGGGGGGGGGGGGGGGGGGGGGGGGGGGGGGGGGGGGGGGGGGGGGGGGGGGGGGGGGGGGGGGGGGGGGGGGGGGGGGGGGGGGGGGGGGGGGGGGGGGGGGGGGGGGGGGGGGGGGGGGGGGGGGGGGGGGGGGGGGGGGGGGGGGGGGGGGGGGGGGGGGGGGGGGGGGGGGGGGGGGGGGGGGGGGGGGGGGGGGGGGGGGFGFGFFDEDFGFF@FFFFFFGFFFFFFFF:BEFFFFFFFFFFFF?F0?FFFBD?AFFF
@M04999:289:000000000-L3R54:1:1101:2044:12165 1:N:0:396
TCCTACGGGCGGCAGCAGTAGGGAATCTTCCACAATGGACGCAAGTCTGATGGAGCAACGCCGCGTGGATGAAGAAGGTCTTCGGATCGTAAAATCCTGTTGTTGAAGAAGAACGGTTGTGAGAGTAACTGCTCATAGCGTGACGGTAATCAACCAGAAAGTCACGGCTAACTACGTGCCAGCAGCCGCGGTAATACGTAGGTGGCAAGCGTTGTCCGGATTTATTGGGCGTAAAGGGAGCGCAGGCGGTCTTTTAAGTCTGAATGTGAAAGCCCTCAGCTTAACTGAGGAAGAGCATCGG
+
CC@CCGGGGGGGGGGGGGGGFGGGGGGGGGGGGGGGGGFGGGEGGFGGGGGGGFGDGGGGGGGGGEEDGGGGGGGGGGGCFGGGGEGCFGFGGGGGGGGGGGGGGGGGGGGFGGGE:FGGGGGGGGGCFGGGGGGGGGGGDGGGDGFGGGGGGG8FFGFGGGDFFGGDFGGCGGGGFFFFGGGGGGGGGGGGGCGFGGFGGGGGGFGFDGGGGGGFGGGDGD9CCGGGGGGDGG7DGCGDCGFDEGFFD)7<:BFBFFFF*@*=FFB@AF>ABFFFF:FFFFAA9AF<:0333(4???B<?
@M04999:289:000000000-L3R54:1:1101:3453:12176 1:N:0:396
TACCTACGGGAGGCAGCAGTGGGGAATTTTGGACAATGGGGGGAACCCTGATCCAGCCATGCCGCGTGTCTGAAGAAGGCCTTCGGGTTGTAAAGGACTTTTGTTAGGGAAGAAAAGCCGGGTGCTAATACCGCCTGGTGCTGACGGTACCTAAAGAATAAGCACCGGCTAACTACGTGCCAGCAGCCGCGGTAATACGTAGGGTGCGAGCGTTAATCGGAATTCCTGGGCGTAAAGCGAGCGCAGACGGTTAGATAAGTCAGATGTGAAATCCCCGGGCTCAACTTGGGACGTGCATTTG
+
CCCCCGGGGGGGGGGGGGGGGGGGGGGGGGGGGGGGGGGGGGGDFGGEFG8<FA@<FFGGCEECEGGCF8@CFEB<3FCFAD3DFGEGGGGGFCGD<>FFGGFGFEGGGCB@FFGDCFFFGGFGCFGC<;FCFGFGGGFEG9:>F=:<CFFGGGDFGGBFC@B2FFG>>CEF8<+3::0889C8C6C8:*?E:EC7<9CGDFGECGEC5CEGGEG=+<7:EGG6++:CF<*9>CGCD>C*9/0775).8><B3./7==?1***09=@7<F)-6FF53()3,:<4?))54,((-(42,4:>4
@M04999:289:000000000-L3R54:1:1101:15126:12212 1:N:0:396
CGTCCCTACGGGGGGCTGCAGTGGGGAATATTGCACAATGGGGGGAACCCTGATGCAGCCATGCCGCGTGTATGAAGAAGGCCTTCGGGTTGTAAAGTACTTTCGGTAGTGAGGAAGTTGTGTGTATGAAAAGTGCATGCAGTTGACGTTAGCTACAGAAGAAGCACCGGCTAACTCCGTGCCAGCAGCCGCGGTAATACGGAGGGTGCGAGCGTTAATCGGAATGACTGGGCGTAAAGGGCATGTAGGCGGATAATTAAGTTAGGTGTGAAAGCCCCGGGCTCAACCTGGGAATTGCACT
+
CCCCCGGGGGGGGGGGGGGGGGGGGGGGGGGGGGGGGGGGGGGGGGGGGGGGGGGGGGGGGGGGGGGGGGGGGGGGGGGGGGGGGGGGGGGGGGGGGGGGGGGGGGGGGGGGGGGGGGGGGGFFGGGGGGGGGGGGGGGGGGGGGGGGGGGGGGGGGGGGGGGGGGGGGGGGGGGGGGGGGGGGGGGGGGGGGGGGGGGGGGGGGGGGGGEGGGGGGGGGGGGGGGGGGGGGGGGGGGGGGGF5>FFFFFFFGFFFFFFFFFGFFFFFFFFFFFFFFFEFFFB?FBFFFFFFFFF7?AFFA
@M04999:289:000000000-L3R54:1:1101:12793:12231 1:N:0:396
AGTATCCTACGGGTGGCAGCAGTGAGGAATATTGGACAATGGGTGAGAGCCTGATCCAGCCATCCCGCGTGAAGGACGACAGCCCTATGGGTTTTAAACTTCTTTTGTATGGGAATAAACCACATTACGTGTAATGTTCTGAAGGTACCATACGAATAAGCATCGGCTAACTCCGTGCCAGCAGCCGCGGTAATACGGAGGATGCGAGCGTTATCCGGATTTATTGGGTTTAAAGGGTCCGTAGGCGGGTTGATAAGTCAGCGGTGAAAACCTGCAGCTTAACTGTAGAACTGCCGTTGAT
+
CCCCCGGFGGGGGGGGGGGGGGFGFGGFFGFGGGFGGGGGGGGGGGGGGGGGGGGGGGGGGGGGFFGGGFGEGGFFFBEGGGCFGFFGGGFFF7FEEFCFGGGGGGGGGG?EEGGGGGGGGGGGGGFGGFGGC<FGGG<?FGGDGGGFGGGFGGGGGGGGGGGGD=CBFGGGGGGGFGFGEGGGGFGEGDEGGGGGGEC8EEGGFE=E=E?EGGF@CECEGFGGGGFGGDCGGDGGDFFGDFFDFGFF35>D<?FFBFFFFFGFFE>=>F?B(;@F@F4<>BBAABAFADFFF7?(43<:4
@M04999:289:000000000-L3R54:1:1101:16483:12263 1:N:0:396
ATGCCTACGGGAGGCAGCAGTGGGGAATATTGCACAATGGGGGAAACCCTGATGCAGCCATGCCGCGTGTATGAAGAAGGCCTTCGGGTTGTAAAGTACTTTCGGTAATGAGGAAGGTGGTGTATCTAATAGGTGCATCAATTGACGTTAATTACAGAAGAAGCACCGGCTAACTCCGTGCCAGCAGCCGCGGTAATACGGAGGGTGCGAGCGTTAATCGGAATGACTGGGCGTAAAGGGCATGTAGGCGGATAATTAAGTTAGGTGTGAAAGCCCTGGGCTCAACCTAGGAATTGCACTT
+
CCCCCGGGGGGGGGGGGGGGGGGGGGGGGGGGGGGGGGGGGGGGGGGGGGGGGGGGGGGGGGGGGGGGGGGGGGGGGGGGGGGGGGGGGGGGGGGGGGGGGGGGGGGGGGGGGFGGGGGGGGGGGGGGGGGGGGGGGGGGGGGGGGGGGGGGGGGGGGGGGGGGGGGGGGGGGGGGGGGGGGGGGGGGGGGGGGGGGGGGGGGGGGGGGEGGGGGGGGGGGGGGGGGGGGGGGGGGGGGGGGFGFGFFFFFFGFFFFFFFFFGFFFFFFFFFFFFFFFFFFFFFFFFFFFFFFD?FFFFF?
@M04999:289:000000000-L3R54:1:1101:27389:12270 1:N:0:396
GTGCCTACGGGGGGCTGCAGTAGGGAATCTTCCACAATGGACGCAAGTCTGATGGAGCAACGCCGCGTGAGTGAAGAAGGTTTTCGGATCGTAAAGCTCTGTTGTTGGTGAAGAAGGATAGGGGTAGTAACTGATTCTTATTTGACGGTAATCAACCAGAAAGTCACGGCTAACTACGTGCCAGCAGCCTCGGTAATACGTAGGTGGCAAGCGTTGTCCGGATTTATTGGGCGTAAAGCGAACGCAGGCGGGAGAACAAGTCAGCTGTGAAAGCCCTCGGCTTAACCGGGGAAGTGCAGCT
+
CCCCCGGGGGGGGGGEGECEECEFEGCGFFGGFGCFGEEF<E:@@BFFG?EFGG==AA=EFGGGGFCFGGEEFGGFFC<BG=FF=FG7:*@@FGFFGF,F=DGGF,>F<FFGFCCFFC<CFFCFGFEFCGG;FFAFC<<CFFFFFFFDFGGFGGGGGGG>CCBGGGGGCGG>6C:F?8CFGGGC8;*:5*;:E;>C@ECF+<8E:F==F68EGE?5/+<ECE5599DFGGFGGGGD7*:DDGEGFGF37)355BDFF??F@FGFFFF629:<DF>F7?:1:(3:AFFFB9B02?22)))4.
@M04999:289:000000000-L3R54:1:1101:29270:12273 1:N:0:396
GTGCCTACGGGTGGCTGCAGTGGGGAATATTGCACAATGGGGGAAACCCTGATGCAGCCATGCCGCGTGTATGAAGAAGGCCTTCGGGTTGTAAAGTACTTTCGGTAGTGAGGAAGTTGTGTGTATGAAAAGTGCATGCAGTTGACGTTAGCTACAGAAGAAGCACCGGCTAACTCCGTGCCAGCAGCCGCGGTAATACGGAGGGTGCGAGCGTTAATCGGAATGACTGGGCGTAAAGGGCATGTAGGCGGATAATTAAGTTAGGTGTGAAAGCCCCGGGCTCAACCTGGGAACTGCACTT
+
CCCCCGGGGGGGGGGGGGGGGGGGGGGGGGGGGGGGGGGGGGGGGGGGGGGGGGGGGGGGGGGGGGGGGGGGGGGGGGGGGGGGGGGGGGGGGGGGGGGGGGGGGGGGGGGGGGGGFFGFGGGGGGGGGGGGGGGGGGGGGGGGGGGGGGGGGGGGGGGGGGGGGGGGGGGGGGGGGGGGGGGGGGGGGGGGGGGGGGGGGCEGGGGGGGGGGGGGGGGGGGGGGGGGGGGGGGGGFGGGGG@GFDFB@EFFGEFFBFFFFFGFFFFFBFAAA@>FBFFFFF?FFFFFBB?F?FBFBFBF8
@M04999:289:000000000-L3R54:1:1101:1787:12279 1:N:0:396
AACCTACGGGAGGCAGCAGTGGGGAATTTTGGACAATGGGGGGAACCCTGATCCAGCCATGCCGCGTGTCTGAAGAAGGCCTTCGGGTTGTAAAGGACTTTTGTTAGGGAAGAAAAGCCGGGTGCTAATACCGCCTGGTGCTGACGGTACCTAAAGAATAAGCACCGGCTAGCTACGTGCCAGCAGCCGCGGTAATACGTAGGGTGCGAGCGTTAATCGGAATTACTGGGCGTAAAGCGAGCGCAGACGGTTAGATAAGTCAGATGTGAAATCCCCGAGCTCAACTTGGGACGTGCATTTG
+
--ACCGFFGGEEGGGGGGGGGGGGGGGGGGGGGGGGGGGGGGGGGGGGGDGFGGGGGGGGGGGGGGGGGGGFGGGC<DGFGGFGFGGGGGGGGGGEFGGEGGGGGGGGGGGGGGGGGGGGGGGEGGGGFGGGGGGGGGGFGGGDECFGGDFGGGFGGGGGGGGFFGGGGGGGGGGGGGGGGGGFGFGCEE>EGECGGFGDFFEEGCEGEEEG?EGGGGFGEGDGFEFC<<4CGGG3FGGGDG@GBGEFEFF:DFFBF7=B@FGF4@9F9FAABFFF>6>6;DF?0:4A?66?FFF?1).6)
@M04999:289:000000000-L3R54:1:1101:26346:12297 1:N:0:396
CCTACGGGGGGCTGCAGTGGGGGATATTGCACAATGGGGGAAACCCTGATGCAGCCATGCCGCGTGTATGAAGAAGGCCTTCGGGTTGTAAAGTACTTTCGGTAATGAGGAAGGTGGTGTATCGAATAGGTGCATCAATTGACGTTAATTACAGAAGAAGCACCGGCTAACTCCGTGCCAGCAGCCGCGGTAATACGGAGGGTGCGAGCGTTAATCGGAATGACTGGGCGTAAAGGGCATGTGGGCGGATAATTAAGTTAGGTGTGAAAGCCCTGGGCTCAACCTAGGAATTGCACTTAA
+
CCCCCGGGGGGGGGGGGGGGGGGGEGGGGGGGGGGGGGGG+CFGGGGGGFGGGGGGGGGGGGGGGGGFFGFGGGGGGGGGGGGG@FEGGGGGGGGGGGGGGGGGGGGGFGFGGG:FGGGGGGGGGGGDEGGGGGGGGGGGGGGGGGGGGGGGGGGGGGGGGGGGGGGGGGGGGGGGFEGGGGGGGGGGGGGGGGCGGGGGGCEEEGGCCGGGGCFGGGGGGGGGGGGCFDGDEGGG:DGGGGFCEG>>>EFFGFBB*@?FFFG?FDFFFF<::FFF)47<?2<7??F<:97:?BFFFBFF
@M04999:289:000000000-L3R54:1:1101:25271:12311 1:N:0:396
TCCTACGGATGGCAGCAGTGGGGAATTTTGGACAATGGGGGGAACCCTGATCCAGCCATGCCGCGTGTCTGAAGAAGGCCTTCGGGTTGTAAGGGACTTTTGTTAGGGAAGAAAAGCCGGGTGCTAATACCGCTTGGTGCTGACGGTACCTAAAGAATAAGCACCGGCTAACTACGTGCCAGCAGCCGCGGTAATACGTAGGGTGCGAGCGTCAATCGGAATTACTGGGCGTAAAGCGAGCGCAGACGGTTAGATAAGCCAGATGTGAAATCCCCGAGCTCAACTTGGGACGGCCATTGA
+
CCCCCGGGEGGGGGGGGGGGGGGGGGGGGGGGGG86EFGFGBF=FE+9:45C,,,B+95,B8+@>8=33,5F?<?8F,F=FC=BF+B++BFE,@<3@FGG<>FF9FG@FB*DFG:8:BFD75*1,D3;@F,*=**=*3*37,,,=:4*=,?EF:9F82C::,,=*=<12;CFC:<*20;*+350*;**1:**::?9:;<:AC82*A=**1*?2;8<+:*:*:6<<+:D59C<EG5*2/1/3537)/08)8.57*094**).)06/949A*49?F>35(5-)5).6)6?.,(4((((,:))
@M04999:289:000000000-L3R54:1:1101:3059:12333 1:N:0:396
AGAGGCCTACGGGGGGCTGCAGTGGGGAATATTGCACAATGGGGGAAACCCTGATCCAGCCATGCCGCGTGTCTGAAGAAGGCCTTCAGGTTGTAAAGGACTTTTGTTAGGGAAGAAAAGCCGGGTGCTAATACCGCCTGGTGCTGACGGTACCTAAAGAATAAGCACCGGCTAACTACGTGCCAGCAGCCGCGGTAATACGTAGGGTGCGAGCGTTAATCGGAATTACTGGGCGTAAAGCGAGCGCAGACGGTTAGATAAGTCAGATGTGAAATCCCCGAGCTCAACTTGGGACGTGCAT
+
CCCCCGGGGGGGGGGGGGGGGGGGGGGGGGGGGGGGGGGGGGGGGGGGGGGGGGGGGGGGGGFGGGGGGGGGGGGGGGGGGGGGGGGGGGGGGGGGGGGGGGGGGGGGGGGGGGGGGGGGGGGGGGGGGGGGGGGGGGGGGGGGGGGGGGGGGGGGGGGGGGGGGGGGFGGGEEGGGGGGGGGGGGGGGGGGGGGGEGG9FGEFGGGGGGGGGGGGGGGGGGGGGGGGGGGGGGGGGGGGGGFGFGFFD>FDGFEFFFFFFF76@F??<@AAA@FFFFFFFFF6:?FFFFFFFBFBFFBF>
@M04999:289:000000000-L3R54:1:1101:23907:12334 1:N:0:396
GCCTACGGGGGGCAGCAGTGGGGAATTTTGGACAATGGGGGGAACCCTGATCCAGCCATGCCGCGTGTCTGAAGAAGGCCTTCGGGTTGTAAAGGACTTTTGTTAGGGAAGAAAAGCCGGGTGCTAATACCGCCTGGTGCTGACGGTACCTAAAGAATAAGCACCGGCTAACTACGTGCCAGCAGCCGCGGTAATACGTAGGGTGCGAGCGTTAATCGGAATTACTGGGCGTAAAGCGAGCGCAGACGGTTAGATAAGTCAGATGTGAAATCCCCGAGCTCAACTTGGGACGTGCATTTG
+
CCCCCGGGGGGGGGGGGGGGGGGGGGGGGGGGGGGGGGGGGGGGGGGGGGGGGGGGGGGGGGGGGGGGGGGGGGGGGGGGGGGGGGFGGGGGGGGGGGFFGGGGGGGGGGGGGGGGGGGGGGGGGGGGGCFGGGGGGGGGGGGGGGGGGGGGGGGGGGGGGGGGGGGGGGGGGGGGGGGGGGGGGGGGGGGGDGGGGGGGDGGGGGGEEGGEGEGGGGGEGFGGFEGFGGGGGGGGGCDGGGFGFGFFFFFFGFFFFFFFFFGFFFBFA?ADFFFFFFEFFFFFFFB:?FFFFBBB2AAF
@M04999:289:000000000-L3R54:1:1101:19994:12345 1:N:0:396
GTTTCCTACGGGGGGCTGCAGTGGGGAATATTGCACAATGGGGGAAACCCTGATGCAGCCATGCCGCGTGTATGAAGAAGGCCTTCGGGTTGTAAAGTACTTTCGGTAGTGAGGAAGTTGTGTGTATGAAAAGTGCATGCAGTTGACGTTAGCTACAGAAGAAGCACCGGCTAACTCCGTGCCAGCAGCCGCGGTAATACGGAGGGTGCGAGCGTTAATCGGAATGACTGGGCGTAAAGGGCATGTAGGCGGATAATTAAGTTAGGTGTGAAAGCCCCGGGCTCAACCTGGGAATTGCACT
+
CCCCCGGGGGGGGGGGGGGGGGFGGGGGGGGGGGGGGGGGGGGGGGGGGGGGGFGGGGGGGGGGGGGGCFGGGGGGGGGGGGGGGGGGGGGGGGGGGGGGGGGGGGGGG:FGCGFFGGGGGGGGGGGGGGGGGGGGGGGGGGGFCGGGGGGGGGGGGGGGGGGGGGGGGGGGGGDFGGG>CGGFFGGGGGGGGGGGGGGGGGGGGGGGGGEGGGGGGGCFGECECGGGGGGGFGCDDDGGDC:5FFFFFFF3C>EFFFFFBFGFF@FFFDAFFFFFFFFFB>03<DF?BB?:???FFFAF9
@M04999:289:000000000-L3R54:1:1101:15583:12348 1:N:0:396
CGTCCCTACGGGGGGCTGCAGTGGGGAATTTTGGACAATGGGGGGAACCCTGATCCAGCCATGCCGCGTGTCTGAAGAAGGCCTTCAGGTTGTAAAGGACTTTTGTTAGGGAAGAAAAGCCGGGTGCTAATACCACCTGGTGCTGACGGTACCTAAAGAATAAGCACCGGCTAACTACGTGCCAGCAGCCGCGGTAATACGTAGGGTGCGAGCGTTAATCGGAATTACTGGGCGTAAGGCGAGCGCAGACGGTTAGATAAGTCAGATGTGAAATCCCCGAGCTCAACTTGGGACGTGCATT
+
CCCCCGGGGGGGGGGGGGGGGGGGGGGGGGGGGGGGGGGGGGGGGGGGGGGGGGGFGGGGGGGGGGGGGGGGGGGGGGGGGGGGGGGGGGGGGGGGGGGGGGGGGGGGGGGGGGGGGGGGGGGEGGGGGGGGGGGGDGGGGFGGGGGGGGFGGGGGGGGGGGGGGGGGGGGGGGGGGGGGGGGGGGGGGGGGGGGGGGGGGGGGGGGGGGGGGGGGGGGGGGGGGGGGGGGGGGGGGGGGGGFGFGFFFFFEGFBFFFFFFFGFF?FFFFFFFFFFFFFBFFFFFFFBFFFFFFF?6(2<A
@M04999:289:000000000-L3R54:1:1101:5018:12404 1:N:0:396
TCCACCTACGGGCGGCAGCAGTAGGGAATCTTCCACAATGGACGCAAGTCTGATGGAGCAACGCCGCGTGAGTGAAGAAGGTTTTCGGATCGTAAAGCTCTGTTGTTGGTGAAGAAGGATAGGGGTAGTAACTGATTCTTATTTGACGGTAATCAACCAGAAAGTCACGGCTAACTACGTGCCAGCAGCCGCGGTAATACGTAGGTGGCAAGCGTTGTCCGGATTTATTGGGCGTAAAGGGAGCGCAGGCGGTCTTTTAAGTCTGAATGTGAAAGCCCTCAGCTTAACTGAGGAAGAGCAT
+
CCCCCGGGGGGGGGGGGGGGGGGGGGGGGGGGGGGGGGGGGGGGGGGGGGGGGGGGGGGGGGGGGGGGGGGGGGGGGGGGGGGGGGGGGGGGGGGGGGGGGGGGGGGGGGGGGGGGGGGGGGGGGGGGGGGGGGGGGGGGGGGGGGGGGGGGGGGGGGGGGGGGGGGGGGGGGGGGGGGGGGGGGGGGGGGGGGGGGGGGGGGGGGGGGGGGGGGGGGGGGGGGEGGGGGGGGGGGGGGGGGFGFGFFFFFFDFDFFF?@FFGFFFFFFFFFFFFFFFFFFFFABADFAADD??FFFFFF.
@M04999:289:000000000-L3R54:1:1101:9779:12452 1:N:0:396
CCTACGGGTGGCTGCAGTGAGGAATATTGGACAATGGGTGAGAGCCTGATCCAGCCATCCCGCGTGAAGGACGACAGCCCTATGGGTTTTAAACTTCTTTTGTATGGGAATAAACCACATTACGCGTAATGTTCTGAAGGTACCATACGAATAAGCATCGGCTAACTCCGTGCCAGCAGCCGCGGTAATACGGAGGATGCGAGCGTTATCCGGATTTATTGGGTTTAAAGGGTCCGTAGGCGGGTTGATAAGTCAGCGGTGAAAACCTGCAGCTTAACTGTAGAACTGCCGTTGATACTGT
+
CCCCCGGGGGGGGGGGGGGGGGGGGGGGGGGGGGGGGGGGGGGGGGGGGGGGGGGGGGGGGGGGGGGGGGGGGGGGGGGGGGGGGGGGGGGGGGGGGGGGGGGGGGGGGGGGGGGGGGGGGGGGGGGGGGGGGGGGGGGGGGGGGGGGGGGGGGGGGGGGGGGGGGGGGGGGGGGGGGGGGGGGGGGGGGGGGGGGGGGGGGGGGGGGGGGGGGGGGGGGGGGGGCDGGGGGGGGGGGGGGGFGFGFFFFFFGFFFFFFFFFGFFFEFBFFFFFFFFFFFFFFFFABFFFFBFF:ADFFFF
@M04999:289:000000000-L3R54:1:1101:16464:12468 1:N:0:396
CCTACGGGGGGCTGCAGTGGGGAATATTGCACAATGGGGGAAACCCTGATGCAGCCATGCCGCGTGTATGAAGAAGGCCTTCGGGTTGTAAAGTACTTTCGGTAATGAGGAAGGTGGTGTATCTAATAGGTGCATCAATTGACGTTAATTACAGAAGAAGCACCGGCTAACTCCGTGCCAGCAGCCGCGGTAATACGGAGGGTGCGAGCGTTAATCGGAATGACTGGGCGTAAAGGGCATGTAGGCGGATAATTAAGTTAGGTGTGAAAGCCCCGGGCTCAACCTGGGAATTGCACTTAA
+
CCCCCGGGGGGGGGGGGGGGGGGGGGGGGGGGGGGGGGGGGGGGGGGGGGGGGGGGGGGGGGGGGGGGGGGGGGGGGGGGGGGGGGGGGGGGGGGGGGGGGGGGGGGGGGGGGGGGGGGGGGGGGGGGGGGGGGGGGGGGGGGGGGGGGGGGGGGGGGGGGGGGGGGGGGGGGGGGGGGGGGGGGGGGGGGGGGGGGGGGGGGGGGGGGGEGGGGGGGGGGGGGGGGGGGGGGGGGGGGGGGFGFGFFFFFFGFFFFFFFFFGF?BBFDFFFFFDFFFFFFFFFFFFFFFFFFBFBDFFF
@M04999:289:000000000-L3R54:1:1101:10201:12476 1:N:0:396
CCTACGGGCGGCTGCAGTGAGGAATATTGGACAATGGGTGAGAGCCTGATCCAGCCATCCCGCGTGAAGGACGACAGCCCTATGGGTTTTAAACTTCTTTTGTATGGGAATAAACCACATTACACGTAATGTTCTGAAGGTACCATACGAATAAGCATCGGCTAACTCCGTGCCAGCAGCCGCGGTAATACGGAGGATGCGAGCGTTATCCGGATTTATTGGGTTTAAAGGGTCCGTAGGCGGGTTGATAAGTCAGCGGTGAAAACCTGCAGCTTAACTGTAGAACTGCCGTTGATACTGT
+
CCCCCGGGGGGGGGGGGGGGGGGGGGGGGGGGGGGGGGGGGGGGGGGGGGFGGGGGGGFGGGGGGGCFFDGGGGGGGGGGGFGGGGGGGGGGGGGGGGGGGGGGGGGGGEGGGGFFGGGGGGGGGGGGGGGGGGGGGGGGGGGAFGEGGGGGGFGGGGFFEGFECGGGCGGGGGGGDBFGGGGGGEG8CFGGGGC:EFGGGGGGGGGGGGCEEGGGGGGGGGGGDEGGGG7CGGGGGGGGGGEGFGFFFFFFGFFFFFFFFFGFFF@F<>?FFF6BFFFFFFFAFBFFBFFBFFFBFFFA<
@M04999:289:000000000-L3R54:1:1101:24389:12484 1:N:0:396
GGCCCTACGGGTGGCTGCAGTAGGGAATCCTCCACAATGGACGCAAGTCTGATGGAGCAACGCCGCGTGAGTGAAGAAGGTTTTCGGATCGTAAAGCTCTGTTGTTGGTGAAGAAGGATAAGGATAGTAACTGATTCTTATTTGACGGTAATCAACCAGAAAGTCACGACTAACTACGTGCCAGCAGCCGCGGTAATACGTAGGTGGCAAGCGTTGTCCGGATTTATTGGGCGTAAAGCGAACGCAGGCGGGAGAACAAGTCAGCTGTGAAAGCCCTCGGCTTAACCGGGGAAGTGCAGCT
+
CCCCCGGGGGGGGGGGGGGGGGGGGGGGGGGGGGGGGGGGGGGGGGGGGGGGGGGGGGGGGGGGGGGGGGGGGGGGGGGGGGGGGGGGGGGGGGGGGGGGGGGGGGGGGGGGGGGGGGGGGGGGGGGGGGGGGGGGGGGGGGGGGGGGGGGGGGGGGGGGGGGGGGGGGGGGGGGGGGGGGGGGGGGGGGGGGGGGGGGGGGGGGGGGGGGGGGGGGGGGGGEEGGGGGGGGGGGGGGGGGGFGFGFFFFEFGFFFFFFFFFGFFFFFFFFFFFFFFFBFB?>?BFFFFFFFFB7?F9<?(
@M04999:289:000000000-L3R54:1:1101:9018:12498 1:N:0:396
GGGCCTACGGGGGGCTGCAGTGGGGAATATTGCACAATGGGGGAAACCCTGATGCAGCCATGCCGCGTGTATGAAGAAGGCCTTCGGGTTGTAAAGTACTTTCGGTAGTGAGGAAGTTGTGTGTATGAAAAGTGCATGCAGTTGACGTTAGCTACAGAAGAAGCACCGGCTAACTCCGTGCCAGCAGCCGCGGTAATACGGAGGGTGCGAGCGTTAATCGGAATGACTGGGCGTAAAGGGCATGTAGGCGGATAATTAAGTTAGGTGTGAAAGCCCCGGGCTCAACCTGGGAATTGCACTT
+
C<CCCGGGGGGGGGGGGGGGGGGGGGGGGGGGGGGGGGGGGGGGGGGGGGFGGGGGGGGGGGGGGGG@EEFAFGGGGGGG?FGGGGGCGGGGGGGGGGGGGGGGDFCFFFGGFEGGC<DFGGGGGGGGCGGGGGCFGGGGGCFGGGGGGGGGGFGGGGFFGGGGGGGGGGGGGGF9?CGG>/@:;EGGGGGGD?EGGGFFECGGE?EGEEGCG8A*AFGGEEGFGGGGG<D4CDEDGG7>DGFGFGFF4;BDGB@FFFFFFFFFFFF?BFF<BFFFBFEBF>FD<?:7:B0<?0,5AFFB:
@M04999:289:000000000-L3R54:1:1101:21299:12503 1:N:0:396
TACCTACGGGGGGCAGCAGTAGGGAATCTTCCACAATGGACGCAAGTCTGATGGAGCAACGCCGCGTGAGTGAAGAAGGTTTTCGGATCGTAAAGCTCTGTTGTTGGTGAAGAAGGATAGGGGTAGTAACTGATTCTTATTTGACGGTAATCAACCAGAAAGTCACGGCTAACTACGTGCCAGCAGCCGCGGTAATACGTAGGTGGCAAGCGTTGTCCGGATTTATTGGGCGTAAAGCGAACGCAGGCGGGAGAACAAGTCAGCTGTGAAAGCCCTCGGCTTAACCGGGGAAGTGCAGCTG
+
CCCCCGGGGGGGGGGGGGGGGGGGGGGGGGGGGGGGGGGGGGGGGGGGGGGGGGGGGGGGGGGGGGGGGGGGGGGGGGGGGGGGGGGGGGGGGGGGGGGGGGGGGGGEGFGGGGFFGGGGGGGGGGGGGGGGGGGGGGGGGGGGGGGGGGGGGGGGGGGGGGGGGGGGGGGGGGGGGGGGGGGGGGGGGGGGGGGGGGGGGGGGGGGGGGGGGGGGFGGECEGFCGGFGGGGGGGFGGGGGGFGFGEEFFFEGFF?FFFFFFGFFFFFFFFFBF@5>BFFFFBFFFFFFFFFFF?FAFFF4
@M04999:289:000000000-L3R54:1:1101:10351:12505 1:N:0:396
TCCTACGGGAGGCAGCAGTGGGGAATATTGCACAATGGGCGAAAGCCTGATGCAGCGACGCCGCGTGCGGGATGACGGCCTTCGGGTTGTAAACCGCTTTTGATTGGGAGCAAGCGAGAGTGAGTGTGCCTTTCGAATAAGCACCGGCTAACTACGTGCCAGCAGCCGCGGTAATACGTAGGGTGCAAGCGTTATCCGGATTTATTGGGCGTAAAGAGCTCGTAGGCGGTTCGTCGCGTCTGGTGTGAAAGTCCATCGCTTAACGGTGGATCGGCGCCGGGGACGGGCGGACTGGAGTGCG
+
CCCCCGGGG7FGGGGGGGGGGGGGGGGGGGGGFGGGGGGFGGEEGGGGGGGGGGGGGGGGGGGGGGGGGEEGGGGDGGGGGGGGGCGEGGGFGFGGGFFFFGEDFGGGGGGGGGGGGGGGGFAFFEFFFGGGGGEGFFGGGGGGGGGGCGGGDBCG<>F@FGFGGGGGGGGFEGFFGGGGGGGGGDFFGFGEGGGCEGGGEEGFGGGGGGGECGFGGFCEGEGGGGGGGCDDEDCGGGGGGGF:?/<@?6@F7@FFFFF>>EGFFFFFFFFFFF)<DFEB;(239BF2>B961:??B(3>3
@M04999:289:000000000-L3R54:1:1101:6166:12525 1:N:0:396
TGCTCCTACGGGGGGCTGCAGTGAGGAATATTGGACAATGGGTGAGCGCCTGATCCAGCCATCCCGCGTGAAGGACGACAGCCCTATGGGTTTTAAACTTCTTTTGTATGGGAATAAACCACATTACGCGTAATGTTCTGAAGGTACCATACGAATAAGCATCGGCTAACTCCGTGCCAGCAGCCGCGGTAATACGGAGGATGCGAGCGTTATCCGGATTTATTGGGTTTAAAGGGTCCGTAGGCGGGTTGATAAGTCAGCGGTGAAAACCTGCAGCTTAACTGTAGAACTGCCGTTGAT
+
CCCCCGGGGGGGGGGGGGGGGGGGGGGGGGGGGGGGGGGGGGGGGGGGGGGGGGGGGGGGGGGGGGGGGGGGGGGGGGGGGGGGGGGGGGGGGGGGGGGGGGGGGGGGGGGGGGGGGGGGGGGGGGGGGGGGGGGGGGGGGGGGGGGGGGGGGGGGGGGGGGGGGGGGGGGGGGGGGGGGGGGGGGGGGGGGGGGGGGGGGGGGGGGGGGGGGGGGGGGGGGGGGGGGGDGGGGGGGGGGGGFGFGFFFFFFGFFFFFFFFF<@EFFFFFFFFFFFFFFFFFFFFFFFFFFF?FFFFF?F
@M04999:289:000000000-L3R54:1:1101:10689:12582 1:N:0:396
AAACCTACGGGGGGCTGCAGTAGGGAATCTTCCACAATGGACGCAAGTCTGATGGAGCAACGCCGCGTGAGTGAAGAAGGTTTTCGGATCGTAAAGCTCTGTTGTTGGTGAAGAAGGATAGGGGTAGTAACTGATTCTTATTTGACGGTAATCAACCAGAAAGTCACGGCTAACTACGTGCCAGCAGCCGCGGTAATACGTAGGTGGCAAGCGTTGTCCGGATTTATTGGGCGTAAAGCGAACGCAGGCGGGAGAACAAGTCAGCTGTGAAAGCCCTCGGCTTAACCGGGGAAGTGCAGCT
+
CCCCCGGGGGGGGGGGGGGGGGGGGGGGGGGGGGGGGGGGGGGGGGGGGGGGGGGGGGGGGGGGGGGGGGGGGGGGGGGGGGGGGGGGGGGGGGGGGAGGGGGGGGGGGGGGGGGGGFGGGGGGGGGGGGGGGGGGGGGGGGGGGGGGGGGGGGGGGGGDGGFCGGGGGGGGGGGGGGGGGGGGGGGGGGGGGGGCFGGGGGGGGGGGGGGGGGGGGGGGGGGGGFGGGGGGGGGGGGGGGGDGFGFFEFFFGFFFFFFFFFG?F?FFFFFFFFFFFFF?FBFFFFFFBFFFFFFBBFAB(
@M04999:289:000000000-L3R54:1:1101:10679:12633 1:N:0:396
GACCTACGGGAGGCTGCAGTGGGGAATTTTGGACAATGGGGGGAACCCTGATCCAGCCATGCCGCGTGTCTGAAGAAGGCCTTCGGGTTGTAAAGGACTTTTGTTAGGGAAGAAAAGCCGGGTGCTAATACCACCTGGTGCTGACGGTACCTAAAGAATAAGCACCGGCTAACTACGTGCCAGCAGCCGCGGTAATACGTAGGGTGCGAGCGTTAATCGGAATTACTGGGCGTAAAGCGAGCGCAGACGGTTAGATAAGTCAGATGTGAAATCCCCGAGCTCAACTTGGGACGTGCATTTG
+
CCCCCGGGGGGGGGGGGGGGGGGGGGGGGGGGGGGGGGGGGGGGGGGGGGGGGGGGGGGGGGGGGGGGGGGGGGGGGGGGGGGGGGGGGGGGGGGGGGGGGGGGGGGGGGGGGGGGGGGGGGGGGGGGGGGGGGGGGGGGGGGGGGGGGGGGGGGGGGGGGGGGGGGGGGGGGGGGGGGGGGGGGGGGGGGGGGGGGGGGGGGGEEGGDGGGGGGGGGGGGGGGGFGCGGGGGGGGFGGGGGFGFGFFFFEFGFFFFFFFFFGFFFFFFFAFFF@FFFFFBFFFFFBF?FFFFBFFFFF<)
@M04999:289:000000000-L3R54:1:1101:18491:12651 1:N:0:396
GGTCCTACGGGAGGCTGCAGTGGGGAATATTGCACAATGGGCGAAAGCCTGATGCAGCGACGCCGCGTGCGGGATGACGGCCTTCGGGTTGTAAACCGCTTTTGATTGGGAGCAAGCGAGAGTGAGTGTACCTTTCGAATAAGCACCGGCTAACTACGTGCCAGCAGCCGCGGTAATACGTAGGGTGCAAGCGTTATCCGGATTTATTGGGCGTAAAGAGCTCGTAGGCGGTTCGTCGCGTCTGGTGTGAAAGTCCATCGCTTAACGGTGGATCGGCGCCGGGTACGGGCGGACTGGAGTG
+
CCCCCGGGGGGGGGGGGGGGGGGGGGGGGGGGGGGGGGGGGGGGGGGGGGGGGGGGGGGGGGGGGGGGGGGGGGGGGGGGGGGGGGGGGGGGGGGGGGGGGFGGGGGGGGGGGGGGGGGGGGGGGGGGGGGGGGGGGGGGGGGGGGGGGGGGGGGGGGGGGGGGGGGGGGGGGGEGGGGGGGGGGFCGGGGGGGGGGGGGGGDGGGGGGGGGGGGDFGFGGGGGGGGGEDGGGGGGGGGGDGFGFCF5BFFFGFFFFFFFFFGEFFFFFF>8>?EFE939>FFBBF?BF9>F9>06:(22(
@M04999:289:000000000-L3R54:1:1101:17727:12666 1:N:0:396
GTGCCTACGGGTGGCTGCAGTAGGGAATCTTCCACAATGGACGCAAGTCTGATGGAGCAACGCCGCGTGAGTGAAGAAGGTTTTCGGATCGTAAAGCTCTGTTGTTGGTGAAGAAGGATAGGGATAGTAACTGATTCTTATTTGACGGTAATCAACCAGAAAGTCACGGCTAACTACGTGCCAGCAGCCGCGGTAATACGTAGGTGGCAAGCGTTGTCCGGATTTATTGGGCGTAAAGCGAACGCAGGCGGGAGAACAAGTCAGCTGTGAAAGCCCTCGGCTTAACCGGGGAAGTGCAGCT
+
CCCCCGGGGGGGGGGGGGGGGGGGGGGGGGGGGGGGGGGGGGGGGGGGGGGGGGGGGGGGGGGGGGGGGGGGGGGGGGGGGGGGGGGGGGGGGGGGGGGGGGGGGGGGGGGGGGGGGFGGGGGGGGGGGGGGGGGGGGGGGGGGGGGGGGGGGGGGGGGGGGGGGGGGGGGGGGGGGGGGGGGGGGGGGGGGGEEGGGGGGGGGGGGGGGGGGGGGGGGGGGDGGGGGGGGGGGGGGGGGGGFGFGFF@FFFDEFFFFFFFFGFFFFFFFFFFF)>FFFF?F>?BFFBBFFFFFF?FBAF.
@M04999:289:000000000-L3R54:1:1101:28270:12690 1:N:0:396
TATGCCCTACGGGTGGCAGCAGTGAGGAATATTGGACAATGGGTGAGAGCCTGATCCAGCCATCCCGCGTGAAGGACGACAGCCCTATGGGTTTTAAACTTCTTTTGTATGGGAATAAACCACATTACGTGTAATGTTCTGAAGGTACCATACGAATAAGCATCGGCTAACTCCGTGCCAGCAGCCGCGGTAATACGGAGGATGCGAGCGTTATCCGGATTTATTGGGTTTAAAGGGTCCGTAGGCGGGTTGATAAGTCAGCAGTGAAAACCTGCAGCTTAACTGTAGAACTGCCGTTGAT
+
CCCCCCFEGGGGGGGEGGGGGGGGFFGGGGFFFGGGGGGGGGGFGGG<EFGGFEFFGEFDFGEGGGGCGGGGGGGGGGGGGEGEFCEGGGGGGGGGGGGGGAFGGGFFGGGGGGGGGGGGGGGGGGGGGGGGGGGGGGGGGCGGGGGGGGGGGGGFGGGGGGGGGGGGGGGGGGGGGCFGGFGGGGGGGGGGGGGGGGDGGEGGGGGGGGGGGFFGGDEGEGG7EGGGEC*2CGGGDFGGDC4C>F>B5>>@FFF??F=FBFGFFFFFFF??7FF:F7@AADFAAFFFFFABBFBBFBFF<
@M04999:289:000000000-L3R54:1:1101:12676:12741 1:N:0:396
ACGCCTACGGGGGGCAGCAGTGGGGAATTTTGGACAATGGGGGGAACCCTGATCCAGCCATGCCGCGTGTCTGAAGAAGGCCTTCGGGTTGTAAAGGACTTTTGTTAGGGAAGAAAAGCCGGGTGCTAATACCACCTGGTGCTGACGGTACCTAAAGAATAAGCACCGGCTAACTACGTGCAAGCAGCCGCGGTAATACGTAGGGTGCGAGCGTTAATCGGAATTACTGGGCGTAAAGCGAGCGCAGACGGTTAGATAAGTCAGATGTGAAATCCCCGAGCTCAACTTGGGACGTGCATTT
+
CCCCCGGGGGGGGGGGGGGGGGGGGGGGGGGGGGGGGGGGGGGGGGGGGGGGGGGGGGGGGGGGGGGGGGGGGGGGGGGGGGGGGGGGGGGGGGGGGGGGGGGGGGGGGGGGGGGGGGGGGGGGGGGGGGGGGGGGGGGGGGGGGGGGGGGGGGGGGGGGGGGGGGGGGGGGGGGGGGGGGGGGGGGGGGGGGGGGGGGGGGGGGGGGGGGGGGGGGGGGGGGGGGGGGGGGGGGGGGGGGDFGFGFFFFFFGFFFFFFFFFGFFFFFFFFFFF:FFFFFFFFFFFBAFFB??>BF??AFF
@M04999:289:000000000-L3R54:1:1101:2840:12763 1:N:0:396
CCTACGGGCGGCTGCAGTGGGGAATTTTGGACAATGGGGGGAACCCTGATCCAGCCATGCCGCGTGTCTGAAGAGGGCCTTCGGGTTGTAAAGGACTTTTGTTAGGGAAGAAAAGCCGGGTGCTAATACCACCTGGTGCTGACGGTACCTAAAGAATAAGCACCGGCTAACTACGTGCCAGCAGCCGCGGTAATACGTAGGGTGCGAGCGTTAATCGGAATTACTGGGCGTAAAGCGAGCGCAGACGGTTAGATAAGTCAGATGTGAAATCCCCGAGCTCAACTTGGGACGTGCATTTGA
+
CCCCCGGGGGGGGGGGGGGGGGGGGGGGGGGGGGGGGGGGGGGGGGGGGGGGGGGGGGGGGGGGGGGGGGGGGGGGGGGGGGGGGGGGGGGGGGGGGGGGGGGGGGGGGGGGGGGGGGGGGGGGGGGGGGGGGGGFGGGGGGGGGGGGGGGGGGGGGGGGGGGGGGGGGGGGGGGGGGGGFFGGGGGGGGGGGGGGGGGGEGGGGGGGGGGGGGGGGGGGGGGGGGGCGGGGGGGGGGGGGGFGFGFFFFFFGFFFFFFFFFGFFFFFAFBFFFBFFFEBFFFBFFFF??BFFFFFFFFF
@M04999:289:000000000-L3R54:1:1101:9316:12772 1:N:0:396
GAGGTCCTACGGGTGGCTGCAGTGGGGAATTTTGGACAATGGGGGGAACCCTGATCCAGCCATGCCGCGTGTCTGAAGAAGGCCTTCGGGTTGTAAAGGACTTTTGTTAGGGAAGAAAAGCCGGGTGCTAATACCACCTGGTGCTGACGGTACCTAAAGAATAAGCACCGGCTAACTACGTGCCAGCAGCCGCGGTAATACGTAGGGTGCGAGCGTTAATCGGAATTACTGGGCGTAAAGCGAGCGCAGACGGTTAGATAAGTCAGATGTGAAATCCCCGAGCTCAACTTGGGACGTGCAT
+
CCCCCGGGGGGGGGGGGGGGGGGGGGGGGGGGGGGGGGGGGGGGGGGGGGGGGGGGGGGGGGGGGGGGGGGGGGGGGGGGGGGGGGGGGGGGGGGGGGGGGGGGGGGGGGGGGGGGGGGGGGGGGGGGGGGGGGGGGGGGGGGGGGGGGGGGGGGGGGGGGGGGGGGGGGGGGGGGGGGGGGGGGGGGGGGGGGGGGGGGGGGGGGGGGGGGGGGGGGGGFGGGGGGGGGGGGGGGGGGGGGFGFGEDEFFFGEFFFFFFFFGFFFFFFFFFFFFF??FFFFFFFFFFDAB7?FBFFFF?6
@M04999:289:000000000-L3R54:1:1101:8521:12778 1:N:0:396
AAGCCTACGGGTGGCTGCAGTGGGGAATTTTGGACAATGGGGGGAACCCTGATCCAGCCATGCCGCGTGTCTGAAGAAGGCCTTCGGGTTGTAAAGGACTTTTGTTAGGGAAGAAAAGCCGGGTGCTAATACCACCTGGTGCTGACGGTACCTAAAGAATAAGCACCGGCTAACTACGTGCCAGCAGCCGCGGTAATACGTAGGGTGCGAGCGTTAATCGGAATTACTGGGCGTAAAGCGAGCGCAGACGGTTAGATAAGTCAGATGTGAAATCCCCGAGCTCAACTTGGGACGTGCATTT
+
CCCCCGGGGGGGGGGGGGGGGGGGGGGGGGGGGGGGGGGGGGGGGGGGGGGGGGGGGGGGGGGGGGGGGGGGGGGGGGGGGGGGGGGGGGFGGGGGGGGGGGGGGGGGGGGGGGGGGGGGGGGGGGGGGGGGGGGGGGGGGGGGGGGGGGGGGGGGGGGGGGGGGGGGGGGGGGGGGGGGGGGGGGDGGGGGGGGGGGGGGGGGGGGGGEEGGGDEGGGGGGGGGGGGGGGGEDGGGGGDGGECBDFEFFFFGFFFFFFFFFGFFF?FAFBA<?FFFFBFF9BBFFFFFFF?BB:(,3<AD
@M04999:289:000000000-L3R54:1:1101:13468:12797 1:N:0:396
ACCCTACGGGCGGCTGCAGTAGGGAATCTTCCACAATGGACGCAAGTCTGATGGAGCAACGCCGCGTGAGTGAAGAAGGTTTTCGGATCGTAAAGCTCTGTTGTTGGTGAAGAAGGATAGGGGTAGTAACTGATTCTTATTTGACGGTAATCAACCAGAAAGTCACGGCTAACTACGTGCCAGCAGCCGCGGTAATACGTAGGTGGCAAGCGTTGTCCGGATTTATTGGGCGTAAAGCGAACGCAGGCGGGAGAACAAGTCAGCTGTGAAAGCCCTCGGCTTAACCGGGGAAGTGCAGCTG
+
CCCCCGGGGGGGGGGGGGGGGGGGGGGGGGGGGGGGGGGGGGGGGGGGGGGGGGGGGGGGGGGGGGGGGGGGGGGGGGGGGGGGGGGGGGGGGGGGGGGGGGGGGGGGGGGGGGGGGGGGGGGGGGGGGGGGGGGGGGGGGGGGGGGGGGGGGGGGGGGGGGGGGGGGGGGGGGGGGGFGGGGGGGGGGGGGGGGGGGGGGGGGG>CECFGGGGGGGGGGEGGGGGGFG5CDGGGG>FGGDGFGFGEFFF>EGFFFFFFFFFCF?;@FFFFFFFFFFFFFFFFFA>>FFFFFFF?DF>735
@M04999:289:000000000-L3R54:1:1101:14120:12822 1:N:0:396
CCTACGGGGGGCTGCAGTGGGGAATTTTGGACAATGGGGGGAACCCTGATCCAGCCATGCCGCGTGTCTGAAGAAGGCCTTCGGGTTGTAAAGGACTTTTGTTAGGGAAGAAAAGCCGGGTGCTAATACCGCCTGGTGCTGACGGTACCTAAAGAATAAGCACCGGCTAACTACGTGCCAGCAGCCGCGGTAATACGTAGGGTGCGAGCGTTAATCGGAATTACTGGGCGTAAAGCGAGCGCAGACGGTTAGATAAGTCAGATGTGAAATCCCCGAGCTCAACTTGGGACGTGCATTTGA
+
CCCCCGGGGGGGGGGGGGGGGGGGGGGGGGGGGGGGGGGGGGGGGGGGGGGGGGGGGGGGGGGGGGGGGGGGGGGGGGGGGGGGGGGGGGGGGGGGGGGGGGGGGGGGGGGGGGGGGGGGGGGGGGGGGGGGGGGGGGGGGGGGGGGGGGGGGGGGGGGGGGGGGGGGGGGGGGGGGGGGGGGGGGGGGGGGGGGGGFGGGGGGGGGGGGGCGGGGGGGGGGGGGGGGGGGGGGGGGGGGGGFGFGEFFDFFGFFFFFFFFFGFFFFFFFFFFFEDEFEFFB?4AFFBFFFB20226ADF
@M04999:289:000000000-L3R54:1:1101:19603:12831 1:N:0:396
CCCTACGGGTGGCTGCAGTGGGGAATATTGCACAATGGGGGAAACCCTGATGCAGCCATGCCGCGTGTATGAAGAAGGCCTTCGGGTTGTAAAGTACTTTCGGTAATGAGGAAGGTGGTGTATCTAATAGGTGCATCAATTGACGTTAATTACAGAAGAAGCACCGGCTAACTCCGTGCCAGCAGCCGCGGTAATACGGAGGGTGCGAGCGTTAATCGGAATGACTGGGCATAAAGGGCATGTAGGCGGATAATTAAGTTAGGTGTGAAAGCCCTGGGCTCAACCTAGGAATTGCACTTA
+
@CCCCGGGG+@CFGGGGGGGGGGGGGGGGGFGGGGGGGGGGGGGGGGGGFGCFGGGGGGFGGGGGGGGCAFGCFGFFGGGGGGGGGGGGGGGGF5EGGGGFGG:FC?FGGGGGG+AFF?+B<<?FFGGGG8?==EGGC9BFFGGGGGG+,EAFGGGGFGGGGGGGGDEGGDGGGGGGFDGGGGGGGGGGGDEGGGGGGGGGDEGGGGGGGGGGGGGGDEGDFGGGGFCFF<FGGGGC:*CFG?CF795>:BDCF=?FF?*9FGFFF>=<6<<BF)0<:>??2<?FF0<17<:7<A4<<B2
@M04999:289:000000000-L3R54:1:1101:28681:12853 1:N:0:396
GGTCCTACGGGTGGCTGCAGTGGGGAATATTGCACAATGGGGGGAACCCTGATGCAGCCATGCCGCGTGTATGAAGAAGGCCTTCGGGTTGTAAAGTACTTTCGGTAGTGAGGAAGTTGTGTGTATGAAAAGTGCATGCAGTTGACGTTAACTACAGAAGAAGCACCGGCTAACTCCGTGCCAGCAGCCGCGGTAATACGGAGGGTGCGAGCGTTAATCGGAATGACTGGGCGTAAAGGGCATGTAGGCGGATAATTAAGTTAGGTGTGAAAGCCCCGGGCTCAACCTGGGAACTGCACTT
+
CCCCCGGGGGGGGGGGGGGGGGGGGGGGGGGFGGGGGGGGGGGGGGGGGGGGGGGGGGGGGGGGGGGGGGGGGGGGGGGGGGGGGGGGGGGGGGGGGGGGGGGGGGGGGGGGGGGGGGGGGGGGGGGGGGGGGGGGGFGGGGGGGGGGGGGGGFGGGGGGGGGGGGGGGGGGGGGGGGGGGGGGGGGGGDDCGGGGGGGFGGGGGGGGGEGGGGGGGGGGGGGGFGGGFGGGGGGGGGFGGGFGFGFFFEFFGFFFFFFFFFGF:@6F?FFF9FFFFF:>FBFFFFBFFF?BBBFFBFF<:
@M04999:289:000000000-L3R54:1:1101:12951:12864 1:N:0:396
TAGCCCTACGGGTGGCAGCAGTGGGGAATTTTGGACAATGGGGGGAACCCTGATCCAGCCATGCCGCGTGTCTGAAGAAGGCCTTCGGGTTGTAAAGGACTTTTGTTAGGGAAGAAAAGCCGGGTGCTAATACCGCCTGATGCTGACGGTACCTAAAGAATAAGCACCGGCTAACTACGTGCCAGCAGCCGCGGTAATACGTAGGGTGCGAGCGTTAATCGGAATTACTGGGCGTAAAGCGAGCGCAGACGGTTAGATAAGTCAGATGTGAAATCCCCGAGCTCAACTTGGGACGTGCATT
+
CCCCCGGGGGGGGGGGGGGGGGGGGGGGGGGGGGGGGGGGGGGGGGGGGGGGGGGGGGGGGGGGGGGGGGGGGGGGGGGGGGGGGGGGGGGGGGGGGGGGGGGGGGGGGGGGGGGGGGGGGGGGGGGGGGGGGGGGGGGGGGGGGGGGGGGGGGGGGGGGGGGGGGGGGGGGGGGGGGGGGGGGGGGGGGGGGEEGGGGGGGGGGGGGGGGGGGGGGGGGGGGGGGGGGGGGGGGGGGGGGGFGFGFFFFFFGFFFFFFFFFGFFFFFB45AFFFFFFFFFFBBFFFBBF???FFFFBFFF
@M04999:289:000000000-L3R54:1:1101:9385:12898 1:N:0:396
AGTTCCTACGGGGGGCTGCAGTGAGGAATATTGGACAATGGGTGAGAGCCTGATCCAGCCATCCCGCGTGAAGGACGACAGCCCTATGGGTTTTAAACTTCTTTTGTATGGGAATAGACCACATTACGCGTAATGTTCTGAAGGTACCATACGAATAAGCATCGGCTAACTCCGTGCCAGCAGCCGCGGTAATACGGAGGATGCGAGCGTTATCCGGATTTATTGGGTTTAAAGGGTCCGTAGGCGGGTTGATAAGTCAGCGGTGAAAACCTGCAGCTTAACTGTAGAACTGCCGTTGAT
+
CCCCCGGGGGGGGGGGGGGGGGFGGGGGGGGGGGGGGGGFGGGGGGGGGGGGGGGGGGGGGGGGGGGGGGGGGFFGGGGGGGGGGGGGGGGGGGGGGGGGGGGGGGGGGGGGGGGGGGGGGGGGGGGGGGGGGGGGGGGGFGFGGGGGGGGGGGGGGFGGGGGGGGGGGGGGGGGGGGGGGGGGGGGGGGGDFFGC>EGGGGGFGGGGGGGGGGGDCEEGGGGGGGGGGGFFFGFGGGGGG4;CFD3>>DFFGF=FFFFFFBGE;FF=AFFFFFFFFFFFAAADFA9AFFF<FFBFFF?A
@M04999:289:000000000-L3R54:1:1101:28412:12948 1:N:0:396
GGCCTACGGGAGGCTGCAGTGGGGAATATTGCACAATGGGGGGAACCCTGATGCAGCCATGCCGCGTGTATGAAGAAGGCCTTCGGGTTGTAAAGTACTTTCGGTAGTGAGGAAGTTGTGTGTATGAAAAGTGCATGCAGTTGACGTTAGCTACAGAAGAAGCACCGGCTAACTCCGTGCCAGCAGCCGCGGTAATACGGAGGGTGCGAGCGTTAATCGGAATGACTGGGCGTAAAGGGCATGTAGGCGGATAATTAAGTTAGGTGTGAAAGCCCCGGGCGCAACCTGGGAACTGCACTT
+
CCCCCGGGGDFGGGGDGGGGGFGGGFGGGGFGFGGGGGGGGGGDEGGGDFEFGFGFF@DDFC=:FGGGGGGFG99F8FDDFG<DFFGG:=CFCF9DA@FGFGGDFFEGC;AFF,DFFFGGFFF,F@FGGG:FGGFF9><:FGACFEFFFCFG,<FGGGGGC7,FGGG7FFFFGEGC:FFEGGGGD@FC8EGEGG5CE?FEGGE5?EDGGD8CEGG*9:CCCC5?FC*7E57CEDG3FGGDG*)??G6@@78:D4@??=49=6:)0793<=<4?FF:;(5((42;B0,22:???02))(63
@M04999:289:000000000-L3R54:1:1101:13082:12960 1:N:0:396
TACAACCTACGGGCGGCAGCAGTGGGGAATATTGCACAATGGGCGAAAGCCTGATGCAGCGACGCCGCGTGCGGGATGACGGCCTTCGGGTTGTAAACCGCTTTTGATTGGGAGCAAGCGAGAGTGAGTGTACCTTTCGAATAAGCACCGGCTAACTACGTGCCAGCAGCCGCGGTAATACGTAGGGTGCAAGCGTTATCCGGATTTATTGGGCGTAAAGAGCTCGTAGGCGGTTCGTCGCGTCTGGTGTGAAAGTCCATCGCTTAACGGTGGATCGGCGCCGGGTACGGGCGGACTGG
+
CCCCCGGGGGCFGGGGGGGGGGGGGGGGGGGGGGGGGGGGGGGGDGGGGGGGGGGFGGGGGGGGGGGGGGGGGGGGGGFCFGGGGGGGGGGGGGGGGGGGGGGGGGGGGGGFGEGGGGGGGGGFGGFGGGGGGGGGGGGFFFGGGGCGGGEGGGGGGFGGE<FGFGGFFFGCGGGG>EGGGGGDGGEGGGGGEFGGCGGGGGGGG>CFGGGCFGGGEGCF?CFGGGGGGGGGGGGGGGG9D<><7CFF4>5FFFFFFFFFFEGFFFFFBFB:>FFF>?E9>B,9099??>7>0;13;BB
@M04999:289:000000000-L3R54:1:1101:16352:12992 1:N:0:396
ACCTACGGGCGGCTGCAGTGGGGAATATTGCACAATGGGGGAAACCCTGATGCAGCCATGCCGCGTGTATGAAGAAGGCCTTCGGGTTGTAAAGTACTTTCGGTAGTGAGGAAGTTGTGTGTATGAAAAGTGCATGCAGTTGACGTTAGCTACAGAAGAAGCACCGGCTAACTCCGTGCCAGCAGCCGCGGTAATACGGAGGGTGCGAGCGTTAATCGGAATGACTGGGCGTAAAGGGCATGTAGGCGGATAATTAAGTTAGGTGTGAAAGCCCCGGGCTCAACCTGGGAATTGCACTTA
+
CCCCCGGGGGGGGGGGGGGGGGGGGGGGGGGGGGGGGGGGGGGGGGGGGGGGGGGGGGGGGGGGGGGGGGGGGGGGGGGGGGGGGGGGGGGGGGGGGGGGGGGEGGGGGGGFGGFGGGGGGGGGGGGGGGGGGGGGGGGGGGGGGGGFGGGGGGGGGGGGGGGGGGGGGGGGGGGGGGGGGGGGGGGGGGGGGGGGGGGGGGGGGGGGGGG8CGGGGCGGGGGGGGGGGGGGGGCGGGGGGGFGFF?@EFFFGFFFFFFFFFFFFBEFFFF?BFFFFFFFF?FFFFFF<?FF??BFFFF9
@M04999:289:000000000-L3R54:1:1101:6002:13036 1:N:0:396
TCGATCCTACGGGAGGCAGCAGTGGGGAATATTGCACAATGGGGGGAACCCTGATGCAGCCATGCCGCGTGTATGAAGAAGGCCTTCGGGTTGTAAAGTACTTTCGGTAGTGAGGAAGTTGTGTGTATGAAAAGTGCATGCAGTTGACGTTAGCTACAGAAGAAGCACCGGCTAACTCCGTGCCAGCAGCCGCGGTAATACGGAGGGTGCGAGCGTTAATCGGAATGACTGGGCGTAAAGGGCATGTAGGCGGATAATTAAGTTAGGTGTGAAAGCCCCGGGCTCAACCTGGGAATTGCAC
+
CCCCCGGGGGGGGGGGGGGGGGGGGGGGGGGGGGGGGGGGGGGGGGGGGGGGGGGGGGGGGGGGGFGGGGGGGGGGGGGFGGGGGGGGGGGGGGGGGGGGGGGGGGGGFGGGFGGFFGGGGGGGGGGGGGGGGGGGGGGGGGGGGGGGGGGGGGGGGGGGGGGGGGGGGGGGGGFGGGGGGGGGGGGGGGGGGGGGGGGGGGGGGGGGGGECEGGGGEGGGGGGGGGGGGGGFGGD<DGCCCDGFGFFFFFFGF@EFFFFFFGFFFFFFFFFFFFFFB>9BFF>FF?:<?F2?B:BBFFF8
@M04999:289:000000000-L3R54:1:1101:8520:13042 1:N:0:396
ATGTCCCTACGGGCGGCTGCAGTGAGGAATATTGGACAATGGGTGAGAGCCTGATCCAGCCATCCCGCGTGAAGGACGACAGCCCTATGGGTTTTAAACTTCTTCTGTATGGGAATAAACCACATTACGTGTAATGTTCTGAGGGTACCATACGAATAAGCATCGGCTAACTCCGTGCCAGCAGCCGCGGTAATACGGAGGATGCGAGCGTTATCCGGATTTATTGGGTTTAAAGGGTCCGTAGGCGGGTTGATAGGTCAGCGGTGAAAACCTGCAGCTTAACTGTAGAACTGCCGTTGAT
+
CCCCCGGGGGGGGGGGGGGGGGGGGGGGGGGGGGGGGGGGGGGGGGGGGGGGGGGGGGGGGGGGGGGGGGGGGGGGGGGGGGGGGGGGGGGGGGGGGGGGGGGGGGGGGGGGGGGGGGGGGGGGGGGGGGGGGGGGGGGGGGGGGGGGGGGGGGGGGGGGGGGGGGGGGGGGGGGGGGGGGGGGGGGGGGGGGGGGGGGGGGGGGGGGGDGGGGGGGGGCEGGGGGGGGGGFGGGGGGGGGGFGFGEFFBEFGFFFFFFFFFGFDEFFFFFFFFFFF>FFFFFFFFFFADFFFFFFFFFB<
@M04999:289:000000000-L3R54:1:1101:12557:13095 1:N:0:396
TAACCTACGGGCGGCTGCAGTGAGGAATATTGGACAATGGGTGAGAGCCTGATCCAGCCATCCCGCGTGAAGGACGACAGCCCAATGGGTTTTAAACTTCTTTTGTATGGGAATAAACCACATTACGTGTAATGTTCTGAAGGTACCATACGAATAAGCATCGGCTAACTCCGTGCCAGCAGCCGCGGTAATACGGAGGATGCGAGCGTTATCCGGATTTATTGGGTTTAAAGGGTCCGTAGGCGGGTTGATAAGTCAGCGGTGAAAACCTGCAGCTTAACTGTAGAACTGCCGTTGATAC
+
CCCCCGGGGGGGGGGGGGGGGGGGGGGGGGGGGGGGGGGGGGGGGGGGGGGGGGGGGGGGGGGGGGGGGGGGGGGGGGGGGGG8FGGGGGGGGGGGGGGGGGGGGGGGGGGGGGGGGGGGGGGGGGGGGGGGGGGGGGGGGGGGGGGGGGGGGGGGGGGGGGGGGGGGGGGGGGGGGGGGGGGGGGGGGGGGGGGGEGGGGGGGGGGGGGGGGGGGGGGGGGGGGGGGGGGGGGGGGGGGGGEGFGFFBEFFGFFFFFFFFBGFFFFFFFFFFFFFFFFFFFFFFB>DFFFFF>FFF?>A4
@M04999:289:000000000-L3R54:1:1101:12795:13101 1:N:0:396
CCTACGGGGGGCAGCAGTGAGGAATATTGGACAAAGGGTGAGAGCCTGATCCAGCCATCCCGCGTGAAGGACGACAGCCCTATGGGTTTTAAACTTCTTTTGTATGGGAATAAACCACATTACGCGTAATGTTCTGAAGGTACCATACGAATAAGCATCGGCTAACTCCGTGCCAGCAGCCGCGGTAATACGGAGGATGCGAGCGTTATCCGGATTTATTGGGTTTAAAGGGTCCGTAGGCGGGTTGATAAGTCAGCGGTGAAAACCTGCAGCTTAACTGTAGAACTGCCGTTGATACTGT
+
CCCCCGGGGGGGEGGGGFGGGGGGGGGGGGGGGGGGGGGGGGGCGGGGFGGGGGGGGGGGGGGGGGGGGGGGGGGGGG?FGGGGGGGGGGEGGGGGGGGGGGGGGGGGGGGGGGGGGGGGGGFGGGGGGGGGGGGGGGGGGGGCEFGGGGGGGGGGGGGGGGGGGGGGGGGGDGGEGGGGGGGEGGEGGGFGE8EGEF@FGGDEEEGGGGEE=CGEGFGGGGGG5C<CCGGGGGCDFGGGG<>D@D5?F=F6FFB@FFBDBFF*7?548FFBBFFFFFFABBA<ADFFF:B6??<<AA29<
@M04999:289:000000000-L3R54:1:1101:11302:13105 1:N:0:396
GCCTACGGGGGGCAGCAGTAGGGAATCTTCCACAATGGACGCAAGTCTGATGGAGCAACGCCGCGTGAGTGAAGAAGGTTTTCGGATCGTAAAGCTCTGTTGTTGGTGAAGAAGGATAGGGGTAGTAACTGATTCTTATTTGACGGTAATCAACCAGAAAGTCACGGCTAACTACGTGCCAGCAGCCGCGGTAATACGTAGGTGGCAAGCGTTGTCCGGATTTATTGGGCGTAAAGCGAACGCAGGCGGGAGAACAAGTCAGCTGTGAAAGCCCTCGGCTTAACCGGGGAAGTGCAGCTG
+
CCCCCGGGGGGGGGGGGGGGGGGGGGGGGGGGGGGGGGGGGGGGGGGGGGGGGGGGGGGGGGGGGGGGGGGGGGGGGGGGGGGGGGGGGGGGGGGGGGGGGFGGGGGGGGGGFGGGGGGGGGGGGGGGGGGGGGGGGGGGGGGGGEGGGGGGGGGGGGGGGGGGGGGGGGGGGGGGGGGGGGGGGGGGGGGGGCCFGGGGGGGGGGGGGGGGGGGGGGGEEGCGGGGGGGGGGGFGGGGGGGFGFGFFFFFFGFFFFFFFFFGFFFFFF?4??F@FFFF07.6<D9BFFF06?FB>A>0:
@M04999:289:000000000-L3R54:1:1101:10956:13111 1:N:0:396
GGCCTACGGGTGGCTGCAGTGGGGAATTTTGGACAATGGGGGGAACCCTGATCCAGCCATGCCGCGTGTCTGAAGAAGGCCTTCGGGTTGTAAAGGACTTTTGTTAGGGAAGAAAAGCCGGGTGCTAATACCGCCTGGTGCTGACGGTACCTAAAGAATAAGCACCGGCTAACTACGTGCCAGCAGCCGCGGTAATACGGAGGGTGCGAGCGTTAATCGGAATGACTGGGCGTAAAGGGCATGTAGGCGGATAATTAAGTTAGGTGTGAAAGCCCCGGGCTCAACCTGGGAATTGCACTT
+
CCCCCGGGGGGGGGGGGGGGGGGGGGGGGGGGGGGGGGGGGGGGGGGGGGGGGGGGGGGGGGGGGGGFGGGGGFGGGGGGGGGGGGGGGGGGGGGGGGGGGGGGGGGGGGGGGGGGGGGGGGGGGGGGGGGGGGGGGGFFGGGGGGGGGFFGGFGGGGGGGFGGGFGDGGGGGGGGGGGGGGGGGGGGGGGGGGGGGGFGGGGGEGGGDGGGGEGGGGGGGDGCFGGGGFGGGGCFGFGGGGFGFGFFFFFFGFFFFFFFF=>:F@6.4=>D?:FE>BDBFBF?FFFFFBFFBF<FFF<>
@M04999:289:000000000-L3R54:1:1101:26927:13123 1:N:0:396
AGCCCTACGGGGGGCTGCAGTGGGGAATATTGCACAATGGGGGAAACCCTGATGCAGCCATGCCGCGTGTATGAAGAAGGCCTTCGGGTTTTAAAGTACTTTCGGTAGTGAGGAAGTTGTGTGTATGAAAAGTGCATGCAGTTGACGTTAGCTACAGAAGAAGCACCGGCTAACTCCGTGCCAGCAGCCGCGGTAATACGGAGGGTGCGAGCGTTAATCGGAATGACTGGGCGTAATGGGCATGTAGGCGGATAATTAAGTTAGGTGTGAAATCCCCGGGCGCAACCTGGGAATTGCACTT
+
CBCCCF<AFG7FG:CF?F<CCFGGDG@4=FFFFCFGC<FFGGDGGGGG7,A=,?,,CB?E?=FB:=:@BCFCD<@FGD<<<3F3@F++D+3@CF;3FD;@FFCG@<>C8<FGA:FEGF;@C:<<,38<F;<<CFFFC;FBFC<>,?:<=BBCF,CEFEFFGC<CCC7<:CEGG8C?AC@FDGGFGFFF8CC88:8EG7<@C5CGGGGDDGE8C?C5;:+AEC/5C<C*AF5*:17**2**99FG*:=*=5>B)>?FFFF?@=:F?/09(/-5)7965,)1((,4(72,((4<3:0266?B4
@M04999:289:000000000-L3R54:1:1101:19506:13136 1:N:0:396
ACCTACGGGCGGCTGCAGTGGGGAATATTGCACAATGGGGGGAACCCTGATGCAGCCATGCCGCGTGTATGAAGAAGGCCTTCGGGTTGTAAAGTACTTTCGGTAATGAGGAAGGTGGTGTATCGAATAGGTGCATCAATTGACGTTAATTACAGAAGAAGCACCGGCTAACTCCGTGCCAGCAGCCGCGGTAATACGGAGGGTGCGAGCGTTAATCGGAATGACTGGGCGTAAAGGGCATGTAGGCGGATAATTAAGTTAGGTGTGAAAGCCCCGGGCTCAACCTGGGAACTGCACTTA
+
CCCCCGGGGDGGGGGGGGGGGGGGGGGGGGGGGGGGGGGGGGGGGGGGGGGGGGGGGGGGGGGGGGGGGGGGGGGGGGGGGGGGGGGGGGGGGGGGGGGGGGGGGGGGGGGGGGGGGGGGGGGGGGGGGGGGGGGGGGGGGGGGGGGGGGGGGGGGGGGGGGGGGGGGGGGGGGGGGGGGGGGGGGGGGGGGGGGGGGGGGGGGGGGGEGGGGGGGGGGGGGGGGGGGGGGGGGGGGGGGGGFCFGFFFFFFGFFFFFFFFFFBFFFFF?>?BFFFFFFFFFFB??B?B??BFFBABFFF
@M04999:289:000000000-L3R54:1:1101:9898:13144 1:N:0:396
CCTACGGGGGGCTGCAGTGGGGAATATTGCACAATGGGGGAAACCCTGATGCAGCCATGCCGCGTGTATGAAGAAGGCCTTCGGGTTGTAAGGTACTTTCGGTAGTGAGGAAGTTGTGTGTATGAAAAGTGCATGCAGTTGACGTTAGCTACAGAAGAAGCACCGGCTAACTCCGTGCCAGCAGCCGCGGTAATACGGAGGGTGCGAGCGTTAATCGGAATGACTGGGCGTAAAGGGCATGTAGGCGGATAATTAAGTTAGGTGTGAAAGCCCCGGGCTCAACCTGGGAATTGCACTTAA
+
CCCCCGGGGGGGGGGGGGGGGGGGGGGGGGGGGFGGGGGGEGGGGGGFGGFGGDGGGGGFGGGG@FG<FGGGFGGGGGGGGCGGDFGGCGGEGE9FGGABFEFCECFCF:FGGGGGGGGGGGCGGGGC:FCGCFEFCFG<FGFGCF@FGGGGGGGGGGFGG@FDGEECEEGCFGGGGGGGCGFFGGGGECECGGFGGGGGGGGCDE8C552ACCGGFE=EDFFGGGGGGGCC:C+><CGGFFFCFGF3:5:9CFFBFFF=F?:=?>444@B?:DFFB9>?><1:7:(2:>707<<D4?FF
@M04999:289:000000000-L3R54:1:1101:10732:13153 1:N:0:396
TCCTACGGGCGGCTGCAGTGGGGAATTTTGGACAATGGGGGGAACCCTGATCCAGCCATGCCGCGTGTCTGAAGAAGGCCTTCGGGTTGTAAAGGACTTTTGTTAGGGAAGAAAAGCCGGGTGCTAATACCGCCTGGTGCTGACGGTACCTAAAGAATAAGCACCGGCTAACTACGTGCCAGCAGCCGCGGTAATACGTAGGGTGCGAGCGTTAATCGGAATTACTGGGCGTAAAGCGAGCGCAGACGGTTAGATAAGTCAGATGTGAAATCCCCGAGCTCAACTTGGGACGTGCATTTG
+
CCCCCGGGG+FGGGGGGGGGGGGGGGGGGGGGGGGGGGGGGGGGGGGGGGGFGGGGGGGGGGGGGGGGGGGGGGGGGGGGGGGFGGGGGGGGGGGGGGGGGGGGGGGGGGGGGGGGFGGGGGGGGGGGGGGGGGGGGGGGGGGGGGGGDGGGEFGGGGGGGGGGGGGGGGGGGGGGGGGGGGGGGGGGGGGGGGGGGGFGGGGGGGGGGGGE=EFGGGGGGGGGFGGGGGGGGGGGGGGGGGFGFGFFFF>@FFFFFFFFFFGFFFFFFFFF:FFDFBE>?FFFFFA?FFF04??F<ABA
@M04999:289:000000000-L3R54:1:1101:19616:13153 1:N:0:396
ATGGGCCTACGGGGGGCAGCAGTGGGGAATATTGCACAATGGGGGAAACCCTGATGCAGCCATGCCGCGTGTATGAAGAAGGCCTTCGGGTTGTAAAGTACTTTCGGTAGTGAGGAAGTTGTGTGTATGAAAAGTGCATGCAGTTGACGTTAGCTACAGAAGAAGCACCGGCTAACTCCGTGCCAGCAGCCGCGGTAATACGGAGGGTGCGAGCGTTAATCGGAATGACTGGGCGTAAAGGGCATGTAGGCGGATAATTAAGTTAGGTGTGAAAGCCCTGGGCTCAACCTAGGAATTGCAC
+
CCCCCGGGFFGGGGGGGGGGGGGFDGGGCG<FGGGGGGGGGGGGGGGGGGGGGGGGGGGGGGGGGGGGGEGGGGGGGGGGGGGGGGGGGGGGGGGGGGGGGGGGGGGGGGFGGGGFGGGGGGGFGGGGGGGGGGGGGGGGGGGGGGGGGGGGGGGGGGGGGGGGGGGGGGGGGGGGGGGGGGGGGGGGGGGGGGGGGGGGGGGGGGGGCEGGGGGEGGGGGGEGGGGGGGGGGGDGGGGGGCEGFGFFFFFFGFFFFFFF?FGFFFFFFF:ADFFFF6FB6?BBF>>B:8BF::B?FFFF2
@M04999:289:000000000-L3R54:1:1101:4820:13170 1:N:0:396
GAACCTACGGGCGGCTGCAGTGGGGAATTTTGGACAATGGGGGGAACCCTGATCCAGCCATGCCGCGTGTCTGAAGAAGGCCTTCGGGTTGTAAAGGACTTTTGTTAGGGAAGAAAAGCCGGGTGCTAATACCACCTGGTGCTGACGGTACCTAAAGAATAAGCACCGGCTAACTACGTGCCAGCAGCCGCGGTAATACGTAGGTGGCAAGCGTTGTCCGGATTTATTGGGCGTAAAGCGAACGCAGGCGGGAGAACAAGTCAGCTGTGAAAGCCCTCGGCTTAACCGGGGAAGTGCAGCT
+
CCCCCGGGGGGGGGGGGGGGGGGGGGGGGGGGGGGGGGGGGGGGGGGGGGGGGGGGGGGGGGGGGGGGGGFGGGGGGGGGGGGGGGGGGGGGGGGGGGGGGGGGGGGGGGGGGGGGGFGGGGGCGGGGGGGGGCGGGGFFGGGGGGGDGGCGGGGGGGGGGGGGGGGGGGGGGGGGGGGGGGGGGGGGGGGGGGGGGGGGGGGGGGGGGGGGGGGGEFGGGECEGGGDFGGGGGGGGGGGDDFGFGFFFFFF5>37:FFFF=FFFFFB:?AFDFFFFBD???F?DBB(99>9?234<AAF(
@M04999:289:000000000-L3R54:1:1101:11106:13178 1:N:0:396
TCCTACGGGTGGCTGCAGTGAGGAATATTGGACAATGGGTGAGAGCCTGATCCAGCCATCCCGCGTGAAGGACGACAGCCCTATGGGTTTTAAACTTCTTTTGTATGGGAATAAACCACATTACGCGTAATGTTCTGAAGGTACCATACGAATAAGCATCGGCTAACTCCGTGCCAGCAGCCGCGGTAATACGGAGGATGCGAGCGTTATCCGGATTTATTGGGTTTAAAGGGTCCGTAGGCGGGTTGATAAGTCAGCGGTGAAAACCTGCAGCTTAACTGTAGAACTGCCGTTGATACTG
+
CCCCCGGGGGGGGGGGGGGGGGGGGGGGGGGGGGGGGGGGGGGGGGGGGGGGGGGGGGGGGGGGGGGGGGGGGGGGGGGGGGGGGGGGGGGGGGGGGGGGGGGGGGGGGGGGGGGGGGGGGGGGGGGGGGGGGGGGGGGGGGGGGGGGGGGGGGGGGGGGGGGGGGGGGGGGGGGGGGGGGGGGGGGGGGGGGCEGGGGGGGGGGGGGEGGGGGDGGGGGGGGGEEGGFGGGGGFGGGGGGGFGFGFEFFFFFFFFFFFFFFGFFFFFFFFFFFFFFFFFFFFBBADDFBFBBFFFFBFF4
@M04999:289:000000000-L3R54:1:1101:27729:13189 1:N:0:396
AGCACCTACGGGTGGCAGCAGTGGGGAATATTGCACAATGGGCGAAAGCCTGATGCAGCGACGCCGCGTGCGGGATGACAGCCTTCGGGTTGTAAACCGCTTTTGATTGGGAGCAAGCGAGAGTGAGTGTACCTTTCGAATAAGCACCGGCTAACTACGTGCCAGCAGCCGCGGTAATACGTAGGGTGCAAGCGTTATCCGGATTTATTGGGCGTAAAGAGCTCGTAGGCGGTTCGTCGCGTCTGGTGTGAAAGTCCATCGCTTAACGGTGGATCGGCGCCGGGTACGGGCGGACTGGAGT
+
CCCCCGGGGGGGGGGGGGGGGGGGGGGGGGGGGGGGGGGGGGGGGGGGGGGGGGGGGGGGGGGGGGGGGGGGGGGGGGGGGGGGGGGGGGGGGGGGGGGGGGGGGGGGGGGGGGGGGGGGGGGGGGGGGGGGGGGGGGGGGGGGGGGGGGGGGGGGGGGGGGGGGGGGGGGGGGGGGGGGGCGGGGGGGGGGGGGGDGGGGGGGGGGGGGGGGGGGGGGGGGGGGGGGGGGGGGGGGGGGGGFGFGFFFEFFGFFFFFFFFFGFFFFFFFFFFFFFFFFFBF>BF>FFFFFFFFFBBF?F,
@M04999:289:000000000-L3R54:1:1101:8937:13207 1:N:0:396
GTCCTACGGGGGGCTGCAGTGGGGAATATTGCACAATGGGCGAAGGCCTGATGCAGCGACGCCGCGTGCGGGATGACGGCCTTCGGGTTGTAAACCGCTTTTGATTGGGAGCAAGCGAGAGTGAGTGTACCTTTCGAATAAGCACCGGCTAACTACGTGCCAGCAGCCGCGGTAATACGTAGGGTGCAAGCGTTATCCGGATTTATTGGGCGTAAAGAGCTCGTAGGCGGTTCGTCGCGTCTGGTGTGAAAGTCCATCGCTTAACGGTGGATCGGCGCCGGGTACGGGCGGACTGGAGTGG
+
CCCCCGGGGGGGGGGGGGGGGGGGGGGGGGGGGGGGGGGGGGGGGGGGGGGGGGGGGGGGGGGGGGGGGGGGGGGGGGGGGGGGGGGGGGGGGGGGGGGGGGGGGGGGGGGGGGGGGGGGGGGGGGGGGGGGGGGGGGGGGGGGGGGGGGGGGGGGGGGGGGGGGGGGGGGGGGGGGGGGGGGGGGGGGGGGGGGGGGGGGGGGFGGGGGGGGGGFFGGGGGGEEGGGGGGGGGG<DGGGGGFG?GFFFFFFFFFFFFEFF@DFFF:5:><7?EEF@;FB>FB>?FFFFFF1466?7::<(
@M04999:289:000000000-L3R54:1:1101:23541:13236 1:N:0:396
CCTACGGGCGGCTGCAGTGGGGAATTTTGGACAATGGGGGGAACCCTGATCCAGCCATGCCGCGTGTCTGAAGAAGGCCTTCGGGTTGTAAAGGACTTTTGTTAGGGAAGAAAAGCCGGGTGCTAATACCACCTGGTGCTGACGGTACCTAAAGAATAAGCACCGGCTAACTACGTGCCAGCAGCCGCGGTAATACGTAGGGTGCGAGCGTTAATCGGAATTACTGGGCGTAAAGCGAGCGCAGACGGTTAGATAAGTCAGATGTGAAATCCCCGAGCTCAACTTGGGACGTGCATTTGA
+
CCCCCGGGGGGGGGGGGGGGGGGGGGGGGGGGGGGGGGGGGGGGGGGGGGGGGGGGGGGGGGGGGGGGGGGGGGGGGGGGGGGGGGGGGGGGGGGGGGGGGGGGGGGGGGGGGGGGGGGGGGGGGGGGGGGGGGGGGGGGGGGGGGGGGGGFGGGGGGGGGGGGGGGGGGGGGGGGGGGGGGGGGGGGGGGGGGGGGGGGGGGGGGGGGGGGGGGGGGGGGGGGGGGGGGGGGGGGGGGGGGFGEGFEFFEFGF?FFFFFFFGFFFFFFFF?BFE:DFFFFFFFFFFFFFF?FFFFFF<A
@M04999:289:000000000-L3R54:1:1101:24826:13246 1:N:0:396
TTCCTACGGGAGGCTGCAGTGGGGAATATTGCACAATGGGGGAAACCCTGATGCAGCCATGCCGCGTGTATGAAGAAGGCCTTCGGGTTGCAAAGTACTTTCGGTAGTGAGGAAGTTGTGTGTATGAAAAGTGCATGCAGTTGACGTTAGCTACAGAAGAAGCACCGGCTAACTCCGTGCCAGCAGCCGCGGTAATACGGAGGGTGCGAGCGTTAATCGGAATGACTGGGCGTAAAGGGCATGTAGGCGGATAATTAAGTTAGGTGTGAAAGCCCCGGGCTCAACCTGGGAATTGCACTT
+
CCCCCGGGGGGGGGGGGGGGGGGGGGGGGGGGGGGGGGGGGGGGGGGGGGGGGGGGGGGGGGGGGGGGGGGGGGGGGGGGGGGGGGGGGGGGGGGGGGGGGGGGGGGGGGGGGGGGGGGGGGGGGGGGGGGGGGGGGGGGGGFGGGGGGGGGGGGGGGGGGGGGGGGGGGGGGGGGGGGGGGGGGGGGGGGGGGGGGGGGGGGGGGGGGGGGGGGGGGGGGGGGGGGGGGGDCDGFGGGGGGFGFGBFFFFFGFFFF4?FFFGFFFFFFFF<?FFFFFBFFFFFFFFFFFB?FFFFFFFF
@M04999:289:000000000-L3R54:1:1101:25680:13247 1:N:0:396
GGCCCTACGGGTGGCAGCAGTGGGGAATATTGCACAATGGGGGAAACCCTGATGCAGCCATGCCGCGTGTATGAAGAAGGCCTTCGGGTTGTAAAGTACTTTCGGTAGTGAGGAAGTTGTGTGTATGAAAAGTGCATGCAGTTGACGTTAGCTACAGAAGAAGCACCGGCTAACTCCGTGCCAGCAGCCGCGGTAATACGGAGGGTGCGAGCGTTAATCGGAATGACTGGGCGTAAAGGGCATGTAGGCGGATAATTAAGTTAGGTGTGAAAGCCCCGGGCTCAGCCTGGGAATTGCACTT
+
CCCCCGFGGGGFGGGGGGGGGGGGGGGGGGGFGGGGGGGGGGGGDFGGGGGGGGGGGGC@FFGGGGGGGGGGGGGGGGGGGGGGFGGGGGGFGGGGGGGGGGGGGBFG<BFGFGGGGGFEFGFFFDECGGGFGGGGGGGFGGGGGFGG7=FFGGGGGGFFGGGGGGGGDEGCFGDGGGGGGGGGGGGGG8*1:CEEFFCGDCEEE:CCEE8EE/=ECC9/AEGCFGGFCCFGGD7DC:DDGFFG4CBFFFFEDEFFFFFFF?GFFFF*46>AAF>>5;:6>>FFFF?7<:?((43><DBA:
@M04999:289:000000000-L3R54:1:1101:26534:13248 1:N:0:396
TCCTACGGGTGGCTGCAGTAGGGAATCTTCCACAATGGACGCAAGTCTGATGGAGCAACGCCGCGTGAGTGAAGAAGGTTTTCGGATCGTAAAGCTCTGTTGTTGGTGAAGAAGGATAAGGATAGTAACTGATTCTTATTTGACGGTAATCAACCAGAAAGTCACGGCTAACTACGTGCCAGCAGCCGCGGTAATACGTAGGTGGCAAGCGTTGTCCGGATTTATTGGGCGTAAAGCGAACGCAGGCGGGAGAACAAGTCAGCTGTGAAAGCCCTCGGCTTAACCGGGGAAGTGCAGCTG
+
CCCCCGGGGGGGGGGGGGGGGGGGGGGGGGGGGGGGGGGGGGGGGGGGGGGGGGGGGGGGGGGGGGGGGGGGGGGGGGGGGGGGGCFGGGGGGGGGGGGGGGGGGGGGGGGGGGGGGGGGGGGGGGGGGGGGGGGGGGGGGGGGGGGGEGGGGGGGGGGGGGGGGGGGGGGGGGGGGGGGGGGGGGGGGGGGGGGGGGGGGGGGGGGGGGGGGGGGGGGGGGGGGGGGGGGGGGGGGGGGGGFGFGFFFFFFGFFFFFFFFFGFFFFFFFFFFFFFFFFFF?AFF9>;>>::7325A?FF
@M04999:289:000000000-L3R54:1:1101:25037:13263 1:N:0:396
CCTACGGGGGGCTGCAGTGGGGAATATTGCACAATGGGGGAAACCCTGATGCAGCCATGCCGCGTGTATGAAGAAGGCCTTCGGGTTGTAAAGTACTTTCGGTAATGAGGAAGGTGGTGTATCTAATAGGTGCATCAATTGACGTTAATTACAGAAGAAGCACCGGCTAACTCCGTGCCAGCAGCCGCGGTAATACGGAGGGTGCGAGCGTTAATCGGAATGACTGGGCGTAGAGGGCATGTAGGCGGATAATTAAGTTAGGTGTGAAAGCCCTGGGCTCAACCTAGGAATTGCACTTAA
+
CCCCCECEBGGGGGGGGGFGGGGGGGGGGGGDEGGGGFGGEGGGGGGGGEGGGGGGGGGGGGGGGGGGGGGFGGGGGGGGGGGGGGGGFFFGFGFGGGAFGGGGGGGGGGGGGGFCFGGFCFFFGGGGGGGGGGGGGGGGGGGGGGGGFGDFFGGGFFCGGGGGGGGGGGGGGGGGGGGGGGFGGGGGEEGGGGGGGGEDEEGGGGGGGGGG=5CFFEEEGGGCGGGGGGGD5CFF<C9C0:6DFFFFEF3FGFF?FFF4?4C?FFFFFF?F?F:>@BFF?>?7>7<B0<??>A>BA?A2
@M04999:289:000000000-L3R54:1:1101:16118:13268 1:N:0:396
ACACGCCTACGGGGGGCTGCAGTGGGGAATATTGCACAATGGGGGAAACCCTGATGCAGCCATGCCGCGTGTATGAAGAAGGCCTTCGGGTTGTAAAGTACTTTCGGTAGTGAGGAAGTTGTGTGTATGAAAAGTGCATGCAGTTGACGTTAGCTACAGAAGAAGCACCGGCTAACTCCGTGCCAGCAGCCGCGGTAATACGGAGGGTGCGAGCGTTAATCGGAATGACTGGGCGTATAGGGCATGTAGGCGGATAATTAAGTTAGGTGTGAAAGCCCCGTGCTCAACCTGGGAATTGCTC
+
CCCCCGGF@CCFCBFDC:F?FEG9<9F??=FFGG9EGAG9,FDF74CEEF74?B<??D?,B8FGFDGCF+C=FFGAF<9>CF<,D3,:@:@FEGGDD@E==,DCAFD<C>3D<D>FGG:;F<:,@FG;F;FGGGGCCFCGFGFCAFFFE<CFGG@:<:FG<7FFGGFGFG58E>C?9+<EFC88@CFECE5CCCD??:CECFGE5CG8:=8EG*?:?57?:=CC5*>CE77D:5=57*0:C7>5>G9F6BF>353)/=FFF?>B=@FF<BB9)1475(01(312<<<B<(4:0(.(58)).
@M04999:289:000000000-L3R54:1:1101:13572:13275 1:N:0:396
AAGTCCTACGGGGGGCTGCAGTGAGGAATATTGGACAATGGGTGAGAGCCTGATCCAGCCATCCCGCGTGAAGGACGACAGCCCTATGGGTTTTAAACTTCTTTGTATGGGAATAAACCACATTACGTGTAATGTTCTGAAGGTACCATACGAATAAGCATCGGCTAACTCCGTGCCAGCAGCCGCGGTAATACGGAGGATGCGAGCGTTATCCGGATTTATTGGGTTTAAAGGGTCCGTAGGCGGGTTGATAAGTCAGCGGTGAAAACCTGCAGCTTAACTGTAGAACTGCCGTTGATAC
+
CCCCCGGGGGGGC:CGGEGGGGGEEFGGFG<FGGDFGFEFGFGEGF9FFFFFCEGGGGDGGEFFFGGGGEEFGGGGEEGGEGGGCFGGGFGGGGGG,>FCGGGG9FG9;>BFGFCFGGGCFGG;>FGCFGGGFGGGEGGDGDEB3,?FEG:FFFCCFGGG9<=C:F@7FGFGDFGGGGGGGFGGEGGCE8CFGFGGGGGGGGGG5C=C8CCEGFCEDGG6FGGG6:9<5<?7CDEGGGG<DG5C)7@FFFFFGFFFF?9?5@7<:*=??F??0?F?FF?4994AA9B)842<:9BFF?F94
@M04999:289:000000000-L3R54:1:1101:21568:13292 1:N:0:396
TGATTCCTACGGGCGGCTGCAGTGGGGAATATTGCACAATGGGCGAAAGCCTGATGCAGCGACGCCGCGTGCGGGATGACGGCCTTCGGGTTGTAAACCGCTTTTGATTGGGAGCAAGCGAGAGTGAGTGTACCTTTCGAATAAGCACCGGCTAACTACGTGCCAGCAGCCGCGGTAATACGTAGGGTGCAAGCGTTATCCGGATTTATTGGGCGTAAAGAGCTCGTAGGCGGTTCGTCGCGTCTGGTGTGAAAGTCCATCGCTTAACGGTGGATCGGCGCCGGGTACGGGCGGACTGG
+
CCCCCGGGGGGGGGGGGGGGGGGGGGGGGGGGGGGGGGGGGGGGGGGGGGGGGGGGGGGGGGGGGGGGGGGGGGGGGGGGGGGGGGGGGGGGGGGGGGGGGGGGGGGGGGGGGGGGGGGGGGGGGGAGGGGGGGGGGGGGGGGGGGGGGGGGGGGGGGGGGGGGGGGGGGGGGGGGDEEGGFFGGGGGGEGFGGGGGGGGGGGEGGGGGGGG5FGGGGGGGGGGGGGGGCDGGGGGGGGGDDEGEGFFFF:FFFFFFFF?BFGFFBFFFFFFF>??>?>>FFFFB>9:B>BFF9>FFFB
@M04999:289:000000000-L3R54:1:1101:19034:13331 1:N:0:396
CCTACGGGTGGCAGCAGTGGGGAATATTGCACAATGGGGGAAACCCTGATGCAGCCATGCCGCGTGTATGAAGAAGGCCTTCGGGTTGTAAAGTACTTTCGGTAGTGAGGAAGTTGTGTGGGTGAAAAGTGCATGCAGTTGACGTTAGCTACAGAAGAAGCACCGGCTAACTCCGTGCCAGCAGCCGCGGTAATACGGAGGGTGCGAGCGTTAATCGGAATGACTGGGCGTAAAGGGCATGTAGGCGGATAATTAAGTTAGGTGTGAAAGCCCCGGGCTCAACCTGGGAATTGCACTTAA
+
CCCCCGGGGGGGFGGGGG<FFGEFF@EG<,,EFFGGGGGGEFD@EF<ECECEDGG<F,EFGGGGGGDGFCGGGGGGGFGGGFGGGFGEGGGGCF?FFDG,4+8BFAFDFGFGF,5<<BE8+++8?FEG8,5E?<<EGEFGGFFG3FGFFGFGGGG8,@DGFF<FGGEEEGGG9FGGFGGGGFGGGGGCGDGGGGGGGCCEGGGGGECGGGEGG5@FGCCEGGGCGGGGGGGDGGG*95**2:=D6=5<5::?FFFFFFFFB)?693*=497:?;5)79>6?FFF0(1:03(4)<9740)-
@M04999:289:000000000-L3R54:1:1101:21256:13360 1:N:0:396
GCCTACGGGGGGCAGCAATGGGGAATATTGCACAATGGGCGAAAGCCTGATGCAGCGACGCCGCGTGCGGGATGACGGCCTTCGGGTTGTAAACCGCTTTTGATTGGGAGCAAGCGAGAGTGAGTGTACCTTTCGAATAAGCACCGGCTAACTACGTGCCAGCAGCCGCGGTAATACGTAGGGTGCAAGCGTTATCCGGATTTATTGGGTTTAAAGGGTCCGTAGGCGGGTTGATAAGTCAGCGGTGAAACCTGCAGCTTAACTGTAGAACTGCCGTTGATACTGTTAATCTTGAATAGTT
+
CCCCCGGGGGGGGGGGGGGGGGGGGGGGGGGGGGGGGGGGGGGGGGGGGGGGGGGGGGGGGGGGGGGGGGGGGGGGGGGGGGGGGGGGGGGGGGGGGGGGGGGGGGGGGGGGGGGGGGGGGGGGGGGGGGGGGGGGGGGGGGGGGGGGGGGGGGGGGGGGGGGGGGGGGGGGGGGGGGGGGGGGGGFGGGGGGGGGGGGGGGGGGGGFGGGEGGGGGGGGGGFGGGGGGDDDDGGGGGGGGF:DFGFFFBFFGFFFFFFFFFGFFFFF>F>A<@FBFBD?FFBFFFFFFFFFF<A?FFBF)
@M04999:289:000000000-L3R54:1:1101:2231:13373 1:N:0:396
GGCCCTACGGGAGGCTGCAGTGGGGAATATTGCACAATGGGGGAAACCCTGATGCAGCCATGCCGCGTGTATGAAGAAGGCCTTCGGGTTGTAAAGTACTTTCGGTAGTGAGGAAGTTGTGTGTACGAAAAGTGCATGCAGTTGACGTTAGCTACAGAAGAAGCACCGGCTAACTCCGTGCCAGCAGCCGCGGTAATACGGAGGGTGCGAGCGTTAATCGGAATGACTGGGCGTAAAGGGCATGTAGGCGGATAATTAAGTTAGGTGTGAAAGCCCCGGGCTCAACCTGGGAATTGCACTT
+
CCCCCGGGGGGGGGCGGGGGGGGGGGGGGGGGGGGGGGGGGGGGGGGFGGGGGGGGGGGGGGGGGGGGGGGGGGGGGGGGGGFFGFGGFGGGGGGGGGGGGGGGGGGCFGDEGFGFBFGGGGGGGGGGGGGGGGGGGGGGGGGGGGGGGGGGGGGGGGGGGGGGGGGDFGGCFFGGGGGGGGGGGGGGFGGGGGGEGGGGGDGG>EGGGGEGGEGGFF7CCGEDGGGGGGGGGGGDGFGD*94>FFFFFEFE3@BBBFFFFFFFFFFFFFA945.7>>366>FF?B0:B??::<7>9A765
@M04999:289:000000000-L3R54:1:1101:6358:13395 1:N:0:396
TCCTACGGGTGGCTGCAGTAGGGAATCTTCCACAATGGACGCAAGTCTGATGGAGCAACGCCGCGTGAGTGAAGAAGGTTTTCGGATCGTAAAGCTCTGTTGTTGGTGAAGAAGGATAGGGGTAGTAACTGATTCTTATTTGACGGTAATCAACCAGAAAGTCACGGCTAACTACGTGCCAGCAGCCGCGGTAATACGTAGGTGGCAAGCGTTGTCCGGATTTATTGGGCGTAAAGCGAACGCAGGCGGGAGAACAAGTCAGCTGTGAAAGCCCTCGGCTTAACCGGGGAAGTGCAGCTG
+
CCCCCGGGGGGGGGGGGGGGGGGGGGGGGGGGGGGGGGGGGGGGGGGGGGGGGGGGGGGGGGGGGGGGGGGGGGGGGGGGGGGGGGGGGGGGGGGGGGGGGGGGGGGGGGGGGGGGGGGGGGGGGGGGGGGGGGGGGGGGGGGGGGGGGGGGGGEEGGGFGGFGGGGDEGGGGGGGGGFFGGGGGGGGGGGGGGGGGGGGGGGGGGGGGGGGGGGGGGGC5EFGGGGGGGGGDGGGG:DDDGFGFGEEFEFFGFFFFF??FFGFFFFFFFFFFFFFD?FF6B96A>BF902?FBFFF?02
@M04999:289:000000000-L3R54:1:1101:1944:13416 1:N:0:396
TTTCCTACGGGCGGCAGCAGTGGGGAATATTGCACAATGGGGGAAACCCTGATGCAGCCATGCCGCGTGTATGAAGAAGGCCTTCGGGTTGTAAAGTACTTTCGGTAGTGAGGAAGTCGTGTGTATGAAAAGTGCATGCAGTTGACGTTAGCTACAGAAGAAGCACCGGCTAACTCCGTGCCAGCAGCCGCGGTAATACGGAGGGTGCGAGCGTTAATCAGAATGACTGGGCGTAAAGGGCATGTAGGCGGATAATTAAGTTAGGTGTGAAAGCGCCGGGCTCAACCTGGGAATTGGACTT
+
CCCCCGGGGGGFGGGGFFGGGGGGGFGGGGGGGGGGGGGGGGGEGGFGGGGGGGGGGGGGGGGGGGGGGEGGGGFGGFFG8<FF9FGGFBFG<FGGGAFFGGFGGGGGEGAEGF8E5,8+8BCDCFGFFGGGFFFAFCFGGG9@FGFFGGEFFF<FGGFFDGGFGF<FGGDEF@;B<>FFE6;DFGGCCDCGCEEGGFCFG5C5CBE:88:EG=EEFF9?FGGGG97CFCFGGGGCGGGC<DF<@CFF4>B:D<966FFB@F=F@=4/8@BA4@)8:9@60(-5301::?8302:>(4478
@M04999:289:000000000-L3R54:1:1101:14183:13431 1:N:0:396
CTACGGGGGGCTGCAGTGGGGAATATTGCACAATGGGGGAAACCCTGATGCAGCCATGCCGCGTGTATGAAGAAGGCCTTCGGGTTGTAAAGTACTTTCGGTAGTGAGGAAGTTGTGTGTATGAAAAGTGCATGCAGTTGACGTTAGCTACAGAAGAAGCACCGGCTAACTCCGTGCCAGCAGCCGCGGTAATACGGAGGGTGCGAGCGTTAATCGGAATGACTGGGCGTAAAGGGCATGTAGGCGGATAATTAAGTTAGGTGTGAAAGCCCCGGGCTCAACCTGGGAATTGCACTTA
+
CCCCCFGGCFECFC<ECFGFGEGEAAFAFFF?FEFGGGECCEFFGF4?FBGGDGGFDEFDCF@FEFGGGFGFFFFGFGGC>F<FGC3C=@FFDAFGCGC@:FDCDFDFGC::><3FFFFFCFFFFFGGFEFFGGFA@FFFFFGGGCGGGGGGGGGGFGFGGFGCCFFEFGGFGGFFGGGGGFGGFGGGGEC??<CGG8EGECECE**:?GECFGFCGEEGGFDFFGGFG<)<CCGGGCCFCC?GFDF:53BFG49BBFFF4=C4>??F>818(7)5>;F7<F<BB:6:7<D<A9<A?<
@M04999:289:000000000-L3R54:1:1101:24696:13454 1:N:0:396
GCCCTACGGGTGGCTGCAGTGGGGAATATTGCACAATGGGGGGAACCCTGATGCAGCCATGCCGCGTGTATGAAGAAGGCCTTCGGGTTGTAAAGTACTTTCGGTAATGAGGAAGGTGGTGTATCGAATAGGTGCATCAATTGACGTTAATTACAGAAGAAGCACCGGCTAACTCCGTGCCAGCAGCCGCGGTAATACGGAGGGTGCGAGCGTTAATCGGAATGACTGGGCGTAAAGGGCATGTAGGCGGATAATTAAGTTAGGTGTGAAAGCCCCGGGCTCAACCTGGGAACTGCACTT
+
CCCCCGGGGGGGGGGGGGGGGGGGGGGGGGGGGGGGGGGGGGGGGGGGGGGGGGGGGGGGGGGGGGGGGGGGGFGGGGDCGGGGGGGGGGGDGGGGGGGGGGGGGGGGGGGGGGGGGGGGGGGGGGGGGGGGGFGGGGGGGGGGGDGGGGGGGGGGGGGFGGGGGGGGGGGGGGGGGGGGGGGGGGGGEGGGGGGGGGGGGGGGGGGGEGGGGGGGGGGGDGGGCFGG5<F:>DEGGFDGDGFGFGFFFFFFGFFFFBFBFFGFFFFFBF<BF>FEE6BBFFFFFFFFF<:?BBF<<FFF
@M04999:289:000000000-L3R54:1:1101:24383:13467 1:N:0:396
CCTACGGGGGGCTGCAGTGGGGAATATTGCACAATGGGGGAAACCCTGATGCAGCCATGCCGCGTGTATGAAGAAGGCCTTCGGGTTGTAAAGTACTTTCGGTAATGAGGAAGGTGGTGTATCTAATAGGTGCATCAATTGACGTTAATTACAGAAGAAGCACCGGCTAACTCCGTGCCAGCAGCCGCGGTAATACGGAGGGTGCGAGCGTTAATCGGAATGACTGGGCGTAAAGGGCATGTAGGCGGATAATTAAGTTAGGTGTGAAAGCCCTGGGCTCAACCTAGGAATTGCACTTAA
+
CCCCCGGGGGGGGGGGGGGGGGGGGGGGGGGGGGGGGGGGGGGGGGGGGGGGGGGGGGGGGGGGGGGGGGGGGGGGGGGGGGGGGGGGGGGGGGGGGGGGGGGGGGGGGGGGGGGGGGGGGGGGGGGGGGGGGGGGGGGGGGGGGGGGGGGGGGGGGGGGGGGGGGGGGGGGGGGGGGGGGGGGGGGGGGGGGGGGGGGGGGGGGGEGGGGGGGGGGGGGGGGGGGGGGGGGGGGGGGGFFGFGFGFFFFFFGFFFFFFFFFCFFFFFBFF7?FFFFFFFFFF?B?<FBAB??AFFF?BF
@M04999:289:000000000-L3R54:1:1101:28302:13473 1:N:0:396
GCGAGCCTACGGGCGGCTGCAGTAGGGAATCTTCCACAATGGACGCAAGTCTGATGGAGCAACGCCGCGTGGATGAAGAAGGTCTTCGGATCGTAAAATCCTGTTGTTGAAGAAGAACGGTTGTGAGAGTAACTGCTCATAGCGTGACGGTAATCAACCAGAAAGTCACGGCTAACTACGTGCCAGCAGCCGCGGTAATACGTAGGTGGCAAGCGTTGTCCGGATTTATTGGGCGTAAAGGGAGCGCAGGCGGTCTTTTAAGTCTGAATGTGAAAGCCCTCAGCTTAACTGAGGAAGAGC
+
CCCCCGGGGFGGGGGGGGGGGGGGGGGGGGGGGGGGGGGGGGGGGGGGGGGFGGGGGGGGGGGGGGGGGGGEGGFFGGGGGGGGGGFGGEGGGGGGGGGGGGGGGGGGGGFGGGGGGGGGGGDGGGGGGGGGGGFGGGGGGFFGGGGGGGEGGGFGEGFGGGGGGGGFGGGEGGGGGGGGGGGGGGGGGGFEEGGGGGGGGGDGFDGFFGGGGGGGGGGGGGGDGGCFGGGGGGGGG*>FFGFGFGDFF>EF3BFFFFFFFFGFFF7FFFFBFFFFFF><FFFFADA9<447?FFB<?:?
@M04999:289:000000000-L3R54:1:1101:7300:13475 1:N:0:396
ACGCCTACGGGAGGCTGCAGTGGGGAATTTTGGACAATGGGGGGAACCCTGATCCAGCCATGCCGCGTGTCTGAAGAAGGCCTTCGGGTTGTAAAGGACTTTTGTTAGGGAAGAAAAGCCGGGTGCTAATACCGCCTGGTGCTGACGGTACCTAAAGAATAAGCACCGGCTAACTACGTGCCAGCAGCCGCGGTAATACGTAGGGTGCGAGCGTTAATCGGAATTACTGGGCGTAAAGCGAGCGCAGACGGTTAGATAAGTCAGATGTGAAATCCCCGAGCTCAACTTGGGACGTGCATTT
+
CCCCCGGGGGGGGGGGGGGGGGGGGGGGGGGGGGGGGGGGGGGGGGGGGGGGGGGGGGGGGGGGGGGGGGGGGGGGGGGGGGGGGGGGGGGGGGGGGGGGGGGGGGGGGGGGGGGGGGGGGGGGGGGGGGGGGGGGGGGGGGG9FGGGGGGGGGGGGGGGGGGGGGGGGGGGGGGGGGGGGGGGGGGGGGGGEGGGGGGGGGGGGGGGGGGGGGGGGGGGGDEGGGGGGGGGGGGGGGGGGGFGFGFFFFFFGFFFFFFFFFFFFFFFFFFFFFFFF>FFFFFFFFFFFFFF<9?BF1AFF
@M04999:289:000000000-L3R54:1:1101:19409:13501 1:N:0:396
CCTACGGGTGGCTGCAGTGGGGAATATTGCACAATGGGGGGAACCCTGATGCAGCCATGCCGCGTGTATGAAGAAGGCCTTCGGGTTGTAAAGTACTTTCGGTAATGAGGAAGGTGGTGTATCGAATAGGTGCATCAATTGACGTTAATTACAGAAGAAGCACCGGCTAACTCCGTGCCAGCAGCCGCGGTAATACGGAGGGTGCGAGCGTTAATCGGAATGACTGGGCGTAAAGGGCATGTAGGCGGATAATTAAGTTAGGTGTGAAAGCCCCGGGCTCAACCTGGGAACTGCACTTAA
+
CCCCCGGGGGGGGGGGGGGGGGGGGGGGGGGGGGGGGGGGGGGGGGGGGGGGGGGGGGGGGGGGGGGGGGGGGGGGGGGGGGGGGGGGGGGGGGGGGGGGGGGGGGGGGGGGGGGGGGGGGGGGGGGGGGGGGGGGGGGGGGGGGGGGGGGGGGGGGGGGGGGGGGGGGGGGGGGGGGGGGGGGGGGGGGGGGGGGGGGGGGGGGGGGGGEGGGGGGGGGGGGGGGGGGGGGGGGGGGGGGGFGFGFFFFFFGFFFFFFFFFGFFFFFFFFFFBBFFFFFFFFFFF??FFF?BFA?FFFA
@M04999:289:000000000-L3R54:1:1101:16032:13501 1:N:0:396
TCCACCTACGGGTGGCTGCAGTGAGGAATATTGGACAATGGGTGAGAGCCTGATCCAGCCATCCCGCGTGAAGGACGACAGCCCTATGGGTTTTAAACTTCTTTTGTATGGGAATAAACCACATTACGTGTAATGTTCTGAAGGTACCATACGAATAAGCATCGGCTAACTCCGTGCCAGCAGCCGCGGTAATACGGAGGATGCGAGCGTTATCCGGATTTAATGGGTTTAAAGGGTCCGTAGGCGGGTTGATAAGTCAGCGGTGAAAACCTGCAGCTTAACTGTAGAACTGCCGTTGAT
+
CCCCCGGGGGGGGGGGGGGGGGGGGGGGGGGGGGGGGGGGGGGGGGGGGGGGGGGGGGGGGGGGGGGGGGGGGGGGGGGGGGGGGGGGGGGGGGGGGGGGGGGGGGGGFGGGGGGGGGGFGGGGGGGGGGGGGGGGGGGGGGGGGGGGGGGGGGGGGGGGGGGGGGGGGGGGGGGGGGGGGGGFFGGGGGGGGGGGGGGGGGGGGGGGGGGGGGFGGGGGGGGGGGGGEGGGGFGGGGGGGGFGFGFFFFFFGFFFFFFFFFGFFFFFFFFFFFFFFFFFFFFFFFFFFFFFFFFFFFBB
@M04999:289:000000000-L3R54:1:1101:5922:13502 1:N:0:396
GCCTACGGGGGGCAGCAGTGAGGAATACTGGACAATGGGTGAGAGCCTGGTCCAGCCATCCCGCGTGAAGGACGACAGCCCTATGGGTTTTAAACTTCTTTTGTATGGGAATAAACCACATTACGTGTAATGTTCTGAAGGTACCATACGAATAAGCATCGGCTAACTCCGTGCCAGCAGCCGCGGTAATACGGAGGATGCGAGCGTTATCCGGATTTATTGGGTTTAAAGGGTCCGTAGGCGGGTTGATAAGTCAGCGGTGAAAACCTGCAGCTTAACTGTAGAACTGCCGTTGATACTG
+
CCCCCGGGGGGGGGGGGGGGGGGGGGFGGFGGGGGGGGGGGGGGGGGGGGFFGGGGGEEFGGGGGGGGGGGGGGGGGGGGEGCGFGGFGGGFFCFG;EFFFGGGGGGGGG@FGGGFGGGGGGGGGFGGGGGGFGGGGGCFGGGGCBCCCFFGGGGFFGGFGGGFEGGGGGCBBGGGGGGFGDGGGCE5CG7@FGG>CC8+;E5?EGEEEGCEE58C?E7?GGGFGGGFGCC7=FFC5CD7CF>G5)8;FFB?C=*9FF5>>DD=FFFDBFF?:F5?=AFAA<49AAA9<)(1(241<AAF)
@M04999:289:000000000-L3R54:1:1101:5610:13520 1:N:0:396
GCCTACGGGCGGCAGCAGTAGGGAATCTTCCACAATGGACGCAAGTCTGATGGAGCAACGCCGCGTGAGTGAAGAAGGTTTTCGGATCGTAAAGCTCTGTTGTTGGTGAAGAAGGATAGGGGTAGTAACTGATTCTTATTTGACGGTAATCAACCAGAAAGTCACGGCTAACTACGTGCCAGCAGCCGCGGTAATACGTAGGTGGCAAGCGTTGTCCGGATTTATTGGGCGTAAAGCGAACGCAGGCGGGAGAACAAGTCAGCTGTGAAAGCCCTCGGCTTAACCGGGGAAGTGCAGCTG
+
CCCCCGGGGGGGGGGGGGGGGGGGGGGGGGGGGGGGGGGGGGGGGGGGGGGGGGGGGGGGGGGGGGGGGGGGGGGGGGGGGGGGGGGGGGGGGGGGGGGGGGFGGGGGGGGGGGGGGFGGGGGGGGGGGGGGGGGGGGGGGGGGGGGGGGGGGGGGGFGGGGGGGGGGGGGGGGGGGGGGGGGGGGGGGGGGGGGGGGGGGGGGGFGGGGGGGGGGGGGGGGGFGGGGGGDGGGGGGGGGGGFGBGFFFFFFGFFFFFBFFFGFFFFFFFFFFFFFFFFFF?AFFFFFBFFFFBBFBF:?
@M04999:289:000000000-L3R54:1:1101:6282:13540 1:N:0:396
CCTACGGGTGGCTGCAGTGGGGAATTTTGGACAATGGGGGGAACCCTGATCCAGCCATGCCGCGTGTCTGAAGAAGGCCTTCGGGTTGTAAAGGACTTTTGTTAGGGAAGAAAAGCCGGGTGCTAATACCGCCTGGTGCTGACGGTACCTAAAGAATAAGCACCGGCTAACTACGTGCCAGCAGCCGCGGTAATACGTAGGGTGCGAGCGTTAATCGGAATTACTGGGCGTAAAGCGAGCGCAGACGGTTAGATAAGTCAGATGTGAAATCCCCGAGCTCAACTTGGGACGTGCATTTGA
+
CCCCCGGGGGGGGGGGGGGGGGGGGGGGGGGGGGGGGGGGGGGGGGGGGGGGGGGGGGGGGGGGGGGGGGGGGGGGGGGGGGGGGGGGGGGGGGGGGGGGGGGGGGGGGGGGGGGGGGGGGGGGGGGGGGGGGGGGGGGGGGGGGGGGGGGGGGGGGGGGGGGGGGGGGGGGGGGGGGGGGGGGGGGGGGGGGGGGGGGGGGGGDGGGGGGGGGGGGGDGGGGGGGGGGGGGGGGGGGGGGGFGFGFFFFFFGFFFFFFFFFGFFFFFAFF>BFFFFFFFFFFFFFFFFFFF:F?AFFFF
@M04999:289:000000000-L3R54:1:1101:7248:13552 1:N:0:396
CCTACGGGAGGCTGCAGTGGGGAATATTGCACAATGGGGGGAACCCTGATGCAGCCATGCCGCGTGTATGAAGAAGGCCTTCGGGTTGTAAAGTACTTTCGGTAATGAGGAAGGTGGTGTATCGAATAGGTGCATCAATTGACGTTAATTACAGAAGAAGCACCGGCTAACTCCGTGCCAGCAGCCGCGGTAATACGGAGGGTGCGAGCGTTAATCGGAATGACTGGGCGTAAAGGGCATGTAGGCGGATAATTAAGTTAGGTGTGAAAGCCCCGGGCTCAACCTGGGAACTGCACTTAA
+
CCCCCGGDEGGGFFCFGGGGGGGGGGGGGGGGGGGGGGGGGGGGGGGGGGGGGGGGGGGGGGGGFGGGGGGGGGGGGGGGGGGGGGGGGGGGGGGGGGFGGGEFGGGGGGFGGGGGGGGGGGGGGGGGGGGGFGGGGGGGGGGGGGGGGGGGGGGGGFFFGGGFGGGGGGGGGFFG:@<FFFGGGFEGGGGDGGGGGGEEGGGGGGGGGGEGE=FFFGEGGGGGGGGCGGGGEGGGGGGGGGFG?G>EFFFFGFFFFFFFFFGFFEF?AFFBFFFFF9>?F??FFB:2:BF73<AFBFFF
@M04999:289:000000000-L3R54:1:1101:29481:13582 1:N:0:396
CCTACGGGGGGCTGCAGTGAGGAATATTGGACAATGGGTGAGAGCCTGATCCAGCCATCCCGCGTGAAGGACGACAGCCCTATGGGTTTTAAACTTCTTTTGTATGGGAATAAACCACATTACGCGTAATGTTCTGAAGGTACCATACGAATAAGCATCGGCTAACTCCGTGCCAGCAGCCGCGGTAATACGGAGGATGCGAGCGTTATCCGGATTTATTGGGTTTAAAGGGTCCGTAGGCGGGTTGATAAGTCAGCGGTGAAAACCTGCAGCTTAACTGTAGAACTGCCGTTGATACTGT
+
CCCCCGGGGGGGGGGGGGGGGGGGGGGGGGGGGGGGGGGGGGGGGGGGGGGGGGGGGGGGGGGGGGGGGGGGGGGGGGGGG8FGGGGGGGGGGGGGGGGGGGGGGGGGGGGGGGGGGGGGGGGGGGGGGGFFGGGGGGGGGGGGGGGGGGGGGGGGGGGGGGGGGGGGGGGGGGGGGGGGGGGGGED>FGGGGGGGGGGGGGGGGGGGGGGGGGGGGGGGGGGGGGGGGGGGGGGGGGGGGGFDFGFFFFFFGFFFFFFFFFGFFF>FBFFFFFFFBFFFFBFFFFFFF:9?:??ADFAD:
@M04999:289:000000000-L3R54:1:1101:25186:13610 1:N:0:396
ACCTACGGGTGGCTGCAGTGAGGAATATTGGACAATGGGTGAGAGCCTGATCCAGCCATCCCGCGTGAAGGACGACAGCCCTATGGGTTTTAAACTTCTTTTGTATGGGAATAAACCACATTACGCGTAATGTTCTGAAGGTACCATACGAATAAGCATCGGCTAACTCCGTGCCAGCAGCCGCGGTAATACGGAGGATGCGAGCGTTATCCGGATTTATTGGGTTTAAAGGGTCCGTAGGCGGGTTGATAAGTCAGCGGTGAAAACCTGCAGCTTAACTGTAGAACTGCCGTTGATACTT
+
CCCCCGGGGGGGGGGGGGGGGGGGGGGGGGGGGGGGGGGGGGGGGGGGGGGGGGGGGGGGGGGGGGGGGGGGGGGGGGGGGG8FGGGGGGGGGGGGGGGGGGGGFGGGGGGGGGGGGGGGGGGGGGGGGGGGGGGGFGGGGGGGGGGGGGGGGGGGGGGGGDGGGGGGGFGGGGGGGGGFGGGGGGGGGGFGGCGGGGGCFGGGDGGGCGGGGGGGECGGGGFGGGGFCFFFGGGGGGGGGGFGDGEE@F?4FFFFFFF@<@C?FFFFFFFFFFFFFAFADAAF9AFAFF7>:BFBF4>F2
@M04999:289:000000000-L3R54:1:1101:21755:13618 1:N:0:396
CCTACGGGTGGCTGCAGTGGGGAATATTGCACAATGGGGGAAACCCTGATGCAGCCATGCCGCGTGTATGAAGAAGGCCTTCGGGTTGTAAAGTACTTTCGGTAGTGAGGAAGTTGTGTGTATGAAAAGTGCATGCAGTTGACGTTAGCTACAGAAGAAGCACCGGCTAACTCCGTGCCAGCAGCCGCGGTAATACGGAGGGTGCGAGCGTTAATCGGAATGACTGGGCGTAAAGGGCATGTAGGCGGATAATTAAGTTAGGTGTGAAAGCCCCGGGCTCAACCTGGGAATTGCACTTAA
+
CCCCCGGGGGGGGGGGGGGGGGGEGGGGGGGGGGGGGGGGGGGGGGGGGGGGGGGGGGGGGGGGGGGGGGGGGGGGGGGGGGGGGGGGGGGGGGGGGGGGGGGGGGGGGGGGGGGGGGGGGGGGGGGGGGGGGGGGGGGGGGGGGGGGGGGGGGGGGGGGGGGGGGGGGGGGGGGGGGGGGGGGGGGGGGGGGGGGGGGGGGGGGGGGGGGGGGGGGGGGGGGGGGGGGGGGGGGGGGGGGGFGFGFFFFFFGFFFFFFFFFGFFFFFFFFFFFFFFFFFFFFFFFFFFFFFFBFFFFFD
@M04999:289:000000000-L3R54:1:1101:11132:13628 1:N:0:396
ACCCTACGGGCGGCTGCAGTGGGGAATATCGCACAATGGGGGAAACCCTGATGCAGCCATGCCGCGTGTATGAAGAAGGCCTTCGGGTTGTAAAGTACTTTCGGTAGTGAGGAAGTTGTGTGTATGAAAAGTGCATGCAGTTGACGTTAGCTACAGAAGAAGCACCGGCTAACTCCGTGCCAGCAGCCGCGGTAATACGGAGGGTGCGAGCGTTAATCGGAATGACTGGGCGTAAAGGGCATGTAGGCGGATAATTAAGTTAGGTGTGAAAGCCCCGGGCTCAACCTGGGAATTGCACTT
+
CCCCCGGGGGGGGGGGGGGGGGGGGGGGGGGGGGGGGGGGGGGGGGGGGGGGGGGGGGGGGGGGGGGGGGGGGGGGGGGGGGGGGGGGGGGGGGGGGGGGGGGGGGGGGGGGGGGFGGGGGGGGGGGGGGGGGGGGGGGGGGGGGGGGGGGGGGGGGGGGGGGGGGGGGGGGGGGGGGGGGGGGGGGGGGGGGGGGGGGGGGGGGGGGGGGGGGGGGGGGGGGGGGGGGGGGGGGGGGGGGGFGFGFFFF@FDFFFFFFFFFGFFFFFFFFFF>F>DFFFFFFFFFFFFFFB?FFFFFFF
@M04999:289:000000000-L3R54:1:1101:4772:13630 1:N:0:396
GTGCCTACGGGAGGCAGCAGTGGGGAATATTGCACAATGGGGGGAACCCTGATGCAGCCATGCCGCGTGTATGAAGAAGGCCTTCGGGTTGTAAAGTACTTTCGGTAGTGAGGAAGTTGTGTGTATGAAAAGTGCATGCAATTGACGTTAGCTACAGAAGAAGCACCGGCTAACTCCGTGCCAGCAGCCGCGGTAATACGGAGGGTGCGAGCGTTAATCGGAATGACTGGGCGTAAAGGGCATGTAGGCGGATAATTAAGTTAGGTGTGAAAGCCCCGGGCTCAACCTGGGAATTGCACTT
+
CC@CCGGFFGGGGGGGGGGGGGGGGGGGGGGGGGGGGGGGFGGGDGGGGG@<FGGGEGG@FGGGGGGFGEFGGGGFGFGF8FFGGGGGGGGGGGFGGCAFFEEEGGFGGGGGGCGGGFFGGEFGGGGGGGGGGFGGGGFEFGFFGCGGGGGGFGFGGGGGGGGGGGGGDGDGGGGGGGGDEGGGGDFCCEGG5EE8EFFFGGGGGEGGGGDGGGGEDGFGG5=CGFG>FGGGGGG3CCFDGFFFFFF=?>>BGBFFFF4@FFGF@BFF<F4AAF>FE;BB>>FFF(47<2315::2><7A>
@M04999:289:000000000-L3R54:1:1101:7354:13636 1:N:0:396
CCTACGGGGGGCTGCAGTGGGGAATTTTGGACAATGGGGGGAACCCTGATCCAGCCATGCCGCGTGTCTGAAGAAGGCCTTCGGGTTGTAAAGGACTTTTGTTAGGGAAGAAAAGCCGGGTGCTAATACCACCTGGTGCTGACGGTACCTAAAGAATAAGCACCGGCTAACTACGTGCCAGCAGCCGCGGTAATACGGAGGGTGCGAGCGTTAATCGGAATGACTGGGCGTAAAGGGCATGTGGGCGGATAATTAAGTTAGGTGTGAAAGCCCCGGGCTCAACCTGGGAATTGCACTTAA
+
CCCCCGGGGGGGGGGGGGGGGGGGGGGGGGGGGGGGGGGGGGGGGGGGGGGGGGGGGGGGGGGGGGGGGGGGGGGGGGGGGGGGGGGGGGGGGGGGGGGGGGGGGGGGGGGGGGGGGGGGGGGGGGGGGGGGGGGGGGGGGGGGGGGGGGGGGGGGGGGGGGGGGGGGGGGGGGEGGGGGGGGGGGGGGGGGGGGGGGGDGGGGGGGGGGGGGGGGGGGGGGGGGGGGGGGGGGGGGDGFGFFGFGFFEE@FGF?FFFFFFFGFFFFFFFFB<:DFEFFFFFFF>B??BFB>DFFFFFFF
@M04999:289:000000000-L3R54:1:1101:22503:13648 1:N:0:396
GGCCTACGGGGGGCTGCAGTGGGGAATATTGCACAATGGGGGAAACCCTGATGCAGCCATGCCGCGTGTATGAAGAAGGCCTTCGGGTTGTAAAGTACTTTCGGTAGTGAGGAAGTTGTGTGTATGAAAAGTGCATGCAGTTGACGTTAGCTACAGAAGAAGCACCGGCTAACTCCGTGCCAGCAGCCGCGGTAATACGGAGGGTGCGAGCGTTAATCGGAATGACTGTGCGTAAAGGGCATGTAGGCGGATAATTAAGTTAGGTGTGAAAGCCCCGGGCTCAACCTGGGAATCGCACTT
+
CCCCCGCGGGGGDGF4:C<FGGDGGGFEEGGC<EF?DFGGGGGGGGG7FFCEAFD,E=BEFFF+=FGGC@CF=@BG<FCGGGGGGGGGG@FGGGFGA=FGGAEGCAF>AFGFCEGGCGCE8<<,@F,<FFFAFGGGGG9CBEDCFGGF:FFDFG:CBGGF:<FFF7:FCEGGGGGFEGGEGFFGCFF>>EEGE*ACECC8>EGD88EEEEGEEGGFG7>ECGGGGFGD+:?G555D>FGGCFFGFCFF>D5@D4@?BFFBB=7?6?7>9F)6(.8>@3)4>B<B?B3<(38>?B:<B>F?
@M04999:289:000000000-L3R54:1:1101:12533:13658 1:N:0:396
TCCCTACGGGTGGCTGCAGTGAGGAATATTGGACAATGGGTGAGAGCCTGATCCAGCCATCCCGCGTGAAGGACGACAGCCCTATGGGTTTTAAACTTCTTTTGTATGGGAATAAACCACATTACGTGTAATGTTCTGAAGGTACCATACGAATAAGCATCGGCTAACTCCGTGCCAGCAGCCGCGGTAATACGGAGGATGCGAGCGTTATCCGGATTTATTGGGTTTAAAGGGTCCGTAGGCGGGTTGATAAGTCAGCGGTGAAAACCTGCAGCTTAACTGTAGAACTGCCGTTGATACT
+
CCCCCGGGGGGGGGGGGFEFGAFGGGGGGGDGGGGGGGGGFEGGGGGGGGFGGGGGGGGGGGGGGGGEDFGGGGGGGGGGGGG,CDGGGGGGGGGGFFGGFGGGGCFGFGGGGFFFGFGGGFGFGGGGGGGGGAFCECFGGGG<FGDFFFGGGGGGGFFFGGGGGGGGFGCFGGGGGGGGGGGGGEEGGGGGGGCCEGGGG>EEGGGEEGGGGGGG=:EGFGGFFGD3EFCGGGGGGGGGC*6<>D>E5:FF>FF=F@FB8@D56@FF?FFFFFFFFFFABFA<9)54<??BFFFFFA>2.
@M04999:289:000000000-L3R54:1:1101:25429:13659 1:N:0:396
ACGCCTACGGGGGGCAGCAGTGGGGAATATTGCACAATGGGGGAAACCCTGATGCAGCCATGCCGCGTGTATGAAGAAGGCCTTCGGGTTGTAAAGTACTTTCGGTAATGAGGAAGGTGGTGTATCTAATAGGTGCATCAATTGACGTTAATTACAGAAGAAGCACCGGCTAACTCCGTGCCAGCAGCCGCGGTAATACGGAGGGTGCGAGCGTTAATCGGAATGACTGGGCGTAAAGGGCATGTAGGCGGATAATTAAGTTAGGTGTGAAAGCCCTGGGCTCAACCTAGGAATTGCACTT
+
CCCCCGGGGGGGGGGGGGGGGGGGGDGGGGFGGGGGGGGGGGGGGGGFGGGGGGGGGGGGGGGGGGGGGGGGGGGGGGGGGGGFGGGGGGGGGGGGGGGGGGGGGGGGGGGGFGGGGFGGGFGF;CGGFFGGGGGGGGGGCGGGGGGGGGGGGGGGGGGGGGGGGGGGGGGGGGGCGGGFGGGGGGGGGGGGGGGGGGGGGGGGGGGGGGGGGGGGGGGGGGGGFCFGFFGGGGGGGGFGGDFGFGFFFFFFGFFFFFFFFFGFFFFFFFFFFFF;@<F?:BFFFFBFBB:?6?>2ADFB:
@M04999:289:000000000-L3R54:1:1101:3720:13664 1:N:0:396
AGCCTACGGGTGGCTGCAGTGGGGAATTTTGGACAATGGGGGGAACCCTGATCCAGCCATGCCGCGTGTCTGAAGAAGGCCTTCGGGTTGTAAAGGACTTTTGTTAGGGAAGAAAAGCCGGGTGCTAATACCACCTGGTGCTGACGGTACCTAAAGAATAAGCACCGGCTAACTACGTGCCAGCAGCCGCGGTAATACGTAGGGTGCGAGCGTTAATCGGAATTACTGGGCGTAAAGCGAGCGCAGACGGTTAGATAAGTCAGATGTGAAATCCCCGAGCTCAACTTGGGACGTGCATTTG
+
CCCCCGGGGGGGGGGGGGGGGGGGGGGGGGGGGGGGGGGGGGGGGGGGGGGGGGGGGGGGGGGGGGGGGGGGGGGGGGGGGGGGGGGGGGGGGGGGGGGGGGGGGGGGGGGGGGGGGGGGGGGGGGGGGGGGGGGGGGGGGGGGGGGGGGGGGGGGGGGGGGGGGGGGGGGGGGGGGGGGGGGGGGGGGGGGGGGGGGGGGGGGGGGGGGGGGGGGGGGGGGGFFGGGGGGGGGGGGGGGGGFGFGBFFFFFGFFFFFFFFFGFFFFFF?BFAFFF:>E9>FFFFFFF?FFFFFFFF<AF4
@M04999:289:000000000-L3R54:1:1101:7029:13677 1:N:0:396
CGCCTACGGGCGGCAGCAGTGGGGAATATTGCACAATGGGGGAAACCCTGATGCAGCCATGCCGCGTGTATGAAGAAGGCCTTCGGGTTGTAAAGTACTTTCGGTAGTGAGGAAGTTGTGTGTATGAAAAGTGCATGCAGTTGACGTTAGCTACAGAAGAAGCACCGGCTAACTCCGTGCCAGCAGCCGCGGTAATACGGAGGGTGCGAGCGTTAATCGGAATGACTGGGCGTAAAGGGCATGTAGGCGGATAATTAAGTTAGGTGTGAAAGCCCCGGGCTCAACCTGGGAATTGCACTT
+
CCCCCGGGGGGGGGGGGGGGGGGGGGGGGGGGGGGGGGGGGGGGGGGGGGGGGGGGGGGGGGGGGGGGGGGGGGGGGGGGGGGGGGGGGGGGGGGGGGGGGGGGGGGGGGGGGGGGGGGGGGGGGGGGGGGGGGGGGGGGGGGGGGGGGGGGGGGGGGGGGGGGGGGGGGGGGGGGGGGGGGGGGGGGGGGGGGGGGGGGGGGGGGGGGGGGGGGGGGGGGGGGGGGGGGGGGGGGGGGGGGFGFGFFFFBFGFFFFFFFFFGFFFFFFFFFFFFFFFFFFFFFFFFF?F<:<2?DFFFF
@M04999:289:000000000-L3R54:1:1101:23226:13702 1:N:0:396
CCTACGGGAGGCTGCAGTGAGGAATATTGGACAATGGGTGAGAGCCTGATCCAGCCATCCCGCGTGAAGGACGACAGCCCTATGGGTTTTAAACTTCTTTTGTATGGGAATAAACCACATTACGCGTAATGTTCTGAAGGTACCATACGAATAAGCATCGGCTAACTCCGTGCCAGCAGCCGCGGTAATACGGAGGATGCGAGCGTTATCCGGATTTATTGGGTTTAAAGGGTCCGTAGGCGGGTTGATAAGTCAGCGGTGAAAACCTGCAGCTTAACTGTAGAACTGCCGTTGATACTGT
+
CCCCCGGGGGGGGGGGGGGGGGGGGGGGGGGGGGGGGGGGGGGGGGGGGGGGGGGGGGGGGGGGGGGGGGGGGGGGGGGGGGGGGGGGGGGGGGGGGGGGGGGGGGGGGGGGGGGGGGGGGGGGGGGGGGGGGGGGGGGGGGGGGGGGGGGGGGGGGGGGGGGGGGGGGGGGGGGGGGGGGGGGGGGGGGGGGGGGGGGGGGGGGGGGGGGGGDGGGGGGGGGGGGGGGGGGGGGGGGGGGGFGFGFFFFFFGFFFFFFFFFGFFFFFFF?FFFFFFFFFFFFAABF??FFFFFFFBFFFF
@M04999:289:000000000-L3R54:1:1101:11308:13713 1:N:0:396
GGTACCTACGGGGGGCTGCAGTGGGGAATATTGCACAATGGGGGAAACCCTGATGCAGCCATGCCGTGTGTATGAAGAAGGCCTTCGGGTTGTAAAGTACTTTCGGTAGTGAGGAAGTTGTGTGTATGAAAAGTGCATGCAGTTGACGTTAGCTACAGAATAAGCACCGGCTAACTACGTGCCAGCAGCCGCGGTAATACGTAGGGTGCGAGCGTTAATCGGAATTACTGGGCGTAAAGCGAGCGCAGACGGTTAGATAAGTCAGATGTGAAATCCCCGAGCTCAACTTGGGACGTGCATT
+
CCCCCGGGGGGGGGGGGGGGGGGGGGGGGGGGGGGGGGGGGGGGGGGGGGGGGGGGGGGGGGGGGGGGGGGGGGGGGGGGGGGGGGGGGGGGGGGGGGGGGGGGGGGGGGFGGGGGGGGGGGGGGGGGGGGGGGGGGGGGGGGGGGGGGGGGGGGGGGGGGGGGGGGGGGGGGGGGGGGGGGGGGGGGGGGGGGGGGGGGGGGGGGGGGGGGGGGGGGGGGGGGGGGGGGGGGGGGGFFGGGFGFGFFDFEE>@EFFFFFFFGF?FFFFFFFFFFFFFFB9;FFFDFFFFFFFFFB:??DA
@M04999:289:000000000-L3R54:1:1101:20718:13733 1:N:0:396
CCTACGGGTGGCTGCAGTGGGGAATTTTGGACAATGGGGGGAACCCTGATCCAGCCATGCCGCGTGTCTGAAGAAGGCCTTCGGGTTGTAAAGGACTTTTGTTAGGGAAGAAAAGCCGGGTGCTAATACCGCCTGGTGCTGACGGTACCTAAAGAATAAGCACCGGCTAACTACGTGCCAGCAGCCGCGGTAATACGTAGGGTGCGAGCGTTAATCGGAATTACTGGGCGTAAAGCGAGCGCAGACGGTTAGATAAGTCAGATGTGAAATCCCCGAGCTCAACTTGGGACGTGCATTGGA
+
CCCCCGGGGGGGGGGGGGGGGGGGGGGGGGGGGGGGGGGGGGGGGGGGGGGGGGGGGGGGGGGGGGGGGGGGGGGGGGGGGGFGGBGFGFGGGGFFGGGGGFGGFGGFGGGGGGFGGGGGGGGGFCFGGFCGEGGGGFGCCGGEGFGEFEGGGGGGGGGGGFGGGGGGGGGGGGDGCGGG686CFGGDGG>EGGDFGGGC8CCGECEEGCEEGGGGGGGGGGGGGGGGGGGGGGGFGGGGGGFGEGFFFE@F7=FBFFFFFBCFFFFF>FFFFFFFEB3:B?FFFFBF0:BFB6?BA))4
@M04999:289:000000000-L3R54:1:1101:9811:13734 1:N:0:396
GCCTACGGGCGGCTGCAGTGGGGAATATTGCACAATGGGGGAAACCCTGATGCAGCCATGCCGCGTGTATGAAGAAGGCCTTCGGGTTGTAAAGTACTTTCGGTAGTGAGGAAGTTGTGTGTATGAAAAGTGCATGCAGTTGACGTTAGCTACAGAAGAAGCACCGGCTAACTCCGTGCCAGCAGCCGCGGTAATACGGAGGGTGCGAGCGTTAATCGGAATGACTGGGCGTAAAGGGCATGTAGGCGGATAATTAAGTTAGGTGTGAAAGCCCCGGGCCCAACCTGGTAATTGCACTTA
+
@CCCCGECG+@CDFGGGCC-6<F7F<ECCCFCGCAFGCFCCFFGF8FDGGDEFCGCFC?=F<CEFEGEGGFGGGGGGE8B=E5BC=BFEFGGGGGGGGGGGGGGGGGFACEGFGEEGGGGGGGGGGGGGGGFGGGGGGGGGGGGGGGGGGGGGGGGGGGGGGGGGGGGGGGGGGGGGG7EGGGGGGGGGGGGGGGGGGGDGGGGGGGGGGGGGGGGGGGGGGCCGGGGGGGGEDFGGGGGGGFGFGFFFFE@C?F?FFFFFF4=FFEB<FAB?FDE>B>06?F?B??F,:ABFBF<BBFF
@M04999:289:000000000-L3R54:1:1101:19958:13747 1:N:0:396
CCTACGGGAGGCTGCAGTAGGGAATCTTCCACAATGGACGCAAGTCTGATAGAGCAACGCCGCGTGGATGAAGAAGGTCTTCGGATCGTAAAATCCTGTTGTTGAAGAAGAACGGTTGTGAGAGTAACTGCTCATAGCGTGACGGTAATCAACCAGAAAGTCACGGCTAACTACGTGCCAGCAGCCGCGGTAATACGTAGGTGGCAAGCGTTGTCCGGATTTATTGGGCGTAAAGGGAGCGCAGGCGGTCTTTTAAGTCTGAATGTGAAAGCCCTCAGTTTAACTGAGGAAGAGCATCGG
+
CCCCCGGGGGGGGGGGGGGGGGGGGGGGGGGGGGGGGGGGGGGGGGGGGGGGGGGGGGGGGGGGGGGGGGGGGGGGGGGGGGGGGGGGGGGGGGGGGGGGGGGGGGGGGGGGGGGGGGGGGGGGGGGGGGGFGGGGGGGGGGGGGGGGGGGGGGGGGGGGGGGGGGGGGGGGGGGGGGGGGGGGGGGGGGGGGGGGGGGGGGGGGGGGGGGEGGGGGGGGGGGGGFFCFDGGEGGGGGGGGGFGFGFFFFFFGFF4BF??FF>FFFFFBFAFFFF@F?B<DFFFFFFFFFFFFFFF?FFB
@M04999:289:000000000-L3R54:1:1101:3175:13754 1:N:0:396
TATGCCTACGGGCGGCTGCAGTGGGGAATATTGCACAATGGGGGAAACCCTGATGCAGCCATGCCGCGTGTATGAAGAAGGCCTTCGGGTTGTAAAGTTCTTTCGGTAGTGAGGAAGTTGTGTGTATGAAAAGTGCATGCAGTTGACGTTAGCTACAGAAGAAGCACCGGCTAACTCCGTGCCAGCAGCCGCGGTAATACGGAGGATGCGAGCGTTATCCGGATTTATTGGGTTTAAAGGGTCCGTAGGCGGGTTGATAAGTCAGCGGTGAAAACCTGCAGCTTAACTGTAGAAATGCCGT
+
CCCCCGGCGGGGGGGGCFGGFFFGGEFGGGEFD9EFGGGGFG@@CEGF@B<9<<DFAGGGG9F8FFCEB::=E,,C,,EEF,4ECAFFFGCFE9EFFE,9,BF,CFFCFGGGFFBEFD<AFGEF><CD,DF,>?,>BFFFGFGADAFEF=<@<78FFGC7B<FGGGFG:FGCBDF?CF<BFG@;;C8B@8CEGDGGEF?BGGGGGGG8*?8:5/:CGEG:AG5*A9CC9?FG:D*72CFGGD47<F)7BFD>75.;F*9==BDBFFFF:@1?2*).5:>(,)3842))..4).6).6-4--
@M04999:289:000000000-L3R54:1:1101:10720:13758 1:N:0:396
CCTACGGGTGGCAGCAGTGAGGAATATTGGACAATGGGTGAGAGCCTGATCCAGCCATCCCGCGTGAAGGACGACAGCCCTATGGGTTTTAAACTTCTTTTGTATGGGAATAAACCACATTACGTGTAATGTTCTGAAGGTACCATACGAATAAGCATCGGCTAACTCCGTGCCAGCAGCCGCGGTAATACGGAGGATGCGAGCGTTATCCGGATTTATTGGGTTTAAAGGGTCCGTAGGCGGGTTGATAAGTCAGCGGTGAAAACCTGCAGCTTAACTGTAGAACTGCCGTTGATACTGT
+
CCCCCGGGGGGGGGGGGGGGGGGGGGGGGGGGGGGGGGGGGGGGGGGGGGGGGGGGGGGGGGGGGGGGGGGGGGGGGGGGGGGGGGGGGGGGEFGGGGGGGGGFGGGGGGGGGGGGGGGGGGGGGGGGGGGGGGGGGGGFGGGGGGGGGGGGGGGGGGGGGGGGGGGGGGGGGGGGGGGGGGGGGGGGGGGGEGGGGGGGGGGDGGGGGGGGGGGDGGGGGGGGG57C7CGGGCC<9CGGCG@GFGFFFFFFGFFFFD>5>FFF@F:F?4::?FFFFF4AFFA<ABABBFFF?BFB<DAFB
@M04999:289:000000000-L3R54:1:1101:22144:13766 1:N:0:396
ACGGCCTACGGGGGGCTGCAGTGGGGAATATTGCACAATGGGGGGAACCCTGATGCAGCCATGCCGCGTGTATGAAGAAGGCCTTCGGGTTGTAAAGTACTTTCGGTAATGAGGAAGGTGGTGTATCGAATAGGTGCATCAATTGACGTTAATTACAGAAGAAGCACCGGCTAACTCCGTGCCAGCAGCCGCGGTAATACGTAGGTGGCAAGCGTTGTCCGGATTTATTGGGCGTAAAGGGAGCGCAGGCGGTCTTTTAAGTCTGAATGTGAAAGCCCTCAGCTTAACTGAGGAAGAGCAT
+
CCCCCGGGGGGGGGGGGGGGGGGGGGGGGGGGGGGGGGGGGGGGGGGGGGGGGGGGGGGGGGFGGGGGGGGGGGGGGGGGGGGGGGGGGGGGGGGGGGGGGGGGGGGGGGGGGGGGGGGGGGGGGGGGGGGGGGGGGGGGGGGGGGGGGGGGGGGGGGGGGGGGGGGGGGGGGGGGFGGGGGGGGGGGGGGDGGGGGGGFFFGGGGGGGGGGGGGGGEEGGGGEGFGGGGGGGGGGGCFGGGFGFGFFFFFFGFFFFFFFFFGFFFFFFFFFFFFFF?FFFFFFF>ABBFAB?BFFFFFF2
@M04999:289:000000000-L3R54:1:1101:26408:13787 1:N:0:396
GCCTACGGGTGGCTGCAGTGGGGAATTTTGGACAATGGGGGGAACCCTGATCCAGCCATGCCGCGTGTCTGAAGAAGGCCTTCGGGTTGTAAAGGACTTTTGTTAGGGAAGAAAAGCCGGGTGCTAATACCGCCTGGTGCTGACGGTACCTAAAGAATAAGCACCGGCTAACTACGTGCCAGCAGCCGCGGTAATACGTAGGGTGCGAGCGTTAATCGGAATTACTGGGCGTAAAGCGAGCGCAGACGGTTAGATAAGTCAGATGTGAAATCCCCGAGCTCAACTTGGGACGTGCATTTG
+
CCCCCGGG>FDGGGGGGGGGGGGGGGGGGGGGGGGGGGGGGGGGFGGGGGGFGGGGGFGGGGGGGGGGGGGGGGFGDGFGGGGGGGGGGGGGGGGGGFGFFGGGGGGGGGGGFFGGGFGGGGGGGGFGGGGGDEGGGGGGGGGGG7FGGFFGGFGGGGGFEFGFGGGGGGGGGGGGGFGGGGFFGGGGGEGGEGGGGGGGGGGGGGG=CGG=EGGGGGGDGGGGGFFGGGGGGGGGFGGGDDFGFGFFFFF>C?FFFF?FFFG?==FFAFF>?F:7>>BFF<7?<AA4(4?B<?:BFB<:
@M04999:289:000000000-L3R54:1:1101:5534:13858 1:N:0:396
GCTCCTACGGGGGGCTGCAGTGGGGAATATTGCACAATGGGGGGAACCCTGATGCAGCCATGCCGCGTGTATGAAGAAGGCCTTCGGGTTGTAAAGTACTTTCGGTAGTGAGGAAGTTGTGTGTATGAAAAGTGCATGCAGTTGACGTTAGCTACAGAAGAAGCACCGGCTAACTCCGTGCCAGCAGCCGCGGTAATACGGAGGGTGCGAGCGTTAATCGGAATGACTGGGCGTAAAGGGCATGTAGGCGGATAATTAAGTTAGGTGTGAAAGCCCCGGGCTCAACCTGGGAATTGCACTT
+
CCCCCGGGGGGGGGGGGGGGGGGGGGGGGGGGGGGGGGGGGGGGGGGGGGGGGGGGGGGGGGGGGGGGGGGGGGGGGGGGGGGGGGGGGGGGGGGGGGGGGGGGGGGGCFFGGFFGGGGFGGGGGGGGGGGGGGGGGGGGGFGGGGGGGGGGGGGGGGGGGGGGGGGGGGGGGGGGGGGGGGGGFCFGGGGGGGGGGFGGGEGGGGGGE=EGGE=GGGGGGGGGGGGGGGGGEGGDGGGGGGFGFFFFFEEEDDFFFFFFFFGFFFFFFFFFFF>FFF396>?FFFF?FFF<FF>>2<?>5
@M04999:289:000000000-L3R54:1:1101:15379:13883 1:N:0:396
CCTACGGGCGGCTGCAGTGAGGAATATTGGACAATGGGTGAGAGCCTGATCCAGCCATCCCGCGTGAAGGACGACAGCCCTATGGGTTTTAAACTTCTTTTGTATGGGAATAAACCACATTACGCGTAATGTTCTGAAGGTGCCATACGAATAAGCATCGGCTAACTCCGCGCCAGCAGCCGCGGTAATACGGAGGATGCGAGCGTTATCCGGATTTATTGGGTTTAAAGGGTCCGTAGGCGGGTTGATAAGTCAGCGGTGAAAACCTGCAGCTTAACTGTAGAACTGCCGTTGATACTGT
+
CCCCCGGGGGGGGGGGGGGGGGGGGGGGGGGGGGGGGGGGGGGGGGGGGGGGGGGGGGGGGGGGGGGGGGGGGGGGGGGGGGGGGGGGGGGGGGGGGGGGGGGGGGGGGGGGGGGGGGGGGGGGGGGGGGGGGGGGGGGGGGGGGGGGGGGGGGGGGGGGGGGGGGGGGGGGGGGGGGGGGGGGGGGGGGGGGGGGGGGGGGGGGGGGGGGGGGGGGGGGGGGGGEGGGGGGGGGGGFDGGGFGFGFFFFFFGFFFFBFFFFGFFFFFFFBFFFFFFFFFFFFFFFFFFFFFFF?FFFFFA
@M04999:289:000000000-L3R54:1:1101:23629:13912 1:N:0:396
GCGAGCCTACGGGCGGCTGCAGTGGGGAATATTGCACAATGGGGGGAACCCTGATGCAGCCATGCCGCGTGTATGAAGAAGGCCTTCGGGTTGTAAAGTACTTTCGGTAATGAGGAAGGTGGCGTATCGAATAGGTGCATCAATTGACGTTAATTACAGAAGAAGCACCGGCTAACTCCGTGCCAGCAGCCGCGGTAATACGGAGGGTGCGAGCGTTAATCGGAATGACTGGGCGTAAAGGGCAGGTAGGCGGATAATTAAGTTAGGCGTGAAAGCCCCGGGCTCAACCTGGGAACTGCAC
+
CCCCCGGGGGGGGGGGGGGDGGFGGGGECFGFGGGFECCGGGFGGGGGGGGGGGGGGGFGGGCGGFG7FGG@FGGDGG9@FGCGGGGGECAFEFDFF@FCFGCFCFGGGC@BCCCFGGGGGD8CF:FGGC<FGEDGG7<FCGC<CFFC@CFGGCGFGDGGGCCFFDFGGGGGGGGGGGGGFCEFGGGGGGGG5ECEGGGEFGDGGCGGGGGDGDGGGGG?CEEG=FFCEDFFGGGDD>FGGDDG)CFFFFFED)5>FFBF4@DF*9F?>@9?0@FFF1>2(7>1:2<BF::??B:?FF2<:
@M04999:289:000000000-L3R54:1:1101:10776:13942 1:N:0:396
CCTACGGGGGGCTGCAGTGGGGAATATTGCACAATGGGGGGAACCCTGATGCAGCCATGCCGCGTGTATGAAGAAGGCCTTCGGGTTGTAAAGTACTTTCGGTAATGAGGAAGGTGGTGTATCGAATAGGTGCATCAATTGACGTTAATTACAGAAGAAGCACCGGCTAACTCCGTGCCAGCAGCCGCGGTAATACGGAGGGTGCGAGCGTTAATCGGAATGACTGGGCGTAAAGGGCATGTAGGCGGATAATTAAGTTAGGTGTGAAAGCCCCGGGCTCAACCTGGGAACTGCACTTAA
+
CCCCCGGGDEGGGGGGGGGGGGGGGGGGGGGGGGGFGGGGGGGGGGGGGGGGGGGFFGGGGGGGGGGGGGGGGGGFGGGGGGGGGGGGGC:<<FGGGGGGGGGGGGGFGF68@8FE8EGGGGGGGGGGFGFCFGGGGGGGG9CEGGGGGGGGFGGGGGGGGGFFGGGGGGGGGGGGGGGGGGGGGGGGGGGGGGGGGGGGGGGGGGDGGEGDGGFGGGEGGGGGGGGGGGDGGGGGGGGGGGFGFGFFDBDF7@F8?FFFF?D??DFFFF:?BFFDEB>:?DFF:<??<???FDFFFFFB
@M04999:289:000000000-L3R54:1:1101:29176:13987 1:N:0:396
CCTACGGGGGGCTGCAGTGGGGAATTTTGGACAATGGGGGGAACCCTGATCCAGCCATGCCGCGTGTCTGAAGAAGGCCTTCGGGTTGTAAAGGACTTTTGTTAGGGAAGAAAAGCCGGGTGCTAATACCGCCTGGTGCTGACGGTACCTAAAGAATAAGCACCGGCTAACTACGTGCCAGCAGCCGCGGTAATACGTAGGGTGCGAGCGTTAATCGGAATTACTGGGCGTAAAGCGAGCGCAGACGGTTAGATAAGTCAGATGTGAAATCCACGAGCTCAACTTGGGACGTGCATTTGA
+
-B6ACDGGEEGGGGDFEGGC,>FGAEGFGGGGGGGGGGDFDG@FGGFFFCFFCCEFGGG:A1FF<FFGGGGGG@C:FGCCEBC<EGF:FC9FGECFG,<7<;CGCFGFFDFCFGCFFC5EG88@GG7CFG58*;CFFEEGF9CECGGGFFFGDGFGGFFCCFGGGDGGG8ECGGGACFG98EF>FGGGC5C?CFF?C+C**;F>8EGCEG:CG:C+:/::FFGGGFGC5<CDEGFF<9DDDGE:5C>:8>55DFF?F4*97=*1=FFF9*)4)95;@277<??F4<>(2:91:?:9A2<A
@M04999:289:000000000-L3R54:1:1101:11233:13991 1:N:0:396
CCTACGGGCGGCTGCAGTAGGGAATCTTCCACAATGGACGCAAGTCTGATGGAGCAACGCTGCGTGAGTGAAGAAGGTTTTCGGATCGTAAAGCTCTGTTGTTGGTGAAGAAGGATAGGGATAGTAACTGATTCTTATTTGACGGTAATCAACCAGAAAGTCACGGCTACTACGTGCCAGCAGCCGCGGTAATACGTAGGTGGCAAGCGTTGTCCGGATTTATTGGGCGTAAAGCGAACGCAGGCGGGAGAACAAGTCAGCTGTGAAAGCCCTCGGCTTAACCGGGGAAGTGCAGCTGAA
+
CCCCCDGGGGGGGGGGGGGGGGGGGGGGGGGGGGGGGGGGGGGGGGGGGGGGGGGGGGGGGGGGGGGGGGGGGGGGGGGGGGGGGGGGGGGGGGGGGGGGGGGGGGGGGGGGGGFCGGGGFGFGGGGGGGGGGGFGGGGGGGGGGGGGGGGGGGGGGGGGGGGGGGGGGGGGGGGGFFGGGGGGGGGGGGGEGGGGGGGGGGGGGGGGGGCCEGGGGCGEGFGGGFGGEGGGGGGGGGGGGGEGBDBFEFFFGFFFFF?FFFGFFFFFFF4??FFFEF>?FFFFFFB;<??>ADDFFBFD
@M04999:289:000000000-L3R54:1:1101:14988:14020 1:N:0:396
TGGGCCTACGGGAGGCAGCAGTGGGGAATATTGCACAATGGGGGGAACCCTGATGCAGCCATGCCGCGTGTATGAAGAAGGCCTTCGGGTTGTAAAGTACTTTCGGTAATGAGGAAGGTGGTGTATCGAATAGGTGCATCAATTGACGTTAATTACAGAAGAAGCACCGGCTAACTCCGTGCCAGCAGCCGCGGTAATACGGAGGATGCGAGCGTTATCCGGATTTATTGGGTTTAAAGGGTCCGTAGGCGGGTTGATAAGTCAGCGGTGAAAACCTGCAGCTTAACTGTAGGACTGCCGT
+
CCCCCFGEFEEG@FGGEGGGGGGGGGGGGFGGGGGGGGGFFFGGGGGGGGFGGGGGGGFGGFGGFCCCFGCFGGGFGGFGGGGFF<FFDGGGGGFEGGGGFGFACGFFDEDCGFD>FDFFGFFFFGGE@FCFEFDCCEFCGFGFFAFE<FFGGGGGGG:CGGGGGFAFEFEGCCFF9FGGGEGGGGGGFGGGDEGEGGGGGGGGGGGGGG=EEGGEDCCCCE5:/<7C<CCF=7*9:F>F<FFGBFFFDFBECEEEFFFFFF7=FF55(76?BFFFFB>BF?:<4AA>9):)).24::72(
@M04999:289:000000000-L3R54:1:1101:18003:14028 1:N:0:396
TCCTACGGGAGGCAGCAGTGGGGAATATTGCACAATGGGGGAAACCCTGATGCAGCCATGCCGCGTGTATGAAGAAGGCCTTCGGGTTGTAAAGTACTTTCGGTAGTGAGGAAGTTGTGTGTATGAAAAGTGCATGCAGTTGACGTTAGCTACAGAAGAAGCACCGGCTAACTCCGTGCCAGCAGCCGCGGTAATACGGAGGGTGCGAGCGTTAATCGGAATGACTGGGCGTAAAGGGCATGTAGGCGGATAATTAAGTTAGGTGTGAAAGCCCCGGGCTCAACCTGGGAATTGCACTTA
+
CCCCCGGGGGGGGGGGGGGGGGGGGGGGGGGGGGGGGGGGGGGGGGGGGGGGGGGGGGGGGGGGGGGGGGGGGGGGGGGGGGGGGGGGGGGGGGGGGGGGGGGGGGGGGGGGGGGGGGGGGFGGGGGGGGGGGGGGGGGGGGGGGFGGGGGGGGGGGGGGGGGGGGGGGGGGGGGGGGGGGGGGGGGGGGGGGGGGGGGGGGGGGGGGGGGGGGGGGGGGGGGGGGGGGGGGGGGGGGGGGGFGFFFFFFF@GFFFFFFFFFGFFFFFAFFFBF>EFFFFFB?FFFBBF:?:DFFA?FBF
@M04999:289:000000000-L3R54:1:1101:3321:14031 1:N:0:396
GCTCCTACGGGAGGCTGCAGTGAGGAATATTGGACAATGGGTGAGAGCCTGATCCAGCCATCCCGCGTGAAGGACGACAGCCCTATGGGTTTTAAACTTCTTTTGTATGGGAATAAACCACATTACGTGTAATGTTCTGAAGGTACCATACGAATAAGCATCGGCTAACTCCGTGCCAGCAGCCGCGGTAATACGGAGGATGCGAGCGTTATCCGGATTTATTGGGTTTAAAGGGTCCGTAGGCGGGTTGATAAGTCAGCGGTGAAAACCTGCAGCTTAACTGTAGAACTGCCGTTGATAC
+
CCCCCGGGGGGGGGGGGGGGGGGGGGGGGGGGGGGGGGGGGGGGGGGGGGGGGGGGGGGGGGGGGGGGGGGGGGGGGGGGGGGGGGGGGGGGGGGGGGGGGGGGGGGGGGGGGGGGGGGGGGGGGGGGGGGGGGGGGGGGGGGGGGGGGGGGGGGGGGGGGGGGGGGGGGGGGGGGGGGGGGGGGGGEGGGGFDGGGGGGGGGGGGGGGGGGGGGGGGGGGGGGGGGGGGGGGGGGGGGGFGFFFGFEFFFFGFFFFFFFFFGFFFFFBEFF?FFFFBFBA<DFFF2:7<>DFBF?FFAB)
@M04999:289:000000000-L3R54:1:1101:15918:14041 1:N:0:396
GCGCCTACGGGTGGCTGCAGTGGGGAATATTGCACAATGGGGGAAACCCTGATGCAGCCATGCCGCGTGTATGAAGAAGGCCTTCGGGTTGTAAAGTACTTTCGGTAGTGAGGAAGTTGTGTGTATGAAAAGTGCATGCAGTTGACGTTAGCTACAGAAGAAGCACCGGCTAACTCCGTGCCAGCAGCCGCGGTAATACGGAGGGTGCGAGCGTTAATCGGAATGACTGGGCGTAAAGGGCATGTAGGCGGATAATTAAGTTAGGTGTGATAGCCCCGGGCTCAACCTGGGAATTGCACTT
+
CCCCCGGGGGGGGGGGGGGGGGGGGGGGGGGGGGGGGGGGGGGGGGGGGGGGGGGGGGGGGGGGGGGGGGGGGGGGGGGGGGGGGGGGGGGGGGGGGGGGGGGGGGGGGGGGGGGGGGGGGGGGGGGGGGGGGGGGGGGGGGGGGGGGGGGGGGGGGGGGGGGGGGGGGGGGGGGGGGGGGGGGGGGGGGGGGGGGGGGGGGGGGGGGGGGGGGGGGGGGGGGGGGGGGGGGGGGGGGGGGGFGFFFFFFFFGFFFFFFFFFGFFFFFFFFFFF@FFFFFFFFFFFFFFFF?FF?FBFFFB
@M04999:289:000000000-L3R54:1:1101:24673:14054 1:N:0:396
CCTACGGGAGGCAGCAGTGGGGAATATTGCACAATGGGGGGAACCCTGATGCAGCCATGCCGCGTGTATGAAGAAGGCCTTCGGGTTGTAAAGTACTTTCGGTAATGAGGAAGGTGGTGTATCGAATAGGTGCATCAATTGACGTTAATTACAGAAGAAGCACCGGCTAACTCCGTGCCAGCAGCCGCGGTAATACGGAGGGTGCGAGCGTTAATCGGAATGACTGGGCGTAAAGGGCATGTAGGCGGATAATTAAGTTAGGTGTGAAAGCCCTGGGCTCAACCTAGGAATTGCACTTAA
+
CCCCCGGGGGGGGGGGGGGGGGGGGGGGGGGGGGGGGGGGGGGGGGGGGGGGGGGGGGGGGGGGGGGGGGGGGGGGGGGGGGGGGGGGGGGGGGGGGGGGGGGGGGGGGGGGGGGGGGGGGGGGGGGGGGGGGGGGGGGGGGGGGGGGGGGGGGGGGGGGGGGGGGGGGGGGGGGGGGGGGGGGGGGGGGGGGGGGGGGGGGGGGGGGGGGGGGGGGGGGGGGGGGGGGGGGGGGGGGGGGGFGFGFFFFFFGFFFFFFFFFGFFFFFFFFFBFFFFFFF<?FFFFFFDFBBFFFFBFFF
@M04999:289:000000000-L3R54:1:1101:12734:14076 1:N:0:396
CCCCTACGGGAGGCTGCAGTGGGGAATATTGCACAATGGGGGAAACCCTGATGCAGCCATGCCGCGTGTATGAAGAAGGCCTTCGGGTTGTAAAGTACTTTCGGTAGTGAGGAAGTTGTGTGTATGAAAAGTGCATGCAGTTGACGTTAGCTACAGAAGAAGCACCGGCTAACTCCGTGCCAGCAGCCGCGGTAATACGGAGGGTGCGAGCGTTAATCGGAATGACTGGGCGTAAAGGGCATGTAGGCGGATAATTAAGTTAGGTGTGAAAGCCCCGGGCTCAACCTGGGAATTGCACTT
+
CCCCCGGGGGGGGGGGGGGGGGGGGGGGGGGGGGGGGGGGGGGGGGGGGGGGGGGGGGGGGGGGGGGGGGGGGGGGGGGGGGGGGGGGGGGGGGGGGGGGGGGGGGGGGGGGGGGGGGGGGGGGGGGGGGGGGGGGGGGGGGGGGGGGGGGGGGGGGGGGGGGGGGGGGGGGGGGGGGGGGGGGGGGGGGGGGGGGGGGGGGGGGGGGGGGGGGGGGGGGGGGGGGGGGGGGGGGGGGGGGGFGFGFFFFFFGFFFFFFFFFGFFFFFFFFFFFFFFFFFFFFFFFFFF<??FFFFFFFF
@M04999:289:000000000-L3R54:1:1101:18068:14119 1:N:0:396
TGCCTACGGGCGGCAGCAGTGGGGAATTTTGGACAATGGGGGGAACCCTGATCCAGCCATGCCGCGTGTCTGAAGAAGGCCTTCGGGTTGTAAAGTACTTTCGGTAATGAGGAAGGTGGTGTATCTAATAGGTGCATCAATTGACGTTAATTACAGAAGAAGCACCGGCTAACTCCGTGCCAGCAGCCGCGGTAATACGGAGGGTGCGAGCGTTAATCGGAATGACTGGGCGTAAAGGGCATGTAGGCGGATAATTAAGTTAGGTGTGAAAGCCCTGGGCTCAACCTAGGAATTGCACTT
+
CCCCCGGGGGGGGGGGGGGGGGGGGGGGGGGGGGGGGGGGGGGGGGGGGGGGGGGGGGGGGGGGGGGGGGGGGGGGGGGGG?GGGGGGGGGFGGGGFC@FGGGGFGGGGGGGFGGGGGGGGGGGGGGGGGGGGGGGGGGGGGGGGGCFGGGGGGGGGGGGGGGGGGGGGGGGGGGGGGGGGGGGGFGGGGGGGGDFGGFEEGGGEGGGDEEC8?EGGGFGGGGGGF>DGFGGGGEGFGGGGGFGFGFFDDEDGFFFFFFFF?CF*?7@FFFF?FFF4-<?0(,2.:B04:BF0:<445AF
@M04999:289:000000000-L3R54:1:1101:14024:14134 1:N:0:396
GCCTACGGGAGGCTGCAGTGGGGAATTTTGGACAATGGGGGGAACCCTGATCCAGCCATGCCGCGTGTCTGAAGAAGGCCTTCGGGTTGTAAAGGACTTTTGTTAGGGAAGAAAAGCCGGGTGCTAATACCGCCTGGTGCTGACGGTACCTAAAGAATAAGCACCGGCTAACTACGTGCCAGCAGCCGCGGTAATACGTAGGGTGCGAGCGTTAATCGGAATTACTGGGCGTAAAGCGAGCGCAGACGGTTAGATAAGTCAGATGTGAAATCCCCGAGCTCAACTTGGGACGTGCATTTG
+
CCCCCGGGGGFGGGGGGGGGGGGGGGGGGGGGGGGGGGGGGGGGGGGGGGGGGGGGGGGGGGGGGGGGGGGGGGGGGGGGGGGGGGGGGGGGGGGGGGGGGGGGGGGGGGGGGGGGGGGGGGGGGGGGGGGGGGGGGGGGGGGGGGGGGGGGGGGGGGGGGGGGGGGGGGGGGGGGGGGGGGGGGGGGGGGGGGGGGGGGGGGGGGGGGGGGGGGGGGGGGGGGGGGGGGGGGGGGGGGGGGFGFGFFFFFFGFFFFFFFFFGFFFFFFFFFFF>DFBE9?BFBFFFFFFFFFFFFFBFF
@M04999:289:000000000-L3R54:1:1101:29486:14152 1:N:0:396
GCGACCTACGGGTGGCTGCAGTGAGGAATATTGGACAATGGGTGAGAGCCTGATCCAGCCATCCCGCGTGAAGGACGACAGCCCTATGGGTTTTAAACTTCTTTTGTATGGGAATAAACCACATTACGCGTAATGTTCTGAAGGTACCATACGAATAAGCATCGGCTAACTCCGTGCCAGCAGCCGCGGTAATACGGAGGGTGCGAGCGTTAATCGGAATGACTGGGCGTAAAGGGCATGTAGGCGGATAATTAAGTTAGGTGTGAAAGCCCCGGGCTCAACCTGGGAATTGCACTTAAA
+
CCCCCGGGGGGGGGGGGGGGGGGGGGGGGGGGGGGGGGGGGGGGGGGGGGGGGGGGGGGGGGGGGGGGGGGGGGGGGGGGGGGGGGFGGGFCFGGGGGGGGGGGGGGGGGGGFBEFGGGGGGGGGGGGGGGGGGGGGGGGGFGGGGGGGGGGGGGGGGGGGGGGGGGGGGGGGGGGGGGGGGGGGGGGGGGGGGGGECCEDEGGGEGGGGEGGGGGGGGGGGGGGGFFGGGGGFGGGGGGGGFGFGFFEFFFGFFFFFFFFFGFFFFFFF1?:DFFF0)4>7?B?B??:0??FFFA:<AA
@M04999:289:000000000-L3R54:1:1101:5075:14161 1:N:0:396
TAACCTACGGGTGGCTGCAGTGGGGAATATTGGACAATGGGCGAAAGCCTGATCCAGCAATGCCGCGTGAGTGATGAAGGCCTTAGGGTTGTAAAGCTCTTTTACCCGGGAAGATAATGACTGTACCGGGAGAATAAGCCCCGGCTAACTCCGTGCCAGCAGCCGCGGTAATACGGAGGGTGCGAGCGTTAATCGGAATGACTGGGCGTAAAGGGCATGTAGGCGGATAATTAAGTTAGGTGTGAAAGCCCTGGGCTCAACCTAGGAATTGCACTTAAAACTGGTTAACTAGAGGATTGT
+
CCCCCGCEC;@@@FFEFGGGA@@FCGGGCFAF@<@C<FGFGCEGDGEFF8C@EEA<FEGGFGFFGGFGF@CECAFGGGGFGG<F,CFGCEGG<CFECFFGADEGF<AF=FGGGF9EEAEC<??BFGG@FEGDFGCFAFGGFDFGD@CC<FF>7FCGGAFGGGCFGDED:>>FC2><<F:74B7:E>7BE7B*<<7CEE86CCCE5CEG8?;897;5C6*<0+0<CGDDEGGFCGFG=CD4:D6C6F=B54079.)8>@*9.)09?7)@862<9?968>FF?34:624A5<AD97(3(-49
@M04999:289:000000000-L3R54:1:1101:15276:14177 1:N:0:396
TCCTACGGGTGGCAGCAGTGAGGAATATTGGACAATGGGTGAGAGCCTGATCCAGCCATCCCGCGTGAAGGACGACAGCCCTATGGGTTTTAAACTTCTTTTGTATGGGAATAAACCACATTACGCGTAATGTTCTGAAGGTACCATACGAATAAGCATCGGCTAACTCCGTGCCAGCAGCCGCGGTAATACGGAGGATGCGAGCGTTATCCGGATTTATTGGGTTTAAAGGGTCCGTAGGCGGGTTGATAAGTCAGCGGTGAAAACCTGCAGCTTAACTGTAGAACTTCCGTTGATACTG
+
CCCCCGGGGGGGGGGGDGGGGGGGGGGGGGGFGGGGGGGGGGGGGGGGFFGGGGGGGGGGGGGGDGGGGGGGGGDEGGGGGGDFFG8FGGGGGGGGGGGGGGGGCGGGGGGGGGGGGGGGFGGGGGGGGCDFGGGDCAFGGGGGGGGADFFGGGGGGGGFGGDGEFGGGGGGGD:ABFGGG77CEGGEEGGGGGGGGEGGFCBEGGGGCF;FEEEC*<@CGGG5=E5C:7DFGGGGDDFGGGDGDD@D)7*9:@4FBFDFFDFFFFF)(87(:FFFF>FADFBBA4>4).4?B?B?FAAA)
@M04999:289:000000000-L3R54:1:1101:9872:14188 1:N:0:396
TTGTCCTACGGGAGGCAGCAGTGGGGAATATTGCACAATGGGCGAAAGCCTGATGCAGCGACGCCGCGTGCGGGATGACGGCCTTCGGGTTGTAAACCGCTTTTGATTGGGAGCAAGCGAGAGTGAGTGTACCTTTCGAATAAGCACCGGCTAACTACGTGCCAGCAGCCGCGGTAATACGTAGGGTGCAAGCGTTATCCGGATTTATTGGGCGTAAAGAGCTCGTAGGCGGTTCGTCGCGTCTGGTGTGAAAGTCCATCGCTTAACGGTGGATCGGCGCCGGGTACGGGCGGACTGGAGG
+
CCCCCGGGGGGGGGGGGGGGGGGGGGGGGGGGGGGGGGGGGGGGGGGGGGGGGGGGGGGGGGGGGGGGGGGGGGGGGGGGGGGGGGGGGGGGGGGGGGGGGGGGGGGGGGGGGGGGGGGGGGGGGGGGGGGGGGGGGGGGGGGGGGGGGGGGGGGGGGGGGGGGGGGGGGGGG*CFEGGGGGGGGGGGGGGGGGGGGGGGGGEEG?CFFGFGGGEGGGGGGGGGGGDGGGGGGGGGGGGGGGFGFGFFFFF?CFFFFFFFFFGFFFFFFEBFFFFFFFE>6>6;BFD?F99>>BF>FF?B(
@M04999:289:000000000-L3R54:1:1101:14367:14189 1:N:0:396
AAGCCTACGGGGGGCTGCAGTGGGGAATATTGCACAATGGGCGAAGGCCTGATGCAGCGACGCCGCGTGCGGGATGACGGCCTTCGGGTTGTAAACCGCTTTTGATTGGGAGCAAGCGAGAGTGAGTGTACCTTTCGAATAAGCACCGGCTAACTACGTGCCAGCAGCCGCGGTAATACGTAGGGTGCAAGCGTTATCCGGATTTATTGGGCGTAAAGAGCTCGTAGGCGGTTCGTCGCGTCTGGTGTGAAAGTCCATCGCTTAACGGTGGATCGGCGCCGGGTACGGGCGGACTGGAGTG
+
CCCCCGGGGGGGGGGGGGGGGGGGGGGGGGGGGGGGGGGGGGGGGGGGGGGGGGGGGGGGGGGGGGGGGGGGGGGGGGGGGGGGGGGGGGGGGGGGGGGGGGGGGGGGGGGGGGGGGGGGDGGGGGGGGGGGGGGGGGGGGGGGGGGGGGGGGGGGGGGGGGGGGGGGGGGGGGGGGGGGGGGGGGGGGGGGGGGGGGGGGGGGGGGGGGGGGGGGGGGGGGGGGGGGGGGGGGGGGGGGGGFGFGFFFFFFGFFFFFFFFFGFFFFFFFFFFFFFFFFFFFF9BFFFFF>>BFFFFFFF?
@M04999:289:000000000-L3R54:1:1101:23868:14197 1:N:0:396
ACTTGCCTACGGGAGGCAGCAGTGGGGAATATTGCACAATGGGGGAAACCCTGATGCAGCCATGCCGCGTGTATGAAGAAGGCCTTCGGGTTGTAAAGTACTTTCGGTAGTGAGGAAGTTGTGTGTATGAAAAGTGCATGCAGTTGACGTTAGCTACAGAAGAAGCACCGGCTAACTCCGTGCCAGCAGCCGCGGTAATACGGAGGGTGCGAGCGTTAATCGGAATGACTGGGCGTAAAGGGCATGTAGGCGGATAATTAAGTTAGGTGTGAAAGCCCCGGGCTCAACCTGGGAATTGCAC
+
CCCCCGGGGGGGGGGGGGGGGGGGGGGGGGGGGGGGGGGGGGGGGGGGGGGGGGGGGGGGGGGGGGGGGGGGGGGGGGGGGGGGGGGGGGGGGGGGGGGGGGGGGGGGGGGGGGGGGGGGGGGGGGGGGGGGGGGGGGGGGGGGGGGGGGGGGGGGGGGGGGGGGGGGGGGGGGGGGGGGGGGGGGGGGGGGGGGGGGGGGGGGGGGGGGGGGGGDGEGGGFGGGFGGGGGGGGGCGGGGGGDGFGFFFFFFGFFFFFFFFFFFFFFFDF?AFFFFFBFBFF>BBFFFFFFFBB?F:DAF<
@M04999:289:000000000-L3R54:1:1101:28128:14211 1:N:0:396
AGTTGCCTACGGGAGGCTGCAGCGAGGAATATTGGACAATGGGTGAGAGCCTGATCCAGCCATCCCGCGTGAAGGACGACAGCCCTATGGGTTTTAAACTTCTTTTGTATGGGAATAAACCACATTACGCGTAATGTTCTGAAGGTACCATACGAATAAGCATCGGCTAACTCCGTGCCAGCAGCCGCGGTAATACGGAGGATGCGAGCGTTATCCGGATTTATTGGGTTTAAAGGGTCCGTAGGCGGGTTGATAAGTCAGCGGTGAAAACCTGCAGCTTAACTGTAGAACTGCCGTTGAT
+
CCCCCGGGGFGGGGGGGGGGGGGGGGGGGGGGGGGGGGGGGGGGGGGGGGGGGGGGGGGGGGGGGGGGGGGGGGGGGGGGGGGGGGGGGGFFGGGGGGGGGGGGGGGGGGGGGGGGGGGGGGGGGGGGGDGGGGGGGGGGGGGGGGGGGGGGGGGGGGGGGGGGGGGGGGGGFGGGGGGGGGGGGGGGGGGGGGGGGGGGGGGGGGGGGDEGGGGGGGGCE?FDGGGGGGGG9FGGGGGGGGFDFGFFFFFFF?FFFFFFFFGE>EFFBFB?BFFFFBFFFFFFFFAA><AF><09<:B?4
@M04999:289:000000000-L3R54:1:1101:5048:14216 1:N:0:396
CGACTCCTACGGGAGGCTGCAGTAGGGAATCTTCCACAATGGACGCAAGTCTGATGGAGCAACGCCGCGTGAGTGAAGAAGGTTTTCGGATCGTAAAGCTCTGTTGTTGGTGAAGAAGGATAGGGGTAGTAACTGATTCTTATTTGACGGTAATCAACCAGAAAGTCACGGCTAACTACGTGCCAGCAGCCGCGGTAATACGTAGGTGGCAAGCGTTGTCCGGATTTATTGGGCGTAAAGCGAACGCAGGCGGGAGAACAAGTCAGCTGTGAAAGCCCTCGGCTTAACCGGGGAAGTGC
+
CCCCCGGGGGGGGGGGGGGGGGGGGGGGGGGGGGGGGGGGGGGGGGGGGGGGGGGGGGGGGGGGGGGGGGGGGGGGGGGGGGGGGGGGGGGGGGGGGGGGGGGGGGGGGGGGGGGGGGGGGGGGGGGGGGGGGGGGGGGGGGGGGGGGGGGGGGGGGGGGGGGGGGGGGGGGGGGGGGGGGGGGGGGGGGGGGGGGGGGGGGGGGGGGGGGGGGGGGGGGGGGGGGGGGGGGGGGGGGGGGGFGEGFFFFFFGFFFFFFFFFFFFFFFFF?BFFFFFFFFFFFFFFFFFFBFFFFF:BF
@M04999:289:000000000-L3R54:1:1101:7383:14217 1:N:0:396
TGCCTACGGGAGGCTGCAGTGGGGAATATTGTACAATGGGGGAAACCCTGATGCAGCCATGCCGCGTGTATGAAGAAGGCCTTCGGGTTGTAAAGTACTTTCGGTAATGAGGAAGGTGGTGTATCTAATAGGTGCATCAATTGACGTAAATTACAGAAGAAGCACCGGCTAACTCCGTGCCAGCAGCCGCGGTAATACGGAGGGTGCGAGCGTTAATCGGAATGACTGGGCGTAAAGGGCATGTAGGCGGATAATTAAGTTAGGTGTGAAAGCCCTGGGCTCAACCTAGGAATTGCACTT
+
CCCCCGGGGGGGGGGGGGGGGGGGGGGGGGGGGGGGGGGGGGGGGGGGGGGGGGGGGGGGGGGGGGGGGGGFGGGFGGGGGGGFGGGGGGGGGGGGGGGGGGGGGGGGGGGGGGGGGGGGGGGGGGGFGGFGGGG,CFGGGGGFGGGGGGGGGGGGGGGGGGGGGGGGGGGGGGGGGGGGGGGGGGGGGGGGGCCFGGGGGGGD8EEGCEDGGECFGFGEGGGFCGGGFGGG7CEGDGGGG4FGFGFFFFFBG6?@FFF?FFFFFFFFFFFFFFFFF?FB(8>?F:?BFFFFF0<<4>24
@M04999:289:000000000-L3R54:1:1101:3376:14226 1:N:0:396
CCCTACGGGAGGCAGCAGTGGGGAATATTGCACAATGGGGGGAACCCTGATGCAGCCATGCCGCGTGTATGAAGAAGGCCTTCGGGTTGTAAAGTACTTTCGGTAGTGAGGAAGTTGTGTGTATGAAAAGTGCATACAGTTGACGTTAGCTACAGAAGAAGCACCGGCTAACTCCGTGCCAGCAGCCGCGGTAATACGGAGGGTGCGAGCGTTAATCGGAATGACTGGGCGTAAAGGGCATGTAGGCGGATAATTAAGTTAGGTGTGAAAGCCCCGGGCTCAACCTGGGAATTGCACTTA
+
CCCCCGGGGGGGGGGGGGGGGGGGGGGGGGGGGGGGGGGGGGGGGGGGGGGGGGGGGGGGGGGGGGGGGGGGGGGGGGGGFEGGGGGGGGGGGGGGGGGGGGGGGGGGGGGGGGGGGGGGGGGGGGGGGGGGGGGGGGGGGGGGGCGGGGGGGGGGGGGGGGGGGGGGGGGGGGGGGGGGGGGGGGGGGGGGDEFCGGGGGG5EGGGDGGGGGGFGGGDGGGGGGGFGGGGDGDFGGGGGCDFFFGFFFFF@DFFFFFFFFFGBFFF?AF><?FDEBBF>?DFF??BF?B?(5>BFB23A
@M04999:289:000000000-L3R54:1:1101:10040:14240 1:N:0:396
GGTGCCTACGGGGGGCTGCAGTGGGGAATTTTGGACAATGGGGGGAACCCTGATCCAGCCATGCCGCGTGTCTGAAGAAGGCCTTCGGGTTGTAAAGGACTTTTGTTAGGGAAGAAAAGCCGGGTGCTAATACCGCCTGGTGCTGACGGTACCTAAAGAATAAGCACCGGCTAACTACGTGCCAGCAGCCGCGGTAATACGTAGGGTGCGAGCGTTAATCGGAATTACTGGGCGTAAAGCGAGCGCAGACGGTTAGATAAGTCAGATGTGAAATCCCCGAGCTCAACTTGGGACGTGCATT
+
CCCCCGGGGGGGGGGGGGGGGGGGGGGGGGGGGGGGGGGGGGGGGGGGGGGGGGGGGGGGGGGGGGGGGGGGGGGGGGGGGGGGGGGGGGGGGGGGGGGGGGGGGGGGGGGGGGGGGGGGGGGGGGDGGGGGGGGGGGGGGGGGGGGGGGGGGGGGGGGGGGGGGGGGGGGGGGGGGGGGGGGGGGGGGGGGGGGGGGGGGFGGGGGGGGGGEGGGGFGGGGGDGGGGGGGGFDGGGGGGGGDGFGFDFFEECEEFFFFFFFGFFFFFFFBFA=6FFF@>BF1>FFFBFFFFB2(4803:>
@M04999:289:000000000-L3R54:1:1101:10828:14264 1:N:0:396
ACCCTACGGGGGGCAGCAGTGGGGAATATTGCACAATGGGGGAAACCCTGATGCAGCCATGCCGCGTGTATGAAGAAGGCCTTCGGGTTGTAAAGTACTTTCGGTAGTGAGGAAGTTGTGTGTATGAAAAGTGCATGCAGTTGACGTTAGCTACAGAAGAAGCACCGGCTAACTCCGTGCCAGCAGCCGCGGTAATACGGAGGGTGCGAGCGTTAAGCGGAATGACTGGGCGTAAAGGGCATGTAGGCGGATAATTAAGTTAGGTGTGAAAGCCCCGGGCTCAACCTGGGAATTGCACTT
+
CCCCCGGGGGGGGGGGGGGGGGGGGGFGGGGGGGGGGGGGGGGGGGGGGGGGGGGGGGGGGGGEGGGGGGGGGGGGGGGGGGGGGGGGGGGGGGGGGGGGGGGGGGGGGGGGGGGGDFGGGGGGGGGGGGGGGGGGGGGGGGGDGGGGGGGGGGGGGGGGGGGGGGGGGGGGGFGGEGGGGGGGG>FCGGGGGGGGGGGGGGGG>CGECEEGGGGG+:CGEEGGGGGGGGGG:9AFFGGGGGFGFGFFB@>DGFFFF?FFBFFFFFFFAFDF:FFEFFF>9?BFFFFFFFFF13>BA?D3
@M04999:289:000000000-L3R54:1:1101:7814:14270 1:N:0:396
TCTTCCCTACGGGCGGCTGCAGTGGGGAATATTGCACAATGGGGGAAACCCTGATGCAGCCATGCCGCGTGTATGAAGAAGGCCTTCGGGTTGTAAAGTACTTTCGGTAATGAGGAAGGTGGTGTATCTAATAGGTGCATCAATTGACGTTAATTACAGAAGAAGCACCGGCTAACTCCGTGCCAGCAGCCGCGGTAATACGGAGGGTGCGAGCGTTAATCGGAATGACTGGGCGTAAAGGGCATGTAGGCGGATAATTAAGTTAGGTGTGAAAGCCCTGGGCTCAACCTAGGAATTGCAC
+
CCCCCGGGFGGGGGGGGGGGGGGGGGGGGGGGGGGGGGGGGGGGGGGGGGGGGGGGGGGGGGGGGGGGGGGGGGGGGGGGGGGGGGGGGGGGGGGGGGGGGGGGGGGGGGGGGGGGGGGGGGGGGGGGGGGGGGGGGGGGGGGGGGGGGGGGGGGGGGGGGGGGGGGGGGGGGGGGGGGGGGGGGGGGGGGGGGGGGGGGGGGGGGGGGGGGGGGGGGGGGGGGGGGGGGGFGGGGGGGGGGFGFGFFFFFFGFFFFFFFFFGFFFFFFFFFFFFFF?FB?FF<FBFFFB?<BFFB:?BF>
@M04999:289:000000000-L3R54:1:1101:12447:14285 1:N:0:396
CGTCCTACGGGGGGCAGCAGTGAGGAATATTGGACAATGGGTGAGAGCCTGATCCAGCCATCCCGCGTGAAGGACGACAGCCCTATGGGTTTTAAACTTCTTTTGTATGGGAATAAACCACATTACGTGTAATGTTCTGAAGGTACCATACGAATAAGCATCGGCTAACTCCGTGCCAGCAGCCGCGGTAATACGGAGGATGCGAGCGTTATCCGGATTTATTGGGTTTAAAGGGTCCGTAGGCGGGTTGATAAGTCAGCGGTGAAAACCTGCAGCTTAACTGTAGAACTGCCGTTGATAC
+
CCCCCGGGGGGGGGGGGGGGGGGGGGGGGGGGGGGGGGGGGGGGGGGGGGGGGGGGGGGGGGGGGGGGGGGGGGGGGGGGGGGGGGGGGGGGGGGGGGGGGGGGGGGGGGGGGGGGGGGGGGGGGGGGGGGGGGGGGGGGGGGGGGGGGGGGGGGGGGGGGGGGGGGGGGGGGGGGGGGGGGGGGGGGGGGGGGGGGGGGGGGGGGGGGGGGGGGGGGGGGGGGGGGGGGGGGGGGGGGGGGFGFDFDBEFFGFFFFFFFFDDEFFFFFFFBBF@FFFFFAAFFFFFFFFFFFFFFFFFF2
@M04999:289:000000000-L3R54:1:1101:26320:14297 1:N:0:396
GGTCCTACGGGCGGCTGCAGTGGGGAATATTGCACAATGGGCGAAAGCCTGATGCAGCGACGCCGCGTGCGGGATGACGGCCTTCGGGTTGTAAACCGCTTTTGATTGGGAGCAAGCGAGAGTGAGTGTACCTTTCGAATAAGCACCGGCTAACTACGTGCCAGCAGCCGCGGTAATACGTAGGGTGCAAGCGTTATCCGGATTTATTGGGCGTAAAGAGCTCGTAGGCGGTTCGTCGCGTCTGGTGTGAAAGTCCATCGCTTAACGGTGGATCGGCGCCGGGTACGGGCGGACTGGAGTG
+
CCCCCGGGGGGGGGGGGGGGGGGGGGGGGGGGGGGGGGGGGGGGGGGGGGGGGGGGGGGGGGGGGGGGGGGGGGGGGGGGGGGGGGGGGGGGGGGGGGGGGGGGGGGGGGGGGGGGGGGGGGGGGGGGGGGGGGGGGGGGGGGGGGGGGGGGGGGGGGGGGGGGGGGGGGGGGGGGGGGGGGGGGGGGGGGGGGGGGGGGGGGGGGGGGCFGGEGGGGGGGGGGGGGGGGGGGGGGGGGGGGFGFGFFEFFFGFFFFFFFEFGFFFFF?FB:>FFFEFFFFFBFF??F>BFFF>B?FFFFF
@M04999:289:000000000-L3R54:1:1101:18059:14297 1:N:0:396
ATAGCCTACGGGCGGCTGCAGTGGGGAATATTGCACAATGGGGGAAACCCTGATGCAGCCATGCCGCGTGTATGAAGAAGGCCTTCGGGTTGTAAAGTACTTTCGGTAGTGAGGAAGTTGTGTGTATGAAAAGTGCATGCAGTTGACGTTAGCTACAGAAGAAGCACCGGCTAACTCCGTGCCAGCAGCCGCGGTAATACGGAGGGTGCGAGCGTTAATCGGAATGACTGGGCGTAAAGGGCATGTAGGCGGATAATTAAGTTAGGTGTGAAAGCCCCGGGCTCAACCTGGGAATTGCACT
+
[truncated: 24,664,264 more chars]
