# Supplementary material for: Dynamics of the hindgut microbiota of the Japanese honey bees (Apis cerana japonica) throughout the overwintering period
Source: PeerJ. 2025 Oct 13;13:e20050. doi: 10.7717/peerj.20050 (PMC12530201; doi:10.7717/peerj.20050)
Supplement: Supplemental Information 32 [file peerj-13-20050-s032.gz › peerj-13-20050-s032]

@M04999:289:000000000-L3R54:1:1101:11899:1789 2:N:0:444
TTTTTCTCTACCAGTGTCTCTATTCCTTTTTTCTACCCTCTCTTTCGCTCTTTATCTTCTTTGTTATCCCTTCTTTCTCTCTTCTCCTTCTTTTTTCCTCCTCATCTCTTCTCTTTTCACTTCTACACTTCTTATTCTACCTCCCTCTCCCACACTCTTCTTTGTCTTTTTCAAATTCTCTTCCCTTTTTGCCCTCTTTTTTTTCACATCTTTCTTCTCTCTCCTTCTCCTCTCTCTTTTCCCCCATTTATTCCTATTTACTCTCTCACCCTACTTATTACCTCTCCTGCTTCCTCTTTTT
+
--,,,,,,6,<;,,,,=,<<@,,-,6;,;C<+@C,<,;,6,,C@C,,,,6,;,,,,,;;,,<,<6,;6,6,6,,,6;;,,55C@55,,:6:,A,5@45C,,,,,99A,E,9,,,95?A,49,,=,5,,,9,,,,444>,,,42,@@=D,,9,9+64,9,,,43,,6,,939,,,+9+6+6+6=,,,,,46+,,,,++++++390*+3+2)0**+4<*50;**33*08@***03)**3;0+0**)0)31**2/9***2/**/**/.***/0(5(/*1*1/*1.*0.((.)((.)))177))/
@M04999:289:000000000-L3R54:1:1101:10312:1791 2:N:0:444
TTTCTACCAGTTTATCTAATCCTTTTCTCTCCCCACTCTTTCTTCCTTCATCTTCTTTCTTTTTTTTCTATCCTGCCTTCTCTTTCTTTTCTCTCTGTATTTTCTCTTCTTTTCTCCTCTTCACTACTCTTTCCTTCTACTTCATTTCTATTCATTTTTACCATTATCTACGTCAGTTCTACATTTTTTCTTCTTTTTTTCTCCTCTTTCTTCTCTACCCCCCTACTTTCCCTTTTTTCCCTATCTCTCCTGTTAACTCTCCCATCCTCCTTTTTTCCGCCGCTGCTTGCCCTGCTTTTGC
+
--,,8,;,,,,,<,66C,,=66;-C@,,,6,,68,6,,;C@6,C,,,<6,,6,<,,,;6,,6,68@+,<,,9,9,,9C?<,,,,5:,,,@,69A,9,:,,9,594,9,4,9AB5,,5,,9,9,94,9,9,9;4@,,,4,,99=,,9,9@,9=3,,,,94,,4,,9+93,,4+41++56+6+6+,9@,,4,6,3,,+66=C*++4+*5+*02;*3++*+0)*10:)1****00081**))*.**.***/*-*)*.**1**/)(0(0(-..7(8*07(6)(,(,(,((/))(()(((...)))
@M04999:289:000000000-L3R54:1:1101:14392:1848 2:N:0:444
CACTACTCGCGTATCTAATCCTTTTCTCTACCCCTGCTTTCTCACCTCACCGTCCTTTTCTTTCCATCTCTCCTCCTTCTCTTCTTTTTTTCTTCCTTATCTCTTCTCATTCCTCCTCTACACCTTGTCTTTCACTCTCCTCTTCTTCACTCACCTTTTTCAGTTTCATCTTCTCTTCCCCGGTTTTTCCGATTTCTTTCACACCTTTCTTTTTCTCTCCCCTCCCTTCTCTTTACTCTCCTTAATTCCTTCTAACCCTTGCCTCCTACGTATTACCCCGCCTGCTTTCACGTACTTATCC
+
--88,CEC,++8+8CF<@FAFF9<E6,;66666,:,,CCE,,,,66;;,,;,;,+,6<,,,6,,,,,,,,,,,,6,:C?<?,,:5,,B,@@,:55,,:,5,:,9,9,,,9<,9,,,,44,9,9,9,,,,9A,9,499,,,99A=9;,,,99E,,,,,,,,4,,9;C86,,7=;,3=;+1+0++63++6,2+++++26===+2+*33*+5*;*00*41+*)30))0))38*1;=;*/***3)*****22**/*****(-75((.*0/-*0(001;.6;(,602;(,().)).//((/9)15)
@M04999:289:000000000-L3R54:1:1101:13128:2002 2:N:0:444
GACTACTGGGGTATCTAATCCTGTTTGCTCCCCACGCTTTCGCATCTCAGCGTCAGTATCTGTCCAGAAGGCCGCCTTCGCCACCGGTATTCCTCCACATCTCTACGCATTTCACCGCTACACGTGGAATTCTACCTTCCTCTACAATACTCCAGATAACCAGTTTTAAGTGCAGTCCCCAGGTTGAGCCCGGGGCTTTCACACCTAACTTAATTATCCGCCTACATGCCCTTTACGCCCATTCATTCCGATTAACGCTCGCACCCTCCGTATTACCGCGGCTGCCGGCACGGAGTTAGCC
+
-6ACCGGAFGGGGGGGGGGGGGDFGGGFGGGGGGGGGGGGGCEGGEGGGGGGGGGDGGGGGGGGGGGFGGFFDGGGGGGCFFCGE@7FFGGFGGGGGGGGFGFGFFGGGGGGGGGGEGGGGGGGG?G+FFGGGGGGGGGGGGGGGGGGGGGGGFC8D8EDCDFEFFGGGDGFDGFFDDDFF66CFF6,8CCEECCDC4CFFFFFFFFABFC3AEFCEAF2?=DD@ECFEB=@;ECC6?0>;(/)7CEFFE;;;DCC;@FBF9>>9?:??93:07)<>64;2960<((-90(86,(-,:9:0
@M04999:289:000000000-L3R54:1:1101:15838:2016 2:N:0:444
TCTGACTACAGGGGTATCTAATCCTTTTTGCTCCTCACTCTTTCGCATCTCAGCGTCAGTATCTGTCCAGAAGGCTGCCTTCGCCACCGGTATTCCTCCACATTTCTACGCATCTCACCGCTACACGTGGAATGCTACCTTCCTCTACAATACTCCAGATAACCAGCTTTAAGTGCAGTTCCCTGGTTGAGCCCGGGGCTGTCACACCCAACTTAATTATCCGCCTACATGACCTTTACGCCCAGTCATTCCTATTAACGCTCGCACCCTCCGGCTTACCGAGGCTGCTGGACCGGCGTT
+
--8CCGGAEGDDCF68CFFGAA,66,E,F:,FC,,C,,,CF<CE,,BC76E9A,@FGCGE@66E6,,,;6;,996,,?,<AFC7@:,BFC:+BEFGFGGG8A8,99C9,44,,+C,,5,,@E7F4E=FF=F,4,4@=;E4,,@D;DF8=,B8,,2@,@,,,4@,,=,@FF8,,66E?9D9F++,763631,,@3@@+=?D539F6+;*05>ADF8+*449+:)/5-8(.9**73C*584)(6(/(..7??CE)<C<6.),37(((,((,816(2((422(2((,4(8?7)5((,(,(---
@M04999:289:000000000-L3R54:1:1101:20333:2070 2:N:0:444
TGACTACTAGGGTATCTAATCCTGTTCGCTACCCATGCTTTCGAACCTCAGCGTCAGTTACAGACCAGAGAGCCGCCTTCGCCACTGGTGTTCTTCCATATATCTACGCATTCCACCGCTACACATGGAGTTCCACTCTCCTCTTCTGCACTCAAGAAAAACAGTTTCAGCTGCACTTCCCCGGTTAAGCCGAGGGCTTTCACAGCTGACTTGTTCTCCCGCCTGCGTTCGCTTTACGCCCAATAAATCCGGACAACGCTTGCCACCTACGTATTACCGCGGCTGCTGGCACGTAGTTAGC
+
@ABCCGGGFFGGGGGGGGGGGGGGGGFGGGGGGGGGFGGGGGG?FGGFGGGGGGGGGCFFGGGAGGGCFFGGGGGGGGGGGGGGE8BFFGEFGGGGGGGGGGFGGAFGGDGDGGFG8CFGGGGGDDGCGFGGGGFFEF9,@FFGFEGGGDGFGGGDB8=E,CGGDFFFDDGAFF=FFFFGGGGDEG6D9FGCGEG@DGGGFFFFF>>>==AEBB9@/39@BFB==B95@@;;?FFCF<DEFF?8=E96?;0(,71:B9><212:A??0?71(2<?<A<69>(((-().8?<2((4:?2)64
@M04999:289:000000000-L3R54:1:1101:15989:2084 2:N:0:444
CTATGACTACTAGGGTATCTAGTCCTGTTCGCTACCCATGCTTTCGAACCTCAGCGTCAGTTACAGACCAGAGAGCCGCCTTCGCCACTGGTGTTCTTCCATATATCTACGCATTCCACCGCTACACATGGAGTTCCACCCTCCTCTTCTGCACTCAAGAAAAACAGTTTCAGCTGCACTTCCCCGGTTAAGCCGAGGGCTTTCACAGCTGACTTGTTCTCCCGCCTGCGTTCGCTTTACGCCCAATAAATCCGGACAACGCTTGCCACCTACGTATTACCGCGGCGGCTGGCACGTAGTT
+
AACCCGGGGGGGGGGGGGGGG9FGGGGGGGGGGGEGGGGGGGGGGGFGGEGGGGGGGGGGGGGGGGGGGGGGGGGGGGGGGGGGGEGGGFGGGGGGGGGGGGFFGFGGFGGGGGGGFGFFGGGGGGGGGGGGGFFFCFGFCDDEGGGGGGGGGGGGGCGCGGGGGFFFFFGGGD7=DFFGFGGFGC6EGGCCCGGDCGGGFFFFFFFFFFFEFFAAEBAEABF2@FFFFF?@@FBFFFFFFFFFF?@3AEFFF>0?>>:B9B<04<0))4:>?BB>ABFF),7(41(,13;(-,4<.4:?6
@M04999:289:000000000-L3R54:1:1101:21628:2129 2:N:0:444
CCGACTACCGGGGTATCTAATCCTGTTTGCTCCCCACGCTTTCGCATCTCAGCGTCAGTATCTGTCCAGAAGGCCGCCTTCGCCACCGGTATTCCTCCACATCTCTACGCATTTCACCGCTACACGTGGAATTCTACCTTCCTCTACAATACTCCAGATAACCAGTTTTAAGTGCAGTTCCCAGGTTGAGCCCGGGGCTTTCACACCTAACTTAATTATCCGCCTACATGCCCTTTACGCCCAGTCATTCCGATTAACGCTCGCACCCTCCGTATTACCGCGGCTGCTGGCACGGAGTT
+
CCCCCGGGGGGGGGGGGGGGGGGGGGGGGGGGGGGGGGGGGGGGGGCFFGGGGGGGGGGGGGGGGGGGGFGGGGGGGGGGGGGGFEFGFGGGGGGGGGGGGGGGGGGGGGGGGGGGGGGGGGGGGGGGGGGGGGGGGGGGGGFGGGGGGGGGGGGGGGFGGGGDFGGGGGGGDFGGFGFGGFFF?FCGGGGGGGGGGGGDFFFFFFFFFFFFFFFFFFFFFDDD?<DE9CFEDFFECFDF9BFF;3;CEFEFFFFFFFFBFF>>>F9?FFFF??7?AFAF6>3>;9???0:?D?(2182
@M04999:289:000000000-L3R54:1:1101:22297:2182 2:N:0:444
GACTACCGGGGTATCTAATCCTGTTCGCTCCCCACGCTTTCGTCCATCAGCGTCAATCGGTATTTAGTAACCTGCCTTCGCAATCGGGGTTCTGTGTAATATCTATGCATTTCACCGCTACACTACACATTCCAGCTACTTCAATACTATTCAAGATTAACAGTATCAACGGCAGTTCTACAGTTAAGCTGCAGGTTTTCACCGCTGACTTATCAACCCGCCTACGGACCCTTTAAACCCAATAAATCCGGATAACGCTCGCATCCTCCGTATTACCGCGGCTGCTGGCACGGAGTTAGCC
+
CCCCCGGGGGGGGGGGGGGGGGGGGGGGGGGGGGGGGGGGGGGGGGEGGGGGGGGGGGGGGGGGGGGGGGGGGGGGGGGGGCECGFGGGGGGGGGGGGGGGGGGGGGGGGGGGGGGGGGGGGGGGGGGGGGGGGGGGGGGGGGGGGGGGGGGGGGGGGGGGGGGGGGGGGGGGEGFFGFGGFFEGGGGGGGGGGGCGCFGFFFFFFFFFFEFEFFCBFFAB>DFFFD?FFFFFFEECEF57=@@A><<@B;?@07<0;0(-69B>?<AFFFF:7AF<6>(9>;BF????<??>>608<AD:
@M04999:289:000000000-L3R54:1:1101:17816:2254 2:N:0:444
GGAGTGACTACTGGGGTATCTAATCCTGTTTGCTACCCACGCTTTCGAGCATGAACGTCAGTGTTATCCCAGGAGGCTGCCTTCGCCATCGGTATTCCTCCACATCTCTACGCATTTCACTGCTACACGTGGAATTCTACCTCCCTCTGACACACTCTAGTTAGACAGTTTCAAATGCACGTCCCAAGTTGAGCTCGGGGATTTCACATCTGACTTATCTAACCGTCTGCGCGCGCTTTACGCCCAGTAATTCCGATTAACGCTCGCACCCTACGTATTACCGCGGCTGCTGGCACGTAGT
+
CCCCCGGGGGGGGGGGGGGGGGGGGGGGGGGGGGGGGGGDGGGGGGGGGGGGGGGGGGGGGGGGGGGGGGGGGGGGGGGGGGGGGGGGGGGDF@FFGGGGGGGGGGGGGGGGGGGGGGGGGGGGGGGGGGFGGGGGGGGGGGG8CGGGGGGGFFGGGGFGEGFFGCGGGGGGGGGGFGFGC?DCEGFGGGGGFGEGGGGGF>FFFACF75AEEF>AEFFEFEFFF9@DFFF2(->@@FFF<3?FB@D;C6??<;8(6?;36;>?B>>>F>F<<FF?2<?FFA(2(41-2::??0(32(,3-
@M04999:289:000000000-L3R54:1:1101:15186:2268 2:N:0:444
TTACTACTCGGGTGTCTAATACTGTGTGCTCCCCACGCTTTCTCGCCTCAGCGCCAGTATCTGTCCAGAAGGCCGCCTTCTCGACCGGTATTCCTCCACCGCTATACGCACTTTACCGCTACACGTCGAGTTCTACCTTCCTCCACACTACTCCCGAGAACCAGTTTTAAGGGCGCTGCCCAAGCGTTACCCGGGGCTTTTACACCTAACTTGATAAGCCGCGCGCATGCCCCTTTCGCCCCGCATTTCCGCTTAACGCGCTCACCCCCCGCATTACCCCCGGTGCCGGGACACGTGTAGC
+
--8,8,;;,,BF,+@6E66,,,66C,ECF,E,CF,C+C@,B66C,,6,B,,CF++++66C96,C@F,,C,,@,B:++,,9,C,,>>++++:9AA9AA=F,++@+@,,,@F+4A,,C,+@+46:EC,+>8+83,@,E=9EG8,@,,1@+,,6,@616++++@5,,,2=,,4,,:E**/3*3@2*,**/*/*,<4*/>755;*+;@F5)/)/6))*3+.**.24((,,(--,,((-:)6,2>:,((,((.)-((((,64163((-(62?09>((380)6).-(((((-(-(((,(((.(.4).
@M04999:289:000000000-L3R54:1:1101:10012:2310 2:N:0:444
GACTACTAGGGTATCTAATCCTGTTTGCTCCCCACGCTTTCGCATCTCAGCGTCAGTATCTGTCCAGAAGGCCGCCTTCGCCACCGGTATTCCTCCACATCTCTACGCATTTCACCGCTACACGCGGAATTCTACCTTCCTCTACAATACTCCAGATAACCAGTTTTAAGTGCAGGTCCCAGGTTGAGCCCGGGGCTTTCACACCTAACTTAATTATCCGCCTACATGCCCTTTACGCCCAGTCATTCCGATTAACGCTCGCACCCTCCGGATTACCCCGGCTGCTTGCCCGGACGTAGCC
+
C9<BC,EDFGG<FCECFGC<F@DAFGADFGGGGGGGDEGG<FE,BF@E@EFGGGGEGGFFFAF<ECDACFGFGGGGGGFF7FBFFG7>C=FDFGGG?ECEGFGFGGG7:CCFDFAF7FGEGGGCGGG@E+FF;DAC,EFGEFEAFF?FGFG?E8,,6,@D===@3DFC8=:,ECC,;2@CD6DCEFCDFFG*@CE9*9F7=AFFFAAFB=E*9+=8@>A@FF;0;@))64@@;EE)/(6801;@>???34(,(44)46((-(41164--((,86).6,-(,4(2:).58(,(((((-32,3
@M04999:289:000000000-L3R54:1:1101:15180:2340 2:N:0:444
GTTTAGACTACCAGGGTATCTAATCCTGTTTGCTCCCCACGCTTTCGCATCTCAGCGTCAGTATCTGTCCAGAAGGCCGCCTTCGCCACCGGTATTCCTCCACATCTCTACGCATTTCACCGCTACACGTGGACTTCTACCTTCCTCTACAATACTCCAGATCACCACTTTTAAGTGCAATTCCCAGGTTGAGCCCGGGGCTTCCACACCTAACTTAATTATCCGCCTCCATGCCCTTTACGCCCCGTCCCTTCGAATAACGCTCGCACCCTCCGTATTACCGCGGCTGCTGCCCCGGTGT
+
CCCCCGGGGDEFF<@CEFFFGCA@@ECEC,E<FFG8FGFECF7BFGEFFFE9FG9FB@C@CEEEGGG<FGFCAE,BFGFGG@7EFF@CCFGDF>FAEFCFF8FE,AEGD9AFE@CB,?;EFEFF+CFGGA<77,8,CECFG?AF1,E;,@;=A,==DCD@,,,3>0@+,@=CA?+7+2++?+=9>,@8:F8?FGGG>5>7994*;BA*))7):6:A==FCF?CC?=D=-2>?83=8(,)+.(,69((/2(())/1(()())-1((49(4(444(32:(,.66<>;11912384((,(-(,,
@M04999:289:000000000-L3R54:1:1101:24508:2401 2:N:0:444
CGAGACTACCCGGGTATCTAATCCTGTTCGCTCCCCACGCTTTCGTCCATCAGCGTCAGTATCTGTCCAGAAGGCCGCCTTCGCCACCGGTATTCCTCCACATCTCTACGCATTTCACCGCTACACGTGGAATTCTACCTTCCTCTACAATACTCCAGATAACCAGTTTTAAGCGCAGTTCCCAGGTTGAGCCCGGGGCTTTCACACCTAACTTAATTATCCGCCTACATGCCCTTTACGCCCAGTCATTCCGATTAACGCTCGCACCCTCCGTATTACCGCGGCTGCTGGCACGGAGTT
+
CCCCCGGGGGGGGGGGGGGGGGGGGGGGGGGGGGGGGGGGGGGGGGGGGGGGGGGGGGGGGGGGGGGGGGGGGGGGGGGGGGGGGGGGGGGGGGGGGGGGGGGGGGGGGGGGGGGGGGGGGGGGGGGGGGGGFGGGGGGGGGGGGGGGGGGGGGGGGGGGGGGGGGGGGGGGGCDGFGFGGGGGGGGGGGGGGGGGGGG<AFFFFAFFFFFFFFFFFFFFFFFFFFFFFFC3=DFFFEEFFFFFDE>246:28?F?FF<190(7>>99(,4368((8A>>09;>B>01:?:BBFF0(48?
@M04999:289:000000000-L3R54:1:1101:15855:2417 2:N:0:444
CGACTACTGGGGTATCTAATCCTGTTCGCTCCCCACGCTTTCGTCCATCAGCGTCAATCGGTATTTAGTAACCTGCCTTCGCAATCGGGGTTCTGTGTAATATCTATGCATTTCACCGCTACACTACACATTCCAGCTACTTCAATACTATTCAAGATTAACAGTATCAACGGCAGTTCTACAGTTAAGCTGCAGGTTTTCACCGCTGACTAATCAACCCGCCTACGGACCCTTTAAACCCAATAAATCCGGATAACGCCCGCATCCTCGGTATTACCGCGGCGGCGGCAACGGAGTTACC
+
-A,CC@FGGGGGC@@,EFC,C,C@FGDCGEGGGC<FDFFGFAFEFEEGFFGFGGGD:CFDF@EF<AEGGGFGGGGGEGE9<FE@C<B::@FGF<BF9FE9B9F9FFGFA<AFFDGG<F78CBFGGGCFEFFFFFGC,4EFGG,==DF?;C,,,@;CFDCFGFCDFFDFGFGGGCC>F+C=+?=DFFFFGFCF6DA6;9<+1=9?B5**11A*:=*4699)994)28>25>F@:B)@?33;;;((/;3))/7(//64@0(((-(,(((.5(42(4<AF227B19(-,((((-(-,,--(.))
@M04999:289:000000000-L3R54:1:1101:17700:2459 2:N:0:444
GGATGACTACAAGGGTATCTAATCCTGTTTGCTCCCCACGCTTTCGCATCTCAGCGTCAGTATCTGTCCAGAAGGCCGCCTTCGTCACCGGTATTCCTCCACATCTCTACGCATTTCACCGCTACACGTGGAATTCTACCTTCCTCTACAATACTCCAGATAACCAGTTTTAAGTGCAGTTCCCAGGTTGAGCCCGGGGCTTTCACACCTAACTTAATTATCCGCCTACATGCCCTTTACGCCCAGTCATTCCGATTAACGCTCGCACCCTCCGTATTACCGCGGCTGCTGGCACGGAGTT
+
CCCCCGGGGGGGGGGGGGGGGGGGGGGGGGGGGGGGGGGGGGGGGGGGGGGGGGGGGGGGGGGGGGGGGGGGGGGGGGGGGGGGGGGGGGGGGGGGGGGGGGGGGGGGGGGGGGGGGGGGGGGGGGGGGGGGGGGGGGGGGGGGGGGGGGGGGGGGGGGGGGGGFGGGGGGGGGGGFGFGGGGGGGGGGGGGGGFGDGGG>FFFFFFFA@EFFFFFFFFFFFFFFFFFFFFFFFFFDFFFFFB>@@FFEEFF6;@FDFFF<@FFFFFFFBFB:>?(4?FFF?6(7>;;?FF??FB<9>;34
@M04999:289:000000000-L3R54:1:1101:14885:2495 2:N:0:444
TTCGGGACTACCCGGGTATCTAATCCTGTTCGCTCCCCACGCTTTCGCTCCTCAGCGTCAGTGACGGCCCAGAGACCTGCCTTCGCCATCGGTGTTCTTCCCGATATCTACACATTCCACCGTTACACCGGGAATTCCAGTCTCCCCTACCGCACTCCAGTCCGCCCGTACCCGGCGCCGATCCACCGTTAAGCGATGGACTTTCACACCAGACGCGACGAACCGCCTACGAGCTCTTTACGCCCAATAAATCCGGATAACGCTTGCACCCTACGTATTACCGCGGCTGCTGGCACTTAGT
+
CCCCCGGGGGGGGGGGGGGGGGGGGGGGGGGGGGGGGGGGGGGGGGGGGGGGGGGGGGGGGGGGGGGGGGGGGGGGGGGGGGGGGGGGGGGGGGGGGGGGGGGGGGGGGGGGGGGGGGGGGGGGGGGGGGGGGGGGGGGGGGGGGGGGGGGGGGGGGGGGGGGGGGGEGEGGGGGGFGFGG3DCGGFGFEGGGGGGGGDGFFFFFFFFFFB?<FEFFF@BFFF>>BB?1<FBFF>FBAFFDB?99?((3<><B0;BBFFD?F9:0<FFFB??<BF<D9:DBB<>F>9>22?>7?:<().6.
@M04999:289:000000000-L3R54:1:1101:11764:2565 2:N:0:444
GAGACTACTCGGGTATCTAATCCTGTTCGCTCCCCACGCTTTCGTCCATCAGCGTCAATCGGTATTTAGTAACCTGCCTTCGCAATCGGGGTTCTGTGTAATATCTATGCATTTCACCGCTACACTACACATTCCAGCTACTTCAATACTATTCAAGATTAACAGTATCAACGGCAGTTCTACAGTTAAGCTGCAGGTTTTCACCGCTGACTTATCAAACCGCCTACGGACCCTTTAAACCCAATAAATCCGGATAAAGCTCGCATCCTCCGAATTACCGCGGCTCCTGGCACGGAGTT
+
CCCCCGGFGGGGGGGFEFFFGGGFCFGGGGEGGGGGGGGGGGECFGGGGGGGGGGGEGGFGGGGGGGGGGGGGFFGGFGGGGGGE7EEGGGCEFCAGDFGCFCEFFFFGFFFGGAGGGGGGEGGFFGGGCGDFGGGGGGGGGCFGFGGGGGGGFGFGGGFC=AFFFDF,=C?>EGGBF7FD==DEEGGCFCFGF6DCCC7@?FFFFFB=55AEC96A9+.99A92=B@9@FF=D@3*7>FDF?;@@3CC34632;D<C<E35@03((.)513(-4-).4-461>><<(.(4()-((43(
@M04999:289:000000000-L3R54:1:1101:17360:2620 2:N:0:444
CGACTACACGGGTATCTAATCCTGTTTGCTCCCCACGCTTTCGCATCTCAGCGTCAGTATCTGTCCAGAAGGCCGCCTTCGCCACCGGTATTCCTCCACATCTCTACGCATTTCACCGCTACACGTGAAATTCTACCTTCCTCTACAATACTCCAGATAACCAGTTTTAAGTGCAATTCCCAGGTTGAGCCCGGGGCTTTCACACCTAACTTAATTATCCGCCTACATGCCCTTTACGCCCAGTCATTCCGATTAACGCTCGCACCCTCCGTATTACCGCGGCTGCTGGCACGGAGTTAGC
+
CCCCCGFGFFGGGGGFGGGGGGGGGCGGGGGGGGGGGGGCGGEGGGGGGGGFGGDGGGFGFFFGFGGGGGGGGGGGGGGGGGDGGGGDGEGGGGGGGGGGGGGGGGFFGCFDGGGGFFGDGEGGGBFFGGGFEGGGGCFGGGF8FFFGGDFFGFGFFGGGGGGD3=EFFGGFGFGFBFF?DGCCDFGGCG?GDCC>G>FF>FFCFFFFF=E?BFFAE>A?DBFDFFFFF>EF@@FFEF@3:1767EECFFF?FDFFFF9?F099BF?(219(3(55)6:999099:4?7:78121(47A2)
@M04999:289:000000000-L3R54:1:1101:14228:2680 2:N:0:444
TGACTACAAGGGTATCTAATCCTGTTTGCTACCCACGCTTTCGAGCATGAACGTCAGTGTTATCCCAGGAGGCTGCCTTCGCCATCGGTATTCCTCCACATCTCTACGCATTTCACTGCTACACGTGGAATTCTACCTCCCTCTGACACACTCTAGTTAGACAGTTTCAAATGCACGTCCCAAGTTGAGCTCGGGGATTTCACATCTGACTTATCTAACCGTCTGCGCTCGCTTTACGCTCAGTAATTCCGATTAACGCCCGCACCCTACGTATTACCGCGGCTGCTGGCACGTAGTTAGC
+
CCCCCGGGGGGGGGGGGGGGGGGGGGGGGGGGGGGGGGGGGGGGGGGGGGGGGGGGGGGGGGGGGGGGGGGGGGGGGGGGGGGGGGGGGGGGGGGGGGGGFFGGGGGGGGGGGGGGGGGGGGGGGGGGGGFGGGGGGGGGGGGGGGGGGGGGGGGGGGGGGGGGGGGGGFGGGGGGFGFDGGGGFGGGFGFGEGGGG6F?EFFFCFFFFFFFFFFFCFFFFADFFFFBFFFFFFF9CF@/:5@CEE<95);;D;@EEFF002(41>:14:B:<9:<<43(,-307<?2((,44.1489DF4
@M04999:289:000000000-L3R54:1:1101:22592:2686 2:N:0:444
GACTACTCGGGTATCTAATCCTGTTCGCTCCCCACGCTTTCGCTCCTCAGCGTCAGTGACGGCCCAGAGACCTGCCTTCGCCATCGGTGTTCTTCCCGATATCTACACATTCCACCGCTACACATGGAGTTCCACTCTCCTCTTCTGCACTCAAGAAAAACAGTTTCAGCTGCACTTCCCCGGTTAAGCCGAGGGCTTTCACAGCTGACTTGTTCTCCCGCCTGCGTTCGCTTTACGCCCAATAAATCCGGACAACGCTTGCCACCTACGTATTACCGCGGCTGCTGGCACGTAGTTAGCC
+
CCCCCFGFGGGGEGFGECGGFGGFGGGDGDFFEFGGGGGGGGGCFGGGFGGGFGGGGGGGGGG:CFGGGGGGGFFGGGGGEEGGGGGGDGGGGGDGFGGGGGGGGGGFGGGEGGGGGGGGGGFAFGCFFEFGFECEFGGGGFFEFEFDGGGGGGGCFFGGGFGFGFGGGFGGGGFGFFFGFGG?EEFFGGGGGDEDGGGGFF8FFAFFB9?EEFFFEFA>B(6;@B7;;?B0(33>DDFE?<8?<DFB:BB?>26296:8?F><B:70((.547<).446>>(7?DD:242(4:<:AFFF7
@M04999:289:000000000-L3R54:1:1101:19101:2744 2:N:0:444
TCGACTACTCGGGTATCTAATCCTGTTTGCTCCCCACGCTTTCGCATCTCAGCGTCAGTATCTGTCCAGAAGGCCGCCTTCGCCACCGGTATTCCTCCACATCTCTACGCATTTCACCGCTACACGTGGAATTCTACCTTCCTCTACAATACTCCAGATAACCAGTTTTAAGTGCAATTCCCAGGTTGAGCCCGGGGCTTTCACACCTAACTTAATTATCCGCCTACATGCCCTTTACGCCCAGTCATTCCGATTAACGCTCGCACCCTCCGTATTACCGCGGCTGCTGGCACGGAGTT
+
CCCCCGGGGGGGGGGGGGGGGGGGGGGGGGGGGGGGGGGGGGGGGEFGGGGGGGGGGGGGGGGGGGGGGGGGGGGGGGGGGGGGGGGGEGGGGGGGGGGGGGGGGGGGGGGGGGGGGGGGGGGGGGGGGGGGGGFGGGGGFGGGGGGGGGGFFGGGGGGGGG?FGGGGGFGGGGGGFGDFGGGG6FGGGGGGGGGGGDDGFFFFFFAFFFDEEFFFEFFFFFFFFFFFFFFF@F@EEFDFFBD@@@<?.??E?F?DFFF(4<>01;4:012638?:)<9<>0099>:DF4?F<:993:?
@M04999:289:000000000-L3R54:1:1101:17460:2761 2:N:0:444
GTTTGACTACTGTGGTATCTAATCCTGTTTGCTCCCCACGCTTTCGCATCTCAGCGTCAGTATCTGTCCAGAAGGCCGCCTTCGCCACCGGTATTCCTCCACATCTCTACGCATTTCACCGCTACACGTGGAATTCTACCTTCCTCTACAATACTCCAGATAACCAGTTTTAAGTGCAGTTCCCAGGTTGAGCCCGGGGCTTTCACACCTAACTTAATTATCCGCCTACATGCCCTTTACGCCCAGTCATTCCGATTAACGCTCGCACCCTCCGTATTACCGAGGCTGCTGGCACGGAGTT
+
B-A@BFFGGGDFFGFGECAFFCEFGFGGGGGDFFG8FGCCEGGCFGGGGGGGGGFGGEGCGFFFG9FEFGGFCAFGDC@=F7FGDGEGDGGGCFGGGGGGGFGGGCFGGGGGGGGGGGGGGGGGGGGEGGEG?FGGFDGGEDFFGGGGA=?DFGGGGF?9=D,DFGGGDGGGDGGGFGFGGGGFGFGDFGGGGGGGCCDGFAFFFFBA)<BE2+=F==9<AEE@BD?DFFCEFE3>2=CF;;B0(66=AFCF?;DD;@EC?9;(4,46>B3(:B:?FF<<<1((,-32(448(8<B6(2-.
@M04999:289:000000000-L3R54:1:1101:7902:2809 2:N:0:444
TTGCAGACTACCGGGGTATCTAATCCTGTTCGCTACCCATGCTTTCGAACCTCAGCGTCAGTTACAGACCAGAGAGCCGCCTTCGCCACTGGTGTTCTTCCATATATCTACGCATTCCACCGCTACACATGGAGTTCCACTCTCCTCTTCTGCACTCAAGAAAAACAGTTTCAGCTGCACTTCCCCGGTTAAGCCGAGGGCTTTCACAGCTGACTTGTTCTCCCGCCTGCGTTCGCTTTACGCCCAATAAATCCGGACAACGCTTGCCACCTACGTATTACCGCGGCTGCTGGCACGTCGT
+
CCCCCGGGGGGGGGGGGGFGGGFGGGGGGGGGGGGGGGGGGGGGGGGGGGGGGGGGGGGGGGGGGGGGGGGGGGGGGGGGEGGGGGGGGGGGGFFGGGGGGGGFGGGGGGGGGGGGGGGGGGGGGGGGGGGGCGGGGGGGGGGFGGGGGGGGGGGGGGGFCGDGGGGCDGFGGFGGFGFGGFGGGGGGGGGGGGGGGGG7?AFFFFFFFFEFEAFF=F=CFEFFFFFFFFF@DFDFFF067?F;BF6?FFFFF>BFFFFF:;>:2<??A?F:((4,4>B9A9?699>>B6?FF?:<(((--
@M04999:289:000000000-L3R54:1:1101:11798:2832 2:N:0:444
TCTGACTACTCGGGTATCTAATCCTGTTTGCTCCCCACGCTTTCGCATCTCAGCGTCAGTATCTGTCCAGAAGGCCGCCTTCGCCACCGGTATTCCTCCACATCTCTACGCATTTCACCGCTACACGTGGAATTCTACCTTCCTCTACAATACTCCAGATAACCAGTTTTAAGCGCAGTTCCCAGGTTGAGCCCGGGGCTTTCACACCTAACTTAATTATCCGCCTACATGCCCTTTACGCCCAGTCATTCCGATTAACGCTCGCACCCTCCGTATTACCGCGGCTGCTGGCACGGAGTT
+
AC@CCGGGGEFGGGGGGGGGGGGGGGGGGGGGGGGGGGGGGGGGGGC:@FGGGGGGGGGGF<EEGGGGGGEEDGGGGGBFGGGGGGG<FGGEGGGGGGGGBFG8FGGGGGGGGGGGGGGGGGGGGGEEGGGGGGGDGGD9;DGGGGGGGGDGGFG?GGCACA=EGGGFG8DDGADGFG>@2CFFCGFGGGGGGGGDCCCCFFFFFFFB:(>BFFFACCF<CEFFFFFF;CEEFF;@@EFFFFFF15=@EFFFFD01:BFF0<?BF924(,4:B??::BAA?FFFF9>FDDFBFF0(-4,4
@M04999:289:000000000-L3R54:1:1101:20312:2833 2:N:0:444
GCGACTACCGGGGTATCTAATCCTGTTTGCTCCCCACGCTTTCGCATCTCAGCGTCAGTATCTGTCCAGAAGGCCGCCTTCGCCACCGGTATTCCTCCACATCTCTACGCATTTCACCGCTACACGTGGAATTCTACCTTCCTCTACAATACTCCAGATAACCAGTTTTAAGTGCAGTTCCCAGGTTGAGCCCGGGGCTTTCACACCTAACTTAATTATCCGCCTACATGCCCTTTACGCCCAGTCATTCCGATTAACGCTCGCACCCTCCGTATTACCGCGGCTGCTGGCACGGAGTT
+
CCCCCGGGGGGGGGGGGGGGGGGGGGGGGGGGGEGGGGGGGGGGGGGGGGGGGGGGGGGGGGGGGGGGGGGGGGGGGGGGGGEFGGGGGGGGGFGGGGFGGGFGGGGGGGGFGGGGGGGGGGGGGGGGGGFGGGGGGFGGGGGGGGGGGGGGGFFGGGGGGGGFFGGGGGGGFGGGFGFGFGGGCFGGGFGGGGGG7DGFFBFFFFAFFFFFFFFFFFFCC@FD;?D;EF;EFEF@FED>@6?F;<9EFFEFF<BFFFF>BFF>FFF??0(7:01:>BFF;F9>9>BFD??:>B>01:?
@M04999:289:000000000-L3R54:1:1101:25054:2851 2:N:0:444
TTGACTACCCGGGTATCTAATCCTGTTTGCTACCCACGCTTTCGAGCATGAACGTCAGTGTTATCCCAGGAGGCTGCCTTCGCCATCGGTATTCCTCCACATCTCTACGCATTTCACTGCTACACGTGGAATTCTACCTCCCTCTGACACACTCTAGTTAGACAGTTTCAAATGCACGTCCCAAGTTGAGCTCGGGGATTTCACATCTGACTTATCTAACCGTCTGCGCTCGCTTTACGCCCAGTAATTCCGATTAACGCTCGCACCCTACGTATTACCGCGGCTGCTGGCACGTAGTT
+
CCCCCGGGFGGGGGGGGGGGGGGGGGGGGGGGGGGGGGGGGGGGGGGGGGGGGGGGGGGGGGGGGGGGGGGGGGGGGGGGGFCGGEGGEGGGGGGGGGGGGGGGEFFGGGGGGGGGGGGGGGGGGGGGGGGGGGGGGGGGGGGGGGGFGGGGFGGGGGFFFGGGFGGCFFEGGFGGFGFGGGG?FFGGGFFCFCEDGCDDAFFFFFFFEFFFFFFFFFFE47A>F9EBF>>=9@@=CC2?6@D6@<CCEEEF?DF<CCFFF?0;BFFF(7??:?FFFFF?FF6>F>?:?38?F?<7:?B
@M04999:289:000000000-L3R54:1:1101:10005:2918 2:N:0:444
GTTGACTACTCGGGTATCTAATCCTGTTCGCTCCCCACGCTTTCGCTCCTCAGCGTCAGTGACGGCCCAGAGACCTGCCTTCGCCATCGGTGTTCTTCCCGATATCTACACATTCCACCGTTACACCGGGAATTCCAGTCTCCCCTACCGCACTCCAGTCCGCCCGTACCCGGCGCCGATCCACCGTTAAGCGATGGACTTTCACACCAGACGCGACGAACCGCCTACGAGCTCTTTACGCCCAATAAATCCGGATAACGCTGGCACCCTACGTATTACCGCGGCTGCTGGCACGTAGTT
+
CCCCCGGGGGGGGGGGGGGGGGGGGGGGGGGGGGGGGGGGGGGGGGGGGGGGGGGGGGGGGGGGGGGGGGGGGGGGGGGGGGGGGGGGGGGGGGGGGGGGGGGGGGGGGGGGGGFGGGGGGGGGGGGGGGGGGGGGGGGGGGGFGGGGGGGGGGGGGFFGGGGCEGGGDGGGGGGGFGDGGGGGGGGGCGGGGGGGGFFGFFFFFFF51?FFFFFF;B36B>BF>FFFF::092AB>AAFF>F??F0><4<?B((4:43:(1(,22<:0:0(:3<<BA2<:0(4617(,34((.48433)
@M04999:289:000000000-L3R54:1:1101:7454:3021 2:N:0:444
GTGTGACTACCAGGGTATCTAATCCTGTTTGCTCCCCACGCTTTCGCATCTCAGCGTCAATATCTGTCCAGAAGGCCGCCTTCGCCACCGGTATTCCTCCACATCTCTACGCATTTCACCGCTACACGTGGAATTCTACCTTCCTCTACAATACTCCAGATAACCAGTTTTAAGTGCAGTTCCCAGGTTGAGCCCGGGGCTTTCACACCTAACTTAATTATCCGCCTACATGCCCTTTACGCCCAGTCATTCCGATTAACGCTCGCACCCTCCGTATTACCGCGGCTGCTGGCACGGAGTT
+
CCCCCGGGGGGGGGGGGGGGGGGGGGGFFGGGGGGGGGGGGGGGGGGGGGGGFFGGGGGGGGGGGGGGGGGGGGGGGGGGGGGGGGGGGGGGGGGGGGGGGGGGGGGFGGGDEGGGGGGGGGGGGGGGFGCEEGGGGFGGGGGGGGGGGGGGGGGGGGGGGGGGGGGGGGGGGGGGFGFGGGGGGGGGGFGGGGGGGGGGDFFFFFFFFFE=DFFFFFFFFFFFF@DFDB??==B=@@EF;;6>D?EFEC?EEFFFFFCE?>BFBFFBBBFF:;FF02)<9:11(2(9<?706(38(,4:4
@M04999:289:000000000-L3R54:1:1101:24720:3058 2:N:0:444
TGGACTACTAGGGTATCTAATCCTGTTCGCTACCCATGCTTTCGAGCCTCAGCGTCAGTAACAGACCAGAGAGCCGCCTTCGCCACTGGTGTTCTTCCATATATCTACGCATTTCACCGCTACACATGGAGTTCCACTCTCCTCTTCTGCACTCAAGTCTCCCAGTTTCCGATGCTCTTCCTCAGTTAAGCTGAGGGCTTTCACATTCAGACTTAAAAGACCGCCTGCGCTCCCTTTACGCCCAATAAATCCGGACAACGCTTGCCACCTACGTATTACCGCGGCTGCTGGCCCGTAGTGT
+
-8CC@@FGGFDEGGGGEFF@FEE9FCCECCGGEGGGGEGFFEFGFGGGGFC,FG@FGGGGGDFGGGGFFAEEFF@6C+CF,BF7,B,=B?F?FEGGFGFAGGF<;FDFDFFF,FEGFDCGEE:FEFFF8EFFAEGGGGF@DD9DDGGGA8;D@FGG?@ED4,6=,6@FAFE>3@D,=DDG?=D9DE:FGF8@8DEF6??FFF?FFFFAE57@EBA68CB9FBA=B4>B>>2>9B@B3CEF>B07(6;E>EC162(6,189FD:?0:AF?<F?:4)5(6A4461(41(3:5(((-(-4:1,-
@M04999:289:000000000-L3R54:1:1101:15598:3066 2:N:0:444
AGACTACAAGGGTATCTAATCCTGTTCGCTACCCATGCTTTCGAACCTCAGCGTCAGTTACAGACCAGAGAGCCGCCTTCGCCACTGGTGTTCTTCCATATATCTACGCATTCCACCGCTACACATGGAGTTCCACTCTCCTCTTCTGCACTCAAGAAAAACAGTTTCAGCTGCACTTCCCCGGTTAAGCCGAGGGCTTTCACAGCTGACTTGTTCTCCCGCCTGCGTTCGCTTTACGCCCAATAAATCCGGACAACGCTTGCCACCTACGTATTACCGCGGCTGCTGGCACGTAGTTAGC
+
CCCCCGGGGGGGGGGGGGGGGGGGGGGGGGGGGGGGGGGGGGGGGGGGGGGGGGGGGGGGGGGGGGGGGGGGGGGGGGGGGGGGGGGGGGGGGGGGGGGGGGGGGGGGGGGGGGGGGGGGGGGGGGGGGGFFGGGGGGGGGGGGGGGGGGGGGGGGGFFGGGGGGCGGGGGGGGGGFGFGGGGGGGGGGGGGDGGGGDGCFFFFFFFFFFFFFFFFFFFBFFF9BF9@FFFFFFFFF@F:9D@FFFFEEFF>FFF:?B>FF?B:AF:7:::27AFBFF:14161>::>78?7(.288<>).
@M04999:289:000000000-L3R54:1:1101:19527:3069 2:N:0:444
GAAGCGACTACAAGGGTATCTAATCCTGTTCGCTCCCCACGCTTTCGCTCCTCAGCGTCAGTGACGGCCCAGAGACCTGCCTTCGCCATCGGTGTTCTTCCCGATATCTACACATTCCACCGTTACACCGGGAATTCCAGTCTCCCCTACCGCACTCCAGTCCGCCCGTACCCGGCGCCGATCCACCGTTCAGCGATGGACTTTCACACCAGACGCGACGAACCGCCTACGAGCTCTTTACGCCCAATAAATCCGGATAACGCTTGAAACCTACGAATTACCGCGGCGGCTGGCAGGTAGT
+
CCCCCGGGDGFFCEEDGGGGGFGGGGGGGGAFGGFGFGGGGGGFFGGGGGGGFFGFGGGGGGGGGGGG@@FG8EEGGGGGGGGGGGGGGGG7BFGEFEFCFGG>7FCF9FGFGFGCFGGG?BEEGEGGGG7FF6DFFGFFGDEGDG>,8DGGGG6EFGGGEFFECDECECGEFEDGFGFGCDDE?CFEC5*=CECD*9*>AFF68+:A3:6:FF>EFBFBF0719>FB??F1(,4:23)*62<9>FF:74).<?6>6?F223(82(()).(.88((((()468B12>((49>?FB((.-).
@M04999:289:000000000-L3R54:1:1101:14848:3080 2:N:0:444
GATGACTACCCGGGTATCTAATCCTGTTTGCTCCCCACGCTTTCGCATCTCAGCGTCAGTATCTGTCCAGAAGGCCGCCTTCGCCACCGGTATTTCTCCACATCTCTACGCATTTCACCGCTACACGTGGAATTCTACCTTCCTCTACAATACTCCAGATAACCAGTTTTAAGTGCAGTTCCCAGGTTGAGCCCGGGGCTTTCACACCTAACTTAATTATCCGCCTACATGCCCTTTACGCCCAGTCATTCCGATTAACGCTCGCACCCTCCGTGTTACCGCGGCTGCTGGCACGGAGTT
+
CCCCCGGGGGGGGGGGGGGGGGGGGGGGGGGGGGGGGGGGGGGGGGGGGGGGGGGGGGGGGGGGGGGGGGGGGGGGGGGGGGGGGGEGGGGGGGGGGGGGGGGGGGGGGGGGGGGGGGGGGGGGGGGGGGGGGGGGGGGGGGGGGGGGGGGFGGGGGGGGGGGGGGGGGGGGGGGGFFFGGGGGGGGGGGGGGGGGGGGGFFFFFFFFDFFFFFFFFFF<FFDDFFFFFFFFEFEFFFFFFBBDF@39<?EF;0???EFBFFBFFFF03:::B?<:BFFB?FF>B9;FFFFFF??>296?
@M04999:289:000000000-L3R54:1:1101:17796:3107 2:N:0:444
CGGACTACTGGGGTATCTAATCCTGTTCGCTACCCATGCTTTCGAACCTCAGCGTCAGTTACAGACCAGAGAGCCGCCTTCGCCACTGGTGTTCTTCCATATATCTACGCATTCCACCGCTACACATGGAGTTCCACTCTCCTCTTCTGCACTCAAGAAAAACAGTTTCAGCTGCACTTCCCCGGTTAAGCCGAGGGCTTTCACAGCTGACTTGTTCTCCCGCCTGCGTTCGCTTTACGCCCAATAAATCCGGACAACGCTTGCCACCTACGTATTACAGCGGCTGCTGGCACGTAGTT
+
CCCCCFGGGECFGCEGFGGGDGGGGGGGGGGGDGGGGGFFDFGGGGGEGFFGGG@FCFCEFCFFGGGGGGGGGFGGGCFCGGGGGGFGGGGGDGGCGFGDGFGFGGGGGEGEFECFGGEG7CFGGGGGGGEGDGGCFDEFEGCGGFGGGF;FDFFDFFDCGGGGGFFEAFFGGE6=DD:?7DGGGGCGEDFCC:C*9C>?FFFFFA>FFEF47AF=C8@4?5@=@B=@61?@FFFFEEDEB>D<DEEFCCEFBBFF6:(9((807AD?074<18A:B4)456;9(,(.).(,424:((5
@M04999:289:000000000-L3R54:1:1101:13130:3152 2:N:0:444
GACTACTGGGGTATCTAATCCTGTTCGCTCCCCACGCTTTCGTCCATCAGCGTCAATCGGTATTTAGTAACCTGCCTTCGCAATCGGGGTTCTGTGTAATATCTATGCATTTCACCGCTACACTACACATTCCAGCTACTTCAATACTATTCAAGATTAACAGTATCAACGGCAGTTCTACAGTTAAGCTGCAGGTTTTCACCGCTGACTTATCAACCCGCCTACGGACCCTTTAAACCCAATAAATCCGGATAACGCTTGCATCCTCCGTATTACCGCGGCTGCTGGCACGGAGTTAGCC
+
CCCCCGGGGGGGGGGGGGGGGGGGGGGGGGGGGGGGGGGGGGGGGGGGGGGGGGGGGGGGGGGGGGGGGGGGGGGGGGGGGGGGGGGGGGGGGGFGGGGGGGGGGEGGGGGGGGGGGGGGGGGGGGGGGGGGGGGGGGGGGGGGGGGGFGGGGGGGGGGGGGGGGGGGGGGGGGGFFGFGGGGGGGGFFGGGFGGD7CGGFFFFFFFFF5=@EFFFFF>BFA)<BFF>>==BD:>CCB@5;;;E@CEF@BB?0<EF<0,31=E>B748:><0(5>AF?039>69?022217?BB><<A96.
@M04999:289:000000000-L3R54:1:1101:9899:3157 2:N:0:444
GACTACTAGGGTATCTAATCCTGTTCGCTCCCCACGCTTTCGTCCATCAGCGTCAATCGGTATTTAGTAACCTGCCTTCGCAATCGGGGTTCTGTGTAATATCTATGCATTTCACCGCTACACTACACATTCCAGCTACTTCAATACTATTCAAGATTAACAGTATCAACGGCAGTTCTACAGTTAAGCTGCAGGTTTTCACCGCTGACTTATCAACCCGCCTACGGACCCTTTAAACCCAATAAATCCGGATAACGCTCGCATCCTCCGTATTACCGCGGCTGCTGGCACGGAGTTAGCC
+
CCCCCGGGGGGGGGGGGGGGGGGGGGGGGGGGGGGGGGGGGGGGGGGGGGGGGGGGGGGGGGGGGGGGGGGGGGGGGGGGGGGGGGGGGGGGGGGGGGGGGGGGGGGGGGGGGGGGGGGGGGGGGGGGGGGGGGGGGGGGGGGGGGGGGGGGGGGGFGGGGGGGGGGGGGGGGGGFFFFGGGGGGGGFGGGGGGGGGFGGFFFFFFFFFFFFFFFFF9BBFFFFFFFFFFFFFFFFFFFFFFFFFFCFFB@F0?FFF>@DFFFFFFFA?B?105))6?FB;9>BFF?FFFBF>9;?12<A4
@M04999:289:000000000-L3R54:1:1101:9316:3168 2:N:0:444
TGATCGCCTACTGGGGTATCTAATCCTGTTTGCTCCCCACGCTTTCGCATCTCAGCGTCAGTATCTGTCCAGAAGGCCGCCTCCGCCACCGGTATTCCTCCACATCTCTACGCATTTACTCGCTACACGTGGAATTCTACCTTCCTCTACACTACTCCAGATAACAAGCATAAAGTGCAGTTCCAAGGTTGACCCCGGGGCTTCCAAACCTAACTTAATTATCCGCCTACATGCCCTTTACGCCCAGTCATCCCGATAAACGCTGCCCCCCTCCGTATTACCGCGCTTGCGGCAACGGAGT
+
-66,,C,86,6,CFGC@@@,CF@@D9FFGF<6C@CGG7,6@@FG8<,,,,6<EE<<CC@86C,69F,CF6CFE@,<AF>FCF,BBF7=F<FGF:FBF9@FB,A<9A9?4,,+46FG<,,,,46+4+,9:EF=C,C=FE8FG?=FD8=99EA,61=AF,3=,323@+,,,,7,@A7=<+92C+?F,5EFGGG7,<F5CGC7?EF*6+++:2>(66C+*48*B7@82221214));4((34+),6>;;?;3)6)7(1(4((6.(((,(4(42,1:61((284:)(--(((-,(,((-(1(-,-
@M04999:289:000000000-L3R54:1:1101:19513:3197 2:N:0:444
TCGAGACTACACGGGTATCTAATCCTGTTTGCTCCCCACGCTTTCGCATCTCAGCGTCAGTATCTGTCCAGAAGGCCGCCTTCGCCACCGGTATTCCTCCACATCTCTTCGCATTTCACCGCTACACGTGGAATTCTACCTTCCTCTACAATACTCCAGATAACCAGTTTTAAGTGCAGTTCCCAGGTTGAGCCCGGGGCTTTCACACCTAACTTAATTATCCGCCTACATGCCCTTTACGCCCAGTCATTCCGATTAACGCTCGCACCCTCCGTATTACCGCGGCTGCTGGCACGGAGTT
+
CCCCCGGGGGGGGGGGGGGGGGGGGGGGGGGGGGGGGGGGGGGGGGGGGGGGGGGGGGGGGGGGGGGGGGGGGGGGGGGGGGGGGGGGGGGGGGGGGGGGGGGGGGGGGGGGGGGGGGGGGGGGGGGGGGGGGGGGGGGGGGGGGGGGGGGGGGGGGGGGGGGGGGGGGGGGGGGGFGFGGGGGGGGGGGGGGGGGGGGGFFFFFFFFFFFFFFFFFFFFFFF?DFFFFFECEEFFFFEF<FFF@<EEAEEE<EFFFFFFFBBFFFFB9BB??BB:?:BFF?>69>FFF?FF018?;;9?(
@M04999:289:000000000-L3R54:1:1101:14010:3219 2:N:0:444
GACTACAGGGGTATCTAATCCTGTTCGCTACCCATGCTTTCGAACCTCAGCGTCAGTTACAGACCAGAGAGCCGCCTTCGCCACTGGTGTTCTTCCATATATCTACGCATTCCACCGCTACACATGGAGTTCCACTCTCCTCTTCTGCACTCAAGAAAAACAGTTTCAGCTGCACTTCCCCGGTTAAGCCGAGGGCTTTCACAGCTGACTTGTTCTCCCGCCTGCGTTCGCTTTACGCCCAATAAATCCGGACAACGCTTGCCACCTACGTATTACCGCGGCTGCTGGCACGTAGTTAGCC
+
CCCCCGGGGGGGGGGGGGGGGGGGGGGGGGGGGGGGGGGGGGGGGGGGGGGGGGGGFGGGGGGGGGGGGGGGGGGGGGGGGGGGGGGGGGEGGGGGGGGGGGGGGGGGGGGGGGGGGGGGGGGGGGGGGGGGGGGGGGGGGGGGGGGGGGGGGGGGGGGGGGGGGGGGGGGGGGGGFGFGGGGGGGGGGGGGGGGGGGGGFFFFFFFFFFEEFFFFFFFFFFFFFFFFFFB?DFFFDF>EFF;EFEF<=@F?F9::;BFBFFFFFFFBFF?F9>2A>?6>>FF><7:?B:)4<8:?>DF>2
@M04999:289:000000000-L3R54:1:1101:24132:3274 2:N:0:444
GGGACTACCCGGGTATCTAATCCTGTTTGCTCCCCACGCTTTCGCATCTCAGCGTCAGTATCTGTCCAGAAGGCCGCCTTCGCCACCGGTATTCCTCCACATCTCTACGCATTTCACCGCTACACGTGGAATTCTACCTTCCTCTACAATACTCCAGATAACCAGTTTTAAGTGCAATTCCCAGGTTGAGCCCGGGGCTTTCACACCTAACTTAATTATCCGCCTACATGCCCTTTACGCCCAGTCATTCCGATTAACGCTCGCACCCTACGTATTACCGCGGCGCCTGGCACGTAGTTAC
+
CCCCCGGGGGGGGGGFFFGGGGGGGGGFGGGGGGGGGGCGGFGGG:BFDFGGGGFEGGGGGFFGGGGGGGGGGGGGGCGFGGGGFGFGEGGGGGGFGGGGGGGGGGGGF7FEEGGGGGEEGGGGGGGGDFGGGFGGGCGGGGCCCGFGFECEGGGGGGGGGGGGGCGCFGGGGFGGBG;D=?FGDFFGGGG6CCED;DGGFFFFFFBFFFDFEFAFCA@@=2B=225(67@F3;@3>E;BF00=@@FF<CEEDF;?DA1(4:19;BF:??B??)).4<<:099(,((-24:37:4(3:4))
@M04999:289:000000000-L3R54:1:1101:24223:3288 2:N:0:444
AAATGACCACAGGGGTATCTAATCCTGTTTGCTCCCCACGCTTTCGCATCTCAGCGTCAGTATCTGTCCAGAAGGCCGCCCTCGCCACCGGTATTCCTCCACATCTCCACGCATCTCACCGCTACCCGTGGCATTCTCCCTCCCTCTACAATACTCCAGATAACCAGTTTTAAGTGACGTCCCCACGTTGAGCCCGGCGCTTTCACACCTAACTCAATTAGCCGCCTACATGTCACTTACGCCCTGTCATTCCGATTCACGCTCGCACCCTCCGTATTACCGCGGCCGCGCGCACGGAGTT
+
--8,,,66,,;<8,+6BF,,<F99F<E,;,;C,;CF@,@@+,,,,6,BFG9F,F<:@8::;FCC,,6<E,C<@,,EFC>+++9+4@7,,@FF>A?@F<FCFA?<E,F,C=++@@+?EE,>?@+4@,A=F:C+8>,@E,,,,,6A8DD=F,@D,@,,6,=,,,@DD?,E,,@,@C5@++*++30,6*@5D>*A785C**)58B>F68481@1.(2+*.++1/(6((6(6(.47).1..))@0-34((.).6)54((,().:6<:F>9;9((-436,2(()69-(09B((,((,10,(--((,
@M04999:289:000000000-L3R54:1:1101:9576:3299 2:N:0:444
CGACTACACGGGTATCTAATCCTGTTTGCTACCCACGCTTTCGAGCATGAACGTCAGTGTTATCCCAGGAGGCTGCCTTCGCCATCGGTATTCCTCCACATCTCTACGCATTTCACTGCTACACGTGGAATTCTACCTCCCTCTGACACACTCTAGTTAGACAGTTTCAAATGCACGTCCCAAGTTGAGCTCGGGGATTTCACATCTGACTTATCTAACCGTCTGCGCTCGCTTTACGCCCAGTAATTCCGATTAACGCTCGCACCCTACGTATTACCGCGGCTGCTGGCACGTAGTTAGC
+
CCCCCGGGGGGGGGGGGGGGGGGGGGGGGGGGGGGGGGGGGGGGGGGGGGGGGGGGGGGGGGGGGGGGGGGGGGGGGGGGGGGGGGGGGGGGGGGGGGGGGGGGGGGGGGGGGGGGGGGGGGGGGGGGGGGGGGGGGGGFGGGGGGGGGGGGGFGGGGGGGGGFEFCFGGDEAFFGFGFGGGGGGGGGGCEGGGGDGGGGFFFFFFFFEFFFFAA9EFFFFAABDFFFFF@F=FBCFFFF@DFEFFFFFFFFFFFFFDF@F>FFFFFFF???<<(:ADFFF9;>;:?>(8:?1(2(-6>A5
@M04999:289:000000000-L3R54:1:1101:17125:3319 2:N:0:444
TCAGACTACACGGGTATCTAATCCTGTTCGCTACCCATGCTTTCGAACCTCAGCGTCAGTTACAGACCAGAGAGCCGCCTTCGCCACTGGTGTTCTTCCATATATCTACGCATTCCACCGCTACACATGGAGTTCCACTCTCCTCTTCTGCACTCAAGAAAAACAGTTTCAGCTGCACTTCCCCGGTTAAGCCGAGGGCTTTCACAGCTGACTTGTTCTCCCGCCTGCGTTCGCTTTACGCCCAATAAATCCGGACAACGCTTGCCACCTACGTATTACCGCGGCTGCTGGCACGTAGTT
+
CCCCCGGGGGGGGGGGGGGGGGGGGGGGGGGGGGGGGGGGGGGGGGGGGGGGGGGGGGGFGGGGGFGGGGGGGGGGGGGGGGGGGGGGGGGGGGGGGGGGGGGGGGGGGGGGGGGGGGGGGGGGGGGGGGGGGGGGGGGGGGGFGGGGGGGGGEGFFGGGGGGGGGGGGGGGGADGFGFGGGGGGGGGGGGCGGCGGDGGFFFFFFFFFFFFEAFFFFFFFFFFFFFFFFFD@FDFFF>>D@F;(6=A4CA?F>FFB6<>BF08??B?8?BFFF<A:<AAFF>099>B7:22,7<0333:
@M04999:289:000000000-L3R54:1:1101:7809:3327 2:N:0:444
CCTTAGACTACCCGGGTATCTAATCCTGTTTGCTCCCCACGCTTTCGCATCTCAGCGTCAGTATCTGTCCAGAAGGCCGCCTTCGCCATCGGTATTCCTCCACATTTCTACGCATTTCACTGCTACACGTGGAATTCTACCTCCCTCTGACACACTCTAGTTTGACAGTTTCAAATGCACGTCCCAAGTTGAGCTCGGGGATTTCACATCTGACTTACCTAACCGTCTGCGCTCGCTTTACGCCCAGTAATTCCGATTAACGCTCGCACCCTACGTATTACCGCGGCTGCTGGCACGTCTT
+
CCCCCGFFGGGGGGGGGGGGGGDGGGGGGGGGGGGGGEGGGGGFGGGGGEGGGFFGDFGGGGGGGGGGGGGGGGGFGGGGGGGGGGGGEGGDGGGGGGGGGGGGGFGGGGGGGGGGGGGGGGGGGG,AFGGGGGGGGGGGGGGGGGGGGFGGFGGDFFGG=FGGGGGGGGGA=EDEFGFGGG?EGGGDFGGGGGGGGGD>>AFAFFFFEFFFFFFFEF?E6@BB=@2(0@=B=@FFFFF+;@FFFF@;EFECC6;10;1):?9:<F6;9>3?,::F79:9<434;0226?2)(((.8,(,,
@M04999:289:000000000-L3R54:1:1101:21599:3369 2:N:0:444
ATGTGGACTACTAGGGTATCTAATCCTGTTTGCTCCCCACGCTTTCGCATCTCAGCGTCAGTATCTGTCCAGAAGGCCGCCTTCGCCACCGGTATTCCTCCACATCTCTACGCATTTCACCGCTACACGTGGAATTCTACCTTCCTCTACAATACTCCAGATAACCAGTTTTAAGTGCAGTTCCCAGGTTGAGCCCGGGGCTTTCACACCTAACTTAATTATCCGCCTACATGCCCTTTACGCCCAGTCATTCCGATTAACGCTCGCACCCTCCGTATTACCGCGGCTGCTGGCACGGAGT
+
CCCCCGGGGGGGGGGGGGGGGGGGGGGGGGGGGGGGGGGGGGGGGGGGGEGGGGGGGGGGGGGGGGGGGGGGGGGGGGGGGGGGGGGGGGGGGGGGGGGGGGGGGGGGGGGGGGGGGGGGGGGGGGGGGGGGGGGGGGGGGGGFGGGGGGGGGGGGGGGGGGGGGGGGGFGGGGGDFCFGGGGGGGGGGGGGGGGGGGGGFFFFFFFFFFFFFFCFFFFCFFFFDBF?FFFFFE@FFD;FEFF>FFDFFFFFCE;;??DFEFFFFFFFFF:16:>?<?BFF4?>;>F>FF?F0<??F9;>,
@M04999:289:000000000-L3R54:1:1101:17160:3373 2:N:0:444
GTGGACTACTAGGGTATCTAATCCTGTTCGCTACCCATGCTTTCGAGCCTCAGCGTCAGTAACAGACCAGAGAGCCGCCTTCGCCACTGGTGTTCTTCCATATATCTACGCATTTCACCGCTACACATGGAGTTCCACTCTCCTCTTCTGCACTCAAGTCTCTCAGTTTCCGATGCTCTTCCTCAGTTAAGCTGAGGGCTTTCACATTCAGGCTTAAAAGACCGCCTGCGCTCCCTTTACGCCCAATAAATCCGGACAACGCTTGCCACCTACGTATTACCGCGGCTGCTGGCACGTAGTT
+
CCCCCGGGGGGGGGGGGGGGGGGGGGGGGGGGGGGGGGGGGGGGGGGGGGGGGGGGGGGGGGGGGGGGGGGGGGDGGGGGGGGGGGGGGGGGGGGGGGGGGFGGFGFCGGGGGGGGGGGGGGGGGGGGGGGGGGGGGGGGDGGGGGGGGGGGGDGGGFGGGGGGGDEEDGGGGGGG+DFGGGGFFGGGCFFGGFGFCDD?AFFFFFFFEEF:@AFFCFC@955:AFFFDA@BFFFFEEFFF>@FFDF3=FFCEFF@9B?F>B@032:A?<B>?((54?AA91((43,,8:?:6<?F?:61.
@M04999:289:000000000-L3R54:1:1101:24756:3376 2:N:0:444
GACTACTGGGGTATCTAATCCTGTTCGCTCCCCACGCTTTCGCTCCTCAGCGTCAGTGACGGCCCAGAGACCTGCCTTCGCCATCGGTGTTCTTCCCGATATCTACACATTCCACCGTTACACCGGGAATTCCAGTCTCCCCTACCGCACTCCAGTCCGCCCGTACCCGGCGCCGATCCACCGTTAAGCGATGGACTTTCACACCAGACGCGACGAACCGCCTACGAGCTCTTTACGCCCACTAAATCCGGATAACGCTTGCACCCTCCGTATTACCGCGGCTGCTGGCACGTAGTTAGCC
+
CCCCCGGGGGGGGGGGGGGGGGGFGFGGGGGGGFGGGGGGGGGGGGGGGGGGGGGGGGGGGGGGGGGGGGGGGGGGGGGGGGGGGGGGGGGGGGGGGGGGGGGGGFGGGGGGGGGGGGGGGGGGGGGCFGGGGGGGGGGGGGGGGGGGGDGGGGGGGGGGGGGGGGCFCEEGGGGGFGEGGGGCEGGGG7/=5C*;DGGGFF+ADFFFF0922@DD9EF>>B?B?((492><<>426?FB?2,4(,6<>BF4(39)416<??)3::B01(((.44<>?F1((411)550()413:3A<4).
@M04999:289:000000000-L3R54:1:1101:6671:3399 2:N:0:444
GAGGACTACTCGGGTATCTAATCCTGTTTGCTCCCCACGCTTTCGCATCTCAGCGCCAGTATCTGTCCAGAAGGCCGCCTTCGCCACCGGTATTCCTCCACATCTCTACGCATTTCACCGCTACACGTGGAATTCTGCCTTCCTCTACAATACTCCAGATAACCAGTTTTAAGTGCAGTTCCCAGGTTGAGCCCGGTGCTTTCACACCTAACTTAATTATCCGCCTACATGCCCTTTACGCCCAGTCATTCCGATTAACGCTCGCACCCTCCGTATTACCCCGGCCTCTGGCACGGCGTTG
+
CCCCCGGGGGFCCCFGGGGGGGGDFGGGFGGGGGFGGDCGGC@<C7CEGGGGGGFGEEGGGGGGGGGGGGGFGGGGGGGEEGGGGGGEGGGGGGGFGGGGGGFGFFAFGGGE:FGGGGGGGEGGGGGFFBFFCEGGGFGGFDE8FGFGEDGGGF9EFGCFGGGGFDF9EDFCCDFGFGDDGG?FGGGGGFCFGGGG*<DFFFA9FCA:20:BCFFC4FEAFE@>@D>DEE?E>FF(8=E3179<D434?E5CE;@?6CC((,((4(27:B?:0213:D)4(,(-9(((.4771)-(((-2(
@M04999:289:000000000-L3R54:1:1101:19812:3421 2:N:0:444
TAGACTACCCGGGTATCTAATCCTGTTTGCTCCCCGCGCTTTCGCATCTCAGCGTCAGTATCTGTCCAGAAGGCCGCCTTCGCCACCGGTATTCCTCCACATCTCTACGCATTTCACCGCTACACGTGGAATTCTACCTTCCTCTACAATACTCCAGATAACCAGTTTTAAGTGCAGTTCCCAGGTTGAGCCCGGGGCTTTCACACCTAACTTAATTATCCGCCTACATGCCCTTTACCCCCAGTCATTCCGATTAACGCTCGCACCCCCCGTCTTACCGCGGCCGCTGGCACGGAGTTAC
+
CCCCCGGGGGGGGGGGGGGFFGG<FGGFEGCFGGGGGGGGEGGGG7,@@FAEGFFGGGGFDGGFFGGCFGGCCGGCGG@FGGGGDGG@CGDEGGGGGGCFFFGDFGGGCG@=FFGFGGGGGEGGGFFFGCFGGFF9@DDDFGFGFDFFDDFGGGFCDC,@EGG88+@:C,5:,@C,=8<CFG7<DEEF@,DGGE7?>>CCAF8FFFD83>@47;F@?A69B(6<;(,(1.4;D3;;).)08@0(673)7<?(-2,,.4393:9B9;FF(39(4(,,-:>(-(4;2(4,,(41<40322:45
@M04999:289:000000000-L3R54:1:1101:18110:3426 2:N:0:444
CAGACTACCGGGGTATCTAATCCTGTTCGCTCCCCACGCTTTCGCTCCTCAGCGTCAGTGACGGCCCAGAGACCTGCCTTCGCCATCGGTGTTCTTCCCGATATCTACACATTCCACCGTTACACCGGGAATTCCAGTCTCCCCTACCGCACTCCAGTCCGCCCGTACCCGGCGCCGATCCACCGTTAAGCGATGGACTTTCACACCAGACGCGACGAACCGCCTACGAGCTCTTTACGCCCAATAAATCCGGATAACGCTTGCACCCTACGTATTACCGCGGCTGCTGGCACGTAGTT
+
CCCCCGGGGGGGGGGGGGGGGGGGGGGGGGGGGGGGGGGGGGGGGGGGGGGGGGGGGGGGGGGGGGGGGGGGGGGGGGGGGGGGGGGGGGGGGFGGGGGGGGGGGGGGGGGGGGGGGGGGGGGGGGGGGGGGGGGGGGGGGGGGGGGGGDGGGGGGGGGGGGGGGGGGGGGGGGGGFGFGGGGGGGGGGGGGGFGGCFCGAFFFFFFFFFFFFF@E>FBFD>BFF:B:?0422<>>A<?EF>BFBB<>FBFFBF?BF?B6<???FF<?:F?<?FA?2ADF919>>BB?::?B>?FB:<<
@M04999:289:000000000-L3R54:1:1101:15444:3452 2:N:0:444
TCGCCGACTACCAGGGTATCTAATCCTGTTTGCTCCCCACGCTTTCGCATCTCAGCGTCAGTATCTGTCCAGAAGGCCGCCTTCGCCACCGGTATTCCTCCACATCTCTACGCATTTCACCGCTACACGTGGAATTCTACCTTCCTCTACAATACTCCAGATAACCAGTTTTAAGTGCAGTTCCCAGGTTGAGCCCGGGGCTTTCACACCTAACTTAATTATCCGCCTACATGCCCTTTACGCCCAGTCATTCCGATTAACGCTCGCACCCTCCGTATTACCGCGGCGGCGGGCACGGAGT
+
9CCCCE::FGGGGGGFGGGGGGGDGGGGGGGGGGGGGGGGGGGGGGGGGG7CFGGGGFF@FGGGGGFFFFGGGDFGGGGCCCEGGGDFGGGGGGGGGGFGGGEGGGGFFFGFCFGFFFGEFGCEFGGGGFFGGDBFCGGGGGGGGGFFGGFFDFGGF@,=8EDDFGGGFEGFE6FEFGCFGGGGGGGGGCCGCFGCGGGG*9FFFFFCEDDBBFF6;A+9BC??=9(38@FC<@33;@;CEFF9>@,6;7)9<CE(,484>06(299;B(134613.48><A:(-(1((((((-416;>9(
@M04999:289:000000000-L3R54:1:1101:11130:3502 2:N:0:444
GACTACCCGGGTATCTAATCCTGTTTGCTCCCCACGCTTTCGCATCTCAGCGTCAGTATCTGTCCAGAAGGCCGCCTTCGCCACCGGTATTCCTCCACATCTCTACGCATTTCACCGCTACACGTGGAATTCTACCTTCCTCTACAATACTCCAGATAACCAGTTTTAGTGCAGTTTCCCAGTTGAACCCGGGGCTTTTACACCTAACTTTATTATCCCCCTACATGCCCTTTAACCCCAGTCATTTCGATTAACCCTCGCACCCCCCGGATTTCCGCGGCCTCTGGCACGGAGGTAGCCC
+
CCCCCFGGGGGGGGGGGGFFGGGGGGGGGGGGGGGGGGGGGGGGGGFCFGGGFGGGGGGGGGGGGGGGEGGGGGGGGGGGGGGGGGGGGGGGGGGGGGGGGGGGGGGGGGGGGGGGGGGGGGGGFGGGGGGGGGGGGGGGGGGGGGGGGGGGGGGGGGGGDFGGG@AC8C8=,,6E+=D++=5E,,,5D@+@EE*3CF*+*+4?/;A*1>*9/BA6*=)-:(-72473>=(/;))))6;56=)))1)1,2)9(9))(//(((,9?(4(32(,,)).(-4,(((((.53(44((-,-)))5(
@M04999:289:000000000-L3R54:1:1101:23112:3536 2:N:0:444
AGACTACAGGGGTATCTAATCCTGTTCGCTCCCCACGCTTTCGTCCATCAGCGTCAATCGGTATTTAGTAACCTGCCTTCGCAATCGGGGTTCTGTGTAATATCTATGCATTTCACCGCTACACTACACGTTCCAGCTACTTCAATACTATTCAAGATTAACAGTATCAACGGCAGTTCTACAGTTAAGCTGCAGGTTTTCACCGCTGACTTATCAACCCGCCTACGGACCCTTTAAACCCAATAAATCCGGATAACGCTCGCATCCTCCGTATTACCGCGGCTGCTGGCACGGAGTTAGC
+
@CCCCGGGGGGGGGGGGGGGGGGG9FEGGGGGGGGGGGGDGGGGGGGFFGGGGEGGFGGGGGGG9CFFGGFGGGGGGGGGGGGGGGGGGEGDGGGGAFFGGGFGGFFGGGEFFGGFFEGGGGGGGGGGGGFFGFCDFGGGGGGGGGGGGGGGFFDGGFDGGDFGGGFGFGGGCEDG?DFFGGGF@DCFFGFFFGGFCF+CCAFFDFEEFF@;AFAFEFA>>=B=@D=DF>B=D:@<EFEF0?D16=ECF1>910;@@D1(490>B9?7>BFF:(8<B<?FFFF9;??>0(()4697?:))-
@M04999:289:000000000-L3R54:1:1101:6951:3551 2:N:0:444
GACTACACGGGTATCTAATCCTGTTCGCTCCCCACGCTTTCGTCCATCAGCGTCAATCGGTACTTAGTAACCTGCCTTCGCAATCGGGGTTCTGTGTAATATCTATGCATTTCACCGCTACACTACACATTCCAGCTACTTCAATACTATTCAAGATTAACAGTATCAACGGCAGTTCTACAGTTAAGCTGCAGGTTTTCACCGCTGACTTATCAACCCGCCTACGGACCCTTTAAACCCAATAAATCCGGATAACGCTCGCATCCTCCGTATTACCGCGGCGGCTGGCACGGAGTTAGCC
+
CCCCCFGGGGGGGGGGGGGGGGGGGGGGGGGGGGGGGGGGGGGEGGGGGGGGGFCEGFDDFFGFGGGGGFGFGGGGGGGGGDBFGG7FGGGGGGGGGGCFGGGGGGGGGGGGGGGGGGGGGGGGGGGFGGGGGFGGGGGGGGGGGGGGGFGGGGGGCGGFGGGGCFFGGGGEEGGGFGFGGFGGGGFGGGGGFGGD?CFCFFFFFFF5CFEFF6BFDAEAEFD=DDF@=B53>;CE6<3:@;@;EC??1:9DD@EEFFF:>>FFF??A?F8?BF<<4?9>09((37;B??D?>((,35)-.
@M04999:289:000000000-L3R54:1:1101:19636:3565 2:N:0:444
GTGGACTACAGGGGTATCTAATCCTGTTTGCTCCCCACGCTTTCGCATCTCAGCGTCAGTATCTGTCCAGAAGGCCGCCTTCGCCACCGGTATTCCTCCACATCTCTACGCATTTCACCGCTACACGTGGAATTCTACCTTCCTCTACAATACTCCAGATAACCAGTTTTAAGTGCAGTTCCCAGGTTGAGCCCGGGGCTTTCACACCTAACTTAATTATCCGCCTACATGCCCTTTACGCCCAGTCATTCCGATTAACGCTCGCACCCTCCGTATTACCGCGGCTGCTGGCACGGAGTT
+
CCCCCGGGGGGGGGGGGGGGGGGGGGGGGGGGGGGGGGGGGGGGGGGGGGGGGGGGGGGGGGGGGGGGGGGGGCGGGGGGGGGGGGGGGGGGGGGGGGGGGGGGGGGGGGGGGGGGGGGGGGGGGGGGGGGGGGGGGGGGGGGGGGGGGGGGGGGGGGGGGGGGGGGGGGGGGGGGFGFGGGGGGGGGGGGGGGGGGGGGFFFFFFFFFFFFFFFFEFFFFFFFF@=DFEEFEFFFFFFFFF>@;@EEFEFFF?@F;?C?0:09BFFB:BFB;4:::AB449>FBFFF>:>:??:B>>?B
@M04999:289:000000000-L3R54:1:1101:25130:3610 2:N:0:444
GACTACTGGGGTATCTAATCCTGTTTGCTCCCCACGCTTTCGCATCTCAGCGTCAGTATCTGTCCAGAAGGCCGCCTTCGCCACCGGTATTCCTCCACATCTCTACGCATTTCACCGCTACACGTGGAATTCTACCTTCCTCTACAATACTCCAGATAACCAGTTTTAAGTGCAGTTCCCAGGTTGAGCCCGGGGCTTTCACACCTAACTTAATTATCCGCCTACATGCCCTTTACGCCCAGTCATTCCGATTAACGCTCGCACCCTCCGTATTACCGCGGCTGCTGGCACGGAGTTAGCC
+
CCCCCGGGGGGGGGGGGGGGGGGGGGGGGGGGGGGGGGGGGGGGGGGGGGGGGGGGGGGGGGGGGGGGGGGGGGGGGGGGGGGGGGGGGGGGGGGGGGGGGGGGGGGGGGGGGGGGGGGGGGGGGGGGGGGGGGGGGGGGGGGGGGGGGGGGGGGGGGGGGGGGGGGGGFFGGGGGFFFFGGDEGGGGGGGCGGGGGGFGFFFFFFFFFFFFFFFFFFFFFFFFFFFFFFFFFFEC;;BFFFEE4CE?EFF18@CFFFFB>F>F>F???BF:FFFF203;BB018:?78:>?((4?1:<<7
@M04999:289:000000000-L3R54:1:1101:16554:3685 2:N:0:444
CGACTACCGGGGTATCTAATCCTGTTCGCTACCCATGCTTTCGAACCTCAGCGTCAGTTACAGACCAGAGAGCCGCCTTCGCCACTGGTGTTCTTCCATATATCTACGCATTCCACCGCTACACATGGAGTTCCACTCTCCTCTTCTGCACTCAAGAAAAACAGTTTCAGCTGCACTTCCCCGGTTAAGCCGAGGGCTTTCACAGCTGACTTGTTCTCCCGCCTGCGTTCGCTTTACGCCCAATAAATCCGGACAACGCTTGCCACCTACGTATTACCGCGGCTGCTGGCACGTAGTTAGC
+
<CCCCGGGGDGGGGGGGGGGGGGGGGGGGGGGGGGGGGGGGGGGFGGGGGGGGGGGGGGGGGGGGGGGGGGGGGGGGGGGGGGGGGGGGGGGGGGGGGGGGGGGGGGGGGGGGGGGGGGGGGGGGGGGGGGGGGGGGGGGGGFGGGGGGGGFGG8FGDFFGGGGGGGGGGGGGGGGFGFFGGGGGGGGGGGGGGGDGGGGFFFFFFFFBBEEFFFFECFFFFFFFFF@?DF@F;DFFFFEFFFFFADAB?FFFFFFFFFFFFF09?<?F??FFFFA<<<2(39>BF?),1<<B??4-<<2-
@M04999:289:000000000-L3R54:1:1101:12009:3687 2:N:0:444
GGGGACTACTGGGGTATCTAATCCTGTTTGCTCCCCACGCTTTCGCATCTCAGCGTCAGTATCTGTCCAGAAGGCCGCCTTCGCCACCGGTATTCCTCCACATCTCTACGCATTTCACCGCTACACGTGGAATTCTACCTTCCTCTACAATACTCCAGATAACCAGTTTTAAGTGCAGTTCCCAGGTTGAGCCCGGGGCTTTCACACCTAACTTAATTATCCGCCTACATGCCCTTTACGCCCAGTCATTCCGATTAACGCTCGCACCCTCCGTATTACCGCGGCTGCTGGCACGGAGTT
+
CCCCCGGGGGGGGGGGGGGGGGGGGGGGGGGGGGGGGGGGGGGGGGGGGGGGGGGGGGGGGGGGGGGGGGGGGGGGGGGGGGGGFGGGCGGEFGFFGGGGGGGGGGGGGGGGGGFGFFGGGGGGGGGGGGGGGGGGGGGGGGGGGGGGGGGGGGGGGDGGDFFGGGCFFFGGGFGGFGFGGG?FGGGGGFFCFGGDGC7CFFFCFFFFDFFFFFFFEFFCACDFFFFFFF?E;@E@FEFFF>9@@EFFF?EFE@F@FFFFBFFFFFFBBBB<96?:79AA?;>F946:D7??7)4---(4
@M04999:289:000000000-L3R54:1:1101:7270:3726 2:N:0:444
TCCGGACTACTCGGGTATCTAATCCTGTTTGCTCCCCACGCTTTCGCATCTCAGCGTCAGTATCTGTCCAGAAGGCCGCCTTCGCCACCGGTATTCCTCCACATCTCTACGCATTTCACCGCTACACGTGGAATTCTACCTTCCTCTACAATACTCCAGATAACCAGTTTTAAGTGCAGTTCCCAGGTTGAGCCCGGGGCTTTCACACCTAACTTAATTATCCGCCTACATGCCCTTTACGCCCAGTCATTCCGATTAACGCTCGCACCCTCCGTATTACCGCGGCTGCTGGCACGGAGTT
+
CCCCCGGGGGGGGGGGGGGGGGGGGGGGGGGGGGGGGGGGGGGGGGGGGGGGGGGGGGGGGGGGGGGGGGGGGGDGGGGGGGGGGGGGGGGGGGGGGGGGGGGGGGGGGGGGGGGGGGGGGGGGGGGGGGGGGGGGGGGGGGGGGGGGGGGGGFGGGGGGGGGGGGGGGGGGGGGGFGFGGGFDFG?FGGGGGGGGGGGGEFFBFFFFFFFFFFFFFFFFFE*>9@DDFFFFFEFE@@CFFFFFFFFEAFFFF;;@FB>A?BBFF>FFF:?FF>8:BFAFFF;B0909BBF0??<6621:4
@M04999:289:000000000-L3R54:1:1101:12504:3745 2:N:0:444
CGGTGACTACTCGGGTATCTAATCCTGTTCGCTACCCATGCTTTCGAACCTCAGCGTCAGTTACAGACCAGAGAGCCGCCTTCGCCACTGGTGTTCTTCCATATATCTACGCATTCCACCGCTACACATGGAGTTCCACTCTCCTCTTCTGCACTCAAGAAAAACAGTTTCAGCTGCACTTCCCCGGTTAAGCCGAGGGCTTTCACAGCTGACTTGTTCTCCCGCCTGCGTTCGCTTTACGCCCGATAAATCCGGACAACGCTTGCCACCTACGTATTACCGCGGCTGCTGGCACGTAGTT
+
CCCCCC@C@FA<B@@<FGE<FGEFFDECFGGGGGGGGGGGGGGGGGGGGGGGGGGGGGGGGGGGGGGGGGGGGGGGGGGGGGGGGGGGGGGFGGGGGGGGGFGGGGGGGGGGGGGGGGFCFEEGGGGGGGGGGGEGGGGFGGFGGGFGGGGGGGGGGGGGFFGGGCFGFFFGGGG8DGFGGG??FGGGGDGFGFCDGGGGFFFFFFFFFFE:BFF4CFFFFFDF@2>>26@6??918=<C@FF;B91(26<BFF;:12:<6(:??:(68:?::2.)-.))-219>B19?BF?((,84144-
@M04999:289:000000000-L3R54:1:1101:9919:3748 2:N:0:444
TGGGACTACCAGGGTATCTAATCCTGTTTGCTCCCCACGCTTTCGCATCTCAGCGTCAGTATCTGTCCAGAAGGCCGCCTTCGCCACCGGTATTCCTCCACATCTCTACGCATTTTACCGCTACACGTGGAATTCTACCTTCCTCTACAATACTCCAGATAACCAGTTTTAAGTGCAATTCCCAGGTTGAGCCCGGGGCTTTCACACCTAACTTAATTATCCGCCTACATGCCCTTTACGCCCAGTCATTCCGATTAACGCTCGCACCCTCCGTATTACCGCGGCTGCTGGCCCGGAGTTG
+
CCCCCGGGGGGGGGGGGGGGGGGGGGGGGGGGGGGGGGGGGGGGGGGGGGGGGGGGGGGGGFFGGGFGGGGGGGGGGGGGGGGGGGGGGGGGGGGGGGGGGGGGFEFGGGGGGGGGGGGGGGGGGGGGGDGGGCEGGGGGGGGGGGGGGGGGGGFGGGGGGFGFGGGGGGGGGGGGFGFGFGGGGDGGGGGGFGGGCDGGFFFFFFFFFFFFFFFFFFFEFE@9@?@FEFF@EDFFFFEFFFFF01;3CEE)(/;046>191:>>>>B?BFFF?:1:9B2(,202314)2((((--(231)
@M04999:289:000000000-L3R54:1:1101:7885:3763 2:N:0:444
GACTACCGGGGTATCTAATCCTGTTCGCTCCCCACGCTTTCGTCCATCAGCGTCAATCGGTATTTAGTAACCTGCCTTCGCAATCGGGGTTCTGTGTAATATCTATGCATTTCACCGCTACACTACACATTCCAGCTACTTCAATACTATTCAAGATTAACAGTATCAACGGCAGTTCTACAGTTAAGCTGCAGGTTTTCACCGCTGACTTATCAACCCGCCTACGGACCCTTTCAACCCAATAAATCCTGCTAACGCTCGCATCTCCCGTATTCCCGCGGCTGCTGGCCCGGCGTTAGCC
+
@@A6@CF@BC:B7ECECFFFGGGGGGC:FF@FEFEEEC@FC,FE@@CF<F@C@@:666@78F6,C,CE@DEFFEEF?9,<7B=FEGGG7C7F95F?,55CAEFCFFE9F<5FAF??FC:84,9,AE8FGGGG;F;8>@A8ADGGDCDG,D:D8D=A>=9=FAE=>+3=EF=EG6?=B7FCGGGG9<;,,5:C?8CFGGCCA9A>EF>B@E*>6=B90;BA;(/23>9-510(63)..78):=@3;C)73)7(/>3(,((4,(419.)-,4,94(..3(1((-7-(),.((,(-(-72(,63
@M04999:289:000000000-L3R54:1:1101:20291:3785 2:N:0:444
TTCGACTACCAGGGTATCTAATCCTGTTCGCTACCCATGCTTTCGAACCTCAGCGTCAGTTACAGACCAGAGAGCCGCCTTCGCCACTGGTGTTCTTCCATATATCTACGCATTCCACCGCTACACATGGAGTTCCACTCTCCTCTTCTGCACTCAAGAAACATAGTTTCAGCTGCAGTTCCCCAGTTAAGCTGGGGGCTTTCACAGCTGACTTATCTTCCCGCCTGCGTTCGCTTTACGCCCAATAAATCCGGACAACGCTTGCCACCTACGTATTACCGCGGCTGCTGGCACGTAGTT
+
CCCCCGGGGGGGGGGGGGGGGGGGGGGGGGGGGGGGGGGGGGGGG8FGGGGGGGGGGGGGGGGGGGGGGGGGGGGGGGGGGGFGGGGGGGGGGGGGGGGGGGGGGGGGGGGGGGGGGGGGGGGGGGGGGGGGGGGGGGGGGGGGGGGGGGGGGFGFFGG?GGGGFGGGGGGGGGGGFGFFGFFFFEGGGGGGGGGGGGGGFFFFFFFFFBEFFFFFEFFFFFFFFFFFFFFFFFFFFFF>@F@F((=AEFFEF:<6;B006?FBFF9???FFF<24?AAA?B>FBBFF?>B0(4:B?0(5
@M04999:289:000000000-L3R54:1:1101:10627:3788 2:N:0:444
TGACTACGCGGGTATCTAATCCTGTTCGCTACCCATGCTTTCGAACCTCAGCGTCAGTTACAGACCAGAGAGCCGCCTTCGCCACTGGTGTTCTTCCTAATATCTACGCATCCAACGGCTACACAGGGATTTCCACTCTCCTCTCCTGAACCCAGGAAAAACAGTTTAAGCGGCACTTCCCCGGTTAAGCCGAGGGTTTCCAAAGCTGACTTTTCTTCCGGCCTGCGTCCGCTTTACGCCCGTAAATTCCGATTAAGGTCGCCACCCACCGTTTTCCCGGGGCTGTTGGCCCGAAGTAGAC
+
CCCCCGGGGGGGGGGGGGGGGGGGGGGGGGGGGGGGGGGGGGGGGGGGGGGGGGGGGGGGGGGGGGGGGGGGGGGGGGG9,F:4:,BE?,F:BF,F9,,,:5,,,,94+4F+A,9F+4++4474,,A++,87D9,3,,,@3,6E,,,,,,1+6@,6@FFG?+,@EG;,,@,++***;*;?9*;7B*;,,=,4*=C)*;C+1+++))*)/,7));++1;F()(.(,,(-((((-41<2(4;(,((,(4):)((-(3)))))-(((-:((-2(,(.().,((((((2.).,()(((,-8).)-
@M04999:289:000000000-L3R54:1:1101:13311:3808 2:N:0:444
GACTACCCGGGTATCTAATCCTGTTTGCTCCCCACGCTTTCGCATCTCAGCGTCAGTATCTGTCCAGAAGGCCGCCTTCGCCACCGGTATTCCTCCACATCTCTACGCATTTCACCGCTACACGTGGAATTCTACCTTCCTCTACAATACTCCAGATAACCAGTTTTAAGTGCAGTTCCCAGGTTGAGCCCGGGGCTTTCACACCTAACTTAATTATCCGCCTACATGCCCTTTACGCCCAGTCATTCCGATTAACGCTCGCACCCTCCGTATTACCGGGGCTGCTGGCACGCAGTCAGCC
+
CCCCCGGGGGGGGGGGGGGFGGGFGGGGGGGGGGGGGGGGGGGGEGFGGGGGGEGGGGGGGGGGGGFGGGGGGGGGGGGGGGGGGGGGGGFGGGGGGGGFGGGGGGGGGGGGGGGGGEGGGGGDGGGFDGGGGDFGGGGGGGGGGFGFGGGGGGG8FCGGGGGGGGGGGFFGGGGGFGFFFFGGGDGEDGGGDGGGGGGGFF>F>FFF@EE39ABBCFC2;@22:BE?;;@ED87CD;FEFF(4@EF?EE6?FD?>?FB0(((-74:4603617<A>:((((((4)7((3)2(((3())43
@M04999:289:000000000-L3R54:1:1101:19800:3814 2:N:0:444
GCGACTACTAGGGTATCTAATCCTGTTCGCTACCCATGCTTTCGAACCTCAGCGTCAGTTACAGACCAGAGAGCCGCCTTCGCCACTGGTGTTCTTCCATATATCTACGCATTCCACCGCTACACATGGAGTTCCACTCTCCTCTTCTGCACTCAAGAAAAACAGTTTCAGCTGCACTTCCCCGGTTAAGCCGAGGGCTTTCACAGCTGACTTGTTCTCCCGCCTGCGTTCGCTTTACGCCCAATAAATCCGGACAACGCTTGCCACCTACGTATTACCGCGGCTGCTGGCACGTAGTT
+
CCCCCGGGGGGGGGGGGGGGGGGGGGGGGGGGGGGGGGGGGGGGGFGGGGGGGGGGGGGGGGGGGGGGGGGGGGGGGGGGGGGGGGGGGGGGGGGGGGGGGGGGGGGGGGGGGGGGGGGGGGGGGGGGGGGGGGGGGGGGGGGGGGGGGGGGGGGGGGGGGGGGGGGGGGGGGGGGFGFGGGGGGGGGGGGGGGGGGGGFFFFFFFFFFFDBEFFFFFFEFBFFFFFFFFFFF6?FFEFF>@FD;3=CE356>?BBF?FFFF???BFF<::?FFA:FAA?969;BBBF?>01<?FF?()
@M04999:289:000000000-L3R54:1:1101:24571:3894 2:N:0:444
TTCAGACTACTGGGGTATCTAATCCTGTTCGCTCCCCACGCTTTCGTCCATCAGCGTCAATCGGTATTTAGTAACCTGCCTTCGCAATCGGGGTTCTGTGTAATATCTATGCATTTCACCGCTACACTACACATTCCAGCTACTTCAATACTATTCAAGATTAACAGTATCAACGGCAGTTCTACAGTTAAGCTGCAGGTTTTCACCGCTGACTTATCAACCCGCCTACGGACCCTTTAAACCCAATAAATCCGGATAACGCTCGCATCCTCCGTATTACCGCGGCTGCTGGCACGGAGTT
+
CCCCCGGGGGGGGGGGGGGGGGGGGGGGGGGGGGGGGGGGGGGGGGGGGGGGGGGGGGGGGGGGGGGGGGGGGGGGGGGGGGGGGGGGGGGGGGGGGGGGGGGGGGGGGGGGGGGFGGGGGGGGGGGGGGGGGGGGEGGGGGGGGGGGGGGGGGGGGGGGGGGGGGGGGGGGGGGGFGFGGGGGGGGGGGGGGGGGGGGGFFFFFFFF9=9>DFFAFFFFF9ABFFFFF>F@FB@FFBFCEF@F@7@@EEFFEFF@FFEFFBFFBFFFF7?ABFFFBFFFF?9>0>99????FB?FB9;?:
@M04999:289:000000000-L3R54:1:1101:8522:3929 2:N:0:444
GACTACTAGGGTATCTAATCCTGTTTGCTACCCACGCTTTCGAGCATGAACGTCAGTGTTATCCCAGGAGGCTGCCTTCGCCATCGGTATTCCTCCACATCTCTACGCATTTCACTGCTACACGTGGAATTCTACCTCCCTCTGACACACTCTAGTTAGACAGTTTCAAATGCACGTCCCAAGTTGAGCTCGGGGATTTCACATCTGACTTATCTAACCGTCTGCGCTCGCTTTACGCCCAGTAATTCCGATTAACGCTCGCACCCTACGTATTACCGCGGCTGCTGGCACGTAGTTAGCC
+
CCCCCGGGGGGGGGGGGGGGGGGGGGGGGGGGGGGGGGGGGGGGGGGGGGGGGGGGGGGGGGGGGGGGGGGGGGGGGGGGGGGGGGGGGGGGGGGGGGGFGGGGGGGGGGGGGGGGGGGGGGGGGGGGGGGGGGGGGGGGGGGGGGGGGGGGGGGGGGGGGGGFGFFGGGGGGGGGFGFGGGGGGAFGGGGGGGGG>FGGFFFFFFFFFF58;FFFFFAADDDFFFBAA@@2@FFFFFFFF9=:?CCFCEF@?DEF;@FFFF>;>BFFFFFFFBB>FF>B>F9>::??<??B?::?-6AA.
@M04999:289:000000000-L3R54:1:1101:9358:4021 2:N:0:444
GGACTACTGGGGTATCTAATCCTGTTCGCTCCCCACGCTTTCGTCCATCAGCGTCAATCGGTACTTAGTAACCTGCCTTCGCAATCGGGGTTCTGTGTAATATCTATGCATTTCACCGCCACACTACACATTCCAGCTACTTCAATACTATTCAAGATTAACAGTATCAACGGCAGTTCTACAGTTAAGCTGCAGGTTTTCACCGCTGACTTATCAACCCGCCTACGGACCCTTTAAACCCAATAAATTCGGATAACTCTCGCATCCTCCGTAATACCGCGGCTGCTGGCACGGAGGTAGC
+
C66A<D8F@FGGE7<<6<F<<F,CCF@@@,,@FEGG:@CFFGEFF,@<F@<FG@FEGEE@@FGEFC<,CFGEA,@AFCE<<,,84B<EDE+@F?,FA?F<<E?<;54@AEEBFFF9FGEG:CFD4<B<?FCFCG;EGEEB@EGF=D=?FFGFGG846@EFFGC=@ECF=EF>+@660BDG=2D?>ECE;EECFGFD?+=71B9FAEA>=58AC9=9896<?=>=DB@@2/9@(537?)7AF@<@3<45)9(6;;0>3)/)38;18052-49(.(446:?B6(3630)8,(2<:6,,(4)))
@M04999:289:000000000-L3R54:1:1101:22611:4026 2:N:0:444
GCGCATTAGTTACTGGAATTCAGACGGGTGTATACTCCTGTTTTCTCCCCCCCCCTTCGCACCTCCACGCCAGTATCTGTTCAGAAGGCCACCGCCGCCACCACCATTCCCCCACATCTCTACGCATTTGACTGCTACACGCGGAATTCTACCTTCCTCTCATCTACTACCACTAACTAGCTCTAATCTCAGTCACCACGTTCATACCCGGGCGTTCGTACCACCATCTATTCCCAGCCTACTTGCACTTTTCCTCCACTCATTGCTGTGCCCGCTCTCACCTGCTCCTGTGCAACCGACC
+
--A<,B@,,6,<,6C@,,6C<,@E,+,@@BB,,,,,;6666C<,,,6C,B+C+7+66C,8,+8,,,,:,+,+6:,CE@@?,:,5,,:=,,,:A87>++C4=E,+847,,7,8>+C?,<9E,,3+@+++,,,9,,8,>EDC++117+4,:<,<,,,5,5,;E9,,5+,,,5,,,43,3++432+,,54,,,>::,,+009//)))3++0((23(2:)()).)4).1(),)-).).,))(()3:,))..))).))))..((..())).)))())(((--(.-)()(.())()-)))).((((-
@M04999:289:000000000-L3R54:1:1101:6672:4058 2:N:0:444
GACTACCCGGGTATCTAATCCTGTTCGCTCCCCACGCTTTCGTCCATCAGCGTCAATCGGTATTTAGTAACCTGCCTTCGCAATCGGGGTTCTGTGTAATATCTATGCATTTCACCGCTACACTACACATTCCAGCTACTTCAATACTATTCAAGATTAACAGTATCAACGGCAGTTCTACAGTTAAGCTGCAGGTTTTCACCGCTGACTTATCAACCCGCCTACGGACCCTTTAAACCCAATAAATCCGGATAACGCTCGCATCCTCCGTATTACCGCGGCTGCTGGCACGGAGTTAGCC
+
CCCCCGGGGGGGGGGGGGGGGGGGGGGGGGGGGGGGGGGGGGGGGGGGGGGGGGGGGGGGGGGGGGGGGGGGGGGGGGGGGGGGGGGGGGGGGGGGGGGGGGGGGGGGGGGGGGGGGGGGGGGGGGGGGGGGGGGGGGGFGGGGGGGGGGGGGGGGGGGGGGGGGGGGGGGGGGGGFGFGGGGGGGGGGFGGGGGGGGGGFFFFFFFFFFFFFFFFFFDFFFFFF?F@@BFFFEFFFFFEFFFFE9CFFFF@;DEE@9;:B>>?BF<>4><:?FFFAF;F2>>F::B4:?F?934<?9>A7
@M04999:289:000000000-L3R54:1:1101:8381:4061 2:N:0:444
TAGTGGACTACTCGGGTATCTAATCCTGTTCGCTACCCATGCTTTCGAGCCTCAGCGTCAGTAACAGACCAGAGAGCCGCCTTCGCCACTGGTGTTCTTCCATATATCTACGCATTTCACCGCTACACATGGAGTTCCACTCTCCTCTTCTGCACTCAAGTCTCTCAGTTTCCGATGCTCTCCCTCAGTTAAGCTGAGGGCTTTCACATTCAGACTTAAAAGACCGCCTGCGCTCCCTTTACGCCCAATAAATCCGGACAACGCTTGCCACCTACGTATTACCGCGGCTGCTGGCACGT
+
CCCCCGGGGGGGGGGGGGGGGGGGGGGGGGGGGGGGGGGGGGGGGGGGGGGGGGEGGGGGGGGGGGGGGCFGGGGGGGEGGGGGGGGGGGGGGGGGGGGGGGGGFGGGGGG:CGGEGGGGGGGGGGGGGGGFFGFEFGGGGGGGGGGGEGFGGGGGGGGGGFF8DGGGGGGGGGDG>DFGGGFGGGFGGGGGFGGFGFF7BAAFFCFFFFFFFFFAEFFAFE=BBA9A:BBFFFF@DB*2>E?F@>DF;4=6)5=>>@@(2;FF<(-44AB:?0:0.44(6:<11(,499??3::B?0(
@M04999:289:000000000-L3R54:1:1101:13192:4101 2:N:0:444
GACTACCGGGGTATCTAATCCTGTTTGCTCCCCACGCTTTCGCATCTCAGCGTCAGTATCTGTCCAGAAGGCCGCCTTCGCCACCGGTATTCCTCCACATCTCTACGCATTTCACCGCTACACGTGGAATTCTACCTTCCTCTACAATACTCCAGATAACCAGTCCTAAGTGCAGTTCCCAGGTTGAGCCCGGGGCTTTCACACCTAACTTAATTATCCGCCTACATGCCCTTTACGCCCAGTCTATCCGGTTAACGCTCGCACCCCCCGTATTACCGCGGCGTCCGGCACGGAGTGAGCC
+
CCCCCCFCEC:F,6C96FFGECFFF<F@FF,CB6@CF7BFGDGGCE<FF<FFE:@:C,,CFCFGGCF<,6CFF:FF7C=4@44CE77@F<E<EFGGFF45A<FFFGFGGCFAAD,?=E@8FFGEG8C??E8,C;EFGE,>@DFGGCECEFGD==,6@9DGGF?DF+@E98D,@::FFF77:C+,,<:@@,@7**9D>**2+49*@66FDFE=4=B87=A2)6>7144)5=(43.4;033)(,.)))1)6((-(-4-(,(3(7(3;?063(((,(4))((-44-((((,4(-86(3-(.,((
@M04999:289:000000000-L3R54:1:1101:12891:4118 2:N:0:444
GACTACAAGGGTATCTAATCCTGTTCGCTCCCCACGCTTTCGTCCATCAGCGTCAATCGGTATTTAGTAACCTGCCTTCGCAATCGGGGTTCTGTGTAATATCTATGCATTTCACCGCTACACTACACATTCCAGCTACTTCAATACTATTCAAGATTAACAGTATCAACGGCAGTTCTACAGTTAAGCTGCAGGTTTTCACCGCTGACTTATCAACCCGCCTACGGGCCCTCTAAACCCAATAAATCCGGATAACGCTCGCATCCTCCGTATTACCGCGGCTGCTGGCACGGAGTTAGCC
+
CCCCCGGGGGGGGGGGGGGGGGGGGGGGGGGGDGGGGGGGGGGGGGGGGGGGGGGGGGGGGGGGGGGGGGGGGGGGGGGGGDGEGGGGGGGGGGGGGGFGGGGGGGGFGGGGGGFFGGGGGFCFGGGGGGGGGFGGGGGGGGGGGGGGGFGGGGGFGGGGGGGGGGGGGGGGGGGGFGFGGGGGGGFGGGGGGGGF?F?FFFFFFFFFFEFEEFFFFFFFFBFFFFF@FFFFFFE>CEFFFF@@EFFFFFFD;DFEFF;<>F;<>F)8:9121:45<:>F(449?:???:>69043(-6A2
@M04999:289:000000000-L3R54:1:1101:7333:4145 2:N:0:444
CCAGACTACAGGGGTATCTAATCCTGTTTGCTCCCCACGCTTTCGCATCTCAGCGTCAGTATCTGTCCAGAAGGCCGCCTTCGCCACCGGTATTCCTCCACATCTCTACGCATTTCACCGCTACATGTGGAATTCTACCTTCCTCTACAATACTCCAGATAACCAGTTTTAAGTGCAATTCCCAGGTTTATCCCGGGGCTTTCACACCTAACTTAATTATCCGCCTACATGCCCTTTACGCCCAGTCATTCCGATTAACGCTCGCACCCCCCGTATTACCGCGGCCGCTGGCACGGAGTTT
+
CCCCCFC<C6E<@@B;EE<EGE6@FGEGEF9F<<FC<BFEGEFGEECGEFGGG@7FFC@C@<C<6E@FFGEFGDGCF>FCCEC@FFCBFGGDD9FF<A<FFGGGGGCFG@CF7CFFFCFDCEG7:?AF9EFGGGAF4,@9@=8EDFG8BFFADEGG8,3=@EEGGG8E,@E?DFGGFD?FD++=D?6@,7,5@6++33979F869+;?=EE)1=AA*:68B62((/25(8*))077>:::;>>17@FE?E?C5(40()9(,((4691(((-,,4(32)6)31,1(((-77(((4(((((,)
@M04999:289:000000000-L3R54:1:1101:12918:4201 2:N:0:444
TGTCCGACTACTGGGGTATCTAATCCTGTTCGCTACCCATGCTTTCGAACCTCAGCGTCAGTTACAGACCAGAGAGCCGCCTTCGCCACTGGTGTTCTTCCATATATCTACGCATTCCACCACTACACATGGAGTTCCACTCTCCTCTTCTGCACTCAAGAAAAACAGTTTCAGCTGCACTTCCCCGGTTAAGCCGAGGGCTTTCACAGCTGACTTGTTCTCCCGCCTGCGTTCGCTTTACGCCCAATAAATCCGGACAACGCTTGCCACCTACGTATTACCGCGGCTGCTGGCACGGAGG
+
CCCCCGGGGGGGGGGGGGGGGGGGGGGGGGGGGGGGGGGGGGGGGGGGGGGGGGGGGGGGGGGGGGGGGGGGGGGGGGGGGGGGGGGGGGGGGGGGGGGGGGGGGGGGGGGGGGGGGGGGGGGGGGGGGGGGGGGGGGGGGGGGGGGGGGGGGGGGGGGGGGGGGGGGGGGGGDGGFGFGGGGGGGGGGGGFGGGGGGGDE6AAFFFFFFFFFFFFEFFFFFFFFFFFFDFFFFFFF@FF<6;3>FFFFFEEEBFFFB1?0230(46>A?BFFBFFBBBFFB:>>FFB>1:?8?:<?(7>(
@M04999:289:000000000-L3R54:1:1101:22310:4224 2:N:0:444
AAGGACTACAAGGGTATCTAATCCTGTTCGCTACCCATGCTTTCGAACCTCAGCGTCAGTTACAGACCAGAGAGCCGCCTTCGCCACTGGTGTTCTTCCATATATCTACGCATTCCACCGCTACACATGGAGTTCCACTCTCCTCTTCTGCACTCAAGAAAAACAGTTTCAGCTGCACTTCCCCGGTTAAGCCGAGGGCTTTCACAGCTGACTTGTTCTCCCGCCTGCGTTCGCTTTACGCCCAATAAATCCGGACAACGCTTGCCACCTACGTATTACCGCGGCTGCTGGCACGTAGTT
+
CCCCCGGGGGGGGGGGGGGGGGGGGGGGGGGGGGGGGGGGGGGGGFGGEGGGGGGGGGGFFGGGGGGGGGGGGGGGGGGGGGGGGGGGGGGGGGGGGGGGGGGGGGGFGGGGGGGGGGGGGGGGGGGGGGGFGGGGGFGGGGGGGGGGGGGGGFGGGGGGGGGGGGGGGGFFGGGGFGFGGGGGGGGGGGGGGGDGG>DGFFFFFFAFFFFFFFFF=FAEFFFFFFFFFFFF6><F0CEBDFFF?@;ACCFFFFFFFF?>6:66?29?F???:.25?AFFFFF>BB;B)).:BF<2:4,.
@M04999:289:000000000-L3R54:1:1101:24678:4273 2:N:0:444
TCAAGACTACCGGGGTATCTAATCCTGTTCGCTACCCATGCTTTCGAGCCTCAGCGTCAGTAACAGACCAGAGAGCCGCCTTCGCCACTGGTGTTCTTCCATATATCTACGCATTTCACCGCTACACATGGAGTTCCACTCTCCTCTTCTGCACTCAAGTCTCTCAGTTTCCGATGCTCTTCCTCAGTTAAGCTGAGGGCTTTCACATTCAGACTTAAAAGACCGCCTGCGCTCCCTTTACGCCCAATAAATCCGGACAACGCTTGCCACCTACGTATTACCGCGGCTGCTGGCACGTAGT
+
CCCCCGGGGGGGGGGGGGGGGGGGGGGGGGGGGGGGGGGGGGGGGGGGGGGGGGGGGGGGGGGGGGGGGGGGGGGGGGGGGGGGGGGGGGGGGGGGGGGGGGGGGGGGGGGGGGGGGGGGGGGGGGGGGGGGGGGGGGGGGGGGGGGGGGGGGGGGGGGGGGGGGGGGGGGGGGGGFGFGGGGGGGFGGGGGGGGGGGGGFFFFFFFFFFF56AFFFFFFFBFF9@BFFFFF@D>F;43FEFF1>D<;EA6??=9@;;BFFF>FFF??D????F?FFA74<<?99>>B>?DDBFB?:67:4
@M04999:289:000000000-L3R54:1:1101:9870:4277 2:N:0:444
GTGGACTACCGGGGTATCTAATCCTGTTCGCTCCCCACGCTTTCGTCCATCAGCGTCAATCGGTATTTAGTAACCTGCCTTCGCAATCGGGGTTCTGTGTAATATCTATGCATTTCACCGCTACACTACACATTCCAGCTACTTCAATACTATTCAAGATTAACAGTATCAACGGCAGTTCTACAGTTAAGCTGCAGGTTTTCACCGCTGACTTATCAACCCGCCTACGGACCCTTTAAACCCAATAAATCCGGATAACGCTCGCATCCTCCGTATTACCGCGGCAGCTGGCACGGAGTT
+
CCCCCGGGGGGGGGGGGGGGGGGGGGFGGGGGGGGGGGGGGGGGGGGGGGGGGGGGGGGGGGGGGGGGGGGGGGGGGGGGGGGGGGGGGGGGGGGGGGGGGGGGFGGGGGGGGGGGGGGGGGGGGGGGGGGGGGGGGGGGGGGGGGGGGGGGGDGGGGGGGGGGGGGGGGGGGGGGFGAGGGGGGGGGGFDGGGGGGGGGFFFFFFFFFFFFFCFFCFFDFFFFFDFFF=DFBFF;EFFFFFFFFFEFEFFFFFF;;9<BF?FFF9:937AB>BFFF9AB:>>>B>9:?FFFFB:0(46?
@M04999:289:000000000-L3R54:1:1101:25632:4293 2:N:0:444
TCGCGACTACTGGGGTATCTAATCCTGTTTGCTCCCCACGCTTTCGCATCTCAGCGTCAGTATCTGTCCAGAAGGCCGCCTTCGCCACCGGTATTCCTCCACATCTCTACGCATTTCACCGCTACACGTGGAATTCTACCTTCCTCTACAATACTCCAGATAACCAGTTTTAAGTGCAGTTCCCAGGTTGAGCCCGGGGCTTTCACACCTAACTTAATTATCCGCCTACATGCCCTTTACGCCCAGTCATTCCGATTAACGCTCGCACCCTCCGTATTACCGCGGCTGCTGGCACGGAGTT
+
CCCCCGGGGGGGGGGGGGGGGGGGGGGGGGGGGGGGGGGGGGGGGGGGGGGGGGGGGGGGGGGGGGGGGGGGGGFGFGFGGGGGGGGGGGGGGGGGGGGGGGGGGGGGGGGGGGGGFGGGGGGGGGGGGGGGGGGGGGGGGGGGGGGGGGGGGGGGGGGGGGGGGGGGGGGGGGGGFGFGGGGGGGGGGGGGGGGGGGGGFFFFFFFF@FFFFFFFFFFFFFFFFFFFFFFFEFFFFF;ADD>F?D53AFFFEFF?6:DFBFB?49>BFFFF?F?(02:B>209>F>BFF:BFF?<9>FB:
@M04999:289:000000000-L3R54:1:1101:26004:4300 2:N:0:444
CAGACTACCGGGGTATCTAATCCTGTTTGCTCCCCACGCTTTCGCATCTCAGCGTCAGTATCTGTCCAGAAGGCCGCCTTCGCCACCGGTATTCCTCCACATCTCTACGCATTTCACCGCTACACGTGGAATTCTACCTTCCTCTACAATACTCCAGATAACCAGTTTTAAGTGCAGTTCCCAGGTTGAGCCCGGGGCTTTCACACCTAACTTAATTATCCGCCTACATGCCCTTTACGCCCAGTCATTCCGATTAACGCTCGCACCCTCCGTATTACCGCGGCTGCTGGCACGGAGTT
+
CCCCCGGGGGGGGGGGGGGGGGGGGGGGGGGGFGGGGGGGGGGGG7FGGGGGGGGGGGGGGGGGGGGGGGGGGGGGGGGGGGGGGGGGGGGGGGGGGGGGGGGGGGGGGGGGGGGGGFGGGGGGGGGGGGGGGGGGGGGGGGGGGGGGCGGGGGGGGGGGGGGGGGGGGGGGGGGGFGFGCCGGGGGGGGGCGGDGGDDGFFFFFFFFFFFFFFFFFFFFFFFFFFF@EFFEFFFFFFFFFF<D@<EEFFFFDFFFFFFFBF>B>B>BBFFB::(8AFF?F19>FFF:??B02(4,-4:
@M04999:289:000000000-L3R54:1:1101:24190:4301 2:N:0:444
GACTACTCGGGTATCTAATCCTGTTCGCTCCCCACGCTTTCGCTCCTCAGCGTCAGTGACGGCCCAGAGACCTGCCTTCGCCATCGGTGTTCTTCCCGATATCTACACATTCCACCGTTACACCGGGAATTCCAGTCTCCCCTACCGCACTCCAGTCCGCCCGTACCCGGCGCCGATCCACCGTTAAGCGATGGACTTTCACACCAGACGCGACGAACCGCCTACGAGCTCTTTACGCCCACTAAATCCGGATAACGCTTGCACCCTACGTATTACCGCGGCTGCTGGCACGTAGTTAGCC
+
CCCCCGGGGGGGGGGGGGGGGGGGGGGGGGGGGGGGGGGGGGGGGGGGGGGGGGGGGGFGGEGGGGGGGFFGGGGGGGGGGGGGGGGGFGGGGGGGGGGGGGGGGGGGGGGGFGGGGGGGGGGGGGDGGGGGGGGGGGGGGGGGGFGGGGGGGFGGGGGGGGDGGGGGGGGCGGG5?DFGGGGCECFFGECFGGGGGGGGFFFFFFAFFFFB>EF:3;@>FFF6?6??FFBBBAA9BFFFF(823:49>>;<:0<88>B<BB?7?BF1((4)55)).47((7(((,.8??F2,::69249:
@M04999:289:000000000-L3R54:1:1101:22922:4311 2:N:0:444
ACGACTACCCGGGTATCTAATCCTGTTCGCTCCCCACGCTTTCGTCCATCAGCGTCAATCGGTACTTAGTAACCTGCCTTCGCAATCGGGGTTCTGTGTAATATCTATGCACTTCACCGCTACACTACACATTCCAGCTACTTCAATACTATTCAAGATTAACAGTATCAACGGCAGTTCTACAGTTAAGCTGCAGGTGTTCACCGCTGACTTATCAACACGCCTACGGACCCTTTAAACCCAATAAATCCGGATAACGCTCTCATCCTCCGTATTACCGCGGCTGCTGGCACGGATGT
+
6CC@<FC<CFF:BC:FFFEFFGFEGGGGGGGGG@6CCE7@,@E@F7B@EFFE,:8:@F9FCFFEG<FE,EEFCGFFGGCEF@FCCGEFGGD:FEEDBFFGGCFGGGD9AFA=AEEAFF7BFE@EFFGEFGGGADE>;=F9?D==A;C=D;==DFGEFFE8AFGG=D,=6@DFGGDDD:BF=CFC:EFFGGFGGFG5CC*C?FFF5?EFFABAFAF9996*:55>@@2((5>@<31)7)1;=DD@(4)97334917?3)333<(,)-69?27(42(8<)4(4,10,4803:6:??((((.
@M04999:289:000000000-L3R54:1:1101:26021:4343 2:N:0:444
GACTACCCGGGTATCTAATCCTGTTCGCTCCCCACGCTTTCGTCCATCAGCGTCAATCGGTATTTAGTAACCTGCCTTCGCAATCGGGGTTCTGTGTAATATCTATGCATTTCACCGCTACACTACACATTCCAGCTACTTCAATACTATTCAAGATTAACAGTATCAACGGCAGTTCTACAGTTAAGCTGCAGGTTTTCACCGCTGACTTATCAACCCGCCTACGGACCCTTTAAACCCAATAAATCCGGATAACGCTCGCATCCTCCGTATTACCGCGGCTGCTGGCACGGAGTTAGCC
+
CCCCCGGGGGGGGGGGGGGGGGGGGGGGGGGGGGGGGGGGGGGGG@FGGGGGGGGGGGGGGGGGGGGGGGGGGGGGGGGGGGGGGGGGGGGGGGGGGGGGGGGGGGGGGGGGGGGGGGGGGGGGGGGGGGGGGGGGFGGGGGGGGGGGGGGGGGGGGGGGGGGGGGGGGGGGGGGGFGFGGGGGGGGGGGGGGGGFGGGGFFFFFFFFFFFFFFFFFFEADFDFFFFFFFFFFFFF4=@EFFF;EFFF1>FD?DFF0(;BFFFB6??FFFF<F?BAFFFF(39>F:2??:<0(792,)--.
@M04999:289:000000000-L3R54:1:1101:16060:4380 2:N:0:444
GCGACTACCCGGGTATCTAATCCTGTTTGCTACCCACGCTTTCGAGCATGAACGTCAGTGTTATCCCAGGAGGCTGCCTTCGCCATCGGTATTCCTCCACATCTCTACGCATTTCACTGCTACACGTGGAATTCTACCTCCCTCTGACACACTCTAGTTAGACAGTTTCAAATGCACGTCCCAAGTTGAGCTCGGGGATTTCACATCTGACTTATCTAACCGTCTGCGCTCGCTTTACGCCCAGTAATTCCGATTAACGCTCGCACCCTACGTATTACCGCGGCTGCTGGCACGTAGTT
+
CCCCCGGGGGGGGGGGGGGGGGGGGGGGGGGGGFGGGGGGGGGGGGGGGGGGGGGGGGGGGGGGGGGGGGGGGGGGGGGGGGGGGGGGGGGGGGGGGGGGGGGGGGGGGGGGGGGGGGGGGGGGGGGGGGGGGGGGGFFGGGGGGGGGFGGGGGGGGGGGGGDGGDGGGGGGFGGGFGBFDGFFGGGGGGGDGGGGGGGGFFFFFFFFFFFBAFFFFFFFFA575@EB@FDBFF>BFF?FFFFFFCCCEFFFFD08EEF><79BFFFBFFFF?D<?BFDF>>F9;>B702044(,(.,6
@M04999:289:000000000-L3R54:1:1101:11902:4395 2:N:0:444
CAGACTACAGGGGTATCTAATCCTGTTCGCTACCCATGCTTTCGAACCTCAGCGTCAGTTACAGACCAGAGAGCCGCCTTCGCCACTGGTGTTCTTCCATATATCTACGCATTCCACCGCTACACATGGAGTTCCACTCTCCTCTTCTGCACTCAAGAAAAACAGTTTCAGCTGCACTTCCCCGGTTAAGCCGAGGGCTTTCACAGCTGACTTGTTCTCCCGCCTGCGTTCGCTTTACGCCCAATAAATCCGGACAACGCTTGCCACCTACGTATTACCGCGGCTGCTGGCACGTAGTT
+
CCCCCGGGGGFGGGGFGGGGGGGGGAGGGGGDGGGGGGGGGFGGGGGGGGGGGGEGGGGFGGCFDFGGGGGGGGGGGGEEGGGGGGGGGECFFFGFFGFEGGGFGFFGGGGGGG<FGG@CCGGGGCFGGGGGGGGGGGGGGG=DAEFGGGGG9ADGGGGGGGGGG8DAGGGD=DFGFGDFGGGGDGGGGFGGGGGDDD49AA+B699AF==A<FFFFAAEA==B?BF@81??>D;;EEFF>FFD@FEFFF@(1:BBFFFFFFBF34>?FF>114259><?>B09B;B7:BF<?FFF61:
@M04999:289:000000000-L3R54:1:1101:16777:4398 2:N:0:444
TCGACTACTCGGGTATCTAATCCTGGTCGCTACCCATGCTTTCGAACCTCAGCGTCAGTTACAGACCATAGAGCCGCCTTCGCCACTGGGGTTCTTCCATATAACTACGCATTCCACCGCTACACATGGAGTTTCACTCCCCTCTTCTGCACTCAAGAAAAACAGTTTCAGCTGCACTTCCCCGGTTAAGCCGAGGGCTTTCACAGCTGACTTGTTCTCCCGCCTGAGGTCGCTTTACGCCCAATAAATCCGGCCAACGGTTGCCACCTACGGATTACCGCGGCTGCTGGCACGGAGTTTG
+
9<,66,8C,6,FF,6,6C6E<<F9,,C,@:C,@CFEF,CCFFC:6C@F<@<<EC68B@CFE<,6FG<@,9,@C<FCCG:FE,,88:ECF8++@8AEEE,E?E,,9,,96>:+@,95?FGGE8>:?B8,,A=4A,@E@9EF8EDC=,@=,=,@,6,,3D?8D,CFDFGC=83EGFDGF+068AFC+5CCFCCA:*@7*;*@A?:E@46*0558?410*=1>FBFF(,(((/30:11;E<(>>FDFD)7-5.:6((-,43,(-32(4A<6(,3((((-)3<1(,3(((158?<:)1((,-4)-
@M04999:289:000000000-L3R54:1:1101:10655:4420 2:N:0:444
TTACTGACTACTAGGGTATCTAATCCTGTTCGCTCCCCACGCTTTCGTCCATCAGCGTCAATCGGTATTTAGTAACCTGCCTTCACAATCGGGGTTCTGTGTAATATCTATGCATTTCACCGCTACACTACACATTCCAGCTACTTCAATACTATTCAAGATTAACAGTATCAACGGCAGTTCTACAGTTAAGCTGCAGGTTTTCACCGCTGACTTATCAACCCGCCTACGGACCCTTTAAACCCAATAAATCCGGATAACGCTCGCATCCTCCGTATTACCGCGGCTGCTGGCACGGAGT
+
CCCCCGGGGGGGGGGGGGGGGGGGGGGGGGGGGGGGGGGGGGGGGGGGGGGGGGGGGGGGGGGGGGGGGGGGGGGGGGGGGGGGGGGGGGGGGGGGGGGGGGGGFGGGGGGGGGGGGGGGGGGGGGGGGGGGGGGGGGGGGGGGGGGGGFGGGGGGGGGGGGGGGFGGGGGGGGGDEGFGFGGGGGGGGGGFGGGFGF6CFFFFFFFF>FFABFFFF6CEFFDFFAFFAFAFFFFFFBFFFFFFFFDFFFEFF@@9<?;EFF><DFFFFFFF7BFF::?><9:>B299><:>::1)1906-
@M04999:289:000000000-L3R54:1:1101:22378:4437 2:N:0:444
ACGCGACTACAAGGGTATCTAATCCTGTTTGCTCCCCACGCTTTCGCATCTCAGCGTCAGTATCTGTCCAGAAGGCCGCCTTCGCCACCGGTATTCCTCCACATCTCTACGCATTTCACCGCTACACGTGGAATTCTACCTTCCTCTACAATACTCCAGATAACCAGTTTTAAGTGCAATTCCCAGGTTGAGCCCGGGGCTTTCACACCTAACTTAATTATCCGCCTACATGCCCTTTACGCCCAGTCATTCCGATTAACGCTCGCACCCTCCGTATTACCGCGGCTGCTGGCACGGAGTT
+
CCCCCGGGGGGGGGGGGGGGGGGGGGGGGGGGGGGGGGGGGGGGGGGGGGGGGGGGGGGGGGGGGGGGGGGGGGGGFFGGGGGGGGGGFEGGCFGGGGGGGGGFGFGGGGGGGGGGGGGGGGGGGGGGGGGGGGGGGGGGGGGGGGGGGGGGGGGG8FFGGGGGGGGFGGGGGGGGFGFGGGGGGGGGGGGGGGGGGG>DEFFFFFFFFFFFFFFFFFBEFF?@>DFFFFFF3;@ED;EFFFF9@F@EFFCEFF?0::9AF>??FFF>>FFBBB?(4:AD<<>61(,3<?0860.,319?4
@M04999:289:000000000-L3R54:1:1101:11231:4445 2:N:0:444
ACGACTACCCGGGTATCTAATCCTGTTTGCTCCCCACGCTTTCGCATCTCAGCGTCAGTATCTGTCCAGAAGGCCGCCTTCGCCACCGGTATTCCTCCACATCTCTACGCATTTCACCGCTACACGTGGAATTCTACCTTCCTCTACAATACTCCAGATAACCAGTTTTAAGTGCAGTTCCCAGGTTGAGCCCGGGGCTTTCACACCTAACTTAATTATCCGCCTACATGCCCTTTACGCCCAGTCATTCCGATTAACGCTCGCACCCTCCGGATTACCGCGGCTGCTGGCACGGAGTT
+
CCCCCGGGGGGGGCFCGGFEFGFFGGGD<EFGGGCFGEEGGGGGGGCFFFGGGGGGGDGGGGGGGGGGGGGGGGGGGGGGGGGGGGGGGGGGFGGGGFGGGEECFGFGCEFEGGGGGFE>F@FGGGGGGDGGDFGGGGGFFGGGGGGGGGFDDGGGFGGFGGGGGGFGFGGGGGGGFFFGGGGGCGFGGGGGGGGGGGGGFFFFFFFFFFFFFFAFEFFE8:B@@=@@FFEF;EFEFC@FF@?<4<EF3CF;@D0<>AB;<:2019>:<??>(,8:2>A<69B>F>???BB?219;0<1
@M04999:289:000000000-L3R54:1:1101:19480:4497 2:N:0:444
CGACTACTAGGGTATCTAATCCTGTTTGCTCCCCACGCTTTCGCATCTCAGCGTCAGTATCTGTCCAGAAGGCCGCCTTCGCCACCGGTATTCCTCCACATCTCTACGCATTTCACCGCTACACGTGGAATTCTACCTTCCTCTACAATACTCCAGATAACCAGTTTTAAGTGCAGTTCCCAGGTTGAGCCCGGGGCTTTCACACCTAACTTAATTATCCGCCTACATGCCCTTTGCGCCCAGTCATTCCGATTAACGCTCGCACCCTCCGTATTACCGCGGCTGCTGGCACGGAGTTAGC
+
CCCCCGGGGGGGGGGGGGGGGGGGGGGGGGGGGGGGGGGGGGGGGGGGGGGGGGGGGGGGGGGGGGGGGGGGGGGGGGGGGGGGGGGGGGGGGGGGGGGGGGGGGGGGGGGGGGGGGGGGGGGGGGGGGGGGGGGGGGGGGGGGGGGFGGGGGGGGGGGGGFGGGGGGGGGGGGGGFGFGGGGGGGGG@EGGGGGGGGGGFFFFFFFFFFEFFFFFFFFFFFF99BB:?EEFFFFFFFFE><6;@@EFFFFFF<@CCDFFFFBBFFF06?FFFBBFFFFFFBF>;BFBBFFFFF>BF7AA4
@M04999:289:000000000-L3R54:1:1101:12847:4498 2:N:0:444
GTGACTACTCGGGTATCTAATCCTGTTCGCTCCCCACGCTTTCGTCCATCAGCGTCAATCGGTATTTAGTAACCTGCCTTCGCAATCGGGGTTCTGTGTAATATCTATGCATTTCACCGCTACACTACACATTCCAGCTACTTCAATACTATTCAAGATTAACAGTATCAACGGCAGTTCTACAGTTAAGCTGCAGGTTTTCACCGCTGACTTATCAACCCGCCTACGGACCCTTTAAACCCAATAAATCCGGATAACGCTCGCATCCTCCGTATTACCGCGGCTGCTGGCACGGAGTT
+
CCCCCGGGGGGGGGGGGGGGGGGGGGGDGGGGGGGGGGGGDGGGGGGGGGGGGGGGGGFGFFFFGGGGGFGGGGGGGGFGGGGGEGGGGGG@GFGGGGGGGGGDGFGGFGGGGGGGDGGGGGGGGGGGGGGGGGFGGGGFFGGGGGGGGGGGGGFGGGFGGGGGGGGGFGGGGGGGFFFGGGGGGGDGFGGCGGGGGGG8?FFFFBFFFFF@CFFFFFFDFFFFFDFF@=>FFFF3>?CFD;@0;EFCEFFF9;@FEF<>;0>FFFFFFB?B<:0:DFA6;0,(4,2:>BBB<B69123
@M04999:289:000000000-L3R54:1:1101:7865:4525 2:N:0:444
GGGTATCTAATCCTGTTCGCTACCCATGCTTTCGAGCCTCAGCGTCAGTAACAGACCAGAGAGCCGCCTTCGCCACTGGTGTTCTCCCATATATCTACGCATTTCACCGCTACACATGGAGTTCCACTCTCCTCTTCTGCACTCAAGTCTCTCAGTTTCCGATGCTCTTCCTCAGTTAAGCTGAGGGCTTTCACATTCAGACTTAAAAGACCGCCTGCGCTCCCTTTACGCCCAATAAATCCGGACAACGCTTGCCACCTACGTATTACCGCGGCTGCTGGCACGTAGTTAGCCGTGACTT
+
CCCCCFGGGGGGGGGFGGGGGGGGGGGGGGGGGFFGGGGGGGGGGGGGGGGGGGGGGGGGGGGCGGGGGGGGGGGEGGGGGGGGFFGGGGGGGGGGGGGGGGGGGGGFEGGGGGGGGGGGGGGFEGCGGGGGGGGGGGGGGGGGGGGGGFFDFDEA>DFGGGGGGFFGGGGGGGGGFG?FGC89FFECGFFGGFGGFFFGFFFFFFAFCDFFFFFFBFFFD=BD:BFFFFFF=@FFFECFF8:08@>D@19?(4;;E@D@8?FB7ABFDABF>9>066::4:4<???B?49)6)72((4:4
@M04999:289:000000000-L3R54:1:1101:16934:4531 2:N:0:444
GGGACTACTAGGGTATCTAATCCTGTTCGCTCCCCACGCTTTCGTCCATCAGCGTCAATCGGTATTTAGTAACCTGCCTTCGCAATCGGGGTTCTGTGTAATATCTATGCATTTCACCGCTACACTACACATTCCAGCTACTTCAATACTATTCAAGATTAACAGTATCAACGGCAGTTCTACAGTTAAGCTGCAGGTTTTCACCGCTGACTTATCAACCCGCCTACGGACCCTTTAAACCCAATAAATCCGGATAACGCTCGCATCCTCCGTATTACCGCGGCTGCTGGCACGGAGTT
+
CCCCCGGGGGGGGGGGGGGGGGGGGGGGGGGGGGEGGGGGGGGGGGGGGGGGGGGGGGGGGGGGGGGGGGGGGGGGGGGGGGGGGGGGGGGGGGGGGGGGGGGGGGGGGGGGGGGGGGGGGGGGGGGGGGFGGGGGGGGGGGGGGGGGGGGGGGGGGGGGGGGGGGGGGGGGDGGGFGFGGGGGDFGGGGGFGGGGGCDDFFCFFFFFFFFFFFFFFFFF>=BFFFFF=9@FFDDFFFEFF@D?DFACE339@DFFFF<;?DFFF<97?ABB::7?<2>:>>FF>>F??3:?>?>>711
@M04999:289:000000000-L3R54:1:1101:25599:4541 2:N:0:444
CTAGACTACCAGGGTATCTAAGCCTGTTTGCTCCCCACGCTTTCGCATCTCAGCGCCAGTATCTGTCCAGAAGGCCGCCTTCGCCACCGGTATTCCTCCACATCTCTACGCATTTCACCGCTACACGTGGAATTCTACCTTCCTCTACAATACTCTAGATAACCAGTTTTAAGTGCAGTTCCCAGGTTGAGCCCGGGGCTTTCACACCTAACTTAATTATCCGCCTACATGCCCTTTATGCCCAGTCATTCCGATTAACGCCCGCACCCTCCGTATTACCGCTGCTGTTGGAACGGAGTTT
+
B9CC<C,6=C66@;;6C<CEF,,CCF@@6,CFF,D,;CF7::CFF@:F:9F9E<@+8@@6@,@,,C<FFFE,9,EFG7+,4@CBFD:,CFG@F,9F<?4FGCFFEFCGGD+@48EFG<EECBFGGGGFG7+,C,@9=D9>,,AGGF9AD8E98=9,>@,EGFGDCFFD8==,9=CF79<?9@+<>8DFG6:?6@C00;*/9@8BA>9?:)6-89A8>@>4=@=695@DEFE@E8((63)1.)640;@4??3.43,61?;70(421((,1((33,(4464>(((-42)).3()6(3((-:<.
@M04999:289:000000000-L3R54:1:1101:5405:4547 2:N:0:444
GACTACTCGGGTATCTAATCCTGTTCGCTACCCATGCTTTCGAACCTCAGCGTCAGTTACAGACCAGAGAGCCGCCTTCGCCACTGGTGTTCTTCCATATATCTACGCATTCCACCGCTACACATGGAGTTCCACTCTCCTCTTCTGCACTCACGAAAAACAGTTTCAGCTGCACTTCCCCGGTTAAGCCGAGGGCTTTCACAGCTGACTTGTTCTCCCGCCTGCGTGAGCTGTACGCCCACTAAATCCGGACAACGCTTGCCACCTACGTATTACCGCGGCTTCTGGCACGTAGTTATCC
+
C9ACCFGEGC@EFFGGGGGG9@FFGGGGGGGGGGGDEF,CF7,EEE<F<E8B@FEFDFGGGGFEGFGGEFDEGEGGGG=FGFCEFG8EFGDC,?<BFAAFEEGFFGDFFEG;EAFGCCCEGGGGGFFFGGGGAEGG?CDF9DG8AEFFGGGG?,1A68CFGG?=@DFGGGGGG?FA?8+=DC6EB+@=<FGGE5?D*;FGFF694*;FBE?EEF8B?FF(?2(>912((//6(;;7013=;(34;EFEE1(27>?F>BBB:?4446:0:13<)..4A<B(47;(.92.)(,423(--56))
@M04999:289:000000000-L3R54:1:1101:14816:4550 2:N:0:444
TGACTACTGGGGTATCTAATCCTGTTTGCTCCCCACGCTTTCGCATCTCAGCGTCAGTATCTGTCCAGAAGGCCGCCTTCGCCACCGGTATTCCTCCACATCTCTACGCATTTCACCGCTACACGTGGAATTCTACCTTCCTCTACAATACTCCAGATAACCAGTTTTAAGTGCAGTTCCCAGGTTGAGCCCGGGCTTTCACACCTAACTTAATTATCCGCCTACATGCCCTTTACGCCCAGGCATTCCGATTAACGCTCGCACCCTCCCTATTACCGCGGCTGGTGGCACGGAGTTAGCC
+
CCCCCGGGGGGGGGGGGGGGGGGGGGGGGGGGGGGGGGGGGGGGGGGGGGGGGGGGGGGGGGGGGGGGGGGGGGGGGGGGGGGGGGGGGGGGGGGGGGGGGGGGGGGGGGGGGGGGGGGGGGGGGGGGGGGGGGGGGGGGGGGGGGGGGGGGGGGGGGGGGFGGGGDGGGGGGGGGFGFGGGGGGGGGGGGGGGGD*CG7<=96?3/;)*:9A@FF41B=*:(53.8*)>B6BF:=>6@F11(((/7.9;0,81?4((((,,7;>?1:1((-,6))60,((((-(((4,18?991(.6543
@M04999:289:000000000-L3R54:1:1101:22773:4595 2:N:0:444
GGACTACACGGGTATCTAATCCTGTTCGCTCCCCACGCTTTCGCTCCTCAGCGTCAGTGACGGCCCAGAGACCTGCCTTCGCCATCGGTGTTCTTCCCGATATCTACACATTCCACCGTTACACCGGGAATTCCAGTCTCCCCTACCGCACTCCAGTCCGCCCGCACCCGGCGCCGACCCACCGTCAAGCGATGGACTTTCACACCAGACGCGACGAACAGACTACGAGCTCTTTACGCCCAATAAAGCCGCATAACGCTTGCACCCTACGCATTACCGCGGCTGCTGGCACGTAGTCAAC
+
CCCC<FE8@FC@FFFFFGGGGGGGFGFD7,C+CCFGGGGDGFGGC,CCDFFGD@FEG<@FGG7FGEGG8FDFGCFFEFCFGDDD7FE:,BB=FF<FFG@FGGDBAFFFFFGGFFEGGGF8FCCCFEGGGGGFA=,@33,7E8=DF?DE8==+=CF6;<DEGGGE*9CG*4=C5CD7B5)/8C5*3*==>2*5*=5CF*;1@74*0<F5((2993<@075(0(3)5,400,(.68<26::>1<2(.8>)6(((-306?B9(-(244260(80(((().-(2((--46),((.2(,.(,))..
@M04999:289:000000000-L3R54:1:1101:13267:4673 2:N:0:444
GGGGGACTACAAGGGTATCTAATCCTGTTTGCTCCCCACGCTTTCGCATCTCAGCGTCAGTATCTGTCCAGAAGGCCGCCTTCGCCACCGGTATTCCCCCACATCTCTACGCATTTCACCGCTACACGTGGAATTCTACCTTCCTCTACAATACTCCAGATAACCAGTTTTAAGTGCAGTTCCCAGGTTGAGCCCGGGGCTTTCACACCTAACTTAATTATCCGCCTACATGCCCTGTACGCCCAGTCATTCCGATTAACGCTCGCACCCTCCGTATTACCGCGGCTGCTGGCACGGAGTT
+
CCCCCGGGGGGFGGEEGGGGGGDGGGGGGGGG9FEGEGGGGGGDFGGGGGFGFDGGGGGGGGGGGGGGGGGGGGGFGGGGGCFGGGGG=EEFCFFFGGFGGGGFGGGGGGG7CFCFGGGGGGEGGGFGG<ECFEGGGGFG8EGFDDDEGCGGGGFFGGCFFCFFGFGFG,CAFGFCFGF:CFFGEGGGGGFE?F5?57CD9A?FAF6*5:;>DAFFEFFEAEFFD@(6149?3;@E(55A@6966?;=EEC5./1(((.66>??BFFF9?6?6((.42<)46((4((((.).1222(,4:,
@M04999:289:000000000-L3R54:1:1101:26423:4765 2:N:0:444
GACTACTCGGGTATCTAATCCTGTTCGCTCCCCACGCTTTCGTCCCTCAGCGTCAATCGGTATTTAGTACCCTGCCTTCGCAATCGGGGTTCTGTGTAATATCTATGCATTTCACCGCTACACTACACATTCCAGCTACTTCAATACTATTCAAGATTAACAGTATCAACGGCAGTTCTACAGTTAAGCTGCAGGTTTTCACCGCTGACTTATCAACCCGCCTACGGACCCTTTAAACCCAATAAATCCGGATAACGCTCGCATCCTCCGCATTACCGCGGCTGCTGGCACGGAGTTAGCC
+
CCCCCGGGGGGGGGGGGGGGGGGGGGGGGGGGGGGGGGGGGGGGG:FGGGGGGGGGGGGGGGGGGGFGGGGGGGGGGGGGGGGGGFGGGGGGGGGGGGGGGGGGGGFFGGGGGGGGGGGGGGFGGGGGGGGGGGGGGGGFGGGGGGGGGDGGGGGEGGFGGGGGGGGGGGG>EGGGFFFGGGGGGGGGGGGGGG?FGGGGFFFEFFFFFFCE@FFF@FFFFBFFDD2>BBDF=39)9@D>FFFFFFFFFF;;??FFFBFFFFFF6?2.8(89<:AA28>F9>96<?826(8<B((-84A<7
@M04999:289:000000000-L3R54:1:1101:25070:4784 2:N:0:444
GGGACTACTCGGGTATCTAATCCTGTTTGCTCCCCACGCTTTCGCATCTCAGCGTCAGTATCTGTCCAGAAGGCCGCCTTCGCCACCGGTATTCCTCCACATCTCTACGCATTTCACCGCTACACGTGGAATTCTACCTTCCTCTACAATACTCCAGATAACCAGTTTTAAGTGCAGTTCCCAGGTTGAGCCCGGGGCTTTCACACCTAACTTAATTATCCGCCTACATGCCCTTTACGCCCAGTCATTCCGATTAACGCTCGCACCCTCCGTATTACCGCGGCTGCTGGCACGGAGTT
+
CCCCCGGGGGGGGGGGGGGGGGGGGGGGGGGGGGGGGGGGGGGGGCFGGGGGGGGGGGGGGGGGGGGGGGGGGGGGGGGGGGGGGGGGEGGGGGGGGGGGGGGGGGGGGDEGGGGGGGGGGGGGGGGGGGGGGFGGGGGGGGGGGGGGCFGGGGGGFGGGGGFGGGFFGGGGGGGGFGFGFGFCDDGGGGGGGGCGDGGGFFFFFFFFFFFEEFFFFFFFFFF@=@FFF?EFDFFFFFFFFFFFFEFFEF?E0;DDF9;>FFB4;B>??F?B?:?FFFB?F>FF>0??B:::32((-4:
@M04999:289:000000000-L3R54:1:1101:9553:4893 2:N:0:444
GACTACCAGGGTATCTAATCCTGTTTGCTCCCCACGCTTTCGCATCTCAGCGTCAGTATCTGTCCAGAAGGCCGCCTTCGCCACCGGTATTCCTCCACATCTCTACGCATTTCACCGCTACACGTGGAATTCTACCTTCCTCTACAATACTCCAGATAACCAGTTTTAAGTGCAGTTCCCAGGTTGAGCCCGGGGCTTTCACACCTAACTTAATTATCCGCCTACATGCCCTTTACGCCCAGTCATTCCGATTAACGCTCGCACCCTCCGTATTACCGCGGCTGCTGGCACGGAGTTAGCC
+
CCCCCGGGGGGGGGGGGGGGGGGGGGGGGGGGGGGGGGGGGGGGGGGGGGGGGGGGGFGGGGGGGGGGGGGGGGGGGGGGGGGGGGGGGGGGGGGGGGGFGGGGGGGGGGGGGGGGGGGGGGGGGGGGGGGGGGGGGGGGGGGGGGGGGGGGGGGGGGGGGGGFGGGGGGFGGGGGFGCDGGFGGGGGGFGGGGGGGGGGFFFFFFFFFFFFFFFFFFFFFFFFDFFFFFFFFFFEFF6EDFE@@FCEEFD;;DEFD>D69;>9>?FFFFFBF>BFBBFFFB>;?F:???FB939?F<>D4
@M04999:289:000000000-L3R54:1:1101:18555:4899 2:N:0:444
TGGACTACTGGGGTATCTAATCCTGTTTGCTCCCCACGCTTTCGCATCTCAGCGTCAGTATCTGTCCAGAAGGCCGCCTTCGCCACCGGTATTCCTCCACATCTCTACGCATTTCACCGCTACACGTGGAATTCTACCTTCCTCTACAATACTCCAGATAACCAGTTTTAAGTGCAATTCCCAGGTTGAGCCCGGGGCTTTCACACCTAACTTAATTATCCGCCTACATGCCCTTTACGCCCAGTCATTCCGATTAACGCTCGCACCCTCCTTATTACCGCGGCTGCTGGCACGGAGTT
+
CCCCCGGGGGGGGGGGGGGGGGGGGGGGGGGGGGGGGGGGGGGGGGGGGGGGGGGGGGGGGGGGGGGGGGGGGGGGGGGGGGGGGGGGGGGGGGGGGGGGGGGGGGGGGGGGGGGGGGGGGGGGGGGGGGGGGGGGGGGGGGGGGGGFGCGGGGGGGGGGGGGGGGGGGGGGGGGGFGFGGGGGGGGGGGGGGGGGGGDGFFFFFFFFFFFFEFACEFFFF@DFFFFF??EEBEFFCEFFFFFFEEAFFFFFFDD?EFFFFFFFFBFFFFF:BAF<AFA?34;B>FBFFF??BB>603?
@M04999:289:000000000-L3R54:1:1101:15254:4906 2:N:0:444
TGACTACAGGGGTATCTAATCCTGTTCGCTCCCCACGCTTTCGTCCATCAGCGTCAATCGGTATTTAGTAACCTGCCTTCGCAATCGGGGTTCTGTGTAATATCTACGCATTTCACCGCTACACTACACATTCCAGCTACTTCAATACTATTCAAGATTAACAGTATCTACGGCAGTTCTACAGTTAAGCTGCAGGTTTTCACCGCTGACTTATCAACCAGCCTACGGACCCTTTAAACCCAATAACTCCGGAGAACGCTAGCATCCCCCGTATTACCGCGGCTGCTGGCACGGAGTTAGC
+
CCCCCGFGEGB@FEFGGFGFFFFGFFAFFCGFF7EFFGD:FGGF@E,CFGGGGGGGEFFFCG8FF<EFGFCCFGCGGG,ADFGGEGC@7F:FE<FBAE?BEE<F,EEF=F@:9,C,5?+8F=EFCEFGGGG9A;=,@DFFDFEED,EFC;EGEFAFF9=9=EFEFGGD,E@=68DC:=?DFCFCDAA<,<DE64AD035+4=1@5939=8CE=BA>EFF)A)7>E=>@2555@B3=*/.A0(/3)7.)7),2((,6=@?2(238)5,(-36,(((6<)26,(,(-4)),(,4(4104()))
@M04999:289:000000000-L3R54:1:1101:12017:4943 2:N:0:444
GCGAGACTACCCGGGTATCTAATCCTGTTCGCTCCCCACGCTTTCGCTCCTCAGCGTCAGTGACGGCCCAGAGACCTGCCTTCGCCATCGGTGTTCTTCCCGATATCTACACATTCCACCGTTACACCGGGAATTCCAGTCTCCCCTACCGCACTCCAGTCCGCCCGTACCCGGCGCCGATCCACCGTTAAGCGATGGACTTTCACACCAGACGCGACGAACCGCCTACGAGCTCTTTACGCCCAATAAATCCGAATAACGCTTGCACCCTACGTACTACCGCGGCTGCTGGCACGTAGTT
+
CCCCCGGGGGGFGGGFGGGGGGGFGGGFFGGGDGGGGGGGGGGGGGGFGGGGGGGGFCGGGGGGGGGGGGGGGGGGGGGGGGGGGGGGGGGGGGGGGGGGGGGGGEGGGGGGGGGGGGGGE@FGGGGGGGGGGGGGGGGGGGGGGGGGGGGGGGEGFGGCGFEGCDEGGGGGGGGGFGFGGGGGGGG5EG=FGGGGGGGGFFFFFFFFFFFFFEDBFE:9D>BFF>?<B?F:>>BAF2>FBF9>F:7>AADBFFB6?<AF?BF6::BF?B<??<?7(-<B<12(3229?0.(4044.46?2
@M04999:289:000000000-L3R54:1:1101:26286:5023 2:N:0:444
TAGACTACACGGGTATCTAATCCTGTTTGCTCCCCACGCTTTCGCCTCTCAGTGTCAGTATCTGTCCAGAAGGCCGCCTTCGCCACCGGTATTCCTCCACATCTCTACGCATTTCACCGCTACACGTGGAATTCTACCTTCCTCTACAATACTCCAGATAACCAGTTTTAAGTGCAATTCCCAGGTTGAGCCCGGGGCTTTCACACCTAACTTAATTATCCGCCTACATGCCCTTTACGCCCAGTCATTCCGATTAACGCTCGCACCCTCCGTATTACCGCGGCTGCTGGCACGGAGTT
+
CCCCCGGGGGGGGGGGGGGGGGGGFGGGGGGGFGGGGGGGGGGGG7CEEGA@FGGGGDFFGGGGGGGGGGGGGGGGGGGGFGGEGGGGCFGGGGGGGGGGGGGFGGGGGGGGGGGGGGGGGGGGGGGGEGGGGGGGGG=DEFFGGGGGGGGGDGGEFGGCEGFGGGGGGGGGGGGGFGFGC=DDGGGGDGGGGGGGDGGGFFFFFFFFF=DEFFAFE9+98(>@>@BFEF3BB2BEEFDB6>@?EE;?EFE11;(:69@BDF>FFFFFF<BBFFBFDFFB>(,999<7:0:(4<B6962
@M04999:289:000000000-L3R54:1:1101:15072:5028 2:N:0:444
ATAATGACTACCCGGGTATCTAATCCTGTTCGCTACCCATGCTTTCGAACCTCAGCGTCAGTTACAGACCAGAGAGCCGCCTTCGCCACTGGTGTTCTTCCATATATCTACGCATTCCACCGCTACACATGGAGTTCCACTCTCCTCTTCTGCACTCAAGAAAAACAGTTTCAGCTGCACTTCCCCGGTTAAGCCGAGGGCTTTCACAGCTGACTTGTTCTCCCGCCTGCGTTCGCTTTACGCCCAATAAATCCGGACAACGCTTGCCACCTACGTATTACCGCGGCTGCTGGCACGTAGT
+
CCCCCGGGGGGGGGGGGGGGGGGGGGGGGGGGGGGGGGGGGGGGGGGGGGGGGGGGGGGGGGGGGGGGGGGGGGGGGGGGGGGGGGGGGGGGGGGGGGGGGGGGGGGGGGGGGGGGGGGGGGGGGGGGGGGGGGGGGGGGGGGGGGGGGGGGGGGGGGGGGGGGGGGGGGGGGGGGFGFGGGGGGGGGGEGGGGGGGGGGFFFFFFFFFFFFFFFFFFFFAEFFFFFFFFFFFFFFFFFFFFD628;1=A>>42>FFFF?FFFF::B(4><?FF0:DDFFF68>>>92;?FBB:?)-4?B,
@M04999:289:000000000-L3R54:1:1101:10797:5034 2:N:0:444
AGACTACTAGGGTATCTAATCCTGTTCGCTACCCACGCTTTCGAGCCTCAGCGTCAGTTACTAGCCAGTCAGCCGCCTTCGCCACTGATGTTCTTCCATATATCTACGCATTTCACCGCTACACATGGAGTTCCACTGACCTCTCTAGCACTCAAGTCTTACAGTTTCTGATGCACGTCCATAGTTGAGCTATGACCTTTCACATCAGACTTATTAGACCGCCTGCGCTCCCTTTACGCCCAATAATTCCGGACAACGCTCGCCACCTACGTATTACCGCGGCTGCTGGCACGTAGTTAGC
+
CCCCCGGGGGGGGGGGGGGGGGGGGGGGGGGGGGGGGGGGGGGGGGGGGGGGGGGGGGGGGGGGGGGGGGGGGGGGGGGGGGGGGGGGGGGGGGGGGGGGGGGGGGGGGGGGGGGGGGGGGGGGGGGGGGGGGGGGGGFGGGGGGGGGGGGFGGGGCGG8EFGGGGGGGGGGFGGGFGFGGFGGGGGFGGGFEGGGFGFGFFFFFFFFEEFCCFFFFFFFFFFDFFBB9A>DFBFFCDFFFFFFFFF37?;1<BFDDFBF0:>BFBFB:?B72:?BFA?BF>FFB?>?FFF??4?<8AFA)
@M04999:289:000000000-L3R54:1:1101:16292:5036 2:N:0:444
ATGACTACTGGGGTATCTAATCCTGTTCGCTCCCCACGCTTTCGCTCCTCAGCGTCAGTGACGGCCCAGAGACCTGCCTTCGCCATCGGTGTTCTTCCCGATATCTACACATTCCACCGTTACACCGGGAATTCCAGTCTCCCCTACCGCACTCCAGTCCGCCCGTACCCGGCGCCGATCCACCGTTAAGCGATGGACTTTCACACCAGACGCGACGAACCGCCTACGAGCTCTTTACGCCCAATAAATCCGGATAACGCTTGCACCCTACGTATTACCGCGGCTGCTGGCACGTAGTT
+
CCCCCGGGGGGGGGGGGGGGGGGGGGGGGGGGGGGGGGGGGGGGGGGGGGGGGGGGGGGGGGGGGGGGGGGGGGGGGGGGGGGGGGGGGGGGGGGGGGGGGGGGGGGGGGGGGGGGGGGCGGGGGGGGGGGGGGGGGGGGGGGGFGGGGGGGGGGGGGGGGGGGGGGGGGGGGGGGFGEGGGGGGFGGGGGGGGGGGGGFFFFF=FEF;<FFFEFD>ED9FFFF?FFF?,32:27<AA?@BBB:::AB24?FF(,4<BF0133:<)4127:0(.-4<ABF66;0,4?DF26?B6((.4A
@M04999:289:000000000-L3R54:1:1101:22614:5076 2:N:0:444
GGGGGGACACCACGGGTACCTAATCTTGTTTGCACCCCCCGCTTCCGCATCCCATCGTCAGTATCTGTCCAGAAGGCCGCCTCCGCCACCGGTATTCCTGCACTATCCTACGCATTCAACGGCTACACGTGGAATTCTACCTCCCCCTCTAATACTACGGATAACCAGATCTAAGTGCAGTTCCCAGGTGAACCCCGGGGTTTCAACACCGAATTAAATGATCCCCCAACCTCCCTTTTACCCCAAGCAATTCGGATCACCGTCGGCACCCTCGTATTTCCCCGGGTTGCTGCCACGGCGT
+
--6,A6+6,6,,6BF+6+,,,C,-C,6,CF<8<,CFG+4@>+@F+,4++++,,,,:B4,48C5,8,,,C,?A,>F<,63>=F+33++3@,C38*@373,,,,,,,,35,@91**CF3,2D***4*3,44,=*=,?+;+1?C++=***/*0++++1+++***3/<F4+**<+2A+*+*29*:C*+<9E5E7+++2/9)))).08***/60,(41.5*)*/)*)6)(4,((((.44:0<2)9))58((,((552<(42(,.((,.,(4(-711(-(-,(5)).)(((((((()6,(537(((-
@M04999:289:000000000-L3R54:1:1101:9762:5086 2:N:0:444
AGTGTGACTACCCGGGTATCTAATCCTGTTCGCTCCCCACGCTTTCGTCCATCAGCGTCAATCGGTATTTAGTAACCTGCCTTCGCAATCGGGGTTCTGTGTAATATCTATGCATTTCACCGCTACACTACACATTCCAGCTACTTCAATACTATTCAAGATTAACAGTATCAACGGCAGTTCTACAGTTAAGCTGCAGGTTTTCACCGCTGACTTATCAACCCGCCTACGGACCCTTTAAACCCAATAAATCCGGATAACGCTCGCATCCTCCGTATTACCGCGGCTGCTGGCACGGAGT
+
CCCCCFGGGGGGGGGGGGGGGGGGGGGGGGGGGGGGGGGGGGGFGGGGGGGGGGGGGGGGGGGGGGGGGGGGGGGGGGGGGGGGGGGGGGGGGGGGGGGGGGGGFGFGGGGGGGGGGGGGGGGGGGGGGGGGGGGGGGGGGGGGGGGGGGGGGGGGGGGGGGGGGGGGGGGGGGGGBGFGGGGGGGGGGGGGGGFGFF?FFFFFFFFFFFFFBFFFFFFFF:@=A@FFFFFFFFFFFD3FEFFDF@FFFFEEC@BFD6@FF;F??BFF<>F?<:BFFB:AAA?>01(-7B?0:::BBB(4,
@M04999:289:000000000-L3R54:1:1101:21252:5110 2:N:0:444
TTGGAGACTACACGGGTATCTAATCCTGTTCGCTACCCACGCTTTCGAGCCTCAGCGTCAGTTACTAGCCAGTCAGCCGCCTTCGCCACTGATGTTCTTCCATATATCTACGCATTTCACCGCTACACATGGAGTTCCACTGACCTCTCTAGCACTCAAGTCTTACAGTTTCTGATGCACGTCCATAGTTGAGCTATGACCTTTCACATCAGACTTATTAGACCGCCTGCGCTCCCTTTACGCCCAATAATTCCGGACAACGCTCGCCACCTACGTATTACCGCGGCTGCTGGCACGTAGT
+
CCCCCGGGGGGGGGGGGGGGGGGGGGGGGGGGGGGGGGGGGGGGGGGGGGEGGGGGGGGGGGGGGGGGGGGGEFGGGGGGGGEGFGGGGGGGFFGGGGGGGGGGGGGGGGGGGGGGGGGGGGGGGGGGGGGGGFGGGGFFFFGGGGGGGGGGGGGEGGGGGGGGGGDFGGGGFGGGFGFGFDGE>DGGFGAFGGGGFDFGFFFFAC9FEFEEEAFFEFFFF<@@AA)-5>@>BFFFDE3B=DFB(64;;EC3?46;F@>@2(6(419>?BB:>B:386895<:2>>>2(,8???0),8:8(
@M04999:289:000000000-L3R54:1:1101:19621:5119 2:N:0:444
GTGTGACTACTAGGGTATCTAATCCTGTTTGCTGCCCACGCTTTCGAGCATGAACGTCAGTGTTATCCCAGGAGGCTGCCTTCGCCATCGGTATTCCTCCACATCTCTACGCATTTCACTGCTACACGTGGAATTCTACCTCCCTCTGACACACTCTAGTTAGACAGTTTCAAATGCACGTCCCAAGTTGAGCTCGGGGATTTCACATCTGACTTATCTAACCGTCTGCGCTCGCTTTACGCCCAGTAATTCCGATTAACGATCGCACCCTACGTATTACCCGGGCTGCTGGCACGTAGTT
+
CACB@FCCFEFGGGGDD<EGGFEGGGGGGCEAFFGGGGEEEDGFEGGGGGGGGGFGGFEGGFFFGGGGGGGGGGGGGFGGGEFGGGGGFGGGGCGGFCGGFFF<FFGFFGGGGGGFDGGFDGGGGGGGGGGGGGGGGGGFGGGGGGGGGGGGGGCGGGGGGGGCFFGGGGGGFGGGFGFGFGGGGGFGFGGGG8DD>==DEFF+CFF?CECFEFFFFFFE6:)=5))0642-<BF29998@FF2>;@FF?<CEE@?@DFF0(666/3>@((2?<77),62<(31362-854?BF7?:?FF)
@M04999:289:000000000-L3R54:1:1101:21998:5141 2:N:0:444
GGCTGACTACACGGGTATCTAATCCTGTTTGCTCCCCACGCTTTCGCATCTCAGCGTCAGTATCTGTCCAGAAGGCCGCCTTCGCCACCGGTATTCCTCCACATCTCTACGCATTTCACCGCTACACGTGAATTCTACCTTCCTCTACAATACTCCAGATAACCAGTTTTAAGTGCAGTTCCCAGGTTGAGCCCGGGGCTTTCACACCTAACTTAATTATCCGCCTACATGCCCTTTACGCCCAGTCATTCCGATTAACGCTCGCACCCTCCGTATTACCGCGGCTGCTGGCACGGAGTT
+
CCCCCGGGGGGGGGGGGGGGGGGGGGGGGGGGGGGGGGGGGGGGGGGGGGGGGGGGGGGGGGGGGGGGGGGGGGGGGGGGGGGGGGGGGGGGFGGGGGGGGGGFGFGGGGGGGGGAFGGGGGGGGGGGGGGGGGDFGGGGGGGGGGGGGGGGGGFGGGFGGGGGGGGGGGGGGGGGFFBFGGGGGFDGGGGGGFEGGGG4AFFFFFFEFF=BFFFFFFFCF?DFFFFFFC5@EF@;34<EFFBFF@FFF?EEFFF6?FEF9:?BFFB>F?6<>:(4?BD)86>>0,4?:7BFFB02-22(
@M04999:289:000000000-L3R54:1:1101:19283:5147 2:N:0:444
AGGACTACCGGGGTATCTAATCCTGTTTGCTCCCCACGCTTTCGCATCTCAGCGTCAGTATCTGTCCAGAAGGCCGCCTTCGCCACCGGTATTCCTCCACATCTCTACGCATTTCACCGCTACACGTGGAATTCTACCTTCCTCTACAATACCCCAGATAACCAGTTTTAAGTGCAGTTCCCAGGTTGAGCCCGGGGCTTTCACACCTAACTTAATTATCCGCCTACATGCCCTTTACGCCCAGTCATTCCGATTAACGCTCGCACCCTCCGTATTACCGCGGCTGCTGGCACGGAGTT
+
CCCCCGGGGGGGGGGGFGGGGGGGGGGGGGGGGGEGGGGGGGGGGEGGGGGGGGGGGGGGGGGGGGGGGGGGGGGGGGGGGGGGGGGGGGGGGGGGGGGGGFGGGDGGGGGGGGGGGGGGGGGFGGGGGGGGFGGGGGGGGGGGGGGGGGGGGGGGGGGGFGGGGFDFGGGGGGGGF?FGGGGGGGFGGGGGGDGDCDGD>FFFFFEFBB@4>FBC?FFFFFFDFFFECFF)6;@ECEFFF>F?@EEF?EEFF6:?FF:BF?>11>FFF?BFB?(34:<:924;9037:><8>?0((((
@M04999:289:000000000-L3R54:1:1101:27137:5176 2:N:0:444
TGACTACTGGGGTATCTAATCCTGTTTGCTCCCCACGCTTTCGCATCTCAGCGTCAGTATCTGTCCAGAAGGCCGCCTTCGCCACCGGTATTCCTCCACATCTCTACGCATTTCACCGCTACACGTGGAATTCTACCTTCCTCTACAATACTCCAGATAACCAGTTTTAAGTGCAGTTCCCAGGTTGAGCCCGGGGCTTTCACACCTAACTTAATTATCCGCCTACATGCCCTGTACGCCCAGTCATTCCGATTAACGCTCGCACCCTCCGTATTACCGCGGCTGCTGGCACGGAGTTAGC
+
<ABCCFCCCFFGGGGGGGGG<FCEFFDGGGGGGGCGDGGGGGGGGCEAFGGGGGGGGGGGGGFGGGFEGFGGGGGGGGGFGEGGEGGDGDFGGC@FGGGGFGGGGGGGGGGGGFGGGEEGGGGGGFGGGGGGGGEG9DC>FGFGGGGGGGGGGGGGGGGGGGGGEDGGGGGGGGGGFGF=D?8=,<,@,<?FDDG5*@FFFFFFFFF4>5*96=:BEFA?EF25=>EFFE:B:(/<C:187<;@<@EEFFFFF;?EF?0;B;>FF08<?FF61:?AAFFF>B1;B?DF06()(((3(,6<4
@M04999:289:000000000-L3R54:1:1101:24202:5186 2:N:0:444
GCCTGACTACACGGGTATCTACTCCTTGTTGCTCCCGCCTCTTTCGCATCTCAGCGGCAGTAGCTGTCCAGAAGGCCGCCTTCGCCACCGTTCTTCCTCCACACCTCTACGCTTTTCACCGCTACACGTGGTATTCTACCTTCCTCTACACTACTCCAGAGAACCAGTTTTAAGTGCAGTTCCCAGGTTGAGCCCGGGGTTTTCACACCTAACTTAATTATCCGCCTACATCCTCTTTACGCCCAGTCATTCCGATTAACGCTCGCCCCCTCCGTATCACCGCGGCTGCTGCCACGGTAGT
+
--,6,CFG<@6686+86,6C<,C66E,,6CCF,E,D++8,6,,C;,8,,6,C,,C++6669,,C66,66,CF<,EGG@+C=4F=,F:4,@,B,4CFG<F<,,4++,A<??+4+44555C,+@+8:==F=,++94,>4,@E,EF89E=,@F8EFF,@D=@8,6D,6=D=627;37+=1+=2252263@,314,,319C****39@EA86/57)0=:;*B8*19C(8;(8@;))6))1.)/@1869?6E3765CC((-(,-.(-4(31(3(4(3(,4<1(4<7<B(792>:70).).(4,((.
@M04999:289:000000000-L3R54:1:1101:5911:5208 2:N:0:444
AGGACTACCGGGGTATCTAATCCTGTTTGCTCCCCACGCTTTCGCATCTCAGCGTCAGTATCTGTCCAGAAGGCCGCCTTCGCCACCGGTATTCCTCCACATCTCTACGCATTTCACCGCTACACGTGGAATTCTACCTTCCTCTACAATACTCCAGATAACCAGTTTTAAGTGCAGTTCCCAGGTTGAGCCCGGGGCTTTCACACCTAACTTAATTATCCGCCTACATGCCCTTTACGCCCAGTCATTCCGATTAACGCTCGCACCCTCCGTATTACCGCGGCTGCTGGCACGGAGTT
+
CCCCCGGGGGGGGGGGGGGGGGGGGGGGGGGGGGGGGGGGGGGGGGGGGGGGGGGGGGGGGGGGGGGGGGGGGGGGGGGGGGGGGGGGGGGGGGGGGGGGGGGGGGGGGGGGGGGGGGGGGGGGGGFGGGGGGFGGGGGGGFFGGGGGFGGGGGGGGGGGGGGGGGGGGGGGFGGGFGFFGFGGGGGGFGGGGGGGDGGFFFFFFFFFFFFFFFCFEFFFFFF@DFFE4CEED@@F9CDBFB;;(7<EFFFFDFBBBAB9<09BBF2:6:F640:?9<A((,392724441(5?B6,4(
@M04999:289:000000000-L3R54:1:1101:14246:5221 2:N:0:444
CCTTGGACTACCCGGGTATCTAATCCTGTTCGCTACCCATGCTTTCGAACCTCAGCGTCAGTTACAGACCAGAGAGCCGCCTTCGCCACTGGTGTTCTTCCATATATCTACGCATTCCACCGCTACACATGGAGTTCCACTCTCCTCTTCTGCACTCAAGAAAAACAGTTTCAGCTGCACTTCCCCGGTTAAGCCGAGGGCTTTCACAGCTGACTTGTTCTCCCGCCTGCGTTCGCTTTACGCCCAATAAATCCGGACAACGCTTGCCACCTACGTATTACCGCGGCTGCTGGCACGTAGT
+
CCCCCGGGGGGGGGGGGGGGGGGGGGGGGGGGGGGGGGGGGGGGGGGGGGGGGGGGGGGGGGGGGGGGGGGGGGGGGGGGGGGGGG:BFGGGGGGGGGGGGGGGGGFGGGFGGGGGGGGGGGGGGGGGGGGGGGGGGGGGGGGGGGGGGGGGGFGGGGGGGGGGGGGGGGFGGGGGFGFGGGGGGGGGGGGGGGGGGGGGFFFFFA>E;BEFFFFFFFFFFCEFFFFFFFFFFFFFFDFFFFF@FDDFFF9<<>FF?>BFBBB?2<?BBFFF?BF78ABFFFF9999>>:)8:BBF?6??(
@M04999:289:000000000-L3R54:1:1101:26785:5286 2:N:0:444
GGACTACTGGGGTATCTAATCCTGTTCGCTCCCCACGCTTTCGTCCATCAGCGTCAATCGGTATTTAGTAACCTGCCTTCGCAATCGGGGTTCTGTGTAATATCTATGCATTTCACCGCTACACTACACATTCCAGCTACTTCAATACTATTCAAGATTAACAGTATCAACGGCAGTTCTACAGTTAAGCTGCAGGTTTTCACCGCTGACTTATCAACCCGCCTACGGACCCTTTAAACCCAATAAATCCGGATAACGCTCGCATCCTCCGTATTACCGCGGCTGCTGGCACGGAGTTAGC
+
CCCCCGGFGGGGGGGGGGGGGGGGGGGGGGGGGGGGGGGGGGGCFGEGGGGGGGGGGGGGGGGGGGGGGGGCGGGGGGGGGGGGGGGGGGGGGGGGGGGFGGGGGGGGGGGGGGGGGGGGGGGGGGGGGGGGGGGGGGGGGGGGGGGGGFGGGGGGGGGFGGGFFDFGGGGEEDDGD?EFGGFGGGGGGGGGGGGC;FFGFFFFFFFFFD@=AFFFFFFFFF>>2:(5=96@F:@EECFFD@;D;E;CEF@083;77<FDF96(260,-8>?::?FA<<6>99>6(42(41>?B>;B:2<6
@M04999:289:000000000-L3R54:1:1101:7314:5295 2:N:0:444
AGTCTGACTACCGGGGTATCTAATCCTGTTTGCTCCCCACGCTTTCGCATCTCAGCGTCAGTATCTGTCCAGAAGGCCGCCTTCGCCACCGGTATTCCTCCACATCTCTACGCATTTCACCGCTACACGTGGAATTCTACCTTCCTCTACAATACTCCAGATAACCAGTTTTAAGTGCAGTTCCCAGGTTGAGCCCGGGGCTTTCACACCTAACTTAATTATCCGCCTACATGCCCTTTACGCCCAGTCATTCCGATTAACGCTCGCACCCTCCGTATTACCGCGGCTGCTGGCACGGAGT
+
CCCCCGGGGGGGGGGGGGGGGGGGGGGGGGGGGGGGGGGGGGGGGGGGGGGGGGGGGGGGGGGGGGGGGGGGGGGGGGGGGGGGGGGGGGGGGGGGGGGGGGGGGGGGGGGGGGGGGGGGGGGGGGGGGGFG@FGGGGGGGGGDGGGGGGGGGGGGGGGGGGGGGGGGGGGGCFGGFFFGGGGGGGG8AGGGGFCGGGGGAFFFFFFFFF@BEFFFECFEFFFCFF;04@EEC@EFFFFFFFFF9;;@@@)<EEF::1?2<?BFF>>FFF?BFFB?(454:68;6>699?B:,2:<:269(
@M04999:289:000000000-L3R54:1:1101:14617:5305 2:N:0:444
ATAGACTACTCGGGTATCTAATCCTGTTCGCTCCCCACGCTTTCGTCCATCAGCGTCAATCGGTATTTAGTAACCTGCCTTCGCAATCGGGGTTCTGTGTAATATCTATGCATTTCACCGCTACACTACACATTCCAGCTACTTCAATACTATTCAAGATTAACAGTATCAACGGCAGTTCTACAGTTAAGCTGCAGGTTTTCACCGCTGACTTATCAACCCGCCTACGGACCCTTTAAACCCAATAAATCCGGATAACGCTCGCATCCTCCGTATTACCGCGGCTGCTGGCACGGAGTT
+
CCCCCFGGGGGGGGGGGGGGGGGGGGGGGGGGGGGGGGGGGGGGGGEGGGGGGGGGGGGGGGGFGFGGGGGGGGGGGGGGGGGGEFGEGGGGGGGGGGFFGGGGGGGGGGGGGGGGGGGGGGGGGGGGGGGGCFGGGGGGGGGGGGGGGGGG8CFGGGGGGGGGGGGGFGFFGGGGFGFGGGGGFCFF<AAGGFFFGGGGFFFFFFFBA@BFFFAF=FFBADFFFFFFF29@B?D@=CEFFF;DDFFFC<C@@1;;1A@@BFD>FFBFF>F:;21<7AFF?919616<7:B:0<21(4(,
@M04999:289:000000000-L3R54:1:1101:6348:5317 2:N:0:444
TTGACTACCGGGGTATCTAATCCTGTTTGCTACCCACGCTTTCGAGCATGAACGTCAGTGTTATCCCAGGAGGCTGCCTTCGCCATCGGTATTCCTCCACATCTCTACGCATTTCACTGCTACACGTGGAATTCTACCTCCCTCTGACACACTCTAGTTAGACAGTTTCAAATGCACGTCCCAAGTTGAGCTCGGGGATTTCACATCTGACTTATCTAACCGTCTGCGCTCGCTTTACGCCCAGTAATTCCGATTAACGCTCGCACCCTACGGATTACCGCGGCTGCTGGCGCGTAGTG
+
@CCCCGGFGGGGGGGFGGGGGGGGGGGGGGGGGGGGGGGGGGGGGGGGGGGGGGEGGGGGGGGGGGGGGGGGGGGGGGGGGGGGGGGGFGGGGGGGGGGGGGGGGFFGGGGGGGGGGGGGGGGGGGFGGGGGGGGGGGFDGCGGGGGGGGGGFGGGGGGGGGGGGG:CEFFGGGGGFGD?DGGGGFGFCGGGGEGGG>DF>FFFFFFFFFFFFFFF<FFFFBDFFBEFF22>@@F9<C?EF@FFEFEEC?EFFF;;C<2;2(9>FF0:B1?011:8>FFFFFBFF>34?.32:;110<(
@M04999:289:000000000-L3R54:1:1101:25611:5349 2:N:0:444
ACTTGACTACAGGGGTATCTAATCCTGTTCGCTACCCATGCTTTCGAACCTCAGCGTCAGTTACAGACCAGAGAGCCGCCTTCGCCACTGGTGTTCTTCCATATATCTACGCATTCCACCGCTACACATGGAGTTCCACTCTCCTCTTCTGCACTCAAGAAAAACAGTTTCAGCTGCACTTCCCCGGTTAAGCCGAGGGCTTTCACAGCTGACTTGTTCTCCCGCCTGCGTTCGCTTTACGCCCAATAAATCCGGACAACGCTTGCCACCTACGTATTACCGCGGCTGCTGGCACGTAGTT
+
CCCCCGGGGGGGGGEGGGGFGGCGGGGGGGGGCGDAFFGGGGGGGGFGGG@FFFEGGGGGGGGGGGGGGGGDFGGGFEGGGGGDEGGGGGGEEGGGGGGGGGGGGAFFGGGEGEGGGGGGD@FEGGGGGFEEFD8>A>FDG,DGGGFGGGFGFFFFFFGGFGGGGFGGGF=ADFC=?=DGDCG8DE6;@CFGGGED7?DDAFFFCFFFBFEFFFAF=0B7FEBFF=92>1/8<39;?;9CD690:?D;EC5CE1;(4>16>9:1(43<<3::?B:2<2>><?6;(,4(2.)5((21::(4.
@M04999:289:000000000-L3R54:1:1101:22998:5359 2:N:0:444
CTTTGGCCTACCGGGGTATCTAATCCTGTTTGCTCCCCACGCTTTTGCATCTCAGCGTCATTATCTGTCCAGAAGGCCGCCTCCCCCACCGGGTTTCCTCCACAACCCTACGAATTTCACCGCTACACGTGGAATTCTACCTCCCTCTACAATACTCCAGATAACCAGTTTTAAGTGCATTTCCCAGGTTGCGCCCCGGGCTTACACACTTAACTTAATTATCCCCCGTCAGGCCCTTTACGCCCAGACCCTCCGATTCACGCTTGCCCCCTCCCTCTGCCCGGGCGTTCGTGCACGGCGG
+
6-ACCF,6C,EF+C@CCCFA9F,-;<,,;;,,,CFFG,,8+@BF@,6,,@@,CC,CC@B:,C,6,,<CFFFDGDF<<=>CFG,?,8>CG:>+++4,::<F,,E8,6++4,9++,A=<59@?8CE@C,8+84++9>,8>ACEC,,+6=@,@=,,7@,,63,6@,,6=F=@A3,5@F=@89+2+5:,<,55@@,*@7**3*32)8);?F*5(*/1;818++61)..)(61/6(((/17?3)27(4(41.(,,(411(34()-),31(,(()(,(,(41(.3))4,(((((-,(-(,(.(-(((
@M04999:289:000000000-L3R54:1:1101:17877:5422 2:N:0:444
GGACTACAGGGGTATCTAATCCTGTTCGCTCCCCACGCTTTCGTCCATCAGCGTCAATCGGTATTTAGTAACCTGCCTTCGCAATCGGGGTTCTGTGTAATATCTATGCATTTCACCGCTACACTACACATTCCAGCTACTTCAATACTATTCAAGATTAACAGTATCAACGGCAGTTCTACAGTTAAGCTGCAGGTTTTCACCGCTGACTTATCAACCCGCCTACGGACCCTTTAAACCCAATAAATCCGGATAACGCTCGCATCCTCCGTATTACCGCGGCTGCTGGCACGGAGTTAGC
+
CCCCCGGGGGGGGGGGGGGGGGGGGGGGGGGGGGGGGGGGGGGGGGGGGGGGGGGGGGGGGGGGFGGGGGGGGGGGGGGGGGGGGGGGGGGGGGGGGGGGGGGGGGGEFGGGGGGGGGGGGGGGGGGGGGGGGGGGGGGGGGGFGGGGGGGGGGGGGGGGGGGGGGGGGGGGGGGGFGFGGGGGGGGGGGGGGGGFCFGGFFFBFFFFFDF@EFFFFFFFFFFADF@F?BFFDBFFEEFA<@FFFFC?EFFBFF?@3;9D;>;>8>?<ABFFBFFDFFF0>3909:7:>BB<:(,-8?4:6
@M04999:289:000000000-L3R54:1:1101:25348:5459 2:N:0:444
GGACTACAGGGGTATCTAATCCTGTTTGCTCCCCACGCTTTCGCATCTCAGCGTCAGTATCTGTCCAGAAGGCCGCCTTCGCCACCGGTATTCCTCCACATCTCTACGCATTTCACCGCTACACGTGGAATTCTACCTTCCTCTACAATACTCCAGATAACCAGTTTTAAGTGCAGTTCCCAGGTTGAGCCCGGGGCTTTCACACCTAACTTAATTATCCGCCTACATGCCCTTTACGCCCAGTCATTCCGATTAACGCTCGCACCCTCCATATTACCGCGGCTGCTGGCACGGATTTAGC
+
CCCCCGGGGGGGGGGGGGGGGGGGGGGGGGGGGGGGGGGGGGGGGGGGGGGGGGGGGGGGGGGGGGGGGGGGGGGGGGGGGGGGGGGGEGGGGGGGGGGGFGFGGGGGGGGGGGGGGGGGGGGGGGGGDDGGGGGGGGGGGGGGGGGGGGGGGGCCDCADFFFFFGGGGGFCFDFGFGFGGGGGGGGGGGGGGCGCCDCGFFFFFFF4BFEFEF6F?FFCFFFFFFEFCEBBFFFCEFFFF?;=@@E595;D@7?CE@FFB9BFB;B6:?:9>><<BA06>;6(-23:B:,8<F9(,,6<<
@M04999:289:000000000-L3R54:1:1101:16704:5463 2:N:0:444
CGCGGGCTACACGGGTATCTAATCCTGTTCGCTCCCCACGCTTTCGTCCATCAGCGTCAATCGGTACTTAGTAACCTGCCTTCGCAATCGGGGTTCTGTGTAATATCTATGCATTTCACCGCTACACTACACATTCCAGCTACTTCAATACTATTCAAGATTAACAGTATCAACGGCAGTTCTACAGTTAAGCTGCAGGTTTTCACCGCTGACTTATCAACCCGCCTACGGACCCTTTAAACCCAATAAATCCGGATAACGCTCGCATCCTCCGTATTACCGCGGCTGCTGGCACGGAGTT
+
CCCCCGGGGGGGGGGGGGGGGGGGGGGGGGGGGGGGGGGGGGGGGGGGGGGGGGGGGGGGGGGGGGGGGGGGGGGGGGGGGGGGGGGGDGGGGGGGGGGGGGGGGGGGGGGGGGGGGGGGGGGDGGGGGGGGGGGGGGGGGGGGGGGGGGGGGGGGGGGGGGGGFGGGGGGGGGGGDGFC>FGGGGGGGGGGGGGGGGGGFF>FFFFFFFFFFFFFFFFFFFFFFFFFFF<DFFF@FEFFFFFFFF@;AC<A?FF0:B9<<9113(,8>F?A:946BFFF2,2>096>???B::?:49;1.
@M04999:289:000000000-L3R54:1:1101:10496:5503 2:N:0:444
GACTACACGGGTATCTAATCCTGTTTGCTCCCCACGCTTTCGCATCTCAGCGTCAGTATCTGTCCAGAAGGCCGCCTTCGCCACCGGTATTCCTCCACATCTCTACGCATTTCACCGCTACACGTGGAATTCTACCTTCCTCTACAATACTCCAGATAACCAGTTTTAAGTGCAGTTCCCAGGTTGAGCCCGGGGCTTTCACACCTAACTTAATTATCCGCCTACATGCCCTTTACGCCCAGTCATTCCGATTAACGCTCGCACCCTCCGTATTACCGCGGCTGCTGGCACGGAGTTAGCC
+
CCCCCGGGGGGGGGGGGGGGGGGGGGGGGGGGGGGGGGGGGGGGGGGGGGGGGGGGGGGGGGGGGGGGGGGGGGGGGGGGGGFGGGGGGGGGGGGGGGGGGGGGGGGGGGGGGGGGGGGGGGGGGGGGGGGGGFGGGGGGGGGGGGDGGGGGGGGGGGGGGGGGFGGGGGGEGGGGFGFGGGGGGGGGGGGGGGGGGGGGFFFFFFFFFFFFFFFFFFFFFFFFFFFEFEF@FFFEFFFFFFFEACEEEE;?;?EEDBF?6>>F;?<B:>:?B:FFFFFF0(49??FB4??B>(,424A94
@M04999:289:000000000-L3R54:1:1101:15828:5505 2:N:0:444
TTGACTACTCGGGTATCTAATCCTGTTTGCTCCCCACGCTTTCGCATCTCAGCGTCAGTATCTGTCCAGAAGGCCGCCTTCGCCACCGGTATTCCTCCACATCTCTACGCATTTCACCGCTACACGTGGAATTCTACCTTCCTCTACAATACTCTAGTTAACCAGTTTTAAGTGCAATTCCTAGGTTGAGCCCAGGGCTTTCACACCTAACTTAATTATCCGCCTACATGCCCTTTACGCCCAGTCATTCCGATTAACGCTCGCACCCTCCGTATTACCGCGGCTGCTGGCACGGAGTT
+
CCCCCGGGGGGGGGGGGGGGGGGGGGGGGGGGGGGGGGGGGGGGGGDGGGGGGGGGGDGGGGGGGGGGGGGGGGGGGGGGGGGGGGGGGGGGGFGGGGGGGGGGGGGGGGGGGGGGGGGGGGGGGGGGGGGGGGGFFGGGGGGGGGGFGGGGGGGGGGGGGGGGGGFGGGGGDGFGBCFGFGGGGGGGGGGGGGGGGGFGFFFFFFFFFEDFEAFCEF6EFFFDFFD=EFFEFFFF;CFFFF@FE@EEFFFFFFF<EED@;11.4>>FFF?B:(.4):<062>F>B6:2???7?9(3-:
@M04999:289:000000000-L3R54:1:1101:26720:5518 2:N:0:444
CGTGACTACAGGGGTATCTAATCCTGTTTGCTCCCCACGCTTTCGCATCTCAGCGTCAGTATCTGTCCAGAAGGCCGCCTTCGCCACCGGTATTCCTCCACATCTCTACGCATTTCACCGCTACACGTGGAATTCTACCTTCCTCTACAATACTCCAGATAACCAGTTTTAAGTGCAGTTCCCAGGTTGAGCCCGGGGCTTTCACACCTAACTTAATTATCCGCCTACATGCCCTTTACGCCCAGTCATTCCGATTAACGCTCGCACCCTCCGTATTACCGCGGCTGCTGGCACGGAGTT
+
CCCCCGGFFFFGGGGGGGGGGGCEGGGGGGGGGGGGGGGGDGGGDGCFGGGGGGGGGGGGGGGGGGGFGGGGGGGGGGGGGGCDGGGGGCFEF9FGGGGGGGFGGGGGGGGGGFGGCFGGGGGGGGDF<C7FGGGGGGGDGGGGGGGGGGGGGGGG?FGFGGGGGGG,EECFGGG8<DFGGGGGGGEFGFGGGGGGGGGDFFFFFCFB@FFFFFFFFF6C>C22=@FFFC*>):ED@EFFF9@@@F84C?CEFFFFFFE@>BB(69B9?:609?:::BFFB90;9>>?B::<:<,769:2
@M04999:289:000000000-L3R54:1:1101:7218:5604 2:N:0:444
GGGACTACAGGGGTATCTAATCCTGTTCGCTACCCATGCTTTCGAGCCTCAGCGTCAGTAACAGACCAGAGAGCCGCCTTCGCCACTGGTGTTCTTCCATATATCTACGCATTTCACCGCTACACATGGAGTTCCACTCTCCTCTTCTGCACTCAAGTCTCTCAGTTTCCGATGCTCTTCCTCAGTTAAGCTGAGGGCTTTCACATTCAGACTTAAAAGACCGCCTGCGCTCCCTTTACGCCCAATAAATCCGGACAACGCTTGCCACCTACGTATTACCGCGGCTGCTGGCACGTAGTT
+
CCCCCGGGGGGGGGGGGGGGGGGGGGGGGGGGGGGGGGGGGGGGGGGGGGGGGGGGGGGGGGGGGGGGGGGGGGGGGGGGGGGGGGGGGGGGGGGGGGGGGGGGGGGGGGGGGGGGGGGGGGGGGGGGGFGGGGGGGGGGGGGGGGGGGGGGGGGFFGGGGGGGGGGGGGGGGGGGFGFGGGGGGGGGGGGGGGDG>DGGFFFFFFFFFFEEEFFFEFFFFDFF>FFFFFF@FFFFFCEEFFFFFFFEEEFFF>@99?D@FFFFFFF??0:B??DFFABFF>BB>BFFFBF?B7084<:B
@M04999:289:000000000-L3R54:1:1101:23729:5641 2:N:0:444
CGACTACTGGGGTATCTAATCCTGTTTGCTCCCCACGCTTTCGCATCTCAGCGTCAGTATCTGTCCAGAAGGCCGCCTTCGCCACCGGTATTCCTCCACATCTCTACGCATTTCACCGCTACACGTGGAATTCTACCTTCCTCTACAATACTCCAGATAACCAGTTTTAAGTGCAGTTCCCAGGTTGAGCCCGGGGCTTTCACACCTAACTTAATTATCCGCCTACATGCCCTTTACGCCCAGTCATTCCGATTAACGCTCCCACCCTCCGTATTACCGCGGCCGCTGGCCCGGAGTTAGC
+
@CCCCDGCFGFFF@FEDGGGGGGGGE@FCGFGFGGGC7,@FFEDEEGFFFGGGGGGEGFGGGGGFFFGGGGGGGGGGGGAFGGG@FGGGGGGGGGGGGGFGFFGGGGG@FEGGGFFFGEEEE@FGGGDGFGGGGGEBFGCFFGGGGGGGGGGGGFGGGGGGGGGD7DAGDFGFGFC?D7==2=+@EF,DFGGGCECDCFFFFFCFF46>BEE=BAA<BFE8B55>B=?/3@88@@46<1D;D06<ECCEC11;3;49(0(((((42::?168,(4)5411199,7243(((,3(((4(5).
@M04999:289:000000000-L3R54:1:1101:24289:5655 2:N:0:444
TATGCGACTACTCGGGTATCTAATCCTGTTCGCTACCCATGCTTTCGAACCTCAGCGTCAGTTACAGACCAGAGAGCCGCCTTCGCCACTGGTGTTCTTCCATATATCTACGCATTCCACCGCTACACATGGAGTTCCACTCTCCTCTTCTGCACTCAAGAAAAACAGTTTCAGCTGCACTTCCCCGGTTAAGCCGAGGGCTTTCACAGCTGACTTGTTCTCCCGCCTGCGTTCGCTTTACGCCCAATAAATCCGGACAACGCTTGCCACCTACGTATTACCGCGGCTGCTGGCACGTAGT
+
CCCCCGGGGGGGGGGGGGGGGGFGGGGGGGGGGGGGGGGGGGGGGGGGGGGGGGGGGGGGGGGGGGGGGGGGGGGGFGGGGGGGFGGGGGGGGGGGGGGGGGGGGGGGGGGGGGGGGGGGGGGGGGGGGGGGGGGGGGGGGGGGGGGGGGGGGGGGGGGGFGGGGGGGGGGGGGGGFGFGGGGGGGGGGGGGGGGGGGGDDFFFFFFFFFFEFFFFEFFFFFFF>FFFFFFF@@FFFD@FFFF@FFFB:AF<<:90:>1,89>6<0(842:?2??F?F?DFA:B9B>9;?B2:B<>:::64
@M04999:289:000000000-L3R54:1:1101:27381:5663 2:N:0:444
TATGACTACCAGGGTATCTAATCCTGTTCGCTACCCATGCTTTCGCACCTCAGCGTCAGTTACAGACCAGAGAGCCGCCTTCGCCACTGGTGTTCTTCCATATATCTACGCATTCCACCGCTACACATGGAGTTCCACTCTCCTCTTCTGCACTCAAGAAAAACAGTTTCAGCTGCACTTCCCCGGTTAAGCCGAGGGCTTTCACAGCTGACTTGTTCTCCCGCCTGCGTTCGCTTTACGCCCAATAAATCCGGACAACGCTTGCCACCTACGTATTACCGCGGCTGCTGGCACGTAGTT
+
CCCCCGGGGGGGGGGGGGGGGGGGGGGGGGGGEGGGGGGGGGGGG:FGGGGGGGGGGGGGGGGGGGGGGGGGGGGGGGGGGGGGGGGGGGGGFGGFGGGGGGGGGGFGGGGGGGGGGGGGGGGGGGGGGGGCGGGFGGGGGGGGGGGGGGGGGGGGGGGGGGGGFCFFGGGGGGGGFGFGGGGGGGGGGGGGGEEDGGGGFFFFFFFFF93:6BFFFFF?BB@>FFFFFFFFF>DFDEEEFF6?<D3;CEC;F3:BFFFFF?F?BFFB<?BB04>FBFFDB991>6>FF?B?28141:14
@M04999:289:000000000-L3R54:1:1101:18723:5677 2:N:0:444
AGACTACAAGGGTATCTAATCCTGTTCGCTCCCCACGCTTTCGTCCATCAGCGTCAATCGGTATTTAGTAACCTGCCTTCGCAATCGGGGTTCTGTGTAATATCTATGCATTTCACCGCTACACTACACATTCCAGCTACTTCAATACTATTCAAGATTAACAGTATCAACGGCAGTTCTACAGTTAAGCTGCAGGTTTTCACCGCTGACTTATCAACCCGCCTACGGACCCTTTAAACCCAATAAATCCGGATAACGCTCGCATCCTCCGTATTACCGCGGCTGCTGGCACGGAGTTAGC
+
CCCCCGGGGGGGFGGGGGGGGGGGGGGGGGGGGGGGGGGGGGGGGGGGGGGGGGGGGGGGEGGGGGGGGGGGGGGGGGGGGGGGGGGGGGGGGGGGGGGGGGGGGGGGGGGGGGGGGGGGGGGGGGGGGGGGGGGGGGGGGGGGGGGGGGGGGGGGGGGGGGGGGGGGGGGCCEGGFGFGGGGGGGGGGGGGGGGGGGCFFFFFFFFFFFFFEAAFFFFFFBFFFFF=@FFDBFECFEFFFFDDFECFFE99<?FFFDFFF>BFFFFBF76?BB?AF>:B06;49?:?FFF<:(9>:166.
@M04999:289:000000000-L3R54:1:1101:21996:5713 2:N:0:444
GAGACTACAAGGGTATCTAATCCTGTTCGCTCCCCACGCTTTCGCCCATCAGCGTCAATCGGTATTTAGTAACCTGCCTTCGCAATCGGGGTTCTGCGTAATATATATGCATTTCACCGCTACACTACACATTCCAGCTACTTCAATACTATTCAAGATTAACAGTATCAACGACAGTTCTACATTTAAGCTGCAGGTTTTCACCACTGACTTACCAACCCGCCTACGGACCCTACAAACCCAATAAATCCGGAAAACGCTCGAATCCTCCGTATCACCGGGTGTTGTGGCACGGAGTT
+
CCC@BC<6@CFE,C<F<CC,CF9F9F<FEGCFG8B<FC:F:@@F,B:@@@AF<:B:6FFECFG,,6,EF<<6F9@6,,,,C@,,8,56,+68+:99,@??FG<F,,,,,,,C5,C55A46+BFGCGA,F??44,@4,6=4E=DFFGA3@==,,,,,,6,,7E,,,?,,7==,++060A+22?9=6,,75<F7C,,09DF8*CFFF6*0)*)*0++;06A)95))))5>8(659B2((*8A(/(/(64)))/((/(./6(24(4,(),5<)42:0,(-630((((((,.4(1<)(42(-(
@M04999:289:000000000-L3R54:1:1101:14088:5752 2:N:0:444
GACTACCGGGGTATCTAATCCTGTTTGCTCCCCACGCTTTCGCATCTCAGCGTCAGTATCTGTCCAGAAGGCCGCCTTCGCCACCGGCATTCCTCCACATCTCTACGCATTTCACCGCTACACGTGGAATTCTACCTTCCTCTACAATACTCCAGATAACCAGTTTTAAGTGCAATTCCCAGGTTGAGCCCGGGGCTTTCACACCTAACTTAATTATCCGCCTACATGCCCTTTACGCCCAGTCATTCCGATTAACGCTCGCACCCTCCGTATTACCGCGGCTGCTGGCACGGAGTTAGCC
+
CCCCCG8FFGGGGGGGGGGGGGGGGGGGGGFGGGGGGGGGGGGGGGGGGGGGGGGGGGGGGGGGGGGGGGGGGGGGGGGGGGGGGGGGEGGGGGGGGGGFGCFGGGGGGGGGGGGGGGCGGGGGGGGGGGDFGGGGGGGGGGGFGGGGGGGGGGGGGGGGGGGGFFGGGFFEFGGGFGFGGGGGGGGFGFFEGEED4DFGFFF;BFFFFFFFFFCF4BFFFDFFDEFFF;@@;;CEFFFDFF@EFEFFFF@F?:><07?BFFFF>F?B<>1?:(6AAFBB69BFFBB221<<(46?7AA2,
@M04999:289:000000000-L3R54:1:1101:24453:5783 2:N:0:444
GGACTACTCGGGTATCTAATCCTGTTTGCTCCCCACGCTTTCGCATCTCAGCGTCAGTATCTGTCCAGAAGGCCGCCTTCGCCACCGGTATTCCTCCACATCTCTACGCATTTCACCGCTACACGTGGAATTCTACCTTCCTCTACAATACTCCAGATAACCAGTTTTAAGTGCAGTTCCCAGGTTGAGCCCGGGGCTTTCACACCTAACTTAATTATCCGCCTACATGCCCTTTACGCCCAGTCATTCCGATTAACGCTCGCACCCTCCGTATTACCGCGACTGCTGGCACGGAGTTAGC
+
CCCCCGGGGGGGGGGGGGGGGGGGGGGGGGGGGGGGGGGGGGGGGGGGGGGGGGGGGGGGGGGGGGGGGGGGGGGGGGGGGGGGGGGGGGGGGGGGGGGGGGGGGGGGGGGGGGGGGGGGGGGGGGGGGGGGGGGGGGGGGGGGGGGGGGGGGGGGGGGGGGGGGGGGGGGGGGGGFGFGGGGFGGGGGGGGGGGGGGGGFFFFFFFFFDFFFFFFFFFFFFFFFFFFFFFFFFFFF?FFFFFFEF3?FFFF@D<?9;9BB0>FF>?:?FFB0<BBFA<B;03>F<BBF((467>>0(624
@M04999:289:000000000-L3R54:1:1101:11222:5870 2:N:0:444
ATCGACTACACGGGTATCTAATCCTGTTTGCTCCCCACGCTTTCGCATCTCAGCGTCAGTATCTGTCCAGAAGGCCGCCTTCGCCACCGGTATTCCTCCACATCTCTACGCATTTCACCGCTACACGTGGAATTCTACCTTCCTCTACAATACTCCAGATAACCAGTTTTAAGTGCAATTCCCAGGTTGAGCCCGGGGCTTTCACACCTAACTTAATTATCCGCCTACATGCCCTTTACGCCCAGTCATTCCGATTAACGCTCGCACCCTCCGTATTACCGCCGCTGCTGGCACGGAGTTT
+
CCCCCGGGGGGGGGFGGGGEFGGGFEFGGGGGGGGGGGEG7FGGGGG:FFFGGGGGGGGGGGGGGGGGGGGGGGGGGG+?CFEFGGEDFGGEGFFGFGGCGGGFFGGGGGGGDGGGGGGDEGGGFGGFGEEGGGFGGGGFGGGGGFGGFGGGFGDGGGFDAEGGGGGGGGGGGGGGFGFGFFFACC<EGFGD?FEG5CDC44;FFFFF=EB2>FFFFFA?8CF2@D=DEEEF=@1@89CBD>;0=3=@?EF?31114<D<B??6>FFF??08>:?144:<:9(,7(4>0).3(,(279?()
@M04999:289:000000000-L3R54:1:1101:16207:5885 2:N:0:444
AGGACTACTGGGGTATCTAATCCTGTTTGCTACCCACGCTTTCGAGCATGAACGTCAGTGTTATCCCAGGAGGCTGCCTTCGCCATCGGTATTCCTCCACATCTCTACGCATTTCACTGCTACACGTGGAATTCTACCTCCCTCTGACACACTCTAGTTTGACAGTTTCAAATGCACGTCCCAAGTTGAGCTCGGGGATTTCACATCTGACTTATCTAACCGTCTGCGCTCGCTTTACGCCCAGTAATTCCGATTAACGCTCGCACCCTACGTATTACCGCGGCTGCTGGCACGTAGTT
+
CCCCCGGGGGGGGGGGGGGGGGGGGGGGGGGGGGGGGGGGGGGGGGGGGGGGGGGGGGGGGGGGGGGGGGGGGGGGGGGGGGGGGGGGGGGGGGGGGGGGGGGGGGGGGGGGGGGGGGGGGGGGGGGGGGGGGGGGGGGGGGGGGGGGGGGGGGGGGGGGGFGGGGGGGGGGGGGGFFFGGGGF?DGGGGGGGGGGGGGDFFFFFFFFEFCAFFFFFFFFFFFFFDFFFFFFB?BFEEFEFFFFEFEFFFFFF;;;7C<@FFFFF9>B<?<6?D2:BFFF99>FBFBF?0?:2((4(3:
@M04999:289:000000000-L3R54:1:1101:7081:5919 2:N:0:444
TAAGGACTACACGGGTATCTAATCCTGTTCGCTACCCATGCTTTCGAACCTCAGCGTCAGTTACAGACCAGAGAGCCGCCTTCGCCACTGGTGTTCTTCCATATATCTACGCATTCCACCGCTACACATGGAGTTCCACTCTCCTCTTCTGCACTCAAGAAAAACAGTTTCAGCTGCACTTCCCCGGTTAAGCCGAGGGCTTTCACAGCTGACTTGTTCTCCCGCCTGCGTTCGCTTTACGCCCAATAAATCCGGACAACGCTTGCCACCTACGTATTACCGCGGCTGCTGGCACGTAGTT
+
CCCCCGGGGGGGGGGGGGGGGGGGGGGGGGGGGGGGGGGGGGGGGGGGGGGGGGGGGGGGFGGGGGGGGGGGGGGFGGGGGGGGGGGGGGGEFGGGGGGGGGGGGGGGGGGGGGGGGGGGGGGGGGGGGGGGFGGGGGGGGFGGGGGGGGGGGGGGGGGGGGGGGGGGGGGGGGGGFGFGGGGDGGGGGGGGGGGGGGGGAAABFFFFFFF9BFAFCFFFFFD=@FFFFFFFF?FFFFFFDF>@;1,4AAFA?090;6?:;B?,8??A???0087<AFBDFFFFFB;BBDB(0(3342?F:
@M04999:289:000000000-L3R54:1:1101:12303:5922 2:N:0:444
TGACTACTGGGGTATCTAATCCTGGTTGCTCCCCACGCTTTCGCATCTCAGCGTCAGTATCTGTCCAGAAGGCCGCCTTCGCCACCGGTATTCCTCCACATCTCTACGCATTTCACCGCTACACGTGGAATTCTACCTTCCTCTACAATACTCCAGATAACCAGTTTTAAGTGCAATTCCCAGGTTGAGCCCGGGGCTTTCACACCTAACTTAATTATCCGCCTACATGCCCTTTACGCCCGGTCATTCCGATTAACGCTCGCACCCTCCGTATTACCGCGGCTGCTGGCACGGAGTTAGC
+
CCCCCGGGGGGGGGGGGGGGCGGGGGGGGGGGGGGGGGGGGGGGGGGGGGGGGGGGGGGGGGGGGGGGGGGGGGGGGGGGGGEFGGGGGGGGGGGGGGGGGGFGGGAFGGGGCGGGGGGGGGGGGGGGGGGCFGGGGGGGGGGGG8EGGGGGGGGGGGGGGGGGEDFDGGGGGGGE9DFGGGGFFGFCDGFGGGDDGGF4AFFAFBAFFBF9@FFFFFFFEFFFFFFFFFEFFF);CDDFFFF19;EFFEF;;;?FBF>BFF>BFBF?<B>?F059>A6>16>93?BFF?F<B6;98?F>.
@M04999:289:000000000-L3R54:1:1101:11095:5965 2:N:0:444
AACGACTACACGGGTATCTAATCCTGTTCGCTACCCATGCTTTCGAACCTCAGCGTCAGTTACAGACCAGAGAGCCGCCTTCGCCATCGGTATTCCTCCACATCTCTACGCATTTCACTGCTACACGTGGAATTCTACCTCCCTCTGACACACTCTAGTTAGACAGTTTCAAATGCACGTCCCAAGTTGAGCTCGGGGATTTCACATCTGACTTATCTAACCGTCTGCGCTCGCTTTACGCCCAGTAATTCCGATTAACGCTCGCACCCTACGTATTACCGCGGCTGCTGGCACGTAGTT
+
CCCCCGGGGGGGGGGGGGGGGGGGGGGGGGGGGGGGGGGGGGGGGFGGGGGGGGGGGGGGGGGGGGGGGGGGGGGGGGGGGGGGGGGGGEGGGFGGGGGGGGGGGGGGGGGGGGGGGGGGGGGGGGGGGGGGGGGGGGGGGGGGGGGGGGGGGAGGGGGGGGGGGGGGGGGAFGGGFGFGGGGGGGGGGGGGGGGGGGGGFFFFFFFFFFFFFFFFFFFFFFFFFF>EFF@DBFFFFFFFF@FF?EEFF<)?;DDFFFFB(,6>>FFFFFFFBF?F>AD23911;>9:?BFBFB?18<?A
@M04999:289:000000000-L3R54:1:1101:8640:6007 2:N:0:444
TGGCTGACTACCGGGGTATCTAATCCTGTTTGCTCCCCACGCTTTCGCATCTCAGCGTCAGTATCTGTCCAGAAGGCCGCCTTCGCCACCGGTATTCCTCCACATCTCTACGCATTTCACCGCTACACGTGGAATTCTACCTTCCTCTACAATACTCCAGATAACCAGTTTTAAGTGCAATTCCCAGGTTGAGCCCGGGGCTGTCACACCTAACTTAATTATCCGCCTACATGCCCTTTACGCCCAGTCATTCCGCTTAACGCTCGCCCCCTCCGTATTACCGCGGCTGCTGGCACGGAGG
+
<CCCCCCFGAFDCCCC@FFGGFCGCFFFGF9EFFGFGDF+@FGCGGGDG7FGGGGGGGGGGCFCF<F@CFFGG<FGDFEGG>FEGCFGE,@=>7=FFGB<BEFCAFFGGFG:FGFF9FEGGGGDGGFFCGGEFGGGGCGGF,@EFGGFGGFFAEEGG,=EE8DF=DFEEDG8CFFGAFF?F7CF,<EG<CCFGCCC*@C759*;A8FFB@2.8FCA76+9A*168(6703(;5@)338/:>DDF@<0(..)7?4(((-464:044((((-9>03>(,((-448>FF>(413:??B)19>0(
@M04999:289:000000000-L3R54:1:1101:21537:6034 2:N:0:444
AGCTTGACTACTCGGGTATCTAATCCTGTTTGCTCCCCACGCTTTCGCATCTCAGCGTCAGTATCTGTCCAGAAGGCCGCCTTCGCCACCGGTATTCCTCCACATCTCTACGCATTTCACCGCTACACGTGGAATTCTACCTTCCTCTACAATACTCCAGATAACCAGTTTTAAGTGCAATTCCCAGGTTGAGCCCGGGGCTTTCACACCTAACTTAATTATCCGCCTACATGCCCTTTACGCCCAGTCATTCCGATTAACGCTCGCACCCTCCGTATTACCGCGGCTGCTGGCACGGAGT
+
CCCCCGGGGGGGGGGGGGGGGGGGGGGGGGGGGGGGGGGGGGGGGGGGGGGGGGGGGGGGGGGGGGGGGGGGGGGGGGGGGGGGGGGGGGGGGDGGGGGGGGGGGGGGGGGGGGGGGGGGGGGGGGGGGGGGGGGGGGGGGGGGGGGGGGGGGGGGGGGGGGFGGGGGGGGGGGGGFGFFFGGGGGGGGGGGGGGGGGGGF>FFFFFFFAFFFFFCFFFEFFFF2=DFFFFEFFFF@FFFFFF>FFFF<A<EEFFDF?@EFFB??FFFFFB??<96??B>2>B>91969?DD:BFF?BFB1
@M04999:289:000000000-L3R54:1:1101:16225:6064 2:N:0:444
ATCGACTACTGGGGTATCTAATCCTGTTCGCTACCCACGCTTTCGAGCCTCAGCGTCAGTTACTAGCCAGTCAGCCGCCTTCGCCACTGATGTTCTTCCATATATCTACGCATTTCACCGCTACACATGGAGTTCCACTGACCTCTCTAGCACTCAAGTCTTACAGTTTCTGATGCACGTCCATAGTTGAGCTATGACCTTTCACATCAGACTTATTAGACCGCCTGCGCTCCCTTTACGCCCAATAATTCCGGACAACGCTCGCCACCTACGTATTACCGCGGCTGCTGGCACGTAGTT
+
CCCCCGGGGGGGGGGGGGGGGGGGGGGGGGGGGGGGGGGGGGGGGGGGGGGGGGGGGGGFGGGGGGGGGGGGGGGGGGGGGGGGGGGGGGGGGGGGGGGGGGGGGGGGGGGGGGGGGGGGGGGGGGGGGGGGGGGGGGGGGGGGGGGGGGGGGGGGGGDGFFGGFGGGGGGGGGGGFFFFGGGGGGGGGGGGGGGGGGGGFFFFFFFFFFFFFFFFFFFFFFFFF=4@BF>DFB@46CFFF>BFFF;EEFFFFFFFFF@B>2;9B6::BB?F14?)8AFBF>FBFF>60:01871..:?2
@M04999:289:000000000-L3R54:1:1101:12350:6122 2:N:0:444
GACTACTCGGGTATCTAATCCTGTTCGCTCTCCACGCTTTCGTCCATCAGCGTCAATCGGTATTTAGTAACCTGCCCTCGCAATCGGGGTTCTGTGTAATATCTATGCATTTCACCGCTACACTACACATTCCAGCTACTTCAATACTATTCAAGATTAACAGTATCAACGGCAGTTCTACAGTTAAGCTGCAGGTTTTCACCGCTGACTCATCAACCCGCCTACGGATCCCTTAAACCCAATAAACCCGGATAACGCTCGCACCCCCCGCATTACCGCGGCGGCTGGCACGGAGTTAGCC
+
A<,,,6,C@,@C+EFGFGD,EGG<CFEFFF,C<CFGD,6CE:F:@B6FFGGE8,B:,,@CFGGAEEGG,6CFDAE@,4,8=FCFCFGC=@+BF?:<@@A<E?FEFEDDGE,F?F<?BB:E:EF?F,AFGG,EE>,,9,=9,9@E;,AFG8@CFCGF9FGFGGAFCGG,EEG66+=1+2<=FGGFGGFCE,4@@@?3CCGGFFFB>55*1>*850?FD4A29)):>9=2(-((0.8B>E=)3;3;;<33?@(.(34;7;<@B0((40(496((((.-)--4,7(((4(-3.8:;(-4(-44.
@M04999:289:000000000-L3R54:1:1101:26614:6258 2:N:0:444
GCACGACTACTGGGGTATCTAATCCTGTTTGCTCCCCACGCTTTCGCATCTCAGCGTCAGTATCTGTCCAGAAGGCCGCCTTCGCCACCGGTATTCCTCCACATCTCTACGCATTTCACCGCTACACGTGGAATTCTACCTTCCTCTACAATACTCCAGATAACCAGTTTTAAGTGCAGTTCCCAGGTTGAGCCCGGGGCTTTCACACCTAACTTAATTATCCGCTTACCTGCCCTTTACGCCCTGTCATTCCGATTAACGCTCGCACCCTCCGTCTTACCGCGGCTGCTGGCACGGAGTT
+
CCCCCGGGGGGGGGGGGGGGGGFGGGGGGGGGGGGGG8FGGGGGGGGGGGGGG9FGGGGGGGGGGGGGGGGGGGGGGEGGGGGGGGGGGGGGEGGGGGGGGGGGGGFGGGGGGGGGGGGGGGFEGGGGGFGGGGFGGDFGGGGGGEEGGG9EFFGFGGGAE8AEDDFGGGGGGFDFFGFGGGGGGFF?E?,1AFFG5CGGDFFF6A>F>::=3BFFFFFF6<:@F(//)(1=8373@3<C2;>0.:4@?E??CE2???A9?6-49B9>><BF:>8(4:)6((-,3049B))((()(-(--.
@M04999:289:000000000-L3R54:1:1101:24059:6307 2:N:0:444
GTAGCGACTACTGGGGTATCTAATCCTGTTTGCTCCCCACGCTTTCGCATCTCAGCGTCAGTATCTGTCCAGAAGGCCGCCTTCGCCACCGGTATTCCTCCACATCTCTACGCATTTCACCGCTACACGTGGCATTCTACCTTCCTCTACAATACTCCAGATAACCAGTTTTAAGTGCAATTCCCAGGTTGAGCCCGGGGCTTTCACACCTAACTTAATTATCCGCCTACATGCCTTTTACCCCCAGTCATTCCGATTACCGCCCGCACCCTCCGACTTCCCGCGGCTGCTGGCACGGAGT
+
CCCCCFGGGGG9FGGGGGGGGACDGGGGGG<FGGGGGGGGGGGGGGGCE,CEFGFGGGGGGGF<EE<FGGGG9@BFF<FGGGEGGGEGEGGGGCFFG<,F?=BFFGGGGGFGGGGGGGGGGGGG:FGGEA<F+@FGGGGGD,=D,BFGGFA9EEFGG8DF,@,==DFGGGADFC8ECG98E+BC9AF+DCCC7FFGGC574AA6AFFFFF@=)8@83BF4B?C*9=2;06@334@37836=)6=>>(.77C.<78@(-8))(((-(-19110<-((-41)5,,,71(--(.,.:?2(42(-
@M04999:289:000000000-L3R54:1:1101:17534:6318 2:N:0:444
TGGGACTACTGGGGTATCTAATCCTGTTTGCTCCCCACGCTTTCGCATCTCAGCGTCAGTATCTGTCCAGAAGGCCGCCTTCGCCACCGGTATTCCTCCACATCTCTACGCATTTCACCGCTACACGTGGAATTCTACCTTCCTCTACAATACTCCAGATAACCAGTTTTAAGTGCAATTCCCAGGTTGAGCCCGGGGCTTTCACACCTAACTTAATTATCCGCCTACATGCCCTTTACGCCCAGTCATTCCGATTAACGCTCGCACCCTCCGTATTACCGCGGCTGCTTGCACGGAGTT
+
CCCCCGGGGGDFFGFGGGFFGGGGFGGFGFCFGGGGGGGGGGGC:CEGFGFGFG+BCEGGGGGGGGGACD<FFFFFGGGGEGBFGCGGDFEGGGGFG<DFGEGFGFFFGDE4FGFGFF,=FGCFGGCEGEGGGEGGGGGGGE,EGGE=ECDDGFGCDGGGADFGGF9FDGG?,29EDDFFGDFAF6@<DGGFGFGDGGG4A9AFFFFFDFFDEFFA?CAEFFFB5@?F=F?3;34;8)7:?66;1.7>5CEC;,(3;EC?9340((16(414361?:AA9(701((((,).2<7:9(443
@M04999:289:000000000-L3R54:1:1101:17593:6362 2:N:0:444
TTTGACTACAAGGGTATCTAATCCTGTTCGCTACCCATGCTTTCGAACCTCAGCGTCAGTTACAGACCAGAGAGCCGCCTTCGCCACTGGTGTTCTTCCATATATCTACGCATTCCACCGCTACACATGGAGTTCCACTCTCCTCTTCTGCACTCAAGAAAAACAGTTTCAGCTGCACTTCCCCGGTTAAGCCGAGGGCTTTCACAGCTGACTTGTTCTCCCGCCTGCGTTCGCTTTACGCCCAATCAATCCGGACAACGCTTGCCACCTACGTATTACCGCGGCTGCTGCCACGTAGTT
+
CCCCCGGGGGGGGGGGGGGGGGGGGGGGGGGGGGGGGGGGGGGGGGGGGGGGGGGGGGGGGGGGGEGGGFFGGCGGGGGGGGGGGGGGGGGGGGGGGGGGGGGAFGGGGGGGGGGFEGGGGGGGGGGGGGGGGGGGGGGGGGGGGGGGFFFFGGGGFGFEGFEEGGGGGGGGGFGGFGFGGGGGGGGGG9;AFEG5DDGGFFFFFFFFEEFDFFAFEFFFFF=B>F=@2>;61;;?F3C3;96;(/(;<EC@9>04>?BB>?B?::2?B?0703<A?4<A:B669>>:??).)538:1?4
@M04999:289:000000000-L3R54:1:1101:21567:6386 2:N:0:444
GCTGACTACAGGGGTATCTAATCCTGTTCGCTCCCCACGCTTTCGTCCATCAGCGTCAATCGGTATTTAGTAACCTGCCTTCGCAATCGGGGTTCTGTGTAATATCTATGCATTTCACCGCTACACTACACATTCCAGCTACTTCAATACTATTCAAGATTAACAGTATCAACGGCAGTTCTACAGTTAAGCTGCAGGTTTTCACCGCTGACTTATCAACCCGCCTACGGACCCTTTAAACCCAATAAATCCGGATAACGCTCGCATCCTCCGTATTACCGCCGCTGCTTGCACGGAGTTT
+
CCCCCGGGGGGGGGGGGGDFGGGGGGGGCFGGFGGGGGGGGGGGGGGGEGGFFGGGG7FG9FCGGGGGGGGGGGGGEFGGGGGG:FEGFFGGCFGGGGFGGFGGGGGGGGGGGGGFCFGDGG=CECFFGGGGGGFGFGGGGGGFEF=EGGGDGC;EEFFGFDFGDDGFGG,=DEDG>DFFGGGGGGGGAFDC@@A7CG=?BF7BFFEFBFAFAFCA6>C=FFF=:>5@=2((6>2>E9CFFFF;?F;EE?<E66@D6>EFFD?103:>:<779447749>(((,4(49))5<),((,333)
@M04999:289:000000000-L3R54:1:1101:19864:6392 2:N:0:444
CGAGGGACTACAAGGGTATCAAATCCTGTTTGCTACCCACGCTTTCGAGCATGAACGTCAGTGTTATCCCAGGAGGCTGCCTTCGCCATCGGTATTCCTCCACATCTCTACGCATTTCACTGCTACACGTGGAATTCTACCTCCCTCTGACACACTCTAGTTAGACAGTTTCAAATGCACGTCCCAAGTTGAGCTCGGGGATTTCACATCTGACTTATCTAACCGTCTGCGCTCGCTTTACGCCCAGTAATTCCGATTAACGCTCGCACCCTACGTATTACCGCGGCTGCTGGCCCGTCGT
+
-AACCDEGGGGGFEFCFDFDGGGGGCFGGEFGFFGGFGGGGGGGDACDEGCA<DFFFFGDEGFGGGGGGGGG@,BCCFFEGGCGFGGCGGGCF<F9FAFFFCF,,E=FEFGGEFCGFGGGGGGGGGGGGGFCE?C=FGFGGFGGGGGGF8=?FC==BDCD==DD9D9=DDFGCD+DBG?+==FGGD=CEGEADGCDDG>C599C;;9BEFFF*BFFFFFFF*ABBAD=BF4>9@=BF9=8>(416;;;).95544@;72EC69?;09;BF:?(<F?34><AD:>(-((-(4>?0(,4(369
@M04999:289:000000000-L3R54:1:1101:22261:6410 2:N:0:444
AGGGACTACTCGGGTATCTAATCCTGTTTGCTCCCCACGCTTTCGCATCTCAGCGTCAGTATCTGTCCAGAAGGCCGCCTTCGCCACCGGTATTCCTCCACATCTCTACGCATTTCACCGCTACACGTGGAATTCTACCTTCCTCTACAATACTCCAGATAACCAGTTTTAAGTGCAGTTCCCAGGTTGAGCCCGGGGCTTTCACACCTAACTTAATTATCCGCCTACATGCCCTTTACGCCCAGTCATTCCGATTAACGCTCGCACCCTCCGTATTACCGCGGCTGCTGGCACGGAGTTT
+
CCCCCGGGGGGGGGGGGGGGGGGGGGGGGGGGGGGGGGGGGGGGGGGGGGGGGGGGGGGGGGGGGGGGGGGGGGGGGGGGGGGGGGGGGEGEGGGGGGGGGGGGGGGGGGGGGGGGGGGG7BFGGFGGGGGGGGGGFGGGGGGGGGGGGGGGGGGGGGGGGGGGGGGGGGGGGGGGFGFGGGGGGGGGGGGGGGGGGGGGFFFFFFFFFEFFFFFFFFFFFED=@DDFEFFFFFFFFFFFFFFF?EEFFECFFFDFFFE<>?63;9>BFFFFFF0::A>>BB9>;>9BF??BFF00(4:?)
@M04999:289:000000000-L3R54:1:1101:7413:6458 2:N:0:444
GGTACGACTACTCGGGTATCTAATCCTGTTTGCTCCCCACGCTTTCGCATCTCAGCGTCAGTATCTGTCCAGAAGGCCGCCTTCGCCACCGGTATTCCTCCACACCTCTACGCATTTCACCGCTACACGTGGAATTCTACCTTCCTCTACAATCCTCCAGATAACCAGTTTTAAGTGCAGTTCCCAGGTTGAGCCCGGGGCTTTCACACCTAACTTAATTATCCGCCTACATGCCCTTTACGCCCAGTCATTCCGATTAACGCTCGCACCCGCCGTATTCCCGCGGCTGCTGTCACGGAGT
+
9-C<C@FGC@F<FGCBC:CCF,6-CC@@CFFCFGGCB,;C+C:FFFGE7,6E<@FGFB:B@6C,C,<C@E<8C6,B<FGEGG,F<:FGCAFG@4:EFAEFGC,9++4F:D?4:=@F<@;EFGGG>=,EC?,6+,>DD===F?CCFCFGCAF,=,@9DCFF,6==>DGGEE=EG,=EA81:D8FCEEF6D9DE7EG*@;599@A>FFFF2(52.AA>:=BEF*?@@FFFF;EE<@F@E@E64(6;91?5=35CFFF0((4):?11(-90962((46-(,5)68:96(1;>04:A22<F031-
@M04999:289:000000000-L3R54:1:1101:21541:6460 2:N:0:444
CGGGTATCTAATCCTGTTTGCTCCCCACGCTTTCGCATCTCAGCGTCAGTATCTGTCCAGAAGGCCGCCTTCGCCACCGGTATTCCTCCACATCTCTACGCATTTCACCGCTACACGTGGAATTCTACCTTCCTCTACAATACTCTAGATAACCAGTTTTAAGTGCAGTTCCCAGGTTGGGCCCGGGGCTTTCACACCTAACTTAATTATCCGCCTACATGCCCTTTACGCCCAGTCATTCCGATTAACGCTCGCACCCTCCGTATTACCGCGGCTGCTGGCACGGAGTTAGCCGGTGCTT
+
CCCCCGGGGFGGGGGGGGGGGGEFGGGGGGGGGGFGGGGGGGGGGEGGGGGGGGGGGGGGGGGGGGGGGGGGGGGGDGGGGCGGGGGGGGGGGGGGGGGFGGGGGGFGGGGGGGGGCFF@FGGGGGGGGGGGGGGGGGGGGGGGGG8DFFGGGDGGFEGGGDCDDDGGFGGGFF=F9?D6+=?EECEGGGGGGFGGGDGGAFFFFFFCEFCE2>;A=F)9=>3>BBEEF276711EEACFEEE0;?DFC<@FD664;0:??:>F0<?):<:932;B6085(444<(-7<(6453,6-((-)
@M04999:289:000000000-L3R54:1:1101:7296:6469 2:N:0:444
CAGACTACCGGGGTATCTAATCCTGTTCGCTACCCATGCTTTCGAGCCTCAGCGTCAGTTACAGACCAGAGAGCCGCCTTCGCCACTGGTGTTCTTCCATATATCTACGCATTCCACCGCTACACATGGAGTTCCACTCTCCTCTTCTGCACTCAAGAAAAACAGTTTCAGCTGCACTTCCCCGGTTAAGCCGAGGGCTTTCACAGCTGACTTGTTCTCCCGCCTGCGTTCGCTTTACGCCCAATAAATCCGGACAACGCTTGCCACCTACGTATTACCGCGGCTGCTGGCACGTAGTT
+
CCCCCGGFGGGEFGGGGGGGGGCGGGGGGGGGEGGGGGGGGGGGGGGGGGGGGGGGEGFGGFGGGGGGGGGFGGGGGGGEDFGGGEFGGGGEGGGGGGGGGGGGGGGGGGGGGGGGGGGGGGGGGGGGFFGGGFFDGGGGGGFGGGEGGGGGGGGGG8EFGGGGGGGGGGGFGGGGFGFGGGGGGGGGGGGGEEGGGGGGFF>6EBFF@EFFCFFFFFFFFFFFFD@F;@@FFF0@FFFFF@<??:A9ADFF48>FFB>>?<BF?BB6?FFFFF9:BF<?99B91(22>4:0<?381<<
@M04999:289:000000000-L3R54:1:1101:4241:6499 2:N:0:444
GGGACTACCCGGGTATCTAATCCTGTTTGCTCCCCACGCTTTCGCATCTCAGCGTCAGTATCTGTCCAGAAGGCCGCCTTTGCCACCGGTATTCCTCCACATCTCTACGCATTTCACCGCTACACGTGGAATTCTACCTTCCTCTACAATACTCCAGATAACCAGTTTTAAGTGCAGTTCCCAGGTTGAGCCCGGGGCTTTCACACCTAACTTAATTATCCGCCTACATGCCCTTTACGCCCAGTCATTCCGATTAACGCTCGCACCCTCCGTATTACCGCGGCTGCTGGCACGGAGTT
+
CCCCCGGGGGGGGGGGGGGGGGGGGGGGGGGGGGGGGGGGGGGGGGGGGGGGGGGGGGGGGGGGGGGGGGGGGGGGGGGGGGGGGGGGGGGGGGGGGGGGGGGGGGGGGGGGGGGGGGGGGGGGGGGGGGGGGGGGGGGGGGGGGGGGGGGGGGGGGGGGGGGGGGGGGGGGGGGGFGFGGGGGGGGGGGGGGGGGGGGGFFFFFFFFFFFFFFFFFFFCFFDFFFFFFFFFFFFEFF;E7@DFEFFFEFFFFF??EE@BFFFFFF0<602;?6?>DFF?>>B664<::7:08?B>>FF
@M04999:289:000000000-L3R54:1:1101:7891:6523 2:N:0:444
TAGACTACTGGGGTATCTAATCCTGTTCGCTACCCATGCTTTCGACCCTCAGCGTCAGTTACAGACCAGAGAGCCGCCTTCGCCACTGGTGTTCTTCCATATATCTACGCATTCCACCGCTACACATGGAGTTCCACTCTCCTCTTCTGTACTCAAGAAAAACAGTTTCAGCTGCACTTCCCCGGTTAAGCCGAGGGCTTTCACAGCTGACTTGTTCTCCCGCCTGCGTTCGCTTTACGCCCACTAAATCCGTACAACGCTCGCCACCTACGTATTACCGCGGCTGCTGGCACGTAGTGAC
+
-CC<@,6F<FCDCEFFCFAEE<<F<CFFEGGGGGGGCE8F<9<FF,6@8C@F<FCD@@EDEAD@CEE@EFF@@DGC:7,,AA7F=4AFGGC=FF<5C9FFGG9EG<FGD@FG:5FB?FC=:CGEEFE9<A<E4@FDFDF9@EGGCFDGFC;EGGF,43DFDGGE=E:E6=,3E6DFF8F=86DG6:CGGCFFC@C7*?DC9AF9B@?62674*;B0>AF=F229=B>2(6?@07?1CE<E0(6(///))6493:?:<?9>6(49>FB08(.(45)(69AF;;0143:?7(4(,-8301())
@M04999:289:000000000-L3R54:1:1101:27370:6545 2:N:0:444
CAAGACTACCCGGGTATCTAATCCTGTTCGCTACCCATGCTTTCGAGCCTCAGCGTCAGTAACAGACCAGAGAGCCGCCTTCGCCACTGGTGTTCTTCCATATATCTACGCATTTCACCGCTACACATGGAGTTCCACTCTCCTCTTCTGCACTCAAGTCTCTCAGTTTCCGATGCTCTTCCTCAGTTAAGCTGAGGGCTTTCACATTCAGACTTAAAAGACCGCCTGCGCTCCCTTTACGCCCAATAAATCCGGACAACGCTTGCCACCTACGTATTACCGCGGCTGCTGGCACGTAGTT
+
-6@<CFGGGGFGGDFE8CFGFGGGFGGGGGGEEGFGGE@FGAEFGGFGGGGGGDFFFGDGFDGGGGGGGGG@FEEFGCF:BEFGGGCEFFF<?FGGGGFGCEGG;FGGGFFECEFG<FGGGGGGGGFFGFGFGFGFEEGGGD8=DFGGGFFGGAFF8ADEGFFGGFEFGGF8CEGGFD9D9DFFCFGG7FGFDFGGG69;?FFFFFFFFFFFFF68AFF;FBDFFFFBF>BF?F2B;@6F@FFFF<DF<<CF3>(:39=<;>F21<?D?::24<?2:?AFF?6((,4;037????<??06:
@M04999:289:000000000-L3R54:1:1101:8205:6550 2:N:0:444
TCGTTGACTACCAGGGTATCTAATCCTGTTCGCTACCCATGCTTTCGAGCCTCAGCGTCAGTAACAGACCAGAGAGCCGCCTTCGCCACTGGTGTTCTTCCATATATCTACGCATTTCACCGCTACACATGGAGTTCCACTCTCCTCTTCTGCACTCAAGTCTCTCAGTTTCCGATGCTCTTCCTCAGTTAAGCTGAGGGCTTTCACATTCAGACTTAAAAGACCGCCTGCGCTCCCTTTACGCCCAATAAATCCGGACAACGCTTGCCACCTACGTATTACCGCGGCTGCTGGCACGG
+
CCCCCGGGGGGGGGGGGGGGGGDEEFGGGGGGGGGGGGGGGGGGGGGGGGGGGGGGGFGGGGGGGGGGGGGGGGGGGGGGGGGGGGGGGGGGGGGGGGFGGGGGGGGGGGGGGGGGGGGGGGGGGGGGGGGGGGGGGGGGGGGGGGGGGGGGGGGGGGGGGGGFGGGGGGGGGGGGFGFGGGGGGGGGGGGGGGGGGGGGFFFAFFFFFFFFFFFFFFF@C@DFFFFFFFF@FBF9>DFFEFFFFFF;DEFCEFFF>FFF;79B::?FBFFBFBFFF7AFBFFFFB>FF>?FF7:046(
@M04999:289:000000000-L3R54:1:1101:9867:6584 2:N:0:444
CGACTACCCGGGTATCTAATCCTGTTTGCTACCCACGCTTTCGAGCATGAACGTCAGTGTTATCCCAGTAGGCTGCCTTCGCCATCGGTATTCCTCCACATCTCTACGCATTTCACTGCTACACGTGGAATTCTACCTCCCTCTGACACACTCTGGTTAGACAGTTTCAAATGCACGTCCCAAGTTGAGCTCGGGGTTTTCACATCTGACTTATCTAACCGTCTGCGCTCGCTTTACGCCCAGTAATTCCGATTAACGCTCGCACCCTACGTATTACCGCGGCTGCTGGCTCGTAGTTAGC
+
CCCCCGG,CFGGGGGGGGGGFGGGGGFFGG9FGGGGGGGGGGG,CFGGAFCGGGG@@F<<A,FC,6CF:F,:EFEGGGGGGGFEGGEGECFGGBF<F,AFGGGGGG9FFGGGGEGGGGGGFGGG7<,?:FGGGCFFGGFGCGGC=,@E2DEFGA,46@,4=DFFGDFGGGCFFGGG*@F>88=?>E3=DFDA?+C>+=?FCAFFFFFFEEFCEF6B@8ADF7==/>=>@@2@DDF=>FFF@;6@4399CC;@07D4;(7;;072,2<203:?>>>4>B:>19>B9B7)(4(,4(31:>9)-
@M04999:289:000000000-L3R54:1:1101:15932:6603 2:N:0:444
CGCCGACTACAGGGGTATCTAATCCTGTTTGCTCCCCACGCTTTCGCATCTCAGCGTCAGTATCTGTCCAGAAGGCCGCCTTCGCCACCGGTATTCCTCCACATCTCTACGCATTTCACCGCTACACGTGGAATTCTACCTTCCTCTACAATACTCCAGATAACCAGTTTTAAGTGCAGTTCTCAGGTTGAGCCCGGGGCTTTCACACCTAACTTAATTATCCGCCTACATGCCCTTTACGCCCAGTCATTCCGATTAACGCTCGCACCCTCCGTATTACCGCGGCTGCTGGCACGGAGTT
+
CCCCCGGGGGGGGGGGGGGGGGGGGGGGGGGGGGGGGGGGGGGGGGGGGGGGGGGGGGGGGGGGGGGGGGGGGGGGGGGGGGGGGGGGGGGGGGGGGGGGGGGGGGGGGGGGGGGGGGGGGGGGGGGGGGGEGGGGGFGGGGGGGGGGGGGGGGGGGGGGGGGGGGFEGGGGGGGGFGFFGGGGGGGFGGGGGGGGGGGGFFFFFFFFFF:EFFFFFFF4FEF=DFFDF@FEFEFFFEFFFFFFFD8@AEFFEEFF?BFABBFF>FFFFBFFB(,332ABAFF;>>9;B???68<?BBF(.
@M04999:289:000000000-L3R54:1:1101:24427:6624 2:N:0:444
ATATGACTACTGGGGTATCTAATCCTGTTTGCTCTCCACGCTTTCGCATCTCAGCGTCAGTATCTGTCCAGAAGGCCGCCTTCGCCACCGGTATTCCTCCACATCTCTACGCATTTCACCGCTACACGTGGAATTCTACCTTCCTCTACAATACTCCAGATAACCAGTTTTAAGTGCAATTCCCAGGTTGAGCCCGGGGCTTTCACACCTAACTTAATTATCCGCCTACATGCCCTTTACGCCCAGTCATTCCGATTAACGCTCGCACCCTCCGTATTACCGCGGCTGCTGGCACGGAGTT
+
CCCCCGGGDGGGGGGGGGGGGFGGGGGGGGGGGGGGGGGGGGGGDGGGGGGGGGGGGGGGGGGGGGGGGGDFGGGGGGGGGGGGGGGGGGGGEEGGGGGGGGGGGGGGGGGGGGGGGGGGGGGGGGGGGGGGGGGGGGGGGGGGGGGGGGGGGGGFGGGGFGGGFGGGFGGGGGFFFF9DDGGCGGFGGGGGGGGGDGDGEAFFFFFFDB=EFFFFFFFFFFEF>FFFFFCFF3BFBEFF??>@DFEEEFFFEFDD1?);@17:9B96>?FFFFF07?ABA?>F>>9>:>F(1(8?(44(.
@M04999:289:000000000-L3R54:1:1101:6087:6634 2:N:0:444
ATCGGACTACCAGGGTATCTAATCCTGTTTGCTCCCCACGCTTTCGCATCTCAGCGTCAGTATCTGTCCAGAAGGCCGCCTTCGCCACCGGTATTCCTCCACATCTCTACGCATTTCACCGCTACACGTGGAATTCTACCTTCCTCTACAATACTCCAGATAACCAGTTTTAAGTGCAGTTCCCAGGTTGAGCCCGGGGCTTTCACACCTAACTTAATTATCCGCCTACATGCCCTTTACGCCCAGTCATTCCGATTAACGCTCGCACCCTCCGTATTACCGCGGCTGCTGGCACGGAGTT
+
CCCCCGGGGGGGGGGGGGGGGGGGGGGGGGGGGGGGGGGGGGGGGGGGGGGGGGGGGGGGGGGGGGGGGGGGGGGGGGGGGGGGGGGGGGGGGGGGGGGGGGGGGGGGGGGGGGGGGGGGGGGGGGGGGGGGGGGGGGGGGGGGGGGGFFGGGGGGGGGGGGGGGGGGGGGGGGGGFGB?DGGGGGFGGGGGGGGGGGGGFFFFFFFFFFFFFFFFFFCEFFFFFFFFFFFFFFFFFFFFFFF@DFFFFFEFFFF?@DEFFBFBFFFF>:?B0(((.4>B46((-(,14>?B1<217>;68
@M04999:289:000000000-L3R54:1:1101:24217:6682 2:N:0:444
ATTGACTACTAGGGTATCTAATCCTGTTTGCTCCCCACGCTTTCGCATCTCAGCGTCAGTATCTGTCCAGAAGGCCGCCTTCGCCACCGGTATTCCTCCACATCTCTACGCATTTCACCGCTACACGTGGAATTCTACCTTCCTCTACAATACTCCAGATAACCAGTTTTAAGTGCAGTTCCCAGGTTGAGCCCGGGGCTTTCACACCTAACTTAATTATCCGCCTACATGCCCTTTACGCCCAGTCACTCCCATTAACGCTCGCACCCTCCGTCTTACCCCGGCTGCTGGCACGGAGTGT
+
CCC8CFGGGFE<ECFDFGDDFEG<FGGD<EFAFGGGGG+CF@@FEE7CFFGGGF@CEEBF@FGGG<FGGGGFC@FFGE:CBFGGGGC=BFCC7,AFGGGGGFFG;F@FGF7FEF9F9EGGGEFFFDF?D?F:,4E>,,@,,,=DFFFFA=AFGCFF>F9D==FG9DEFF8=8FG+E9+<DGGDAFFGGGGGFFGGG+*9;*9AFFA9@:B=)*=F8AFC4@?22>25B340>>>=33<70:261,4<>).7((,1)16>(,,:11(46<??00:(484::(-,(4(((,).(()((((41-
@M04999:289:000000000-L3R54:1:1101:6683:6693 2:N:0:444
CTGGACTACTGGGGTATCTAATCCTGTTCGCTACCCATGCTTTCGAGCCTCAGCGTCAGTAACAGACCAGAGAGCCGCCTTCGCCACTGGTGTTCTTCCATATATCTACGCATTTCACCGCTACACATGGAGTTCCACTCTCCTCTTCTGCACTCAAGTCTCTCAGTTTCCGATGCTCTTCCTCAGTTAAGCTGAGGGCTTTCACATTCAGACTTAAAAGACCGCCTGCGCTCCCTTTACGCCCAATAAATCCGGACAACGCTTGCCACCTACGTATTACCGCGGCTGCTGGCACGTAGTT
+
CCCCCGGGGGGGGGGGGGGGGGGGGGGGGGGGGGGGGGGGGGGGGFGGGGGGGGGGGGGGGGGGGGGGGGGGGGGGGGGGGGGGGGGGGGGGGGGGGGGGGGGGGGGGGGGGGGGGGGFGGGGGGGGGGGGGGGGGGGGGGGGGGGGGGGGGGGGGGGGGGGGGGGGGGGGGGGGGFGFGGGGGGGGGGFGGGGGGGGGGFFFFFFFFFFFFFFFFFFFEFFFFFFFFFFFFFFFFFFFFFFFFFF@FF<FF@9>?>FFFFFFFFFFFFFFFFFFFFFFFA6>;>;;><:0:??B?2:0-6
@M04999:289:000000000-L3R54:1:1101:4682:6720 2:N:0:444
TTTGACTACACGGGTATCTAATCCTGTTCGCTACCCATGCTTTCGAACCTCAGCGTCAGTTACAGACCAGAGAGCCGCCTTCGCCACTGGTGTTCTTCCATATATCTACGCATTCCACCGCTACACATGGAGTTCCACTCTCCTCTTCTGCACTCAAGAAAAACAGTTTCAGCTGCACTTCCCCGGTTAAGCCGAGGGCTTTCACAGCTGACTTGTTCTCCCGCCTGCGTTCGCTTTACGCCCAATAAATCCGGACAACGCTTGCCACCTACGTATTACCGCGGCTGCTGGCACGTAGTT
+
CCCCCGGGGGGGGGGGGGGGGGGGGGGGGGGGGGGGGGGGGGGGGGGGGGGGGGGGGGGGGGGGGGGGGGGGGGGGGGGGGGGGGGGGGGGGGGGGGGGGGGGGGGGGGGGGGGGGGGGGGGGGGGGGGGGGGGGGGGGGGGGGGGGGGGGGGGGGGGGGGGGGGGGGGGGGGGGGFGFGGGGGGGGGGGGGGGGGGGGGFFFFFFFFFFFFFFFFFFFFFFFFF?FFFFFFFF@@DFFFFFFD?DEFFFFBFFFFFFFF>::?BFFF??BFFFBABFA9:>BBB>>FF>BFFB::,8:A
@M04999:289:000000000-L3R54:1:1101:10786:6726 2:N:0:444
ATGACTACTAGGGTATCTAATCCTGTTCGCTACCCATGCTTTCGACCCTCAGCGTCAGTTACAGACCAGAGAGCCGCCTTCGCCACTGGTGTTCTTCCATATATCTACGCATTCCACCGCTACACATGGAGTTCCACTCTCCTCTTCTGCACTCAAGAAAAACAGTTTCAGCTGCACTTCCCCGGTTAAGCCGAGGGCTTTCACAGCTGACTTGTTCTCCCGCCTGCGTTCGCTTTATGCCCAATAAATCCGGACAACGCTTGCCACCTCCGTATTACCGCCGCTGCTGGCAGGTAGTG
+
CCCCCGGGGGGGGGGGGGFGGGGGFGGGGGGGGGGGFFFGGGEGG,CFFGGGGGGGDFGGGGGD<FFGGGGGGGGGGEGDGGDGDCGGGGCGGGGFGGCGGGGGGFFGGGDGEGGGGGG>CEGGGFGCCGFG:EG9EFGADGGCFFGGEFFGFGGDDEFGGDE8@FGEGGGGGGG?9FFGGFFG6CE>A9EGCECD>5CFFFFFF>FFFB=EF>CAA9@BFF@BDFF(8=;1(2=04)):@6@0=3<))1;9B6>>FF0111:6?F???(4-:28?9>ABB(409>>2::?(((()..(
@M04999:289:000000000-L3R54:1:1101:19578:6742 2:N:0:444
TGGACTACCAGGGTATCTAATCCTGTTCGCTCCCCACGCTTTCGTCCATCAGCGTCAATCGGTATTTAGTAACCTGCCTTCGCAATCGGGGTTCTGTGTAATATCTATGCATTTCACCGCTACACTACACATTCCAGCTACTTCAATACTATTCAAGATTAACAGTATCAACGGCAGTTCTACAGTTAAGCTGCAGGTTTTCACCGCTGACTTATCAACCCGCCTACGGACCCTTTAAACCCAATAAATCCGGATAACGCTCGCATCCTCCGTATTACCGCGGCTGCTGGCACGGAGTT
+
CCCCCGGGGGGGGGGGGGGGGGGGGGGGDGGGGGGGGFGGGGGGGGGGGGGGGGGGGGGGGGGGGGGFGGGGGGGGGGGGGGGGFGGGGGGGGGGGGGGGGGGGGGGGCGGGGGGGGGGGGGGGGGGGGGGGGGGGGGGFGGGGGGFGGGGGGGGGGGGGGGGGGGGGGGGGG6DGFGFGGGGGGGGGGGGGFGGGGCFGFFFFFFFFAAFFFAFFFFFFE=BFFAFF2@BFFFFFEEEFFFF?@FECEEFF9DDFFF?@FF6>FF>FF<<>:1::BFFB>0;B99??7.8:<0612:?
@M04999:289:000000000-L3R54:1:1101:22071:6782 2:N:0:444
GACTACTCGGGTATCTAATCCTGTTCGCTCCCCACGCTTTCGCTCCTCAGCGTCAGTGACGGCCCAGAGACCTGCCTTCGCCATCGGTGTTCTTCCCGATATCTACACATTCCACCGTTACACCGGGAATTCCAGTCTCCCCTACCGCACACCAGTCCGCCCGTACCCGGCGCCGATCCACCGTTAAGCGATGGACTTTCACACCAGACGCGACGAACCGCCTACGAGCTCTTTCCGCCCAATAAATCCGGATAACGCTTGCACCCTACGTATTACCGCGGCTGCTGGCCCGTAGTTAGCC
+
CCCCCGGGGDDGGGGGGGGGGGGGGGGGGGGGGGGGGGGGGDGGGGGGGGGGGGGGGFGGCGGGGGFFGGGGGGGGGGGGGGGGGGGGGGGGGGGGGGGGDGGGGGGGGGGGGGGGGGGGGGGGGDGGGGGGGGGGGGGGGGGGGGGGGGDGGGGGGGGGGGGGEDEGGDGGGGGGFGFGGGGGGCFCGGEGGG?FGGFDAF+;BFF:;79;>D>E>FFFFFF0<(12964>FA)48?FFF17:AADFFF0:?:9)(4:?0()4:BF0::()6><9AB9;0(-737:BF0(1(4(-4)6-4
@M04999:289:000000000-L3R54:1:1101:18669:6786 2:N:0:444
CATGACTACTAGGGTATCTAATCCTGTTCGCTCCCCACGCTTTCGCTCCTCAGCGTCAGTGACGGCCCAGAGACCTGCCTTCGCCATCGGTGTTCTTCCCGATATCTACACATTCCACCGTTACACCGGGAATTCCAGTCTCCCCTACCGCACTCCAGTCCGCCCGTACCCGGCGCCGATCCACCGTTAAGCGATGGACTTTCACACCAGACGCGACGAACCGCCTACGAGCTCTTTACGCCCAATAAATCCGGATAACGCTTGCACCCTACGTATTACCGCGGCTGCTGGCACGTAGTT
+
CCCCCGGGGGGGGGGGGGGGGGGGGGGGGGGGGGGGGGGGGGGGGGGGGGGGGGGGGGGGGGGGGGGGGGGGGGGGGGGGGGGGGGGGGGGGGGGGGGGGGGGGGGGGGGGGGGGGGGGGGGGGGGGGGGGG?FGGGGGGGGFGGGGGGGGGGEGGGGGGGGGGGGGGGGGGGGGGFGDDGGGGGGFGGGGGGEGGGGGGFFFFFFFFFDF<BFF)9E:9EF>;>?FB::<>>B<7A99BFBB0:B?<<<2>F0<?B9?F9?FFFFFFF??BF?>>><>D69>B>((6:?BF?BFB0:?<
@M04999:289:000000000-L3R54:1:1101:3444:6791 2:N:0:444
TGGGACTACTAGGGTATCTAATCCTGTTCGCTCCCCACGCTTTCGTCCATCAGCGTCAATCGGTACTTAGTAACCTGCCTTCGCAATCGGGGTTCTGTGTAATATCTATGCATTTCACCGCTACACTACACATTCCAGCTACTTCAATACTATTCAAGATTAACAGTATCAACGGCAGTTCTACAGTTAAGCTGCAGGTTTTCACCGCTGACTTATCAACCCGCCTACGGACCCTTTAAACCCAATAAATCCGGATAACGCTCGCATCCTCCGTATTACCGCGGCTGCTGGCACGGAGTT
+
CCCCCGGGGGGGGGGGGGGGGGGGGGGGGGGGGGGGGGGGGGGGGGGGGGGGGGGFGGGGGFDGGGGGGGGFGGGGGGGGGGGGGGGGFGGGGGGGGGGGGGGGGGGGGGGGGGGGGGGGGGGGGGGGGGGGGGGGGFGGGGGGGGGGGGGGGGGGGGGGGG8EFGGGGGGFGGGGEG?FGGGGGGGGGGGGGGGGGGGGFFFFFFEFFFFFFFFFFFFFFDFFFA2B@DFFF?@DFFFFF;D<;@;EFC<@B9@FFF@?9??BBF?6>?DF9<1:?BF<<16BF;9B?F7??>?9>944
@M04999:289:000000000-L3R54:1:1101:22354:6825 2:N:0:444
CAGACTACTGGGGTATCTAATCCTGTTCGCTCCCCACGCTTTCGCTCCTCAGCGTCAGTGACGGCCCAGAGACCTGCCTTCGCCATCGGTGTTCTTCCCGATATCTACACATTCCACCGTTACACCGGGAATTCCAGTCTCCCCTACCGCACTCCAGTCCGCCCGTACCCGGCGCCGATCCACCGTTAAGCGATGGACTTTCACACCAGACGCGACGAACCGCCTACGAGCTCTTTACGCCCAATAAATCCGGATAACGCTTGCACCCTACGTATTACCGCGGCTGCTGGCACGTAGTT
+
CCCCCGGGG9FGGGGGGGGGGGGGGGGGGGGGGGGGGGGGGGGGGGGGGGGGGGGGGGGGGGGDGGGGGGGGGGGGGGGGGGGGGGGG>GGGGGGGGGGGCGGGGGGGGGGGGGGGGGGGGGGGGGG>FCGGGGGGGGGGGGGGGGGGGGGGGGGGGGGGGGGGEGGGGGGGGCDGFDFGGGGGGGDEGDGGGGGDFGGGFFFFFFFFF071;EBFFDEFB(2>FB?1<?;>DBAFAF?EFFF(::2<>DB9B?<BBFF;8B6:??BFF?:BF29?9AB(((-424?F::?28(:<.2:
@M04999:289:000000000-L3R54:1:1101:17109:6829 2:N:0:444
GGCGCGACTACTCGGGTATCTAATCCTGTTTGCTACCCACGCTTTCGAGCATGAACGTCAGTGTTATCCCAGGAGGCTGCCTTCGCCATCGGTATTCCTCCACATCTCTACGCATTTCACTGCTACACGTGGAATTCTACCTCCCTCTGACACACTCTAGTTAGACAGTTTCAAATGCACGTCCCAAGTTGAGCTCGGGGATTTCACATCTGACTTATCTAACCGTCTGCGCTCGCTTTACGCCCAGTAATTCCGATTAACGCTCGCACCCTACGTATTACCGCGGCTGCTGGCACGTAGT
+
CCCCCGGGGGGGGGGGGGGGGGGGGGGGGGGGGGGGGGGGGGGGGGGGGGGGGGGGGGGGGGFGGGGGGGGGGGGGGGGGGGGGGGGGGGGGGFGGGGGGGGGGGGGGGGGGEFGGGGGGGGGGGGGGGGGGGGGGGGGGGGFGGGGGGFGGGGGGGGGGGGGGGGGGGGGGGG?FFGFGDGGGGDCGGGGCCGGGGCDGFFFFCFFFFFFCFFFFFFFFFCFFFFFFBFB>@F>BFFFCE?F@FFDFFCFFFFE@@D6EE?FFF>F>>0<8(4<?>A?<42369(29;?F?>B7?(:?04
@M04999:289:000000000-L3R54:1:1101:7610:6829 2:N:0:444
AGCGACTACACGGGTATCTAATCCTGTTTGCTACCCACGCTTTCGAGCATGAACGTCAGTGTTATCCCAGGAGGCTGCCTTCGCCATCGGTATTCCTCCACATCTCTACGCATTTCACTGCTACACGTGGAATTCTACCTCCCTCTGACACACTCTAGTTAGCCAGTTTCAAATGCACGTCCCAAGTTGAGCTCGGGGATTTCACATCTGACTTATCTAACCGTCTGCGCTCGCTTTACGCCCAGTAATTCCGATTAACGCTCGCACTCTACGTATTACCGCGGCTGCTGGCACGTAGTT
+
9CC?CGGGGFCFGGGDGGGFEG9FGGGGGGGFGG,CFGCFGDGFG,CC@FGCFCGGFCFGGFGGGGGGGGGGG>FFGGFGFGGE@,CF@FGF?FGGDFGGGFGGGAGGGGDGGCGGGGGCFFGGFCCFGGGCAFFGFFFGG8CFGGGCDGGGGDGGGGFE,E,6@DDFDGFFGGG8D?50+==F?,7@CC,@@,+;CCD56AFCCFA*;EEFF>8EE>B*+::A2926@@FD=9>9@4C:?:;604)6?3)1(((47)9;0?:6BF>(24)6:<>)3--90;069((4))(,43:?1((.
@M04999:289:000000000-L3R54:1:1101:18823:6892 2:N:0:444
GACTACACGGGTATCTAATCCTGTTTGCTCCCCACGCTTTCGCATCTCAGCGTCAGTATCTGTCCAGAAGGCCGCCTTCGCCACCGGTATTCCTCCACATCCCTACGCATTTCACCGCTACACGTGGAATTCTACCTTCCTCTACAATACTCCAGATAACCAGTTTTAAGTGCAGTTCCCAGTTTGAGCCCGGGGCTTTCACACCTAACTTAATTATCCGCCTACATGCCCTTTACGCCCAGTCATTCCGATTAACGCTCGCACCCTCCGTATTACCGCGGCTGCTGGCACGTCGTTAGCC
+
CCCCCGGFGGEGGGGGGGGGGGGFFFGGFGG8CDGFGGGGGGGGGGGGGGGCFEGCFAFGGGGGGFGDFGGGGGGGGGGGGCEGGG7FFGGGGGGGGFFEGGGGGGEEGGGGG,5EFCFCGGGCFEGGGGGGGCFGGGFGGGGGGGDGCFF8EGFD=ED=FGDDD9FGFFGGGGGGFGF68C0ED99;DCFC58>7DC9:6BAABFA6BEFFFFABCFA@49@2>(*9=@DFFF<9;?6.(((/7??E38(6,3;CD>??B>1141(2,(,4:09A4(36(((405741<><(((4--1<0
@M04999:289:000000000-L3R54:1:1101:27281:6901 2:N:0:444
CTGGACTACTGGGGTATCTAATCCTGTTTGCTCCCCACGCTTTCGCATCTCAGCGTCAGTATCTGTCCAGAAGGCCGCCTCCGCCACCGGTATTCCTCCACATCTCTACGCATTTCACCGCTACACGTGGAATTCTACCTTCCTCTACAATACTCCAGATAACCAGTTTTAAGTGCAATTCCCAGGTTGAGCCCGGGGCTTTCACACCTAACTTAATTATCCGCCTACATGCCCTTTACGCCCAGTCATTCCGATTAACGCTCGCACCCTCCGTATTACCGCGGCTGCTGGCCCGGAGTTT
+
CCCCCGGGGGGGGGGGGGGGGFGGGGGGGGGGGGGGGGGGGGGGGGGDGGGGGGGGGGGGGGGGGGGGFEGGGGGGGGFGGGGGGGGGGGGGGGGFGGGGGFGGGFGGGGGGGGGGGGGGGGGGGGGGGGGFGGGGGGGGGGGGGGGGGGGGGGGGFFGGGGGGGGGGGGGGGGFGFGFGGFGGGGGGGGGGGGGDGDGDFFFFFFFADBBDFFFFEFFFFFFFFFFFFFFFFDFFFFFFFFFFFFFFE<EEEDD?0?E?>F?>919;?B?6>:?FFFFFFF;9B6>F?F?(,(,1(-,8)
@M04999:289:000000000-L3R54:1:1101:18107:6988 2:N:0:444
TTGTGGACTACTGGGGTATCTAATCCTGTTTGCTCCCCACGCTTTCGCATCTCAGCGTCAGTATCTGTCCAGAAGGCCGCCTTCGCCACCGGTATTCCTCCACATCTCTACGCATTTCACCGCTACACGTGGAATTCTACCTTCCTCTACAATACTCCAGATAACCAGTTTTAAGTGCAGTTCCCAGGTTGAGCCCGGGGCTTTCACACCTAACTTAATTATCCGCCTACATGCCCTTTACGCCCAGTCATTCCGATTAACGCTCGCACCCTCCGTATTACCGCGGCTGCTGGCACGGAGT
+
CCCCCGGGGGGGGGGGGGGGGGGGGGGGGGGGGGGGGGGGGGGGGGGGGGGGGGGGGGGGGGGGGGGGGGGGGGGGGGGGGGGGGGGGGGGGGFGGGGGGGGGGGGGGGGGGGGGGGGGGGGGGGGGGGGGGGGGGGGGGGGGGGGGGGGGGGGGGGGGGGGGGGGGGGGGGGGGGFGFGGGGGGGGFFGGGGGGGGDGGFFFFFFFFFFFFFFFFFFFFFFFE=DFD@FFFFFFFEFFFFFFBFFFFFFFFFFE@DFFFEBFF<BFFFFFFFBFBBFFFAA?FF99BFFFF>???(96;(
@M04999:289:000000000-L3R54:1:1101:19122:7036 2:N:0:444
GAGAGACTACCAGGGTATCTAATCCTGTTTGCTCCCCACGCTTTCGCATCTCAGCGTCAGTATCTGTCCAGAAGGCCGCCTTCGCCACCGGTATTCCTCCACATCTCTACGCATTTCACCGCTACACGTGGAATTCTACCTTCCTCTACAATACTCCAGATAACCAGTTTTAAGTGCAGTTCCCAGGTTGAGCCCGGGGCTTTCACACCTAACTTAATTATCCGCCTACATGCCCTTTACGCCCAGTCATTCCGATTAACGCTCGCACCCTCCGTATTACCGCGGCTGCTGGCACGGAGTT
+
CCCCCGGGGGGGGGGGGGGGGGGGGGGGGGGGGGGGGFGGGGGGGDGGGGGGGGGGGGGGGGGGGFGGGGGGGFCGGGGGGGGGGGGGGGGGCGGGGGGGGGFGGGGGGGGGGGGGGGGGGGGGGGGGGGGGFFGGGFGGGGGGGGGGGGGGAEGGFGF8E=FFFGGGGGGFGGGDF?FGDGGDCFFGGG?CGGGGGGGDBFFFFFFFFFFFFFFAEFFCFFF?>FD=BBFFF@B;DFEFFFF90?EFECFFFFFFFDEF0>FB>99>9<BFFFF0:7AFDB91(49B??>8?72:94(:<
@M04999:289:000000000-L3R54:1:1101:5815:7055 2:N:0:444
GACTACTCGGGTATCTAATCCTGTTTGCTCCCCACGCTTTCGCATCTCAGCGTCAGTATCTGTCCAGAAGGCCGCCTTCGCCACCGGTATTCCTCCACATCTCTACGCATTTCACCGCTACACGTGGAATTCTACCTTCCTCTACAATACTCCAGATAACCAGTTTTAAGTGCAATTCCCAGGTTGAGCCCGGGGCTTTCACACCTAACTTAATTATCCGCCTACATGCCCTTTACGCCCAGTCATTCCGATTAACGCTCGCACCCTCCGTATTACCGCGGCTGCTTGCACGGAGTTAGCC
+
CCCCCGGGGGGGGGGGGGGGGGGGGGGGGGGGGGGGGGGGGGGGGGGGGGGGGGGGGGGGGGGGGGGGGGGGGGGGGGGGGGGGGGGGGGGGGGGGGGGGGGGGGGGGGGGFGGGGGGGGGGGGGGGGGGGGGGGGGGGGGGGGGGGGFGGGGGGGGGGGGGGGGGGGGGGGGGFGFGFGGGGGGGGGGGGGGGGGCFGGFFFFFFFFFFFECFFFFFFFFFFFFFEC=EBFFFFEDF@FF?FFFF?CFF0?DFEF?BFF(32>9?BBB>3:B>24<6090;1(3:),448(96,41:>A7
@M04999:289:000000000-L3R54:1:1101:22286:7076 2:N:0:444
TAGACTACTCGGGTATCTAATCCTGTTTGCTCCCCACGCTTTCGCATCTCAGCGTCAGTATCTGTCCAGAAGGCCGCCTTCGCCACCGGTATTCCTCCACATCTCTACGCATTTCACCGCTACACGTGGAATTCTACCTTCCTCTACAATACTCCAGATAACCAGTTTTAAGTGCAGTTCCCAGGTTGAGCCCGGGGCTTTCACACCTAACTTAATTATCCGCCTACATGCCCTTTACGCCCAGTCATTCCGATTAACGCTCGCACCCTCCGTATTACCTCGGCTGCTGGCACGGAGTT
+
C<CCCGGGGGGGGGGGGGGGGGGGGGGGGGGGGGGGGGGGGGGEEGGGGGGGGGGGGGGGGGGGGGGGGGGGGGGGGGGGGGGGGGGGDGGGGGGGGGFGGFGFEFGGFGGGGGGFGGGGGGGGGDFFEGGGGGFGGGGGGFGFFGGGFGGGGGGFGGFFGGGGFGGGGFAFGGGGFGFGFCDDEFFF,<FGFCEDCGGGFFFAFADFFFFFEFAF7FF?A2>?FDFFECBEB@@;EFDFFBF@8@@FFFFE(;(6390(331692><<<?><?:?AFA)<?B??1?FFF:421914(4
@M04999:289:000000000-L3R54:1:1101:4091:7077 2:N:0:444
GGACGACTACACGGTCTTCTAATCTTGTTTGCTCCCTACGCTTTCGCACCTCAGCGTCAGTATCTGTCCAGGAGGCCGCCTCCGCCACCGTTATTCCTCCACACCTCTCCGCATTTCACTGCTACACGTGTAATTCTACCTTCCTCTACAATCCTCCAGATCACCAGTTTTTAGTGCAGCTCCCAGGTGCACCCCGCGTTTTCAACACCTAACTTAATCAGCCGCCTACATCCCTTCTACGCCCATACATTCCGATTACGCGTGGCACCCTCATTATCACGGCGGCTGGCGCGACGTATGC
+
AC,A6C@F7C,,67C,,6,CC,CF,C,C@E,C,C6D,,,,+669,,B@++,C,6E@FC7FGC6,@,,<,<,,,8@CD7+@?,A+B848=F,B=FGGA,5A,<,4+,A<,,++4@@,A?F,9C,,,,,@4A8686,@E,=E8DF83=9DFG?F,17=@8,E,,@=@+162,,+6,+,++5++99+,<D8323,@:9D*;***3+13=9*)-73:C8*9++**):(63(,//)1,1)7(.)3(,(.,((/).)74,1(,,)(-((-(-3)(,-(.)-644)6((0(,69(((,(((,(,,).-
@M04999:289:000000000-L3R54:1:1101:24235:7083 2:N:0:444
GGACTACTGGGGTATCTAATCCTGTTCGCTCCCCACGCTTTCGTCCATCAGCGTCAATCGGTATTTAGTAACCTGCCTTCGCAATCGGGGTTCTGTGTAATATCTATGCATTTCACCGCTACACTACACATTCCAGCTACTTCAATACTATTCAAGATTAACAGTATCAACGGCAGTTCTACAGTTAAGCTGCAGGTTTTCACCGCTGACTTATCAACCCGCCTACGGACCCTTTAAACCCAATAAATCCGGATAACGCTCGCATCCTCCGTATTACCGCGGCTGCTGGCACGGAGTTAGC
+
CCCCCGGGGGGGGGGGGGGGGGGGGGGGGGGGGGGGGGGGGGGGGGGGGGGGGGGGGGGGGGGFGGGGGGGGGGGGGGGGGGGEGGGGGGGGGGGGGGGGGGGGGGGGDFGGGGGGGGGGGGGGGGGGGGGGGGGGGGGGGGGGGGGGGGGGGGGGGFGGGGGGGGGGGGGGEGGEFGFGGGGGGGGFGGGGDGGFGGGGFCFFFFEFFFFFFFFFFAAA>AAFFFFFDFFFFFFFFCEFFFFF37;CFEFF?D@@FF;;16>B:BBFF7;?F?>>FFFFF>;>F6:BF6:BB>11::AA6
@M04999:289:000000000-L3R54:1:1101:22001:7098 2:N:0:444
GACTACAAGGGTATCTAATCCTGTTTGCTCCCCACGCTTTCGCATCTCAGCGTCAGTATCTGTCCAGAAGGCCGCCTTCGCCACCGGTATTCCTCCACATCTCTACGCATTTCACCGCTACACGTGGAATTCTACCTTCCTCTACAATACTCCAGATAACCAGTTTTAAGTGCAATTCCCAGGTTGAGCCCGGGGCTTTCACACCTAACTTAATTATCCGCCTACATGCCCTTTACGCCCAGTCATTCCGATTAACGCTCGCACCCTCCGTATTACCGCGGCTGCTGGCACGGAGTTAGCC
+
CCCCCGGGGGGGGGGGGGGGGGGGGGGGGGGGGGGGGGGGGGGGGGGGGGGGGGGGGGGGGGGGGGGGGGGGGGGGGGGGGGGGGGGGBFGGGGGGGGGGGGGGGGGGGGGGGGGGGGGGGGGGGGGGGGGGGGGGGGGGGGGGGGGGGGGGGGGEGGGGGGGGGGGGGGGGGGGGFFFGGGGFGGFGGGGGGDDDGGGGFFFFFFFFFFF=EFFFFFF=FDFFDEFFFBFFFFEFFFFFF6@EFFFFFEDFFFFF69?DBFFF;FBBBFB6<>>BA:>F99>FBBF0???:011?4)6<7
@M04999:289:000000000-L3R54:1:1101:11175:7130 2:N:0:444
TATGACTACAAGGGTATCTAATCCTGTTCGCTACCCATGCTTTCGAACCTCAGCGTCAGTTACAGACCAGAGAGCCGCCTTCGCCACTGGTGTTCATCCATATATCTACGCATTCCACCGCTACACATGGAGTTCCACTCTCCTCTTCTGCACTCAAGAAAAACAGTTTCAGCTGCACTTCCCCGGTTAAGCCTAGGGCTTTCACAGCTGACTTGTTCTCCCGCCTGCGTTCGCTTTACGCCCAATAAATCCGGACAACGCTTGCCACCTACGGATTACCGCGGCCGCTGGCACGTAGTT
+
CCCCCGGGGGGFGGGGGGGGGGGGGGFGFGGE:@;CBFFFGGGGD,CFGGGGGGGGGGGGGGGFFGCGGCFGFGGFGGGGGGGGGGGGDFFGGGGGGGGGGGGGGGFEGGGGGGGGGGGGGCEGGFAFFFGGGDFGFGGGGFE=DDGGGFGGGGDDFG8==DDGGFDDEGGGDF6D?FFGGGGGGCGEE7;9C,97C6>FFF<@CFBFE5>@EF>FEFAEF=5>A@6B>>@>2@=@B=7336;1,:..;<<@>(4:>;@>>?BFF(4<?BBB1(((4<BA61>F(-(,,,4<:70.4(3<
@M04999:289:000000000-L3R54:1:1101:18573:7203 2:N:0:444
CCGCGACTACCCGGGTATCTAATCCTGTTCGCTCCCCACGCTTTCGCTCCTCAGCGTCAGTGACGGCCCAGCGACCTGCTTCGCCATCGGTGTTCTTCCCGATATCTACACATTCCACCGTTACACCGGGAATTCCAGTCTCCCCTACCGCACTCCAGTCCGCCCGTACCCGGCGCCGATCCACCGTTAAGCGATGGACTTTCACACCAGACGCGACGAACCGCCTACGAGCTCTTTACGCCCATTAACTCCGGATAACGCTTGCACCCTACGCATTACCGCGGCTGCTGGCACGTAGTTC
+
CCCCCFFGFGGFC@:@@DDFGGGGFFGEEGGD@@FEGGGGD@@FD,@FFGCEGGCBFCC@FC9F::@FGGF,:FFFGGFEGGGGFGGFGGGGGDFFFGDE++@+>F9@FDBFG9AFF?F8FCFG=DF7@B:EFCFGGDEFEFCFEGGGGGGGG>GG,5@EF:ECC*=*CEEE:EDD>55C<57FFGE8;C7C7*2*/9<FFBF8@FFD6<::9D377.)4B>>BFF082100,44449A>1(31(-)-65<760(-1<B0;?B(3<?BB?:?:(36<2696919>F((..,-(,-4(4:<.
@M04999:289:000000000-L3R54:1:1101:4456:7206 2:N:0:444
TACTGACTACTGGGGTATCTAATCCTGTTCGCTACCCATGCTTTCGAACCTCAGCGTCAGTTACAGACCAGAGAGCCGCCTTCGCCACTGGTGTTCTTCCATATATCTACGCATTCCACCGCTACACATGGAGTTCCACTCTCCTCTTCTGCACTCAAGAAAAACAGTTTCAGCTGCACTTCCCCGGTTAAGCCGAGGGCTTTCACAGCTGACTTGTTCTCCCGCCTGCGTTCGCTTTACGCCCAATAAATCCGGACAACGCTTGCCACCTACGTATTACCGCGGCTGCTGGCGCGTAGTT
+
CCCCCGGGGGGFFGGGEGGGGGGGGGGGGG@CFGEFGGGGFGGGGCFCFEEGGGGGCFGGFFGGGGGGGGGGGDFGGEGGGGGGGEEGCFGCAFBFGFGGGGGGG9FGGGFGGFGGGDFGGGGGGGGGGGFEC>EGGGGFFFGGGGGDEFGGAFGGFFDFC88EEGFFG:FFCCFFFFBFGGGGGG6EGCC7CGGDCC>79A9A@FF4932>>FABEFFEFEBFFFF2>@F;?D(,3@>A<@@0;6;@E366513:BFF039?6?F24>31::::?<:<>)4;990((84).:((--3266
@M04999:289:000000000-L3R54:1:1101:20432:7220 2:N:0:444
GGGCGACTACTGGGGTATCTAATCCTGTTTGCTCCCCACGCTTTCGCATCTCAGCGTCAGTATCTGTCCAGAAGGCCGCCTTCGCCACCGGTATTCCTCCACATCTCTACGCATTTCACCGCTACACGTGGAATTCTACCTTCCTCTACAATACTCCAGATAACCAGTTTTAAGTGCAATTCCCAGGTTGAGCCCGGGGCTTTCACACCTAACTTAATTATCCGCCTACATGCCCTTTACGCCCAGTCATTCCGATTAACGCTCGCACCCTCCGTATTACCGCGGCTGCTGGCACGGAGTT
+
CCCCCGGGGGGGGGGGGGGGGGGGGGGGGGGGGGGGGGGGGGGGGGGGGGGGGGGGGGGGGGGGGGGGGGGGGGFGGGGGGGGGGGGGGGGGGGGGGGGGGGGGGGGGGGGGGGGGGGGGGGGGGGGGGFGCGGGGGGGGGGGGGGGGGGGGGGGGGGGCFDGGGGGFGGGGGGGGFGFGGGGGGGGGGGGGGGGGGGGGFFFFFF>FDFFFFFFBEFFEFCFDFFFDD8CCEFFFFFCFFFBB?,;@E<EFFF6<??<AFFB?B>FFFBBB?>,(4?AFB:FF>;60??B(((5:9;6,.
@M04999:289:000000000-L3R54:1:1101:10281:7236 2:N:0:444
TGTGACTACTCGGGTATCTAATCCTGTTCGCTCCCCACGCTTTCGTCCATCAGCGTCAATCGGTATTTAGTAACCTGCCTTCGCAATCGGGGTTCTGTGTAATATCTATGCATTTCACCGCTACACTACACATTCCAGCTACTTCAATACTATTCAAGATTAACAGTATCAACGGCAGTTCTACAGTTAAGCTGCAGGTTTTCACCGCTGACTTATCAACCCGCCTACGGACCCTTTAAACCCAATAAATCCGGATAACGCTCGCATCCTCCGTATTACCGCGGCTGCTGGCACGGAGTT
+
CCCCCGGGGGGGGGGGGGGGGGGGGGGGGGGGGGGGGGGGGGGGGGGGGGGGFGGGGGGGGFGGGGGGGGGFGGGGGGGGGGGGGGGGGGGGGGGGGGGGGGGGGGGGGGGGGGGGGGGGGGGGGGGGGGGGGGGGGGGGGGGGGGGGGGGGFDGGGGFGGGGGGGGGGGGGGGGDEGFGGFGGGGGGGFGDGDCFCDDGFFFFFFEFFFFFFFFFFFFFFAA>BF====@FFFFFFFC8;=;?;DF3>CEFF6?F;;@;BFFFF;:6?FFFFBFFFAA<<6;B>9>?FFFF??:>06:?
@M04999:289:000000000-L3R54:1:1101:23938:7237 2:N:0:444
GACTACTGGGGTATCTAATCCTGTTCGCTCCCCACGCTTTCGTCCATCAGCGTCAATCGGTATTTAGTAACCTGCCTTCGCAATCGGGGTTCTGTGTAATATCTATGCATTTCACCGCTACACTACACATTCCAGCTACTTCAATACTATTCAAGATTAACAGTATCAACGGCAGTTCTACAGTTAAGCTGCAGGTTTTCACCGCTGACTTATCAACCCGCCTACGGACCCTTTAAACCCAATAAATCCGGATAACGCTCGCATCCTCCGTATTACCGCGGCTGCTGGCACGGTGTTAGCC
+
CCCCCGGGGGGEGGGGGFGGGGGGGFFGG8FCFGEEGGGGGEFGGCFEGFGGGGGGGGGGCFFGGGGFFGGGGFFGGGGGGGCCF7BFGGGGGGFEGGFGGGGGGGFGGGGGGGGCEGGGGGGDFGGGGGGGGGGFGGGGGGGGGCGFGGGGGGGGFGGGFGGGFGGGCGE>E?DEDFFGGGGGGGGGGGGDGGGDGGGGFFFF>?E5@8A7AFCF:A:AFFDA=@>2@@DFFFFFFF@F<1@EFFFE@@@088@EFF@1907?9?FF?BB6(,.6<:(4490>FF>7BB?BF(288A4<8
@M04999:289:000000000-L3R54:1:1101:14177:7245 2:N:0:444
CGGAGACTACCCGGGTATCTAACCCTGTTTGCTCCCCACGCTTTCGCATCTCAGCGTCAGTATCTGTCCAGAAGGCCGCCTTCGCCACCGGTATTCCTCCACATCTCTACGCATTTCACCGCTACACGTGGAATTCTACCTTCCTCTACAATACTCCAGATAACCAGTTTTAAGTGCAATTCCCAGGTTGAGCCCGGGGCTTTCACACCTAACTTAATTATCCGCCTACATGCCCTTTACGCCCAGTCATTCCGATTAACGCTCGCACCCTCCGTATTACCGCGGCTTCTGGCACGGAGTT
+
CCCCCGGGGGGGGGGGGGGGGGGGGGGGGGGGGGGGGGGGGGGGGGGGGGGGGGGGGGGGGGGGGGGGGGGGGGFGGGGGGGGGGGGGGGGGGGGGGGGGGGGGGGGGGGGGGGGGGGGGGGGGGGGGGGGGGGGGGDGGGGGGGGGGGGGGGGGGGGGGGGGGGGGGGGGGGGGCFGFGGFFGFGFGGGGGGGGGGGGGFFFFFFFFFFFFFFFFFFFCFEE2BFF?DEF58EFFFFCF<F@@0=EF<EFFF@;BB?FFFFFF031>B?FF?BF(8?9AA0;9(43((.))5,5(,4((,
@M04999:289:000000000-L3R54:1:1101:24390:7252 2:N:0:444
CTTCGACTACACGGGTATCTAATCCTGTTTGCTCCCCACGCTTTCGCATCTCAGCGTCAGTATCTGTCCAGAAGGCCGCCTTCGCCACCGGTATTCCTCCACATCTCTACGCATTTCACCGCTACACGTGGAATTCTACCTTCCTCTACAATACCCCAGATAACCAGTTTTAAGTGCAGTTCCCAGGTTGAGCCCGGGGCTTTCACACCTAACTTAATTATCCGCCTACATGCCCTTTACGCCCAGTCATTCCGATTAACGCTCGCACCCTCCGTATTACCGCGGCTGCTGGCACGGAGTT
+
CCCCCGGGGGGGGGGGGGGGGGGGGGGGGGGGGGGGGGGGGGGGGGGGGGGGGGGGGGGGGFGGGGGGGGGGGGGGGGGGGGGGGGGGGGGGGGGGGGGGGGGGGGGGGGGGGGGGGGGGGGGGGGGGGGGGGGFGGDGGGGGGGGGGGGGGGGGGFEG?FGGGGGFGGGGGGGGGFGFGD?CEFGFGGGGGG?CGDGGGFFFFFFFFFDFFFFFFEFFFFFF9BFF@FFFF@FFFFFFFDFFFF0534?CEFFDFF6BAF;0-762;>FF?:92(1:<B<:26>29>FFF::032(((4.
@M04999:289:000000000-L3R54:1:1101:21201:7255 2:N:0:444
GGACTACTCGGGTATCTAATCCTGTTCGCTCCCCACGCTTTCGTCCATCAGCGTCAATCGGTACTTAGTAACCTGCCTTCGCAATCGGGGTTCTGTGTAATATCTATGCATTTCACCGCTACACTACACATTCCAGCTACTTCAATACTATTCAAGATTAACAGTATCAACGGCAGTTCTACAGTTAAGCTGCAGGTTTTCACCGCTGACTTATCAACCCGCCTACGGACCCTTTAAACCCAATAAATCCGGATAACGCTCGCATCCTCCGTATTACCGCGGCTGCTGGCACGGAGTTAGC
+
CCCCCGGGGDGGGGGGGGGGGGGGGGGGGGGGGGGGGGGGGGGGGGGGGGGGGGGGGGGGGGGGGGGFGGGGGGGGGGGGGGGGGGGGGGGGGGGGGGGGGGGGGGFGGGGGGGGGGGGGGGGGGGGGGGGGGGGGGGFGGGGGGGGGGGGGGGGGGGGGGGGGGGGGGGGGEGGGFGFGGGGGGGFFGGGGGGDGGGGGFFFF>DFFFDEFFFFFFFFFEAADFFF@FBFF@BFFFFFFFFDDE3CFFF@>FDDFF@BFFFF>F>FFF:6???BFF98>>FF;9???FFFFB>(34:AF<
@M04999:289:000000000-L3R54:1:1101:11371:7283 2:N:0:444
CCGAGACTACCGGGGTATCTAATCCTGTTCGCTCCCCACGCTTTCGCTCCTCAGCGTCAGTGACGGCCCAGAGACCTGCCTTCGCCATCGGTGTTCTTCCCGATATCTACACATTCCACCGTTACACCGGGAATTCCAGTCTCCCCTACCGCACTCCAGTCCGCCCGTACCCGGCGCCGATCCACCGTTAAGCGATGGACTTTCACACCAGACGCGACGAACCGCCTACGAGCTCTTTACGCCCAATAAATCCGGATAACGCTTGCACCCTACGTATTACCGCTGCTGCTGGCACGTAGGT
+
CCCCCGGGGGGGGGGGGGGGGGGGGGGGGGGGGGGGGGGGGGGGGGGGGGGGGGGGGGGGGGGG@FGGGGG8FGGGGGGGGGGGGGGGGEGGGGGGGGGGGGGGGGGGGGGGGGFGGGGGGGGEGFFGGEGDGGGGGGGGGGGGGGGGGGGEGGDGGGGEGGGGGGGGCEEFEDGGFGFCGGGFGGG8CCCCFG5<DGCC@FFFFFFFF?BFFFFEBFEBBFF09>?0?60:;;FFFFFF0<BFFF??7<AFF;9:??B?212:1:>??0?16(4<B:DF4:6(474:<B::?(.(42((.
@M04999:289:000000000-L3R54:1:1101:20912:7302 2:N:0:444
TGTTCGACTACCCGGGTATCTAATCCTGTTTGCTACCCACGCTTTCGAGCATGAACGTCAGTGTTATCCCAGGAGGCTGCCTTCGCCATCGGTATTCCTCCACATCTCTACGCATTTCACTGCTACACGTGGAATTCTACCTCCCTCTGACACACTCTAGTTTGACAGTTTCAAATGCACGTCCCAAGTTGAGCTCGGGGATTTCACATCTGACTTATCTAACCGTCTGCGCTCGCTTTACGCCCAGTAATTCCGATTAACGCCCGCACCCTACGTCTTACCGCGGCTGCTGGCACGTAGT
+
CCCCCGFGGGGGGGGGGGGGGFGGGGGGGGGGGGGGGGFGGGGGGGGGGGGGGFFGGGGGGGGGGGGGGGGGGGGGGGFGCFGGGGGGGGGGEDGGGGGGGGGGGGGGGGGGC:F:FGG;FFGGGGGGGFFG:>FGGGGGGGGGGGEGGGG8@EGGGGGGGFEGFFGFGGGFGG?EFDFFFD=EEDDFGADC7CACDDD7*369B9BFCEF;AFFFFFFEC;EBA<=95C@FB@5(5218>@@12;6E)/<CCEEF7;16>69(((1419:?0861((-).429191--2))(,(.(,(.-
@M04999:289:000000000-L3R54:1:1101:12872:7310 2:N:0:444
CCTCTGTCTCTAGGGTTTTTTATTCCTGTTCTCTCCCCTCGCTTTCGCTTCTCCGTTTCATTATCTTCTTATCTTCCCCCCCTCTCCCTTCTCCTTCCCCCCCTCATTCCCCCAGCCCCCCGTTGCCCCCCGCCTTTCCCCTCCTCTCCACTCATTCCACCCCTCCCCCTCTTCTTCTCCTTCCCCCTTCTACCTCTCACCTTCCCAACCTCACTCACTGTTCTCCCTATTATCCCTTGCCGCTCACTCCTTCCTCCATTCTCTTCCCCCCTGCCCATCCCGCCTCATCCCTCCACTTCCC
+
-8,8,,,,,6,,6,,CF,9,+,,-6<66EFFA,,,C;8,8++8:6,,8@,8,,,+:,,,,<6,6,<C,,,,,,<,C,,:@+7444A=,,:,9,,,,:,,:4@+++,9,4,,,+++,9+4@F+8,++3,A7+++3@+,5,,,,+4,;,,,,171,,37,,,@@71:*11***,,,+,4104++04,,/*,4,,+++0*0*+;48));*),6.(()++(0+1+)7)..(())).)6-,).()((,(4,-)-(.).(5)((-).)-).))(,,42(((,,((,,((-(((--)(.,((().)),
@M04999:289:000000000-L3R54:1:1101:19165:7362 2:N:0:444
AATGACTACCAGGGTATCTAATCCTGTTTGCTCCCCACGCTTTCGCATCTCAGCGTCAGTATCTGTCCAGAAGGCCGCCTTCGCCACCGGTATTCCTCCACATCTCTACGCATTTCACCGCTACACGTGGAATTCCACTCTCCTCTTCTGCACCCAAGAAAAACAGTTTCAGCTGCACTTCCCCGGTTAAGCCGAGGGCTTTCACAGCTGACTTGTTCTCCCGCCTGCGTTCGCTTTACGCCCAATAAATCCGGACAACGCTTGCCACCTACGTATTACCGCGGCTGCTGGCACGTAGTTT
+
CCCCCGGGGGGGGGGGGGGGGGGGGGGGGGGGGGGGGGGGGGGGGGGGGGGGGGGGGGGGGGGGFGGGGCDGDCFGGGGGGGGGGGGGGGGGGGGGGGGGGGGGGGGGGGGGGGGGGGGGGGGGGGGGGGGGGGGGGGGGGGGGGGGGGGGGGGGGGGGGGGGGGGGGGGGGGGGGFGFGGGGGGCGEEGGGGGGGGGGGFFFFFFFFFFFBFFAFEFFFFBBFFF=D9?FFFFFFF<EA?B>D;:>>AAFFF04>>?B>>??1?B<B::??:??FFFA9<>14;B1(3)(8,4(4((49)
@M04999:289:000000000-L3R54:1:1101:18687:7365 2:N:0:444
CTTTGACTACCGGGGTATCTAATCCTGTTTGCTCCCCACGCTTTCGCATCTCAGCGTCAGTATCTGTCCAGAAGGCCGCCTTCGCCACCGGTATTCCTCCACATCTCTACGCATTTCACCGCTACACGTGGAATTCTACCTTCCTCTACAATACTCCAGATAACCAGTTTTAAGTGCAATTCCCAGGTTGAGCCCGGGTCTTTCACACCTAACTTAATTATCCGCCTACATGCCCTTTACGCCCAGTCATTCCGATTAACGCTCGCACCCTCCGTATTCCCGCGGCTGCTGGCACGGAGTT
+
CCCCCGGGGGGGGGGGGGGGGGGGGGGGGGGGGGGGGGGGGGGGGGGGGGGGGDGGGGGGGGGGG9FGGGGGG@GGGEGGGGGGGGGGFGEGGGGGGGGGGGGGGGGGGFGGEGGGGGGGEEGEGGGCEGC7DFGGGGGGGGGGGGGGGGGGDFGGGGGFGDGGGGGGFGGGGGGGFGFGFGGFGCFGGGG6CFGCDD*;FFFFFFFFAFFEDFFFFFFFFEE9B@FFFFFEFFFFFFEF;?BB@(6=AEECC@;?FFFE01413107;?06:9:?FF)622;>9>BF6:431080-,2:2
@M04999:289:000000000-L3R54:1:1101:10182:7375 2:N:0:444
AATGACTACAAGGGTATCTAATCCTGTTCGCTACCCATGCTTTCGAACCTCAGCGTCAGTTACAGACCAGAGAGCCGCCTTCGCCACTGGTGTTCTTCCATATATCTACGCATTCCACCGCTACACATGGAGTTCCACTCTCCTCTTCTGCACTCAAGAAAAACAGTTTCAGCTGCACTTCCCCGGTTAAGCCGAGGGCTTTCACAGCTGACTTGTTCTCCCGCCTGCGTTCGCTTTACGCCCAATAAATCCGGACAACGCTTGCCACCTACGTATTACCGCGGCTGCTGGCACGTAGTTT
+
CCCCCGGGGGGGGGGGGGGGGGGGGGGGGGGGGGGGGGGGGGGGG8FGGGGGGGGGGGGGGGGGGGGGGGGGGEGGGGGGGGFGGGGGGGGGGGGGGGGGGGGGGGGGGDGGGGGGGGGGGGGGGGGGGGGGGGGGGGGGGGGGGGGGGGGGGGGFDFGFGGGGGGGGGGGGGGGGFFFFGGGGGGGGGGGGGEGGGGGGFFFFFFFFFFFFEFFFFFFFFF>@FFFFFFFDFFF6@EEDFFFFFF;E>CC@@01>FFBFFFFFFFFFFF:?<:BFF<ABBBF1>4(38?7?BBF<1(-:)
@M04999:289:000000000-L3R54:1:1101:8171:7388 2:N:0:444
GATGACTACCGGGGTATCTAATCCTGTTCGCTCCCCACGCTTTCGTCCATCAGCGTCAATCGGTATTTAGTAACCTGCCTTCGCAATCGGGGTTCTGTGTAATATCTATGCATTTCACCGCTACACTACACATTCCAGCTACTTCAATACTATTCAAGATTAACAGTATCAACGGCAGTTCTACAGTTAAGCTGCAGGTTTTCACCGCTGACTTATCAACCCGCCTACGGACCCTTTAAACCCAATAAATCCGGATAACGCTCGCATCCTCCGTATTACCGCGGCTGCTGGCACGGAGTT
+
CCCCCGGGGGGGGGGGGGGGGGGGGGGGGGGGGGGGGGGGGGGGGGGGGGGGGGGGGGGGGGGGGGGGGGGGGGGGGGGGGGGGGDFGGGGGEGGGGGGGGGGGGGGGGGGGGGGGGGGGGGGGGGGGGGGGGGGGGGGGGGGGGGGGGGGFFGGGGGGGGGGGGGGGGGGGGGGGFGFGGGGGGGGGGDFGFGGGGGGFAFFFFFFFFFFFFFFFFFFFFFFFFFFFF=@B>F@FFE?FFD@FFF@FFCEF>FD0;2)8>:<BFFB>F<>?1,.43<DA<61>0((4?::0(.(44243
@M04999:289:000000000-L3R54:1:1101:16837:7392 2:N:0:444
GGTGACTACTAGGGTATCTAATCCTGTTTGCTACCCACGCTTTCGAGCATGAACGTCAGTGTTATCCCAGGAGGCTGCCTTCGCCATCGGTATTCCTCCACATCTCTACGCATTTCACTGCTACACGTGGAATTCTACCTCCCTCTGACACACTCTAGTTAGACAGTTTCAAATGCACGTCCCAAGTTGAGCTCGGGGATTTCACATCTGACTTATCTAACCGTCTGCGCTCGCTTTACGCCCAGTAATTCCGATTAACGCTCGCACCCTACGTATTACCGCGGCTGCTGGCACGTACTTT
+
CCCCCFFGGGGFGGE@FEGCGGGGGGGGGGGGCCFGGGGGGGGGCG8FGGGFFGFGGEGGGGFGGGGGC<,@C7FD<FFFGGGGGGGGGGGGFFGGGGGGGGGGGGGGGGGGGGGGGGGGGGFE@FCGEEGGFGGGGGGGGGGGGF8EGGFFEFGGGGGG8F8AFGA=FGGFFGGAFG?GFDD8@8FEGA8?AD>CDGDGFFFFFFFF@**:AA8@EFEEF9A@=BBE=24>9BFD9CE428:-(6;?CC?44;@F0C77@DF3;9@>FF(4(,5)4):62920466?:)42(3(,((-.)
@M04999:289:000000000-L3R54:1:1101:17368:7461 2:N:0:444
GTGGACTACAGGGGTATCTAATCCTGTTCGCTCCCCACGCTTTCGTCCATCAGCGTCAATCGGTACTTAGTAACCTGCCTTCGCAATCGGGGTTCTGTGTCATATCTATGCATTTCACCGCTACACTACACATTCCAGCTACTTCAATACTATTCAAGATTAACAGTATCAACGGCAGTTCTACAGTTAAGCTGCAGGTTTTCCCCGCTGACTTATCAACCCGCCTACGGACCCTTTAAACCCAATAAATCCGGCTAACCTCCGCATCCTCCGTATTCCCGCCGCCTCCGGCTCTGAGTTC
+
A8,A@FFDEEC,@F@BFDEAFFEFGGGGECFGGCFE,@C+@B,C@FEEEFG@FG7@CF,CFG7BE@FFFGG<<EFA,AEFDFFG74F,?:+@>CFB?FEC,,A<EFFCD,EF9,EGGEG@@@+@,4=EFAECG;FFG,D4@=D,EFEFFGG,,,=,,4A==D=F,=EGFGGGGE>C58;=+C2EDCGG,,3@E:E779DFF?@5*9958):)6@+:*1+)3-/(/59@90((.8(54)1+7(,(,6)7).6=(((6()((),.,4-,,,)5(966:?)4)-,((4((,((-((((..-.5)
@M04999:289:000000000-L3R54:1:1101:14636:7469 2:N:0:444
ACAGACTACAGGGGTATCTAATCCTGTTTGCTACCCACGCTTTCGAGCATGAACGTCAGTGTTATCCCAGGAGGCTGCCTTCGCCATCGGTATTCCTCCACATCTCTACGCATTTCACTGCTACACGTGGAATTCTACCTCCCTCTGACACACTCTAGTTTGACAGTTTCAAATGCACGTCCCAAGTTGAGCTCGGGGATTTCACATCTGACTTATCTAACCGTCTGCGCTCGCTTTACGCCCAGTAATTCCGATTAACGCTCGCACCCTACGTATTACCGCGGCTGCTGGCACGTAGTTT
+
CCCCCGGGGGGGGGGGGGGGGGGGGGGGGGGGFGFGGGGGGGGGG8FGGGGGGGGGGGGGGGGGGGGGGGGGEGGGGGGGGGGGGGGGGGGGGGGGGGGGGGGGGGGGGGGGGGGGGGGGGGGGGGGGGGGGGGGGFGGGGGGGGGGCFGGGGGGGGFFGGGCGEGGGGGGGEFGGFGFGGGGG=EGGEFGGGGGGGD6=FFFFFFFFFF@E@FAFFFFCFFFFFFDEAA>DBFFFBEFADFF?1=<CCCEEFF?DDEF09<?19096BF7??F2A?)46(1(4996B?B4?:?(,43:9.
@M04999:289:000000000-L3R54:1:1101:4596:7497 2:N:0:444
CAGACTACACGGGTATCTAATCCTGTTTGCTCCCCACGCTTTCGCATCTCAGCGTCAGTATCTGTCCAGAAGGCCGCCTTCGCCACCGGTATTCCTCCACATCTCTACGCATTTCACCGCTACACGTGGAATTCTACCTTCCTCTACAATACTCCAGATAACCAGTTTTAAGTGCAATTCCCAGGTTGAGCCCGGGGCTTTCACACCTAACTTAATTATCCGCCTACATGCCCTTTACGCCCAGTCATTCCGATTAACGCTCGCACCCTCCGTATTACCGCGGCTTCTTGCACGGATTTAC
+
CCCC<,;;EEFGGGGGGGFGG@FG<EFEFGC@FGGGGCDGGGGCE7:FEFAFGECEGDFFFGGGFGCFEFEGDEFFEGCFGCFGGGDFGG7FF,FG<FGG=EFEGCDGCEEEEGGFFG774CGGG:?EB:?EFC;;;E9@EFGG;FFDGGDGC8=FDEAFC9?DFFGGGAFGGGCFF+:=+CG,+5EFFCFF?GGDGDDGFFFF9A>A:=DEE4B8@>8/=28>@?=2@7;@@;1;7;()7;033/7166<;/(6;EE((32966>B:(,1-4:12:AF?>06>902)-6A7?441(,,))
@M04999:289:000000000-L3R54:1:1101:15406:7529 2:N:0:444
GGCATGACTACTGGGGTATCTAATCCTGTTTGCTACCCACGCTTTCGAGCATGAACGTCAGTGTTATCCCAGGAGGCTGCCTTCGCCATCGGTCTTCCTCCACATCTCTACGCATTTCACTGCTACACGTGGAATTCTACCTCCCTCTGACACACTCTAGTTAGACAGTTTCAAATGCACGTCCCAAGTTGAGCTCGGGGATTTCACATCTGACTTATCTAACCGTCTGCGCTCGCTTTACGCCCAGTAATTCCGATTAACGCTCGCACCCTACGTATTACCGCGGCTGCTGGCACGTAGT
+
CCCCCGGGGFGGDGGGGGGGGFEGGGGGGGGDGGDGGGGGGGGGGGEDFFGGGFFFGGGEDGGGGGGGGGGCDDECFGEGGGGGDFGFGGEGGCGGGGGGGGGEGGGGGGGGGEGGGGGGGGGGGGGGGGG+?9EFGGGFGGGGGGGGFGGFGGGGGGDDC6EADDDFEFGDE=DG?CDF6DGGE8DFGF=EDFDCD+=C5?FFFFFFFFE57CFF5AFFF59@9@AD:;7@F>BFDFD=>@?>B0;@))7<CCE6;<0)1(6;339>>FFF?BF?F9?<A439((39>BFD03:><2434
@M04999:289:000000000-L3R54:1:1101:19374:7544 2:N:0:444
CGACAGACTACAGGGGTATCTAATACTGTTTGCTCCCCACGCTTTCGCATCTCAGCGTCAGTATCTGTCCAGAAGGCCGCCTTCGCCACCGGTATTCCTCCACATCTCTACGCATTTCACCGCTACACGTGGAATTCTACCTTCCTCTACAATACTCCATATAACCAGTTTTAAGTGCAATTCCCAGGTTGAGCCCGGGGCTTTCACACCTCACTTAATTATCCGCCTACATGCCCTTTACGCCCCGTCATTCCGATTAACGCTCGCACCCTCCGTATTCCCGCCGCTGCTGGCATGGATT
+
CBCC@:6EFEGE,C,6B7EEFGGG6CFFGE9FFFFGEGGE+FF,@C,C:FC,FEC,76F:,F,EFCDCFGGGGE86AF@+@FGGGGG:=?F7C=<?EAFC8,94,==FDGG:C@=F??E;FBC+@FG?F?A:F,648E8E=4E=?;FDDDFG=3D,@==,,66,6+E?A=EDA8+ED72=D2=EDFF+@E@,,@C775;*3@AFAAFF4>=):4=+>==56>EE2>=D(83:<E@(;@@CE(32>(((,/:E<E3(4:?4:?1:B>F1>F?2(39:632)-4214(-(-45),8().2)).
@M04999:289:000000000-L3R54:1:1101:2998:7593 2:N:0:444
GGGACTACCGGGGTATCTAATGCTGTTTGCTCCCCACGCTTTCGCATCGCAGCGTCAGTATCTGTCCAGAAGGCCGCATTCGCCACCGGTTTTCCTCTACATCTCTACGCATTCTACTGCTACACGTGGAGTTCTACCTTCCTCTACAATACTCCCGTTAACCAGTTTTAAGTGCAATCCCTAGGTTGAGCCCAGTGCTTTCACACCTAACTTAATTACCCGCCTACTTGCCCTTTACGCCCCGCCATTCCGATTAACGCTCGCACCCTCCGTATGACTGCGCCTGCCGCCACGGAGTGAC
+
<6BC,;6,;+++++,66,;;,,,6,<;C,C@<,,B,@+7F:,E:B8,6,86,86CFG,,,<FG9<<6,,C,,:,E@=+C,@,@,4B,+@@+445E,5,,5:5C,;5,,9F+4@,,C,,4,9EG:FGFG7+,68EF9EGFDF,3@,EFA,@D,,@F,3,6@89@,@D,=2,,<D,+,=?*?FGGG6=D,,4,474@0*+?+1<@6<?*;>E:6*;++:++1@9@(-6(*01*0)(()9)(=61,3(311.9?(6:1(6),41?9(,41:?0((((4(-6)-(8(,4?:(7(4(((-((-(-)
@M04999:289:000000000-L3R54:1:1101:4538:7598 2:N:0:444
CTAGACTACTAGGGTATCTAATCCTGTTCGCTACCCATGCTTTCGAACCTCAGCGTCAGTTACAGACCAGAGAGCCGCCTTCGCCACTGGTGTTCTTCCATATATCTACGCATTCCACCGCTACACATGGAGTTCCACTCTCCTCTTCTGCACTCAAGAAAAACAGTTTCAGCTGCACTTCCCCGGTTAAGCCGAGGGCTTTCACAGCTGACTTGTTCTCCCGCCTGCGTTCGCTTTACGCCCAATAAATCCGGACAACGCTTGCCACCTACGTATTACCGCGGCTGCTGGCACGTAGTT
+
CCCCCGGGGGGGGGFFGGGGGFGGGGGGGGGGGGGFGGGDGGGGGGGGGFFGGGGGGGGFGGGGGGGGGGFGGGGGGGGGGGFECEGGGGFGGGGGGGGGGGGGGGGGGFGGGGGGGGGGGGGGGGGGGGGGGFFGGGGGFGGGGGGGGFGGGDFFGCA@FGGGGGGGGGGGGGGGFFFGGGGGECEGGDFGGGGDCCCFFFFFFFFFFFFFFFFFFFCEB=BFFFFB(/:;?9?;DFFFFF@F<@8EEECEF@6>BF:>FF:?F?F?60:?F?2<?BB><FF9>03<D7:0(544:0<A
@M04999:289:000000000-L3R54:1:1101:16644:7604 2:N:0:444
CTCGACTACAGGGGTATCTAATCCTGTTTGCTCCCCACGCTTTCGCATCTCAGCGTCAGTATCTGTCCAGAAGGCCGCCTTCGCCACCGGTATTCCTCCACATCTCTACGCATTTCACCGCTACACGTGGAATTCTACCTTCCTCTACAATACTCCAGATAACCAGTTTTAAGTGCAATTCCCAGGTTGAGCCCGGGGCTTTCACACCTAACTTAATTATCCGCCTACATGCCCTTTACGCCCAGTCATTCCGATTAACGCTCGCACCCTCCGTATTACCGCGGCTGCTGGCACGGAGTT
+
CCCCCGGGGGGGGGGGGGGGGGGGGGGGGGGGGGGGGGGGGGGGGGGGGGGGGGGGGGGGGGGGGGGGGGGGGGGGGGGGGGGGGGGGGGGGGGGGGGGGGGGGGGGGGGGGGGGGGGGGGGGGGGGGGGGGGGGGFGGGGGGGGGGGGGGGGGGGGGGGGGGGGGGGGGGGGGGGFGFGGGGGGGGGGGFGGGGGGGGGFFFFFFFFFFFFFFFFFFFFF?=FFFFFFFFFFFFFFFF>?BFF;EFEEFFFFFFDFFBF6?FFFFFBBFFFFF6?FFFF19;B>>>FFD??2<?9(241
@M04999:289:000000000-L3R54:1:1101:8740:7626 2:N:0:444
GCGAGACTACTCGGGTATCTAATCCTGTTCGCTCCCCACGCTTTCGCTCCTCAGCGTCAGTGACGGCCCAGAGACCTGCCTTCGCCATCGGTGTTCTTCCCGATATCTACACATTCCACCGTTACACCGGGAATTCCAGTCTCCCCTACCGCACTCCAGTCCGCCCGTACCCGGCGCCGATCCACCGTTAAGCGATGGACTTTCACACCAGACGCGACGAACCGCCTACGAGCTCTTTACGCCCAATAAATCCGGATAACGCTTGCACCCTACGTATTACCGCGGCTGCTGGCACGTAGTT
+
CCCCCEFFGGGGGGGGGGGGGGGGGGGGGGGGGGGGGGGGGGGGGGGGGGGGGGGGGGGEFFGGFDGGGGGDGGGGGFGGGGGGGGGGGGGGGGGGGGGGGGGGGGGGGGGGGGGGGGGGGGG7FGGGGGGDGGGGGGGGGGGGGGGGGGGGGGGGGDFFGGGGGGGGGGGGGGCEFGFCDGGGGGGCEGFGFGCFDDGDFFFFFFFFFFB1<EEEBE<>EB(6>BBF?04?9,8>DB:F6<>BF0<?2<AAFF>B??4?:BFF08<??FFFFFBB<?AF<<B>(469:?:?F0?<(.(-.
@M04999:289:000000000-L3R54:1:1101:21728:7635 2:N:0:444
GACTACTGGGGTATCTAATCCTGTTTGCTCCCCACGCTTTCGCATCTCAGCGTCAGTATCTGTCCAGAAGGCCGCCTTCGCCACCGGTATTCCTCCACATCTCTACGCATTTCACCGCTACACGTGGAATTCTACCTTCCTCTACGATACTCCAGATAACCAGTTTTAAGTGCAATTCCCAGGTTGAGCGCGGGGCTTTCACCCCTAACTTCATTACCCGCCTACATGCCCTCTACGCCCACTCATTCCGCTTAACGCTCGCACCCTCCGTTTTACCGCGGCTGCTGGCACGCAGTTAGCC
+
C@<@BFGGFGGFGGGGGCGECFCCCF,EE@DDFGECEGGC<7FC@F<DF9FFFEC7;E<<EGG9C,6,66CFE::@,4A,?FECF7+@6BFG,EFFFF8595CF;<AF7?FE?<@F+@F8F,=+A,6+EF8=A;E99;@FG,@=D=+D++@E,@D,B9D9,D17@FC:=,7CF,==DFD?D6CC9DFFF+;*48=/?*?01B8)08:)().).;:1)+;1>(38;43)))6;,5).(,4D?0?(4AA<4(((4342-(:((-(,2<68(,-).()-),(-(,-22)5(42)((-(,))-).
@M04999:289:000000000-L3R54:1:1101:21105:7660 2:N:0:444
CTTGGACTACTCGGGTATCTAATCCTGTTCGCTCCCCACGCTTTCGCTCCTCAGCGTCAGTGACGGCCCAGAGACCTGCCTTCGCCATCGGTGTTCTTCCCGATATCTACACATTCCACCGTTACACCGGGAATTCCAGTCTCCCCTACCGCACTCCAGTCCGCCCGTACCCGGCGCCGATCCACCGTTAAGCGATGGACTTTCACACCAGACGCGACGAACCGCCTACGACCTCTTTACGCCCAATAAATCCGGATAACGCTTGCACCCTACGTATTACCGCGGCTGCTGGCCCGACGTT
+
CCCCCGGGGGGGGGGGGGGGGGGGGGFGGFGGGGGGGGGGGGGGGDGGGGGGGFGGGGGGGGGGDCFGGGGGGGGGGGGGGGGGGGDGGGGGGGGGGGGGGGGGCFGGFGGGGGGGGGGGGGGGGGGGGGGGGGGGGGAFGGGEFGGGGGEGCCEGGGFGGG68EGEGGGGGDCDEFGFGCDGGGGDFGDG@ACCCDG<FFFFF676A@FDBBEF3(8@1@>9(19?0<13(-274<9<B?:99?BF0>2>ABBF::?AB<1480:7>?::(((()6:24A169;B00:?D(((-1((,--
@M04999:289:000000000-L3R54:1:1101:18655:7663 2:N:0:444
GGACTACAGGGGTATCTAATCCTGTTTGCTCCCCACGCTTTCGCATCTCAGCGTCAGTATCTGTCCAGAAGGCCGCCTTCGCCACCGGTATTCCTCCACATCTCTACGCATTTCACCGCTACACGTGGAATTCTACCTTCCTCTACAATACTCCAGATAACCAGTTTTAAGTGCAATTCCCAGGTTGAGCCCGGGGCTTTCACACCTAACTTAATTATCCGCCTACATGCCCTTTACGCCCAGTCATTCCGATTAACGCTCGCACCCTCCGTATTACCGCTGCTGCTGGCACTGAGTTAGC
+
CCCCCGGGGFGGGGGGGGGGGGGGGGGGGGGGGGGGGGGGGGGGGGGGGGGGGGGGGGGGGGGGGGGGGGGGGGGGGGGGGGGGGGGGGEGGGGGGGGGGGGGGGGGFGGGGGGGGGGGGGGGGGGFGGGGGGGGGGGGGGGGGGGGGGGGGGGGGGGGGGGGGGGGGGFDG8EGGFGFGGDFGGGGGCFGGDE5DDGGGFFFFFFFFFFFFEFFFFFFCBFFFFFFFCFFFEFFEE@FFFF7@=AFFE?(6;DFCF69??FFBF;F0:?>B?:?FFA(2(-6:?<0)2<?2,8A0>A992
@M04999:289:000000000-L3R54:1:1101:21519:7677 2:N:0:444
GACTACTGGGGTATCTAATCCTGTTCGCTACCCATGCTTTCGAACCTCAGCGTCAGTTACAGACCAGAGAGCCGCCTTCGCCACTGGTGTTCTTCCATATATCTACGCATTCCACCGCTACACATGGAGTTCCACTCTCCTCTTCTGCACTCAAGAAAAACAGTTTCAGCTGCACTTCCCCGGTTAAGCCGAGGGCTTTCACAGCTGACTTGTTCTCCCGCCTGCGTTCGCTTTACGCCCAATAAATCCGGACAACGCTTGCCACCTACGTATCACCGCGGCTGCTGGCACGTAGTTAGCC
+
CCCCCGGFGFGGGGGGGGGGGGGGGGGGGGGGGGGGGGFGGGGGGGFGFGGGGGGGGFGGGFGGGGGCGGGGGGGGGGGGGGGGGGGGGGGGGFGGGGGGGGGFGGGGGGGGGGGCDFGGGGGGGFAEFGGFGGGGGGGGGGGFGGFDEFGGGFGDDDFFGGGGFGGGGGG?GFDADDDFGGCEE>FCEFG6CCEDG>CCFFFF>FF6=EFECFFFFFFFFFFFFBFFF6@FF<FE?030:08@AFFE;B(46><?FFBF:BFAFF7:B?:)6(69(40;042(42.::1<??:14:4<2.
@M04999:289:000000000-L3R54:1:1101:10708:7702 2:N:0:444
GACTACAAGGGTATCTAATCCTGTTCGCTACCCATGCTTTCGAACCTCAGCGTCAGTTACAGACCAGAGAGCCGCCTTCGCCACCGGTATTCCTCCACATCTCTACGCATTTCACCGCTACACGTGGAATTCTACCTTCCTCTACAATACTCCAGATAACCAGTTTTAAGTGCAGTTCCCAGGTTGAGCCCGGGGCTTTCACACCTAACTTAATTATCCGCCTACATGCCCTTTACGCCCAGTCATTCCGATTAACGCTCGCACCCTCCGTATTACCGCGGCTGCTGGCACGGAGTTAGCC
+
CCCCCGGGGGGGGGGGGGGGGGGGGGGGGGGGGGGGGGGGGGGGGGGGGGGGGGGGGGGGGGGGGG@FGEGGGGGGGGGGGGGGGGGGGGGGGGGGGGGGGGGGGGGGGGGGGGGGGGGGGGGGGGGCGGGGGGGGGGGGGGGGGGGGGGGGGGGGGFGGGFGGGGGFFGGEFGFGFGFGGGFGGFCDGGGGGCGGGGGGFFFFFFF4=EFFEFFFFFFFFFFFFFFFFFFFFFFFDFFFF@FFFFFEFFFDDFF<;B??FFFFFFBFFFFFFF9<B1>F6>>>?F??<()4096??F<A:
@M04999:289:000000000-L3R54:1:1101:9218:7724 2:N:0:444
TAGGACTACAGGGGTATCTAATCCTGTTTGCTCCCCACGCTTTCGCATCTCAGCGTCAGTATCTGTCCAGAAGGCCGCCTTCGCCACCGGTATTCCTCCACATCTCTACGCATTTCACCGCTACACGTGGAATTCTACCTTCCTCTACAATACTCCAGATAACCAGTTTTAAGTGCAGTTCCCAGGTTGAGCCCGGGGCTTTCACACCTAACTTAATTATCCGCCTACATGCCCTTTACGCCCAGTCATTCCGATTAACGCTCGTCCCGTCCGTATTACCGCGGCTGCTGGCACGGTGTTG
+
CCCCCGGGGGGGGGG>FGGGGFGGGGGGGGGGGGGGGGGGGGGGGFDFGGGGGFGGGGGGFGGFFFF,EFCFGGGGGGGGGGGGGGGDGEGGGGGGGGGGGGGGFGG?FFDGGGGGGGGGGGGGGGGGFEFADGGF;EGGGGFFGGGGG9FFFFGGFGFF8=DEFDEEGFG8FGGGFFFGGG6D8CFGGCG?CGGGDDDDFFFFFFF*5<BBEFBCECFC8;5>9=2@(>CEF;6@;)))66>0;;8)9?CE((/:;CC?022(((-((.-4(((.3)6-(2;F0(-13:36<?:2(-((.
@M04999:289:000000000-L3R54:1:1101:9007:7741 2:N:0:444
ACTGACTACCGGGGTATCTAATCCTGTTCGCTACCCATGCTTTCGCACCTCAGCGTCAGTTACAGACCAGAGAGCCGCCTTCGCCACTGGTGTTCTTCCATATATCTACGCATTCCACCGCTACACATGGAGTTCCACTCTCCTCTTCTGCACTCAAGAAAAACAGTTTCAGCTGCACTTCCCCGGTTAAGCCGAGGGCTTTCACAGCTGACTTGTTCTCCCGCCTGCGTTCGCTTTACGCCCAATAAATCCGGACAACGCTTGCCACCTACGTATTACCGCGGCTGCTGGCACGTAGTT
+
CCCCCGGGGGGGGGGGGGGGGGGGGGGGGGGGGGGGGGGGGGGGG,FGGGGGGGGGGGGGGGGGGGGGGGFGGGGGGGGGGGGGGGGGGGGGGGGGGGGGGGGGGGGGGGGGGGGGGGGGGGGGGGGGAFCFGGGGGGGGGGGGGGGGGGGGGGGGGGGGGGGGGGGGGGGGGGGGFGFGGGGGDGGEEFGGGEGGG4CGFFFFFFFFFFFFEFFFEFFFFF2@B@DFFFFFF@DFFCEB<B;?6<:FADDFF0,7>FBBFFF:BBFF<?(8?B?AB456:>B;BF;FFB06?<0?(225
@M04999:289:000000000-L3R54:1:1101:3726:7762 2:N:0:444
GCAACTACCCGGGTATCTAATCCTGTTTGCTCCCCACGCTTTCGCATCTCAGCGTCAGTATCTGTCCAGAAGGCCGCCTTCGCCACCGGTATTCCTCCACATCTCTACGCATTTCACCGCTACACGTGGAATTCTACCTTCCTCTACAATACTCTAGTTAACCAGTTTTAAGTGCAATTCCTAGGTTGAGCCCAGGGCTTTCACACCTAACTTAATTATCCGCCTACATGCCCTTTACGCCCAGTCATTCCGATTAACGCTCGCACCCTCCGTATTACCGCGGCTGCTGGCACGGAGTT
+
CCCCCGGGGGGGGGGGGGGGGGGGGGGGGGGGGGGGGGGGGGGGGGGGGGGGGGGGGGGGGGGGGGFGGGGGGGGGGGGGGGGGGGGGGGCGGGGGGGGGGGGGGGGGGGGGGGGGGGGGGGGGGGGGGGGGGGGGGGGGGGGGGGGGGGGGFGGGGGGGGGGGGGGGGGGGFFGGFFFGGGGGCFGGGGGGGG7F*<0;AFFFFFDFEFBEFFFFFFFFF==AAFFB?*7BD=BFFF>>5;DDEF<C?6C@;DD2?CDB7;;B1;>:6?BFFB:?<AFFF09;B>B>?::(,3(3(-4
@M04999:289:000000000-L3R54:1:1101:16856:7768 2:N:0:444
GGACTACACGGGTATCTAATCCTGTTTGCTACCCACGCTTTCGAGCATGAACGTCAGTGTTATCCCAGGAGGCTGCCTTCGCCATCGGTATTCCTCCACATCTCTACGCATTTCACTGCTACACGTGGAATTCTACCTCCCTCTGACACACTCTAGTTTGACAGTTTCAAATGCACGTCCCAAGTTGAGCTCGGGGATTTCACATCTGACTTATCTAACCGTCTGCGCTCGCTTTACGCCCAGTAATTCCGATTAACGCTCGCACCCTACGTCTTACCGCGGCTGCTGGCACGTAGTTAAC
+
CCCCCGGGGGDCGGGGGGGGGGGGGGGFGGCFGGGGGGGGGGFCFFCFFGGGFGGGDFFFFGGGGGGG@FG>FGFGGGGGGGGGGGGDG8FGGGGGGFGGGGGGGGGDFFGG9FFGGGGGGGGGEGGGGFGGGGGGFFGGGGGGEGFFGGGFGEGGGFGGEEFGGGGG8FFGGGFD?FFGD7+@DGGFGGAFE>ECCGGGFFF6BFF@7AEA8EFFFFFF>@FF2C4A99>@DFBCFDFA>6=ECCEECC((/:7))(./3,362>?6:F?8(8:A<:22((4((422,21<(((.4:6)-
@M04999:289:000000000-L3R54:1:1101:9972:7774 2:N:0:444
GACTACTAGGGTATCTAATCCTGTTCGCTACCCATGCTTTCGAATCTCAGCGTCAGTTACAGACCAGAGAGCCGCCTTCGCCACTGGTGTTCTTCCATATATCTACGCATTCCACCGCTACACATGGAGTTCCACTCTCCTCTTCTGCACTCAAGAAAAACAGTTTCAGCTGCACTTCCCCGGTTAAGCCGAGGGCTTTCACAGCTGACTTGTCCTCCCGCCTGCGTTCGCTTTACGCCCAATAAATCCGTACAACGCTTGCCACCTACGTATTACCGCGGCTGCTGGCACGTAGTTAGCC
+
CCCCCGGGGGFGGGGGGGGGGGGGGGGGGGGGGGGGGGGGGGGGGGGGGGGGGGGGGGGGGGFGGGGGGGGGGDGGGGGGGGGGGGGGGGGGGGGGGGGGGGGGGGGGGGGGGDGGGGGGGGG@FGE8?FFGDGGGGGGGGGGGGGGFGGGGDFDFFGFGGGGGGGGG:FGGGGGGFGFCFDGGGE9<DG>CEE5CGGGGFFFFFFFFFFF=EFAFFF>4D592B=@@=@FF?@3;7DBFF0=3@CCE@B(18?<.4>62-4(-<:<0:(,)6:>490969199(5>(3(4:?7:25).62
@M04999:289:000000000-L3R54:1:1101:10486:7812 2:N:0:444
GTTGAGACTACTCGGGTATCTAATCCTGTTTGCTCCCCACGCTTTCGCATCTCAGCGTCAGTATCTGTCCAGAAGGCCGCCTTCGCCACCGGTATTCCTCCACATCTCTACGCATTTCACCGCTACACGTGGAATTCTACCTTCCTCTACGATACTCCAGATAACCAGTTTTAAGTGCAGTTCCCAGGTTGAGCCCGGGGCTTTCACACCTAACTTAATTATCCGCCTACATGCCCTTTACGCCCAGTCATTCCGATTAACGCTCGCACCCTCCGTATTACCGCGGCTGCTGGCACGTAGT
+
CCCCCGGGGGGGGGGGGGGGGGGGGGGGGGGGGGGGGGGGGGGGGGGGGGGGGGGGGGGGGGGGGGGGGGGEGFGGGGGGGGGGGGGGGGGGGEGGGGGGGGGGGGGGGGGGGGGGGGGGGGGGGGGGGGGGGGGGGGGGDFGGGGGGGGGGGGGGGGGFDFFGGGGGGGGGGFFGCFFGGGGG?DEEFGGDGGGFG>DC>DFFFFFFFFFF3AFFEFFEFEFC@BFF6@;E<@EFFFFFE<@9>F;.;<CCEFE0@?FF4?>BFBFF>9?<?:>:::?BFF(79(14>FF?3:0<:,(4-
@M04999:289:000000000-L3R54:1:1101:14513:7818 2:N:0:444
GACTACAGGGGTATCTAATCCTGTTCGCTCCCCACGCTTTCGAGCCTCAGCGTCAGTTACTAGCCAGTCAGCCGCCTTCGCCACTGATGTTCTTCCATATATCTACGCATTTCACCGCTACACATGTAGTTCCACTGACCTCTCTAGCACCTAAGTCTTACATTTTCTGATTCACGTCCATAGTTGAGCTATGACCTTTCACATCAGACTTATTAAACCGCCTGCGCTCCCTTTACGCCCAATAATTCCGGACAACCCTCCCCACCTCCGTTTTCCCCCGCCTTCTGGCCCGTAGTTAGCC
+
CCC,BE<,CCFGCFE<CFFEF<6CFD@7@8@FFFGEGGGGF@,@FFCC<EFBFE@CEE9FFGGGG9FGE@FDGGGG:FFG:FEGFF,<,9C?<EEG,A<F,B??FGFF,=FGE9EFCFBCFFGFG<49,9C=F,,@8,,@=4@=9ACG98,,6@@FFGDFG8,6EF,@,EF,@:FEDGEDGGFGGD8=E,,228ECCFD+==7@F806@CEEFFB+*0?)?5A)))/)0>F:4>*9(:@B=2363???C1((6138(/5,((,,(23(((().,.4)((-(-(,3263)(,(--,46)).4
@M04999:289:000000000-L3R54:1:1101:7275:7893 2:N:0:444
GTGGACTACAGGGGTATCTAATCCTGTTCGCTACCCATGCTTTCGAGCCTCAGCGTCAGTAACAGACCAGAGAGCCGCCTTCGCCACTGGTGTTCTTCCATATATCTACGCATTTCACCGCTACACATGGAGTTCCACTCTCCTCTTCTGCACTCAAGTCTCTCAGTTTCCGATGCTCTTCCTCAGTTAAGCTGAGGGCTTTCACATTCAGACTTAAAAGACCGCCTGCGCTCCCTTTACGCCCAATAAATCCGGACAACGCTTGCCACCTACGCATTACCGCGGCTGCTTGCACGTAGTT
+
CCCCCEEEFGGGGGGGGGGGDEGEGGGGFGGGDGGGGGGGGGGGGCFEEFGGGGGGGD,EFFFFFEGFGGGGGDFDGEGGGGGGFEFCFGGGGGGGDFGGGGGG,FFFGFGGGDGGGGGEDEEGGGDGDEGEGGFGGGFG8DDFGFGGGEGFFFGGGFEGGGGGGFE8:DFGGC6AFFF?=F=D,,@DAAFGGG<FGDGF?AAFFFFFCC;=E>FFEF>5@>@FFFAFF==9@=>B:=EF2<1>;@@@<9<?(67?9>?0168:6?><?::>719B66<AA?099;96:))54,4:(,.46
@M04999:289:000000000-L3R54:1:1101:9692:7928 2:N:0:444
TGACTACCCGGGTATCTAATCCTGTTTGCTCCCCACGCTTTCGCATCTCAGCGTCAGTATCTGTCCAGAAGGCCGCCTTCGCCACCGGTATTCCTCCACATCTCTACGCATTTCACCGCTACACGTGGAATTCTACCTTCCTCTACAATACTCCAGATAACCAGTTTTAAGTGCAGTTCCCAGGTTGAGCCCGGGGCTTTCACACCTAACTTAATTATCCGCCTACATGCCCTTTACGCCCATTCATTCCGATTAACGCTCGCACCCTCCGTATTACCGCGGCTGCTGGCACGGAGTTAGC
+
CCCCCGGGGGGCFGGGGGGGGGGGGGGGGGGFGEGFEGGGGGGGGGGGGGGGGGGEDGFGGGFGGGGGGGGGGGEGGGGGGGGGGGGGGGGGGGGGGGGGGGGGGGG@FEGGGGGGGGGGEGGGGGGDGCGGGGGGGGGGGGGGGGGGGGGGFGGGGGFGGGGGGGGGGGFG8DFGFGFGGG?FGG6DCGG?E8EG>DGGFFFFFFFF=BEC3@FAEFFF;BDD=B@E4;E14@@EFFDFF?(77)9?FF;@@@?EF:9F09>>99BFF:>B1::<<F01,4>004:4063>?0>(48444
@M04999:289:000000000-L3R54:1:1101:11158:7947 2:N:0:444
AGACTACTGGGGTATCTAATCCTGTTTGCTACCCACGCTTTCGAGCATGAACGTCAGTGTTATCCCAGTAGGCTGCCTTCGCCATCGGTATTCCTCCACTTCTCTACTCATTTCACTGCTACACGTGGAATTCTCCCTCCCTCTGACACACTCTCGTTAGACAGTTTCAAATTCACGTCCCCAGTTGCGCTCGCGGATTTCACATCTGAATTATCTAACCATCTTCGCTCCCTTTACGCCCATTAATTCCGATTTACTCTCGCACCCTCCTCTTTCTCTCGTCTCCTGCACCTAAGTCACC
+
<<,BAF<FFF8@FCGFGGGFGGFAEFGGFGG<FF9B:CFCCFCD8B:FFFB6BFG,@C,<@CEC666C6<,,@@6,AFG,,8?@:<47BF<E,CB?EEC<,5AF;FF,4EC,E,,CA,CF9E,4:F8,+,C?FG9EF?DEEGGG,,,,@9@DFD,+68++,6,@@FACE,,7,,3E*6?D8++63,,3+@8C=+++*0;9AFA;=6=<**3;49BF4+;B*.::**/--((/(*.8*((/(((/.67<C)(((//.))16;10,.(6=(((.-66<).).((((,.4.((,41(),.4442
@M04999:289:000000000-L3R54:1:1101:22552:7948 2:N:0:444
AGACTGACTACTAGGGTATCTAATCCTGTTCGCTACCCATGCTTTCGAGCCTCAGCGTCAGTAACAGACCAGAGAGCCGCCTTCGCCACTGGTGTTCTTCCATATATCTACGCATTTCACCGCTACACATGGAGTTCCACTCTCCTCTTCTGCACTCAAGTCTCTCAGTTTCCGATGCCCTTCCTCAGTTAAGCTGAGGGCTTTCACATTCAGACTTAAAAGACCGCCTGCGCTCCCTTTACGCCCAATAAATCCGTACACCGCTTGCCACCTACGTATTACCGCGGCTGCTGGCACGTCT
+
CCCCCGFFGGGGGFGGGGGGGGGGGGGGGFGCFE:CEFFGGGGGGGGF<F@EFFFGEEG@EGFFGGG@EFCFDC8:FCFGGGGGGGGGGGGCGGGGGGGGG,EFG<FGGAEFF@FFGGFGGGGGGGGG9FECFFFGGGGGGGGGGGFGFGGGGGEA?,,@FGGGFG,EFGCEEC>CEDFDFDDD;F,@FF8E2<CC76?7@FFFF9E6EFEE5BAFC+=EFF9)-):@ABD>=B=59B=ACF?DB9(:3)7465=>1(43)699BD<BB2<(.((,,,.4)6<2;602(-4:0(((.(4(,
@M04999:289:000000000-L3R54:1:1101:10215:7976 2:N:0:444
GACTACTCGGGTATCTAATCCTGTTTGCTCCCCACGCTTTCGCATCTCAGCGTCAGTATCTGTCCAGAAGGCCGCCTTCGCCACCGGTATTCCTCCACATCTCTACGCATTTCACCGCTACACGTGGAATTCTACCTTCCTCTACAATACTCCAGATAACCAGTTTTAAGTGCAGTTCCCAGGTTGAGCCCGGGGCTTTCACACCTAACTTAATTATCCGCCTACATGCCCTTTACGCCCAGTCATTCCGATTAACGCTCGCACCCTCCGTATTACCGCGTCTTCTGGCACGGAGTTAGCC
+
CCCCCGGGGGGGGGGGGGGGGGGGGGGGGGGGGGGGGGGGGGGGGGGGFGGGGGGGGGGGGGGGGGFGDGGGGGGGGGGGGGGGGGEGGGGCFGGGGGGGGGGGGGGGGGGGGGGGGGGGGGGGGGGGGGGGGGGGGGGGGGGGGGGGGGGG8=8=EGGGGGGGGGGGGGFDGGGGFGCGG?FDFEFCEGGGDCEGGGGFF9:FDFFFDFFEEFFFEFFDF@?@BEE5:BBEFF<E?<;:1(5<@EEC?12;7;EE72<B>>6>9?:?B9B123)<9:09,46(5<4))()31(((,6)43
@M04999:289:000000000-L3R54:1:1101:12708:8078 2:N:0:444
TTGAGACTACCCGGGTATCTAATCCTGTTCGCTCCCCACGCTTTCGTCCATCAGCGTCAATCGGTATTTAGTAACCTGCCTTCGCAATCGGGGTTCTGTGTAATATCTATGCATTTCACCGCTACACTACACATTCCAGCTACTTCAATACTATTCGAGATTAACAGTATCAACGGCAGTTCTACAGTTAAGCTGCAGGTTTTCACCGCTGACTTATCAACCCGCCTACGGGCCCTTTAAACCCAATAAATCCGGATAACGCTCGCATCCTCCGTATTACCGCGGCTGCTGGCACGGAGTT
+
CCCCCGGGGGGGGGGGGGGGGGGGGGGGGGGGGGGGGGGGGGGGGGGGGGGGGGGGGGGGGGGGGGGGGGGGGGGGGGGGGGGGGGGGGGGGGGGGGGGGGGGGGGGGGGGGGGGGGGGGGGGGGGGGGGGGGGGGGGGGGGGGGGGGGGGGGGGGGGGGGGGGFGGGGGGGGGGEDGFGGGGGGGGGGGGGGGGGGGGGFFFFFFFFFFABFFFFFFFFFFA@FFFFFF=@>F>FDEFFEFF@@FFFFEFFFF@FFFFBF>B?B;BFFFFFFFF?FFA<48>FF942:B?B(.8:639B8
@M04999:289:000000000-L3R54:1:1101:20159:8121 2:N:0:444
GACTACCAGGGTATCTAATCCTGTTCGCTCCCCACGCTTTCGTCCATCAGCGTCAATCGGTATTTAGTAACCTGCCTTCGCAATCGGGGTTCTGTGTAATATCTATGCATTTCACCGCTACACTACACATTCCAGCTACTTCAATACTATTCAAGATTAACAGTATCAACGGCAGTTCTACAGTTAAGCTGCAGGTTTTCACCGCTGACTTATCAACCCGCCTACGGACCCTTTAAACCCAATAAATCCGGATAACGCTCGCATCCCCCGTATTACCGAGGCTGCTGGCATGGAGTTAGCC
+
CCCCCFFDF;;CFGEEFCCF9FFDCAFGG,+CFFGGEE:@FFF@FEGGGGFGFGEFGGFDEFGGGFGFEFEF<BCFEFGGGC:FFGDDGGCFGFGG?AFA9?FGFGGGGGCFGGF<FEGDGEFGG8:?EFFGEGGGCDG,E;3===DFGGCFFA,=9;FGGAFFD9D,=?+++@DGFGFGFG?EE8@E,7:EFC97CCDF?C;*99?>C@EC@FFFBA*459AA=@??FF27BE:8**7)6;3))9<E1>90;;AE;>02106?F0(-76(((,.4<<((7((.34>(412:?01(.)-).
@M04999:289:000000000-L3R54:1:1101:11699:8143 2:N:0:444
CCCCATTAGTTTCTTTTCTTTTTTTTTTTCCCACTCCCCTTCCTACTCTTCTTTCTTTTCCTGTTTTCTCCCCCCCCCTTCCCCCCTCTGCCTCCCTCTCTTTCCCCTATTCCCCCTTCGCCCCCCTTCTTTCTCCTCCTCCTTACTCCTTTCACCTCACCACCTTGATGTTTTCTTTTCTCTTCTACACTCCCGTTAACCACTTCTATTTTTATCTCTCTCTTCCACCTCTTGCCTCTCCCCCCTACCTTATCTTTCTTCCTCCCCCCCCTTTCTCCCTCACTCCCGCGGTTCGCGCCCC
+
--,A,,;,,6,,,;,6,,,6,,,+6+8++,,6C<,,,,,;,,,6,;,,,,,<,<C,6,,,:9,9<EF9<,C@F+@+C+4,:4A<+@++,,,,,9,+44,4<,:5C9,,+5,8,,8@+,,3=++8+++3,,9,73=,,63,,,,,,572,,,,,,,5,3,,43**,3,,,5,,>,+,+++5@2B,2,,,,,,,,,/***228*.)+*+3).))))++/;+.*/)/)))//(6)..)/)),).((,(-(.,,-)-)))..)).)-)(,((((((()-).).(.(())(,(,((,-(((3(((,
@M04999:289:000000000-L3R54:1:1101:25723:8147 2:N:0:444
GAGTGACTACAAGGGTATCTAATCCTGTTTGCTACCCACGCTTTCGAGCATGAACGTCAGTGTTATCCCAGGAGGCTGCCTTCGCCATCGGTATTCCTCCACATCTCTACGCATTTCACTGCTACACGTGGAATTCTACCTCCCTCTGACACACTCTAGTTAGACAGTTTCAAATGCACGTCCCAAGTTGAGCTCGGGGATTTCACATCTGACTTATCTAACCGTCTGCGCTCGCTTTACGCCCAGTAATTCCGATTAACGCTCGCACCCTACGTATTACCGCGGCTGCTGGCACGTAGTT
+
CCCCCGGGGGGGGGGGGGGGGGGGGGGGGGGGGGGGGGGGGGGGGGGGGGGGGGGGGGGGGGGGGGGGGGGGGGGGGGGGGGGGGGGGGGGGGGGGGGGGGGGGGGGGGGGGGGGGGGGGGGGGGGGGGGGGGGGGGGGGGGGGGGGGGGGGGGGGGGGGGAFFGGGGGGGGGGGGFGFFGGGGGCGDFFGGGGGGGGGGFFFFFFFFFFFFFFFFFFFFFFFAFFF=EFFFF@BFFDEFFDFBF;@CEEFFF@;<1?FC@BD@16;>FF?FF?:76:>9>BB;904>FF>>18>F22:BA
@M04999:289:000000000-L3R54:1:1101:13982:8156 2:N:0:444
GACTACCCGGGTATCTAATCCTGTTTGCTCCCCACGCTTTCGCATCTCAGCGTCAGTATCTGTCCAGAAGGCCTCCTTCGCCACCGGTATTCCTCCACATCTCTACGCATTTCACCGCTACACGTGGAATTCTACCTTCCTCTACAATACTCCAGATAACCAGTTTTAAGTGCAGTTCCCAGGTTGATCCCGGGCCTTTCACACCTAACTTAATTATCTGCCTACATCCCCTTTCCGCCCAGTCCTTCCGATTAACGCTCGCACCCTCCGTATTACCGCGGCTGCTGCCACGTAGTTAGCC
+
6-A,ACCF:F786CFCF<<FFFGGGGFFEFFF@CFFE:CFG@FC7CGGCFFEGEC,CEFG9,<EFGFF<6E<F,6EFGGFG@FFEG7F+DEEFECE=F<F??EGFC@CGGEGGGGC@BFEGGGGG,@C<?<F9,EF,>DBDGGDFDGFGEEF8,1@E9DFDFF=BFDF8@FAFD?FFD;8D8+=,=,,7:DEDG+;7CG7<1199?F51>E>6CF97A+*+:<*:=E*)(/756*8>266((//.7)73(/(//7>(2;0(4369:16?(-4,4-6449((-9(4.8),.574((-6:45,
@M04999:289:000000000-L3R54:1:1101:10717:8169 2:N:0:444
TTGGACTACTGGGGTATCTAATCCTGTTCGCTACCCATGCTTTCGCACCTCAGCGTCAGTTACAGACCAGAGAGCCGCCTTCGCCACTGTTGTTCTTCCATATATCTACGCATTCCACCGCTACACATGGAGTTCCACTCTCCTCTTCTACACTCAAGAAAAACAGTTTCAGCTGCACTTCCCCGGTTAAGCCGAGGGCTTTCACAGCTGACTTGTTCTCCCGCCTGCGTTCGCTTTACGCCCATTAAATCCGCACAACGCTTGCCACCTACGTATTACCGCGGCTGCTGGCACGTAGTAT
+
CCCCCGGGGGGGGGGGGGGGGGGFGGGGGGGGFGGGGGGCGGGGG,CFEGGFGGCFGGGGGGGGGCFGGGGGGEFGEGEGFGGGGEFFG6EFGFGGFGGGFCFGCGGGGGGGGGGGGGGCGGGEGGEGGGGFF?EE;EG>=F,6=F,@FCFGGAFGGGF8=8,AD8DGDGGG8=?F?FFGGGGFG+@EGF7AC6CDC97FFF46BF+9>>34A@AF6:BEFD@@@F9B@D;@?9???))=<>@@(;??).?3>(-290029?,-42<7138013343944-3966>((4:((42:,(,4))
@M04999:289:000000000-L3R54:1:1101:3142:8190 2:N:0:444
CATAAGACTACCCGGGTATCTAATCCTGTTTGCTCCCCACGCTTTCGCATCTCAGCGTCAGTATCTGTCCAGAAGGCCGCCTTCGCCACCGGTATTCCTCCACATCTCTACGCATTTCACCGCTACACGTGGAATTCTACCTTCCTCTACAATACTCCAGATAACCAGTTTTAAGTGCAATTCCCAGGTTGAGCCCGGGGCTTTCACACCTAACTTAATTATCCGCCTACATGCCCTTTACGCCCAGTCATTCCGATTAACGCTCGCACCCTCCGTATTACCGCGGCTGCTGGCACGGAGT
+
CCCCCGGGGGGGGGGGGGFGGGFGCGGGGGGGGGGGGGGGGGGGGGGGGGGGGGGGGGGGGGCGGGGGGGGGGFGGGGEGGGGGGGGGGGGGGEGGGGGEFGGGGGGGGGGGGGGCEGGD:EGGGEFAEFFGEGGDFFF,EFGGEGGGGGGGGGGGFGGGFGCG??=DFFGGGGGGFGFGGCFFBFGFGGGG6DEDDDDGBE4AFFFFFFFEEFFAE=8CAEFF@FFFFFFCCE;8@@EFC;?@B@;6@93C3C8<@<,)43;1:36;>9BBBF((.8?2-631>(36>877(8???B00(
@M04999:289:000000000-L3R54:1:1101:4287:8213 2:N:0:444
CGGACTACAGGGGTATCTAATCCTGTTCGCTCCCCACGCTTTCGTCCATCAGCGTCAATCGGTATTTAGTAACCTGCCTTCGCAATCGGGGTTCTGTGTAATATCTATGCATTTCACCGCTACACTACACATTCCAGCTACTTCAATACTATTCAAGATTAACAGTATCAACGGCAGTTCTACAGTTAAGCTGCAGGTTTTCACCGCTGACTTATCAACCCGCCTACGGACCCTTTAAACCCAATAAATCCGGATAACGCTCGCATCCTCCGTATTACCGCGGCTGCTGGCACGGAGTT
+
CCCCCGEEFGCFGGDGGGGGGGGGGGGGGGGGGGGGGGGGGGGGGGEECGGGGECEGGGGGGGGGGGGGGGGGGGGGFGGGGGGGGGGGGGGDFGGGGGGGGGGGCGGGGGGGGFGFGGGGGGGGGGGGGGGDFGGFDFGGGGGGAFGGGGGDGGGGGCCF8DGFFGGGGFGG68CDGFGGGFFCFGGGGGGGGGGGGGGFFFFFE>BAADAEF987FFFFAF5=@BF=@@FFFF;>?EFFFF((6;C?<;B627@FFFFDBFFF?FBFF?96((09<<3>9>0043?:?BBF6>>9B?
@M04999:289:000000000-L3R54:1:1101:20670:8214 2:N:0:444
TGACTACTGGGGTATCTAATCCTGTTTGCTACCCACGCTTTCGAGCATGAACGTCAGTGTTATCCCAGGAGGCTGCCTTCGCCATCGGTATTCCTCCACATCTCTACGCATTTCACTGCTACACGTGGAATTCTACCTCCCTCTGACACACTCTAGTTAGACAGTTTCAAATGCACGTCCCAAGTTGAGCTCGGGGATTTCACATCTGACTTATCTAACCGTCTGCGCTCGCTTTACGCCCAGTAATTCCGATTAACGCTCGCACCCTACGTATTACCGCGGCTGCTGGCACGTAGTTAGC
+
CCCCCGGGGFGGGGGGGGGGGGGGGGGGGGGGGGGGGGGGGGEGGGGGGGGGGGGGGGGGGGGGGGGGGGGGGGGGGGGGGGGGGGGGGGGGGFGGGGGGGGGGGGGGGGGGGGGGGGGGGGGGGGFEGGGGGGGGGGGGGGGGGGGGGGGGGGGGGGGFGGGGGGGGGGGGGGGG?DFGGGFGGGGGGFFFE6EC79DFFFFFFFFFFFFFFFFFCFFC9AFFDF>BFFFFFFFEE@FFFD0=;7CCCCE;;D?EC;BFFFFB>F:BFB6??BFAFF?B9>FF614:(3871.3(8AFA<
@M04999:289:000000000-L3R54:1:1101:8646:8284 2:N:0:444
GACTACTGGGGTATCTAATCCTGTTTGCTCCCCACGCTTTCGCATCTCAGCGTCAGTATCTGTCTAGAAGGCCGCCTTCGCCACCGGTATTCCTCCACATCTCTACGCATTTCACCGCTACACGTGGAATTCTACCTTCCTCTACAATACTCCAGATAACCAGTTTTAAGTGCAGTTCCCAGGTTGAGCCCGGGGCTTTCACACCTAACTTAATTATCCGCCTACATGCCCTTTACGCCCAGTCATTCCGATTAACGCTCGCACCCTCCGTATTACCGCGGCTGCTGGCACGGAGTTAGCC
+
CCCCCGGGGGGGGGGGGGGGGGGGGGGGGGGGGGGGGGGGGGGGGGFGGGGGGGGGGGGGGGGGGGGGGGGGGGGGGGGGGGGGGGDEEGGGFGGGGGGGGGGGGGGGGGGGGGGGGGGGGGGGGGGEFGGCGGGGGGGGGGGGFGGCGGFFGFGDGGFGGGGEGDFGGGGF9FFEFGFGGGGGGFCGG?FGG+@DDFDGFFFFFFFFDFFFFFFFFF>26>@DDFEF3BBFFFFC@F;DF0;EFFFF?E@@FFCED030(3719::?FF?B?:).646;113188).((801(763>45.
@M04999:289:000000000-L3R54:1:1101:12618:8285 2:N:0:444
TATTCGACTACCCGGGTATCTAATCCTGTTCGCTCCCCACGCTTTCGTCCATCAGCGTCAATCGGTATTTAGTAACCTGCCTTCGCAATCGGGGTTCTGTGTAATATCTATGCATTTCACCGCTACACTACACATTCCAGCTACTTCAATACTATTCAAGATTAACAGTATCAACGGCAGTTCTACAGTTAAGCTGCAGGTTTTCACCGCTGACTTATCAACCCGCCTACGGACCCTTTAAACCCAATAAATCCGGATAACGCTCGCATCCTCCGTATTACCGCGGCTGCTGGCACGGAGT
+
CCCCCGGGGGGGGGGGGGGGGGGGGGGGGGGGGGGGGGGGGGGGGGGGGGGGGGGGGGGGGGGGGGGGGGGGGGGGGGGGGGGGGGGGGGGGGGGGGGGGGGGGGGGGGGGGGGGGGGGGGGGGGGGGGGGGGGGGGGGFGGGGGGGGGGGGGGGGGGGGCFFGGGGGGGFGGGGDFGFGGGGGFGGGGGGGGFGGGFFGFFFFFFFFFFFFFFFFFFFFFFFAFFFFFFFFFFBFDFFF?EFD@FDFF8<??@BFFFFFBFFF?9;B:>FFAFFF?02<:2809>9>BFF??02,(91(-
@M04999:289:000000000-L3R54:1:1101:10911:8319 2:N:0:444
TCCAGACTACACGGGTATCTAATCCTGTTCGCTCCCCACGCTTTCGTCCATCAGCGTCAATCGGTATTTAGTAACCTGCCTTCGCAATCGGGGTTCTGTGTAATATCTATGCATTTCACCGCTACACTACACATTCCAGCTACTTCAATACTATTCAAGATTAACAGTATCAACGGCAGTTCTACAGTTAAGCTGCAGGTTTTCACCGCTGACTTATCAACCCGCCTACGGACCCTTTAAACCCAATAAATCCGGATAACGCTCGCATCCTCCGTATTACCGCGGCTGCTGGCACGGAGTT
+
CCCCCGGGGGGGGGGGGGGGGGGGGGGGGGEGGGGGGGGGGGGGGEGGGGGGGGGGGGGGGGGGGGGGGGGFFFGGGGGGGGGGGGDGGGGGGGGGGGGFGGGGGGGGGGGGGGGGGGGGGGEEGGGGGGGGGGGFGFDFGFGGGGGGGGGGGGGFGCFGCEGGGGGGFGGGGGGGF6BGGGGGGGGGGGGGGGGGDGFFAFFFFFFBBBF=4FFFEFFCFDF9ABF>BD==BFFFFFCFEE;;?@;EACC<EF>(;?AFD04?>F;<>7?B<;<67?<463>1074125:7<7>F9B>:4
@M04999:289:000000000-L3R54:1:1101:16227:8351 2:N:0:444
TCGACTACCCGGGTATCTAATCCTGTTTGCTACCCACGCTTTCGAGCATGAACGTCAGTGTTATCCCAGGAGGCTGCCTTCGCCATCGGTATTCCTCCACATCTCTACGCATTTCACTGCTACACGTGGAATTCTACCTCCCTCTGACACACTCTAGTTAGACAGTTTCAAATGCACGTCCCAAGTTGAGCTCGGGGATTTCACATCTGACTTATCTAACCGTCTGCGCTCGCTTTACGCCCAGTAATTCCGATTAACGCTCGCACCCTACGTATTACCGCGGCTGCTGCCACGTAGTTAC
+
CCCCCGGGGGGGGGGGGGGGGGGGGGGGGGGGGGGGGGGGGGGGGGGGGGGDGGGGGGGGGGGGGGGGGGGGGGGGGCGFFFGGGGGG@FFGGGGGGGGGGGGGGGFGGDGGGGGGGGGGGFGGGEGGCFGGFGGFGGGGGGGGGGGGGGGGGGGGFFGGFCFE8FGGGGGGGCDEFFDFGGGGFGFFGGGGDE>GD7DGA>FA9B>AE<CE<8;+:FAB945@=)15((/9=DFFFFFFFB@?@E?C5C?@7;@@FE@@;D924>>B:,1(..52)<-(,412>><7?22))1(.(,)))
@M04999:289:000000000-L3R54:1:1101:26813:8417 2:N:0:444
CTGGACTACCAGGGTATCTAATCCTGTTCGCTACCCATGCTTTCGAACCTCAGCGTCAGTTACAGACCAGAGAGCCGCCTTCGCCACTGGTGTTCTTCCATATATCTACGCATTCCACCGCTACACATGGGGTTCCACTCTCCTCTTCTGCACTCAAGAAAAACAGTTTCAGCTGCACTTCCCCGGTTAAGCCGAGGGCTTTCACAGCTGACTTGTTCTCCCGCCTGCGTTCGCTTTACGCCCAATAAATCCGGACAACGCTTGCCACCTACGTATTACCGCGGCTGCTGGCACGTAGCTT
+
CCCCCGGGGGGGGGGGGGGGGGCFGGFGGGGGGGGGGGGGGCGGGGGFGGGGGCFFGGGGGGFFGFGGGGGGGGFFCGGGGGGGGDGGGFEGGGGGFGGGFGGGGGGGGGGGFGFFGFGEGGGGGGGGGGGEGEGC9D8EFGGGGGFGGGGGGGGGFGGGGGGGGFFGGGGGGGGGFGBFGGGGGGGGGGGGGGEGGDGG4ABFFFFF@EFFFFFF:CFFFFFFFFFF>?;DFF?@?CCEF;@?<D;<<EF>;>?B;<:69?612>D>FF?BF:748BD>:;;B9161:7>142:?B((.)
@M04999:289:000000000-L3R54:1:1101:9875:8424 2:N:0:444
TTGACTACAGGGGTATCTAATCCTGTTTGCTACCCACGCTGTCGAGCATTAACGTCAGTGTTATCCCATGATGCTGCCTTCGCCATCGGTATTCCTCCACATCTCTTCGCATTTCACTGCTACACGTGTAATTCTACCCCCCTCTTACACACTCTAGGTAGATAGTTTCAAATGCACGTCCCAAGTTGAGCTCGTGTTTTTCACATCTTACTTATCTAACCTTCTTCTCTCCCTTTTCGCCCCTTACTCCCTATTAACGCTCGCTCCCTCCGTATTTCCCTCGCTGCTGTCTCCTAGTTAC
+
6A@<A,6@,,,@+C,C6C,,CCC=CCFGG9;,C@F9,++B,B<,C+8:C,6,C,CF:BF,CFGD6C<C,E<,6C@,,A?E<,,84@48:@@<C,,C??84==??,5,5,8,8CFF9FE,4?,;,F+4,4,,4C49@;,,+64@+136,,,61@,3@7A7@=,,,,6EFD,6,@@+,++0++6+8,@8631,,6++50+5+:3+11+;B****;+4+;++3310)8*;**21))-:4*1)*)0((-)(/*(((08/*19((,/((((./3(/(6(/.))9))((-((,4.)))6)-))..))
@M04999:289:000000000-L3R54:1:1101:20693:8457 2:N:0:444
AAGACTACTGGGGTATCTAATCCTGTTTGCTCCCCACGCTTTCGCATCTCAGCGTCAGTATCTGTCCAGAAGGCCGCCTTCGCCACCGGTATTCCTCCACATCTCTACGCATTTCACCGCTACACGTGGAATTCTACCTTCCTCTACAATACTCCAGATAACCAGTTTTAAGTGCAGTTCCCAGTTTGAGCCCGGGGCTTTCACACCTAACTTAATTATCCGCCTACATGCCCTTTACGCCCAGTCATTCCGTTTAACGCTCGCCCCCTCCGTATTACCGCGGCTGCTGGCACGGAGTTAC
+
CCCCCGFGGGGGGGGGGGFGFCGGFGGDFGGGGGGGGGGGEGGGGGGGGGFGGGGGGCFFGGGFFFFGGGGA8FFGCFEGGGGGGGGGGGDFFFGFFGGFGGGGGGGGGGGGGGGFGGGGGGGFG>F<FEFGCDE9FGGGGGGGGGGCGAEGGGF?8ED83DEFFGCGFFGC@=FGCFDCGGGF,@EF9?CCCCEG5DGGFFFFAFEFE35CCFFFEF8@B9(8@@DEFE=7@F2@CE;DFF;(.;AC<EC;)/.2?<(6?D03(126(3-12(.(69A<99(14((57(3()42(3::A)
@M04999:289:000000000-L3R54:1:1101:4164:8458 2:N:0:444
TGGTGACTACTCGGGTATCTAATCCTGTTTGCTCCCCACGCTTTCGCATCTCAGCGTCAGTATCTGTCCAGAAGGCCGCCTTCGCCACCGGTATTCCTCCACATCTCTACGCATTTCACCGCTACACGTGGAATTCTACCTTCCTCTACAATACTCCAGATAACCAGTTTTAAGTGCAGTTCCCAGGTTGAGCCCGGGGCTTTCACACCTAACTTAATTATCCGCCTACATGCCCTTTACGCCCAGTCATTCCGATTAACGCTCGCACCCTCCGTATTACCGCGGCTGCTGGCACGGAGTT
+
CCCCCGGGGGGGGGGGGGGGGGGGGGGGGGGGGGGGGGGGGGGGGGGGGGGGGGGGGGGGGGGGGGGGGGGGGGFGGGGGGGGGGGGGGGGGGGGGGGGGGGGGGGGGGGGGGGGGGGGGGGGGGGGGGGGGGGGGGGGCFGFGGGGGGGGGGGGGGGGGGGGGGGGGGGGGGGDFFGFFGGFFFFGGGGCGGCGGGGDDFFFFFFCFFBEBFAFFFFF?A<C=DDDFBEFFFE;;@FFFF?9BD<;4.<CEFE037;CCDBF?>FFB(8:0243147)4)16910(3<?:(:122(,4<8
@M04999:289:000000000-L3R54:1:1101:28865:8529 2:N:0:444
TGACTACACGGGTATCTAATCCTGTTCGCTACCCATGCTTTCGAACCTCAGCGTCAGTTACAGACCAGAGAGCCGCCTTCGCCACTGGTGTTCTTCCATATATCTACGCATTCCACCGCTACACATGGAGTTCCACTCTCCTCTTCTGCACTCAAGAAAAACAGTTTCAGCTGCACTTCCCCGGTTAAGCCGAGGGCTTTCACAGCTGACTTGTTCTCCCGCCTGCGTTCGCTTTACGCCCAATAAATCCGGACAACGCTTGCCACCTACGTATTACCGCGGCTGCTGGCACGTAGTTAGC
+
CCCCCGGGGGGGGGGGGGGGGGGGGGFGGGGGFGGGGGGGGGGGGGEFGGGFGGGGGGGGGGGGGGGGGGGEFGGGGGGGGGGGGGGGGGGGAFGGGGGGGGGGGFGGGGGGGGGGGGGGGGGGGGGGGGGGGGGGGGGGGGGGGGGGGGGGGGGGGGGGGGG8FGGFGFFGGGGGFCFCDGGGGGGGGGGGDGGGGGGGFFFFFFFFEFFAEFFFFFFFFF>FFFFF;DFF@<DCCD@FB;(63;CCE@FF:B>?(-4?B??:AFFFFFFFFFFFFF?(-69;0::2>0(4:8?B:><<5
@M04999:289:000000000-L3R54:1:1101:26508:8538 2:N:0:444
TATTCGACTACCGGGGTATCTAATCCTGTTTGCTACCCACGCTTTCGAGCATGAACGTCAGTGTTATCCCAGGAGGCTGCCTTCGCCATCGGTATTCCTCCACATCTCTACGCATTTCACTGCTACACGTGGAATTCTACCTCCCTCTGACACACTCTAGTTAGACAGTTTCAAATGCACGTCCCAAGTTGAGCTCGGGGATTTCACATCTGACTTATCTAACCGTCTGCGCTCGCTTTACGCCCAGTAATTCCGATTAACGCTCGCACCCTACGTATTACCGCGGCTGCTGGCACGTAGT
+
CCCCCGGGGGGGGGGGGGGGGGEEFGGGGGGGGGGGGGGGGGGGGGGGGGGGGGGGGGGGGGGGGGGGGGGGGGGGGGGGGGGGGGGGGGGGGGGGGGGGGGGGGGFGGGGGGGGGGGGGGGGGGGGGGGGGGGGGGGGGGGGGGGGGGGGGGGGGGGGGGGGGFGGGGGGGGGGGFGFGGGGGGGFFGGFGCGEFGDGGFEFFFFFFFFFFFFFFFFFFFFFFFA@>DCFFFFBFD?FFFFFFFFFFFEEEFFFFFFDFF0>?BFFFF9F<::?B46:AFA669>B6>B:??B7??:<B:
@M04999:289:000000000-L3R54:1:1101:9098:8555 2:N:0:444
GGACTACACGGGTATCTAATCCTGTTTGCTACCCACGCTTTCGAGCATGAACGTCAGTGTTATCCCAGGAGGCTGCCTTCGCCATCGGTATTCCTCCACATCTCTACGCATTTCACTGCTACACGTGGAATTCTACCTCCCTCTGACACACTCTAGTTTGACAGTTTCAAATGCACGTCCCAAGTTGAGCTCGGGGATTTCACATCTGACTTATCTAACCGTCTGCGCTCGCTTTACGCCCAGTAATTCCGATTAACGCTCGCACCCTACGTATTACCGCGGCTGCTGGCACGTAGTTAGC
+
CCCCCGGGGEEGGGGGGGGGGGGGGGGGGGGGGGGGDGGGGGGGGGGGGGGGGGGGGGGGGGGGGGGGCGGGGGGGGGGGGGGGGGGGGGGGGGGGGGGGGGGGGGGFGGGGGGGGGGGGGGGGGGGGGGGGGGFGGGGGGGGGGGGGGGGGGGGFGGGGGFGGGGGGGGGGGGGGFGFGGGFDDGGFGGGGGGGGGDGGFFFFFFFFFFFFFFFFFFFFFFFFFFFFFF>BDFFFFFFFB6<ECCEFEFE;?DFF91@@D9@>>FFF?F<FF>><DF(746>0>:323:0<:8(4:AFA9
@M04999:289:000000000-L3R54:1:1101:4098:8601 2:N:0:444
CACAGACTACAGGGGTATCTAATCCTGTTCGCTCCCCACGCTTTCGCTCCTCAGCGTCAGTGACGGCCCAGAGACCTGCCTTCGCCATCGGTGTTCTTCCCGATATCTACACATTCCACCGTTACACCGGGAATTCCAGTCTCCCCTACCGCACTCCAGTCCGCCCGTACCCGGCGCCGATCCACCGTTAAGCGATGGACTTTCACACCAGACGCGACGAACCGCCTACGAGCTCTTTACGCCCAATAAATCCGGATAACGCTTGCACCCTACGTATTACCGCGGCTGCTGGCACGTAGTT
+
CCCCCGGGGGGGGGGGGGGGGGGGGGGGGGGGGGGGGGGGGGGGGGGGGGGGGGGGGGGGGGGGGGGGGGGGGGGGGGGGGGGGGGDGGGGGGGGGGGGGGGGGGGGGGGGGGGGGGGGGGGGGGGGGGGGGGGGGGGFGGGGGGGGGGGGGGGEGGGGGGFGGDGGGGGEGGEDEEGFGGGGFGGGGGGGGGGGGD<<FFFFFFFFFDDF1<DFF;EF;:>0>B>?2?F6?>9?BFBFFB?B>B?F?AAF>?>708?>FFFFF??????<BFFB2<>ADF09>6>63<>>?114:32??<
@M04999:289:000000000-L3R54:1:1101:20112:8657 2:N:0:444
ATGGACTACCCGGGTATCTAATCCTGTTCGCTACCCATGCTTTCGAGCCTCAGCGTCAGTAACAGACCAGAGAGCCGCCTTCGCCACTGGTGTTCTTCCATATATCTACGCATTTCACCGCTACACATGGAGTTCCACTCTCCTCTTCTGCACTCAAGTCTCTCAGTTTCCGATGCTCTTCCTCAGTTAAGCTGAGGGCTTTCACATTCAGACTTAAAAGACCGCCTGCGCTCCCTTTACGCCCAATAAATCCGGACAACGCTTGCCACCTACGTATTACCGCGGCTGCTGGCACGTAGTT
+
CCCCCGGGGGGGGGGGGGGGGGGGGGGGGGGGGGGGGGGGGGGGGGGGGGGGGGGGGGGGGGGGGGGGGGGGGGGGGGGGGGGGGGGGGGGGGGGGGGGGGGGGFGGGGGGGGGGGGGGEGGGGGGGGGGDFGGGGGGGGGGGGGGGGFGGGGGGGCGGGGGGGGGGGGGGGDGGGFGFGGGGGGGGFFFFFGFGGGGCGFFFFFFFFFFF@CFFFFFCC4B9AABFFDFFFF>DFFFFFFF@FFFFFF9EFF@9?>@<09>?13<:AFFBFFF:<B>AF<:>;>BFFFFF?<<<B?F:?6
@M04999:289:000000000-L3R54:1:1101:17041:8695 2:N:0:444
TATCTAATCCTGTTTGCTACCCACGCTTTCGAGCATGAACGTCAGTGTTATCCCAGGAGGCTGCCTTCGCCATCGGTATTCCTCCACATCTCTACGCATTTCACCGCTACACGTGGAATTCTACCTTCCTCTACAATACTCCAGATAACCAGTTTTAAGTGCAGTTCCCAGGTTGAGCCCGGGGCTTTCACACCTAACTTAATTATCCGCCTACATGCCCTTTACGCCCAGTCATTCCGCTTAACGCTCGCACCCTCCGTATTACCGCGGCTGCTGGCACGGAGTTAGCCGGTGCTTCTTC
+
CC@@CFFGCAFGGGGGGFEF<FFEGGGEGGGGGEFGACAEEGCF>CCCEG9@6EFGDDDGGGGEGGGGDGGGGGEFCCGGGGGGGGGGGGGGGFFFDGG@FFGF:FCCFGGGGC=B7<FGGGGGFGFGGGGGFFEFFGGGFGF?CDA9EFFG8,EFCGGGGCFEBDGGCF,1=EDFFGF+=>6CGC:<<EGG9CF?+=FGF6E9BAFFA9AAAF4FEF4>FBE4CDF@9@=BE4*/@?:/991.7692(7;;9211770,(48<<A(39,4;6?B)3<(<30904:<9240(((--).)5)
@M04999:289:000000000-L3R54:1:1101:6090:8774 2:N:0:444
TGACTACAGGGGTATCTAATCCTGTTTGCTCCCCACGCTTTCGCATCTCAGCGTCAGTATCTGTCCAGAAGGCCGCCTTCGCCACCGGTATTCCTCCACATCTCTACGCATTTCACCGCTACACGTGGAATTCTACCTTCCTCTACAATACTCCAGATAACCAGTTTTAAGTGCAGTTCCCAGGTTGAGCCCGGGGCTTTCACACCTAACTTAATTATCCGCCTACATGCCCTTTACGCCCAGTCATTCCGATTAACGCTCGCACCCTCCGCATTACCGCGTCTGCTGGCCCGGAGTGAGC
+
CCCCCGFGGFGGGGGGGEFGGAFAGGGFGGGFGGGGGGGFFG@GF@CGGGGGGFGGEGFGFFFGFFFDGFGGGGEGGCFGFGCFGGG7FGGGCCEFG?GGGGGGGF;CFECCGEDFGFGGGGFGGGG@4EFGFFGGGFGGGGGGDEEDFGGGGGG8BDD9FFFGBDFDFDGFDGGGFDFDFGFGG6:D@FFGG657C>7AAACFFDFFEBECE6B:8FFF4>=@20(873)5B3@3;;;:966334)/798(,(26919??>>9B9B:<,3(-3(56<19>(((,66)8,(-(-,41())(
@M04999:289:000000000-L3R54:1:1101:22999:8790 2:N:0:444
GTGGACTACAAGGGTATCTAATCCTGTTTGCTCCCCACGCTTTCGCATCTCAGCGTCAGTATCTGTCCAGAAGGCCGCCTTCGCCACCGGTATTCCTCCACATCTCTACGCATTTCACCGCTACACGTGGAATTCTACCTTCCTCTACAATACTCCAGATAACCAGTTTTAAGTGCAGTTCCCAGGTTGAGCCCGGGGCTTTCACACCTAACTTAATTATCCGCCTACATGCCCTTTACGCCCAGTCATTCCGATTAACGCTCGCACCCTCCGTATTACCGCGGCTGCTTGCACGGTGTTT
+
CCCCCFGGFCFGGDGGGGGGGGGGGGGGGGFGGGGGFGGGGGGGDGGEGGGGGGGGGGGG9CFGEEEFFEGGDGGGEEGGGGGGEGGFGGGCFFGGGGGGGGGGFGGGGGGFGGGFGGGGGEGGGGGGGGGGFGGGEGGFGGGGGGGGGEFGGGGGEFGF=DGGDFGEGGGGGG?F72<@FGFFGFGGDEFFGG6CC5DGFAFFFAADFFFBEC*=AF9CF*2>@@=B6E>E9BEF@);)2;9714;3967?3;@D1CC?BFB094>BF?6:9:(87<943(-(42(44-<?<7(3(310(
@M04999:289:000000000-L3R54:1:1101:24265:8791 2:N:0:444
TCGCGACTACTCGGGTATCTAATCCTGTTTGCTCCCCACGCTTTCGCATCTCAGCGTCAGTATCTGTCCAGAAGGCCGCCTTCGCCACCGGTATTCCTCCACATCTCTACGCATTTCACCGCTACACGTGGAATTCTACCTTCCTCTACAATACTCCAGATAACCAGTTTTAAGTGCAATTCCCAGGTTGAGCCCGGGGCTTTCACACCTAACTTAATTATCCGCCTACATGCCCTTTACGCCCAGTCATTCCGATTAACGCTCGCACCCTCCGTATTACCGCGGCTGCTGGCACGGAGTT
+
CCCCCGGGGGGGGGGGGGGGGGGGGGGGGGGGGGGGGGGGGGGGGGGGGGGGGGGGGGGGGGGGGGGGGGGGGGGGGGGGGGGGGDGGGGGGGGGGGGGGGGGGGGGGGGGGGGGGGGGGGGGGGGGGGGGGGFGGGGGGGGGGGGGGGGGGGGGGGGGGGGGGGGGGGGGGGGGGFGFFGGGGGGGGGGGGGGFGGGGGFFFFFFFFFFFFFFFFFFFFFFF>D@?DDFFFFFF@FFFFFFFF?D;<<CECEFB?FFFFBBB:3229BFF?B>?::7:AB(4((-46<287?7)8469?4
@M04999:289:000000000-L3R54:1:1101:26839:8794 2:N:0:444
GACTACTCAGGTATCTAATCCTGTTTGCTCCCCACGCTTTCGCATCTCAGCGTCAGTATCTGCCCAGAAGGCCGCCTTCGCCACCGGTATTCCTCCACATCTCTACGCATTTCACCGCTACACGTGGAATTCTACCTTCCTCTACAATACTCCAGATAACCAGTTTTAAGTGCAGTTCCCAGGTTGAGCCCGGGGCTTTCACACCTAACTTAATTATCCGCCTACATGCCCTTTACGCCCAGTCATTCCGATTAACGCTCGCACCCTCCGTATTACCGCGGCTGCTGGCACGGAGTTAGCC
+
CCCCCGGGGGGGGGGGGGGGGGGGGGGGGGGGGGGGGGGGGGGGGGGGGGGGGGGGGGGGGGGGGGGGGGGGGGGGGGGGGGGGGGGGGGGGGGGGGGGGGGGGGGGGGGGGGGGGGEGGGGGGGGGGGGGGGGGGGGGGGGGGGGGGGGGFFGGGGGGGGGGGGGGGGFGGGGGGFGFGGGFGGGGGGFGGGGGGGGGGFFFFFFFFFFFFFFFFFFF@FFFFFFFFFEDFFFFFFF3>DFFFFFEFFFFF@DFF@FF@>>;>7?FFFFFFF>>FFF>>;611(45::7?FF>>FFBAF?
@M04999:289:000000000-L3R54:1:1101:8346:8819 2:N:0:444
CGACTACTGGGGTATCTAATCCTGTTCGCTCCCCGCGCTTTCGTCCATCAGCGTCAATCGGTATTTAGTAACCTGCCTTCGCAATCGGGGTTCTGTGTAATATCTATGCATTTCACCGCTACACTACACATTCCAGCTACTTCAATACTATTCAAGATTAACAGTATCAACGGCAGTTCTACAGTTAAGCTGCAGGTTTTCACCGCTGACTTATCAACCCGCCTACGGACCCTTTAAACCCAATAAATCCGGATAACGCTCGCATCCTCCGTATTACCGCGGCTGCTGGCACGGAGTTAGC
+
CCCCCGGGGGGGGGGGGGGGGGGGGGGGGGGGGGGGGGGGGGGGGGGGGGGGGGGGGGGGGGGGGGGGGGGGGGGGGGGGGGGGGGGGGGGGGGGGGGGGGGGGGGGGGGGGGGGGGGGGGGGGGGGGGGGGGGGGGGGGGGGGGGGGGGGGGGGGGGGGGGGGGGGGGGGGGGGGFGFGGGGGGGGGGGGGGFFFFGGGFFFFFFFFADFFFFFFFFADFFFFFFFFFFFFFFFFFFFFFFFFFFEEF@@;FFDFFFFFF>9>FBF?DFF?(2>>DFF906>FFF?DF?:<?9;>FF><4
@M04999:289:000000000-L3R54:1:1101:16917:8863 2:N:0:444
TGACTACCAGGGTATCTAATCCTGTTTGCTCCCCACGCTTTCGCATCTCAGCGTCAGTATCTGTCCAGAAGGCCGCCTTCGCCACCGGTATTCCTCCACATCTCTACGCATTTCACCGCTACACGTGGAATTCTACCTTCCTCTACAATACTCCAGATAACCAGTTTTAAGTGCAGTTCCCAGGTTGAGCCCGGGGCTTTCACACCTAACTTAATTATCCGCCTACATGCCCTTTACGCCCAGTCATTCCGATTAACGCTCGCACCCTCCGTATTACCGCGGCTGCTGGCACGGAGTTAGC
+
CCCCCGGGGGDGGGGGGGGGGGGGGGGGGGGGGGGGGGGGGGEGGGGGGGGGGGGGGGGGGGGGGGGGGGGGGGGGGGGGGGGGGGGDGGGGGGGGGGGGGGGGGGGGGGGGGGGGGGGGGGGGGGCFGGGGGGGGGGGGGGGGGGGGGGGGGGGGGGGGGGGGGGGGGGGGDGGGFGFGGGGGGGGGGGGGGDGGGGGGFFFFFFFFFFFF=FFFEFFEBFFFFFFFFFEBFFFFF;@EFF6@@EFFFFFFFFFFFDFFFFF9B><?FFFB??FFFF6>FB>BFFFD>BFFB909<?FF9
@M04999:289:000000000-L3R54:1:1101:5612:8866 2:N:0:444
CGACTACCCGGGTATCTAATCCTGTTTGCTCCCCACGCTTTCGCATCTCAGCGTCAGTATCTGTCCAGAAGGCCGCCTTCGCCACCGGTATTCCTCCACATCTCTACGCATTTCACCGCTACACGTGGAATTCTACCTTCCTCTACAATACTCCAGATAACCAGTTTTAAGTGCAATTCCCAGGTTGAGCCCGGGGCTTTCACACCTAACTTAATTATCCGCCTACATGCCCTTTACGCCCAGTCATTCCGATTAACGCTCGCACCCTCCGTATTACCGCGGCTGCTGGCACGGAGTTAGC
+
CCCCCGGGGGGGGGGGGGGGGGGGGGGGGGGGGGGGGGGGGGGGGGGGGGGGGGGGGGGGGGGGGGGGGGGGGGGGGGGGGGGGGGGGGGGGGGGGGGGGGGGGGGGGGGGGGGGGGGGGGGGGGGGGDGGGGGGGFFFGGGGGGGGGGGGGGGGGFGFFGGGGFGGGGGGGGGGGFGFGGGGGGGGGGGGGGGGGGDGGFFFFFFFFFFFFFFFFFFFCFF@FFFFFCFFFFFEEFFFFFDDE@<EEFFF011;<A69BF>B>>FB?BFFF?::AFF?936;FFB:?8:BD:>92<8AB<
@M04999:289:000000000-L3R54:1:1101:13012:8908 2:N:0:444
TTGGACTACTGGGGTATCTAATCCTGTTCGCTACCCATGCTTTCGAACCTCAGCGTCAGTTACAGACCAGAGAGCCGCCTTCGCCACTGGTGTTCTTCCATATATCTACGCATTCCACCGCTACACATGGAGTTCCACTCTCCTCTTCTGCACTCAAGAAAAACAGTTTCAGCTGCACTTCCCCGGTTAAGCCGAGGGCTTTCACAGCTGACTTGTTCTCCCGCCTGCGTTCGCTTTACGCCCAATAAATCCGGACAACGCTTGCCACCTACGTATTACCGCGGCTGCTGGCCCGTAGTTT
+
CCCCCGGGGG9FGGGGGGGGGGGGGGGGGGGG8@CCFGGGGGGGG,EGGGGGGGGGGGGGGGGGGFGGGGGGGGGGGGGGGGGGGGGGGGGGGGGGGGGGGGGGGGGGGGGGGGGGGGGGGGEGGGGGGGGGFFGGGGGGGGGGGGGGGGGGGGGG8AC8DGFGGGGFGGGFGGGGFGFGGGGGEDEGGGFFG6@C5DGGFFFFFFFFFFFFFFFFBFFEFD>@FFDF=?DD<B?FFFF>@F@F03=;CCEEF;:>BF?>BB??F:A?<?4:3:3>BBFA41>;9>9::?76(4,43244)
@M04999:289:000000000-L3R54:1:1101:28651:8908 2:N:0:444
TGACTACTGGGGTATCTAATCCTGTTCGCTCCCCACGCTTTCGTCCATCAGCGTCAATCGGTATTTAGTAACCTGCCTTCGCAATCGGAGTTCTGTGTAATATCTATGCATTTCACCGCTACACTACACATTCCAGCTACTTCAATACTATTCAAGATTAACAGTATCAACGGCAGTTCTACAGTTAAGCTGCAGGTTTTCACCGCTGACTTATCAACCCGCCTACGGACCCTTTAAACCCAATAAATCCGGATAACGCTCGCATCCTCCGTATTACCGCGGCTGCTGGCACGGAGTTAAC
+
CCCCCGGGGGGGGGGGGGGGGGGGGGGGGGGGGGGGGGGGGGGGGGGGGGFGGGGGGGGGGGEGGGGGGGGGGGGGGGGGGGGGGGDGEGGGGGGGGGGGGGGGGFFGGGGGGGGGGGGGGGGGGGGGGGGGGGGFGGGGGGGGGGGGGGGGGGGGGGGGGGGGGGGGGGFGGGGGFGFGGGGGGGGGGGGGGGGGFGFFFFFF>AEFFFEEFFFFFFFFEBAD==A2@FFFFFEEFEFFFF=;E8CEC;;B08?9<DBDF@BF?BF?AB646<BFBA6939;9987:02(.13903?<).
@M04999:289:000000000-L3R54:1:1101:6979:8927 2:N:0:444
CGGACTACTAGGGTATCTAATCATGTTTGCTCCCCACGCTTTCGCATCTCAGCGTCAGTATCTGTCCAGAAGGCCGCCTTCGCCACCGGTATTCCTCCACATCTCTACGCATTTCACCGCTACACGTGGAATTCTACCTTCCTCTACAATACTCCAGATAACCAGTTTTAAGTGCAGTTCCCAGGTTGAGCCCGGGGCTTTCACACCTAACTTAATTATCCGCCTACATGCCCTTTACGCCCAGTCATTCCGATTAACGCTCGCACCCTCCGTATTACCGCGGCTGCTGGCACGGCGTTGG
+
CCCCCGGGGFDFDD,,@FFFGG,6EF<6F<CEFCFGGGGGGDCBC:7FCFEGCFFFGGGEGGFGGGGGGFCFDGGGGGG=FFGGGDEG:CEGCFFFCGGGG<E,ACFGGEEEGGAFGEEGEGGFEFGEEG=F8EFGFGGGGGGGGGGCFGGGGGGG?EFGGG8=D=D,,@DGFFFGF8;D?FGGGGFG?CCFGEECDDGGFB++=A:>7=DECAFFEC@A62(62(3(0/)>BEB=4<;A1.82=EEE3?C@(/23?4((/1036>F?0<?6608?AFF<90,((4(5:((,,(3((49(.
@M04999:289:000000000-L3R54:1:1101:15047:8934 2:N:0:444
GACTACCAGGGTATCTAATCCTGTTCGCTCCCCACGCTTTCGTCCCTCAGCGTCAATCGGTGTTTAGTAACCTGCCTTCGCAATCGGGGTTCTGTGTAATATCTATGCATTTCACCGCTACACTACACATTCCAGCTACTTCAATACTATTCAAGATTAACAGTATCAACGGCAGTTCTACAGTTAAGCTGCAGGTTTTCACCGCTGACTTATTAACCCGCCTACGTACCCTTTAAACCCAATAAATCCGGATAACGCTCGCACCCTCCGTATTACCCCGGCTGCTGGCTCTGAGTTCTCC
+
CCCCCGCFEFGGGGGGDEGGGGGFGEEGGGGGGEGGGEFGGGGG@,CF@<FGGGGEC<F7CFGGGG9CFEFGGGGDGGGCC:=FFDEECGGGGGF9F<9F9FGDF<ACGGGGGGEGFGGGGFGGGGEGGGGG;C,DE9EBFFA===FGDDFGCD8EGG;EDFAEAD,==D@88=+@DC?EGFFFGCCCFACGGF?CFGG7C7A>EFE>CFE5;+41AFAAFFFDD=(*/677@547/7BD<28)44.<(,.(6<<),1,6(32(-,-4<(,(2:2<6,33(43>1).8?()().).6-).4
@M04999:289:000000000-L3R54:1:1101:10989:8941 2:N:0:444
TTGTGGACTACCCGGGTATCTAATCCTGTTCGCTACCCATGCTTTCGAACCTCAGCGTCAGTTGCAGACCAGAGAGCCGCCTTCGCCACTGGTGTTCTTCCATATATCTACGCATTCCACCGCTACACATGGAGTTCCACTCTCCTCTTCTGCACTCAAGAAAAACAGTTTCAGCTGCACTTCCCCGGTTAAGCCGAGGGCTTTCACAGCTGACTTGTTCTCCCGCCTGCGTTCGCTTTACGCCCAATAAATCCGGACAACGCTTGCCACCTACGTATTACCGCGTCTGCTGGCACGTAGT
+
CCCCCGGGGGGGGGGGGGGGGGGGGGGGGGGGGGGGGGGGGGGGGGGGGGGGGGGGGGGGGGGGGGGGGGGFGGGGGGDGGGGGGGGGGGGGGGGGGGGGGGGGGGGGGGGGGGGGGGDFGGGGGGGGGGG8FGGGGGGGGGGGGGGGGGGCGGGGGGGDC?FFGGGGGGGGGGFGFGFGGGGGGGGCEEGGCGGDGGGGEFFFFFFFEFFEFFFFEABFFFFF>FBFDFFFFFFFFFFAC6DB0<8??2AABB>>6>F<<0;?:1:B2<:?:B:?FB?<9AB(4--:?DA?4:<?617?8
@M04999:289:000000000-L3R54:1:1101:15714:8945 2:N:0:444
GGGACTACTCGGGTATCTAATCCTGTTTGCTCCCCACGCTTTCGCATCTCAGCGTCAGTAACAGACCAGAGAGCCGCCTTCGCCACTGGTGTTCTTCCATATATCTACGCATTTCACCGCTACACATGGAGTTCCACTCTCCTCTTCTGCACTCAAGTCTCTCAGTTTCCGATGCTCTTCCTCAGTTAAGCTGAGGGCTTTCACATTCAGACTTAAAAGACCGCCTGCGCTCCCTTTACGCCCAATAAATCCGGACAACGCTTGCCACCTACGTATTACCGCGGCTGCTGGCACGTAGTT
+
CCCCCGGGGGGGGGGGGGGGGGGGGGGGGGGGGGGGGGGGGGGGGEGGGGGGGGGGGGGGGGGGFGGGGGGGGGGGGGGGGGGGGGGGGGGGGGGGGGGGGGGFGGGGGGGGGGGGGGGGGGGGGGFFAFFGGGGGGGGGGGGGGGGGGGGGGGGGGGGGGGGGGGGGGGG>EGCDFFFGGGGFDEF:E7FGGG,CCDFGFFFFFFFFFF5CEFFFFFF5CDA>FFDFF9@FFFFFFFE?<BBD0=;E<CEFF6<;>@DFFF???FFFFF>><?3A?2>62;FF047:?F5:?<281??A
@M04999:289:000000000-L3R54:1:1101:23909:8955 2:N:0:444
ATCGACTACAAGGGTATCTAATCCTGTTTGCTACCCACGCTTTCGAGCATGAACGTCAGTGTTATCCCAGGAGGCTGCCTTCGCCATCGGTATTCCTCCACATCTCTACGCATTTCACTGCTACACGTGGAATTCTACCTCCCCCTGACACACTCTAGTTTGACAGTTTCAAATGCACGTCCCAAGTTGAGCTCGGGGATTTCACATCTGACTTATCTAACCGTCTGCGCTCGCTTTACGCCCAGTAATTCCGATTAACGCTCGCACCCTACGTATTACCGCGGCTGCTGGCACGTAGTT
+
CCCCCGGGGGGGGGGGGGGGGGGGGGGGGGGGGGFGGGGGGGGGGGGGGGGGGGGGGGGGGGGGGGGGGGGGGGGGGGGGGGGGGGGGGGGGGGGGGGGGGGGGGGGGGGGGGGGGGGGGGGGGGGGGGGGGGGGGGGGGGGGGGGGGGGGGEFGGGGGGGGGGGGGGGGGGGGGGFGFGGDCFFGGGGGGGGGEGGGDGFFFFFFCFFF<EEFFFFFFFFFFFFFFFFF@@@FD>>CEDFFFFFEEFFFEC;@?DFFFFB60:12>;?BF?B1)48AA<4((6062:?B::(4<1((-6
@M04999:289:000000000-L3R54:1:1101:28233:8963 2:N:0:444
GACTACCGGGGTATCTAATCCTGTTCGCTACCCATGCTTTCGAACCTCAGCGTCAGTTACAGACCAGAGAGCCGCCTTCGCCACTGGTGTTCTTCCATATATCTACGCATTCCACCGCTACACATGGAGTTCCACTCTCCTCTTCTGCACTCAAGAAAAACAGTTTCAGCTGCACTTCCCCGGTTAAGCCGAGGGCTTTCACAGCTGACTTGTTTTCCCGCCTGCGTTCGCTTTACGCCCAATAAATCCGGACAACGCTTGCCACCTACGTCTTACCGCGGCTGCTGGCCCGTAGTTCGCC
+
CCC8CFFGGGGGEGGGGGGGGGGGGGDGGGGGEFGGGGGGGGGGGGGGDGGGGGGGGGGGFGGGGGGGGFGGGGGGGGGGGGGGGGGGGGGGFGGGGGGGGGGGGGFFGGGGGGGG7FGGGGGFFG8FGGGGGCGA@EGGFGGGGGCGFGD81=DDGFGFEFGGGGGGGGGGG86EDF9DCGDGGGGGGGGEE:EGGGGG>69BFFFFDFCFEF))1;F25>3=DB;@239DD;C9;DFF(6:?A2<>BF6<>6:?F>-,(47AFF??B?:((-6A>:>F09>9<)4>(,4,((-4<)(44
@M04999:289:000000000-L3R54:1:1101:17100:8977 2:N:0:444
GGACTACACGGGTATCTCATCCTGTTTGCTACCCATGCTTTCTAACCTCAGCGTCAGTTACAGACCATAGAGCCGCCTTCGCCACTTGTGTTCTTCCATATATCTACGCATTCCACCGCTACACATGGAGTTCCACTCTCCTCTTCTGCACTCAAGAAAAACAGTTTCAGCTGCACTTCCCCGTTTAAGCCGAGGGCTTTCACAGCTGACTTGTTCTCCCTCCCGCGTTCGCTTTACGCCCAATAAATACGGACAAAGCTTGCCACCCCCGTATTCCCCCGGCTGCTGGCACGTAGTTAGC
+
-6<AB6,CF@@FBFFEF,;<@66-CF,,C<,;FG,@,ED@FE,,C@F<C,66CC7,6CF9@FFG<CF,FE9C<E:+4?=A?F@,:4,6:EFF?F<@FECADGGFG<E7=,4?E,5C<+@BC>FGGB,A,AF:,9,@CD9,=,9E9=@;D;,,@=1=D?FC,=A4>CF=3,==,=?D88066D?+==8,,=D+151+;79F5>FF+;566@C7*4+?7=F:*:5))-99@=2>2598.(28:7(/)7>6)./((.:(((6;4(4(62.((-,404:)).(41((47:B:0((.(((,-.)).
@M04999:289:000000000-L3R54:1:1101:20470:9007 2:N:0:444
GAGACTACTCGGGTATCTAATCCTGTTTGCTCCCCACGCTTTCGCATCTCAGCGTCAGTATCTGTCCAGAAGGCCGCCTTCGCCACCGGTATTCCTCCACATCTCTACGCATTTCACCGCTACACGTGGAATTCTACCTTCCTCTACAATACTCCAGATAACCAGTTTTAAGTGCAGTTCCCAGGTTGAGCCCGGGGCTTTCACACCTAACTTAATTATCCGCCTACATGCCCTTTACGCCCAGTCATTCCGATTAACGCTCGCACCCTCCGTATTACCGCGGCTGCTGGCACGGAGTT
+
CCCCCGGFFEFGCE@CE@FFFGGCGGGGGGGCF@FGGFGGGGFDEEDGGGGGGDCFFCFFE9FEGEA<8ED6,,BF:BGGFGGG@:=FGGF=FGGGDDGGGFGGGGGGGGGG@EEGGGEGGGEBDCFE+4<?FGGD@DFD@=DGE9=FGGGGGGGF83A9AFGGDFFFFG8EGDGGCGFDFFGC+5E:E7F,1@79DDCCFFFFFABABE:C6B9FFFFF:=DFF=>=?9)6:@FFEEFE9B@(6<73?E?@;D?D9C13<B60910:8:B6:?<3<>9(2(4;FFFFF0<B<4079??
@M04999:289:000000000-L3R54:1:1101:19512:9028 2:N:0:444
GGACTACCGGGGTATCTAATCCTGTTTGCTCCCCACGCTTTCGCATCTCAGCGTCAGTATCTGTCCAGAGGGCCGCCTTCGCCACCGGTATTCCTCCACATCTCTACGCATTTCACCGCTACACGTGGAATTCTACCTTCCTCTACAATACTCCAGATAACCAGTTTTAAGTGCAATTCCCAGGTTGAGCCCGGGGCTTTCACACCTAACTTAATTATCCGCCTACATGCCCTTTACGCCCAGTCATTCCGATTAACGCTCGCACCCTCCGTATTACCGCGGCTGCTGGCACGTAGTTAGC
+
CCCCCGGGGGGGGGGGGGGGGGFGGGGGGGGGGGGGGGGGGGGGGGGGGFGGGGGGGGGGGGGGGGGGGGGDGGGGGGGGGG7FGGGGGGGGGGGGGGGGGGGGGGGGGGGDGGGGGGGGGGGGGGGGFGGGGGGGGGGGGGGGGGGGGGGGGFGGFGAFGGGGFFGFGGGGFGGGFGFGGGGCFFFGGGG>EE*@DDGGFFFFFFFFFFFCEFFAEFFFBDFF?@;EFFFFFFFFFFFFF<DEEFECFEFFFF?9A:9:69BBFB<:<BBB?BFFFFFFB09BF:77>?:?6(.,3<BA6
@M04999:289:000000000-L3R54:1:1101:15425:9056 2:N:0:444
TATGACTACAGGGGTATCTAATCCTGTTTGCTCCCCACGCTTTCGCATCTCAGCGTCAGTATCTGTCCAGAAGGCCGCCTTCGCCACCGGTATTCCTCCACATCTCTACGCATTTCACCGCTACACGTGGAATTCTACCTTCCTCTACAATACTCCAGATAACCAGTTTTAAGTGCAATTCCCAGGTTGAGCCCGGGGCTTTCACACCTAACTTAATTATCCGCCTACATGCCCTTTACGCCCAGTCATTCCGATTAACGCTCGCACCCTCCGTATCACCCCGGCTGCTGGCACGGAGTT
+
CCCCCGGGGGGGGGGGGGGGGGGGGGGGGGGGGGGGGGGGGGGGCGGGGGGGGGGGGGGGFGGGGGGFGGGCGGGGGGGGGGGGGGGGG7FGGGGGGGGGGGGGFGGGGGGGGGGGGGGGGGGGGGGGGGGGFGGGGGGGGGGGGGGGGGGCGGGGGGGFGGGGGGGGGGG?FGDGF7FGGFGGFEGGEGDFGGDGG5DGFFFFFFFFFFBBFFFFFFFEFCDFFF?BEFEF=DFFFCE3?9;;?=E@FFC?(6;1<?C@>:<>9066346:9:?:?2A4(299999:0:((.8101(4:
@M04999:289:000000000-L3R54:1:1101:24479:9059 2:N:0:444
GACTACTGGGGTATCTAATCCTGTTTGCTCCCCACGCTTTCGCATCTCAGCGTCAGTATCTGTCCAGAAGGCCGCCTTCGCCACCGGTATTCCTCCACATCTCTACGCATTTCACCGCTACACGTGGAATTCTACCTTCCTCTACAATACTCCAGATAACCAGTTTTAAGTGCAGTTCCCAGGTTGAGCCCGGGGCTTTCACACCTAACTTAATTATCCGCCTACATGCCCTTTACCCCCAGTCATTCCGATTAACGCTCGCACCCTCCGTATTACCGCGGCTGCTGGCACGGGGTTAGCC
+
CCCCCGGGGGGGGGGGGGGGGGGGGDGGGGGGGGGGGFGGGEGGGGFGGGFGGGEFGAFGGGGGGGGCCEFGGGDGGGGGGGGGFGEFGGGGGGFFGGGDE<FGGGGGGFGGGFGGGGGGGGGGGFEGGFGGGFGGGGGGGGGGGDGGFGGGDFGGGCFGFGGFGGDFEGEFGGGGFG9FGGGGGGFGGGGEGCECCCFGAFFFFFFFFFFFFFFFFFFDFFFDFFFF35BF@=EFFF<AB;4@EF?EC1;D1?3C@080>>B;B??B<>???BFFF?>0(31314:2<<FFF((,30892
@M04999:289:000000000-L3R54:1:1101:5441:9064 2:N:0:444
AGACCACCTGGGTATCTAATTCCTTTCGCTCCCCACCCTTTCGCTCCTCAGCGTCCGTGACGTCCCAGAGACCTGGCCTCGCCACCGGTTGTTTTCCCTATATCTACCCATTCCACCGTCTCCTCGAGAATTCCAGTCTCCCCCACCTCACTCCATGCCGCCCGGACGCATTGGCTATCCACCGTTAAGCGATCGGCTTTCACACCCGACTCAGCGAACCACCTACGCACCCTTTACTCCCAATAATTCCGGATGACGCTTGCCCCCTACCTATTACCTCGTCTGCTGGCCGGCAGTTAGC
+
6-8A,,,,,,;C6,,6;6C,,C,6CC@8;BC@FE,@,6C@BF,,BF@,;,,,+,,+8C8<,6,,,BCF,,@@7,,,:,:A,+7BBF+8+748,,A,EF,:5,,9A@4,,?,9A<,,9+,+,9,,9+6+,8,C9E9;,6,4@,+++6@,@,,,7@D,,,,+@CG+++++1***5,3,**0*+491D**4,=87,44*19868==1;;.)(60,))0).)2:)16(,5(((-,4,83).)6@6,((,4)-)6(((3(.),(-(4(()-7((.(55)))6)64((-(,))).1((4(40?)45)
@M04999:289:000000000-L3R54:1:1101:10635:9066 2:N:0:444
TGACTACTCGGGTATCTAATCCTGTTCGCTCCCCACGCTTTCGTCCATCAGCGTCAATCGGTATTTAGTAACCTGCCTTCGCAATCGGGGTTCTGTGTAATATCTATGCATTTCACCGCTACACTACACATTCCAGCTACTTCAATACTATTCAAGATTAACAGTATCAACGGCAGTTCTACAGTTAAGCTGCAGGTTTTCACCGCTGACTTATCAACCCGCCTACGGACCCTTTAAACCCAATAAATCCGGATAACGCTCGCATCCTCCGTATTACCGCGGCTGCTGGCACGGAGTTAGC
+
CCCCCGGGGGGGGGGGGGGGGGGGGGGGGGGGGGGGGGGGGGGGGGGGGGGGGGGGGGGGGGGGGGGGGGGGGGGGGGGGGGGGGGGGGGGGGGGGGGGGGGGGGGGGGGGGGGGGGGGGGGGGGGGGGGGGGGGGGGGGGGGGGGGGGGGGGGGGGGGGCFGGGGGGGGGGCGGGFGFGGGGGGGGGGGGGGGGGGGGGFFFFFFFFFFFFFFFFFFFFFBFFFFF?FFFFFFFFEFFFD@FFFFFFFFF(;DFEF0:@FFFFFBFFD?>F::?>DFF>01;>>FBFFFFFB>03<<2<6
@M04999:289:000000000-L3R54:1:1101:8258:9107 2:N:0:444
GACTACCAGGGTATCTAATCCTGTTCGCTACCCATGCTTTCGAACCTCAGCGTCAGTTACAGACCAGAGAGCCGCCTTCGCCACTGGTGTTCTTCCATATATCTACGCATTCCACCGCTACACATGGAGTTCCACTCTCCTCTTCTGCACTCAAGAAAAACAGTTTCAGCTGCACTTCCCCGGTTAAGCCGAGGGCTTTCACAGCTGACTTGTTCTCCCGCCTGCGTTCGCTTTACGCCCAATAAATCCGGACAACGCTTGCCACCTACGTATTACCGCGGCTGCTGGCACGTAGTTAGCC
+
CCCCCGGGGGGGGGGGGGGGGGGGGGGGGEGGGGGGGGGGGGGGGGGGGGGGGGGGFGGGGGGGGGGGGGGGGGGGGGGGGGGGGGGFGGGGGGGGGGGGGGGGGGGGGGGGGGGGGGGGGGGGGGGGGGGGGGGGGGGGGGGGGGGGGGGGGGGGGGGGGGGGGGGGGGGGGGFGFGFGGGGGGGGGGGGGGGE59F>FFFFFFFFFFEFEFFFFFFFFF>=B=BFFD?F0?@<EFFFFF=DFF>EFFB07>902;BF?6??>7:7>?BB?F:BFFFFFFFF>:?FFFFBB:?BF6642.
@M04999:289:000000000-L3R54:1:1101:3308:9130 2:N:0:444
TGGGACTACACGGGTATCTAATCCTGTTTGCTCCCCACGCTTTCGCATCTCAGCGTCAGTATCTGTCCAGAAGGCCGCCTTCGCCACCGGTATTCCTCCACATCTCTACGCATTTCACCGCTACACGTGGAATTCTACCTTCCTCTACAATACTCCAGATAACCAGTTTTAAGTGCAATTCCCAGGTTGAGCCCGGGGCTTTCACACCTAACTTAATTATCCGCCTACATGCCCTTTACGCCCAGTCATTCCGATTAACGCTCGCACCCTCCGTATTACCGCGGCTGCTGGCACGGAGTT
+
CCCCCGGGGGGGGGGDGGGGGGGGGGGGGGGGGGGGGGGGGGGGGGGGGGGGGGGGGGGGGGGGGGGGGGGGGGGGGGGGGGGGGGGFGGGGGGGGGGGGGGGGGGGGGGGGGGGGGGGGGGGGGGGGGGDGGFGGGGFFGGGGGGGGGFGGGGGGGGFFGFGGGGGDGGGDGGGGFFFFGGGGGGGGFFGGGGGDDDGDAAFFFFF>4@@FEFF6CFFC>6@2@DFF2?CE@@FF3CEF@:>76=FFEFF3=08;@3:?1:BFF9B9?:?B6:?<B2:><96(213?D7::<<?F>>2(
@M04999:289:000000000-L3R54:1:1101:8986:9133 2:N:0:444
GTTGACTACAGGGGTATCTAATCCTGTTTGCTCCCCACGCTTTCGCATCTCAGCGTCAGTATCTGTCCAGAAGGCCGCCTTCGCCACCGGTATTCCTCCACATCTCTACGCATTTCACCGCTACACGTGGAATTCTACCTTCCTCTACAATACTCCAGATAACCAGTTTTAAGTGCAGTTCCCAGGTTGAGCCCGGGGCTTTCACACCTAACTTAATTATCCGCCTACATGCCCTTTACGCCCAGTCATTCCGATTAACGCTCGCACCCTCCGTATTACCGCGGCTGCTGGCACGGAGTT
+
CCCCCGGGGGGGGGGGGGGGGGGGGGGGGGGGGGGGGGGGGGGGGGGGGGGGGGGGGGGGGGGGGGGGGGGGGGGGGGGGGGGGGGGGGGGGGGGGGGGGGGGGGGGGGGGGGGGGGGGGGGGGGGGGGGGGGGGGGGGGGGGGGGGGGGGGGGGGGGGGGFGGGGFGGGGGGGGGFGFGGGGGGGGGGGGGGGGGGGGGFFFFFFFFFFFFFFFFFFFFFEFFFFFFFEEFFFEFFFFF?;F?=@FFFC?EE6?6@EFDFFFFFF>61:??FFFFBFFA69BF>BFFFFFFFF?2-(48
@M04999:289:000000000-L3R54:1:1101:19300:9160 2:N:0:444
GACTACTAGGGTATCTAATCCTGTTTGCTACCCACGCTTTCGAGCATGAACGTCAGTGTTATCCCAGGAGGCTGCCTTCGCCATCGGTATTCCTCCACATCTCTACGCATTTCACTGCTACACGTGGAATTCTACCTCCCTCTGACACACTCTAGTTAGACAGTTTCAAATGCACGTCCCAAGTTGAGCTCGGGGATTTCACATCTGACTTATCTAACCGTCTGCGCTCGCTTTACGCCCAGTAATTCCGATTAACGCTCGCACCCTACGTCTTACCGCGGCTGCTGGCACGTAGTTAGCC
+
CCCCCGGGGGGGGGGGGGGGGGGGGGGGGGGGGGGGGGGGGGGGGGGGGGGGGGGGGGGGGGGGGGGGGGGGGGGGGGGGGGGGGGGGGGGGGGGGGGGGGGGGGGGGGGGGGGGGGGGGGGGGG?FGGGGGGGGGGGGGGGGGDGGGGGGGGGGFGGGGGGGEGGGGGGGGFGGGFGFGGCFGGGGGGGGGGGGDGGGGFFFFFFFFFFFFFFFFEFFFFFF>EFF=2>B@FFFFFFFF?FFFFFFEFE;DF?E;31;?FF@FFFFFFFF(,6A>2190;B9>:272??F?6:FB49<>>
@M04999:289:000000000-L3R54:1:1101:15417:9167 2:N:0:444
GGAGACTACCCGGGTATCTAATCCTGTTTGCTCCCCACGCCTTCGCATCTCAGCGTCAGTATCTGTCCAGAAGGCCGCCCTCGCCACCGGTATTCCTCCACATCTCTACGCATTTCACCGCTACACGTTGAATTCTACCTTCCTCTACAATACTCCAGATAACCAGTTTTAAGTGCAGTTCCCAGGTTGTGCCCGCGGCTTTCACACCTAACTTAATTATCCGCCTACATGCCCTTTACGCCCAGTCATTCCGATTACCGCTCGCACCCTCCGTATTACCGCGGCTGCTGGCACGTAGTTC
+
B@B<,,,,,CF+76+6C9,;EE<FGGE<@@@FF@FB,@F+,6669,@F@9E<FF@6@6@66,6<,C,CCG@,,,BFC7>+@=FCFE7,@FGG<,EFCF8FFB=FAFEG;7@FE=FCG?ABF7+4:?=F,8AFFCGFEDA,:,ADADGGFFF8D:,,,6,,@DFGGGF,=@AAFD+;7@9BC9?<3D<E6+:AECE**39CDFFA8:AD30)->=/+71B?8@010(26;3?3)6484>EE<03,,4747.:<B(12().,(-49;4>024:66,10().4:039B;46:)4,,)-(.(4:-
@M04999:289:000000000-L3R54:1:1101:24514:9199 2:N:0:444
GGGACTACCCGGGTATCTAATCCTGTTCGCTCCCCACGCTTTCGTCCATCAGCGTCAATCGGTATTTAGTAACCTGCCTTCGCAATCGGGGTTCTGTGTAATATCTATGCATTTCACCGCTACACTACACATTCCAGCTACTTCAATACTATTCAAGATTAACAGTATCAACGGCAGTTCTACAGTTAAGCTGCAGGTTTTCACCGCTGACTTATCAACCCGCCTACGGACCCTTTAAACCCAATAAATCCGGATAACGCTCGCATCCTCCGTATTACCGCGGCTGCGGGCACGGAGTT
+
CCCCCGGGGGGGGGGGGGGGGGGGGGGGGGGGGGGGGGGGGGGGGGGGGGGGGGGGGGGGGG@CGFGGGGGGGGGGGGGGGGGGGGGGGGGGGGGGGGGGGGGGGGGGGGGGGGGGGGGGGGGGGGGGGGGGGGGGGFGGGGGGGGGDGGGGGGGGGGGGDGGGGGGGGGGGGGGGFGFGGFCFGGGGGGGGGCFGGFGFFFFFFFFFFFFFEFFFFFFFE9AFF=BD@FFFFF;EEFEFD?FFFEEE?EFF>7<?E@;>:?F06?;08A:>:430)5>:F01491:>F9;9249(-:?
@M04999:289:000000000-L3R54:1:1101:5316:9221 2:N:0:444
GGACTACCGGGGTATCTAATCCTGTTCGCTCCCCACGCTTTCGTCCATCAGCGTCAATCGGTATTTAGTAACCTGCCTTCGCAATCGGGGTTCTGTGTAATATCTATGCATTTCACCGCTACACAACACATTCCAGCTACTTCAATACTATTCAAGATTAACAGTATCAACGGCAGTTCTACAGTTAAGCTGCAGGTTTTCACCGCTGACTTATCAACCCGCCTACGGCCCCTTTAACCCCAATAAATCCGGATAACGCTCGCATCCTCCGTATTACCGCGGCTGCTGGCACGGAGTAAGC
+
CCCCCGGGGGGGGGGGGGGGGGGGGGGGGGGGGGGGGGGGGGGGGGGGGGGGGGGGGGGGGDGGGGGGGGGGGGGGGGGGGGG=F<FGGCG:FFCFC?F?<AF?D<;CF5EF,?FGF?7CBEFFGF@E?,E;F;;,,>4>D,,=,@;=3EECFG,7>EDFFF:==6==FGFG>>CEF7C;9C7,@:C;,ACC,,@*;FG96AF9*<A52:4<;9:B4;;>DF29(092(696@883C);F(8<@@847?.01((4428(,(((,(-().(--,3,):4(21(((((.8.42<:(3(4(--.
@M04999:289:000000000-L3R54:1:1101:22828:9273 2:N:0:444
GTAGACTACCAGGGTATCTAATCCTGTTTGCTCCCCACGCTTTCGCATCTCAGCGTCAGTATCTGTCCAGAAGGCCGCCTTCGCCACCGGTATTCCTCCACATCTCTACGCATTTCACCGCTACACGTGGAATTCTACCTTCCTCTACAATACTCCAGATAACCAGTTTTAAGTGCAATTCCCAGGTTGAGCCCGGGGCTTTCACACCTAACTTAATTATCCGCCTACATGCCCTTTACGCCCAGTCATTCCGATTAACGCTCGCACCCTCCGTATTACCGCGGCCGCTGGCACGGAGTT
+
CCCCCGGGGGGGGGGGGGGGGGGGGGGGGGGGGGGGGGGGGGGGGGGGGGGGGGGGGGGGFGGGGGGGGGFGGGGGGGGGGGGGGGGGGGG@@FGGGGGGGGGGGGGGGGGGGGGGGGGDGGGGGGGGGGGGGFGGGGGGGGGGGDAGGGGGGFGDCGGGGGGGGGGEFGFGGGFGFGFGGGFFGGGGGDFGGGGGGGGGFFFFFFFF=BEFFFF679E7B:9=9>@BFFFF:BFFEFFB@BFFFFEFFFF?@D??FFC10::1(296:6?F94613<9A?>9(,(4(49(03>(1(48:
@M04999:289:000000000-L3R54:1:1101:19332:9299 2:N:0:444
GGGACTAACAGGGTATCTAATCCTGTTTGCTCCCCACCCTTTCGCATCTCAGCGTCAGTATCTGTCCAGAAGGCCGCCTTCGCCACCGGTATTCCTCCACATCCCTACGCATTTCACCGCTACACGTGGAATTCTTCCCTCCTCTACAATACTCCAGATAACCAGTTTTAAATGCAGTTCCCAGGTTGAGCCCGGGGCCTTCACACCCAACTTAATTAACCGCCTACATTCCCCTTACGCCCAGCCATTCCGATTAACGCTCGCACCCTCCGTATTACCGCGGCTGCTGGCACGGAGTT
+
@A,,8C<,CFFGG@C,666E@,C-,,;FC9@EFGG,@,66BFFB7F,6666,,@,,@@F,,66,CCFA66C,CFFDGGEGG7,F:,B+C7+,C,CA<F,,,,:,95,,,664@F,C<F++4++,944,8+A:FD=,,@,@8C8=3@A,E=@=,2@,,@33@DF9?=FGG,D,,26,++?DFG82DFC@6@:,@;EG>;*;6369:*5*):)):AAFF6+*4(68((,.9)1<@(/:3;(:9F;;(6=395<4/,,(4<?01(49,((-,-:33:22)66((,(,-(,))5?<<2,,(-(
@M04999:289:000000000-L3R54:1:1101:14292:9307 2:N:0:444
TGACTACACGGGTATCTAATCCTGTTTGCTCCCCACGCTTTCGCATCTCAGCGTCAGTATCTGTCCAGAAGGCCGCCTTCGCCACCGGTATTCCTCCACATCTCTACGCATTTCACCGCTACACGTGGAATTCTACCTTCCTCTACAATACTCCAGATAACCAGTTTTAAGTGCAATTCCCAGGTTGAGCCCGGGGCTTTCACACCTAACTTAATTATCCGCCTACATGCCCTTTACGCCCAGTCATTCCGATTAACGCTCGCACCCTCCGTATTACCGCGGCTGCTGGCACGGAGTTAGC
+
CCCCCGGGGGGEFEGGFGGGGGGGGGEGGGGGGGGGGGGEGGGGGEGGFGGGGGGGGGFGGGGGGGGGGGGGGGGGGGGCFGGGEFGGGGGGGGGCFGGGGGFGFGGGGGGGGFFGGGGGGGGGGGGGCFGGGGGFFGGFGGGGGGGGGGGGGGGEGDFFGF?FGGGGGGFGGCCAFADD+=?FG?6:<CFGGG>DGDGFFFFB45AFEDFEFFFFFFFFBFFDF:BE4>=;EDEC4?@BF13(.7?CFE8<01;CCFF?13394>:21?B?28:AA9:996>>>F))5BB<:9(,4(6))
@M04999:289:000000000-L3R54:1:1101:25020:9323 2:N:0:444
GACTACCGGGGTATCTAATCCTGTTTGCTCCCCACGCTTTCGCATCTCAGCGTCAGTATCTGTCCAGAAGGCCGCCTTCGCCACCGGTATTCCTTCACATCTCTACGCATTTCACCGCTACACGTGGAATTCTACCTTCCTCTACAATACTCCAGATAACCAGTTTTAAGTGCAATTCCCAGGTTGAGCCCGGGGCTTTCACACCTAACTTAATTATCCGCCTACATGCCCTTTACGCCCAGTCATTCCGCTTAACGCTCGCACCCTCCGTATTACCGCGGCTGCTGCCACGGAGTTAGCC
+
@9@A@<F+@66@@ECFGCC<EF@FFA,E@<;C6@@C@FFFFFF:FEGFFGFGGE:FAACFDCFACAFCC<E8EBGGEGGG7F:FGG7F:FC9EGGGFAF<FGGG9FFECG@FGFFFGGG@FFGG@@G:5F=EDDGGGG?D8EFAAB?FC=EEGFD9D8FDDCFEG7EF?DADCFGGFD8::79@>ECFFFC*C81CCGC:69=?AFAF=EFE4C889CAD>>DFFFF?@36@@EEF(/2A6;EFEF3C5;(618AD?B0129>09B:6:9????2<4,34;>>F:).)(45((((-45<22
@M04999:289:000000000-L3R54:1:1101:27550:9341 2:N:0:444
CGACTACCGGGGTATCTAATCCTGTTCGCTACCCATGCTTTCGAACCTCAGCGTCAGTTACAGACCAGAGAGCCGCCTTCGCCACTGGTGTTCTTCCATATATCTACGCATTCCACCGCTACACATGGAGTTCCACTCTCCCCTTCTGCACTCAAGAAAAATAGTTTCAGCTGCACTTCCCCGGTTAAGCCGAGGGCTTTCACAGCTGACTTGTTCTCCCGCCTGCGTTCGCTTTACGCCCAATAAATCCGGACAACGCTTGCCACCTACGTATTACCGCGGCTGCTGGCACGTAGTTAGC
+
CCCCCGGGGGGGGGGGGGGGGGGGGGGGGGGGGGGGGGGGGGGGGGGGGGGGGGGGGGGGGGGGGGGGGGGGGGGGGGGGGGGGGGGGGGGGGGGGGGGGGGGGGGGGGGGGGGGGGGGGGGGGGGGGGGGGGGGGGGGGGGGGGGGGGGGGGGGGGGGGGGGGGGGGGGGGGGGGFGFGGGGGGGGGGGGDCEEGGFGGFFFFFFFFFFFFFFFFEFFFFFFFFFBFFFFFFFFCEF;5;DFF?FFFFFB;:BBB<0;B?:B?FF?B?FBFFFF<A><>>90>>?DDFBBBB4:6:BFFA
@M04999:289:000000000-L3R54:1:1101:11198:9367 2:N:0:444
GGGACTACCAGGGTATCTAATCCTGTTTGCTACCCACGCTTTCGAGCATGAACGTCAGTGTTATCCCAGGAGGCTGCCTTCGCCATCGGTATTCCTCCACATCTCTACGCATTTCACTGCTACACGTGGAATTCTACCTCCCTCTGACACACTCTAGTTAGACAGTTTCAAATGCACGTCCCAAGTTGAGCTCGGGGATTTCACATCTGACTTATCTAACCGTCTGCGCTCGCTTTACGCCCAGTAATTCCGATTAACGCTCGCACCCTCCTTATTACCGCGGCTGCTGGCACTTAGTTAC
+
CCCCCGGGGGGGGGFGGGGGGGGFGGEEFGGGGGGFGGGGGGGGGCG7E<<FGGGGGGGGF@FFGGGG<,6FCEGFGFGGGGGEEFCFGGDGFGGGGGFGGGGGGGFGG>FEGGGGGFEEGDGGG7FGGGGGGGGFGGGFGGGGGE8ADCCGGGGFF4=DD8@EGGGGGGFDDGGDFGFGCDGFGGGGGGGDFEECC67FACFFFFFFFCEEC8ACEFFFFA):@9=AA:@9@DFFC=@D@B@;=)9?E?E8(6;@FC06?;19;9>BB(2(66A>244((-0(41:2030(.(.44>)4)
@M04999:289:000000000-L3R54:1:1101:14986:9369 2:N:0:444
GTGGACTACTAGGGTATCTAATCCTGTTCGCTACCCATGCTTTCGAGCCTCAGCGTCAGTAACAGACCAGAGAGCCGCCTTCGCCACTGGTGTTCTTCCATATATCTACGCATTCCACCGCTACACATGGAGTTCCACTCTCCTCTTCTGCACTCAAGAAAAACAGTTTCAGCTGCACTTCCCCGGTTAAGCCGAGGGCTTTCACAGCTGACTTGTTCTCCCGCCTGCGTTCGCTTTACGCCCAATAAATCCGGACAACGCTTGCCACCTACGTATTACTGCGGCTGCTGGCACGTAGTTT
+
CCCCCGGGGGGGGGGGGGGGGGGGGGGGGGGGGGGGGGGGGGGGGCGGGGGGGGGGGGGGGGGGGGGGGGGGGGGGGGGGGGGGGGGGGGGGGGGGGGGGGGGGGGGGGGGGGGGGGGGGGGGGGGGGGGGGGGGGGGGGGGGGGGGGGFGGGGGGGGGGGGGGGGGGGGGGGGGGFGFGGGGGGGGGGGGGGGGGGGDGFFFFFFFFEFEFFFFFFFFFFFBFFFFF@DFF?BFFFEFE@B@;2;)7CFFE9@FFFFF9BFFBFF<DBFFFFFFAFFFFBFFBF;9(504?BF?<(,44)
@M04999:289:000000000-L3R54:1:1101:15684:9369 2:N:0:444
CTCGACTACAAGGGTATCTAATCCTGTTTGCTCCCCACGCTTTCGCATCTCAGCGTCAGTATCTGTCCAGAAGGCCGCCTTCGCCACCGGTATTCCTCCACATCTCTACGCATTTCACCGCTACACGTGGAATTCTACCTTCCTCTACAATACTCCAGATAACCAGTTTTAAGTGCAGTTCCCAGGTTGAGCCCGGGGCTTTCACACCTAACTTAATTATCCGCCTACATGCCCTTTACGCCCAGTCATTCCGATTAACGCTCGCACCCTCCGTATTACCGCGGCTGCTGGCACGTAGTT
+
CCCCCGGGGGGGGGGGGGGGGGGGGGGGGGGGGGGGGGGGGGGGGGGGGGGGGGGGGGGGGGGGGGDGGGGGGGGGGGGGGGGGGGGGGGGGGGGGGGGGGGGGGGGGGGGGGGGGGGGGGGGGGGGGGGGGGGGGGGGGGGGGGGGGGGGGGGGGGGGGGGGGGGEGGGGGGGGGFGFGGGGGGGGGGGGGGGGGGGGDFFFFFFFFFFEDFFFFFFFFFFFFFFFFEF?EFFFDECEDF>;?<FFFFFFE;?F?;7C?;:?FF>>><::<9?:7,6A93;>0;B9?F??FB<??(:65
@M04999:289:000000000-L3R54:1:1101:25784:9387 2:N:0:444
AGGACTACCCGGGTATCTAATCCTGTTCGCTCCCCACGCTTTCGTCCATCAGCGTCAATCGGTATTTAGTAACCTGCCTTCGCAATCGGGGTTCTGTGTAATATCTATGCATTTCACCGCTACACTACACATTCCAGCTACTTCAATACTATTCAAGATTAACAGTATCAACGGCAGTTCTACAGTTAAGCTGCAGGTTTTCACCGCTGACTTATCAACCCGCCTACGGACCCTTTAAACCCAATAAATCCGGATAACGCTCGCCTCCTCCGTATTACCGCGGCTGCTGGCACGGAGTT
+
CCCCCGGGGGGGGGGGGGGGGGGGGGGGGGGGGGGGGGGGGGGGGGGGGGGGGGGGGGGGGGGGGGGGGGGGGGGGGGGGGGGGGGGGGGGGGGGGGGGGAGGFGGGGGGGGGGGGGGGGGGGGGGGGGGGGGGGGGGGGGGGGGGGGGGFFGGGGGGGGGGGGGGGGGGGGGGGGFGFGGGGGFGGGGGGGGFGGGGGGFFFFFFFFF>@FFFFFFFFFEAB@FFD=@@FFFFFFCECFFF?13)73<EEB0(41>@FF?F>((3:BFFBB:2:>)6)4;;19;96>????F?>028?
@M04999:289:000000000-L3R54:1:1101:3618:9436 2:N:0:444
GACTACCCGGGTATCTAATCCTGTTTGCTCCCCACGCTTTCGCATCTCAGCGTCAGTATCTGTCCAGAAGGCCGCCTTCGCCACCGGTATTCCTCCACATCTCTACGCATTTCACCGCTACACGTGGAGTTCTACCTTCCTCTACAATACTCCAGATAACCAGTTTTAAGTGCAGTTCCCAGGTTGAGCCCGGGGCTTTCACACCTAACTTAATTATCCGCCTACATGCTCTTTACGCCCAGTCATTCCGATTAACGCCCGCTCCCTCCGTATTACCGCGGCTGCTGGCACTGAGTTAGCC
+
CCCCCCFGG7CCGEEGGFG<FGGEFFCEGC<D6CFGGE@FFG@@C@FGCFCFFB:FFEFGGGEGGGGGD8F@DFGGCEGGCCFDFE@FEFAGFFBFGFBFGCEFGDF7CF7FFFFFGDE==EF4A,++?F8;FFGGGGFGGD=AED,@DFGD@D=8@DAFFGCGEDCDE9EC8,BFF29CCFFGG?C8,1+9**1;9DFFFCCA>49>B=@=;FA8C6+:4>@2=;?E@)9?3C6>(/6A01;=E?EEFF;@F04C0(43(((490((39?BBBFFA8>-1(-9?>8>?38(4>25<))54
@M04999:289:000000000-L3R54:1:1101:10972:9453 2:N:0:444
GGGTATCTAATCCTGTTTGCTCCCCACGCTTTCGCATCTCAGCGTCAGTATCTGTCCAGAAGGCCGCCTTCGCCACCGGTATTCCTCCACATCTCTACGCATTTCACCGCTACACGTGGAATTCTACCTTCCTCTACAATACTCCAGATAACCAGTTTTAAGTGCAGTTCCCAGGTTGAGCCCGGGGCTTTCACACCTAACTTAATTATCCGCCTACATGCCCTTTACGCCCAGTCATTCCGATTAACGCTCGCACCCTCCGTATTACCGCGGCTGCTGGCACGGATGTCGCCGGTGCTTC
+
CCCCCGGGGGGGGGGGGGGGGGGGGGGGGGGGGGGGGGGGGGGGGGGGGGGGGGGGFGGFGGFGGGGGGGGGGGGGGGGGGGGGGGGGGGGGGGGGGGGGGGGGGGGGGGGGGGGGGGEGGGGGGGGGGGGGGGGGGGGGGGGGGGGGGGGGGGGGGGGGGGGGGGGGGGG?AFDEFGFGGFFEGGGGGGGGGGGGGGGGFFFFFFFFFFFFFFFFFFAEFFBEBEEFFFB@67E@<EFFFF@DFF;C?BF@;F9B>FFFF;6:BFA<2<>(2;>>BFFFF:<:B1((.)(4449216<<)
@M04999:289:000000000-L3R54:1:1101:16412:9466 2:N:0:444
CCACTAGGGTATCTAATCCTGTTCGCTCCCCACGCTTTCGCTCCTCAGCGTCAGTGACGGCCCAGAGACCTGCCTTCGCCATCGGTGTTCTTCCCGATATCTACACATTCCACCGTTACACCGGGAATTCCAGTCTCCCCTACCGCACTCCAGTCCGCCCGTACCCGGCGCCGATCCACCGTTAAGCGATGGACTTTCACACCAGACGCGACGAACCGCCTACGAGCTCTTTACGCCCAATAAATCCGGATAACGCTTGCACCCTACGTATTACCGCGGCTGCTGGCACGTAGTTAGCCG
+
CCCCCGGGGGGGGGGGGGGGGGGGGGGGGGGGGGGGGGGGGGGGGGGGGGGGGGGGGGGGGGGGGGGGGGGGGGGGGGGGGGGGGGGC@GGGGGGGGGGGGGGGGGGGGGGGGGGGGGGGGGGGGGGGGGGGGGGGGGGGGGGGGGGGDGGGGGGGGGGGGGGGGGGGGGGGGGGDDGFGGGGEGGGGGGGGGGGFGGGGFFFFFFFFFFFFFE@>6BFFDFFF<?>>DAAABFBB;>F@FBAFBBB9>:::A?BFFFFFFFFFFFF6<FFB294:B>(99B07??F04<3<:(.<4):>
@M04999:289:000000000-L3R54:1:1101:11549:9468 2:N:0:444
CAAATGACTACAAGGGTATCTAATCCTGTTCGCTCCCCACGCTTTCGTCCATCAGCGTCAATCGGTATTTAGTAACCTGCCTTCGCAATCGGGGTTCTGTGTAATATCTATGCATTTCACCGCTACACTACACATTCCAGCTACTTCAATACTATTCAAGATTAACAGTATCAACGGCAGTTCTACAGTTAAGCTGCAGGTTTTCACCGCTGACTTATCAACCCGCCTACGGACCCTTTAAACCCAATAAATCCGGATAACGCTCGCATCCTCCGTATTACCGCGGCTGCTGGCACGGAGT
+
CCCCCGGGGGGGGGGGGGGGGGGGGGGGGGGGGGGGGGGGGGGGGGGGGGGGGGGGGGGGGGGGGGGGGGGGGGGGGGGGGGGGGGGGGGGGGGGGGGGGGGGGGGGGGGGGGGGGGGGGGGGGGGGGGGGGGGGGGGGGGGGGGGGGGGGGGGGGGGGGGGGGGGGGGGGGGGGGFGFGGGGGGGGGGGGGGGGGGGDGFFFFFFFFFBFFFFFFFFFFFFFFFBAAFFFDD@FFFFEFFFFFFFFFF3CEFE6B;DFEE@BFFFFFFFFFDB6::?7A:AB;29BFBFB)240)4;;>3
@M04999:289:000000000-L3R54:1:1101:23579:9471 2:N:0:444
AAGACTACAAGGGTATCTAATCCTGTTCGCTCCCCACGCTTTCGTCCATCAGCGTCAATCGGTATTTAGTAACCTGCCTTCGCACTCGGGGTTCTGTGTAATATCTATGCATTTCACCGCTACACTACACATTCCAGCTACTTCAATCCTATTCAAGATTAACAGTATCAACGGCAGTTCTACAGTTAAGCTGCAGGGTTTCACCGCTGACTTATCAACCCGCCTACGGACCCTTTAAACCCAATTAATCCGGATAACGCTCGCATCCTCCGTATTACCGCGGCTGCTGGCCCGGAGTTTC
+
68<@A,6,C66FGF@C,,;E<,C-6;E,,+,,@FGEC:76CFE7;C:@6B@6<6B,,B<,968E<F<,CC<CE<,,4E,C9@=8+4B6FG7@F<<,:995EF55@5C@;<FFGG9,9FC7+4@?=,AF@<=?F;FBEGG9@83,,,@,64@E=36@;6644E;EC==E:3@,68C65=B?2=9=F=D@@9DA9F9?G+5CEAFCFADF>F@*>=FFAFF2>55>2((-0(0:23:E*<48=@@<()9?E5C29;12>;,((/4>(29?221,-37?9AB1993>>(2,)(((((-7((())
@M04999:289:000000000-L3R54:1:1101:22855:9654 2:N:0:444
GGGGACTACAGGGGTATCTAATCCTGTTCGCTACCCATGCTTTCGAACCTCAGCGTCAGTTACAGACCAGAGAGCCGCCTTCGCCACTGGTGTTCTTCCATATATCTACGCATTCCACCGCTACACATGGAGTTCCACTCTCCTCTTCTGCACTCAAGAAAAACAGTTTCAGCTGCACTTCCCCGGTTAAGCCGAGGGCTTTCACAGCTGACTTGTTCTCCCGCCTGCGTTCGCTTTACGCCCAATAAATCCGGACAACGCTTGCCACCTACGTATTACCGCGGCTGCTGGCACGTAGTT
+
CCCCCGGGGGGGGGGGGGGGGGGGGGGGGGGGGGGGGGGGGGGGGCFGGGGGGGGGGGGGGGGGGGGGGGDGFGGGGGGGGGGGGGGGGGGGGGGGGGGGGGGGFGGGGGGGGGGFGGGGGGGGGGGGGGGGGGGGGGGGGGGGGGGGGGGGGGGGGGGGGGGGGGGGGFFGGGGGFGFGGGGGGGGGCFGGGDEGGGDFAFFFFFFFFF@FFFFFEFFFFF@FFFFFFFFFFFFFFFEE@3:@D@@EEEF:>>0>B?B,9?B?B?>?BFFF??BFBFF4?9B>999?DDFFB32828?F
@M04999:289:000000000-L3R54:1:1101:26325:9663 2:N:0:444
CTTAGACTACTAGGGTATCTAATCCTGTTTGCTCCCCACGCTTTCGCATCTCAGCGTCAGTATCTGTCCAGAAGGCCGCCTTCGCCACCGGTATTCCTCCACATCTCTACGCATTTCACCGCTACACGTGGAATTCTACCTTCCTCTACAATACTCCAGATAACCAGTTTTAAGTGCAATTCCCAGGTTGAGCCCGGGGCTTTCACACCTAACTTAATTATCCGCCTACATGCCCTTTACGCCCAGTCATTCCGATTAACGCTCGCACCCTCCGTATTACCGCGGCTGCTGGCACGGAGTT
+
CCCCCGGGGGGGGGGGGGGGGGGGGGGGGGGGGGGGGGGGGGGGGGGGGGGGGGGGGGGGGGGGGGGGGGGGGGGGGGGGGGGGGGGGGGGGDGGGGGGGGGGGGGGGGGGGGGGGGGGGGGGGGGGGGGGGGGGFGGGGGGGGGGGGGGGGGGGGGGGGFGGGGDGGFGGGGGGGFGFGGGGGGGGGGGGGGGGGGGGGEAFFFFFFFFFFBFFFFFFFFFFFFFFFFFFFFEBEFFFFFFF16;EFAEFFFF?;D@FEF@F<99>>B?FF?FF07?BAA?>>>F9BB??F???BB0;B:
@M04999:289:000000000-L3R54:1:1101:5734:9673 2:N:0:444
GGACTACTCGGGTATCTAATCTGTTTGGCGGCCCTGCCTTCCAAACTCAGCGTTCATTTCCTGACAGGGGGGCCCCCTCGCCACCTGGGGTTTTCCCTTTATCCACCCAATCCACCGCTTACCCGTGCGTTTCCCTCCCCCCTTCCTCACTCCAAGAAAACCATTTTAGGTGGACTTTCCCCGGTAAGCCCAGGGTTTTTACACGCTGATTTGTTCTCCGCCCTGCGTCCGCTTACGGCCCACTAAACCCGTATACCGCCCCAATCCCCGCTATTCCCCCCGTTCCGGCCGCGATTTTGGC
+
CCCCCFCFECE@EBFFGGGGG,,CF,,,,++8:+6,;,CF,6,C,C,,,,6+,,6,,<,,6,,,C,,,,++6>++@+@+++@+33=F,+38++:,@,7,,,,,,,,3***63??7B**1**,,,*4=**1=*?,:+<;*=3:766*@++/1+*2++0;88*2*3<>++*+++***+0*/090>5C*;9+7*2*;=*>CF*./8*))).(.).)1)1)/913:(-(.4?(,1(,:20((3:>(((.4),((,-((.4)((-,(-((.(.(,(((,))),(((((((.((((-(((((,))()
@M04999:289:000000000-L3R54:1:1101:18340:9681 2:N:0:444
GACTACCCGGGTATCTAATCCTGTTTGCTACCCACGCTTTCGAGCATGAACGTCAGTGTTATCCCAGGAGGCTGCCTTCGCCATCGGTATTCCTCCACATCTCTACGCATTTCACTGCTACACGTGGAATTCTACCTCCCTCTGACACACTCTAGTTTGACAGTTTCAAATGCACGTCCCAAGTTGAGCTCGGGGATTTCACATCTGACTTATCTAACCGTCTGCGCTCGCTTTACGCCCAGTAATTCCGATTAACGCTCGCACCCTCCGTATTACCGCCGCTGCTGGCACGTAGTCAGCC
+
CCCCCFGGGGGGGGGGGGGGGGGGGFGGGGGGGGGGGGGGGGGGGGGGGGGGGGGGGGGGGGGGGGGGGFGGGGCFFGGGG7FCFFCFEFGFFGFEGFF<EFGGGGFGEGGGGGGGGGGGGGGGGGEGGGGGFFGFFGCEFGFFDGFGGGF?FGEFDDF;EEEF99FAE8EFGGGGFG>C8+=AEGFGGDGGGGDDCCFCFFCAFF6A7AEE@FFF=FFBFF9BC=FFF52(8:9CF29>@?(7CC<)6.;;?F?641;D0(-331,(,43:722-<:0(-71>B2:2?28<?<1,6<<B?
@M04999:289:000000000-L3R54:1:1101:9903:9710 2:N:0:444
GACTACCGGGGTATCTAATCCTGTTCGCTCCCCACGCTTTCGTCCATCAGCGTCAATCGGTATTTAGTAACCTGCCTTCGCAATCGGGGTTCTGTGTAATATCTATGCATTTCACCGCTACACTACACATTCCAGCTACTTCAATACTATTCAAGATTAACAGTATCAACGGCAGTTCTACAGTTAAGCTGCAGGTTTTCACCGCTGACTTATCAACCCGCCTACGGACCCTTTAAACCCAATAAATCCGGATAACGCTCGCATCCTCCGTATTACCGCGGCTGCTGGCACGGAGTTAGCC
+
CCCCCGFGGGGGGGGGGGGGGGGGGGGGGGGGGGGGGGGGGGGGGCGGGGGGGGGGGGGEGGGGGGGGGGGGGGGGGGGGGGEGGGGGGGGGGGGGGGGGGEFGGGGGGGGGGGGGGGGGGGGGGGGGGGGGGGGGGAEFGGGDFGGGFAFGGGGGGDGGGGGGGGGFGGGGGGGDFGFGGGGGGGGGGGFGGGFCF>GFFFFEFDB?BEEEF>CFFF>>EFFFBF@DFFFFFFF?<4:>?05;ACFE;9>;;@E@662(7>9(-8<<19::02<><:069;FBFFD?:<4:;0;::AFF?
@M04999:289:000000000-L3R54:1:1101:24972:9727 2:N:0:444
GGGGACTACTCGGGTATCTAATCCTGTTTGCTCCCCACGCTTTCGCATCTCAGCGTCAGTATCTGTCCAGAAGGCCGCCTTCGCCACCGGTATTCCTCCACATCTCTACGCATTTCACCGCTACACGTGGAATTCTACCTTCCTCTACAATACTCCAGATAACCAGTTTTAAGTGCAGTTCCCAGGTTGAGCCCGGGGCTTTCACACCTAACTTAATTATCCGCCTACATGCCCTTTACGCCCAGTCATTCCGATTAACGCTCGCACCCTCCGTATTACCGCGGCTGCTGGCACGGAGTT
+
CCCCCGGGGGGGGGGGGGGGGGGGGGGGGGGGGGGGGGEGGGGGGGGGGGGGGGGGGGGGGGGGGGGGGGFGGGGGGGGGGGGGGGGGGGGGGGGGGGGGGGGGGGGGGGGGGGGGGGGGGGGGGGGGFGGGGGGGGGFGGGGGGGGGGGGGGGGGGGGGGGGGGGGGGGGGGGGGFGFGGGGGGGGGGGGGGGGGGGGGFFFFFFFFDFFFFFFFFFFFFFD>@DFFBECEE@EFEFFFF@@?;1=@EFFFF?D(;EFF>?03;9>>F:FF9?6<BA<<?9>B0(4<>FFFB<39>(-4
@M04999:289:000000000-L3R54:1:1101:12119:9738 2:N:0:444
AACTTGACTACACGGGTATCTAATCCTGTTTGCTCCCCACGCTTTCGCATCTCAGCGTCAGTATCTGTCCAGAAGGCCGCCTTCGCCACCGGTATTCCTCCACATCTCTACGCATTTCACCGCTACACGTGGAATTCTACCTTCCTCTACAATACTCCAGATAACCAGTTTTAAGCGCAGTTCCCAGGTTGAGCCCGGGGCTTTCACACCTAACTTAATTATCCGCCTACATGCCCTTTACGCCCAGTCATTCCGATTAACGCTCGCACCCTCCGTATTACCGCGGCTGCTGGCACGGAGT
+
CCCCCGGGGGGGGGGGGGGGGGGGGGGGGGGGGGGGGGGGGGGGGGGGGGGGGGGGGGGGGGGGGGGGGGGGGGGGGGGGGGGGGGGGGGGGGCGGGGGGGGGGGGGGGGGGGGGGGGGGGGGGGGGGGGGGGGGGGGGGGGGGGGGGGGGGGGGGGGGGGGGGGGGGFGGGGGGGFGFGGGGGGGGGGGGGGGGGGGGGFFFFFFFFFFFFFFFFFFFFFFFFDFFFFFFFFF@DFFFFFFFFFFFFFFFFFFF?BFFFAF>?699>FF6?FFFF<B?)-62;9BBFFFFF>0(8?>>>4
@M04999:289:000000000-L3R54:1:1101:15911:9763 2:N:0:444
GCGGACTACACGGGTATCTAATCCTGTTCGCTCCCCACGCTTTCGTCCATCAGCGTCAATCGGTATTTAGTAACCTGCCTTCGCAATCGGGGTTCTGTGTAATATCTATGCATTTCACCGCTACACTACACATTCCAGCTACTTCAATACTATTCAAGATTAACAGTATCAACGGCAGTTCTACAGTTAAGCTGCAGGTTTTCACCGCTGACTTATCAACCCGCCTACGGACCCTTTAAACCCAATAAATCCGGATAACGCTCGCATCCTCCGTATTACCGCGGCTGCTGGCACGGAGTT
+
CCCCCGGGGGGGGGGGGGGGGGGGGGGGGGGGGGGGGGGGGGGGGGGGGGGGGGGGGGGGGGGGGGGGGGGGGGGGGGGGGGGGGGGGGGGGGGGGGGGGGGGGGGGGGGGGGGGGGGGGGGGGGGGGGGGGGGGGGGGGGGGGGGGGGGGGGGGGGGGGGGGGGGGGGGGGGGGGFGFGGGGGGFGGFGGGGGGGGGGGFFFFFFFFFFBDEFFFFFFFFFFFFFFFF=DFFFFFFF?FEFFFDFEFFFFFFFFF@AEFFFF>FF6>BFABBFFFFFFFFFF2679?BBFFF>?F96<:
@M04999:289:000000000-L3R54:1:1101:22573:9792 2:N:0:444
TGATGACTACCAGGGTATCTAATCCTGTTTGCTCCCCACGCTTTCGCATCTCAGCGTCAGTATCTGTCCAGAAGGCCGCCTTCGCCACCGGTATTCCTCCACATCTCTACGCATTTCACCGCTACACGTGGAATTCTACCTTCCTCTACAATACTCCAGATAACCAGTTTTAAGTGCAGTTCCCAGGTTGAGCCCGGGGCTTTCACACCTAACTTAATTATCCGCCTACATGCCCTTTACGCCCAGTCATTCCGATTAACGCTCGCACCCTCCGTATTACCGCGGCTGCTGGCACGTAGTT
+
CCCCCGGGGGGGGGGGGGGGGGGGGGGGGGGGGGGGGGGGGGGGGGGGGGGGGGGGGGGGGGGGGGGGGGGFFGGGDGGGGGGGGGGGGGGGGGGGGGGGGGGFGGGGGGGGGGGGGGGGGGGGGGGGGGGGGFGGGGGGGGGGGGGGGGGGGGGGGGGGGFGGGGGGGGGGGGFFFGFGGCFGGFGGGGGGGFGGGGGDAAFFFFFFFFFEFFFFFAFFFCFDBFF?D2CCFFBEFEFFFFF0<6E@AE<?C117?FFFF9?:>61112:?F>::::>BF16(19BFF>:3:8<?((4:6
@M04999:289:000000000-L3R54:1:1101:19965:9813 2:N:0:444
GACTACCGGGGTATCTAATCCTGTTCGCTCCCCACGCTTTCGTCCATCAGCGTCAATCGGTATTTAGTAACCTGCCTTCGCAATCGGGGTTCTGTGTAATATCTATGCATTTCACCGCTACACTACACATTCCAGCTACTTCAATACTATTCAAGATTAACAGTATCAACGGCAGTTCTACAGTTAAGCTGCAGGTTTTCACCGCTGACTTATCAACCCGCCTACGGACCCTTTAAACCCAATAAATCCGGATAACGCTCGCATCCTCCGTATTACCGCGGCTGCTGGCACGGAGTTAGCC
+
CCCCCGGGGGGGGGGGGGGGGGGGGGGGGGGGGGGGGGGGGGGGGGGGGGGGGGGGGGGGGGGGGGGGGGGGGGGGGGGGGGGGGGGGGGGGGGGGGGGGGGGGGGGGGGGGGGGGGGGGGGGGGGGGGGGGGGGGGGGGGGGGGGGGGGGGGGCGGGGGFGGGGGGGGGGGDGGFFFFGGGGGGGGGGGGGGGGGGGGGFFFFFFFFFFFEFFFFFAFBF>DD@D=@F@?@@EEFFFFF?FFF<EFFFFFFFFFFFFBF>;FFBFFAFFFF?BFFF:>B0226??????B:(22:<FF>7
@M04999:289:000000000-L3R54:1:1101:5125:9820 2:N:0:444
TTGGGACTACTCGGGTATCTAATCCTGTTTGCTCCCCACGCTTTCGCATCTCAGCGTCAGTATCTGTCCAGAAGGCCGCCTTCGCCACCGGTATTCCTCCACATCTCTACGCATTTCACCGCTACACGTGGAATTCTACCTTCCTCTACAATACTCCAGATAACCAGTTTTAAGTGCAGTTCCCAGGTTGAGCCCGTGGCCTCCACACCTAACTTAATTATCCGCCTACATGCCCTTTACGCCCAGCCATTCCGATTAACGCTCGCACCCTCCGTATTACCGCCGCTGCTGGCACGGAGTT
+
<C@BCGGGGGGGGC:CFGGGFFG-F9@FGFEGFG@FCFCFGGGFGGGGGGGEFEFGFGGGFF<FFGCGGGGAEFFFEBCFECF@CCFCF7+>=,CFDF<FAFD<FCGGAFDGF@:FGCFGGGEGGGGGGG7FE9@FGGGGGGCG8EGGF8EFCEFCGC@98=DFGGCFDDFFGFDGFGFG9==?FFG8DFFGGGGG*;77*3*;9;9@42@=DF@FEC@>9966B=>5:;@@B)563)*1(69B1((/4@EEEFFF08?C<@?:0((--(((8(-,4.:<2(324((4172(413,6(-,,
@M04999:289:000000000-L3R54:1:1101:8056:9845 2:N:0:444
TGTGGACTACTAGGGTATCTAATCCTGTTCGCTCCCCACGCTTTCGCTCCTCAGCGTCAGTGACGGCCCAGAGACCTGCCTTCGCCATCGGTGTTCTTCCCGATATCTACACATTCCACCGTTACACCGGGAATTCCAGTCTCCCCTACCGCACTCCAGTCCGCCCGTACCCGGCGCCGATCCACCGTTAAGCGATGGACTTTCACACCAGACGCGACGAACCGCCTACGAGCTCTTTACGCCCAATAAATCCGGATAGCGCTTGCACCCTACGTATTACCGCCGCCGCTGGCACGGAGTT
+
CCCCCGGGGGGGGGGFFCFGGGFFGGGGGGGGDGGGGGGGGGGGGGGGGGFFFCCFFFEGGGGFGGGGGGGGGGGGGGGGGGGGGGGGGDC=FGEEGGGGGGGGGEGGGGGGGGGGGGG?FGGGGGGGGG:FGGFGFFGGGFGFFEGGGGCCEGGFFGGGFFGCGGGGGGGGGGGGB>8DDGGGGGGCEGGFD85DDGGFAFFFFF=F8@;DF3356>5>DFFFF>11:<<:9F?43<2@:?FFBB??FFBA02901(52,0(::B?21?:01-,)<:<:2(2,29(993190,3((--8(
@M04999:289:000000000-L3R54:1:1101:14245:9865 2:N:0:444
AGACTACTGGGGTATCTAATCCTGTTCGCTCCCCACGCTTTCGCTCCTCAGCGTCAGTGACGGCCCAGAGACCTGCCTTCGCCATCGGTGTTCTTCCCGATATCTACACATTCCACCGTTACACCGGGAATTCCAGTCTCCCCTACCGCACTCCAGTCCGCCCGTACCCGGCGCCGATCCACCGTTAAGCGATGGACTTTCACACCAGACGCGACGAACCGCCTACGAGCTCTTTACGCCCAATAAATCCGGATAACGCTTGCACCCTACGTATTACCGCGGCTGCTGGCACGTAGTTAGC
+
CCCCCGGGGGGGGGGGGGGGGGGGGGGGGGGGGGGGGGGGGGGGGGGGGGGGGGGGGGGGGGGGGGGGGGGGGGGGGGGGGGGGGGGGGGGGGGGGGGGGGGGGGGGGGGGGGGGGGGGGGGGGGGGGGGGGGGGGGGGGGGGGGGGGGGGGGGGGGGGGGGGGGGGGGGGGGGGGFGFGGGGGGGGGGGGGGGGCCFGGFFFFFFFFFFFFFFFFBFFBFBFF:??0:>9BFFDFA<?EFFF<BFB<B7>BFF?DFFFFFF?FF?FFF?FFFFFF<A?B9;;>FFFFF?F?0(466>B<4
@M04999:289:000000000-L3R54:1:1101:18798:9925 2:N:0:444
GACTACCAGGGTATCTAATCCTGTTTGCTCCCCACGCTTTCGCATCTCAGCGTCAGTATCTGTCCAGAAGGCCGCCTTCGCCACCGGTATTCCTCCACATCTCTACGCATTTCACCGCTACACGTGGAATTCTACCTTCCTCTACAATACTCCAGATAACCAGTTTTAAGCGCAGTTCCCAGGTTGAGCCCGGGGCTTTCACACCTAACTTAATTATCCGCCTACATGCCCTTTACGCCCAGTCATTCCGATTAACGCTCGCACCCTCCGTATTACCGCGGCTGCTGGCACGGCGTTAGCC
+
CCCCCGGGGGGGGGGGGGGGGGGGGGGGGGGGGGGGGGGGGGGGGGGGGGGGGGGGGGGGGGGGGGGGGGGGGGGGGGGGGGGGGGGGGGGGGGGGGGGGGGGGGGGGGGGGGGGGGGGGGGGGGGGGGGGGGGGGGGGGGGGGGGGGGGGGGGGGGFGGGGGGGGGGFGGDGGGGFGFGGGCGGGGGGGGGGGGDGGGGFFFFFFFFFFFFFFFFFFF@FFD@FFFFF@FFFEFEFFFFF@@@FFFFFFF;6;EFFFF66>BFF?F?FBBFF7AFBFFFB9>FFFF2:2<F0(4;FBFF7
@M04999:289:000000000-L3R54:1:1101:10658:9943 2:N:0:444
TGGTGGACTACTAGGGTATCTAATCCTGTTTGCTCCCCACGCTTTCGCATCTCAGCGTCAGTATCTGTCCAGAAGGCCGCCTTCGCCACCGGTATTCCTCCACATCTCTACGCATTTCACCGCTACACGTGGAATTCTACCTTCCTCTACAATACTCCAGATAACCAGTTTTAAGTGCAATTCCCAGGTTGAGCCCGGGGCTTTCACACCTAACTTAATTATCCGCCTACATGCCCTTTACGCCCAGTCATTCCGATTAACGCTCGCACCCTCCGTATTACCGCGGCTGCTGGCACGGAGT
+
@CCCCGCGFFGFFFGEFFGFGGGCEFFGGGGGGGGGGGGGGGGGGGGGGGGGGGGGGGGGGGGGGGGGGGGGGGGGGGGGGGGGGGGGGGGGGGGGGGGGGGGGGGGGGGGGGGGGGGGGGGGGGGGGGGGGGGGGFGGGGGGGGGGGGGGGGGGGGGGGGGGGGGGGGGGGEGGGFGFGGGGGGGGGGGGGGGGGGGGGFAFFFFFFFFFFFFFFFFFFFFEFFFFDFFFFFB=D@DFFFFFBFFFFFFFFFEF;?DFFFD>FFFFFF>B:?<FBFF?BF9?BBBFFFFF>7?<DBF9B2
@M04999:289:000000000-L3R54:1:1101:3755:9946 2:N:0:444
GACTACTAGGGTATCTAATCCTGTTCGCTACCCATGCTTTCGAACCTCAGCGTCAGTTACAGACCAGAGAGCCGCCTTCGCCACTGGTGTTCTTCCATATATCTACGCATTCCACCGCTACACATGGAGTTCCACTCTCCTCTTCTGCACTCAAGAAAAACAGTTTCAGCTGCACTTCCCCGGTTAAGCCGAGGGCTTTCACAGCTGACTTGTTCTCCCGCCTGCGTTCGCTTTACGCCCAATAAATCCGGACAACGCTTGCCACCTACGTATTACCGCGGCTGCTGGCACGTAGTTAGCC
+
CCCCCGGGGGGGGGGGGGGGGGGGGGGGGGGFGGGGGGGGGGGGGGGGGGGGGGGGGGGGGGGGGGGFGGGGGGGGGGGGGGGGGGGGGGGGGGGGGGGGGGGGGGGGGGGGFGGGGGGGGGGGGGGGGGGGGGGGGGGGGGGGGGGGGGFGGGGGGGGGGGGGGGFDFGGGGGGGFGFGGGGGGGGGGGGGG>EGGGGGFFFFFFFABFFBEFFFFFFFFFFFDBD@FFFFF@FEFF>EF2@FFEFCEF>(6;6?01:23:?AFF<((1:7<?242499199BFFF??<F(,4(,.).52
@M04999:289:000000000-L3R54:1:1101:26280:9974 2:N:0:444
CCGGACTACTGGGGTATCTAATCCTGTTTGCTCCCCACGCTTTCGCATCTCAGCGTCAGTATCTGTCCAGAAGGCCGCCTTCGCCACCGGTATTCCTCCACATCTCTACGCATTTCACCGCTACACGTGGAATTCTACCTTCCTCTACAATACTCCAGATAACCAGTTTTAAGTGCAATTCCCAGGTTGAGCCCGGGGCTTTCACACCTAACTTAATTATCCGCCTACATGCCCTTTACGCCCAGTCATCCCGATTAACGCTCGCCCCCCCCTTATTACCGCGCGTGCTGGCAGGGATTT
+
CCCCCGGGGGGGGGGGGGGGGGGGGGGGGGGGGGGGGGGGGGGGGGGGGGGGGGGGGGGGGGGGGGGGGGGGGGGGGGGGGGGGGGGGGGGGGGGGGGGGGGGGGGGGGGGGGGGGGGGGGGGGGGGGGGGGGGGGGGGGGGGGGGGGGGGGGGGFGGGGGGGGGGGGGGGGGGGGFGFGGFGGGGGFFGGGGCGGGGGGFFFFFFFD27>(0+/19FA?:*--(/6::;5;3(;()/928,(4=(745).3(,3216<49?((,(-,((-3(4344)648(7((--8(-4??((-,((.
@M04999:289:000000000-L3R54:1:1101:8030:10005 2:N:0:444
TCGACTACCCGGGTATCTAATCCTGTTTGCTACCCATGCTTTCGAGCCTCAGCGTCAGTAACAGACCAGAGAGCCGCCTTCGCCACTGGTGTTCTTCCATATATCTACGCATTTCACCGCTACACATGGAGTTCCACTCTCCTCTTCTGCACTCAAGTCTCTCAGTTTCCGATGCTCTTCCTCAGTTAAGCTGAGGGCTTTCACATTCAGACTTAAAAGACCGCCTGCGCTCCCTTTACGCCCAATCAATCCGGACAACGCTTGCCACCTACGTATTACCGCGTCTGCTGGCACGTAGTT
+
CCCCCGGGGGGGGGGGGGGGGGFGFEGGGGGFGGGGGGGGGFFCFGGGGGGGGGGGGGGGGGGGGGGGGGGGGGCFDGGGGG>FGGGGGGGDFGGGGGGGGGGAFGGGGGGGGGGGGGGGGGGGGGGGFFFFGGGGGGGD?FGGFGGGGGGGGGGDFFGGGGGGFGFGGGGGGGG,BFFGGGGGGGGGGFGGGGGGGGFCAFFFFFFFFFFEFFFFFFFFFFFFFFFFF>=DFFFFFFFFFFFFFF(5<CCD@>?>9DDFFF?FFFFFFF?733>AFFFFFB>(43,)6)((,8<37234
@M04999:289:000000000-L3R54:1:1101:18333:10013 2:N:0:444
AGGACTACTGGGGTATCTAATCCTGTTTGCTCCCCACGCTTTCGCATCTCAGCGTCAGTATCTGTCCAGAAGGCCGCCTTCGCCACTGGTGTTCTTCCATATATCTACGCATTCCACCGCTACACATGGAGTTCCACTCTCCTCTTCTGCACTCAAGAAAAACAGTTTCAGCTGCACTTCCCCGGTTAAGCCGAGGGCTTTCACAGCTGACTTGTTCTCCCGCCTGCGTTCGCTTTACGCCCAATAAATCCGGACAACGCTTGCCACCTACGTATTACCGCGGCTGCTGGCCCGTAGTT
+
--A@@FDGG9<6FGGGFFCFA9CFFEFGGGGGEF@@CCF:FGEG7@CGFGGFGC@F@FCC,@EFGGGGGAAFGFGDGDGGFFGGGDFGGFGGGCGGDGFGDFE@FFGGGGGGFA,EFGGGG7=FF<BE@FBFFF9FFEGAFCGFC3=FGGFGGEG86E,@DGGFF?FFAFDGCCFFFCFGGDD>CCGCFGGFGD*?DGGFA4:A@9FFE65AE>FA?AFFF2=@FB22506;B@FF4;(262(3()7.57((-(47811>0((-54>:25:6:)64<<2(06104((5:5(((34(-4)
@M04999:289:000000000-L3R54:1:1101:20888:10032 2:N:0:444
GGACTACACGGGTATCTAATCCTGTTCGCTCCCCACGCTTTCGTCCATCAGCGTCAATCGGTATTTAGTAACCTGCCTTCGCAATCGGGGTTCTGTGTAATATCTATGCATTTCACCGCTACACTACACATTCCAGCTACTTCAATACTATTCAAGATTAACAGTATCAACGGCAGTTCTACAGTTAAGCTGCAGGTTTTCACCGCTGACTTATCAACCCGCCTACGGACCCTTTAAACCCAATAAATCCGGATAACGCTCGCATCCTCCGTATTACCGCTGCTGCTGGCACGGAGTTAGC
+
CCCCCGGGGGGGGGGGGGGGGGGGGGGGGGGGGGGGGGGGGGGGGGGGGGGGGGGGGGGGGGGGGGGGGGGGGGGGGGGGGGGGGGGGGGGGGGGGGGGGGGGGGGGGGGGGGGGGGGGGGGGGGGGGGGGGGGGGGGGGGGGGGGGGGFGGGGGGGGGGGGGGGGGGGGGGGGGGFGFGGGGGGGGGGGGGGGGGGGGGFFFFAFFFFFFFFFFFFFFFFFFFFFFFFFFFFFFFEFFFFFFFFFFFFFFFFFD<E@@F?BFF:6>?A<F?2:8AFAFF(47?B?BDF:7?:;>6BB<<5
@M04999:289:000000000-L3R54:1:1101:28528:10046 2:N:0:444
CGACTACACGGGTATCTAATCCTGTTTGCTCCCCACGCTTTCGCATCTCAGCGTCAGTATCTGTCCAGAAGGCCGCCTTCGCCACCGGTATTCCTCCACATCTCTACGCATTTCACCGCTACACGTGGAATTCTACCTTCCTCTACAATACTCCAGATAACCAGTTTTAAGTGCAATTCCCAGGTTGAGCCCGGGGCTTTCACACCTAACTTAATTATCCGCCTACATGCCCTTTACGCCCAGTCATTCCGATTAACGCTCGCACCCTCCGTATTACCGCGGCTGCTGGCACGGAGTTAGC
+
CCCCCGGGGGGGGGGGGGGGGGGGGGGGGGGGGGGGGGGGGGGGGGGGGGGGGGGGGGGGFGGGGGGGGGGGGGGGGGGGGGGGGGGGGGGGGGGGGGGGGGGGGGGGGGGGGGGGGGGGGGGGGGGGGGGGGGGGGGGGGGGGGGGGGGGGGGGGGGGGGGGGGGGFCFGGGGGGFGFGGGGGGGGGGGGGGGGGGGGFFFFFFFFFFFFFFFFCEFFFEFFFFFBCFFFFFFFFFFFFF@@FEFFEEEFFFFFEFFB:?6>9>FFBFFFF<?BFF<?>6>9;FFF7:::DFFFFBF<A4
@M04999:289:000000000-L3R54:1:1101:20261:10051 2:N:0:444
GACGCGACTACAGGGGTATCTAATCCTGTTTGCTACCCACGCTTTCGAGCATGAACGTCAGTGTTATCCCAGGAGGCTGCCTTCGCCATCGGTATTCCTCCACATCTCTACGCATTTCACTGCTACACGTGGAATTCTACCTCCCTCTGACACACTCTAGTTAGACAGTTTCAAATGCACGTCCCAAGTTGAGCTCGGGGATTTCACACCTAACTTAATTATCCGCCTACATGCCCTTTACGCCCAGTCATTCCGATTAACGCTCGCACCCTCCGTATTACCGCGGCTGCTGGCACGGAGT
+
CCCCCGGGGGGGGGGGGGGGGGGGGGGGGGGGGGGGGGGGGGGGGGGGGGGGGGGGGGGGGFGGGGGGGGGGGGGGGGGGGGGGGGGGGGGGGGGGGGGGGGGGGGGGGGGGGGGGGGGGGGGGGGGGGGGGFGGGGGGGGGGGGGGGGGGGGGGGGGGGDEFGGGGGGFGGGGGGFGFGGGGEGGGFDEGGGGGGGGGDB>CFFFFFFFFFFFFFFCFFFFFFFBFFFFFFFFFDFFFFF??F>@DFFFF<6CE@FDFFF?9;:9>>FB?602>??B29<<?;BF>;><B?>(()49(9,
@M04999:289:000000000-L3R54:1:1101:28866:10064 2:N:0:444
AATTTGACTACCCGGGTATCTAATCCTGTTTGCTACCCACGCTTTCGAGCATGAACGTCAGTGTTATCCCAGGAGGCTGCCTTCGCCATCGGTATTCCTCCACATCTCTACGCATTTCACTGCTACACGTGGAATTCTACCTCCCTCTGACACACTCTAGTTAGACAGTTTCAAATGCACGTCCCAAGTTGAGCTCGGGGACTTCACATCTGACTTATCTAACCGTCTGCGCTCGCTTTACGCCCAGTAATTCCGATTAACGCTCGCACCCTACGTATTACCGCGGCTGCTGGCACGTAGT
+
CCCCCGGGGGGGGGGGGGGGGGGGGGGGGGGGFGGGGGGGGGGGGGEGGGGGGFGGGGGGGGGGGGGGGGGGGGGGGGGGGGGGGGGGDGGG,4AFGGGGGGGGGGGGGGGGGGGGGGGGGGGGGGGGGGGGGGGGFGGGGGGGGFGGGGGGGGGGGGGGGGGFGGGGGGGGGGGGFDFFGGGEGGGGGGFGGGDGGGGGABAFFFFFFEFF<FAAEFFFFCEFFFFFBFFB>599@BFFE@DBFF;;EFC<C9@;DDFC<1>;@>FFF>?F?<??2>FA<<1(23(,9?>:?03):::?4
@M04999:289:000000000-L3R54:1:1101:10640:10080 2:N:0:444
TGACTACCCGGGCATCTAATCCTGTTTGCTACCCACGCTTTCGAGCATGAACGTCAGTGTTATCCCAGGAGGCTGCCTTCGCCATCGGTATTCCTCCACATCTCTACGCATTTCACTGCTACACGTGGAATTCTACCTCCCTCTGACACACTCTAGTTAGACAGTTTCAAATGCACGTCCCAAGTTGAGCTCGGGGATTTCACATCTGACTTATCTAACCGTCTGCGCTCGCTTTACGCCCAGTAATTCCGATTAACGCTCGCACCCTACGTATTACCGCGGCTGCTGGCACGTAGTTTGC
+
CCCCCGGGGGGGGGGGGGGGGGFGGGGGGGGGGGGGGGGGGGGGGGGGGFGGGGGGGGGGGGGGGGGGGGGGGGGGGGGGGGGGGGGGGGGGGGGGGGGGGGGGGGGGGGGGFGGGGGGGGGGGDGGGGGGGGGGGGGGGGGGGGGGFGFGFGFGGGGGGDGGGFGGGGGGGGGGGFGFGGGGFGFGGGGGGGEGGGGGGFFFFFFFFFF5AEFFFFFFDFFFF>EA2>D>FFFFFEFFFF?F;EFFFFFFFF<DFC@>6?FFF>BFFFFB??B2>BBFFB>909?727?0<64:2:<))-
@M04999:289:000000000-L3R54:1:1101:12801:10084 2:N:0:444
GGACTACTCGGGTATCTAATCCTGTTTGCTCCCCACGCTTTCGCATCTCAGCGTCAGTATCTGTCCAGAAGGCCGCCTTCGCCACCGGTATTCCTCCACATCTCTACGCATTTCACCGCTACACGTGGAATTCTACCTTCCTCTACAATACTCCAGATAACCAGTTTTAAGTGCAGTTCCCAGGTTGAGCCCGGGGCTTTCACACCTAACTTAATTATCCGCCTACATGCCCTTTACGCCCAGTCATTCCGATTAACGCTCGCACCCTCCGTATTCCCGCGGCTGCTGGCACGGAGTTAGC
+
CCCCCGGGGGGGGGGGGGGGGGGGGGGGGGGGGGGGGGGGGGGGGGGGGGGGGGGGGGGGGGGGGGGGGGGGGGGGGGGGGGGGGGGGGEGGGGGGGGGGGGGGGGGGGGGGGGGGGGGGGGGGGGFGGGGGGGGGGGGGGGGGGGGGGGGGGGGGFGGGGGGGGGGFGGGGGGGGFGFGGGGGGGGGGGGGGDG>CDGGFFFFFFFFFFFFFFFFEFFEFDD=DFFFFFEBEDFFFFFEB;@.=EEEC?;6?DFEE<;?FFF>FFF?:?F<6:B):?0>>026;:B>?:72:070:?AA<
@M04999:289:000000000-L3R54:1:1101:18554:10091 2:N:0:444
TAAGTGACTACACGGGTATCTAATCCTGTTTGCTCCCCACGCTTTCGCATCTCAGCGTCAGTATCTGTCCAGAAGGCCGCCTTCGCCACCGGTATTCCTCCACATCTCTACGCATTTCACCGCTACACGTGGAATTCTACCTTCCTCTACAATACTCCAGATAACCAGTTTTAAGTGCAGTTCCCAGGTTGAGCCCGGGGCTTTCACACCTAACTAAATTATCCGCCTACATGCCCTTTACGCCCAGTCATTCCGATTAACGCTCGCACCCTCCGTATTACCGCGGCTGCTGGCACGGAGT
+
CCCCCGGGGGGGGGGGGGGGGGGGGGGGGGGGGGGGGGGGGGGGGGGGGGGGGGGGGGGGGGGGGGGGGGGGGGGGGGGGGGGGGGGGGGGGGGGGGGGGGGGGGGGGGGGGGGGGGGGGGGGGGGGGGGGGGGGGGGGGGGGGGGGGGGGGGGGGGGGGGGGGGGGGGGGGGGGGFGFGFGGGGGGGGGGGGGGGGGGGFFFFFFFFFFFFFFFFFFFFFFFF@FFDFFFFFFFFFFFFEFFFBFFFFFFFFEE@FFFFFFBF<>BBFFFFFBF6BF7<A40;FB9BF<7:><7<BF>F1
@M04999:289:000000000-L3R54:1:1101:3776:10134 2:N:0:444
AAGACTACCAGGGTATCTAATCCTGTTCGCTCCCCACGCTTTCGCTCCTCAGCGTCAGTGACGGCCCAGAGACCTGCCTTCGCCATCGGTGTTCTTCCCGATATCTACACATTCCACCGTTACACCGGGAATTCCAGTCTCCCCTACCGCACTCCAGTCCGCCCGTACCCGGCGCCGATCCACCGTTAAGCGATGGACTTTCACACCAGACGCGACGAACCGCCTACGAGCTCTTTACGCCCAATAAATCCGGATAACGCTTGCACCCTACGTATTACCGCGGCTGCTGGCACGTAGTT
+
CCCCCGGGGGGGGGGGGGGGGGGGGGGGGGGGGGGGGGGGGGGGGGGGGGGGGGGGGGGGGGGGGGGGGGGGGGGGGGGGGGGGGGGGGGGGGGGGGGGGGGGGGGGGGGGGGGGGGGGGGGGGGGGGGGGGGGGGGGGGGGGGGGGGGGGGGGGGGGGGGGGGGGGGGGGGDGGGFGFGGGGGGGGGGGGGGGGG4C=CFFFFFFFF?;@@><3>0>>;FFB;<?F??:>2?<26A>BFFFFFFFFFFF:;;(8?<?<6:036??BBFFFF:?FBAFF?>4;;BBFFFB??3<B0((6
@M04999:289:000000000-L3R54:1:1101:26021:10136 2:N:0:444
CCGACTACCCGGGTATCTAATCCTGTTTGCTCCCCACGCTTTCGCATCTCAGCGTCAGTATCTGTCCAGAAGGCCGCCTTCGCCACCGGTATTCCTCCACATCTCTACGCATTTCACCGCTACACGTGGAATTCTACCTTCCTCTACAATACTCCAGATAACCAGTTTTAAGTGCAATTCCCAGGTTGAGCCCGGGGCTTTCACACCTAACTTAATTATCCGCCTACATGCCCTTTACGCCCAGTCATTCCGATTAACGCTCGCACCCTCCGTATTACCGCGGCTGCTGGCACGGAGTT
+
CCCCCGGGGGGGGGGGGGGGGGGGGGGGGGGGGGGGGGGGGGGGGG@FGGGGGGGGGGGGGGGGGGGGGGGGGGGGGGGGGGGGGGGGGGFGGGGGGGGGGGGGGGGGGGGGGGGGGGGGGGGGGGGGGGGGGGGGGGGGGGGGGGGGGGGGGGGGGFFGGGGGGGGGGFDGFGFFFGFGGGGG:FGGGGGGGGGGGGDGF>>FFFFFFFFEEFFFFFFFF>@FFFFFFFEFFFFFFFFFFFD?@FEFE395(6;?FF<;BF66>>>0(860::::9A>439BB0((4:>?F?((-14:
@M04999:289:000000000-L3R54:1:1101:14595:10140 2:N:0:444
TCGACTACAAGGGTATCTAATCCTGTTCGCTACCCATGCTTTCGAGCCTCAGCGTCAGTAACAGACCAGAGAGCCGCCTTCGCCACTGGTGTTCTTCCATATATCTACGCATTTCACCGCTACACATGGAGTTCCACTCTCCTCTTCTGCACTCAAGTCTCTCAGTTTCCGATGCTCTTCCTCAGTTAAGCTGAGGGCTTTCACATTCAGACTTAAAAGACCGCCTGCGCTCCCTTTACGCCCAATAAATCCGGACAACGCTTGCCACCTACGTATTACCGCGGCTGCTGGCACGTAGTT
+
CCCCCGGGGGGGGGGGGGGGGGGGGGGGGGGGGGGGGGGGGGGGGGGGGGGGGGGGGGGGGGGGGGGGGGGGGGGGGGGGGGGGGGGGGGGGGGGGGGGGGGGGGGGGGGGGGGGGGGGGGGGGGGGGGGGGGGGGGGGGGGGGGGGGGGGGGGGGGGGGGGGGGGGGGGGGGGGGFGFGGGGGGGGGFGGGGGGGGGGGFFFFFFFFFEEFFFFFFFFFFFFFFFFFFFFFFFFFFFFFFFFFF@EEFFFFFFFFFFFFFF?B?FFDFFFFFB?AFFFA:09>FF><???<<>:80144
@M04999:289:000000000-L3R54:1:1101:26313:10153 2:N:0:444
ATGACTACTGGGGTATCTAATCCTGTTTGCTACCCACGCTTTCGAGCATGAACGTCAGTGTTATCCCAGGAGGCTGCCTTCGCCATCGGTATTCCTCCACATCTCTACGCATTTCACTGCTACACGTGGAATTCTACCTCCCTCTGACACACTCTAGTTTGACAGTTTCAAATGCACGTCCCAAGTTGAGCTCGGGGATTTCACATCTGACTTATCTAACCGTCTGCGCTCGCTTTACGCCCAGTAATTCCGATTAACGCTCGCACCCTACGTATTACCTCGGCTGCTTGCCCGTAGTT
+
CCCCCGGGECFGGGGFEFGGGGGGGGGGGGGGGGGGGGDGGGGEDGGGGGGFGGGGDEGGGGGGGGGGGFGGGGDEEGGGGFGGG@FGGGGGGFGGAFEGGGGGGGGGGGGGGGGGGAFGCFGFFFF8FGGGGF;9EC99DEGGGG8=DDCGGGFGFFDFFFGGFDGGGGGGGGFGFGFGCGGFGGGGGGF,@@EGGC6;??EFFFFFFFFECCC>EAFCAA495>=5)-5-6@DF=C25>>?DE3)777?=1:6,73;>71796;BF61:?F2<>9AB))-(:(-(,)5((.49141<
@M04999:289:000000000-L3R54:1:1101:5443:10158 2:N:0:444
TCCGACTACTCGGGTATCTAATCCTGTTTGCTCCCCACGCTTTCGCATCTCAGCGTCAGTATCTGTCCAGAAGGCCGCCTTCGCCACCGGTATTCCTCCACATCTCTACGCATTTCACCGCTACACGTGGAATTCTACCTTCCTCTACAATACTCCAGATAACCAGTTTTAAGTGCAGTTCCCAGGTTGAGCCCGGGGCTTTCACACCTAACTTAATTATCCGCCTACATGCCCTTTACGCCCAGTCATTCCGATTAACGCTCGCACCCTCCGTATTACCGCGGCTGCTGGCACGGAGTT
+
CCCCCGGGGGGCEGGGGGFGGGGGGGGGGGGGGGGFGGGGGGGGGGGGGGGG@FGFGGGEGGGGGGFFGGGF8FGG7FGGGGGGGGGFGGG+FFGGGGCFGGGGGGFGGFGGGGGGGGGGEGGGGGGF8@BFFFFGEGGGGGGGGGGGGGGGGFGG8EFGGGGGGGGFGGEDFEGGFFFFGGGGFGGGGGGGGGGC*@D;?9AFFFAEBEFFFFFFFA><BE?B>9@F@49;E;@(=>E>@96?75@EC5C3(361;991;F<>>(-4:(,,--4,5AF>?(790(3??:267?<,(-,:
@M04999:289:000000000-L3R54:1:1101:21922:10161 2:N:0:444
CGTCCGACTACTAGGGTATCTAATCCTGTTCGCTACCCATGCTTTCGAGCCTCAGCGTCAGTAACAGACCAGAGAGCCGCCTTCGCCACTGGTGTTCTTCCATATATCTACGCATTTCACCGCTACACATGGAGTTCCACTCTCCTCTTCTGCACTCAAGTCTCTCAGTTTCCGATGCTCTTCCTCAGTTAAGCTGAGGGCTTTCACATTCAGACTTAAAAGACCGCCTGCGCTCCCTTTACGCCCAATAAATCCGGACAACGCTTGCCACCTACGTATTACCGCGGCTGCTGGCACGT
+
CCCCCGGGGGGGGGGGGGGGGGGGGGGGGGGGGGGGGGGGGGGGGGGGGDGGGGGGGGGGGGGGGGGGGGGGGGGGGFGGGGGGGGGGGGGGGGGGGGGGGGGGGGGGGGGGGGGGGGGGGGGGGGGGGGGGFGGGGGGGGGGGGGGGGFGGGGGGGGGGFGGGFGGGGGGGGGGGFGFGGGGFEFGGGGGGGGGGGGFGFFFFFFFFFEFFFFFFFFFEFEFBBFABFFBF@@DBBB4AEFFFB9D?FEFFFFFF9;@>?((-8<?BFBB<???FFFFF<9219>>B913>03(()(2
@M04999:289:000000000-L3R54:1:1101:4316:10171 2:N:0:444
GACTATCCGGGTATCTAATCCTGTTTGCTACCCACGCTCTCGCGCATGAACGTCAGTGTTATCCCAGGAGGCTGCCTCCTCCATCGGTATTCTCCTACATCTCTACGCATTTTACCGCTATACGTGTGATTCTACCTTCCTCTACAATACTCCAGATAACCAGTTTTAAGTGCAGTTCCCAGGTGTAGCCCGGGGCTTTCACACCTAACTTAATTTTCCGCCTCTACGCCCTTTACGCCCAGTGACTCCGATTAACGCTCTCACCCTCCGTATTACCGCGCCTGCTGTCGCGCAGTTTTCC
+
BB<8A,,CFGG++FAF9,6;,;,C;F,,6C,CEFGCG@,C<,,@FGF,,,,C6,,6,CFC66,,:C,6,@B@,6C,9,,,A,A95=,8,B,,,,:,CFG9,CEFC,9F,6,C,,C,6FG7+CF:9A,+,59,C,@>4@8>;EF8,72;===E,,6E?CA?@D=63?F:,3,@,,+3=++=7++2,6,@@AF++8C5**;+3?FF>*;648***1++2:*-:=/((8*-((8/(0**(61>(,5)))/)./((,64)(6,20<):(8(4(-((.35)-(49(-,(,3)))(-1((-4)))..
@M04999:289:000000000-L3R54:1:1101:9176:10176 2:N:0:444
GGGACTACTGGGGTATCTAATCCTGTTTGCTCCCCACGCTTTCGCATCTCAGCGTCAGTATCTGTCCAGAAGGCCGCCTTCGCCACCGGTATTCCTCCACATCTCTACGCATTTCACCGCTACACGTGGAATTCTACCTTCCTCTACAATACTCCAGATAACCAGTTTTAAGTGCAGTTCCCAGGTTAGCCCGGGGCTTTCACACCTAACTTAATTATCCGCCTACATGCCCTTTACGCCCAGTCATTCCGATTAACGCTCGCACCCTCCGTATTACCGCGGCTGCTGGCACGGAGTTAGC
+
CCCCCGGGGGGGGGGGGGGGGGGGGGGGGGGGGGGGGGGGGGGGGDGGGGGGGGGGGGGGGGGGGGGGGGGGGGGGGGGGGGGGGGGGGGGGGGGGGGGGGGGGGGGGGGGGGGGGGGGGGGGGGGGDFGGGGGGGGGGGGGGGGGGGGGGGGGGGGGGGGGGGGGGGGGGGGGGGFGFGGGGGGGGGGGGGGGGGGGFGFFFFFFFFEFFFEFFFFFFFFFFDFFFFFFFFFFFFFFFFBFFFEFFFFFFFDDDFCDBD:>BFF;FBFFFF6<BFFF<>(46>>BFF(8?DF09>?FAFA
@M04999:289:000000000-L3R54:1:1101:28350:10182 2:N:0:444
AAGACTACCCGGGTATCTAATCCTGTTCGCTCCCCACGCTTTCGTCCATCAGCGTCAATCGGTATTTAGTAACCTGCCTTCGCAATCGGGGTTCTGTGTAATATCTATGCATTTCACCGCTACACTACACATTCCAGCTACTTCAATACTATTCAAGATTAACAGTATCAACGGCAGTTCTACAGTTAAGCTGCAGGTTTTCACCGCTGACTTATCAACCCGCCTACGGACCCTTTAAACCCAATAAATCCGGATAACGCTCGCATCCTCCGTATTACCGCGGCTGCTGGCACGGAGTT
+
CCCCCGGGGGGGGGGGGGGGGGGGGGGGGGGGGGGGGGGGGGGGGGGGGGGGGGGGGGGGGGGFGGGGGGGGGGGGGGGGGGGGGGGGGGGGGGGGGGGGGGGGGGGGGGGGGGGGGGGGGGGGGGGGGGGGGGGGGGGGGGGGGGGGGGGGGGGGGGGGGGGGGGGGGGGGGGGGFGFGGGGGGGGGGGGGGGGGGGGGFFFFFFFFFFFFFFFFFFFBEBAFFFFF@@FFFFDEFFFF8?<1@;EFFEFFFFFFFE?9?:BFFFF>DAFFFFBFAAD?FFF9096>F:::?:66,,4
@M04999:289:000000000-L3R54:1:1101:29093:10190 2:N:0:444
TTAGACTACTAGGGTATCTAATCCTGTTTGCTCCCCACGCTTTCGCATCTCAGCGTCAGTATCTGTCCAGAAGGCCGCCTTCGCCACCGGTATTCCTCCACATCTCTACGCATTTCACCGCTACACGTGGAATTCTACCTTCCTCTACAATACTCCAGATAACCAGTTTTAAGTGCAGTTCCCAGGTTGAGCCCGGGGCTTTCACACCTAACTTAATTATCCGCCTACATGCCCTTTACGCCCAGTCATTCCGATTAACGCTCGCACCCTCCGTATTACCGCGGCTGCTGGCACGGAGTT
+
CCCCCGGGGGGGFGGGGGGGGDGGGGGGGGGGFFGGGGGDGGGGGGGGEFGGGGGGGGGGGGGGGGGGGGGGFGGGGGCFFGGG7BFFDGG>?EFGGGGGGGGG9FGGGGGGGGGGGGGEGGGGGGGGGGGGGGGGGGFGFFGGGGGGGGGGGGGGGGCFGGGGGGFGGGGDFFDGFGFGGGGDECFGGE8?FGGG7CGGFFFCFFFEDE3>EFFFFFFFFF2>92=B@FCEEB@BEE)=<>;;<()7<?FFF<@?DFE7>??9>BFB?13:>??:74<909B>;12?FF?:<?0>>0?B
@M04999:289:000000000-L3R54:1:1101:11748:10192 2:N:0:444
GGACTACAGGGGTATCTAATCCTGTTTGCTCCCCACGCTTTCGTCCATCAGCGTCAATCGGTATTTAGTAACCTGCCTTCGCAATCGGGGTTCTGTGTAATATCTATGCATTTCACCGCTACACTACACATTCCAGCTACTTCAATACTATTCAAGATTAACAGTATCAACGGCAGTTCTACAGTTAAGCTGCAGGTTTTCACCGCTGACTTATCAACCCGCCTACGGACCCTTTAAACCCAATAAATCCGGATAACGCTCGCATCCTCCGTATTACCGCGGCTGCTGGCACGGAGTTAGC
+
CCCCCGGGGGGGGGGGGGGGGGGGGGGGGGGGGGGGGGGGGGGGGGGGGGGGGGGGGGGGGGGGGGGGGGGGGGGGGGGGGGGGGGGGGGGGGGGGGGGGGGGGGGGGGGGGGGGGGGGGGGGGGGGGGGGGGGGGGGGGGGGGGGGGGGGGGGGGGGGGGGGGGGGGGGGGGGGGFGFGGGGGGFGGGGGGGGGGGGGGFFFFFF>BFFFFFFFFFFFFBFFFFFFFFFFFFFFFFFFFFFFFEFFCFE@B;?DFFF>D@BB>FBFFFFF?BBFAFFFFF07;>FFF?FFB09>>BFAB<
@M04999:289:000000000-L3R54:1:1101:18237:10208 2:N:0:444
GCCGGACTACTGGGGTATCTAATCCTGTTTGCTCCCCACGCTTTCGCATCTCAGCGTCAGTATCTGTCCAGAAGGCCGCCTTCGCCACCGGTATTCCTCCACATCTCTACGCATTTCACCGCTACACGTGGAATTCTACCTTCCTCTACAATACTCCAGATAACCAGTTTTAAGTGCAATTCCTAGGTTGAGCCCAGGGCTTTCACACCTAACTTAATTATCCGCCTACATGCCCTTTACGCCCAGTCATTCCGATTAACGCTCGCACCCTCCGTATTACCGCGGCTGCTGGCACGGAGTT
+
CCCCCGGGGGGGGGGGGGGGGGGGGGGGGGGGGGGGGGGGGGGGGGGGGGGGGGGGGGGGGGGGGGGGGGGGGGGGGGGGGGGGGGGGGGGGGGGGGGFGGGGFGGGGGGGGGGGGGGGGGGGGGGGGGGGGGGGGGGGGGGGGGGGGGGGGGGGGGGGGGGGGGGGFGGGGGGGGFGFGGGGGGGGGGGGGGGGGGGGGAAFFFFFFFFFFDFFFFFFCFEFFFFFFFFFFFF@EFFFFDFFFFFE@FFEEE;?DDFFFFF;1>>BBBFFFBFB:4:AB4:>FF;2>?224:0<<99BB1
@M04999:289:000000000-L3R54:1:1101:8008:10221 2:N:0:444
TAGACTACTAGGGTATCTAATCCTGTTCGCTACCCATGCTTTCGAACCTCAGCGTCAGTTACAGACCAGAGAGCCGCCTTCGCCACTGGTGTTCTTCCATATATCTACGCATTCCACCGCTACACATGGAGTTCCACTCTCCTCTTCTGCACTCAAGAAAAACAGTTTCAGCTGCACTTCCCCGGTTAAGCCGAGGGCTTTCACAGCTGACTTGTTCTCCCGCCTGCGTTCGCTTTACGCCCAATAAATCCGGACAACGCTTGCCACCTACGTATTACCGCGGCTGCTGGAACGTAGTT
+
CCCCCGGGGGGGGGGGGGGGGGGGGGGGGGGGGFGGGGGGGFFGGGGGGGGGGGGGGGGGGGGGGGGGGGGGGGGGGGGGGGGGGGGGGEGGGGGGGGGGGGGGGGFGGGGGGGGGGGGGGGGGGGGGGGGDGGGGGFGGGGGGGGGGGGGGFGGFGDFGGGGGFGGGGGGFFGFGFGFGGGGGGGGGGGGGGGGGGCCGFFFFFFFFFEFFFFFFFF>AA@F>DBD@D?=DFFFFFFFFFFD;DFEFFFF@@0;FFFFF?F?0:673<:B?1448<AB819((((-,5:((.330284
@M04999:289:000000000-L3R54:1:1101:27072:10233 2:N:0:444
CTAGACTACTGGGGTATCTAATCCTGTTTGCTCCCCACGCTTTCGCATCTCAGCGTCAGTATCTGTCCAGAAGGCCGCCTTCGCCACCGGTATTCCTCCACATCTCTACGCATTTCACCGCTACACGTGGAATTCTACCTTCCTCTACAATACTCCAGATAACCAGTTTTAAGTGCAGTTCCCAGGTTGAGCCCGGGGCTTTCACACCTAACTTAATTATCCGCCTACATGCCCTTTACGCCCAGTCATTCCGATTAACGCTCGCACCCTCCGTATTACCGCGGCTGCTGGCACGGAGTT
+
CCCCCGGGGGGGGGGGGGGGGGGGGGGGGGGGGGGGGGGGGGGGGGGGGGGGGGGGDGGGGGGGGGGGGGGGGGGGGGGGGGGGGGGGGGGGGGGGGGGGGGGGGGGGGGGGGGGGGGGGGGGGGGGGGGGGGGGGGGGGGGGGGGGGGGGGGGGGFGGGGGGGGGGGGGGGGGGGFGFGGGFFGGGGGGGGFGGGGGGGFFFFFFFFFFFFFFFFEFFFFFFFFFFFFFFFFFFFFFFFFFFFFFFF)?CE168;DFFF9?2>BFFFFF?BB20:06>B?BF9>6>FF?:6(.3449B?
@M04999:289:000000000-L3R54:1:1101:8581:10236 2:N:0:444
AAGGACTACCGGGGTATCTAATCCTGTTTGCTCCCCACGCTTTCGCATCTCAGCGTCAGTATCTGTCCAGAAGGCCGCCTTCGCCACCGGTATTCCTCCACATCTCTACGCATTTCACCGCTACACGTGGAATTCTACCTTCCTCTACAATACTCCAGATAACCAGTTTTAAGTGCAGTTCCCAGGTTGAGCCCGGGGCTTTCACACCTAACTTAATTATCCGCCTACATGCCCTTTACGCCCAGTCATTCCGATTAACGCTCGCACCCTCCGTATTACCGCGGCTGCTGACACGGAGTT
+
CCCCCFGGGGGGGGGGGGGGGGGGGGFGGGGGGGGGEGGGGGGGGGGGGGGGGGGGGGGGGGGGGGGGGGGGGGGGGEGGGGGGGEGGGGGGGGGGGGGGGGGGGGGGGGGGGGGGGGGGGGGGGGGGGGGGGFGGGGGGGGGGGGGGGGGGGF?FDGFGGGGGGGGGFEGGGGGGFGFFFCGGGGGGGGGGGGECDGG>FFFFFFFFFFFDFFFF?8CCFEFFD@?8=EEF@@FF3CCFF@FFF;EFE?CEFDF0:>9?0:?>991(4?<B>41::AFFBFF>B9BFBBB?>><FFF0(
@M04999:289:000000000-L3R54:1:1101:22446:10262 2:N:0:444
TTAGGACTACAGGGGTATCTAATCCTGTTTGCTCCCCACGCTTTCGCATCTCAGCGTCAGTATCTGTCCAGAAGGCCGCCTTCGCCACCGGTATTCCTCCACATCTCTACGCATTTCACCGCTACACGTGGAATTCTACCTTCCTCTACAATACTCCAGATAACCAGTTTTAAGTGCAGTTCCCAGGTTGAGCCCGGGGCTTTCACACCTAACTTAATTATCCGCCTACATGCCCTTTACGCCCAGTCATTCCGATTAACGCTCGCACCCTCCGTATTACCGCGGCTGCTGGCACGGAGTT
+
CCCCCGGGGGGGGGGGGGGGGGGGGGGGGGGGGGGFEAGGGGEGGGGGCGGGGGGGGGGGGFGGGG6FFGGGFFGGGGGGGGGGGGGGGGGG@FGGGFGGGGGGFEGGGGGGGGG9FGGGGDGEGFGDGEECEAFF9EGFEGFFDFGGGG8EEEEG,@DECFEFGDGDGGGGEGGGCFBFFFF?CFFGFGGCECF+*0<C>A>AA6+;AB:3>=@A=>FFAE8=BFF=F2>?B38=;@FF;DF00=;@)75<E@36(239?>FBBF6>>::6?0(..3:A2:>60066:0:B0<<(,-36(
@M04999:289:000000000-L3R54:1:1101:19720:10265 2:N:0:444
TATCGACTACAGGGGTATCTAATCCTGTTTGCTCCCCACGCTTTCGCATCTCAGCGTCAGTATCTGTCCAGAAGGCCGCCTTCGCCACCGGTATTCCTCCACATCTCTACGCATTTCACCGCTACACGTGGAATTCTACCTTCCTCTACAATACTCCAGATAACCAGTTTTAAGTGCAGTTCCCAGGTTGAGCCCGGGGCTTTCACACCTAACTTAATTATCCGCCTACATGCCCTTTACGCCCAGTCATTCCGATTAACGCTCGCACCCTCCGTATTACCGCGGCTGCTGGCACGGAGTT
+
CCCCCEFGFGFGGDGFGGGFEFEFG9FGGGGFEFFGDFGEGGGGGGGGG@FGGFGGGGGGGGGGGGGGFGGGFFCGGECEGEGFGGEG<FGCEGGDGFFDGGGEG<FFGGGGGGGFFFGFEEGGD=FCGFGGGGFGGGGGGGGGFGGGGGGDGGGGGGGGGGGGFGCAGDD=@,DE7F@DFFF6ECGECFGGG?FGGD>CD*@?@F6>A==EBFFF4F8C+*/(/((5=@9)483=@F<C1;127;;))7.5C;@;;0<<1966,-(128:0(926(4:AA61,(4>3:?BB?026(-,,,
@M04999:289:000000000-L3R54:1:1101:5236:10276 2:N:0:444
GACTACCGGGGTATCTAATCCTGTTCGCTCCCCACGCTTTCGTCCATCAGCGTCAATCGGTATTTAGTAACCTGCCTTCGCAATCGGGGTTCTGTGTAATATCTATGCATTTCACCGCTACACTACACATTCCACCTACTTCAATACTATTCAAGATTAACAGTATCAACGGCAGTTCTACAGTTAAGCTGCAGGTTTTCACCGCTGACTTATCAACCCGCCTACGGACCCTTTAAACCCAATAAATCCGGATAACGCTCGCATCCTCCGTATTACCGCGGCTGCTGGCACGGAGTTAGCC
+
CCCCCGCGGGGEGFGGGGGDGGGGGGGGEFCFCFGGGGGGGGFFCFGGGGGGGDCGFFGGGG@FFGGGGGGFGGGGGGGGGEGGGGGGGGGGGGFFGGGGGGGFAEFGFGEGGGGGGDGDGGGGGFFG@FEFGGGGDFFEGGGGGGGGGGGGGGGA9=D=FGGCE@FGEG6EE864BFFGGFGGGGGACFFGGGFGGFGGFFFAEBED=B<4A8FFD4B=D9@>DF@FBFDF3=<CEE3B7?@@<CCFFB0<DFFF0>FFFFFF>?24:;66?BFBA:F99FF>F?F:0()44(4::A962
@M04999:289:000000000-L3R54:1:1101:18565:10281 2:N:0:444
CGACTACACGGGTATCTAATCCTGTTTGCTCCCCACGCTTTCGCATCTCAGCGTCAGTATCTGTCCAGAAGGCCGCCTTCGCCACCGGTATTCCTCCACATCTCTACGCATTTCACCGCTACACGTGGAATTCTACCTTCCTCTACAACACTCCAGATAACCAGTTTTAAGTGCAGTTCCCAGGTTGAGCCCGGGGCTTTCATACCTAACTTAATTATCCGCCTACATGCCCTTACGCCCAGTCATTCCGATTAACGCTCGCACCCTCCGTATTACCGCGGCTGCTGGCACGGAGTTAGCC
+
CCCCCGGGGGGGGGGGGGGGGGGGGGGGGGGGGGGGGGGGGGGGGGGGGGGGGGGGGGGGGGGGGGGGGGGGGGGGGGGGGGGGGGGGGGGGGGGGGGGGGGGGGGGGGGGGGGGGGGGGGGGGGGGGGGGGGGGGGGGGGGGGGGGGGGGGGGGGGGGGFFGGGGGGGGGGGGGGFGFGGGGGGGGFGGGGGGGGGGGGFFFFFFFFFFFFFFFFFFFFFFFFFFEFFFFFFFFFFFFFFFFFFFEFFFFFFFEFFFFF>19BF??FFFFBF:AAA697619>B?:7??<?291(3:A>7
@M04999:289:000000000-L3R54:1:1101:29078:10320 2:N:0:444
GCGGGGACTACTAGGGTATCTAATCCTGTTTGCTCCCCACGCTTTCGCATCTCAGCGTCAGTATCTGTCCAGAAGGCCGCCTTCGCCACCGGTATTCCTCCACATCTCTACGCATTTCACCGCTACACGTGGAATTCTACCTTCCTCTACAATACTCCAGATAACCAGTTTTAAGTGCAGTTCCCAGGTTGAGCCCGGGGCTTTCACACCTAACTTAATTATCCGCCTACATGCCCTTTACGCCCAGTCATTCCGATTAACGCTCGCACCCTCCGTATTACCGCGGCTGCTCGCACGGAGT
+
CCCCCGGGGGGGGGGGGGGGGGGGGGGGGGGGCGGGGGGGGGGGGGGGGGGGGGGGGGGGGGGGGGGFGGGGGGGGGGGGFGGGGGCGGGGG@:FGGGGGGGGGFGGGGGGGGGGGGGGGGGGGGGGGGFGGGGGGGGGGGGGGGGGGGGFGFGGGGFDGGGGGGGGGGFGGFGGGAGCGG?DFFGGGGFF?6DFGGDG4?)8;+BFAEDFFBFF6BCF3:?CEFFFFFFFFFFE;@@FA4(1,:1,8?FF2<>?(461<A(44?>F>FBFFFBB<:B0>A<:04(39>FF)(4>F>(3(-
@M04999:289:000000000-L3R54:1:1101:18528:10321 2:N:0:444
GAAGACTACCCGGGTATCTAATCCTGTTCGCTCCCCACGCTTTCGCTCCTCAGCGTCAGTGACGGCCCAGAGACCTGCCTTCGCCATCGGTGTTCTTCCCGATATCTACACATTCCACCGTTACACCGGGAATTCCAGTCTCCCCTACCGCACTCCAGTCCGCCCGTACCCGGCGCCGATCCACCGTTAAGCGATGGACTTTCACACCAGACGCGACGAACCGCCTACGAGCTCTTTACGCCCAATAAATCCGGATAACGCTTTCACCCTACGTATTACCGCGGCTGCTGGCACGTAGTT
+
CCCCCGGGGFGGGGGGGGGGGGGGGGGGGGGGGGGGGGGGGGGGGGGGGGGGGGGGGGGGGGGGGGGGGGGGGGGGGGGGGGGGGGGGGGGGGGGGGGGGGGGEGGGGGGGGGGGGGGGGGGFGGGGGGGGGGGFGGGGGGGGGGGGGGGGGGE?EGFGGGGGGGGGEEEFEGGGGFGFDDDGGGG8EGGGGGDCDGGFFFFFAFFFBBFB:BFF@>FF9>>FB>06<1<:7(5<ABFFFFFFFF?7<BFFB>FBFBDDF6(8(.6AB?:BF<<<40AB9?9>011(3:4?67???B(49
@M04999:289:000000000-L3R54:1:1101:19371:10335 2:N:0:444
ATTTAGACTACAAGGGTATCTAATCCTGTTTGCTACCCACGCTTTCGAGCATGAACGTCAGTGTTATCCCAGGAGGCTGCCTTCGCCATCGGTATTCCTCCACATCTCTACGCATTTCACTGCTACACGTGGAATTCTACCTCCCTCTGACACACTCTAGTTAGACAGTTTCAAATGCACGTCCCAAGTTGAGCTCGGGGATTTCACATCTGACTTATCTAACCGTCTGCGCTCGCTTTACGCCCAGTAATTCCGATTAACGCTCGCACCCTACGTATTACCGCGGCTGCTGGCACCTAGT
+
CCCCCGGGGGGGGGGGGGGGGGGGGGGGGGGGGGGGGGGGGGGGGGGGGGGGGGGGGGGGGGGGGGGGGGGGFGGGGGGGGGGGGGGGGGGGGGGGGGGGGGGGGGGGGGGGGGGGGGGGGGGGGGGGGGGGGGGGGGGGGGGGGFGGGGGGGGGGGGGGGGGGGGGGGGGGGGFCFCFGFGGGGGGGGGGGGGGGGGCD>EFFFFFFFFFFFFFFFFFFFFFFBAFFFFFAAFFFFFFFFFFFF@@EFFFFFFFDF?DF6@>;<;BFFFFFFF<32<?BFFF09>BFFFFF?B0,(((5-
@M04999:289:000000000-L3R54:1:1101:2103:10353 2:N:0:444
GGACTACTGGGGTATCTAATCCTGTTTGCTCCCTACGCTTTCGCATCTCAGCGTCAGTATCTGTCCAGAAGGCCGCCTTCGCCACCGGTATTCCTCCACATCTCTACGCATTTCACCGCTACACGTGGAATTCTACCTTCCTCTACAATACTCCAGATAACCAGTTTTAAGTGCAGTTCCCAGGTTGAGCCCGGGGTTTTCACACCTAACTTAATTATCCGCCTACATGCCCTTTACGCCCAGTCATTCCGATTAACGCTCGCACCCTCCGTATTACCGCGTCTGCTGGCACGTAGTTAGC
+
CCCCCFGFGFA78FEGGGGGGGGGGGGAFGG<C,;CC+@FDFE>@FEGGGGDC6@FDGF<,6F,F<@FGGGCFGCG+4?BFGEGDAF@>CFFEFFEGGFG,?5C@FG<+@C@?EEG,=:BFGFBFEFGGGG8=@FG,=8=@;DEFGA=F8?FE?EG9=DEGD9@=D8@DFG=FA=AFFD+=DDEGED6:?EEGGEG*CDFFFFFF>AAFDFFE999<>BE>D(>@B@?8)8(;(56>DF39;65=9))9?@023<9;;((,((-9;<(3890:75244<99((,(.-::<:<:((,--:))
@M04999:289:000000000-L3R54:1:1101:21557:10369 2:N:0:444
TGTGACTACTGGGGTATCTAATCCTGTTTGCTCCCCACGCTTTCGCGCCTCAGCGTCAGTTGTGAGCCAGATTGCCGCCTTCGCCACCGGTGTTCCTCCAAATATCTACGAATTTCACCTCTACACTTGGAATTCCACAATCCTCTCTCACACTCTAGTCTAAACGTATCAAATGTAGGTCCCAGGTTAAGCCCAGGAATTTCACATCTAACTATTCAAACCGCCTACGCGCCCTTTACGCCCAGTCATTCCGAGTAACGCTAGCCCCCTTCGTATTACCGCGGCTGCTGGCACGAAGTT
+
CCCCCGGGGGGGGGGGGGGFGGGGGGGGGGGGGGGGGGGGGGGGGGGGGGGGGGGGEGFFGGGGGGGGGGGGGGGGGFFFGGGGGGGGGGGGGGGGGGGGGGGGGGGGGGFGGGGGGGGGGGGGGGGGGGGGGGGGGGGGGGGGGCFGGGGGGEGEGGFGGGGGGGGGGGGGGGG,?FFGFGGGGG=CFGGFGGGGGCFCFFFFFF>FCEEFFFFFFAFEFFFAFDFFAFBFFFFFFFFFFFF<7@EEEF<C@@FFFCF?0037??BFF;BF:117?F<949(42-2:)):6?<6<>?BD
@M04999:289:000000000-L3R54:1:1101:14296:10377 2:N:0:444
GACTACCCGGGTATCTAATCCTGTTCGCTCCCCATGCTTTCGAACCTCAGCGTCAGTTACAGACCAGAGAGCCGCCTTCGCCACTGGTGTTCTTCCATATATCTACGCATTCCACCGCTACACATGGAGTTCCACTCTCCTCTTCTGCACTCAAGAAAAACAGTTTCAGCTGCACTTCCCCGGTTAAGCCGAGGGCTTTCACAGCTGACTTGTTCTCCCGCCTGCGTTCGCTTTACGCCCAATAAATCCGGACAACGCCTGCCACCTCCGCATTACCGCGGCCGCCGGCACGTAGTTGTCC
+
CCCCCGGFE:CFCFGFFEGGFGGCGGGCF,@DEGCGDF,EEC<EFF<FFFGGFGEBFGGGGGG<FFGGGGGEGD@GDE,DEGEG@FCFGEGGG<5EEAAFGFFFGGGGGEGFCAEGGG7EGGGGGDDFGBF;,EFFC9=FDFDEGGFGGGGGC8DEFE3=+@DDD98EFF9AFDD=DC8D8>DEGG7<CFGGGE5C9FGFFFC>66/AB:?@>FFFFFF2B@@223;@D@917?7./3:EF03;33?58>369B(4;B(3(4:0)8((.4(-13)-4(3((((-7(((((-(((,-.-).)
@M04999:289:000000000-L3R54:1:1101:14107:10406 2:N:0:444
GACTACTGGGGTATCTAATCCTGTTCGCTCCCCACGCTTTCGTCCATCAGCGTCAATCGGTATTTAGTAACCTGCCTTCGCAATCGGGGTTCTGTGTAATATCTATGCATTTCACCGCTACACTACACATTCCAGCTACTTCAATACTATTCAAGATTAACAGTATCAACGGCAGTTCTACAGTTAAGCTGCAGGTTTTCACCGCTGACTTATCAACCCGCCTACGGACCCTTTAAACCCAATAAATCCGGATAACGCTCGCATCCTCCGTATTACCGCGGCTGCTGGCACGGAGTTAGCC
+
CCCCCGGGGGGGGGGGGGGGGGGGGGGGGGGGGGGGGGGGGGGGGGGGGGGGGGGGGGGGGGGGGGGGGGGGGGGGGGGGGGGGGGGGGGGGGGGGGGGGGGGGGGGGGGGGGGGGGGGGGGGGGGGGGGGGGGGGGGGGGGGGGGGGFGGGGGGGGGGGGGGGGGGGGGGEGGGGFGFGGGGGGGGGGGGGGGGGGGGGFFFDFFFFFFFFFFFFFFFAFFFFFFD9@FFFFFFFEBDDDFFFEEEFFFFDFFFEFF@DFFFF>F?BFFFFFFFFFFF>>FBF6))3:(46>7138AA<3
@M04999:289:000000000-L3R54:1:1101:13218:10437 2:N:0:444
TAGGGACTACTCGGGTATCTAATCCTGTTTGCTCCCCACGCTTTCGCATCTCAGCGTCAGTATCTGTCCAGAAGGCCGCCTTCGCCACCGGTATTCCTCCACATCTCTACGCATTTCACCGCTACACGTGGAATTCTACCTTCCTCTACAATACTCCAGATAACCAGTTTTAAGTGCAGTTCCCAGGTTGAGCCCGGGGCTTTCACACCTAACTTAATTATCCGCCTACATGCCCTTTACGCCCAGTCATTCCGATTAACGCTCGCACCCTCCGTATTACCGCGGCTGCTGGCACGGAGTT
+
CCCCCGGGGGGGGGGGGGGGGGGGGGGGGGGGGGGGGGGGGGGGGGGGGGGGGGGGGGGGGGGGGGGGGGGGGGGGGGGGGGGGGGGGGGGGGGGGGGGGGGGGGGGGGGGGGGGGGGGGGGGGGGGGGGGGGGGGGGGGGGGGGGGGGGFGGGGGGGGGGGGGGGGGGGGGGGGGFGFGGGGGGGGGGGGGGGGGGGGGEFFFFFFFFFFEFFFFFFFEFFF?FFDFFFFFFFFFFFCFDFFBF@FFFF<EFFFFFFFFFFF6(1;>FFBF:9FFFFAFA:>19>>BFFBF<8761,7?:
@M04999:289:000000000-L3R54:1:1101:8649:10455 2:N:0:444
GTTGACTACTCGGGTATCTAATCCTGTTTGCTACCCACGCTTTCGAGCATGAACGTCAGTGTTATCCCAGGAGGCTGCCTTCGCCATCGGTATTCCTCCACATCTCTACGCATTTCACTGCTACACGTGGAATTCTACCTCCCTCTGACACACTCTAGTTTGACGGTTTCAAATGCACGTCCCAAGTTGAGCTCGGGGATTTCACATCTGACTTATCTAACCGTCTGCGCTCGCTTTACGCCCAGTAATTCCGATTAACGCTCGCACCCTACGTATTACCGCGGCTGCTGGCACGTAGTTC
+
CC@CCGGGGGGGGGDGGGGGGGGFGGGGGGGGGGGGGGGGGGDGG8FGGGGFFGGGDGGFGGGGGGGGGGGGEEGGGGGGGGGGGGEGGGGGFFGGGGGEGGDDGGGEGGDG7C9BFGGGGGGGGGGGGGGGABFFGGGGGG>FGGGGGGGGGDGGGGFEGGFGGGEGEFGGGGG89DFDFDDFDGFGFGFF9FGGGG7CFAFFFFFFEFFFEFFFE6F?FDFFA24>4952>=55@4C8;>BD;6<E3?EF@1;;DEEFB;;06;B>B<:BFBD239A<-39BB90<).,83<(,,3:))
@M04999:289:000000000-L3R54:1:1101:10315:10465 2:N:0:444
GACTACTGGGGTATCTAATCCTGTTTGCTCCCCACGCTTTCGCATCTCAGCGTCAGTATCTGTCCAGAAGGCCGCCTTCGCCACCGGTATTCCTCCACATCTCTACGCATTTCACCGCTACACGTGGAATTCTACCTTCCTCTACAATACTCCAGATAACCAGTTTTAAGTGCAATTCCCAGGTTGAGCCCGGGGCTTTCACACCTAACTTAATTATCCGCCTACATGCCCTTTACGCCCAGTCATTCCGATTAACGCTCGCACCCTCCGTATTACCGCGGCTGCTGGCACGGAGTTAGCC
+
CCCCCGGGGGGGGGGGGGGGGGGGGGGGGGGGGGGGGGGGGGGGGGGGGGGGGGGGGGGGGGGGGGGGGGGGGGGGGGGGGGGGGGGGGGGGGGGGGGGGGGGGGGGGGGGGGGGGGGGGGGGGGGGGGGGGGGGGGGGGGGGGGGGGGGGGGGGGGGGGGGGGGGGGGGGGGGGGFGFGGFGGG?FGFGGGGGGGGGGGFFFFEFFFFFFFFFFFFFFFFFFDFFFFEFFFFFFFFFFFFFFFFFFECFD@FFFF@9<?9F>F>?<BFFB??BFFDF>>BFFFFF?FB?D1919B<AAA?
@M04999:289:000000000-L3R54:1:1101:26759:10469 2:N:0:444
ATCGACTACCCGGGTATCTAATCCTGTTTGCTCCCCACGCTTTCGCATCTCAGCGTCAGTATCTGTCCAGAAGGCCGCCTTCGCCACCGGTATTCCTCCACATCTCTACGCATTTCACCGCTACACGTGGAATTCTACCTTCCTCTACAATACTCCAGATAACCAGTTTTAAGTGCAGTTCCCAGGTTGAGCCCGGGGCTTTCACACCTAACTTAATTATCCGCCTACATGCCCTTTACGCCCAGTCATTCCGATTAACGCTCGCACCCTCCGTATTACCGCGGCTGCTGGCACGGAGTTG
+
CCCCCGGGGGGGGGGGGGGGGGGGGGGGGGGGGGGGGGGGGGGGGGGEGGGGGGGGGGGGGGGGGGGGGGGGGGGGGGGGGGGGGGGGGGGGGGGGGGGGGGGGGGGGGGGGGGGGGGGGGGGGGGGGGGGGGGGGGGGGGGGGGGGGGGGGGGGGGGGGGGGGGGGGFFGGCEGGFGFGGGGGGGGGGGGGGGGGGGGGFFFFFFFFFE@FFFFAEFFFFFFBFFDFEEFFE;;3;4C><@FF<EEF<CCEFFF?:4<2>::9B>BBF?B01:?BFFBB3900;;6:)5:?7),((-4:)
@M04999:289:000000000-L3R54:1:1101:3437:10473 2:N:0:444
GACTACACGGGTATCTAATCCTGTTTGCTCCCCACGCTTTCGCATCTCAGCGTCAGTATCTGTCCAGAAGGCCGCCTTCGCCACCGGTATTCCTCCACATCTCTACGCATTTCACCGCTACACGTGGAATTCTACCTTCCTCTACAATACTCCAGATAACCAGTTTTAAGTTCAGTTCCCAGGTTGAGCCCGGGGCTTTCACACCTAACTTAATTATCCGCCTACATGCCCTTTACGCCCAGTCATTCCGATTAACGCTCGCACCCTCCGTATTACCGCGGCTGCTGGCACGGAGTTAGCC
+
CCCCCFGGGGGGGGGGGGGGGGGGGGFFFFDECGGGGGGGGGGEGGGGGGGGGDGGGGGFFGG@FFGGGFGGGGGGGGGGGEEGGGGGGGGGGGGGGGFGGGGGGGGGGGFFGGGGGGGGGGGGFGGDD<DGGGGGGGGGGGGGGDGGGGGCEFEDFFGFG?FFEGGGGDG,=DFGCDFFGGGF?FFGGFC>EGGCC>C>FFFAEFAFFFFFFFFFCC@>458@BECCE@FFFFEC?F@>2;;<EFE?E8<0;0CED>?<104;>4-4:>??B>AFFFFB>9(4::>(::7?B09B1))52
@M04999:289:000000000-L3R54:1:1101:2754:10503 2:N:0:444
GGAAGACTACCAGGGTATCTAATCCTGTTCGCTCCCCACGCTTTCGTCCATCAGCGTCAATCGGTATTTAGTAACCTGCCTTCGCAATCGGGGTTCTGTGTAATATCTATGCATTTCACCGCTACACTACACATTCCAGCTACTTCAATACTATTCAAGATTAACAGTATCAACGGCAGTTCTACAGTTAAGCTGCAGGTTTTCACCGCTGACTTATCAACCCGCCTACGGACCCTTTAAACCCAATAAATCCGGATAACGCTCGCATCCTCCGTATTACCGCGGCTGCTGGCACGGAATT
+
CCCCCGGGGGGGGGGGGGGGGGGGGGGGGGGGGGGGGGGGGGGGGGGGGGGGGGGGGGGGGGGGGGGGGGGGGGGGGGGGGGGGGGGGGGGGGFGGGEEFGGGGGGGGGGGGGGGGGGGGGGGGGGGGGGGGGGGGGGGGGGGGGGGGGGGGGGGGGGGGGGGGGGGGGGGGGGGGEGFFGGGGGGGGGGGGGGGGGGGGFFFFFFFFBFFFFFFFEFFFFFFFFFFFFFFFFFFFFFFFFFFFD;@FEEECF>B;<DFFDFDD9(9:6??A7;?BB?FF<<>6;>09BB7((,410((-.
@M04999:289:000000000-L3R54:1:1101:29050:10517 2:N:0:444
GCCCGGACTACACGGGTATCTAATCCTGTTTGCTACCCACGCTTTCGAGCATGAACGTCAGTGTTATCCCAGGAGGCTGCCTTCGCCATCGGTATTCCTCCACATCTCTACGCATTTCACTGCTACACGTGGAATTCTACCTCCCTCTGACACACTCTAGTTAGACAGTTTCAAATGCACGTCCCAAGTTGAGCTCGGGGATTTCACATCTGACTTATCTAACCGTCTGCGCTCGCCTTACGCCCAGTAATTCCGATTAACGCTCGCACCCTACGTATTACCGCGGCTGCTGGCACGTAGT
+
CCCCCGGGGGGGGGGGGGGGGGGGGGGGGGGGGGGGGGGGGGGGGGGGGGGGGGGGGGGGGGGGGGGGGGGGGGGGGGGGGGGGGDGGGFGGCAFGGGGGGGGGGFGGGGGGGFGGGGGGGGGGGGGGGFGGDGGGGGGGADGGGGGGFGGGGGGGGGFGGGFGFFGGGCEGGGGGFGFFFGG6C=FGGGGGGG9FGCDCBDFFFFFFE5AC4FFA=AFEFFF=BAFFDEF9(6>@BFFFF;D6@6@EFFFFFEF016;CE:9484;>F>FF::?FF92:BA?B;09>>BF:?674:(814
@M04999:289:000000000-L3R54:1:1101:25519:10530 2:N:0:444
TGGACTACCCGGGTATCTAATCCTGTTTGCTCCCCACGCTTTCGCATCTCAGCGTCAGTATCTGTCCAGAAGGCCGCCTTCGCCACCGGTATTCCTCCACATCCCTACGCATTTCACCGCTACACGTGGAATTCTACCTTCCTCTACAATACTCCAGATAACCAGTTTTAAGTGCAGTTCCCAGGTTGAGCCCGGGGCTTTCACACCTAACTTAATTATCCGCCTACATGCCCTTTACGCCCAGTCATTCCGATTAACGCTCGCACCCTCCGTATTACCGCGGCTGCTGGCACGGAGTTCG
+
C9C@C<F,CFEEECFEFEECFFGCFGGGGGEGGGGDGEGGDGGDG@:FFGFCFGGGGGFAFGGGFEFGGGGGGGGGGGGEGCCBFG<FGCCFD?FCFGEEEDGGGCFGGGGC@CFE9AFE:EGGGGFG>FD:FEFGGG8DF8DF8FGGFGGGGG?FFDFGCDGCFG,=:EFGGG?DDG8C97;?DC?:FGDCFGE55D>FFFFFFFFF33:*88B8CF@4=29>99@EFC;;3(6@CC@3;@;(64>?<CE42;((4<:3:B0(61668??FFBBFFAB?0;>>62(44>0121,,((.6(
@M04999:289:000000000-L3R54:1:1101:7489:10540 2:N:0:444
CTTGACTACTCGGGTATCTAATCCTGTTTGCTCCCCACGCTTTCGCATCTCAGCGTCAGTATCTGTCCAGAAGGCCGCCTTCGCCACCGGTATTCCTCCACATCTCTACGCATTTCACCGCTACACGTGGAATTCTACCTTCCTCTACAATACTCCAGATAACCAGTTTTAAGTGCAGTTCCCAGGTTGAGCCCGGGGCTTTCACACCTAACTTAATTATCCGCCTACATGCCCTTTACGCCCAGTCATTCCGATTAACGCTCGCACCCTCCGTATTACCGCGGCTGCTGGCACGGAGTTT
+
CCCCCGGGGGGGGGGGGGGGGGGGGGGGGGGGGGGGGGGGGGGGGGGGGGGGGGGGGGGGGGGGGGGGGGGGGGGGGGGGGGGGGGGGGGGGGGGGGGGGGGGGGGGGGGGGGGGGGGGGGGGGGGGGGGGFGGGGGGGGGGGGGGGGGGGGGGGGGGGGGGGGGGGGGGGGGGGGFGFGGGGGGGGGGGGGGGGGGGGGFFFFFFFEFFFFFFFFFFFCF4@BF?@FEFFFFFFFEFFFF>@FF1<<E?CEFD;?F37<FFFFFFFF?<309:B:?DFFBBFF>96082>?F??(42?B)
@M04999:289:000000000-L3R54:1:1101:10110:10582 2:N:0:444
GACTACTCGGGTATCTAATCCTGTTCGCTCCCCACGCTTTCGTCCATCAGCGTCAATCGGTATTTAGTAACCTGCCTTCGCAATCGGGGTTCTGTGTAATATCTATGCATTTCACCGCTACACTACACATTCCAGCTACTTCAATACTATTCAAGATTAACAGTATCAACGGCAGTTCTACAGTTAAGCTGCAGGTTTTCACCGCTGACTTATCAACCCGCCTACGGACCCTTTAAACCCAATAAATCCGGATAACGCTCGCATCCTCCGTATTACCGCGGCTGCTGGCACGGAGTTAGCC
+
C@C@CGGGGGFFEFGGGGGGGGGGC<C7FFGFGGGGD6BFFCGGG7CFGGGGGGGCFFGGGGGGDFFFGGGGGFGGGGGG7BCEGGCFGCGGGGGFGGGCCFGFFFGCGGGGG?<FFGGGGGGFGGGGGEGGEFGGGGGGAFGGGGGFGGGFFDGGC8AFDGGFGGFGEG6>EGGFF?FGGGGDFF=DA7DGGGG:?CFF;=9AFFEFFEEEEFBFFFFBBFAFF?FDBF?D3>C<=3@BF<=8@FFCE>;0;DFE?0;@FB66;4)3?F6?7BFF281102;>B?F7(431>>6:(6<97
@M04999:289:000000000-L3R54:1:1101:25328:10593 2:N:0:444
AGTGACTACTGGGGTATCTAATCCTGTTTGCTCCCCACGCTTTCGCATCTCAGCGTCAGTATCTGTCCAGAAGGCCGCCTTCGCCACCGGTATTCCTCCACATCTCTACGCATTTCACCGCTACACGTGGAATTCTACCTTCCTCTACAATACTCCAGATAACCAGTTTTAAGTGCAATTCCCAGGTTGAGCCCGGGGCTTTCACACCTAACTTAATTATCCGCCTACATGCCCTTTACGCCCAGTCATTCCGATTAACGCTCGCACCCTCCGTATTACCGCGGCTGCTGGCACGGAGTT
+
CCCCCGGGGGGGGGGGGGGGGGGGGGGGGGGGGGGGGGGGGGGGGGGGGGGGGGGGGGGGGGGGGGGGGGGGGGGGGGGGGGGGGGGGGGGGGGGGGGGGGGGGGGGGGGGGGGGGGGGGGGGGGGGGGGDGGCGGGGGGGGGGGGGGGGFFGGGFFGGGGGGGGGGGGGGGGGGGFGFGGGGGGGGGGGGGGGGGGGDD4AFFFFFFFFFFFFFFEFFEFFDFFFFFEFFF=B;;EFFFF9>?@;EF3<?EE0;?FFC6>?FBFFF6:<66>??:?BBBFF9>96>BFFFF<?F;(430
@M04999:289:000000000-L3R54:1:1101:4335:10617 2:N:0:444
TTGACTACCCGGGTATCTAATCCTGTTCGCTCCCCACGCTTTCGCTCCTCAGCGTCAGTGACGGCCCAGAGACCTGCCTTCGCCATCGGTGTTCTTCCCGATATCTACACATTCCACCGTTACACCGGGAATTCCAGTCTCCCCTACCGCACTCCAGTCCGCCCGTACCCGGCGCCGATCCACCGTTAAGCGATGGACTTTCACACCAGACGCGACGAACCGCCTACGAGCTCTTTACGCCCAATAAATCCGGATAACGCTTGCACCCTACGTATTACCGCGGCTGCTGGCACGTAGTT
+
CCCCCGGGGGGGGGGGGGGGGGGGGGGGGGGGGGGGGGGGGGGGGGGDGGGGGGGGGGGGGGGGGGGGGGFGGGGGGGGGGGGGGGFGGGGGGGGGGGGGGGGGGGGGGGGGGGGGGGGGGGGGFFGGGGGGFGGGGGGGGGGGGGFGGGGGGGGGGGGGGGGGD7EGGGGGDEDGDGDGGGGC:AEEGGGGE@CDFFGGFCAFFFFF<2:B9D3;9>D>FFFB6<?::16129AA>A:DBFF0,5A))6390(,3<BB90(31?F?04(,41252<><?6(-(47?FF><:??:0,4:
@M04999:289:000000000-L3R54:1:1101:3725:10635 2:N:0:444
GCGGACTACAGGGGTATCTAATCCTGTTCGCTCCCCACGCTTTCGCTCCTCAGCGTCAGTGACGGCCCATAGACCTCCCTTCGCCATCGGTGTTCTTCCCGATATCTATACATTCCAGCGTTACACCGGGAATTCCAGTCTCCCCTACCGCACTCCAGTCCGCCCGTACCCGGCGCCGATCCGCCGTTAAGCGATGGACTTTCACACCAGACGCGACGGACCGCCTACGAGCTATCTAACCCCAATAAATCCGCTAAACGCTTGTACCCTCCGTGTTTCCTATGCTCCTGGACTTGAGCT
+
CCCCCC:CFAE@@FFFFGGFEF<C,CFFAC7F8+CC<+6@F@FGE76;+@FCA@FFGGGFD,6,+++76,,:EF8F,A,,AB<,B4?FFCFFEGG9<A<FFG++@5,A,CB4,,A9@,,68@=F,CDGGCC+=,,,37EGG,@8+,1,6@++61@D,DC:8@E8CDG91@EE*4*=44)/:3*28*//=59+/***/22*0+19*09)1(4:13))7))359((2((.-(,,(-.,5))1,4((44)4>A>:((((()(,,(-3,))-,5(,,-(41().)).-4)))5).3()))-.))
@M04999:289:000000000-L3R54:1:1101:27745:10766 2:N:0:444
GAGACTACACGGGTATCTAATCCTGTTCGCTACCCATGCTTTCGAGCCTCAGCGTCAGTAACAGACCAGAGAGCCGCCTTCGCCACTGGTGTTCTTCCATATATCTACGCATTTCACCGCTACACATGGAGTTCCACTCTCCTCTTCTGCACTCAAGTCTCTCAGTTTCCGATGCTCTTCCTCAGTTAAGCTGAGGGCTTTCACATTCAGACTTAAAAGACCGCCTGCGCTCCCTTTACGCCCAATAAATCCGGACAACGCTTGCCACCTACGTATTACCGCGGCTCCTGGCACGTATTTT
+
CCCCCDFDCFF7:CFFEFCFFFFFFCFGDGGE@@FGFEFGGGGGFGGC@FFEGGGGGGGGFGFGGGGCFFGGCGGGGGGGCDC@FFGGGFFFGCFFEE<BG<@FG<FFFGECC,,CE?FEGGGGGGFG8AFGGGFGDDDD==FGF=DGGFADFGFG,E9=ADFFFFGGEFGGGGGFFGFGGGGGBFGEG7E,@CFF6DG66AFFFAFCAEEE8FFA9@CBFFBBFFFFFFFFB=@4;>C><09DD;;<16<5>1(661;B;:4?FFFB6:?B?3)6>9>.49>(,((4:>7??<32().--
@M04999:289:000000000-L3R54:1:1101:27293:10767 2:N:0:444
TGACTACTGGGGTATCTAATCCTGTTCGCTACCCACGCTTTCGAGCCTCAGCGTCAGTTACTAGCCAGTCAGCCGCCTTCGCCACTGATGTTCTTCCATATATCTACGCATTTCACCGCTACACATGGAGTTCCACTGACCTCTCTAGCACTCAAGTCTTACAGTTTCTGATGCACGTCCATAGTTGAGCTATGACCTTTCACATCAGACTTATTAGACCGCCTGCGCTCCCTTTACGCCCAATAATTCCGGACAACGCTCGCCACCTACGTATTGCCGCGGCTGCTGGCCCGTAGTTAGC
+
CCCCCGGGGGGGGGGGGGGGGGGGGGGGGGGGGGGGGGGGGGGGGGEGGGGGGGGGGGGGGGGGGGGGFGGGGGGGGGGGGGGGGGGFGGGGGGGGGGGGGGGGGGGGGGGGGGGGGGGGGGGGGGGGGGGGEGGGGGGGGFGGGGGGGGGFGGGGFFGGGGGGGGGGGGGGGGGGFGFGGGGGGGFGGGGGGGGGGGGGAFFF?CFFFFFFEFAFFFFFFFAFFFFF=4:9B=@=EFFF>=>DFFFCEEFBDFFF@>>?;@FB??:??:??)6?9BA;>>;>>0<?7??(,(2(3:AFF9
@M04999:289:000000000-L3R54:1:1101:23108:10768 2:N:0:444
GTTGAGACTACCGGGGTATCTAATCCTGTTCGCTCCCCACGCTTTCGTCCATCAGCGTCAATCGGTACTTAGTAACCTGCCTTCGCAATCGGGGTTCTGTGTAATATCTATGCATTTCACCGCTACACTACACATTCCAGCTACTTCAATACTATTCAAGATTAACAGTATCAACGGCAGTTCTACAGTTAAGCTGCAGGTTTTCACCGCTGACTTATCAACCCGCCTACGGACCCTTTAAACCCAATAAATCCGGATAACGCTCGCATCCTCCGTATTACCGCGGCTGCTGGCACGGAGT
+
CCCCCGGGGGGGGGGGGGGGGGGGGGGGGGGGGGGGGGGGGGGGGGGGGGGGGGGGGGGGGGGGGGGGGGGGGGGGGGGGGGGGGGGGGGGGGGGGGGGGGGGGGGGGGGGGGGGGGGGGGGGGGGGGGGGGGGGGGGGFGGGGGGGGGGGGGGGGGGGGGGGGGGFGDGGGGGGGFGFDFGGGFGGGGGGGGGGGGGFGAFFFFFFFFAAAFFFFEFFFFFDDBFFF@F?@?FFFDF8FE<EFF@@FFF<EEEFFFFF>>?>BFFFFFFF7A4;16??DFFF>F99>1(:B?<?>BFFF4
@M04999:289:000000000-L3R54:1:1101:6106:10778 2:N:0:444
TCGGACTACAAGGGTATCTAATCCTGTTTGCTCCCCACGCTTTCGCATCTCAGCGTCAGTATCTGTCCAGAAGGCCGCCTTCGCCACCGGTATTCCTCCACATCTCCACGCATTTCACCGCTACACGTGGAATTCTACCTTCCTCTACAATACTCCAGATAACCAGTTTTAAGTGTAGTTCCCAGGTTGAGCCCGGGGCCTTCACACCTAACTTAATTATCCGCCTACATGCCCTTTACGCCCAGTCATTCCGATTAACGCTCGCACCCTCCTAATTACCGCGGCTGCTGGCCGGTAGTTT
+
CCCCCGGGGGGGGGGGGGGGGGGGGGGGGGGGGGGGGGGGGGGGGGGEGGGGGGGGGGGGGGGGGGGGGGGGGGGGGGGGGGGGGGGGGGGGGGGGGGGGGGDGGGGGGGGGGGGGGGGGGGGGGGGGGGGFFDEFGGFGGGGGGGGGGGGGGGFGGGGFGGGGFGGGFGGGGGGGFDDGGGCCF6FEGGGGGFGGGGGDDFF6AFFDDEEBFFFFFFFCFEFD=@FFEFCFFF@F@3;8?9><04@AE3CFFFFFF)769641109>:1(3()-)-.<<(24124(,:>:1(,(--3)6.
@M04999:289:000000000-L3R54:1:1101:16938:10782 2:N:0:444
CGCGGGACTACAAGGGTATCCAATCCTGTTCGCTCCCCACGCTTTCGTCCATCAGCGTCAATCGGTATTTAGTAACCTGCCTTCGCAATCGGGGTTCTGTGTAATATCTATGCATTTCACCGCTACACTACACATTCCAGCTACTTCAATACTATTCAAGATTAACAGTATCAACGGCAGTTCTACAGTTAAGCTGCAGGTTTTCACCGCTGACTTATCAACCCGCCTACGGACCCTTTAAACCCAATAAATCCGGATAACGCTCGCATCCTCCGTATTACCGCGGCTGCTGGCACGGAGT
+
CCCCC@@F<ECFGFGGGGGGGGGGGGGGEGGGGEFGGGFGGGEEGGGGGGD<F@EDGGGGDGGGGGF7EFFEFEFGGGGGFFGGGGEGGFFGGGGGGGGFGGGGC9AF9@FGGCFDGGGGGGGCEEGGGGGGGGGGGGGFGFEGGGGGDFDGGGA=FEGGGGEE;D:=CAFEGA?CA>>G7B9EECECEGGGGGGGCCFCFFFFFFFFAAFFFAFFEFFEFBBDF@>??B<;@FFFFF3FEEAF?FF1=3>E?1:9B??B?B>?:BB>:>F<7?BFB:?<A2:>BF9>6<D?06?>6(7(-
@M04999:289:000000000-L3R54:1:1101:9963:10801 2:N:0:444
GACTACCGGGGCATCTAATCCTGTTTGCTCCCCACGCTTTCGCATCTCAGCGTCAGTATCTGTCCAGAAGGCCGCCTTCGCCACCGGTATTCCTCCACATCTCTACGCATTTCACCGCTACACGTGGAATTCTACCTTCCTCTACAATACTCCAGATAACCAGTTTTAAGTGCAGTTCCCAGGTTGAGCCCGGGGCTTTCACACCTAACTTAATTATCCGCCTACATGCCCTTTACGCCCAGTCATTCCGATTAACGCTCGCACCCTCCGTATTACCGCGGCTGCTGACACGGAGTGAGCC
+
CCC@CFGECEEGGGGFFGGGGGGGGEEGGGEGGGGGGECFGGDGGGGGGGGGFGEDEFFFGGGGGGGGCGEFFGGDCCECFEFGFGGGGGGGGGG,FFFEGFGGGGGGGFGGGGAFFGGGGGGGFEFEGGGGFGGGGFFGGGGGGGGGGGGFG?D9DFFGGEE=FGGGFGG7CA7@FFFGGG6CE?FGGCG>C*@CDGGGCFFF>FF?@=97CFFFEFF55>013;C?;;@1=@9C;@>><16@@?77)4,8??BB(41?1;>>9?<<<-(.8()6>BB9(412:?4),))4>(43().81
@M04999:289:000000000-L3R54:1:1101:10329:10816 2:N:0:444
CAGACTACCCGGGTATCTAATCCTGTTTGCTCCCCACGCTTTCGCATCTCAGCGTCAGTATCTGTCCAGAAGGCCGCCTTCGCCACCGGTATTCCTCCACATCTCTACGCATTTCACCGCTACACGTGGAATTCTACCTTCCTCTACAATACTCCAGATAACCAGTTTTAAGTGCAGTTCCCAGGTTGAGCCCGGGGCTTTCACACCTAACTTAATTATCCGCCTACATGCCCTTTACGCCCAGTCATTCCGATTAACGCTCGCACCCTCCGTATTACCGCGGCTGCTGGACCCGAGTTAC
+
CCCCCFGFFGDGFGGGGCEEFF@<FGGCEGGACGEGEGD7CEGGGEGECFGCCCFCGEGGGGFDCFGFFCFFFGGGGGGCFBEEFGGGGGGGG9E<?FFGGCCFGGGGGCEEFF,@FFGGCEEFGEGGGGGG@,E>FF8=DF8EFAFGFGGGGGGFC8,E9AEGDDEFGF8F@FGG9=FDGDDG8DCGGFGGGGDD>D7DFFFFFFFFBEF*@A=88+=7@9B@=@=EFEE8@@@FEC;E;>@1;@E3<5C;DFF?E)-(,4,((-3331:(((.5)-6((-,7(-22:,(,(((-,2(4.
@M04999:289:000000000-L3R54:1:1101:23918:10820 2:N:0:444
TAGCGACTACAAGGGTATCTAATCCTGTTCGCTCCCCACGCTTTCGTCCATCAGCGTCAATCGGTATTTAGTAACCTGCCTTCGCAATCGGGGTTCTGTGTAATATCTATGCATTTCACCGCTACACTACACATTCCAGCTACTTCAATACTATTCAAGATTAACAGTATCAACGGCAGTTCTACAGTTAAGCTGCAGGTTTCCACCGCTGACTTATCAACCCGCCTACGGACCCTTTAAACCCAATAAATCCGGATAACGCTCGCATCCTCCGTATTACCGCGGCTGCTGGCACGGAGTT
+
CCCCCGGGGGGGGGGGGGGGGGGGGGGGGGGGGGGGGGGGGGGGGGGGGGGGGGGGGGGGGGGGFEGGGGGGGGGGGGGGGGGGGGGGGGGGGGGGGGGGGGGGGFGGGGGGGFGGGGGGGGGGGGGGGGGGGGGGGGGGGGGGGGGGGGGGGGGGGGGGGGGGGGGGGGGGGGGGFDEG7FGGGGGGGGGGGGGGGGFFFFAFFFFFFFFAFFFFFFFFFFABFFFFFF===@D@1@EFFFD<@D;FA6CFFF>0(6A@FBB?>BF?B:?FFF??<BBA<BFB11916??0:?3:(461.
@M04999:289:000000000-L3R54:1:1101:2242:10827 2:N:0:444
TCGACTACTGGGGTATCTAATCCTGTTTGCTCCCCACGCTTTCGCATCTCAGCGTCAGTATCTGTCCAGAAGGCCGCCTTCGCCACCGGTATTCCTCCACATCTCTACGCATTTCACCGCTACACGTGGAATTCTACCTTCCTCTACAATACTCCAGATAACCAGTTTTAAGTGCAGTTCCCAGGTTGAGCCCGGGGCTTTCACACCTAACTTAATTATCCGCCTACATGCCCTTTACGCCCAGTCATTCCGATTAACGCTCGCACCCTCCGTATTACCGCGGCTGCTGGCACGGAGTT
+
CCCCCGGGGGGGGGGGGGGGGGGGGGGGGGGGGGGGGGGGGGGGGGGGGGGGGGGGGGGGGGGGGGGGGGGGFGGGGBFGGGGGGGGGGGGGGGFGGGGGGGGGGGGGGGGGGGGGGGGGGGGGGGGGGGGGFGGGGGGGFGGGFGGGGGGGGGGGGGGGGGGFGGGGGGGGGGGGFGFFGFGGCFFFFFGGFGGGDCDCAFFFFFFFFFFFFFFC?F@CF@DFDFFFFFF=;@@8>EFE>91(=@E3?C?@;@FDEF;;B1-4>FF?0146:?F>>FF?610>;0<):7:()((,,-(
@M04999:289:000000000-L3R54:1:1101:17106:10835 2:N:0:444
TTGACTACCGGGGTATCTAATCCTGTTCGCTCCCCACGCTTTCGTCCATCAGCGTCAATCGGTATTTAGTAACCTGCCTTCGCAATCGGGGTTCTGTGTAATATCTATGCATTTCACCGCTACACTACACATTCCAGCTACTTCAATACTATTCAAGATTAACAGTATCAACGGCAGTTCTACAGTTAAGCTGCAGGTTTTCACCGCTGACTTATCAACCCGCCTACGGACCCTTTAAACCCAATAAATCCGGATAACGCTCGCATCCTCCGTATTACCGCGGCTGCTGGCACGGAGTT
+
CCCCCGGGGGGGGGGGGGGGGGGGGGGGGGGGGGGGGGGGGGGGGGGGGGGGGGGGGGGGGGGGGGGGGGGGGGGGGGGGGGGGGGGGGGGGGGGGGGGGGGGGGGGGGGGGGGGGGGGGGGGGGGGGGGGGGGGGGGGGGGGGGGGGGGGGGGGGGGGGGGGGGGGGGGFGGGGGFGFGGGGGGGGGGGGGGGGGGGGGFFFFFEFFFFFFFFFFFFFF>BBFFFFF>DFFFFFFFFFF@FFFFEACEFEF>?@6AFF>FFFFFFFF?AFFF?<FFFFFFF069;0??0<?84;>;?:
@M04999:289:000000000-L3R54:1:1101:7137:10890 2:N:0:444
AGGGACTACTCGGGTATCTAATCCTGTTTGCTCCCCACGCTTTCGCATCTCAGCGTCAGTATCTATCCAGAAGGCCGCCTTCGCCACCGGTATTCCTCCACATCTCTACGCATTTCACCGCTACACGTGGAATTCTACCTTCCTCTACAATACTCCAGATAACCAGTTTTAAGTGCAGTTCCCAGGTTGAGCCCGGGGCTTTCACACCTAACTTAATTATCCGCCTACATGCCCTTTACGCCCAGTCATTCCGATTAACGCTCGCACCCTCCGTATTACCGCGGCTGCTGTCACGGATTTT
+
CCCCCGGGGGGGGGGGGGGGGGGGGGGGGGGGGGGGGGGGGGFGGGGGGGGGGGGGGGGGGGGGGGGGGFGGGGGGGGGGGGGGGGGGGGGGGCGGGGGGGGGGGGGGGGGGGGGGGGGGGGGGGGGGGGGGGGGGGGGGFGGGGGGGGFGGFFGGGGGGCGGGGGGGGGGGGGFCF?DGGFGGGCGC@EFFGGG>>9CCFFABA6A5BEBBFCFC5=AEF?9=9=@=BEFEE3=@@ECFFF>?1;;;?6EFE?DF?468041(((344,8?>0142>AFB>0,(41(37).)6:1((48)
@M04999:289:000000000-L3R54:1:1101:6193:10911 2:N:0:444
CTTGTGACTACAGGGGTATCTAATCCTGTTTGCTCCCCACGCTTTCGCATCTCAGCGTCAGTATCTGTCCAGAAGGCCGCCTTCGCCACCGGTATTCCTCCACATCTCTACGCATTTCACCGCTACACGTGGAATTCTACCTTCCTCTACAATACTCCAGATAACCAGTTTTAAGTGCAGTTCCCAGGTTGAGCCCGGGGCTTTCACACCTAACTTAATTATCCGCCTACATGCCCTTTACGCCCAGTCATTCCGATTAACGCTCGCACCCTCCGCATTACCGCGGCTGCTGCCACGGAGT
+
CCCCCGGGGGGGGGGGGGGGGGAFGGGGGGGGGGGGGGGGG7CCFCFGECFEGGFGEFFGEGCGGCGFDFFGGEC<FGGGGFGGGGEGFGECFGGEGGGGFGFGGG9FDFGGGGGGGGGGGGGGGGGGGFBFEGGGGGGDEFFDGGGGGGGG89DGGGG?CFGGGGGGGGCFFCF=DFBF=DGADEGGGGGFCF,9CDDCBBFAFFFF4:B.>AFFFCF?>?CC9B@@FFBE@:814=3+;<;;;D;(7>E3?C@;<10;<190((44714((-7(((366)(,9319>1:>)(),(417(
@M04999:289:000000000-L3R54:1:1101:15395:10924 2:N:0:444
GGGACTACAGGGGTATCTAATCCTGTTTGCTCCCCACGCTTTCGCATCACAGCGTCAGTATTTGTCCAGAAGGCCGCCTTCGCCACCGGTATTCCTCCACATCTCTACGCATTTCACCGCTACACGTGGAATTCTACCTTCCTCTACAATACTCCAGATAACCAGCTTTAAGTTCAGTTCCCAGGTTGAGCCCGGGGCTTTCACACCTAACTTAATTATCCGCCTACATGCCCTTTATGCCCACTCATTCCGATTAACGCTCGCACCCTCCGCAGTACCGCGGCTGCTCGCCGCGCGTTGC
+
C<@CCFGGAF<,@FCCCFFGGA@F9CFF,6FAF8FEF:C:B,<:F,@FDFEEFG@FC7<,<,CF6C@F6,EF<,:FFGC:F<7FFGG7BFFEFA@FGF@FG,9<ACFGGC+@:EF,@FFEFEGFB+9,+:A9:BF,EFF=D=FG8DFCD=8=,@=83@=D,ED,D+,,@E8=37C,?C+C9=?,+5@@,,4CC:**9CDC*4=@B6AA)0><6*1=8++*4-8@F9B:?5BED;(56))27=)(6;@E3?34((((9C(((-(((49:-:?6(((-))-(3,(3((,.)-((((-(-(-((
@M04999:289:000000000-L3R54:1:1101:23322:10978 2:N:0:444
GTTGACTACAGGGGTATCTAATCCTGTTCGCTCCCCACGCTTTCGTCCATCAGCGTCAATCGGTATTTAGTAACCTGCCTTCGCAATCGGGGTTCTGTGTAATATCTATGCATTTCACCGCTACACTACACATTCCAGCTACTTCAATACTATTCAAGATTAACAGTATCAACGGCAGTTCTACAGTTAAGCTGCAGGTTTTCACCGCTGACTTATCAACCCGCCTACGGACCCTTTAAACCCAATAAATCCGGATAACGCTCGCATCCTCCGTATTACCGCGGCTGCTGGCACGACTTTC
+
CCCCCGFFGGGCBCGGGGGGGGGFGGGG,@EEF7CF,6@C@CFGEE:FGFGCEGCGGEGFFFCG8C<EEFGCE@<@FEFGGGGD@FECGGGC>FFGGFGGGFG<AFF<AFFFDEFGGGCCGGDGGGFGGGGCG=ED9EGG8EGEGFADEGGFCD;4@AEG8E9DFGG,::AF8CDCFGFFCFC8@DAFGGGGGG6=?DFFA?FFF5??AFBFFFFFEFF)*::94=>@?:29-/(5)47+73(6;(43C).69>;0444(,4;;B>F9:?A<34::2<<)3(-(,17<D34-476<(((-.
@M04999:289:000000000-L3R54:1:1101:2355:10992 2:N:0:444
CAGACTACCCGGGTATCTAATCCTGTTTGCTCCCCACGCTTTCGCATCTCAGCGTCAGTATCTGTCCAGAAGGCCGCCTTCGCCACCGGTATTCCTCCACATCTCTACGCATTTCACCGCTACACGTGGAATTCTACCTTCCTCTACAATACTCCAGATAACCAGTTTTAAGTGCAGTTCCCAGGTTGAGCCCGGGGCTTTCACACCTAACTTAATTATCCGCCTACATGCCCTTTACGCCCAGTCATTCCGATTAACGCTCGCACCCTCCGTATTACCGCGGCTGCTGGCACGGAGTT
+
CCCCCGGGGGGGGGGGGGGGGGGGGGGGGGGGGGGGGGGGGGGGGGGGGGGGGGGGGGGGGGGGGGGGGGGGGGGGGGGGGGGGGGGGGGDGGGGGGGGGGGGGGGGGGGGGGGGGGGGGGGGGGGGGGGGGFGGGGGGGGGGGGGGGGGGGGGGFEGGGGGGGGGGGGGGGGGGGFGFGGFGGGGGGGGGGGDGGGGGGFFFFFFFFFFFFFFFFFFFFFFFFFFFFFE;;@EFFFFFFBFFDF@@<CFFFFFFFFF:>:BFFB9BFFFFFBFF?AFD<>B0(7;??????2:99(-(
@M04999:289:000000000-L3R54:1:1101:24671:11014 2:N:0:444
CGGGGACTACAGGGGTATCTAATCCTGTTTGCTACCCACGCTTTCGAGCATGAACGTCAGTGTTATCCCAGGAGGCTGCCTTCGCCATCGGTATTCCTCCACATCTCTACGCATTTCACTGCTACACGTGGAATTCTACCTCCCTCTGACACACTCTAGTTAGACAGTTTCAAATGCACGTCCCAAGTTGAGCTCGGGGATTTCACATCTGACTTATCTAACCGTCTGCGCTCGCTTTACGCCCAGTAATTCCGATTAACGCTCGCACCCTACGTCTTACCGCGGCTGCTGGCACGTAGTT
+
CCCCC7FAEF<FEEGGGGACGGGFCFFFGGGGGGGFFGGGEDGFGGGFGDFFCDGGFGGGEEGGGCGGGFFEGGGGGGGGGGGGGGGGFDDC<FFGFEGGGGG8FEFFGGGGGGGGGGGGGGGGFFGGGC@:FDFGGGGGG8EEGGGGGGGGFDDGGGGGGGGCDGGDFFFDGD?EFGFGFGG69DD=FFFGGGGGGGDDE*;AFAAFFF@*:CF8;B>7BEFB4>>>FAF@F9@9BBFFD6B6(3;9?C?CFFF;@FEED0<@B>>F>F?73((,(45>?FFF9;(23).3417?4(4:6
@M04999:289:000000000-L3R54:1:1101:21896:11028 2:N:0:444
CAGACTACCAGGGTATCTAATCCTGTTCGCTCCCCACGCTTTCGTCCATCAGCGTCAATCGGTATTTAGTAACCTGCCTTCGCAATCGGGGTTCTGTGTAATATCTATGCATTTCACCGCTACACTACACATTCCAGCTACTTCAATACTATTCAAGATTAACAGTATCAACGGCAGTTCTACAGTTAAGCTGCAGGTTTTCACCGCTGACTTATCAACCCGCCTACGGACCCTTTAAACCCAATAAATCCGGATAACGCTCGCATCCTCCGTATTACCGCGGCTGCTGGCACGGAGTT
+
CCCCCGGGGGGGGGGGGGGGGGGGGGGGGGGGGGGGGGGGGGGGGGGGGGGGGGGGGGGGGGGGGGGGGGGGGGGGGGFGGGGGGGGGGGGGGGGGGGGGGGGGGGGGGGGGGGGGGGGGGGGGGGGGGGGGGGGGGGGGGGGGGGGGGGGGFGGGGGGGGGGGGGGGGGGGGGGGFGFGGGGGGGGGGGGGGGGGGGGGFFFFF>FFFFFFFFFFFFFFF2AF=ADF2@FFDDFBEEFFFF<=@E4CC<EFF<;DFFDF@6@>>?F>?FBB:<FFFF>42(4>>9<F?(,4<?702:?
@M04999:289:000000000-L3R54:1:1101:25523:11056 2:N:0:444
GACTACAGGGGTATCTAATCCTGTTTGCTCCCCACGCTTTCGCATCTCAGCGTCAGTATCTGTCCAGAAGGCCGCCTTCGCCACCGGTATTCCTCCACATCTCTACGCATTTCACCGCTACACGTGGAATTCTACCTTCCTCTACAATACTCCAGATAACCAGTTTTAAGTGCAATTCCCAGGTTGAGCCCGGGGCTTTCACACCTAACTTAATTATTCGCCTACATGCCCTTTACGCCCAGTCATTCCGATTAACGCTCGCACCCTCCGTATTACCGCGGCTGCTGGCACGGAGTTAGCC
+
CCCCCGFGGGGGGGGGGGGGGGGGGGGGGGGGGGGGGGGGGGGGGGGGGGGGGGGGGGGGGGGGGGGGGGGGGGGGGGGGCFGGGGGGGGGGGGGGGGGGGGGGGGGGGGGGGGGGGGGGGGGGGGGGGGGGGGGGGGGGGGGGGGGFGGGGFFGGGGGGGGGGGGGGGGGGGGGGFGFGGGDGGGGGGGGGGGGGGGGGFFFFFAFFDFFFEFFFFCFD>DFFF264>EFFFFFF@F;EDD3)4?<EF@3?DDF<6(,(,-4>FFFFB>F1<F<AA?B>>>9>?:?::B??B;3?:A>A7
@M04999:289:000000000-L3R54:1:1101:9047:11057 2:N:0:444
GATGCGACTACCCGGGTATCTAATCCTGTTCGCTACCCATGCTTTCGAACCTCAGCGTCAGTTACAGACCAGAGAGCCGCCTTCGCCACTGGTGTTCTTCCATATATCTACGCATTCCACCGCTACACATGGAGTTCCACTCTCCTCTTCTGCACTCAAGAAAAACAGTTTCAGCTGCACTTCCCCGGTTAAGCCGAGGGCTTTCACAGCTGACTTGTTCTCCCGCCTGCGTTCGCTTTACGCCCAATAAATCCGGCCAGCGCTTGCCACCTCCGTATTACCGCGGCTGCTGGCACGTAGT
+
CCCC8FGGGGFGFGGEGGGFGGGFFEGGGGGGGGGGGGGFFGDFFGG@CFGFGGFFGGGGGGGFGGGGFGGGDFFGGC=CFGGFFGGGGGDF?FGGGGFGGGGDFFDEFGFFGGG@EFGGDEGGGGFGGGF?8DFGGGGGF?9@8DGGFFG=DDGGG8DGGFGFG>C=EFDFCFFGFFFGGFGGGGGGGG*9EGDG>D>DDF>AFFFFFFFEFF=F=FAF67@=@F9;689;@?D@?0;AED?9>?(48):<22>(,4901>FF(,4(<B?1(4,4?(4-.)-36(7>6:27703),8,4,
@M04999:289:000000000-L3R54:1:1101:26586:11105 2:N:0:444
TCCGCGACTACACGGGTATCTAATCCTGTTCGCTACCCACGCTTTCGAGCCTCAGCGTCAGTTACTAGCCAGTCAGCCGCCTTCGCCACTGATGTTCTTCCATATATCTACGCATTTCACCGCTACACATGGAGTTCCACTGACCTCTCTAGCACTCAAGTCTTACAGTTTCTGATGCACGTCCATAGTTGAGCTATGACCTTTCACATCAGACTTATTAGACCGCCTGCGCTCCCTTTACGCCCAATAATTCCGGACAACGCTCGCCACCTACGTATTACCGCGGCTGCTGGCACGTAGT
+
CCCCCGGGGGGGGGGGGGGGGGEFFGGGGGGGGGGGGGGGGGGGGGGGGGGGGGGGGGGGGGGGGGGGGGGGGGGGGGGGGGGGGGGGGGGGGGGGGGGGGGGFFGGGGGGGGGGGGGGGGDGGGGGGGGGGGGGGGGGGGGGGGGGGGGGFGGGGGGGGGGGGGGGGGGGGGGGGFGFGGGGGGGGGGGGGGGGGGGGGFFFFFFFFFFFFFFFFEFFFFEFEBFFFBF>FFF@FFEFFFFFFFF2;;AFFEF19@>>FFF>F:>FFFFFBBFFF2<BBFFF>69>;;?BFBFFFFFBF4
@M04999:289:000000000-L3R54:1:1101:10108:11115 2:N:0:444
CAGTGACTACCGGGGTATCTAATCCTGTTCGCTACCCATGCTTTCGAACCTCAGCGTCAGTTACAGACCAGAGAGCCGCCTTCGCCACTGGTGTTCTTCCATATATCTACGCATTCCACCGCTACACATGGAGTTCCACTCTCCTCTTCTGCACTCAAGAAAAACAGTTTCAGCTGCACTTCCCCGGTTAAGCCGAGGGCTTTCACAGCTGACTTGTTCTCCCGCCTGCGTTCGCTTTACGCCCAATAAATCCGGACAACGCTTGCCACCTACGTATTACCGCGGCTGCTGGCACGTAGTT
+
CCCCCGGGGGGGGGGGGGGGGGGGGGGFGGGGEGGGGGGGGGCGGGGGGGGGGFGGFGGGGGGGGGGGFGGGGGGGGGGGDGGGGECGFFCFEGGG9EGGGGGGGGGGGGGGGGGGGGGGGGGGGGGGGGGGGGGGGGGGGGGGGGGGGGGGGGDGGGGGEGGFGGGGGGGGGGGGFG5=6?DGGGG6CGGGGGGG5DGD>AFFFFF8B==EFFF==A8>CEF@F@F@<FFF@FFF;DFFDF6;?<7?A9<B7;BF>6(411:(-3>>8(4>>6(3<BF>9:660917:>B?F:46.113.
@M04999:289:000000000-L3R54:1:1101:26233:11167 2:N:0:444
AGACTACACGGGTATCTAATCCTGTTTGCTCCCCACGCTTTCGCATCTCAGCGTCAGTATCTGTCCAGAAGGCCGCCTTCGCCACCGGTATTCCTCCACATCTCTACGCATTTCACCGCTACACGTGGAATTCTACCTTCCTCTACAATACTCCAGATAACCAGTTTTAAGTGCAGTTCCCAGGTTGAGCCCGGGGCTTTCACACCTAACTTAATTATCCGCCTACATGCCCTTTACGCCCAGTCATTCCGATTAACGCTCGCACCCTCCGTATTACCGCGGCTGCTGGCACGGAGTTAGC
+
CCCCCGGGGGGGGGGGGGGGGGGGGGGGGGGGGGGGGGGGGGGGGGGGGGGGGGGGGGGGGGGGGGGGGGGGGGGGGGGGGGGGGGGGGGGGGGGGGGGGGGGGGGGGGGGGGGGGGGGGGGGGGGGGGGGGGGGGGGGGGGGGGGGFGGGGGGGGGGGGGGGGGGGGGGGGGGGGFGFGDGGCDGGGGGGGGGGGGGGFFFFFFFFFFFFEFFFFFFFFBDF=DFFEEEFD8@@FFFFB>@DFEFFFFFE6;<?FF;BFFFFFBFFBBFFF<BFBFF<9B;>>>?DFFFFFFB>03<>B6
@M04999:289:000000000-L3R54:1:1101:3252:11178 2:N:0:444
GGACTACCGGGGTATCTAATCCTGTTTGCTCCCCACGCTTTCGCATCTCAGCGTCAGTATCTGTCCAGAAGGCCGCCTTCGCCACCGGTATTCCTCCACATCTCTACGCATTTCACCGCTACACGTGGAATTCTACCTTCCTCTACAATACTCTAGTTAACCAGTTTTAAGTGCAATTCCTAGGTTGAGCCCAGGGCTTTCACACCTAACTTAATTATCCGCCTACATGCCCTTTACGCCCAGTCATTCCGATTAACGCTCGCACCCTCCGTATTACCGCCGCTGCTGGCACGGAGTTAGC
+
CCCCCGGCGGGGGGGGGGGGGGGGGGGGGGGGGGGGGGGGGAGFGGGCFGDGDGGGEFGGGGGEGGGGCGGGGGGGGGGGGGGEGFGFGGGFFGGGGGGFGGGGFGGGGDGGA5EFGGGGGGGGGGFEEGGGFGGGGCGGGGGGGGF=DFGGFFFFGFFGGGGG>=DFDGGFGGFFAFFGGGGGFGFFFGGG>87>>CGC8FFF>AFFFFFEEFFFCAC6BFDF=B:E?BEFFF@ECDDF;;?@=>ECE58;;0<F<60;06>BFFF:6:2,41:2)439(,3796?F?F7?FF1((()--
@M04999:289:000000000-L3R54:1:1101:11652:11180 2:N:0:444
GGGACTACAAGGGTATCTAATCCTGTTTGCTCCCCACGCTTTCGCATCTCAGCGTCAGTATCTGTCCAGAAGGCCGCCTTCGCCACCGGTATTCCTCCACATCTCTACGCATTTCACCGCTACACGTGGAATTCTACCTTCCTCTACAATACTCCAGATAACCAGTTTTAAGTGCAGTTCCCAGGTTGAGCCCGGGGCTTTCACACCTAACTTAATTATCCGCCTACATGCCCTTTACGCCCAGTCATTCCGATTAACGCTCGCACCCTCCGTATTACCTCGGCTGCTGGCACTGAGTTAC
+
CCCCCGGGGGGGGGGGGGGGGGGGGGGGGGGGGGGGGGGGGGGGGEGGGGGGGGGGGGGGGGGGGGGGGGGGGGFGGGGGGGGGGGGGGGFGGGGGGGGGGGGGGGGGGGGGGGGGGGGGGGGGGGGGGDGGCFGGGGGGGGGGGGGGGGGGFFGGGGGGGGGGGFFGGGGGCFDGFGFGGGGG8FGGGGGGGEGGGGGGFFFFFFDF9E=;AFAFFFFFFDFFFFFEFFE;BFDFCEFF9;@D3@<?.6<;6;;?EE;9<3>BFBFF??1;40:?><6-51:<?>BF0BF04(555))))
@M04999:289:000000000-L3R54:1:1101:6327:11194 2:N:0:444
TGACTACACGGGTATCTAATCCTGTTTGCTACCCACGCTTTCGAGCATGAACGTCAGTGTTATCCCAGGAGGCTGCCTTCGCCATCGGTATTCCTCCACATCTCTACGCATTTCACTGCTACACGTGGAATTCTACCTCCCTCTGACACACTCTAGTTTGACAGTTTCAAATGCACGTCCCAAGTTGAGCTCGGGGATTTCACATCTGACTTATCTAACCGTCTGCGCTCGCTTTACGCCCAGTAATTCCGATTAACGCTCGCACCCTACGTATTACCGCGGCTGCTGGCACGTAGTTAGC
+
CCCCCGGGGGGGGGGGGGGGGGGGGGGGGGGGGGFGDGGGGGGGFGGGGGGGGGGGGGGGGGGGGGFGGGEDGGGGGGGGGGGGGGGGGGGGGGGGGGGGFDFFGGGGGGGGGGGGGGGGGGGGGGGGGGGGGGGGGGGGGGGDFFGGGGGFFGGGGGGGGGGGGGGGGGFDFGFFFGFGDDC?BGGGGGFGGGGDDGGFFFF;9AFFEFE@5E6EEFACEDFFDF9AB9@FF=DEF=@:@6?EEEEEFFFFF0<EE067D@FB;>6,4:?B):7)59:9(-(4(24::(4>??2416)).
@M04999:289:000000000-L3R54:1:1101:2090:11196 2:N:0:444
GACTACAAGGGTATCTAATCCTGTTTGCTCCCCACGCTTTCGCATCTCAGCGTCAGTATCTGTCCAGAAGGCCGCCTTCGCCACCGGTATTCCTCCACATCTCTACGCATTTCACCGCTACACGTGGAATTCTACCTTCCTCTACAATACTCCAGATAACCAGTTTTAAGTGCAGTTCCCAGGTTGAGCCCGGGGCTCTCACACCTAACTTAATTATCCGCCTACATGCCCGTTACGCCCAGTCATTCCGATTAACGCTCGCACCCTCCGTCTTACCGCGGCTGCTGGCTCGTAGTTAGCC
+
CCBCBGDEFGGGFFDGGE<<FGFGFCGGGC6F@FEGCF@FGE7@FC9FF@FGG@CCEEFGGGGFACFF@F<@EGGGGGGGGGGGGCC:>FFEGFGCGCGFGGGGFFE7?BFAFDFFCEEEGGEGF<FF<FF9@FGCEDGGGFGGGGGGFGG=8@DGGGGGGGF9@DGFGFF=EGGGFGCD7?+A9@CGGGGD>ECD;DFDCFFFFFFF=;E*:E9FEFA@>=DFF@CFF=8(6@@<(/2>7(64>EE56(;?;(7>19019B>1946<B9:18<<924((-7216:>(,()37?B6A2:A:
@M04999:289:000000000-L3R54:1:1101:16166:11197 2:N:0:444
GACTACAGGGGTATCTAATCCTGTTCGCTACCCATGCTTTCGAACCTCAGCGTCAGTTACAGACCAGAGAGCCGCCTTCGCCACTGGTGTTCTTCCATATATCTACGCATTCCACCGCTACACATGGAGTTCCACTCTCCTCTTCTGCACTCAAGAAAAACAGTTTCAGCTGCACTTCCCCGGTTAAGCCGGGGGCTTTCACAGCTGACTTGTTCTCCCGCCTGCGTTCGCTTTACGCCCAATAAATCCGGACAACGCTTGCCACCTACGTATTACCGCGGCTGCTGGCACGTAGTTAGCC
+
CCCCCGGGGGGGGGGGGGGGGGGGGGGGGGGGGGGGGGGGGGGGGGGGGGGGGGGGGGGGGGGGGGGGGGGGGGGGGGGGGGGGGGGGGGGGGGGGGGGGGGGGGGGGGGGGGGGGGGGGGGGGGGGGGGGGGGGGGGGGGGGGGGGGGGGGGGGGGGGGGGGGGGGGGGGGGGGGFGFGGGDEGGGGGGGGGGGGGGGGFFFFFFFFFFFFEFFFFFFFFFFFFFFFFFFFFFFFFFFFF:B?FBFFFF>FFF??F>?BFFFFFFBBFBFFFFFFFFFFFFFBBDB7:7>:1:?FA>AA7
@M04999:289:000000000-L3R54:1:1101:17901:11199 2:N:0:444
GGACGACTACAGGGGTATCTAATCCTGTTTGCTCCCCACGCTTTCGCATCTCAGCGTCAGTATCTGTCCAGAAGGCCGCCTTCGCCACCGGTATTCCTCCACATCTCTACGCATTTCACCGCTACACGTGGAATTCTACCTTCCTCTACAATACTCCAGATAACCAGTTTTAAGTGCAGTTCCCAGGTTGAGCCCGGGGCTCTCACACCTAACTTAATTATCCGCCTACATGCCCTTTACGCCCAGTCATTCCGATTAACGCTCGCCCCCTCCGTATTACCGCGGCTGCTGGCCCGGCGTT
+
CCBCCGGGGGDDEEEFEGGGGGGGGGGGFGGGGGGGGGGGFFGGGGGGGGCGFGGGEGGGGFGGGGGGGGGGGGGGGGGGGGGGGGGGGGGGGGFGEGGGGGG=FAFFGGFGGCGGGCFGGGGGGGGGGGGGGGFFGGFGGGGGGGGGGGGF9EDDGGGCGGGGGGEADFFGCGGGFGFGGGGGFGGGFG?EDGGGGGGDFFFFFFFA@FFFFFCAE>FFFFCFBFFFF@CE;;@E@8)A,0(6;;EEF57CF@011?49:>?03((2;B(1:3-,.24<4(1((44(())(3(-7-(-24
@M04999:289:000000000-L3R54:1:1101:22681:11224 2:N:0:444
CATGGACTACTGGGGTATCTAATCCTGTTCGCTCCCCACGCTTTCGTCCATCAGCGTCAATCGGTATTTAGTAACCTGCCTTCGCAATCGGGGTCCTGTGTAATATCTATGCATTTCACCGCTACACTACACATTCCAGCTACTTCAATACTATTCAAGATTAACAGTATCAACGGCAGTTCTACAGTTAAGCTGCAGGTTTTCACCGCTGACTTATCAACCCGCCTACGGACCCTTTAAACCCAATAAATCCGGATAACGCTCGCATCCTCCGTATTACCGCGGCTGCTGGCACGGAGTT
+
CCCCCGFGGGGGGGGGGGGGGGGGGGGGGGGGGGGGGGGGGGGGGGGDGGGGGGGGGGGGGGGGGGGGGFFGGGGGGGGFGGGGGEFGGGGGGECGGGGGGGGGAECFEGFGGGGGGGGGGGGGGGGGGGGGGGGGGGGFGDGGGGGGCGGGGGGGGGGGFFFGGFGGGGGGGGGGFGFG9FFGGGGGGGGGFGGGGGG?FFFFFFFFFB==CFFFEFFEFFFFFFFFFFDDBF@DDE4A9<FDD=@4AEFFFF@@;?3;?@D;9918>?FA:6?0:BFF<?>FBFF;<?001(4241384
@M04999:289:000000000-L3R54:1:1101:28537:11273 2:N:0:444
TTGACTACTCGGGTATCTAATCCTGTCCGCTCCCCACGCTTTCGCTCCTCAGCGTCAGTGACGGCCCAGAGACCTGCCTTCGCCATCGGTGTTCTTCCCGATATCTACACATTCCACCGTTACACCGGGAATTCCAGTCTCCCCTACCGCACTCCAGTCCGCCCGTACCCGGCGCCGATCCACCGTTAAGCGATGGACTTTCACACCAGACGCGACGACCCGCCTACGAGCTCTTTACGCCCAATAAATCCGGATAACGCTTTCACCCTACGTATTACCGCGGCTGCTGGCACGTAGTTAT
+
CCCCCGGGGGGGEGGGGGGFGGGGEGGGGGGGGGGGGEEGGGGGGFGGGGGGGGGGGGGFGGCCGGGGGGGGGGGGGGGFGDGGGFGEEGGGGGGGFFGGGGGGGGGGGGFGGGGGGGGGGGGGGGGGG7CGFGGGGGGFA=D8DFFGGGGGGGGGDFGGGGEG5DEGEGGDGEGG)?5<C8DFEGGGGCFGECGGFFFCAFFF=6>>06?(2))0-5)4741>((2<,373:4>A))4>>>1(4)5<9A?91:(-)<10:(,6--80(.(-4>>>BF9(32(31(4?D((,5??<:1:>)
@M04999:289:000000000-L3R54:1:1101:8509:11276 2:N:0:444
CCGAGACTACTAGGGTATCTAATCCTGTTTGCTCCCCACGCTTTCGCATCTCAGCGTCAGTATCTGTCCGGAAGGCCGCCTTCGCCACCGGTATTCCTCCACATCTCTACGCATTTCACCGCTACACGTGGAATTCTACCTTCCTCTACAATACTCCAGATAACCAGTTTTAAGTTCAGTTCCCAGGTTGAGCCCGGGGCTTTCACACCTAACTTAATTATCCGCCTACATGCCCTTTACGCCCAGTCATTCTGATTAACGCTCGCACCCTCCGTATTACCGCGGCTGCTGGCACGGAGTT
+
CCCCCGGGGGGGGGGGGGGGGGGGGGGGGGGGGGGGGGCEGFEGGGGGGGGGGGGGGGGGGGGGGGGGGGGGGGGGGGGGGGGGGGGGG>CFGGGGGGGGGGGGGGGGGGFGGGGGGGGGGGGGGFGGGGGGGGGGGGGGGGGGGGGGGADDFGGGGGGGGGGG8DDFGGGGGGG,CDCFFGGCFGGGGGFGGGGGGDGG>FAFFFFFFFFFFFFFFFFEFECDFDDFF@EE@;;@@EFFFDB>@<E@EFECFFFECCFFFFFFFFFFFBF??>B<?FFAB?BF07(314>>??4:(2764
@M04999:289:000000000-L3R54:1:1101:21772:11278 2:N:0:444
CATAGACTACACGGGTATCTAATCCTGTTCGCTACCCATGCTTTCGAGCCTCAGCGTCAGTAACAGACCAGAGAGCCGCCTTCGCCACTGGTGTTCTTCCATATATCTACGCATTTCACCGCTACACATGGAGTTCCACTCTCCTCTTCTGCACTCAAGTCTCTCAGTTTCCGATGCTCTTCCTCAGTTAAGCTGAGGGCTTTCACATTCAGACTTAAAAGACCGCCTGCGCTCCCTTTACGCCCAATAAATCCGGACAACGCTTGCCACCTACGTATTACCGCGGCTGCTGGCACGTAGT
+
CCCCCGGGGGGGGGGGGGGGGGGGGGGGGGGGGGGGGGGGGGGGGGGGGGGGGGGGGGGGGGGGGGGGGGGGGGGGGGGGEGGGGGGGGGGGGGGGGGGGGGGGGFGGGGGGGGGGGFGGGGGGGGGGGGGGGFGGFFGGGGGFGGGFFGGGFFCFGGGGGGGGFCDFGGGGCGGGFFFGGGFGG=EGGGGGGGF+=:7DAFFFFFFFFFFF5;CF5AA7CBB=BF2>BF>==259BEEFFFFFF<<FFFFCEEBFFF>FF>F?F010))3:?FB7?A?FFFFB((3>4?F04?024:((4
@M04999:289:000000000-L3R54:1:1101:9379:11279 2:N:0:444
GACTACCGGGGTATCTAATCCTGTTTGCTCCCCACGCTTTCGCATCTCAGCGTCAGTATCTGTCCAGAAGGCCGCCTTCGCCACCGGTATTCCTCCACATCTCTACGCATTTCACCGCTACACGTGGAATTCTACCTTCCTCTACAATACTCCAGATAACCAGTTTTAAGTGCAATTCCCAGGTTGAGCCCGGGGCTTTCACACCTAACTTAATTATCCGCCTACATGCCCTTTACGCCCAGTCATTCCGATTAACGCTCGCACCCTCCGTATTACCGCGGCTGCTGTCACGGCGTTAGCC
+
CCCCCGGGGGGGEGGGGGGGGGGGGGFGGGGGEGGGGGGGGGGGGGGGGGGGGGGGGDCGGGGGGGGGGGGGGGGGGGGGGGGGGGDFGGGGGGGGGGGGGGGGGGGGGGGGGGGGGGGGGGGGGGGGGDGFGGGGGGGGGGGFGGGGGG:DGEFGGGGGGGGGGGGGGGCEGCGF?FFFGGCFGF,5<FFGEC:DDGGCFFAFEFFFBEEEF6=C<C6>FDDD;@EF35@E@FFF??;AD6EEFFE?3;0;BF<4:BBF;>>>461:?6:1??4>A0(432-1:7:-5)6:1(-92(34:
@M04999:289:000000000-L3R54:1:1101:21911:11287 2:N:0:444
TCGCGACTACTAGGGTATCTAATCCTGTTTGCTCCCCACGCTTTCGCATCTCAGCGTCAGTATCTGTCCAGAAGGCCGCCTTCGCCACCGGTATTCCTCCACATCTCTACGCATTTCACCGCTACACGTGGAATTCTACCTTCCTCTACAATACTCCAGATAACCAGTTTTAAGTGCAGTTCCCAGGTTGAGCCCGGGGCTTTCACACCTAACTTAATTATCCGCCTACATGCCCTTTACGCCCAGTCATTCCGATTAACGCTCGCACCCTCCGTATTACCGCGGCTGCTGGCACGGAGTT
+
CCCCCGGGGGGGGGGGGGGGGGGGGGGGGGGGGGGGGGGEGGGGGGGGDEFGGGGGFGGGGGGGGGGGGGGGGGGGGGGEGGFGDGGGGGGGGGGGGGGGGGGGGGGGGGGGGGGGGGGGGDEGGGGGGGGGGGGGGGGFGGGGGGGGGFFGGGGGFFGFGGGGGGGGGCCECFDFFGFDFFG?DGGFGGFCFDCGDDCDEFFAFFFF>5@EDFFFFFCEFFC2@?@;;@FEE85@8EC=(6613;FFF33)9;<;:224:3,(71((4(((3;?044>>4((-320((52::.,,4(((.
@M04999:289:000000000-L3R54:1:1101:3391:11295 2:N:0:444
GACTACCCGGGTATCTAATCCTGTTTGCTCCCCACGCTTTCGCATCTCAGCGTCAGTATCTGTCCAGAAGGCCGCCTTCGCCACCGGTATTCCTCCACATCTCTACGCATTTCACCGCTACACGTGGAATTCTACCTTCCTCTACAATACTCCAGATAACCAGTTTTAAGTGCAGTTCCCAGGTTGAGCCCGGGGCTTTCACACCTAACTTAATTATCCGCCTACATGCCCTTTACGCCCAGTCATTCCGATTAACGCTCGCACCCTCCGTATTACCGCGGCTGCTGGCACGGAGTTAGCC
+
CCCCCGGGGGDGGGGGGGGGGGGGGGGGGGGGGGGGGGGGGGGGGGGGGGGGGGGGGGGGGGGGGGGGGGGGGGGGGGGGGGGGGGGG:FGGGGGGGGGGGGGGGGGGGGGGGGGGGGGGGGGGGGGGGGGGGGGGGGGGGGGGGGGGGGGCFGGFGGGGGGGGGGGGGGGGGGGGFGFGGGGGGGGGGGGGGGGGGGGFFFFFFFFFFFF=CF=BEFFFFFFFF@CCEFFFFEEEFF>EFFFFFFFFFF@FFFFF?FF?BB6>FFB?<>FBF:<>B?FB9B>BBFB>?<F?19>BB9>A7
@M04999:289:000000000-L3R54:1:1101:13095:11326 2:N:0:444
GACTACCGGGGTATCTAATCCTGTTTGCTCCCCACGCTTTCGCATCTCAGCGTCAGTATCTGTCCAGAAGGCCGCCTTCGCCACCGGTATTCCTCCACATCTCTACGCATTTCACCGCTACACGTGGAATTCTACCTTCCTCTACAATACTCCAGATAACCAGTTTTAAGTGCAGTTCCCAGGTTGAGCCCGGGGCTTTCACACCTAACTTAATTATCCGCCTACATGCCCTTTACGCCCAGTCATTCCGATTAACGCTCGCACCCTCCGTATTACCACGGCTGCTGGCACGGAGTTAGCC
+
CCCCCGGGGGGGGGGGGGGGGGGGGGGGGGGGGGGGGGGGGGGGEGGGGGGGGGGGGGGGGGGGGGGGGGGGGGGGGGGGGGGGGGGGGGGFGGGGGGGGGGGGGGGGGGGGGGGGGGGGGGGGGGGGGGGGFGGGGGGGGGGGGGGGGGGGGGGAFAFGGGGGEDGGGFFGGGGGFFFGGGCGFGGGGGGGGGGGGGGGAFFFBFFFDFFBFFFFFFFFFFFFFFEFFF@FDFEF7@BF;?;84CFFFF06<BB26>BBBFFBFF6?<FFF<:):))52(,91147760<B>;(32<B90
@M04999:289:000000000-L3R54:1:1101:28600:11331 2:N:0:444
ACTCAGACTACTCGGGTATCTAATCCTGTTCGCTCCCCACGCTTTCGCTCCTCAGCGTCAGTGACGGCCCAGAGACCTGCCTTCGCCATCGGTGTTCTTCCCGATATCTACACATTCCACCGTTACACCGGGAATTCCAGTCTCCCCTACCGCACTCCAGTCCGCCCGTACCCGGCGCCGATCCACCGTTAAGCGATGGACTTTCACACCAGACGCGACTAACCGCCTACGAGCTCTTTACGCTCAATCAATCCGGCTAACGCTTGCACCCTACGCATTACCTCGGCTTCTGGCACGTTGT
+
@@C<A,;FEAFEGG77C@EEF<EF@@C<CFE,CFGCBBFGEE,BCAFCCG@GFGGGEFGGGEAF9B@F@FCFA@@E<?F8?EEF7FF,FBGG=,CFGGGGGG=6@FCFGGFEFGFGGCE=FGFGGECGG+:4+6>FEFFGD8B,A?EGDE8C61=>:3:@DGF>EGDC;EE>?C>E9C?GGGGC<8ECFGGF+CED<DCF;FA+;@78@@F11F5B().(.57(44630(((,3;B<B244(3(-(,6).)))4(2(-3)((.4<(())((4(.-(4:4)6-).:(-2(4-)))..3<(,4
@M04999:289:000000000-L3R54:1:1101:3067:11367 2:N:0:444
AGACTACAGGGGTATCTAATCCTGTTTGCTCCCCACGCTTTCGCATCTCAGCGTCAGTATCTGTCCAGAAGGCCGCCTTCGCCACCGGTATTCCTCCACATCTCTACGCATTTCACCGCTACACGTGGAATTCTACCTTCCTCTACAATACTCCAGATAACCAGTTTTAAGTGCAGTTCCCAGGTTGAGCCCGGGGCTTTCACACCTAACTTAATTATCCGCCTACATGCCCTTTACGCCCAGTCATCCCGATTCACTCTCGCACCCTCCGTATTACAGCGGCTGCTGGCACGGAGTTAGC
+
6@B,AF@FEE;C;,C,,6C,,CCF@,CE,C96FC@7FF@FDGE,@C:CEEFCF:,B@,@C@E@@6CFF,@,:FGF+=?8<4:FEC=CEFG<,EF9FBFGGCFAF;FEDCFE:A,EC,@:EC8F:F=,=CAF=FA;;4==4DDD8EEFFFCFF8=DFGFFGGGG8@=DDGEF=,9+@<=2==8=8@F6,@,5A>+*9>DGGF66=@44/04C738>=@++9)825>@E?E)7((,.9E@0)(((/.)5)7?F090.9>)744309B6?(13(,4.4<A),.2>B;>?B).((,(14(4(6))
@M04999:289:000000000-L3R54:1:1101:26500:11375 2:N:0:444
CCTGACTACAAGGGTATCTAATCCTGTTCGCTACCCATGCTTTCGAACCTCAGCGTCAGTTACAGACCAGAGAGCCGCCTTCGCCACTGGTGTTCTTCCATATATCTACGCATTCCACCGCTACACATGGAGTTCCACTCTCCTCTTCTGCACTCAAGAAAAACAGTTTCAGCTGCACTTCCCCGGTTAAGCCGAGGGCTTTCACAGCTGACTTGTTCTCCCGCCTGCGTTCGCTTTACGCCCAATAAATCCGGACAACGCTTGCCACCTACGTATTACCGCGGCTGCTGGCACGTAGTT
+
CCCCCGGGGGGGGGGGGGGGGGGGGGGGGGGGGGGGGGGGGGGGGGGGGGGGGGGGGGGGGGGGGGGGGGGGGGGGGGGGGGGGGGGGGFGGGGGGGGGGGGGGCFGFGDGCGGGGGGGGGGGGGGGGGGGGFGGGGGGGGGGFGGDGGGGGFC?FGGGGFFFEGGGGGDDGGGGGBGFG?DDFGGGGGGGGGEEGCCDGFFFAFFFFEFFFFFFFEFFCF=(-22/:@F<616???3>DFBFF;8@<CCF@FBB>;46(-4(-:?FFFF:28?FA7AA24>2611212)51(.3:76:4
@M04999:289:000000000-L3R54:1:1101:29424:11394 2:N:0:444
GTAGACTACTCGGGTATCTAATCCTGTTCGCTACCCATGCTTTCGAACCTCAGCGTCAGTTACAGACCAGAGAGCCGCCTTCGCCACTGGTGTTCTTCCATATATCTACGCATCCCACCGCTACACATGGAGTTCCACTCTCCTCTTCTGCACTCAAGAAAAACAGTTTCAGCTGCACTTCCCCGGTTAAGCCGAGGGCTTTCACAGCTGACTTGTTCTCCCGCCTGCGTTCGCTTTACGCCCAATAAATCCGGACAACCCTTGCCACCTCCGTATTACCGCGGCTGCTGGCCCGTAGTT
+
CCCCCGGGGFGGGGGGGGGGGGGGGGGGGGGFGGGGGGGGGGGGGGGGGGGGFGGGGGGFGGGGGGGGGGFGGGGGGGGGCGGGGGGGGGFFGDFGGGGGGGGGGGGGGGGGGGGGGGGGGGGGGGDGGGGGGGGGGGGGGGGFGGGGGGGGGCFGFGGGGEGGGGCFGGGGGGGGFGFFGGGFGGGGGGGGGGEDDGGFFFFFFFFFFEFFFFFFFFFFFB@@>DDF6;DFDFF?@EF:?F96?FFECC>:B>(4906((,((,5>FB<(2242:?6A<(((60(--404<(((((,-)
@M04999:289:000000000-L3R54:1:1101:16357:11396 2:N:0:444
TTAACGACTACCCGGGTATCTAATCCTGTTTGCTCCCCACGCTTTCGCATCTCAGCGTCAGTATCTGTCCAGAAGGCCGCCTTCGCCACCGGTATTCCTCCACATCTCTACGCATTTCACCGCTACACGTGGAATTCTACCTTCCTCTACAATACTCCAGATAACCAGTTTTAAGTGCAGTTCCCAGGTTGAGCCCGGGGCTTTCACACCTAACTTAATTATCCGCCTACATGCCCTTTACGCCCAGTCATTCCGATTAACGCTCGCACCCTCCGTATTACCGCGGCTGCTGGCACGGAGT
+
CCCCCGGGGGGGGGGGFG8<FFGGGGGGGGGFGGGGGGGGGGGGGGGGGG@EEGFGGGGGGGFGGGGGFGGGGGGGFEEGEGCFFGEFGGGGGGGGGGGG8FGGEFEAFDFFGGGGCEFGGEGGGGGGGGG@FGGFGGGGGGGGGGGFAFECFFGGGDC@8DFFGGGGFGCGGGCFFGFGGFFCFGGGGGGGGGGGDGGD>EFFFAFF=9(6=FFCEF68A8?CDB1;;D;EFFFFEF;FFFFB;6(.7EE)9??1:6:<AFF??BF9>>?FF<08??><AA0992062104((47?6(,(
@M04999:289:000000000-L3R54:1:1101:16355:11414 2:N:0:444
AGACTACCAGGGTATCTAATCCTGTTCGCTCCCCACGCTTTCGTCCATCAGCGTCAATCGGTATTTAGTAACCTGCCTTCGCAATCGGGGTTCTGTGTAATATCTATGCATTTCACCGCTACACTACACATTCCAGCTACTTCAATACTATTCAAGATTAACAGTATCAACGGCAGTTCTACAGTTAAGCTGCAGGTTTTCACCGCTGACTTATCAACCCGTCTACGGACCCTTTAAACCCAATAAATCCGGATAACGCTCGCATCCTCCGTATTACCGCGGCTGCTGGCACGGAGTTAGC
+
CCCCCFFGFGGGGGGGGGGGGGGGGGGGGGGGGEGGGGGEGGGGGGGGGGGDGGGGGGGGGGGGGGGGGGGGGGGGGGGGGDDGGGGGGGGDGGGGGGGFGGGGGGGGFGDGGGFFFGGGGGGGGGGGGGGGGGGGGGGGGGGGGGGGGGGGGG8D>DAEGFGFFGGGGGFGEGGGFGFGGGGGGGGGGFFGFGGGFGGGFFAABEFFADFFF68AEFF9DAFFFFF2@F@=FB=EECBFFF?DEF<EEFFB??@FE69;?FF6:4?<AFFFF:?FFA?B>9>F>B:::B:BF(44,:>2)
@M04999:289:000000000-L3R54:1:1101:17858:11432 2:N:0:444
GACTACTCGGGTATCTAATCCTGTTCGCTACCCATGCTTTCGAGCCTCAGCGTCAGTAACAGACCAGAGAGCCGCCTTCGCCACTGGTATTCTTCCATATATCTACGCATTTCACCGCTACACATGGAGTTCCACTCTCCTCTTCTGCACTCAGGTCTCTCAGTTTCCGATGCTCTTCCTCAGTTAAGCTGAGGGCTTTCACATTCAGACTTAAAAGACCGCCTGCGCTCCCTTTACGCCCAATAAATCCGGACAACGCTTGCCACCTACGTATTACCGCGGCTGCTGGCACGTAGTTAGC
+
C@C@@FGGGGGGCGGGGGGGGGGGFGGGGDGGGGGGGDFGGGGFEGGGGGGGGGGGFEFGGFCGGGCCFCFGGGGGGGGGGGGGGGGDFFGGFGGGGGFGGGGFGGGGGGGGGGGGGDGEFGGCGGGDFGGGGGGGGGGGGGGGGGGGGGGG,8DGG;EFGFGGAEGGG=CGGGGGFGFGG8DGF:DFGFDF?86DFGGF7F;FFFFF<CEEEFFA*@F=?AA5/<>925>@7@>CE@=;>033@=;EFE1(6731;6(13(-4<?F2>B03?B:4<<<F((3221).(-(8:??((6<:<
@M04999:289:000000000-L3R54:1:1101:15360:11450 2:N:0:444
GACTACTGGCGTATCTAATCCTGTTTGCTCCCCACGCTTTCGCATCTCAGCGTCAGTATCTGTCCAGAAGGCCGCCTTCGCCACCGGTATTCCTCCACATCTCTACGCATTTCACCGCTACACGTGGAATTCTACCTTCCTCTACAATACTCCAGATAACCAGTTTTAAGTGCAGTTCCCAGGTTGAGCCCGGGGCTTTCACACCTAACTTACTTATCCGCCTACATGCGCTTTACGCCCAGTCATTCCGATTAACGCTCGCACGCTCCGTATTACCGCGGCTGCTGGCACGGATTTAGCC
+
<CCCCGG9CFCC:C<FGCEFEEEFFGGGFE8F@@FEFEEGGGDGC:FGFEFFFG7FF,CFFDFFCCE6CFGGFEGGGGGG,BCEGFG:>FFG9FFGGFC=E9?FGGDEF+CEFFBFF7@B@CFFGCC@=9FFFD@F=DEGGGGDDF?E=DFG,6,6EFGGGFGE=C=CFCFF8FGG7=+=D6+@EECC6CFG6:E5*;CG6B6A?6A4BEEE*BAA<F62??F=B.8<:(61(6)6130=((/745CE<3(,(;)6311?1961(313>0?F70<)4(43((-,44:,8.)((-4(.:)<7
@M04999:289:000000000-L3R54:1:1101:6543:11468 2:N:0:444
CTGACTACACGGGTATCTAATCCTGTTCGCTCCCCACGCTTTCGCTCCTCAGCGTCAGTGACGGCCCAGAGACCTGCCTTCGCCATCGGTGTTCTTCCCGATATCTACACATTCCACCGTTACACCGGGAATTCCAGTCTCCCCTACCGCGCTCCAGTCCGCCCGTACCCGGCGCCGATCCACCGTTAAGCGATGGACTTTCACACCAGACGCGACGAACCGCCTACGAGCTCTTCACGCCCAATAAATCCGGATAACGCTTGCACCCTACGTATTACCGCGGCTGCTGGCACGTAGTT
+
CCCCCGGGGGGGGGGGGGGGGGGGGGGGGGGGGGGGGGGGGGGGGGGGGGGGGGGGGGGGGGGGGGGGGGGGGGGGGGGGGGGGDGGGGGGGGGGGGGGGGGGGGGGGGGGGGGGGGGGGGGGGGGGGGGGGGGGGGGGGGGGGGGGGGGGGGGGGGGGGGGGGGGGGGGGGGGGGFGDGGGGGGGGGGGGGGGGGGGGGFFFFFFFFBFFFFF:BBEFFFBFFFFFFFFF>FF<AD?6FFF:?<:B9<4:>F??BAFF>??FFFFFFBFBF2?2>DDA8>FF;346?FFBFF?:((-4
@M04999:289:000000000-L3R54:1:1101:17797:11490 2:N:0:444
ATGACTACCCGGGTATCTAATCCTGTTTGCTCCCCACGCTTTCGCCTCTCAGCGTCAGTATCTGTCCAGAAGGCCGCCTTCGCCACCGGTATTCCTCCACATCTCTACGCATTTCACCGCTACACGTGGAATTCTACCTTCCTCTACACTACTCTAGTTAACCAGTTTTAAGTGCAATTCCTAGGTTGAGCCCAGGGCTTTCACACCTAACTTAATTATCCGCTTACATGCCCTTTACGCCCAGTAATTCCGATTAACGTTCGAACCCTCCGTATTACCGCGTCTCCTGGCACGTAGTTAC
+
ACC,6CC6CFGG7@+CCFF<@FCCFFEFCCDGGGGEECCFGFFEE7,6,BFEF:@CFBFGADCE@FG@<FFGGGFCFFFE9AFCFEEF@C>F?E<EFF,==<A,9@;59+4FFDECFCCE:>=:A+AFEEDF8E,@E,@>DDADC299,=819D===:::,@9DEGG8DFFD=DFEDD+=8;EG6EF:,@8;+3:F75CF6A;++;5*3.-A6AAF7E6A4-<)085*9*>=@ED>4:>DF0;2;).7<C9@;D<@3)((,(/((/,30:(2((.().6:;>(-3(.).2112?(,(82:)
@M04999:289:000000000-L3R54:1:1101:6926:11557 2:N:0:444
GACTACACGGGTATCTAATCCTGTTTGCTACCCACGCTTTCGAGCATGAACGTCAGTGTTATCCCAGGAGGCTGCCTTCGCCATCGGTATTCCTCCACATCTCTACGCATTTCACTGCTACACGTGGAATTCTACCTCCCTCTGACACACTCTAGTTAGACAGTTTCAAATGCACGTCCCAAGTTGAGCTCGGGGATTTCACATCTGACTTATCTAACCGTCTGCGCTCGCTTTACGCCCAGTAATTCCGATTAACGCTCGCACCCTACGTATTTCCGCGGCTGCTTGCACGTATGTAGCC
+
CCCCCGGGGGGGGGGGGGGGGGGGFGGGG@EFFGGGGGGGGGGGGGGGGGGGGGGGGGEGGGGGGGGGGGGGGGGGGGGGGEGEGGGEDEFFGGGFGFGFFGGGGGFGGEGGGGGGGGGGGGGGGGGGGGGGGGGGGGFGGG8,@EGGGG8@DFFFF;=DGGGGGFGFF8D,=AFGFDADFD=ED,=@FDFEGGGD6CGFFFFFFFFFFEEC=++5>FFFBDF249ABFBB?BFF42-58(34>EFFFEE;;;2?E0(/30399><?:?FF<>:)4.-319>>6:>)84),1:7-(64<D<
@M04999:289:000000000-L3R54:1:1101:4391:11564 2:N:0:444
GGGACTACCAGGGTATCTAATCCTGTTTGCTCCCCACGCTTTCGCATCTCAGCGTCAGTATCTGTCCAGAAGGCCGCCTTCGCCACCGGTATTCCTCCACATCTCTACGCATTTCACCGCTACACGTGGAATTCTACCTTCCTCTACAATACTCCAGATAACCAGTTTTAAGTGCAGTTCCCAGGTTGAGCCCGGGGCTTTCACACCTAACTTAATTATCCGCCTACATGCCCTTTACGCCCAGTCATTCCGATTAACGCTCGCACCCTCCGTATTACCGCGGCGTCTGGCACGGAGTT
+
CCCCCGGGGGGGGGGGGGGGGGGGGGGGGGGGGGGGGGGGGGGGGGGGGGGGGGGGGGGGGGGGGGGGGGGGGGGGGGGGGGGGGGGGGGGGGGGGGGGGGGGGGGGGGGGGGGGGGGGGGGGGGGGGGGGGGGGGGGGGFGGGGGGGGGGGGGGGGGGGGGGGGGGGGGGGGGGGFGFGGGGGGGGGGGGGGEGGGGCFFFFFCFFFFF=CFFFFFFFFFFFFDF:>EEFBFFDFFFFFFFFFFEAEFFFFFFF1?EFF??FF113(13:B<6:?FF<B>(71((42<4:7<:94-4:
@M04999:289:000000000-L3R54:1:1101:2214:11621 2:N:0:444
TGGACTACTCGGGTATCTAATCCTGTTCGCTACCCATGCTTTCGAACCTCAGCGTCAGTTACAGACCAGAGAGCCGCCTTCGCCACTGGTGTTCTTCCATATATCTACGCATTCCACCGCTACACATGGAGTTCCACTCTCCTCTTCTGCACTCAAGAAAAACAGTTTCAGCTGCACTTCCCCGGTTAAGCCGAGGGCTTTCACAGCTGACTTGTTCTCCCGCCTGCGTTCGCTTTACGCCCAATAAATCCGGACAACGCTTGCCACCTACGTATTACCGCGGCTGCTGGCACGTAGTTAT
+
CCCCCGGFGGGGGGEEFGGGGGGGGFGGGGGGGGGGGGGGGGFGGGGGGGGGGGGGGGGGGGGGGGGGGGGGGGFGGGGGGGGGGGGGGGGGGGGGGGGGFGGGGGGGGGGGGGGGGFGGGGGGGGGGGGGGGGGGGGGGGGGFFGGGGGGGDDFGGF8FFGGGGGGCFGGGGGGGFGFGGGGG6EEECGGGDGGGGGGGFFFFFFFFFFB;A4=??CF4FF>B@>B@FDF;;;@FFF<B@FF08374<?@69?>FFF>;:F?BF<????F?13<?AFF391699>?FF((4<(,41(6))
@M04999:289:000000000-L3R54:1:1101:11152:11660 2:N:0:444
TACTCGACTACAGGGGTATCTAATCCTGTTCGCTACCCATGCTTTCGAACCTCAGCGTCAGTTACAGACCAGAGAGCCGCCTTCGCCACTGGTGTTCTTCCATATATCTACGCATTCCACCGCTACACATGGAGTTCCACTCTCCTCTTCTGCACTCAAGAAAAACAGTTTCAGCTGCACTTCCCCGGTTAAGCCGAGGGCTTTCACAGCTGACTTGTTCTCCCGCCTGCGTTCGCTTTACGCCCAATAAATCCGGACAACGCTTGCCACCTACGTATTACCGCGGCTGCTGGCCCGTAGT
+
CCCCCGGGGGGGGGGGGGGGGGGGGGGGGGGGGGGGGGGGGGGGGGGGGGGGGGGGGFGGGFGGGGGGGGGGGGGGGGDGGGGGGGGGGGGGGGGGGGGGGGGGGGGGGGGGGGGGGGGGGGGGGGGGGGGGGGGGGGGGGGGGGGGGGGGGGGGGGGGGGGGGGGGGGGGGGGGGFGFGGGGGGGGGGGGGGGGGDGGGFFFFFFFFFFBEEFFCFFFEFFFFBFFFDD@FFDFFD?FAEFFFFFFF?<>BFFF>BBFB609<?:?7BF:??7(4?2:<<AFBFF0-7<?D2,((,42:4
@M04999:289:000000000-L3R54:1:1101:29050:11666 2:N:0:444
TGCAGACTACTCGGGTATCTAATCCTGTTCGCTCCCCACGCTTTCGCTCCTCAGCGTCAGTGACGGCCCAGAGACCTGCCTTCGCCATCGGTGTTCTTCCCGATATCTACACATTCCACCGTTACACCGGGAATTCCAGTCTCCCCTACCGCACTCCAGTCCGCCCGTACCCGGCGCCGATCCACCGTTAAGCGATGGACTTTCACACCAGACGCGACGAACCGCCTACGAGCTCTTTACGCCCAATAAATCCGGATAACGCTTGCACCCTACGTATTACCGCGGCCGCTGGCACGTAGGT
+
CCCCCGGGGGGGGGGGGGGGFGGGGGGGGGGG7FGGGGGGGGGGGGGGGGGGGGGGGGEFGGGGGFGGGGGGGGFGGGGGFGGGGGGGGGGGGGGGGGGGGGGGGGGGGGGGFGGGGGGGGGGGGGGGGGGGGGGGGGGGGGGGFEGGGGGC>EEGGGGGGEGGGGGGGGGGGGGGDG;DGGGGGGGGG5FFCGEGDD<FFF=AFFFFFD0(375>0>E6BF>F9(4?F?,8>92)46<FFFFF?FF:A>>4?>BB62<?093:<?),4::?FF3)-.4<A?6161((--(4432:188(.
@M04999:289:000000000-L3R54:1:1101:9990:11692 2:N:0:444
TCTGAGACTACTCGGGTATCTAATCCTGTTTGCTACCCACGCCTTCGAGCATGAACGTCAGTGTTATCCCAGGAGGCTGCCTTCGCCATCGGTATTCCTCCACATCTCTACGCATTTCACTGCTACACGTGGAATTCTACCTTCCTCTACAATACTCCAGATAACCAGTTTTAAGTGCAGTTCCCAGGTTGAGCCCGGGGCTTTCACACCTAACTTAATTATCCGCCTACATGCCCTTTACGCCCAGTCATTCCGATTAACGCTCGCACCCTCCGTATTACCGCGGCTGCTGGCACGGAGT
+
CCCCCGGGGGGGGGGGGGGGGGFGGGGGGGGGGGGGFGGGGGF<FFGGGGGGGFGFGFGGGGGFGGGGDEGGGFGGGGGGGGGGEDGGGGGGGFFFFGGGGGFGEFFGGGGGE>EEGEFGGGGGGGGGGFGGGGGGGGGGGGFGGGGGGGGGGGGGGGGGGGGGGGGGGGDDGFGGFGFGGGFGGGGFGGEFGGGGDDDGFFFFFFFFFFCF@9FFFFCFFF4EFFD=2>ECEFFFBDEFF=DFFDFFB)<7<?ED;;@3C?2??BBF@>6?B:96(47AA949B(7B6?0::1:?09(44
@M04999:289:000000000-L3R54:1:1101:29010:11698 2:N:0:444
GTGACTACAAGGGTATCTAATCCTGTTCGCTCCCCACGCTTTCGTCCATCAGCGTCAATCGGTATTTAGTAACCTGCCTTCGCAATCGGGGTTCTGTGTAATATCTATGCATTTCACCGCTACACTACACATTCCAGCTACTTCAATACTATTCAAGATTAACAGTATCAACGGCAGTTCTACAGTTAAGCTGCAGGTTTTCACCGCTGACTTATCAACCCGCCTACGGACCCTTTAAACCCAATAAATCCGGATAACGCTCGCATCCTCCGTATTACCGCGGCTGCTGGCACGGAGTT
+
CCCCCGGGGGGGGGGGGGGGGGGGGGGGGGGGGGGGGGGGGGGGGGGGGGGGGGGGGGGGGGGGGGGGGGGGGGGGGGGGGGGG7FGGGGGGGGGGGGGGGGGGFGGGGGGGGGGGGGGGGGGGGGGGGGGGGGGGGGGGG?DFGGGGGGGGGGGGGGGFGGGFGGGGGGGGGCDCDGDGGGGGGGGGGGGGGGGGGGGGFFFFADFFFACFFFFFFFFBFFFFFDFF@>29@FBFF?CFF;16@;<EEFFB;07@@E01;@BFF(9:?<((-(48AFA?>>969;6>B>:07?>69B7
@M04999:289:000000000-L3R54:1:1101:9111:11708 2:N:0:444
GAGTTGACTACAGGGTACCTAATCCTGTTCGCTACCCATGCTTTCGAACCTCAGCGTCAGTTACAGACCAGAGAGCCGCCTTCGCCACTGGTGTTCTTCCATATATCTACGCATTCCACCACTACACATGGAGTTCCACTCTCCTCTTCTGCACTCAAGAAAAACAGTTTCAGCTGCACTTCCCCGGTTAAGCCGAGGGCTTTCACAGCTGACTTGTTCTCCCGCCTGCGTTCGCTTTACGCCCAATAAATCCGGACAACGCTTGCCACCTACTTATTACCGCGGCTGCTTGCACGTAGTT
+
CCCC@FGGGGGFF@CFG,C9CCFD<FFEFGGGEGGCFFGFFG<EFG<DGGEFECEGGEEFEGGGGGGGDGGGFGEGC:BFFE9A:BFCGGGFFFGGGEE?FGEFF<FGGCFGEDCGFGFFDFCFGGGGGGGG??FGDFGDG9EGD8DFGFFGFGGGG?8DEFGFGF?EFGGGGGGG6FFGDGGF8EC>=AECFDG69C7DFF>FF>CCBFFBD8B8C8BAFB:@>>@BD(6:>@B;8?CFFF;>@FF)7.<EFBF@>13896(416:>?:?::).56<><249>0(-36,).().:??01)
@M04999:289:000000000-L3R54:1:1101:25992:11711 2:N:0:444
TACTGACTACCCGGGTATCTAATCCTGTTTGCTCCCCACGCTTTCGCATCTCAGCGTCAGTATCTGTCCAGAAGGCCGCCTTCGCCACCGGTATTCCTCCACATCTCTACGCATTTCACCGCTACACGTGGAATTCTACCTTCCTCTACAATACTCCAGATAACCAGTTTTAAGTGCAGTTCCCAGGTTGAGCCCGGGGCTTTCACACCTAACTTAATTATCCGCCTACATGCCCTTTACGCCCAGTCATTCCGATTAACGCTCGCACCCTCCGTATTACCGCGGCTGCTGGCACGGAGTT
+
CCCCCEGGGGGGGGGGGGGGGGGGGGGGGGGGGGGGGGGGGGGGGGGGGGGGGGGGFGGGGGGGGGGGGGGGGGGGGGGGGGGGGGGGGGGGGFGGGGGGGGGFGGFGGGGGGGGFGGGGDGFGGGGGGGGGGGGGGFFFGGGGGGGGGGGGGGGGGGGGGGGGFFGDFGGGGGGGFGFGGGGGGGGFGGGGGFGGGGGGFFFFFFFFFFFFBFFFFFFFFFFFFFFFFFCEFF;@@EFFFF;@?@3=<ECE<;<DFFFFB>:B6>FFF?FB?>6?:3<<4:>;B90>B?:?BF?BF(43.
@M04999:289:000000000-L3R54:1:1101:15249:11727 2:N:0:444
CGTCGACTACCGGGGTATCTAATCCTGTTTGCTCCCCACGCTTTCGCATCTCAGCGTCAGTATCTGTCCAGAAGGCCGCCTTCGCCACCGGTATTCCTCCACATCTCTACGCATTTCACCGCTACACGTGGAATTCTACCTTCCTCTACAATACTCCAGATAACCAGTTTTAAGTGCAGTTCCCAGGTTGAGCCCGGGGCCTTCACACCTAACTTAATTATCCGCCTACATGCCCTTTACGCCCAGTCATTCCGATTAACGCTCGCACCCTCCTTATTACCGCGGCTGCTGGCACGTAGTT
+
@CCCCFGGGFFG@@FF@DDFECGFGGAFFGGGDGFGDFG7BCCDGGGG7:<FGCGGGG,FC@9CFGGFGGGG8EGGG7@FGCGFGCG:?FGGCBFGGGGGGGGGGGGGFGGEFCFGGGGGGGFECGGGEBFCF9@FGFFGGGGGGGGDDFCF8D:D=DFFF,@D,==<AFGCC7CFC+<C++=6;FDCDFD?G@E7DD*9*//66;86@B6=BFC8*4=8+?EFDFF?@FC?E;3;@EFF6<(((/;<4<AFD(42:4AF07,3-4,,7:,,((-64ABA)2632;12(,.::(8-(((--
@M04999:289:000000000-L3R54:1:1101:16026:11741 2:N:0:444
GACTACAGGGGTATCTAATCCTGTTCGCTCCCCACGCTTTCGTCCATCAGCGTCAATCGGTATTTAGTAACCTGCCTTCGCAATCGGGGTTCTGTGTAATATCTATGCATTTCACCGCTACACTACACATTCCAGCTACTTCAATACTATTCAAGATTAACAGTATCAACGGCAGTTCTACAGTTAAGCTGCAGGTTTTCACCGCTGACTTATCAACCCGCCTACGGACCCTTTAAACCCAATAAATCCGGATAACGCTCGCATCCTCCGTATTACCGCGGCTGCTGGCACGGAGTTAGCC
+
CCCCCGGGGGGGGGGGGGGGGGFGGGGGGGGGGFGGGGGGGGGGG,EFGGGGGGGGGGGGGGFFGGGGGGGGGGGGGGGGGGGFGGGGGFFGGGFFGGGGGGGFGGGGGGGGGGGGGGGGGGGGGGGGGGGGGGGGGGGGGGGFGGGGGFGGGGGDGFGGGGGGGGGGGGGEECDDFGFGGGGGGGGFGCFGFGCFFGGGFFFFBEFDFFFFFFFFFFEAEFFFFF2@FFFFFFF?=AFFFFF@AECE@FFFFFFFFF;<667BFBB<:BF?(549AF>>>F>1:77>?()499><7<FBD
@M04999:289:000000000-L3R54:1:1101:22253:11745 2:N:0:444
GGACTACAGGGGTATCTAATCCTGTTTGCTCCCCACGCTTTCGCATCTCAGCGTCAGTATCTGTCCAGAAGGCCGCCTTCGCCACCGGTATTCCTCCACATCTCTACGCATTTCACCGCTACACGTGGAATTCTACCTTCCTCTACAATACTCCAGATAACCAGTTTTAAGTGCAGTTCCCAGGTTGAGCCCGGGGCTTTCACACCTAACTTAATTATCCGCCTACATGCCCTTTACGCCCAGTCATTCCGATTAACGCTCGCACCCTCCGTATTACCGCGGCTGCTGCCACTGCGTTGGC
+
CCCCCGGCFFDGFGGGGGGGGGGGFFDGGGGGGGGGFGGGGGGGGEGFGGGGGGGGGGGGGGGGGGGGGGGFGGGGGGGGGDFGGGGGGGGFGGGGGGGCDGGGGGGGGGEEGGGGFDGGCGGFGGG>EGGGGGGGFBFGFGGGGGGGGGGGGGCD9EGGFGGGEG8EEGGGCFGDDFFGGGGC8EFFGGFFGGDDGGFGFFFFABAAB)*;6CFA@ACCBFFF@B2@<:EDE@E3>?1=;?D5=3)?<?@0362?<@04?0009>F:??B1(4.)56(3--19(,.)).4>(:)42:((,
@M04999:289:000000000-L3R54:1:1101:29509:11756 2:N:0:444
TGATGACTACCCGGGTATCTAATCCTGTTCGCTACCCATGCTTTCGAACCTCAGCGTCAGTTACAGACCAGAGAGCCGCCTTCGCCACTGGTGTTCTTCCATATATCTACGCATTCCACCGCTACACATGGAGTTCCACTCTCCTCTTCTGCACTCAAGAAAAACAGTTTCAGCTGCACTTCCCCGGTTAAGCCGAGGGCTTTCACAGCTGACTTGTTCTCCCGCCTGCGTTCGCTTTACGCCCAATAAATCCGGACAACGCTTGCCACCTACGTATTACCGCGGCTGCTGGCACGTAGTT
+
CCCCCGGGGGGGGGGGGGGGGGGGGGGGGGGGGGGGGGGGGGGGGGFGGGGGGGGGGGGGFGGGGGGGGGGGGGGGGGGGGGGGGGGGGGGGGGGGGGGGGGGGGFGGGGGGGGGGGGGGGGGGGGGGGGG@FFFGGGGGGGGGGGGGGGGGGGGGGGGGGGGGGGGFGGGGGGGGFGFGDFGGGGGGGGGGGGGDGGGGFFFBFFFFDEEFFFFFFFFFFFFFFFF@FFFFFFBF@FCFFFFFDFFFFAFFF9>:>BFFFF:?BFFFF?F??F7?9?<9<B6(311;B0),(.2:1:6(.
@M04999:289:000000000-L3R54:1:1101:14127:11818 2:N:0:444
TCTGTGACTACTGGGGTATCTAATCCTGTTTGCTCCCCACGCTTTCGCATCTCAGCGTCAGTATCTGTCCAGAAGGCCGCCTTCGCCACCGGTATTCCTCCACATCTCTACGCATTTCACCGCTACACGTGGAATTCTACCTTCCTCTACAATACTCCAGATAACCAGTTTTAAGTGCAGTTCCCAGGTTGAGCCCGGGGCTTTCACACCTAACTTAATTATCCGCCTACATGCCCTTTACGCCCAGTCATTCCGATTAACGCTCGCACCCTCCGTATTACCGCGGCTGCTGGCACGGAGT
+
CCCCCGGGDFFGCFGCGGGDCGFGFFFGGGGFGGGCFGGCEGFGGGG@FFGFEEFFGGEGGGFFGGGGGGGGFGGGGFGGGGGGGGGGGGGGFFFDGGGGCGEGGGFGGG<FGGG7FGGFCEE7FCDFGFFGDGGF9=DGGGGGCFFGGGGFCFGGGCFGG?FFFDEFDDCFGGGGFCFCFDFGD,D@EG?FGGGFC77CA4AFFAAF@=B:BFF=6A>*=<E*8@>>@FB4CE:3;3;6>?D6036@E9E?EFFD?0?CC@>??9>0992?<8(,,14<ADB0;9>FBF?>F?<<(76>,
@M04999:289:000000000-L3R54:1:1101:21885:11835 2:N:0:444
GTCGGACTACTGGGGTATCTAATCCTGTTCGCTACCCATGCTTTCGAACCTCAGCGTCAGTTACAGACCAGAGAGCCGCCTTCGCCACTGGTGTTCTTCCATATATCTACGCATTCCACCGCTACACATGGAGTTCCACTCTCCTCTTCTGCACTCAAGAAAAACAGTTTCAGCTGCACTTCCCCGGTTAAGCCGAGGGCTTTCACAGCTGACTTGTTCTCCCGCCTGCGTTCGCTTTACGCCCAATAAATCCGGACAACGCTTGCCACCTACGTATTACCGCGGCTGCTGGCACGTAGTT
+
CCCCCGGGGGGGGGGGGGGGGGGGGGGGGGGGGGGGGGGGGGGGGGGGGGGGGGGGGGGGGGGGGGGGGGGGGGGGGDGGGGGGGGGGGGGFGGGGGGGGGGGGGFGGGGGGGGGGGGGGGGGGGGGGGGGDGGGGGGGGGGGGGGGGGGGGGGGGGGGGGGGGGGGGGGGGGGGGFGFGGGGGGGGGGGGGGGGGGGGGFFFAFFCFDEFFFFFFFFFFFFFFFFFFFFFFFFFFDDFFFFBBD((4=ABFB>(-76?BFFFFFFBABBFFF627>:A<A((449>9<DBFBFFFFBF::
@M04999:289:000000000-L3R54:1:1101:2467:11848 2:N:0:444
TGGACTACCAGGGTATCTAATCCTGTTTGCTCCCCACGCTTTCGCATCTCAGCGTCAGTATCTGTCCAGAAGGCCGCCTTCGCCACCGGTATTCCTCCACATCTCTACGCATTTCACCGCTACACGTGGAATTCTACCTTCCTCTACAATACTCCAGATAACCAGTTTTAAGTGCAGTTCCCAGGTTGAGCCCGGGGCTTTCACACCTAACTTAATTATCCGCCTACATGCCCTTTACGCCCAGTCATTCCGATTAACGCTCGCACCCTCCGTATTACCGCGGCTGCTGGCACGGAGTT
+
CCCCCGGFGGGGGGGGGGGGGGGGGGGGGGGGGGGGGGGGGGGGGGGGGGGGGGGGGGGGGGGGGGGGGGGGGGGGGGGGGGGGGGDFGGGGGGGGGGGGGGGGGGGGGGGGGGGGGGGGGGGGGGGGCDFGGGGGGGGGGGGGGGFGFGGGGGGGGGGGGGGGGFGGGGGGFFGGFGFGGGGGGGGGGGGGG6CCGGDGFFAFFFFFFFFFFFFFEFFFFFDFF@DFFCBEFFDFEFFFF96;@EFFFFFFDFFFFE(1<?>>0;BFFFFFFF:?>FF:>>1114<?BBFBF013(81
@M04999:289:000000000-L3R54:1:1101:22403:11856 2:N:0:444
TCGAGACTACTAGGGTATCTAATCCTGTTTGCTCCCCACGCTTTCGCATCTCAGCGTCAGTATCTGTCCAGAAGGCCGCCTTCGCCACCGGTATTCCTCCACATCTCTACGCATTTCACCGCTACACGTGGAATTCTACCCTCCTCTACAATACTCTAGTTAACCAGTTTTAAGTGCAATTCCTAGGTTGAGCCCAGGGCTTTCACACCTAACTTAATTATCCGCCTACATGCCCTTTACGCCCAGTCATTCCGATTAACGCTCGCACCCTCCGTATTACCGCGGCTGCTGGCACGGAGTT
+
CCCCCGGGGGGGGGGGGGGGGGGGGGGGGGGGGGGGGGGGGGGGGGGGGGGGGGGGGGGGGGGGGGGGGGGDGGGGGGGGGGGGGGGGGGGGGGGGGGGGGGGGGGGGGGGGGGCFGGGGGGGGGGGGGGGGGGGGGGGGGGGGGGGGGGGGGGGGGGGGGGGGGGGFFGGGGGGGFGFGGGGGGGFFGGGFGCGGGGGDFFFFFFFFFFFEBFFFFFFFFFEFF)>=BEEEEEFEFFFFF@B=?DFEEFFEC@<@@7?CDB67>FF>9??:B;(2(8AFA2917>61<>?F:()(,-924
@M04999:289:000000000-L3R54:1:1101:22635:11874 2:N:0:444
GGGGACTACTGGGGTATCTAATCCTGTTTGCTCCCCACGCTTTCGCATCTCAGCGTCAGTATCTGTCCAGAAGGCCGCCTTCGCCACCGGTATTCCTCCACATCTCTACGCATTTCACCGCTACACGTGGAATTCTACCTTCCTCTACAATACTCCAGATAACCAGTTTTAAGTGCAATTCCCAGGTTGAGCCCGGGGCTTTCACACCTAACTTAATTATCCGCCTACATGCCCTTTACGCCCAGTCATTCCGATTAACGCTCGCACCCTCCGTATTACCGCGTCTGCTGGCACGGAGTT
+
CCCCCGGGGGGGGGGGGGGGGGGGGGGGGGGGGGGGGGGGGGGGGGGGGGGGGGGGGGGGGGGGGGGGGGGGGGGGGGGGGGGGGGGGGGGGGGGGGGGGGGGGGGGGGGGGGGGCFGGGGGGGGGGGGGGGGGGGGGGGGGGGGGGGGGGGGGGGFGGGGGGGFFDGFGGGGGFGFGFGGGGFGFGGGGGGGFGGGDCGFAAFFFFFFFFFFFFFFFFFFEFB9@=DEFEFEFFFFEFFFFFDFFFFEFFF@;DDFFFF0129>3>>B?<?FB0<BFF<2>B((-3<BB0?F?,91>B0
@M04999:289:000000000-L3R54:1:1101:25621:11922 2:N:0:444
TTGACTACCGGGGTATCTAATCCTGTTTGCTACCCACGCTTTCGAGCATGAACGTCAGTGTTATCCCAGGAGGCTGCCTTCGCCATCGGTATTCCTCCACATCTCTACGCATTTCACTGCTACACGTGGAATTCTACCTCCCTCTGACACACTCTAGTTAGACAGTTTCAAATGCACGTCCCAAGTTGAGCTCGGGGATTTCACATCTGACTTATCTAACCGTCTGCGCTCGCTTTACGCCCAGTAATTCCGATTAACGCTCGCACCCTACGCATTACCGCGGCTGCTGGCACGTAGTT
+
CCCCCGGGGGGGGGGGGGGGGGGGGGGGGGGFGGGGGGGGGGGGGGGGGGGGGGGGGGGGGGGGGGGGGGGGGGGGGGGGGGGGGGGGGGGGGGGGGGGGGGGGGGGGGGGGGGGGGGGGGGGGGGGGGGGGGGGGGGGGGGGGGGGGFGGGGGGGGGGFGGGGGGGGGGGGGGGGFGFGGGGGGGGGGD?CFGGGGDGGFFFFFFFFFFFF@>FAEFFFFFAABDCBFBFFFFFFFFFF69;6EFCFCFFEF?FFCE@@6:>>9;B???F36?BB>>F?F9(291:>B(24<???<?4
@M04999:289:000000000-L3R54:1:1101:17233:12030 2:N:0:444
GGCTACCCGGGTATCTAATCCAGTTTGCTACCCACGCTTTCGAGCCTGAACGTCAGTGTTATCCCAGGAGGCTGCCTTCGCCATCGGTATTGCTCCACATCTCTACGCATTTCACTGCTACACGTGGAATTCTACCTCCCTCTGACACACTCTAGTTAGACAGTTTCAAATGCACGTCCCACGTTAAGCTCGGGGCTTTCATATCTGACTTATCTAACCGTCTGCGCTCGCTTTCCGCCCAGTCATTCCGATTAGCGCACGCACCCTTCGTATTTCCTCCGCTGCTGGCAGTTACTCAGCC
+
A-@@@<F<:+6F:@,CE<CC@,;<6CFCG9<E<,C@C::CFF@;C+C,6EE<CC7CF,,;<<6<EF,@,8C7,6BFF9F<7,,,B@:FAFF,9C5AAE4,,5?CF94@FG4;,9,C?EFD9,9+A8?7?,9C;E,E49,BF,9@,EFC,=,,7,@,4CFGF81,,6=,@,,39,+@0+*02++6,,+33,,@98;*0*3:++++++3?AE59*+=F4A4)*)-095((6:((5=*)((/.6,()/.9)/(4((/)62((49>(2(:((.(4((()-)))((3(7;0.28(((-)).)6).(
@M04999:289:000000000-L3R54:1:1101:4064:12042 2:N:0:444
GATGACTACTCGGGTATCTAATCCTGTTCGCTCCCCACGCTTTCGTCCATCAGCGTCAATCGGTATTTAGTAACCTGCCTTCGCAATCGGGGTTCTGTGTAATATCTATGCATTTCACCGCTACACTACACATTCCAGCTACTTCAATACTATTCAAGATTAACAGTATCAACGGCAGTTCTACAGTTAAGCTGCAGGTTTCCACCGCTGACTTATCAACCCGCCTACGGACCCTTTAAACCCAATAAATCCGGATAACGCTCGCATCCTCCGTATTACCGCGGCTGCTGGCACGGAGTT
+
CCCCCGGGGGGGGGGGGGGGGGGGGGGGGGGGGGGGGGGGGGGGGGGGGGGGGGGGGGGGGGGGGGGGGGGGGGGGGGGGGGGGGCGGGGGGGGGGGGGGGGGGGGGGGGGGGGGGGGGGGGGGGGGGGGGGGGGGGGGGGGGGGGGGGGGGGGGGGGGGGGGGGGGGGGGGGDGGFGFGGGGGGGGGGGGGGGGGGGGGFFFFFFFFFFFFFFFFFFFFFFFFFFFF@@?FFFFFFF<FFFFFFFEA>6<EFFFDFFFFF<DBBFB9B?FFFF<BBA<A?FF6903???BB028079?<
@M04999:289:000000000-L3R54:1:1101:18808:12055 2:N:0:444
AAGTCGACTACCCGGGTATCTAATCCTGTTTGCTCCCCACGCTTTCGCATCTCAGCGTCAGTATCTGTCCAGAAGGCCGCCTTCGCCACCGGTATTCCTCCACATCTCTACGCATTTCACCGCTACACGTGGAATTCTACCTTCCTCTACAATACTCCAGATAACCAGTTTTAAGTGCAATTCCCAGGTTGAGCCCGGGGCTTTCACACCTAACTTAATTATCCGCCTACATGCCCTTTACGCCCAGTCATTCCGATTAACGCTCGCACCCTCCGTATTACCGCGGCTGCTGGAACGTAGT
+
CCCCCGGGGGGGGGGGGGGGGGGGGGGGGGGGGGGGGGGGGGGGGGGGGGGGGGGGGGGGGGGGGGGGGGGGGGGGGGGGGGGGGGGGGGGGGEGGGGGGGGGGGGGGGGGGGGGGGGGGGGGGGGGGGGGGGGGGGGGGGGGGGGGGGGGGGGGGGGGGGGGGGGGGGGGGGGGGFGFGGGGGGGGGGGGGGGGGGGGGFDFFFFFFFFFFFFFFFFFFFCFEFDFFFFEFFFFFEFFFCDDBFDFEEFF?EEFF?:?9<:>BFFFFFFFFFB04:BFFF4169(4(,())((,,8,(,-
@M04999:289:000000000-L3R54:1:1101:25563:12079 2:N:0:444
CCGACTACCAGGGTATCTAATCCTGTTCGCTCCCCACGCTTTCGTCCATCAGCGTCAATCGGTATTTAGTAACCTGCCTTCGCAATCGGGGTTCTGTGTAATATCTATGCATTTCACCGCTACACTACACATTCCAGCTACTTCAATACTATTCAAGATTAACAGTATCAACGGCAGTTCTACAGTTAAGCTGCAGGTTTTCACCGCTGACTTATCAACCCGCCTACGGACCCTTTAAACCCAATAAATCCGGATAACGCTCGCATCCTCCGTATTACCGCGGCTGCTGGCACGGAGTT
+
CCCCCGGGGGGGGGGGGGGGGGGGGGGGGGGGGGGGGGGGGGGGGGGGGGGGGGGGGGGGGGGGGGGGGGGGGGGGGGGGGGGGEGGGGGGGGGGGGGGGGGGGGGGGGGGGGGGGGGGGGGGGGGGGGGGGGGGGGGGGGGGGGGGGGGGGGGGGGGGGGGGGGGGGGGGGGGGGFGFGGGGGGGGGGGGGGGGGFGGGFFFFFFFFFFFFFFFFFFFBFAFFFFDFF?BFFFFFFFFFFFFFFFFFFFF;9?D0>EFFFFFFFFF?BFFF?BFFFFF<FF;>F9??>8??D6>928:
@M04999:289:000000000-L3R54:1:1101:29017:12081 2:N:0:444
GACTACTGGGGTATCTAATCCTGTTCGCTCCCCACGCTTTCGTCCATCAGCGTCAATCGGTATTTAGTAACCTGCCTTCGCAATCGGGGTTCTGTGTAATATCTATGCATTTCACCGCTACACTACACATTCCAGCTACTTCAATACTACTCAAGATTAACAGTATCAACGGCAGTTCTACAGTTAAGCTGCAGGTTTTCACCGCTGACTTATCAACCCGCCTACGGACCCTTTAAACCCAATAAATCCGGATAACGCTCGCATCCTCCGTATTACCGCGGCTGCTGGCACGGAGTTAGCC
+
CCCCCGGGGGGGGGGGGGGGGGGGGGGGGGGGGGGGGGGGGGGGGGGGGGGGGGGGGGGGGGGGGGGGGGGGGGGGGGGGGGGGGGGGGGGGGGGGGGGGGGGGGGGGGGGGGGGGGGGGGGGGGGGGGGGGFGGGGGGGGGGGGGGGGGGGGGGFGFGGGFGGGGGGGGGGGGGGFGFGGGGGGGGGGGGGGGGGGGGGFFF5>BE>CEFFFFF@BFDADB>FFF=DFFFFFFFFFF@BD=D@3CEFEBFFFDEEFFF<>;B?FF?ABFFF?BADA?6>90,7::?>B3?<;>01.59<4
@M04999:289:000000000-L3R54:1:1101:22011:12086 2:N:0:444
CGACTACCCGGGTATCTAATCCTGTTTGCTCCCCACGCTTTCGCATCTCAGCGTCAGTATCTGTCCAGAAGGCCGCCTTCGCCACCGGTATTCCTCCACATCTCTACGCATTTCACCGCTACACGTGGAATTCTACCTTCCTCTACAATACTCCAGATAACCAGTTTTAAGTGCAGTTCCCAGGTTGAGCCCGGGGCTTTCACACCTAACTTAATTATCCGCCTACATGCCCTTTACGCCCAGGCATTCCGATTAACGCTCGCACCCTCCGTATTACCGCGGCTGCTGGCACGGAGTTAGC
+
CCCCCGGGGGGGGGGGGGGGGGGGGGGGGGGGGGGGGGGGGGGGGGGGGGGGGGGGGGGGGGGGFGGGGGGGGGGGGGGGGGGGGGGGGGGGGGGGGGGGGGGGGGGGGGGGGGGGGGGGGGGGGFGGGGGDGAFGGGGGGGGGGGFFGGGGGGGGGGGGGGGG9DFFGFGGGGGGBGFGGGGGGGGGGGGGGEGGGGCGFFFFFFFFFFEEBFFFFFFCEBD?@FFFFFEFFFFFEFF:@FF(3=E<EFFD;;BDFFB?FBFFBF?:FFFFFFFFFBFFFFFFFF?BBFF386>9::AA4
@M04999:289:000000000-L3R54:1:1101:22604:12087 2:N:0:444
GACTACCAGGGTATCTAATCCTCTTTTCCCCCCACGCTTTCGCATCTCAGCGTTAGTATCTGTCCAGAAGGCCCCCTTCGCCACCGGTATTCCCCCACACCTCTCCGCATTTCACCGCTAAACGTGGCATTCTACCTTCCTCTACAATACTCCTGATAACTAGTTTTAAGTGCATTTTCCTGGGTGAGCCCGGGGCTTTTTCACCTAACCTATCTATCCGCCCACGTTCCCTTTACTCCCCGTCATTCCCACTTACGCCCGCACCCCCTGGATTACCGCGGTAGCCGGCGCGGAGTCTGCC
+
A-,A@F,C66@6C6CEE<,,6C,C;C@F,C,76+7++6BFF,B,C@ECCG<F6,,,,,6<666,6<66E6<,,,8@7FGG7FEGGE+6+B@,@5:+++@,@F<A8E7+4@?BF,9,+>C@+44+A=F=E<5,4,4,47=D9,E@A99=33@8?,,3E:,,,,@6E@:==A3,@:+<?++;++++@C+@@,*413*49/0**3+1;?))((9=**8+9B6@:5(1(((,/(/4AFC)))6)(.;1@86?6)-(()..8?((,1(,4,((((((.5).6(2((,((.)((4(((((--().))
@M04999:289:000000000-L3R54:1:1101:10453:12108 2:N:0:444
GCTCCGACTACCCGGGTATCTAATCCTGTTTGCTACCCACGCTTTCGAGCATGAACGTCAGTGTTATCCCAGGAGGCTGCCTTCGCCATCGGTATTCCTCCACATCTCTACGCATTTCACCGCTACACGTGGAATTCTACCTTCCTCTACAATACTCCAGATAACCAGTTTTAAGTGCAGTTCCCAGGTTGAGCCCGGGGCTTTCACACCTAACTTAATTATCCGCCTACATGCCCTTTACGCCCAGTCATTCCGATTAACGCTCGCACCCTCCGTATTACCGCGGCTGCTGGCCCGGAGT
+
CCCCCGGGGGGGGGGGGGGGGGGGGGGGGGGGGGGGGGGGGGGGGGGGGDGGGGFGGGGGGGGFGGGGGGGGGGGGGGGGGGGGGGGGGGGGGFFEGGGGGGGGGGGGGGGGGGGEGGGGGGGGGGGGGGGGBFGGGGGFGGFGGGGGGGGGGGGGGGGGGGGGGGGGGGGGGGGGFGFGGFGGCGGGGGGGGGGGGCGGEBAAFFFFFFFFFFFFFFFFFFCEDFFFFFFFC9@==DFFE?FF@D<5@AC?C?E;@?FFCF963696>F:6??9:044>FB?;99909BBB06((1419-
@M04999:289:000000000-L3R54:1:1101:25303:12117 2:N:0:444
GACTACACGGGTATCTAATCCTGTTTGCTCCCCACGCTTTCGCATCTCAGCGTCAGTATCTGTCCAGAAGGCCGCCTTCGCCACCGGTATTCCTCCACATCTCTACGCATTTCACCGCTACACGTGGAATTCTACCTTCCTCTACAATACTCCAGATAACCAGTTTTAAGTGCAGTTCCCAGGTTGAGCCCGGGGCTTTCACACCTAACTTAATTATCCGCCTACATGCCCTTTACGCCCAGTCATTCCGATTAACGCTCGCACCCCCCGTATTACCGCGGCTGCTGGCACGGAGTTAGCC
+
CACCCAEGGGEFFFECFGDFFAEEFGGGGFCDFCFCGGCFGGGDDEFGFFGGGGGDFEFGGGGFEFFGGEFFGGGEGEGDF@FGAFGGGGAFFGFGFGGAGFFFFGGGGCCF?FEAFEC8FFGGFGGG<<FGG9FEGGGGGGGGGG,EE,=E=FGCFE8=F??GGGGGFA:E8@FFDGFGFCFGFGGCFFC9ECEDCGGFFFFFFAFFBCC=E6:C?8B@>@?2@:CFE=@@@E4)216=<(/74?EEE@1<?FF<091,4;B(9,(-711(442><((7BF(4:?:::4>?0(3(,).:3
@M04999:289:000000000-L3R54:1:1101:3545:12189 2:N:0:444
TCGCCGACTACAAGGGTATATAATCCTGTTTGCTCCCCACGCTTTCGCATCTCAGCGTCAGTATCTGTCCAGAAGGCCGCCTTCGCCACCGGTATTCCTCCACATCTCTACGCATTTCACCGCTACACGTGGAATTCTACCTTCCTCTACAATACTCCAGATAACCAGTTTTAAGTGCAGTTCCCAGGTTGAGCCCGGGGCTTTCACACCTAACTTAATTATCCGCCTACATGCCCTTTACGCCCAGTCATTCCGATTAACGCTCGCACCCTCCGTATTACCGCGGCTGCTGGCACGGAGT
+
CCCCCGGGGGGGGGGGGGGGGGGGGGGGGGGGGGGGGGGGGGGGGGGGGGGGGGGGGGGGGGGGGGGGGGGGGGGGGGGGGGGGGGGGGGGGGGGGGGGGGGGGGGGGGGGGGGGGGFGGGGGGGGGGGGGGGGGGGGGGGGGFGGGGGGGGGGGGGGGGGGGGGGGGGGGGGDGGFGFGGGGGFGGGGGGGGGGCGGGGAFFFFFFFFFFFFFFF@AFE64<EDFDFFF8CEFEDFFFFFFF9>783<EF3CCE6:?1<DBFFFFB>FFB?BFF1(4:BFAFF6(49BF0)5?B<:6(4-
@M04999:289:000000000-L3R54:1:1101:4517:12191 2:N:0:444
TGAAGACTACTCGGGTATCTAATCCTGTTCGCTCCCCACGCTTTCGTCCATCAGCGTCAATCGGTATTTAGTAACCTGCCTTCGCAATCGGGGTTCTGTGTAATATCTATGCATTTCACCGCTACACTACACATTCCAGCTACTTCAATACTATTCAAGATTAACAGTATCAACGGCAGTTCTACAGTTAAGCTGCAGGTTTTCACCGCTGACTTATCAACCCGCCTACGGACCCTTTAAACCCAATAAATCCGGATAACGCTCGCATCCTCCGTATTACCGCGGCTGCTGGCACGGAGTT
+
CCCCCGGGGGGGGGGGGGGGGGGGGGGGGGGGGGGGGGGGGGGGGGGGGGGGGGGGGGGGGGGGGGFGGGGGGGGGGGGGGGGGGGGGGGGGGGGGGGGGGGGGGGGGGGGGGGGGGGGGGGGGGGGGGGGGGGGGGGGGGGGGGGGGCGGGGGFGGGGGGGGGGGGGGGGGGGGGFGFFFGGGGGGGGGGGGGFGFGA@FFFFFFFFFFFFFFFFFFFEFBDFBFFFFFFDBFFFFFFFFFFF@0();>EEFFB;;@EFF@DF>9;?B0>FBBB?<:DFD?BF>96>F>?7::76099:4
@M04999:289:000000000-L3R54:1:1101:15310:12276 2:N:0:444
GGACTACCAGGGTATCTAATCCTGTTCGCTACCCATGCTTTCGAACCTCAGCGTCAGTTACAGACCAGAGAGCCGCCTTCGCCACTGGTGTTCTTCCATATATCTACGCATCCCACCGCTACACATGGAGTTCCACTCTCCTCTTCTGCACTCAAGAAAAACAGTTTCAGCTGCACTTCCCCGGTTAAGCCGAGGGCTTTCACAGCTGACTTGTTCTCCCGCCTGCGTTCGCTTTACGCCCAATAAATCCGGACAACGCTTGCCACCTACGAATTACCGCGGCTGCTGGCACGTAGTTAGC
+
CCCCCGGGGGGGGGGGGGGGGGGGGGGGGGGGGGGGFGGGGGGGGGGGGGGGGGGGGGGGGGGGGGGGGGGGGGGGGGGGGGGGGGGGGGGGGGGGGGGGGGGGGGGGGGGGGGGGGGGGGGGGGGGGGGGGGGGGGGGGGGGGGGGGGGGGGGGGGGGGGGGGGGGGGGFGGFGGFGFGGGGGEGEEAEGGGGGGGGGGFFFFFFFFBFFFFFBCEFAB>@FFFF2?@<;>;?FC<@FFBF?D;AC<CFF(1(2:<934<66?DFBB22(((.4AD<6;26>B>?FFF?72:?18(.6<9
@M04999:289:000000000-L3R54:1:1101:20111:12380 2:N:0:444
GGACTACCAGGGTATCTAATCCTGTTCGCTCCCCACGCTTTCGCTCCTCAGCGTCAGTGACGGCCCAGAGACCTGCCTTCGCCATCGGTGTTCTTCCCGATATCTACACATTCCACCGTTACACCGGGAATTCCAGTCTCCCCTACCGCACTCCAGTCCGCCCGTACCCGGCGCCGATCCACCGTTAAGCGATGGACTTTCACACCAGACGCGACGAACCGCCTACGAGCTCTTTACGCCCAATAAATCCGGATAACGCTTGCACCCTACGTATTACCGCGGCTGCTGGCACGGAGTTAGC
+
CCCCCGGGGGGGGGGGGGGGGGGGGGGGGGGGGGGGGGGGGGGGGGGGGGGGGGGGGGGGGGGGGGGGGGGGGGGGGGGGGGGGGGGGGGGGGGGGGGGGGGGGGGGGGGGGGGGGGGGGGGGGGGGGGGGGGGGGGGGGGGGGGGGGGGGGGGGFFFGGGGGGGGGGGGGGGGGGFGFGGGFGCEGGGGGGGGDGGGGGFFFFFFFF@FB>>>FEFDB9>>BF6::::6>?FFFFFFFFFF((84<>4?99?FFBF<16:083<:B<7<FB>)89A9:BF(29;:8?B00<:0(43(.-.
@M04999:289:000000000-L3R54:1:1101:1861:12396 2:N:0:444
GACTACTGGGGTATCTAATCCTGTTTGCTACCCACGCTTTCGAGCATGAACGTCAGTGTTATCCCAGGAGGCTGCCTTCGCCATCGGTATTCCTCCACATCTCTACGCATTTCACTGCTACACGTGGAATTCTACCTCCCTCTGACACACTCTAGTTAGACAGTTTCAAATGCACGTCCCAAGTTGAGCTCGGGGATTTCACATCTGACTTATCTAACCGTCTGCGCTCGCTTTACGCCCAGTAATTCCGATTAACGCTCGCACCCTACGTATTACCGCGGCTGCTGGCACGTAGTTAGCC
+
CCCCCGGGGGGGGGGGGGGGGGGGGGGGGGGGGGGGGGGGGGGGGGGGGGGGGGGGGGGGGGGGGGGGGGGGGGGGGGGGGGGGGGGGGGGFGGGGGGGGGGGGGGGGGEGGGGGGGGGGGGGGGGGGGGGGGGGGGGGDGGGGGFGGGEGGGGGGGGGGGGGGGGGGGGGGGGGGFGFGGGGGGGGGGFGGG>EGGGGFFFFFFFFFFFFFFFFFFFAADFFFCBFFFFFFFFECF?@?@FFFFFFFEEFFD?CFD21(1:6>9BF:?FF2BFBF>BF>(-4;:7>:BFFFB:?BAAAB?
@M04999:289:000000000-L3R54:1:1101:19881:12408 2:N:0:444
GACTACTCGGGTATCTAATCCTGTTTGCTCCCCACGCTTTCGCATCTCAGCGTCAGTATCTGTCCAGAAGGCCGCCTTCGCCACCGGTATTCCTCCACATCTCTACGCATTTCACCGCTACACGTGGAATTCTACCTTCCTCTACAATACTCCAGATAACCAGTTTTAAGTGCAGTTCCCAGGTTGAGCCCGGGGCTTTCACACCTAACTTAATTATCCGCCTACATGCCCTTTACGCCCAGTCATTCCGATTAACGCTCGCACCCTCCGTATTACCGCGGCTGCTGGCACGGAGTTAGCC
+
CCCCCGGGGGGGGGGGGGGGGGGGGGGGGGGGGGGGGGGGGGGGGGGGGGGGGGGGGGGGGGGGGGFCGGGGGGGGGGGGGGGGGGGGFGGGGGGGGGGGGGGGGGGGGGGGGGGGGGGGGGGGGGGCFGGGGGGGGGGGGGGGGFGGGGGGGGGFGFGGGGGFECGGGGGGGGGGFGFFFGGFGGCFGGGGGGGGGGGFFFFFFFFFFFEF=FFFEFFFFFFFFBFFFFFFFFEEFDFE<DEFFFFFFF;?D@F<;6??>BFF>FFFBF?:7?BF>(4416(,().:638699;?:<DF?
@M04999:289:000000000-L3R54:1:1101:8960:12418 2:N:0:444
ATGACTACAGGGGTATCTAATCCTGTTTGCTCCCCACGCTTTCGCATCTCAGCGTCAGTATCTGTCCAGAAGGCCGCCTTCGCCACCGGTATTCCTCCACATCTCTACGCATTTCACCGCTACACGTGGAATTCTACCTTCCTCTACAATACTCTAGTTAACCAGTTTTAAGTGCAATTCCTAGGTTGAGCCCAGGGCTTTCACACCTAACTTAATTATCCGCCTACATGCCCTTTACGCCCAGTCATTCCGATTAACCCTCGCACCCTCCGTATTACCGCGGCTGCTGGCACGGAGTT
+
C@CCCGGGGGGGGFGG<CDFGDF@@FFGFGGEFGGGGGGGGGGGGDG+C@FDECGGGGGECFGGG9FGGGFFGGGGGGGGGG7CFGGFGF@EGFFFGCFGCC=?F9EEFGGCEF<FG9FGGGGGGGFGGEGGGGGGFGGGGGGGGFGGGGGG:9EGDGGGGGGFFGGGGGGGGGGGFGFGGGCFFDFCE6FFFFFGG>69AC6;BFDFE@C:EFFFFF><A4<AD5@=?<>EFFF@EE>AFFFBFEFFF?C4?F<?EC)(/32(196<:??B:2(,4:A:9>FF>BB??2,(4699;??
@M04999:289:000000000-L3R54:1:1101:23741:12428 2:N:0:444
GCACAGCCTGCACAGGTATTTATTCCTGTTCTCTCTCCACGCGATCCTTATTCTGCTTCACTCACAACCCAGCCGCCTTCCCCCCCAGTTTCTTTTCTTACATCTACCTACTCCACCGCTCTTCACCCAGTTCATTCCTCCTTTCCCTCCCTCACTCCGCCCCGTTCCTCCCCCTCTCATCTCTCCCCTCACCCGACTTTCACTTAACCCTAAAGATACCACCGGCGCTCTCTCTCTTCACATCACAACCGCCTTACATGCGCTTTCCACCTCCTAATTCTCCTACACGCTCACACTCAGC
+
--,A6,,C,;,6,,,,;666,,66;6CF@E<,C,;;,,<,,++++:B9,,,,,,,,,;,6,,,;C,,,8@6C,,++88?F,,,++7+,:,<,:5E,C,:,,,5,C,9C,99,,4,,A+4++99,9,,A+,444,,494,=D4,33,66,+11@8@,,,+++3++++66:,@++++10=*<++5,,5,*,*,4151***3++++++++0*0(((*/+*++)252(-((((3(./4).)).+7))/)4)),(((,((,.))-)(-1--)-).((((.))))6)))),.(.(410(-..,(,))
@M04999:289:000000000-L3R54:1:1101:15524:12459 2:N:0:444
GTCGACTACAAGGGTATCTAATCCTGTTTGCTCCCCACGCTTTCGCATCTCAGCGTCAGTATCTGTCCAGAAGGCCGCCTTCGCCACCGGTATTCCTCCACATCTCTACGCATTTCACCGCTACACGTGGAATTCTACCTTCCTCTACAATACTCCAGATAACCAGTTTTAAGTGCAATTCCCAGGTTGAGCCCGGGGCTTTCACACCTAACTTAATTATCCGCCTACATGCCCTTTACGCCCAGTCATTCCGATTAACGCTCGCACCCTCCGTATTACCGCGGCTGCTGGCACGGAGTT
+
CCCBCFGGFDFGGGGFGGGGFGGGGGFGGGGFGGGGFGGGGGGGGGGGGGGGGGGEGGGGGGGGGEGGGGGFGGGGFGEGGGGDFFFGGGGGGGGFFGGGGGFGGGGGGGGGEFFGGGGGGGEFGGGGFDEFGGGGGGGGGGGGGFFFFDGGGGGGGGGFAFFGGGFCGGGGGGGG7DFGGGD=DDFEGDGGGGGGDGGDAFFFFF>BDEEFFFFFFFFFFE9BD=DD5?CEFD;@FC<D@@90844>E33<E(6(4C<@FFFFFFFFF?1?F(422<FFFF(49696>:?<?2:-(3<?
@M04999:289:000000000-L3R54:1:1101:26935:12489 2:N:0:444
GCCGACTACAGGGGTATCTAATCCTGTTTGCTCCCCACGCTTTCGCATCTCAGCGTCAGTATCTGTCCAGAAGGCCGCCTTCGCCACCGGTATTCCTCCACATCTCTACGCATTTCACCGCTACACGTGGAATTCTACCTTCCTCTACAATACTCCAGATAACCAGTTTTAAGTGCAGTTCCCAGGTTGAGCCCGGGGCTTTCACACCTAACTTAATTATCCGCCTACATGCCCTTTACGCCCAGTCATTCCGATTAACGCTCGCACCCTCCGTATTACCGCGGCTGCTGGCACGGAGTT
+
CCCCCGGGGGGGGGGGGGGGGGGGGGGGGGGGGGGGGGGGGGGGGGGGGGGGGGGGGGGGGGGGGGGGGGGGGGGGGGGGGGGGGGGGGGGGGGGGGGGGGGGGGGGGGGGGGGGGGGGGGGGGGGGGGGGFFFGGFGGGGGGFGGGGGGGGGGGGGGGGGGGGGGFFAFFEGFGFFGFGGGGGGGGGGGGGGGGGDDDDFFFFFFFFFF@FFFFFCFFFFEFFFFFF@FFF@DF@E9>BFFFD(.7>??EE1;(6:AAF9:B6BFFBBF<?F?:?7AFB?>>>>9B27)(803:(37:?
@M04999:289:000000000-L3R54:1:1101:15750:12514 2:N:0:444
CGACTACTCGGGTATCTAATCCTGTTCGCTCCCCACGCTTTCGCTCCTCAGCGTCAGTGACGGCCCAGAGACCTGCCTTCGCCATCGGTGTTCTTCCCGATATCTACACATTCCACCGTTACACCGGGAATTCCAGTCTCCCCTACCGCACTCCAGTCCGCCCGTACCCGGCGCCGATCCACCGTTAAGCGATGGACTTTCACACCAGACGCGACGAACCGCCTACGAGCTCTTTACGCCCAATAAATCCGGATAACGCTTGCACCCTACGTATTACCGCGGCTGCTGGCACGTAGTTAGC
+
CCCCCGGGGGGGGGGGGGGGGGGGGGGGGGGGGGGGGGGGGGGGGGGGGGGGGGGGGGGGGGGGGGGGGGGGGGGGGGGGGGGGGGGGGGGGGGGGGGGGGGGGGGGGGGGGGGGGGGGGGGGGGGGGGGGGGGGGGGGGGGGGGGGGGGGGGGGGGGGGGGGGGGGGGGGGGGGGFGFGGGGGGGGGGGGGGGGGGGGGFFFFFFFFDFFFFED@6>EFFFFF<?F?BF>FADBFFFFFFFFB?AAFFF9761?ABFFFFFFFFFFFFF?BFF:>F>:07>B>9:04?B:??B73:ADF<
@M04999:289:000000000-L3R54:1:1101:24483:12521 2:N:0:444
AGACTACAGGGGTATCTAATCCTGTTTGCTCCCCACGCTTTCGCATCTCAGCGTCAGTATCTGTCCAGAAGGCCGCCTTCGCCACCGGTATTCCTCCACATCTCTACGCATTTCACCGCTACACGTGGAATTCTACCTTCCTCTACAATACTCCAGATAACCAGTTTTAAGTGCAGTTCCCAGGTTGAGCCCGGGGCTTTCACACCTAACTTAATTATCCGCCTACATGCCCTTTACGCCCAGTCATTCCGATTAACGCTCGCACCCTACGTATTACCGCGGCTGCTGGCACGTAGTTAGC
+
CCCCCGGGGGGGGGGGGGGGGGGGGGGGGGGGGGGGGGGGGGGGGGGFGGGGGGGGGGGGGGGGGGGGGGGGGGGGGGGGGGGGGGGGGGGGGGGGGGGGGGGGGGGGGGGGGGGGGGGGGGGGGGGGGGGGGGFGGGGGGGGGGGFGGGGGGGGGGGFGGGGGGGGGGGGAEFFFFGFGGGGFGGGGGFGGGGGGGGGGFFFFFFFFFFFFFFFFFFFEFDFFFFEE<3>BFDFFFFFFFDF@@EF?CEFF@FFEC@@BFFFFF7??FFBB<<?FFFFFFFB;;??>>BFFB3:8?F4A:
@M04999:289:000000000-L3R54:1:1101:22884:12531 2:N:0:444
CAGACTACAAGGGTATCTAATCCTGTTTGCTCCCCACGCTTTCGCATCTCAGCGTCAGTATCTGTCCAGAAGGCCGCCTTCGCCACCGGTATTCCTCCACATCTCTACGCATTTCACCGCTACACGTGGAATTCTACCTTCCTCTACAATACTCCAGATAACCAGTTTTAAGTGCAGTTCCCAGGTTGAGCCCGGGGCTTTCACACCTAACTTAATTATCCGCCTACATGCCCTTTACGCCCAGTCATTCCGATTAACGCTCGCACCCTCCGTATTACCGCGGCTGCTGGCACGGAGTT
+
CCCCCGGGGGGGGGGGGGGGGGGGGGGGGGGGFGGGGGGGGGGGG>FGFGFGGGGDGGFGGGGGGGGGGGFFFGGGGGGGGGGGGGGGGGGGGGGGGGGGGGGGGGGGGGGGGGGGGGGGGGGGGGGFGGGGGGGGGGGGDCFGGGGGFGGGGDGGGGG,DFGGGC9:DEFEFGGGFGFFGGGG6DEGFGDFCGEGGGGGFFFFFFEFFFFFFFFFEFFFFFFF>DFFFFE@DF2534:D@FD;4<@E<<?;;<D@CC@>;BFFFFFB<FFFB?::<AFBF;9>F>B>05<?)89(,(4
@M04999:289:000000000-L3R54:1:1101:25688:12541 2:N:0:444
GGACTACTGGGGTATCTAATCCTGTTCGCTACCCATGCTTTCGAACCTCAGCGTCAGTTACAGACCAGAGAGCCGCCTTCGCCACTGGTGTTCTTCCATATATCTACGCATTCCACCGCTACACATGGAGTTCCACTCTCCTCTTCTGCACTCAAGAAAAACAGTTTCAGCTGCACTTCCCCGGTTAAGCCGAGGGCTTTCACAGCTGACTTGTTCTCCCGCCTGCGTTCGCTTTACGCCCAATAAATCCGGACAACGCTTGCCACCTACGTATTACCGCGGCTGCTGGCACGTAGTTAGC
+
CCCCCGGGGGGGGGGGGGGGGGGGGGGGGGGGGGGGGGGGGGGGGGGFGGGGGFGGGGGGGGGGGGGGGGGGFGGGGGGGFGGGGGGGFFGGGGGGFFGGGGGGGGGGGGGGGGGGGGGGGGGGGGFGGGGGGFGGAFAFGFGGGGGGGGGFDGGG9F=EGGGGGGGGGGGFEFFGFGBGGGGGGGGGFGGCEEGGGGGGFFFFF>FF@FFAECFFFFF94@@@>>@9;?21;DFE<@FF@?;@37>CFF9BFFF<?B9<1:BF9?B?073?>>BFA>?BF91,(48BFF?)437(-.)-.
@M04999:289:000000000-L3R54:1:1101:20023:12571 2:N:0:444
CGGCGACTACCAGGGTATCTAATCCTGTTTGCTCCCCACGCTTTCGCATCTCAGCGTCAGTATCTGTCCAGAAGGCCGCCTTCGCCACCGGTATTCCTCCACATCTCTACGCATTTCACCGCTACACGTGGAATTCTACCTTCCTCTACAATACTCCAGATAACCAGTTTTAAGTGCAGTTCCCAGGTTGAGCCCGGGGCTTTCACACCTAACTTAATTATCTGCCTACATGCCCTTTACGCCCAGTCATTCCGATTAACGCTCGCACCCTCCGTATTACCGCGGCTGCTGCCACGGAGTT
+
CCCCCGGGGGGGGGGGGGGGGGGGGGGGGGGGGGGGGGGGGGGGGGGGGGGGGGGGGGGGGFGGGGGGGGGGGGGGGGGGGGGGGGGGGGGGGGGGGGGGGGGGGGGGGGGGGGGGGGGGGGGGGGGGGGGGDGGGGGGGGGGGGGGGGGGGGGGGGGGGGGGGGGGGGFGGGFGGFGFGGGGGGGFGGGGFCFGGGGGGFFFFFFFFFBEFFFFFFFFFFFFFF@EFD@CFFF@E@EFFF@FFFFFFFFFFEF6;?BFAB9:<09>B6:BB<>:<:74><(-36906?FF)(,5(4344.
@M04999:289:000000000-L3R54:1:1101:8778:12616 2:N:0:444
ACAGGACTACTGGGGTATCTAATCCTGTTCGCTACCCATGCTTTCGAGCCTCAGCGTCAGTAACAGACCAGAGAGCCGCCTTCGCCACTGGTGTTCTTCCATATATCTACGCATTTCACCGCTACACATGGAGTTCCACTCTCCTCTTCTGCACTCAAGTCTCTCAGTTTCCGATGCTCTTCCTCAGTTAAGCTGAGGGCTTTCACATTCAGACTTAAAAGACCGCCTGCGCTCCCTTTACGCCCAATAAATCCGGACAACGCTTGCCACCTACGTATTACCGCGGCTGCTGGCACGTAGT
+
CCCCCGGGGGGFGGGGGGGGGGGGGGGGGGGGGGGGGGGGGGGGGGGGGGGGGGGGGGGGGGGGGGGGGGGGGGGGGGGGGGGGGGGGGGGGGGGGGGGGGGGGGGGGGGGGGGGGGGGGGGGGGGGGGGGGGGGGGGGGGGGGGGGGGGGGGGGGGGGGGGGGGGGGGGGGGGGGFGFGGGGGGGGGGGGGGGG6FFGGFFFFFFFFFFFFFFFF;FB=FFFFFFFDFDFF@FFFFEFFFFFFFFFFF<EFFFFFFFFFF>FFBBFFFF??0>??BFBDFAFFF>BFB?B??6171::B4
@M04999:289:000000000-L3R54:1:1101:17832:12616 2:N:0:444
AGGGGACTACTAGGGTATCTAATCCTGTTTGCTCCCCACGCTTTCGCATCTCAGCGTCAGTATCTGTCCAGAAGGCCGCCTTCGCCACCGGTATTCCTCCACATCTCTACGCATTTCACCGCTACACGTGGAATTCTACCTTCCTCTACAATACTCCAGATAACCAGTTTTAAGTGCAGTTCCCAGGTTGAGCCCGGGGCTTTCACACCTAACTTAATTATCCGCCTACATGCCCTTTACGCCCAGTCATTCCGATTAACGCTCGCACCCTCCGTATTACCGCGGCTGCTGGCACGGAGTT
+
CCCCCGGGGGGGGGGGGGGGGGGGGGGGGGGGGGGGGGGGGGGGGGGGGGGGGGGGGGGGGGGGGGGGGGGGGGGGGGGGGGGGGGGGGGGGGGGGGGGGGGGFGGGGGGGGGGGGGGGGGGGGGGGGGGGGGGFGGGGGGGGGGGGGGGGGFGGGFGGGGGGGGGGGGGGGGGGGFGFGGGGGGGGGGGFGGGGGGGGGFFFFFFFFFFFFFFFFFFFFFEF@DFFFFFFFFEFFFEFFFFFFF<@EFFFFFFDF<?CFDFFFBFFBFFFFFFFF?FFFF6;9B>6>FFFFFFBFF9(44
@M04999:289:000000000-L3R54:1:1101:13198:12629 2:N:0:444
GTCTGACTACTGGGGTATCTAATCCTGTTCGCTCCCCACGCCTTCGTCCATCAGCGTCAATCGGTATTTAGTAACCTGCCTTCGCAATCGGGGTTCTGTGTAATATCTATGCATTTCACCGCTACACTACACATTCCAGCTACTTCAATACTATTCAAGATTAACAGTATCAACGGCAGTTCTACAGTTAAGCTGCAGGTTTTCACCGCTGACTTATCAACCCGCCTACGGACCCTTTAAACCCAATAAATCCGCATAACGCTCGCATCCTCCGTATTACCGCGTCTGCTGGCACGGAGTT
+
CCCCCCFGGGFGGGGGGGGGGGGGGGFGGGGG>GEGDGGDC,EFFFGCEGGGGGGGFGGGGGFCGECFFGGGGGGGGG,A=FFGGG7:FB@@FCFGGGGGGGGGGGGFDFGA<F<<FFEGEDFGGGGGGGGGGF9F;=AGDGGGGGGFFFGGGGGFGGC9ED8=EFGGGGFFGGGGFGFGFGDFD9AFFGFFEGFGGGGFABFFFFFFBB>5@8=BEFAEF=>A9>49=9659@2BB3>74A@;3(:EF93<E@000;3@@BF;6>06;BB<11??B().<?>1(-(,<922??7<1213.
@M04999:289:000000000-L3R54:1:1101:19907:12667 2:N:0:444
CTTGGGACTACACGGGTATCTAATCCTGTTTGCTACCCACGCTTTCGAGCATGAACGTCAGTGTTATCCCAGGAGGCTGCCTTCGCCATCGGTATTCCTCCACATCTCTACGCATTTCACTGCTACACGTGGAATTCTACCTCCCTCTGACACACTCTAGTTAGACAGTTTCAAATGCACGTCCCAAGTTGAGCTCGGGGATTTCACATCTGACTTATCTAACCGTCTGCGCTCGCTTTACGCCCAGTAATTCCGATTAACGCTCGCACCCTACGTATTACCGCGGCTGCTGGCACGTAGT
+
CCCCCGGGGGGGGGGGGGGGGGFFGGGGGGGGGGGGGGGGGGGGGGGGGGGGGGGGGGGGGGGGGGGGGGGGGGGGGGGGGGGGGGGGGGGGGGGGGGGGGGGGGGGGGGGGGGGGGGGGGGGGGGGGGGGGGGGGGGGGGGGGGGGGGGGGGGGGGGGGGGGGGGGGGGGGGGGGFGFGGGGGGGGGGGGGGDGGGGGGB5FFFFFFEFFFFFFFFFFFFFFFFFFFBFF@=@FFFFFFFF@BBFF;CE?CEEEFFFFEFFFFDBFF;>?B:BBFF>7<AFF>F>917?:>(47>?F00-
@M04999:289:000000000-L3R54:1:1101:21279:12668 2:N:0:444
TTCTAGACTACTGGGGTATCTAATCCTGTTCGCTACCCATGCTTTCGAACCTCAGCGTCAGTTACAGACCAGAGAGCCGCCTTCGCCACTGGTGTTCTTCCATATATCTACGCATTCCACCGCTACACATGGAGTTCCACTCTCCTCTTCTGCACTCAAGAAAAACAGTTTCAGCTGCACTTCCCCGGTTAAGCCGAGGGCTTTCACAGCTGACTTGTTCTCCCGCCTGCGTTCGCTTTACGCCCAATAAATCCGGACAACGCTTGCCACCTACGTATTACCGCGGCTGCTGGCACGTAGT
+
CCCCCGGGGGGGGGGGGGGGGGGGGGGGGGGGGGGGGGGGGGGGGGGFGGGGGGGGGGGGGGGGGGGGGGGGGGGGGGGGGGGGGGGGGGGGGGGGGGGGGGGGFGFGGGGGGGGGGGGGGGDGGGGGFGGGGGGGGGGGGGGGGGGGGGGGGGGGGGGGGGGGGGGGGGGGGGGGFGFGGGGGGGGGGGGGCFGGGDGGFFFFFFFFB=E=BFFFFFFFFFFFFFFFDFF@FF?FFFFFFFFFFF?@EFFEE@FF?FFBBFFFFFFFBF?BF?BB)<?AF<29(4(,7:3:>?(58:834
@M04999:289:000000000-L3R54:1:1101:29523:12669 2:N:0:444
AATTCGACTACTCGGGTATCTAATCCTGTTCGCTCCCCACGCTTTCGCTCCTCAGCGTCAGTGACGGCCCAGAGACCTGCCTTCGCCATCGGTGTTCTTCCCGATATCTACACATTCCACCGTTACACTGGGAATTCCAGTCTCCCCTACCGCACTCCAGTCCGCCCGTACCCGGCGCCGATCCACCGTTAAGCGATGGACTTTCACACCAGACGCGACGAACCGCCTACGAGCTCTTTACGCCCAATAAATCCGGATAACGCTTGCACCCTACGTATTACCGCGGCTGCTGGCACGTAGT
+
CCCCCGGGGGGGGGGGGGGGGGGGGGGGGGGGGGGGGGGGGGGGGGGGGGGGGGGGGGGGGGGGGGGGGGGGGGGGGGGGGGGGGGGGGGGGGGGGGGGGGGGGGGGGGGGGGGGGGGGGGGGGGGGGGGGGGGGGGGGGGGGGGGGGGGGGGGGGGGGGGGGGGGGGGGGGGGGGFGFG<?DGFGGGGGGGGGGGGGGGFFFFFFFFF?@?FFFFFFFF56BFFFF?FBF6:BFF2<4@9?6>6:BF7AFFBF6>FFFFFFFFFFFFFF<?BFF??BFFFB<;F;BFF?0:4:?DBB?<4
@M04999:289:000000000-L3R54:1:1101:18566:12669 2:N:0:444
TCCGACTACCGGGGTATCTAATCCTGTTCGCTCCCCACGCTTTCGTCCATCAGCGTCAATCGGTACTTAGTAACCTGCCTTCGCAATCGGGGTTCTGTGTAATATCTATGCATTTCACCGCTACACTACACATTCCAGCTACTTCAATACTATTCAAGATTAACAGTATCAACGGCAGTTCTACAGTTAAGCTGCAGGTTTTCACCGCTGACTTATCAACCCGCCTACGGACCCTTTAAACCCAATAAATCCGGATAACGCCCGCATCCTCCGTATTACCGCGGCTGCTGGCACGGAGTT
+
CCCCCGGGGGGGGGGGGGGGDGGGGGFGGGGGGGGGGGGGGGGGGFGGGGGFGGGGGGCFGGGGGGGGGGGGGGGFEFFGGGGGE@EFGGGGFGFGGFGFFGGAEGGGGGGGGGGGGGGGGGGGGGGGGGGGGGGGGGGFGGGGGGGGGGGAFGGGAFGCFGGGGGGGGGGGGGDGFGFGGGGGGFGGGGGGGGGFFFCGFFFFFFFFFFFFFFA9CF>=FFFB=DFFF<FFBFFDEE3FE@;0=@F<CEFFFFFBFFF?F(4;BB1932<29-,354<DBFF;(((4:????BB04;?:
@M04999:289:000000000-L3R54:1:1101:19084:12694 2:N:0:444
GGCCGACTACCGGGGTATCTAATCCTGTTCGCTACCCATGCTTTCGAACCTCAGCGCCAGTTACAGACCAGAGAGCCGCCTTCGCCACTGGTGTTCTTCCATATATCTACGCATTCCACCGCTACACATGGAGTTCCACTCTCCTCTTCTGCACTCAAGAAAAACAGTTTCAGCTGCACTTCCCCGGTTAAGCCGAGGGCTTCCACAGCTGACTTGTTCTCCCGCCTGCGTTCGCTTTACGCCCAATAAATCCGGACAACGCTTGCCACCTACGTATTACCGCGGCTGCTGCCACGTCGTT
+
CCCCCGGGGGGGGGGGGGGGGGGGGGGGGGGGGGGGGGGGGGGGGGCFGEFGDGGGGGGGGGGGGGGGGGG?FGGFGGGGGGGGGGGGGGGGGGGGGGGGGGGGGGGGGGGGGGGGGFFGGGGGGGGGGFFGGGFFEGGGGFGGAFGGGGDGGGFGE?FGGGGGGGGGGFGGGGGGFGFGFGGGGGGGGGGGEEEDDG<<AFFFFFFFFF@=BF68CAF5;EFFFFFFFFDFFFFFD0<F<6>;:,4>D9A>?B(((,.8>BFFB029?:?BFB?2>:)46:9(36(,4))).442-(-2-
@M04999:289:000000000-L3R54:1:1101:18420:12695 2:N:0:444
CAGACTACCCGGGTATCTAATCCTGTTCGCTCCCCACGCTTTCGCTCCTCAGCGTCAGTGACGGCCCAGAGACCTGCCTTCGCCATCGGTGTTCTTCCCGATATCTACACATTCCACCGTTACACCGGGAATTCCAGTCTCCCCTACCGCACTCCAGTCCGCCCGTACCCGGCGCCGATCCACCGTTAAGCGATGGACTTTCACACCAGACGCGACGAACCGCCTACGAGCTCTTTACACCCAATAAATCCGGATCACGCTTGCACCCTACGTATTACCGCGGCTGCTGGAACGGAGTT
+
CCCCCGGGGGGGGGDGGGGGGGGGGGGGGGGGGGGGGGGGGGGGGDFGFFGGGC@FGGGGGGGGGGGGGGGGFFCDFGGGGGDGCFGGGGGGGGFGGGGGGGGGGGGGGGGGGGGGFGGGGGGGGFGGGGGGGFGFFDFFFCFEFGGGGGGGCFGGGGGF>EGECDGGGGGGGGGGFG?DDGGGGFECFGG=EFG<FGGGFFFFFFBFF?:>BEF>;3;>B9(44:?F0?B9?F)46>>FB9??0:7A)629063(.3:?6<:38?:???0:45<79<<:BB>0116).31.81(2311
@M04999:289:000000000-L3R54:1:1101:6185:12713 2:N:0:444
TTTTGGACTACAAGGGTATCTAATCCTGTTTGCTCCCCACGCTTTCGCATCTCAGCGTCAGTATCTGTCCAGAAGGCCGCCTTCGCCACCGGTATTCCTCCACATCTCTACGCATTTCACCGCTACACGTGGAATTCTACCTTCCTCTACAATACTCCAGATAACCAGTTTTAAGTGCAATTCCCAGGTTGAGCCCGGGGCTTTCACACCTAACTTAATTATCCGCCTACATGCCCTTTACGCCCAGTCATTCCGATTAACGCTCGCACCCTCCGTATTACCGCGGCTGCTGGCACGGAGT
+
CCCCCGGGGGGGGGGGGGGGGGGGGGGGGGGGGGGGGGGGGGGGGGGGGGGGGGGGGGGGGGGGGGGGGGGGGGGGGGGGGGGGGGGGGGGGGGGGGGGGGGGGGGGGGGGGGGGGGGGGGGGGGGGGGGGGGGGFGGGGGGGGGGGGGGGGGGGGGGGGGGGGGGGGGGGGGGGFFGFGGGGGGGGGGGGGGGGGGGGGEFFFFFFFE>=EFFFFEFFFFEEEFDFFFFFFCFFDFFEF42?B>?DFFEF<CFFDD@@FC;;21;99>>::BF0,(4:AAF:BFFBFFFFF?0:<1>994
@M04999:289:000000000-L3R54:1:1101:20321:12770 2:N:0:444
CACGACTACCGGGGTATCTAATCCTGTTCGCTACCCATGCTTTCGAACCTCAGCGTCAGTTACAGACCAGAGAGCCGCCTTCGCCACTGGTGTTCTTCCATATATCTACGCATTTCACCGCTACACATGGAGTTCCACTCTCCTCTTCTGCACTCAAGTCTCTCAGTTTCCGATGCTCTTCCTCAGTTAAGCTGAGGGCTTTCACATTCAGACTTAAAAGACCGCCTGCGCTCCTTTTACGCCCAATAAATCCGGACAACGCTTGCCACCTACGTATTACCGCGGCTGCTGGCACGTAGTT
+
CCCCCGGGGGGGGGGGGGGGGGGGGGGGGGGG@@CFCGGGGGGGGGGGGGGGGGGGGGGGGGGGGGGGGGGGGGGGGGGGGGGGGGGGGGGGGGGGGGGGGGGFFFGGGGGGGGGGGGGGGGGGGGGGGGGFGGGGGGGGGGGGGGGGGGGGGGGGGGGGGGGGGGGGGGGGGGGGFGFGGGGGGGGGGGGGGGFFGDDGFFFFFFFFFFECFFFFFFFFFFFFB>@BBFFB?;@EFEFFFFFF8(:4=<EEFFBFFFFFFFFFFF7224<:BB(3<246>0>9099B?:28<18:43?F<
@M04999:289:000000000-L3R54:1:1101:14815:12785 2:N:0:444
CTGGACTACTGGGGTATCTAATCCTGTTTGCTCCCCACGCTTTCGCATCTCAGCGTCAGTATCTGTCCAGAAGGCCGCCTTCGCCACCGGTATTCCTCCACATCTCTACGCATTTCACCGCTACACGTGGAATTCTACCTTCCTCTACAATACTCCAGATAACCAGTTTTAAGTGCAGTTCCCAGGTTGAGCCCGGGGCTTTCACACCTAACTTAATTATCCGCCTACATGCCCTTTACGCCCAGTCATTCCGATTAACGCTCGCACCCTCCGTATTACCGCGGCTGCTGGCACGGAGTTT
+
CCCCCGGGGGGGGGGGGGGGGGGGGGGGGGGGGGGGGGGGGGGGGGGGGGGGGGGGGGGGGGGGGGGGGGGGGFGGGGGGGGGGGGGGGGGGGGGGGGGGGGGGGGGGGGGGGGGGGGGGGGGGGGGGGGGGGGGGGGGGGGGGGGGGGGGGGGDGGGGGGGGGGGFGGGFGGGGGFGFGGGGGGGGGGGGGGGGGGDDGFFFFFFFFFFFFFFFFFFFFFF>B@D?D@EFFFF@@E9)):>F?0=<AFCEF@(:1<6.3(4:>99>>((4:>803.-49:;B4>B0188?((531(484)
@M04999:289:000000000-L3R54:1:1101:11997:12792 2:N:0:444
TGAGGACTACAGGGGTATCTAATCCTGTTCGCTCCCCACGCTTTCGCTCCTCAGCGTCAGTGACGGCCCAGAGACCTGCCTTCGCCATCGGTGTTCTTCCCGATATCTACACATTCCACCGTTACACCGGGAATTCCAGTCTCCCCTACCGCACTCCAGTCCGCCCGTACCCGGCGCCGATCCACCGTTAAGCGATGGACTTTCACACCAGACGCGACGAACCGCCTACGAGCTCTTTACGCCCAATAAATCCGGATAACGCTTGCACCCTACGTATTACCGCGGCTGCCGGTACGTAGTT
+
CCCCCGGGGGGGGGGGGGGGGGGGGGGGGGGGDGGGGGGGGGGGGGGDGEGGGGGGGGGGGGGGGGGGGGGGGGGGGFGGGGGGGGGGGGGGGGGGGGGGGGGGGDGGGGGGGGGGGGGGFGGGGGGGGGGCCGGGGGGGGGGGGGGGGGGGGGGGGGDGGGGGGGGEEGGGGGGGFGBGGGGGGGGFEG8FGGG<DDGGFFFFFFFFD;??FBDF>@B>FFBBFB018?FFFFF<AA<B3:1>B?BF<AA<?9>6<BBB?>::?FFFFB(80?B?F?DFFB9B>69FF099((18.81,.
@M04999:289:000000000-L3R54:1:1101:9653:12817 2:N:0:444
GTGACTACAAGGGTATCTAATCCTGTTTGCTCCCCACGCTTTCGCATCTCAGCGTCAGTATCTGTCCAGAAGGCCGCCTTCGCCACCGGTATTCCTCCACATCTCTACGCATTTCACCGCTACACGTGGAATTCTACCTTCCTCTACAATACTCCAGATAACCAGTTTTAAGTGCAGTTCCCAGGTTGAGCCCGGGGCTTTCACACCTAACTTAATTATCCGCCTACATGCCCTTTACGCCCAGTCATTCCGATTAACGCTCGCACCCTCCGTATTACCGCGGCTGCTGGCACGGAGTT
+
CCCCCGGGGGGGGGGGGGGGFGADGFGGGGGGGGGGGGGGGGGGGGGGGGGGGGGGGGGGGGGGFGEFGAFGCGGGGGGGCFDEEEFGGGGGGFGGGGGGGGGGGGGGGGGGGGGGGGGGGGGGGGGGGEFFGGGGGGGGGGGGGGGGDFGGGGGGFCDGGGGGGGGGGFGGGGGGFGFGGGGGGGGGDGGFGG6DDGGFFFFFFFFFFFFFFFFFFFFCBFF?DFFFFCFFFFBECCDEFFFD;@EEFFFFD@?(9C?B;69>6>>6(41>8<?>A>A(49BF>;?,25<7<?BB04:
@M04999:289:000000000-L3R54:1:1101:21652:12830 2:N:0:444
AGACTACCGGGGTATCTAATCCTGTTCGCTCCCCACGCTTTCGTATCTCAGCGTCAGTATCTGTCCAGAAGGCCGCCTTCGCCACCGGTATTCCTTCACATCTCTACGCATTTCACCGCTACACGTGGAATTCTACCTTCCTCTACAATACTCCAGATAACCAGTTTTAAGTGCAGTTCCCAGGTTGAGCCCGGGGCTTTCACACCTAACTTAATTATCCGCCTACATGCCCTTTACGCCCAGTCATTCCGATTAACGCTCGCACCCTCCGTATTACCGCGTCTGCTGGCACGGACTTAGC
+
CCCCCGGFF>FF@FGFGGGGCFGGGG,FEG8@F:@FEGGGGGD,C6CFG9F<ECGGEF966F<FG8FD@6FFGGEEGGFGEF7C:AFFEDGGGFG,CECEEFFGFGGFDGGGGDCFFGEDGCBEE?,++5?EFEDE99=C@AF39EF,=,@FGGGGD3@EFFCCA+@FFG9@DA7,<59C6;9CFGF?F66@EE*/;CFDFAFAFFFF=BEEE+=@CCFEF=D?DD1C3;@@ED)9.:?:>8(/74<6<C1((,(4:(-8B>FF93::?0(38:?92-4;907-494)40421(4(,5<A)
@M04999:289:000000000-L3R54:1:1101:10632:12868 2:N:0:444
GACTACATGGGTATCTAATCCTGTTTGCTCCCCACGCTTTCGCATCTCAGCGTCAGTATCTGTCCAGAAGGCCGCCTTCGCCACCGGTATTCCTCCACATCTCTACGCATTTCACCGCTACACGTGGAATTCTACCTTCCTCTACAATACTCCAGATAACCAGTTTTAAGTGCAGTTCCCAGGTTGAGCCCGGGGCTTTCACACCTAACTTAATTATCCGCCTACATGCCCTTTTCGACCATTCATTCCGCTTAACCCTCGCACCCTCCGTATTACCGCGGCTGCTGGCCCGGTGTTAGCC
+
CCC@CFDGGF@CFGGGGGGGGFEFFGGGGFE8F@FCGGGGC@GGC@E@FGGE@FCF<EEFFGGCFCG9CFGGFGGG::FFGGGGGGDC:CCFFGGGGGFCG<FFFFDGECFGGGCE:+=EGCECGBFCCCFFFG;DEDGGC6,2@;6EG8FGDEEDFECFCFGGCDEGE,6@8=DF?9+=FDCAE@86CCFGDGGGG>F7B<BF5/;658AFCFF6:+4-?>@=DB?C33=>=B*57(/81..<)7<CE(((((93)/52((-(-814(--((.66),,-17(-4)42((((-,-4()..4
@M04999:289:000000000-L3R54:1:1101:22341:12874 2:N:0:444
GGACTACAAGGGTATCTAATCCTGTTTGCTCCCCACGCTTTCGCATCTCAGCGTCAGTATCTGTCCAGAAGGCCGCCTTCGCCACCGGTATTCCTCCACATCTCTACGCATTTCACCGCTACACGTGGAATTCTACCTTCCTCTACAATACTCCAGATAACCAGTTTTAAGTGCAGTTCCCAGGTTGAGCCCGGGGCTTTCACACCTAACTTAATTATCCGCCTACATGCCCTTTACGCCCAGTCATTCCGATTAACGCTCGCACCCTCCGTATTACCGCGGCTGCTGGCACGGAGTTAGC
+
CCCCCGGGGGGGGGGGGGGGGGGGGGGGGGGGGGGGGGGGGGGGGDGGGGGGGGGGGFGGGGGFCGGGGGGGGGGGGGGGGGGGGGGGGGGGGGGGGGGGGGGGGGGGGGGGGGGGGGGGGGGGGGGGGGFFFFGGGGGGGGGGGGGGGGGGGGFGGGGGGGGGGGGGGGGGGFGGFGFGGGGCDAFFGGGGGGGGGGGGFFFFFFFFFFEA=FFFFFFFFFDDDFFF<@3:BBFFFFF36(=4@E?CFCEFDDFFC0(6?>FFFFF((36:<?FAA>?9(-1471)80:?23(4941<>2
@M04999:289:000000000-L3R54:1:1101:10361:12881 2:N:0:444
GACTACTGGGGTATCTAATCCTGTTCGCTACCCATGCTTTCGAACCTCAGCGTCAGTTACAGACCAGAGAGCCGCCTTCGCCACTGGTGTTCTTCCATATATCTACGCATTCCACCGCTACACATGGAGTTCCACTCTCCTCTTCTGCACTCAAGAAAAACAGTTTCAGCTGCACTTCCCCGGTTAAGCCGAGGGCTTTCACAGCTGACTTGTTCTCCCGCCTGCGTTCGCTTTACGCCCAATAAATCCGGACAACGCTTGCCACCTACGTATTACCGCGGCTGCTGGCACGTAGTTAGCC
+
CCCCCGGGGGGGGGGGGGGGGGGGGGGGGGGGGGGGGGGGGGGGGGGGGGGGGGGGGGGGGGGGGGGGGGGGGGGGGGGGGGGGGGGGGGGGGGGGGGGGGGGGGGGGGGGGGGGGGGGGGGGGGGGGGGGGGFGGGFGGGGGGGGGGGEEGGGGGGGGGGGEFGGGGGGGGGGGGFGFGGD>EGGGGGGGEGGGGGGGGFFFFFFFFFFEFFFFFFFFBFFFFBFDFFFF?;?EEFF@DFD1=FEEF@B6?>F?F>>?FFFFFFFF::B<FFF<AF:BB9>FFF?:B0,58B<?BAAB94
@M04999:289:000000000-L3R54:1:1101:10890:12884 2:N:0:444
GACTACCCGGGTATCTAATCCTGTTTGCTCCCCACGCTTTCGCATCTCAGCGTCAGTATCTGTCCAGAAGGCCGCCTTCGCCACCGGTATTCCTCCACATCTCTACGCATTTCACCGCTACACGTGGAATTCTACCTTCCTCTACAATACTCTAGTTAACCAGTTTTAAGTGCAATTCCTAGGTTGAGCCCAGGGCTTTCACACCTAACTTAATTATCCGCCTACATGCCCTTTACGCCCAGTCATTCCGATTAACGCTCGCACCCTCCGTATTACCGCGGCTGCTGGCACGGAGTTAGCC
+
CCCCCGGGGGGGGGGGGGGGGGGGGGGGGGGGGGGGGGGGGGGGGGGGGGGGGGGGGGGGGGGGGGGGGGGGGGGGGGGGGGGGGGGGGGGGGGGGGGGGGGGGGGGGGGGGGGGGGGGGGGGGGGGGGGGGGGGGGGGGGGGGGGGGGGGGGFGGGGGGGGGGGGGGGGGGGGGGFGFGGGGGGGGGGGFGFGGGGGGGFFFFFFFFFFFFEFFFEFFFFFFFFFFFFFFFFFFED@BFFFFFEEFFFF;@@FFE@FFF>FFF>?FFFF?<F:BA<?B>69BFFFF:04>1>908342:3
@M04999:289:000000000-L3R54:1:1101:13628:12895 2:N:0:444
CTAGACTACTAGGGTATCTAATCCTGTTTGCTCCCCACGCTTTCGCATCTCAGCGTCAGTATCTGTCCAGAAGGCCGCCTTCGCCACCGGTATTCCTCCACATCTCTACGCATTTCACCGCTACACGTGGAATTCTACCTTTCTCTACAATACTCCAGATAACCAGTTTTAAGTGCAGTTCCCAGGTTGAGCCCGGGGCTTTCACACCTAACTTAATTATCCGCCTACATGCCCTTTACGCCCAGTCATTCCGATTAACGCTCGCACCCTCCGTATTACCGCGGCTGCTGGCACGGAGTT
+
CCCCCGGGGGGGGGGGGGGGGGGGGGGGGGGGGGGGGGGGGGGGGGGGGGGGGGGGGGGGGGGGGGGGGGGGGGGGGGGGGGGGGGGGGGGGGGGGGGGGGGGGGGGGGGGGGGGGGGGGGGGGGGGGGGGGGGGGGGGGGGGGGGGGGGGFGGGGGGGGGGGGGGGGGGGGGFGGFGFGGGGGGGGGGGGGGGGGGGGGFFFFFFFFFEFFFFFFFFFFAEFFFFFDFFEFFFFDFFFDF@BFFE<AEFFFE7@D@FFF>@FFFFFF0,269:?FB2>A8029>B01>::(34:9(9:?
@M04999:289:000000000-L3R54:1:1101:13787:12900 2:N:0:444
ATGGGACTACCAGGGTATCTAATCCTGTTTGCTACCCACGCTTTCGAGCATGAACGTCAGTGTTATCCCAGGAGGCTGCCTTCGCCATCGGTATTCCTCCACATCTCTACGCATTTCACTGCTACACGTGGAATTCTACCTCCCTCTGACACACTCTAGTTAGACAGTTTCAAATGCACGTCCCAAGTTGAGCTCGGGGATTTCACATCTGACTTATCTAACCGTCTGCGCTCGCTTTACGCCCAGTAATTCCGATTAACGCTCGCACCCTGCGTATTACCGCGGCTGCTGGCACGTAGTT
+
BCB<CGGGGGGGGGGGGGEFDEFGGGGGGGGGGGGFGGGGGGGGGGGGGGGGGGGGGGGGFGFGGGGGGGGGGGCFGGGGGGGGGGGCFGC=FFGGGGGGGGG8FEGGGGGGGGGCGGGGGGGGGGGGFFEGGGGGGGGGGGFEFFFFGD@=DEGGGFGFGGG8FGGD=@,@EGGFBFFGGGDGGFGGEEFGCFFDDCDD>F?AA9;;CE@@EF9B7BF=;CBB75494@A4>@=2-:=CFFB;<@.6??5C6@;?;(7>106;26019604?>(:(44ADB>039;B??>>BB7?((4:9
@M04999:289:000000000-L3R54:1:1101:7407:12901 2:N:0:444
GACTACTGGGGTATCTAATCCTGTTCGCTCCCCACGCTTTCGTCCATCAGCGTCAATCGGTATTTAGTAACCTGCCTTCGCAATCGGGGTTCTGTGTAATATCTATGCATTTCACCGCTACACTACACATTCCAGCTACTTCAATACTATTCAAGATTAACAGTATCAACGGCAGTTCTACAGTTAAGCTGCAGGTTTTCACCGCTGACTTATCAACCCGCCTACGGACCCTTTAAACCCAATAAATCCGGATAACGCTCGCATCCTCCGTATTACCGCGGCTGCTGGCACGGAGTTAGCC
+
CCCCCGGGGGGGGGGGGGGGGGGGGGGGGGGGGGGGGGGGGGGGGGGGGGGGGGGGGGGGGGGGGGGGGGGGGGGGGGGGGCEFGGGGGEGGGGGGGGGGGGGGGGGGGGGGGGGGGGGGGGGGGGGGGGFGGGGGGGGGGGGGGGGGGGGGGGFGGGGGGGGFGGGGGGG8EGGGFGFGGGGGGGGGGGGGGGGGG7CFFFFFFFFFF5EEFFFFFFDFFFFFFF>@FBFBB5CFF@FEF?@34CFEEF01;@EF;;;DFFFFF?25<BFF:?ADF?B3,329B?77::?:;4(43)-43
@M04999:289:000000000-L3R54:1:1101:6955:12905 2:N:0:444
TTTGGGACTACACGGGTATCTAATCCTGTTTGCTCCCCACGCTTTCGCATCTCAGCGTCAGTATCTGTCCAGAAGGCCGCCTTCGCCACCGGTATTCCTCCACATCTCTACGCATTTCACCGCTACACGTGGAATTCTACCTTCCTCTACAGTACTCCAGATAACCAGTTTTAAGTGCAGTTCCCAGGTTGAGCCCGGGGCTTTCACACCTAACTTAATTATCCGCCTACATGCCCTTTACGCCCAGTCATTCCGATTAACGCTCGCACCCTCCGTATTACCGCGTCTGCTGGCACGGAGC
+
BCCCCGGGGGGGGGGGGGGGGGFGGGGGGGGGGGGGGGGGGGGGGGGGGGGGGGGGGGGGGGGGGGGGGGGGGGGGGGGGGGEGGGGGGGGGGDGGGGGGGGGGGGGGGGGGGGGGGGGGGGGGGGGGGGGGGGGGGGGGGGGGGGGFGGG8CEGGGGGF,EAGGGGGEFCDEFGFFGFFGGGGGGGDGGGGGGGGDDDGDBFFAFF6BAFEEFFF@FFEFFECFFFFFFFFFF8@EFFFFFD12?6@FFFCFEEDF0<A>B(2:>90;>:<??9???:)6<?0;(40:<48?B??F06((
@M04999:289:000000000-L3R54:1:1101:14067:12930 2:N:0:444
GACTACCAGGGTATCTAATCCTGTTTGCTCCCCACGCTTTCGCATCTCAGCGTCAGTATCTGTCCAGAAGGCCGCCTTCGCCACCGGTATTCCTCCACATCTCTACGCATTTCACCGCTACACGTGGAATTCTACCTTCCTCTACAATACTCCAGATAACCAGTTTTAAGTGCAGTTCCCAGGTTGAGCCCGGGGCTTTCACACCTAACTTAATTATCCGCCTACATGCCCTTTACGCCCAGTCATTCCGATTAACGCTCGCACCCTCCGTATTACCGCGGCTGCTGGCACGGAGTTAGCC
+
CCCCCGGGGGGGGGGGGGGGGGGGGGGGGGGGGGGGGGGGGGGGGGGGGGGGGGGGGGGGGGGGGGGGGGGGGGGGGGGGGGGGGGGGGGGGGGGGGGGFGGGGGGGGGGGGGGGGGGGGGGGGGGGGGGGGGGGGGGGGGGGGGGGGGGGGGGGGGGGGGGGGGGGGGGGGGGGGFGFGGGFFGGGGGGGGGGGGGGGGFFAFEFFFFCCB=FFFFFFFFDFFDEFFEEFFFFEEF;;E;0=@EFCCC8(6?FEF;93;>FBB>FBFFB?14?DA)(4>;>B>67?>?02<(,3:(.56.
@M04999:289:000000000-L3R54:1:1101:10599:12961 2:N:0:444
GCCGACTACCCGGGTATCTAATCCTGTTTGCTCCCCACGCTTTCGCATCTCAGCGTCAGTATCTGTCCAGAAGGCCGCCTTCGCCACCGGTATTCCTCCACATCTCTACACATTTCACCGCTACACGTGGAATTCTACCTTCCTCTACAATACTCCAGATAACCAGTTTTAAGTGCAGTTCCCAGGTTGAGCCCGGGGCTTTCACACCTAACTTAATTATCCGCCTACATGCCCTTTACGCCCAGTCATTCCGATTAACGCTCGCACCCTCCGTATTACCGCGTCTGCTGGCACGGAGTTT
+
CCCCCGGGGGGGGGGGGGGGGGGGGGGGGGGGGGGGGGGGGGGGGGGGGGGGGGGGGGGGGGGGGGGGGGGGGGGGGGGGGGGGGGGGGGGGGGGGGGGGGGGGGGGGGGGGGGGGGGGGGGGGGGGGGGGGGGGGGGGGGGGGGGGGGGGGGGGGGGGGGGGGGGGGGGGGGGFFFGFGGGGGGCGFEFGGGGGGGDGGFFFFFFFFFFEFFFFFE>FEFFFFFF>D;?CEE@FDECEDFFB@;=@EFEFF;?;1?AFF1<?BBBFFBFF?;1::?FA6:1>(48069:0613-41038)
@M04999:289:000000000-L3R54:1:1101:6003:12971 2:N:0:444
TGACTACCCGGGTATCTAATCCTGTTTGCTACCCACGCTTTCGAGCATGACCGTCAGTGTTATCCCAGGAGGCTGCCTTCGCCATCTGTATTCCTCCACATCTCTACGCATTTCACTGCTACACGTGGAATTCTACCTCCCTCTGTCACACTCTAGTTTGACAGTTTCAAATGCACGTCCCAAGTCGAGCTCGGGGATTTCACATCTGACTTATCTAACCGTCTGCGCTCGCTTTACGCCCAGTAATTCCGATTCTCGCTCGCACCCTACGTCTTACCGCTGCGGCTGGCACGTATCTAGC
+
<6A,A,6,C@+8@:,,66=<<,,;6<@CF@DC<F9F@CGCCFFGA,7;F<,;@FGG76;F,<6C,,,9D@,,6AFG8F<9<F:,4=,C6,6<,CFEE,?<,A<<,9E,C@C75,CEFGGDAEGCFEF::,CFGDEGGC=FC=EGC,@=E;=FEAF,,4@=FAFF=?8DCE8E=FCDDD?DG7=,=,@AEEEGGD+;++*;<9=++0B8388AEFFF=C>2?>2=DC59@D=225>CE20:(/3(9))117;,(,))1,1(6132;9(43,8:(82<<8,,(-((-(,((-4)4(24(.)))
@M04999:289:000000000-L3R54:1:1101:9795:12974 2:N:0:444
GACTACTCGGGTATCTAATCCTGTTCGCTACCCATGCTTTCGAACCTCAGCGTCAGTTACAGACCAGAGAGCCGCCTTCGCCACTGGTGTTCTTCCATATATCTACGCATTCCACCGCTACACATGGAGTTCCACTCTCCTTTTCTGCACTCAAGAAAAACAGTTTCAGCTGCACTTCCCCGGTTAAGCCGAGGGCTTTCACAGCTGACTTGTTCTCCCGCCTGCGTTCGCTTTACGCCCAATAAATCCGGACAACGCTTGCCACCTACGTATTACCGCGGCTGCTGGCACGTAGTTAGCC
+
CCCCCGGGGGGGGGGGGGGGGGGGGGGGGGGGGGGGGGGGGGGGGGGGFGGGGGGGGGGGGGGGGGGGGGGGGGGGGGGGDGGGGGGGGFGGGGGGGGGGGGGGGGGGGGGGGGGGGGGGGGGGGGGGGGFGGGGGGGGGGGGGGGGGGGGFGGGGFFFGGGFGGGGGGGGGGGGGFGFGGGGGGGGGGGGGDDEGGGGGFFFFFFFFFEE@EFFFFFFBFFFFFBFDFFFDFFCC?FBEFFFFFFFEFF6<FB:<>FFFFFBAB6:7?FFFAFA44891(29>:24???FFB?F?BF<F?
@M04999:289:000000000-L3R54:1:1101:15450:13000 2:N:0:444
TAGGACTACCGGGGTATCTAATCCTGTTTGCTACCCACGCTTTCGAGCATGAACGTCAGTGTTATCCCAGGAGGCTGCCTTCGCCATCGGTATTCCTCCACATCTCTACGCATTTCACTGCTACACGTGGAATTCTACCTCCCTCTGACACACTCTAGTTAGACAGTTTCAAATGCACGTCCCAAGTTGAGCTCGGGGATTTCACATCTGACTTATCTAACCGTCTGCGCTCGCTTTACGCCCAGTAATTCCGATTAACGCTCGCACCCTACGTATTACCGCGGCTGCTGGCACGTAGTT
+
CCCCCGGGGGGGGGGGGGGGGGGGGGGGGGGGGGGGGGGGGGGGGFGGGGGGGGGGGGGGGGGGGGGGGGGGGGGGGGGGGGGGGGGGGGGGGGGGGGGGGGGGGGGGGGGGGGGGGGGGGGGGGGGGGGGGGGGGGGGGGGGGGGGGGGGGGGGGGGGGGGGGGGGGGGGGGGGGFGFGGGGGGGGGGGGGFGGGGGGGFFFFFFFFFFFFFFFFFFFFFFFFFFFFFFBFFFFFFEFFFF;<DFFFFFFFFFFFFFFDBFF;BFFFBBFB:BFFFFFFBF>B69BBF?7BF?B:1::A
@M04999:289:000000000-L3R54:1:1101:8818:13013 2:N:0:444
GGGGACTACACGGGTATCTAATCCTGTTTGCTCCCCACGCTTTCGCATCTCAGCGTCAGTATCTGTCCAGAAGGCCGCCTTCGCCACCGGTATTCCTCCACATCTCTACGCATTTCACCGCTACACGTGGAATTCTACCTTCCTCTACAATACTCTAGTTAACCAGTTTTAAGTGCAATTCCTAGGTTGAGCCCAGGGCTTTCACACCTAACTTAATTATCCGCCTACATGCCCTTTACGCCCAGTCATTCCGATTAACGCTCGCACCCTCCGTATTACCGCGGCTGCTTGCACGGAGTT
+
CCCCCGGGGFGGEGGGGGGGGGFGGGGGGGGGGFGGGGGGGGGGGEBCFFGGGGGGGGGFGFGGGGGGGGGGGGGGGGGGGGGGGGGGDDGGGGGGGGGGGGGGGGGGGGGGGGGGGGFGGGGGGGGGCFG@FEFGGGGGGGGGGGGGG?EGGGGFGGFFFGGGGGFGAFCGFGGGFGFGGGGGG6EGFGFGGGGGGCDGFFFFCFFEFFBFFFF6:BFEFEFFFDFFEE*5>DED34=EF=;DDEFF?EFFE;01<EF;@;?BBFFFF<?:>:<??FA)(4319918,)405>:9,4:0
@M04999:289:000000000-L3R54:1:1101:19017:13040 2:N:0:444
TTCGGACTACCGGGGTATCTAATCCTGTTCGCTACCCATGCTTTCGAACCTCAGCGTCAGTTACAGACCAGAGAGCCGCCTTCGCCACTGGTGTTCTTCCATATATCTACGCATTTCACCGCTACACATGGAGTTCCACTCTCCTCTTCTGCACTCAAGTCTCTCAGTTTCCGATGCTCTTCCTCAGTTAAGCTGAGGGCTTTCACATTCAGACTTAAAAGACCGCCTGCGCTCCCTTTACGCCCAATAAATCCGGACAACGCTTGCCACCTACGTATTACCGCGGCTGCTGGCACGTAGT
+
CCCCCGGGGGGGGGGGGGGGGGGGGGGGGGGGGGGGGGGGGGGGGGGGGGGGGGGGGGGGGGGGGGGGGGGGGGGGGGGGGGGGGGGGGGGGGGGGGGGGGGGGGGGGGGGGGGGGGGGGGGGGGGGGGGGGGGGGGGGGGFFGGGGGGGGGGGGGGGGGGGGGGGGGGGGGEGGGFGFGGGGGGGGGGGGGGGGGGGGGFFFFFFFFFFFEFFFFFFFEFFFFFFFFFF>BBFBF@FEFFFFF>FF@FF<EFFFFFFF<BFFFFB?FAF?BBFFF?BFBF<020331>F:?:3,,14:64
@M04999:289:000000000-L3R54:1:1101:11092:13100 2:N:0:444
CCAGACTACCGGGGTATCTAATCCTGTTTGCTACCCACGCTTTCGAGCATGAACGTCAGTGTTATCCCAGGAGGCTGCCTTCGCCATCGGTCTTCCTCCACATCTCTACGCATTTCACTGCTACACGTGGAATTCTACCTCCCTCTGACACACTCTAGTTAGACAGTTTCAAATGCACGTCCCAAGTTGAGCTCGGGGATTTCACATCTGACTTATCTAACCGTCTGCGCTCGCTTTACGCCCAGTAATTCCGATTAACGCTCGCACCCTACGTATTACCGCGGCTGCTGGCACGTAGTTT
+
CCCCCGGC8FC:FCCFGGGGGEEGG@CFGGGFEFFGGEGGGGGGDGFE7FFFGGGEGGGGGGDGGGGG@<FGGCEGFCFFGGCCGGGCFGE7FFDDCGG?FG?E=FEGDCD74FFC?FG=FGEG:=:FGGGGGFGG9;EFGEGDFFGGG@D8EDFEGADDGFFFGFDEFGGCF:989+*??D8E8@GFF,8@9EG9DDGGFFF9EA9@ACEFFFFFFFF4AB5<A=BF>B>=@>-=D9<)3:BD;563.57?@@;;@9EDFFFFF(19031:0()6:ADA(79>606:2)(:4??F::,:)
@M04999:289:000000000-L3R54:1:1101:22635:13107 2:N:0:444
GAGGACTACTGGGGTATCTAATCCTGTTCGCTACCCACGCTTTCGAGCCTCAGCGTCAGTTACTAGCCAGTCAGCCGCCTTCGCCACTGATGTTCTTCCATATATCTACGCATTTCACCGCTACACATGGAGTTCCACTGACCTCTCTAGCACTCAAGTCTTACAGTTTCTGATGCACGTCCATAGTTGAGCTATGACCTTTCACATCAGACTTATTAGACCGCCTGCGCTCCCTTTACGCCCAATAATTCCGGACAACGCTCGCCACCTACGTATTACCGCGGCTGCTGGCACGTAGTTT
+
CCCCCGGGGGGGGGGGGGGGGGGGGGGGGGGGGGGGGGGGGGGGGCFGGGGGGGGGGGGGGGGGGGGGGGGGGGGGGGGGGGGGGDGGGFGGGGGGGGGGGGGGFGGGGGGGGGGGGGGGGGGGGGGGGGGGGGGGGGGCFGGGGGGGGGGGGGGGGGGGGGGGGGGGGGGGGGGGFGFGGGGGGGGGGFGGGCEGGGGGFFFFFFFF@EEFFFFFFFFFFFFFFFFFFFBF=B=EECC45>@D@F;EFFFFFFFFFFFFF;4;9>FFFFFF?:2<:D<96>0;9(468:06046:((())
@M04999:289:000000000-L3R54:1:1101:15450:13150 2:N:0:444
CTAGACTACTCGGGTATCTAATCCTGTTTGCTCCCCACGCTTTCGCATCTCAGCGTCAGTATCTGTCCAGAAGGCCGCCTTCGCCACCGGTATTCCTCCACATCTCTACGCATTTCACCGCTACACGTGGAATTCTACCTTCCTCTACAATACTCCAGATAACCAGTTTTAAGTGCAGTTCCCAGGTTGAGCCCGGGGCTTTCACACCTAACTTAATTATCCGCCTACATGCCCTTTACGCCCAGTCATTCCGATTAACGCTCGCACCCTCCGTATTACCGCGGCTGCTGGCACTGAGTT
+
CCCCCGGGGGGGGGGGGGGGGGGGGGGGGGGGGEGGGGEGGGGGGGGGGGGGGGGGGGGGGGGGGGGGGGGFGGGGGGGGGGGGGGGGGGGGGGGGGGGGGGGGGGGGGGGGGGGGFGGGGGGGGGGGFGGGGGGGDGGGGGGGGGGGG?FFGGDGGGGGGGGGGGGGGGGGGGGGFGFGGGGGFGGGFFCGCGGGGGGGFFFFF6FFFFFFFFFFCCFFFEF=DFFDFEFEE@EFFFFEFFF12;@@)<<C@;?FDEFF9BF>>BF>?FF?FBB?FFFBF;FFF09?F:?B771:):<>
@M04999:289:000000000-L3R54:1:1101:25027:13152 2:N:0:444
AGACTACAGGGGTATCTAATCCTGTTCGCTACCCATGCTTTCGAACCTCAGCGTCAGTTACAGACCAGAGAGCCGCCTTCGCCACTGGTGTTCTTCCATATATCTACGCATTCCACCGCTACACATGGAGTTCCACTCTCCTCTTCTGCACTCAAGAAAAACAGTTTCAGCTGCACTTCCCCGGTTAAGCCGAGGGCTTTCACAGCTGACTTGTTCTCCCGCCTGCGTTCGCTTTACGCCCAATAAATCCGGACAACGCTTGCCACCTACGTATTACCGCGACTGCTGGCACGTAGTTAGC
+
CCCCCGGGGGGGGGGGGGGGGGGGGGGGGGGGGGGGGGGGGGGGGGGGGGGGGGGGGFGGGGGGGGGGGGGGGGGGGGGGGGGGGGGGGGGGGGGGGGGGGGGGGGGGGGGGGGGGGGGGGGGGGGGGGGGGGGGGGGGGGGGGGGGGGGGGGGGGGGGGGGGGGGGGGGGFFGGGFGFGGGGGGGEGGGGGGGGGGGGGFFFFFFFFFFFFFFFFFFFFFFFFFFFFFFFFFFFFFDFFB?0=889EFF;9<>>??9BFBFF>FFFF?FFFFFFFA<?>>B>B97247?FFFF:3499A<
@M04999:289:000000000-L3R54:1:1101:3846:13172 2:N:0:444
TCATCGACTACTCGGGTATCTAATCCTGTTTGCTCCCCACGCTTTCGCATCTCAGCGTCAGTATCTGTCCAGAAGGCCGCCTTCGCCACCGGTATTCCTCCACATCTCTACGCATTTCACCGCTACACGTGGAATTCTACCTTCCTCTACAATACTCCAGATAACCAGTTTTAAGTGCAATTCCCAGGTTGAGCCCGGGGCTTTCACACCTAACTTAATTATCCGCCTACATGCCCTTTACGCCCAGTCATTCCGATTAACGCTCGCACCCTCCGTATTACCGCTGCTGCTGGCACGGAGT
+
CCCCCGGGGGGFGGGGGGGGGGGGGFGGGGGGGGGGGGGGGGGGGGEGGEGGGGGGGGGEGGGGGGGGGGFGGGDEGGGGGGGGGGGGGDFGGGGGGGFGGGGFGGGFGGGG:FGGGGGGGGGGGGFGEFGDGGGGGGGGGGGGGGGFDFGDFA?FEEFDEGGGGDGC==EFCCDFFFF?FGGGGGDEEGFGGFEGCDD5AEFFFFFAB>D==FFFEAAE+98@@BF=@FF??E8;ED@FF0<19;8;@<C365(6<<B<417<?-9;F;??6?94(24<<D?F9972,)8,(288((,(-
@M04999:289:000000000-L3R54:1:1101:9742:13203 2:N:0:444
AGACTACAGGGGTATCTAATCCTGTTCGCTCCCCACGCTTTCGTCCATCAGCGTCAATCGGTATTTAGTAACCTGCCTTCGCAATCGGGGTTCTGTGTAATATCTATGCATTTCACCGCTACACTACACATTCCAGCTACTTCAATACTATTCAAGATTAACAGTATCAACGGCAGTTCTACAGTTAAGCTGCAGGTTTTCACCGCTGACTTATTAACCCGCCTACGGACCCTTTAAACCCAATAAATCCGAATAACGCTCGCATCCTCCGTATTACCGCGGCTGCTGGCACGGAGTTAGC
+
CCCCCGGGGGGGGGGGGGGGGGGGGGGGGGGGGGGGGGGGGGGGGGGGGGGGGGGGGGGGGGGGGGGGGGGGGGGGGGGGGGGEGGGGGGGGGGGGGGGGGGGGGGGGGGGGGGGGGGGGGGGGGGGGGGGGGGGGGGGGGGGGGGGGGGGGGGGGGFGGGGGGGGGGGGGGGGGGFGFGGGGGGGGGGGGGGGGGGGGGFFFFFFFFFFFFFFFFFFFFFFF>AFF??FFDFFFFFFFF?@;@EAFFFE9DFFFE8?BFFFFFFF:77:FF???FFFFBF6>B><?FF?BFF>69BBFFB
@M04999:289:000000000-L3R54:1:1101:27196:13213 2:N:0:444
TGACTACTGGGGTATCTAATCCTGTTCGCTCCCCACGCTTTCGTCCATCAGCGTCAATCGGTATTTAGTAACCTGCCTTCGCAATCGGGGTTCTGTGTAATATCTATGCATTTCACCGCTACACTACACATTCCAGCTACTTCAATACTATTCAAGATTAACAGTATCAACGGCAGTTCTACAGTTAAGCTGCAGGTTTTCACCGCTGACTTATCAACCCGCCTACGGACCCTTTAAACCCAATAAATCCGGATAACGCTCGCATCCTCCGTATTACCGCGGCTGCTGGCACGGAGTTAGC
+
CCCCCGGGGGGGGGGGGGGGGGGGGGFGGGGGGGGGGGDGGGGGGGGGGGGGGGGGGGFGGGGGGGGGGGGGGGGGGGGGGGGGGGGGGGGGGGGGGGGGGGGGGGGGGGGGGGGGGGGGGGGGGGGGGGGGGGGGGGGGGGGGFFFGGGGDGGGGGGGGGGGGGGGGGGGGEGGGFGFGGGGGGGGGGGGGGGGGGCGGFFFFBEFEAFFFFFFFFFFFF2@DAFF=>@>DFFBEEFFFFFFFEFFFC@FF6@?@F067@FFFFF:?A?0?:??AA2?6>>>FFF>?BF<FF>>FF<<95
@M04999:289:000000000-L3R54:1:1101:13113:13216 2:N:0:444
GACTACCCGGGTATCTAATCCTGTTTGCTCCCCACGCTTTCGCGCCTCAGCGTCAGTTGTGAGCCAGATTGCCGCCTTCGCCACCGGTGTTCCTCCAAATATCTACGAATTTCACCTCTACACTTGGAATTCCACAATCCTCTCTCACACTCTAGTCTAAACGTATCAAATGCAGGTCCCAGGTTAAGCCCAGGAATTTCACATCTAACTATTCAAACCGCCTACGCGCCCTTTACGCCCAGTCATTCCGAGTAACGCTAGCCCCCTTCGTATTACCGCGGCTGCTGGCACGAAGTTAGCC
+
CCCCCGFGGGGGGGGGGGGGGGGGGGGGGGGGGGGGGGGGGGGGGGGGGGGGGGGGGGGGGGGGGGGGGGGGGGGGGGGGGGGGGGGGGGGGGGGGGGGGGGGGGGGGGGGGGGGGGGGGGGGGGGGGGGGGGGGGGGGGGGGGGGGGGGGGGGGGGGGGGGGGGGGGGGGGGGGGFGFGGGGGFFGCFFGGGGGFGGGGFFF>FFFFFFEFFFFFFFFBDBF9@@FF@FFFFFFFFFFFFF@@EF?E3@FBFFFF?FFFBB??BFF:?BF?<?FFFFFF0119:>??087<BF6?4<244
@M04999:289:000000000-L3R54:1:1101:26514:13229 2:N:0:444
TGGCGGACTACTAGGGTATCTAATCCTGTTCGCTACCCATGCTTTCGAGCCTCAGCGTCAGTAACAGACCAGAGAGCCGCCTTCGCCACTGGTGTTCTTCCATATATCTACGCATTTCACCGCTACACATGGAGTTCCACTCTCCTCTTCTGCACTCAAGTCTCTCAGTTTCCGATGCTCTTCCTCAGTTAAGCTGAGGGCTTTCACATTCAGACTTAAAAGACCGCCTGCGCTCCCTTTACGCCCAATAAATCCGGACAACGCTTGCCACCTACGTATTACCGCGGCTGCTGGCACGT
+
CCCCCGGGGGGGGGGGGGGGGGGGGGGGGGGDGGGGGGGGGGGGGGGGGGGGGGGGGGGGGGGGGGGGGGGGGG@FGGGGGGGGGGEGGGGGGGGGGGFGGGGGGGGGGGGGGGGGGGGGGGGGGGGGFGFGGGGGGGGGGGGGGGGGGGGGGGGGGGGGGGGGGFGGGGGGGGGGFGFFGGGGGGGGGGGGGGGCFDFGEFFFFFFFFEFFEFFFA8CEFFB=9=BFFFF99>;>FDFFFFDFF;?F;;E9EFF@F?>>BFFFF?:<:9>BFFFF?<AFBFF:96;614<?B48:<:8
@M04999:289:000000000-L3R54:1:1101:23185:13232 2:N:0:444
CTTGACTACTCGGGTATCTAATCCTGTTCGCTCCCCACGCTTTCGCTCCTCAGCGTCAGTGACGGCCCAGAGACCTGCCTTCGCCATCGGTGTTCTTCCCGATATCTACACATTCCACCGTTACACCGGGAATTCCAGTCTCCCCTACCGCACTCCAGTCCGCCCGTACCCGGCGCCGATCCACCGTTAAGCGATGGACTTTCACACCAGACGCGACGAACCGCCTACGAGCTCTTTACGCCCAATAAATCCGGATAACGCTTGCACCCTACGTATTACCGCGGCTGCTGGCACGTAGTTT
+
CCCCCGGGGGGGGGGGGGGGGGGGGGGGGGGGGGGGGGGGGGGGGGGGGGGGGGGGGGGGGGGGGGGGGGGGGGGGGGGGGGGGGGGGGGGGGGGGGGGGGGGDGGGFGGGGGGGGGGGGGGGGGGGGGGGGGGGGGGGGGGGGGGGGGGGGGGGGGGGGGGGGGGGGGEGGGGGGFGFGGGGGGGGGGGGGGDGGGGGF6FCFFFFFFFD?>FF>BFD>F;9BBFFF10:9>BBBBFF>?>FB:BB726:?B9BBFFDF9::108B:BB0:6:)<3>DABFF>;631::4??78(4239)
@M04999:289:000000000-L3R54:1:1101:16305:13247 2:N:0:444
GGACTACCGGGGTATCTAATCCTGTTCGCTCCCCACGCTTTCGTCCATCAGCGTCAATCGGTATTTAGTAACCTGCCTTCGCAATCGGGGTTCTGTGTAATATCTATGCATTTCACCGCTACACTACACATTCCAGCTACTTCAATACTATTCAAGATTAACAGTATCAACGGCAGTTCTACAGTTAAGCTGCAGGTTTTCACCGCTGACTTATCAACCCGCCTACGGACCCTTTAAACCCAATAAATCCGGATAACGCTCGCATCCTCCGTATTACCGCCGCTGCTGGCACGGACTTAGC
+
CCCCCGFFGGGGGEGGGGGGDFGGGGDGGEFGGGGGGGGGGGGGFFFFGGGGGEEECGGGGGG?CF<FGGGGGGGGGFGGGE@CEGGGGGGEDA?FFGCGFG<FDGGGGGGGGGGGGGGDEEFGBA4<FGGGGGEFGFGGGGGFGGFGFFGGCEGGC99AFGGGGF@DGGGGGGGGFGFGFGGGGGGGGGGGGGGGGGFGFFFF5>5ABBBFF@AFEAFAA>F59:2(5@>F@D34<E@FDF;@EEE?CF9(,6;@<30(46>1(4:)<BBF<:?<<<<19-31993:?03?364((.66)
@M04999:289:000000000-L3R54:1:1101:22594:13251 2:N:0:444
AAGACTACAGGGGTATCTAATCCTGTTCGCTCCCCACGCTTTCGTCCATCAGCGTCAATCGGTATTTAGTAACCTGCCTTCGCAATCGGGGTTCTGTGTAATATCTATGCATTTCACCGCTACACTACACATTCCAGCTACTTCAATACTATTCAAGATTAACAGTATCAACGGCAGTTCTACAGTTAAGCTGCAGGTTTTCACCGCTGACTTATCAACCCGCCTACGGACCCCTTAAAACCCAATAAATCCGGATAACGCTCGCATCCTCCGTATTACCGCGGCTGCTGGCACGGAGTT
+
CCCCCGGGGGGGGGGGGGGGGGGGGGGGGGGGGGGGGGGGGGGGGGGGGGGGGGGGGGGGGGGGGGGGGGGGGGGGGGGGGGGGGGGGGGGGGGGGGGGGGGFGGGGGGGGGGGGGGGGGGGGGGGGGGGGGGGGGGGGGGGGGGGGGGGGGGGGGGGGGGGGGGGGGGGGGGGGGFGFGGGGGGGGGGGGFGGGGGGGFFFFFFEFFFFFFFFFFFFFFFFFFFFFF?D>@@@B;EF9FEFDFDF@E9CCEF;@DFFFFFFB>BFFFFBF?BFF<?<B2<;>>>>96?::<:?<>FBF7
@M04999:289:000000000-L3R54:1:1101:26873:13300 2:N:0:444
GACTACAAGGGTATCTAATCCTGTTTGCTACCCACGCTTTCGAGCATGAACGTCAGTGTTATCCCAGGAGGCTGCCTTCGCCATCGGTATTCCTCCACATCTCTACGCATTTCACTGCTACACGTGGAATTCTACCTCCCTCTGACACACTCTAGTTAGACAGTTTCAAATGCACGTCCCAAGTTGAGCTCGGGGATTTCACATCTGACTTATCTAACCGTCTGCGCTCGCTTTACGCCCAGTAATTCCGATTAACGCTCGCACCCTCCGTATTACCGCGGCTCTTCGCTCGTAGTTAGCC
+
@-A6ACC,,;@C<FA,CFDAFGGGGA,CFGAGDE@FGG7FCF<F@CE@,@EAB@::CFFFGFFAFDGGGF>FAEFFG?ECFGEGFGGGGFFDGFGCFG@,EFFFFGGEGGCGBFEF?EFCCFC@EDECFGCF;DGDEG?EFFF=FFFDDE8=AFA=4@DFFG,4@DE,E,@FD9=8;8?DC0DG9DAFCFFE>EG?DCFG9C9+*;8;>AA5;A6B7AA530:=C2/:=4=@FF=E=62?2>E3<?CEE@0;((/9(66(,(.6>F0:?;?:18AD921>0>>0346<?(,4(2(264-),
@M04999:289:000000000-L3R54:1:1101:10540:13320 2:N:0:444
GCTTGACTCCCAGGCTATCTAATCCTGTTCGCTCCCCACGCTTTCGTCCATCAGCGTCAATTGGTATTTAGTAACCTGCCTTCGCAATCGGGGTTCTGTGTAATATCTATGCATTTCACCGCTACACTACACATTCCAGCTACTTCAATACTATTCAAGATTAACAGTATCAACGGCAGTTCTACAGTTAAGCTGCAGGTTTTCACCGCTGACTTATCAACCCGCCTACGGACCCTTTAAACCCAATAAATCCGGATAACGCTCGCATCCTCCGTATTACCGCGGCTGCTGGCACGGAGTT
+
CCCCCGGGGGGGGGGGGGGGGGGGGGGGGGGGGGGGGGGGGGGGGGGGGGGGGGGGGGGGGGGGGGGGGGGGGGGGGGGGGGGGGGGGGGGGGGGGGGGGGGGGDGGGGGGGGGGGGGGGGGGGGGGGGGGGGGGGFGGGGGGGGGGGGGGGGGGGGFFGGGGGGGGGGGGFGGDGFGFGGGGGGGGGGGGGGGGGGGGFFFFFFFFFBBF=CFFFFFFFFFFFFFFFF>=@FFFFFBFFFFFFFFDFFFFFFF:<DFEEDFF<@FFFFF?ABFFF?BADB?>9>BFF???B<?>?9>FFF
@M04999:289:000000000-L3R54:1:1101:12032:13359 2:N:0:444
GCCGACTACCGGGGTTATCTAATCCTGTTTGCTCCCCACGCTTTCGCATCTCAGCGTCAGTATCTGTCCAGAAGGCCGCCTTCGCCACCGGTATTCCTCTACATCTCTACGCATTTCACCGCTACACGTGGAATTCTACCTTCCTCTACAATACTCCAGATAACCAGTTTTAAGTGCAGTTCCCAGGTTGAGCCCGGGGCTTTCACACCTAACTTAATTATCCGCCTACATGCCCTTTACGCCCAGTCATTCCGATTAACGCTCGCACCCTCCGTATTACCGCGGCTGCTGGCACGGAGTT
+
CCCCCGGGGGGGGGGGGGGGGGGGGGGGGGGGGGGGGGGGGGGGGGGGEEGGGGGGGGGGGGGGGGGGGGGGGGGGGGGGGGGGGGGGGGGGGGGGGGGGGGGGGGGGGGGGGGGGGGGGGGGGGGGGGGGGGGGGGGGGGGGGGGGGGGGGGGGGGGGGGGFFGGGGGGGGGGGGFGFGGGGFGGFGGGGGGFGGGGGGFFFFFFFFFFFBFFFFFFFCFFFFFFFFFFFFFFFFFF3@@F@BFFFFFFFFA?FFB?B<?F??690;>FFF?>F0?7ADF0349B>FF80><17?39>F:
@M04999:289:000000000-L3R54:1:1101:27203:13394 2:N:0:444
GGGACTACACGGGTATCTAATCCTGTTTGCTCCCCACGCTTTCGCATCTCAGCGTCAGTATCTGTCCAGAAGGCCGCCTTCGCCACCGGTATTCCTCCACATCTCTACGCATTTCACCGCTACACGTGGAATTCTACCTTCCTCTACAATACTCCAGATAACCAGTTTTAAGTGCAGTTCCCAGGTTGAGCCCGGGGCTTTCACACCTAACTTAATTATCCGCCTACATGCCCTTTACGCCCAGTCATTCCGATTAACGCTCGCACCCTCCGTATTACCGCGGCTGCTTGCACGGAGTT
+
CCCCCGFFGGGGGGGGGGFGGGGGGGGGGGGGGGGGGGGGGGDGGEGGGGGGGDGGGGGGGGGGGGGGGGGGGGGGGGGGGDGGGGGGGGGGGGGGGFGGGFGGGGGGGGGGGGGGGGGGGGGGGGGGGGGGGGGGGGGGGGGGGGGGGGGGFGGGGGGEFGGGGGFGEGFGFGGGFGFGGGGGFFGGGGGGGGGDGGGGFFFFFFFFFFFFFFF:?FFEF(9@FFFEFFF8@EFFFFFF19@?EFFF??163?F??C0(41(-4>BF?<231:(59AAF692>1(4)).3))19114:
@M04999:289:000000000-L3R54:1:1101:25313:13402 2:N:0:444
AAGCAGACTACCAGGGTATCTAATCCTGTTTGCTACCCACGCTTTCGAGCATGAACGTCAGTGTTATCCCAGGAGGCTGCCTTCGCCATCGGTATTCCTCCACATCTCTACGCATTTCACTGCTACACGTGGAATTCTACCTCCCTCTGACACACTCTAGTTAGACAGTTTCAAATGCACGTCCCAAGTTGAGCTCGGGGATTTCACATCTGACTTATTTAACCGTCTGCGCTCGCTTTACGCCCAGTAATTCCGATTAACGCTCGCACCCTACGTATTACCGCGGCTGCTGGCACGTAGT
+
CCCCCGGGGGGGGGGGGGGGGGGGGGGGGGGGGGGGGGGGGGGGGGGGGGGGGGGGGGGGGGGGGGGGGGGGGGGGGGGGGGGGGGGGGGGGGGGGGGGGGGGGGGGGGGGGGGGGGGGGGGGGGGGGGGGDGGGGGGGGGGGGGGGGGGGGGGGGGGGGGGGGGGGGGGGGGGGGFGFGGGGGGGGGGGGGGGGGGGGGFFFFFFFFFEFFEFFFFFFFFFFFFFFFFFBFFFBFFDFF===@@FF@FFFFFEFDFF?CF?9DFFFFB>?F?B???A?BFF?96;;>>?FF>?BFB680-
@M04999:289:000000000-L3R54:1:1101:7368:13417 2:N:0:444
CCTGGACTACCCGGGTATCTAATCCTGTTCGCTACCCATGCTTTCGAACCTCAGCGTCAGTTACAGACCAGAGAGCCGCCTTCGCCACTGGTGTTCTTCCATATATCTACGCATTCCACCGCTACACATGGAGTTCCACTCTCCTCTTCTGCACTCAAGAAAAACAGTTTCAGCTGCACTTCCCCGGTTAAGCCGAGGGCTTTCACAGCTGACTTGTTCTCCCGCCTGCGTTCGCTTTACGCCCAATAAATCCGGACAACGCTTGCCACCTACGTATTACCTCGGCTGCTGGCACGTAGTT
+
CCCCCGGGGGFGGGGGGGGGGGGGGGGGGGGGGGGGGGGGGGGGGGFGGGGGGGGGFGGGFGDGGGGGGGGGGGGGGGGGGGGGGGEGGGGFGGGGFGGGGGGGFFGGGGGGGGGGGGGGGGGCGGGGGFFFGGGGGGGGGGGFGGGGGGGGGGGGGGFFGGGGGGGGGGGGGGGGFFFGGGGGGGDGGGFGGGGDGGGGFFFFFFFFFFFFDFFFFAFEFFB2>=?DDFFFFFFFDFFFFF;>D?F3)6ABFF06;>BFFFFBFFF>??B?B::?D>DF>)428:?0:???0:??17?:6
@M04999:289:000000000-L3R54:1:1101:23662:13422 2:N:0:444
TCGACTACCGGGGTATCTAATCCTGTTTGCTCCCCACGCTTTCGCATCTCAGCGTCAGTATCTGTCCAGAAGGCCGCCTTCGCCACCGGTATTCCTCCACATCTCTACGCATTTCACCGCTACACGTGGAATTCTACCTTCCTCTACAATACTCCAGATAACCAGTTTTAAGTGCAGTTCCCAGGTTGAGCCCGGGGCTTTCACACCTAACTTAATTATCCGCCTACATGCCCTTTACGCCCAGTCATTCCGATTAATGCTCGCACCCCCCGTATTACCCCGGCTCCTGGCCCGGAGTTCC
+
<CC8@CEGGEFCEGGGGGGA@,CCEEDEEFGGFG:CCEG@CEFGDGGGAFGGGG@GGDFCFGGGGGGGFGGFGGFFGEGGFFG:B@FDFGEFE<<FAFE8A8FBFFGDGGGGGDFCGFGGGCFFGGGD?7?FECGGA9DGGGGGGGDGFCDED9DFGGFFEC8EFD9@CADAEFDCFD=F7CG?8FGG,@,@7879DDDGFFFAA;>4>=DFFF+8<+1>FF=@D08(753)63;E<F7>B>?DEEAF?C<(446?)).).6<;(-(,(429:0:().)((-91((-342.(40((,-(-)
@M04999:289:000000000-L3R54:1:1101:21786:13449 2:N:0:444
TTGACTACTCGGGTATCTAATCCTGTTCGCTCCCCACGCTTTCGCTCCTCAGCGTCAGTGACGGCCCAGAGACCTGCCTTCGCCATCGGTGTTCTTCCCGATATCTACACATTCCACCGTTACACCGGGAATTCCAGTCTCCCCTACCGCACTCCAGTCCGCCCGTACCCGGCGCCGATCCACCGTTAAGCGATGGACTTTCACACCAGACGCGACGAACCGCCTACGAGCTCTTTACGCCCAATAAATCCGGATAACGCTTGCACCCTACGTATTACCGCGGCTGCTGGCACGTAGTT
+
CCCCCGGGGGGGGGGGGGGGGGGGGGGGGGGGGGGGGGGGGGGGGGGGGGGGGGGGGGGGFGGGGGGGGGGGGGGGGGGGGGGGGGGGGGEGGGGGGGGGGGDGGGGGGGGGGGGGGGGGGGGGGGGGGGGGGGGGGGGGGGGGGGGGDGGGGGFFCGGGGGGGGGGGGGGGGGGGFGEGGGGGGGGGGGGGGGGGGGFGFFFFFFF:=<DFFEEFFFB9EBFFF????69>?DAABFFEBFFF?B7A>>:992?F2?FB<FF?>7B?6B?:<?D>BDF89F0999?F>?B??(34::6
@M04999:289:000000000-L3R54:1:1101:1763:13527 2:N:0:444
GACAAGACTACTCGGGTATCTAATCCTGTTTGCTCCCCACGCTTTCGCATCTCAGCGTCAGTATCTGTCCAGAAGGCCGCCTTCGCCACCGGTATTCCTCCACATCTCTACGCATTTCACCGCTACACGTGGAATTCTACCTTCCTCTACAATACTCCAGATAACCAGTTTTAAGTGCAGTTCCCAGGTTGAGCCCGAGGCTTTCACACCTAACTTAATTATCCGCCTACATGCCCTTTACGCCCAGTCATTCCGATTAACGCTCGCACCCTCCGTATTACCGCGGCTGCTGGCACGGAGT
+
CCCCCGGGGGGGGGGGGGGGGGGGGGGGGGGGGGGFGGGGGGGGGGGGGGGGGGGGGGGGGGGGGGGGGGGGGGGGGGGGGGGGGGGGGGGGGDGGGGCFGGGGGGGGGGGGGGGGGGGGGGGGGGGGGFGGGGGGGGGF8EDFFGGGGGGGGGGGGGGGGFGGGGGGFEFGGFFGFFFGGGGGGGGGGGCGGGGDGGGGBFFFFFFFFFFFE6FFFFFFFFCE@FFFFFFEFFE@386@CDF@>D;1;9E?EFE04<;;<29?F;FFF6(2:<B?,.8<<61>BFF>9:BF?B2<?96;4
@M04999:289:000000000-L3R54:1:1101:15997:13541 2:N:0:444
TCTTGACTACTGGGGTATCTAATCCTGTTCGCTCCCCACGCTTTCGTCCATCAGCGTCAATCGGTATTTAGTAACCTGCCTTCGCAATCGGGGTTCTGTGTAATATCTATGCATTTCACCGCTACACTACACATTCCAGCTACTTCAATACTATTCAAGATTAACAGTATCAACGGCAGTTCTACAGTTAAGCTGCAGGTTTTCACCGCTGACTTATCAACCCGCCTACGGACCCTTTAAACCCAATAAATCCGGATAACGCTCGCATCCTCCGTATTACCGCGGCTGCTGGCACGTAGTT
+
CCCCCGGGGGGGGGGGGGGGGGGGGGGGGGGGDGGGGFGGGGGGGGGGGGGGGGGGGGGGGGGGFFGGGGGGGGGGGGFGGGGGGGGGGGGGGGGGGGGGGCFFGGGFGGGGGFFGGGGGGGGGGGGGGGGGGGGGGGGGGFGGGGGGGGGGGGGGGGGGGGGGGGGGGGGGGGGGFD?FFGGGGGGGGG:FFGGGGGGGFFFFFFAEFFA=CAFFFFFFFFF=>AFFFFD@BFFFFFEFFFF;FD@;<EFFFFFFFFFEFFF@>BFFB:?A?>B:BBFF9?6;69>>BBD>:12:(4<:6
@M04999:289:000000000-L3R54:1:1101:10684:13556 2:N:0:444
ATATTGACTACCCGGGTATCTAATCCTGTTTGCTCCCCACGCTTTCGCATCTCAGCGTCAGTATCTGTCCAGAAGGCCGCCTTTGCCACCGGTATTCCTCCACATCTCTACGCATTTCACCGCTACACGTGGAATCCTACCTTCCTCTACAATACTCCAGATAACCAGTTTTAAGTGCAGTTCCCAGGTTGAGCCCGGGGCTTTCACACCTAACTTAATTATCCGCCTACATGCCCTTTACGCCCAGTCATTCCGATTAACGCTCGCACCCTCCGTATTACCGCGGCTGCTGGCACGGAGT
+
CCCCCGGGGGGGGGGGGGGGGGGGGGGGGGGGGGGGGGGGGGGGGGGGGGGGGGGGGGGGGGGGGGGGGGGGGGGGGGGGGGGGGGGGGGGGGGGGGGGGGGGGGGGGGGGGGGGGGGGGGGGGGGGGGGGGGGGGGGGGGGGGGGGGGGGGGGGGGGGGGGGGGGGGGGFGGGGGFGFGGGGGGGGGGGGGGGGGGGGGFFFFFFFFFFFFFFFFFFFFFFEFFF@=D=@FFEEDFFFFFFFFBFDF@EFEF?;7<FFFF?FF?9>BF>?08?FB?7:<B9<F93016045:0:?F(4;4
@M04999:289:000000000-L3R54:1:1101:14292:13625 2:N:0:444
CGACTACAAGGGTATCTAATCCTGTTCGCTACCCATGCCTTCGAACCTCAGCGTCAGTTACAGACCAGAGAGCCGCCTTCGCCACTGGTGTTCTTCCATATATCTACGCGTTCCACCGCTACACATGGAGTTCCACTCTCCTCTTCTGCACTCAAGAAAAACAGTTTCAGCTGCACTTCCCCGGTTAAGCCGAGGGCTTTCACAGCTGACTTGTTCTCCCGCCTGCGTTCGCTTTACGCCCAATAAATCCGGACAACGCTTGCCACCTACGTATTACCGCGGCTGCTGGCACGTAGTTAGC
+
CCCCCGGGGGGGFFGGGGGGGGGGGGGGGGGGGGGGGFGGGGGFGGGGGGGGGGGGGFFGGGGGGGGGGGGGGGGDEGGGGGGGEGGGGGFEFDFGFGGGGGGGGGGG7FGGGGFFGGGGGGGGGGGGGGGGGGGGGGGGGGGGGGGGFFG8DGGGGGGGGGGFGF@FGGGCGGFGFGFF8DDGGGGGGGGGGGGDGGGGFFFFFFFFFFFFFFFFEAAB?@FFFF6<FFFFFD;EFFDD9@D@@@BBFFBB:B6?BBBFFF0:A?B1?FBB>>?AFF<>BFF>>6???BB2<3:(-6>B6
@M04999:289:000000000-L3R54:1:1101:5125:13629 2:N:0:444
AGAGACTACTGGGGTATCTAATCCTGTTTGCTCCCCACGCTTTCGCATCTCAGCGTCAGTATCTGTCCAGAAGGCCGCCTTCGCCACCGGTATTCCTCCACATCTCTACGCATTTCACCGCTACACGTGGAATTCTACCTTCCTCTACAATACTCCAGATAACCAGTTTTAAGTGCAATTCCCAGGTTGAGCCCGGGGCTTTCACACCTAACTTAATTATCCGCCTACATGCCCTTTACGCCCAGTCATTCCGATTAACGCTCGCACCCTCCGTATTACCGCGGCTGCTGGCACGGAGTTT
+
CCCCCGGGGGGGGGGGGGGGGGGGGGGGGGGGGGGGGGGGGGGGGGGCFGGGGFGGGGGFGFFGGGGGGGFGGGD<FDGGEGGGGGGGGGGGGGFGGGGFGGGGGGGGGGGGGDEGGGFGFGGGFGGE<CECCGGGGGGDGGGGGGFGFGGGGGGGGDFFDEFGGGGEFGD==@FFFGFG7DGFGE:DFDGCCFGGG>CCFFFFFFFFDEEFFFFF48BE6E2=@FFB=4CEE=33@3;369BFF@@<3<5C@DFF176396?4((--3:?B>?(,4<99(7(499(-:2:<0)4-(,:()
@M04999:289:000000000-L3R54:1:1101:10672:13632 2:N:0:444
CGACTACTCGGGTATCTAATCCTGTTCGCTCCCCACGCTTTCGTCCATCAGCGTCAATCGGTACTTAGTAACCTGCCTTCGCAATCGGGGTTCTGTGTAATATCTATGCATTTCACCGCTACACTACACATTCCAGCTACTTCAATACTATTCAAGATTAACAGTATCAACGGCAGTTCTACAGTTAAGCTGCAGGTTTTCACCGCTGACTTATCAACCCGCCTACGGACCCTTTAAACCCAATAAATCCGGATAACGCTCGCATCCTCCGTATTACCGCGTCTGCTGGCACGTAGTTAGC
+
BCCCCGGFFGGGGDGGGGCFGGGGGGCGGGG:FGGGGEGCEGDFGEGGGGGGGGGDEGGGGEG7FFGGGGGGGGGGGGGGGGGGE@FEGGGEEFGEEFDFGGGGGGGGFGGFFGEEGGGGGCGGGGGGGGEGGGGGGFGGDFGDDFGGGEGGGGGFFG=DAFGGGFGDADGGGGGDDFFGGGGGGFGFFGGCFFGGGGGCCFFFBAE51@A;AFF9EA*4>AFDFFFF2>@FDBECFEFFF;;1;A;9C;14;<@FF03;D990:B?2386?07(66<8(2,,1:<<3:<BF?133(5<A<
@M04999:289:000000000-L3R54:1:1101:13234:13636 2:N:0:444
TCTGACTACAGGGGTATCTAATCCTGTTCGCTACCCACGCTTTCGAGCCTCAGCGTCAGTTACTAGCCAGTCAGCCGCCTTCGCCACTGATGTTCTTCCATATATCTACGCATTTCACCGCTACACATGGAGTTCCACTGACCTCTCTAGCACTCAAGTCTTACAGTTTCTGATGCACGTCCATAGTTGAGCTATGACCTTTCACATCAGACTTATTAGACCGCCTGCGCTCCCTTTACGCCCAATAATTCCGGACAACGCTCGCCACCTACGTATTACCGCGGCTGCTGGCACGTAGTTT
+
CCCCCGGGGDFFFGGGGGGGGGGFGGGGGGGGGGGGGGGGGGGGEFEEGGGGGGGGGGGGGGGGGGGGGGEEGGGGGGGGGGGGGGGGGDGFGGGGGGGGGGGGCFGGGGGGGGGGGGGGGGGGFGCGFFGGGGGGGGGGGGGGFGEFDAAFGGGCGGFGDGGGFGGGGGGGGGGGFGFGFGGGGGGGFFGGGGGGGFGGFFFFFFFFA6EFEAFFFFCFFEBABDFFFFF=>DDB@CE425>D3=3<EFFFEBFF>@@B;<F9>FFFFF???(4<:<A<?0;69>6?:70::??B?:FF)
@M04999:289:000000000-L3R54:1:1101:2754:13644 2:N:0:444
AGACTACTGGGGTATCTAATCCTGTTCGCTACCCATGCTTTCGAACCTCAGCGTCAGTTACAGACCAGAGAGCCGCCTTCGCCACTGGTGTTCTTCCATATATCTACGCATTCCACCGCTACACATGGAGTTCCACTCTCCTCTTCTGCACTCAAGAAAAACAGTTTCAGCTGCACTTCCCCGGTTAAGCCGAGGGCTTTCACAGCTGACTTGTTCTCCCGCCTGCGTTCGCTTTACGCCCAATAAATCCGGACAACGCTTGCCACCTACGTATTACCGCGGCTGCTGGACCGTAGTTAGC
+
CBCC@FGGFGDFFGG@FFFGGGGFGG,BFG7FGGFGGFGEFF@@ECFGGGGGDFGGGGGGGFGGGEGGC,EFGGGGGEGGGEGGGGDG?FBC9F?FCFGGGGDEGEGGCBF:F<FCFGGGDEFGD<=FFCFECF;FCFGGGGGGGFFG8C@D?8FFCD?8=EFGFF,,==F8=EDFFFDGGCD>EGDGGFG6EGEDC**@AFFFFFFFB=EC=FF8*BA25>=6>-081(6:1=?C<@?D@F18;E<<E339:921<-1::<6:9<0((.(42)49941(-,4(72)).(((-22?2)..5
@M04999:289:000000000-L3R54:1:1101:24985:13646 2:N:0:444
TGGGGACTACAGGGGTATCTAATCCTGTTTGCTCCCCACGCTTTCGCATCTCAGCGTCAGTATCTGTCCAGAAGGCCGCCTTCGCCACCGGTATTCCTCCACATCTCTACGCATTTCACCGCTACACGTGGAATTCTACCTTCCTCTACAATACTCCAGATAACCAGCTTTAAGTGCAGTTCCCAGGTTGAGCCCGGGGCTTTCACACCTAACTTAATTATCCGCCTACATGCCCTTTACGCCCAGTCATTCCGATTAACGCTCGCCCCCTCCGTATTACCGCGGCTGCTGGCACGCAGTT
+
CCCCCGGGGGGFFGGGGGGGGGGGGGGGGGGGGGGGGGGGGGGGGGGEEGGGGGFGGGGGGEFGGGGGGGGGGGGGGGGGGGGGGGGGDGEGEGGGGGGGGFGGGGGGGGGGGGGGGGGGGGGGGGGGGGGGFGFGGDFFGFGGGGGFGGFAADEFEFGDDEDFGGCGGGFGFC9,?FFGGGCGFGGGGDFFGGGG597CAAAFFFFFFFF=DFFF*=B4=9:2>D>=BE?7@FDFDFEF8@FBF;4<7)/<?;<@DF>901:<>F(46>B1<64:<BFD<<>F9BF>FF?7<0)3((,-6
@M04999:289:000000000-L3R54:1:1101:10349:13661 2:N:0:444
AAGACTACCAGGGTATCTAATCCTGTTCGCTACCCATGCTTTCGAGCCTCATCGTCAGTAACAGACCAGAGAGCCGCCTTCGCCACTGGTGTTCTTCCATATATCTACGCATTTCACCGCTACACATGGAGTTCCACTCTCCTCTTCTGCCCTCAAGTCTCTCAGTTTCCGATGCTCTTCCTCAGTTAAGCTGCGGGCTTTCACATTCAGCCTTATAAGACCCCCTGCACTCCCTTTACGCCCACTGAATCCGGACACCGCTTGACACCTACGTATTACCCCGGCTGCTGGCACTCAGTTT
+
-6B66CFG<F,6,;6;C<@,CFEG<;F,8+B,C,F<B@6CB@F,,68+,B,,C,DF<@CF,;6C,CC<<,6,,6:F@FC:F7:F@F@86EF9C,FGGC<5,:F,,<AF,44?4955?F7CCCF9F,45=,E?,9@4C;,4=43@=EGG=,,,@=,,6@;===2E=63,73++66=A+64B9DG8>3:,,,7,@,1;+*<*3011;<1BA**009*+2=+1*<):5-(/(88;:B30>*9)539,(())/.))(.((.(,(6980(49:F?7:(.)64:4)(--((--4:8(,,4((.))).
@M04999:289:000000000-L3R54:1:1101:12027:13685 2:N:0:444
GACTACTAGGGTATCTAATCCTGTTTGCTCCCCACGCTTTCGCATCTCAGCGTCAGTATCTGTCCAGAAGGCCGCCTTCGCCACCGGTATTCCTCCACATCTCTACGCATTTCACCGCTACACGTGGAATTCTACCTTCCTCTACAATACTCCAGATAACCGGTTTTAAGTGCAGTTCCCAGGTTGAGCCCGGGGCTTTCACACCTAACTTAATTATCCGCCTACATGCCCTTTACGCCCAGTCATTCCGATTAACGCTCGCACCCTCCGTATTACCGCGGCTGCTGTCACGGAGTTAGCC
+
CCCCCGGGGGFFFGGGGGGGGGGGGGGGGGGFG<FGGGGGGGGGEEFGGGGGGGGGGFGGGGGFGGGGGGGGGGGGGGFGGDFGGGGGGGGGGGGFFGGFGGGGGGGGEFGCFFGGGGGGEFFGGGGGGGGGGGGCFFGGGGADGGGDFGGE88==FGGGDGGEGGGGGGGGGGGGFFBDDFGGGGGGGGGGGGGGGGGGFFFFFFFFFFFFCFBFEF65?@5==BCFB8@;@FEE<?BEFFF@A<)76@067@E<1(4:>BFF6:04:61:14A26:>39>6>F:7),69(1(31:BFF:
@M04999:289:000000000-L3R54:1:1101:29349:13689 2:N:0:444
GGTTCGACTACTAGGGTATCTAATCCTGTTCGCTCCCCACGCTTTCGTCCATCAGCGTCAATCGGTATTTAGTAACCTGCCTTCGCAATCGGGGTTCTGTGTAATATCTATGCATTTCACCGCTACACTACACATTCCAGCTACTTCAATACTATTCAAGATTAACAGTATCAACGGCAGTTCTACAGTTAAGCTGCAGGTTTTCACCGCTGACTTATCAACCCGCCTACGGACCCTTTAAACCCAATAAATCCGGATAACGCTCGCATCCTCCGTATTACCGCGGCTGCTGGCACGGAGT
+
CC@C8FFGGGGGGGGGGGGGGGGGGGGGGGGGGGGG<FGDGGGEFGGGGGGGGGGGGGGGGGGGGGGGGGGGGGGGGGGFGGGGGGGDGGGGGGGGGGGGGGGGGGGGGGGGGGGGGGGFGGGGGGGGGGGGGGFGGGGGGGGGGGGGFGFGGGGGGGGGGGGGGGFGGGGGGGGGFCDGFFGFFGGGFGGFGGGGGGGGFA?F>E6ADFFA=FFFEFFFFFB49=BFFFDFD99=@@3=CFF6;<D@EECCE@>>;??F<?0(-3;BF>7)4<02:0>FF>?99399>:::0:2??1994
@M04999:289:000000000-L3R54:1:1101:17481:13699 2:N:0:444
TGACTACCCGGGTATCTAATCCTGTTTGCTACCCACGCTTTCGAGCATGAACGTCAGTGTTATCCCAGGAGGCTGCCTTCGCCATCGGTATTCCTCCACATCTCTACGCATTTCACTGCTACACGTGGAATTCTACCTCCCTCTGACACACTCTAGTTAGACAGTTTCAAATGCACGTCCCAAGTTGAGCTCGGGGATTTCACATCTGACTTATCTAACCGTCTGCGCTCGCTTTACGCCCAGTAATTCCGATTAACGCTCGCACCCTACGTATTACCGCGGCTGCTGGCACGTAGTTAGC
+
CCCCCGGGGGGGGGGGGGGGGGGGGGGGGGGGGGGGGGGGGGGGGGGGGGGGGGGGGGGGGGGGGGGGGGGGGGGGGGGGGGGGGGGGGFGGGGGGGGGGGGGGGGGGGGGGGGGGGGGGGGGGGGGGGGGGGGGGGGGGGGGGGGGGGGGGGGGGGGGGGGGGGGGGGGGGGGGGFGFGGGGGGGGGGGGGGGGGGGGGFFFFFFCCEE@EFFFFFFFFEFFFFFFFFD@FFFFFFFFFFFDFFFFFFF@6?@FFEFF?;>FFFBFB?FFFFFFAABFF09BFFF?F?6??<8<?FFFF<
@M04999:289:000000000-L3R54:1:1101:9427:13712 2:N:0:444
CTGGGACTACCGGGGTATCTAATCCTGTTTGCTACCCACGCTTTCGAGCATGAACGTCAGTGTTATCCCAGGAGGCTGCCTTCGCCATCGGTATTCCTCCACATCTCTACGCATTTCACTGCTACACGTGGAATTCTACCTCCCTCTGACACACTCTAGTTTGACAGTTTCAAATGCACGTCCCAAGTTGAGCTCGGGGATTTCACATCTGACTTATCTAACCGTCTGCGCTCGCTTTACGCCCAGTAATTCCGATTAACGCTCGCACCCTACGTATTACCGCGGCTGCTGGCACGTAGTT
+
CCCCCGGGGGGGGGGGGGGGGGGGGGGGGGGGGGGGGGGGGGGGGGGGGGGGDGGGGGGGGGGGGGGGGGGGGGGGGGGGGGGFGGGGGGGGGGGGGGGGGGGGGGGGGGGGGGGGGGGGGGGGGGGGGGGGGGGGGGGGGGGGGGGEFFGGGGGGGGGGGGGFGGGGGGGGGGGGFGFFFGGGGGGGGFGGGCFGGGGDEFFFFFFFFFFFFFFFFFFFFFFFFFFDF@FBFBFFDF<F@FBFFDF3CEFFFFDDFFFFFFFFB>F9>?:??FFFA?FFAB99>;B913:(81<???F:.
@M04999:289:000000000-L3R54:1:1101:11608:13718 2:N:0:444
CGGACTACCGGGGTATCTAATCCTGTTTGCTCCCCACGCTTTCGCATCTCAGCGTCAGTATCTGTCCAGAAGGCCGCCTTCGCCACCGGTATTCCTCCACATCTCTACGCATTTCACCGCTACACGTGGAATTCTACCTTCCTCTACAATACTCAGATAACCAGTTTTAAGTGCAATTCCCAGGTTGAGCCCGGGGCTTTCACACCTAACTTAATTATCCGCCTACATGCCCTTTACGCCCAGTCATTCCGATTAACGCTCGCACCCTCCGTATTACCGCGGCCTCTGGCACGGAGTTAGC
+
CCCCCGGGGGGGGGGGGGGGGGGGGGGGGGGGGGGGGGGGGGGGGD,CFGGFGGGGGGGACFDGGGGGGFGGGGGGGGGGGGGGGG<FCFEGGGGGGG8FGGDFGGGGGGGGGGGGGGGGGGGGGD=EFGGGGGFGF,E>DFGGGAFFFGFFGGFCEFGGGGGGGGGGFDFAACFGAGFGGFGGGGFDCGGGGGEDGGGGB9A+/6?ABD=EF=8>CBAE>B22;;3CE@FFE@@<E6?F@@DF@EF37?@,(21)41902(-(-9:63:64((5)).1912(-(.(3),(.24(-3:-44
@M04999:289:000000000-L3R54:1:1101:13058:13747 2:N:0:444
GTGTGACTACTGGGGTATCTAATCCTGTTCGCTACCCATGCTTTCGAACCTCAGCGTCAGTTACAGACCAGAGAGCCGCCTTCGCCACTGGTGTTCTTCCATATATCTACGCATTCCACCGCTACACATGGAGTTCCACTCTCCTCTTCTGCACTCAAGTCTCTCAGTTTCCGATGCTCTTCCTCAGTTAAGCTGAGGGCTTTCACATTCAGACTTAAAAGACCGCCTGCGCTCCCTTTACGCCCAATAAATCCGGACAACCCTTGCCACCTACGTATTACCGCGGCTGCTGGCACGTAGT
+
CCCCCGGGGGGGGGGGGGGGGGGGGGGGGGGGGGGGGGGGGGGGGGGGGGGGGGGGGGGGGGGGGGGGGGGGGGGGGGGGGGGGGDGGGGGGGGGGGGGGGGGGFGGGGGGGGGGGGGGGGGGGGGGGGGGFFDFGGGGGGGGGGGGGGGGGGGGGGGGGGGGGGGFFGGGGGGGGFFFGGFGGGGGGGGDGGGGGGGGDAFFFFFFFFFFFEFFFFFAEFBDBBABFBBF@22@DFFFFFFF>FFFFFFFF?19;@F0?0(,5:7?FA?:B:?<4)<?FBFB>21749:2>>6:7(.4:4
@M04999:289:000000000-L3R54:1:1101:26499:13761 2:N:0:444
GACTACAGGGGTATCTAATCCTGTTTGCTCCCCACGCTTTCGCATCTCAGCGTCAGTATCTGTCCAGAAGGCCGCCTTCGCCACCGGTATTCCTCCACATCTCTACGCATTTCACCGCTACACGTGGAATTCTACCTTCCTCTACAATACTCCAGATAACCAGTTTTAAGTGCAGTTCCCAGGTTGAGCCCGGGGCTTTCACACCTAACTTAATTATCCGCCTACATGCCCTTTACGCCCAGTCATTCCGATTAACGCTCGCACCCTCCGTATTACCGCGGCTGCTGGCACGGAGTTAGCC
+
CCCCCGGGGGGGGGGGGGGGGGGGGGGGGGGGGGGGGGGGGGGGCFGGGGGGGGGGGGGGGGGGGGGGGGGGGGGGGGGGGGGGGGGGGGGGGGGGGGGGGGGGGGGGGGGGGGGGGGGGGGGGGGGGGGGGGGGGGGGGGGGGGGGGGGDFFGGGGGGGGGGGGGGGGGGGGGGGFGFGGCFGGGGGGGGGGGGGGGGGFFFFFFFFFFFFFFFFFFFFFFFFFFFFFEDFDFFFFFFFFFEEFFEFFF@@;@FFFFFFFFFF>6(1:BF6?35AA6>049BFFF7(87?B>3(,4<BF>
@M04999:289:000000000-L3R54:1:1101:23236:13809 2:N:0:444
GACTACCCGGGTATCTAATCCTGTTCGCTACCCATGCTTTCGAACCTCAGCGTCAGTTACAGACCAGAGAGCCGCCTTCGCCACTGGTGTTCTTCCATATATCTACGCATTCCACCGCTACACATGGAGTTCCACTCTCCTCTTCTGCACTCAAGAAAAACAGTTTCAGCTGCACTTCCCCGGTTAAGCCGAGGGCTTTCACAGCTGACTTGTTCTCCCGCCTGCGTTCGCTTTACGCCCAATAAATCCGGACAACGCTTGCCACCTACGTATTACCGCGGCTGCTGGCACGTAGTTAGCC
+
CCCCCGGGGGGGGGGGGGGGGGGGGGGGGGGGGGGGGGGGGGGGGGGGGGGGGGGGGGGGGGGGGGGGGGGGGGGGGGGGGGGGGGGGGGGGGGGGGGGGGGGGGGGGGGGGGGGGGGGGGGGGGGGGGGGGGGGGGGGGGGGGGGGGGGGGGGGFGGGGGGGGGGGGGGGGGGGGFGFGGGGGGGGCGGGGGGGGGGGGFFFFFAAFFFFFFFFFFFFFFFFFFFFFFFFFFF<CFFFFF2@E3CCEFFBFFFFFFBFF??>AFFFFFFFF<?AA<6>19>01:2?>:2>:1222)6)).
@M04999:289:000000000-L3R54:1:1101:13775:13817 2:N:0:444
TTCGTGACTACCAGGGTATCTAATCCTGTTTGCTCCCCACGCTTTCGCATCTCAGCGTCAGTATCTGTCCAGAAGGCCGCCTTCGCCACCGGTATTCCTCCACATCTCTACGCATTTCACCGCTACACGTGGAATTCTACCTTCCTCTACAATACTCCAGATAACCAGTTTTAAGTGCAGTTCCCAGGTTGAGCCCGGGGCTTTCACACCTAACTTAATTATCCGCCTACATGCCCTTTACGCCCAGTCATTCCGATTAACGCTCGCACCCTCCGTATTACCGCGGCTGCTGGCACGGACT
+
BCCCCGGGGGG8CFGGGGGGGGGGGGGGGGGGGGGGGGGGGGGGGGGGGGGGGGGGGGGGGGGGGGGGGGGGGGGGGDGGGGGGGGGGGGGGGEGGGGGGGGGGGGGGGGGGGGGGGGGGFGGGGGGGGGGGGGGFGGGGGGGGGGGGGGGGGGGGGGGGGGGGGGGGGGGGGGGGFGFGGGGGGGGGGGGGFFGGGGGGFFFFFFFFEFDFFFFFEFFFFEFEDFFFFFFFFFFFFFFFFFFFFFFFFFFEEFFDFDFFEFF?BFFFF>:1:?BF?7:9BF:946>99?:)8:(.40((-
@M04999:289:000000000-L3R54:1:1101:18858:13827 2:N:0:444
TAGGTGACTACCAGGGTATCTAATCCTGTTTGCTCCCCACGCTTTCGCATCTCAGCGTCAGTATCTGTCCAGAAGGCCGCCTTCGCCACCGGTATTCCTCCACATCTCTACGCATTTCACCGCTACACGTGGAATTCTACCTTCCTCTACAATACTCCAGATAACCAGTTTTAAGTGCAGTTCCCAGGTTGAGCCCGGGGCTTTCACACCTAACTTAATTATCCGCCTACATGCCCTTTACGCCCAGTCATTCCGATTAACGCTCGCACCCTCCGTATTACCGCGGCTGCTGGCACGGAGT
+
CCCCCGGGGGGGGGGGGGGGGGGGGGGGGGGGGGGGGGGGGGGGGGGGGGGGGGGGGGGGGGGGGGGGGGGGGGGGGGGGGGGGGGGGGGGGGCGGGGGGGGGGGGGGGGGGGGGFGGGGGGGGGGGGGGGGGGGGGGGGGGGGGGGGGGGGGGGGGGGGGGGGGGGGGFGGGGGGFGFGGGGGGGGGGGGGGGGGGGGGB>FF4AFFFDBFFFFFFFFFFFFFFFFFFFFCEEEBFFFFFFFFFF@48AFCFFFFF0<E9?>FB9909BBFFF9B?F?FFB?FB9246:?B>623:B(71
@M04999:289:000000000-L3R54:1:1101:5222:13849 2:N:0:444
AGCGAGACTACAGGGGTATCTAATCCTGTTTGCTCCCCACGCTTTCGCATCTCAGCGTCAGTATCTGTCCAGAAGGCCGCCTTCGCCACCGGTATTCCTCCACATCTCTACGCATTTCACCGCTACACGTGGAATTCTACCTTCCTCTACAATACTCCAGATAACCAGTTTTAAGTGCAGTTCCCAGGTTGAGCCCGGGGCTTTCACACCTAACTTAATTATCCGCCTACATGCCCTTTACGCCCAGTCATTCCGATTAACGCTCGCACCCTCCGTATTACCGCGGCGGCTGGCACGGAGT
+
CCCCCGGGGGGGGGGGGGGGGGGGGGGGGGGGGGGGGGGGGGGGGGGGGGGGGGGGGGGGGGGGGGGGGGGGGGGGGGGGGGGGGGGGGGGGGGGGGGGGGGGGGGGGGGGGGGGGGGGGGGGGGGGGGGGGGGGGGGGGGGGGGGGFGGGGGGGGGGGGGGGGGGGGGGGGGGGGFGFGGGGGGGGGGGGGGGGGGGGGBAFFFFFFFFFFEFFFFFFFFFFFFFDDFFFFFFFDFFFFF@DFFFFFFFFCFEFFFF?AA?BFFFFBFF<BF?>28??DF91991(((347:FBF69(44
@M04999:289:000000000-L3R54:1:1101:21547:13901 2:N:0:444
CGACTACACGGGTATCTAATCCTGTTTGCTCCCCACGCTTTCGCATCTCAGCGTCAGTATCTGTCCAGAAGGCCGCCTTCGCCACCGGTATTCCTCCACATCTCTACGCATTTCACCGCTACACGTGGAATTCTACCTTCCTCTACAATACTCCAGATAACCAGTTTTAAGTGCAATTCCCAGGTTGAGCCCGGGGCTTTCACACCTAACTTAATTATCCGCCTACATGCCCTTTACGCCCAGTCATTCCGATTAACGCTCGCACCCTCAGTATTACCGCGGCTGCTGGCACGGAGTTAGC
+
CCCCCGGGGGGGGGFGGGGGGGGGGGGGGGGGGGGGGGGGGGGGGDGGGGGGGGGGGGGGGGGGGGGGGGGGGGGGGGGGGGGGGGGGGGGGGGGGGGGGGGGGGGGGGGGGGGGGGGGGGGGGGFGGGGGGGGGGGGGGGGGGGGGGGFGGGGGGGFGGGGGGFFGGGGGGGGFGFGFGGGGGGGGGGFFGGGGGGGGGFA6+;DAF@:CCBFFFEFFEFFFD>FFFFF;FFF3)68;EFF?(.3?<CC1;D607>0(4<>1(49?:<(,6<A49AA<;2963;B0:(((.-(-2<09>4
@M04999:289:000000000-L3R54:1:1101:18109:13934 2:N:0:444
GGACTACTGGGGTATCTAATCCTGTTTGCTCCCCACGCTTTCGCATCTCAGCGTCAGTATCTGTCCAGAAGGCCGCCTTCGCCACCGGTATTCCTCCACATCTCTACGCATTTCACCGCTACACGTGGAATTCTACCTTCCTCTACAATACTCCAGATAACCAGTTTTAAGTGCAGTTCCCAGGTTGAGCCCGGGGCTTTCACACCTAACTTAATTATCCGCCTACATGCCCTTTACGCCCAGTCATTCCGATTAACGCTCGCACCCTCCGTATTACCGCGGCTGCTGGCACGGAGTTAGC
+
CCCCCGGGGGGGGGGGGGGGGGGGGGGGGGGGGGGGGGGGGGGGGDGGGGGGGGGGGGGGGGGGGGGGGGGGGGGGGGGGGGGGGGGGGGGGGGGGGGGGGGGGGGGGGGGGGGGGGGGGGGGGGGGGGGGGGGGGGGGGGGGGGGGGGGGGGFGGGGGGGGGGGGGGGGGGGGGGFGFGGGGGGGGGGGGGGGGGDCDFFFFFFFFFFFFFFFFAEFFFFF9@FFFEFFEFFFFFEFFFFFFF@EFCCEF;;@@C<D>F?>B9BB?:?FF<?FBFAA<976>FFF:?BFBFF164(2>B2
@M04999:289:000000000-L3R54:1:1101:27876:13952 2:N:0:444
TACAGACTACTAGGGTATCTAATCCTGTTTGCTCCCCACGCTTTCGCATCTCAGCGTCAGTATCTGTCCAGAAGGCCGCCTTCGCCACCGGTATTCCTCCACATCTCTACGCATTTCACCGCTACACGTGGAATTCTACCTTCCTCTACAATACTCCAGATAACCAGTTTTAAGTGCAGTTCCCAGGTTGAGCCCGGGGCTTTCACACCTAACTTAATTATCCGCCTACATGCCCTTTACGCCCAGTCATTCCGATTAACGCTCGCACCCTACGTATTACCGCGGCTGCTGGCACGTAGTT
+
CCCCCGGGGGGGGGGGGGGGGGGGGGGGGGGGGGGGGGGGGGGGGGGGGGGGGGGGGGGGGGGGGGGGGGGGGGGGGGGGGGGGGGGGGGGEGGGGGGGGGGGGGGGGGGGGGGGGGGGGGGGGGGGGGGGGGGGGGGGGGGGGGGGGGGGFGGGGGGFGGGGGGGGFGAFGGGGGFGFGGGGFFGGFGGGGGGGGDGGGFFFFFFFFFFFFFFFFEFFFFFCDFFFDFFFF3=:>DEFFFFFFFFEEEEEEFFDD?DF<@FF:66>F;?BFFF:?5?FA4((4>>9F?F?:B0)(.4?:6
@M04999:289:000000000-L3R54:1:1101:12446:13960 2:N:0:444
TAGACTACACGGGTATCTAATCCTGTTTGCTCCCCACGCTTTCGCATCTCAGCGTCAGTATCTGTCCAGAAGGCCGCCTTCGCCACCGGTATTCCTCCACATCTCTACGCATTTCACCGCTACACGTGGAATTCTACCTTCCTCTACAATACTCCAGATAACCAGTTTTAAGTGCAATTCCCAGGTTGAGCCCGGGGCTTTCACACCTAACTTAATTATCCGCCTACATGCCCTTTACGCCCAGTCATTCCGATTAACGCTCGCACCCTCCGTATTACCGCGGCTGCTGGCACGGAGTT
+
CCCCCGGGGGGGGGGGGGGGGGGGGGGGGGGGGGGGGGGGGGGGGGFGGGGGGGGGGGGGFGGGGGGGGFGGGGGGGGGGGGGGGGGGGGGGGGGGGGGGGGGGGGGGGGGGGGGGGGGGGGGGGGGGGGGGGGGGGGGGGGGGGGGGFGGGGGGGGGGGGGGGGFGFGGGGGGGGFGFGGGGGGGGGGFGGGG5DDGGGFFFCFFFFFFFFFFFFFFFFFFFFFFFFF?EEFFFFFE@EB@FFFFFFFFFFDF;@FEF9?FFFFFFFF?FFB6?2AA<:B>>BFFFFF><FBBFF>10
@M04999:289:000000000-L3R54:1:1101:5965:13978 2:N:0:444
CGTCGACTACCGGGGTATCTAATCCTGTTTGCTCCCCACGCTTTCGCATCTCAGCGTCAGTATCTGTCCAGAAGGCCGCCTTCGCCACCGGTATTCCTCCACATCTCTACGCATTTCACCGCTACACGTGGAATTCTACCTTCCTCTACAATACTCCAGATAACCAGTTTTAAGTGCAGTTCCCAGGTTGAGCCCGGGGCTTTCACACCTAACTTAATTATCCGCCTACATGCCCTTTACGCCCAGTCATTCCGATTAACGCTCGCACCCTCCGTATTACCGCGGCTGCTGGCACGTAGTT
+
CCCCCGGGGGGGGGGGGGGGGGGGGGGGGGGGGGGGGGGGGGGGGGGGGGGGGGGGGGGGGGGGGGGGGGGGGGGGGGGGGGGGGGGGGGGGGFGGGGGGGGGCGGGGGGGGEEGGGGGGGGGGGCEGFGCGGGGGGGGGGGGGGGGGGGGGGGGGGGGGGGGGGDGCFGGGGGGGF9FGGGGGGFGGFGGFG?FGGDGCDFFFFFFFDFFEFFFFC8CCC?E;?FFFFFFEE;DFD;EFFF;BFF@EEF2<6:F?<?BFBBFB066;1::<BB?F(3<<4(46669B?:B067?F(48(.
@M04999:289:000000000-L3R54:1:1101:25684:13985 2:N:0:444
TGACTACAGGGGTATCTAATCCTGTTTGCTCCCCACGCTTTCGCATCTCAGCGTCAGTATCTGTCCAGAAGGCCGCCTTCGCCACCGGTATTCCTCCACATCTCTACGCATTTCACCGCTACACGTGGACTTCTACCTTCCTCTACAATACTCCAGATAACCAGTTTTAAGTGCAGTTCCCAGGTTGAGCCCGGGGCTTTCACACCTAACTTAATTATCCGCCTACATGCCCTTTACGCCCAGTCATTCCGATTAACGCTTGGACCCCCCGACTTACCGCGGCTGCTGCCACGCAGTTAGC
+
CC8<@<6@6C@@B@E<CFG@F<,-CCF<E<,<,FCFCEGD@FF@C7@<FEEFGGGGEF9FGGD<E@A,C<,C<E@F>F,5:F:FG8+F@7?B?F9EF,,<,E?<A,;DFGC:5,?<BBBE=C@FGEGD7,7EE>@FGG;E8,@EGGG,BD,6E,A,633=EF8DF==,,=DFG8C=<9<=8224438D87??9C>599FG>BF>A44A=4:9*=++9884?(29>229CB)0;;;)9(()4((/7)..5?((/1(;E1(((,(,)80(-2((--(.43(013-(((.))4)4(((,(.)).
@M04999:289:000000000-L3R54:1:1101:26460:13993 2:N:0:444
GTGGACTACTGGGGTATCTAATCCTGTTTGCTCCCCACGCTTTCGCATCTCAGCGTCAGTATCTGTCCAGAAGGCCGCCTTCGCCACCGGTATTCCTCCACATCTCTACGCATTTCACCGCTACACGTGGAATTCTACCTTCCTCTACAATACTCCAGATAACCAGTTTTAAGTGCAATTCCCAGGTTGAGCCCGGGGCTTTCACACCTAACTTAATTATCCGCCTACATGCCCTTTACGCCCAGTCATTCCGATTAACGCTCGCACCCTCCGTGTTACCGCGGCTGCTGTCCAGGAGTTC
+
CBCCCGGGGGGGGGGGGGGGGGGGGGGGGGGGGGGGGGDGGGGFGG7FGDFGGGEGFGGGGECEGGFFGFFFGEGGGGGFGF7BFCCGGEGDGFFGGGGGGGGG=?FCFFC:+@EEAFG8CBCF9ECAEEEGFD;D;EFDFGGGGFDDF9FFEFD8CEF99=C?9D=9CCFGFEDEF@FFDFFC,DF6,9D?FGGGDDDC>F9999?DF).:9@8AC8CEFFFF@F(35CCBFFE8@<EA?(2213=E).)6413707>;((31>93(:,(4>:(.84)949(,((,:37)4)),(4(,3)
@M04999:289:000000000-L3R54:1:1101:21199:14063 2:N:0:444
CTGACTACCAGGGTATCTAATCCTGTTTGCTCCCCACGCTTTCGCATCTCAGCGTCAGTATCTGTCCAGAAGGCCGCCTTCGCCACCGGTATTCCTCCACATCTCTACGCATTTCACCGCTACACGTGGAATTCTACCTTCCTCTACAATACTCCAGATAACCAGTTTTAAGTGCAATTCCCAGGTTGAGCCCGGGGCTTTCACACCTAACTTAATTATCCGCCTACATGCCCTTTACGCCCAGTCATTCCGATTAACGCTCGCACCCTCCGTATTACCGCGGCTGCTGGCACGGAGTT
+
@CCCCGGGGGGEEFFGGGFGGGGGGFGGGGGGGGGGGGGGG@FG@,B@FGFGGGEGGGEFGGGC,6EFFGGFGGGGGGGGGGGFGGGGGGGGGGFFGFGGGFGFFFGGGGGG@FDFFEEGDGEGGGGG@BFGF=EFGGFFGGGGGGGCFGFGGG88EGFDGGGGDDFDFGGGGGFFD=DDGDFDFGGG66A?C@@*9CD>AFFFFFFFEFFECF9><F9>BD=DF@=EFE)0:5@3)><E>;?@@EF?)7CEFD<?9E6>DFF>FF;?6B?>BB1(-4<?BFFB9>:BF50431,(46?
@M04999:289:000000000-L3R54:1:1101:3332:14096 2:N:0:444
GGGACTACTCGGGTATCTAATCCTGTTCGCTACCCATGCTTTCGAACCTCAGCGTCAGTTACAGACCAGAGAGCCGCCTTCGCCACTGGTGTTCTTCCATATATCTACGCATTCCACCGCTACACATGGAGTTCCACTCTCCTCTTCTGCACTCAAGAAAAACAGTTTCAGCTGCACTTCCCCGGTTAAGCCGAGGGCTTTCACAGCTGACTTGTTCTCCCGCCTGCGTTCGCTTTACGCCCAATAAATCCGGACAACGCTTGCCACCTACGTATTCCCGCGGCTGCTGGCACGTAGTT
+
CCCCCGGGGFGGEGGGGGGGGGGGFGFGGGGGGDGGGGFFGGGGGGFCFGGGFGGGGGGGGGGGFFGFFGFGGGGGGGGGGGGGEGGGGGDEFGGGEGGGGGG<FEGGGGGGGGGGGFGE@EGGGGGFGGFFGFGGGGGGGGGGGGGGGGFGGGFCDFFGFGGCFGGGGGGFGGGGFFFGGFDEECEGFFDECDEDGGGGFFFFFFFFEFFFEF94CAA>62=2@FFF;?FDF@FFCCDE9;?F@FFFFEFB9099063>?0(8?B<:BF2::)65)6??9B((1(,:?7:?BB:1446
@M04999:289:000000000-L3R54:1:1101:23293:14144 2:N:0:444
GACTACAGGGGTATCTAATCCTGTTTGCTCCCCATGCTTTCGCATCTCAGCGTCAGTATCTGTCCAGAAGGCCGCCTTCGCCACCGGTATTCCTCCACATCTCTACGCATTTCACCGCTACACGTGGAATTCTACCTTCCTCTACAATACTCCAGATAACCAGTTTTAAGTGCAATTCCCAGGTTGAGCCCGGGGCTTTCACACCTAACTTAATTATCCGCCTACATGCCCTTTACGCCCACTCATTCCGACTAACGCTCGCACCCTCCGTATTACCGCGGCTGCTGCCACGGATGTAGCC
+
CCCCCGEF,@@@FFEFGGFGCFGCGCFCGDE,BF,EFECAF@,@7:CFGGCGCFGCFEGGGGGGGGGCFGDGGGEF@CGGGGGGAFCF@@FF<EGCGGGEGCFEFFGGGFC=E<FFFG@@F@FFCFEGGGGGFGGGG9=E,E=AF;D8E8=D?F,@?EGG8D?=,?FGGGGGGE@::FD=DDCDGGCEC?FCDCGD?5;FFFC5?AF>5;<76@9+*3+:A@FFFBC?@@==(.*9-6(=?(6=@C)9)(/((.4=(2,(((-23?(31;?FB0:4)4;136>6?:7)(.81((((.).2)
@M04999:289:000000000-L3R54:1:1101:26961:14155 2:N:0:444
GACTACCCGGGTATCTAATCCTGTTTGCTCCCCACGCTTTCGCATCTCAGCGTCAGTATCTGTCCAGAAGGCCGCCTTCGCCACCGGTATTCCTCCACATCTCTACGCATTTCACCGCTACACGTGGAATTCTACCTTCCTCTACAATACTCCAGATAACCAGTTTTAAGTGCAGTTCCCAGGTTGAGCCCGGGGCTTTCACACCTAACTTAATTATCCGCCTACATGCCCTTTACGCCCAGTCATTCCGATTAACGCTCGCACCCTCCGTATTACCGCGGCTGCTGGCACGGAGTTAGCC
+
CCCCCGCGGGGGGGGGGGGGGGGGGGGGGGGGGGGGGGGGGGGGGGGGGGGGGGGGGGGGGGGGGGGGFFG8FGGGGGGGGFCFDGGGGGGGGGGGGGGGGGGGGGGGGGGDGGGGGGGGGGGGGGEGGGGGCFGFG,@EGGGGGFGGGGGGFGG8DFGDFGGGFFGGGGGGGGGGFGFGGGGECFGGGGGGGGGGGFFFFFFFEFFFDFFF=A8C7B=2A@@@DB?EB=;E@3>>@?;EFF@<<C?EEEFF;FEEBFBBB9;9>:??FFFFFFF<<6;>(4>9:?0?F?FF((-8,)-64
@M04999:289:000000000-L3R54:1:1101:16602:14157 2:N:0:444
GACTACCCGGGTATCTAATCCTGTTTGCTCCCCACGCTTTCGCATCTCAGCGTCAGTATCTGTCCAGAAGGCCGCCTTCGCCACCGGTATTCCTCCACATCTCTACGCATTTCACCGCTACACGTGGAATTCTACCCTCCTCTACAATACTCCAGATAACCAGTTTTAAGTGCAATTCCCAGGTTGAGCCCGGGGCTTTCACACCTAACTTAATTATCCGCCTACATGCCCTTTACGCCCAGTCATTCCGATTAACGCTCGCACCCTCCGTATTACCGCGGCTGCTGGCACGGAGTTAGCC
+
CCCCCGGGGGGGGGGGGGGGGGGGGGGGGGGGGGGGGGGGGGGGGGGGGGGGGGGGGGGGGGGGGGGGGGGGGGGGGGGGGGGGGGGGGGGGGGGGGGGGGGGGGGGGGGGGGGGGGGGGGGGGGGGGGGGGGGGGGGGGGGGGGGGGGGGGGGGGGGGGGGGDFGGGGGGGGGGGFGFGGGGGGGGGGGGGGGGGGGGGFFFFFFFFFEEFFFFFFFFFFFFFFFFFFEFFFFFFFFFFFFFFFFFFEF;;DFFFF>BFFF>>>?::BBF6??BFAF6>79;>FB:?<:DF;016(6>B4
@M04999:289:000000000-L3R54:1:1101:19526:14179 2:N:0:444
CTGACTACAAGGGTATCTAATCCTGTTTGCTACCCACGCTTTCGAGCATGAACGTCAGTGTTATCCCAGGAGGCTGCCTTCGCCATCGGTATTCCTCCACATCTCTACGCATTTCACTGCTACACGTGGAATTCTACCTCCCTCTGACACACTCTAGTTTGACAGTTTCAAATGCACGTCCCAAGTTGAGCTCGGGGATTTCACATCTGACTTATCTAACCGTCTGCGCTCGCTTTACGCCCAGTAATTCCGATTAACGCTCGCACCCTACGTATTACCGCGGCTGCTGGCACGTAGTT
+
CCCCCGGGGGGGGGGGGGGGGGGGGGGGGGGGGGGGGGGGGGGGGGGGGGGGGGGGGGGGGGGGGGGGGGGGGGGGGGGGGGGGGGGGGGGGGGGGGGGGGGGGGGGGGGGGGGGGGGGGGGGGGGGGGGGGGGGGGGGGGGFGGGGGGGGGFGGGGGGGGGGGGFGGGGGGGGGGFGFGGGGCGGGGGGGGGGGGGGGGFFFFFFFFFFFAFFFFFFFFFFFFFFEFFFFFFFFB::@E@BFFFFFECEEFF?<;7<;@@@FBBFFFF?FF?2<?<BBF>B9>>BFFF0:?<BBFFBF
@M04999:289:000000000-L3R54:1:1101:12524:14206 2:N:0:444
GGGGAGACTACACGGGTATCTAATCCTGTTTGCTCCCCACGCTTTCGCATCTCAGCGTCAGTATCTGTCCAGAAGGCCGCCCTCGCCACCGGTATTCCTCCACATCCCCACGCATTTCACCGCTACACGTGGACTTCTACCTTCCTCTACAATACCCCAGCTAACCAGTTTTAAGTGCAGTTCCCAGGTTGAGCCCGGGGCTGGCATACTTAACTTAACTATCCGCCTACATGCCCGTTATGCTCACTCATTCGGATCAAGGCTCGCACCCTCCGTATTACCCGTGCCGCTCGCCCTGGTT
+
6-A,,@,CF9F<@;7F:F<,,;,C@F,EFEF<9,,,,BFCE@F,DCCGG,@@FG@F:FEF:9C9E9F6F<F@9BB<FG+44++4+4444:C++>,C,E<FFFG8,?,,44CF:FG+5,AE=4>8C4AF@FA+3,6,C,6EF8,1,,7B9DEGF,D,@EG8,,27B6,,,,72;6?5++?C:+2@3E:84@>C9E,**/;*8?/))/*/>*9**8:+7++.1).4(((,6/=96@3=(33.()/)64).6(6:A),((((,))(,(-4(72?((,((,((--60(,(-(-(,((((-(.(.)
@M04999:289:000000000-L3R54:1:1101:10971:14245 2:N:0:444
GAGGTGACTACAGGGGTATCTAATCCTGTTTGCTCCCCACGCTTTCGCATCTCAGCGTCAGTATCTGTCCAGAAGGCCGCCTTCGCCACCGGTATTCCTCCACATCTCTACGCATTTCACCGCTACACGTGGAATTCTACCTTCCTCTACAATACTCCAGATAACCAGTTTTAAGTGCAGTTCCCAGGTTGAGCCCGGGGCTTTCACACCTAACTTAATTATCCGCCTACATGCCCTTTACGCCCAGTCATTCCGATTAACGCTCGCCCCCTCCGTATTACCGCGGCTGCTGGCACGGAGT
+
CCCCB<EFGFGGGDD:CCFFGFFGG<FGGG<FFDFG<FFCBFCCDFGECFG9FCFGFFFEGGGGGGGGGGGG96EEFG>:FCCEGEGCCEC:@=FAFG9AFGGC:FGGGGGGGG>GGGGGGGGGGGGGGGGCF?,DEGGGGGGGGGGDGGGFFDGFGGFCGCFFGGFG=9DFFDFGFFEF?DGFCGGGGGFFFGGGGGGCBFFAFFFFFAD==FF>EFA?FFCEFB=?@==?7)635@4+91?1(((5<E36CEE00(6)780(-29(-414?6(-((.6<609>((17?F:(((.-1472
@M04999:289:000000000-L3R54:1:1101:19686:14255 2:N:0:444
CTATGGACTACACGGGTATCTAATCCTGTTTGCTCCCCACGCTTTCGCATCTCAGCGTCAGTATCTGTCCAGAAGGCCGCCTTCGCCACCGGTATTCCTCCACATCTCTACGCATTTCACCGCTACACGTGGAATTCTACCTTCCTCTACAATACTCCAGATAACCAGTTTTAAGTGCAGTTCCCAGGTTGAGCCCGGGGCTTTCACACCTAACTTAATTATCCGCCTACATGCCCTTTACGCCCAGTCATTCCGATTAACGCTCGCACCCTCCGTATTACCGCGTCCGCTGGCACGGAGT
+
CCCCCGGGGGGGGGGGGGGGGGGGGGGGGGGGGGGGGGGGGGGGGGGGGGGGGGGGGGGGGGGGGGGGGGGGGGGGGGGGGGGGGGGGGGGGGDGGGGGGGGGGGGGGGGGGGGGGGGGGGGGGGGGGGGGEEGGGGGEFGGGGGGGGGGGGGGGGGGFGGGGGGGGGGGGGGGGGFGFGGGGGGGGGGGGGGGGGGGGGEFFFFFFFFFFFFFFFFFFEFFFF@DDD?FFE?EFFFFEFFFFFF@@FE9CFFFFFFFFFFFFFFF>9FFFFFFFFFFFFFFFF;,3(-9BF;B?BFF14-
@M04999:289:000000000-L3R54:1:1101:4362:14272 2:N:0:444
GACTACAGGGGTATCTAATCCTGTTCGCTCCCCACGCTTTCGTCCATCAGCGTCAATCGGTATTTAGTAACCTGCCTTCGCAATCGGGGTTCTGTGTAATATCTATGCATTTCACCGCTACACTACACATTCCAGCTACTTCAATACTATTCAAGATTAACAGTATCAACGGCAGTTCTACAGTTAAGCTGCAGGTTTTCACCGCTGACTTATCAACCCGCCCACGGACCCTTTAAACCCAATAAATCCGGATAACGCTCGCATCCTCCGTATTACCGCGGCTGCTGGCACGGAGTTAGCC
+
CCCCCGGGGGGGGGGGGGGGGGGGGGGGGGGGGGGGGGGGGGGGGGGGGGGGGGGGGGGGGGFGGGGGGGGGGGGGGGGGGGGGGGGGGGGGGGGGGGGGGGGGGGGGGGGCGGGGGGGGGGGGGGGGGGGGGGGGGGGGFGGGGGGGGGGGGGGGGGGGGGGGGGGGGGDGGGGGFGFGGGGGGGGGGGGGGGGGGGGGFFFFFFFFFFFFFFFFFFFFFFBDF@FBB=?BDFFFFFFFF@D@EFE<;@@?FFFF@FDBFFF:>??FFFFFF0>FDF;>;0308:7?:(3:BBB:(49<:
@M04999:289:000000000-L3R54:1:1101:18608:14349 2:N:0:444
TCGGACTACCGGGGTATCTAATCCTGTTCGCTCCCCACGCTTTCGTCCATCAGCGTCAATCGGTATTTAGTAACCTGCCTTCGCAATCGGGGTTCTGTGTAATATCTATGCATTTCACCGCTACACTACACATTCCAGCTACTTCAATACTATTCAAGATTAACAGTATCAACGGCAGTTCTACAGTTAAGCTGCAGGTTTTCACCGCTGACTTATCAACCCGCCTACGGACCCTTTAAACCCAATAAATCCGGATAACGCTCGCATCCTCCGTATTACCGCGGCTGCTGGCACGGAGTT
+
CCCCCGGGGGGGGGGGGGGGGGGGGGGGGGGGGGGGGGGGGGGGGGGGGGGGGGGGGGGGGGGGGGGGGGGGGGGGGGGGGGGGGGGGGGGGGGGGGGGGGGGGGGGGGGGGGGGGGGGGGGGGGGGGGGGGGGGGGGGGGGGGGGGGGGGGGGGGGGGGGGGGGGGGGGGGGGGGFGFGGGGGGGGGGGGGGGGGGGGGFFFFFFFFFFFFFFFFFFFFFFFFFFFFFDFFFFFFFFEFFF?DFFFFFFFFFFFFFFFFFFFFBB<9FFFFFFB?FFFA:BBFFFB?78?FBF?046:?
@M04999:289:000000000-L3R54:1:1101:7781:14415 2:N:0:444
CGGACTACTCGGGTATCTAATCCTGTTCGCTCCCCACGCTTTCGCTCCTCAGCGTCAGTTACAGACCAGAGAGCCGCCTTCGCCACTGGTGTTCTTCCATATATCTACGCATTCCACCGCTACACATGGAGTTCCACTCTCCTCTTCTGCACTCAAGAAACATAGTTTCAGCTGCAGTTCCCCAGTTAAGCGGGGGGCTTTCACAGCTGACTTATCTTCCCGCCGGCTTTCGCTTTAGTCCCAATAAATCGGGCCAACCCTTGCCACCTACGAATTACCCCTGCTGCTGTCACATAGTGCT
+
9CCCC:EFFF66:CFE9FAFDG9FFEF,B@CEC,CDFCEFGGGGFGF7DFGFGGGGGE6CDG<EFFD8C,EFEGFGGGGCC=CFCFGFG<=EC?@FF,9CFGGDF?FGGGGGGG9FE8@EDEG:EFGGC8EFGG;FEGGGGC=D@EGGEFAFEFF==9DF8@ADDC==ECAFGCF89=D7CFFG6,EC7CF6>:C47CGGFFF46=>?7)44:7966*=:4<B0(,4((.6:0301)))*.).(,,54))(,,((-41((,,4(493(..4<((819<2.3(4((.5?B6>))).-4.)))
@M04999:289:000000000-L3R54:1:1101:8312:14438 2:N:0:444
TGACTACTAGGGTATCTAATCCTGTTCGCTACCCATGCTTTCGAACCTCAGCGTCAGTTACAGACCAGAGAGCCGCCTTCGCCACTGGTGTTCTTCCATATATCTACGCATTCCACCGCTACACATGGAGTTCCACCCTCCTCTTCTGCACTCAAGAAAAACAGTTTCAGCTGCACTTCCCCGGTTAAGCCGAGGGCTTTCACAGCTGACTTGTTCTCCCGCCTGCGTTCGCTTTACGCCCAATAAATCCGGACAACGCTTGCCACCTACGTATTACCGCGGCTGCTGGCACGTAGTTAGC
+
CCCCCGGGGGGGGGGGGGGGGGGGGGGGGGGGGGGGGGGGGGGGGGGGGGGGGGGGGFGGGGGGGGGGGGGGGGGGGGGGGGEGGGGGGGGGGGGGGGGGGGGFGGGGDGGGGGGGGGGGGGGGGGGGGGFGGGGGGGGGGGGGFFFEGGGGGGGGGGFGCCGGGGGGFFGGGGGGFGFDFFGEGGGGGGGGGGCDGGGGFFFFFFFFEFFEFFFFFFFFFB@?D>@@DDDFFFFFFFFDFD7;EFC?C@>0<>BFFFF?FFFFFFF:BFF<?<:B99<099B9(44)401<1,214<AFA
@M04999:289:000000000-L3R54:1:1101:13347:14451 2:N:0:444
TGACTACAGGGGTATCTAATCCTGTTCGCTCCCCACGCTTTCGCTCCTCAGCGTCAGTGACGGCCCAGAGACCTGCCTTCGCCATCGGTGTTCTTCCCGATATCTACACATTCCACCGTTACACCGGGAATTCCAGTCTCCCCTACCGCACTCCAGTCCGCCCGTACCCGGCGCCGATCCACCGTTAAGCGATGGACTTTCACACCAGACGCGACGAACCGCCTACGAGCTCTTTACGCCCAATAAATCCGGATAACGCTTGCCCCCTACGTTTTACCGCGGCTGCTGGCACGTAGTTTGC
+
CCCCCGGGGGGGGDFGGGGGGGGGGGGGGGGGGEFGGGGGGGGGGGGGGGGGGGGGGGGGFGGGFGGGFGGGGGGFGGGGGEGGGGGCGGGGGGGGGGGGGGGGFGGGGGGGGGGGGGEEGGGGGGGGGGGGGGGGGGGGGGGGGGGEGGGGGGGFFGGGGGG:EDGGGGDGGGGC?CBDGGGGGGEGCFGE5EEFCGGCFFFFFFFF@FF>F>DEFFF>@01??FF(199BAFAAFBFD;?:<:AA6:7>(4::>7:0:?(((.8;9<111((-4<<?(4,6>BFB0340)(48216.)-
@M04999:289:000000000-L3R54:1:1101:9481:14457 2:N:0:444
GCCCGACTACTCGGGTATCTAATCTTGTTTGCTCCCCACGCTTTCGCATCTCAGCGTCAGTATCTGTCCAGAAGGCCGCCTTCGCCACCGGTATTCCTCCACACCTCTACGCATTTCACCGCTACACGTGGAATTCTACCCTCCTCTACAATACTCCAGACAACCAGTTTTAAGTGCACTTCCCAGGTTGAGCCCGGGGCTTCCACACCTTACTTAATCATCCGCCTACCTGCTCTTTACGCCCAGTCATTCCGAATAATGCCCCCCCCCTCCGTACTACCGCGGCTGCCGGTAAGTAGTT
+
@ACCCGGGDFDFE;+66,CFDCFG,EEF,@CF9EFGED+@+,8:C:C:,6AF@FFCF:B@F9CF@DFFEEGG8<EEF@+@@,ECFG>:=C+@:<FFF,FEEF8+4,ACFFC7++85E@F9FE::F9A:AAF>=D8DED8E,@FGFFBFEE,@,2,33,@=+==@=+@=,,;C:A?C++*+=?8C,<@D?,<,<C59777*3;);FFF)5:)87+1+9B+8BEE(8?<1((/)((/7)7)26<((61=24.))).(-,(-).44((,((4406(-81(-.<4(,22(718(4(,((.)..:2
@M04999:289:000000000-L3R54:1:1101:20019:14522 2:N:0:444
TTTGACTACTCGGGTATCTAATCCTGTTCGCTACCCATGCTTTCGAACCTCAGCGTCAGTTACAGACCAGAGAGCCGCCTTCGCCACTGGTGTTCTTCCATATATCTACGCATTCCACCGCTACACATGGAGTTCCACTCTCCTCTTCTGCACTCAAGAAAAACAGTTTCAGCTGCACTTCCCCGGTTAAGCCGAGGGCTTTCACAGCTGACTTGTTCTCCCGCCTGCGTTCGCTTTACGCCCAATAAATCCGGACAACGCTTGCCACCTACGTATTACCGCGTCTGCTGGCACGTAGTT
+
CCCCCGGGGGGGGGGGGGGGGGGGGGGGGGGG@@CFFGGGGGGGGGGGGGGGGGGGGGGGGGGGGGGGGGGGGGGGGGGGGGGGGGGGGGGGGGGGGGGGGGGFGGGGGGGGGGGGGGGGGGGGGGGGFGGGGGGGGGGGGGGGFGGGGGGGGGGGGGGGGGGGGGGGGGGGGGGGFGFGGGGGGGGGGGGGGGGGGDDGFFFFFFFFFFEDFFFFFFFFFFBFFFFFB?@@DFFDFFFE<BFFFFF<CEEFFBFFFFFFFFFFF3>BF?:>182<:)69424428:AA::??<?B::?4
@M04999:289:000000000-L3R54:1:1101:10792:14524 2:N:0:444
TGACTACCGGGGTATCTAATCCTGTTTGCTACCCACGCTTTCGAGCATGAACGTCAGTGTTATCCCAGGAGGCTGCCTTCGCCATCGGTATTCCTCCACATCTCTACGCATTTCACTGCTACACGTGGAATTCTACCTCCCTCTGACACACTCTAGTTAGACAGTTTCAAATGCACGTCCCAAGTTGAGCTCGGGGATTTCACATCTGACTTATCTAACCGTCTGCGCTCGCTTTACGCCCAGTAATTCCGATTAACGCTCGCACCCTACGTATTACCGCGGCTGCTGGCACGTAGTTAGC
+
CCCCCGGGGGGGGGGGGGGGGGGGGGGGGGGGGGGGGGGGGGGGGGGGGGFGGGGGGGGGGGGGGGGGFGGGGGGGGGGGGGGGGGGGGGGFGGGGGGGGGGGGGGGGGGGGGGGGGGGGGGGGGGGGGGGGGGGGGGGGGGGFGGGGGGGGGGGGGGGGGGGGFGGGGGGGGGGGDFDGGGGFCFGGGGGDGGGGGGGGFFFFFFFFFFEFFFFFFFFFFFFFBEBFFFFFFFFFFFFFFD<EEFFEEEF@DFFCEF>;?>FFFBFB??<:<A?AFFF9(4;;>B?B?F()(,(1:>)).
@M04999:289:000000000-L3R54:1:1101:22452:14526 2:N:0:444
CGTCGACTACTGGGGTATCTAATCCTGTTTGCTCCCCACGCTTTCGCATCTCAGCGTCAGTATCTGTCCAGAAGGCCGCCTTCGCCACCGGTATTCCTCCACATCTCTACGCATTTCACCGCTACACGTGGAATTCTACCTTCCTCTACAATACTCCAGATAACCAGTTTTAAGTGCAGTTCCCAGGTTGAGCCCGGGGCTTTCACACCTAACTTAATTATCCGCCTACATGCCCTTTACGCCCAGTCATTCCGATTAACGCTCGCACCCTCCGTATTACCGCGGCTGCTGGCACGGAGTT
+
CCCCCGGGGGGGGGGEFGGGGGGGGGGGGGGGGGGGGGGGGGGGGGGG7CGGGGGGGEGGGGGGGGGGGGGGGGGGGGGGGGGGGGGGGGGGGGGGGGGGGGGGFFGGGGGDGGCGGGGGGGGGGGGGGGEGFGGGGGAFCFFEGGFGGGGGGFEGFGGGGGGGDGGGFFFDE9CEFC?DFGGGGGGGGCGGGCGGGG>DEF44BFFFF2:3=8FFEFAEFFF==@FFD@FC8=8E@EEF(4:6<FFFF?EFE;?176:<068<>B;69<6(40130:)648>10799?08.423:90(-.
@M04999:289:000000000-L3R54:1:1101:12894:14542 2:N:0:444
TACTGGACTACTGGGGTATCTAATCCTGTTTGCTCCCCACGTTTTCGCATCTCAGCGTCAGTATCTGTCCAGAAGGCCGCCTTCGCCATCGGTCCTCCTCCACATCTCTACGCATTTCACCGCTACACGTGGTACTCTACCTTCCTCTACAATCCTTCAGATAACCAGTTTTAAGTGCAATTCCTATGTTGAGCCCACGGCTTTCACACCTAACTTAATTATCCGCCTACATGCCCTTTACGCCCAGTCATTCCGATTAATGCTCGTACCCTCCGTATTACCGCGGCTGCTGGCACGTAGT
+
C@BC,6,EFD<,F8,@F7FAFC,;E9E<FFF<9FG?BCAF@,C68CCFG7B<F,E,+@@@CFGGGFFGG<C@,<@DFF++88,C77BF,,6,B,+9?BAFG8,4AE=F,<<:+++4CE9F,8@@C@=,?A,B+@,@@DA9D8D=8;EG8,@,@,@9,7,7@:,63+,=E8E:=F=E?++6==@8E=,37C3,5,7;+++=*03*+13+3>@E)9:9=9@*1:ECAB=A(5(8<))7((7+/89(:;23<E)7)5/;(6(9)/>)92(,/8<)2:0-2(3-6-8>>;0((().,(3.,..33
@M04999:289:000000000-L3R54:1:1101:6961:14576 2:N:0:444
TTTGGGACTACACGGGTATCTAATCCTGTTTGCTCCCCACGCTTTCGCATCTCAGCGTCAGTATCTGTCCAGAAGGCCGCCTTCGCCACCGGTATTCCTCCACATCTCTACGCATTTCACCGCTACACGTGGAATTCTACCTTCCTCTACAATACTCCAGATAACCAGTTTTAAGTGCAGTTCCCAGGTTGAGCCCGGGGCTTTCACACCTAACTTAATTATCCGCCTACATGCCCTTTACGCCCAGTCATTCCGATTAACGCCCGCACCCTCCGTATTACCGCGGCTGCTGGCACGGAGT
+
CCCCCG<FGGGGGGGGGGGGGGGGFGGGGCEGGGGFGCFGGGGG?FGGGGGGGGGGGGGGGGFFGGGGGGGGGGDD8=FFGEFFFGGCFFGGGEFGGGGGGFGDFGGGGEG@FGGGGGFGGGGGGGGGGGGGCGAFGGGGCFGGGGGFGGFF9FGGGGGGGGGGGGGGDFGEFGGFDDFGGGGGCFFF86DFGGGGCDDDA4A6FCFF2<BEBFFFFFFCFE<CFF>>?F;9EE;@E33CE7;>@1;(;ACE?EF;0(-69:(((--0(,40219:6:0<AA?F>;;>9(,.5??2,4(4,
@M04999:289:000000000-L3R54:1:1101:12844:14598 2:N:0:444
CGACTACAAGGGTATCTAATCCTGTTTGCTCCCCACGCTTTCGCATCTCAGCGTCAGTATCTGTCCAGAAGGCCGCCTTCGCCACCGGTATTCCTCCACATCTCTACGCATTTCACCGCTACACGTGGAATTCTACCTTCCTCTACAATACTCCAGATAACCAGTTTTAAGTGCAGTTCCCAGGTTGAGCCCGGGGCTTTCACACCTAACTTAATTATCCGCCTACATGCCCTTTACGCCCAGTCATTCCGATTAACGCTCGCACCCTCCGTATTACCGCGGCTGCTTGCACGGAGTACGC
+
CCCCCGGGGGGGGGGGGGGGGGGGGGGGGGGGGGGGGGGGGGGGGFGGGGFGGGGGGGGGGGGGG8FFFGGGGGGGGGCGGGGGGGGGEGGGGGGGGGGFFGGFGGGF:FGGCEGGGGGGGGCECFF=7AFFFGGGGGGGGCFGAFGGFGGGGFGCFG,@EFFGFGCFGGGGGGGCFGFGDGGF=E:D<6DFGD:*<CGGFFC@FEFFFDFEEFF9EFF?A=>@?=2;?:BB@F;766;024;.7>C?EFF2;(89<01;B911>;B0<?6<023).6(43(,,,1)),()5:((4,(---
@M04999:289:000000000-L3R54:1:1101:14054:14613 2:N:0:444
GGGGTGACTACTAGGGTATCTAATCCTGTTCGCTCCCCACGCTTTCGCTCCTCAGCGTCAGTGACGGCCCAGAGACCTGCCTTCGCCATCGGTGTTCTTCCCGATATCTACACATTCCACCGTTACACCGGGAATTCCAGTCTCCCCTACCGCACTCCAGTCCGCCCGTACCCGGCGCCGATCCACCGTTAAGCGATGGACTTTCACACCAGACGCGACGAACCGCCTACGAGCTCTTTACGCCCAATAAATCCGGATAACGCTTGCACCCTACGTATTACCGCGGCTGCTGGCACTTAGT
+
CCCCCGGGGGGGGGGGGGGGGGGGGGGGGGGGGGGGGGGGGGGGGGGGGGGGGGGGGGGGGGGGGGGGGGGGGGGGGGGGGGGGCFGGGGGGGGGGGGGGGGGGEGCGGGGGGGGGFGGGGGGGGGGGGGGGGGGGGGGGGGGGDFGGGGDGGDGGGGGGAFGGGDGGGCEEGGDDFGFGGGGGGGGGFGGFGGGDCDD4FFFFFFFFFFD??FFFF3B;D>>931;?BFF0<>0:ABFFA?F;928??FA<A:>>??(6<B0(8<?))4:BF?<4)4:).6:>FB9116,)0(4<22:A:
@M04999:289:000000000-L3R54:1:1101:7104:14633 2:N:0:444
GGGACTACCCGGGTATCTAATCCTGTTTGCTCCCCACGCTTTCGCGCCTCAGCGTCAGTTGTGAGCCAGATTGCCGCCTTCGCCACCGGTGTTCCTCCAAATATCTACGAATTTCACCTCAACACTTGGAATTCCACAATCCTCTCTCACACTCTAGTCTAAACGTATCAAATGCAGGTCCCAGGTTAAGCCCAGGAATTTCACATCTAACTATTCAAACCGCCTACGCGCCCTTTACGCCCAGTCATTCCGAGTAACGCTAGCCCCCTTCGTATTACCGCGGCTGCTGTCACGAAGTTAC
+
CCCCCGGGGGGGGGGGGGGGGGGGGGGGGGGGGGGGGGGGGGGGGGGGGGGGGGGGGGGGGGGGGGGGGGGGGGGGGGGGGGGGGGGGGGGEGGGFGGGGGGGGGGGGGGGGGGGGGGFGGGGGGGGGGGGGGGGGGGGGGGGGGGGGGGGGGGGGGGGGGGGGGGGGGGFGGGGGFGFGGGGGGGGGGGGCFGGGGGGGFFFFFFFFFFBFEFFFFFFFFFFFFFFFFFFFFFFECFFFFFFFFFFF?CCEF((4):?6??;FF:169???7:084ADF;>BB;7<:8)).<:?>F66))
@M04999:289:000000000-L3R54:1:1101:24867:14647 2:N:0:444
GGCGTGACTACAAGGGTATCTAATCCTGTTTGCTCCCCACGCTTTCGCATCTCAGCGTCAGTATCTGTCCAGAAGGCCGCCTTCGCCACCGGTATTCCTCCACATCTCTACGCATTTCACCGCTACACGTGGAATTCTACCTTCCTCTACAATACTCCAGATAACCAGTTTTAAGTGCAGTTCCCAGGTTGAGCCCGGGGCTTTCACACCTAACTTAATTATCCGCCTACATGCCCTTTACGCCCAGTCATTCCGATTAACGCTCGCACCCTCCGTATTACCGCGGCTGCTGGCACGGAGT
+
CCCCCEDGGGGGGFFDGGGGGGGGGGGGGGGGGGGGGGGGGGGGGGGDGGGGGGGGGGGDGGGGGGGGGGGFDFGGGGGGGGGGGGGGGGGEG:FFFGGGGGGGGGGGGGFFGGEFGGGGGGGGGGGGGGGG:DFFGGFGGGGGGGGGFGGDFFGGGGGGG?DGGGGGGGGGG8FGFFFFGGGDFGGGGGGGGGGGGGGGEEAFFFFFFFFFBAFB@FFFFFFCDDDF=DE?CB@DF3;@C@F@B@@E@A?EFFE0;(46>(4:B;BB>F?FFF9,8:.-:<60209>B?02(8<7?6(4(
@M04999:289:000000000-L3R54:1:1101:9697:14723 2:N:0:444
TGACTACCAGGGTATCTAATCCTGTTTGCTCCCCACGCTTTCGCATCTCAGCGTCAGTATCTGTCCAGAAGGCCGCCTTCGCCACCGGTATTCCTCCACATCTCTACGCATTTCACTGCTACACGTGGAATTCTACCTCCCTCTGACACACTCTAGTTAGACAGTTTCAAATGCACGTCCTAAGTTGAGCTCGGGGATTTCACATCTGACTTATCTAACCGTCTGCGCTCGCTTTACGCCCAGTAATTCCGATTAACGCTCGCACCCTACGTATTACCGCGGCTGCTGGCACGGAGTTAGC
+
CCCCCGGGGGGGGGGGGGGGGGGGGGGGGGGGGGGGGGGGGGGGGGGGGGGGGGGGGGGGGGGGGGGGGGGGGGGGGGGGGGGGGGGGGGGGGGGGGGGGGGGGGGGGGGGGGGGGGGGGGGGGGGGGGGGFFGGGGGGFGGGGGFGGGGGGGGGGGFGGGGGGFGGGGGGGGGGGFGFGGFGGGGGGGGGGGGGGGGGGFFFFFFFFFFFFFFFFFFFF5@FFFFFFFF2>DFFFFF?B;?FF9CECCC4;DF?C612?FFFBFFFF08?<3A?ABB<966>FF?:?0<13:(4((36A9
@M04999:289:000000000-L3R54:1:1101:14237:14752 2:N:0:444
GTTTAGACTACACGGGTATCTAATCCTGTTCGCTCCCCACGCTTTCGTCCATCAGCGTCAATCGGTATTTAGTAACCTGCCTTCGCAATCGGGGTTCTGTGTAATATCTATGCATTTCACCGCTACACTACACATTCCAGCTACTTCAATACTATTCAAGATTAACAGTATCAACGGCAGTTCTACAGTTAAGCTGCAGGTTTTCACCGCTGACTTATCAACCCGCCTACGGACCCTTTAAACCCAATAAATCCGGATAACGCTCGCATCCTCCGTATTACCGCGGCTGCTGGCACGGAGT
+
CCCCCGGGGGGGGGGGGGGGGGGGGGGGGGGGGGG@FGGGGGGGGGGGGGGGGGGGGGGGGGGGGGGFGGGGGGGGGGGGG@GGGGGGGGGGGDGGGGGGGGFFGAGAFGGGGGGGGGGGGGGGGGGGGFFGFGGFCGGGGGGGGFGGFGGGGGGFGG8D9FGGGGGGGGGGGFGEE6DGFGGGGFGGGGGGG7CFFDDFAAFFFFFFAB=B2AAFCFFFFFD>B>BF@:29@@@,3;3A6;A@1,6=33>)9;@;06?@@@021,39?37<>?;<?F?2-)2(4,(3;0:?01?>:>09-
@M04999:289:000000000-L3R54:1:1101:17325:14755 2:N:0:444
GGTTTGACTACTGGGGTATCTAATCCTGTTCGCTACCCATGCTTTCGAGCCTCAGCGTCAGTAACAGACCAGAGAGCCGCCTTCGCCACTGGTGTTCTTCCATATATCTACGCATTTCACCGCTACACATGGAGTTCCACTCTCCTCTTCTGCACTCAAGTCTCTCAGTTTCCGATGCTCTTCCTCAGTTAAGCTGAGGGCTTTCACATTCAGACTTAAAAGACCGCCTGCGCTCCCTTTACGCCCAATAAATCCGGACAACGCTTGCCACCTACGTATTACCGCGGCTGCTGGCACGG
+
CCCCCGGGGGGGGGGGGGGGGGGGGGGGGGGGGGGGGGGGGGGGGGGGGGGGGGGGGGGGGGGGGGGGGGGGGGGGGGGGGGGGGGGGGGGGGGGGGGGGGGGGGGGGGGGGGGGGGGGGGGGGGGGGGGGGGGGGGGGGGGGGGGGGGGGGGGGGGGGGGGGGGGFGGGGGGGGGFGFGGGGGGGGGGGGGGGGGGGGGFFFFFFFFFFFFFFFFFFFFFFFFFFFFF=BB>9@FFFFFFFFFBFFFFFFF??@B@;>F@@FFFFFFFF>17>:?<B>BFF90471604<?B??:??>
@M04999:289:000000000-L3R54:1:1101:14567:14768 2:N:0:444
CCCGACTACAAGGGTATCTAATCCTGTTCGCTACCCATGCTTTCGAACCTCAGCGTCAGTTACAGACCAGAGAGCCGCCTTCGCCACTGGTGTTCTTCCATATATCTACGCATTCCACCGCTACACATGGAGTTCCACTCTCCTCTTCTGCACTCAAGAAAAACAGTTTCAGCTGCACTTCCCCGGTTAAGCCGAGGGCTTTCACAGCTGACTTGTTCTCCCGCCTGCGTTCGCTTTACGCCCAATAAATCCGCACAACGCTTGCCACCTACGTATTACCGCGGCTGCTGGCACGTAGTT
+
CCCCCFCGGGGGGGGGGGGGGGFFGGFFGGGGGGGGGGFGGCFGGFFCGCFEFGG:FGGFGGGFGGGGGGGGFFGGGGDDGGDD:FE<FFGG4?EGGGGGGGFG9FAEFGEGGGGGGGGGGGGGGFGFFGCFADGEGGCCFGGGGGGGGGGGGGGGGEFGGGGGG?E=FCGGCGGGDGFGGG?=EGGDGGGG?GGDGGGFFFFFF9FFFEFFFFFAEF8C;:@FFFF2:68;;@FFDFFD?B@FF@F<C?639(49>1:B9B63?:A>?F:?:82)4<>AF6041410:73:<>??B?(.
@M04999:289:000000000-L3R54:1:1101:13425:14780 2:N:0:444
AGGGGACTACACGGGTATCTAATCCTGTTTGCTACCCACGCTTTCGAGCATGAACGTCAGTGTTATCCCAGGAGGCTGCCTTCGCCATCGGTATTCCTCCACATCTCTACGCATTTCACTGCTACACGTGGAATTCTACCTCCCTCTGACACACTCTAGTTAGACAGTTTCAAATGCACGTCCCAAGTTGAGCTCGGGGATTTCACATCTGACTTATCTAACCGTCTGCGCTCGCTTTACGCCCAGTAATTCCGATTAACGCTCGCACCCTACGTATTACCGCGGCTGCTGTCTCGTATTT
+
9CCCCGGGGGGGGGGGGGGGGGGGGGGGGGGGGGGF@FGGGGGGGGGGGGGGGGGGGGGGGGGGGGGGGGGGGGEGGGCFGGGFGGCFGGGGEFGGGGGFGGGDGDFGGGGGFGGGGGGGGGFGGGGGGGGGGGGGFFG9=9DGFGG8EFFFEEGGGGGGGGGGGGGFGGGGAFFDDDFGGGCEG8D=FGAFCGG7CDGG>FFFFFF6>EECCFFFEFFCFA=5@=@>CF995@F@25*B8@(6?7EFEE?CE82(64C929<F0;;;>?FFFFFFFFFB)(2(44;,3>>-8)).:0(..
@M04999:289:000000000-L3R54:1:1101:24953:14841 2:N:0:444
CATGCGACTACCAGGGTATCTAATCCTGTTCGCTACCCATGCTTTCGAACCTCAGCGTCAGTTACAGACCAGAGAGCCGCCTTCGCCACTGGTGTTCTTCCATATATCTACGCATTCCACCGCTACACATGGAGTTCCACTCTCCTCTTCTGCACTCAAGAAAAACAGTTTCAGCTGCACTTCCCCGGTTAAGCCGAGGGCTTTCACAGCTGACTTGTTCTCCCGCCTGCGTTCGCTTTACGCCCAATAAATCCGGACAACGCTTGCCACCTACGTATTACCGCGGCTGCTGGCACGTAGT
+
CCCCCGGGGGGGGGGGGGGGGGGGGGGGGGGGGGGGGGGGGGGGGGGGGGGGGGGGGGGGGGGGGGGGGGGGFGGGGGGGGGGGGGGGGGGFFGGGGGGGGGGFGFGGGGGGGGGGGGGGGGGGGGGGGGGGGGGGGGGGGGGGGGGGGGGGGFGGGGGGGGGGGGGGGGGGGGGGFGFGGGGGGGGGEGGFGGGGGGGDBFFFFFFFFFFFFFFFEFFFFFF@FFFFFFFFFFFFFFF6CDF6@FF@7A4ABF69<>>BB>>F?1?BFFFF0>???AF9><<>>9>3;B?BBB<B04,44
@M04999:289:000000000-L3R54:1:1101:16445:14853 2:N:0:444
GTGGACTACTGGGGTATCTAATCCTGTTCGCTACCCATGCTTTCGAACCTCAGCGTCAGTTACAGACCAGAGAGCCGCCTTCGCCACTGGTGTTCTTCCATATATCTACGCATTCCACCGCTACACATGGAGTTCCACTCTCCTCTTCTGCACTCAAGAAAAACAGTTTCAGCTGCACTTCCCCGGTTAAGCCGAGGGCTTTCACAGCTGACTTGTTCTCCCGCCTGCGTTCGCTTTACGCCCAATAAATCCGGACAACGCTTGCCACCTACGTATTACCGCGGCTGCTGGCACGTAGTTT
+
CCCCCGGGGGGGGGGGGGGGGGGGGGGGGGGGGGGGGGGGGGGGG,FGGGGGGGGGGGGGGFGGGGGGGGGGGGGGGGGGGGGGGGGGGGGGGGGGGGGGGGGGGGGGGGGGGGGGGGGGGGGGGGGGGGGGGFGGGGGGGGGGGGGGGGGGGGGGGGGGGGGGGGGGGGGGGGGGFGFGGGGGGGGGGGCGGGGGGGGGFAFFFFFFFFBDE9>FEFFFFFFBFDBFFFF?@FDFFFFFFF>?0@FEFFFF>9?BF?FF>BF6?BFFFF:?:BFF0ADAF0>F9>>FF>FB0)4:2:?F)
@M04999:289:000000000-L3R54:1:1101:26440:14865 2:N:0:444
GACTACAAGGGTATCTAATCCTGTTTGCTCCCCACGCTTTCGCATCTCAGCGTCAGTATCTGTCCAGAAGGCCGCCTTCGCTACCGGTATTCCTCCACATCTCTACGCATTTCACCGCTACACGTGGAATTCTACCTTCCTCTACAATACTCCAGATAACCAGTTTTAAGTGCAATTCCCAGGTTGAGCCCGGGGCTTTCACACCTAACTTAATTATCCGCCTACATGCCCTTTACGCCCAGTCATTCCGATTAACGCTCGCACCCTCCGTATTACCGCGGCTGCTGGCACGGAGTTAGCC
+
CCCCCGGGGGGGGGGGFGGGGGGGGGGGGGGGGGGGGGGGGGGGGGGGGGGGGGGGGGGGGGGGGGGGGGFGGGGGGGGGGGGGGGGGGGGGGGGGGGGGGGGGGGGGGGGGGGGGGGGGGGGGGGGGGGGGGGGGGGGGGGGGGGGGGGGGGGGFGGGGGGGGGGGGGGGGGGGGFGFFGGGGGGGGGGGGGGGGGGGGFFFFFFFFFFFFEFFFFFFFFF2@DFFEFFFFFFEFFFFFF6=EFFFFFEFDFFFF@FFFFFFFF??BB9<6?F<DBFFF>>FFFFF>?<<611(-4<FF:
@M04999:289:000000000-L3R54:1:1101:15401:14878 2:N:0:444
GGTCGACTACCCGGGTATCTAATCCTGTTTGCTCCCCACGCTTTCGCATCTCAGCGTCAGTATCTGTCCAGAAGGCCGCCTTCGCCACCGGTATTCCTCCACATCTCTACGCATTTCACCGCTACACGTGGAATTCTACCTTCCTCTACAATACTCCAGATAACCAGTTTTAAGTGCAGTTCCCAGGTTGAGCCCGGGGCTTTCACACCTAACTTAATTATCCGCCTACATGCCCTTTACGCCCAGTCATTCCGATTAACGCTCGCACCCTCCGTATTACCGCGCCTGCTGGCACCGAGTT
+
CCCCCDGGGGGGGGGGG@FGGGGAFGFFGGGFFGGGGGGGGDGGEGGGDFEFGFGGCFDGGFFGGGFGGGGGGFGGGGGGGGGGGGGGGGGGG7FGGGGGGGGFGCAEFCFG:FFGEEFGGGGGGGGGCDF7:FGGGGGFDCFGGGGAFAGGGGAEGFGFFFFFGGFEGGFEGFC;8D7CCCFGGGC<E687CFGG9DCCBFFFFAFFF:B@D8CFFFFEFEE?2@6;;4?EEF@8=;>6(/:,((/.)9<CEE,32<AA:>FB0((-7B??:9?1074)--(((-30::B03()((,3(-
@M04999:289:000000000-L3R54:1:1101:3288:14909 2:N:0:444
AGGTAGACTACTCGGGTATCTAATCCTGTTTGCTCCCCACGCTTTCGCATCTCAGCGTCAGTATCTGTCCAGAAGGCCGCCTTCGCCACCGGTATTCCTCCACATCTCTACGCATTTCACCGCTACACGTGGAATTCTACCTTCCTCTACAATACTCCAGATAACCAGTTTTAAGTGCAGTTCCCAGGTTGAGCCCGGGGCTTTCACACCTAACTTAATTATCCGCCTACATGCCCTTTACGCCCAGTCATTCCGATTAACGCTCGCCCCCTCCGTATTACATCGGCTGCTGGCACGGAGT
+
CCCCCGFEFGGGGGGGGGGGGGGA6C@EEEC8FFGFGGGGEGFBDFEGGGGDFGCFEFGGGDCEGFGGGGGG9FBCFFFEFGGGGG:F:E7FGEFGGGGGGGGAFF9EFFGGGGGGGFFGGGGGDGGGGGGGDFGGFGGDFGFGGGGGGGGFDE?DFGGCFCEGFDF?E8EFGGFEDFBFD9FC9DEC<FFC?8779*;DAEFFFFF94<B:=FAFEAFE6<?CF=@?9=5?E=@DE@E=C2?B0(25=>EFFE((/((7346?0((((-413(3:B:B26))6(1346?:046:4:6((,
@M04999:289:000000000-L3R54:1:1101:15016:14969 2:N:0:444
GACTACCCGGGTATCTAATCCTGTTTGCTCCCCACGCTTTCGCATCTCAGCGTCAGTATCTGTCCAGAAGGCCGCCTTCGCCACCGGTATTCCTCCACATCTCTACGCATTTCACCGCTACACGTGGAATTCTACCTTCCTCTACAATACTCCAGATAACCAGTTTTAAGTGCAGTTCCCAGGTTGAGCCCGGGGCTTTCACACCTAACTTAATTATCCGCCTACATGCCCTTTACGCCCAGTCATTCCGATTAACGCTCGCACCCTCCGTCTTACCGCGGCTGCTGCCACGGAGTTAGCC
+
CCCCCGGGGGGGGGGGGFGGGGEFGGFGGGGGGGGGGEEGGGGGCGFGGGGGEGGGFFFGGGGGGGGGGGGGGGGGDGGGGGGGGGGGGFGGGGGGGGG<FEGDGGGGGGGGGGGGGGEGGGGGGG@F@DEFFFGGGFGGGGFFGGFDFGGGGFG8FAFGGGG@DFGGGFGGGFG=DGFGG?+4>:?CGGG>*@:D4>?C+=@AEFF>D6258F8BCFFDFF2=>288@EFED;EF@?BA215<47<<E801(()9(43:9>0>BB(4?13(.--:?693(22-3)4)4)43((-,()).4
@M04999:289:000000000-L3R54:1:1101:6258:15015 2:N:0:444
TGGGACTACCGGGGTATCTAATCCTGTTCGCTACCCATGCTTTCGAGCCTCAGCGTCAGTAACAGACCAGAGAGCCGCCTTCGCCACTGGTGTTCTTCCATATATCTACGCATTTTACCGCTACACATGGAGTTCCACCCTCCTCTTCTGCACTCACGAAAAACAGTTTCAGCTGCACTTCCCCAGTTAAGCCGAGGGCCTTCACAGCTGACTTGTTCTCCCGCCTGCGTTCGCTTTACGCCCAATAAATCCGGACAACGCTTGCCACCTACGTATTACCCCGGCCGCTTGGCAGTAGTTT
+
C9B@B<,,;C+8CC+66CADE,,CC<CFC6@CCFGGFECFDFGG:8<:FF@,,C:FCCCEAFC9F8,C<C,6CF,BC=F,CC<,BFC,?F5?FCF,CAFAE<EA;<49?<7+4@,,55E+64+6FE9,9E,,6==>@,@EF+@D==@,,,=A@3?8,66@+@EEDFFFG:==99;C6:9?CCFG,@8=;:,,@C5@DGG*:A>FFFFF:(>=*=8=4+=7;B65:1((((/2223=;<35(7>F:72).:)2((,(-(,(-4321(43?:830().5)62((,(-((4((((()((.)-..
@M04999:289:000000000-L3R54:1:1101:1885:15023 2:N:0:444
GAGAGACTACCGGGGTATTTAATCCTGTTTGCTCCCCACGCTTTCGCATCTCAGCGTCAGTATCTGTCCAGAAGGCCGCCTTCGCCACCGGTATTCCTCCACATCTCTACGCATTTCACCGCTACACGTGGAATTCTACCTTCCTCTACAATACTCCAGATAACCAGTTTTAAGTGCAGTTCCCAGGTTGAGCCCGGGGCTTTCACACCTAACTTAATTATCCGCCTACATGCCCTTTACGCCCAGTCATTCCGATTAACTCTCGCACCCTCCGTATTACCGCGGCTGCTGGCACGGAGTT
+
CCCCCGGGGGGGGGGGGGGGGGGGGGGGGGGGGGFGEGGGGGGGGGGGGDGGGFGGGGGGGFFGGFFDCEFGFFFGGGGGGGGFGG@FFGGFFGGGGGGGGGGGGGGGGGGGGCGGGGGGGGGGGGGGGGGGDF@GGGGGGGGGGGGGGGGGGGGGFGGGGGGG8FG@E@FDACCFAGC?FC??FF:EECGFF,:CD*@D>AF86919@DFE2FFFFF8C6*>(6?<;@1?E@;(63;46;@;;61389?).94((40).).60(-(49?66<0,4::))6(4(399>?2).(8??9BF?3
@M04999:289:000000000-L3R54:1:1101:11924:15032 2:N:0:444
TAGGGACTACTAGGGTATCTAATCCTGTTCGCTACCCATGCTTTCGAACCTCAGCGTCAGTTACAGACCAGAGAGCCGCCTTCGCCACTGGTGTTCTTCCATATATCTACGCATTCCACCGCTACACATGGAGTTCCACTCTCCTCTTCTGCACTCAAGAAATACAGTTTCAGCTGCACTTCCCCGGTTAAGCCGAGGGCTTTCACAGCTGACTTGTTCTCCCGCCTGCGTTCGCTTTACGCCCAATAAATCCGGACAACGCTTGCCACCTACGTATTACCGCGGCTGCTGGCACGTCGTT
+
CCCCCGGGGGGGGGGGGGGGGGGGGGGGGGGGGGGGGGGGGGGGGGGGGGGGGGGGGGGGFGGGGGGGGGGGGGGGGGGGGGGGGGGGGGGGGGGGGGGGGGGGGGGGGGGGGGGGGGGGGGGGGGGGGGGGGFFGGGGGGGGGGGGGGGGGGGGGGGGGGGGGGGGGGGGCGGGGFGFGGGFDGGGGGGFACGGGCDDGFFFFFFFFFFFEDFFFEFFFFEDFFFFFFFFFFFFF?F<ADFBF@283<>EFE9;:0(16>>???FB2<B:??FFFF:AA2:>>09(1:>:?<B7?:(-3-
@M04999:289:000000000-L3R54:1:1101:22101:15043 2:N:0:444
GTCGACTACCCGGGTATCTAATCCTGTTCGCTCCCCACGCTTTCGCTCCTCAGCGTCAGTGACGGCCCAGAGACCTGCCTTCGCCATCGGTGTTCTTCCCGATATCTACACATTCCACCGTTACACCGGGAATTCCAGTCTCCCCTACCGCACTCCAGTCCGCCCGTACCCGGCGCCGATCCACCGTTAAGCGATGGACTTTCACACCAGACGCGACGAACCGCCTACGAGCTCTTTACGCCCAATAAATCCGGATAACGCTTGCACCCTACGTATTACCGCGGCTGCTGGCACGTAGGTT
+
CCCCCFDGFGGGGGGGGGGGGGGGGGGG9CEGGGGGGGGGGGGGGGFGGGGGGGGGGGGGCFGGDGEGGFGGGGGGGGGFGGGGGGGGGGGDGGGGGGGGGGGGGGCFGGGGGGFGGGGCF@FGGGGGGGGGGFGGGFFFEFDGEDG?EGEGGDGGGGGGGGGGGGGGEGGGGDD=?8BDD>FGGEC8CGGGECFGC<CDFAF6FAFE???FBFFFFB@>FF>FF?<?8?04(5)54ABBBFF??08>A<<?F6?204<:B66?F44211:??0<B?BF289;(((7?B?B112:81:(6)
@M04999:289:000000000-L3R54:1:1101:18056:15065 2:N:0:444
CGCGAGACTACACGGGTATCTAATCCTGTTTGCTCCCCACGCTTTCGCATCTCAGCGTCAGTATCTGTCCAGAAGGCCGCCTTCGCCACCGGTATTCCTCCACATCTCTACGCATTTCACCGCTACACGTGGAATTCTACCTTCCTCTACAATACTCCAGATAACCAGTTTTAAGTGCAGTTCCCAGGTTGAGCCCGGGGCTTTCACACCTAACTTAATTATCCGCCTACATGCCCTTTACGCCCAGTCATTCCGATTAACGCTCGCACCCTCCGTATTACCGCGGCTGCTGGCACGGAGT
+
CCCCCGGGGGGGGGGGGGGGGGGGGGGGGGGGGGGGGGGGGGGGGGGGGGGGGGGGGGGGGGGGGGGGGGGGGGGGGGGGGGGGGGGGGGGGGGGGGGGGGGGGGGGGGGGGGGGGGGGGGGGGGGGGGGGGGGGGGGGGGGGGGGGGGGGGGGGGGGGGFGGGGGGGGGGGGGGGFGFGGGGGGGGGGGGGGGGGGGGGFFFFFFFFFFFFFFFFFFFECEFFFFFFFFFFFFFFFFEFFFFFFFFFFFFFFFE:B6?<<FF?FF>>FFFFF?BF:B?BFF?>>F9BB??:0::F:9198
@M04999:289:000000000-L3R54:1:1101:7525:15086 2:N:0:444
TCCCCGACTACTATATCTAATCCTGTTTGCTCCCCACGCTTTCGCATCTCAGCGTCAGTATCTGTCCAGAAGGCCGCCTTCGCCACCGGTATTCCTCCACATCTCTACGCATTTCACCGCTACACGTGGAATTCTACCTTCCTCTACAATACTCCAGATAACCAGTTTTAAGTGCAATTCCCAGGTTGAGCCCGGGGCTTTCACACCTAACTTAATTATCCGCCTACATGCCCTTTACGCCCAGTCATTCCGATTAACGCTCGCACCCTCCGTATTACCGCGGCTGCTGTCACGGAGTT
+
CCCCCGGGGGGGGGGGGGGGGGGGGGGGGGGGGGGGGGGGGGGGGGGGGGGGGGGGGGGGGGGGGGGGGGGGGGGGGGGGGGGGGGGGGGGGGGGGGGGGGGGGGGGGGGGGGGGGGGGGGGGGGGGGGGFGGGGGGGGGGGGGGGGGGGGGGGGGGGGFGGGGGGGGGGGGFGGFFGFGCFCECFGGGCFGGEGGGGGGFFFFFFFFFFFFF=@FCFFFA@F@DFFEFEEFFFFFEFFF>>D?@EFCECC@D@?FC<?9FBBFBF9<BFFFF6<?FFF(46;>62<B?)54A0:6441
@M04999:289:000000000-L3R54:1:1101:2471:15091 2:N:0:444
GAGACTACTAGGGTATCTAATCCTGTTTGCTCCCCACGCTTTCGCATCTCAGCGTCAGTATCTGTCCAGAAGGCCGCCTTCGCCACCGGTATTCCTCCACATCTCTACGCATTTCACCGCTACACGTGGAATTCTACCTTCCTCTACAATACTCCAGATAACCAGTTTTAAGTGCAATTCCCAGGTTGAGCCCGGGGCTTTCACACCTAACTTAATTATCCGCCTACATGCCCTTTACGCCCAGTCATTCCGATTAACGCTCGCACCCTCCGTATTACCGCGGCTGCTGGCACGGAGTT
+
CCCCCGGGGGGGGGGGGGGGGGGGGGGGGGGGDGGGGGGGGGGGGGGGGGGGGGGGGGGCGGGGGGGGGGGGFGGGGGGGGGGGEGGC:FEGFGGGGGGGGGGFGGGGGGGGGGGGGGGGGGGGGGGGGGGGFGGGGGGGGGGGGGGGGGGGGGGGGGGFGGGGGGGDGGGCEFFGFGFGGCG8?FGGGGGDGEGG?CCGFFFFFFFFBEFFEFFFCFFFFFFFFFFEFCB@DFFFFF?FF9<<EEEEFFEEF;@FFFF>DFFFFFB08?FFB:?B<DFBB>>60(8?3317?:>F6?1
@M04999:289:000000000-L3R54:1:1101:16818:15107 2:N:0:444
TAGACTACAGGGGTATCTAATCCTGTTCGCTACTCATGCTTTCGAACCTCAGCGTCAGTTACAGACCAGAGAGCCGCCTTCGCCACTGGTGTTCTTCCATATATCTACGCATTCCACCGCTACACATGGAGTTCCACTCTCCTCTTCTGCACTCAAGAAAAACAGTTTCAGCTGCACTTCCCCGGTTAAGCCGAGGGCTTTCACAGCTGACTTGTTCTCCCGCCTGCGTTCGCTTTACGCCCAATAAATCCGGACAACGCTTGCCACCTACGTATTACCGCGGCTGCTGGCACGTAGTTGG
+
CCCCCGGGGGGGGGGGGGGGGGGGGGGGGGGGGGGGGGGGGGGGG,FFFGGGGGGGGEGGGGGGGGGGGGGGGGGGGGGGGGGGGGGGGGGGGGGGGGGGGGGGGGGGGGGGGGGGGGGGGGGGGGGGGGGGGGGGGGGGGGGGGGGGGGGGGGGGGGGGGGGGGGGGGGGGGGGGFGFGGGGGGGGGGFGGCEEGGGGGFFFFFFFFFBFF4AFFFFFFF=@@FFFBF??@FFFFFE<FFFF;@E3>EFFFFFFFF?;FFFFFB<??FFF:7?AFFFF096B>>>??F::7<?B?BFA>0
@M04999:289:000000000-L3R54:1:1101:5712:15121 2:N:0:444
TATAGGACTACCGGGGTATCTAATCCTGTTTGCTACCCACGCTTTCGAGCATGAACGTCAGTGTTATCCCAGGAGGCTGCCTTCGCCACCGGTATTCCTCCACATCTCTACGCATTTCACCGCTACACGTGGAATTCTACCTTCCTCTACAATACTCCAGATAACCAGTTTTAAGTGCAATTCCCAGGTTGAGCCCGGGGCTTTCACACCTAACTTAATTATCCGCCTACATGCCCTTTACGCCCAGTCATTCCGATTAACGCTCGCACCCTCCGTATTACCGGGGCTGCTTGCACGGCGT
+
CCCCCGGGGGGGGGG7FFGGGGFFGGGGGGFGGG9FGFFGGGGGGG@FGGGGGGGGFGGEGGGGGGGGGGGGGGEGGGFCGGGGFGCEGGGGGGGFGGGGGGGGGGCGGGGFGGGG9FFGGGGGDFFGGGGGGGGGGGGGGGGGGGGGGGGFGEGGGGDGGGGFFGGGDFGGGGGGFGFGFGGGGCFGGDGGGGG?DGGG4>FFFFFFFD=EFFFFFFF?BECCF=DF2BEFF@@F;@@FE;?2:22(7;<E??@6;;39<:>:F60(,(32(24:6::2441((,(--3,.)().19(44
@M04999:289:000000000-L3R54:1:1101:20025:15126 2:N:0:444
GCAGACTACCAGGGTATCTAATCCTGTTTGCTCCCCACGCTTTCGCATCTCAGCGTCAGTATCTGTCCAGAAGGCCGCCTTCGCCACCGGTATTCCTCCACATCTCTACGCATTTCACCGCTACACGTGGAATTCTACCTTCCTCTACAATACTCCAGATAACCAGTTTTAAGTGCAGTTCCCAGGTTGAGCCCGGGGCTTTCACACCTAACTTAATTATCCGCCTACATGCCCTTTACGCCCAGTCATTCCGATTAACGCTCGCACCCTCCGTATTACCGTCGCTGCTGGCACGGAGTGT
+
CCCCCFGGGGGG7CFFGDFDFEFFGGGGGGGFGGGGGGDCGCD@FGGGGFGFG8C@F@CGFGFGCCEFFFFGD8FGEECBFGGE:CEFGGGGECEFFFGGFFGGGGGGGF+?FCFFEEGEECGGGFGFFD@,?FGGGGG?=EFGF=EGFGGDGGGGGGGDAEGFFGGDGGGFGCD87+<=D9DF8D:CG?FGCFGG7D5D66BFFFF*7):-19BFAFACBC222@===C<E3=BF)775<9112.)7.)<C(((6?EE0(3:6B1;32(469:((.56A?((-4,317).:()49((-(.
@M04999:289:000000000-L3R54:1:1101:22292:15137 2:N:0:444
GGACTACCCGGGTATCTAATCCTGTTCGCTACCCATGCTTTCGAACCTCAGCGTCAGTTACAGACCAGAGAGCCGCCTTCGCCACTGGTGTTCTTCCATATATCTACGCATTCCACCGCTACACATGGAGTTCCACTCCCCTCTTCTGCACTCAAGAAAAACAGTTTCAGCTGCACTTCCCCGGTTAAGCCGAGGGCTTTCACAGCTGACTTATTCTCCCGCCTGCGTTCGCTTTACGCCCAATAAATCCGGACAACCCTTGCCACCTACGTATTACCGCGCCTGCTGGCACGTAGTTGTC
+
CCCCCGFFGGDGGEGGGGGGGGGGGGGGGGGGGGGGGGGGGGGGGGGGGFDCFGGGGFGGGGFGGGGGGFFCGGGGGGGGGGEGGGGGGFCGGGGGGGGGGGGGGGGGGGGGGFGGGGGGGGGGFGGGGGGGGGGGGGGGGGGGGGGFGGGGGFC=BEEGC>?FGGGGGGFGFGGGFGFGGGD+@;CC<FGGCE@4>9CFFFFFFFF43BFCCFBFFFBDFB>@((.6<?;>0=@<;;6A(;1@E8AAAF9106>FF((43:B?ABFB7((,))3):46>((-438:?0<056<1,24)).
@M04999:289:000000000-L3R54:1:1101:12997:15138 2:N:0:444
TGCGGACTACCAGGGTATCTAATCCTGTTCGCTACCCATGCTTTCGAACCTCAGCGTCAGTTACAGACCAGAGAGCCGCCTTCGCCACTGGTGTTCTTCCATATATCTACGCATTCCACCGCTACACATGGAGTTCCACTCTCCTCTTCTGCACTCAAGAAAAACAGTTTCAGCTGCACTTCCCCGGTTAAGCCGAGGGCTTTCACAGCTGACTTGTTCTCCCGCCTGCGTTCGCTTTACGCCCAATAAATCCGGACAACGCTTGCCACCTACGTATTACCGCGGCTGCTGGCCCGTAGTT
+
CCCCCGGGGGGGGGGGGGGGGGGGGGGGGGGGGGGGGGGGGGGGGGGGGGGGGGGGGGGGGGGGGGGGGGGFGGGGGGGGGGGGGGGGGGGGGGGGGGGGGGGGGGGGGGGGGGGGGGGGGGGGGGGFGGGGGGGGGGGGGFGGGGGGGGGGFFGGGFFFFGG8CGGGGGGGGGGGFGFGFGGGGGGGGDGEGG7CDGGGFFFFFFFFFFFFFFFFFFFF6BDFFFDFFFFFFFFF?<9F;@FFFDFEB<29>>>?FFB?09?B:<BBFFFBB(.860:AA(716999BB2:0(((,,(8:
@M04999:289:000000000-L3R54:1:1101:22049:15174 2:N:0:444
AGACTACTGGGGTATCTAATCCTGTTCGCTCCCCACGCTTTCGCTCCTCAGCGTCAGTGACGGCCCAGAGACCTGCCTTCGCCATCGGTGTTCTTCCCGATATCTACACATTCCACCGTTACACCGGGAATTCCAGTCTCCCCTACCGCACTCCAGTCCGCCCGTACCCGGCGCCGATCCACCGTTAAGCGATGGACTTTCACACCAGACGCGACGAACCGCCTACGAGCTCTTTACGCCCAATAAATCCGGATAACGCTTGCACCCTACGTATTACCGCGGCTGCTGGCACGTAGTTAGC
+
CCCCCGGGGGGGGGGGGGGGGGGGGGGGGGGGGGGGGGGGGGGGGGGGGGGGGGGGGGGGGGGGGGGGGGGGGGGGGGGGGGGGGGGGGGGGGGGGGGGGGGGGGGGGGGGGGGGGGGGGGGGGGGGGGGGGGGGGGGGGGGGGGGGGGGGGGGGGGGGGGGGGGGGGGGGGGGGGEGFGGGGGGGGGGGGGGGGGGGGFFFFFFFFFFFFFBFF>>EB9>>F??118?F>?>A>DFFFFFFFFFAF9ABBFF?BB?29?:?:?F?03?BFB?BF>9<:93;66>FF?FFFFB0::3<>44
@M04999:289:000000000-L3R54:1:1101:27240:15185 2:N:0:444
GACTACTGGGGTATCTAATCCTGTTCGCTACCCATGCTTTCGAACCTCAGCGTCAGTTACAGACCAGAGAGCCGCCTTCGCCACTGGTGTTCTTCCATATATCTACGCATTCCACCGCTACACATGGAGTTCCACTCTCCTCTTCTGCACTCAAGAAAAACAGTTTCAGCTGCACTTCCCCGGTTAAGCCGAGGGCTTTCACAGCTGACTTGTTCTCCCGCCTGCGTTCGCTTTACGCCCAATAAATCCGGACAACGCTTGCCACCTACGTATTACCGCGGCTGCCGGCACGTAGTTAGCC
+
CCCCCGGGGGGGGGGGGGGGGGGGGGGGGGGGGGGGGGGGGGEFFGFGGGGGGGGGGGGGGGGGGGGGGGGGGGGGGGGGGGGGGGGGGGGGGGGGGGGGGGGGGGGGGGGGGGGGGGGGGGGGGGGGGGGGGGGGG9FGGGGGGGGGGGGGGGGGFGGGGGGGGFFGGGGGGGGFDGFGGGDGGGGGGGGGGGGGGFGGFFFFFFFFBFEFFFFFCFFFFFFBFFFFFFFFF(.4;DFE?;FFEC?EE9(4>>?B9BF(1804??B?B6:?AFFAF?;369B1(((,3(3:6:?1<AA63
@M04999:289:000000000-L3R54:1:1101:19161:15207 2:N:0:444
GGACTACTGGGGTATCTAATCCTGTTTGCTCCCCACGCTTTCGCATCTCGGCGTCAGTATCTGTCCAGAAGGCCGCCTTCGCCACCGGTATTCCTCCACATCTCTACGCATTTCACCGCTACACGTGGAATTCTACCTTCCTCTACAATACTCCAGATAACCAGTTTTAAGTGCAGTTCCCAGGTTGAGCCCGGGGCTTTCACACCTAACTTAATTATCCGCCTACATGCCCTTTACGCCCAGTCATTCCGATTAACGCTCGCACCCTCCGTATTTCCGCGCCTGCTGGCACGGAGTTAGC
+
CCCCCGGGGGGGGGGGGGGGGGGGGGGGGGGGFFGGGGGGGGGGGGGGGGGGGGGGGGGGGGGGGGGGGGGGGGGGGGGGGGGGGGGGGGGGGGGGGGGGGGFGGFGGGGGGGGGGGGGGGGGGGGGGGGGGFGGGGGFFGGGGGGGFGGGGGEFGFEEGGGEGFGGGG8@=@EGGFGFC77D9FF8DGGGGCEEDGGGGFFFFF4AFEDFE=AF=EBF?DB@?>DE?7433;D8EC0;:03=E3>CEC?81(38<966B6>>0>><?4((41:0).)(-4(4,46:7(214(4(-14).)
@M04999:289:000000000-L3R54:1:1101:15192:15209 2:N:0:444
CAGACTACAGGGGTATCTAATCCTGTTCGCTACCCATGCTTTCGAACCTCAGCGTCAGTTACAGACCAGAGAGCCGCCTTCGCCACTGGTGTTCTTCCATATATCTACGCATTCCACCGCTACACATGGAGTTCCACTCTCCTCTTCTGCACTCAAGAAAAACAGTTTCAGCTGCACTTCCCCGGTTAAGCCGAGGGCTTTCACAGCTGACTTGTTCTCCCGCCTGCGTTCGCTTTACGCCCAATAAATCCGGACAACGCTTGCCACCTACGTATTACCGCGGCTGCTGGCACGTAGTT
+
CCCCCGGGGGGGGGGGGGGGGGGGGGGGGGGGGGGGGGGGFFFGFEFFGGGGGGGGGGGGGGGGGGGGGGGGGGGGGGGGGGGGGF<EGGGGGGGGGGGGGGGGGGGGGGGGGGGGGGGGGGGGGGGGFFGGGGGGGGGGGGGGGGGGGGGGGGGGGGGGGGGGGGGFGGGGGGGGFGFGGGGEEGGGCFGEEGDDCGGGFFFFFFFFFBFFFFFFCFC@F>FFFFFF?DFFFFFFEF<E>@F7;E@<EFF66<91:<>FFFFFBAFF??F?B7<?>BA:61;203?F?0:?B0311:>
@M04999:289:000000000-L3R54:1:1101:16448:15264 2:N:0:444
GACTACTGGGGTATCTAATCCTGTTCGCTCCCCACGCTTTCGTCCATCAGCGTCAATCGGTATTTAGTAACCTGCCTTCGCAATCGGGGTTCTGTGTAATATCTATGCATTTCACCGCTACACTACACATTCCAGCTACTTCAATACTATTCAAGATTAACAGTATCAACGGCAGTTCTACAGTTAAGCTGCAGGTTTTCACCGCTGACTTATCAACCCGCCTACGGACCCTTTAAACCCAATAAATCCGGATAACGCTCGCATCCTCCGTATTACCGCGGCTGCTGGCACGGAGTTAGCC
+
CCCCCGGGGGGGGGGGGGGGGGGGGGGGGGGGGGGGGGGGGGFGG7FGFGGGGGGGGGGGGGGFGGGGGGGGGGGGGGGGGGEGGGGGGGGGGGGGGGGGGGGGGGGGGGGGGGGGGGGGGGGGGGGGGGGGGGGGGGGGGGGGGGGGFGFFGGGGGGGGGGGGGGGGGGDGGDGGFGFGGGGGGGGFGGGGGGGFGGGGFFFBFFFFFFFCFFFFDFFFFFFFDFD2@FDFFFFFFFFFFF@EAC?<@BBFFFE3;>;@FFFFBFF<BB:(4:4)6:611(39028:6:<6(77?B2:94
@M04999:289:000000000-L3R54:1:1101:28683:15285 2:N:0:444
AGGACTACCCGGGTATCTAATCCTGTTCGCTACCCATGCTTTAGAGCCTCAGCGTCAGTAACAGACCAGAGAGCCGCCTTCGCCACTGGTGTTCTTCCATATATCTACGCATTTCACCGCTACACATGGAGTTCCACTCTCCTCTTCTGCACTCAAGTCTCTCAGTTTCCGATGCTCTTCCTCAGTTAAGCTGAGGGCTTTCACATTCAGACTTAAAAGACTGCCTGCGCTCCCTTTACGCCAAATAAATACGGACAACGCTTGCCACCTACTTATTACCGCGGCTGCTGGCACGTAGTC
+
-8A<<CFG<8F7:FEGGFFEFFDF@FGGCFGBFCG9F,CFEE9FEDFGGFFG@F@FFCFFG<F9<FFGGGGCFDGC@:CEGGEGEF<DGG8E:FEGDGFFFGGFECFEEG7FGFGC?ABE@EGGGEC,A<DFFDGCFFGEGGGGECACFGGGGF,=DFGGGGGA9DFGGG++=EGGFGFGC9FFFGGGG9<FCC9+=+0=ABE9;EFFF77C@@A6A>A5A*:B)>=2>FBF(2B=E4C425(8@AE3)6)7/(,69(6902:3=EF@=@?B)69<B<<24290701()).(:,8?<0:4
@M04999:289:000000000-L3R54:1:1101:10951:15290 2:N:0:444
CTGACTACTGGGGTATCTAATCCTGTTCGCTCCCCACGCTTTCGTCCATCAGCGTCAATCGGTATTTAGTAACCTGCCTTCGCAATCGGGGTTCTGTGTAATATCTATGCATTTCACCGCTACACTACACATTCCAGCTACTTCAATACTATTCAAGATTAACAGTATCAACGGCAGTTCTACAGTTAAGCTGCAGGTTTTCACCGCTGACTTATTAACCCGCCTACGGACCCTTTAAACCCAATAAATCCGGATAACGCTCGCATCCTCCGTATTACCGCGGCTGCTGGCACGGAGTT
+
CCCCCGGGGGGGGGGGGGGGGGGGGGGGGGGGGGGGGGGGGGGGGGGGGGGGGGGGGGGGGGGGGGGGGGGGGGGGGGGGGGGGGGGGGGGGGGGGGGGGGGGGGGGGGGGGGGGGGGGGGGGGGGGGGGGGGGGGGGGGGGGGGGGGGGGGGGGGGGGGGGGGGGGGGGGGGGGGFGFGGGGGGGGGGGGGGGGGGGGGFFFFFEFFFFFFFFFFFFFFFFFFFFFF@DFF@FFFFFCFFF@@D@EFFEFFFFFFFFFFFFFFBBFF><BFFFFF45A:>>0>F>BFFF?:>:9>2?F
@M04999:289:000000000-L3R54:1:1101:28431:15317 2:N:0:444
CGACTACTGGGGTATCTAATCCTGTTTGCTCCCCACGCTTTCGCATCTCAGCGTCAGTATCTGTCCAGAAGGCCGCCTTCGCCACCGGTATTCCTCCACATCTCTACGCATTTCACCGCTACACGTGGAATTCTACCTTCCTCTACAATACTCCAGATAACCAGTTTTAAGTGCGGTTCCCAGGTTGAGCCCGGGGCTTTCACACCTAACTTAATTATCCGCCTACATGCCCTTTACGCCCAGTCATTCCGATTAACGCTCGCACCCTCCGTATTACCGCGGCTGCTGGCACGGAGTTAGC
+
CCCCCGGGGGFGGGGGGGGGGGGGGGGGGGGGGGGGGGGGGGGGGGGGGGGGGGGGGGGGGGGGGFGFFFGGGGGGGGGGGGGGGGGGGGGGGGGGGGGGGGGGGGGFGGGGGGGGGGGGGGGGGGGGGGGGGGGGGGGGGGGGGGGGGGGGGGGD9=EDFGGGGDGGAFGFCFDGFGFGGGFGGGGGGGFFGCGGGGGGFFFFFFFF:BFF=CFF4AFF59@D@@EFFF;146@3;DFFB@?F@ECEC?1,404ABBFFFFF>92::<FFF0,46>92,((31(44,4:7?(11(4:<94
@M04999:289:000000000-L3R54:1:1101:7704:15325 2:N:0:444
GGAAGACTACTCGGGTATCTAATCCTGTTTGCTCCCCACACTTTCGCATCTCAGCGTCAGTATCTGTCCAGAAGGCCGCCTTCGCCACCGGTATTCCTCCACATCTCTACGCATTTCACCGCTACACGTGGAATTCTACCTTCCTCTACAATACTCCAGATAACCAGTTTTAAGTGCAGTTCCCAGGTTGAGCCCGGGGCTTTCACACCTAACTTAATTATCCGCCTACATGCCCTTTACGCCCAGTCATTCCGATTAACGCTCGCACCCTCCGTATTACCGCGGCTGCTGGCACGGAGTT
+
CCCCCGGGGGGGGGGGGGGGGGGGGGGGGGGGGGGGGGGCFGGGGGGGGGGGGGGGGGGGGGGGGGGGGGGGGGGGGGGGGGGGGGGGGGGGEGGGGGGGGGGFFGGGGGGGGGGGGGGGGGGGGGGGGGGGGGGGGGGGGGGGGGGGGGGGFGGGD=FGGGGG?DGGFFAEGGGDFGFGGGGGGGGGGGCGFGGDGG>DEFFFFFFFFFFBBFFFFFFFFFFFFFF@=BECFFFFF;;A@FFFF;@E@EFFF;<D@FFFDF?69B>FF????FF?BBFBD<FFFF>FFF?((.5:(((-,
@M04999:289:000000000-L3R54:1:1101:21816:15356 2:N:0:444
TAAGGACTACCCGGGTATCTAATCCTGTTCGCTACCCATGCTTTCGAACCTCAGCGTCAGTTACAGACCAGAGAGCCGCCTTCGCCACTGGTGTTCTTCCATATATCTACGCATTCCACCGCTACACATGGAGTTCCACTCTCCTCTTCTGCACTCAAGAAAAACAGTTTCAGCTGCACTTCCCCGGTTAAGCCGAGGGCTTTCACAGCTGACTTGTTCTCCCGCCTGCGTTCGCTTTACGCCCAATAAATCCGGACAACGCTTGCCACCTACGTATTACCGCGGCTGCTGGCCCGTAGTT
+
CCCCCGGGGGGGGGGGGGGGGGGGGGGGGGGGGGGGGGGGGGGGGGGGGGGGGGGGGGGGGGGGGGGGGGGGGGGGGGGGGGGGGGGGFGGGGGGGGGGGGGGGGGGGGGFGGGGGGGGGGGGGGGGGGGGFFFGGGGGGGFGGGGGGGGGGGFGGGGGGFGGGGGFFGGGGGGGGFGFGGGGGGGCEGCEGGFGGGDDGFFFFFFFFFFFFFFFFFFFFFE>BFFF6?FFFFFFFFFEFF;>BD@@FF<AFFFFF>9B0(4<B::>9?4?FBFF)4:BFF<>FF0(408:0((((((-4.
@M04999:289:000000000-L3R54:1:1101:26158:15376 2:N:0:444
GGCGACTACACGGGTATCTAATCCTGTTCGCTACCCATGCTTTCGAACCTCAGCGTCAGTTACAGACCAGAGAGCCGCCTTCGCCACTGGTGTTCTTCCATATATCTACGCATTCCACCGCTACACATGGAGTTCCACTCTCCTCTTCTGCACTCAAGAAAAACAGTTTCAGCTGCACTTCCCCGGTTAAGCCGAGGGCTTTCACAGCTGACTTGTTCTCCCGCCTGCGTTCGCTTTACGCCCAATAAATCCGGACAACGCTTGCCACCTACGTATTACCGCGGCTGCTGGCACGTAGTT
+
CCCCCGGGGGGGGGGGGGGGGGGGGGGGGGGGGGGGGGGGGGGGEGGGGGGGFGGGGGGGGGGGGGGGGGGG<FFGGGGGGGGGGGGGFGGGGGGGGGGGGGGFDGGGGGGGGGGGGGGGGGGGGGGGGFFGFGGGGGGGGGFFGGFGGGGGGFFDC9F8DGGG?CDGGGDFGGGCDGFGGGGGGGEGE,@EGGGGGCGGFFFFFFFFFF=BEFFFBCFFFD9@FFD6;@@?;BF@:9CAFF0;7?7>FAFB6;B>>(8>6:??BFFFFFFF0:,:7ABB0;106>4:BB:?B??:(.:9
@M04999:289:000000000-L3R54:1:1101:7445:15388 2:N:0:444
ACATGACTACAGGGGTATCTAATCCTGTTTGCTCCCCACGCTTTCGCATCTCAGCGTCAGTATCTGTCCAGAAGGCCGCCTTCGCCACCGGTATTCCTCCACATCTCTACGCATTTCACCGCTACACGTGGAATTCTACCTTCCTCTACAATACTCCAGATAACCAGTTTTAAGTGCAGTTCCCAGGTTGAGCCCGGGGCTTTCACACCTAACTTAATTATCCGCCTACATGCCCTTTACGCCCAGTCATTCCGATTAACGCTCGCACCCTCCGTATTACCGCGGCTGCTGGCACGGGGTT
+
CCCCCGGGGGGGGGGGGGGGGGGGGGGGGGGGGGGGGGGGGGGGGGGGGGGGGGGGGGGGGGGGGGGGGGGGFGGGGGGGGGGGGGGGGGGGDGGGGGGGGGGGGGGGGGGGGGGGGGGGGGGGGGGGGGGGGGGGGGGGGGGGGGGGGDGGGGGGGGGGGGGGGGGGGGGGGGGGFGFGGGGGGGFGGGCGGGGGGGGGFFFFFFFFFFFFFFFFFFFFFFFFFFFFFFFFFFFFFFFFFFFFFDEEFEEC?F@FD;CE@>31279>BBFFFFFF<?A>432969;9B))8((,83((4-
@M04999:289:000000000-L3R54:1:1101:3351:15403 2:N:0:444
CGGTGGACTACGGGGGTATCTAATCCTGTTTGCTCCCCACGCTTTCGCATCTCAGCGTCAGTAGCTGTCCAGAAGGCCGCTTTCGCCACCGGTATTCCTCCACATCTCTACGCATTTCACCGCTACACGTGGAATTCTACCTTCCTCTACAATACTCCAGATAACCAGTTTTAAGTGCAGTTCCCAGTTTGAGCCCGGGTCTTTCACACCTAACTTAATTATCCGCTTACATGCGCTTTACGCCCAGTTACTCCGATTAACGCTTGTACCCTCCGTATTACCGCGTCCTCTTGCAAGGAGT
+
CCCCCC,EC,F,,@+++,;,<C,-6,,;CFE,FGG@@@,FGGGGC,FF@C+9,@FF:@@@@<F,CF,C@C,C<6,B<FG7+B?F@78?,A>C=:7E,?AFE?,=4AFCFFED+@7=9FC9FEGEGD,A7,A++@DEDCCA,6@@@9DCAF8@D,2E9DF8,<@D799C@,@EA6DGAFF75<;C9,<,52E7*<4*;DCGD48>6+187@3;)0=FF6+)+.1.,((/(5>)<3((6;DF40309(43)6-<4(,1(3()<39:03(-:44<6(481<(.:4:10,,((6-))).).2,(.
@M04999:289:000000000-L3R54:1:1101:28750:15406 2:N:0:444
GACTACACGGGTATCTAATCCTGTTTGCTCCCCACGCTTTCGCATCTCAGCGTCAGTATCTGTCCAGAAGGCCGCCTTCGCCACCGGTATTCCTCCACATCTCTACGCATTTCACCGCTACACGTGGAATTCTACCTTCCTCTACAATACTCCAGATAACCAGTTTTAAGTGCAGTTCCCAGGTTGAGCCCGGGGCTTTCACACCTAACTTAATTATCCGCCTACATGCCCTTTACGCCCAGTCATTCCGATTAACGCTCGCACCCTCCGTATTACCGCGGCTGCTGGCACGGAGTTAGCC
+
CCCCCGGGGGGGGGGGGGGGGGGGGGGGGGGGGGGGGGGGGEGGGGGGGGGGGGGGGGGGGGGGGGGGGGGGGGGGGGGGGGGGGGGGGGGFGGGGGGGGGGGGGGGGGGGGGGGGGGGGGGGGGGGDGGGGGGGGGFGGGGGGGGGGGGFGGFGCGGGGGGGGGGGGGGGGGGGGFGFGGDGFFGGGGGCEGGDGGGGGFFFFFFFFFFFE=FFFEFA@A@@>BBEEFFFFF@3<0715?;@FF??CFF@6??EED6:31;BFFFFF:9<?0:>D9:(7(4;62:?2((510(4:?<9).
@M04999:289:000000000-L3R54:1:1101:26142:15418 2:N:0:444
AGGACTACCAGGGTATCTAATCCTGTTCGCTCCCCACGCTTTCGTCCATCAGCGTCAATCGGTACTTAGTAACCTGCCTTCGCAATCGGGGTTCTGTGTAATATCTATGCATTTCACCGCTACACTACACATTCCAGCTACTTCAATACTATTCAAGATTAACAGTATCAACGGCAGTTCTACAGTTAAGCTGCAGGTTTTCACCGCTGACTTATCAACCCGCCTACGGACCCTTTAAACCCAATAAATCCGGACAACGCTCGCATCCTCCGTATTACCGCGGCTGCTGGCACGGAGTT
+
CCCCCGGGG8F@CGFGECGCFGGFGFEGGGFFGGGGGEGGEGFCFFEFFGFFFGFGCBFGGEGFGGFCGGFFGGFGFGFGGGGG>FGG@CGGEFEGGGGEFGGAFEFGGGEGGGGFGGGGGGGGGGGGDGGGFFA=EFFFGFGGGGGGGGFFFGGCFGFGAFG8ECCFE:FFE6CC>6BFGGGGGFGGFGGFFGGG?FFGFFFFFB>A=AC5=FF@7FFFDBBA@FB=9@FFFFF9459F@?D@@F4>EF(6>@(6?F:>?B>0,8>228003,2(6<<2(2(4,2(,5:61266((40
@M04999:289:000000000-L3R54:1:1101:9574:15476 2:N:0:444
AGACTACAGGGGTATCTAATCCTTTTCGCTCCCCACGCTTTCGTCCATCAGCGTCAATCGGTATTTAGTAACCTGCCTTCGCAATCGGGGTTCTGTGTAATATCTATGCATTTCACCGCTACACTACACATTCCAGCTACTTCAATACTATTCAAGATTAACAGTATCAACGGCAGTTCTACAGTTAAGCTGCAGGTTTTCACCGCTGACTTATCAACCCGCCTACGGACCCTTTAAACCCAATCAATCCGGATAACGCTCGCATCCTCCGTATTACCTCGCCTGCTTGCACTGATGTAGC
+
CC?@@D<FCF76@,CCFFFFFDD-FFFFGGD@FCCFFGGGGGDG:F:FGDGGGGGGFFG7FG8@EFCFEFF@@EGEFGAGFC7+@E7CE76CF??GCFG9@FGGCFGCGCEF,CFF,CFC>@FDDGGDFFGGG9EGGGFGFFFGCFAFFGGGG;3@AF8AA9D8EGGG8D@E6@=EFGF7=FD8@FGF7A,A,DF699@7C?F*<5?>=CF=CFF+:AAA>44A2@>(:2@D2>==C:38,((6(63CE@(7170)/2(3:9>906:2<72,.(.64).43(-(-1()5:<?)().).)6)
@M04999:289:000000000-L3R54:1:1101:7323:15492 2:N:0:444
AGGGACTACTAGGGTATCTAATCCTGTTCGCTCCCCACGCTTTCGTCCATCAGCGTCAATCGGTATTTAGTAACCTGCCTTCGCAATCGGGGTTCTGTGTAATATCTATGCATTTCACCGCTACACTACACATTCCAGCTACTTCAATACTATTCAAGATTAACAGTATCAACGGCAGTTCTACAGTTAAGCTGCAGGTTTTCACCGCTGACTTATCAACCCGCCTACGGACCCTTTAAACCCAATAAATCCGGATAACGCTCGCATCCTCCGTATTACCGCGGCTGCTGGCACGGAGTT
+
CCCCCGGGGGGGGGGGGGGGGGGGGGGGGGGGGGGGGGGGGGGGGGGGGGGGGGGGGGGGGGGGGGGGGGGGGGGGGGGGGGGGGGGGGGGGGGGGGGGGGGGGGGGGGGGGGGGGGGGGGGGGGGGGGGGGGGGGGGGGGGGGGGGGGGGGGGGGGGGGGGGGGGGGGGGGGGDGFGFGGGGGFGGGGGGGGGGGGGGGFFFFFFFFFFFFFFFFFFFFFFFFFFFFD@FFFFFFEFEFEFFFFF3AEF?EBF@@?EEF;?FF>9?>FFFFF<B?BFFF(719>>B?F8??F??990-4
@M04999:289:000000000-L3R54:1:1101:18049:15493 2:N:0:444
TCCGACTACTGGGGTATCTAATCCTGTTTGCTCCCCACGCTTTCGCATCTCAGCGTCAGTATCTGTCCAGAAGGCCGCCTTCGCCACCGGTATTCCTCCACATCTCTACGCATTTCACCGCTACACGTGGAATTCTACCTTCCTCTACAATACTCCAGATAACCAGTTTTAAGTGCAGTTCCCAGGTTGAGCCCGGGGCTTTCACACCTAACTTAATTATCCGCCTACATGCCCTTTACGCCCAGTCATTCCGATTAACGCTCGCACCCCCCGTATTACCGCGGCTGCTGGCACGGAGTTT
+
CCCCCGEGGGGGCCBCEGGGDDGGGEGGGGGGGGECFGDCFF@<FEG7CGFGGGGEFG>FGFGGGCFFFFD<EGGGGCEGGGG>BCC?CGGFGGE<@FGFGGDFFFFGFE7BBFGEGGGGGGGGGGGGDGGG:=EGCDDDFG8EGGGDG?FGGFGFEDDEF=EGGGCEAFF8@DDF22DFGCFGFCGGGGGGG6C5C>DDF99AFFFFB@=DEFFFF8A9FE@FD@2(0793@@@@FC>3<@BF;=33C?<C;(6;D3)414<9>0>>1(,49((84:44,9((,,(-82(2:7?0(--..
@M04999:289:000000000-L3R54:1:1101:29226:15516 2:N:0:444
TGACTACTGGGGTATCTAATCCTGTTTGCTCCCCACGCTTTCGCATCTCAGCGTCAGTATCTGTCCAGAAGGCCGCCTTCGCCACCGGTATTCCTCCACATCTCTACGCATTTCACCGCTACACGTGGAATTCTACCTTCCTCTACAATACTCCAGATAACCAGTTTTAAGTGCAGTTCCCAGGTTGAGCCCGGGGCTTTCACACCTAACTTAATTATCCGCCTACATGCCCTTTACGCCCAGTCATTCCGATTAACGCTCGCACCCTCCGTATTACCGCTGCTGCTGGCACGGAGTTAGC
+
CCCCCGGGGGGGGGGGGGGGGGGGGGGGGGGGGGGGGGGGGGGGGGGGGGGGGGGGGGGGGGGGGGGGGGGGGGGGGGGGGGGGGGGGGGGGGGGGGGGFGGGGGGGFDGGGFGGGGGGGGGGGGGGGGGGGGGGGGGGGGGGGGGGGGGGGGGGGGGGGGGGGGGGGGFCFDFGGFGFFFGGGGG6@FGGGGGGCGGGGFFFFFFF4=>=EE9FFFFFEBB>DFB2853EDBFE<C2<DFDDF<EEEFC@DFFFFE6@DB>FFF9?<:?BB<?FAA<?>16>BFFFFFF??B19>F<<>9
@M04999:289:000000000-L3R54:1:1101:15925:15573 2:N:0:444
ACCCGACTACAGGGGTATCTAATCCTGTTTGCTCCCCACGCTTTCGCATCTCAGCGTCAGTATCTGTCCAGAAGGCCGCCTTCGCCACCGGTATTCCTCCACATCTCTACGCATTTCACCGCTACACGTGGAATTCTACCTTCCTCTACAATACTCCAGATAACCAGTTTTAAGTGCAGTTCCCAGGTTGAGCCCGGGGCTTTCACACCTAACTTAATTATCCGCCTACATGCCCTTTACGCCCAGTCATTCCGATTAACGCTCGCACCCTCCGTATTACCGCGGCTGCTGGCACGGAGTT
+
CCCCCGGGGGGGGGGGGGGGGGGGGGGGGGGGGGGGGGGGGGGGGGGGEGGGGGGGGGGGGGGGGGGGGGGGGGGGGGGGGGGGGGGGFGGGGGGGGGGGGGGGGGGGGGGGGGGGGGGGGGGGGGGGGGGGGGGGGGGGGGGGGGGGGGGGGGGGGGFGGGGGGGGGGGGGGGGGFGFGGGGGGGFFEGGGGGGGGGGGBFFFFFFFFFFFFFFF=BFFFFFFFFFFFFFFEFFED@<F<?BFFFFEFFCFCEDFFFAA?0:?6>>BB68:19?<??DFA1432(,1(4?20,41((4:4
@M04999:289:000000000-L3R54:1:1101:29411:15594 2:N:0:444
GTCGACTACTAGGGTATCTAATCCTGTTCGCTCCCCACGCTTTCGTCCATCAGCGTCAATCGGTATTTAGTAACCTGCCTTCGCAATCGGGGTTCTGTGTAATATCTATGCATTTCACCGCTACACTACACATTCCAGCTACTTCAATACTATTCAAGATTAACAGTATCAACGGCAGTTCTACAGTTAAGCTGCAGGTTTTCACCGCTGACTTATCAACCCGCCTACGGACCCTTTAAACCCAATAAATCCGGATAACGCTCGCATCCTCCGCATTACCGCGGCTGCTGGCACGGAGTTT
+
CCCCCGGGGGGGGGGGGGGGGGGGGGGGGGGGGGGGGGGGGGGGGGGGGGGGGGGGGGGGGGGGFGGGGGGGGGGGGGGGGGGGGGGGGGGGGGGGGGGGGGGGGGGGGGGGGGGGGGGGGGGGGGGGGGGGGGGGGGGGGGGGGFGGGGGGG=FGGGGGGGGGGGGGGGGGGGGGFGFFCGGGGGGGGGEGGGGGGGGGF?FFFFFFFFFFEFFFFFFDADFF=@=29:@==@FFEEFFFFFF?8EE4?EFF:?<;9E?>D@>FFFFF77:0:>?FFBFB60;>;(2?F7?:?8090:3)
@M04999:289:000000000-L3R54:1:1101:9073:15608 2:N:0:444
ATCGACTACTGGGGTATCTAATCCTGTTCGCTCCCCACGCTTTCGTCCATCAGCGTCAATCGGTATTTAGTAACCTGCCTTCGCAATCGGGGTTCTGTGTAATATCTATGCATTTCACCGCTACACTACACATTCCAGCTACTTCAATACTATTCAAGATTAACAGTATCAACGGCAGTTCTACAGTTAAGCTGCAGGTTTTCACCGCTGACTTATCAACCCGCCTACGGACCCTTTAAACCCAATAAATCCGGATAACGCTCGCATCCTCCGGATTACCGCGGCTGCTTGCAAGGAGTTT
+
CCCCCEFCFFCFGGGCGGGGFFFGFFGFF7FFG:CFGGGGGEGE@FC@BEAEDFGFFFFGGGC@@@EGCGGGGGGGGFFFFG=FCFECDCFGE7?FFGGFFGFFGGG<FFAAEFGGDGA7CGGGGGFCGGGF,=CAAB8B=AFGFFFEEDEF8DF,@EGGCCEGFGGFGGF8=C6>>CFGGGDDGGGGGGEGF?C?D;;+9FF>;F?BF9>DFFFF=+=@*<75:@@5(6=@FD@FFCCAEF?(25;@C))/.11;;<3416:9(,20:2)2-(-203AF?;066(((3).88)),((44-
@M04999:289:000000000-L3R54:1:1101:4487:15620 2:N:0:444
TACGACTACTGGGGTATCTAATCCTGTTCGCTCCCCACGCTTTCGTCCATCAGCGTCAATCGGTATTTAGTAACCTGCCTTCGCAATCGGGGTTCTGTGTAATATCTATGCATTTCACCGCTACACTACACATTCCAGCTACTTCAATACTATTCAAGATTAACAGTATCAACGGCAGTTCTACAGTTAAGCTGCAGGTTTTCACCGCTGACTTATCAACCCGCCTACGGACCCTTTAAACCCAATAAATCCGGATAACGCTCGCATCCTCCGTATTACCGCGGCTGCTGGCACGGAGTT
+
CCCCCGGGGGGGGGGGGGGGGGGGGGGGGGGGGGGGGGDGGGGGGGGGGGGGGGGGGGGGGGGGGGGGGGGGGGGGGGGGGGGGG>FCFGGGGGGGGGGGGGGFGGGGGGGGGGGGFFGGGGGGGGGGGGDGCFGGGGGGGGGGGGGGGGGGGGFGFGGGGGGGGCEFGGGGGGGGFGDGGGGGGGFGGGGGGGGGGFF?AFFFFFFFFFFFFFFFFFFFFF4A@@DF26=>>@@DFFFFE8?7<D@EFFFFF081?AED96?BFF:0?BA713<F?ABDFF;B60;?::??:<0,(443
@M04999:289:000000000-L3R54:1:1101:14350:15649 2:N:0:444
GACTACTGGGGTATCTAATCCTGTTCGCTCCCCACGCTTTCGTCCATCAGCGTCAATCGGTATTTAGTAACCTGCCTTCGCAATCGGGGTTCTGTGTAATATCTATGCATTTCACCGCTACACTACACATTCCAGCTACTTCAATACTATTCAAGATTAACAGTATCAACGGCAGTTCTACAGTTAAGCTGCAGGTTTTCACCGCTGACTTATCAACCCGCCTACGGACCCTTTAAACCCAATAAATCCGGATAACGCTCGCATCCTCCGTATTACCGCGGCTGCTGGCACGGAGTTAGCC
+
CCCCCGGGGGGGGGGGGGGGGGGGGGGGGGGGGGGGGGGGGGGGGGFGGGGGGGGGGGGGGGGGGGGGGGGGGGGGGGGGGGGGGGGGGGGGGGGGGGFGGGGGGGGGGGGGGGGGGGGGGGGGGGGGGGGGGGGGGGGGGGGGGGGGGGGGG8EGGGGGGGGGGGGGGGGEGGGGFGFGGGGGGGGGGGGGGGGGFGGGFFFFFFFFFF<EFFFFFFFFFFFFFFDF@BFFFFFFFFDFD;DFAEE?;;>?FDFFD2??FFF?>FFF:BFFF>AFFF>F>>;26>:46?FFF9738>>A8
@M04999:289:000000000-L3R54:1:1101:16952:15672 2:N:0:444
ATGACTACTAGGGTATCTAATCCTGTTTGCTCCCCACGCTTTCGCATCTCAGCGTCAGTATCTGTCCAGAAGGCCGCCTTCGCCACCGGTATTCCTCCACATCTCTACGCATTTCACCGCTACACGTGGAATTCTACCTTCCTCTACAATACTCCAGATAACCAGTTTTAAGTGCAGTTCCCAGGTTGAGCCCGGGGCTTTCACACCTAACTTAATTATCCGCCTACATGCCCTTTACGCCCAGTCATTCCGATTAACGCTCGCACCCTCCGTATTACCCCGGCTGCTGGCACGGAGTT
+
CCCCCGGGGGGGGGGGGGGGGGFDEGGGGGGGGGGGGGGGEGGGG@FEFGFGFGCEFFGGGGGGGGFGGGGGCFGGGGGGGGGGDGFGGF@FEFAFGFGGGGGGGGCFFGGGGGGGGCGGG7>FGGFGCFFFGGGEGGGGGGGGGGFGGGGGGGFGCDGFGG8D?=9EFFGGFFGGDFFGDFGGGFFGFGGGGGGDGGGGFA;EFFFF2>BF?BFF<FA?99B>@?=B4CB>@F33*68A>FFF@@4CE<94?D?@3>6>FFFFFB>:33:62:?BBBF(8609>1675??(,429(48
@M04999:289:000000000-L3R54:1:1101:12663:15703 2:N:0:444
CTCCGACTACCAGGGTATCTAATCCTGTCTGCTCCCCACGCTTTCGCATCTCAGCGTCAGTATCTGTCCAGAAGGCCGCCTTCGCCACCGGTATTCCTCCACATCTCTACGCATTTCACCGCTACACGTGGAATTCTACCTTCCTCTACAATACTCTAGTTAACCAGTTTTAAGTGCAATTCCTAGGTTGAGCCCAGGGCTTTCACACCTAACTTAATTATCCGCCTACATGCCCTTTACGCCCAGTCATTCCGATTAACGCTCGCACCCTCCGTATTACCGCGGCTGCTGGCACGGAGTT
+
CCCCCGGGGGGGGGGGGGGGGGGGGGGGGGGGGGGGGGGGGGGGGGGGGGGGGGGGGGGGGGGGGGGGGGGGGGGGGGDGGGGGGGGGGGGGGGFGGGGGGGGGGGGGGGGGGGGGGGGGGGGGGGGGGGGEGGGGGGGGGGGGGGGGGGGGGGGGGGGGGGGGGGGGGGGGGGGGFGFGGGGGFGFGGGGGGGGGGGGGFFFFFFFFFFBFFFFFFFFFFFFFFFFFFFFFFFFFFFFFFFFFFFFFFFFFFFFFFFFFDFFDB66>FFFF?FFFFBFFB?;>>FFFFFF?BBFFFF924
@M04999:289:000000000-L3R54:1:1101:15167:15720 2:N:0:444
TGTGACTACCGGGGTATCTAATCCTGTTTGCTCCCCACGCTTTCGCATCTCAGCGTCAGTATCTGTCCAGAAGGCCGCCTTCGCCACCGGTATTCCTCCACATCTCTACGCATTTCACCGCTACACGTGGAATTCTACCTTCCTCTACAATACTCCAGATAACCAGTTTTAAGTGCAGTTCCCAGGTTGAGCCCGGGGCTTCCACACCTAACTTAATTATCCGCCTACATGCCCTTTACGCCCAGTCATTCCGATTAACGCTCGCACCCTCCGTATTACCGCGGCTGCTGGCACGGAGTT
+
CCCCCGGGGGGGGGGGGGGGGGGGGGGGGGGGGGGGGGGGGGGGGGGGGGGGGGGGGGGGGGGGGGGGGGGGGGGGGGDGGGGGGGGGGGGGGGGGGGGGGGGGGGGGGGGGGGGGGGGGGGGGGGGGGGGGGGGGGGGGGGGGGGGGGGGGGGGGGGGGGGGGGGFGGGGGGGGGFGFGGGGGGFFGGGGGGGGGGGGGFFFFFFFDFFFFFFFFEFFFFFFFFF<@@FEEEFFFFFFFFFF6;EEFFFFFEBFF:)441:?F>FF;:?BB>0:BFFAAFBBFF1;B:0(:2?:((-3(
@M04999:289:000000000-L3R54:1:1101:13236:15724 2:N:0:444
CGACTACCGGGGTATCTAATCCTGTTCGCTCCCCACGCTTTCGTCCATCAGCGTCAATCGGTATTTAGTAACCTGCCTTCGCAATCGGGGTTCTGTGTAATATCTATGCATTTCACCGCTACACTACACATTCCAGCTACTTCAATACTATTCAAGATTAACAGTATCAACGGCAGTTCTACAGTTAAGCTACAGGTTTTCACCGCTGACTTATCAACCCGCCTACGGACCCTTTAAACCCAATAAATCCGGATAACGCTCGCATCCTCCGTATTACCGCGGCTTCTGGCACGGAGTTAGC
+
CCCCCGGGGGGGGGGGGGGGGGGGGGGGGGGGGGGGGGGGGGGGGGGGGGGGGGGGGGGGGGFGGGGGGGGGGGGGGGGGGGGGGGGGGGGGGGGGGGGGGGGGGGGGGGGGGGGGGGGGGGGGGGGGGGGGGGGGGGGGGGGGGGGGGGGGGGGGGGGGGGGGGGGGGGGGGGGGFGFGGGGGGGGGGGGFGGG5=AFGFFFFFFFFFFEFEFFFFFFF>BFFFFFF9@BFFFFFFFFFFFFFFEFFCE9B???EF?F::9;>86?2<?9B6??AADB>>>F;(.4>>:(422;;??BA<
@M04999:289:000000000-L3R54:1:1101:11987:15732 2:N:0:444
TGACTACTAGGGTATCTAATCCTGTTCGCTCCCCACGCTTTCGTCCATCAGCGTCAATCGGTATTTAGTAACCTGCCTTCGCAATCGGGGTTCTGTGTAATATCTATGCATTTCACCGCTACACTACACATTCCAGCTACTTCAATACTATTCAAGATTAACAGTATCAACGGCAGTTCTACAGTTAAGCTGCAGGTTTTCACCGCTGACTTATCAACCCGCCTACGGACCCTTTAAACCCAATAAATCCGGATAACGCTCGCATCCTCCGTATTACCGCGGCTGCTGGCACGGAGTTAGC
+
CCCCCGGGGGGGGGGGGGGGGGGGGGGGGGGGGGGGGGGGGGGGGGGGGGGGGGGGGGGGGGGGGGGGGGGGGGGGGGGGGGGGGGGGGGGGGGGGGGGGGGGGGGGGGGGGGGGGGGGGGGGGGGGGGGGGGGGGGGGGGGGGGGGGGGGGGGGGGGGGGGGGGGGGGGGGGDGGFGFGGGGGGGGGGGGGGGGGGGGGFFFFFFFFFFFFFFFFFFFFFFFAAFD@@FFF@BBCEEFFFF@FFFFFFFFF;DFEE<><FFFBB>?DA:>6:<:44<B09>>B>BF?063??FF6?144.
@M04999:289:000000000-L3R54:1:1101:11938:15774 2:N:0:444
GCCGGACTACTGGGGTATCTAATCCTGTTTGCTACCCACGCTTTCGAGCATGAACGTCAGTGTTATCCCAGGAGGCTGCCTTCGCCATCGGTATTCCTCCACATCTCTACGCATTTCACTGCTACACGTGGAATTCTACCTCCCTCTGACACACTCTAGTTAGACAGTTTCAAATGCACGTCCCAAGTTGAGCTCGGGGATTTCACACCTAACTTAATTATCCGCCTACATGCCCTTTACGCCCAGTCATTCCGATTAACGCTCGCACCCTCCGTATTACCGCGGCTGCTGGCACGGAGTT
+
CCCCCGGGGGGGGGGEEGGGGGGGGGGGGGGGGGGGGGGGDGGFGGGGGGGGFGGGGGGGGGGGGGGGGGGGGGGGGGCFGGGGGGGGGGGGGGGGGGFGGGGCFGGGGGGGGGGGGGGGGGGFGGGGGGGGGGGGGGGGFFGGGGGGGAEFGGEGGGGGGGGGGFGFGGGGGGGGFGFGGGGCA@EGGGG?F;CDGGGGFFFFFFFFAFFFFFFFFABEFFFFBFFFDBFEFE=EDFFF@FF=@?EFFFC3EF0<2<CC60<@@FF>2:B<((42?:2>A6>B>>>03)4(4:4(-(,83
@M04999:289:000000000-L3R54:1:1101:21157:15798 2:N:0:444
GACTACCCGGGTATCTAATCCTGTTCGCTACCCACGCTTTCGAGCCTCAGCGTCAGTTACTAGCCAGTCAGCCGCCTTCGCCACTGATGTTCTTCCATATATCTACGCATTTCACCGCTACACATGGAGTTCCACTGACCTCTCTAGCACTCAAGTCTTACAGTTTCTGATGCACGTCCATAGTTGAGCTATGACCTTTCACATCAGACTTATTAGACCGCCTGCGCTCCCTTTACGCCCAATAATTCCGGACAACGCTCGCCACCTACGTATTACCGCGGCTGCTGGCACGTAGTTAGCC
+
[truncated: 24,824,546 more chars]
