# Supplementary material for: Dynamics of the hindgut microbiota of the Japanese honey bees (Apis cerana japonica) throughout the overwintering period
Source: PeerJ. 2025 Oct 13;13:e20050. doi: 10.7717/peerj.20050 (PMC12530201; doi:10.7717/peerj.20050)
Supplement: Supplemental Information 33 [file peerj-13-20050-s033.gz › peerj-13-20050-s033]

@M04999:289:000000000-L3R54:1:1101:13192:1682 2:N:0:445
CTTATTCTACCTTTTTATCTAATCCTTTTTTCTCCCCTCTCTTTCTCTTCTCTTCTTCTTTTTCTTTCCATTTTTCCTCCTTCTCCTCCTTTTTTCCTCCTCTTCTCTTCTCTTTTCACCTCTTCTCTTTTTTTTCTTCCTTCCTCTTCTTTTCTCTTTTTAACCATTTTTTATTTCTTTTCCTTTTCTTTTCCCTTTTCTTTCTCTCCTTTCTTCATTATCCTCCTTCATTCCCTTTTCTCCCTCTCTTTCCTCTTATCTCTCCCCCCCTCCTTCTTACCTCTTCTTCTTTCTCCTTTTT
+
--,,,,<<,6;,,,,;,<,;,,;-,;,;C@+66@666,,,,;CE<,6,;,6,,,6,<,,,;,;,<,6,,,,,,,,,5,,,;@5,,,,,,66@,9>45@5,,,,545,9,,,,,99??,4,,,9,4,4,?,,,+644=,49=;=,=3@,9,,9,9=4=,,94,,4,+,6==A+,,6,3++6==2@,,,,7,,,3,,++22+<=;9++++03***2;+*33*3*1**08*3*3***0188*1*0*0))3)*310***11**/**2.)))--(--((/)/1)//)/7)17).1))/)))/))7.
@M04999:289:000000000-L3R54:1:1101:8618:1708 2:N:0:445
CTTCTTCTTTTTTTTCTATTCCTTTTCTCTTCCCATTCTTTCTTTCCTCTTCTTCTTTTTCTTTCCTTTTTTCCTCCTTCTCCTCTTTTTTTCTTCCTTTTTTCTTCTCTTTCCTCCTCTTCACTTTTTTTTCCTCTCTCCTCTTCTTCTCTCCTTTTTTTCATTTTCTTCTTCTCTTCCCCTTTTTTTCCTTTTTCTTTCTCTTCTTTCTTTTTCTCCCCCCTCCTTTCTCTTTTCTCCCTCTTCATCCTTCCTACGCTTTCCTCCTTCTTCTTTCCGCCCCTTCTTTCACTTTTTTTTT
+
--,,8,6;,,,,8+=,C,,<,<6-6@,,,<,6;6,;,,;@A,6,,6666,,,,;6,,;C,,,,,,,,,,,,+,9,949A,,,,,49,,96@@,?E,5,:,:,499,,,,,99,,,5,,49,9,4,5,,,+8>,9,44,4,46,66,=,3,36,,,,,,,++,,,66=2,,,7,2+259+2+0+,6;,++,5,,,,*05<;++++++4+*/2/*3///++)*/-/(((0//*/0/8))))/(((,)))/))))),)))(,/3(/.))//).)6).6).)(((((,((.))-).)-)).,(((
@M04999:289:000000000-L3R54:1:1101:22188:1747 2:N:0:445
CTTTTCTTCTTTTTTTTCTACTCCTTTTCTCTCCCCTCTCTTTCGTCCATCCTCTTCTTTCTTTTCTTATTTTCCTCCCTTCCCTTTCTTTTTTCTCTCTTTTTTCTCTTCTTTTCTCCTCTACTCTTCTCATTCCTTCTTCTTCATTTCTATTCTTCTTTCACTTTATCTCCTCCACTTCTACTTTTTTTCTTCATTTTTTCACCTCTGTCTTATCTTCCCTCCTACTTTCCCTTTTCCCCCCATATCTCCTCTTCACCCTCCCCTCCTCCGTATTACCCCCGCTTCTTCCTCTTTTTTT
+
--6,,66,;,,,,,8+8,C,,;,-;,6C,,,<;668,6,,;;@,,;86,;6,,,,;6,,<,,,;,69C,,<,,666,,,4:4,4,,:,,,<,58,5,5,,,,9,649,9,,,955,,5,,49,9,9@,5,,,99,,,,,9,493,,,3,99,3,,,,,,4,,,9,+6,63,,4,+,*+1626+3,,36,++16,6++266@50++**38)**21+15++531*008*3****01860***.-)))0(**/*0*(*.**0*(--(/(,6(//3(/(/.)1.((((,((,.)).).)))).,(
@M04999:289:000000000-L3R54:1:1101:20016:1831 2:N:0:445
CTCTCTCCCCTTGTATCTAATCCTTTTTTCTCCCCACTCTTTCGCCTCTCAGCCTCTGTTTCTCTCCAGCATTCCTCCTTCGCCCCCTTTTTTCCTCCACTTCTCTACGCTTTTCTCCGCTACCCGTTGTATTCTCCCTTCCTCTACAATTCTCCACATTCCCAGTTTTATTTTCAGTTCCCATTTTTTTCCCGTTGCTTTCACTCCTATCTTCTTTTTCCTCCTACATTCCCTTTTCTCCCTCTCCTTCCTCTTTCCTCTCCCCCCCTCCGTTTTCCCGCCTCTTCTCCCTCGTCTTTCT
+
--,,6,,;;B,,=C,C6<,,6;,6,;C6+@@<C@B,7,66@C9,6,8@,@,,,,,6,,<,666,;;,,,,,,,<9,:44A5,,4,84+69,:@=?<,A,4,95A:5,9,4,84E,,95++8+8,9+69++,9:>=,49444@=DE,3,,7,73=3,,,6,,46,,63===,,3,6,+649+2+,,7=,++525+,+++25=++3++33***33++11+313*/-7*1)/*1**16.*/*=1((((((0.*06*/.**.*19((/(.,.(,(./)61)-.(-((((.-4)).(,-((.(4))
@M04999:289:000000000-L3R54:1:1101:22980:1836 2:N:0:445
CTTACTACTCGGGTATCTAATCCTTTTTTCTCCCCACTCTTTCGCATCTCAGCGTCATTATCTGTCCATAAGGCCGCCTTCGCCACCGGTATTCCTCCACATCTCTACGCATTTCACCGCTACACGTTGAATTCTACCTTCCTCTACAATACTCCAGATAACCAGTTTTAAGTTCAATTCCCAGTTTGTTCCCGTGTCTTTCACACCTAACTTATTTATCCGCCTACATTCCCTTTACTCCCATTCATTCCGATTAACGCTCGCACCCTCCGTATTCCCGCCGCTGCTGTCACGGTCTTAC
+
68,,8C,CFF;,:F@FFF9CFGC<,<CE+CCEEAC8@,;C@E@,B,@@EF,,;+B@,,<,C<E,C@C,,,,,,69+7>FCF,44,8?++8+:CEEEEF8?,:599?,A:::@CE<,A?+6@+@,A+?,,+5CEE@,@===DFFFD9=,,7,@DE8,,,6,,363,?=EE8,,7,?,+6=B9=+,66=,,,72@8,++5<CCA9=69?C))89A5+42+3;;)):=2:):*:6.8;=4>*=7((*01*9<7C((0-()9((/(,6(632=;D6=(4:))4((((-2((4)).)6((((,.5)
@M04999:289:000000000-L3R54:1:1101:20261:1844 2:N:0:445
CGTAGACTACAAGGGTATCTAATCCTGTTCGCTCCCCACTCTTTCGTCCATCAGCGTCAATCGGTATTTAGTAACCTGCCTTCGCAATCTTTGTACTGTGTAATATCTATGCATTTCACCGCTACACTACACATTCCAGCTACTTCAATACTATTCAATATTAACAGTATCAACGTCAGTTCTACAGTTAAGCTGCAGTTTTTCACCGCTGACTTATCAACCCGCCTACGGTCCCTTTAAACCCAATCAATCCGGATAACGCTCGCATCCTCCGTATTACCCCGGCTGCTGTCACGTAGTT
+
--8,,,<C<E<,CACFFGFFFAC66C,CEF7F@FEF@,6,6CCF<,E@B,EE,,6+B@7,C;,,8,CFF9,C,,BE?,9=AFE,,,+86,,,,:,AE<@,:,,9,9=F9F,,,C@EF,49:BF@>,AE<<,?:D=B=,,9@9@FGEA8D8=E83@=,,,,499,96,@,@;=,6=+0+*6=DF83,,7=,,,3E8=6+62?DDDB=9*8=5):A?7;A+0:805)8>=:5))1//><;*+*10-)):(.*16((-(//*06161630;>;=E;(:=83CE>((,((3(28)).).-((.-4
@M04999:289:000000000-L3R54:1:1101:11504:1985 2:N:0:445
CAGACTACAAGGGTATCTAATCCTGTTCGCTCCCCACGCTTTCGTCCATCAGCGTCAATCGGTATTTAGTAACCTGCCTTCGCAATCGGGGTTCTGTGTAATATCTATGCATTTCACCGCTACACTACACATTCCAGCTACTTCAATACTATTCAAGATTAACAGTATCAACGGCAGTTCTACAGTTAAGCTGCAGGTTTTCACCGCTGACTTATCAACCCGCCTACGGACCCTTTAAACCCAATAAATCCGGATAACGCTCGCATCCTCCGTATTACCGCGGCTGCTGGCACGGAGTT
+
@@8BCGGGGFGGGGGGGGGGGGGGGGGGEGGGGGGGGCEGEGGFGGGDGGGGGGGGGDGGGGG?FGGGFFFFGGGCFGGGGGGE7FFDECCFGGGGGGGGGFFGGGGGFFGGGGGGGGCEGGGGGGGFGGGGGGFFFGGFDFGGGGGGGGGGGGGCD8AEF8FGGGFGGGGG68DCEGFGGGGG?FGF8=FGFGGCCGFGFFFFF5BEFFFFFFFACAF@EAFADFF2:==@DFFEF44B8?77=)7<E?@90;?@EF69@@F>64,5>BB>BF?7AFFB>06;>9?F>(31<4;6(-4
@M04999:289:000000000-L3R54:1:1101:10494:1985 2:N:0:445
CTGACTACTGGGGTATCTAATCCTGTTTGCTCCCCACGCTTTCGCATCTCAGCGTCAGTATCTGTCCAGAAGGCCGCCTTCGCCACCGGTATTCCTCCACATCTCTACGCATTTCACCGCTACACGTGGAATTCTACCTTCCTCTACAATACTCCAGATAACCAGTTTTAAGTGCAATTCCCAGGTTGAGCCCGGGGCTTTCACACCTAACTTAATTATCCGCCTACATGCCCTTTACGCCCAGTCGTTCCGATTAACGCTCGCACCCTCCGTATTACCGCGGCTGCTGGCACGGAGTT
+
-@@CCGGGGGGGGGGGGGGGGGGGFGGG@FGGGGGGCFEGGGGFFGGGGGGGGEGGGGGFGGGGGGGGGFGFFGGGGGGGGGGFCFFC7F+DFFGGGGGGFFFGFEFGGGGGGGGGGGGGGDGGGGGFGEFGGGGABFGGFGGGGGGGGGGGGGFDF8@D9D8EGGGGGGGGGGGGFGFGGGD8+@E8,1DEGCGDGDGGFFFFFFFFFFFFFFFFFFFFF?BFFFFFFFEFBE@E<E(>>B;76@@FFFFF;<;?EA:9?F>FBB>?<??>300:9AB?660990:?F>0(4:(243?
@M04999:289:000000000-L3R54:1:1101:12898:2006 2:N:0:445
TTGGCGACTACTCGGGTATCTAATCCTGTTTGCTCCCCACGCTTTCGCATCTCAGCGTCAGTATCTGTCCAGAAGGCCGCCTTCGCCACCGGTATTCCTCCACATCTCTACGCATTTCACCGCTACACGTGGAATTCTACCTTCCTCTACAATACTCCAGATAACCAGTTTTAAGTGCAATTCCCAGGTTGAGCCCGGGGCTTTCACACCTAACTTAATTATCCGCCTACATGCCCTTTACGCCCAGTCATTCCGATTAACGCTCGCACCCTCCGTATTACCGCGGCTGCTGGCACGGAGT
+
8A6@CFGGGGGGGGGGGGGGGGGGGGGGGGGGGGGGGGGE7FGGGGGGGGGGGGEGGGGGGGGGGGGGGGGGFGGGGGGGGGGG7FEGGGGGGGGGGGGGFFEGEFGGGGGGGGGGGGGGGGGGGGGGGGGGGGGGGGGGGGGGGGGGGGGGGGGGGGGFCDFDFGGGGGGGGGGGFGCGGFFECCF6DFGGFGGGGGDDDD?FFFFFEFF@EFFFEAFFFEFFDF<<<D@F3@;@FFFFF6@;F0?EFFFCCEF?BF0<B?FFF066>>BB??B:87:54<:>FFBFFFF0::(3007;4
@M04999:289:000000000-L3R54:1:1101:19755:2082 2:N:0:445
CCGCGACTACTGGGGTATCTAATCCTGTTCGCTCCCCACGCTTTCGCTCCTCAGCGTCAGTAACGGCCCAGAGACCTGCCTTCGCCATTGGTGTTCTTCCCGATATCTACACATTCCACCGTTACACCGGGAATTCCAGTCTCCCCTACCGCACTCCAGTCCGCCCGTACCCGGCGCAGATCCACCGTTAAGCGATGGACTTTCACACCAGACGCGACGAACCGCCTACGACCTCTTTACGCCCAATAATTCCGGATAACGCTTGAACCCTACGTATTACCGCGGCTGCTGGCACGTAGTT
+
-8CCCGGGGGGGGGGGGGGGGGGGGGGGGGGGGGGGGGGGEEGGGGGDGFGGGGGGGGGGGGGGGGG7CFGGGGGGGGGGGGGGDF7FDGGGGGGGGGGGGGDEGDGGGGGGGGGGGGGDFEGGGGGGGGGGGFEF=FFGGGGGFGGGGGGGGGEGGFGGGGGGCCGC?EGGDGGGFG;DFFCFF8CGGG=FGGGGGGGFFFCFFFFFFF??DFF>0>BBFB>>69?6<??(11?DFF<61<66??7?2649272:329>?0-11.)52:??2<<>D054)1(470,(43:::?B??FB:2
@M04999:289:000000000-L3R54:1:1101:9056:2111 2:N:0:445
CATGACTACCCGGGTATCTAATCCTGTTTGCTACCCACGCTTTCGAGCATGAACGTCAGTGTTATCCCAGGAGGCCGCCTTCGCCACCGGTATTCCTCCACATCTCTACGCATTTCACCGCTACACGTGGAATTCTACCTTCCTCTACAATACTCCAGATAACCAGTTTTAAGTGCAGTTCCCAGGTTGAGCCCGGGGCTTTCACACCTAACTTAATTATTCGCCTACATGCCCTTTACGCCCAGTCATTCCGATTAACGCTCGCACCCTCCGTATTACCGCGGCTGCTGGCACGGAGTTG
+
CCCCCGGGGGGGGGGGGGGGGGGGGGGGGGGGGGGGGGGDGFFGGGFGGGGGGGGGGGGGGGGGGGGGGGGGGGGGGGGGGGGGGGGFGGGGGGFGGGGGGGGGGGGGGGGGGGGGGGGGGGGGGGGGGGGGGGGGGGGGGGGGGGGGGGGGGGGGGGGGGGGGGGAFFFGFGFGGCDFGGGGGGGGGCCFGGGGDDGGGFFFAF>>?DF3=CAFFFFFEA<5>D>(:B3985@8@;EE>D>06?437?7C<8;?;8)-1,,(769>F((-(44(454<)41;,79>0,)40:34((-81)
@M04999:289:000000000-L3R54:1:1101:8956:2115 2:N:0:445
GCAGACTACCAGGGTATCTAATCCTGTTTGCTCCCCACGCTTTCGCATCTCAGCGTCAGTATCTGTCCAGAAGGCCGCCTTCGCCACCGGTATTCCTCCACATCTCTACGCATTTCACCGCTACACGTGGAATTCTACCTTCCTCTACAATACTCCAGATAACCAGTTTTAAGTGCAGTTCCCAGGTTGAGCCCGGGGCTTTCACACCTAACTTAATTATCCGCCTACATGCCCTTTACGCCCAGTCATTCCGATTAACGCTCGCACCCTCCGTATTACCGCGGCTGCTGGCACGGAGTT
+
9CCCCGGGGGGGGGGGGGGGGGGGGGGGGGGGGGGGGGGGGGGGGGGGGGGGGGGGGGGGGGGGGGGGGGGGGGGGGGGGGGGGGGGGGGGGGGGGGGGGGGGGGGGGGGGGGGGGGGFGGGGGGGGGGGGFGGGGGGGGGGGGGGGGGGGGGCGGGGGGGFFGGGDDEGGGGGGGFGFGGGGGGGGGGGGGGEEGGGGGFAFFFFFFFEFFFFFFFFFFFFDB@DFFEFEFFFFFFFFFDB9;?;@FFECE@DFFFFFFF:19>0(4?B<1(-4:?FFA:>>FB04274>?BFF0--(4
@M04999:289:000000000-L3R54:1:1101:22537:2121 2:N:0:445
CCAGACTACTGGGGTATCTAATCCTGTTCGCTCCCCACGCTTTCGCTCCTCAGCGTCAGTGACGGCCCAGAGACCTGCCTTCGCCATCGGTGTTCTTCCCGATATCTACACATTCCACCGTTACACCGGGAATTCCAGTCTCCCCTACCGCACTCCAGTCCGCCCGTACCCGGCGCCGATCCACCGTTAAGCGATGGACTTTCACACCAGACGCGACGAACCGCCTACGAGCTCTTTACGCACAATAACACCAGATAACGCTTGCACCATACGTATTACCGCGGCCGCTGGCACGGTGTTC
+
--A@CF<FGGGGGGGCGGGCCFAEGGFFGGGCFGGEGG7FG@@FFGCFGFFGGGGGGC:<<FG:@FEGGGGGFGGE=F=EAFFGGC:EFFG@CFGGGGCC:FGGGGCAFGEF<EFGGGGG:EFGGDDGGGF::>EFF=FF==EDCFFEGGGGGCGGGC<9CGDGDDGDG7FCGGDG>)?5CDFEBE@EE5C?:8=C<FFG4@FFFFF>@082>:57>:517>99B(-1((4662:2<)<:?(4(8)6.)).((.(.647:0((((3?:(),3())),.69<1((4(--3,(3()((((-()
@M04999:289:000000000-L3R54:1:1101:8723:2133 2:N:0:445
GACTACTGGGGTATCTAATCCTGTTTGCTCCCCACGCTTTCGCATCTCAGCGTCAGTATCTGTCCAGAAGGCCGCCTTCGCCACCGGTATTCCTCCACATCTCTACGCATTTCACCGCTACACGTGGAATTCTACCTTCCTCTACAATACTCCAGATAACCAGTTTTAAGTGCAGTTCCCAGGTTGAGCCCGGGGCTTTCACACCTAACTTAATTATCCGCCTACATGCCCTTTACGCCGAGTCATTCCGATTAACGCTCGCACCCTCCGTATTACCGCGGCTGCTTGCACGGAGTTAGCC
+
-BCCCGGGGGGFGGGGGGGGGGFGGGGGGGGGEGGGGGGGGGGGGGGGGGGGGGGGGCFCFFGGGGGGGGGGGGGGGGGGGGGGGGGGGGGGGGGGFFGFGGGGGGGGEGGGGGGFGGGGGGGGFGGGGGGGCGGGGGGGFGGGGFGDGGGG8@FFFFGGGGGEFGGGGGGGGGGGFGFGGGDFGGGGFFGGGGEDGCDGFFFFFFFFFFF@AFEFCFF@FFFFFFEE=BDFFF9CDDF33>7;;C?EEED?1;AABF??F>124?0:0;F?<BFADF9B2399??)5(5<:>0(,4>2),
@M04999:289:000000000-L3R54:1:1101:22525:2180 2:N:0:445
GACTACTGGGGTATCTAATCCTGTTCGCTACCCATGCTTTCGAACCTCAGCGTCAGTTACAGACCAGAGAGCCGCCTTCGCCACTGGTGTTCTTCCATATATCTACGCATTCCACCGCTACACATGGAGTTCCACTCTCCTCTTCTGCACTCAAGAAAAACAGTTTCAGCTGCACTTCCCCGGTTAAGCCGAGGGCTTTCACAGCTGACTTGTTCTCCCGCCTGCGTTCGCTTTACGCCCAATAAATCCGGACAACGCTTGCCACATACGTATGACCGCGGCTGCTGGCACGTAGTTAGCC
+
9ACCCGGGGGGGGGGGGGGGGGGEGFGGG,FFGFGGGGGGGGFFFFGGGFGDFFFFGGGGGFCFGGFFGFGFGGGEGGG@FEEC,E8FFGDGGGGGGGGGGGGGGGGGGGGGFGGDGGGGGGFFE=FG8FGGCFFGGGGGGC8AFFGFFFDFGGGFDFFGGFDFCGGGGGGGGGFGFFFFGD+@EGG7FFEGGCGGGG5CFFFFAFFFBEE6CFFFEF4>;@5BBF25;DB7@DCEFF9D?/=@@CFFFB9:6;(4>>B1?F:B<(4)<???F(563;>>9>99???FB:4:3?::A<<<,
@M04999:289:000000000-L3R54:1:1101:12675:2259 2:N:0:445
GGCGGGACTACTAGGGTATCTAATCCTGTTCGCTCCCCACGCTTTCGTCCATCAGCGTCAATCGGTATTTAGTAACCTGCCTTCGCAATCGGGGTTCTGTGTAATATCTATGCATTTCACCGCTACACTACACATTCCAGCTACTTCAATACTATTCAAGATTAACAGTATCAACGGCAGTTCTACAGTTAAGCTGCAGGTTTTCACCGCTGACTTATCAACCCGCCTACGGACCCTTTAAACCCAATAAATCCGGATAACGCTCGCATCCTCCGTATTACCGCGGCTGCTGGCACGGAGT
+
CCCCCGGGGGGGGGGGGGGGGGGGGGGGGGGGGGGGGGGGGGGGGGGGGGGGGGGGGGGGGGGGGGGGGGGGGGGGGGGGGGGGGGGGGGGGGGFGGGGGGGGGGGGGGGGGGFGGGGGGGGGGGGGGGGGGGGGEEGGGGGGGGGGGGGGGGGGGGFFGGFGGGGGGGGGGGGGGFGEGGGGGGGGGGGGGGGGGGGGGFFFFFFFFF>AFFFFFFFFFFB@@BF(4@FFFFFFFF@FFFFFFFFFFEFFFE?FFFFFAFF9:BB;BFFFFFBFF62>24<<99;91>020423,:>;>1
@M04999:289:000000000-L3R54:1:1101:18657:2285 2:N:0:445
GGACTACTCGGGTATCTAATCCTGTTCGCTCCCCACGCTTTCGTCCATCAGCGTCAATCGGTACTTAGTAACCTGCCTTCGCAATCGGGGTTCTGTGTAATATCTATGCATTTCACCGCTACACTACACATTCCAGCTACTTCAATACTATTCAAGATTAACAGTATCAACGGCAGTTCTACAGTTAAGCTGCAGGTTTTCACCGCTGACTTATCAACCCGCCTACGGACCCTTTAAACCCAATAAATCCGGATAACGCTCGCATCCTCCGTATTACCGCGGCTGCTGGCACAGAGTTAGC
+
CCCCCGGGGGGGGGGGGGGGGGGGGGGGGGGGGGGGGGGGGGGFFGGGGGFGGFGGC<FGGEEGGGGDEFCFGGDGGGGGGGG@CGGGGGGGGGGGGGGEGGGE99FCEFGGGGGGFEFGEGCFGGGFFFGGGGGFCGCEGFGGGGGGGGGFAFGGCGDFFGGFGGGGG:EE8CDEFFFGGGGGGAFDGGGG6DFFGGGGACFFFFFFFFF@CAAFFFAA>>@D@=?@?FBFFFE>/>AF;@?@;AE6<(61;;DA@211;B008>0,3:9(4<84<AF>>1((4(5:707<7?43:444.
@M04999:289:000000000-L3R54:1:1101:18576:2441 2:N:0:445
CGTGACTACAAGGGTATCTAATCCTGTTTGCTCCCCACGCTTTCGCATCTCAGCGTCAGTATCTGTCCAGAAGGCCGCCTTCGCCACCGGTATTCCTCCACATCTCTACGCATTTCACCGCTACACGTGGAATTCTACCTTCCTCTACAATACTCCAGATAACCAGTTTTAAGTGCAGTTCCCAGGTTGAGCCCGGGGCTTTCACACCTAACTTAATTATCCGCCTACATGCCCTTTACGCCCAGTCATTCCGATTAACGCTCGCACCCTCCGTCTTACCGCGGCTGCTGGCACGGTGTTG
+
CCCCCGGFGGGGGGGGGGGGGGGGGGGGGGGGGGGGGGGGGGGGGGGGGGGGGGGGGGGGGGGGGGGGGGGGGGGGGGGGGGGGGGGGGGGCGFGGGGGGGGFGGGDGGGGGGGGGGGGGGGGGGGGGGGGGFGGGGGGFGGGGGG8DFGGGGFGGGGGFGGGGGGGGGGGGGGFFFG?DDDFGGGFFGGCGFGGGGGGGFFFFFFFFFFFB=FFFFFFEFFFFFF@F2@FFE=BFFFFF;910:47AE/<E@(8???9<9166999;??F:9:(42-67?9BFFFB?BBB:(,((.-3((
@M04999:289:000000000-L3R54:1:1101:13766:2493 2:N:0:445
GAGACTACTGGGGTATCTAATCCTGTTCGCTCCCCACGCTTTCGTCCATCAGCGTCAATCGGTATTTAGTAACCTGCCTTCGCAATCGGGGTTCTGTGTAATATCTATGCATTTCACCGCTACACTACACATTCCAGCTACTTCAATACTATTCAAGATTAACAGTATCAACGGCAGTTCTACAGTTAAGCTGCAGGTTTTCACCGCTGACTTATCAACCCGCCTACGGACCCTTTAAACCCAATAAATCCGGATAACGCTCGCATCCTCCGTATTCCAGCGGCTGCTGCCACGGAGTT
+
CCCCCGGGGGGGGGGGGGGGGGGGGGGGGGGGGGGGGGGGGGGGGGGGGGGGGGGGGGGGGGGGGGGGGGGGGGGGGGGGGGGGGGGGGGGFGGDGGGGGEFGFGAEFD<EGGGCGGEGGGGGGFGFF<=EF9EECE8FGGGGGGCFGFFFGGCGCDFGGGGGGG@FGGGFFGG+8@F@FGGFD,@DF:@;AFCEFGGGCFCFF*09@@=DE5A9CEFFF4=B2>@=@9(59@BD3;C<A;(6/3=A9??/641213)6(//2604;??<14-32,)6.-.3-4110)5)()),(,48(
@M04999:289:000000000-L3R54:1:1101:18388:2673 2:N:0:445
GACTACAAGGGTATCTAATCCTGTTCGCTACCCATGCTTTCGAACCTCAGCGTCAGTTACAGACCAGAGAGCCGCCTTCGCCACTGGTGTTCTTCCATATATCTACGCATTCCACCGCTACACATGGAGTTCCACTCTCCTCTTCTGCACTCAAGAAAAACAGTTTCAGCTGCACTTCCCCGGTTAAGCCGAGGGCTTTCACAGCTGACTTGTTCTCCCGCCTGCGTTCGCTTTACGCCCGATAAATCCGGACAACGCTGGCCACCTACGTATTACCGCGGCCGCTGGCACGTAGTTACGC
+
CCCCCGGGGGGFGGGGFGGGGGGFGGGGGGGGGGFGGGGGGGFGGGFGGGGGGGGGEFGGGGF@FGGFGGGGGGGGGGGGGGGGFFGCFFGGGGGGGGGGGGGGGGFGGGGFGGGGGGEGGGGGGGFFGGDFGFGGGFGDGGFGGGGGGGGGGGFGGGGGGFGFFGGGGGGGFD?AFGFCFGDGEGGGGGEGGGCGGG5FFFFBFAFFFFFBEBFFEFFBFBFBBFF99;>@6=EEF;2>BF>>;;3)6>6?F>?13;?(26(5:?B7((,.4:BDA?B>01;F9(46(.5?B(325)-(.
@M04999:289:000000000-L3R54:1:1101:9478:2701 2:N:0:445
GGAGACTACTCGGGTATCTAATCCTGTTCGCTCCCCACGCTTTCGTCCATCAGCGTCAATCGGTATTTAGTAACCTGCCTTCGCAATCGGGGTTCTGTGTAATATCTATGCATTTCACCGCTACACTACACATTCCAGCTACTTCAATACTATTCAAGATTAACAGTATCAACGGCAGTTCTACAGTTAAGCTGCAGGTTTTCACCGCTGACTTATCAACCCGCCTACGGACCCTTTAAACCCAATAAATCCGGATAACGCTCGCATCCTCCGTATTACCGCGGCTGCTGGCACGGAGTT
+
CCCCCGGGGGGGGGGGGGGGGGGGGGGGGGGGGGGGGGGGGGGGGGGGGGGGGGGGGGGGGGGGGGGGGGGGGGGGGGGGGGGGGGGGGGGGGGGGGGGGGGGGGGGGGGGGGGGGGGGGGGGGGGGGGGGGGFGGGGGGGGGGGGGGGGGGGCFGGGGGGGGGGGGFFGGGGGGGFGDGGGGGGGGGGGGGGGGGGGGGFFFFFAEFFAFFFFFFFFFFADAFFFFFFFFF>FFFFFFFFFFFFF8@EFFFF@FFFFFFFD?>FF:9??AFFB:02<D209>>9140)5:<BD:>>>B?
@M04999:289:000000000-L3R54:1:1101:20826:2722 2:N:0:445
TCTGTGACTACACGGGTATCTAATCCTGTTTGCTCCCCACGCTTTCGCATCTCAGCGTCAGTATCTGTCCAGAAGGCCGCCTTCGCCACCGGTATTCCTCCACATCTCTACGCATTTCACCGCTACACGTGGAATTCTACCTTCCTCTACAATACTCCAGATAACCAGTTTTAAGTGCAGTTCCCAGGTTGAGCCCGGGGCTTTCACACCTAACTTAATTATCCGCCTACATGCCCTTTACGCCCAGTCATTCCGATTAACGCTCGCACCCTCCGTATTACCGCGGCTGCTGGCCCGGAGT
+
CCCCCCFGAEGGGGGGGGGGGGGFGGGGGFGGGGGFFGGGGCCGGGGGGGE9EGGGGEGGGGGGGGGFCFGGFGGGG8FFGGGGGGCFGGGDGGGGGGGCGFGGBFGCFGEFGGGEFFAFGGGGFGFGGFCEGGGGGGGGDCEGGGGGDFGGGGFFGGFF9FFGGG8DFGEGGGFCDF9DGFGAF9EFGGFGG6CGC5795?AA4AFFFD@E:AFF:88CFEFE?B@@?D3CFF@8E@EAEDFB>2;@E495??.2217?>:0136>F132,4<BFF07>>A?0>6(4;03)7((-722(,
@M04999:289:000000000-L3R54:1:1101:14530:2759 2:N:0:445
GACGGACTACCCGGGTATCTAATCCTGTTTGCTCCCCACGCTTTCGCATCTCAGCGTCAGTATCTGTCCAGAAGGCCGCCTTCGCCACCGGTATTCCTCCACATCTCTACGCATTTCACCGCTACACGTGGAATTCTACCTTCCTCTACAATACTCCAGATAACCAGTTTTAAGTGCAGTTCCCAGGTTGAGCCCGGGGCTTTCACACCTAACTTAATTATCCGCCTACATGCCCTTTACGCCAAGTCATTCCGCTTAACGCTCGCACCCTCCGTATTACCGCGGCGGCTGGCACGGAGTT
+
CCCCCGGGGFF8FECGGFFAECEFAFFFFGGGGG?FGECFGDGGGGGE,@FCEFCFGFEFGEFCFGG@8EGDEAEFAC7EGGGCC,BBAEFGECFDFADF8EE<A??FFFFEGEGGGGGGDEEFCGG@FGGCCEGFGDG,=@DGGFDFG8EAAFGG8DED?@E=,=DD9CEFGGGEFGFGGFG69DFF?7DEGGCGDDGDE4*046:A>@=3>FFA@F+8:<8-:@;?F@;78@@EFE<F6<@>((/463?E7;(-425)303?B(13961120,8?>BF2(((-1(36(4:8?<:12>4(
@M04999:289:000000000-L3R54:1:1101:20045:2770 2:N:0:445
GACTACTAGGGTATCTAATCCTGGTTGCTCCCCACGCTTTCGCATCTCAGCGTCAGTATCTGTCCAGAAGGCCGCCTTCGCCACCGGTATTCCTCCACATCTCTACGCATTTCACCGCTACACGTGGAATTCTGCCTTCCTCTACAATACTCCAGATAACCAGTTTTAAGTGCAGTTCCCAGGTTGAGCCCGGGGCTTTCACACCTAACTTAATTATCCGCCTACATGCCCTTTACGCCCAGTCATTCCGATTAACGCTCGCACCCTCCGTATTACCGCGGCTGCTGGCACGGAGTTAGCC
+
CCCCCGGGGGGGGGGGGGGGGGGGGGGGGGGGGGGGGGGGGGGGGGGGGGGGGGGGGGGGGGGGGGGGGGGGGGGGGGGGGGGGGGGGGGGGGGGGGGGGGGGGGGGGGGGGGGGGGGGGGGGGGGGGGGGGGGGGGGGGGGGGGGGGGGGFGGGGGGGGGGGGGGGGGGGGGGGGFGFGGGGGGGGGGGGGGGGCDGGGFFFFFFFFFFFFFFFFFFFFFFFFFFFFFFFFFFEFFF9D7?FE3CFFFE1;<DFFFFFFFFFFBF?BFFFFFBAFFFFF>BF>FB0?:<?F99(4:6<A,
@M04999:289:000000000-L3R54:1:1101:15214:2794 2:N:0:445
GAGACTACAGGGGTATCTAATCCTGTTCGCTCCCCACGCTTTCGCTCCTCAGCGTCAGTGACGGCCCAGAGACCTGCCTTCGCCATCGGTGTTCTTCCCGATATCTACACATTCCACCGTTACACCGGGAATTCCAGTCTCCCCTACCGCACTCCAGTCCGCCCGTACCCGGCGCCGATCCACCGTTAAGCGCTGGACTTTCACACCAGACGCGACGAACCGCCTACGAGCTCTTTACGCCCAATACATCCGGATAACGCTTGCACCCTACGTATTACCGCGGCTGCTGGCACGTAGTTA
+
CCCCCGGFECFEG@CGGGGGGGGGGFGGGGGGGGFGGGGGCGFGGEGGGGAFGGGGGGFFGGGGGGGGGGGFGGGGGGDEFGGGGGGGGGGGGGGGGFDG@F@FFAFGGGGGGGGGGFCCCCFFEGGGCFEFEGGFGFGEGGGGGFFFEGCGEFFC?EFGGGGDGGCECGGEGEDGE))2?FGGGGEGFGGG**29C<GGFFAAAFFF;?:>FE@>>EEFF;9F(4<:::632:7)6AFF91?F?:)5))4?>??(6?:>08::F?12((4:()526<<?BF(,4-(.3((.)((.18))
@M04999:289:000000000-L3R54:1:1101:23490:2796 2:N:0:445
CAGGACTACTGGGGTATCTAATCCTGTTTGCTCCCCACGCTTTCGCATCTCAGCGTCAGTATCTGTCCAGAAGGCCGCCTTCGCCACCGGTATTCCTCCACATCTCTACGCATTTCACCGCTACACGTGGAATTCTACCTTCCTCTACAATACTCTAGTTAACCAGTTTTAAGTGCAATTCCTAGGTTGAGCCCAGGGCTTTCACACCTAACTTAATTATCCGCCTACATGCCCTTTACGCCCAGTCATTCCGATTAACGCTCGCACCCTCCGTATTACCGCGGCTGCTGGCACGTAGTT
+
CCCCCGGGGGGGGGGGGGGGGGGGGGGGGGGGGGGGGGGGGGGGGGGGGGGGGGGFGGGGGGGGGGGGGGGGGGGGGGGGGGGGDGGGGGGGGGFGGGGGGGGGGGGGGGGGGGGGGGGGGGGGGGGEGGGGGGGGGGGGGGGGFGGGGGGGGGGGGGDFGGGGGGFGDGFFGGGGFF7FDGGGGGGGGGGGGGGGGGGGFFFFFFFFFEEFEFFFFFFEFCFFA=DBECEFFDF=BECEF@FDF@EF?ECEE@?DDFFFFFFF0:>>FFFFFBF:BBFF?(46>(2:D??:??:(((,6
@M04999:289:000000000-L3R54:1:1101:11783:2803 2:N:0:445
CGTGCGACTACCAGGGTATCTAATCCTGTTCGCTACCCATGCTTTCGAACCTCAGCGTCAGTTACAGACCAGAGAGCCGCCTTCGCCACTGGTGTTCTTCCATATATCTACGCATTCCACCGCTACACATGGAGTTCCACTCTCCTCTTCTGCACTCAAGAAAAACAGTTTCAGCTGCACTTCCCCGGTTAAGCCGAGGGCTTTCACAGCTGACTTGTTCTCCCGCCTGCGTTCGCTTTACGCCCAATAAATCCGGACAACGCTTGCCACCTACGTATTACCGCGGCTGCTGGCACGTAGT
+
CCCCCGGGGGGGGGGGGGGGGGGGGGGGGGGGGGGGGGGGGGGGGGGGGGGGGGGGGGGGGGGGGGGGGGGGGGGGGGGDEGGGGGGGGGGGGGGGGGGGGGGGGGGGGGGGGGGGGGGGGGGGGGGGGGGGGGFGGGGGGGGGGGGGGGGGGGGGGGGGDGGGGGGGGGGGGGGGFGFGGGGGGGGGGGGGGGGGGGGGFFFFFFFFFFFFFFFFFFFFFFEFFFFFFFFFFFFFF7@FFDFFFFFFFFFADF;B?69:?>FF:?<?FFBFFFFFFFBFFFFFFFFFBF?FF????:<?3
@M04999:289:000000000-L3R54:1:1101:11844:2806 2:N:0:445
TGGACTACCCGGGTATCTAATCCTGTTCGCTCCCCACGCTTTCGCTCCTCAGCGTCAGTGACGGCCCAGAGACCTGCCTTCGCCATCGGTGTTCTTCCCGATATCTACACATTCCACCGTTACACCGGGAATTCCAGTCTCCCCTACCGCACTCCAGTCCGCCCGTACCCGGCGCCGATCCACCGTTAAGCGATGGACTTTCACACCAGACGCGACGAACCGCCTACGAGCTCTTTACGCCCAATAAATCCGGATAACGCTTGCACCCTACGTATTACCGCGGCTGCTGGCACGTAGGT
+
CCCCCGFEFGGGGGGGFGGGGGGGGGGGFGGGGGEGGGGGGGGGGCGC<EGFGGGDGEGGGGGEGGGGGGGGGGGGGGGGGFGGDGGGGGEGCEEAGFGG+CFGGGGGGGGGGGGGGGEGGECFFFGGGGEGFFGGGGFAFAE=DCFGGGDGCGFG?FFGGGGE5C>CCFGCE7CGEG5<:7<7CEEEF7ECECE8CFGFF6AC@A.>:0:927)7>5>(>69642:?F?FB?>2):60<(9?BBFF9><(76?:3A<09?B??DB::(8?:F<:(:AFB9(46(4:>?((,)-446(6
@M04999:289:000000000-L3R54:1:1101:22061:2831 2:N:0:445
TGACTACTCGGGTATCTAATCCTGTTCGCTCCCCACGCTTTCGCTCCTCAGCGTCAGGAAAGGCCCAGAGAACCGCCTTCGCCACTGGTGTTCCTCCTGATATCTGCGCATTCCACCGCTCCACCAGGAATTCCATTCTCCCCTACCTTCCTCAAGTCAACCCGTATCGAAAGCACGCTCAGGGTTAAGCCCCAAGATTACACTTCCGACGCGATCAACCACCTACGAGCCCTTTACGCCAAATAAATCCGGACAACGCTCGCACCCTACGTATCACCGCGGCTGCTGGCACGTAATTAGC
+
CCCCCGGGGGGGGGGGGGGGGGGGGGGGGGGGGGGGGGGGGGGGGGGGGGGGGGGGGGGGGGGGGGGGGGGGGGGGGGGGGGGGGGGGGGFGGGGGGGGGGGGGGGGGGGGGGGGGGGGGGGGGGGGGGGGGGGGGGGGGGGGGGGGGGGGGGGGGGGGGGGGGGGGGGGGGGGGGFGAGGGGGFGGGGGGGGGGGGGFGFFFFFFFFFFFFFFAFDFFFFFFFFF@FF@FBF?BFAFFF(7?><AB>A7>9?FFF?>F??B;9>,4-:??1><3AA::>;690160:(472:67??AF:4
@M04999:289:000000000-L3R54:1:1101:8284:2840 2:N:0:445
TGACTACCAGGGTATCTAATCCTGTTTGCTCCCCACGCTTTCGCATCTCAGCGTCAGTATCTGTCCAGAAGGCCGCCTTCGCCACCGGTATTCCTCCACATCTCTACGCATTTCACCGCTACACGTGGAATTCTACCTTCCTCTACAATACTCCAGATAACCAGTTTTAAGTGCAGTTCCCAGGTTGAGCCCGGGGCTTTCACACCTAACTTAATTATCCGCCTACATGCCCTTTACGCCCAGGCATTCCGATTAACGCTCGCACCCTCCGTATTACCGCGGCTGCGGGCACGGAGTTAGC
+
CCCCCGGGGGGGGGFGGGGGGGFGEFGGFFFFFGGGGGFGGGGGGFGEFGDDFBFGGEGGGGGGGGGGGFGGFGGGGGGGGEGGGGGGCFFGFFFGGGGGFGGEEEEDFGGGGGGFGGGEGGGGGFGGGGGGDFGGGGGGGGGGGGFFFGGFGGG@@DFDF?FF9DGGGGGFGGGGDGFGGGGGFGGGFGGGEGGGD>DGAFFFFEFA35CFFFFFC6BCABFD@FEFFEFF9BBF<@DFF<?((6)767;?;7@FCDF6(((-(48(3(4142><4)4;>90(4((4;3(4?F90,84)-
@M04999:289:000000000-L3R54:1:1101:8952:2861 2:N:0:445
GGACTACTCGGGTATCTAATCCTGTTCGCTACCCATGCTTTCGAACCTCAGCGTCAGTTACAGACCAGAGAGCCGCCTTCGCCACTAGTGTTCTTCCATATATCTACGCATTCCACCGCTACACATGGAGTTCCACTCTCCTCTTCTGCACTCAAGAAAAACAGTTTCAGCTGCACTTCCCCGGTTAAGCCGAGGGCTTTCACAGCTGACTTGTTCTCCCGCCTGCGTTCGCTTTACGCCCAATAAATCCGGACAACGCTTGCCACCTACGTATTACCGCGGCTGCTGGCACGTAGTTAGC
+
CCCCCGGGGGGGGGGGGGGGGGGGGGGGGGGGGGGGGGGGGGGGGGGGGGGGGGDGGGGGGGGGGGGGGGGGGGGGGGGGGGGGGGGGFGGGGGGGGGGGGGGGGGGGGGGGGGFGGGGGGGGGGGGGGGGGGGGGFGGGGGGGFGGGGGGGGGGGGGGGGGGGGGGGGGGGGGGGFGFDGGGGGGGGGGGGGGGGGGGGFFFFFF4FFFFFEFAFFFF:DFFFFFFD=@FF?0@FCFFFFFFFFEFC3=@FFFBF?F>B08:?DFFFFFFFFF:A>40((49;9?BFFF:BF18?3<<4.
@M04999:289:000000000-L3R54:1:1101:16272:2876 2:N:0:445
AAGACTACCGGGGTATCTAATCCTGTTTGCTCCCCACGCTTTCGCATCTCAGCGTCAGTATCTGTCCAGAAGGCCGCCTTCGCCACCGGTATTCCTCCACATCTCTACGCATTTCACCGCTACACGTGGAATTCTACCTTCCTCTACAATACTCCAGATAACCAGTTTTAAGTGCAGTTCCCAGGTTGAGCCCGGGGCTTTCACACCTAACTTAATTATCCGCCTACATGCCCTTTACGCCCAGTCATTCCGATTAACGCTCGCACCCTCCGTATTACCGCGGCTGCTGGCAAGGAGTT
+
CCCCCEGGGGGGGGGGGFGGFGGGGGGGGGGGGGGGGGGGDGGGGGDGFGEGFE@FGGGGGGGGGGGFGGGGGGGGGGEGGGEBFGGGGGGGFGGGGGGGGGGGGFFGGGGGGGGGGGGGEGGGGGGGGGGGGGFFEE9FGGGFFEGEGGGGGGGGGGGGGGGGFGFFCFFFDA8C?CAG7FFCFDFGGFGGGDEGGGGGFFFFFABF26@E<8B8?>+1B=2@?DFF??@E@@@@CFFF;FD;@FE?C?C@DDBFFFF0819>0>>?(321-(((644:99>;190)),8()(-(.,,
@M04999:289:000000000-L3R54:1:1101:7442:2884 2:N:0:445
GATAAGACTACCGGGGTATCTAATCCTGTTCGCTACCCATGCTTTCGAGCCTCAGCGTCAGTAACAGACCAGAGAGCCGCCTTCGCCACTGGTGTTCTTCCATATATCTACGCATTTCACCGCTACACATGGAGTTCCACTCTCCTCTTCTGCACTCAAGTCTCTCAGTTTCCGACGCTCTTCCTCAGTTACGCTGAGGGCTTTCACATTCAGACTTAAAAGACCGCCTGCGCTCCCTTTCCGCCCAATAAATCCGGACAACGCTTTCCACGTACGTATTACCGCCGCTGCTTGCACGTAT
+
CCCCCDGGA@F@FE76F@FGG9,6CDFFFEC,@@:C@F<CFGEFECFEFGE,ECFFDE@:,C@,C@E89FFFF8@BC,@FG7CFDE:B=DEEEFF7E<ACFFFGEEBFFE?F7+8@FFCEGGGFFE9,F<,A,,46@=;,;D,,@=8D99:@BCFCEDFF,@==7=ECEG8@,60+*+:D?+<,@A3:ECF,*59757**9/3;>:99*/*8*44?CFC4+8855@FF@??(02;9(/76))20;070,,2)662(-(904(-9(,(.4))(-((,.39(.44(4(-(-,34)5(),44:-
@M04999:289:000000000-L3R54:1:1101:14563:3067 2:N:0:445
TGTATGACTACAAGGGTATCTAATCCTGTTCGCTCCCCACGCTTTCGTCCATCAGCGTCAATCGGTATTTAGTAACCTGCCTTCGCAATCGGGGTTCTGTGTAATATCTATGCATTTCACCGCTACACTACACATTCCAGCTACTTCAATACTATTCAAGATTAACAGTATCAACGGCAGTTCTACAGTTAAGCTGCAGGTTTTCACCGCTGACTTATCAACCCGCCTACGGACCCTTTAAACCCAATAAATCCGGATAACGCTCGCATCCTCCGTATTACCGCGGCTGCTGGAACGGAGT
+
CCCCCGGGGGGGGGGGGGGGGGGGGGGGGGGGGGGGGGGGGGGGGGGGGGGGGGGGGGGGGGGGGGGGGGGGGGGGGGGGGGGGGGGFGGGGGGGGGGGGGGGGGGGGGGGGGGGGGGGGGGGGGGGGGGGGGGGGGGGGGGGGGGGGGGGGGGGGGGGGGGGGGGGGGGGGGGGGFGFGGGGGGGGGGGGGGGGGGGGGFFFFFFFFAFFFAFBFEFFFFFFAAAFADF@@FFFFFFFFFFFFFFFFEFFFC@@BDDDFFFF?6>BBFFFF>BFFFBFAA<?BB69;>6>D:(4:?16>,
@M04999:289:000000000-L3R54:1:1101:11078:3113 2:N:0:445
CCGGGGACTACACGGGTATCTAATCCTGTTTGCTCCCCACGCTTTCGCATCTCAGCGTCAGTATCTGTCCAGAAGGCCGCCTTCGCCACCGGTATTCCTCCACATCTCTACGCATTTCACCGCTACACGTGGAATTCTACCTTCCTCTACAATACTCCAGATAACCAGTTTTAAGTGCAATTCCCAGGTTGAGCCCCGGGCTTTCACACCTAACTTAATTATCCGCCTACATGCCCTTTACGCCCAGTCATTCCGATTAACGCTCGCACCCTCCGTATTACCGCGGCTGCTGGCACGGAGT
+
CCCCCGGGGGGGGGGGGGGGGGGGGGGGGGGGGGGGGGGGGGGGGGGGGDEGGGGGGGGGGGGGGGGGGGGGGGGGGGGGGGGGGGGGGGGGGGGGGGGGGGGGDFGGGGGGGGGGGGGGGGGGGGGGGGGGGGGGGGGGGGGGGGGGGGGGGGGGGGFGGFGGGGGGGGGGGFGFFGFGGGGGGGGGGGGGGGGGGGGGFFFFFFFFFFFFFFFFFFFEF5CFFFFFFFFFEEF8@@FFE?F>FF?@<<??EF@<B(4<<(36:979BF8?F?>:(37A9)-79190902?21:?F0,44
@M04999:289:000000000-L3R54:1:1101:24426:3132 2:N:0:445
GACTACTCGGGTATCTAATCCTGTTCGCTCCCCACGCTTTCGCTCCTCAGCGTCAGTGACGGCCCAGAGACCTGCCTTCGCCATCGGTGTTCTTCCCGATATCTACACATTCCACCGTTACACCGGGAATTCCAGTCTCCCCTACCGCACTCCAGTCCGCCCGTACCCGGCGCCGATCCACCGTTAAGCGATGGACTTTCACACCAGACGCGACGAACCGCCTACGAGCTCTTTACGCCCAATAAATCCGGATCACGCTTGCACCCTACGTATTACCGCGGCTGCTGGCACGTAGTTAGCC
+
CCCCCGGGGGGGGGGGGGGGGGGGGGGGEGGGGGGGGGGGGGGEGGGGGGGGGGGGGGGGGGGGGGGFGGGGGGGGGGGGGGGGGGGGGGGGGGGGGGGGGGGGGGGGGFGGGFCGEGGGGGGGGGGGDG=EDCGGGGGGGGGGGGDGGGGFGGGGGGDEGCEGGDEFGD>CGGGGFGEGGGGFEGFFGGGGGGFFFGGFFFAFFFAF;BFFBFF57@B>F;(3<BFFF>2AAFFF?:BFBB?F>A4)(49B<(47:B?0(248(3(46::<A2><<<;9B>>>F:?:B0)-(,(-.45>2
@M04999:289:000000000-L3R54:1:1101:12221:3132 2:N:0:445
AGACTACACGGGTATCTAATCCTGTTCGCTCCCCACGCTTTCGCTCCTCAGCGTCAGTGACGGCCCAGAGACCTGCCTTCGCCATCGGTGTTCTTCCCGATATCTACACATTCCACCGTTACACCGGGAATTCCAGTCTCCCCTACCGCACTCCAGTCCGCCCGTACCCGGCGCCGATCCACCGTTAAGCGATGGACTTTCACACCAGACGCGACGAACCGCCTACGAGCTCTTTACGCCCAATAAATCCGGATAACGCTTGCACCCTACGTATTACCGCGGCTGCTGGCACGTAGTTAGC
+
CCCCCGGGGGGGGGGGGGGGGGGGGGGGGEGGFGGGGGGGGGGGFEEGGGGGGGGGGGDGGGGGGGGGGGGGGGGGGGGGGGGGGGGGGGGGGGGGGGGGEFEF9FGGFGGFGGGGGGGGGGGGFGGGFGFGGGGGGGGGGGGGGGFEDCEGGGGGGGCEEGGGGGGGGGGGGGGGEGFGGGGGGGDEGGGGGGGGGGGGFFFFFFFFFFF09BBB>EF9>9;?BFBFFF0>AB>5966>>:<7?AB<<(,2::<BBFB:??BFF?B6?141))5AFAFF;9>9>BF?FF(44:13,::<2
@M04999:289:000000000-L3R54:1:1101:7568:3217 2:N:0:445
ATGACTACAAGGGTATCTAATCCTGTTTGCTCCCCACGCTTTCGCATCTCAGCGTCAGTATCTGTCCAGAAGGCCGCCTTCGCCACCGGTATTCCTCCACATCTCTACGCATTTCACCGCTACACGTGGAATTCTACCTTCCTCTACAATACTCTAGTTAACCAGTTTTAAGTGCAATTCCTAGGTTGAGCCCAGGGCTTTCACACCTAACTTAATTATCCGCCTACATGCCCTTTACGCCCAGTCATTCCGATTAACGCTCGCACCCTCCGTATTACCGCGGCTGCTGGCACGGAGTT
+
CCCCCGGGGGGGGGGGGGGGGGGGGGGGGGGGGGGGGGGGGGGGGGGGGGGGGGGGGGGGGGGGGGGGGGGGGGGGGGGGGGGGGGGGGGGGGGGGGGGGGGGGGGGGGGGGGGGGGGGGGGGGGGGGGGGGGGGGGGGGGGGGGGGGGGGGGGGGGGGGGGGGGGGGGGGGGGGGFGFGFGGGGGGFFGGGDGGFGGDGFFFFFFFFFFFFEFFFFFFFFFFFFFFFFFFFFFDECEFF@@DFFE=CEFE@61;<EF@>@FFFFF@D:6?F?FFFFFA<9>FBF;?BFFFB?07>01:
@M04999:289:000000000-L3R54:1:1101:15302:3229 2:N:0:445
GACTACCCGGGTATCTAATCCTGTTCGCTACCCATGCTTTCGAACCTCAGCGTCAGTTACAGACCAGAGAGCCGCCTTCGCCACTGGTGTTCTTCCATATATCTACGCATTCCACCGCTACACATGGAGTTCCACTCTCCTCTTCTGCACTCAAGAAAAACAGTTTCAGCTGCACTTCCCCGGTTAAGCCGAGGGCTTTCACAGCTGACTTGTTCTCCCGCCTGCGTTCGCTTTACGCCCAATAAATCCGGACAACGATTGCCACCTACGGATTACCGCGGCTGCTGGCACGTAGTTAGCC
+
CCCCCGGGGGGEGGGGGGGCFGGGGGGGGGGGGCFGGGGGGGDGGGGG<EGGGGGGFGGGGGGGGGGGFFGGGGGGGGFGGGGGGGGGG9FFGGGGGFDGAEGGGGGGGGGGFFGGCGCGGGGGGGFGGGDGGGGGFDFGGGGGGG8FFGGGGGGGFEFFGGGGGGGGGGGFGGGC?D@FFDGGGGFAFGGGCEEDGGGGFFFFFFFFFFFECFFFFAFFEFDFF@@DDFF<D<EC11254=@@FF3<?99?F9B?2(4(4>>93<?7(((-3:><A0;F9B99?>:B6376:16224494
@M04999:289:000000000-L3R54:1:1101:21649:3307 2:N:0:445
GGACTACCAGGGTATCTAATCCTGTTCGCTACCCATGCTTTCGAACCCCAGCGCCAGTTACTGACCAGAGAGCCGCCTTCGCCACTGGTGTTCTTCCATATATCTACGCATTCCACCGCTACACATGGAGTTCTACTCTCCCCTTCTGCACTCAAGAAAAACAGTTTTAGCTGCACTTCCCCGGTTAAGCCGAGGGCTATCACAGCTGACTTGTTCTCCCGCCTGCGTTCGCTTTACGCCCAATAAACCCGCACACCGCTTGCCACCCACGTTTTACCCCGGCCGTTGGACGGCAGTTGGC
+
<-<@,66E<FDGF8FFGF,6C6EDF<6,+,6+CEA,@F,,C,,6CF+686B@F++7@;ECC,<C9@C,CFAFGG+@@479,,,,B,5,:BF,?E,EEE9EEGGG9A,,F7=?<E<E,4@B++4FC?FC<EFE9,,4:@,@=,=A1=DAECE9F=,=FFGGGGD,@?E,,=9,@,+@D+3=8D;+5:+,;7@*@*:44?*;>BFFA*;A*-.07B++*41:)5(/(,6;00;B1(()),23:27@@<<)((((-((((-(4(1:F<?0(3((((4:)).((4((((((,.))((((-()-(,
@M04999:289:000000000-L3R54:1:1101:8086:3377 2:N:0:445
GCACGGACTACTCGGGTATCTAATCCTGTTTGCTCCCCACGCTTTCGCATCTCAGCGTCAGTATCTGTCCAGAAGGCCGCCTTCGCCACCGGTATCCCTCCACATCTCTACGCATTTCACCGCTACACGTGGAATTCTACCTTCCTCTACAATACTCCAGATAACCAGTTGTAAGTGCAGTTCCCAGGTTGAGCCCGGGGCTTTCACACCTAACTTAATTATCCGCCTACATGCCCTTTACGCCCAGCCATTCCGATTAACGCTCGCACCCTCCGTATTACCGCGGCTGCTGGCACGTAGT
+
CCCCCGGGGGGGGGGGGGGGGGGGGGGGGGGGGGGGGGGGGGGGGGGGGGGGGGGGGGGGGGGGGGGGGGGGGGGGGGGGGGGGGGGGGFGGGGFDGGGGGGGFDFFGGGGGGGGGGGGGGGGGGGGGGGGGGFGGGGGGGGGGGGGGGGGFGFGFGGGGGGGGF+@FFGCGDGGGFGFGGGGGFGDGGGGGGGGFGDDGEFFFFFFFFFFFFFFFFFFFFFFCDFF;034CEEEFFFFA6;6@FFFF@FFFFFFF:?B<ABFB4;6019??<?>B0::2:4(6;B09B:??7:?FFF03-
@M04999:289:000000000-L3R54:1:1101:20925:3443 2:N:0:445
TCGGTGACTACCCGGGTATCTAATCCTGTTCGCTACCCATGCTTTCGAACCTCAGCGTCAGTTACAGACCAGAGAGCCGCCTTCGCCACTGGTGTTCTTCCATATATCTACGCATTCCACCGCTACACATGGAGTTCCACTCTCCTCTTCTGCACTCAAGAAAAACAGTTTCAGCTGCACTTCCCCGGTTAAGCCGAGGGCTTTCACAGCTGACTTGTTCTCCCGCCTGCGTTCGCTCTACGCCCAATAAATCCGTACAACGCTCGCCCCCTACGCATTACCGCGGCCGCTGGCACGGAGT
+
9@CACE<FG<FG@77F6FDC6CC9CFEFGGGGC@CCBFFFF,F9FEF<@@+6BFCGEGGGGD<,FCEEGFGFCEDFFFFGE7?,=,8?@EFC,,AC?<?FGGF9@FEFCGG7CCFD,9BF==CFCGEGGGDE8DB=FG;DDFEE?==DFGFCC=FEFFFCEEFEC6@DFGGGF8DGB?*=+=DFG6CGCE57<990?DC**;**4:@B6>>EFF41>8848@=25==;0=26;706;??AE167><(422)6A02((4292228(-3((,((8609(4<2)-(491((-(2406:<?((--
@M04999:289:000000000-L3R54:1:1101:11447:3507 2:N:0:445
GACTACCAGGGTATCTAATCCTGTTTGCTACCCACGCTTTCGAGCATGAACGTCAGTGTTATCCCAGGAGGCTGCCTTCGCCATCGGTATTCCTCCACATCTCTACGCATTTCACTGCTACACGTGGAATTCTACCTCCCTCTGACACACTCTAGTTAGACAGTTTCAAATGCACGTCCCAAGTTGAGCTCGGGGATTTCACATCTGACTTATCTAACCGTCTGCGCTCGCTTTACGCCCAGTAATTCCGATTAACGCTCGCACCCTACGTATTACCGCGGCGGCTGGCACGTAGTTAGCC
+
CCCCCGGGGGGGGGGGGGGGGGGFGGGGGGGGGGGGGGGGGGGGGGGGGGGGGGGGGGGGGGGGGGGGGGGGGGGGGGGGGGGGGGGGGGGGGGGGGGGGGGGGGGGGGGGGGGGGGGGGGGGGGGGGGGGGGGGGGGGGGGGGGGGGGGGGGGGFGGGCGGGGGGGGGCGGGGGGFGFGGGFGGGGGGAEGGGGGGGGGFFFFFFFFFFFCEFFFFFFFFF>5A==9DFFFFBEFFFF?99EEFEEEEFFFFFEFDFFFF@FFFFFFFFFFFBDFBFFFF1((4(4:?FD<(8<<2:<>8
@M04999:289:000000000-L3R54:1:1101:16672:3520 2:N:0:445
GGGGGGACTACACGGGTATCTAATCCTGTTTGCTCCCCACGCTTTCGCATCTCAGCGTCAGTATCTGTCCAGAAGGCCGCCTTCGCCACCGGTATTCCTCCACATCTCTACGCATTTCACCGCTACACGTGGAATTCTACCTTCCTCTACAATACTCCAGATAACCAGTTTTAAGTGCAATTCCCAGGTTGAGCCCGGGGCTTTCACACCTAACTTAATTATCCGCCTACATGCCCTTTACGCCCAGTCATTCCGATTAACGCTCGCACCCTCCGTATTACCGCGGCTGCTGGCACGGAGG
+
CBCCCGGGGGGGGGGGGGGGGGGGGGGGGGGGGGGGGGGGGGGGGGGGGGGGGGGGGGGGGGGGGGGGGGGGGGGGGGGGGGGGGGGGGGGGGCGGGGGGGGGGFFFGGGGGGGGGGGGGGGGGGGGGGGGGGGGGGGGGGGGGGGGGGGGGGGGGGGGFGGGGGGGGGGGGGGGGFGFGGGGGGGGGGGGGGGGGGGGGFFFFFF?BF:?FFFFFAFFFFFFFFFF<FFFFFF?F7?FFF:?>>?B>DFABAFFB?6:<2228:>>;>>FFFFF<(8?F><:(,3((384>?BFF?6(1(
@M04999:289:000000000-L3R54:1:1101:24457:3552 2:N:0:445
GACTACCCGGGTATCTAATCCTGTTCGCTCCCCACGCTTTCGTCCATCAGCGTCAATCGGTATTTAGTAACCTGCCTTCGCAATCGGGGTTCTGTGTAATATCTATGCATTTCACCGCTACACTACACATTCCAGCTACTTCAATACTATTCAAGATTAACAGTATCAACGGCAGTTCTACAGTTAAGCTGCAGGTTTTCACCGCTGACTTATCAACCCGCCTACGGACCCTTTAAACCCAATAAATCCGGATAACACTCGCATCCTCCGTATTACCGCGGCTGCTGGCACGGAGTTAGCC
+
CCCCCGGGGGGGGGGGGGGGGGGGGGGGGGGGGGGDGGGGGGGGG@FGGGGGGGGGGGGGGGGGGGGGGGGGGGGGGGGGGGGGGGGGGGGGGGGGGGGGGGGGGGGGGGGGGGGGGGGGGGGGGGGGGGGGGGGGGGGGGGGGGGGGGGGGGGGGGGGGGGGGGGGGGGGGGGGGFGFGGGGGGGGGGGGGGGGGGGGGFFFFFFEFFFFFFFFFFFFFFFFFFFFFFFFFFFFFEA@BDFFFFEEFF>9DFFFEEFFFD66<>BFF?FFFF?FAFBB>(4(43:BFB:?:(,,82AAD:
@M04999:289:000000000-L3R54:1:1101:24360:3567 2:N:0:445
GACTACCAGGGTATCTAATCCTGTTTGCTCCCCACGCTTTCGCATCTCAGCGTCAGTATCTGTCCAGAAGGCCGCCTTCGCCACCGGTATTCCTCCACATCTCTACGCATTTCACCGCTACACGTGGAATTCTACCTTCCTCTACAATACTCCAGATAACCAGTTTTAAGTGCAATTCCCAGGTTGAGCCCGGGGCTTTCACACCTAACTTAATTATCCGCCTACATGCCCTTTACGCCCAGTCATTCCGATTAACGCTCGCACCCTCCGTATGACCGCGTCCGCCTGCACGGAGTTAGCC
+
CCCCCGGGGGGGGGGGGGGGGG@EGG?9FFGGEFGDEGFG<CBFCF9AFCGEGEEFGGGGGGGFFGGGGGGGGGGGGGGGGGEFGGG=7<FFGGGFCFFFGGGGGA:FBFFGFEGFEGGGGFCCF<+CFGFGGCFGGGGGGCFGFF?AAFFCFGFFGGFEFGGF>FFCGCED8EDFFGFGFC?DCEF?C?F7E6*CG7C?AFFF?A6FDC*1:BFFE9A9A?F?@=EF3@@=@=E7;?650(./))..?;;;08?966?8699>9:1307?:?(642(41(((-3((4:(8224(4<><A5
@M04999:289:000000000-L3R54:1:1101:22081:3568 2:N:0:445
GGTGGGACTACCGGGGTATCTAATCCTGTTTGCTCCCCACGCTTTCGCATCTCAGCGTCAGTATCTGTCCAGAAGGCCGCCTTCGCCACCGGTATTCCTCCACATCTCTACGCATTTCACCGCTACACGTGGAATTCTACCTTCCTCTACAATACTCCAGATAACCAGTTTTAAGTGCAGTTCCCAGGTTGAGCCCGGGGCTTTCACACCTAACTTAATTATCCGCCTACATGCCCTTTACGCCCAGTCATTCCGATTAACGCTCGCACCCTCCGTATTACCGCGTCTGATGGCACGGAGT
+
CCCCCDGGGFFFGGGGGGGGGGGGFGGFGGGGGGGGGGGGGGG7FGGGGDFCFGFFGGGGGGGDAFEFGGGGGEFGGGGGGGGGFGEGG8FCF+CFFGGGGGGGGGGGGGGGGGCGGGGGGGGGGGGGGFGCGGGGGGFFGGGGGGFGGF,@2@DEGFF?CGGGFG?EFF::DG7CF?C8<=FAFEFG:@@CFFAFDGGGA*;AFFFFFFFE5AF85B85+>CFF??F6;E))53;E@EFE??;;DD4<A3<AF3(::69463641(,1,-(8(7(8((.4)(-4-4(42)6,4()4(-(-
@M04999:289:000000000-L3R54:1:1101:20878:3604 2:N:0:445
GACTACTAGGGTATCTAATCCTGTTTGCTCCCCACGCTTTCGCATCTCAGCGTCAGTATCTGTCCAGAAGGCCGCCTTCGCCACCGGTATTCCTCCACATCTCTACGCATTTCACCGCTACACGTGGAATTCTACCTTCCTCTACAATACTCCAGATAACCAGTTTTAAGTGCAATTCCCAGGTTGAGCCCGGGGCTTTCACACCTAACTTAATTATCCGCCTACATGCCCTTTACGCCCAGTCATTCCGATTAACGCTCGCACCCTCCGTATTACCGCGGCTGCTGGCACGGAGTTAGCC
+
CCCCCGGGGGGGGGGGGGGGGGGGGGGGGGGGGGGGGGGGGGGGGGGGGGGGGGGGGGGGGGGGGGGGGGGGGGGGGGGGGGGGGGGGGGGGGGGGGGGGGGGGGGGGGGGGFGGGGGGGGGGGGGGGGGGGGGGFGGGGGGGGGGGGGGGFGGGFGGGGGFGGGGGGGGGGGAFGFGFC7D6DFDEGGGGGGGGGDFGGFFFFFFFFFFFFEFFF?F89FFFFFFFFFFFFFFE41?2DD@@EEFEEEE@F@<CC;>F;;996>B:21;FFF>)6>:B>193>B:):61<63612?949.
@M04999:289:000000000-L3R54:1:1101:20795:3632 2:N:0:445
CGTTGACTCCAGGGTATCTAATCCTGTTCGCTACCCATGCTTTCGAGCCTCAGCGTCAGTAACAGACCAGAGAGCCGCCTTCGCCACTGGTGTTCTTCCATATATCTACGCATTTCACCGCTACACATGGAGTTCCACTCTCCTCTTCTGCACTCAAGTCTCTCAGTTTCCGATGCTCTTCCTCAGTTAAGCTGAGGGCTTTCACATTCAGACTTAAAAGACCGCCTGCGCTCCCTTTACGCCCAATAAATCCGGACAACGCTTGCCACCTGCGTATTACCGCGGCTGCTGGCACGTAGTT
+
CCCCCGGGGGGGGGGGGGGGGGGGGGGGGGGGGGGGGGGGGGGGG,FFEGGGGGGGGGGGGGGGGGGGGGGGGGGGGGDGGGGCGGGGGGGFFFGGGGGGGGGGFGGGGGGGGGGGGGGGGGGGGGGGGGGGGGGGGFGGGGGGGGGGGGGGG8FGGEFFGFEFF?EGGGGDEGGGFGFGGGGGGFGGGCFGGGGF?DGFFFFFFFFAEFFEFFFA;FFEFC):9=25>A29=BBDFFCA@DF6778E);?E42(19;0(:>F?63()54100(22<:AFA?0990>9:5:0:,8??((8.
@M04999:289:000000000-L3R54:1:1101:17215:3659 2:N:0:445
TGACTACCCGGGTATCTAATCCTGTTCGCTCCCCACGCTTTCGCTCCTCAGCGTCAGTGACGGCCCAGAGACCTGCCTTCGCCATCGGTGTTCTTCCCGATATCTACACATTCCACCGTTACACCGGGAATTCCAGTCTCCCCTACCGCACTCCAGTCCGCCCGTACCCGGCGCCGATCCACCGTTAAGCGATGGACTTTCACACCAGACGCGACGAACCGCCTACGAGCTCTTTACGCCCAATAAATCCGGATAACGCTTGCACCCTACGTATTACCGCGGCTGCTGGCACGTATTTAGC
+
CCCCCGGGGGGGGGGGGGGGGGGGGGGGGGGGGGGGGGGGGGGGGGGGGGGGGGGGGGGGGGGGGGGGGGGGGGGGGGGGGGGGGGGGGGGGGGGGGGGGGGGGGGGGGGGGGGGGGGFGGGGGGGGGGGGGGGGGGGGGGGGGGGGGGGGGGGGGFGFGGGGGG5EEGGGGDEGG>DDGGGGGFED=FGGGFEGGGG4CFAFFFFF4(139>).70@>BFFF:???<BF44.<A2:?F39?27726<<:;;<?0<FF>F1(37B?BBFB<()6244<:;0(9>1:???((.8.1).4-)-
@M04999:289:000000000-L3R54:1:1101:14491:3660 2:N:0:445
AAGACTACAGGGGTATCTAATCCTGTTTGCTCCCCACGCTTTCGCATCTCAGCGTCAGTATCTGTCCAGAAGGCCGCCTTCGCCACCGGTATTCCTCCACATCTCTACGCATTTCACCGCTACACGTGGAATTCTACCTTCCTCTACAATACTCCAGATAACCAGTTTTAAGTGCAATTCCCAGGTTGAGCCCGGGGCTTTCACACCTAACTTAATTATCCGCCTACATGCCCTTTACGCCCAGTCATTCCGATTAACGCTCGCACCCTCCGTATTACCGCGGCTGCTGGCACGGAGTT
+
CCCCCGGGGGGGGGGGGGGGGGGGGGGGGGGGGGGGGGGGGGGCGGGGGGGGGGGGGGGGGGGGGGGGGGGGGGGGGGGGGGGGGGGGGGGGGGGGGGGGGGGGGGGGGGGGGGGGGGGGGGGGGGGGGGGGGGGGGGGGGGGGGGGGGGGGGGGGGGGGGGGGGGGGGGGGGGGGFGFGGGGGGGGGGGFGGGGGGGGGFFFFFFFF@@BEFFFFFFFEFFFFFFDE:<=EFFFEFF?EFFFFFFFEF<EFF?;D?E?9?FFFFB>:-366?(4(6<>8912;BFF0>??FF:;;9B1
@M04999:289:000000000-L3R54:1:1101:5527:3679 2:N:0:445
GGCGACTACCGGGGTATCTAATCCTGTTTGCTACCCACGCTTTCGAGCATGAACGTCAGTGTTATCCCAGGAGGCTGCCTTCGCCATCGGTATTCCTCCACATCTCTACGCATTTCACTGCTACACGTTGAATTCTACCTCCCTCTGACACACTCTAGTTAGACAGTTTCAAATGCACGTCCCAAGTTGAGCTCGGGGATTTCACATCTGACTTATCTAACCGTCTGCGCTCGCTTTACGCCCAGTAATTCCGATTAACGCTCGCACCCTACGTATTACCGGGGCTGCTTGCACGGAGTTT
+
CCCCCGGGGGF+76@;FA9FGGGGGG@C@FEGGGFFFCGGFGFDCDFCCC<FACCFGGFFGGGCE,CFEGG?CCEFF7FEFA,?FFGFGEGGCFGGFGFFGGGE;FFFE<4C?BFCGC;;BBFE9EFG,<<FGFGGF99=DDEFC?FFGG8,@8@=,@=DAFFGCDG,,@6=8,@,9D?=DCGF,@,7,2<9AF7++0*CFA;FFFCAECEFEF6@C9+68>4<(59C=2(5(5;;;EE:;((((/))/9?E(,;@037(388999>62?:BB:>2.-).((-79-(-7).())2(((-(.
@M04999:289:000000000-L3R54:1:1101:20131:3690 2:N:0:445
AATGACTACCAGGGTATCTAATCCTGTTCGCTCCCCATGCTTTCGTACCTCAGCGTCAGTTACAGACCAGAGAGCCGCCTTCGCCACTGGTGTTCTTCCATATATCTACGCATTCCACCGCTACACATGGAGTTCCACTCTCCTCTTCTGCACTCAAGAAAAACAGTTTCAGCTGCACTTCCCCGGTTAAGCCGAGGGCTTTCACAGCTGACTTGTTCTCCCGCCTGCGTTCGCTTTACGCCCAATAAATCCGGACAACGCTTGCCACCTACGTATTACCGCGGCTGCTGGCACGTAGTG
+
6A<CCFEFE8ECC@EFGGAFFGCFEFEE<CEG,CEGEAFFCCFDC,CFGGGGGFEGCGGGFCFDFA@FGC@FEFFGCEFFGFFGGGEFG<ABE?FFEECE,FF<AEFGGGE:4:FEDE,+@+CFG8:EAFFG8DFFFFGGCFG=EF8=D;EAC,===98@EC?@FFGG8EAF,6=DFG52=8=DGGEC>CFGG8EGDD>569AFF9+;5).5*4?1*+39A:99@2@B@@(3(,61(;35?66285)47<E13(((11309?63:(4<0((58376(6<4:>>>920?030((,42:6:(
@M04999:289:000000000-L3R54:1:1101:22435:3737 2:N:0:445
AGTGACTACCCGGGTATCTAATCCTGTTTGCTCCCCACGCTTTCGCATCTCAGCGTCAGTATCTGTCCAGAAGGCCGCCTTCGCCACCGGTATTCCTCCACATCTCTACGCATTTCACCGCTACACGTGGAATTCTACCTTCCTCTACAATACTCTAGTTAACCAGTTTTAAGTGCAATTCCTAGGTTGAGCCCAGGGCTTTCACACCTAACTTAATTATCCGCCTACATGCCCTTTACGCCCAGTCATTCCGATTAACGCTCGCACCCTCCGTATTACCGCGGCTGCTGGCACGGAGTT
+
CCCCCGGGGGGGGGGGGGGGGGGGGGGGGGGGGGGGGGGGGGGGGGGGGGGGFGGGGGGGFGGGGGGGFGGGGGGGGGGGEGGGGGGGGGGGGGGGGGGGGGGGFFGGGGGGGGGGGGGGGGGGGGGFFGEGGGGGGGGFFGGGGGGGGGGGGFGAFGGGGGGGGGG8EGGEGGGGFFFGGGGGFGGGGGGGGGGGGDGFFFFFFFFEFFFFEFFFFFFFF;ADF=@=B4?E@BFBECEFD@F;?;3>FFEFFF?<DCEDFF;>;BF0??F?F?F?>DFBB>;BB9;?::0?B?0061::
@M04999:289:000000000-L3R54:1:1101:13836:3753 2:N:0:445
GGTGTGACTACCAGGGTATCTAATCCTGTTCGCTACCCATGCTTTCGAACCTCAGCGTCAGTTACAGACCAGAGAGCCGCCTTCGCCACTGGTGTTCTTCCATATATCTACGCATTCCACCGCTACACATGGAGTTCCACTCTCCTCTTCTGCACTCAAGAAAAACAGTTTCAGCTGCACTTCCCCGGTTAAGCCGAGGGCTTTCACAGCTGACTTGTTCTCCCGCCTGCGTTCGCTTTACGCCCAATAAATCCGGACAACGCTTGCCACCTACGTATTCCCGCGGCTGCTGGCACGTAGT
+
CCCCCGGGGGGGGGGGGGGGGGGGGGGGGGGDGGGGGGGGGGGGGGGGGGGGGGGGGGGGGFGGGGGGGGGGGGGGGGGGGGGGGGGGGGGGGGGGGGGGGGGFGGGGGGGGGGGGGGFGFGGGGGGGGGGFFGGGGFGGGGEGGGGGGGGGGGGGGFFGGGGG?DGGGGGGGCDFFFFGGGGFGGGGGEEGGGGGGGGGFFFFFFFFFFFEEFFF:CFEFEEB>@BFBFFFD?;9(:=A<D7;BD<@3=<<C@>9(49?2>BBF?<:22??3:??)5.).4(2999((80)(34),(30-
@M04999:289:000000000-L3R54:1:1101:20574:3810 2:N:0:445
GTGGGACTCTCGGGGAATCTAATCCTGTTTGCTCCCCACGCTTTCGCATCTCACCGTCAGTATCTGTCCAGAAGGCCGCCTTCGCCACCGGAATTCCTCCACATCTCTACGCATTTCACCGCTACACGTGGCATTCTACCTTCCTCTACAATACTCCAGATAACCAGTTTTAAGTGCAGTTCCAAGGTTGCGCACGGGGCTTTCACACCTAACTTAATAATCCGCCTACATGCCCTTAACGCCCAGTCATTCCGATTACCGCCGCCACCCTCCGTATTACCCCGCCTGCTGGCCCGGAGTT
+
@C@C?8C<,,=@CF7+,6,<;,CEE,;CEGG,,CF@:<F7F,CF,,68,6<,6,,,6B,,F@9,6,<CE<<F@,E<84+78,C<7B7?AFE@:AFD<,CFFGG8E<4,AAFF7B=FGGEFGCFFCGGCB?7+6D=DFDF@,:8,DFA,==@8E?:9DE?9@A@3@DF==FFCCDC:B?+=FDF,@AFGGF,*@*9;4*9>4/*;4B6A>:(7>A+/*=+/+>*6<(605.)))/,33)/+/:7>DD(7.96:-,(--43)41(-((-32(,347,40()--(47(,48((5?<(-7(((-.
@M04999:289:000000000-L3R54:1:1101:17601:3811 2:N:0:445
TGTGACTACACGGGTATCTAATCCTGTTTGCTCCCCACGCTTTCGCATCTCAGCGTCAGTATCTGTCCAGAAGGCCGCCTTCGCCACCGGTATTCCTCCACATCTCTACGCATTTCACCGCTACACGTGGAATTCTACCTTCCTCTACAATACTCCAGATAACCAGTTTTAAGTGCAGTTCCCAGGTTGAGCCCGGGGCTTTCACACCTAACTTAATTATCCGCCTACATGCCCTTTACGCCCAGTCATTCCGATTAACGCTCGCACCCTCCGTATTACCGCGGCTGCTGGCACGGAGTT
+
CCCCCGGGGGGGGDGGGGGGGGGGGGGGGGGGGGGGGGGGFGGGGGGCGFGGFGGGGGGGGGGGGGGGGGGGGGGGGGGGGCFGGGGGGGGGGGGGGGGCGGGGGGFGGGGGGGGGGGGGGGGGGGGFGGGFGFGGFFGGGGGGGGGGGGGGGFF?FGGGGGGGGGFFGGGGGGGFFDFGGGGGGGGCFFFGFFG7C>9CFFFFFFFFDEEFFFFFCFFFFEDFF222>CC@@@E359;DF697?;EEFEFF;0;?@FFFFFFF>;B30386><B0:ABFFF>>>>>?7041424((-,(
@M04999:289:000000000-L3R54:1:1101:8126:3827 2:N:0:445
TGACTACCAGGGTATCTAATCCTGTTCGCTCCCCACGCTTTCGCTCCTCAGCGTCAGTAACGGCCCAGAGACCTGCCTTCGCCATTGGTGTTCTTCCCGATATCTACACATTCCACCGTTACACCGGGAATTCCAGTCTCCCCTACCGCACTCCAGTCCGCCCGTACCCGGCGCAGATCCACCGTTAAGCGATGGACTTTCACACCAGACGCGACGAACCGCCTACGAGCTCTTTACGTCCAATAATTCCGGATAACGCTTGCACCCTACGTATTACCGCGGCTGCTGCCACTTAGTTAGC
+
CCCCCGGGGGGGGGGGGGGGGGGGGGGGGGGGGGGGGGGGGGGGGGGGGGGGGGGGGGGGGGGGGGGGGGGGGGGGGGGGGGGGGGGGGGGGGGGGGGGGGGGGGGGGGGGGGGGGGGGGGGGGGGGGGGGGGGFFGFFFGGGGFGFEEEGGGGGGGGGGGGGGGGGGGGDGGGDE>FFGGGGGGGGFGGCEGGGGGGGGFFF6ABFF@@1;>5>E>FFFFFFFF1((409?AFFBFB1FFF)),8AFFFF>(8<9230:(8<B>B6:0::??A0<BA0;(399BFD:)())()))-.4<2
@M04999:289:000000000-L3R54:1:1101:17562:3846 2:N:0:445
GGACTACTGGGGTATCTAATCCTGTTTGCTCCCCACGCTTTCGCATCTCAGCGTCAGTATCTGTCCAGAAGGCCGCCTTCGCCACCGGTATTCCTCCACATCTCTACGCATTTCACCGCTACACGTGGAATTCTACCTTCCTCTACAATACTCCAGATAACCAGTTTTAAGTGCAATTCCCAGGTTGAGCCCGGGGCTTTCACACCTAACTTAATTATCCGCCTACATGCCCTTTACGCCCAGTCATTCCGATTAACGCTCGCACCCTCCGTATTACCGCGGCTGCTGGCACGGAGTTAGC
+
CCCCCGGGGGGGGGGGGGGGGGGGGGGGGGGFGGGGGGGGGGGGGGGGGGGGGGGGGGGGGGGGGGGGGGGGGGGGGGGGGGFGGGGGGDGGGGGGGGGFGGGGGGGGGGGGGGGGFGGGCEGGGGGGG9EGGGGGGGGGGGGFGEFFGGGGGGGGEFGGGGGGGGGCFGGEGGGFFGFGGGG?DF:FGFGGGGGGGGGGAFFFFDFFEBECBFFFFFF?DDFF?:=6458>BFFCC06:9<;(7@<?EEF?F67EFD;<?6699>B03:>:4??AFFFFFB>09:8?017>?FB6(46A4
@M04999:289:000000000-L3R54:1:1101:23412:3852 2:N:0:445
TGGACTACCGGGGTATCTAATCCTGTTTGCTCCCCACGCTTTCGCATCTCAGCGTCAGTATCTGTCCAGAAGGCCGCCTTCGCCACCGGTATTCCTCCACATCTCTACGCATTTCACCGCTACACGTGGAATTCTACCTTCCTCTACAATACTCCAGATAACCAGTTTTAAGTGCAGTTCCCAGGTTGAGCCCGGGGCTTTCACACCTAACTTAATTATCCGCCTACATGCCCTTTACGCCCAGTCATTCCGATTAACGCTCGCACCCTCCGTATTACCGCGGCTGCTGGCACGGAGTT
+
-6@CCGGGFGDDE@CFFGGFFFEFEGFFFGCEEDCFEEECFGGGGGGFFGGGGGEBECCDFEFGEADFGCCFFFFDGGEGGGGF?FGGG:CFFGD9F<AFGFF,F<FFGEGGE9FECFGECGGGGGFAEGEDEGGGGG8DGGAFGEGGG8EFGGGGGGGFGGGGGDGEGGFD6@CGFCFGGCCFC:,DCF@?FGEGGGC*;AAFFFF6>=:=5BFA*B+>+:BF?18;6<833=;EEFFEF7;?FE45C?CE?B:<A<3>4:9B;09?BFFF214(6A229,716,(47(4()-36(3.
@M04999:289:000000000-L3R54:1:1101:9889:3866 2:N:0:445
GGCGACTACAAGGGTATCTAATCCTGTTCGCTCCCCACGCTTTCGCTCCTCAGCGTCAGTGACGGCCCAGAGACCTGCCTTCGCCATCGGTGTTCTTCCCGATATCTACACATTCCACCGTTACACTGGGAATTCCAGTCTCCCCTACCGCACTCCAGTCCGCCCGTACCCGGCGCCGATCCACCGTTAAGCGATGGACTTTCACACCAGACGCGACGAACCGCCTACGAGCTCTTTACACCCAATAAATCCGGATAACGCTTGCACCCTACGTATTACCGCGGCTGCTGGCACGTAGGT
+
CCCCCGGGGGGGGGGGGGGGGGGGGGGGGGGGGGGGGGGGGGGGGGGGGGGGGGGGGGGGGGGGGGGGGGGGGGGGGGGGGGGGGGGGGGGGGGGGGGGGGGGGGGGGGGGGGGGGGGGGGGGGGGGGGGGGGGGGGGGGGGGGGGGGGGGGGGGGGGGGGGGGGGGGGGGGG5CEFG>GGGGGGGFDGGGGGGDGGFGCFCF=FFFF@;?F9D@BFFFFFFFF966786196?F<AAAFFFFFF0:BFAFF0;8:<A<:>?0((55:BFFFF(<<?B<A?94;F>2<>DFFFFF:?((6
@M04999:289:000000000-L3R54:1:1101:18274:3870 2:N:0:445
AGACTACAAGGGTATCTAATCCTGTTCGCTACCCATGCTTTCGAGCCTCAGCGTCAGTAACAGACCAGAGAGCCGCCTTCGCCCCTGGTGTTCTTCCATATATCTACGCATTTCACCGCTACACATGGAGTTCCACTCTCCTCTTCTGCACTCAAGTCTCTCAGTTTCCGATGCTCTTCCTCAGTTAAGCTGAGGGCTTTCACATTCAGACTTAAAAGACCGCCTGCGCTCCCTTTACGCCCAATAAATCCGGACAACGCTTGCCACCTACGTATTACCGCGGCTGCTGGCACGTAGTT
+
CCCCCGGGGGGGGGGGGGGGGGGGGGGGGGGGGGGGGGGGGGGGGGGGGGGGGGGGGGGGGGGGGGGGGGGGGGGGGGGGGGGGGGGGGGGGGGFGGGGGGGGGGGGGGGGGGGGGGGGGGGGGGGGGGGFGGGGGGGGGGGGGGGGGGGGGGFGFGGFGGGGGGGGGGDCEEGGGFGFGGFG8FGGDFDFGD@FGGGF?FFAFFFFFFF@8AFFFFFFFFF=>A2>@BFFFBFBFFE9A>9?DFF8CEF;@9;4;0(((4<FBBAF?F?>?<4)()).2-709BBB?FBF?)4,:(:<
@M04999:289:000000000-L3R54:1:1101:22264:3876 2:N:0:445
GACTACCGGGGTATCTAATCCTGTTTGCTCCCCACGCTTTCGCATCTCAGCGTCAGTATCTGTCCAGAAGGCCGCCTTCGCCACCGGTATTCCTCCACATCTCTACGCATTTCACCGCTACACGTGGAATTCTACCTTCCTCTACAATACTCCAGATAACCAGTTTTAAGTGCAGTTCCCAGGTTGAGCCCGGGGCTTTCACACCTAACTTAATTATCCGCCTACATGCCCTTTACGCCCAGTCATTCCGATTAACGCTCGCACCCTCCGTATTACCGCGGCTGCTGGCACGGAGTTAGCC
+
CCCCCGGGGGGGGGGGGGGGGGGGGGGGGGGGGGGGGGGGGGGGGGGGGGGGGGGGGGGGGGGGGGGGGGGGGGGGGGGGGGGGGGGGGGGGGGGGGGGGGGGGGGGGGGGGGGGGGGGGGGGGGGGGGGGGGGGGGGGGGGGGGGGGGGGGGGGGGGFGGGGGGGGGGGGGGGGGFGFGGGGGGGGGGGGGGGGGDGGGFFFFFFFFFFFFFFFFFFFFFFFDFFFFF@FFFFFE@D9B;7;@FFFFFFFFFFFFFFFFFFFFBFFFF>BB??FA4?BFB;1;FFFFBFFFFB9B,<AA7
@M04999:289:000000000-L3R54:1:1101:17688:3892 2:N:0:445
ACAGTGACTACTAGGGTATCTAATCCTGTTCGCTACCCATGCTTTCGAGCCTCAGCGTCAGTAACAGACCAGAGAGCCGCCTTCGCCACTGGTGTTCTTCCATATATCTACGCATTTCACCGCTACACATGGAGTTCCACTCTCCTCTTCTGCACTCAAGTCTCTCAGTTTCCGATGCTCTTCCTCAGTTAAGCTGAGGGCTTTCACATTCAGACTTAAAAGACCGCCTGCGCTCCCTTTACGCCCAATAAATCCGGACAACGCTTGCCACCTACGTATTACCGCGGCTGCTGGCACGT
+
CCCCCGGGGGGGGGGGGGGGGGGGGGGGGGGGGGGGGGGGGGGGGGGGGGGGGGGGGGGGGGGGGGGGGGGGGGGGGGGGGGGGGGGGGGGGGGGGGGFGGGGGGGGGGGGGGGGGGGGGGGGGGGGGGGGGGGGGGGGGGGGGGGGGGGGGGFGGGGGGGGGGFGGGGDFAFDDGEDDGGGGGGGGGGGGGGGGGGGGGFFFFFFFFEFFE@AFFFFFFAEBF@FFF==B=F>D@BDFFEFDFFFFFDEF9?E8@F<0./=>3<12:?B<6?:B?:2-82<<?B9;>99:B??<72:8
@M04999:289:000000000-L3R54:1:1101:14836:3975 2:N:0:445
AGACTACACGGGTATCTAATCCTGTTTGCTCCCCACGCTTTCGCATCTCAGCGTCAGTATCTGTCCAGAAGGCCGCCTTCGCCACCGGTATTCCTCCACATCTCTACGCATTTCACCGCTACACGTGGAATTCTACCTTCCTCTACAATACTCCAGATAACCAGTTTTAAGTGCAGTTCCCAGGTTGAGCCCGGGGCTTTCACACCTAACTTAATTATCCGCCTACATGCCCTTTACGCCCAGTCATTCCGATTAACGCTCGCACCCTCCGTATTACCGCGGCTGCTGGCACGGAGTTAGC
+
CCCCCGGGGGGGCGGFGGGGGCGGGGGFDGGGGGFGGGGGGGGGGFDFFGFFEFGDGGGGGGGGGGGGGGGGFFGGGGDGGGGGGGGEFEGGGGGGGGGGFGGGGGGFEGGCDGGGGGGGGGGGGGGGGGGGGGGGFGCFGGGGGGEDFEGGGGGGGC=FGFGGF7FGGC,7@BFFFGFGFDGFGFFFFGFGGGCDGGF48CFFFFFFE@EFFCCCEFFFA>@F>FF9CEFF@FF46?DB;@?@34C?EFF07(6CCD0:?F>9B0((4?>8(4444A<0((-(4:)),244:>9;F7<A4
@M04999:289:000000000-L3R54:1:1101:23205:3981 2:N:0:445
GTTAGACTACTGGGGTATCTAATCCTGTTTGCTCCCCACGCTTTCGCATCTCAGCGTCAGTATCTGTCCAGAAGGCCGCCTTCGCCACCGGTATTCCTCCACATCTCTACGCATTTCACCGCTACACGTGGAATTCTACCTTCCTCTACAATACTCCAGATAACCAGTTTTAAGTGCAGTACCCAGGTTGAGCCCGGGGCTTTCACACCTAACTTAATTATCCGCCTACATGCCCTTTACGCCCAGTCATTCCGATTAACGCTCGCACCCTCCGTATTACCGCGGCTGCTGGCACGGAGTT
+
CBCCCGGGGGGGGGGGGGGGGGGGGGGGGGGGGGGGGGGGGGGGGGGGDGGGGGGGGGGGGGGGGGGGGGGGGGGGGGGGGGGGGGGGGGGCFEFGGGGGGGGGGFGFGGGGGGGGGGGGGGGGGGGGGGGGGGGGGGGGGGGGGGGGGGGFFGGGFC=DFGFEBDGGGDFFGGGFFGFGFGGGGGGGGGGGGGGGGGGGFFFFFFFFDBEFFFFFFFFC6>;@FF2@=>EFEE@EDFFFFFFF7=1;AFCFFF;@FDFFDB??9;BFFFFF?BFB??9A)49>;3190,8?::?BF6>:(
@M04999:289:000000000-L3R54:1:1101:6138:3989 2:N:0:445
AGACTACTGGGGTATCTAATCCTGTTTGCTCCCCACGCTTTCGCATCTCAGCGTCAGTATCTGTCCAGAAGGCCGCCTTCGCCACCGGTATTCCTCCACATCTCTACGCATTTCACCGCTACACGTGGAATTCTACCTTCCTCTACAATACTCCAGATAACCAGTTTTAAGTGCAGTTCCCAGGTTGAGCCCGGGGCTTTCACACCTAACTTAATTATCCGCCTACATGCCCTTTACGCCCAGTCATTCCGATTAACGCTCGCACCCTCCGTATTACCGCGGCTGCTGGCACGGAGTTAGC
+
CCCCCGGGGGGGGGGGGGGGGGGGGGFFFGGGGGGGGGGGGGGGGEGGGGEGGGGGGGGGGGGGAFFGCFFCGGGGGGGGGGGGEGGGGGGGGGGGGGGGGGGGGGFGGGGGGGGGGGGGGGGGGFFCFGGGGGGGGGGGGGGGGGGFGGFGGGGGGGGGGGGGGGGGFGGGGGGGFGFGGGGGGG:CFGCFGGGGGGGGFFFFFFFFFFFFFFFFCFFF;BDDFF=?E===BB8CCFDE6(8;EA39?EFFFFFEEFFFFFFB1>(,4?>?(8?A<ABB01>19<7?:F03(1(4(,:44
@M04999:289:000000000-L3R54:1:1101:23742:3993 2:N:0:445
TGACTACAGGGGTATCTAATCCTGTTCGCTCCCCACGCTTTCGCTCCTCAGCGTCAGTGACGGCCCAGAGACCTGCCTTCGCCATCGGTGTTCTTCCCGATATCTACACATTCCACCGTTACACCGGGAATTCCAGTCTCCCCTACCGCACTCCAGTCCGCCCGTACCCGGCGCCGATCCACCGTTAAGCGATGGACTTTCACACCAGACGCGACGAACCGCCTACGAGCTCTTTACGCCCAATAAATCCGGATAACGCTTGCACCCTACGTATTACCGCGGCTGCTGGCACGTAGTTAGC
+
CCCCCGGGGGGGGGGGGGGGGGGGGGGGGGGGGGGGGGGGGGGGGGGGGGGGGGGGGGGGGGGGGGGGGGGGGGGGGGGGGGGGGGGGGGGGGGGGGGGGGGGGGGGGGGGGGGGGGGGGGGGGGGGGGGGGGGGGGGGGGFEGGGGGGGGGGGGGGGGGGGGGGDGGGGGGDGGGFGFGGGGGGGDCCCEGCEEFGGGGFFFFFFFFFFFFFDDF9ED>EFBF<?F6BFFFABFAFFFFFFFF?AAAA>;>FF?<??6:?F?FFBB<:B::2A?A<A:>63419??F5:0)4((((.2<4
@M04999:289:000000000-L3R54:1:1101:12833:3996 2:N:0:445
GGGGTGACTACTCGGGTATCTAATCCTGTTTGCTCCCCACGCTTTCGCATCTCAGCGTCAGTATCTGTCCAGAAGGCCGCCTTCGCCACCGGTATTCCTCCACATCTCTACGCATTTCACCGCTACACGTGGAATTCTACCTTCCTCTACAATACTCCAGATAACCAGTTTTAAGTGCAGTTCCCAGGTTGAGCCCGGGGCTTTCACACCTAACTTAATTATCCGCCTACATGCCCTTTACGCCCAGTCATTCCGATTAACGCTCGCACCCTCCGTATTACCGCGGCTGCTGGCACGGAGT
+
CCCCCGGGGGGGGGGGGGGGGGGFGGGGGGGGGGGGGGGGGGGGGGGGGGGGGGFGGGGGGGGGGGGGGGGGGGGGGGGGGGGGGGGGGGGGGCFGGGGGGGGGGGGGGGGFGGGGGGGGGGGGGGGGGGGGGGFGGGGGGGGGGGGGGGGGGGGGGGGGGGGGGGGGGGGGGGGG?DFGGGGG?FGGGGGGGGGGGGGG>99ABFFFF=BBFFFFF@8<F*@?DD@29@EF?@E@E;EFE?DF>DF;@FFECEEDDFFFFF>?F>1(47::0:>:1<:DFFFB>26(46?FFFFFB99>,
@M04999:289:000000000-L3R54:1:1101:15424:4013 2:N:0:445
GACTACTCGGGTATCTAATCCTGTTCGCTACCCATGCTTTCGAACCTCAGCGTCAGTTACAGACCAGAGAGCCGCCTTCGCCACTGGTGTTCTTCCATATATCTACGCATTCCACCGCTACACATGGAGTTCCACTCTCCTCTTCTGCACTCAAGAAAAACAGTTTCAGCTGCACTTCCCCGGTTAAGCCGAGGGCTTTCACAGCTGACTTGTTCTCCCGCCTGCGTTCGCTTTACGCCCAATAAATCCGGACAACGCTTGCCACCTACGTATTACCGCGGCTGCTGGCACGTAGTTAGCC
+
CCCCCGGGFGDGGFGGGGGGCFGFEGGGGEGEFGGFGE<FGGGEFGGGGGFGGGGGGGFGGGGGGGGFFGGGFGDGEEGGGGEGFGGCFEEGGGGGGGGFGFFGGGGGGGGFGFGGGGGGGGG@EF8F<FFFGGGFGCFGFGGDGGF8EGDF?FFEGGGGGGGGGGGGGAEGGGFGFGFFGDCEGGGGGGDGG>5DGG>FFFFAA;9?>B49AAFFFFF@DFFFB>5;;0@;13;E<?(:;<@8AE33=608>B0:>6:?10:>BB?FFFF?)8::A09>(9621),,:23(4:6:.-:A0
@M04999:289:000000000-L3R54:1:1101:26129:4077 2:N:0:445
AACGACTACTGGGGTATCTAATCCTGTTTGCTCCCCACGCTTTCGCATCTCAGCGTCAGTATCTGTCCAGAAGGCCGCCTTCGCCACCGGTATTCCTCCACATCTCTACGCATTTCACCGCTACACGTGGAATTCTACCTTCCTCTACAATACTCCAGATAACCAGTTTTAAGTGCAGTTCCCAGGTTGAGCCCGGGGCTTTCACACCTAACTTAATTATCCGCCTACATGCCCTTTACGCCCAGTCATTCCGATTAACGCTCGCACCCTCCGTATTACCGCGGCTGCTGGCACGGATTTT
+
CCCCCGGDGGGGGGGGGGGGGGGGGGGGGGGGGGGGGGGGGGGGGGGGGGGGGGGGGGGGGGGGGGFFGGGGGGGGGGGGGGGGGGGGGGGGGGGGGGGGGGGFGGGGGGGGGGGGGGGGGGGGGGGGGGGGGGGGGGGGGGGGGGGGGGGGGGFGGGFGGGGGGGGGGGGGGGFGFGFGGGGGGGFGC?FGGGGGGD7DFFFFFFFFFFFFFFFFFFFCCEFFFFFFEFFEEDEFEFFA<>FF?EFFFFFFF6?;;EFB9?07>>BFF<??63(.:<:2:FF(463?))(4(43;6(,3)
@M04999:289:000000000-L3R54:1:1101:25144:4106 2:N:0:445
TGTAAGACTACTGGGGTATCTAATCCTGTTTGCTCCCCACGCTTTCGCATCTCAGCGTCAGTATCTGTCCAGAAGGCCGCCTTCGCCACCGGTATTCCTCCACATCTCTACGCATTTCACCGCTACACGTGGAATTCTACCTTCCTCTACAATACTCCAGATAACCAGTTTTAAGTGCAGTTCCCAGGTTGAGCCCGGGGCTTTCACACCTAACTTAATTATCCGCCTACATGCCCTTTACGCCCAGTCATTCCGATTAACGCTCGCACCCTCCGTATTACCGCGGCTGCTGGCACGGAGT
+
CCCCCGGGGGGGGGGGGGGGGGGGGGGGGGGGGGGGGGGGGGGGGGGGGGGGGGGGGGGGGGGGGGGGGGGGFGGGGGGGGGGGGGGGGGGGGDGGGGGGGGGGGGGGGGGGGGGGGGGGGGGGGGGGGGGGGEGGGFGGGGGGGGGFFGGGGGGGGGGGGGGGGGGGGGGGGGGGFGFFFGGGGGGGFFFGGGGGGGDGE>>AFFFFFFFFFFFFFFFFFFEEDBF@@FFFFF4;FFFFFDFBFFFFFFFFF?@6@D;?E62::;FF02<BBFF?0<?BFFF97>FFFFB2:???F>(4-
@M04999:289:000000000-L3R54:1:1101:9148:4111 2:N:0:445
CTTCAGACTACCGGGGTATCTAATCCTGTTTGCTCCCCACGCTTTCGCATCTCAGCGTCAGTATCTGTCCAGAGGGCCGCCTTCGCCACCGGTATTCCTCCACATCTCTACGCATTTCACCGCTACACGTGGAATTCTACCTTCCTCTACAATACTCCAGATAACCAGTTTTAAGTGCAGTTCCCAGGTTGAGCCCGGGGCTTTCACACCTAACTTAATTATCCGCCTACATGCCCTTTACGCCCAGTCATTCCGATTAACGCTCGCACCCTCCGTATTACCGCGGCTGCTGGCACGGAGT
+
CCCCCGGGGGGGGGGGGGGGGGGGGGGGGGGGGGGGGGGGGGGGGGGGGGGGGGGGGGGGGGGGGGGGGGGGGGGGGGGGGGGGGGGGGGGGGDFGGGGGGGGGGGGGGGGGGGGCGGGGGGGGGGGGGGGGGGGFGGGGGGGGGGGGGGFGGGGGGGGGGGGGGCGFAFFGGGGGFGFFFFGGCAGGCGGGGGFGGGGGFBA6AFFFFFFFEFFFECA?F4EEFD@@@F;9?EF@E@=FF02>;0;1;A<<AFFF<(8<<26,4290;>0(4<66:0(6<AB999F026043,.43601(
@M04999:289:000000000-L3R54:1:1101:14504:4253 2:N:0:445
CTACAAGGGTATCTAATCCTGTTCGCTACCCATGCTTTCGAACCTCAGCGTCAGTTACAGACCAGAGAGCCGCCTTCGCCACTGGTGTTCTTCCATATATCTACGCATTCCACCGCTACACATGGAGTTCCACTCTCCTCTTCTGCACTCAAGAAAAACAGTTTCAGCTGCACTTCCCCGGTTAAGCCGAGGGCTTTCACAGCTGACTTGTTCTCCCGCCTGCGTTCGCTTTACGCCCAATAAATCCGGACAACGCTTGCCACCTACGTATTACCGCGGCTGCTGGCACGTAGTTAGCCGG
+
CCCCCGGGGGGGGGGGGGGGGGGGGGGGGGGGGGGGGGGG?FGGGGGGGGGGGGGGGGGGGGGGGGGGGGGGGGGGGGGGGGGGGGGGGGGGGGGGGGGGGGGGGGGGGGGGGGGGGGGGGGGGGGGGGGGGGGGGGGGGGGGGGGGGGGGGGGGGGGGGGGGGFFFGGGFGGGGGFGFGDGGGFGGGGGGGEGGGFFGGFFAFFFFFFFFFFFFFFFFFDBBB@@D@9D@FC9D@@07.=EFE)<=>1<B>:?>>?1:?B>?(42::08<?AF<?>F>961<?72::<?6?F?A>49:>0
@M04999:289:000000000-L3R54:1:1101:9396:4255 2:N:0:445
TGTAGACTACTAGGGTATCTAATCCTGTTCGCTCCCCACGCTTTCGTCCATCAGCGACAATCGGTATTTAGTAACCTGCCTTCGCAATCGGGGTTCTGTGTAATATCTATGCATTTCACCGCTACACTACACATTCCAGCTACTTCAATACTATTCAAGATTAACAGTATCAACGGCAGTTCTACAGTTAAGCTGCAGGTTTTCACCGCTGACTTATCAACCCGCCTACGGACCCTTTAAACCCAATAAATCCGGATAACGCTCGCATCCTCCGTATTACGGCGGCTGCTGGCACGTAGTT
+
CCCCCGGGFGGGGGGFGFFGGFFGGGGFGFGGEF@DFEGCGGGGGGGGGGGGGGGGFGEGFFGGFFGGGGFFGGGGGGEGFFGGGEEGGGGGD:FFGGGGGGFCFGGGGGFFFGFCEEFGEGGGGFGCGGGGGGGGFGGGGGGGGGGGGGGGGGGGGFGEGGGFGGGGGGF8DFGG>GEGDGGGGFEDGGGGGGGGGG?FFFFFFFFFF99@CFF>ECFFFFAFFF9==@DFF@27:@C64A@F;313=;C5;(128;>8(3(49B>:007A((-((.6<(-,(4461224.(()4.(.8)
@M04999:289:000000000-L3R54:1:1101:13501:4263 2:N:0:445
GACTACAGGGGTATCTAATCCTGTTCGCTCCCCGCGCTTTCGTCCATCAGCGTCAATCGGTATTTAGTAACCTGCCTTCGCAATCGGGGTTCTGTGTAATATCTATGCATTTCACCGCTACACTACACATTCCAGCTACTTCAATACTATTCAAGATTAACAGTATCAACGGCAGTTCTACAGTTAAGCTGCAGGTCTTCACCGCTGACTTATCAACCCGCCTACGGACCCTTTAAACCCAATAAATCCGGATAACGCTCGCATCCTCCGTATTACCGCGGCTGCTGGCACGGAGTTAGCC
+
CCCCCGGGGGGGGGGGGGGGGGGDGGGGGGGGGGGGGGGGGGGGGGGGGGGGGGGGGGGGGGGGGGGGGGGGGGGFEFGGGGGGGGDGGFFGGFGGGGFGGGGGGGGGGGGGGGGGGGGGGGGGGFFGGGGGFEGGGGGGGGGGFGGGGGGGGGGCCFGGGGGGGGGGGFGGGGGGFFA;FGGGGGGGGGGGGGGD>DFGFFFFFFFFFFFE?AFFFAEFABFDF?FDFFFFFFFFEFFBD<@8AECEF02;@@EE?>?:BF;8>4)2:;1<?FA5911>603914:??F?F>;04?AFF2
@M04999:289:000000000-L3R54:1:1101:6760:4274 2:N:0:445
GACTACAGGGGTATCTAATCCTGTTTGCTACCCACGCTTTCGAGCATGAACGTCAGTGTTATCCCAGGAGGCTGCCTTCGCCATCGGCATTCCTCCACATCTCTACGCATTTCACTGCTACACGTGGAATTCTACCTCCCTCTGACACACTCTAGTTAGACAGTTTCAAATGCACGTCCCAAGTTGAGCTCGGGGATTTCACATCTGACTTATCTAACCGTCTGCGCTCGCTTTACGCCCAGTAATTCCGATTAACGCTCGCACCCTACGTATTACCGCGGCTGCTGGCACGTATTTAGCC
+
CCCCCGGGGGGGGGGGGGGGGGGGGGGGGEGGGGGGGGGGGGDGGDGGGEGGGGGGGGGGGCGGGGG?6:FDGGGGGGGGGGGGGGGCBFGGGGGGGGGGGGGGGGGGGDGGGGGGGGGGGGGGGGDGFGGGGGGGCGGGGGGGGGGGGGGGGGG4,,,4,@DDFGGGGGFEFGF6DGFGG6=@D:ADFAFGGGGD6CFGFFFFFFFFFEEFEF6?CFF>57@FEAF)8=@?>D=C@?>BFFFF?ECCEE<@DF?ED@D@69>FFFF0(8:?9:<D>B9>791(,438:0)4(,).<B9:.
@M04999:289:000000000-L3R54:1:1101:10655:4291 2:N:0:445
ATGACTACTCGGGTATCTAATCCTGTTTGCTCCCCACGCTTTCGCATCTCAGCGTCAGTATCTGTCCAGAAGGCCGCCTTCGCCACCGGTATTCCTCCACATCTCTACGCATTTCACCGCTACACGTGGAATTCTACCTTCCTCTACAATACTCCAGATAACCAGTTTTAAGTGCAGTTCCCAGGTTGAACCCGTGGCTTTCACACCTAACTTAATTATCCGCCTACATGCCCTTTACGCCCAGTCATTCCGATTAACGCTCGCACCCTCCGTATTACCGCGGCTGCTGGCACGGAGTT
+
CCCCCGGGGGGGGGGGGGGGGGGFGGGGGGGGGGGGGGGGGGGGGGDGGGGGGGGGGGGGGGGGGGGGGGGGGGGGGGGGGGGEFGGGGGGGGGGGGGGGGGGGGGGGGGGGGGGGGFGGDGGGGGGGGGGGGGGGGGGGGGGGGGGFGGGGGGDFGGGGCFGGG8EFGGGGGGGGFGFGFGGF8@CFCGFGGGGGDGGGFFFFFFFFEEFEFFFFFFFFFDFAFFFF?@355==@=>@D@9D?EFFFECE;607;;CF9?@>9>1>?:0:;2??229A:9>07>;B??76<?69662<
@M04999:289:000000000-L3R54:1:1101:13595:4293 2:N:0:445
GTAGGGACTACTGGGGTATCTAATCCTGTTTGCTCCCCACGCTTTCGCATCTCAGCGTCAGTATCTGTCCAGAAGGCCGCCTTCGCCACCGGTATTCCTCCACATCTCTACGCATTTCACCGCTACACGTGGAATTCTACCTTCCTCTACAATACTCCAGATAACCAGTTTTAAGTGCAGTTCCCAGGTTGGGCCCGGGGCTTTCACACCTAACTTAATTATCCGCCTACATGCCCTTTACGCCCAGTCATTCCGATTAACGCTCGCACCCTCCGTATTACCGCGGCTGCTGGCACGGAGT
+
CCCCCGGGGGGGGGGGGGGGGGGGGGGGGGGGGGGGGGGGGGGGGGGGGGGGFGGGGGGGGGGGGGGGGGGGGGGGGGGGGGGGGGGGGGGGGGGGGGGGGGGGFGGGGGGGGGGGGGGGGGGGGGGGGGGGGGGGGGGGGGGGGGGGGGGGGGGGGGGGFGGGGGGGFFGGGGGGFGFGGGGGGGGFFFGEGGGGGGGDEDFFFFFFFDFEFFFFFFFFFCCF?FF@FFE?7==;33@FFF;>B;?;=EECC3@<(2<DBB;FFF>BF>BFFFBB(436<A<1;6;96<)4(((5:>>6-
@M04999:289:000000000-L3R54:1:1101:13926:4300 2:N:0:445
GACTACTGGGGTATCTAATCCTGTTTGCTCCCCACGCTTTCGCATCTCAGCGTCAGTATCTGTCCAGAAGGCCGCCTTCGCCACCGGTATTCCTCCACATCTCTACGCATTTCACCGCTACACGTGGAATTCTACCTTCCTCTACAATACTCCAGATAACCAGTTTTAAGTGCAATTCCCAGGTTGAGCCCGGGGCTTTCACACCTAACTTAATTATCCGCCTACATGCCCTTTACGCCCAGTCATTCCGATTAACGCTCGCACCCTCCGTATTACCGCGGCTGCTGGCACGGAGTTAGCC
+
CCCCCGGGEGGFE@FFGGEFFGGGGGGGFG@FGGGEGGGGGGFGCGEGGGGGGGGGGFGGGGGGGGFGGD@FGGGDG7EGDEGGGGGEFECFFGFGGGGGGGFGGGGGGG>AFEFGEGGGGFGGBFGGFFGGGGGCEFGFGGGGGGGGGGGGEECDGGGGGGFGD@==88=AEEDFFGFFDD=D:CGGGFGECC?7CFF7@ECFF44;B4E=EF9:7BA=F>>D=EFF3=B20=EFFF;>11;8<C)?C1<0;0?EFFDB>;BBB118:>B<B0:>A?(9;16767:>FBFB(,421<DF4
@M04999:289:000000000-L3R54:1:1101:5869:4322 2:N:0:445
CGAGACTACCCGGGTATCTAATCCTGTTCGCTACCCATGCTTTCGAGCCTCAGCGTCAGTAACAGACCAGAGAGCCGCCTTCGCCACTGGTGTTCTTCCATATATCTACGCATTTCACCGCTACACATGGAGTTCCACTCTCCTCTTCTGCACTCAAGTCTCTCAGTTTCCGATGCTCTTCCTCAGTTAAGCTGAGGGCTTTCACATTCAGACTTAAAAGACCGCCTGCGCTCCCTTTACGCCCAATAAATCCGGACAACGCTTGCCACCTACGTATTACCGCGGCTGCTGGCACGTAGTT
+
CCCCCGGGFGGCGGGGGGGFFGGGGGGFCGGGCCGGFGFGGGGGGGGGDGGGGGGGGGGGFGGGGGGGGGGG<FGGGGGGGGFGFGEGGGGGGGGGG9FFGGFGGGGCFFGGGEGGGGGDGEGGGGFGGDFGE8EGFGGGGGGCGGDGGGGGGCCFGGGGGGGDDGEFFFFGCEGEFGDFFFCECFGG7CGGFFGGGGGF99FFFFFFFFFCEFFFFF+8*:59A=>BF@=BF>=BFFFFFF@;D@8;3)96;39((36?FF:?:60)40:FB1325(.:43997>FFF0)50<B:?FF::
@M04999:289:000000000-L3R54:1:1101:6237:4356 2:N:0:445
GCGACTACTGGGGTATCTAATCCTGTTCGCTCCCCACGCTTTCGTCCATCAGCGTCAATCGGTATTTAGTAACCTGCCTTCGCAATCGGGGTTCTGTGTAATATCTATGCATTTCACCGCTACACTACACATTCCAGCTACTTCAATACTATTCAAGATTAACAGTATCAACGGCAGTTCTACAGTTAAGCTGCAGGTTTTCACCGCTGACTTATCAACCCGCCTACGGACCCTTTAAACCCAATAAATCCGGATAACGCTCGCATCCTCCGTATTACCGCGGCTGCTGGCACGGAGTT
+
CCCCCGGGGGGGGGGGGGGGGGGGGGGGGGGGGGGGGGGGGGGGGGGGGGGGGGGGGGGGGGGGGGGGGGGGGGGGGGGGGGGGGGGGGGEGGGGGGGGGGGGGGGGGGGGGGGGGGGGGGGGGGGGGGGGGGGGGGGGGGGGGGGGGGGGGGGGGGGGGGGGGGGGGGGGGGGGGFGFGGGGGGGGGGGGGGDGGGGGGFFFFFFFFFAFBCFFFFFFFDFFA@FDFFFFBDDFEEEEFD;@?@EEEEE@;;;;?EFFF@<46>BFFFFFF??FBBBFF>09>FBB??7<0<029(32
@M04999:289:000000000-L3R54:1:1101:13922:4426 2:N:0:445
CGACTACAGGGGTATCTAATCCTGTTCGCTACCCACGCTTTCGAGCCTCAGCGTCAGTTACTAGCCAGTCAGCCGCCTTCGCCACTGATGTTCTTCCATATATCTACGCATTTCACCGCTACACATGGAGTTCCACTGACCTCTCTAGCACTCAAGTCTTACAGTTTCTGATGCACGTCCATAGTTGAGCTATGACCTTTCACATCAGACTTATTAGACCGCCTGCGCTCCCTTTACGCCCAATAATTCCGGACAACGCTCGCCACCTACGTATTACCGCGGCTGCTGGCACGTAGTTAGC
+
CCCCCGGGGGGGGGGGGGGGGGGGGGGGGGGGGGGGGGGGFGEGFGGGGGGGGGGGGGGGGGGGGGGGGGGGGGGGGGGFFGGGGGGGGGGGGGFGFGGGGGFFCFGGGGGGGGGFGGDEGGGGFGGGGGFGFGGGGGGGGGG?DFGGGGGCFGGGGGGGGGGFGGFFGGGGGFCCDFFGGGGGGGGGGGEGFGFF?FFDFFFF9A+*:8CFFFFFFFFFFFB>BFFB>9>>BFEF=>@FFFF@FFEEFF@9?@B@031006>FF?B7::62?B:<BF?999>6;?70212>?332(:AB)
@M04999:289:000000000-L3R54:1:1101:15134:4483 2:N:0:445
TGCGACTACTCGGGTATCTAATCCTGTTCGCTCCCCACGCTTTCGCTCCTCAGCGTCAGTGACGGCCCAGAGACCTGCCTTCGCCATCGGTGTTCTTCCCGATATCTACACATTCCACCGTTACACCGGGAATTCCAGTCTCCCCTACCGCACTCCAGTCCGCCCGTACCCGGCGCCGATCCACCGTTAAGCGATGGACTTTCACACCAGACGCGACGAACCGCCTACGAGCTCTTTACGCCCAATAAATCCGGATAACGCTTGCACCCTACGTATTACCGCGGCTGCTGGCACGTAGTT
+
CCCCCGGGGGGGGGGGGGGGGGGGGGGGGGGGGGGGGGGGGGGGGGGGGGGGGGGGGGGGGGGGGGGGGGGGGGGGGGGGGGGGGGGGGGGGGGGGGGGGGGGGGGGGGGGGGGGGGGGGGGGGGGGGGGGGGGGGGGGGGGGGGGGGGGGGGDGGGGGGGGGGGGGGGGGDGGGGFGFGGGGGGGGGGGGGGGGGDFGGFFFAFCFF<01<>FF3;BFFFBFFFBB:06?>9BBBBADFFFFF6?0<4AFFFFFB0<?:91?B:?2:?????:?D?ABA:9>>9(4:??:(()(.4::<
@M04999:289:000000000-L3R54:1:1101:10127:4497 2:N:0:445
CTGACTACTGGGGTATCTAATCCTGTTTGCTCCCCACGCTTTCGCATCTCAGCGTCAGTATCTGTCCAGAAGGCCGCCTTCGCCACCGGTATTCCTCCACATCTCTACGCATTTCACCGCTACACGTGGAATTCTACCTTCCTCTACAATACTCCAGATAACCAGTTTTAAGTGCAATTCCCAGGTTGAGCCCGGGGCTTTCACACCTAACTTAAGTATCCGCCTACATGCACTTTACGCCCAGTCATTCCGATTAACGCTCGCACCCTCCGTATTACCGCGGCTGCTGGCACGGAGTT
+
CCCCCGGGGGGFGFEFGGGGGGGGGGGGGGGGGGEFCFEEGGGGGGEGFGFFDGFECF<FEFDFCFFGCFEGC<FGGGFGGGD:FGEGGGEGGFGGGGGBF<FGGGGGGGGGGGGGGGGCCEEGGDGGCCFCFC9DE=?,DFGGFGFFGGGGGGFDB=FGGDGCFFGGGGDEAFGGDGFFGCDCEGGGGGGGGDGGGGGDFFFFFFDFBFDFEFF+>FFC82=DFDFBCFF*843@EC;::02;;);?EE<;6;<DFF;@::FBFFF<61146?FF444:91>96207?7?:)4312(.
@M04999:289:000000000-L3R54:1:1101:5538:4509 2:N:0:445
CGACTACCCGGGTATCTAATCCTGTTCGCTACCCATGCTTTCGAACCTCAGCGTCAGTTACAGACCAGAGAGCCGCCTTCGCCACTGGTGTTCTTCCATATATCTACGCATTCCACCGCTACACATGGAGTTCCACTCTCCTCTTCTGCACTCAAGAAAAACAGTTTCAGCTGCACTTCCCCGGTTAAGCCGAGGGCTTTCACAGCTGACTTGTTCTCCCGCCTGCGTTCGCTTTACGCCCAATAAATCCGGACAACGCTTGCCACTCACGTATGACCGCGGCTGCTGGCACGTAGTTAGC
+
CCCCCDGEGGGGGCFEFFGGGGF9FGFGDC7FEEDGAEGGGGGCFGG<FEECFFGGCFGGG9DDFFFEFGFEFGGEGGGGGGGEGGGCD=FEGDEGC?FGGGF9FGGFB@CFGGGGF7:8@CEEDFGFGGG84=EGGGF?8EGGGCGFGGGA@FFFC88=8C=DED,2EDF,=D8=DFFCGGG9EGGGGGG*7EE>?FGFFFFFAA>F*:@43@+=@CA34@25:;9@DF?>@;D<EDD):<1()775>?BB:>F?:00:?:B74>((.4:?B:()6(479;192(),(42434:?BDFA6
@M04999:289:000000000-L3R54:1:1101:16389:4518 2:N:0:445
TTGACTACACGGGTATCTAATCCTGTTTGCTCCCCACGCTTTCGCATCTCAGCGTCAGTATCTGTCCAGAAGGCCGCCTTCGCCACCGGTATTCCTCCACATCTCTACGCATTTCACCGCTACACGTGGAATTCTACCTTCCTCTACAATACTCCAGATGACCAGTTTTAAGTGCAATTCCCAGATTGAGCCCGTGGCTTTCACACCTAACTTAATTATCCGCCTACATGCCCTTTACGCACAGTCATTCCGATTAACGCTCTCACCCTCCGTATTACCGCGCCTGCTGGCACGGAGTT
+
<CCCCFFCFGGEDFCE9CDFFAFE@CFCDFECG8FFFFGGGGGGGGGGCC<FCFGGGCF<FGGFGF<CEFDA8FFGGGGCFGGCBGE:FGC=EEFFGFFGGGGGGGGGBGFGG<AFGGGGGGGEGGFFGGEFDGGGA>=F?D;DAFGGGGFG=D6339EFGGFFFGEFEEGGFFGCBDFFF6DC,,@?CCDG?E;>*;?CFFCFFADF2E==EFFA>@6>F4B259BE4/6)(8(64@@B((((/;7C6))4(6?;CC01;;,.7C(41:B,237(2:2((,(,-((()(,()-4(04:
@M04999:289:000000000-L3R54:1:1101:17683:4572 2:N:0:445
GACTACTCGGGTATCTAATCCTGTTTGCTCCCCACGCTTTCGCATCTCAGCGTCAGTATCTGTCCAGAAGGCCGCCTTCGCCACCGGTATTCCTCCACATCTCTACGCATTTCACCGCTACACGTGGGATTCTACCTTCCTCTACAATACTCCAGATAACCAGTTTTAAGTGCAGTTCCCAGGTTGAGCCCGGGGCTTTCACACCTAACTTAATTATCCGCCTACATGCCCTTTACGCCCAGTCATTCCGATTAACGCTCGCACCCTCCGTATTACCGCGGCTGCTGGCACGGAGTTAGCC
+
CCCCCGGGGGGGGGGGGGGGGGGGGFGGGGGGGGGGGGGGGGGGGGGGGGGGGGGGGGGGGGGGGGGGGGGGGGGGGGGGGGGGGGGGGGGGGGGGGGGGGGGGGGGGGGGGGGGGGGGGGGGGGGGGGGGGGGGGGGGGGGGGGGGGGGGGCFGGGGGGGGGEGGFGGGFFGGGGFGFGGGGGGGGGCGGGGGGGCFGGFFFFEFFFDFFFFFFFFFFFFFFFFFFFFFFFFFEEFFFFDFFF<CEFFFFD?FFFD;BB>FFBFFFFFF??12<AA<BF114;?723::<?26(-16AA4
@M04999:289:000000000-L3R54:1:1101:16523:4586 2:N:0:445
TGACTACAAGGGTATCTAATCCTGTTTGCTCCCCACGCTTTCGCATCTCAGCGTCAGTATCTGTCCAGAAGGCCGCCTTCGCCACCGGTATTCCTCCACATCTCTACGCATTTCACCGCTACACGTGGAATTCTACCTTCCTCTACAATACTCCAGATAACCAGTTTTAAGTGCAGTTCCCAGGTTGAGCCCGGGGCTTTCACACCTAACTTAATTATCCGCCTACATGCCCTTTACGCCCAGTCATTCCGATTAACGCTCGCACCCGACGTATTACCGCGGCTGCTGGCACGGAGTTAGC
+
CCCCCEFGGGGG<FFFGFEFGGGGGGGGGGGGGGGGGGGGGGGGGGGGGGGGGGGGGGGGGGGGGGGGGGGGGGGGGGGGGGGGGGGGGGGGGGGGGGGGGGGGAFGGGGGGFFGGGGGGGGGGGGGGGGDFFFFGCFGGGGGGGGGGGGGGGGFGGGGGGGGGGDGGGGGGGGGGFGFGFGGGGGGGGG?FGEGGGGG>FFFF6>FFFFFFFFFAEFFFFBFD=D=CFFEFFFEEFFFF><0=EFF?CEF?F<FFCF@0?>FFFBF,(444:2(<)-4(44>>;:?BB013436048<:-
@M04999:289:000000000-L3R54:1:1101:9818:4634 2:N:0:445
CCTTAGACTACTCGGGTATCTAATCCTGTTCGCTACCCATGCTTTCGAACCTCAGCGTCAGTTACAGACCAGAGAGCCGCCTTCGCCACTGGTGTTCTTCCATATATCTACGCATTCCACCGCTACACATGGAGTTCCACTCTCCTCTTCTGCACTCAAGAAAAACAGTTTCAGCTGCACTTCCCCGGTTAAGCCGAGGGCTTTCACAGCTGACTTGTTCTCCCGCCTGCGTTCGCTTTACGCCCAATAAATCCGGACAACGCTTGCCACCTACGTATTACCGCGGCTGCTGGCACGTAGT
+
CCCCCGGGGGGGGGGGGGGGGGGGGGGGGGGGGGGGGGGGGGGGGGGGGGGGGGGGGGGGGGGGGGGGGGGGGGGGGGGGGGGGGGGGGGGGGGGGGGGGGGGGGGGGGGGGGGGGGGGGGGGGGGGGGGGGGGGGGGGGGGGGGGGGGGGGGGGGGGGGGGGGGGGGFGGGGGGGFGFGGGGGGGGGGGGGFGGGGGGCAFFFFFFFFFFFFFF>EAFF+@@BFFBDBDF@F@?FFDFFFFFFB@<;FFFFEF>>:>BFF66?<BB>AFFB733:?<BBB<<B0090;(4::?B<B(4:,
@M04999:289:000000000-L3R54:1:1101:14420:4637 2:N:0:445
GACTACAGGGGTATCTAATCCTGTTCGCTACCCATGCTTTCGAACCTCAGCGTCAGTTACAGACCAGAGAGCCGCCTTCGCCACTGGTGTTCTTCCATATATCTACGCATTCCACCGCTACACATGGAGTTCCACTCTCCTCTTCTGCACTCAAGAAAAACAGTTTCAGCTGCACTTCCCCGGTTAAGCCGAGGGCTTTCACAGCTGACTTGTTCTCCCGCCTGCGTTCGCTTTACGCCCAATAAATCCGGACAACGCTTGCCACCTACGTATTACCGCGGCTGCTGGCACGTAGTTAGCC
+
CCCCCGGFGGGFGGGGGGFGGGGGGFGGGGGGGGGFGFGGGEGFGGGGGGGGGGGGCFGGGGG?FGGGGGGGGGGGGDFGGGGGFDDGGFGFGGGGCEGGG<EGGGGGGGGGCFGGGGDGGGGGGGGFFGCFCCGGGGFGGGGFGGGGGGCGGGGCGEGGGGGGD@:DFFEFFFGFFFBDGGGGCEGFGGGGGGGGGGGGFFFFFAFF=E?BEAFAFFFBFF>9>FF0;<B?D2E6<@>D<<;EEE37;1(3;F?(4;<1?:B<<BFBFBFF<22<)3013>99()55:?7(.,4:4:9A2
@M04999:289:000000000-L3R54:1:1101:14787:4643 2:N:0:445
GGACTACACGGGTATCTAATCCTGTTCGCTACCCATGCTTTCGAACCTCAGCGTCAGTTACAGACCAGAGAGCCGCCTTCGCCACTGGTGTTCTTCCATATATCTACGCATTCCACCGCTACACATGGAGTTCCACTCTCCTCTTCTGCACTCAAGAAAAACAGTTTCAGCTGCACTTCCCCGGTTAAGCCGAGGGCTTTCACAGCTGACTTGTTCTCCCGCCTGCGTTCGCTTTACGCCCAATAAATCCGGACAACGCTTGCCACCTACGTATTACCGCGGCGGCTGGCACGTAGTTAGC
+
CCCCCGGGGGGGGGGGGGGGGGGGGGGGGGGGGGGGGGGGGGGGGGGGGGGGGGGGGGGGGGGGGGGGGGGGGGGGGGGGGGGGGGFGFGGGGGGGGGGGGGGGGGGGGGGGGGGGGGGGGGGGGGGGGGGGGGGGGGGGGGGGGGGGGGGGGGFGGGGGGGGGGGGGGGGGGGGGFGFGGGDEGGGGGGGGDGGGGGGGFFFFFFFFFFFEFFFFCFFBFFF>=@FFFFFFFFFFFFFABFDFFFFEE;B>F>>FFFFF?BF?<B?7BFBB?)8>ADB69(((4343((.4133<45AA6
@M04999:289:000000000-L3R54:1:1101:10178:4647 2:N:0:445
TGGAGACTACCCGGGTATCTAATCCTGTTCGCTCCCCACGCTTTCGTCCATCAGCGTCAATCGGTATTTAGTAACCTGCCTTCGCAATCGGGGTTCTGTGTAATATCTATGCATCTCACCGCTACACTACACATTCCAGCTACTTCAATACTATTCAAGATTAACAGTATCAACGGCAGTTCTACAGTTAAGCTGCAGGTTTTCACCGCTGACTTATCAACCCGCCTACGGACCCTTTAAACCCAATAAATCCGGATAACGCTCGCATCCTCCGTATTACCGCGGCTGCTGGCACGGAGTT
+
CCCCCGGGGGGGGGGGGGGGGGGGGGGCFGGGGGGGGGGGGGGGGGGGGGGGGGGGGGEGGGGGGGGGGGGGGGGGGGGGGGGGGEFEGGGGGEGGGGGGEGGFGGGGGGGGGGGGGGGGGGGGGGGGGGGGGFGGGGGGGGGGGGGGGFGGGAFGGGGGGCGGFGGGGGGGGGGDEGFFFGGGGFGGGGGGGGGGGGGGFFFFFFFFFFBAF4BFEFFFFFFFFFFFDDDFFFFF@EFFFFFFFF@FFFFFE@B?;?EF?9??>00(9?<BF>13?(6<<?F>969;B>B:?:B?1;B?(
@M04999:289:000000000-L3R54:1:1101:6110:4745 2:N:0:445
TGACTACAAGGGTATCTAATCCTGTTTGCTCCCCACGCTTTCGCATCTCAGCGTCAGTATCTGTCCAGAAGGCCGCCTTCGCCACCGGTATTCCTCCACATCTCTACGCATTTCACCGCTACACGTGGAATTCTACCTTCCTCTACAATACTCCAGATAACCAGTTTTAAGTGCAATTCCCAGGTTGAGCCCGGGGCTTTCACACCTAACTTAATTATCCGCCTACATGCCCTTTACGCCCAGTCATTCCGATTAACGCTCGCACCCTCCGTATTACCGCGGCTGCTGGCACGGAGTTAGC
+
CCCCCGGGGGGGGGGGGGGGGGGGGGGGGGGGGGGGGGGGGGGGGGGGGGGGGGGGGGGGGGGGGGGGGGGGGGGGGGGGGGGGGGGGGGGGGGGGGGGGGGGGGGGGGGGGGGGGGGGGGGGGGGGGGGGGGFGGFGGGGGGGGGGEFGGGGGGFGFGGGGGGGGGGGGGGFGGGFGFGGGGGGGGGGGGGGDEGDGGGFFFFFFFFFFFFFFFFFFFEFFFFFFFFFEFFFFFFEDFFFFFF@AFFFFFFFFFFFFF@F>FFFFFF<:>???:24<:;7B>B>???2::<1>6(47<<9
@M04999:289:000000000-L3R54:1:1101:26811:4746 2:N:0:445
ACAATGACTACTAGGGTATCTAATCCTGTTTGCTACCCACGCTTTCGAGCATGAACGTCAGTGTTATCCCAGGAGGCTGCCTTCGCCATCGGTATTCCTCCACATCTCTACGCATTTCACTGCTACACGTGGAATTCTACCTCCCTCTGACACACTCTAGTTTGACAGTTTCAAATGCACGTCCCAAGTTGAGCTCGGGGATTTCACATCTGACTTATCTAACCGTCTGCGCTCGCTTTACGCCCAGTAATTCCGATTAACGCTCGCACCCTACTTATTACCGCGGCTGCTGGCACGTAGT
+
CCCCCGGCFGGGGGGGGGGGGGDFFFGGGGGGGGGGGGGCGGGEGGGGGGGGGGGGGGGGGGGGGGGGGGGGGGGGGGGGGGGGGGGGGGGGGB@FFGGFGGGGGGGGGGGGGGGGGGGGGGGGGGGGGGG7FGGGGGGGGGGGGCGGGFGGGGGGGGGGGGGGGGGGGGGGGFFGFGFGGGGEEGGGGGGGGGGGGCGGFFFFFFFFEEFFEFFFFFFFFFEFFAABBE==>DFBFFFF4@@BBF?;C3.7?48;<FDEEFF??>;;9>3:(())66:<AA6BB((9>10)3:(5:2((-
@M04999:289:000000000-L3R54:1:1101:9134:4781 2:N:0:445
GATAGACTACCAGGGTATCTAATCCTGTTCGCTCCCCACGCTTTCGCTCCTCAGCGTCAGTGACGGCCCAGAGACCTGCCTTCGCCATCGGTGTTCTTCCCGATATCTACACATTCCACCGTTACACCGGGAATTCCAGTCTCCCCTACCGCACTCCAGTCCGCCCGTACCCGGCGCCGATCCACCGTTAAGCGATGGACTTTCACACCAGACGCGACGAACCGCCTACGAGCTCTTTACGCCCAATAAATCCGGATAACGCTTGCACCCTACGTATTACCGCGGCTGCTGGCCCGTAGTT
+
CCCCCGGGGGGGGGGGGGGGGGGGGGGGGGGGGGGGGGGGGGGGGGGGGGGGGGGGGGGGGGGGGGGGGGGGGGGGGGGGGGGGGGGGGGGGGGGGGGGGGGGGGGGGGGGGGGGGGGGGGGGGGGGGGGGGGGGGGGGGGGGGGGGGGGGGGGGGGGGGGGGGGGGGGGGGGGGGFGFDGGGGGGGGGGGGGGEFDDFGFFFFFFFFF;<DFFFFFFFB>6>FBFFFFF?:>9B4ABDFFF99?BBDFF<)8>FFB:ADF0<666?BFF0(2?(,)4:<>:20(-4>(.5:0(373(4:)
@M04999:289:000000000-L3R54:1:1101:14476:4789 2:N:0:445
GGGACTACTGGGGTATCTAATCCTGTTTGCTCCCCACGCTTTCGCATCTCAGCGTCAGTATCTGTCCAGAAGGCCGCCTTCGCCACCGGTATTCCTCCACATCTCTACGCATTTCACCGCTACACGTGGAATTCTACCTTCCTCTACAATACTCCAGATAACCAGTTTTAAGTGCAGTTCCCAGGTTGAGCCCGGGGCTTTCACACCTAACTCAATTATCCGCCTACATGCCCTTTACGCCCAGTCATTCCGATTAACGCTCGCACCCTCCGTATTACCGCGGCTGCTGGCACGGAGTT
+
CCCCCEGGGGGGGGDGFFA,FGGEGGGGG9FFFGGCGFGGCFFGGCFE9FFFDEFG:FGGGGGACCFFGGGGGGFGEEGGGGD:=:AFFC=,BEE?FFGGGFF<F,CGGCFFEFGGFGEGECFDEEEECDGGCCCCEDGEGFGGG2@=9,EGAFDGFGC=FDECGFDAFFFGDDDFD?DGGGF?FGGGGFFFGCEG>57DFFFFFFFFFFFFFFFFEFB4=9DFD>FEEEFED81@E3<E9B<7@EE<??E;4((6C;;76(,(,44::06;08:>262:21311(408((44290-((
@M04999:289:000000000-L3R54:1:1101:26112:4830 2:N:0:445
AGACTACAAGGGTATCTAATCCTGTTTGCTCCCCACGCTTTCGCATCTCAGCGTCAGTATCTGTCCAGAAGGCCGCCTTCGCCACCGGTATTCCTCCACATCTCTACGCATTTCACCGCTACACGTGGAATTCTACCTTCCTCTACAATACTCCAGATAACCAGTTTTAAGTGCAATTCCCAGGTTGAGCCCGGGGCTTTCACACCTAACTTAATTATCCGCCTACATGCCCTTTACGCCCAGTCATTCCGATTAACGCTCGCACCCTCCGTATTACCGCGGCTGCTGGCACGGAGTTAGC
+
CCCCCGGGGGGGGGGGGGGGGGGGGGGGGGGGGGGGGGGGGGDGGEGGGGGGGGGGGGGGGGGGGGGGGGGGGGGGGGGGGGGGGGGGGGGGGGGGGGGGGGGGGGGGGGGGGGGGGDFGGGGGGGGGGGGGGGGGGGGFGFGGGGGGFGGGGGGFGGGGGGGGGGGFGGGFCFGGFGFGGGFGGGGGGGGGGGGGGCGGFFFFFFFFFDFFFFFFFFFFFFFFFFFFFEEFFFFCCFF>BFFFFFEFFEEFDFFF)(03399916B???BBF?B<AA?FF;6>FF?F??1<?B>9:7254
@M04999:289:000000000-L3R54:1:1101:5853:4836 2:N:0:445
GACTACCAGGGTATCTAATCCTGTTTGCTCCCCACGCTTTCGCATCTCAGCGTCAGTATCTGTCCAGAAGGCCGCCTTCGCCACCGGTATTCCTCCACATCTCTACGCATTTCACCGCTACACGTGGAATTCTACCTTCCTCTACAATACTCCAGATAACCAGTTTTAAGTGCAGTTCCCAGGTTGAGCCCGGGGCTCTCACACCTAACTTAATTATCCGCCTACATGCCCTTTACGCCCAGTCACTCCGATTAACGCTCGCACCCTCCGTATTACCGCGGCTGCTGGCACGGAGTTAGCC
+
CCCCCGGGGGGGGGGGGGGGGGGGGGGGGGGGGGGGGGGGGGGGGGGGGGGGGGGGGGGGGGGGGGGGGGGGGGGGGGGGGGGGGGGGGGGGGGGGGGGGGGGGGGGGGGGGGGGGGGGGGGGGGGGGGGGGGGGGGGGGGGGGGGGGGGGGGGGGGGGGGGGGGGGGGGGGGGFCFGFGGGGGGFGGGGCEGGGGGGGGFFFFDFFFDFFFEFFFFFFFFFFFF@?EBEDFFFFFDF9EFFFFFFCEFF9@127CDFF:>F06>FFF:B?0:?>>9(49>1;BFFF?F???>09??ADF4
@M04999:289:000000000-L3R54:1:1101:17598:4841 2:N:0:445
GACTACAGGGGTATCTAATCCTGTTCGCTACCCATGCTTTCGAACCTCAGCGTCAGTTACAGACCAGAGAGCCGCCTTCGCCACTGGTGTTCTTCCATATATCTACGCATTCCACCGCTACACATGGAGTTCCACTCTCCTCTTCTGCACTCAAGAAAAACAGTTTCAGCTGCACTTCCCCGGTTAAGCCGAGGGCTTTCACAGCTGACTTGTTCTCCCGCCTGCGTTCGCTTTACGCCCAATAAATCCGGACAACGCTTGCCACCTACGTATTACCGCGGCTGCTGGCACGTAGTTAGCC
+
CCCCCGGGGGGGGGGGGGGGGGGGGGGGGEGGGGGGGGGGGGGGGGGGGGGGGGGGGGGGGGGGGGGGGGGGGGGGGGGGGGGGGGGGGGGGGGGGGGGGGGGGGGGGGGGGGGGGGGGGGGGGGGGGGGGGGGGGGGGGGGGGGGGGGGGGGGGGGGGGGGGGGGGGGGGGGGGGFGFGGDDGGGGGGGGGGGGDGGFGFFFFFFFFFFFFFFFFFFFFFFFFBF@FFFFFDFEFFFFFFF@FFFFFEFFFFFFFFFFFFBF<>F:>BFFFFBAAFFFFFF;;:0:F?07??FF0<AD93
@M04999:289:000000000-L3R54:1:1101:12292:4876 2:N:0:445
GACTACCAGGGTATCTAATCCTGTTTGCTCCCCACGCTTTCGCATCTCAGCGTCAGTATCTGTCCAGAAGGCCGCCTTCGCCACCGGTATTCCTCCACATCTCTACGCATTTCACCGCTACACGTGGAATTCTACCTTCCTCTACAATACTCCAGATAACCAGTTTTAAGTGCAGTTCCCAGGTTGAGCCCGGGGCTTTCACACCTAACTTAATTATCCGCCTACATGCCCTTTACGCCCAGTCATTCCGATTAACGCTCGCACCCTCCGTATTACCGCGGCTGCTGGCACGGAGTTAGCC
+
CCCCCGGGGGGGGGGGGGGGGGGGGGGGGGGGGGGGGGGGGGGGGGGGGGGGGGGGGGGGGGGGGGGGGGGGGGGGGGGGGGGGGGGGEDEGGGGGGGGGGGGGGGGGGGGGGGGGGGGGGGGGGGGGGGGGGGGGFGGGGGGGGGGGGGGGGGGFGGGGGGGGGDGGGGFGFGGGFGFGGGGGGGGGGGGGDCEGDGFGFFFFFFFFFFFFFFFFFFFFFFFFFFECFFFF=BFFFFBEF?(7;3?EE@F<DDFFFBD;32;;>(42:>811?FFFF>;>F;>B7:>F?FB029?24AF7
@M04999:289:000000000-L3R54:1:1101:13940:4883 2:N:0:445
GACTACTGGGGTATCTAATCCTGTTCGCTCCCCACGCTTTCGTCCATCAGCGTCAATCGGTATTTAGTAACCTGCCTTCGCAATCGGGGTTCTGTGTAATATCTATGCATTTCACCGCTACACTACACATTCCAGCTACTTCAATACTATTCAAGATTAACAGTATCAACGGCAGTTCTACAGTTAAGCTGCAGGTTTTCACCGCTGACTTATCAACCCGCCTACGGACCCTTTAAACCCAATAAATCCGGATAACGCTCGAATCCTCCGTATTACCGCGGCTGCTGGCACGGAGTTAGCC
+
CCCCCGFDGGGGGGGGGGGGGGGGFFGGGGGGGGGGGGGGGGFGGEFFGGGGGGDEGGGGGGGGGGGGGGGGGGGGGGGGGCEGGGGGGGGGGGGGGGGGGGGGGFGGGGGGGGFGGGGGGGGGGGGGGGFGGFGGGGGGGGGFFGGGFG8FGGGGGGFDGGGGGGCFGGGGGGCEFGFGFDGGGGGGGGGGCFGC?:CFFFFFEE>>@EEFCAFFBADFFFAFD@==BFFB=BFFFFFFF(/.7;EFFB1;2?EF;B7@;(,,24-5?F1?:(<<23(4(,(7:?3:?72199BF(....
@M04999:289:000000000-L3R54:1:1101:20353:4915 2:N:0:445
TAAGGACTACAGGGGTATCTAATCCTGTTTGCTCCCCACGCTTTCGCATCTCAGCGTCAGTATCTGTCCAGAAGGCCGCCTTCGCCACCGGTATTCCTCCACATCTCTACGCATTTCACCGCTACACGTGGAATTCTACCTTCCTCTACAATACTCCAGATAACCAGTTTTAAGTGCAATTCCCAGGTTGAGCCCGGGGCTTTCACACCTAACTTAATTATCCGCCTACATGCCCTTTACGCCCAGTCATTCCGATTAACGCTCGCACCCTCCGTATTACCGCGTCTGCTGGCACGGAGTG
+
CCCCCGGFFGGGGGGFGGGGGGGGGGGGGGGGGGGGGGGGGGGGGGGGCGGGGGGGGGGGGGGGGGGGGGGGGGGGGGGGGGGGGGGGGGGGGGGGGGGGGGG8F9FCFGGGGGGGGGGFGGGGGGGGGGGGGGGGFGGGGGGGGGGFGGGGGGFFGGGGCGGGGGGDDFGGGGGGFGFGFGG6EGGGGFGGCGGGGGGG4>AFFFFFFDEEFFFFFACEF<?=DF?DFFFE;@;1=EFFFFB>?D;<FFFFFF@@?DFF?9:?>;>B91<BFF:?(8>A<,(4(-(42)53((,4073:(
@M04999:289:000000000-L3R54:1:1101:5542:4919 2:N:0:445
TATCTGACTACCAGGGTATCTAATCCTGTTTGCTCCCCACGCTTTCGCATCTCAGCGTCAGTATCTGTCCAGAAGGCCGCCTTCGCCACCGGTATTCCTCCACATCTCTACGCATTTCACCGCTACACGTGGAATTCTACCTTCCTCTACAATACTCCAGATAACCAGTTTTAAGTGCAATTCCCAGGTTGAGCCCGGGGCTTTCACACCTAACTTAATTATCCGCCTACATGCCCTTTACGCCCAGTCATTCCGATTAACGCTCGCACCCTCCGTATTACCGCGGCTGCTGGCACGGAGT
+
CCCCCGGGGGGGGGGGGGGGGGGGGGGGGGGGGGGGGGGGGGGGGGGGGGGGGGGGGGGGGGGGGGGGGGGGGGGGGFGGGGGGGGGGGGGGGGGGGGGGGGGGGGGGGGGGGGGGGGGGGGGGGGGGGGGGGGGGGGGGGGGFGGGGGGGGGGGGGGGGGGDGGGGGGGGGGGGGFGFGGGGGGGGGGGGGGGGGDGDDEFFFFFAFFFFFFFFFFFFFFFFFFBFFFFFFFFEBFFFFFFFFBFFFFFFFFFF6;;DCFF>?BB>;BFFFBFFB:::>AFB090;71140:B:?(422-
@M04999:289:000000000-L3R54:1:1101:24106:4990 2:N:0:445
GCGGACTACCGGGGTATCTAATCCTGTTCGCTCCCCACGCTTTCGTCCATCAGCGTCAATCGGTATTTAGTAACCTGCCTTCGCAATCGGGGTTCTGTGTAATATCTATGCATTTCACCGCTACACTACACATTCCAGCTACTTCAATACTATTCAAGATTAACAGTATCAACGGCAGTTCTACAGTTAAGCTGCAGGTTTTCACCGCTGACTTATCAACCCGCCTACGGACCCTTTAAACCCAATAAATCCGGATAACGCTCGCATCCTCCGTATTACCGCTGCTGCTGGCACGGAGTTC
+
CCCCCGGGFFEECC:BFFGFFGECGGCE66FBFCG:@@@+6BFF@C,B@EFFFGGF@FEDDGGD8C<CFGGEDEE9F8F<AFFC7FCGGGCE4@FGGGFGGGC,,C@FF9?@F@AFDG,>@CFEGGGFFE?E@FFFGGGGGGGGGC8D88EAE=E3=@FD,ED3=DAFAD8CF@8+*955C@FA;EFFE:FFFECFC5?DB5;BB89*:@)0:FAF=FF@F@(-(-5:9?1,138(;).2)6,:@DFFE3C;>(-1894(10339(2,:>>?92<(5AFA:9,49::<03:<B>89(7<:)
@M04999:289:000000000-L3R54:1:1101:12271:4999 2:N:0:445
GGACTACTGGGGTATCTAATCCTGTTTGCTACCCACGCTTTCGAGCATGAGCGTCAGTGTTATCCCAGGAGGCCGCCTTCGCCATCGGTATTCCTCCACATCTCTACGCATTTCACTGCTACACGTGGAATTCTACCTCCCTCTGACACACTCTAGTTAGACAGTTTCAAATGCACGTCCCAAGTTGAGCCCGGGGATTTCACATCTGACTTATCTAACCGTCTGCGCTCGCTTTACGCCCAGTAATTCCGATTAACGCTCGCACCCTACGTATTCCCGCGGCTGCTGGCACGTAGTTAGC
+
CCCCCGGGGGGGEGEGGGGGGGFGGFCCGGGGGGGGGGGGGGGGGGGGFGGGGCGGGFFEGGGGGGGGGGGGGGGGGGGGGGGGGGGGFGGGGGCFGGGGFG9FEFG@FGGGCFGGFEGGGGGGGGGGEGEAFGGGGEGGGGGGGFGGGGG?FCCDDEGF=FGGFFGGGGGFFGGGFGFGGGG?E,6D:F,@EG69C7C*?FFF+@6BEEA<C:F>E+A>>7@9@EFF2@@@?083>3?E;2;47)97?CEF?(;EE;13669>FFF??FF3<<:)588;(0;2(337(81>?,4(-).46
@M04999:289:000000000-L3R54:1:1101:14114:5009 2:N:0:445
GGACTACCCGGGTATCTAATCCTGTTTGCTCCCCACGCTTTCGCATCTCAGCGTCAGTATCTGTCCAGAAGGCCGCCTTCGCCACCGGTATTCCTCCACATCTCTACGCATTTCACCGCTACACGTGGAATTCTACCTTCCTCTACAATACTCCAGATAACCAGTTTTAAGCGCAGTTCCCAGGTTGAGCCCGGGGCTTTCACACCTAACTTAATTATCCGCCTACATGCCCTTTACGCCCAGTCATTCCGATTAACGCTCGCACCCTCCGTATTACCGCGGCTGCTGGCACGTAGTTAGC
+
CCCCCGGGGGGGGGGGGGGGGGGGGGGGGGGGGGGGGGGGGGGGGGGGGGGGGGGGGGGGGGGGGGGGGGGGGGGGGGGGGGGGFGGGGGGGGGGGGGGGGGGGGGGGGGGGGGGGGGGGGGGGGGGGGGGGGGGGGGGGGGGGGGGGGGGGGGGGGGGGGGGDBD:FGFFGGGGGEGFGGGGGFGGGFGGGGGGGGGGGBFFFFDFFFFFFEFAFEFFFFFFF@FFFEE6@EDEFFFFFBFDEEEFEE<@FF0:DFFFFFBFFBBFF6BFF?FBFFFFF6>996:?B?<1,4,((46:<)
@M04999:289:000000000-L3R54:1:1101:6513:5028 2:N:0:445
GATCGACTACCAGGGTATCTAATCCTGTTTGCTACCCACGCTTTCGAGCATGAACGTCAGTGTTATCCCAGGAGGCTGCCTTCGCCATCGGTATTCCTCCACATCTCTACGCATTTCACTGCTACACGTGGAATTCTACCTCCCTCTGACACACTCTAGTTAGACAGTTTCAAATGCACGTCCCAAGTTGAGCTCGGGGATTTCACATCTGACTTATCTAACCGTCTGCGCTCGCTTTACGCCCAGTAATTCCGATTAACGCTCGCACCCTACGTATTACCGCGGCTGCTGGCACGTAGTT
+
CCCCCGGGGGGGGGGGGGGGGGGGGGGGGGGGGGGGGGGGGGGGGGGGGGGGGGGGGGGGGGGGGGGGGGGGGGGGGGGGGGGGGGGGGGGGGGGGGGGGGGGGGGGGGGGGGGGGGGGGGGGGGGGGGGGGGGGGGGGGFGGGGGGGGGGGGGGGGGGGGGGGGGGGGGGGFGGGFGFGGGGGGFGGGGGFDEFGGGGGFAFFFFFFEEEEFFFF@FFEFEBBA>DFFFFF?FFFFD=C>@@><<@EEF3?EF@F??FEDF;D99(4;<B??:?2A>9>961-7;BB??B(30<<4?2?A
@M04999:289:000000000-L3R54:1:1101:14317:5053 2:N:0:445
TCTTGACTACTAGGGTATCTAATCCTGTTCGCTCCCCACGCTTTCGCTCCTCAGCGTCAGTGACGGCCCAGAGACCTGCCTTCGCCATCGGTGTTCTTCCCGATATCTACACATTCCACCGTTACACCGGGAATTCCAGTCTCCCCTACCGCACTCCAGTCCGCCCGTACCCGGCGCCGATCCACCGTTAAGCGATGGACTTTCACACCAGACGCGACGAACCGCCTACGAGCTCTTTACGCCCAATAAATCCGGATAACGCTTGCACCCTACGTATTACCGTGGCTGCTGGCACGTAGTT
+
6-ACCCFDEGFFGGGGGGGFGGGGGFFGGGGGGGEFEGGGGGGGGGDFGGGGGGGGGGGGGGGGGGGCFGGFGGGGGGFFGDGGGGEGGGGGDFGGGGGGGGG>FCGFGGGGGGGFGGGGGEFGGGGGGGGEGGFFGFGFF=FGGGGGGGG>EGEGGGGGG,CGEGGGCEEGG55CAGF4:5CGGGGFCEF?FGG/C7FF4AFF6AAAD@??FB:>0552>>F60(--8?6:B>))56:=((-446734>94?>F(,12416:0:1<??:?(4:3?25ADA((.4;,8BF:(1<<:(41:5
@M04999:289:000000000-L3R54:1:1101:8963:5077 2:N:0:445
TGCGACTACCGGGGTATCTAATCCTGTTTGCTCCCCACGCTTTCGCATCTCAGCGTCAGTATCTGTCCAGAAGGCCGCCTTCGCCACCGGTATTCCTCCACATCTCTACGCATTTCACCGCTACACGTGGAATTCTACCTTCCTCTACAATACTCCAGATAACCAGTTTTAAGTGCAGTTCCCAGGTTGAGCCCGGGGCTTTCACACCTAACTTAATTATCCGCCTACATGCCCTTTACGCCCAGTCATTCCGATTAACGCTCGCACCCTCCGTATTACTGCGGCTGCTGGCACGGAGGT
+
CCCCCGGGGGGGGGGGGGGGGGGGGGGGGGGGGGGGGGGGGGGGGGGGGGGGGGGGGGGGGGGGGGGGGGGGGGGGGGGGGGGGGGGGGGGGGGGGGGGGGGGGGGGGGGGGGGGGGGGGGGGGGGGGGGGGGGGGGGGGGGGGGGGGGGGGGFGCFGGGGGGGGGGFGGCFGGGGFGFGGGGGG?CFGGGGGGGGGGGGFFFFFFFEBFEFFFFFFBFCF?=@D<?FFEFFFFF@@E;><6>1;;@EFFEFFFFFBABFFBBF6((2:8:B9,(42:A)6<?BF09::?B?1)40-((-
@M04999:289:000000000-L3R54:1:1101:13594:5130 2:N:0:445
GACTACAAGGGTATCTAATCCTGTTTGCTCCCCACGCTTTCGCATCTCAGCGTCAGTATCTGTCCAGAAGGCCGCCTTCGCCACCGGTATTCCTCCACATCTCTACGCATTTCACCGCTACACGTGGAATTCTACCTTCCTCTACAATACTCCAGATAACCAGTTTTAAGTGCAGTTCCCAGGTTGAGCCCGGGGCTTTCACACCTAACTTAATTATCCGCCTACATGCCCTTTACGCCCAGTCATTCCGATTAACGCTCGCACCCCCCGTATTACCGCGGCTGCTGGCACGGAGTTAGCC
+
CCCCCGGGGGGGGGGGGGGGGGGGGFGGGGGGGGGEGCFGGGGGGGGGGGGGGGGGGGGDGGGGGGGGGGGGGGGGGGGGGGGGGGGFDGGGGGGGGGGDGEGGGGGGGFCGGGGEFGGGGGGGGFDEGGGGFGGC@DFGGGGGGGGGGGGGFFD8=DEFGFFFDFFGGGGGFFGGFGFFGGGGDFGGGGGGGECDCFGGFFFFFFFFFEFFFFFFCCA>FFFFBECC3B>:::EE;<>FFFE@4C??E8;;;@CEF;DFFFFF9?(4;>B;074>F<>99BBFF?03687?>03(()643
@M04999:289:000000000-L3R54:1:1101:23886:5144 2:N:0:445
GACTACCGGGGTATCTAATCCTGTTTGCTCCCCACGCTTTCGCATCTCAGCGTCAGTATCTGTCCAGAAGGCCGCCTTCGCCACCGGTATTCCTCCACATCTCTACGCATTTCGCCGCTACACGTGGAATTCTACCTTCCTCTACAATACTCCAGATAACCAGTTTTAAGTGCAGTTCCCAGGTTGAGCCCGGGGCTTTCACACCTAACTTAATTATCCGCCTACATGCCCTTTACGCCCAGTCATTCCGATTAACGCTCGCACCCTCCGTATTACCGCGGCTGCTGGCACGGATTTGGCC
+
CCCCCGGGGGGGGGGGGGGGGFGGGGGGGGGGGGGGGGGGGGGGGGGGGGGGGGGGGGGGGGGGGGGGGGGGGGGGGGGGGGGGGGGGGGGGGGGGGGGGGGGGGGGGGGGGGGGGGGGGGGGGGGGGGGGGGGGGGGGGGGGGGGGGGGGGGGGGGGGGGGGGGGGGGGGFGGGGFGFGGGGGGGGGGGGDGGGGGGGGFFFFFFFFFFFFFFFFFFFDFFD;@@FFEFDFFEFFFFFFFFFEFFFCBFBBBFFF?>?F>FFF;:?BBFB6<BFF>:;909B>??B(3:<(32(()).48
@M04999:289:000000000-L3R54:1:1101:9205:5148 2:N:0:445
GCCGACTACTAGGGTATCTAATCCTGTTCGCTCCCCACGCTTTCGTCCATCAGCGTCAATCGGTATTTAGTAACCTGCCTTCGCAATCGGGGTTCTGTGTAATATCTATGCATTTCACCGCTACACTACACATTCCAGCTACTTCAATACTATTCAAGATTAACAGTATCAACGGCAGTTCTACAGTTAAGCTGCAGGTTTTCACCGCTGACTTATCAACCCGCCTACGGACCCTTTAAACCCAATAAATCCGGATAACGCTCGCATCCTCCGTATTACCGCGGCTGCTGGCACGGAGTT
+
CCCCCG@CFCCEFGGGGGGGGGFG9FFFGCGGGGGGGGEGDGG9FFGGGGGGG?FFCGGGGGGCDGFFFGGGGFGFGGGFGGGGGGGGGGGGCFGFFF<@FEFG,CFGGFGGGGFFEGGGGDGGGGGGFEFGFGFGGFGGGGGFGGGGFGFFF8EGDFGFGGGGGFGGGGGGGD>CBDFGGDDF=FGGGGFGGFFGGCC9=FFFFFFBFFFFFFFAE>92/<=BF=>D@29@@>=@ECEF3;@FFFFAFEEE@B@??F@012---612:2<(4:??FFDA:6907(440)5((53490(4
@M04999:289:000000000-L3R54:1:1101:5248:5198 2:N:0:445
AGCGACTACAAGGGTATCTAATCCTGTTCGCTACCCATGCTTTCGAACCTCAGCGTCAGTTACAGACCAGAGAGACGCCTTCGCCACTGGTGTTCTTCCATATATCTACGCATTCCACCGCTACACATGGAGTTCCACTCTCCTCTTCTGCACTCAAGAAAAACAGTTTCAGCTGCACTTCCCCGGTTAAGCCGAGGGCTTTCACAGCTGACTTGTTCTCCCGCCTGCGTTCGCTTTACGCCCAATAAATCCGGACAACGCTTGCCACCTACGTATTACCGCGGCTGCTGGCACGTAGTT
+
CCCCCGGGGGGGGBFCFGGGGGGGEGFGGGGGGGGGGGGGGGGGGGGGCFGGGGGGGGGEFGGGGFEGFGGGFE,BEEGGGGG7CFGGGGGGF,FGGFGGGGGGGGGGGGGGGGGGFGGGGGGGGGFGFF<FFEFDFBEFGGGGGFCFGGGGGGGGGCGGGGGEFGGGGGGGGGGGFGFGGGDGGGGGGFFFGGGGGGGFFAFFFFFFFFFFFFFFEFFF=BBFFFFF=;0;DFFFFF3;(118D1;ECC7;>B0;><:2,3<0:22.<??:2:BB09240907>,(0:)((4?0.824A
@M04999:289:000000000-L3R54:1:1101:9085:5213 2:N:0:445
GACTACTCGGGTATCTAATCCTGTTCGCTCCCCACGCTTTCGTCCATCAGCGTCAATCGGTATTTAGTAACCTGCCTTCGCAATCGGGGTTCTGTGTAATATCTATGCATTTCACCGCTACACTACACATTCCAGCTACTTCAATACTATTCAAGATTAACAGTATCAACGGCAGTTCTACAGTTAAGCTGCAGGTTGTCACCGCTGACTTATCAACCCGCCTACGGACCCTTTAAACCCAATAAATCCGGCTAACGCTCGCATCCTCCGTATTACCGCCGCTGCTGGCACGGAGTTAGCC
+
CC,BCFDFEGE6CFFDF@@DE@FF<@FDDGGG@ECCGD@@FEGGGGGGFFGCB:C7EGGGG@<EFFGGGGCGAFGGGFFGCFGFGGCC+@@@9EEA<FAAFFFFFGGFGGFFFCF<FFGGGCFAEFFCFGGGA9CFFCGF===;;EGFG8FGF;;FE,EFGFD8=8ECGGGC=CD=FCFGGFGGGFFGF769FGFF?+:C<@*9?D?BBA7C@+BF2F?59>9@(>@@>25((>=C94(8;;1=77954((((/.;26237911,:)-:01:43<><60,,299087,((5:3(3((.<>)
@M04999:289:000000000-L3R54:1:1101:14731:5229 2:N:0:445
TGACTACTGGGGTATCTAATCCTGTTTGCTCCCCACGCTTTCGCATCTCAGCGTCAGTATCTGTCCAGAAGGCCGCCTTCGCCACCGGTATTCCTCCACATCTCTACGCATTTCACCGCTACACGTGGAATTCTACCTTCCTCTACAATACTCCAGATAACCAGTTTTAAGTGCAGTTCCCAGGTTGAGCCCGGGGCTTTCACACCTAACTTAATTATCCGCCTACATGCCCTTTACGCCCAGTCATTCCGATTAACGCTCGCACCCTCCGTATTACCGCGGCTGCTGGCACGGAGTTAGC
+
CCCCCGGGGGGGFGGGGGGGGGGGGGGGGGGGGGGGGGGGGGGGGGGGGGGGGGGGGGGGGGGGGGGGGGGGGGGGGGGGGGGGGGGGGGGGGGGGGGGGCFEGDGGGDGGGGGGGGGGGGGGGGGFGGGFCFDAFGGGFGGGGGGFGFGGGGGGGGGGGGGGGFGGGDDGGGGGFDGFGGGGG8DCCCFFGGGGGGGGGFFFFFFFF@BEFFFFFFCAEEB@FFBFEC3BBEFFEFFFFFF6=@AECC53238;EEF@;16;064?6??>?B17<AA?>01;0>?:FF?(,,44931AF4
@M04999:289:000000000-L3R54:1:1101:16692:5282 2:N:0:445
GACTACTCGGGTATCTAATCCTGTTTGCTCCCCACGCTTTCGCATCTCAGCGTCAGTATCTGTCCAGAAGGCCGCCTTCGCCACCGGTATTCCTCCACATCTCTACGCATTTCACCGCTACACGTGGAATTCTACCTTCCTCTACAATACTCCAGATAACCAGTTTTAAGTGCAGTTCCCAGGTTGGGCCCGGGGCTTTCACACCTAACTTAATTATCCGCCTACATGCCCTTTACGCCCAGTCATTCCGATTAACTCTCGCACCCCCCGTATTACCGCGGCTGCTGGACAGGAGTTAGCC
+
CCCCCGGGGGGGGGGGGGGGGGGGGGGGGGGGGGGGGGGGGGGGEGFGGGGGGGGGGC9FFGGGGGGGCCGGGGGGGGGGGGGGGGGGCFGGGGGGGGGGGGGGGGGG>GGGGGGGGGGGGFEFGGGGGGGGGGGGFGFGGGGFFEFGGGGGGGGF9DDDFGGGGFGGGGGGGGGGBGFFGGFGEGGGG?EEECECGGD>+4:A?FAF2493;BFF7BF=F@9=:(@C@F@134CEF<@FFF;3@?5CC8(112?A)-.)8?;F>0(49>B>?B2223((,-,(().4(,)(-(,,8-)-.
@M04999:289:000000000-L3R54:1:1101:27073:5299 2:N:0:445
GACTACCAGGGTATCTAATCCTGTTCGCTACCCATGCTTTCGAACCTCCGCGTCAGTTACAGACCATAGAGCCGCCTTCGCCACTGGTGTGCTTCCATATATCTACGCATTCCACCGCTACACATGGAGTTCCACTCTCCTCTTCTGCACTCACGAAAACCAGTTTCAGCTGCACTTCCCCGGTTAAGCCGAGGGCTTTCACAGCTGACTTGTTCTCCCGCCTGCGTTCGCTTTACGCCCAATAAATCCGGACAACGCTTGCCACCTACGTATTACCGCGGCTGCTGGCACGTAGTTAGCC
+
6-866CF@D6B6;6CFGD@,EE,;;6C@FD@F<6C;ECC6F6,;E+6;,@::+@,BFEGACC<F7@,,,CF9CF7@FCFFC,@===?B,:,,5@FGDFEECGEEG<:+CB:FFFFE:::8:4?F854,EFBEEBEAF9DG,D@@AEDA;E,6@,,+6A+,3@F9EDGG,9EG8ECF9+@+=C6;B:;,@<:4:5?D79;D@ACA46/9:5478?B>*;?28@@6@9DD;@>711>>(/3503=;<)<>?(((3311((46?B(-4:2(54?F9()64?(4,,,260:BB:2:B7,44)422
@M04999:289:000000000-L3R54:1:1101:17615:5306 2:N:0:445
TTTGACTACTGGGGTATCTAATCCTGTTTGCTCCCCACGCTTTCGCATCTCAGCGTCAGTATCTGTCCAGAAGGCCGCCTTCGCCACCGGTATTCCTCCACATCTCTACGCATTTCACCGCTACACGTGGAATTCTACCTTCCTCTACAATACTCCAGATAACCAGTTTTAAGTGCAGTTCCCAGGTTGAGCCCGGGGCTTTCACACCTAACTTAATTATCCGCCTACATGCCCTTTACGCCCAGTCATTCCGATTAACGCTCGCACCCTCCGTATTACCGCGGCTGCTGGCACGGAGTT
+
CCCCCGGGGGGGGGGGGGGGGGGGGGGGGGGGGGGGGGEGGGGGGDE,FFGGGGGGGGGGFCFGGGGGGGGGGGDFGGGGGGGGGGGCGGGGGGGGGGGFGGGGGGGGGGGGGGGGGGGDGGGGGGGEDGDGGGGGGGGGGGGGGG9EFFGGGGGGDGGFGGCGGGGGGDGGGGGGFGFGFGFGGDFGFF@EGFGDGGGGFFFFFF>AFFFFFFFFFF6@F?=25@@FB49>EFFFF9C)6>FFF4=@E?CCEFDD?;C;9?330-16<??26:6?:BF)171101(80:(47?(44(4(
@M04999:289:000000000-L3R54:1:1101:21159:5318 2:N:0:445
GGGACTACTGGGGTATCTAATCCTGTTTGCTCCCCACGCTTTCGCATCTCAGCGTCAGTATCTGTCCAGAAGGCCGCCTTCGCCACCGGTATTCCTCCACATCTCTACGCATTTCACCGCTACACGTGGAATTCTACCTTCCTCTACAATACTCCAGATAACCAGTTTTAAGTGCAATTCCCAGGTTGAGCCCGGGGCTTTCACACCTAACTTAATTATCCGCCTACATGCCCTTTACGCCCAGTCATTCCGATTAACGCTCGCACCCTCCGTATTACCGCGGCTGCTGGCACGGAGTT
+
CCCCCGGGGGGGGGGGGGGGGGGGGGGGGGGGGGGGGGGGGGGGGGFGGGGGGGGGGGGGGGGGGGGGGGGGGGGGGGGGGGGGGGGGGGGGGGGGGGGGGGGGGGGGFGGGGGGGGGGGGGGGGGGFGGGGFGGGGGGGGGGGGGGFGGGGGGGGGGGGGGGGGGGGGGGGGFGGFGFGGDFFGGGGGGGGGEGGGGGCFFFFFFEAFFFFFFF>CFFFFFDFFFFFFFFFFFFFFFFFFFFF@FEE?E?(30;D?919?B0(3;;???063(446AAF>6;9(2<::>01>6699?<
@M04999:289:000000000-L3R54:1:1101:9127:5325 2:N:0:445
TGAGACTACTGGGGTATCTAATCCTGTTCGCTCCCCACGCTTTCGTCCATCAGCGTCAATCGGTCTTTAGTAACCTGCCTTCGCAATCGGGGTTCTGTGTAATATCTATGCATTTCACCGCTACACTACACATTCCAGCTACTTCAATACTATTCAAGATTAACAGTATCAACGGCAGTTCTACAGTTAAGCTGCAGGTTTTCACCGCTGACTTATCAACCCGCCTACGGACCCTTTAAACCCAATAAATCCGGATAACGCTCGCATCCTCCGTATTACCGCGGCGGCTGGCACGGAGTT
+
CCC@CGGCGGGGGGGGGEFFGEEFEFGGGGG:FGGGGGGGGEGG7<FFGGGGGCEEGC@EFF7F7FFFG,<EFGGGF@?EFG?BE:=FFGGGGG=<<E<?FGGG9FF@EED@EFEGAD,>FEGC:EEFC@FF8;>DD,DDCFGFGDGFDGGGA=,,6=A9DC9A3DFGFCFFDCCEFG:+?DFGBFGGGC,EEGGGFFDCFFFFBF>>A==BEAF6AB94>)0:@=DB==DF@@F=EECFE@@@FFFFFFFFB,:;<3=<9D?0(13677AB04:,564)((40((--22(-422((-47
@M04999:289:000000000-L3R54:1:1101:16674:5352 2:N:0:445
TCTGGACTACTGGGGTATCTAATCCTGTTCGCTCCCCACGCTTTCGTCCATCAGCGTCAATCGGTATTTAGTAACCTGCCTTCGCAATCGGGGTTCTGTGTAATATCTATGCATTTCACCGCTACACTACACATTCCAGCTACTTCAATACTATTCAAGATTAACAGTATCAACGGCAGTTCTACAGTTAAGCTGCAGGTTTTCACCGCTGACTTATCAACCCGCCTACGGACCCTTTAAACCCAATAAATCCGGATAACGCTCGCATCCTCCGTATTACCGCGGCTGCTGGCACGGAGTT
+
CCCCCGGGGGGGGGGGGGGGGGGGGGGGGGGGGGGGGGGGGGGGGGGGGGGGGGGGGGGGGGGGGFGGGGGGGGGGGGGGGGGGGGGGGGGGGGGGGGGGGGGGFGGGGGGGGGGGGGGGGGGGGGGGGGGGGGGGGGGGGGGGGGGGGGGGGGGGGGGGGGGGGGGGGGGGGGGGFGFGGGGGGGGGGGGGGGGGGGGGFCFFFFFFFFA@DF6FFFFFFDFFFFFFFFFFF>FDFFCFFFFDFFFEFFFFF9;DF@E<D06?FFFFFFBF?FB0:FDFABFFB>B>?>B06:?B((7<,
@M04999:289:000000000-L3R54:1:1101:22251:5380 2:N:0:445
GTCTGACTACACGGGTATCTAATCCTGTTCGCTACCCATGCTTTCGAGCCTCAGCGTCAGTAACACACCAGAGAGCCGCCTTCGACACTGGTGCTCTTCCATATATCTACGCATTTCACCGCTACACATGGAGTTCCACTCTCCTCTTCTGCACTCAAGTCTCTCAGTTTCCGATGCTCTTCCTCAGTTAAGCTGAGGGCCTTCACATTCAGACTTAAAAGACCGCCTGCGCTCCCTTTACGCCGAATAAATACGGACAACGCTCGCCACGTACGTACTACCGTGCCGGCTGGCACGTAGC
+
6-8,666,,;CCF7@F:FCC@C;C@F@66E@FCBF8,;,;AF<,FE,C:F,66F8@66,6C,,<,C,68,,CE,6:A=>@?@F=,487,BFG8,A<,CF,EFGGAF=@=F<444+5CF;EEC+FGFBE<<F=?@>9EFC=D9@EG=@=6;,73@9=,,3EF,@,6637=,3,+=8>*+=26+2,,6@@:,=,,,A6+9770**0*;9+*>7;AA510111B):=4=((8B5@@==(()/+1/(6,6>?09)7).((/(38<F6?((41??(:7((()(().(3(4-((-1((4(,)-3:0(
@M04999:289:000000000-L3R54:1:1101:8362:5394 2:N:0:445
GTGACTACACGGGTATCTAATCCTGTTTGCTCCCCACGCTTTCGCATCTCAGCGTCAGTATCTGTCCAGAAGGCCGCCTTCGCCACCGGTATTCCTCCACATCTCTACGCATTTCACCGCTACACGTGGAATTCTACCTTCCTCTACAATACTCCAGGTAACCAGTTTTAAGTGCAGTTCCCAGGTTGAGCCCGGGGCTTTCACACCTAACTTAATTATCCGCCTACATGCCCTTTACGCCCAGTCATTCCGATTAACGCTCGCACCCTCCGTATTACCGCGGCTGCTGGCACGGAGTT
+
CCCCCGGGGGGGGGGGGGGGGGGGGGGGGGGGGGGGGGGGGGGGGGGGGGGGGGGGGGGGGGGGGGGGGGGGGGGGGGGGGGGGGGGGGGGGGGGGGGGGGGGGGGGGGGGGGGGGGGGGGGGGGGGGGGGGGGGGGGGGGGGGGGGGGGGGGGGGGGGGGGGGGGFGGGGGGGGGFGFGGGGGGGGGGGGGGGGGGGGGFFFFFFFFFEFEFFFFCFFF6>BFFFFFFFFF@@FF<CFF4>;=E<AFFE?EDFFFFFBFFFBFF>>?B((9??:09AF<099;996?::B?2:290-4
@M04999:289:000000000-L3R54:1:1101:23027:5398 2:N:0:445
CATGACTACACGGGTATCTAATCCTGTTCGCTACCCATGCTTTCGAACCTCAGCGTCAGTTACAGACCAGAGAGCCGCCTTCGCCACTGGTGTTCTTCCATATATCTACGCATTCCACCGCTACACATGGAGTTCCACTCTCCTCTTATGCACTCAAGAAAAACAGTTTCAGCTGCACTTCCCCGTTTAAGCCGAGGGCTTTCACAGCTGACTTGTTCTCCCGCCCGCGTTCGCTTTACGCCCAATAAATCCGGACCACGCTTGCCACCTACGGATTAACGCCGCCTCTGGCACGTAGTTG
+
CCCCC@@AFFGGGGGGGGG<EE,CF@FFGGGGGFGGGGGCFCCDGGDFGDG<A<@B:@F6FDFFGDFGGGGGGGCF7:@,?FFGG@CGGGG=AF<FF<FGGGGGCDFFGF7:FEGGFDFEDCGDE,A<,A<,,@EFDGFG8AFGDAF,6=ADG=EDFDDDFEF8D6E=EAEFE8D,:=F?DG8=C3,@8AEGFGGGDCDFAAF>6@BFEE=4::9F=FA4BD99@(5@646?;B6?DCEEFBBF;@87A)42,((((-(4601822)421(44(((,))68((439(((,)324,.(.(-)
@M04999:289:000000000-L3R54:1:1101:7962:5414 2:N:0:445
CCACGGACTACTAGGGTATCTAATCCTGTTCGCTCCACACGCTTTCGTCCATCAGCGTCAATCGGTACTTAGTAACCTGCCTTCGCAATCGGGGCTCTGTGTTATATCTATGCATTTCACCGCCACACTACACATTACAGCTACTTCAATACTATTCAAGATCAACAGTATCAACGGCAGTTCTACATTTAAGCTGCAGGTTTTCACCGCTGACTTATCAACCCGTCTACGGACCCTTTAAACCCAATAAATCCGGATAACGCTCGCATCCTCCTTATCACTCCGCCTGCTCGGCAGGAGT
+
C@CB8++6:FGC<ED@FCF9,6,6,,C9EAF:F:EG,C8F+@B,9FE8F:,;AFFF768CFCFDEEEG96FFEA@EFF,?,B,E,:4+B<?FGDDG7F<C,:,9C,C9,9?EFEF?@A9,C=:+@F8=ADEFB4=,,@=986,2,==DA@=D:D=E,@AFGG,=FGDFA3,EC,DC5C5+++5,3@9,@C;,2EEG6CC7?F839BBF)>):2*@CCF+8+:BA2(((-*6((5(,,3.8))/660,,).).?(((((,/70;??12(49:<)2()).)-)))(-(-(,(()-(((((-(.
@M04999:289:000000000-L3R54:1:1101:23544:5434 2:N:0:445
TAAGACTACCCGGGTATCTAATCCTGTTTGCTCCCCACGCTTTCGCATCTCAGCGTCAGTATCTGTCCAAAAGGCCGCCTTCGCCACCGGTATTCCTCCACATCTCTACGCATTTCACCGCTACACGTGGAATTCTACCTTCCTCTACAATACTCCAGATAACCAGTTTTAAGTGCAGTTCCCAGGTTGAGCCCGGGGCTTTCACACCTACTTAATTATCCGCCTACATGCCCTTTACGCCCAGTCAATCCGATTAACGCTCGCACCCTCCGTATTACCGCGGCTGCTGGCACGGAGTT
+
CCCCCGGGGGGGGGGGGGGGGGGGGGGGGGGGGGGGGGGGGGGGGGGGGGGGGGGGGGGGGGGGGGGGGGGGGGGGGGGGGGGGGGGGGGGGGGGGGGGGGGGGGGGGFGGGGGGGGGGGGGGEGGGAFGGGGGGGGGGGGGGGGGGGGFGGGGGGGGGGGFFEFGFGGGGGGGGGFGDFFGGGGGGFGGGGGGGGGGCDFFFFFFFFFE3*>@BF?C8*8>9=9>BFEEEEF8@@E38:>FD;().)/7;9;411<<:;<04;>99<?FF9::<BA446>6>9(4()).-()-433(4
@M04999:289:000000000-L3R54:1:1101:12256:5519 2:N:0:445
GTGACTACTCGGGTATCTAATCCTGTTCGCTCCCCACGCTTTCGTCCATCAGCGTCAATCGGTATTTAGTAACCTGCCTTCGCAATCGGGGTTCTGTGTAATATCTATGCATTTCACCGCTACACTACACATTCCAGCTACTTCAATACTATTCAAGATTAACAGTATCAACGGCAGTTCTACAGTTAAGCTGCAGGTTTTCACCGCTGACTTATCAACCCGCCTACGGACCCTTTAAACCCAATAAATCCGGATAACGCTCGCATCCTCCGTATTACCGCGGCTGCTGGCACGGAGTT
+
CCCCCGGGGGGGGGGGGGGGFGGGGGGGGGGGGGGGGGGGGGGGGGGGGGGGGGGGGGGFFGGGCFFGGGGGGGGGGGGGGGGGGGGGGGGGGGGGEFGGGGGGGGGGGGGGGGGGGGGGGGGGGGGGGGGGGGGGGGGGGGGFGGGGGGGGGGGGGGGCFGGGGGGGGGGGGGGDEGFGGFFFGGFFGGGGGGGGGGGGFFFFFFDEFFFFFFFFFFFFA>ABA@@@2>2@@F:>ECE45;D?FFEECFF9B;?@EEFB06;FF?FB2<<6(80:54.,-4,7136:7(8:719>>:?
@M04999:289:000000000-L3R54:1:1101:24098:5583 2:N:0:445
GGTGACTACCCGGGTATCTAATCCTGTTTGCTCCCCACGCTTTCGCATCTCAGCGTCAGTATCTGTCCAGAAGGCCGCCTTCGCCACCGGTATTCCTCCACATCTCTACGCATTTCACCGCTACACGCGGAATTCTACCTTCCTCTACAATACTCTAGTTAACCAGTTTTAAGTGCAATTCCTAGGTTGAGCCCAGGGCTTTCACACCTAACTTAATTATCCGCCTACATGCCCTTTACGCCCAGTCATTCCGATTAACGCTCGCACCCTCCGTGTTACCGCGGCTGCTGGCACGTAGTT
+
CCCCCGGGGGGGGGGGGGGGGGGGGGGGGGGGGGGGGGGGGGFGGGGGGGGGGGGGGGGGGGGGGGGGGGGFGGGGGGGGGGGGGGGGGGGGGGGGGGGGGGGGFGGGGGGGGGGGGGECGGGGGGEGGGGGGGGGGGGGFGFGGGGGGFGGGGGGGGGGGGGGGGFGEFGGGGGGFGFGG>FFGGFGGGGFGGGGGDGFFFFFFFFDBBFFFFF6CFFFFFFDDFFFEFF3@8@FEEC56>9@D8@EFEFFFFD@0<B?B0-39;>904417(-4:9BB603(2(1:::::B?:42864
@M04999:289:000000000-L3R54:1:1101:7636:5643 2:N:0:445
CGTGACTACCGGGGTATCTAATCCTGTTTGCTCCCCACGCTTTCGCATCTCAGCGTCAGTATCTGTCCAGAAGGCCGCCTTCGCCACCGGTATTCCTCCACATCTCTACGCATTTCACCGCTACACGTGGAATTCTACCTTCCTCTACAATACTCCAGATAACCAGTTTTAAGTGCAATTCCCAGGTTGAGCCCGGGGCTTTCACACCTAACTTAATTATCCGCCTACATGCCCTTTACGCCCAGTCATTCCGATTAACGCTCGCACCCTCCGTCTTACCGCGGCTGCTGGCACGGAGTT
+
CCCCCGGGGGGGGGGGGGGFGGGGGGGGGGGGGGGGFGGGGGGFEGGGGGGGGGGGGGGGGGGGGGGGGGGGG?EFGGGGGGGGGGGGGGFGGGFGGGGGGGGGFGGGGGGC:CFFFGACCEGEGFCGFCFGFGGGGGCGGCEG8DFAEFGGGGGGGG8FGGFFDFGGGGGGGF7EF?FGGGGGGGFGGGGGGGDDGGCDFF4BFFFEFEBB=FBFEFFFFE>DF0?DFEEE@F;;EEEB;94?;;E<E)5<5601846,-489>99>:<:B;((48AF?<F>16966:):??<11;9??
@M04999:289:000000000-L3R54:1:1101:6739:5647 2:N:0:445
GACTACTGGGGTATCTAATCCTGTTTGCTCCCCACGCTTTCGCATCTCAGCGTCAGTATCTGTCCAGAAGGCCGCCTTCGCCACCGGTATTCCTCCACATCTCTACGCATTTCACCGCTACACGTGGAATTCTACCTTCCTCTACAATACTCCAGATAACCAGTTTTAAGTGCAATTCCCAGGTTGAGCCCGGGGCTTTCACACCTAACTTAATTATCCGCCTACATGCCCTTTACGCCCAGTCATTCCGATTAACGCTCGCACCCTCCGTATTACCGCGGCTGCTGGCACGGAGTTAGCC
+
CCCCCGGGGGGGGGGGGGGGGGGFGGGGGGGGDGGGGGGGGGGGGGGGGGGGGGGGGGGGGGGGGGGGGGGGGGGGGGGGGGGGGGGGGGGGGGGGGGGGGGGGGGGDGGGGGGGGGGGGGGGGGGGDGGGGGGGFGGGGGGEGGGGGGGGGGGGGGGGGGGGGGGFDDADFFGGGF9FFFFGGGGGEGGGGDGGGGGGGFFFFFFFFBEF96FFFCF==FFDFBEFFF>265@CC1;9E@FEFEEFFFFFDFFEEFFFFFBFB>?:<B;4?:>FA9:03290(472>?0>B0(3::54<7
@M04999:289:000000000-L3R54:1:1101:5295:5751 2:N:0:445
CTCGGACTACCAGGGTATCTAATCCTGTTTGCTCCCCACGCTTTCGCCTCTCAGCGTCAGTATCTGTCCAGAAGGCCGCCTTCGCCACCGGTATTCCTCCACATCTCTACGCATTTCACCGCTACACGTGGAATTCTACCTTCCTCTACAATACTCCAGATAACCAGTTTTAAGTGCAGTTCCCAGGTTGAGCCCGGGGCTTTCACACCTAACTTAATTATCCGCCTACATGCCCTTTACGCCCAGTCATTCCGATTAACGCTCGCACCCTCCGTATTACCGCGGCTGCTGGCACGGAGTT
+
CCCCCGGGGGGGGGGGGGGGGGGGGGGGGGGGGGGGGGGGGGGGGGG7FGGGGGGGGGGGGGGGGGGGGGGFGGGGGGGGGGGGGFGGGGGGGGGGGGGGGGGGGGGGGGGGGGGGGGGGGGGGGGGGGGGGGGGGGFGGGDGGGGGGGGGFGGGGFGGGGGGGGGGGGGGGGFFGFGFGFGGGGGGGFC6<FGGGGGGDDFFFFFFFFFFBDFFFFF@EFF:2BDFFFFFEFFFEFFFFDFFFFFE3;E?CEFFF68CA:BFFF096>:BFFF?:??FF2:6;69606:?2:B28((4:8
@M04999:289:000000000-L3R54:1:1101:27281:5758 2:N:0:445
GACTACCGGGGTATCTAATCCTGTTCGCTCCCCACGCTTTCGTCCCTCAGCGTCAATCGGTACTTAGTAACCTGCCTTCGCAATCGGGGTTCTGTGTAATATCTATGCATTTCACCGCTACACTACACATTCCAGCTACTTCAATACTATTCAAGATTAACAGTATCAACGGCAGTTCTACAGTTAAGCTGCAGGTTTTCACCGCTGACTTATCAACCCGCCTACGGACCCTTTAAACCCAATAAATCCGGATAACGCTCGCATCCTCCGTATTACCGCGGCTGCTGGCCCGGAGTTAGCC
+
CCCCCGGFFFFEGGGGGGGGGGGGGGGGGGGGEGGGGGGGGGGGG7FGGGGGGGGGGGFGGFGGGGGGGGGGGGGGGGGF7FGGGGGGGGGGGGGGGGGGGGGGGGFDFGGGGGGGGGGGGGGGGGGGGGGGGGGGGGGFGGGGGGGGGGGGGGGGGGGGGGGGGGGGGGGGGGGGFGFGGGGGGGGGGGGGGGGGGGGG>FAEFFF>=ECCEAFFFF>=FFFFFF9@F@DD3)7?EFFFFD@E<EFCFF@F?@;8:>BF66912:2>BF26?0):<?0>3>FF??:70(,49128:5AA8
@M04999:289:000000000-L3R54:1:1101:24529:5761 2:N:0:445
AGCGGGACTACAGGGGTATCTAATCCTGTTTGCTCCCCACGCTTTCGCATCTCAGCGTCAGTATCTGTCCAGAAGGCCGCCTTCGCCACCGGTATTCCTCCACATCTCTACGCATTTCACCGCTACACGTGGAATTCTACCTTCCTCTACAATACTCCAGATAACCAGTTTTAAGTGCAATTCCCAGGTTGAGCCCGGGGCTTTCACACCTAACTTAATTATGCGCCTACATGCCCTTTACGCCCAGTCATTCCGATTACCGCTCGCACCCTCCGTACTACCGCGGCTGCTGGCCCGTAGT
+
@CC<8:CFECDFF@C+BCFFGG9FEFEGGGGFFFG6DFEGDCFCFEGGG7C<FFDFEF@CFG<<FGFGGGGGG8@@<FGCGGCGFEEGGGEDGCFGGGFFGCG,4==F;EG:FGE:<FFGDCGF=F,AFE,==4EEEFFGGEFFFDFFGGG?FAFFGGGGCDDFF?D86=@C,25@9C?+CCFEEGGG?EC7ECCCDG*/@DAAFFFFE=BB3A+15BC5:?*>>DFFFDE?))5;ED8AC@;:1;?EFE<CAA>::?F2-86(7363392::<B??(3:AB>>104>;67)44(((-(,,
@M04999:289:000000000-L3R54:1:1101:17110:5768 2:N:0:445
CGGGACTACACGGGTCTCTAATCCTGTTTGCTCCCCACGCTTTCGCATCTCAGCGTCAGTCTCTGTCCAGAAGGCCGCCTTCGCCACCGGTACTCCTCCACATCTCTACGCATTTCACCGCTACACGTGGAATTCTACCTTTCTCTACAATACTCGAGATAACCATTTTTAGTGCAGTTCCCAGGTTGAGCCCAGGCCTTTCACACCTACCTTAATTATCCGCCTACCTCCCCTTTACGCCAAGACATTCGGACTAACCTTCGCACCCCCCGTTTCACGCGGCATCCTGCCACTGGTTTGG
+
CC,86+6,C,;FC+F+C,C6CC<CF9;6,66<CF@,;F:+C,C@FG7FG,,,CC:@@,B<,<<9,E<,C@FF,,6B:C+,7C<,FF4,8FG7,CAFAE,E8EFGGCA,F9>FF=AFFCF++6CGGGGG,FFE,4;D,,4,6@EF:DFAAEFCD=,+33,6,,=6D+@,=2=?F722+=+?CF7C6D,4,,@:*,@9**4C*=66+95/>)):AFFF4B+918>9923(7*(85>@3)1(89(,(((/937)/8(.4)((.52(40694(406((.)6<(((-((,((,55(2)()().(,(
@M04999:289:000000000-L3R54:1:1101:15504:5774 2:N:0:445
TGGACTACTCGGGTATCTAATCCTGTTTGCTCCCCACGCTTTCGCATCTCAGCGTCAGTATCTGTCCAGAAGGCCGCCTTCGCCACCGGTATTCCTCCACATCTCTACGCATTTCACCGCTACACGTGGAATTCTACCTTCCTCTACAATACTCCAGATAACCAGTTTTAAGTGCAGTTCCCAGGTTGAGCCCGGGGCTTTCACACCTAACTTAATTATCCGCCTACATGCCCTTTACGCCCAGTCATTCCGATTAACGCTCGCACCCTCCGTCTTACCGCGGCTGCTGGCACGGAGGT
+
CCCCCGGFGGGGGGGGGGGGGGGGGGGGGGGGGGGGGGGGGGGGGGGGGGGGGGGGGGGGGGGGGGGGGGGGGGGGGGGGGGGGGGGGGGGGGGGGGGGGGGGGGGGGGGGGGGGGGGGGGGGGGGGGGGGGGGGGGGGGGGGGGGGGGGGGGGGGGGGGGGGGGGCGGGGGGGFGFGFGGFGG?FGGGGGGGGGG>DDG>FFFFFFFFFFEFFFFFFFFFFFFDDFF95@EDE@@EEDF@B?;58>5CCF@0(3;?C;>66>>;FF?(8:0,(414<BF>;0>F>?BFFF0)179((4
@M04999:289:000000000-L3R54:1:1101:18809:5796 2:N:0:445
TAAAGACTACTCGGGTATCTAATCCTGTTTGCTCCCCACGCTTTCGCATCTCAGCGTCAGTATCTGTCCAGAAGGCCGCCTTCGCCACCGGTATTCCTCCACATCTCTACGCATTTCACCGCTACACGTGGAATTCTACCTTCCTCTACAATACTCCAGATAACCAGTTTTAAGTGCAGTTCCCAGGTTGAGCCCGGGGCTTTCACACCTAACTTAATTATCCGCCTACATGCCCTTTACGCCCAGTCATTCCGATTAACGCTCGCACCCTCCGTATTACCGCGGCTGCTGGCACGGAGTT
+
CCCCCGGGGGGGGGGGDGGGGGGGGGGGGGGGGGGGGGGGGGGGGGGGGGGGGGGGGGGGGGGGGGGGGGGGGGGGGGGGGGGGGGGGGGGGGGGGGGGGGGGGGGGGGGGGGGGGGGGGGGGGGGGGGGGGGGGGGGGGGGGGGGGGGGGGGFGGFGGGGGGGGGGGGGGFGGGGFFFFGGGGGGGGGGFGGGFGGGGGDFFFFFFFFDFFFFFFFFFFFFFFDF@FF947=@@EFFFFFFFFFFFEE36?EFDFFFFEDFFFFFFF>FF<BFF((5<<24>BB>6><72:<0266;911
@M04999:289:000000000-L3R54:1:1101:17481:5797 2:N:0:445
GACTACTGGGGTATCTAATCCTGTTTGCTCCCCACGCTTTCGCATCTCAGCGTCAGTATCTGTCCAGAAGGCCGCCTTCGCCACCGGTATTCCTCCACATCTCTACGCATTTCACCGCTACACGTGGAATTCTACCTTCCTCTACAATACTCCAGATAACCAGTTTTAAGTGCAATTACCAGGTTGAGCCCGGCGCTGTCACACCTAACTTAATTATCCGCCTACATGCCCTTTCCGCCCAGTCATTCCGTTCAACTCTCGTACCCTCCGTATTACAGCGCCGGCGCGTACGGTGTTAGCC
+
BC8BCGGGCD@CF<EEGACC9FF6F9FFFGFFGFF@CFFFFC7B:FFGFAFFGGGGDE,@DA<E,EE<FG@F,@CFECF=,BFFGD=B@<FGDGFGGGC<F,AC9?F:C7=AFF<FFC++FFGG8A7+,,9;B;EFF>=,EFCFGGFCG?A,===,3ED=8A83,+@E,,3=8C9E9+++=D+@9@,:69DE9+9CC799A9A??49*->AE>FFFCF==F>((074?E3@E3;4)6:05((6./<EC).)/(6)1)//)8((2(4)4(1318:BA).57(41,(((-,-,41(,,-.)62
@M04999:289:000000000-L3R54:1:1101:26432:5806 2:N:0:445
GGGACTACCCGGGTATCTAATCCTGTTTGCTCCCCACGCTTTCGCCTCTCAGCGTCAGTATCTGTCCAGAAGGCCGCCTTCGCCACCGGTATTCCTCCACATCTCTACGCATTTCACCGCTACACGTGGAATTCTACCTTCCTCTACAATACTCCAGATAACCAGTTTTAAGTGCAATTCCCAGGTTGAGCCCGGGGCTTTCACACCTAACTTAATTATCCGCCTACATGCCCTTTACGCCCAGTCATTCCGATTAACGCTCGCACCCCCCGTATTACCGCGGCTGCTGGCACGGCGTTAC
+
CCCCCG@FGGGGGGGGGGGFFGGGGGGGGGGGGGGGGGGGGGGGGEEE<FGFGEFGG@FFGGGGGGGGGGGGGFGGGGGG<FGFEGFEFGGGGCD<FFGGFFFFGGGFGGDEEGEFGDCEECFEFF:EEGGGGGGGGGGGGGDGGFGGGGGGGGCCFGG8DGGGGGGGGF8AEGFGFGFGGGGGGGCGFGGFGECGD>*@64BF9AAFB9@4<88=?C:?FFB?D2357C3=DF@EFF;D>;<(/379)9?EFFFF)681::203;B?(-(-,-4,<<)2696>928>?3307?0((47?(
@M04999:289:000000000-L3R54:1:1101:22440:5830 2:N:0:445
AGGCTGACTACCCGGGTATCTAATCCTGTTTGCTCCCCACGCTTTCGCATCTCAGCGTCAGTATCTGTCCAGAAGGCCGCCTTCGCCACCGGTATTCCTCCACATCTCTACGCATTTCACCGCTACACGTGGAATTCTACCTTCCTCTACAATACTCCAGATAACCAGTTTTAAGTGCAGTTCCCAGGTTGAGCCCGGGGCTTTCACACCTAACTTAATTATCCGCCTACATGCCCTTTACGCCCAGTCATTCCGATTAACGCTCGCACCCTCCGTATTACCGCGGCGGCTGGCCCGGAGT
+
CCCCCGGCFGGGGGGGGGGGGGGGGGGGGGGGGGGGGGGGGGGGGGGGGGGGGGGGGGGGGGGGGGGGGGGGGGGGGGGGGGGGGG@FGGGGG>GGGGGGGGGGGGGGGGGGGEGGGGGGGGGGGGGGGGGEDGGGGGGGGGGGGGGGGGGGGGFFGFGGGGFGGGGGGGGGGFGGFCFFFGGGCFGGGCFGGGGGGGGGF>FFFFFFFDFFFFFFFFFFFFFFF=D?FFFFFFEDFFFFF@FFFFFFFFFEF3=;8::BFF><?;07;>FFFFFF??7>A2?>069((4>>0((49>;>-
@M04999:289:000000000-L3R54:1:1101:18289:5871 2:N:0:445
TAGACTACTAGGGTATCTAATCCTGTTTGCTCCCCACGCTTTCGCATCTCAGCGTCAGTATCTGTCCAGAAGGCCGCCTTCGCCACCGGTATTCCTCCACATCTCTACGCATTTCACCGCTACACGTGGAATTCTACCTTCCTCTACAATACTCCAGATAACCAGTTTTAAGTGCAATTCCCAGGTTGAGCCCGGGGCTTTCACACCTAACTTAATTATCCGCCTACATGCCCTTTACGCCCAGTCATTCCGATTAACGCTCGCACCCTCCGTATTACCGCGGCTGCTGGCACCGAGTT
+
CCCCCFFGGGGGGFFGGGGFFGGFGGGGGGGGGGGGGGGGGGGGGGC@CFGFGGFGGGGGGGGGGGGGGGGGGGGGGGGEGGGGGGGGGGGFGGGGGGGGGGGCFGGGGGGGFGGGGGGGG>FGGGGGGGGG?FGGGGGGGFFGDGGGGGGGGGGGGCFFGGGGGGGCAFGADFFAD?5DFFGGFDFGGGFGGGGGGGGDAFFFFFFFBEFFFFAFF>CFFDF=2>BFE*3>=:@EFF?BB;D?FEFFFE?E3?6;EED>0<BFFFF6:B?F031>A<9:;9>FF>?FB2(()(-7(8:
@M04999:289:000000000-L3R54:1:1101:20975:5877 2:N:0:445
GGGGACTACTCGGGTATCTAATCCTGTTCGCTACCCATGCTTTCGAACCTCAGCGTCAGTTACAGACCAGAGAGCCGCCTTCGCCACTGGTGTTCTTCCATATATCTACGCATTCCACCGCTACACATGGAGTTCCACTCTCCTCTTCTGCACTCAAGAAAAACAGTTTCAGCTGCACTTCCCCGGTTAAGCCGAGGGCTTTCACAGCTGACTTGTTCTCCCGCCTGCGTTCGCTTTACGCCCAATAAATCCGGACAACGCTTGCCACCTACGTATTACCGCGGCTGCTGGCACGTAGTT
+
CCCCCGGGGGGGGGGGGGGGGGGGGGGGGGGGGGGGGGFGGGGGG8FGGGGGGGGGGGGGGGGFGFGGGGGGGGGGGGGGGGGGGGGGGFGGGGAFGGGGGGGFGGGFGGDGGGGGGGGGGGGGGGGGGGGGGGGGCGGGGGGGGGGGGGGGGGGGGGGGFGDEGGGGGGGGGGGGFGFGGGGGGGGGDEGGGGCGCDGGFFFFFFFFE@EFEB4BBFFFFFFFF>BDF@F@DFD@;EFFFFFF;@@E).779>FFFFF;00134:>284,56?F27AAD?BB>F0(8?3:::24,4,(6
@M04999:289:000000000-L3R54:1:1101:21432:5883 2:N:0:445
TTAGGACTACTAGGGTATCTAATCCTGTTCGCTACCCACGCTTTCGAGCCTCAGCGTCAGTTACTAGCCAGTCAGCCGCCTTCGCCACTGATGTTCTTCCATATATCTACGCATTTCACCGCTACACATGGAGTTCCACTGACCTCTCTAGCACTCAAGTCTTACAGTTTCTGATGCACGTCCATAGTTGAGCTATGACCTTTCACATCAGACTTATTAGACCGCCTGCGCTCCCTTTACGCCCAATAATTCCGGACAACGCTCGCCACCTACGTATTACCGCGGCTGCTGGCACGTCGTT
+
CCCCCGGGGGGGGGGGGGGGGGGGGGGGGGGGGGGGGGGGGGGGGGGGGGGGGGGGGGGGGGGGGGGGGGGGGGGGGGGEGGGGGGGGGGGGGGGGGGGGGGGGGGGGGGGGGGGGGGGGGGGGGGGGGGGGFGGGGGGGGGGGGGGGGGGGGGGGGGGDFGGGGGGGGGFFGGGFFGFFFGGGGGGGGGGGGGGGGDFGFFFFFFFFFFFFFFFFEFFFF:5ABFFFFFFADFFFFBEFDDFFFFFFEFFFF1;?F@F?;>;;;B>?FB7:?FFB<B<>BF>96>6>BBF>B:46.(,,-
@M04999:289:000000000-L3R54:1:1101:14087:5888 2:N:0:445
GGACTACTGGGGTATCTAATCCTGTTTGCTCCCCACGCTTTCGCATCTCAGCGTCAGTATCTGTCCAGAAGGCCGCCTTCGCCACCGGTATTCCTCCACATCTCTACGCATTTCACCGCTACACGTGGAATTCTACCTTCCTCTACAATACTCTAGTTAACCAGTTTTAAGTGCAATTCCTAGGTTGAGCCCAGGGCTTTCACACCTAACTTAATTATCCGCCTACATGCCCTTTACGCCCAGTCATTCCGATTAACGATCGCACCCTCCGTATTACCTCGGCTGCTGGCACGAAGTTAGC
+
CCCCCGF@ECE@@F,CFFCEFFGGGGGFGGG<DE@FFCG@DFFGGGGGGGFGGFFGCFFEGGFGGGGG<FGGCGGGGGGGFGGEGF7CFEGFG9<FDDGG,F?EGGGE>EG@9FFGGGGGDCFGCFEGGFGGGGEDGF8DFGGGGDFDCFD8,7E6>:D==DEGDFAFGG8==DGGFDDGGFGCA8=?DGFCFFC667F7CAFBA?FA@DF@CACFFFFC>B4):>BEE=E:B=EC=>DD==BE;<67?7=??0?FF?(60((41;D6?1;<F((6:)).,(-((4232(8??((4()6A4
@M04999:289:000000000-L3R54:1:1101:26751:5933 2:N:0:445
GGACTACAAGGGTATCTAATCCTGTTCGCTCCCCACGCTTTCGTCCATCAGCGTCAATCGGTATTTAGTAACCTGCCTTCGCAATCGGGGTTCTGTGTAATATCTATGCATTTCACCGCTACACTACACATTCCAGCTACTTCAATACTATTCAAGATTAACAGTATCAACGGCAGTTCTACAGTTAAGCTGCAGGTTTTCACCGCTGACTTATCAACCCGCCTACGGACCCTTTAAACCCAATAAATCCGGATAACGCTCGCATCCTCCGTATTACCGCGGCTGCTGGCACGGAGTTAGC
+
CCCCCGGCFGFGGGGGGGGGGGGGGGGGGGGGGGGGGGGGGGGGGGGGGGGGGGGGBFGGGGGGGGGGGGGGGGGGGGGGGGGGGGGGGGGGGGGGGGGGGGGGGGGGFGGGGGGGGGGGGGGGGGGGGGGGGGGGGGGGFGGGGGGGGGGEGGGGGGGFGGGGGGGGGGGDCGGGFGF@GGFGGGGGGGGGGGGDFGGGFFFFFFFFFFEFEFFFFFFFFFAAAD9@DFFFB=EFFFFFF?=DE<CEFF@>;@?EE06;;99>FFB<AF;:???)6<:B>9BF;1>D7(28:6((44<)-
@M04999:289:000000000-L3R54:1:1101:17646:5944 2:N:0:445
GACTACCGGGGTATCTAATCCTGTTTGCTCCCCACGCTTTCGCATCTCAGCGTCAGTATCTGTCCAGAAGGCCGCCTTCGCCACCGGTATTCCTCCACATCTCTACGCATTTCACCGCTACACGTGGAATTCTACCTTCCTCTACAATACTCCAGATAACCAGTTTTAAGTGCAGTTCCCAGGTTGAGCCCGGGGCTTTCACACCTAACTTAATTATCCGCCTACATGCCCTTTACGCCCAGTCATTCCGATTAACGCTCGCACCCTCCGTATTACCGCGGCTGCTGGCACGGAGTTAGCC
+
@CCCCG8FFEG@@EFGGGGDFGFGFAFGGGGD:FDEEEGGGGGGGGGFGFGGFEGGEGFGGGGFDDGFDGC@ECGGDGGGDGEGGD7@FGFGGGGDFFFAFAFFFGGGFCF=FAEFCGGGGGGGGCGC@FGFAFGGFFGGFGFDGGGGFDGGGGGAEEFG8DEDF+=DEGFGGGGEFGF6CF7@9DCFCCCEEGGD>*;CCFCA?AAA=C?BEFFFEF8@F@@(3;47=58=(66C@D@328;EEEFEFFD@F?A2<0089B>>;F::1081,4>DAFF9B0(7?0)4?(3:9(7(,)-),
@M04999:289:000000000-L3R54:1:1101:23713:5956 2:N:0:445
GTATCTAATCCTGTTTGCTCCCCACGCTTTCGCATCTCAGCGTCAGTATCTGTCCAGAAGGCCGCCTTCGCCACCGGTATTCCTCCACATCTCTACGCATTTCACCGCTACACGTGGAATTCTACCTTCCTCTACAATACTCCAGATAACCAGTTTTAAGTGCAATTCCCAGGTTGAGCCCGGGGCTTTCACACCTAACTTAATTATCCGCCTACATGCCCTTTACGCCCAGTCATTCCGATTAACGCTCGCACCCTCCGTATTACCGCGGCTGCTGGCACGGAGTTAGCCGGTGCTTCTT
+
CCCCCCFGGGGGGGGGGGGGGGGGGGDGGGGGGG>GEGGGGGGGGGGGGGGGGCFEGFGFGGGGGGGCGGGGGGGEGGGFGGGGGGGGGG8FFGGGGGCGGGGGGGGGGGGGGGGGEG:FGFGGGGGGFGFGGGGGDFGGGGGGFFFGFGGFFAFGFGGGGGGGGGG,@?F?@DFGFGF+=D67BGGGGGFDGGGFGCFGFFCFFFFFEDFFFFFFFF;3FEBEFFF@>==56@EFE3?F012;;CD9;@FFF@B:0??BBFF0<>>(4(-43>:?7?F0<BF>B:8).:09(,-952:A)
@M04999:289:000000000-L3R54:1:1101:9821:5963 2:N:0:445
GGCGACTACAAGGGTATCTAATCCTGTTCGCTCCCCACGCTTTCGTCCATCAGCGTCAATCGGTATTTAGTAACCTGCCTTCGCAATCGGGGTTCTGTGTAATATCTATGCATTTCACCGCTACACTACACATTCCAGCTACTTCAATACTATTCAAGATTAACAGTATCAACGGCAGTTCTACAGTTAAGCTGCAGGTTTTCACCGCTGACTTATCAACCCGCCTACGGACCCTTTAAACCCAATAAATCCGGATAACGCTCGCATCCTCCGTATTACCGCGGCTGCTGGCACGGAGTT
+
CCCCCGGGGGGGGGGGGGGGGGGGGGGGGGGGGGGGGGGGGGGGGGGGGGGGGGGGGGGGGGGGGGGGGGGGGGGGGGGGGGGGGGEGGGGGGGGGGGGGGGGGGFGGGGGGGGGGGGGGGGGGGGGGGGGGGGGGGGGGGGGFGGGGGGG8DFGGGGGGGGGGGGGGGGGGGGGGFG;BFGGGGCFGGGGGGGGGFGGGFFFFFFFFFFAFFFFFFFFDFAFFF9@FDDFFFFD@EFEFEFFDFF;<EFFFF02;?@F@BFFF>><>:DFFF4:12244:>FB>>>BFBF01<:>;6:?
@M04999:289:000000000-L3R54:1:1101:3830:5986 2:N:0:445
TATTGACTACCGGGGTATCTAATCCTGTTTGCTCCCCACGCTTTCGCCTCTCAGCGTCAGTATCTGTCCAGAAGGCCGCCTTCGCCACCGGTATTCCTCCACATCTCTACGCATTTCACCGCTACACGTGGAATTCTACCTTCCTCTACAATACTCCAGATAACCAGTTTTAAGTGCAATTCCCAGGTTGAGCCCGGGGCTTTCACACCTAACTTAATTATCCGCCTACATGCCCTTTACGCCCAGTCATTCCGATTAACGCTCGCACCCTCCGTATTACCGCTGCTGCTGGCACGGACTT
+
CCCCCFFGGGGGGGGGGGGGGGGGGGGGGGGGGGGGGGGGGGGGGEG@FGGGGGGGGGGGGGGGGGGGGGGGGG@EFGGCGGGGGGGGGGGGGGGGGGGGGGGGGGGGGGGGGGGGGGGGGGGGGGGGFGGGGGGGGGGGGGGGGGGGGGGGGGGFFGGAFDAGFFGGGGGGE7EGFFFGGGGGGGGGGG?FFGGDDDDDEFFFFFFF@FFFDFFFEF>?FE?29@FFF@EEFFFFF@EF0;>9<;@EFFFF?=??BB<<?B?012(4>FFF?F:0::AF>(,(,42)277(-(421(((.
@M04999:289:000000000-L3R54:1:1101:14455:6012 2:N:0:445
GACTACAGGGGTATCTAATCCTGTTTGCTCCCCACGCTTTCGCATCTCAGCGTCAGTATCTGTCCAGAAGGCCGCCTTCGCCACCGGTATTCCTCCACATCTCTACGCATTTCACCGCTACACGTGGAATTCTACCTTCCTCTACAATACTCCAGATAACCAGTTTTAAGTGCAGTTCCCAGGTTGAGCCCGGGGCTTTCACACCTAACTTAATTATCCGCCTACATGCCCTTTACGCCCAGTCATTCCGATTAACGCTCGCACCCTCCGTATTACCGCGGCTGCTGGCACGGAGTTAGCC
+
CCCCCGGGGGGGGGGGGGGGGGGGGGGGGGGGGGGGGGGGGGGGGGFGGGGGGGGGGGGGGGGGGGGGGGGGGGGGGGGGGGFFGGGGGGGGGGGGGGGGGGGGGGGGGGDGGGGGGGGGGGGGGGGGGGGGGGGGGGGGGGGGGGGFGGGGGFGDEGGGGGGFFGGGGGGGGFGGFGD?GG6@DFGGGGGGGGGGDGGGFFFFDFFFFFFEFFFFCFFDF@>9@ECF@=DFFFEFFFFDFFEEFFFFCEFF@FFFFF<:>6;9>B?0:B?FFFFB>BF>>62;??FFB<BB;01(,6<4.
@M04999:289:000000000-L3R54:1:1101:21032:6032 2:N:0:445
TGGTTGACTACCCGGGTATCTAATCCTGTTTGCTCCCCACGCTTTCGCATCTCAGCGTCAGTATCTGTCCAGAAGGCCGCCTTCGCCACCGGTATTCCTCCACATCTCTACGCATTTCACCGCTACACGTGGAATTCTACCTTCCTCTACAATACTCCAGATAACCAGTTTTAAGTGCAATTCCCAGGTTGAGCCCGGGGCTTTCACACCTAACTTAATTATCCGCCTACATGCCCTTTACGCCCAGTCACTCCGATTAACGCTCGCACCCTCCGCATTACCGCGGCTGCTGCCACGGACC
+
-686<,;E<EGGGGC:8+CE6;66EGCCC@C<FCFFGGFGFGF@CFCFC:F<FC,E68FFCC6EF@CEFGEE<<@<FGFGGF,E=FGEGGC:FFCFGGDGGGGF8F9FFAF:F===CFFGGGGEBGEGCA8=+6C4EEDGGF,DGGGD=EC=A8FDFG=D,=,=EGFF==DADG8D9DCDC:FGGFC6D?D71DFFDC*/:5*3;EFCFF(65F@::+=8=??E2=FDF@F?CEFF@;@6>(;9:1=/;@))7511282<D((3?9;02;:23:3(-(-:AA:B690(4:>:),),4(3((
@M04999:289:000000000-L3R54:1:1101:23045:6034 2:N:0:445
GGTGACTACCAGGGTATCTAATCCTGTTTGCTATCCACGCTTTTGAGCATGAACGTCAGTGTTATCCCAGGAGGCTGCCTTCGCCATCGGTATTCCTCCACATCTCTACGCATTTCACTGCTACACGTGGAATTCTACCTCCCTCTGACACACTCTAGTTAGACAGTTTCAAATGCACGTCCCAAGTTGAGCTCGGGGATTTCACATCTGACTTATCTAACCGTCTGCGCTCGCTTTACGCCCAGTAATTCCGATTAACGCTCGCACCCTACGTGTTACCGCGGCTGCTGGCACGTAGTT
+
CCCCCGGGGGGGGGGGGGGGGGGGGGGGGGGGGGGGGGGGGGGGGGGGGGGGGGGGGGGGGGGGGGGGGGGGGGGGGGGGGGGGGGGGGGGGGGGGGGGGGGGGGGGGGGGGGGGGGGGGGGGGGGGGGGGGGGGGGGGGGGGGGGGGGGGGD=FGGGFGGGGGGGGGGGGGGGGGFGFGGDGGGGFGFGGGDEGGGGGDFFFFFFFFFFEF<CCEFFFFF9A8=@CEAFBDFF@FFEEFF@>DFFEFFFFFE@FFFFC?B17:BFFFFBFFF:1.4:4>B6;19(4:>>(((.8(302)
@M04999:289:000000000-L3R54:1:1101:13742:6041 2:N:0:445
GGGACTACCGGGGTATCTAATCCTGTTCGCTACCCATGCTTTCGAGCCTCAGCGTCAGTTACAGACCAGAGAGCCGCCTTCGCCACTGGTGTTCTTCCATATATCTACGCATTCCACCGCTACACATGGAGTTCCACTCTCCTCTTCTGCACTCAAGAAAAACAGTTTCAGCTGCACTTCCCCGGTTAAGCCGAGGGCTTTCACAGCTGACTTGTTCTCCCGCCTGCGTTCGCTTTACGCCCAATAAATCCGGACAACGCTTGCCACCTACGTATTACCGCGGCTGCTGGCACGTAGTT
+
CCCCCGGGGGGGGGGGGGGGGGGGGGGGGGGGGGGGGGGGGGGGGGGGGGGGGGGGGGGGGGGGGGGGGGGGGGGGGGGGGGGGGGGGGGGGGGGGGGGGGGGGGGGGGGGGGGGGGGGGGGGGGGGGGGGGGGGGGGGGGGGGGGGGGGGGGGGGGGGGFGGGDFGGGGGGGGGGFGBCGGGGGGGGGGGGGGGGGGFGFFFFFFFFFFDEFFFFFFF@FFFFFFFFF@@F@F0<EFDAF6??BDFBA<20,8;BFFFFFFFF3AB<B022<?FF>A4?>9BBF;13:B6:2:12<?<
@M04999:289:000000000-L3R54:1:1101:18316:6057 2:N:0:445
CAGACTACTCGGGTATCTAATCCTGTTTGCTACCCACGCTTTCGAGCATGAACGTCAGTGTTATCCCAGGAGGCTGCCTTCGCCATCGGTATTCCTCCACATCTCTACGCATTTCACTGCTACACGTGGAATTCTACCTCCCTCTGACACACTCTAGTTAGACAGTTTCAAATGCACGTCCCAAGTTGAGCTCGGGGATTTCACATCTGACTTATCTAACCGTCTGCGCTCGCTTTACGCCCAGTAATTCCGATTAACGCTCGCACCCTACGTATTACCGCGGCTGCTGGCACGTAGTT
+
CCCCCGGGGGGGGGGGGGGGGGGGGGGGGGGGGGGGGGGGGGGGGGGGGGGGGGGGGGGGGGGGGGGGGGGGGGGGGGGGGGGGGGGGGGGGGGGGGGGGGGGGGGGGGGGGGGGGGGGGGGGGGGGGGGGGGGGGGGGGGGGFFGCDFGGGGGGGGGCFGGGGGFGGGFGGGGGGFGFGGGGGGGGFGGGFGGGGGGGFFFFFFFFC=EEFFFFFFFFFFFFFF==A=@AFFFDDC=DEB61;E<FEEFFF?F@FCE?FFFFFFFFFFFB??BFFFF4?037>BFF:?F:BFF:?:1>
@M04999:289:000000000-L3R54:1:1101:13631:6065 2:N:0:445
TGACTACTCGGGTATCTAATCCTGTTCGCTCCCCACGCTTTCGTCCATCAGCGTCAATCGGTACTTAGTAACCTGCCTTCGCAATCGGGGTTCTGTGTAATATCTATGCATTTCACCGCTACACTACACATTCCAGCTACTTCAATACTATTCAAGATTAACAGTATCAACGGCAGTTCTACAGTTAAGCTGCAGGTTTTCACCGCTGACTTATCAACCCGCCTACGGACCCTTTAAACCCAATAAATCCGGATAACGCTCGCATCCTCCGTATTACCGCGGCTGCTGGCACGGAGTTAGC
+
CCCCCGGGGGGGGGGGGGGGGGGGGGGGGGGGGGGGGGGGGGGGGGGGGGGGGGGGGGGGGGGGGGGGGGGGGGGGGGGGGGGGGGGGGGGGGGGGGGGGGGGGGGGGGGGGGGGGGGGGGGGGGGGGGGGGGGGGGGGGGGGGGGGGGGGGGGGGGGGGGGGGGGGGGGGGGEGGFGFGGGGGGGGGGGGGGGGGGGGGFFFFFFFFFFFFFFFFFFFFFFFFFFFFFBBDFFFFFFFF??;@8AFEF@B9;11>360;<>FFF;?2AF>F:??AFFF6(299>FFFF???B6363?AA)
@M04999:289:000000000-L3R54:1:1101:20661:6102 2:N:0:445
CGGTGACTACTCGGGTATCTAATCCTGTTCGCTACCCATGCTTTCGAGCCTCAGCGTCAGTAACAGACCAGAGAGCCGCCTTCGCCACTGGTGTTCTTCCATATATCTACGCATTTCACCGCTACACATGGAGTTCCACTCTCCTCTTCTGCACTCAAGTCTCTCAGTTTCCGATGCTCTTCCTCAGTTAAGCTGAGGGCTTTCACATTCAGACTTAAAAGACCGCCTGCGCTCCCTTTACGCCCAATAAATCCGGACAACGCTTGCCACCTACGTATTACCGCGGCTGCTGGCACGTAGT
+
CCCCCFG96F@C,66CBFFFFFDCFDEFGGGGGGGGGGGGGGGGGGGGGGFGGGGGGGGGGGGGGGGGGGGGGGGGGGGGGGGCEGGGGGGGGGGFGCGGGGGGGGFGGGGGGGEGGGGGGGGGGGGGGGGGGGGGGGGGGGGGGGGGGGGGGGGGGGGFFFGGGGGGGGGGGGGGFGFFDGGFGGGGGGGGDEEFFGDGAFFFFFFFEFFFFFFFFFF5BC@>A=9ABDFFF@FBF=BFFFFF@DFFEAEEF1>:D@F;;@>F0<?:9<6??::??A?>AD69;017;FF2:022-4((-
@M04999:289:000000000-L3R54:1:1101:22749:6127 2:N:0:445
GACTACTAGGGTATCTAATCCTGTTTGCTCCCCACGCTTTCGCATCTCAGCATCAGTATCTGTCCAGAAGGCCGCCTTCGCCACCGGTATTCCTCCACATCTCTACGCATTTCACCGCTACACGTGGAATTCTACCTTCCTCTACAATACTCCAGATAACCAGTTTTAAGTGCAATTCCCAGGTTGAGCCCGGGGCTTTCACACCTAACTTAATTATCCGCCTACATGCCCTTTACGCCCAGTCATTCCGATTAACGCTCGCACCCTCCGTATTACCGCGGCTGCTGGCACGGAGTTAGCC
+
CCCCCGGGGGGGGGGGGGGGGGGGGGGGGGGGGGGGGGGGGGGGGGGGGGGGGGGGGGGGGGGGGGGGGGGGGGGGGGGGGGGGGGGGGGGGGGGGGGGGGGGGGGGGGGGGGGGGGGGGGGGGGGGGGGGGGGGGGGGGGGGFGGGGGGGGGGGFGGGGGGGGGGGGGGFGGG?FFGFGGGGGGGGGGGGGGGGGGFGCF>6CFFF4@=EEFFFFEFFDFF??FFFEFBDFDFFEFD@A<D@EFF3CCE<DF;EFFF@@BFFFFFFFFF:(4?>DF?FF(2>>F>4::???FB16:2AA8
@M04999:289:000000000-L3R54:1:1101:11005:6136 2:N:0:445
GGGACTACCGGGGTATCTAATCCTGTTTGCTCCCCACGCTTTCGCATCTCAGCGTCAGTATCTGTCCAGAAGGCCGCCTTCGCCACCGGTATTCCTCCACATCTCTACGCATTTCACCGCTACACGTGGAATTCTACCTTCCTCTACAATACTCCAGATAACCAGTTTTAAGTGCAGTTCCCAGGTTGAGCCCGGGGCTTTCACACCTAACTTAATTATCCGCCTACATGCCCTTTACGCCCAGTCATTCCGATTAACGCTCGCACCCTCCGTATTACCGCGGCTGCTGGCACGGAGTT
+
CCCCCGGFGGGGGGGGGGGGGGGGGGGGGGGG8FCFGGGGGGGGG,FGGGGGGGGGGGFGGGGGGGGGGGGGGGGGGGGDFGEGGGGGGGGGGGGGGGGGGGGFG9FGGGGGEGGGGGGGGGGGGGGGGGGGGGGGGGGGGGGGGGGGGGGGGGFGGGDGGGFGGGGGGGGGFDFGFGFGG7FFGCFGGG?CFGGDCD>*@FFFFFFFFFFFFFFA?FFEADBFFFDFFFE;DF;;EFFA>@FFF@7EFEF@<???<ABFB66>>>>FFBFB?1(544-899>>6>F?F><:D69;((.
@M04999:289:000000000-L3R54:1:1101:21743:6137 2:N:0:445
GACTACACGGGTATCTAATCCTGTTCGCTCCCCACGCTTTCGTCCATCAGCGTCAATCGGTACTTAGTAACCTGCCTTCGCAATCGGGGTTCTGTGTAATATCTATGCATTTCACCGCTACACTACACGTTCCAGCTACTTCAATACTATTCAAGATTAACAGTATCAACGGCAGTTCTACAGTTAAGCTGCAGGTTTTCACCGCTGACTTATCAACCCGCCTACGGACCCTTTAAACCCAATAAATCCGGATAACGCTCGCATCCTCCGTATTACCGCGGCTGCTGGCACGGAGTTAGCC
+
CCCCCGGGGGGGGGGGGGGGGGGGGGGGGGGGGGGGGGGGGGGGGGGGGGGGGGGGGGGGGGGGGGGGGGGGGGGGGGGGGGGGGGGGGGGGGGGGGGGGGGGGGGGGGGGGGGGGGGGGGGGGGGGGGGGGGGGGGGGGGGGGGGGGFGGGGGGGGGGGGGGGGGGGGGGGGGGGFGFGGGGGGGGGGFFGGGGGGGGGFFFFFFFFFBFFFFFFFFFFFF=DDFFFFFD@@8CEEF@EFF;;EFFFFFF030>@<@FFFFBFFF<AFFFFF2<A<6;>B;;9?BF?FFFF06>BFAAA:
@M04999:289:000000000-L3R54:1:1101:12801:6138 2:N:0:445
GACTACTGGGGTATCTAATCCTGTTTGCTACCCACGCTTTCGAGCCTGAACGTCAGTGTTATCCCAGGAGGCTGCCTTCGCCATCGGTATTCCTCCACATCTCTACGCATTTCACTGCTACACGTGGAATTCTACCTCCCTCTGACACACTCTAGTTAGACAGTTTCAAATGCACGTCCCAAGTTGAGCTCGGGGATTTCACATCTGACTTATCTAACCGTCTGCGCTCGCTTTACGCCCAGTAATTCCGATTAACGCTCGCACCCTACGTATTACCGCGGCTGCTGGCACGTAGTTAGCC
+
CCCCCGGGGGGGGGGGGGGGGGGGGGGGG9FGFGGDGGGGGGGEFBF@F@@FGGGGGDGCFFFGGGGGGGGG@FGGGGGGGGGEGGGGGGGGGGGGFFGGGGGGGGGGGGGGGGGFGGGGGGGEGGGGFGGGGGGGCGGGGGGG;EGFFGGGCGGGGGGDGGGGGGGFGGGGGGGGFGEGGGGGGGGGGAFGGGGDDGGFFFFFFFFFEFFF7CFFFFFBA@=@EFFADF=@FDCEDF=BFF8EEFEEE@@FF6CEF9D?B>>2>F??<?1):0<FF6>(2639BFFF??<B6::64<A>4
@M04999:289:000000000-L3R54:1:1101:27531:6188 2:N:0:445
GACTACAAGGGTATCTAATCCTGTTTGCTCCCCACGCTTTCGCATCTCAGCGTCAGTATCTGTCCAGAAGGCCGCCTTCGCCACCGGTATTCCTCCACATCTCTACGCATTTCACCGCTACACGTGGAATTCTACCTTCCTCTACAATACTCCAGATAACCAGTTTTAAGTGCAATTCCCAGGTTGAGCCCGGGGCTTTCACACCTAACTTAATTATCCGCCTACATGCCCTTTACGCCCAGTCATTCCGATTAACGCTCGCACCCTCCGTATTACCGCGGCTGCTGGCACGGATTTAGCC
+
CCCCCGGGGGGGGGGGGGGGGGGGGGGGGGGGGGGGGGGGGGGGGGGGGGGGGGGGGGGGGGGGGGFGGGGGGGGGGGGGGGGGGGGGGGGGGGGGGGGGGGGGGGGGGGGGGGGGGGGGGGGGGGGGGGGGGGGGGGGGGGGGGGGGGGGGGGGGGGGGGGGFFGGGGCDGFGGGFGFGGGCF?EGGGGGGGGGGGGGGFFFFFFFFFECBEFFFFFF9FFFFFFFFFFFFFFFFFDBBDDFEAC5?CEDF;FC<;@FF9;(49?::193((.<BB?BFF;>><4>(4:<629(-4))64
@M04999:289:000000000-L3R54:1:1101:9587:6216 2:N:0:445
AACGACTACAAGGGTATCTAATCCTGTTCGCTACCCATGCTTTCGAACTTCAGCGTCAGTTACAGACCAGAGAGCCGCCTTCGCCACTGGTGTTCTTCCATATATCTACGCATTCCACCGCTACACATGGAGTTCCACTCTCCTCTTCTGCACTCAAGAAAAACAGTTTCAGCTGCACTTCCCCGGTTAAGCCGAGGGCTTTCACAGCTGACTTGTTCTCCCGCCTGCGTTCGCTTTACGCCCAATAAATCCGGACAACGCTTGCCACCTACGTATTACCGCGGCTGCTGGCACGTAGTT
+
CCCCCGGGGGGGGGGGGGGGGGGGGGGGGGGGGGGGGGGGGGGGG,FF@FGGGGGGGGGGGGGGGGGGGGGGGGGGGGGGGGFGGGGGGGGGGGGGGGGGGGGGGGGGGGGGGGGGGGGGGGGGGGGGGGGGGGGGGGGGGGGGGGGGGGGGGGGGGGGF8EGGGGGGGGGDGGGGFGFGGGGGGGGGECCFGCCDDDGGFFFFFFFFFFFFFFFFFFFFFF>@BDDDBFFFFFFFFEFFFFFF<FF3>?EFF9129:BFFFFBBBF?01>?037>>BFF?9B0966?FFFF0<??((44
@M04999:289:000000000-L3R54:1:1101:21944:6251 2:N:0:445
ATGCCGACTACACGGGTATCTAATCCTGTTCGCTACCCATGCTTTCGAACCTCAGCGTCAGTTACAGACCAGAGAGCCGCCTTCGCCACTGGTGTTCTTCCATATATCTACGCATTCCACCGCTACACATGGAGTTCCACTCTCCTCTTCTGCACTCAAGAAAAACAGTTTCAGCTGCACTTCCCCGGTTAAGCCGAGGGCTTTCACAGCTGACTTGTTCTCCCGCCTGCGTTCGCTTTACGCCCAATAAATCCGGCCAACGCTTGCCACCTACGTCTTACCGCGGCTGCTGTCACGTAGT
+
CCCC8@7FFCCFGDE>FGGGGGEFE<CFEEFGG@CGCGFGFGGGGGG<DG@EG@6CFGGGEGGGGAFFFGFDEEFEF8=FB@FGFGGGGGG?54:@FFFGGFGGGCE@@BE@FCF:F<,=A8FF>+AFCFCEC,@=EGFGFGAFGDGGGGFCGFGGGF?EG8DF8C8DFCDFGACFF?6CF?CE8:CGG5:C,<<9?4*/@F>FF8+1>>EEEFFC;FFFFFF@>BFFF;9<F@FFFF0+1(:2,:(1>2<AA>;6(,-43090<(4,9?:?:?02((4-651(-,39>BF?-5)4(404(
@M04999:289:000000000-L3R54:1:1101:11943:6257 2:N:0:445
CGACTACCAGGGTATCTAATCCTGTTTGCTCCCCACGCTTTCGCATCTCAGCGTCAGTATCTGTCCAGAAGGCCGCCTTCGCCACCGGTATTCCTCCACATCTCTACGCATTTCACCGCTACACGTGGAATTCTACCTTCCTCTCCAATACTCCAGATAACCAGTTTTTAGTGCAATTCCCATGTTGAGCCCGTGGCTTTCACACCTAACTTAATTATCCGCCTACATGCCCTTTACGCCCAGTCATTCCGATTAACGCTCGCACCCCCCGTATTACCGCGGCTGCTGGCACGCAGTTAGC
+
CCCCCGGGGGCGGGGGGGFFGGCEGGGDADEGGGEGEGG:FD@CFGG@FCFFGGGDEFFGGGGGF@F@FAAFGGGGGGGF<CEGGFF:FFEF9@FGFEGC,FEGGGG?FC=:FFFGGCFGD8=FF?:@FGGGDFADA>DGGGGG,@D88EFGGFEFA999FGGD9?FGG8@D,A=29AFFCD+@58@;8ECGG++;7CDFF+B>FDAAEFFC@>>A*B=A5B=<(0>4/>>=(7B/8(6560,5;<C?)).,;(6))/,689;0;6<0(2,4(8:A42499(4;>3))(((51(-324<).
@M04999:289:000000000-L3R54:1:1101:8658:6301 2:N:0:445
GTGGGACTACTGGGGTATCTAATCCTGTTCGCTACCCATGCTTTCGAGCCTCAGCGTCAGTAACAGACCAGAGAGCCGCCTTCGCCACTGGTGTTCTTCCATATATCTACGCATTTCACCGCTACACATGGAGTTCCACTCTCCTCTTCTGCACTCAAGCCTCTCAGTCTCCGATGCTCTTCCTCAGTTAAGCTGAGGGCTTTCACATTCAGACTTAAAAGACCGCCTGCGCTCCCTTTACGCCCAATAAATCCGGACAACGCTTGCCACCTACGTATTACCGCGGCTGCTGGCACGTAGT
+
CCCCCGGGGGGGGGGGGGGGGGGGGGGGGGGGGGGGGGGGGGGGGEGGGEFGGGGGGGEFGGGGGGGGGECFFGGGFGGGGGGGG@FGGGGGGFGGGGGGGDFGGFGGGGGGGGGGGGGGGGGGGGGGGCDGDGFFGGGGGGGGGGGGGGGGGGGGGECGGGGGFFGGGAFD@EDEBGFGGFGGGF?EGGC,<DFFGGGCFFFFFFFF<EE@AFFFEF>>A9==BBADBF9BFFFFFF@FFFFFFF@1;AFFFE@;@91??9BB?BFFFF:?>:?B?>?44<((79>9;<DFFF34(8(8-
@M04999:289:000000000-L3R54:1:1101:11840:6311 2:N:0:445
TGACTACTGGCGTATCTAATCCTGTTCGCTATCCATGCTTTCGAACCTCAGCGTCAGTTACAGACCAGAGAGCCGCCTTCGCCACTGGTGTTCTTCCATATATCTACGCATTCCACCGCTACACATGGAGTTCCACTCTCCTCTTCTGCACTCACGATAAACAGTTTCACCTGCACTTCTCCGTTTAAGCCTAGGGCTTTCACAGCTGACTTGTTCTCCCTCCTGCGTTCGCTTTACACCCAATAAATCCGGACGACGCTCGCCACCTACGTATTACCGCGGCTCCTGGCACTTAGTTAGC
+
CC868,CF<C,@FGCC<F,,,;C<;<,,:B:,;C<C,C@<FEE8F<FFFFFGD@C7,<EAF9E,C@C8,:,@FD@@:FFCAF@,BFECFFF=ECFGG,F<F<5?AAEFGDG@F?AFEFGD:+CD=AE,,4A8=FFCGGFGFGGFFGFC;DFGD8,6++@+,9A=>9@,7,6==,+@DFF+2=8+@=3,,,5,,<70033=?6+++;AFBCEF*=AA7F4)*:-<>)5)<)5@@FF847;A9B(83)9).=((/,((.((((,4260<B(4((4-4)-),40((((((.(4..(3)..5442
@M04999:289:000000000-L3R54:1:1101:14318:6374 2:N:0:445
CGGACTACCCGGGTATCTAATCCTGTTTGCTCCCCACGCTTTCGCATCTCAGCGTCAGTATCTGTCCAGAAGGCCGCCTTCGCCACCGGTATTCCTCCACATCTCTACGCATTTCACCGCTACACGTGGAATTCTACCTTCCTCTACAATACTCCAGATAACCAGTTTTAAGTGCAGTTCCCAGGTTGAGCCCGGGGCTTTCACACCTAACTTAATTATCCGCCTACATGCCCTTTACGCCCAGTCATTCCGATTAACGCTCGCACCCTCCGTATTACCGCGGCTGCTGGCACGGAGTT
+
CCCCCGGGGGGGGGGGGGGGGGGGGGGGGGGFGGGGGGGGGGGGGDGGGGGGGGGGGGGFGGGGGGGGGGGGGGGGGGGGGGGGGGGGGGDGGGGGGGGGGGGFGGGGGGGGGGGGG9FGGGGGGGGGGGGGGGGGGGGGGGGGGGGGGGGGGGFGGFGCDFGGGGGGFGGGGGGGFFFGFGFGFGGGGGGGGGGGGGGGFFFFFFFFFFFFFFFFEFFFF?BFDFFEF<@@@FFFFFFFFBF;EFFFFFFF@FFFFFFBFFFFBFBB6?:>:10:>FA:9(29>>:7:>?B3:9>98?
@M04999:289:000000000-L3R54:1:1101:22628:6376 2:N:0:445
GACTACAAGGGTATCTAATCCTGTTTGCTCCCCACGCTTTCGCATCTCAGCGTCAGTATCTGTCCAGAAGGCCGCCTTCGCCACCGGTATTCCTCCACATCTCTACGCATTTCACCGCTACACGTGGAATTCTACCTTCCTCTACAATACTCCAGATAACCAGTTTTAAGTGCAGTTCCAGGTTGAGCCCGGGGCTTTCACACCTCACTTAATTATCCTCCTACATGCCCTTTACGTCCAGTCATTCCAATTCACTCTCGCACCCCCCGTATTACCGCTGCTGCTGTCCCGGACTTAGCCC
+
C@CCCGDFG?BF@,EFGGFDFD@FFGGGG@@DEEGFGGGGGFGGEGFFFA8FFGGGG<EFG<EF@C<9@F@FFECFCFGG7@,@FC7==FFFGGGG?FA<AEEF9EDFGEGFFGG9@CCCECFCE@CC<FGGGGFGGFGGGA=FA8AAEFDDC88,EFDG,E83@+@:,=E:=@=FFGFGDDDE?@F6DFEEE5CGGFC>619B;*9FEA;EAF+1:8+>FB7@(8*.65B:@;>@(57).9@)<CC?)1.;))95;>)/61192((-1-(4454)(,(-484,)5)438993(43<AB)(
@M04999:289:000000000-L3R54:1:1101:22803:6393 2:N:0:445
GACTACTGGGGTATCTAATCCTGTTCGCTCCCCACGCTTTCGTCCATCAGCGTCAATCGGTATTTAGTAACCTGCCTTCGCAATCGGGGTTCTGTGTAATATCTATGCATTTCACCGCTACACCACACATTCCAGCTACTTCAATACTATTCAAGATTAACAGTATCAACGGCAGTTCTACAGTTAAGCTGCAGGTTTTCACCGCTGACTTATCAACCCGCCTACGGACCCTTTAAACCCAATGAATCCGGATAACGCTCGCATCCTCCGTATTACCGCGGCTGCTGGCACGGAGTTAGCC
+
CCCCCGGGGGGGGGGGGGGGGGGGGGGGGGGGGGGGGGGGGGGGGGGGGGGGGGGGGGGGGGGGGGFFGGGGGGGGGGGFGGGGGGGGDGGGGGGGGGGGGGGGGGGGGGGGGGGGGGGGGGGGGGGGGGGGGGGGGGGGGGGGGGGGGGGGGGGGGGGGGGGGGGGGGGGDGGGGFGFGGG8FGGGGGGCGGFGGGGGFFFFAFFFFFFFFFFFFFFF>EFFFF==DFFFFFFCCEE;DFF@=9C<CE>;DFFFF09@?BF>FB738<;<::BFFFFF;9;;10:?2:??(470:?<BF:
@M04999:289:000000000-L3R54:1:1101:24474:6446 2:N:0:445
GACTACAGGGGTATCTAATCCTGTTTGCTCCCCACGCTTTCGCATCTCAGCGTCAGTATCTGTCCAGAAGGCCGCCTTCGCCACCGGTATTCCTCCACATCTCTACGCATTTCACCGCTACACGTGGAATTCTACCTTCCTCTACAATACTCCAGATAACCAGTTTTAAGTGCAGTTCCCAGGTTGAGCCCGGGGCTTTCACACCTAACTTAATTATCCGCCTACATGCCCTTTACGCCCAGTCATTCCGATTAACGCTCGCACCCTCCGTATTACCGCGGCTGCCGGCACGGATTTAGCC
+
CCCCCGF@CBCF@EGGGGGGCCGFF<FGGFG@EGGDCC:FFEGGGGFFFGDGGGGCGGGGGGGAGGGFEFFFGG7FGGFGGGD?EE@FGGFGGGGGFGCFDCGGGGGGECGDFFGGGGGGGGEEFDFGFBGGGGGFGGFGAFGGGEGFFGGGGECFGDEFFFGD>@CF?F=FEG7AF7DFCF+AE6,@EEFE75CDGGGFFFFA4AA>5CE@8F1+1BF2?@@@2>E?E:@374.9(1;>03=@F?EEFFF0,63;?>04(7>B(22:?9283:9AA?9(499((((1,49:>1(4><AF:
@M04999:289:000000000-L3R54:1:1101:22377:6481 2:N:0:445
GACTACACGGGTATCTAATCCTGTTCGCTACCCATGCTTTCGAACCTCAGCGTCAGTTACAGACCAGAGAGCCGCCTTCGCCACTGGTGTTCTTCCATATATCTACGCACTCCACCGCTACACATGGAGTTCCACTCTCCTCTTCTGCACTCAAGAAAAACAGTTTCAGCTGCACTTCCCCGGTTAAGCCGAGGGCTTTCACAGCTGACTTGTTCTCCCGCCTGCGTTCGCTTTACGCCCACTAAATCCGGACAACGCTTGCCACCTACGTATTACCGCGGCTGCTGGCACGTAGTTAGCC
+
CCCCCGGGGGGGGGGGGGGGGGGGGGGGGGGGGGGFFGGGGGFGGGGGGGGGGGGGGGGGGGFGGGGGGGGGGDGGGGGGGGGGGFGGGGGGGGGGGGGGFGGGGGGGGGGGGGGGGGGGGGGGGCFFGGGGDGGGGGGGGGGGGGGFGGGGGFFGGGG?CFFGGGCFGGGDGFGGFGFGGGDGGEFDFGEGDEDGGGGGFFFFFFAFFFFFFFFFCFF@FFFFDFF67;FFFFEFFFFFF4=E@8EFFF26123?>FF:?14>BB<?F?B<A4:<A:>09B>(37:7?(3(2:?09A>F>
@M04999:289:000000000-L3R54:1:1101:19998:6532 2:N:0:445
GTTAGACTACAGGGGTATCTAATCCTGTTTGCTCCCCACGCTTTCGCATCTCAGCGTCAGTATCTGTCCAGAAGGCCGCCTTCGCCACCGGTATTCCTCCACATCTCTACGCATTTCACCGCTACACGTGGAATTCTACCTTCCTCTACAATACTCCAGATAACCAGTTTTAAGTGCAGTTCCCAGGTTGAGCCCGGGGCTTTCACACCTAACTTAATTATCCGCCTACATGCCCTTTACGCCCAGTCATTCCGATTAACGCTCGCACCCTCCGTATTACCGCGGCTGCTGGCACGGAGTT
+
CCCCCGGGGGGGGGGGGGGGGGGGGGGGGGGGGGGGGGGGGGGGGGGGGGGGGGGGGGGGGGGGGGGGGGGGGGGGGGGGGGGGGGGGGGGGGGGGGGGGGGGGGGGGGGGGGGGGGGGGGGGGGGGGGGGGGGGGGGGGGGFGGGGGGGGGGGGGGGGFGGGGGGGGGGGGGGGGFGFGGGGGGGFGGGGFGGGDGGGGDFFFFFFFFFFFFFFFFFFFFFFFDFFFFFFFFFFFFF3FF?>>FDFFFFFFF@<?FFFE?;<BBFBBF?BBBB<04>>DFFF6>99;?D??F(,2(,(44
@M04999:289:000000000-L3R54:1:1101:17051:6541 2:N:0:445
GACTACCCGGGTATCTAATCCTGTTCGCTACCCATGCTTTCGAACCTCAGCGTCAGTTACAGACCAGAGAGCCGCCTTCGCCACTGGTGTTCTTCCATATATCTACGCATTCCACCGCTACACATGGAGTTCCACTCTCCTCTTCTGCACTCAAGAAAAACAGTTTCAGCTGCACTTCCCCGGTTAAGCCGAGGGCTTTCACAGCTGACTTGTTCTCCCGCCTGCGTTCGCTTTACGCCCAATAAATCCGGACAACGCTTGCCACCTACGTATTACCGCGTCTGCTGGCACGTAGTTAGCC
+
CCCCCGGGGGGGGGGGGGGGGGGGGGGGGGGGGGGGGGGGGGGGGGGGGGGGGGGGGGGGGGGGGGGGGCGGGGGGGGGGGGGGGGGGGGGGGGGGGGGGGGGGGGGGGGGFGGGGDGGDGGGGGBFCGGGGGGGGGGGGGGGGGGGGGGCEGFFA3@FGGGGGGGGFGFGGGGGGFGFGGDGEG89FCF>EEDGDGGGFFFFFFF?>BEC=FFFFEFFFFBFDF>F@;<@FDFEE;;,>D?@F<7CFBB(-(16<06:??B(.8<B?303<AFFB2:>>04::<>B06:<6((42:<2:2
@M04999:289:000000000-L3R54:1:1101:11338:6568 2:N:0:445
GTTGACTACCGGGGTATCTAATCCTGTTCGCTCCCCACGCTTTCGTCCATCAGCGTCAATCGGTATTTAGTAACCTGCCTTCGCAATCGGGGTTCTGTGTAATATCTATGCATTTCACCGCTACACTACACATTCCAGCTACTTCAATACTATTCAAGATTAACAGTATCAACGGCAGTTCTACAGTTAAGCTGCAGGTTTTCACCGCTGACTTATCAACCCGCCTACGGACCCTTTAAACCCAATAAATCCGGATAACGCTCGCATCCTCCGTATTACCGCGGCTGCTGGCACGGAGTT
+
CCCCCGGGGGGGGGGGGGGGGGGGGGGGGGGGFGGGGGGGGGGGGGGGGGGGGGGGGGGGGGGGFGGGGGGGGGGGGGGGGGGGGGGGGGGGGGGGGGGGGGGGGGGGGFGGGGGGGGGGGGGGGGGGGGGGGGGGGGGGGGGGGGGGGGGGGGGGGGGGGGGGGGGGGGGGGGGGFGFGGGGGGGGGGGGGGGGGFGGGFFFFFFBEBB=BFFFFFFFFFF2@FD?FF92;FDFFFFCFFDFFFDFEFFFFB0?@<AF?0:?>BFFF??FF>?<FFD>649B>B>>FFF>?7??;(48<
@M04999:289:000000000-L3R54:1:1101:10951:6577 2:N:0:445
GGGACTACACGGGTATCTAATCCTGTTTGCTCCCCACGCTTTCGCATCTCAGCGTCAGTATCTGTCCAGAAGGCCGCCTTCGCCACCGGTATTCCTCCACATCTCTACGCATTTCACCGCTACACGTGGAATTCTACCTTCCTCTACAATACTCCAGATAACCAGTTTTAAGTGCAGTTCCCAGGTTGAGCCCGGGGCTTTCACACCTAACTTAATTATCCGCCTACATGCCCTTTACGCCCAGTCATTCCGATTAACGCTCGCACCCTCCGTATTACCGCGGCTGCTGGCACGGAGTTAC
+
CCCCCGGGGGGGGGGGGGGGGGGGGGGGGGGGFGEGGGGGGGGGG,FGGGGGGGGGGGGGGGGGGGGGCFGGGGGGG>FGGGGGGGGGEGGGGGGGGGGGGGGGGGGGGGGGGGGGGGGGGGGGGGGFGGGGGGGGGGGGGGGGGGGGCGGGGGGGGGGGGGGGGGGGGGFGGGFFFGFGGGGGFGGGF6DCFE*CDCDGFFFFFFFFEFFFFFFFFFFFF@FFFFFFFF@FFFFFFFFF09;0=@EFFFFF0<@@?<1>:126(4;BF??0,((5<B91746231:?:(4171903-(-)
@M04999:289:000000000-L3R54:1:1101:11223:6589 2:N:0:445
TTGCAGACTACAAGGGTATCTAATCCTGTTCGCTCCCCACGCTTTCGTCCATCAGCGTCAATCGGTACTTAGTAACCTGCCTTCGCAATCGGGGTTCTGTGTAATATCTATGCATTTCACCGCTACACTACACATTCCAGCTACTTCAATACTATTCAAGATTAACAGTATCAACGGCAGTTCTACAGTTAAGCTGCAGGTTTTCACCGCTGACTTATCAACCCGCCTACGGACCCTTTAAACCCAATAAATCCGGATAACGCTCGCATCCTCCGTATTACCGCGGCTGCTGGCACGGAGT
+
CCCCCGFGGGGGGGGGGGGGGGFGGGGGGGGGGGGGGGGGGGGGGGGGGGGGGGGGGGGGGGGGGGGGGGGEFGGGGGGGGGGGGGGGGGGGGGGGGGGGGGGGGFGGGGGGGGGGGGGGGGGGGGGGGGGGGGGGGGGGGGFGGGGGGGGGGGGGGGFFGGGGGGGGGGGGGGGGBDEGGGGGGGGFGGGGGGGGGGFGFFFFFFFFFFFB>FFFFFFFFFBFFFFFFF@29@FFFFFFFC8D;<DF4AFFFFFFFFFEFDBD69;>?FFFDF>BFF:)69<011126:?0>0(.1;9(-
@M04999:289:000000000-L3R54:1:1101:6700:6603 2:N:0:445
GACTACCGGGGTATCTAATCCTGTTCGCTACCCATGCTTTCGAGCCTCAGCGTCAGTAACAGACCAGAGAGCCGCCTTCGCCACTGGTGTTCTTCCATATATCTACGCATTTCACCGCTACACATGGAGTTCCACTCTCCTCTTCTGCACTCAAGTCTCTCAGTTTCCGATGCTCTTCCTCAGTTAAGCTGAGGGCTTTCACATTCAGACTTAAAAGACCGCCTGCGCTCCCTTTACGCCCAATAAATCCGGACAACGCTTGCCACCTACGTATTACCGCGGCTGCTGGCACGTAGTTAGC
+
CCCCCGGGGGGGGGGGGGGGGGGGGGGGG,@FFGGGGGGGGGGGGGGGGGGGGGGGGGGGGGGGGGGGGGGGGGGGGGGGDGGGGGGGGGGGGGGGGGGGGGGGGGGGGGGGGGGGGGGGGGGGGGGGGGGGGGGGGGGGGGGGGGGGGGGGGGGGGFGCEGGGGGGGGGGGGEDFFGFGGFGGGGGGGGGGGGGGGGGGCFFFFFFFAEFFFFFFFFFFFFBFFBF=>@>BD);3<?D:>F?@EF39?@;@DB@??>;0??089><?:??12:79ABFF(9;;;?2:>?F<:61:<<AA5
@M04999:289:000000000-L3R54:1:1101:7298:6617 2:N:0:445
GCTGAGACTACAAGGGTATCTAATCCTGTTCGCTCCCCACGCTTTCGTCCATCAGCGTCAATCGGTATTTAGTAACCTGCCTTCGCAATCGGGGTTCTGTGTAATATCTATGCATTTCACCGCTACACTACACATTCCAGCTACTTCAATACTATTCAAGATTAACAGTATCAACGGCAGTTCTACAGTTAAGCTGCAGGTTTTCACCGCTGACTTATCAACCCGCCTACGGACCCTTTAAACCCAATAAATCCGGATAACGCTCGCATCCTCCGTATTACCGCGGCTGCTGGCACGGAGT
+
CCCCCGGGGGGGGGGGGGGGGGECFGGGGGGGGGGGGGGGGGGGGGGGGGGGGGGGGGGGGGGGGGGGGGGGGGGGGGGGGGGGGGGGGGGGGGGGGGGGGGGGGGGGGGGGGGGGGGGGGGGGGGGGGGGGGGGFGGGGGGGGGGGGGGGGGFGGGGGGGGGGGGGGGGDGGGGGFGFGGGGGGGGGGGGGGGGGGGGGFFFFFFFFFFFFFFFFFFFFFFFFBFFDFFD=@@FFDFFFFFFFFFFF;ECFCFFFFFFFFFFF@FFFFFFFF:BFFF?>>A09;>9BBFF?>??FFFB>4
@M04999:289:000000000-L3R54:1:1101:24752:6642 2:N:0:445
TCGACTACCAGGGTATCTAATCCTGTTTGCTCCCCACGCTTTCGCATCTCAGCGTCAGTATCTGTCCAGAAGGCCGCCTTCGCCACCGGTATTCCTCCACATCTCTACGCATTTCACCGCTACACGTGGAATTCTACCTTCCTCTACAATACTCCAGATAACCAGTTTTAAGTGCAATTCCCAGGTTGAGCCCGGGGCTTTCACACCTAACTTAATTATCCGCCTACATGCCCTTTACGCCCAGTCATTCCGATTAACGCTCGCACCCTCCGTATTACCGCGGCTGCTGGCACGGAGTT
+
CCCCCGGGGGGGGGGGGGGGGGGGGGGGGGGGGGGGGGGGGGGGGGDFGGGGGGGGGGGGGGGGGGGGGGGGDGGGGGGGGGGGGGGGGGGGGGGGGGGGGGGGGGGGGGGGGGGGGGGGGGGGGGGGDEGGGFGGGGGGGGGGGGGFDFGGGGGGGGGGGGGGGGGGGGGGGFFGFGFGGDFG6FGGGFGFGGGGGGGGFFFFFFFFFFFFFFFFFFFFFFF@F==BE4>=BEFECEFFFFFF4);6?C?@(;<?FE;@F<B;9>BF?B?14<144:A:>94;>16???:1<B90(48
@M04999:289:000000000-L3R54:1:1101:6654:6725 2:N:0:445
TATGACTACACGGGTATCTAATCCTGTTCGCTACCCATGCTTTCGAGCCTCAGCGTCAGTAACAGACCAGAGAGCCGCCTTCGCCACTGGTGTTCTTCTATATATCTACGCATTTCACCGCTACACATGGAGTTCCACTCTCCTCTTCTGCACTCAAGTCTCTCAGTTTCCGATGCTCTTCCTCAGTTAAGCTTAGGGCTTTCACATTCAGACTTAAAAGACCGCCTGCGCTCCCTTTACGCCCAATAAATCCGGACCACGCTTGCCACCTACGTATTACCGCGGCTGCTGGCACGTAGTT
+
B9BCCCF,,6FC@C6:E<CEDCF<<@FFC@F::F<FE,@FFCCFF:<@+;<@6CCGGC:C<,FE@FCDFFGG<@7F:CFGC<<F=,FGGF?9ECEE9,,5CE<?,A4EFCCGEC,AFEE=+6:FG,C<F<EFFCGGGGGEDF8=?A9FGFGCEADGECEFEFFCA+@8EFF8=+6=?@F82=DF9EEGG:EDA,59CGFFFFFFFFFF@=7C)*B>EFA7*3<A=A9BB@@FDFFD*>@F=109?16@E95?3((66(4=39?6(-52<<1((38<<05244>6(70(,,)(,0)860426
@M04999:289:000000000-L3R54:1:1101:27702:6727 2:N:0:445
GACTACCGGGGTATCTAATCCTGTTTGCTCCCCACGCTTTCGCATCTCAGCGTCAGTATCTGTCCAGAAGGCCGCCTTCGCCACCGGTATTCCTCCACATCTCTACGCATTTCACCGCTACACGTGGAATTCTACCTTCCTCTACAATACTCCAGATAACCAGTTTTAAGTGCAATTCCCAGGTTGAGCCCGGGGCTTTCACGCCTAACTTAATTATCCGCCTACATGCCCTTTACGCCCAGTCATTCCGATTAACGCTCGCACCCTCCGTATTACCGCCGCTGCTGGCACGGAGTTAGCC
+
CCCCCGGGGGGCGGGGGGGGGGGGGGG9FGGGGGGGGEGGGFGGGGFGGFGGGGGGGGGGGGGGGGGFGGGGGGGGGEGGCGGGGFCGGGGGGGGGFGGGGGGGGGGGGGDFFGEGGGGGGGGGFF>FGGGFGGGGGGGGGGGGGGGGGGGGEFDFGGGGGGGFFDDGGGGGGGGGFGFCFG6@DFEGFFGGGGGD>FGG6BFFFFFFFF?E;B:FEFFFFFFFFFEFE;@;347>@6BE;@;@4?3?<@FF1:ABF>62;96;>B6<B68(329<240(3;>>>))508?B47(,4<44.
@M04999:289:000000000-L3R54:1:1101:12644:6737 2:N:0:445
CGACTACTCGGGTATCTAATCCTGTTCGCTACCCACGCTTTCGAGCCTCAGCGTCAGTTACTAGCCAGTCAGCCGCCTTCGCCACTGATGTTCTTCCATATATCTACGCATTTCACCGCTACACATGGAGTTCCACTGACCTCTCTAGCACTCAAGTCTTACAGTTTCTGATGCACGTCCATAGTTGAGCTATGACCTTTCACATCAGACTTATTAGACCGCCTGCGCTCCCTTTACGCCCAATAATTCCGGACAACGCTCGCCACCTACGTATTACCGCGGCTGCTGGCACGTAGTTAGC
+
CCCCCGGGGGGGGGGGGGGGGGGGGGGGGGGGGGGGGGGGGGEGGGGGGGGGGGGGGGGGGGGGGGGGGGGGGGGGGGGGGGGGGGGGGGGGGGGGGGGGGGGGGGGFDGDGGGGGGGGGGGGGGFFGFFGGGGGGGGGGGGGGGGGGGGGGGGGGFGFGGGGGGGGGGGGGGGGGFGFGGGFCGGFFFFFGGFGGGFGGFFFFFFFF@FFFFFFF=CFE5=4AFFFFADFFF=>C9=@D><@DEECEEFFF@63;?@FFD9>>?FFFFFF:8<?ADA<F91>B>B?F>??<<4304AA><
@M04999:289:000000000-L3R54:1:1101:4278:6762 2:N:0:445
GACTACTCGGGTATCTAATCCTGTCCGCTCCCCACGCTTTCGTCCATCAGCGTCAATCGGTACTTAGTAACCTGCCTTCGCAATCGGGGTTCTGTGTAATATCTATGCATTTCACCGCTACACTACACATTCCAGCTACTTCAATACTATTCAAGATTAACAGTATCAACGGCAGTTCTACAGTTAAGCTGCAGGTTTTCACCGCTGACTTATCAACCCGCCTACGGACCCTTTAAACCCAATAAATCCGGATAACGCTCGCATCCTCCGTATTACCGCGGCTGCTGCCACGGAGTTAGCC
+
CCCCCGGGGEEEFGGGGGGGGGGGEFGGFGEGCFEEFEGGGGEFEGGFFFFGGEEGGGGGGGGFDG<FFCCFEE@DCGGG>@CBFD7FGGDDFEGFGGFDDGGGGFFDFFFEFEFGCGFCFGG9AFEGFGFGGGGGG9DFGGGFFGGGFCGFF8E8E;EFGGGGDGAFGFGGDGGGD=FGGGGGGGGFGCFGFGCFFGFGFFF5?BBFFEC;<A>A=A?9?A@@FF?9@B?3=@4?C@DFD;;8A)1?EF1(6(.7((689>>FF?<BF;?:<>9<2?>19>66(.4)4:D6(-,8?2<>7
@M04999:289:000000000-L3R54:1:1101:7040:6763 2:N:0:445
ACTGACTACAGGGGTATCTAATCCTGTTTGCTCCCCACGCTTTCGCATCTCAGCGTCAGTATCTGTCCAGAAGGCCGCCTTCGCCACCGGTATTCCTCCACATCTCTACGCATTTCACCGCTACACGTGGAATTCTACCTTCCTCTACAATACTCCAGATAACCAGTTTTAAGTGCAATTCCCAGGTTTAGCCCGGGGCTTTCACACCTAACTTAATTATCCCCCTACATGCCCTTTACGCCCAGTCATTCCGATTAACGCTTGCACCCCCCGTATTACCGCGGCTCCTGGCACGGATTTT
+
C<C<BFC9FCGGGG7,;,<CC<@E,;EFGF9<FGGEGE:CFFFA@C7,@<@AA<6B,@CF@A@@@CEE9,FEF,F<4CFCFD<FC:FEEE++:?AE,?EFA8,,,99CED7FGGGFDGF87@C+,A@A4BFEGGGE944@;DF;=,,;,@=9==,6>,=E8@DE98EEFFFD8,+7?=DDDDGGF+@?,15@@GEGGGC>FFAFFFF>4>))1+*:78=*BE)626(/./*7>2@D@)))300335@3??5?138;D))0((((,)).(((-((,.44AA(---19(,4,(((.-2,((..
@M04999:289:000000000-L3R54:1:1101:24412:6787 2:N:0:445
TCCGACTACACGGGTATCTAATCCTGTTCGCTACCCATGCTTTCGAACCTCAGCGTCAGTTACAGACCAGAGAGCCGCCTTCGCCACTGGTGTTCTTCCATATATCTACGCATTCCACCGCTACACATGGAGTTCCACCCTCCTCTTCTGCACTCAAGAAAAACAGTTTCAGCTGCACTTCCCCGGTTAAGCCGAGGGCTTTCACAGCTGACTTGTTCTCCCGCCTGCGTTCGCTTTACGCCCAATAAATCCGGACAACGCTTGCCACCTACGTATTACCGCGGCTGCTGGCACGTAGTT
+
CCCCCGGGGGGGGGGGGGGGGGGGGGGGGGGGGGGGGGGGGGGGGGGGGFGGGGGGGGGGGGGFGGGGGGGGFGFGGGGGGGGGGGGGGGDGGGGGGGGGGGGGGGGGGGGGGGGGGGGGGGGGGGGGGGFGGFGGGGGGGGGGGGGGGGGGGGGGGGGGGGGGGGGGGFGFGGFGFGFGGGGGGDEGGGGGGGGGGGDGFFFFFFFFFEBBEFF=>6BE8:@BFF@@B8?@DBFF<EEFFFFF(:,84ABF6><FFFFF9<6:85A>:B?283?F:AFA:B>>>BFF?:BFFFB??((-
@M04999:289:000000000-L3R54:1:1101:12916:6815 2:N:0:445
ATAGTGACTACACGGGTATCTAATCCTGTTCGCTACCCATGCTTTCGAGCCTCAGCGTCAGTAACAGACCAGAGAGCCGCCTTCGCCACTGGTGTTCTTCCATATATCTACGCATTTCACCGCTACACATGGAGTTCCACTCTCCTCTTCTGCACTCAAGTCTCTCAGTTTCCGATGCCCTTCCTCAGTTAAGCTGCGGGCTTTCACATTCAGACTTAAAAGACCGCCTGCGCTCCCTTTACGCCCAATAAATCCGGACAACGCTTGCCACCTACGTATTACCGCGGCTGCTGGCACGTAT
+
<CCCCGGGGGGGGGGGGGGGGGGGGGGGGGGG7CFGGGGGGGGGGGDGGGGGGGGGGGGGGGGGGGFGGGGGGGGGGGEGGGGGGGGFGGGGGGGGGGGGGGGFGGFFGGGFGGGGGGGGEEGGFGGGGGGFFGGGGGGGGGGGGGGGGGGFGGGGGGGCFGGGGGGGGGGGGGGGFGFGGGGGGGD6CCACF,EC+07>AEFFFFFFE?EEFFFFFFFFAC>DD(:=DDDFFB;@DFFF3;@@66?@@;EFC?E60:9BFFF>BBFFFFBBF?:232<7A4)3793170())(,42((4)
@M04999:289:000000000-L3R54:1:1101:23596:6861 2:N:0:445
CGACTACCAGGGTATCTAATCCTGTTCGCTCCCCACGCTTTCGTCCATCAGCGTCAATCGGTATTTAGTAACCTGCCTTCGCAATCGGGGTTCTGTGTAATATCTATGCATTTCACCGCTACACTACACATTCCAGCTACTTCAATACTATTCAAGATTAACAGTATCAACGGCAGTTCTACAGTTAAGCTGCAGGTTTTCACCGCTGACTTATCAACCCGCCTACGGACCCTTTAAACCCAATAAATCCGGATAACGCTCGCATCCTCCGTATTACCGCGGCTGCTGGCACGGAGTTAGC
+
CCCCCGGGGGGGGGGGGGGGGGGGGGGGGGGGGGGGGGGGGGGGGGGGGGGGGGGGGGGGGGGGGGGGGGGGGGGGGGGGGGGGGGGGGGGGGGGGGGGGGGGGGGGGGGGGGGGGGGGGGGGGGGGGGGGGGGGGGGGGGGGGGGGGGGGGGGGGGGGGGGGGGGGGGGGGGGGGFGFGGGGGGGGGGGFGFGGGFGGGFFFFBEFFFFFFFFFFFFFFEFFFFFFF@>BFFDEFEEFFFFFF@ECFFFFFFFFFFFFFFFFFFFFFFFFBF<BDFFFF>FFBF?>BFF:??B>B?B<A5
@M04999:289:000000000-L3R54:1:1101:9186:6900 2:N:0:445
TAGAGACTACGGGGTATCTAATCCTGTTTGCTCCCCACGCTTTCGCATCTCAGCGTCAGTATCTGTCCAGAAGGCCGCCTTCGCCACCGGTATTCCTCCACATCTCTACGCATTTCACCGCTACACGTGGAATTCTACCTTCCTCTACAATACTCCAGATAACCAGTTTTAAGTGCAATTCCCAGGTTGAGCCCGGGGCTTTCACACCTAACTTAATTATCCGCCTACATGCCCTTTACGCCCAGTCATTCCGATTAACGCTCTCACCCCCCGTCTTACCCCGGCGCCTGGCACGGAGTTT
+
C@CCCFFCDFE;CGCFGGGCFGGGGFFFGGGGG<FGGGCGG@FFEGEFCEGGGCFFFG>FGGFGGGGGGGGFDGFFEGEGGGGGDGGEF@CEFGGGCG=DFEEGGGGDGGGCFCGFBGGEGGCCFGGGFGGGGDFF9F9ECFDGGG8=E9=AGCG?DFGG8DFGFDA@DEDFCEFGC7D?:DF7BD@CFCFC?EE?CGGGFFF>FFFDF=E=F>=AEF84@?=>5>=>=CCF):@;E3>513>;(4;4?5?)(31??:ABBF6(34>?0(-794(4<<4:(499>((((-(,.5:0-(4()
@M04999:289:000000000-L3R54:1:1101:10963:6909 2:N:0:445
GTCGACTACTAGGGTATCTAATCCTGTTCGCTCCCCACGCTTTCGTCCATCAGCGTCAATCGGTATTTAGTAACCTGCCTTCGCAATCGGGGTTCTGTGTAATATCTATGCATTTCACCGCTACACTACACATTCCAGCTACTTCAATACTATTCAAGATTAACAGTATCAACGGCAGTTCTACAGTTAAGCTGCAGGTTTTCACCGCTGACTTATCAACCCGCCTACGGACCCTTTAAACCCAATAAATCCGGATAACGCTCGCATCCTCCGTATTACCGCGGCTGCTGGTACGGAGTCC
+
CCCCCGGGGGFGGGGGGGGGGGGGGGGGGGGGGGGGGGGGGGGGGGGGGGGGGGGGGGGGGGGGGGGGGGFGGGGGGGGGGGGG>FGGGGGGFGGGGGGGGDF<EFFFFGGGGGGGGGGGGGDGGGGGGGGGGGGGGGGGGGGGGGGGGGGGGGGGGGFFGGGFGGGGGGGGGGGG>GFGGGGGGGGGGGGGGFFGCCCGFFFFFFDFFFFFFFFFFFFFFF=BADFB922>@FFFFFEFE@6;1=8<9CEE690<FFFF>@DBFFFBF?F?B20::AF>?6>>0((4?:>B)<?387??)
@M04999:289:000000000-L3R54:1:1101:11186:6910 2:N:0:445
AGCGACTACTGGGGTATCTAATCCTGTTCGCTACCCATGCTTTCGCACCTCAGCGTCAGTTACAGACCAGAGAGCCGCCTTCGCCACTGGTGTTCTTCCATATATCTACGCATTCCACCGCTACACATGGAGTTCCACTCTCCTCTTCTGCACTCAAGAAAAACAGTTTCAGCTGCACTTCCCCGGTTAAGCCGAGGGCTTTCACAGCTGACTTGTTCTCCCGCCTGCGTTCGCTTTACGCCCAATAAATCCGGACAACGCTTGCCACCTACGTATTACCGCGGCTGCTGGCACGTAGTT
+
CCCCCGGGGGAFGGGGGGGGGGGGGGGGGGGG@@CFFGDGGGGGG,CFGGGGGGGGGGGGGGGGGGGGGGGFFGGG>FGGGGGGGGGGGGGGGGGGGGGGGGGFGGGGGGGGGGGGGGGGDEGGGGGGGFGGGGGGGGGGGGGGFGGGGDGGGGGGD3=E?FGGGGGGGGGGGGGGFGFGGGGGGGGG>CCFG5>5>D4DFFFFFFFFFEFFFFFFEFFF4:(:>@=D>FF<09@FF9E>D@FF@DFFFFF>>(19FFBF9::2?74<:0(813<AFF<6,3914,7<?:?:?B6228<B
@M04999:289:000000000-L3R54:1:1101:22536:6925 2:N:0:445
CTAGGGACTACAGGGGTATCTAATCCTGTTTGCTCCCCACGCTTTCGCATCTCAGCGTCAGTATCTGTCCAGAAGGCCGCCTTCGCCACCGGTATTCCTCCACATCTCTACGCATTTCACCGCTACACGTGGAATTCTACCTTCCTCTACAATACTCCAGATAACCAGTTTTAAGTGCAATTCCCAGGTTGAGCCCGGGGCTTTCACACCTAACTTAATTATCCGCCTACATGCCCTTTACGCCCAGTCATTCCGATTAACGCTCGCACCCTCCGTATTACCGCGGCTGCTGGCACGGAGT
+
CCCCCGGGGGGGGGGGGGGGGGGGGGGGGGGGGGGGGGGGGGGGGGGGGGGGGGGGGGGGGGGGGGFGGGGGGGGGGGEGGGGGGGGGGGGGGGGGGGGGGGGGGGGGGGGGGGGGGGGGGGGGGGGGGGGGGGGGGGGGGGGGGGGGGGGGGGGGGGGGGGGGGGGGGGGGGGGGFGFGGGGGGGGGGGCGCGGGGGGGFFFFFFFFFFFFEFFFFCFEFFFE9B@FFF=EEF@FEFEFE7?BBFFFFFFFCFFFFFFFFFFF:>FBB96<<B>B6?FDFFFFFB>FFFFF7?BFFF9>2
@M04999:289:000000000-L3R54:1:1101:13996:6963 2:N:0:445
CGTGACTACACGGGTATCTAATCCTGTTTGCTCCCCACGCTTTCGCATCTCAGCGTCAGTACCTGTCCAGTAGGCCGCCTTCGCTACCGGTATTCCTCCACATCCCTACGCATTTCACCGCTACACTTGGAATTCTACCTCCCTCTACAATACTCCAGATAACCAGTTTTAAGTGCAATTCCCAGGTTTAGCCCGGGGCTTTCACACCTAACTTAATTATCCGCCTACATTCCCTTTACGCCCAGTCATTCCGATCAACGCTCGCACCCTCCGTATTCCCGCGGCTGCCGTCCCGCAGTC
+
-6AC<6C<F,E,+@FGDCEC<,6=,E,6C<@FG<FGA6@F:@96C7BCF9@C,E:,B@6,9,99E9FC<6,C6BF@:C4,7@4C,?=B686=,,:EGCG,F4,F,?=,A?@4C=C?FFE8CC7:FE,59,,A,6EEGGGG,DE8DD,33,,,6=EF8,,636=,=+662,=6@DD,?+<+2CC9@63E9,DFGF60C5*@**319BF>:=)>=+;FCF8*842=9(6309*0<))4.).5(.3((/747)1)(((6;3833183;FFFF??<0142:-)8<0(,(40((-4((--((,4(
@M04999:289:000000000-L3R54:1:1101:20317:7021 2:N:0:445
GACGACTACTAGGGTATCTAATCCTGTTTGCTCCCCACGCTTTCGCATCTCAGCGTCAGTATCTGTCCAGAAGGCCGCCTTCGCCACCGGTATTCCTCCACATCTCTACGCATTTCACCGCTACACGTGGAATTCTACCTTCCTCTACAATACTCCAGATAACCAGTTTTAAGTGCAGTTCCCAGGTTGAGCCCGGGGCCTTCACACCTAACTTAATTATCCGCCTACATGCCCTTTACGCCCAGTCATTCCGATTAACGCTCGCACCCTCCGTATTACCGCGGCTGCTGGCACGGAGTTT
+
CCCCCGGDGGGGGGGGGGGGGGGGGGGGGGGGGGGGGGGGGGGGGGGGGGGGGGGGGGGGGGGGGGFGGGGGGGGGGGGGGGGGGGGGGGGGGGGGGGGGGGGGGGGGGGGGGGGGGGGGGGGGGGGGGGGGGGGGFGGGGGGGGGGGGGGGGGGGGGGGGGGGGGGGGGGGFGFGFGFGGGGGGFGGGGCG?GC7DGGGFFFFFFFFFEFFFFFFFFFFF?DFFF?DEFFFEFFFFFFFFFFF<FFFFFFFF??@FFFF>:?9BFFB<6:?>FF:>>FF?B>FF6>F?B:B1<39(7B?)
@M04999:289:000000000-L3R54:1:1101:8924:7034 2:N:0:445
GGGACTACCCGGGTATCTAATCCTGTTCGCTACCCATGCTTTCGAGCCTCAGCGTCAGTAACAGACCAGAGAGCCGCCTTCGCCACTGGTGTTCTTCCATATATCTACGCATTTCACCGCTACACATGGAGTTCCACTCTCCTCTTCTGCACTCAAGTCTCTCAGTTTCCGATGCTCTTCCTCAGTTAAGCTGAGGGCTTTCACATTCAGACTTAAAAGACCGCCTGCGCTCCCTTTACGCCCAATAAATCCGGACAACGCTTGCCACCTACGTATTACCCCGGCTGCTGGCACTTAGTTT
+
CCCCCGGGGGGGGGGGGGGGGGGGGGGGGGGGGGFGGGGGGGGGGGGGGGGGGGGGGGGGGGGGGGGGGGGGGGGGGGGGGGGGGGGGGGGGGGGGGGGGGGGGGGGGGGGGDGGGGGGGGGGGGGGFGFCFGGGGGGGGGGGGGGGGGGGGGG?@EGGGGGGGGGGGGGGGGGGFFGFGGGGG?FGFGGGGGCFGGGGGFFFFFFFFFF5CEFFAEFFFFFAFFFDF9@5=2>3@EFFBDBFFFF@E)6?EF9@>F@?B9BF(4>AD??:?:?<9:9A>(,,2443:>7>082().)6:.
@M04999:289:000000000-L3R54:1:1101:5894:7117 2:N:0:445
TACAGGGGTATCTAATCCTGTTTGCTCCCCACGCTTTCGCATCTCAGCGTCAGTATCTGTCCAGAAGGCCGCCTTCGCCACCGGTATTCCTCCACATCTCTACGCATTTCACCGCTGCACGTGGAATTCTACCTTCCTCTACAATACTCCAGATAACCAGTTTTAAGTGCAGTTCCCAGGTTGAGCCCGGGGCTTTCACACCTAACTTAATTATCCGCCTACATGCCCTTTACGCCCAGTCATTCCGATTAACGCTCGCACCCTCCGTATTACCGCGGCTGCTGGCTCGGAGTTAGCCGGG
+
CCCCCFFFGGGGGGGGGGGGGGGFFGDFGGGGGGGGGGGGGGGGGAFGGGGGGGGGGGGGG<9FDCCFGGGGGDGGGGGGGGGDFEFGGGGGGGGFGGGGGGGGGGGEGGGGGGGGGGGGGGGGGGGGGGGGGGGGGGGGGFGGGGGGGGFGGFCFGGGGGGGGGG8CAFDGFGGGFGB?DGGGGFGGGGGGGCGGD7FGF939*@=E@AEEEFFF@;?@>DE:@E3:EDEFE@D>9;;FEA?35CE0<FF37<(/2(1294:BF1(48?0AFA?>69;>9?FF::(511(3-8>FF:>6(
@M04999:289:000000000-L3R54:1:1101:25694:7144 2:N:0:445
CGACTACTGGGGTATCTAATCCTGTTTGCTCCCCACGCTTTCGCATCTCAGCGTCAGTATCTGTCCAGAAGGCCGCCTTCGCCACCGGTATTCCTCCACATCTCTACGCATTTCACCGCTACACGTGGAATTCTACCTTCCTCTACAATACTCTAGTTAACCAGTTTTAAGTGCAATTCCTAGGTTGAGCCCAGGGCTTTCACACCTAACTTAATTATCCGCCTACATGCCCTTTACGCCCAGTCATTCCGATTAACGCTCGCACCCTCCGTATTACCGCGGCTGCTGGCACGGAGTTAGC
+
CCCCCGGGGGGGGGGGGGGGGGGGGGGGGGGGGGGGGGGGGGGGGGGGGGGGGGGGGGGGGGGGGGGGGGFGGGGGGGGGGGGGGGGGGGGGGGGGGGGGGGGGGGGGGGGGGGGGGGGGEGGGGGGGGGGFGGGGGGGGGGGGGGGGGFGGGGGGGGGGGGGGGGGGGGGGGGGFFGFGGGGGGGFGGGGGGGG>DGGGFFFFFEFFFFFFFFFFFFFFFFFFFF@CEFFFFFFFFFFA>DF4@EFFFCF0?FFFFFFFFBFFFBFFFFFB:?:AFFBF9606>??).4:>:019?1AF9
@M04999:289:000000000-L3R54:1:1101:4548:7145 2:N:0:445
TTGTCGACTACTAGGGTATCTAATCCTGTTCGCTACCCATGCTTTCGAACCTCAGCGTCAGTTACAGACCAGAGAGCCGCCTTCGCCACTGGTGTTCTTCCATATATCTACGCATTCCACCGCTACACATGGAGTTCCACTCTCCTCTTCTGCACTCAAGAAAAACAGTTTCAGCTGCACTTCCCCGGTTAAGCCGAGGGCTTTCACAGCTGATTTGTTCTCCCGCCTGCGTTCGCTTTACGCCCAATAAATCCGGACAACGCTTGCCACCTCCGTATTACCGCGGCTGCTGGCACGTTGT
+
--AA<FFGGGGGGGGCFGGGGGAFGGGGGG<FCFCGGG<EDFGGGGGDFGGGGGGGGGGGG<EAFCC,CFGGGFDGGEGGEGGGGGGGGFGGGGGGGGGGGGFGGGGGGGGGGGGGGGGF=CEGGGGFEEGAA?EGGEDFGGGGGGGGCGGFDDFGGGFGFF?8,CFGD:DFFCFFFGFCFGCGEEGGGGGGFGC;57C*9FFFFFFF;B9BBFF68CF?+/4-5>2@>DB28?7>FFFFFDFF9128@E<EC?B9BFB(,((,36624?23(.(-(3:B9A<9B0;9(,::8(()-,(.-
@M04999:289:000000000-L3R54:1:1101:13698:7176 2:N:0:445
ACCTTGACTACAGGGGTATCTAATCCTGTTCGCTACCCATGCTTTCGAACCTCAGCGTCAGTTACAGACCAGAGAGCCGCCTTCGCCACTGGTGTTCTTCCATATATCTACGCATTCCACCGCTACACATGGAGTTCCACTCTCCTCTTCTGCACTCAAGAAAAACAGTTTCAGCTGCACTTCCCCGGTTAAGCCGAGGGCTTTCACAGCTGACTTGTTCTCCCGCCTGCGTTCGCTTTACGCCCAATAAATCCGGACAACGCTTGCCACCTACGTATTACCGCGGCTGCTGGCACGTACT
+
CCCCCGGGGGGGGGGGGGGGGGGGGGGGGGGGGGGGGGGGGGGFGGEGGGGGGGGGGGGGGGGGGGGGGGGGGFFGGGGGGGGGGGC@FGGFGGGGGGGGGGGGGFGGGGGGGGGGGGGGGGGGGGFGGGEFF8EFGGGGGGGGGGGGGGGGGGFGGGFG,DEFGGGGGGGGFGGGFGFGGGGGGGDGEGEFFGGD>DDC?FFFFFFFF==)7AFF@FFFFEEF2@@@=D0?DF6>@DFFFDFF>?FDFEFCEFBFF>>B<(1:?B?FFFFF7?08>ABFF9:B(439;FBF8:021:((,
@M04999:289:000000000-L3R54:1:1101:26254:7200 2:N:0:445
AGACTACCCGGGTATCTAATCCTGTTTGCTCCCCACGCTTTCGCATCTCAGCGTCAGTATCTGTCCAGAAGGCCGCCTTCGCCACCGGTATTCCTCCACATCTCTACGCATTTCACCGCTACACGTGGAATTCTACCTTCCTCTACAATACTCCAGATAACCAGTTTTAAGTGCAGTTCCCAGGTTGAGCCCGGGGCTTTCACACCTAACTTAATTATCCGCCTACATGCCCTTTACGCCCAGTCATTCCGATTAACGCTCGCACCCTCCGTATTACCGCGGCTGCTGGCACGGAGTTAGC
+
CCCCCGGFGGGGGGGGGGGGGGGGGGGGGGGGGGGGGGGGGGGGGGGGGGGGGGGGGGGGGGGGGGGGGGGGGGGGGGGGGGGGGGGGGGGGGGGGGGGGGGGGGGGGGGGGGGGGGGGGCGGGGGGGGGGGGGGGGFGGGGGGGGGFFGGGGGGGGGGGGGGGGGGGGGGGGGGGFGFGGGGGGGGGGGGGGGGGGGGGFFFFFDFFFBCFEFFFFFFCFD?DFDEFFF@@3=;<><DE@@FFEEFEEFF?D67CEFFFF(479>66:?F????AABB>BF9>>?007?<7:(1;?FF24
@M04999:289:000000000-L3R54:1:1101:5242:7204 2:N:0:445
GTGACTACACGGGTATCTAATCCTGTTTGCTCCCCACGCTTTCGCATCTCAGCGTCAGTATCTGTCCAGAAGGCCGCCTTCGCCACCGGTATTCCTCCACATCTCTACGCATTTCACCGCTACACGTGGAATTCTACCTTCCTCTACAATACTCCAGATAACCAGTTTTAAGTGCAGTTCCCAGGTTGAGCCCGGGGCTTTCACACCTAACTTAATTATCCGCCTACATGCCCTTTACGCCCAGTCATTCCGATTAACGCTCGCACCCTCCGTATTACCGCGGCTGCTGGCACGGATGT
+
CCCCCGGGGGGGGGGGGGGGGGGGGGGGGGGFFGGGGGGDGGGGGGGGGGGFGGGGGGGGEFGGGGGGFGGGGGGGGGGGGGGGGGGG@FGGGGGGGGGGGGGGGGGGGGFGGGGGGGGGGGGGGCFGGGGGGGGGGGGGFFFGGGGGFGFGGGF8F8DDFGGGGGGGGGGGFGGGFFFGGGGG+D68DGFGGGCDGDGFFFFFFFFFEFFFFBFFFFFF@9>=D=BEEF=;D8@EFFDF9918E@EFFFCE@;DFFF?>FF;0>>B::?<;,41:2>B:(493(4:?FF?:2:>F6(8
@M04999:289:000000000-L3R54:1:1101:14217:7210 2:N:0:445
AAGGGACTACTAGGGTATCTAATCCTGTTCGCTCCCCACGCTTTCGCTCCTCAGCGTCAGTGACGGCCCAGAGACCTGCCTTCGCCATCGGTGTTCTTCCCGATATCTACACATTCCACCGTTACACCGGGAATTCCATTCTCCCCTACCGCACTCCAGTCCGCCCGTACCCGGCGCCGATCCACCGTTAAGCGATGGACTTTCACACCAGACGCGACGAACCGCCTACGAGCTCTTTACGCCCAATAAATCCGGATAACGCTTGCACCCTACGTATTACCGCGGCTGCTGGCACGTAGTT
+
@CCCCGGGGGGGGGGGGGGGGGGGGGGGGGGGGGGGGGGGGGGGGGGGGGGGGGGGGGGGGGGGGGGGGGGGGGGGGGGGGGGGGGGGGGGGGGGGGGGGGGGGGGGGGGGGGGGGGGGGGFGGGGGGGGDGGGGGGGGGGGGGGGGGGGGGGGGGGGDFGGGGGGGGGGGGGGGGFGFGGGGGGGGGG5CFGGGGGDGFFFFFFFFFFDF?DFFEBF>0>9>FFFF?F?FFF>BFFFFF?FFFFF?0)5<BF;1<<69703<B6:)5:BF:?BFF)8<BBBF>(79B?>74((.8:B0(.
@M04999:289:000000000-L3R54:1:1101:21306:7230 2:N:0:445
AGGTGACTACCCGGGTATCTAATCCTGTTCGCTCCCCACGCTTTCGTCCATCAGCGTCAATCGGTATTTAGTAACCTGCCTTCGCAATCGGGGTTCTGTGTAATATCTATGCATTTCACCGCTACACTACACATTCCAGCTACTTCAATACTATTCAAGATTAACAGTATCAACGGCAGTTCTACAGTTAAGCTGCAGGTTTTCACCGCTGACTTATCAACCCGCCTACGGACCCTTTAAACCCAATAAATCCGGATAACGCTCGCATCCTCCGTATTACCGCGGCTGCTGGCACGGAGTT
+
9CCCCGGGGGGGGGGGGGGGGGGGGGGGGGGGGGGGGGGGGGGGGGGGGGGGGGGGGGGGGGGGGFGGGGGFGGGGGGGGGGGGGG@FGGGGGGGGGGGGGGGGFGGGGGGGGGGGGGGGGGGGGGGGGGGGGGGGGGGGGGGGGGGGGGGGGGGGGGGGGGGGGGGGGGGGGGGGFDFFGGGGGGGGGGGGGGGGGGGGFFFFFFFFFFFFFFFFFFFEFF=BF@D?F=DDFBFFFFEFFF@FFFFEFFFFE@FFFFFF?9BF>BFFFFFFFFFFFFADA1;F691;?FB:?7<?1;B:4
@M04999:289:000000000-L3R54:1:1101:11037:7272 2:N:0:445
TTGGACTACCAGGGTATCTAATCCTGTTTGCTCCCCACGCTTTCGCATCTCAGCGTCAGTATCTGTCCAGAAGGCCGCCTTCGCCACCGGTATTCCTCCACATCTCTACGCATTTCACCGCTACACATGGAGTTCCACTCTCCTCTTCTGCACTCAAGTCTCTCAGTTTCCGATGCTCTTCCTCAGTTAAGCTGAGGGCTTTCACATTCAGACTTAAAAGACCGCCTGCGCTCCCTTTACGCCCAATAAATCCGGACAACGCTTGCCACCTACGTATTACCGCGGCTGCTGGCACGTAGTT
+
CC<CCGGGGGGGGGGGGGGGGGGGGGGGGGGGGGGGGGGGGGGGGGGGGGGGGGGGGGGGGGGGGGGGGGGGGGGGGGGGGGGGGGGGGGGGGGGGGGGGGGGGGGGGGGGGGGGGGGGGGGGGGGGGGGGGGGGGGGGGGGGGGGGGGGGGGGGGGCGFGGGGFGGGGGGGGGDGFGFGGGGGFFGGGGAFG8EF?DDGFFFFFFFFFFFCEFFFCFFE>BFFABFFF>BFFFFFF@EF?FFFF:;;E<CEEF00;>?<9>FFFFFFF<BFFF?FF?<A<0>>FBFFFBF0:?D<:36?6
@M04999:289:000000000-L3R54:1:1101:28243:7288 2:N:0:445
GCGACTACAGGGGTATCTAATCCTGTTTGCTCCCCACGCTTTCGCATCTCAGCGTCAGTATCTGTCCAGAAGGCCGCCTTCGCCACCGGTATTCCTCCACATCTCTACGCATTTCACCGCTACACGTGGAATTCTACCTTCCTCTACAATACTCCAGATAACCAGTTTTAAGTGCAGTTCCCAGGTTGAGCCCGGGGCTTTCACACCTAACTTAATTATCCGCCTACATGCCCTTTACGCCCAGTCATTCCGATTAACGCTCGCACCCTCCGTATTACCGCGGCTGCTGGCACGGAGTT
+
CCCCCGGGGGGGGGGGGGGGGGGGGGGGGGGGGGGGGGDGGGGGGGGGGGGGGGGGGGGGGGGGFGGGGGGGGGGGGGGGGGGGGGGGGGGGGFGGGGGGGGGCGGGGGGGGGGGGGGGGGEGGGGGGGGFGGGGGGGGGGGGGGGGGGGCDGGGGGCFFFGGGGDFFGGGCDCFGFGFGGGFGGGEGGGGGGGE?DGGGFFFFFFFFFFFFFFFFCFFFFDBF@=BFFFFFFFFF3>?EFFD?E@AFFFFF6<<7EEF>B070(-7:0:?98(4:9AA6>BFFFF?DF7<17<01(41
@M04999:289:000000000-L3R54:1:1101:14601:7320 2:N:0:445
CTAGGACTACCCGGGTATCTAATCCTGTTCGCTACCCATGCTTTCGAACCTCAGCGTCAGTTACAGACCAGAGAGCCGCCTTCGCCACTGGTGTTCTTCCATATATCTACGCATTCCACCGCTACACATGGAGTTCCACTCTCCTCTTCTGCACTCAAGAAAAACAGTTTCAGCTGCACTTCCCCGGTTAATCCGAGGGCTTTCACAGCTGACTTGTTCTCCCGCCTGCGTTCGCTTTACGCCCAATAAATCCGGACAACGCCTGCCACCTACGTATTACCGCGGCTGCTGGCACGTCGTT
+
CCCCCGGGGGGGGGGGGGGGGGGGGGGGGGGGGGGGGGGGGGGGGGGGGGGGGGGGGGGGGGGGGFGGGGGGGGEGGGGGGGGGGGGGGGGGGGGGGGGGGGGGEFGFGGGGGGGGGGGGDGGGGG@FFGGGGGGGGDFGGGGGGGFGGGGGGGFGGGFDGDGGGGGGGGEFAFGGFGFGGFCGF8CEG>9,@EEDDGCDFFFFFFFFDFFFFFFB>FCECFB(6=?>D0<;??;???.@129;@(6379?B:B0:>;0:;>FBB<:?F0:>?6:?FFA>A4910((-47:(1:)(.((-(
@M04999:289:000000000-L3R54:1:1101:3253:7440 2:N:0:445
GGGGGACTACTCGGGTATCTAATCCTGTTTGCTCCCCACGCTTTCGCATCTCAGCGTCAGTATCTGTCCAGAAGGCCGCCTTCGCCACCGGTATTCCTCCACATCTCTACGCATTTCACCGCTACACGTGGAATTCTACCTTCCTCTACAATACTCTAGTTAACCAGTTTTAAGTGCAATTCCTAGGTTGAGCCCAGGGCTTTCACACCTAACTTAATTATCCGCCTACATGCCCTTTACGCCCAGTCATTCCGATTAACGCTCGCACCCTCCGTATTACCGCGGCTGCTGGCACGGAGTT
+
CCCCCGGGGGGGGGGGGGGGGGGGGGGGGGGGGGGGGGGGGGGGGGGGGGGGGGGGGGGGGGGGGGGGGGGGGGCGGGGGGGGGGGGGGGGGGGGGGGGGGGGGGGGGGGGGGGGGGGGGDGGGGFGEGGGEGGGGGGGGGGGGGGGGGFGGGFCFGGGGFGGGGGGGGGGGGGGFFGFGGGGGFEFGGGGGDFGG>DDGFFFFFFFFFFFFFFFFFFFFFFFA>?FFFFFFFFBFFFEF@FBFFFFFFFFE?E<F?FF9?9;;9BB>F0<BB9?0??9:A<B>0;>F::?7:04(-19::
@M04999:289:000000000-L3R54:1:1101:22537:7441 2:N:0:445
GGACTACCGGGGTATCTAATCCTGTTCGCTACCCATGCTTTCGAACCCCAGCGTCAGTTACAGACCAGAGAGCCGCCTTCGCCACTGGTGTTCTTCCATATATCTACGCATTCCACCGCTACACATGGAGTTCCACTCTCCTCTTCTGCACTCAAGAAAAACAGTTTCAGCTGCACTTCCCCGGTTAAGCCGAGGGCTTTCACAGCTGACTTGTTCTCCCGCCTGCGTTCGCTTTACGCCCAATAAATCCGTACAACGCTTGCCACCTCCGTATTACCGCGGCTGCTGGCACGTAGTTATC
+
CCCCCGGGGGGGGGGGGGGGGGGGGGGGGGGGGGGGGGGGGGGGGGGGGGGGGGGGGGGGGGGGGGGGDGCGGGGGGGGGFGGGGGGGGGGGGGGGGGGGGGGGGGGGGGGGGGGGGGGGGGGGGGFEGFGGGGGGGGGGGGGGGGGGFGGGGGCGG=FGFEGGGGGGEEFGGGGGFCFGFFCGEGDCFGGGDCEGGGGGFFFFAAFFEFFFFFBFEFFFD9@D??FFFF@FFFFFC@FEFF:?3>)<A7>((3?<>9>?((8?BFBF(4(4(424<<17;2;>>0),,8:FFFBB:)6).
@M04999:289:000000000-L3R54:1:1101:19784:7442 2:N:0:445
TTTCGACTACCGGGGTATCTAATCCTGTTCGCTACCCATGCTTTCGAACCTCAGCGTCAGTTACAGACCAGAGAGCCGCCTTCGCCACTGGTGTTCTTCCATATATCTACGCATTCCACCGCTACACATGGAGTTCCACTCTCCTCTTCTGCACTCAAGAAAAACAGTTTCAGCTGCACTTCCCCGGTTAAGCCGAGGGCTTTCACAGCTGACTTGTTCTCCCGCCTGCGTTCGCTTTACGCCCAATAAATCCGGACAACGCTTGCCACCTACGTATTACCGCGGCTGCTGGCACGTAGTT
+
CCCCCFFGGGGGGGGGGGGGGGGGGGGGGGGGGGGGGGGGGGGGGEFGGGGGGGGGGGGGGGGGGCDGGGGGGGGGGGGGGGGGGGCGGGGGGGFGGGGGFGFFG?EFGGGGCGGGGGGGGGGGGGGDGGGGGDGGFD9EGGGGGGCGGGCGGGGGGGG88DCGGGGGFGGGFGGGFCFDFGGFGDGEG9DCFGGDGG47>FFFFFFFFFFBDFFF>FFEF=B6@BFFDBF;D?FFFF<FD?F>BB?D<)64:>F?>7?F>FFBB0?<>?F?:BFDF:<BB?B>06(24:20:?8?132:)
@M04999:289:000000000-L3R54:1:1101:28480:7449 2:N:0:445
GTGACTACTAGGGTATCTAATCCTGTTTGCTCCCCACGCTTTCGCATCTCAGCGTCAGTATCTGTCCAGAAGGCCGCCTTCGCCACCGGTATTCCTCCACATCTCTACGCATTTCACCGCTACACGTGGAATTCTACCTTCCTCTACAATACTCCAGATAACCAGTTTTAAGTGCAGTTCCCAGGTTGAGCCCGGGGCTTTCACACCTAACTTAATTATCCGCCTACATGCCCTTTACGCCCAGTCATTCCGATTAACGCTCGCACCCTCCGTATTACCGCCGCTGCTGGCACGGAGTTAC
+
CCCCCGGGGGGGGGGGGGGGGGGGGGGGGGGGGGGGGFFGGGFGGGGGGGFDGGGGGGGDFGGGGGGGGGGGGGGGGGGGGFDGGGGEFGGGGGGGGGGGGGGGGFFGGGGGGGGGGGDEFGGFGFFFGECGFGGGGGGGFGGGGGGGGGGGGGGGGGFDGGGGFGGGGG?=DFGGCGFFGGGG+DFGF?FGGGGG7DGG?5?FFFFFFFFFFAFFEFFFCDFFFFD=;5>B3@=ECE@F>B;;;@<E<EEF;08;CE6((82((-7?02?0?:??A29(4(4339(.5428B0>((4(<)
@M04999:289:000000000-L3R54:1:1101:8142:7522 2:N:0:445
AGGACTACTCGGGTATCTAATCCTGTTCGCTCCCCACGCTTTCGTCCATCAGCGTCAATCGGTATTTAGTAACCTGCCTTCGCAATCGGGGTTCTGTGTAATATCTATGCATTTCACCGCTACACTACACATTCCAGCTACTTCAATACTATTCAAGATTAACAGTATCAACGGCAGTTCTACAGTTAAGCTGCAGGTTTTCACCGCTGACTTATCAACCCGCCTACGGACCCTTTAAACCCAATAAATCCGGATAACGCTCGCATCCTCCGTATTACTGCGGCTGCTGGCACGTAGTT
+
CCCCCGGGGGGGGGGGGGGGGGGGGGGGGGGGGGGGGGGGGGGGGGGGGGGGGGGGGGGGGGGFGGGGGGGGGGGGGGGGGGG:FGGGGGGGGGGGGGGGGGGGGGGGGGGGGGGGGGGGGGGGGGGGGGGGGGGGGGGGGGGGGGGGGGGGGGGFGGCGAFGFGGGFGGGGGGGGBFFGGGGGGGGGGGGGGGGGGGGGFFFFFFFFF5@8AFFFFFFFFAFFFFFF>@FBFF=>EEFFF<FFFFFFEFFB@;D?<EF>DFBF>09?FFFFFF04AAA>FF>>>B?FB:??FF0<:?B
@M04999:289:000000000-L3R54:1:1101:13198:7552 2:N:0:445
TTGACTACAAGGGTATCTAATCCTGTTCGCTCCCCACGCTTTCGTCCATCAGCGTCAATCGGTATTTAGTAACCTGCCTTCGCAATCGGGGTTCTGTGTAATATCTATGCATTTCACCGCTACACTACACATTCCAGCTACTTCAATACTATTCAAGATTAACAGTATCAACGGCAGTTCTACAGTTAAGCTGCAGGTTTTCACCGCTGACTTATCAACCCGCCTACGGACCCTTTAAACCCAATAAATCCGGATAACGCTCGCATCCTCCGTATTACCGCGGCTGCTGGCACGGAGTT
+
CCCCCGGGGGGGGGGGGGGGGGGGGGGGGGGG+DFGGGGGGGGGGGGGGGGGGGGGGGGGGGGFFGGFAFGGGGGGGGGGGGGGGGGGGGGGGGGGGGGGGGGGGGGGGGGGGGGGGGGGGGGGGGDGGGGGGGGGGGGGGGGGGFFGGGGGGGGDGGGGGGFGGGFGGGGGC6DEFGFGGGGGGGGGGFGGGCCFFGGGFFFFFFFFFFFFFFFFEFFFF>BAFFFDD>@FFFFFFFFFFFFFDEE4?CF06(:6A@8>?FF9;?>F>AB>81?FFFF?969FF><?):?0<?>998<
@M04999:289:000000000-L3R54:1:1101:13521:7566 2:N:0:445
CGAGGACTACCCGGGTATCTAATCCTGTTCGCTCCCCACGCTTTCGCTCCTCAGCGTCAGTGACGGCCCAGAGACCTGCCTTCGCCATCGGTGTTCTTCCCGATATCTACACATTCCACCGTTACACCGGGAATTCCAGTCTCCCCTACCGCACTCCAGTCCGCCCGTACCCGGCGCCGATCCACCGTTCAGCGATGGACTTTCACACCAGACCCGACGAACCGCCTACGAGCTCTTTCCGCCCAATAAATCCGTATCACGCTTGCACCCTACGTATTACCGCGGCTGCTGCCACGTAGTT
+
CCCCCGGGGGGGGGGGGGGGGGGFGGGGGFGGGGGGGGGGGGGGGGGGGGGCFCGGGGGGGGGGG7FEGGGGGGFGFDFGGGGFEGEGGCDGGFGGGGGGGD+CEFGGFGGGGFFGGFGGCFE@FGGGG7=F@FGAEA9@EDGGGEG6@FCE+@CF>8,<DGEECCCGC7CC85C95D5<CDG6EF8:C*++<**25*;C*=+;7CFFF::?1))0(8)35419BF?(:08,((,63<)61:09::?).)6<?6410().26?64<FF?BF0(-.)-.)6424(,424:80)48<94311-
@M04999:289:000000000-L3R54:1:1101:3278:7570 2:N:0:445
CTTCGACTACCAGGGTATCTAATCCTGTTCGCTCCCCACGCTTTCGCTCCTCAGCGTCAGTGACGGCCCAGAGACCTGCCTTCGCCATCGGTGTTCTTCCCGATATCTACACATTCCACCGTTACACCGGGAATTCCAGTCTCCCCTACCGCACTCCAGTCCGCCCGTACCCGGCGCCGATCCACCGTTAAGCGATGGACTTTCACACCAGACGCGACGAACCGCCTACGAGCTCTTTACGCCCAATAAATCCGGATAACGCTTGCACCCTACGTATTACCGCCGCCGCTGGCACGTATGT
+
CCCCCGGGGGGGGGGGGGGGGGGGGGGGGGGGGGGGGGGGGGGGGGGGGGGGGGGGGGGGGGGCFCGGGGFGGGGGFEFGGGGGGGGGGGGGGGGGGGGGGGGGGGGGGGGGGGGGGGGGGGGGGGGGGGGGGGGGGFGGGFGGGGGFGGGGGECFGGGGGFCEGGGGGEGFGEGGFGFGGGGCGGGEGG8@FEGGDDGGFFFFFFFFF?,81)7@BFEF)79>FB11<:(-43?BFFAF6?99?0<B4<<479;0::<7:>?B:B>DB?<:BFF?A:<<A(((-(((26374()(...(.
@M04999:289:000000000-L3R54:1:1101:25185:7571 2:N:0:445
CAGACTACTCGGGTATCTAATCCTGTTTGCTCCCCACGCTTTCGCATCTCAGCGTCAGTATCTGTCCAGAAGGCCGCCTTCGCCACCGGTATTCCTCCACATCTCTACGCATTTCACCGCTACACGTGGAATTCTACCTTCCTCTACAATACTCCAGATAACCAGTTTTAAGTGCAGTTCCCAGGTTGAGCCCGGGGCTTTCACACCTAACTTAATTATCCGCCTACATGCCCTTTACGCCCAGTCATTCCGATTAACGCTCGCACCCTCCGTATTACCGCGGCTGCTGGCACGGAGTT
+
CCCCCGGGGGGGGGGGGGGGGGGGGGGGGGGGGGGGGGGGGGGGGGEGGGGGGGGGGGGGGGGGGGGGGFGGGGGGGGGGGGGGGGGGGGGGGGGGGGGGGGGGGGGGGGGGGGGGGGGGGGGGGGGGGGGGGGGGGGGGGGGGGGGGGGGGGGGGGGGGGGGFGGGGGGGFGGGGFGFGGGGGFGGGFGGGGGGGGGDGFFFFFFFFFFFFFFFFEFFFFDFFFFFFFFEFFF@FFFDA9BF@EEEFFFFFFFFDEFD6:?>BF>0:?<:B<(37<BA?BFFFFFBBF>F0??B>02:
@M04999:289:000000000-L3R54:1:1101:6405:7572 2:N:0:445
GGACTACCCGGGTATCTAATCCTGTTCGCTCCCCACGCTTTCGTCCATCAGCGTCAATCGGTACTTAGTAACCTGCCTTCGCAATCGGGGTTCTGTGTAATATCTATGCATTTCACCGCTACACTACACATTCCAGCTACTTCAATACTATTCAAGATTAACAGTATCAACGGCAGTTCTACAGTTAAGCTGCAGGTTTTCACCGCTGACTTATCAACCCGCCTACGGACCCTTTAAACCCAATAAATCCGGATAACGCTCGCATCCTCCGTATTACCGCGGCTGCTGGCACGGAGTTAGC
+
CCCCCGGGGGGEFGGGGGGGGGFGGGGGGGGGFGGGFGGEGGGGGGGGGGGGGGGGGGGGEGGGGGGGGGGGDFFGGGGGGGGGGFGGGGGGFGGGGGFGGGGGGGGCGFFGFGFGGGGGGGGGGGGGDFGGGGFGGGGGGGGGGGGCGGFGGE@FFGFDGGGGF8EFGGGG6CDGFGFGGGGEEGFFGGGE?@CGGGGGFA>89@E>ADEFFFFCEFFF>BFFFF=2@FFFF@F<E9EF04=D3;7<EFF@0;<AF(6<?>6BFBF?FF01124<DFF960(,123:::0)3,(,4?FBA
@M04999:289:000000000-L3R54:1:1101:16624:7660 2:N:0:445
AGACTACAGGGGTATCTAATCCTGTTTGCTCCCCACGCTTTCGCATCTCAGCGTCAGTATCTGTCCAGAAGGCCGCCTTCGCCACCGGTATTCCTCCACATCTCTACGCATTTCACCGCTACACGTGGAATTCTACCTTCCTCTACAATACTCCAGATAACCAGTTTTAAGTGCAATTCCCAGGTTGAGCCCGGGTCTTTCACACCTAACTTAATTATCCGCCTACATGCCCTCTACGCCCAGTCATTCCGATTAACGCTCGCACCCTCCGTATTACCTCGGCTGCCTGCCCGGCTCTGGC
+
CCCCCGG,<C@:C;FCFFFCFGGGGGGGGGFEF:,CCFF,BDCC7C+FFCF8FCFGDF9CFFGF9FGG9FFG,9CFEGGGGE7FCAFFG+BEGGGGGFFGFGCGGGG?@FGGC<F9?6:C:89=FGF+CFGGFG9EGGGGGGE=9;EDFEGGGGCCDFGAEGGG9=2=DG,@8DD,?+=F+6++@@6389@C7+@*;;2<AFF6A5?FFDEEE>FFFFFF*>=D9BF??B@:3(73C9@>(/(.47C5CE;27(6;3(6179;6;2((8(34(8()6)).4(43;0(,56((,((((.)))
@M04999:289:000000000-L3R54:1:1101:23319:7681 2:N:0:445
GACTACTAGGGTATCTAATCCTGTTTGCTACCCATGCTTTCGAGCCTCAGCGTCAGTGACAGACCAGAGAGCCGCCTTCGCCACTGGTGTTCTTCCATATATCTACGCATTTCACCGCTACACATGGAGTTCCACTCTCCTCTTCTGCACTCAAGTTAAACAGTTTCCGTTGCAATTCCTCAGTTGAGCTGAGGGCTTTCACATCCCAGACTTATTTAACCGCCTGCGCTCCCTTTACGCCCAATAAATCCGGACAACGCTTGCCACCTACGTATTACCGCGGCTGCTGGCACGTAGTT
+
CCCCCGGGGGGGGGGGGGGGGGGGGGGGGGGGGGGGGGGGGGGGGGGGGGGGGGGGGGGGGGGGGGGGGGGGGGGGGGGGGGGGGGGGGGGGGGGGGGGGGGGGGGGGGGGGGGGGGGGGGGGGGGGGGGGGGGGGGGGGGGGGGGGGGGGGGGGGGGGGGGFGGGGGGGGDGGGGFGFGFGGGGGFGGGGFFGGGGGGFFFFFFFFFF5=EECFFFFFFF@BFFBFFF=DFDFFF4>DDF>9>B)5@CFFFF126@D0:1(6;@@E?DFF?FF4(4>9(,344;0(5)5((.(32(4<
@M04999:289:000000000-L3R54:1:1101:8627:7703 2:N:0:445
GCTCGACTACACGGGTATCTAATCCTGTTCGCTCCCCACGCTTTCGTCCATCAGCGTCAATCGGTCTTTAGTAACCTGCCTTCGCAATCTGGGTTCTGTGTAATATCTATGCATTTCACCGCTACACTACACATTCCAGCTACTTCCATACTATTCAAGATTAACAGTATCAACGGCAGTTCTACAGTTAAGCTGCAGGTTTTCACCTCTGACTTATCAACCCGCCTACGTACCCTTTAAACCCAATAAATCCGGATAACGCTCCCATCATCCGTATTACCGCGGCTGCTGGCACGTAGTT
+
-ACCCGFGGFCEGDGGGGGGA,CEFGFGGG7F6FEGG8F::CFC<:CFEFGGFDFGEFFGFFFCG,@FFCGF<9FF?EBFFGGGDCF>E,B9=ABFFEGFGGDD9FGFGF<A9FF<FFE9FEGEGECGGFG,?9=BFCAE?EFGGG,=EDGD;=DEF8;A@A,@=DACDGGG,AD8?DE+=DCECA=@CE7=FF7CF+9CFFFFFFA*085=8<C1>B+*;=4)4>AA==-*/65>BE4+67=(56>=E3CE19>(3(7<((/((((/5)))7(482,46<?9((((,,3::((,2.(.44
@M04999:289:000000000-L3R54:1:1101:15124:7707 2:N:0:445
TTTGACTACAAGGGTATCTAATCCTGTTTGCTCCCCACGCTTTCGCATCTCAGCGTCAGTATCTGTCCAGAAGGCCGCCTTCGCCACCGGTATTCCTCCACATCTCTACGCATTTCACCGCTACACGTGGAATTCTACCTTCCTCTACAATACTCCAGATAACCAGTTTTAAGTGCAGTTCCCAGGTTGAGCCCGGGGCTTTCACACCTAACTTAATTATCCGCCTACATGCCCTTTACGCCCAGTCATTCCGATTAACGCTCGCACCCTCCGTATTACCGCGGCTGCTGGCACGGAGTTT
+
CCCCCGGGGGGGGGGGGGGGGGGGGGGGGGGGGGGGGGGGGGGG:EFGGGGGGGEGGGGGGGGGGGGGGGFGGDGGGGGGGGGGGGGGGGGGGGGGGGGGGGGGGGGGGFGGGGGGGGGGGGEGGGGGGGGGGGGGGGGGGGGGGGGGGCFCGGGGGCAEDCGGGFGGGGGGAF9EFFFGGGGFCEFGFDCFFGCCDDGGFFFFFFFFFFBDFF4CEFFFFF2>@@=DBE?EFFFFEFFB<>;((6=EEEEE@;?@FFC@B3469207<:?FBF0:?)4<<9;(9;(3?D0::?612(41)
@M04999:289:000000000-L3R54:1:1101:2860:7719 2:N:0:445
AGACTACACGGGTATCTAATCCTGTTTGCTCCCCACGCTTTCGCATCTCAGCGTCAGTATCTGTCCAGAAGGCCGCCTTCGCCACCGGTATTCCTCCACATCTCTACGCATTTCACCGCTACACGTGGAATTCTACCTTCCTCTACAATACTCCAGATAACCAGTTTTAAGTGCAGTTCCCAGGTTGAGCCCGGGGCTTTCACACCTAACTTAATTATCCGCCTACATGCCCTTTACGCCCAGTCATTCCGATTAACGCTCGCACCCTCCGTATTACCGCGCCTGCTGGCACGGAGTTAGC
+
CCCCCGGGGGEGGGGGGGGGGGGGGGGGGGGGGGGGGGGGGGDGGGGGGFGGGGGGGGGGGGGGGGGGGGGGGGGGGGGGGGGGGGGGGGGGGGGGGGGGGGGGGGGGGGGGGGGGGGGGGGGGGGGDGGGGGGGGGGGGFGGGGGGGGGGGGGGG9EDGGGGGGGGGGGGGGGGGFGFGGGGFGGGGGGGGGGGGGGGGFFFFFFFF:BFFEFFFEFFFEFF?5=EF?BB@FFEFFFFBBF?FFE?CCCE0;?FFF1;FFBBFFFFFFB>??::9AFF>B(-2:BB?FF?BF,99:?264
@M04999:289:000000000-L3R54:1:1101:18030:7730 2:N:0:445
TGCGACTACCAGGGTATCTAATCCTGTTCGCTACCCATGCTTTCGAACCTCAGCGTCAGTTACAGACCAGAGAGCCGCCTTCGCCACTGGTGTTCTTCCATATATCTACGCATTCCACCGCTACACATGGAGTTCCACTCTCCTCTTCTGCACTCAAGAAAAACAGTTTCAGCTGCACTTCCCCGGTTAAGCCGAGGGCTTTCACAGCTGACTTGTTCTCCCGCCTGCGTTCGCTTTACGCCCAATAAATCCGGACAACGCTTGCCACCTACGTATTACCGCGGCTGCTGGCACGTAGTT
+
CCCCCGGDGGGGGGGGGGGGGGGGGGGGGGGGGGGGGGGGGGGGGGGGGGGGGGGGGGGGGGGGGGGGGGGGGGGGGGGGGGGGGGGGGGGGGGGGGGGGGGGFFGGGGGGGGGGGGGGGGGGGGGGGGGGGGGGGGGGGGGGGGGGGGGGGGGGGGGDCGGGGGGGGGGGGGGGGFGFGGGGGGGGGGGGGGDCDGGGGFFFFFFAFFEFFFFFFFFFFFF2@BFFF>FFFFFDDFFFADB@FD@37>CEBB>?FFBFFBFF?BFFFBF?BBFFFFFFF6>>631(3?0:BFF::?21<
@M04999:289:000000000-L3R54:1:1101:26708:7753 2:N:0:445
GACTACCCGGGTATCTAATCCTGTTTGCTCCCCACGCTTTCGCATCTCAGCGTCAGTATCTGTCCAGAAGGCCGCCTTCGCCACCGGTATTCCTCCACATCTCTACGCATTTCACCGCTACACGTGGAATTCTACCTTCCTCTACAATACTCCAGATAACCAGTTTTAAGTGCAGTTCCCAGGTTGAGCCCGGGGCTTTCACACCTAACTTAATTATCCGCCTACATGCCCTTTACGCCCAGTCATTCCGATTAACGCTCGCACCCTCCGTATTACCGCGGCTGCTGCCCCGGAGTTAGCC
+
CCCCCGGGGGGGGGGGGGGGGGGGGGGGGGGGGGGGGGGGGGDGGGGGGGGGGGGGGGGGGGGGGGGGGGGGGGGGGGGGGGGGGGGEEGGGGGGGGGGGGCGGGGFEGGDGGFGGGGGGGGGGGGGGGGGGGGGGGGGGGGGGGGGGGGGGGFGGGGGGGGGGGGGGGGGGGGGGFGFDGGFGGGGGGGGGEGGGGGGGFFFFBFAABFF@EFFFFBFDFFFFFFE<34;;38CFFD@>@FFEAEEFC80;DFEE6>FB992(4(-8?><0276AF?>0(499?32)((-(-,(44<>45
@M04999:289:000000000-L3R54:1:1101:10863:7777 2:N:0:445
CTGACTACACGGGTATCTAATCCTGTTTGCTCACCACGCTTTCGCATCCCAGCGTCAGTATCTGTCCAGAAGGCCGCCTTCGCCACCGGTATTCCTCCACATCTCTACGCATTTCACCGCTACACGTGGAATTCTACCTTCCTCTACAATACTCTAGTTAACCAGTTTTAAGTGCAATTCCTAGGTTGAGCCCAGGGCTTTCACACCTAACTTAATTATCCGCCTACACGCCCTTTACGCCCAGTCATTCCGATTAACGCTCGCACCCTCCGTATTACCGCGGCTGCTGGCACTGCGTTAT
+
CC,BCFFFFGDGGGGGGGGGGGGGCFGGEFGGDFGGGGGGGGGGG,BCCFF<FEGGGCFGGGGEFGGGGGGDEGGGGGGGGGGGGGGCEG7EFGGGGGCFFEGGGCFG@F7=@EFGG<FGFCFEGEFFEE=FGFGDGGGFGFGGGGGG=EFEAFGGCGDAFEFGGGAFGFFACE9FFGFGFGFFDEG@F6EGGC6767D@AF6@FFBFFFFFFFACEFFE>>DD=AFFB?2>BFD:4C2?@BF6639C5CCE<<DFF33(6,,40996?BF(-((5:A9(,33(((-)4(332(5)-8::(
@M04999:289:000000000-L3R54:1:1101:3761:7778 2:N:0:445
ATTAGACTACTCGGGTATCTAATCCTGTTCGCTCCCCACGCTTTCGCTCCTCAGCGTCAGTGACGGCCCAGAGACCTGCCTTCGCCATCGGTGTTCTTCCCGATATCTACACATTCCACCGTTACACCGGGAATTCCAGTCTCCCCTACCGCACTCCAGTCCGCCCGTACCCGGCGCCGATCCACCGTTAAGCGATGGACTTTCACACCAGACGCGACGAACCGCCTACGCGCTCTTTACGCCCAATAAATCCGGATAACGCTTGCACCCTACGTTTTACCGCGTCTGCTGGCACGTAGTT
+
-BCCCGGGGGGCGGGGGGGGGGGGGGGGGGGGGGGGGGGGGGGGGGGGGGGGGGGGGGGGGGGGGGGGGGGGGGGGGGGGGGGGGGDGGGGG@FGGGGGGGGGGGGGFGGGCFGGGGFGGGGGGGGGGGGFGEGGGGF9EGFGGGGGGFDCDGEGG?FFGGDGGGDGGGGCECGGDFC><DGGGFC=8C:EFG==DDD**6ACF6AFFD6008)87(759>4>9BFF?FF04>FFFAFA?,499?014>29A:9(3:?28012(-8<7:21(41?(,444)461(-(4>F?.43782((46
@M04999:289:000000000-L3R54:1:1101:13121:7780 2:N:0:445
GTGCGACTACCGGGGTATCTAATCCTGTTCGCTACCCATGCTTTCGAGCCTCAGCGTCAGTAACAGACCAGAGAGCCGCCTTCGCCACTGGTGTTCTTCCATATATCTACGCATTTCACCGCTACACATGGAGTTCCACTCTCCTCTTCTGCACTCAAGTCTCTCAGTTTCCGATGCTCTTCCTCAGTTAAGCTGAGGGCTTTCACATTCAGACTTAAAAGACCGCCTGCGCTCCCTTTACGCCCAATAAATCCGGACAACGCTTGCCACCTACGTATTACCGCGGCTGCTGGCACGTAGT
+
BCCCCEGGGGGGGGGGGGGGGGGGGGGGGGGGDCFFGGGCFGGGGGGGGGGGGGGGGGGGGGFGGGGGGGGFGDBGGGGGGGGGGGGGGGGGGFFGFGGGGGGGGFGGGGGGGGGGGGGGGGGGGGGGGGGGFGGGGGGGGGGGGGGGGGGGGGFGCFGGGGGGGFGGGGGGG>DEEGFGGGGGG7CGGFCEFGGGDGDDFFFFFFFFFF4<AFFF4CB6+/5>@BFFDB291,:DD9EAEFFBF6@FE84?C@>0(9900((4-38,9<1:(,(:7BF4<A(7>((9((82>?(7231(-
@M04999:289:000000000-L3R54:1:1101:9731:7829 2:N:0:445
TTTGGCTTCCTCGCGTATCTATTTGTGCTTTCTCTCCGTGCTTTTGCATCCCAGCGCCCGCTTCTGTCCGCTACCCCTCCTTCCCTACCTGAACTCCTCCACCTCCCTCCGCCTTTTACCGCTCCACTTCAACTCCTACCTTCCTCTCCTATCCACCCCTTCCCTACATCTAAGTGCCCTTCCTAGTTTTAGCCCAAGGTTTCTACACTTAACTCAATTTCCCGCCCACATTCCTCTTGCGTTCATTCCTCCCTCTTCACTCTCGCACCCTCCGAATTCCCGCGCCTTCCTGTCCGCTGTT
+
--6,A,,,,C6E,+@FF@<,6,,-,6;,,6,;EF9F@+6,B,6<,C,,<B,,;,C++@++++,8CE6C,,+,7+,B44@,4,5,B,,,,9,,:,,,AF8F8F,,E,,?,6874C+,,9:,+@>++A8,,,,,4,,7,EFGC,D,,==,1,,,,6,@,3++,3,6,+,,,,,,,,?,+5*=7+A,,7,,8277CAF*04**4+4++3B*0>A*>9+96:>*+/*/)((((08@:E*****+.(/6()6?).)/((((.9)7);9)(::@;1(30((,(-)))-((-(,3?:).-).-(,,-)
@M04999:289:000000000-L3R54:1:1101:18707:7835 2:N:0:445
CTCCCGACTACAGGGGTATCTAATCCTGTTTGCTCCCCACGCTTTCGCATCTCAGCGTCAGTATCTGTCCAGAAGGCCGCCTTCGCCACCGGTATTCCTCCACATCTCTACGCATTTCACCGCTACACGTGGAATTCTACCTTCCTCTACAATACTCCAGATAACCAGTTTTAAGTGCAGTTCCCAGGTTGAGCCCGGGGCTTTCACACCTAACTTAATTATCCGCCTACATGCCCTCTACGCCCAGTCATTCCGATTAACGCTCGCACCCTCCGTATTACCGCGGCTGCTGGCACGGAGT
+
CCCCCGGGGDGGGGGGGGGGGGGGGGGGGGGGGGGGGGGGGGGGGGGGGGGGGGGGGGGGGGGGGGFGGGGGGGGGGGCGGGGGFGGGGGGGGGGGGGGGGGGGGGGGGGGGGGGGGGGGGGGGGGGGGGGGCFGGGGGGGGGGGGGGGGGGGGGGGGGGFGGGGGGGGGGGGGGGFGFGGGGGGGGFGGGG,DGGGGGGEFFFFFFFFFFE;FFFBFFFFFFF?DFFFF@FFFFDFF@FE<F9@F6EEEEFFF;1:<2AD?BFFBFFF>FFFFFF<7?<BBBB;>>B>FF)7???:;1--
@M04999:289:000000000-L3R54:1:1101:25499:7887 2:N:0:445
GACTACCGGGGTATCTAATCCTGTTCGCTCCCCACGCTTTCGTCCATCAGCGTCAATCGGTATTTAGTAACCTGCCTTCGCAATCGGGGTTCTGTGTAATATCTATGCATTTCACCGCTACACTACACATTCCAGCTACTTCAATACTATTCAAGATTAACAGTATCAACGGCAGTTCTACAGTTAAGCTGCAGGTTTTCACCGCCGACTTATCAACCCGCCTACGGACCCTTTAAACCCAATAAATCCGGATAACGCTCGCATCCTCCGTATTACCGCGGCTGCTGGCACGGAGTTAGCC
+
CCCCCGGGFGGGGGGGGGGGGGGGGGGGGGGGGGGGGGDGGGGGCFGFFGFGGGGGGGGGGFGGGCGGGCGGGGGGGGGGGGCEFFGGGGGGFFFFGGFGFFGECFFFGGGGFGGFGGGGGGGGGGGGGGGGGGFGGGGGDF;EGGGGGGGGGDF=F8EFFEFGGFGGDGGEGGGGFGFGFGGGGGFGGFGGFF?>C>F;BFFF>EEBFBFFEFFFBF>BBBDFFFFFFB<FFF9ECE@E@;1@)9?<E@BFB<<7?B6:>>BFFF2-89??77)6<099B;;0143?B7<8>102<><2.
@M04999:289:000000000-L3R54:1:1101:3217:7985 2:N:0:445
GACTACACGGGTATCTAATCCTGTTTGCTCCCCACGCTTTCGCATCTCAGCGTCAGTATCTGTCCAGAAGGCCGCCTTCGCCACCGGTATTCCTCCACATCTCTACGCATTTCACCGCTACACGTGGAATTCTACCTTCCTCTACAATACTCCAGATAACCAGTTTTAAGTGCAATTCCCAGGTTGAGCCCGGGGCTTTCACACCTAACTTAATTATCCGCCTACATGCCCTTTACGCCCAGTCATTCCGATTAACGCTCGCACCCTCCGTATTACCGCGGCTGCTGGCACGGAGTTTGCC
+
CCCCCGGGGGGGGGGGGGGGGGGGGGGGGGGGGGGGGGGGGGGGGGGGGGGGGGGGGGGGGGGGGGGGGGGGGGGGGGGGGGGGGGDGGGGGGGGGGGGGGGGGGFGGGGGGGGGGGGGGGGGGGFGGGGGGGGGGGGGGGGGGGGGFGGGGGGDGGGGGGGGGGGGGFGGEFEGGFGFGGGGGGGGGGGFGDGGGGFFFFFFFFFAFFFF=CFFFFFF@FFD@FFFFFFFEDFFF0?BF@=EEFFCCEFFF?FE<@9BB9((4><03:04?::4<<(,4((740))461<((2(4:).63
@M04999:289:000000000-L3R54:1:1101:25848:7988 2:N:0:445
TGACTACAGGGGTATCTAATCCTGTTCGCTACCCATGCTTTCGAACCTCAGCGTCAGTTACAGACCAGAGAGCCGCCTTCGCCACTGGTGTTCTTCCATATATCTACGCATTCCACCGCTACACATGGAGTTCCACTCTCCTCTTCTGCACTCAAGAAAAACAGTTTCAGCTGCACTTCCCCGGTTAAGCCGAGGGCTTTCACAGCTGACTTGTTCTCCCGCCTGCGTTCGCTTTACGCCCAATAAATCCGGACAACGCTTGCCACCTACGTATTACCGCGGCTGCTGGCACGTAGTTAGC
+
CCCCCGGGGGGGGGGGGGGGGGGGGGGGGGGGGGGGFGGGGGGGGGGGGGGGGGGGGGGGGGGGGGGGGGGGGGGGGGGGGGGGGGGGGGGGGGGGGGGGGGGGGGGGGGGGGGGGGGGGGGGGGGGGGGGGGGGGGGGGGGGGGGGGGGGGGGFGFGGFGGGGGGGGGGGGGGGGFGFGGGGGGGGGFFGGDEGGGGGGFFFFFFFFFFFFEFFFFFFFFFFFFFFFFFFFFFFFFFFFF@@;FFFEEFBB?BBBFF>???FFB>BF?>:F2ABA<AFFF>>>>FFFFFFFFF<F?9264
@M04999:289:000000000-L3R54:1:1101:15348:7989 2:N:0:445
CGACTACACGGGTATCTAATCCTGTTCGCTACCCATGCTTTCGAACCTCAGCGTCAGTTACAGACCAGAGAGCCGCCTTCGCCACTGGTGTTCTTCCATATATCTACGCATTCCACCGCTACACATGGAGTTCCACTCTCCTCTTCTGCACTCAAGAAAAACGGTTTCAGCTGCACTTCCCCGGTTAAGCCGAGGGCTTTCACAGCTGACTTGTTCTCCCGCCTGCGTTCGCTTTACGCCCAATAAATCCGGACAACGCTTGCCACCTACGTATTACCGCGGCTGCTGGCCCGTAGTTAGC
+
CCCCCGGGGGGGGGGGGGGGGGGGGGGGGGGGGGGGGGGGGGGFGGGGGGGGGGGGGGGGGGGGGGGGGGGGGGGGGGGGGGGGGGGGGFGGGGGGGGGGFGGGGGGFGGGGGGGGGEGGGGGGGGF@DFGGGGFGGGGGGGGGGGGFGGGGGGFGFFGGGGG6EGGGGFGG8FGGFGFGGGGGGGDGFGGGGGDGGGGGFFFFFFFFFBEFFFFFCFFF4@BF;D>?DF;@@@F;CDFFFFFD0<>FBF>F0(48667<B023)5?B:B6:2::>BF:>092910,.5<(-271605..)
@M04999:289:000000000-L3R54:1:1101:8320:8017 2:N:0:445
CCAGACTACTAGGGTATCTAATCCTGTTTGCTCCCCACGCTTTCGCATCTCAGCGTCAGTATCTGTCCAGAAGGCCGCCTTCGCCACCGGTATTCCTCCACATCTCTACGCATTTCACCGCTACACGTGGAATTCTACCTTCCTCTACAATACTCCAGATAACCAGTTTTAAGTGCAGTTCCCAGGTTGAGCCCGGGGCTTTCACACCTAACTTAATTATCCGCCTACATGCCCTTTACGCCCAGTCATTCCGATTAACGCTCGCACCCTCCGTATTACCGCGGCTGCTGGCACGGCGTTT
+
CCCCCF86F@FFGGFFGDFFG@<F<FFGGFFGCDGGFGE@@FGCCCEGGGGCFGFGEECGDAFCFGGGCGF@FFGGGEC=F9FFGCEFGGGGGFGGGGFGFGFEEEDFF@FG@FFDFGGGGC7FFGDFF7=FFDEG;A9EFGFC;DGGG8FGGE9FGGCF9FGGGFDGGFCGGGGGBFFDD+=FFGDGC?FFGGC79CCCFFBFFFFF==B@EFF9A+=48C@F>=>:>*93>53=EEEA(61(637@?FEEF1<?FECF9;BFFFFFF1?F031<:<B92>F20(4?2:01(244(-37,
@M04999:289:000000000-L3R54:1:1101:15245:8079 2:N:0:445
TTAGTGACTACCGGGGTATCTAATCCTGTTTGCTCCCCACGCTTTCGCATCTCAGCGTCAGTATCTGTCCAGAAGGCCGCCTTCGCCACCGGTCTTCCTCCACATCTCTACGCATTTCACCGCTACACGTGGAATTCTACCTTCCTCTACAATACTCCAGATAACCAGTTTTAAGTGCAGTTCCCAGGTTGAGCCCGGGGCTTTCACACCTAACTTAATTATCCGCCTACATGCCCTTTACGCCCAGTCATTCCGATTAACGCTCGCACCCTCCGTATTACCGCGGCTGCTGGCACGGAGT
+
CCCCCGGGGGGGGGGGGGGGGGGGGGGGGGGGGGGGGGGGGGGGGGGGGGGGGGFGGGGGGGGGGGFGGGGGFGGGGGGGGGGGGGGGGGEGG+CFGGGGGGGGGGGGGGGGGGGGGGGGGGGGGGGGGGCGGDFGGGGGGGGGGGGGFGGGGGGGGGGGGGGGGGGGGGGGGGFGFFFGGGGGGFCGGGCGDGFGG*C>?EFFFAFFFFFFFFFFFAFFFFEFDBDFDFFFCEFFF1;AE?DBFFFF@3?7CEE1?BBAFB;:?6>FF4:?FFBF?B?>AFB196>FF?B?(:?B0((--
@M04999:289:000000000-L3R54:1:1101:16555:8093 2:N:0:445
GACTACTCGGGTATCTAATCCTGTTCGCTCCCCACGCTTTCGTCCATCAGCGTCAATCGGTATTTAGTAACCTGCCTTCGCAATCGGGGTTCTGTGTAATATCTATGCATTTCACCGCTACACTACACATTCCAGCTACTTCAATACTATTCAAGATTAACAGTATCAACGGCAGTTCTACAGTTAAGCTGCAGGTTTTCACCGCTGACTTATCAACCCGCCTACGGACCCTTTAAACCCAATAAATCCGGATAACGCTCGCATCCTCCGTATTACCGCGGCTGCTGGCACGGAGTTAGCC
+
CCCCCGGGGGGGGGGGGGGGGGGGGGGGGGGGGGGGGGGGGCGGGGGGGGGGGGGGGGGGGGGGGGGGGGGGGGGGGGGGGGEGGGGGGGGGGGGGGGGGGGGGGGGGGGGGGGGGGGGGGGGGGGGGGGGGGGGGGGGGGGGGGGGGGGGGGGFDGGGGGGGGGGGGGGGDEGGGFGFGGGGGGGGFGGGGGGGGGGGGFFFFFFFFFFFEFFFFFFFFFFFFBF=@BBDFFFFFFF@EFFDEFFEFFF9@D@FFFFF?BBFF9?FDFFFF??DFAB106>>BF??FBBF<9>;?:>664
@M04999:289:000000000-L3R54:1:1101:3446:8167 2:N:0:445
CTCAGACTACCCGGGTATCTAATCCTGTTTGCTCCCCACGCTTTCGCATCTCAGCGTCAGTATCTGTCCAGAAGGCCGCCTTCGCCACCGGTATTCCTCCACATCTCTACGCATTTCACCGCTACACGTGGAATTCTACCTTCCTCTACAATACTCCAGATAACCAGTTTTAAGTGCAATTCCCAGGTTGAGCCCGGGGCTTTCACACCTAACTTAATTATCCGCCTACATGCCCTTTACGCCCAGTCATTCCGATTAACGCTCGCCCCCTCCGTATTACCGCGGCTTCTGGCACGGAGTT
+
CCCCCGGGGGECFFGGEGGGGGF<FFEGGGEFEGGGGFGG@F:@CGGGDGGGGGFGEGGGGGFGGGGA<FFFF@FGGGCEFGGGGDGGFGGGGGFGGGGCFAFGGGCGCEFD:FFFGFGGDGGDGGGGGGF+?=EFDCF9AFGFGGGCGCFFCDFDGGGGGGCF?FFGCEEF8FCD;239?D?CAF+DEFC@@D@DGG5*:4ABFFFA9<(3:A>8;FFC85?-2>258;;3=)/;5;EFDF;@??3)7<CEEE0,3:ADF0(4--,(4((3(-8(4(--.(4613((()-)532,4(,4(
@M04999:289:000000000-L3R54:1:1101:4208:8175 2:N:0:445
GAGACTACTGGGGTATCTAATCCTGTTTGCTACCCACGCTTTCGAGCATGAACGTCAGTGTTATCCCAGGAGGCTGCCTTCGCCATCGGTATTCCTCCACATCTCTACGCATTTCACTGCTACACGTGGAATTCTACCTCCCTCTGACACACTCTAGTTAGACAGTTTCAAATGCACGTCCCAAGTTGAGCTCGGGGATTTCACATCTGACTTATCTAACCGTCTGCGCTCGCTTTACGCCCAGTAATTCCGATTAACGCTCGCACCCTACGTATTACCGCGGCTGCTGGCACGTAGTTAC
+
CCCCCGGGGGGGGGGGGGGGGGGGGGGGGGGGGGGGGGGGGGGGGGGGGGGGGGGGGGGGGGGGGGGGGFGGGGGGGGGGGGGGGDGGFGFGGGGGGGGEGGGGGGGGGGGGGGGGGGGGGGGGGGFGGGGGGGGGGGGGGGGGGGGFGGGGGGGGGGCFGGGGGGGGGGGGGGGGF6?FGGG,3EFGAFE9?>EGGGGGFFFFFFFFFCEFFFFAEF@CFAAAF@EBA:=@BFFDFFFFFFFFFFFFCEFFDD?DC<;BFFBFF9><B<??:?AB9A<:>>09>9:?F8?(5<:B1<>))
@M04999:289:000000000-L3R54:1:1101:4359:8216 2:N:0:445
GACTACCCGGGTATCTAATCCTGTTTGCTCCCCACGCTTTCGCATCTCAGCGTCAGTATCTGTCCAGAAGGCCGCCTTCGCCACCGGTATTCCTCCACATCTCTACGCATTTCACCGCTACACGTGGAATTCTACCTTCCTCTACAATACTCCAGATAACCAGTTTTAAGTGCAGTTCCCAGGTTGAGCCCGGGGCTTTCACACCTAACTTAATTATCCGCCTACATGCCCTTTACGCCCAGTCATTCCGATTAACGCTCGCACCCTCCGTATTACCGCGGCTGCTGGCACGGAGTTAGCC
+
CCCCCGGGGGGGGGGGGGGGGGGGGGGGGGGGGGGGGGGGGGGGGGGGGGGGGGGGGGGGGGGGGGGGGGGGGGGGGGGGGGGGGGGGEGGGGGGGGGGGGGGGGGGGGGGGGGGGGGGGGGGGGGGGFGGGGFGGGFGGGGGGGGGGGGGGGGGGGGGGGGGFGGGGGGGFFGGGFGFGGGGGDGGGGGGGGGGGGFGGFFFFDA>FDFFFFFFFFFFFFF@FFFFFFFFFFFFFFFFFFFE33?EEEFD?<@CF?BFFFF9>F6:1:>?(7:AF>2(7,1;B<7:2((.4(-,:0)-64
@M04999:289:000000000-L3R54:1:1101:19319:8238 2:N:0:445
TGACTACCGGGGTATCTAATCCTGTTCGCTCCCCACGCTTTCGCTCCTCAGCGTCAGTGACGGCCCAGAGACCTGCCTTCGCCATCGGTGTTCTTCCCGATATCTACACATTCCACCGTTACACCGGGAATTCCAGTCTCCCCTACCGCACTCCAGTCCGCCCGTACCCGGCGCCGATCCACCGTTAAGCGATGGACTTTCACACCAGACGCGACGAACCGCCTACGAGCTCTTTACGCCCAATAAATCCGGATAACGCTTGCACCCTACGTATTACCGCGGCTGCTGGCACGTAGTTAGC
+
CCCCCGGGGGGGGGGGGGGGGGGGGGGGGGGGGGGGGGGGGGEGGGGGGGGGGGGGGGGGGGGGGGGDFGGGGGGGGGGGGGGGGGGGGGGGGGGGGGGGGGGGGGGGGGGGGGGGGGGGGGGGGGDCEGGGGGGGGGGGGGGGFGGGGGGGGGGGGGGGGGGGGGGGGGGGGGGGFGFGGGGGGGG5CGGEGGGCFGGGFAF7@EFFFFFFF:D@(<D>BBFB<BF6<>B?DFF244:>B06<7AABFF>FFFFF?:>FF??7<B6:7:<BFA?45<44(4>>01,8((47::??FFFF>
@M04999:289:000000000-L3R54:1:1101:24909:8275 2:N:0:445
GGGAAGACTACCGGGGTATCTAATCCTGTTTGCTCCCCACGCTTTCGCATCTCAGCGTCAGTATCTGTCCAGAAGGCCGCCTTCGCCACCGGTATTCCTCCACATCTCTACGCATTTCACCGCTACACGTGGAATTCTACCTTCCTCTACAATACTCCAGATAACCAGTTTTAAGTGCAATTCCCAGGTTGAGCCCGGGGCTTTCACACCTAACTTAATTATCCGCCTACATGCCCTTTACGCCCAGTCATTCCGATTAACGCTCGCACCCTCCGTATTACCGCGGCTGCTGGCACGGAGT
+
CCCCCGGGGGGGGGGGGGGGGGGGGGGGGGGGGGGGGGGGGGGGGGGGGGGGGGGGGGGGGGGGGGGGGGGGGGGGGGGGGGGGGGGGGGGGGGGGGGGGGGGGGGGGGGGGGGGGGGGGGGGGGGGGGGFFECFDFGGGGGGGGGGGGGGGGGGGGGGGGGGGGGGGGGGGGGFGFGFGGGGGGGGGGGGG?FFGGGGGE>AFFFFFFFFFFFFFEFFFFFFFFFFFFFFFEFFF@DEFEF?96;1(4)/55C?1:?:BA?(,13;0>>(32:(343?<9A6B0((46BF>??7<(4904
@M04999:289:000000000-L3R54:1:1101:20935:8285 2:N:0:445
CAGGACTACAGGGGTATCTAATCCTGTTTGCTCCCCACGCTTTCGCATCTCAGCGTCAGTATCTGTCCAGAAGGCCGCCTTCGCCACCGGTATTCCTCCACATCTCTACGCATTTCACCGCTACACGTGGAATTCTACCTTCCTCTACAATACTCCAGATAACCAGTTTTAAGTGCAATTCCCAGGTTGAGCCCGGGGCTTTCACACCTAACTTAATTATCCGCCTACATGCCCTTTACGCCCAGTCATTCCGATTAACGCTCGCACCCTCCGTATTACCGCGGCTGCTGGCACGGAGTTT
+
CCCCCGGDGGGGGGGGGGGGGGGGGGGGGGGGGGGGGGGGGGGGGGGGGGGGGGGGGGGGGGGGGGFGGGGGGGGGGGGGGGGGGGGGFGGGGGGGGGGGGGGGGGGFGGGGGGGGGGGGGGGGGGGGGGGGGGGGEGGGGGGGGGGGGCGGGGGGGGFEDFFDFFFGGGGFEG?GFGFGGCGGGGGGGGGGFGGGGGGGFFFFFFFFFFFBFFFFFFFFFFFFFDF=EEEE6@FFEFF>?6@?;E@AEEFCF?@@F9C?;B<>90;>?<?B012?>B2<:269BBBF?8:?<<:B063?)
@M04999:289:000000000-L3R54:1:1101:23677:8292 2:N:0:445
TGACTACTAGGGTATCTAATCCTGTTCGCTCCCCACGCTTTCGCTCCTCAGCGTCAGTGACGGCCCAGAGACCTGCCTTCGCCATCGGTGTTCTTCCCGATATCTACACATTCCACCGTTACACCGGGAATTCCAGTCTCCCCTACCGCACTCCAGTCCGCCCGTACCCGGCGCCGATCCACCGTTAAGCGATGGACTTTCACACCAGACGCGACGAACCGCCTACGAGCTCTTTACGCCCAATAAATCCGGATAACGCTTGCACCCTACGTATTACCGCGGCTGCTGGCACGTAGTTAGC
+
CCCCCGGGGGGGGGGGGGGGGGGGGGGGGGGGGGGGGGGGGGGGGGGGGGGGGGGGGGGGGGGGGGGGGGGGGGGGGGGGGGGGGGGGGGGGGGGGGGGGGGGGGGGGGGGGGGGGGGGGGGGGGGGGGGGGGGGGGGGGGGGGGGGGGGGGGGGGGGGGGGGGGGGGGGGGGGGGEGFGGGGGGGGGGGGGGGGGGFGGFFFFFFFFFFF@>FFFFFFFB99:FFFFFFBFDFFAFFFFFFFFFFFFFFFF::?BFFFFFFFB??BBFF17?FFFAABFB>FFFFBFFFFFF<18?FBFA
@M04999:289:000000000-L3R54:1:1101:27709:8318 2:N:0:445
CAGACTACCCGGGTATCTAATCATGTTCGCTCCCCACGCTTTCGTCCATCAGCGTCAATCGGTATTTAGTAACCTGCCTTCGCAATCGGGGGTCTGTGTAATATCTATGCATTTCACCGCTACACTACACATTCCAGCTACTACAATACTATTCAAGATTAACAGTATCAACGGCAGTTCTACAGTTAATCTGCAGGTTTTCACCGCTGACTTATCAACCCGCCTACGGACCCTTTAAACCCAATAAATCCGGATAACGCTCGCATCCTCCGTATTACCGCCGCTGCTGGCACGGAGTTAT
+
AA,A,;FF<C@@B@@C@EE<FE<F@CF@,7F<F<FGGCC:,,;,FGBGEG9,E@FF:,6CF7FGCEEEAEFA@A@EGG<AF,7474EC:=F+C=F<?5FF,FGE;C499A?E@E<?,C?CC8F9:<FG=FC:=E;3,DEBCFDGG?A=FCEDAFG:D,@A,6@:EDF:E:3AAE6CE*;;EFGEGD:3,,@,EGF>77229:1+;9BF=@D48=F6*16@55@F;;D1/6,633=)..)A@;01(;824<03((-4A7<2247(-(77,4:63,(555916(49(47??>?:<-(-2429)
@M04999:289:000000000-L3R54:1:1101:2867:8321 2:N:0:445
GATTTGACTACAAGGGTATCTAATCCTGTTTGCTACCCACGCTTTCGAGCATGAGCGTCAGTGTTATCCCAGGAGGCTGCCTTCGCCATCGGTATTCCTCCACATCTCTACGCATTTCACTGCTACACGTGGAATTCTACCTCCCTCTGACACACTCTAGTTAGACAGTTTCAAATGCACGTCCCAAGTTGAGCTCGGGGATTTCACATCTGACTTATCTAACCGTCTGCGCTCGCTTTACGCCCAGTAATTCCGATTAACGCTCGCACCCTACGTATTACCGCGGCTGCTGGCACGTAGT
+
CCCCCGGGGGGGGGGGGGGGGGFGGGGGGGGGGGGGGGGGGGGGGGGFGGGGGGGGGFGGGGGGGGGFGGGGGGGGGGGGGGGGGGGGGGGGG<FGGGGGGGGGGGGGGGGGGGGGGGGGGGGGGGGGGGGCCEGGGGEGGGGGGGGGGGGGGGGGGGFGGGFGFGGGGGGGGGGGFGFGGGGGGGGGGGGGFF@DDGGGFFFFA>CACEFFF6FAEFFCFFFDFFFFFEFFAFFFF9BBCFFF97;@>C?6CEFDFFFFF6>DDFFFF>FF<?BB):B9>>?92(22>?F?268B<:26:
@M04999:289:000000000-L3R54:1:1101:6018:8343 2:N:0:445
GACTACTAGGGTATCTAATCCTGTTCGCTACCCATGCTTTCGAACCTCAGCGTCAGTTACAGACCAGAGAGCCGCCTTCGCCACTGGTGTTCTTCCGTATATCTACGCATTCCACCGCTACACATGGAGTTCCACTCTCCTCTTCTGCACTCAAGAAAAACAGTTTCAGCTGCACTTCCCCGGTTAAGCCGAGGGCTTTCACAGCTGACTTGTCCTCCCGCCTGCGTTCGCTTTACGCCCAATAAATCCGGACAACGCTTGCCACCTACGTATTACCGCGGCTGCTGGCACGTAGTTAGCC
+
CCCCCGGGGGGGGGGGGGGGGGGGGGGGG,FFGGGGGGGGGGGGGGGGGGGGGGGGGGGGGGGGGGGGGGGGGGGGGGGGGGGGGGGGGGGGGGGGGGGGGGGGGGGGGGGGGGGGGGGGGGGGGGCFGGGGGGGGGGGGGGGGGGGGGGGGGGGGGGGGGGGGGGGGGGGGGGGGFGFGGGGGGGGGGGGGGGGGGGGGFFFFFFFFDEEBA/=FFFFFFFFFF>F@@FFFFFFFFFFFF6@EECCEFF>?F9??9>BFB?BDFFFFFF?FBFFAA?>B99(2:B:?B:7<?:63>BAA7
@M04999:289:000000000-L3R54:1:1101:18778:8354 2:N:0:445
GCCTCGACTACTAGGGTATCTAATCCTGTTCGCTCCCCACGCTTTCGCTCCTCAGCGTCAGTAACGGCCCAGAGACCTGCCTTCGCCATTGGTGTTCTTCCCGATATCTACACATTCCACCGTTACACCGGGAATTCCAGTCTCCCCTACCGCACTCCAGTCCGCCCGTACCCGGCGCAGATCCACCGTTAAGCGATGGACTTTCACACCAGACGCGACGAACCGCCTACGAGCTCTTTACGCCCAATAATTCCGGATAACGCTTGCACCCTACGTATTACCGCGGCTGCTGGCACGTAGT
+
CCCCCGGGGGGGGGGGGGGGGGGGGGGGGGGGGGGGGGGGGGGGGGGGGGGGGGGGGGGGGGGGG@FGGGGG@FGGGGGGGGGGGGGGGGGGGGGGGGGGGGGGGGGGGGGGGGGGGGGGGGGGGGGGGGGGD6FGGGGGGGGGGGGGGGGGGGGGGGGGGGGCEGGGGGGGGGDGFGEDDGGGGGGGFEGFEGGGGGGGFFFFFFFFFFF@DFEE6:>>39FFFFB?:?B?FFBFFFFFFBFFFFF:BA>DFFF0<?09?FFF<8<BFFFF?B?:>AFF<A?>F>>61247>F?D?10(,
@M04999:289:000000000-L3R54:1:1101:15258:8358 2:N:0:445
CGACTACCCGGGTATCTAATCCTGTTTGCTCCCCACGCTTTCGCATCTCAGCGTCAGTATCTGTCCAGAAGGCCGCCTTCGCCACCGGTATTCCTCCACATCTCTACGCATTTCACCGCTACACGTGGAATTCCACCTTCCTCTACAATACTCCAGATAACCAGTTTTAAGTGCAGTTCCCAGGTTGAGCCCGGGGCTTTCACACCTAACTTAATTATCCGCCTACATGCCCTTTACGCCCAGTCATTCCGATTAACGCTCGCACCCTCCGTATTACCGCGGCTGCTGGCACGGAGTTAGC
+
CCCCCGGGGGGGGGGGGGGGGGGGGGGGGGGGGGGGGGGGGGGGGGGGGGGGGGGGGGFFGGGGGGGGGGGGGGGGGGGGGGGGGGGGGCFGGGFGGGGFGGGGGGGGGGGGGGGGGCGGGGGGGGFGGGGGGGGGGGGGGGGGGGGFGGGGGGGGFGGFGGGGGGGGFDCDAGGFFGFGGGFGGGGFGGGGGC>CDGGGFFFFFDFFFFFFFCFFFFFF?B?D?FF??EFDFFFFFFDEB;;88AECFFFFFFFAB6>FFFF9>>BBF?BB(.8)5<,9;((3(4>?B0<?06>0:?9<4
@M04999:289:000000000-L3R54:1:1101:3139:8378 2:N:0:445
TGACTACTGGGGTATCTAATCCTGTTCGCTACCCATGCTTTCGAACCTCAGCGTCAGTTACAGACCAGAGAGCCGCCTTCGCCACTGGTGTTCTTCCATATATCTACGCATTCCACCGCTACACATGGAGTTCCACTCTCCTCTTCTGCACTCAAGAAAAACAGTTCCAGCTGCACTTCCCCGGTTAAGCCGAGGGCTTTCACAGCTGACTTGTTCTCCCGCCTGCGTTCGCTTTACGCCCAATAAATCCGGACAACGCTTGCCACCTACGTATTACCGCGGCTGCTGGCACGTAGTTAGC
+
CCCCCGGGGGGGGGGGGGGGGGGGGGFGGGGGGGGGGGGGGGGFFGGGGGGGGGGGGGGGGGGGGGGGFGGGGGGGGGGGGGGGGGGGGGGGGGGGGG9FGGGGGGGGGGGGGGGGGGGGGGGGGGFGFFGGGGGGGGGGGGGGGGGGGGGGGGGGGGGGGGGGGGGCFGGGGGGGFGFGGGGGGGGFFGGGDGGGGFGGFFFFFFFFEFFFFFFFEFFFEFFFFFFFF@DFFFFFFFDFF<(/6<CCEEFFF(3:<>BF0<F><B??FF?BF<0699?03209;13::(476?7BB):<<
@M04999:289:000000000-L3R54:1:1101:19147:8384 2:N:0:445
CCGGTGACTACAAGGGTATCTAATCCTGTTCGCTCCCCACGCTTTCGTCCATCAGCGTCAATCTGTATTTAGTAACCTGCCTTCGCAATCGGGGTTCTGTGTAATATCTATGCATTTCACCGCTACACTACACATTCCAGCTACTTCACTACTATTCAAGATTAACAGTATCAACGGCAGTTCTACAGTTAAGCTCCAGGTTTTCACCTCTGACTTATCAACCCGCCTACGTACCCTTTACACCCAATAATTCCGGATAACGCTCGCCTCCTCCGTATTACCGCGGCTGCTGCCACGGAGT
+
@<@CBGGGGGGFGGGGGGGGGGGGGGGGGG9CGGGGGGDFEGGGGGDE,F,CEGGGGFEG@F<,6CFG<EGGF9E9FFGGGGGGGG:C@BGG7CFGGDB,,:EFFBFGGG9FAFGGGGGGGEDGGGGGGF8AEGGGGFG,4DEFGGGD,=,6ADDFGGG;84BF9BA=FFGGGF?EFDB>=FGGGG8==DE:EGG+;=CF:AF?CFCF*8@:ABFA5B@EA=:A4AB>AD9)*:8>:BBA*07:@B2>BB4*94160;DEE?0<,.3((;D<70(-8:?)6)361(4176:?).4749>><
@M04999:289:000000000-L3R54:1:1101:23667:8417 2:N:0:445
GCTGGACTACACGGGTATCTAATCCTGTTCGCTACCCATGCTTTCGAACCTCAGCGTCAGTTACAGACCAGAGAGCCGCCTTCGCCACTGGTGTTCTTCCATATATCTACGCATTCCACCGCTACACATGGAGTTCCACTCTCCTCTTCTGCACTCAAGAAAAACAGTTTCAGCTGCACTTCCCCGGTTAAGCCTAGGGCTTTCACAGCTGACTTGTTCTCCCGCCTGCGTTCGCTTTACGCCCAATAACTCCGCACACCGCTTGCCACCTACGTATTACCGCGGCCGCTGCCAGTGAGTT
+
--8<8CF9CFGGG77@@EEFD@EFG<<CE<@FG7FD@CECBEFF@FDCFC,6<FFE@C::<CFGDE<FFCC,C@C7AG77BCGC7CC,6=F,9AFFE,C<AC<AF<FGGF=+FCGGGGGGGGEFG@F==,4=?D=DB,,>D=FGGFF=ECFDE8D8DGF,@D,@EGCCAFEAE8=DFFF++=D,@E6::9ACCC,9;0;D*@5<;+;0>==EBFFBE>F*=A))-(/(7>5>2@@?F;;F6;B1(,63@)9<;?(6:9(4(211((24<0:::(.)44<:A0(-(-((-(1(()))).,6)
@M04999:289:000000000-L3R54:1:1101:9949:8419 2:N:0:445
GTCGGACTACCGGTGTATCTAATCCTGTTTGCTCCCCACGCTTTCGCATCTCAGCGTCAGTATCTGTCCAGAAGGCCGCCTTCGCCACCGGTATTCCTCCACATCTCTACGCATTTCACCGCTACACGTGGAATTCTACCTTCCTCTACAATACTCCAGATAACCAGTTTTAAGTGCAATTCCCAGGTTGAGCCCGTTGCTTTCACACTTAACTTAATTATCCGCCTACATGCCCTTTACTCCCAGTCATTCCGATTAACGCTCGCACCCTCCGTCTTACCCCGTCTGCTGGCTCTTTGTT
+
9B@@C@@FGFDCC++B<EEE9,F<<CEFFGFF9,CFG@F6FGGGGDE@FCEGC9<CGCCCG9FFFEFEEA@A<<,B==:=CEFFGGGGD6@F+DEFBFGGGEEF8FFFCF7==CFFGFFCEDE@E9F@E8:+4EEGGGG>DFEFGGG8D8,@CFC,8DG8FG836+1@DEFCDADEB+=EFGC,3AF,,5,,5,4*3**<<AAF+=9A)::;6BFF=:=AF/6:=2>2>(9*).-;(./B*.(/6)//)9C??((43(7)(6;6(((4((-1,-2(465A,(-(-4,,2.),(,4()))..
@M04999:289:000000000-L3R54:1:1101:10703:8488 2:N:0:445
GACTACACGGGTATCTAATCCTGTTCGCTACCCATGCTTTCGAACCTCAGCGTCAGTTACAGACCAGAGAGCCGCCTTCGCCACTGGTGTTCTTCCATATATCTACGCATTCCACCGCTACACATGGAGTTCCACTCTCCTCTTCTGCACTCAAGAAAAACAGTTTCAGCTGCACTTCCCCGGTTAAGCCGAGGGCTTTCACAGCTGACTTGTTCTCCCGCCTGCGTTCGCTTTACGCCCAATAAATCCGGACAACGCTTGCCACCTACGTATTACCGCGGCTGCTGGCACGTAGTTAGCC
+
CCCCCGGGGGGFGGGGGGGGGGGGGGGGGGGGGGGGGGGFGGFGGGFGGGGGGGGGGGGGGGGDGGEEGGEGGGGGGGGGGGGGGGGFGFEGGGGGGGGGGGGGGGGGDFGGGGGGGGGGGGGGGGEEFFGGGGGGGGG?FGGGGGGGGGGGDGECBEGFGGFGGCFFGGGGGGFGFGFGGGDGEEEFGG@EDCEDGGGGFFFFFFFFBFFBCFFFFFF>A@@(-(326@F<?D<;@@@B1(3=A4?CFB02;>FB>BB<-429??F03(42<?AFF01((4273:03::2(.(8?.))..
@M04999:289:000000000-L3R54:1:1101:13654:8494 2:N:0:445
GGACTACAGGGGTATCTAATCCTGTTTGCTCCCCACGCTTTCGCATCTCAGCGTCAGTATCTGTCCAGAAGGCCGCCTTCGCCACCGGTATTCCTCCACATCTCTACGCATTTCACCGCTACACGTGGAATTCTACCTTCCTCTACAATACTCCAGATAACCAGTTTTAAGTGCAGTTCCCAGGTTGAGCCCGGGGCTTTCACACCTAACTTAATTATCCGCCTACATGCCCTTTACGCCCAGTCATTCCGATTAACGCTCGCACCCTCCGTATTACCGCGGCTGCTGGCACGCAGTTAGC
+
CCCCCGGGGGGGGGGGGGGGGGGGGGGGFGGGGGGGGGGGGGDGGDGGGGFGGGGGGGGGGGGGGGGGGGGFGGCGGGGGGGGGGGEGGGGGGFGGGGGFGGGGFGGDGGGCFGGGG@FG7EGGGGGGG@GGGGGGGGGGGGGGGGGGGFGGGGGFFGGGGCGGGFGGGGGGG8?DFGFGGGG6FG?6:CCFG+9CGGGFFFFFFEFFB>EF=FFFCFFF>>DDFDEC<E@@ED@3>0;3:;@483<CFF@;78?EE09??;B09BBB:?1810:AA9:0(79>0:?F(113((-(,6<B9
@M04999:289:000000000-L3R54:1:1101:28160:8498 2:N:0:445
CGACTACTAGGGTATCTAATCCTGTTTGCTACCCACGCTTTCGAGCATGAACGCCAGTGTTATCCCAGGAGGCTGCCTTCGCCATCGGTATTCCTCCACATCTCTACGCATTTCACTGCTACACGTGGAATTCTACCTCCCTCTGACACACTCTAGTTAGACAGTTTCAAATGCACGTCCCAAGTTGAGCTCGGGGATTTCACATCTGACTTATCTAACCGTCTGCGCTCGCTTTACGCCCAGTAATTCCGATTAACGCTCGCACCCTACGTATTACCGCGGCTGCTGGCACGTAGTTAGC
+
CCCCCGGGGGGGGGGGGGGGGGGGGGGGGGGGGGGGGGGGGGGGGGGGGGGGGGGGGGGGGGGGGGGGGGGGGGGGGGGGGGGGGGGGGGGGGGGGGGGGGGGGGGGGGGGGGGGGGGGGGGGGGGGGGGGGGGGGGGGGGFGGGGGGGGGGGGGGFGGGGGGGGGGGGGFGGGGGFGFGGGGGGGGGGFFGGGGGGGGFFFFFFFFFFFFFFFFFFFFFFDDFFEAFBFFFFFFFFD>EFFFFFCFFFFFFFFFFCFBFDBF;BFF?B<?FFF?FFBF>>FB9BB?BBF77:44:BA<<<
@M04999:289:000000000-L3R54:1:1101:18961:8570 2:N:0:445
TGGACTACTAGGGTATCTAATCCTGTTCGCTCCCCACGCTTTCGTCCATCAGCGTCAATCGGTATTTAGTAACCTGCCTTCGCAATCGGGGTTCTGTGTAATATCTATGCATTTCACCGCTACACTACACATTCCAGCTACTTCAATACTATTCAAGATTAACAGTATCAACGGCAGTTCTACAGTTAAGCTGCAGGTTTTCACCGCTGACTTATCAACCCGCCTACGGACCCTTTAAACCCAATAAATCCGGATAACGCTCGCATCCTCCGTATTACCGCGGCTGCTGGCACGGAGTT
+
CCCCCGGGGGGGGGGGGGGGGGGGGGGGGGGGGGGGGGGGGGGGGGGGGGGGGGGGGEGGGDGGGGGGFGGGGGGGGGGGGGGGEGGGGGGGGGGGGGGGGGGGGGGGGGGGGGGGGGGGGGGGGGGGGGGGGGGGGGGCGGGGGGGGGGFGGGGGGGGGGGGGGGGGGFGGGEGEFGFGGGGGGGGGGFGGGGGGGGGGFFFFFFFFFFFFFFFFFFFFFAFFFFFF2>BBFFFFFFFFF@F<@@ECEEFBF;?FFF<;DF@FFFFBFA?9?F7:<BF19037>BFFF>?7??B>1<?
@M04999:289:000000000-L3R54:1:1101:28207:8590 2:N:0:445
CTACAGACTACCAGGGTATCTAATCCTGTTCGCTACCCATGCTTTCGAACCTCAGCGTCAGTTACAGACCAGAGAGCCGCCTTCGCCACTGGTGTTCTTCCATATATCTACGCATTCCACCGCTACACATGGAGTTCCACTCTCCTCTTCTGCACTCAAGAAAAACAGTTTCAGCTGCACTTCCCCGGTTAAGCCGAGGGCTTTCACAGCTGACTTGTTCTCCCGCCTGCGTTCGCTTTACGCCCAATAAATCCGGACAACGCTTGCCACCTACGTATTACCGCGCCTGCTGGCACGTAGT
+
CC@CCFGGGGGGGGGGFGGGGG<CCFFGFFG>FGGGFEGGGGFGGGGGGGEGGGGGGGGGG<FFGGGGGGGGGGGGGGGGGGDGFGGGGGGGEGFGGGGGGGGFGGGGGGGGGFGGGFGGGGGGGGGGGGGGGGGGGGGCFGGGFFGGGGGGGGGGGGFGGGGGFGGGFFGGFGGGFGFGG6FGFGGGGGGGCGGGGGGDD9FFFFFFFDEFFFFFFF+>C?B=9@FFFFFFFF<BFFFFF@F>>D@8@7C?<;>0?>>FFBFF28??>7?BF:432)89<<?09(4?FB0)((,.4:7?4
@M04999:289:000000000-L3R54:1:1101:12275:8590 2:N:0:445
GACTACTAGGGTATCTAATCCTGTTCGCTACCCATGCTTTCGAGCCTCAGCGTCAGTAACGGCCCAGAGACCTGCCTTCGCCATCGGTGTTCTTCCCGATATCTACACATTCCACCGTTACACCGGGAATTCCAGTCTCCCCTACCGCACTCCAGTCCGCCCGTACCCGGCGCCGATCCACCGTTAAGCGATGGACTTTCACACCAGACGCGACGAACCGCCTACGAGCTCTTTACGCCCAATAAATCCGGATAACGCTTGCCCCCTCAGTATTCCCGCGGCTGCTGGCACGTAGTTAGCC
+
CCCCCGGGGGGGGGGGGGGGGGGGGGGGGGGGFGGGGGGGGGGGGGGGGGGGGGEGGGGFGGGGFE,EFGGFGGGGGGGGFEGGGGGGGGGGGGFFFF?FGGGGGGGGGGGGGGGGGGGGGGGFGGDGCCG9?EGFFGGGFEGFGGGGGGGGGFDGGGGGGGEGGGGGGGGGGGGGFGEGFFDFEEFGGCG=E5:FFGGGFFFFFF:A@@@FFB<E6BEFFF?620(((-5<AB<AB?FEF??0726<?9>F?B946;4<??(,4>6((56:A2)65<((-4(1:??46()(((,36<:B2
@M04999:289:000000000-L3R54:1:1101:12974:8620 2:N:0:445
GACTACCAGGGTATCTAATCCTGTTTGCTCCCCACGCTTTCGCATCTCAGCGTCAGTATCTGTCCAGAAGGCCGCCTTCGCCACCGGTATTCCTCCACATCTCTACGCATTTCACCGCTACACGTGGAATTCTACCTTCCTCTACAATACTCCAGATAACCAGTTTTAAGTGCAGTTCCCAGGTTGAGCCCGGGGCTTTCACACCTAACTTAATTATCCGCCTACATGCCCTTTACGCCCAGTCATTCCGATTAACGCTCGCACCCTCCGTATTACCGCGGCTGCTGGCACAGAGTTAGCC
+
CCCCCGGGGGGGGGGGGGGGGGGGGGGGGGGGGGGGGGGGGGGGGGGGGGGGGGGGGGGGGGFGGGECFGFGGGGGGGGGGGGGGGGGCGGGGGGGGGGGGGGGGGGGGGGGGGGGGGGGGFGDGGGDFGDCEGGGGGGGGGGGGGGGGGGGGGDGGGFGGGFFGFGGGGGDGFFGFGFGFG6EGF6DFGG>EDDDGGGGCFCFFFFFBFEB9FFFEFFFFDFDDFEE=@BFDE>ED?FFD0;<9ECEF@032(;;;9?FF19>>6::?9:1<?B><(4((((,:7>02470(((.-4)44
@M04999:289:000000000-L3R54:1:1101:8704:8624 2:N:0:445
GGGCGACTACCCGGGTATCTAATCCTGTTTGCTCCCCACGCTTTCGCATCTCAGCGTCAGTATCTGTCCAGAAGGCCGCCTTCGCCACCGGTATTCCTCCACATCTCTACGCATTTCACCGCTACACGTGGAATTCTACCTTCCTCTACAATACTCCAGATAACCAGTTTTAAGTGCAGTTCCCAGGTTGAGCCCGGGGCTTTCACACCTAACTTAATTATCCGCCTACATGCCCTTTACGCCCAGTCATTCCGATTAACGCTCGCACCCTCCGTATTACCGCGGCTGCTGGCACGGAGTT
+
CCCCCGGGGGGGGGGGGGGGGGGGGGGGGGGGGGGGGGGGGGGGGGGGGGGGGGGGGGGGGGGGGGGGGGGGGGGGGGGGGGGGGGGGGGGGGGGGGGGGGGGGGGGGGGGGGGGGGGGGGGGGGGGGGGGGGGGGGGGGGGGGGGGGGGGGGGGGGGGGGFGGGGGGGGGGGGGGFGFGGGGGGGFGDFCGGFGGGGGGFFFFFFFFFDFFFFFFFFFEF4@@F@FFF1CCEEFFFFFFFFFFD?FFFFFFFFF06:AA:>??06>B6BBFFFF?FF<24(-,990(:72??1?F>B9B:
@M04999:289:000000000-L3R54:1:1101:28747:8663 2:N:0:445
GAGTGACTACTGGGGTATCTAATCCTGTTTGCTCCCCACGCTTTCGCATCTCAGCGTCAGTATCTGTCCAGAAGGCCGCCTTCGCCACCGGTATTCCTCCACATCTCTACGCATTTCACCGCTACACGTGGAATTCTACCTTCCTCTACAATACTCCAGATAACCAGTTTTAAGTGCAGTTCCCAGGTTGAGCCCGGGGCTTTCACACCTAACTTAATTATCCGCCTACATGCCCTTTACGCCCAGTCATTCCGATTAACGCTCGCACCCTCCGCATTACCGCGGCTGCTGGTACGGAGTT
+
CCCCCGGGGGFGGFGFGGGGGGGGGGFFGGGGGGGGGGEGGGGGGGEGGGGGGGGGGGGGGGGGGFGGGFGGGFFGFGGGGGGGGFGGFFG:@?CFFGGGGGGFGGGGGGGGGGGFGFGGEGGGGGGGGGCGGGGGCGEGGGGGGGGFFGGGGFE?FGGFEGFGGGGFFGFF?D@FFFFFFFGFFFGGFCE6CCFGGGGGFFFFFFFFDFFFFFFFAFFEFF@@FFFFB34?3>@;5))13;@>((;@AC?EEFF0;F9C?(((-(29B3860((-3:<BDB6619(-4740()),3(,-.
@M04999:289:000000000-L3R54:1:1101:14155:8700 2:N:0:445
GACTACCCGGGTATCTAATCCTGTTTGCTCCCCACGCTTTCGAGCATGAACGTCAGTGTTATCCCAGGAGGCTGCCTTCGCCATCGGTATTCCTCCACATCTCTACGCATTTCACTGCTACACGTGGAATTCTACCTCCCTCTGACACACTCTAGTTAGACAGTTTCAAATGCACGTCCCAAGTTGAGCTCGGGGATTTCACATCTGACTTATCTAACCGTCTGCGCTCGCTTTACGCCCAGTAATTCCGATTAACGCTCGCACCCTACGTATTACCGCGGCTGCTGGCACGTAGTTAGCC
+
CCCCCGGGGGGGGGGGGGGGGGGGGGGGGFGGGGGGGGGGGGCGG7EDGFGGGGGGGGGGGGGGGGGGGGGGGGGGGGGGGGGGGGGGFGGGGGGGGGGGGGGGGGGGGGGGGGGGFGGGGGGEGDGGGGGGGGGGGGGGGGGF=DCFGGGGGFA@FF8@FFF=DGGGGGGGDGGDF?AGGFFGGGGGGGGGGGEDGGGGFFFFFFFFFFFFFFFFCFF4ADFBF2>@@@BFFF==@D@FF?F<5CFFCE;<?F?C6@FF16;>9BFFF?FFAFFFA?90(4;(:??0422:??<?FF<D?
@M04999:289:000000000-L3R54:1:1101:11614:8706 2:N:0:445
CCTCGACTACTCGGGTATCTAATCCTGTTCGCTACCCATGCTTTCGAACCTCAGCGTCAGTTACAGACCAGAGAGCCGCCTCCGCCACTGGTGTTCTTCCATATATCTACGCATTCCACCGCTACACATGGAGTTCCACTCTCCTCTTCTGCACTCAAGAAAAACAGTTTCAGCTGCACTTCCCCGGTTAAGCCGAGGGCTTTCACAGCTGACTTGTTCTCCCGCCTGCGTTCGCTTTACGCCCAATAAATCCGGACAACGCTTGCCACCTACGTATTACCGCGGCTGCTGGCACGTAGTT
+
CCCCCGGGGGGGGGGGGGGGGGGGGGGGGGGGGGGGGGGGGGGGGGGGGGGGGGGGGGGGGGGGGFGGGGGFGGEGGGGGGGGGGGGGGGGGGGGGGGGGGGGGGGGGGGGGGGGGGGGGGGGEGGGGGGGGGGGGGGGGGGGGGGGGGGFGGGGGGGFGGFGGGGGGGGGGAFGGFGFGGGGGGGGGGDFGGGGGDGGGFFFFFFFFFFEFFFFFFFFFFFF@BFF<FFDFFFFFFFFFFFFB@=BFF<>DB>>0;96?F>BF??FAF?BB?1<DAFFFA?B9030>?>7:BF??2(.46
@M04999:289:000000000-L3R54:1:1101:17836:8760 2:N:0:445
TATGCGACTACTCGGGTATCTAATCCTGTTCGCTACCCATGCTTTCGAACCTCAGCGTCAGTTACAGACCAGAGAGCCGCCTTCGCCACTGGTGTTCTTCCATATATCTACGCATTCCACCGCTACACATGGAGTTCCACTCTCCTCTTCTGCACTCAAGAAAAACAGTTTCAGCTGCACTTCCCCGGTTAAGCCGAGGGCTTTCACAGCTGACTTGTTCTCCCGCCTGCGTTCGCTTTACGCCCAATAAATCCGGACAACGCTTGCCACCTACGTATTACCGCGGCTGCTGGCACGTAGT
+
CCCCCGGGGGGGGGGGGGGGGGGGGGGGGGGGGGGGDGGGGGGFGGCGGGGGGFFGGGGGGGGGGGGGGGGGC@FGGGGGGGGGGGGGGGGGGGGEGGGGGGGGGGAEFGGCGGGGFFFGGDGGGEFGGGGGGGFGGGGGGGGGDGGG8FG8ACFFGDGFF==F?DGFGGGG8EGFFGFGGGFGFGDGGGE7EFFGGGGGFFAFFFFFFFF2BAFF:BFFFFFD9@BF;DF80;<BFFDAE0;(21(.4<:AFB(9(4(2:16:?:6B2<6304<08<:269?>>09B>?772:?FF<(24
@M04999:289:000000000-L3R54:1:1101:2720:8789 2:N:0:445
CACGGACTACTCGGGTATCTAATCCTGTTTGCTCCCCACGCTTTCGCATCTCAGCGTCAGTATCTGTCCAGAAGGCCGCCTTCGCCACCGGTATTCCTCCACATCTCTACGCATTTCACCGCTACACGTGGAATTCTACCTTCCTCTACAATACTCCAGATAACCAGTTTTAAGTGCAGTTCCCAGGTTGAGCCCGGGGCTTTCACACCTAACTTAATTATCCGCCTACATGCCCTTTACGCCCAGTCATTCCGATTAACGCTCACACCCTCCGTATTACCGCGGCTGCTGGCACGTAGTT
+
CCCCCGGDGGGGGGGGGGGGGFGGGGGGGGGGGGGGGGGGGGGGGGGGGGGGGGGGGGGGGGGGGGGGGGGGGGGGGGGGGGGGGGGGGGGGGGGGGGGGGGGGGGGGGGGGGGGGGGGGGGEGGFGGGGGGGGGGGFFFGGGGGGGGGGGGGGGGGGGGGGGGGGGGGFGGGGGGFGFGGGGGGGGGGGFGGGGGGGGGFFFFFFFFF@EFFFFFFFFFFFF9DDFFFFFF@3@;@FEFFFFFFFE8EFFF?@<<<<DBBFBFFFF>F>?6BBFF2:BBF?F(499BF7?3224?.48:6
@M04999:289:000000000-L3R54:1:1101:28192:8817 2:N:0:445
TGTCGACTACTAGGGTATCTAATCCTGCTCGCTACCCATGCTTTCGAACCTCAGCGTCAGTTACAGACCAGAGAGCCGCCTTCGCCACTGGTGTTCTTCCATATATCTACGCATTCCACCGCTACACATGGAGTTCCACTCTCCTCTTCTGCACTCAAGAAAAACAGTTTCAGCTGCACTTCCCCGGTTAAGCCGAGGGCTTTCACAGCTGACTTGTTCTCCCGCCTGCGTTCGCTTTACGCCCAATAAATCCGGACAACGCTTGCCACCTACGTATTACCGCGGCTGCTGGCACGTAGTT
+
CCCCCGGGGGGGGGGGGGGGGGGGGGGGGGGGGGGGGGGGGGGGGGGGGGGGGGGGGGGGGGGGGGGGGGGGGGGGGGGGGGGGGGGGGGGGGGGGGGGGGGGGGFGGGGGGGGGGGGGGGGGGGGGGGGGGGGGFGGGGGGGGGGGGGGGGGGGGGGGGGGGFGGGGGGGGGFGGFGFGFGGGGGGGGGGFGGGGGGGGFFFFFFFFFEEEFFFFFFFFFFFFF@?D>>F?;@BF@DCF@FFFFFFFFFFFFFFFB6B?0;?FFF:4?:??014)5?2AA<BF904707:??3868:0:6
@M04999:289:000000000-L3R54:1:1101:22016:8884 2:N:0:445
TGACTACAGGGGTATCTAATCCTGTTCGCTACCCATGCTTTCGAACCTCAGCGTCAGTTACAGACCAGAGAGCCGCCTTCGCCACTGGTGTTCTTCCATATATCTACGCATTCCACCGCTACACATGGAGTTCCACTCTCCTCTTCTGCACTCAAGAAAAACAGTTTCAGCTGCACTTCCCCGGTTAAGCCGAGGGCTTTCACAGCTGACTTGTTCTCCCGCCTGCGTTCGCTTTACGCCCAATAAATCCGGACAACGCTTGCCACCTACGTATTACCGCGGCTGCTGGCACGTATTTAGC
+
CCCCCGGGFFGGGGGGGGGGGGGGGGGGGGGGGGGGGGGGGGGFGGGGGGGGGGGGGGGGGGGGGGGGGGFEGGGGGGGGGGGGGGGGGGGGGGGGGGGGGGGGGGGGGGGGGGGGGGGGGGGGGGGFDFGGGGGGGGGGGGGGGGGGGGGGGGFGGCG?FEGGGGGGGGGGGGGGFGF?FGGGGGGFGGGEEGGCDGGGFFFFFFFFFFFFFFFFEFFFD@FFFF>DFDDFD?@F<?DE@608EFFE?@09?FF<FF>B6?0:A?:?::042::<B4(3179B,()).408?:().-)45
@M04999:289:000000000-L3R54:1:1101:21347:8897 2:N:0:445
AGGACTACTCGGGTATCTAATCCTGTTCGCTACCCATGCTTTCGAACCTCAGCGTCAGTTACAGACCAGAGAGCCGCCTTCGCCACTGGTGTTCTTCCATATATCTACGCATTCTACCGCTACACATGGAGTTCCACTCTCCTCTTCTGCACTCAAGAAAAACAGTTTCAGCTGCACTTCCCCGGTTAAGCCGAGGGCTTTCACAGCTGACTTGTTCTCCCGCCTGCGTTCGCTTCACGCCCAATAAATCCGGACAACGCTTGCCACCTACTTATTACCGCGGCTGCTGGCACGTAGTTGG
+
-BCCCGGGGGGCGGGGGGGGGGGGGGFGDDEGGDGFFFGGGGGGDGGGGGGGGGGGGEFGGGDGGAFECFGGGGGGGGGGGGCG@FAF@FGGGGGGGGFCFGGGGG;FFGGGGGGGGGGGGGGFGGGCFGGGGGFCGCGGGGGGGGGGGGGGGGG?9DGGFGEFDDEGCGCCGCGGFGFGFGGG>EGD72DFE*@*9DCFA>FFFFFFFEBF<8FFFFFEF>FFDDFF<DFFF@6?)7;FFF<?;E)9?3431(7;BF61(-36:6<6?(4).-6:6A4,3(9B07:0)(((5(8((46)(
@M04999:289:000000000-L3R54:1:1101:2526:8910 2:N:0:445
GACTACTGGGGTATCTAATCCTGTTCGCTCCCCACGCTTTCGCTCCTCAGCGTCAGTGACGGCCCAGAGACCTGCCTTCGCCATCGGTGTTCTTCCCGATATCTACACATTCCACCGTTACACCGGGAATTCCAGTCTCCCCTACCGCACTCCAGTCCGCCCGTACCCGGCGCCGATCCACCGTTAAGCGATGGACTTTCACACCAGACGCGACGAACCGCCTACGAGCTCTTTACGCCCAATCAATCCGGATAACGCTTGCACCCTACGTATTACCGCGGCTACTGGCACGTAGTTAGCC
+
CCCCCGGGGGGGGGGGGGGGGFGFGGGGDG:FCFGGGGGGGGGGGGGGGGGGGDFGGGGGGGGGGGGGFFGGGGFGGGGGGGGGGGGGGGGGGGGGGGFGGGGGGGGGGGGGGGGGDGGDEFGFG7CCGGGGGGGGGGGFGGGGGFGDGGGGGGFGGGGGGGGGGGGGGE5?GEGEBGEGGGGGGGGGGGEGGCDGG6D:6;FFBFF47>FFFFFF;EBBFF?<??1619B<A<<41(4<??B(,).)499((4-)40,0::?71::3<((5<B2))403(46(,)3:10>B(,(.6)-<7
@M04999:289:000000000-L3R54:1:1101:9598:8912 2:N:0:445
GTGACTACTCGGGTATCTAATCCTGTTTGCTCCCCACGCTTTCGCATCTCAGCGTCAGTATCTGTCCAGAAGGCCGCCTTCGCCACCGGTATTCCTCCACATCTCTACGCATTTCACCGCTACACGTGGAATTCTACCTTCCTCTACAATACTCCAGATAACCAGTTTTAAGTGCAGTTCCCAGGTTGAGCCCGGGGCTTTCACACCTAACTTAATTATCCGCCTACATGCCCTTTACGCCCAGTCATTCCGATTAACGCTCGCACCCTCCGTCTTACCGCGGCTGCTTGCACGGATGTAC
+
9@@CCGGGGGGGGGGGGGGGGGGGGGGGGGGGGGGGGGGGGGGGGCFGGGG9FGGGGGGGGGGFGGGG<FFC<FGGGGGGGGGGGGGG>GFFGGGGGGGGGFFFFGGFGGFGGGGGGGDGGGGFGDG8FGDGGGGDFEGGGGGGGFGFFGGGGGGD?AF89E?GDFFFGDFFG8FG9?FGGG7D8DG6896CF69C*<CFFF9BFFDFB=BEE98FCCFF6(5@?(7(9*5@DEFF3C0>;;02@EECEFE8(4<<?<03:?34296?F?19?(,8))88279B17:?2<228(4,((5))
@M04999:289:000000000-L3R54:1:1101:2730:8918 2:N:0:445
GGGGACTACCAGGGTATCTAATCCTGTTCGCTACCCATGCTTTCGAACCTCAGCGTCAGTTACAGACCAGAGAGCCGCCTTCGCCACTGGTGTTCTTCCATATATCTACGCATTCCACCGCTACACATGGAGTTCCACTCTCCTCTTCTGCACTCAAGAAAAACAGTTTCAGCTGCACTTCCCCGGTTAAGCCGAGGGCTTTCACAGCTGACTTGTTCTCCCGCCTGCGTTCGCTTTACGCCCAATAAATCCGGACAACGCTTGCCACCTACGTATTACCGCGGCTGCTGGCACGTAGTT
+
CCCCCGGGGG?FGGGGGGGGGGGGGGEGGGGGGGGGGGGGGGGFGGFGGGGGGGGGGGGGGFGGGGGGGGGGGGGGGGGGGGGGGEGGGFGGEGGGCGGGGGGGFGGGGGGGGGFGFGCEGGGGGGGGGF@:ABGGGGGGGGGGGGGGGGGGGDFGF?GCEGGGGGGGDFDFGGGGFGFFGGGGGGGG>FEFFEECDGGGFFFFFFFFFFEDF9*=AFCFFF>FFFFF26311>@<DEFFF@BF<@88CC<193<BFB0((4<?FFFD?(8:1182?AFFB629>9>FFF?B2<041::<
@M04999:289:000000000-L3R54:1:1101:9262:8939 2:N:0:445
TGACTACCCGGGTATCTAATCCTGTTTGCTACCCACGCTTTCGAGCATGAACGTCAGTGTTATCCCAGGAGGCTGCCTTCGCCATCGGTATTCCTCCACATCTCTACGCATTTCACTGCTACACGTGGAATTCTACCTCCCTCTGACACACTCTAGTTAGACAGTTTCAAATGCACGTCCCAAGTTGAGCTCGGGGATTTCACATCTGACTTATCTAACCGTCTGCGCTCGCTTTACGCCCAGTAATTCCGATTAACGCTCGCACCCTACGTATTACCTCGGCTGCTGGCACGTATGTAGC
+
-8ACCGGGGGEG@@EEFFGGGGGDGGGG9EFGGGGGGCFFGFCFFFFEFCFFFGFGGGFGDEEFCFF<FCCCFFEEGGG<DGGDGGE@FEFG<FFEFBFAF8?CFFGFGGGGGGFGGCGGEFFGGFFFGDFFGG9DEFGDGGG?@FFGGCEFGFG;EF,@,=3DGG:EGGFFFCG8D=<=CF+,@E8:=FDFE++=>CFFAFFFFFF8*9AAEFFFEFFF>>>2)6):=>22@D>**-2>;@;EEC?CEFFDFFDFF(6:1199B06:(41:2AFDA>).-,0((,),(-(.43:)(64)-
@M04999:289:000000000-L3R54:1:1101:28493:8946 2:N:0:445
TGCTGACTACAAGGGTATCTAATCCTGTTCGCTCCCCACGCTTTCGCTCCTCAGCGTCAGTAACGGCCCAGAGACCTGCCTTCGCCATTGGTGTTCTTCCCGATATCTACACATTCCACCGTTACACCGGGAATTCCAGTCTCCCCTACCGCACTCCAGTCCGCCCGTACCCGGCGCAGATCCACCGTTAAGCGATGGACTTTCACACCAGACGCGACGAACCGCCTACGAGCTCTTTACGCCCAATAATTCCGGGTAACGCTTGCACCCTACGTATTACCGCGGCTGCTGGCACGTAGTT
+
CCCCCGGGGGGGGGGGGGGGGGGGGGGGGGGGGGGGGGGGGGGGGGGGGGGGGGGGGGGGGGGGGGGGGGGGGGGGGGGGGGGGGGGGGGGGGGGGGGGGGGGGGGGGGGGGGGGGGGGGGGGGGGGGGGGGDFGGGFGGGGGGGGGGGGGGGGGGGFCGGGGGGGGGGGGGGGGEFGDDGGGGGGGGGGGGGECGDG*6AFFFAFFFFFFFFFFAFFFBEFFF>>??FF:?>BF>AAFFFFFF0?<7<A>AAF>>>>?F?BFFFFBFFBFFFFFFFFFFB?FFFFF91?BFB?7:.(.:<
@M04999:289:000000000-L3R54:1:1101:27256:8959 2:N:0:445
GCATTGACTACCGGGGTATCTAATCCTGTTCGCTACCCATGCTTTCGAACCTCAGCGTCAGTTACAGACCAGAGAGCCGCCTTCGCCACTGGTGTTCTTCCATATATCTACGCATTCCACCGCTACACATGGAGTTCCACTCTCCTCTTCTGCACTCAAGAAAAACAGTTTCAGCTGCACTTCCCCGGTTAAGCCGAGGGCTTTCACAGCTGACTTGTTCTCCCGCCTGCGTTCGCTTTACGCCCAATAAATCCGGACAACGCTTGCCACCTACGTATTACCGCGGCTGCTGGCACGTAGT
+
CCCCCGGGGGGGGGGGGGGGGG@@FFGGGGGGGGGGGGGGGGGGGGGGGGDEFGGFGGGGGGGGGGGGGGGGGGGGGGGGGGDGGGGGGGGGGGGGGGGGGGGGFGFFGGGGGGGGGGGGGGGGGGFFGGGGGCGGGGGGGGGGFGGGFGGGGGGGGGFGFGGFEGFFGGGGGGGGFGFGGCGGGGGGGGGGCGGGGGGGEAAFFFFFB=BFEFFFFFFFFFF29>9?DFFF?DF6?FFFFFFFFF?BFFF<BFF;?FF?(,,8?:(444:<08?B?B049A<>>9907(,:2:02?6:14
@M04999:289:000000000-L3R54:1:1101:26748:8991 2:N:0:445
GGGTATCTAATCCTGTTCGCTCCCCACGCTTTCGTCCATCAGCGTCAATCGGTATTTAGTAACCTGCCTTCGCAATCGGGGTTCTGTGTAATATCTATGCATTTCACCGCTACACTACACATTCCAGCTACTTCAATACTATTCAAGATTAACAGTATCAACGGCAGTTCTACAGTTAAGCCGCAGGTTTTCACCGCTGACTTATCAACCCGCCTACGGACCCTTTAAACCCACTAAATCCGGATAACGCTCGCATCCTCCGTATTACCGCGGCTGCTGGCACGGAGTTAGCCGATGCTTT
+
CCCCCGGGGGGGGGGGGGGGGGGGGGGGGGGGGEGGGGGGFGGGGGGGGGGEFGGGGGGGGGGGGFFGGGGGGGGGGGGDGGCFGGGGGGGGGGGGGGGGGGGGGGFFGGGGGGGGGGGGGGGGGGCGGCGGGGGGGGGGGGGGGGCGGGGGGGGGGGGGGGDCEGGGFFGGGGFGFGFGG6DGGGEEGGGGGGGCGDGDFFFFFFFFFFFF2DE>=4:>A@@FB@=EEFF(8(33@=7A@FFF@FFE01;FF>>:3?FFB>:?7:2-)-69(,24208:?0<:>;6<BF2>:2170<<>2
@M04999:289:000000000-L3R54:1:1101:10703:8992 2:N:0:445
TAGACTACAGGGGTATCTAATCCTGTTTGCTCCCCACGCTTTCGCATCTCAGCGTCAGTATCTGTCCAGAAGGCCGCCTTCGCCACCGGTATTCCTCCACATCTCTACGCATTTCACCGCTACACGTGGAATTCTACCTTCCTCTACAATACTCCAGATAACCAGTTTTAAGTGCAATTCCCAGGTTGAGCCCGGGGCTTTCACACCTAACTTAATTATCCGCCTACATGCCCTTTACGCCCAGTCATTCCGATTAACGCTCGCACCCTCCGTATTACCGCGGCTGCTGGCACGGAGTT
+
CCCCCGGGGGGGGGGGGGGGGGGGGGGGGGGGGGGGGGGGGGGGG7FGGGGGGGGGGGGGGGGGGGGGGGGGGGGGGGGGGGGGGGGGGGGGGGGGGGGGGGGGGGGGGGGGGGGGGGGGGGGGGGGEGGGGGGGGGGGGGGGGGGGGGGGGGGGGGFGFGGGGGGGGGGGGGGGGFGFGGGG8DFGCDGGGGGDGCGCFFFFFFFFFFFFFFFAFCFFEFF>FFFDFFEFFB@@ECE;EFF;1@EFFFFFE?6DFF3@F?F>07B9:?FFBB<B:9<9?>>(197?B?B?<B6049:?
@M04999:289:000000000-L3R54:1:1101:25619:9003 2:N:0:445
GACTACCAGGGTATCTAATCCTGTTTGCTCCCCACGCTTTCGCATCTCAGCGTCAGTATCTGTCCAGAAGGCCGCCTTCGCCACCGGTATTCCTCCACATCTCTACGCATTTCACCGCTACACGTGGAATTCTACCTTCCTCTACAATACTCTAGTTAACCAGTTTTAAGTGCAATTCCTAGGTTGAGCCCAGGGCTTTCACACCTAACTTAATTATCCGCCTACATGCCCTTTACGCCCAGTCATTCCGATTAACGCTCGCACCCTCCGTATTACCGCCGCTGCTGGCACGTAGTTAGCC
+
CC<CCCFGFGDE<FAFGGGGFEGGGGGGGGG<FAFGGGEGGEGEFEFGFFGDGGGGGGGGGDFFFFGGGA@FGGGGGCFFGBFGGDGGGGGGGDE<?FF=F9?@=FGGGDCEEEFDGGGGGFGGGGFCCFGGFGGGGAFGGGGGGG,EE8=ECEF=DAFFGGGGEFGGGFG8EE?DD?9D?FCGFDE?FGF6CCE7FDCGFFFFFFFFBEF5A6<FFFCFF9A=5>EFFEF:DE482>28@DFFFF5CC1(0;;C4;6222(2(6;16<F?<<,62-(1((-3,98:(4824(..4.:9A2
@M04999:289:000000000-L3R54:1:1101:8829:9004 2:N:0:445
GGACTACAAGGGTATCTAATCCTGTTTGCTCCCCACGCTTTCGCATCTCAGCGTCAGTATCTGTCCAGAAGGCCGCCTTCGCCACCGGTATTCCTCCACATCTCTACGCATTTCACCGCTACACGTGGAATTCTACCTTCCTCTACAATACTCCAGATAACCAGTTTTAAGTGCAGTTCCCAGGTTGAGCCCGGGGCTTTCACACCTAACTTAATTATCCGCCTACATGCCCTTTACGCCCAGTCATTCCGATTAACGCTCGCACCCTCCGTATTACCGCGGCTTCTGGCACGTAGTTAGC
+
CCCCCGGGGGGGGGGGGGGGGGGGGGGGGGGGGGGGGGGGGGGGGGGGGGGGGGGGGGGGGGGGGGGFGGGGGGGGGGGGGGGGGGGEGGGGGGGGGGGGGGGGGGGGGGGGGGGGGGGGEGGGGGGDGGGGGGGGGGGGGGGGGGGGGGGGGFGGGGGGGGGGGGGGDFFG:@DFFGFG6FFFFFGGGGG6C6CGGGGGFFF>A?FFBFFFF>CF<FFFDFFDFBBFFEEFFFFFFFFBB@DFFFFFEF8??<?CE0:?B>>9B2:20:90(.(6<<<>9>F4(,.:AF:BF23(,44>6
@M04999:289:000000000-L3R54:1:1101:6781:9017 2:N:0:445
TCTGACTACTGGGGTATCTAATCCTGTTTGCTCCCCACGCTTTCGCATCTCAGCGTCAGTATCTGTCCAGAAGGCCGCCTTCGCCACCGGTATTCCTCCACATCTCTACGCATTTCACCGCTACACGTGGAATTCTACCTTCCTCTACAATACTCCAGATAACCAGTTTTAAGTGCAGTTCCCAGGTTGAGCCCGGGGCTTTCACACCTAACTTAATTATCCGCCTACATGCCCTTTACGCCCAGTCATTCCGATTAACGCTCGCACCCTCCGTATTACCGCGGCTGCTGGCACGGAGTTT
+
CCCCCGGGGGGGGGGGGGGGGGGGGGGGGGGGGGGGGGGGGGGGGGGGGGGGGGGGGGGGGGGGGGGGGGGGGGGGGGGGGGGGCFGGGGGGGGGGGGGGGGGGGGGGGGGGGGGGGGGGGGGGGGGGGGGGGGGGGGGGGGGGGGGGGGGGGGGGGGGGGGGGGFFGGGGGGGGGFGFGGGGGGGFGGGGGGGGDGGGGFFFFFFFFBEFFFFFFFFFFFFFF>@@DFFFFFFFDEFFFF>@FFFFFEEFFFFF?@EEDFFFFBBF;??FFF:?::ABBFFFFF>>:B)8?:4((--4:)
@M04999:289:000000000-L3R54:1:1101:9728:9066 2:N:0:445
GACTACTAGGGTATCTAATCCTGTTCGCTCCCCACGCTTTCGTCCATCAGCGTCAATCGGTATTTAGTAACCTGCCTTCGCAATCGGGGTTCTGTGTAATATCTATGCATTTCACCGCTACACTACACATTCCAGCTACTTCAATACTATTCAAGATTAACAGTATCAACGGCAGTTCTACAGTTAAGCTGCAGGTTTTCACCGCTGACTTATCAACCCGCCTACGGACCCTTTAAACCCAATAAATCCGGATAACGCTCGCATCCTCCGTATTACCGCGGCTGCTGGCACGGATTTAGAC
+
@CCCCGGFGGGGGGGGGGGGGGGGGGGGGGGGGGGGGGGGGGGGG,EGGGGGGGGGGGGFGFGGGGEFCFGGGDGGGGGGGEDGFGGFGGGGGGGGGGGGGGGGGGGGGGGGGGGGGGGGGGGGGGGGGGGGGGGGGDEGGGGGEEGGFGGGGGDFFF8=FGGGFGGFGG6EGGDGFGFGGG6EGFFGFGCGFGGCGGGGFFF*@EBEFFFFFFFF=F>=EFFFF=2(:>@DF@=?=>DEF0@@@>EEFF0;DDEEDBFF((7?>BBA76:<:2<BA666091,1)),81>:>0(4<A)).
@M04999:289:000000000-L3R54:1:1101:26534:9104 2:N:0:445
TTGACTACTAGGGTATCTAATCCTGTTCGCTACCCATGCTTTCGAACCTCAGCGTCAGTTACAGACCAGAGAGCCGCCTTCGCCACTGGTGTTCTTCCATATATCTACGCATTCCACCGCTACACATGGAGTTCCACTCTCCCCTTCTGCACTCAAGAAAAACAGTTTCAGCTGCACTTCCCCGGTTAAGCCGAGGGCTTTCACAGCTGACTTGTTCTCCCGCCTGCGTTCGCTTTACGCCCAATAAATCCGGATAACGCTTGCACCCTACGTATTACCGCGGCTGCTGGCACGTAGTT
+
CCCCCGGGGGGGGGGGGGGGGGGGGGGGGGGGGGGGGGGGGGGGGGGGGGGGGGGGGGGGGGGGGGGGGGGGGGGGGGGGGGGGGGGGFFGGGGGGGGGGGGGGGFGGGGGGGGGGGGGGGGGGGGGGGGGGGGGGGGGGGGGGGGGGGGGGGGGGGGGGGGGGGGGGGGGGGGGFFGFCDF=EGGGGGGGGDGGGGGGGFFFFFFFFFFFFFFAFFFFFFFFBFBFFFFFFFFFFCEDA99?1=@E>ECF@>0<BFFFFB<124?0:?:B12)6?<A>0;9(0290:?:::?F?B<<A
@M04999:289:000000000-L3R54:1:1101:18819:9122 2:N:0:445
GTGACTACCGGGGTATCTAATCCTGTTCGCTACCCATGCTTTCGAGCCTCAGCGTCAGTAACAGACCAGAGAGCCGCCTTCGCCACTGGTGTTCTTCCATATATCTACGCATTTCACCGCTACACATGGAGTTCCACTCTCCTCTTCTGCACTCAAGTCTCTCAGTTTCCGATGCTCTTCCTCAGTTAAGCTGAGGGCTTTCACATTCAGACTTAAAAGACCGCCTGCGCTCCCTTTACGCCCAATAAATCCGGACAACGCTTGCCACCTACGTATTACCGCGGCTGCTGTCACGTAGTT
+
CCCCCGFFGGGGEGGGGGGGGGGGGGGGGGGGGGGGGGGGGGGEF?FGGGGGGGGGGEGGGGGGFGGGGGGGGGGGGGGGGGGG>FGGGGGGGGGCGGGGGGGGGGGFCGGGGGGGGGGGG>CGGGGEGGGGGGGDGGGFGGGGGGGGGFGGGGGGGGFGGGGGGGGGGGEGGGDFFGFGGCF7DEFFGCFGFGGGGGGGFFFFFFFFFFFFFFFFFF6@AF@2>>FF@@FFFFFFF963;B9@05@@3?EEF(:6>:FF9:?:8?FB?:?404):>)64<BB7>9>FFF).622::044
@M04999:289:000000000-L3R54:1:1101:27425:9125 2:N:0:445
GGGTATCTAATCCTGTTTGCTCACCACGCTTTCGCATCTCAGCGTCAGTATCTGTCCAGAAGGCCGCCTTCGCCACCGGTATTCCTCCACATCTCTACGCATTTCACCGCTACACGTGGAATTCTACCTTCCTCTACAATACTCCAGATAACCAGTTTTAAGTGCAGTTCCCAGGTTGAGCCCGGGGCTTTCACACCTAACTTAATTATCCGCCTACATGCCCTTTACGCCCAGTCATTCCGATTAACGCTCGCACCCTCCGTATTACCGCGGCTGCTGGCACGGAGTTAGCCGATGCTTT
+
B<,8A@C,,EF@FFGGGGDGAF,CEFFG7@6CF@C:@B,@EC6:8BFGA<<<EAE,CFGDCF8,E@F:,,CCC:BFG@:CF<FFAF<F=<FGDEFGGAFD::BEF<;?CBGG7=,6,EC@FG?FFEF?E@=FFGFG;;4@AEEEGGG8EGFFEDF=@EGFFFFGGGGFGGGFGGGGFGFFGFGDEGEDE5FF73,A5CCFAFFA+;BAEEEFBBE>BAFEF@BBDFE4=@FFFDFFF?CFFE6;<@996>?@1:@BB<03?9?63,).4:9046((23?:?2>6,,(,446<4((--(94)
@M04999:289:000000000-L3R54:1:1101:3827:9158 2:N:0:445
GGACTACTGGGGTATCTAATCCTGTTCGCTACCCATGCTTTCGAACCTCAGCGTCAGTTACAGACCAGAGAGCCGCCTTCGCCACTGGTGTTCTTCCATATATCTACGCATTCCACCGCTACACATGGAGTTCCACTCTCCTCTTCTGCACTCAAGAAAAACAGTTTCAGCTGCACTTCCCCGGTTAAGCCGAGGGCTTTCACAGCTGACTTGTTCTCCCGCCTGCGTTCGCTTTACGCCCAATAAATCCGGACAACGCTTGCCACCTACGTATTACCGCGGCTGCGGGCACGTAGTTAGC
+
CCCCCGGGGGGGGGGGGGGGGGGGGGGGGGGGGGGGGGGGGGGGGGGGGGGGGGGGGGGGGGGGGGGGGGGGGGGGGGGGGGGGGGGGGGGGGGGGGGGGGGGGGGGEGGGGGGGGGGGGGGGGGGGF8FEFGGGGGGGGGGGGGGGGGGGGGGFGGGGGGGGFGGGGGGGGGGGGFGFGGGG6EGGGGGGGDGGCDGGGFFFFFFFF=:BEEFFFFFFBBBFDFF@@F?7>D@?FFFFFFF@D;@CCCE>06>BFFFB?FF:3AB??:???2>?)62699>9>>((-36(-((.(4:2>9
@M04999:289:000000000-L3R54:1:1101:8213:9199 2:N:0:445
AACCGACTACCAGGGTATCTAATCCTGTTTGCTCCCCACGCTTTCGCATCTCAGCGTCAGTATCTGTCCAGAAGGCCGCCTTCGCCACCGGTATTCCTCCACATCTCTACGCATTTCACCGCTACACGTGGAATTCTACCTTCCTCTACAATACTCCAGATAACCAGTTTTAAGTGCAGTTCCCAGGTTGAGCCCGGGGCTTTCACACCTAACTTAATTATCCGCCTACATGCCCTTTACGCCCAGTCATTCCGATTAACGCTCGCACCCTCCGTATTACCGCGGCTGCTGGCACGGAGTT
+
@CCCCGGGGGGGGGGGGGGGGGGGGGGGGGGGGGGGGGGGGGGGGGGGGGGGGGGGGGGGGGGGGGGGGGGGGGGGGGGGGGGGGGGGGGGGGGGGGGGGGGGGGGGGGGGGGGGGGGGGGGGGGGGGGGGGGGGGGGGGGGGGGGGGGGGGGGGGGGGGGGGGGGGGGGGGGGGGFGFFGGGGGGGGGGGGGGGGGGGGFFFFFFFFFFFEDFFFFFFFFF?@9=DFFFFFFFFFD@CF<FF@@F@EFFCEEF;@FF<AF>61>F69904<B;FBBFFFFFF;031((.5>B?>?>>9B:
@M04999:289:000000000-L3R54:1:1101:14877:9204 2:N:0:445
CGACTACTCGGGTATCTAATCCTGTTTGCTCCCCACGCTTTCGCATCTCAGCGTCAGTATCTGTCCAGAAGGCCGCCTTCGCCACCGGTATTCCTCCACATCTCTACGCATTTCACCGCTACACGTGGAATTCTACCTTCCTCTACAATACTCCAGATAACCAGTTTTAAGTGCAGTTCCCAGGTTGAGCCCGGGGCTTTCACACCTAACTTAATTATCCGCCTACATGCCCTTTACGCCCAGTCATTCCGATTAACGCTCGCACCCTCCGTATTACCGCGGCTGCTGGCACGGAGTTAGC
+
CCCCCGGGGGGGGGGGGGGGGGGGGGGGGGGGGGGGGGGGGGGGGGGGGGGGGGGGGGGGGGGGGGGGGGGGGGGGGGGGGGGGGGGGGGGGGGGGFGGGGGGGGGGGDGGGGGGGGGGGGGGGGGGGGGGGGGGGGGGGGGGGGGGGGGGGGGFGFGGGGGGGGGGGGGGGGGGGFGFGGFGGGGGGGGGGGGDGGGGGFFFFFFFFFFFCFFFFFFFFFFF@5BBEFE>=EFFFE;?BB;@EFFFFFF@07@@FFD9??>;99>18?FF?0<:DFAF;>906;?:?BFFF6;;1?B244
@M04999:289:000000000-L3R54:1:1101:25021:9259 2:N:0:445
TGACTACTCGGGTATCTAATCCTGTTCGCTCCCCACGCTTTCGTCCATCAGCGTCAATCGGTACTTAGTAACCTGCCTTCGCAATCGGGGTTCTGTGTAATATCTATGCATTTCACCGCTACACTACACATTCCAGCTACTTCAATACTATTCAAGATTAACAGTATCAACGGCAGTTCTACAGTTAAGCTGCAGGTTTTCACCGCTGACTTATCAACCCGCCTACGGACCCTTTAAACCCAATAAATCCGGATAACGCTCGCATCCTCCGTATTCCCGCGGCTGCTGGCACGGAGTTAGC
+
CCCCCGGGGGGGGGGGGGGGGGGGGGGGGGGGGGGGGGGGGGGGGGGGGGFGGCGGGGGGGGGGGFFGGGGGGGGGGGGGGGGGGGGGGGGGGGGGGGGGGDGGGGFFGGGGGGGGGGGGGGGGGGGGGGGGGGGGGGGGDGGGGGGGGFGGGGGGGGGGGGGGGGGGGGGG@EGGFGFFFGGGGGGGGGGGGGCFDCFGFAFFEFFFFFBCEFFFEFF>FFFFFFFFFFFFFD==CEEFFFDDEAFCFFF>18(7@D92(43>FF?D<:>BFFF26>F>9>BF(12>>BBFFFF>?:2<4
@M04999:289:000000000-L3R54:1:1101:12033:9286 2:N:0:445
TTGACTACTGGGGTATCTAATCCTGTTTGCTCCCCACGCTTTCGCATCTCAGCGTCAGTATCTGTCCAGAAGGCCGCCTTCGCCACCGGTATTCCTCCACATCTCTACGCATTTCACCGCTACACGTGGAATTCTACCTTCCTCTACAATACTCCAGATAACCAGTTTTAAGTGCAATTCCCAGGTTGAGCCCGGGGCTTTCACACCTAACTTAATTATCCGCCTACATGCCCTTTACGCCCAGTCATTCCGATTAACGCTCGCACCCTCCGTATTACCGCGGCTGCTGGCACGGAGTTAC
+
@@B<@F@DFFGGGGEGGGGEGGGGCFGAEFEGGGGCG:CFEFGGG7:FAEFGGGGFCGGAC9EEEFFGGG@@<FFGGGFGGGGGGD=FCGFDFFGFEGGGCFGGGDGGFECGGFGFFGEECGGCFGFFECFFFC,@FB9,@FGDA=DFG=DFGC8=>,3=,@DFFGFFGG8FGGGF9D8DFFGF+DFGDGG6@ED>*59CFFFFFF>;>4>CCAFA681/BD9@@@FB4@=;@E3;39:B;1;7/)77.95=0(/:7C(6?B690>>?B<(7?:B:><A?FFB>BBF:2(8?2(4(4?(6)
@M04999:289:000000000-L3R54:1:1101:17294:9292 2:N:0:445
GAAGGACTACAAGGGTATCTAATCCTGTTTGCTCCCCACGCTTTCGCATCTCAGCGTCAGTATCTGTCCAGAAGGCCGCCTTCGCCACCGGTATTCCTCCACATCTCTACGCATTTCACCGCTACACGTGGAATTCTACCTTCCTCTACAATACTCCAGATAACCAGTTTTAAGTGCAGTTCCCAGGTTGAGCCCGGGGCTTTCACACCTAACTTAATTATCCGCCTACATGCCCTTTACGCCCAGTCATTCCGATTAACGCTCGCACCCTCCGTATTACCGCGGCTGCTGGCACGGAGTT
+
CCCCCGGGGGGGGGGGGGGGGGGGGGGGGGGGGGGGGGGGGGGGGGGGGGGGGGGGGGGGGGGGGGGGGGGGGGGGGGGGGGGGGGGGGGGGGGGGGGGGGGGGGGGGGGGGGGGGGGGGGGGDGGGGGGGGGGGGGGGGGGGGGGGGGGGGGGGGGGGGGGGGGGGGGFGGGGGFFGFGGGGGGG@GGGGGGGGGGGGGFFFFFFFFFFFFFFFFFFFFF?E@F?=@FFE4:E@@DFFFDFFFF</7>EEEF8777@E<;(3:BFF>FBFFF><?029<480>(491<?B>F0)((((-.
@M04999:289:000000000-L3R54:1:1101:20788:9331 2:N:0:445
GACTACTCGGGTATCTAATCCTGTTTGCTCCCCACGCTTTCGCATCTCAGCGTCAGTATCTGTCCAGAAGGCCGCCTTCGCCACCGGTATTCCTCCACATCTCTACGCATTTCACCGCTACACGTGGAATTCTACCTTCCTCTACAATACTCCAGATAACCAGTTTTAAGTGCAGTTCCCAGGTTGAGCCCGGGGCTTTCACACCTAACTTAATTATCCGCCTACATGCCCTTTACGCCCAGTCATTCCGATTAAAGCTCGCACCCTCAGTATTACGGCGCCTCCTGGCCCGGCGTTACCC
+
ACCCCG@EB@CCBEECFEFGCCFEEFGGGGGCGGD7CFCFFCCFEGAFFGCFCFGGG9@FGGGGGGGFGGGGGGDGFGGGGGGEFF>FGFCGGFFFEFE<E9FDGGGDCCF9<<F<FGGGGEGGGFCG9FEEFGGGGGFCAFGAAA9AFGAEFFG8=AFF=DFC==DDFFGFGD9=B?EFDGGGFCFFFCGG+:CGGGGGFFCADFFF@EC6CFA+<F=@F=2(5@**0.:=5;<<;<3:;06@EEC?15((/()1)).5896>90(4(.<4<<A4,-(4(44(,,.4((46(((-4(()(
@M04999:289:000000000-L3R54:1:1101:5893:9334 2:N:0:445
GGGTCGACTACCCGGGTATCTAATCCTGTTCGCTACCCACGCTTTCGAGCCTCAGCGTCAGTTACTAGCCAGTCAGCCGCCTTCGCCACTGATGTTCTTCCATATATCTACGCATTTCACCGCTACACATGGAGTTCCACTGACCTCTCTAGCACTCAAGTCTTACAGTTTCTGATGCACGTCCATAGTTGAGCTATGACCTTTCACATCAGACTTATTAGACCGCCTGCGCTCCCTTTCCGCCCAATAATTCCGGCCAACGCTCGCCACCTGCGTATTACCGCGCCTGCTGGCCCGCACT
+
CCCCCEF:FGEFGGGGGGGGGGCCEF<FGGGGGGGGFGGGGGGCFGGGFEGGGG<FGGGGGGGGGGFGGGFGGGGFGGGGGFGFFGEEGGGCEF?EFCAFGGGDFFFGFCGGGDGGGFEFFGGGGGGGGGGFFGG8E;EE8DFFGFGGGDF8D,ECFF=EFFGGCFG8DFF,EFCFFGFGGFGGGGC?GF@EE?9FGC9CA8;AF;><EF@**@FFFFFC>EF))>@F>D(2-(5=DA;1;(/39(1=@3??CEE(((,,(4913((4(4:?B?B((,3))66690722654.((-3(,(,
@M04999:289:000000000-L3R54:1:1101:28290:9373 2:N:0:445
GGACTACCAGGGTATCTAATCCTGTTTGCTCCCCACGCTTTCGCATCTCAGCGTCAGTATCTGTCCAGAAGGCCGCCTTCGCCACCGGTATTCCTCCACATCTCTACGCATTTCACCGCTACACGTGGAATTCTACCTTCCTCTACAATACTCCAGATAACCAGTTTTAAGTGCAGTTCCCAGGTTGAGCCCGGGGCTTTCACACCTAACTTAATTATCCGCCTACATGCCCTTTACGCCCAGTCATTCCGATTAACGCTCGCACCCTCCGTATTACCGCGGCTGCTGGCACGGAGTTAGC
+
CCCCCFGGGGGGGGGGGGGGGGGGGFGGGGGGGGGGGGGGGGGGGGGGGGGGGGGGGGGGGGGGGGGGGGGGGGGGGGGGGGGGGGGGGGGGGGGGGGGGFGGGGGGGGGGGGGGGGGGGGGGGGGGFGFGGGGGGGGGGGGFGGGCEFGGGGGGGGGAGGGGGGGGGGFGGFGGGFGFGGGGGGGGDGGGGGGGGGGGGFFFFFFFFF@FF=FFFFFF?BFFFFF398=EFFFE<EFFF><D;<EEFE<@@;0?ECDFD<>9>B9???FF?F::>>)(19;9>9<>77:1>6>9;?FAA6
@M04999:289:000000000-L3R54:1:1101:15519:9388 2:N:0:445
ATAGACTACCAGGGTATCTAATCCTGTTTGCTCCCCACGCTTTCGCATCTCAGCGTCAGTATCTGTCCAGAAGGCCGCCTTCGCCACCGGTATTCCTCCACATCTCTACGCATTTCACCGCTACACGTGGAATTCTACCTTCCTCTACAATACTCCAGATAACCAGTTTTAAGTGCAATTCCCAGGTTGAGCCCGGGGCTTTCACACCTAACTTAATTATCCGCCCACATGCCTTTTACGCCCTGTCATTCAGATTAACGCTCGCACCCCCCGTATTAGCGCGTGCGTTGGCACGGAGTTC
+
CCCCCECFFC@FC@FCFGFGAEGGGGFGF@CFFG<CEFC@FCFFGGGGGFA9F8C:@F,CFG9ECCECCF,FEF@FECFB:FD7FFCECGGGBAFFCG=FEGGGFFEEFG@CFBEFDEGCFEGGFFGEEFGC:BBEEGFFGGGGGG8;@FFFGGG8>=,EFGG,>?FECD:,EA?DFFFDCD+,33:CE7:C@@C>5*<CFAFFFEF>5))-::ACFF=5@C@92((8>)0>5)4..)757@9(63))6?.)..96)9./02:4>>02((((-4(.52).(46((((((-15,)326(-..
@M04999:289:000000000-L3R54:1:1101:19760:9413 2:N:0:445
AGACTACTGGGGTATCTAATCCTGTTTGCTCCCCACGCTTTCGCATCTCAGCGTCAGTATCTGTCCAGAAGGCCGCCTTCGCCACCGGTATTCCTCCACATCTCTACGCATTTCACCGCTACACGTGGAATTCTACCTTCCTCTACAATACTCCAGATAACCAGTTTTAAGTGCAATTCCCAGGTTGAGCCCGGGGCTTTCACACCTAACTTAATTATCCGCCTACATGCCCTTTACGCCCAGTCATTCCGATTAACGCTCGCACCCCCCGTATTACCGCGGCTGCTGGCACGGATTTAGC
+
CCCCCGGGGGGGGGGGGGGGGGGGGGGGGGGGGGGGGGGGGGGGGEGFEFGGGGGGGGGGGGGGGGGGGFGGGGGGGGGGGGGGGGGGGGGGGFGGGGGFFFFGGGGGEDGGGFGGGGGGDGGGGGGGGFGFFGDGEFFGGGGGGGGGGGGGGGFFGGGGGFGFGGGGGDDFGGGGFGFGFFG8EGDDEGGGGG57*<DCFAF+@B>F)0><;9EFA@CC;B2>==6?9>7>E=54;,:5:;7(73?5<C@0?(/1710262909B1(41(4(44)64--(-6690)4(477024(38)))
@M04999:289:000000000-L3R54:1:1101:16400:9449 2:N:0:445
AGACTACCCGGGTATCTAATCCTGTTTGCTCCCCACGCTTTCGCATCTCAGCGTCAGTATCTGTCCAGAAGGCCGCCTTCGCCACCGGTATTCCTCCACATCTCTACGCATTTCACCGCTACACGTGGAATTCTACCTTCCTCTACAATACTCTAGTTAACCAGTTTTAAGTGCAATTCCTAGGTTGAGCCCAGGGCTTTCACACCTAACTTAATTATCCGCCTACATGCCCTTTACGCCCAGTCATTCCGATTAACGCTCGCACCCTCCGTATTACCGCGGCTGCTGGCACGGAGTTAGC
+
CCCCCGGFGGGGGGGGGGGGGGGGGGGGGGGGGGGGDGGGGGGGGGGGGGFGGGGGGFGGGGGGGGGGGGGGGGGGGGGGGGGGGGGGGGGGGGGGGGGGDGGGGGGGGGGGGGGGGGGGGGGGGGGGCDGGGGGGGGGGGGGGGGGGGGGGCFGCGGGFGGGGFGGGGGGGGGGGFGFGGGGFFGGGGGGGGGGGGGGGFFFFFFFFFFFFFFFFFFFFFFDFFFFFFEEFEBFFFFFFFFFFFFFFFFFF@@?FE@FFFF@FFFB::?>?F0:<>98>9999(28236:?09066<9<<
@M04999:289:000000000-L3R54:1:1101:11295:9499 2:N:0:445
GCAGACTACCGGGGTATCTAATCCTGTTTGCTACCCACGCTTTCGAGCATGAACGTCAGTGTTATCCCAGGAGGCTGCCTTCGCCATCGGTATTCCTCCACATCTCTACGCATTTCACTGCTACACGTGGAATTCTACCTCCCTCTGACACACTCTAGTTAGACAGTTTCAAATGCACGTCCCAAGTTGAGCTCGGGGATTTCACATCTGACTTATCTAACCGTCTGCGCTCGCTTTACGCCCAGTAATTCCGATTAACGCTCGCACCCTACGTATTACCGCGGCTGCTGGCACGTAGTT
+
CCCCCGGGGGGGGGGGGGGGGGGGGGGGGGGG@CCCFGGGGGGGG<FFGGGGGGGGGGGGGGGGGGGGGGGGGGGGGGGGGGGGGGGGGGGGGGGGGGGGGGGGGGGGGGGGGGGGGGGGGGGGGGGGGGGGGGGGGGGGFGGGGGGGGGGGGGGGGGGGGGGGGGGGGGGGGGGGFGFGGGGGGGGGGGGGCGE6DGGGFFFFFFFAEFFFEFFFFFFFFFFA>><C@@F@BFDFFC6BD;@D?EEFFEE?E@F@??C;BDFBFFFF??:62429:<A2:>>99>><BF>6<3::,:?>
@M04999:289:000000000-L3R54:1:1101:9674:9506 2:N:0:445
AGACTACCGGGGTATCTAATCCTGTTCGCTCCCCACGCTTTCGTCCATCAGCGTCAATCGGTATTTAGTAACCTGCCTTCGCAATCGGGGTTCTGTGTAATATCTATGCATTTCACCGCTACACTACACATTCCAGCTACTTCAATACTATTCAAGATTAACAGTATCAACGGCAGTTCTACAGTTAAGCTGCAGGTTTTCACCGCTGACTTATCAACCCGCCTACGGACCCTTTAAACCCAATAAATCCGGATAACGCTCGCACCCTCCGTATTACCCGCGTTGCTGGCACGTATGTAGC
+
CCCCCGGGGGGGGGGGGGGGGGFGGGCFGGGGGGGGGGGGGGGGGGDGGFG8FFGGDGCC@@CF<EFGFFGGGCGGGGGGGGCEGGGGGGGGGGD5@A@FFGGGGGAAFGGGFFGGGGGGGGGGC<FGGFGGGGFAF89EDFG8FFFCAEGGGGGGC=AFGGGGGFGFFGGEGGGGFGFFCC8,@EGFCFF,,D@5CGDF6BF?5@??9@FAEFACEFF2;@2=@B@(-:@D@@;<.;@;27((6;)9?@;(,(44@(1,(4(4((44830,4:>2<)(((,(-424<0143:(()(-.))
@M04999:289:000000000-L3R54:1:1101:3273:9515 2:N:0:445
TGACTACTGGGGTATCTAATCCTGTTCTCTACCCATGCTTTCGAACCTCAGCGTTAGTTACAGACCAGAGAGCCGCCTTCGCCACTGGTGTTCTTCCATATATCTACGCATTCCACCGCTACACCTGGAGTTCCACTCTACTCTTCTGCACTCAAGAAAAACAGTTTCAGCTGCACTTCCCCGGTTAAGCCGAGGGCTTTCACAGCTGACTTGTCCTCACGCCTGCGTTCGCTTTACGCCCAATAAATCCTGACAACGCCTGCCACCTACGTTTTACCGCAGCCGCCTGCACGTATGTTGC
+
B@<@B<C;C,C@+@,,;,C,,C@CFG<,6,6CFG9E66CFF<,C6CF<EEBF@,,,,;CFC@FC<F8@CFC@CF+7CFGG74@@B,@EB,:B,:,9,?AA?,959A,4+,8C,,,?FBE@@C::,4AEG8,A,@@E;,,,9@?AFGF8,4,,16@8@8=,@>88DGGFG8FA,,+6++;+6=C+3=+77<F++:+0**;A5;6;8?**6)*:6+*=78+:/5=3225>9((0(-41.,2>>(664)7E<@3)>1)/3(6(.(2.47?(,42<(41))5-(,,1(,(((-32>?:()(..))
@M04999:289:000000000-L3R54:1:1101:12326:9531 2:N:0:445
TCCGACTACAGGGGTATCTAATCCTGTTTGCTCCCCACGCTTTCGCATCTCAGCGTCAGTATCTGTCCAGAAGGCCGCCTTCGCCACCGGTATTCCTCCACATCTCTACGCATTTCACCACTACACGTGGAATTCTACCTTCCTCTACAATACTCCAGATAACCAGTTTTAAGTGCAATTCCCAGGTTGAGCCCGGGGCTTTCACACCTAACTTAATTATCCGCCTACATGCCCTTTACGCCCAGTCATTCCGATTAACGCTCGCACCCTCCGTATTACCGCGGCTGCTGGCACGGAGTTT
+
CCCCCGGGGGGGGGEGGGGGGGGGGGGGGGGGAFFGFGGGGGGGECFGGFGGGGGGEGGGEDFGEGDCFFFFGDE8FGGEGGGEGEFGGGGGGGGGGGGGGGGGGGGGGGGGGEGGFF:EGGGGGGGGGGDGF8=FGGGGGGGGGGGGGGGGGGGGGGFGGGGGGGFGGFGGGAEGFCFFGGFGGGGGGG6FGGGGGGGGFFFFCAF>=4=BEFFFCFFCFC@9@D@BEEEF3>@=@CF51;@?@E);?EE<3;@DDFC19??F17>16<?:>BFFFFF><>6>0(-4>0:B?>BF>6:?)
@M04999:289:000000000-L3R54:1:1101:20489:9538 2:N:0:445
GACTACTGGGGTATCTAATCCTGTTCGCTCCCCACGCTTTCGTCCATCAGCGTCAATCGGTATTTAGTAACCTGCCTTCGCAATCGGGGTTCTGTGTAATATCTATGCATTTCACCGCTACACTACACATTCCAGCTACTTCAATACTATTCAAGATTAACAGTATCAACGGCAGTTCTACAGTTAAGCTGCAGGTTTTCACCGCTGACTTATCAACCCGCCTACGGACCCTTTAAACCCAATAAATCCGGATAACGCTCGCATCCTCCGTATTACCGCGGCTGCTGGCACGGAGTTAGCC
+
CCCCCGGGGGGGGGGGGGGGGGGGGGGGGGGGGGGGGGGGGGGGGGGGGGGGGGGGGGGGGGFGGGGGGGGGGGGGGGGGGGGGGGGGGGGGGGGGFGFGGGGGGGGGGGGGGGGGGGGDGGGGGGGGGGGGGGGGGGGGGGGFFGGGGGGGGGGGGGGGGGGGGGGGFGGGGGGFFFFGGGCFGGGFGGGGGGFDFGGGFFFFDEEEC;AECFFFFFEAB4ADD>>@FFFBDFFEEE@EFFFEFFFFFFF?FDFF?BDDFFFBB??FFFB?:BABBBFF996>BF?0:1<?09>?BAFB?
@M04999:289:000000000-L3R54:1:1101:11569:9550 2:N:0:445
GACTACACGGGTATCTAATCCTGTTTGCTACCCACGCTTTCGAGCATGAACGTCAGTGTTATCCCAGGAGGCTGCCTTCGCCATCGGTATTCCTCCACATCTCTACGCATTTCACTGCTACACGTGGAATTCTACCTCCCTCTGACACACTCTAGTTTGACAGTTTCAAATGCACGTCCCAAGTTGAGCTCGGGGATTTCACATCTGACTTATCTAACCGTCTGCGCTCGCTTTACGCCCAGTAATTCCGATTAACGCTCGCACCCTACGTATTACCGCGGCTGCTGGCACGTAGTTAGCC
+
CCCCCGGGGGGGGGGGGGGGGGGGGGGGGGGGGGGGGGGGGGGGG7FGGGGGGGGGGGGGGGGGGGGGGGGGGGGGGGGGGGGGGGGGGGGGGGGGGGGGGGGGGGGGGGGGGGGFGGGGGGGGGGGGGGGGGGGGGGGGGGGGGFGGGGGGGGGGGFDFGGGGGGGGGGGGGGGGFGEGGGGGGGGGGEGGGDGCGGFGFFFFFFCFFFF@EAFFFFFB?AD@EBFFFFFFFBEEFF@ED<EFFFEFFFF?FDEFFFFFFF>FFFFF?FF?FBFFA?6>BB99B?:F83??:2?FDAFFB
@M04999:289:000000000-L3R54:1:1101:19289:9561 2:N:0:445
CCAAGACTACTCGGGTATCTAATCCTGTTCGCTACCCATGCTTTCGAACCTCAGCGTCAGTTACAGACCAGAGAGCCGCCTTCGCCACTGGTGTTCTTCCATATATCTACGCATTCCACCGCTACACATGGAGTTCCACTCTCCTCTTCTGCACTCAAGAAAAACAGTTTCAGCTGCACTTCCCCGGTTAAGCCGAGGGCTTTCACAGCTGACTTGTTCTCCCGCCTGCGTTCGCTTTACGCCCAATAAATCCGGACAACGCTTGCCACCTACGTATTACCGCGGCTGCTGGCACGTAGTT
+
CCCCCGGGGGGGGGGGGGGGGGGGGGGGGGGGGGGGGGGGGGFGGGGGGGGGGGGGGGGGGGGGGGGGGGGGGGGGGDGGGGGGGGGGGGGGGGGGGGGGGGGFGGGGGGGGGGGGGGGGGGGGGGGGGGGGGGGGGGGGGGGGGGGGGGGGGGGGGGGGGGGGGGGGGGFGGGGGFGFGGGGGGGGEECGGGGGDDDGGFFFFFFFFFFFEFFFFFFFFFFFFFFFFFF?DFFFDDFCFFFFBFDD3837<?>>FF9?<>BF3:F722:?F7<BFA0>A<09>60(3:3>>1023?:6<6
@M04999:289:000000000-L3R54:1:1101:25176:9583 2:N:0:445
GACTACCCGGGTATCTAATCCTGTTTGCTCCCCACGCTTTCGCATCTCAGCGTCAGTATCTGTCCAGAAGGCCGCCTTCGCCACCGGTATTCCTCCACATCTCTAAGCATTTCACCGCTACACGTGGAATTCTACCTTCCTCTACAATACTCCAGATAACCAGTTTTAAGTGCAGTTCCCAGGTTGAGCCCGGGGCTTTCACACCTAACTTAATTATCCGCCTACATGCCCTTTACGCCCAGTCATTCCGATTAACGCTCGCACCCTCCGTATTACCGCGGCTGCTGGCACGGAGTTAGCC
+
CCCCCGGGGGGGGGGGGGGGGGGGGGGGGGGGGGGGGGGGGGGGGGGGGGGGGGGGGGGGGGGFGGGGGGGGGGGGGGGGGGGGGGGGGGGGGGGGGGGGGFGGDFFFGGGGGGGGGGGGGGGGGGEEGGGGGGGGGGGGGGGGGG9EGGGEGGGGGGGGGGGGGGGFGGGCGGGGFGFGGGGGGGGG?FGGGGGGGGGGFFAFFFFADFFFEFFFCFFFFDF?DFFFBEFFDEE32;>D@F@<@EFFFF<187?<DBDFFF;F>BF?FBB?0:)44899B99>?2,5?:2(436??A9>:
@M04999:289:000000000-L3R54:1:1101:13995:9584 2:N:0:445
ATAAGACTACCAGGGTATCTAATCCTGTTTGCTCCCCACGCTTTCGCATCTCAGCGTCAGTATCTGTCCAGAAGGCCGCCTTTGCCACCGGTATTCCTCCACATCTCTACGCATTTCACCGCTACACGTGGAATTCTACCTTCCTCTACAATACTCCAGATAACCAGTTTTAAGTGCAGTTCCCAGGTTGAGCCCGGGGCTTTCACACCTAACTTAATTATCCGCCTACATGCCCTTTACGCCCAGTCATTCCGATTAACGCTCGCACCCTCCGTATTACCGCGGCTGCTGGCACGGAGTT
+
CCCCCGGGGGGGGGGGGGGGGGGGGGGGGGGGGGGGGGGGGGGGGGGGGGGGGGGGGGGGGGGGGGGGGGGGGGGGGGGGGGGGGGGGGGGGGGGGGGGGGGGGGGGGGGGGGGGGGGGGGGGGGGGGGGGGGGGGGGGGGGGGGGGGGGGGGGGGGGGGGGGGGGGGGGGGGGGGFGFGGGGGGGGGGGGGGFGGGGGGAFFFFFFFFFFFFFFFFFFEFFFDFFFFFFFFFFBEDFFFFFFFFF@@EEFFFFFFFFEF?BFFFFFFB:?FFFFF0><2>0;>FFFFF?:?F:7?49;3.
@M04999:289:000000000-L3R54:1:1101:4180:9589 2:N:0:445
TTAGGGACTACTAGGGTATCTAATCCTGTTTGCTCCCCACGCTTTCGCATCCCAGCGTCAGTATCTGTCCAGAAGGCCGCCTTCGCCACCGGTATTCCCCCACATCTCTACGCATTTCACCGCTACACGTGGAATTCTACCTTCCTCTACAATACTCCAGATAACCAGTTTTAAGTGCAGTTCCCAGGTTGAGCCCGGGGCTTTCACACCTAACTTAATTATCCGCCTACATGCCCTTTACGCCAAGTCATTCCGATTAACGCTCCCACCCTCCGACTTACCGCGCCTGCTGGTACGGCGT
+
6ACCCF,C<@@,6CE8FG<,6@6C666EEF<6C,CF<F<C:FFGFGE@FE7,;6C8:FCFEGAEGGGGGGGG<,B<F=CCE74@<=?C,E@C8+9CFF,=>FE:FFGGEFEC7:@+,,99=CEGCC:ACFD7:FG89CFGGFA=?AFGCE3=9EFGGFFCDFF,,62@22:A=,=6+9C+C8<:,5@@F9@778A7;5*;@B;@@9+3.75(0;8F=B@*=9C*(5(--83/6)/5(3)1927(,4(7>565<3(3(((.)41,4(48:14(,((((-3-.3((3011(2:0(()),(((-
@M04999:289:000000000-L3R54:1:1101:25138:9623 2:N:0:445
CCTAGCCGGGGACCGGGAGTCGAACGGGTACTCTTTTTTCACAACTATTGGGGTATTTAATACTGTTTGTTCCCCACGCCTTCTCCTCCCAACTCCATTATCTGTTCTAAAGGCTGCATTCGCCACCGGTATTCCTCCACATCTCTACTCCTTCCACCGCGCCACGTGGAAATCTACCCTTTGCTCCAACACTCCCGCACAAACACTTTATGTGCACTACCCACTTTTACACCCACGGTTTCACAACTACCATCATAATCGCCCTCCATGCATTCTAAGCTCACTCATGCACATTACCACC
+
@-68,,@+@7:++,+++++8,+,:,6,,7+;,,<,,,6@EF,,:,,,,<6,,+6,,,9,<@,,@,C@D8,9C9<BBF+7?,=,5,,CE,B,,4,,99ABC,9@,9,9,,,5,C,,,8,,99@F@?FG7+@+4,,:,ED,6,3@3,=,,,,,66,66,6+363+4@++,1+,,75<2=5****5@;,,1,,44,=,/3*))2)))2)*+08*/*4++)+)/)()(,).)1)1)/(,(,.33;;)6))()().))(.)))).((-((.(().()))--)))().)-).()))))).).).),,
@M04999:289:000000000-L3R54:1:1101:7616:9664 2:N:0:445
CGACTACTGGGGTATCTAATCCTGTTTGCTCCCCACGCTTTCGCATCTCAGCGTCAGTATCTGTCCAGAAGGCCGCCTTCGCCACCGGTATTCCTCCACATCTCTACGCATTTCACCGCTACACGTGGAATTCTACCTTCCTCTACAATACTCCAGATAACCAGTTTTAAGTGCAGTTCCCAGGTTGAGCCCGGGGCTTTCCCACCTAACTTAATTATCCGCCTACATGCCCTTTACGCCCAGTCATTCCGATTAACGCTCGCACCCCCCGCATTCCCGCGTCCGCTGGCACGTAGTTAGC
+
CCCCC:EECEGGFCAEEEFFGCFCGGDEGCFGDFEFGGGEGGDGGCCDFGGGGGGGDF9FGGAFGGGGGGFFGGGGGG7EFGGGGFEEGGGGGFFF,ADF<E9FFGGGGGGGDGCFF@F8=BFFEDFDE9FCFCFGGGFGGGGGGFF,=8=EFGGGAFCAFFGFGGEEGGG=:DGGFD5+A8F6F:@<D?FGEEGD5DGGB4**;BFF3:EEEFCF46BEB@=95:B45>B2;;3>CDFF;F(/.75CC)(,/6<EE;B1(41(-4?(46;9904)6<<((,((,-,(7?04((.34<4))
@M04999:289:000000000-L3R54:1:1101:4478:9671 2:N:0:445
GACTACTAGGGTATCTAGTCCTGTTTGCTCCCCACGCTTTCGCATCTCAGCGTCAGTATCTGTCCAGAAGGCCGCCTTCGCCACCGGTATTCCTCCACATCTCGACGCATTTCACCGCTACACGTGGAATTCTACCTTCCTCTACAATACTCCAGATAACCAGTTTTAAGTGCAGTTCCCAGGTTGAGCCCGGGGCTTTCACACCTAACTTAATTATCCGCCTACATGCCCTTTACGCCCAGTCATTCCGATTAATGCTCTCACCCTCCGTATTACCGCGCCTGCCGGCACTGTGTTAGCC
+
CCCCCGFCFGFFFEFEGGGGGFFGGGGGFGGFFGGGGGFG9FGGEG<FADGGGGGGGFFEGGFGGG8FGFFGGGGGGCFFD:EGGGGEGG<F<BFFGG<?FFC8:FGGGGGFCFGGGGGGGGGGGFGG9EGGGGGGEFGGGGGGGFFGGGDFG8FC,=DF?3@@FDGGDGEGGGG9DFFG?C+5D@,8DEGED5EC?FFGFFFFEFFFBEA34B@AC8C>F9@@F24<==@EFF9E?D0>61=3<?5<5(/108.)9;<B4>2A?B:::2B08:4<4((,(-40((,(-(,(4).61))4)
@M04999:289:000000000-L3R54:1:1101:26605:9678 2:N:0:445
CTTACGACTACACGGGTATCTAATCCTGTTTGCTCCCCACGCTTTCGCATCTCAGCGTCAGTATCTGTCCAGAAGGCCGCCTTCGCCACCGGTATTCCTCCACATCTCTACGCATTTCACCGCTACACGTGGAATTCTACCTTCCTCTACAATACTCCAGATAACCAGTTTTAAGTGCAGTTCCCAGGTTGAGCCCGGGGCTTTCACACCTAACTTAATTATCCGCCTACATGCCCTTTACGCCCAGTCATTCCGATTAACGCTCGCACCCTCCGTATTACCGCGGCTGCTGGCTCGGAGT
+
CCCCCGFGGGGFGGGGGGGGGGCEDFGGGGGGGGGGGFGGGGGGGGGGGGGGGGGGGGGGGGGGGGGGGFGGGGGGGGGGGGGGGGGGGGGGG7FGGGGGGGGGDFGGGGGGGGGGGGGGGGGGGGGGGGGGDEFGFFFGGDFGGGGGGGGGGGFGGGFFGGGFGGGGFGGGGGDGFGFGGGGGCFFFGGGDGGGGGGDDD>AFFFAFEDFEFFFF=FFCCEFE?9@08@FFF@83@@E8>;@>B;;EF<C???3<??14<?B??99;>(8:1<>3(.5)6>0631791033(4()-(2,-
@M04999:289:000000000-L3R54:1:1101:19854:9688 2:N:0:445
GACTACAAGGGTATCTAATCCTGTTTGCTACCCACGCTTTCGGGCATGAACGTCAGTGTTATCCCAGGAGGCTGCCTTCGCCATCGGTATTCCTCCACATCTCTACGCATTTCACTGCTACACGTGGAATTCTACCTCCCTCTGACACACTCTAGTTAGACAGTTTCAAATGCACGTCCCAAGTTGAGCTCGGGGATTTCACATCTGACTTATCTAACCGTCTGCGCTCGCTTTACGCCCAGTAATTCCGATTAACGCTCGCACCCTACGTATTACCGCGGCTGCTGGCACGTAGTTAGCC
+
CCCCCGGGGGGGGGGGGGGGGGGGGGGGGGGGGGGGGGGGGGGGGGGGGGGGGGGGGGGGGGGGGGGGGGGGGGGGGGGGGGGGGGGGGGGGGGGGGGGGGGGGGGGGGGGGGGGGGGGGGGGGGGGGGGGGGGGGGGGGGGGGGGGGGGGGGGGGGGGGGGGGGGGGGGGGGGGGFGEGGGGGGGGGGGGGEGGGGGGGFFFFFFFFFFFFFFFFFFFFFFFFFFFFFFFFFFFFF@BD<DF<EFCEFFF?<<EF637@B@>BBFF0:BFBBFFFF?F>>F9>103:?,234(88A2)-4
@M04999:289:000000000-L3R54:1:1101:24676:9704 2:N:0:445
ACGTGACTACTCGGGTATCTAATCCTGTTCGCTACCCATGCTTTCGAACCTCAGCGTCAGTTACAGACCAGAGAGCCGCCTTCGCCACTGGTGTTCTTCCATATATCTACGCATTCCACCGCTACACATGGAGTTCCACTCTCCTCTTCTGCACTCAAGAAAAACAGTTTCAGCTGCACTTCCCCGGTTAAGCCGAGGGCTTTCACAGCTTACTTGTTCTCCCGCCTGCGTTCGCTTTACGCCCAATAAATCCGGCTAACGCTTGCCACCTACGTATTACCGCTGCTGCTGGCACGTAGTT
+
CCCCCGGGGGGFGG@FECFA9EFGGGGGGGGGG7CCFFFGG9@FGGF<FGGF@,FFGGCGGGGGEGGGGFGGG@FGGEGGEFEGGGGGGGFFF=FABEFFEGGGCCFFGFGDCF=EGGEEF7:BFEGGGGC:E@EGGGGEDD=EGGEFFGFGCFF,==DC@DC=>88=:@DA:DFGFGFGGGFEBEEGE+A7EDEGDD57AFABFFF897*:BFCA>AFCFF(8@8=>BF;<;80(=1CFF(4;F6;E3)9661(((().19?23:.)51<721(34().-49((48)22,(345(,(.4.
@M04999:289:000000000-L3R54:1:1101:24287:9709 2:N:0:445
GACTACCCGGGTATCTAATCCTGTTTGCTCCCCACGCTTTCGCATCTCAGCGTCAGTATCTGTCCAGAAGGCCGCCTTCGCCACCGGTATTCCTCCACATCTCTACGCATTTCACCGCTACACGTGGAATTCTACCTTCCTCTACAATACTCCAGATAACCAGTTTTAAGTGCAGTTCCCAGGTTGAGCCCGGGGCTTTCACACCTAACTTAATTATCCGCCTACATGCCCTTTACGCCCAGTCATTCCGATTAACGCTCGCACCCTCCGTATTACCGCGGCTGCTGGCACGGAGTTAGCC
+
CCCCCFGGGGDGGGFFGGGGGGGGGE<FGGGGEGGGGEGGGGGGGGFGGGGGGGGGGGGGGGGGGGGGFFFGGEGGGGGGGGGGFGGDGGEFGGDGGGGDGEFAFGGGGGGGGGDGGGGGGGGGGFECFGGGG9FFGFFGGFGGGGCGGGGGGGGGFFGGDGGGGGGGGGADFFGFFD?DFGGGGGGGGGGGEE>CCDGGFCEFDFFABCF:=FFF5F:@FF?=DFFFF@@@3EFFFFF:1@=E>C<EFF;2;?CE?9??>>>BBFF?69?(4>BFFB>;(7021047:?>B6>0-49>D7
@M04999:289:000000000-L3R54:1:1101:4722:9721 2:N:0:445
ATAGGGACTACAGGGGTATCTAATCCTGTTTGCTCCCCACGCTTTCGCATCTCAGCGTCAGTATCTGTCCAGAAGGCCGCCTTCGCCACCGGTATTCCTCCACATCTCTACGCATTTCACCGCTACACGTGGAATTCTACCTTCCTCTACAATACTCCAGATAACCAGTTTTAAGTGCAGTTCCCAGGTTGAGCCCGGGGCTTTCACACCTAACTTAATTATCCGCCTACATGCCCTTTACGCCCAGTCATTCCGATTAACGCTCGCACCCTCCGTATTACCGCGGCTGCTGGCACGGAGT
+
CCCCCGGGGGGGGGGGGGGGGGGGGGGGGGGGGGGGGGGGGGGGGGGGGGGGGGGGGGGGGGGGGGGGGGGGGGGGGGGGGGGGGGGGGGGGGGGGGGGGGGGGGGGGGGGGGGGGGGGGGGGGGGGGGGGGGGGGGGGGGGGGGGGGGGGGGGGGGGGGGGGGGGGGGGGGGGGGFGFGGGGGGGGGGGGGGGGGGG9DBFFFFFFFFFFFFFFFFFFFFEFF@B@DFFFFFFFFFFFFFFFFF@FFFFCEEEE;F?@EAF9?1122;>?BFFBFFFFFBF:6(4>>>FFFFF<??B(94
@M04999:289:000000000-L3R54:1:1101:17582:9728 2:N:0:445
GTAGACTACCGGGGTATCTAATCCTGTTCGCTACCCATGCTTTCGAACCTCAGCGTCAGTTACAGACCAGAGAGCCGCCTTCGCCACTGGTGTTCTTCCATATATCTACGCATTCCACCGCTACACATGGAGTTCCACTCTCCTCTTCTGCACTCAAGAAAAACAGTTTCAGCTGCACCTCCCCGGTTAAGCCGAGGGCTTTCACAGCTGACTTGTTCTCCCGCCTGCGTTCGCTTTACGCCCAATAAATCCGGACAACGCTTGCCACCTACGTATTACCTCGGCTGCTGGCACGTAGTT
+
CCCCCGGGGGGGGGGGGGGGFGGGGGGGGGGGGGGGGGGGGFGGGGGGGGGGGGGGGGGGGGGGGGGGGGGGGGGGGGGGGGGGGEGGGGGGGGGGGGGGGGGGGGGGGGGGGGGGGGGGGGGGGGGGGGGGGFGCGGGGGGGGGGFGGGGGGGGGFGGGGFGGGGGGGGGGGFGGFGFGGGGGGGGGGGCGGGGGG4CFFAFFFFFFFFFF@FFFFFFFFFFFFFFF;?FFFFF0?EEFDFB:?F>B<2A>BFFFF:3;BFB(4:AB?FFFF?2>7<44)4::2448?F:01<:3::<<
@M04999:289:000000000-L3R54:1:1101:27301:9728 2:N:0:445
GGACTACAAGGGTATCTAATCCTGTTTGCTCCCCACGCTTTCGCATCTCAGCGTCAGTATCTGTCCAGAAGGCCGCCTTCGCCACCGGTGTTCCTCCACATCTCTACGCATTTCACCGCTACACGTGGAATTCTACCTTCCTCTACAATACTCCAGATAACCAGTTTTAAGTGCAGTTCCCAGGTTGAGCCCGGGGCTTTCACACCTAACTTAATTATCCGCCTACATGCCCTTTACGCCCAGTCATTCCGATTAACGCTCGCACCCTCCGTATTACCGCGGCTGCTGGCACGGGTTTAGC
+
CCCCCGGGGGGGGGGGGGGGGGGGGGGGGGGGGGGGGGGGGGGGGGGGGGGGGGGGGGGGGGGGGGGGGGGGGGGGGGGGGGGGGGGGGGGGGGGGGGGGGGGGGGGGGGGGGGGGGGGGGGGGGGGGGGGGGGGGGGGGGGGGGGGGGGGGGGGGGGGGFGGGGGGGGGGGGGGGFGFGGGGGGGGGGGGGGGGGGGGGFFFFFFFFFFFFFFFFEFFFFFFFFFFFCB@FFFFFFFFF@0=EFFCEFE@;FF;CE@9??>F>BF:(3:>BFFFBFA<926;62::>??:<0(((,354-
@M04999:289:000000000-L3R54:1:1101:15457:9757 2:N:0:445
ACGACTACTGGGGTATCTAATCCTGTTTGCTACCCACGCTTTCGAGCATGAACGTCAGTGTTATCCCAGGAGGCTGCCTTCGCCATCGGTATTCCTCCACATCTCTACGCATTTCACTGCTACACGTGGAATTCTACCTCCCTCTGACACACTCTAGTTTGACAGTTTCAAATGCACGTCCCAAGTTGAGCTCGGGGATTTCACATCTGACTTATCTAACCGTCTGCGCTCGCTTTACGCCCAGTAATTCCGATTAACGCTCGCACCCTACGTATTACCGCGGCTGCTGGCACGTAGTT
+
CCCCCFGGGGGGGGGGGGGFGGGGGGGGGGGGGFFGGGGGGGGGGGGGGGGGGGGGGGGGFGFGGGGGGGFEFFGGGGFGGGEGGGGGGGGGGGGGGGGGGGGGGGGGGGGFGGGGGGGGGFGGGGGDDEGCFGGGG,EFGEGFGEGFFGGGGGGGGEGDGGGGGFGGGFGAFGGGFGFGGGGGGGGGGGG9EEGGGGCFFFFFFFFFFCEFEFFFFFFFCADABDF>AAD@FFFBEFF>>>@FEF)9CCE@?D6@FCDFF169199?:??:.4)4>A)-917;>9(:B7<?D08:?2:
@M04999:289:000000000-L3R54:1:1101:26588:9786 2:N:0:445
GTGACTACTGGGGTATCTAATCCTGTTCGCTCCCCACGCTTTCGCTCCTCAGCGTCAGTGACGGCCCAGAGACCTGCCTTCGCCATCGGTGTTCTTCCCGATATCTACACATTCCACCGTTACACCGGGAATTCCAGTCTCCCCTACCGCACTCCAGTCCGCCCGTACCCGGCGCCGATCCACCGTTAAGCGATGGACTTTCACACCAGACGCGACGAACCGCCTACGAGCTCTTTACGCCCAATAAATCCGGATAACGCTTGCACCCTACGTATTACCGCGGCTGCTGGCACGTAGTT
+
CCCCCGGGGGGGGGGGGGGGGGGGGGGGGGGGGGGGGGGGGGGGGGGGGGGGGGGGGGGGGGGGGGGGGGGGGGGGGGGGGGGGGGGGGGGGGGGGGGGGGGGGGGGGGGGGGGGGGGGGGGGGGGGGGDGGGGGGGGGGGGGGGGGGGGGGGGFFGGGGGGDGGGGGGGGGGGGGFGFGGGGGGGEGFGGGGGGGGFGGFFFFFFFFFFFBFDFFFBB9DFFFFFFFFBFFFFFFBDFFFFF?:,8>BF79BFFFFFFF?B?:>?:?F??F?2>:ABF?9609BFFFFFB13<<0((.
@M04999:289:000000000-L3R54:1:1101:27666:9794 2:N:0:445
GACTACCCGGGTATCTAATCCTGTTCGCTACCCATGCTTTCGAACCTCAGCGTCAGTTACAGACCAGAGAGCCGCCTTCGCCACTGGTGTTCTTCCATATATCTACGCATTCCACCGCTACGCATGGAGTTCCACTCTCCTCTTCTGCACTCAAGAAAAACAGTTTCAGCTGCACTTCCCCGGTTAAGCCGAGGGCTTTCACAGCTGACTTGTTCTCCCGCCTGCGTTCGCTTTACGCCCAATAAATCCGGACAACGCTTGCCACCTACGTATTACCGCGGCTGCTGGCACGTAGTTAGCC
+
CCCCCGGGGGGGGGGGGGGGGGGGGGGGGGGGGGGGGGGGGGGGGGGGGGGGGGGGGGGGGGGGGGGGGGGGGGGGGGGGGGGGGGGGGGGGGGGGGGGGGGGGGGGGGGGGGFGFGGGGGGGGGGGGGGGGCGGGGGGGGGGGGGGGGGGGGGGGGGGGGGGGGGGGGGGGGGFGFGFGGGGGGGGGGGGEGGGGGGGGFFFFFFFFDFFFFFFFCFFBFFFFFFFDFFFFFDFE?FFFF?FFBFDFFFF:>><?>FFF<6:9?:?02:<FFFFAA?>>969>FB?BF?>:0?8<A4:A4
@M04999:289:000000000-L3R54:1:1101:6756:9824 2:N:0:445
ACTGGGGTATCTAATCCTGTTCGCTACCCATGCTTTCGAACCTCAGCGTCAGTTACAGACCAGAGAGCCGCCTTCGCCACTGGTGTTCTTCCATATATCTACGCATTCCACCGCTACACATGGAGTTCCACTCTCCTCTTCTGCACTCAAGAAAAACAGTTTCAGCTGCACTTCCCCGGTTAAGCCGAGGGCTTTCACAGCTGACTTGTTCTCCCGCCTGCGTTCGCTTTACGCCCAATAAATCCGGACAACGCTTGCCACCTACGTATTACCGCGGCTGCTGGCACGTAGTTAGCCGTGT
+
CCCCCGGGGGGGGGGGGGGGGGGGGGGGG@FGGGGGGGGGGGGGGGGGGGGGGGGGGGGGGGGGGGGGGGGGGGGGGGGGGGGGGGGGGGGGGGGGGGGGGGGGGGGGGGGGGGGGGGGGGGGGGGGGGGGGGGGGGGGGGGGGGGGGGGGGGGGGGGGGGGGGGGGGGGGGCFGGFGFGGGGGGGGCEGGGGGGGGGGCFFFAFFFFFFFFFFFFFFFFFFFFFFFDFFFEFDF;<0@FEFEEFFFFFF0:>BFB?1247:B?:<??A?<AF?>F>>>FFB:?BF??:???9AAA?FFF(
@M04999:289:000000000-L3R54:1:1101:3279:9871 2:N:0:445
TCATTGACTACCCGGGTATCTAATCCTGTTCGCTCCCCACGCTTTCGTCCATCAGCGTCAATCGGTATTTAGTAACCTGCCTTCGCAATCGGGGTTCTGTGTAATATCTATGCATTTCACCGCTACACTACACATTCCAGCTACTTCAATACTATTCAAGATTAACAGTATCAACGGCAGTTCTACAGTTAAGCTGCAGGTTTTCACCGCTGACTTATCAACCCGCCTACGGACCCTTTAAACCCAATAAATCCGGATAACGCTCGCATCCTCCGTATTACCGCGGCTGCTGGCACGGAGT
+
BCCCCGGGGGGGCFGGGGGGGGGGGGGFFGGGEGGGGGGGGGGGGGGGGGGGGGGGGGGEGGGGGFGGGGGGGGGGGGGGGGGGGGGGGGGGGGGGGGGGGGGGGAFGGGGGGGGGGGGGGGDGGGGGFGGGGGGGGGGGGGGGGGGGFGGGGGGGGGCE8@EGGGGGGGGGGGGGFGFGGFGFDGGGGGGGGGGGGFDCFFFFFFFA=BFFFFFFAFFFFFDFBFFF=B@@?FFF@F@FFEFF?6<@@3>CFFF@;;?EED9?FF>FF64)529800?AFA?90;B;>FFFB?BB6BF0-
@M04999:289:000000000-L3R54:1:1101:18999:9911 2:N:0:445
GGAGACTACCCGGGTATCTAATCCTGTTTGCTCCCCACGCTTTCGCATCTCAGCGTCAGTATCTGTCCAGAAGGCCGCCTTCGCCACCGGTATTCCTCCACATCTCTACGCATTTCACCGCTACACGTGGAATTCTACCTTCCTCTACAATACTCCAGATAACCAGTTTTAAGTGCAGTTCCCAGGTTGAGCCCGGGGCTTTCACACCTAACTTAATTATCCGCCTACATGCCCTTTACGCCCAGTCATTCCGATTAACGCTCGCACCCTCCGTATTACCGCGGCTGCTGGCACGGAGTT
+
CCCCCGGGGGGGGGGGGGGGGGGGGGGGGGGGGGGGGGGGGGGGGGGGGGGGGGGGGGGGGGGGGGGGGGGGGGGGGGGGGGFGGGGGGGGEGGGGGGGGGGGGGGGGGGGGGGGGGGGGGGGGGGGGGGGGGGFFGGGGGGGGGGGGGGGGGGGGGGGGFGGGFGGGGGGGGGGGFDFGGGGGFGGGGGGGGGGGGGGGFFFFFFFFFF3BEFFFEFFFFEDFFD=@@E?;3=EFFEFFF>FF;;<3?5CFF<0<0>B((4:9FFFBBB??3318BFA<(499;>><:0(4<?BF(71<
@M04999:289:000000000-L3R54:1:1101:8222:10004 2:N:0:445
CGACTACAAGGGTATCTAATCCTGTTTGCTCCCCACGCTTTCGCATCTCAGCGTCAGTATCTGTCCAGAAGGCCGCCTTCGCCACCGGTATTCCTCCACATCTCTACGCATTTCACCGCTACACGTGGAATTCTACCTTCCTCTACAATACTCCAGATAACCAGTTTTAAGTGCAGTTCCCAGGTTGAGCCCGGGGCTTTCACACCTAACTTAATTATCCGCCTACATGCCCTTTACGCCCAGTCATTCCGATTAACGCTCGCACCCTCCGTATTACCGCGGCTGCTGGCACGGAGTTAGC
+
CCCCCGGGGGGGGGGGGGGGGGGGGGGGGGGGGGGGGGGGGGGGGGGGGGGGGGGGGGGGGGGGGGGGGGGGGGGGGGGGGGGGGGGGGGGGGGGGGGGGGGGGGGGGGGGGGGGGGGGGGGGGGGGGGGGGGGGGGGGGGGGGGGGGGGGGGGGGGGGGGGGGGGGFGGGGGGGGFGFGGGGGGGGGGGFGGGGGGGGGFFFFFFFFFFFFFFFFFFF?4BFD@D2CFFFFFDFE>@FDF@;;EFFFFF@FFFFEFFFFBFBBFF<2?F9?170:AFFF6>>39??F?F08?046(2444
@M04999:289:000000000-L3R54:1:1101:17114:10013 2:N:0:445
GACTACTGGGGTATCTAATCCTGTTCGCTCCCCACGCTTTCGTCCATCAGCGTCAATCGGTATTTAGTAACCTGCCTTCGCAATCGGGGTTCTGTGTAATATCTATGCATTTCACCGCTACACTACACATTCCAGCTACTTCAATACTATTCAAGATTAACAGTATCAACGGCAGTTCTACAGTTAAGCTGCAGGTTTTCACCGCTGACTTATTAACCCGCCTACGGACCCTTTAAACCCAATAAATCCGGATAACGCTCGCATCCTCCGTATTACCGCGGCTGCTGGCACGGAGTTAGCC
+
CCCCCGGGGGGGGGGGGGGGGGGGGGGGGGGGGGGGGGGGGGGGGGGGGGGGGGGGGGGGGGGGGGGGGGGGGGGGGGGGGGGGGGGGGGGGGGGGGGGGGGGGGGGGGGGGGGGGGGGGGGGGGGGGGGGGGGGGGGGGGGGGGGGGGGGGGGGGGGGGGGGGGGGGGGGGGGGGFGFGGGGGGGGGGGGGGGGFGGGGFFFEFFFDFFEFFFFFFFF=DBFFFF?FFFFFFFF@EFFB@@FFFFFC@FFDFFEFFB?D;01<>?<AFFFF:7AFDFFFFFBFB>>?6(2319>?BB9A>
@M04999:289:000000000-L3R54:1:1101:4933:10056 2:N:0:445
GACTACTCGGGTATCTAATCCTGTTTGCTCCCCACGCTTTCGCATCTCAGCGTCAGTATCTGTCCAGAAGGCCGCCTTCGCCACCGGTATTCCTCCACATCTCTACGCATTTCACCGCTACACGTGGAATTCTACCTTCCTCTACAATGCTCCAGATAACCAGTTTTAAGTGCAGTTCCCAGGTTGAGCCCGGGGCTTTACACCCAACTTAAATAATCGGCCACCATGCCCTTTCCCCCAAGCCATTCGGATAAAGGCTCGCCCCCTCCGTATAACCGCGCCGCCTGCCTTGGAGTTAGCC
+
CCCCCGGGGGEFFGGGGDFFGGGGGGGGGGGGEGGGGGGGGGEG@F@FGGFGGGGGGGFGGFGGGGGFGGGGGGGGGGGGDEGGGGGGGGGAEGFGGGGFGGGGGEFDGCFCEEBFFFDGGGFGBFFGGGFFGFGGGGFGGGGGDFGGGGGGGGGGFGGGGGGDGGGGGGGGGGGFFGFGGGF=FCDGGGGGGGDC>C*+++*3**:5):*A68++*=)(/(((((09@F(38))))/,)((((,/)<3((((/)))(.(((,4>6(-((((.)).((,42(-(((,(.)).(,(.(-)4)
@M04999:289:000000000-L3R54:1:1101:21603:10073 2:N:0:445
GACTACAAGGGTATCTAATCCTGTTTTCTCCCCACGCTTTCGCATCCCAGCGTCAGTATCTGTCCAGAAGGCCGCCTTCGCCACCGGTATTCCTCCACATCTCTACGCATTTCACCGCTACACCTTGAATTCTACCTTCCTCTACAATAATCCAGATAACCAGTTTTAAGTTCAGTTTCCAGGTTTAACCCGGGGCTTTCACACCTAAATTAATTAACCGCCTTCATGCCCCTTACCGCCCGTTATTCCCATTAACGCCTTGCCCCCCAGGATTACCGCGGCCGGCGGCACGGTGTTAGCC
+
686,66;,CFGC,6,,,C6,C,,-CF<@,,,CF<@6+,BF6,,B6C,,,;,76,66;6E66,;6C@@,C,,6C@:F,@,4,CEFG=F=>=F,EF<F,,4:59,,,,9+++@F,??FC=+44C=,,,C5E9F,,9,ED9,@,6,,,3,,3,,3@E,,@,,@F9,7EEG:8D,,,226?+?2++==F98,,@DE78C?3@G++++***33*/:6E9+B*=A)38/-.****7-(8@)0.,2>((.(6(1)97)))).)((((().5,4(,((((.4).9-,(3(,,(((4((3-2((-45:25
@M04999:289:000000000-L3R54:1:1101:22947:10075 2:N:0:445
AGGACTACCAGGGTATCTAATCCTGTTTGCTCCCCACGCTTTCGCATCTCAGCGTCAGTATCTGTCCAGAAGGCCGCCTTCGCCACCGGTATTCCTCCACATCTCTACGCATTTCACCGCTACACGTGGAATTCTACCTTCCTCTACAATACTCCAGATAACCAGTTTTAAGTGCAATTCCCAGGTTGAGCCCGGGGCTTTCACACCTAACTTAATTATCCGCCTACATGCCCTTTACGCCCAGTCATTCCGATTAACGCTCGCACCCTCCGTATTACCGCGGCTGCTGGCCCGGAGTT
+
CCCCCGGGGGGGGGGGGGGGGGGGGGGGGGGGGGGGGGGGGGGGGGGGGGGGGGGGGGGGGGGGGGGGGGGGGGGGGGGGGGGGGGGGGGGGGGGGGGGGGGGGGGGGGGGGGGGGGGGGGGGGGGGGGGGGGGGGGGGGGGGGGGGGGGGGGGGGGGGGGGGGGGGGGGGGGGGGFGFGGGGGGGGGGGGGGGGGDGGGFFFFFFFFFFFFFFFFFFFFF=DFFFFBF?FEFFFFFFFFBFFFEF9<?CEFDFFFFFDBFFFF>FFB??F>1(,4.:<BFB6>>96?B:?((3(((,4
@M04999:289:000000000-L3R54:1:1101:13205:10077 2:N:0:445
ACAGACTACTCGGGTATCTAATCCTGTTCGCTACCCACGCTTTCGAGCCTCAGCGTCAGTTACTAGCCAGTCAGCCGCCTTCGCCACTGATGTTCTTCCATATATCTACGCATTTCACCGCTACACATGGAGTTCCACTGACCTCTCTAGCACTCAAGTCTTACAGTTTCTGATGCACGTCCATAGTTGAGCTATGACCTTTCACATCAGACTTATTAGACCGCCTGCGCTCCCTTTACGCCCAATAATTCCGGACAACGCTCGCCACCTACGTATTACCGCGGCTGCTGGCACGTAGTTT
+
CCCCCGGGGGGGGGGGGGGGGGGGGGGGGGGG:@;CFFGGGGGGG@FGGGGGGGGGGGGGGGGGGGGGGGGGGGGGGGGGGGGGGGGGGGGGFGGGGGGGGGGGGGGGGGGGGGGGGGGGGGGGGGGGGGGGGGGGGGGGGGGGGGGGGGGGGGGGGGGGGGGGGGGGGGGGGGGGFGFGGGGGGGGGGGGGGGGGGGGGFFFFFFFFFFFFFFFFFFFFFFFFFFFFAB=?=DBFEEEEFFFFFDFFFCCFFF?>08?;>0;@BB??BBFBB?FF?BFF?>>BF>0648??7<(((((-)
@M04999:289:000000000-L3R54:1:1101:13931:10087 2:N:0:445
GTGACTACCAGGGTATCTAATCCTGTTCGCTCCCCACGCTTTCGTCCATCAGCGTCAATCGGTATTTAGTAACCTGCCTTCGCAATCGGGGTTCTGTGTAATATCTATGCATTTCACCGCTACACTACACATTCCAGCTACTTCAATACTATTCAAGATTAACAGTATCAACGGCAGTTCTACAGTTAAGCTGCAGGTTTTCACCGCTGACTTATCAACCCGCCTACGGACCCTTTAAACCCAATAAATCCGGATAACGCTCGCATCCTCCGTATTACCGCGGCTGCTGGCACGGAGTT
+
CCCCCGGGGGGGGGGGGGGGGGGGGGGGGGGGGGGGGGGGGGGGGGGGGGGGGGGGGGGGGGGGGGGGGGGGGGGGGGGGGGGGGGGGGGGGGGGGGGGGGGGGGGGGGGGGGGGGGGGGGGGGGGGGGGGGGGGGGGGGGGGGGGGGGGGGGGGFGFGGGGGGGGGGGGGGGGGGFGFGGGGGGGGGGGGGGGGGGGGGFFFFFFFFFFFFFFFFFFFFFBFFFFFFFFFFFFFEFFFFFFFFFFFFFFFFF?DFFFF;DFFFFFF?FB?FFFBFFFFF>9>>B>F??B??FFFF317
@M04999:289:000000000-L3R54:1:1101:13509:10165 2:N:0:445
GACTACCAGGGTATCTAATCCTGTTTGCTCCCCACGCTTTCGCATCTCAGCGTCAGTATCTGTCCAGAAGGCCGCCTTCGCCACCGGTATTCCTCCACATCTCTACGCATTTCACCGCTACACGTGGAATTCTACCTTCCTCTACAATACTCCAGATAACCAGTTTTAAGTGCAATTCCCAGGTTGAGCCCGGGGCTTTCACACCTAACTTAATTATCCGCCTACATGCCCTTTACGCCCAGTCACTCCGATTAACGCTCGCACCCTCCGTATTACCGCGGCTGCTGGCACGGAGTTAGCC
+
CCCCCGGGGGGGGGGGGGGGGGGGGGGGGGGGGGGGGGGGGGGGGGGGGGGGGGGGGGGGGGGGGGGGGGGGGGGGGGGGGGGGGGGGGGGGGGGGGGGGGGGGGGGGGGGGGGGGGGGGGGGGGGGGGGGGGGGGGGGGGGGGGGGGGGGGGGGGGGGGGGGGGFGGGGGGGGGGFGFGGGFEGGGGGGGGGGGGGGGGFFFFFFFFFFFFFFFFFFFDFFDFFFFFFFFFFFFFDFFFFFFFFFEFFD9;@FFFFFFF>F>FBB?FFF????<BF69B0>FFFF?70(5?919?B<<A7
@M04999:289:000000000-L3R54:1:1101:18472:10186 2:N:0:445
TAGACTACTCGGGTATCTAATCCTGTTCGCTCCCCACGCTTTCGCTCCTCAGCGTCAGTGACGGCCCAGAGACCTGCCTTCGCCATCGGTGTTCTTCCCGATATCTACACATTCCACCGTTACACCGGGAATTCCAGTCTCCCCTACCGCACTCCAGTCCGCCCGTACCCGGCGCCGATCCACCGTTAAGCGATGGACTTTCACACCAGACGCGACGAACCGCCTACGAGCTCTTTACGCCCAATAAATCCGGATAACGCTTGCACCCTACGTATTACCGCGGCTGCTGGCACGTAGTT
+
CCCCCGGGGGGGGGGGGGGGGGGGGGGGGGGGGGGGGGGGGGGGGGGGGGGGGGGGGGGGGGGGGGGGGGGGGGGGGGGGGGGGGGGGGGGGGGGGGGGGGGGGGGGGGGGGGGGGGGGGGGGGGGGGGGGGGGGGGGGGGGGGGGGGGGGGGGFFGGGGGGGGGGGGGFGGGGGGFGFGGGGGGFGGGGGGGGGGGGGGFFFFFFFFFFFFFFDFFFFFEFFFFFFFBFFFBFFFBABBFFF0:?2>AA:>F?FFA?B>::<BFFFF?BFF:2<BFFF8>FBFF>??7?F:3(87??2
@M04999:289:000000000-L3R54:1:1101:7117:10190 2:N:0:445
GGACTACTGGGGTATCCAATCCTGTTTGCTCCCCACGCTTTCGCATCTCAGCGGCAGTATCTGTCCAGAAGGCCGCCTTCGCCACCGGTATTCCTCCACATCTCTACGCATTTCACCGCTACACGTGGAATTCTACCTTCCTCTACAATACTCCAGATAACCAGGTTTAAGTGCAATTCCCAGGTTGAGCCCGGGGCTTTCACACCTAACTTAATTACCCGCCTACATGCCCTTTACGCCCAGTCATTCCGATTAACGCTCGCACCCTCCGTATTACCGCGGCTGCTGGCACTGAGTTAGC
+
<-8,,66;@@FGF,,,,6CCCE,-;CF,<6,EFG,6+66CF<,8@,@,@B<C@++8896CC9ECFECF@6C<@FBFG:FE<:FG74=F>=FFDGGCG?E8,,,5,59A@7CFG?,,CBC@76=E+8E7C<EG;,67@4EDG93@27=@,3A:,@E839,=FGGF+AFA,==,5,=:9??D78CCGGFFCFGG5C:C9DG446>69?)6)369>:147+8>EFFF08;).=;14;@E)1<A6;;EFE<CEE?6((4<A1(((31929????0-3(:<DD064>09B::B:0()(.824:A>4
@M04999:289:000000000-L3R54:1:1101:15873:10211 2:N:0:445
GACTACTCGGGTATCTAATCCTGTTTGCTCCCCACGCTTTCGCATCTCAGCGTCAGTATCTGTCCAGAAGGCCGCCTTCGCCACCGGTATTCCTCCACATCTCTACGCATTTCACCGCTACACGTGGAATTCTACCTTCCTCTACAATACTCCAGATAACCAGTTTTAAGTGCAGTTCCCAGGTTGAGCCCGGGGCTTTCGCACCTAACTTAATTATCCGCCTACATGCCCTTTACGCCCAGTCATTCCGATTAAAGCTCGCACCCTCCGTATTACCGCGGCTGCTGGCACGGAGTTAGCC
+
CCCCCGGGGGGFGGGGGGGGGGGGGGGGGGGGGGGGGGGGGGGGGGGGGGGGGGGGGGGGGGGGGGGGGGGGGGGGGGGGGGGGGGGGGGGGGGGGGGGGGGGGGGGGGGGGGGGGGGGGGGGGGGGGGGGGGGGGGGGGGGGGGGGGGGGGGGGGGGGGGGGGGGGGGGGGGGGFFFFGGGGGGGGGGGGGGGGGGGGGFFFFFFFFFFFFFFFFFFFFFFFFFFFFF@DFFFFFFFFF?D;@FFFFFFFFFFE)4)).4966;034-1<FF:9AFFFF9;;B?0:20(40919BBFBD>
@M04999:289:000000000-L3R54:1:1101:20716:10218 2:N:0:445
TGACTACAGGGGTATCTAATCCTGTTCGCTACCCATGCTTTCGAACCTCAGCGTCAGTTACAGACCAGAGAGCCGCCTTCGCCACTGGTGTTCTTCCATATATCTACGCATTCCACCGCTACACATGGAGTTCCACTCTCCTCTTCTGCACTCAAGAAAAACAGTTTCAGCTGCACTTCCCCGGTTAAGCCGAGGGCTTTCACAGCTGACTTGTTCTCCCGCCTGCGTTCGCTTTACGCCCAATAAATCCGGACAACGCTTGCCACCTACGTATTACCGCGGCTGCTGGCACGTAGTTAGC
+
CCCCCGGGGGGGGGGGGGGGGGGGGGGGGGGGGGGGGGGGGGGGGGGGGGGGGGGGGGGGGGGGGGGGGGGGGGGGGGGGGGGGGGGGGGGGGGGGGGGEFGGGGGGGGGGGGGGGGGGGGGGGGGGGGGGGGGGGGGGGGGGGGGGGGGGGGGGGGCGGGGGGGGFGGGGGGGFGFGFFGGGGGGGGGGGGGGDDGGGGFFFFFFFFBBFFEFFFEFFFFFFFFFFFFDFFF087C?@EBFFFFACECFF>B>FFFFFFFFFBFF:0?FFBFFFFFFFF9>BBFF?DFFBFFFFF<9<>4
@M04999:289:000000000-L3R54:1:1101:17739:10223 2:N:0:445
GTTGACTACCAGGGTATCTAATCCTGTTTGCTCCCCACGCTTTCGCATCTCAGCGTCAGTATCTGTCCAGAAGGCCGCCTTCGCCACCGGTATTCCTCCACATCTCTACGCATTTCACCGCTACACGTGGAATTCTACCTTCCTCTACAATACTCCAGATAACCAGTTTTAAGTGCAGTTCCCAGGTTGAGCCCGGGGCTTTCACACCTAACTTAATTATCCGCCTACATGCCCTTTACGCCCAGTCATTCCGATTAACGCTCGCACCCTCCGTATTACCGCGGCTGCTGGCACGGAGTTT
+
CCCCCGGGGGGGGGGGGGGGGGGGGGGGGGGGGGGGGGGGGGGGGGG@CEGGAEFFGGGGFFGGGGGGGGGGCFF<FGEGGGGGFFEGGGGGGGGFCGGGGGGGGGGEGGGGGGGGGGFEGGGGGGGGFGFGGGGGGGFGGFDFGFGFGGGGGGGGGGGGGGGGFGFEDFGGGGGGFGFGF72EFGGGGGGGGGGGD7CC9AFFFFFDFFFFFFFFFAFEFFFFFF@==CEEFDFFFEEB@@@DD@E9EEEFF:;(;?<@;??>>099?FFFFBF::DA<(49>049?>B:6??<;6968)
@M04999:289:000000000-L3R54:1:1101:22693:10234 2:N:0:445
AGACTACACGGGTATCTAATCCTGTTTGCTCCCCACGCTTTCGCATCTCAGCGTCAGTATCTGTCCAGAAGGCCGCCTTCGCCACCGGTATTCCTCCACATCTCTACGCATTTCACCGCTACACGTGGAATTCTACCTTCCTCTACAATACTCTAGTTAACCAGTTTTAAGTGCAATTCCTAGGTTGAGCCCAGGGCTTTCACACCTAACTTAATTATCCGCCTACATGCCCTTTACGCCCAGTCATTCCGATTAACGCTCGCACCCTCCGTATTACCGCGGCTGCTGGCACGGAGTTAGC
+
CCCCCGGGGGGGGGGGGGGGGGGGGGGGGGGGGGGGGGGGGGGGGGGGGGGGGGGGGGGGGGGGGGGGGGGGGGGGGGGGGGGGGGGGGGGGGGGGGGGGGGGGGGGGGGGGGGGGGGGGGGGGGGGGGGGGGGGGGGGGGGGGGGGGGGGGGGGGGGGGGGGGGGGGGGGGGGGGFGFGGGGGGGGGGGGEGGGGGGGGFFFFFFFFBDFFFFFFFFF4BF2=ABEFFFFFFFFFFFFF>FFFFFFFFFFF;@FFEFFDDFB9BFF00:BFF7:DF602(7>9>?B?>8042(,9??><4
@M04999:289:000000000-L3R54:1:1101:13982:10234 2:N:0:445
TACTAGGGTATCTAATCCTGTTTGCTCTCCACGCTTTCGCATCTCAGCGTCAGTATCTGTCCAGAAGGCCGCCTTCGCCACCGGTATTCCTCCACATCTCTACGCATTTCACCGCTACACGTGGAATTCTACCTTCCTCTACAATACTCCAGATAACCAGTTTTAAGTGCAGTTCCCAGGTTGAGCCCGGGGCTTTCACACCTAACTTAATTATCCGCCTACATGCCCTTTACGCCCAGTCATTCCGATTAACGCTCGCACCCTCCGTATTACCGCGGCTGCTGGCACGGAGTGAGCCGGG
+
CCCCCGGGGGGGGGGGGGGGGGGGGGGGGGGGGGGGGGGGGGGGGGGGGGGGGGGGGGGGGGGGGGGGGGGGGGGGGGG,FGGGGGGGGGGGGGGGGGGGGGGGGGGGGGGGGGGGGGGGGGGGGGGGGGGGGGGGGGGGGGGGGGGGGGGGGFGGGGGGGGGGGGGGGGGGGGGGFGFGGGGGFFFGGEGGGGGGGGGGFAFFFFFFFFCEFFFFFFFFEFFFFFEFEBE=C@D>6<DFFFFFE?@@D@?CF@0<DFFFFFFFFFF?B<BBF4(2;(49>BFFBF078(,(-(-5372((
@M04999:289:000000000-L3R54:1:1101:14988:10300 2:N:0:445
TTGGACTACCCGGGTATCTAATCCTGTTCGCTCCCCACGCTTTCGTCCATCAGCGTCAATCGGTATTTAGTAACCTGCCTTCGCAATCGGGGTTCTGTGTAATATCTATGCATTTCACCGCTACACTACATATTCCAGCTACTTCAATACTATTCAAGATTAACAGTATCAACGGCAGTTCTACAGTTAAGCTGCAGGTTTTCACCGCTGACTTATCAACCCGCCTACGGACCCTTTAAACCCAATAAATCCGGATAACGCTCGCATCCTCCGTATTACCGCGGCTGCTGGCACGGAGTTT
+
CC<CCGGGGDGGGGGGGGGGGG9FGGFGGFGGGEGGDFGGGGGGGGGEGGGGFGGGGCCGAFGEGGDFCFGFD9@FEFEGFGGGE@,FEGGGGGGGGFDBFFG9EGGGGGGGGFGGGGFGGGEGGGGAGGGGFGGGG9DDDFFGGD,EFFFFG,,DE,D@DFGGGCF=FGEFECDEAGFDFFCCFCFGFEFGGECFFDGGFFFFFFEFF)=BBCF@EA:)97AA@>DFF(5@@1@FF<CFF@DFFFEFE<CE>FFF;771><:;B>BFF)48>6:?:ABBBFB6>(9<?70?:7?917:<)
@M04999:289:000000000-L3R54:1:1101:22541:10304 2:N:0:445
TTAGACTACAAGGGTATCTAATCCTGTTCGCTACCCATGCTTTCGAACCTCAGCGTCAGTTACAGACCAGAGAGCCGCCTTCGCCACTGGTGTTCTTCCATATATCTACGCATTCCACCGCTACACATGGAGTTCCACCCTCCTCTTCTGCACTCAAGAAAAACAGTTTCAGCTGCACTTCCCCGGTTAAGCCGAGGGCTTTCACAGCTGACTTGTTCTCCCGCCTGCGTTCGCTTTACGCCCAATAAATCCGGACAACGCTTGCCACCTACGTATTACCGCTGCTGCTGGCACGTAGTTT
+
CCCCCGEFEFFGGGGGGFGG<FGGGGFGGGGGCFFFGGGGGGGGG@FGGGGGGGGGGGGGGGGGG<CFFFGGEGGGCEGGGGGGFGGGGGGFFFGGGGGGGGGGDGGGGGGGGGGGGGGGGGGGFGD8ECGCFFGGFGGGGGGGD8EGGGGGG9FGFGG,DFGGG6DAFGGGGFFCFGFCGFFGGGGGCFGCG6*97>CCFFF6:AAFE=:BFFFFEF8<FD=BFF25>D2<<>@F7)1.40:@?;)37?CE>4:>F6662(84:?))44>?(44<B9290(-,(,:7)).813::(8?:)
@M04999:289:000000000-L3R54:1:1101:13275:10308 2:N:0:445
TAAGTGACTACCCGGGTATCTAATCCTGTTCGCTCCCCACGCTTTCGTCCATCAGCGTCAATCGGTATTTAGTAACCTGCCTTCGCAATCGGGGTTCTGTGTAATATCTATGCATTTCACCGCTACACTACACATTCCAGCTACTTCAATACTATTCAAGATTAACAGTATCAACGGCAGTTCTACAGTTAAGCTGCAGGTTTTCACCGCTGACTTATCAACCCGCCTACGGACCCTTTAAACCCAATAAATCCGGATAACGCTCGCCTCCTCCGTATTACCGCGTCTGCTGGCACGGAGT
+
CCCCCGGGGGGGGGGGGGGGGGGGGGGGGGGGGGGGGGGGGCFGGGGGGGGGGFGGGGGGGFFGGGFCFGGGFGGGGGGFFFGGGGGGGGGGG@FFGEFFFFGGGFFGGFGGGGGGGGGGGGGGGGGGGGGGGGGGDFGGGGGGGGGFDDFGGGGGGGGGGGGGGGGGGGGGGGGGBDADGGGGG7AFGGFEGGGGG6FFFFFFFFFFAABFBFFFFCAEFBDFA>FFFFD?>@F;@D@CCEFF01=3=8CCE@B(2;?))69037((41:04404:?(6>419>(2::2-47<:4?;(4-
@M04999:289:000000000-L3R54:1:1101:11764:10310 2:N:0:445
GGACTACCCGGGTATCTAATCCTGTTCGCTACACATGCTTTCGAGCCTCAGCGTCAGTAACAGACCAGAGAGCCGCCTTCGCCACTGGTGTTCTTCCATATATCTACGCATTTCACCGCTACACATGGAGTTCCACTCTCCTCTTCTGCACTCAAGTCTCTCAGTTTCCGATGCTCTTCCTCAGTTAAGCTGAGGGCTTTCACATTCAGACTTAAAAGACCGCCTGCGCTCCCTTTACGCCCAATAAATCCGGACAACGCTTGCCACCTACGTATTACCGCGGCTGCTGGCACGTAGTG
+
CC@C<EG@CFDGGDFGFGGGC6CCFDGECGGGFF@CFGGGFFGGGGCGGGGGGCFC@F9@@EFFEFGGCF<@FGD+CF?DBCCEEGGFB<FEG,EGGGE99FFF,EFFC,4@,AFFGGGEEEGGGGGFGGFGGGGGFFGG8=8@FFGGCGGGGGFG3EGGCFFGGGEFGGEGGEGEFG?@FGDFGG7CDGGCF:?DDFCC8+=B99BA*>88;C@FFAFBAA25>@=>29D>D25)6CDF(67(6;8<3?E@6,6@FD09:(3:?FB014003)6(4<B0--(,7(2754<24343:1(
@M04999:289:000000000-L3R54:1:1101:16978:10311 2:N:0:445
CGGACTACTAGGGTATCTAATCCTGTTTGCTCCCCACGCTTTCGCATCTCAGCGTCAGTATCTGTCCAGAAGGCCGCCTTCGCCACCGGTATTCCTCCACATCTCTACGCATTTCACCGCTACACGTGGAATTCTACCTTCCTCTACAATACTCCAGATAACCAGTTTTAAGTGCAGTTCCCAGGTTGAGCCCGGGGCTTTCACACCTAACTTAATTATCCGCCTACATGCCCTTTACGCCCAGTCATTCCGATTAACGCTCGCACCCTCCGTATTACCGCGGCTGCTGGCACGGAGTT
+
CCCCCGGGGGGGGGGGGGGGGGGGGGGGGGGGGGGGGGGGGGGGGGGGGGGGGGGGGGGGGGGGGGGGGGGGGGGGGGGGGGGGGGGGGGGGGGFFFEGGGGGGGGGGGGGGGGGGGFEGGGGGGGGGGDGGGGGGGFGGGGGGGGFGFGGGGGFGGGGGGGGGGGGGGGGGGGGGFGFGGGGGFGGGGGGFGGGGGGGFFFFFFFFFFFBEEFFFEFFFF?BFFFFFEEFEFFFEFFDFBFDF@FFFFFFFFFFFFF?><?9BBBFF<?B>?1(5AA2(,2;B>14?:B<?<:099B0
@M04999:289:000000000-L3R54:1:1101:6980:10335 2:N:0:445
GCCGACTACTAGGGTATCTAATCCTGTTCGCTCCCCACGCTTTCGCTCCTCAGCGTCAGTGACGGCCAGAGACCCGCCTTCGCCATTGGTGTTCTTCCCGGTATCTACACATTCCACCGTTACACCGGGAATTCCAGTCTCCCCTACCGCACTCCAGTCCCCCCGTTACCGGCGCCGTTCCCCCGTTAAGCGATGGGCTTTCACACCAGACCCGACGGACCGCCTACGGGCTCTTTACGCCCAATAAATCCGGAAAACGCTTGCACCCTACGTATTACCGCGGCTGCTGGCACGTAGTT
+
CCCCCDFGGFDGGGG@FFGGGGGFGGGGFEDEGGGGGEGCFG@FGGFGDGGGGGDGGGGGGFCGEGGC@@66,B67+C:FA<4FF,,<E<?EFEDF?FA7+@CDA<=<;?=:FAFBEF=,@@=;AD7FG+FDF=ED,@=>EGEEF+8@==+61@FD>@9D,,@:>0,1AFEC*1)=6)/8C*2>C;E8E+>***2C*40;FB6++)0)(.,(())0()0(89071003((436,4A29:79B?FBFFFA9>6>((,4060(410)).4(.(-.86:)4<(,2996;2:)8:()8(.,49
@M04999:289:000000000-L3R54:1:1101:11049:10373 2:N:0:445
GCGACTACAGGGGTATCTAATCCTGTTCGCTACCCACGCTTTCGAGCCTCAGCGTCAGTTACTAGCCAGTCAGCCGCCTTCGCCACTGATGTTCTTCCATATATCTACGCATTTCACCGCTACACATGGAGTTCCACTGACCTCTCTAGCACTCAAGTCTTACAGTTTCTGATGCACGTCCATAGTTGAGCTATGACCTTTCACATCAGACTTATTAGACCGCCTGCGCTCCCTTTACGCCCAATAATTCCGGACAACGCTCGCCACCTACGTATTACCGCGGCTGCTGGCACGTAGTT
+
CCCCCGGGGGGGGGGGGGGGGGGGGGGGGGGGGGGGGGGGGGGGGGGGGGGGGGEGGGGGGGGGGGGGGGGGGGGGGGGGGGGGGGGGGGGGGGGGGGGGGGGGGGGGGGGGGGGGGGGGGGGGGFGGGGGGGGGGGGGGGGGGGGGGGGGGGGGGCEEFGGGGGGGGGGGGGFGGFGFGGGGGGGGCGGGGGGGGGGGGFFFFFFFAEFFEFFFFFFFFFFF=DFFABFF@FD:ECC=EBBFF@;EFEEEF>F@BFF@B6?F>>?FFFFF?1)6>DAF?F9>;99BBBF<<FF<:18<
@M04999:289:000000000-L3R54:1:1101:11940:10418 2:N:0:445
TGTGGACTACCAGGGTATCTAATCCTGTTTGCTCCCCACGCTTTCGCATCTCAGCGTCAGTATCTGTCCAGAAGGCCGCCTTCGCCACCGGTATTCCTCCACATCTCTACGCATTTCACCGCTACACGTGGAATTCTACCTTCCTCTACAATACTCCAGATAACCAGTTTTAAGTGCAGTTCCCAGGTTGAGCCCGGGGCTTTCACACCTAACTTAATTATCCGCCTACATGCCCTTTACGCCCAGTCATTCCGATTAACGCTCGCACCCTCCGTATTACCGCGGCTGCTGGCCCGGAGTT
+
CCCCCEGDGEGGFGDEFGGGGCGGGGGGGGGAFFGGGFGGGGGGDEGG>FGGGGGGFGEGGGFFGFFGGGCFFEGGFEGGGGGGD:FFCEGGC,EF<EFFGGG8FCFCGGGGCFFCGGGGEDEGGGGGGFEECFGGCGGGGGGGGGGGFDCFGGFFGGGDGGGGGGGGGFFGGGDFFGFF=DC9FF6@FF?FGGFGCDDDFFFFA>B?=2<7BFFFC>+9F??@F9@=DFFEBEFFFFFA706@FD4@EFEFC@DF,3;4?@?<B>6>>4:??((4:3A44-7(((-9:,)4((-1906:2
@M04999:289:000000000-L3R54:1:1101:9921:10426 2:N:0:445
GACTACTCGGGTATCTAATCCTGTTTGCTCCCCACGCTTTCGCATCTCAGCGTCAGTATCTGTCCAGAAGGCCGCCTTCGCCACCGGTATTCCTCCACATCTCTACGCATTTCACCGCTACACGCGGAATTCTACCTTCCTCTACAATACTCCAGATAACCAGTTTTAAGTGCAGTTCCCAGGTTGAGCCCGGGGCTTTCACACCTAACTTAATTATCCGCCTACATGCCCTTTACGCCCAGTCATTCCGATTAACGCTCGCACCCTCCGTATTACCGCGGCTGCTGGCACGAGGTTAGCC
+
CCCCCGGGGGGGGGGGGGGGGGGGGGGGGGGGGGGGGGGGGGGGGGGGGGGGGGGGGGGGGGGGGGGGGGGGGGGGGGGGGGGGGGGGDGGEGGGGGGGGGGGGGGGGGGGGGGGGGGGGGGGGGGGGGGGGGGGGGGGGGGGGGGGGGGGFGGGGGGGGGGGGGGGGGGGGGGGGFGFGGGCGCFD@FGFEEEEGDCDGFFAFDFFFFFFFFFFFCC=9FFFFFF?<EFFFFFECFFFED;=<EFEFFF?BFFBF0(,36219>F00:>???:ADF?>;17>0<)5(2(),((-3(6:B>
@M04999:289:000000000-L3R54:1:1101:11747:10471 2:N:0:445
TGGACTACTCGGGTATCTAATCCTGTTTGCTCCCCACGCTTTCGCATCTCAGCGTCAGTATCTGTCCAGAAGGCCGCCTTCGCCACCGGTATTCCTCCACATCTCTACGCATTTCACCGCTACACGTGGAATTCTACCTTCCTCTACAATACTCCAGATAACCAGTTTTAAGTGCAGTTCCCAGGTTGAGCCCGGGGCTTTCACACCTAACTTAATTATCCGCCTACATGCCCTTTACGCCCAGTCATTCCGATTAACGCTCGCACCCTCCGTATTACCGCGGCTGCTGGCACGGAGTT
+
CCCCCGGGGGGGGGGGGGGGGGGGGGGGGGGGGGGGGGGGGGGGGGGGGGGGGGGGGGGGGGGGGGGGGGGGGGGGGGGGGGGGGGGGGGGGGGGGGGGGGGGGGGGGGGGGGGGGGGGGGGGGGGGGGGGGGGGGGGGGGGGGGGGGGGGGGGGGGGGGGGGGGGGGGGGGGGGGFGFGGGGGGGFGGGGGGDGGGGGGFFFFFFFFFFFFFFFFEFFFFFFFFFFFFFFBDFFEFFFFFFFFFFFEFFFFFD;DFEF;?:B99;>FFB?FFFF?FFFFB;>;49BF:?<:DF>>>??
@M04999:289:000000000-L3R54:1:1101:4822:10492 2:N:0:445
AGACTACCAGGGTATCTAATCCTGTTTGCTCCCCACGCTTTCGCATCTCAGCGTCAGTATCTGTCCAGAAGGCCGCCTTCGCCACCGGTATTCCTCCACATCTCTACGCATTTCACCGCTACACGTGGAATTCTACCTTCCTCTACAATACTCCAGATAACCAGTTTTAAGTGCAGTTCCCAGGTTGAGCCCGGGGCTTTCACACCTAACTTAATTATCCGCCTACATGCCCTTTACGCCCAGTCATTCCGATTAACGCTCGCACCCTCCGTATTACCGCGGCTGCTGGCACGGAGTTAGC
+
CCCCCGGGGGGGGGGGGGGGGGGGGGGGGGGGGGGGGGGGGGGGGGGGGGGGGGGGGGGGGGGGGGGGGGGGGGGGGGGGGGGGGGGGGGFGGGGGGGGGGGGGGGGGGGGGGGGGGGGGGGGGGGGGGGGGGGGGGGGGGFGGGGGGGGGGGGGGGGGGGGGGGGGGGGGGGGGGFGFGGGGGGGGGGGGGGEGGGGGGFFFFFEFFFDEFFFFFFFFFFFDDFFFFFEFFFFFFFFFF02;@EFFEFF;37;?FFF;;:>9;>BFBFF>?<FF9<B?>F3691::FBBF>:22(-4444
@M04999:289:000000000-L3R54:1:1101:18209:10516 2:N:0:445
TAGGACTACTCGGGTATCTAATCCTGTTTGCTCCCCACGCTTTCGCATCTCAGCGTCAGTATCTGTCCAGAAGGCCGCCTTCGCCACCGGTATTCCTCCACATCTCTACGCATTTCACCGCTACACGTGGAATTCTACCTTCCTCTACAATACTCCAGATAACCAGTTTTAAGTGCAGTTCCCAGGTTGAGCCCGGGGCTTTCACACCTAACTTAATTATCCGCCTACATGCCCTTTACGCCCAGTCATTCCGATTAACGCTCGCACCCTCAGAATTACCGCGGCTGCTGGCACGGCGTTT
+
CCCCCGGGGGGGGGGGGGGGGCEGGFFGGGGGGGGGGEDGDGGFGGGGGDGFFGGFGGGGGGEGGGGGGGDFFGGGFGGGGGGGCFFFGGGGCFGGGGGGGFFFDFGGCEFGGDGFFGGGGGGGGGGGGGG=FFFGGGFGGGGGGGGGGGCGGFD=?EGFFGG@FGFGCGFGF=FF<?DD@D8FF?FFFCFF??EDDGGCFFBFFFFF2>B:CFFFEFF?AE@B@F=DBFFFF@E@EECBFFFFFFFFF?C?1;;7;E<16:?61(4(:??(()).44<4,173;021240((.4((,(-(
@M04999:289:000000000-L3R54:1:1101:14052:10527 2:N:0:445
CGTGGACTACACGGGTATCTAATCCTGTTCGCTACCCATGCTTTCGAACCTCAGCGTCAGTTACAGACCAGAGAGCCGCCTTCGCCACTGGTGTTCTTCCATATATCTACGCATTCCACCGCTACACATGGAGTTCCACTCTCCTCTTCTGCACTCAAGAAAAACAGTTTCAGCTGCACTTCCCCGGTTAAGCCGAGGGCTTTCACAGCTGACTTGTTCTCCCGCCTGCGTTCGCTTTACGCCCAATAAATCCGGACAACGCTTGCCACCTACGTATTACCGCGGCTGCTGGCACGTAGTT
+
CCCCCGGGGGGGGDGGGGGGGGGGGGGGFGCGGEGGGGGGGGGGGGGFGGGGGFGGGGGGFGGFFGGGGGGGEGGGGGGGGGGGGGGGGGGGFDFGGEGGGGGFFGGGGGGDGGGGGGGGGGGGGGGGGGGFDBFFGFGFGGGGGGFFFGGGGFGGGGDA=D?FGGGGFFGGGGGGDFFGFGGGGGGC>9CCAFGGDDCGFFFFFFFFDEE=>FFFFBFCCBF299@<FB@FF?@7?DFFFFBF113;<9AAF>;661:?BFF?BFF<>602?FF<BB9BB?FF(3(-8))4B(,(..41.
@M04999:289:000000000-L3R54:1:1101:18250:10556 2:N:0:445
TGTGACTACCAGGGTATCTAATCCTGTTCGCTCCCCACGCTTTCGTCCATCAGCGTCAATCGGTACTTAGTAACCTGCCTTCGCAATCGGGGTTCTGTGTAATATCTATGCATTTCACCGCTACACTACACATTCCAGCTACTTCAATACTATTCAAGATTAACAGTATCAACGGCAGTTCTACAGTTAAGCTGCAGGTTTTCACCGCTGACTTATCAACCCGCCTACGGACCCTTTAAACCCAATAAATCCGGATAACGCTCGCATCCTCCGTATTACCTCGGCTGCTGGCACTGAGTT
+
CCC8BFEFGGGGGGGGFFFGGGFGCDGGFFGGGCDCAFEEGGGEGEGGGGGGG?FC@CBFFGDEFGEGEFGGFGGGG8FCEGF@CCGGGGGDGGGGGFFFFFGFFGGGGADFGGCCDGDEFGGGGGFGCFFGGGFCFGFFGFGGFFFCGGG8EFGCCFECFFEGGGGGGGGFGGGDEDFGGGGGGGGGGAEGF6@FGG7DFFFFFFF>80=CFCCAEFFD6):AADFF=DD@BFF@EEFFE17<=@;@FFF@B96@D@F660;76>?90?A?B<0::BD648::?<B03:>?<<(5244<
@M04999:289:000000000-L3R54:1:1101:17334:10559 2:N:0:445
TGGACTACCGGGGTATCTAATCCTGTTCGCTCCCCACGCTTTCGCTCCTCAGCGTCAGTAACGGCCCAGAGACCTGCCTTCGCCATTGGTGTTCTTCCCGATATCTACACATTCCACCGTTACACCGGGAATTCCAGTCTCCCCTACCGCACTCCAGTCCGCCCGTACCCGGCGCAGATCCACCGTTAAGCGATGGACTTTCACACCAGACGCGACGAACCGCCTACGAGCTCTTTACGCCCAATAATTCCGGATAACGCTTGCACCCTACGTATTACCGCGGCTGCTGGCACGTAGTT
+
CCCCCGGGGGGGGGGGGGGGGGGGGGGGGGGGGGGGGGGGGGGGGGGGGGGGGGGGGGGGGFGGGGGGGGGGGGGGGGGGGGGGGGGGGGGGGGGGGGGGGGGGGGGGGGGGGGGGGGGGGGGGGGGGGGGGGGGFGGGGGGGGGGGGGGGGGGGGGGGGGGGGGGGGGEGGGDGDEDFGGGGGGGGGGGGDGGGGCDFGF+;FFFFFFFFF>E>>>>@BD>F>?:B?B?F1>B7A<AFFBFF?FFFF<4AFBFB?AD?BFFBFF?:<3???:2.54AA6>(4;1;?:>>0(<?BB02>
@M04999:289:000000000-L3R54:1:1101:5513:10563 2:N:0:445
GACTACCCGGGTATCTAATCCTGTTTGCTCCCCACGCTTTCGCATCTCAGCGTCAGTATCTGTCCAGAAGGCCGCCTTCGCCACCGGTATTCCTCCACATCTCTACGCATTTCACCGCTACACGTGGAATTCTACCTTCCTCTACAATACTCCAGATAACCAGTTTTAAGTGCAGTTCCCAGGTTGAGCCCGGGGCTTTCACACCTAACTTAATTATCCGCCTACATGCCCTTTACGCCCAGTCATTCCGATTAACGCTCGCACCCTCCGTATTACCGCGGCTGCTGGCACGGAGTTAGCC
+
CCCCCGGGGGGGGGGGGGGGGGGGGGGGGGGGGGGGGGGGGGGGGGGGGFGGGGGGGGGGGGGGGGGGGGGGGGGGGGGGGGGGGGGGGGGGGGGGGGGGGGGGGGGGGGGGGGGGGGGGGGGGGGGGGGGGGGGGGGFGGGGGGGGGGGGGGGGGGGGGGGGGFGGGGGGFGGFGFGFGGGGGGGGGGGGGGGGGGGGGFFFFFFFFFEFEEF8=@FCDFF?@FEFFFFFFDEF<;D@EFFEEFFFF<=D0<<EEFF:8>>FFFFBFF96(.::AD?>929BBBF??6(.3>99:?B)45
@M04999:289:000000000-L3R54:1:1101:17113:10569 2:N:0:445
GGACTACTGGGGTATCTAATCCTGTTCGCTCCCCACGCTTTCGTCCATCAGCGTCAATCGGTATTTAGTAACCTGCCTTCGCAATCGGGGTTCTGTGTAATATCTATGCATTTCACCGCTACACTACACATTCCAGCTACTTCAATACTATTCAAGATTAACAGTATCAACGGCAGTTCTACAGTTAAGCTGCAGGTTTTCACCGCTGACTTATCAACCCGCCTACGGACCCTTTAAACCCAATAAATCCGGATAACGCTCGCATCCTCCGTATTACCGCGGCTGCTGGCACGGAGTTAGC
+
CCCCCGGGGGGGGGGGGGGGGGGGGGGGGGGGGGGGGGGGGGGGGGGGGGGGGGGGGGGGGGGGGGGGGGGGGGGGGGGGGGGGGGGGGGGGGGGGGGGGGGGGGGGGGGGGGGGGGGGGGGGGGGGGGGGGGGGGGGGGGGGGGGGGGGGGGGGGGFFGGGGFGGGGFFGGGGGGFGFGGGGGGGGGGGGCFFGGGGGGFFFFADEFFFFFFFFFFFFFFBFFFDFD=BFDFFFFFFFFFFF@EAFFFFFFFFFFFFFFFBF>?FF72<>4::0446:;21>BFB??00:?F13043<F<
@M04999:289:000000000-L3R54:1:1101:8965:10570 2:N:0:445
GACTACCCGGGTATCTAATCCTGTTCGCTCCCCACGCTTTCGCTCCTCAGCGTCAGTAACGGCCCAGAGACCTGCCTTCGCCATTGGTGTTCTTCCCGATATCTACACATTCCACCGTTACACCGGGAATTCCAGTCTCCCCTACCGCACTCCAGTCCGCCCGTACCCGGCGCAGATCCACCGTTAAGCGATGGACTTTCACACCAGACGCGACGAACCGCCTACGAGCTCTTTACGCCCAATAATTCCGGATAACGCTTGCACCCTACGTATTACCGCGGCTGCTGGCACGGAGTTAGCC
+
CCCCCGGGGGGGGGGGGGGGGGGGGGGGGGGGGGGGGGGGGGGDGGCEGGGGGEGGGGGGGGGGFGGGFGGGGGGGGGGGGGGGGFGGGFGGGGGGGGGGGGGGGFFFGGFGGGGGGGGGGGGGGGDGGGGFFFFFG9EGFEGGGGGEGG8CFFGD?EGE?EECCDGGGGGGGGG=6C6CFFGGGGGGGGDGED6DDFGGFFFFB>:F;99@BDBDBFFFEF127?:B93?>74446:6BB:?BFFFA)59B?(686;B(((.33(2:?:()426296>61(3342038()4,(,,.---.
@M04999:289:000000000-L3R54:1:1101:11627:10621 2:N:0:445
AGGACTACTCGGGTATCTAATCCTGTTTGCTCCCCACGCTTTCGCATCTCAGCGTCAGTATCTGTCCAGAAGGCCGCCTTCGCCACCGGTATTCCTCCACATCTCTACGCATTTCACCGCTACACGTGGAATTCTACCTTCCTCTACAATACTCCAGATAACCAGTTTTAAGTGCAATTCCCAGGTTGAGCCCGGGGCTTTCACACCTAACTTAATTATCCGCCTACATGCCCTTTACGCCCAGTCATTCCGATTAACGCTCGCACCCTCCGTATTACCGCGGCTGCTGGCACGGAGTT
+
CCCCCGGGGGGGGGGGGGGGGGGGGGGGGGGGGGGGGGGGGGGGGEGGGGGGGGGGGGGGGGGGGGGGGGGGGGGGGGGGGGGGGGGGGGGGGGGGGGGGGGGGGGGGGGGGGGGGGGGGGGGGGGGGGGGGGGGGGCFGGGGGGGGGGFGGGGFGGGGGGGGGGGGGGGGGGGGGFGFGGGGGGGGGGGGGGGG5CGGGFFFFFFFFFFFFFFFFFFFEFDFFFFFFFFFFD;@FFFFFFFFFFEEFFFFF;?FFFFFFFBFB>FFBFBFFFBB:D296>>F>FFF:02187:>>(4:
@M04999:289:000000000-L3R54:1:1101:12669:10638 2:N:0:445
TGGACTACCGGGGTATCTAATCCTGTTCGCTACCCATGCTTTCGAACCTCAGCGTCAGTTACAGACCAGAGAGCCGCCTTCGCCACTGGTGTTCTTCCATATATCTACGCATTCCACCGCTACACATGGAGTTCCACTCTCCTCTTCTGCACTCAAGAAAAACAGTTTCAGCTGCACTTCCCCGGTTAAGCCGAGGGCTTTCACAGCTGACTTGTTCTCCCGCCTGCGTTCGCTTTACGCCCAATAAATCCGGACAACGCTTGCCACCTACGTATTACCGCGGCTGCTGGCACGTAGTTAC
+
CCCCCGGGGGGGGGGGGGGGGGGGGGGGGGGGGGGGGGGGGGGGGGGGGGGGGGGGGGGGGGGGGGGGGGGGGGGGGGGGGGGGGGGGGGGGGGGGGGGGGGGGGGGGGGGGGGGGGGGGGGGGGGGGGGGGGGGGGGGGGGGGGGGGGGGGGGGGGGGGGGGGGGGGGGGGGGGGFGFGGFFGGGGGGGGGGGGGGGGGFFFFFFFFEFFBFFFFEFFFFFB@?FFFFFF@BFDFFFFFBFFFB:<BFFFF9016?6>FF?F?FFBBF??B?7A0:BFFF66917:??BF??3<?1<A2-
@M04999:289:000000000-L3R54:1:1101:23058:10638 2:N:0:445
CTAGACTACTAGGGTATCTAATCCTGTTTGCTCCCCACGCTTTCGCATCTCAGCGTCAGTATCTGTCCAGAAGGCCGCCTTCGCCACCGGTATTCCTCCACATCTCTACGCATTTCACCGCTACACGTGGAATTCTACCTTCCTCTACAATACTCCAGATAACCAGTTTTAAGTGCAGTTCCCAGGTTGAGCCCGGGGCTTTCACACCTAACTTAATTATCCGCCTACATGCCCTTTACGCCCAGTCATTCTGATTAACGCTCGCACCCTCCGTATTACCGCGGCTGCTGGCACGGAGTTT
+
CCCCCGGGGGGGGGGGGGGGGGGGFGGGGGGGGGGGGGGGGGGGGGG@FGGGGGGGGGGGGAFGGGGGGGGGGGGGGGGGGGGGGGGGGGGEFGGGGGGGGGFFGGGGGGGDGGGGGGGGGGGGGGGGG@:FGGGGGGGGGGGGGGGGGFFCGG?FGFAFEDEGGGGGFFCFFGFGFGFGGGFFFFGGGGGGFGG69?DG5?BAFFFFF9BFFFAFEF1>AEFDFDFD8?EEBBFBFFFDFBB;=@@FFFFCFEFEFE9;9@0:;;13666:BFFFF9)689(42>;<0..3:8<>>9?B)
@M04999:289:000000000-L3R54:1:1101:17634:10645 2:N:0:445
GGACTACCCGGGTATCTAATCCTGTTTGCTCCCCACGCTTTCGCATCTCAGCGTCAGTATCTGTCCAGAAGGCCGCCTTCGCCACCGGTATTCCTCCACATCTCTACGCATTTCACCGCTACACGTGGAATTCTACCTTCCTCTACAATACTCCAGATAACCAGTTTTAAGTGCAGTTCCCAGGTTGAGCCCGGGGCTTTCACACCTAGCTTAATTATCCGCCTACATGCCCTTTACGCCCAGTCATTCCGATTAACGCTCGCACCCTCCGTATTACCGCGGCTGCTGGCACGGAGTTTGC
+
CCC@CFCEGEEGGEE<FFGAEEFGGFGGGGGCFECFEEGGGFEGDFG9FG<EFGGGGFGGGGGEGFGGE@EEGGGGGGC=<E@FEFGGFEFGGGFDGGGGGGGGGCGEDGGDD<EFGEGECEGGGGGGGGGGFGGGFC8DCDEFGGGFGFGFGGGGFFFDG?EFFDFGGGGGGGFGFFFF2@FGGFF6<6DFGEC5DGGG89A>FFF4>@E9;=F6C8CF>@59@B=CEFE@EFFFE;7D9?6@3)97CFF6(62?9:>?BB;,4733:861?F?9AA?0(,4,218::0()4((((.)))
@M04999:289:000000000-L3R54:1:1101:9640:10651 2:N:0:445
TGGGACTACTAGGGTATCTAATCCTGTTCGCTCCCCACGCTTTCGCTCCTCAGCGTCAGTAACGGCCCAGAGACCTGCCTTCGCCATTGGTGTTCTTCCCGATATCTACACATTCCACCGTTACACCGGGAATTCCAGTCTCCCCTACCGCACTCCAGTCCGCCCGTACCCGGCGCAGATCCACCGTTAAGCGATGGACTTTCACACCAGACGCGACGAACCGCCTACGAGCTCTTTACGCCCAATAATTCCGGATAACGCTTGCACCCTACGTATTACCGCGGCTGCTGGCACGTAGTTT
+
CCCCCGGGGGGGGGGGGGGGGGGGGGGGGGGGGGGGGGGGGGGGGGGGGGGGGGGGGGGGGGGGGGGGGGGGGGGGGGGGGGGGGGGGGGGGGGGGGGGGGGGGGGGGGGGGGGGGGGGGGGGGGGGGGGGGGGGGGGGGGGGGGGGGGGGGGGGGGGGGGGDGGGGDEEGGGGGGFGFGGGGGGGGGGGGGGGGGGFCFAFFFFFFEFFFFBDFEFFFFFFFBFF21?1:>FFF2<94><>9(4:>74<DFFFF??<74>BF??B??FF:B?(<AFB<DFF>>F0((5728:23.3.4:)
@M04999:289:000000000-L3R54:1:1101:26381:10661 2:N:0:445
GAGACTACAGGGGTATCTAATCCTGTTTGCTCCCCACGCTTTCGCATCTCAGCGTCAGTATCTGTCCAGAAGGCCGCCTTCGCCACCGGTATTCCTCCACATCTCTACGCATTTCACCGCTACACGTGGAATTCTACCTTCCTCTACAATACTCCAGATAACCAGTTTTAAGTGCAGTTCCCAGGTTGAGCCCGGGGCTTTCACACCTAACTTAATTATCCGCCTACATGCCCTTTACGCCCAGTCATTCCGATTAACGCTCGCACCCTCCGTATTACCGCGGCTGCTGGCACGGAGTT
+
CCCCCGGGGGGGGGGGGGGGGGGGGGGGGGGGGGGGGGGGGGGGGGDGGGGGGGGGGGGGGGGGGGGGGGGGGGGGGGGGGGGGGGGGEGGGGGGGGGGGGFGFGGGGGGGGGGGGGGGGGGGGGGGGGGGGGGGGGGGGGGGGGGGGGGGGGGGGGGGGGGGGG+@EFGGGGGGGFGFGGGGGCDFGFGGGGGGG>DGGFFFFFFFFEFDEEFAA?FFE82BFFFFBECEFBF@EEFFFFBDF;EEFC55((4;DF9<>?BBB096::B?>B:3>:>A319>F>6:BFFB7?27>132
@M04999:289:000000000-L3R54:1:1101:23567:10670 2:N:0:445
TCGCCGACTACAAGGGTATCTAATCCTGTTCGCTCCCCACGCTTTCGCTCCTCAGCGTCAGTGACGGCCCAGAGACCTGCCTTCGCCATCGGTGTTCTTCCCGATATCTACACATTCCACCGTTACACCGGGAATTCCAGTCTCCCCTACCGCACTCCAGTCCGCCCGTACCCGGCGCCGATCCACCGTTAAGCGATGGACTTTCACACCAGACGCGACGAACCGCCTACGAGCTCTTTACGCCCAATAACTCCGGATAACGCTTGCACCCTACGTATTACCGCGGCTGCTGGCACGCAGT
+
CCC8B@CC7FFGGGGGFFGGGGFEGGGGGGG:FC@F@FGGGGEEFFDGGGG8EGGGGGGGCFGAFGGG:FGFEEDGGF@FG9F<F74B:FC=FFGEF9FFFGGEEFGGGG,EGGGGGGGGGGGD?FGGD@EGDGGGFEA>33,@8@CFGF,=17C8DGGGGFFGGGGGGGGCFEGGBGDG<D)*B8FGCGD=GDEGGGDFF=FF4=FF7:BF05B),0817799>F6(43<6?;BBAA465(-2944:)3)-9?606:4)5:9?B?B?2.:??BF?BA:>9431(7043?B0::043(,(-
@M04999:289:000000000-L3R54:1:1101:19610:10674 2:N:0:445
GACTACCCGGGTATCTAATCCTGTTTGCTCCCCACGCTTTCGCACCTCAGCGTCAGTATCTGTCCAGAAGGCCGCCTTCGCCACCGGTATTCCTCCACATCTCTACGCATTTCACCGCTACACGTGGAGTTCTACCTTCCTCTACAATACTCCCGATAACCAGTTTTAAGTGCAGTTCCCAGGTTGAGCCCGGGGCTTTCACACCTAACGTAATTATCCGCCTACATGCCCTTTACGCCCAGTCAATCCGATTAACGCTCGCACCCACCGTATCACCGCGGCTGCTGGCACGCAGTTAGCC
+
C9CCCDF<:+6@FECFGD6C,,,-;CFCGG<F@EFCF@:CFE:F+6,;66@+6B@FG,96E9EFC<C,C8FEFCGGGDG@=:B7FC:F+BE95C5,44,5FCBFG9A:EC+495CF@>@+>=,@,4+8,AF;4=@FF9=@D===ED9E8@DG,,++6CEGGGG3,22,@57,<:+@4CF68202@,<,3,3@7>549798=1+186?8@(0>2)11*=87>?6(61?3;;813.9)439>(1/7>))4340,-36<:1(4>>16,4(3<0:6((--(-((-((4(),8?228(4((--)-,
@M04999:289:000000000-L3R54:1:1101:17613:10677 2:N:0:445
AGACTACTCGGGTATCTAATCCTGTTTGCTCCCCACGCTTTCGCATCTCAGCGTCAGTATCTGTCCAGAAGGCCGCCTTCGCCACCGGTATTCCTCCACATCTCTACGCATTTCACCGCTACACGTGGAATTCTACCTTCCTCTACAATACTCCAGATAACCAGTTTTAAGTGCAGTTCCCAGGTTGAGCCCGGGGCTTTCACACCTAACTTAATTATCCGCCTACATGCCCTTTACGCCCAGTCATTCCGATTAACGCTCGCACCCTCCGTATTACCGCGGCTGCTGGCACGCAGGTAGC
+
<CC@C@FFGDCGGGGFFG<C@AEGFFFGGGG8FFEFEGEEGGGGDGGFGGFGC@FGCCEE@<FGGCFDADEFGGGGG@FGDG@CCD>@FCEEC,EFGGGGGGFFGGGGEEG:FFGEEFGG=EFGGGFGGGAFCFGGGCGDFGCGF=E=;D8:@EGG9DDFGCFD@?=EDGEFFGGGFGFFCCF6DECG8FG6C:EDG5;CFFFF?>FF=BCCECFFFFAEFBD2>BFFEFEFBDFFFFFFB<;5@<CF<5@61;?3370:<9>(4;1(48(42((-<-10-(44>0).(4:)8(43(4)4,
@M04999:289:000000000-L3R54:1:1101:27081:10685 2:N:0:445
GGACTACAAGGGTATCTAATCCTGTTCGCTACCCATGCTTTCGAACCTCAGCGTCAGTTACAGACCAGAGAGCCGCCTTCGCCACTGGTGTTCTTCCATATATCTACGCATTCCACCGCTACACATGGAGTTCCACTCTCCTTTTCTGCACTCAAGAAAAACAGTTTCAGCTGCACTTCCCCGGTTAAGCCGAGGGCTTTCACAGCTGACTTGTTCTCCCGCCTGCGTCCGCTTTACGCCCAATAAATCCGGACAACGCTTGCCACCTACGTATTACCGCGGCTGCTGGCACGTAGTTAGC
+
CC@C@CFFGFFCFG@FGE@FGGFE;EEECFEGFGGGDFGGDCFDFGGAFGGGGGGGD<FC<FF<E8<EEGGCDEGGGGEGG>FCF<AFFGEGFGGGAEFFEGFACBGGGGGGGDGGGGGGGGDFGGF8FGFFCDFGCFGGFF=EFGGGGGFCGGDFGGC=DEDD;3,,@EFDFGFGFGFF=FGGGGCC79EDEGEDGFGGF;=CFFFFEBAA=FFFFFFFEFFF=B>@(.:@;0=4C(4DFFF1;E).<83><B>F:09??0:36?F??FFF29?FF.(761999:)20,(,4,(,,)642
@M04999:289:000000000-L3R54:1:1101:14044:10688 2:N:0:445
TAGACTACTAGGGTATCTAATCCTGTTCGCTCCCCACGCTTTCGTCCATCAGCGTCAATCGGTACTTAGTAACCTGCCTTCGCAATCGGGGTTCTGTGTAATATCTATGCATTTCACCGCTACACTACACATTCCAGCTACTTCAATACTATTCAAGATTAACAGTATCAACGGCAGTTCTACAGTTAGGCTGCAGGTTTTCACCGCTGACTTATCAACCCGCCTACGGACCCTTTAAACCCAATAAATCCGGATAACGCTCGCATCCTCCGTATTACCGCGGCTGCTGGCACGGAGTT
+
CCCCCGGGFFFGFFGGGGGGGGGGGGGGGGGGGGGGGGGGGGGGGGGGGGGGFEFGGGGGGGGGGGGGGGGGGGGGGGGGGGGGGGGGGGGGGGGGEGGGGGGGGFGFGAFGGGGGGGGGGGGGGGGCGGGGGGGGFGGGGGGGGGGFGGGDGGGGGFFGGGGGGGGGGGGGGGGGFGDDCFGGFGGGGG8<EGGGGGGGFFFFFF>FBFFFFFFFFFFFFA>BAFFD?=29@DDF4E=B@<FF8E3><C@>0?;FEFFF?;1((12?7701,3:359B?132927?:?767281((41
@M04999:289:000000000-L3R54:1:1101:15895:10697 2:N:0:445
AAGCGACTACTAGGGTATCTAATCCTGTTCGCTCCCCACGCTTTCGTCCATCAGCGTCAATTGGTATTTAGTAACCTGCCTTCGCAATCGGGGTTCTGTGTAATATCTATGCATTTCACCGCTACACTACACATTCCAGCTACTTCAATACTATTCAAGATTAACAGTATCAACGGCAGTTCTACAGTTAAGCTGCAGGTTTTCACCGCTGACTTATCAACCCGCCTACGGACCCTTTAAACCCAATAAATCCAGATAACGCTCGCATCCTCCGTATTACCGCGGCTGCTGGCACGGAGTT
+
CCCCCGGGGGGGGGGGGGGGGGGGGGGGGGGGGGGGGGGGGGGGGGGGGGGGGGGGGGGGG,FFGGGGGGGGGGGGGGGGGGGGGGGGGGGGGGGGGGGGGGGGGGGGGGGGGGGGGGGGGGGGGGGGGGGGGGGGGGGGGGGFGGGGGGGGGGGGGGGGGGGGGGGGGGGGGGGGFGFGGGGGGGGGGGGGGGGGGGGGFFFFFFFFFFFFFFFFFFFFFFDFAFFFF?D=B@DBBFFFFFFFDFFFFFFFEEFFFEEFDBF@FFFFF?DFF>:??BFFBFFFFFFFFFF:??FFFFB?7
@M04999:289:000000000-L3R54:1:1101:5508:10713 2:N:0:445
ATTGACTACTGGGGTATCTAATCCTGTTCGCTCCCCACGCTTTCGTCCATCAGCGTCAATCGGTATTTAGTAACCTGCCTTCGCAATCGGGGTTCTGTGTAATATCTATGCATTTCACCGCTACACTACACATTCCAGCTACTTCAATACTATTCAAGATTAACAGTATCAACGGCAGTTCTACAGTTAAGCTGCAGGTTTTCACCGCTGACTTATCAACCCGCCTACGGACCCTTTAAACCCAATAAATCCGGATAACGCTCGCATCCTCCGTATTACCGCAGCGGCTGGCACGGATTTC
+
C<CCCFGFGFEFGGGGGGGGGGGGFGGFGGGGGGGGGGEDEGGFEGGGGGGFGGGGGGDGGFGFCDEAAGGGGGGFGGGFGGGGGEG8FE@FFEFGGGGGGFGGGGGGGFGCGGDFFDFGGGGGGGGGGGGG:EFFGFDFFGGFCFGGGGFGAFGCFAAEC=D==DEGCGGF8=8E?D*+?FGGG8FFGGFEGCGC69=CFFFFFF0?@B5C6B8ACF6BFF>A4525((5@>=B(5=6@35??03)7;C350(62;E@F@DFBF121:3<3(-47(6<9:B(-,((361(((.4>0(-5)
@M04999:289:000000000-L3R54:1:1101:13469:10726 2:N:0:445
TCTACGACTACACGGGTATCTAATCCTGTTTGCTCCCCACGCTTTCGCATCTCAGCGTCAGTATCTGTCCAGAAGGCCGCCTTCGCCACCGGTATTCCTCCACATCTCTACGCATTTCACCGCTACACGTGGAATTCTACCTTCCTCTACAATACTCCAGATAACCAGTTTTAAGTGCAATTCCCAGGTTGAGCCCGGGGCTTTCACACCTAACTTAATTATCCGCCTACATGCCCTTTACGCCCAGTCATTCCGATTAACGCTCGCACCCTCCGTATTACCGCGGCTGCTGGCACGGAGT
+
CCCCCGGGGGGGGGGGGGGGGGGGGGGGGGGGGGGGGGGGGGGGGGGGGGGGGGFGGGGGGGGGGGGGGGGGGGGFGGGGGGGGGGGGGGGGGGGGGGGGGGGGGGGGGGGGGGGGGGGGGGGGGGGGGGGGGGGGGGGGGGGGGGGGGGGGGGGGGGGGGGGGGGGGGFGGGGGGFGFGGGGGGGGGFGGGGGGGGGGGFFFFFFFFFFFFFFFFFFFFFFFFFFFFDDEFFFFFFFFFE6@FF@;@EFE?EF@6<BFFFF><?;BFB,8?F1661?FBFF60939>;F>?(4:46(4;4
@M04999:289:000000000-L3R54:1:1101:3096:10740 2:N:0:445
CAGCGACTACCAGGGTATCTAATCCTGTTTGCTCCCCACGCTTTCGCATCTCAGCGTCAGTATCTGTCCAGAAGGCCGCCTTCGCCACCGGTATTCCTCCACATCTCTACGCATTTCACCGCTACACGTGGAATTCTACCTTCCTCTACAATACTCCAGATAACCAGTTTTAGGTGCAGTTCCCAGGTTGAGCCCGGGGCTTTCACACCTAACTTAATTATCCGCCTACATGCCCTTTACGCCCAGTCATTCCGATTAACGCTCGCACCCTCCGTATTACCGCGGCTGCTGGCACGGAGTT
+
CCCCCGGGGGGGGGGGGGGGGGGGGGGGGGGGGGGGGGGGGGGGGGGGGGGGGGGGGGGGGGGGGGGGGGGGGGGGGGGGGGGGGGGGGGGGGFGGGGGGGGGGGGGGGGGGGGGGGGGGGGGGGGGGGGGGGGGGGGGGGGGGGGGGGGGGGGGGGGGGGGGGGGGGGGGGGGGGFGFGGGGGGGGGGGGGGGGG7DGGFFFFFFFFFFEEBFFFFFFFFFFFBDFFFFC?E@DFDF<FFFBF;6;@ACCEFFDD:B>>B6<?F0999?F6?B?BBFFF<:>>FF6>?B??B0<<90;B4
@M04999:289:000000000-L3R54:1:1101:20962:10758 2:N:0:445
TCCGAGACTACACGGGTATCTAATCCTGTTCGCTACCCACGCTTTCGAGCCTCAGCGTCAGTTACTAGCCAGTCAGCCGCCTTCGCCACTGATGTTCTTCCATATATCTCCGCATTTCACCGCTACACATGGAGTTCCACTGACCTCTCTAGCACTCAAGTCTTACAGTTTCTGATGCACGTCCATAGTTGAGCTATGACCTCTCACATCAGACTTATTAGACCGCCTGCGCTCCCTTTCCGCCCAATAATTCCGGCCAACGCTCGCCACCTACGTATTACCGCGGCTGCTCGCCAGTAGT
+
B6CC8F:BF<FCF@:FGGCFGDFFFGGGEED@CG7@FG<FCFC@FFE8FEGCFG?FCFGECEF<CFF9FG96FE<E?FCFBC=FDGC7BFG?@F@@@FGCG<F,ED9F;,9+?CG7DEFFGCFF@FFG9FBC8,44CEFGEG8=,ADDEGF9EEFFE=EGGFGFG9=,=CAFFGGCF++6==+:CCEFGG7:9CB:CC7C9FAACFFFCCA*>6;+8@AEF?BEAAA=5=B>=695=46+4(,/3;03)7?C?E@0(((/,3((((-4(8:7.((.8<3:2)((4(49;?))((((-5)6-
@M04999:289:000000000-L3R54:1:1101:25602:10763 2:N:0:445
TACACGGGTATCTAATCCTGTTTGCTCCCCACGCTTTCGCATCTCAGCGTCAGTATCTGTCCAGAAGGCCGCCTTCGCCACCGGTATTCCTCCACATCTCTACGCATTTCACCGCTACACGCGGAATTCTACCTTCCTCTACAATACTCCAGATAACCAGTTTTAAGTGCAGTTCCCAGGTTGAGCCCGGGGCTTTCACACCTAACTTAATTATCCGCCTACATGCCCTTTACGCCCAGTCATTCCGATTAACGCTCGCACCCTCCGTATTACCGCGGCTGCTGGCACGGAGTTAGCCGGG
+
CCCCCGGGFGGGGGGGGGGGGGGGGGGGGGGGGGGGGGGGGGGGGFEFGGGGGGGGGGGGCFEGFGGGGGGGGGGGGGEGGGGDGGGGGGGFGGGGGGGGGGGGGGGDGGGGFGGGGGGGGGGGGGGGGGGGGGGGGGGGGGGGGGGGGGGFGGFGGGGGFGGGGGGGGGGGGGGGFGFGGGGGGGGGGGGGEGGGGGGGFBFFFFFFFFFFFFFA23>DFFFFFE@@EFEFE;?3;?<0;AE3C3:6:<BAB?00:BFFB9:1?0(-(:?BBA3>F90(412:4218B>F6?B2<<BF>(
@M04999:289:000000000-L3R54:1:1101:7979:10808 2:N:0:445
TTTCGGACTACTGGGGTATCTAATCCTGTTTGCTCCCCACGCTTTCGCATCTCAGCGTCAGTATCTGTCCAGAAGGCCGCCTTCGCCACCGGTATTCCTCCACATCTCTACGCATTTCACCGCTACACGTGGAATTCTACCTTCCTCTACAATACTCCAGATAACCAGTTTTAAGTGCAATTCCCAGGTTGAGCCCGGGGCTTTCACACCTAACTTAATTATCCGCCTACATGCCCTTTACGCCCAGTCATTCCGATTAACGCTCGCACCCTCCGTATTACCGCGGCTGCTGGCACGGAGT
+
CCCCCGGGGGGGGGGGGGGGGGCCFFGGGGGGGGGGGGGGGGGGGGGGGGGGGGGGGGGGGGGGGGGGGGGGGGGGGGGGGGGGGGGGGGGGGGGGGGGGGGGGGGGGGGGGGGGGGGGGGGGGGGGGEGGEGGGGGGGGGGGGGGGGGGGGGGGGGGGGGGGGGGGGGGGGGGGGFGFGGGGGGGGGGGGGGGGGGGGGFFFFFFFFFFFFFFFF=FFEFFFCFF>=DFFFFFFFFFFFFFFBFFFFFFFFFCEFF::BB?BFFFBFFBFFFFFFFFFFFFFFF>BFFFFF(8<F:>>>4
@M04999:289:000000000-L3R54:1:1101:23115:10812 2:N:0:445
GACTACTAGGGTATCTAATCCTGTTTGCTACCCACGCTTTCGAGCATGAACGTCAGTGTTATCCCAGGAGGCTGCCTTCGCCATCGGTATTCCTCCACATCTCTACGCATTTCACTGCTACACGTGGAATTCTACCTCCCTCTGACACACTCTAGTTAGACAGTTTCAAATGCACGTCCCAAGTTGAGCTCGGGGATTTCACATCTGACTTATCTAACCGTCTGCGCTCGCTTTACGCCCAGTAATTCCGATTAACGCTCGCACCCTACGTATTACCGCGGCGGCTGGCACGTAGTTAGCC
+
@CCCCGGGFGGFFGGGGGGGGGCFGGFGGFGEEFGGGGGGGGGGGGGGGGGGGGGGFFGGFFGAFGCDFGDEDEEDFCFFGGGGGGGG?FGGGGGDFGG8E<<A;FGGECFGFGGGGGGGGGGFEFGGGCFGFGGFGGGGFFFGGCFFFE8FFGAFDFGGGGGGGFGGGGDFFFGGFG5CF6=FCE8DGGFGGGGGGGGFF7?CAFFFFFFFFFFFFF58?A54>=AA9=@@29=E@=25>(>4?39?9=6?@F?EFB@(69B>F?FFFF:?2()64<>990(4229(-(43218:6<4<4
@M04999:289:000000000-L3R54:1:1101:21396:10832 2:N:0:445
GACTACAGGGGTATCTAATCCTGTTTGCTCCCCACGCTTTCGCATCTCAGCGTCAGTATCTGTCCAGAAGGCCGCCTTCGCCACCGGTATTCCTCCACATCTCTACGCATTTCACCGCTACACGTGGAATTCTACCTTCCTCTACAATACTCCAGATAACCAGTTTTAAGTGCAATTCCCAGGTTGAGCCCGGGGCTTTCACACCTAACTTAATTATCCGCCTACATGCCCTTTACGCCCAGTCATTCCGATTACCGCTCGCACCCCCCGTATTACCGCGGCTGCTGGGCCGGTGTTAGCC
+
CCCCCGCGFGGGGGGGGGGGGGGGGGGGGGG8FGGGGFGGGGGGDGGGGGGGCFGGGGGGGGGFGGFGGGGGGGGGGGGGGGEGGGGFCGGGGGGGGGFGGFGGGGGGGGGGGGGGGGGGGGGGGFEFGGGGGGGGGGGGFGGGFFFCEGGGGFGFGDDGGGGGGGGGFGGGGFFGFDDGGGGFF8EFFCGE6>E5DFGGFFFFFFFFFFFB4A>B?CF@FF@D@EFFF@25=5><;;9>@D;EEEEEF;(6@F8)/112,,4;92(490,4:?A<B<>17914??3(((((,(--44).,
@M04999:289:000000000-L3R54:1:1101:25381:10876 2:N:0:445
GACTACCGGGGTATCTAATCCTGTTTGCTCCCCACGCTTTCGCATCTCAGCGTCAGTATCTGTCCAGAAGGCCGCCTTCGCCACCGGTATTCCTCCACATCTCTACGCATTTCACCGCTACACGTGGAATTCTACCTTCCTCTACAATACTCCAGATAACCAGTTTTAAGTGCAGTTCCCAGGTTGAGCCCGGGGCTTTCACACCTAACTTAATTATCCGCCTACATGCCCTTTACGCCCAGTCATTCCGATTAACGCTCGCACCCTCCGTATTACCGCGGCTGCTGGCACGGAGTTAGCC
+
CCCCCGGGGGGGGGGGGGGGGGGGGGGGGGGGGGGGGGGGGGGGGGGGGGGGGGGGGGGGGGGGGGGGGGGGGGGGGGGGGGGGGGGGGGGGGGGGGGGGGGGGGGGGGGGGGGGGGGGGGGGGGGGGGGGGGGGGGGGGGGGFGGGGGGGGGGGGGGGGFGGGGGGGGGGGGGGGFGFGGGGGGGGGGGGGGEGGGGGGFCFFFFFFFFFFCCFFFFADFFD@FFFFEFFF@EF<;@BDDDEFFFEFFF7;@?2::01(49BF>FBF:>B6::)<<B979>;B6?D0:<>1;9;?FFFA4
@M04999:289:000000000-L3R54:1:1101:20281:10881 2:N:0:445
CGACTACCGGGGTATCTAATCCTGTTCGCTACCCATGCTTTCGAGCCTCAGCGTCAGTAACAGACCAGAGAGCCGCCTTCGCCACTGGTGTTCTTCCATATATCTACGCATTTCACCGCTACACATGGAGTTCCACTCTCCTCTTCTGCACTCAAGTCTCTCAGTTTCCGATGCTCTTCCTCAGTTAAGCTGAGGGCTTTCACATTCAGACTTAAAAGACCGCCTGCGCTCCCTTTACGCCCAATAAATCCGGACAACGCTTGCCACCTACGTATTACCGCGGCTGCTGGCACGTAGTT
+
CCCCCGGGGEGGGGGGGGGGGGGGGGGGGGGGGGGDGGGGGGGDFGGGGGGGGGGGGGGGGFGDGGGGGGGGGGGGGGGGGGGGGGGGGGGGGFGGGGFEGFGGGGGGGGGGGGGGGGGGGGGGGGGGGGFFGFFG>FGGGGGGGGGFGGGFGGFG=A8EDFFGGGGGGEGGGGCCFGFGDGGGGGGGGGFF6DFGGGGGFFFFFCFFEFFFFFFAEFF=FAA=2(5>2-:@;@AE4>?FF@F?(4;;)7=:@;9>?B09?62(().8:2:0435:DDA69(3(,33))(4:?((.,--
@M04999:289:000000000-L3R54:1:1101:21213:10900 2:N:0:445
TTTGACTACCGGGGTATCTAATCCTGTTTGCTCCCCACGCTTTCGCATCTCAGCGTCAGTATCTGTCCAGAAGGCCGCCTTCGCCACCGGTATTCCTCCACATCTCTGCGCATTTCACCGCTACACGTGGAATTCTACCTTCCTCTACAATACTCCAGATAACCAGTTTTAAGTGCAGTTCCCAGGTTGAGCCCGGGGCTTTCACACCTAACTTAATTATCCGCCTACATGCCCTTTACGCCCAGTCATTCCGATTAACGCTCGCACCCTCCGTCTTACCGCGGCTGCTGGCACGGAGTTT
+
CCCCCGGGGGGGGGGGGGGGGGGGGGGGGGGGGGGGGGGGGGGGGGGGGGGGGGGGGGGGGGGGGGGGGGGGGGGGGGGGGGGGGGGGGGGGGGGGGGGGGGGGGGG,EFGGGGGGGGGGGGGGGGGGGGGGFGGGGGGGGGGGGGGGGGGGGGGGGDFGGGGGGGGGGGFGGGGGFGFGGGGGGGGGGGGGGGGGGGGGFFFFFFFFFFFFFFFFFFFEFEFFF@@D;?EFEDFFEEFFF>@;DE@@FFFFF0:?FFF?FB?>>(29?(:<FB(::AFFBBFF;10<47(::413(3?:)
@M04999:289:000000000-L3R54:1:1101:26357:10923 2:N:0:445
GGACTACAAGGGTATCTAATCCTGTTTGCTCCCCACGCTTTCGCATCTCAGCGTCAGTATCTGTCCAGAAGGCCGCCTTCGCCACCGGTATTCCTCCACATCTCTACGCATTTCACCGCTACACGTGGAATTCTACCTTCCTCTACAATACTCCAGATAACCAGTTTTAAGTGCAATTCCCAGGTTGAGCCCGGGGCTTTCACACCTAACTTAATTATCCGCCTACATGCCCTTTACGCCCAGTCATTCCGATTAACGCTCGCACCCTCCGTATTACCGCGGCTGCTGGCACGGCGTTAGC
+
CCCCCGGGGGGGGGGGGGGGGGGGGGGGGGGGGGGGGGGGGGGGGGGGGGGGGGGGGGGGGGGGGGGGGGGGGGGGGGGGGGGGGGGGGGGGGGGGGGGGGGGGGGGGGGGGGGGGGGGGGGGGGGGGGGGGGGGGGGGGGGGGGGGGGGGGGGGGGFGFGDGGGGGGGGGGGGGGFGFGGGGGGGGGGGGGGGGGGGGGFFFFFFFFFFFFFFFAEFFFFDFFFFFFFFFFFDFFFFFFFFF@@EFFFEFFF<DCCF9<BFFFFF<08B632?:BAB?>;>>F;<D77???(4(-491:<
@M04999:289:000000000-L3R54:1:1101:12905:10928 2:N:0:445
GGGACTACAGGGGTATCTAATCCTGTTTGCTCCCCACGCTTTCGCATCTCAGCGTCAGTATCTGTCCAGAAGGCCGCCTTCGCCACCGGTATTCCTCCACATCTCTACGCATTTCACCGCTACACGTGGAATTCTACCTTCCTCTACAATACTCCAGATAACCAGTTTTAAGTGCAGTTCCCAGGTTGAGCCCGGGGCTTTCACACCTAACTTAATTATCCGCCTACATGCCCTTTACGCCCAGTCATTCCGATTAACGCTCGCACCCTCCGTATTACCGCGGCTGCTGGCACGGAGTT
+
CCCCCGGGGGGGGGGGGGGGGGGGGGGGGGGGGGGGGGGGGGGGGEGGGGGGGGGGGGGGGGGGGGGGGGGGGGGGGGGGGGGGGGGGGGGGGGGGGGGGGGGGGGGGGGGGGGGGGGGGGGGGGGGGGGGGGGGGGGGGGGGGGGGGGGGGGGGGGGGGGGGGFFDGGGGGGGGGFGFGGFGGCFFGGGFFGGGCGGGGFFFFFFFFFFFFFFCFFFFFFFFFFFFFEFFEFFFFFFFF6;D;@@EE<?EFFFFFFFF96?>FB>>B??:>?BFFFFFF99BFBB?>?FFF??F9>B<
@M04999:289:000000000-L3R54:1:1101:13326:10944 2:N:0:445
GGTGACTACTCGGGTATCTAATCCTGTTTGCTCCCCACGCTTTCGCATCTCAGCGTCAGTATCTGTCCAGAAGGCCGCCTTCGCCACCGGTATTCCTCCACATCTCTACGCATTTCACCGCTACACGTGGAATTCTACCTTCCTCTACAATACTCCAGATAACCAGTTTTAAGTGCAGTTCCCAGGTTGAGCCCGGGGCTTTCACACCTAACTTAATTATCCGCCTACATGCCCTTTACGCCCAGTCATTCCGATTAACGCTCGCACCCTCCGTATTACCGCGGCTGCTGGCACGGAGTT
+
CCCCCGGGGGGGGGGGGGGGGGGGGGGGGGGGGGGGGGGGGGGGGGGGGGGGGGGGGGGGGGGGGGGGGGGGGGGGGGGGGGGGGGGGGGGGGGGGGGGGGGGGGGGGGGGGGGGGGGGGGGGGGGGFGGGGGGGGGGGGGGGGGGGGGGGGGGGGGGFFGGGGGGEFCGGGGGGGFCFGGGDDGGGGGGFGGGDGGGGGFFFFFFFFFB9B4BAFFFFFFC=29@DDECFEB@E3@CCFF@FFFFFFEFFFFF081?C@6:FFF>F(8:B:;?F7?FF9?>B9>61:7)5:<<<4(44(
@M04999:289:000000000-L3R54:1:1101:23850:10962 2:N:0:445
TCCACTCCTCGGGTATCTAATCCTGTTCCCTACCCATGCTCTCGAACCTCAGCGTCAGTTACAGACCAGAGAGCCGCCTTCGCCACTGGTGTTCTTCCATATACCTACGCATTCCACTGCTACACATGGCGTTCCACACTCCTCTTCTGCACTCAAGACCAACAGTTTCAGCTGCACTTCCCCGCTTAAGCCGAGGGCTTTCACAGCTGACTTGCTCTCCCGCCTGCGTTCGCTTTACGCCCAATAAATCCGGACAACGCTTGACACCTACGTCTTACCGCGGCTGCTCGCTCGTAGTT
+
66,A,E,,,C6,6;6;<<@C6;@-66C,,C,,C@F9,,;E,CF@6,@6,;;6BFGGG@C6@F,6C<C6@EF,@@F+CBF,CBFB@FGFF9,,4:?,59A,5,:,,,4A4FE:BF?EFG8C;,CAFCDF8,+4+BFGG>>8DE,=,,=D,,3@3ADF9D,,,@C+,C,,76=E,,=,;F5?D6+8+@CEGFFEGG**000;FACF>@AA4;=;A8++*+/-/(-(6@=@>23712(6)93=93/,647)79819(7((836(,2(,).47,4(4(,(5>7?9;012(-,),(-.33(-82
@M04999:289:000000000-L3R54:1:1101:15986:11018 2:N:0:445
TGACTACAGGGGTATCTAATCCTGTTTGCTACCCACGCTTTCGAGCATGAACGTCAGTGTTATCCCAGGAGGCTGCCTTCGCCATCGGTATTCCTCCACATCTCTACGCATTTCACTGCTACACGTGGAATTCTACCTCCCTCTGACACACTCTAGTTAGACAGTTTCAAATGCACGTCCCAAGTTGAGCTCGGGGATTTCACATCTGACTTATCTAACCGTCTGCGCTCGCTTTACGCCCAGTAATTCCGATTAACGCTCGCACCCTACGTATTACCGCGGCTGCTGGCACGTAGTTAGC
+
CCCCCGGGGGGGGGGGGGGGGGGGGGGGGGGGGGGGGGGGGGGGGGGGGGGGGGGGGGGGGGGGGGGGGGGGGGGGGGGGGGGGGGGGGGGGGGGGGGGGGGGGGGGGGGGGGGGGGGGGGGGGGGGGGGGGGGGGGGGGGGGGGGGGGGGGGGGGFGGGGGGGGGGGGGGGGGGGFGFGGGGGGGGGGGCFGGGGGGGGFFFFFFFFFFFFFFFFFFFDDDFFFFFFFFFFFFFFFFFFFFFFFFFFFFFFFFFFFFFF@BB9BFFFFF?0<BB<D<?>>;>FF6),4??B:2:??A>BA
@M04999:289:000000000-L3R54:1:1101:11077:11020 2:N:0:445
GGCGACTACTAGGGTATCTAATCCTGTTTGCTACCCACGCTTTCGAGCATGAACGTCAGTGTTATCCCAGGAGGCTGCCTTCGCCATCGGTATTCCTCCACATCTCTACGCATTTCACTGCTACACGTGGAATTCTACCTCCCTCTGACACACTCTAGTTTGACAGTTTCAAATGCACGTCCCAAGTTGAGCTCGGGGATTTCACATCTGACTTATCTAACCGTCTGCGCTCGCTTTACGCCCAGTAATTCCGATTAACGCTCGCACCCTACGTATTACCGCGGCTGCTTGCACGTAGGTT
+
-<CCCGGDGGGGGFGGGDGGGGGFCFGGGGGC6C;CEFGGGCGGG@FGEGGGGGGGGGGFDFGGFGFFGGGGCCGGGGGGGGGGGGGFEGGGGGGGGGGFGG?FEGGGGGGGGEGGGGGGGGGGGGGGGGGFGGGGGGGGGGGGGGGGFFGGG,@FGGEA8@FGGGGGAEGGGGGGFGDGGGGFFGFGFCF?9A+=CDDGFF?;FAFAEF58AFFAEFF;FCA=AF2C499@B9=B:*/)/59;7=CF<CCE;7;?DF974((.2((1104:13).8<4<BBFFB(317448828((((.)
@M04999:289:000000000-L3R54:1:1101:22316:11042 2:N:0:445
AGGACTACAAGGGTATCTAATCCTGTTTGCTCCCCACGCTTTCGCATCTCAGCGTCAGTATCTGTCCAGAAGGCCGCCTTCGCCACCGGTATTCCTCCACATCTCTACGCATTTCACCGCTACACGTGGAATTCTACCTTCCTCTACAATACTCCAGATAACCAGTTTTAAGTGCAGTTCCCAGGTTGAGCCCGGGGCTTTCACACCTAACTTAATTATCCGCCTACATGCCCTTTACGCCCAGTCATTCCGATTAACGCTCGCACCCTCCGTATTACCGCGGCTGCTGGCACGGAGTT
+
CCCCCGGGGGGGGGGGGGGGGGGGGGGGGGGGGGGGGGGGGGGGGGGGGGGGGGGGGGGGGGGGGGGGGGGGGGGGGGGGGGGGGGGGGGGGGGGGGGGGGGGGGFGGGGGGGGGGGGGGGGGGGGGGGGGFGGGGGGGGGGGGGGGGGGGGGGGGGGGGGGDGGGGGGGGGGGGGFGFGGGGGGGGGGGFGGGGGGGGGFFFFFFFFFFFFFFFFCFAEC?DFFFBFFFFFBB2;CEDFBFF;;@)9CEFFFF;;3C19DFFBBFFFF:6>8:::<><:9(40,41:?:6:<<(4334
@M04999:289:000000000-L3R54:1:1101:22769:11074 2:N:0:445
TTCAGACTACTCGGGTATCTAATCCTGTTCGCTACCCATGCTTTCGAACCTCAGCGTCAGTTACAGACCAGAGAGCCGCCTTCGCCACTGGTGTTCTTCCATATATCTACGCATTCCACCGCTACACATGGAGTTCCACTCTCCTCTTCTGCACTCAAGAAAAACAGTTTCAGCTGCACTTCCCCGGTTAAGCCGAGGGCTTTCACAGCTGACTTGTTCTCCCGCCTGCGTTCGCTTTACGCCCAATAAATCCGGGCAACGCTTGCCCCCTACGTATTACCGCGGCTGCTGGCACGTAGTT
+
CCCCCGGGGGGGGGGGDGGGGGGGGGGGGGGGDGGGGGGGGGGGGGFGGGGGGGGGGGGGFGGGGGGGGGGGGGGGGGGGGGGGGGGGGGGGGGGGGGGGGGGGGGGGGGGGGGGGGGGGGGGGGGGGGGFFFGGGGGGGGGGGGGGGGGGGGFGGGGGGFGGGGGGGGGGGFGGGFGFGGGGGGGGGGGFGFGG?DDDGFFFFFFFFDEFBFFFFFBACF=B=@FFD>0:<FFB??FCFFF>F;@@FFCFE;6>>>B?64;<66?0)469???BFF7>F><>>>B>>BD?((,503,4:9
@M04999:289:000000000-L3R54:1:1101:6532:11078 2:N:0:445
GACTACTGGGGTATCTAATCCTGTTTGCTCCCCACGCTTTCGCATTTCAGCGTCAGTATCTGTCCAGAAGGCCGCCTTCGCCACCGGTATTCCTCCACATCTCTACGCATTTCACCGCTACACGTGGAATTCTACCTCCCTCTACAATACTCCAGATAACCAGTATTAAGTGCAATTCTCAGGTTGAGCCCGGGGCTTTCACACCTAACTTAATTATCCGCCTACATGCCCTTTACGCCCACTCATTCCGATTAACGCTCTCACCCCCCGCATTACCGCGCCTGCTCGCACGCGTTTAGCC
+
?CCCCGA,ECGCFGGGGFGGGGGEG,C@CAG@CEFGE:FDFE,,,,,CE@FFFEEEEE,,C,C,,CFAFG8FDFGGGCFD@FECGGC:6?FG5?AE,AEAE<BF9E:44?:FE@<A:F=>FCGC,,4+9?=AEEFGFF=EFG=EA;,;A3E?EEDGF89=DEFD,=CAA,7@=E7DDC+CD96FG6,@C681+5**;0;+==A>/AFA)/*:*+1:*1=@FD@@=38CEE@E5BC)(11>@033())915(/(6.9(((4(82<01(409(32(.))(,7(4?:(,)(((-3(((--()60
@M04999:289:000000000-L3R54:1:1101:8956:11105 2:N:0:445
GGACTACTGGGGTATCTAATCCTGTTTGCTCCCCACGCTTTCGCATCTCAGCGTCAGTATCTGTCCAGAAGGCCGCCTTCGCCACCGGTATTCCTCCACATCTCTACGCATTTCACCGCTACACGTGGAATTCTACCTTCCTCTACAATACTCTAGTTAACCAGTTTTAAGTGCAATTCCTAGGTTGAGCCCAGGGCTTTCACACCTAACTTAATTATCCGCCTACATGCCCTTTACGCCCAGTCATTCCGATTAACGCTCGCACCCTCCGTATTACCGCGGCTGCTGGCACGGAGTTAGC
+
CCCCCGGGGGGGGGGGGGGGGGGGGGGGGGGGGGGGGGGGGGGGGGGGGGGGGGGGGGGGGGGGGGGGGGGGGGGGGGGGGGGGGGGGGGGGGGGGGGGGGGGGGGGGGGGGGGGGGGGGGGGGGGGGGGGGGGGGGGGGGGGGGGGGGGGGGGGGGGGGGGGFFDGGGGGGGGGGFGFGGGGGGGGGGGGFGGGGGGGGFFFFFFFFFFFFFFFFFFFFFFFFFFFFCEFFFDEFFFF;@>DFFFEFFFFDDFFEE@FDDBFFFFB?BFFF:B,6<<BF9B>99BFF?<?DB7>F??FF9
@M04999:289:000000000-L3R54:1:1101:22966:11182 2:N:0:445
ACCGGGGTATCTAATCCTGTTCGCTCCCCACGCTTTCGTCCATCAGCGTCAATCGGTATTTAGTAACCTGCCTTCGCAATCGGGGTTCTGTGTAATATCTATGCATTTCACCGCTACACTACACATTCCAGCTACTTCAATACTATTCAAGATTAACAGTATCAACGGCAGTTCTACAGTTAAGCTGCAGGTTTTCACCGCTGACTTATCAACCCGCCTACGGACCCTTTAAACCCAATAAATCCGGATAACGCTCGCATCCTCCGTATTACCGCGGCTGCTGGCACGGAGTTAGCCGATT
+
CCCCCGGGGGGGGGGGGGGGGGGGGGGGGGGGGGGGGGGGGGGGGGGGGGGGGGGGGGGGGGGGGGGGGGGGGGGGGGGGGGGGGGGGGGGGGGFGGGGGGGGGGGGGGGGGGGGGGGGGGGGGGGGGGGGGGGGGGGGGGFGGGGGGGGGGGGGFGGGGGGGGGGGGGGGGGGGCFFFGGGGGGGGGGGGGGGGGGGGGFFFAFFFFFFFFFFFFFAFFFFDFFFFFFFCEEFF@;;DFF3CFF6@@FFEFDFFF;09BFFFFBFBF<().626119>9?DF7??BBF04:?AAA?F0((
@M04999:289:000000000-L3R54:1:1101:22796:11253 2:N:0:445
GGACTACACGGGTATCTAATCCTGTTTGCTCCCCACGCTTTCGCATCTCAGCGTCAGTATCTGTCCAGAAGGCCGCCTTCGCCACCGGTATTCCTCCACATCTCTACGCATTTCACCGCTACACGTGGAATTCTACCTTCCTCTACAATACTCCAGATAACCAGTTTTAAGTGCAATTCCCAGGTTGAGCCCGGGGCTTTCACACCTAACTTAATTATCCGCCTACATGCCCTTTACGCCCAGTAATTCCGATTAACGCTCGCACCCTCCGTATTACCGCGGCTGCTGGCACGGAGTTAGC
+
CCCCCGGGGGGGGGGGGGGGGGGGGGGGGGGGGGGGGGGGGGGGGGGGGGGGGGGGGGGGGGGGGGGGGGGGGGGGGGGGGGGGGGGGGGGGGGGGGGGGGGGGGGGGGGGGFGGGGGGGGEGGGGGGGGGGGGGGGGGGGGGGGGGFGGGGGFFGGGGGGGGGGGGGGGGGGDGGFGFGFFGFGGGGGDGGGGGDDGFGFFFFFFFF@BEEFFFFFFF48B@@==BC*>;@ED@CC(859??;3CEEFFEFF;;?<?(4:>B19>FF<?F?(:?2)439>66>FB?FFF0<B3>14?2<<
@M04999:289:000000000-L3R54:1:1101:11684:11260 2:N:0:445
GGTATCTAATCCTGTTTGCTCCCCACGCTTTCGCATCTCAGCGTCAGTATCTGTCCAGAAGGCCGCCTTCGCCACCGGTATTCCTCCACATCTCTACGCATTTCACCGCTACACGTGGAATTCTACCTTCCTCTACAATACTCCAGATAACCAGTTTTAAGTGCAGTTCCCAGGTTGAGCCCGGGGCTTTCACACCTAACTTAATTATCCGCCTACATGCCCTTTACGCCCAGTCATTCCGATTAACGCTCGCACCCTCCGTATTACCGCGGCTGCTGGCACGGAGTTAGCCGGTGCTTCT
+
CCCCCGGFGGGGGGGGGGGGGGGGGGEGGGGGGGGGGGGGGGGGGGGGGGGGGGGGGGGGGGGGGGGGGGGGGGGGGGGGGGGGGGGGGGGGGGGGGGGGGGGGGGEGGGGGGGGGGGGGGGGGGGGGGGGGGGGGGGGGGGGGGGGFGGGFFFGGGGGGGGGFGGGGFGGGGFGGFGFGGGGGECE8FGGGFGGGGFFGFFFFFFFFFEFFFFFFFFFFFFFFFFFFFFFDF@FFFFFFFFFFFFFFFFFFFFFFFFFFB?0??A9A?F6>>9>?BDBF0<:9>9BFBFFF>(414A<4-
@M04999:289:000000000-L3R54:1:1101:10658:11287 2:N:0:445
GGACTACTAGGGTATCTAATCCTGTTTGCTCCCCACGCTTTCGCATCTCAGCGTCAGTATCTGTCCAGAAGGCCGCCTTCGCCACCGGTATTCCTCCACATCTCTACGCATTTCACCGCTACACGTGGAATTCTACCTTCCTCTACAATACTCCAGATAACCAGTTTTAAGTGCAGTTCCCAGGTTGAGCCCGGGGCTTTCACACCTAACTTAATTATCCGCCTACATGCCCTTTACGCCCAGTCATTCCGATTAACGCTCGCACCCTCCGTATTACCGCGGCTGCTGGCACGGAGTTAAC
+
CCCCCDGGFGGGGGGGGGGGGGGGGGGGGGGGGEGGGGGGFGGGGGGGGGGGGGGEGGGFFGGGGGFGFGGGFFGGGGGGGGEFEGGGGGGGGGGGGGGGDGGGGGGGGGGGGGGGGGGGGGGGGGGGGGGFGGGGGGGGGGGGGGGGGGGGGFGGGGGGGGGGGGGGGGGFCFGGFGFGGGGFGGGGGGGGGGGCDDCGFFFFFF4FEFF4EB>FEFFAAFFF=DFFFE:@EB;4>DFBFFFF8).7CFE?;0?EFFFF?BFBBFF:<?B???BFF>B099>;BF?>0(8>F722::)).
@M04999:289:000000000-L3R54:1:1101:9763:11320 2:N:0:445
TGACTACCAGGGTATCTAATCCTGTTCGCTCCCCACGCTTTCGTCCATCAGCGTCAATCGGTATTTAGTAACCTGCCTTCGCAATCGGGGTTCTGTGTAATATCTATGCATTTCACCGCTACACTACACATTCCAGCTACTTCAATACTATTCAAGATTAACAGTATCAACGGCAGTTCTACAGTTAAGCTGCAGGTTTTCACCGCTGACTTATCAACCCGCCTACGGACCCTTTAAACCCAATAAATCCGGATAACGCTCGCATCCTCCGTATTACCGCGGCTGCTGGCACGGAGTTAGC
+
CCCCCGGGGGGGGGGGGGGGGGGGGGGGGGGGGGGGGGGGGGGGGGEGGGGGGGGGGGGGGGGGGGGGGGGFGGGGGGGGGGGGGGGGGGGGGGGGGGGGGFGGGGGGGGGGGGGGGGGGGGGGGCEGGGGGGGGGGGGGGGGGGGGGGGGGGGGGGGGGGGGGGGGGGGGGGGGGFGFGFGGGGGGGGGGGGGGFFGGGFFFFFFFFFFBCFFFFEFFFFBFFFFDDFFFFFDFFFFFF@@FFFFFFFFFF;174@?B@FF>9:>B2ABFB?:84<AFF>>F>9<BB?F026>07<B>F>
@M04999:289:000000000-L3R54:1:1101:28288:11372 2:N:0:445
AATAGACTACCGGGGTATCTAATCCTGTTCGCTACCCATGCTTTCGAACCTCAGCGTCAGTTACAGACCAGAGAGCCGCCTTCGCCACTGGTGTTCTTCCATATATCTACGCATTCCACCGCTACACATGGAGTTCCACTCTCCTCTTCTGCACTCAAGAAAAACAGTTTCAGCTGCACTTCCCTGGTTAAGCCGAGGGCTTTCACAGCTGACTTGTTCTCCCGCCTGCGTTCGCTTTACGCCCAATAACTCCGGACAACGCTTGCCACCTACGTATTACCGCGGCTTCTGGCACGTAGTT
+
CCCC<@<<CFGD+C@F;C<FFFGG<F<FEDCF7FGGE<FFFA,CE:CFGG?@,F8@FFEGGGGDEGGCCFCFG@F@@FGECEFGDB@:FB4AE4=AFEFGGFGF=B=AFDFGGCECGGFGDCECGFG@FC8,4@8EECE=F=?D9D8EFGAFFFGGG8=E8DDFGFGF8:8@EA@DDGFDCFGFGG?CF,EGGGE>59CDF9?F@FFFFEE:B@FFCA1@F:==@BFDFFFFD<;;3=4C;?@>@184A)9A@(4839??FF?<B<FDFFFF0,4><24443((313((6424<??:71(.
@M04999:289:000000000-L3R54:1:1101:13066:11372 2:N:0:445
GACTACCGGGGTATCTAATCCTGTTTGCTCCCCACGCTTTCGCATCTCAGCGTCAGTATCTGTCCAGAAGGCCGCCTTCGCCACCGGTATTCCTCCACATCTCTACGCATTTCACCGCTACACGTGGAATTCTACCTTCCTCTACAATACTCCAGATAACCAGTTTTAAGTGCAGTTCCCAGGTTGAGCCCGGGGCTTTCACACCTAACTTAATTATCCGCCTACATGCCCTTTACGCCCAGTCATTCCGATTAACGCTCGCACCCTCCGTATTACCGCGGCTGCTGGCACGGAGTTAGCC
+
CCCCCGGGGGGGGGGGGGGGGGGGGGGGGGGGGGGGGGGGGGGGGGGGGGGGGGGGGGGGGGGGGGGGGGGGGGGGGGGGGGGGGGGGGGGGGGGGGGGGGGGGGGGGGGGGGGGGGGGGGGGGGGGGGGGGGGGGGGGGGGGGGGGGGGGGGGGGFFGGGGGFFFGGGGGGGGGGFGFGGGFGGGGGGGGGGGGGDCGGFFFFFFFFFFFFFFFFFFFFFFFFFFFEFFFFFFFFFFFE0;EEFFCCE@@F?FDFBBFFB99F>FFFF>:6??:AABF1(9990)4>??FFF31?<B2>:
@M04999:289:000000000-L3R54:1:1101:15818:11404 2:N:0:445
GACTACCGGGGTATCTAATCCTGTTTGCTCCCCACGCTTTCGCATCTCAGCGTCAGTATCTGTCCAGAAGGCCGCCTTCGCCACCGGTATTCCTCCACATCTCTACGCATTTCACCGCTACACGTGGAATTCTACCTTCCTCTACAATACTCCAGATAACCAGTTTTAAGTGCAGTTCCCAGGTTGAGCCCGGGGCTTTCACACCTAACTTAATTATCCGCCTACATGCCCTTTACGCCCAGTCATTCCGATTAACGCTCGCACCCTCCGTATTACCGCGGCTGCTGGCACGGAGTTAGCC
+
CCCCCGGGGGGGGGGGGGGGGGGGGGGGGGGGGGGGGGGGGGGGEGGGGGGGGGGGGGGGGGGGGGGGGGGGGGGGGGGGGGGGGGGGGGGGGGGGGGGGGGGGGGGGGGGGGGGFGGGGGGGGGGGGGGGGGGGGGGGGGGGGFDGGGGGGGGGFGGGGGGGGGGGGGGGGGGGGFGFGGGGGGGGGFGFGCGDDGGGCCFFFFFFFFFFFFFFFFFFFFF@9@@FEEFFFFFFFDFFFDDEEFF?EFF?@FFFF?9??;9>F2013?(-(4>AFF:>9>(,4?08(42)(--7:...<7
@M04999:289:000000000-L3R54:1:1101:7818:11414 2:N:0:445
TGACTACTGGGGTATCTAATCCTGTTTGCTCCCCACGCTTTCGCATCTCAGCGTCAGTATCTGTCCAGAAGGCCGCCTTCGCCACCGGTATTCCTCCACATCTCTACGCATTTCACCGCTACACGTGGAATTCTACCTTCCTCTACAATACTCCAGATAACCAGTTTTAAGTGCAATTCCCAGGTTGAGCCCGGGGCTTTCACACCTAACTTATTTATCCGCCTACATGCCCTTTACGCCCAGTCATTCCGACTAACGCTCGCACCCTCCGTATTACCGCGGCCGCCGGCACGGAGTTAGC
+
@<CCCGA@FF<+@F<FACGGGFGGFGGGGEGEE7EF@7C,DDBFGGFEGGGGGFEC@EEDGGCGGGFFFFGGGGGGGCFGGGGGGGGGG@FFDFGFGGGGFGFGCFG<7CFGGGF9FECEGGGGGFG7=FFGFGFGG9DDGGFECAAFGGGFGDGGGGDFDGGF99DFFGGG89FFB89=FD8=3<CFGGGF689*7*97493:996ABDFFB+=BEFF;ABD=2@:CEBF923=)7<DF@?,/;@CEFFEFFBF847>??>0,(9?66:2:1?:A4410901(-4(,,,7>:(4--(<)4
@M04999:289:000000000-L3R54:1:1101:5300:11460 2:N:0:445
AGTTGACTACCAGGGTATCTAATCCTGTTCGCTCCCCACGCTTTCGTCCATCAGCGTCAATCGGTATTTAGTAACCTGCCTTCGCAATCGGGGTTCTGTGTAATATCTATGCATTTCACCGCTATACTACACATTCCAGCTACTTCAATACTATTCAAGATTAACAGTATCAACGGCAGTTCTACAGTTAAGCTGCAGGTTTTCACCGCTGACTTATCAACCCGCCTACGGACCCTTTAAACCCAATAAATCCGGATAACGCTCGCATCCTCCGTATTACCGCGGCTGCTGGCACGGAGTT
+
CCCCCGGGGGGGGGGGGGGGGGGGGGGGGGGGGGGGGGGGGGGGGGGGGGGGGGGGGGGGGGGGGGGGGGGGGGGGGGGGGGGGGGGGGGGGGGGGGGGGGGGGGGGGGGGGGGGGGGGGGGGGGGGGGGGGGGGGGGGGGGGGGGGGGGGGGGGGGGGGGGGGGGGGGGGGGGGGEGFGGGGGGGGGGGGGGGGGGGGGFFFFFFFFFFFAFFFFFFFFFFFFFFFFFF@DF>DFFFFFFF@FFFFFFFFFFFF@DFFFFFF;BFF?>FFDFFB0::BFFF999>6;?:)76(8?>6;84
@M04999:289:000000000-L3R54:1:1101:12860:11463 2:N:0:445
TCGACTACCCGGGTATCTAATCCTGTTTGCTCCCCACGCTTTCGCATCTCAGCGTCAGTATCTGTCCAGAAGGCCGCCTTCGCCACCGGTATTCCTCCACATCTCTACGCATTTCACCGCTACACGTGGAATTCTACCTTCCTCTACAATACTCCAGATAACCAGTTTTAAGTGCAGTTCCCAGGTTGAGCCCGGGGCTTTCACACCTAACTTAATTATCCGCCTACATGCCCTTTACGCCCAGTCATTCCGATTAACGCTCGCACCCTCCGTATTACCGCGGCTCCTGGCACGGAGTT
+
CCCCCGGGGGGGGGGGGGGGGGGGGGGGGGGGGGGGGGGGGGGGGGGGGGGGGGGGGGGGGGGGGGGGGGGGGGGGGGGGGGGGGGGGGGDGGGGGGGGGGGGGGGGGGGGGGGGGGGGGGGGGGGGGGGGGGGGGGGGGGGGGGGGGGGGGGGGGGGGGGGGGGGGGGGGGGGGGFGFGGGGGGGGGGGGGGGGDDDGGFFFFFFFFFFFFFFFFFFFFFFFFF>@FF?@FFFFFECDFFFFFFFFFEFFF?06<D<?>FBFFF>F?BF?>?2:?>AFFF;999(-5.:<:<B904-,
@M04999:289:000000000-L3R54:1:1101:12775:11514 2:N:0:445
GCACGACTACCCGGGTATCTAATCCTGTTCGCTACCCATGCTTTCGAGCCTCGGCGTCAGTAACAGACCAGAGAGCCGCCTTCGCCACTGGTGTTCTTCCATATATCTACGCATTTCACCGCTACACATGGAGTTCCACTGACCTCTCTAGCACTCAAGTCTTACAGTTTCTGATGCACGTCCATAGTTGAGCTATGACCTTTCACATCAGACTTATTAGACCGCCTGCGCTCCCTTTACGCCCAATAATTCCGGACAACGCTCGCCACCTACGTATTACCGCGGCTGCTGGCACGTAGTT
+
CCCCCGGGGGGGGGGGGGGGGGGGGGGGGGGGGGGGGGGGGGGGGGGGGGGGGGGGGGGGGGGGGGGGGGGGGGGGGGGGGGGGGGGGGGGGGGGGGGGGGGGGGEGGGGGGGGGGGGGGGGGGGGGGGGGGGGGGGGGGGGGGGGGGGGGGGGGGGGGGGGGFGGGGGGGGGGGEFGFGGGGGGGGGGFFGGGGGGGFGFFFFFFFC:=B=BAFFFFFFFE>>FBFFFF>@FF?1AF<FFD66??DE@EFFFFF6>BFB>BF?>FFFF?:?FF<FAFAFD69>9>>;<???F:8?<23:6
@M04999:289:000000000-L3R54:1:1101:4287:11539 2:N:0:445
GACTACCAGGGTATCTAATCCTGTTCGCTACCCATGCTTTCGAACCTCAGCGTCAGTTACAGACCAGAGAGCCGCCTTCGCCACTGGTGTTCTTCCATATATCTACGCATTCCACCGCTACACATGGAGTTCCACTCTCCTCTTCTGCACTCAAGAAAAACAGTTTCAGCTGCACTTCCCCGGTTAAGCCGAGGGCTTTCACAGCTGACTTGTTCTCCCGCCTGCGTTCGCTTTACGCCCAATAAATCCGGACAACGCTTGCCACCTACGTATTACCGCGGCTGCTGTCACGGAGTTAGCC
+
CCCCCGGGGGGEFGFGGGGGGGGGGGGGG,FGFGGGGGGGGGFGGGGGGGFGGGGGGGGGGGGGGGGGGGGGGGGGGGGGDFGGGGGGGGGGGGGFGGGGGGGGGGGCGGGGGGGDGGEEGGGGFF8ABFFGGDGGGGGFGGGGGGGGGGGGGGGGGGGGGGGGGFGGGCGFFGGGFGFGGG6EGGGGGD@EEEGGGGGGFFFFFFFFFF69CF>ACFABDBDFFBFFFF@FFFFF0;:B?;8;ECC?@6B69>FFBFB3:6>A?B?>BFF?<4<A<((,(3>>?:?-3-),(3(,.<<9,
@M04999:289:000000000-L3R54:1:1101:9546:11543 2:N:0:445
GAATCGACTACAGGGGTATCTAATCCTGTTTGCTCCCCACGCTTTCGCATCTCAGCGTCAGTATCTGTCCAGAAGGCCGCCTTCGCCACCGGTATTCCTCCACATCTCTACGCATTTCACCGCTACACGTGGAATTCTACCTTCCTCTACAATACTCCAGATAACCAGTTTTAAGTGCTGTTCCCAGTTTGAGCCCGGGGCTTTCACACCTAACTTAATTATCCGCCTACATGCCCTTTACGCCCAGTCATTCCGGTTAACGCTCGCCCCCCCCGGTTTACCGCGTCCGCTGGCACGGAGT
+
CCCCCEGGGGGGGGEGGGGGGG9CFGGFGGGEGGGGGGGGGGGEGGGGGGGGGGGGGEGCGGFGGGFFFGGGGGGGGFGGGE=FGGGGGGFGGGGGGGDFGGDCFGGGGFGCEFG:FGGGGDGGGGFGGFFECFGGGGGGGGGGGGGGGGFF98DFEDGGGGFFGGGEFFFGFFGGBFFFFGGGCFF,@EG9FEFDDGC7BD*;9BF64455;6+:;CFEFE?;(6@=DB@?<=384831>02;B?D;<3EFEE(((.8<D?9:<6>(13((-7(((((267-44(,((,3(,81),(-(-
@M04999:289:000000000-L3R54:1:1101:8523:11598 2:N:0:445
CTGGGACTACTCGGGTATCTAATCCTGTTTGCTCCCCACGCTTTCGCATCTCAGCGTCAGTATCTGTCCAGAAGGCCGCCTTCGCCACCGGTATTCCTCCACATCTCTACGCATTTCACCGCTACACGTGGAATTCTACCTTCCTCTACAATACTCCAGATAACCAGTTTTAAGTGCAATTCCCAGGTTGAGCCCGGGGCTTTCACACCTAACTTAATTATCCGCCTACATGCCCTTTACGCCCAGTCATTCCGATTAACGCTCGCACCCTCCGTATTACCGCGGCTGCTGGCACGGAGTT
+
CCCCCGGGGGGGGGGGGGGGGGGGGGGGGGGGGGGGGGGGGGGGGGGGGGGGGGGGGGGGGGGGGGGGGGGGGGGGGGGGGGGGGGGGGGGGGGGGGGGGGGGGGGGGGGGGGGGGGGGGGGGGGGGGGGGGGGGGGGGGGGGGGGGGGGGGGGGGGGGGGGGGGGGGGGGGGGGGFGFGGGGFFGGGGGGGGGGGGGGGFFFFFFFFDFFEFFFFFFFCACC=DFFFFFFFFEFF@FFFFFFFFD(7@CEFFFFFDFFFF>28>>;FFBFFF>:BFFFAABB69BBFBBB?B0<B60((.
@M04999:289:000000000-L3R54:1:1101:25412:11620 2:N:0:445
GCGACTACTGGGGTATCTAATCCTGTTCGCTCCCCACGCTTTCGCTCCTCAGCGTCAGTGACGGCCCAGAGACCTGCCTTCGCCATCGGTGTTCTTCCCGATATCTACACATTCCACCGTTACACCGGGAATTCCAGTCTCCCCTACCGCACTCCAGTCCGCCCGTACCCGGCGCCGATCCACCGTTAAGCGATGGACTTTCACACCAGACGCGACGAACCGCCTACGAGCTCTTTACGCCCAATAAATCCGGATAACGCTTGCACCCTACGTATTACCGCGGCTGCTGGCACGTAGTT
+
CCCCCGGGGGGGGGGGGGGGGGGGGGGGGGGGGGGGGGGGGGGGGGGGGGGGGGGGGGGGGGGGGGGGGGGGGGGGGGGGGGGGGGGGGGGGGGGGGGGGGGGGGGGGGGGGGGGGGGGGGGGGGGGGGDFGGGGGGGGGGGGGGGGGGGGGGGGGGGGGGGGGGGEGGGGGGGGGFDEGDGGGGGEEDFGGGFGG5FFGFFFFAA>FFFF>6@>D>>E6>9>FF?FBF244:<2>AABF>628:BFFFFF9B:?6<??>??<BBF?B?::??>>?FF<:909>>0:?B70(,,3?:(6
@M04999:289:000000000-L3R54:1:1101:6229:11624 2:N:0:445
CTGACTACTCGGGTATCTAATCCTGTTTGCTCCCCACGCTTTCGCATCTCAGCGTCAGTATCTGTCCAGAAGGCCGCCTTCGCCACCGGTATTCCTCCACATCTCTACGCATTTCACCGCTACACGTGGAATTCTACCTTCCTCTACAATACTCCAGATAACCAGTTTTAAGTGCAATTCCCAGGTTGAGCCCGGGGCTTTCACACCTAACTTAATTATCCGCCTACATGCCCTTTACGCCCAGTCATTCCGATTAACGCTCGCACCCTCCGTATTACCGCGGCTGCTGTCACGTATTT
+
CCCCCGGGFFGGGEF8EFGFFGGGGGGG?CFFGG7EECEFGGGDGGGGGFC<EF@FEGGGCFCGEFGFCGFGGGGGG@CFGGGGGEGE7CCGGGGFGGFGG<FFDFFGGGGGGCFAEGGEGDGGGFFGGGGGGGFGGGGGGGGGGGGGGGGFDFGGGCDEF8DDCG@ECFDGGCGFFF99DFGGGGF??CFFGGGGGDDFFFFFF>AF97BEEFFF4:AEF29@=>BEEC=@DFF@ECDABFFD;@A3EFC;@D<@C97>0(-429>F:8<B:880>DB?((-4,4003)5:A6((-(.
@M04999:289:000000000-L3R54:1:1101:23353:11653 2:N:0:445
AGTTGACTACTAGGGTATCTAATCCTGTTCGCTCCCCACGCTTTCGCTCCTCAGCGTCAGTGACGGCCCAGAGACCTGCCTTCGCCATCGGTGTTCTTCCCGATATCTACACATTCCACCGTTACACCGGGAATTCCAGTCTCCCCTACCGCACTCCAGTCCGCCCGTACCCGGCGCCGATCCACCGTTAAGCGATGGACTTTCACACCAGACGCGACGAACCGCCTACGAGCTCTTTACGCCCAATAAATCCGGATAACGCTTGCACCCTACGTATTACCGCGGCTGCTGGCACGCAGTT
+
CCCCCGGGGGGGGGGGGGGGGGGGGGGGGGGGGGGGGGGGGGGGGGGGGGGGGGGGGGGGGGGGGGGGGGGGGGGGGGGGGGGGGGGGGGGGGGGGGGGGGGDGCGGGGGGGGGGGGGGGGGGGGGGGGGGGEGGGGGFGGGGGGGGGGGGGGGGGGGGGGGGGDGGGGGGGGGGGFGFGGGCFGGGFGGFCFG7FDDDGFFAFAFFFDD?@FDEFBFF0@B>BFFFFBBF?9;DF7><63<;;??FF74)6>>B:((6>?(4:0<2>1:1786<B<:>BBBF0>>190>::0()4(-136
@M04999:289:000000000-L3R54:1:1101:16482:11681 2:N:0:445
GGCGACTACCGGGGTATCTAATCCTGTTTGCTACCCACGCTTTCGAGCATGAACGTCAGTGTTATCCCAGGAGGCTGCCTTCGCCATCGGTATTCCTCCACATCTCTACGCATTTCACTGCTACACGTGGAATTCTACCTCCCTCTGACACACTCTAGTTAGACAGTTTCAAATGCACGTCCCAAGTTGAGCTCGGGGATTTCACATCTGACTTATCTAACCGTCTGCGCTCGCTTTACGCCCAGTAATTCCGATTAACGCTCGCACCCTACGTATTACCGCGGCTGCTGGCACGTAGTTT
+
CCCCCGGGGGGGGGGGGGGGGGGGGGGGGGGGGGGGGGGGGGGGG,FGGGGGGGGGGGGGGGGGGGGGGGGGGGGGGGGGGGGGGGGGGGGGGGGGGGGGGGGGGGGGGGGGGGGGGGGGGGGGGGGGGGGGGGGGGGFGGGGGGGGGGGGGGFGGGGFCFGGGGGCGFGGGGGGGFGFGGGGGGGGGGGGGEGGGGGGGFFBAFFFFFFFEFFFFFFFEFFFF@BDFFFFD@FF@FFFFDFFFFFFF<?<EF;DFDEFFFFF>69BBF61:?4))54)44969BF9(.,5<:???:<0<-
@M04999:289:000000000-L3R54:1:1101:29562:11688 2:N:0:445
GACTACCGGGGTATCTAATCCTGTTCGCTCCCCATGCTTTCGAACCTCAGCGTCAGTTACAGACCAGAGAGCCGCCTTCGCCACTGGTGTTCTTCCATATATCTACGCATTCCACCGCTACACATGGAGTTCCACTCTCCTCTTCTGCACTCAAGAAAAACAGTTTCAGCTGCACTTCCCCGGTTAAGCCGAGGGCTTTCACAGCTGACTTGTTCTCCCGCCTGCGTTCGCTTTACGCCCAATAAATCCGGACAACGCTTGCCACCTACGTATTACCGCGGCTGCTGGCACGTAGTTAGCC
+
CCCCCGGGGGGGGGGGGGGGGGGGGGGGG,FFGGGGGGGGGGGGGGGGGGGGGGGGGGGGGGGGGGGGGGGGGGGGGGGGGGGGGGGGGGGGGDGGGGGGGGGGGGGGGGGGGGGGGGGGGGGGGGGGFGGGGGGGGGGGGGGGGGGGGGGGGCFCFFGGGGGGGGGGGGGGGGGGFGFFGGGGGGGGGGGGGGGGGGGGFFF4AFFFBFEFFFCAEFFFFFF;@FFDFFFFFFCFFFFFD1:7A26<?F>BFF??FF?FFFFFFFF:7?FDA>DFD?0(416;?228?FFFFBF?AA9),
@M04999:289:000000000-L3R54:1:1101:13805:11698 2:N:0:445
GACTACCGGGGTATCTAATCCTGTTTGCTCCCCACGCTTTCGCATCTCAGCGTCAGTATCTGTCCAGAAGGCCGCCTTCGCCACCGGTATTCCTCCACATCTCTACGCATTTCACCGCTACACGTGGAATTCTACCTTCCTCTACAATACTCCAGATAACCAGTTTTAAGTGCAGTTCCCAGGTTGAGCCCGGGGCTTTCACACCTAACTTAATTATCCGCCTACATGCCCTTTACGCCCAGTCATTCCGATTAACGCTCCCACCCTCCGTATTACCGCGGCGGCTGGCACGGAGTGAGCC
+
CCCCCGGGGGGGGGFGGGGGGGGGGGGGGGGGGGGGGGGGGGGGEGFGGGGGGGGGGFFGGGGGGGGGGGGGGGGGGGGGGEGGGGGGGGGGGGGGGGGFGFGGGGGDGGEFGGGGGGGGGGGGGECGGGGGGGGGGGGGGGGGGGGGFGGGFDFAFGGGGGGFGGCEF9FDFGGGFGFGGG6CEFGGGGGG7C>DDGGGFFAABA68BE9EEFFFCFFDFFFFFECFFFFFD=<4329>(/.7>C5<)/(/(442-0(,(-,8?1(4<>0428)56(4122,4((-06(41(3(-.6)51
@M04999:289:000000000-L3R54:1:1101:14306:11723 2:N:0:445
GAGCGACTACTGGGGTATCTAATCCTGTTTGCTCCCCACGCTTTCGCATCTCAGCGTCAGTATCTGTCCAGAAGGCCGCCTTCGCCACCGGTATTCCTCCACATCTCTACGCATTTCACCGCTACACGTGGAATTCTACCTTCCTCTACAATACTCCAGGTAACCAGTTTTAAGTGCAATTCCCAGGTTGAGCCCGGGGCTTTCACACCTAACTTAATTATCCGCCTACATGCCCTTTACGCCCAGTCATTCCGATTAACGCTCGCACCCTCCGTATTACCGCGGCTGCTGCCACCCGT
+
CCCCCGGGGGGGGGGGGGGGGGGGGGGGGGGGGGGGGGGGGGGGGGGGGGGGGGGGGGGGGGGGGGGGGGGGGGGGGGGGGGGGGGGGGGGGGGGGGGGGGGGGGGGGGGGGGGGGGGGGGGGGGGGGGGGGGGGGGGGGGGGGGGGGGGGGGGGGGGGFGGGGGGGGGGGGGGGGFGFGGGGGGGFGGGGGGGGGGGGGEFFFFFFFFFFFFFFFFFFFFFFFFFFFFFFFFEFFFFFFFFFFFDFFFFFFFFF?BFBFBB<?FF>BFFFFFFFFFFFBBFFFF99>FB0?BF<:6><
@M04999:289:000000000-L3R54:1:1101:15398:11783 2:N:0:445
GACTACAAGGGTATCTAATCCTGTTTGCTCCCCACGCTTTCGCATCTCAGCGTCAGTATCTGTCCAGAAGGCCGCCTTCGCCACCGGTATTCCTCCACATCTCTACGCATTTCACCGCTACACGTGGAATTCTACCTTCCTCTACAATACTCCAGATAACCAGTTTTAAGTGCAGTTCCCAGGTTGAGCCCGGGGCTTTCACACCTAACTTAATTATCCGCCTACATGCCCTTTACGCCCAGTCATTCCGATTAACGCTCGCACCCTCCGTATTACCGCGGCTGCTGGCACGGAGTTAGCC
+
CCCCCGGGGGGGGGGGGGGGGGGGGGGGGGGGGGGGGGGGGGGGEGGGGGGGGGGGGGGGGGGGGGGGFGGGGGGGGGGGGGGGGGGGGGGGGGGGGGGGGGGGGGGGGGGGGGGGGGGGGGGGGGGGGGGGGGGGGGGGGGGGGGGGGGGGFGGGGGGGGGGGGGGGGGFGGGGGFGF?FG8DFFGGGGGGGGEDGGGGFFFFFFFFFFFFCFFFFFFFFFFFFEEFFBDEBBCC<D6>?;EEFFFFFFFFD?EFF>DFFFFFFFFF?22(15AF9:B9((43?DF?FBB:>F(84<B<4
@M04999:289:000000000-L3R54:1:1101:10527:11798 2:N:0:445
TTGACTACAGGGGTATCTAATCCTGTTCGCTCCCCACGCTTTCGTCCATCAGCGTCAATCGGTATTTAGTAACCTGCCTTCGCAATCGGGGTTCTGTGTAATATCTATGCATTTCACCGCTACACTACACATTCCAGCTACTTCAATACTATTCAAGATTAACAGTATCAACGGCAGTTCTACAGTTAAGCTGCAGGTTTTCACCGCTGACTTATCAACCCGCCTACGGACCCTTTAAACCCAATAAATCCGGATAACGCTCGCATCCTCCGTATTACCGCGGCTGCTGGCACGGAGTTAC
+
CCCCCGGGGGGGGGGGGGGGGGGGGGGGGGGGGGGFGGGGGGGGGGGGGGGGGGGCCFFGGGGFGAFGCGGGGGGGGGGGGGGGGGGGGGGGGGGGGGGGGGGGGGGGGGFGGGGGGGGGGGGGGGGGGGGGGGGGGGGGGGCDGFFGGGGGGDDFGGG8EGFFGGGGGGGGGGDEDFFGCDFFEGGFGGGGGCDFGGGGAFFFFFFFFAFFFFAFCFF@DAABDFDD2@@FFFFBFEFFFD@<DF<EECF;1((1@88(2(47>?9?F<?FF?B(:9A?;;FFB0:??B(47106(,22)
@M04999:289:000000000-L3R54:1:1101:8777:11818 2:N:0:445
TGACTACTCGGGTATCTAATCCCGTTCTCTACCCACGCTTTTGAGCCCCAGCGTCAGTTACTAGCCCGTCAGCCGCCCTTGCCCCTGATGTTTTCTCCTATATCTACGTATTTTACCGCTACACACCGAGCTTCACTGACCCCTCTCGCACTCAAGTCCCACACATTCTGAGGCACGGCCAGAGTTTAGCTCTGACCTTTCACATCCGACTTATTAGACCCCCTGTGCTCCCTTTTCTCCCAATAATCCCGCACAACTCTCGCCACCCACCTATTACCCGGGCGGCTGGGCCGCAGTTTGC
+
@@,6,,6,C,@F,6E9F9666;,-CF,6C<F@EF@F7F@@F,,6D,C,B,BCF6,,,,C,<6,CFF8+888BFE++@48,,:A,4,,,,C@F<F<,C,A,5CFA,5,,9,,4C,,E<+@+:=:A,++8+@48,74E=4,4@,8=8D=1@@E+A8,@3@,36,+++6@9E,3,5++4*+0<**4@>A,,7,,,2,,53+AD+:B9+9**)6-/*==+18;)/5((/)/)14=?@43)1));8(((.7)))6((((-8?)462(((,4<,(,(.(.).690((-(((4,-(((41(((,)-5)
@M04999:289:000000000-L3R54:1:1101:15904:11820 2:N:0:445
AATGACTACCGGGGTATCTAATCCTGTTCGCTACCCATGCTTTCGAACCTCAGCGTCAGTTACAGACCAGAGAGCCGCCTTCGCCACTGGTGTTCTTCCATATATCTACGCATTCCACCGCTACACATGGAGTTCCACTCTCCTCTTCTGCACTCAAGAAAAACAGTTTCAGCTGCACTTCCCCGGTTAAGCCGAGGGCTTTCACAGCTGACTTGTTCTCCCGCCTGCGTTCGCTTTACGCCCAATAAATCCGGACAACGCTTGCCACCTACGTATTACCGCGGCTGCTGGCACGTAGTT
+
CCCCCGGGGGGGGGGGGGGGGGGGGGGGGGGGGGGGGGGGGGGGGGGGGGGGGGGGGGGGGGGGGGGGGGGGGGGGGGGGGGGGGGGGGGGGGGGGGGGGGGGGGGGGGGGGGGGGGGGGGGGGGGGGGGGGFGGGGGGGGGGGGGGGGGGGGGGGGGGGGGGGGGGGGGGGGGGGFGFGGGGGGGGGGGGGGGEGD>DGFFFFFFFFFFFFFCFFFFFFFDBFFFFFFFFFFFDF@CCEFBBDBB)8>>AF9>?FFFBFFFFFFFFFFBFFFF?FF>F<BFFF;490:FBB:80,4::B
@M04999:289:000000000-L3R54:1:1101:15412:11847 2:N:0:445
GGACTACAAGGGTATCTAATCCTGTTCGCTACCCATGCTTTCGAACCTCAGCGTCAGTTACAGACCAGAGAGCCGCCTTCGCCACTGGTGTCCTTCCATATATCTACGCATTCCACCGCTACACATGGAGTTCCACTCTCCTCTTCTGCACTCAAGAAAAACAGTTTCAGCTGCACTTCCCCGGTTAAGCCGAGGGCTTTCACAGCTGACTTGTTCTCCCGCCTGCGTTCGCTTTACGCCCAATAAATCCGGACAACGCTTGCCACCTACGTATTACCGCGGCTGCTGGCACGTAGTTAGC
+
CCCCCGGGGGGGGGGGGGGGGGGGGGGGGGGGGGGGGGGGGGGGGGGGGGGGGGGGGGGGGGGGGGGGGGGGGGGGGGGGGGGGGGGGGGGGGGGGGGGGGGGGGGGGGGGGGGGGGGGGGGGGGGGGGGGGGGGGGGGGGGGGGGGGGGGGGGGGGGGGGGGGGGGGGGGGGGGGFGFGGGGGGGGCGGGGGGGGGGGGBFFFFFFFFFFFFFFFFFFFFFFFFFFFFFFFFFF<CFFFFFFFFFFFFFFBBFF6<FBFFFF74?:<?FF??FF>AF6>FFFFFBB>0234:::B:BFA:
@M04999:289:000000000-L3R54:1:1101:13123:11855 2:N:0:445
ATGACTACCGGGGTATCTAATCCTGTTTGCTCCCCACGCTTTCGCATCTCAGCGTCAGTATCTGTCCAGAAGGCCGCCTTCGCCACCGGTATTCCTCCACATCTCTACGCATTTCACCGCTACACGTAGAATTCTACCTTCCTCTACAATACTCCAGATAACCAGTTTTAAGTGCAATTCCCAGGTTGAGCCCGGGGCTTTCACACCTAACTTAATTATCCGCCTACATGCCCTTTACGCCCAGTCATTCCGATTAACGCTCGCACCCTCCGTATTACCGCGGCTGCTGGCACGGAGTT
+
CCCCCGGGGGGGGGGGGGGGGGGGGGGGGGGGGGGGGGGGGGGGGGGGGGGGGGGGGGGGGGGGGGGGGGGGGGGGGGGGGGGGGGGGGGGGGGGGGGGGGFGGGFGGGGGGGGGGGGGGGGGGGGGGGGGGGGGGGGGGGGGGGGGGGGGGGGGGGGGGGGGGGGG8@FGGGGGGFGFGGFGG?FGGGGGGGGGGDGGGFFFFFFFFFFFCEFFFFFFFFFFFFFFFF<;@FFFFFF@EBBDFFF9EEFFE;;4?DFFFF?>BBFF02?FF??:?FFFFF6>BB13:D7?:<?>>6?B
@M04999:289:000000000-L3R54:1:1101:19838:11877 2:N:0:445
GCTTGGACTACTAGGGTATCTAATCCTGTTTGCTCCCCACGCTTTCGCATCTCAGCGTCAGTATCTGTCCAGAAGGCCGCCTTCGCCACCGGTATTCCTCCACATCTCTACGCATTTCACCGCTACACGTGGAATTCTACCTTCCTCTACAATACTCCAGATAACCAGTTTTAAGTGCAATTCCCAGGTTGAGCCCGTGGCTTTCACACCTAACTTAATTATCCGCCTACCTGCCCTTTACGCCCAGTCATTCCGATTAACGCTCGCACCATCAGCATTACTGCGGCTGCTGTCACGGAGT
+
CCC8BF,FG<FEFDCG@F8CC,<EEFCFGFGD9@FC<FCF:FGGGGGGD7:FFG<FEGGGEFA9FFEDFCFEGCB@FC:FCC?A4@@BFEGF:+AFEGAFGGGFC<=EAFFEEGGEFFGGBE@FEGEGEGF+=@ED;EAFEDCEFFFFGGCDG8FFG?DEFFGFFGDDDFC:=FGG+9<BDDCEGF8+<2:,,DECD+9C999F++4+0=5>3AA97AF7BE4>4>>@DF(7*(3>@DFFF=D0922(77).9?F0;6;?361;16(49632:)20<26AA-.)20((-,),..))(3(44
@M04999:289:000000000-L3R54:1:1101:21605:11897 2:N:0:445
GTCGACTACCAGGGTATCTAATCCTGTTCGCTACCCATGCTTTCGAACCTCAGCGTCAGTTACAGACCAGAGAGCCGCCTTCGCCACTGGTGTTCTTCCATATATCTACGCATTCCACCGCTACACATGGAGTTCCACTCTCCTCTTCTGCACTCAAGAAAAACAGTTTCAGCTGCACTTCCCCGGTTAAGCCGAGGGCTTTCACAGCTGACTTGTTCTCCCGCCTGCGTTCGCTTTACGCCCAATAAATCCGGACAACGCTTGCCACCTACGTATTACCGCGGCTGCTGGCACTTAGTTT
+
CCCCCGGGGGGGGGGGGGGGGGGGGGGGGGGGGGGGGGGGGGGGG<FGGGGGGGGGGGGGGGGGGGGGGGGGGGGGGGGGGGGGGGGGGGGGGGGGGGGGGGGGGGGGGGGGGGGGGGGGGGGGGGGGGGGGGGGGGGGGGGGGGGGGGGGGGGGGGGGGDFGGGGGGGGGGGGGGFGFGGGGGGGGGGGGGGGGGGGGGFFFFFFFFEFFFFFFF=FFFFBFFFFFFFFFFFBFFFFFFFBFFFF;EFFFFFF?F>?BBFFFFFFFF:::?FFFFFFFFB;16B>>F?)2:B?(.6<AA)
@M04999:289:000000000-L3R54:1:1101:13505:11898 2:N:0:445
CTTCAGACTACTAGGGTATCTAATCCTGTTCGCTACCCATGCTTTCGAACCTCAGCGTCAGTTACAGACCAGAGAGCCGCCTTCGCCACTGGTGTTCTTCCATATATCTACGCATTCCACCGCTACACATGGAGTTCCACTCTCCTCTTCTGCACTCAAGAAAAACAGTTTCAGCTGCACTTCCCCGGTTAAGCCGAGGGCTTTCACAGCTGACTTGCTCTCCCGCCTGCGTTCGCTTTACGCCCAATAAATCCGGACAACGCTTGCCACCTACGTATTACCGCGTCTGCTGGCACGTAGT
+
CCCCCGGGGGGGGGGFGGGGGGGGGGGGGGGGGGGGGGGGGGGGGGGGGGGGGGGGGGDGGGGGGGGGGGGGGGFGFFEGGGGGGGGGGGGGGGGGGGGGGGGGGGCDGCGGGGGFFGGGGGGGGGGGGGGGCGGGGGGGGGGGGGGGEGGGCFGFGGGGGGGGGGGGGGGGGGGGFGFGGGGGGGGGEGGGFGGGGGGGBFFFFFFFFFFFFFFFFF+>@BBDBF@@FF@FF07>FDDCEFFBFF?D)7CE<;138>9:<BBFFF:?FFFB7:BFF>B9AFF>;,(-1<A?F018:38<6
@M04999:289:000000000-L3R54:1:1101:16783:11901 2:N:0:445
GACTACCCGGGTATCTAATCCTGTTCGCTCCCCACGCTTTCGTCCATCAGCGTCAATCGGTATTTAGTAACCTGCCTTCGCAATCGGGGTTCTGTGTAATATCTATGCATTTCACCGCTACACTACACATTCCAGCTACTTCAATACTATTCAAGATTAACAGTATCAACGGCAGTTCTACAGTTAAGCTGCAGGTTTTCACCGCTGACTTATCAACCCGCCTACGGACCCTTTAAACCCAATAAATTCGGATAACGCTCGCATCCTCCGTATTACCGCGGCTGCTGGCACGGAGTTAGCC
+
CCCCCGGGGGGGGGGGGGGGGGGGGGGGGGGGGGGGGGGGGGGGG:FGGGGGGGGGGGGGGGGGGGGGGGGGGGGGGGGGGGGGGGGGGGGGGGGGGGGGGGGGGGGGGGGGGGGGGGGGGGGGGGGGGGGGGGGGGGGGGGGGGGGGGGGGGGGGGGGGGGGGGGGGGGGGGGGFFGFGGGGGGGGGGGGGGGGGGGGGFFFFDBFFFFFFFFFFFFFFFFFFFF=DFFFFFFFF>EFFFFFEFFFFEFDDFFFFFFFD>BB?1??A?>FF<?AF>?F0>FFF??7?:7>0;99:BFFF>
@M04999:289:000000000-L3R54:1:1101:9463:11918 2:N:0:445
TGACTACTGGGGTATCTAATCCTGTTTGCTCCCCACGCTTTCGCATCTCAGCGTCAGTATCTGTCCAGAAGGCCGCCTTCGCCACCGGTATTCCTCCACATCTCTACGCATTTCACCGCTACACGTGGAATTCTACCTTCCTCTACAATACTCCAGATAACCAGTTTTAAGTGCAGTTCCCAGGTTGAGCCCGGGGCTTTCACACCTAACTTAATTATCCGCCTACATGCCCTTTACGCCCAGTCATTCCGATTAACGCTCGCACCCTCCGTATTACCGCGGCTGCTGGCACGGAGTTAGC
+
CCCCCGGGGGGGGGGGGGGGGGGGGGGGGGGGGGGGGGGGGGGGGGGGGGGGGGGGGGGGGGGGGGGGGGGGGGGGGGGGGGGGGGGGGGGGGGGGGGGGGGGGGGGGGGGGGGGGGGGGGGGGGGGGGGGGGGGGGGGGGGGGGGGFGGGGGGGGGGGGGGGGGGGGGGGGFFGGFGFGFGGGGGGG6C8FGGGGGGGGFFFAFDFFFFFFFFFFEFF44>D>9BFE?E:BBFFFFD@EBFFFEEFCFFEFF;DFF60249B>69:1<06?B?BFBFF6>>F9>?FFFF03(331::):4
@M04999:289:000000000-L3R54:1:1101:12641:11958 2:N:0:445
GTTCTGACTACTGGGGTATCTAATCCTGTTTGCTCCCCACGCTTTCGCATCTCAGCGTCAGTATCTGTCCAGAAGGCCGCCTTCGCCACCGGTATTCCTCCACATCTCTACGCATTTCACCGCTACACGTGGAATTCTACCTTCCTCTACAATACTCCAGATAACCAGTTTTAAGTGCAGTTCCCAGGTTGAGCCCGGGGCTTTCACACCTAACTTAATTATCCGCCTACATGCCCTTTACGCCCAGTCATTCCGATTAACGCTCGCACCCTCCGTATTACCGCGGCTGCTGGCACGGAGT
+
CCCCCGGGGGGGGGGGGGGGGGGGGGGGGGGGGGGGGGGGGGGGGGGGGGGGGGGGGGGGGGGGGGGGGGGGGGGGGGGGGGGGGGGGGGGGGGGGGGGGGGGGGGGGGGGGGGGGGGGGGGGGGGGGGGGGGGGGGGGGGGGGGGGGGGGGGGGGGGGGGGGGGGGGGGGGGFGGBGFGGGGGGGGGGGGFGGGGGGGGFFFFFFFF4<DFFFFFFFFFFFFCDFFD@==CEE5@@FEAEFFFB1,6<EEFFE@DDFFE3(4:?9>0>>FFFFF017?><6:099>BFF:0:BB)(-224
@M04999:289:000000000-L3R54:1:1101:28432:11963 2:N:0:445
AGACGACCCGGGTATCTAATCCTGTTTGCTACCCACGCTTTCGAGCATGAACGTCAGTGTTATCCCAGGAGGCTGCCTTCGCCATCGGTATTCCTCCACATCTCTACGCATTTCACTGCCACACGTGGAATTCTACCTCCCTCTGACTCACTCTAGTTAGACAGTCTCAAATGCACGTCCCAAGTTGAGCCCGGGGATTTCACATCGGACTTATCTAACCGTCTGCGCCCGCTTCACGCCCAGCAATGCCGAGTAACGCGCGTACCCTACGTATTACCTCGGCTGCTGGCTCGTAGTTAGC
+
@B<6,8F+C:@FGG,;C<6C6,,C,6C,;CFFFFD@@F::,,@,CBEGGG9FBGGG:<C@@FAGGCFF,C,F@<@F,E,5DF@,4:=:6,,AE,C5A8E8,A?9=F=,@CF:A,@FF<F8:9,@:FE::EDA=>AEG,D@CFGG8,,,@=F,=9DD==:3,=ED9+7,,@,@=A+@5=?+6+0,73<DED,+:3+;*;C>+?9B1@*:5>B36FFA7FF5)06@5C9((..:(6(/)/15:0,(((7)(677(,8<A(9((((-(4??(,:?))(-64)4(0:12:0:?0()(-,-().-)
@M04999:289:000000000-L3R54:1:1101:19203:11974 2:N:0:445
TTACGACTACCAGGGTATCTAATCCTGTTTGCTCCCCACGCTTTCGCATCTCAGCGTCAGTATCTGTCCAGAAGGCCGCCTTCGCCACCGGTATTCCTCCACATCTCTACGCATTTCGCCGCTACACGTGGAATTCTACCTTCCTCTACAATACTCCAGATAACCAGTTTTAAGTGCAGTTCCCAGGTTGAGCCCGGGGCTTTCACACCTAACTTAATTATCCGCCTACATGCCCTTTACGCCCAGTCATTCCGATTAACGCTCCCCCCCTCCGTATTACCGCGGCTGCTGGCCCGGAGTT
+
<CCCCGGGGGGGGGGGGGGGGGGGGGGGGGGGGGGGGGGGGGGGFGEECGGGGGGGGGGGGGGGGFGGGGGD8FGGGGGGGGGGGGGEGGGGGGGGGGGGGGGEGFGGGGGGGGGGGGGGGGGGGGGGFGGDFGFGGFGGGGGGFFFGGGGGGGGGGGGGGGGGGGFEGGFGGGGEFGFFFFGC9FFGGGGGGGFC*?DGFF>FFFFFFFFFBFFFFFFFAEE@DFF?DEEC@FFFFFCF;@B9D6=FAEEFEEF?B:AD:>14(-(,7311:9422:).<6196,(,4::74(((49>??
@M04999:289:000000000-L3R54:1:1101:8137:11979 2:N:0:445
GTGGACTACTCGGGTATCTAATCCTGTTTGCTCCCCACGCTTTCGCATCTCAGCGTCAGTATCTGTCCAGAAGGCCGCCTTCGCCACCGGTATTCCTCCACATCTCTACGCATTTCACCGCTACACGTGGAATTCTACCTTCCTCTACAATACTCCAGATAACCAGTTTTAAGTGCAGTTCCCAGGTTGAGCCCGGGGCTTTCACACCTAACTTAATTATCCGCCTACATGCCCTTTACGCCCAGTCATTCCGATTAACGCTCGCACCCTCCGTATTACCGCGGCTGCTGGCACGGAGTT
+
CCCCCGGGGGGGGGGGGGGGGGGGGGGGGGGGGFGGGGGGGGGGGGGGGGGGGGGGGGGGGGGGGGGGGGGGGGGGGGGGGGGGGGGGGGGGGGGGGGGGGGGGGGGGGGGGGGGGGGGGGGGGGGGGGGGGGGGGGGGGGGGGGGGGGGGGGGGGGGGGGGGGGGGGFGGGGGGGFFFGGGGGGGFGGGEFGGGCGDGGFFFFFFFFFFFFFFFFFFFEF4>BFFFFECCEF;3@EFEEFFFFFFFAE?<?E?F<@CE?;3?>9199B<??F:6B><<A?9(3>1>F::7?05:;(3-4
@M04999:289:000000000-L3R54:1:1101:3613:12016 2:N:0:445
TTGACTACAGGGGTATCTAATCCTGTTCGCTCCCCACGCTTTCGTCCATCAGCGTCAATCGGTATTTAGTAACCTGCCTTCGCAATCGGGGTTCTGTGTAATATCTATGCATTTCACCGCTACACCACACATTCCAGCTACTTCAATACTATTCAAGATTAACAGTATCAACGGCAGTTCTACAGTTAAGCTGCAGGTTTTCACCGCTGACTTATCAACCCGCCTACGGACCCTTTAAACCCAATAAATCCGGATAACGCTCGCATCCTCCTTATTACCGCTGCTGCTGGCACGGAGGTAT
+
CCCCC@FGGGGGGGGGGGGGGGGGGGGGGDEGGGGGGGGGGGGGGGGGGGGGGGGGGGGGGGGGGFGGFGGGGFGFGGFFGGDCFGGGGGGGGGGGGGGGGGGGGCGGGGGGGGGGGGGGDGGGGGGGGGGGFGGGCDG=DEFGFFDGGGGGGGFGGGGCFGGGGGGGGGFGEGDEEDFGGFFFGGGGFGGGFGGGFGGGFFF6?@EEBFFEFFFFFFF=DA=955B@22@@D(3;CC48@?;@D@FCFC899F?(.)/16B;0229?72(.).645:A?6(49:).2203:2660((-,-
@M04999:289:000000000-L3R54:1:1101:19772:12042 2:N:0:445
ACCAGACTACTCGGGTATCTAATCCTGTTTGCTCCCCACGCTTTCGCATCTCAGCGTCAGTATCTGTCCAGAAGGCCGCCTTCGCCACCGGTATTCCTCCACATCTCTACGCATTTCACCGCTACACGTGGAATTCTACCTTCCTCTACAATACTCCAGATAACCAGTTTTAAGTGCAGTTCCCAGGTTGAGCCCGGGGCTTTCACACCTAACTTAATTATCCGCCTACATGCCCTTTACGCCCAGTCATTCCGATTAACGCTCGCACCCTCCGTATTACCGCGGCTGCTGGCACGGAGTT
+
CCCCCGGGGGGGGGGGGGGGGGGGGGGGGGGGGGGGGGGGGGGGGGGGGGGGGGGGFGGGGGGGGGGGGGGGGGGGGGGGGGGGGGGGGGGGGGGGGGGGGGGGGGGGGGGGGGGGGGGGGGGGGGGGGGGGGGGGGGGGGGGGGGFGGGGGGGGGGGGGGGGG?FGGGGGGGFGGFGFGGGGFFGGGCC8CGGGGDGGDFFFFFFFFFFE9BFFFCCFEFFC=2@DF=2@EEE@@FFFFFFFF;D;@E??EEFFFFFFC?9B?FFFF6?0:4>3?0:>BA6;2090;::?>?<>?309B4
@M04999:289:000000000-L3R54:1:1101:18436:12047 2:N:0:445
GCACTGACTACAAGGGTATCTAATCCTGTTTGCTCCCCACGCTTTCGCATCTCAGCGTCAGTATCTGTCCAGAAGGCCGCCTTCGCCACCGGTATTCCTCCACATCTCTACGCATTTCACCGCTACACGTGGAATTCTACCTTCCTCTACAATACTCCAGATAACCAGTTTTAAGTGCAGTTCCCAGGTTGAGCCCGGGGCTTTCACACCTAACTTAATTATCCGCCTACATGCCCTTTACGCCCAGTCATTCCGATTAACGCTCGCACCCTCCGTATTACCGCGGCTGCTGGCACGGAGT
+
CCCCCGGGGGGGGGGGGGGGGGGGGGGGGGGGGGGGGGGGGGGGGGGGGGGGGGGGGGGGGGGGGGGGGGGGGGGGGGGGGGGGGGGGGGGGGGGGGGGGGGGGGGGGGGGGGGGGGGGGGGGGGGGGGGGGGGGGGGGGGGGGGGGGDGGGGFGGGGGGGGGGGGGGGGGGGGGGFGFGGGGGGGGGGGGGGGGGGGGGFFFFFFFFFFFFFFFFFFFFFFFCFFFF@FFFEEBDF8EFFFF;@D0;@<EEFFFFF;69C09::>FFF>BFFFF?FB2>F<BB02;BF?048?BFFF>F8
@M04999:289:000000000-L3R54:1:1101:10472:12068 2:N:0:445
CGGAGACTACCAGGGTATCTAATCCTGTTTGCTACCCACGCTTTCGAGCATGAACGTCAGTGTTATCCCAGGAGGCTGCCTTCGCCATCGGTATTCCTCCACATCTCTACGCATTTCACTGCTACACGTGGAATTCTACCTCCCTCTGACACACTCTAGTTTGACAGTTTCAAATGCACGTCCCAAGTTGAGCTCGGGGATTTCACATCTGACTTATCTAACCGTCTGCGCTCGCTTTACGCCCAGTAATTCCGATTAACGCTCGCACCCTACGTATTACCGCGGCTGCTGGCACGTATTT
+
CCCCCGGGGGGGGGGGGGGGGGGGGGGGGGGGGGGFGGGGGGEFFGGGGGGGGGGGGGGGGGGGGGGGGGGGGGGGGGGGGGGGGGGGGGGGGGGGGGGGGGGDFGFGGGGGGGGGGGGGGGGGGGGGGGCGFGGGFCFGFGGGGGGGGEFGGGFGFGGFGFFGFGGGGGGGGGGGFDFFFGGGGGGGGCFFGAFGGGGGFAFFFFFFFEEEFFFFCFFEFEFFFFFFFFABFFB((-9=@@=@;<5C3CCFE@703<E<@9;;B99>(26??BF7A:A244;>>9;((.8004<141-(.
@M04999:289:000000000-L3R54:1:1101:28237:12132 2:N:0:445
TTTGGGACTACCCGGGTATCTAATCCTGTTCGCTCCCCACGCTTTCGTCCATCAGCGTCAATCGGTATTTAGTAACCTGCCTTCGCAATCGGGGTTCTGTGTAATATCTATGCATTTCACCGCTACACTACACATTCCAGCTACTTCAATACTATTCAAGATTAACAGTATCAACGGCAGTTCTACAGTTAAGCTGCAGGTTTTCACCGCTGACTTATCAACCCGCCTACGGACCCTTTAAACCCAATAAATCCGGATAACGCTCGCATCCTCCGTATTACCGCGGCTGCTGGCACGGAGT
+
CCCCCGGGGGGGGGGGGGGGGGGGGGGGGGGGGGGGGGGGGGGGGGGGGGGGGGGGGGGGGGGGGGGGGGGGFGGFGFGGGGGGGGGGDGGGGGGGGGGFFGGGGGGGGGGGGGGGGGGGGGGGGGGGGGGFFGGGGGGGGFGGGGGGAFGGGGGGGDFGGGGGGGGGGGGGDGGEFDFGGGGGCGGGGGGGGGGGGGGGAAFFFFFFABFFFFFFFFFFF2>=BFFF=@F>FF@?@@FFFEFFFF;;)7>EFFFFFFFE<<BF?FF9<>FFFF>((,8<BF?;>B639?FFBF:<<(4>2
@M04999:289:000000000-L3R54:1:1101:21477:12133 2:N:0:445
GACTACACGGGTATCTAATCCTGTTCGCTACCCATGCTTTCGAACCTCAGCGTCAGTTACAGACCAGAGAGCCGCCTTCGCCACTGGTGTTCTTCCATATATCTACGCATTCCACCGCTACACATGGAGTTCCACTCTCCTCTTCTGCACCCAAGAAAAACAGTTTCAGCTGCACTTCCCCGGTTAAGCCGAGGGCTTTCACAGCTGACTTGTTCTCCCGCCTGCGTTCGCTTTACGCCCAATAAATCCGGACAACGCTTGCCACCTACGTATTACCGCGGCTGCTGGCACGTAGTTAGCC
+
CCCCCGGGGGGGGGGGGGGGGGGGFFGGGGGFGGDFGGGGGGGGGGGGGGGGGGGGGGGGGGGFGGGGGGGGGGGGGGGGGGGGGFGGEGGGGGGGGFGGGGFFGGGGGGGGGGGDGGGGGGGGGGGFGFFGGGCGGCFGGGGFGGFGFF,@FFFF8=EGGGGGADFFGGGFGGGGFGFGGDGEGCFGFGEGGGGGGGGFFCFFFFFFFF?EFFFFFFF@FFFDF>?D;?BF?DFCF;>BDD@EE<EEB9009BB413::?(464((8?F?7<?FA-80>119;<:?FFFFF:::12>AF:
@M04999:289:000000000-L3R54:1:1101:24267:12134 2:N:0:445
CGAGACTACTAGGGTATCTAATCCTGTTCGCTCCCCACGCTTTCGTCCATCAGCGTCAATCGGTATTTAGTAACCTGCCTTCGCAATCGGGGTTCTGTGTAATATCTATGCATTTCACCGCTACACTACACATTCCAGCTACTTCAATACTATTCAAGATTAACAGTATCAACGGCAGTTCTACAGTTAAGCTGCAGGTTTTCACCGCTGACTTATCAACCCGCCTACGGACCCTTTAAACCCAATAAATCCGGATAACGCTCGCATCCTCCGTATTACCGCGGCTGCTGGCACGGAGTT
+
CCCCCGGGGGGGGGGGGGGGGGGGGGGGGGGGGGGGGGGGGGGGGGGGGGGGGGGGGGGGGGGGGGGGGGGGGGGGGGGGGGGGGGGGGGGGGGGGGGGGGGGGGGGGGGGGGGGGGGGGGGGGGGGGGGGGGGGGGGGGFGFGGGGGGGGGGGGGGGGGGGGGGGGGGGGGGGGGFGFGGGGGGGGGGGGGGGGGGGGGFFFFFBEFFFFFFFFFFFFFFFAFFFFF@DFFFFFFFFFFFF@FFFFFFFFFF>;?FF@@>D<>FF?9BFBBFFFB?AFAFFF9>>BB???FFF?69BFF
@M04999:289:000000000-L3R54:1:1101:19229:12149 2:N:0:445
TAAGTGACTACACGGGTATCTAATCCTGTTTGCTCCCCACGCTTTCGCATCTCAGCGTCAGTATCTGTCCAGAAGGCCGCCTTCGCCACCGGTATTCCTCCACATCTCTACGCATTTCACCGCTACACGTGGAATTCTACCTTCCTCTACAATACTCCAGATAACCAGTTTTAAGTGCAGTTCCCAGGTTGAGCCCGGGGCTTTCACACCTAACTTAATTATCCGCCTACATGCCCTTTACGCCCAGTCATTCCGATTAACGCTCGCACCCTCCGTATTACCGCGGCTGCTGGCACGGAGT
+
CCCCCGGGGGGGGGGGGGGGGGGGGGGGGGGGGGGGGGGGGGGGGGGGGGGGGGGGGGGGGGGGGGGGGGGGGGGGGGGGGGGGGGGGGGGGG+FGGGGGGGGGGGGGGGGGGGGGGGGGGGGGGGGGGGGFGGGGGGGGGGGGGGGGGGGGGGGGGGGGGGGGGGGGGGGGGGGGFGFCGGGGGGGGGGGGGGGGGGGDBFFFFFFFFFFFFFFFFFFFFFF?@DFFFFFFFFEFF@@FFD?>BFFFFEFFFFFFF@FEBFF?F>BBFF018:0:?:?DFA009934>?>>0<7?B>7(,
@M04999:289:000000000-L3R54:1:1101:13565:12170 2:N:0:445
CCTACTGGGGTATCTAATCCTGTTTGCTCCCCACGCTTTCGCATCTCAGCGTCAGTATCTGTCCAGAAGGCCGCCTTCGCCACCGGTATTCCTCCACATCTCTACGCATTTCACCGCTACACGTGGAATTCTACCTTCCTCTACAATACTCCAGATAACCAGTTTTAAGTGCAGTTCCCAGGTTGAGCCCGGGGCTTTCACACCTAACTTAATTATCCGCCTACATGCCCTTTACGCCCAGTCATTCCGATTAACGCTCGCACCCTCCGTATTACCGCGGCTGCTGGCACGGAGTTAGCCG
+
CCCCCGGGGGFGGGGGGGGGGGGGGGGGFFGGFEGGGGGGGGGGGGGGGGGGGGGGGGGGGGGGGGGGGGGGGGGGGGGGGGGFGGGGGGGGGGGFGGGGGGGGGGGGEEGGGGGGGGGGGGGGGGGGGGGGGGGGGGGGGGGGGGGGGGGGGFDFGGGGGGGDEFGGGGGGGGFFFGFGGGGC?EGFCFCEECGGC>DGFFFBFFFFFFFE4CFFFFEBBFFFFFFF::E=B:EF@:9D6@EEF7CFE;61?FF?F@FF6>B>:(1493?:2499?F>BB>FB???<BF60293:)5>?(
@M04999:289:000000000-L3R54:1:1101:27195:12177 2:N:0:445
CAGGGGACTACAGGGGTATCTAATCCTGTTTGCTCCCCACGCTTTCGCATCTCAGCGTCAGTATCTGTCCAGAAGGCCGCCTTCGCCACCGGTATTCCTCCACATCTCTACGCATTTCACCGCTACACGTGGAATTCTACCTTCCTCTACAATACTCCAGATAACCAGTTTTAAGTGCAGTTCCCAGGTTGAGCCCGGGGCTTTCACACCTAACTTAATTATCCGCCTACATGCCCTTTACGCCCAGTCATTCCGATTAACGCTCGCACCTCCGTATTACCGCGGCTGCTGGCACGGAGTT
+
CCCCCGGGGGGGGGGGGGGGGGGGGGGGGGGGGGGGGGGGGGGGGGGGGGGGGGGGGGGGGGGGGGGGGGGGGGGGGGGDEFEGGGGGGGGGGGGGGGGGGGGGGGGGGGGGGGGGGGGGGGGGGGGGGGGGGGCGGGGGFFGGGGGGFGGGGGGGGGGGGGDFGGGGEDFGGFGGFGFGGGGGGGGGGGGGGGGGGGGG>AFFFFFFFFFEEFFFFFFFFFF?@B@D7@FE?8@@@D@AC<DF;<D;E<<<ECFDFF<<><>FFFFBB07??6?6?0:>FB>BB909BF?FFF?<69>B2
@M04999:289:000000000-L3R54:1:1101:8891:12198 2:N:0:445
AGACTACAGGGGTATCTAATCCTGTTTGCTCCCCACGCTTTCGCATCTCAGCGTCAGTATCTGTCCAGAAGGCCGCCTTCGCCACCGGTATTCCTCCACATCTCTACGCATTTCACCGCTACACGTGGAATTCTACCTTCCTCTACAATACTCCAGATAACCAGTTTTAAGTGCAGTTCCCAGGTTGAGCCCGGGGCTTTCACACCTAACTTAATTATCCGCCTACATGCCCTTTACGCCCAGTCATTCCGATTAACGCTCGCACCCTCCGTATTACCGCGGCTGCTGGCACGGAGTTAGC
+
CCCCCGGGGGGGGGGGGGGGGGGGGGGGGGGGGGGGGGGGGGGGGGGGGGGGGGGGGGGGGGGGGGGGGGGGGGGGGGGGGGGGGGGGGGGGGFGGGGGGGGGGGGGGGGGGGGGGGGGGGGGGGGGGDGGGGGGGGGGGGGGGGGGGGGGGGGGGDFFGGGGGGGGGGGGGGGGGFGFGGGGGGGGFGGGGGGGGGGGGFFFFFFFFEFFFFFFFFFFEEFFF=DFFFFFFFFFFE?F>9@FFFEFEE34<@6@FFFFFFFFFFFFFFFFF?:?FFFFBFFF>FF?:B<1>09((8:A>2
@M04999:289:000000000-L3R54:1:1101:15513:12223 2:N:0:445
GACTACACGGGTATCTAATCCTGTTTGCTCCCCACGCTTTCGCATCTCAGCGTCAGTATCTGTCCAGAAGGCCGCCTTCGCCACCGGTATTCCTCCACATCTCTACGCATTTCACCGCTACACGTGGAATTCTACCTTCCTCTACAATACTCCAGATAACCAGTTTTAAGTGCAATTCCCAGGTTGAGCCCGGGGCTTTCACACCTAACTTAATTATCCGCCTACATGCCCTTTACGCCCAGTCATTCCGATTAACGCTTGCACCCTACGTATTACCGCGGCTGCTGGCACGTAGTTAGCC
+
CCCCCGGGGGGGGGGGGGGGGGGGGGGGGGGGGGGGGGGGGGGGGGGGGGGGGGGGGGGGGGGGGGGGFGGGGGGGGGGGGGGGGGGGGGGGGGGGGGGGGGGGGGGGGGGGGGGGGGGGGGGGGGGGGGGGGGGGGGGGGGGGGGGDGGGGGGGGGGGGGGGGGGGGGGGGGGGGFGFGGGGGGGGGGGGGGGGGGFGDFFFFBFFFDFFFFFFFFFFDFFFFFFFF9>@EDE9CFF0A6<EEFCEEFFF<77EE;6?<?BFF:6:?:?8><()-6,4>199428:??4??1:::>55<2
@M04999:289:000000000-L3R54:1:1101:20980:12266 2:N:0:445
GCGGACTACTCGGGTATCTAATCCTGTTCGCTCCCCACGCTTTCGTCCATCAGCGTCAATCGGTATTTAGTAACCTGCCTTCGCAATCGGGGTTCTGTGTAATATCTATGCATTTCACCGCTACACTACACATTCCAGCTACTTCAATACTATTCAAGATTAACAGTATCAACGGCAGTTCTACAGTTAAGCTGCAGGTTTTCACCGCTGACTTATCAACCCGCCTACGGACCCTTTAAACCCAATAAATCCGGATAACGCTCGCATCCTCCGTATTACCGCGGCTGCTGGCACGGAGTT
+
CCCCCGGGGGGGGGGGGGGGGGGGGGGGGGGGGGGGGGGGGGGGGGGGGGGGGGGGGGGGGGGGGGGGGGGGGGGGGGGGGGGGGGGGGGGGGGGGGGGGGGGFGGGGGGGGGGGGGGGGGGGGGGGGGGGGGGGGGGGGGGGGGGGGGGGGGGGGGGGGGGGGGGGGGGGGGGGGFGFGGGGGGGGGGGGGGGGGGGGGFFFFFFFFFFFFFFFFFFFFFFFFFFFFFFFFFFFFFFFFFDFF<@FFFFFFFBFFFEFDF6?0;BFFFFFF68:?:AA<?B9>F99024:0324,,43:
@M04999:289:000000000-L3R54:1:1101:4003:12266 2:N:0:445
ATACGACTACAAGGGTATCTAATCCTGTTCGCTCCCCACGCTTTCGCACCTCAGCGTCAGTGACGGCCCAGAGACCTGCCTTCGCCATCGGTGTTCTTCCCGATATCTACACATTCCACCGTTACACCGGGAATTCCAGTCTCCCCTACCGCACTCCAGTCCGCCCGTACCCGGCGCCGATCCACCGTTAAGCGATGGACTTTCACACCAGACGCGACGAACCGCCTACGAGCTCTTTACGCCCAATAAATCCGGATAACGCTTGCACCCTACGTATTACCGCGGCTGCTGGCACGTAGTT
+
CCCCCGGGGGGGGGGGGGGGGGGGGGGGGGGGGGGGGGGGGGGGGGGGGGGGGGGGGGGGGGGGGGGGGGGGGGGGGGGGGGGGGGGGGGGGGGGGGGGGGGGGGGGGGGGGGGGGGGGGGGGGGGGGGGGEEFGGGGGGGGGGGGGGGGGGGGGGGGGGGGGGGGGGGGGGGGGGFGFGGGGGGG=CGGFGGGGGGCFGFFFFFFFFFFFFFEFF6DFBF>>>FF??FF::903>A9AFFFF>?FF7><>A?B;FFF<?FFF??0)5<:?B61.8>FA<A?;>FFFFFFFF6:<:4:??:
@M04999:289:000000000-L3R54:1:1101:20409:12280 2:N:0:445
GGACTACTAGGGTATCTAATCCTGTTCGCTACCCATGCTTTCGAACCTCAGCGTCAGTTACAGACCAGAGAGCCGCCTTCGCCACTGGTGTTCTTCCATATATCTACGCATTCCACCGCTACACATGGAGTTCCACTCTCCTCTTCTGCACTCAAGAAAAACAGTTTCAGCTGCACTTCCCCGGTTAAGCCGAGGGCTTTCACAGCTGACTTGTTCTCCCGCCTGCGTTCGCTTTACGCCCAATAAATCCGGACAACGCTTGCCACCTACGTATTACCGCGGCTGCTGGCACGTAGTTAGC
+
CCCCCGGGGGGGGGGGGGGGGGGGGGGGGGGGGGGGGGGGGGGGGGGGGGGGGGGGGGGGGGGGGGGGGGGGGGGGGGGGGGGGGGGGGGGGGGGGGGGGGGGGGGGGGGGGGGGGGGGGGGGGGGGGGGGGGGGGGGGGGGGGGGGGGGGGGGGGGGGGGGGGGGGGGGGGGGGGFGFGGGGGGGGGGGGGGGGGGGGGFFFFFFFFFFFFEFFFFFFFFFFFFDFFFFFFFFFFFF@B>FFFFFCEFFFF<0>B?FFFFFFFFFB?>FBB<ABBAA?BB09>>:>?BFFF0(.4:DAA<
@M04999:289:000000000-L3R54:1:1101:19149:12292 2:N:0:445
CGCGACTACTCGGGTATCTAATCCTGTTTGCTCCCCACGCTTTCGCATCTCAGCGTCAGTATCTGTCCAGAAGGCCGCCTTCGCCACCGGTATTCCTCCACATCTCTACGCATTTCACCGCTACACGTGGAATTCTACCTTCCTCTACAATACTCCAGATAACCAGTTTTAAGTGCAGTTCCCAGGTTGAGCCCGGGGCTTTCACACCTAGCTTAATTATCCGCCTACATGCCCTTTACGCCCAGTCATTCCGATTAACGCTCGCACCCTCCGTATTACCGCGGCTCCTGGCACGGAGTTT
+
CCCCCG:FA<FEGGEFEFFF<FFGGGEFGEEEGGGEGEFFEFGGGGG7FAFDFFFCFCCEGDGGGFFFGGG,CEGGGGEGGGFEEGEFGEC:BBFFGGGFFG<E;FEGGGGGEFFGGGGDGCFEFEFFFCE9FDFGGGGGGGFGGGGGDDGGGGGDCE8EFFGGGD6=EFFFGFF,<=<=FG6:FFGFCCCCGFEGGCD>AFFF9EFE:3*8?FFFF>8@F?@B92(6@C53;@88@EF5<19@;=)7C<?EEF(48<D03(4191>>B??:>:B0(6<A16>6;((-:4404511((-()
@M04999:289:000000000-L3R54:1:1101:22419:12322 2:N:0:445
GACTACTCGGGTATCTGATCCTGTTTGCTCCCCACGCTTTCGCATCTCAGCGTCAGTATCTGTCCAGAAGGCCGCCTTCGCCACCGGTATTCCTCCACATCTCTACGCATTTCACCGCTACACGTGGAATTCTACCTTCCTCTACAATACTCCAGATAACCAGTTTTAAGTGCAGTTCCCAGGTTGAGCCCGGGGCTTTCACACCTAACTTAATTATCCGCCTACATGCCCTTTACGCCCAGTCATTCCGATTAACGCTCGCACCCTCCGTATTACCGCGGCTGCTGGCACGGAGTTAGCC
+
CCCCCGGGGGGDGGGFGGGGGGGGGGGGGFGDFFGGGGGGGGGGGGGGGGGGGGGGFGGGGGGFEGFGCFGGGGGGGEGFDEGGFGGGEFGGGGGGBEF<FDFGCGGGGGGGEFFEFGGGGGGGGGDEGGGGGGGGF;EFGGGGGGG8FFGGGGG8FGGGGGG=E@FF@DFGCFGDD=76DDD8EFFG6C::E5CDGGGGFFFFFFAAFFAEEFEFEAFDF=DDBFFF3>(6(;CCFF>)63;@AFEFFFFD@DCFFFF:BFFFBF:?:B1<<7AD4:BB09B284:(-.8<1,38.:2<2
@M04999:289:000000000-L3R54:1:1101:25300:12330 2:N:0:445
GAGACTACAGGGGTATCTAATCCTGTTTGCTCCCCACGCTTTCGCATCTCAGCGTCAGTATCTGTCCAGAAGGCCGCCTTCGCCACCGGTATTCCTCCACATCTCTACGCATTTCATCGCTACACGTGGAATTCTACCTTCCTCTACAATACTCCAGATAACCAGTTTTAAGTGCAGTTCCCAGGTTGAGCCCGGGGCTTTCACACCTAACTTAATTATCCGCCTACATGCCCTTTACGCCCAGTCATTCCGATTAACGCTCGCACCCTCCGTATTACCGCGGCTGCTGGCACGGAGTT
+
CCCCCGGGGGGGGGGGGGGGGGGGGGGGGGGGGGGGGGGGGGGGGGGGGGGGGGGGGGGGGGGGGGGGGGGGGGGGGGGGGGGGGGGGGGGGGGGGGGGGGGGGGGGGGGGGGGGGGGGGGGGGGGGGGGGGGGGGGGGGGGGGGGGGGGGGGGGGGGGGGGGGGGGGGGGGGGGGFGFGGGGFFGGGGGGGGGGGGGGGFFFFFFFFFFFFFFFFFFFFFFFF95>:?CFFFFFFFFFF9>?@EEFFFFFFF?DF?E@FFFFF;FF?<BFF?6?FBD<BFFFFF16?BF1(41;208:
@M04999:289:000000000-L3R54:1:1101:23293:12381 2:N:0:445
TGCGACTACTGGGGTATCTAATCCTGTTTGCTCCCCACGCTTTCGCATCTCAGCGTCAGTATCTGTCCAGAAGGCCGCCTTCGCCACCGGTATTCCTCCACATCTCTACGCATTTCACCGCTACACGTGGAATTCTACCTTCCTCTACAATACTCCAGATAACCAGTTTTAAGTGCAATTCCCAGGTTGAGCCCGGGGCTTTCACACCTAACTTAATTATCCGCCTACATGCCCTTTACGCCCAGTCATTCCGATTAACGCTCGCACCCTCCGTATTACCGCGGCGGTTGGCACGGAGTTT
+
CCCCC@E7@FEDEGFGGFGFDFGDCEGGGGGFGGGGGGGGGEFFGGGGCBEF,CCFGGFGFGGGGFFGGGGGGGFGGDFG,CFGEFGGEGEECFGFEGGGGFCF,<95AFCGGGE<FGFCFGDGGGGFE@?F:DGGGGFG;D,@==DFFCD98:@DFGC?8FGGGGGG8DDFCEDFFCFDGCCDGFGGFG6?EGGGGCDDAFFFFFFFFF33>BFF<FFCFC=BDDFFE??E@1;@EFFDD9>1(/;<E?C9128;?)536?B9BBFF:(480-4:226>(4(,(((,-4((),-(--30.
@M04999:289:000000000-L3R54:1:1101:23744:12392 2:N:0:445
GCGACTACCAGGGTATCTAATCCTGTTCGCTACCCATGCTTTCGAACCTCAGCGTCAGTTACAGACCAGAGAGCCGCCTTCGCCACTGGTGTTCTTCCATATATCTACGCATTCCACCGCTACACATGGAGTTCCACTCTCCTCTTCTGCACTCAAGAAAAACAGTTTCAGCTGCACTTCCCCGGTTAAGCCGAGGGCTTTCACAGCTGACTTGTTCTCCCGCCTGCGTTCGCTTTACGCCCAATAAATCCGGACAACGCTTGCCACCTACGTATTACCGCGGCTGCTGGCACGTAGTTAC
+
CCCCCGGGGGGGGGGGGGGGGGGGGGGGGGGGGGGGGGGGGGGGGGGGGGGGGGGGGGFGGGGGFGGGGGGGGGGGGGGGGGGGGGGGGGGGGGGGGGGGGGGGGGGGGGGGGGGGGGGGGGGGGGGGGGGGGGGGGGGGGGGGGGGGGGGGGGGGGGGGGGGGGGGGGGGGGGGGFGFGGGGGGGGGGGGGGGGGGGGGFFFFFFFFFFFFFFFFFFFBFFFF=BFF;?FFF@FFFCFF>F?DF@84CEEF>BFFFBFFFFFFFF?:B?FBF<BBAFB0;>091;BFF???F:1:::B>)
@M04999:289:000000000-L3R54:1:1101:27258:12427 2:N:0:445
CGACTACCCGGGTATCTAATCCTGTTCGCTACCCATGCTTTCGAACCTCAGCGTCAGTTACAGACCAGAGAGCCGCCTTCGCCACTGGTGTTCTTCCATATATCTACGCATTCCACCGCTACGCATGGAGTTCCACTCTCCTCTTCTGCACTCAAGAAAAACAGTTTCAGCTGCACTTCCCCGGTTAAGCCGAGGGCTTTCACAGCTGACTTGTTCTCCCGCCTGCGTTCGCTTTACGCCCAATAAATCCGGACAACGCTTGCCACCTACGTATTACCGCGGCTGCTGGCACGTAGTTAGC
+
CCCCCGGGGGGGGGGGGGGGGGGGGGGGGGGGGGGGGGGGGGGDGGGGGGGGGGGGG<FGGGGGGGGGFGGGGGGGCGGGGGDGGGGGGGFGGGGGGGGGGGGGGGGGGGGGGFFGGGGCGGGDGGGGGGGGGGGGFGGGGGGGGGGGGGGGGGFCGGGGGGGGGCFGGGFFFDGGFGFG7CDEGDGFFGGGGGGDCF4?BFFFFFFFFFE?:F=FCFFFFFFFFFFFFDFFD;DFEDFBFF??B2):BF>90;>BBFF6?<B?<B<::7<35>7A<AB019;>;053?6?78811-).64
@M04999:289:000000000-L3R54:1:1101:7189:12505 2:N:0:445
TGATGACTACTGGGGTATCTAATCCTGTTTGCTACCCACGCTTTCGAGCATGAACGTCAGTGTTATCCCAGGAGGCTGCCTTCGCCATCGGTATTCCTCCACATCTCTACGCATTTCACTGCTACACGTGGAATTCTACCTCCCTCTGACACACTCTAGTTAGACAGTTTCAAATGCACGTCCCAAGTTGAGCTCGGGGATTTCACATCTGACTTATCTAACCGTCTGCGCTCGCTTTACGCCCAGTAATTCCGATTAACGCTCGCACCCTCCGTATTACCGCGGCTGCTGGCACGGAGTT
+
CCCCCGGGGGFFFGGG@FFGGGGGGAFGFGFG9FGGGGGGGGGGFBGGGGGFGFGGGGGGGGGGGFGGGGGGGGGGGGGGGGGGGGGGGGGGFFFGGGGGGGF,A?FGGGFGGGEFGGGGGGGGGGGGGGGGGFGGGGGGGGGGGDG?;FFGGCDFDGFEGFGGGGGGGGGGGFGGFGFFF6>EFFGGGGDFG,ADDDGDEFAFFFFFFECEE>AF5FFFFFFF@979C=BFFBFF>9CA@@FF;2536))176(63;938@DF10(14::((-81<?<4443(36,410)4?1?:070-4
@M04999:289:000000000-L3R54:1:1101:18612:12556 2:N:0:445
GGCCGACTACAGGGGTATCTAATCCTGTTTGCTCCCCACGCTTTCGCATCTCAGCGTCAGTATCTGTCCAGAAGGCCGCCTTCGCCACCGGTATTCCTCCACATCTCTACGCATTTCACCGCTACACGTGGAATTCTACCTTCCTCTACAATACTCCAGATAACCAGTTTTAAGTGCAGTTCCCAGGTTGAGCCCGGGGCTTTCACACCTAACTTAATTATCCGCCTACATGCCCTTTACGCCCAGTCATTCCGATTAACGCTCGCACCCTCCGTGTTACCGCGGCTGCTGGCACGGAGTT
+
CCCCCGGGGGGGGGGGGGGGGGGGGGGGGGGGGGGGGGGGGGGGGGGGGGGGGGGGGGGGGGGGFFFFGGGGFGGFGGGGGGGGGGGGGGGCGGGDGGGGGGGFFEGGGGGGGGGFGGGGGGGGGGGGGGGGGGGGGGGFGGGGGGGGGGGGGGGGCGGGGGGGDFGGF,EGFGFFCFFFGGDGGG@CC9DFCCGCCDGGEFFFFFFFFFEFDFFFFFFEFF46B92;;EFFE;@FF8EFD?;;;;@EE<5C3;<D(:>DFFBBFBFFB?B??F11.4-<21092;B687>B?(,,13(,.
@M04999:289:000000000-L3R54:1:1101:10635:12562 2:N:0:445
TCTTGGACTACCCGGGTATCTAATTCTGTTCGCTCCCCACGCTTTCGCTCCTCAGCGTCAGTGACGGCCCAGAGACCTGCCCTCGCCATCTGTGTTCTTCCCGATATCTACACACCCCACCGTTACACCGGGAATTCCAGTCTCCTCTACCGCACTCCAGTCCGCCCGTACCCGGCGCCGATCCACCGTTAAGCGGTGGACTTTCACACCAGACGCGACCAACCGCCTACGAGCTCATTACGCCCAATCACTCCCGACTACGCGTGCACCCTTCGTAATACCGCGGCTGCCGGGACGTAGC
+
@B<BC,6C@6;,@FCCC@FFEFGG,CFFGEFEFFGG8C?@6CG:CFGG76F<<<F868B7C,,@ECCE@:FFFGF<<A,A=,=<4>CC:F,E@F5AFD9,5<+:F:F,,9?A9EF+=FCCFD4+CFGDFF+C7=D8DA=3@A,:E,=@,7E@E+@5,@<:@D<E:75:@:CCG7C5)7?))):=998C=58=7>=)/))/=A48966@?:(.655:0>>().4<06;207,,((48)6)*.(((-8:7(2(.-4((:((4711(,-4().43(((,1(()65<9696>1(((-,(,-,43(
@M04999:289:000000000-L3R54:1:1101:19461:12581 2:N:0:445
AAAGACTACCCGGGTATCTAATCCTGTTCGCTCCCCACGCTTTCGTCCATCAGCGTCAATCGGTATTTAGTAACCTGCCTTCGCAATCGGGGTTCTGTGTAATATCTATGCATTTCACCGCTACACTACACATTCCAGCTACTTCAATACTATTCAAGATTAACAGTATCAACGGCAGTTCTACAGTTAAGCTGCAGGTTTTCACCGCTGACTTATCAACCCGCCTACGGACCCTTTAAACCCAATAAATCCGGATAACGCTCGCATCCTCCGTATTACCGCGCCTGCTGGCACGGAGTTT
+
CCCCCGGGGGGGGGGGGGGFFGGGGFGGFEGGGCGGGGGGG@FFFFGGGGGGGGGGGFGGGDEEDGCGGGGGGGGGGGFFGGFGGFGGGDGGGGGGGGGGGGGGGGGGGGGFGGGGDGGGGGGGGGGGGGGGGGGGGGGGGGGGGGEFGGGGGGGFCFGGFGGGGGGFGFFGGGGGFDDFGGGGGGGGGGGGFCGGGGGGFFFFFBBEAA9BEFFFFFFFFDFBBF?B@?DFFFFFFFFFF@F@F;EAFFFF>FF@;<E<BBBFFFFFFFFF0::<:2<A<91(41(3?77?BFF>(48?)
@M04999:289:000000000-L3R54:1:1101:14294:12582 2:N:0:445
AGACTACACGGGTATCTAATCCTGTTTGCTCCCCACGCTTTCGCATCTCAGCGTCAGTATCTGTCCAGAAGGCCGCCTTCGCCACCGGTATTCCTCCACATCTCTACGCATTTCACCGCTACACGTGGAATTCTACCTTCCTCTACAATACTCCAGATAACCAGTTTTAAGTGCAGTTCCCAGGTCGAGCCCGGGGCTTTCACACCTAACTTAATTATCCGCCTACATGCCCTTTACGCCCAGTCATTCCGATTAACGCTCGCACCCTCCGTATTACCGCGGCTGCTGGCCCGGAGTTAGC
+
9CCCCDFFGGGGGGGEFEGG<F9EFGGGGACFGGGGEE:FG,@BFBFAEFFFECCEEF<C@CEGFGGFFFCFFGGGECGFGEGGGGGGGEDFDFGGGGGDCEFF95FFGDFFGE?FGCFE=CFGEDGGGGEFFGGGGFGGGG8;=EG?93DEDDEFE?F9EFGGEGGGGFFFGGGGFGFGDFGGGFEDEGGFGGDCDGGGFFFFFFFFBFFFFFABC6BEFFFFFFECFF;;@DFEFFF>><<;<))9C?;4;6?><:>?:99((732:B>???><9A?;69>69:7)83(--9(3,3244
@M04999:289:000000000-L3R54:1:1101:1997:12592 2:N:0:445
GACTACCGGGGTATCTAATCCTGTTCGCTACCCATGCTTTCGAGCCTCAGCGTCCGTAACAGACCAGAGAGCCGCCTTCGCCACTGGTGTTCTTCCATATATCTACGCATTTCACCGCTACACATGGAGTTCCACTCTCCTCTTCTGCACTCAAGTCTCTCAGTTTCCGATGCTCTTCCTCAGTTAAGCTGAGGGCTTTCACATTCAGACTTAAAAGACCGCCTGCGCTCCCTTTACGCCCAATAAATCCGGACAACGCTTGCCACCTACGTATTACCGCGGCTGCTGGCACTTAGTTAGC
+
CCCCCGGGGGGGGGGGGGGGGGGGGGGGGGGGGGGGGGGGGGFFGGGGGGGGGGGGGGGGGGGGGGGGGGGGGGGGGGGGGGGGGGGGGGGGGGGGGGGGGGGGGGGGGGGGGGGGGGGGGGGGGGGGGGGGGGGGGGGGGFGEGGGGGGGGGGGGGGGGGGFGGGGGGGGGDGGGFGFGGGGGGGGCFG,EF>EGFGGGFFFFFFF6AEFFFFFFFFFFFFFFFFFFFFFFFFFFFFFFFFDFFFEFFEB003;?FB9BFFF?B?F?:?BFFBFFF>:BB0199??F0<77().4ADB<9
@M04999:289:000000000-L3R54:1:1101:16866:12672 2:N:0:445
TAGGACTACTAGGGTATCTAATCCTGTTCGCTCCCCACGCTTTCGTCCATCAGCGTCAATCGGTATTTAGTAACCTGCCTTCGCAATCGGGGTTCTGTGTAATATCTATGCATTTCACCGCTACACTACACATTCCAGCTACTTCAATACTATTCAAGATTAACAGTATCAACGGCAGTTCTACAGTTAAGCTGCAGGTTTTCACCGCTGACTTATCAACCCGCCTACGGACCCTTTAAACCCAATAAATCCGGATAACGCTCGCATCCTCCGTATTACCGCGGCTGCTGGCACGGAGTT
+
CCCCCGGGGGGGGGGGGGGGGGGGGGGGGGGGGGGGGGGGGGGGGGGGGGGGGGGGGGGGGGGGGGGGGGGGGGGGGGGGGGGGGGGGGGGGGGGGGGGGGGGGGGGGGGGGGGGGGGGGGGGGGGGGGGGGGGGGGGGGGGGGGGGGGGGGGGGGDGGGGGGGGGGGGGGGGGGGFGFGGGGGGGGGGGGGGGGGGGCGAFFFFFFBFFBFFFFFFFFFFAB=BFFFFFFFFFFFFFFFFFFFDFEEEEFFF6?@FFF?;<DBFFFFBFAFBB6<0A>24;>FFBFFFF?BF<?>;9?1
@M04999:289:000000000-L3R54:1:1101:16421:12701 2:N:0:445
GGTGACTACTAGGGTATCTAATCCTGTTTGCTCCCCACGCTTTCGCATCTCAGCGTCAGTATCTGTCCAGAAGGCCGCCTTCGCCACCGGTATTCCTCCACATCTCTACGCATTTCACCGCTACACGTGGTATTCTACCTTCCTCTACAATACTCTAGTTAACCAGTTTTAAGTGCAATTCCTAGGTTGAGCCCAGGGCTTTCACACCTAACTTAATTATCCGCCTACATGCCCTTACGCCCAGTCATTCCGATTAACGCTCGCACCCTCCGTATTACCGCGGCTGCTGGCACGGAGTT
+
CCCCCGGGGGGGGGGGGGGGGGGGGGGGGGGGGGGGGGGGGGGGGGGDGGGGGGGGGGGGGGGGGGGGGGGGGGGGGGGGGGGGGGGGGGGGGGGGFGGGGGFGGGGGGGGGGGGGGGGGGGGGGGGGGGDFGGGGGGGGGGGGGGGGGFGGGGGGGGGFGGGGGGGGGGFGFGGGFGFGGGGGGGGGGGGGGGGFGGGGFFFFFFFFFFFFFFFFE6BEFFFFFFFFEEFFFFFFFFDEFFFFBF@E?EFFFFFFFF<@<;>FBFFFFFFFB0(44>A6>>>FBFFF?BF?FFF90:?
@M04999:289:000000000-L3R54:1:1101:19187:12774 2:N:0:445
GACTACCGGGGTATCTAATCCTGTTCGCTCCCCACGCTTTCGTCCATCAGCGTCAATCGGTATTTAGTAACCTGCCTTCGCAATCGGGGTTCTGTGTAATATCTATGCATTTCACCGCTACACTACACATTCCAGCTACTTCAATACTATTCAAGATTAACAGTATCAACGGCAGTTCTACAGTTAAGCTGCAGGTTTTCACCGCTGACTTATCAACCCGCCTACGGACCCTTTAAACCCAATAAATCCGGATAACGCTCGCATCCTCCGTATTACCGCGGCTGCTGGCACGGAGTTAGCC
+
CCCCCGGGGGGGGGGGGGGGGGGGGGGGGGGGGGGGGGGGGGDFGGGGGGGGGGGGGGGGGGGGGGGGGGGGGGGGGGGGGGEGGGGGGGGGGFGGGGGGGGGFGGGGGGGGGGGGGGGGGGGGGGGGGGGGGGGGGGGGGGGGGGGGGGGGGGGGGF8@FGGGGGGGGGE>EEGGFGFGGGGGGGGGGGGGGGGGGFGGFFFFFFFFFEEF?FFFFF>AFF@@B=D@BFFFFFFFEEFEF6@;3C?EF;17DDFEBFFFFF;:0:BB?0:08:)56:0>;9>>F>2>?7<(7(1::<4<7
@M04999:289:000000000-L3R54:1:1101:18936:12788 2:N:0:445
GGGACTACCAGGGTATCTAATCCTGTTTGCTCCCCACGCTTTCGCATCTCAGCGTCAGTATCTGTCCAGAAGGCCGCCTTCGCCACCGGTATTCCTCCACATCTCCACGCATTTCACCGCTACACGTGGAATTCTACCTTCCTCTACAATACTCCAGATAACCAGTTTTAAGTGCAGTTCCCAGGTTGAGCCCGGGGCTTTCACACCTAACTTAATTATCCGCCTACATGCCCTTTACGCCCAGTCATTCCGATTAACGCTCTCACCCTCCGTATTACAGCGGCTCCTGGCACGGAGTTAC
+
@9CACGGGC8C;BECEGGGGDFGGAFFGFGGGFGC<:FFDFGGGGGGGGFGFFGFF:CEFDFFGEF6FFCGGFGFDFGGGGFGDGGGG7>BFFGGGGFECF=F,FCDFGDCGBDFDGEEEEEGGGGGGGG9EEGGDGFGCFGGGFDGGGDFGGGGGFG,=DG?@E8EEFF==DGGGF?FGG8DF?DF?FFG76@CGDDDGFF9FF>DF=))/:8+=@F>5FFB?F=:2?E@)-63@9E@E1111=)7C5<C4071(..(,-3(53>:?(::;1124<A),)(390(,3)(4(.,((-2())
@M04999:289:000000000-L3R54:1:1101:2389:12795 2:N:0:445
GACTACCCGGGTATCTAATCCTGTTTGCTCCCCACGCTTTCGCATCTCAGCGTCAGTATCTGTCCAGAAGGCCGCCTTCGCCACCGGTATTCCTCCACATCTCTACGCATTTCACCGCTACACGTGGAATTCTACCTTCCTCTACAATACTCTAGTTAACCAGTTTTAAGTGCAATTCCTAGGTTGAGCCCAGGGCTTTCACACCTAACTTAATTATCCGCCTACATGCCCTTTACGCCCAGTCATTCCGATTAACGCTCGCACCCTCCGTATTACCGCGGCTGCTGGCACGGAGTTAGCC
+
CCCCCGGGGGGGGGGGGGGGGGGGGGGGGGGGGGGGGGGGGGGGGGGGGGGGGGGGGGGGGGGGGGGGGGGGGGGGGGGGGGGGGGGGGGGGGGGGGGGFGFGGGGGGGGGGGGGGGGGGGGGGGGGGGGGGGGGGGGGGGGGGGGGGGGGGGGGGGGGGGGGGGGGGGGFGGDFGFGFGGDGGGGFGGGGGGCEGGFGGFFFFFFFFFEFF=FFFEFFAFFFFFFFCE@FFFFCCDFFFFFEFFFFFF((6;@?E07;101109?2:BB??FF2>BBF>;>FB:??F:(<39(-4:-563
@M04999:289:000000000-L3R54:1:1101:24295:12812 2:N:0:445
GACTACTCGGGTATCTAATCCTGTTTGCTACCCACGCTTTCGAGCATGAACGTCAGTGTTATCCCAGGAGGCTGCCTTCGCCATCGGTATTCCTCCACATCTCTACGCATTTCACCGCTACACGTGGAATTCTACCTTCCTCTACAATACTCCAGATAACCAGTTTTAAGTGCAATTCCCAGGTTGAGCCCGGGGCTTCCACACCTAACTTAATTATCCGCCCACATGCCCTTTACGCCCAGTCATTCCGATTAACGCTCGCACCCTCCGTATTACCGCGGCTGCTGGCACGGAGTTAGCC
+
CCCCCGGGGGGGGGGGGGGGGGGGGGGGGGGGGGGGGGGGGGFGGGGGGGGGGGGGGGFGGGGGGGGGGGGGGGGGGGGGGGGGGGGGGGGGGGGGGGGFGGGGGGFGEFEFGGGEFGGGGGGGF8BFGGGGGGGGGCFGGGGGGFGGGGGGGGGGFGGGGGGGGGGFGGGGGGGGFGFFG6DFGFGGGGGEGGGGDG>CFFFDEFFFDFFFFCAFEFFFFFFFF=EE5BDEFFFF>FFB?@8@9?)67=1??DCE<9@03119>FB<BF??FF<<<(41(729<?>0:(5?(((486--,
@M04999:289:000000000-L3R54:1:1101:16926:12840 2:N:0:445
ACGACTACTGGGGTATCTAATCCTGTTTGCTCCCCACGCTTTCGCATCTCAGCGTCAGTATCTGTCCAGAAGGCCGCCTTCGCCACCGGTATTCCTCCACATCTCTACGCATTTCACCGCTACACGTGGAATTCTACCTTCCTCTACAATACTCCAGATAACCAGTTTTAAGTGCAGTTCCCAGGTTGAGCCCGGGGCTTTCACACCTAACTTAATTATCCGCCTACATGCCCTTTACGCCCAGTCATTCCGATTAACGCTCGCACCCTCCGTATTACCGCGGCTGCTGGCACGGAGTT
+
CCCCCGGGGGGGGGGGGGGGGGGGGGGGGGGGGGGGGGGGGGGGG7FGGGGGGGGGGGGGGGGGGGGGGGGGGGGGGGGGGGGGGGGGGGGGGGGGGGGGGGGGGGGGGGGGGGGGGGGGGGGGGGGGGGGGGGGGGGGGGGGGGGGGGGGGGGGGGGFFGGGGGGGGGGGGGGGGCFFGGFGGEGF8CEGGGGGGGDGGFFFFFFFFFFFFFFFFFFFFFFFFFFFFFEF:@FFFFF;B>B@DF@<ECEFF013?CE69?B>FFF326<?F1:::<AA?B6>>90:F??03<?>69BB
@M04999:289:000000000-L3R54:1:1101:20853:12847 2:N:0:445
GCCAGACTACCGGGGTATCTAATCCTGTTCGCTACCCATGCTTTCGAGCCTCAGCGTCAGTAACAGACCAGAGAGCCGCCTTCGCCACTGGTGTTCTTCCATATATCTACGCATTTCACCGCTACACATGGAGTTCCACTCTCCTCTTCTGCACTCAAGTCTCTCAGTTTCCGATGCTCTTCCTCAGTTAAGCTGAGGGCTTTCACATTCAGACTTAAAAGACCGCCTGCGCTCCCTTTACGCCCAATAAATCCGGACAACGCTTGCCACCTACGTATTACCGCGGCTGCTGTCACGTAGT
+
@6@CCFF@FDFGGGFGEGFGFGGGGGGGGGDGGEG<EFF,FGFFGGGGGGGC@GGGGGGGGFFFGFC<DEFGGGGGGGEG=@FFFGGCGGGGGDFGGGGGGGGG9E9@FGECFGECGGFGEGGGGGFFGFG8FDFG;=DGGFGGGGA@A@DGDGFGD=DFFGFFG?EGD=AEEGCEBDFGFGGGFF8@DE:FFGGFGGDCFFFFFFF+>CACEFFFFFFF>>DDB2>9BB@F>D6134;:76?2(4=@8E)79;:6@>90(14:02<:DD??7>?FB>(55-1916;>FBF:))6A??:?8
@M04999:289:000000000-L3R54:1:1101:17595:12858 2:N:0:445
GACTACCAGGGTATCTAATCCTGTTCGCTCCCCACGCTTTCGTCCCTCAGCGTCAATCGGTATTTAGTAACCTGCCTTCGCAATCGGGGTTCTGTGTAATATCTATGCATTTCACCGCTACACTACACATTCCAGCTACTTCAATACTATTCAAGATTAACAGTATCAACGGCAGTTCTACAGTTAAGCTGCAGGTTTTCACCGCTGACTTATCAACCCGCCTACGGACCCTTTAAACCCAATAAATCCGGATAACGCTCGCATCCCCCGTATTACCGCCGCTTCTTGCACGGAGTTAGCC
+
CCCCCGGGGGGGFGCE@FCFGCGFGE@C@CFGG@FCC:FGDEGGG@<FAFGGFGGGGGGE@EFEFFGGFGFGGGFGGGGFEGGEFEGGGGGGFGGFFFGGDFB?EEFGGGGGFGGGGGE=FFGFEGGGGFGFGGGGGFGGGGGGGEGGFGGFEGFCGFGGGGGFDF,@FFGGGDDGFFFFF7AFFFGCGFFGGGGGGGG9FFBDD>5AFEEC@C;FDFFFFFFAFFF=F=@5BE4@EEDF?;13A<53=1>;<<A4(,63((423>(,72(-.2).<13(490((-)662<290(-4).58
@M04999:289:000000000-L3R54:1:1101:4536:12894 2:N:0:445
TGACTACACGGGTATCTAATCCTGTTTGCTCCCCACGCTTTCGCATCTCAGCGTCAGTATCTGTCCAGAAGGCCGCCTTCGCCACCGGTATTCCTCCACATCTCTACGCATTTCACCGCTACACGTGGAATTCTACCTTCCTCTACAATACTCCAGATAACCAGTTTTAAGTGCAATTCCCAGGTTGAGCCCGGGGCTTTCACACCTAACTTAATTATCCGCCTACATGCCCTTTACGCCCAGTCATTCCGATTAACGCTCGCACCCTCCGTATTACCGCGGCTGCTGGCACGGAGTTAGC
+
CCCCCGGGGGGGGGGGGGGGGGGGGGGGGGGGGGGGGGGGGGGGGGGGGGGGGGGGGGGGGGGGGGGGGGGGGGGGGGGGGGGGGGGGGGGGGGGGGGGGGGGGGGGGGGGGGGGGGGGGGGGGGGGGGGGGGGGGGGGGGGGGGGGGGGGGGGGGGGGGGGGGGGGGGGGGGGGGFFFGGGGFGGGGGGGGGGGGGGFFFFFFFFFFFFFFFFFFFFFFFDFFFDE:>EEDFFFCFFFFB;?;@E?CFFFF@?@FF?>?B>>BBFB??BFFF:?AF<BFFFBF>F7>:0:<?((-48<<4
@M04999:289:000000000-L3R54:1:1101:6747:12921 2:N:0:445
CTGACTACCAGGGTATCTATTCCTGTTTGCTCCCCACGCTTTCGCATCTCAGCGTCAGTATCTGTCCAGAAGGCCGCCTTCGCCACCGGTATTCCTCCACATCTCTACGCATTTCACCGCTACACGTGGAATTCTACCTTCCTCTACAATACTCCAGATAACCAGTTTTAAGTGCAGTTCCCAGGTTGAGCCCGGGGCTTTCACACCTAACTTAATTATCCGCCTACATGCCCTTTACGCCCAGTCATTCCGATTAACGCTCGCACCCTCCGTATTACCGCGGCTGCTGGCACGGAGTT
+
CCCCCGGGGGGGGGGGGGGGGGGGGGGGGGGGGGGGGGGGGGGGGGGGGGGGGGGGGGGGGGGGGGGGGGGGGGGGGGGGGGGGGGGGGGGGGGGGGGGGGGGGGGGGGGGGGGGGGGGGGGGGGGGGGGGGGGGGGGGGGGGGGFFGFGGGGGGGGGGGGGGGGGEGFGGGGGGGFGFGGGGGGGGGGFGGGGGGGGDGFFFFFFEFFED;CFFFFFFFFFFFFFFFFFEF9=@EEFFFFFFF4)>E<CEE?767CEF@@?BFFF9:?0<FBFFFAFAFFF>F>6<?F(:<>(-(-34
@M04999:289:000000000-L3R54:1:1101:24270:12952 2:N:0:445
GAGCGGACTACCGGGGTATCTAATCCTGTTCGCTACCCATGCTTTCGAGCCTCAGCGTCAGTAACAGACCAGAGAGCCGCCTTCGCCACTGGTGTTCTTCCATATATCTACGCATTTCACCGCTACACATGGAGTTCCACTCTCCTCTTCTGCACTCAAGTCTCTCAGTTTCCGATGCTCTTCCTCAGTTAAGCTGAGGGCTTTCACATTCAGACTTAAAAGACCGCCTGCGCTCCCTTTACGCCCAATAAATCCGGACAACGCTTGCCACCTACGTATTACCGCGGCTGCTGGCACGT
+
CCCCCGGGGGGGGGGGGDGGGGGGGGGGGGGGGGGGGGGGGGGGGGGGGGGGGGGGGGGGGGGGGGGGGGGGGGGGGGGGGGGGGGGGGGGGGGFGGGGGGGGGGGFGGGGGGGGGGGGGGGGGGGGGGGGGGGGGGGGGGGGGGGGCEGGGGGGGGGGGGG8E;DFGGGGGGGGGFGFGDFGGEFGGGGGGGGGGGGFGFFFF4BFFFFFF<@FFFFFEFFFDF@F=>DF>B>DFFFFFFFD?@>;D@EAFCF09>?FFB?F>?BF?F27?BF?018A:BFFFB960;9?::?37?0(
@M04999:289:000000000-L3R54:1:1101:7719:12956 2:N:0:445
GTAGACTACTCGGGTATCTAATCCTGTTCGCTACCCACGCTTTCGAGCCTCAGCGTCAGTTACTAGCCAGTCAGCCCCCTTCGCCACTGATGTTCTTCCATATATCTACGCATTTCACCGCTACACATGGAGTTCCACTGACCTCTCTAGCACTCAAGTCTTACAGTTTCTGATGCACGTCCATAGTTGAGCTATGACCTTTCACATCAGACTTATTAGACCGCCTACATGCCCTTTACGCCCAGTCATTCCGATTAACGCTCGCACCCTCCGTATTACCGGCGCCGCTGGTACGGAGTT
+
@C8,@E<EFFGGDCGGCFG9@CFDC<CFA@FG:FA6<FC>@F<FGGFGEF@@EGGC,B:EFAFFCFGGEF<<FF@D,?FFGFG,:FGFFGC<@FAFFG<DGDGGEFGFEC7F@FFGGEGGGGGEEGGGCA,AFCF>DBD8FDFG8=89;DCCFGFCF?FGFAFFGFFGGFDGFGFFDGFF+=8DF87,@,D8FD=FGGG7:<F+=C7A<C==EFFFE6+;9)>)/>4==4*:35:5>*80:>92BE34@5/*(,(/(/733<01069>;?F;121(()643(((1(,4,--()),(-(-.
@M04999:289:000000000-L3R54:1:1101:3462:12963 2:N:0:445
CCGACTACTAGGGTATCTAATCCTGTTCGCTACCCATGCTTTCGAACCTCAGCGTCAGTTACAGACCAGAGAGCCGCCTTCGCCACTGGTGTTCTTCCATATATCTACGCATTCCACCGCTACACATGGAGTTCCACTCTCCTCTTCTGCACTCAAGAAAAACAGTTTCAGCTGCACTTCCCCGGTTAAGCCGAGGGCTTTCACAGCTGACTTGTTCTCCCGCCTGCGTTCGCTTTACGCCCAATAAATCCGGACAACGCTTGCCACCTACGTATTACCGCGGCTGCTGGCACGTAGTTAC
+
CCCCCGGGGGGGGGGGGGGGGGGGGGGGGGGGGGGGGGGGGGGGGGGGGGGGGGGGGGGGGGGGGGGGGGGGGGGGGGGGGGGGGGGGGGGGGGGGGGGGGGGGGGGGGGGGGGGGGGGGGGGGGFGGFFGGGGGGGGGGGGGGGGGGGGGGGGGFGGGGGGGGGGGGGGGFFGGGFGFGGFGGGGGGGGGGGGGD5DFGFFFFFFFFFFFFFFFFFFFFF=BFFFFFF<@DFFFFFFFF;>?F@E3CFEF>B:B>FB>>?:<BB22:B7:B<26>AAFFF;96;>BF:2<:<(348:>B)
@M04999:289:000000000-L3R54:1:1101:12331:12985 2:N:0:445
ATGGTGACTACTGGGGTATCTAATCCTGTTTGCTCCCCACGCTTTCGCATCTCAGCGTCAGTATCTGTCCAGAAGGCCGCCTTCGCCACCGGTATTCCTCCACATCTCTACGCATTTCACCGCTACACGTGGAATTCCACCTTCCTCTACAATACTCTGGTTAACCAGTTTTAAGTGCAATTCCTAGGTTGAGCCCAGGGCTTTCACACCTAACTTAATTATCCGCCTACATGCCCTTTACGCCCAGTCATTCCGATTAACGCTCGCACCCTCCGCATTACCGCGCCTGCTGGCACGGAGT
+
CCCCCGGGGGGGGGFGGGGGGGGGGGGGGGGGGFGGGGGEGGGGGGGGGGGGGGGGGFGGGGGGGGGGGGGGGGGGDFGGGGGGGGGGGGGGGDFGGGGGGGGGGGGAFGGGGGFGGGGGGGGGGGGGGGG7FEGGGFGGGGGGGGGFGGGGGGGGGG,=EFGGFGGGGF,EDDGGFGFGGGGGGGGGFFFFGGGFGGG>>FAAFFFFFFDFFFFFFFFECCFEA2>9ADFFFFEBEFFCE?F=@10=@>C?C)6<FFFCE<61<9;093(4(32<0<(.<)323(((,4?F7?:<B(,3,
@M04999:289:000000000-L3R54:1:1101:28518:13031 2:N:0:445
GGACTACCGGGGTATCTAATCCTGTTCGCTCCCCACGCTTTCGTCCATCAGCGTCAATCGGTACTTAGTAACCTGCCTTCGCAATCGGGGTTCTGTGTAATATCTATGCATTTCACCGCTACACTACACATTCCAGCTACTTCAATACTATTCAAGATTAACAGTATCAACGGCAGTTCTACAGTTAAGCTGCAGGTTTTCACCGCTGACTTATCAACCCGCCTACGGACCCTTTAAACCCAATAAATCCGGATAACGCTCGCATCCTCCGTATTACCGCGGCTGCTGGCACGGAGTTAGC
+
CCCCCGGDGGGDGGGGGGAFGGGFFGFGGGGGGD@FECEGGGGGGGGGGGGGGFGDEF9CFGCFGGGGGCFGGFFGGGCFGGG7:EFEDDGGGGGGGGCECCFFG9EDFGGGGGGGGGGGCEFGGFGGGFGF=DFFGGGFGFFGGAEDFGGGDFC8,EAAFGFCGGFGGGGECEDCCGFFFFC9EFGGGGGFGGGGGGFGFFFBE5*:=:B6AFA>AAF=5@9((72@29@<@DE4<CFF@F6=EE<5?@1:(6;@><1?:9(,49?<A?F:0<?FF>6>12(496:DFFBFF0(4:7B4.
@M04999:289:000000000-L3R54:1:1101:16042:13052 2:N:0:445
CGGACTACACGGGTATCTAATCCTGTTTGCTCCCCACGCTTTCGCATCTCAGCGTCAGTATCTGTCCAGAAGGCCGCCTTCGCCACCGGTATTCCTCCACATCTCTACGCATTTCACCGCTACACGTGGAATTCTACCTTCCTCTACAATACTCCAGATAACCAGTTTTAAGTGCAGTTCCCAGGTTGAGCCCGGGGCTTTCACACCTAACTTAATTATCCGCCTACATGCCCTTTACGCCCAGTCATTCCGATTAACGCTCGCACCCTCCGTATTACCGCGGCTGCTGGCACGGAGTT
+
CCCCCGGGGGGGGGGGGGGGGGGGGGGGGGGGGGGGGGGGGGGGG@FGGGGGGGGGGGGGGGGGGGGGGGGGGGGGGGGGGGGGGGGGGGGGGGGGGGGGGGGGGGGGGGGGGGGGGGGGGGGGGGGGGGGGGGGGGGGGGGGGGGGGGGGGGGGGGGGGGGGGGGGGGGGGGGGGFGFGGGGGFGGGGGGGGGGGGGGGFFFFFFEFFFFFFFFFFFFFF=DFFFFFFFFE;EFEFFFFFFFFFFFFFFFFFFFDCA<BF?>FFFF::?:>1<?B<>A:F>F>>9?D:?<<>?6;6<(
@M04999:289:000000000-L3R54:1:1101:19617:13106 2:N:0:445
CATGACTACGAGGGTATCTAATCCTGTTCGCCCCCCACGCTTTCGTCCATCAGCGTCTATCGGTCCTTAGTAACCTGCCTTCGCCGTCGGGGCTCTGTGTAATCTCTATGCATTTCACCGCTACACTACATATTCCATCTACTTCAATACTACTCATGATTAACAGTATCAACGGCAGTTCTACAGTTAAGCTGCAGTTTTTCACCGCTGACTTATCAACCCGCCCACGCCCTCTTTACACACAATAACTCCGGATAACGCTCGCCTCCTCTGTACTACCGCGTCTGCTAGCACGGAGTTC
+
-A@CCCEEE,6B@@FCF,CC,C<9FAGAFGG,FEEE@:++B6<EE<F,,,@CB<7::,:CC::F,+6,C6E,,C,AA,9,,C=:4+4+4@+>+@D,<C9E<FF,CFF,,,,,A,9EAFE7>8FG9A,A,7,,,@DF,,@;,@=EG83==DD:,7,7,3@D,3=,32@EA:E:CC+;5**??=7,,@DEF;,:@CG44+:B+:;9A9**-(5(88B>=++7A292((/69((.3=3))).14),(824-)64:0(4:0)8:>(34>((-4,8)5-.).)-3(21(,((6))).53((-(,()
@M04999:289:000000000-L3R54:1:1101:3445:13110 2:N:0:445
TTCGACTACAGGGGTATCTAATCCTGTTTGCTCCCCACGCTTTCGCATCTCAGCGTCAGTATCTGTCCAGAAGGCCGCCTTCGCCACCGGTATTCCTCCACATCTCTACGCATTTCACCGCTACACGTGGAATTCTACCTTCCTCTACAATACTCCAGATAACCAGTTTTAAGTGCAGTTCCCAGGTTGAGCCCGGGGCTTTCACACCTAACTTAATTATCCGCCTACATGCCCTTTACGCCCAGTCATTCCGATTAACGCTCGCACCCTCCGTATTACCGCGGCTGCTGGCACGGCGTTT
+
CCCCCGGGGGGGGGGGGGGGGGGGGGGGGGGGGGGGGGGGGGGGGGGGGGGGGGGGGGGGGGGGGGGGGGGGGGGGGGGGGGGGGGGGGGGGGGGGGGGGGGGGGGGGGGGGGGGGGGGGGGGGGGGGGGGGGGGGGGGGGGGGGGGGGGGGGGGGGGGGGGGGGGFFGGGGGGGGFGFGFGGGGGGGGGGGGGGGGGGCFFFFFFFFFFEFFFFFFFFFFF=D@FFFFFCEEDFFFFEB?F9@FFEFFFFFFF;DFF<BFFFFF>97:?FFF??:BFFA((90602082(42>61((-7(
@M04999:289:000000000-L3R54:1:1101:21774:13128 2:N:0:445
GTAAGACTACAGGGGTATCTAATCCTGTTTGCTCCCCACGCTTTCGCATCTCAGCGTCAGTATCTGTCCAGAGGGCCGCCTTCGCCACCGGTATTCCTCCACATCTCTACGCATTTCACCGCTACACGTGGAATTCTACCTTCCTCTACAATACTCCAGATAACCAGTTGTAAGTGCAGTTCCCAGGTTGAGCCCGGTGCTTTCACACCTAACTTAATTATCCGCCTACATGCCCTTTACGCCCAGTCATTCCGATTCACGCTCGCACCATACGAATTACCGCGGCTGCTGGCACGTAGTT
+
CCCCCGGGGFGGGGGGGGGGFGGGEGCFFFDFDGFGGCEFGG7FF@FG7CD@FFGGCC:FCGGGAEFEDEFG@DGGGCEGC@FFG:FEAFEF:DFGGGGFFEF8EFGGEFC@F:F9FFGFCE@:FGGG<8C7E9EFGGGGFGGGGGGCFE?FFGED8DFGC3EC8=E=A,@DDFG:?@7@CCC2>D+44@@76EC>>*;CA++;9=BFAF=:@AF>E9>E9@*5@9@?FF;C332;3)7A<@>9D(/=7?<7<(62().):?:;(447>.))(((.,44>4(-7(((-4.)513)8(481)
@M04999:289:000000000-L3R54:1:1101:14877:13143 2:N:0:445
GACTACTCGGGTATCTAATCCTGTTTGCTCCCCACGCTTTCGCATCTCAGCGTCAGTACCTGTCCAGAAGGCCGCCTTCGCCACCGGTATTCCTCCACATCTCTACGCATTTCACCGCTACACGTGGAATTCTACCTTCCTCTACAATACTCCAGATAACCAGTTTTAAGTGCAGTTCCCAGGTTGAGCCCGGGGCTTTCACACCTAACTTAATTATCCGCCTACATGCCCTTTACGCCCAGTCATTCCGATTAACGCTCGCACCCTCCGTATTACCGCGCCTGCTGGCACGGAGTTAGCC
+
CCCCCG<AFGGGGGGGGGGGGEFGG,EGFFGGG?@FGGGGGG7@,@CFFFGGGGGGGEC9C<CFGGGCE88FGGGGGGGGGGGGGGCFEGGGGGAFCFGFFFGGGGGGGGGGGGGGGGGCFFGGGGCEFGGGGF9D=EEGGGGGGG,3EFFG,@88DFGGGGFGFG=DDDFFF=@FFGF+=FCFGGGGGGFGGC15@>FGFFFFA69A@FC3*4=B?FC2F@@D>>C<BEBEF@997@FB;034;C?C?;(,,66>004<>>6>>:?BF7:B(8<<B?69(46((,)(,(,((((-3).23
@M04999:289:000000000-L3R54:1:1101:12399:13161 2:N:0:445
TCGAGACTACAAGGGTATCTAATCCTGTTCGCTACCCATGCTTTCGAACCTCAGCGTCAGTTACAGACCAGAGAGCCGCCTTCGCCACTGGTGTTCTTCCATATATCTACGCATTCCACCGCTACACATGGAGTTCCACTCTCCTCTTCTGCACTCAAGAAAAACAGTTTCAGCTGCACTTCCCCGGTTAAGCCGAGGGCTTTCACAGCTGACTTGTTCTCCCGCCTGCGTTCGCTTTACGCCCAATAAATCCGGACAACGCTTGCCACCTACGTATTACCGTGGCTGCTGGCACGTAGTT
+
CCCCCGGGGGGGGGGGGGGGGGGGGGGGGGGGGGGGGGGGGGGGGGGGGGGGGGGGGGGGGGGGGGGGGGGGGGGGGGGGGGGGGGGGGGGGGGGGGGGGGGGGCFGGGGGGGGGGGGGGGGGGGGGGGGGGGGGGGGGGGGGGGGGGGGGGGGGGGGGGGGGGGGGGGGGGGGGGFGFGGGGGGGGGGGGGGGGGGGGGFFFFFFFFFFFFFFAFFFFFFEFFFFFFFFFFFFFFFFFFFFFFD8@FEECCEF0<FF??6>F02?FFFFFFF??FF?<><?FFFFFFF?B>??>B8::B6
@M04999:289:000000000-L3R54:1:1101:6196:13196 2:N:0:445
GACTACTGCGGTATCTAATCCTGTTCGCTCCCCACGCTTCCGTCCATCAGCGTCAATCGGTATTTAGTAACCTGGCTTCGCCATCGGGGTTCTGTGTAATATCTCTGCATACCACCGCTACACTACACATTCCAGCTACTTCAATACTCTTCAAGATTAACAGTATCAACGGCAGATCTACAGTTAAGCTGCAGGTTTTCACTGCTGACTCAACATCCCGCCTACGGACCCTCTAAACCAAATAAACCCGGATAACGCTCGCATCCTCCGTATTACCGCGGCTGCTGGCCCGTACTTAGTC
+
CCCC8EC@,6+86C9F6,,E@F9C,C@7B@+C@,@+@,8,;6C8+,C,C<E:@CF,CCFG6,,<CF,96CF,,,,,:,::?@,,B,4@=@FF<9,AEEEGE<55,5,,EG,,,,,87>CEG@,,A=,ACF9,A4E8ECEECFDAFFDC,@D;,7,@9,6,639==DFG,@E>>+=++=<<CCGCC:7;D,87C89+4=CCA9+;*?9608*))3@*0;95*5>4B5(555@22(***/3)((/.))),6:(71,770,,429((7??D?F1,,(5).4((36(9<B0,,.(4((((6-6)-
@M04999:289:000000000-L3R54:1:1101:29093:13204 2:N:0:445
AGGACTACCCGGGTATCTAATCCTGTTCGCTACCCACGCTTTCGAGCCTCAGCGTCAGTTACTAGCCAGTCAGCCGCCTTCGCCACTGATGTTCTTCCATATATCTACGCATTTCACCGCTACACATGGAGTTCCACTGACCTCTCTAGCACTCAAGTCTTACAGTTTCTGATGCACGTCCATAGTTGAGCTATGACCTTTCACATCAGACTTATTAGACCGCCTGCGCTCCCTTTACGCCCAATAATTCCGGACAACGCTCGCCACCTACGTATTACCGCGGCTGCTGGCACGTAGTTAC
+
CCCCCGGGGGGGGGGFGGGGGFGFGGGGGFGGGGGGGGGGGGGGGGGGGGGGGGGGGGGGGGDEGGGGGFGGGGGGGGG>FGEECFGGGGGGFGGGGGGGGGGGGGGGGGGCFGGGGGGEGGEFGGFFDFGGGGFGGEFGGGGFGGGG8EGGGGGGGFGGGGGGGGGGGCFGGGGGFCFGGDGGGGGGGGGGGDFFGGGGFFAFFFAFECEFEFFF@+BE>AFFFFBF@>?BBFBEFF@>BBFF@;EFFFFFBFFFFFBFD?>BB(8??F::FFA>><A?>(1((-3?B2:?<,(.((65.
@M04999:289:000000000-L3R54:1:1101:20428:13207 2:N:0:445
TTGACTACCCGGGTATCTAATCCTGTTTGCTCCCCACGCTTTCGCATCTCAGCGTCAGTATCTGTCCAGAAGGCCGCCTTCGCCACCGGTATTCCTCCACATCTCTACGCATTTCACCGCTACACGTGGAATTCTACCTTCCTCTACAATACTCCAGATAACCAGTTTTAAGTGCAATTCCCAGGTTGAGCCCGGGGCTTTCACACCTAACTTAATTATCCGCCTACATGCCCTTTACGCCCAGTCATTCCGATTAACGCTCGCACCCTCCGTATTACCGCGGCTGCTGGCACGGAGTTAT
+
CCCCCGGGGGGGGGGGGGGGGGGGGGGGGGGGGGGGGGGGGGGGGGDGGGGGGGGGGGGGGGGGGGGGGGGGGGGGGGGGGGGGGGGGGGGGGGGGGGGGGGGGGGGGGGGGGGGGGGGGGGGGGGGGGGGGGGGGGGGGGGGGGGGGGGGGGGGGGGGGGGGGGGGGGGGGGGGGBFFGGGG6DFGGGGGGGGGGGGGGFFFFFFFF=@FFEFFFFFFFF@FFFFFFEEFFFFFFCFFF;B;FF@ECEFFFFFFDFAFFFFFF;B>?FBFFF6?F)6A:>9;>>BBF?:???29296BB)
@M04999:289:000000000-L3R54:1:1101:7541:13227 2:N:0:445
GATTGACTACCAGGGTATCTAATCCTGTTCGCTCCCCACGCTTTCGCTCCTCAGCGTCAGTGACGGCCCAGAGACCTGCCTTCGCCATCGGTGTTCTTCCCGATATCTACACATTCCACCGTTACACCGGGAATTCCAGTCTCCCCTACCGCACTCCAGTCCGCCCGTACCCGGCGCCGATCCACCGTTAAGCGATGGACTTTCACACCAGACGCGACGAACCGCCTACGAGCTCTTTACGCCCAATAAATCCGGATAACGCTTTCCCCCTACGCTTTACCGCGGCTGCTGGCACGGAGTT
+
CCCCCGGGGGGGGGGGGGGGGGGGGGGGGGGGGGGGGGGGGGGGGGGGGGGGGGGGGGGGGGGGGGGGGGGGGGGGGGGGGGGGGGGGGGGGGGGGGGGGGGGGGGGGGGGGGGGGGGGGGGGGGGGGGGGFDFGGGGGGGFGGGGGGGGGGGGGGGGGGGGGGDCGGDGGGGGGEEGFCGGGFFGGFEG=CGC5DDG<D=AFFFF=A<0=0<DEB0B@6@9BFFB18??:619BAFA<?<?>FFFFBFFA>?690(39>6;?B().)4998<?((--6<D<>611-,-7?(((,(((((.
@M04999:289:000000000-L3R54:1:1101:24752:13230 2:N:0:445
CTTAGACTACCGGGGTATCTAATCCTGTTCGCCACCCATGCTTTCGAACCTCAGCGTCAGTTACAGACCAGAGAGCCGCCTTCGCCACTGGTGTTCTTCCATATATCTACGCATTCCACCGCTACACATGGAGTTCCACTCTCCTCTTCTGCACTCAAGAAAAACAGTTTCAGCTGCACTTCCCCGGTTAAGCCGAGGGCTTTCACAGCTGACTTGTTCTCCCGCCTGCGTTCGCTTTACGCCCAATAAATTCGGACAACGCTTGCCACCTACGTATTACCGCGGCTTCTGGCACGTACTT
+
B<C<@FFFCFGFEGGEEEFCEFFDGF<FFFEGEEGGGFGEGGGGFCFGGGGGDGGGEEFGGGGGG@FCF@FGGFEGFFFGCFGBCGEEEDGGCFFB?C?FEFGGGDF?EF7FCFFDEFDGEE::FDGCFDGFCGEDCCFCFFGG8,@EGEADAF9=,6@=,@@FCDADDGFA,=9@DDF?FGGGFGDEG*3=CD@*99CGAAFBAA68>3(0>8B8@+=@AE=>931(3(4(/,4;?F<C112:640,52-).14292<BB9<?137)<B03:?BFFF9AFF;9>9((()).4(5-2:(26
@M04999:289:000000000-L3R54:1:1101:6003:13252 2:N:0:445
TGGACTACCCGGGTATCTAATCCTGTTCGCTACCCATGCTTTCGAACCTCAGCGTCAGTTACAGACCAGAGAGCCGCCTTCGCCACTGGTGTTCTTCCATATATCTACGCATTCCACCGCTACACATGGAGTTCCACTCTCCTCTTCTGCACTCAAGAAAAACAGTTTCAGCTGCACTTCCCCGGTTAAGCCGAGGGCTTTCACAGCTGACTTGTTCTCCCGCCTGCGTTCGCTTTACGCCCAATAAATCCGGACAACGCTCGCCACCTACGTATTACCGCGGCTGCTGGCACGTAGTT
+
CCCCCGGGGGGGGGGGGGGGGGGGGGGGGGGGGGGGGGGGGGGGGGGGGGGGGGGGGGGGGGGGGGGGGGGGGGGGGGGGGGGGGGGGGGGGGGGGGGGGGGGGGGGGGGGGGGGGGGGGGGGGGGGFGGGGGGGGGGGGGGGGGGGGGGGGGGGGDFGGGGGGFGGGGGGGGGGGFGFGGGGGGGGGFGGGGECGGGGGFFFFFFFFFFFFEFFFFFFFFBFFFFFFFFFFF;<DCE@F@>FF@)=>>FBFFFBF??>BFFFFFFFFFFF<?><BA<93>>F>BBFFD0(47?B128<
@M04999:289:000000000-L3R54:1:1101:20301:13288 2:N:0:445
TAGACTACCGGGGTATCTAATCCTGTTTGCTCCCCACGCTTTCGCATCTCAGCGTCAGTATCTGTCCAGAAGGCCGCCTTCGCCACCGGTATTCCTCCACATCTCTACGCATTTCACCGCTACACGTGGAGTTCTACCTTCCTCTACAATACTCCAGATAACCAGTTTTAAGTGCAGTTCCCAGGTTGAGCCCGGGGCTTTCACACCTAACTTAATTATCCGCCTACATGCCCTTTACGCCCAGTCATTCCGATTAACGCTCGCACCCTCCGTATTACCGCGGCTGCTGGCACGTAGTT
+
CCCCCGGGGGGGGGGGGGGGGGGGGGGGGGGGGGGGGGGGGGGGGGGGGGGGGGGGGGGGGGGGGGGGGGGGGGGGGGGGGGGGGGGGGGGGGGGGGGGGGGGGGGGGGGGGGGGGGGGGGGGGGGGGGGGGGGGGGGGGGGGGGGGGGGGGGGGGGGGGGGGGGGGGGGGGGGGGFGFGGGGG?EGFGGGGGGGGGGGGFFFFFFFFFFFFFFFCCFFFF?D@FFFFFFFFFFFFFFFFFFD?@E<E?CEF(2:?BFFFF?9B>>>?FFB9:1<BFFF?F>>>>BFFF>B??F(44<A
@M04999:289:000000000-L3R54:1:1101:17145:13302 2:N:0:445
TGGACTACCAGGGTATCTAATCCTGTTCGCTACCCATGCTTTCGAACCTCAGCGTCAGTTACAGACCAGAGAGCCGCCTTCGCCACTGGTGTTCTTCCATATATCTACGCATTCCACCGCTACACATGGAGTTCCACTCTCCTCTTCTGCACTCAAGAAAAACAGTTTCAGCTGCACTTCCCCGGTTAAGCCGAGGGCTTTCACAGCTGACTTGTTCTCCCGCCTGCGTTCGCTTTACGCCCAATAAATCCGGACAACGCTTGCCACCTACGTATTACCGCGGCTTCTGGCACGTAGTT
+
CCCCCGGGGGGGGGGGGGGGGGGGGGEFGGGGGGGGGGGGGGGGGEGGGGGGGGGGGEGGDFGGGGGGGGGGGGGGGCFGGGGGGGGGGEGGGGGGGGGGFGGFGGGGGGCGGGGGGGGGGGGGGGGGGGGGGGGGGGGGGGGGGGGGFFGGGGDFGGFG8DGGGGGGGGGGGGGGFFFGGGGG8EGEFGGGGD9DCDFGFFFFFAFFFFFFFFFFFFFFF>@B@DF@>1?FFFD<EE?EB@?=8@))7C@;(469?19>BFFFFFF?B(4812<BAA)899BB>(.<DA247(4((,.
@M04999:289:000000000-L3R54:1:1101:6642:13323 2:N:0:445
AGCTGACTACCGGGGTATCTAATCCTGTTCGCTCCCCACGCTTTCGTCCATCAGCGTCAATCGGTATTTAGTAACCTGCCTTCGCAATCGGGGTTCTGTGTAATATCTATGCATTTCACCGCTACACTACACATTCCAGCTACTTCAATACTATTCAAGATTAACAGTATCAACGGCAGTTCTACAGTTAAGCTGCAGGTTTTCACCGCTGACTTATTAACCCGCCTACGGACCCTTTAAACCCAATAAATCCGGATAACGCTCGCATCCTCCGTATTACCGCGGCTGCTGGCACGGAGTT
+
CCCCCGGGGGGGGGGGGGGGGGGGGGGGGGGGGGGGGGGGGGGGGGGGGGGGGGGGEGEGGG@EFGGGFGGGGGGGGGGG@FFGGECEGGGGGGGGGGGGGGGFGGGGGGGGGGGGGGGGGGGGGGGGGGGGGGGGGGGGGGGGGGGGGGGGGGGGGGG9=DFGGGGGGGGDEGGGFGEGGFFCFGGGGGGGGGGGGGGGFFFFFFFDFFBBFBCF<FFFCE2>@BF@B@D@FFFFFFEFFFFDFFF3<EEEFFFFFFFF?>??FF>F9>?DBFF?044:.269;>6>FFFB037<(4;?7
@M04999:289:000000000-L3R54:1:1101:19150:13356 2:N:0:445
GTTGACTACTCGGGTATCTAATCCTGTTTGCTCCCCACGCTTTCGCATCTCAGCGTCAGTATCTGTCCAGAAGGCCGCCTTCGCCACCGGTATTCCTCCACATCTCTACGCATTTCACCGCTACACGTGGAATTCTACCTTCCTCTACAATACTCCAGATAACCAGTTTTAAGTGCAGTTCCCAGGTTGAGCCCGGGGCTTTCACACCTCACTTAATTATCCGCCTACATGCCCTTTACGCCCAGTCATTCCGATTCACGCTCGCACCCTCCGTATTACCCCGGCTGCTCGCACGGTGTTC
+
CCCCCEFFF<@FEGGDGGGGEFGGGGEGGFGEFG@FFEC:FEF9FGEGGDFCFEFECGCFGGGGGECEGGGGGGGGGEF:FGDCGCFFGGGEFAEFGC=F=FGGGGFAFFG@FGGGCCF7FBFGGGCFFE@FFFEFGGFGDFGGGGGGC?FFEDFFG8DGCFFDFGFDGGCCFA?AF7<2+?AFG+3EF7CFECGGDDCDAAFFFAFFB)0-696+9=8?:8>B(->57;5:>;@1=EE5@F013../7)9<;(:0)9;2?:14960(31:0(424,6<)23(40(-(4),4(71(((-4.
@M04999:289:000000000-L3R54:1:1101:12961:13374 2:N:0:445
GACTACACGGGTATCTAATCCTGTTCGCTACCCATGCTTTCGAACCTCAGCGTCAGTTACAGACCAGAGAGCCGCCTTCGCCACTGGTGTTCTTCCATATATCTACGCATTCCACCGCTACACATGGAGTTCCACTCTCCTCTTCTGCACTCAAGAAAAACAGTTTCAGCTGCACTTCCCCGGTTAAGCCGAGGGCTTTCACAGCTGACTTGTTCTCCCGCCTGCGTTCGCTTTACGCCCAATAAATCCGGACAACGCTTGCCACCTACGTATTACCGCGGCTGCTGCCACGTAGTTAGCC
+
CCCCCGGGGGGGGGGGGGGGGGGGGGGGG,CFGGGGGGGGGGGGGGGGGGGGGGGGGGGGGGGGGGGGGGGGGGGGGGGGGGGGGGGGGGGGGGGGGGGGGGGGGGGGGGGGFGGGGGGGGGGGGGGGGGGGGGGGGGGGGGGGGGGGGGGGGFGGGGGGGGGGGGGGGGGGGGGGFGBGGGGGEGGGGGGGGGGGGGGGFFFFFFFFBEFEE;FFFFFFFFDFFFFFFFF<FFFEFFFB;<FFE3<CFF0:>>6122?:BFFBFB<(46B?ABBFFFFF>F9>F??)()5,41?B).:A3
@M04999:289:000000000-L3R54:1:1101:13588:13448 2:N:0:445
GACTACACGGGTATCTAATCCTGTTTGCTCCCCACGCTTTCGCATCTCAGCGTCAGTATCTGTCCAGAAGGCCGCCTTCGCCACCGGTATTCCTCCACATCTCTACGCATTTCACCGCTACACGTGGAATTCTACCTTCCTCTACAATACTCCAGATAACCAGCTTTAAGTGCAGTTCCCAGTTTGAGCCAGGGGCTTTCACACCTACCTAAATTATCCGCCTACATGCACTTTACGCCCAGTCATTCCGATTAATGCTCGCACCCTCCGCCTTACCGCGGCTGCCGGCTCGGCGTTCGCC
+
C9@@CFGGDGG@+C9E9,E<9F6EEF8CEFEFD@FCC:7FG:@:::CFFAFFGGED6<;9CFE@<,6E,,6,6CC:@7,<F@4F,++7CF,,@EFG8EAA5?AFAAFGG=+F,CFFCF++@EF??=7F,7,7:>EGCF88=FG=FC=EFGGFFGDD>EFG8@@,3+,,=,@:9,=65+26++3,799:F6,4++4;39C8+?9*99A*):*:*=6;6++)/<@(7>?5)*0*0556(6()((6=3))1737(214)9))./,.,--4:B1((,,)(.40(-(,(,((-7(4(1(,--((,-
@M04999:289:000000000-L3R54:1:1101:26101:13490 2:N:0:445
GACTACCAGGGTATCTAATCCTGTTTGCTCCCCACGCTTTCGCATCTCAGCGTCAGTATCTGTCCAGAAGGCCGCCTTCGCCACCGGTATTCCTCCACATCTCTACGCATTTCACCGCTACACGTGGAATTCTACCTTCCTCTACAATACTCCAGATAACCAGTTTTAAGTGCAGTTCCCAGGTTGAGCCCGGGGCTTTCACACCTAACTTAATTATCCGCCTACATGCCCTTTACGCCCAGTCATTCCGATTAACGCTCGCACCCTCCGTATTACCGCGGCTGCTGGCACGGAGTTAGCC
+
CCCCCGGGGGGGGGGGGGGGGGGGGGGGGGGGGGGGGGGGGGGGGGGGGGGGGGGGGGGGGGGGGGGFGGGGGGGGGGGGGGGGGGGGGGGGGGGGGGGFGGGGGGGGGGGGGGGGGGGGGGGGGGDGGGGCFGGGGFGGGGGGFGGGGGGGGGGCGFFGGGGGGGGGGGGCGGGGFGFGGGGGGGFFGGGGGGGGCFGGFFFFDFFFFFFFEFFFFFFFFFFFFFECFFFFDB=C@FBF6=@EFFEEFF6<;7EE0:DFBFB>;?FFFF:0??A><?96;BFF?:BB6?<B;69<<D244
@M04999:289:000000000-L3R54:1:1101:29605:13515 2:N:0:445
TCGGACTCCAAGGGTATCTAATCCTGTTCGCTACCCATGCTTTCGAGCCTCAGCGTCAGTAACAGACCAGAGAGCCGCCTTCGCCACTGGTGTTCTTCCATATATCTACGCATTCCACCGCTACGCATGGAGTTCCACTCTCCTCTTCTGCACTCAAGAAAAACAGTTTCAGCTGCACTTCCCCGGTTAAGCCGAGGGCTTTCACAGCTGACTTGTTCTCCCGCCTGCGTTCGCTTTACGCCCAATAAATCCGGACAACGCTTGCCACCTACGTATTACCGCGGCTGCTGGCACGTAGTT
+
CCCCCGGGGGGGGGGGGGGGGGGGGGGGGGGGGGGGGGGGGGGGGGGGGGGGGGGGGGGGGGGGGGGGGGGGGGGGGGGGGGGGGGGGGGGGGGGGGGGGGGGGGGGGGGGGGGGGGGGGGGGGGGGGGGGGGGGGGGFGGGGFGGGGGGGGGGGGGGGGGGGGGGGGGGGGGGGGFGFGGGGGGGGGGGGGGGGGDDGGFFFFFFFFFFFFFFFFFFFFFFFFFFFD;<DFD>FFFFFA?@BFFFEF>BFFF6:>FFFFFF01<FFF?::?:?FFFA>A:;BBFFBFB0:108?<:?FF
@M04999:289:000000000-L3R54:1:1101:10577:13531 2:N:0:445
GACTACCAGGGTATCTAATCCTGTTCGCTACCCATGCTTTCGAGCCTCAGCGTCAGTAACAGACCAGAGAGCCGCCTTCGCCACTGGTGTTCTTCCATATATCTACGCATTTCGCCGCTACACATGGAGTTCCACTCTCCTCTTCTGCACTCAAGTCTCTCAGTTTCCGATGCTCTTCCTCAGTTAAGCTGAGGGCTTTCACATTCAGACTTAAAAGACCGCCTGCGCTCCCTTTACGCCCAATAAATCCGGACAACGCTTGCCACCTACGTATTACCGCGGCTGCTGGCACGTAGTTAGC
+
CCCCCGGGGGGGGGGGGGGGGGGGGGGGGGGGGGGGGGGGGGGGGGGGGGGGGGGGGGGGGGGGFGGGGGGGGGGGGGGGGGGGGGGGGGGGGGGGGGGGGGGGGGGGGGGGGGGGGGGGGGGGGGFGGGGGGGGGGGGGGGGGGGGGGGGGGGGGGGGGGGGGGGGGGGGGGGGGFGFGGGGGGGGGGGGGFGGGFGGGFFFFFFFFFFFFFFCFEFFB>=FFFB@B@FFFFFFFFFF>B@;;@F<EFFFFDFFFFBFFFFFFFF?BFF?FFF:AA6(((4921:??72???F?:?<AA9
@M04999:289:000000000-L3R54:1:1101:28720:13538 2:N:0:445
CGGTGACCACTATGGTATCTAATCCTGTTTGCTACCCACGCTTTCGTGCATGAACGTCAGTGTTATCCCAGGAGGCTGCCTTCGCCATCGGTAGTCCTCCACATCTCTACGCATTTCACTGCTACACGTGGAATTCTACCTCCCTCTGACACACTCTAGTTCGCCAGTTTCAAATGCACGTCCCAAGTTGAGCTCGGGTATTTCACATCTGACTTATCGAACCGTCTGCGCTCGCTTTACGCCCAGTAATTCCGATTAACGCTCGCACCCTACGTCTTACCGCGGCTGCTTGCCCGTCGTT
+
@ACBC66,,:,,,,66<EC,6FC-CEE666E<FCEFDAFG@FCFCC,C,,<@E,C<FD:CEACE9CF,E<FGD@@FGCEC<,FFGGEG8FEGG,,CFD,48F8,A?FEFGFEGEEGCFFCE9EFFF?@=A@+AE8EGDCC8E,@D?D=FG?=1=,6@,76,,++4+6,@3@C:,+39@?+=8CC=,,3@,@88,A=7?3+:+=E79+10>*;:+<=;+*8*1)0)54)65:)7/9=2(/B@2-,((/))69C63((314;26((36;9B?<1:((.2:>9219(4((-3:),0,)(-((41
@M04999:289:000000000-L3R54:1:1101:9989:13730 2:N:0:445
TGACTACTGGGGTATCTAATCCTGTTTGCTCCCCACGCTTTCGCATCTCAGCGTCAGTATCTGTCCAGAAGGCCGCCTTCGCCACCGGTATTCCTCCACATCTCTACGCATTTCACCGCTACACGTGGAATTCTACCTTCCTCTACAATACTCCAGATAACCAGTTTTAAGTGCAGTTCCCAGGTTGAGCCCGGGGCTTTCACACCTAACTTAATTATCCGCCTACATGCCCTTTACGCCCAGTCATTCCGATTAACGCTCGCACCCTCCGTATTACCGCGGCTGCTGGCACGGAGTTAGC
+
CCCCCGGGGGGGFGGGGGEFGGCFGGGGGGGDFGGGGGGGGDFGGGGFFFGGGFFGGGGGGGGGGGFGGGGGGGGDGGGFGGGGGGGGGGGGGFGDFFEFFFGGGGFGGGGGGGGGGCGGGCGGGGGGGGGGGGGGEFGGGGGGGGGGGGGGDDGGGGGGGGGGD+CFGFGGGGGGFGFG?FFGGGGFFG8?EGGGGGGGFFFFFDFF@FFAEFAFEFF?DD@FF@ECEEBFF(;C6?DBFF@@EEF39C@?@FFFEFFDF(7;>248:091?:?>:B<0(7>BFF??B???F(623:<A2
@M04999:289:000000000-L3R54:1:1101:11607:13763 2:N:0:445
GTTCTGACTACACGGGTATCTAATCCTGTTTGCTCCCCACGCTTTCGCATCTCAGCGTCAGTATCTGTCCAGAAGGCCGCCTTCGCCACCGGTATTCCTCCACATCTCTACGCATTTCACCGCTACACGTGGAATTCTACCTTCCTCTACAATACTCTAGTTAACCAGTTTTAAGTGCAATTCCTAGGTTGAGCCCAGGGCTTTCACACCTAACTTAATTATCCGCCTACATGCCCTTTACGCCCAGTCATTCCGATTAACGCTCGCACCCTCCGTATTACCGCGGCTGCTGGCACGGAGT
+
CCCCCGGGGGGGGGGGGGGGGGGGGGGGGGGGGGGGGGGGGGGGGGGGGGGGGGGGGGGGGGGGGGGGGGGGGGGGGGGGGGGGGGGGGGGGGGGGGGGGGGGGFGGGGGGGGGGGGGGGGGGGGGGGGGGGGGGGGGGGGGGGGGGGGGFGGGGGGGGGGGGGGGGGGGGFGGGGFGFGGGGGGGGGGGGGGGGGGGGDAFFFFFFFFFDEFFFFFFFFFFFFDFFFFFFFFE=@FFFFF@DBFDDFFFFFFFF1<?@ECD@DFFB1;B:??FFBBF?FF2:06;>>BFFFFF0<:9194
@M04999:289:000000000-L3R54:1:1101:16230:13823 2:N:0:445
GGACTACAGGGGTATCTAATCCTGTTTGCTACCCACGCTTTCGAGCATGAACGTCAGTGTTATCCCAGGAGGCTGCCTTCGCCATCGGTATTCCTCCACATCTCTACGCATTTCACTGCTACACGTGGAATTCTACCTCCCTCTGACACACTCTAGTTAGACAGTTTCAAATGCACGTCCCAAGTTGAGCTCGGGGATTTCACATCTGACTTATCTAACCGTCTGCGCTCGCTTTACGCCCAGTAATTCCGATTAACGCTCGCACCCTACGTATTACCGCGGCTGCTGGCACGTAGTTAGC
+
CCCCCGGGGGGGGGGGGGGGGGGGGGGGGGGGGGGGGGGGGGGGGGGGGGGGGGGGGGFGGGGGGGGGGGGGGGGGGGGGGGGGGGGGGGGGGGGGGGGGGGGGGGGGGGEGGGGGGGGGGGGGGGGGGGGGGGGGGGGGGGGGGGGGGGGGGGGFEFGG8FGGGGGGGGGGGGGGFGFGGGGGGGGGGGAFEGGGGGGGFFFFFFFFFEEFFCA>E@FFFFFFFFFB=DBFFFDFE=@ABF?(4<CEFFEFFFFEEDFFFFFFFBFFFFB:?D:AA2:9>BFBF?7:?B?D?,4819<2.
@M04999:289:000000000-L3R54:1:1101:16602:13841 2:N:0:445
GACTACCCGGGTATCTAATCCTGTTTGCTCCCCACGCTTTCGCATCTCAGCGTCAGTATCTGTCCAGAAGGCCGCCTTCGCCACCGGTATTCCTCCACATCTCTACGCATTTCACCGCTACACGTGGAATTCTACCTTCCTCTACAATACTCCAGATAACCAGTTTTAAGTGCAGTTCCCAGGTTGAGCCCGGGGCTTTCACACCTAACTTAATTATCCGCCTACATGCCCTTTGCGCCCAGTCATTCCGATTAACGCTCGCACCCTCCGTACTACCGCGGCTGCTGGCACGGAGTTAGCC
+
CCCCCGGGGGGGGGGGGGGGGGGGGGGGGGGGGGGGGGGGGGGGDGGGGGGGGGGGGGGGGGGGGGGGGGGGGGGGGGGGGGGGGGGGGGGGGGGGGGGGGGGGGGGGGGGGGGGGGGGGGGGGGGGGGGGGGGGGGGGGGGGGGGGGGGGGGGGGGGGGGGGGGGGGEGGGGGGGFGFFGGGFFGGGGGGGGGGGGGGGFFFFFFFFFFFFFFFAFFFDFF>>FFFFFFFFFFFFFFFFF@8@FFEFFFFFFFCA?BBF9;BFFFF:BFBBFFFAF>FF06(4:4:7?FBF(17:<<A27
@M04999:289:000000000-L3R54:1:1101:7668:13879 2:N:0:445
GACTACTGGGGTATCTAATCCTGTTTGCTCCCCACGCTTTCGCATCTCAGCGTCAGTATCTGTCCAGAAGGCCGCCTTCGCCACCGGTATTCCTCCACATCTCTACGCATTTCACCGCTACACGTGGAATTCTACCTTCCTCTACAATACTCCAGATAACCAGTTTTAAGTGCAATTCCCAGGTTGAGCCCGGGGCTTTCACACCTAACTTAATTATCCGCCTACATGCCCTTTACGCCCAGTCATTCCGATTAACGCTCGCACCCTCCGTATTACCGCGGCTGCTGGCACGTAGTTAGCC
+
CCCCCGGGGGGGGGGGGGGGGGGGGGGGGGGGGGGGGGGGGGGGGGGGGGGGGGGGGGGGGGGGGGGGGGGGGGGGGGGGGEGGGGGGGGGGGGGGGGGGGGGGGGFGGGGGGGGGGGGGGGGGGGGGGGGGGGGGGGGGGGGFGGGGGGGGGGGGGGGGGGGGGFGGGGGFGGGDFGFDGGGGGGGGGGGGGGGGGGGGFFFFFFFFFFFFFFFFFFF9FFFFFBC?EFFFFEEFFF>FF?4=EFFFFE?@@<?CF>F?>;BFF::?FFF?F>ABA090(4;B04)(1(8<,(,:A>>>2
@M04999:289:000000000-L3R54:1:1101:9406:13883 2:N:0:445
TTTGACTACTCGGGTATCTAATCCTGTTCGCTCCCCACGCTTTCGCTCCTCAGCGTCAGTGACGGCCCAGAGACCTGCCTTCGCCATCGGTGTTCTTCCCGATATCTACACATTCCACCGTTACACCGGGAATTCCAGTCTCCCCTACCGCACTCCAGTCCGCCCGTACCCGGCGCCGATCCACCGTTAAGCGATGGACTTTCACACCAGACGCGACGAACCGCCTACGAGCTCTTTACGCCCAATAAATCCGGATAACGCTTGCACCCTACGTATTACCGCGGCTGCTGGCACGTAGTT
+
@CCCCGGGGGGGGGGGGGGGGGGGGGGGGGGGGGGGGGGGGGGGGGGGGGGGGGGGGGGGGGGGGGGGGGGGGGGGGGGGGGGGGGGGGGGGGGGGGGGGGGGDGGGGGGGGGGGGGGGGGDGGGGGGGGGGGGFGGGGGGGGGGGGGGGGGGGGGFFGGGGDEDDGGGGGGGGGGFGBGGGGGGDGGGGGG5CGGGCFGACACF=F>D7?FBFD5;>B;BBFFFB?F?<:99BF269BF?BFBFFF2<AAB09011>BFF<::?FF?B:(1(():?)5<(319641:::417?223((-
@M04999:289:000000000-L3R54:1:1101:27978:13885 2:N:0:445
GACTACCGGGGTATCTAATCCTGTTCGCTACCCACGCTTTCGAGCCTCAGCGCCAGTTACTAGCCAGTCAGCCGCCTTCGCCACTGATGTTCTTCCATATATCTACGCATTTCACCGCTACACATGGAGTTCCACTGACCTCTCTAGCACTCAAGTCTTACAGTTTCTGATGCACGTCCATAGTTGAGCTATGACCTTTCACATCAGACTTATTAGACCGCCTGCGCTCCCTTTACGCCCAATAATTCCGGACAACGCTCGCCACCTACGTATTACCGCGGCTGCTGGCACGTAGTTAGCC
+
CCCCCGGGGGGGGGGGGGGGGGGGGGGGGGGGGGGGGGGGGGDEFGGGGGGGGGGGFGGGGGGGGGGGGGGGGGGGGGGGGGGGGGGGGGGGGGGGGGGGGGGGGGGGGGGGGGGGGGGGGGGGGGCGGGGGGGGGGGGGGGFGGGGGGGGGGGGGGGGGGGGGGGGGGGGGGGGGFGFGFGGGGGGGGGGGGGGGGGDFFFFFFFFFFFFFFFFFFFFFFFFFFFFBFFFFFFFFFFFFFFFEFCFFEEFDFFFFFF<BFFBFFFFFFFFF23<A>09019>BBFFF<1?FF?6?BFFF:
@M04999:289:000000000-L3R54:1:1101:10559:13897 2:N:0:445
GTGGAGACTACTAGGGTATCTAATCCTGTTCGCTCCCCACGCTTTCGTCCATCAGCGTCAATCGGTATTTAGTAACCTGCCTTCGCAATCGGGGTTCTGTGTAATATCTATGCATTTCACCGCTACACTACACATTCCAGCTACTTCAATACTATTCAAGATTAACAGTATCAACGGCAGTTCTACAGTTAAGCTGCAGGTTTTCACCGCTGACTTATCAACCCGCCTACGGACCCTTTAAACCCAATAAATCCGGATAACGCTCGCATCCTCCGTATTACCGCGTCTGCTGTCACGGAGT
+
CCCCCGGGGGGGGGGGGGGGGGGGGGGGGGGGGGGGGGGGGGGGFGGGGGGGGGGGGGGGEFFGGGFEGGGGGGGGGGGGGGGGGGGC@FGGGGGGGGGGGGGGFFGGGGGGGFGGGGGGGGDEGGGGGGGGGDGFGGGFGGGGGGGGGFGGGGFGGFFGFCGGGGDGGGGGGDGGFGFCFGFGFGFFGGGGGGGGGGG?FFFFFF?FDFFBFFFFFAAFFFDAFFFFFFFFFFFFFFFFFFFF@F</)7>3<=200207<;901(((427)5263(4.4))(-1-2-8>AF))).3<0(-
@M04999:289:000000000-L3R54:1:1101:4670:13911 2:N:0:445
GACTACAGGGGTATCTAATCCTGTTCGCTCCCCACGCTTTCGTCCATCAGCGTCAATCGGTATTTAGTAACCTGCCTTCGCAATCGGGGTTCTGTGTAATATCTATGCATTTCACCGCTACACTACACATTCCAGCTACTTCAATACTATTCAAGATTAACAGTATCAACGGCAGTTCTACAGTTAAGCTGCAGGTTTTCACCGCTGACTTATCAACCCGCCTACGGACCCTTTAAACCCAATAAATCCGGATAACGATCGCATCCTCCGTATTACCGCGGCTGCTGGCACGGAGTTAGCC
+
CCCCCGGGGGGGGGGGGGGGGGGGGGGGGGGGGGGGGGGGGGGGGGGGGGGGGGGGGGGGGGGGGGGGGFGGGFGFGGGGGGGGGGGGGFGGGGGGGGGGDGGGGGFFFGGGGGGGGGGGGGGGGGGGGCFGGGGGGGGFGGGFGGGGGGGFGGFCGGGGGGGGGGCFGGGEEGGGFFFGGGGGFGGGGGGGGGGFFGGGFFFFAEAEFEEFEFFFFFFBBBFFFFFFFFFF=EFEEEDDFF@EFFFF8@@@FFA@0(,140::>?BB?;??B?AAFFFFFB>B6?BF?:2:;03<?).44
@M04999:289:000000000-L3R54:1:1101:3360:13975 2:N:0:445
TGTGACTACAGGGGTATCTAATCCTGTTTGCTCCCCACGCTTTCGCATCTCAGCGTCAGTATCTGTCCAGAAGGCCGCCTTCGCCACCGGTATTCCTCCACATCTCTACGCATTTCACCGCTACACGTGGAATTCTACCTTCCTCTACAATACTCCAGATAACCAGTTTTAAGTGCAGTTCCCAGGTTGAGCCCGGCGCTTTCACACCTAACTTAATTATCCGCCTACATGCCCTTTACGCCCAGTCATTCCGATTAACGCTCGCCCCCTCCGTATTTCCGCTGCTGCTTGCACCGAGTTT
+
CCC@CGGCGFE,;@@FFFFGGGGFAFF@96@CAFDFGGGGGEFGGDGGFGGGGCGGGEGGGGFCFFGF<E,9,6@EG>CFGGFDG7BFCCFB=FDEG,?EFGFF=FDFFCC:F:FF<D:8>CBCFG:EFCEFCCFFGGG,=DFCFG==B9EEGFFGGGGG8==,,6,,,2==@CDE?736C9=@EG@@DC@6,+97*3;C>AFFFFF>)4))>+AAEFC<=C((/6(5;*7))((6)7<>D2(31@4@).9<41;;09C16:?30((-9B?:;?:(.))680(,-2)52)53))(-((,-)
@M04999:289:000000000-L3R54:1:1101:4737:14005 2:N:0:445
GACTACCCGGGTATCTAATCCTGTTTGCTCCCCACGCTTTCGCATCTCAGCGTCAGTATCTGTCCAGAAGGCCGCCTTCGCCACCGGTATTCCTCCACATCTCTACGCATTTCACCGCTACACGTGGAATTCTACCTTCCTCTACAATACTCCAGATAACCAGTTTTAAGTGCAGTTCCCAGGTTGAGCCCGGGGCTTTCACACCTAACTTAATTATCCGCCTACATGCCCTTTACGCCCAGTCATTCCGATTAACGCTCGCACCCTCCGTATTACCGCGGCTGCTGGCACGGAGTTAGCC
+
CCCCCGGGGGGGGGGGFGEGFFGFGGGGGGFGGGGGGEFGGGGGGGGGGGGGGGGGGGGGGGGGGGFGGGGGGGGGGGGGGGGGGGGFDGFFGFEFGGGGGGGGGGGGGGGGGGGGGGGGGGGGGGGGGGGGGGGGGDGGGGGGAFGD=DGGGGGGG9EA=EGFGGGGGGFFFGF,B@;DGGGGDGDGGFGCE5ED>FCFFFFFDAF4>EEEFFFF4>BFFDFDD@E43;@F(5<E2;;BD@@33<?<CFFF<;EEB>63;BFF>01:49287?2>>(11(,-26::(313(49(-4))6)
@M04999:289:000000000-L3R54:1:1101:24284:14027 2:N:0:445
TACATGACTACACGGGTATCTAATCCTGTTTGCTCCCCACGCTTTCGCATCTCAGCGTCAGTATCTGTCCAGAAGGCCGCCTTCGCCACCGGTATTCCTCCATATCTCTACGCATTTCACCGCTACACGTGGAATTCTACCTTCCTCTACAATACTCCAGATAACCAGTTTTAAGTGCAGTTCCCAGGTTGAGCCCGGGGCTTTCACACCTAACTTAATTATCCGCCTACATGCCCTTTACGCCCAGTCATTCCGATTAACGCTCGCACCCTCCGTATTACCGCGGCTGCTGGCACGGAGT
+
CCCCCGGGGGGGGGGGGGGGGGGGGGGGGGGGGGGGGGGGGGGGGGGGGGGGGGGGGGGGGGGGGGGGGGGGGGGGGGGGGGGGGGGGGGGGG>FGGGGGGGGGGGGGGGGGGGGGGGGGGGGGGGGGGGGGGGGGGGGGGGGGGGGGGGGGGGGGGGFGGGGGGGGGFFGGGGGGFGFGGGGGGGGGGGGGGGGGGGGGEFFFFFFFFFFFBFFFFFFFF<ECF=@FFFFFF@FFF@FFEFFFFFFFFFFFFFFDFFFFEFBFF>FBFFFBF:0<BF?BABF>F901;?DD?FFFF>(4-
@M04999:289:000000000-L3R54:1:1101:10246:14045 2:N:0:445
TCCTGACTACACGGGTATCTAATCCTGTTTGCTACCCACGCTTTCGAGCATGAACGTCAGTGTTATCCCAGGAGGCTGCCTTCGCCATCGGTATTCCTCCACATCTCTACGCATTTCACTGCTACACGTGGAATTCTACCTCCCTCTGACACACTCTAGTTAGACAGTTTCAAATGCACGTCCCAAGTTGAGCTCGGGGATTTCACATCTGACTTATCTAACCGTCTGCGCTCGCTTTACGCCCAGTAATTCCGATTAACGCTCGCACCCTACGTATTACCGCGGCTGCTGGCACGTAGTT
+
CCCCCGGGGGGGGGGGGGGGGGGGGGGGGGGGGGGGGGGGGGGGGGGGGGGGGGGGGGGGGGGGGGGGGGGGGGGGGGGGGGGGGGGGGGGGGGGGGGGGGGGGGGGGGGGGGGGGGGGGGGGGGGGGGGGGGGGGGGGGGGGGGGGGGGGGGGGGGGGGGGGGGGGGGFGGGGGGFGFGGGGGGGGGGGGGGDGGGGGGFFFFFFFFFFF@EFFFFFFFFFFFFFFFFFFFDFF=BB*B@FFFFFFFFEEE?FFFFFEE6;@FFFFF>FBBFFFFA0)59:>F969>?)44?:?:602(.
@M04999:289:000000000-L3R54:1:1101:16803:14049 2:N:0:445
TGTGGACTACTAGGGTATCTAATCCTGTTTGCTCCCCACGCTTTCGCATCTCAGCGTCAGTATCTGTCCAGAAGGCCGCCTTCGCCACCGGTATTCCTCCACATCTCTACGCATTTCACCGCTACACGTGGAATTCTACCTTCCTCTACAATACTCCAGATAACCAGTTTTAAGTGCAATTCCCAGGTTGAGCCCGGGGCTTTCACACCTAACTTAATTATCCGCCTACATGCCCTTTACGCCCAGTCATTCCGACTAACGCTCGCACCCTCCGTATTACCGCGGCTGCTGGCACGGAGTT
+
CCCCCGGCFGGGGGGGGGGGGGGGGGGGGGGGGGGGGGGGGGGGGGGGDGGGGGGGGGGGGGGGGGGGGGGGGGGGGGGGGGGGGGGGGGGGGGGGGFGGGGGGGGFGGGGGGGGGGGGGGGGGGGGGGGGGGGGGGGGGGGGGGGGGGGGGGGGGGGGGGGGGGGGGGGGGGGGGFGFGGGGGGGGGGGGGGGGGGGGGBFFFFFFFFFEFFFFFEFFFFEFDB@FFFFFFFFFFBEFFFFFFDFEFEFEEE@@BFFEEFFF1>>>B6??3:><?B?AF<(((490>F>)2008:>((4.
@M04999:289:000000000-L3R54:1:1101:5330:14051 2:N:0:445
GACTACCGGGGTATCTAATCCTCTTTGCTCCCCACGCTTTCGCATCTCAGCGTCAGTATCTGTCCAGAAGGCCGCCTTCGCCACCGGTATTCCTCCACATCTCTACGCATTTCACCGCTACACGTGGAATTCTACCTTCCTCTACAATACTCCAGATAACCAGTTTTAAGTGCAGTTCCCAGGTTGAGCCCGGGGCTTTCACACCTAACTTAATTATCCGCCTACATGCCCTTTACGCCCAGTCATTCCGATTAACGCTCGCACCCTCCGTATTACCGCGGCTGCTGGCACGTAGTTAGCC
+
CCCCCGGGGGGGGGGGGGGGGGGGGGGGGGGGGGGGGGGGGGGGGGGGGGGGGGGGGGGGGGGGGGGGGGGGGGGGGGGGGGGGGGGGGGGGGGGGGGGGGGGGGGGGGGGGGGGGGGGGGGGGGGGGGGGGGGGGGGGGGGGGGGGGGGGGGGGGGGGGGGGGGGGGGGGGGGGGFGFGGGDGGFGGGGGGGGGGGGGGFFFFFFFFFFFFEFFFFFFDFFFDFEFFFFF@DFFFFFFFFFEEFFFFFFFFFFFFFFFFFFFBF?FFFFF:7?AAB:>B(3(3:?FF?F??,(244:9<3
@M04999:289:000000000-L3R54:1:1101:15949:14058 2:N:0:445
GGACTACTCGGGTATCTAATCCTGTTCGCTACCCATGCTTTCGAGCCTCAGCGTCAGTAACAGACCAGAGAGCCGCCTTCGCCACTGGTGTTCTTCCATATATCTACGCATTTCACCGCTACACATGGAGTTCCACTCTCCTCTTCTGCACTCAAGTCTCTCAGTTTCCGATGCTCTTCCTCAGTTAAGCTGAGGGCTTTCACATTCAGACTTAAAAGACCGCCTGCGCTCCCTTTACGCCCAATAAATCCGGACAACGCTTGCCACCTACGTATTACCGCGGCTGCTGGCACGTAGTT
+
CCCCCGGGGGGGGGGGGGGGGGGGGGGGGGGGGGGGGGGGGGGGGGGGGGGGGGGGGGGGGGGGGGGGGGGGGGGGGGGGGGGGGGGGGGGGGGGGGGGGGGGGGGGGGGGGGGGGGGGGGGGGGGGGGGGGGGGGGGGGGGGGGGGGGGGGGGGGGGGGGGGGGGGGGGGGGGGGFGFGGGGGGGGGGGGGGGGGGFGGFFFFFFFFFFFFFFFFFFFFFFFFFFFFFBFFFFFFFFDA@FFDDEFFFFFF>FF@;6>0:???:4?08(4<<FA8AA<?>>FFB>?FFF???48214)
@M04999:289:000000000-L3R54:1:1101:13742:14079 2:N:0:445
CAGACTACAGGGGTATCTAATCCTGTTCGCTACCCGTGCTTTCGAACCTCAGCGTCAGTTACAGACCAGAGAGCCGCCTTCGCCACTGGTGTTCTTCCATATATCTACGCATTCCACCGCTACACATGGAGTTCCACTCTCCTCTTCTGCACTCAAGAAGAACAGTTTCAGCTGCACTTCCCCGGTTAAGCCGAGGGCTTTCACAGCTGACTTGTTCTCCCGCCTGCGTTCGCTTTACGCCCAATAAATCCGGACAACGCTTGCCACCTACGTATTACCGCGGCTGCTGGCACGTAGTTAT
+
CCCCCGGGGGGGGGGGGGGGGGGGGGGGGGGGGGGGGGDGGGGGD@FFFGGGGGGGGGGGGGGGCGGGGFGCFGGGGGGGGGGGGGEGFFGGGGGGGGGGGGGFGGGGGGGGGGFGGGGGGGGGGGGGCGGGGGGGGGGGGGGGGGGGGGDGFDEFDGFF8@F8DDDGFFGGGGGFFGFGGGGG6EGGGGGGGGGGGDGGFFAAFFFFEFFFFFFFFFFFFF@BFFDFFFF69@FFEF;>@FF<1@A<EE?FF096::9>?::B:4???7?6<)42:A9(3(2(6902:(47<83<0:24.
@M04999:289:000000000-L3R54:1:1101:10557:14089 2:N:0:445
TTGCGACTACTGGGGTATCTAATCCTGTTCGCTACCCATGCTTTCGAACCTCAGCGTCAGTTACAGACCAGAGAGCCGCCTTCGCCACTGGTGTTCTTCCATATATCTACGCATTCCACCGCTACACATGGAGTTCCACCCTCCTCTTCTGCACTCAAGAAAAACAGTTTCAGCTGCACTTCCCCGGTTAAGCCGAGGGCTTTCACAGCTGACTTGTTCTCCCGCCTGCGTTCGCTTTACGCCCAATAAATCCGGACAACGCTTGCCACCTACGTATTACCGCTGCTGCTGGCACGTGGTT
+
CCCCCGGGGGGGGGGGGGGGGGGGGGGGGGGGGGGGGGGGGGGGGGGGGDFGGGGGGGGGGGGGGGGGGGGGGGGGGGGGGGGGGGGGGGGGGGGGGGGGGGGGGGGGGGGGGGGGGGGGGGDGGGGGGGGGGGGGGGGGGGGGGGGGGGGGGG8FGDFGGGGGGGGGGGGGGGGGFGFGFGGGGGCGGGGGFGGGGGGGFFFFFFFFFFFFFFFFEBFEFFFF>@DDFBFFD;@FFFCFFFF04??:<AFB:B(41(8?>F???FFFFFFFB6?D9?FFF0((-15)8?FFB04:6((44
@M04999:289:000000000-L3R54:1:1101:24671:14089 2:N:0:445
CCCGACTACTGGGGTATCTAATCCTGTTCGCTACCCATGCTTTCGAACCTCAGCGTCAGTTACAGACCAGAGAGCCGCCTTCGCCACTGGTGTTCTTCCATATATCTACGCATTCCACCGCTACACATGGAGTTCCACTCTCCTCTTCTGCACTCAAGAAAAACAGTTTCAGCTGCACTTCCCCGGTTAAGCCGAGGGCTTTCACAGCTGACTTGTTCTCCCGCCTGCGTTCGCTTTACGCCCAATAAATCCGGACAACGCTTGCCACCTACGTATTACCGCTGCTGCTGGCACGTAGTTT
+
CCCCCGGDGGGGGGGGGGGGGGGGGGGGGGGGGGDGGGGGGGGGG8FGGGGGGGGGGDGFGGGGGGGGGGFFFEFGGGGGGGGGGGECFFEEFGGGGGGGGGGCEGGGFFEDGGGGGGGGGGGGGGFGGGCFFGGGGGGGGGFFGGA=FGGGGGFGFGFGGGGGGGGFGGGGGGGGBF5==?DFGGGEGCCGGGDGGGGGFFFFFBFFFE=DFFFFFF@583>9@@=0:821;BF6?>;=?B@FFFE<C)).490;>FF>FFB???AD:3((342<?94<16(,355<?D?0,4:1(442)
@M04999:289:000000000-L3R54:1:1101:29110:14103 2:N:0:445
GACTACAGGGGTATCTAATCCTGTTTGCTCCCCACGCTTTCGCATCTCAGCGTCAGTATCTGTCCAGAAGGCCGCCTTCGCCACCGGTATTCCTCCACATCTCTACGCATTTCACCGCTACACGTGGAATTCTACCTTCCTCTACAATACTCCAGATAACCAGTTTTAAGTGCAGTTCCCAGGTTGAGCCCGGGGCTTTCACACCTAACTTAATTATCCGCCTACATGCCCTTTACGCCCAGTCATTCCGATTAACGCTCGCACCCTCCGTATTACCGCGCCTGCTTGCACGGAGTTAGCC
+
CCC@CGFFFEEGE8EFFGGCGGDCFGGDFEEF@GGDGCF<F@:@:F<EGGFFFGGGGGGFGFFGGFAFGFGGFGCGG7FF::FEGE:8>EEFEFEFGFF<FEFFGGFCG7:EE@?ABE@EGGFGF8FCF<=;FCEFE9EGGGFGFFF,7AD?DE8,@D9E?81,3?6=2=DAADFG7+=+6=+4>D<6:FCE+8CC97*=@9>FDA6ABF?E4BEF?+=26569B=ECE)>=5@<4(,7E71./4CEF332(3(/9(((49609,:(4<FF(4(66)-390(,3:?))-222;(-4.64),
@M04999:289:000000000-L3R54:1:1101:15518:14112 2:N:0:445
TTTGGACTACTGGGGTATCTAATCCTGTTTGCTAGTCACGCTTTCGAGCATGAACGTCAGTGTTATCCCAGGAGGCTGCCTTCGCCATCGGTATTCCTCCACATCTCTACGCATTTCACTGCTACACGTGGAATTCTACCTCCCTCTGACACACTCTAGTTAGACAGTTTCAAATGCACGTCCCAAGTTGAGCTCGGGGATTTCACATCTGACTTATCTAACCGTCTGCGCTCGCTTTACGCCCAGTAATTCCGATTAACGCTCGCACCCTACGTATTACCGCGGCTGCTGGCACGTAGTT
+
CCCCCGGGFGGGGGGGGGGGGGGGGGGGGGGGGG,CFGGGGGGGGGFGGGGGGGGGGGGGGGGGGGGGGGGGGGGGGGGGGGGGGGGDGGGGGGGGGGGGGGGGGGGGGGGGGGGGGGGGGGGGGGGGFGGGGGGGGGGFGGGGGGGGFFGGGEFGGGGFGGGGGGGGGGGGGGGGCGFGGGGGGEGGFGDEGFGGGGGGFFFFFFFFFFFFFFFFCFFFFFFA5>B>EFFFFFFFFF465@@@FDEE<EEFEF?@FDFFDF?D6@>FF?FFFFBFF?<DFBFF>>>FFBFBF?<B6<:?6
@M04999:289:000000000-L3R54:1:1101:15068:14141 2:N:0:445
GTGGTGACTACTCGGGTATCTACTCCTGTTTGCTCCCCACGCTTTCGCATCTCAGCGTCAGTATCTGTCCAGAAGGCCGCCTTCGCCACCGGTCTTCCTCCACATCTCTACGCATTTCACCGCTACACGTGGAATTCTACCTTCCTCTACAATCCTCCAGATAACCAGTTTTAAGTGCAGTTCCCAGGTTGAGCCCGGGGCTTTCACACCTATCTTAATCATCCGCCTACATGCCCTCTACGCCCAGTCCTTCCGATTAATGCTCGCACCCTCCGTATTACGGCGGCTGCTGGCACGGAGT
+
C<C,8:FFGCE<6B;:C+,CFA,CC,C@EDFAFEGEG:@@+6,86,668,6CF,6C@686:;FD@66,C,CC@66FGGE7F:7FCFBCBFF>F+4CFGD?=FFF,,9C4A<=::=:5F;E,6C>+>?AF=,@+44,CF;,E=EF?FGGCFG,E=@3,,36=9,@=8==29,C=2=29D<7=@FCC,4D?G@<CEA6D59*/93;++=FEA5=*28+8CF46*@>==@2227473)(.(//7((..88@8).).6((,,,)))..619((-4(4(34:0()6((46(3;B1)5(4(2:((--
@M04999:289:000000000-L3R54:1:1101:12006:14183 2:N:0:445
ATTGTGACTACTGGGGTATCTAATCCTGTTCGCTACCCATGCTTTCGAACCTCAGCGTCAGTTACAGACCAGAGAGCCGCCTTCGCCACTGGTGTTCTTCCATATATCTACGCATTCCACCGCTACACATGGAGTTCCACTCTCCTCTTCTGCACTCAAGAAAAACAGTTTCAGCTGCACTTCCCCGGTTAAGCCGAGGGCTTTCACAGCTGACTTGTTCTCCCGCCTGCGTTCGCTTTACGCCCAATAAATCCGGACAACGCTTGCCACCTACGTATTACCGCGGCTGCTGGCACGGAGT
+
CBCCCGGGGGGGGGGGGGGGGGGGGGGGGGGGGGEGGGGCGGGGGGGDGDGGGGGGGGGGGFGGGCGFGGGGGGGGGGGGGGGGGGGGGGFGGGFGGAFGGGFGFFGGGGGGGGGGAFGGGGGGGGGGEGFGGGGGFAFGGGGGGGGGGGGG,EFGGDDFEGGGGGGGGGG8=D@FFGFGGGGFBFEGGGGGGGGCGGGGEFFFFFFF=BB=EFFFFFFFFEBFF>FF2B@FFFFFFDFFF??FB668E@4<EFF6:2;FF>FF????>?172>BF>BFAA>?BFB>09?D?>FFF?(93-
@M04999:289:000000000-L3R54:1:1101:28121:14183 2:N:0:445
TGTGACTACTGGGGTATCTAATCCTGTTCGCTACCCATGCTTTCGAACCTCAGCGTCAGTTACAGACCAGAGAGCCGCCTTCGCCACTGGTGTTCTTCCATATATCTACGCATTCCACCGCTACACATGGAGTTCCACTCTCCTCTTCTGCACTCAAGAAAAACAGTTTCAGCTGCACTTCCCCGGTTAAGCCGAGGGCTTTCACAGCTGACTTGTTCTCCCGCCTGCGTTCGCTTTACGCCCGATAAATCCGGACAACGCTTGCCACCTACGTATTACCGCGGCTGCTGGCACGTAGTT
+
CCCCCGGFGGGGGGGGGGGGGGGGGGGGGGGGGGGGGGGGGGGGGGGGGGGGGGGGGGGGGGGGGGGGGGGGGGGGGGGGGGGGGGGGGGGGGGGGGGGGGGGGGGGGGGGGGGGGGGGGGGGGGGGGGGGGGGGGGGGGGGGGGGGGGGGGGGGGGGGGGGGGGGGGGGGGGGGGFGFGGGGFGGGGGGGGGGGGGGGFFFFFFFFFFFBFFFFFFFFFFDBFFFFFFFFFFFF?@EEFFF>969>BFA2?FB?>FFB>63((45A?B:2:BFFFBFFABFF>FFFFFFF::<(48<:A
@M04999:289:000000000-L3R54:1:1101:2149:14193 2:N:0:445
CCGGACTACACGGGTATCTAATCCTGTTTGCTCCCCACGCTTTCGCATCTCAGCGTCAGTATCTGTCCAGAAGGCCGCCTTCGCCACCGGTATTCCTCCACATCTCTACGCATTTCACCGCTACACGTGGAATTCTACCTTCCTCTACAATACTCCAGATAACCAGTTTTAAGTGCAGTTCCCAGGTTGAGCCCGGGGCTTTCACACCTAACTTAATTATCCGCCTACATGCCCTTTACGCCCAGTCATTCCGATTAACGCTCGCACCCTCCGTATTACCGCGGCTGCTGGCACGGCGGT
+
CCCCCGGGGGGGGGGGGGGGGGGGGGGGGGGGGGGGGGGGGGGGGGGCGGGGGFGGGGGGGGGGGGGGGGGGGGGGGGGGFGGGGGEFGGGGGGGGGGGGGGGGGGGGGGGGGGGGGGFGGGGGGGGGGGGGGGGGEFFGGGGGGGGGGGGGGGGCGGGGGGGGGGGGGGGGGGFGFCAFCFFGGGGGGGFD7DEDC94DF>9E>AFEB:@BFFFFFAFEFFFFFD@@E??E8@EDFEFFF>FD?@@ACFFFFD@<?A>:9:B>;FF9<::3((48:AA9:>66>>96244:<?B1-((-
@M04999:289:000000000-L3R54:1:1101:19020:14209 2:N:0:445
GACTACTGGGGTATCTAATCCTGTTCGCTCCCCACGCTTTCGTCCATCAGCGTCAATCGGTATTTAGTAACCTGCCTTCGCAATCGGGGTTCTGTGTAATATCTATGCATTTCACCGCTACACTACACATTCCAGCTACTTCAATACTATTCAAGATTAACAGTATCAACGGCAGTTCTACAGTTAAGCTGCAGGTTTTCACCGCTGACTTATCAACCCGCCTACGGACCCTTTAAACCCAATAAATCCGGATAACGCTCGCATCCTCCGTATTACCGCGGCTGCTGGCACGGAGTTAGCC
+
CCCCCGGGGGGGGGGGGGGGGGGGGGGGGGGGGGGGGGGGGGGGGGGGGGGGGGGGGGGGGGGGGGGGGGGGGGGGGGGGGGGGGGGGGGGGGGGGGGGGGGGGGGGGGGGGGGGGGGGGGGGGGGGGGGGGGGGGGGGGGGGGGGGGGGGGGGGGGGGGGGGGGGGGGGGGGGGGFFFGGGGGGGGGGGGGGGGFGDGCFFF>DFED@EEFFFFFFFFAF=AFFD@?@FFFF3@CCFFFFDFFFEF?@BFFFFFFF9;@BFB?>?>AFF?:::<BFFBFF>22:??BF:?FBBBFFFFF?
@M04999:289:000000000-L3R54:1:1101:27845:14209 2:N:0:445
GGACTACAGGGGTATCTAATCCTGTTCGCTCCCCACGCTTTCGTCCATCAGCGTCAATCGGTATTTAGTAACCTGCCTTCGCAATCGGGGTTCTGTGTAATATCTATGCATTTCACCGCTACACTACACATTCCAGCTACTTCAATACTATTCAAGATTAACAGTATCAACGGCAGTTCTACAGTTAAGCTGCAGGTTTTCACCGCTGACTTATCAACCCGCCTACGGACCCTTTAAACCCAATAAATCCGGATAACGCTCGCATCCTCCGTATTACCGCGGCTGCTGGCACGGAGTTAGC
+
CCCCCGGGGGGGGGGGGGGGGGGGGGGGGGGGGGGGGGGGGGGGGGGGGGGGGGGGGGGGGGGGGGGGGGGGGGGGGGGGGGGGGGGGGGGGGGGGGGGGGGGGGGGAFGGFGGGGGGGGGGGGGGGGGGGGGGGGGGGGGGGGGFGGGGGGGGGGGGGGGGGGGGGGGGGGGGGGFGFGGGGFGGGGGGGGGGGGGGFGFFFFFFFFFFFFFFFFFFFFFFFFFFFFFFFFFDFC<<EFFDFFFFFFFFF@@FFFF@>F;>F>FF?D<B;B6?FDFF0>>9>9>?:F:BFFF9>4:?2<4
@M04999:289:000000000-L3R54:1:1101:23433:14219 2:N:0:445
GACTACTGGGGTATCTAATCCTGTTCGCTCCCCACGCTTTCGTCCATCAGCGTCAATCGGTATTTAGTAACCTGCCTTCGCAATCGGGGTTCTGTGTAATATCTATGCATTTCACCGCTACACTACACATTCCAGCTACTTCAATACTATTCAAGATTAACAGTATCAACGGCAGTTCTACAGTTAAGCTGCAGGTTTTCACCGCTGACTTATCAACCCGCCTACGGACCCTTTAAACCCAATAAATCCGGATAACGCTCGCATCCTCCGTATTACCGCGGCTGCTGGCACGGAGTTAGCC
+
CCCCCGGGGGGEGGGGGGGGGGGGGGGGGGGGGFGGGGGGGGGGG>EGGGGGGGGGGGGGGGGGGGGGGGGGGGGGGFFGGGGGGGGGGFCGGGGGGGGGGGGGGGGGGGGGGGGGGGGGGGGFGGGGGGGGGGGGGGGGGGGGGGGGGFGGGDFAGGGGGGGGGGGGGGGGGEGFFGCGGGGGGGGGGGGGFGGGGGGGFFFFFEBBCEFEEFFFBFFFFB=>DF=DBFFBD=EFFEFFFF;EFFF?EFBD;DEEF>??@1137:B2:61(.5ABA:B07>>>F?F?62?BF9123>9..
@M04999:289:000000000-L3R54:1:1101:8827:14252 2:N:0:445
TGACTACTGGGGTATCTAATCCTGTTTGCTCCCCACGCTTTCGCATCTCAGCGTCAGTATCTGTCCAGAAGGCCGCCTTCGCCACCGGTATTCCTCCACATCTCTACGCATTTCACCGCTACACGTGGAATTCTACCTTCCTCTACAATACTCCAGATAACCAGTTTTAAGTGCAGTTCCCAGGTTGAGCCCGGGGCTTTCACACCTAACTTAATTATCCGCCTACATGCCCTTTACGCCCAGTCATTCCGATTAACGCTCGCACCCTCCGTATTACCGCGGCTGCTGGCACGGAGTTAGC
+
CCCCCGGGGGGGGGGGGGGGGGFGGGGGGGGGGGGGGGGGGGGGGGGGGGGGGFGGGGGGGGGGGGGGGGGGGGGGGGGGGGGGGGGGEGGGGGGGGGGGGGGGGGGGGGGGGGGGGGGGGGGGGGGGGGGGGGGGGGGGGGGGGGGGFGGGGGGGGGGGGGGGE@CFGGGGGGGGFGFGGGGGGFDGGGDGGGGGGGGGBFFFFFFFEFFFEFFFFFFEFDFFFFFFFFFFFBFFFF;DFF?=@FCFFFF;@D?EEFBFFB>BFB???B9B6?>FF9?F0699>B:?BFFFF09><?AF9
@M04999:289:000000000-L3R54:1:1101:18576:14254 2:N:0:445
TTGAACTACTAGGGTATCTAATCCTGTTTGCTCCCCACGCTTTCGCATCTCAGCGTCAGTATCTGTCCAGAAGGCCGCCTTCGCCACCGGTATTCCTCCACATCTCTACGCATTTCACCGCTACACGTGGAATTCTACCTTCCTCTACAATACTCCAGATAACCAGTTTTAAGTGCAATTCCCAGGTTGAGCCCGGGGCTTTCACACCTAACTTAATTATCCGCCTACATGCCCTTTACGCCCAGTCATTCCGATTAACGCTCGCACCCTCCGTATTACCGCGGCTGCTGGCCCGGGGTT
+
@CCCCGGGGGGGGGGGGGGGGGGGGGGGGGGGGGGGGGGGGGGGGGGCGGGGGGGGGGGGGGGGGEAEFGEGGGGGGGGGGGGGGGEFGGGGGGGFGGGGGGGGGGGGGGGGGGGGGG:EGGGGGGGGGGGGGGGGGGGGGGGGGGGGFGGG8EFGFGGGGGGGGGGGGFGGGGGGFGFGGGFFGDEFFGGGGFGGGGGGFFFFFFFFFFFFFFFFFFACFFFFFFFF=ECFFBFFFE<><B@D@E<9?CCC82;DDFE((6-(131233:?982:82<<169(-4(28271(,3-(-76
@M04999:289:000000000-L3R54:1:1101:6364:14274 2:N:0:445
TTCGTGACTACAAGGGTATCTAATCCTGTTCGCTACCCATGCTTTCGAGCCTCAGCGTCAGTAACAGACCAGAGAGCCGCCTTCGCCACTGGTGTTCTTCCATATATCTACGCATTTCACCGCTACACATGGAGTTCCACTCTCCTCTTCTGCACTCAAGTCTCTCAGTTTCCGATGCTCTTCCTCAGTTAAGCTGAGGTCTTTCACATTCAGACTTAAAAGACCGTCTGCGCTCCCTTTACGCCCAATAAATCCGGACAACGCTTGCCACCTACGCATTACCGCGCCTGCTGCAACGTAC
+
CCCCCFFFFGFGGFCCEEGGGGFGGFGFG9FGDCEGGGGGGFE@FGCGGGGGGDEGGCGGCGGGGGGGGGGGFGFGGGG7FC@FFGG:FFGGGGG>FGG<FGCCGFFGGGG?FD:CEFDFGGGEFEGGGFEFCF>@EFAFFGGFGGGFFGGGDCF=FCG8=E,=E=AE@AED:ACE>G?D?DFGGGDFGGGGFG,:3@6+0+1C9CFFEC@<E;90;A88175::A@=9BEBF9@BF=*A>E=2@2;<;37<39@>(,((,,312::;?B?117>0(,146<4(4(((,(2(4)(4),-0(
@M04999:289:000000000-L3R54:1:1101:27252:14277 2:N:0:445
TGACTACCAGGGTATCTAATCCTGTTCGCTCCCCACGCTTTCGTCCATCAGCGTCAATCGGTATTTAGTAACCTGCCTTCGCAATCGGGGTTCTGTGTAATATCTATGCATTTCACCGCTACACTACACATCCCAGCTACTTCAGTACTATTCAAGATTAACAGTATCAACGGCAGTTCTACAGTTAAGCTGCAGGTTTTCACCGCTGACTTATCAACCCGCCTACGGACCCTTTAAACCCAATAAATCCGGATAACGCTCGCATCCTCCGTATTACCGCGGCTGCTGGCACGGAGTTAGC
+
CCCCCGGGGGGGGGGGGGGGGGGGGGGGGGGGGGGGGGGGGGGGGGGGGGGGGGGGGGGGGGGGGGGGGGGGGGGGGGGGGGGEGGGGGGGGFGFGGGGGGGGGGGGGGGGGGGGGGGGGGGGGGGGGGGGGGGGGGGGGDGGGGGGGGGGGGGCADGGGGGGGGGGGGGGGDGDGFGFGGGGGGGGFEGGGGGGGGF8FFFFFFFFEABEFFFFCEFFDF=AD>BFF>22@:(8><8@;00=@E@CEC=2;;3;E3((41,1,(-2)5:3((4(444:0366>FF0776<BB4(4?FB<<
@M04999:289:000000000-L3R54:1:1101:17642:14282 2:N:0:445
GACTACTCGGGTATCTAATCCTGTTCGCTCCCCACGCTTTCGTCCATCAGCGTCAATCGGTATTTAGTAACCTGCCTTCGCAATCGGGGTTCTGTGTAATATCTATGCATTTCACCGCTACACTACACATTCCAGCTACTTCAATACTATTCAAGATTAACAGTATCAACGGCAGTTCTACAGTTAAGCTGCAGGTTTTCACCGCTGACTTATCAACCCGCCTACGGACCCTTTAAACCCAATAAATCCGGATAACGCTCGCATCCTCCGTATTACCGCGTCTGCTGGCACGGAGTTAGCC
+
CCCCCGGGGGGGGGGGGGGGGGGGGGGGGGGGGGGGGGGGGGGGG@FGGGGGGGGGGGFGG8FEFGGGGGGGGGGGGGGGGGCFGGGGGGGGGGGGGGFGGGGGGGGGGGGGGGGGGGGGGGGGGGGGGGGGGGGGGGGGGGGGGGGGGFGGGCFFCFGGGGGGGGGGGGGGGGDGFGFGGGGGGGGGGGGGGGGGGGGGFCABEFBFDE<CEFFFFFBBFB=DFF>@FFFFBEFFF<@FFF;EFEFFEBBFDF@@@FF?6;BFF??FFFFF?BFFFFF6-44?>B?B?()39(3?:9AA7
@M04999:289:000000000-L3R54:1:1101:27124:14294 2:N:0:445
GACTACACGGGTATCTAATCCTGTTCGCTCCCCACGCTTTCGTCCATCAGCGTCAATCGGTACTTAGTAACCTGCCTTCGCAATCGGGGTTCTGTGTAATATCTATGCATTTCACCGCTACACTACACATTCCAGCTACTTCAATACTATTCAAGATTAACAGTATCAACGGCAGTTCTACAGTTAAGCTGCAGGTTTTCACCGCTGACTTATCAACCCGCCTACGGACCCTTTAAACCCAATAAATCCGGATAACGCTCGCATCCTCCGTATTACCGCGGCTGCTGGCACGGAGTTAGCC
+
CCCCCGGGGGGGGGGGGGGGGGGGGGGGGGGGGGGGGGGGGGGGGGGGGGGGGGGGGGGGGGGGGGGGGGGGGGGGGGGGGGGGGGGGGGGGGGGGGGGGGGGGGGGGGGGGGGGGGGGGGGGGGGGGGGGGGGGGGFGGGGGGGGGGGGGGGGGGGGGGGGGGGGGGGGGGGGGGFGFGGGGGGGGGGGGGGGGGGGGGFFFEFFFDFFFFFFFFFFFFFFFFFFFFFFFFFFFFFFDDFFFFFFFFFFFF?FFFFFFFFFFFFFBFFF6<:BFFFFF0>B>BBF:(1:<?;(4?<>AD5
@M04999:289:000000000-L3R54:1:1101:21969:14305 2:N:0:445
GACTACAAGGGTATCTAATCCTGTTTGCTCCCCACGCTTTCGCATCTCAGCGTCAGTATCTGTCCAGAAGGCCGCCTTCGCCACCGGTATTCCTCCACATCTCTACGCATTTCACCGCTACACGTGGAATTCTACCTTCCTCTACAATACTCCAGATAACCAGTTTTAAGTGCAGTTCCCAGGTTGAGCCCGGGGCTTTCACACCTAACTTAATTATCCGCCTACATGCCCTTTACGCCCAGTCATTCCGATTAACGCTCGCACCCTCCGTATTACCGCGGCTGCTGGCACGGAGTTAGCC
+
CCCCCGGGGGGGGGGGGGGGGGGGGGGGGGGGGGGGGGGGGGGGGGGGGGGGGGGGGGGGGGGGGGGGGGGFGGGGGGGGGGGGGGGGGFGGGGGGGGGGGGGGGGGGGGGGGGGGGGGGGGGGGGGGGGGGGGGGGGGGGGGGGGGGGGGGGGGFGGGGGGGFGFGGGGFGGGGGFGFGGGGGGGGGGGGGGGGGGGGGFFFFFFFFFFFBEFFFFFFFFFFFFFFF@@BEFEFFDFFEF<;EFFFE<;<@<@EFFFFFF0;B9?F?<>FF??FFFFF>6>>FFFF?6<26692?FBFF4
@M04999:289:000000000-L3R54:1:1101:9340:14334 2:N:0:445
CATGACTACAAGGGTATCTAATCCTGTTTGCTCCCCACGCTTTCGCATCTCAGCGTCAGTATCTGTCCAGAAGGCCGCCTTCGCCACCGGTATTCCTCCACATCTCTACGCATTTCACCGCTACACGTGGAATTCTACCTTCCTCTACAATACTCCAGATAACCAGTTTTAAGTGCAATTCCCAGGTTGAGCCCGGGGCTTTCACACCTAACTTAATTATCCGCCTACATGCCCTTTACGCCCAGTCATTCCGATTAACGCTCGCACCCTCCGTATTACCGCGGCTGCTGGCACGGAGTTT
+
CCCCCGGGGGGGGGGGGGGGGGGGGGGGGGGGGGGGGGGGGGGGGGGGGGGGGGGGGGGGGGGGGGGGGGGGGFGGGGGGGGGGGGGGGGGGGGGGGGGGGGGGGGGGGGGGGGGGGGGGGGGGGGGGCGGGGGGGGGGGGGGGGGGGGGGGGGGGGGGGGGGGGGGGGGGGGGGGFFFGGGCGFGGGGGGGGGGGGDDGFFFFFFFFFF@BEFFFFFFFFFDFFFFFEEEFFFFFFFE5?F@DF@@3?EFFFFFFFFFFFF?09>>;FFFFFFFBBFA469>4>BB??F(3:>F099B?)
@M04999:289:000000000-L3R54:1:1101:19681:14344 2:N:0:445
TGACAGACTACCGGGGTATCTAATCCTGTTTGCTACCCACGCTTTCGAGCATGAACGTCAGTGTTATCCCAGGAGGCTGCCTTCGCCATCGGTATTCCTCCACATCTCTACGCATTTCACTGCTACACGTGGAATTCTACCTCCCTCTGACACACTCTAGTTAGACAGTTTCAAATGCACGTCCCAAGTTGAGCTCGGGGATTTCACATCTGACTTATCTAACCGTCTGCGCTCGCTTTACGCCCAGTAATTCCGATTAACGCTCGCACCCTACGTATTACCGCGGCTGCTGGCACGTAGT
+
CCCCCGGGGGGGGGGGGGGGGGGGGGGGGGGGGGGGGGGGGGGGGGGGGGGGGGGGGGGGGGGGGGGGGGGGGGGGGGGGGGGGGGGGGGGGGGGGGGGGGGGGGGGGGGGGGGGGGGGGGGGGGGGGGGGEGGGGGGGGGGGGGGGGGGGGGGGGGGGGGGGGGGGGGGGGGGGGFGFGGGGGGGGGGGGGGGGGGGGGFFFFCFFFFFFFFFFFFFFCFFFFFDFFFFFFFFFFFDFFFFFFFFFFEFFEFFFFFFDEFF>??FBBFFFFF?B:?F?BFABFF001>BFDF??<:?<13
@M04999:289:000000000-L3R54:1:1101:23215:14392 2:N:0:445
TAGTAGACTACACGGGTATCTAATCCTGTTTGCTCCCCACGCTTTCGCATCTCAGCGTCAGTATCTGTCCAGAAGGCCGCCTTCGCCACTGGTATTCCTCCACATCTCTACGCATTTCACCGCTACACGTGGAATTCTACCTTCCTCTACAATACTCCAGATAACCAGTTTTAAGTGCAGTTCCCAGGTTGAGCCCGGGGCTTTCACACCTAACTTAATTATCCGCCTACATGCCCTTTACGCCCAGTCATTCCGATTAACGCTCGCACCCTCCGTATTACCGCGGCTGCTGGCACGGAGT
+
CCCCCGGGGGGGGGGGGGGGGGGGGGGGGGGGGGGGGGGGGGGGGGGGGGGGGGGGGGGGGGGGGGGGGGGGGGGGGGGGGGGGGGGGGGGGC??EFGGGGGGGGGGGGGGGGGGGGGGGGGGGGGGGGGGGGFGGGGGGGGGGGGGGGGGGGGGGGGGGCGGGGGGGGGGGGGGGFGFGGGGGGGGFGGGGGGGGGGGCBDAFFFFFFFBE:FFFEFFFFFFFFFFFFFFFFEFFFFFFEDF9BDFEFEEEFFE0;DFFE;@FFFFFF>F?FBBF2?B2<BB9>>B>>B?,51??B;B04
@M04999:289:000000000-L3R54:1:1101:12733:14420 2:N:0:445
GTGACTACTAGGGTATCTAATCCTGTTTGCTCCCCACGCTTTCGCATCTCAGCGTCAGTATCTGTCCAGAAGGCCGCCTTCGCCACCGGTATTCCTCCACATCTCTACGCATCTCACCGCTACACGTGGAATTCTACCTTCCTCTACAATACTCCAGATAACCAGTTTTAAGTGCAGTTCCCAGGTTGAGCCCGGGGCTTTCACACCTAACTTAATTATCCGCCTACATGCCCTTTACGCCCAGTCATTCCGATTAACGCTCGCACCCTCCGTATTACCGCGGCTGCTGGCACGGAGTT
+
CCCCCGGGFFFGGGGGGGGGGGGFGGFGGGGGGGGGGGGGGGFGGGEGGGGGGGGGGGGGGGGGGGGGGGGGFGGGGGGGGGGGGGGGGGGGGGGGGGGGGGGGGGGGGGGGGGGGGGGGGGGGGGGGGGGGGGGGGGGGGGGGGGGGGGGGGFGGGGGGGGGGGGGGGGGFGGFGFGFGGGGGGGGGGGGGGGGGCCGGFFFFFFFFFEFEEFFFFFFFFFFFFFFFFFFFD=BFFE;B@BF?;34?CEFFFF<2?E?;;1032>FF<1:>B0?FBA<<BF9>B0:?0404??>96?B
@M04999:289:000000000-L3R54:1:1101:25895:14427 2:N:0:445
TAAGTGACTACAGGGGTATCTAATCCTGTTCGCTACCCATGCTTTCGAACCTCAGCGTCAGTTACAGACCAGAGAGCCGCCTTCGCCACTGGTGTTCTTCCATATATCTACGCATTCCACCGCTACACATGGAGTTCCACTCTCCTCTTCTGCACTCAAGAAAAACAGTTTCAGCCGCACTTCCCCGGTTAAGCCGAGGGCTTTCACAGCTGACTTGTTCTCCCGCCTGCGTTCGCTTTACGCCCAATAAATCCGGACAACGCTTGCCACCTACGTATTACCGCGGCTGCTGGCAGGTAGT
+
CCCCCGGGGGGGGGGGGGGGGGGGGGGGGGGGGGGGGGGGGGGFGGGGGGGCFGGGGGGGGGGGGFFGEGFGGGFGFGGGGGGGGGDGGGGGGGFGGG9FGGGGGFGAFGGGGGGGGGGGGDGGGGGGGGFD@FGGFGGFCGDFGGGGGGGGGGFDFFFGGCGGGGGGGGGGGGGGFGEGDGGGFFGGGGEGGGGGGGDCAFFFFFFFBBEFFFFCEF8*4885>B96?F@D<;?>FDDFE?302:8?:246>2>0<>BF:41:<6??AB<:,34.4<>BF)((3204;().53((4,-..
@M04999:289:000000000-L3R54:1:1101:17492:14438 2:N:0:445
GACTACTAGGGTATCTAATCCTGTTTGCTCCCCACGCTTTCGCATCTCAGCGTCAGTATCTGTCCAGAAGGCCGCCTTCGCCACCGGTATTCCTCCACATCTCTACGCATTTCACCGCTACACGTGGAATTCTACCTTCCTCTACAATACTCCAGATAACCAGTTTTAAGTGCAATTCCCAGGTTGAGCCCGGGGCTTTCACACCTAACTTAATTATCCGTCTACATGCCCTTTACGCCCAGCCATTCCGATTAACGCTCTCACCCTCCGTATTACCGCGGCTGCTGGCATGGAGTTAGCC
+
CCCCCGCEGF<CFC<CFFGG,<FF@,ECG,E6BECCF@:FGCC:CF<FFCGG,@FBFCEFGFFGGGGGCCCFGGDEG:EEGGEEEFFBFFAFGG,EEGF,A<FAFGGG@B?;EFAAFFEEGFGEE<@FGG?F;=EGC@EEGGGGF,@E9FG8FFC,3DDGCD=36?=DDFFCFFGGFGFCF+=EFEGGG,::E6*;7>5>FBF>?AA4BFC9EFFB<+=>0875C464>ED:5;=C((.;:((:2<3.)41;(4;<;96((.)4448(((-(4()6<(1(2--3:?)4:2).().5(-52)
@M04999:289:000000000-L3R54:1:1101:7786:14461 2:N:0:445
GGCGACTACTCGGGTATCTAATCCTGTTCGCTACCCATGCTTTCGAACCTCAGCGCCAGTTACAGACCAGAGAGCCGCCTTCGCCACTGGTGTTCTTCCATATATCTACGCATTCCACCGCTACACATGGAGTTCCACTCTCCTCTTCTGCACTCAAGAAAAACAGTTTCAGCTGCACTTCCCCGGTTAAGCCGAGGGCTTTCACAGCTGACTTGTTCTCCCGCCTGCGTTCGCTTTACGCCCAATAAATCCGGACAACGCTTGCCACCTACGTATTACCGCGGCTGCTGGCACGTAGTTT
+
CCCCCGGGGGGGGGGGGGGGGGGGGGGGGGGGGGGGGGGGGGGGGGGGGGGGGGGGGGGGGGFGGGGGGGGGGGGGGGGGGGGGGGGGGGGGGGGGGGGGGGGFGGGGGGGGGGGGGGGGGGGGGGGGGGGGGGGGGGGGGGGGGGGGGGGGGGGGGGGGGGGGGGGGGGGGGGGGFGFGGFGGGGGGGAFFGGGGDGGGFFFFFFFFFF==BFFFEFFFFDFFFF@?9<<F@FFFFCC3?FFFF:BFAFFFFFBF>F?6>?:?F?A??B:F:?FFFA<A<;;6;9>BFB??()(.(4?B)
@M04999:289:000000000-L3R54:1:1101:23480:14462 2:N:0:445
AGACTACTCGGGTATCTAATCCTGTTTGCTCCCCACGCTTTCGCATCTCAGCGTCAGTATCTGTCCAGAAGGCCGCCTTCGCCACCGGTATTCCTCCACATCTCTACGCATTTCACCGCTACACGTGGAATTCTACCTTCCTCTACAATACTCCAGATAACCAGTTTTAAGTGCAGTTCCCAGGTTGAGCCCGGGGCTTTCACACCTAACTTAATTATCCGCCTACATGCCCTTTACGCCCAGTCATTCCGATTAACGCTCGCACCCTCCGTATTACCGCGGCTGCTGGCCCGGAGTTAGC
+
<CCCCGGFGGGGGGGGGGGGGGGGGGGGGGGGGGGGGGGGGGGGGGGGGGGGGGGGGGGGGGGGGGGGGGGGGGGGGGGGGGGGGGGGGGGGGGGGGGGGGGGGGGGGGGGGGGGGGGGGGGGGGGGGGGGGGGGGGGGGGGGGGGGGGGGGGGGGGGGGGGGGGGGCFGGGFGGGFGFGGGGGGFCEGGGGGGGGGGGGFFFFFFFFFFFFECFFFFFF>BD>=B=EEFEFFFFEC01A(/:EEAFFFF;@@@@FF;BB?>F6>1:8<?;:(04>AA?>>B>>030,(((-37;>:?AF<
@M04999:289:000000000-L3R54:1:1101:26885:14477 2:N:0:445
ATGGGACTACTGGGGTATCTAATCCTGTTTGCTCCCCACGCTTTCGCATCTCAGCGTCAGTATCTGTCCAGAAGGCCGCCTTCGCCACCGGTATTCCTCCACATCTCTACGCATTTCACCGCTACACGTGGAATTCCACCTTCCTCTACAATACTCCAGATAACCAGTTTTAAGTGCAGTTCCCAGGTTGAGCCCGGGGCTTTCACACCTAACTTAATTATCCGCCTACATGCCCTTTACGCCCAGTCATTCCGCTTAACGCTCGCACCCTCCGTATTACCGCGGCTGCTGGCACGGAGTT
+
CCCCCGGGGGGGGGGGGGGGGGGGGGGGGGGGGGGGGGGGGGGGGGGGGGGGGGGGGGGGGGGGGGGGGGGGGGGGGGGGGGGGGGGGGGGGGGGGGGGGGGGGGGGGGGGGGGGGFGGGGGGGGGGGGGGGDGGGFGGGGGGGGGGGGGGGGGGGGGGGGGGGCFFFCCGGGGGGFGF?DGG@;EEFGFGGGGFGDGGGFFFFFFFF>2@BBFFFFFFFFFFFF@FFFEFFFFFFF;EFFFFFFFFEAFFFF@(6?FFA:>??BF>FFBFFBFFF0(4:41;>>B>08:B>?B?F9;FF:
@M04999:289:000000000-L3R54:1:1101:21163:14484 2:N:0:445
AGAAGACTACTAGGGTATCTAATCCTGTTCGCTCCCCACGCTTTCGTCCATCAGCGTCAATCGGTATTTAGTAACCTGCCTTCGCAATCGGGGTTCTGTGTAATATCTATGCATTTCACCGCTACACTACACATTCCAGCTACTTCAATACTATTCAAGATTAACAGTATCAACGGCAGTTCTACAGTTAAGCTGCAGGTTTTCACCGCCGACTTATCAACCCGCCTACGGACCCTTTAAACCCAATAAATCCGGATAACGCTCGCATCCTCCGTATTACCGCGGCTGCTGGCACGGAGTT
+
CC?CCDGFGGGGEEEFGGGGGGGFGGGGGGGGGGGGEFGGGEFFFEGEEGGGGGGGGGGGGGGGBFGGGGGGGGGGGGGGFGGGGGCGGGGGGEGGGGFGGGGCCFGEFGGGGGFGGGFGGGGGGGGGGGGGGGGGGGGGGGGGFGGGGGGGGCDFGAFF?FFCFGGGGGGGGGGGDGFD=FGGGGGGGGGGGGFFGFC;CFFFFFCBBFB=BF>FEFFFFFFFFFFFFF=DB9?F@EEFEFF;30=EAEC<EFB6@FEFFF:?6>F?9>FFF>(3:0:AFFFF;;1>03,.8:3:4>(44
@M04999:289:000000000-L3R54:1:1101:4044:14487 2:N:0:445
TGAGGACTACCAGGGTATCTAATCCTGTTCGCTCCCCACGCTTTCGCTCCTCAGCGTCAGTGACGGCCCAGAGACCTGCCTTCGCCATCGGTGTTCTTCCCGATATCTACACATTCCACCGTTACACCGGGAATCCCAGTCTCCCCTACCGCACTCCAGTCCGCCCGTACCCGGCGCCGATCCACCGTTAAGCGATGGACTTTCACACCAGACGCCACGCACCGCCCACGCGCTCTTTACGCCCAATAAATCCGGATAACGCTTGCACCTTACGTTTTACCGCGGCTGCTGGCACGTAGTT
+
CCCCC,CD@EGCFGGG<FFGGGGEFG<FGGEGFGGGGGG@FGEFGGGCFGGGAGDFFGC@FFFGG+CCCFFGGFGGFEDFFFGFDGEE=FEG@?FFFBFFFEFG@FAFFGGF@FBFGDBFEG@FGCFF:FGEGDFGG83@E=CFDEF?FDEGEGEGD8D;DE7EC7?EEEE?EGGGDC57CC:FGFECCGECGC5*1:>CFACF6AAA7020455)4..(.-3,71((-3((49:B<)-918>B?11)52-<?B>0:16<0((-,42<:().48:(((--)(,(,3(46?:7<()-(((--
@M04999:289:000000000-L3R54:1:1101:27162:14488 2:N:0:445
TATGCGACTACAGGGGTATCTAATCCTGTTCGCTCCCCACGCTTTCGTCCATCAGCGTCAATCGGTATTTAGTAACCTGCCTTCGCAATCGGGGTTCTGTGTAATATCTATGCATTTCACCGCTACACTACACATTCCAGCTACTTCAATACTATTCAAGATTAACAGTATCAGCGGCAGTTCTACAGTTAAGCTGCAGGTTTTCACCGCTGACTTATCAACCCGCCTACGGACCCTTTAAACCCAATAAATCCGGATAACGCTCGCATCCTCCGTATTACCGCGGCTGCGGGCACGGAGT
+
CCCCCECGGGGGGGGCG@GGFEGC@EFGGEGEGFGGCGEFEDGD<,CFEBFE@EGFDFC@:E<@@FD,CCFDGGGGCAFF8E,CDCC+6B,CE@7@FDEBFFFEA,EEFCEAD<FFEGC;FGE=FGGGFEGGCEE=EGCFGFGFFFGGDFGFFD:ED==EGG83@+32=D:CFED8>D9DFGGFFADEGGGGAFGGFGGGFF6>FF>C99=AAFFCEFFFFFFFF25>(:25<FB@D@;@6>A@;;@@F)96?@@(63(-8:;?B9BF?9:<222:6:0):<<BFBF9((-((-,4390(-
@M04999:289:000000000-L3R54:1:1101:29047:14489 2:N:0:445
TGACTACAGGGGTATCTAATCCTGTTTGCTCCCCACGCTTTCGCATCTCAGCGTCAGTATCTGTCCAGAAGGCCGCCTTCGCCACCGGTATTCCTCCACATCTCTACGCATTTCACCGCTACACGTGGAATTCTACCTTCCTCTACAATACTCCAGATAACCAGTTTTAAGTGCAGTTCCCAGGTTGAGCCCGGGGCTTTCACACCTAACTTAATTATCCGCCTACATGCCCTTTACGCCCAGTCATTCCGATTAACGCTCGCACCCTCCGTCTTACCGCGGCTGCTGGCACGGAGTTAGC
+
CCCCCGGGGGGGGGGGGGGGGGGGGGGGGGGGGGGGGGGGGGGGGEGGGGGFGGGGGGGGGFGGGGGGA<FF8FGGGGGGGGGGGFGFGEGEEGGGGGGGGDCFFFGGGGGGGGGGGDGGDGGG>EGDEGGFGGGGGGGGGGGGGGFGGGGGGFGGFG8EEGGGGGGGGGGGGGGGFGFGGGGGGFFF62:CGGGDCGFGFFFFABFFEFFEFFFBCFFF:BD2(86@EFEBBFF9ED;DFF?E34EFFFE;D@FECD0<:609;FF?BB>((,8)6::>(7>FF?BFB<(.-2;>B?FB:
@M04999:289:000000000-L3R54:1:1101:8059:14512 2:N:0:445
GTAGGACTACCGGGGTATCTAATCCTGTTTGCTACCCATGCTTTCGAGCCTCAGCGTCAGTGACAGACCAGAGAGCCGCCTTCGCCACTGGTGTTCTCCCATATATCTACGCATTTCACCGCTACACATGGAGTTCCACTCTCCTCTTCTGCACTCAAGTTAAACAGTTTCCGTTGCAATTCCTCAGTTGAGCTGAGGGCTTTCACATCCCAGACTTATTTAACCGCCTGCGCTCCCTTTACGCCCAATAAATCCGGACAACGCTTGCCACCTACGTATTACCTCGTCTGCTGGCACTTAT
+
CCC@CGGGFEEGGDGCFGGGGGGGDGGGGGGG9EGGFGG8<F9FGFDEGGGGGGGDFBFGGGGCC<FGFGGGFGGGGG7FG7EDCFGEGGGGFFFGFAFGBFE9@ECFFGGCCFFEFEG9CGGCCFGGFD@A:>EDE9E=DGGGGGDFDGG8EFEFGCGDFGFFCFGGAFGDE==E>89EDGGGE,DCEFCFG,7=F67+00*<FF>+:5=)8*<*8:E*+7/*67@>5@@(9@(05(8)191131??F;E<378@(/6(4(,36:(1:<)((((-,)6445>)),(-3<2434(.,()6)
@M04999:289:000000000-L3R54:1:1101:4179:14519 2:N:0:445
CGACTACTCGGGTATCTAATCCTGTTCGCTCCCCACGCTTTCGTCCATCAGCGTCAATCGGTATTTAGTAACCTGCCTTCGCAATCGGGGTTCTGTGTAATATCTATGCATTTCACCGCTACACTACACATTCCAGCTACTTCAATACTATTCAAGATTAACAGTATCAACGGCAGTTCTACAGTTAAGCTGCAGGTTTTCACCGCTGACTTATCAACCCGCCTACGGACCCTTTAAACCCAATAAATCCGGATAACGCTCGCATCCTCCGTATTACCGCGGCTGCTGGCACGGAGTTAGC
+
CCCCCGGGGGGGGGGGGGGGGGGGGGGGGGGGGGGGGGGDFGGGGGGGGGGGGGGGGGGGGGGGGGGGGGGGGGGGGGGGGGGGGGGGGGGGGGGGGGGGGGGGGGGGGGGGGGGGGGGGGGGGGGGGGGGGGGGGGGGGGGGGGGGGGGGGGGGGGGGGGGGFGGGGGGGGEGGGFGFGGGGGGGGGGGGGGGGGGGGGFFFFEFFFFFFFFFFFFFFFFFFFFFFF(2>DDFEEFFFFFFFFFACEEEF@;<;AE<9,:BFFBFFF>B;(23>A9AFF00136?2::BFF:197?B).-
@M04999:289:000000000-L3R54:1:1101:19789:14520 2:N:0:445
TTAGTGACTACTGGGGTATCTAATCCTGTTCGCTCCCCACGCTTTCGCTCCTCAGCGTCAGTAACGGCCCAGAGACCTGCCTTCGCCATTGGTGTTCTTCCCGATATCTACACATTCCACCGTTACACCGGGAATTCCAGTCTCCCCTACCGCACTCCAGTCCGCCCGTACCCGGCGCAGATCCACCGTTAACCGATGGACTTTCACACCAGACGCGACGAACCGCCTACGAGCGCTTTACGCCCAATAATCCCAGATAACGCTTGCACCCTACGTACTACCGCGGCTGCTGGCACGAAGT
+
CCC@CF@FAFGGGGGGGGGGGGC<FGGGGGGGGGGG@FGGGGGGGF@FGG@EFAFGGGCF@FAEF78@CF@C,B8@ED8FF@EE77C77EF,B,A:FD9EFGGGDGGFC,F9FFFAAF,==+AC@@FFGE7+84E8>;,@EFAFCFCGGD8ECCG>,==8=D?EC9@>@?E??EGEDD4*)*2<4>C:,7=*,5:/:D5CAAFAFFF6;D;11A5>>)82)-11(9;04?::<9(3:3:=)-2;(402).:))5)).))))43-23(.41(((.((.(,.)346((4(4?).0((,((((-
@M04999:289:000000000-L3R54:1:1101:5847:14555 2:N:0:445
GGGTTGACTACACGGGTATCTAATCCTGTTTGCTCCCCACGCTTTCGCATCTCAGCGTCAGTATCTGTCCAGAAGGCCGCCTTCGCCACCGGTCTTCCTCCACATCTCTACGCATTTCACCGCTACACGTGGAATTCTACCTTCCTCTACAATACTCCAGATAACCAGTTTTAAGTGCAGTTCCCAGGTTGAGCCCGGGGCTTTCACACCTAACTTAATTATCCGCCTACATGCCCTTTACGCCCAGTCCTTCCGCTTAACGCTCGCACCCCCCGTATTACCGTCGCTGCTCGCCCTGAGT
+
998B66FFE<FEGGCF@FFFGC,CEAC<FFF<FGGCB:@FE@:F<C@@F@76C9<FC@::@<FEEFCCFGAE,@<A<FG7FC4F<:CC:AFF++8A<FAFFDF,4E;EGGGD7FCGDFGGGGGDFGCFFEE::EDFCC;=EFFGFEEG,EG99@=EGCFD=DFDBF=,2@,6EEDF?D7CFGG,7<38<@E??,43;97*95AF499+)4>E@6FFB+4/B55C(858?;(17=8@=636630391(6))93>D6(4?(49:9:B(4,(41((((-11(5).(-((-34(,)(,(((..(.
@M04999:289:000000000-L3R54:1:1101:13875:14557 2:N:0:445
AGACTACCCGGGTATCTAATCCTGTTCGCTACCCATGCTTTCGAACCTCAGCGTCAGTTACAGACCAGAGAGCCGCCTTCGCCACTGGTGTTCTTCCATATATCTACGCATTCCACCGCTACACATGGAGTTCCACTCTCCTCTTCTGCACTCAAGAAAAACAGTTTCAGCTGCACTTCCCCGGTTAAGCCGAGGGCTTTCACAGCTGACTTGTTCTCCCGCCTGCGTTCGCTTTACGCCCAATAAATCCGGACAACGCTTGCCACCTACGTATTACCGCGGCTGCTGGCACGTACGTAGC
+
CCCCCGGGGGGGGGGGGGGGGGGGGGGGGGGGGGGGGGGGGGGGGGDGGGGGGGGGGGFGGGGFGGGGGGGGGGGGGGGGGGGGGGGGGGGGGGGGGGGGGGFGGGGGGGGGGFGGGGGGGGGGGGGGFGGGGGGGGGGGGGGGGGGGGFF8FGFGGGGGGGGGGGGGGGFFFGGGFFFGGGGGGGGFGGGGGGEDCFGGFFFFFFFFEDBEEFFFFFFDFFFFFFF;@F@BF;@FFFF3:@DFFFE)6:19?>6<BFFB<???AFFF:BFFF23<AA0;101;>B>:>0.3::?,(,),,
@M04999:289:000000000-L3R54:1:1101:28713:14633 2:N:0:445
ATGGGACTACAAGGGTATCTAATCCTGTTTGCTCCCCACGCTTTCGCATCTCAGCGTCAGTATCTGTCCAGAAGGCCGCCTTCGCCACCGGTATTCCTCCACATCTCTACGCATTTCACCGCTACACGTGGGATTCTACCTTCCTCTACAATACTCCAGATAACCAGTTTTAAGTGCAGTTCCCAGGTTGAGCCCGGGGCTTTCACACCTAACTTAATTATCCGCCTACATGCCCTTTACGCCCAGTCATTCCGATTAACGCTCGCACCCTCCGTATTACCGCGGCTGCTGGCACGGAGTT
+
CCCCCGGGFGGGGGGGGGGGGGGGGGGGGGGGGGGGGGGGGGGGGGGGGGGGGGGGGGGGGGGGGGGGGGGGGGGGGGGGGGGGGGGGGGGGGGGGGGGGGGGGGGGGGGGGGGGGGGGGGGGGGGGGGGGGFGGGGGGGGGGGGGGGGGGGGGGGGGGGGGGGGGGGGGGGFGG8DGDFGGGGGGFGGCGEFGGGDDGGFFFFFFFFFFFFDFFF=FFEFFCFFFFFF@F<EFFFFFFFDF>BFDFFFEFEE8(:@F?E:>F?9B>FB<FFF6:078:AAB>9B0((47:>10<2917?:
@M04999:289:000000000-L3R54:1:1101:26660:14645 2:N:0:445
TGACTACTGGGGTATCTAATCCTGTTTGCTCCCCACGCTTTCGCATCTCAGCGTCAGTATCTGTCCAGAAGGCCGCCTTCGCCACCGGTATTCCTCCACATCTCTACGCATTTCACCGCTACACGTGGAATTCTACCCTCCTCTACAATACTCCAGATAACCAGTTTTAAGTGCAGTTCCCAGGTTGAGCCCGGGGCTTTCACACCTAACTTAATTATCCGCCTACATGCCCTTTACGCCCAGTCATTCCGATTAACGCTCGCACCCTCCGTATTACCGCGGCTGCTGGCACGGAGTTAGC
+
CCCCCGGFGGGGGGGGGGGGGGGGGGGGGGGGGGGGDGGGGGGGGGGGGGGGGGGGGGGGGGGGGGGGGGGGGGGGGGGGGGGGGGGGGGGGGGGGGGGGGGGGGGG?FGGGGGGGGGGGGGGGGGFGGGGGGFFGGGGGGGGGGGGGGGGGFGGGGGGGGGGGGGGGGGGGGGFGFGFFGGGFGGGGGGGGGGGGGDFFFFFFFFFFFBEEEFFFFFFFDDFFFFFFEEEFFF@>EFFFFFFFE9EFFFFDFFFFFF>B<0>BFBB?B?FFF?BFFFFF(49>>F??BF0)(-(-4?2A<
@M04999:289:000000000-L3R54:1:1101:28642:14652 2:N:0:445
GTTCGACTACTCGGGTATCTAATCCTGTTTGCTACCCACGCTATCGAGCATGAACGTCAGTGTTATCCCAGGAGGCTGCCTTCGCCATCGGTATTCCTCCACATCTCTACGCATTTCACTGCTACACGTGGAATTCTACCTCCCTCTGACACACTCTAGTTAGACAGTTTCAAATGCACGTCCCAAGTTGAGCTCGGGGATTTCACATCTGACTTATCTAACCGTCTGCGCTCGCTTTACGCCCAGTAATTCCGATTAACGCTCGCACCCTACGTATTACCTCGGCTGCTGGCCCGTATTT
+
CCCCC,@66FGG76CFGFGGF@@CFGGGFFEFG9CFCDCCFC,BCF8FG@FF9,CFFG7@CFGGFFGGGF?7FFDFF<FDEED7FBFCF:FEAFF<EF9FFGCFGDFFAE7F7FEGCGGGFGGAEFGGGDC7,9EAFCGGGG?C=?FEEFGDFGF?E;E=FFFCCDD9EGFG:8DFFGFG?FDEG8D=D,EFGCFCGGDCAAA6BFFAFFC@A>C8CFA?FFFF):<4CFBB2=@=>5*=5;,:@04<<?5<91,;?7EE@978,1(43130,(.5)45>4:21-(,3:)5(((,((-(.-
@M04999:289:000000000-L3R54:1:1101:23958:14653 2:N:0:445
GCTGACTACCAGGGTATCTAATCCTGTTTGCTCCCCACGCTTTCGCATCTCAGCGTCAGTATCTGTCCAGAAGGCCGCCTTCGCCACCGGTATTCCTCCACATCTCTACGCATTTCACCGCTACACGTGGAATTCTACCTTCCTCTACAATACTCCAGATAACCAGTTTTAAGTGCAGTTCCCAGGTTGAGCCCGGGGCTTTCACACCTAACTTAATTATCCGCCTACATGCCCTTTACGCCCAGTCATTCCGATTAACGCTCGCACCCTCCGTATTACCGCGGCTGCTGGCACGGAGTTG
+
CCCCCGFGGGGGGGGFGGGGGGGGGGGGGGGGGGGGCGGGGGGGGGGEGFAFGGGB@FGGGGGGGGGGGGGGEFCGGC:F@FF@FFEGGGGGGGFGCFEFGGGGGGGGGGDFFDAGGGGGGGGGGGGFG=EFFFGADFF=DFFGGGGGGGGGGGGFGFCFFDGGGGGEGGGGGGGGFGFGGF6=DCC?FCFGFCEGGGDGF6FAFFFEDFFBCFFAE9CEF6=9222@=4@E3(;@E<<5<B960;@4)<E?E022;EE?B?:99>09:BFBB4872<A61996>(4<2?((.28;(4?:.
@M04999:289:000000000-L3R54:1:1101:14388:14665 2:N:0:445
TGACTACCAGGGTATCTAATCCTGTTTGCTCCCCACGCTTTCGCATCTCAGCGTCAGTATCTGTCCAGAAGGCCGCCTTCGCCACCGGTATTCCTCCACATCTCTACGCATTTCACCGCTACACGTGGAATTCTACCTTCCTCTACAATACTCCAGATAACCAGTTTTAAGTGCAGTTCCCAGGTTGAGCCCGGGGCTTTCACACCTAACTTAATTATCCGCCTACATGCCCTTTACGCCCAGTCATTCCGATTAACGCTCGCACCCTCCGTATTACCGCGGCTGCTGGCACGGAGTTAGC
+
CCCCCGGGGGGGGGGGGGGGGGGGGGGGGGGGGGGGGGGGGGGGGGGGGGGGGGGGGGGGGGGGGGGGGGGGGGGGGGGGGGGGGGGGGGGGGGGGGGGGGGGGGGGGGGGGGGGGGGGGGGGGGGGGGGGGGGGGGGGGGGGGGGGGGGGGGGGGGGGGGGGGGGGGGGGGGGGGFGFGGGGGGGGGGGGGGGGGGGGGFFFFFFFFFFFFFFFFFFFFFDFDDFFFFFFFFFFFFFF>@FFE@AFFFFFFFFFFFF0;BBFFF9?:FFFF1:BDFA04099F>B7>>?BDF>;BFFFF9
@M04999:289:000000000-L3R54:1:1101:26575:14670 2:N:0:445
CGACTACACGGGTATCTAATCCTGTTTGCTCCCCGCGCTTTCGCATCTCAGCGTCAGTATCTGTCCAGAAGGCCGCCTTCGCCACCGGTATTCCTCCACATCTCTACGCATTTCACCGCTACACGTGGAATTCTACCTTCCTCTACAATACTCCAGATAACCAGTTTTAAGTGCAATTCCAGGTTGAGCCCGGGGCTTTCACACCTAACTTAATTATCCGCCTACATGCCCTTTACGCCCAGTCATTCCGATTAACGCTCGCACCCTCCGTATTACCGCGGCTGCTGGCACGGCGTTAGCC
+
CCCCCGGGGGGGGGGGGGGGGGGGGGGGGGGGGGGGGGGGGGGGGGGGGGGGDFGGGGGGGGGGGGGGGGGGGGGGGGGGDGGGGGGGGGGGGGGGGGGGGGGGGGGGGGGGGGGGGGGGGGGGGGGDGGGGGGGGGGGGGGGGGGGGGGGGGGGGGGGFGGGGGGGGGFCFGFGGFDFGGGCGGF6DFGGGGGGG>FGGFFFFFFFFFEC==FFFFFF2FFFFFFFFFFFFFFF3(16):@FFFFCE?=?FBBBA06:<BFFBF???<04:??9)4:091>>F?:2:????6(,438(),
@M04999:289:000000000-L3R54:1:1101:10423:14677 2:N:0:445
TAGACTACACGGGTATCTAATCCTGTTTGCTCCCCACGCTTTCGCATCTCAGCGTCAGTATCTGTCCAGAAGGCCGCCTTCGCCACCGGTATTCCTCCACATCTCTACGCATTTCACCGCTACACGTGGAATTCTACCTTCCTCTACAATACTCCAGATAACCAGTTTTAAGTGCAATTCCCAGGTTGAGCCCGGGGCTTTCACACCTAACTTAATTATCCGCCTACATGCCCTTTACGCCCAGTCATTCCGATTAACGCTCGCACCCTCCGTATTACCGCGGCTGCTGGCACGGACTT
+
CCCCCGGGGGGGGGGGGGGGGGGGGGGGGGGGGGGGGGGGGGGGGGGGGGGFGGGGGGGGGGGGGGGGGGGGGGGGGGGGGGGGGGGGGGGGGGGGGGGGGGGGGGGGGGGGGGGGGGGGGGGGGGGFEGGGGGGGGGGGGGGGGGGGGGGGGGGGGGGGGGGGGGGGGGGGFGFGFGFGGGGGGGGG?6EGFEECGGGGFFFFFFFFFFFFFFFFFFFFFFFFD>:2?53@FFFFFEFFFFFFE8<??EFF01;;EFFF:8299BFF<0:BFFFFFFFF6(99;9??)(4(5161((.
@M04999:289:000000000-L3R54:1:1101:10339:14723 2:N:0:445
CGCTGGACTACTCGGGTATCTAATCCTGTTTGCTCCCCACGCTTTCGCATCTCAGCGCCAGTATCTGTCCAGAAGGCCGCCTTCGCCACCGGTATTCCTCCACATCTCTACGCATTTCACCGCTACACGTGGAATTCTACCTTCCTCTACAATACTCCAGATAACCAGTTTTAAGTGCAGTTCCCAGGTTGAGCCCGGGGCTTTCACACCTAACTTAATTATCCGCCTACATGCCCTTTACGCCCAGTCATTCCGATTAACGCTCGCACCCTCCGTATTGCCGCGGCTGCTGGCACGGAGT
+
CCCCCGGFFGGCFEEEGGGFFGGGGGGGGGGGFGGGGGGECEFGGGGGGGGCFCFGGDGGGGGGGGGGGGGFFCFGGGCFGGDGFEGEGGGECCEGA?@FFGGGGGGGGGGGGGGGGGGGGGGGGGGGCFF7FGFFFGGGGGGGGGGGDGFFGGGFFGGGGGGGFGGC@FDGGGGGFD;8=CFCBFGGGGGCGGGGGDDDBB>FBA@A2=BEEFFFFAF?FFF?DD25?DE?CE=@FF88C;7(6(=EE4?C?7@?<<195<FFF>>67342631818?DA>;09,(7>6)3034<190>3
@M04999:289:000000000-L3R54:1:1101:20437:14726 2:N:0:445
GGACTACACGGGTATCTAATCCTGTTCGCTCCCCACGCTTTCGTCCATCAGCGTCAATCGGTACTTAGTAACCTGCCTTCGCAATCGGGGTTCTGTGTAATATCTATGCATTTCACCGCTACACTACACATTCCAGCTACTTCAATACTATTCAAGATTAACAGTATCAACGGCAGTTCTACAGTTAAGCTGCAGGTTTTCACCGCTGACTTATCAACCCGCCTACGGACCCTTTAAACCCAATAAATCCGGATAACGATCGCATCCTCCGTATTACCGCGGCTGCTGGCACGGAGTTAGC
+
CCCCCFGFGGGGGGGGGGGGGFGGGGGGGGGGGGGGGGGGGGGGEGGGGGGGGGGEGGGGGGGGGGGGGGGGGGGGGGGGGGGGCGGGGGGGGGGFFGGGGGGGGGGGGGGGGGGGGGGGGGGGGGGGGGGGGCFFGGGGGGGGGGGGGGAFGGGGFGGFGGGGFDFGGGGGEGGGBCFGGGGCFCFCGGGGGGGGFGDGFFFFFFFFFFF?EFFFEFFD>=@DFFFFFF>@D@EECFFFFF?16=EC?@;>;@@AFF(,6><?:>:,)49:?74).)39660>;??F?01),79((4<D<
@M04999:289:000000000-L3R54:1:1101:25483:14730 2:N:0:445
TTTGACTACTCGGGTATCTAATCCTGTTCGCTCCCCACGCTTTCGCTCCTCAGCGTCAGTGACGGCCCAGAGACCTGCCTTCGCCATCGGTGTTCTTCCCGATATCTACACATTCCACCGTTACACCGGGAATTCCAGTCTCCCCTACCGCACTCCAGTCCGCCCGTACCCGGCGCCGATCCACCGTTAAGCGATGGACTTTCACACCAGACGCGACGAACCGCCTACGAGCGCTTTACGCCCAATAAATCCGGACAACGCTTGCCACCTACGTATTACCGCGGCTGCTGGCACGTAGTT
+
CCCCCGGGGGGGGGGGGGGGGGGGGGGGGGGGGGGGGGGGGGGGGGGGGGGGGGGGGGGGGGGGGGGGGGGGGGGGGGGGGGGGGGGGGGGGGGGGGGGGGGGGGGGGGGGGGGGGGGGGGGGGGGGGGGGGGGGGGGGGGGGGGGGGGGGGGGGGGGGGGGGGGGGGGGGGGGGGFGFGGGGGGGGGGGGGGGGGGGGGFFFFFFFFFFFFBEFEFFEBEF;2>BFB614269??F94B?FFFFFFFF9<0;(49BFF>6??F?BAFFFF?BFFFFBFAB>F>191:0:01(.4:2029
@M04999:289:000000000-L3R54:1:1101:11615:14772 2:N:0:445
GGACTACTAGGGTATCTAATCCTGTTCGCTACCCATGCTTTCGAACCTCAGCGTCAGTTACAGACCAGAGAGCCGCCTTCGCCACTGGTGTTCTTCCATATATCTACGCATTCCACCGCTACACATGGAGTTCCACTCTCCTCTTTTGCACTCAAGAAAAACAGTTTCAGCTGCACTTCCCCGGTTAAGCCGAGGGCTTTCACAGCTGACTTGTTCTCCCGCCTGCGTTCGCTTTACGCCCAATAAATCCGGACAACGCTTGCCACCCCGTATTACCGCGGCTGCTTGCACGTAGTTAGCC
+
CCCCCGGGGGGGGGGGGGGGGGGGGGGGGGGGGGGGGGGGGGGGGGGGGGGGGGGGGGGGGGGGGGGGGGGGGGGGGGGGGGGGGGGGFGGGGGGGGGGGGGGGGGGGGGGGGGGGGGGGGGGGGGGGGGGGGGGGGGGGGGGGGGGGGGGGGGGGGGGGGGGGGGGGGGGGGGGGFGFGGGGGGGGGGGGGGGGGGGGGFFFFFFFFFFFFEFFFFFFFEFBFFFFDDFFFFFFFFFFFFF<DFFFCCE61;>FFFFFBB:F?A?6(,24>BB2<A:>0;BB;?0)487<6::4,6<2)4
@M04999:289:000000000-L3R54:1:1101:23827:14773 2:N:0:445
CAGACTACTCGGGTATCTAATCCTGTTTGCTACCCACGCTTTCGAGCATGAACGTCAGTGTTATCCCAGGAGGCTGCCTTCGCCATCGGTATTCCTCCACATCTCTACGCATTTCACTGCTACACGTGGAATTCTACCTCCCTCTGACACACTCTAGTTAGACAGTTTCAAATGCACGTCCCAAGTTGGGCTCGGGGATTTCACATCTGACTTATCTAACCGTCTGCGCTCGCTTTACGCCCAGTAATTCCGATTAACGCTCGCACCCTACGTATTACCGCGGCTGCTGGCACGTAGTTAC
+
CCCCCGGGGGGGGGGGGGGGGGGGGGGGGGGGGGGGGGGGGGGGGGGGGGGGGGGGGGGGGGGGGGGGGGGGGGGGGGGGGGGGGGGGGGGGGGGGFGGGGGGGGGGGGGGGGGGGGGGGGGGGGGFGEGGGGGGGGGGGGGGGGGGGGGGGGGGGGGGGGGGGGGGGGGGGGGGGFGFGDGGGGGGGGGGGGGGGGGGGFFFFFFFFFFFFFFFFFFFEAFFFFFF>B>F@9=DFFFFFFFFFEEFCEFFF@FF7?EFFF<9>>BBF??BFF?>:<A<B>9>;;>?B?:1,3((,.,4:)
@M04999:289:000000000-L3R54:1:1101:22195:14782 2:N:0:445
AGGGACTACAAGGGTATCTAATCCTGTTTGCTCCCCACGCTTTCGCATCTCAGCGTCAGTATCTGTCCAGAAGGCCGCCTTCGCCACCGGTATTCCTCCACATCTCTACGCATTTCACCGCTACACGTGGAATTCTACCTTCCTCTACAATACTCCAGATAACCAGTTTTAAGTGCAGTTCCCAGGTTGAGCCCGGGGCTTTCACACCTAACTTAATTATCCGCCTACATGCCCTTTACGCCCAGTCATTCCGATTAACGCTCGCACCCTCCGTATTACCGCGGCTGCTGGCACGGAGTT
+
CCCCCGGGGGGGGGGGGGGGGGGGGGGGGGGGGGGGGGGGGGGGGGGGGGGGGGGGGGGGGGGGGGGGGGGGGGGGGGEGGGGGGGGGGEGGGGGGGGGGGGGGGGGGGGGGGGGGGGGGDGGGGGGGGGGGGGGGGGGGGGGGGGGGGGGGGGGGGGGGGGGGGGGGGGGGGGGFFGFGGGGGGFGGGFGGGGGGGGGGFFFFFFFFFEFFEFFFFFFFFFFBD?FFFFE=@BEDFCEFFFFFFFFEFFFFFF;?FFFFF?0(36>>B00<FBF??DFFFFFFFFBFDD???B<>09BF
@M04999:289:000000000-L3R54:1:1101:14747:14822 2:N:0:445
TATGACTACCGGGGTATCTAATCCTGTTCGCTCCCCACGCTTTCGTCCATCAGCGTCAATCGGTATTTAGTAACCTGCCTTCGCAATCGGGGTTCTGTGTAATATCTATGCATTTCACCGCTACACTACACATTCCAGCTACTTCAATACTATTCAAGATTAACAGTATCAACGGCAGTTCTACAGTTAAGCTGCAGGTTTTCACCGCTGACTTATCAACCCGCCTACGGACCCTTTAAACCCAATAAATCCGGATAACGCTCGCATCCTCCGTATTACCGCGGCTGCTGGCACGGAGTT
+
CCCCCGGGGGGDGGGGGGGGGGGGGGGGGGGGGGGGGGGGGGGGGGGGGGGGGGGGGGGGGGGGGGGGGGGGGGGGFGGGGGGGG>FFGGGGFGGGGGGGGGGGGGGGGFGGGGGGGGGGGGGGGGGGGGGGGGGGGGGGGGGGGGGGGGGGGGGGGGGGGGGGGGGGGGGFGGGGFGFFGGGGGGGGGGGGGGGGGGGGFFFFFFDEAA>F=FFFFFFFFFBF@@FFFF@F6;;=EFFFEF?@FF;EFE38;FFF@FFFFBBFFBB>BBAF9?((3<D4:>B>F01<?)401)4342<?
@M04999:289:000000000-L3R54:1:1101:25989:14831 2:N:0:445
TTGACTACTGGGGTATCTAATCCTGTTCGCTACCCATGCTTTCGAACCTCAGCGTCAGTTACAGACCAGAGAGCCGCCTTCGCCACTGGTGTTCTTCCATATATCTACGCATTCCACCGCTACACATGGAGTTCCACTCTCCTCTTCTGCACTCAAGAAAAGCAGTTTCAGCTGCACTTCCCCGGTTAAGCCGAGGGCTTTCACAGCTGACTTGTTCTCCCGCCTGCGTTCGCTTTACGCCCAATAAATCCGGACAACGCTTGCCACCTACGTATTACCGCGGCTGCTGGCACGTAGTT
+
CCCCCGGGGGGGGGGGGGGGGGGGGGGGGGGGGGGGGGGGGGGGGGGGGGGGDEEGGGGGGGGGGGGGGGGGGGGGDGGGGGGGGGGGGFGGGGG9<FGGGGGFGGGGGGGGGGGGGGGGGGGGGGGGGGGGFGGGGGGEFGGGGGGGGGGGDGGGGGGGGFFGGFGGFFGGDGGFFGFDFGGGDGGGGFGGGGGGGGGGFBFFFFFFFFFBEFFBCFFEFFFF9BFFFFFF>D@DFEDF;BD6@EA3?EEF3<>96<;6<FFFFBDB1>BFB?FFFF<?>>1>9(:?B?:03<<<??D
@M04999:289:000000000-L3R54:1:1101:10206:14929 2:N:0:445
GACTACAAGGGTATCTAATCCTGTTCGCTACCCATGCTTTCGAACCTCAGCGTCAGTTACAGACCAGAGAGCCGCCTTCGCCACTGGTGTTCTTCCATATATCTACGCATTCCACCGCTACACATGGAGTTCCACCCTCCTCTTCTGCACTCAAGAAAAACAGTTTCAGCTGCACTTCCCCGGTTAAGCCGAGGGCTTTCACAGCTGACTTGTTCTCCCGCCTGCGTTCGCTTTACGCCCAATAAATCCGGACAACGCTTGCCACCTACGTATTACCGCGGCTGCTGGCACGTAGTTAGCC
+
CCCCCGGGGGGGGGGGGGGGGGGGGGGGGGGGGGGGGGGGGGGGGGGGGGGGGGGGGGGGGGGGGGGGGGGGGCGGGGGGDFGGGGGFGGGGGGGGGGGGGGGGGGGGGGGGGGGGGGGGGGGGGGGGGGGGGGGGGGGGGGGGGGGGGGGGGGGGGGGGGGGGGGDGGGGGFGGGFGFGGGDEGGGGGGGDGGGGGGGGFFCFFFFFFFEFFAFFEFF@FFFD=@9?;;;DFFF<?@@A<?15@;)5.7;((41249BB??B920?(4(4<44<D966>B9060:>:((423.4:B<:A2
@M04999:289:000000000-L3R54:1:1101:16226:14964 2:N:0:445
GACTACAGGGGTATCTAATCCTGTTCGCTCCCCACGCTTTCGTCCATCAGCGTCAATCGGTATTTAGTAGCCTGCCTTCGCAATCGGGGTTCTGTGTAATATCTATGCATTTCACCGCTACACTACACATTCCAGCTACTTCAATACTATTCAAGATTAACAGTATCAACGGCAGTTCTACAGTTAAGCTGCAGGTTTTCACCGCTGACTTATCAACCCGCCTACGGACCCTTTAAACCCAATAAATCCGGATAACGCTCGCATCCTCCGTATTACCGCGGCTGCTGGCACGGAGTTAGCC
+
CCCCCGGGGGGGGGGGGGGGGGGGGGGGGGGGGGGGGGEGGGGGG@FGGGFGGGGGGGGGGGGGGGGGGGGGGGGGGGGGGG@EGGGGGGGGGGGGGGGGGGGGGGGGGGGGGGGGGGCGGGGGGGGGGGGGGGGGGGGGGGGFGGGGGFGGGGGDGGFGGGGGGGGGGGGGGGGFFGFGGGGGGGGGFA@CGFG?FGGGFFFFFFFFFFEFCFFFFF>AEFFFFF@?@=@D=EEFEA@EFFFEEEFFFBB<6<><;9;0(-467:<AB>?F<:AD<1(7007>:72::3<014(4(-6<7
@M04999:289:000000000-L3R54:1:1101:27145:14974 2:N:0:445
TGACTACAGGGGTATCTAATCCTGTTTGCTCCCCACGCTTTCGCATCTCAGCGTCAGTATCTGTCCAGAAGGCCGCCTTCGCCACCGGTATTCCTCCACATCTCTACGCATTTCACCGCTACACGTGGAATTCAACCTTCCTCTACAATACTCCAGATAACCAGTTTTAAGTGCAGTTCCCAGGTTGAGCCCGGGGCTTTCACACCTAACTTAATTATCCGCCTACATGCCCTTTACGCCCAGTCATTCCGATTAACGCTCGCACCCTCCGTATTACCGCGGCTGCTGGCACGGAGTTAGC
+
CCCCCGGGGGGGGGGGGGGGGGGGGGGGGGGGGGGGGGGGGGGGGGGGGGGGGGGGGGGGGGGGGGGGGGGGGGGGGGGGGGGGGGGGGGGGGGGGGGGGGGGGGGGGGGGGGGGGGGGGGGGGGFGGGGGGGGGGGGGGGGGGGGGGGFGGGGGGGGGGGGGGGGGGGFGFDGGGFGFGGGGFGGGGGGGGGGGGGGGFFFFFFFFFFFFFEFFFFFFF>BDFFDFFEBFFFDFEFDDFF?DFFFF?CC18@?@FEFFF?BBFFFF018>?:F:BFFFFB099>F?0?FFBB;FF?FFB<
@M04999:289:000000000-L3R54:1:1101:5050:15000 2:N:0:445
TGACTACTAGGGTATCTAATCCTGTTTGCTCCCCACGCTTTCGAGCATGAACGTCAGTGTTATCCCAGGAGGCTGCCTTCGCCATCGGTATTCCTCCACATCTCTACGCATTTCACTGCTACACGTGGAATTCTACCTCCCTCTGACACACTCTAGTTAGACAGTTTCAAATGCACGTCCCAAGTTGAGCTCGGGGATTTCACATCTGACTTATCTAACCGTCTGCGCTCGCTTTACGCCCAGTAATTCCGATTAACGCTCGCACCCTACGTATTACCGCGGCTGCTGGCACGTAGTTAGC
+
CCCCCGGGGGGGGGGGGGGGGGGGGGGGGGGFGGGGGGGGGGGGGGGGGGGGGGGEGFGGGGGGGGGGGGGGGGGGGGCFGGGGGGGGGGGFGGGGGGGGGGGGGGGGGGGGGGGGGGGGGGGGGFGGGGGGGFGGGGGGDGGGGGGGGEGGGGD;EFGFGGGGGGCEFGGGGGGGFG?GGGGGGGGFGGGFGGGGGGGGFFFFFFFFFFBFFFCFEFFDFFFFDF9AFFABFDFE=@>?@D@FF?CEEEE<6;D?C1;@DFFFFB??FB?14A(<<2:010;;;?FFFF<DBB?6:AFFA
@M04999:289:000000000-L3R54:1:1101:10595:15016 2:N:0:445
TGTGTGACTACCGGGTTATCTAATCCTGTTTGCTCCCCACGCTTTCGCATCTCAGCGTCAGTATCTGTCCAGAAGGCCGCCTTCGCCACCGGTATTCCTCCACATCTCTACGCATTTCACCGCTACACGTGGAATTCTACCTTCCTCTACAATACTCCAGATAACCAGTTTTAAGTGCAGTTCCCAGGTTGAGCCCGGGGCCTTCACACCTAACTTAATTATCCGCCTACATGCCCTTTACCCCCAGTCATTCTGATTAACGCTCGCCCCCTCCGTATTACCGCGCCTCCTGGCACGGAGT
+
C@CC<FECFGGGGGC+,:EEFGCFCCF<FEF@F@,E,6,@EG:@,,B:C,FCFFG8:@@FCEFGGFDG,,99F@F,FFGCFE,5,,,8?=@=FB<,AF,B?FE<E=?FGD<FF@FG9A;EF8>64FFBFEE+@@FGGF;EFG8@,@EA99=DEAE8E36@,969D==,@,32,@D=+?+62?5,3@@@@<,1<DFC;DGC@*/3?949<<:;))=B*1=4@?8;=22@231))))6414+7)/1698.7.755)5?)<.)6((44(((((-48(-8(.8--6:>9(,,(41)(((.,-,--
@M04999:289:000000000-L3R54:1:1101:15509:15030 2:N:0:445
GACTACTAGGGTATCTAATCCTGTTCGCTACCCATGCTTTCGAGCCTCAGCGTCAGTAACGGACCAGAGAGCCGCCTTCGCCACTGGTGTTCTTCCATATATCTACGCATTTCACCGCTACACATGGAGTTCCACTCTCCTCTTCTGCACTCAAGTCTCTCAGTTTCCGATGCTCTTCCTCAGTTAAGCTGAGGGCTTTCACATTCAGACTTAAAAGACCGCCTGCGCTCCCTTTACGCCCAATAAATCCGGACAACGCTTGCCACCTACGTATTACCGCGGCTGCTGGCACTTAGTTAGC
+
CCCCCGGGGGGGGGGGGGGGGGGGGGGGG7FGFGGGGGGGGGFGGGGGGGGGGGGGGGGGGGEGGGGGGGGGGGGGGGGGGGDGGGGGGGGGGGGGGGGGGGGGGGGGGGGGGGGGGGGGGGGFGGGGGGFGGGGGGGGGGGGGGGGGFGGGGGGFGGGGGGGGGGGGGGGGGGGGFGFFGG+EFGGGGGFGGGGGGGGGFFFFBFFFEEFFFFFFCAFF99=DFFF(6@@FDFECFDDFB1?3@@355;;96>>3?00:?FF7<BFF?F:3<<?<AF(901949147:12<()6-6)))-
@M04999:289:000000000-L3R54:1:1101:29497:15041 2:N:0:445
CTGACTACCGGGGTATCTAATCCTGTTCGCTACCCATGCTTTCGAACCTCAGCGTCAGTTATAGACCAGAGAGCCGCCTTCGCCACTGGTGTTCTTCCATATATCTACGCATTCCACCGCTACACATTGAGTTCCACTCTCCTCTTCTGCACTCAAGAAAAACATTTTCAGCTGCACTTCCCCGGTTAAGCCGAGGTCTTTCACAGCTGACGTGTTCTCCCGCCTGCGTTCGCTTTACGCCCAATAAATCCGGACAACGCTTGCCACCTACGTATTACCGCGCCTGCTGGCACGTATTTAC
+
@BCC,@@,FCE@@F;FD@AF9FGGGAEGC:F,8FGGGGDG9FGGDC<@,B<E<FBFF@<C9F<E9<FDGCGGDG@6C@,,:,??,CFFGGCF,A,,:CFDEG,?F<EC:>F:=5CFFA==C+>EB5A,C5,AE=BAE>4>=4AFC9=CEGGGCE=8>9,DD,+@,27EEFFEFG?8?ADF=DG6CEEE97ECEC:***+5BF>B9+*9=@B):);AC:B46(6>>2(72,:;@FD<).6:.60=F))1<459200((292<1::2)41((.37).(.66((40,,((,.(4(4(,,).6-)
@M04999:289:000000000-L3R54:1:1101:21922:15063 2:N:0:445
CACGACTACTGGGGTATCTAATCCTGTTCGCTACCCATGCTTTCGAGCCTCAGCGTCAGTAACAGACCAGAGAGCCGCCTTCGCCACTGGTGTTCTTCCATATATCTACGCATTTCACCGCTACACATGGAGTTCCACTCTCCTCTTCTGCACTCAAGTCTCTCAGTTTCCGATGCTCTTCCTCAGTTAAGCTGAGGGCTTTCACATTCAGACTTAAAAGACCGCCTGCGCTCCCTTTACGCCCAATAAATCCGGACAACGCTTGCCACCTACGTATTACCGCGGCTGCTGGCACGTAGTT
+
CCCCCGGGGGGGGGGGGGGGGGGGGGGGGGGGGGGGGGGGGGGGG<FGGGGFGGGGGGGGGGGGGGGGGGGGGGGGGGGGGGGGGGGGGGGGGGGGGGGGGGGGGGGGGGGGGGGGGGGGGGGGGGGGGGGGGGGGGGGGGGGGGGGGGGGGGGGGGGGGGGGGGGGGGGGGGGGGFGFGGGGGGGGGGGGGFGGGGGGGFFFFFFFFFEFFFFFFFFFFFFFFFFFFFFFFFBDFEFFFFFFFFDFFE;CEFBF?BFFFF9??BFFFFFFFFFFFAFBBAFFB>B;>FFF(::76:?1::
@M04999:289:000000000-L3R54:1:1101:9643:15115 2:N:0:445
ACCAGGACTACTAGGGTATCTAATCCTGTTTGCTCCCCACGCTTTCGCATCTCAGCGTCAGTATCTGTCCAGAAGGCCGCCTTCGCCACCGGTATTCCTCCACATCTCTACGCATTTCACCGCTACACGTGGAATTCTACCTTCCTCTACAATACTCCAGATAACCAGTTTTAAGTGCAGTTCCCAGGTTGAGCCCGGGGCTTTCACACCTAACTTAATTATCCGCCTACATGCCCTTTACGCCCAGTCATTCCGATTAACGCTCGCACCCTCCGTATTACCGCGGCTGCTGGCACGGAGT
+
CCCCCGGGGGGGGGGGGGGGGGGGGGGGGGGGGGGGGGGGGGGGGGGGGGGGGGGGGGGGGGGGGGGGGGGGGGGFFGGGGGGGGGGGEGG@ECDGFGGGGGGGGGGGGGGFGGGGGGGGGGGGGGGGGGGGCGGGGGGGGGFCFGGGGGGGGFGGGGGGGGGGGGFG9FGGGGGGFG7DFGGG?GFGGGGGGGF?DC7DEFFFFFFFEABFFFFFFFFFFEC?@FDF?FEFFFB@E@FFC@F>F@(/;7CCF5(3@6;F<7>F?B>9;9((28961::<2629>>40-8??(88?B;0(-
@M04999:289:000000000-L3R54:1:1101:2147:15151 2:N:0:445
ATTAGACTACTGGGGTATCTAATCCTGTTTGCTACCCACGCTTTCGAGCATGAACGTCAGTGTTATCCCAGGAGGCTGCCTTCGCCATCGGTATTCCTCCACATCTCTACGCATTTCACTGCTACACGTGGAATTCTACCTCCCTCTGACACACTCTAGTTAGACAGTTTCAAATGCACGTCCCAAGTTGAGCTCGGGGATTTCACATCTGACTTATCTAACCGTCTGCGCTCGCTTTACGCCCAGTAATTCCGATTAACGCTCGCACCCTACGTATTACCGCGGCTGCTGGCACGTAGTT
+
CCCCCGGGGGGGGGGGGGGGGGGGGGGGGGGGGGGGGGGGGGGGGGGGGGGGGGGGGGGGGGGGGGGFGGGGGGGGGGGGGGGGGEEGGGGGGGGGGGGGGGGGGGGGGGGGGGGGFFGGGGGGGGGGGGGGGGGGGGGGGGGGGGGGGFGGGGGGGGGGGGGGC8FGGGGGGGGGFGFGFGGGGGFGGGGGFCDDGGGGBFAFFFFFFF@5EF6BEFFEFEF=<=@BA>AAD@FFFBCF@2>><;E)7CCEEF00:?EE(721:>FF2:17::??AFFAB?99699B<38B(..4.2((.
@M04999:289:000000000-L3R54:1:1101:20168:15161 2:N:0:445
GATTGACTACCCGGGTATCTAATCCTGTTTGCTCCCCACGCTTTCGCATCTCAGCGTCAGTATCTGTCCAGAAGGCCGCCTTCGCCACCGGTATTCCTCCACATCTCTACGCACTTCACCGCTACACGTGGAATTCTACCTTCCTCTACAATACTCCAGATAACCAGTTTTAAGTGCAGTTCCCAGGTTGAGCCCGGGGCTTTCCCACCTAACTTAATTGTCCGCCTACATGCCCTTTACGCCCAGTCATTCCGATTAACGCTCGCATCCTCCGTATTACCGCGGCTGCTGGCACGGAGTT
+
CCCCCGGGGGGGGGGGGGGGGGGGGGGGGGGGGGGGGGGGGEEGGGGGGGGGGGGGGGGGGGGGGGGGGGGGFGGGGGGGEEGGGGGGGGGGG=FGGGGGGGGGGGGGGGGGGGGGGGGGGGGGGGGGGGGGGGGGGGGGGGGGGGGGGGGGGGFGGGGGFAFGGGGDGGGGGGGGFGFGGGGGGGGGGGGGGGGGGGGGFFFAFFFFFFFEFFFFCFFEFFFFFFFFFFFFFFFFDFFFFDF>1?E8@EEECE;::?F<?>FBB>FFF:?F<B??B><DFBB39BB;BF722:?:>29?4
@M04999:289:000000000-L3R54:1:1101:8328:15262 2:N:0:445
TGGACTACCGGGGTATCTAATCCTGTTTGCTCCCCACGCTTTCGCATCTCAGCGTCAGTATCTGTCCAGAAGGCCGCCTTCGCCACCGGTATTCCTCCACATCTCTACGCATTTCACCGCTACACGTGGAATTCTACCTTCCTCTACAATACTCCAGATAACCAGTTTTAAGTGCAGTTCCCAGGTTGAGCCCGGGGCTTTCACACCTAACTTAATTATCCGCCTACATGCCCTTTACGCCCAGTCATTCCGATCAACGCTCGCACCCTCCGTAGTACCGCGCCTGCTGGCACGTACAT
+
@CCCCGGFFEGGGGGGGGGGGGEEFGAFGFFGGGGGECGGGGGGEG,@FFGGCF@FFGGA<FGGGGGGF9<<FFGGGGGDGCGGGGGGGG7<FF?EGGG<=F?FGGGGGGGDEFFGGFGGECE?FBEF=?5C:F=EA99DGFG8=AG,,=,?DE=FG,@3EFG9=DFGFD86EEDFACFG;;+4>D6,,4@@EE5*9>>C?FBCF6B;BE@C<4BBEF+>+6(953=@9);)8@@@CF1>1;?(.=A356?.1((,5?2024997918:8?9B((,.4)(--(,(40(,3:(5?,.((-
@M04999:289:000000000-L3R54:1:1101:12240:15277 2:N:0:445
GCGTGACTACTCGGGTATCTAATCCTGTTTGCTCCCCACGCTTTCGCATCTCAGCGTCAGTATCTGTCCAGAAGGCCGCCTTCGCCACCGGTATTCCTCCACATCTCTACGCATTTCACCGCTACACGTGGAATTCTACCTTCCTCTACAATACTCCAGATAACCAGTTTTAAGTGCAGTTCCCAGGTTGAGCCCGGGGCTTTCACACCTAACTTAATTATCCGCCTACGTGCCCTTTACGCCCAGTCATTCCGATTAACGCTCGCACCCTCCGTATTACCGCGGCTGCTGGCACGGATTT
+
CCCCCGGCGGGGGGGGGGGGGFG<FFGGGGCFDGGGGGGGGGGFFGGGGGGGEGGGGGGEGDFGGGGGGGGGFC@FFG7FEGGGGGCGGGGGGCFGGG9FGFGGGGGFEGGGGGGGGGGGGGGGGGGGGEGGGGGGGGGCCGGGGGD9FDFGFFGGGGGDGGGGGGGGGGGGGGGGF?BGGGGGGGGGFGGGFGGGGDGGFFFFFFFF@BB@BFCFFFFCFE?@DF@@DFD@D;@F;@);;?F@7?@<EF))<1(/3;<A6>F04((-6((4:>??FB<A213(326(4:?7<24-63(44
@M04999:289:000000000-L3R54:1:1101:3629:15302 2:N:0:445
TGGTGACTACCGGGGTATCTAATCCTGTTCGCTCCCCACGCTTTCGTCCATCAGCGTCAATCGGTACTTAGTAACCTGCCTTCGCAATCGGGGTTCTGTGTAATATCTATGCATTTCACCGCTACACTACACATTCCAGCTACTTCAATACTATTCAAGATTAACAGTATCAACGGCAGTTCTACAGTTAAGCTGCAGGTTTTCACCGCTGACTTATCAACCCGCCTACGGACCCTTTAAACCCAATAAACCCGGATAACGCTCGCTTCCTCCGAATTACCGCGGCTGCTTGCACGGAGTT
+
CCBCC9FEFFFGG+6FGFFDD@ECFGGGFGGGGDGCFCFCFFFFGFGGGEGGGGGG@CC@D,@CCFCFFFGGAFGGGDGGFGGGGB@FGFDCCFEFFFEFFGGFG<EAFGFGFGGGGGECFC=F@FGFGGFG?FFGG;DDF8EFFFGEF:@AFEDGCADFFGGGGGGFGGGGGFDE5+9?@CGFFFFGGCCFFGGF70?CFFFFFFFEBF4@BFFFAFA4@B=@B@FFFF2(.623;ECCFA;7@(6)7;E1336(36>783(:>>(,4:AA?((((44>A?(4((,7:?)5?241(,4<:
@M04999:289:000000000-L3R54:1:1101:25890:15318 2:N:0:445
GACTACAAGGGTATCTAATCCTGTTCGCTCCCCACGCTTTCGCTCCTCAGCGTCAGTGACGGCCCAGAGACCTGCCTTCGCCATCGGTGTTCTTCCCGATATCTACACATTCCACCGTTACACCGGGAATTCCAGTCTCCCCTACCGCACTCCAGTCCGCCCGTACCCGGCGCCGATCCACCGTTAAGCGATGGACTTTCACACCAGACGCGACGAACCGCCTACGAGCTCTTTACGCCCAATAAATCCGGATAACGCTTGCACCCTACGTATTACCGCGGCTGCTGGCACGTAGTTAGCC
+
CCCCCGGGGGGEFGGGGGGGGGGGGGGGGGGGGGGGGGGGGGGGGGGGGGGGGGGFGGGGGGGGGGGGGGGGGGGGGGGGGGGGGGGCGGGGGGGGGGGGGGGGGGGGGGGFGGGGGGDGGGGGGGGGDGGGFGGGGGGFGGGGGGGGGGGGF?FDGGGGGGGGEGGGGEEGGGGCBGFGGGGGGGGGGCE5C;:DF8FGFFFFFFFFFFFF0>BE;EE9@BB(13::;3?:ABBB(84B:<1:AFFFB>F(3:AD:;2?8<.4:1((46:<<BA<626>99(7?B>F?(.4:(.4.)-64
@M04999:289:000000000-L3R54:1:1101:20853:15335 2:N:0:445
GACTACTAGGGTATCTAATCCTGTTCGCTACCCATGCTTTCGAACCTCAGCGTCAGTTACAGACCAGAGAGCCGCCTTCGCCACTGGTGTTCTTCCATATATCTACGCATTCCACCGCTACACATGGAGTTCCACTCTCCTCTTCTGTACTCAAGAAAAACAGTTTCAGCTGCACTTCCCCGGTTAAGCCGAGGGCTTTCACAGCTGACTTGTTCTCCCGCCTGCGTTCGCTTTACGCCCAATAAATCCGGACAACGCTTGCCACCTCCGTCTTACCGCGGCTGCTGGCCCGTAGTTAGCC
+
CCCCCGGGGGGGFGGGGGGGGGGGGGDGGGGGGGGGGGGGGGGGGGGGGGGGGGGGGGGGGGGGGGGGGFGGGGGGGGGGGGGGGGGGGGGGGGGGGGGGGFGGFGGGGGGGGGGGGGGGGFGFGGGGGGGGGGGGGGGGGGGGGGGGFFGGGFGG8@8DECFGGGGCFGGGGGFGFG@DGDGGGEGGGGGGGGGGGGCCFEC94FFADEEFEAFFEFFFFFDFF>59@D;<FFEFFFFFF@@FA.9<=9F@BF??F>B<?2()4:B(2;?031)..(46922680,4(((--(4<44))3
@M04999:289:000000000-L3R54:1:1101:21187:15376 2:N:0:445
GACTACTAGGGTATCTAATCCTGTTCGCTACCCATGCTTTCGAGCCTCAGCGTCAGTAACAGACCAGAGAGCCGCCTTCGCCACTGGTGTTCTTCCATATATCTACGCATTTCACCGCTACACATGGAGTTCCACTCTCCTCTTCTGCACTCAAGTCTCTCAGTTTCCGATGCTCTTCCTCAGTTAAGCTGAGGGCTTTCACATTCAGACTTAAAAGACCGCCTGCGCTCCCTTACGGCCCAATAAACCCGACAAACGCTTCCCACTTACGTTTTACGCGGCCTGCTGGCCGTAAGTAAGC
+
CCCCCGGGGGGGGGGGGGGFGGGGGGGGGGEGFFGGGFFGGGGGGGGGGGGGGGGGGGGEGGGGGGG8FFGGGGGGGGGGGGGGGGGGGFEGGFGGGGCGGGGGGGGCGGGGGGGGGGGGGGGGGGFFGGGGGGGGGGDGFGGGGGGGGGGGGGGGAFGGGGGGGGFFGGGG6ADFFGFGGGGFGA=DCFGGG6:DGGGGFFFFFFF7CEFEECFCFFFFDFFFB9=BBF>>5>)0-((?13(5)=.)/(((,((,,,(30(5(-4())68((.(.5(-((,-(-3440((-((((.))))
@M04999:289:000000000-L3R54:1:1101:13381:15452 2:N:0:445
CTTGAGACTACTGGGGTATCTAATCCTGTTTGCTCCCCACGCTTTCGCATCTCAGCGTCAGTATCTGTCCAGAAGGCCGCCTTCGCCACCGGTATTCCTCCACATCTCTACGCATTTCACCGCTACACGTGGAATTCTACCTTCCTCTACAATACTCCAGATAACCAGTTTTAAGTGCAGTTCCCAGGTTGAGCCCGGGGCTTTCACACCTAACTTAATTATCCGCCTACATGCCCTTTACGCCCAGTCATTCCGATTAACGCTCGCACCCTCCGTATTACCGCGGCTGCTGGCACGGAGT
+
CCCCCGGGGGGGGGGGGGGGFGGGGGGGGGGGGGGGDGGGGGGGGGGGGGGGGGGGGGGGGGFGGGGGGGGGGFGGGGGGGGGGGGCGGGGGGDGGGGGGGGGGCGGGGGGGGGGGGGGGFDEEGGFGGFGGEGGGGGGGGGGGGGGGGGGGGGGGGGGGGGGGGGGGGGGGGGGGFGFGGGGFFGGGGGGGGGGFGGGGFEFFFFFFFFFBEFFFFFFFFFFFDDFFFFFFFF388@FFE;F,:;@FFEFFFFF07<(9;?>FB>>>F>2?BFF:?FF<FFB>F9;>BF?B0:?F(2(4-
@M04999:289:000000000-L3R54:1:1101:18470:15457 2:N:0:445
GACTACCGGGGTATCTAATCCTGTTCGCTCCCCACGCTTTCGCTCCTCAGCGTCAGTGACGGCCCAGAGACCTGCCTTCGCCATCGGTGTTCTTCCCGATATCTACACATTCCACCGTTACACCGGGAATTCCAGTCTCCCCTACCGCACTCCAGTCCGCCCGTACCCGGCGCCGATCCACCGTTAAGCGATGGACTTTCACACCAGACGCGACGAACCGCCTACGAGCTCTTTACGCCCAATAAATCCGGATAACGCTTGCACCCTACGTATTACCGCGGCTGCTGGCACGTAGTTAGCC
+
CCCCCGGGGGGGGGGGGGGGGGGGGGGGGGGGEGGGGGGGGGGGGGGGGGGGGGGGGGGGGGGGGGGGGGGGGGGGGGGGGGEGGGGGGGGGGGFGGGGGGGGGGGFFGGGGGGGGGGGGGGGGGGGGGGGGGGGGGGGGGGGGGGGGGGGGGGGGGGGGGGGGGGGGGGGEEGG7;DEGGGGGGGGGGGGGGC:7=FGGFFFFFFFFFB9>>@EF>EEBEF???F:01;>AFFFFFFFEFF?>2<>4?90(2:AF?>??60))1(,4<::<>BFF<366(106??23,1>B:((:44<)4
@M04999:289:000000000-L3R54:1:1101:10164:15458 2:N:0:445
CACGGACTACTGGGGTATCTAATCCTGTTTGCTCCCCACGCTTTCGCATCTCAGCGTCAGTATCTGTCCAGAAGGCCGCCTTCGCCACCGGTATTCCTCCACATCTCTACGCATTTCACCGCTACACGTGGAATTCTACCTTCCTCTACAATACTCCAGATAACCAGTTTTAAGTGCAGTTCCCAGGTTGAGCCCGGGGCTTTCACACCTAACTTAATTATCCGCCTACATGCCCTTTACGCCCAGTCATTCCGATTAACGCTCGCACCCTCCGTATTACCGCGGCTGCTGGCACGGAGTT
+
CCCCCGGGGGGGGGGGGGGGGGGGGGGGGGGGGGGGGGGGGGGGGGGGGGGGGGGGGGGGGGGGGGGGGGGGGGGGGGGGGGGGGGGGGGGGGGGGGGGGGGGGGGGGGGGGGGGGGGGGGGGGGGGGGGGGGGGGGGGGGGGGGGGGGGGGGGGGGGGGGGGGGGGGGGGGGGGFFGFGGGGGGGGGGGGGGGGGGGGGFFFFFFFFFFFFFFFFFFFFFFFFFFFFFE?<@@FFFEEFFFFFFFFFFFFFCEFFFFFFFFFFFFFFF?FFF>12?FFFFBF;6>;>FFFFFFFF>>;??
@M04999:289:000000000-L3R54:1:1101:10854:15468 2:N:0:445
AGACTAAGGGTACCTAATCCTGTTCGCCCCCCACGCTTTCGCTCCTCAGCGTCAGTGACGGCCCAGAGACCTGCCTTCGCCATCGGTGTTCTTCCCGATATCTACACATTCCACCGTTACACCGGGAATTCCAGTCTCCCCTACCGCACTCCAGTCCGCCCGTACCCGGCGCCGATCCACCGTTAAGCGATGGACTTTCACACCAGACGCGACGAACCGCCTACGAGCTCTTTACGCCCAATAAATCCGGATAACGCTTGCACCCTACGCATTACCGCGGCCGCTGGCACGTAGTTAGCCC
+
CCCCCGGGGGGGGGGGGGGGGGGGGGGGGGGGDGGGGGGGDGEGGGFFGGGGGGGGFGGGGDGGGGCFFGGGFFGGGGG7BFGGGEBCFGGGGGGGEGGGGGGGGGGGGGGGGGGGGG@EFGGGGGGGGGGGFGDF;DGGGGFFGGGGD8EFG6CCGGGGGGGGGGGGGGEGECDEBG=DD)>5EGCFGEGGG6F4FCFC=FFBF>57;0293<5@F>;>E::<<((118A<A<A(,995(,,):AF(4418?9?FF?004)313<(33((4:AFA((4(((((,1(422(.(((6)2:?(
@M04999:289:000000000-L3R54:1:1101:26284:15473 2:N:0:445
GACTACAAGGGTATCTAATCCTGTTCGCTACCCATGCTTTCGAACCTCAGCGTCAGTTACAGACCAGAGAGCCGCCTTCGCCACTGGTGTTCTTCCATATATCTACGCATTCCACCGCTACACATGGAGTTCCACTCTCCTCTTCTGCACTCAAGAAAAACAGTTTCAGCTGCACTTCCCCGGTTAAGCCGAGGGCTTTCACAGCTGACTTGTTCTCCCGCCTGCGTTCGCTTTACGCCCAATAAATCCGGACAACGCTTGCCACCTACGTATTACCGCGGCTGCTGGCCCGTAGTTAGCC
+
CCCCCGFGGGGGGGGGGGGGGGGGGGGGGGGGGGGGGGGGGGCCFFGGGGGGGGGGGGGGGGGGGGGGGGGGGGGGGEGGGGGGGGGGGGGGGGGGGGGGGGGGGGGGEGEFGGGGGGGGGGGGGGGGGGGGGGGGGGGGGGGGGGGGGGGGGGGGGGGGGGGGGGGGGGGGGFGGFGFGGGCEEGGGGGGGGG>DGGGGFFFFFFFABEFFFFFFEFF>EFFBDFFFF@BF?FFFFFFFF@8EFFFFEFFDFFFFFFFF?:3<DBFFFBFBF7<F90116619<>2::((46((4)69A:
@M04999:289:000000000-L3R54:1:1101:27967:15486 2:N:0:445
GTGACTACCGGGGTATCTAATCCTGTTTGCTACCCACGCTTTCGAGCATGAACGTCAGTGTTATCCCAGGAGGCTGCCTTCGCCATCGGTATTCCTCCACATCTCTACGCATTTCACTGCTACACGTGGAATTCTACCTTCCTCTACAATACTCCAGATAACCAGTTTTAAGTGCAGTTCCCAGGTTGAGCCCGGGGCTTTCACACCTAACTTAATTATCCGCCTACATGCCCTTTACGCCCAGTCATTCCGATTAACGCTCGCACCCTCCGTATTACCCCGGCTGCTGGCACGGAGTT
+
@ACCCEGFGGGGGGGFGGGGGGGFFGGGGGGGGGGGGGGGGGGGGGGGGGAFGGGGGGGGGGGGGGGGGGGGDEFGGGGGGGGGGGCGDGGGGGCFGGGGGGFGGGGGGCECCCFGGFGGGGGGGCGFGGFGGGGGGGGGGGGFCFGFGGGGGGEG?FGFGF=EFGGGGGGFGGGGFGFGGFD?DFF8FFGCFGGGGDGGFFFF>FEF5@FE4FFFFFFC859@>=BECFFEBFBEC>6;5>D037A<?E?EDDF?EC1>D<(79B663029(4424A)(((-3;(38?BB?FF((,4(
@M04999:289:000000000-L3R54:1:1101:14196:15505 2:N:0:445
ACGTGGACTACCAGGGTATCTAATCCTGTTTGCTACCCACGCTTTCGAGCATGAACGTCAGTGTTATCCCAGGAGGCTGCCTTCGCCATCGGTATTCCTCCACATCTCTACGCATTTCACTGCTACACGTGGAATTCTACCTCCCTCTGACACACTCTAGTTAGACAGTTTCAAATGCACGTCCCAAGTTGAGCTCGGGGATTTCACATCTGACTTATCTAACCGTCTGCGCTCGCTTTACGCCCAGTAATTCCGATTAACGCTCGCACCCTACGTATTACCGCGGCTGCTGGCACGTAGT
+
CCCCCGEGGGGGGGGGGGGGGGGGGGGGGGGGGGGGGGGGGGEGFGGGGGGGGGGGGGGGGGGGGGGGGGGGGGGGGGGGGGFGGGGGGGGGG?FGGGGGGGGGGGGGGGGGGGGGGCGGFGGGGGGGGGGGGGGGGGGGGGGGGDGGGGGGGGG@FGGGGGGGGGGGGGGGGGGGFGFGGGGGGGGGGGGGGG=FDDGGFFFFFFFFFFFFFFFFFFFFA7CDAADFFFFFBFF>2>BF:@DFBF?EFE3CCFEF<;D33;9,6:00,7:?BFFF?93<:42>B>0270))2144?0484
@M04999:289:000000000-L3R54:1:1101:13850:15538 2:N:0:445
AGAAGACTACTAGGGTATCTAATCCTGTTTGCTCCCCACGCTTTCGCATCTCAGCGTCAGTATCTGTCCAGAAGGCCGCCTTCGCCACCGGTATTCCTCCACATCTCTACGCATTTCACCGCTACACGTGGAATTCTACCTTCCTCTACAATACTCCAGATAACCAGTTTTAAGTGCAGTTCCCAGGTTGAGCCCGGGGCTTTCACACCTAACTTAATTATCCGCCTACATGCCCTTTACGCCCAGTCATTCCGATTAACGCTCGCACCCTCCGTATTACCGCGGCTGCTGGCACGGAGTT
+
CCCCCFFCCFFFGGGGGGGGCFGGGGGGGGGG9FGGGGGGGGGGGGGGGGGGGGGGGGGEGFDGGGGCFGGGGGFCFECECGGGGGGGGGGGGGGGGFGGFEGGGGGGGGGDGGGGGGFGEDGGGGGGGFGGGGGGGGGFFFGGGGGGGGGGGGEFGGGGGGFGGGGGGGGGGGGGFGFGFFFGGFD:DFGGGGFGGGDGE>FFAFFFFD@:=FFFEFCCACCDFF>DFF4*3@2>@@EFFD0@??;@AC<EF1/802CFF0:?;F>>9?1:034,342:9:96912((,5:::<0701:0
@M04999:289:000000000-L3R54:1:1101:9889:15557 2:N:0:445
CTGGTGACTACCAGGGTATCTAATCCTGTTTGCTACCCACGCTTTCGAGCATGAACGTCAGTGTTATCCCAGGAGGCTGCCTTCGCCATCGGTATTCCTCCACATCTCTACGCATTTCACTGCTACACGTGGAATTCTACCTCCCTCTGACACACTCTAGTTAGACAGTTTCAAATGCACGTCCCAAGTTGAGCTCGGGGATTTCACATCTGACTTATCTAACCGTCTGCGCTCGCTTTACGCCCAGTAATTCCGATTAACGCTCGCACCCTACGTATTACCGCTGCTGCTGGCACGTAGT
+
CCCCCGGFGGGGGGGEGFGGGGEFGFGGGGGGGGGGGGGGGG@FGGGGGGGGGGGGGGGGGGGGGFFGGGGGGGCEGGGCGGFGGGGGGGG>FFGGGGGGGGGF8FGGGGGGEFGGGGGGGGGGGGGGGGGGDFGGGGFGGFFGGFGGG8EFGGGGGGGGFFGGGDFGGFGGDFGGFFFGGGGGGG?FFGAFGGGCDD6DBFFFFFFFFFFF5<FFEFF=FFFFFFFF5EFFAF(>D2>CFFF@3;2@EEEEE?;?D1;?C@BFD;BF333::<?F<A3<ABF>(46?BD0>0((.-4282
@M04999:289:000000000-L3R54:1:1101:14268:15559 2:N:0:445
CTGCTGACTACCGGGGTATCTAATCCTGTTCGCTACCCATGCTTTCGAACCTCAGCGTCAGTTACAGACCAGAGAGCCGCCTTCGCCACTGGTGTTCTTCCATATATCTACGCATTCCACCGCTACACATGGAGTTCCACTCTCCTCTTCTGCACTCAAGAAAAACAGTTTCAGCTGCACTTCCCCGGTTAAGCCGAGGGCTTTCACAGCTGACTTGTTCTCCCGCCTGCGTTCGCTTTACGCCCAATAAATCCGGACAACGCTTGCCACCTACGTATTACCGCGGCTGCGGGCACGTAGT
+
CCCCCGGGGGGGGGGGGGGGGGGGGGGGGGGGGGGGGGGGGGGGGGGGGGGGGGGGGGGGGFFGGGGGGFGGFGGGGGGGGGGGGGGGGGGGGGGGGGGGGGGGGGGGGGGGGGGGGGGGGGGGGGGGGGGFGGGGGGGGGGGGGGGGGGGGGGGFGGDFGGGGGGCFGGGGGGGGFGFFGFGGGGGGGGGGGGGGGDGGE>FFFFFFFFB37AFFFFFFCEFBFB>FF@FD;@FBFFFFC@FFFF08?AA9>FFF<FF??BFF24446<6:3((.4<>:B2(,1((40((-(4(4((42-
@M04999:289:000000000-L3R54:1:1101:2273:15568 2:N:0:445
AGGCGACTACCAGGGTATCTAATCCTGTTTGCTCCCCACGCTTTCGCATCTCAGCGTCAGTATCTGTCCAGAAGGCCGCCTTCGCCACCGGTATTCCTCCACATCTCTACGCATTTCACCGCTACACGTGGAATTCTACCTTCCTCTACAATACTCCAGATAACCAGTTTTAAGTGCAGTTCCCAGGTTGAGCCCGGGGCTTTCACACCTAACTTAATTATCCGCCTACATGCCCTTTACGCCCAGTCATTCCGATTAACGCTCGCACCCTCCGTATTACCGCGCCTGCTGGCACGGATTT
+
CCCCCGGGGGGGGGGGGGGGGGGGFGGGFGGGGG@FEGGGGGGGFGGECEGGGGGGGGGGFFGGGGGFGFGFGGGGGGGGGGGGDGFEEFDEFFGGGGG?GGGGG<FFFEGGGEGGGGGGGGGGGGGFE<?C9DEGGGGGFCFGGGGGGGGGGGGCFFFGGGGGD?EEEGFG=FGFFGFGGGG6FGGG?CFFFFGDGG5DAFFBEFAFDB@EBF6AEFACBE:@D=563;3)=;DFD@EC;?9;7<;@E3?C5;?(6<<28>??;0(3;?F(,74((()66209(((-38>>((,6-(((.
@M04999:289:000000000-L3R54:1:1101:25269:15576 2:N:0:445
TATAGACTACTGGGGTATCTAATCCTGTTCGCTCCCCACGCTTTCGTCCATCAGCGTCAATCGGTATTTAGTAACCTGCCTTCGCAATCGGGGTTCTGTGTAATATCTATGCATTTCACCGCTACACTACACATTCCAGCTACTTCAATACTATTCAAGATTAACAGTATCAACGGCAGTTCTACAGTTAAGCTGCAGGTTTTCACCGCTGACTTATCAACCCGCCTACGGACCCTTTAAACCCAATAAATCCGGATAACGCTCGCATCCTCCGTATTACCGCGGCTGCTGGCACGGAGTT
+
CCCCCGGGGGGGGGGGGGGGGFGGGGGGGGGGGGGGGGGGGGGGGGGGGGGGGGGGGGGGGGGGGGGGGGGGGGGGGGGGGGGGGGGGGGGGGGGGGGGGGGGGGGGGGGGGGGGGGGGGGGGDGGGGGGGGGGGGGGGGGGGGGGGGGGGGFGGGGGFGGGGGGGGGGGGGGGGGFGFGFGGFFGGGGGGGGGGGGGGGFFFFFFFFFFFFFFFFEFFEFFFFFFFFFFFFFFFFFFFCEFF;??;@ECFFFFF@FFFFFF@DFB9?FFFFFFFFFFFAB?FF099BBF?F????BB924
@M04999:289:000000000-L3R54:1:1101:24355:15587 2:N:0:445
GACTACACGGGTATCTAATCCTGTTCGCTACCCATGCTTTCGAACCTCAGCGTCAGTTACAGACCAGAGAGCCGCCTTCGCCACTGGTGTTCTTCCATATATCTACGCATTCCACCGCTACACATGGAGTTCCACTCTCCTCTTCTGCACTCAAGAAAAACAGTTTCAGCTGCACTTTCCCGGTTAAGCCGAGGGCTTTCACAGCTGACTTGTTCTCCCGCCTGCGTTCGCTTTACGCCCAATAAATCCGGACAACGCTTGCCACCTACGTATTACCGCGGCTGCTGGCACGTAGTTAGCC
+
CCCCCGGGGGGGGGGGGGGGGGGGGGGGGGGGGGGGGGGGGGGGGGGGGGGGGGGGGGGGGGGGGGGGGGGGGGGGGGGGGGGGGGGGGGGGGGGGGGGGGGGGGGGGGGGGGGGGGGGGGGGGGGGGGGGGGGGGGGGGGGGGGGGGGGGGGGGGGCFFGGGGFGGGGGGGGGGGFGFGGGGGGGGFGGEGGGGGGGGGFFFFFFFFFECEEFFFFFFFFB=FFFF?;@@F?FFEFFFFFDFFF<?<E@0?BFF?FFFFFF>FFFB(5?B2<?<A>19B(77>0:?>B:?BB:?F<><B:
@M04999:289:000000000-L3R54:1:1101:2513:15621 2:N:0:445
GGTGTGACTACCGGTGTATCTAAGCCTGTTCGCTCCCCACGCTTTCGAACCTCAGCGTCAGTTACAGACCAGAGAGCCGCCTTCTTCACTGGTGTTCTCCCATATATCTACGTATTCCACCGCTACACATGCAGTTCCACTCTCCTCTTCTGCACTCACGAAAAACAGTTTCAGCTGCACTTCCCCGGTTAAGCCGAGGTCTGTCACAGTTGCCTTGTTTGCTCGCCTGCGTTCGCTTTACTCCTAATAAATCCGGACAACGCCTGCCACCTACGTATCACCGCGTCTGTTCGCATGTACT
+
8-,A,,6C6,CF:F+686<6FC,-,=;,;E<@FG,@,,;+8@FG,,B8C,6,;6C,+6,,696,CC,CEF,,CB<F@FG+4,,C,,,,,<<FA,:@,:,CFEF8,A9E;AA+49?FGG;AFE7+@:,AC?,,CEEF,,4,,66AEEFGGDFAFF=8=D,,=C6=,+,6@:=D,2+@@D5+6+6E,5+4@E>2<@,0<***39*=+++=.*****++.++(2***8(552((621<(613+9)9@)7)/)1)1)/(3(7((.7>(:6?B,41:?:1(44(4),(12(-(-.))(((((...-
@M04999:289:000000000-L3R54:1:1101:5324:15660 2:N:0:445
GACTACTGGGGTATCTAATCCTGTTTGCTACCCACGCTTTCGAGCATGAACGTCAGTGTTATCCCAGGAGGCTGCCTTCGCCATCGGTATTCCTCCACATCTCTACGCATTTCACTGCTACACGTGGAATTCTACCTCCCTCTACAATACTCCAGATAACCAGTTTTAAGTGCAGTTCCCAGGTTGAGCCCGGGGCTTTCACACCTAACTTAATTATCCGCCTACATGCCCTTTACGCCCAGTCATTCCGATTAACGCTCGCACCCTCCGTCTTACCGCGGCTGCTGGCACGGAGTTAGCC
+
CCCCCGGGGGGGGGGGGGGGGGGGGGGGG<FGGGGGGGGGGGGGGGGGGGGGGGGGGGGGGGGGGGGGGGGGGGGGGGGGGGGGGGGGGGGGGGGGGGGGGGGGGGGGGGGGGGGGGGGGGGGGGGGGGGGGGGGGGGGGGGFGGGGGGGGFGGGGGGGGGGGGFFFFGGGGGGGGFGFGGGGGGFGGGGGGGDGGDG6CFFFFFFFFFFEEFFCFFFFDF9A=BBFEEEFEBFEFFFBF@9>EFEFFFF677?F309@@96(:91/8:B?(,8AA::>909>FF??>023032(81<A)3
@M04999:289:000000000-L3R54:1:1101:7263:15681 2:N:0:445
AGACTACTCGGGTATCTAATCCTGTTTGCTACCCACGCTTTCGAGCATGAACGTCAGTGTTATCCCAGGAGGCTGCCTTCGCCATCGGTATTCCTCCACATCTCTACGCATTTCACTGCTACACGTGGAATTCTACCTCCCTCTGACACACTCTAGTTAGACAGTTTCAAATGCACGTCCCAAGTTGAGCTCGGGGATTTCACATCTGACTTATCTAACCGTCTGCGCTCGCTTTACGCCCAGTAATTCCGATTAACGCTCGCACCCTACGTATTACCGCGGCTGCTGGCACGTAGTTAGC
+
CCCCCGGGGGGGGGGGGGGGGGGGGGGGGGGGGGGGGGGGGGGGGGGGGGGGGGGGGGGGGGGGGGGGGGGGGGGGGGGGGGGGGGGGGGGGGGGGGGGGGGGGGGGGGFGGGGGGGGGGGGGGGGGGGGGGGGGGGGGGGGGGGGGGGGGGGGGGGGGGGGGGFGGGGGGGGGGGFGFGGGFFEGFGGGGGGGGGGGGGFFFFFFFFFFFFFFFFFFFB?AABBFFAAFFFFFFFFFFFFFFFCEFECFFFFFFEF?F@DFF@BF?60:?<<9?29<?F9>>>>B:??F:>?6:BBA<)-
@M04999:289:000000000-L3R54:1:1101:6524:15691 2:N:0:445
TAGTGACTACCCGGGTATCTAATCCTGTTCGCTCCCCACGCTTTCGTCCATCAGCGTCAATCGGTACTTAGTAACCTGCCTTCGCAATCGGGGTTCTGTGTAATATCTATGCATTTCACCGCTACACTACACATTCCAGCTACTTCAATACTATTCAAGATTAACAGTATCAACGGCAGTTCTACAGTTAAGCTGCAGGTTTTCACCGCTGACTTATCAACCCGCCTACGGACCCTTTAAACCCAATAAATCCGAATAACGCTCGCATCCTCCGTATTACCGCGGCTGCTGGCACGGAGTT
+
CCCCCGGGGGGGGGGGGGGGGGGGGFGGGGGGGGGGGGGGGGGFFGGGGGGGGGGGGGGGGGGGGGGGGGGGGGGGGGGGGGGGGGGGGGGGGGGGGGGGGGGGFGGGGGGGGGGGGGGGGGGGGGGGGGGGGGGGGGGGGGGGGGGGGGGGGGGGGGGGGGGGGGGGGGGGGGGGFGFGGGGGGFFGGGFGGGGGGGGGFFFFF9CFFFFFFFFF4@FEFFDF=B9@B@DDFFDFFFFFFFFF?05)7;CEFFFFFFFFFFFFBFFF1?D7?><FFB<>429>F>BB:?D??1<?(9>?8
@M04999:289:000000000-L3R54:1:1101:7301:15691 2:N:0:445
CGAAAGACTACTGGGGTATCTAATCCTGTTTGCTCCCCACGCTTTCGCATCTCAGCGTCAGTATCTGTCCAGAAGGCCGCCTTCGCCACCGGTATTCCTCCACATCTCTACGCATTTCACCGCTACACGTGGAATTCTACCTTCCTCTACAATACTCTAGTTAACCAGTTTTAAGTGCAATTCCTAGGTTGAGCCCAGGGCTTTCACACCTAACTTAATTATCCGCCTACATGCCCTTTACGCCCAGTCATTCCGATTAACGCTCGCACCCTCCGTATTACCGCGGCTGCTGGCACGTAGT
+
CCCCCGGGGGGGFGGGGGGGGGGGGGGGGGGGGGGGGGGGGGGGGGGGGGGGGGGGGGGGGGGGGGGGGGGGGGGGGGGGGGFGGGGGGGGGGDGGGGGGGGGGGGGGGGGGGDGGGGGGGGGGGGGGGGGGGCFGGGGGGGGGGGGGDFGGGCGGGGGGGGGGGGGGGGFFGFGGFFDDFGGGGGGGFGGGGGGGGGGGFFFAFFFFFDFFFFFFFBFFFFCFDDF>4=3CEBBDEBBF>:D>B?((7@FEFE;(6(;3),(33(:>F>421:03<?BFFFFB>(0496:?00(58??FF
@M04999:289:000000000-L3R54:1:1101:13773:15738 2:N:0:445
AGCAAGACTACTGGGGTATCTAATCCTGTTTGCTCCCCACGCTTTCGCATCTCAGCGTCAGTATCTGTCCAGAAGGCCGCCTTCGCCACCGGTATTCCTCCACATCTCTACGCATTTCACCGCTACACGTGGAATTCTACCTTCCTCTACAATACTCCAGATAACCAGTTTTAAGTGCAGTTCCCAGGTTGAGCCCGGGGCTTTCACACCTAACTTAATTATCCGCCTACATGCCCTTTACGCCCAGTCATTCCGATTAACGCTCGCACCCTCCGTATTACCGCGGCTGCTGGCACGGATT
+
CCCCCGGGGGGGFFGEGGGGGGGGG9FGGGGGGGGGGGGGGGGGG@FGGGGCDEGGGFGGGGGGGGGGGGGGGGG@FGGCGGDFGGGGDEGDGDG<EFEGGGGG,AAFCGGGGGDGGGGGGGGGGGGGGGGGG99DFFGGGGGGGGGGFGFGGFGFGGGFGEFGGGCFEDFGGGGGFGFGGGGGGGGGGGGGGGFGGD@>4BAFFFFFF>FFFACFEFFFFFF4>9@F=BE?7;E@E14A4644,6;@FE39?CE02;@CE:0:?>FF;04:::>?FB7AA9:(4,29;024?B1<329(2
@M04999:289:000000000-L3R54:1:1101:16788:15761 2:N:0:445
GACTACCGGGGTATCTAATCCTGTTCGCTACCCACGCTTTCGAGCCTCAGCGTCAGTTACTAGCCAGTCAGCCGCCTTCGCCACTGATGTTCTTCCATATATCTACGCATTTCACCGCTACACATGGAGTTCCACTGACCTCTCTAGCACTCAAGTCTTACAGTTTCTGATGCACGTCCATAGTTGAGCTATGACCTTTCACATCAGACTTATTAGACCGCCTGCGCTCCCTTTACGCCCAATAATTCCGGACAACGCTCGCCACCTACGTATTACCGCGGCTGCTGGCACGTAGTTAGCC
+
CCCCCGGGGGGGGGGGGGGGGGGGGGGGGGGGGGGGGGGGGGGGGGGGGGGGGGGGGGGGGGGGGGGGGGGGGGGGGGGGGGGGGGGGGGGGGGGGGGGGGGGGGGGGGGGGGGGGGGGGGGGGGGGGGGGGGGGGGCGGGGGGGGDGGGGGGGGGGGGGGGDGGGGGGGGFFGG6FFEGGGGGGEG@FGGGCAFGGGGGFFFFFFFFE@EEFFFFCFF25=ADFF>BFFFFFF4C9?BEF<@@<ECCC@;;@FFF;BFFB>>FFFFFF?<)6:49B4,(3999??8:?(5:83<BA<AF?
@M04999:289:000000000-L3R54:1:1101:25952:15775 2:N:0:445
ATTCGGACTACAAGGGTATCTAATCCTGTTTGCTCCCCACGCTTTCGCATCTCAGCGTCAGTATCTGTCCAGAAGGCCGCCTTCGCCACCGGTATTCCTCCACATCTCTACGCATTTCACCGCTACACGTGGAATTCTACCTTCCTCTACAATACTCCAGATAACCAGTTTTAAGTGCAATTCCCAGGTTGAGCCCGGGGCTTTCACACCTAACTTAATTATCCGCCTACATGCCCTTTACGCCCAGTCATTCCGATTAACGCTCGCACCCTCCGTATTACCGCGGCTGCTGGCACGGAGT
+
CCCCCGGGGGGGGGGGGGGGGGGGGGGGGGGGGGGGGGGGGGGGGGGGGGGGGGGGGGGGGGGGGGGGGGGGGGGGGGGGGGGGGGGGGGGGGEGGGGGGGGGGGGGGGGGGGGGGGGGGGGGGGGGGGGGGGGGGGGGGGGGGGGGGGGGGGFGGGGGGGGGGGGGGGGGGGFGGFGFGGGGGGGGGGGGGGGGGGGGGFFFFFFFFFFBFFFFFFFFFFEFC@DFDFBBFF;@@EFF6><DBBFFFEFFFFEEFDDDFFBFFF>>;FF?FFFF?11:AFFFFF109BFFFF:72:>9;-
@M04999:289:000000000-L3R54:1:1101:26496:15797 2:N:0:445
CGACTACCCGGGTATCTAATCCTGTTCGCTCCCCACGCTTTCGTCCATCAGCGTCAATCGGTATTTAGTAACCTGCCTTCGCAATCGGGGTTCTGTGTAATATCTATGCATTTCACCGCTACACTACACATTCCAGCTACTTCAATACTATTCAAGATTAACAGTATCAACGGCAGTTCTACAGTTAAGCTGCAGGTTTTCACCGCTGACTTATCAACCCGCCTACGGACCCTTTAAACCCAATAAATCCGGATAACGCTCGCATCCTCCGTATTACCGCGGCTGCTGGCACGGAGTTAGC
+
CCCCCEGGGGGGGGGGGGFGGGGGGGGGGGGGGGGGGGGGGGGGGGGGGGGGGGGGGGGGGGGGGGGGGGGGGGGGGGGGGGGGGGGGGDGGGGGGGGGGGGGGGGGFGGGGGGGGFGGGGGGGGGGGGGGGGGGGGGGGGGGGDFGGGGGGGGGGFGGGGGGGGCCGGGGGEDGGFFFGGGGGGGGGGGGGGGGGGGGGFFFFFFFFFFFFEFFFCFFDFFFF==@F@FFFFFFFFFFFFFDFFFFFF1@9DFFFF?@BF9>F?9BBFB>FFBBFFF609>9BFF??FFFF?F99BFBB6
@M04999:289:000000000-L3R54:1:1101:21377:15803 2:N:0:445
GACTACCCGGGTATCTAATCCTGTTCGCTACCCATGCTTTCGAGCCTCAGCGTCAGTAACAGACCAGAGAGCCGCCTTCGCCACTGGTGTTCTTCCATATATCTACGCATTACACCGCTACACATGGAGTTCCACTCTCCTCTTCTGCACTCAAGTCTCTCAGTTTCCGATGCTCTTCCTCAGTTAAGCTGAGGGCTTTCACATTCAGACTTAAAAGACCGCCTGCGCTCCCTTTACGCCCAATAAATCCGGACAACGCTTGCCACCTACGTCTTACCGCGTCTGCTGGCACGGAGCTAGC
+
C<<A@FDGEGEB@EFCFFFCAEGGDFGDGGGDAFGFFDFGGGFFGGGGFGGGGGEEEGGGA<<EFGGFECGGGGEGGGDFGGFGGFGGFGGFD,AFEFGGGCFEFGGGG@7EFGGDGEEEGEG:E<FGGGFGD>EDGFFFGGFFGFFGGGG??8FFG=D:DCGFFFFFEGCEGGGGFGFGGFGGGCCFACCCEFEGFFF++4++=B>F@BEFF89CE4F@E=B25>BF(826BF=C<67B:?<@;E)933700;>DFBF4:027.281?B??(436>3:03-43?AAB(433<((((,)52
@M04999:289:000000000-L3R54:1:1101:12862:15836 2:N:0:445
GGACTACCCGGGTATCTAATCCTGTTTGCTCCCCACGCTTTCGCATCTCAGCGTCAGTATCTGTCCAGAAGGCCGCCTTCGCCACCGGTATTCCTCCACATCTCTACGCATTTCACCGCTACACGTGGAATTCTACCTTCCTCTACAATACTCCAGATAACCAGTTTTAAGTGCAGTTCCCAGGTTGAGCCCGGGGCTTTCATACCTAACTTAATTATCCGCCTACATGCCCTTTACGCCCAGTCATTCCGATTAACGCTCGCACCCTCCGTATTACCGCGGCTGCTGGCACGGAGTTAGC
+
CCCCCGGGGGGGGGGGGGGGGGGGGGGGGGGGGGGGGGGGGGGGGGGGGGGGGGGGGGGGGGGGGGGGGGGGGGGGGGGGGGGGGGGGGGGGGGGGGGGGGGGGGGGGGGGGGGGGGDGGGGGGGGGGGGGGGGGGGGGGGGGGGGGGGGGGGGGGGGGGGGGGGFGFGFFDGGGGFGFGCFGGGGCFGFGGGGEGGGGGFFFFFFFFFFFFFFFFFFFFFFFD@@EEEFFFFFEFFFFFFFF;4>CEFFFFFFFEEFBBBB>>FB016?B??B?FFA(4;(49>:>BF60<:909?04<5
@M04999:289:000000000-L3R54:1:1101:14135:15844 2:N:0:445
GACTACTCGGGTATCTAATCCTGTTTGCTACCCACGCTTTCGAGCATGAACGTCAGTGTTATCCCAGGAGGCTGCCTTCGCCATCGGTATTCCTCCACATCTCTACGCATTTCACTGCTACACGTGGAATTCTACCTCCCTCTGACACACTCTAGTTTGACAGTTTCAAATGCACGTCCCAAGTTGAGCTCGGGGATTTCACATCTGACTTATCTAACCGTCTGCGCTCGCTTTACGCCCAGTAATTCCGATTAACGCTCGCACCCTACGTATTACCGCCGCTGCTGGCCCGGAGTTAGCC
+
CCCCCGGGGGGGGGGGGGGGGGGGGGGGGAGGGGGGGGGGGGEGGGGGFFGGGGGGGGGGGGGGGGGGGGGGGGGGGGGGGGGGGGGGGGGGGGGGGGGGGGGGGGGGGGEGGGGGGGGGGGGGGGGGGGGGGGGGGGGGGGGGGGGGGGGGGGFEFFDFGGGAFGGGGGGGGGGGFGFGGFGFGGGGGGGGDEGGCDGGFFFFFFFFFFFFFFFFFFFFBFBBEBFAFFFF=BEF??>F;<FFFFE?EF;?D@EFFF;D;FFF>B0<::(36>)).(((439994,2<(3((-4:2.)63
@M04999:289:000000000-L3R54:1:1101:14889:15857 2:N:0:445
TCTGACTACCGGGGTATCTAATCCTGTTCGCTACCCATGCTTTCGAGCCTCAGCGTCAGTAACAGACCAGAGAGCCGCCTTCGCCACTGGTGTTCTTCCATATATCTACGCATTTCACCGCTACACATGGAGTTCCACTCTCCTCTTCTGCACTCAAGTCTCTCAGTTTCCGATGCTCTTCCTCAGTTAAGCTGAGGGCTTTCACATTCAGACTTAAAAGACCGCCTGCGCTCCCTTTACGCCCAATAAATCCGGACAACGCTTGCCACCTACGTATTACCGCGGCTGCTGGCACGTAGTT
+
CCCCCGGGGGGGGGGGGGGGGGGGGGGGGGGGGGGGGGGGGGGGGFFGGGGGGGGGGGGGGGGGGGGGGGGGGGGGGGGGGGGGGGGGGGGGGGGGGGGGGGGGGGGGGGGGGGGGGGGGGGGGGGGGGGFGGGGGGGGGGGGGGGGGGGGGGGGG>DFGGGGGGFGGGGFGGGGGFGFGFGGGGGGGGGGGGGGGGGGFFFFFFFFFFFEFFFFFEFF=>BD=BB@BFFFFFFFFFFFFD@@FF1=@F3?C;>>07BF<61:6:B7<<<?0:<2<ABFA>:9>;((2:BFFB73(8?<,.
@M04999:289:000000000-L3R54:1:1101:18132:15873 2:N:0:445
TGCGACTACTGGGGTATCTAATCCTGTTCGCTCCCCACGCTTTCGTCCATCAGCGTCAATCGGTATTTAGTAACCTGCCTTCGCAATCGGGGTTCTGTGTAATATCTATGCATTTCACTGCTACACTACACATTCCAGCTACTTCAATACTATTCAAGATTAACAGTATCAACGGCAGTTCTACAGTCAAGCTGCAGGTTTTCACCGCTGACTTATCAACCCGCCTACGGACCCTTTAAACCCAATAAATCCGGATAACGCTCGCATCCTCCGTATTACCGCGGCTGCTGGCACGGAGTT
+
CCCCCFDGGGGGGDGGGGGGGGG9@FGFEFGGG:CCC@EDEFGFGE@FGFGCFGGGGGGGGGEGGEDCFGGCF@FDAFEFFGFECEEEGGDGGGGGGGGFEDFFCGG9FGGGC9FFFGGGGGGGFGGGGGGGGGFDEFGGAD==EGCFCGGGF==;>DGGGGGFFD8:FC:FDG8>BDF?FDFGGGGGGFAFDD,@FG0=9?CFCAFFBAFDEFF>CFF=>54>AA4@>(6>2@DB345+/5?@;@EE<<CE@F036AE02<@F9B?;?2>21,44:<<B(39(3(4::BBF<)49(--(
@M04999:289:000000000-L3R54:1:1101:28418:15892 2:N:0:445
CCGGGGACTACAAGGGTATCTAATCCTGTTCGCTACCCATGCTTTCGAACCTCAGCGTCAGTTACAGACCAGAGAGCCGCCTTCGCCACTGGTGTTCTTCCATATATCTACGCATTCCACCGCTACACATGGAGTTCCACTCTCCTCTTCTGCACTCAAGAAAAACAGTTTCAGCTGCACTTCCCCGGTTAAGCCGAGGGCTTTCACAGCTGACTTGTTCTCCCGCCTGCGTTCGCTTTACGCCCAATAAATCCGGACAACGCTTGCCACCTACGTATTACCGCGGCTGCTGGCCCGTAGT
+
CCCCCGGFGGGGGGGGGGGGGCGFGGGGGGGGGGGGGGGGGGGGGGGGGGGGGGGGGCGGGGGGGGGGGGGGGGGGGGGGGGGGFDGGGGGGGGGGGGFGGGGGGGGFGGFGGGGGGGGGGGGGGGGGDEF88DFGGGGGGGGGGGGGGGGGGGGGGGFGGGGFGGGGGGGGGGGGFGFGGGGGGGGGGGGFAFGGGGGGBFFFBFF6*7B;@FFF@F=CFF=DFFF18?@D<?@02(:AEFFFFF(.,<AAF>;B?>B?F>BB2232<B:?:0182<:9<<?9606>9?>?01(4946<3
@M04999:289:000000000-L3R54:1:1101:24143:15985 2:N:0:445
GATGGGACTACAAGGGTATCTAATCCTGTTTGCTCCCCACGCTTTCGCATCTCAGCGTCAGTATCTGTCCAGAAGGCCGCCTTCGCTACCGGTATTCCTCCACATCTCTACGCATTTCACCGCTACACGTGGAATTCTACCTTCCTCTACAATACTCCAGATAACCAGTTTTAAGTGCAGTTCCCAGGTTGAGCCCGGGTCTTTCACACCTAACTTAATTATCCGCCTACATGCCCTTTACGCCCAGTCATTCTGATTAACGCTCGCCCCCCCCGTCTTACACCGGCTGCTGGCACGGAGT
+
CCC@CFECFGGDGFCFGGDGGGG<66EFF<EFGGGEF@E:FF:FGDGGD@FGGG<FGGGGF,F99EDEFGC@@F<EFG@FCF,EBG,B:?FGG>,AEGGEGFGG8B,<;E9D7CFECFFG=8FF=FGGG<=7=B,6EFGEFGFGFA;==AA9EGGGDFGC899E9=??,@8CDF7E+DF?29CD9=E6F9@CFG7DG5>09*11BFFC8AB23;99;++*+*9*-<92@=E48:B:3:)+9((,:@83=95/?)6C<C3;3;0(/,6((4((((--(,25<)).(-((482.:B:)4(((-
@M04999:289:000000000-L3R54:1:1101:15942:15994 2:N:0:445
ACTAGGGTATCTAATCCTGTTTGCTCCCCACGCTTTCGCATCTCAGCGTCAGTATCTGTCCAGAAGGCCGCCTTCGCCACCGGTATTCCTCCACATCTCTACGCATTTCACCGCTACACGTGGAATTCTACCTTCCTCTACAATACTCCAGATAACCAGTTTTAAGTGCAGTTCCCAGGTTGAGCCCGGGGCTTTCACACCTAACTTAATTATCCGCCTACATGCCCTTTACGCCCAGTCATTCCGATTAACGCTCGCACCCTCCGTATTACCGCGGCTGCTGGCACGGAGTTAGCCGGTG
+
CCCCCGGGGGGGGGGGGGGGGGGGGGGGGGGGGGGGGGGGGGGGGGGGGGGGGGGGGGGGGGGGGGGGGGGGGGGGGGEGGGGGGGGGGGGGGGGGGGGGGGGGGGGFGGGGGGGGGGGGGGGGGGGGGGGGGGGGGGGGGGGGGGGFGGGGGEGGGGGGGGGGGGGGGGGGGGGGFGFGGGGGGGGGGGGGGGGGGGGGFFFFFFFAAEEEEFFFFFEFFFEFF@FFFFFFFF>>DFFFFFFFFFFF@FFE<FFFF99B>?FBF986?FFF>?FBFFFFFFFFFBFBB9(83>BD?9>F0
@M04999:289:000000000-L3R54:1:1101:7301:16006 2:N:0:445
GATGACTACTGGGGTATCTAATCCTGTTTGCTCCCCACGCTTTCGCATCTCAGCGTCAGTATCTGTCCAGAAGGCCGCCTTCGCCACCGGTCTTCCTCCACATCTCTACGCATTTCACCGCTACACGTGGAATTCTACCTTCCTCTACAATACTCCAGATAACCAGTTTTAAGTGCAGTCCCCAGGTTGAGCCCGGGCCTTTCACACCTAACTTAATTATCCGCCTACATGCCCTTTACGCCCAGTCATTCCGATTCACGCTCGCACCCTCCGTATTACCGCGCCTGCTGGCACGGAGTTC
+
--8,6F66E<6,C7@CCEF9@EEF@,6CC<F,CFFGFG@FECFF@FG,@@FC@8+8F@7E,<FFE,CFA<9@<8F@4@@,@F=CB:FF++8+,AFEAFG?BA<F,F,9EFGCC+CFCGG8F8CFCB:44:+C,@FA;F446DF=F;AFF9ECDD8=,,6@,@E8F8@,2@:C9=7AD?9+==D7>+3,34<@G6C*9*@;94=B+=9?=E35AAAA4=+/=?292>936?C=.:6>;>E);09(/(/75)954(,2).9116?>F09(4-4<13((.969390(((((.4,81)3(((,.)
@M04999:289:000000000-L3R54:1:1101:13327:16008 2:N:0:445
TCACTGACTACAAGGGTATCTAATCCTGTTTGCTCCCCACGCTTTCGCATCTCAGCGTCAGTATCTGTCCAGAAGGCCGCCTTCGCCACCGGTATTCCTCCACATCTCTACGCATTTCACCGCTACACGTGGAATTCTACCTTCCTCTACAATACTCCAGATAACCAGTTTTAAGTGCAGTTCCCAGGTTGAGCCCGGGGCTTTCACACCTAACTTAATTATCCGCCTACATGCCCTTTACGCCCAGTCATTCCGATTAACGCTCGCACCCTCCGTATTACCGCGGCTGCTGGCACGGTGT
+
CCCCCGGGGGGGGGGGGGGGGGGGGGGGGGGGGGGGGGGGGGGGGGGGGGGGGGGGGGGGGGGGGGGGGGGGGGGGGGGGGGGGGGGGGGGGGGGGGGGGGGGGGGGGGGGGGGGGGGGGGGGGGGGGGGGGGGGGGGGGGGGGGGGGGGGGGGGGGGGGGGGGGGGGGGGGGGGGFGFGGGGGFGGGGGGGGGGGGGGGFDFFFFFFFFFFFFFFFFFFFFFFFFF?@@5CFFEB;DFFFFFFB;?FFFFFFFFFFFFFF?;BFFFFF>BBF?B::??BB9039729B?DF?:BFB2(,-
@M04999:289:000000000-L3R54:1:1101:18296:16015 2:N:0:445
AGACTACCAGGGTATCTAATCCTGTTTGCTCCCCACGCTTTCGCATCTCAGCGTCAGTATCTGTCCAGAAGGCCGCCTTCGCCACCGGTATTCCTCCACATCTCTACGCATTTCACCGCTACACGTGGAATTCTACCTTCCTCTACAATACTCCAGATAACCAGTTTTAAGTGCAATTCCCAGGTTGAGCCCGGGGCTTTCACACCTAACTTAATTATCCGCCTACATGCCCTTTACGCCCAGTCATTCCGATTAACGCTCGCACCCTCCGTATTACCGCGGCTGCTGGCACGGAGTTAGC
+
[truncated: 22,623,465 more chars]
