# Supplementary material for: Dynamics of the hindgut microbiota of the Japanese honey bees (Apis cerana japonica) throughout the overwintering period
Source: PeerJ. 2025 Oct 13;13:e20050. doi: 10.7717/peerj.20050 (PMC12530201; doi:10.7717/peerj.20050)
Supplement: Supplemental Information 34 [file peerj-13-20050-s034.gz › peerj-13-20050-s034]

@M04999:289:000000000-L3R54:1:1101:14007:1689 2:N:0:397
TTTCTTCTTTTTTTTCTAATCCTTTTTTCTACCCACTCTTTCTTTCCTCTTCTTCTTTTTCTTTCCTTTTTTCCTCCTTCTCCCCTTTTTTTCTTCCATTTTTCTTCTCTTTTCTCCTCTTCTCATTTTTTTCCTCTCTCCTCTTCTTCTCTCATTTCTCTCATTTTCCTTTTCTCTTCCTCTTTTTTTCTTCTTTCTTTCTCCTTCTTTCTTTCTATTCCTCCTTCTCTCCCTTTTCTCCCTTTTATTCCTTCCATCTCTTCCCACCTACGTTTTACCGCCTCTTCTTCCTCTTTTTTCT
+
--,,6,;6,,,,8+8,C,,<,6;-;@@+,<,6;,,6,,;<@,,,,,,;6,,,,;,,,;,,,,,,,,,,,,,6,6,6,9:,,,5,,4,,:@>B,??,,,:,5,544,4,4,99?,,,,,44,4,,,9,,,,8494,,444,4=1;===,,,,72,,,444444,,3==:,,,7,633?=<+63+,6@,++,7,,,,+25;=++++00+***031+++*++0+*1)1*0**/*-)015***3*))*0***/*0*/*-**0*0/7**-*-//(.(/(/2)/.((((//))9)))).)/)),4()
@M04999:289:000000000-L3R54:1:1101:11758:1704 2:N:0:397
CTTCTACTTGTTTATCTTATCCTTTTTTCTCCCCTCTCTTTCTCTTCTCATCATCTTTTTCTTTCCTTTTTTCCTCCTTCTCCACCTTTTTTCCTCCACTTCTCTTCTCTTTTCTCCTCTTCTCTTGTATTTCTTCCTTCCTCTTCATTACTCCTTTTTACCTGTTTTATTTTCATTTCCCTTTTTTTTCCCTTTTCTTTCTCTCCTATCTTATTTATCCTCCTACTTTCCCTTTTCTCCCTTTCATTCCTTTTAACTCTCGCTCCCTCCGTATTCCCTCCTCTTCTGTCTCTTTTTTTGC
+
--,68,<C,,,,;,<6C,,<;CC-CC@+,<,6;8,8,,;@B,,6,;666,,6,<,,,6,;,C,;66,,,,,+,,,64?A,,9,,:,,,9,A@,5?54,4,5,559,4,4,9@E,,55,49,9,4,5,,,,994@,4,9=,4==@,9,,9,393,,,,9,,9,,,96@D,,,9,3+,56+++++,6@+++,,2,,,+3=@=++3+3*<+*13;*+42*2+*+118*5*5**0*188*1*000)*)1*303***30*)1*1:.)))//)-0((/(07**0*(((-/8/5)..)/))))/1(()
@M04999:289:000000000-L3R54:1:1101:16423:1711 2:N:0:397
TATTTTACTACCCTTGTATCTATTCCTTTTCTCTCCCCTCTCTTTCTTCCTTCTTCTTCTTTCTTTTTTTTTTAACCTTCCTTCTCTTTCTTTTTTCTGTTTTTTTTCTATTCTTTTCACCTCTTCTCTACACATTCCTTCTACTTCATTACTATTCTTTTTTATCTTTATCTACTTCATTTCTTCTTTTATTCTTCTTTTTTTCACCTCTTACTTATCACCCCTCCTACTTTCCCTTTCATCCCATTATTTCCTCCTAACTCTCCCATCCTCCGTATTACCTCGTCTGCTTTCCCTTTTT
+
--8@,,,;<,<6;,,,=,<@C,,66,;,CE<,;;C<6,,,,,CCE<,<@;,;6,,,,<6,,<6,,<,;@@++7,,65A,,,:@<,5,,<,,,,,964?,9,:,,6+89?,9,5,9??5,44,4=,9,5A,9,9,9==,,,4@,9===,,7,6=,7=4,,,,66,,3,,7,73,,6,++++262@,3,37=,,,,7++++249?96+10*)3**+4;*33*+10-))-7*1***/*.993+**1*/)*0***0//**(-**/)../(,//6(/7((/(//)..))(,,3()1)).),)))),
@M04999:289:000000000-L3R54:1:1101:17183:1723 2:N:0:397
CTACTACCCTTTTATCTAATCCTTTTCTCTACCCATTCTTTCTAACCTCATCTTCATTTACTTTCCTTCTATCCTCCTTCTCCCCTTTTTTTCTTCCATTTTTCTACTCATTCCTCCTCTCCACATTTCTTTCCCCTCTCCTCTTCTTCACTCCTTTTTTACATTTTCTTCTTCACTTCCCCTTTTTTTCCTATTTCTTTCACATCTTACTTTTTCTCCCCCCTCCTTTCTCTTTCCTCCCTCTACTTCCTTCCACCCCTTTCCCCCTCCTTCTTCCCCCTCCTTCTGTCACTTTTTTAGC
+
--,68,<66,,,;,<CC,,<@C<-;C,,,C,<;6,;,;C@A6,,,666C,,6,<6,,6C,,,,,66,,,,,66;,6;?E<,55,4;,,9,@@<?EB<,:,:,549,,,4,9@,,,94,9@,4,9,9,,,,9=94,4469,499=9=@,3,993,,,,,,+,4,,9===,,4@,3+,5=3+60+,69,++,6,,,,+3?@@9+3++05+*1;;*;9*3300*008)1)1;8*0;;>*0*030))0***11.***0**-)/55)/8*-/5(-(.*01).((,((/5).4)).)/)))./,(()
@M04999:289:000000000-L3R54:1:1101:23057:1727 2:N:0:397
CTTTCTACTCGTGTATCTAATCCTTTTTTCTACCCACTCTTTCTTTCTTCTCCTTCTTTTTTTTCCCCTTTTTCTCCCTTCTCCTTCTTTTTTCCTCCACTTCTCTACTCTTTTCTCTTCTTCACTTCTATTTCTTCCTCCCTCTTCTTCTCTCTCCTTCTCCATTTTCTATTTCTCTTCCCTCTTTTTCCTCCTCTTTTTCACATCTTCCTTCTCTCCCCTTCTCCCCTCTCTTTCCTCCCCTTCCTTCCTTTTCCCCCTCTCACCCTCCTTCTTACCTCCTCTTCTGCCCCTTTTTTAC
+
--,,,;,;<C,,,;,;6C,,<C,6,;;C+6<,<6;,8,6;;C<,,,<,<,,,;,66,,6,;@+76,6,,,,,,66,,,:9?,55,95,,A,:><5954,9,5,595,9,5,95?<,95,9@,9,9,4,,,,9494,9,94449==,,9,9,939=,,44,,,9,,6===,,,7,3,2+26+++,,33,,,3,7,,+++36;*+3+253**110+040+*30)101*0)))1)38;;*3*=00))0))//.0**21**1))-/(-*1//5(6(0*04*/6*/((,1)//)))(/(,)).1()
@M04999:289:000000000-L3R54:1:1101:15776:1761 2:N:0:397
TCCTTCTTCCCTGCTTTCTATTCCTTTTCTCTTCCCATTCTCTCTTTCCTCTTTCTCTCTTTCTTTCCCTCTTTCCCCCTTCTCCTTTTTTTTTCTTCCTTCTTTCTACTCTTTCCTCCGCTACACTTCTCTTTCCTCTCTCCTCTTCTTCCCTCCCCTTTTTCTCTTTCTTTTTCTCTTCCCCTTTTTTGCCCTTTTTTTTCTCTTCTTTCTTCTTCTCCCTCCTTCCTTCTTTTTTCTCCCTCTATATCCTCCCACCTCTTCCCCCCTTCTTCTTTCCCCTTCTTCTTTCCTGTTTTTT
+
--,,,;@,6C,,,,=,6;C,,<,-<,<66666,;6C,;,,;;@,,,,6,,,,,,,<,,,;6,;,,,66,,,,,,6,,,47A4,;,,,<,,7+@:,9?,5,5,5,,59,95,,59,,,9,+46++,,,5,,,,44,,,4944,9,,99;@;9,,,,+++,,,,,,,+7=3,,,,6+,+3533+0,,,3=,++62,,++++639*+1+++2**00++1*11*0))0/)**)188**//7((+**0((-***0/***((((/(,/)))/((.6(3)1)/))1))((((-))-)-))))-)..-(
@M04999:289:000000000-L3R54:1:1101:9997:1769 2:N:0:397
TTTACTACAGTGTTATCTAATCCTTTTCTCTCCCCACTCTTTCTCTCCTCATCTTCTTTTTCTTCCCATTTACCTTCCTTCTCCTTCTTTTTTCTTCCCTTTTTCTACACATTCCTCCTTTACCCCTTGATTTCCTTTCTCCCCTTCCGCTCTCCTCTCCTCCCGTCCCCTCCTCCTTTCCCCCTTTTTTCTTTTTACTTTCTCTCCATCCTCTTCTATCCGCCTTCTTTCTCTTTTCTCCCTCTCTTTCCGTATACCGCTTTCACCCTACGTTTTACCCCGTCTTCTGTCCCTTTTTTAT
+
--,,,<,;,,,,6<,C;@,,<C,;,;C,,;CC<6,,6,6;AC,6;666C<,,,,<6,,<,,,,,;66,,,,,,,;,;,A@<,55,;5,,A<@C=ED<<9,,:,599,5,4,9?,,,94,9=,9,94,,,,,9994,,4944416=,9,,++119,,,4,4,416+6+6+,,+4,06*+263+06+6=,,+6,,7,+++66C9+3+30+**1*0++1*++20)000)0***2*03;;*0*301))0)**/*.)))-)*2)(05(.*00--(((0(/6)/.(((((/()1)))))).))/6(.
@M04999:289:000000000-L3R54:1:1101:9877:1798 2:N:0:397
CTTCTACCGGGTTATCTAATCCTTTTTTCTACCCACTCTTTCTTTCTTGAACTTCATTTTTTTCCCTTTTTTCTTCCTTCTCCATCTTTTTTCCTCCACTTCTCTTGGCATTTCTCTTCTACACGTTTAATTCTTCCTCCCTCTGACACACTCTATTTTTTCAGTTTCAAATTCACTTCCCTTTTTTTTCTCCTTTTTTTTCCTTCTTACTTATCTTACCTTCTTCTCTCTCTTTTCTCCCTCTTTTTCCTCTTCTCGCTCTCACCCTTCTTCTTACCTCCGCTGCTGTCCCTCTTTTTTC
+
--,88,;6++++8,C@E,,C<C6-;C@+,C,6;C,B,6CCE<,,,;,<,,,;,<6,,6,<C+8,6,,,6,,+,9,<??E,,55,9:,,@,B>,:C<4,9,959?=,,,9,9AE5,9A,4C,4,9+9,,+,994@,9,94,441=,,,,9,69,,,,74,,+6,,7?=,,,,7,6+3+63+0++,666+3,3,,3,++2;9***+1+4+*116*411*+4)+1.7*/*.07*008<****4-((-**1/(.1).7))/((,((.)./26(6)9)177./)/((,-4(,)..)))(().))((
@M04999:289:000000000-L3R54:1:1101:22955:1800 2:N:0:397
CACTACTCGGGTATCTAATCCTTTTTTCTTCCCACGCTTTCTTTCATTTACTTCCTTTTTTTCCCATTTTTCTTCCTTCTCCCTCTTTTTTCCTCCACATCTCTCCGCATTTCTCTCCTACACGTTTCATTCTACCTCCCTCTTCCACACTCTATTTCTTCCGTTTCTATTTCTCGTCCCCATTTTTTCTCGGCGTTTTCACATCTTTCTTTTCTAACCTTCTTCCCTCCCTTTACTCCCCTTTCTTCCCATTAACCCTCTCACCCTACTTTTTTCCGCCTCTTCTTTCCCCTATTTTTCC
+
--68,;;,,,+;+CCE,,;;CC9CC@+6;,<;;,C+8@@C,,,,;,<,,,;,<,,,;,6C+7,,9,,,,,,96,<<5A,,:9,44,,<,:C,B?,4,:,5,959,9+4+8?A5,5@,9A,9,9+9,,,,9A,9,9,994694=,,9,9,41,7,,66,,,7,+6>=,,,,6,6,6+3+06+++773,362@+++++3<92+4+1031+*3;*31++*+3**)1*/*01-)-)16*/*1(/((()*/1/9(*1/))))/,1(5)///,,6).)1.(;.((((-.)562).))((().-)-3-
@M04999:289:000000000-L3R54:1:1101:13266:1805 2:N:0:397
TATTTGACTACCCGGGTATCTATTCCTGTTTGCTCCCCACTCTTTCGAACCTCATCGTCAGTTACAGACCTTAGATCCTCCTTCTCCTCTTTTGTTCTTCCATATATCTACGCATTCCACCGCTACACATGTAGTTCCACCCTCCTCTTCTCCACTCTATTCAATCAGTTTCTTCTTCCCTTCCCCTTTTAAGCCGATTGCTTTCACAGCTTACTTTTTCTCCCGCCTTCTTTCGCTTTTCTCCCCTTAAATCCGTCCATCTCTTTCCCCCTACTTTTTACCCCGCTTTCTTGCTCTTTGT
+
--8A,,,;C,<6<+++@7FFF<,;6;C,CFD<CFEE86,6,;CAE@,,,;6C@,,;,:6,,<C,<,,,96,,,,,,:5,5:@EB,55,,<,,@,:E<EE@5,:,9,9AB,9,4,8=<<,94+6@+6,9,9,,,,9994,944=8=??FFFD,3,994,,,,,,,,3,,7==;,,6@+++666=,3,,,66,,,66++++++4=C5+4+*)5**03?*490<760))01):*3;*))/:-*1*/.)))0)**1*((((-(*1*1*1*1/)5,:(4).)17(/)(,(((/(..-))).).)..
@M04999:289:000000000-L3R54:1:1101:13067:1829 2:N:0:397
TGTGTCTCTACCCGTTTATCTTTTCCTTTTTTCTCCCCACTCTTTCGTCCCTCTGCCTCTTTCTGTCTTTTGTATCCTTCTTTCTCCTTCTTTTTTCTCTCTTTTCTCTATTCTTTTCCCCTCTACTCTACACATTCCTTCTACTTCAATTCTTTTCTTTATTCACTTTATCTTCTCCTTTTCTACTTTTACTCTTCATTTTTTCACCTCTCTCTTTTTCTCCCCCCTACCTCCTTTTTAACCCCTTTTCATCCTTTTCTCTCTCCCCTCCTCCGTTTTCCCTCCTCTGCTTCCACTGTTT
+
--,,6,,6;,;,;@8;=,C@A,,-,6<,;C<+;6CC,,,6,,;;@,,;86,6,,,,,66,,@<,,C,6,C,,6,,<5?,,,,:A,,,,C,@,,,,+,5,5,5,,9,C,;,9,,,95,@,,9,,4,9,,99,,4,49,9,,,9,,3=B,,9,,3,9,,,,,,99,,3,39,43,,+,++++3++6,4,,,,6,,43+6+6+?=999++0*58)*+02*4:)+00))))0)))**0)*33**)0*1))))*****11*****1*.:6)-(0(/73((/).-*00)/(/3)))1)))))))))/
@M04999:289:000000000-L3R54:1:1101:14249:1854 2:N:0:397
TATACTACACGGGTATCTAATCCTTTTTTCTCCCCACGCTTTCGCATCTCAGCGTCAGTATCTTTCCAGAATTCCGCCTTCGCCGCCTTTATTCCTCCACATCTCTACGCATTTCGCCTCTACACGTTGAATTCTACCTTCCTCTACAATACTCCAGATAACCAGTTTTAAGTGCAATTCCCATTTTTATCCCGGGGCTTTCACACCTAACTTAATTATCCGCCTACATGCCCTTTACTCCCTGTCATTCCGATTAACGCTCTCACCCTCCGTATTACCGCGTCTGCTGGCACGTATTTAT
+
6-,,8C9C<F@7:FEFFFA<FF<<,<CC+@EFEECA@++@@D<,,,B+@@,,,6B:,,C,C<E,9C@,,,,,,69,47@C9,48+74,,:,BE9AEDE8=,A5A=@,A,:+@CEE,=@+6A9A,A+A,4+5ECFE,84=B@@DEF,33,@8ADE?,,,6,,66,,6BEF8,,7,?,+??D98+,,7==,,7@<+++*0;CF8+=;999).-:7*+42+46+)/52(7(9*)0(0:5*9*=51()/.)/997((/6())((//(/.726;B37?(3:2:402((4:04A)43,,(((-44.)
@M04999:289:000000000-L3R54:1:1101:21884:1863 2:N:0:397
TACTACTCGGGTATCTAATCCTTTTCGCTCCCCATGCTTTCTTACCTCAGCCTCACTTACATACCATCTAGCCGCCTTCTCCTCTGTTTTTCTTCCATATATCTACGCATTCCACCTCTACACATTGAGTTCCACTCTCCTCTTCTGCACTCAACAAAATCTGTTTCATCTGCACTTCCCCTGTTATTCCGCCGCCTTTCACAGCTGTCTTCTTCTCCCGCCTGCGTTCCCTTTTCTCCCAATCCATCCGGACAACCCTTGCCTCCTACGTATTACCGCGGCTGCTCGCCCTTTCTTATCC
+
--6A,@@@,6:F:FGGF9FGCG,6C6+,8,86B,C;6CCC,,,,<6@6,,6,;,,,;;,;,,,;;,,,,,,6;+8@7@,,:9,:5,5@,BA,:C,A,C,9,559,5,+,8?@?,99,9=,9,9,9,,,,9944,49=9=4==D=8@,9,9==,,,,,,,,9,,94?3,,3@8,,==?8:==++67,,,,7,++++6=CD@+?++09*+30;*31?;5<*)310)0)18<)1*:4*1*1./))-))*10/(((((//(/,6(6;)/3(/7(/7C;))70(((,(((.)(((-(,)).-))6-
@M04999:289:000000000-L3R54:1:1101:13558:1894 2:N:0:397
CCTACTACTCGGGTATCTAATCCTTTTTTCTCCCCACTCTTTCTCATCTCCGCGTCCCTATCTTTCCAGCTTCCCGCCTTCGCCTCCTTTATTCCTCCACCTCTCTACGCATTTCACCGCTACACTTTGAATTCTACCTTCCTCTACAATCCTCCACCTACCCAGTTTTAAGTGCAATTCCCAGTTTTTTCCCCCGGCTTTCACACCTAACTTCATTCTCCTCCTACATTCCCTTTACTCCCACTCATTCCTTTCCCCTCTCTCCCCCTCCGTATTCCCGCGTCTTCTGTCTCGCCTTTCC
+
--,,8C,;6C,,+;@CFFFGGG6@,C@6+;C@E@CD@86;66,,;,CC@E,+,+78+,;,;6<,<9C,,,,:,6:,+8,=9,?B,84,,9,<@??AA,,4,4,59,,59+,?=FA,5<+84+8,A,A,,,,49@4,94,>@@;AC9A,,7,6,A8,,,6,,66,,63C=8,,6,3,+6;B+++,,7=,++@:@,++**;96<+3199?))0//++3*+179*:<:*7(/*0*088)*0*1.(((03(..)5)).)))(//3=)3(3(6,3(,/((264312((440<)))-))(((-(.-)
@M04999:289:000000000-L3R54:1:1101:18854:1964 2:N:0:397
CAGACTACAAGGGTATCTAATCCTGTTTGCTCCCCACGCTTTCGAGCATGAACGTCAGTGTTATCCCAGGAGACTGCCTTCGCCATCGGTATTCCTCCACATCTCTACGCATTTCACTGCTACACGTTGAATTCTACCTCCCTCTTCCACCCTCTAGTTATCCAGTTTCAAATGCCCGTCCCCATTTTCGCTCGGGGATTTCACATCTGACTTATCTAACCGTCTGCTCTCGCTTTTCGCCCCTTAATTCTGCTTAACGCTCGCACCCTACGTTTTACCGCGTCTGCTGGCACGTCTTTAC
+
-68,AFCF<EE8FFFGGGFFGG<E9CCF,CFFFFGEC++@@DE:,,@CC,,,BCDC,@CCFDAFG<FE8,,,,:BB?FFEF<?B,@E6,B:DFF9FFC,4,5A?AE9C7@,=CF<,99CCE;F9F+A,9AFBAFE,C@@>D@DFD,,@DA,@EFG,,7;,,,7=,=AF=,,,799,?+38=8+,,3@,,++11++0C6;CFA+?+<?80*30>+48A+18A)/>5):**17)529B*0(/59((())16?)))17))//(,3(((.,21(4,4(,-)-.((-(431<950(.,,.((-:<2
@M04999:289:000000000-L3R54:1:1101:12878:2016 2:N:0:397
TGAGCACTACCGGGGTATCTAATTCTGTTTGCTCCCCACTCTTTCGCATCTCAGCGTCAGTTTCTGTTCCGAAGGCCGCCTTTCCCCCCGGTATTCCTCCCCCTCTCTACGCATTTCACCGCTACCCTGGGAATTCTACCTTCCTCTACAATTCTCCTGATAACCTCTTTTAAGTTCCATTCCCATGTTTATCCCAGGGCTTTCCCCACTAACTTAATTCATCACCGAAATTCCCTTTTCGCCCAGTCATTTCGATTTAGTTCCGCATCCTCCGTAGTAACGCCGCTGATGCGCCGTCTGT
+
--,8,,,,6,,+6@FFCFFC6FF-C,,CFF,,,;6D8,+,,,66C@B@:@@C,6C+BF,,9,,66CE,<,@,8+F,A4+@4C,,,C,+4++84<F5F,:?++++44,,,9+8+4@F,8,C+++44,4,,8+8A,833,,336,AD98@9D,,,7,7E,,,6,@,@+,,7,@7,@+,1+1+5+?2,,,7:,,,77A*4*;**;;++***0):(.+8**=8*+*9**((((((..)7))/)3((/(4(/7<5C)7((11(1)1.))-1((,4)5(--8(,.-5((,4((,,).)((,((((,.
@M04999:289:000000000-L3R54:1:1101:12020:2026 2:N:0:397
CGACTACAAGGGTATCTAATCCTGTTTGCTACCCACGCTTTCGAGCATGAACGTCAGTGTTATCCCAGGAGGCTGCCTTCGCCATCGGTATTCCTCCACATCTCTACGCATTACACTGCTACACGTGGAATTCTACCTCCCTCTGACACACTCTAGTTAGACAGTTTCAAATGCACGTCCCAAGTTGAGCTCGGGGATTTCACATCTGACTTATCTAACCGTCTGCGCTCGCTTTACGCCCAGTAATTCCGATTAACGCTCGCACCCTACGTATTACCGCGGCTGCTGGCACGTAGTTAGC
+
-A@CCGGGGGGGGGGGGGGGGGGGGGGGGGGGGGGGGGGGGGCDGGGGGGGGGGGGGFGGGGGGGGGGGGGGEGGGGGGGGGGGFGDGGGGGGGGGGGGGGGGGFGGGGGGG,FFGGGGGGGFGGGGGGGGGGGGGCEFGDGGGGGGGGGGGGGGGFEGDADGGGGGGGCGGFFGGFGFGGGC8@DA,=?@EGGEGGGGGFAFFFFFFEEEEFFFFF>FFFFFF=E=A9AB>?DFFE?=BF0=E<EEEFE@027<3920(69B;91??FB<<)63))6?FB1(,4:7B2(241,48:).64
@M04999:289:000000000-L3R54:1:1101:10769:2045 2:N:0:397
ATGACTACCCGGGTATCTAATCCTGTTTGCTCGCCACGCTTTCGCATCTCAGCGTCAGTATCTGTCCAGAAGGCCGCCTTCGCCACCGGTATTCCTCCACATCTCTACGCATTTCACCGCTACACGTGGAATTCTACCTTCCTCTACAATACTCCAGATAACCAGTTTTAAGTGCAATTCCCAGGTTGAGCCCGGGGCTTTCACACCTAACTTAATTATCCGCCTACATGCCCTTTACGCCCAGTCATTCCGATTAACGCTCGCACCCTCCGTATTACCGCGGCTGCTGGCACGGAGTT
+
9BCCCGGGGGGGGGGGGGGGGGGGGGGGGGGGGGGGGGGGGGGGGGGGGGGGGGGGGGGGGGGGGGGGGGGGGGGGGGGGGGGGCFFGGGGGGGGGGGGGGGGGGGGGGGGGGGGGGFEGGGGGGGGGGGGGGGGGGGGGGGGGGGGGFGGGGGGGGGGGGGGGGGGGGGGGGGGGFGFGFGGGGGGC6CGGGGGGGGGGFFFFFFE;@FFFFFFFFFFFF@FFFFFFFFFFFFDFEE0DFBDFFFFFFFFFFF0:BA:B<?FFFFFFFFFF?BBFAFB?039>9B<))5::?:4(437
@M04999:289:000000000-L3R54:1:1101:12373:2059 2:N:0:397
GACTACCGGGGTATCTAATCCTGTTTGCTCCCCACGCTTTCGCATCTCAGCGTCAGTATCCGTCCAGAAGGCCGCCTTCGCCACCGGTATTCCTCCACATCTCTACGCATTTCACCGCTACACGTGGAATTCTACCTTCCTCTACAATACTCCAGATAACCAGTTTTAAGTGCAATTCCCAGGTTGAGCCCGGGGCTTTCACACCTAACTTAATTATCCGCCTACATGCCCTTTACGCCCAGTCATTCCGATTAACGCTCGCACCCTCCGTATTACCGCGGCTGCTGGCACGGAGTTAGCC
+
-CCCCFGGGGGGGGGFGGGGGGGGGGGGGGFGEFGDGGGGGGGGGGGGGGGGGGGGGGGGGGGGGGGGGGGGGGGGGGGGGGB?FGCGGFGGGFGGGGGFGGGGGGGGGEEGFGGGGGGCEFGGGGGGGGGGGGGGGGEFFFGGGGFFGGFGGGGDGCGGDGFFDGCFGFFGFGGGFGFGGFFGGGGFGGGGGGGCGGGGFFFFFFFFBEF3CFFFFFFFFF@DFEC<=8@E8@<C?025<0(/;??EE@FF?<<AFFF<FBF>F???BF4:??<A4:969>19:0:?:7>03(42(6-5.
@M04999:289:000000000-L3R54:1:1101:14831:2060 2:N:0:397
GCGGACTACTCGGGTATCTAATCCTGTTTGCTCCCCACGCTTTCGCATCTCAGCGTCAGTATCTGTCCAGAAGGCCGCCTTCGCCACCGGTATTCCTCCACATCTCTACGCATTTCACCGCTACACGTGGAATTCTACCTTCCTCTACAATACTCCAGATAACCAGTTTTAAGTGCAATTCCCAGGTTGAGCCCGGGGCTTTCACACCTAACTTAATTATCCGCCTACATGCCCTTTACGCCCAGTCATTCCGATTAACGCTCGCACCCTCCGTACTACCGCGGCTGCTGGCACGGAGTT
+
-@CCCGDGGGGGGGGGGGGGGGGGGGGGGGGGGGGGGGGGGGGGGGGEGGGGGGGGGGGGGGGGGGGGGGGGGGGGGGGGGGGGGGGGGGGEGGFGGGGGGGGGDGGGGGGGGGGGGGGGGGGGGGGGGGGGCGGGGGGGF?FGGGGGGGFGGGGFGFFGFGGGGGGGGGGGGGGGFGFGGGGGGGFG?FFGGGGGDDG7AFFFFFFEFE=BFFFFEFFFFEFBFF?F8ECFEFFFFFFFF6>7717ACCEFFFFFBABF>FFFFFFF?:<19BFFFA<:>909B>90)).11<:96;B2
@M04999:289:000000000-L3R54:1:1101:24071:2063 2:N:0:397
GGTCGACTACTGGGGTATCTAATCCTGTTCGCTCCCCACGCTTTCGTCCATCAGCGTCAATCGGTATTTAGTAACCTGCCTTCGCAATCGGGGTTCTGTGTAATATCTATGCATTTCACCGCTACACTACACATTCCAGCTACTTCAATACTATTCAAGATTAACAGTATCAACGGCAGTTCTACAGTTAAGCTGCAGGTTTTCACCGCTGACTTATCAACCCGCCTACGGACCCTTTAAACCCAATAAATCCGGATAACGCTCGCATCCTCCGTATTACCGCGGCTGCTGGCACGGAGTT
+
-ACCCGGGGGCGGGGGGGGGGGGGGGGGGGGGGGFGGGGGGGGFGGGGGGGGGGGGGGGGGGGGGGFGGGGGGGGGGGGGGGGGGGFGGGGGGFGFGGGGGGGGGGGGGGGGGGGGGGGGGGGGGGGGGGGGGFGGGGGGGGGGGGGGGGGGGGGGGGGGGGGGGGGGGGGGGGGGFGFGGGFGGG6FGGGGGGGGGGGGFFFFFFFEFBFFFFFFFFF<A=A=@2(:BFD@FF@FF@EFEFF;<=FFEEFE@FF<@DFFFFF0109:B?>A104<B?DFF?>06;>BF:7?:0>B009?4
@M04999:289:000000000-L3R54:1:1101:11699:2087 2:N:0:397
CGCCGACTACTGGGGTATCTAATCCTGTTTGCTACCCACGCTTTCGAGCATGAACGTCAGTGTTATCCCAGGAGGCTGCCTTCGCCATCGGTATTCCTCCACATCTCTACGCATTTCACTGCTACACGTGGAATTCTACCTCCCTCTGACACACTCTAGTTAGACAGTTTCAAATGCACGTCCCAAGTTGAGCTCGGGGATTTCACATCTGACTTATCTAACCGTCTGCGCTCGCTTTACGCCCAGTAATTCCGATTAACGCTCGCACCCTACGTATCACCGCTGCTGCTGGCACGTAGTT
+
@BBCCGGGGGCGGGGGGGGGGFGGGGGFGGGGGGGGGGCFFGGGGGGGGGGGGGGGGGGGGGGGGGGGGGGGGEGGGGGGGGGGGGGDFGGGFGGGGGGGGGF8EFFGGGFGGGDGGGGGGGGGFGGGFFEECGGGGADGGGGGGGGFFGCDFGEGGGGGGCFFBDGGGGGFGFDFFGFCFGDEGGGFFGGGGGFGDDGDBAF9FFFFC;*;CFFF<8BABEF259BDFFFF@>@>227FD@(3;@F3C3?EFFFF66;C;>0:>>26>:(4:??F53<A1(((-38?2::??B<<B:01)
@M04999:289:000000000-L3R54:1:1101:19987:2103 2:N:0:397
GTCTACTAGGGTATCTAATCCTGTTTGCTACCCACGCTTTCGAGCATGAACGTCAGTGTTATCCCAGGAGGCTGCCTTCGCCATCGGTATTCCTCCACATCTCTACGCATTTCACTGCTACACGTGGAATTCTACCTCCCTCTGACACACTATAGTTTGACAGTTTCAAATGCACGTCCCAAGTTGAGCTCGGGGATTTCACATCTGACTTATCTAACCGTCTGCGCTCGCTTTACGCCCAGTAATTCCGATTAACGCTCGCACCCTCCGTATTACCGCGGCTGCTGGCACGGAGTTAGCC
+
--88AFDG<8FFDFFDF<FFCGG<FAF9FEF,CFGEE:FF<@<6@+C;@6B@,CCFDCCFGGGFCEF,CFEC<F@FE<ECBFDCFEEGF,FFGGDGFGC<FDGGGGGCE,CEF<<EFGDEF9EFE,=FFGF=EFGGFGGGGG?D;;??=EG,,9=@;=AFGDF=>=@C3=FGGC?=;D>?8+@DEFADC,@8=+C=7CF7<;C?FFF77=*:CCEFCF55*:C5C=9=DFFFBF*1225BF-7*1<5?CE0,31?>;0((.6:BB@6(3(4<02>A<6;>>99B?::0(341((43(6<A2
@M04999:289:000000000-L3R54:1:1101:20118:2172 2:N:0:397
TGACTACCGGGGTATCTAATCCTGTTTGCTCCCCACGCTTTCGCATCTCAGCGTCAGTATCTGTCCAGAAGGCCGCCTTCGCCACCGGTATTCCTCCACATCTCTACGCATTTCACCGCTACACGTGGAATTCTACCTTCCTCTACAATACTCCAGATAACCAGTTTTAAGTGCAATTCCCAGGTTGAGCCCGGGGCTTTCACACCTAACTTAATTATCCGCCTACATGCCCTTTACGCCCAGTCATTCCGATTAACGCTCGCACCCTCCGTATTACCGCGGCTGCTGGCATGGAGTTAGC
+
CCCCCGGGGGGGGGGGGGGGGGGGGGGGGGGGGGGGGGGGGGGGGGGGGGGGGGGGGGGGGFGGGGGGGGGGGGGGGGGGGGGGGGGGGGGGGGGGGGGEFGFFFGGGGGGGGGGGGGEGGGGGGGGGGGGGGGGGGGGGGGGGGGGGGGGGGGGGGGGGFGGGGGGGGGGGGGGGFGFGGGGGCCGFGGGGGEGGGGGGFFFFFFFFFFFFFFFAEAF?BDFFFDEFFEFFFFEFFFFDFFFFEFC<EFF?@??AABFFF>>66>??::BB((3<<<?0>;0296:BBF:2.42:B1>B2
@M04999:289:000000000-L3R54:1:1101:11990:2184 2:N:0:397
TGACTACCGGGGTATCTAATCCTGTTTGCTCCCCACGCTTTCGCATCTCAGCGTCAGTATCTGTCCAGAAGGCCGCCTTCGCCACCGGTATTCCTCCACATCTCTACGCATTTCACCGCTACACGTGGAATTCTACCTTCCTCTACAATACTCCAGATAACCAGTTTTAAGTGCAATTCCCAGGTTGAGCCCGGGGCTTTCACACCTAACTTAATTATCCGCCTACATGCCCTTTACGCCCAGTCATTCCGATTAACGCTCGCACCCTCCGTATTACCGCGGCTGCTGGCACGGAGTTAGC
+
CCCCCGGGGGGGGGGGGGGGGGGGGGGGGGGGGGGGGGGGGGGGGGGGGGGGGGGGGGGGGGGGGGGGGGGGGGGGGGGGGGEGGGGGGGGGGGGGGGGGGGGGGGGFGGGGFGGGGGGGGGGGGGGGGGGGGGGGDFGGGGGGGGGGGGGGGGGGGGGGGGGGFGGGGGGGDFGGFGFFGGGFFFFFGGGGGGGGGCFGFCFFFFFFF@E47CFA48F4BDF??DEFFF@DEFEFFFFAFFD;<4C)<?@@@<FFFFB:BFB>>FB:?:9?BBFFDFF>9;B6;??:28?DF(49:?FF4
@M04999:289:000000000-L3R54:1:1101:12775:2219 2:N:0:397
GACTACTGGGGTATCTAATCCTGTTTGCTACCCACGCTTTCGAGCATGAACGTCAGTGTTATCCCAGGAGGCTGCCTTCGCCATCGGTATTCCTCCACATCTCTACGCATTTCACTGCTACACGTGGAATTCTACCTCCCTCTGACACACTCTAGTTAGACAGTTTCAAATGCACGTCCCAAGTTGAGCTCGGGGATTTCACATCTGACTTATCTAACCGGCTGCGCTCGCTTTACGCCCAGTAATTCCGATTAACGCTCGCACCCTACGTATTACCGCGGCTGCTGGCACGTACTTAGCC
+
CCCC@F9EFFGFDCFF@FE@FFGGGGGG9FGFEFGGGFGG<@DECFGFGEGFFDCEACE<@ED@FCGEFGGGGGGGCD<=CFEDFFGGFCFAFGGGGGGCDFFAEFFFEFGGFFFDFFFBDFGGF=FFG9FGGGGGGGFEGGGCADGFDGGGGGGFD=E8EF89EGFGGGGG=,=DFD5CC+@FGG8EA,D8CGDD?DF+1+?7:B@FEBE5*=@FFFF=*:=4):55>5(/2>;C@6>EFF()<7?5?@14,:CC76(,3967;B11:2,).84A93(,4>(3<:>?6(<?.((,.4.<0
@M04999:289:000000000-L3R54:1:1101:9600:2258 2:N:0:397
TGGACTACTGGGGTATCTAATCCTGTTTGCTCCCCACGCTTTCTCATCTCAGCGTCAGTATCTGTCCAGAAGGCCGCCTTCGCCACCGTTATTCCTCCACATCCCTACGCATTTCACCGCTACACTTGGAATTCTACCTTCCTCGACAATACTCTAGTTAACCAGTTTTAAGTCCAATTCCTAGGTGAGGCCCAGGACTTTCACACCGAACTTAATTATCCGCCTACATGCCCTTTACGCCCGGTCATTCCGATTACCGCTCGCACCTTCCGTATTACCGCGGCTGCTGTCAGTGGTTT
+
--,8A<C,;EFG7@6C;6F@CF9-CFF,6@<FGG@D@@7FFC,66@C,,,;C@@CC:6C6FC,6CFCCF66F,,,7@:F:5AF:4F8F,,,:,C,5C<E8=A,,,,,,6+8CF?,,958+4+6A4,4C,A5FE;ECGFD;DCF8++=C+6,,,,====8:,@====33,@8,,,62+?+=D+6E,@,,,,@EE+9C+=CC7;+4?C9?=5>BA9@+*=1>+):74)-6/*)7(;B3;C@DF(((.(/5)<33(6(;))/63((((49()4(4)(.(5<219B(4>6().)5))).()((
@M04999:289:000000000-L3R54:1:1101:22274:2290 2:N:0:397
GGGACTACAGGGGTATCTAATCCTGTTTGCTACCCACGCTTTCGAGCATGAACGTCAGTGTTATCCCAGGAGGCTGCCTTCGCCATCGGTATTCCTCCACATCTCTACGCATTTCACTGCTACACGTGGAATTCTACCTCCCTCTGACACACTCTAGTTAGACAGTTTCAAATGCACGTCCCAAGTTGAGCTCGGGGATTTCACATCTGACTTATCTAACCGTCTGCGCTCGCTTTACGCCCAGTAATTCCGATTAACGCTCGCCCCCTACGTATTACCGCGGCTGCTGGCACGTAGTT
+
CCCCC,,CFGGGG@,6@@F<CF<FEFGGD<CCFGCEEEEGGFECCEGCA<F@ECCDCFFCE<EGGG@C,:FFEGG@FAF9=@F,FF@F@?AFFGFAFAGGCEE9E9AFF::FGF?,CAAF;,4,:CFG@F=E=EF;@>=DGEEE?=;@,4116@=A;@D8=4@,@FGFFCFFFA+@:+3=86=DDGAFFEG9?EDC6=CFC791=B5C;A@E@+@AE>FEAB54)5<92):55@=9;;@>@(6;;CFF)<C((:3?CC?01396(3>09(4(,)652>46(3117(3)5:1(.((.(-5
@M04999:289:000000000-L3R54:1:1101:24426:2307 2:N:0:397
GACTACTCGGGTATCTAATCCTGTTTGCTCCCCACGCTTTCGCATCTCAGCGTCAGTATCTGTCCAGAAGGCCGCCTTCGCCACCGGTATTCCTCCACATCTCTACGCATTTCACCGCTACACGTGGAATTCTACCTTCCTCTACAATACTCCAGATAACCAGTTTTAAGTGCAATTCCCAGGTTGAGCCCGGGGCTTTCACACCTAACTTAATTATCCGCCTACATGCCCTTTACGCCCAGTCATTCCGATTAACGCTCGCACCCTCCGTATTACCGCGGCTGCTGGCACGGAGTTAGCC
+
CCCCCG<;FGGGGGGGGGGGGGGGGGGGGGGGGGGGGGGGGGGG@FGGGGGGGGGGEGFG<6CEGGGG8CF@FGGGGGGGGGGG8FGGCGGGFGGG8AFG<FGGGGF:FFGGGGGG7FGGGGG?:FGGGGGGFGG9,@FGGGGFFE8==DFG8FGC=DAFGGGFGGC===DFGGDGFCFD?FGGGGGGGGG+CGG5CFGCFF>ABF*?B;E6A=1=*=FDFF@FFEECE=DED@C60;1:;@@@EE<C<4<61;CFF9B1(,3>>(48:9?:?FADF?FF>>;>FFF0(,26(30<3:265
@M04999:289:000000000-L3R54:1:1101:23511:2316 2:N:0:397
GCGGTGACTACACGGGTATCTAATCCTGTTTGCTCCCCACGCTTTCGCATCTCAGCGTCAGTATCTGTCCAGAAGGCCGCCTTCGCCACCGGTATTCCTCCACATCTCTACGCATTTCACCGCTACACGTGGAGTTCCACTCTCCTCTTCTGCACTCAAGAAAAACAGTTTCAGCTGCACTTCCCCGGTTAAGCCGAGGGCTTTCACAGCTGACTTGTTCTCCCGCCTGCGTTCGCTTTACGCCCAATAAATCCGGACAACGCTTGCCACCTACGTATTACCGCGGCTGCTGGCACGTAGT
+
CCCCCGGGGGGGGGGGGGGGGGGGGGGGGGGGGGGGGGGGGGGGGGGGGGGGGGGGGGGGGGGGGGGGGGGGGGGGGGGGGGGGGGGGGGGGGDGGGGGGGGGGGGGGGGGGGGGGGGGGGGGGGGGGGGGGGGGGGGGGFGGGGGGGGGGGGGGGGGGGGGGFFGGGGGFGGGGGFGFGGCGCGGGEGDEGGGGGDGGGFAFFFFFFFFFF@FFFEFFEFEFFFFFFFFFFFDFFFF@F<@@9BBF:?AFFFBFFFB>BFB9::B?BAFFFFFFBFFFBD2<9>>9BFFDF?:BFFB06,
@M04999:289:000000000-L3R54:1:1101:16670:2332 2:N:0:397
GAGACTACAAGGGTATCTAATCCTGTTTGCTACCCACGCTTTCGAGCATGAACGTCAGTGTTATCCCAGGAGGCTGCCTTCGCCATCGGTATTCCTCCACATCTCTACGCATTTCACTGCTACACGTGGAATTCTACCTCCCTCTGACACACTCTAGTTAGACAGTTTCAAATGCACGTCCCAAGTTGAGCTCGGGGATTTCACATCTGACTTATCTAACCGTCTGCGCTCGCTTTACGCCCAGTAATTCCGATTAACGCTCGAACCCTACGTATTACCGCGGCTGCTGGCACGTAGTT
+
CCCCCFFFGGGGGFGGFGGGGGGGGFGGGGGGGGFCGGGDDFEGGGGGGGGGGGGGGGGG<FGGGGGGGGEGGGGFFGGGGGDFGGGGGGGGGGGFGGGGGGGGF,@FGGGGFGGGGGCFGGGGGGGGGGGGFGFGGGGGCEGGGGGGGGGG8FFGGFGEFGGGGFFFGGFGGGCG8FFGGDGGDGFGGCGACGGDD>9FFFCCFF9CEFFFEFFFFFFEAA87BFCBFAFF=95>C=@B>@@@E<3<CE?E1118EFFFF61(/=>F2(.48?AFBFDB19(0((3:::?<<6:(3:A
@M04999:289:000000000-L3R54:1:1101:10299:2337 2:N:0:397
TGACTACCCGGGTATCTAATCCTGTTCGCTCCCCACGCTTTCGTCCATCAGCGTCAATCGGTATTTAGTAACCTGCCTTCGCAATCGGGGTTCTGTGTAATATCTATGCATTTCACCGCTACACTACACATTCCAGCTACTTCAATACTATTCAAGATTAACAGTATCAACGGCAGTTCTACAGTTAAGCTGCAGGTTTTCACCGCTGACTTACCAACCCGCCTACGGACCCTTTAAACCCAATAAATCCGGATAACGCTCGCATCCTCCGTATTACCGCGGCTGCTGGCACGGAGTTAGC
+
CCCCCGGGGGGGGGGGGGGGGGGGGGGGGGGGGGFFGGGGGGGGGGGGGGGGGGGGGGGGGGGGGGGGGGGGGGGGGGGGGGGGGGGGGGGGGGGGGGGGGGGGCFGGGGGGGGGGGGGGGGGGGGGGGGGGGGGGGGGGGGGGGGGGGGGGGGGGGFGGGGGGGGGGGGGGGGGGFGFCGGGGGGGGGGGGGCGG?FFGFFFBDFFFFFFFFFFF=>DFFFFFFBFFFFFFF@FFFFFFFDFDFFFFEEF6?DFFFFB<?BF>398?7?BFFBBDFAB>>B>>>0:??07?:96>:0>A4
@M04999:289:000000000-L3R54:1:1101:18574:2367 2:N:0:397
TTCGACTACTCGGGTATCTAATCCTGTTTGCTACCCACGCTTTCGAGCATGAACGTCAGTGTTATCCCAGGAGGCTGCCTTCGCCATCGGTATTCCTCCACATCTCTACGCATTTCACTGCTACACGTGGAATTCTACCTCCCTCTGACACACTCTAGTTAGACAGTTTCAAATGCACGTCCCAAGTTGAGCTCGGGGATTTCACATCTGACTTATCTAACCGTCTGCGCTCGCTTTACGCCCAGTAATTCCGATTAACGCTCGCACCCTACGTATTACCGCGGCTGCTGGCACGTAGTT
+
CCCCCGGGGGGGGGGGGGGGGGGGGGGGGGGGGGFGGGGGGGGGGGGGGGGGGGGGGGGGGGGGGGGGGGGGGGGGGGGGGGGGGGGGGGGGGGGGGGGGGGGGGGGGGGGGGGGGGGGGGGGGGGGGGGGGGGGGGGGGGGGGGGGFGGGGGGGGGGGGGGFFGGFEGGGGFGGGFGFGGGGGGFFGGGG?=FGGGGGGFFFFFFFFFFFFFFFFFFFEFDFFFFFFFABFFFFFFFFFFB9F;@<37CF?;@FF<94<@FFBFFBF6::0(2<A0AF<<BFFFF>FB).(.588<??A
@M04999:289:000000000-L3R54:1:1101:8962:2368 2:N:0:397
GGTTGACTACTCGGGTATCTAATCCTGTTCGCTACCCATGCTTTCGAACCTCAGCGTCAGTTACAGACCAGAGAGCCGCCTTCGCCACTGGTGTGCTTCCATATATCTACGCATTCCACAGCTACACATGGCGTTCCACTCTCCTCTTCTTCACTCAAGAAAAACAGTTACAGCTGCACTTCCCCGGTTAAGCCGAGCGCTTTCACAGCTGTCTCGTTCTCCCGCCTGCGTTCGCTTTACGCCTAATAAATCCGTACGACGCTTGCCACCTACGCATTACCGCGGCTGCTGACACGTAGTT
+
66B6,@@@D<,C,,76:F@CCFDAGGG,CF@BCF:F8CFF86,CE@,6CF<FCDFD6BFE@F<<C,,,9CF86,@FG77=C7<,:B:,?EFGF=,C,?F,E<D<A,C,EFFGGG:5@@B,,9=,,AEG8BC,+@@>F,,,@DFGA,,3,;,,@E;EF,=DF,A,6D,73@=CC?=85DFG6D=DDCC3CE79::C*;**0:AFFA99+-:B*6@+*0);9+*05(((8;:;03,03734C?03(,675)76)39(,4((4((8,80()52(5:((-41:56(73799;(),)(.)-(213.
@M04999:289:000000000-L3R54:1:1101:11728:2392 2:N:0:397
TATCTGACTACCCGGGTATCTAATCCTGTTCGCTCCCCACGCTTTCGTCCATCAGCGTCAATCGGTATTTAGTAACCTGCCTTCGCAATCGGGGTTCTGTGTAATATCTATGCATTTCACCGCTACACTACACATTCCAGCTACTTCAATACTATTCAAGATTAACAGTATCAACGGCAGTTCTACAGTTAAGCTGCAGGTTTTCACCGCTGACTTATCAACCCGCCTACGGACCCTTTAAACCCAATAAATCCGGATAACGCTCGCATCCTCCGTATTACCGCGGCTGCTGGCACGGAGT
+
CCCCCGGGGGGGGGGGGGGGGGGGGGGGGGGGGGGGGGGGGGGGGGGGGGGGGGGGGGGGGGGGGGGGGGGGGGGGGGGGGGGGGGGGGGGGGGFCFGGGFGGGGGGGGGGGGGGGGGGFGGGGGGGGGGGGGGGGGGGGGGGGGGGGGGGGGGGGGGGGGGGGGGGGGGGGGGGGFGFGGGGGGGGGGGGGGGGGGGGGFFFFFFFFFFFFFFFFFFFFFFFFFFFFFFFFF2>FD@FFFEFDFD?@FFFFCEFF@@DEE@90?>BF?;F?FF03:<FFF66091039?FFF?FF:16>-
@M04999:289:000000000-L3R54:1:1101:20974:2408 2:N:0:397
ATTAGACTACCCGGGTATCTAATCCTGTTCGCTCCCCACGCTTTCGTGCATCAGCGTCAATCGGTATTTAGTAACCTGCCTTCGCAATCGGGGTTCTGCGTAATATCTATGCATTTCACCGCTACACTACACATTCCAGCTACTTCAATACTATTCAAGATTAACAGTATCAACGGCAGTTCTACAGTTAAGCTGCAGGTTTTCACCGCTGACTTATCAACCCGCCTACGGACCCTTTAAACCCAATAAATCCGGATAACGCTCGCATCCTCCGTATTACCGCGGCTGCTGGCACGGAGTT
+
CCCCCGGGGGGGEGGGGFGGGGGGGGGGGC@FEFGGGGGGGGGGFGGGGFGGGGGGGGGGGGGGFFGGGGGGGGGGGGGGGGGGGGGGGFGGGFGGGGGGGGGGGGGGGGGGGGGGGGGGGGGGGGGGGFGGGGGGGGGGGFG?FGGFGFGGGGGGGGGGGGGGGGGGGGFFGFG>BDECGGGGGGGGGGGFFGGGGGGGFFFFFFF>AABFFFFFF>B8A=DF>==>B=@9,:?;;@EAE@@FF@;4;CEFEFF@?:A2:6(162(-9?FFFB<FFFBA<<>6B11;?)44:7??;>>?3
@M04999:289:000000000-L3R54:1:1101:17385:2438 2:N:0:397
GACTACCGGGGTATCTAATCCTGTTCGCTCCCCACGCTTTCGCTCCTCAGCGTCAGGAAAGGCCCAGAGAACCGCCTTCGCCACTGGTGTTCCTCCTGATATCTGCGCATTCCACCGCTCCACCAGGAATTCCATTCTCCCCTACCTTCCTCAAGTCAACCCGTATCGAAAGCACGCTCAGGGTTAAGCCCCAAGATTACACTTCCGACGCGATCAACCACCTACGAGCCCTTTACGCCCAATAAATCCGGACAACGCTCGCACCCTACGTATCACCGCGGCTGCTGGCACGTAGTTAGCC
+
CCCCCFGGGGGGGGGGGGGGGGGGGGGGGGGGGGGDGGGGGGGGGGGGGGGGGGGGGGGGGGGGGGGGGFGFGGGGGGGGGGGGGGGGGGGGGGGGGGGGGGGGGGGGGGGGGGGGGGGGGGGGGGGGGGGGGGGGGGGGGGGGGGGGGGGGGGGGGGGGGGGGGGGGGGGGGGGGFGFGGFGGGCFFGGGGGGGGGGGGFFFFAFDDFFFFBAFBFFFFFF@FFFFFBBB?B?AAF?F>:?FFAAAF?>FFF;BFB0::>((,42??FFFF<0)4:?>BBBBFFBD:(.4?FF0?6<9<4
@M04999:289:000000000-L3R54:1:1101:16442:2447 2:N:0:397
GTGACTACTCGGGTATCTAATCCTGTTTGCTCCCCACGCTTTCGCATCTCAGCGTCAGTATCTGTCCAGAAGGCCGCCTTCGCCACCGGTATTCCTCCACATCTCTACGCAGTTCACCGCTACACGTGGAATTCTACCTTCCTCTACAATACTCCAGATAACCAGTTTTAAGTGCAATTCCCAGGTTGAGCCCGGGGCTTTCACACCTAACTTAATTATCCGCCTACATGCCCTTTACGCCCAGTCATTCCGATTAACGCTCGAACCCTCCGTATTACCGCGGCTGCTGGCACGGAGTT
+
C@CCCEFGGGEGGECDFGGGGDFFGGFFGGFFFDGGGGGECGFGEGGGGGGFGGGGGGGGGFF9EFGGGFFGDFGGGFFEG<CFGGGGGCGGGGDGGGDCG=E9,,AFDGE+@BFDCGGGEEGED?FGGCGGGGGAGGGCFFGGFCGGCAFFGEGGDADGGGFGC6=,@:EF:E?EFGF?FFC=:8@DF66@::>DDG>9;AEABF>FFEB6ABFA5=BEA@FD9@DFEC>3>;14CF;)691?@=>C?3?;?0(6?<D(,,,(,.7:46398(:?BAB?F60;>>:?F0(.)(-(-41
@M04999:289:000000000-L3R54:1:1101:22502:2487 2:N:0:397
CAGACTACCGGGGTATCTAATCCTGTTTGCTCCCCACGCTTTCGCATCTCAGCGTCAGTATCTGTCCAGAAGGCCGCCTTCGCCACCGGTATTCCTCCACATCTCTACGCATTTCACCGCTACACGTGGAATTCTACCTTCCTCTACAATACTCCAGATAACCAGTTTTAAGTGCAATTCCCAGGTTGAGCCCGGGGCTTTCACACCTAACTTAATTATCCGCCTACATGCCCTTTACGCCCAGTCATTCCGATTAACGCTCGCACCCTCCGTATTACCGCGGCTGCTGGCACGGAGTT
+
CCCCCGGGGGGGGGGGGGGGGGGGGGGGGGGGGGGGGGGGGGGGGGFGGGGGGGGGGGGGGGGGGGGGGGGGGGGGGGGGGGGGGGGGGGGGGGGGGGGGGGGGGGGGGGGGGGGGGGGGGGGGGGGGGGGGGGGGGGGGGGGGGGGGGGGGGGDFGGGGGGGGGGGGGGGGGGGGFGFGGCFGGGGGGGGGGGGGGGGGFFFFFFFFFFDEFFFFEFFEA@DDFFFFFFFFFFFFFE;E@F?F;<ECCEEF;:6?2<BBBFFFFFBFFF:>FFFFFFBBB69BF62)23:8?:9>,,:
@M04999:289:000000000-L3R54:1:1101:23212:2512 2:N:0:397
CCCCGGACTACAGGGGTATCTAATCCTGTTTGCTCCCCACGCTTTCGCATCTCAGCGTCAGTATCTGTCCAGAAGGCCGCCTTCGCCACCGGTATTCCTCCACATCTCTACGCATTTCACTGCTACACGTGGAATTCTACCTCCCTCTGACACACTCTAGTTAGACAGTTTCAAATGCACGTCCCAAGTTGAGCTCGGGGATTTCACATCTGACTTATCTAACCGTCTGCGCTCGCTTTACGCCCAGTAATTCCGATTAACGCTCGCACCCTACGTATTACCGCGGCTGCTGGCACGTAGT
+
BCCCCGGGGGGGGGGGGGGGGGGGGGGGGGGGGGGGGGGGGGGGGGGGGGGGGGGGGGGGGGGGGGGFGGGGGGGGGGGGGGGGGGGGGGGGGGGGGGGGGGGGGGGGGGGGGGGGGGGGGGGGGGGGGGGGGGFGGGGGGGGGGGGGGGGGGGGGGGGGDGGGGGGGFGFFGGFGFGFGGGGGGGGGGCGGGGGGDGGGFFFFFFFFEFFFFF>CFAFFFCEFFDFF=CFFFFFF@FFFC<@@FDDFFF?CF>?F?:BFAF9:BBFFF>F?FFBF<A?FF9:09>>BB??D?B?<B<?B(
@M04999:289:000000000-L3R54:1:1101:9437:2514 2:N:0:397
TGACTACAGGGGTATCTAATCCTGTTTGCTCCCCACGCTTTCGCATCTCAGCGTCAGTATCTGTCCAGAAGGCCGCCTTCGCCACCGGTATTCCTCCACATCTCTACGCATTTCACCGCTACACGTGGAATTCTACCTTCCTCTACAATACTCCAGATAACCAGTTTTAAGTGCAATTCCCAGGTTGAGCCCGGGGCTTTCACACCTAACTTAATTATCCGCCTACATGCCCTTTACGCCCAGTCATTCCGATTAACGCTCGCACCCTCCGTATTACCGCGGCTGCTGGCACGGAGTTAGC
+
CCCCCGGGGGGGGGGGGGGGGGGGFFGGCGGGGGGGGGGEFFGGGGGFGGGGGFGGEGEFGGDEFGFGGGGGFFGGDEGGGGGGGGGGGGEAFFFGGGGGGGFGEFGGGGGCGGGGFGGDGGGGGGGGDGGGGGGGBFGFGGGGFGFGGGGGGGGGG?FDFFDF6DFFGFGFGGGGFGFFGFGGD::@FGGGGGGGGGGGFFFFFDFFEBFE@FF>CFFCDF?=@DFFFB>BB@EEED;59;;@@EE<EEFFF;@FFFFFBB9>FFFFB?F(2:49AB<(2,4(4(.3>0:??>F>:?FB.
@M04999:289:000000000-L3R54:1:1101:6699:2588 2:N:0:397
GGGACTACCGGGGTATCTAATCCTGTTCGCTACCCATGCTTTCGAACCTCAGCGTCAGTTACAGACCAGAGAGCCGCCTTCGCCACTGGTGTTCTTCCATATATCTACGCATTCCACCGCTACACATGGAGTTCCACTCTCCTCTTCTGCACTCAAGAAAAACAGTTTCAGCTGCACTTTCCCGGTTAAGCCGAGGGCTTTCACAGCTGACTTGTTCTCCCGCCTGCGTTCGCTTTACGCCCAATAAATCCGGACAACGCTTGCCACCTACGTATTACCGCGGCTGCTGGCACGTAGTT
+
CCCCCGGGGGGGGGGGGGGGGGGGGGGGGGGGGGGGGGGGGGGGGGGGGGGGGGCGGGFGGGGGGGGGGGGGGGGGGGGGGGGGGGGGGGGGGGFGGGGGGGGGGGGGGDGGGGGGGGGGGGGGGGGEFFGGFGGFGGGGGGFCFGGFGFGGGGGGGGFGGGGGGGGGGGGFFGGGFGFGGGGGGGGGGFGGGGGGDGGGFFFFFFF4EEFFFFFAEFFFFFFFDFFFFFFFFFDFFF;DFB71=8AAAA7>>6(-:199:?F?:DF<?B>::<BFFF2--7>9>;6?F>02):3::4<
@M04999:289:000000000-L3R54:1:1101:6602:2596 2:N:0:397
AGACTACTCGGGTATCTAATCCTGTTTGCTACCCACGCTTTCGAGCATGAACGTCAGTGTTATCCCAGGAAGCTGCCTTCGCCATCGGTATTCCTCCACATCTCTACGCATTTCACTGCTACACGTGGAATTCTACCTCCCTCTGACACACTCTAGTTAGACAGTTTCAAATGCACGTCCCAAGTTGAGCTCGGGGATTTCACATCTGACTTATCTAACCGTCTGCGCTCGCTTTACGCCCAGTAATTCCGATTAACGTTCGCACCCTACGTATTACCGCGGCGGCTGGCACGTAGTTAGC
+
C<@B@FGCFFGE@:FEFGGCGCEGGGGFFGFFGGCFE7FGGFDEGGE@AFCEECCFEFGGGGGGGFFE@DFFGGFGEG9FFG@EECGGGGFFFGFD<FG@FD?EFFF=7=FGGFFGGFC9AFGGFFGGG,CEFFEC>,EFGGCC?DGGE8@@CFEGFFADDGCFGGFFGGC8,9D=?DFCCDFFFD:EEG,DEGGC>DGC+?FF+*1?*3>>AFF+@8FB5:=94*7)/55(:DDFF29B>@F@E36)74;D?04)1/(5/8@FB>37(.8:,::AF<4142(((,47B014141(35<42
@M04999:289:000000000-L3R54:1:1101:11021:2640 2:N:0:397
GTGACTACTGGGGTATCTAATCCTGTTTGCTACCCACGCTTTCGAGCATGAACGTCAGTGTTATCCCAGGAGGCTGCCTTCGCCATCGGTATTCCTCCACATCTCTACGCATTTCACTGCTACACGTGGAATTCTACCCCCCTCTGACACACTCCAGTTAGACAGTTTCAAATGCACGTCCCAAGTTGAGCTCGGGGGTTTCACACCTGACTCATCTAACCGCCTGCGCTCGCTTTACGCCCAGTAATTCCGATTAACGCTCGCACCCTACGTATTACCGCGGCTGCGGGCACGGAGTT
+
<ACCCGGG9,CEGF@FGGGGGGGFGGGAEEFFAFGGGGGCBFGEDEE:F,@CFGGGDEFFFCFECFGFFC@:7BAE@FFGGGDFCGCFEG8FCF9A?E8,EEAFGFGGDFGGFCFAF9EFFCFGGGGGGGGGEDFGFF,D+=+@==DE?C@EFGGGG8,,@=DDFF==DEDF,BFGFD:6=8+6,,7,:CG,@:@D+*3;9BFAFFF;=:>*//4A7FFFF@061(1;@72.63(=C7?3>F?12<56AA<:(4(8AAFF0((,(1668:284<>(-)61914>((((,,114((-4,3
@M04999:289:000000000-L3R54:1:1101:22817:2640 2:N:0:397
CGACTACCGGGGTATCTAATCCTGTTCGCTCCCCACGCTTTCGTCCATCAGCGTCAATCGGTATTTAGTAACCTGCCTTCGCAATCGGGGTTCTGTGTAATATCTATGCATTTCACCGCTACACTACACATTCCAGCTACTTCAATACTATTCAAGATTAACAGTATCAACGGCAGTTCTACAGTTAAGCTGCAGGTTTTCACCGCTGACTTATCAACCCGCCTACGGACCCTTTAAACCCAATAAATCCGGATAACGCTCGCATCCTCCGTATTACCGCGGCTGCGGGCACGGAGTTAGC
+
CCCCCGGGGEGGEGFGGCFGGGGGFG<@F:@FFGFGCEFGGGFEFFEGGGGGGFGGED9F@@@FF@FGFGFFFDGFEEGGGGB77FGDGGBFFEEA?FDDFGGGAEFGGGGGGGGGGGGGGGGGGGGGGGFFGGF,8B8EE;E;D,7DCGC:FECGDFFDGE:DFGGG:CFC88CEFC7E@;:FGFEFGFCCF69C@FGFFFFFBBB>BFE<AC6BE6F=?2(62@@?DF60=D;E?9<F6(63@AECF@1:12;ED(2:?96>0(44>?9:80:>:B<>(3903((-6>9:2((48?24.
@M04999:289:000000000-L3R54:1:1101:21376:2641 2:N:0:397
ATGACTACACGGGTATCTAATCCTGTTCGCTCCCCACGCTTTCGTCCATCAGCGTCAATCGGTATTTAGTAACCTGCCTTCGCAATCGGGGTTCTGTGTAATATCTATGCATTTCACCGCTACACTACACATTCCAGCTACTTCAATACTATTCAAGATTAACAGTATCAACGGCAGTTCTACAGTTAAGCTGCAGGTTTTCACCGCTGACTTATCAACCCGCCTACGGACCCTTTAAACCCAATAAATCCGGATAACGCTCGCATCCTCCGTATTACCGCGGCTGCTGGCACGGAGTT
+
CCCCCGGGGGGGGGGGGGGGGGGGGGGGGGGGGGGGGGGGGGGGGGGGGGGGGGGGGGGGGGGGGGGGGGGGGGGGGGGGGGGGGGGGGGGGGGGGGGGGGGGGGGGGGGGGGGGGGGGGGGGGGGGGGGGGGGGGGGGGGGGGGGGGGGGGGGGGGGGGGGGGGGGGGGGGGGGGFFFGGGGGGGGGFFGGGFGGGGGGFFFFFFFFFFFFFFFFEFFFEFFFFFFFFFFFFFBFEEEF;DDDFFFFFFEF@FFFFE@;DFFFF<9:BFB9:B:7<BFFFFBFFBFFF>:?FFF;><1
@M04999:289:000000000-L3R54:1:1101:9618:2644 2:N:0:397
GGACTACTGGGGTATCTAATCCTGTTTGCTACCCACGCTTTCGAGCATGAACGTCAGTGTTATCCCAGGAGGCCGCCTTCGCCATCGGTATTCCTCCACATCTCTACGCATTTCACTGCTACACGTGGAATTCTACCTCCCTCTGACACACTCTAGTTAGACAGTTTCAAATGCACGTCCCCAGTTGAGCTCGGGGATTTCACATCTGACTTATCTAACCGTCTGCGCTCGCTTTACGCCCAGTAATTCCGATTAACGCTCGCACCCTACGTATTACCGCGGCTGCTGGCACGTAGGTAGC
+
9CCCCGGGGFDEFGGFGGDFGGGGGGGGGGFG@FGGGD@FGGGGGEEFGFFFGFGGFGGDGGGGEFDFGGGGGFGGGDCG<CGG:FCF6B?FGCGFFFGCEFFFA?FFGE@@FDEFFEGGFGGGGAEF@FDFGGFG9DGGGGFDFCDGGGGGF8AAFEDG,@FD6==FCGAEGGC8FD*+6+6A=EGGF8,?EE>DGC5CFFA+=FFFFFE5AFF6A9?BE=DDB=-2-8=B=29=F1;B97(64)19<C@F(/8C)26;@B0;B;:0(1(.4:(59):B9;94;BFF::081<<0(6<?)
@M04999:289:000000000-L3R54:1:1101:15948:2707 2:N:0:397
CGAGACTACACGGGTATCTAATCCTGTTTGCTCCCCACGCTTTCGCATCTCAGCGTCAGTATCTGTCCAGAAGGCCGCCTTCGCCACCGGTATTCCTCCACATCTCTACGCATTTCACCGCTACACGTGGAATTCTACCTTCCTCTACAATACTCCAGATAACCAGTTTTAAGTGCAATTCCCAGGTTGAGCCCGGGGCTTTCACACCTAACTTAATTATCCGCCTACATGCCCTTTACGCCCAGTCATTCCGATTAACGCTCGCACCCTCCGTATTACCGCGGCTGCTGGCACGGAGTT
+
@CCCCFGGGGGGGGGGGGFFGGGGFFGGGGGGGGGGGGGGGGGGGGGGGGGGGGGEFGGGGGGGGGFGGGGGGGGGGGGGGGGGGGGGGGGGGGGGGGGGGGGGFGCFGFGGGGGGGGGGGGGGGGGFGGGGFGGGGGGGGGGGGGGGGGGGG=DFGGGFFGGGGGFCGGGGGF7EDGFGDFFDGGEGGGGGGGGGGGG*?FFFFFF>):>BFFAFECFEFEF=@D=@EFE@@@@FFFFFFFFFFFFEFC3?;20(;BAFFB:F>96;B(4:9(4:B<AF:094929?>?0(:<699;<B
@M04999:289:000000000-L3R54:1:1101:23184:2770 2:N:0:397
GACAGACTACTGGGGTATCTAATCCTGTTTGCTACCCACGCTTTCGAGCATGAACGTCAGTGTTATCCCAGGAGGCTGCCTTCGCCATCGGTATTCCTCCACATCTCTACGCATTTCACTGCTACACGTGGAATTCTACCTCCCTCTGACACACTCTAGTTAGACAGTTTCAAATGCACGTCCCAAGTTGAGCTCGGGGATTTCACATCTGACTTATCGAACCGTCTGCGCTCGCTTTACGCCCAGTAATTCCGATTAACGCTCGCACCCTACGTATTACCGCGGCTGCTGGCACGTAGTT
+
<C<ACGGGGGFGGGGGGGGGGGGGGGGGGGGGGGGGGGGGGGGGGGGGGGGCGFGGGGGGGGFDG9FGGGGFGGGGGGGGGGGGGGGDCGGGGGGGGGFGFGGDGGGGGGGGGGGGGGGFGGGGGGGGFGGGGGGGGFGEGGGGGGGGGDFGGGFGFGGDEGGGGGGGFGG:EGFGFGFFFGDGGGGGGFGGGFDDGGGGFFFFFFF6@;CFFFFFA@*1?BF=5ABFFBFFFFBFDBEFFF>BFF3CC?C??E?2;;?CD9@(316;7?B?FB0<<FBDABF>>B>;::70((,48<?(.
@M04999:289:000000000-L3R54:1:1101:24577:2805 2:N:0:397
TTCGACTACTAGGGTATCTAATCCTGTTTGCTCCCCACGCTTTCGCATCTCAGCGTCAGTATCTGTCCAGAAGGCCGCCTTCGCCACCGGTATTCCTCCACATCTCTACGCATTTCACCGCTACACGTGGAGTTCTACCTTCCTCTACAATACTCCAGATAACCAGTTTTAAGTGCAATTCCCAGGTTGAGCCCGGGGCTTTCACACCTAACTTAATTATCCGCCTACATGCCCTTTACGCCCAGTCATTCCGATTAACGCTCGCACCCTCCGTATTACCGCGGCTGCTGGCACGGAGTTT
+
CCCCCGGGGGGGGGGGGGGGGGGGGGGGGGGGGGGGGGGGGEFGGGGGGGGGGGGGGGGGGGGGGGGGGGGGGGGGGEGGGGGGGGGCFEFEGFGG9FGGGGCFEFGGGGGGEEGGGGGGDGGGGGGAFFGGGEFGGGGGGGGGGGGGGGGEFCGDGGGGDGGFGGFGGDGGGGGGFGFDFF698@FFCGGCEFE?DDCGFFFFFFFFFFEBFFF8@AFCFF?B9@9B>EEFFFFF34ED?BFFFEFE<<??;;0;04;77:?099;;<?:BF<60(:4<3193;16())((4244(44?)
@M04999:289:000000000-L3R54:1:1101:17527:2815 2:N:0:397
GGACTACTCGGGTATCTAATCCTGTTTGCTCCCCACGCTTTCGCATCTCAGCGTCAGTATCTGTCCAGAAGGCCGCCTTCGCCACCGGTATTCCTCCACATCTCTACGCATTTCACCGCTACACGTGGAATTCTACCTTCCTCTACAATACTCCAGATAACCAGTTTTAAGTGCAATTCCCAGGTTGAGCCCGGGGCTTTCACACCTAACTTAATTATCCGCCTACATGCCCTTTACGCCCAGTCATTCCGATTAACGCTCGCACCCCCCTCATTACCGCGGCTGCTGGCACGGAGTTAGC
+
CCCCCGGGGGGGFFGGGGGGGGGGGGGGGGGGGGGGGGGGGGGGGCFDGGGGGFGGGGGGGGGGGGGGGGGGGGGGGGGGGGGGGGGGFGGGGGGGGGGGGGGGFGGGGGGGGGGGGGGGGGGGGGGGGGGGGGGGECDGGGGGGGGFCCDGGGFGGGGGGGGGGGCEFGGGGGGFFGF7DFFGGGGGGGGGGGGGGGGGFFFFFFFFF=C?EFF6C8A@E9==>FEF?=E=E@4)9<DDBF?;;@FEC?@??D6C>?((-,-6BF0(,-((.6<AAFF9(,(460)40:<71,411().-
@M04999:289:000000000-L3R54:1:1101:16589:2835 2:N:0:397
GACTACCAGGGTATCTAATCCTGTTTGCTCCCCACGCTTTCGCATCTCAGCGTCAGTATCTGTCCAGAAGGCCGCCTTCGCCACCGGTATTCCTCCACATCTCTACGCATTTCACCGCTACACGTGGAATTCTACCTTCCTCTACAATACTCCAGATAACCAGTTTTAAGTGCAATTCCCAGGTTGAGCCCGGGGCTTTCACACCTAACTTAATTATCCGCCTACATGCCCTTTACGCCCAGTCATTCCGATTAACGCTCGCACCCTCCGTATTACCGCGGCTGCTGGCACGGAGTTAGCC
+
CCCCCGGGGGGFGGGGGGGGGGGGGGGGGGGGGGGGGGGGGGGGGGGGGGGGFGGGGGGGGGGGGGGGGGGGGGGGGGGGGGGGGGGGGGGGGGGGGGGGGGGGGGGGGGGGGGGGGGGGGGGGGGGGGGGGGGGGCFGGGGGGGGGGGGGGGGGGGGGGGGGGGGGGGGGGGGGGFGFFFGGGDFFGGGGGGGGGG9@CBAFFFFFFFF4EC>>A;A9>AD925BFFFFFFDFFEFFFF;;@<AFCF?3;;1:7;?FDFFFFFF318?F66?3.<DF>03>F>?:?7(13:621:<444)
@M04999:289:000000000-L3R54:1:1101:10180:2886 2:N:0:397
GGACTACTGGGGTATCTAATCCTGTTTGCTCCCCACGCTTTCGCATCTCAGCGTCAGTATCTGTCCAGAAGGCCGCCTTCGCCACCGGTATTCCTCCACATCTCTACGCATTTCACCGCTACACGTGGAATTCTACCTTCCTCTACAATACTCCAGATAACCAGTTTTAAGTGCAGTTCCCAGGTTGAGCCCGGGGCTTTCACACCTAACTTAATTATCCGCCTACATGCCCTTTACGCCCAGTCATTCCGATTAACGCTCGCACCCTCCGTATTACCGCGGCTGCTGGCACGGAGTTAGC
+
CCCCCGGGGGGGFGGGGGGGGGGGGGGGGGGGGGGGGGDGGGGGGGGGGGGGGGGGGGGGGGGGGGGGGGGGGGGGGGGGGGGGGGGGGGGGGGGGGGGGGGFGGGGGGGGGGGGGGGFGGGGGGGGGGGGGGGGGGFGGGCFGGGGGGGGGGGGGGGGFGGGG9DFFGGGGGGGGFGBGGGGGFFFC8CGGGGGGGGGGFFFFFF>ABFF?EFFFEC>CF2>@@DFFFB@=:3@FFFFFFFF@E@ECEEF??;@EF1(8:BFB>BF4::>113:<ABFB>>B;>?FF?6?F:9B90,-5.
@M04999:289:000000000-L3R54:1:1101:8244:2945 2:N:0:397
GTAGACTACCCGGGTATCTAATCCTGTTCGCTCCCCACGCTTTCGTCCATCAGCGTCAATCGGTATTTAGTAACCTGCCTTCGCAATCGGGGTTCTGTGTAATATCTATGCATTTCACCGCTACACTACACATTCCAGCTACTTCAATACTATTCAAGATTAACAGTATCAACGGCAGTTCTACAGTTAAGCTGCAGGTTTTCACCGCTGACTTATTAACCCGCCTACGGACCCTTTAAACCCAATAAATCCGGATAACGCTCGCATCCTCCGTATTACCGCGGCTGCTGGCACGGAGGT
+
CCCCCGGGGGGGGGGGGGGGGGGGGEGGGGGGGGGGGGGGGGFGGGGGGGGGGGGFGGGGGGGFFECGGGGGGGGGFFGGFGGGGEBDEGGGGGGGFAFGGGGGGGGGGGGGFFGGGGGEGGEGGGGGGGGGGGGGGGGGGGGDGGGGGGGGGEFFGGGDGFFGGGGGGGGGGGGGFGDGGGGGGGFGGGGGGGGGGGDFFFFFFFFFFAAFF6B67CFFFDFFFFFFFFFFB@F@E4?CE;?DD(6AC35@@BDD?EF@BB:>;B?BF<D?>3??B<4>?((4163::0::B>897;(-
@M04999:289:000000000-L3R54:1:1101:23883:2951 2:N:0:397
GACTACCGGGGTATCTAATCCTGTTTGCTACCCACGCTTTCGAGCCTGAACGTCAGTGTTATCCCAGGAGGCTGCCTTCGCCATCGGTATTCCTCCACATCTCTACGCATTTCACTGCTACACGTGGAATTCTACCTCCCTCTGACACACTCTAGTTAGACAGTTTCAAATGCACGTCCCAAGTTGAGCCCGGGGATTTCACACCTGACTTATCTAACCGCCTGCGCTCGCTTTACGCCCAGTAATTCCGATTAACGCTCGCACCCTACGTATTACCGCGGCTGCTGGCACGTAGTTAGCC
+
CCCCCG<6FGGGGGGGGGGGG9FCFEGDEGGGGGGGGEGGGGCEF:FFGFGGGGGFGG<C<EFGGEGCFEFGGGDGGGGGGCEGGGGC<FFFE,?FFCFFEFGFG9DFGGGGGGG,EFEFGGG:A4CFFGGGEDGGGDGGGGG8BDFFGEGG8AF=9,EDFGGGGGGGGE:FGG8EFG>C=DFG,,3=A,@E>>7*3CGF9CF*9*/;4BAFCF9BCB67)(025>28>,3637C9(49)11(;CFEF)57;06A420((--66>6((1:<?F()<<?>F0693344(-(.442((--)4.
@M04999:289:000000000-L3R54:1:1101:7717:2971 2:N:0:397
GGTGACTACCGGGGTATCTAATCCTGTTTGCTCCCCACGCTTTCGCATCTCAGCGTCAGTACCTGTCCAGAAGGCCGCCTTCGCCACCGGTATTCCTCCACATCTCTACGCATTTCACCGCTACACGTGGAATTCTACCTTCCTCTACAATACCCCAGATAACCAGTTTTAAGTGCAATTCCCAGGTTGAGCCCGGGGCTTTCACACCTAACTTAATTATCCGCCTACATGCCCTTTACGCCCAGTCATTCCGATTAACGCTCGCACCCTCCGTATTACCGTGGCCGCTGGCCCGGAGTTT
+
CCCCCGGGGGGGGGGGGGGGGGGGGGGGGDGGGCGGGGGGGGDGEGGGGGGGGGCFGGGGGGGGGGGGGGGGGGGGGGGGGGGGGGGGGGGGGGGGGGGGGGGGFGFGGGGGGGGGGGGGGGGGGGGGGGGGGGGGGGGGGGGGGGFGFFGGFDFGGGGFGGGGGGFFFGG?CFGG9CFCDFCFFGFGGGGG,*:CC4>DFFFFAFFB=EB:CFFFCFFFFFFFD;?@;4)6@818;E<5;69;(43>C<C??<:?FFFBF?0206(,(24308?::))41(,(-((,(340(-(-(((3)
@M04999:289:000000000-L3R54:1:1101:21182:3082 2:N:0:397
AATGACCGGTGACTCTCGTCCTGTTTGCTCCTCTCGATTCCTCACAGCAGCGCCAACTCAGGTTGCTATCTCCCCTTTCTACTATTCACTTCATCCTTATCTCAGGGGTGTTCCTCTCTCCCCTGTTTTCTCCCACCCCCTATATCATTTCACTACTCCCCGTTGCATGCCTCTCTTCCCGGTTACACCCTACTCCAATCAGTGCTATACCTCTACCCTCACTATGCTACCGTTGCTCACATCCTACTCATTTAACCTATCTTCCCCGCGTATCCCCCAGACCTCACCAGCTCAGTTCGCC
+
AA,,A,,7+6+,,,66,,:,8,,-,<,;C,C;6,6B<8<,C,,,,,,6,,,++68+,,;,:,CF8,669E,,,,,,,,,,,5,,:,,9,,,C,,,55:C,,,,,,,,4,+8,9,,9,,4,,44,?5,,,,5,44@4++64=+2,,6,77,,,@=,,,,,,+36,++,3,,,,,,+2+=7+6++6+::E,1+,,4,+++203*1+33?+*******4*3*/*)1***19*1)))(0(0.*;6C3(**0*)****)))76())))).((,,(.((().(33((((,)((()(.,,).)).(4(
@M04999:289:000000000-L3R54:1:1101:9461:3147 2:N:0:397
GGGACTACTCGGGTATCTAATCCTGTTTGCTACCCACGCTTTCGAGCATGAACGTCAGTGTTATCCCAGGAGGCTGCCTTCGCCATCGGTATTCCTCCACATCTCTACGCATTTCACTGCTACACGTGGAATTCTACCTCCCTCTGACACACTCTAGTTTGACAGTTTCAAATGCACGTCCCAAGTTGAGCTCGGGGATTTCACATCTGACTTATCTAACCGTCTGCGCTCGCTTTACGCCCAGTAATTCCGATTAACGCTCGCACCCTACTTATTACCGCGGCTGCTGGCACGTAGTT
+
CCCCCGGGGGGGGGGGGGGGFGGGGGGGGGGGGGFGGGGGGGGGGGGGGGGGGGGGGGGGGGGGGGGGGGGGGGGGGGGGGFGGGGGGGGGGFGGGGGGGGGGFGGGGGGGGGGGFGGFFGGGGGGGGGGGGGGGGGGGGGGFFGGFFGGGGGGGGGDFGGGGGGFGGGGF==EGGFGFGGGGGGGEGGGGDGDEDDG>FFFFFFFFFFFFFFFFFFFFFFFAFBBF=>4AFF@BD4;9A>@??@EFFFFFFF0;074?6<D>FFFFF::6)6)44<AA:031>((1:?241<(.71<A
@M04999:289:000000000-L3R54:1:1101:7210:3223 2:N:0:397
TTAGACTACTGGGGTATCTAATCCTGTTTGCTCCCCACGCTTTCGCATCTCAGCGTCAGTATCTGTCCAGAAGGCCGCCTTCGCCACCGGTATTCCTCCACATCTCTACGCATTTCACCGCTACACGTGGAATTCTACCTTCCTCTACAATACTCCAGATAACCAGTTTTAAGTGCAATTCCCAGGTTGAGCCCGGGGCTTTCACACCTAACTTAATTATCCGCCTACATGCCCTTTACGCCCAGTCATTCCGATTAACGCTCGCACTCTCCGTATTACCGCGGCTGCTGGCACGGAGTT
+
CCCCCGGGGGGGGGGGGGGGGGGGGGGGGGGGGGGGGGGGGGGGGGGGGGGGG8FGGGGGGGGGGGGGGGGGGGGGGGGGGFCGGGGGGGGGGGGGGGGGGGGGGGGGGGGGDGGGGGGGGGGGGGGGGGGGGGGGGGFGGGGGGGGFE?EGGFGDDFGEFFGGGGGGGGGFGGFGFDDFG7+@FDGFC98@FDEGGD>DFFFFFFFB@>37>FFBCFFFF42@=@2:E?CEE=88;)9DF@FFF;@FF<CEEF61<CE@B??BF96>B4881((.,66-(,1(,3(,)).4,)(-37??
@M04999:289:000000000-L3R54:1:1101:13760:3357 2:N:0:397
GACTACCAGGGTATCTAATCCTGTTTGCTACCCACGCTTTCGAGCATGAACGTCAGTGTTATCCCAGGAGGCTGCCTTCGCCATCGGTATTCCTCCACATCTCTACGCATTTCACTGCTACACGTGGAATTCTACCTCCCTCTGACACACTCTAGTTAGCCAGTTTCAAATGCACGTCCCAAGTTGAGCTCGGGGATTTCACATCTGACTTATCTAACCGTCTGCGCTCGCTTTACGCCCAGTAATTCCGATTAACGCTCGCACCCTACGTATTACCGCGGCTGCTGGCACGTAGTTAGCC
+
CCCCCGGGGFGGGGGGGGGGGGGGGGGGGEFGGGGGGGFGGE<E@FG<EFGGGGGGGFGFGGCGGGGFGGGGEGGGGGGGGGG7FGGGFGGFGGGGGGGGGGGGGGGGGGGGGGGFGFGGGGGGFGGGDGGGGGGGG,@EGGG?8;DDFGGGGFGGGF=,@FGGGGFGGDFGFGCDFGFDDDCGFCGFGDEEGGG9CFGGFFFAFFF@EEFFE6BF@FAA0:B26>24A4=D2>EE==>DDDE3CEEFF@??<FFF@FDFFFFFFFF(:<32<?>241>67;F>FD>0:08:1(424-)-.
@M04999:289:000000000-L3R54:1:1101:10742:3396 2:N:0:397
CGGATGACTACCAGGGTATCTAATCCTGTTTGCTACCCACGCTTTCGAGCATGAACGTCAGTGTTATCCCAGGAGGCTGCCTTCGCCATCGGTATTCCTCCACATCTCTACGCATTTCACTGCTACACGTGGAATTCTACCTCCCTCTGACACACTCTAGTTAGACAGTTTCAAATGCACGTCCCAAGTTGAGCTCGGGGATTTCACATCTGACTTATCTAACCGTCTGCGCTCGCTTTACGCCCAGTAATTCCGATTAACGCTCGCACCCTACGTATTACCGCGGCTGCTGGCACGTAGG
+
CCCCCGGGGGGGGGGGGGGGGGGGGGGGGGGGGGGGFFGGGGFGGGGGGGGGGGGGGGGGGGGGGGGGGGGGGGGGGGGGGGGGGGGGGGGGGGGGGGGGGGGG8ADFDGGGGGGGGGFGGGGGGGGGGGGGGGGFGGGGGGGGGGGGGGGEDFGGGGGGGGGGGGGGEFCFFDFGFGFGGGGGGGGGFGGGGGGGGGGGFFFFFFFFFFFFFFFFFFFFFAEDBAFFFFFFFFFFFFBF6@DBFFFEFEECFEFDD6?CEFF@@BFFFBF040:?<A?FBA<>9>>>9?BBFF:?6(2((
@M04999:289:000000000-L3R54:1:1101:8084:3403 2:N:0:397
GAGACTACTGGGGTATCTAATCCTGTTTGCTACCCACGCTTTCGAGCATGAACGTCAGTGTTATCCCAGGAGGCTGCCTTCGCCATCGGTATTCCTCCACATCTCTACGCATTTCACTGCTACACGTGGAATTCTACCTCCCTCTGACACACTCTAGTTAGACAGTTTCAAATGCACGTCCCAAGTTGAGCTCGGGGATTTCACATCTGACTTATCTAACCGTCTGCGCTCGCTTTACGCCCAGTAATTCCGATTAACGCTCGCACCCTACGTATTACCGCGGCTGCTGGCACGTAGTTAT
+
CCCCCGGGGGGGGGGGGGGGGGGGGGGGGGGGGGGGGGGGGGGGGGGGGGGGGGGGGGGGGGGGGGGGGGGGGGGGGGGGGGGGGGGGGGGGGGGGGGGGGGGGGGGGGGGGGGGGGGGGGGGGGGGGGGFGGGGFGGGGGEGGFGGGGGGDGGGGGGFGGFGGGFFFGGGGGGGGFGFGGGGGGGGGGGGGGGGDGDGGFFFFFFFFFEEEEFFFCFFEFFFFFFFFFADFFF2BCC9E>@DFFF<CEC?@12(3;<3><?>@>FFFBFFFFFFFB<D?FBF;,(4724<:2(((.4<B-
@M04999:289:000000000-L3R54:1:1101:17032:3437 2:N:0:397
AAGACTACTAGGGTATCTAATCCTGTTTGCTACCCACGCTTTCGAGCATGAACGTCAGTGTTATCCCAGGAGGCTGCCTTCGCCATCGGTATTCCTCCACATCTCTACGCATTTCACTGCTACACGTGGAATTCTACCTCCCTCTGACACACTCTAGTTAGACAGTTTCAAATGCACGTCCCAAGTTGAGCTCGGGGATTTCACATCTGACTTATCTAACCGTCTGCGCTCGCTTTACGCCCAGTAATTCCGATTAACGCTCGCACCCTACGGATTACCGCGGCTGCTGGCACGTAGTT
+
CCCCCGGGGGAFGGGGGGGGGGGGGFGGGGGGGGGGGGGGGGGGGGGGGGGGGGGGGGGGGGGGGGGGGGGGGGGGGGGGGGGGGEGGGGGGFGGGGGGGGFGFFGGFGGDFGGGGGGGFGGGGGGGEGDGGGGGGGGGGCEGGGGGGGGFGFGGGGEDGFGGGFGGGFGGFGFGGB?FGGDFGGGGGC?E9DEGGD6?FFFFFF;AF@ECCFFFAEFFEFBA@42>@FFA9@9BDC82?BFFB@)6)?EFFD<?1;3<@<@FBF>7:<7<((-4:<AFFF;>0;>:),280),,4(-<
@M04999:289:000000000-L3R54:1:1101:8975:3440 2:N:0:397
TGAGACTACCAGGGTATCTAATCCTGTTTGCTCCCCACGCTTTCGCATCTCAGCGTCAGTATCTGTCCAGAAGGCCGCCTTCGCCACCGGTATTCCTCCACATCTCTACGCATTTCACCGCTACACGTGGAATTCTACCTTCCTCTACAATACTCCAGATAACCAGTTTTAAGTGCAGTTCCCAGGTTGAGCCCGGGGCTTTCACACCTAACTTAATTATCCGCCTACATGCCCTTTACGCCCAGTCATTCCGATTAACGCTCGCACCCTCCGTATTACCGCGGCTGCTGGCGCGGAGTT
+
CCCCCGGGGGFGGECFEE@FCGGGGEFFGGGGGGGGGEGGGEGGDGGGGGGGGGGGGGGGFGGGGGGGGGGGFGGGGGGGGGGGGGGFG7CFDGGDFGGGGGGFAFFGGGGEGGGGFGEEGG>FGGFFFGGFFFGGGGFGGGGGFGGGFGGGGC9FGFGGGGGGGGFEGGGFGCGGFGFFGGGGGFGGGGGGGGGDCDGDFFFFFFFBFEFDFFFFF6A?F?=>@@FB=48=3BE8@<EEF39?FFFF??EEF<2(;9;;BFB96>FFF??:9(8?02-9?96;F9>B?D(39:>;(42:
@M04999:289:000000000-L3R54:1:1101:16806:3459 2:N:0:397
GACTACCAGGGTATCTAATCCTGTTTGCTACCCACGCTTTCGAGCATGAACGTCAGTGTTATCCCAGGAGGCTGCCTTCGCCATCGGTATTCCTCCACATCTCTACGCATTTCACTGCTACACGTGGAATTCTACCTCCCTCTGACACACTCTAGTTAGACAGTTTCAAATGCACGTCCCAAGTTGAGCTCGGGGATTTCACATCTGACTTATCTAACCGTCTGCGCTCGCTTTACGCCCAGTAATTCCGATTAACGCTCGCACCCTACGTATTACCGCGGCTGCTGGCACGTAGTTAGCC
+
CCCCCFFCFEEF<<FGGGGGGGGFFGGGG,EFFGGGGGGGGEGGGGGGFGFGEFCGGGGFGGFEFFG8FGGGGGEGFGGG@CFDEFBFGFGFGFGG@FF,AFFGGFGGGGEGGFFFDEFGG9=FGGGGFGGFFFGGFDGGGGEGFGFFFGGGGGF=EGGFEGG9==EFGGCF,,6@DGFGGFGFBF:FG,@EGEGGGCFFFFF+9A8@EF*7066<;?C=:::>C@)0:AF9=BCED5>D254.96?CC3((1<9E@F<;B9(6(4:1<(4?>>B9<B;6(4(324)(((.8::2,6A2).
@M04999:289:000000000-L3R54:1:1101:22476:3470 2:N:0:397
GGGGCGACTACAAGGGTATCTAATCCTGTTCGCTACCCATGCTTTCGAACCTCAGCGTCAGTTACAGACCAGAGAGCCGCCTTCGCCACTGGTGTTCTTCCATATATCTACGCATTCCACCGCTACACATGGAGTTCCACTCTCCTCTTCTGCACTCAAGAAAAACAGTTTCAGCTGCACTTCCCCGGTTAAGCCGAGGACTTTCACAGCTGACTTGTTCTCCCGCCTGCGTTCGCTTTACGCCCAATAAATCCGGACAACGCTTGCCACCTACGTATTACCGCGGCTGCTGGCACGTAGT
+
CCCCCGGGGGGGGGGGGGGGGGGGGGGGGGGGGGGGGGGGGGGGGGGGGGGGGGGGGGGGGGGGGGGGGGGGGGGGGGGGGGGGGGGGGGGGGGGGGGGGGGGGGGGGGGGGGGGGGGGGGGGGGGGGGGGGGGGGGGGGGGGGGGGFGGGFGGGGGGGGGGFFGGGGGGGGGGGGFGFGGGGGGGGGGGDGGGGGGGGGFFFFFFFFFFFFFFFFFFFFFFEDFFFFFFFFFDFFF?FFE<BBFBFFBFAFF?FFFFFB?FFFFF??FFF?BFFF24:<<AFF01;(9:2:81<?F?::,
@M04999:289:000000000-L3R54:1:1101:17999:3554 2:N:0:397
CTGGTGACTACTGGGGTATCTAATCCTGTTCGCTCCCCACGCTTTCGTCCATCAGCGTCAATCGGTATTTAGTAACCTGCCTTCGCAATCGGGGTTCTGTGTAATATCTATGCATTTCACCGCTACACTACACATTCCAGCTACTTCAATACTATTCAAGATTAACAGTATCAACGGCAGTTCTACAGTTAAGCTGCAGGTTTTCACCGCTGACTTATCAACCCGCCTACGGACCCTTTAAACCCAATAAATCCGGATAACGCTCGCATCCTCCGTATTACCGCGGCTGCTGGCACGGAGT
+
CCCCCGGGGGGGGGGGGGGGGGGGGGGGGGGGGGGGGGGGGGGGGGGGGGGGGGGGGGGGGGGGGGGGGGGGGGGGGGGGGGGGGGGGGGGGGGGGGGGGGGGGGGGGGGGGGGGGGGGGGGGGGGGGGGGGGGGGGGGGGGGGGGGGGGGGGGGGGGGGGGGGGGGGGGGFGGGGFDFGGGGGGGGGGGGGGGGGGGGGFFFFFFFFFFFFFFFFFFFFFFFFFFF2@FFFFFFF=2@FC3;;;?D@F<>EF;;B6;?>EFBFFBFFFF?BAFFF1?7<<<016;>>>FFF???FFFBF,
@M04999:289:000000000-L3R54:1:1101:20582:3586 2:N:0:397
GACTACTCGGGTATCTAATCCTGTTCGCTCCCCACGCTTTCGTCCATCAGCGTCGATCGGTACTTAGTAACCTGCCTTCGCAATCGGGGTTCTGTGTAATATCTATGCATTTCACCGCTACACTACACATTCCAGCTACTTCAATACTATTCAAGATTAACAGTATCAACGGCAGTTCTACAGTTAAGCTGCAGGTTTTCACCGCTGACTTATTAACCCGCCTACGGACCCTTTAAACCCAATAAATCCGGATAACGCTCGCATCCTCCGTATTACCGCGGCTGCTGGCACGGAGTTAGCC
+
CCCCCGGGGGGGGGGGGGGGGGGGGGGGGGGGGGGGGGGGGGGGGGGGGGGGGGGGGGGGGGGGGGGGGGGGGGGGGGGGDDCFGGGGGFGGGGGFGGGFGGGGGGGGGGGGGGGGFGGGGGGGFGGGGGGGGGFGGGGGGGGDFGGGGGGGGFGGGGFGGGGGGFGDGGGGGGGGFGFGGGGGGGFFGGGGGGGGGFGFFFFFBAFFFFEE?CFFFFFFFB?FB>>D@@DFFFFFC<@D@FF@ACC?;;6;DDFFF>B?B;>BFFFFFFF0?BAD<FFFFBBFFF?FFFFFF>>:<BBA3
@M04999:289:000000000-L3R54:1:1101:6782:3622 2:N:0:397
CGTGCTGCCTCCCGTAGGAGTCTGGGCCGTATCTCAGTCCCAATGTGGCCGGTCACCCTCTCAGGCCGGCTCCCCGTCCAATCCTTGGTAAGCCCCTACCCCACCCTCATACTGATACGCCTCGAGTCCATACCCAACCGCCGACACTTTCCACCACCCCCCATCCAGCAGGAGCACCTCACCTGTATTAGCACCATTTTCCTCAAGTTTTCCCAAAGACACGGGCAGGTTACTCACGTGTTACTTCACCGGTCGCCACCGGCCGCATCCCCCATACACGCACCTTTCCCTGTCATTTCTC
+
-@CCCGFF6,CEE:C7F@,C@6C9EF8C:@,6CFG,<C,;BE,6,C@9C<@F7+8@<E<<FGF,C<:++@B,BFGGB:+,9,:?D9F8E9EEFF,@C=F=?A+C+++9E,,,5A<ECF++@,4?+4C,F,,,86>,8++6@C8=+@+6=E,@,,@,3:++*@9C,974A6=7****3;A**16,25,,,,4<4>,0*41=+;8+8;/+.))../=)28)()(,3((3(,4)-).)-((.74(.64)-)..((-(,(4::(--((((((,.(4(-(((.)-((((())6),.))).))))).
@M04999:289:000000000-L3R54:1:1101:11713:3628 2:N:0:397
ATCGACTACACGGGTATCTAATCCTGTTCGCTCCCCACGCTTTCGTCCATCAGCGTCAATCGGTATTTAGTAACCTGCCTTCGCAATCGGGGTTCTGTGTAATATCTATGCATTTCACCGCTACACTACACATTCCAGCTACTTCAATACTATTCAAGATTAACAGTATCAACGGCAGTTCTACAGTTAAGCTGCAGGTTTTCACCGCTGACTTATTAACCCGCCTACGGACCCTTTAAACCCAATAAATCCGGATAACGCTCGCATCCTCCGTATTACCGCGGCTGCTGGCACGGAGTT
+
CCCCCGGGGGGGGGGGGGGGGGGGGGGGGGGGGGGGGGGGGGGGGGGGGGGGGGGGGGGGGGGGGGGGGGGGGGGGGGGGGGGGGGGGGGGGGGGGGGGGGGGGGGGGGGGGGGGGGGGGGGGGGGGGGGGGGGGGGGGGGGGGGGGGFGGGGFGGGGGGGGGGGGGGGGGFGGDGFGFGGGGGGGFGGGGGGGGGGGGGFFFFFFFFFFAF;:FFFFFEBDBBB??FFF@FBD1;@EFFFF17<@EEEEE;B(877AEF9?<>F>BFFFF?F?0::ABABFB17(4:??(413366>B2
@M04999:289:000000000-L3R54:1:1101:10471:3696 2:N:0:397
CGACTACTCGGGTATCTAATCCTGTTTGCTCCCCACGCTTTCGCATCTCAGCGTCAGTATCTGTCCAGAAGGCCGCCTTCGCCACCGGTATTCCTCCACATCTCTACGCATTTCACCGCTACACGTGGAATTCTACCTTCCTCTACAATACTCCAGATAACCAGTTTTAAGTGCAATTCCCAGGTTGAGCCCGGGGCTTTCACACCTAACTTAATTATCCGCCTACATGCCCTTTACGCCCAGTCATTCCGATTAACGCTCGCACCCTCCGTATTACCGCGGCTGCTGGCACGGAGTTAGC
+
CCCCCGGGGGGGGGGGGGGGGGGGGGGGGGGGGGGGGGGGGGGGGDGEGGGGGGGGGGGGGGGGGGGGGGGGGGGGGGGGGGEGGGGGGGGGGGGGGGGGEGGGGGGGGGGGGGGGGGGGGGGGGGGGGGGGGFFGGGGGGGGGDGGEGGGGGGGGGGGGGGGGDFGCFGGGGGGFFFBFFFGGGGGGGGGGGGGGGGG4BFFFFFFFFFFFFFFFFFFEFFFFFFEFFFFFE8;3;7<BB?1;=E??CF;?02;CEFFF?>>>>FF0??FFFFFFFBFFF607;1>F?0.5<(33(8<<-
@M04999:289:000000000-L3R54:1:1101:9588:3703 2:N:0:397
TAGACTACAGGGGGATCTAATCCTGTTTGCTCCCCACGCTTTCGCATCTCAGCGTCAGTCTCTGTCCAGAAGGCCGCCTTCGCCACCGGTATTCCTCCACATCTCTACGCATTTCACAGCTACACGTGGAATTCTACCTTCCTCTACAATACTCCAGATAACCAGCTTTAAGAGCAATTCCCAGGTTGCGCCCGGTGCTTTCACACCTAACTTAATTATCCGCCTACATGCCCTTTACGCCCAGTCAGTCCGATTAACGCTCGCCACCCCCGTACTACCGCGCCGCCTGGCACGGCGTT
+
AB@8CGCFCF,,@+@;CEF,CF9@FEFGGGC<E@FGGGG>CCC@,B@@CF<FDGCEB:F,<FEGCFGFF,9F@EFECFCCCDFF7CDF78FF9A<,:4AAE8E,C,=FFEE+@?<,A,C@:9FCFGGCFCG:,D;;EGC@FFDFEFGGAF,2=EGGCG,9DF??>+69,@,,,,6=:+;2=:+<+@,@,+5AEE133;CCFF999?9AEE:CCFFF4188+(/5(5(007))6=@;CC@>..1/6)))1)//((,6))(-4612((413(((-4---6((,43,((-(,((.4(((,,4
@M04999:289:000000000-L3R54:1:1101:25463:3703 2:N:0:397
GCTCGACTACCGGGGTATCTAATCCTGTTTGCTCCCCACGCTTTCGCATCTCAGCGTCAGTATCTGTCCAGAAGGCCGCCTTCGCCACCGGTATTCCTCCACATCTCTACGCATTTCACCGCTACACGTGGAATTCTACCTTCCTCTACAATACTCCAGATAACCAGTTTTAAGTGCAGTTCCCAGGTTGAGCCCGGGGCTTTCACACCTAACTTAATTATCCGCCTACATGCCCTTTACGCCCAGTCATTCCGATTAACGCTCGCACCCTCCGTATTACCGCGGCTGCTGGCACGGAGTT
+
CCCCCGGGGGGGGGGGGGGGGGGGGGGGGGGGGGGGGGGGGGGGGGGGGGGGGGGGGGGGGGGGGGGGGGGGGGGGGGGGGGGGGGGGGGGGGGGGGGGGGGGGGGGGGGGGGGGGGGGGGGGGGGGGGGGGGFGGGGGGGGGGGGGGGGGGGGGGGGGGGGGGGGGGGGGGGGGGFGFGGFGGGGGGGFGFGGGGGGDGFFFFFFFFDFFFFFFFEFFFFEEFFFDFFFFFFFFF@FEF;;;>?0=@>C<<BB<:8?<A17::>BFFFF(4?323:7>AD8>;6>>(1:B:6()31178,
@M04999:289:000000000-L3R54:1:1101:14882:3762 2:N:0:397
GACTACAGGGGTATCTAATCCCATTCGCTCCCCTAGCTTTCGTCTCTCAGTGTCAGTGTCGGCCCAGCAGAGTGCTTTCGCCGTTGGTGTTCTTTCCGATCTCTACGCATTTCACCGCTCCACCGGAAATTCCCTCTGCCCCTACCGTACTCCAGCTTGGTAGTTTCCACCGCCTGTCCAGGGTTGAGCCCTGGGATTTGACGGCGGACTTAAAAAGCCACCTACAGACGCTTTACGCCCAATCATTCCGGATAACGCTTGCATCCTCTGTATTACCGCAGCTGCTGGCACAGAGTTAGCC
+
CCCCCGGGGGGGGGGGGGGGGGGGGGGGGGGGGGFGGGGGGGGGGGGGGGGGGGGGGGGGGGGGGGGGGGGGGGGGGGGGGGGGGGGGGGGGGGGGGGGGGGGGGGGGGGGGGGGGGGGGGGGGGGEGGGGGGGGGGGGGGGGGGGGGGGGGGGGGGGGGGGGGGGGFGGD=CEGGFGFGGGGGGGGGGGGGGGGGGFGGFFDFFDBDB9ECFF=ADFFDFF8EEFFFFFB?B?FFFFBEFF7?:B6>A:>?F:AB?9??FFFB:87727>9BAFF9?0>;;(,(8?:B:2::??A9AB<4
@M04999:289:000000000-L3R54:1:1101:21168:3780 2:N:0:397
ACGGACTACTAGGGTATCTAATCCTGTTTGCTCCCCACGCTTTCGCATCTCAGCGTCAGTATCTGTCCAGAAGGCCGCCTTCGCCACCGGTATTCCTCCACATCTCTACGCATTTCACCGCTACACGTGGAATTCTACCTTCCTCTACAATACTCCAGATAACCAGTTTTAAGTGCAGTTCCCAGGTTGAGCCCGGGGCTTTCACACCTAACTTAATTATCCGCCTACATGCCCTTTACGCCCAGTCATTCCGATTAACGCTCGCACCCTCCGTATTACCGCGGCTGCTGGCACGGAGTT
+
CCCCCGGGGGGGGGGGGGGGGGGGGGGGGGGGGGGGGGGGGGGGGGGGGGGGFFGFGGGGGGGGGGGGGGGGGGGGGGGGGGGGGGGGGGGGFGGGGGGGGGGGGGGGGGGGGGGGGGGGGGGGGGGGFGGGGGGGGGFDFGGGGGGGGGGGGCGFGGFGGGGGGGFFFGGFGGGGFGFGGGFGF?FGGFGGGGGGGGGGFFFFFFFE=EFFFFFFFFF4C>@FFFDFEFFFFFEFFE3BDB0;;;@AEECE@@;;@EC16?F9;0124,422:187AFA<BF962,432>?B?<22(-8
@M04999:289:000000000-L3R54:1:1101:24773:3807 2:N:0:397
GTTGGACTACCGGGGTATCTAATCCTGTTCGCTACCCATGCTTTCGAACCTCAGCGTCAGTTACAGACCAGAGAGCCGCCTTCGCCACTGGTGTTCTTCCATATATCTACGCATTCCACCGCTACACATGGAGTTCCACTCTCCTCTTCTGCACTCAAGAAAAACAGTTTCAGCTGCACTCCCCCGGTTAAGCCGAGGGCTTTCACAGCTGACTTGTTCTCCCGCCTGCGTTCGCTTTACGCCCAATAAATCCGGACAACGCTTGCCACCTACGTATTACCGCGGCTGCTGGCACGTAGTT
+
CCCCCGGGGGGGGGGGGGGGGGGGGGGGGGGGGGGGGGGGGGGGGGGGGGGGGGGGGGGGGGGGGGGGGGGGGFCGGGGGGGGGGGGGGGGGGFFGGGGGGGGGGGGGGGGGGGGGGGGGGGGGGGGGGGGGGGGGGGGGGGGGFGGGGGGGGFFGGGGGFGGGGGFGGGGGGGGGFDFGGGGGGGGGGDCEEDEGDGDGFFFFFFFFFEBEFFFFFFFFFFF@FFFFFFFFFFF;@FFFF@BFB?F:A):A>63:>>?FFF??FF?<F:?BFF<DFFFFAF;>(44(4:B?B0<?4:::6
@M04999:289:000000000-L3R54:1:1101:20963:3815 2:N:0:397
AGACTACTAGGGTATCTAATCCTGTTCGCTACCCATGCTTTCGAACCTCAGCGTCAGTTACAGACCAGAGAGCCGCCTTCGCCACTGGTGTTCTTCCATATATCTACGCATTCCACCGCTACACATGCAGTTCCACTCTCCTCTTCTGCACTCAAGAAAAACAGTTTCAGCTGCACTTCCCCGGTTAAGCCGAGGGCTTTCACAGCTGACTTGTTCTCCCGCCCGCGTTCGCTTTACGCCCAATAAATCCGGACAACGCTTGCCAACTACGTATTACCGCGGCTGCTGGTACGTATTTAGC
+
CCCCCEGGGGGFE@FGGG<EFDEFFGGFEGGGGGGGF?FFGGEFGGDCFFGFFFGGCCFEFCEFGDDF8FGGGFCFGGDF<FFGGAF?FFEFFGCF?EEEGDGGGGGGD?EFGGD?8CFGGEGGGGE,CAFAEBDGG8=D=,@=9FGGGGEFGGC8,DF?DEGG9C=FFE8D8,=EFFFCFFDGEGGGFCDE>E>D>39*09@94A**:=E6*=98>987)9@(5@>91(89@F<>468860=@34C5)4901;,0(((3:(((.,280)2,3>244629(,,(-2,5((.6:<,)(-64)
@M04999:289:000000000-L3R54:1:1101:19730:3824 2:N:0:397
CTTAGACTACTCGGGTATCTAATCCTGTTTGCTCCCCACGCTTTCGCATCTCAGCGTCAGTATCTGTCCAGAAGGCCGCCTTCGCCACCGGTATTCCTCCACATCTCTACGCATTTCACCGCTACACGTGGAATTCTACCTTCCTCTACAATACTCTAGTTAACCAGTTTTAAGTGCAATTCCTAGGTTGAGCCCAGGGCTTTCACACCTAACTTAATTATCCGCCTACATGCCCTTTACGCCCAGTCATTCCGATTAACGCTCGCACCCTCCGTATTACCGCGGCTGCTGGCACGGAGTT
+
CCCCCGGGGGGGGGGGGGGGGGGGGGGGGGGGGGGGGGGGGGGGGGGGGGGGGGGGGGGGGGGGGGGGGGGGGGGGGGGGGGGGGGGGGGGGGGGGGGGGGGGGGGGGGGGGGGGGGGGGGGGGGGGGGGGGGGGGGGGGGGGGGGGGGGGGGGGGGGGGGGGGGGGGGCECFFGGFGFGGGGGFGFGGGGGGGGGGGGGFFFFFFFFFFFFFFFFEFFFFFFFFFFFFEFFFFFFFFFFFFFFD?EFECEC?EF6;<F<D606;99>B(::?03:?FDBAFBB>99>B?2>018?06;B0
@M04999:289:000000000-L3R54:1:1101:24246:3833 2:N:0:397
GGACTACTCGGGTATCTAATCCTGTTTGCTCCCCACGCTTTCGCATCTCAGCGTCAGTATCTGTCCAGAAGGCCGCCTTCGCCACCGGTATTCCTCCACATCTCTACGCATTTCACCGCTACACGTGGAATTCTACCTTCCTCTACAATACTCCAGATAACCAGTTTTAAGTGCAGTTCCCAGGTTGAGCCCGGGGCTTTCACACCTAACTTAATTATCCGCCTACATGCCCTTTACGCCCAGTCATTCCGATTAACGCTCGCACCCTCCGTATTACCGCGGCTGCTGGCACGGAGTTAGC
+
CCCCCGGGGGGGGGGGGGGGGGFFGGGGGGGGGGGGGGGGGGGEGDGFGGGGGGGGGGGGGGGGGGGGGGGGGGGGGGGGGGGGG8FFGGGGGGGGGGGGGGGGGGGGGCFFGGGGGGGGFGGGGGGGGGGGGGGGFGGGGGGGGGDFGGGGGGGGGGFCDDGGGGGFFGD,=E?,<DDGFFFGGGGGGGGGGGGGGDDDFFFAFEFFFFFFFFFAE@=@8B@DFFFEFFFFEFEEEFF>>@DF@9?<C?E(37?CEFFF69B>1>B??((((4:AFFFF6B>>9B4??:(43,04::925
@M04999:289:000000000-L3R54:1:1101:8784:3837 2:N:0:397
GGACTACTGGGGTATCTAATCCTGTTTGCTCCCCACGCTTTCGCATCTCAGCGTCAGTATCTGTCCAGAAGGCCGCCTTCGCCACCGGTATTCCTCCACATCTCTACGCATTTCACCGCTACACGTGGAATTCTACCTTCCTCTACAATACTCCAGATAACCAGTTTTAAGTGCAATTCCCAGGTTGAGCCCGGGGCTTTCACACCTAACTTAATTATCCGCCTACATGCCCTTTACGCCCAGTCATTCCGATTAACGCTCGCACCCTCCGTATTACCGCCGCTGCTGGCACGGAGTTAGC
+
CCCCCGGGGGGGGGGGGGGGGGGGGGGGGGGGGGGGGGGGGGGGGGGGGGGGGGGGGGGGGGGGGGGGGGGGGGGGGGGGGGGEGGGGGGGGGGGGGGGGGGGGFGGGGGGGGGGGGGGGGGGGGGGGGGGGGGGGGGGGGGGGGGDGGGGGFGGGCFFDGCGGEDFFG?FFGGGGFFFGGGGGGGGGEGGGGCGGGGGG>FFFFFFFFB=AEFFCCFCEFFFFFFEEEE5>BFEFF0@D@@D4@FCCEF@61;@FF6@?:>BF>>6(,8>((27AFAFB(129;>>?0(4<:0;9:?<D)
@M04999:289:000000000-L3R54:1:1101:23335:3838 2:N:0:397
TAGACTACCGGGGTATCTAATCCTGTTTGCTACCCACGCTTTCGAGCATGAACGTCAGTGTTATCCCAGGAGGCTGCCTTCGCCATCGGTATTCCTCCACATCTCTACGCATTTCACTGCTACACGTGGAATTCTACCTCCCTCTGACACACTCTAGTTAGACAGTTTCAAATGCACGTCCCAAGTTGAGCTCGGGGATTTCACATCTGACTTATCTAACCGTCTGCGCTCGCTTTACGCCCAGTAATTCCGATTAACGCTCGCACCCTACGTATTACCGCGGCTGCTGGCACGTAGTT
+
CCCCCGGFGGGGGGGGGGGGGGGGGGGGGGGGGGGGGGGGGGGGGGGGGGGGGGGGGGGGGGGGGGGGGGGGGGGGGGGGGGGGGDGGGGGGGGGGGGGGGFGGGGGGGDECFGGGGGGGGGGGGGGGGGGGGGGGGGGGGGGGGGGGGGGGFGGGGGFGGGGGGGGGGGGGGGGGFGBFDDGGGGGGGGG9FGGGGGGGFFFFF>CFFFFF@A9BECFEFBADFBFFF95>9@D2><1)12<<EFEFEFC;<;;D4CDF<12(,(-803:64><:<<A:6>BB01(.5:??<0(.18<
@M04999:289:000000000-L3R54:1:1101:22849:3851 2:N:0:397
TGACTACTCGGGTATCTAATCCTGTTTGCTCCCCACGCTTTCGCATCTCAGCGTCAGTATCTGTCCAGAAGGCCGCCTTCGCCACCGGTATTCCTCCACATCTCTACGCATTTCACCGCTACACGTGGAATTCTACCTTCCTCTACAATACTCCAGATAACCAGTTTTAAGTGCAATTCCCAGGTTGAGCCCGGGGCTTTCACACCTAACTTAATTATCCGCCTACATGCCCTTTACGCCCAGTCATTCCGATTAACGCTCGCACCCTCCGTATTACCGCGGCTGCTGGCACGGAGTTAGC
+
CCCCCGGGGGGGGGGGGGGGGGGGGGGGGGGGGGGGGGGGGGDGGGGGGGGGGGGGGGGGGGGGGGGGGGGGGGGGGGGGGGGGGGGGGGGGGGGGGGGGGGGGGGGGGGGGGGGGGGGGGGGGGGGEGGGGGGGGGGGGGGGGGGGGGGGGGFGGGGGGGGGGEF:FGGGG8@FGFGFFGGDCEGGFCGGGGGGGGGGGFFFFFFAA:BFE:FFFEFFCFDDFFDFFFFFFE@EFFFDFFFF@@FFEFFFF17@FF<08:;BFFFFB??FF<?2454:>B0079<?3:??FF(47:0<A<
@M04999:289:000000000-L3R54:1:1101:11986:3857 2:N:0:397
TATTTGACTACACGGGTATCTAATCCCATTCGCTCCCCTAGCTTTCGTCTCTCAGTGTCAGTGTCGGCCCAGCAGAGTGCTTTCGCCGTTGGTGTTCTTTCCGATCTCTACGCATTTCACCGCTCCACCGGAAATTCCCTCTGCCCCTACCGTACTCCAGCTTGGTAGTTTCCACCGCCTGACCAGGGTTGAGCCCTGGGATTTGACGGCGGACTTAAAAAGCCACCTACAGACGCTTTACGCCCAACCATTCCGGATAACGCTTGCATCCTCTGTATTACCCGGTCTGCTGGCACATAGT
+
BCCCCGAFGEG@FGGGGGGGGGGFGGGGGGF9C6EFGGFDEGGGGGGGGGGGGGFED@FFGAEEGGGEGCFFGGGFFGGFGG?EFGECFGGGGGGGGGA?FGD7:>EFFGB:C+FGAF9FECECFG@FGG>FFGG9EEGADF=E,==AEFGC=?ECFFGGE6EE6=FGGGGFGC?C9C?>D6CFGGG>G,:F7FGD79C>FFFFF>F9>>BFFEDFEA8)96<1@D?1(65:2:3>8:08>B?B>F:((-44<43((-,6349:1262:A2)))2))65:<A((-(-(()))51(43))).
@M04999:289:000000000-L3R54:1:1101:15705:3873 2:N:0:397
GACTACTGGGGTATCTAATCCTGTTCGCTCCCCACGCTTTCGTCCATCAGCGTCAATCGGTATTTAGTAACCTGCCTTCGCAATCGGGGTTCTGTGTAATATCTATGCATTTCACCGCTACACTACACATTCCAGCTACTTCAATACTATTCAAGATTAACAGTATCAACGGCAGTTCTACAGTTAAGCTGCAGGTTTTCACCGCTGACTTATCAACCCGCCTACGGACCCTTTAAACCCAATAAATCCGGATAACGCTCGCATCCTACGTATTACCGCGGCTGCTGGCACGTAGTTAGCC
+
CCCCCGGGGGGGGGGGGGGGGGGGGGGGGGGGGGGGGGGGGGGGGGGGGGGGGGGGGGGGGGGGGGGGGGGGGGGGGGGGGFGGGGGGGGGGGGGGGGGGGGGGGGGGGGGFGGGGGGGGGGGGGGGGGGGGFGGGGGGGGGGGGGGGGGGGGGGGGFGGGGGGGGGGGGGGGGGGFGFGGGFEGGGGGGGGGGGGFGGGFFFFFFFFCFFFFFFFFFFFFFFFFF2@BFFF3EFEFFDFFFFFFFFEFB1<@FFFFB?DBFF?;?FFFFFF>BDABB9>BB6>0)5?B???1(24<>>A5
@M04999:289:000000000-L3R54:1:1101:16909:3885 2:N:0:397
ATTTGACTACTGGGGTATCTAATCCTGTTCGCTCCCCACGCTTTCGTCCATCAGCGTCAATCGGTATTTAGTAACCTGCCTTCGCAATCGGGGTTCTGTGTAATATCTATGCATTTCACCGCTACACTACACATTCCAGCTACTTCAATACTATTCAAGATTAACAGTATCAACGGCAGTTCTACAGTTAAGCTGCAGGTTTTCACCGCTGACTTATCAACCCGCCTACGGACCCTTTAAACCCAATAAATCCGGATAACGCTCGCATCCTCCGTATTACCGCGGCTGCTGGCACGGAGTT
+
CCCCCGGGGGGGGGGGGGGGGGGGGGGGGGGGGGGGGGGGGGGGGGGGGGGGGGGGGGGGGGGGGGGGGGGGGGGGGGGGGGGGGGDFGGGGGGGGGGGGGGGGGGGGGGGGGGGGGGGGGGGGGGGGGGGGGGGGGGGGGGGGGGGGGGGGGGFGGGGFGGGDFGGGGGGGGGGGFG>GGGGGGGGGGGGGGFGDGGGFFFFFFFFFFFF9@AFFFFFFFFFFFFF2>??FFFFFBEFFFEF@@;@EFEFFFFFFDDE@DF?D67219>BBF9:0??>B9:((-16>BD7>?0)-33284
@M04999:289:000000000-L3R54:1:1101:9026:3892 2:N:0:397
GACTACAGGGGTATCTAATCCTGTTTGCTCCCCACGCTTTCGCATCTCAGCGTCAGTATCTGTCCAGAAGGCCGCCTTCGCCACCGGTATCCCTCCACATCTCTACGCATTTCACCGCTACACGTGGAATTCTACCTTCCTCTACAATACTCCAGATAACCAGTTTTAAGTGCAATTCCCAGGTTGAGCCCGGGGCTTTCACACCTAACTTAATTATCCGCCTACATGCCCTTTACGCCCAGTCATTCCGATTAACGCTCGCACCCTCCGTATTACCGCGGCTGCCGGCACGGAGTTAGCC
+
CCCCCGGGGGGGGGGGGGGGGGGGGGGGGGGGGGGGGGGGGGGGGGGGGGGGGGGGGGGGGGGGGGGGGGGGGGGGGGGGGEGGGGGGGGGGGGGGGGGGGGGGGGGGGGGGGGGGGGGGGGGGGGGGGGGGGGGGGGGGGGGGGGGGGGGGFGGGGGGGGGGGFGGGGGGGGGGGFGFGGGGGGGGGGGGGGGGGDGGGFFFFFFFFFFFEFFFFEFFFFFFFFFFCE@B@DFFFFFBFFFFFFF??3@FFFDCEF><FFB;06<FFFF?B?FFF<B6949BF??>F;9>BF((8:AFF:
@M04999:289:000000000-L3R54:1:1101:14440:3906 2:N:0:397
TGGACTACCCGGGTATCTAATCCTGTTCGCTCCCCACGCTTTCGTCCATCAGCGTCAATCGGTATTTAGTAACCTGCCTTCGCAATCGGGGTTCTGTGTAATATCTATGCATTTCACCGCTACACTACACATTCCAGCTACTTCAATACTATTCAAGATTAACAGTATCAACGGCAGTTCTACAGTTAAGCTGCAGGTTTTCACCGCTGACTTATCAACCCGCCTACGGACCCTTTAAACCCAATAAATCCGGATAACGCTCGCATCCTCCGTATTACCGCGGCTGCTGGCACGGAGTT
+
CCCC<FGGGGGGGEGGFFEFGGGGGGGGGGEGGGGGGEGCGGFGGGGGGG?FGGGGGGGGGGGGGGGGGGGGGGGGGGGGGGGDFGGGGGGFGGGGGGGGGGGGGGGGGGGGGGGGGGGGGGGGGGGGGGGGGGGGGGGGGGGGGGGFFGGGGGFGGGAFGGFGGGGGGGGGGGGCB?FGGGGGFEGGGGFDGGGGGGDFFFFFFFFEBFFFFFFFEFFFFFFFFFFDF?=@DFDFFEFFDFF;@EFFC<39BD<3;38>?FFFFFFF<A?B<13:ABFFFF;>191:::<?>8949(4
@M04999:289:000000000-L3R54:1:1101:22673:3909 2:N:0:397
TTAGGACTACTCGGGTATCTAATCCTGTTCGCTCCCCACGCTTTCGTCCATCAGCGTCAATCGGTATTTAGTAACCTGCCTTCGCAATCGGGGTTCTGTGTAATATCTATGCATTTCACCGCTACACTACACATTCCAGCTACTTCAATACTATTCAAGATTAACAGTATCAACGGCAGTTCTACAGTTAAGCTGCAGGTTTTCACCGCTGACTTATCAACCCGCCTACGGACCCTTTAGACCCAATAAATCCGGATAACGCTCGCATCCTCCGTATTACCGCGGCTGCTGGCACGGAGTT
+
CCCCCGGGGGGGGDGGGGGGGGGGGGGGGGGGGGGGGGGGGGGGGGGGGGGGGGGGGGGGGGGGGGGGGGFGGGGGGGGGGGGGGGGGGGGGGGGGGGGGGGGGGGGGGGGGGGGGGGGGEGGGGGGGCFGGGGGGGGGGGGGGGGGGGCGGGGGGGGGGGGGGGGGFFGGGFG>EBDEGGGGGGGGGGGGFGGFGGGFGAFFFF=F>AFFFFFFFFFFCFDAA=9@9B2@=>>@D=@FFFFEF163;<3??5;9@;@FFFB@FFF>:FFFBBB?BBFFFA:(21766:>B???>:371:1
@M04999:289:000000000-L3R54:1:1101:21619:3910 2:N:0:397
GTATGACTACAGGGGTATCTAATCCTGTTTGCTCCCCACGCTTTCGCATCTCAGCGTCAGTATCTGTCCAGAAGGCCGCCTTCGCCACCGGTATTCCTCCACATCTCTACGCATTTCACCGCTACACGTGGAATTCTACCTTCCTCTACAATACTCCAGATAACCAGTTTTAAGTGCAATTCCCAGGTTGAGCCCGGGGCTTTCACACCTAACTTAATTATCCGCCTACATGCCCTTTACGCCCAGTCATTCCGATTAACGCTCGCACCCTCCGTATTACCGCGGCTGCTGGCACGGAGTT
+
CCCCCGGGGGGGGGGGGGGGGGGGGGGGGGGGGGGGGGGGGGGGGGGGGGGGGGGGGGGGGGGGGGGGGGGGGGGGGGGGGGGGGGGGGGGGGGGGGGGGGGGGGGGGGGGGGGGGGGGGGGGGGGGGGGGGGGGGGGGGGGGGGGGGGGGGGGGGGFGFGGGGGGGGGGGGGGGGFGFGGGGFGGGGGGGGGGGGGGGGDFFFFFFFDFFEFFFFFFFFFFFDFFDFFFFFB:@FFFFFFFFBFFFFAF??EEDF?DEC<>BFFFFFFFF?FBFFFFFFA?F>B0(9?FFB?:DB21;<1
@M04999:289:000000000-L3R54:1:1101:24702:3966 2:N:0:397
GTTGTGACTACCCGGGTATCTAATCCTGTTTGCTCCCCACGCTTTCGCATCTCAGCGTCAGTATCTGTCCAGAAGGCCGCCTTCACCACCGGTATTCCTCCACATCTCTACGCATTTCACCGCTACACGTGGAATTCTACCTTCCTCTACAATACTCCAGATAACCAGTTTTAAGTGCAATTCCCAGGTTGAGCCCGGGGCTTTCACACCTGACTTAATTATCCGCCTACATGCCCTTTCCGCCCAGTCCTTCCGCTTAACGCTCGCACCCTCCGTATTCCCGCGGCTGCTGGCACGGAGT
+
BACCCBDGGGGGGGGGGGGGGC9EDFDFDFFGGGG<FFEGGDGGGGGGFGGGFEGGGGGCFGFGFGFGGGGGC@FFGFGGGGGGGGGGGGGGE+DFGFFGGFFGGGCFGGGGGGGGGGGGGGGG@FGGDE<CDFCFFGCGFGGGGGFGGGG?FGFFFEGG8=EFD?9DFFFFGFFC7D<DFGD9:DFGACDFGGCF*9979?FFAACFFFF=@FAFE+=>+9*82=>@FB>ECE)8=(4+72@;((/=3)779(4(2<?2660(416(-93336;,.:0).5?;9(4620,42:733(-78
@M04999:289:000000000-L3R54:1:1101:18736:3985 2:N:0:397
ACGGGGGCTACCGGGTATCTAATCCTGTTCGCTCCCCACGCTTTCGTCCATCAGCGTCAATCGGTATTTAGTAACCTGCCTTCGCAATCGGGGTTCTGTGTAATATCTATGCATTTCACCGCTACACTACACATTCCAGCTACTTCAATACTATTCAAGATTAACAGTATCAACGGCAGTTCTACAGTTAAGCTGCAGGTTTTCACCGCTGACTTATCAACCCGCCTACGGACCCTTTAAACCCAATAAATCCGGATAACGCTCGCATCCTCCGTATTACCGCGGCTGCTGGCACGGAGTT
+
CCCCCGGGGGGGGGGGGGGGGGGGGGGGGGGGGGDGGGGGGGGGGGGGGGGGGGGGGGGGGGGGGGGGGGGGGGGGGGGGGGGGGGGGGGGGGGGGGGGGGGGGGGGGGGGGGGGGGGGGGGGGGGGGGGGGGGGGGGGGGGGGGGGGGGGGGGGGGGGGGGGGGGGGGGGGGGGGFGFGGGGGGGGGGGGGGGGGGGGGFFFFFFFEFFFFFFFFFFFFFFFBFFFFF;@FFBFFFFFFFFFFFFFF):96?>6?FBBF?FB:1>FBFFFA?BFF??BF<029>9>BFB?:63)1;B081
@M04999:289:000000000-L3R54:1:1101:5214:3999 2:N:0:397
GAACGACTACAGGGGTATCTAATCCTGTTTGCTCCCCACGCTTTAGCTTCTCAGCGTCAGTATCTGTCCAGAAGGCCGCCTTCGCCACCGGTATTCCTCCACACCTCTACGCATTTCACAGCTACACGTGGAATTCTACCTTCCGCTACAATACTCCAGATAACCAGTTTTAAGTGCAATTCCCAGGTTGAGCCCGCGGCTTTCACACCTAACTTAATCATCCGCCTACATGTCCTTCACGCCCAGTCATTCCGATTAACCCTCGCACCCTCAGTATGACCGCGGCTGCTGGCTCGGAGTT
+
ACCC,BFGCEF<,,+,,6,CF<FG,6C;6CEA9FFDEF@+:,B,,,;,,6@E,E@@@FD7E@FFAF<FF@DF,<FF8F7FC:DFG:C=AF7FF=FGC<,,AFG,,4A@FB@+++4??,A,CE::FEFGE8@@C4@E;==DD=DF+@@EEGCD,AC,@,636,@FDDC=,,7=@F7=@7=CD:2EAFGGF,<C@FF>7*;/@?/99=@65:26(=+;4=+9BCE2(31(/./)))1/7/;=<;D(6=43<)96<33(-(.)).439>B09B:6((-6))6<(40016;183:?B()4,244(
@M04999:289:000000000-L3R54:1:1101:14159:4023 2:N:0:397
GTGACTACCGGGGTATCTAATCCTGTTCGCTACCCATGCTTTCGAACCTCAGCGTCAGTTACAGACCAGAGAGCCGCCTTCGCCACTGGTATTCCTCCACATCTCTACGCATTTCACCGCTACACGTGGAATTCTACCTTCCTCTACAATACTCCAGATAACCAGTTTTAAGTGCAATTCCCAGGTTGAGCCCGGGGCTTTCACACCTAACTTAATTATCCGCCTACATGCCCTTTACGCCCAGTCATTCCGATTAACGCTCGCACCCTCCGTATTACCGCGGCTGCTGGCACGGAGTT
+
CCCCCGGGGGGGGGGGGGFFFGGGGGGGGGGGGGGGGGGGGGGGGGGGGGGGGGGGGGGGGGGGGGGGGGGGGGGGGGGGGGGGGGGGGGGGGGGGGGGGGGGGGGGGGGGGGGGGGGGGGGGGGGGGGGGGGGGGGGGGGGGGGGGGGGGGGGGGGGGGGGGGGFGGGGGGGGGGFGFGGGGGFGGGGGGGGGGGGGGGFFFFFF?FFFFFFFFFFFFFFFFFDFFFFEFFFFFFFFFEBFFFFFFEEC<;D@<<EC6,1:>FF>>?0<?FB???DFFFF>F>096:??BFF?>BB?:
@M04999:289:000000000-L3R54:1:1101:25734:4056 2:N:0:397
GACTACCCGGGTATCTAATCCTGTTCGCTACCCATGCTTTCGAACCTCAGCGTCAGTTACAGACCAGAGAGCCGCCTTCGCCACTGGTGTTCTTCCATATATCTACGCATTCCACCGCTACACATGGAGTTCCACTCTCCTCTTCTGCACTCAAGAAAAACAGTTTCAGCTGCACTTCCCCGGTTAAGCCGAGGGCTTTCACAGCTGACTTGTTCTCCCGCCTGCGTTCGCTTTACGCCCAATAAATCCGGACAACGCTTGCCACCTACGTATTACCTCGGCTGCTGTCACGTAGTAAGCC
+
-ACCCFFGGGGGGGGGGGGGGFFGGG@FGGGGGGFCFFGGGC8FFG8CEDFEFGGGCFGGGFFEGFGCEFGGGEFGEGGFCFEF?F<6?FBFGFGFGGEGGFFFGGDGFECEFGGFEGEGGGGGEFE=A?EGGGGGG9FGFE8DGGAFGGGF8@=3@EFEGGGGGGGFFDGEGGGFFGF6=00@B6ECFEGEGEEGGG>C+=>FFFFFFFFFFFFFCFA@EF?=DB(6?FF<FF9>;17BD7@8A97CBB90>96?61302::)53?:?(346?>A9-431:1(182).54((4?()-5<2
@M04999:289:000000000-L3R54:1:1101:11134:4057 2:N:0:397
TGGACTACTAGGGTATCTAATCCTGTTCGCTCCCCGCGCTTTCGTCCATCAGCGTCAATCGGTATTTAGTAACCTGCCTTCGCAATCGGGGTTCTGTGTAATATCTATGCATTTCACCGCTACACTACACATTCCAGCTACTTCAATACTATTCAAGATTAACAGTATCAACGGCAGTTCTACAGTTAAGCTGCAGGTTTTCACCGCTGACTTATTAACCCGCCTACGGACCCTTTAAACCCAATAAATCCGGATAACGCTCGCATCCTCCGTATTACCGCGGCTGCTGGCACGGAGTT
+
CCCCCGGGGGGGGGGGGGGGGGGGGGGGGGGGGGGGGGGGGGGGGGGGGGGGGGGGGGGGGGGGGGGGGGGGGGGGGGGGGGGGGGGGGGGGGGGGGGGGGGGGGGGGGGGGGGGGGGGGGGGGGGGGGGGGGGGGGGGGGGGGGGGGGGGGGGGGGGGGGGGGGGGGGGGGGGGGFGFFFGGGGGFFGGGGGGGGGGGGFFFFFFEEFFFFEFFFFFFFFFFF?DFFFFFFFF@EFFFFFFF;DFFFFFF6@F@DAE@04:BFFBFB?<?1(4:BAAAFFFB>>BFFFFFF>?>FFF?
@M04999:289:000000000-L3R54:1:1101:23300:4057 2:N:0:397
AGCTGACTACAAGGGTATCTAATCCTGTTTGCTCCCCACGCTTTCGCATCTCAGCGTCAGTATCTGTCCAGAAGGCCGCCTTCGCCACCGGTATTCCTCCACATCCCTATGCATTTCACCGCTACACGTGGAATTCTACCTTCCTCTACAATACTCCAGATAACCAGTTTTAAGTGCAATTCCGAGGTTGAGCCCAGGTCTGTCACACCTAACTTAATCAGCCGCCTACGTGCCCTTCACGCCCAGTCATTCCGATTAACGCTCGCACCCTCCGTATTACCGCGGCTGCTGGCACGGAGTT
+
BCCC@FFFGGGCFGGGGF9EFACE<FGGGDEFAFFGGGGDGEFGGEGECFE9E@<FF,@E<DFG99,<<FEGGGGGEEG:=:CFGGE@FGGECFFGFCEBBADFF,AEFGGGGGG<<EGGDGGEFFGEE=CGDFFGFFGGG,DC;EFGGGD;EG8E8EDC=DFGFF86EFEF8D=E7F99F=D,3@EE:9F7FG?FGG2;B*?;9;9F@@CEFF68C99<*:))299=3>B-(5-7B(0A9?6:4;;EF)/9551(,6438>0@BFF96:(4-3862(:6)-70,266222(-8??4(42(
@M04999:289:000000000-L3R54:1:1101:22850:4058 2:N:0:397
GGACTACTCGGGTATCTAATCCTGTTTGCTACCCACGCTTTCGAGCATGAACGTCAGTGTTATCCCAGGAGGCTGCCTTCGCCATCGGTATTCCTCCACATCTCTACGCATTTCACTGCTACACGTGGAATTCTACCTCCCTCTGACACACTCTAGTTAGACAGTTTCAAATGCACGTCCCAAGTCGAGCTCGGGGATTTCACATCTGACTTATCTAACCGTCTGCGCTCGCTTTACGCCCAGTAATTCCGATTAACGCTCGCACCCTACGTATTACCGCGGCTGCTGGCACGTAGTTAGC
+
CCCCCGGGGGGGGGGGGGGGGGGGGGGGGGGGGGGGGGGGGGGGGGGGGGGGGGGGGGGGGGGGGGGGGGGGGGGGGGGGGGGGGGGGGGGGGGGGGGGGGGGGGGGGGGGGGGGGGGGGGGGGGGGGGGGGGGGGGGG8CGGGGGGGGGGGGGGGGGGGGFGGGGGGGGGGFADFFFFGCFGCGGGGGG8DC@EGG+;FFFFAFA>>EFE@CFAFFFFD>>):=EF==@F99@DFFF2;;DFFE?EFFE@DFFFFF6@D;9669B:?<BFF<28))6:;29>FFF2:2(3<:<?:8>2)-
@M04999:289:000000000-L3R54:1:1101:13933:4098 2:N:0:397
CGGGGTATCTAATCCTGTTTGCTACCCACGCTTTCGAGCATGAACGTCAGTGTTATCCCAGGAGGCTGCCTTCGCCATCGGTATTCCTCCACATCTCTACGCATTTCACTGCTACACGTGGAATTCTACCTCCCTCTGACACACTCTAGTTAGACAGTTTCAAATGCACGTCCCAAGTTGAGCTCGGGGATTTCACATCTGACTTATCTAACCGTCTGCGCTCGCTTTACGCCCAGTAATTCCGATTAACGCTCGCACCCTACGTATGACCGCGTCTGCTGGCAAGTAGTTAGCCGGTGCT
+
CCCCC@C<C<6,FEFAEEF9@CCFFGGGGGGG:FF@@EFEFF@FGFGGGGFFFFGGGGGGGGGGGFFCEGGGGGGGGCGFCFFCEFFFGGFCFGFFGFFGGGDFFFGCFFDEDDGGGF@F7CFFFGGGGFEGFGGFB8DGFGDE8DE;CFADEDFGFDCDEGDGFCFGG6=EGGGGFF;DGDD8=CEEGE+A?;:EG7DG7CFF9CCF5E;@@09A@5B5B2@FF)52*9-->22@EEEA4CC@(((/;;0((,1(266<61(((56()65(4,-4(()53(4(.(.).-6))6)(--(-)
@M04999:289:000000000-L3R54:1:1101:18688:4100 2:N:0:397
GTGTGACTACTGGGGTATCTAATCCTGTTTGCTCCCCACGCTTTCGCATCTCAGCGTCAGTATCTGTCCAGAAGGCCGCCTTCGCCACCGGTATTCCTCCACATCTCTACGCATTTCACCGCTACACGTGGAATTCTACCTTCCTCTACAATACTCCAGATAACCAGTTTTAAGTGCAATTCCCAGGTTGAGCCCGGGGCTTTCACACCTAACTTAATTATCCGCCTACATGCCCTTTACGCACAGTCCTTCCGATTAACGCTCGCACCCTCAGTATTACCCCGGCTGCTGGCCCGGAGTT
+
-6BA@CE<EE<C86:88FFCEGDFGGG<6@6CFA,D7CFF7@@<EDEBFBEFEG8@8@@:@<6<C<@CFFGCCEFGGCF>=FF@CGG:?FGGG7EFG<F,EDF,E<F<EFCFG@?FGGGCFGE7>ABCEG7?FGDDGGGFG;=DC,BFFA8EEGFEGGGA@FDFG8F,@@D=EFC:FG7@=DD,3=+@9,:@CGGDG5*09;9ABBAA)4)4<6BFE+=8BE?@=@(850*18=@4=EC61;(668.7.7))(/((,6))/(-((426>(4:((.).4:)-((,(3(10))((2(-(,(,(
@M04999:289:000000000-L3R54:1:1101:26354:4155 2:N:0:397
TGTGACTACTGGGGTATCTAATCCTGTTTGCTCCCCACGCTTTCGCATCTCAGCGTCAGTATCTGTCCAGAAGGCCGCCTTCGCCACCGGTATTCCTCCACATCTCTACGCATTTCACCGCTACACGTGGAATTCTACCTTCCTCTACAATACTCCAGATAACCAGTTTTAAGTGCAATTCCCAGGTTGAGCCCGGGGCTTTCACACCTAACTTAATTATCCGCCTACATGCCCTTTACGCCCAGTCATTCCGATTAACGCTCGCCCCCTCCGTATTACCGCGGCTGCTGGCCCGGAGTT
+
CCCCCGGEFGGGGGGGGGGGGGGGGGGGGGGGGGGGGGGGGGGGGGGGGGGGGGGGGGGGGGGGGGGGGGGGGGGGGGGGDGGGGGGGGGGGG9FFGGGGGGGGFG,AFGGGGGGGGGGGGGGGGGGGGGGGGGGGGGGGGGGGGGFGGGGGGGGGGFGGGGGGGGG,@EDGGGGGFGFGGCFGGGGFGGGGGGGGGGGG4AFFFFFBDEBDFFFFEFFFFF225=>BEF4BBF;DFFFEDF@D=;EFFFFE;@FFFFE?@:(((((47>B:9:::?66.81;0;6(3)57:(,(1(((.
@M04999:289:000000000-L3R54:1:1101:5874:4156 2:N:0:397
AGAAGACTACACGGGTATCTAATCCTGTTTGCTACCCACGCTTTCGAGCATGAACGTCAGTGTTATCCCAGGAGGCTGCCTTCGCCATCGGTATTCCTCCACATCTCTACGCATTTCACTGCTACACGTGGAATTCTACCTCCCTCTGACACACTCTAGTTAGACAGTTTCAAATGCACGTCCCAAGTTGAGCTCGGGGATTTCACATCTGACTTATCTAACCGTCTGCGCTCGCTTTACGCCCAGTAATTCCGATTAACGCTCGCACCCTACGTATTACCGCGGCTGCTGGCACGTAGTT
+
CCCCCGGFGGGGGGGGGGGGGGGGGFGFGGGGGGGGGGGGGGGGGGGGGGGGGGGGGGGGGGGGGGGFGGGGGGGGGGGGGGGGGGGGGGGGGGGGGGGGGGGCFFGGGFFGGGGGGGGGCGGGGGGGFGGDEFGGGGGGGFFGGGGGGGGGGGGGGGGGGGGGGGGGFGGGGGFGFFFGGGGGGDFFFGGDF9DDGCD>>FFAFFFCFFFCEFFFFFFFFFDADAFDFFAFF@@FBFEFD;9><<F9?ECCFEDF@FFF?97;24;6;6<:BFF7-89:>0>39BFBFF?(34<?6<186
@M04999:289:000000000-L3R54:1:1101:24522:4192 2:N:0:397
GACTACCAGGGTATCTAATCCTGTTTGCTCCCCACGCTTTCGCATCTCAGCGTCAGTATCTGTCCAGAAGGCCGCCTTCGCCACCGGTATTCCTCCACATCTCTACGCATTTCACCGCTACACGTGGAATTCTACCTTCCTCTACAATACTCCAGATAACCAGTTTTAAGTGCAATTCCCAGGTTGAGCCCGGGGCTTTCACACCTAACTTAATTATCCGCCTACATGCCCTTTACGCCCAGTCATTCCGATTAACGCTCGCACCCTCCGTATTACCGCGGCTGCTGGCACGGAGTTAGCC
+
CCCCCGGGGGGFGGGGGGGGGGGGGGFGFGGGGGGGGGGGGGGGEGFGGGGGGGGGGGGGGGGGGGGGGGGGGGGGGGGGGFGGGGGGGGGGGGGGFGFEGGGGGGGGGGGGGGGGGGGGGGGGGGGGGGGGGGGGGGGGGGGGGGGGGGGFGGGCGGGGGGGGGGGFGGGGGCFDFGFGGGFGCFGGGGGGGGGGGGGGFFFFEAAFFEFFFFFFFFFDFFFFF@ECBFFE=B=EDFBFF;4@FEE?CEF01;CF6@<FFBF9B36?<>?0:2>AA:;>9>BB?>?011>6(46?FBFF?
@M04999:289:000000000-L3R54:1:1101:10168:4220 2:N:0:397
CGACTACCGGGGTATCTAATCCTGTTTGCTCCCCACGCTTTCGCATCTCAGCGTCAGTATCTGTCCAGAAGGCCGCCTTCGCCACCGGTATTCCTCCACATCTCTACGCATTTCACCGCTACACGTGGAATTCTACCTTCCTCTACAATACTCCAGATAACCAGTTTTAAGTGCAATTCCCAGGTTGAGCCCGGGGCTTTCACACCTAACTTAATTATCCGCCTACATGCCCTTTACGCCCAGTCATTCCGATTAACGCTCGCACCCTCCGTATTACCGCGGCTGCGGGCACGGAGTTAGC
+
CCCCCGGGGGGGGGGGGGGGGGGGGGGGGGGGGGGGGCFGGGGGGGGGGGGGGGGGGGGGGGGGGGGGGGGGGGGGGGGGGGGGGGGGGGGGGGGGGGGGGGGGEEGF7FGGGGGGGGGGGGGGGGGGGGGGGGGGGGGGGGFGGGGGGGGGGGGEDFGGGGGGFGGGGGGFGGGGFFFGFFGGGCGFEGGFCEGDGGFGFFF>FBFF=BEC=FFB?8@CEF@DFFFE5@E@EDFFFDFFBFF3@AE53?EDF?2A)(((-4(,7>F02?,4(,0<>A21(-494((4990?B9;03?4<6
@M04999:289:000000000-L3R54:1:1101:13762:4225 2:N:0:397
TGACTACCAGGGTATCTAATCCTGTTTGCTACCCACGCTTTCGAGCATGAACGTCAGTGTTATCCCAGGAGGCTGCCTTCGCCATCGGTATTCCTCCACATCTCTACGCATTTCACTGCTACACGTGGAATTCTACCTCCCTCTGACACACTCTAGTTAGACAGTTTCAAATGCACGTCCCAAGTTGAGCTCGGGGATTTCACATCTGACTTATCTAACCGTCTGCGCTCGCTTTACGCCCAGTAATTCCGATTAACGCTCGCACCCTACGTATTACCGCGGCTGCTGGCACGTAGTTAGC
+
CCCCCGGGGGGGGGGGGGGGGGGGGGGGGGGGGGGGGGGGGGGGGGGGGGGGGGGGGGGGGGGGGGGGGGGGGGGGGGGGGGGGGGGGGGGGGGGGGGGGGGGGGGGGGGGDGGGGGGGGGGGGGGGDGGGGGGGGGGGGGGGGGGGGGGGGGGGGGGGGGGGGGGGGGGGGGGGGFGFGGGGGGGGGGGFGGGGGDDGGFFFF?FFFFFBEFFFFFFFBEFF=BEFFAFABFBFEEFFEFFFFFCFEFCEFF;@FFF9@FFFFBF??<FFFFBF>AFFB>399>B0:7073:?0<:<<A6
@M04999:289:000000000-L3R54:1:1101:7320:4258 2:N:0:397
TGCGACTACCCGGGTATCTAATCCTGTTTGCTCCCCACGCTTTCGCATCTCAGCGTCAGTATCTGTCCAGAAGGCTGCCTTCGCCATCGGTATTCCTCCACATCTCTACGCATTTCACTGCTACACGTGGAATTCTACCTCCCTCTGACACACTCTAGTTAGACAGTTTCAAATGCACGTCCCAAGTTGAGCTCGGGGATTTCACATCTGACTTATCTAACCGTCTGCGCTCGCTTTACGCCCAGTAATTCCGATTAACGCTCGCACCCTACGTATTACCGCGGCTGCTGGCACGTAGTTT
+
CCCCCGGGGGGGGGGGGGGGGGGGGGGGGGGGGGGGGGGGGGGGGGGGGGGGGGGGGGGGGGGGGGGGGGGGGGGGGGGGGGGGGGGGGGGGGGGGGGGGGGGGGGGGGGGGGGGGGGGGGGGGGGGGGGGGGGGGGGGGGGGGGGGGGGGGG8FGGGFGGGGGCFFGGGGGGGGGFGFGGGGGGGGGGGGGCGEGGGDGFFFFFFCFEECFFFFFEFFFFDFFFFFCF>2>>BF=@EEFFFFF@FFFFFF?EFFFFFFD>;:1>BB>FFFFFB<<7AAAB>F>>B>BF?(4<7838?<A)
@M04999:289:000000000-L3R54:1:1101:11782:4275 2:N:0:397
GTGTCGACTACACGGGTATCTAATCCTGTTTGCTCCCCACGCTTTCGCATCTCAGCGTCAGTATCTGTCCAGAAGGCCGCCTTCGCCACCGGTATTCCTCCACATCTCTACGCATTTCACCGCTACACGTGGAATTCTACCTTCCTCTACAATACTCCAGATAACCAGTTTTAAGTGCAATTCCCAGGTTGAGCCCGGGGCTTTCACACCTAACTTAATTATCCGCCTACATGCCCTTTACGCCCAGTCATTCCGATTAACGCTCGCACCCTCCGTATTACCGCGGGTGCTGGCACGGAGT
+
CCCCCGGGGGGGGGGGEGGGGGGGGGGGGGGGGGGGGGGGGGGGGGGGGGGGGGGGGGGGGGGGGGGGGGGGGGGGGGGGGGGGGGGGCGGGGGGGGGGGGGGGGGFGGGGGGGGGGGGGGGGGGGGGGDDFGGGGGGFGGGGGGGGFGGGGGGGGGGGGGGGGGGGGGGFGGGGGFGFGGGGGGGGFFGGGGDGGGGGGADFFFFFFF=BFFFFFF=ACFCEFFFF<;@@E?E@31=@FFFFBF;6==E<CEE@F038AA:;:?>09>9B?FBF:602<>)4790(,4?AB?:?F?690-
@M04999:289:000000000-L3R54:1:1101:8470:4333 2:N:0:397
TTTGACTACCGGGGTATCTAATCCTGTTTGCTACCCACGCTTTCGAGCATGAACGTCAGTGTTATCCCAGGAGGCTGCCTTCGCCATCGGTATTCCTCCACATCTCTACGCATTTCACTGCTACACGTGGAATTCTACCTCCCTCTGACACACTCTAGTTAGACAGTTTCAAATGCACGTCCCAAGTTGAGCTCGGGGATTTCACATCTGACTTATCTAACCGTCTGCGCTCGCTTTACGCCCAGTAATTCCGATTAACGCTCGCACCCTACGTATTACCGCGGCTGCTGGCACGTAGTT
+
BCCCCGGGGGGGGGGGGGGGGGGGGGGGGGGGGGGGGGGGGGGGGGGGGGGGGGGGGGGGGGGGGGGGGGGGGGGGGGGGGGGGGGGGGGGGGGGGGGGGGGGGGGGGGGGGGGGGGGGGGGGGGGGGGGGGGGGFGGGGGGGGGGGFGGGGD@FGGGGGGGGGGGGGCGGGGGGGFGFGGGDGGGGGGGGGEFEGGGCDFFFFFFFFFFFF@FFFEFFFFFFDFFFFFFFFFFFFFEFFDF>??EFFC?EEFFF<DFE?>;:>BFFB<:?1::<48BFF?>FFFF9:2:7<B2(,.::A
@M04999:289:000000000-L3R54:1:1101:25958:4369 2:N:0:397
GGACTACAGGGGGATCTAATCCCGTTCGCTCCCCACGCTTTCGTCCATCAGCGTCAATCGGTATTTAGTAACCTGCCCTCGCAATCGGGGTTCTGTGTAATATCTATGCATTTTACCGCTACACTACACATTCCAGCTACTTCAATACTATTCAAGATTAACAGTATCAACGGCAGTTCTACAGTTAAGCTGCAGGTTTTCACCGCTGACTTATCAACCCGCCTACGGACCCTTTAAACCCAATAAATCCGGATAACGCTCGCATCCTCCGTATTACCGCGGCTGCTGGCACGGAGTTATC
+
9<8,AC<F,@@F+:F@F9E<<@,-CE,,+BE7DGCGDE7@F6B,8B:,;C@,@F7,B,6CCF8:,9,9E<9F<A<FF,?4>FF:8<=FFGFF<EEFCGAGGGGGGFGFGGFEF,<FFCF++@FGE8FFDF8F,>@DD8A=8DDDCCGG8EGCDD:DG,63@=E9>9EFFDFEE6C635;9EG76D;;EGGE,<CCG;>CF9AFFA95?94AA=BAF<)A@E@9=DB@<DFFF@D89CFFFFF1=EAECC1991-4424608>>>19?>A79(4:444<?BF((-432:B:??:314-4<).
@M04999:289:000000000-L3R54:1:1101:11034:4379 2:N:0:397
TACGACTACCCGGGTATCTAATCCTGCTCGCTACCCATGCTTTCGAACCTCAGCGTCAGTTACAGACCAGAGAGCCGCCTTCGCCACTGGTGTTCTTCCATATATCTACGCATTCCACCGCTACACATGGAGTTCCACTCTCCTCTTCTGCACTCAAGAAAAACAGTTTCAGCTGCACTTCCCCGGTTAAGCCGAGGGCTTTCACAGCTGACTTGTTCTCCCGCCTGCGTTCGCTTTACGCCCAATAAATCCGGACAACGCTTGCCACCTACGTATTACCGCGGCTGCTGGCACGTAGTT
+
CCCCCGGGGFGGGGGGGGGGGGGGGGGGGGGGGGGGGGGGGGGGGFGGGGGGGGGGGGGGGGGGGGGGGGGGGGGGGGDGGGGGGGGGGGGGGGGGGGGGGGGGGGGGGGGGGGGGGGGGGGGGGGGGGGGGGGGFGGDGGGGGGGGGGGGGGEGGGGGGGGGGGGGGGGGGGGGGFGFGGGGGGGGGGGGGGGGGGGGGFFFFFFFFFFFFFFFFFFBCFFFFFFF@9;@F@BDFFFFDD;BF:0:A><AF>F06>BFFFB??FFABFFFBFFF<BFFB?FBB>6>F?::6?FF603,)
@M04999:289:000000000-L3R54:1:1101:18475:4383 2:N:0:397
TGGACTACCAGGGTATCTAATCCTGTTCGCTCCCCACGCTTTCGTCCATCAGCGTCAATCGGTATTTAGTAACCTGCCTTCGCAATCGGGGTTCTGTGTAATATCTATGCATTTCACCGCTACACTACACATTCCAGCTACTTCAATACTATTCAAGATTAACAGTATCAACGGCAGTTCTACAGTTAAGCTGCAGGTTTTCACCGCTGACTTATCAACCCGCCTACGGACCCTTTAAACCCAATAAATCCGGATAACGCTCGCGTCCTCCGTATTACCGCGGCTGCTGGCACGGCGTT
+
CCCCCGGGGGGGGGGGGGGGGGGGGGGGGGGGGGGGGGGGGGGGGGGGGGGGGGGGGGGGGGGGGGGGGGGGGGGGGGGGGGGGGGGGGGGGGGGGGGGGGGGGGGGGGGGGGGFGGGGGGGGGGGGGGGGGGGGGGGGGGGGGGGGGGGGGGGGGGGGGGGGGGGGGGGGGGGGGFGFGGGGGEGGGGGGGGGGGGGGGFFFFFFFFFFF@EFFFEFFFFFFFFFFF9@FFFFBFEFFF@@<?;EF<EFEB>FFFFEFFFFFFFF>;?4<14037<>4:>996(-8??06?2:(((49
@M04999:289:000000000-L3R54:1:1101:17802:4447 2:N:0:397
TACCGGGGTATCTAATCCTGTTCGCTCCCCACGCTTTCGTCCATCAGCGTCAATCGGTATTTAGTAACCTGCCTTCGCAATCGGGGTTCTGTGTAATATCTATGCATTTCACCGCTACACTACACATTCCAGCTACTTCAATACTATTCAAGATTAACAGTATCAACGGCAGTTCTACAGTTAAGCTGCAGGTTTTCACCGCTGACTTATCAACCCGCCTACGGACCCTTTAAACCCAATAAATCCGGATAACGCTCGCATCCTCCGTATTACCGCGGCTGCTGGCACGGAGTTAGCCG
+
CCCCCGGDGGGGGGGGGGGGGGGGGGFGGGFGGGFGGGGGGGGGGGGGGGGGGGGGGGFGFGGGGGGGGGGGGGGGGGG7FFGGGGCFGGGFGGGFDGGGCGGGGGGGGGGGGGGGGGGGGGGGGGGGGGGGGGGGGGGGGGGGGGDFGGGGD8DGGGGGGGGGFGGGDGGGGGGGFGFGGGGGGGGGG?DFFGGGGGGGFBFFFFFFEEFEFFABAFFFFFF9@BFF=83>CEF8@D;A@F<CE@@>DDDEFFFD?>FF04>?A:32<08AAFFFF>F>>BBFF?F2:969:?4<A2;
@M04999:289:000000000-L3R54:1:1101:26482:4501 2:N:0:397
GACTACAGGGGTATCTAATCCTGTTCGCTCCCCACGCTTTCGTCCCTCAGCGTCAATCGGTACTTAGTAACCTGCCTTCGCAATCGGGGTTCTGTGTAATATCTATGCATCTCACCGCTACACTACACATTCCAGCTACTTCAATACTATTCAAGATTAACAGTATCAACGGCAGTTCTACAGTTAAGCTGCAGGTTTTCACCGCTGACTTATCAACCCGCCTACGGACCCTTTAAACCCAATAAATCCGGATAACACTCGCATCCTCCGTATTACCGCGGCTGCTGGCACGGAGTTAGCC
+
CCCCCGGEFFGGGGGGGGGGGGGGGGGGGGGGGGGGGGGGGGGGGCFGGGGGGGGGGGGEGGGGGGDGGGGGGGGGGGGGCCCGGGGGGGGGGGGGGGGGGGGGGGFFFGGGGGGGGGGGGGEGGGGGGGFGGGFGGGGFGGGEGGGGFGGGGGGAFGFFGGGGGGGGGGGGGGGGFGFGGGGGGGFGGGFGGGGGGGGGFFFEFFFEFFECEFFFFFFFFFFFFF=222@F@:EFFFFFFFF3;;CEFFBFFFFFFEFFF>FFBB?FFB?FFFAA<?>2;>>>FD0:B<B:(12:<A<A>
@M04999:289:000000000-L3R54:1:1101:23680:4503 2:N:0:397
GCAGACTACACGGGTATCTAATCCTGTTTGCTCCCCACGCTTTCGCATCTCAGCGTCAGTATCTGTCCAGAAGGCCGCCTTCGCCACCGGTATTCCTCCACATCTCTACGCATTTCACCGCTACACGTGGAATTCTACCTTCCTCTACAATACTCCAGATAACCAGTTTTAAGTGCAATTCCCAGGTTGAGCCCGGGGCTTTCACACCTAACTTAATTATCCGCCTACATGCCCTTTACGCCCAGTCATTCCGATTAACGCTCGCACCCTCCGTATTACCGCGGCTGCTGGCACGGAGTT
+
CCCCCGGGGGGGGGGGGGGGGGGGGGGGGGGGGGGGGGGGGGGGGGGGGGGGGGGGGGGGGGGGGGGGGGGGGGGGGGGGGGGGGGGGGGGGGGGGGGGGGGGGGGGGGGGGGGGGGGGGGGGGGGGGGGGGGGGGGGGGGGGGGGGGGGGGGGFGGGGGGGGGGGGGGGGDFGGGFGFGGGGGGFGGGGGGGGGGGGDGFFFFFFFFFEFFFFFFFFFFFFFFFFFFEFEFFFFFFEFFFFFFFFFFFFFFF7@FFFFFFFFBFFFF:BBFFFFFFFFFB;9;B6>F?:7B:<02(4:?
@M04999:289:000000000-L3R54:1:1101:22611:4563 2:N:0:397
GACTACCCGGGTATCTAATCCTGTTTGCTCCCCACGCTTTCGCATCTCAGCGTCAGTATCTGTCCAGAAGGCCGCCTTCGCCACCGGTATTCCTCCACATCTCTACGCATTTCACCGCTACACGTGGGATTCTACCTTCCTCTACAATACTCCAGATAACCGGTTTTAAGTGCAATTCCCAGGTTGAGCCCGGGGCTTTCACACCTAACTTAATTATCCGCCTACATGCCCTTTACGCCCAGTCATTCCGATTAACGCTCGCACCCTCCGTATTACCGCGGCTGCTGGCACGGAGTTAGCC
+
CCCCCFGFGGGGGGGGGGGGGGGGGGGGGGGGGGGGGGGGGGGGGGFGGGGGGEGGGGGGFGGGGGGGFGGGGGGDEGGGGGGGGGGGGGGGGGGGGGGGGGGGGGGGGGGGGGGGGGGGGGGGGFGFFGGFGGGGFGGGGFGGFDGGFGGGGGGGGGGGGGDEEDGFGGDCFGGGFCFGGGGFGGGFGGGGGGDD9C>DAFFFBAFFFFFB*+=BCFFFFDF68;C?;38(5=CE;?65114=).7?E;???BFFFFF:>9>>1:(149287(64<32((24113:562.32(4(24<D>
@M04999:289:000000000-L3R54:1:1101:24525:4592 2:N:0:397
TGACCGGGGTATCTAATCCTGTTCGCTCCCCACGCTTTCGTCCATCAGCGTCAATCGGTACTTAGTAACCTGCCTTCGCCATCGGGGTTCTGTGTAATATCTATGCATTTCACCGCTACACTACACATTCCAGCTACTTCAATACTATTCAAGATTAACAGTATCAACGGCAGTTCTACAGTTAAGCTGCAGGTTTTCACCGCTGACTTATCAACCCGCCTACGGACCCTTTAAACCCAATAAATCCGGATAACACTCGCATCCTCCGTATTACCGCGGCTGCTGGCACGGAGTTAGCCGC
+
CCCCCGGGGGGGGGGGGGGGGGGGGGGGGGGGGGGGGGGGGGGGGGGGGGGGGGGGGGGGGGGGGGGGGGGGGGGGGGG,CFGGGGGGGGGGGGGGGGGGGGGGGGGGGGGGGGGGGGGGGGGGGGGGGGGGGGGGGGGGGGGGGGGGGGGGGGGGGGGGGGGGGGGGGGGGGGGGFGFGGGGGGGGGGGCFGGGGGGGGFFFFFFFFFFFFFFFFFFFFFFFFFFFFFFFFFFFE@?FFFFFEECE9@?FFFFF;ABFFFFFFF>?>?F?BBB2306>FFF?B?>F77:;B>B?A>ABF(
@M04999:289:000000000-L3R54:1:1101:7980:4621 2:N:0:397
TGACTGACTACCCGGGTATCTAATCCTGTTTGCTCCCCACGCTTTCGCATCTCAGCGTCAGTATCTGTCCAGAAGGCCGCCTTCGCCACCGGTATTCCTCCACATCTCTACGCATTTCACCGCTACACGTGGAATTCTACCTTCCTCTACAATACTCCAGATAACCAGTTTTAAGTGCAGTTCCCAGGTTGAGCCCGGGGCTTTCACACCTAACTTAATTATCCGCCTACATGCCCTTTACGCCCAGTCATTCCGATTAACGCTCGCACCCTCCGTATTACCGCGGCTGCTGGCACTGAGT
+
CCCCCGGGGGGGGGGGGGGGGGGGGGGGGGGGGGGGGGGGGGGEGGGGGGGGGGGGGGGGGGGGGGGGGGGGGGGGGFGGGGGGGGEGG8FGEGGGGGGGGGGGDGGGGGGGGGGGGGGGGGGGGGGGGGGGGGCFGGGGGGGGGGGGGGGGGGGGGGGGGGGGGFGGGGGGGGGGFFFGGGGGFGFGGGGGGGGGDGG7>EFFFFFFE9BFFFFFEFFFFFFEFB?@FDFCF8=@FFFFFFFFF?<E@EEFCCE?;??A<B9?:69;FFFBFFFFF::BFB10(,4406:,36(.(.-,)
@M04999:289:000000000-L3R54:1:1101:15164:4647 2:N:0:397
GTGGACTACAAGGGTATCTAATCCTGTTTGCTCCCCACGCTTTCGCATCTCAGCGTCAGTATCTGTCCAGAAGGCCGCCTTCGCCACCGGTATTCCTCCACATCTCTACGCATTTCACCGCTACACGTGGAATTCTACCTTCCTCTACAATACTCCAGATAACCAGTTTTAAGTGCAATTCCCAGGTTGAGCCCGGGGCTTTCACACCTAACTTAATTATCCGCCTACATGCCCTTTACGCCCAGTCATTCCGATGAACGCTCGCACCCTCCGTATTACCGCGGCTGCTGGCACGGAGTT
+
CCCCCGGFGGGGGGGGGGGGGGGGGGGGGGGGGGGGGGGGGGGGGGGGGGGGGGGGGGGGGGGGGGGGGGGGGGGGGGGGGGGGGGGGGGGGGGGGGGGGGGGGGGGGGGGGGGGGGGGGGGGGGGGGGGGGGGGGFGGGGGGGGGGGGGGGGGGGGGGGGGGFGGGGGGGGGGFGFGFGGGGFGFGFGGGGGGGGGGGGFFFFFFFFDFFFFFFFFFFFFFDDFFFFFFFF=DFFFCEEFF;FFEEEEEFFE(;(6>>@FFFF;>>;:??<BF?B:FFB:BF>F>>0:FFFBF?79>:?
@M04999:289:000000000-L3R54:1:1101:15509:4681 2:N:0:397
GACTACTAGGGTATCTAATCCTGTTTGCTACCCACGCTTTCGAGCATGAACGTCAGTGTTATCCCAGGAGGCTGCCTTCGCCATCGGTATTCCTCCACATCTCTACGCATTTCACCGCTACACGTGGAATTCTACCTTCCTCTACAATACTCCAGATAACCAGTTTTAAGTGCAATTCCCAGGTTGAGCCCGGGGCTTTCACACCTAACTTAATTATCCGCCTACATGCCCTTTACGCCCAGTCATTCCGATTAACGCTCGCACCCTCCGTATTACCGCGGCTGCTGGCACGGAGTTAGCC
+
CCCCCGGGGGGGGGGGGGGGGGGGGGGGGGGGGGGGGGGGGGGGGGGGGGGGGGGGGGGGGGGGGGGGGGGGGGGGGGGGGGGGGGGGGGGGGGGGGGGGGGGGGGGGGGGGGGGGGGGGGGGGGGGGGGGGGGGGGGGGGGGGGGGGGGGGGGGGGGGGGGGGGGGGGGGGGGGGFGFGGGGGGGGGGGGGGGGGGGGGFFFFFFFFFFFEEAAFEFFAFAAFDFFFF=DFFFFFFFFFFF@=EFFEFF0<FDF<?@;@BFFFFF0:?;?F:?BFF?FF;F>B<23(((.:1>>6<<AF4
@M04999:289:000000000-L3R54:1:1101:15387:4693 2:N:0:397
TGTGGACTACAAGGGTATCTAATCCTGTTTGCTCCCCACGCTTTCGCATCTCAGCGTCAGTATCTGTCCAGAAGGCCGCCTTCGCCACCGGTATTCCTCCACATCTCTACGCATTTCACCGCTACACGTGGAATTCTACCTTCCTCTACAATACTCCAGATAACCAGTTTTAAGTGCAATTCCCAGGTTGAGCCCGGGGCTTTCACACCTAACTTAATTATCCGCCTACATGCCCTTTACGCCCAGTCATTCCGATTAACGCTCGCACCCTCCGTATTACCGCGGCTGCTGGCACGGAGTT
+
CCCCCGGGGGGGGGGGGGGGGGGGGGGGGGGGGGGGGGGGGGGGGGGGGGGGGGGGGGGGGGGGGGGGGGGGGGGGGGGGGGGGGGBFFGGGGGGGGGGGGGGGGGGGGGGGGGGGGGGGGGGGGGGGGGGGGGGGGGGGGGGGGGGGGGGGGGGGGGGGGGGGGGGGGGGGGGGGFGFGGGGGGGGGGGGGGGFGGGGGFFFFFFFFDFFFFFFFCFFEFFCDFDFDFFFFF=@FFFFFFFFFFFFFFFCEFE;1?DEFFFFFF9>FB?B6?96??0ABA:B;>02;<FFFFF2:-4;:,
@M04999:289:000000000-L3R54:1:1101:15595:4715 2:N:0:397
GACTACCGGGGTATCTAATCCTGTTCGCTCCCCACGCTTTCGTCCATCAGCGTCAATCGGTATTTAGTAACCTGCCTTCGCAATCGGGGTTCTGTGTAATATCTATGCATTTCACCGCTACACTACACATTCCAGCTACTTCAATACTATTCAAGATTAACAGTATCAACGGCAGTTCTACAGTTAAGCTGCAGGTTTTCACCGCTGACTTATCAACCCGCCTACGGACCCTTTAAACCCAATAAATCCGGATAACGCTCGCATCCTCCGTATTACCGCGGCTGCTGGCACGGAGTTAGCC
+
CCCCCDGGGGGGGGGGGGGGGGGGGGGGGGGGGGGGGEGGGGGGGGGGGGGGGGGGGGGGGGGFGGGGGGGGGGGFGGGGGFGGGGGGGGCGGFGGGGGGGGGGGGGGGGGGGGGGGGGGGGGGGGGGGGFGGGGGGGGGGGFGGGGGGGGGGGGGGGGGGGGGGGGGGGDCEEGGFFFGGGGGGGGGGGGGGGGDGFGGBFFAEEFFFFFEFFFFFFFFF=>DFF=@FBFFFFECEF@FFFFF@EC?E@B??<A@B9?FFFFFF?BF?>0<FBADF:>FBF>>?:?FFFFFF9;?(<DF3
@M04999:289:000000000-L3R54:1:1101:7572:4758 2:N:0:397
GGAGACTACTCGGGTATCTAATCCTGTTCGCTACCCATGCTTTCGAACCTCAGCGTCAGTTACAGACCAGAGAGCCGCCTTCGCCACTGGTGTTCTTCCATATATCTACGCATTCCACCGCTACACATGGAGTTCCACTCTCCTCTTCTGCACTCAAGAAAAACAGTTTCAGCTGCACTTCCCCGGTTAAGCCGAGGGCTTTCACAGCTGACTTGTTCTCCCGCCTGCGTTCGCTTTACGCCCAATAAATCCGGACAACGCTTGCCACCTACGTATTACCGCGGCTGCTGGCACGTAGTT
+
CBCCCGGGGGFGGGGGGGGGGGGGGGGGAFGGEFGGGGGGGGGGGFGGGGFGGGGGGGGGCF@;F,CEGGFGFGGGGGGGGGGGGGGFGGGFGGGAFGGGCGG,EFGGGGGGGGCGGGGGGGGGGG9FFGC?FGGAFFDF8DFFGG8E=,=FFFG8EF83@@EEGGGGGGGG8DGGF8FGGGG8EGGGGGGGG@*7DDGGFFFFFFFFFFFFFF91*+=9FFF=@F2@B2/:@FF@FECF?B>D0;@87CCEB6((38<>01?BF><?BF(.8?FFFADA:1(4966?DFF:77314<B2
@M04999:289:000000000-L3R54:1:1101:8836:4766 2:N:0:397
TAGTGACTACTGGGGTATCTAATCCTGTTTGCTCCCCACGCTTTCGCATCTCAGCGTCAGTATCTGTCCAGAAGGCCGCCTTCGCCACCGGTATTCCTCCACATCTCTACGCATTTCACCGCTACACGTGGAATTCTACCTTCCTCTACAATACTCCAGATAACCAGTTTTAAGTGCAATTCCCAGGTTGAGCCCGGGGCTTTCACACCTAACTTAATTATCCGCCTACATGCCCTTTACGCCCAGTCATTCCGATTAACGCTCGCACCCTCCGTATTACCGCGGCTGCTGGCACGGAGTT
+
CCCCCGGGGGGGGGGGGGGGGGGGGGGGGGGGGGGGGGGGGGGGGGGGEEGGGGGGGGGGGGGGGGGGGGGGGGGGGGGGGGGGGGGGGGGGGFGGFGDGFGGGGFDGGGGDGGGGGGGGGGGGGGGGGG@FEGGGGGGGGGGGGGGFFGGAFGGGGGGGGFDGFGGGGCDGGGGGFGBGGG9EGGGGGGFGG?EDGGGGDFFFFFFFFFFFFFFFFFFF+7@@DFFFF=89@E@EFFFFFFFF<FF@FFEFFF;@@FEFFFF?>;;BB?FFFF0?FFFFF?9(490;3>7?B???>B914
@M04999:289:000000000-L3R54:1:1101:18924:4823 2:N:0:397
TGACTACCAGGGTATCTAATCCTGTTTGCTCCCCACGCTTTCGCATCTCAGCGTCAGTATCTGTCCAGAAGGCCGCCTTCGCCACCGGTATTCCTCCACATCTCTACGCATTTCACCGCTACACGTGGAATTCTACCTTCCTCTACAATACTCCAGATAACCAGTTTTAAGTGCAATTCCCAGGTTGAGCCCGGGGCTTTCACACCTAACTTAATTATCCGCCTACATGCCCTTTACGCCCAGTCATTCCGATTAACGCTCGCACCCTCCGTATTACCGCGGCGGCTGGCAGGGAGTTAGC
+
CCCCCGGGGGGGGGGGGGGGGGGGGGGGGGGGGGGGGGGGGGGGGGGGGGFCFFFGGGGGGGGGGGGGCFGGFGGGGGGGGGGEGGG@F:FGF9FFFDGGFGGFFGGGGGGGGGGGGGGGGGFFGGGGGFGGGGDFGGGGGGGGGGGGFGGGCFGGGCGGGFGFGGGGGGGG:FDGFGFGFGGGEFFGFGGGGGGGGGGGFFFFFF4FFBEAEFFFEBFEFF@F>DBFFEF2;3B9C<@)61=43)95?EE(6,/948@@F>>BFBB186;FF??9AA?942((,(49:?(((-(-8(5<)
@M04999:289:000000000-L3R54:1:1101:23642:4855 2:N:0:397
AAGGCGACTACTGGGGTATCTAATCCTGTTTGCTCCCCACGCTTTCGCATCTCAGCGTCAGTATCTGTCCAGAAGGCCGCCTTCGCCACCGGTATTCCTCCACATCTCTACGCATTTCACCGCTACACGTGGAATTCTACCTTCCTCTACACTACTCTAGTTAACCAGTTTTAAGTGCAATTCCTAGGTTGAGCCCAGGGCTTTCACACCTAACTTAATTATCCGCCTACATGCCCTTTACGCCCAGTCATTCCGATTAACGCTCGCACCCTCCTTATTACCGCGGCTGCTGCCACGGAGT
+
CCCCCGGGGGGGGGGGCFGGGGFDFFGGFGGGGGG8F@AFG@CFGGGGGGGFGGGGG@C7CFD<FCFFFEEFGGGGGGGCGDCGEGGGGDE:F7FGGG9FDGGGCFEGGFGFDEGCEFEGGGGGGGGGGFGGGGGCGGGGGGGGGGGGEFG,=,@9?DFGF8EGFGFCDDEFFFFAAF??CFFF9DFCG7:E6DFGGF7D>FFAFFFFFF@EEFFFFFA4AECE?FF9(534/>@2BFFFE?DFF@<F@E?ECE;<<;DE<;0;@B>BBF?<0((.6<>>A410(,2704,4).))((-34
@M04999:289:000000000-L3R54:1:1101:20670:4868 2:N:0:397
CCAGACTACTAGGGTATCTAATCCTGTTTGCTCCCCACGCTTTCGCATCTCAGCGTCAGTATCTGTCCAGAAGGCCGCCTTCGCCACCGGTATTCCTCCACATCTCTACGCATTTCACCGCTACACGTGGAATTCTACCTTCCTCTACAATACTCCAGATAACCAGTTTTAAGTGCAATTCCCAGGTTGAGCCCGGGGCTTTCACACCTAACTTAATTATCCGCCTACATGCCCTTTACGCCCAGTCATTCCGATTAACGCTCGCACCCTCCGTATTACTGCGGCTGCTGGCACGGAGTT
+
CCCCCGFGGFCGGGGGGFGGGGGGACGGGGGGGGGGGGGGGGGGEGC7FFGGFFGEGGGGGGGGGGGGGGGGGGGGCGGGE?FGGGGGGGGEFGGGCGGGEE<ACEFGGFGGGGGGGGGCGGGGGGGEGEGGGGGGFGGGFGGGGGGGGDFFG8FFGF8EDGG@?FGGGGGGGFF,CFFGGGGGEFGGFFFGGGGDGCDGFFFFFFF>:BE@FFFFFFFEFC@F@>DFFEFEFFF2=EFDF9;;DE@EF3?E;DFFFFF?@F<;76BBF:<6>438:BF))6<6169(.:?B03<0(((4
@M04999:289:000000000-L3R54:1:1101:9456:4931 2:N:0:397
GACTACTCGGGTATCTAATCCTGTTTGCTCCCCACGCTTTCGCATCTCAGCGTCAGTATCTGTCCAGAAGGCCGCCTTCGCCACCGGTATTCCTCCACATCTCTACGCATTTCACCGCTACACGTGGAATTCTACCTTCCTCTACAATACTCCAGATAACCAGTTTTAAGTGCAATTCCCAGGTTGAGCCCGGGGCTTTCACACCTAACTTAATTATCCGCCTACATGCCCTTTACGCCCAGTCATTCCGATTAACGCTCGCACCCTCCGTAGTACCGCGGCTGCTGGCACGGAGGTAGCC
+
CCCCCGGGGGGFGGGGGGGGGGGGGGGGGGGGGGGGGEGGGGGGGGGGGGGGGGGGGGGGGGGGGGGGGGGGGGGGGGGGGGGGGGGGGGGFGGGGGGGGGGGGGGGGGGGGGGGGGGGGGGGGGGGGGGGGGGGGGGGGGGGGFFFGGGGGGGGGGGGGGGGGFFGGGGGGGGGFFGBFGGGGGGGGGGGGGGGGGGGGFFFFFFFFFFFBEFFFFF6>FD@@DFFEF@BFFFFFFDFEF01=>CECE@D6?@EEDF??>>6>9BBB:((((-6AA?FB((49?:3?6(4?>629(3)4-
@M04999:289:000000000-L3R54:1:1101:21812:4955 2:N:0:397
TAAGGACTACCGGGGTATCTAATCCTGTTCGCTCCCCACGCTTTCGTCCATCAGCGTCAATCGGTATTTAGTAACCTGCCTTCGCAATCGGGGTTCTGTGTAATATCTATGCATTTCACCGCTACACTACATATTCCAGCTACTTCAATACTATTCAAGATTAACAGTATCAACGGCAGTTCTACAGTTAAGCTGCAGGTTTTCACCGCTGACTTATCAACCCGCCTACGGACCCTTTAAACCCAATAAATCCGGATAACGCTCGCATCCTCCGTATTACCGCGGCTGCTGGCACGGAGTT
+
CCCCCGGGGGGGGGGGGGGGGGGGGGGGGGGGGGGGGGGGGGGGGGGGGGGGGGGGGGGGGGGGGGGGGGGGGGGGGGGGGGGGGGGGGGGGGGGGGGGGGGGGFFGGGGGGGGGGGGGGGGGGGGGGGGGGGGGGGGGGGGGGGGGGGGGGGGGGGGGGGGGGGGGGGGGGGGGDEGFGGGFGGGGGGGFGGGGGGGGGFFFFFFFFFFFFFFAFFFFFFFDFFFDFFFD@FBDDFEEFFFFFFFFFFFFFFFFFFD)5<;BBB9B09?DFFF???74><6029>B>???7?B??0(43.
@M04999:289:000000000-L3R54:1:1101:25136:4967 2:N:0:397
GACTACACGGGTATCTAATCCCATTCGCTCCCCTAGCTTTCGTCTCTCAGTGTCAGTGTCGGCCCAGCAGAGTGCTTTCGCCGTTGGTGTTCTTTCCGATCTCTACGCATTTCACCGCTCCACCGGAAATTCCCTCTGCCCCTACCGTACTCCAGCTTGGTAGTTTCCACCGCCTGTCCAGGGTTGAGCCCTGGGATTTGACGGCGGACTTAAAAAGCCACCTACAGACGCTTTACGCCCAATCATTCCGGATAACGCTTGCATCCTCTGTATTACCGCGGCTGCTGGCACAGAGTTAGCC
+
CCCCCGGGGGGGGGGGGGGGGGGGGGGGGGGGGGDGGGGGGGGGGGGGGGGGGGGGGGGGGGGGGGGGGGGGGGGGGGGGGGGGGGGGGGGGGGGGGGGGGGGGGGGGGGGGGGGGGGGGGGGGGGGGGGGGGGGGGGGGGGGGGGGGGGGGGGGGGGGGGGGGGGGGGGGGGGGGFGFGGGG6FGGGGGGGGGGGGG>8EFFFFFFFFFFF>FF4;FFFFFDFFFFFFB>FFFFFFFFFFF7??DAD<BFBFFFFFFFF?FFFF??FFBFFBFAAFFB>61(72)),,4<<?(5<<:<<:
@M04999:289:000000000-L3R54:1:1101:20973:4967 2:N:0:397
ATGGACTACAGGGGTATCTAATCCTGTTTGCTCCCCACGCTTTCGCATCTCAGCGTCAGTATCTGTCCAGAAGGCCGCCTTCGCCACCGGTATTCCTCCACATCTCTACGCATTTCACCGCTACACGTGGAATTCTACCTTCCTCTACAATACTCCAGATAACCAGTTTTAAGTGCAATTCCTAGGTTGAGCCCAGGGCTTTCACACCTAACTTAATCATCCGCCTACATGCCCTTTACGCCCAGTCATTCCGATTAACGCTCGCACCCTCCGTATTACCGCGGCTGCTGGCACGGAGTT
+
CCCCCGGGGGGGGGGGGGGGGGGGGGGGGGGGGGGGGGGGGGGGGGGGGGGGGGGGGGGGGGGGGGGGGGGGGGGGGGGGGGGGGGGGGGGGGGGGGGGGGGGGGGGGGGGGGGGGGGGGGGGGGGGGGGGGGGGGGGGGGGGGGGGGGGGGGGGGGGGGGGGGGFFGGGGGGGGGFGFGGGGGGGGGGGGGGGGGGGDFFFFFFFFFFFFFFFFFFFFFFFFFDFFFFEFFFDFFFE:BDF>;D1<EECEFF??6;CFFBF0,7;>F??B?924??AF432;>9;1(4>:3343--2?B
@M04999:289:000000000-L3R54:1:1101:8551:4973 2:N:0:397
GGGACTACTCGGGTATCTAATCCTGTTCGCTACCCATGCTTTCGAACCTCAGCGTCAGTTACAGACCAGAGAGCCGCCTTCGCCACTGGTGTTCTTCCATATATCTACGCATTCCACCGCTACACATGGAGTTCCACTCTCCTCTTCTGCACTCAAGAAAAACAGTTTCAGCTGCACTTCCCCGGTTAAGCCGAGGGCTTTCACAGCTGACTTGTTCGCCCGCCTGCGGTCGCTTTACGCCCAATAAATCCGGACAACGCTTGCCACCTACGAATTACCGCGGCTGCTGGCACGTAGGT
+
ACCCCGGGFGGGGFEEEGGGGGGDG<FEGGGGGGGGGGGGGGGG@FFGDDFFGGGGGGGCCGGGGGGGGFEEEGGGGGGGGGGGGG<FEFB?FF?FAFE,CFFAFGGGGGGGGDEGGGGGGGGGGGGGGG?FGGGGGGFCFGGGFGGGGGGGGGGGGF8DD8EDGFGGGGGFEEGFFFFG+==CEGG>EFGG:>*;DG>GFFFFFAF65>B@E9B+*))0:9==D@FF6;121(=;>EFFF@<((8ABFF:90,79?:2;60((39?670(((,4:)49?>B(,((2)8:?<?BF<((.
@M04999:289:000000000-L3R54:1:1101:23402:4996 2:N:0:397
CAGAAGACTACTCGGGTATCTAATCCTGTTTGCTCCCCACGCTTTCGCATCTCAGCGTCAGTATCTGTCCAGAAGGCCGCCTTCGCCACCGGTATTCCTCCGCATCTCTACGCATTTCACCGCTACACGTGGAATTCTACCTTCCTCTACAATACTCCAGATAACCAGTTTTAAGTGCAATTCCCAGGTTGAGCCCGGGGCTTTCACACCTAACTTAATTATCCGCCTACGTGCCCTTTACGCCAAGTCATTCCGATTAACGCTCGCACCCTCCGTATGACCGCGGCTGCTGGCACGGAGG
+
CCCCCGGGGGFGGGGGFGGGGGGGGGGGGDGGGGGGGGGGGGFECFGGGCGFGFFGGDGGGGGGGFCCAFEEFGFGGGGGGGEGFGGGGGGGGGGGGGFGGGGGDG;FGGGGGGFGGFGGGGGDEGGFGFGDGGFFFFGGGGGGGGGFGGGGGGGGGGGEFFDGFGGGGGA:EDFGFGFGG7:C9EGGFDFGGF?FGGGGF4FAFAFFF>DEEFC6>F6*BE5>5B@9DDFFFF(5=(6FEF?>(6;>EE?)?)63(((69<643;>>>B?:<F4481(64(7>>B6(,()8:B25107;(
@M04999:289:000000000-L3R54:1:1101:7367:5000 2:N:0:397
TGGACTACCAGGGTATCTAATCCTGTTTGCTCCCCACGCTTTCGCATCTCAGCGTCAGTATCTGTCCAGAAGGCCGCCTTCGCCACCGGTATTCCTCCACATCTCTACGCATTTCACCGCTACACGTGGAATTCTACCTTCCTCTACAATACTCCAGATAACCAGTTTTAAGTGCAATTCCCAGGTTGAGCCCGGGGCTTTCACACCTAACTTAATTATCCGCCTACATGCCCTTTACGCCCAGTCATTCCGATTAACGCTCGCACCCTCCGTATTACCGCGGCTGCTGGCACGGAGTT
+
CCCCCGGGGGGGGGGGGGGGGGGGGGGGGGGGGGGGGGGGGGGGGGGGGGGGGGGGGGGGGGGGGGGGGGGGGGGGGGGGGGGGGGGGGGGGGGGGGGGGGGGGGGGGGGGGGGGGGGGGGGGGGGGGGGGGGGGGGGGGGGGGGGGGGGGGGGGGGGGGGGGGGGGGFGGGFGGGFGFGGGGGFGGGGGGGGGGDGGGGFFFFFFFFFFFFFFFFEFFFFFFFFFFFFFFFFFFEFCFFF@DF3)>3?CFFF?<;EFFFFFF>96>:6?FFF??B<BFBFF;066?F>>B?)(99,-4
@M04999:289:000000000-L3R54:1:1101:7280:5040 2:N:0:397
TGGGACTACCCGGGTATCTAATCCTGTTCGCTCCCCACGCTTTCGTCCATCAGCGTCAATCGGTATTTAGTAACCTGCCTTCGCAATCGGGGTTCTGTGTAATATCTATGCATTTCACCGCTACACTACACATTCCAGCTACTTCAATACTATTCAAGATTAACAGTATCAACGGCAGTTCTACAGTTAAGCTGCAGGTTTTCACCGCTGACTTATCAACCCGCCTACGGACCCTTTAAACCCAATAAATCCGGATAACGCTCGCATCCTCCGTATTACCGCGGCTGCTGGCACGGAGTT
+
CCCCCGGGGGGGGGGGGGGGGGGGGGGGGGGGGGGGGGGGGGGGGGGGGGGGGGGGGGGGGGGGGGGGGGGGGGGGGGGGGGGGGGGGGGGGGDGGGGGGGGGGGGGGGGGGGGGGGGGGGGGGGGGGGGGGGGGGGGGGGGGGGGGGGGGGGGGGGGGGGGGGGGGGGGGGGDGGFGFGGGGGGGGGGGGGGGGGGGGGFFFFFFFFFFFFFCFFFFFFFFFFFFFFFFFFBFDFEFFFFFFFFFFEFFC@BFFFDEFFF??FFBFBFBFFFFFFFFF<?9>>B9>FBF:?:76>6061
@M04999:289:000000000-L3R54:1:1101:21489:5055 2:N:0:397
GGGATGACTACTAGGGTATCTAATCCTGTTCGCTACCCATGCTTTCGAACCTCAGCGTCAGTTACAGACCAGAGAGCCGCCTTCGCCACTGGTGTTCTTCCATATATCTACGCATTCCACCGCTACACATGGAGTTCCACTCTCCTCTTCTGCACTCAAGAAAAACAGTTTCAGCTGCACTTCCCCGGTTAAGCCGAGGGCTTTCACAGCTGACTTGTTCTCCCGCCTGCGTTCGCTTTACGCCCAATAAATCCGGACAACGCTTGCCACCTACGTATTACCGCGGCTGCTGGCACGTAGT
+
CCCCCGGGGGGGGGGGGGGGGGGGGGGGGGGGGGGGGGGGGGGGGGGGGGGGGFGGGGGGGCFGGGGGGGGGGGGGGGGGGGGGGGGGGGGGEFGGGGGGGGGGGGGGGGFGGGGEGGGGGGGGGGGGGGGGGGGGGGGGGGGGGGGGGGGGGGGAFGGGG?FGGGGGGGGGGGGGFGFGGGGGGGGGGGGGGGGGG>DDDFFFFFFFFDFFFFFFFFFEFF==@@B@FFFFFFFF611=>@FB@F61@@E<EEFFBFF<BFFF0:BFFFFB?BFB?<BFAFB9;;;62:8000:>B<??-
@M04999:289:000000000-L3R54:1:1101:7577:5115 2:N:0:397
TGGGACTACTAGGGTATCTAATCCTGTTTGCTCCCCACGCTTTCGCATCTCAGCGTCAGTATCTGTCCAGAAGGCCGCCTTCGCCACCGGTATTCCTCCACATCTCTACGCATTTCACCGCTACACGTGGAATTCTACCTTCCTCTACAATACTCCAGATAACCAGTTTTAAGTGTAATTCCCAGGTTGAGCCCGGGGCTTTCACACCTAACTTAATTATCCGCCTACATGCCCTTTACGCCCAGTCATTCAGATTAACGCTCGCACCCTCCGTATTACCGCGCCTGCTGGCCCGGAGTTT
+
CCCCCGFCFGGGGGGGGGGGGGFGGGGGGGGGGGFGGGGGGGGGGGGGGGGGGGGGGGGGCGGGGGFGFGGGGGGGGGGEGGGGGGCGGGFEFGCFGGGGFDGGGGGGGG7CFFFFGGGEGGGGFGGCGGGGECFGGGGDGGGGGGGGGGGGGGFGGG9FGGGDFDDFGGGFFGGGF@?FF?FFG6FGGGGGGFGGC57DFFFFFFA5B=EFFFACEF>EFFFD2@?FF9CEE3::=<EBFF(/637@?)9).)/<E3>D>FFF99;1,(4<9,42><AF:01(((-:FF21(--1(4:?.
@M04999:289:000000000-L3R54:1:1101:13774:5130 2:N:0:397
AGGACTACAGGGGTATCTAATCCTGTTCGCTCCCCACGCTTTCGTCCATCAGCGTCAATCGGTATTTAGTAACCTGCCTTCGCAATCGGGGTTCTGTGTAATATCTATGCATTTCACCGCTACACTACACATTCCAGCTACTTCAATACTATTCAAGATTAACAGTATCAACGGCAGTTCTACAGTTAAGCTGCAGGTTTTCACCGCTGACTTATCAACCCGCCTACGGACCCTTTAAACCCAATAAATCCGGATAACGCTCGCATCCTCCGTATTACCGCGGATGCTGGCACGGAGTT
+
@-@CCGFEFECFGFGAEEFEFEGCFCEDEFFFEGGFGFGGGGGGFFFGFFGFFEGGGCFGGEG8C@FFGGGFFGEFGGGGDFCECCFGGGG>CEEAFGGGGGGGFAEGGGFAFFFGGFGGGGGGGDCEDFGGGGGFCEFDFGFGGFCGGFGAA=D;DFFCFGAFGGGGFGGGGEGGFGFGGGGGFFGGGFGEFFFF7CCC5;FFFEBFA5@*AFA8>9AB>AFA=@=22>@BDBDFCE<*612<@;<;CC(../8;@E@>?F>BB<9><<2-(((.69)879;(,4?FB?6()-39>11
@M04999:289:000000000-L3R54:1:1101:18265:5148 2:N:0:397
TGTAGACTACTAGGGTATCTAATCCTGTTCGCTACCCATGCTTTCGAACCTCAGCGTCAGTTACAGACCAGAGAGCCGCCTTCGCCACTGGTGTTCTTCCATATATCTACGCATTCCACCGCTACACATGGAGTTCCACTCTCCTCTTCTGCACTCAAGAAAAACAGTTTCAGCTGCACTTCCCCGGTTAAGCCGAGGGCTTTCACAGCTGACTTGTTCTCCCGCCTGCGTTCGCTTTACGCCCAATAAATCCGGATAACGCTCGCATCCTCCGTATTACCGCGGCTGCTGGCACGGAGTT
+
CCCCCGGGGGGGGGGGGGGGGGGGGGGGGGGGGGGGGGGGGGGGGGGGGGGGGGGGGGGGGGGGGGGGGGGGGGGGGGGGGGGGGGGGGGGGGGGGGGGGGGGGGGGGGGGGGGGGGGGGGGGGGGGGGGGGGGGGGGGGGGGGGGGGGGGGGGGGGGGGGGGGGGGGGFFGGGGGFGFGGGGGGGGGGCGGGGGGGGGGFFFFFFFFFFFFFF9FFFFFFFFFFFFFFFFFFFFFFDFFFFF@<?;EEEFFFFF30:BFFFF<>;FFFFFFF9:B?BFFA?;>>((9<>DFF?<?FB>B0
@M04999:289:000000000-L3R54:1:1101:23582:5155 2:N:0:397
GGACTACAAGGGTATCTAATCCTGTTTGCTCCCCACGCTTTCGCATCTCAGCGTCAGTATCTGTCCAGAAGGCCGCCTTCGCCACCGGTATTCCTCCACATCTCTACGCATTTCACCGCTACACGTGGAATTCTACCTTCCTCTACAATACTCCAGATAACCAGTTTTAAGTGCAATTCCCAGGTTGAGCCCGGGGCTTTCACACCTAACTTAATTATCCGCCTACATGCCCTTTACGCCCAGTCATTCCGATTAACGCTCGCACCCTCCGTATTACCGCGGCCGCTGGCACGGAGTTAGC
+
CCCCCGGCEGGGFGGGGGGGGGGGGGGGGGGGGGGGGGGGGGGGG7FGGGGGGGGGGGGGGGFGGGGGFFGGGGGGGGGGGGGGGGDEGCFGGGGGGGGGFEGGGGGGEGGGGGGGGGGGGGGGDAFGGGGGGGGGB9;DFGGF8==EFFGGGGGGGG,@CDGGGFGFFFE,69C@9DFG=DG?GGGGGGGGGGGGGGGGF>F6?B;FEFCCF>AFE@FFDB2@F=38@=.:@DFEFF;A(,=4)/<CECFFD<@C<;B@?>B1>>01:21,(.5)6-,716;61((-2:?42(--,(45-
@M04999:289:000000000-L3R54:1:1101:25399:5162 2:N:0:397
CGAGGACTACTAGGGTATCTAATCCTGTTTGCTCCCCACGCTTTCGCATCTCAGCGTCAGTATCTGTCCAGAAGGCCGCCTTCGCCACCGGTATTCCTCCACATCTCTACGCATTTCACCGCTACACGTGGAATTCTACCTTCCTCTACAATACTCCAGATAACCAGTTTTAAGTGCAATTCCCAGGTTGAGCCCGGGGCTTTCACACCTAACTTAATTATCCGCCTACATGCCCTTTACGCCCAGTCATTCCGATTAACGCTCGCACCCTCCGTATTACCGCGGCTGCTGGCACGGATTT
+
CCCCCGGGGGGGGGGGGGGGGGGGGGGGGGGGGGGGGGGGGGGGGGGGGGGGGGGGGGGGGGGGGGGGGGGGGGGGGGGGGGGGGGGGGGGGGGGGGGGGGGGGGFGGGGGGEGGGGGGGGGGGGGGGGGGGGGGGGGGGGGGGGGGGFGGGGGGGGFGAFGGGGFGGGGGGGGGGFGFGGGGGGGGFDGGGGGGGGGGGFFFFFFFFADFFFFFFCFFEFFFFFF@FDBEEFFFF@EFFFF@F6DEFFEFFFF0(:?EC47?81>>>>68?B><(,4:AB?>260((440,08<:3(((.
@M04999:289:000000000-L3R54:1:1101:25972:5192 2:N:0:397
TAGACTACTGGGGTATCTAATCCTGTTCGCTCCCCACGCTTTCGTCCATCAGCGTCAATCGGTATTTAGTAACCTGCCTTCGCAATCGGGGTTCTGTGTAATATCTATGCATTTCACCGCTACACTACACATTCCAGCTACTTCAATACTATTCAAGATTAACAGTATCAACGGCAGTTCTACAGTTAAGCTGCAGGTTTTCACCGCTGACTTATCAACCCGCCTACGGACCCTTTAAACCCAATAAATCCGGATAACGCTCGCATCCTCCGTATTACCGCGGCTGCTGGCACGGAGTT
+
CCCCCGGGGGGGGGGGGGGGGGGGGGGGGGGGGGGGGGGGGGGGGGGGGGGGGGGGGGGGGGGGGGGGGGGGGGGGGGGGGGGGGGGGGGGGGGGGGGGGGGGGGGGGGGGGGGGGGGGGGGGGGGGGGGGGGGGGGGGGGGGGGGGGGGGGGGGGGGGFGGGGDGGGGGGGGGCGEGFGGGGGGGGGGGGGGGGGGGGGFFFFFFBDABFFFFFFFFFFFFFFDFFFFFFFF@=EFFFFFF;=D;@EEEFF908@EEDF@F0698>?<ABFFF::BFDF>B0119:DF??:??B,284
@M04999:289:000000000-L3R54:1:1101:7404:5252 2:N:0:397
CTGCGACTACTAGGGTATCTAATCCTGTTCGCTCCCCACGCTTTCGTCCATCAGCGTCAATCGGTATTTAGTAACCTGCCTTCGCAATCGGGGTTCTGTGTAATATCTATGCATTTCACCGCTACACTACACATTCCAGCTACTTCAATACTATTCAAGATTAACAGTATCAACGGCAGTTCTACAGTTAAGCTGCAGGTTTTCACCGCTGACTTATCAACCCGCCTACGGACCCTTTAAACCCAATAAATCCGGATAACGCTCGCATCCTCCGTATTACCGCGGCTGCTGGCACGGAGTT
+
CCCCCGGGGGCFGGGGGGGGGGGGGGGGGGGGGGGGGGGGGGEFGGGGGGGGGGGGGGGGGGGGGGGGGFGGGGGGGFGGGGGGGGEGGGGGGGEGFFGGGGGGGGEGGGGGGGGGGGFGGGGGGFGGGGGGGGGGGGGGGGGGGGFAFGGFGFGGEGGA9DGAFGGGGGGGGGGGDGDDGGGGGGCCFGGGFFDGGFGGFCFFFFABAFA>@FFFCFFFABDBFFFFFFFFFFDF@@E=<E1?FFD3;;?C(67<FFF@D(4?69>B>(8AFFF?F7)592091036<)8:0()-(((,.
@M04999:289:000000000-L3R54:1:1101:13449:5282 2:N:0:397
ATGACTACCGGGGTATCTAATCCTGTTTGCTACCCACGCTTTCGAGCATGAACGTCAGTGTTATCCCAGGAGGCTGCCTTCGCCATCGGTATTCCTCCACATCTCTACGCATTTCACTGCTACACGTGGAATTCTACCTCCCTCTGACACACTCTAGTTAGACAGTTTCAAATGCACGTCCCAAGTTGAGCTCGGGGATTTCACATCTGACTTATCTAACCGTCTGCGCTCGCTTTACGCCCAGTAATTCCGATTAACGCTCGCACCCTACGTATTACCGCGGCTGCTGGCACGTAGTT
+
CCCCCGGGGGGGGGGGGGGGGGGGGGGGGGGGGGGGGGGGGGGGGGGGGGGGGGGGGGGGGGGGGGGGGGGGGGGGGGGGGGGGGGGGGGGGGFGGGGGGGGGGGGGGGGGGGGGGGGGGGGGGGGGGFEFGGGGGGGGGGGGGGGGGGGGGGGGGGGGGGGGGGGGGGGGGGGGGFGFGDGGGGGGGGFFGGGGGDGGGFFFFFFFFFEFEFFFFFFFFF>@ABBEFFFDFFFFFFFFFFFF@@EECEEEF@FDDFFDF6<3>>>B?FFBF:?2:ADFFFFFF>6:0:7:<4,,,:?A
@M04999:289:000000000-L3R54:1:1101:18721:5285 2:N:0:397
GTAGACTACCGGGGTATCTAATCCTGTTCGCTCCCCACGCTTTCGTCCATCAGCGTCAATCGGTATTTAGTAACCTGCCTTCGCAATCGGGGTTCTGTGTAATATCTATGCATTACACCGCTACACTACACATTCCAGCTACTTCAATACTATTCAAGATTAACAGTATCAACGGCAGTTCTACAGTTAAGCTGCAGGTTTTCACCGCTGACTTATCAACCCGCCTACGGACCCTTTAAACCCAATAAATCCGGATAACGCTCGCATCCTCCGTATTACCGCGGCTGCTGGCACGGAGTT
+
CCCCCGGGGGGGGGGGGGGGGGGGGGGGGGGGGGGGGGGGGGGGGGGGGGGGGGGGGGGGGGGGGGGGGGGGGGGGGGGGCFGGEGEGGGGGGGGGGGGGGGGFCFGGGGGGGGGGGGGGGGGGGGGGGGGGFGGGGDFGGGGGGGGGGGGGGFCFGGGEDDFFFGGCFGGGGDGDFGFFGGGGGGGFGGGGGFGGGFCGFFFFFFBEBFFF;>F6CFFFF>9@B@DFD@FFFDDF36CFFF;??@FEF5CFF;7??DFFF62(09?FF7A<><:0246)-4139((::B04(3-427-,
@M04999:289:000000000-L3R54:1:1101:4977:5302 2:N:0:397
AGACTACTAGGGTATCTAATCCTGTTTGCTCCCCACGCTTTCGCATCTCAGCGTCAGTATCTGTCCAGAAGGCCGCCTTCGCCACCGGTATTCCTCCACATCTCTACGCATTTCACCGCTACACGTGGAATTCTACCTTCCTCTACAATACTCCAGATAACCAGTTTTAAGTGCAATTCCCAGGTTGAGCCCGGGGCTTTCACACCTAACTTAATTATCCGCCTACATGCCCTTTACGCCCAGTCATTCCGATTAACGCTCGCACCCTCCGTATTACCGCGCCTGCTGGCACGGCGTTAGC
+
CCCCCFGGGGGGGGGGEGGGGGFGGGGGGFGGGFGGDGGGGFGGGGDFFGGGGGGGGGGFGGGGGGGGFFFGFGGGGGGGGGGGGGGEFCGFGGGGGGGG<FFFGGFCGGGE@EFGGGGGGGFGGGGCEGGGGGGGGFGGGGGGGGGGGGGGGGEFEDGGGGGGGG8EGGFCFFGACCFGGGGGGGGCFGGFDGGGG5D7CFFFFFF4BBEEBFFFEFFF4@>9=B6?*;)7>5:*>;0),1167/7).<(,3,6C<3210112>>?(::981?B2AFF>0(,8:05::?7?60((-432.
@M04999:289:000000000-L3R54:1:1101:14943:5302 2:N:0:397
GACTACAAGGGTATCTAATCCTGTTTGCTACCCACGCTTTCGAGCATGAACGTCAGTGTTATCCCAGGAGGCTGCCTTCGCCATCGGTATTCCTCCACATCTCTACGCATTTCACTGCTACACGTGGAATTCTACCTCCCTCTGACACACTCTAGTTAGACAGTTTCAAATGCACGTCCCAAGTTGAGCTCGGGGATTTCACATCTGACTTATCTAACCGTCTGCGCTCGCTTTACGCCCAGTAATTCCGATTAACGCTCGCACCCTACGTATTACCGCGGCTGCTGGCACGTAGTTAGCC
+
CCCCCGGGGGGGGGGGGGGGGGGGGGGGGGGGGGGGGGGGGGGGGGGGGGGGGGGGGGGGGGGGGGGGGGGGGGGGGGGGGGGGGGGGFGGGGGGGGGGGGGGGGGGGGGGGGGGGGGGGGGGGGGGGGGGGGGGGGGGGGGGGGGGGGGGFGGGGGGGGGGGGGGGGGGGGGGGGFGFGGFFGGGGGGGGGGGGGGGGGFFFFFFFFFFFFFFFFFFFFFFFFFFFFFFFFFFEEFF@DFBFCECEFFF?FFFFE2;D?0;;>16(4:FFFFBABF:>F>FFFFFF>B:?B67:::AAA7
@M04999:289:000000000-L3R54:1:1101:13958:5331 2:N:0:397
TGACTACTCGGGTATCTAATCCTGTTTGCTACCCACGCTTTCGAGCATGAACGTCAGTGTTATCCCAGGAGGCTGCCTTCGCCATCGGTATTCCTCCACATCTCTACACATTTCACTGCTACACGTGGAATTCTACCTCCCTCTGACACACTCTAGTTAGACAGTTTCAAATGCACGTCCCAAGTTGAGCTCGGGGATTTCACATCTGACTTATCTAACCGTCTGCGCTCGCTTTACGCCCAGTAATTCCGATTAACGCTCGCACCCTACGTATTACCGCGGCTGCTGGCACGTAGTTAGC
+
CCCCCGGGGGGGGGGGGGGGGGGGGGGGGGGGGGGGGGGGGGDFGGGGGGGGGGGGGGGGGGGGGGGGGGGGGGGGGGGGGGGGGGGGGGGGGGGGGGGGGGGGGGGGGGGGGGGGGGGGGGGGGGGGGGGGGGGGGFGGGGGGGGGGGGGGGGGGFFGGFGGGDFFGFEAFGGGGAGFGGGCFGGGGGF=CCCGGDGGGFFFFFFFFFFFEEFFFCFFFFFDFFFFAAFFB>BFFFFFFFFD=CC3?ECE?DD7;CDBFFFFFFBFFFFFFFFFFFFFB>BFFB6277B???:::8AFF4
@M04999:289:000000000-L3R54:1:1101:18070:5345 2:N:0:397
TTGACTACAGGGGTATCTAATCCTGTTCGCTCCCCACGCTTTCGTCCATCAGCGTCAATCGGTATTTAGTAACCTGCCTTCGCAATCGGGGTTCCTCCACATCTCTACGCATTTCACTGCTACACGTGGAATTCTACCTCCCTCTGACACACTCTAGTTAGACAGTTTCAAATGCACGTCCCAAGTTGAGCTCGGGGATTTCACATCTGACTTATCTAACCGTCTGCGCTCGCTTTACGCCCAGTAATTCCGATTAACGCTCGCACCCTACGTATTACCGCGGCTGCTGGCACGTAGTT
+
CCCCCGGGGGGGGGGGGGGGGGGGGGGGEGGGGGGFGGGFCGCGGGGGGGGGGGGGGGGFGGGGGGGGGGGGGGGGGGGGGGGGGGGGGGGCGGGGGGGGGGGCGGGGGGGGGGGGGGGGGGGGGGGGGGGGGGGGGGGGGGGGGGGGGGGGFFGGGGCGGGGFGDFFFGGGGGFGFGFFDGGGGGGGGGGFGEGGGDDFFFFFFFFFFFFFEFFFEFFFFFFF9BEF=>@BF1=DEEFF:9<F@CEF?5C103;;?E?>?BB9;BFF?7:B14)4:A<<129>BFFBFB?B2::04()
@M04999:289:000000000-L3R54:1:1101:24900:5349 2:N:0:397
GTTTGGACTACCCGGGTATCTAATCCTGTTTGCTACCCACGCTTTCGAGCATGAACGTCAGTGTTATCCCAGGAGGCTGCCTTCGCCATCGGTATTCCTCCACATCTCTACGCATTTCACTGCTACACGTGGAATTCTACCTCCCTCTGACACACTCTAGTTAGACAGTTTCAAATGCACGTCCCAAGTTGAGCTCGGGGATTTCACATCTGACTTATCTAACCGTCTGCGCTCGCTTTACGCCCAGTAATTCCGATTAACGCTCGCACCCTACGTATTACCGCGGCTGCTGGCACGTAGT
+
CCCCCGGGGGGGGGGGGGGGGGFFGGGGGGGGGGGGGGGGGGGGGGGGFEGGGGGGGFGGGGGGGGGGGGGGGGGGGGGGGGGGGGGGGGGGGGGGGGGGGGGGGGGGGGGGGGGGGGGGGGGGGGGGGGFGGGGGGGGGGGGFEGGGFGGGGGGGGGGGGFGGGDFGFGGGGGGGFGFGGFCEEFFGFFGGGGGGGGGGFF5AFFF>EEFFEF>BCFAECEFFF9=B:<2>(52>@==8;3;>1;6;>?ECFE361;1)91:(6(430912(3(,,4825)(-47;>;625(37?FF((-
@M04999:289:000000000-L3R54:1:1101:11544:5354 2:N:0:397
CAGGTATCTAATCCTGTTCGCTACCCATGCTTTCGAGCCTCAGCGTCAGTAACAGACCAGAGAGCCGCCTTCGCCACTGGTGTTCTTCCATATATCTACGCATTTCACCGCTACACATGGAGTTCCACTCTCCTCTTCTGCACTCAAGTCTCTCAGTTTCCGATGCTCTTCCTCAGTTAAGCTGAGGGCTTTCACATTCAGACTTAAAAGACCGCCTGCGCTCCCTTTACGCCCAATAAATCCGGACAACGCTTGCCACCTACGTATTACCGCGGCTGCTGGCACGTAGTTAGCCGTGACT
+
CCCCCGGGGGGGGGGGGGGGGGGGGGGGGGGGGGGGGGGGGGGGGGGGGGGGGGGGGGGGGGGGGGGGGGGGGGGGGGGGFGGGGGGGGGGGGGGGGGGGGGGDGGGGGGGGGGGGGGGGGGGGGGGGGGGGGGGGGGGGGGGGGGGGGGGGGGGGGGGGGGGGGGGGGGGGGGGGFGBGGGGGFGGGGGGGGGGGGGGGFFFFFFFFEFF@@EBFFFFFFA=ADD;@EE@FF>@DDBFFCCFF90;BFDFFFDFFFFFFFFFF4444AAA:;>9B0215:>0.)1211,64-6:049:?4
@M04999:289:000000000-L3R54:1:1101:18189:5406 2:N:0:397
AGGGACTACACGGGTATCTAATCCTGTTTGCTACCCACGCTTTCGAGCATGAACGTCAGTGTTATCCCAGGAGGCTGCCTTCGCCATCGGTATTCCTCCACATCTCTACGCATTTCACTGCTACACGTGGAATTCTACCTCCCTCTGACACACTCTAGTTAGACAGTTTCAAATGCACGTCCCAAGTTGAGCTCGGGGATTTCACATCTGACTTATCTAACCGTCTGCGCTCGCTTTACGCCCAGTAATTCCGATTAACGCTCGCACCCTACGTATTACGGCGGCTGCTGGCACGGAGTT
+
CCCCCGGGGGGEDEGGGGGGGCGGCFFFGGGGGGCFGGGGGGGGGGGGGGFFGGGCGGGGGGGGFGGGGGGGGGGGGGGGGGGGGGGGGDEGGGGGGDGGGGGGGGGGGFGGGGFGGGGGGGGGGGGGFFFGCFGGGGGGGGGFGGGGGGGGGFGGGGGGGGDGGG=D:FGGGFGGFGFGFDGG?FFFGGFF8DGGGGDDFFFFFFFFEEEEEFFFEEFEFB27<</*:>@D>BF5>4:DFB1;3@)9<6??EFF?F39;;1169BF>12:11324:4<1((769(,:??F(,41,42:<
@M04999:289:000000000-L3R54:1:1101:18050:5409 2:N:0:397
CAGACTACCCGGGTATCTAATCCTGTTTGCTCCCCACGCTTTCGCATCTCAGCGTCAGTATCTGTCCAGAAGGCCGCCTTCGCCACCGGTATTCCTCCACATCTCTACGCATTTCACCGCTACACGTGGAATTCTACCTTCCTCTACAATACTCCAGATAACCAGTTTTAAGTGCAATTCCCAGGTTGAGCCCGGGGCTTTCACACCTAACTTAATTATCCGCCTACATGCCCTTTACGCCCAGTCATTCCGATTAACGCTCGCACCCTCCGTATTACCGCGGTGGCTGGCACGGAGTT
+
CCCCCGGGGGGGGGGGGGGGGGGGGGGGGGGGGGGGGGGGGGGGGGGGGGFFFGGGGGGGGGGGGGGFFGGGGGGGDGGGGGG@FGGGGGGGGGGGGGGGGGGGGGGGGDEGGGGGGGGGGGGGGGGGGGGFGGGGGGGGFGGGGGGGGGFGFGFGCFC9DDFGGGGFFGGGEDFFFGFGG6;EEEGE6FFGGGGDGCC*9FFFFFEA4>=CFFFFC8@CFFFFFFFF?CE@F@1@EE35>FD;6;4?7?<;08/;>DFFFFFFFF(32:?92:0:AB>((-((((((,(4(4:1,4?2
@M04999:289:000000000-L3R54:1:1101:14629:5495 2:N:0:397
GGAAGACTACTGGGGTATCTAATCCTGTTTGCTACCCACGCTTTCGAGCATGGACGTCAGTGTTATCCCAGGAGGCTGCCTTCGCCATCGGTATTCCTCCACATCTCTACGCATTTCACTGCTACACGTGGAATTCTACCTCCCTCTGACACACTCTAGTTAGACAGTTTCAAATGCACGTCCCAAGTTGAACTCGGGGATTTCACATCTGACTTATCTAACCGTCTGCGCTCGCTTTACGCCCAGTAATTCCGATTAACGCTCGCACCCTACGTATTACCGCGGCTGCTGGCTCGTAGTT
+
CCCCCGGGGGGGGGGGGGGGGGGGGGGGGGGGGGGGGGGGGGGGGGEGGGGGGGGGGGGGGGGGGGGGGGGGGGGGGGGGGGGGGGC@FGGGGGGGGGGGGGGGGGGGGGGGGGGGGGGGGGGGGGGGGGGGGGGGGGGGFGGGGGGGGCGGGGDFGGGGGGGGGGGGGGGGGGGGFGFGGGGGFCGFFGGGGC8D6;>9DFFFFFFAB@CECFAAEFFFFFFFD>DFEABFFFFFB=FA@DFFFFF<5<?<7@0(:;EFDF?F@>FBBBF?:(,.)4<D2(9>(4;9:D?70()-,4::6
@M04999:289:000000000-L3R54:1:1101:25108:5508 2:N:0:397
GACTACTCGGGTATCTAATCCTGTTTGCTCCCCACGCTTTCGCATCTCAGCGTCAGTATCTGTCCAGAAGGCCGCCTTCGCCACCGGTATTCCTCCACATCTCTACGCATTTCACCGCTACACGTGGAATTCTACCTTCCTCTACAATACTCTAGTTAACCAGTTTTAAGTGCAATTCCTAGGTTGAGCCCAGGGCTTTCACACCTAACTTAATTATCCGCCTACATGCCCTTTACGCCCAGTCATTCCGATTAACGCTCGCACCCTCCGTATTACCGCGGCTGCTGGCACGGAGTTAGCC
+
CCCCCGGGGGGGGGGGGGGGGGGGGGGGGGGGGGGGGGGGGGGGGGGGGGGGGGGGGGGGGGGGGGGGGGGGGGGGGGGGGGGGGGGGGGGGGGGGGGGGGGGGGGGGGGGGGGGGGGGGGGGGGGGGGGGGGGGGGGGGGGGGGGGGGGGGGGGGGGGGGGGGGGGGCFGGGGGGFGFGFF?DFGGGGGGGGGEGGGGGFFFFFFFFFFFFEFFFFFAAFFDFFBFFFFFFDFFFFFFFD2(7>FFCC1,;<FFFF;DD@@FFFB??BBB(444A98;>04>6(44(324:>71(4-.).
@M04999:289:000000000-L3R54:1:1101:9020:5518 2:N:0:397
GACTACAAGGGTATCTAATCCTGTTTGCTCCCCACGCTTTCGCATCTCAGCGTCAGTATCTGTCCAGAAGGCCGCCTTCGCCACCGGTATTCCTCCACATCTCTACGCATTTCACCGCTACACGTGGAATTCTACCTTCCTCTACAATACTCCAGATAACCAGTTTTAAGTGCAATTCCCAGGTTGAGCCCGGGGCTTTCACACCTAACTTAATTATCCGCCTACATGCCCTTTACGCCCAGTCATTCCGATTAACGCTCGCACCCTCCGTATTACCGCGGCTGCTGGCACGGAGTTAGCC
+
CCCCCGGGGGGGGGGGGGGGGGGGGGGGGGGGGGGGGGGGGGGGGGGGGGGGGGGGGGGGGGGGGGFGGGGGGGGGGGGGDGGGGGGGGGGGGGGGGGGGGGGGGGGGGGGGGGGGGGGGGGGGGGGGGGGGGGGGGFGGGGGGGGGFDGGGGGGGGGFFGGGGGGGGGGGGGGGGFGFGGGGGGGGFGGECEEGGGGGFFFFFFFFFFFFFEFFFFFFDFFD@FE?06=DFB=EEF<@EFF;@EEC?CEDF@DFFD;;D>6>B1<13?>F0?FFBF?F>(-9><7B:B:4112;B:4623
@M04999:289:000000000-L3R54:1:1101:6647:5530 2:N:0:397
GCGAGACTACTGGGGTATCTAATCCTGTTTGCTACCCACGCTTTCGAGCATGAACGTCAGTGTTATCCCAGGAGGCTGCCTTCGCCATCGGTATTCCTCCACATCTCTACGCATTTCACTGCTACACGTGGAATTCTACCTCCCTCTGACACACTCTAGTTAGACAGTTTCAAATGCACGTCCCAAGTTGAGCTCGGGGATTTCACATCTGACTTATCTAACCGTCTGCGCTCGCTTTACGCCCAGTAATTCCGATTAACGCTCGCACCCTACGTACTACCGCGGCTTCTGGCCCGTAGTT
+
CCCCCGGGGGGFGFEGGGGGGGGGGFGGGGGGGDGGEGGGGDGGGGGGGGGFFGGGGGGGGGGGGAEGEGGGGGGGGGDGGGFFEFEGFCCCEFGFGGGGFGF<EDEGFECGGGGGGGGGGGGGGGGGGFGDGGFGGGGGGGGGGGGCEEGGCEGGDFEFCGG;ECEGGGFGGGGFCDB+=?D6E8,EDFGFGFGGGGC7BAFFFFAF@E;*A?FF5FAE<6@A@>9=C:A9=@FF=(*=529BF?FFCE?C9;DF;?9606@6(4-39:?(,8:220:<<>;3>>0(,.6-:((4,71(.
@M04999:289:000000000-L3R54:1:1101:13078:5532 2:N:0:397
GGTCGACTACAGGGGTATCTAATCCTGTTTGCTCCCCACGCTTTCGCATCTCAGCGTCAGTATCTGTCCAGAAGGCCGCCTTCGCCACCGGTATTCCTCCACATCTCTACGCATTTCACCGCTACACGTGGAATTCTACCTTCCTCTACAATACTCCAGATAACCAGTTTTAAGTGCAATTCCCAGGTTGAGCCCGGGGCTTTCACACCTAACTTAATTATCCGCCTACATGCCCTTTACGCCCAGTCATTCCGATTAACGCTCGCACCCTCCGTATTACCGCGGCTGCTGCCACGGAGTT
+
@@CCCGGGGGGGGGGFGGGGGGGGGGGGGGGGGGGGGGGDGGGGGGGGECEFGGGGGGGGGGDGFGFGGGCFGGGFGGGGGGGGGGEGGGGGGGFGGGGGGGGGGGGGGGGGGGGGGGGGGGGEGGGGDGEG:E=FCFGGGGGGGGGFGFDGGGGGGGGAFFFGFGFFGG=CFGFGFF99DGGGGFGGGCF6?FF5DGDDFFFFFFFFD@==DFFFFFAE>EFFBFF?FE?EE@DFDEFF@DFFF?;89?CFF@<043>D6;:(7>>>>:?<(4??<>DA<:9>>9(4<?))..5,42-(.
@M04999:289:000000000-L3R54:1:1101:24677:5533 2:N:0:397
GGGGACTACCCGGGTATCTAATCCTGTTTGCTACCCACGCTTTCGAGCATGAACGTCAGTGTTATCCCAGGAGGCTGCCTTCGCCATCGGTATTCCTCCACATCTCTACGCATTTCACTGCTACACGTGGAATTCTACCTCCCTCTGACACACTCTAGTTAGACAGTCTCAAATGCACGTCCCAAGTTGAGCTCGGGGATTTCACATCTGACTTATCTAACCGTCTGCGCTCGCTTTACGCCCAGTAATTCCGATTAACGCTCGCACCCTACGTATTACCGCGGCTGCTGGCACGGAGTT
+
CCCCCGGGGGGGGGGGGGGGGGGGGGGGGGGGGGGGGGGGGGGGG8FGGGGGGGGGGGGGGGGGGGGGGGGGGGGGGGGGGGGGGGGGGGGGGGGGGGGGGGGGGGGGGGGGGGGGGGGGGGGGGGGGGGGGGGGGGGGGGGGGGGGDGGGGGGGGGGGGGGGGGFGGGGGGGGGGFGFGGGGFGGGFFGGGFGGGGGGGFFFFFFCFFFEFFFFFFFFEFFFFFF5;@=2>>BFBFEFBDFF;;3CFFFEFEDD??4C0>,813699?<1<BBFFF22<:;0;B9;:::?6(3,((3,4
@M04999:289:000000000-L3R54:1:1101:22648:5540 2:N:0:397
CGGTCGACTACCCGGGTATCTAATCCTGTTTGCTCCCCACGCTTTCGCATCTCAGCGTCAGTATCTGTCCAGAAGGCCGCCTTCGCCACCGGTATTCCTCCACATCTCTACGCATTTCACCGCTACACGTGGAATTCTACCTTCCTCTACAATACTCCAGATAACCAGTTTTAAGTGCAATTCCCAGGTTGAGCCCGGGGCTTTCACACCTAACTTAATTATCCGCCTACATGCCCTTTACGCCCAGTCATTCCGATTAACGCTCGCACCCTCCGTATTTCCGCGGCTGCTGGCACGGAGT
+
CCCCCFGGGEGGGGGGGGGGGGGFFGGGGGGGGGGGGGGEGGFGFGGGGGGGGGGGGGGGGGGGGGGGGGGGFFGGGGGGGGGGGGGGGGGGGEGGGGGGGGGGGGGGGGGGGGGGGGGGGGGGGGGGGGGGGGGGGGGFGGFFFDGGGFGGGGGGGGGGGGGGGGGGGGGGGGGGFGFGGCGG9A?FGGGGGGGGGGDGFEFFFFFFFFFFFFFFEFFFFEFEDFD;?DFFFF3=1@FFC1@FBFFEFEFA<AF:(,49<6BF60,29;0380(343:6<5((4(2(,12?2((<B(49-
@M04999:289:000000000-L3R54:1:1101:19571:5554 2:N:0:397
AATAAGCGGGGAATAGCCTTAAGAAGCGCGCTGTTCCCTGACTATCCAGGGATCTAATCCTGTTTGCTCCCCCCGCTGTCGCACCTCACCCTCAGGATCTCTTCAGCAAGCCGCCCTCCCCACCCGTATTCCGCCCCAACTCTACCCATTCTCCCTCTACACGCGGAAATCTTCCCTCCTCTTCAATACACCCACTAACCACCTTTCAATGTAAACTCCCTGTTGTGGCCCGCCACTTCACACCCAACTCATTACTTCGCCTACCTACCACTTCCGCCCACCCATTCTGACGCACCATCAC
+
A<<,A;,66++@,6,,,,;,,,6-,,,8++++78CCE,,:@<F9,6,,::,C<<A,,,,<,,,@E,,6,6,8=F+@++8A+=7+4,?B8,,+:A,,,,:,,,,,95,9,8+F>4@+8A++8,+++6++=6=,,63>+@+6,@;=FA5,4,,7,2@,,5><,1***)4**4,,,,4,+*22;+++21+><++=/*2*;***2))021+8)6).66**-9)4),))-((((((,(((-())*)).,(-((()-).)).66(-2((41>)(,)).))5(,--(,(4:?2<))))(((,,:)4).
@M04999:289:000000000-L3R54:1:1101:9541:5567 2:N:0:397
CCGACTACAGGGGTATCTAATCCTGTTTGCTCCCCACGCTTTCGCATCTCAGCGTCAGTATCTGTCCAGAAGGCCGCCTTCGCCACCGGTATTCCTCCACATCTCTACGCATTTCACCGCTACACGTGGAATTCTACCTTCCTCTACAATACTCCAGATAACCAGTTTTAAGTGCAATTCCCAGGTTGAGCCCGGGGCTTTCACACCTAACTTAATTATCCGCCTACATGCCCTTTACGCCCAGTCATTCCGATTAACGCTCGCACCCTCCGTATTACCGCGGCTGCTGGCACGGAGTT
+
CCCCCGGGGGGGGGGGGGGGGGGFGGGGGGGGGGGGGGGGGGGGGGGGGGGGGGGGGGGGGGGGGGGGGGGGGGGGGGGGFGGGGGGGFGGGGGGGGGGGGGGGFGGGGGGGGGGGGGGDGGGGGGGGGGGGGGGGGGGGGGGGGGGGGGGFGGCD8DFGGGGGGGGGFFFF3=FGFGFDCFGGGGFFCFGGGGEGDGDFAFFFFFEFFEFF*;BCEFFEB=DD@DFEE4EE@@@;EF;B@FFFFFF<CFFF<2??EEF>B19997>1(3<FF630)46(16(222().(0:?69B9?(
@M04999:289:000000000-L3R54:1:1101:16743:5573 2:N:0:397
GGACTACAAGGGTATCTAATCCTGTTTGCTCCCCACGCTTTCGCATCTCAGCGTCAGTATCTGTCCAGAAGGCCGCCTTCGCCACCGGTATTCCTCCACATCTCTACGCATTTCACCGCTACACGTGGAATTCTACCTTCCTCTACAATACTCCAGATAACCAGTTTTAGGTGCAATTCCCAGGTTGAGCCCGGGGCTTTCACACCTAACTTAATTATCCGCCTACATGCCCTTTACGCCCAGTCATTCCGATTAACGCTCGCACCCTCCGTATTACCGCGCCCGCTGCCACTGAGTTAGC
+
C?@@@EEEEFGEEFFGGGGGGGGGCEEEAGGGGEEFGGDFGFGCEGGGGCGGDFEFCEFGGFFFFGGGGEFFGGGCFCCGGGGGG<FGGGF<FGEGEGGGAFEGEGFGDGGEGDGGGEGECB?EFECDCGGDFGEDF9D8DFFGGGG8FDFDFE??9=EGGGGGGDFFFGGGGGFFF?=DFD?C,EDFGF@FE8CDGGGGFFF>ABAF@@C49>AEECFE;BF>@DFCEF)8;BFEFF6591;.73<5CEFD61<3;;BDF>>>>9<0:B;,4,2<DA612(((-(,4(,.2(4<79<:A6
@M04999:289:000000000-L3R54:1:1101:24676:5600 2:N:0:397
GTATGACTACAGGGGTATCTAATCCTGTTCGCTACCCATGCTTTCGAACCTCAGCGTCAGTTACAGACCAGAGAGCCGCCTTCGCCACTGGTGTTCTTCCATATATCTACGCATTCCACCGCTACACATGGAGTTCCACTCTCCTCTTCTGCACTCAAGAAAAACAGTTTCAGCTGCACTTCCCCGGTTAAGCCGAGGGCTTTCACAGCTGACTTGTTCTCCCGCCTGCGTTCGCTTTACGCCCAATAAATCCGAACAACGCTTGCCACCTACGTATTACCGCGGCTGCTGGCACGTAGTT
+
CCCCCGGGGGGGGGGGGGGGGGGGGGGGGGDFGGGGGGGGGGGGGGCFGGGGGGGGGGGGGGGGGGGGGGFGGGGGGGGGGGGGGGGGGGGGGGGGFGGGGGGGFGGGGGGGGGGFGGGGGGEGGGGFGG?CFFGGGGGEGGGGGGGGGGF8EDGGGFGA,@FFGGGGGGGGGGGGFFFFFGGGGCGGG@FDFG>77C5CFFFFFFFFDE>BDFF;6AC5FEFFFFFDB617?03<?D<F?D0;?0@@8;C?EF((,1.326?B?FF2<??FF?FFF:BFFBFBF04>????1:??0(43.
@M04999:289:000000000-L3R54:1:1101:20298:5607 2:N:0:397
GCAGGACTACTGGGGTATCTAACCCTGTTCGCTCCCCACGCTTTCGTCTCTCAGCGTCAATGTTATCCCAGGAGGCTGCCTTCGCCATCGGTATTCCTACATATCTCTACGCATTTGACTTCTACACGTGGAATTCTACCTCTCTCTGACACACTCTAGTTAGACAGTTTCAAATGCACGTCCCAAGTTGAGCTCGGGGATTTCCCAGCTGACTTATACAACCGGCTGCGCCCGCTTTCCGCCCAGTAATTCAGATTACTGCTCGCACCCTACGTATTACCGCGGCTGCTGGCACGTAGTT
+
<CC<6,,6CA@FGF:F,E<,,6,-;C<FEG,@@FFEG<F7:F@C,B;F,,6;@E8+8,,86@6CE<FEFGGF7686,9,4,5E@@F,,:,BF<<59C5,,A,CFGG=5=F=+?F:<@,4,,,4CFGEGEFC+4,@;,4E9=E,@FGCD=FFG8E==9=8E;DEG,36E=,3E:,=97BF6=8@=F??=,77,@69797C*3?*1+;?*)0:6:+BB6++;4;=2)8252((((,(.,2)0(//3;(64)9)1).6))7))))).((49>:0(((.3-2.49:1(769;(48((()-.0(4)
@M04999:289:000000000-L3R54:1:1101:5400:5666 2:N:0:397
GCGACTACAAGGGTATCTAATCCTGTTCGCTCCCCACGCTTTCGTCCCTCAGCGTCAATCGGTATTTAGTAACCTGCCTTCGCAATCGGGGTTCTGTGTAATATCTATGCATTTCACCGCTACACTACACATTCCAGCTACTTCAATACTATTCAAGATTAACAGTATCAACGGCAGTTCTACAGTTAAGCTGCAGGTTTTCACCGCTGACTTATCAACCCGCCTACGGACCCTTTAAACCCAATAAATCCGGATAACGCTCGCATCCTCCTTATTACCGCGGCTGCTGGCACGGAGTT
+
CCCCCGGGGGGGGGGGGGGGGGGGGGGGGEGGGGGGGGGGGGGGGGG,CFGGGGGGGGGGGGGGGGGGCGGGGGGGGGGGGGGGGGGGGGGGGGGGGGGGGGGGGGGGGGGGGGGGGGGGGGGGGGGGGGGGGGGGGGGGGGGGGGGGGGGGGGGGGGGGGGGGGGGGGGGGGGGGFGFGGFGGCGGFGGGGGGGD?@FGFFFFFFFFFFFF@AC>?BFFBBB==@F2>-59>@D@CCCFDF@@DEFFFFF>9;@F9E;6?FFB>?B??F((.6<<69>6>>103>6BF:(.5:>9;??
@M04999:289:000000000-L3R54:1:1101:14467:5678 2:N:0:397
GACTACTAGGGTATCTAATCCTGTTCGCTACCCATGCTTTCGAGCCTCAGCGTCAGTAACAGACCAGAGAGCCGCCTTCGCCACTGGTGTTCTTCCATATATCTACGCATTTCACCGCTACACATGGAGTTCCACTCTCCTCTTCTGCACTCAAGTCTCTCAGTTTCCGATGCTCTTCCTCAGTTAAGCTGAGGGCTTTCACATTCAGACTTAAAAGACCGCCTGCGCTCCCTTTACGCCCAATAAATCCGGACAACGCTTGCCACCTACGTATTACCGCGGCTGCTGGCACGTAGTTCGC
+
CCCCCGFGGGGEGGGGGDFGGGGF@EGGGGGFDGGFGGGFGGFEGGGGGGGGGGGGGGGGFFGGGGGGG8CFGDEGGGGGGGGGFDCGD?FGFFFGGGGGGCEGGCDEFGEEFGGGGGGGGGGGGFGFGFGGGFGFGGGGGGGGFGDEGGGGGGGAFFGECDFAFDFGGEE@C9?F??FGFCDGGFCGDGGGGFEDGFFGFFFFFFFFEEFFFF@+8@FFF@29BFAA2@@=B=B*89=EFF;@@EEC?@1;?FFFFF@D(11>A2:12:6:2206A9?BB19>BB0??:()448:(4)(-
@M04999:289:000000000-L3R54:1:1101:11956:5705 2:N:0:397
ACATTGACTACCCGGGTATCTAATCCTGTTCGCTACCCATGCTTTCGAACCTCAGCGTCAGTTACAGACCAGAGAGCCGCCTTCGCCACTGGTGTTCTTCCATATATCTACGCATTCCACCGCTACACACGGAGTTCCACTCTCCTCTTCTGCACTCAAGAAAAACAGTTTCAGCTGCACTTCCCCGGTTAAGCCGAGGGCGTTCACAGCTGACTTGTTCTCCCGCCTGCGTTCGCTTTACGCCCAATAAATCTGGACAACGCTTGCCACCTACGTATTACGGCGGCTGCTGGCACGCAGT
+
CCC8CEFGECEFFGG7@@CEEF@CFFGGFG9CFG7EEGGG@FEFFGEFFGEFFG,CFF>FG9CFFG@FFDFGCFFD@=>+@:FGDEGG,BC,B=FGGGCFF<@AF<4FEGF7:CC4FEDFGGEE:@:=B++=:8>=EFGGGGGGGGGG89CDA:==>DGDGGF8=>DGADFGGFC,00@C?7D78FDCEEGGGG6;DCG4**285AFF:()3>F=8=BF3A)/:12@(3=1,;1(.(11CA01(2187?)6<A)6>40)((((88,,(6,.3?B(4<>(-2(1(((19,(..0-,),(,(-
@M04999:289:000000000-L3R54:1:1101:4453:5727 2:N:0:397
AGACTACAGGGGTATCTAATCCTGTTTGCTCCCCACGCTTTCGCATCTCAGCGTCAGTATCTGTCCAGAAGGCCGCCTTCGCCACCGGTATTCCTCCACATCTCTACGCATTTCACCGCTACACGTGGAATTCTACCTTCCTCTACAATACTCCAGATAACCAGTTTTAAGTGCAATTCCCAGGTTGAGCCCGGGGCTTTCACACCTAACTTAATTATCCGCCTACATGCCCTTTACGCCCAGTCATTCCGATTAACGCTCGCACCCTCCGTATTACCGCGGCTGCTGGCACGGAGTTAGC
+
CCCCCGGGGGGGGGGGGGGGGGGGGGGGGGGGGGGGGGGGGGGGGGGGGGGGGGGGGGGGGGGGGGGGGGGGGGGGGGGGGGGGGGGGGGGGGGGGGGGGGGGGGGGGGGGGGGGGGGGGGGGGGGGGGGGGGGGGGEGGGGGGGGGGGGGGGGGGGGGGGGGFGGGGGGGGGGGGF?FDGGGFGGGGGGGGDGGDGGGGFFFFFFFFED=C@FFFFFFFEF@@DFFFFF)::DFEF?FFFFDE346?EC@@D6?9C?9?6>9BFBBFFBB?6?F4>DBB2999>??BF?B??(46306<<
@M04999:289:000000000-L3R54:1:1101:9438:5737 2:N:0:397
TTGACTACCAGGGTATCTAATCCTGTTTGCTACCCACGCTTTCGAGCATGAACGTCAGTGTTATCCCAGGAGGCTGCCTTCGCCATCGGTATTCCTCCACATCTCTACGCATTTCACTGCTACACGTGGAATTCTACCTCCCTCTGACACACTCTAGTTAGACAGTTTCAAATGCACGTCCCAAGTTGAGCTCGGGGATTTCACATCTGACTTATCTAACCGTCTGCGCTCGCTTTACGCCCAGTAATTCCGATTAACGCTCGCACCCTACGTATTACCGCGGCTGCTGGCACGTAGTT
+
CCCCCGGGGGGGGGGGGGGGGGGGGGGGGGGGGGGGGGGGGGGGGGGGGGGGGGGGGGGGGGGGGGGGGGGGGGGGGGGGGGGGGGGGGFFGGGGGGGGGGGGGGGGGGGGGGGGGGGGGGGGGGGGGGGGGGGGGGGGGGGGFGFFGGDFDGGGGGGGECFGGGGGGGGGGGGGGFGFGDGGGFFGGGGGFGGGGGGGFFFFFFFFFFFFFFFFFFFFEFFDDDFEFB>@BFFB>>C>DB>@6;FEFFEC@;?0;6C?B?63;B>BFBFF?B<B:DA<:;79>BB0)),4:863:?1>
@M04999:289:000000000-L3R54:1:1101:15881:5758 2:N:0:397
GTGACTACAAGGGTATCTAATCCTGTTTGCTCCCCACGCTTTCGCATCTCAGCGTCAGTATCTGTCCAGAAGGCCGCCTTCGCCACCGGTATTCCTCCACATCTCTACGCATTTCACCGCTACACGTGGAATTCTACCTTCCTCTACAATACTCCAGATAACCAGTTTTAAGTGCAATTCCCAGGTTGAGCCCGGGGCTTTCACACCTAACTTAATTATCCGCCTACATGCCCTTTACGCCCAGTCATTCCGATTAACGCTCGCACCCTCCGTATTACCGCGGCTGCTGGCACGGAGTT
+
CCCCCGGGGGGGGGGGGGGGGGGGGGGGGGGGGGGGGGGGGGGGGEEGGGGGGGGGGGGGGGGGGGGGGGGGGGGGGGGGGGGGGGGGGGGGGGGGGGGGGGGGGGGGGGGGGGGGGGGGGGGGGGGGGGGGGGGGGGGGGGGGGGGGGGGGGGGGGGGGGGGGGGGGGGGGGGGFFGFGGGGGFGFGGGGGGGDGGGDGFFCFFFFFFFFFFFFFFFFFFFFFFFDFFCFFFED=FF;3962;EFA)9E<1:@F<?E;6;<069>>F?BF66(38AFF:B9;9;(2>BFBFF:6(4?F
@M04999:289:000000000-L3R54:1:1101:9372:5759 2:N:0:397
TCCGGACTACCCGGGTATCTAATCCTGTTTGCTCCCCACGCTTTCGCATCTCAGCGTCAGTATCTGTCCAGAAGGCCGCCTTCGCCACCGGTATTCCTCCACATCTCTACGCATTTCACCGCTACACGTGGAATTCTACCTTCCTCTACAATACTCCAGATAACCAGTTTTAAGTGCAATTCCCAGGTTGAGCCCGGGGCTTTCACACCTAACTTAATTATCCGCCTACATGCCCTTTACGCCCAGTCATTCCGATTAACGCTCGCACCCTCCGTATTACCGCGGCTGCTGGCACGGAGTT
+
CCCCCGGGGGGGGGGGGGGGGGGGGGGGGGGGGGGGGGGGGGGGGGGGGGGGGGGGGGGGGGGGGGGGGGGGGGGGGGGGGGGGGGGGGGGGGGGGGGGGGGGGGGGGGGGGGGGGGGGGGGGGGGGGGGGGGGGGGGGGGGGGGGGGGGGGGGGGGGGGGGGGGGGGGGGGGGGGFGFGGGGFGGGGGGGGGGGGGGGGEFFFFFFFFFFEFFFFEFFE@?E?>DFFFFFFFFFEFFEFFFFFFFEEFFCFFF??FFFFFFFF>66>>BBF:BBFB:>BAB>09BFFFF??FF?F07>F0
@M04999:289:000000000-L3R54:1:1101:14979:5765 2:N:0:397
AGACTACTGGGGTATCTAATCCTGTTTGCTCCCCACGCTTTCGCATCTCAGCGTCAGTATCTGTCCAGAAGGCCGCCTTCGCCACCGGTATTCCTCCACATCTCTACGCATTTCACCGCTACACGTGGAATTCTACCTTCCTCTACAATACTCCAGATAACCAGTTTTAAGTGCAATTCCCAGGTTGAGCCCGGGGCTTTCACACCTAACTTAATTATCCGCCTACATGCCCTTTACGCCCAGTCATTCCGATTAACGCTCGCACCCTCCGTATTACCGCGGCTGCTGGCACGGAGTGAGC
+
CCCCCGGGGGGGGGGGGGGGGGGGGGGGGGGGGGGGGGGGGGGGGGGGGGGGGGGGGGGGGGGGGGGGGGGGGGGGGGGGGGGGGGGGGGGGGGGGGGGGGGGGGGGGGGGGGGGGGGGGGGGGGGGGGGGGGGGGGGFGGGGGGGGGGGGGGGGGGGGGGGGGFGGGGGFEAEFGFGFGGGGFFGGGGGGGGGGGGGGFBFFFFFFFFFFFEFFFFFFFFFFFFFFFFBE@E@@FFFF>BF16;>C3CEF@@?DEFF>?:9;>B>0(4:>B0??BFFFFB>F66?FF?6(8?90,3.).(
@M04999:289:000000000-L3R54:1:1101:24951:5798 2:N:0:397
ATGCCGACTACAAGGGTATCTAATCCTGTTCGCTCCCCACGCTTTCGTCCATCAGCGTCAATCGGTATTTAGTAACCTGCCTTCGCAATCGGGGTTCTGTGTAATATCTATGCATTTCACCGCTACACTACACATTCCAGCTACTTCAATACTATTCAAGATTAACAGTATCAACGGCAGTTCTACAGTTAAGCTGCAGGTTTTCACCGCTGACTTATCAACCCGCCTACGGACCCTTTAAACCCAATAAATCCGGATAACGCTCGCATCCTCCGTATTACCGCGGCTGCTGGCACGGAGT
+
CCCCCGGGGGGGGGGGGGGGGGGGGGGGGGGGGGGGGGGGGGGGGGGGGGGGGGGGGGGGGGGGGGGGGGGGGGGGGGGGGGGGGGGGGGGGGGGGGGGGGGGGGGGGGGGGGGGGGGGGGGGGGGGGGGGGGGGGGGGGGGGGGGGGFGGGGFFGGGGGGGGGGGGGGGGGGGGGFGFGGGGGGGGGGGFFFGGGGGGGFFFFFFFFFFFFFFFFFFFFFDDF=B@D@DF?=BFFFFFFEFFFFDFD@<EFEE6;<<?A@B>:?>FFFFFFA:B<1:?26A<;99>FBFFFB?:?69(2-
@M04999:289:000000000-L3R54:1:1101:4700:5802 2:N:0:397
AGACTACTAGGGTATCTAATCCTGTTCGCTCCCCACGCTTTCGTCCATCAGCGTCAATCGGTATTTAGTAACCTGCCTTCGCAATCGGGGTTCTGTGTAATATCTATGCATTTCACCGCTACACTACACATTCCAGCTACTTCAATACTATTCAAGATTAACAGTATCAACGGCAGTTCTACAGTTAAGCTGCAGGTTTTCACCGCTGACTTATCAACCCGCCTACGGACCCTTTAAACCCAATAAATCCGGATAACGCTCGCATCCTCCGTATTACCGCGGCTGCTGGCACGGAGTTAGC
+
CCCCCGGGGGGGGGGGGGGGGGGGGGGGGGGGGGGG>GGFGGGGGGGGGGGGGGGGGGGGGGGGGGGGGGGGGGGGGGGGGGGGGGGGGGGGGGGGGGGGGGGGGGGGGGGGGGGGGGGGGGGGGGGGGGGGGGGGFGGGGFGGGGGGGGGAFGDFGGGGGGGGGGGGGGGGCEGGFCFFGGGGGGGGGGGFGGG?CFFGFFFF>>DFBFFCEFFFFFFFFFFDDDF?=BFFDBEF?EFFFFFFFF<EFE>@DFFFF0(67>BB?BFFFFBFF<BAF<B>>01>>BBF:0(4<(4(4:<:5
@M04999:289:000000000-L3R54:1:1101:13637:5858 2:N:0:397
GCTGACTACTAGGGTATCTAATCCTGTTCGCTCCCCACGCTTTCGTCCATCAGCGTCAATCGGTATTTAGTAACCTGCCTTCGCAATCGGGGTTCTGTGTAATATCTATGCATTTCACCGCTACACTACACATTCCAGCTACTTCAATACTATTCAAGATTAACAGTATCAACGGCAGTTCTACAGTTAAGCTGCAGGTTTTCACCGCTGACTTATCAACCCGCCTACGGACCCTTTAAACCCAATAAATCCGGATAACGCTCGCATCCTCCGTATTACCGCGGCTGCTGGCACGGAGGT
+
<6CCC<CAGGDA@DFGGFEFFEFE<@C@FFGGG:F:@CGGEGFGGGGFGGGF@FFFGGCFFG@F@FGGGDFGCEGGGG<FGGGGCFEFDF7F>CGFGFGFFAFG,AAFFFE9F<EDFGGGGGGGGGGEGGGGGGFGGGGGGG8EGGGGGGGGG;DCA=FDDGDFGDF=E8=CFGGE?=:=D@FGGGFGGGGGG@FGGGFFB?CCEA9A55)59BAFEFFFF9AFFF9B@2(6@DFFFFFFFF;?@D@EC)?;0((/34<29?@99B?9244723(.2<A631(60(-:?>F:<?:3(,(-
@M04999:289:000000000-L3R54:1:1101:11444:5892 2:N:0:397
GGACTACCGGGGTATCTAATCCTGTTCGCTCCCCACGCTTTCGTCCATCAGCGTCAATCGGTATTTAGTAACCTGCCTTCGCAATCGGGGTTCTGTGTAATATCTATGCATTTCACCGCTACACTACACATCCCAGCTACTTCAATACTATTCAAGATTACCAGTATAAACGGCAGTTCTACAGTTAAGCTGCAGGTTTTCACCGCTGACTCATCAACCCGCCTACGGCCCCTTCAAACCCAATAAATCCGGACAACGCTCGCACCCTCCGTACTACCGCGGCTGCTGGCACGGAGATAGC
+
@@8<<,C6CEC7@@FFFGGCEGGGGFFCCFGGGD8CF76F6@6FG:B@FEF8@@,6@@<DF6E79C9CF<@EGG,B,C<F,,,44<FE7:=FFCAFCFE?B@@C9EG9=EEFFFGEFGC=+>98=,FEGGG,E8E>88,,@4BCFA;DFF=,,@,=E83@,3=6DD,,@,3@E+=6C;A;C5:,@E:,@E799@F*?FCDFF>FBEF4)54*0+;66AF=E>2(6:=8((3:@(().).)(4((5))).(..1((4:11(,2(((-430:332((44,-92(,(4,)4(44>6((--4)))
@M04999:289:000000000-L3R54:1:1101:22297:5904 2:N:0:397
CTGACTACACGGGTATCTAATCCTGTTTGCTCCCCACGCTTTCGCATCTCAGCGTCAGTATCTGTCCAGAAGGCCGCCTTCGCCACCGGTATTCCTCCACATCTCTACGCATTTCACCGCTACACGTGGAATTCTACCTTCCTCTACAATACTCTAGTTAACCAGTTTTAAGTGCAATTCCTAGGTTGAGCCCAGGGCTTTCACACCTAACTTAATTATCCGCCTACATGCCCTTTACGCCCAGTCATTCCGATTAACGCTCGCACCCTCCGTATTACCGCGGCTGCTGGCACGGAGTT
+
CCCCCGGGGGGGGGGGGGGGGGGGGGGGGGGGGGGGGGDGGGGGGGGGGGGGGGGGGGGGFGGGGGGGGGGGGGGGGGGGGGDGFEFGGGGGGFGGGGGGGGGGGGGGGGGGGGGGGGGGGGGGGGGGGGGGFGGGGGGGGGGGGGGGFGGGGGGGGGGGGGGGGGCGGGGGFGGGFGBFGGGG>FCGGGGGFGGGGGGCFFFFFFFFEFFEFFFFFFFFFFF=DFBFFFEFFEBFFF=?@B?@EFFFFFFFF0,6CED0;DF>F>(8:<?>???B>AFFBB6>BBF??>?BF:99>:?
@M04999:289:000000000-L3R54:1:1101:22295:5932 2:N:0:397
GTTGACTACTCGGGTATCTAATCCTGTTTGCTACCCACGCTTTCGAGCATGAACGTCAGTGTTATCCCAGGAGGCTGCCTTCGCCATCGGTATTCCTCCACATCTCTACGCATTTCACTGCTACACGTGGAATTCTACCTCCCTCTGACACACTCTAGTTAGACAGTTTCAAATGCACGTCCCAAGTTGAGCTCGGGGATTTCACATCTGACTTATCTAACCGTCTGCGCTCGCTTTACGCCCAGTAATTCCGATTAACGCTCGCACCCTACGTATTACCGCGGCTGCTGGCACGTAGTT
+
CCCCCDFCEFGGGGGGGGGGFGGGGGGFGGGGFGGGGGGGGGGFEDFGGFGFEGGGGGFGFFGGGGGGGGGFGE7FGGGGDGGDFGGGEGEGCCFFFGGGGGFFFFFFGGGGG@FGFFAEFGGGGGGGFEGFGGGGGGGGFFGGDGGGGGGGGCFGGGGGGDGFGGDGGGGGGCGGFGFCFCGGCGGFAFGF8@>DDGGGFFFFFA9?5AEFFFFFFFFFF9=4)>BFFA52>>FFFFE>F@F;;()7CCE?;;D<@EE3((:>;9B662<:??2)4>AA61699>6<?::BF?BBF(,6
@M04999:289:000000000-L3R54:1:1101:16048:5950 2:N:0:397
GGACTACCAGGGTATCTAATCCTGTTTGCTCCCCACGCTTTCGCATCTCAGCGTCAGTATCTGTCCAGAAGGCCGCCTTCGCCACCGGTATTCCTCCACATCTCTACGCATTTCACCGCTACACGTGGAATTCTACCTTCCTCTACAATACTCCAGATAACCAGTTTTAAGTGCAATTCCCAGGTTGAGCCCGGGGCTTTCACACCTAACTTAATTATCCGCCTACATGCCCTTTACGCCCAGTCATTCCGATTAACGCTCGCACCCTCCGTATTACCGCGGCTGCTGGCACGGAGTTAGC
+
CCCCCGGGGGGGGGGGGGGGGGGGGGGGGGGGGGGGGGGGGGGGGGGGGGGGGGGGGGGGGGGGGGGGGGGGGGGGGGGGGGGGGGGGGGGGGGGGGGGGGGGGGGGGGGGDGGGGGGGGGGGGGGGDGGGGGGGGGGGGGGGGGGGGGGGGGGGGGGGGGFGGGGGGGGGGGGGGFGFGGGGDGGGGGGGGGGGGGGGGFFFFFFFFFFFFFFFFFFFEEFFFF@BFFFFFFFFFFFFFFF?E@EFFFE;786?CE;1;?FBFFF<06?F181?):),736>6(,)5>:,4(-17::AA4
@M04999:289:000000000-L3R54:1:1101:18864:5951 2:N:0:397
GTCGACTACCAGGGTATCTAATCCTGTTCGCTCCCCACGCTTTCGTCCATCAGCGTCAATCGGTATTTAGTAACCTGCCTTCGCAATCGGGGTTCTGTGTAATATCTATGCATTTCACCGCTACACTACACATTCCAGCTACTTCAATACTATTCAAGATTAACAGTATCAACGGCAGTTCTACAGTTAAGCTGCAGGTTTTCACCGCTGACTTATCAACCCGCCTACGGACCCTTTAAACCCAATAAATCCGGATAACGCTCGCATCCTCCGTATTACCGCGGCTGCTGGCACGGAGTT
+
CCCCCGGGGGGGGGGGGGGGGGGGGGGGGGGGGGGGGGGGGGGGGGGGGGGGGGGGGGGGGGGGFGGGGFGGGGGGGGGGGGGGGGEGGGGGGGGGGGGGGGGGGGGFGGGGCFGGGGGGGGGGGGGGGGGGGGGGGGGGGGGGGGGGEGGGGCFGGGDGGGGGGGGGGGGGGGGGFGFGGGGGCGGGGGGGGGGGGGGGFFFFFFFFAAABEFFFFF@@FDFFFFFBD@F==DF2@EE=EFFFFFEF6?C13370?AE<BF<>9;BFF?A7><FF?AAA:9>19;6??D:B?FF>>B?B
@M04999:289:000000000-L3R54:1:1101:25113:5951 2:N:0:397
TAGGACTACTGGGGTATCTAATCCTGTTCGCTCCCCACGCTTTCGTCCATCAGCGTCAATCGGTATTTAGTAACCTGCCTTCGCAATCGGGGTTCTGTGTAATATCTATGCATTTCACCGCTACACTACACATTCCAGCTACTTCAATACTATTCAAGATTAACAGTATCAACGGCAGTTCTACAGTTAAGCTGCAGGTTTTCACCGCTGACTTATCAACCCGCCTACGGACCCTTTAAACCCAATAAATCCGGATAACGCTCGCATCCTCCGTATTACCGCGGCTGCTGGCACGGAGTT
+
CCCCCGGGGGGGGGGGGGGGGGGGGGGGGGGGGGGGGGGGGGGGGGGGGGGGGGGGGGGGGGGGGGGGGGGGGGGGGGGGGGGGGGGGGGGGGGGGGGGGGGGGGGGGGGGGGGGGGGGGGGGGGGGGGGGGGGGGGGGGGGGGGGGGGGGGGGGGGGGGGGGGGGGGGGGGGGGGFGFGGGGGGGGGGGGGGGGGGGGGFFFFFFFFFFFFFFFFFFFFFFFFFFFFFDDBFFFFFEEAEFFFFFFEFFF@@:@DFFFFFFFFFB?>?FF7>B:?F9<B?;BFB9B:BFBFB<03>BBB
@M04999:289:000000000-L3R54:1:1101:13370:5960 2:N:0:397
GACTACCCGGGTATCTAATCCTGTTCGCTCCCCACGCTTTCGTCCATCAGCGTCAATCGGTATTTAGTAACCTGCCTTCGCAATCGGGGTTCTGTGTAATATCTATGCATTTCACCGCTACACTACACATTCCAGCTACTTCAATACTATTCAAGATTAACAGTATCAACGGCAGTTCTACAGTTAAGCTGCAGGTTTTCACCGCTGACTTATCAACCCGCCTACGGACCCTTTAAACCCAATAAATCCGGATAACGCTCGCATCCTCCGTATTACCGCGGCTGCTGGCACGGAGTTAGCC
+
CCCCCFFGGGGGGGGGGGGGGGGGGGGGGGGGGGGGGGGGGGGGGGFGGDGGGGGGGGGGGGGGGGGGGGGGGGGGGGGGGFGGGGGGGCGFGGGGGGGGGCGGGGGGGGGGGGGGGGGGGGGGGGGGGGGGGGAFFFGFGFFGFGGGGGGGGDFCFFGGGGGGCGGGGFCCEGGGFGFGGGGGGFGGGGGGGGGG?FFFFFA>BEFFFBEFFFFFFFEBF@D@FFFFB@DBFEEE<EFFF;;EFFFFF@F@;DEF<FD<FFBFF0<AFBF??:AB2:0(,((4::?:02)80(3-4A<4.
@M04999:289:000000000-L3R54:1:1101:6289:5973 2:N:0:397
AAGGGACTACCCGGGTATCTAATCCTGTTTGCTACCCACGCTTTCGAGCATGAACGTCAGTGTTATCCCAGGAGGCTGCCTTCGCCATCGGTATTCCTCCACATCTCTACGCATTTCACTGCTACACGTGGAATTCTACCTCCCTCTGACACACTCTAGTTAGACAGTTTCAAATGCACGTCCCAAGTTGAGCTCGGGGATTTCACATCTGACTTATCTAACCGTCTGCGCTCGCTTTACGCCCAGTAATTCCGATTAACGCTCGCACCCTACGTATTACCGCGGCTGCTGGCACGTAGTT
+
CCCCCGGGGGGGGGGGGGGGGGGGGGGGGGGGGGGGGGGGGGGGGGGGGGGGGGGGGGGGGGGGGGGGGGGGGGGGGGGGGGGGGGGGGGGGGGGGGGGGGGGGGGGGGGGGGGGGGGGGGGGGGGGGGFGGGGGGGGGGGGGGGGGGGGGGGGGGGGGGGGGGGGGGGGGGGGGGFGFGGGGGGFGGGGGGGFGGGGGGFFFFFFFFEFFFFFFFFFFFFB=ADFFFFFFFFFFDDBEFFFFFF@E)9??EEE<;;<EE@F?DFFFFFFFFFF:FF?<>4:909>>B632>:1>B:B?66
@M04999:289:000000000-L3R54:1:1101:17936:5994 2:N:0:397
GGACTACCAGGGATCTAATCCTGTTCGCTCCCCACGCTTTCGTCCATCAGCGTCAATCGGTATTTAGTAACCTGCCTTCGCGATCGGGGTTCTGTGTAATATCTATGCATTTCACCGCTACACTACACATTCCAGCTACTTCAATACTATTCAAGATTAACAGTATCAACGGCAGTTCTACAGTTAAGCTGCAGGTTTTCACCGCTGACTTATCAACCCGCCTACGGACCCTTTAAACCCAATAAATCCGGATAACGCTCGCATCCTCCGTATTACCGCGGCTGCTGGCACGGAGTTAGCC
+
CCCCCGGGGGGGGGGGGGGGGGGGGGGGGGGGGGGGGGGGGGGGGGGGGGGGGGGGGGGGGGGGGGGGGGGGGGGGGGGGGGGGGGGGGGGGGGGGGGGGGGGGGGGGGGGGGGGGGGGGGGGGGGGGGGGGGGGGGGGGGGGGGGGGGGGGGGGGFGGFGGGGGGGGGGGGGGGGFGFGGGGGGGGGGGGGGGGGGGGGFFFFFFFFDEEFFFFFFFFFFFFFFF?DFFFFFEECEFFBFFFFFECEEFFFFFFF@FB(29BFFFFFBFB<BBFFFBB6>9(4??:?012:>;033AAB7
@M04999:289:000000000-L3R54:1:1101:26012:6040 2:N:0:397
AAGACTACTGGGGTATCTAATCCTGTTTGCTACCCACGCTTTCGAGCATGAACGTCAGTGTTATCCCAGGAGGCTGCCTTCGCCATCGGTATTCCTCCACATCTCTACGCATTTCACTGCTACACGTGGAATTCTACCTCCCTCTGACACACTCTAGTTAGACAGTTTCAAATGCACGTCCCAAGTTGAGCTCGGGGATTTCACATCTGACTTATCTAACCCTCTGCGCTCGCTTTACGCCCAGTAATTCCGATTAACGCTCGCACCCTACGTATTACCGCGGCTGCTGGCACGTACGTAC
+
CCCCCFGGGGGG@ECEC<@EF9FFFEFCFFFCG8EGGCEGDF9FCECGGF9<@E@DFGEFGGGGGFFG8F<FEGGFGGE,,DCGEEFGGFCCFFGGFGGGFEBAA?FFFG>F7<AACFGFFFGGG@F4?FEFFGGFCF?E@ECFGGGFGG8@8DGFF;@=AFDGG?AFGGDFA8DF?D:DCDGDFD8=8FDDFC+=++006<?FAAA6=EFFEFA>AAFF5))/046:A2>45@:9/*8B(6(/.7?E3<4;<(,69)/1(/270,33(,4:4>>.4A61991317())(-(54((((.5(
@M04999:289:000000000-L3R54:1:1101:19497:6042 2:N:0:397
AGTTCGACTACTCGGGTATCTAATCCTGTTCGCTCCCCACGCTTTCGTCCATCAGCGTCAATCGGTATTTAGTAACCTGCCTTCGCAATCGGGGTTCTGTGTAATATCTATGCATTTCACCGCTACACTACACATTCCAGCTACTTCAATACTATTCAAGATTAACAGTATCAACGGCAGTTCTACAGTTAAGCTGCAGGTTTTCACCGCTGACTTATCAACCCGCCTACGGACCCTTTAAACCCAATAAATCCGGATAACGCTCGCATCCTCCGTATTACCGCGGCTGCTGGCACGGAGT
+
CCCCCGGGGGGGGGGGGGGGGGGGGGGGGGGGGGGGGGGGGGGGGGGGGGGGGGGGGGGGGGGGGGDFGGGGGGGGGGGGGGGGGGGEGGGGGGGGGGGGGGFGFGGGGGGGGGGGGGGGGGGGGGGGGGGGGGGGGGGGGGGGGGGGGGFGGFGGGGGGGGGGGGGGGGGGGGGGFDEGGGGGGGGGGGGGGGGGGGGFFFFFFFFFDBFFFFFFFFFEFFFFFFFFDFDD?FFFFFFF?4@@DFFFFEE3C;>BFFFEE;>?BF>9FFFFA?BFBFB<AA?>>;>;>BF??04?:9(3-
@M04999:289:000000000-L3R54:1:1101:10131:6054 2:N:0:397
TGACTACTGGGGTATCTAATCCTGTTTGCTACCCACGCTTTCGAGCATGAACGTCAGTGTTATCCCAGGAGGCTGCCTTCGCCATCGGTATTCCTCCACATCTCTACGCATTTCACTGCTACACGTGGAATTCTACCTCCCTCTGACACACTCTAGTTAGACAGTTTCAAATGCACGTCCCAAGTTGAGCTCGGGGATTTCACATCTGACTTATCTAACCGTCTGCGCTCGCTTTACGCCCAGTAATTCCGATTAACGCTCGCACCCTACGTATTACCGCGGCTGCTGGCACGTATTTAGC
+
CCCCCGGGGGGGGGGGGGGGGGGGGGGGGGGGGGGGGGGGGGGGGGGGGGGGGGGGGGGGGGGGGGGGGGGGGGGGGGGGGDGGGGGGGGGGGGGGGGGGFFGGGGGGGGGGFGGGGGGGGGGGGGGGGGGGGGGGGGGGGGGGGGDFGGGFG8FGFFGGGGGGEFFGGGGGGGGGFGFGGFGGGGGGGGFFEGGGGGGGFFFFFFFFFCAEFFFFFFFFDFFFBEABAFFFFFFFFFFFFFDEFFFFFFFFFFFFEF><1:;@9BB<?????FFFB>B672;BF?2:?F1482()(65).
@M04999:289:000000000-L3R54:1:1101:22715:6123 2:N:0:397
GACTACTCGGGTATCTAATCCTGTTCGCTCCCCACGCTTTCGTCCATCAGCGTCAATCGGTATTTAGTAACCTGCCTTCGCAATCGGGGTTCTGTGTAATATCTATGCATTTCGCCGCTACACTACACATTCCAGCTACTTCAATACTATTCAAGATTAACAGTATCAACGGCAGTTCTACAGTTAAGCTGCAGGTTTTCACCGCTGACTTATCAACCCGCCTACGGACCCTTTAAACCCAATAAATCCGGATAACGCTCGCATCCTCCGTATTACCGCGGCTGCTGGCACGGAGTTAGCC
+
CCCCCGGGGGGGGGGGGGGGGGGGGGGGGGGGGGGGGGGGGGGGGGGGGGGGGGGGFGGGGGGGGGGGGGFGGGGGGGGGGGGGGGGGGGGGGGGGGGGGGGGFFGGGGGGGGFEGGGGGGGGGGGGGGGGGGGGGGGGGGGGGGGGGGGGGGGGGGEGGFGGGGGGGGGGGGGGFFGFGGGGGGGGGGGGGGFFGFGGGFFFFFFFFFBECFFFFFFFFFF9@FFFFFFD@DFFFE<DFDFF8AFFCE9BFF;<@@1:BFFFFF?FFF13??7<AD?96209>?:472?BFBB><:BAB8
@M04999:289:000000000-L3R54:1:1101:5994:6128 2:N:0:397
CAGCGACTACTGGGGTATCTAATCCTGTTTGCTCCCCACGCTTTCGCATCTCAGCGTCAGTATCTGTCCAGAAGGCCGCCTTCGCCACCGGTATTCCTCCACATCTCTACGCATTTCACCGCTACACGTGGAATTCTACCCTCCTCTACAATACTCTAGTTAACCAGTTTTAAGTGCAATTCCTAGGTTGAGCCCAGGGCTTTCACACCTAACTTAATTATCCGCCTACATGCCCTTTACGCCCAGTCATTCCGATTAACGCTCGCACCCTCCGTATTACCGCGGCTGCTGGCCCGGAGTT
+
CCCCCGGGGGGGGGGGGGGGGGGGGGGGGGGGGGGGGGGGGGGGGGGGGGGGGGGGGGGGGGGGGGGGGGGGGGGGGGGGGGGGGGGGGGGGGGGGGGGGGGGFGGGGGGGGGGGGGGGGGGGGGGGGGGGGDFGGGGGGGGGGGGGFFFCEEGGGGGGGGGFGGCFGGGGGGGGGFGFGGGGGGGGGGGGGGFCC*@7DFFFFFFFFDFFFFFFFFFFFFFF=BDFF=(4<3>B@=ECF=<BFF;FFFFFFF;;?@@4C;0;D>F0;;FF1((-12?2<9:6,4>B6:08?:(39((,88
@M04999:289:000000000-L3R54:1:1101:20062:6134 2:N:0:397
CTCAGACTACTAGGGTATCTAATCCTGTTCGCTCCCCACGCTTTCGTCCATCAGCGTCAATCGGTATTTAGTAACCTGCCTTCGCAATCGGGGTTCTGTGTAATATCTATGCATTTCACCGCTACACTACACATTCCAGCTACTTCAATACTATTCAAGATTAACAGTATCAACGGCAGTTCTACAGTTAAGCTGCAGGTTTTCACCGCTGACTTATCAACCCGCCTACGGACCCTTTAAACCCAATAAATCCGGATAACGCTCGCATCCTCCGTATTACCGCGGCTGCTGGCACGGAGTT
+
CCCCCFGDFGFEEFFFGGGGGGGGGGGGGEGGGGEGEGGGDGFCGGGGGGGGFGGGGGEGGGFDFGGGGGGGGGGGGGGFEGGGGGGGGGGGGDGGGGGGGGG9FGGGGGGGGGGGGGGGGGGGGGGGGGGGGGFGFGGGGFGG8DFCEGGGG,EFGGGGGDGFGGGGGGGFFFGGECBFDGGGGGGGGGFFGGGGGGGGFFFFFFFFFFAFFFFF<FFFFFDFFF=ABD?@FFFFFEEFFFDFF@;E3><C8962;@EFDB606>>?B(4<7;BF<044<0;B>0(4<B?BB:<<0(224
@M04999:289:000000000-L3R54:1:1101:25989:6139 2:N:0:397
TAGGACTACCGGGGTATCTAATCCTGTTTACTACCCACGCTTTCGAGCATGAACGTCAGTGTTATCCCAGGAGGCTGCCTTCGCCATCGGTATTCCTCCACATCTCTACGCATTTCACTGCTACACGTGGAATTCTACCTCCCTCTGACACACTCTAGTTAGACAGTTTCAAATGCACGTCCCAAGTTGAGCTCGGGGATTTCACATCTGACTTATCTAACCGTCTGCGCTCGCTTTACGCCCAGTAATTCCGATTAACGCTCTCACCCTACGTATTACCGCGGCTGCTGGCCCGTAGTTT
+
CCCCCGGGGGGGGGGGGGGGGGGGGGGGGFFGGGGGGGDEGGGGGGGGGGGGGGGGGGGGGGGGGGGGGGFGGGGGGGGGGGGGGGEGGGGGGGGGGGGGGGGGGGGGGGGGGGFGGGGDFGGGCGGGGGGGGGGGGGGFGGGGGGFFGGGGGGGGGDFFFGFGGGGGGGGGGGGGFFFGGGGGFGGGGGGG,DEGDDGDFFFFFFFFEA=EEFFFEBEEFDFFFFBEF>22>>DF?EE>;>6?;3)7?5)7=7@(6?CF@62(5--1:8<B:??B2A42-32(3(1:2:::(-(43:?A)
@M04999:289:000000000-L3R54:1:1101:21868:6151 2:N:0:397
TCGACTACCGGGGTATCTAATCCTGTTTGCTCCCCACGCTTTCGCATCTCAGCGTCAGTATCTGTCCAGAAGGCCGCCTTCGCCACCGGTATTCCTCCACATCTCTACGCATTTCACCGCTACACGTGGAATTCTACCTTCCTCTACAATACTCCAGATAACCAGTTTTAAGTGCAATTCCCAGGTTGAGCCCGGGGCTTTCACACCTAACTTAATTATCCGCCTACATGCCCTTTACGCCCAGTCATTCCGATTAACGCTCGCACCCTCCGTATTACCGCGGCTGCTGGCACGGAGGTAC
+
CCCCCGGGGGGGGGGGGGGGGGGGGFGGGGGGGGGFGGGGGGGGGGGGGGGGGEGGGGGGGGGGGGGGGFGGGGGGGDGGGGGCFFFGGGGFGGGGGGFGGGGGGGGGGGGGDGGGGGGGGGGGGFGGGEFGGGGGGGGGGGGGGGGGFGGGGGGGGGGGGGFG?DFFGGFGFEFGFGFGGGGGGGGGGGGGAEGGGG?FFFFFFFBFFEDEFFFFFFFFF?F@?@@ECE@EFFFEFFFFFFDFEEFEEFFFFB0(:A:6:BFF9B>21:B6-,4:)59(123619?>:(4()12>((,,)
@M04999:289:000000000-L3R54:1:1101:20628:6240 2:N:0:397
TGGATGACTACTCGGGTATCTAATCCTGTTCGCTACCCATGCTTTCGAACCTCAGCGTCAGTTACAGACCAGAGAGCCGCCTTCGCCACTGGTGTTCTTCCATATATCTACGCATTCCACCGCTACACATGGAGTTCCACTCTCCTCTTCTGCACTCAAGAAAAACAGTTTCAGCTGCACTTTCCCGGTTAAGCCGAGGGCTTTCACAGCTGACTTGTTCTCCCGCCTGCGTTCGCTTTACGCCCAATAAATCCGGACAACGCTTGCCACCTACGTATTACCGCGGCTGCTGGCACGTAGT
+
CCCCCGGGGGGGGGGGGGGGGGGGGGGGGGGGGGDGGGGGGGGGGGGGGGGGGGGGGGGGGGGGGGGGGGGFGGGDFGEGGGGGGGGGGGGGGGGGGGGGGGGFGGGGGGGFGDGGGGGGGGGGGGGGGGFGFFGGGGGGGGGGGGGGGGGGGGGGGGGGGGGDGGGGGGGGGGGGFGFGGGGGGGGGGGGFFGGDDDGGBFFFFFFFFDF=@FFF@FAEFFFF2@FFFF>FFFFF<F@6C?DFFFFDF36?EE@6(4>BF>;FF?FFBBFF4?<<3>><AAB>FB>FBFBB:FFFFF0:4
@M04999:289:000000000-L3R54:1:1101:19285:6264 2:N:0:397
AGTGACTACAAGGGTATCTAATCCTGTTTGCTACCCACGCTTTCGAGCATGAACGTCAGTGCTATCCCAGGAGGCTGCCTTCGCCATCGGTATTCCTCCACATCTCTACGCATTTCACTGCTACACGTGGAATTCTACCTCCCTCTGACACACTCTAGTTAGACAGTTTCAAATGCACGTCCCAAGTTGAGCTCGGGGATTTCACATCTGACTTATCTAACCGTCTGCGCTCGCTTTACGCCCAGTAATTCCGATTAACGCTCGCACCCTACGTATTACCGCGCCTGCTGGCACGGATTTT
+
CCCCCGGGGGGGGGGGGGGGGGGGGGGGGGGGFGFFGGGGGGGGGGGGGFFFFGGGGGGGGGGGGGGGGGGGGGGFGGGGGGGGGGGGGGGDGGGGGGGGGGGGGGGGGGGGGGGGGGGGGGGGGGGGGGCFFDFF9EFGDCEGGGEFGGGGGGGGGGGGFCDFFFGGGGGGEG?FCGFGGGGGGGGGGGDGGGGGC>DDFFFFFFFAECCFECBCEFFFFBFDAFBC9A@A>>@B>EF4>=>;;;E3<CCC31<F@3<<>D@6@(148<BFF?7),)64-40((4((4:(44)-4((42)
@M04999:289:000000000-L3R54:1:1101:5721:6290 2:N:0:397
GGACTACAGGGGTATCTAATCCTGTTCGCTCCCCACGCTTTCGTCCATCAGCGTCAATCGGTATTTAGTAACCTGCCTTCGCAATCGGGGTTCTGTGTAATATCTATGCATTTCACCGCTACACTACACATTCCAGCTACTTCAATACTATTCAAGATTAACAGTATCAACGGCAGTTCTACATTTAAGCTGCAGGTTTTCACCGCTGACTTATCAACCCGCCTACGGACCCTTTAAACCCAATAAATCCGGATAACGCTCGCATCCTCCGTTTTACCGGGCATGCTGCCACGGACTTAGC
+
B-A,AEF8FGG@B;E66FCFFD,-CE@;FCGGFGGGGCGGE@FFGG,CF@9,+B:C@FFFGG,:<CDGGD,C<FFG<F9?FGF7:BF:C7F:FGC<CFG<EFF@=,CEEEFD,A<FAEDGEGGGA<,5A?E;FEA;EG8E=E,=DFFF8,CDFGD=,=D8,=CA;9DFGGGGEG8?F7DDFE+,@DFF9EC6,:F6CCC7CFAF>?9*00:5A+3=EFF25>4:=32>=6>>=BB48>@F;@1/)=73943018?4<09D6((,39?<AF>0).4)52((4(((4).6)(4.((((().62
@M04999:289:000000000-L3R54:1:1101:10519:6290 2:N:0:397
GGTCGACTACCAGGGTATCTAATCCTGTTCGCTACCCATGCTTTCGAACCTCAGCGTCAGTTACAGACCAGAGAGCCGCCTTCGCCACTGGTGTTCTTCCATATATCTACGCATTCCACCGCTACACATGGAGTTCCACTCTCCTCTTCTGCACTCAAGAAAAACAGTTTCAGCTGCACTTCCCCGGTTAAGCCGAGGGCTTTCACAGCTGACTTGCTCTCCCGCCTGCGTTCGCTTTACGCCCAATAAATCCGGACAACGCTTGCCACCTACGTATTACCGCGGCTGCTGGCACGTAGTT
+
CCCCCGGGGGGGGGGGGGGGGGGGGGGGGGGGGGGGGGGGGGGGGGGGGGGGGGGGGGGGGGGGGGGGGGGGGFCGGGGGGGGGGGGGGGGGGGGGGGGGGGGGGGGGGGFGGGGGGGGGGGGGGGGGGFGGGGGGGGGGGGGGGGGGGGGGGGGGG8D9DCFGGGGGGGGGGGGGFGFGGGGGGDGGGG7<FFGGCDGDFFFFFFFFFFFEFFFAFFFFFFB=BFFBF6?DFFFFFF3;(76;;?;E3CF>F6;123:B(2?B2<FFF622:?:<BF)69:F>FFB>BFF(2:??:?0(.
@M04999:289:000000000-L3R54:1:1101:14832:6361 2:N:0:397
AGGTAGACTACCAGGGTATCTAGTCCTGTTTGCTACCCACGCTTTCGAGCATGAACGTCAGTGTTATCCCAGGAGGCTGCCTTCGCCATCGGTCTTCCTCCACATCTCTACGCATTTCACTGCTACACGTGGAATTCTACCTCCCTCTGACACACTCTAGTTAGACAGTTTCAAATGCACGTCCCAAGTTGAGCTCGGGGATTTCACATCTGACTTATCTAACCGTCTGCCCTCGCTTTACGCCCAGTAATTCCGATTAACGCTCGCACTCTTCGTATTACCTCGGCTGCTGGCACGTAGT
+
CCBCCDGGGFE<F<@CFFGG9@,EEEGFFAA@FF,CFC<@FECBFG:9CFCFE<FF@D,:,F6C,EFFF@FE7D@B,E<?FEEGFFE7C<8,B,7C@FFEFEFEEFFGG9E=FG:=FG;E=>FG;AEGEF,4+=9DEE,E==29CF?E@,,9@DCC=EG,477=,2,62=EFAFFGBD+A6D88+6,@327@DDFF+=++*3:9F6BA=0AC=9A>8+BC6*01)/7@):*:B94@925149=B>(/5)16?<)58<((7;7@0;:90:(.4)68:(43-.9)4:((,,13:(((4(.23,
@M04999:289:000000000-L3R54:1:1101:21516:6389 2:N:0:397
GACTACAGGGGTATCTAATCCTGTTTGCTCCCCACGCTTTCGCATCTCAGCGTCAGTATCTGTCCAGAAGGCCGCCTTCGCCACCGGTATTCCTCCACATCTCTACGCATTTCACCGCTACACGTGGAATTCTACCTTCCTCTACAATACTCCAGATAACCAGTTTTAAGTGCAATTCCCAGGTTGAGCCCGGGGCTTTCACACCTAACTTAATTATCCGCCTACATGCCCTTTACGCCCAGTCATTCCGATTAACGCTCGCACCCTCCGTATTACCGCGGCTTCTGGCACGGAGTTAGCC
+
CCCCCGGGGGGGGGGGGGGGGGGGGGGGGGGGGGGGGGGGGGGGGGGGGGGGGGGGGGGGGGGGGGGGGG8FGGGGGGGGGGGGGGGG@FGGGGGGGGGGGGGGGGFGGGGGGGGGCFGGGGGEGDGEGGGGGGGGGGGGGGGGGFGGGGGEGGGGGGGGGGGGGGGGGGGCGCGGFGFGGFCFGGGGGGGDGGGGGGGGFFFFFFF4BFFFFFFFFFF2AFF?FEF?EFFFFF<C?@@D;1@EFFFFEF@<DFCF;9??023>>::??68(4>9A91;6991(4))-8(.823(-7<)44
@M04999:289:000000000-L3R54:1:1101:8221:6403 2:N:0:397
TATGACTACCAGGGTATCTAATCCTGTTTGCTCCTCACGCTTTCGCATCTCAGCGTCAGTATCTGTCCAGAAGGCCGCCTTCGCCACCGGTATTCCTCCACATCTCTACGCATTTCACCGCTACACGTGGAATTCTACCTTCCTCTACAATACTCCAGATAACCAGTTTTAAGTGCAATTCCCAGGTTGAGCCCGGGGCTTTCACACCTAACTTAATTATCCGCCTCCATGCCCTTTACGCCCAGTCATTCCGATTAACGCTCGCACCCTCCGTATTACCGCGGCTGCTGGCACGGTGTTT
+
CCCCCGGGGGGGGG8<EEFGF9FFGGGFGG9EFFCFGGGGGGGGGGGEGCFGFFGGDFGGGGGGGGGGGGGFGGGGGGGGGGGGEGEFGG:FFGGGDGGGGGGCEFGGAC:FEGGFGGC+7CFGGGGGGGFDCF=E=EGGF?DFFGG;FEGGGCGGGGGGGGGFGFFGGGGGGGGGFDFGD@8DFGG8=,DCFCE9DDD>FFFFFFFFFFFDEAA8AFF4=8/22-((0**8@=:BB8@5;BB;;67>EEECE0734671180602>F:6<?6<BBB))429;12713)4(((5(,((-4,
@M04999:289:000000000-L3R54:1:1101:5501:6408 2:N:0:397
CGACTACACGGGTATCTAATCCTGTTTGCTCCCCACGCTTTCGCATCTCAGCGTCAGTATCTGTCCAGAAGGCCGCCTTCGCCACCGGTATTCCTCCACATCTCTACGCATTTCACCGCTACACGTGGAATTCTACCTTCCTCTACAATACTCCAGATAACCAGTTTTAAGTGCAATTCCCAGGTTGAGCCCGGGGCTTTCACACCTAACTTAATTATCCGCCTACATGCCCTTTACGCCCAGTCATTCCGATTAACGCTCGCACCCTCCGTATTACCGCGGCTCCTGGCCCGGAGTTAGC
+
CCCCCGGGGGGGGGGGGGGGGGGGGGGGGGGGGGGGGGGGGGGGGGGGGGGGGGGGGGGGGGGGGGGGGGGGGGGGGGGGGGGGGGGGGEGGGGGGGGGGGGGGGGGFGGGGGGGGGGGGGGGGGGGGGGGGGGGGGGGGGGGGGGGGGGGGGGGGGGGGGGGGGGGFCGGGGGGGFGFGGGGFGGGGGGFGGGECDGGGFFFFFFFFFFFFFFAFE6FEFFDDFFBF?E8=E@EEFFFFF0(6=E?5CE80;<?FF:9:B9029BF:?F(317:49A((3662(-4:::(3;6(41:AA4
@M04999:289:000000000-L3R54:1:1101:5785:6435 2:N:0:397
CGAGGGACTACCAGGGTATCTAATCCTGTTTGCTCCCCACGCTTTCGCATCTCAGCGTCAGTATCTGTCCAGAAGGCCGCCTTCGCCACCGGTATTCCTCCACATCTCTACGCATTTCACCGCTACACGTGGAATTCTACCTTCCTCTACAATACTCCAGATAACCAGTTTTAAGTGCAATTCCCAGGTTGAGCCCGGGGCTTTCACACCTAACTTAATTATCCGCCTACATGCCCTTTACGCCCAGTCATTCCGATTAACGCTCGCACCCTCCGTATTACCGCGTCTGCTGGCACGGAGT
+
CCCCCGGGGGGGGGGGGGGGGGCCEFGGGGGGGGGGGGGGGGGGGGGGGGGGGGGGGGGGGGGFGGGGGGGGGGGGGGGGGGGGGGGGGGGGGGGGGGGGGGGGGGGGGGGGGGGGGGGGGGGGGGGGGGGGGGGGGGGGGGGGGFGGGGGGGGGGGGGGGGGGGGGGGGGGGGGGFGFGGGGGGGGGGGGGGGGGGGGGEFFFFFFFFFFFFFFFFAB?AEE?=FFFDFFFFF@DFFFFF0<@>?@FEEF3??EFF@BFA(2?<>>BB9BF?B9:?BF>AFF09,4?FAB20(()-049,
@M04999:289:000000000-L3R54:1:1101:13195:6453 2:N:0:397
GTGGACTACCGGGGTATCTAATCCTGTTTGCTCCCCACGCTTTCGCATCTCAGCGTCAGTATCTGTCCAGAAGGCCGCCTTCGCCACCGGTATTCCTCCACATCTCTACGCATTTCACCGCTACACGTGGAATTCTACCTTCCTCTACAATACTCCAGATAACCAGTTTTAAGTGCAATTCCCAGGTTGAGCCCGGGGCTTTCACACCTAACTTAATTATCCGCCTACATGCCCTTTACGCCCAGTCATTCCGATTAACGCTCGCACCCTCCGTATTACCGCGGCTGCTGGCACGGAGTT
+
CCCCCGGGGGCGGGGGGGGGGGGGGGGGGGGGGGGGGGGGGGGGGGGEGGGGGGGGGGGGGGGGFG9EG@FFGGGCFGGGGGGGGGGFGGGGGGGGGGGGGGGGFGGAF@FGGGGGGCGGGGGCFGGG=FGDFGGFEDCFGGGGGGGGFGGGGGGGGGCE=EGGGDAFGGGGFGGGFFFGG?F7EFCFGCDGGG7DDGGG4@ACFFFFBEEFFFFFFFFFAF9BFFFFFFEFFFFFFFFF;@0;7@FFFEFF@@<:FFF?;<11909;::6?>46::<DA?9B9>92<>?7BF<B09>BB
@M04999:289:000000000-L3R54:1:1101:27806:6453 2:N:0:397
GACTACAGGGGTATCTAATCCTGTTCGCTCCCCACGCTTTCGTCCATCAGCGTCAATCGGTATTTAGTAACCTGCCTTCGCAATCGGGGTTCTGTGTAATATCTATGCATTTCACCGCTACACTACACATTCCAGCTACTTCAATACTATTCAAGATTAACAGTATCAACGGCAGTTCTACAGTTAAGCTGCAGGTTTTCACCGCTGACTTATTAACCCGCCTACGGACCCTTTAAACCCAATAAATCCGGATAACGCTCGCATCCTCCGTATTACCGCGGCTGCTGGCACGGAGTTAGCC
+
CCCCCGGGGGGGGGGGGGGGGGGGGGGGGGGGGGGGGDGGGGGGGGGGGGGGGGGGGGGGGGGGGGGGGGGGGGGGGGGGGFGGGGGGGGGGGGGGGGGGGGGGGGGGGGGGGGGGGGGGGGGGGGGGGGGGGGGGGGGGGGGGGGGGGGGGGGGFGGGGGGGGGGGGGGGGGGGGFGFGGGGGGGGGGGGGGGGFGGGGFFFFEFFFFFFFFFFFFFFAFFFFF(9D=>2B=@CEFFFFFFFEFFFFFFFDF?E8;BFFF;>?F??AFF?:B>BF<?>FF>FF:>7????F>F0<?A<A4
@M04999:289:000000000-L3R54:1:1101:9909:6472 2:N:0:397
CAGGGACTACCGGGGTATCTAATCCTGTTTGCTCCCCACGCTTTCGCATCTCAGCGTCAGTATCTGTCCAGAAGGCCGCCTTCGCCACCGGTATTCCTCCACATCTCTACGCATTTCACCGCTACACGTGGAATTCTACCTTCCTCTACAATACTCCAGATAACCAGTTTTAAGTGCAATTCCCAGGTTGAGCCCGGGGCTTTCACACCTAACTTAATTATCCGCCTACATGCCCTTTACGCCCAGTCATTCCGATTAACGCTCGCACCCTCCGTATTACCGCGGCTGCTGGCACGGAGTT
+
CCCCCGGGGGGGGGGGGGGGGGGGGGGGGGGGGGFGGGGGGGGGGGGGGGGGGGGDGGGGGGGGGGGGGGGGGGGGGGGGGGGGGGGGGGGGGGGGGGGGGGGGFGGGGGGGGGGGGGGGGGGGGGGEGFGEGGGGGGFGGGGGGGGFGGGGGGGGGFFGGFGGGFGGDFGGGGGDFGCFGGGGGGEGGGFFGG7D55>DEFFFFFFFFFE3BFF=CFFFFFF(:?@3@@E?E@D@@@<A1;09;0=EEFCEFFFF?BBD?((,3>FBBFFB?(40(.-<9(9BB69;<B?(((4<(12?8
@M04999:289:000000000-L3R54:1:1101:3406:6541 2:N:0:397
TGACTACCAGGGTATCTAATCCTGTTTGCTCCCCACGCTTTCGCATCTCAGCGTCAGTATCTGTCCAGAAGGCCGCCTTCGCCACCGGTATTCCTCCACATCTCTACGCATTTCACCGCTACACGTGGAATTCTACCTTCCTCTACAATACTCTAGTTAACCAGTTTTAAGTGCAATTCCTAGGTTGAGCCCAGGGCTTTCACACCTAACTTAATTATCCGCCTACATGCCCTTTACGCCCAGTCATTCCGATTAACGCTCGCACCCTCCGTATTACCGCGGCTGCTGGCACGGAGTTAGC
+
CCCCCGGGGGGGGGGGGGGGGGGGGGGGGGGGGGGGGGGGGGGGGGGGGGGGGGGGGGGGGGGGGGGGGGGGGGGGGGGGGGGGGGGGGGGGGGGGGGGGGGGGFGGGGGGGGGGGGGGGGGGGGGGEGGGGFGGGGGGGGGGGGGDFGGGGGGGGGGGGGGGGGGGGGGGGGGGGFGBFGGGGGGGGGGFCGGGGGGGGFF6BFFFFCDEECBFFFFFFFF2<5BEFFEEFFFF=C=DFFF2>BFE3?C@0?@FFE?901013;FF?FFB?0189AD0>F0>;9().((4?(,((38B<4
@M04999:289:000000000-L3R54:1:1101:19343:6564 2:N:0:397
GACTACTAGGGTATCTAATCCTGTTTGCTACCCACGCTTTCGAGCATGAACGTCAGTGTTATCCCAGGAGGCTGCCTTCGCCATCGGTATTCCTCCACATCTCTACGCATTTCACTGCTACACGTGGAATTCTACCTCCCTCTGACACACTCTAGTTAGACAGTTTCAAATGCACGTCCCAAGTTGAGCTCGGGGATTTCACATCTGACTTATCTAACCGTCTGCGCTCGCTTTACGCCCAGTAATTCCGATTAACGCTCGCACCCTACGTATTACCCCTGCTGCTGGCACGTAGTCAGCC
+
@@BCCGGCDFDFGGGGGFGCFG9FFGGGGFC6FFE@EFGGG:CFGEF<ECGFGGDCCFGG<FG<FFGC,@FGFFGG=FFFDGCGG@FEAEGGBCFFGGC@FFGG9FFGGEGGFDFG<AF9EFGCFFEEEGGG@BEA9=FGGG=@8==8=EEGGGDC=DDAADDAFGGCD8FCGGFFFG>GC6DEFFG,@8=>EEGGGFCE7?+15BF7A8=5ACFA@+A>EF@:CAAF4>>?251*589D2(;*6?EEE1(6?0191(4(.,(.(4<,(18).56))(-(-(,,5),.,,33(((-)-),3
@M04999:289:000000000-L3R54:1:1101:14223:6653 2:N:0:397
TGTGACTACTGGGGTATCTAATCCTGTTTGCTCCCCACGCTTTCGCATCTCAGCGTCAGTATCTGTCCAGAAGGCCGCCTTCGCCACCGGTATTCCTCCACATCTCTACGCATTTCACCGCTACACGTGGAATTCTACCTTCCTCTACAATACTCCAGATAACCAGTTTTAAGTGCAATTCCCAGGTTGAGCCCGGGGCTTTCACACCTAACTTAATTATCCGCCTACATGCCCTTTACGCCCAGTCATTCCGATTAACGCTCGCACCCTCCGTATTACCGCGGCTGCTGGCACGGAGTT
+
CCCCCGGGGGGGGGGGGGGGGGGGGGGGGGGGGGGGGGGGGGGGGGGGGGGGGGGGGGGGGGGGGGGGGGGGGGGGGGGGGGGGGGGGGGGGGGGGGGGGGGGGGGGGGGGGGGGGGGGGGGGGGGGGGGGGGGGGGGGGGGGGGGGGGGGGGGGGGGFGGGGGGGGGGGGGGGGGFGFGGGGGGGGGGGGGGGEGGDDGFFFFFFFFFFFFFFFFFFFFFFFFFFFFEFFE>BFFFFFFD;><?@EFFFFFFF<F?FEDFFFBFBFBFFFFFF<B?FFA:9BBFF03>??BFB:19>B?
@M04999:289:000000000-L3R54:1:1101:27908:6667 2:N:0:397
TGACTACAAGGGTATCTAATCCTGTTTGCTCCCCACGCTTTCGCATCTCAGCGTCAGTATCTGTCCAGAAGGCCGCCTTCGCCACCGGTATTCCTCCACATCTCTACGCATTTCACCGCTACACGTGGAATTCTACCTTCCTCTACAATACTCCAGATAACCAGTTTTAAGTGCAATTCCCAGGTTGAGCCCGGGGCTTTCACACCTAACTTAATTATCCGCCTACATGCCCTTTACGCCCAGTCATTCCGATTAACGCTCGCACCCTCCGTATTACCGCGGCTGCTGGCACGGAGTTAGC
+
CCCCCGGGGGGGGGGGGGGGGGGGGGGGGGGGGGGGGGGGGGGGGGGGGGGGGGGGGGGGGGGGGGGGGGGGGGGGGGGGGGGGGGGGGGGGGGGGGGGGGGGGGGGGGGGGGGGGGGGGGGGGGGGGGGGGGGGGGGGGGGGGGGGGGGGGGGGGGGGGGDFGGGGGGGGGGGGGFGFGGGGFFGGGGGGGGGGGGGGGFFFFFFFFFFFFFFFFFFFFFFFFFD@FFEFFF@EFFFFFFFFEEFFFFFFDF?;EE?@FFFFFFFFF?BFF:B0>AFF9(4>FFFF???1<?>B((4:<6
@M04999:289:000000000-L3R54:1:1101:16828:6670 2:N:0:397
TTGACTACCCGGGTATCTAATCCTGTTCGCTACCCATGCTTTCGAACCTCAGCGTCAGTTACAGACCAGAGAGCCGCCTTCGCCACTGGTGTTCTTCCATATATCTACGCATTCCACCGCTACACATGGAGTTCCACTCTCCTCTTCTGCACTCAAGAAAAACAGTTTCAGCTGCACTTCCCCGGTTAAGCCGAGGGCTTTCACAGCTGACTTGTTCTCCCGCCTGCGTTCGCTTTACGCCCAATAAATCCGGACCACGCTTGCCACCTACGTATTACCGCGGCTGCTGGCACGTAGTTAC
+
CCCCCGGGGGGGGGGGGGGGGGGGGGGGGGGGGGGGGGGGGGGGGFGGGGGGGGGGGGFFGGGGGGGGGGGGGGGGGGGGGGGGGGGGGGGGGGGGGGGGGGGFGGGGGGGGCGGGGGGGGGGGGGGGGGGGGGGFDGFGF?FGGGGFGGDFGFGDG8@FGGGGGGGGGGDGGGGCFGFGGGGGCEGGGCGGGGGGDGGGFFFFAFFFFFFFFFFFFFFBFBFFDDFBF@?06;?F)7;B@BF05=ECAFB>B(3(4:06::1:06338::???9?<AA090>>;BF:::6,,(.8,:>F)
@M04999:289:000000000-L3R54:1:1101:6151:6767 2:N:0:397
GACTACTGGGGTATCTAATCCTGTTTGCTCCCCACGCTTTCGCATCTCAGCGTCAGTATCTGTCCAGAAGGCCGCCTTCGCCACCGGTATTCCTCCACATCTCTACGCATTTCACCGCTACACGTGGAATTCTACCTTCCTCTACAATACTCCAGATAACCAGTTTTAAGTGCAATTCCCAGGTTGAGCCCGGGGCTTTCACACCTAACTTAATTATCCGCCTACATGCCCTTTACGCCCAGTCATTCCGATTAACGCTCGCACCCTCCGTATTACCGCGGCTGCTGGCACGGAGTTAGCC
+
CCCCCGGGGGGGGGGGGGGGGGGGGGGGGGGGGGGGGGGGGGGGGGGGGGGGGGGGGGGGGGGGGGGGGGGGGGGGGEGGGGGGGG>FGGGGGGGGGGGGGGGGGGGGGGGGGGGGGGGGGGGGGGGGGGFGGGGGGGGGGGGGGGGGGGGGGGGGGGGGGGGFGGGGGGGGGGGGFGFGGGGGGGGGGGGGGGGGDGGGFFFFEFFFFFFBFFFFEFF2?DF?DFFFFBF=BECCFDFFFFFFEEFFFFFFFFFFFF@?;>BF>FFF?FF:F?AB4<>B9>F>FFFBFBFF9B(41>DF4
@M04999:289:000000000-L3R54:1:1101:26965:6878 2:N:0:397
GGCTGACTACTCGGGTATCTAATCCTGTTCGCTCCCCACGCTTTCGTCCATCAGCGTCAATCGGTATTTAGTAACCTGCCTTCGCAATCGGGGTTCTGTGTAATATCTATGCATTTCACCGCTACACTACACATTCCAGCTACTTCAATACTATTCAAGATTAACAGTATCAACGGCAGTTCTACAGTTAAGCTGCAGGTTTTCACCGCTGACTTATCAACCCGCCTACGGACCCTTTAAACCCAATAAATCCGGATAACGCTCGCATCCTCCGTATTACCGCGGCTGCTGGCACGGAGTT
+
CCCCCGGFGGGGGGGGGGGGGGGGGGGGGGGGGGGGGGGGGGGGGGGGGGGGGGGGGGGGGGGGGGGGGGGGGGGGFGGGGGGGGG>FGGGGGGGGGGGGGGGGGGGGFGGGGGGGGGGGGGGGGGGGGGGGGGGGGGGGGGGGGGGGGGGGADAEFGGGGGGGDGEEDGGGGGGGFGFGGGGGGAFGGGGGGGGGGGGGF??AFFFFFFFFFF>FFFFFFFDABFFF=@?@BFFFBEEF<EFF@?DF<EEE;F>@;<44?64:>BFF>F>AB0(:0:AF<B>6>>BBF?BFF1<?(49:4
@M04999:289:000000000-L3R54:1:1101:23171:6895 2:N:0:397
GGAGACTACTCGGGTATCTAATCCTGTTTGCTACCCACGCTTTCGAGCATGAACGTCAGTGTTATCCCAGGAGGCTGCCTTCGCCATCGGTATTCCTCCACATCTCTACGCATTTCACTGCTACACGTGGAATTCTACCTCCCTCTGACACACTCTAGTTAGACAGTTTCAAATGCACGTCCCAAGTTGAGCTCGGGGATTTCACATCTGACTTATCTAACCGTCTGCGCTCGCTTTACGCCCAGTAATTCCGATTAACGCTCGCACCCTACGTATTACCGCGGCTGCTGGCACGTAGTT
+
CCCCCGGGGGGGGGGGGGGGGGGGGGGGGGGGGGGGGGGGGGGGGGGGGGGGGGGGGGGGGGGGGGGGGGGGGGGGGGGGGGGGGDGGGGGFGGFGGGGGGGFEFFGGGGGGGGGGFGGFGGDGGGGGGGGGFGGGGGGGGGGGGDF8EAFGGDGGGGGGGDGGGFGGGGGGGGGGFGFGGGGGFDFGCFGGEGEGGGDGFFFFFFFFFFECCFFFFFFCFFBFF==EFFAFFFFFFCCDDBFF6@F3?<<9;8@;0?EFFFD0:>FF??0:BB?2:9AA19>;1(7(.8(3(431<(4A
@M04999:289:000000000-L3R54:1:1101:25189:6921 2:N:0:397
CCGTGACTACTGGGGTATCTAATCCTGTTTGCTCCCCACGCTTTCGCATCTCAGCGTCAGTATCTGTCCAGAAGGCCGCCTTCGCCACCGGTATTCCTCCACATCTCTACGCATTTCACCGCTACACGTGGAATTCTACCTTCCTCTACAATACTCCAGATAACCAGTTTTAAGTGCAATTCCCAGGTTGAGCCCGGGGCTTTCACACCTAACTTAATTATCCGCCTACATGCCCTTTACGCCCAGTCATTCCGATTAACGCTCGCACCCTCCGTATTACCGCGGCTGCTGGCACGGAGTT
+
CCCCCGGGGGGGGGGGGGGGGGGGGGGGGGGGGGGGGGGGGGGGGGGGGGGGGGGGGGGGGGGGGGGGGGGGGGGGGGGGGGGGGGGGGGGGGGGGGGGGGGGGGGGGGGGGGGGGGGGGGGGGGGGGGGGGGGGGGGGGGGGGGGGGGGGGGGGGGGGFGGGGGGGGGGGGGGGGFGFGGGGDFGFFGGGFGGGGGGGGFFFFFFFFFFFFFFFFF=BEFEEFFFFFFFFFFFFFFFEFFFFFFDEFEFCEFF@F@DEFFFF:>>F>4:0?:>B6?BFFBF;9>FFFFFF?FF?B1-9:4
@M04999:289:000000000-L3R54:1:1101:20658:6940 2:N:0:397
GGCCTGACTACTGGGGTATCTAATCCTGTTCGCTCCCCACGCTTTCGTCCATCAGCGTCAATCGGTATTTAGTAACCTGCCTTCGCAATCGGGGTTCTGTGTAATATCTATGCATTTCACCGCTACACTACACATTCCAGCTACTTCAATACTATTCAAGATTAACAGTATCAACGGCAGTTCTACAGTTAAGCTGCAGGTTTTCACCGCTGACTTATCAACCCGCCTACGGACCCTTTAAACCCAATAAATCCGGATAACGCTCGCATCCTCCGTATTACCGCGGCTGCTGGCACGGAGT
+
CCCCCGGGGGGGGGGGGGGGGGGGGGGGGGGGGGGGGGGGGGGGGGGGGGGGGGGGGGGGGGGGDGGGGGGGGGGGGGGGGGGGGGGGGGGGGGGGGGGGGGGGGGGGGGGGGGGGGGGGFGGGEGFGGGGGGGGGGGGGGGGGGGGGGGGGGGGGGGFFGGGGGGGGGGGGGGGGDG>GGGGGGGGGGGGCGGGGGGGGFFFFFFFFFFFA=FFFFFF?FFB9ABFF?D==2>@FF@FFF3<DDF?@;4>CC@@01;DA7?><BFF>FF?FA?F?BBB<B<?>>0217<B:010<2>14,
@M04999:289:000000000-L3R54:1:1101:9871:6957 2:N:0:397
AAGTTGACTACTAGGGTATCTAATCCTGTTCGCTCCCCACGCTTTCGTCCATCAGCGTCAATCGGTATTTAGTAACCTGCCTTCGCAATCGGGGTTCTGTGTAATATCTATGCATTTCACCGCTACACTACACATTCCAGCTACTTCAATACTATTCAAGATTAACAGTATCAACGGCAGTTCTACAGTTAAGCTGCAGGTTTTCACCGCTGACTTATCAACCCGCCTACGGACCCTTTAAACCCAATAAATCCGGATAACGCTCGCATCCTCCTTATTACCACGCCTTCTGGCTCGGAGG
+
C<CC8FG9<FFGGGGGA<<EG9,CC@6CCCE@C:ECGGGG@:FG8FCF@7,E<9@F@FGG,C<<,F,CFF9CCF@F<FGG=FCFFGE:FEG:F7F@EFFFEFGCD,9,CFC@F<FGFFGGA=FF@C,A?FG8E9FAE9=,@D8=29@F8CE==;EDFFA=,@=D;DEDEGFFG=0C*=B6?DFF=FDFGGG8=CFGGCF+;?FFF7CFA==5)9C>5+856555:@ADA25@29=@B35=5>EF?;(53;)7C;;((;D340114;;B?B:>A7(4-64<<-),((,((5AF)5()(1(,(
@M04999:289:000000000-L3R54:1:1101:25035:7035 2:N:0:397
TCGTAGACTACAAGGGTATCTAATCCTGTTTGCTCCCCACGCTTTCGCATCTCAGCGTCAGTATCTGTCCAGAAGGCCGCCTTCGCCACCGGTATTCCTCCACATCTCTACGCATTTCACCGCTACACGTGGAATTCTACCTTCCTCTACAATACTCCAGATAACCAGTTTTAAGTGCAATTCCCAGGTTGAGCCCGGGGCTTTCACACCTAACTTAATTATCCGCCTACATGCCCTTTACGCCCAGTCATTCCGATCAACGCTCGCCCCCTCCGTATTACCGCGGCTGCTGGCACGGAGT
+
CCCCCGGGGFGGGGGGGGGGGGGGGGGGGGGGGGGGFGGGGGGGGGGGDGGGGGGGGGGGGGGGGGGGGGGGGGGGGGGGGGGGGGGFGGGGEFGGGGGGGGGGGGGGGGGGGGGGGGGGGGGGGGGGGGGGEGGGGGGGGGGGGGGFEFFDFGGGGGGCFGDGGGFG9DFGFGGGCGFGGGGCCFFFGGFGFGGGDGGGFFFFFFFFEADFFFFFEFFEFEEEFFFF2@FC?>B@;@;CC66;>?@FE99))7;139?EFB>6,(-(,4;><BBF<B?266(,(427(3:?3(,4((7;(
@M04999:289:000000000-L3R54:1:1101:7842:7059 2:N:0:397
ATGGACTACTAGGGTATCTAATCCTGTTCGCTCCCCACGCTTTCGTCCATCAGCGTCAATCGGTATTTAGTAACCTGCCTTCGCAATCGGGGTTCTGTGTAATATCTATGCATTTCACCGCTACACTACACATTCCAGCTACTTCAATACTATTCAAGATTAACAGTATCAACGGCAGTTCTACAGTTAAGCTGCAGGTTTTCACCGCTGACTTATCAACCCGCCTACGGACCCTTTAAACCCAATAAATCCGGATAACGCTCGCATCCTCCGTATTACCGCGGCTGCTGGCACGGAGTTT
+
CCCCCGGGGGGGGGGGGGGGGGGGGGGGGGGGGGGGGGGGGGGGGGGGGGGGGGGGGGGGGGGGGGGGGGGGGGGGGGGGGGGGGGGGGGGGGGGGGGGGGGGGGGGGGGGGGGGGGGGGGGGGGGGGGGGGGGGGGGGGGGGGGGGGGGGGGGGGGGGGGGGGGGGGGGGGGGGGFGFGGGGGGGGGGGGGGGGGGGGFFFFFFFFFFFFFFFFFFFFFFDFFFFFFF2>BBFFFFFFFFF@@DFFFFFFFFBD6?<@D@FFFFFFFFFF:>??0>BFF:B9;169BFF:B:24799??)
@M04999:289:000000000-L3R54:1:1101:14164:7065 2:N:0:397
TGAGACTACTCGGGTATCTAATCCTGTTCGCTACCCATGCTTTCGAGCCTCAGCGTCAGTAACAGACCAGAGAGCCGCCTTCGCCACTGGTGTTCTTCCATATATCTACGCATTTCACCGCTACACATGGAGTTCCACTCTCCTCTTCTGCGCTCAAGTCTCTCAGTTTCCGATGCTCTTCCTCAGTTAAGCTGAGGGCTTTCACATTCAGACTTAAAAGACCGCCTGCGCTCCCTTTACGCCCAATAAATCCGGACAACGCTTGCCACCTACGTATTACCGCGGCTGCTGGCACGTAGTT
+
CCCCCGGGGGGGGGGGGGGGGGGGGGGGGGGGGGGGGGGGGGGGGDGGGGGGGGGGGGGGGGGGGGGGGGGGGGGGGGGGGGGGGGGGGGGGGGGGGGGGGGGGGGGGGGGGGGGGGGGGGGGGGGGGGGGGGGGGGGGGGGGGGGGGGGGGDEGGGFGGGGGGGGGGGGGEEGGGFGFGGGGGGGGGGFCGGGEDGGGGFFFFFFFFFFF@EFFFFFFEFFBBF@FFF=@FFFFFFFFFDFFFD?@EFEECE9@FFFFFFFFBBBFFFFFFFFFFFFBF>:BF1;>>??24:3<04?026
@M04999:289:000000000-L3R54:1:1101:18694:7079 2:N:0:397
GACTACACGGGTATCTAATCCTGTTCGCTCCCCACGCTTTCGTCCATCAGCGTCAATCGGTATTTAGTAACCTGCCTTCGCGATCGGGGTTCTGTGTAATATCTATGCATTTCACCGCTACACTACACATTCCAGCTACTTCAATACTATTCAAGATTAACAGTATCAACGGCAGTTCTACAGTTAAGCTGCAGGTTTTCACCGCTGACTTATTAACCCGCCTACGGACCCTTTAAACCCAATAAATCCGGATAACGCTCGCATCCTCCGTATTACCGCGGCTGCTGGCACGGAGTTAGCC
+
CCCCCGGGGGGGGGGGGGGGGGGGGGGGGGGGGGGDGGGGGGGGGGGGGGGGGGGGGGGGGGGGGGEGGGGGGGGGGGGGGGFGGGGGGGGGGGGGGGGGGGGGGGGGGGGGGGGGGGGGGGGGGGGGGGGGGGGGGGGGGGGGGGGGGGGGGG8FGGGGGGFGGGGGGGGCGGGGFGFGGGFGGGFEGGGCFG6;FGGGFFFEFFFAFFECCCFFFFFAEFFFFF=@F@FFFFFFFF@FD@D3;CEFF@>FFFEF?FB?FFFFFB?DF92<:?2:):9>0>6;BBF??:?6>(-81).64
@M04999:289:000000000-L3R54:1:1101:22020:7082 2:N:0:397
TGACTACTGGGGTATCTAATCCTGTTTGCTACCCACGCTTTCGAGCATGAACGTCAGTGTTATCCCAGGAGGCTGCCTTCGCCATCGGTATTCCTCCACATCTCTACGCATTTCACTGCTACACGTGGAATTCTACCTCCCTCTGACACACTCTAGTTAGACAGTTTCAAATGCACGTCCCAAGTTGAGCTCGGGGATTTCACATCTGACTTATCTAACCGTCTGCGCTCGCTTTACGCCCAGTAATTCCGATTAACGCTCGCACCCTACGTATTACCTCGGCTGCTGGCACGTAGTTAGC
+
CCCCCGGGFGGGGGGGGGGGGGGGGGFGGGGGGGGGDGGGGGGFGGGGGCFEGGGGGGGGGGGGGGGGEEGGGGGGGGGGFGGGGGGGGGGGGGGGGGGGGGGGGGGGGGGGGGGGGGGGGGGGGGGFEFGGFGGGGGGGGGGGFDCCFGGGFGGFFGAFFGFGGFGGGGCFGGGGFGFCGG8@FGCFFGAFGCEGGGGGFFFFAAFFEFECAFFFFFFF5@9>BFAFFFFFFFFF=@F5=?0647<)<?;7<<,;47>D69BFF>FF(3(43<3):>)8?(8<9(5>(,(5:<((-.4).
@M04999:289:000000000-L3R54:1:1101:8811:7083 2:N:0:397
GCGGACTACAGGGGTATCTAATCCTGTTTGCTACCCACGCTTTCGTGCATGAACGTCAGTGTTATCCCAGTAGGCTGCCTTCGCCATCTGTATTCCTCCACATCCCTACGCATTTCACTGCTACACGTGGAATTCTACCTCCCTCTGACACACTCTAGTTACACAGTTTCAAATGCACTTCCCAAGTTGAGCTCGGGGATTTCACATCTGACTTATCTAACCGTCTGCGCTCGCTTTGCGCCCATCAACTCCTATTCACTCTCGCACCCCACGTATTCCCGCCGCTTCTGGCACGTATTTT
+
--,A6+@<F<@,6@FGFFFFF,,<CF@,E@CFC<EGC,8C@8<@F,C7,,CE,FE9D6@C<6CEEFG<@,,C,,@F<FG,CF,B,,@,96B<,5AFF?F=F=<F,=?<FBC,F=?<EGGDEF;EG<+946+,,9CACGGEFFCCED,,,9@,=6@E,47=,,@99+6,3=@,EC98<D+++?F@@,7@,26D,D+=>6+=9*3?;=FFE7*:61=+*++0<=):9)06A4AA2(-(5**)0(-(((/)(1/;.39.1?C)7/)3<17>?((((-,..-)43((70((,).4)()(.,-..)
@M04999:289:000000000-L3R54:1:1101:21878:7095 2:N:0:397
ATGACTACCGGGGTATCTAATCCTGTTCGCTCCCCACGCTTTCGTCCATCAGCGTCAATCGGTATTTAGTAACCTGCCTTCGCAATCGGGGTTCTGTGTAATATCTATGCATTTCACCGCTACACTACACATTCCAGCTACTTCAATACTATTCAAGATTAACAGTATCAACGGCAGTTCTACAGTTAAGCTGCAGGTTTTCACCGCTGACTTATCAACCCGCCTACGGACCCTTTAAACCCAATAAATCCGGATAACGCTCGCATCCTCCGTATTACCGCGGCTGCTGGCACGGAGTT
+
<CCCCGGGGGGGDFGGGGFGFGGGGFGGGGGGGGGGGGGDGGFGGGGGGGGGFGGGGEGCFEEGGGGGGGGGGFGGFGGGGGGE@CFFGEG>:EGGGGGGGGGAFFGGGCCFGGGGGGGGGGGGGGGFFGDGDFFGGGGFEGFCGGGGGGCFFGGCFDGADGFFFGGGGGCGGEGGEGFGGGGG6@FFFGFGGGFFDGFCFFFFFFFFB2@EE6FF4BFDE2>2>>DF22>;@F@;CE48@DD068ACCFE;@0/6;?1913>FB:9?<<0(-(,4:>961((443(37(((,4(,7<B
@M04999:289:000000000-L3R54:1:1101:21843:7113 2:N:0:397
CGACTACTCGGGTATCTAATCCTGTTTGCTCCCCACGCTTTCGCATCTCAGCGTCAGTATCTGTCCAGAAGGCCGCCTTCGCCACCGGTATTCCTCCACATCTCTACGCATTTCACCGCTACACGTGGAATTCTACCTTCCTCTACAATACTCCAGATAACCAGTTTTAAGTGCAATTCCCAGGTTGAGCCCGGGGCTTTCACACCTAACTTAATTATCCGCCTACATGCCCTTTACGCCCAGTCATTCCGATTAACGCTCGCACCCTCCGTATTACCGCGGCTTCTGGCACGGCGTTAGC
+
CCCCCGGGGGGGGGGGGGFGGGGGGGGGGGGGGGGGGGGGGGGGGFGGGGGGGGGGGGGGGGGGGGGGGGGGGGGGGGGGGGGGGFGGGEGGGGGGGGGFGGFGGGGGGGGGGGGGGGGGGGGGGGGGGGGGGGGGGGGFGGGGGGGGGGGGGGGGDGCFGGGGGGGGGGGGGGGGFGFF6866DFGFFFCGGGGGGGCFFFFFFAFFEBEE=AFFEAB8B=DFFFFFCEF@EFFEE@FFFD?1379.7?@(12;?449,43>02>B11?><:7?<B>F020>0(44440(,(-(-7>B64
@M04999:289:000000000-L3R54:1:1101:26926:7194 2:N:0:397
TTGGGGACTACTCGGGTATCTAATCCTGTTTGCTACCCACGCTTTCGAGCATGAACGTCAGTGTTATCCCAGGAGGCTGCCTTCGCCATCGGTATTCCTCCACATCTCTACGCATTTCACTGCTACACGTGGAATTCTACCTCCCTCTGACACACTCTAGTTTGACAGTTTCAAATGCACGTCCCAAGTTGAGCTCGGGGATTTCACATCTGACTTATCTAACCGTCTGCGCTCGCTTTACGCCCAGTACTTCCGATTAACGCTCGCCCCCTACGTATTACCGCGGCTGCTGGCACGTAGT
+
CCCCCGCE<EFFGGGGGGGGGGFFFGGGFGGGGGGGGGEFEGGGGGEGGGFGGG@FGFGCCGGGGGGGGGGGGGGGGGCFGGFGGC:FCCFGG8FFGFGGGGGG8FDGGGGGGGCBFGGGGDGGGGGGGGG7=BFDFGGGFGGGGGGFFCG9FFGFGCFC;ECFFGGGFGEAFFDGFFBF8DGGGFGGGFGGGG8DDGG6*9A?6BFCEEFEEC>AEFFF9AFBAAFB=E=@>DFF=DB66(1;11==E))69AF;??03>@>DF>90<1,43<B?BF?AA9:>(37;><DD>0,)(.3(-
@M04999:289:000000000-L3R54:1:1101:5300:7212 2:N:0:397
AGACTACTAGGGTATCTAATCCTGTTTGCTCCCCACGCTTTCGCATCTCAGCGTCAGTATCTGTCCAGAAGGCCGCCTTCGCCACCGGTATTCCTCCACATCTCTACGCATTTCACCGCTACACGTGGAATTCTACCTTCCTCTACAATACTCCAGATAACCAGTTTTAAGTGCAATTCCCAGGTTGAGCCCGGGGCTTTCACACCTAACTTAATTATCCGCCTACATGCCCTTTACGCCCAGTCATTCCGATTAACGCTCGCACCCTCCGTATTACCTCGGCTGCTGGCACGGAGTTAGC
+
CCCCCGGGGGCGGFFFGGFGGGGGECFF<FGFFGGGGG:FGGGGG>FEGGGGGFGGGGGFFGGGGGFGGFGGFGGDGDCFFFEGGGGEGDCFGGGGGFGGGGGGGGGFGEDGFGG<FFGCEEGGGGFGGFFGGGGGEGGGGGGGGGGGGGGGGGGGDDGGGGFF>?8DFDFDGGGGBFF??DDGFGCFGGGGGDG5D>7DA>FCABFFFFF<BFFAE@BC;B9925=4C3@FFFFFE;;DFFFE=AE?EC1/177;3;02;09919(-81((,.(4<<))((((48?B?0:7:(((-44<9
@M04999:289:000000000-L3R54:1:1101:12851:7217 2:N:0:397
TGGACTACCAGGGTATCTAATCCTGTTTGCTACCCACGCTTTCGAGCATGAACGTCAGTGTTATCCCAGGAGGCTGCCTTCGCCATCGGTATTCCTCCACATCTCTACGCATTTCACTGCTACACGTGGAATTCTACCTCCCTCTGACACACTCTAGTTAGACAGTTTCAAATGCACGTCCCAAGTTGAGCTCTGGGATTTCACATCTGACTTATCTAACCGTCTGCGCTCGCTTTACGCCCAGTAATTCCGATTAACGCTCGCACCCTACGTATTACCTCTGCTGCTGGCACGTAGTT
+
CCCCCGCGFGFGGGGGGGGGGGGGGGGGGGGGGGGGGGGGGGGGGGGGGGGGGGGGGGGGGGGGGGGGGFGG7FFFGGGGGGGGGGGGGGFGGGGGGGGGGGGGGGGGGGGGGGGGGGGGGFGGGGGAFGGGGGGGGGGGGGGGGGDGGF8EGGGGGEFAFGCEGGGGG8EFDDDGFCFGGGDGCFDCFGGFG,DCGGGGFFFFFFFFCEEFFFFFEFFFF>AFF>EAA@DBB>BBEFAE@>D2;:4?@??:((//96,2;?BFFFFF@1;<@>FB46<)5)42<?DBF0?8?1((.,:
@M04999:289:000000000-L3R54:1:1101:27246:7235 2:N:0:397
GACTACTCGGGTATCTAATCCTGTTCGCTCCCCACGCTTTCGTCCATCAGCGTCAATCGGTATTTAGTAACCTGCCTTCGCAATCGGGGTTCTGTGTAATATCTATGCATTTCACCGCTACACTACACATTCCAGCTACTTCAATACTATTCAAGACTAACAGTATCAACGGCAGTTCTACAGTTAAGCTGCAGGTTATCACCGCTGACTTATCAACCCGCCTACGGACCCTTTAAACCCAATAAATCCGGATAACGCCCGCATCCTCCGTATTACCGCGGCTGCTGGCACGGAGTTAGCC
+
CCCCCGD<F;7EFGGGF@EFGF<;CCFE@FF8FGGGGFCGGGECGCFGDFGEFG>@CEDFF8FAFEDFGFGGGGGC<B@ECBFEGFEEGFEFGF5@FGEGCFFGFFG9FCE;AE<,CBFCEFE;EGGG@F9E9DCFEFGFFGF;DFGGCGFDFFGCGFAFGG8@E9E8:EE6C>CDDGFGFFGGGFFGCFC7@?C;F+=C;CFA>EF>CFFFFFFFF>*7?25>B>DD@@2>5)/8C<=E6;@E36CE@29(,27@D>((2(,8(43489?<(,<BFFFB(1(-(350?(4<6(,4:2648
@M04999:289:000000000-L3R54:1:1101:20158:7265 2:N:0:397
GACTACACGGGTATCTAATCCTGTTTGTTCCCCACGCTTTCGCATCTCAGCGTCAGTATCTGTCCAGAAGGCCGCCTTCGCCACCGGTATTCCTCCACATCTCTACGCATTTCACCGCTACACGTGGAATTCTACCTTCCTCTACAATACTCCAGATAACCAGTTTTAAGTGCAATTCCCAGGTTGAGCCCGGGGCTTTCACACCTAACTTAATTATCCGCCTATATGCCCTTTACGCCCAGTCATTCCGATTAACGCTCGCACCCTCCGTATTACCGCGGCTGCTGGCACGGAGTTAGCC
+
CCCCCGGGGGGEEGGGGGGGGGGGGGGGGGGGGGGGGGGGGGGGGGGGGGGGGGGGGGGGGGGGGGGGGGDGGGGGGGGGGEGGGGGGGGGGGGGGGGGGGGGGGGGGGGGGGGGGGGGGGGGGGGGGGGGGGGGGGGGGGGGFGGGGGGGCGGGGGGGGGGFDFGGGGGGGGG?FFGFGGG6FFGGGGGGGDGGGGGGGFFFAEFFFBEFFCFFFCFA@FFFF4>EEFEFFFEFFFF>E?0@EAEC7?;;?@FFF0>?:9;69>633?14287AFF6>07>>BB3:3<<??902:14>B:
@M04999:289:000000000-L3R54:1:1101:10270:7274 2:N:0:397
TATGGACTACCGGGGTATCTAATCCTGTTTGCTACCCACGCTTTCGAGCATGAACGTCAGTGTTATCCCAGGAGGCTGCCTTCGCCATCGGTATTCCTCCACATCTCTACGCATTTCACTGCTACACGTGGAATTCTACCCCCCTCTGACACACTCTAGTTAGACAGTTTCAAATGCACGTCCCAAGTTGAGCTCGGGGATTTCACATCTGACTTATCTAACCGTCTGCGCTCGCTTTACGCCCAGTAATTCCGATTAACGCTCGCACCCTACGTATTACCGCGGCTGCTGGCACGTAGTT
+
CCCCCGGGGGGGGGGGGGGGGGGGGGGGGGGGGCGGGGGGGGGGGGF<FCFEECFGGGGGGGFFCFGGGGGFFGDFFGGGGGGGGGGGGGGGGGGGGGGGGGGGGGGGDGGGGGGGGGGGFGGGGGG@FGGGGGGGGGG=F?EGGGGG8EGGCGGGGGGFF8EAFFDGFFG8F,CFFGFG?FGGC@FFGGFGGFF5CGGDDFFFAFFCECFEEF+BEFFE68BBDFF2;@@BFFFFF@EF1?@FD@EC??<CE81::?FA06<:;FB>914<F???F?FAA?F040(2:?FB:0>68<F?B
@M04999:289:000000000-L3R54:1:1101:25003:7282 2:N:0:397
GTGACTACAGGGGTATCTAATCCTGTTCGCTACCCATGCTTTCGAACCTCAGCGTCAGTTACAGACCAGAGAGCCGCCTTCGCCACTGGTGTTCTTCCATATATCTACGCATTCCACCGCTACACATGGAGTTCCACTCTCCTCTTCTGCACTCAAGAAAAACAGTTTCAGCTGCACTTCCCCGGTTAAGCCGAGGGCTTTCACAGCTGACTTGTTCTCCCGCCTGCGTTCGCTTTACGCCCAATAAATCCGGACAACGCTTGCCACCTACGTATTACCGCGGCTGCTGGCACGTAGTT
+
CCCCCGGGGGGGGGGGGGGGGGGGGGGGGGGGGGGGGGGGGGGGFEFGGGGGGGGGGGGGGGGGGGGGGGGGGGGGGGGGGGGGGGGGGGGGGGGGGGGGGGGGGGGGGGGGGGGGGGGGGGGGGGGGGGGGGGGGGGGGGGGGGGGGGGGGGGGFGGFDFGGGGGGGGGGGGGGGFGFGGGGGGGGGFGGGGGGGGGGGFFFFFFFFFFFFFFFFFFFFFFFFFFF22;DDFFFF<E?EFF@1=E<CFFFFFBF9?BFB:<FFBDFFFFF?F?BF>FFFFB>>F>:?0:B:??<:43<
@M04999:289:000000000-L3R54:1:1101:17540:7295 2:N:0:397
GGACTACTGGGGTATCTAATCCTGTTCGCTACCCATGCTTTCGAACCTCAGCGTCAGTTACAGACCAGAGAGCCGCCTTCGCCACTGGTGTTCTTCCATATATCTACGCATTCCACCGCTACACATGGAGTTCCACTCTCCTCTTCTGCACTCAAGAAAAACAGTTTCAGCTGCACTTCCCCGGTTAAGCCGAGGGCTTTCACAGCTGACTTGTTCTCCCGCCTGCGTTCGCTTTACGCCCAATAAATCCGGACAACGCTTGCCACCTACGTATTACCGCGTCTGCTGGCACGTAGTTAGC
+
CCCCCGGFGGCGGGGGGGGGGGGGGGGGGGGGGGGGFGGGGGGFGGGGGGGGGGGGGGGGGGGGGGGFGGGGGGGGGGGGCGGGGGGGGGGGGGGGGGGFGGGGGGGFGGGGGGGGGEEGGGGGGGCCEEEGGGFGGGGGGGGGGGGGGGGGGGGGG?FGGGG8FGGGGFGGGGGGFGFGGGGGGGCEFFGDGEECDGGGFFFFFFFFFDBE=FFFFFFF5@FDBBFFFFDFFFFFF;DFFFF@;ACEEEF(17>?F9>FB?FFF?FBBFFF?B?BAA(9>323<AFF(:?B1:?084945
@M04999:289:000000000-L3R54:1:1101:3955:7297 2:N:0:397
TAGACTACTGGGGTATCTAATCCTGTTCGCTCCCCACGCTTTCGTCCATCAGCGTCAATCGGTATTTAGTAACCTGCCTTCGCAATCGGGGTTCTGTGTAATATCTATGCATTTCACCGCTACACTACACATTCCAGCTACTTCAATACTATTCAAGATTAACAGTATCAACGGCAGGTCTACAGTTAAGCTGCAGGTTTTCACCGCTGACTTATCAACCCGCCTACGGACCCTTTAAACCCAATAAATCCGGATAACGCTTGCCACCTCCGTTTTACCGCGGCTTCTGGCACGTAGTTAC
+
CCCCCFGGGGGGGGGGDGFGGGGGFGGFEGGGGGGGGGGGGGEGFGGEGGGGGGFGGEGFF7C6DFFGGGGGGGGGGFGGFFEGEGGGGEEFGGGCFGFEFGAEDECFFGGGGGFFGGEGGGFDDFGGD<FDEDCDEFG98DFFF8DAF8EFDGCGGGGGGGFGF=,==DFGEGGDA+;=DFGGFAEGGDFGGFFFF0;??CFFFDFFF9=EFA9BEFFFDABA@@B@2@=@@D=EFEFFF;<;()/6<3434;7(7)4(,81(5>B?7((,-).34<A399011(46<7?72127,45<)
@M04999:289:000000000-L3R54:1:1101:21476:7312 2:N:0:397
AAGCGACTACTAGGGTATCTAATCCTGTTCGCTCCCCACGCTTTCGTCCATCAGCGTCAATCGGTATTTAGTAACCTGCCTTCGCAATCGGGGTTCTGTGTAATATCTATGCATTTCACCGCTACACTACACATTCCAGCTACTTCAATACTATTCAAGATTAACAGTATCAACGGCAGTTCTACAGTTAAGCTGCAGGTTTTCACCGCTGACTTATCAACCCGCCTACGGACCCTTTAAACCCAATAACTCCGGATAACGCTCGCATCCCCCGTATTACCGCCGCTGCTGGCCCGGAGTT
+
CCCCCGGGGGGGGFGGGGGGGGGGGGGGGGGGGGGGGGGCGGBFGGGGGGGGGGGGFGGGGGGGGDGGGGGGGFGGCGFFGGGGGGEGGGG7FEEGGFFGGFFFAFGGGFFGGGFGGGGGGGEGGGGGGGGGGGGGGFGGGFGGGGFAFFGGFGGGFGDAFFFGGFFF8AGGGGGDEC?FFGGGGGCGGGGGFGGGGGGFFFFFFFFBFFFBFFFFFFFFFDAFFFFFF(55@@@F=;97C@@@D;@EA)77;7>031;@F68:9>9033((41?(442:914(4>13;?B::(-46((-.
@M04999:289:000000000-L3R54:1:1101:6256:7345 2:N:0:397
GACTACCAGGGTATCTAATCCTGTTTGCTCCCCACGCTTTCGCATCTCAGCGTCAGTATCTGTCCAGAAGGCCGCCTTCGCCACCGGTATTCCTCCACATCTCTACGCATTTCACCGCTACACGTGGAATTCTACCTTCCTCTACAATACTCCAGATAACCAGTTTTAAGTGCAATTCCCAGGTTGAGCCCGGGGCTTTCACACCTAACTTAATTATCCGCCTACATGCCCTTTACGCCCAGTCATTCCGATTAACGCTCGCACCCTCCGTATTACCGCGGCTGCTGGCACGGAGTTAGCC
+
CCCCCGGGGGGGGGGGGGGGGGGGGGGGGGGGGGGGGGGGGGFGGGGGGGGGGGGGGGGGGGGGGGGGGGGGGGGGGGGGGGGGGGGGGGGGGGGGGGGGGGGGGGGGGGGGGGGGGGGGGGGGGGGGGGGGGGGGGGGGGGGGGGGGGGGGGGGGGGGGGGGGGGGGGGGGGGFGFGFGGGFFGGGGGGGGGGGGGGGGFFFFEFFFFFFFFFFFFFFFFFFFFFFFFFFFFFFFFFFFF@FFFFFFEEF@FFC9417;BFFFB?FFFFF:BFFDA?6>6>FB?2:(3:7?40483:><:
@M04999:289:000000000-L3R54:1:1101:3944:7355 2:N:0:397
AGACTACCCGGGTATCTAATCCTGTTCGCTACCCATGCTTTCGAACCTCAGCGTCAGTTACAGACCAGAGAGCCGCCTTCGCCACTGGTGTTCTTCCATATATCTACGCATTCCACCGCTACACATGGAGTTCCACTCTCCTCTTCTGCACTCAAGAAAAACAGTTTCAGCTGCACTTCCCCGGTTAAGCCGAGGGCTTTCACAGCTGACTTGTTCTCCCGCCTGCGTTCGCTTTACGCCCAATAAATCCGGACAACGCTTGCCACCTACGTATTACCGCGGCTGCTGGCACGTAGTTAGC
+
CCCCCGGGGGGGGGGGGGGGGGGGGGGGGGGGGGGGGGGGGGGGGGGGGGGGGGGGGGGGGGGGGGGGGGGGGGGGGGGGGGGGGGGGGGGGGGGGGGGGGGGGGGGGGGGGGDGGGGGGGGGGGGGGFGGGGGGGGGGGGGGGGGGGGGGGGGGGGGGGGGGGGGGGGGGGGGGGFGFGGGGGGGGGGGGGGGGGGGGGFFFFFFFFFFF4:FFFEFFDA@FFBB9;@@D67;DEF6DDB@FFFA4EFFF9BF1:BF90<FFFFFFFBF(.)622)902,7>;>64?(40<?21<B<AD<
@M04999:289:000000000-L3R54:1:1101:22992:7357 2:N:0:397
TCGGGACTACTAGGGTATCTAATCCTGTTCGCTACCCATGCTTTCGAACCTCAGCGTCAGTTACAGACCAGAGAGCCGCCTTCGCCACTGGTGTTCTTCCATATATCTACGCATTCCACCGCTACACATGGAGTTCCACTCTCCTCTTCTGCACTCAAGAAAAACAGTTTCAGCTGCACTTCCCCGGTTAAGCCGAGGGCTTTCACAGCTGACTTGTTCTCCCGCCTGCGTTCGCTTTACGCCCAATAAATCCGGACAACGCTTGCCACCTACGTATTACCGCGGCTGCTGGCACGTAGTT
+
CCCCCGGGGGGGGGGGGGGGGGGGGGGGGGGGGDGGGGGGGGGGGGGGGGGGGGGGGGGGGGGGGFGGGGGGGGGGGGGGGGGGGGGGGGGGGGGGGGGGGGGGGFGGGGFGGGGGGGGGGGGGGGGGGGGGGGGGGGGGGGGGGGGGGGGGFFGGGGFGDFGGGGGGGGGGGGGGFGFGGGGGGGGGGDFGCF5CGGGGFFFFFFFFFFF=DFFFFFFFFFF=BFFFF6@FFFFFFFCFDFFFF1@;<<EFFF>0;F0106??0<FFFFFFFFB)<8:AA09>9;B9??F0<:818((,.
@M04999:289:000000000-L3R54:1:1101:25891:7372 2:N:0:397
GGACTACCCGGGTATCTAATCCTGTTTGCTACCCACGCTTTCGAGCATGAACGTCAGTGTTATCCCAGGAGGCTGCCTTCGCCATCGGTATTCCTCCACATCTCTACGCATTTCACTGCTACACGTGGAATTCTACCTCCCTCTGACACACTCTAGTTAGACAGTTTCAAATGCACGTCCCAAGTTGAGCTCGGGGATTTCACATCTGACTTATCTAACCGTCTGCGCTCGCTTTACGCCCAGTAATTCCGATTAACGCTCGCACCCTACGTATTACCGCGGCTGCTGGTACGTAGTTAGC
+
CCCCCGGGGGGGGGGGGGGGGGGGGGGGGGGGFGGGEGGGGGGGGGGCGGGGGGGGGFGGGGGFGGGGGGGGGGGGGGGGGGDGGGGGGGGGGGGGGGGGGGEFFGGGGGGGGGGGGGGGGGGGGEGGCDFFGGGGGGGGGGGGGGGGGGGGGGGGFGDGCFGDFGGGFGEGGGGGFGFDDGFGGGGCFDEFCEGG67DGFFFFFFFF=EE@CFFFEFFD>AFB2CA>B=9=FDFFF==D>DFFFFFFF?1733;4<;BF?FBFF>?:<F::2AFFFA?B>>9;6:>:2()-4.24<6:B<
@M04999:289:000000000-L3R54:1:1101:25943:7413 2:N:0:397
CAAGACTACCGGGGTATCTAATCCTGTTTGCTCCCCACGCTTTCGCATCTCAGCGTCAGTATCTGTCCAGAAGGCCGCCTTCGCCACCGGTATTCCTCCACATCTCTACGCATTTCACCGCTACACGTGGAATTCTACCTTCCTCTACAATACTCCAGATAACCAGTTTTAAGTGCAATTCCCAGGTTGAGCCCGGGGCTTTCACACCTAACTTAATTATCCGCCTACATGCCCTTTACGCCCAGTCATTCCGATTAACGCTCGCACCCTCCGTATTACCGCGGCTGCTGGCACGGATTTT
+
CCCCCGGGGGGGGGGGGGGGGGGGGGGGGGGGGGGGGGGGGGGGGGGGGGGGGGGGGGGGGGGGGGGGGGGGGGGGGGGGGGGGGGGGGGGGGGGGGGGGGGGGGGGGGGGGGGGGGGGGGGGGGGGGGGGGGGGGGGGGGGGGGGGGGGGGGGGGGGGGFGGGGGGGGGGGFFGGFGFGGGGGF6FGGGGGGGGGGGGGFFFFFFF>BFFBCFFACFFFFCFFFFFD;EEF;@EFEFFF@BFD0;<<ECFFE@??:243(444;19>?0:<B??F:BDF2720;>4:8?((.5(4244<)
@M04999:289:000000000-L3R54:1:1101:13959:7418 2:N:0:397
GACTACTGGGGTATCTAATCCTGTTTGATCCCCACGCTTTCGTGCTTCAGTGTCAGTTATAGTTTAGTAAGCTGCCTTCGCAATCGGAGTTCTGCGTGATATCTATGCATTTCACCGCTACACCACGCATTCCGCCTACCTCAAATATACTCAAGTCAACCAGTTTCAACGGCAATTTTATGGTTGATCCACAAACTTTCACCGCTGACTTAATTAACCACCTACGCACCCTTTAAACCCAATAAATCCGGATACCGCTCGCATCCTCCGTATTACCGCGGCTGCTGGCACGGAGTTAGCC
+
CCCCCGGCFFEGFGGGGGGCGGFFFGCFGGGFFFFDDFGGGGGFFGGGFGGFGGFFGGGGDAFGGD,EFCFFE@FDFGGFEEGGGG76CFDEFCCFGGEFAFGGGCGGGGGF?EEFCEF+8CF9AB:=7CFGG8C=CB@GGG8D8ECFGGGGGCFGGGGGGGF@DF=A3=EECE6D99DCDCFFG@8,@EFF,DC?+==+?=C:5BA*:9;*:BAA;CF@F>DB=9@):A=BF>E517@DFDD==@EF=(23(6.6196961:@9@4<:>?0<F294<>(-4691)).((5((4(4:>44)
@M04999:289:000000000-L3R54:1:1101:11975:7464 2:N:0:397
TGGACTACAGGGGTATCTAATCCTGTTTGCTCCCCACGCTTTCGCATCTCAGCGTCAGTATCTGTCCAGAAGGCCGCCTTCGCCACCGGTATTCCTCCACATCTCTACGCATTTCACCGCTACACGTGGAATTCTACCTTCCTCTACAATACTCCAGATAACCAGCTTTAAGTGCAATTCCCAGGTTGAGCCCGGGGCTTTCACACCTAACTTAATTATCCGCCTACATGCCCTTTACGCCCAGTCATTCCGATTAACGCTCGCACCCTCCGTATTACCGCGGCTGCTGGCACGGAGTT
+
CCCCCGGGGGGGGGGGGGGGGGGGGGGGGGGGFGGGGEGGGGGGG,FFGGGGGGGGGGGFGGGGGGGGGGGGGGGGGGGGGGGGGGGGGGDGGGGGGGGGGGGGGGGGGGGGGGGGGGGGGGGGGGGACEGGGGGFGGGGGGGGGGGGGGGGGGGGGGGFGGGFGGGGGGGFEFGGFGFGGGFF8EFGGCFGGECDGDDCAFFFFFFF4EFFFFFFFFFCF2>@@FFEF4BEFFFECF<B:9;@FFEFF?E;0487CC?FFFFFF;9?FFBFFFFFAFF?09((470:72:<<((,,44
@M04999:289:000000000-L3R54:1:1101:7593:7486 2:N:0:397
AGACTACTCGGGTATCTAATCCTGTTTGCTCCCCACGCTTTCGCATCTCAGCGTCAGTATCTGTCCAGAAGGCCGCCTTCGCCACCGGTATTCCTCCACATCTCTACGCATTTCACCGCTACACGTGGAATTCTACCTTCCTCTACAATACTCCAGATAACCAGTTTTAAGTGCAATTCCCAGGTTGAGCCCGGGGCTTTCACACCTAACTTAATTATCCGCCTACATGCCCTTTACGCCCAGTCATTCCGATTAACGCTCGCACCCTCCGTATTACCGCGGCTGCTGGCACGGAGTTAGC
+
CCCCCGGGGGGGGGGGGGGGGGGGGGGGGGGGGGGGGGGGGG@FGGGGGGGGGGGGGGGGGGGGGGGGGGGGGGGGGGGGGGGGGGGGGGGGGGGGGGGGGGGGGGGGGGGGGGGGGGGGGGGGGGGGGGGGGGGGGGGGGGGGGGFFFFGGGGGGGGFGGGGGGGGDFGGGDGGGFFFGGGGGGGGGFFGGDDE9DGGGFFFFFFFFEFFFFFFFEFFF>BFFFDBFFEBBFDF<C1;D962;=<CCCC@FF;DFFFBFF9019>66?B94(4(:AA0909297?::?:(5130(,44<2
@M04999:289:000000000-L3R54:1:1101:27693:7530 2:N:0:397
GACTACTCGGGTATCTAATCCTGTTCGCTACCCATGCTTTCGAGCCTCAGCGTCAGTAACAGACCAGAGAGCCGCCTTCGCCACTGGTGTTCTTCCATATATCTACGCATTTCACCGCTACACATGGAGTTCCACTCTCCTCTTCTGCACTCAAGTCTCTCAGTTTCCGATGCTCTTCCTCAGTTAAGCTGAGGGCTTTCACATTCAGACTTAAAAGACCGCCTGCGCTCCCTTTACGCCCAATAAATCCGGACAACGCTTGCCACCTACGTATTACCGCGGCTGCTGGCACGTAGTTAGC
+
CCCCCGGGGGGGGGGGGGGGGGGGGGGGGGGGGGGGGGGGGGGGGGGGGGGGGGGGGGGGGGGGGGGGGGGGGGGGGGGGGGGGGGGGGGGGGGGGGGGGGGGGGGGGGGGGGGGGGGGGGGGGGGFGGGGGGGGGGGGGGGGGGGGGGGGGFGGGGGGGGGGGFGGGGGGGGGGGFGFGGGGGGDCAFGGGGFGGGGGGFFFFFFFFFFFFFFFFCFFFFFFF4B2>>@BFFFFFF2@EFF(58AFFFFFF0@FFFF@@:?B:ADBB7?:?2::ABBF961,4;?:)4?0):<??BFFB<
@M04999:289:000000000-L3R54:1:1101:8906:7549 2:N:0:397
CGACTACTGGGGTATCTAATCCTGTTTGCTACCCACGCTTTCGAGCATGAACGTCAGTGTTATCCCAGGAGGCTGCCTTCGCCATCGGTATTCCTCCACATCTCTACGCATTTCACTGCTACACGTGGAATTCTACCTCCCTCTGACACACTCTAGTTAGACAGTTTCAACTGCACGTCCCAATTTGCGCTCGGGGATTTCACATCTGACTTATCTAACCGTCTGCGCTCGCTTTACGCCCAGTAATTCCTATTAACGCTCGCACCCTACGTATTACCGCGGCTGCTGGCTCGTAGTTAGC
+
C9A@@FGCF?CCCCD<F,6<C<FGFGGDEG<<@C6C++B@DD@,C@FFD<EFEGEB@CFG<CE,F@E,,,BB@@FCFEF<,FFFCC,8FDFE,A@FFFGGCFGGF?FA+,@BEFBAFG9EF;=F:?FCCGFGFC9>FFGGGGGGD,@DD88==8FGEF=D=A=EADFG::,=,EFGFF?=DDD,37=,@CE=?EED65;?C9FFFFA;A>8;8F@FF+@9>A@B):9@=FFF@(>EF@F)6;@FFCE<?9)<E?E)64:;;(4;BF::(4<?243.:4399(2((-),48()431<844<<
@M04999:289:000000000-L3R54:1:1101:15399:7570 2:N:0:397
CATGACTACAGGGGTATCTAATCCTGTTTGCTCCCCACGCTTTCGCATCTCAGCGTCAGTATCTGTCCAGAAGGCCGCCTTCGCCACCGGTATTCCTCCACATCTCTACGCATTTCACCGCTACACGTGGAATTCTACCTTCCTCTACAATACTCCAGATAACCAGTTTTAAGTGCAATTCCCAGGTTGAGCCCGGGGCTTTCACACCTAACTTAATTATCCGCCTACATGCCCTTTACGCCCATTCATTCCGATTAACGCTCGCACCCTCCGTATTACCGCGGCTGCTGGCACTGAGTTT
+
CCCCCGGGGGFGGGGGGGGGGGGGGGGGGGGGGGGGGGGGGGGGCFFGGGGGGGDGGGGGFGGGGGGGGGGGG?FGEGGGGGGGGGGGEGGGGGGGGGGGGFGGCGGFGGGGGGGGGGGGGGEGGGGGDGGCEFGGGGGGGGGGGGGGGGGEGGGFFGFE9DGGGGDFGGGD3EFGFDFGGGGGF+DFGCFGGG90C>DGFFFFEFFFF=>DEFF6@FCEAC9D=@2>@CCBFFFFF3C.;@6,,)1)<???46<<DCF?>?F9917-46?49<?FF2<A<BF0121?B0>?(,(.-):>.
@M04999:289:000000000-L3R54:1:1101:7382:7585 2:N:0:397
GACTACTGGGGTATCTAATCCTGTTTGCTACCCACGCTTTCGAGCATGAACGTCAGTGTTATCCTAGGAGGCTGCCTTCGCCATCGGTATTCCTCCACATCTCTACGCATTTCACTGCTACACGTGGAATTCTACCTCCCTCTGACACACTCTAGTTAGACAGTTTCAAATGCACGTCCCAAGTTGAGCTCGGGGATTTCACATCTGACTTATCTAACCGTCTGCGCTCGCTTTACGCCCAGTAATTCCGATTAACGCTCGCACCCTACGTATTACCGCGGCTGCTGGCACGTAGTTAGCC
+
CCCCCGGGGGGGGGGGGGGGGGGGGGGGG,EGFGGGGGGGGGGGG@FGGGGGGGGGGGGGGGGGGGGFGGGGGGGGGGGGGGGGGEFGGGGGGGGGGGGGGGGGGGGGGGGGGGGGGGGGGGGGGGGGGGGGGGGGGGGGGGGGGGGGGGGGGGGGGGGGGGGGGGGGGGGGGGFGFGFGG?GD>=DFGGGGEGGGGGGFFFFFFFFFFFFFFFFFFFFFFFFFEFFAFFFFFFFFDFFEFF;3?EC?CEFDFDFF(:;DF@;B>BF<B::<AFAAF?>>69>FF??FFFF?4:B?A)694
@M04999:289:000000000-L3R54:1:1101:5958:7588 2:N:0:397
TGACTACCCGGGTATCTAATCCTGTTTGCTACCCACGCTTTCGAGCATGAACGTCAGTGTTATCCCAGGAGGCTGCCTTCGCCATCGGTATTCCTCCACATCTCTACGCATTTCACTGCTACACGTGGAATTCTACCTCCCTCTGACACACTCTAGTTAGACAGTTTCAAATGCACGTCCCAAGTTGAGCTCGGGGATTTCACATCTGACTTATCTAACCGTCTGCTCTCGCTTTACGCCCAGTAATTCCGATTAACGCTCGCCCCCTACGTATTACCTCGGCTGCTGGCACGGAGGTAGC
+
CCCCCGGGGGGGGGGGGGGGGGGGGGGGGGGGGGGGGGGGGGGCGGGGGCFGGGGGGGGGGGGGGGGGGGGGGGGGGGGGGGGGGGEGGGGGGGGGGGGGGGGGGGGGGGGGGFFGGGGGGGGGGGGGGGGGGGGGGFFGGGGFGGGGFFGGGGGGEEFGDFGGFGGGGGGGGGGGFGFDGFFGGGFFGGDDE6CDGGGGFAFFFA8+>AE@AAFFC;ABFFFF9C*>*652>B>46255857BECFE34(6;;?FFFF@<96((4>>?<0(3654AB)44(4-(-40(8(50(((,-522
@M04999:289:000000000-L3R54:1:1101:6420:7642 2:N:0:397
CGACTACTGGGGTATCTAATCCTGTTTGCTCCCCACGCTTTCGCATCTCAGCGTCAGTATCTGTCCAGAAGGCCGCCTTCGCCACCGGTATTCCTCCACATCTCTACGCATTTCACCGCTACACGTGGAATTCTACCTTCCTCTACAATACTCCAGATAACCAGTTTTAAGTGCAATTCCCAGGTTGAGCCCGGGGCTTTCACACCTAACTTAATTATCCGCCTACATGCCCTTTACGCCCAGTCATTCCGATTAACGCTCGCACCCTCCGTATTACCGCGGCTGCTGGCACGGAGTTAGC
+
CCCCCGGGGGGGGGGGGGGGGGGGGGGGGGGGGGGGGGGGGGGGGCFGGGGGGGGGGGGGGGGGGGGGGGGFGGGGGGGGGGGGGGGGGGGGGGGGGGGGGGGGGGGGGGGGGGGGGGGGGGGGGGGGGGGGGGGGGGGGGGGGGGGFDEGGGGGGCGGGGGGGFGFEFGGGGGGFFGFGGGGGGGCFGGGGGGGGGGGGFFFFFFFFEFFFFFFFFFF6?BDF@B>ECE@BEFECFFFE@<7@<4CEFFE<D<6EF@9<?>>>FF?1,:B?B:?AFF?FF>F>11:?>B?>B9;BFFBF<
@M04999:289:000000000-L3R54:1:1101:23516:7652 2:N:0:397
TCGACTACCGGGGTATCTAATCCTGTTCGCTACCCATGCTTTCGAACCTCAGCGTCAGTTACAGACCAGAGAGCCGCCTTCGCCACTGGTGTTCTTCCATATATCTACGCATTCCACCGCTACACATGGAGTTCCACTCTCCTCTTCTGCACTCAAGAAAAACAGTTTCAGCTGCACTTCCCCGGTTAAGCCGAGGGCTTTCACAGCTGACTTGTTCTCCCGCCTGCGTTCGCTCTACGCCCAATAAATCCGGACAACGCTTGCCACCTACGTATTACCGCGGCTGCTGGCACGTAGTT
+
CCCCCGGGGGGGGGGGGGGGGGGGGGGGGGGGGGGGGGGGGGGGDFGGGGGGGGGGEGGGGGGGGGGGGGGGGGGGGGGGGGGGGGGGGGGGGGGGGGGGGGGGGGGGGGGGGGGGGGGGGGGGGGGGGGGGGGGGGGGGGGGGGGGGGGGGGGGFFGGGGGGGGGGGGGGGGGGGFGFGGGFGDGGGGGGGGGGGGGGGFFFFFFFFFFFFFFFFFFFFFFFFFFFFFFFFF@FFFFFFFFFFFFBFFFFBBFFFFF>B?????FFFF?>??8A?BFFFF>F>BFFFFFFFFB4<,-6
@M04999:289:000000000-L3R54:1:1101:25956:7653 2:N:0:397
GCAGACTACCCGGGTATCTAATCCTGTTTGCTACCCACGCTTTCGAGCATGAACGTCAGTGTTATCCCAGGAGGCTGCCTTCGCCATCGGTATTCCTCCACATCCCTACGCATTTCACTGCTACACGTGGAATTCTACCTCCCTCTGACACACTCTAGTTAGACAGTTTCAAATGCACGTCCCAAGTTGAGCTCGGGGATTTCACATCTGACTTATCTAACCGTCTGCGCTCGCTTTACGCCCAGTAATTCCGATTAACGCTCGCACCCTACGTATTCCCGCGGCTGCTGGCACGTAGT
+
CCCCCGGGGGGGGGGGGGGGGGGGGGGGGGGGGGGGGGGGGFGGGGGGGGGGGGGGGGGGGGGGGGGGGGGGGGGGGGGGGGGGGGGGGGGGGGGGGGGGGGGDFGGGGGGGGGGGGGGGGGGGGGGGGGGGGGGGGGGGGGGGGGGGGGGGGGGGGGGGFGGGGGGGGGGGFGGGFG?FGGGDDFGGCDEEGFGGDDCDFFFFFFFFFEFFFFFFFFFFF>ADFF=E==B>=@FFFCCDFFF<;EE3C?CCFF@FDCEFFF;07;>>BF??BFF<:)5<6991>>9??0(41>,40(4
@M04999:289:000000000-L3R54:1:1101:17617:7679 2:N:0:397
CTAGACTACCCGGGTATCTAATCCTGTTTGCTCCCCACGCTTTCGCATCTCAGCGTCAGTATCTGTCCAGAAGGCCGCCTTCGCCACCGGTATTCCTCCACATCTCTACGCATTTCACCGCTACACGTGGAATTCTACCTTCCTCTACAATACTCCAGATAACCAGTTTTAAGTGCAATTCCCAGGTTGAGCCCGGGGCTTTCACACCTAACTTAATTATCCGCCTACATGCCCTTTACGCCCAGTCATTCCGATTAACGCTCGCACCCTCCGTATTACCGCGGCTGCTGGCACGGAGTTT
+
CCCCCGGGGGGGGGGGGGGGGGGGGGGGGGGGGGGGGGGGGGGGGGGGGGGGGGGGGGGGGGGGGGGGGGFGGGGGGGGGGGGGGGGGGGGGGGGGGGGGGGGGGGGGGGGGGGGGGGGGGGDGGGGGGGGGGGGGGGGGGGGGGGGGGGGGGGGGGGAFGGGGGGGGGGGFEGGGFGFGGGGGFGGGGGGGGGGGDGGGFFFFFFFEBFEFFFFFFFFFFEFFFFFFEF?EFFE@ECE>@BFD?EEFEFFFFFFF@FB:>FF>FFFFF:?B>2::?ABA<;>6((-1:?0:(<:049B8)
@M04999:289:000000000-L3R54:1:1101:10655:7718 2:N:0:397
TAGGACTACTGGGGTATCTAATCCTGTTTGCTCCCCACGCTTTCGCATCTCAGCGTCAGTATCTGTCCAGAAGGCCGCCTTCGCCACCGGTATTCCTCCACATCTCTACGCATTTCACCGCTACACGTGGAATTCTACCTTCCTCTACAATACTCCAGATAACCAGTTTTAAGTGCAATTCCCAGGTTGAGCCCGGGGCTTTCACACCTAACTTAATTATCCGCCTGCATGCCCTTTACGCCCAGTCATTCCGATTAACGCTCGCACCCTCCGTATTACCGCGGCTGCTGGCACGGAGTT
+
CCCCCGGGGGGGGGGGGGGGGGGGGGGGGGGGGGGGGGGGGGGGGGGGGGGGGFGGGGGGGGGGGGGGGGGGFGGGGGGGGGGGGGGGGDFEGGGGGGGGGGGGGGGFGGGGGGGGGGGGGEGGGGGGFGGGGGGGGGGGGGGGGFGFGFFGGGGGGGFGC=FFGGGGGGGCFGGGFGFFCFGGGDFGGGFGFGGGGDDGFFFFFFFFFFFFFFFFEFFFFFFFD@DDBF4B=BFFFFFBFFF6;;EEEEFFE,;1?CE02??>F0>BFFFFFF<<:<AA60(4;9>FFFBF:2:97(37
@M04999:289:000000000-L3R54:1:1101:21860:7783 2:N:0:397
GACTACCAGGGTATCTAATCCTGTTTGCTCCCCACGCTTTCGCATCTCAGCGTCAGTATCTGTCCAGAAGGCCGCCTTCGCCACCGGTATTCCTCCACATCTCTACGCATTTCACCGCTACACGTGGAATTCTACCTTCCTCTACAATACTCCAGATAACCAGTTTTAAGTGCAATTCCCAGGTTGAGCCCGGGGCTTTCACACCTAACTTAATTATCCGCCTACATGCCCTTTACGCCCAGTCATTCCGATTAACGCTCGCACCCTCCGTATTACCGCGGCTGCTGGCACGGAGTTAGCC
+
CCCCCGGGGGGGGGGGGGGGGGGGGGGGGGGGGGGGGGGGGGGGGGGGGGGGGGGGGGGGGGGGGG@FFGFGGGGGGGGGGGGGGGGGEGGGGGGGGGGGGGGGGGGGGGGGGGGGGGGGGGGEGGGGGGGGGGGGGGGGGGGFGGGGGGGGGGGFGGGGGGGGGGGDFGGGGGGGFGFCFFGFGGFCFFGGGGGDDGFGFFFFFFFADFFF=FFCFFFDFFFFFFFFFFFFBB=<FFFF?(.7>EFFFF<DFDFF;>?D>;6B6?:BFF?FFFFBF:B9B>96<?008?D?091<?D9<7
@M04999:289:000000000-L3R54:1:1101:13494:7814 2:N:0:397
GGGACTACCGGGGTATCTAATCCTGTTTGCTACCCACGCTTTCGAGCATGAACGTCAGTGTTATCCCAGGAGGCTGCCTTCGCCATCGGTATTCCTCCACATCTCTACGCATTTCACTGCTACACGTGGAATTCTACCTCCCTCTGACACACTCTAGTTAGACAGTTTCAAATGCACGTCCCAAGTTGAGCTCGGGGATTTCACATCTGACTTATCTAACCGTCTGCGCTCGCTTTACGCCCAGTAATTCCGATTAACGCTCGCACCCTACGTATTACCGCGGCTGCTGGCACGTAGTT
+
CCCCCGGGGGGGGGGGGGGGGGGGGGGGGGGGGGGGGGGGGGGGGGGGGGGGGGGGGGGGGGFGGGGGGGGGGGGGGGGGGGGGGGGGGFFFGGGGGGGGGGGGGGGGGGGGGGGGGGFGGGGGGGG<FGDGGFGGGGGGGGGGGGGFGGGGGGGGGGGGGGGGGGGGGGGGGFGGBDFGGGG8DGFGGDGGGCCDGGGGFFEFFFAFEECEEAFFFFFE;>@AB=E>=BFFFFDFCCDFBF;66)1?EEC@;DDFFC21;?F0;>28?7<<?F<?2<A:>>FFF6??7>BB,:??2(.
@M04999:289:000000000-L3R54:1:1101:27052:7832 2:N:0:397
GGACTACAAGGGTATCTAATCCTGTTCGCTCCCCACGCTTTCGTCCATCAGCGTCAATCGGTATTTAGTAACCTGCCTTCGCAATCGGGGTTCTGTGTAATATCTATGCATTTCACCGCTACACTACACATTCCAGCTACTTCAATACTATTCAAGATTAACAGTATCAACGGCAGTTCTACAGTTAAGCTGCAGGTTTTTACCGCTGACTTATCAACCCGCCTACGGACCCTTTAAACCCAATAAATCCGGATAACGCTCGCATCCTCCGTATTACCGCGGCTGCTGGCACGGAGTTAGC
+
AACC,CFF<D@CFDEGGGFA@E9-;CEG>GGCFCFGEGE7BE@FGGGCF@9FCCGC@FFGCFACFAGGGGFGGDGGG9?FF@:@FFB,6FCFEGF@<F9@A,@@=EF<?<EFDFFEGDFC@E?FFFGGDD8AF49=8B8FCFGD;,=?GFD=,,6=DGGFA=FECDGGF8DC6@=C6+CF@F?D>FDF,EFFFGGGG6:0*53A<>B*)18*9FA6=A9ABAAD9>-((8>>D()174>A;?1(5;465(6(3:;EFD68@>(34>?2A:03072AF2363(4(1::?::27?(,2<:AF9
@M04999:289:000000000-L3R54:1:1101:23650:7866 2:N:0:397
GACTACTCGGGTATCTAATCCTGTTCGCTACCCATGCTTTCGAACCTCAGCGTCAGTTACAGACCAGAGAGCCGCCTTCGCCACTGGTGTTCTTCCATATATCTACGCATTCCACCGCTACACATGGAGTTCCACTCTCCTCTTCTGCACTCAAGAAAAACAGTTTCAGCTGCACTTCCCCGGTTAAGCCGAGGGCTTTCACAGCTGACTTGTTCTCCCGCCTGCGTTCGCTTTACGCCCAATAAATCCGGACAACGCTTGCCACCTACGTATTACCGCGGCTGCTGGCACGTAGTTAGCC
+
CCCCCGGGGGGGGGGGGGGGGGGGGGGGGCFGGGGGGGGGGGFGGGGGGGGGGGGGGGGGGGGGGGGGGGGGGGGGGGGGGGGGGGGGGGGGGGGGGGGGGGGGGGGGGGGGGGGGGGGGGGGGGGGGGGGGGGGGGGGGGGGGGGGGGGGGGCCCDGGGGGGGGGGGFEGGFFGGFGFGGGDEGGFGGGGGDGGGGGG>9@>8FFFFFFFFFFFFFFFFFFF2@>FFFFFFFFEE?D;E?<@@EFFFFF9?FFFFFFFFF<7ABFFFFFB?FFFFF(217>FFF:?2027?<<?B:A2A4
@M04999:289:000000000-L3R54:1:1101:22766:7870 2:N:0:397
CGACTACAAGGGTATCTAATCCTGTTTGCTCCCCACGCTTTCGCATCTCAGCGTCAGTATCTGTCCAGAAGGCCGCCTTCGCCACCGGTATTCCTCCACATCTCTACGCATTTCACCGCTACACGTGGAATTCTACCTTCCTCTACAATACTCCAGATAACCAGTTTTAAGTGCAATTCCCAGGTTGAGCCCGGGGCTTTCACACCTAACTTAATTATCCGCCTACATGCCCTTTACGCCCAGTCATTCCGATTAACGCTCGCACCCTCCGTATTACCGCGGCTGCTGGCACGGAGTTTGC
+
CCCCCGGGGFGGGGGGGGGGGGGGGGGGGGGGGGGGGGGGGGGGGGGGGGGGGGGGGGGGGGGGGGGGGGGGGGGGGGGGGGGGGGGGGGGGGGGGGGGGGGGGGGGGGGGGGGGGGGGGGGGGGGGEGGGGGGGGGGGGGGGGGGGGGGGGGGGGDFCFGGGGGGGGFGEFFGGGFGFGGF?DFGGGGGGGD6>DGGGGFFFFFEFFFFFFFFFFEFFF>BFDFFFF?EFFFFE3><?FFFD@FFFEFFF<FFDEC(7DFFFFB9BBFF0::?FAFB(6((1;FFF?FF73(((4<?)--
@M04999:289:000000000-L3R54:1:1101:12336:7950 2:N:0:397
GACTACTCGGGTATCTAATCCTGTTTGCTCCCCACGCTTTCGCATCTCAGCGTCAGTATCTGTCCAGAAGGCCGCCTTCGCCACCGGTATTCCTCCACATCTCTACGCATTTCACCGCTACACGTGGAATTCTACCTTCCTCTACAATACTCCAGATAACCAGTTTTAAGTGCAATTCCCAGGTTGAGCCCGGGGCTTTCACACCTAACTTAATTATCCGCCTACATGCCCTTTACGCCCAGTCATTCCGATTAACGCTCGCACCCTCCGTATTACCGCGGCTGCTGGCACGCAGTTAGCC
+
CCCCCGGGGGGGGGGGGGGGGGFGGGGGGGGGGGGGGGGGGGGGGGGGGGGGGGGGGGGGGCFGDC@FGGGGGGGGGGGFGGGGGFGGCGGGGGGGGGGGGGGGGGGGEEGGGFGGGFGGGGG7FFE@DFGGGGGGGGGGGGGGGFGGGGGGGGGGGGGGGGGGGGGGGGGAGFGGFGFGGFFGGEF?FCFEE5EDGGGGFFFFFFFFFFFE4FFFFFFFFFFFD(@E=@FFFFCC@FFF;<;<AEC?C171<0CEFFFF>B>>4?261>B07?AFF<>>09B;:7:(4(8:(14:B94<:
@M04999:289:000000000-L3R54:1:1101:20672:8048 2:N:0:397
TGACTACCAGGGTATCTAATCCTGTTTGCTCCCCACGCTTTCGCATCTCAGCGTCAGTATCTGTCCAGAAGGCCGCCTTCGCCACCGGTATTCCTCCACATCTCTACGCATTTCACCGCTACACGTGGAATTCTACCTTCCTCTACAATACTCCAGATAACCAGTTTTAAGTGCAATTCCCAGGTTGAGCCCGGGGCTTTCACACCTAACTTAATTATCCGCCTACATGCCCTTTACGCCCAGTCATTCCGATTAACGCTCGCACCCTCCGTATTACCGCGGCTGCTGGCACGGAGTTAGC
+
CCCCCGGGGGGGGGGGGGGGGGGGGGGGGGGGGGGGGGGGGGDGGGGGGGGGGGGGGGGGGGGGGGGGGGGGGGGGGGGGGGGGGGGGGGGGGGGGGGGGGGGGGGGGGGGGGGGGGGGGGGGGGGGEGGGGGGGGGGGGGGGGGGGGGGGGGGGGGGGGGGGGGGGGGGFFGGGGFGFGGGGGGGGGFGGGGGGGGGGGFFFFFFFFFFFFE:FFFFFFBFFD=DFFFFFFEFFFFFFFB@@FF@EEEFFFF?F?CDFFFF>FFFFBF?FF:??ABF?F6>>FBFF7?F0>:49BBFFA4
@M04999:289:000000000-L3R54:1:1101:17321:8084 2:N:0:397
GTTGGGACTACCGGGGTATCTAATCCTGTTCGCTCCCCACGCTTTCGTCCATCAGCGTCAATCGGTACTTAGTAACCTGCCTTCGCAATCGGGGTTCTGTGTAATATCTATGCATTTCACCGCTACACTACACATTCCAGCTACTTCAATACTATTCAAGATTAACAGTATCAACGGCAGTTCTACAGTTAAGCTGCAGGTTTTCACCGCTGACTTATCAACCCGCCTACGGACCCTTTAAACCCAATAAATCCGGATAACACTCGCATCCTCCGTATTACCGCGGCTGCTGGCACGGAGT
+
CCCCCGGGGGGGGGGGGGGGGGGGGGGGGGGGGGGGGGGGGGGGGGGGGGGGGGGGGGGGGGGGGGGGGGGGGGGGGGGGGGGGGGGGGGGGGGGGGGGGGGGGGGGGGGGGGGGGGGGGGGGGGGGGGFGGGGGGGGGGGGGGGGGGGGGGGGGGGGGGGGGGGGGGGGGGGGGDEGFGGGGGGGGGGGGGCFGFGGGGFFFFFFFF=BB@BFFFFFFFFFFF=@>@DF17;BFFFFFFEEFF;@7@@7CEFFF9BF0A?AFFFFFF19BBA?B?18:<DA:6>1>F6?FF0:BF?9194
@M04999:289:000000000-L3R54:1:1101:6267:8112 2:N:0:397
GACTACTAGGGTATCTAATCCTGTTTGCTCCCCACGCTTTCGCATCTCAGCGTCAGTATCTGTCCAGAAGGCCGCCTTCGCCACCGGTATTCCTCCACATCTCTACGCATTTCACCGCTACACGTGGAATTCTACCTTCCTCTACAATACTCCAGATAACCAGTTTTAAGTGCAATTCCCAGGTTGAGCCCGGGGCTTTCACACCTAACTTAATTATCCGCCTACATGCCCTTTACGCCCAGTCATTCCGATTAACGCTCGCACCCTCCGTATTACCGCGGCTGCTGGCACGGAGTTAGCC
+
CCCCCGGGGGGGGGGGGGGGGGGGGGGGGGGGGGGGGGGGGGGGGGFGGGGGGGGGGGGGGGGGGGGGGGGGGGGGGGGGGGGGGGGGGGGGGGGGGGGGGGGGGGGGGGGGGGGGGGGGGGGGGGGGGGGGGGGGGGGGGGGGGGFGGGGGGGGGGGGGGGGGGGGGGGGCGGGGFGFGGGGGGFGGGFFGGGGGGGGGFFFFFFFFFFFFFFFFFFF=FFFFFF?CEFFFFFFFF?0>D;@@A36ECF;<@@EF@FFFFF>B>B:::9<F?>AA906>0>BB(42043<:99(4?A923
@M04999:289:000000000-L3R54:1:1101:13445:8117 2:N:0:397
CTGACTACAGGGGTATCTAATCCTGTTCGCTCCCCACGCTTTCGTCCATCAGCTTCAATCGGTATTTAGTAACCTGCCTTCGCAATCGGGGTTCTGTGTAATATCTATGCATTTCACCGCTACACTACACATTCCAGCTACTTCAATACTATTCAAGATTAACAGTATCAACGGCAGTTCTACAGTTAATCTGCCGGTTTTCACCGCTGACTTATCAACCTGCCTACGTACCCTTTACACCCAATAAATCCGGATAACGCTCGCATCCACCTTATTACCGCTCCTCCTGCCACGGAGTTAC
+
-A,,866,6;6F+866CCC,6;666;C<F:@CF@@C7@FCEGF@CFG,<E@,,,6C6,CF@F@<@EF@,C,C,AF8<<5?F@,,8B,FEC>>FEF<:CA9FE<<F<,?FG<=<EG<@A+4CEEAFG8A<F=A;;@=,,4,=@DA3===DDAC;@,,446@4@=FA=8CC3D=>6C800?99D+7,@=DD,@D,=,=0=9@9@<FF*@90):AA@9B/BA5*-:>BFF>455(8>B)@**45(/-5).7)/.6((((/),(2,((.29().(().6)6).,-((-,((.)(,52160(-,))
@M04999:289:000000000-L3R54:1:1101:27064:8129 2:N:0:397
GACTACCGGGGTATCTAATCCTGTTTGCTCCCCACGCTTTCGCATCACAGCGTCAGTATCTGTCCAGAAGGCCGCCTTCGCCACCGGTATTCCTCCACATCTCTACGCATTTCACCGCTACACGTGGAATTCTACCTTCCTCTACAATACTCCAGATAACCAGTTTTAAGTGCAATTCCCAGGTTGAGCCCGGGGCGTTCACACCTAACTTAATTATCCGCCTACATGCCCTTTACGCCCAGTCATTCCGATTAACGCCGGCACCCTCCGTATTACCGCGCCTGCTGGCACGGACTTAGCC
+
CC@CBEGEEBCFEDEGGFDFGGCCFGGGGGEFBEGGGFCEF,@@,@,CC<@CFFEGGDECFFFGAF8ECFGGGGGGGGGF7=CEGCFG+BFEFFEGFFG<FEEFC?=@FE74C,9FB@C+@,A::F:?9?=BEFBE=DCBFFGCF82=AGDFG?8=BEAGG8E=;==FG8E,3E:<9FA?;C+5E:?D87:E7ED9)2:DFF8A>;AADEEA<++39FC<FFF0;E4.=;;43;C92(9E1((.9AFF<(2,(4<90((((-(-4808?B?:3?AF)((-3(38:?).848:09((.6:2,
@M04999:289:000000000-L3R54:1:1101:25718:8129 2:N:0:397
GGGGGACTACTAGGGTATCTAATCCTGTTTGCTACCCACGCTTTCGAGCATGAACGTCAGTGTTATCCCAGGAGGCTGCCTTCGCCATCGGTATTCCTCCACATCTCTACGCATTTCACTGCTACACGTGGAATTCTACCTCCCTCTGACACACTCTAGTTAGACAGTTTCAAATGCACGTCCCAAGTTGAGCTCGGGGATTTCACATCTGACTTATCTAACCGTCTGCGCTCGCTTTACGCCCAGTAATTCCGATTAACGCTCGCACCCTACGTATTACCGCGGCTGCTGGCACGTAGTT
+
CCCCCGGGGGGGGGGGGGGGGGGGGGGGGGGGGGGGGGGGGGGGGGGGGGGGGGGGGGGGGGGGGGGGGGGGGGGGGGGGGGGGGGGGGGGGGGGGGGGGGGGCFGGGGGGGGGGGGGGGGGGGGGGGGGGGGGGGGFGGGGFGGGGGGGGGGGGGGGGGGGGGGGGGGGGGGFGGFGFCGGGGFGGGGGGGGGGDCGGD5AFFFFFFFFF@EFFFEFFFFFF9AA>4>4==FFFFDF9A?FBFDFFFFFEFFFFFFFFFFFDD>>0>>B8?<(,5AB>A26>B>969?FF??14642??<
@M04999:289:000000000-L3R54:1:1101:3713:8143 2:N:0:397
GACTACAGGGGTATCTAATCCTGTTTGCTCCCCACGCTTTCGCATCTCAGCGTCAGTATCTGTCCAGAAGGCCGCCTTCGCCACCGGTATTCCTCCACATCTCTACGCATTTCACCGCTACACGTGGAATTCTACCTTCCTCTACAATACTCCAGATAACCAGTTTTAAGTGCAATTCCCAGGTTGAGCCCGGGGCTTTCACACCTAACTTAATTATCCGCCTACATGCCCTTTACGCCCAGTCATTCCGATTAACGCTCGCACCCTCCGTATTACCGCGGCTGCTGGCACGGAGTTAGCC
+
CCCCCGGGGGGGGGGGGGGGGGGGGGGGGGGGGGGGGGGGGGGGGGGGGGGGGGGGGGGGGGGGGGGGGG8EGGGGGGGGGGGGGGGGGGGGGGGGGGGGFGGGGGGGFGGGGGGGGGGGGGGGGGGGGGGGGGGGGGGGGGGFGFGFFDGDFGGFGGGGGGGGGGGGGGGGGGGGFG?FGGDGGGGGFGGGEDGDGGGFFFFFFFFFBEEFEFAFFAF?FF?@FFFFE:DFFFFF@F3B@FF@EFEEFFFF;DCF20?FFF>F>::<F63(:B<BA?>B6991(2,3?BF00(,8(.6-.
@M04999:289:000000000-L3R54:1:1101:15552:8151 2:N:0:397
TCTTAGACTACAAGGGTATCTAATCCTGTTTGCTACCCACGCTTTCGAGCATGAACGTCAGTGTTATCCCAGGAGGCTGCCTTCGCCATCGGTCTTCCTCCACATCTCTACGCATTTCACTGCTACACGTGGAATTCTACCTCCCTCTGACACACTCTAGTTAGACAGTTTCAAATGCACGTCCCAAGTTGAGCTCGGGGATTTCACATCTGACTTATCTAACCGTCTGCGCTCGCTTTACGCCCAGTAATTCCGATTAACGCTCGCACCCTACGTATTACCGCGGCTGCTGGCACGTAGT
+
CCCCCGGGGGGGGGGGGGGGGGGGGGGGGGGGGGGGGGGGGGGGGGGGGGGGGGGGGGGGGGGGGGGGGGGGFGEGGGGGGGGGGGGGGGGGG,CFGGGGGGGGGGGGGGGGGGGGGGGGGGGGGGFGGGGGGGGGGGGGGGGGGGGGGGGGGGGGGGGEGGGCEGGGGGGGGGGGFGFGGGGGGGCFFFEGGGFGGGGGFFFFFFFFFEF5AFFFFFFFF7=CBFDF@EBAFFFFFFFFF9@29D0=9CCEFFED?DDFE?9@@6@;B>FF??0?>BF<<>BBBB02>F?>2::D<BB<<
@M04999:289:000000000-L3R54:1:1101:9627:8200 2:N:0:397
GACTACAGGGGTATCTAATCCTGTTCGCTCCCCACGCTTTCGTCCCTCAGCGTCAATCGGTATTTTGTAACCTGCCTTCGCAATCGGGGTTCTGTGTAATATCTATGCATTTCACCGCTACACTACACATTCCAGCTACTTCAATACTATTCAAGATTAACAGTATCAACGGCATTTCTACAGTTATGCTGCAGCTTTTCACCGCTTACTTATCAACCCGCCTACGTACCCTTTATACCCAATAACTCCGTCTAACTCTCGCATCCTCCGTATTACCGCCGCTGCTGGCTCGGCGTTAGTC
+
-6ACCGCEF7+FCFEFF<E,CF<6E<F+F6CFCFF@FCFGG:FGG,CF<<,FFGD7FFC7FCFGG,,:<E6CC<FGGFFF:,8@F<,++8F<F<F,F,,@BCFG,E,,EFGFF,95+>=+@,=F:D8F<FGG9,4DFFGDFG,,@,=ADEDG8,,,EDA,3:@=;FE8316+3=+=2?E9?9+@;E,,@C@C,,,5?CC71+5090**:EE5=++;8F*/994)7(-./(>B:>***1763(()/)/73(,,/(7)))./(2(3,54;;(,3(8)))(,(-,-(,))(-()((((49(()-
@M04999:289:000000000-L3R54:1:1101:21505:8210 2:N:0:397
GGACTACTCGGGTATCTAATCCTGTTTGCTACCCACGCTTTCGAGCATGAACGTCAGTGTTATCCCAGGAGGCTGCCTTCGCCATCGGTATTCCTCCACATCTCTACGCATTTCACTGCTACACGTGGAATTCTACCTCCCTCTGACACACTCTAGTTAGACAGTTTCAAATGCACGTCCCAAGTTGAGCTCGGGGATTTCACATCTGACTTATCTAACCGTCTGCGCTCGCTTTACGCCCAGTAATTCCGATTAACGCTCGCACCCTACGTATTACCGCGGCTGCTGGCACGGAGTTAGC
+
CCCCCGGGGFGGGGGGGGGGGGGGGGGGGGGGGGGGGGGGGGGGGGGGGGGGGGGGGGGGGGGGGGGGGGGGGGGGGGGGGGGGGGGGGGGGGGGGGGGGGGGGGGGGGGGGGGGGGGGGGGGGGGGGGGGGGGGGGGGGGGGGGFGGGGGFGGGGGFGGGGGGGGGGGGGGGGFGFGFDDGGGGGGGFGGGEEGGGGFGFFFFFFFFFFFFFFFFFFFBFDAB=EAFFDFFFFFFFF2?@3=E>EFFEEF?F??E4;@FF>BB>FFBFF??BBFFFF0;966;>?F)3:?DF99BF?FF>
@M04999:289:000000000-L3R54:1:1101:24331:8215 2:N:0:397
TCGGGTATCTAATCCTGTTCGCTACCCATGCTTTCGAACCTCAGCGTCAGTTACAGACCAGAGAGCCGCCTTCGCCACTGGTGTTCTTCCATATATCTACGCATTCCACCGCTACACATGGAGTTCCACTCTCCTCTTCTGCACTCAAGAAAAACAGTTTCAGCTGCACTTCCCCGGTTAAGCCGAGGGCTTTCACAGCTGACTTGTTCTCCCGCCTGCGTTCGCTTTACGCCCAATAAATCCGGACAACGCTTGCCACCTACGTATTACCGCGGCTGCTGGCACGTAGTTAGCCGTGACT
+
CCCCCGCFGGGFGGGGGGGGGGGGGGGGFGGGEGGGFGGGGGGGGGGGGGFFGG9FGGGGGGGGGGGGGGGGFFGGGGGGGGFGGGGGGGGGGGGGGFGGFGGGGGGGGGGGGGGGGGGFGGFGGGGGGGFFFGGGGGGAEGGGGGGGFFECFFGGGGGGGGGGGGGGGF=FFGGGBGF>DGGGCGGEGGFGGGGGGGGGFFFFFFFFFFFFFFFFFFFFEFFFFFFFEEFF9>D8@@EFFFFF@<>BFF17??<<BA?:<BFFBDABAF<8B>BF(((.43:(42818?B2<<?042?:)
@M04999:289:000000000-L3R54:1:1101:22476:8219 2:N:0:397
GATGGACTACAGGGGTATCTAATCCTGTTCGCTCCCCACGCTTTCGTCCATCAGCGTCAATCGGTATTTAGTAACCTGCCTTCGCAATCGGGGTTCTGTGTAATATCTATGCATTTCACCGCTACACTACACATTCCAGCTACTTCAATACTATTCAAGATTAACAGTATCAACGGCAGTTCTACAGTTAAGCTGCAGGTTTTCACCGCTGACTTATTAACCCGCCTACGGACCCTTTACACCCAATAAATCCGGATAACGCTCGCATCCTCCGTATTACCGCGGCTGCTGGCACGGAGTT
+
@<CCCFGGGGFGGGDCFGGFGAFCEAFFGFGGGGGGC@FEGECGFEGGGGGGGGGCFG@BFGFCFDFGG9<FFFDEFDF8?FCDF@:=EFGGEFEEGGGGFFGF;?;FGGGGGGGGGGGFGGGGGGGGGGGGGGGGF;EFGGGFGGGGFDFGCDFGGGG8EDFGGFEFFGGGDF6+96??DGDDDFEEEFEFFGF?FCDGFFFFFFFA>BAACAFFFFFEF3<5>=D238629@@B2;C+?EF1@?FE8<FC1106;7)719;?FFFF>F><2(((44<AA19BFB;6:?:031<6(3(-.
@M04999:289:000000000-L3R54:1:1101:18895:8220 2:N:0:397
CAGCGACTACTCGGGTATCTAATCCTGTTTGCTCCCCACGCCTTCGCATCTCAGCGTCAGTATCTGTCCAGAAGGCCGCCTTCGCCACCGGTATTCCTCCACATCTCTACGCATTTCACCGCTACACGTGGAATTCTACCTTCCTCTACAATACTCCAGATAACCAGTTTTAAGTGCAATTCCCAGGTTGAGCCCGGGGCTTTCACACCTAACTTAATTATCCGCCTACACGCCCTTTACGCCCAGTCATTCCGATTAACGCTCGCACCCTCCGTATTACCGCGGCTGCTGGCACGGAGTT
+
CCCCCGGGGGGGGGGGGGGGGGGGGGGGGGGGGGGGGGGGGGGGGGGGGGGGGGGGGGGGGGGGGAFGGGGGGGGGGGGGGGGGGGGGGGGGCGGGGGGGGGGGGGGGGGGGGGGGGGGGGGGGGGGGGGGGGGGGGGGGGGGGGGGGGGGGGGGGGGGFGFGGGGGGGGGDD=FDFGFDGGGGGGCGGFGFGGGGGGGDFFFFFFFFFFFEFFFF=FFFFFF>BFF@FE@8@?FFFFFF?F9@;D@<4?CFFBBFFF260610176>B144?BF034ABA:>F6;09?7?::(),,((-4
@M04999:289:000000000-L3R54:1:1101:27698:8240 2:N:0:397
CGAGACTACCCGGGTATCTAATCCTGTTTGCTCCCCACGCTTTCGCATCTCAGCGTCAGTATCTGTCCAGAAGGCCGCCTTCGCCACCGGTATTCCTCCACATCTCTACGCATTTCACCGCTACACGTGGAATTCTACCTTCCTCTACAATACTGCAGATAACCAGTTTTAAGTGCAGTTCCCAGGTTGAGCCCGGGGCTTTCACACCTAACTTAATTATCCGCCTACATGCCCTTTACGCCCAGTCATTCCGATTAACGCTCGCACCCTCCGTATTACCGCGGCGGCTGGCACGGAGTT
+
CCCCCGGGGGGGGGGGGGGGGGGGGGGGGGGGGGGGGGGGGGGGGGGGGGGGGGGGGGGGGGGGGGGGGGGGGGGGGGGGGGGGGGGGGGGGGGGGGGGGGGGGGGGGGGGGGGGGGGGGGGGGGGGGGGGGGGGGGGGGGGGGGGGGGGGGGG,@FGGGGGGGGGFFGGGGGGGGFGFGGGGGGFGGFFGGGGGGGGGGFFFFFFFFFFFFFFFFFFFFFF@D@FFFFFFF@FFFFFFFFFB?;=@>?CEEF?;;?BB:;F?>;9>>?BFFFFF<>FF9?>FF0,(396?:B??F>B?F
@M04999:289:000000000-L3R54:1:1101:27019:8282 2:N:0:397
GACTACCCGGGTATCTAATCCTGTTTGCTACCCACGCTTTCGAGCATGAACGTCAGTGTTATCCCAGGAGGCTGCCTTCGCCATCGGTATTCCTCCACATCTCTACGCATTTCACTGCTACACGTGGAATTCTACCTCCCTCTGACACACTCTAGTTAGACAGTTTCAAATGCACGTCCCAAGCTGAGCTCGGGGATTTCACATCTGACTTATCTAACCGTCTGCGCTCGCTTTACGCCCAGTAATTCCGATTAACGCTCGCACCCTACGTATTACCGCGGCTGCTGGCACGTAGTTAGCC
+
CCCCCGGGGGGGGGGGGGGGGGGGGGGGGGGGGGGGGGGGGGGGGGGGGGGGGGGGGGGGGGGGGGGGGGGGGGGGGGGGGGGGGGGGGGGGGGGGGGGGGGGGGGGGEGGGGGGGGGGGGGGGGGGGGGGGGGGGGGGGGGGGGGGGGGGGGGGGGGGGGGGGGGGGGCGGGDFGFGFGGG6DFGGGFFGGGGGGGFGFFFFFFFFFFECECFFAEFFBFAFFFB=@FF@@DFFE>FFFFFFFFFEFEF1;@DCFF>@FFF>F1428??B29:2<9?>>FB;6??:30436?:?36))).
@M04999:289:000000000-L3R54:1:1101:13051:8293 2:N:0:397
CAGGGACTACCCGGGTATCTAATCCTGTTTGCTCCCCACGCTTTCGCATCTCAGCGTCAGTATCTGTCCAGAAGGCCGCCTTCGCCACCGGTATTCCTCCACATCTCTACGCATTTCACCGCTACACGTGGAATTCTACCTTCCTCTACAATACTCCAGATAACCAGTTTTAAGTGCAATTCCCAGGTTGAGCCCGGGGCTTTCACACCTAACTTAATTATCCGCCTACATGCCCTTTACGCCCAGTCATTCCGATTAACGCTCGCACCCTCCGTATTACCGCGGCTGCTGGCACGGCGTT
+
CCCCCGGGFGGGGGGGGGGGGGGGGGGGGGGGGGGGGGGGEGGGGGGGGGGGGGGGGGGGGGGGGGGGFGFCGG?FGGGGGGGGGGGGGGDGGGGGGGGGGGGGGFGGFGGGGGGGGGGGCGGGGEGEG?CDGGGFGGGGGGGGGGGGGGGGGGGGGGGDGGGG8?FGGGGGCGGAFFFGGGCFFCFGGGGCFFC7*?DDEFFFFFCFFFFFFFFAEFF<FFFDDFF@FFFF36;EFFFF0;@B7;@@AEFFFF7@??AFFF?B06099?FBF9238?BBA(46077>?DF??:?12-(,4
@M04999:289:000000000-L3R54:1:1101:7409:8296 2:N:0:397
GTACGACTACTAGGGTATCTAATCCTGTTTGCTACCCACGCTTTCGAGCATGAACGTCAGTGTTATCCCAGGAGGCTGCCTTCGCCATCGGTATTCCTCCACATCTCTACGCATTTCACTGCTACACGTGGAATTCTACCTCCCTCTGACACACTCTAGTTAGACAGTTTCAAATGCACGTCCCAAGTTGAGCCCGGGGATTTCACATCTGACTTATCTAACCGTCTGCGCCCGCTTTACGCCCAGTGATTCCGATTAACGCTTGCACCCTACGTATTACCGCGGCTGCTGGCACGTAGTT
+
C@CCCGGFGGGGGGGGGGGGGGFFGGGGGGGGGGGGGGGGGGGGGGDGGGGFGGGGGGGGGFGFGGGGGGGDGGGGGGGGGGGGGGGGGGGGGGGGGGGGGGGGGGGGGGGGGGGGGGGFCGGGGGGG?F7FGFFGGGG>44AEGGGCCGGGGGGGFGG8DDCEFGGGGGGGGGGGFG?FFGGEDCFGGGGGG,@6DDGGFFFFFF9A@FFFFFFF*+=>A6BFAABBFF>(55>9>B>C039;6@;7)7?CFF??12CFFF((/-,5??F(8?:BF?<>AF>0361>F0):?8>6,.3(6
@M04999:289:000000000-L3R54:1:1101:22508:8299 2:N:0:397
GAGACTACTCGGGTATCTAATCCTGTTCGCTCCCCACGCTTTCGTCCATCAGCGTCAATCGGTATTTAGTAACCTGCCTTCGCAATCGGGGTTCTGTGTAATATCTATGCATTTCACCGCTACACTACACATTCCAGCTACTTCAATACTATTCAAGATTAACAGTATCAACGGCAGTTCTACAGTTAAGCTGCAGGTTTTCACCGCTGACTTATCAACCCGCCTACGGACCCTTTAAACCCAATAAATCCGGATAACGCTCGCATCCTCCGTATTACCGCGGCTGCTGGCACGGAGTT
+
CCCCCGGGGGGGGGGGGGGGGGGGGGGGGGGGGGGGGGGGGGGGGGGGGGGGGGGGGGGGGGGDGGGGGGGGGGGGGGGGGGGGGGGGGGGGGGGGGGGGGGGGGGGGGGGGGGGGGGGGGGGGGGGGGGGGGGGGGGGFGGGGGDEGGGFGGGGGGGFGGGGGGGGGGGGGGGGGFFFGGGGGCFGGFGGGGGGGGFGFFFFFFFFFFFFFFFFFFFFBF4A>DFFF92@FFDDEE<>FD@F@@8A4?EEB>?@?FFFFFFFFBFFF7>?1<F3:AFF:661712:7?:0,3:(39?F
@M04999:289:000000000-L3R54:1:1101:23375:8319 2:N:0:397
GACTACAGGGGTATCTAATCCTGTTCGCTCCCCACGCTTTCGCTCCTCAGCGTCAGTGACGGCCCAGAGACCTGCCTTCGCCATCGGTGTTCTTCCCGATATCTACACATTCCACCGTTACACCGGGAATTCCAGTCTCCCCTACCGCACTCCAGTCCGCCCGTACCCGGCGCCGATCCACCGTTAAGCGATGGACTTTCACACCAGACGCGACGAACCGCCTACGAGCTCTTTACGCCCACTAAATCCGGATAACGCTTGCACCCTACGTATTACCGCGGCTGCTGGCACGTAGTTAGCC
+
CCCCCGGGGGGGGGGGGGGGGGGGGGGGGGGGGGGGGGGGGGGGGGGGGGGGGGGGGGGGGGGGGGGGGGGGGGGGGGGGGGGGGGGGGGGGGGGGGGGGGGGGGFGGGGGFGGGGGGGGGGGGGGGGGGGGGGGGGGGGGGGGGGGGGGGGGGGEGGGGGGGGGGGGGEGGGGGGFGFGGGGGGGGGGGG5CDCFGGGGFFFFDFFFF>FF93)<9E>2@B<6?:?6602<4A9<BBFFF(4?F?<AF>;B?6932><0??F30<:(8:.8A794<06>>B;><:>BF3<:(28?AA))4
@M04999:289:000000000-L3R54:1:1101:23376:8385 2:N:0:397
TAAGACTACTCGGGTATCTAATCCTGTTCGCTACCCATGCTTTCGAACCTCAGCGTCAGTTACAGACCAGAGAGCCGCCTTCGCCACTGGTGTTCTTCCATATATCTACGCATTCCACCGCTACACATGGAGTTCCACTCTCCTCTTCTGCACTCAAGAAAAACAGTTTCAGCTGCACTTCCCCGGTTAAGCCGAGGGCTTTCACAGCTGACTTGTTCTCCCGCCTGCGTTCGCTTTACGCCCAATAAATCCGGACAACGCTTGCCACCTACGTATTACCGCGGCTCCTGGCACGTAGTT
+
CCCCCGGGGGGGGGGGGGGGGGGGGGGGGGGGGGGGGGGGGGGGGGGGGGGGGGGGGGGGGGGGGGGGGGGGGGGGGGGGGGGG:FGFGGGGGGGGGGGGFGGGGGGGGGGDGGGFGGGEGGGGGGGGGGGGGFGGGGFGFGFFGGGGGGGFEDGGGGFGGGGGGFGGGGGGGGGFFGFFGGGGGDGGGEGGGGGGGCDGFFFFFFFFEEFFE9/B48BEF32>=@(8@@?@FFFDF<CBFF>@,637/7?839?F6:?;>?0:B7<>BF77:8<A?2<48>>(((,2?D0(,.24<6<<
@M04999:289:000000000-L3R54:1:1101:10938:8409 2:N:0:397
GACTACCAGGGTATCTAATCCTGTTCGCTCCCCACGCTTTCGTCCATCAGCGTCAATCGGTATTTAGTAACCTGCCTTCGCAATCGGGGTTCTGTGTAATATCTATGCATTTCACCGCTACACTACACATTCCAGCTACTTCAATACTATTCAAGATTAACAGTATCAACGGCAGTTCTACAGTTAAGCTGCAGGTTTTCACCGCTGACTTATCAACCCGCCTACGGACCCTTTAAACCCAATAAATCCGGATAACGCTCGCATCCTCCGTATTACCGCTGCTGCTGGCACGGAGTTAGCC
+
CCCCCGGGGGGGGGGGGGGGGGGGGGGGGGGGEGGGGGGGGGGGG7EGGGGGGGGGGGGGGGGGGGAFGGGGGGGGGGGGG7FEGGGGGGGGGGGGGGFGFGGGGGGGGGGGGGGGGGGGGGGGGGGGGGGGGGGGGGGGGGGGGFGGGGGGGGFDGGGGGGGGGGGGGGGGGGGGFGFGGGGGGGGGGGGGGGGFGCFFFFF5ADFFFFFFFFFFFFFFFFFFF=(2@BFFFF4CCFFFDF@@E>CFF(7<F@EE;;D<;>FFFFFFF;1:FFAFA?B(-0:2>:8??FF?>19?14:<8
@M04999:289:000000000-L3R54:1:1101:3332:8445 2:N:0:397
GTTCGACTACACGGGTATCTAATCCTGTTTGCTACCCACGCTTTCGAGCATGAACGTCAGTGTTATCCCAGAAGGCTGCCTTCGCCATCGGTATTCCTCCACATCTCTACGCATTTCACTGCTACACGTGGAATTCTACCTCCCTCTGACACACTCTAGTTAGACAGTTTCAAATGCACGTCCCAAGTTGAGCTCGGGGATTTCACATCTGACTTATCTAACCGTCTGCGCTCGCTTTACGCCCAGTAATTCCGATTAACGCTCGCACCCTACGTATTACCGCGGCTGCTGGCACGTAGTT
+
CCCCCGGGGGGGGGGGGGGGGGGGGGGGGGGGGGGGGGGGGGGGGGGGGGGGGGGGGGGGGGGGGGGGGGGGGG8FGGDGGGGGGGGGGGGGGGGGGGGGGGGGGGFGGGGGGGGGGGGGGGGGGGGGGGGGFGGGGGGGGGGGGGGGGGGGGGFFGGDGGGGDFGGFGGGGF:DFBFFGGGGGGGGFGGGGGFGGGDDDDFFFAFFFEFFFFFFFFFCEFEF>DFFFFABFFFFFB=CF=;@6;@@FCEECCF6?@DFCD6?@@FB966<?FFFFBFFFD?>9(49>?BF??3<<318(.
@M04999:289:000000000-L3R54:1:1101:18984:8503 2:N:0:397
GGACTACAAGGGTATCTAATCCTGTTTGCTACCCACGCTTTCGAGCATGAACGTCAGTGTTATCCCAGGAGGCTGCCTTCGCCATCGGTATTCCTCCACATCTCTACGCATTTCACTGCTACACGTGGAATTCTACCTCCCTCTGACACACTCTAGTTAGACAGTCTCAAATGCACGTCCCAAGTTGAGCTCGGGGATTTCACATCTGACTTATCTAACCGTCTGCGCTCGCTTTACGCCCAGTAATTCCGATTAACGCTCGCACCCTACGTATTACCGCGGCTGCTGGCACGTAGTTAGC
+
CCCCCGGGGGGGGGGGGGGGGGGGGGGGGGGGGGGGGGGGGGGGGGGGGGGGGGGGGGGGGGGGGGGGGGGGGGGGGGGGGGGGGGGGGGGGGGGGGGGGGGGGGGGGGGGGGGGGGGGGGGGGGGGGGGGGGGGGGGGGGGGGGGGGGGGGGGGGGGGGGGGGGGGGGGGGGGGGFGFGGGFGGGFFGGGGGCGG>DGGFFFFFFFFFFEE@FFFFFFFFFFF4EAFFFFFFFFEEFDDFFD@C?CEEF@@@FDEF;BFDFFFFFFBBFFFFBFFFFF>B>BF>FFF0<:?0:<B?FF24
@M04999:289:000000000-L3R54:1:1101:17906:8555 2:N:0:397
ACGGACTACTGGGGTATCTAATCCTGTTTGCTCCCCACGCTTTCGCATCTCAGCGTCAGTATCTGTCCGGAAGGCCGCCTTCGCCACCGGTATTCCTCCACATCTCTACGCATTTCACCGCTACACGTGGAATTCTACCTTCCTCTACAATACTCCAGATAACCAGTTTTAAGTGCAATTCCCAGGTTGAGCCCGGGGCTTTCACACCTAACTTAATTATCCGCCTACATGCCCTTTACGCCCAGTCATTCCGCTTAACGCTCGCACCCTCCGTATTACCCCGGCTTCTGGCACGGAGTTT
+
CCCCCDBEGG,FFEF@FFFFFGFGGGGGGGGGGGGGGGGGCFGDFG@:FFFGGGEG77FGGGGG9F@@BEF+@FGGGDFGGFFGEGGDFGGGEGGGGGCFFFD=AEGFGFED7FEFGGGEG@CFA<FGFDF@BFGFGGGCGGFFGFCGGGFGGG,@FC9@EFFGCF=F:EFFFDFCFC9D?F6E6DEGGF6CC8795*?DFFBFFFFFDF@F4A8BE8A?FC(5>31@(.9)63@5@3C38;0(//4;)16?@(31:99<6:<9>>>><16:;3?(..6)(-((41(.)6)41?0,,(41)
@M04999:289:000000000-L3R54:1:1101:3043:8561 2:N:0:397
GACTACCCGGGTATCTAATCCTGTTCGCTCCCCACGCTTTCGTCCATCAGCGTCAATCGGTATTTAGTAACCTGCCTTCGCAATCGGGGTTCTGTGTAATATCTATGCATTTCACCGCTACACTACACATTCCAGCTACTTCAATACTATTCAAGATTAACAGTATCAACGGCAGTTCTACAGTTAAGCTGCAGGTTTTCACCGCTGACTTATCAACCCGCCTACGGACCCTTTAAACCCAATAAATCCGGATAACGCTCGCATCCTCCGTCTTACCGCGGCTGCTCGCACGGAGTTAGCC
+
CCCCCFGGGGGGGGGGGGGGG,CFGFGGGGEF@EGGGGEGGGFFGECFGGGGGGGGGGGGGGGFGGGGGGFGGGGFGCFGGGFFGGGGG@FFGGFCFFDFGGGGGFFGGGGGGGGGGDGGGGGGGFGGGGGGFGGGGGGGGGGCGGGFGFGGGGGFFFFGGGCFDFGGGGGCGGCFFGFGFGGGGGGFGGFGGFF=CGGGFFFFFFF>=A?EAFFFDFFFFBFFD===995>@EFFEE@)8;83=;CCF961;<AFD@?09;>?B:?A<B2(4:BA:00;6617??)(41((((4:BF<A3
@M04999:289:000000000-L3R54:1:1101:17425:8580 2:N:0:397
TGGACTACACGGGTATCTAATCCTGTTTGCTACCCACGCTTCCGAGCATGAACGTCAGTGTTATCCCAGTAGGCTGCCTTCGCCATCGGTATTTCTCCACATCTCTACGCATTCCTCTGCTACACGTGGAATTCTTCCTCCCTCTGCTACACTCTAGTTAGACAGTTTCAAATGCCCGTCCCATGTTGAGCTCGGGGATTTCACATCTGCCTTATCTAACCGTCTGCGCTCGCTTCACGCCCAGTAATTCCGATTAACTCTCGCACCCTTCTAATTACTTCAGCTCCTGGCACTTACTCAC
+
C-A,6CC,,,6++@6EC,6CE<C@FFE,C,E,C,,68++,,,C@,6:6C,66@6DC@,,,<EFGG9C,,9,,CC,6@,,A9,?@,@@,8BFDF9FDEGEFCF<E;F,E,@,8,,9,CA:E;,9,A7,?FGGG8EF,C==EEEEDE8=,,=,AFGF=4@,4,7=A,=3@,,,3,36,;+<=D+2,,3,,36,72=@?+97+*=+++4;BC*00;*?1*++:9)-):<8-))622->/43(?91(/(19C)7?((6;?))).94,((.(4?(4)).4>)).)6)).:,(.)(.4?())--)6,
@M04999:289:000000000-L3R54:1:1101:14090:8591 2:N:0:397
GACTACCGGGGTATCTAATCCTGTTTGCTCCCCACGCTTTCGCATCTCAGCGTCAGTATCTGTCCAGAAGGCCGCCTTCGCCACCGGTATTCCTCCACATCTCTACGCATTTCACCGCTACACGTGGAATTCTACCTTCCTCTACAATACTCCAGATAACCAGTTTTAAGTGCAATTCCCAGGTTGAGCCCGGGGCTTTCACACCTAACTTAATTATCCGCCTACATGCCCTTTACGCCCAGTCATTCCGATTAACGCTCGCACCCTCCGTATTACCGCGCCTGCTGGCACGGAGTTAGCC
+
CCCCCGGGGGEFFGGGGGGGGGGGGEGGGGEGDGGGGCGGGGGGGGGGGGGGGGEGFFCGGAFGGGGGGGGGGGGGGGGGCFGGGGCGFFGGFGGGGEGEF<FFCFGGGGFCFFFDCEFGGGGGFGGGGGGGGGGGGGGG8EGGGGGGGFGGGGGGFFGGGGEGEGFFGGGGGFF:FG?GFGGGGCFGGFGGGEEGGGCGFFFFFFFFDCFBCFFFFF==F@@>@@E<EEFFD@3>0<;):66@<CCEEE07:(5<:;(-((((-41:B>BB00)).8;6(9B6:(,3(.)44(3:2).))
@M04999:289:000000000-L3R54:1:1101:20310:8639 2:N:0:397
CGGGACTACAAGGGTATCTAATCCTGTTTGCTCCCCACGCTTTCGCATCTCAGCGTCAGTATCTGTCCAGAAGGCCGCCTTCGCCACCGGTATTCCTCCACATCTCTACGCATTTCACCGCTACACGTGGAATTCTACCTTCCTCTACAATACTCCAGATAACCAGTTTTAAGTGCAATTCCCAGGTTGAGCCCGGGGCTTTCACACCTAACTTAATTATCCGCCTACATGCCCTTTACGCCCAGTCATTCCGATTAACGCTCGCACCCTCCGTATTACCGCGGCTGTTGGCACGGAGTT
+
CCCCCGGGGGGGGGGGGGGGGGGGGFFGGGGGGGGGGGGGGGGGGGGGGGGGGGGGGGGGGGGGGGGGGGGGGGGGGGGGGGGGGGGGGGGGGGGGGGGGGGGGGGGGGGGGGGGGGGGGGGGGGGGGGGGGGGGGGGGGGGGGGGGGGGGGGGGGGGFFGGGGGGGGDGGGGGGGFGFGGGGGGGGGGGGGGGGCDDGGFFFFFFFFFFFFCFFFFFFFFFFFDFFFEFFFFFFFEEFBFFFFDFFFFFFFFF;@FE<?9BBFFF>>:???FBFB?FF>:11;0(44<A<08?230;:B
@M04999:289:000000000-L3R54:1:1101:6241:8645 2:N:0:397
GACTACCGGGGTATCTAATCCTGTTCGCTCCCCACGCTTTCGCTCCTCAGCGTCAGTGACGGCCCAGAGACCTGCCTTCGCCATCGGTGTTCTTCCCGATATCTACACATTCCACCGTTACACCGGGAATTCCAGTCTCCCCTACCGCACTCCAGTCCGCCCGTACCCGGCGCCGATCCACCGTTAAGCGATGGACTTTCACACCAGACGCGACGAACCGCCCACGAGCTCGTTACGCCCAATAAATCCGGATAACGCTTGCACCCTACGTGTTCTCTCGCCTGCTGGCATGTAGTTAGCC
+
CCCCCGGGDGGEGGGGGGGGGGGGGGEGGGGGGGGGG7EDFGGGGGGGGGGGGGGGGGGGGGGCEGFGG8CFGGGGGGGGGGGGGGGGGEGGGGCEGDG@FGGGGGGGFGGGGGGGGACEGGGGG7:CCFGGGG;FG=DFDCF?F=CEGGEGFG9EGFGGGGGGEDGFGDE5:7476C>CFFC=CEFFGGGFE87C=CDF6A+)7757:192(<5BB<@071(,1((,--.(--4<B:BEF(.,4:69?101(,434>(,4?BBB?((4(.((()).).,(((3(().4()().6:).62)
@M04999:289:000000000-L3R54:1:1101:12306:8647 2:N:0:397
GACTACTGGGGTATCTAATCCTGTTCGCTCCCCACGCTTTCGTCCATCAGCGTCAATCGGTATTTAGTAACCTGCCTTCGCAATCGGGGTTCTGTGTAATATCTATGCATTTCACCGCTACACTACACATTCCAGCTACTTCAATACTATTCAAGATTAACAGTATCAACGGCAGTTCTACAGTTAAGCTGCAGGTTTTCACCGCTGACTTATCAACCCGCCTACGGACCCTTTAAACCCAATAAATCCGGATAACGCTCGCATCCTCCGTATTACCGCGGCTGCTGGCACGGAGTTAGCC
+
CCCCCGGGGGGGGGGGGGGGGGGGGGGGGGGGGGGGGGGGGGGGG@FGGGGGGGGGGGGGGGGGGGGGGGGGGGGGGGGGG,FFGGGGGGGGGGGGGGGGGGGFGGGCGGGGGGGGGGGGGGGGGGGGGGGGGGGGGGGGGGGGGGGGGGGGGGFGGGGGGGGGGGGGGGDEGGGGFGFGGGGGGGGGGGGGGCFDFCGFFFFEFFFFFFFEFFFFFFFBFFFFFD?=@@FFFFFFEFFFFFFE<<EE@F>;??FFF;FF9BFF>FFFB>FF:BFFFF9;>0;>B?7?FFF?(49BFFFF:
@M04999:289:000000000-L3R54:1:1101:20436:8665 2:N:0:397
CTGTGGACTACAAGGGTATCTAATCCTGTTTGCTACCCACGCTTTCGAGCATGAACGTCAGTGTTATCCCAGGAGGCTGCCCTCGCCATCGGTATTCCTCCACATCTCTACGCATTTCACTGCTACACGTGGAATTCTACCTCCCTCTGACACACTCTAGTTAGACAGTTTCAAATGCACGTCCCAAGTTGAGCTCGGGGATTTCACATCTGACTTATCTAACCGTCTGCGCTCGCTTTACGCCCAGTAATTCCGATTAACGCTCCCACCCTCCGTATTACCGCCGCTGCTGGCACGGAGT
+
CCCCCCAE9<@FEEGEGGGGGEFGFGGFEFGGGGFGGG9FEGG:FGEFGGEGGACFGGGGEGGFGGFFGFC<FDECFGFECGGG:7:CFCEFGFCEF<FFGGGG8FFG;FDGG>E4EFGFE;FBEGF?C==F74@8FGGGF9FEGCFFD8;?FGGFGGC846=C;D8=FDGFGGGFDFF??FFCEF8@FGD8==AFGGGG5>?FFFCFEEF@=BF6AFFEA=E>BFFB7AA59@(>629B492>@D?@<)9?C6;2((6)9(632(64?FF?B?;(.(.644:>(-236>0)5:()(-40,
@M04999:289:000000000-L3R54:1:1101:28362:8665 2:N:0:397
CGACTACTGGGGTATCTAATCCTGTTTGCTACCCACGCTTTCGAGCATGAACGTCAGTGTTATCCCAGGAGGCTGCCTTCGCCATCGGTATTCCTCCACATCTCTACGCATTTCACTGCTACACGTGGAATTCTACCTCCCTCTGACACACTCTAGTTAGACAGTTTCAAATGCACGTCCCAAGTTGAGCTCGGGGATTTCACATCTGACTTATCTAACCGTCTGCGCTCGCTTTACGCCCAGTAATTCCGATTAACGCTCGCACCCTACGTATTACCGCGGCTGCTGGCACGTAGTTAGC
+
CCCCCEGGGGGGGDGGGGGGGGCEGFGGGGGGGGGGGGGGGGGGGGGGGGGGGGGGGGGGGGGGGGGGGGGEGGGGGGGGGGGGGGGGGGGGGGGGGGGG8FGFGGGGGGGFFGGGGGGGGGGGGGGGGGGGGGGGGGGFGGFGGFGGGCGGGDGGGGFCFGGGGGFFFGGGGGGGFGFD>DGFDC:FGGGGGGGGDGFFFFFFFFFFFFFFFFFFEFFFEFF24CBFFFBFF>B==2>ABFF@>?CFFFFF2<;EE?0(;(66;9FF?BFF29>4>><>06>>(42271,8?,(43>2<2
@M04999:289:000000000-L3R54:1:1101:20713:8667 2:N:0:397
ACGTGACTACTAGGGTATCTAATCCTGTTTGCTACCCACGCTTTCGAGCATGAACGTCAGTGTTATCCCAGGAGGCTGCCTTCGCCATCGGTATTCCTCCACATCTCTACGCATTTCACTGCTACACGTGGAATTCTACCTCCCTCTGACACACTCTAGTTAGACAGTTTCAAATGCACGTCCCAAGTTGAGCTCGGGGATTTCACATCTGACTTATCTAACCGTCTGCGCTCGCTTTACGCCCAGTAATTCCGATTAACGCTCGCACCCTACGTATTACCGCGGCTGCTGGCACGTAGTT
+
CCCCCGGGGGGGGGGGGGGGGGGGGGGGGGGGGGGGGGGGGGGGGGGGGGGGGGGGGGGGGGGGGGGGGGGGGGEGGGGGGGGGGGGGGGGGGGGGGGGGGGGGGGGGGGGGGGGGGGGGGGGGGGGGGGGGGGGGGGGGGGGGGGGGGGGGGGGGGGGGGGGGGGGGGGGGGFGGFGFGGGGGGCGGGGGGGFGGGGGGFFFFFFFFFFFFFFFFFFFFFFFFFFFFCFFFFF@@FF=FFFFFFD1C?EFEFE<FF0?CD9DF69:BFBFFF?:)6:<<<6>B1019FFB2:,2147646
@M04999:289:000000000-L3R54:1:1101:15876:8757 2:N:0:397
CGGACTACAAGGGTATCTAATCCTGTTTGCTCCCCACGCTTTCGCTTCTCAGCGTCAGTATCTGTCCAGAAGGCCGCCTTCGCCACCGGTATTCCTCCACATCTCTACGCATTTCACCGCTACACGTGGAATTCTACCTTCCTCTACAATACTCCAGATCACCAGTTTTAAGTGCAGTTCCCAGGTTGAGCCCGTGGCTTTCACACCTAACTTAATTATCCGCCTACCTGCCCTTTACGCCCACTCATTCCGCTTAACGCTCGCACCCTCCGTATTACCGCGGCTGCTGGCACGCAGTT
+
-8BCCD@@,,,CECFGEGCFGFGGFFFEEFF9FGGFFFGCFGGGG,,BFGGGGDGGGGGGAFGF,CE6CFAEGG<@FEEFGDEGG:=BFGCDAEAFFF8E85,5E<EFEFGFGFGGGFEGGDGGG7A=ECFFCG,,4DEDDFAFFGGC,;EFDEGGF,3,6DF,@FFAF,6AGAF:12?FG6+=8CFDF?CCFC+=9C5CC5=BB5@F=@DC/;++9BFEF9BDFFB20.:=5(08048B>B0,5==49?E;(,(67>(2(/2((490128144,84<)-2466(-,:4411?0(-((.
@M04999:289:000000000-L3R54:1:1101:20790:8793 2:N:0:397
GACTACACGGGTATCTCATCCTGTTTGCTACCCACGCTTTCGAGCATGAACGTCAGTGTTATCCCAGGAGGCTGCCTTCGCCATCGGTATTCCTCCACATCTCTACGCATTTCACTGCTACACGTGGAATTCTACCTCCCTCTGACACACTCTAGTTAGACAGTTTCAAATGCACGTCCCAAGTTTAGCTCCGGGATTTCACATCTCACTTATCTAACCGTCTGCGCTCGCCTTACGCCCCCTAATTCCGCTTAACGCTCGCACCCTCCGTATCACCGCGCCTGCTGGCACGTAGTTAGCC
+
9@CCC<FGCFGFGGGG,<CEE<6FFGF<CEDFG<F7F@,D@:6EFGG@<@FGFDC@CFGGGG9FE66<<:BFGEFF,9A,@F,4B4BF<FGDFAFF,AE8FFGG;?FFF:BGDAF<5EF;?EGF=E7BDF<FE4EC,>=E=FG=,@=DFGFFDD;,>A,=D=8@ECE:=8:8DED6;DAG+0=DG,7=EEE,+=67C6=+5CE9AF+?>>;*AA@+;AA5377)*05))5>((83.->2:((,/3).7)(/(,(.;3:?F>FBFFF1(31,4:::91(49(43(..,((.56((4,6).<4
@M04999:289:000000000-L3R54:1:1101:25978:8796 2:N:0:397
TGGTGACTACCCGGGTATCTAATCCTGTTTGCTCCCCACGCTTTCGCATCTCAGCGTCAGTATCTGTCCAGAAGGCCGCCTTCGCCACCGGTATTCCTCCACATCTCTACGCATTTCACCGCTACACGTGGAATTCTACCTTCCTCTACAATACTCCAGATAACCAGTTTTAAGTGCAATTCCCAGGTTGAGCCCGGGGCTTTCACACCTAACTTAATTATCCGCCTACATGCCCTTTACGCCCAGTCATTCCGATTAACGCTCGCACCCTCCGTATTACCGCGGCTGCTGGCACGGAGTT
+
CCCCCGGGGGGGGGGGGGGGGGGGGGGGGGGGGGGGGGGGGGGGGGGGGGGGGGGGGGGGGGGGGGGGGGGGGGGGGGGGGGGGGGGGGGGGGGGGGGGGGGGGGGGGGGGGGGGGGGGFGDGGGGGGGGGGGGGGGGGGGGGGGGGGGGGGGGGGGGGGGGGGGGGGGGGGGGGGFGFGGGGGGGGGGGGGGGGGGGGGFFFFFFFFAFFFFFFFFFFFFFF?D?DDFFFFFFFF@EEFFFBF?F@FAFCEEE?FFB<4:;FF>BFFF<???>FFFFFFFFFFBB9BBFFFFBBF201<4
@M04999:289:000000000-L3R54:1:1101:23958:8822 2:N:0:397
AGAGACTACTGGGGTATCTAATCCTGTTCGCTACCCATGCTTTCGAACCTCAGCGTCAGTTACAGACCAGAGAGCCGCCTTCGCCACTGGTGTTCTTCCATATATCTACGCATTCCACCGCTACACATGGAGTTCCACTCTCCTCTTCTGCACCCAAGAAAAACAGTTTCAGCTGCACTTCCCCGGTTAAGCCGAGGGCTTTCACAGCTGACTTGTTCTCCCGCCTGCGTTCGCTTTACGCCCAATAAATCCGGACAACGCTTGCCACCTACGTATTACCGCGGCTGCTGGCACGTAGTT
+
CCCCCGGGGGGGGGGGGGGGGGGGGGGGGGGGGGGGGGGGGGGGGGGGGGGGFGGGGGGGGGGGGGGGGGGGGGGGGGGGGGGGGGGGGGGGGGGGGGGGGGGGFGGGGGGGGGG9FGGGGGGGGGGGGGGGGFGFGGGGGGGGGFGGGFFGGGGGCFGGGGGGGGGGGGGGGGGGFGFGGGGGCGEGEGGGGEEGGGGGFFFFFFFFFFFFFFFFFFF?FFB@B@FBB@<FFFFF?EFFFFFFFFFFEFE?>>FFFFFFFFFF??DBFB07B8?4>AAA:>F9>9(08::???024?<4
@M04999:289:000000000-L3R54:1:1101:16764:8830 2:N:0:397
CTCGACTACCCGGGTATCTAATCCTGTTCGCTCCCCACGCTTTCGTCCATCAGCGTCAATCGGTATTTAGTAACCTGCCTTCGCAATCGGGGTTCTGTGTAACATCTATGCATTTCACCGCTACACTACACATTCCAGCTACTTCAATACTATTCAAGATTAACAGTATCAACGGCAGTTCTACAGTTAAGCTGCAGGTTTTCACCGCTGACTTATCAACCCGCCTACGGACCCTTTAAACCCAATAAATCCGGATAACGCTCGCATCCTCCGTATTACCGCGGCTGCTGGCACGGAGTTT
+
CCCCCGGGGGGGGGGGGGGGGGGGGGGGGGGGGGGGGGGGGGGGGGGGGGGGGGGGGGGGGGGGGGGGGDFGGGGGGGGGGGGGGGGGGGGGGEGGGGGGGGGGGGGGGGGGGGGGGGGGGGGGGGGGGGGGGGGGGGGGGGGGGGGGGGGFGGGGGGFGGGGGGGGGGGGGGGGGFGFGGGGGGGGGGGGGGGGGGGGGFFFFFFFFFFFFFFFFFFFFFFFFFFFFF@DFBFFFFFFFF@FFFDEFEFFFFBFFFFFBFF?>;BFFFF<?>B??BFD<?>FBFF9??>?B:B?649::)
@M04999:289:000000000-L3R54:1:1101:14231:8848 2:N:0:397
TTACGACTACCCGGGTATCTAATCCTGTTCGCTCCCCACGCCTTCGTCTATCAGCGTCAATCGGTATTTAGTAACCTGCTTTCGCAATTGGGGCTCTGCGTCATATCCATGCATCTCACCGCTACACTACACATTCCAGCTACTTCAATACTATCCAAGATTAACAGTATCAACGGCAGCTCTACAGTTATGCTGCAGGTTTTCACCGCTGACTCATCAACCCGCCTACGGATCCTTTAAACCTAATTAATCCGGATACCGCTCGCATCCTCCGCATTACCGCGGCCTCTGGCATGGAGTT
+
66,8,,66+,CF7+766C,,6C@-CFG@CF:@FD+C,,8C+,,,,6C8,6BF9FF7666,6,666CD<6,EE,,@FD44,,,C,8,+B,CF,4,4A,5,74+8,,,C,C<59FD?F?F,4:++44AAE8?,EFG,DF,44,7@8,6@;3,2@3,,6@,,,3,77DG,@2,@,68?+3+0++222E,D,EF,,2@,AC**@FFFF6+4*:5))0;1*/+47*-5(5-6>@2@7(,347)7+.)(((6)))/)9C0(((()649BF6((-4:2<B0(4,,64>23;66,((.).).)((4(:3
@M04999:289:000000000-L3R54:1:1101:7341:8868 2:N:0:397
CGGACTACTGGGGTATCTAATCCTGTTCGCTCCCCACGCTTTCGTCCATCAGCGTCAATCGGTATTTAGTAACCTGCCTTCGCAATCGGGGTTCTGTGTAATATCTATGCATTTCACCGCTACACTACACATTCCAGCTACTTCAATACTATTCAAGATTAGCAGTATCAACGGCAGTTCTACAGTTAAGCTGCAGGTTTTCACCGCTGACTTATCAACCCGCCTACGGACCCTTTAAACCCAATAAATCCGGATAACGCTCGCATCCTCCGTATTACCGCGGCTGCTGGCACGGAGTT
+
CCCCCGGGGGGGGGGGGGFGGGFFGGGFGGGGGGGGGGGGGGGGGEGGGGGGFGGGGGGGGGFFFFGGGGGGFGGFGGGGGGGGEGGFGGGFGGEGE@FFGGGGGGGCFGGGGFGFG?FGGGGGGGGGGGGGGF9CBCFDFGGG8AAFGGGGGGGGGFDFGCFGGGGGGGGGDEGGEFFGGFFAFGGFGGGGGFGGFDG+@CFFAFEFFBFFFFFFFFFFF=BBFDFF@9@@DDF@E<4A8DFFFE<>CFFF>;DDFE;;@?>>>:>:>)49:?0:AFA19>,(0(4?B8?<B3((4<3
@M04999:289:000000000-L3R54:1:1101:16800:8897 2:N:0:397
TAAGACTACTCGGGTATCTAATCCTGTTCGCTACCCATGCTTTCGAACCTCAGCGTCAGTTACAGACCAGAGAGCCGCCTTCGCCACTGGTGTTCTTCCATATATCTACGCATTCCACCGCTACACATGGAGTTCCACTCTCCTCTTCTGCACTCAAGAAAAACAGTTTCAGCTGCACTTCCCCGGTTAAGCCGAGGGCTTTCACAGCTGACTTGTTCTCCCGCCTGCGTTCGCTTTACGCCCAATAAATCCGGACAACGCTTGCCACCTACGTATTACCGCGGCTGCTGGCACGTAGTT
+
CCCCCGGGGGGFGGGGGGGGGGGGGGGGGGGGGGGGGGGGGGGGGGGGGGGGGGGGGGGGGGGGGGGGGFFGGGGGGGGGGGGGGGGGGGGGGGGGGGGGGGGGGGGGGGGGGGGGGGGGGGGGGGGGGGGGDFGGGGGGGGGGGGGGGGGGGGGGDFFFGGGEGGGGGGGGGGGGFGFGGGGGGGGGECCFG6E>DGGGFFFFFFFFFBFFFFFFFFFFFBF@FF>B=@@?<FDFFFE)819@6@FFCCFEB;:>B:?F>BFFFFFF<?2?:8?AFA26,4;6679<BF7:(.(4<?(.
@M04999:289:000000000-L3R54:1:1101:11883:8900 2:N:0:397
TATTTGACTACTAGGGTATCTAATCCTGTTCGCTCCCCACGCTTTCGTCCATCAGCGTCAATCGGTATTTAGTAACCTGCCTTCGCAATCGGGGTTCTGTGTAATATCTATGCATTTCACCGCTACACTACACATTCCAGCTACTTCAGTACTATTCAAGATTAACAGTATCAACGGCAGTTCTGCAGTTAAGCTGCAGGTTTTCACCGCTGACTTATCAACCCGCCTACGGACCCTTTAAACCCAATAAATCCGGATAACGCTCGCATCCTCCGTATTACCGCGGCTGCTGGCACGGAGT
+
CCCCCGGGGGGGGGGGGGGGGGGGGGGGGGGGGGGGGGGGGGGGGFGGGGGGGGGGGGGGGGGGGGGGGGGGGFGGGGGGGGGGGGGEGGFGGGGGGGGGGGGGGGGGGGGGGGGGGGGGGGGGGGGGGGGGGGGGGGGGGGGGGGGGGGGGGGGGGGCFDGGGGGGGGGGGGGGGDGEGGGGGFGGGGGGGGGGGGGGGFFFFFFFFFFFFFFFFFFFEEBBDAFFFFFD29@>@BFBFECE@F?FFE<EFFFF@;?FFE;>D8BBFBFFFBFB:B??9A929>F;FFF?BB:0<B>>9-
@M04999:289:000000000-L3R54:1:1101:8452:8907 2:N:0:397
TGACTACTGGGGTATCTAATCCTGTTTGCTCCCCACGCTTTCGCATCTCAGCGTCAGTATCTGTCCAGAAGGCCGCCTTCGCCACCGGTATTCCTCCACATCTCTACGCATTTCACCGCTACACGTGGAATTCTACCTTCCTCTACAATACTCCAGATAACCAGTTTTAAGTGCAATTCCCAGGTTGAGCCCGGGGCTTTCACACCTAACTTAATTATCCGCCTACATGCCCTTTACGCCCAGTCATTCCGATTAACGCTCGCACCCTCCGTATTACCGCGGCTGCTGGCACGGAGTTAGC
+
CCCCCGGGGGFDGGGGGGGGGGGGGGGGGGGGGGGGGGGGGGEGGGGGGGGGGGGGGGGGGGGGGGGFFFGGFGGGGGGGGGEGGGGEGGGGGGGGGGFGGGGGGGGFGGGGGGGGGGGGGGGGGGGEGGGGGGGGGGGGGGGGGGGGGGGGGGFGGGFGGGGGGGGGGFCFFFFGFGFGGGGFGGDFCFGGGGCDDDFGFFFFFFFFFFFEEFFFFFCCB=@F@FEE?=5BFFFFFFF>>F65<;CE??11<?DEF<;BFB>FFFF06?F?F(4AA<196379>FF?F?BBF09147).-
@M04999:289:000000000-L3R54:1:1101:16754:8936 2:N:0:397
GACTACAAGGGTATCTAATCCTGTTTGCTCCCCACGCTTTCGCATCTCAGCGTCAGTATCTGTCCAGAAGGCCGCCCTTCCCACCGGTATTCCTCCACATCTCTACGCATTTCACCGCTACACGTGGCATTCTACCTTCCTCTACAATACTCCATATAACCATTTTTAAGTGCAATTCCCAGGTTGAGCCCTGGGCTTTCCCCCCTAACTTAGTTATCCGCCTACATTCCCTTTTCGCCCCTTCATTTCCTTATACGCCCTCCCCCCCCGCCTTCACCGCACCCCCTGCCCCGTGTTCCCC
+
-68,,,,,CC,C<@FD6C,,CE9CFFFF<CECC,@:FCFG96CFGGCDEFG>:,,,C,,6CFFGGFG,@,EFF+F@+@,,,A,EFC7FCDF9FA<EFF@,9,,99F:CFFFG<,,A4+@8E9FCF8@+AFE,@,4>F9,@=;@8AD9=9?A,@83,67,,6,,@EFF8E,==8C9EF=D+=8=EFC8DFCD,4D++=;C8+*09>A**0/21*4=BA=B45@(53(*/***0;;3*8>(5((/5)/1.<)/</))),(,((22;:(--(((((-).,)((((-(((((4(,(--(43)).2
@M04999:289:000000000-L3R54:1:1101:6496:8940 2:N:0:397
TTTGACTACTGGGGTATCTAATCCTGTTTGCTACCCACGCTTTCGAGCATGAACGTCAGTGTTATCCCAGGAGGCTGCCTTCGCCATCGGTATTCCTCCACATCTCTACGCATTTCACTGCTACACGTGGAATTCTACCTCCCTCTGACACACTCTAGTTAGACAGTTTCAAATGCACGTCCCAAGTTGAGCTCGGGGATTTCACATCTGACTTATCTAACCGTCTGCGCTCGCTTTACGCCCAGTAATTCCGATTAACGCTCGCACCCTACGTATTACCGCGGCTGCTGGCACGTAGTTT
+
CCCCCGGGGGGGGGGGGGGGGGGGGGGGGGGGGGGGGGGGGGGGG@FGGGGGGGGGGGGGGGGGGGGGGGGGGGGGGGGGGGGGGGGGGGGGGGGGGGGGGGGGGGGGGGGGGGGGGGGGGGGGGGGGGGGGGGGGGGGGGGGGGGGGGGGGGGGGGGGGGGGGGGGGGGGGGGGGFGFGGGGGCGGFGGGGGGGGDGDGFFFFFFFFFFFFFAFFFFFFFFFFFF=47@BFFFFFFEFF?@B?;EFCCFFFFFFFFFFFFDF;FBFFFBFFFFFFFFF<?FF;>9;?FD0:<B??(4:B)
@M04999:289:000000000-L3R54:1:1101:8287:8961 2:N:0:397
GCGACTACCAGGGTATCTAATCCTGTTTGCTACCCACGCTTTCGAGCATGAACGTCAGTGTTATCCCAGGAGGCTGCCTTCGCCATCGGTATTCCTCCACATCTCTACGCATTTCACTGCTACACGTGGAATTCTACCTCCCTCTGACACACTCTAGTTAGACAGTTTCAAATGCACGTCCCAAGTTGAGCTCGGGGATTTCACATCTGACTTATCTAACCGTCTGCGCTCGCTTTACGCCCAGTAATTCCGATTAACGCTCGCACCCTACGTATTACCGCGGCTGCTGGCACGTAGTT
+
CCCCCGGGGGGGGGGGGGGGGGGGGGGGGGGGGGGGGGGGGGGGFGGGGGGGGGGGGGGGGGGGGGGGGGGGGGGGGGGGGFGGGGGGGGGGGGGGGGGGGFGGGGGGGGGGGGGGGGGGGGGGGGGCFGGGGGGGGGGGDGGGGGGGGGGGGGGFGCEGGGGGGGGGGGGGGGGGFGFGGGGFGGGGGGGGGGGGGGGGFFFFFCFFFCF@EFFFFFFFFBADFDFFFBA@F@DFFEFFB>@DFFCEEFFFFFFFFC;BFDFFFFFBFBBFFB>FFFF:007BFFFF>(8:?608:<4
@M04999:289:000000000-L3R54:1:1101:22919:8976 2:N:0:397
TAGACTACTGGGGTATCTAATCCTGTTTGCTCCCCACGCTTTCGCATCTCAGCGTCAGTATCTGTCCAGAAGGCCGCCTTCGCCACCGGTATTCCTCCACATCTCTACGCATTTCACCGCTACACGTGGAATTCTACCTTCCTCTACAATACTCCAGATAACCAGTTTTAAGTGCAATTCCCAGGTTGAGCCCGGGGCTTTCACACCTAACTTAATTATCCGCCTACATGCCCTTTACGCCCAGTCATTCCGATTAACGCTCGCACCCTCCGTATTACCGCTGCTGCTGGCACGGAGTT
+
CCCCCGGGGGGGGGGGGGGGGGGGGGGGGGGGGGGGGGGGGGGGGGGGGGGGGDGGGGGGGGGGGGGGGGGGGGGGGGGGGGGGDGGGCG:FGGGGGGGGGGGGGGGG:CFGGGGGGGGGGGGGGCFEGGGGGGGGGGGGGGGGGGGGGGGGGGGGGGFFFGGGGFFGGGFFGCDGFGFGGGGG?DGGGCGGGGCGDDGGFFFFFFFFFFDFFAFFFFFFF2>DD@DEE4@EDE;EFFDE@F@7=EEFFFFF6D;@CE6;FF0>BFFFBBF9?08BDFF?B0;BFFF:0:B:?:9>(:?
@M04999:289:000000000-L3R54:1:1101:15580:8982 2:N:0:397
TCGACTACCCGGGTATCTAATCCTGTTTGCTACCCACGCTTTCGAGCATGAACGTCAGTGTTATCCCAGGAGGCTGCCTTCGCCATCGGTATTCCTCCACATCTCTACGCATTTCACTGCTACACGTGGAATTCTACCTCCCTCTGACACACTCTAGTTAGACAGTTTCAAATGCACGTCCCAAGTTGAGCTCGGGGATTTCACATCTGACTTATCTAACCGTCTGCGCTCGCTTTACGCCCAGTAATTCCGATTAACGCTCGCACCCTACGTATTACCGCGTCTGCTGGCACGTAGTTAC
+
CCCCCGGGGGGGGGGGGGGGGGGGGGGGGGGGGGGGGGGGGGGGGGGGGGFGGGGGGGGGGGGGGGGGGFGGGGGGGGGGGGGGGGGGGGFGGGGGGGGGGGGGGGGGGGGGGGGGGGGGGGGGGGGFGGDFFGGFGGGGGGGGGGGGGGGGGGGFGGGGGCFGGGGGGGGGGGGGFGFGGGGGGFGFGGGGGGGGGGGGFFFFFFFFCEFFFFFFFFFFFBDFFBFBFFFFFFFFFF<EFFFFE<?CEFF@@;??EE1>@;90;FFBBFFFF<A>9AAF>B(4<B25???<??F7(-96)
@M04999:289:000000000-L3R54:1:1101:2912:8992 2:N:0:397
GGGCAGACTACTCGGGTATCTAATCCTGTTTGCTCCCCACGCTTTCGCATCTCAGCGTCAGTATCTGTCCAGAAGGCCGCCTTCGCCACCGGTATTCCTCCACATCTCTACGCATTTCACCGCTACACGTGGAATTCTACCTTCCTCTACAATACTCCAGATAACCAGTTTTAAGTGCAATTCCCAGGTTGAGCCCGGGGCTTTCACACCTAACTTAATTATCCGCCTACATGCCCTTTACGCCCAGTCATTCCGATTAACGCTCGCACCCTCCGTATTACCGCGGCTGCTGGCACGGAGT
+
CCCCCGGGGGGGGGGGGGGGGGGGGGGGGGGGGGGGGGGGGGGGGGGGGDGGGGGGGGGGGGGGGGGGGGGGGGGGDGGGGGGGGGGGGGGGG+FEGGGGGGGGFGGGGGGGGGGGGGGGGGGGGGGGGGGCFFGGGGCFGGFGGGGGGGGGGGGGGGGGGGFGGGGGGGGGDGGGFGFGGGGGBFGGGGGGGGF?D5CC>?FFFFFFFFBFFFFFF86?6CFFFF@@FFFFFFF@FFFFF;;@>?D8EFFFF?@?DFF<DB>FF>BF>04<4:(1((39<<,7230(3::?8:?>36;(-
@M04999:289:000000000-L3R54:1:1101:4263:9025 2:N:0:397
CAGAGACTACTGGGGTATCTAATCCTGTTTGCTACCCACGCTTTCGAGCATGAACGTCAGTGTTATCCCAGGAGGCTGCCTTCGCCATCGGTATTCCTCCACATCTCTACGCATTTCACTGCTACACGTGGAATTCTACCTCCCTCTGACACACTCTAGTTAGACAGTTTCAAATGCACGTCCCAAGTTGAGCTCGGGGATTTCACATCTGACTTATCTAACCGTCTGCGCTCGCTTTACGCCCAGTAATTCCGATTAACGCTCGCACCCTACGTATTACCCAGGCCGCTGGCACGTAGTT
+
CCCCCGGGGGGGGGGGGGGGGGGGGGGGGGGGGGGGGGGGGGGGGGGGGGGGGGGGGGGGGGGGGGGGGGGGGGGGGGGGGGGGGGGGGGGGFGGGGGGGGGGGGGGGGGGGGGGGGGGGGGGGGGGGGGGGGGGGGGGGGGGGGGGGGGGGGGGGGGGGGGGGGGGGGGGFEGGGFGFGGGGGGGGGGGGGGGFGGGGGFFFFFFFFFFF7CFFACFC;=CFFFDFDFFFBFFFDBDFFF=BFFFFFCEF3?@;DFFEE;;@F@BFFFFF:B:1)-8<A2().41(39>>>0,<::?:26
@M04999:289:000000000-L3R54:1:1101:11423:9064 2:N:0:397
GGACTACTGGGGTATCTAATCCTGTTTGCTCCCCACGCTTTCGCATCTCAGCGTCAGTATCAGTCCAGAAGGCCGCCTTCGCCACCGGTATTCCTCCACATCTCTACGCATTTCACCTCTACACGTGGAATTCTACCTTCCTCTACAATACTCCAGATAACCAGTTTTAAGTGCAATTCCCAGGTTGAGCCCGGGGCTTTCACACCTAACTTAATTATCCGCCTACATGCCCTTTACGCCCAGTCATTCCGATTAACGCTCGCACCCTCCGTATTACCGCGGCTGCCGGCACGGATTTAGC
+
<<CCCFGGGGFEF@FGFGFGGGGGGGGFGDFEFCCFCGGGGGEGEFEGGGAFGEEFGCEFD,CCEFG,,CF88FEGGGGGG@CGGGE7FFGGGGEGFGGG<FGGGGGFGEGGGGAFF,AEGGFGDGGGCFAECF;FEDEG?FGDFGDGGGGGGGCF9EFFGGFGGGGGGCDA,@=EFGDGFG8ADG8@?,DFGGE>DDGGFFF6CAFFEDE4;AFFCFFA4>DFF=3C5:=2>BFFFF0392(6;9CEFE3?7?0?C(:<;9>;F>60412(4<264AB>29>003(((41;2-(-(.6:9
@M04999:289:000000000-L3R54:1:1101:24179:9067 2:N:0:397
CTGACTACTGGGGTATCTAATCCTGTTCGCTCCCCACGCTTTCGTCCATCAGCGTCAATCGGTATTTAGTAACCTGCCTTCGCAATCGGGGTTCTGTGTAATATCTATGCATTTCACCGCTACACTACACATTCCAGCTACTTCAATACTATTCAAGATTAACAGTATCAACGGCAGTTCTACAGTTAAGCTGCAGGTTTTCACCGCTGACTTATCAACCCGCCTACGGCCCCTTTAAACCCAATAAATCCGGATAACGCTCGCATCCTCCGTATTACCGCGGCTTCTGGCACGGAGTT
+
BCCCCEFGC@@FGGDFGFCFGDGFFEFACCBCFGGGGGG:FGCBE7CCFFFFGCFC@FFG7CGFGG<EEFFGFDGGFF?FFEE,CCEDGGG=FG<FFGGGEGFBA,@<FFFFFGD9EEGGF=FGGCEF?FGFCFGGFE8,@8BDFE;=FFG;DD,=@D4@DGGAE9DGAFFGG+?+9ADF+?@EGGGFFCFF,,,3707DFC?9A5BEFAC*;=;=*+;@FB@A)-((6(/->2@@>)>A@@?<@F);??@>0<;0>E;@(4(3(.78).49?B70--4299063(,-4-4,4(4((-8
@M04999:289:000000000-L3R54:1:1101:5289:9068 2:N:0:397
GCTGACTACCGGGGTATCTAATCCTGTTCGCTCCCCACGCTTTCGTCCATCAGCGTCAATCGGTATTTAGTAACCTGCCTTCGCAATCGGGGTTCTGTGTAATATCTATGCATTTCACCGCTACACTACACATTCCAGCTACTTCAATACTATTCAAGATTAACAGTATCAACGGCAGTTCTACAGTTAAGCTGCAGGTTTTCACCGCTGACTTATCAACCCGCCTACGGACCCTTTAAACCCAATAAATCCGGATAACGCTCGCATCCTCCGTATTACCGCGGCTGCTGGCACGGAGTT
+
CCCCCGGGGGGGGGGGGGGGGGGGGGGGGGGGGGGGGGGGGGGGGGGGGGGGGGGGGGGGGGGGGGGGGGGGGGGGGGGGGGGGGGGGGGGGGGGGGGGGGGGGGGGGGGGGGGGGGGGGGGGGGGGGGGGGGGGGGGGGGGGGGGGGGGGGGGGGGGGFGGGGGGGGGGGGGGCGFGFGGGGGGGGGGGGGGGGGGGGGFFFFFFFFFFFFFFFFFFFFFFFFF?=D@DFFFF@FFEFFF@DF?1=FCEFFFFFFFFFFFFF>0169?<B04::BF<BBF>>69>1<:>?BFFB>69B?
@M04999:289:000000000-L3R54:1:1101:11161:9081 2:N:0:397
GGACTACTAGGGTATCTAATCCTGTTTGCTCCCCACGCTTTCGCATCTCAGCGTCAGTATCTGTCCAGAAGGCCGCCTTCGCCACCGGTATTCCTCCACATCTCTACGCATTTCACCGCTACACGTGGAATTCTACCTTCCTCTACAATACTCCAGATAACCAGTTTTAAGTGCAATTCCCAGGTTGAGCCCGGGGCTTTCACACCTAACTTAATTATCCTCCTACATGCCCTTTACGCCCAGTCATTCCGATTAACGCTCGCACCCTCCGTATTACCGCGGCTGCCGGCACGGACTTAGC
+
CCCCCGGGGGEGGGGGGGGGGGGGGFFGGGGGCGGG>FGGGGCGGGCEFGGGGGGGGGGGGGGGGGGGGGF@FGGGGGGGGGGGGGEEGDGGGGGGGGGFGGFGFFGGFFGDGGGGFFFEEGGGGGGGGDGGGGAGEGGGGGFGAEFFGGGGGGGF9ADFGGGGFFGGFGGGAFDFFGFGGGCFGGFC@FFGG677CDGGFFFFFFFFBDFFFFFF?BFE+75>BF9C*>>FFD=9>@DFB;(6@<ECEFE;?@7;C(3;;39>9>:13:9:F0?><<(((-7,(3(,79(1306((5).)
@M04999:289:000000000-L3R54:1:1101:20977:9114 2:N:0:397
TGTGGACTACAGGGGTATCTAATCCTGTTTGCTCCCCACGCTTTCGCATCTCAGCGTCAGTATCTGTCCAGAAGGCCGCCTTCGCCACCGGTATTCCTCCACATCTCTACGCATTTCACCGCTACACGTGGAATTCTACCTTCCTCTACAATACTCCAGATAACCAGTTTTAAGTGCAATTCCCAGGTTGAGCCCGGGGCTTTCACACCTAACTTAATTATCCGCCTACATGCCCTTTACGCCCAGTCATTCCGATTAACGCTCGCACCCTCCGTATTACCGCGGCTGCTGGCACGGAGTT
+
CCCCCGGGGGGGGGGGGGGGGGGGGGGGGGGGGGGGGGGGGGGGGGGGGGGGGGGGGGGGGGGGGFGGGGFGFGGGGGGGGGGGGGGGGGGGGGGGGGGGGGGGGGGGGGGGGGGGGGGGGGGGGGGGGGGGGGGGGCFFGGGGGGGGFGDFDGGGDGE9DCFG?FCFFGGDG8DGFGFFGGFGGGGGGG?EGGGG*?DGFFFFFFFFAF@EFFFFFFFFFFF?BDD=BEFEEEFF@@CF;@FFD?FF<CFFF@3?;?)4,2:<>>26><?0?(4:?7<B<?B19>BB??F(((5119(48
@M04999:289:000000000-L3R54:1:1101:11932:9118 2:N:0:397
CTTGGACTACCCGGGTATCTAATCCTGTTTGCTACCCACGCTTTCGAGCATGAACGTCAGTGTTATCCCAGGAGGCTGCCTTCGCCATCGGTATTCCTCCACATCTCTACGCATTTCACTGCTACACGTGGAATTCTACCTCCCTCTGACACACTCTAGTTAGACAGTTTCAAATGCACGTCCCAAGTTGAGCTCGGGGATTTCACATCTGACTTATCTAACCGTCTGCGCTCGCTTTACGCCCAGTAATTCCGATTAACGCTCGCACCCTACGTATTACCGCGGCTGCTGGCACGTAGTT
+
CCCCCGGGGGGGGDGGGGGGGFGGGGGGGGGGGGGGGGGEGGGGGGGGGGGGGGGGGGGGGGGGGGFGGGGFDGGGGGGGGGGGGGGGGGEGGGGGGGGGGGGGGGGGGGFGGGGGGFGGGGGGGGGGGGGGFGGGGGGGGGGGGGGGFGGGGGGGGGGGGGGGGFGGGGGGGGFGFGFGGGDEAFGGGFFGGGGG>D7CBFFFFFFFFFEEFFFFFFFFFFFBDFDBFBFF>@F@FFEF;?@FD1=<E??CE;;;??C;?;DD(79>>B?BF:?B<B44<:B9607>??B:624(,.346
@M04999:289:000000000-L3R54:1:1101:21446:9174 2:N:0:397
TTTGACTACCCGGGTATCTAATCCTGTTCGCTACCCATGCTTTCGAGCCTCAGCGTCAGTAACAGACCAGAGAGCCGCCTTCGCCACTGGTGTTCTTCCATATATCTACGCATTTCACCGCTACACATGGAGTTCCACTCTCCTCTTCTGCACTCAAGTCTCTCAGTTTCCGATGCTCTTCCTCAGTTAAGCTGAGGGCTTTCACATTCAGACTTAAAAGACCGCCTGCGCTCCCTTTACGCCCAATAAATCCGGACAACGCTTGCCACCTACGTATTACCGCGGCTGCTGGCACGTAGTT
+
CCCCCGGGGGGGGGGGGGGGGGGGGGGGGGGGGGGGGGGGGGGGGGGGGGGGGGGGGGGGGGGGGGGGGGGGGGGGGGGGGGGGGGGGGGGGGGGGGGGGGGGGGGGGGGGGGGGGGGGGGGGGGGGGGGGGGGGGGGGGGGGGGGGGGGGGGGGGGGGGGGGGGGGGGGGGGGGGFGFGGGGGGGGGGGGGGGGGGGGGFFFFFFFAFFFFFFFFFFFFFFFFFFFFFFFFFFFFFFFFDF>BFDFFFFFFFF9<BFDFB>B?FFFFFBFFFFFBFFAFF06>F9>BFFB?F?BB?0<F<
@M04999:289:000000000-L3R54:1:1101:7304:9176 2:N:0:397
GACTACAGGGGTATCTAATCCTGTTTGCTCCCCACGCTTTCGCATCTCAGCGTCAGTATCTGTCCAGAAGGCCGCCTTCGCCACCGGTATTCCTCCACATCTCTACGCATTTCACCGCTACACGTGGAATTCTACCTTCCTCTACAATACTCCAGATAACCAGTTTTAAGTGCAATTCCCAGGTTGAGCCCGGGGCTTTCACACCTAACTTAATTATCCGCCTACATGCCCTTTACGCCCAGTCATTCCGATTAACGCTCGCACCCTCCGTATTACCGCGGCTGCTGGCACGCAGTTAGCC
+
CCCCCGGGGGGGGGGGGGGGGGGGGGGGGGGGGGGGGGGGGGGGGGGGGGGGGGGGGGGGGGGGGGGGGGGGGGGGGGGGGGGGGGGGGGGGGGGGGGGGGGGGGGGGGGGGGGGGGGGGGGGGGGGGGGGGGGGGGGGGGGGGGGGGGGGGGGGGGGGGGGGGGGGGGFGGGGGGFFFGGGGGGGGGGGGGGGDGGGGGFFFFFFFFFFFFCFFCEFADFFFDFFEFEBFE8EFFFF@EFFE<EE3?EFFD?;3;;>?FF>9B9??BBFFF?>BB<(-(3;;><BB:6,4<(((4A<4>2
@M04999:289:000000000-L3R54:1:1101:12164:9178 2:N:0:397
CGGACTACACGGGTATCTAATCCTGTTTGCTCCCCACGCTTTCGCATCTCAGCGTCAGTATCTGTCCAGAAGGCCGCCTTCGCCACCGGTATTCCTCCACATCTCTACGCATTTCACCGCTACACGTGGAATTCTACCTTCCTCTACAATACTCCAGATAACCAGTTTTAAGTGCAATTCCCAGGTTGAGCCCGGGGCTTTCACACCTAACTTAATTATCCGCCTACATGCCCTTTACGCCCAGTCATTCCGATTAACGCTCGCACCCTCCGTATTACCGCGGCTGCTGGCACGGAGTT
+
CCCCCGGGGGGGGGGGGGGGGGGGGGGGGGGGCGGGGGGGGGGGGGGGGGGGGGGGGGGGGGGGGGGGGGGGGGGGGGGGGGGGGGGGGGGGGGGGGGGGGGGGGGGGGGGGGGGGGGGGGGGGGGGGGGGGGGGGGGGGGGGGGGGGGGGGGGGGGGGGGGGGGGGGGGGGGFGGFGFGFGGGGGFGGGGGGGGGGGGGFFFFFFDFFFDFFFFFFFFEFFFFFFFFE9;;FFFFFFFFBFFFFFFFFFEF<F;DFFF9BBFFFF;?B?BFFF??AFA09BBFBBFFF7??FF999?2
@M04999:289:000000000-L3R54:1:1101:25580:9189 2:N:0:397
GGACTACCCGGGTATCTAATCCTGTTCGCTCCCCACGCTTTCGTCCATCAGCGTCAATCGGTATTTAGTAACCTGCCTTCGCAATCGGGGTTCTGTGTAATATCTATGCATTTCACCGCTACACTACACATTCCAGCTACTTCAATACTATTCAAGATTAACAGTATCAACGGCAGTTCTACAGTTAAGCTGCAGGTTTTCACCGCTGACTTATCAACCCGCCTACGGACCCTTTAAACCCAATAAATCCGGATAACGCTCGCATCCTCCGTATTACCGCGGCTGCTGGCACGGAGTTAGC
+
CCCCCGGGGGGGGGGGGGGGGGGGGGGGGGGGGGGGGGGGGGGGGGGGGGGGGGGGGGGGGGGGGGGGGGGGGGGGGGGGGGGGGGGGGGGGGGGGGGGGGGGGGGGGGGGGGGGGGGGGGGGGGGGGGGGGGGGGGGGGGGGGGGGGGGGGGGGGGGGGGGGGGGGGGGGGGGGGFGFGGGGGGGGGGGGGGGGGGGGGFFFFFFFFFFFFFFFFFFFFFFFFFFFDFFFFFFEFFFFFFF@FFFFFEFFF@DDFF?FFBFFFFFFFBF>?F?FFAF?>>>9;>B>?>?77?9B><<AF>
@M04999:289:000000000-L3R54:1:1101:4085:9229 2:N:0:397
GACTACCAGGGTATCTAATCCTGTTTGCTACCCACGCTTTCGAGCATGAACGTCAGTGTTATCCCAGGAGGCTGCCTTCGCCATCGGTATTCCTCCACATCTCTACGCATTTCACTGCTACACGTGGAATTCTACCTCCCTCTGACACACTCTAGTTAGACAGTTTCAAATGCACGTCCCAAGTTGAGCTCGGGGATTTCACATCTGACTTATCTAACCGTCTGCGCTCGCTTTATGCCCAGTAATTCCGATTAACGCTCGCACCCTACGTATTACCGCGGCTGCTGGCACGTAGTTAGCC
+
CCCCCGGGGGGGGGGGGGGGGGGGGGGGGGGGGGGGGGGGGGFGGGGGGGGGGGGGGGGGGGFGGGGGGGGGGGGGGGGGGGGGGGGGGGGGGGGGGGGGGGGGGGGGGGGGGGGGGGGGGGGGGGGGGGGGGGGGGGGGGGGGGGGGGGGGGGGGGGGGGGGGGGGGFGGGFGGGFCEGGDFGGGCGGCGGGDGGDGGFFFFFFFFCCEECFFCFFFFFFFFFFFFFFFF@DFFFFFFFFFFFFFFFF@@FFFFFF;?<@@FFFF@8B?:DFFBBFFB6>9>>FFF>B?>0886?FFFA7
@M04999:289:000000000-L3R54:1:1101:12201:9244 2:N:0:397
ATGGGACTACAGGGGTATCTAATCCTGTTTGCTCCCCACGCTTTCGCATCTCAGCGTCAGTATCTGTCCAGAAGGCCGCCTTCGCCACCGGTATTCCCCCACATCTCTACGCATTTCACCGCTACACGTGGAATTCTACCTTCCTCTACAATACTCCAGATAACCAGTTTTAAGTGCAATTCCCAGGTTGAGCCCGGGGCTTTCACACCTAACTTAATTATCCGCCTACATGCCCTTTACGCCCAGTCATTCCGATTAACGCTCGCACCCTCCGTATTACCGCGGCTGCTGGCACGGAGTT
+
CCCCCGGGGGGGGGGGGGGGGGGGGGGGGGGGGGGGGGGGGGGGGGGGGGGGGGGGGGGGGGGGGGGGGGGGGGGGGGGGGGGGGGGGGGGGGGGGGGGGGGGGGGGGGGGGGGGGGGGGGGGGGGGGGGGGGFGGGGGGGGGGGGGGGGDFGGGGGGGGGGGGGGGGGGGGGGGGFGFGGGGGGGGGGGGGGGGGGGGGFFFFFFFFFFFFFFFFFFFEFFFFFFFFFFFFEE@FFFFFFFFFFFFEACEEEE@;BFFFF;BFB>B>F<?FBFF07:AFB(2369;B??B:0(.:07248
@M04999:289:000000000-L3R54:1:1101:28166:9304 2:N:0:397
CGCTGACTACCCGGGTATCTAATCCTGTTTGCTCCCCACGCTTTCGCATCTCAGCGTCAGTATCTGTCCAGAAGGCCGCCTTCGCCACCGGTATTCCTCCACATCTCTACGCATTTCACCGCTACACGTGGAATTCTACCTTCCTCTACAACACTCCAGATAACCAGTTTTAAGTGCAATTCCCAGGTTGAGCCCGGGGCTTTCACACCTAACTTAATTATCCGCCTACATGCCCTTTACGCCCAGTCATTCCGATTAACGCTCGCACCCTCCGTATTACCGCGGCTGCTGGCACGGAGTT
+
CCCCCGGGGGGGGGGGGGGGGGGGGGGGGGGGGGGFGGGGGGGGGGGGGGGGGGGGGGGGGFGGGGGGGGGGGGGGGGGGGGGGGGGGGGGGGGGGGGGGGGGGGGGGGGGGGGGGGGGGGGGGGGGGGFGGGFFFGGGGGGGGGGGGGGGGGGFGGGGGFGGGGGGGGGGFFGGGFC7FGFFGGGFDCGGGFFGGGGDGFFFFFFAFFFFEFFFFEFFFFFEFFFFFF@EE@@@FFF960;BB<@FFFFFE<33::BBFF>??>FFF>?2(23::BBDFA?027;;60)58?F<0(,(,.
@M04999:289:000000000-L3R54:1:1101:11546:9315 2:N:0:397
TTGACTACCAGGGTATCTAATCCTGTTCGCTACCCATGCTTTCGACCCTCAGCGTCAGTTACAGACCAGAGAGCCGCCTTCGCCACTGGTGTTCTTCCATATATCTACGCATTCCACCGCTACACATGGAGTTCCACTCTCCTCTTCTGCACTCAAGAAAAACAGTTTCAGCTGCACTTCCCCGGTTAAGCCGAGGGCTTTCACAGCTGACTTGTTCTCCCGCCTGCGTTCGCTTTACGCCCAATAAATCCGGACAACGCTTGCCACCTACGTATTACCGCGGCTGCTGGCACGTAGTTAC
+
CCCCCECEFGGGGGGGGGGGGGFCFGGGGGGCGGDAF@FGGGGEG,@@FFF8F:CFGEFGFFFG9EGGDCFGGGGDEGGGDDCCCGGGACFFE<AFGGG@EFF?EEAECCFFFGE@FFCGG7CDGGGGGGCFFGCCGGG9?@@?FFGF8DADFGGF9E,@?DCCFGGGGGEFGDD8:D5DFGGGGGGGGGGGGEEG7>FGFFFFFFFFFEDFF;:AEFFFFFFFD==2>@FFF?FFFF0>99;?F@EFF?=040176:19:BFF?<?<?BB?729>6<<F>99;6;B?0::?B??F664<)
@M04999:289:000000000-L3R54:1:1101:7250:9354 2:N:0:397
CCCGGGACTACAAGGGTATCTAATCCTGTTCGCTACCCATGCTTTCGAACCTCAGCGTCAGTTACAGACCAGAGAGTCGCCTTCGCCACTGGTGTTCTTCCATATATCTACGCATTCCACCGCTACACATGGAGTTCCACTCTCCTCTTCTGCACTCAAGAAAAACAGTTTCAGCTGCACTTCCCCGGTTAAGCCGAGGGCTTTCACAGCTGACTTGTTCTCCCGCCTGCGTTCGCTTTACGCCCAATAAATCCGGACAACGCTTGCCACCTACGTATTACCGCGGCTGCTGGCACGTAGT
+
CCCCCGGGGGGGGGGGGGGGGGEEFGGGGGGGGGGGGGGGGGGGGGGGGGGGGGGGGGGGGGGGGGGGGGGGGGGGGGGGGGGGGGGGGGGGGGGGGGGGGGGGGGGGGGGGGGGGGGGGGGGGGGGGGGGGGFGGGGGGGGGGGGGGGGGGGGGGGGGGGGGGGGGGGGGGGGGGFGFGGGGGGGGGGGEGGGFGGDGGBFFFFFFFEFFFFFFFFFFFFEF@FF>DDF@D@@FF6=78CDFBFF;DFED>DF908B;??FFFFBF?DD<?7><72<:9<AB>009;9?D?01(),.(84
@M04999:289:000000000-L3R54:1:1101:12311:9416 2:N:0:397
AGGTGACTACAAGGGTATCTAATCCTGTTTGCTACCCACGCTTTCGAGCATGAACGCCAGTGTTATCCCAGGAGGCTGCCTTCGCCATCGGTATTCCTCCACATCTCTACGCATTTCACTGCTACACGTGGAATTCTACCTCCCTCTGACACACTCTAGTTAGACAGTTTCAAATGCACGTCCCAAGTTGAGCTCGGGGATTTCACATCTGACTTATCTAACCGTCTGCGCTCGCTTTACGCCCAGTAATTCCGATTAACGCTCGCACCCTACGTATTACCGCGGCTGCTGGCACGTAGTT
+
CC8CCGDGGGGGCFGGGGGGGGGFGFGGGGGGGGFGGGEGGEBFFG8FFDFGGGGGGGGGGGFGGGGGGGGFGEGGGFGGGGGGGEFGGGGGGDGGFGGGGGGGGECGGGGGDGGFGGGGEGG9FFGGGGGD,@EFGGGGGG8EFFGEF=DGGGEFGG8=4EF,@FGGFFGGGGGGFGFGGGDGGFGGGGGGG8FCDD>C>FAEF@FFFF5;EFFFFFFFFEBFFDDFE25=@FF@(6*=926>;@@E)95<;E;;1;7<<>??>FB6>??FF:?><?FFFF>B(396:?25637(.,,44
@M04999:289:000000000-L3R54:1:1101:2923:9433 2:N:0:397
GGGACTACTCGGGTATCTAATCCTGTTTGCTCCCCACGCTTTCGCATCTCAGCGTCAGTATCTGTCCAGAAGGCCGCCTTCGCCACCGGTATTCCTCCACATCTCTACGCATTTCACCGCTACACGTGGAATTCTACCTTCCTCTACAATACTCCAGATAACCAGTTTTAAGTGCAATTCCCAGGTTGAGCCCGGGGCTTTCACACCTAACTTAATTATCCGCCTACATGCCCTTTACGCCCAGTCATTCCGATTAACGCTCGCACCCTCCGTATTCCCGCGGCTGCTGGCACGGGATTAC
+
CCCCCGG@FGGFGGGGGGGGGGGGGGGFGGGGGG7EC+CFGGGGGEFGFGGGGGGGGGGGGGGGGGGGGAFFGGGCFECFGGGGGGGGFGGGGGGGGGFGGGGGGGGGDGGGGGGFGGGGGGGGGGGGGGFF:EGGGGGGGFGGGGGGGGGGGGGGGGGGFGFGGGFGGCDGDDFFFFFGGDGFFGGEFGFEGGGD*<D>AA96=?>FBFFFFACFEFFEC>B?95>(97:7@EFFCFDEB9;;E;;C35<8;<;@?4(31:(4((,-((-(-.87).5((-39>142>(,(53((,,43)
@M04999:289:000000000-L3R54:1:1101:10928:9438 2:N:0:397
GACTACCCGGGTATCTAATCCTGTTTGCTACCCACGCTTTCGAGCATGAACGTCAGTGTTATCCCAGGAGGCTGCCTTCGCCATCGGTATTCCTCCACATCTCTACGCATTTCACTGCTACACGTGGAATTCTACCTCCCTCTGACACACTCTAGTTAGACAGTTCCAAATGCACGTCCCAAGTTGAGCTCGGGTATTTCACCTCGGACTTATCTAACCGTCTGCGCTCGCTTTACGCCCAGTAATTCCGAGTAACGCTCGCACCCTACGACTTACCGCGGCTGCCGGCACGCTTTTTGCC
+
CC@CCEEFCGC@:CFEF<EEFGGGFGGGG,C,,;67CBFFGCFGG+CF9@FFGCEC6FGGCFG9FGG<CB@F@EEGCEFCE7=@FF7F8B<<@AEGE,,BEEGEAFCGGG,CEAFGFFGBEEFEGF7B955;,4EF=@4B8EF8,@EF8CFDD,DDGC44EAF=C?=::D9DCAFGF6B?D60E,==,@AFEDD1C+?5C+5*395*?AAFFCFAF7C9)959@EB2((59@BB*0>=(8;(;C)99?E12(6,)91318(9199??0?(((4-4-((-(,16(2((((-,(-,(-).())
@M04999:289:000000000-L3R54:1:1101:8349:9450 2:N:0:397
TGACTACACGGGTATCTAATCCTGTTCGCTCCCCACGCTTTCGTCCATCAGCGTCAATCGGTATTTAGTAACCTGCCTTCGCAATCGGGGTTCTGTGTAATATCTATGCATTTCACCGCTACACTACACATTCCAGCTACTTCAATACTATTCAAGATTAACAGTATCAACGGCAGTTCTACAGTTAAGCTGCAGGTTTTCACCGCTGACTTATTAACCCGCCTACGGACCCTTTAAACCCAATAAATCCGGATAACGCTCGCATCCTCCGTATTACCGCGGCTGCTGGCACGGAGTTAGC
+
CCCCCGGGGGGGGGGGGGGGGGGGGGGGGGGGGGGGGGGGGGGGGGGGGGGGGGGGGGGGGGGGGGGGGGGGGGGGGGGGGGGGGGGGGGGGGGGGGGGGFGGGGGGGGGGGGGGGGGGGGGGGGGGGGGGGGGGGGGGGGGGGGGGGGGFGGGGGGGGGGGGGGGGGGGGGGGGGFGFGGGGGGGGGGGGGGGGGGGGGFFFFFFFFFDE;EFFFFFFFFFFFFFFFFF>DFFEFEEEF06@F@FFFEFF9<?DFF6;DFFFFFFF?FB9:1:0649:>9(((4044:B7>?992?:AA2
@M04999:289:000000000-L3R54:1:1101:7179:9457 2:N:0:397
GACTACACGGGTATCTAATCCTGTTCGCTCCCCACGCTTTCGTCCATCAGCGTCAATCGGTATTTAGTAACCTGCCTTCGCAATCGGGGTTCTGTGTAATATCTATGCATTTCACCGCTACACTACACATTCCAGCTACTTCAATACTATTCAAGATTAACAGTATCAACGGCAGTTCTACAGTTAAGCTGCAGGTTTTCACCGCTGACTTATCAACCCGCCTACGGACCCTTTAAACCCAATAAATCCGGATAACGCTCGCATCCTCCGTATTACCGCGGCTGCTGGCACGGAGTTAGCC
+
CCCCCGGGGGGGGGGGGGGGGGGGGGGGGGGGGGGGGGGGGGGGGEFGGGGGGGGGGGGGGGGGGGGGGGGGGGGGGGGGGGGGGGGGGGGGGGGGGGGGGGGGGGGGGGGGGGGGGGGGGGGGGGGGGGGGGGGGGGGGGGGGGGGGGGGGGFFGGGGGGGGGGGGGGGGGGGGGFGFGGGGGGGGGGGGGGGGGGGGGFFFEFFFFFFFFFFFFBFEFFFF?F=@FFFFFFBFFFFFFFFDEEEFFFFF?;;4319@?>B;F>FDFFBF6??FFFFF;6>>><:??F081129:(:<A>
@M04999:289:000000000-L3R54:1:1101:17159:9475 2:N:0:397
AAGACTACCAGGGTATCTAATCCTGTTTGCTCCCCACGCTTTCGCATCTCAGCGTCAGTATCTGTCCAGAAGGCCGCCTTCGCCACCGGTATTCCTCCACATCTCTACGCATTTCACCGCTACACGTGGAATTCTACCTTCCTCTACAATACTCCAGATAACCAGTTTTAAGTGCGGTTCCCAGGTTGAGCCCGGGGCTTTCACACCTAACTTAATTATCCGCCTACATGCCCTTTACGCCCAGTCATTCCGATTAACGCTCGCACCCTCCGTATTACCGCGGCTGCTGGCACGGAGTT
+
CCCCCGGGGGGGGGGGGGGGGGGGGGGGGGGGGGGGGGGGGGGGGGGGGGGGGGGGGGGGGGGGGGGGGGGGGGGGGGGGGGGGGGGGGGGGGGGGGGGGGGGGGGGGGGGGGGGGGGGGGGGGGGGGGGGGGGGGGGGGGGGGGGGGGGGGGGGGGGFGGGGGGGGGGGGGGGGGFGFGGGGGGGGFFGGGGGGGGGGGFFFFFFEFFFFFFBFACFFFFDFFFFFFFFFEFEFFEEDFB>0;@EFFFFFF?F6@FFF6?19>(23:FFBFB:23444:>(16;9BF7:B7>0304:2
@M04999:289:000000000-L3R54:1:1101:3670:9551 2:N:0:397
TGACTACTGGGGTATCTAATCCTGTTTGCTACCCACGCTTTCGAGCATGAACGTCAGTGTTATCCCAGGAGGCTGCCTTCGCCATCGGTATTCCTCCACATCTCTACGCATTTCACTGCTACACGTGGAATTCTACCTCCCTCTGACACACTCTAGTTAGACAGTTTCAAATGCACGTCCCAAGTTGAGCCCGGGGATTTCACATCTGACTTATCTAACCGTCTGCGCTCGCTTTACGCCCAGTAATTCCGATTAACGCTCGCACCCTACGTATTACCGCGGCTGCTGGCACGTAGTTAGC
+
CCCCCGGGGGGGGGGGGGGGGGGGGGGGGGGGGGGGGGGGGGGFGGGGGGGGGGGGGGGGGGGGGGGGGGGGGGGGGGGGGGGGGGGGGFGGGGGGGGGGEGGGGGGGGGGGGGGGGGGGGGGGGGGDEGGGGGGGGGGCGGGGGGGGF8CFFGGFFFGGGGGG9FGGGGGGGGFGFGFDGGGGGGGGGGGGGGG6>DGFCAFFFFFFCEFFFFFFF>FFDAABBCFFFFFF>FFEED2>BDFEECFEFFF@@;07<?@FFFFFF>F?BF:12ABFFF0>009>F?>D::(),8<:<99<4
@M04999:289:000000000-L3R54:1:1101:17413:9554 2:N:0:397
AGTGACTACCCGGGTATCTAATCCTGTTTGCTACCCACGCTTTCGAGCATGAACGTCAGTGTTATCCCAGGAGGCTGCCTTCGCCATCGGTATTCCTCCACATCTCTACGCATTTCACTGCTACACGTGGAATTCTACCTCCCTCTGACACACTCTAGTTAGACAGTTTCAAATGCACGTCCCAAGTTGAGCTCGGGGATTTCACATCTGACTTATCTAACCGTCTGCGCTCGCTTTACGCCCAGTAATTCCGATTAACGCTCGCACCCTACGTCTTACCGCGGCTGCTGGCACGTAGTTT
+
CCCCCGGGGGGGGGGGGGGGGGGGGGGGGGGGGGGGGGGGGGGGGGGGGGGGGGGGGGGGGGGGGGGGGGGGGGGGGGGGGGGGGGGGGGGGGGGGGGGGGGGGGGGGGGGGGGGGGGGGGGGGGGGGGGGGGGGGGGGGGGGGGGGGGGGGGGGGGGGGGGGGGGGGGGGGGDGGFGFGGGGGGGGGFGGG9DGGGGGGFFFFFFFFFFFFFFFFFF@EFFBFABD;AF@D@F95BFFEF>FF<(49?CE?3(6;<CFF>@FFF>BF:?<:33(4?<A?(7>07>>0))510)440:?B)
@M04999:289:000000000-L3R54:1:1101:22129:9557 2:N:0:397
GACTACAGGGGTATCTAATCCTGTTCGCTCCCCACGCTTTCGTCCATCAGCGTCAATCGGTATTTAGTAACCTGCCTTCGCAATCGGGGTTCTGTGTAATATCTATGCATTTCACCGCTACACTACACATTCCAGCTACTTCAATACTATTCAAGATTAACAGTATCAACGGCAGTTCTACAGTTAAGCTGCAGGTTTTCACCGCTGACTTATCAACCCGCCTACGGACCCTTTAAACCCAATAAATCCGGATAACGCTCGCATCCTCCGTATTACCGCGGCTGCTGGCCAGGAGTTAGCC
+
CCCCCGGGGGGGGGGGGGGGGGGGGGGGGGGGGGGGGGGGGGGGGGGGGGGGGGGEGGGGGGGGGGGGGGGGGGGGGGGGGEGGGGGGGGGGGGGGGGGGGGGGGGGGGGGGGGGGGGGGGGGGGGGGGGGGGGGGGGGGGGGGGGGGGGGGGGGGGGGGGGGFGGGGGGGGDGGGFGFGGGGGGGGGGFGGGGGGCCGFFFFFFFFFD@@8AFFFDA?>DBFDDDFD@@@DFBFFFFFFFFFFFECF;.0//;AFF>1/,((-6?FA(1,1:BFFA(4166>90:::?((-436(365).
@M04999:289:000000000-L3R54:1:1101:9287:9592 2:N:0:397
TTGACTACCCGGGTATCTAATCCTGTTTGCTCCCCACGCTTTCGCATCTCAGCGTCAGTATCTGTCCAGAAGGCCGCCTTCGCCACCGGTATTCCTCCACATCTCTACGCATTTCACCGCTACACGTGGAATTCTACCTTCCTCTACAATACTCCAGATAACCAGTTTTAAGTGCAGTTCCCAGGTTGAGCCCGGGGCTTTCACACCTAACTTAATTATCCGCCTACATGCCCTTTACGCCCAGTCATACCGATTAACGCTCGCACCCTCCGTATTACCGCGGCTGCTGGCACGGAGTT
+
CCCCCGGGGGGGGGGGGGGGGGGGGGGGGGGGGGGGGGGGGGGGG>FG@FFCFGGGGGGGGGGGGGGGGGGGGGGGGDGGGGGGGGGGGGGGGGGGGGGGGGGGGGGGGGDGGGGGGGGGGGGGGGGGGGFGGGGGGGGGGGGGGGGGFGCFGGGGGCGGGG?FCFGGGGGFEGFGFGFGGGGGCGFFEGGGGGGGCGGGF>>FFFFFFFFFFFFFFFFFF@9=@?D@CEF;@E@EFFFFFFFFFFFFFE;@DF?:AF:>BFFFBFF??FFB?:?F<A4137>FBF?2):?72((,(4<
@M04999:289:000000000-L3R54:1:1101:17507:9615 2:N:0:397
CGGACTACCGGGGTATCTAATCCTGTTTGCTCCCCACGCTTTCGCATCTCAGCGTCAGTATCTGTCCAGAAGGCCGCCTTCGCCACCGGTATTCCTCCACATCTCTACGCATTTCACCGCTACACGTGGAATTCTACCTTCCTCTACAATACTCTAGTTAACCAGTTTTAAGTGCAATTCCTAGGTTGAGCCCAGGGCTTTCACACCTAACTTAATTATCCGCCTACATGCCCTTTACGCCCAGTCCTTCCGATTAGCGCTCGCACCCCCCGTATTCCCGCGGCTGCTGGCACGAATTTCC
+
CCCCCGGGGGGGGGGGGGGGGGGGGGGGGGGGFG@FGGGGGGGGGGGGGGGGGGGGGGGGGGGGGGGGGGGGGGGGGGGGGGGGGGEGGGGGGGGGG?FGGGGGGGGGGCGGGGGGGGGGGGGGGGGGECFGGGGCFGGGGGGGGGGCGGGGGGGGGGGGGGGGGGGGGDFFFFFGFGFFGGGGCCFEFGGGFDCFDGGGFFFFFFFFFEFFFFFFFFFEFFDFFFFFF477BBFFFE1B>08@@3)9.4=D44;045(,/8>FB>FB0(30-17?))53(((2311?7:<()((((-:))
@M04999:289:000000000-L3R54:1:1101:20478:9641 2:N:0:397
GACTACTCGGGTATCTAATCCTGTTTGCTCCCCACGCTTTCGCATCTTAGCGTCAGTATCTGTCCAGAAGGCCGCCTTCGCCACCGGTATTCCTCCACATCTCTACGCATTTCACCGCTACACGTGGAATTCTACCTTCCTCTACAATACTCCAGATAACCAGTTTTAAGTGCAATTCCCAGGTTGAGCCCGGGGCTTTCACACCTAACTTAATTATCCGCCTACATGCCCTTTACGCCCAGTCATTCCGATTAACGCTCGCACCCTCCGTATTACCGCGGCTGCTGGCCCGGAGTTAGCC
+
CCCCCGGGGGGGGGGGGGGGGGGGGGGGGGGGGGGGGGGGGGGGGGGGGGGGGGGGGGGGGGGGGGGGGGGGGGGGGGGGGGGGGGGGGGGGGGGGGGGGGGGGGGGGGGGGGGGGGGGGGGGGGGGGGGGGGGGGGGGGGGGGGGGGGGGGGGGFGGGGGGGGFFGGGGGGGGGGFGFGGGGGGGGGGGGGGCGGGGGGFFFFFFFFFFFFFFFFFFFFFFF@FFFEBEBE;EFFFFFF@FEFFFFFFF@FFFFFFB?BFF>FF?B??BBBFBFFA0((49BFFFFBB(((496?BFBF?
@M04999:289:000000000-L3R54:1:1101:16563:9643 2:N:0:397
ATCAGACTACCCGGGTATCTAATCCTCCTTGCTCCCCACGCTTTCGCATCTCAGCGTCAGTATCTGTCCAGAAGGCCGCCTTCGCCACCGGTATTCCTCCACATCTCTACGCATTTCACCGCTACACGTGGACTTCTACCTTCCTCTACAATACTCCCGATAACCAGTTTTAAGTGCAATTCCCATGTTGAGCCCGGGGCTTTCAGACCTACCTTAATTATCCGCCTACATGCCCTTTACGCCCAGTCATTCCGATTAACTCTCGCCCCATCAGCATTACCGCGGCTGCTGGACCGACGTT
+
6B@<@9F<@FGGGDE:7FCFFGGC<@,CFGEG<FGD7<F:F@FGC7@F6@<CEDCFCFG7FD,CC,CAFF@F,6:<A:7=CCF<,,?BFGFF+A<5,<EF,EF,E5EFGEGDF:EDA?EFGGDCF,E:?EC+,@E;=,=D4@E?9DC,3,2=E8=F8,+3=@EFDF8ADC7EEGFGFG++;BFC,,5EF;D,9EFGG5**/*3+8+495)0(7;1A4C>ECE*>=;0(:(9C;EF33;)1(((6(((/).)1),,(((.)-).)(((-2(.3)4).66))-(-((-,(0>77(,((((---
@M04999:289:000000000-L3R54:1:1101:22469:9686 2:N:0:397
GGACTACACGGGTATCTAATCCTGTTTGCTACCCACGCTTTCGAGCATGAACGTCAGTGTTATCCCAGGAGGCTGCCTTCGCCATCGGTATTCCTCCACATCTCTACGCATTTCACTGCTACACGTGGAATTCTACCTCCCTCTGACACACTCTAGTTAGACAGTTTCAAATGCACGTCCCAAGTTGAGCTCGGGGATTTCACATCTGACTTATCTAACCGTCTGCGTTCGCTTTACGCCCAATAAATCCGGACAACGCTTGCCACCTACGTATTACCGCGGCTGCTGGCACGTCGTTAGC
+
CCCCCGGGGGGGGGGGGGGGGGGGGGGGGGGGGGGGGGGGGGGDGGGGGGGGGGGGGGGGGGGGGGGGGGGGGGGGGGGGGGGGGGGGGGGGGGGGGGGGGGGGGGGGGGGGGGGGGGGGGGGGGGGGGGGGGGGGGGGGGGGGGDFGGGGGGGGGFFGGGGGGFGGGGGDFGGGGFGFGGGFGGGGGGGGGGGGGGGGGFFFFFFFFFFBCEFFFFFFFFFFF=6-:@=?@DFBFFFFFFFFFFFECCEF919@D?1;?;1??FFFBFFBB4>>AB<<B;>B>FF???6??61(-44869
@M04999:289:000000000-L3R54:1:1101:3588:9694 2:N:0:397
TCGACTACTCGGGTATCTAATCCTGTTCGCTCCCCACGCTTTCGTCCATCAGCGTCAATCGGTATTTAGTAACCTGCCTTCGCAATCGGGGTTCTGTGTAATATCTATGCATTTCACCGCTACACTACACATTCCAGCTGCTTCAATACTATTCAAGATTAACAGTATCAACGGCAGTTCTACAGTTAAGCTGCAGGTTTTCACCGCTGACTTATCAACCCGCCTACGGACCCTTTAAACCCAATAAATCCGGATAACGCTCGCATCCTCCGTATTACCGCGGCTGCTGGCACGGAGTT
+
CCCCCGGGGGGGGGGGGGGGGGGGGGGGGGGGGGGGGGGGGGGGGGGGGGGGGGGGGGGGGDGGGGGGFGGGGGGGGGGGGGGGGGGGGGGGGGGFGGGGGGFGGGGGGGGGGGGGGGGGGGGGGGGGGGGGGGGGGGGG?FCGFGGGGGGGGGGCFGGGGFGFFGEGGGGGGEGGFGFGGGGGFGFFGGGGGGGGGGGGFFFFFFFFBFFFFFFFFFFF5AFFFFFF9==BFF@FFFFFFFF;88;EFFFFF;DDEE<F?FFFBFF238:134?><DF69((37;F?04?02<06(4?
@M04999:289:000000000-L3R54:1:1101:3871:9704 2:N:0:397
GGACTACTGGGGTATCTAATCCCGTTCGCTCCCCACGCTTTCGTCCATCAGCGTCAATCGGTATTTAGTAACCTGCCTTCGCAATCGGGGTTCTGTGTAATATCTATGCATTTCACCGCTACACTACACATTCCAGCTACTTCAATACTATTCAAGATTAACAGTATCAACGTCAGTTCTACAGTTAAGCTGCAGGTTTTCACCGCTGACTTATCAACCCGCCTACGGACCCTTGTATCCCAATAAATCCGGATAACGCCCGAATCCCCCGTCTTACCCCGTCTGCTGGCCCGGAGTTAGC
+
@C@CCGGFECFF6@CEGGDGGFFG@EFFEFEFCGGGEG:BFFCFGEEGFF9F:CG@@EFGCBD<E@EFFFGGG<FFF@?FFG:BFGG@C@@CFG,C@E9AEF9ACECEA<EFGG9EFGGGEGDB;FBFGFFC,@CFF@=E?=EFCDEDFD,;A,37>=D8EG,37=3=D:8C6=CC==CDFFDFGGGCDGCEDCC7F?DCF?CF5?>55CAEFF6+;FAAF@>DD=A(6>BF=@2*0*185)883)45)(44(/(7@0((,((,-42),-4?(.12)((4>3:6624)5((,(4(2:8)-)
@M04999:289:000000000-L3R54:1:1101:26732:9704 2:N:0:397
TTTAGACTACCCGGGTATCTAATCCTGTTCGCTCCCCACGCTTTCGTCCATCAGCGTCAATCGGTATTTAGTAACCTGCCTTCGCAATCGGGGTTCTGTGTAATATCTATGCATTTCACCGCTACACTACACATTCCAGCTACTTCAATACTATTCAAGATTAACAGTATCAACGGCAGTTCTACAGTTAAGCTGCAGGTTTTCACCGCTGACTTATCAACCCGCCTACGGACCCTTTAAACCCAATAAATCCGGATAACGCTCGCATCCTCCGTATTACCGCGGCTGCTGACACGGAGTT
+
CCCCCGGGGGGGGGGGGGGGGGGGGGGGGGGGGGGGGGGGGGGGGGGGGGGGGGGGGGGGGGGGGGGGGGGGGGGGGGGGGGGGGGGGGGGGGFGGGGGGGGGGCCGGGGGGGGGGGGGGGGGGGGGGGGGGGGGGGGFGGGGGGGGGGGGGGGGGFGFGGGGGGGGGGGADFGDEEGFDFGGGGGGGGGGGGGGFGGGFF6CFFFFFFFFFDFFFEFFFFFFFBFFFF?@DB9?FDEEF<<8?<<D3@FFFFFFFFFF<@FBFB>BFF:BFF;6?<?ADFF>B9>9>FFF)328?B>BF?
@M04999:289:000000000-L3R54:1:1101:3684:9719 2:N:0:397
GGCAAGACTACTCGGGTATCTAATCCTGTTTGCTCCCCACGCTTTCGCATCTCAGCGTCAGTATCTGTCCAGAAGGCCGCCTTCGCCACCGGTATTCCTCCACATCTCTACGCATTTCACCGCTACACGTGGAATTCTACCTTCCTCTACAATACTCCAGATAACCAGTTTTAAGTGCAGTTCCCAGGTTGAGCCCGGGGCTTTCACACCTAACTTAATTATCCGCCTACATGCCCTTTACGCCCAGTCATTCCGATTAACGCTCGCACCCTCCGTATTACCGCGGCTGCTTGCCCGGAGT
+
CCCCCGGGGGGGGGGGGGGGGGDFGGGGGGGGGGGGGGGGGGGGGGGGGGGGGGGGGGGGGGGGGGGGGGGGGGGGGGGGGGGGGGGGGGGGGGFGGGGGGGGGGGGGGGGGDGGGGGGGGGGGGGGGGGGGGGGGGGGGGGGFGGGGGGGGGGGGGGGGGGGGGGGGGGGGGGGGFGF7FGGFFGGFGGGFGFGGGGGGFBFFFFFFEFFFEFCFFFFFFE4C?FDFFF9CCF;DFDE6>67@B?D@@EC?ECE;@F?FFBB<B0,((331::;BF1:AAA069693>B:),,(.43(-,
@M04999:289:000000000-L3R54:1:1101:7851:9738 2:N:0:397
GCATGACTACCCGGGTATCTAATCCTGTTCGCTACCCATGCTTTCGAACCTCAGCGTCAGTTACAGACCAGAGAGCCGCCTTCGCCACTGGTGTTCTTCCATATATCTACGCATTCCACCGCCACACATGGAGTTCCACTCTCCTCTTCTGCACTCAAGAAAAACAGTTTCAGCTGCACTTCCCCGGTTAAGCCGAGGGCTTTCACAGCTGACTTGTTCTCCCGCCTGCGTTCGCTTTACGCCCAATAAATCCGGACAACGCTTGCCACCTACGTATTACCGCGGCCGCTGGCACGTAGTC
+
CCCCCDFGGCFGGGDF@AAFFFGGFGFGGFGGGEGFGGGDGGGFGCFDD@FEFCEFC7FG@FDFAEFGGFCFCFEGGGDFCCEDGEGGFAE?=AFFGGDGDGGEF9FFFGFG7CFGGGGEEG7FEGGGGC<FCGGG;;EFGGGG9FDFGFGDCFGD8EFC?C8@EDGCA=@DAD=FFFFFDCGFDGG:CEG9C8CG>47;?6AFFF99>E:*7F:F8AACB@BB=9@;D>(118B@6=6CFFFF?@FDA4<A>>;?>B??>>B<:<492,.242:><:AFF?1(2>((-7-4212?336<)
@M04999:289:000000000-L3R54:1:1101:27352:9753 2:N:0:397
CGGGACTACCGGGGTATCTAATCCTGTTCGCTCCCCACGCTTTCGTCCATCAGCGTCAATCGGTATTTAGTAACCTGCCTTCGCAATCGGGGTTCTGTGTAATATCTATGCATTTCACCGCTACACTACACATTCCAGCTACTTCAATACTATTCAAGATTAACAGTATCAACGGCAGTTCTACAGTTAAGCTGCAGGTTTTCACCGCTGACTTATTAACCCGCCTACGGACCCTTTAAACCCAATAAATCCGGATAACGCTCGCATCCTCCGTATTACCGCGGCTGCTGGCACGGAGTT
+
CCCCCGGGGGGGGGGGGGGGGGFGGDFGGGGGGGGGGGGGGGGGGGGGGGGGGGGGGGGGGGGFGFFGGGGGGGGGGGGGGGGGGFGGGGGGGGGGFFFGGGGGGGGGGGGGGGGGGGGGGGGGGGGGGGGGCBFGGGGGGGGFGGGGGGGGFFGGCGFGGGGGGGFGGGGGGGGGFGFGGFGGGGGGGEGGGGGGGGGGFFFFF>>D>FFFFFFFFFFFFBBBFFFDF>DFFFF@FEEFE@@@FD;ACCEEF;02:4<?FFB09>BB?DB:F?BF>BDDFFB699>?FFF:<>F>>F:3
@M04999:289:000000000-L3R54:1:1101:23527:9776 2:N:0:397
GGACTACTAGGGTATCTAATCCTGTTTGCTACCCACGCTTTCGAGCATGAACGTCAGTGTTATCCCAGGAGGCTGCCTTCGCCATCGGTATTCCTCCACATCTCTACGCATTTCACTGCTACACGTGGAATTCTACCTCCCTCTGACACACTCTAGTTAGACAGTTTCAAATGCACGTCCCAAGTTGGGCTCGGGGATTTCACATCTGACTTATCTAACCGTCTGCGCTCGCTTTACGCCCAGTCATTCCGATTAACGCTCGCACCCTACGTATTACCGCGGCTGCCGGCACGTTGTTAGC
+
CCCCCGGGGGGGEGGGGGGGFGGGGGGFGFFGGGCGGGGCFGGCFEGGGGGGGGGGGGGGGGGGGGGGFGGGGGGGGGCFFGGGGGGGGGGGCFCFFGGGCGGGGCFFGGGGGGGGGGGGGGFGGFGGGGGGGGFGFEGGGGGGGGGGGF6,DFGFEGFGDFFGFFFFCFGGGGGGFFFCGG+=EGGGGGGGGE>CCCGDF9CFFFFACCEEFFFFE;<=?AD9@FFFFD9@DF9>E2>>96DF)75<?EF;6@FFF;2;?B;>(96::?0:?A?AF),(4(4;BB(36112?,(430)69
@M04999:289:000000000-L3R54:1:1101:17073:9808 2:N:0:397
TTGGACTACCCGGGTATCTAATCCTGTTTGCTACCCACGCTTTCGGGCATGAACGTCAGTGTTATCCCAGGAGGCTGCCTTCGCCATCGGTATTCCTCCACATCTCTACGCATTTCACTGCTACACGTGGAATTCTACCTCCCTCTGACACACTCTAGTTAGACAGTTTCAAATGCACGTCCCAAGTTGAGCTCGGGGATTTCACATCTGACTTATCTAACCGTCTGCGCTCGCTTTACGCCCAGTAATTCCGATTAACGCTCGCACCCTACGTATTACCGCGGCTGCTGGCACGTAGTTT
+
CCCCCGGGGGGGGGGGGGGGGGGGGGGGGGGGGGGGGGGGGGGGGGGGGGGGGGGGFGGGGGGGGGGGGGGGGGGGGGGG9FFGGGGGGGGGGGGGGGGGGGGGGGGGGGGGGGGGFGGGGGGGGGGGGGGGGGGGEGGGGGGGGGGGEGGFDGGGGGGFFGCFDFFFGGGGGGCFDFFGGGGGGGGGGGGGCFEGGGGGFFCFFFAFFCCECFFFFFFFFF=A=>=E>@@DFFFFFEEFFFFFFEFEEC?E@??D@EC32;216;>;6?7B?0)<><A>BB>6>912)44:033<:??A2
@M04999:289:000000000-L3R54:1:1101:4779:9811 2:N:0:397
CGAGACTACCCGGGTATCTAATCCTGTTTGCTCCCCACGCTTTCGCATCTCAGCGTCAGTATCTGTCCAGAAGGCCGCCTTCGCCACCGGTATTCCTCCACATCTCTACGCATTTCACCGCTACACGTGGAATTCTACCTTCCTCTACAATACTCCAGATAACCAGTTTTAAGTGCAATTCCCAGGTTGAGCCCGGGGCTTTCACACCTAACTTAATTATCCGCCTACATGCCCTTTACGCCCAGTCATTCCGATTAACGCTCGCACCCTCCGTATTACCGCGGCTGCTGGCACGGAGTT
+
CCCCCGGGGGGGGGGGGGGGGGGGGGGGGGGGGGGGGGGGGGGGGGGGGGGGGGGGGGGGGGGGGGGGGGGGGGGGGGGGGGGGGGGGGGGGGGGGGGGGGGGGGGGGGGGGGGGGGGGGGGGGGGGGGGGGGGGGGGGGGGGGGGGGGGGGGGGGGGGGGGGGGGGGGGGGGGGGFGFGGGGGGFGGGGGGGGGGGGGGFFFFFFFFFFFFCFFFFFFEFCFBFFFF;CEFFFFFFEF3?@FFFFFEFFEE@DFFFFA6>BFFFFFFFFFF9:?FFFFF?9>B>9>?::FB(,490331
@M04999:289:000000000-L3R54:1:1101:22963:9819 2:N:0:397
TGCGACTACCGGGGTATCTAATCCTGTTTGCTACCCACGCTTTCGAGCATGAACGTCAGTGTTATCCCAGGAGGCTGCCTTCGCCATCGGTATTCCTCCACATCTCTACGCATTTCACTGCTACACGTGGAATTCTACCTCCCTCTGACACACTCTAGTTAGACAGTTTCAAATGCACGTCCCAAGTTGAGCCCGGGGATTTCACATCTGACTTATCTAACCGTCTGCGCTCGCTTTACGCCCAGTAATTCCGATTAACGCTCGCACCCTACGTATTACCGCGGCTGCTGGCACGTAGTTT
+
CCCCCGGGGGGGGGGGGGGGGGGGGGGGGGGGGGGGGGGGGGGGGGGGGGGGGGGGGGGGGGGGGGGGGGGGGGGGGGGGGGGGGGGGGGGGGGGGGGGGGGGGGGGGGGGGGGGGGGGGGGGGGGGGGGGGGGGGFGGGGGGGGGGCFGGGGGGGGGGGGGGGGGGFFGGDGGGGFGFGFGGGGGGGAFGGGGGGGGDGFFFFFFAFEC?FFFFFFFFFFFFFFF=CFFBFBFFFFEFFDFBD@E)5?CCF808D?>>?BBFFBBFFFF((32)6?DFF19>>999?FF7:(8((,424)
@M04999:289:000000000-L3R54:1:1101:22080:9830 2:N:0:397
GGACTACTCGGGGTATCTAATCCTGTTCGCTCCCCACGCTTTCGTCCATCAGCGTCAATCGGTATTTAGTAACCTGCCTTCGCAATCGGGGTTCTGTGTAATATCCATGCATTTCACCGCTACACTACACATTCCAGCTACTTCAATACTACTCAAGACTAACAGTATCAACGGCAGTTCTACAGTTAAGCCGCAGGTTTTCACCGCTGACCTATCAACCCGCCTACGGACCCTTTATACCCAATAAATTCGGATAACGCTCGAATCCTCCGTATTACCGCTGCCGCTGCACCTGACTTAC
+
-CC,6CFGG@CCC@@FED6CCCEFGFGFC@FCFG7DFCFGCFFGGGEGGD<E8BBF:@FF@C,C,6C6@FFACFFDG859AD:F7F5=F@:4@A,?CE9AF,C,9,C,CE,@<E,AAE?BC7FEGGGGGGGG9FGFED8>@D8E,==EECC,@=A@=F,33AE8FFCF8D81=E+100;++=CCDCCEEFC,@5CCCGDFCFFF*5*::):)899*9BA3)-669>2270;;F18@;)1;<()/(;39))12(,(()31;12(((),.)-41-13:)<)(((4(.,1111((((.,()69)
@M04999:289:000000000-L3R54:1:1101:24965:9883 2:N:0:397
GACTACAAGGGTATCTAATCCTGTTTGCTACCCACGCTTTCGAGCATGAACGTCAGTGTTATCCCAGGAGGCTGCCTTCGCCATCGGTATTCCTCCACATCTCTACGCATTTCACTGCTACACGTGGAATTCTACCTCCCTCTGACACACTCTAGTTAGACAGTTTCAAATGCACGTCCCAAGTTGAGCTCGGGGATTTCACATCTGACTTATCTAACCGTCTGCGCTCGCTTTACGCCCAGTAATTCCGATTAACGCTCGCACCCTACGTATTACCGCGGCTGCTGGCACGTAGTTAGCC
+
CCCCCFGGGGGGGGGGGGGGGGGFGGGGGGFGFFGGGGGGGGGGGGGGGGGGGGGGGGGGGGGGGGGGGGGGGGGGGGGGGGGGGGGGGGGGGGGGGGFFFFGGGGFFGGGGGFFFGGGDFGGGGGGGGGGFGGGGGGFGGGGGGGGGGDGGGCGCFFGGGGGFGGGFCFGGGGGGFGFGGFGGC@FDFDFGEEG6CFFGFFFFAFFFFEEFFFFFEFFAFFFFFAFFFFFF2B=4>(5?@9;;37??9@DDDFE3<9@<F@>2>BFB?1<):?<<ABFB07496)42:(,81.13:55).
@M04999:289:000000000-L3R54:1:1101:24381:9913 2:N:0:397
ATTTGACTACACGGGTATCTAATCCTGTTCGCTCCCCACGCTTTCGTCCATCAGCGTCAATCGGTATTTAGTAACCTGCCTTCGCAATCGGGGTTCTGTGTAATATCTATGCATTTCACCGCTACACTACACATTCCAGCTACTTCAATACTATTCAAGATTAACAGTATCAACGGCAGTTCTACAGTTAAGCTGCAGGTTTTCACCGCTGACTTATCAACCCGCCTACGGACCCTTTAAACCCAATAAATCCGGATAACGCTCGCATCCTCCGTATTACCGCGGCTGCTGGCACGGAGTT
+
CCCCCGGGGGGGGGGGGGGGGGGGGGGGGGGGGGGGGGGGGGGGGGGGGGGGGGGGGGGGGGGGGGGGGGGGGGGGGGGGGGGGGGGGGGEEGGGGGGFGGGGGDGGGGGGGGGGGGGGAFGGGGGGGGGGGGGGGGFGGGGGGGGGGGGGGGGGFGGGFDGGGGGGGGGGGGGGG>GFGGGGGGGGGGGGGGGGGGFGFFFFFFF8BBFFFFFFFFFFFFFABFFFFFDF9@=DF@@FFFFF;?FFFFFFFF@9<;DEF;9??9>032(42:9FBF?<FFBFB;0-7<4>??77:6>>?7
@M04999:289:000000000-L3R54:1:1101:23125:9916 2:N:0:397
AGTTGACTACAGGGGTATCTAATCCTGTTTGCTCCCCACGCTTTCGCACCTGAGCGTCAGTCTTTGTCCAGGGGGCCGCCTTCGCCACCGGTATTCCTCCAGATCTCTACGCATTTCACCGCTACACCTGGAATTCTACCCCCCTCTACAAGACTCCAGCCTGCCGGTTTCGAATGCAGTTCCCAGGTTGAGCCCGGGGATTTCACATCCGACTTGACAGACCGCCTGCGTGCGCTTTACGCCCAGTAATTCCGATTAACGCTTGCACCCTCCGTATTACCGCGGCCGCTGGCACGGAGTT
+
CCCCCGGGGGGGGGGGGGGGGGGGGFGGGGGGFGFDFFGGGGGGGGGGGGGFFGGGGGGDFFGGFGGGFGGGGGDGGGGGGEFGGGCGGGE@EGGGGFGGGGGGGGGGGG?EGGGGGGGEEEG:CAFGGGGFF,DFGGGGCFCGEGGGGGGGCCAFGGGGGGGGGGGGGGGGGGDEFFFFCGG?EFC,D?CCFGGDDDGCEFFFFF6:;@F@FDEF<FA3=?DFFFF??91<06>9:0681?19B?2<AAFFFFF0(49>:(-48<BDFFBFFF:,23)).89090(49616<3.2(43,.
@M04999:289:000000000-L3R54:1:1101:3582:9923 2:N:0:397
GACTACAAGGGTATCTAATCCTGTTTGCTCCCCACGCTTTCTCATCTCAGCGTCAGTATCTGTCCAGAAGGCCGCCTTCGCCACCGGTATTCCTCCACATCTCTACGCATTTCACCGCTACACGTGGAATTCTACCTTCCTCTACAATACCCCAGATAACCAGTTTTAAGTGCAATTCCCAGGTTGAGCCCGGGGCTTTCACACCTAACTTAATTATCCGCCTACATGCCCTTTACGCCCAGTCATTCCGATTAACGCTCTCACCCTCCGCATTACCGCGTCTGCTGGCGCGGAGTTAGCC
+
CCCCCGGGGGGGGGGGGGGGGGGGGGGGGGGGGGGGGGGGGGGGGGGGGGGGGGGGGGGGGGGGGGGGGGGGGGGGGGGGGGGGGGGGGGGGGGGGGGGGGGGGGGGGGGGGGGGGGGGGGGGGGGGGGGGGGGGGGGGGGGGGGGGGGGGGGGGGGGGGGGGGGGGGGGGGGGGGFGFGGGGGFGGGGGGGEGGGGGGGFFFFEFFFFFFEEFFFFFFFA@>>BEC?BE9>B9*9>?FDFFFFFFFFFF71;??<6>;1(.458?:<F(((4?<AB((4,1(-4)4??>:(4(44:<BFB
@M04999:289:000000000-L3R54:1:1101:19666:9933 2:N:0:397
GGACTACACGGGTATCTAATCCTGTTTGCTCCCCACGCTTTCGCATCTCAGCGTCAGTATCTGTCCAGAAGGCCGCCTTCGCCACCGGTATTCCTCCACATCTCTACGCATTTCACCGCTACACGTGGAATTCTACCTTCCTCTACAATACTCCAGATAACCAGTTTTAAGTGCAATTCCCAGGTTGAGCCCGGGGCTTTCACACCTAACTTAATTATCCGCCTACATGCCCTTTACGCCCAGTCATTCCGATTAACGCTCGCACCCTCCGTATTACCGCGGCTGCTGGCACGGAGTTAGC
+
CCCCCGGGGGGGGGGGGGGGGGGGGGGGGGGGGGGGGGGGGGGGGGGGGGGGGGGGGGGGGGGGGGGGGGGGGGGGGGGGGGGGGGGGGGGGGGGGGGGGGGGGGGGGGGGGGGGGGGGGGGGGGGGGGGGGGGGGGGGGGGGGGGGFGGGGGGGGGGGGGGGGGGGGGGGGGGGGFGFFFGGGGGGGGGGGGGGGGGGGFFFFFFFFFFFFFFFFFFFFD=@FFFFECE;@EFFFC<FFFFF@EEFFEE@D@DDFEDB:69;BF>1:?FFB??FFF<:;1>>>;B>?B:(.19(48?5A4
@M04999:289:000000000-L3R54:1:1101:11460:9937 2:N:0:397
TGGACTACTGGGGTATCTAATCCTGTTTGCTACCCACGCTTTCGAGCATGAACGTCAGTGTTATCCCAGGAGGCTGCCTTCGCCATCGGTATTCCTCCACATCTCTACGCATTTCACTGCTACACGTGGAATTCTACCTCCCTCTGACACACTCTAGTTAGACAGTTTCAAATGCACGTCCCAAGTTGAGCTCGGGGATTTCACATCTGACTTATCTAACCGTCTGCGCTCGCTTTACGCCCAGTAATTCCGATTAACGCTCGCACCCTACGTATTACCGCCGCTGCTGGCACGTAGTTAT
+
CCCCCGFGGGGGGGGGGGGGGGGGGGGGGGGGGGGGGGGGGGGGGGGGGGGGGGGGGGGGGGGFGGGGGFGGGEGGGGGGGGGGGGDFFGFGGGGGGGGGGGGGGGGGGGGGGGGGGGGGGGGGGGGGGEGGGGGGGGGGGGGGGGGDGGGGFGGFEDFGGGCAFD;EFGFGGGGGFGFFGGGGFFGFGGGFEGGGGGGGFFFFF<A>>EFEEFFFFFFEF=AAFBFFFFFF9@9B9=2BBF02;EC3???8;D<6CE@FDD>FFF>?FFFF4<<>BF4(((-2>(3:::67?:2(,35<)
@M04999:289:000000000-L3R54:1:1101:13384:9937 2:N:0:397
GATGACTACAGGGGTATCTAATCCTGTTCGCTCCCCACGCTTTCGTCCATCAGCGTCAATCGGTATTTAGTAACCTGCCTTCGCAATCGGGGTTCTGTGTAATATCTATGCATTTCACCGCTACACTACACATTCCAGCTACTTCAATACTATTCAAGATTAACAGTATCAACGGCAGTTCTACAGTTAAGCTGCAGGTTTTCACCGCTGACTTATCAACCCGCCTACGGACCCTTTAAACCCAATAAATCCGGATAACGCTCGCATCCTCCGTATTACCTCGGCTGCTGGCACGGAGTTT
+
CCCCCGGGGGGGGGGGGGGGGGGGGGGGGGGGGGGGGGGGGGGGGGGGGGGGGGGGGGGGGGGGGGGGGGGGGGGGGGGGGGGGGGGGGGGGGGGGGGGGGGGGGGGGGGGGGGGGGGGGGGGGGGGGGGGGGGGGGGGGGGGGGGGGGGGGGGGGGGGGGFGGGGGGGGGGGGGGFGDFGGGGFFGGGGGGGGGGGGGC8FCFFFFFFFFFFFFFFFFFFAFF>DFFF@FFFFFFFFFFF;DFFF@AC?C8>9DFFFFDB6?09963??A?9::<FA44))44:1(1>00(()342(4?)
@M04999:289:000000000-L3R54:1:1101:12283:9939 2:N:0:397
GACTACACGGGTATCTAATCCTGTTCGCTACCCATGCTTTCGAACCTCAGCGTCAGTTACAGACCAGAGAGCCGCCTTCGCCACTGGTGTTCTTCCATATATCTACGCATCCCACCGCTACACATGGAGTTCCACTCTCCCCTTCTGCACTCAAGAAAAACAGTTTCAGCTGCACTTCCCCGGTTAAGCCGAGGGCTTTCACAGCTGACTTGTTCCCCCGCCTGCTTTCCCTTTACGCCCAATAAATCCGGACAACGCTTGCCACCTCCGTATTACCGCGGCGGTTGGCACGGATTTGGCC
+
CCCCCFGGGGGGGGGGGGGGGGGGGGGGGGGGGFGGGGFGGGGGGGGGGGGGGGGGGGF@,6,9CF8C88:CE@CFG:<?FCCE<EFFFFD?F,@9,C?B9,55;E:>=F+AFFGDC:=4@=EEDF8EEFFGFD,4@,DB,6=6@F;;,=,6AD?EDFFDED,EF+6=D,E?8,=EFGFFD>+@CE9=CEEEG>777CF>9699?499(8?7C+++0?;2>1(/,(17.)./4))1(/6.;(,/.4)7:>(--30(((-(,3:9?60(1(((..-).1(,((,((-3,().33((-2)4,)
@M04999:289:000000000-L3R54:1:1101:25975:9963 2:N:0:397
TTGACTACCCGGGTATCTAATCCTGTTCGCTCCCCACGCTTTCGTCCATCAGCGTCAATCGGTATTTAGTAACCTGCCTTCGCAATCGGGGTTCTGTGTAATATCTATGCATTTCACCGCTACACTACACATTCCAGCTACTTCAATACTATTCAAGACTAACAGTATCAACGGCAGTTCTACAGTTAAGCTGCAGGTTTTCACCGCTGACTTATTAACCCGCCTACGGACCCTTTAAACCCAATAAATCCGGATAACGCTCGCATCCTCCGTATTACCGCGGCTGCTGGCACGGAGTT
+
CCCCCGGGGGGGGGGGGGGGGGGGGGGGGGGGGGGGGGGGGGGGGGGGGGGGGGGGGGGGGGGGGGGGGGGGGGGGGGGGGGGGGGGGGGGGGGGGGGGGGGGFGGGGGGGGGGGGGGGGGGGGGGGGGGGGGGGGCGGGGFGGGGGGGGGGGGGGGGGGGGGGGGGGGFGGGGGGFGFGGGGGGGGGGGGGGFFGGGGGFAFFFFEEAFFFCFFFFFFFFFFBFFB@D=BB=DF@EE6FDDF;@FF<6?;9(6;D974(8<F9>:;>7<BF21:74A9:103917:2:B??<0192:0
@M04999:289:000000000-L3R54:1:1101:17221:9975 2:N:0:397
CCTGACTACCCGGGTATCCAATCCTGTTTGCTCCCCACGCTTTCGCATCTCAGCGTCAGTATCTGTCCAGAAGGCCGCCTTCGCCACCGGTATTCCTCCACATCTCTACGCATTTCACCGCTACACGTGGAATTCTACCTTCCTCTACAATACTCCAGATAACCAGTTTTAAGTGCAATTCCCAGGTTGAGCCCGGGGCTTTCACACCTAACTTAATTATCCGCCTACATGCCCTTTACGCCCAGTCATTCCGATTAACGCTCGCACCCTCCGTATTACCGCGGCTGCTGGCACGGAGTTT
+
CCCCCGGGGGGGGGGGFGGGGGGGGGGGGGGGGGGGGGGGGGGGGGGDGGGGGGGGGGGGGGGGGGGGGGGGGGGGGGGGGGGGGGGGGDGGGGGGGGGGGGGGGGGGGGGGGGGGGGGGGGGGGGGCCGGGGGGGGGGGGGGGGGGFGGGGGGGGGGGGGGGGGFGFGGGGGGGGFFFGGFGFGGGGGGGGGGGD5DGGFFFFFFFFFFFFFFFFFFFC>E?>FFFF@9?@@DEFFFFF?BF00.7))9<CF0?DBFFFF?FFF>9628?09<B::9A<?F>09>6??)5<?F?96>??)
@M04999:289:000000000-L3R54:1:1101:2528:9975 2:N:0:397
GCGGCGACTACTGGGGTATCTAATCCTGTTTGCTCCCCACGCTTTCGCATCTCAGCGTCAGTATCTGTCCAGAAGGCCGCCTTCGCCACCGGTATTCCTCCACATCTCTACGCATTTCACCGCTACACGTGGAATTCTACCTTCCTCTACAATACTCCAGATAACCAGTTTTAAGTGCAATTCCCAGGTTGAGCCCGGGGCTTTCACACCTAACTTAATTATCCGCCTACATGCCCTTTACGCCCAGTCATTCCGATTAACGCTCGCACCCTCCGTATTACCGCGGCTGCTGGCACGGAGT
+
CCCCCEGGGGFDGGFGGGGGGG<FFFG<FGGGGFGGGGGGGEGGGGEGEEGFFGFGGGEGGGGFDGGGGCFFGGFGGGCEGGGGGCGC@FGGG7EGGCGFGFGG=EEFDFGGGEEEGGGGACGFGGGGGF<::@AFGGC9FGGGGGGGGFFGGAFGEGGCGGGFG;CGGGGGFCFF7@;8CFCF9FF5DFFGFGG4CC>44?AFFFFFF==3=AAFFFFF=CECD<DF?F@C58.=E1==C;D9;627<2:29A:?:8?<<8>6:B6(7>?B:036:(8AFFF>9>BFF<B?4??20210-
@M04999:289:000000000-L3R54:1:1101:13382:9994 2:N:0:397
CGACTACTGGCGTATCTAATCCTGTTCGCTACCCATGCTTTCGAGCCTCAGCGTCAGTAACAGACCAGAGAGCCGCCTTCGCCACTGGTGTTCTTCCATATATCTACGCATTTCACCGCTACACATGGAGTTCCACTCTCCTCTTCTGCACTCAAGTCTCTCAGTTTCCGATGCTCTTCCTCAGTTAAGCTGAGGGCTTTCACATTCAGACTTAAAAGACCGCCTGCGCTCCCTTTACGCCCAATAAATCCGGACAACGCTTGCCACCTACGTATTACCGCGGCTGCTGGCACGTAGTT
+
BCC@AEFGEC,@FECFGFFFFFGG<EFDCGGGGGGGFGCCFFE@FCFFDFDFGFGGCFD@<AFEG@EFG<CGG8+C:F=FFGGE@EFCFF9CF?EEFGGGGGFFFF=<C@FEF<FFEFGGCEGDFFFFCFFFGGGGD=EGCFGCFFGGGGGFGFEGFEAFGGGG;3CF8@GGCC=DDAFGC?FFFGFFGG,@,:ED6D:?<FFFFFFF7AC5;CFC@FFFA:=B9B(6(6>@D245;:?B>@<;@3@3?C(312;@FDFB???6>FFF::?67B2.646499>9>6?:0(4(5:?FB()
@M04999:289:000000000-L3R54:1:1101:5421:10026 2:N:0:397
GGAGACTACTAGGGTATCTAATCCTGTTTGCTACCCACGCTTTCGAGCATGAACGTCAGTGTTATCCCAGGAGGCTGCCTTCGCCATCGGTATTCCTCCACATCTCTACGCATTTCACTGCTACACGTGGAATTCTACCTCCCTCTGACACACTCTAGTTAGACAGTCTCAAATGCACGTCCCAAGTTGAGCTCGGGGATTTCACATCTGACTTATCTAACCGTCTGCGCTCGCTTTACGCCCAGTAATTCCGATTAACGCTCGCACCCTACGTATTACCCCGGCTGCTGGCACGTAGTTT
+
C@CCCGGFAFGGGGGGGGGGGGGGGGGCFGGGFGGGGGEGGGGGGGGGDGGFGGGGECEFGGGGGGFFGFGGGGGGGC@FGGGGGG@8FCGGFGGGGGDGGGFGGGGFGGDC:FFGBFGFGGFGGGGFGCE9FFGGGCD?FFGGGGDFGGGGGDGGGC4EEGFDFGFGGGGGGGF8FF*=D?DFGGFGGFGGAFGDD6C+;ACFFF<FEFFC;FFFEFAE>CF>@B=C9AFF=BF9=9C?@22:2=CFCE??4((30)939?@9B>>031281:))4<6)(,(-4;,,52701)(4(.(..
@M04999:289:000000000-L3R54:1:1101:8139:10056 2:N:0:397
GACTACTCGGGTATCTAATCCTGTTCGCTCCCCACGCTTTCGTCCATTAGCGTCAATCGGTATTTAGTAACCTGCCTTCGCAATCGGGGTTCTGTGTAATATCTATGCATTTCACCGCTACACTACACACTCCAGCTACTTCAATACTATTCAAGATTAACAGTATCAACGGCAGTTCTACAGTTAAGCTGCAGGTTTTCACCGCTGACTTATCAACCCGCCTACGGACCCTTTAAACCCAATAAATCCGGATAACACTCGCATCCTCCGTATTACCGCGGCTGCTGGCACGGAGTCAGCC
+
CCCCCGGGGGGGGGGGGGGGGGFFGGGGGGGGGGGGGFGGGGGGGGGGGGGGGGGGGGGGGGGGGGGGGGGGGGGGGGGGGGGGGGGGGGGGGGGGGGGGGGGGGGGGGGGGGGGGGGGGGGGGGGGGGGGGGGGGGGGGGGGGGGGGGGGGGGGGGGGGGGGGGGGGGGGGGGGGFGFGGGGGGGGGGGGGGGGGGGGFFFFFFFFFFFCEFFFFFFFFFFFFFF?>BFFFFFFFFFFFFFDFEEE?@BBFF?EFFFEDDFB:0:54?>F?:7AFF:9>(99>???FF<?F;B3:(6<>4
@M04999:289:000000000-L3R54:1:1101:5911:10058 2:N:0:397
TCACGACTACACGGGTATCTAATCCTGTTTGCTCCCCACGCTTTCGCATCTCAGCGTCAGTATCTGTCCAGAAGGCCGCCTTCGCCACCGGTATTCCTCCACATCTCTACGCATTTCACTGCTACACGTGGAATTCTACCTCCCTCTGACACACTCTAGTTAGACAGTTTCAAATGCACGTCCCAAGTTGAGCTCGGGGATTTCACATCTGACTTATCTAACCGTCTGCGCTCGCTTTACGCCCAGTAATTCCGATTAACGCTCGCACCCTACGTATTACCTCGGCTGCTGGCACGTAGTT
+
CCCCCGGGGGGGGGGGGGGGGGGGGGGGGGFCFGGGGGGGGGGGGGGGGGGGGDFGGGGGGGGGGGGGGGGGGGGGGGGGGGGGGGGGGGGGGGGGGGGGGGGGGFGGGGGGGGGGGGGGGGGGGGGGGGGGGGGGGGGGGGGGGGGGGGFGGGGGGGGGDAEFG?GFGGG8FGGGFG8FGGGGFCGGG;@?FFFGGGG5?FAFFFFFEEFE=FFAEFFFFF=>>2(5=@>FF>B?DFCF((:>@F1<3C<<E((-32)609:F>>04>:??:6229?AA<)448::9??::<?B?6<?B<
@M04999:289:000000000-L3R54:1:1101:25547:10062 2:N:0:397
GTCAGGACTACTCGGGTATCTAATCCTGTTCGCTACCCATGCTTTCGAACCTCAGCGTCAGTTACAGACCAGAGAGCCGCCTTCGCCACTGGTGTTCTTCCATATATCTACGCATTCCACCGCTACACATGGAGTTCCACTCTCCTCTTCTGCACTCAAGAAAAACAGTTTCAGCTGCACTTCCCCGGTTAAGCCGAGGGCTTTCACAGCTGACTTGTTCTCCCGCCTGCGTTCGCTTTACGCCCAATAAATCCGGACAACGCTTGCCACCTACGTATTACCGCGGCTGCTGGCACGTAGT
+
CCCCCGGGGGGGGGGGGGGGGGGGGGGGGGGGGGGGGGGGGGGGGGGGGGGGGGGGGGGGGGGGGGGGGGGGGGGGGGGGGGGGGGGGGGGGGGGGGGGGGGGGGGGGGGGGGGGGGGGGGGGGGGGGGGGGDFGGGGGGGGGGGGGGGGGGGGGGGGGGGGGGGGGGGGGGGGGGFGFGGGGGGGGGGGGFFGGGCDD>AFFFFFFFFFFFFFFFFFFFFFFDFBFFFFFFFFDFFFFFFFF@9?2@3;EEBF>>?>FF?96:??FFFFFFBFB<)):4<9?9(((49?7,:1,5288<4
@M04999:289:000000000-L3R54:1:1101:21154:10100 2:N:0:397
GCGACTACAGGGGTATCTAATCCTGTTTGCTCCCCACGCTTTCGCATCTCAGCGTCAGTATCTGTCCAGAAGGCCGCCTTCGCCACCGGTATTCCTCCACATCTCTACGCATTTCACCGCTACACGTGGAATTCTACCTTCCTCTACAATACTCCAGATAACCAGTTTTAAGTGCAATTCCCAGGTTGAGCCCGGGGCTTTCACACCTAACTTAATTATCCGCCTACATGCCCTTTACGCCCAGTCATTCCGATTAACGCTCGCACCCTCCGTATTACCGCGGCTGCTGGCACGGAGTT
+
CCCCCGGGGGGGGGGGGGGGGGGGGGGGGGGGGGGGGGGGGGGGGGDGGGGGGGGGGGGGGGGGGGGGGFGGGGGGGGGGGGGGGGFGGGGGGGGGGGGGGGGGGGGGGGGGGGGGGGGGGGGGGEFGCGGGGGGGGGGEGGGGGGGE?9EGGGGGG8EA9DFGGGGGGGGGGGGGFGBGG@FFGGGGGGGGFCGDGGGGFFFFFFFFBEBEFFFFEFFECDDFF=DEEFEFFFFFCE;B9B?@FFFFFEF@;;?DFFFFFFBFBBBFF:(28:7>>BFBFFB0290:??F??F0>32?
@M04999:289:000000000-L3R54:1:1101:27843:10117 2:N:0:397
TTGGACTACTCGGGTATCTAATCCTGTTCGCTCCCCACGCTTTCGTCCATCAGCGTCAATCGGTATTTAGTAACCTGCCTTCGCAATCGGGGTTCTGTGTAATATCTATGCATTTCACCGCTACACTACACATTCCAGCTACTTCAATACTATTCAAGATTAACAGTATCAACGGCAGTTCTACAGTTAAGCTGCAGGTTTTCACCGCTGACTTATCAACCCGCCTACGGGCCCTTTAAACCCAATAAATCCGGATAACGCTCGCATCCTCCGTATTACCGCGGCTGCTGGCACGGAGTT
+
CCCCCGFGGGGGGGGGGGGGGGGGGGGGGGGGGGGGFGGGGGGGGGGGGGGGGGGGGDGGGGGGGGFFGGGGGGGGGGGGGGGGGGGGGGGGFGGGGGGGGGG<FGGGGGGCGFFGGDGGGGGGGGGGGGGG8FGGGGGGGGG8EGGGGGGGFGGGGGGGGGGGGGGCFGFGGGGGFGFGGFGGFGGGGGGGGG6CFGGGCFFFFFABFBACFAFFFFFFFFBFFF@@@2522@@(6CCFF3;?;844CEFFF@F;DFFDF?B69>?;>><?7?F?(626?>F0133(82:::?B6328?
@M04999:289:000000000-L3R54:1:1101:11122:10160 2:N:0:397
TCGACTACTGGGGTATCTAATCCTGTTTGCTACCCACGCTTTCGAGCATGAACGTCAGTGTTATCCCAGGAGGCTGCCTTCGCCATCGGTATTCCTCCACATCTCTACGCATTTCACTGCTACACGTGGAATTCTACCTCCCTCTGACACACTCTAGTTAGACAGTTCCAAATGCACGTCCCAAGTTGAGCTCGGGGATTTCACATCTGACTTATCTAACCGTCTGCCCTCGCTTTACGCCCAGTAATTCCGATTAACGCTCGCACCCTACGTATTACCGCGGCCGCGGGCACTGATTTAC
+
CCCC<7@CFGGGGGGG,,CEEG<@6,C<,CF9,CADFG7FG<FFC8C+C<9<,ECEC:6CF<AFGGDCC7FCEE8@FFG9?DGEC@@FFFEG9FCFG,<==EE,;AA,,>=FG9<EFG9ECBFGGGFF7BBF8EFG9=DFG8,99=DGCE?E?EFFD==C,=D8FFADCFGDDFGC:?FGGGGCFGDDEFFAFGGGGG>FFFFAA9@BEEEFCF+B7=BEA=A>BFE3))):2>9B66@E96=BEFFF3?4@D<<@99,(,(.6>92:1::1.)6?5AD(((20161,(-341(,)-).:)
@M04999:289:000000000-L3R54:1:1101:2303:10181 2:N:0:397
GACTACCAGGGTATCTAATCCTGTTTGCTCCCCACGCTTTCGCATCTCAGCGTCAGTATCTGTCCAGAAGGCCGCCTTCGCCACCGGTATTCCTCCACATCTCTACGCATTTCACCGCTACACGTGGAATTCTACCTTCCTCTACAATACTCCAGATAACCAGTTTTAAGTGCAATTCCCAGGTTGAGCCCGGGGCTTTCACACCTAACTTAATTATCCGCCTACATGCCCTTTACGCCCAGTCATTCCGATTAACGCTCGCACCCTCCGATTTACCCCGGCTGCTGGCCCTGATTTAGCC
+
CCCCCGGGGGGGGGGGGGGGGGGGGGGGGGGGGGGGGGGGGGGG@+FGGGGGGGGGGDEGGGGGGGGGFCGGGGGEGGGFGGGGGGGGGGGGGGGGGGGGGGGGGGGGGGGGGGGGGGGGGGGEGFEGGGGGGGGFGGGGGGGGG=E8FGGGFGGFGDGGGGGGGFGGGGGGGGFFFF96AF8DEDCEFCGGGEECDGGGFFCFFFF>4;8B699B4B+6A?(0>ECC=E(736*7(2>;@(.7;?)<<;@0,6;>(,;;69BB>414<0((,,-6)(-3,(,-(8?(,(((,,)).).4.
@M04999:289:000000000-L3R54:1:1101:27673:10193 2:N:0:397
CTAGACTACACGGGTATCTAATCCTGTTTGCTCCCCACGCTTTCGCATCTCAGCGTCAGTATCTGTCCAGAAGGCCGCCTTCGCCACCGGTATTCCTCCACATCTCTACGCATTTCACCGCTACACGTGGAATTCTACCTTCCTCTACAATACTCTAGTTAACCAGTTTTAAGTGCAATTCCTAGGTTGAGCCCAGGGCTTTCACACCTAACTTAATTATCCGCCTACATGCCCTTTACGCCCAGTCATTCCGATTAACGCTCGCACCCTCCGTATTACCGCGGCTGCTGGCACGGAGTT
+
CCCCCGGGGGGGGGGGGGGGGGGGGGGGGGGGGGGGGGGGGGGGGGGGGGGGGGGGGGGGGGGGGGGGGGGGGGGGGGGGGGGGGGGGGGGGGGGGGGGGGGGGGGGGGGGGGGGGGGGGGGGGGGGGGGGGGGGGGGGGGGGGGGGGGGGGGGGGGGGGGGGGGGGGGGGGGGGGFGFGGGGGGFGGGGGGGGGGGGGGFFFFFFFFFFFFFFFFFFFFFCDFFFFFEFFFFDFFFFFEF@@D@@EFFFFF;(;?FFEDBF?9>BFFFFFFFFFB3AFDB>F>FFB6:?2::?:666??
@M04999:289:000000000-L3R54:1:1101:7213:10206 2:N:0:397
CGGTTGACTACAAGGGTATCTAATCCTGTTTGCTCCCCACGCTTTCGCATCTCAGCGTCAGTATCTGTCCAGAAGGCCGCCTTCGCCACCGGTATTCCTCCACATCTCTACGCATTTCACCGCTACACGTGGAATTCTACCTTCCTCTACAATACTCCAGATAACCAGTTTTAAGTGCAATTCCCAGGTTGAGCCCGGGGCTTTCACACCTAACTTAATTATCCGCCTACATGCCCTTTACGCCCAGTCATTCCGATTAACGCTCGCACCCTCCGTATTACCGCGGCTGCTGGCACGGAGT
+
CCCCCGGGGDGCFGDGFGGGFGECCEFGGGGGGGGGGGGGGGGGGGGGGGGGGGGGGGGGGGGGGGGGGGGGGGGGGGGGGGGGGGGGGGGGGGGGGGGGGGGGGGGGGGGGGGGGGGGGGGGGGGGGEGGGGCGGGGGGGGGGGGGGGGGGGGGGGGGGGGGGGGGGGGGGGGGGFGFFGFGGGGGGGGCGGGGGGCD5@DFFFFFFFFFFFFFFEFFFFECF?FDDD@EFFFFFEFEAE@D1>6?EEFFFF3;?<?D39?FFFFFFFFFBFFFF?FFFBBFF04(4;BF:4<(2-7173
@M04999:289:000000000-L3R54:1:1101:26925:10217 2:N:0:397
GGACTACTAGGGTATCTAATCCTGTTTGCTCCCCACGCTTTCGCATCTCAGCGTCAGTATCTGTCCAGAAGGCCGCCTTCGCCACCGGTATTCCTCCACATCTCTACGCATTTCACCGCTACACGTGGAATTCTACCTTCCTCTACAATACTCCAGATAACCAGTTTTAAGTGCAATTCCCAGGTTGAGCCCGGGGCTTTCACACCTAACTTAATTATCCGCCTACATGCCCTTTACGCCCAGTCATTCCGATTAACGCTCGCACCCTCCGTATTACCGCGGCTGCTGGCACGGAGTTAGC
+
CCCCCGGGGGGGGGGGGGGGGGGGGGGGGGGGGGGGGGGGGGGGGGGGGGGGGGGGGGGGGGGGGGGGGGGGGGGGGGGGGGGGGGGGGGGGGGGGGGGGGGGGGGGGGGGGGGGGGGGGGGGGGGGGGGGGGGGGGGGGGGGGGGGGGGGGGGGGDGGGGGGGGGGGGGGGGGGGFGFGGGGGGGGGGGGGGEGGG>GGFFFFFFFFFFFFFFFFFFFFFFFFFFFFFF>FFBEEFFFBFFFFFECCEFFFFFFFFDFFFFFFFFFBFFF?::?DFFFFF0(4;BB?::?FFB;BBFBF9
@M04999:289:000000000-L3R54:1:1101:26003:10227 2:N:0:397
CTGACTACCGGGGTATCTAATCCTGTTCGCTCCCCACGCTTTCGTCCATCAGCGTCAATCGGTATTTAGTAACCTGCCTTCGCAATCGGGGTTCTGTGTAATATCTATGCATTTCACCGCTACACTACACATTCCAGCTACTTCAATACTATTCAAGATTAACAGTATCAACGGCAGTTCTACAGTTAAGCTGCAGGTTTTCACCGCTGACTTATCAACCCGCCTACGGACCCTTTAAACCCAATAAATCCGGATAACGCTCGCATCCTCCGTATTACCGCGGCTGCTGGCACGGAGTT
+
CCCCCGGGGGGGGGGGGGGGGGGGGGGGGGGGGGGGGGGGGGGGGGGGGGGGGGGGGGGGGGGGGGGGGGGGGGGGGGGGGGGGGGGGGGGGGGGFFGGGGGGGGGGGGGGGGGGGGGGGGGGGGGGGGGGGGGGGGGGGGGGGGGGGGGGGGFGFGGGGGGGGGGGGGGGGGGGGFGFGGGGGGGGGGGGGGGGGGGGGFFFFFFFFFFFFFFFFFFFBFBFFFFFFFFFFFFFFFFFFFFFFFFEFF3;;;@FFFFBFFFFFFFF?FA<9??BFFAFF6>FFFB?FFFF:223;91:
@M04999:289:000000000-L3R54:1:1101:5622:10257 2:N:0:397
AGTGGGACTACAGGGGTATCTAATCCTGTTTGCTCCCCACGCTTTCGCATCTCAGCGTCAGTATCTGTCCAGAAGGCCGCCTTCGCCACCGGTATTCCTCCACATCTCTACGCATTTCACCGCTACACGTGGAATTCTACCTTCCTCTACAATACTCCAGATAACCAGTTTTAAGTGCAATTCCCAGGTTGAGCCCGGGGCTTTCACACCTAACTTAATTATCCGCCTACATGCCCTTTACGCCCAGTCATGCCGATTAACGCTCTCACCCTCCGGATTACCGCGGCTGCTGGCACGGCGT
+
CCCCCGGGGGGGGGGGGGGGGGGGGGGGGGGGGGGGGGGGGGEGGGGGGCEGGGGGGGGGGGGGGGFGGFFGFFFGGGGGGGGGGGGGGFGGGGGGGGGGGGGGGGGGGGGGGGGGGGGGGGGGGECGCFGEGGGGGGGGGGGGGGGGGGGGAGGFGGFGEFGGGFFFGGAADGGGFGFGGDFCFFGFGGGFGFGGGDGGDDFFFFFFFFFFFFFF78B<CEEE=B@F256;?@@@EDEAEDF9>?04=9C))69((--<A003(-58>?<::1(,,4()542(4211((47((:?:0(74
@M04999:289:000000000-L3R54:1:1101:2442:10325 2:N:0:397
GACTACCGGGGTATCTAATCCTGTTTGCTCCCCACGCTTTCGCATCTCAGCGTCAGTATCTGTCCAGAAGGCCGCCTTCGCCACCGGTATTCCTCCACATCTCTACGCATTTCACCGCTACACGTGGAATTCTACCTTCCTCTACAATACTCCAGATAACCAGTTTTAAGTGCAATTCCCAGGTTGGGCCCGGGGCTTTCACACCTAACTTAATTATCCGCCTACATGCCCTTTACGCCCAGTCATTCCGATTAACGCTCGCACCCTCCGTATTACCGCGGCTGCTGGCACGGAGTTAGCC
+
CCCCCGGGGGGGGGGGGGGGGGGGGGGGGGGGGGGGGGGGGGGGGGGGGGGGGGGGGGGGGGGGGGGGGGGGGGGGGGGGGEGGGGGGGGGGGGGGGGGGGGGGGGGGGGGGGGGGGGGGGGGGGGGGGGGGGGGGGGGGGGGGGGGGGGGCDGGGGGGGGGGGGGGGGGGGGGGGFGFGGGGGGGGGGGGGGGGDGGGGFFFAEFFFFFFFFFFFFFFFADFFFFFCEF@@FECC@@9EFFFFEFECFFFFFFFFF6?B09BFBFB??923:?BFF6>>>91>B>)5:(,:0>>F?F><7
@M04999:289:000000000-L3R54:1:1101:23028:10353 2:N:0:397
CCGACTACTGGGGTATCTAATCCTGTTTGCTCCCCACGCTTTCGCATCTCAGCGTCAGTATCTGTCCAGAAGGCCGCCTTCGCCACCGGTATTCCTCCACATCTCTACGCATTTCACCGCTACACGTGGAATTCTACCTTCCTCTACAATACTCTAGTTAACCAGTTTTAAGTGCAATTCCTAGGTTGAGCCCAGGGCTTTCACACCTAACTTAATTATCCGCCTACATGCCCTTTACGCCCAGTCATTCCGATTAACGCTCGCACCCTCCGTATTACCGCGGCTGCTGGCACGGAGTT
+
CCCCCGGGGGGGGGGGGGGGGGGGGGGGGGGGGGGGGGGGGGGGGGGGGGGGGGGGGGGGGGGGGGGGGGGGGGGGGGGGGGGGGGGGGGGGGGGGGGGGGGGGGGGGGGGGGGGGGGGGGGGGGGGGGGGGGGGGGGGGGGGGGGGGGGGGGGGGGGGGGGGGGGGGGGGGGGGGBGFGGGGGGGFGFGGGGGGGGGGGFFFFFFFFFFFFFFFFFFFFFDD=@ABEFFFFFFFFCEFFFFFF8<AEFFEEDFFFFFFFFFFFFFFFFFFBFFFFAA96>12019:?F?(4<<>F6?B
@M04999:289:000000000-L3R54:1:1101:9555:10357 2:N:0:397
TTCAGACTACAAGGGTATCTAATCCTGTTTGCTCCCCACGCTTTCGCATCTCAGCGTCAGTATCTGTCCAGAAGGCCGCCTTCGCCACCGGTATTCCTCCACATCTCTACGCATTTCACCGCTACACGTGGAATTCTACCTTCCTCTACAATACTCCAGATAACCAGTTTTAAGTGCAATTCCCAGGTTGAGCCCGGGGCTTTCACACCTAACTTAATTATCCGCCTACATGCCCTTTACGCCCAGTCATTCCGATTAACGCTCGCACCCTCCGTATTACCGCGGCTGCTGGCACGGAGTT
+
CCCCCGGGGGGGGGGGGGGGGGGGGGGGGGGGGGGGGGGGGGGGGGGGGGGGGGGGGGGGGGGGGGGGGGGGGGGGGGGGGGGGGGGGGGGGGGGGGGGGGGGGGGGGGGGGGGGGGGGGGGGGGGGGGGGGGGGGGGGGGGGGGGGGGGFGFFGGGGGGGGGGGGGGGGGGGGGGFGFGGGGGGGGFGGGGGGGGGGDG>FFFFFFFFFFEFFFFEFF?AEE=B@DDFFFFFFFEDE3ADFFFFFF89?EFCEDDDFCE?FFBFF>>>???B><:??BDA?0;6919BB>??0<06;03.
@M04999:289:000000000-L3R54:1:1101:2124:10369 2:N:0:397
GACTACAAGGGTATCTAATCCTGTTTGCTCCCCACGCTTTCGCATCTCAGCGTCAGTATCTGTCCAGAAGGCCGCCTTCGCCACCGGTATTCCTCCACATCTCTACGCATTTCACCGCTACACGTGGAATTCTACCTTCCTCTACAATACTCTAGTTAACCAGTTTTAAGTGCAATTCCTAGGTTGAGCCCAGGGCTTTCACACCTAACTTAATTATCCGCCTACATGCCCTTTACGCCCAGTCATTCCGATTAACGCTCGCACCCTCCGTATTACCGCGGCTGCTGGCACGGAGTTAGCC
+
CCCCCGGGGGGGGGGGFGGGGFGGGGGGGGGFGGGGGGGGGGGGGGGGGGGGGGGGGGGGGGGGGGGGGGGGGGGGGGGGGGGGFGGGEFGGGGGGGGGGFGGDGGGGGGGGGGGGGGGGGGGGGGGGGGGGGGGGGGGGGGFGGGGGGGGGGGGGGGGGGGGGG=FGGGGGGGGFFGFGGGGGGGGGGGGGGGGGGGGGFFFFFFFFDC@EA@FFEFFFFFF9BB>AEBB=DBEFFFFFDFE;@EFEFFF@DFFF@F?3:@BFFF?18>:??BFFAFF>6>61<B)8:??09-3(.:A>7
@M04999:289:000000000-L3R54:1:1101:13788:10400 2:N:0:397
GACTACAAGGGTATCTAATCCCATTCGCTCCCCTAGCTTTCGTCTCTCAGTGTCAGTGTCGGCCCAGCAGAGTGCTTTCGCCGTTGGTGTTCTTTCCGATCTCTACGCATTTCACCGCTCCACCGGAAATTCCCTCTGCCCCTACCGTACTCCAGCTTGGTAGTTTCCACCGCCTGTCCAGGGTTGAGCCCTGGGATTTGACGGCGGACTTAAAAAGCCACCTACAGACGCTTTACGCCCAATCATTCCGGATAACGCTTGCATCCTCTGTATTACCGCGGCTGCTGGCACGTAGTTAGCC
+
CCCCCGGGGGGGGGGGGGGGGGGGGGGGGGGGGGGGGGGGGGFGGGGGGGGGGGGGGGGGGGGGGGGGGGGGGGGGGGGGGGGGFGGCGGGGGGGGGGGGGGFGGGGGG>FGGGGGGGGGGGGGGGGGFGGGGGGGGGGGGGGGGGGGGGGGGGGGGEGGGGGGGGFGGGGGGGGGFGFGGGGGEGGGGGGFGGFC7DFCFFFFDDEFFBFFFFFFFFF@FFFFFEFEF;;@F:AAFFFFFFF?>ADFFFFF?<>B?FFF??BBF(.3>7AA<<5<ABB>>>6;:>??B07:?40:<A<A>
@M04999:289:000000000-L3R54:1:1101:3006:10402 2:N:0:397
CGACTACAGGGGTATCTAATCCTGTTTGCTACCCACGCTTTCGAGCATGAACGTCAGTGTTATCCCAGGAGGCTGCCTTCGCCATCGGTATTCCTCCACATCTCTACGCATTTCACTGCTACACGTGGAATTCTACCTCCCTCTGACACACTCTAGTTAGACAGTTTCAAATGCACGTCCCAAGTTGAGCTCGGGGATTTCACATCTGACTTATCTAACCGTCTGCGCTCGCTTTACGCCCAGTAATTCCGATTAACGCTCGCACCCTACGTATTACCGCGGCTGCTGGCACGTAGTTAGC
+
?CCCCGGGGGGGGGGGGGGFGGGGGGGGGGGGGGGGGGGGGGGGGGEGGGGGGGGGGGGGGGGGGGGGGGGGGGFEGGGGGGGGGGGGGGGGGGGGGGGGGGGGGGGGGGFGGGGGGGGGGGGGGGGDGGGGGGGGGGGDEGGGGGGGGGGGGGGGDDGGGGGGFGGGGGGFGGGGFGFGGGGGCGFGGGFGGGGDC+A+;CCFCF6+0A@EFFFFFFBCEFDFDCAFAABBFFFFFFFEFFFFECCEECEF612CE;9<79>FB>?(3??7<B>4>)31(37>BF>>01?BFFB?(6).)
@M04999:289:000000000-L3R54:1:1101:14537:10415 2:N:0:397
GGACTACAGGGGTATCTAATCCTGTTTGCTCCCCACGCTTTCGCATCTCAGCGTCAGTATCTGTCCAGAAGGCCGCCTTCGCCACCGGTATTCCTCCACATCTCTACGCATTTCACCGCTACACGTGGAATTCTACCTTCCTCTACAATACTCCAGATAACCAGTTTTAAGTGCAATTCCCAGGTTGAGCCCGGGGCTTTCACACCTAACTTAATTATCCGCCTACATGCCCTTTACGCCCAGTCATTCCGATTAACGCTCGCACCCTCCGTATTACCGCGGCTGCTGGCACGGAGTTAGC
+
CCCCCGGGGGGGGGGGGGGGGFFGGGGGGGGFDGFFFGGGGGGGGE@FEGGGGGGGCFFFGGFGGGGGCEGGGFGGGEFFGG@FGGGGGGGGGGGGGGGGFGGGFGGGGGEGGFGGGGGDEEGGGGGGGGD8FGGGGGGGGGGGGGGGGGGGGGGGGGGGGGGGCGGGGGGFGGGGFGFFGGGFCGFGG68EGGGGGGGGFFCFFFFFFFFE@F>FFF>CDDF=@FF98>B=BF;EEF;>6??=;E<?CC;;;6@FE?90327>BFF8?:;?<<8>A<2>FB9(70247???069(43)64
@M04999:289:000000000-L3R54:1:1101:29151:10426 2:N:0:397
GACTACAGGGGTATCTAATCCGGTTTGCTCCCAACGCTTTCGCATCTCAGCGTCAGTATCTGTCCAGAAGGCCGCCTTCGCCACCGGTATTCCTCCACATCTCTACGCATTTCACCGCTACACGTGGAATTCTACCTTCCTCTACAATAGTCCAGATAACCAGTTTTAAGTGCAATTCCCAGGTTGAGCCCGGGGCTTTCACACCTAACTTAATTATCCGCCTACATTCCCTTTACGCCCAGTCATTCCGATTAACGCTCCATCCCTCCTCATTACCGCGGCTGCTCGCACGGAGTTAGCC
+
8BB,CE8FFC78F8FGGGG<,8+7+B,E,C,,;,8,@FGG9:FE@@<,CFGG:F,C,CCEFFE@F9@E@<FGC+@B?=AA,BFCCB+7+,<C,EFGGGG8=99CECBEE7FE,C?A?@C@FE:@FAB@=<ACFD@,C=FCFG,69,2,7,@A,=8D,67,3@8,>D86,@=EFG?::D+=CDGGGFGG8,3@:E5DCF489BCF>*@94>53/=BA<1+5?@5@==C*4)=9)))/26;DD0=<E<65?;121(7C69B?(())(44:6(,.66--.((((10385)(4>F;((((,-.48
@M04999:289:000000000-L3R54:1:1101:20585:10444 2:N:0:397
GGAGACTACAGGGGTATCTAATCCTGTTTGCTCCCCACGCTTTCGCATCTCAGCGTCAGTATCTGTCCAGAAGGCCGCCTTCGCCACCGGTATTCCTCCACATCTCTACGCATTTCACCGCTACACGTGGAATTCTACCTTCCTCTACAATACTCCAGATAACCAGTTTTAAGTGCAATTCCCAGGTTGAGCCCGGGGCTTTCACACCTAACTTAATTATCCGCCTACATGCCCTTTACGCCCAGTCATTCCGATTAACGCTCGCACCCTCCGTATTACCGCGGCTGCTGGCACGGAGTTT
+
CCCCCGGGGGGGGGGGGGGGGGGGGGGGGGGGGGGGGGGGGGGGGGGGGGGGGGGGGGGGGGGGGGGGGGGGGGGGGGGGGGGGGGGGGGGGGGGGGGGGGGGGFGGGGGGGGGGGGGGGGGGGGGGGGGGGGGGGGGGGGGGGGGGGGGGGGGGGGGGGGGGGGGGGGGGGGGGGFGFGGGGGGGGGGGGGGGGGGGGGFFFFFFFBBE=BEFFFFFFFF?DBDFFFFFFEEDE;@EFED>@F<E@4?<CEE?@@FF>0;F<>>>B>62<3322:>2<4:>F0999?BB7<0)(,-,23)
@M04999:289:000000000-L3R54:1:1101:13247:10480 2:N:0:397
GGGTGACTACTGGGGTATCTAATCCTGTTTGCTCCCCACGCTTTCGCATCTCAGCGTCAGTATCTGTCCAGAAGGCCGCCTTCGCCACCGGTATTCCTCCACATCTCTACGCATTTCACCGCTACACGTGTAATTCTACCTTCCTCTACAATACTCCAGATAACCAGTTTTAAGTGCAGTTCCCAGGTTGAGCCCGGGTCTTTCACACCTAACTTAATTATCTGCCTACATGCCCTTTACGCCCAGTCATTCCGATTAACGCTCGCACCCTCCGTCTTACCGCTGCTGCTGGCACGTAGTT
+
C<@C8CFGFCG,CFBFGF<C<CFECFGFGECFEFGDG@B+CCFCFFECFF@CE9CEGGGGGFFGGFE9<FG<EFGGD=FC=CFGDEBCB::CFFGGGGE?FCEFGFFFG94>:=B,AAAECEGEG@CEGG,,4@@DGFGGGCEFA;FGGGF,EFFFDEFFCFA@C8@9AFGCA=DCF?DDFGC,@ECGC7DEGGGD+;*<F6@F6+;AD=5::FAFFF+*4:*2>3>EB26*>)053:4B29@=?1;@4?<CC(/,(/)./2<@1::B>(30(-((4(66((-(((.4<:)(4770,(33.
@M04999:289:000000000-L3R54:1:1101:14728:10481 2:N:0:397
GTGGTGACTACTAGGGTATCTAATCCTGTTTGCTCCCCACGCTTTCGCATCTCAGCGTCAGTATCTGTCCAGAAGGCCGCCTTCGCCACCGGTATTCCTCCACATCTCTACGCATTTCACCGCTACACGTGGAATTCTACCTTCCTCTACAATACTCCAGATAACCAGTTTTAAGTGCAATTCCCAGGTTGAGCCCGGGGCTTTCACACCTAACTTAATTATCCGCCTACATGCCCTTTACGCCCAGTAATTCCGATTAACGCTCGCACCCTACGTATTACCGCGGCTGCTGGCACGTAGT
+
CCCCCGGGGGGGGGGGGGGGGGGGGGGGGGGGGGGGGGGGGGGGGGGGGGGGGGGGGGGGGGGGGGGGGGGGGGGGGGGGGGGGGGGGGGGGGCGGGGGGGGGGGGGGGGGGGGGGGGGGGGGGGGGGGGGGGGGGGGGGGGGGGGGGGGGEGGGGGGGGGGGGGGGGGGGGGGGGFGFGGGGGGGGGGGGGFGGGGDDGFFFFFFFFFFFFFFFFFFFFFFFFFFFFDDFFFFFFFFFFFFFFB0@E9EFEFFF@FF0CE?FBFFFFFF?BFFBFFFF>DB?FFF>(4?FFFF:B6:BF?
@M04999:289:000000000-L3R54:1:1101:24328:10492 2:N:0:397
GACTACTGGGGTATCTAATCCTGTTCGCTACCCATGCTTTCGAACCTCAGCGTCAGTTACAGACCAGAGAGCCGCCTTCGCCACTGGTGTTCTTCCATATATCTACGCATTCCACCGCTACACATGGAGTTCCACTCTCCTCTTCTGCACTCAAGAAAAACAGTTTCAGCTGCACTTCCCCGGTTAAGCCGAGGGCTTTCACAGCTGACTTGTTCTCCCGCCTGCGTTCGCTTTACGCCCAATAAATCCGGACAACGCTTGCCACCTACGTATTACCGCGGCTGCTGGCACGTAGTTAGCC
+
CCCCCGGGGGGGGGGGGGGGGGGGGGGGGCFFGGGGGGGGGGGGGGGGGGGGGGGGGGGGGGGGGGGGGGGGGGGGGGGGGGGGGGGGGGGGGGGGGGGGGGGGGGGGGGGGGGGGGGGGGGGGGGGGGGGGGGGGGGGGGGGGGGGGGGGGGGGGGGGGGGGGGGGGGGGGGGGGFFFGGGGGGGGGGGGGGGGGGGGGFFFFFFFFFFFFFFFFFFFFFFDFFFFF<?BFFFFFFFFFD@@EEFFFFFFFFFFFFFFFF??FF?BFFFFFFFFFF:(1;FFFF?::<:<<B:?8AFFF4
@M04999:289:000000000-L3R54:1:1101:27521:10509 2:N:0:397
TCGGGGACTACCCGGGTATCTAATCCTGTTTGCTACCCACGCTTTCGAGCATGAACGTCAGTGTTATCCCAGGAGGCTGCCTTCGCCATCGGTATTCCTCCACATCTCTACGCATTTCACTGCTACACGTGGAATTCTACCTCCCTCTGACACACTCTAGTTAGACAGTTTCAAATGCACGTCCCAAGTTGAGCTCGGGGATTTCACATCTGACTTATCTAACCGTCTGCGCTCGCTTTACGCCCAGTAATTCCGATTAACGCTCGCACCCTACGTATTACCGCGGCTGCTGGCACGTAGT
+
CCCCCGGGGGGGGGGGGGGGGG@CCFGGGGGGGGGGGGGGFDEGGGGGGGGGGGGGGGGGGGGGGGGGGGGGGFEGDGGCGGGGGGGGGGGGGGGGGGGGGGGGFGGGGFFGGGGGGGGGGGGGGGGGGGGG7FGGGGGGGE9EGGGGGGGFGDGGGFFF=DFFGFGG,DCEGGGGFGFFFGGEGGFGEFGGGF@DDGGGEEFAFCFF?ECFCCFFFFFCFFFFFFFFFFFFFFFFFF;FEF@FF?@@CF3CFCF?D@FCC?083>(-9>?:2?F?7A:>A>?B1904;F0:?<<246(4-
@M04999:289:000000000-L3R54:1:1101:10324:10517 2:N:0:397
ATTCGACTACAGGGGTATCTAATCCTGTTTGCTCCCCACGCTTTCGCATCTCAGCGTCAGTATCTGTCCAGAAGGCCGCCTTCGCCACCGGTATTCCTCCACATCTCTACGCATTTCACCGCTACACGTGGAATTCTACCTTCCTCTACAATACTCCAGATAACCAGTTTTAAGTGCAATTCCCAGGTTGAGCCCGGGGCTTTCACACCTAACTTAATTATCCGCCTACATGCCCTTTACGCCCAGTCATTCCGATTAACGCTCGCACCCTCCGTATTACCGCGGCTGCTGGCACGGAGTT
+
CCCCCGGGGGGGGGGGGGGGGGGGGGGGGGGGGGGGGGGGGGGGGGGGGGGGGGGGGGGGGGGGGGGGGGGGGGGGGGGGGGGGGGGGGGGGGGGGGGGGGGGGGGGGGGGGGGGGGGGGGGGGGGGGGGGGGGGGGGGGGGGGGGGGGGGGGGGGGGGGGGGGGGGGGGGGGGGGFGFGGGGGGGGGGGGGGGGGGGGGFFFFFFFFFFFFFFFFFFFFFFEDFFFDDEFFFEFFFFFFFFFFF@3@EFFFCFFFFFFBFFF?BBFF>???FFFF7?BFA?FFFF>FFFFBF?<?>03-.
@M04999:289:000000000-L3R54:1:1101:18544:10553 2:N:0:397
TGGGACCACCGGGGTATCTAATCCTGTTTGCTCCCCACGCTTTCGCATCTCAGCGTCAGTATCTGTCCAGAAGGCCGCCCTCGCCACCGGTATTCCTCCACATCTCTACGCATCTCACCGCTACACGTGGAATTCTACCTTCCTCTACAATACTCCAGATAACCAGTTTTAACTGCAATTCCCAGGTGGAGCCCGGGGCTTTCACACCTAACTTAATTATCCGCCTACATGCCCTTTACGCCCAGTCATTCCGATTAACGCTCGCACCACCCGTATTCCCGCGGCTGCGGGCACGCATTCG
+
CCCCCC,9,BFGBFG@FC9@FCEFGGGC<EEGF8F7,@F+6:@,CF@FC<F9F@EC@C@CE,CF<<,C@E9FFFFFFG+++:@7CE,,@FFC<,EFFF,99AFFFG=FE++@F+EFFFGE>+@F,AF?,=BFF=,EF9,@=,6@,,2A999DF:?,,DE?FGG,DFGCECFGCF:,:C+==+2:8@:,@>,7154/3;D)));=F+16>(0(@AFFE+:5:?1;??;@1.)6),4(/9>50@BFB234)-5-46:?69-,((((-7;>((---431().443>(76(((-(2(1((--()-
@M04999:289:000000000-L3R54:1:1101:23106:10590 2:N:0:397
GTTACGACTACCGGGGTATCTAATCCTGTTTGCTACCCACGCTTTCGAGCATGAACGTCAGTGTTATCCCAGGAGGCTGCCTTCGCCATCGGTATTCCTCCACATCTCTACGCATTTCACTGCTACACGTGGAATTCTACCTCCCTCTGACACACTCTAGTTAGACAGTTTCAAATGCACGTCCCAAGTTGAGCTCGGGGATTTCACATCTGACTTATCTAACCGTCTGCGCTCGCTTTACGCCCAGTAATTCCGATTAACGCTCGCACCCTACGTATTACCGCGGCCGCTGGCACGTAGT
+
CCCCCGFGGGGGGGGGGGGGGGGGGGGGGGFGGGGGGGGGGGGGGGGGGGEEGGFGGGGGGGGGGGFFFGCFGGGGFFGGGGGGGGDGGGGGGGGGGGGGGGGGGGGGGGGGGGGGGGGGGGGGGGGGGGGGGEGFEGGGAFGGEGGGGGFGGFEDFGGFGFGF,DFFFGDFGGGCFGFGGGGGGGFFGDGGGFFGD6DC>DFFFFFF4>?6EFFFFFFFFA<=A>@==:-9@@>FFFFFF;?B9@D4375<<C@;??;?A<;::9FBF9BB02(:25:<<<?>9((((-3(1:(.1.228
@M04999:289:000000000-L3R54:1:1101:26103:10641 2:N:0:397
AGATGACTACCCGGGTATCTAATCCTGTTTGCTCCCCACGCTTTCGCATCTCAGCGTCAGTATCTGTCCAGAAGGCCGCCTTCGCCACCGGTATTCCTCCACATCTCTACGCATTTCACCGCTACACGTGGAATTCTACCTTCCTCTACAATACTCCAGATAACCAGTTTTAAGTGCAATTCCCAGGTTGAGCCCGGGGCTTTCACACCTAACTTAATTATCCGCCTACATGCCCTTTACGCCCAGTCATTCCGATTAACGCTCGCACCCTCCGTATTACCGCGGCTGCTGGCACGGAGTT
+
CCCCCGGGGGGGGGGGGGGGGGGGGGFGGGDGAFGGGGGGGGGGFGGGGGFGGGGGGGGGGGGGGGGGGGGGGGGGGGGGGGGGGGGGGGDGGGGGGGGGGGGGGCFGFGGGGGGGGCGGGGGEGGGGGGGGGGGGGCFDGGGGGGGGGFGFGGFFGFGGGGGGGGGGGGGGDAFGFGFGGGGGGGGGG6CFGGGGDGGGDFFFFFFFFFFFFFFBEFF?CCE?FFFDFFFFEFFEFEFF?FFBF6(74?C3?E?@;(6A?B?2299>FFF<0(4(.4>>4,6>>909:??BBF26(462.
@M04999:289:000000000-L3R54:1:1101:17065:10658 2:N:0:397
GACTACCGGGGTATCTAATCCTGTTTGCTCCCCACGCTTTCGCATCTCAGCGTCAGTATCTGTCCAGAAGGCCGCCTTCGCCACCGGTATTCCTCCACATCTCTACGCATTTCACCGCTACACGTGGAATTCTACCTTCCTCTACAATACTCCAGATAACCAGCTTTAAGTGCAATTCCCAGGTTGAGCCCGGGGCTTTCACACCTAACTTAATTATCCGCCTACATGCCCTTTACGCCCAGTAATTCCGATTAACGCTCGCACCCTACATATTACCGCGGCTGCTGGCACGTAGTTAGCC
+
CCCCCGGGGGGGGGGGGGGFGGGGGGGGGCFGGGGDDFGGGGGGGEFGGGFGGGGGGGGGGGGGGGGGGGGGGGCGCGGGGGGGGGDGGGGAFDFGGGGGGGG9=FGDGGGGGGGGGGGGGFGGGGGGGGGGGGGGGAFGGFGGGGGGGGGGFGFGGAEGGGFGGGGDFFFFCFDFF?FGGGFGGGGGGGGGGGDGGFGFFFFFFFAFBEE=CFFFFFFFFFFFF;EEFFFE;;.>;?9EFF;EEEECF@006?D906<BF>FFB??B:25:):<644>>196960801(813218<94),
@M04999:289:000000000-L3R54:1:1101:10836:10684 2:N:0:397
TGACTACCGGGGTATCTAATCCTGTTTGCTCCCCACGCTTTCGCATCTCAGCGTCAGTATCTGTCCAGAAGGCCGCCTTCGCCACCGGTATTCCTCCACATCTCTATGCATTTCACCGCTACACGTGGAATTCTACCTTCCTCTACAATACTCCAGATAACCAGTTTTAAGTGCAATTCCCAGGTTGAGCCCGGGGCTTTCACACCTAACTTAATTATCCGCCTACATGCCCTTTACGCCCAGTCATTCCGATTAACGCTCGCACCCTCCGTATTACCGCGGCTGCTGGCACGGAGTTAGC
+
CCCCCGGGGGGGGGGGGGGGGGGGGGGGGGGGGGGGGGGGGGGGGGGGGGGGGGGGGGGGGGGGGGGGGGGGGGGGGGGGGGGGGGGGGGGGGGGGGGGGGGGGGGGGGGGGGGGGGGGGGGGGGGGGGGGGGGGGGGGGGGGGGGGGGGGGGGGGGGGGGGGGGGGGGGGGGGGGFGFGGGGGGGGGGGGGGGGGGG>FBFFFFFFFFFFFFFFFFFFFFFFFFFFFEFFDFFFFEFFF>@D;EFFFFFFF;@DFF?BFFBFBFF?<B?FFFBBBFDFFF>B9>B>DFF??FFF>:?FA9
@M04999:289:000000000-L3R54:1:1101:11457:10701 2:N:0:397
GGGACTACCGGGGTATCTAATCCTGTTCGCTCCCCACGCTTTCGTCCATCAGCGTCAATCGGTATTTAGTAACCTGCCTTCGCAATCGGGGTTCTGTGTAATATCTATGCATTTCACCGCTACACTACACATTCCAGCTACTTCAATACTATTCAAGATTAACAGTATCAACGGCAGTTCTACAGTTAAGCTGCAGGTTTTCACCGCTGACTTATCAACCCGCCTACGGACCCTTTAAACCCAATAAATCCGGATAACGCTCGCATCCTCCGTATTACCTCGGCTGCTGGCATGGACTTCG
+
<-8B8<EFGG7FBFDFFAFGGGGACFGGDGCFCF:EF7F7F@CFCFF@FF@CEEFCCGGGGGB@@CFFFGGGFFFFGGCGDFF7:,FDE>C=FGFCEFFGGGC,9A;@EAFGCC9<FGEEGGGCFF@<=FF8=DGGDGGG?,@=EFFDFFADFGGAFD@F=9@DDGGCEGG,=+=@A9==ECEGFGGGFGGGCEE>FCFFF;ACFBBFFBFB?:=B4=AB4@==@2=@@?B:?F@3><4*:1:=@)7>C33607<;;?6((,391,(54516??356A<)<(4264()4,3,).(5)).)(
@M04999:289:000000000-L3R54:1:1101:11529:10760 2:N:0:397
GACTACCCGGGTATCTAATCCTGTTTGCTCCCAACGCTTTCGCATCTCAGCGTCAGTATCTGTCCAGAAGGCCGCCTTCGCCACCGGTATTCCTCCACATCTCTACGCATTTCACCGCTACACGTGGAATTCTACCTTCCTCTACAATACTCCAGATAACCAGTTTTAAGTGCAATTCCCAGGTTGAGCCCGGGGCTTTCACACCTAACTTAATTATCCGCCTACATGCCCTTTACGCCCAGTCATTCCGATTATCGCTCGCACCCTCCGTATTACCGCGGCTGCTGGCACGGTGTTAGCC
+
CCCBA@F<F@@FFEGDCF<EFFFEFFFDAF@,C,B@FCEGGDGGCCFEFGGEC:C@CCEFG<FGFFGDCFGGEBGGEEEFFGGEGE7>>DFEDDFGGGC,A5F,@FFEG:CFFFGGGEEEFGGGFGC:F?EEFGGG@FDFGG,2@FG8EGGE=DF8DGF?FCE93?:====EE=7EF?98DFD<9,<,8:;75*:<;44;@FFA>96ABAEE4B8=?@F=FDDF@3?435;E@37;@;>31357;CFFC;;;71))/8(24711,40810(,((.<4<B>149240,4((.40(-::9A92
@M04999:289:000000000-L3R54:1:1101:23960:10761 2:N:0:397
TTCTGACTACTCGGGTATCTAATCCTGTTCGCTCCCCACGCTTTCGTCCATCAGCGTCAATCGGTATTTAGTAACCTGCCTTCGCAATCGGGGTTCTGTGTAATATCTATGCATTTCACCGCTACACTACACATTCCAGCTACTTCAATACTATTCAAGATTAACAGTATCAACGGCAGTTCTACAGTTAAGCTGCAGGTTTTCACCGCTGACTTATCAACCCGCCTACGGACCCTTTAAACCCAATAAATCCGGATAACGCTCGCATCCTCCGTATTACCGCGGCTGCTGGCACGGAGTT
+
CCCCCGGGGGGGGGGGGGGGGGGGGGGGGGGGGGGGGGGGGGGGGGGGGGGGGGGGGGGGGGGGGGGGGGGGGGGGGGGGGGGGGGGGGGGGGGGGGGGGGGGGGGGGGGGGGGGGGGGGGGGGGGGGGGGGGGGGGGGGGGGGGGGGGGGGGGGGGGGGGGGGGGGGGGGGGGGGFGFGGGGGGGGGGGGGGGGGGGGGFFFFFFFFFFFFFFFFFFFFFFFFFFFFFFFFFFFFFFFFFFFFDFFEEFFFFF>?;?FFFFF:>>FFFFFB?F?<FBFFFFF>;>BFFF7?BF?B9BFF:
@M04999:289:000000000-L3R54:1:1101:13516:10770 2:N:0:397
TGACTACTGGGGTATCTAATCCTGTTTGCTACCCACGCTTTCGAGCATGAACGTCAGTGTTATCCCAGGAGGCTGCCTTCGCCATCGGTATTCCTCCACATCTCTACGCATTTCACTGCTACACGTGGAATTCTACCTCCCTCTGACACACTCTAGTTAGACAGTTTCAAATGCACGTCCCAAGTTGAGCTCGGGGATTTCACATCTGACTTATCTAACCGTCTGCGCTCGCTTTACGCCCAGTAATTCCGATTAACGCTCGCACCCTACGTATTACCGCGGCTGCTGGCACGTAGTTAGC
+
CCCCCGGGGGGGGGGGGGGGGGGGGGGGGGGGGGGGGGGGGGGGGGGGGGGGGGGGGGGGGGGGGGGGGGGGGGGGGGGGGGGGGGGGGGGGGGGGGGGGGGGGGGGGGGGGGGGGGGGGGGGGGGGGGGGGGGGGGGGGGGGGGGGGGGGFGGGGGGGGGGGGGGGGGGGGGGGGFGFGDGGGGGGGFFEGGGGGGGGGFFFFCFFFFFEEEFFFFFFFEFFFFEFFFFFFFFFFFFFFB@;3.7)7EFFFFFFFFFFFF69>>FBF?FB72<F9A>?B>11(703?01(.3832:AAA9
@M04999:289:000000000-L3R54:1:1101:3723:10788 2:N:0:397
TAGACTACACGGGTATCTAATCCTGTTTGCTCCCCACGCTTTCGCATCTCAGCGTCAGTATCTGTCCAGAAGGCCGCCTTCGCCACCGGTATTCCTCCACATCTCTACGCATTTCACCGCTACACGTGGAATTCTACCTTCCTCTACAATACTCCAGATAACCAGTTTTAAGTGCAATTCCCAGGTTGAGCCCGGGGCTTTCACACCTAACTTAATTATCCGCCTACATGCCCTTTACGCCCAGTCATTCCGATTAACGCTCGCACCCTCCGTATTACCGCGGCTGCTGGCACGGATTT
+
CCCCCGGGGGGGGGGGGGGGGGGGGGGGGGGGGGGGGGGGGGGGGGGGGGGGGGGGGGGGGGGGGGGGGGGGGGGGGGGGGGGGGGGGGGDGGGGGGGGGGGGGGGGGGGGGGGGGGGGGGGGGGGGGGGGGGGGGGGGGGGGGGGGGGFGGGGGGGGGGGGGGGGGGGGGGGGGGFGFGGGGGGGGGGGGGFCGCDGGGFFFFFFFFFFFFFFFFFFFFFFFDFFFFFCFEFFFFFF@E9BD?E@EEEFFF7?@FEFF9?:2>>FFFFFFBFF?:4<FB639>>BF>>BF02(7>((5
@M04999:289:000000000-L3R54:1:1101:17733:10819 2:N:0:397
AGGACTACCGGGGTATCTAATCCTGTTTGCTCCCCACGCTTTCGCACCTGAGCGTCAGTCTTTGTCCAGGGGGCCGCCTTCGCCACCGGTATTCCTCCAGATCTCTACGCATTTCACCGCTACACCTGGAATTCTACCCCCCTCTACAAGACTCCAGCCTGCCAGTTTCGAATGCAGTTCCCAGGTTGAGCCCGGGGATTTCACATCCGACTTGACAGACCGCCTGCGTGCGCTTTACGCCCAGTAATTCCGATTAACGCTTGCACCCTCCGTATTACCGCGGCTGCTGTCACTGAGTTAC
+
CCCCCGGGGGGGGGGGGGGGGGGGGGGGGGGGGGGGGGGEGGGGGFGGGGGGGGGGGGGGGGGGGGGGGGGGGGGGGGGGGGGGGGGEGGGGGGGGGGGGGGGGGGGGGGGGGGGGGGGGGGGGGDGFGCGFGGGGGGGGGGGGGCFGGGGGGGGGGFGGGGGGG;FFGGGFEFGG4CFGGGGCCGGFGGGGGEGGCDGGFFFFFFFFF?FF@FFFFFFFFFBFBF?B?0629>B:>A<>6>F::A24244:<6604>?>F02<<?BB6:?93::?2648>6;FF1::F)44A).)))-6)
@M04999:289:000000000-L3R54:1:1101:18155:10820 2:N:0:397
GACTACAGGGGTATCTAATCCTGTTTGCTACCCACGCTTTCGAGCATGAACGTCAGTGTTATCCCAGGAGGCTGCCTTCGCCATCGGTATTCCTCCACATCTCTACGCATTTCACTGCTACACGTGGAATTCTACCTCCCTCTGACACACTCTAGTTAGACAGTTTCAAATGCACGTCCCAAGTTGAGCTCGGGGATTTCACATCTGACTTATCTAACCGTCTGCGCTCGCTTTACGCCCAGTAATTCCGATTAACGCTCGCACCCTACGTATTACCGCGGCTGCTGGCACGTAGTTAGCC
+
CCCCCFGGGGGGGGGGGGGGGGGGGGGGGGGGGGGGGGGGGGGGGGGGGGGGFGGGGGGGGGGCFGGGGGGGGGGGGGGGGGGGGGGGGGGGGGGGGGGGGGGGGGGGGGGGGGGGGGGGGGGGGGGGGGGGGGGGGGGGGGGGFGGGGGGGGGGGFGGGGGGEFGGGGGGGGGGGFGFGGFGGGGGGGGGGGGGGGGGFFFFFFFFFFFEFEFFFEFA@DFFFFFBBFFFFDFFFFFBDF?@EFFEEEFFFFFFFF0379>BF1?F?BF<?A>F9A?F>FFFFF>>??:2<:?((--<2.
@M04999:289:000000000-L3R54:1:1101:6746:10824 2:N:0:397
TTGCAGACTACTAGGGTATCTAATCCTGTTCGCTACCCATGCTTTCGAACCTCAGCGCCAGTTACAGACCAGAGAGCCACCTTCGCCACTGGTGTTCTTCCATATATCTACGCATTCCACCGCTGCACATGGAGTTCCACTCTCCTCTTCTGCACTCAAGAAAAACAGTTTCAGCTGCACTTCCCCGGTTAAGCCGAGGGCTTTCACAGCTGACTTGTTCTCCCGCCTGCGTTCGCTTTACGCCCAATAAATCCGGACAACGCTTGCCACCTACGTATTACCCCGGCTGCTGGCACGTAGT
+
CCCCCGGFGGGGGGGGGGGGGGEEEFGGGGGGGGGGGGGGGGGGGGGGGGGGGGGGGGGGFGGGGGGGGGGGGGGGGGEGGGGGGGGGGGGGGGGGGGGGGGGGGGGFGGFGGGGGGGGGGGGGGGGGFGGGDFFGGFEGGGGGGGGGGGGGGGGEGGGGGFGGGGGGGGGGGGGGFGFGGGGGFGDGGGGGGGGGDGGGEFFFFCFF=FFF;FFFEFFFFFF@BFF=B@=@@?<FFFFFF((:6;;88@>??=>;(1324>FFF?F()41<221<.:2):9((,217BFFB(((.4??<3
@M04999:289:000000000-L3R54:1:1101:5446:10830 2:N:0:397
TCGACTACACGGGTATCTAATCCTGTTTGCTCCCCACGCTTTCGCATCTCAGCGTCAGTATCTGTCCAGAAGGCCGCCTTCGCCACCGGTATTCCTCCACATCTCTACGCATTTCACCGCTACACGTGGAATTCTACCTTCCTCTACAATACTCCAGATAACCAGTTTTAAGTGCAATTCCCAGGTTGAGCCCGGGGCTTTCACACCTAACTTAATTACCCGCCTACATTCCCTTTACGCCCATTCATTCCGATTAACGTTTGCACCTTCCGTTTTACCGCGGCTTCTGGCACTGATTTAC
+
C9CCCGB,EFGGEBBEGGGGGFA<FGGGCACFGG:EFEDEFGCGDG@F<DA@8@BFDGGGDFEF@FFGGFFGCFF:@CFCFDECECFFE7+BF<@FFC<DDEDCFFGGGGDFCEFFGC:BCEGGGGDFGD,EAEFAFAE;FFFCGGA7?EFFFCFF8AD=9F8=>FGGGGG,7=7E19;+=CFG+DFCC6:?78CGC*;D?FB96?A6@=5>9FFFCC+8)/5(/1((9)9<34@34>;56,6,/9?E)<)60816)66(,((.<B7().4(4).().8623100(3<BA?0)(()).:4.
@M04999:289:000000000-L3R54:1:1101:15902:10873 2:N:0:397
TGACTACAGGGGTATCTAATCCTGTTTGCTCCCCACGCTTTCGCATCTCAGCGTCAGTATCTGTCCAGAAGGCCGCCTTCGCCACCGGTATTCCTCCACATCTCTACGCATTTCACCGCTACACGTGGAATTCTACCTTCCTCTACAATACTCCAGATAACCAGTTTTAAGTGCAATTCCCAGGTTGAGCCCGGGGCTTTCACACCTAACTTAATTATCCGCCTACATGCCCTTTACGCCCAGTCATTCCGATTAACGCTCGCACCCTCCGTATTACCGCGGCTGCTGGCACGGAGTTAGC
+
CCCCCGGGGGGGGGGGGGGGGGGGGGGGGGGGGGGGGGGGGGGGG7FEFGGGGGGGGGGGGGGGGGGGGGGFGGGGGGGGGGGGGGGGGGGGGGGGGGGGGGGGGGGGGGGGGGGGGDGD=EGGGFFGGGGGGGGGGGFFGGGGGGGGFGGGGGGGGGGGGGGGGGGGGGGGGGGGFGF?FGFF:E?FGGGGGEGGGGGGF>A9FFFFFFFC@8BCEF6CB=@FFFFFFFFFFFFFF?FDB?;@EFCE?C;D018C<DB::079BFF(3?FF?FFFF4(4;3>>;???:6:?B3;BF:ABA
@M04999:289:000000000-L3R54:1:1101:13505:10886 2:N:0:397
AGCAGACTACAGGGGTATCTAATCCTGTTCGCTACCCATGCTTTCGAACCTCAGCGTCAGTTACAGACCAGAGAGCCGCCTTCGCCACTGGTGTTCTTCCATATATCTACGCATTCCACCGCTACACATGGAGTTCTACTCTCCTCTTCTGCACTCAAGAAAAACAGTTTCAGCTGCACTTCCCCGGTTAAGCCGAGGGCTTTCACAGCTGACTTGTTCTCCCGCCTGCGTTCGCTTTACGCCCAATAAATCCGGACAACGCTTGCCACCTACGTATTACCGCGGCTGCTGGCACGTAGTT
+
CCCCCGGGGGGGGGGGGGGGGFGGGGGGGGGGGGGGGGGGGGGGGGGGGGGGGGGGGGGGGGGGGGGGGGGGGGGGGGGGGGGFGGGEGGGGGGGGGGFGGGGGFFFGGGGGGGGGGGGGGGGGGGGGGGGGGGGGGGGGGGFGGGGGGGGGGGGGGGGGGFGGGGGGGGGGGGGGFGFFGGGGGGGGGGGGGGGGGDGDFFFFFFFFFFFEFFFFFFFFFEBB>BFFFB@DF@>DF;<FD<BF@FF8EECC;BFFFFFF>BB?F?BFFFFBFFF<9:<A46;19>F>FFF(2:<6??<0.
@M04999:289:000000000-L3R54:1:1101:25704:10888 2:N:0:397
CAGACTACTGGGGTATCTAATCCTGTTTGCTCCCCACGCTTTCGCATCTCAGCGTCAGTATCTGTCCAGAAGGCCGCCTTCGCCACCGGTATTCCTCCACATCTCTACGCATTTCACCGCTACACGTGGAATTCTACCTTCCTCTACAATACTCCAGATAACCAGTTTTAAGTGCAATTCCCAGGTTGAGCCCGGGGCTTTCACACCTAACTTAATTATCCGCCTACATGCCCTTTACGCCCAGTCATTCCGATTAACGCTCGCACCCTCCGTATTACCGCGGCTGCTGGCACGGAGTT
+
CCCCCGGFFGGGGGFGGGGGGGEFGGGGGFGGGGCFGGGGGGGGGGGCFFFCEFEFGFDFGGGGGGGEFFGGGGFEGCGCADFFGGGGGGGGFGGGGGGGGFFDFGGGGGGGGGGGGGGGGGGGGGFFGGGG8;ECGDFFEGGGGFFFFGGGGF?8DAEDDGGGGGGFGGGGGDFGFGFGFGGFGGGGGGGDGGCCCGGGFFFFFF5A@EBFFFFFFFFE65B9=@BEC?>E2@@;EFFE618?;EFCEF<@(3;?EFF9?FF>FFBB(8?BFB0:26<?>6>036:B?::B?:;>F?<
@M04999:289:000000000-L3R54:1:1101:2342:10909 2:N:0:397
AAGTCGACTACCAGGGTATCTAATCCTGTTTGCTCCCCACGCTTTCGCATCTCAGCGTCAGTATCTGTCCAGAAGGCCGCCTTCGCCACCGGTATTCCTCCACATCTCTACGCATTTCACCGCTACACGTGGAATTCTACCTTCCTCTACAATACTCCAGATAACCAGTTTTAAGTGCAGTTCCCAGGTTGAGCCCGGGGCTTTCACACCTAACTTAATTATCCGCCTACATGCCCTTTACGCCCAGTCATTCCGATTAACGCTCGCACCCTCCGTATTACCGCGGCTGCTGGCACGGAGT
+
CCCCCGGGGGGGGGGGGGGGGGEFGGGGGGGGGGGGGGGGGGGGGGGGGGGGGGGGGGGGGGGGGGGGGGGGGGGGGGGGGGGGGGGGDGGGGGGGGGAFGGGGGGGGGGGGGGGGGGFGGGGGGGGGGGG>FGGGGGGGGGGGGGGGGFFFGGGGGGGGGGGGGGGGGGGGG8FGFGFCDGGFEFED?FGCFGFGGGGCDDAFFFFFED2:EFFFFFFCFFFED>@>9B@CEFEFF@;FFFF9>1=@FE3.??@1?@FFA:6:B99>BFFFB?F?<?(6<)(-,(39B<>?(8?>((70-
@M04999:289:000000000-L3R54:1:1101:19552:10938 2:N:0:397
TGCGACTACCCGGGTATCTAATCCTGTTTGCTCCCCACGCTTTCGCATCTCAGCGTCAGTATCTGTCCAGAAGGCCGCCTTCGCCACCGGTATTCTCCCACATCCCTACGCATTTCACCGCTACACGTGGAATTCTACCTTCCTCTACAATACTCTAGCTAGCCAGTTTCAAATGCACGCCCCAATTTGAGCCCGGGGATTTCACATCTGATTTATCTAACCGTCTGCGCTCGCTTTACGCCCAGTAATCCCGTTTAACGTTCGCCCCCCCCGTATACCCGCGGCTTCTGGCACGGGTGTG
+
B6A@@+66,C;FG76+,,6C,6C-6,CFF,,,;FGGGF6+BF,;6:6,6,;C,;+66@,6CCA@,6C,@CD<F,@A4@>F,9,C:BFBF@F:D5A,,CEBE:8,,,,,4+>6@F,9AF=7>=468FFFG@F:F,EG;E99,@19=9=DC=C,,,6:B3,@,=,3>+2=CDFG7<+23:5+=CCE5,@CF7*@,3@DDD**//+++++;441**1=8?+868=92(((79@9;,(/,()9)6;601(6).)6.4.241442,2389(-,4((((((.))).4,(((-((69))()4-(-(-(
@M04999:289:000000000-L3R54:1:1101:24160:10961 2:N:0:397
GGGACTACTGGGGTATCTAATCCTGTTCGCTACCCATGCTTTCGAGCCTCAGCGTCAGTAACAGACCAGAGAGCCGCCTTCGCCACTGGTGTTCTTCCATATATCTACGCATTTCACCGCTACACATGGAGTTCCACTCTCCTCTTCTGCACTCAAGTCTCTCAGTTTCCGATGCTCTTCCTCAGTTAAGCTGAGGGCTTTCACATTCAGACTTAAAAGACCGCCTGCGCTCCCTTTACGCCCAATAAATCCGGGCAACGCTTGCCACCTACGTATTACCGCGGCTGCTGGCACGTAGTT
+
CCCCCGGGGGGGGGGGGGGGGGGGGGGGGGGGGGGGGGGGGGGGGGGGGGGGGGGGGGGGGGGGGGGGGGGGGGGGGGGGGGGGGGGGGGGGGGGGGGGGGGGGGGGGGGGGGGGGGGGGGGGGGGGGGGGGGGGGGGGGGGGGGGGGGGGGGGGGGGFGGGGFGGGGGGGGGGGGFGFGGGGGGGGGGGGGGGGGGGGGFFFFFFFF=ACE:FFFFF6=FFFFBFFFFFFFFFFFFFFFFBFFDDEFEFFFBFFFFFFF9:?:BFFFFF:71:?<(-.9<B9(9>06???0(8:<<:?<
@M04999:289:000000000-L3R54:1:1101:17771:10987 2:N:0:397
AGACTACAGGGGTATCTAATCCTGTTTGCTCCCCACGCTTTCGCATCTCAGCGTCAGTATCTGTCCAGAAGGCCGCCTTCGCCACCGGTATTCCTCCACATCTCTACGCATTTCACCGCTACACGTGGGATTCTACCTTCCTCTACAATACTCCAGATAACCAGTTTTAAGTGCAATTCCCAGGTTGAGCCCGGGGCTTTCACACCTAACTTAATTATCCGCCTACATGCCCTTTACGCCCAGTCATTCCGATTAACGCTCGCACCCTCCGTATTACCGCGGCTGCTGGCACGGAGTTAGC
+
CCCCCGGGGGGGGGGGGGGGGGGGGGGGGGGGGGGGGGGGGGGGGGGGGGGGGGGGGGGGGGGGGGGGGGGGGGGGGGGGGGGGGGGGGGGGGGGGGGGGGGGGGGGGGGGGGGGGGGGGGGGGGGGGGGGGGGGGGGGGGGGGGGGGGGGGGGGGGGGGGGGGGGGGGGGGGGGGFGFCFGGCGGGGFFGGGGGGGGGGFFFFFEFFFFFFFFFFFFFFFF@FFFFFFFFFFFFFFFFFFFFFFFFFEFFF;<DFED>F?FFB>BFFFFFF<B7AF<19>>F>FFFBBB:?F>116BAD>
@M04999:289:000000000-L3R54:1:1101:28523:11007 2:N:0:397
ACAGGACTACACGGGTATCTAATCCTGTTTGCTCCCCACGCTTTCGCATCTCAGCGTCAGTATCTGTCCAGAAGGCCGCCTTCGCCACCGGTATTCCTCCACATCTCTACGCATTTCACCGCTACACGTGGAATTCTACCTTCCTCTACAATACTCCAGATAACCAGTTTTAAGTGCAATTCCCAGGTTGAGCCCGGGGCTTTCACACCTAACTTAATTATCCGCCTACATGCCCTTTACGCCCAGTCATTCCGATTAACGCTCGCACCCTCCGTATTACCGCGGCTGCTGGCACGGAGTT
+
CCCCCGGGGGGGGGGGGGGGGGGGGGGGGGGGGGGGGGGGGGGGGGGGDGGGGGGGGGGGGGFGGGGGGGGGGGGGGGGGGGGGGGGGGGGGGGGGGGGGGGGGGFGGGGGGGGGGGGGGGGGGGGGGGGGDFGGGGGGGGGGFGGGEGGEFGGGG?FGGGGGGGGGGGGGGG8FGFGFGGGGGGGDGGFGGGGGGGGGGFFFFFFFFFFFFFFFFFFFEFEEFF@DDF;EEF;@EFFFFFF@@FDFFF?EFFFDF;?<AFFBF>F;>;?BB?FBF7>BFB09>>FFFFD??FFF?39;B:
@M04999:289:000000000-L3R54:1:1101:17386:11014 2:N:0:397
ATCTAGACTACTCGGGTATCTAATCCTGTTCGCTCCCCACGCTTTCGTCCATCAGCGTCAATCGGTATTTAGTAACCTGCCTTCGCAATCGGGGTTCTGTGTAATATCTATGCATTTCACCGCTACACTACACATTCCAGCTACTTCAATACTATTCAAGATTAACAGTATCAACGGCAGTTCTACAGTTAAGCTGCAGGTTTTCACCGCTGACTTATTAACCCGCCTACGGACCCTTTAAACCCAATAAATCCGGATAACGCTCGCATCCTCCGTATTACCGCGGCTGCTGGCACGGAGT
+
CCCCCGGGGGGGGGGGGGGGGGGGGGGGGGGGGGGGGGGEGGGGGGGGFGGGGGGGGGGGGGGGGGGGGGGGGGGGGGDGGGGGGGGGGGGGGGGGGGGGGGGCFEFGGGGGGGGGGGGGGGGGGGGGGGGFGGGGGGGGGGGGGFGGGGGGGGGGGGGGGGFFGGGEFGGGGGGGFGBDGGGFEGGGGGGGGGGFGFGGFFFFFFFFFBFFFFFFEF>EFE@DF9ADFFFF=@FFFFFFFCEFFFFF3=EEFFB9;;;@@0:?@9>B69()5:>?:?B2:A?>>0(-41:80114:>01-
@M04999:289:000000000-L3R54:1:1101:19366:11042 2:N:0:397
GCCGACTACTCGGGTATCTAATCCTGTTTGCTACCCACGCTTTCGAGCATGAACGTCAGTGTTATCCCAGGAGGCTGCCTTCGCCATCGGTATTCCTCCACATCTCTACGCATTTCACTGCTACACGTGGAATTCTACCTCCCTCTGACACACTCTAGTTAGACAGTTTCAAATGCACGTCCCAAGTTGAGCTCGGGGATTTCACATCTGACTTATCTAACCGTCTGCGCTCGCTTTACGCCCAGTAATTCCGATTAACGCTCGCACCCTACGTATTACCGCGGCTGCTGGCACGTAGTTT
+
CCCCCGGGGGGGGGGGGGGGGGGGGGGGGGGGGGGGGGGGGGGGGGGGGGGGGGGGGGGGGGGGGGGGGGGGGGGGGGGGGGGGGGGGGGGGGGGGGGGGGGGGGGGGGGGGGGGGGGGGGGGGGGGGGGGGGGGGFGFGGGGGGGGGGGGGGGGGGGGGGGGGGGGGGGGGGGGGFGFGGDGGFGGGGGGGFGGGGGGGFFFFFFCFFFEFFFFFFFFFFFFAFFFFF>=DFFFFFFFFFBFFFFFECEFEF?FFFFF?1226;699<?7?FFFFFAAF?B>01021:::<?D<((:<<-
@M04999:289:000000000-L3R54:1:1101:3247:11056 2:N:0:397
ACGGACTACCAGGGTATCTAATCCTGTTCGCTCCCCACGCTTTCGTCCATCAGCGTCAATCGGTATTTAGTAACCTGCCTTCGCAATCGGGGTTCTGTGTAATATCTATGCATTTCACCGCTACACTACACATTCCAGCTACTTCAATACTATTCAAGATTAACAGTATCAACGGCAGTTCTACAGTTAAGCTGCAGGTTTTCACCGCTGACTTATCAACCCGCCTACGGACCCTTTAAACCCAATAAATCCGGATAACGCTCGCATCCTCCGTATTACCGCGGCTACTGGCACGGAGTT
+
CCCCCGGGGGGGGGGGGGGGGGGGGGGGGGGGGGGGGGGGGGGGGGGGGGGGGGGGGGGGGGGFGGGGGGGGGGGGGGGGGGGGGGGGGGGGGGGGGGGGGGGGGGGGGGGGGGGGGGGGGGGGGGGGGGGGGGGGGGGGGGGGGGGGGFGGGGGGGGGGGGGGGGGGGGGGGDGGFGFGGGGGGEGGGGGGGGGFFCFFAFCFFFFFFFBFEAFFFFFDFFFFBFFF>DFFFD=DFFFFFFFFFFFEEFFFF90;DFFFFFB>614624>?>?:?BBB93(-49;B?:)200)(,-(-3
@M04999:289:000000000-L3R54:1:1101:6797:11074 2:N:0:397
GACTACAGGGGTATCTAATCCTGTTTGCTACCCACGCTTTCGAGCATGAACGTCAGTGTTATCCCAGGAGGCTGCCTTCGCCATCGGTATTCCTCCACATCTCTACGCATTTCACTGCTACACGTGGAATTCTACCTCCCTCTGACACACTCTAGTTAGACAGTTTCAAATGCACGTCCCAAGTTGAGCTCGGGGATTTCACATCTGACTTATCTAACCGTCTGCGCTCGCTTTACGCCCAGTAATTCCGATTAACGCTCGCACCCTACGTATTACCGCGGCTGCTGGCACGTAGTTAGCC
+
CCCCCGGGGGGGEGFGGGGGGGGGGGGGF,EFEGGGGGEGGGGGGGGFGGGGGFGEGGGGGGGGGGGGGGGGFFGGGGGGGGGGGG@FGGGFGGGGGGGGGGGGGGGGG7CFGGGGCGGFFGGGFGEGGGGFFGGGGAEGGGGG8EFGGGGGGCEDGGGCEFGFFGGCDGGG,=DFFG?DFGGGGGGGGGGGGGCGGGGGFFFAFFFFFFEFFFFFFAFFEFFF4AAAD@BFBFFCF@:D@<@EF?6CEF;DF@FFFFFDB99661?703?BFFF>AB>06109:?4:<(3::((-5:)67
@M04999:289:000000000-L3R54:1:1101:3004:11081 2:N:0:397
TGCATGACTACTCGGGTATCTAATCCTGTTTGCTCCCCACGCTTTCGCATCTCAGCGTCAGTATCTGTCCAGAAGGCCGCCTTCGCCACCGGTATTCCTCCACATCTCTACGCATTTCACCGCTACACGTGGAATTCTACCTTCCTCTACAATACTCCAGATAACCAGTTTTAAGTGCAATTCCTAGGTTGAGCCCAGGGCTTTCACACCTAACTTAATCATCCGCCTACATGCCCTTTACGCCCAGTCATTACGATTAACGCTCGCACCCTCCGTATTACCGCGGCCGCTGCCACGGAGT
+
BCCCCCFFGGGGGGDEGGGG<@@CC@@EG<FEECEGGEFGEGGGCGDGGDGFGGFFEFGGGGGGGGGGG<FGGGG@8A+@CEFFEEGEEF@CG+A,,A,BBFG,=EFG99AF:FFCFGGGGDEDFGGGGGG?CFG8EGAF9@=,@FEDEGFE,=EAF8=FF9FFGDFEGGD8E8DFB?99?8=6@EC,EAFC,@C9CF+7*;95AA995)3):*1=>:AA+9*:<9952@@C?>)5;2.B4522122.;3)/)91,6=1)72;:?06(((--(408((4)6<?9>B>(((43(,4442(2-
@M04999:289:000000000-L3R54:1:1101:16228:11090 2:N:0:397
TTGTTGACTACAAGGGTATCTAATCCTGTTTGCTACCCACGCTTTCGAGCATGAACGTCAGTGTTATCCCAGGAGGCTGCCTTCGCCATCGGTATTCCTCCACATCTCTACGCATTTCACTGCTACACGTGGAATTCTACCTCCCTCTGACACACTCTAGTTAGACAGTTTCAAATGCACGTCCCAAGTTGAGCTCGGGGATTTCACATCTGACTTATCTAACCGTCTGCGCTCGCTTTACGCCCAGTAATTCCGATTAACGCTCGCACCCTACGTATTACCGCGGCTGCTGGCACGTAGT
+
CCCCCGGGGGGGGGGGGGGGGGGGGGFGGGGGGFGGGGGGGDGGGGGGGGGGGGGGGGGGGGGGGGGGGGGGGGGGGGGGGGGGGGGGGGGGGGGGGGGGGGGGCFGFFGGGGGGEFGGGGGGGGGGGGGGGCFGGGGGGGGGGGGGGGAFGGGGFGGGGFGGGGGFGGGGFGGGGFGFGGGGGGDGFEDFGFGE=DGDDEFF5CFFFEEEEFFFFFFFFF@ACFDF=@CFBFFFFFFDAE??BF@;;EFFCCE@2;<67>;9@DFBFF03:::B:?FB<5A031269(3:?0?:BF:?04
@M04999:289:000000000-L3R54:1:1101:22648:11115 2:N:0:397
TGACTACACGGGTATCTAATCCTGTTTGCTCCCCACGCTTTCGCATCTCAGCGTCAGTATCTGTCCAGAAGGCCGCCTTCGCCACCGGTATTCCTCCACATCTCTACGCATTTCACCGCTACACGTGGAATTCTACCTTCCTCTACAATACTCTAGTTAACCAGTTTTACGTGCAATTCCTAGGTTGAGCCCAGGGCTTTCACACCTAACTTAATTATCCGCCTACATGCCCTTTACGCCCAGTCATTCCGATTAACGCTCGCACCCGCCGTATTACCGCGGCTGCTGGCACGGAGTTGGC
+
CCCCCGGGGGGD::CFFGFGCFGEGGGGGACCDE@BFCCFGGEFEGEGAECGGGEEEFFFGGGCFCFC<AFFFF@FFFGGGEEFGGGEGFGGGGGGCFBFAFGFFEGGGDFGGGGGGGGDGCCEFGGG>FFGFDEFGGGGGCD=FDEGGGGGGFGGGGAEFGGFGGCGG,@=DDDDDGFGGG?7FFF6@9FF@CGDGFG>C+++;5?;@:CFEFF>ABA8?7@A@F=?E3>B25BE=>9B2,6/)./?C<(:(:7EE6@D@B@>B;?((444(3.5AA:;90999::70?0<<9(443)50
@M04999:289:000000000-L3R54:1:1101:16609:11161 2:N:0:397
TGGGACTACCGGGGTATCTAATCCTGTTCGCTCCCCACGCTTTCGTCCATCAGCGTCAATCGGTATTTAGTAACCTGCCTTCGCAATCGGGGTTCTGTGTAATATCTATGCATTTCACCGCTACACTACACATTCCAGCTACTTCAATACTATCCAAGATTAACAGTATCAACGGCAGTTCTACAGTTAAGCTGCAGGTTTTCACCGCTGACTTATCAACCCGCCTACGGACCCTTTAAACCCAATAAATCCGGATAACGCTCGCATCCTCCGTATTACCGCGGCTGCTGGCACGGAGTT
+
CCCCCGGGGGGGGGGGGGGGGGGGGGGGGGGGGGGGGGGGGGGGGGGGGGGGGGGGGGGGGGGGGGGGGGGGGGGGGGGGGGGGGGGGGGGGGGGGGGGGGFGFGGFGGGGGGGGGGGGGGGGGGGGGGGGGGGGGGGGGGGGGGGFGGGGFF,@ECFGGFGGGGGGGGGGGGGGGEGFGGGGGGGGGGGGGGGGGGGFGFFFFFFFFFFAFBFFFEFFFFFFFFFFFFF;>BFFFFFFFFFFF<@E8CFFFFF@?<FFFB607603;:?>BF1(47<A40669>(-30:>B<2,,((((
@M04999:289:000000000-L3R54:1:1101:8623:11203 2:N:0:397
GACTACTGGGGTATCTAATCCTGTTTGCTCCCCACGCTTTCGCATCTCAGCGTCAGTATCTGTCCAGAAGGCCGCCTTCGCCACCGGTATTCCTCCACATCTCTACGCATTTCACCGCTACACGTGGAATTCTACCTTCCTCTACAATACTCCAGATAACCAGTTTTAAGTGCAATTCCCAGGTTGAGCCCGGGGCTTTCACACCTAACTTAATTATCCGCCTACATGCCCTTTACACCCAGTCATTCCGATTAACGCTCGCACCCTCCGTATTACCGCGGCTGCTGGCACGGAGTTAGCC
+
CCCCCGGGGGGGGGGGGGGGGGGGGGGGGGGGGGGGGGGGGGGGGGGGGGGGGGGGGGGGGGGGGGGGGGGGGGGGGGGGGGGGGGGGGGGGGGGGGGGGGGGGGGGGGGGGGGGGGGGGGGGGGGGGGGGGGGGGGGGGGGGGGGGGGGGGGGGGGGGGGGGGGGGGGGGCGGGGFGFGFGGGGGGGGGGGGGDGGGGGFFFFFFFFFEEFEFFFFFFFFFFFB=E4=>BFBEEEFFF>?F@EFFFFEE@?;?EEF;?@F9BFF::??B<6?BFFB(0721(18::B<8??-9(44:A93
@M04999:289:000000000-L3R54:1:1101:5615:11242 2:N:0:397
GGACTACCGGGGTATCTAATCCTGTTTGCTACCCACGCTTTCGAGCATGAACGTCAGTGTTATCCCAGGAGGCTGCCTTCGCCATCGGTATTCCTCCACATCTCTACGCATTTCACTGCTACACGTGGAATTCTACCTCCCTCTGACACACTCTAGTTAGACAGTTTCAAATGCACGTCCCAAGTTGAGCTCGGGGATTTCACATCTGACTTATCTAACCGTCTGCGCTCGCTTTACGCCCAGTAATTCCGATTAACGCTCGCACCCTACGTATTACCGCGGCTGCTGGCACGTAGTTCGC
+
CCCCCGGGGGGGGGGGGGGGGGGGGGGGGGGGGGGGGGGGGFGGGGGGGGGFGFGGGGGGGGGGGGGGGGGGGGGGGGGGGGGGGGGGGGGGGGGGGGGGGGGGGGGGGGGGFGGGGGGGGGGGGGGGGGGGGGGGGGGGGGGGGGGGGGGGGGGGGGGGGGGGGGGGGGEFGFFGFGFDGGGFGEGGFGCFEGGGGGGGFFFFFFFF@@EEFFFFEFFFFAAD2ABB>>>BFB=EF?@DFF6@4CFFE?12?@F3.(6?F>>6>><:1:(,<BF44A<9(39>(44?08:?0(,,:A),(
@M04999:289:000000000-L3R54:1:1101:16264:11250 2:N:0:397
GTGACTACCGGGGTATCTAATCCTGTTTGCTCCCCACGCTTTCGCATCTCAGCGTCAGTATCTGTCCAGAAGGCCGCCTTCGCCACCGGTATTCCTCCACATCTCTACGCATTTCACCGCTACACGTGGAATTCTACCTTCCTCTACAATACTCCAGATAACCAGTTTTAAGTGCAATTCCCAGGTTGAGCCCGGGGCTTTCACACCTAACTTAATTATCCGCCTACATGCCCTTTACGCCCAGTCATTCCGATTAACGCTCGCACCCTCCGTATTACCGCGGCTGCTGGCACGGAGTTAC
+
CCCCCGGFGGGGGGGGGGGGGGGGGGGGGGGGGGGGGGGGGGGGG:FGGGGGGGGGGGGGGGGFGGGGGGGGGGGGGGGGGGGGGGGGGGGGGGGGGGGGGGGGGGGGGGGGGGGGGGGGGGGGGGGGGGGGGGGGGGGGGGGGGGGGGGGGDGFGGGGGGGGGGGGGGGFGGGGGFGBGGGGGGGGGGGGGGGGG4>DCFFFFFFFFFFFFFFFFFFFFFFFFFFFFFFFF@@;EFFFFFFFFFFFFFFFFF;?::A644:9>FFFF<FFF??<:4AA<6>BF>9<BF:F?F:361<<<-
@M04999:289:000000000-L3R54:1:1101:16291:11254 2:N:0:397
CGCGCGACTACCAGGGTATCTAATCCTGTTTGCTCCCCACGCTTTCGCATCTCAGCGTCAGTATCTGTCCAGAAGGCCGCCTTCGCCACCGGTATTCCTCCACATCTCTACGCATTTCACCGCTACACGTGGAATTCTACCTTCCTCTACAATACTCCAGATAACCAGTTTTAAGTGCAATTCCCAGGTTGAGCCCGGGGCTTTCACACCTAACTTAATTATCCGCCTACATGCCCTTTACGCCCAGTCATTCCGATTAACGCTCGCACCCTCCGTATTACCGCGGCTGCTGGCACGGAGT
+
@BCB@F:FF:EFGFFGGGFC<AFFGFCFGGGGGECFFGEF@CEFGGGGEGGGGGAFCGGGDFGGGGGGGGFGCCF8FGE+@FCGFGGGGGGDFEGGGGAFCFGGGGGGEAFGGGGCFGGGFGEFEGGGGFGCFFGFGFGGFGGGGGGGDEACE8=FFFFGC=FGGFGGGGCECFGGFGCCGFGGGGGGGGGFFFGDGGGG>>AFFAFFFF2>BFFFFCA5F?ECD<?82@@EEF3;@@;=4<D6960=EEE2A2?(482AB:6?39((49<<BF(43054643969>07:>?(3()4909,
@M04999:289:000000000-L3R54:1:1101:24089:11260 2:N:0:397
TCTTTGACTACCGGGGTATCTAATCCTGTTTGCTCCCCACGCTTTCGCATCTCAGCGTCAGTATCTGTCCAGAAGGCCGCCTTCGCCACCGGTATTCCTCCACATCTCTACGCATTTCACCGCTACACGTGGAATTCTACCTTCCTCTACAATACTCCAGATAACCAGTTTTAAGTGCAATTCCCAGGTTGAGCCCGGGGCTTTCACACCTAACTTAATTATCCGCCTACATGCCCTTTACGCCCAGTCATTCCGATTAACGCTCGCACCCTCCGTATTACCGCGGCTGCTGGCACGGAGT
+
CCCCCGGGGGGGGGGGGGGGGGGGGGGGGGGGGGGGGGGGGGGGGGGGGGGGGGGGGGGGGGGGGGGGGGGGGGGGGGGGGGGGGGGGGGGGGGGGGGGGGGGGGGGGGGGGGGGGGGGGGGGGGGGGGGGCF9DGGGGGGGGGGGGGGGGGGGGGFGGGGGGGGGGGGGGGGGGGFGFFGGGGGGFGGGGGGGGGGGGDFFFFFFFFFFFFFFFFFFFFFFFFFFFFFFFFC@=D@FFFFFFFFDF;@EF5?EE6?:?BAFFBFFFFFFFF?FFFF:?DFFFFFF>FFFFFFBB>BF6;4
@M04999:289:000000000-L3R54:1:1101:28101:11269 2:N:0:397
TTGCGACTACTCGGGTATCTAATCCTGTTCGCTCCCCACGCTTTCGCTCCTCAGCGTCAGTGACGGCCCAGAGACCTGCCTTCGCCATCGGTGTTCTTCCCGATATCTACACATTCCACCGTTACACCGGGAATTCCAGTCTCCCCTACCGCACTCCAGTCCGCCTGTACCCGGCGCCGATCCACCGTTAAGCGATGGACTTTCACACCAGACGCGACGAACCGCCTACGAGCTCTTTACGCCCAATAAATTCGGATAACGCTTGCACCCTACGTATTACCGCGGCTGCTGGCACGTAGTT
+
CCCCCGGGGGGGGGGGGGGGGGGGGGGGGGGGGGGGGGGGGGGGGGGGGGGGGGGGGGGGGGGGGGGGGGGGGGGGGGGGGGGGGGGGGGGGGGGGGGGGGGGGGGGGGGGGGGGGGGGGGGGGGGGGGGGGBGGGGGGGGGGGGGGGGGGGGGGFGGFGGGGGGGGGGGGGGGGGFGFCGDGGGGGGGGGGGGGGGGGGFFFFFFFFFD?FFEFF>FFBFB>;>B(4::??F9DFFFFFFFFF?B7)5<B<BFFFB:A?B>FF::237:??:?B29(:<9?9990(41.3400)(.4(-6
@M04999:289:000000000-L3R54:1:1101:11092:11276 2:N:0:397
AGTATGACTACCCGGGTATCTAATCCTGTTCGCTCCCCACGCTTTCGTCCATCAGCGTCAATCGGTATTTAGTAACCTGCCTTCGCAATCGGGGTTCTGTGTAATATCTATGCATTTCACCGCTACACTACACATTCCAGCTACTTCAATACTATTCAAGATTAACAGTATCAACGGCAGTTCTACAGTTAAGCTGCAGGTTTTCACCGCTGACTTATTAACCCGCCTACGGACCCTTTAAACCCAATAAATCCGGATAACGCTCGCATCCTCCGTATTACCGCGGCTGCTGGCACGGAGT
+
CCCCCGGGGGGGGGGGGGGGGGGGGGGGGGGGGGGGGGGGGGGGGGGGGGGGGGGGGGGGGGGGGGGGGGGGGGGGGGGGGGGGGGGGGGGGGGGEGGGGGGGGGGGGGGGGGGGGGGGGGGGGGGGGGGGGGGGGGGGGGGGGGGGGGGGGGGGGGGGGGGGGGGGGGFGGGGGGFGDGGGGGGGGGGGGGGGGGGGGGFFFFFFFFFFFFAFF6AFFEFFFFFFFFFFFDFFFFFFFFFFFFFFFDFF3?CEFBFF0;E;>?:>>>?FB?FBFF??74<A?>;>;F>??FB??B:>>B:
@M04999:289:000000000-L3R54:1:1101:8520:11299 2:N:0:397
GACTACAAGGGTATCTAATCCTGTTTGCTCCCCACGCTTTCGCATCTCAGCGTCAGTATCTGTCCAGAAGGCCGCCTTCGCCACCGGTATTCCTCCACATCTCTACGCATTTCACCGCTACACGTGGAATTCTACCTTCCTCTACAATACTCCAGATAACCAGTTTTAAGTGCAATTCCCAGGTTGAGCCCGGGGCTTTCACACCTAACTTAATTATCCGCCTACATGCCCTTTACGCCCAGTCATTCCGATTAACGCTCGCACCCTCCGTATTACCGCGGCTGCTGGCACGGAGTTAGCC
+
CCCCCGGGGGGGGGGGGGGGGGGGGGGGGGGGGGGGGGGGGGGGGGGGGGGGGGGGGGGGGGGGGGGGGGGGGGGGGGGGGGGGGGGGGGGGGGGGGGGGGGGGGGGGGGGGGGGGGGGGGGGGGGGGGGGGGGGGGGGGGGGGGGGFGGGGGGGGGGGGGGGGGGGGGGGGGGGGFGFGGGGGGGGGGGGGGGGGGGGGCFFFFFFFFFFFFFFFFFCDFFFFBEFFFEDFFFFFFFFFFFEFE?EFFFF;@DFFFBDF9>FF>FFFFFFFFBFFFFFBBFBFFFFFFFFF9>B?.6AB4
@M04999:289:000000000-L3R54:1:1101:11124:11321 2:N:0:397
GACTACAGGGGTATCTAATCCTGTTCGCTCCCCACGCTTTCGCTCCTCAGCGTCAGTGACGGCCCAGAGACCTGCCTTCGCCATCGGTGTTCTTCCCGATATCTACACATTCCACCGTTACACCGGGAATTCCAGTCTCCCCTACCGCACTCCAGTCCGCCCGTACCCGGCGCCGATCCACCGTTAAGCGATGGACTTTCACACCAGACGCGACGAACCGCCTACGAGCTCTTTACGCCCAATAAATCCGGATAACGCTTGCACCCTACGTATTACCGCTGCTGCTGGCACGGAGTTAGCC
+
CCCCCGGGGGGFGGGGGGGGGGGGGGGGGGGGGGGGGGGGGGGGGGGGGGGGGGGGGGGGGGGGGGGGGGGGGGGGGGGGGGGGGEGGGGGGGGGGGGDGGGGGGGGGGGGGGGGGGGGGGGGGGGGGGGGGFGGGGFGGGGGGFGGGGGGGGFGGGGGGGDGGGGDGGGGDGGGGFGFGGGGGGG5FGGGGGGGFGGFGFFFFD:AA69>9B@>DBBF;@>0<??:FB;BFAFFA0<B>?<BF2>4:59>F??A?FFFBFF7>?FF::??)6:ABD<9,7>??F>:?<:<((,(,,4-).
@M04999:289:000000000-L3R54:1:1101:16179:11348 2:N:0:397
CGGCGACTACCCGGGTATCTAATCCTGTTCGCTCCCCACGCTTTCGTCCATCAGCGTCAATCGGTATTTAGTAACCTGCCTTCGCAATCGGGGTTCTGTGTAATATCTATGCATTTCACCGCTACACTACACATTCCAGCTACTTCAATACTATTCAAGATTAACAGTATCAACGGCAGTTCTACAGTTAAGCTGCAGGTTTTCACCGCTGACTTATCAACCCGCCTACGGACCCTTTAAACCCAATAAATCCGGATAACGCTCGCATCCTCCGTATTACCGCGGCTGCTGGCACGGAGTT
+
CCCCCGGGGGGGGGGGGGGGGGGGGGGGGGGGGGGGGGGGGGGGGGGGGGGGGGGGGGGGGGGGGGGGGGGGGGGGGGGGGGGGGGGGGGGGGGGGGGGGGGGGGGGGGGGGGGGGGGGGGGGGGGGGGGGGGGGGGGGGGGGGGGGGGGGGGGGGGGGGGGGGGGGGGGGGGGGGFGFGGGGGGGFGGGGGGGGGGGGGFFFFFFFFFFFAFFFFFFFFFFFFFFFFFF@FFFD@DEFFEFFF?@FFFFFFFFFFFFFB?F?:;BBBFFFFFFFFBFFFB<790;BFFBF>:<?B499:8
@M04999:289:000000000-L3R54:1:1101:7853:11364 2:N:0:397
GACTACACGGGTATCTAATCCTGTTCGCTCCCCACGCTTTCGTCCATCAGCGTCAATCGGTATTTAGTAACCTGCCTTCGCAATCGGGGTTCTGTGTAATATCTATGCATTTCACCGCTACACTACACATTCCAGCTACTTCAATACTATTCAAGATTAACAGTATCAACGGCAGTTCTACAGTTAAGCTGCAGGTTTTCACCGCTGACTTATCAACCCGCCTACGGACCCTTTAAACCCAATAAATCCGGATAACGCTCGCATCCTCCGTATTACCGCGGCTGCTGGCACGGAGTTAGCC
+
CCCCCGGGGGGGGGGGGGGGGGGGGGGGGGGGGGGGGGFGGGGGGGGGGGGGGGGGGGGGGGGGGGGGGGGGGGGGGGGGGFGGGGGGGGGGGGGGGGGGGGGGGGFGGGGGGGGGGGGGGGGGGGGGGGGGGGGGGGGGGGGGGGGGGGGGGGGGGGGGGGGGGGGGGGGEGGGGFGFGGGGGGGGGGFFGGGGGGFDGFFFFFFFFFFFFEFFFFFFFEFFFFDDFFBDBFEFFFFFB;@D@FEEFFBFFFFFFF0;;>>>FF??<BFFBBBD<ABB>B66B??B:<7?:>BB02<)54
@M04999:289:000000000-L3R54:1:1101:3522:11386 2:N:0:397
TACTGACTACACGGGTATCTAATCCTGTTTGCTACCCACGCTTTCGAGCATGAACGTCAGTGTTATCCCAGGAGGCTGCCTTCGCCATCGGTATTCCTCCACATCTCTACGCATTTCACTGCTACACGTGGAATTCTACCTCCCTCTGACACACTCTAGTTAGACAGTTTCAAATGCACGTCCCAAGTTGAGCTCGGGGATTTCACATCTGACTTATCTAACCGTCTGCGCTCGCTTTACGCCCAGTAATTCCGATTAACGCTCGCACCCTACGTATTACCGCGGCTGCTGGCACGTAGTT
+
CCCCCGGGGGGGGGGGGGGGGGGGGGGGGGGGGGGGGGGGGGGGGGGGGGGGGGGGGGGGGGGGGGGGGGGGGGGGGGGGGGGGGGGGGGGGGGGGGGGGGGGGGGGGGGGGDGGGGGGGGGGGGGGGGGGGGGGGGGGGGGGGGGGGGGGGFGGGGGGGGGGFGGGGGGGGGGGGFGFGGGGGGGGGGGGGGFGGGGGCEFFFFFFAEFFFFFFFFAFEFFFFDFFFFAFFDFFFFF=F@FFFFDEFFFFFFFDFF@CE;@FFF>>FFFF:6?FFFFFFFBFFF96;BFB>1(514,8<A
@M04999:289:000000000-L3R54:1:1101:15359:11389 2:N:0:397
GACTACCAGGGTATCTAATCCTGTTTGCTACCCACGCTTTCGGGCATGAACGTCAGTGTTATCCCAGGAGGCTGCCTTCGCCATCGGTATTCCTCCACATCTCTACGCATTTCACTGCTACACGTGGAATTCTACCTCCCTCTGACACACTCTAGTTAGACAGTTTCAAATGCACGTCCCAAGTTGAGCTCGGGGATTTCACATCTGACTTATCTAACCGTCTGCGCTCGCTTTACGCCCAGTAATTCCGATTAACGCTCGCACCCTACGTATTACCGCGGCTGCTGGCACGTAGTTAGCC
+
CCCCCGGGGGGGGGGGGGGGGGGGGGGGG9FGGGGDGGGGGGGGGGGGFGGGGGGGGGGGGGGGGGGGGGGGGGGGGGGGGGGGGGGGGGGGGGGGGGGGGFFGGGGGGGGGFGGGGGGGGGGGGGGGGGGGGGGGGGGGGGGFGGGGGGGCGDDFGGGFGGGGGGGGGGGGGGGFFFEGGGGGGGGFGFGGGGGGGGGGFFFFFFFFFFFFFFFAEFFAFFF>E=BFFFFFFFFF>?=EFFF9CCFFF@0<?;EE<BFFFFFF6?FFFFFFF?DFF?>>9>>FFF0:B(4<B?FB>D>>7
@M04999:289:000000000-L3R54:1:1101:27293:11392 2:N:0:397
CGGTGACTACTAGGGTATCTAATCCTGTTTGCTCCCCACGCTTTCGCATCTCAGCGTCAGTATCTGTCCAGAAGGCCGCCTTCGCCACCGGTATTCCTCCACATCTCTACGCATTTCACCGCTACACGTGGAATTCTACCTTCCTCTACAATACTCCAGATAACCAGTTTTAAGTGCAATTCCCAGGTTGAGCCCGGGGCTTTCACACCTAACTTAATTATCCGCCTACATGCCCTTTACGCCCAGTCATTCCGATTAACGCTCGCACCCTCCGTATTACCGCGGCTGATGGCACGGAGTT
+
CCCCCFF9CFE<CC@CFGFEGG@C<EE@FGGGGGFGGGGGGGGGGDGGGGGGGGGGGGGGGGGGGGGGGGGGGGGGGGGGGGGGGGGGGGDGGGGGGGGGGGGGGGGGGGGGGGEGGGGGGGGDGGGGGGGGGGGGGGGGFFGGGGGGFGGDGGGGGGGGGGGGDGDFGGFFDGGCFDFGGFGGGGGGGGGGGGGD>9>CEFF>AFFFFFEFF6EFEFFFFFEF=2=FF3;CEED@DFEA179BD<@EEFFFEFD<<6?4?10862(448???>::.4<<2<>0(90>().<?<)2991:1
@M04999:289:000000000-L3R54:1:1101:4584:11419 2:N:0:397
GACTACTAGGGTATCTAATCCTGTTTGCTCCCCACGCTTTCGCATCTCAGCGTCAGTATCTGTCCAGAAGGCCGCCTTCGCCACCGGTATTCCTCCACATCTCTACGCATTTCACCGCTACACGTGGAATTCTACCTTCCTCTACAATACTCCAGATAACCAGTTTTAAGTGCAATTCCCAGGTTGAGCCCGGGGCTTTCACACCTAACTTAATTATCCGCCTACATGCCCTTTACGCCCAGTCATTCCGATTAACGCTCGCACCCTCCGTATTACCGCGGCTGCTGGCACGGAGTTAGCC
+
CCCCCGGGGGGGGGGGGGGGGGGGGGGGGGGGGGGGGGGGGGGGGGGGGGGGGGGGGGGGGGGGGGGGGGGGGGGGGGGGGGGGGGCF@GGGGGGGGGGGGGGGGGGGGGGGGGGGGGGGGGGGGGGGGGGGGGGGGGGGGGGGGGGGGGGGGGGGGGGGGGGGGGGGGGGGGGGGFGFGGGGGGGEFGGGGGGGGGGGFFFFFEFFFFFFFFFBFFFFFFFDD@EFFFFFFDF=EFFFF@FEFFFFFFE?FFF?<@FFFFF9>BFFFFFF?B2>A2:FF699>0).:6<?F9>9?0<<<4
@M04999:289:000000000-L3R54:1:1101:17511:11420 2:N:0:397
GACTACTGGGGTATCTAATCCTGTTTGCTCCCCACGCTTTCGCATCTCAGCGTCAGTATCTGTCCAGAAGGCCGCCTTCGCCACCGGTATTCCTCCACATCTCTACGCATTTCACCGCTACACGTGGAATTCTACCTTCCTCTACAATACTCCAGATAACCAGTTTTAAGTGCAATTCCCAGGTTGAGCCCGGGGCTTTCACACCTAACTTAATTATCCGCCTACATGCCCTTTAAGCCCAGTCATTCCGATTAACGCCCGCACCCTCCGTTTTCCCGGCGCTGCTGGCACGGAGTTAGCC
+
CCCCCGGGGGGGGGGGGGGGGGGGGGGGGGGGGGGGGGGGGGGGGGFGGGDGGGGGGGGGGGGGGGGGGGGGGGGGGGGGGGGGGGGGGGGGGGGGCFGGGGGFGGGGGGGGGGGGGGGGGGGCFGGGGGGGGGGGGGGGGGGFG8EGGGFCGGGGDGGGGFGGGGGC@EFGGFGGFGFGGGGGGGGGGFG6@EGGGGGGCA66AF6>=;E=;FFF6CF2)8@>B(9?FEFFFF;))./0/1=@46)).((6<;)1,,((((-7>F<0618)4:))5(((-41,60332()(4(,4()..3
@M04999:289:000000000-L3R54:1:1101:9826:11439 2:N:0:397
GACTACCGGGGTATCTAATCCTGTTTGCTACCCACGCTTTCGAGCATGAACGTCAGTGTTATCCCAGGAGGCTGCCTTCGCCATCGGTATTCCTCCACATCTCTACGCATTTCACTGCTACGCGTGGAATTCTACCTCCCTCTGACACACTCTAGTTAGACAGTTTCAAATGCACGTCCCAAGTTGAGCTCGGGGATTTCACATCTGACTTATCTAACCGTCTGCGCTCGCTTTACGCCCAGTAATTCCGATTAACGCTCGCACCCTACGTATTACCGCGGCTGCTGGCACGTAGTTAGCC
+
CCCCCGGGGGGGGGGGGGGGGGGGGGGGGGGGGGGGGGGGGGGGGDGGGGGGGGGGGGGGGGGGGGGGGGGGGGGGGGGGGGGGGGGGGGGGGGGGGGGGGGGGGGGGGGGGGGGGGGGGGGGGGGGGGGGGGGGGGGGGGGGGFGGGGGGGGGGGGGGGGGGGGGGFGGGGGGGGFGDGGGGGGGGFDGGGGEGGGGGGFFFFFFFFFFFFFFFFFFFFDDFBEFB2>>BFFFFF?@FE@6@FFFFFEFFD<@>A<B?090699:<7?BFFFFFFFBF>9>>6?B???1?B((48A44A4
@M04999:289:000000000-L3R54:1:1101:2053:11439 2:N:0:397
TCATGACTACTGGGGTATCTAATCCTGTTCGCTCCCCACGCTTTCGTCCATCAGCGTCAATCGGTATTTAGTAACCTGCCTTCGCAATCGGGGTTCTGTGTAATATCTATGCATTTCACCGCTACACTACACATTCCAGCTACTTCAATACTATTCAAGATTAACAGTATCAACGGCAGTTCTACAGTTAAGCTGCAGGTTTTCACCGCTGACTTATCAACCCGCCTACGGACCCTTTAAACCCAATAAATCCGGATAATGCTCGCATCCTCTGTATTACCGCGGCTGCTGGCACGGAGTT
+
C@CCCFDGGGFGG?BFGFDFCEFE,CFFGGGGCEGFFC@FGFGGGEGCFGFGGGGGGGDGF,CFFDFGGCGFC<FGGFGFEAE<FCFGC@FFGG@GE99FG@?FGCFEGGA:FFEGGG=EC7>C@EFGG@DFFFAEGGFGG8@FFFGCFF8D8DFGGGCFFFFFDDFEFGFCGGGGFG50?@DD;EGFACFFA9C0+;C758FFFFA5ABB=CF6FEFFEFF2>B>@DF?>9>2>B@)47;75(;=@;37??17>(,6;)9<C403239:<B)44<-5)-)-,4614;BDB?0(.1(,((.
@M04999:289:000000000-L3R54:1:1101:28745:11441 2:N:0:397
TGAGAACTAAGGGGTTTTAACCCCTTTTTTCCCCCCCCCTTTTCACCTCCTCGGCAGTATATTTTCCAAAAGGCGCCCTCCCCCCCCGGGTTTCCTCCCCCCTCTTCCCCTTTTTCCCCCCCCCCCGGTGTGTTTCCCTCCTCCCCCCAACCTCACATAACCCCCTTTTTAATCTCATCCCCCGTTTGGCTCCGGGGGCTTTCCCCTCACATTATTTTACCCCCCCCTCGCCCCTTTCCCCCTCACTTTCCCTGATACATCCGCCCCCCCCCTCTCTCTCTCTCTTCTTGCACGCGATGTC
+
6-,,,,,,;,=AF7,+8,C,,=6-C,C<,+,,;E@E@C+@E8,,,,,,:,,,66,@@:,6,<,99,?,<,,66,+7@7+,,,4+>F7+++8+8,,,5,33+++8,,,38,,,8,,8@<F+84*5=4:<**1*4?+2+++***0****2*2**+2+2:+3<++***1*<E+*+++*3*0/2*1)2/*2**002/**1/))1./9**0))(()))**/)/1)15-(-(-((((4((-.)-)1(-(-(.)-4.)2))()-6))).-4:BB149;((-3()))))..)))-).).))((-(((.)
@M04999:289:000000000-L3R54:1:1101:11102:11449 2:N:0:397
GATGTGACTACTAGGGTATCTAATCCTGTTCGCTCCCCACGCTTTCGTCCATCAGCGTCAATCGGTATTTAGTAACCTGCCTTCGCAATCGGGGTTCTGTGTAATATCTATGCATTTCACCGCTACACTACACATTCCAGCTACTTCAATACTATTCATGATTAACAGTATCAACTGCAGTTCTACAGTTAAGCTGCAGGTTTTCACCGCTGACTTATCAACCCGCCTACGGACCCTTTAAACCCAATAAATCCGGATAACGCTCGCATCCTCCGTATCACCGCGGCTGCTGGCACGGAGT
+
CCCCCFGGFFGCEFGGGGGGGGEFGGFGGGGDGGF:FGGGG76BDDCGGGCDFFFGD@@BEEGFGGC7CFCFGGDGEGEFGFGFGGECFEDFGEGGGFFGGGAFFCGGGGGGGCFGGFDEFGGGGGGGGFGGFDEDFGGGG8FFGGGGGFFCFEGDDG,EFGGGGGGCGFDC:FF,;?D+?DF=,==8@EGA=EFG?F?8DFFFFFFF5=A55AFFF>FEFD@>BBAF9B9A==99@=::58@7@2>==3C5?EB6(/67;?>DD6>0(772814::2(64:(99(11(8:?0102,7064
@M04999:289:000000000-L3R54:1:1101:27706:11457 2:N:0:397
ACGACTACTAGGGTATCTAATCCTGTTTGCTACCCACGCTTTCGAGCATGAACGTCAGTGTTATCCCAGGAGGCTGCCTTCGCCATCGGTATTCCTCCACATCTCTACGCATTTCACTGCTACACGTGGAATTCTACCTCCCTCTGACACACTCTAGTTAGACAGTTTCAAATGCACGTCCCAAGTTGAGCTCGGGGATTTCACATCTGACTTATCTAACCGTCTGCGCTCGCTTTACGCCCAGTAATTCCGATTAACGCTCGCACCCTACGTATTACCGCGGCTGCTGTCACGTAGTTAT
+
CCCC@FGGGGFGGGGGGGGGGGGAFFFGGFFEFGFFGFGGGGFEGGGGGGGGGGGGEEGGEGGFGGGGFGGGGGGGGGGAFGEEGDGGGCGGGCFGGGGGGCGFFCEGGGGDEFGGGGFGGGGFGGGGEGGFFGGGGDFFGGFGGGFFG?FCDFGGF@E;AEFGGGFGGGGGGGGFFGFG>CFGFGGGGEGGGGGGGC6CAA9CFFFFFFECCAFCEFACCB=>==C2A:5@9>BD>ED4>2;66>CE?E;;1;6??<<@;;9(.3(4218??7)4>A9:91,39;:04),))-.8:BFF)
@M04999:289:000000000-L3R54:1:1101:20671:11467 2:N:0:397
ATAGACTACCGGGGTATCTAATCCTGTTTGCTCCCCACGCTTTCGCATCTCAGCGTCAGTATCTGTCCAGAAGGCCGCCTTCGCCACCGGTATTCCTCCACATCTCTACGCATTTCACCGCTACACGTGGAATTCTACCTTCCTCTACAATACTCCAGATAACCAGTTTTAAGTGCAATTCCCAGGTTGAGCCCGGGGCTTTCACACCTAACTTAATTATCCGCCTACATGCCCTTTACGCCCAGTCATTCCGATTAACGCTCGCACCCTCCGTATTACCGCGGCTGCTGGCACGGAGTT
+
CCCCCGGGGGGGGGGEGGGGGGGGGGGGGGGGGGGGGGGGGGGGGGGGGGGGGGGGGGGGGGGGGGGGGGGGGGGGGGGGGGGGGGDGGGGGGGGGGFGGGGGGGGGGGGGGGGGGGGGGGGGGGGGGGGGFGGGGGGGGGGGGGGGGFGGGGGGGGGGGGGGGGGGGGGGGGGGGFGFGGGGGGGGGGGGFDGGGGGGGFFFFFFFFFFFFFFFFCFFEFC@>@F?F@FFF;35@EFF:?BB@DFE@CCFFF;?B?A>0216>BFF>F:8<B<BF7AA42149>B(:>??07<:1413(
@M04999:289:000000000-L3R54:1:1101:6154:11564 2:N:0:397
GGATAGACTACCCGGGTATCTAATCCTGTTTGCTCCCCACGCTTTCGCATCTCAGCGTCAGTATCTGTCCAGAAGGCCGCCTTCGCCACCGGTATTCCTCCACATCTCTACGCATTTCACCGCTACACGTGGAATTCTACCTTCCTCTACAATACTCCAGATAACCAGTTTTAAGTGCAATTCCCAGGTTGAGCCCGGGGCTTTCACACCTAACTTAATTATCCGCCTACATGCCCTTTACGCCCAGTCATTCCGATTAACGCTCGCACCCTCCGTATTACCGCGGCTGCTGGCACGGAGT
+
CCCCCGGGGGGGGGGGGGGGGGFFGGGGGGGGGGGGGGGGGGEEGGGGGDGGGGGGGGGGGGGGGGGGGGGGGGGGGGGGGGGGGGGGGGGGG7FGGGGGGGGGFGGGGGGGGGGGCGFGAGGGGGGGGGGGGGGGGGGGGGGGGGGGGGGGGCGGGGG?FGGGGGGGGGGGFAFGFGFGGGGGCCGGGGGGFGGGDGGDFAFFFFFFFDDFFFFFFFA?8@E4@B9@?@EEFE33@DFFFFFBB0(/7AEC?C@1;:?AA?FF?B>B>>?B<164:?FADFB0903;;1>736??:(4(-
@M04999:289:000000000-L3R54:1:1101:24388:11592 2:N:0:397
TAGACTACCCGGGTATCTAATCCTGTTTGCTACCCACGCTTTCGAGCATGAACGTCAGTGTTATCCCAGGAGGCTGCCTTCGCCATCGGTATTCCTCCACATCTCTACGCATTTCACTGCTACACGTGGAATTCTACCTCCCTCTGACACACTCTAGTTAGACAGTTTCAAATGCACGTCCCAAGTTGAGCTCGGGGATTTCACATCTGACTTATCTAACCGTCTGCGCTCGCTTTACGCCCAGTAATTCCGATTAACGCTCGCACCCTACGTATTACCGCGGCTGCTGTCACGTAGTT
+
CCCCCGGFGGGGGGGGGGGGGGGGFGGGGGGGGGGGGGGGGGGGGGGGGGFGGGGGGGGGGGGGGGGGGGGGGGGGGFGGGGGGGGGGGGGGGGGGGGGGGGGGGGGGGGGGGGGGGGGGGGGGGGGGGGGGGGGGGGGGGGGGGGGGGGGGGGGGGGFGCFGGGGGGGGGFFGGGFGFGGGGGCFGGGGGGGGDDGDGGFFFFFFFFFCEFFFFFFFFEFFDADFFFA9=>=@BD469DF>F?@<EF?EEF?@D@EED9DF9BFF918<BFFFF?FFFFFFF>FF?BF-,64?FF(34
@M04999:289:000000000-L3R54:1:1101:16402:11609 2:N:0:397
CGGACTACAGGGGTATCTAATCCTGTTCGCTCCCCACGCTTTCGTCCATCAGCGTCAATCGGTATTTAGTAACCTGCCTTCGCAATCGGGGTTCTGTGTAATATCTATGCATTTCACCGCTACACTACACATTCCAGCTACTTCAATACTATTCAAGATTAACAGTATCAACGGCAGTTCTACAGTTAAGCTGCAGGTTTTCACCGCTGACTTATCAACCCGCCTACGGACCCTTTAAACCCAATAAATCCGGATAACGCTCACATCCTCCGTATTACCGCGGCTGCTGGCACGGAGTT
+
CCCCCGGGGGGGGGGGGGGGGGGGGGGGGGGGGGGGGGGGGGGGGGGGGGGGGGGGGGGGGGGGGGGGGGGGGGGGGGGGGGGGGGGGGGGGGGGGGGGGGGGGGGGGGGGGGGGGGGGGGGGGGGGGGGGGGGGGGGGGGGGGGGGFGGGGGGGGGGGGGGGGFGGGGGGGGGGCBDFGGGGGGGGGGGGGGFGGFFGFFFFFF5>DB5=EEFFFEFFFFFFAFF=>:=@>@FD;C?9FD<@@FFF3?E;@0;DDFFFFDF(9?A??BF?BFFFF4<B6>F(1-4?B?0::?F6908(
@M04999:289:000000000-L3R54:1:1101:11921:11617 2:N:0:397
GTCGACTACCCGGGTATCTAATCCTGTTTGCTACCCACGCTTTCGAGCATGAACGTCAGTGTTATCCCAGGAGGCTGCCTTCGCCATCGGTATTCCTCCACATCTCTACGCATTTCACTGCTACACGTGGAATTCTACCTCCCTCTGACACACTCTAGTTAGACAGTTTCAAATGCACGTCCCAAGTTGAGCTCGGGGATTTCACATCTGACTTATCTAACCGTCTGCGCTCGCTTTACGCCCAGTAATTCCGATTAACGCTCGCACCCTACGTATTACCTCGGCTGCTGGTACGTAGTTT
+
CCCCCGGGGGGGGGGGGGGGGGGGGGGGGGGGGGGGGGGGGGGGEGGGGGGGGGGGGGGGGGGFEGGGDFGGGFFGGGAFGGGGEGGDGGGGGFGGGGGGGGGGGGGGGGGGGGGGFGGFGGGGFGGGGGGFGGGGGGGFFGGGGGG8FFGGGFGGGGFFGGGGGGDGGGGGFFG8@=:DGGGGDCEGGG8FCFECDGCCA6BFFFFF=77EFFFFF9BFFFBAAB=EFF2>BF=>BE3AD9@?=EEFFFFEE(68(9CF97;>F1(3:B0(-45A?)4A)42,((4??)(3))(().4:.
@M04999:289:000000000-L3R54:1:1101:19442:11631 2:N:0:397
GACATCATACTTCGGTAATCAACTCCTGTTTGTACCCATCCCTTTGTACCTTAGGCGCCGTTCCTGATCCCGGGGGCTCCCTTCCCCCTCGGTCTTCTTCCTATTCTCTACGCATCTCCCGCCTCCCATGGACATGCACCCCCCCTCTCTCCACTTCACACCTTGCAATCCACATCGCCATTCCCCGTTTATCCCCTGGCTTTTACAGCTGGACTCTCCTCCCTCCTGCTTCACCCTTTCTGCCCATAAATCCGGACCATGCTTTCCACCCACCGTATATCGCCCGTTCTGGCACCGAGTT
+
-8,6,,,,,,,,<@FFF,;,,;,-C,,,;C<A,CCFFC,6,,;EC,,,,<,,,6,,+++++866,,@,CE,,6+@+7+AC,?5:,B,+8,=,B++9,,,:,,,,,,,,,,,+6+8+,,94++++4,8,7,4,,,8,3,,,336@1++14,9@,AC,,,,,@*4,,3,,,,5,3,;,**/*3+2,64*4=6*,4>,*2*/*))1*1*+*)).(()2)))))2(,(,6()/(1))))/34)*))...2((.6:),((-(,,))(-).)9)9:,(,(-.(..)6(-(4(-(.()),,,,((((-
@M04999:289:000000000-L3R54:1:1101:10873:11667 2:N:0:397
GACTTGACTACACGGGTATCTAATCCTGTTCGCTACCCATGCTTTCGAACCTCAGCGTCAGTTACAGACCAGAGAGCCGCCTTCGCCACTGGGGTTCTTCCATATATCTACGCATTCCACCGCTACACATGGAGTTCCACTCTCCTCTTCTGCACTCAAGAAAAACAGTTTCAGCTGCACTTCCCCGGTTAAACCGAGGGCTTTCACAGCTGACTTGTTCTCCCGCCTGCGTTCGCTTTACGCCCAATAAATCCGGACAACGCTTGCCACCTACGTATTACCGCGGCTGCTGGCACTTAGT
+
CCCCCGGGGGGGGGGGGGGGGGGGGGGGGGGGGGGGGGGGGGGGGGGGGGGGGGGGGGGGGFEFGGGGGGGGFGGFGGDGGGDGGGGGGGGFDGGEGGFGGGGGGGDFGGGGGGGGGGGGGGGGGGGGGGG8=DGGGDGGDGFGGGGFFFGDGGGGGDGGGGGGGGGDFGGGFGGGFGFGGGGGGEGCCEEGGGGGGGGDEFFFFFFFEFF:BFFF@FF?FEF59@@FF@F@DD@FFF16;@FFF?0:BFFFFFF((-22:>BFB8<4<BFB(.(425:)6AFF009>>?D:8?03())).
@M04999:289:000000000-L3R54:1:1101:22694:11675 2:N:0:397
GTGGCGACTACCCGGGTATCTAATCCTGTTCGCTCCCCACGCTTTCGCTCCCCAGCGTCAGTGACGGCCCAGAGACCTGCCTTCGCCATCGGTGTTCTTCCCGATATCTACACATTCCACCGTTACACCGGGAATTCCAGTCTCCCCTACCGCACTCCAGTCCGCCCGTACCCGGCGCCGATCCACCGTTAAGCGATGGACTTTCACACCAGACGCGACGAACCGCCTACGAGCTCTTTACGCCCAATAAATCCGGATAACGCTTGCACCCTACTTATTGCCTCGGCTGCTGGCACGTAGT
+
CCCCCGGFEEAGGGGDFGGGFGCFFGGFFGGGGGGGGGGGGGFGGGFGGGE7FFCEEGGGEGGFFGEEGG7CFEFGGGFFFFFGFEEGGFEGEBFGGGGGGGGGG+@FFFGGGAEGFFFFCEGGGGGGCEED:EFF;FGDDFGGGGCGGGGGGCECGCDDFFGCEGGGGGEGGGG=AGFGDDDCCEGEF5CCFGGCDC/7<9?BFFFFFF011<5>B5>>59>FFF>60<26,9;?)8A*6(313,2:)).46(42,88-<112(-4))24:(2))-4<))..)(-(39?>?((82(4(3-
@M04999:289:000000000-L3R54:1:1101:8310:11684 2:N:0:397
GGAAGACTACCGGGGTATCTAATCCTGTTTGCTACCCACGCTTTCGAGCATGAACGTCAGTGTTATCCCAGGAGGCTGCCTTCGCCATCGGTATTCCTCCACATCTCTACGCATTTCACTGCTACACGTGGAATTCTACCTCCCTCTGACACACTCTAGTTAGACAGTTTCAAATGCACGTCCCAAGTTGAGCTCGGGGATTTCACATCTGACTTATCTAACCGTCTGCGCTCGCTTTACGCCCAGTAATTCCGATTAACGCTCGCACCCTACGTATTACCGCGGCTGCTGGCACGTAGTT
+
CCCCCFG<FGFGGGGGGGGGGGFFGFFGGGGGGGGGGCCFGG:DGGGGGGDGFEEDDDCFGGC9F9FE8EFGGGGDFGGCFG,FCFGEFEGBFCCDEGGFFEE8FFG,CFGEFF7FC<EEGGGGGCFFFFGGGG8DGAEE9EEEFGGGDFGGGEFG9DFF:FGGGGGFFFCG8FGGFGFDF6=+9=D@ADFGGFGGGGCD9>C6BCF9@EEFCA6BEBEEFFFF2/):C2222>9@<DCFD(3,8?E3????4=<22@C>?;B<>07;B-3:2(,44:>A)4;90(-6??>FF?26,.:?6
@M04999:289:000000000-L3R54:1:1101:4164:11687 2:N:0:397
GACTACTAGGGTATCTAATCCTGTTTGCTCCCCACGCTTTCGCATCTCAGCGTCAGTATCTGTCCAGAAGGCCGCCTTCGCCACCGGTATTCCTCCACATCTCTACGCATTTCACCGCTACACGTGGAATTCTACCTTCCTCTACAATACTCCGGATAACCAGTTTTAAGTGCAATTCCCAGGTTGAGCCCGGGGCTTTCACACCTAACTTAATTATCCGCCTACATGCCCTTTACGCCCAGTCATTCCGATTAACGCTCGCACCCTCCGTATTACCGCGGCTGCCGGCTCGGAGTTAGCC
+
CCCCCGGGGGGGGGGGGGGGGGGGGGGGGGGGEGGGGEGFGGGGGGGGGGGGGGGGGGGGGGGGFEGGGGGGGGGGGGGGGGGGGGGFDFFGGGEGGGGGGGGGGGGEEGGFGGGGGGGGGGGGGGGGGGGGGGFGGGGGGGGGGGGGGGGGGGGGGGGGGGGGGFGGGGGFGFDFFGFFFGGGGGGGGGGGGDEGGGFFFF>FDFFFFFC=6BBAEFFF:@FFFEFC=3BFFFFCD;1B?=1;EFEFFEF6?FEC;>?036>BB::BF><0(554><B1,12;019(2(-46(((425A7
@M04999:289:000000000-L3R54:1:1101:19925:11691 2:N:0:397
AGTGACTACCAGGGTATCTAATCCTGTTTGCTCCCCACGCTTTCGCATCTCAGCGTCAGTATCTGTCCAGAAGGCCGCCTTCGCCACCGGTATTCCTCCACATCTCTACGCATTTCACCGCTACACGTGGAATTCTACCTTCCTCTACAATACTCCAGATAACCAGTTTTAAGTGCAATTCCCAGGTTGAGCCCGAGGCTTTCACACCTAACTTAATTATCCGCCTACATGCCCTTTACGCCCAGTCATTCCGATTAACGCTCGCACCCTCCGTATTACCGCGGCTGCTTGCACGGAGTTT
+
CCCCCGGGGGGGGGGGGGGGGGGGGGGGGGGGGGGGGGGGGGGGGGGGGGGGGGGGGGGGGGGGGGGGGGGGGGGGGGGGGGGGGGGGGGGGGGGGGGGGGGGGGGGGGGGGGGGGGGGGGGGGGGGGGGGGGGGGGGGGGGGGGGGGGGGGGGGGGGFGGGGGGGGGFGGGGGGGFGFGGGFGGGGGGGGGGGGDGDDGFFFFFFFFFFFBEFFFFFFFFFFF?@@FFFFF9@EFFFFFFFF?FFFAFFC<6;FFFFEFFFFF96>B?01176(3:BF<09>>>9-03).3).4(-,-4)
@M04999:289:000000000-L3R54:1:1101:28981:11699 2:N:0:397
GACTACAAGGGTATCTAATCCTGTTTGCTCCCCACGCTTTCGAGCATGAACGTCAGTGTTATCCCAGGAGGCTGCCTTCGCCATCGGTATTCCTCCACATCTCTACGCATTTCACTGCTACACGTGGAATTCTACCTCCCTCTGACACACTCTAGTTAGACAGTTTCAAATGCACGTCCCAAGTTGAGCTCGGGGATTTCACATCTGACTTATCTAACCGTCTGCGCTCGCTTTACGCCCAGTAATTCCGATTAACGCTCGCACCCTACGTATTACCGCGGCTGCTGGCACGTAGTTAGCC
+
CCCCCGGGGGGGGGGGGGGGGGGGGGGGG,EFEGGGGGGGGGGGGGGGGGGGGGGGGGGGGGGGGGGGGGGGGGGGGGGGGGGGGGGGGGGGGGGGGGGFGGGGGGGGGGGGGGGGGGGGGGGGGGGGGGGGGGGGGGGGGGGGGGGGGGGGGGGGGGGGGGGGGGGGGFGGFGDGFGBDGGFGGGFGGGGGGGD6>FGGFFFFFFFFFFFFFFFFEF>@>AFFFFFFFFF?DF=>DFFF2=39C?EFFFFFFFE<022<;B;B4<BFFF?FF?BFBB9;1917??D?F7?F:::?<AD22
@M04999:289:000000000-L3R54:1:1101:23718:11707 2:N:0:397
GACTACTAGGGTATCTAATCCTGTTTGCTCCCCACGCCTTCGCATCTCAGCGTCAGTATCTGTCCAGAAGGCCGCCTTCGCCACCGGTATTCCTCCACATCTCTACGCATTTCACCGCTACACGTGGAATTCTACCTTCCTCTACAATACTCCAGATAACCAGTTTTAAGTGCAATTCCCAGGTTGAGCCCGGGGCTTTCACACCTAACTTAATTATCCGCCTACATGCCCTTTACGCCCAGTCATTCCGATTAACGCTCGCACCCTCCGTATTACCGCGGCTGCTGGCACGGAGTTAGCC
+
CCCCCGGGGGGGGGGGGGGGGGGGGGGGGGGGGGGGGGGGGGGGGGGGGGGGGGGGGGGGGGGGGGGGGGFGGGGGGGGGGGEGGGGGGGGGGGGGGGFFGEGFGGGGGEGGGGGGGGGGGGGGGGGGGGGGGGGGGGGGGGGGGGCFGGGGGFDCGGFGFGGGGDFGGGCFGFGGFGCCCCFGGGGGGGGGGGGGCGGGFFFFF46A@E:@EA@FEFFFF@FFFFEFFF2BBECC2?,8;(6=AE<CFF(3?DEE?90<9>B>B((48>1:22464:9>19;9674(4<?B>F1?<A2).
@M04999:289:000000000-L3R54:1:1101:24303:11729 2:N:0:397
AGACTACTCGGGTATCTAATCCTGTTTGCTCCCCACGCTTTCGCATCTCAGCGTCAGTATCTGTCCAGAAGGCCGCCTTCGCCACCGGTATTCCTCCACATCTCTACGCATTTCACCGCTACACGTGGAATTCTACCTTCCTCTACAATACTCCAGATAACCAGTTTTAAGTGCAATTCCCAGGTTGAGCCCGGGGCTTTCACACCTAACTTAATTATCCGCCTACATGCCCTTTACGCCCAGTCATTCCGATTAACGCTCGCACCCTCCGTATTACCGCGGCTGCTGGCACGGAGTTAGC
+
CCCCCGGGGGGGGGGGGGGGGGGGGGGGGGGGGGGGGGGGGGGGGGGGGGGGGGGGGGGGGGGGGGGGGGGGGGGGGGGGGGGGGGGGGGGGGGGGGGGGGGGGGGGGGGGGFGGGGGGGGGGGGGGGGGGGGGGGGGGGGGGGGGGGGGGGGGGGDGFGGGGGGGGGGGGGGGFGFGFGGGGGGGGGGGGGGGGGGGGGFFFFFFFAEDFEFFFA?BA8DFFF?FFFEFFDEF;EF;0A96?3).<7<EFF@;<?<0044,-1,418?BB:(.8AF9<>0396(44?B<?F6((3::AB2
@M04999:289:000000000-L3R54:1:1101:25311:11759 2:N:0:397
AGATTGACTACCAGGGTATCTAATCCTGTTCGCTCCCCACGCCTTCGTCCATCAGCGTCAATCGGTATTTAGTAACCTGCCTTCGCAATCGGGGTTCTGTGTAATATCTATGCATTTCACCGCTACACTACACATTCCAGCTACTTCAATACTATTCAAGATTAACAGTATCAATGGCAGTTCTACAGTTAAGCTGCAGGTTTTCACCGCTGACTTATCAACCCGCCTACGGACCCTTTAAACCCAATAAATCCGGATAACGCTCGCATCCTCCGTATTACCGCGGCTGCTGGCACGGAGT
+
CCCCCGGGGGGGGGGGGGGGGGGGGGGGGGGGGGGGGGGGGGGGGGGGGGGGGGGGGGGGGGGGGGGGGGGGGGGGGGGGGGGGGGGEGGGGGGGGGGGGGGGGGGGGGGGGGGGGGGGGGGGGGGGGGGGGGGGGGGGGGGGGGGGGGGGGGGGGGGGGGGGGGGGGGGGGGGGFFGFGGGGGGGGGGGGGGGGGGGGGFFFFFFFFDFFFFFFFFFFFFFFF=A=@FF>AA@FFFDBFFEFFFFDF8ACEFEFF?@FEEFFFDFFFFFB?FFFF<?FFFD<99B>FFFFBFFFDBF0>4
@M04999:289:000000000-L3R54:1:1101:19589:11763 2:N:0:397
AGACTACACGGGTATCTAATCCTGTTCGCTCCCCACGCTTTCGTCCATCAGCGTCAATCGGTATTTAGTAACCTGCCTTCGCAATCGGGGTTCTGTGTAATATCTATGCATTTCACCGCTACACTACACATTCCAGCTACTTCAATACTATTCAAGATTAACAGTATCAGCGGCAGTTCTACAGTTAAGCTGCAGGTTTTCACCGCTGACTTATTAACCCGCCTACGGACCCTTTAAACCCAATAAATCCGGATAACGCTCGCATCCTCCGTATTACCGCGGCTGCTGGCACGGAGTTAGC
+
CCCCCGGGGGGGGGGGGGGGGGGGGGGGGGGGGGGGGGGGGGGGGGGGGGGGGGGGGGGGGGGGGGGGGGGGGGGGGGGGGGGGGGGGGGGGGGGGGGGGGGGGGGGGGGGGGGGGGGGGGGGGGGGGGGGGGGGGGGGGGGGGGGGGGGGGGGGGGGGGGGGGGGGGGGGGGGGGFGFGGGGGGGGGGGGGGGGGGGFGFFFFFFFFBD=CEFFFFFFBEBBFFFFFFFFFFFFFFFFFFFFF3=ECC@B>DFDFFFF::B>>FFF?FFFFFFF>F>60(1>FFF:?BF()(47B:7AD<
@M04999:289:000000000-L3R54:1:1101:26682:11792 2:N:0:397
CGACTACTCGGGTATCTAATCCTGTTTGCTCCCCACGCTTTCGCATCTCAGCGTCAGTATCTGTCCAGAAGGCCGCCTTCGCCACCGGTATTCCTCCACATCTCTACGCATTTCACCGCTACACGTGGAATTCTACCTTCCTCTACAATACTCCAGATAACCAGTTTTAAGTGCAATTCCCAGGTTGAGCCCGGGGCTTTCACACCTAACTTAATTATCCGCCTACATGCCCTTTACGCCCAGTCATTCCGATTAACGCTCGCACCCTCCGTATTACCGCGGCTGCTGGCACGGAGTTAGC
+
CCCCCGGGGGGGGGGGGGGGGGGGGGGGGGGGGGGGGGGGGGGGGGGGGGGGGGGGGGGGGGGGGGGGFGGGGGGGGGGGFFGGGGG>FGGGGGGGGGGGFGGGGGGGGEGGGGGGGGGGFGGGEGGGGGGGGGGGGGGGGGGGGFFDFGGGGGGGGGGFGDFGGGGGGGGGDEGGFGFF28D+>E@E,,:FGDGGGG4;B9BFFBAA@D=EEFF=CAF*/2>@FD:??@55@=E3761)2(6@FEECCE@7;7;).((4:>>;B>::<<>F1:?ABF<>(47(2::3:<?7(((241462
@M04999:289:000000000-L3R54:1:1101:18325:11804 2:N:0:397
GACTACTCGGGTATCTAATCCTGTTTGCTCCCCACGCTTTCGCATCTCAGCGTCAGTATCTGTCCAGAAGGCCGCCTTCGCCACCGGTATTCCTCCACATCTCTACGCATTTCACCGCTACACGTGGAATTCTACCTTCCTCTACAATACTCCAGATAACCAGTTTTAAGTGCAATTCCCAGGTTGAGCCCGGGGCTTTCACACCTAACTTAATTATCCGCCTACATGCTCTTTACGCCCAGTCATTCCGATTAACGCTCCCACCCTCCGTATTACCGCCGCTGCTGGCACGGCGTTAGCC
+
<BCCCEEGEGGGGGGF@@<FDDGEGE<FFFGDFFDGGGEFGGDG@CCFD@FFGFDFDFGGGGGGGGGF8FEGCFFF==FF7BBC<>@:+BBCAFG@CF<FC<FEC?DEDG@EFEADFGGDGGGGGGGGGGFFDEGGG98FGFGFGGFDFGGF8DFGFGDG,@8=DFFGGGG,@EFGFGFD8DCE9<CGGGCCGG*@C;DFF9BADFAA4;<**BAF4F6=FF?DF2?EF4C5>?CE<<9DF;@@<36753<1(,)7(,(-(((.::321(((.,)).(,(-((-443::131((,-(,(4)
@M04999:289:000000000-L3R54:1:1101:11257:11810 2:N:0:397
TGACTACAAGGGTATCTAATCCTGTTTGCTACCCACGCTTTCGAGCATGAACGTCAGTGTTATCCCAGGAGGCTGCCTTCGCCATCGGTATTCCTCCACATCTCCACGCATTTCACTGCTACACGTGGAATTCTACCTCCCTCTGACACACTCTAGTTAGACAGTTTCAAATGCACGTCCCAAGTTGAGCTCGGGGATTTCACATCTGACTTATCTAACCGTCTGCGCTCGCTTTACGCCCAGTACTTCCGATTAACGCTCGCACCCTACGTATTACCGCGGCTGCTGGCTCGTAGTTAGC
+
<@,68C8<,C@8;6F9@<<FCEC@;;@6@FEFCGFGCCG:BF@GFGCEF9@<@FGG:;CFFFGG9C,CF<C:B,6@8F?FBFE,C@@FFF,<CFEE,:A8,E,E,AACEG76A5@BFFFEEFFGGFFGD,AEFFEGGFGGGC??8FF?=,C,6=3;,7,4@FGFF9=;FFFCE99ED8*==8+@DG,=,,@C=+6;+=?FFCFF99C6=AE<*4+?AB88*14)):>2/-(62(5@;258(((6>)1.;<(/62;)7;01696>70:686:(8A3>A9:0(4(-418:0:(.(4:?:<.6)
@M04999:289:000000000-L3R54:1:1101:10828:11885 2:N:0:397
TGACTACTCGGGTATCTAATCCTGTTCGCTCCCCACGCTTTCGTCCATCAGCGTCAATCGGTATTTAGTAACCTGCCTTCGCAATCGGGGTTCTGTGTAATATCTATGCATTTCACCGCTACACTACACATTCCAGCTACTTCAATACTATTCAAGATTAACAGTATCAACGGCAGTTCTACAGTTAAGCTGCAGGTTTTCACCGCTGACTTATTAACCCGCCTACGGACCCTTTAAACCCAATAAATCCGGATAACGCTCGCATCCTCCGTATTACCGCGGCTGCTGGCACGGAGTTAGC
+
CCCCCGGGGGGGGGGGGGFFCGGGGEFGGGGGGGGGGGGGGFGGGGGFGGGGGEGFCAEGEGGGGGGGGGGGGGGGGGEGFGE@FGGGGG:CFGGGEFGFGGGGGGGFFGGGGGGGFGGGGGGGGGGGFGGGGGGFGGGGGGGGGGGFGGGGGGGGGGGGGGGFGGFGGGGGGGGGFFFFGGGGGGGGGGGGGGGGFGFGFFFFFBFFBFEE@FFFCFFFFFF=DD??@BBFFF9CCEB=@FD@;EFFE@B>FFDFFFFFFFFFFFFFF?B8<07454:>>B>>BFBDF:<?F>6>?:AF2
@M04999:289:000000000-L3R54:1:1101:24963:11887 2:N:0:397
GGACTACTGGGGTATCTAATCCTGTTTGCTACCCACGCTTTCGAGCATGAACGTCAGTGTTATCCCAGGAGGCTGCCTTCGCCATCGGTATTCCTCCACATCTCTACGCATTTCACTGCTACACGTGGAATTCTACCTCCCTCTGACACACTCTAGTTAGACAGTTTCAAATGCACGTCCCACGTTGAGCTCGGGGATTTCACATCTGACTTATCTAACCGTCTGCGCTCGCTTTACGCCCAGTACTTCCGATTAACGCTCGCACTCTACGTATTACCGCGGCTGCCTGCACGTAGTTAGC
+
CCCCCCGG@FGGGDGGGGGGGGFGFGGGGGGGDFGGGGGCFGGGGGGDGGGGGGGGGGFFFFGFGGGGGGGGGGG7=FGGGGGGDCFGGGGGFGFGGGGGGGGGFGGGDGFGCFGGGFGGGGGGEGGGG9DFFGGGEFGFGG?F8DFGGGGGGFFFDDFFCDDGFFFGFGFGGGGDFFF6=D+@EG8DFECF?CE+3@FGFFFFFFFFEF==C9=FEFAD?F9=DFB229@FF>FEE99AB03@>)7<EFF0?02?C006@F96>(56:><:2)8<A>?>-4;FFF()51,(((,.445<4
@M04999:289:000000000-L3R54:1:1101:5900:11894 2:N:0:397
CGACTACCGGGGTATCTAATCCTGTTCGCTCCCCACGCTTTCGCATCTCAGCGTCAGTATCTGTCCAGAAGGCCGCCTTCGCCACCGGTATTCCTCCACATCTCTACGCATTTCACCGCTACACGTGGAATTCTACCTTCCTCTACAATACTCTAGTTAACCAGTTTTAAGTGCAATTCCTAGGTTGAGCCCAGGGCTTTCACACCTAACTTAATTATCCGCCTACATGCCCTTACGCCCAGTCATTCCGATTAACGCTCGCACCCTCCGTATTACCGCGGCTGCTGGCACGGAGTTAGCC
+
CCCCCGGGGGGGGGGGGGGGGGGGGGGGGGGGGGGGGGGGGGGGGGGGGGGGGGGGGGGGGGGGGGGGGGGGGGGGGGGGGGGGGGGGGGGGGGGGGGGGGGGGGGGGGGGGGGGGGGGGGGGGGGGGGGGGGGGGGGGGGGGGGGGGGGGGGGGGGGGGGGGGGGGGGGGGGGGGFGFGGGGGGGGGGGGGGGGGGGGGFFFFFFFFFFFFFFFFFFFFFDFFFFFFFFEDEFFFFFFFFFFFFFFEFFDFFFFF?9;:BFFFF:BBF>F0<FBFF?969>BFBDFFF7<:9(4<04AB:
@M04999:289:000000000-L3R54:1:1101:25491:11924 2:N:0:397
CCCGACTACTGGGGTATCTAATCCTGTTTGCTACCCACGCTTTCGAGCATGAACGTCAGTGTTATCCCAGGAGGCTGCCTTCGCCATCGGTATTCCTCCACATCTCTACGCATTTCACTGCTACACGTGGAATTCTACCTCCCTCTGACACACTCTAGTTAGACAGTTTCAAATGCACGTCCCAAGTTGAGCTCGGGGATTTCACATCTGACTTATCTAACCGTCTGCGCTCGCTTTACGCCCAGTAATTCCGATTAACGCTCGCACCCTACGTATTACCGCGGCTGCTGGCACGTAGTTT
+
CCCCCGGGGGGGGGGGGGGGGGGGGGGGGGGGGGGGGGGGGGGGGGGGGGGGGGGGGGGGGGGGGGGGGGGGGGGGGGGGGGGGGGGGGGGGGGGGGGGGGGGGGGGGGGGGGGFGGGGGGGGGGGGGGGGGGGGGGGGGGGGGGGGGGGGGGGGGGGGGGGGGGGGGGGGGGGGGFGFGGGGGGGFGGGGGGGGGGGGGFFFFFF>FFFFFFFFFFFFFFFFFFFFFFFFFFFFFFEFB?>B<<ECFFFFFF?@D?CFD@FFF>;BBFF:B6(<AFA><6>BFF>FFDFF??70.4:1:)
@M04999:289:000000000-L3R54:1:1101:10916:11980 2:N:0:397
GACTACTGGGGTATCTAATCCTGTTTGCTACCCACGCTTTCGAGCATGAACGTCAGTGTTATCCCAGGAGGCTGCCTTCGCCATCGGTATTCCTCCACATCTCTACGCATTTCACTGCTACACGTGGAATTCTACCTCCCTCTGACACACTCTAGTTAGACAGTTTCAAATGCACGTCCCAAGTTGAGCTCGGGGATTTCACATCTGACTTATCTAACCGTCTGCGCTCGCTTTACGCCCAGTAATTCCGATTAACGCTCGCACCCTACGTATTACCGCGCCTGCTGGCACGTAGTTACCC
+
CCCCCGGFCEEFGGGGFCEGGGFCAFDGG,;FFGGEEFCFFGGGGGEGGGGGDE@FGFEDGGFFGGFCFEGGGDFFFGG,CFEGD@@@FGFCFFEBEEADFGGGGCDGGGCFA,EFGGGCGDFDAF7FCCFFFGGFFGDGGDGDCDD8FEFGC;;7>EFGFAFCDFE=CCFC,EFCFF>DGCF=EF8=82@@EEDGDGGCFFF;AFFFF@AC@FFFFAAA9@B)495)7=2@FFF=(9=D=?EFECCCC;?;;;CC?;7;903;0:6(.1329:AB<(,7((,4((.(,()(,(.4>4)45
@M04999:289:000000000-L3R54:1:1101:21786:11982 2:N:0:397
ATACGACTACTAGGGTATCTAATCCTGTTCGCTCCCCACGCTTTCGTCCATCAGCGTCAATCGGTATTTAGTAACCTGCCTTCGCAATCGGGGTTCTGTGTAATATCTATGCATTTCACCGCTACACTACACATTCCAGCTACTTCAATACTATTCAAGATTAACAGTATCAACGGCAGTTCTACAGTTAAGCTGCAGGTTTTCACCGCTGACTTATCAACCCGCCTACGGACCCTTTAAACCCAATAAATCCGGATAACGCTCGCATCCTCCGTATTACCGCGGCTGCTGGCACGGAGTT
+
CCCCCGGCGGGGGGGGGGGGGGGGGGGGGGGGGGGGGGGGGGGGGGGGGGGGGGGGGGGGGGGGFGGGGGGGGGGGGGGGGGGGGGGGGGGGGGGGGGGGGGGGGGGGGGGGGGGGGGGGGGGGGGGGGGGGGGGGGGGGGGGGGGGGGGGGGGGGGGGGGGGGGGGGGGGGGGGGFGFGGGGGGGGGGGGGGGGGGGGGFFFFFFFFFFB>FFFFFFFFFFFFFFFFF@?D@B2>BEFFFFFFFDDFFCFEFBBDDDA<@>?1>;BBBFDFF>:?BFAFA?B9914;BBF(4:7B,7;?4
@M04999:289:000000000-L3R54:1:1101:3621:12000 2:N:0:397
TGGACTATCGGGGTATCTAATCCTGTTCGCTCCCCACGCTTTCGTCCATCAGCGTCAATCGGTATTTATTAACCTGCCTTCGCAATCGGGGTTCTGTGTAATATCTATGCATTTCACCGCTACACTACACATTCCAGCTACTTCAATACTATCCAAGATTAACAGTATCAACGGCAGTTCTACAGTTAAGCTGCAGGTTTTCACCGCTGACTTATCAACCCGCCTACGGACCCTTTAAACCCAATCAATCCCGATACGTCTTGCACCCTCCGTAGTACCGCCTCTCCTGGCACCGATGTAT
+
A-8,,,C,C@@FD@@D<E,6C<CEC,C,8+,,@DC<C:F:CDA,CBF:FE@<8:,F6@FFDGE,CC@,,6,,C@F,EFE?EB7:+8B7FG:@7EFE595:E?<5E5F<EF54AFAFDFB844=FE,AE8FFEDFD,6>D=EDFD83@=FEF=,@@,,=33D3=,,6==:FD?+@D+*+5?;?C9CDFG,5E99DC++@2=<?AFAA5*0)01:AFFAFAD>AB9(25(29>51:83)7763<023()7<)()/((.(()((()-8).3(2396(-34<<:>(((5(.6323()(-(((.))
@M04999:289:000000000-L3R54:1:1101:7700:12014 2:N:0:397
TTGGACTACCGGGGTATCTAATCCTGTTTGCTCCCCACGCTTTCGCATCTCAGCGTCAGTATCTGTCCAGAAGGCCGCCTTCGCCACCGGTATTCCTCCACATCTCTACGCATTTCACCGCTACACGTGGAATTCTACCTTCCTCTACAATACTCCAGATAACCAGTTTTAAGTGCAATTCCCAGGTTGAGCCCGGGGCTTCAACACCTAACTTAATAATCCTCCTCCAGGCCCTTTACGCCCATTCATTCCGATCACCTCCCGCACCTTCCTTATTACCGCTGCTCCTGCACCGTAGTAT
+
CCCCCGGFFGGECB8,CCFFGGG9F,CEGDFGGGG7B:F7CE8E:F,,@ED<,C@:BC@EFE,CCEFG9FFCFGGG:FGG@=CF7FGFGE@7DFGG9E<EF=,5=FGGGF7+4F<<FFCDFECEGA7ED++FB8EFGGEGFG8BFFCFGGGG8=F?BDDFGFGC98EEFGG,,7?,?D9:C8+2D+@C?E8CF*@553;@>*++19B>5>=5:8BC?++1=*1753,,(((/3(61.)/)660((/.)/66)/8?02(().((-123;(,5(.)))))6432(,())).3,(((4((-4))
@M04999:289:000000000-L3R54:1:1101:19407:12016 2:N:0:397
TGACTACTGGGGTATTTAATCCTGTTCGCTACCCATGCTTTCGAACCTCAGCGTCAGTTACAGACCAGAGAGCCGCCTTCGCCACTGGTGTTCTTCCATATATCTACGCATTCCACCGCTACACATGGAGTTCCACTCTCCTCTTCTGCACTCAAGAAAAACAGTTTCAGCTGCACTTCCCCGGTTAAGCCGGGGGCTTTCACAGCTGACTTGTTCTCCCGCCTGCGTTCGCTTTACGCCCAATAAATCCGGACAACGCTTGCCACCTACGTATTACCGCGGCTGCTGGCACGTAGTTAGC
+
CCCCCGGGGGGGGGGGGGGGGGGGGGGGGGGGGGGGGGGGGGGGGGGGGGGGGGGGGGGGGGGGGGGGGGGGGGGGGGGGGGGGGGGGFGGGGGGGGGGGGGGGGGGGGGGGGGGGGGGGGGGGGGGGGGGGGGGGGGGGGGGGGGGGGGGGGGGGGFGGGGGGGGGGGGGGGGGGFGFDFGGGGGGGFFFGGEEDGGGGFFFFFFFFFFFEFFFFFFFFFFFF;69?;FFFFFFECDFF>B02>AF<A?>;:>;?66>F:<FBBF6:040:?A?BF<:9966>96:FFFFF0.4:?<AFA
@M04999:289:000000000-L3R54:1:1101:6889:12025 2:N:0:397
TGACTACACGGGTATCTAATCCTGTTTGCTCCCCACGCTTTCGCATCTCAGCGTCAGTATCTGTCCAGAAGGCCGCCTTCGCCACCGGTATTCCTCCACATCTCTACGCATTTCACTGCTACACGTGGAATTCTACCTCCCTCTGACACACTCTAGTTAGACAGTTTCAAATGCACGTCCCAAGTTGAGCTCGGGGATTTCACATCTGACTTATCTAACCGTCTGCGCTCGCTTTACGCCCAGTAATTCCGATTAACGCTCGCACCCTACGTATTACCGCGGCTGCTGGCACGTAGTTAGC
+
CCCCCGGGGGGGGGGGGGGGGGGGGGGGGGGGGGGGGGGGGGGGGGGGGGGGGGGGGGGGGGGGGGGGGGGGGGGGGGGGGGGGGGGGGGGGGGGGGGGGGGGGGGGGGGGGGGGGGGGGGGGGGGGGGGGGGGGGGGGGGGGGGGGGGGGGGGGGGGGGGGGGGGGGGGGGGGGGFGFGGGGGGGGGGGGGGGGGGGFGFFFFFFFFFFFFFFFFFFFFED@FFFFFFFFFFFFFE;DEF?FFEEFFFEFFF@;CF?;?FFFFFFFF?BFF?FFDBF69>06>FF?FFF77<1::8BBF<
@M04999:289:000000000-L3R54:1:1101:27626:12035 2:N:0:397
ATGTAGACTACAAGGGTATCTAATCCTGTTCGCTCCCCACGCTTTCGTCCATCAGCGTCAATCGGTACTTAGTAACCTGCCTTCGCAATCGGGGTTCTGTGTAATATCTATGCATTTCACCGCTACACTACACATTCCAGCTACTTCAATACTATTCAAGATTAACAGTATCAACGGCAGTTCTACAGTTAAGCTGCAGGTTTTCACCGCTGACTTATCAACCCGCCTACGGACGCTTTAAACCCAATAAATCCGGATAACGCTCGCATCCTCCGTATTACCGCGGCTGCTGGCACGGAGT
+
B-A@CGGGGGGGGGGGGGGGGGGGGGGGGGFGGGGGGGGGGGGGGGGFFGGGGGGGGEGGCG9FEC<@E@FGGGGAFGGGFGGGGGEGDFGGCGFGGGGBF5FFGGGGGGGG9FGGGGGGGGGGGGGGGF<AF?ECFEFDCGGGFAFGFGEEDFFGGGGGGF,EFFGGGGGGGGFGFGFDGGGGDGDFGGGGGGGFGGGG:C8FAFFFFFFFFFFAE9>AFFFFBABFFFFD@@(6?<FF<9EFFF0@EE<EFFF001;<@?>B(3;>0;0<3(71:B?<<>?>>BFF>FFFFFF??>FB4
@M04999:289:000000000-L3R54:1:1101:16168:12049 2:N:0:397
GACTACACGGGTATCTAATCCTGTTCGCTCCCCACGCTTTCGTCCCCCAGCGTCAATCGGTATTTAGTAACCTGCCTTCGCAATCGGGGTTCTGTGTAATATCTATGCATTTCACCGCTACACTACACATTCCAGCTACTTCAATACTATTCAAGATTAACAGTATCAACGGCAGTTCTACAGTTAAGCTGCAGGTTTTCACCGCTGACTTATTAACCCGCCTACGGACCCTTTAAACCCAATAAATCCGGATAACGCTCGCATCCTACGTATTACCGCCGCTGCTGGCACGGAGTTAACC
+
CCCCCGGGGGGGGGGGGGGGGEFGGGGGEGGGEFGGGGGGGGFGE:FGGGGGGGGDGF?FFFGGGFGGGGGGGGGGGGGGGGFEGGGDEGDGGGFFGDFFGGGGGGGGGGGGGGGGGGGGGGGGGGGGGGGGGGGGGGGGFGGGGGGGGGGGGGG=DCGGGGGGGGGGGGC8EGGGFGFGFGFGGGGGFGFGGDGGGFGGF>F>B@BD@E<C?FFFFFFFFFFD@DF9@B2188>ECE@FFF@3;CC<@B@(307)3;<?>BFFFF2)58()63<4>40-7>6(72402831994<<<)65
@M04999:289:000000000-L3R54:1:1101:23689:12074 2:N:0:397
CATTGACTACACGGGTATCTAATCCTGTTTGCTTCCCACGCTTTCGCATCTCAGCGTCAGTATCTGTCCAGAAGGCCGCCTTCGCCACCGGTATTCCTCCACATCTCTACGCATTTCACCGCTACACGTGGAATTCTACCTTCCTCTACAATACTCTAGTTAACCAGTTTTAAGTGCAATTCCTAGGTTGAGCCCAGGGCTTTCACACCTAACTTAATTATCCGCCTACATGCCCTTTACGCCCAGTCATTCCGATTAACGCTCGCACCCTCCGTATTACCGCGGCTGCTGGCACGGAGTT
+
CCCCCGGGGGGGGGGGGGGGGGGGGGGGGGGGGGGGGGGGGGGGGGGGGGGGGGGGGGGGGGGGGGGGGGGGGGGGGGGGGGGGGGGGGGGGGGGGGGGGGGGFGFGGGGGGGGGGGGGGGGGGGGGGGGGGGGGGGGGGGGGGGGGGGGGCGGFGGGGGGGGGGGGGGGGGGGGGFGFGGGGGGGGGGGGGGGGGGGGGFFFFFFFFFFFFFFFFFFCEFFFFFFDDFFFEBFFFFBCA@DBF=?3=EF???EF?FFF<D9069BFFF???BFFBBBFFFFFB>BF((::2?7>?2;04.
@M04999:289:000000000-L3R54:1:1101:28675:12075 2:N:0:397
TGACTACCGGGGTATCTAATCCTGTTCGCTACCCATGCTTTCGAACCTCAGCGTCAGTTACAGACCAGAGAGCCGCCTTCGCCACTGGTGTTCTTCCATATATCTACGCATTCCACCGCTACACATGGAGTTCCACTCTCCTCTTCTGCACTCAAGAAAAACAGTTTCAGCTGCACTTCCCCGGTTAAGCCGAGGGCTTTCACAGCTGACTTGTTCTCCCGCCTGCGTTCGCTTTACGCCCAATAAATCCGGACAACGCTTGCCACCTACGTATTACCGCGGCTGCTGGCACGGAGTTAGC
+
CCCCCGGGGGGGGGGGGGGGGGGGGGGGGGGGGGGGGGGGGGEFGGGGGGGGGGGGGGGGGGGGGGGGGGGGGGGGGGGGGGGGGGGCFGGGGGGGGGGGGGGGGGG?FGGGGGGGGGGGGGGGGGGDFFGGGGGGGGGGGGGGGGGGGGGGGGGCGGGGGGGGGGGGGGGGGGGGFGFGGGGDGGGGGGGGGGGGGGGGACFFFFFFFFFCEFFFFFFFFFFFFFFFFFFFF?D9C?@ABFFFFFFFFF>0<>>?FFFFF?FFAFF??>6?D<?AFF?F;B>>FFFFFBFFFF96?:<A<
@M04999:289:000000000-L3R54:1:1101:14545:12088 2:N:0:397
CGACTACCCGGGTATCTAATCCTGTTTGCTCCCCACGCTTTCGCATCTCAGCGTCAGTATCTGTCCAGAAGGCCGCCTTCGCCACCGGTATTCCTCCACATCTCTACGCATTTCACCGCTACACGTGGAATTCTACCTTCCTCTACAATACTCCAGATAACCAGTTTTAAGTGCAATTCCCAGGTTGAGCCCGGGGCTTTCACACCTAACTTAATTATCCGCCTACATGCCCTTTACGCCCAGTCATTCCGATTAACGCTCGCACCCTCCGTATTACCGCGGCTGCTGGCACGGAGTTAGC
+
CCCCCGGGGFGGGDGGGGGGGGGGGGFGGGGGGGGGGGGGGGGGGEGGGGGGGGGGGGGGGCGGGGGGGGGGG8FGGGEGGGCGEGGGGEGGGGGGFGGGGGFGGGGFGGGGFGGGGGDDGGGGGFFFGGGFFGGGFGGGGGGGGGGGGGGGGGGGEFGGGFGGDDDGGGGGGGDDFFFGGGGGGGDCFG@ECCEGG>DFAFFFFFFAEF4/>FFAEAFC;DDD@BE3783=@FFCFFF>@(6@)46)./;67@F>9((4:>;>F>B((,,428B:AA?>>;>91:??:?FF(-26:(6<4
@M04999:289:000000000-L3R54:1:1101:19730:12094 2:N:0:397
GCGACTACACGGGTATCTAATCCTGTTCGCTCCCCACGCTTTCGTCCATCAGCGTCAATCGGTATTTAGTAACCTGCCTTCGCAATCGGGGTTCTGTGTAATATCTATGCATTTCACCGCTACACTACACATTCCAGCTACTTCAATACTATTCAAGATTAACAGTATCAACGGCAGTTCTACAGTTAAGCTGCAGGTTTTCACCGCTGACTTATCAACCCGCCTACGGACCCTTTAAACCCAATAAATCCGGATAACGCTCGCATCCTCCGTATTACCGCGGCTGCTGGCACGTAGTT
+
CCCCCGGGGGEGGEGFA<FGCFGGGGGAFE7<@FGGG@F,CFG@C@@FFEFFGGF:,FDGFC,C<CFGCEGFGD@AFFFGGGGG+8FFGGGGGGGBCEFFGAGFE,E9FGEGGGGGGGGG7BFGD?FFGGGFGEFCGGGFG8FFDA8FGDFGGGGGGGG=EGGDEGFGGFGGEECE?DFGFCFEFCFGEFGGGDFFF+;=F6<AAEF?AADFEF+8AFFFDFBF2:=>2>=@DF@FEEFFFFDDFEF9?EEFFF;8AE;>3:6B9(4><<?;:?0:<ADF96;>((3>?BFFBF23<3<
@M04999:289:000000000-L3R54:1:1101:18333:12129 2:N:0:397
GACTACTCGGGTATCTAATCCTGTTTGCTCCCCACGCTTTCGCATCTCAGCGTCAGTATCTGTCCAGAAGGCCGCCTTCGCCACCGGTATTCCTCCACATCTCTACGCATTTCACTGCTACACGTGGAATTCTACCTCCCTCTGACACACTCTAGTTAGACAGTTTCAAATGCACGTCCCAAGTTGAGCTCGGGGATTTCACATCTGACTTATCTAACCGTCTGCGCTCGCTTTACGCCCAGTAATTCCGATTAACGCTCGCACCCTACGTATTACCGCGGCTGCTGGCACGTAGTTAGCC
+
CCCCCGGGGGGGGGGGGGGGGGGGGGGGGGGGGGGGGGGGGGGGGGGGGGGGGGGGGGGGGGGGGGGGGGGGGGGGGGGGGGGGGGGGGGGGGGGGGGGGGGGGGGGGGGGGGGGGGGGGGGGGGGGGGGGGGGGGGGGGGGGGGGGGGGGGGGGGGGGFGGGGGGGGGGGGGGGGFGFGGGGGGGGGGGGGGGGGGGGGFFFFFFAFFFFFFFFFFFFFEAF=EFFFFFFFFFCE?D>FFF;>EFFFFE@FFFFFFFFFF>FFF?F??FFDF?BFF01929B>B?FF?:4:F<BFFFBA:
@M04999:289:000000000-L3R54:1:1101:23705:12184 2:N:0:397
ATCGACTACCGGGGTATCTAATCCTGTTTGCTCCCCACGCTTTCGCATCTCAGCGTCAGTATCTGTCCAGAAGGCCGCCTTCGCCACCGGTATTCCTCCACATCTCTACGCATTTCACCGCTACACGTGGAATTCTACCTTCCTCTACAATACTCCAGATAACCAGTTTTAAGTGCAATTCCCAGGTTGAGCCCGGGGCTTTCACACCTAACTTAATTATCCGCCTACATGCCCTTTACGCCCAGTCATTCCGATTAACGCTCGCACCCTCCGTATTACCGCGGCTGCTGGCACGGAGTTT
+
CCCCCGGGGGGGGGGGGGGGGGGGGGGGGGGGGGGGGGGGGGGGGGGGGGGGGGGGGGGGGGGGGGGGGGGGGGGGGGGGGGGGGGGGGGGGGGGGGGGGGGGGGGGGGGGGGGGGGGGGGGGGGGGGGGGGGGGGGGGGGGGGGGGGGGGGGGGGGGGGGGGGGGGGGGGGGGGGFGFGGGGGGGGGGGGGGGGGGGGGFFFFFFFFFFFFFFFFFFFFFFFF@?;@EFE@EFFDFFFF;@>6;EFFFFFFFFBFFFFFFFB9;>FF??BFFF6?FABF?>>01;>:>??FFBFF(,-8-
@M04999:289:000000000-L3R54:1:1101:4069:12186 2:N:0:397
TGACTACCCGGGTATCTAATCCTGTTTGCTACCCACGCTTTCGAGCATGAACGTCAGTGTTATCCCAGGAGGCTGCCTTCGCCATCGGTATTCCTCCACATCTCTACGCATTTCACTGCTACACGTGGAATTCTACCTCCCTCTGACACACTCTAGTTAGACAGTTTCAAATGCACGTCCCAAGTTGAGCTCGGGGATTTCACATCTGACTTATCTAACCGTCTGCGCTCGCTTTACGCCCAGTAATTCCGATTAACGCTCGCACCCTACGTCTTACCGCGGCTGCTGGCACGTAGTTAGC
+
CCCCCGGGGGGGGGGGGGGGGGGGGGGGGGGGGGGGGGGGGGGGGGGGGGGGGGGGGGGGGGGGGGGGGGGGGGGGGGGGGGGGGGGGGGGGGGGGGGGGGGGGGGGGGGGGGGGGGGGGGGGGGGGGGGGGGGGGGGGGGGGGGGGGGGGGGGGGGGGGGGGGGGGGGGGGGGGGFGFGGGGGGFGGGGGGGGGGGGGDFFFFFFFCFFAEFFFFFFFFFFFFFFFFFFFFFFFFFFFFFFFFF?CFFFFDFFFFFFFFFFFFFFFBFFF?(41AF??01(41(8:?BF?F?37:BA24)
@M04999:289:000000000-L3R54:1:1101:13824:12192 2:N:0:397
GGCGACTACAAGGGTATCTAATCCTGTTTGCTCCCCACGCTTTCGCATCTCAGCGTCAGTATCTGTCCAGAAGGCCGCCTTCGCCACCGGTATTCCTCCACATCTCTACGCATTTCACCGCTACACGTGGAATTCTACCTTCCTCTACAATACTCCAGATAACCAGTTTTAAGTGCAATTCCCAGGTTGAGCCCGGGGCTTTCACACCTAACTTAATTATCCGCCTACAGGCCCTTTACGCCCAGTCATTCCGATTAACGCTCGCACCCTCCGTATTACCGCGGCTGCTGGCACGGAGTTT
+
@-6<<B+66CEFGEEAFDDDGE9FGGFFGGCF9FGGFCGGC@ED@@FGGEE<FFGD@@CF@F9C@CCFAGECEBFGGED:F9DFFE@ECGGEFEGGFGGGGGFGFG,CF@FGFEFEGFGED+>FEFGGGCFGGGGF9@DEGGG;D;FGFCGGGFGGFGG9FFGGGGGGGC:8E=+2+=+=9DDGGGGD:7DGFGGDDDGDFFFFFCFD25479B=+8CFFAC=(8--7=)-6(2,5@EFFDFB(1474)7?<;(602<DFFFFFF;>(2((42-44?B<<(-9>B(-()4,(8)49008?.
@M04999:289:000000000-L3R54:1:1101:6933:12194 2:N:0:397
TGGGGACTACAAGGGTATCTAATCCTGTTTGCTACCCACGCTTTCGAGCATGAACGTCAGTGTTATCCCAGGAGGCTGCCTTCGCCATCGGTATTCCTCCACATCTCTACGCATTTCACTGCTACACGTGGAATTCTACCTCCCTCTGACACACTCTAGTTTGACAGTTTCAAATGCACGTCCCAAGTTGAGCTCGGGGATTTCACATCTGACTTATCTAACCGTCTGCGCTCGCTTTACGCCCAGTAATTCCGATTAACGCTCGCACCCTACGTATTACCGCGGCTGCTGGCACGTAGTT
+
CCCCCGGGGGGGGGGGGGGGGGGGGGGGGGGGGGGGGGGGGGGGGGGGGGGGGGGGGGGGGGGGGGGGGGGGGGGGGGGGGGGGGGGGGGGGGGGGGGGGGGGGGGGGGGGGGGGGGGGGGGGGGGGGGGGGGGGGGGGGGGGGGGGGGGGGFGGGGGGGGGGGGGGGGGGGGGGGFGFCFGGGGGGGGGGGGCFCDGGGAFAFFFFFFFFFFFFFFFFFFFBFFFFFFFFFFFFFDDCFFFFFFFFCCCC??E;@DDFF;BFFFFF;>::??B?<A?29<6>>FF971:?3:03::7(,6
@M04999:289:000000000-L3R54:1:1101:5437:12199 2:N:0:397
CGACTACCGGGGTATCTAATCCTGTTTGCTCCCCACGCTTTCGCATCTCAGCGTCAGTATCTGTCCAGAAGGCCGCCTTCGCCACCGGTATTCCTCCACATCTCTACGCATTTCACCGCTACACGTGGAATTCTACCTTCCTCTACAATACTCCAGATAACCAGTTTTAAGTGCAATTCCCAGGTTGAGCCCGGGGCTTTCACACCTAACTTAATTATCCGCCTACATGCCCTTTACGCCCAGTCATTCCGATTAACGCTCGCACCCTCCGTATTACCGCGGCTGCTGGCACGGAGTTAGC
+
CCCCCGGGGGGGGGGGGGGGGGGGGGGGGGGGGGGGGGGGGGGGGGGGGGGGGGGGGGGGGGGGGGGGGGGGGGGGGGGGGGGGGGGGGGGGGGGGGGGGGGGGGGGGGGGGGGGGGGGGGGGGGGGGGGGGGGGGGGGGGGGGGGGGGGGGGGGGGGGGGGGGGGFFGGGGGGGGFGFGGGGGGGGGGGGGGGGGGDGFFFFFFEFFFD=CFFFFFFFFFDFFFFFF?EEFFFFFFFFDBFFE<EFFFFEFFFBFFBFF?9>FFFFF:0>F?0:BFFFF9BFFFFF?B?BFF(07B:AD9
@M04999:289:000000000-L3R54:1:1101:26411:12202 2:N:0:397
CGTAGGACTACCCGGGTATCTAATCCTGTTCGCTACCCATGCTTTCGAACCTCAGCGTCAGTTACAGACCAGAGAGCCGCCTTCGCCACTGGTGTTCTTCCATATATCTACGCATTCCACCGCTACACATGGAGTTCCACTCTCCTCTTCTGCACTCAAGAAAAACAGTTTCAGCTGCACTTCCCCGGTTAAGCCGAGGGCTTTCACAGCTGACTTGTTCTCCCGCCTGCGTTCGCTTTACGCCCAATAAATCCGGACAACGCTTGCCACCTACGTATTACCGCGGCTGCTGGCACGTAGT
+
CCCCCGGGGGGGGGGGGGGGGGGGGGGGGGGGGGGGGGGGGGGGGGGGGGGGGGGGGGGGGGGGGGGGGGGGGGGGGGGGGGGGGGGGGGGGGGGGGGGGGGGGGGGGGGGGGGGGGGGGGGGGGGGGGGGGGGGGGGGGGGGGGGGGGGGGFGGGGGGGGGGGGGGGGGGGGGGFFGFGGGGGGGGGGGGGGGGGGGGGFFFFFFFFFFFFFFFFFFFFFEEBFFFFFFFFFFFFF@FFFFFFFFDFFFFFFFFF?>B?B>B??:BFF<2<?FF<?FFFDBF9(4>B;<?F7:<?6146-
@M04999:289:000000000-L3R54:1:1101:9253:12208 2:N:0:397
ACTACCCGGGTATCTAATCCTGTTTGCTACCCACGCTTTCGAGCATGAACGTCAGTGTTATCCCAGGAGGCTGCCTTCGCCATCGGTATTCCTCCACATCTCTACGCATTTCACTGCTACACGTGGAATTCTACCTCCCTCTGACACACTCTAGTTAGACAGTTTCAAATGCACGTCCCAAGTTGAGCTCGGGGATTTCACATCTGGCTTATCTAACCGTCTGCGCTCGCTTTACGCCCAGTAATTCCGATTAACGCTCGCACCCTACGTATTACCGCGGCTGCTGGCACGTGGTTAGCCG
+
CCCCCFGGGGGGGGGGGGGGGGGGGGGGAFGGGGGGGGGGGGGGEGGGGGGGGGGGGGGGGGGGGGGGGGGGGGGGGGGGGGGGGGGGGGGGGGGGGGGGGGGGGGGGGGGGGGGGGGGGGGGGGGGGGGGGGGGGGGGGGGGGGGGGGGGGGGGGGGGGGGGGFGFGGGGGGGGGFGFGGGGGGGGGGGG8EGGGGGGGFFFFFF+ACFFFFFFFFFFFFFBEFFFFFFFFFFFFF@FFFFFFFFFFFDFDDEFFFDDF>FFFFFFFF??2?AFFF>1>BFFFFF><<FF<<((4<:>:(
@M04999:289:000000000-L3R54:1:1101:20034:12212 2:N:0:397
AGACTACCGGGGTATCTAATCCTGTTCGCTATCCATGCTTTCGAACCTCAGCGTCAGTTACAGACCAGAGAGCCGCCTTCGCCACTGGTGTTCTTCCATATATCTACGCATTCCACCGCTACACATGGAGTTCCACTCTCCTCTTCTGCACTCAAGAAACATAGTTTCAGCTGCAGTTCCCCAGTTAAGCTGGGGGCTTTCACAGCTGACTTATCTTCCCGCCTGCGTTCGCTTTACGCCCAATAAATCCGGACAACGCTTGCCACCTACGTATTACCGCGGCTGCTGGCACGTAGTTAGC
+
CCCCCGGGGGGGGGGGGGGGGGGGGGGGGGGGGGGGGGGGGGGGGGGGGGGGGGGGGGGGGGGGGGGGGGGGGGGGGGGGGGGGGGGGGGGGGGGGGGGGGGGGGGGGGGGGGGGGGGGGGGGGGGGGGGGGGGGGGGGGGGGGGGGGGGGGGGGGGGGGGGGGGGGGGGGGGG?EFGFGGGGGGGGGGGGGGGGGDGFGFFFFFFFFFFFEFFFFFFABFFFFFFFFFFFFFDFE9<?DF@?DFFFEFFF0;67:6>FBFF<:<>BBFFFB?FFFFA?61>F>6?DFFFFFFB1849<<9
@M04999:289:000000000-L3R54:1:1101:2469:12265 2:N:0:397
GCGACTACCGGGGTATCTAATCCTGTTTGCTACCCACGCTTTCGAGCATGAACGTCAGTGTTATCCCAGGAGGCTGCCTTCGCCATCGGTATTCCTCCACATCTCTACGCATTTCACTGCTACACGTGGAATTCTACCTCCCTCTGACACACTCTAGTTAGACAGTTTCAAATGCACGTCCCAAGTTGAGCTCGGGGATTTCACATCTGACTTATCTAACCGTCTGCGCTCGCTTTACGCCCAGTAATTCCGATTAACGCTCGCACCCTACGTATTACCGCGGCTGCTGGCACGGAGTT
+
C@CCCEGEGGGGGGGGGGGGGGGGGGGGGGGGGGGGGGGGGGGGGGGGGGGGGGGGGFEFFGGGGGGGGGGGGGGGGGGGGGGGGGFGGFFGFGGGGGGGGGGGGGGGGGGGCGGGGGGGGGGGGGGGGGGGGGGGGGGGGGGDFGGGGGGGGGGGGGGGGGGGGGGGGGFFGGGFFGFGGGGGGGGGGGGGGGGGGGDFAFFFFFFFCEFFEFFFFFFFFAAA=54>9(/:>DFFCC<:>63?EFFFFF)57@FFE3((4<9(((3-::?08<A?BDFF>>;>>><:221:<11((((
@M04999:289:000000000-L3R54:1:1101:3878:12270 2:N:0:397
GACTACTCGGGTATCTAATCCTGTTTGCTACCCACGCTTTCGAGCATGAACGTCAGTGTTATCCCAGGAGGCTGCCTTCGCCATCGGTATTCCTCCACATCTCTACGCATTTCACTGCTACACGTGGAATTCTACCTCCCTCTGACACACTCTAGTTAGACAGTTTCAAATGCACGTCCCAAGTTGAGCTCGGGGATTTCACATCTGACTTATCTAACCGTCTGCGCTCGCTTTACGCCCAGTAATTCCGATTAACGCTCGCACCCTACGTATTACCGCGGCTGCTGGCACGTAATTAGCC
+
CCCCCGGGGGGGGGGGGGGGGGGGGGGGG,FFFGEGGGGGGGGGGGGGGGGGGGGGGGGGGGGGGGGGGGGGGGGGGGGGGGGGGGGGGGGGGGGGGGGGGGGGGGGGGGGGGGGGGGGGGGGGGGGGGGGGGGGGGGGGGGGGGGGGGGGGGGGGGGGGGGGGFGGGGGGGGGGGFFFDFGGGGGGGGGGGDGGGGFFGFFFFFFFFFFCEEFFFFF?=A>B4AA9:@>FFDFEEDD>B@0@ECCE?)(6<0?3>F><6@>(7;?B:B:3<AFFF)19(((96?>?(30<<<?0446>73
@M04999:289:000000000-L3R54:1:1101:6489:12289 2:N:0:397
AAGGACTACTCGGGTATCTAATCCTGTTTGCTCCCCACGCTTTCGCATCTCAGCGTCAGTATCTGTCCAGAAGGCCGCCTTCGCCACCGGTATTCCTCCACATCTCTACGCATTTCACCGCTACACGTGGAATTCTACCTTCCTCTACAATACTCCAGATAACCAGTTTTAAGTGCAATTCCCAGTTTGAGCCCGGGGCTTTCACACCTAACTTAATTATCCGCCTACATGCCCTTTACGCCCAGTCATTCCGATTAACGCTCGCACCCTCCGTATTACCGCGGCTGCTGGCACGGAGTTT
+
CCCCCGCGGGGGGGGGGGGFGA6CEFGGFFGFFGGGGGGGGGGAFDEGGCCFG@CFEEGFFGDGGFGGGGGGFBFGG7CCFGFGGGGGGGGDDFFGGDGGCFGGGGGGGGDEGGGGGGGGGDGGGGGFFE:F9BFAEGD9=D8EFFGFGC8EFDGGFFFGAFGGFDGGAFGGGE==DFC+9FGFG,7@AEFGGGGGGC5C@4AFFFFEFE3<A68><BF?AEDDFDFFFFFFF;;3@FC3<1>6D;EEC3?CFD?@FEF;><6;FB>1:((4,31(2AD9?>66(((-4)41?<:9(18?)
@M04999:289:000000000-L3R54:1:1101:20464:12308 2:N:0:397
ATAGACTACTCGGGTATCTAATCCTGTTTGCTACCCACGCTTTCGAGCATGAACGTCAGTGTTATCCCAGGAGGCTGCCTTCGCCATCGGTATTCCTCCACATCTCTACGCATTTCACTGCTACACGTGGAATTCTACCTCCCTCTGACACACTCTAGTTAGACAGTTTCAAATGCACGTCCCAAGTTGAGCTCGGGGATTTCACATCTGACTTATCTAACCGTCTGCGCTCGCTTTACGCCCAGTAATTCCGATTAACGCTCGCATCCTCCGTATTACCGCGGCTGCTGGCACGGAGTTT
+
CCCCCGGGGGGGGGGGGGGGGGGGGGGGGGGG@CCCFGGGGGGGGGGGGGGGGGGGGGGGGGGGGGGGGGGGGGGGGGGGGGGGGGGGGGGGGGGGGGGGGGGGGGGGGGGGGGGGGGGGGGGGGGGGGGGGGGGGGGGGGGGGGGGGGGGGGGGGGGFFGGGGGGGGGGGGGGGGFGFGGGGGGGGGGGGGGGGGGGGDFFFFFFFFFEEFFFFFFFFFFFFFFFFFFFFFFFFFFFFFFF;F;@CEFFFF;DFFF?<@>DFFFFFFFFFFBFFFFFFB:B>B>>BF?:F?F<06;62:)
@M04999:289:000000000-L3R54:1:1101:13065:12315 2:N:0:397
GGGATGACTACTCGGGTATCTAATCCTGTTCGCTACCCATGCTTTCGAACCTCAGCGTCAGTTACAGACCAGAGAGCCGCCTTCGCCACTGGTGTTCTTCCATATATCTACGCATTCCACCGCTACACATGGAGTTCCACTCTCCTCTTCTGCACTCAAGAAAAACAGTTTCAGCTGCACTTCCCCGGTTAAGCCGAGGGCTTTCACAGCCGACTTGTTCTCCCGCCTGCGTTCGCTTTACGCCCAATAAATCCGGACAACGCTTGCCACCTACGTATTACCGCGGCTGCTGGCACGTAGT
+
CCCCCGGGGGGGGGGGGGGGGGGGGGGGGGGGGGGGGGGGGGGGGGGGGGGGGGGGGGGGGGGGGGGGGGGGGGGGGGDGGGGGGGGGGGGGGGGGGGGGGGGGGGGGGGGGGGGGGGGGGGGGEGGGGGGFGGGGGGGGGGGGGGGGGGGGGGGGGGGGGGGGGGGGGGGGGGGGFGFGGGGGGGGGGGGGCGGGGGGCBFFFFFFFED=BFFF>EFFFFFFFFFFFFFFFFFFFFD?FF@FFFF(48AFFFFFFFBBF?>>:?F??FF6?04(4<DFFA>B;6966>???:B15042(-
@M04999:289:000000000-L3R54:1:1101:22834:12337 2:N:0:397
CTGACTACCGGGGTATCTAATCCTGTTCGCTCCCCACGCTTTCGTCCATCAGCGTCAATCGGTATTTAGTAACCTGCCTTCGCAATCGGGGTTCTGTGTAATATCTATGCATTTCACCGCTACACTACACATTCCAGCTACTTCAATACTATTCAAGATTAACAGTATCAACGGCAGTTCTACAGTTAAGCTGCAGGTTTTCACCGCTGACTTATCAACTCGCCTACGGACCCTTTAAACCCAATAAATCCGGATAACGCTTGCATCCTCCGTATTACCGCGGCTGCTGGCACGGAGTT
+
CCCCCGGGGGGGGGGGGGGGGGGGGGGGGGGGGGGGGGGGGGGGGGGGGGGGFGGGGGGGGGEGFFGGGGGGGGGFDFFGGG7FEFGGGGGGGGGFGGGGGGGGFFGGGGGGGGGGGGGDEGGGGGGGGGGGGGFGGGGGGGGFGCAFGGGGGCEGGFFGGGGGGGGGGCGGGGGGEFFGGGGGGGGGGGGGGGGGGGFGFFFFFDFFFFFFEFFFFFF*@AFFDFFF255@FDFE9E<4=<@F8@@C3?@9>(2;EE?9?(4124A><B:>1(28AFF<B9(,-4:?B?0,40233<F
@M04999:289:000000000-L3R54:1:1101:22401:12343 2:N:0:397
TGGTGGACTACCCGGGTATCTAATCCTGTTTGCTCCCCACGCTTTCGCATCTCAGCGTCAGTATCTGTCCAGAAGGCCGCCTTCGCCACCGGTATTCCTCCACATCTCTACGCATTTCACCGCTACACGTGGAATTCTACCTTCCTCTACAATACTCCAGATAACCAGTTTTAAGTGCAATTCCCAGGTTGAGCCCGGGGCTTTCACACCTAACTTAATTATCCGCCTACATGCCCTTTACGCCCAGTCATTCCGATTAACGCTCGCACCCTCCGTATTACCGCGCCTGCTGGCACGGAGT
+
@CCCCGFGG<FCECFEEGGGGGGCFGFFGGGGGGG@FGGGGGGGGGGGGGGFGGGGGEGGGGGGGGGGFFAFFGFGG8CEGGGGGGCFGFGGDF@FGGGGGGGGEGGGGGGGGGECGGGGGGGGGGGGGGDEGGGGGGGGGGGGGGGGFFGGGFFGGGGFFGGGGGGGGGGCGGCFFFFGGGGFCGFGEGG?7DEGGGGGFEFFFAFF@@FFEFFA@ACEFCEFF>>5;DFFF@=@E@EFFFD@0;@E@FE?CFE(6(:A:49??9(,;>0(217,11,4:<691(,4-6?0:B:?,6(3-
@M04999:289:000000000-L3R54:1:1101:10827:12368 2:N:0:397
TCCGAGACTACCCGGGTATCTAATCCTGTTCGCTCCCCACGCTTTCGTCCATCAGCGTCAATCGGTATTTAGTAACCTGCCTTCGCAATCGGGGTTCTGTGTAATATCTATGCATTTCACCGCTACACTACACATTCCAGCTACTTCAATACTATTCAAGATTAACAGTATCAACGGCAGCTCTACAGTTAAGCTGCAGGTTTTCACCGCTGACTTATCAACCCGCCTACGGACCCTTTAAACCCAATAAATCCGGATAACGCTCGCATCCTCCGTATTACCGCGGCTGCTGGCACGGAGT
+
CCCCCGGGGGGGGGGGGGGGGGGGGGGGGGGGGGGGGGGGGGGGGGGGGGGGGGGGGGGGGGGGGGGGGGGGGGGGGGGGGGGGGGGGGGGGGGGGGGGGGGGGGGGGGGGGGGGGGGGGGGGGGGGGGGGGGGGGGGGGGGGGGGGGGGGGGGGGGGGGGGGGGGGGGGGGGGGGFGFGGGGGGGGGGGGGGGGGGGGGFFFFFFFFFFFFFFFFFFFFFBFFFFFFFFFDFF@FDD@FFFFFF?FFFFEFFFFFFF0>DFF:B;BFFFFFFFFF0??FFF0;;039>?FFFFFDBBBF4
@M04999:289:000000000-L3R54:1:1101:16201:12382 2:N:0:397
TGCGGGACTACCAGGGTATCTAATCCTGTTTGCTACCCACGCTTTCGAGCATGAACGTCAGTGTTATCCCAGGAGGCTGCCTTCGCCATCGGTATTCCTCCACATCTCTACGCATTTCACTGCTACACGTGGAATTCTACCTCCCTCTGACACACTCTAGTTTGACAGTTTCAAATGCACGTCCCAAGTTGAGCTCGGGGATTTCACATCTGACTTATCTAACCGTCTGCGCTCGCTTTACGCCCAGTAATTCCGATTAACGCTCGCACCCTACGTATTACCGCGGCTGCTGGCACGTAGT
+
CCCCCGGGGGGGGGGGGGGGGGGGFGGGGGGGGGGGGGGGGGGGGGGGGGGGGGGGGGGGGGGGGGGGGGGGGGGGGGGGGGGGGGGGGGGGGGGGGGGGGGGGFGGGGGGGGGGGGGGGGGGGGGGGGGGGGGGGGGGGGGGGGGGGGGGGGGGGGGGGGGGGFGGGFFFGGGGGFGFGGGGGGGGGADGGGGFGGGGGFFFFFFFFEEAAEFFA;FFFFFFFFFFF@C=BFFFFFDFFF@FBFF?@EEEC?EFFFFFFFFFFFFFBFFBFBF::BFFFA>099>;>><B?5:086??F6
@M04999:289:000000000-L3R54:1:1101:29085:12396 2:N:0:397
GATCAGACTACACGGGTATCTAATCCTGTTCGCTCCCCACGCTTTCGCTCCTCAGCGTCAGTGACGGCCCAGAGACCTGCCTTCGCCATCGGTGTTCTTCCCGATATCTACACGTTCCACCGTTACACCGGGAATTCCAGTCTCCCCTACCGCACTCCAGTCCGCCCGTACCCGGCGCCGATCCACCGTTAAGCGATGGACTTTCACACCAGACGCGACGAACCGCCTACGAGCTCTTTACGCCCAATAAATCCGGATAACGCTTGCACCCTACGTATTACCGCGGCTGCTGGCACGTAGT
+
CCCCCFGGGFGGGGGGGGGGGGGGGGGGGGGGGGGGGGGGGGGGGGGGGGGGGGGGGGGGGGGGGGGGGGGGGGGGGGGGGGGGGGGGGGGGGGGEDEGFGG>BFGGGGGGGGGGGGGGGGGGGGGGGGGGGGGGGGGGGGGGGFGGGGGGGGDCEGGGGGGGGGGGGGGGDGGGGFGFG4:DGGCGG8EEGGGGCGGGFFAAFFFFF>FBBBFEFF>E;7>>FFB>B?0:6?F976<D6)-1;F6?FF)65-5>B:8:))-30:?FB>?FF:FB1<>:99A?9>>>BFFF70((.3.(4(
@M04999:289:000000000-L3R54:1:1101:1864:12455 2:N:0:397
CATGACTACACGGGTATCTAATCCTGTTCGCTACCCATGCTTTCGAACCTCAGCGTCAGTTACAGACCAGAGAGCCGCCTTCGCCACTGGTGTTCTTCCATATATCTACGCATTCCACCGCTACACATGGAGTTCCACTCTCCTCTTCTGCACTCAAGAAAAACAGTTTCAGCTGCACTTCCCCGGTTAAGCCGAGGGCTTTCACAGCTGACTTGTTCTCCCGCCTGCGTTCGCTTTACGCCCAATAAATCCGGACAACGCTTGCCACCTACGTATTACCGCGGCTGCTGGCACGTAGTT
+
CCCCCGGGGGGGGGGGGGGGGGGGGGGGGGGGGGGGGGGGGGGGGDGGGGGGGGGGGGGGGGGGGGGGGGGGGGGGGGGGGGGGGGGGGGGGGGGGGGGGGGGGGGGGGGGGGGGGGGGGEGGGGGGGGGGGGGGGGGGGGGGGGGGGGGGGGGGGGGGGGGGGGGGGGGGGFGGGFGFGGGGGGGGGGGGGGGGGGGDGFFFFFFFAEFFFFFFFFFFFFFFFFFFFFFFFF;DDFFFFFFFFF@;EEEEBFFFFF:076:???FFF<F?B::BFFAFFFF>96>BF?BFFFF<B042<
@M04999:289:000000000-L3R54:1:1101:10147:12455 2:N:0:397
GACTACCGGGGTATCTAATCCTGTTTGCTCCCCACGCTTTCGCATCTCAGCGTCAGTATCTGTCCAGAAGGCCGCCTTCGCCACCGGTATTCCTCCACATCCCTACGCATTTCACCGCTACACGTGGAATTCTACCTTCCTCTACAATACTCCAGATAACCAGTTTTAAGTGCAATTCCCAGGTTGAGCCCGGGGCTTCCACACCTAACTTAATTATCCGCCTACATGCCCTTTACGCCCAGTCATCCCGATTACCGCTCGCCCCCTCCGCATTACCGCGGCTGCGCGCACGGAGTTAGCC
+
CCCCCGGE:+768;CFGFGG,CFEC,FFFAF,BFE@F7,CF7C6@@6EDG,@CFF:F,FGGGGGGCGE<E,FGGEGG7EFGGE=4>@@@DFGGE,A,E=,A,E=FFCCF+CDF<EFGG7>FDGGGG@F9,=F;;;E>=FGGGFFGADFAEFGGD?3@AEF8=D,7?:8=FEGGAC,@F7DGGGG9@,@EFGE*:>*CF*;89ABBF/?2><==F6FCF@>5210;8))./6@(4.)2;9)82;@97)73((((-))(((((((.7>(4:0(,4(:6),-907(,(-(-((-43(((.).60
@M04999:289:000000000-L3R54:1:1101:4271:12477 2:N:0:397
AAGGAACTGCGTCTCGTGGTCGTCTGGGCCGTCTCTCTCTCCCAGTTTGGTATGGTACCCTATCATGTTGGCTACCCGTCCATTAGTTGTTAAACCACTACTCCACCACCAGACGGATCGGCCGCGCGTCGCGCTCCCTCCGCTCCTACTGTCCTACTCTCCTCATGCTGCAAGATTCCCTCTCTTGTACTCACCCCATTTTACTCAATTTATATCCAACTCACCAGCAGTCTCCTCGGGGGTTCTTCACTCCTTCACTACACAGCTACCCCCTCCTAGCTGTGTGTGTGCAGATATCATT
+
8A,,,,;,;,,,8,,C:,,,,+6-;C,C,,8@+;;;C,,;;,6,,C<,,8B,;;,,;,;,6,,,,<CCD,C,C,6FF=,,+,,5,,:@,,:,:,?<,:,:A:<,4,9A?F,,,48@++++++8+=C++@+@+3+++86,@++++14,5E,52,47,3,@,,5,,,2,7,7,1374,1+=*:9*4,,25<:,,4,4*)**+11+/+1+)//*95+++.+)/;4)((./3(/)(.))),(()((-60)))).).(-)))))).,(.((,),(.(((-(.).,)).,)(,(((.))-)...))-
@M04999:289:000000000-L3R54:1:1101:5893:12492 2:N:0:397
GACTACTAGGGTATCTAATCCTGTTTGCTCCCCACGCTTTCGCATCTCAGCGTCAGTATCTGTCCAGAAGGCCGCCTTCGCCACCGGTATTCCTCCACATCTCTACGCATTTCACCGCTACACGTGGAATTCTACCTTCCTCTACAATACTCCAGATAACCAGTTTTAAGTGCAATTCCCAGGTTGAGCCCGGGGCTTTCACACCTAACTTAATTATCCGCCTACATGCCCTTTACGCCCAGTCATTCCGATTAACGCTCGCACCCTCCGTATTACCGCGGCTGCTGGCATGGATTTAGCC
+
CCCCCGGGGGGGGGGGGGGGGGGGGGGGGGGGGGGDGGGGGGGGGGGGGGGGGGGGGGGGGGGGGGGGGGGGGGGGGGGGGGGGGGGGGGGGGGGGGGGGGGGGGGGGGGGGGGGGGGGGGGGGGGGGGGGGGGGGGGGGGGGGGGGGGGGGGGGGGGGGGGGGGGGGGGGGGGGGFGFGGG6DGGGGGGGGGGGGGGGGFFFFFFFFFEFEFFFFFFFFFFF@F=CE@FFFFF46?FFFFFFFEFEFCFFFFFFF;9@;BF9>BFFB?F?::7<BABFF>09>???::<>?80)..)6<4
@M04999:289:000000000-L3R54:1:1101:17644:12519 2:N:0:397
GACTACTGGGGTATCTAATCCTGTTCGCTACCCATGCTTTCGAGCCTCAGCGTCAGTAACAGACCAGAGAGCCGCCTTCGCCACTGGTGTTCTTCCATATATCTACGCATTCCACCGCTACACATGGAGTTCCACTCTCCTCTTCTGCACTCAAGAAAAACAGTTTCAGCTGCACTTCCCCGGTTAAGCCGAGGGCTTTCACAGCTGACTTGTTCTCCCGCCTGCGTTCGCTTTACGCCCAATAAATCCGGACAACGCTTGCCACCTACGTATTACCGCGGCTGCTGGCACGTAGTTACCC
+
CCCCCFDEFFGCEGGGGGGGGGGGGGGGGGGGFGGGGG9FGGDGGGGGFGGGCGGGGGGGGGGGGGGGGGGGGGGGGGGDGGGEGGGGGGGGGGG9FFCFGDGGGGGGGGECFGGGGGEDGGGGGGGGGGFGFGGGGGGGGGG8AFGGGGGFFG8A>FCDGFCFDFGGG8=8@FGGFGFGGGDEGGFGGGGGEGCDCFGGFFFBFFFFFFEFFFFFF=FFF>FFFF>DFFFFFDEE@FFFD;;@ECC?@F029B??B>?0<??FFBB:B:7,<4<DA<>>309>:73::(<16.88-6).,
@M04999:289:000000000-L3R54:1:1101:19015:12527 2:N:0:397
GACTACCGGGGTATCTAATCCTGTTTGCTCCCCACGCTTTCGCATCTCAGCGTCAGTATCTGTCCAGAAGGCCGCCTTCGCCACCGGTATTCCTCCACATCTCTACGCATTTCACCGCTACACGTGGAATTCTACCTTCCTCTACAATACTCTAGATAACCAGTTTTAAGTGCAATTCCCAGGTTGAGCCCGGGGCTTTCACACCTAACTTAATTATCCGCCTACATGCCCTTTACGCCCAGTCATTCCGATTAACGCTCGCACCCTCCGTATTACCGCGGCTGCTGGCACGGAGTTAGCC
+
CCCCCGGGGGGGGGGGGGGGGGGGGGGGGGGGGGGGGGGGGGGGGGGGGGGGGGGGGGGGGGGGGGGGGGGGGGGGGGGGGGGGGGGGGGGGGGGGGGGGGGGGGGGGGGGGGGGGGGGGGGGGGGGGGGGGGGGGGGGGGGGGGGGGGGGGGGGGGGGGGGGFGGGGGGGFGGGGFGFGGGGGGGGGGFGGGGGGGGGGFFFFFFFFFFFFFFFFFFF?FFFFFFFE)4@EDFEFFFBB;D@FFFCE<@;<DFFBFFF?6>BFB<BFFFF?(8>A232499>>FF7:B()(49>??2>>2
@M04999:289:000000000-L3R54:1:1101:21833:12533 2:N:0:397
TTATGACTACAAGGGTATCTAATCCTGTTCGCTACCCATGCTTTCGAACCTCAGCGTCAGTTACAGACCAGAGAGCCGCCTTCGCCACTGGTGTTCTTCCATATATCTACGCATTCCACCGCTACACATGGAGTTCCACTCTCCTCTTCTGCACTCAAGAAAAACAGTTTCAGCTGCACTTCCCCGGTTAAGCCGAGGGCTTTCACAGCTGACTTGTTCTCCCGCCTGCGTTCGCTTTACGCCCAATAAATCCGGACAACGCTTGCCACCTACGTATTACCGCGGCTGCTGGCACGTGGTT
+
CCCCCGGGGGGGGGGGGGGGGGGGGGGGGGGGGGGGGGGGGGGGGGCFGEGGGGGGGGGGGGGGGGGGGGGGGGGGGGGGGGGGGGGGGGGGGGGGGGGGGGGGGGGGGGGGGGGGGGGGGGGGGGGGGGGGGGGGGGGGGGGGGGGGGGGGGGGGGGGGGGGGGGGGGGGGGGGGFGFGGGGGGGGGGGGGGGGGGDGGFF4BFFFFFFFFFFFFFFFEFBBBFFFFFBDFF?FFDFFFFD;B8/8@<EFF;;B?BFB?70:0<FF<>BBFFF<BF(:AFF>>BB>B?FFFF:7:.4(-4
@M04999:289:000000000-L3R54:1:1101:20921:12538 2:N:0:397
TGGGACTACTAGGGTATCTAATCCTGTTTGCTCCCCACGCTTTCGCATCTCAGCGTCAGTATCTGTCCAGAAGGCCGCCTTCGCCACCGGTATTCCTCCACATCTCTACGCATTTCACCGCTACACGTGGAATTCTACCTTCCTCTACAATACTCCAGATAACCAGTTTTAAGTGCAGTTCCCAGGTTGAGCCCGGGGCTTTCACACCTAACTTAATTATCCGCCTACATGCCCTTTACGCCCAGTCATTCCGCTTAACGCTCGCACCCTCCGTATTACCGCGGCTGCTGGCACGGAGTTC
+
CCC8CFGFGGGFFGCFGGGGGGGGGGEFGGGGGFFGGGGGGEFFGGGCEFGCGGGG>EFGGGGGGG@FGFGGGGFEGGG@@GGGDFGF@CGGGGGGGGGDGFFGGGGCFGGG:CDE<FC=CEFGGGGFFGFFFFCFEGGGGGGEGGFDDFGCF:D,@@FFGGGFGGFGGGG?A:=DD7<=DF69==DD,@E6:FGDGGGGFFFFFFF?>4==CFAFFFFEFC?FFF=((0*6;=2>8CEBD2631/;4)1?68(:17<E;@<19;0;3:6?B;1:?B)641>>607,:87(31?1(,,-8)
@M04999:289:000000000-L3R54:1:1101:22509:12564 2:N:0:397
GTTTTGACTACTCGGGTATCTAATCCTGTTTGCTACCCACGCTTTCGAGCATGAACGTCAGTGTTATCCCAGGAGGCTGCCTTCGCCATCGGTATTCCTCCACATCTCTACGCATTTCACTGCTACACGTGGAATTCTACCTCCCTCTGACACACTCTAGTTAGACAGTTTCAAATGCACGTCCCAAGTTGAGCTCGGGGATTTCACATCTGACTTATCTAACCGTCTGCGCTCGCTTTACGCCCAGTAATTCCGATTAACGCTCGCACCCTACGTATTACCGCGGCTGCTGGCACGTAGT
+
CBCCCGGGGGGGGGGGGGGGGGGGGGGGGGGGGGGGGGGGGGFGGGGGGGGGGGGGGGGGGGGGGGGGGGGGGGGGGGGGGGGGGGGGGGGGGGGGGGGGGGGGFGGGGGGGGGGGGGGGGGGGGGGGGGGGGGGFGGGGGGGGGGGGGGGGGFGGGGGGGGGGFGGGGGFGGGGGFGFGGGGGGGFGGGGGGGEGGDGGFDFFFFFFFFFFFFFFFFFFFFFBFFDFB==AFFBFFFDFFFFFFF@FEFE?EF@0?F@CC7@?D>BFF91<:<0:>A?FF>?B>B>>BBF??6:??:BB?
@M04999:289:000000000-L3R54:1:1101:22674:12593 2:N:0:397
TTGACTACCAGGGTATCTAATCCTGTTTGCTCCCCACGCTTTCGCATCTCAGCGTCAGTATCTGTCCAGAAGGCCGCCTTCGCCACCGGTATTCCTCCACATCTCTACGCATTTCACCGCTACACGTGGAATTCTACCTTCCTCTACAATACTCCAGATAACCAGTTTTAAGTGCAATTCCCAGGTTGAGCCCGGGGCTTTCACACCTAACTTAATTATCCGCCTACATGCCCTTTACGCCCAGTCATTCCGATTAACGCTCGCACCCTCCGTATTACCGCGGCTGCTGGCACGGAGTT
+
CCCCCGGFGGGGGGGGGGGGGGGGGGGGGGGGGGGGGGGGGGGGGDGGGGGGGGGGGGGGGGGGGGGGGGGGGGGGGGGGGGGGGGGGGGGGGGGGGGGGGGGGGGGGGGGGGGGGGGGGGGGGGGGGGGGGGGGGGGGGGGGGGGGGGGGGGGGGFGGGGGGGGGGGGGGFGFGGFGFGGGFGEGGGGGGGGGGGGGDGFFFFFFFFFFFFFFFFFFFE8=>DDFFFFFEFF@@@<EFFFB<D@FFFFFFFFFFFFEFFFFFFFB>?FBFB?F?FFFA?>>9>>>FF>?B08:>9>BF
@M04999:289:000000000-L3R54:1:1101:18462:12621 2:N:0:397
CGACTACTCGGGTATCTAATCCTGTTTGCTCCCCACGCTTTCGCATCTCAGCGTCAGTATCTGTCCAGAAGGCCGCCTTCGCCACCGGTATTCCTCCACATCTCTACGCATTTCACCGCCACACGTGGAATTCTACCTTCCTCTACAATACTCCAGATAACCAGTTTTAAGTGCAATTCCCAGGTTGAGCCCGGGGCTTTCACACCTAACTTAATTATCCGCCTACATGCCCTTTACGCCCAGTAATTCCGATTAACGCTCGCACCCTACGTATTACCGCGGCTGCTGGCACGTAGTTAGC
+
CCCCCGGGGGGGGGGGGGGGGGGGGGGGGGGGGGGGGGGGGGGGGGGGGGGGGGGGGGGGGGGGGGGGGGGGGGGGGGGGGGGGGGGGGGGGGGGGGGGGGGGGGGGGGGGGGGGGGGGGGGGGGGGGGGGGGGGGGFGGGGGGGGGGGGGGGGGGGGGGGGGGEGGGGGGGGGGGFGFGGGGGGGGGGGGGGGGGGGGGFFFFFEFFFFFFFFFFFFFFFDFFDFFFE;EFFFFEE?FAB@FFFFFEC?;;?FFEF0>FFFBFFFFFFFFFFFFFFABFF9B6660:(8(,4.4<?><AA
@M04999:289:000000000-L3R54:1:1101:7071:12631 2:N:0:397
TGACTACCGGGGTATCTAATCCTGTTTGCTCCCCACGCTTTCGCATCTCAGCGTCAGTATCTGTCCAGAAGGCCGCCTTCGCCACCGGTATTCCTCCACATCTCTACGCATTTCACCGCTACACGTGGAATTCTACCTTCCTCTACAATACTCCAGATAACCAGTTTTAAGTGCAATTCCCAGGTTGAGCCCGGGGCTTTCACACCTAACTTAATTATCCGCCTACATGCCCTTTACGCCCAGTCATTCCGATTAACGCTCGCACCCTCCGTATTACCGCTGCTGCTGGCACGGAGTTAGC
+
CCCCCGGGGGGGGEGGGGGGGGFGGGGGGCFGGGGGGG:FFFGGGBGCFGG?@CFEGGGGGGGGGGGGGGGGGFE:F@F9FGGGGGGDFE<FGGGCGGGDFDEFFGGGGGFGGGGGGGG>CEGGDGCEGGGGGGGGGGGGGGGCAFCDFAFGGGGFGGGGFGGFFGGFAFGCC=;E9CFFFGGFGF8F:9FGGGGGG4@CFC>FF>6?3==EECFFFFFFB=920;EE<3=;3(;ECD6DBF16)7C?<C@?@1:BB(40,49>B6?(--,8?FFA9><0(-2)7>2)2(2<(71(-.694
@M04999:289:000000000-L3R54:1:1101:6651:12632 2:N:0:397
TGACTACTAGGGTATCTAATCCTGTTTGCTACCCACGCTTTCGAGCATGAACGTCAGTGTTATCCCAGGAGGCTGCCTTCGCCATCGGTATTCCTCCACATCTCTACGCATTTCACTGCTACACGTGGAATTCTACCTCCCTCTGACACACTCTAGTTAGACAGTTTCAAATGCACGTCCCAAGTTGGGCTCGGGGATTTCACATCTGACTTATCTAACCGTCTGCGCTCGCTTTACGCCCAGTAATTCCGATTAACGCTCGCACCCTACGTATTACCGCGGCTGCTGGCACGTAGTTAGC
+
CCCCCGGGGGGGGGGGGGGGGGGGGGGGGGGGGGGGGGGGGGGGGGGGGGGGGGGGGGGGGGGGGGGGGGGGGGGGGGGGGGGGDGGGGGGGGGGGGGGGGGGGGGGGGGGGGGGGGGGGGGGGGGGGGFGGGGGGGGGGGGGGGGGGGGGGGGGGGFGGGGGGGGGGGGDGGGGGFGFGGGDGFGGGGG8EGEGGGDFGFFFFFFFFFEFFFFFFCFFFFFFFFEFABDBF?BBEC?@FFFFFFFFEEEF011<EFFF@D>6>FFFFFFFF?B?FAABF;90(7:>FFB(5?::BFFFFA
@M04999:289:000000000-L3R54:1:1101:3965:12674 2:N:0:397
TAGTTGACTACCGGGGTATCTAATCCTGTTTGCTCCCCACGCTTTCGCATCTCAGCGTCAGTATCTGTCCAGAAGGCCGCCTTCGCCACCGGTATTCCTCCACATCTCTACGCATTTCACCGCTACACGTGGAATTCTACCTTCCTCTACAATACTCCAGATAACCAGTTTTAAGTGCAATTCCCAGGTTGAGCCCGGGGCTTTCACACCTAACTTAATTATCCGCCTACATGCCCTTTACGCCCAGTCATTCCGATTAACGCTCGCACCCTCCGTATTACCGCGGCTGCTGGCACGGAGT
+
CCCCCGGGGGGGGGGGGGGGGGGGGGGGGGGGGGGGGGGGGGGGGGGGGGGGGGGGGGGGGGGGGGGGGGGGGGGGGGGGGGGGGGGGGGGGGGGGGGGGGGGGGGGGGGGGGGGGGGGGGGGGGGGGGGGGGGGGGGGGGGGGGGGGGGGGGGGGGGGGGGGGGGGGGGGGGGFGFGFGGGGGFGGGGGGGGGGGGGGGFFFFFFFFFFFFEFFFFFFFFEFFFFFF@@@EEF@FEFFFE670;D<@EFFFFC;?FFFFF<>F?(43>>BFBFFFF?FFAA<1(1411<??FB72:99>3
@M04999:289:000000000-L3R54:1:1101:19387:12700 2:N:0:397
ACGGACTACCCGGGTATCTAATCCTGTTCGCTCCCCACGCTTTCGTCCATCAGCGTCAATCGGTATTTAGTAACCTGCCTTCGCAATCGGGGTTCTGTGTAATATCTATGCATTTCACCGCTACACTACACATTCCAGCTACTTCAATACTATTCAAGATTAACAGTATCAACGGCAGTTCTACAGTTAAGCTGCAGGTTTTCACCGCTGACTTATCAACCCGCCTACGGACCCTTTAAACCCAATAAATCCGGATAACGCTCGCATCCTCCGTATTACCGCGGCTGCTGGCACGGAGTT
+
CCCCCGGGGGGGGGGGGGGGGGGGGGGGGGGGGGGGGGGGGGGGGGGGGGGGGGGGGGGGGGGGGGGGGGGGGGGGGGGGGGGGGGGGGGGGGGGGGGGGGGGGGGGGGGGGGGGGGGGGGGGGGGGGGGGGGGGGGGGGGGGGGGGGGGGGGGGGGGFGGGGGGGGGGGGGGGGGBGFGGGGGGGGGGGGGGGGGGGGGFFFFFFFFAA=FFFFFFFFFFFBFBD@F==@FFF@@FFFFFDFFFF8A4?EEF023;37:96?;>;FBFBFFFF6<>BDFFB>907((),8:B2:19>BB
@M04999:289:000000000-L3R54:1:1101:26482:12707 2:N:0:397
ATCGACTACCAGGGTATCTAATCCTGTTTGCTACCCACGCTTTCGAGCATGAACGTCAGTGTTATCCCAGGAGGCTGCCTTCGCCATCGGTATTCCTCCACATCTCTACGCATTTCACTGCTACACGTGGAATTCTACCTCCCTCTGACACACTCTAGTTAGACAGTTTCAAATGCACGTCCCAAGTTGAGCTCGGGGATTTCACATCTGACTTATCTAACCGTCTGCGCTCGCTTTACGCCCAGTAATTCCGATTAACGCTCGCACCCTACGTATTACCGCGGCTGCTGGCACGTAGTTT
+
C@CCCGGGGGGGGGGGGGGGGGGGGGGFGGGGGGGGGGGGGG8EGGGGGGGGGGGGGGGGGGGGGGGGGGFGGGGGGGGGGGGGGGGGGGGGGGGGGGGGGGGGGGGFFGGGGGGGGGGGGGGGGGGGGGGGGGGGGGGGGGGGGGGGFGGFGFGGGGGGGGGGDGFFGGGGGGGGFGFGGGGGGGGGGGGGFFEGDDGGFFFFFFFFEEFEEFAFE6CEFBAFDFBEB242@>FDDEFFFFFF<;)?E3?15<F(6777>;;,72>>B??:((.48AFA(9>(,21:?F0((,4(.214-
@M04999:289:000000000-L3R54:1:1101:19263:12709 2:N:0:397
GATCGACTACTGGGGTATCTAATCCTGTTTGCTACCCACGCTTTCGAGCATGAACGTCAGTGTTATCCCAGGAGGCTGCCTTCGCCATCGGTATTCCTCCACATCTCTACGCATTTCACTGCTACACGTGGAATTCTACCTCCCTCTGACACACTCTAGTTAGACAGTTTCAAATGCACGTCCCCAGTTGAGCTCGGGGATTTCACATCTGACTTATCTAACCGTCTGCGCTCGCTTTACGCCCAGTAATTCCGATTAACGCTCGCACCCTACGTATTACCGCGGCTGCTGGCCCGTAGTT
+
CCCCCGGGGGGGGGGGGGGGGGGGGGGGGGGGGGGGGGGGGGGGGGGGGGGGGGGGGGGGGGGGGGGGGGGGGGGGGGGGGGGGGGGGGGGGGGGGGGGGGGGFGGGGGGGGGGGGGGGGGGGGGGGGGGGGGGGGGGGGGGGGGGGGGGGGGGGGFGGGGGGFGGGGGGGGGGGGFGFGGGGGGG>FFFFGFDFGGGGGFFFFFFFFFFFFFFFFFFFECEDBDDFFFFFFFFB=>>EFFFFF;?FFCEFFFFFFD@CC?F?FBBFBFFF?B:??DFFFF((,324><7:?0(41,46?:
@M04999:289:000000000-L3R54:1:1101:14110:12727 2:N:0:397
GTGTTGGCTACTGGGGTATCTAATCCTGTTTGCTCCCCACGCTTTCGCATCTCAGCGTCAGTATCTGTCCAGAAGGCCGCCTTCGCCACCGGTATTCCTCCACATCTCTACGCATTTCACCGCTACACGTGGAATTCTACCTTCCTCTACAATACTCCAGATAACCAGTTTTAAGTGCAGTTCCCAGGTTGAGCCCGGGGCTTTCACACCTAACTTAATTATCCGCCTACATGCCCTTTACGCCCAGTCATTCCGATTAACGCTCGCACCCTCCGTTTTACCGCGGCCGCGGGCCGGGAGT
+
C@CCCG8EFGGGGGGGGGGGGGGGGGGGGGGGGGGGGGGGGGGGGGGGGDGGGGGGGFGGGGGGGGGDGGGGGGGGGGGEGGGGGGGGGGGGGGGGGGFFGGGGGGGGGGFECGGGGGGGGEGGGGGFGGECEFGGGGGG8EFGGGGGGGCFGGGFGGGGD?FFGGFGGFGCGDGGFGDFG7FGEFC?3E?CFGGGGGD>AEFFFF>>BFBEEFFF=FAEA/<C==92553?EEF1=;;CC0;9:@?(3>C65)66?DDEF(((,(((-1316891).(.284(((-((,((-7((-1(3-
@M04999:289:000000000-L3R54:1:1101:28716:12733 2:N:0:397
TTTGACTACGAGGGTATCTAATCCTGTTTGCTACCCACGCTTTCGAGCATGAACGTCAGTGTTATCCCAGGAGGCTGCCTTCGCCATCGGTATTCCTCCACATCTCTACGCATTTCACCGCTACACGTGGATTTCTACCTTCCTCTACAATACTCCAGATAACCAGTTTTAAGTGCAATTCCCAGTTTGAGCCCGGGGCTTTCACACCTAACTTAATTATCCGCCCACATGCCCTTTACCCCCAGTCATTCCGATTAACGCTCGCACCCTCCGTATTCCCGCGGCTCCTGTCACGGCTTTT
+
CCC<8CF9F,,C:@F,EEAF,6CAF9EC,,C@,E@F,F@CFC6CFGCC7FEA@CDC66@6C<,<CFF@FGFGE7BB,=<E,C,CF@,,8FF8BFGGF<AF8<FFGGG9F,==FC5F<?F+@CFG=EGGC++,9>EF@E9,@=DFFE8B,@,7AFG8E,9D9AE=9+@=C@E2@CCF?FF8DDCA,6@FGA+@65999+*;9?FFAF5>8)6:A6AFFFF*BE)55-6@(7*8)88(.*9*8?@0((7)1.7)((//29<(6<@,16;9???61:(42)-.47((2((-.).)))-(((-()
@M04999:289:000000000-L3R54:1:1101:11306:12742 2:N:0:397
CTTAGACTACAGGGGTATCTAATCCTGTTTGCTCCCCACGCTTTCGCATCTCAGCGTCAGTATCTGTCCAGAAGGCCGCCTTCGCCACCGGTATTCCTCCACATCTCTACGCATTTCACCGCTACACGTGGAATTCTACCTTCCTCTACAATACTCCAGATAACCAGTTTTAAGTGCAATTCCCAGGTTGAGCCCGGGGCTTTCACACCTAACTTAATTATCCGCCTGCATGCCCTTTACGCCCAGTCATTCCGATTAACGCTCGCACCCTCCGTATTACCGCGGCTGCTGGCACGGAGTT
+
CCCCCGGGGGGGGGGGGGGGGGGGGGGGGGGGGGGGGGGGGGGGGGGGGGGGGGGGGGGGGGGGGGGGGGGGGGGGGGDEGGGGGGGGGGGGGGGGGGGGGGGGGGGGGGGGGGGGGGGGGGGGGGGGGGGGGGGGGGGGGFGGGGGGGGGGGGGGGGGGGGGGGGGGFGGGGGGGFGFGGGGGGGGGGGGGGGGGDGGGFFFFFFFFDDF3BFFF=F6CFEFFDF@BB=4@EEFFFFFFFFFFFFFFFFFFFEFF@DFFFFFF>FF;>BFF?>B?FBFBA?BFF99BFFFBF0>?42064
@M04999:289:000000000-L3R54:1:1101:4952:12745 2:N:0:397
GACTACAGGGGTATCTAATCCTGTTCGCTCCCCACGCTTTCGTCCATCAGCGTCAATCGGTATTTAGTAACCTGCCTTCGCAATCGGGGTTCTGTGTAATATCTATGCATTTCACCGCTACACTACACATTCCAGCTACTTCAATACTATTCAAGATTAACAGTATCAACGGCAGTTCTACAGTTAAGCTGCAGGTTTTCACCGCTGACTTATCAACCCGCCTACGGACCCTTTAAACCCAATAAATCCGGATAACGCTCGCATCCTCCGTATTACCGCGGCTGCTGGCACGGAGTTAGCC
+
CCCCCGGGGGGGGGGGGGGGGGGGGGGGGGGGGGGGGGGGGGGGGGGGGGGGGGGGGGGGGGGGGGGGGGGGGGGGGGGGGGGGGGGGGGGGGGGGGGGGGGGGGGFGGGGGGGGGGGGGGGGGGGGGGGGGGFFGGGGFGGGGGGGGGGGGGGGGGGGGGGGGGGGGGGGGGGGGFGFGGGGGGGGFGGGGGGGCGFGDFFFBFFFFFFFFFFFFFFFAFFFFFFFFFFFF@FFFFFFEFF;@EEEF@@;DFDFFFF7?>FFFF?FFFFFF77AFBBB>>>>><:?080<BF99BB))).
@M04999:289:000000000-L3R54:1:1101:2367:12761 2:N:0:397
ATTTTGACTACCAGGGTATCTAATCCTGTTCGCTCCCCACGCTTTCGTCCATCAGCGTCAATCGGTATTTAGTAACCTGCCTTCGCAATCGGGGTTCTGTGTAATATCTATGCATTTCACCGCTACACTACACATTCCAGCTACTTCAATACTATTCAAGATTAACAGTATCAACGGCAGTTCTACAGTTAAGCTGCAGGTTTTCACCGCTGACTTATCAACCCGCCTACGGACCCTTTAAACCCAATAAATCCGGATAACTCTCGCATCCTCCGTATTACCGCGGCTGCCGGCACGGAGT
+
CCCCCGGGGGGGGGGGGGGGGGGGGGGGGGGGGGGGGGGGGGGGGGGGGGGGGGGGGGGGDGGGGGGGGGGGGGFGGGGGGGGGGGGDGGGGGGGGGGGFGGGGGGGGGGGGGGGGGGGGFGGGGGGGG?FGGGGGGGDGGGGGGGGGGGGGGGGFFGGGGGGGGGFGGGGGGGGGFGEGFDFFFGEGGGCCGGGGGGGGFFFFFFFFFFFBFFFF@FFFABD===A@>F2>=2@>F@EFF3@@?1=@FFCEE@B9?@<EE)77@?FFFF:<<<FF(.4-<AB>6>6;BB?F9(24:>>64
@M04999:289:000000000-L3R54:1:1101:26777:12790 2:N:0:397
GGACTACTGGGGTATCTAATCCTGTTTGCTACCCACGCTTTCGAGCATGAACGTCAGTGTTATCCCAGGAGGCTGCCTTCGCCATCGGTATTCCTCCACATCTCTACGCATTTCACTGCTACACGTGGAATTCTACCTCCCTCTGACACACTCTAGTTAGACAGTTTCAAATGCACGTCCCAAGTTGAGCTCGGGGATTTCACATCTGACTTATCTAACCGTCTGCGCTCGCTTTACGCCCAGTAATTCCGATTAACGCTCGCACCCTACGTATTACCGCGGCTGCTGGCACTTATTTAGC
+
CC@CCGGGGCFGCCGFGC<EEEFEE@FE9FFFCGGGDFFCGF>CFEF@F9<FEFGCFFGGGGFCCGGGG@@:FFGGGGFGGGGDGGGGGGFGGGGCFG88,9EFFGGGGGGGFCGCFGGFACFGGEC7CGGGGGGFEEGGCFGGGCGGGGGGGGCDD;EG89EFGFCF=A3DCGCFFGFGGGD,@EAFGF9@EE6C>D69FFF7+0=FEEBEFFF9A<FC>=DFB6=AB2>@995>EF=8=?F@3<79<4;;13(7;4;?006@>0:?7.(48<B2><16319>>B2:2(()(..).-)).
@M04999:289:000000000-L3R54:1:1101:14263:12792 2:N:0:397
TTACCGACTACCAGGGTATCTAATCCTGTTTGCTCCCCACGCTTTCGCATCTCAGCGTCAGTATCTGTCCAGAAGGCCGCCTTCGCCACCGGTATTCCTCCACATCTCTACGCATTTCACCGCTACACGTGGAATTCTACCTTCCTCTACAATACTCCAGATAACCAGTTTTAAGTGCAATTCCCAGGTTGAGCCCGGGGCTTTCACACCTAACTTAATTATCCGCCTACATGCCCTTTACGCCCAGTCATTCCGATTAACGCTCGCACCCTCCGTATTACCGCGGCTGCTGGCACGGAGT
+
CCCCCGGGGGGGGGGGGGGGGGGGGGGGGGGGGGGGGGGGGGGGGGGGGGGGGGGGGGGGGGGGGGGGGGGGGGGGGGGGGGGGGGGGGGGGGCFGGGGGGGGGGGGGGGGGGGGGGGGGGGGGGGGGGGGGGGGGGGGGGGGGGGGGGGGGGGGGGGGGGGGGGGGGGFAFGGCGFGFGGGGGGGGGGGGGGGGGGGGGFFFFFA9CEFBFFFFFF=FECEFEDDFD<DFEFFFFFFFCEFFBF?<@8EEEEFF;@??AFFFB?>;0>F<B?0((4:?DFB09>>>BFF?B?B:DFF>B4
@M04999:289:000000000-L3R54:1:1101:15266:12810 2:N:0:397
CCGACTACACGGGTATCTAATCCTGTTCGCTCCCCACGCTTTCGTCCATCAGCGTCAATCGGTATTTAGTAACCTGCCTTCGCAATCGGGGTTCTGTGTAATATCTATGCATTTCACCGCTACACTACACATTCCAGCTACTTCAATACTATTCAAGATTAACAGTATCAACGGCAGTTCTACAGTTAAGCTGCAGGTTTTCACCGCTGACTTATCAACCCGCCTACGGACCCTTTAAACCCAATAAATCCGGATAACGCTCGCATCCTCCGTATTACCGCGGCTGCTGGCACGGAGTTAC
+
CCCCCGGGGGGGGGGGGGGGGGGGGGGGGGGGGGGGGGGGGGGGGGGGGGGGGGGGGGGGGGGGGFGGGGGGGGGGGGGGGGGGGGGGGGGGGGGGGGGGGGGGGGGGGGGGGGGGGGGGGGGGGGGGGGGGGGGGGGGGGGGGGGGGGGGGGGGGGGGGGGGGGGGGGGGGGGGGF=DFGGGGGGGGGGGGGGGFGGGFFFFF>B>594BEEFFFFFFFBAFFFFF9@DFFFFFFFF<FFDD083;73?EF9@@?FE,416>B>FFF?FFF((4:)6>29971(-3588?FFB0((-44)
@M04999:289:000000000-L3R54:1:1101:6752:12819 2:N:0:397
GGACTACTGGGGTATCTAATCCTGTTTGCTCCCCACGCTTTCGCATCTCAGCGTCAGTATCTGTCCAGAAGGCCGCCTTCGCCACCGGTATTCCTCCACATCTCTACGCATTTCACCGCTACACGTGGAATTCTACCTTCCTCTACAATACTCCAGATAACCAGTTTTAAGTGCAATTCCCAGGTTGAGCCCGGGGCTTTCACACCTAACTTAATTATCCGCCTACATGCCCTTTACGCCCAGTCATTCCGATTAACGCTCGCACCCTCCGTATTACCGCGGCTGCTGGCACGGAGTTAGC
+
CCCCCGGGGGGGGGGGGGGGGGGGGGGGGGGGGGGGGGGGGGGGGEGGGGGGGGGGGGGGGGGGGGGGGGGGGGGGGGGGGGGGGGGGGGGGGGGGGGGGGGGGGGGGGGGGGGGGGGGGGGGGGGGGGGGGGFFGFGGGGGGGGGGGGGGGGGGGGGGGGGGGGGGFGGGGFGGGFGFGGGGGGGGGGGGGGDGGGGGGFFFFFFFFFFFFFFFFFFFFFFFFFFFFFFFFFFFFFFFEFFFFEEFFFFFFFFDFEF9?BBFFFFBFFF>06?7ABB069;BFFFFFF013(4;;FFFA9
@M04999:289:000000000-L3R54:1:1101:10530:12856 2:N:0:397
AGTAGACTACCGGGGTATCTAATCCTGTTTGCTCCCCACGCTTTCGCATCTCAGCGTCAGTATCTGTCCAGAAGGCCGCCTTCGCCACCGGTATTCCTCCACATCTCTACGCATTTCACCGCTACACGTGGAATTCTACCTTCCTCTACAATACTCCAGATAACCAGTTTTAAGTGCAATTCCCAGGTTGAGCCCGGGGCTTTCACACCTAACTTAATTATCCGCCTACATGCCCTTTACGCCCAGTCATTCCGATTAACGCTCGCACCCTCCGTATTACCGCGGCTGCTGGCACGGCGTT
+
CCCCCGGGGGGGGGGGGGGGGGGGGGGGGGGGGGGGGGGGGGGGGGGGEGGGGGGGGGGGGGGGGGGGGGGGGGGGGGGGGGGGGGGGGGGGGGGGGGGGGGGGGGGGGGGGGGGGGGGGGGGGGGGGGGGGGGGGGGGGGFGGGGGGGGGGGGGFGGGGGGFGFFGGGGGCGFFFFCFGGGGGGGGGGGGGGGGGGGGGFFFFFFFAFFFFFFFFFCFE6<C255<DF=CEFFFFFFFFFFFFFFE@ECFEFF?:1?BFFFB<>;BF91124>FFFF<:989>>B>0::8?<(48>(396
@M04999:289:000000000-L3R54:1:1101:10159:12873 2:N:0:397
GGGACTACCCGGGTATCTAATCCTGTTTGCTACCCACGCTTTCGAGCATGAACGTCAGTGTTATCCCAGGAGGCTGCCTTCGCCATCGGTATTCCTCCACATCTCTACGCATTTCACTGCTACACGTGGAATTCTACCTCCCTCTGACACACTCTAGTTAGACAGTTTCAAATGCACGTCCCAAGTTGAGCTCGGGGATTTCACATCTGACTTATCTAACCGTCTGCGCTCGCTTTACGCCCAGTAATTCCGATTAACGCTCGCACCCTACGTATTACCGCGGCTGCTGGCACGTAGTT
+
CCCCCGGGGGGGGGGGGGGGGGGGGGGGGGGGGGGGGGGGGGGGGGGGGGGGGGGGGGGGGGGGGGGGGGGGGGGGGGGGGGGGGGGGGGFGGGGGGGGGGGGGGGGGGGGGGGGGGGGGGGGGGGGCEDGGGGGGGGGGGGGGGGGGGGGGGGGGGGGGGGGGGGGGGCGGGGGGFGFGGGGGGGGGGGGGFGGGDCGFFFFFFFFFFFFFFFFFEAFEFADFFDFFFFFFFF2@C;28:@F?;CCEFFF@FDFFC<@>FFFFFB;<B?1?FFBFFFA6>029B>BFFBBFF?1:6?A
@M04999:289:000000000-L3R54:1:1101:27649:12899 2:N:0:397
GAAGACTACCGGGGTATCTAATCCTGTTTGCTCCCCACGCTTTCGCATCTCAGCGTCAGTATCTGTCCAGAAGGCCGCCTTCGCCACCGGTATTCCTCCACATCTCTACGCATTTCACCGCTACACGTGGAATTCTATCTTCCTCTACAATACTCCAGATAACCAGTTTTAAGTGCAATTCCCAGGTTGAGCCCGGGGCTTTCACACCTAACTTAATTATCCGCCTACATGCCCTTTACGCCCAGTCATTCCGATTAACGCTCGCACCCTCCGTATTACCGCGGCTGCTGGCACGGAGTT
+
CCCCCGGGGGGGGGGGGGGGGGGGGGGGGGGGGGGGGGGGGGGGGGGGGGGGGGGGGGGGGGGGGGGGGGGGGGGGGDGGGGGGGGGGGGGGGGGGGGGGGGFGGGGGGGGGEFGGGGCEEGGGGGGFGGGGGGGGGGGGGGGGGGGGGGGGGGGGGGGGFGGGGFFFC8DEAEF7FCFFGGGGGGGFGGGGGGGGDGD46FFFFFAEBF=FFFAFFFF?FEFD@DDFFFF;@FE;EFFFD0:?DFFFFFFEF01?FFFF0214>FF>BBF?BB2<7<A9<>FF>966))3((,39>613
@M04999:289:000000000-L3R54:1:1101:18248:12909 2:N:0:397
GTAAGACTACACGGGTATCTAATCCTGTTCGCTCCCCACGCTTTCGTCCATCAGCGTCAATCGGTATTTAGTAACCTGCCTTCGCAATCGGGGTTCTGTGTAATATCTATGCATTTCACCGCTACACTACACATTCCAGCTACTTCAATACATTCAAGATTAACAGTATCAACGGCAGTTCTACAGTTAAGCTGCAGGTTTTCACCGCTGACTTATCAACCCGCCTACGGACCCTGTAAACCCAATAAATCCGAGTAACGCTCGCATCCATCGTATTACCGCGGCTGCTGGCACGGAGTTG
+
-8ABCFFEGGGGG>FFGGGGGGGFGGGDGGGGGGCGGG:FE:BFEFGFGGGGGGGDGGDFACF>BFFGGGGGGFFFFGGFGAFFGEEEGFGGGCFFGGGFEEGCE9EAFGFGGGFFFGG9FEGGGDECEEGC:DFFGDFGFGFCFGFGGGFAF;EGFFGFGGGG3?FGEFGFGG6=5=0=DDFE3<DF:ECF78?F69=7?@;AAA9>85=CEFFA;+BBFAAAFF@==(5::@3(6)1;4377?;).655;1((/5)71(((-9(3(2)--(-.454<4-((,37(()4.2(.4(((,.)
@M04999:289:000000000-L3R54:1:1101:23302:12958 2:N:0:397
GACCTGACTACTAGGGTATCTAATCCTGTTCGCTCCCCACGCTTTCGTCCATCAGCGTCAATCGGTACTTAGTAACCTGCCTTCGCAATCGGGGTTCTGTGTAATATCTATGCATTTCACCGCTACACTACACATTCCAGCTACTTCAATACTATTCAAGATTAACAGTATCAACGGCAGTTCTACAGTTAAGCTGCAGGTTTTCACCGCTGACTTATCAACCCGCCTACGGACCCTTTAAACCCAATAAATCCGGATAACACTCGCATCCTCCGTATTACCGCGGCTGCTGGCACGGAGT
+
CCCCCGGGGGGGGGGGGGGGGGGGGGGGGGGGGGGGGGGGGGGGGGGGGGGGGGGGGGGGGGGGGGGGGGGGGGGGGGGGGGGGGGGGGGGGGGGGGGGGGGGGGGGGGGGGGGGGGGGGGGGGGGGGGGGGGGGGGGGFGGGGGGGGGGGGGGGGGGGGGGFGFFGGGGGGGGGGEGFGGGGGGGGGGGGGGGGGGGGGFFFFFFFFFFFFFFFFFFFFFFFFFFFFFFFD@FFFFFFFFFFFFD;@FEFFFFFB;;D@EEFFFF@6?B:?FFFF??FFFF?>>0999:D:??FB<9,1-
@M04999:289:000000000-L3R54:1:1101:8168:12958 2:N:0:397
GGGTGGACTACTAGGGTATCTAATCTTGTTTGCTCCGCACGCGTTCGCATCTCAGCGTCAGTATCTGGCCAGAAGGCCGCCTTCGCCACCGGTATCCCTCCATATCTCTACGCATTTCACCGCTACACGTGGAATTCTACCTTTCTCTACAATACTCCAGATAACTAGTTGTAAGTGTAATTCCCTGGTTGAGCCCGGGTCTTTCACACCTAACTTAATTATCTGCCTACATGCCCTTTACGCCCAGTCATTCCGATTAACGCTCGCACCCTCCGTATTACCGCGGCTGCGGGCACGGAGT
+
8A@,6:C<,@C,;66,EFD<,EE<,,CFCF,CF,;F,B+66F+++8@:@F:,,<C,@FF::F9EGGA6,9CFC@F<F<CGC,4:?F?@=?=+++A,C=54=E,5CB;5,C,A+6@4,5=,4=>+84,ACEF77,36EFDGGG,,3@:@:A,2,7=D9,@===E@B+2,,6,@;,?79D7+?;=@,,@::2*,@F,99**/:?49=B+=>DD=E4AFEAA<B4?*1>*88@=:/))/6;)@>8867,(6=A?5))63(,,)9<62<9B;>2:?1((((((--.-11((,4<((3(408(76(
@M04999:289:000000000-L3R54:1:1101:13116:12963 2:N:0:397
TATGACTACCAGGGTATCTAATCCTGTTTGCTCCCCACGCTTTCGCATCTCAGCGTCAGTATCTGTCCAGAAGGCCGCCTTCGCCACCGGTATTCCTCCACATCTCTACGCATTTCACCGCTACACGTGGAATTCTACCTTCCTCTACAATACTCCAGATAACCAGTTTTAAGTGCAATTCCCAGGTTGAGCCCGGGGCTTTCACACCTAACTTAATTATCCGCCTACATGCCCTTTACGCCCAGTCATTCCGATTAACGCTCGCACCCTCCGTATTACCGCGGCTGCTGGCACGGAGTTT
+
CCCCCGGGGGGGGGGGGGGGGGGGGGGGGGGGGGGGGGGGGGGGGGGGGGGGGGGGGGGGGGGGGGGGGGGGGGGGGGDGGGGGGGGFGGGGGGGGGGGGGGGGGGGGGGGGGEGGGGGGGGGGGGGGGGDGGGGGGGGGGGGGGGGGGGGGGGGGGGGGGGGGGGGGGGGGGGFCFGFGGGGGGGGGFFEGGGGCGGGGFFFFFFFFFEBFFAFFABFFFEFDDD>DBCC3>BE;@EFFFFFFFFE9CEFFF@FFFFFFFFFF9BB>?FFFFF?B:A<BFFF>;B>FBFB::<?F(,21)
@M04999:289:000000000-L3R54:1:1101:2801:12975 2:N:0:397
TTGACTACTAGGGTATCTAATCCTGTTTGCTACCCACGCTTTCGAGCATGAACGTCAGTGTTATCCCAGGAGGCTGCCTTCGCCATCGGGATTCTTCTACATCTCTACGCATTTCACTGCTACACGTGGAATTCTACCTCCCTCTGACACACTCTAGTTAGACAGTTTCAAATGCACGTCCCCAGTTGAGCTCGGGGATTTCACATCTGACTTATCTAACCGTCTGCGCTCGCTTTACGCCCCGTAATTCCGATTAACGCTCGCACCCTACGTATTACCGCGGCGCCTGTCACGTAGTTAT
+
-@@@AE,CFFA@FGGGGF9,CE<CCFGGFAF966FFGC+FBFFC<FGGEA,6@<:C:FEFGGG<@E<ED,,BCECFFEE9?<CCF:8@,+:FFG,5C,,CEGFFGG,9FFDFCFCEFFAE9=AEG=4A+?FE8DF;ED,E8?@FEF8,@DCE?FGCEDCF8DE=4=CFGCD=D88D9=0==C+@3=DE8@C9A>GG>6:6@1<CF7FF;AAC;+1=;+?A>>)/-565>@A=@?5@44>D>B(.6;@;3)//427<CE<B<;9039B?:(33(.48:4A03904((,(4-).61((.8)-)
@M04999:289:000000000-L3R54:1:1101:29403:13020 2:N:0:397
GCACGGACTACTCGGGTATCTAATCCTGTTTGCTCCCCACGCTTTCGCATCTCAGCGTCAGTATCTGTCCAGAAGGCCGCCTTCGCCACCGGTATTCCTCCACATCTCTACGCATTTCACCGCTACACGTGGAATTCTACCTTCCTCTACAATACTCCAGATAACCAGTTTTAAGTGCAATTCCCAGGTTGAGCCCGGGGCTTTCACACCTAACTTAATTATCCGCCTACATGCCCTTTACGCCCAGTCATTCCGATTAACGCTCGCACCCTCCGTATTACCGCGGCTGCTGGCACGGAGT
+
CCCCCGGGGGGGGGGGGGGGGGGGGGGGGGGGGGGGGGGGGGGGGFGGGGGGGGGGGGGGGGGGGGGGGGGGGGGGGGGGGGGGGGEGGGGGGGGGGGGGGGGGGGGGGGGGGGGGGGGGGGGGGGGGGGGDGGGGGGGGGGGGGGGGGGGGGGGGGGGGGGCDGFGGGGGGGGGGFGFGGGGFFFGGGGGGGGGGG>C4@DFFFFFFFFDEEFFFFFFFFEFF@FF26@@FCF33(65ACFD;>;3@EFFEFFF@F?BD<<BFB7;0>6?:FF04<?FFFF?BFF021?2)(4<DB0124
@M04999:289:000000000-L3R54:1:1101:7515:13033 2:N:0:397
ACTGGGACTACACGGGTATCTAATCCTGTTCGCTCCCCACGCTTTCGTCCATCAGCGTCAATCGGTATTTAGTAACCTGCCTTCGCAATCAGGGTTCTGTGTAATATCTATGCATTTCACCGCTACACTACACATTCCAGCTACTTCAATACTATTCAAGATTAACAGTATCAACGGCAGTTCTACAGTTAAGCTGCAGGTTTTCACCGCTGACTTATCAACCCGCCTACGGACCCTTTAAACCCAATAAATCCGGATAACGCTCGCATCCTCCGTATTACCGCGGCTGCTGGCACTGAGT
+
CCCCCGGGGGGGGGGGGGGFGGGGGGGGGGGGGGGGGGGGGGGGGGGGGGGGGGGGGGGGGGGGGGGGGGGGGGGGGGGGGGGGGGGGGGGGGGGGGGGGGGGGGGGGGGGGGGGGGGGGGGGGGGGGGGFFFGGGGGGGGGGGGFGGGGGGGGGGGGGGGGGGGGFGGGGGGGGGFGFGGGGGGGGGGGGGGGGGFG6CAFFFFFFF9ABFFFFFFFFFFFFAFBFFADFFFFFFFFBFFEFFFF@F;@FFF1>@DF;EE0:<@BF9:>7<7?>B?:226>?099>>>BB:>6()(5)56
@M04999:289:000000000-L3R54:1:1101:18952:13048 2:N:0:397
AGGGACTACTGGGGTATCTAATCCTGTTCGCTCCCCACGCTTTCGTCCATCAGCGTCAATCGGTATTTAGTAACCTGCCTTCGCAATCGGGGTTCTGTGTAATATCTATGCATTTCACCGCTACACTACACATTCCAGCTACTTCAATACTATTCAAGATTAACAGTATCAACGGCAGTTCTACAGTTAAGCTGCAGGTTTTCACCGCTGACTTATCAACCCGCCTACGGACCCTTTAAACCCAATAAATCCGGATAACGCTCGCATCCTCCGTATTACCGCGGCTGCTGGCACGGAGTT
+
CCCCCGGGGGGGGGGGGGGGGGGGGGGGGGGGGGGGGGGGGGGGGGGGGGGGGGGGGGGGGGGGGGGGGGGGGGGGGGGGGGGGGGGGGGGGGGGGGGGGGGGFGGGGGGGGGGGGGGGGGGGGGGGGGGGGGGGGGGGGGGGGGGGGGGGGGCFGGGGGGGGGGGGGGGGGGGDGFGFGGGGGGGGGGGGGGGGGGGGGFFFFFFEFFFFFFFFF=FFFFAFFFF?D??DFFFFF=EEFFDFDFDFEF3?EFFF;;EE<@DFFFFFFF<7?>FF1>2<FFF0>>>>FFF>?2<8,3(4?
@M04999:289:000000000-L3R54:1:1101:2721:13052 2:N:0:397
GACTACTGGGGGTATCTAATCCTGTTTGCTCCCCACGCTTTCGCATCTCAGCGTCAGTATCTGTCCAGAAGGCCGCCTTCGCCACCGGTATTCCTCCACATCTCTACGCATTTCATCGCTACACGTGGAATTCTACCTTCCTCTACAATACTCCAGATAACCAGTTTTAAGTGCAATTCCCAGGTTGAGCCCGGGGCTTTCACACCTAACTTAATTATCCGCCTACATGCCCTTTACGCCCAGTCATTCCGATTAACGCTCGCACCCTCCGTATTACCTCGGCTGCTGGCACGGAGTTCGC
+
CCCCCGGGGGGGGGGGGGGGGGGGGGGGGGGGGGGGGGGGGGGGGGGGGGGGGGGGGGGGGGGFFFGGGGGGFGGGGGGGGGGGGGGGGDGGGGGGGFGGFGGGGGGGGGGGGGGGGGGGGGGGGGGGGGGGGGGGEGGGGGGGGGGGGGGGGGGFDFCFGGGGFGGGGGGGGGGGFGFGGGG6DF@6DFGGGEEGGGGGFFFFFFFFFFFFE8F@CFFCBBFF?>EC?E;;E;;<C??DF0=4@AF<<E@0(6;42(2:1;FBFFF(2?622:B>AA9-(-86B6045:(.-(-(4343(
@M04999:289:000000000-L3R54:1:1101:28314:13088 2:N:0:397
GGTGGACTACCGGGGTATTTAATCCTGTTCGCTCCCCACGCTTTCGTCCATCAGCGTCAATCGGTATTTAGTAACCTGCCTTCGCAATCGGGGTTCTGTGTAATATCTATGCATTTCACCGCTACACTACACATTCCAGCTACTTCAATACTATTCAAGATCAACAGTATCAACGGCAGTTCTACAGTTAAGCTGCAGGTTTTCACCGCTGACTTATCAACCCGCCTACGGACCCTTTAACCCCAATAACTCCGGATAACGCTCGCATCCTCCGTATTACCGCGGCTGCTGGCACGGAGTT
+
CCCCCGGGGFGGGGGGGCFFGGGGGGGGGDGGEGGFEFGEGGGGGFFGGGGGGGGDCEGGGGGCBFGGGGEGGGEFGG@GFGGGGG7CFGDGD>FGGGGFGGGGCEFCFCCGAEEFGEDAFGGGG?EGGGGGFFFGGGGGFGG?AF8FGGGGDFFGD:FGG,@DGDGCFGE:FG>EE85:CF7FGCFFG;EEGCFGGGCFAFFFFAFF2)75BA>FEFCFFFFBFFF?@=@<FFD@;;CF)7;<DF@);.3>5;9;?:FF:9(469(49:?<?>2((5<BB?F14(-624:::77<01((.
@M04999:289:000000000-L3R54:1:1101:11687:13103 2:N:0:397
CTGGACTACTAGGGTATCTAATCCTGTTTGCTACCCACGCTTTCGAGCATGAACGTCAGTGTTATCCCAGGAGGCTGCCTTCGCCATCGGTATTCCTCCACATCTCTACGCATTTCACTGCTACACGTGGAATTCTACCTCCCTCTGACACACTCTAGTTAGACAGTTTCAAATGCACGTCCCAAGTTGAGCTCGGGGATTTCACATCTGACTTATCTAACCGTCTGCGCTCGCTTTACGCCCAGTAATTCCGATTAACGCTCGCACCCTACGTATTACCGCGGCTGCTGGCACGTAGTTT
+
CCCCCGGGGGGGGGGGGGGGGGGGGGGGGGGGGGGGGGGGGGGGGGGGGGGGGGGGGGGGGGGGGGGGGGGGGGGGGG?FGGGGGGGGGGGGGGGGGGGGGGGGGGGGGGGGGGGGGGGGGGGGGGGGGGGGGGGGGGGGGGGGGGGGGGGGGGGGGFDFGGGGGGGGGGGGGGGGFGFGGGGGGGGGGGGGFGGGCGDGFFFFFFFFFFFFFFFFEFFFFDFFFFFFFFFFF@DFFCFFF9@?7EFFF?6?=@FFFFF;6;DF@@F16?:?FFF<?A<96(16(,3???7((.,(.4(6)
@M04999:289:000000000-L3R54:1:1101:16667:13121 2:N:0:397
GACTACCAGGGTATCTAATCCTGTTTGCTCCCCACGCTTTCGCATCTCAGCGTCAGTATCTGTCCAGAAGGCCGCCTTCGCCACCGGTATTCCTCCACATCTCTACGCATTTCACCGCTACACGTGGAATTCTACCTTCCTCTACAATACTCCAGATAACCAGTTATAAGTGCAATTCCCAGGTTGAGCCCGGGGCTTTCACACCTAACTTAATTATCCGCCTACATGCCCTTTACGCCCAGTCATTCCGATTAACGCTCGCACCCTCCGTATTACCGCGGCTGCTGGCACGGAGTTAGCC
+
CCCCCGGGGGGGGGGGGGGGGGGGGGGGGGGGGGGGGGGGGGGGGGGGGGGGGGGGGGGGGGGGGGGGGGGGGGGGGGGGGGGGGGGGGGGGGGGGGGGGGGGGGGGGGGGGGGGGGGGGGGGGGGGGGGGGGGGGGGGGGGGGGGGGGGGGGGGGGGGGGGGGGGGGGGCGGGGGFGFGGGFGGGGGGGGGGGGGGGGGFAAFFFFFFFFEFFFFEFF=FFFFFFF4B==EFFEE0?@EF;344576C=6DDFFFD@;?06>6>BBFFFFFF?FFF:B>BFFFB?>42<F(9;(::<AF?
@M04999:289:000000000-L3R54:1:1101:11636:13124 2:N:0:397
GTCGACTACCCGGGTATCTAATCCTGTTTGCTCCCCACGCTTTCGCATCTCAGCGTCAGTATCTGTCCAGAAGGCCGCCTTCGCCACCGGTATTCCTCCACATCTCTACGCATTTCACCGCTACACGTGGAATTCTACCTTCCTCTACAATACTCCAGATAACCAGTTTTAAGTGCAATTCCCAGGTTGAGCCCGGGGCTTTCACACCTAACTTAATTATCCGCCTACATGCCCTTTACGCCCAGTCATTCCGATTAACGCTCGCACCCTCCTTATTACCGCGGCTGCTGGCACGTAGTTC
+
C<CCCGGGGGGGGGGGGGGGGGGGGGGGGGGGGGGGGGGGGGGGGGGCFGGGGGGGGGGGGGGGGGGGGGGGGGGGDC7FFGGGGGGFGGG>FGGGGGGGGGGGGGGGGGGGCFGGGGGGGGGGGGGGGGGGGDFGGGGGGGGGGGGGGDGDGGGGFG8FDGGGGGEGGGGFGFFGFFFGGGGGFGGGGGGGGGGCD*CDFFFFFFFFFF@FFFFFFFFFFFFF?=?D;E?@@@EFF<CBF010=@E;C<E<@;78?4<F61?>>09;031:()).:44419>0(--:?>:0()4,(.84)
@M04999:289:000000000-L3R54:1:1101:13517:13188 2:N:0:397
AACTGACTACAGGGGTATCTAATCCTGTTTGCTACCCACGCTTTCGAGCATGAACGTCAGTGTTATCCCAGGAGGCTGCCTTCGCCATCGGTATTCCTCCACATCTCTACGCATTTCACTGCTACACGTGGAATTCTACCTCCCTCTGACACACTCTAGTTAGACAGTTTCAAATGCACGTCCCAAGTTGAGCTCGGGGATTTCACATCTGACTTATCTAACCGTCTGCGCTCGCTTTACGCCCAGTAATTCCGATTAACGCTCGCACCCTACGTATTACCTCGGCTGCTGGCACGGAGTT
+
CCCCCGGGGGGGGGGGGGGGGGGGGGGGGGGGGGGGGGGGGGGGGGGGGGGGGGGGGGGGGGGGGGGGGGGGGGGGGGGGGGGGGGGGGGGGGGGGGGGGGGGGGGGGGGGGGGGGGGGGGGGGGGGGGGGGGGGGGGGGGGGGGGGGFGGGGGFGGGGGGGGFGGGGGGGGGDFDFGFGGGGGGGGGGGGGGGGGGGGGAFFFFFFFFECEFFFFFFFFFFDAADFDFFF>@BBFFF=FFFFB;@@C?EEFFFF@@FFC@FDFBF>B6?F0?61<6:A>))430::61>D4<0?<390::
@M04999:289:000000000-L3R54:1:1101:17198:13196 2:N:0:397
GACTACCCGGGTATCTAATCCTGTTTGCTCCCCACGCTTTCGCATCTCAGCGTCAGTATCTGTCCAGAAGGCCGCCTTCGCCACCGGTATTCCTCCACATCTCTACGCATTTCACCGCTACACGTGGAATTCTACCTTCCTCTACAATACTCCAGATAACCAGTTTTAAGTGCAATTCCCAGGTTGAGCCCGGGGCTTTCACACCTAACTTAATTATCCGCCTACATGCCCTTTACGCCCAGTCATTCCGATTAACGCTCGCACCCTCCGTATTACCGCGGCTGCTTGCACGGAGTTAGCC
+
CCCCCGGGGGGGGGGGGGGGGGGGGGGGGGGGGGGGDGGGGGGGGGGGGGGGGGGGGGGGGGGGGGGGGGGGGGGGGGGGGEGGGGGGGGGGGGGGGGGGGGGGGGGGGGGGGGGGGGGGGGGGGGGGGGGGGGGGGGGGGGGGGGGGGGGGGGGGGGGGGGGGGGGGGGGGGACFFGFGGGGGGGEGGGGGEEGDGGGGFFFFFFFFFEEBCFFFFFFFF?@9@FFFF3@F@@FC3<0>;@FEFFFFFF@FFF?CFFBF>BFF9????BF0<><BF?BF(9B963.5:)5:;99BF2<22
@M04999:289:000000000-L3R54:1:1101:17397:13197 2:N:0:397
CTTGACTACTAGGGTATCTAATCCTGTTTGCTCCCCACGCTTTCGCATCCCATCGTCAGTACCTGTCCAGAAGGCCGCCTTCGCCACCGGTTTTCCTCCACATCTCTACGCATTTCACCGCTCCACGTGGAATTCTACCTTCTTCTACACTACTCCAGATCACCATTTTTAAGTCCAACTCCCAGTTTGAGCCCGGGTCTTTCACATCTATCTTAATAATCCCCCTACATCCCCTTTACGCCCAGACATTCGGTTTAACTCTCGCACCCTCCGTATTACCGCGGCTGCGGCCACGGATTTG
+
@C8@,,<,,,6CFD<C,66C,,CC@@FGF,,;EGG@,6++@C@,,86,+,;<,;66;,,CF,,,,6CC9CFFG<F84C+@4,,48,86@6@+B,C,,C,B<,59,,9A;,44CFC??F,++8+84449E+@,C4E;,6,@,@,3,3,,3,3,,3@3836=,,@,3+@D8=ED92+,46*68?68,5,,@,+44+@***0;++?+<1+*17**1+4=A1+*+*)052(7>C*:--73)*9)64.(/(3(.).)((/(/)1./)=?D1;-2(3:1,,,()6A?BB(4(4((4,4(3(((,(.-
@M04999:289:000000000-L3R54:1:1101:23663:13233 2:N:0:397
AAGACTACCGGGGTATCTAATCCTGTTCGCTCCCCACGCTTTCGTCCATCAGCGTCAATCGGTATTTAGTAACCTGCCTTCGCAATCGGGGTTCTGTGTAATATCTATGCATTTCACCGCTACACTACACATTCCAGCTACTTCAATACTATTCAAGATTAACAGTATCAACGGCAGTTCTACAGTTAAGCTGCAGGTTTTCACCGCTGACTTATCAACCCGCCTACGGACCCTTTAAACCCAATAAATCCGGATAACGCTCGCATCCTCCGTATTACCGCGGCTGCTGGCACGGAGTT
+
CCCCCGGGGGGGGGGGGGGGGGGGGGGGGGGGGGGGGGGGGGGGGGGEGGGGGDGGGGGGGGGGGGGGGGGGGGGGGGGGGGGGCEGGGGGGGGGGGGGGGGGGGFGGGGFGGGGGGFGGGGGGGGGGGGGGGGGGGGGGGDFGGFCGGFGGGGGGGGGGGGGGGGGGGGGGGGGDFGFGGGGGBAFGGGGGGGGGGGFGFFFFF>BD29@E<BFFFFFBBFFFDFFF@FFFFFFFFEEFFFF;;3@<EC@B9(6;E<?BB?069?>?F<:9:?<?):<:09>B6>?FF0:72666>??
@M04999:289:000000000-L3R54:1:1101:23738:13242 2:N:0:397
CGCGCGACTACCCGGGTATCTAATCCTGTTTGCTACCCACGCTTTCGAGCATGAACGTCAGTGTTATCCCAGGAGGCTGCCTTCGCCATCGGTATTCCTCCACATCTCTACGCATTTCACTGCTACACGTGGAATTCTACCTCCCTCTGACACACTCTAGTTAGACAGTTTCAAATGCACGTCCCAAGTTGAGCTCGGGGATTTCACATCTGACTTATCTAACCGTCTGCGCTCGCTTTACGCCCAGTAATTCCGATTAACGCTCGCACCCTACGTATTACCGCGGCTGCTGGCACGTAGT
+
CCCCCGGGGGGF8FGGGGGGGGGGGGGGGGGFGGFGFGGGGGGGGGGGGGGGGGGGGGGFGGGGEEFFFFFGGGGGGGGDFGGGGGGGGGGGF=FFGGFFGGGGGGGGFGGGGGGGGGGGGGGGGGGGGGGGDFGGGGGGCGCEGGGGGCCFGGGGGGGGAEGGGGGFDDDFFGGGFGFGGGFE>DGGFC;EFFFGGGDGDEFFFFFFFEEFEFBFFFFECEE>@@FFFE>BB@6:73;FC;DB>@<E<EFECC@(31,6A6(:?BFBFF<1:?:?DFFBAB:96012(8>:?B(5,::1-
@M04999:289:000000000-L3R54:1:1101:11490:13244 2:N:0:397
AGAGAGACTACAAGGGTATCTAATCCTGTTCGCTACCCATGCTTTCGAACCTCAGCGTCAGTTACAGACCAGAGAGCCGCCTTCGCCACTGGTGTTCTTCCATATATCTACGCATTCCACCGCTACACATGGAGTTCCACTCTCCTCTTCTGCACTCAAGAAAAACAGTTTCAGCTGCACTTCCCCGGTTAAGCCGAGGGCTTTCACAGCTGACTTGTTCTCCCGCCTGCGTTCGCTTTACGCCCAATAAATCCGGACAACGCTTGCCACCTACGTATTACCGCGGCTGCTGGCACGTAGT
+
CCCCCGGGGGGGGGGGGGGGGGGGGGGGGGGGGGGGGGGGGGGGGGGGGGGGGGGGGGGGGGGGGGGGGGGGGGGGGGDGGGGGGGGGGGGGGGGGGGGGGGGGGCFGGGGGGGGGGGGGGGGGGGGGGGGGGGGGGGGGGGGGGGGGGGGGGGGGGGGGGGGGGGGGGGGGGGGGFGFGGGGGGGGGGGGGGGGGGGGGFFFFFFFFFFFFFFFFFFFEFFFF>>@@BFFFFD;BF6?FEFFFFF?FFFFEF@99?BBFFFFFFFFFFFFFFFFF>D?A<B?B>>0031?000(41?F1-
@M04999:289:000000000-L3R54:1:1101:20483:13284 2:N:0:397
TTGACTACTGGGGTATCTAATCCTGTTTGCTCCCCACGCTTTCGCATCTCAGCGTCAGTATCTGTCCAGAAGGCCGCCTTCGCCACCGGTATTCCTCCACATCTCTACGCATTTCACCGCTACACGTGGAATTCTACCTTCCTCTACAATACTCCAGATAACCAGTTTTAAGTGCAATTCCCAGGTTGAGCCCGGGGCTTTCACACCTAACTTAATTATCCGCCTACATGCCCTTTACGCCCAGTCATTCCGATTAACGCTCGCACCCTCCGTATTACCGCGGCTGCTGGCACGGAGTT
+
CCCCCGGGGGGGGGGGGGGGGGGGGGGGGGGGGGGGGGGGGGGGGGGGGGGGGGGGGGGGGGGGGGGGGGGGGGGGGGGGGGGGGGGGGGGGGGGGGGGGGGGGGGGGGGGGGGGGGGGGGGGGGGG8FGGGGGGGGGGGGGGGGGGGGGGGGGGGGGGGGGGGGGGGGGGGGGGGFGFGGFGGGGGGGGGGGGGGGGGGFFFFFFFFFFFFFFFFFFFFFFFFFFFFFFFFFFFFFFFFFFFD@FFFFFFFFFFDFEF;?FFFB>F?F<B>3123AADB19BFF>?D7>?:>?>96:B
@M04999:289:000000000-L3R54:1:1101:14249:13290 2:N:0:397
GAGACTACCCGGGTATCTAATCCTGTTCGCTACCCATGCTTTCGAACCTCAGCGTCAGTTACAGACCAGAGAGCCGCCTTCGCCACTGGTGTTCTTCCATATATCTACGCATTCCACCGCTACACATGGAGTTCCACTCTCCTCTTCTGCACTCAAGAAAAACAGTTTCAGCTGCACTTCCCCGGTTAAGCCGAGGGCTTTCACAGCTGACTTGTTCTCCCGCCTGCGTTCGCCTTACGCCCAATAAATCCGGACAACGCTTGCCACCTACGTATTACCGCGGCTGCTGGCACGTAGTT
+
CCCCCGGGGGGGGGGGGGGGGGGGGGGGGGGGGGGGGGGGGGGGGEFFFGGGGGGGGGGGGGGGGGGGGGGGGGGGGGGGGGGGGGGGGGGGGFGFGGGGGGGGGGGGGGGGGGGGGGGGGGGGGGGGGGGGGGGGGGGGGGGGGGGGGGGGGGGGGGGGGGGGGGGGGGGGDGFGFGFGGGGGGGGGGFGGGGG>>DGGFFFFFFFFFFFFEFFFFFFFFFFB2B?9DDFFFFFF<EDFF9;;3=EAAAF>FFB;68>FF??B7AB:<7?:4?A7AA)29;>1(,(:B5:??B:24<9
@M04999:289:000000000-L3R54:1:1101:6660:13301 2:N:0:397
TAGAGACTACAGGGGTATCTAATCCTGTTCGCTCCCCACGCTTTCGTCCATCAGCGTCAATCGGTATTTAGTAACCTGCCTTCGCAATCGGGGTTCTGTGTAATATCTATGCATTTCACCGCTACACTACACATTCCAGCTACTTCAATACTATTCAAGATTAACAGTATCAACGGCAGTTCTACAGTTAAGCTGCAGGTTTTCACCGCTGACTTATCAACCCGCCTACGGACCCTTTAAACCCAATAAATCCGGATAACGCTCGCATCCTCCGTATTACCGCGGCTGCTGGCACGTATTT
+
CCCCCEGFCGGGGGGGGGFFCEEFGFGGGDF7CGGGEGGGGGEDGGGGGGGGGCGGGGGGGGGCFGGFGCEFGFEFEFF8FEFGGECCFGGGGFGGGGGGGGEFG9;EEGGGGGGGGGGGCEGGGGFGGGGGGGGGGEFGFGGFGGFDFGGGFGGGGGGGCGFF=DDFCDFFFGGDE6?DCGFGD=ECEGGECFEGF6CFACFCF9A58>A=@FFFFFFFFD>92>9=@(52@B=BD@3A>A@<;?@4=7CEEFFFFF<@<BFB;FF:9:?411:?7:BF)(2,70(485321(5:(()(.
@M04999:289:000000000-L3R54:1:1101:16897:13325 2:N:0:397
TTCGACTACCCGGGTATCTAATCCTGTTCGCTCCCCACGCTTTCGTCCATCAGCGTCAATCGGTATTTAGTAACCTGCCTTCGCAATCGGGGTCCTGTGTAATATCTATGCATTTCACCGCTACACTACACATTCCAGCTACTTCAATACTATTCAAGATTAACAGTATCAACGGCAGTTCTACAGTTAAGCTGCAGGTTTTCACCGCTGACTTATCAACCCGCCTACGGACCCTTTAAACCCAATAAATCCGGATAACGCTCGCATCCTCCGTATTACCGCGGCTGCTGGCACGGAGTT
+
CCCCCGGGGGGGGGGGGGGGGGGGGGGGGGGGGGGGGGGGGGGGGGGGGGGGGGGGGGGGGGGGGGGGGGGGGGGGGGGGGGGGGGGGGGGGGGGGGGGGGGGFGGGGGGGGGGGGGGGGGGGGGGGGGGGGGGGGGGGGFGGGGGGGCGGGGGGGGGGGGCFGFDGGGGGGGGGGFGFGGGGGGGGGGGGGGGGGGFFFFFFFFFFFFFFFFFFFFFFFFFFFFFFFF2>B@FFFFFFFFFFF;D8A3?EE;>D@DFEFF?FFF>BFF?DB04::7<A2:66;69BBF::::>F09BFF
@M04999:289:000000000-L3R54:1:1101:1899:13327 2:N:0:397
GGGACTACAGGGGTATCTAATCCTGTTTGCTACCCACGCTTTCGAGCATGAACGTCAGTGTTATCCCGGGAGGCTGCCTTCGCCATCGGTATTCCTCCACATCTCTACGCATTTCACTGCTACACGTGGAATTCTACCTCCCTCTGACACACTCTAGTTAGACAGTTTCAAATGCACGTCCCAAGTTGAGCTCGGGGATTTCACATCTGACTTATCTAACCGTCTGCGCTCGCTTTACGCCCAGTAATTCCTATTAACGCTCGCTCCCTACGTATTACCGCGTCTGCTGGCACGTAGTTAT
+
CCCCCGFGGGFGGGGGGGGGGGCFGGGGGGGGFDGGGGGGEGG@CFGGGFFFGGGGGGGGGGGEFGGGECCEEEGGEGGGGDGEGGG:76EEGGFGGGGGGC@FFGGGGGDDDFGGGGGGGGGGGGGGDGDEFGGGGGGEFGGGFE,79DFGFGGFCFFCFAFGGDGGGGGGGGGGF60@CDC8DDGG8<@2A6CCD7?DFE6BFFFFFFF@EFFFFFFF4=4@D5A2@F9@BFFFCC1DFF;(66679C?)/)9)7<;0(36((.1-28?02)6:D<9,,342:(6).:1.,42.4444)
@M04999:289:000000000-L3R54:1:1101:8213:13339 2:N:0:397
TCGACTACCGGGGTATCTAATCCTGTTTGCTACCCACGCTTTCGAGCATGAACGTCAGTGTTATCCCAGGAGGCTGCCTTCGCCATCGGTATTCCTCCACATCTCTACGCATTTCACTGCTACACGTGGAATTCTACCTCCCTCTGACACACTCTAGTTAGACAGTTTCAAATGCACGTCCCAAGTTGAGCTCGGGGATTTCACATCTGACTTATCTAACCGTCTGCGCTCGCTTTACGCCCAGTAATTCCGATTAACGCTCGCACCCTACGTATTACCGCGGCTGCTGGCACGTAGTT
+
CCCCCGGGGGGGGGGGGGGGGGGGGGGGGGGGGGGGGGGGEFGGGGGGGGGGGGGGGGGGGGGGGGGGGGGGGGGGGGGGGGGGGGGGGGGGGGGGGGGGGGGGGGGGGGGGGGGGGGGGGGGGGGGGGGGGGGGGGGGGGGGGGGGGGGGGGGGFGGGGGGGGGGGGGGGGGGGGFGFFDGFGGGGGGGGGGGGGG>CFFFFFFFFFFFEEFFFFFFFFFFFFBBEFFFFFFFFFFFDF@F;?ECFFFF?(81<@?EDFF<99>>>?F?F6:26?FFB:0,(9>B1:?(4(3:3(469
@M04999:289:000000000-L3R54:1:1101:11614:13347 2:N:0:397
GTGACTACCCGGGTATCTAATCCTGTTTGCTCCCCACGCTTTCGCATCTCAGCGTCAGTATCTGTCCAGAAGGCCGCCTTCGCCACCGGTATTCCTCCACATCTCTACGCATTTCACCGCTACACGTGGAATTCTACCTTCCTCTACAATACTCCAGATAACCAGTTTTAAGTGCAATTCCCAGGTTGAGCCCGGGGCTTTCACACCTAACTTAATTATCCGCCTACATGCCCTTTACGCCCAGTCATTCCGATTAACGCTCGCACCCTCCGTATTACCGCGGCTGCTGGCACGGAGTT
+
CCCCCGGGGGGGGGGGGGGGGGGGGGGGGGGGGGGGGGGGGGGGGE@FGGGGGGGGGGGGGGGGGGGGGGGGGGGGGGGGGGGEGGGGGGDGGGGGGGGGGGGGGGGGGGGGGGGGGGGGGGGGGGGGGGGGGGGGGGGGGGGGGFGFEGGGGGGFGGGFGGGGGGGGGGGGFGGGFGDGDGGGGGGGGGGGGGGGGDDGFFFFFFEFFFFEFFFFFFFFCDFFFDFFE?@E@FFFCE?FBF;@FFFEEFFE?F@FFB<BFFFF0;9?BFFF?(18>AA?;9;FB>FFF:BF76>>9B?
@M04999:289:000000000-L3R54:1:1101:25645:13364 2:N:0:397
TGACTACCGGGGTATCTAATCCTGTTTGCTACCCACGCTTTCGAGCATGAACGTCAGTGTTATCCCAGGAGGCTGCCTTCGCCATCGGTATTCCTCCACATCTCTACGCATTTCACTGCTACACGTGGAATTCTACCTCCCTCTGACACACTCTAGTTAGACAGTTTCAAATGCACGTCCCAAGTTGAGCTCGGGGATTTCACATCTGACTTATCTAACCGTCTGCGCTCGTTTTACGCCCAGTAATTCCGATTAACGCTCGCACCCTACGTATTACCGCGGCTGCTGGCACGTAGTTAGC
+
CCCCCGGGC@F+@C@FFGAC@FC<CECE9FEEC<CFDGG@DF7C<F@FGFEFEFDFGGGGGGGEFGGGCDEC7FECDGEGGGDGGGDFFFFGGGGGGFCFAEEGFGFFGGE@FCEFFC:FFDEFFFGCC=FF=E;E>DFCEG?FF8D98@E?FGC,EFD8===EDFCC3@=,,@D=?FFD+A6,EE=FF?32@@60;*9;F9BFFF>8=E879CFFFFFB?<ABBE=@9=@>99@*.:@311:E<CE3?4=DF;;9<<1170(46;?((,185432<>B111,19??0??FFF?:?3<926
@M04999:289:000000000-L3R54:1:1101:11987:13367 2:N:0:397
GGTGGACTACCCGGGTATCTAATCCTGTTTGCTCCCCACGCTTTCGCATCTCAGCGTCAGTATCTGTCCAGAAGGCCGCCTTCGCCACCGGTATTCCTCCACATCTCTACGCATTTCACCGCTACACGTGGAATTCTACCTTCCTCTACAATACTCTAGTTAACCAGTTTTAAGTGCAATTCCTAGGTTGAGCCCAGGGCTTTCACACCTAACTTAATTATCCGCCTACATGCCCTTTACGCCCAGTCATTCCGATTAACGCTCGCACCCTACGTATTACCGCGGCTGCTGGCACGTAGTT
+
CCCCCFGGGGGGGGGGGGGGGGGGGGGGGGGGGGGGGGGGGGGGGGGGGGGGGGGGGGGGGGFGGGGGGGGGGGGGGGGGGGGGGGGGGGGGGGGGGGGGGGGGGGGGGGGGGGGGGGGGGGGGGGGGGGGGGGGGGFGGGGGGGGGGGGGGGGGGGGGGGGGGGFGGGCFFGGGGFFFGGGGGGGGGGGGGGGGGGDGGFFFFFFFFFFFFDFFFCFFFFFEABD?DFFFFFFDEFFEFFD>>DFFFFFFFFFFD?FE;;BD?BBFFFF??FFB7AFBDA(4399BB?:4>1(56(,8?6
@M04999:289:000000000-L3R54:1:1101:26387:13370 2:N:0:397
TGCGACTACACGGGTATCTAATCCTGTTTGCTACCCACGCTTTCGAGCATGAACGTCAGTGTTATCCCAGGAGGCTGCCTTCGCCATCGGTATTCCTCCACATCTCTACGCATTTCACTGCTACACGTGGAATTCTACCTCCCTCTGACACACTCTAGTTAGACAGTTTCAAATGCACGTCCCAAGTTGAGCTCGGGGATTTCACATCTGACTTATCTAACCGTCTGCGCTCGCTTTACGCCCAGTAATTCCGATTAACGCTCGCACCCTACGTATTACCGCGGCTGCTGCCACTTCATT
+
CCCCCGGGGGGGGGGGGGGGGGGGGGGGGGGGGGGGGGGGGGGGGGGGGGGGGGGGGGGGGGGGGGGGGGGGGGGGGGGGGGGGGGGGGGGGGGGGGGGGGGGGGGGGGGGGGGGGGGGGGGGGGGGGGGGGGGGGGGGGGGGGGGG8FGGFGGGGGGGGGGGGGGGGGGGGFGGGFGFGGGGGC8EGGGGGFGEGDGGDFFCFFF6FEFFFFFFFFFFFFFFAFFFF=9@@BFFBFEFADFFD?@CECCEFF?@F<6<0(2:>BFFF::?FFFFA?BF<0>96;(2<??)())()))-6
@M04999:289:000000000-L3R54:1:1101:7510:13373 2:N:0:397
GACTACTAGGGTATCTAATCCTGTTTGCTCCCCACGCTTTCGCATCTCAGCGTCAGTATCTGTCCAGAAGGCCGCCTTCGCCACCGGTATTCCTCCACATCTCTACGCATTTCACCGCTACACGTGGAATTCTACCTTCCTCTACAATACTCCAGATAACCAGTTTTAAGTGCAGTTCCCAGGTTGAGCCCGGGGCTTTCACACCTAACTTAATTATCCGCCTACATGCCCTTTACGCCCAGTCATTCCGATTAACGCTCGCACCCTCCGTATTACCGCGGCTGCTGGCACGGAGTTAGCC
+
CCCCCGGDGGGGGGGGGGGGGGGGGGGGGGGGGFGGGGGGGGGFEEFGGGGGGGGGGGGGGGGGGGGGGGGGGGGGGCFGGGGGG7>BFGFGGGGGGGGFGGGGGGGGGGGGGGGGEGGDGGGGGGGGGGGGGGGGGFGGGGGGGGGGDGGGDGGGGFFD8EGGFEFEDDGGGGGGFGFGGCDEDEGGGGFGDGD5DFFFFFFFFFFFFFFE=FCAA99=>@FFFFFF3>3BDBF=(6:>;<@@EF<<3(;D??EF<>D@369>;B6:?032:>96.132(16(44)(304((((422)64
@M04999:289:000000000-L3R54:1:1101:29594:13403 2:N:0:397
GCGTTGACTACTAGGGTATCTAATCCTGTTTGCTCCCCACGCTTTCGCATCTCAGCGTCAGTATCTGTCCAGAAGGCCGCCTTCGCCACCGGTATTCCTCCACATCTCTACGCATTTCACCGCTACACGTGGAATTCTACCTTCCTCTACAATACTCCAGATAACCAGTTTTAAGTGCAATTCCCAGGTTGAGCCCGGGGCTTTCACACCTAACTTAATTATCCGCCTACATGCCCTTTACGCCCAGTTATTCCGATTAACGCTCGCACCCTCCGTATTACCGCGGCTGCTGGCACGGAGT
+
CCCCCGGGGGGGGGGGGGGGGGGGGGGGGGGGGGGGGGGGGGGGGGGGGGGGGGGGGGGGGGGGGGGGGGGGGGGGGGGGGGGGGGGGGGGGGGGGGGGGGGGGGGGGGGGGGGGGGGGGGGGGGGGGGGGGGGGGGGGGGFEEGGGGGGGGGGGGGGGGGGGGGGGGFGGGGGGGFGFGGGGGGGGCFFGGGGGGDGGD>AFFFFFFF>DFFFFFFFFFFFFF?B@@DFFFFF=BE@EA>2166?F@9?EFF?EFF?F3>00:1>FBB;BF<BF:21>ABFFFB;99;?FB0?FF:>>>4
@M04999:289:000000000-L3R54:1:1101:7862:13410 2:N:0:397
GGACTACCAGGGTATCTAATCCTGTTCGCTCCCCACGCTTTCGTCCATCAGCGTCAATCGGTATTTAGTAACCTGCCTTCGCAATCGGGGTTCTGTGTAATATCTATGCATTTCATCGCTACACTACACATTCCAGCTACTTCAATACTATTCAAGATTAACAGTATCAACGGCAGTTCTACAGTTAAGCTGCAGGTTTTCACCGCTGACTTATCAACCCGCCTACGGACCCTTTAAACCCAATAAATCCGGATAACGCTCGCATCCTCCGTATTACCGCGGCTGCTGGCACGTAGTTAGC
+
CCCCCGGGGGGGGGGGGGGGGGGGGGGGGGGGGGGGGGGGGGGGGGGGGGGGGGGGGGGGGGGGGGGGGGGGGGGGGGGGGGGGGGGGGGGGGGGGGGGGGGGGGGGGGGGGGGGGGGGGGGGGGGGGGGGGGGGGGGGGGGGGGGGGGGGGGGGGGGGGGGGFFGGGGGGGCGGGFGFGGGGGGGGGGGGGGGGGGGGGFFFFFFFFFFFFFFFFFFFFFFFFFFFFFFFFDDEEFFFFFFFFFFCCC@B;0<DFFF03;BFBBBBBFFFFFFFFFBF09(46;B?F?0()2((.-62<9
@M04999:289:000000000-L3R54:1:1101:13743:13417 2:N:0:397
GACTACTCGGGTATCTAATCCTGTTTGCTCCCCACGCTTTCGCATCTCAGCGTCAGTATCTGTCCAGAAGGCCGCCTTCGCCACCGGTATTCCTCCACATCTCTACGCATTTCACCGCTACACGTGGAATTCTACCTTCCTCTACAATACTCCAGATAACCAGTTTTAAGTGCAATTCCCAGGTTGAGCCCGGGGCTTTCACACCTAACTTAATTATCCGCCTACATGCCCTTTACGCCCAGTCATTCCGATTAACGCTCGCACCCTCCGTATTACCGCGGCTGCTGGCACGTAGTTAGCC
+
CCCCCGGGGGGGGGGGGGGGGGGGGGGGGGGGGGGGGGGGGGGGGGGGGGGGGGGGGGGGGGGGGGGGGGGGGGGGGGGGGGGGGGGGGGGGGGGGGGGGGGGGGGGGGGGGGGGGGGGGGGGGGGGGGGGGGGGGGGGGGGGGGGGGGGGGGGGGGGGGGGGGGGGGGGGGGGGGFGFGGGCFGGGGGGGGGGGGGGGGFFFFFFFFFFFFFFFFFFF?F>?FFFFFFFFFBFFF@?9DFFFFFFFFFED@D?EFFFFFFFFFBF?F<>:?:B>>AB>F9>FFFF?(::<?(,(4<ABB8
@M04999:289:000000000-L3R54:1:1101:5309:13440 2:N:0:397
TTCCGGACTACACGGGTATCTAATCCTGTTCGCTCCCCACGCTTTCGTCCATCAGCGTCAATCGGTATTTAGTAACCTGCCTTCGCAATCGGGGTTCTGTGTAATATCTATGCATTTCACCGCTACACTACACATTCCAGCTACTTCAATACTATTCAAGATTAACAGTATCAACGGCAGTTCTACAGTTAAGCTGCAGGTTTTCACCGCTGACTTATCAACCCGCCTACGGACCCTTTAAACCCAATAAATCCGGATAACGCTCGCATCCTCCGTATTACCGCGGCTGCTGGCACGGAGT
+
CCCCCGGGGGGGGGGGGGGGGGGGGGGGGGGGGGGGGGGGGGGGGGGGGGGGGGGGGGGGGGGGGGGGGGGGGGGGGGGGGGGGGGGGGGGGGGGGGGGGGGGGGFEGGGGGGGGGGGGGGGGGGGGGGGGGGGGGGGGGGGGGGGGGGGGGGGGGGGGGGGGGGGGGGGGGGGGDEGDGGGGGGGGGGGGGGGGGGGGGFFFFFFFFDAA>AFF>CFFFFFFFBFFFFFF>@FBFFFFFFFFFFFFFFFFFFEF@FDFB>:>BFFFFFF:>DBFB?B::AAFFFF;19?FF>?78<614-
@M04999:289:000000000-L3R54:1:1101:14062:13451 2:N:0:397
GGCGAGACTACTCGGGTATCTAATCCTGTTCGCTCCCCACGCTTTCGTCCATCAGCGTCAATCGGTATTTAGTAACCTGCCTTCGCAATCGGGGTTCTGTGTAATATCTATGCATTTCACCGCTACACTACACATTCCAGCTACTTCAATACTATTCAAGATTAACAGTATCAACGGCAGTTCTACAGTTAAGCTGCAGGTTTTCACCGCTGACTTATCAACCCGCCTACGGACCCTTTAAACCCAATAAATCCGGATAACGCTCGCATCCTCCGTATTACCGCGGCTGCTGGCACGGAGT
+
CCCCCGGGGGGGGGGGGGGGGGGGGGGGGGGGGGGGGGGGGGFGGGGGGGGGGGGGGGGGGGGGGGGGGGGGGGGGGGGGGGGGGGGGGGGGGGGGGGGGGGGGGGGGGGGGGGGGGGGGGGGGGGGGGGGGGGGGGGGGGGGGGGGGGGGGGGGGGGGGGGGGGGGGGGGGGGGGFGFDGFGGGGGGGGGGGGGGGGGG>FFFFFFFFF>FBFFFFFFFFFFFFFFFFDDFFFBF;DFFCFE@6?01=EFFFFB2?;@EEB((4;>BFFF>FFF8:0:AD<?FBBB0;<BF?:(,-91;,
@M04999:289:000000000-L3R54:1:1101:21035:13464 2:N:0:397
CAAGACTACAAGGGTATCTAATCCTGTTTGCTACCCACGCTTTCGAGCATGAACGTCAGTGTTATCCCAGGAGGCTGCCTTCGCCATCGGTATTCCTCCACATCTCTACGCATTTCACTGCTACACGTGGAATTCTACCTCCCTCTGACACACTCTAGTTAGACAGTTTCAAATGCACGTCCCAAGTTGAGCTCGGGGATTTCACATCTGACTTATCTAACCGTCTGCGCTCGCTTTACGCCCAGTAATTCCGATTAACACTCGCACCCTACGTATTACCGCGGCTGCTGGCACGTAGTT
+
-AC<CGGGGEFGGGGGFFEGGGGGFGGGGGGGDGGGGGEGGGGF@CFFCFEFGGGFFEGGGEEFFGGGGGGGGGGGGGGGGGFGG@FFGGGGGFGGFGGGFCFF4AE?EDF7FFGGAFGEGGCFEFEFGGGFEDGG;EGGGC=DFG,;D9D,@,@ADE=EFF=FGGFFAFGGGGGFFGDFF>CECFGGG8=@93C==>CDFFFFFFFFAE*9A9<BCAF5FF@ADBDFA=5AFFFFB4>)59@18;45?6?E@660(../578@1(626:(,-8<BF<AA61(-906?2:??0)4:??64
@M04999:289:000000000-L3R54:1:1101:27019:13477 2:N:0:397
GCGACTACTCGGGTATCTAATCCTGTTTGCTACCCACGCTTTCGAGCATGAACGTCAGTGTTATCCCAGGAGGCTGCCTTCGCCATCGGTATTCCTCCACATCTCTACGCATTTCACTGCTACACGTGGAATTCTACCTCCCTCTGACACACTCTAGTTAGACAGTTTCAAATGCACGTCCCAAGTTGAGCTCGGGGATTTCACATCTGACTTATCTAACCGTCTGCGCTCGCTTTACGCCCAGTAATTCCGATTAACGCCCGCACCCTACGTATTACCGCGGCTGCTGGCACGTAGTT
+
CCCCCDGFGGGGGGGGGGGGGGGGGGGGGGGGGGGGGGGGGGGGGGGGGGGGGGGGGGGGGGGGGGGGGGGGGGGGGGGGGGGGGGGGGGFGGGGGGGGGGCFFGGGGGGGGGGGGGGFGGFGGGGGGGGGGGGGGGGGGGGGGGGGGGGGGGGGGGGGGGAFGGGGGGGGGGGGGFGFGGGGFGGGFGGGGGGGG669DAFFFFFFFCEEBEFCFFFFFFFDFDDCAA9@FF=B@EEFFFBFFE3?ECFE@DFFFEF076:9>BFFFFFF6?FFFFFF66;1(,1:?7??07:BF04A
@M04999:289:000000000-L3R54:1:1101:3948:13524 2:N:0:397
CTTGGACTACTCGGGTATCTAATCCTGTTTGCTACCCACGCTTTCGAGCATGAACGTCAGTGTTATCCCAGGAGGCTGCCTTCGCCATCGGTATTCCTCCACATCTCTACGCATTTCACTGCTACACGTGGAATTCTACCTCCCTCTGACACACTCTAGTTAGACAGTTTCAAATGCACGTCCCAAGTTGAGCTCGGGGATTTAACATCTGACTTATCTAACCGTCTGCGCTCGCTTTACGCCCAGTAATTCCGATTAACGCTCGCACCCTACGTATTACGTCGGCTGCTGGCACGGAGTT
+
CCCCCGGGGGGGGGGGGGGGGGGGGGGGGGGGGGGGGGGGGGGGGGGGGGGGGGGGGGGGGGGGGGGGGGGGGGGGGGGGGGGGGGGGGGGGGGGGGGGGGGGGGGGGGGGGGGGGGGGFFGGGGGGGGGGGGGGGGGGGGGGGGGGGGGGGGGGGGGGGGFGGGGGGGGGGGGFGFGFFGGGGGFGGGGGGGGGGDGGGFFFFFFFFFFFEFFFAEFFEFFFFFFDFE22>DFFFFB=FF?BFFFFF3?<ECE7DFDFFF@?@9FBB;BBF6(().8<9(,,-(1(3::30<(5(((344
@M04999:289:000000000-L3R54:1:1101:4543:13547 2:N:0:397
GGGGACTACTAGGGTATCTAATCCTGTTCGCTCCCCACGCTTTCGTCCATCAGCGTCAATCGGCATGTAGTAACCTGTCTTCGCAGTCGGGGTTCTGTGTAATATCTATGCATTTCACCGCTACACTACACATTCCAGCTACTTCAATACTATTCAAGACTAACAGTATCAACGGCTGTTCTACAGTTAAGCTGCAGGTTGTCACCGCCGACTTATCAACCCGCCTACGGACCTTTTCAACCCAATACATCCGGAGCACGCTCGCCTCCTCCGTCTTACCGCGGCCGCCTGCGCGGTGTTT
+
BC,,@FC8E,6CFFD8,@EE9F,66@6C<:FFG7F@,FEDCF,CFCCFEEF9EFC:,B@,;CC++8,:EEGFCEF,E5A,,EFC8,B<FC+>:CFAB:,CF9?FEF;B,?,CA<,EFF,>FEC@FF;F,5<9F;FGFFFC9FDGGA,E=DD,37CA9E,,@8=,76EDC8A,@8+@*6*69DC2,@,;<,;9CFC7+=C75?>CFA>*0))):B>+:6+(;5(((6(:(((60(/.)))+9/(4(64))/73;6(,,(.212:99(8<<08(-,(.4).(3>6;>02(((-(((-((-3(.
@M04999:289:000000000-L3R54:1:1101:16342:13568 2:N:0:397
TTGAGACTACCCGGGTATCTAATCCTGTTCGCTCCCCACGCTTTCGTCCATCAGCGTCAATCGGTATTTAGTAACCTGCCTTCGCAATCGGGGTTCTGTGTAATATCTATGCATTTCACCGCTACACTACACATTCCAGCTACTTCAATACTATTCAAGATTAACAGTATCAACGGCAGTTCTACAGTTAAGCTGCAGGTTTTCACCGCTGACTTATCAACCCGCCTACGGACCCTTTAAACCCAATAAATCCGGATAACGCTCGCATCCTCCGTATTACCGCGGCTGCTGGCACGGAGTT
+
CCCCCGGGGGGGGGGGGGGGGGGGGGGGGGGGGGGGGGGGGGGGGGGGGGGGGGGGGGGGGGGGGGGGGGGGGGGGGGGGGGGGGGGGGGGGGGGGGGGGGGGGGGGGGGGGGGGGGGGGGGGGGGGGGGGGGGGGGGGGGGGGGGGGGGGGGGGGGGGGGGGGGGGGGGGGGGGGFGFFGGGGGGGGGGGGGGGGGGGGFFFFFFFDFFFFFFFFFFFFFBFBFFFFFFF@FFFFFEFFEFDDDFFFFFFFFFF?FFFFDBFBFFFFBBBB:>8BFFFFBFFFB63>:?DBF02<0;;B?
@M04999:289:000000000-L3R54:1:1101:28547:13568 2:N:0:397
GACTACCGGGGTATCTAATCCTGTTTGCTCCCCACGCTTTCGCATCTCAGCGTCAGTATCTGTCCAGAAGGCCGCCTTCGCCACCGGTATTCCTCCACATCTCTACGCATTTCACCGCTACACGTGGAATTCTACCTTCCTCTACAATACTCCAGATAACCAGTTTTAAGTGCAATTCCCAGGTTGAGCCCGGGGCTTTCACACCTAACTTAATTATCCGCCTACATGCCCTTTACGCCCAGTCATTCCGATTAACGCTCGCACCCTCCGTATTACCGCGGCTGCTGGCACGTATTTAGCC
+
ACCCCFCFFGGFGGEGGCDGFGFGFGGGGG<DCFGGG@FGGG,@FFGFGGGGGGDGGCGGGGGGGGGFGGGGGGFGDGGGGGGGGC@>FFFEFGGGGGGFGGGGGGFGGDECGGFGCGGGGGGGFGGGFFGGGGGGGF@FDFGGGGGGGCGGGGGGGGGGGDCGCDAFDFGGGGG:CCBCDCFGFFGGGGGGGGDD7FFFAFFFFFA6@EEEEF6F5FF@FF?9;;CFF3;1=;CE6D@F6;EFFC<EEEF?6?4>:0036;>>>:04(4613:):<(46-309??3>B7?B(().669),
@M04999:289:000000000-L3R54:1:1101:9613:13572 2:N:0:397
ATGTGACTACCGGGGTATCTAATCCTGTTCGCTCCCCACGCTTTCGTCCATCAGCGTCAATCGGTATTTAGTAACCTGCCTTCGCAATCGGGGTTCTGTGTAATATCTATGCATTTCACCGCTACACTACACATTCCAGCTACTTCAATACTATTCAAGATTAACAGTATCAACGGCAGTTCTACAGTTAAGCTGCAGGTTTTCACCGCTGACTTATCAACCCGCCTACGGACCCTTTAAACCCAATAAATCCGGATAACGCTCGCATCCTCCGTATTACCGCGGCTGCTGGCACGGAGTT
+
CCCCCGGGGGGGGGGGGGGGGGGGGGGGGGGGGGGGGGGGGGGGGGGGGGGGGGGGGGGGGGGGGGGGGGGGGGGGGGGGGGGGGGGGGGGGGGGGGGGGGGGGGGGGGGGGGGGGGGGGGGGGGGGGGGGGGGGGGGGGGGGGGGGGGGGGGGGGGGGGGGGGGGGGGGGGGGGGFGFFGGGGGGGGGGGFGFGGFGGGFFFFFFFDFFFFFFFFFFFFFDDFFFFFFFFDFFF@@@EFFFFFFFFFEFFFEFFFFF<>B6?FFFFFFBBF:FBB?:<FF:>B>639BB0::1<B049?4
@M04999:289:000000000-L3R54:1:1101:9336:13574 2:N:0:397
GCGACTACTAGGGTATCTAATCCTGTTTGCTCCCCACGCTTTCGCATCTCAGCGTCAGTATCTGTCCAGAAGGCCGCCTTCGCCACCGGTATTCCTCCACATCTCTACGCATTTCACCGCTACACGTGGAATTCTACCTTCCTCTACAATACTCCAGATAACCAGTTTTAAGTGCAATTCCCAGGTTGAGCCCGGGGCTTTCACACCTAACTTAATTATCCGCCTACATGCCCTTTACGCCCAGTCATTCCGATTAACGCTCGCACCCTCCTTATTACCGCTGCTGCTGGCACGGAGTTAC
+
CCCCCGGGGGGGGGGGGGGGGGGGGGGGGGGGGGGGGGGGGGGGGGGGGGGGGGGGGGGGGGGGGGGGGGGGGGGGGGGGGGGGGGGGGGGGGGGGGGGGGGGGGGGGGGGGGGGGGGGGGGGGGGGGGGGGGGGGGGGGGGGGGGGGGGGGGGGGGGGGGGGGGGGGGGGFGGGGFGFGGGGGFGGGFFGGGGGDDGGGFFFFFFFFFEFFFFFFEFFFFDF?F@FFFFEEFFFFFE;B;F@@EEFFFFEF?DFFC3;0:8602>B??B:().6<2<436(34,.5:?BF240619:?4)
@M04999:289:000000000-L3R54:1:1101:13249:13587 2:N:0:397
CTTTGACTACACGGGTATCTAATCCTGTTTGCTACCCACGCTTTCGAGCATGAACGTCAGTGTTATCCCAGGAGGCTGCCTTCGCCATCGGTATTCCTCCACATCTCTACGCATTTCACTGCTACACGTGGAATTCTACCTCCCTCTGACACACTCTAGTTAGACAGTTTCAAATGCACGTCCCAAGTTGAGCTCGGGGATTTCACATCTGACTTATCTAACCGTCTGCGCTCGCTTTACGCCCAGTAATTCCGATTAACGCTCGCACCCTACGTATTACCGCGGCTGCTGGCACGTAGTT
+
CCCCCGGGGGGGGGGGGGGGGGGGGGGGGGGGGGGGGGGGGGGGGGGGGGGGGGGGGGGGGGGGGGGGGGGGGGGGGGGGGGGGGGGGGGGGGGGGGGGGGGGFGGGGGGGGGGGGGGGGGGGGGGGGGGGGGGGGGGFGGGGGGGGGGFGGCEFGGGGGGGGGGGGGGGGGGGGGFGFGGGDGGGGGGCCFD=D>CDGGFFFFFFFFFFFFFFFFFFFFFFDFAADBC=A@@BFFFF4BD@FBF<@3?ECE91(6;@?;@6?FF>FFFB?BFF2<<?FFA1993((3:?:?0(34..8(.
@M04999:289:000000000-L3R54:1:1101:29173:13622 2:N:0:397
TGGGACTACCAGGGTATCTAATCCTGTTTGCTACCCACGCTTTCGAGCATGAACGTCAGTGTTATCCCAGGAGTCTGCCTTCGCCATCGGTATTCCTCCACATCTCTACGCATTTCACTGCTACACGTGGAATTCTACCTCCCTCTGACACACTCTAGTTAGACAGTTTCAAATGCACGTCCCAAGTTGAGCTCGGGGATTTCACATCTGACTTATCTAACCGTCGTCTCTCGCGTTACGCCCAGTAATGCCGATTAACGCTCGCACCCTACGTATTACGGCGGCTGCTGGCCGGTTGTTT
+
--8ACE8@@,;C@CE@,C@C,=;<@,6,CCF,C6CFDGF:FGFGG@C@7<F@6,6DFGGFGGGFED<,,6C,669BFGFGG,,,8@F,BFC@7,5CF5??AE<=FFCFG@FBCCFCFGGGGC;F@GGFC:+EEFGGGAA@=DE,@8EEFGGGG8,D;=EGCD8=F6ED8DEGGGGGF85@FCGAD8=F,@EGD,@CC++306+?C<;AE70:C6BF7EFE<C=@D2)7)5AB9=(:@>(0(561=().9))/.(6(6.>01;;.3-41?B?1,.4:3-:(89;(((4132((.30-(44?(
@M04999:289:000000000-L3R54:1:1101:12737:13656 2:N:0:397
ATGACTACCCGGGTATCTAATCCTGTTTGCTACCCACGCTTTCGAGCATGAACGTCAGTGTTATCCCAGGAGGCTGCCTTCGCCATCGGTATTCCTCCACATCTCTACGCATTTCACTGCTACACGTGGAATTCTACCTCCCTCTGACACACTCTAGTTAGACAGTTTCAAATGCACGTCCCAAGTTGAGCTCGGGGATTTCACATCTGACTTATCTAACCGTCTGCGCTCGCTTTACGCCCAGTAATTCCGATTAACGCTCGCACCCTACGTATTACCGCGGCTGCTGGCACGTAGTT
+
CCCCCGGGGGGGGGGGGGGGGGGGGGGGGGGGGGGGGGGGGGGGGGDEGGGGGGGGGEGGGGGGGGGGGGGGGGGGGGGGGGGGGGGGGGGGGGGGGGGGGGGGGGGGGGGGGFGGGGGGGGGGGGGGGGGGGGGGGGGGGGGGGGGFGGGGGGGGGFGGGGGGGGGGGGGFFGGEFGFGGGGGGGGGGGFEGGGGGGGGFFFFFFFFEEEFFFFFFFFFFFFFFFFFABFB>FFDFFFFF9@@FCEF<CE;@F@??C00;024>B9?BB?FFFFF<268>9606;BDFFF?<::<::B
@M04999:289:000000000-L3R54:1:1101:19073:13696 2:N:0:397
CTTGACTACAAGGGTATCTAACCTGGTTGCCCCCCACGCTTTCGCAACTTAGCCTCAGTCTTTTTCCAGGGGGCCGGCTTCGGCACCGGTTATCCTCCAGATCTCTACGCATTTCAACGGCAACCCTTGAATTCTACCCCCCTCCACCAGACCCCAGCCTGCCAGTTTCGAATGCAGGTCCCAGGTTGAGCCCGGGGATTTCACCTTCGACTTGACCGACCGGCTGCCTTCCGTTTACGGCCCGTAATTCCGGTTTACGCTTGCCACCCTCGTAATAACGCCGCCGCCTGGCAGGAGTTTG
+
CCCCCGGGGGGGGGGGGGGG,,C-,,CF,,,,CFG++++,8FC,,,+@,,,,,,,6,,<69CF,,,C,6C@FG+F++@+@4+,8++B4F@++C9F?,A,4,,,,4,,,4+++@F<,,C4+++++,@3,A,7,C>;,,@EGGG>7+,,,@3,4*,@:*5D,,3=,,3=F,**4>,2,0*;0?C*0;,A:,0,=F8EDG5*;F+1:*0);((/(69092)),<3(4((,()))((.,83)()4>(,(-4(62<(,-4-55(((-(-(.32((4(4((-.-5((,4(,((-,8(3((-(,(().
@M04999:289:000000000-L3R54:1:1101:9105:13699 2:N:0:397
GACTACTCGGGTATCTAATCCTGTTCGCTACCCATGCTTTCGAACCTCAGCGTCAGTTACAGACCAGAGAGCCGCCTTCGCCACTGGTGTTCTTCCATATATCTACGCATTCCACCGCTACACATGGAGTTCCACTCTCCTCTTCTGCACTCAAGAAAAACAGTTTCAGCTGCACTTCCCCGGTTAAGCCGAGGGCTTTCACAGCTGACTTGTTCTCCCGCCTGCGTTCGCTTTACGCCCAATAAATCCGGACAACGCTTGCCACCTCCGTATTACCGCGGCTGCTGGCACGTAGTTAGCC
+
CCCCCGGGGGGGGGGGGGGGGGGGGGGGGGGGGGGGGGGGGGFGGGCEGGGGGGGGGGGGGGGGGGGGGGGGGGGGGGGGGGGGGGGGGGGGGGGGGGGGGGGGGGGGGGEGDFGGGGGGGGGGGGGGGGGGGGGGGFGGGGGFGGGGGGGGG?FGGGGFGFGFCFGGGGGGGGGGFFF?DGGGGDDGGGGGGEGGGGGGFCFFFFFFFFF@=ABFEAFB49@DFF=<@?B6?DEEFFFEDD@EFFFFF;6<B;??>>B2??FF<<?(3;::?FFF<?9B2196??::(42<6((464>B:
@M04999:289:000000000-L3R54:1:1101:8092:13732 2:N:0:397
TAGGGGACTACACGGGTATCTAATCCTGTTTGCTACCCACGCTTTCGAGCATGAACGTCAGTGTTATCCCAGGAGGCTGCCTTCGCCATCGGTATTCCTCCACATCTCTACGCATTTCACTGCTACACGTGGAATTCTACCTCCCTCTGACACACTCTAGTTAGACAGTTTCAAATGCACGTCCCAAGTTGAGCTCGGGGATTTCACATCTGACTTATCTAACCGTCTGCGCTCGCTTTATGCCCAGTAATTCCGATTAACGCTCGCACCCTACGTATTACCGCGGCTGCTGGCACGTAGT
+
CCCCCGGGGGGGGGGGGGGGGGGGGGGGGGGGGGGGGGGGGGGGGGGGGGGGGGGGGGGGGGGGGGGGGGGGGGGGGGGGGGGGGGGGGGGGGGGGGGGGGGGGGGGGGGGGGGGGGGGGFGGGGGGGGGGGGGGGGGGGFGGGGGGGGGGGGFGGGGGGFEGGGGGGGGGGGGGGFGFGGFGGGGGGGGGGGGFGGGGDDFFFFFFF@@EFFFFFFFFFFEABFFAFDCB@@FFFFFF@?CEE@@@FCEF?7?@?F@FC<@FFFFFFBBFBFF<BDFFBFFFFBF639??>F?():::<?
@M04999:289:000000000-L3R54:1:1101:14229:13756 2:N:0:397
GGGTTGACTACTAGGGTATCTAATCCTGTTTGCTCCCCACGCTTTCGCATCTCAGCGTCAGTATCTGTCCAGAAGGCCGCCTTCGCCACCGGTATTCCTCCACATCTCTACGCATTTCACCGCTACACGTGGAATTCTACCTTCCTCTACAATACTCCAGATAACCAGTTTTAAGTGCAATTCCCAGGTTGAGCCCGGGGCTTTCACACCTAACTTAATTATCCGCCTACATGCCCTTTACGCCCAGTCATTCCGATTAACGCTCGCACCCTCCGTATTACCGCGGCTGCTGGCACGGAGT
+
CCCCCGGGGGGGGGGGGGGGGGGGGGGGGGGGGGGGGGGGGGEGGGGGGGGGGGGGGGGGGGGGGGGGGGGGGGGGGGGGGGGGGGGGGGGGGGGGGGGGGGGGGGGGGGGGGGGGGGGGGGGGGGGGGGGGGGGFGGGGGGGGGGGGGGGGGGGGGGGGGGGGGGGGGGGGGGGGFGFGGGGGGGGGGGGGGGGGGGGGFFFFFFFFFFFFEFFFFFFEFFFEFFFFFFFFFEEFFFFFFFFFB<FEEFFFFFF;;?@FFFFFFFFF>3<?BFFFF:BFFF13>009>?:7?BF?B>69-
@M04999:289:000000000-L3R54:1:1101:14414:13766 2:N:0:397
GACTACCGGGGTATCTAATCCTGTTTGCTCCCCACGCTTTCGCATCTCAGCGTCAGTATCTGTCCAGAAGGCCGCCTTCGCCACCGGTATTCCTCCACATCTCTACGCATTTCACCGCTACACGTGGAATTCTACCTTCCTCTACAATACTCCAGATAACCAGTTTTAAGTGCAATTCCCAGGTTGAGCCCGGGGCTTTCACACCTAACTTAATTATCCGCCTACATGCCCTTTACGCCCAGTCATTCCGATTAACGCTCGCACCCTCCGTATTATCGCGCCTGCTGGCACGGAGTTAGCC
+
CCCCCEFEGGGFFGGGGGGGC,CFCFEDGGDGGGGGGECGCCGE:CGGGDGE:BFFFGGFGGFDCFFGGGGGDFGCB?ADE:CGGC:FFGGGDDGDEFG=<FGGGFGGDE7AFFGGGGDEEGGGFGEGF<FFFGFDEDCFGGGFAFFGGGFGFFCDDFFGFG,6@DGG8D:ACFG7AFAFFFCGF??FGCFEEGGGDFF@EFFAE4FFDEF@EAA1786>FF=@3;??)531(6>C?00=(3/7>65<3601,4A<:>?:99FF4?13?;B?F?<)61(7,7:<((.3((.4(-4:,4)42
@M04999:289:000000000-L3R54:1:1101:17263:13775 2:N:0:397
CGACTACTCGGGTATCTAATCCTGTTCGCTCCCCACGCTTTCGTCCATCAGTGTCAATCGGTATTTAGTAACCTGCCTTCGCAATCGGGGTTCTGTGTAATATCTATGCATTTCACCGCTACACTACACATTCCAGCTACTTCAATACTATTCAAGATTAACAGTATCAACGGCAGTTCTACAGTTAAGCTGCAGGTTTTCACCGCTGACTTATTAACCCGCCTACGGACCCTTTAAACCCAATAAATCCGGATAACGCTCGCATCCTCCGTATTACCGCGGCTGCTGGCACGGATTTAGC
+
CCCCCGGGGGGGGGGGGGGGGGGGGGGGGGGGGGGGGGGGGGGGGGGGGGGGGGGGGGGGGGGGGGGGGGGGGGGGGGGGGGGGGGGGGGGGGGGGGGGGGGGGGGGGGGGGGGGGGGGGGGGGGGGGGGGGGGGGGGFGGGGGGGGGGFFGGGGGGGGGGGGGGGGGGGGGGGGGFGFGGGGGGGGGGGGGGGGGGGGGFFFFFFFFAD@EFFFFEFACDFFDDFF=D@>DB:BECF=FFFF@FFCEEF@;04<FFD6@;3>B<6?BFF>?6?>BABB>1>B>9???>12>:-((-8<>:
@M04999:289:000000000-L3R54:1:1101:10702:13777 2:N:0:397
TGACTACTCGGGTATCTAATCCTGTTCGCTACCCATGCTTTCGAACCTCAGCGTCAGTTACAGACCAGAGAGCCGCCTTCGCCACTGGTGTTCTTCCATATATCTACGCATTCCACCGCTACACATGGAGTTCCACTCTCCTCTTCTGCACTCAAGAAAAACAGTTTCAGCTGCACTTCCCCGGTTAAGCCGAGGGCTTTCACAGCTGACTTGTTCTCCCGCCTGCGTTCGCTTTACGCCCAATAAATCCGGACAACGCTTGCCACCTACGTATTACCGCGGCTGCTGGCACGTAGTTAGC
+
CCCCCGGGGGGGGDEFGGGGGCFGGFGGGGGGGGGGGCFGGGEGGGE8FFFFGFGGGFGFGGGGEGGGGGGEFGGDGGGGGGGGGFGGFGGCGFGGGGFEGGCFGGGGFEGGGGGGGGGGGGGGGGFEGFGGG9FGGFGGFGGGGGGGGGGGGGDFFFGFGGGGGFFGGGFFGGFEFGBFGGGEGGGGGDFGGGGGGGGFFFFFFAFFEDFEEFAFFFF=?B@DDFFF;DF0?D@FEFFFFF(6);<?EEFBBFF:?3>BFF?2A>,(42:7?A>BF4<>FF;;>6?DBBF<?:?0444)-
@M04999:289:000000000-L3R54:1:1101:7459:13804 2:N:0:397
GTGACTACCCGGGTATCTAATCCTGTTTGCTACCCACGCTTTCGAGCATGAACGTCAGTGTTATCCCAGGAGGCTGCCTTCGCCATCGGTATTCCTCCACATCTCTACGCATTTCACTGCTACACGTGGAATTCTACCTCCCTCTGACACACTCTAGTTAGACAGTTTCAAATGCACGTCCCAAGTTGAGCTCGGGGATTTCACATCTGACTTATCTAACCGTCTGCGCTCGCTTTACGCCCAGTAATTCCGATTAACGCTCGCACCCTACGTATTACCGCGGCTGCTGGCACGTAGTTAC
+
CCCCCGGGGGGGGGGGGGGGGGGGGGGGGGGGGGGGGGGGGGGGGGGGGGGGGGGGGGGGGGGGGGGGGGGGGGGGGGGGGGGGGGGGGGGGGGGGGGGGGGGGGGGGGGGGGGGGGGGGGGGGGGGFGGGGGGGGGGGGGGGGGGGGGGGGDGGGGGGGGGGFGGGGGGGGGGFGFGFGGGGDFGGFGGGEFEGDGGDGFFFFFFFFFEFFCAFFFFFFFBFDFFEFB9DFFFFFFFFEFFFFFFFFFFF;<??DFFFFF?@BF>9?BFFB<DA?A>4:0199BB?4341:<??16:AF)
@M04999:289:000000000-L3R54:1:1101:22575:13808 2:N:0:397
AGTGACTACTGGGGTATCTAATCCTGTTTGCTCCCCACGCTTTCGCATCTCAGCGTCAGTATCTGTCCAGAAGGCCGCCTTCGCCACCGGTATTCCTCCACATCTCTACGCATTTCACCGCTACACGTGGAATTCTACCTTCCTCTACAATACTCCAGATAACCAGTTTTAAGTGCAATTCCCAGGTTGAGCCCGGGGCTTTCACACCTAACTTAATTATCCGCCTACATGCCCTTTACGCCCAGTCATTCCGATTAACGCTCGCCCCCTCCGTATTACCGCGGCTGCTGGCCCTGAGTTT
+
CCCCCGGDGGGGGGF@EE9FFFGGGGGGGFF<FGGGFGGGGGCEECFCC<,FF8CFEEGGGGCGE@FGFCFGFBFDEGGGGF@FEFGFGGGEGGGFFGEFFFGG=AFGGGGGGGGGFGFCGGC==FFFGGGEGGGGGGGG8FGGGG9FFFGGGC@FDDEFAAGGGF=@,@DGGFD87=CFGFGGGFGFFFCFFCGG5CGGFFFFA@FDDB:=EFFAAAFEF:@D9=5BFF?@:@EFFFFEDB0;?E@FF???(33:@?<60:0(,((4-,4<>1:?:<<41199;91(:B20(((.((.))
@M04999:289:000000000-L3R54:1:1101:14854:13823 2:N:0:397
CCGTGGACTACACGGGTATCTAATCCTGTTTGCTCCCCACGCTTTCGCATCTCAGCGTCAGTATCTGTCCAGAAGGCCGCCTTCGCCACCGGTATTCCTCCACATCTCTACGCATTTCACCGCTACACGTGGAATTCTACCTTCCTCTACAATACTCCAGATAACCAGTTTTAAGTGCAATTCCCAGGTTGAGCCCGGGGCTTTCACACCTAACTTAATTATCCGCCTACATGCCCTTTACGCCCAGTCATTCCGATTAACGCTCGCACCCTCCTGATTACCGCGGCTGCTGGCACGGAGT
+
CCCCCGGGGEFGGGGGFEGGGGGGGGGGGGGGGGGGGGGGGGFEGGGGGGGGGGGGGFGGGGGGGGFGGGGGGGGGGDGGGGGGGGGGGGGGGCFGGGGGGGGG8FGFGCGGGEGGGGGGGGGGGGGGGGGGDGFEGFGGGGGGGGGGGGGGG8DAFFFGGGFGGGGGGGGAGGGGFGFGGGGGFGGGGGGGGGGGGGGGFFFAFAFFFF@=@FFF3BF?FFCE@>@@@DFFCE33@;EA<02>9(4(77?5?EE;?6:990912-16BB0<B?()-6>AFF(7;0169?707:0<490-(
@M04999:289:000000000-L3R54:1:1101:6361:13826 2:N:0:397
GTTGCGACCACCCGGGTATCTAATCCTGTTTGCTCCCCACGCTTTCGCATCTCAGCGTCAGTATCTGTCCAGAAGGCCGCCTTCGCCACCGGTATTCCTCCACATCTCTACGCATTTCACCGCTACACGTGGAATTCTACCTTCCTCTACAATACTCCAGATAACCAGTTTTAAGTGCAATTCCCAGGTTGAGCCCGGGGCTTTCACACCTAACTTAATTATCCGCCTACATGCCCTTTACGCCCAGTCATTCCGATTAACGCTCGCACCCTCCGTATTACCGCGGCTGCTGGCACGGAGT
+
CCCCCGGGGGGGGGGGGGGGGGGGGGGGGGGGGGGGGGGGGGGGGGGGGGGGGGGGGGGGGGGGGGGGGGGGGGGGGGGGGGGGGGGGGGGGGGGGGGGGGGGGGGGGGGGGGGGGGGGGGGGGGGGGGGGGGGGGGGGGGGGGGGGGGGGGGGGGGGGGGGGGGGGGGGEFGGGGFGFGGGGGGGGGGGGGGGGGGGGD?DFFFFFFFFDFFFFFFFFFFFFFDFFFFD;CFFEDF@FFF?@99<7?FFA<FAF?F?FFF:><?B;961<:BFB<:<?FFA?09(4>>F:??<:BF;61-
@M04999:289:000000000-L3R54:1:1101:25699:13834 2:N:0:397
TCCTAGACTACTAGGGTATCTAATCCTGTTTGCTACCCACGCTTTCGAGCATGAACGTCAGTGTTATCCCAGGAGGCCGCCTTCGCCACCGGTATTCCTCCACATCTCTACGCATTTCACCGCTACACGTGGAATTCTACCTTCCTCTACAATACTCCAGATAACCAGTTTTAAGTGCAGTTCCCAGGTTGAGCCCGGGGCTTTCACACCTAACTTAATTATCCGCCTACATGCCCTTTACGCCCAGTCATTCCGATTAACGCTCGCACCCTCCGTATTACCGCGGCTGCTGGCACGGCGT
+
CCCCCGGGGGGGGGGGGGGGGGGGGGGGGGGGGGGGGGGGGGGGGGGGGGGGGGGGGGGGGGGGGGGGGGGGGGGGGGGGGGGGGGGGGGGGG>FGGGGGGGGGGGGGGGGGGEGGGGGGGGGGGGGGGGGGGGGGGGGGGGGGGGGGGGGGGAFGGGGGGGGGGGGGGGGGGGGGFGFGGGGGGGGDGGGGGGGGGGCGEAFFFFFFBAFFFFFF=FFFFFFF2BFFFFFFFFFFFFFFF<DBFFFFFAFF?EEDFFFE>6>DFFBF>9B?BF>811:ABF66(301>FD7>???2>((,
@M04999:289:000000000-L3R54:1:1101:6083:13834 2:N:0:397
GGTGTGACTACTCGGGTATCTAATCCTGTTCGCTCCCCACGCTTTCGTCCATCAGCGTCAATCGGTATTTAGTAACCTGCCTTCGCAATCGGGGTTCTGTGTAATATCTATGCATTTCACCGCTACACTACACATTCCAGCTACTTCAATACTATTCAAGATTAACAGTATCAACGGCAGTTCTACAGTTAAGCTGCAGGTTTTCACCGCTGACTTATCAACCCGCCTACGGACCCTTTAAACCCAATAAATCCGGATAACGCTCGCATCCTCCGTATTACCGCGGCTGCTGGCACGGAGT
+
CCCCCGGGGGGGGGGGGGGGGGGGGGGGGGGGGGGGGGGGGGGGGGGGGGGGGGGGGGGGGGGGGGGGGGGGGGGGGGGGGGGGGGGDFFGGGGGGGGGGGGGGGGGGGGGGGGGGGGGGGGGGGGGGGGGGGGGGGGGGGGGGGGGGGGGGGGGGGGGGGGGGGGGGGGGGGGGGFGADGGGGGGGGGGGGGFFGGGGGFFFFFFFFFFFFFFFFFFFFFFFFFFFFFD9>=BFFFF@FCCFFD0?FFFEFFE9;@DFFFF>??BFBFB:?2?92::7A)6?BB(46>?0)41:BFB>94
@M04999:289:000000000-L3R54:1:1101:6137:13842 2:N:0:397
GACTACCGGGGTATCTAATCCTGTTTGCTCCCCACGCTTTCGAGCATGAACGTCAGTGTTATCCCAGGAGGCTGCCTTCGCCATCGGTATTCCTCCACATCTCTACGCATTTCACTGCTACACGTGGAATTCTACCTCCCTCTGACACACTCTAGTTAAACAGTTTCAAATGCACGTCCCAAGTTGAGCTCGGGGATTTCACATCTGACTTATCTAACCGTCTGCGCTCGCTTTACGCCCAGTAATTCCGATTAACGCTCGCACCCTACGTATTACCGCGGCTGCTGGCACGTAGTTAGCC
+
CCCCCGGGGGGGGGGGGGGGGGGGGGGGG,CFEGGGGGGGGGGGGGGGGGGGGGGGGGGGGGGGGGGGGGGGGGGGGGGGGEEGGGGGGFFGGGGGGGGGGGGGGGGGGGGFCGEGGGGGGGGGGGGGGGGFGFGGGCFGGFGCFFFGFG?DFFCDGGFGGGFFCFGGGGGGGFGGFDAGC6?EFGGGGFGGGEGD5C7CCFFAA<BFFFEFEAAF6?9>@>BFFF@>>@F=529E1?>B<1;9<EFE9316(2447BFFFF663:6(4482)54)-(,4(4-4103:?3314:??25)63
@M04999:289:000000000-L3R54:1:1101:16988:13847 2:N:0:397
GGGGACTACTGGGGTATCTAATCCTGTTTGCTCCCCACGCTTTCGCATCTCAGCGTCAGTATCTGTCCAGAAGGCCGCCTTCGCCACCGGTATTCCTCCACATCTCTACGCATTTCACCGCTACACGTGGAATTCTACCTTCCTCTACAATACTCCAGATAACCAGTTTTAAGTGCAATTCCCAGGTTGAGCCCGGGGCTTTCACACCTAACTTAATTATCCGCCTACATGCCCTTTACGCCCAGTCATTCCGATTAACGCTCGCACCCTCCGTATTACCGCGGCTGCTGGCACGGAGTT
+
CCCCCGGGGGGGGGGGGGGGGGGGGGGGGGGGGGGGGGGGGGGGGGGGGGGGGGGGGGGGGGGGGGGGGGGGGGGGGGGGGGGGGGGGGGGGGGGGGGGGGGGGGGGGGGGGGGGGGGGGGGGGGGGGGGGGGGGGGGGGGGGGGGGGGGGGGGGGGGGGFGGGGGGGGGGGCFFGFFFGGGGGGGGGGGGGGGGGGGGGFFFBFFFE@E=BFFFFEAFFFFFFFFFFFFEFFFFFFFFFFF@;@E<@EFFFF;@DFEFDF:BFF6>BFFBFF?:?B<9A:>B6924:F?FF:<?(-4::
@M04999:289:000000000-L3R54:1:1101:2544:13859 2:N:0:397
CGACTACTGGGGTATCTAATCCTGTTTGCTCCCCACGCTTTCGCATCTCAGCGTCAGTATCTGTCCAGAAGGCCGCCTTCGCCACCGGTATTCCTCCACATCTCTACGCATTTCACCGCTACACGTGGAATTCTACCTTCCTCTACAATACTCCAGATAACCAGTTTTAAGTGCAATTCCCAGGTTGAGCCCGGGGCTTTCACACCTAACTTAATTATCCGCCTACATGCCCTTTACGCCCAGTCATTCCGATTAACGCTCGCACCCTCCGTATTACCGCGGCTGCTGGCACGGAGTTAGC
+
CCCCCGGGGGGGGGGGGGGGGGGGGGGGGGGGGGGGGGGGGGGGGGGGGGGGGGGGGGGGGGGGGGFGGGGGGGGGGGGGGGGGGGGGGGGGGGGGGGGGGGGGGGGGGGGGGGGGGGGGGGGGGGGGGGGGGGGGGGGGGGGGGGGGGGGGFGGFAFGGGGGGGGGGGGGGGGFGFGFGGGGGGGGGGGGGGGGGGGGGFFFFFFFFFFFFFFFFFFFFFFF>=BFFFFEBFFFFFFDF91?EE<FCFFF?FFFFFF><:6;BFFF?FFF?FFFFFA0>>FBFBBB7:B:?F(4;2<):4
@M04999:289:000000000-L3R54:1:1101:21269:13865 2:N:0:397
GACTACTGGGGTATCTAATCCTGTTTGCTCCCCACGCTTTCGCATCTCAGCGTCAGTATCTGTCCAGAAGGCCGCCTTCGCCACCGGTATTCCTCCACATCTCTACGCATTTCACCGCTACACGTGGAATTCTACCTTCCTCTACAATACTCCAGATAACCAGTTTTAAGTGCAATTCCCAGGTTGAGCCCGGGGCTTTCACACCTAACTTAATTATCCGCCTACATGCCCTTTACGCCCAGTCATTCCGATTAACGCTCGCACCCTCCGTATTACCGCGGCTGCTGGCACGGAGTTAGCC
+
CCCCCGGGGGGGGGGGGGGGGGGGGGGGGGGGGGGGGGGGGGGGGGGGGGGGGGGGGGGGGGGGGGGGGGGGGGGGGGGGGGGGGGGGGGGGGGGGGGGGGGGGGGGGGGGGGGGGGGGGGGGGGGGGGGGGGGGGGGGGGGGGGGGGGGGGGGGGGGGGGGGGGGGGGGGGGGGGFGFGGGGGGGGGGGGGGGGGCGGGFFFFFFFFFFFFEFFFEFFFFFFFFFFFFFFFFFFFFFFEFFEEFFCCFFFDDFFFFFFB>FFF6?FFF>?<BFFAB?>>09>>??7:<?B?6308:<FF:
@M04999:289:000000000-L3R54:1:1101:7976:13874 2:N:0:397
GACTACTCGGGTATCTAATCCTGTTTGCTCCCCACGCTTTCGCATCTCAGCGTCAGTATCTGTCCAGAAGGCCGCCTTCGCCACCGGTATTCCTCCACATCTCTACGCATTTCACCGCTACACGTGGAATTCTACCTTCCTCTACAATACTCTAGTTAACCAGTTTTAAGTGCAATTCCTAGGTTGAGCCCAGGGCTTTCACACCTAACTTAATTATCCGCCTACATGCCCTTTACGCCCAGTCATTCCGATTAACGCTCGCACCCTCCGTATTACCGCGGCTGCTGGCACGGAGTTAGCC
+
CCCCCGGGGGGGGGGGGGGGGGGGGGGGGGGGGGGGGGGGGGGGGGGGGGGGGGGGGGGGGGGGGGGGGGGGGGGGGGGGGGGGGGGGGGGGGGGGGGGFGGGGGGGGGGGGGGGGGGGGGGGGGGDGGGGGGGGGGGGGGGGFGGGGGGGGGGGGGGGGGGGFGGGGGGGGGGGGFGFGGGFGGGGGGGGGGGGGGGGGFFFFEFFFFFFFFFFFFCFFFFFFFFFFFFFFFFFFFFFFF2>EFECCFFFDD6ECD@0<>BBF38<?FFFB7?FFABF9999,3:>76(8?7,48<)-5.
@M04999:289:000000000-L3R54:1:1101:24668:13883 2:N:0:397
GTGACTACACGGGTATCTAATCCTGTTCGCTACCCATGCTTTCGAACCTCAGCGTCAGTTACAGACCAGAGAGCCGCCTTCGCCACTGGTGTTCTTCCATATATCTACGCATTCCACCGCTACACATGGAGTTCCACTCTCCTCTTCTGCACTCAAGAAACATAGTTTCAGCTGCAGTTCCCCAGTTAAGCTGGGGGCTTTCACAGCTGACTTATCTTCCCGCCTGCGTTCGCTTTACGCCCAATAAATCCGGACAACGCTTGCCACCTACGTATTACCGCGGCTGCTGGCACGTAGTT
+
CCCCCGGGGGGGGGGGGGGGGGGGGGGGGGGGGGGGGGGGGGGGGGGGGGGGGGGGGGGGGFFGGGGGGGGGGGGGGGGGGGGGGGGGGGGGGGGGGGGGGGGCGGGGGGGGGGGGGGGGGCGGGGGGGGGGGGGGGGGGGGGGGGGGGGGGGGGCGGFFGGGGFDGGGGGGGGGGFGFGGGGGGGG=ECFGGGDDDDGGFFFFFAAFFBBEFAFFFFFFFFBFFF=>9@FFFFFFFE?F>BF@@FFCCF@B(,:>6:9BFFFF5<?FFBFF:)::<B<6969>>FBB?:64)(4132<
@M04999:289:000000000-L3R54:1:1101:5920:13913 2:N:0:397
AGACTACTGGGGTATCTAATCCTGTTTGCTCCCCACGCTTTCGCATCTCAGCGTCAGTATCTGTCCAGAAGGCCGCCTTCGCCACCGGTATTCCTCCACATCTCTACGCATTTCACCGCTACACGTGGAATTCTACCTTCCTCTACAATACTCCAGATAACCAGTTTTAAGTGCAATTCCCAGGTTTAGCCCGGGGCTTTCACACCTAACTTAATTATCCGCCTACATGCCCTTTACGCCCAGTCATTCCGATTAACGCTCGCACCCTCCGTATTACCGCGCTTGCTGGCCCTGAGTTATC
+
@CC@CFGGDCFGGGGGGGGF<E9FFFGGDGGGGGDBFGDFGCGDFGGCEE<FCCFE@CFFEEGDGFGA<FEFGFFGEEC<FFBFFFFEEFEFFGGGGFGGCGCFGCFGG>F:E,FC<4FE7CGFCB8=BE9FFEGGG9;DDDFFFG;9EF?CFG?8====F89,E9:ECFGGG9@,C=+DF?D6:@,@EGGG9:E*9CF7AB9B99FF3>A/>AFF6=+9DB@=>32973=:356).;0.:;((/)167)/(/((.73>?(9>6>F?(3?98<?()-)4(-(,--8)6((,33,2(-.6)-
@M04999:289:000000000-L3R54:1:1101:12246:13933 2:N:0:397
GCTATGACTACCGGGGTATCTAATCCTGTTCGCTCCCCACGCTTTCGTCCATCAGCGTCAATCGGTATTTAGTAACCTGCCTTCGCAATCGGGGTTCTGTGTAATATCTATGCATTTCACCGCTACACTACACATTCCAGCTACTTCAATACTATTCAAGATTAACAGTATCAACGGCAGTTCTACAGTTAAGCTGCAGGTTTTCACCGCTGACTTATCAACCCGCCTACGGACCCTTTAAACCCAATAAATCCGGATAACGCTCGCATCCTCCGTATTACCGCGGCTGCTGGCACGGAGT
+
CCCCCGGGGGGGGGGGGGGGGGGGGGGGGGGGGGGGGGGGGGGGGGGGGGGGGGGGGGGGGGGGGGGGGGGGGGGGGGGGGGGGGGGGGGGGGGGGGGGGGGGFGGGGGGGGGGGGGGGGGGGGGGGGGGGGGGGGGGGGGGGGGGGGGGGGGGGGGGGGGGGGGGGGGGGGGGGGEGFGGGGGGGGGGGGGGGGGGGGGFFFFFFFFFABBAFFFFFFFFFFFFF@FFFF@FFFFFFFFFFFFFFD;;EFFF@@9@DFFF?>:?BB;?FF?A7>?F?F9AA<>619BFFFF?:?BF>F>4
@M04999:289:000000000-L3R54:1:1101:10573:14018 2:N:0:397
GACTACAAGGGTATCTAATCCTGTTTGCTACCCACGCTTTCGAGCATGAACGTCAGTGTTATCCCAGGAGGCTGCCTTCGCCATCGGTATTCCTCCACATCTCTACGCATTTCACTGCTACACGTGGAATTCTACCTCCCTCTGACACACTCTAGTTAGACAGTTTCAAATGCACGTCCCACGTTGAGCTCGGGGCTTTCACATCTGACTTATCTAACCGTCTGCGCCCGCTTTACGCCCAGTAATTCCGATTAACGCTCGCACCCTACGTATTCCCGCGCCTGCTGGCACGTAGTTAGCC
+
CCCCCGGGGGGGGGGGGGGGFGGGGGGGGGGGGGGDGGFGGGGGGGGGGGGGGGGGGAFGGGGGGGGGFGGGGGGGGGGFGGGGGG>FGGGGGGGGGGGFGDGFGFDFG7@;EFGGFFGGGFGG?FGGGFCFFGGGEFGGGGG,EFFGFGFGFEG@==8DFFF=;DGEFGC,EGGG?DDG?+=A,D=DFCGC867+3=6FFF>16+<9A@EF@F6+;FFF>D=2CBF)6>@@5(*9@DFF@06;).<CEE02(63;7>6(,616>821:1,)6()6526((4(68.)(-(524(2,-).64
@M04999:289:000000000-L3R54:1:1101:16377:14031 2:N:0:397
TTGCAGACTACACGGGTATCTAATCCTGTTCGCTCCCCACGCTTTCGTCCATCAGCGTCAATCGGTATTTAGTGACCTGCCTTCGCAATCGGGGTTCTGTGTAATATCTATGCATTTCACCGCTACACTACACATTCCAGCTACTTCAATACTATTCAAGATTAACAGTATCAACGGCAGTTCTACAGTTAAGCTGCAGGTTTTCACCGCTGACTTATCAACCCGCCTACGGACCCTTTAAACCCAATAAATCCGGATAACGCTCGCATCCTCCGTATTACCGCGGCTGCTGGCACGGAGT
+
CCCCCGGGGGGGGGGGGGGGFGGGGGGGGGGGGGGEFGGGGGGGGGGGGGGGGGGGGGGGGGGGGFGGGGGGGGGGGGGGGFGGGGGGGGGGGGGGGGGG,EGGGGGGGGGGGGGGGGGGGGGGGGGGGGGGGGGGGGGGGGGGGGFGGGGGGGGGGGGGFGFGGGGDEFFGGGGGFDFGGGGGGFGGGGGGGCGGGGGGF>FFF@FFFFFA>FFFFFFFFFFFAF@@@BFFFBFFFFFFFFFDFFFFEEFFCFFFDFFFFFFFBB19?9>?A?FFF?0>BA?B>>FF>:>>F:1<?B06,
@M04999:289:000000000-L3R54:1:1101:12626:14067 2:N:0:397
CTGACTACTCGGGTATCTAATCCTGTTCGCTCCCCACGCTTTCGTCCATCAGCGTCAATCGGTATTTAGTAACCTGCCTTCGCAATCGGGGTTCTGTGTAATATCAATGCATTTCACCGCTACACTACACATTCCAGCTACTTCAATACTATTCAAGATTAACAGTATCAACGGCAGTTCTACAGTTAAGCTGCAGGTTTTCACCGCTGACTTATCAACCCGCCTACGGACCCTTTAAACCCAATAAATCCGGATAACGCTCGCATCCTCCGTATTACCGCGGCTGCTGGCACGGAGTT
+
CCCCCGGGGGGGGGGGGGGGGGGGGGGGGGGGGGGGGGGGGGGGGDGGGGGGGGGGGGGGGGGGGGGGGGGGGGGGGGGGGGGGGGGGGGGGGGGGGGGGGGGGGFGGGGGGGGGGGGGGGGGGGGGGGGGGGGGGGGGGGGGGGGGGGGGFGGGGGGGGFGGGGGGGGGGGGGGGFFFGGFGGGGGGGGGGGGFFGFGGFFFFFEFFAFFAEFFFFFFFFFFFFFFFFFFFFFFFF3;ADFF?FFFFFFFFFF;@FFFF<F>FFF9:7ABFFFBFFF<:FF9>>BFFFBBFDBBB6<0
@M04999:289:000000000-L3R54:1:1101:15479:14081 2:N:0:397
TTGACTACCGGGGTATCTAATCCTGTTTGCTACCCACGCTTTCGAGCATGAACGTCAGTGTTATCCCAGGAGGCTGCCTTCGCCATCGGTATTCCTCCACATCTCTACGCATTTCACTGCTACACGTGGAATTCTACCTCCCTCTGACACACTCTAGTTAGACAGTTTCAAATGCACGTCCCAAGTTGAGCTCGGGGATTTCACATCTGACTTATCTAACCGTCTGCGCTCGCTTTACGCCCAGTAATTCCGATTAACGCTCGCACCCTACGTATTACCGCGGCTGCTGGCACGTAGTT
+
CCCCCGGFGGGGGGGGGGGGGGGGGGGGGGGGGGGGGGGGGGGGGGGGGGGGGGGGGGGGGGGGGGGGGGGGGGGGGGGGGGGGGGGGGGGGGGGGGGGGGGGGGGGGGGGGGGGGGGGGGFGGGGGGGGGGGGGGGGGGGGGGGGGGGGGGGGGGGGFGGGGGGGGGGGGGGGGGFGFGCGFGGGGFGFGFGGGGGGGGFFFFFFFFFFFFFFFFFFFFFFFDD=CFFB@@BFFFFFFEF@FFF<C3CFFF(,8@CC0;;03>>F9:B:1::BF?FBA:9219>>BFF0034621((6
@M04999:289:000000000-L3R54:1:1101:7265:14127 2:N:0:397
GGACTACTGGGGTATCTAATCCTGTTTGCTACCCACGCTTTCGAGCATGAACGTCAGTGTTATCCCAGGAGGCTGCCTTCGCCATCGGTATTCCTCCACATCTCTACGCATTTCACTGCTACACGTGGAATTCTACCTCCCTCTGACACACTCTAGTTAGACAGTTTCAAATGCACGTCCCAAGCTGAGCTCGGGGATTTCACATCTGACTTATCTAACCGTCTGCGCTCGCTTTACGCCCAGTCATTCCGATTAACGCTCGCACCCTCCGTATTACCGCGGCTGCTGGCACGGAGTTAGC
+
CCCCCGGGGGGGGGGGGGGGGGGGGGGGGGGGFGGGGGGGFGGGGGGGFCFGGGGGGFGGGGGGGGGGGGGGGGGGFEFGGDGGGFGGGFGGGGGGFFGFEGFFEGGGDDG:FFFGGGGGGGFGGFGGGGGGGGGGGGGGGGGGGG=FGGGGGCFFFGGGGGGGFGGGGGGGGFGGFGFGCF=DGGGGFD9?@67CDGGFFFFF;FFAEE@CEA@6AFFDBAFFFEBFAFBFDFFEEDDAFF;;=4??EC@7(3;)7;91;>FBFF?:66>(,804>4:9-717>?3:36?B007>1?F<)
@M04999:289:000000000-L3R54:1:1101:2709:14129 2:N:0:397
CTGAGACTACCGGGGTATCTAATCCTGTTCGCTCCCCACGCTTTCGTCCATCAGCGTCAATCGGTATTTAGTAACCTGCCTTCGCAATCGGGGTTCTGTGTAATATCTATGCATTTCACCGCTACACTACCCATTCCAGCTACTTCAATACTATTCAAGATTAACAGTATCAACGGCAGTTCTACAGTTAAGCCGCAGGTTTTCACCGCTGACTTATCAACCCGCCTACGGACCCTTTAAACCCAATAAATCCGGATAACGCTCGCATCCTCCGTATTACCGGGGCTGCTGGCACGGAGTT
+
CCCCCGGGGGGGGGGGCFGGGGGGGGGGGGGGGGGGGGGGC7BFGGGGGGGGGGGGGGG>FGFGGGGFGGGGFGGGGGGGGGGGGGGG<FGGGFF@GGGGGGGGGGGGGGGGGGFFGGGGGGGGGFGGGGDGFFGGGGFFGFCFFGGGGGGGGGEEDFFGGGGGGGGGGGGGGGGGF69ACGGGGG8EFFFFGF95DDGDFFFFFFFDFF=>BFFFFFFFFBF2-(9@;;;?FB@F@EF=CE@?FF8@EFCEFFF:6:>F:>:?BF0:BB)5491312:B)(((((,,3,8??,3:0((4.
@M04999:289:000000000-L3R54:1:1101:3509:14143 2:N:0:397
CGACTACTAGGGTATCTAATCCTGTTTGCTACCCACGCTTTCGAGCATGAACGTCAGTGTTATCCCAGGAGGCTGCCTTCGCCATCGGTATTCCTCCACATCTCTACGCATTTCACTGCTACACGTGGAATTCTACCTCCCTCTGACACACTCTAGTTAGACAGTTTCAAATGCACGTCCCAAGTTGAGCTCGGGGATTTCACATCTGACTTATCTAACCGTCTGCGCTCGCTTTACGCCCAGTAATTCCGATTAACGCTCGCACCCTACGTATTACCGCGGCTGCTGGCACGGAGTTAGC
+
CCCCCGGGGGGGGGGGGGGGGGGGGGGGGGGGGGGGGGGGGGGGGGGGGGGGGGGGGGGGGGGGGGGGGGGGGGGGGGGGFGGGGGGGGGGGGGGGGGGGGGGGGGGGGGGGGGGGGGGGGGGGGGGGGGGGGGGGGGGGGGGGGGGGGGGGGGGGGGGGGGGGGGGGGGGGGGGGFGFGGGGGGGGGGGGGGGGGGGCCFFFFCFFFEFFFAFFFFFFFFFFFFEBAAFBFFFFEFFFFFFFFFFEFFFF@FFFFFFFFF;BFFFFFFF?FFB?<AD?FF69>9:>B?FBF6(-(41695
@M04999:289:000000000-L3R54:1:1101:13670:14149 2:N:0:397
GACTACCAGGGTATCTAATCCTGTTTGCTCCCCACGCTTTCGCATCTCAGCGTCAGTATCTGTCCAGAAGGCCGCCTTCGCCACCGGTATTCCTCCACATCTCTACGCATTTCACCGCTACACGTGGAATTCTACCTTCCTCTACAATACTCCAGATAACCAGTTTTAAGTGCAATTCCCAGGTTGAGCCCGGGGCTTTCACACCTAACTTAATTATCCGCCTACATGCCCTTTACGCCCAGTCATTCCGATTAACGCTCGCACCCCCCGTATCACCTCGGCTGCTGGCACGGACTTAGCC
+
CCCCCFGGGDCGGGGGFGGGAFFFE<CFFDEFG@FEGEEFGC:CGGFGGEFE@CEGGDEEFGGGGGGGF@EF@FGGCFGFG:=FFEC>>AFFGGC<=A=5EFGFEFCGCC=FFG??FFFGEGGD@?C4AFFGGFFC9DGGGGG8AE8EGGGGFG8,,@E=FGFF9=FE?EFDGFGGFGFGD?6@E38F67E:E67DCCF>F9A4@9AAB=EEEFFFEFFFF@D?3(/>)>7;B3=E<60=@<3@@EFFF8?;0;E<:1(,(,4734(2>;,,.(.)3).3(4((4))((.5(((-()-..,
@M04999:289:000000000-L3R54:1:1101:13579:14175 2:N:0:397
GACTACAGGGGTATCTAATCCTGTTTGCTCCCCACGCTTTCGCATCTCAGCGTCAGTATCTGTCCAGAAGGCCGCCTTCGCCACCGGTATTCCTCCACATCTCTACGCATTTCACCGCTACACGTGGAATTCTACCTTCCTCTACAATACTCCAGATAACCAGTTTTAAGTGCAATTCCCAGGTTGAGCCCGGGGCTTTCACACCTAACTTAATTATCCGCCTACATGCCCTTTACGCCCAGTCATTCCGATTAACGCTCGCCCCCCCCGTACTACCGCGCCTGCTGGCACGGAGTAAGCC
+
CCCCCGGFGGGFGGGGGGGGGFFGGGFFGGDGGGGGGFEGGGGGEGGGGGGGGGGGGGGGGGGFGGGGFFGGGGGGGGGGGCGGGGCCC<FFGGGGGGGDGGGGGFGGGGEGGGGGGGDGGGGGFFGEGGGGGGGFCGGGGGGGGAEFGGGGGGF8DFFGGGGD>FADDDFDFGGGFGFGGFFCCFGGGFFE@EEDGGDGFFFFBFFFFEFFFFFA5B=>FDF@FBC5)7>EF@<93;9>2@4@FC?C?13811;C;928(((,42(,7131(,.63((-(4601(.4,()3379((..72
@M04999:289:000000000-L3R54:1:1101:20559:14176 2:N:0:397
GACTACTCGGGTATCTAATCCTGTTTGCTCCCCACGCTTTCGCATCTCAGCGTCAGTATCTGTCCAGAAGGCCGCCTTCGCCACCGGTATTCCTCCACATCTCTACGCATTTCACCGCTACACGTGGAATTCTACCTTCCTCTACAATACTCCAGATAACCAGTTTTAAGTGCAATTCCCAGGTTGAGCCCGGGGCTTTCACACCTAACTTAATTATCCGCCTACATGCCCTTTACGCCCAGTCATTCCGATTAACGCTCGCACCCTCCGTATTACCGCGGCTGCTGGCACGGAGTTAGCC
+
CCCCCGGGGGGGGGGGGGGGGGGGGGGGGGGGGGGGGGGGGGGGGGGGGGGGGGGGGGGGGGGGGGGGGGGGGGGGGGGGGGGGGGGGGGGGGGGGGGGGGGGGGGGGGGGGGGGGGGGGGGGGGGGGGFFGGGGGGGGGGGGGGGFGGGGGGGGGFGGGGGGGGGGG=FFGGGGGFGFGGGGGGFFFFGGGGGGDDFGGFFFFFFFFFFFFFFFFFFFFFFFFDEEFBFDEFFFFFFFFF?@EFFECC;;0<@EF6>0(49>9>?FFFF:(42<A9?F>F>;B?::B<<B?;;>20:>D:
@M04999:289:000000000-L3R54:1:1101:29153:14179 2:N:0:397
CGACTACCCGGGTATCTAATCCTGTTTGCTCCCCACGCTTTCGCATCTCAGCGTCAGTATCTGTCCAGAAGGCCGCCTTCGCCACCGGTATTCCTCCACATCTCTACGCATTTCACCGCTACACGTGGAATTCTACCTTCCTCTACAATACTCCAGATAACCAGTTTTAAGTGCAATTCCCAGGTTGAGCCCGGGGCTTTCACACCTAACTTAATTATCCGCCTACATGCCCTTTACGCCCAGTCATTCCGATTAACGCTCGCACCCTCCGTATTACCGCGGCTGCTGGCACGGAGTTAGC
+
CCCCCGGGGGGFGFGGGGGFGGGGGGGGGGGGGFFGGGGGGGGGGGGGGGGFGFGGGGGFGGGGGGGGGGGGGGEGGGGGGGGEGGGGGGGGGGGGGGGGGGGGGGGGGGGGEGFCGGDGGEGGGFGGGGGGGGGGDEGGGGGGGGGGGGGGGGGG9EFFDGGGGGAEFF=EGGGGFGFFGGGGGGGGGGFGGGGGGGGGFFFFFFFFEFFEFFFFEFFFBFFFFFFF<@FFF@EFF26BFFFFEEE5CFF?FFFFF69<?>9>>F6:<:0,0:>)-93>(496;?BFFB:7<>BB0:A44
@M04999:289:000000000-L3R54:1:1101:23527:14326 2:N:0:397
CTGACTACCAGGGTATCTAATCCTGTTTGCTACCCACGCTTTCGAGCATGAACGTCAGTGTTATCCCAGGAGGCTGCCTTCGCCATCGGTATTCCTCCACATCTCTACGCATTTCACTGCTACACGTGGAATTCTACCTCCCTCTGACACACTCTAGTTAGACAGTTTCAAATGCACGTCCCAAGTTGAGCTCGGGGATTTCACATCTGACTTATCTAACCGTCTGCGCTCGCTTTACGCCCAGTAATTCCGATTAACGCTCGCACCCTACGTATTACAGCGGCTGCTGGCACGTAGTTAT
+
BCCCCGGGFGGGGGGGGGGGGGGGGCFGGGGGGFFGGGGGGGGGCEEGGGFGGGGGGGGGGGGGGAFGGGGGGGGGGGGGGGGGGDGGGGGGGAFGGGGGGFGGFGFGGDGDGGGGGFGGGGGGGGGGGGGGGGGGGGGGGDGGGGGDGGGGFGGGGGFGGGGGGGGCGGGFGGGGFGFGG>FGGGGGGFGFGGGGGD67AFFFFFFFFFFFFFFFE9CCFFFFFFFFB9>@B@=BCCDD=@9154?C35?EFDDFFEFB?<FFFFFFF<<037:?9A)2223>>904)46:8?:704AA-
@M04999:289:000000000-L3R54:1:1101:3671:14342 2:N:0:397
TCGACTACCGGGGTATCTAATCCTGTTTGCTCCCCACGCTTTCGCATCTCAGCGTCAGTATCTGTCCAGAAGGCCGCCTTCGCCACCGGTATTCCTCCACATCTCTACGCATTTCACCGCTACACGTGGAATTCTACCTTCCTCTACAATACTCCAGATAACCAGTTTTAAGTGCAATTCCCAGGTTGAGCCCGGGGCTTTCACACCTAACTTAATTATCCGCCTACATGCCCTTTACGCCCAGTCATTCCGATTAACGCTCGCGCCCTCCGTATTACCGCGGCTGCTGGCACGGATTT
+
CCCCCGGGGGGGGGGGGGGGGGGGGGGGGGGGGGGGGGGGGGGGGGGGGGGGGGGGGGGGGGGGGGGGGGGGGGGGGGGGGGGGGGGGGGGGGGGGGGGGGGGGGGGGGGGGGGGGGGGGGGGGGGGGGGGGGGGGGGGGGGGGGGGGGGGGGGGGDFFGGGGGGGGGFGGFGCFFFGFGGGGGGGGGGGGGGGGDDGDFFFFFFFFFFFFFFFFFFFFFF>BD@;DFFCEFFFFFFFFFFF(((/))9?FE0?B:ABFB?F>B>FF>6?FF?:BBAB<0,(4;(38)5(4280((,-4
@M04999:289:000000000-L3R54:1:1101:2384:14343 2:N:0:397
AGGTGGACTACTCGGGTATCTAATCCTGTTTGCTACCCACGCTTTCGCATCTCAGCGTCAGTATCTGTCCAGAAGGCCGCCTTCGCCACCGGTATTCCTCCACATCTCTACGCATTTCACCGCTACACGTGGAATTCTACCTTCCTCTACAATACTCCAGATAACCAGTTTTAAGTGCAATTCCCAGGTTGAGCCCGGGGCTTTCACACCTAACTTAATTATCCGCCTACATGCCCTTTACGCCCAGTCATTCCGATTAACGCTCGCACCCTCCGTATTACCGCGGCTGCTGTCACGGAGT
+
CCCCCGFFGGGGGGGGGGGGGGGGGGGGGGGGGGGGGGGGGGGGGGGGGGGGGGGGGGGGGGGGGGGGGGGGGGGGGGEG7FFGGGDGEGGGGDGGGGGGGGGGFGGGGGGGGGGGGGGGGGGGGGFGGGGGGGGGGGGG8EGGGGGGCFFGFGGGF8FDGGGGGGGGFEGGF8DFF7DCCDGCDFFFFCFDGGGG69>5@EFA>FFFBA:BEFFFFFFFFEFE@259=DEFFEE@;DEFFFF9BFFFFEF)<?;10(67CF6??>B>B>BB(2,((4(:A<:>>;69>::?)5AD((194
@M04999:289:000000000-L3R54:1:1101:13769:14345 2:N:0:397
GACTACAGGGGTATCTAATCCTGTTTGCTCCCCACGCTTTCGCATCTCAGCGTCAGTATCTGTCCAGAAGGCCGCCTTCGCCACCGGTATTCCTCCACATCTCTCCGCATTTCACCGCTACACGTGGAATTCTACCTTCCTCTACAATACTCCAGATAACCAGTTTTAAGCGCAGTTCCCAGGTTGAGCCCGGGGCTTTCACACCTAACTTAATTATCCGCCTACATGCCCTTTACGCCCAGTCATTCCGATTAACGCTCGCACCCTCCGTACTACCGCGGCTGCTGGCACGGAGTTAGCC
+
CCCCCFG@DGC@BEF9CCDFGFGGFFCGGGGGECFC@FEFD@FGCFFGFGGGGGCG<FGGGGF<FFGG@EECFGGGEEGGGGGGGGGGC@F,FFGGGG8EGAFF,ABEGECFCFGCCFGGGGGGGGCCGFFGGGGG@FGFGGGDG;AFGGGGG88=FFGGFFDG=9EGFFCGGGGGFC9CC:629DCF,9CEGDGG>FGGFFFFFAFFFFFFFF>85C854>=DD(?EE;;E@;CFF;@>;?4;ACE?<;?D(19<8B?B6196><((4732(-6672(139122)5>?1??;B021AFB?
@M04999:289:000000000-L3R54:1:1101:20208:14360 2:N:0:397
TGACTACCAGGGTATCTAATCCTGTTTGCTCCCCACGCTTTCGCATCTCAGCGTCAGTATCTGTCCAGAAGGCCGCCTTCGCCACCGGTATTCCTCCACATCTCTACGCATTTCACCGCTACACGTGGAATTCTACCTTCCTCTACAATACTCCAGATAACCAGTTTTAAGTGCAATTCCCAGGTTGAGCCCGGGGCTTTCACACCTAACTTAATTATCCGCCTACATGCCCTTTACGCCCAGTCATTCCGATTAACGCTCGCACCCTCCGTATTACCGCGGCTGCTGGCACGGAGTTAGC
+
CCCCCGGGGGGGGGGGGGGGGGGGGGGGGGGGGGGGGGGGGGGGGGGGGGGGGGGGGGGGGGGGGGGGGGGGGGGGGGGGGGGGGGGGGGGGGGGGGGGGGGGGGGGGGGGGGGGGGGGGGGGGGGGGGGGGGGGGGGGGGGGFGGGGGGGGGGGGGGGGGGGGGGGGGGGFGGGGFGFGGGGGGGGGGGFGGGGGGGGGFFFFFFFFFFFEFFFFFFFFFFFFFFFFFFFD=DFFFFFFFF@EFFFFFFFF?@?CEF08BFFB>>824?FF0<?FF23160919:>>BFFFFF;BBFFFA
@M04999:289:000000000-L3R54:1:1101:26957:14393 2:N:0:397
AGACTACTAGGGTATCTAATCCTGTTCGCTCCCCACGCTTTCGTCCATCAGCGTCAATCGGTATTTAGTAACCTGCCTTCGCAATCGGGGTTCTGTGTAATATCTATGCATTTCACCGCTACACTACACATTCCAGCTACTTCAATACTATTCAAGATTAACAGTATCAATGGCAGTTCTACAGTTAAGCTGCAGGTTTTCACCGCTGACTTATCAACCCGCCTACGGACCCTTTAAACCCAATAAATCCGGATAACGCTCGCATCCTCCGTATTACCGCGGCTGCTGGCACGGAGTTAGC
+
CCCCCGGFGGGGGGGGGGGGGGGGGGGGGGGGFGGGGGGGGGGGGGGGGGGGGGGGEGGGGGGGGGGGGGGGGGGGGGGGGGGGGGGGGGGGGGGGGGGGFGGGGGGGGGGGGGGGGGGGGGGGGGGGGGGGGGGGGGGGGGGGGGGGGGGGGGGF9DGGFGGGGGGGGGGGGDGGFGFGFGGGGGGGFGGGGGGGFGFGAFFFFFFFFFFFFFFFFFF=BFFAFFFFA=FDF26CCC36>D=2@3=5CE>@;@FEFFFFFBFFFFFFA7966BBFFFB>FFBFB0:3?B(4:9>>BBFF<
@M04999:289:000000000-L3R54:1:1101:15908:14408 2:N:0:397
GACTACCAGGGTATCTAATCCTGTTTGCTCCCCACGCTTTCGCATCTCAGCGTCAGTATCTGTCCAGAAGGCCGCCTTCGCCACCGGTATTCCTCCACATCTCTACGCATTTCACCGCTACACGTGGAATTCTACCTTCCTCTACAATACTCCAGATAACCAGTTTTAAGTGCAATTCCCAGGTTGAGCCCGGGGCTTTCACACCTAACTTAATTATCCGCCTACATGCCCTTTACGCCCAGTCATTCCGATTAACGCTCGCACCCTCCGTATTACCGCGGCTGCTGGCACGGAGTTAGCC
+
CCCCCFGGGGGEFFGGGGFFGFFFGGGFGGEFGFGGGGGGGGGGDGGGGGGGGGGGGGGGGGGGGGGF<FF8EFGGGFGFGGGGGGGGGGGGGCFEGGGGGGGGGGGGGGGGGGGGGGGGGGGGGGGGGGGGGGGGGGGFGGGGGE9FGGGGGGG9FFGGG9FFGGFGGGGGFGGGFFFGGFGFGGGFGCF6CCC>DF5DFFFFFFFFFFFFEFFFFCFD>DFFFFFCBEFE@=CFFFB>;1EFFFFFFFFFFFFEF@D@FFFFFBFBF>?FFFFB<0(-4>FFF?7::07031181))44
@M04999:289:000000000-L3R54:1:1101:13994:14459 2:N:0:397
TAGACTACCAGGGTATCTAATCCTGTTTGCTACCCACGCTTTCGAGCATGAACGTCAGTGTTATCCCAGGAGGCTGCCTTCGCCATCGGTATTCCTCCACATCTCTACGCATTTCACTGCTACACGTGGAATTCTACCTCCCTCTGACACACTCTAGTTAGACAGTTTCAAATGCACGTCCCAAGTTGAGCTCGGGGATTTCACATCTGACTTATCTAACCGTCTGCGCTCGCTTTACGCCCAGTAATTCCGATTAACGCTCGCACCCTACGTATTACCGCGGCTGCTGTCACGTAGTT
+
[truncated: 27,804,666 more chars]
