# Supplementary material for: Dynamics of the hindgut microbiota of the Japanese honey bees (Apis cerana japonica) throughout the overwintering period
Source: PeerJ. 2025 Oct 13;13:e20050. doi: 10.7717/peerj.20050 (PMC12530201; doi:10.7717/peerj.20050)
Supplement: Supplemental Information 39 [file peerj-13-20050-s039.gz › peerj-13-20050-s039]

@M04999:289:000000000-L3R54:1:1101:16224:1930 2:N:0:427
TGACTACCGGGGTATCTAATCCTGTTTGCTCCCCACGCTTTCGCATCTCAGCGTCAGTATCTGTCCAGAAGGCCGCCTTCGCCACCGGTATTCCTCCACATCTCTACGCATTTCACCGCTACACGTGGAATTCTACCTTCCTCTACAATACTCCAGATAACCAGTTTTAAGTGCAGTTCCCAGTTTGAGCCCGGGGCTTTCACACCTAACTTAATTATCCGCCTACATGCCCTTTACGCCCAGTCTTTCCGATTAACGCTCGCACCCTCCGTATTACCGCGGCTGCTGGCACGGAGTTAGC
+
--,ACCFEFGEGGGGGGGGGGGF9FFF<CFGGGGGGCEGGFG7FFFEFGG9FCFFD@F<FFGCFDF98,<C,6BCECFGG?FCC?E7+@:BFGFGGGGGCE<EFF9E7CCFGGFCCF7BEEEFG>EE+?FGGGG,>>DFCFGGGDDA9DFGGFF8=,@9,@=DEFGGGAFFF8DF,AFFFDFD,>E,,+2@A5;C5DDGGFAF6ADFABBFFB8BFCF>C85=@=@(?)4;;EDE9<12;;(/.7)19CA;74<<<::(1209(4-4(3<BF(48)6A69(49903:>B:(5((1(446>9
@M04999:289:000000000-L3R54:1:1101:21164:1982 2:N:0:427
GGAGTGACTACCAGGGTATCTAATCCTGTTTGCTACCCACGCTTTCGAGCATGAACGTCAGTGTTATCCCAGGAGGCTGCCTTCTCCATCGGTATTCCTCCACATCTCTACGCATTTCACTGCTACACGTGGAATTCTACCTCCCTCTGACACACTCTAGTTAGACAGTTTCAAATGCACGTCCCAAGTTGAGCTCGGGGATTTCACATCTGACTTATCTAACCGTCTGCGCTCGCTTTACGCCCAGTAATTCCGATTAACGCTCGCACCCTACGTATTACCGCGGCTGCTGGCACGTAGT
+
--A@AECGGGGGGGGGGGGGGGCFFFFGGGGGGGGGDFDF+FFFGGGGGGGGCFFGCFGGGGGGGGGGGCGGC@ECCFF>FEEF,CFDGGE,FEFGGGGEEDD8?EGGGGGCFGGGGGGGGGGGFFFFGGFEEGFFGGGEDFGGGGFGGFGGGGGGGGG8=DDGCDFCDGGGGGGGFFFG?DGE6=,,===,A?FFDD6+<AAFFFFFCEEE@BF>AFFECEFFA@FF26:=@D2>DDF@=2@95956>6CEF?1;;;<EE6613(266B?BBFB:DA?<DF?6(191;282?B041((44
@M04999:289:000000000-L3R54:1:1101:11266:1989 2:N:0:427
CAAACGACTACAAGGGTATCTAATCCTGTTCGCTCCCCACGCTTTCGTCCATCAGCGTCAATCGGTATTTAGTAACCTGCCTTCGCAATCGTGGTTCTGTTTAATATCTATGCATTTCACCGCTACACTACACATTCCAGCCACTTCAATACTATTCAAGATTAACAGTATCAACGGCAGTTCTACAGTTAAGCTGCAGGTTTTCACCGCTCACTTATCAACCCGCCTACGGATCCTTTAATCCCAATAAATCCGGCTCACTCTCGCATCCTCCGTATTACCGCGGCTGCTGGCACGGAGT
+
68,8AF76B@FGGGFGGGGGGG9FFGGFGGGGGGF@BC,+66FFGGEFGC>FC<CE+B:@CFC@@BG<FF,CFFEFFF?<AFFF,C,>FG,,4,A<FGF?5?,,@,ECE9EECGEGFF9BFGCEEGFFFGGGCFEBEC8,9DCDDFFF,=;FFGGG9D,,6@@ECFCDGGG8C8D=5C>DFGFAAFF8DFG,@9F:DFFFFAFFFAFFF5=))34=*:AE>BB55@9>=B(65(83*9/B4*9C;8,5))475(,1(((/7)475289;20)).236:>)64:09(--4<>F0(,.(41(-
@M04999:289:000000000-L3R54:1:1101:20774:2033 2:N:0:427
CGACTACTGGGGTATCTAATCCTGTTCGCTCCCCACGCTTTCGTCCATCAGCGTCAATCGGTATTTAGTAACCTGCCTTCGCAATCGGGGTTCTGTGTAATATCTATGCATTTCACCGCTACACTACACATTCCAGCTACTTCAATACTATTCAAGATTAACAGTATCAACGGCAGTTCTACAGTTAAGCTGCAGGTTTTCACCGCTGACTTATCAACCCGCCTACGGACCCTTTAAACCCAATAAATCCGGATAACGCTCGCATCCTCCGTATTACCGCGGCTGCTGTCACGGAGTTAGC
+
68CCCGFFFFGGGGGGGGGGGED9FG<CCGGGGGGGDGGEFCFFCFGFGGGGGGGD:FFGGGFFFGGGGGG9EFFGGFFFCGGD@A,,8CF@FGGGFGCCGGGGG9FFFCGGG<FGGDGGG8FGGGFFFG8FFG998=@EFGGA;EFGFFAFGD,EAD=DADDFGGGGGGG>EGGGFCFGGFDDFG8,,7EFFFGFGC8@9+CFEEFFFFB;AEC>AFF=*:=@=B9@262>DFF**;;A121;4=C??37>0(,7=@90;>B6:>:,4124302:A>?B6939BFFB9<>F?0(2:?BF5
@M04999:289:000000000-L3R54:1:1101:14747:2067 2:N:0:427
TACTACTCGGGTATCTAATCCTGTTCGCTCCCCACGCTTTCGTCCATCAGCGTCAATCGGTATTTAGTAACCTGCCTTCGCAATCGGGGTTCTGTGTAATATCTATGCATTTCACCGCTACACTACACATTCCAGCTACTTCAATACTATTCAAGATTAACAGTATCAACGGCAGTTCTACAGTTAAGCTGCAGGTTTTCACCGCTGACTTATCAACCCGCCTACGGACCCTTTAAACCCAATAAATCCGGATAACGCTCGCATCCTCCGTATTACCGCGGCTGCTGGCACGGAGTTAGCC
+
-@C@CEGFEGGEFGGGGEGGFGFFEEFGGFCFGCFEGGEFG:FCGGGGGFGGGGGCEADGFEFGGGGFFGFFFGGGGGFFG@FFFEDCGFDGGEEEGGEEB??,CAFGGDFFGGFGEEFCCEGFDFFGDEC=4@FGGGGGGDECGFFGGGGFGFDAFDG8EFGGGDDFGFCCCCDC@FCGGGGGGGCCEGFGGF?FDG?CAFF?EFFBB5>778;>DFF9>BF=@92@=(::B=C?;81BDD84.9)6;;@@3;738;7?>;B6(5><?;23(4<>A(69(1((,5833223;(-44<2).
@M04999:289:000000000-L3R54:1:1101:15453:2105 2:N:0:427
TGACTACCGGGGTATCTAATCCTGTTTGCTACCCACGCTTTCGAGCATGAACGTCAGTGTTATCCCAGGAGGCTGCCTTCGCCATCGGTATTCCTCCACATCTCTACGCATTTCACTGCTACACGTGGAATTCTACCTCCCTCTGACACACTCTAGTTAGACAGTTTCAAATGCACGTCCCAAGTTGAGCTCGGGGATTTCACATCTGACTTATCTAACCGTCTGCGCTCGCTTTACGCCCAGTAATTCCGATTAACGCTCGCACCCTACGTATTACCGCGGCTGCTGGCACGAAGTTAGC
+
CCCCCGGGGGGGGGGGGGGGGGGGGGGGGGGGGGGGGGGGGGGGGGGGGGGGGGGGGGGGGGGGGGGGGGGGGGGGGGGGGGEGGGGGGGGGGGGGGGGGGGGGGGGGGGGGGGGGGGGGGGGGGGGGGGGGGGGGGGGGGGGGGGGGGGGGGFGFEGGGGGGGGGGGGGGAAFDGFGFDGGGGGGGGGGEFEGGG>DGGFFFF>FFFFFEEEFFFFFFFFF>BDFFF9DBFFBDFE;?:@;;E)<CCFC(8<;;CF?6?@F93(143:BF??4:AFA?F>20(480:>042(((-,5464
@M04999:289:000000000-L3R54:1:1101:12164:2119 2:N:0:427
GGTGACTACACGGGTATCTAATCCTGTTTGCCCCCCACGCTTTCGCATCTCAGCGTCAGTATCTGTCCAGAAGGCCGCCTTCGCCACCGGTATTCCTCCACATCTCTACGCATTTCACCGCTACACGTGGAATTCTACCTTCCTCTACAATACTCTAGTTAACCAGTTTTAAGTGCAATTCCTAGGTTGAGCCCAGGGCTTTCACACCTAACTTAATTATCCGCCTACATGCCCTTTACGCCCAGTCATTCCGATTAACGCTCGCACCCTCCGGATTACCGCGGCTGCTGGCACGGAGGT
+
-CCCCGGGGGGGGGGEGGGGAFGGGGGGGGGGGGGGGGEGGGGGGGG>FGGGGGGGGGGGGGGFGGGGFCGFGGGGGGGGGGGGGGGFGG:FGGGFFGGGGGFFEFGGGGDG7FFGGGGGGGGGGGDFBC@FCFFGGGGGGGGGGGGDEFFGG8EGGGGGDFGCFGEFCFFGFGFCFCFGCCFGGGFGGGGFFG;CG>DFAAFFAFFDBFFFEFBFFFFFFE@FFFDBFFFFBDFD3))816>DD@FF?)7<32;04?E<66(13(49<:(49(-((.<><,-6>>>F:24:?DFF61(-
@M04999:289:000000000-L3R54:1:1101:15396:2136 2:N:0:427
ACGCGACTACCGGGGTATCTAATCCTGTTCGCTCCCCACGCTTTCGTCCATCAGCGTCAATCGGTATTTAGTAACCTGCCTTCGCAATCGGGGTTCTGTGTAATATCTATGCATTTCACCGCTACACTACACATTCCAGCTACTTCAATACTATTCAAGATTAACAGTATCAACGGCAGTTCTACAGTTAAGCTGCAGGTTTTCACCGCTGACTTATCAACCCGCCTACGGACCCTTTAAACCCAATAAATCCGGATAACGCTCGCATCCTCCGTATTACCGCGGCTGCTGGCACGGAGTT
+
CCCCCGGGGGGGGGGGGGGGGGGGGGGGGGGGGGGGGGGGGGGGGGGGGGGGGGGGGGGGGGGGGGGGGGGGGGGGGGFGGGGGGGCCGGDDFGGGGGGGGCFFGGGGGGGGGGGGGGGGGGGGGGGGGGFGGGGGFGGGGGGGGGGGGGGGGCGGGGGGGGGGGGFGGGGGGGGGDDDFGGGGGGGGGGGGGFGGGGGGAFFFFFFBAFBA@FFFFFFFFFFF>BFFFD;;B(86=;CFEA@;<<@E<CEEBF9?B?A??22?F>089B?FFFBBF>><2:BFF909?>??FB?B7(3?4
@M04999:289:000000000-L3R54:1:1101:19349:2182 2:N:0:427
GACTACCCGGGTATCTAATCCTGTTCGCTACCCACGCTTTCGAGCCTCGGCGTCAGTTACTAGCCAGTCAGCCGCCTTCGCCACTGATGTTCTTCCATATATCTACGCATTTCACCGCTACACATGGAGTTCCACTGACCTCTCTAGCACTCAAGTCTTACAGTTTCTGATGCACGTCCATAGTTGAGCTATGACCTTTCACATCAGACTTATTAGACCGCCTGCGCTCCCTTTACGCCCAATAATTCCGGACAACGCTCGCCACCTACGTATTACCGCGGCTGCTGGCACGTAGGTAGCC
+
CCCCCGGGGGGGGGGGGGGGGGGGGGGGGDGGFGGGGGGGGGGGGGGGEEGDFGGGGGFGGGGGGGGGGGGGGGGGGEGGGGGGGGGGGGGGGGGGGGGGGDGFGGGDEGGGGGGGGGGGGGGGGGFFGGGGGGGGFGGGGGGGGGGGGGGGGGGFGGGGGGGGGGGGGGGGGGGGFGBGGGGGGGGGGGGGGGFGGGGGFFFFFFFFCEEFFFFFFFFFFFFFF>FFF@DFFFFE<6>FFFDEAFFCE8@?0(6(3>B:>FFB?2:7>1?<BFBA>BBF>F6>BF?FFFB:140(6627.
@M04999:289:000000000-L3R54:1:1101:19313:2209 2:N:0:427
TTAGGACTACTTGGCTATCTAATCCTGTTCGCTCCTCACGCTTTCGTCCATCAGCGTCAATCGGTATTTAGTAACCTGCCTTCGCAATCGTGGTTCTGTGTAATATCTATTCATTTCACCGCTACACTACACATTCCAGCTACTTCAATACTATTCAAGATTAACAGTATCAACGGCAGTTCTACAGTTAAGCTGCAGGTTTTCACCGCTGACTTATCAACCCGCCTACGGACCCTTTAAACCCAATACATCCGGCGAACGCTCGCATCCTCCTCATTACCGCGGCTGCTGGCACGTAGTT
+
A6A8<FFG,FE,,,,;C,@;E9E-,<ECFGGG7FF,FF8,B6F8,BG7,,;C,,,FFE,@FFF,89C,E<FF,AFGF,EEFFGGGC7F,B66FG,E<BE9C5CFF949EF,,A<A,,?,CE+=+@=,5FE8AEBEG=@DFGGGFGGGGGFDFC==FBF89EGA8DFGGFGF;,@C698?03+9333=DFGC88=,=?D6+;1:FFFA5=9=5)+=+;<67>@)88-):@2742-(8()9117-555(6.**0617((((6:@6(4911(3>A0((.6>4441141(,464:??B2((.3,-
@M04999:289:000000000-L3R54:1:1101:9755:2225 2:N:0:427
GGACTACAGGGGTATCTAATCCTGTTCGCTACCCACGCTTTCGAGCCTCAGCGTCAGTTACTAGCCAGTCAGCCGCCTTCGCCACTGATGTTCTTCCATATATCTACGCATTTCACCGCTACACATGGAGTTCCACTGACCTCTCTAGCACTCAAGTCTTACAGTTTCTGATGCACGTCCATAGTTGAGCTATGACCTTTCACATCAGACTTATTAGACCGCCTGCGCTCCCTTTACGCCCAATAATTCCGGACAACGCTCGCCACCTACGTATTACCGCGGCTGCTGGCACGTAGTTAGC
+
CCCCCGGGGGGGGGGGGGGGGGGGGGGGGGGGGGGGGGGGFGGGGGGGGGGGGGGGGGGGGGGGGGGGFGGGGGGGGGGGGGGGGGGGFGGGGGGGGGGGGGGGGGGGGGGGGGGGGGGGGGGGGGGGGGGGGGGGGGGGGDGGGGGGGFGGGGGGGGGGGGGGGGFGGGCFGGGFFDFCCFFFGGDFFGGGACCFFGGGFFFFFFFFFFFFFFFFFFF@E5>=BFFFFFFBDFBFFF?F@=;@F<EFFF@FD;663>F;?>F;B<?0?FF0)4:BAB?69;13167?BF:?B:<0444A4
@M04999:289:000000000-L3R54:1:1101:13284:2282 2:N:0:427
GGGACTACCGGGGTATCTAATCCTGTTTGCTCCCCACGCTTTCGCATCTCAGCGTCAGTATCTGTCCAGAAGGCCGCCTTCGCCACCGGTATTCCTCCACATCTCTACGCATTTCACCGCTACACGTGGAATTCTACCTTCCTCTACAATACTCCAGATAACCAGTTTTAAGTGCAGTTCCCAGGTTGAGCCCGGGGCTTTCACACCTAACTTAATTATCCGCCTACATGCCCTTTACGCCCAGTCATTCCGATTAACGCTCGCACCCTCCGTATTACCGCGGCTGCTGGCACGGAGTT
+
CCCCCGGGGGGGGGGGGGGGGGGGGGGGGGGGGGGGGGGGGGGGGGGGGGGGGGGGGGGGGGGGGGGGGGGGGGGGGGGGGGGGGGGGGGGGGGGGGGGGGGGGGGGGGGGGGGGGGGGGGGGGGGGGGGGGGGGGGGGGGGGGGGGGGGGGGGGGGGGGFGGGGGGGGGGGGGGGFGFGGGGGGGGGGGFFGGGGGGGGFFFFFFFFFFFFFFFFFFFFC9BDDFFFFCF@DEFFF91B>F<@EEFFFFFFFFFFDFFFFFBF>FF<<<<>B:??A9<<FF04>68:BFF7??F9>?:
@M04999:289:000000000-L3R54:1:1101:14817:2293 2:N:0:427
GTTTAGACTACTCGGGTATCTAATCCTGTTCGCTCCCCACGCTTTCGTCCATCAGCGTCAATCGGTATTTAGTAACCTGCCTTCGCAATCGGGGTTCTGTGTAATATCTATGCATTTCACCGCTACACTACACATTCCAGCTACTTCAATACTATTCAAGATTAACAGTATCAACGGCAGTTCTACAGTTAAGCTGCAGGTTTTCACCGCTGACTTATCAACCCGCCTACGGACCCTTTAAACCCAATAAATCCGGATAACGCTCGCATCCTCCGTATTACCGCGGCTGCTGGCACGGAGT
+
CCCCCGGGGGGGGGGGGGGGGGGGGGGGGGGGGGGGGGGGGGGGGGGGGGGGGGGGGGGGGGGGGGCFFGGGGGFFFGGGGGFGGGDCCGGGGGGGGGGGGGGGGGGGGGGGFGGGGGGGFGGGGGGGGGGFGGGGGGGGGGGGGGGGGGGGGGGGGGFFGGFGGGFGGGGFGGGGFGEGGGGFFGGGGGGGGGGGGFFD:CFFFFFFFFFFFFFFEFFEB=BAA=2(:BDF@===23=FEEE6<;@FFFFEE(7@DDFFFF@;?F90<93<BFF?08?FFF?6;(-36<FF0??BFBFF0
@M04999:289:000000000-L3R54:1:1101:14945:2303 2:N:0:427
GACTACCAGGGTATCTAATCCTGTTCGTTACCCATGCTTTCGAACCTCAGCGTCAGTTACAGACCAGAGAGCCGCCTTCGCCACTGGTGTTCTTCCATATATCTACGCATTCCACCGCTACACATGGAGTTCCACTCTCCTCTTCTGCACTCAAGAAAAACAGTTTCAGCTGCACTTCCCCGGTTAAGCCGAGGGCTTTCACAGCTGACTTGTTCTCCCGCCTGCGTTCGCTTTACGCCCAATAAATCCGGACAACGCTTGCCACCTACGTATTACCGCGGTTGCTGGCACGTAGTTAGCC
+
CCCCCGGGGGGGGGGGGGGGGGGGGGGGGGGGGGGGGGGGGGFGGGGGGGGGGGGGGGGGGGGGGGGGGGGGGGGGGGGGGGGGGGGGGGGGGGGGGGGGGGGGGGGGGGGGGGGGGGGGGGGGGGGFGGGGGGGGGGGGGGGGGGGFGGGGGFGGFGGGGGGGGGGGGGDFGGGFFGFDGGGGGGGGGGGGGGGGGFFGFFFFFFFFFFFFFFFACFFFEFFFFBD@D2:@FFCF?@FFF(=EA>?EEF;2(,86;0:<BF29?FF0:?:7<:ABFB9;9(91?<>5::?B??F649AA7
@M04999:289:000000000-L3R54:1:1101:8455:2331 2:N:0:427
TGACTACTCGGGTATCTAATCCTGTTTGCTCCCCACGCTTTCGCATCTCAGCGTCAGTATCTGTCCAGAAGGCCGCCTTCGCCACCGGTATTCCTCCACATCTCTACGCATTTCACCGCTACACGTGGAATTCTACCTTCCTCTACAATACTCTAGTTAACCAGTTTTAAGTGCAATTCCTAGGTTGAGCCCAGGGCTTTCACACCTAACTTAATTATCCGCCTACATGCCCTTTACGCCCAGTCATTCCGATTAAAGCTCGCACCCTCCGTATTACCGCGGCTGCTGGCACGGAGTTATC
+
CCCCCGGGGGGGGDF,EGGFGGGGGGFGGGGGGGGGGGGGGGGGGFG9FFFGGGGGGGGGGGGFGGGGGFFFGGGCFGGGGEGGGFGGFFFGGFGFFGGFCFEFGGFGDGGGGFGGGEGCCEGGGFGGGGGGGCCDFDGGGFFFDFGDFE?CECGGDDGGGAEGGGGGGGCDG8CFFGFGGGG8EFC@@6DGFGFDCFGGFF>FFDFFEDFFFFFFFEFFDDAAAFB4:BEDF9=CEFFFFFFF84C)665;,2;C).)/4,6>6>D(4:92(482<<<>B>>(11)43(4240(442))-
@M04999:289:000000000-L3R54:1:1101:10651:2338 2:N:0:427
GCATGACTACCAGGGTATCTAATCCTGTTTGCTACCCACGCTTTCGAGCATGAACGTCAGTGTTATCCCAGGAGGCTGCCTTCGCCATCGGTATTCCTCCACATCTCTACGCATTTCACTGCTACACGTGGAATTCTACCTCCCTCTGACACACTCTAGTTAGACAGCTTCAAATGCACGTCCCAAGTTGAGCTCGGGGATTTCACATCTGACTTATCTAACCGTCTGCGCTCGCTTTACGCTCAGTAATTCCGATTAACGCTCGCACCCTACGTATTACCGCGGCTGCTGGCACGTAGTT
+
CCCCCGGGGGGGGGGGGGGGGGGGGAFGGGGGGGGGGGGGGGGGGGFGGGGGGGGGGGGGGGGGGGFGGGGGGGGGGGGGGGGGGGGGGGGGGGGFGGGGGGGGGGGGGGGGGGGGGGGGGGGGGGGGGGGGGFGGGGGGGGGGGG8@FGGGGGFEFGGGGGGGFGGGGGGGGCFFFDFGGGGGGCEGGGGGGGGGGGGGFFFFFFFFFFFFE5BFFFFFFFBBAFDBEF==D@@@BFEFD@@@@FCEFEEFEFFFF?EFFF@<BBFF2?B?FFF?97<<41((-4(4<B021(),..8?<
@M04999:289:000000000-L3R54:1:1101:20659:2385 2:N:0:427
ATGGACTACACGGGTATCTAATCCTGTTCGCTCCCCACGCTTTCGTCCATCAGCGTCAATCGGTATTTAGTAACCTGCCTTCGCAATCGGGGTTCTGTGTAATATCTATGCATTTCACCGCTACACTACACATTCCAGCTACTTCAATACTATTCAAGATTAACAGTATCAACGGCAGTTCTACAGTTAAGCTGCAGGTTTTCACCGCTGACTTATCAACCCGCCTACGGACCCTTTAAACCCAATAAATCCGGATAACGCTCGCATCCTCCGTATTACCGCGGCTGCTGGCACGGAGTT
+
CCCCCGGGGGGGGGGGGGGGGGGGGGGGGGGGGGGGGGGGGGGGGGGGGGGGGGGGGGGGGGGGGGGGGGGGGGGGGGGGGGGGGGGGGGGGGGGGGGGGGGGGGGGGGGGGGGGGGGGGGGGGGGGGGGGGGGGGGGGGGGGGGGGGGGGGGCGGGGGGFGGGGGGGGGGGGGGGFGFGGGGGGGGGGGGGGGGGGGGGFFFFFFFFFFFFFFFFFFFFFFF=@FFFFDFFFFFFFFFFF@DFFDFF<5CEBFF;@EFD@BBFFFF>FDB01:?F>DFFF699BBFFFFFBFF<B>661
@M04999:289:000000000-L3R54:1:1101:11784:2438 2:N:0:427
GACTACCAGGGTATCTAATCCTGTTCGCTCCCCACGCTTTCGTCCATCAGCGTCAATCGGTATTTAGTAACCTGCCTTCGCAATCGGGGTTCTGTGTAATATCTATGCATTTCACCGCTACACTACACATTCCAGCTACTTCAATACTATTCAAGATTAACAGTATCAACGGCAGTTCTACAGTTAAGCTGCAGGTTTTCACCGCTGACTTATCAACCCGCCTACGGACCCTTTAAACCCAATAAATCCGGTTAACGCTCGCATCCTCCGTATTACCGCAGCTGCTGGCACGGTGGTAGCC
+
-BCCCGGFCEG<CFFGGGGGAEFCCFGDFFGGGGGCFE,,AFC@CFFGGGFGGEGGCGGGGEE9FEGGGGGDFGFGGGFGGGDGFGDGG+CFDGGGGGGGG9EEFGFGGGGGF?FGGG@E@FGGGGGFEFGGGCEEGFCDFFFGGCF8,@DFFA3=E=FEGGGG;DFGGGGG>EDG7=DFF9DFC=FFCDFGFGGC?DF7CFF5B>5>@5=CFFFF5A/>B29>=@=>9@=37;C5C=B53;@EFC?5=>F((/><<BDFB>B?;?221(-4::A2)49(-,(5()5:??2(,(42324)-
@M04999:289:000000000-L3R54:1:1101:15622:2502 2:N:0:427
TGGACTACCCGGGTATCTAATCCTGTTTGCTACCCACGCTTTCGAGCATGAACGTCAGTGTTATCCCAGGAGGCTGCCTTCGCCATCGGTATTCCTCCACATCTCTACGCATTTCACTGCTACACGTGGAATTCTACCTCCCTCTGACACACTCTAGTTTGACAGTTTCAAATGCACGTCCCAAGTTGAGCTCGGGGATTTCACATCTGACTTATCTAACCGTCTGCGCTCGCTTTACGCCCAGTAATTCCGATTAACGCTCGCACCCTACGTATTACCGCGGCTGCTGGCACGTAGTG
+
CCCCCGFGGGGGGGGGGGGGGGGGGFGCGGGGGGGGGGGGGGGGGGGGGGGGGGGFDGGGGGDGGGGGGGGGEGGFGGGGGGGGGGGGGGFGGGGGGFGGGGGGGGGGGGEGGGGGGGGGGGGGGGGGGGFGFGGGGFFGGGGGGGDFGGGGFFGGGGGGGGGGGGGFGGGGFGGFFFFFDDFDGGGGGGG,DEGGGDGFFFFFFFFFFEF@=A?FFAFFFF5>>9EBFFFFFFFFFFFFFF@D;EFEECEF?(6@EEF08;>FFF>?BF(4:4ABFBFF>999;>B?2::4<3.143(
@M04999:289:000000000-L3R54:1:1101:18604:2553 2:N:0:427
CTGACTACCCGGGTATCTAATCCTGTTTGCTCCCCACGCTTTCGCATCTCAGCGTCAGTATCTGTCCAGAAGGCCGCCTTCGCCACCGGTATTCCTCCACATCTCTACGCATTTCACCGCTACACGTGGAATTCTACCTTCCTCTACAATACTCCAGATAACCAGTTTTAAGTGCAGTTCCCAGGTTGAGCCCGGGGCTTTCACACCTAACTTAATTATCCGCCTACATGCCCTTTACGCCCAGTCATTCCGATTAACGCTCGCACCCTCCGTATTACCGCGGCTGCTGGCACGGAGTT
+
@CCCCGGGDGGGGGGGGGGGGGGGGGGGGGGGGGGGGGGGGGGGGGEGGGGGGGGGGGGGEGGGGGGGGGGGGGGGGGGGGGGGGGFGGGEGGGFGGGGGGGFGGGGGGGDGGGGGGGGGGGGGGGGGGGGGGGGGGGGGGGGGGGGGFEGGGGGGGGCFGGGGGGGGGGGCFGGGFDDFFCCF6EG,@CFFGGGG?DGGFFFFFFF9@4:CCF888FFE6>D>@=5BF<6=;;D;E<?FF;?(/7<<)<9@716;CA?9::>FFFF::??;(3(4AF2:>B((430)486(.((--,,
@M04999:289:000000000-L3R54:1:1101:20816:2556 2:N:0:427
GGGACTACCGGGGTATCTAATCCTGTTCGCTACCCACGCTTTCGAGCCTCAGCGTCAGTTACTAGCCAGTCAGCCGCCTTCGCCACTGATGTTCTTCCATATATCTACGCATTTCACCGCTACACATGGAGTTCCACTGACCTCTCTAGCACTCAAGTCTTACAGTTTCTGATGCACGTCCATAGTTGAGCTATGACCTTTCACATCAGACTTATTAGACCGCCTGCGCTCCCTTTACGCCCAATAATTCCGGACAACGCTCGCCACCTACGTATTACCGCGGCTGCTGGCACGGAGTT
+
CCCCCGGGGGGGGGGGGGGGGGGGGGGGGGGGGGGGGGGGGGGGGGGGGGGGGGGGGGGGGGGGGGGGGGGGGGGGGGGGGGGGGG?FCGGGGGGGGGGGGGGFGGGGGGGGGGGGGGGGGGGGGGGGGGGGGGGGGGGGGGGGGGGGGGGGGGGGGGGGGGGGGGGGGGGGGGGGFGFGGGFGGGGGGGGGGGGGGGGGFFFFFFFFFFFFFFFFECFFFFFFFFFF>@DBFD=EFFFFFF?0@EEFFFEEFF@BFFF>33>F2(4:??B<?<<B2AAF6((7;9?FF?F:?B((-8?
@M04999:289:000000000-L3R54:1:1101:8520:2693 2:N:0:427
TCGGACTACCCGGGTATCTAATCCTGTTTGCTCCCCACGCTTTTGCATCTCAGCGTCAGTATCTGTCCAGAAGGCCGCCTTCGCCACCGGTATTCCTCCACATCTCTACGCATTTCACCGCTACACGTGGAATTCTACCTTCCTCTACAATACTCCAGATAACCAGTTTTAAGTGCAGTTCCCAGGTTGAGCCCGGGGCTTTCACACCTAACTTAATTATCCGCCTACATGCCCTTTACGCCCAGTCATTCCGATTAACGCTCGCACCCTCCGTATTACCGCGGCTGCTGGCACGGAGTT
+
CCCCCGGGGGGGGGGGGGGGGGGGGGGGGGGGGGGGGGEGGGGGGGGGGGGGGGGGGGGGGGGGGGGGGGGGGGGGGGGGGGGGGGGGGGGGGGGGGGGGGGGGGGGGGFGGGGGGGGGGGGGGGGGGGGGGGGGGGGGGGGGGGGGGGGGGGFGFGGGGGGGGGGDFGGGGGG7@FFFGGGFFGGFGGGGCEFEDGGDDFFFFFFFFFFB2@FFFEFFFFFFFFFFFFEFFFDFFE3)8;;9126@FE<EF;71;@FF?>BBBB03;?B?B6:BFFFFF69;9>>1:7?06:<1429BF
@M04999:289:000000000-L3R54:1:1101:14533:2725 2:N:0:427
CCTGACTACACGGGTATCTAATCCTGTTTGCTCCCCACGCTTTCGCATCTCAGCGTCAGCATCTGTCCAGAAGGCCGCCTTCGCCACCGGTATTCCTCCACATCTCTACGCATTTCACCGCTACACGTGGAATTCTACCTCCCTCCACAGTACTCCAGACGACCAGTTTTAAATGCTATTCCCAGGTTGAGCCCGGGGCTTTCACACCTAACTTAATCATCCGCCTACATGCCCTTTACGCCCAGTCATTCCGATCAACGCTCGCACCCTCCGTATTACCGCGGCTGCTGGCACGGAGTT
+
CCCCCGGGGGGGGGECEGGGGGGGGGGGGGFGGGGGGGGGGGGGGGGGGGGGGGGGGGGGGGGGGGGGGGGGGGGGFEFGGGGGGGGGGGGEGGGGGGGGGGGGGFGGGGGEGGGGGGFEGGGGGGGGGGDDAFGGGGGGGGGG8CFGGGGGFFGFGGGGGGGGGG,EGDGGGGGGFGFFGFCCBFDFGGGGGGEGGGGGFFFFFFFFFFFDFFAF5>C?FFDFFFF@FFFE@DFDFFFF0;9?<@DFFAF9:,4(-4100109BBFBBFF?F:02:DAABB>6>B;0)3((328,((-1
@M04999:289:000000000-L3R54:1:1101:12506:2741 2:N:0:427
CTGACTACTAGGGTATCTAATCCTGTTCGCTCCCCACGCTTTCGCTCCTCAGCGTCAGTGACGGCCCAGAGACCTGCCTTCGCCATCGGTGTTCTTCCCGATATCTACACATTCCACCGTTACACCGGGAATTCCAGTCTCCCCTACCGCACTCCAGTCCGCCCGTACCCGGCGCCGATCCACCGTTAAGCGATGGACTTTCACACCAGACGCGACGAACCGCCTACGAGCTCTTTACGCCCAATAAATCCGGATAACGCTTGCACCCTACGTATTACCGCAGCTGCTGGCACGTAGTT
+
CCCCCGGGGGGGGGGGGGGGGGGGGGGGGGGGGGGGGGGGGGGGGGGGGGGGGGGGGGGGGGGGGGGGGGGGGGGGGGGGGGGGGGGGGGGGGGGGGGGGGGGGGGGGGGGGGGGGGGGGGGGGGGGGGGGGGGGGGGGGGGGGGGGGGGGGGGGGGGGGGGGGEGGGGGG5CEDGFGFGGGGGGFGGGGGGGFGGGGGGFFFFFFFFF?DFFFFFFFFFFFFFFFFFFBFFDFFDAFFFFFFFFFFB)<:;BFFFFFFB?01<F?BBBFFF?FFFF2<?FBFFF??>FFFFFFFF?15
@M04999:289:000000000-L3R54:1:1101:16731:2757 2:N:0:427
CAGACTACACGGGTATCTAATCCTGTTCGCTCCCCACGCTTTCGTCCATCAGCGTCAATCGGTATTTAGTAACCTGCCTTCGTAATCGGGGTTCTGTGTAATATCTATGCATTTCACCGCTACACTACACATTCCAGCTACTTCAATACTATTCAAGATTAACAGTATCAACGGCAGTTCTACAGTTAAGCTGCAGGTTTTCACCGCTGACTTATCAACCCGCCTACGGACCCTTTAAACCCAATAAATCCGGATAACGCTCGCATCCTCCGTATTACCGCGGCTGCTGGCACGGAGTT
+
CCCCCGGGGGGGGGGGGGGGGGGGGGGGGGGGGGGGGGGGGGGGGGGGGGGGGGGGGGGGGGGGGGGGGGGGGGGGGGGGGGGGGGGGGGGGGGGGGGGGGGGGGGGGGGGGGGGGGGGGGGGGGGGGGGGGGGGGGGGFGCGGGGGGGGGGGGGGGGGGGGGGGGGGGGGGCEGGFFFGGGGGGGGGGGGGGGGGGGGFFFFFFEEFBBFFFFFFFFFBFFFFFFFFDFF=@BFFFFFFFFFFFFEF?CEFF@?DEFFF@FFFF?>7?BBB?FFFFFFF>9>>B>:24?BFF?41331
@M04999:289:000000000-L3R54:1:1101:10753:2758 2:N:0:427
AGACTACAGGGGTATCTAATCCTGTTTGCTCCCCACGCTTTCGCATCTCAGCGTCAGTATCTGTCCAGAAGGCCGCCTTCGCCACCGGTATTCCTCCACATCTCTACGCATTTCACCGCTACACGTGGAATTCTACCTTCCTCTACAATACTCCAGATAACCAGTTTTAAGTGCAGTTCCCAGGTTGAGCCCGGGGCTTTCACACCTAACTTAATTATCCGCCTACATGCCCTTTACGCCCAGTCATTCCGATTAACGCTCGCACCCTCCGGATTACCGCGGCTGCTGGCAAGTAGTTAGC
+
CCCCCGGGGGGGGGGGGGGGGGGGGGGGGGGGGGGGGGFGGGGGGGDFGGFFGFGGGGGGGGGGGGGGGGGGGGGGGGGGGGGFGGGGFGGGGGGGGGGGGGGGGGGGGGGGGGGGGGGGGGGGGGGGGGGGGGGGGGGGGGGGGGGGGGGGGGGGGGGGGGGGFG:AGGGFGFGFFGFGGGGGGGGGGGGGGGGGGGGGAFFFFFFFFFFFFFFFF@FFDFFFFFFCEEFFE@EFF03>>6?4;EFFFCE?01?C<FFF?116;1(,-31((232<A6(416(360?::()--)5)-<A4
@M04999:289:000000000-L3R54:1:1101:14455:2859 2:N:0:427
GGGACTACACGGGTATCTAATCCTGTTTGCTACCCATGCTTTCGAGCCTCAGCGTCAGTGACAGACCAGAGAGCCGCCTTCGCCACTGGTGTTCTTCCATATATCTACGCATTTCACCGCTACACATGGAGTTCCACTCTCCTCTTCTGCACTCAAGTTAAACAGTTTCCGTTGCAATTCCTCAGTTGAGCTGAGGGCTTTCACATCCCAGACTTATTTAACCGCCTGCGCTCCCTTTACGCCCAATAAATCCGGACAACGCTTGCCACCTACGTATTACCGCGGCTGCTGGAACGTAGTT
+
CCCCCGGGGGGGGGGGGGGGGGGGGFGGGGGGGGGGGGGGGGGGGGGGGGGGGGGGGGGGGGGGFGGGGGGGGGGGGGGGGGGDGGGGGGGGDGFGGGGGGGGGGGGGGGGGGGGGGGGGGGGGGGGGGGGGGGGGGGGGGGGGGGGGGGGGGGGGGGGGGGGGGGGFCDEGGGGGFGFGGGGGGGGGGGGGGFD?DGGGFFFFFFFF@CCDFFFC@@FFFFFFAA>BFFA2@BFF4)>FFFFFF;DFFF?C3;FFB9?DFFF6::BDFFB:BB?2:BFFB:26(42908>B(.5?470(.
@M04999:289:000000000-L3R54:1:1101:13355:2887 2:N:0:427
GACTACCGGGGTATCTAATCCTGTTCGCTACCCATGCTTTCGAGCCTCAGCGTCAGTAACAGACCAGAGAGCCGCCTTCGCCACTGGTGTTCTTCCATATATCTACGCATTCCACCGCTACACATGGAGTTCCACTCTCCTCTTCTGCACTCAAGAAAAACAGTTTCAGCTGCACTTCCCCGGTTAAGCCGAGGGCTTTCACAGCTGACTTGTTCTCCCGCCTGCGTTCGCTTTACGCCCAATAAATCCGGACAACGCTTGCCACCTACGTATTACCGCGGCTGCTGGCACGTAGTTAGCC
+
CCCCCGGGGGGGGGGGGGGGGGGGGGGGGGGGGGGGGGGGGGGGGGGGGGGGGGGGGGGGGGGGGGGGGGGGGGGGGGGGGGGGGGGGGGGDGGGGGGGGGGGGGGGGGGGGGGGGGGGGGGGGGGGGGGGGGGGGGGGGGGGGGGGGGGGGGGGGGGGGGGGGGGGGGGGGFGGFFGFGGGGGGGGGGGGGGGGGGGGGFFFFFAFFFFFFFFFFFFFFFFFF@BFFD0;??D<CFFFF@1<>24<ABF>?F9::>>FFFFFFFB70017?F04A.4;>04;0:042:03:3:(-)5:A2
@M04999:289:000000000-L3R54:1:1101:18811:2891 2:N:0:427
TCGGACTACCGGGGTATCTAATCCTGTTCGCTCCCCACGCTTTCGTCCATCAGCGTCAATCGGTATTTAGTAACCTGCCTTCGCAATCGGGGTTCTGTGTAATATCTATGCATTTCACCGCTACACTACACATTCCAGCTACTTCAATACTATTCAAGATTAACAGTATCAACGGCAGTTCTACAGTTAAGCTGCAGGTTTTCACCGCTGACTTATCAACCCGCCTACGGACCCTTTAAACCCAATAAATCCGGATAACGCTCGCATCCTCCGTATTACCGCGGCTGCTGGCACGGAGTT
+
CCCCCGGGGGG@GGGGGGGGGGGGGGGGGGGGGGGGGGGGGGGGGGGGGGGGGGGGGGGGGGGGGGGGGGGGGGGGGGGGGGGGGGGGGGGGGGGGGGGGGGGGGGGGGGGGGGGGGGGGGGGGGGGGGGGGGGGGGGGGGGGGGGGGGGGGGGGGGGGGFGGGGGGGGGGGGGGGFGFGGGGGGGGGGGGGGGGGGGGGFFFFFFFEFFFFFFFFFFFFFFFFFFFFF@FFBF;@FFFFEFFFFFEFCCFFFF;?BADFFBF>F>FFF287><:?FFFFFBFB(23?F?7??F?0666?
@M04999:289:000000000-L3R54:1:1101:11450:2906 2:N:0:427
TTTGACTACTCGGGTATCTAATCCTGTTTGCTCCCCACGCTTTCGCATCTCAGCGTCAGTATCTGTCCAGAAGACCGCCTTCGCCACCGGTATTCCTCCACATCTCTACGCATTTCACCGCTACACGTGGAATTCTACCTCCCTCTACAGTACTCCAGACGACCAGTTTTAAATGCTATTCCCAGGTTGAGCCCGGGGCTTTCACACCTAACTTAATCATCCGCCTACATGCCCTTTACGCCCAGTCATTCCGATTAACGCTCGCACCCTCCGTATTACCCAGGCGGCTAGCTCGGGGTTT
+
9ACCC9,CFGGGGGGGGGGCEA9FAFC9@FFGG8FEAEGECFCCFCCEFGEGGGGGGGGFGGFEFFGGCCDGGGEFEGEGEFGGEFED@GFCFGGGGFFGGFGGCGGGCFGGGGG9FG=CF7=4CEGGGGEG,@FGFDGDF@EFFFFFFEDFF893@@D==ECCG8=E=2,?;EFFFG7EG9+<BED:C?,?98CD*3@*9AB>AFF>B;.5/+88*BA?F@DB2?FF;C<E@DFD;3)0:@>2?.77?)<74(-8?ADF;B?9>>902(((-8?7:<44(,22((490(.().33(-((-
@M04999:289:000000000-L3R54:1:1101:19474:2912 2:N:0:427
TGACTACTGGGGTATCTAATCCTGTTCGCTACCCATGCTTTCGAACCTCAGCGTCAGTTACAGACCAGAGAGCCGCCTTCGCCACTGGTGTTCTTCCATATATCTACGCATTCCACCGCTACACATGGAGTTCCACTCTCCTCTTCTGCACTCAAGAAAAATAGTTTCAGCTGCACTTCCCCGGTTAAGCCGAGGGCTTTCACAGCTGACTTGTTCTCCCGCCTGCGTTCGCTTTACGCCCAATAAATCCGGACAACGTTTGCCACCCACGTATTACCGCGGCTGCTGGCACGTAGTTATC
+
CCCCCGGGGGGGGGGGGGGGGGGGGGGGGGGGGGGGGGGGGEFGFGGGGGGGGGGGGGGGGGGGGGGGGGGGGGGGGGGGGGGGGGGGEGGGGGGGGGGGGGGGGGGGGGGGGGFGGGGGGGGGGGGGGGGGGCGGGGGGGGGGGGGGGGGGGGGGDFGGFGGGGGGGGGGGGGGGFGFGGGGGGGGGGGGGGCGGGGGGFFFFFFFFFFFEFFFFEFFFFFFFFFFFFFFF@6@ECFDFF<;@FFFFFFFFFFFBFFFFFFABF?F:?FB<F<0:>2:BFFFB;B::2:B70(33-))).
@M04999:289:000000000-L3R54:1:1101:10007:2946 2:N:0:427
ATCGACTACTGGGGTATCTAATCCTGTTCGCTCCCCACGCTTTCGTCCATCAGCGTCAATCGGTATTTAGTAACCTGCCTTCGCAATCGGGGTTCTGTGTAATATCTATGCATTTCACCGCTACACTACACATTCCAGCTACTTCAATACTATTCAAGATTAACAGTATCAACGGCAGTTCTACAGTTAAGCTGCAGGTTTTCACCGCTGACTTATCAACCCGCCTACGGACCCTTTAAACCCAATAAATCCGGATAACGCTCGCATCCTCCGTATTACCGCGGCTGCTGGCACGGAGTT
+
CCCCCGGGGGGGGGGGGGGGGGGGGGGGGGGGGGGGGGGGGGGGGGGGGGGGGGGGGGGGGGGGGGGGGGGGGGGGGGGGGGGGGGGGGGGGGGGGGGGGGGGGGGGGGGGGGGGGGGGGGGGGGGGGGGGGGGGGGGGGGGGGGEGDGGGGGDGGGGGGGGGGGGGGGGGGGGGGFGFGGGGGGGGGGGGGGGGGGGFFFFFFFFFFFFFFFFFFFFFFFFFFFFFFFFFFFFFFFF<CEFFFFFFFFCC@BFFFFFFFF:299BBFFBFFFBFFFFFDF;FFFFB02?FBF<?999(8
@M04999:289:000000000-L3R54:1:1101:10462:2960 2:N:0:427
CAGACTACCCGGGTATCTAATCCTGTTCGCTCCCCACGCTTTCGTCCATCAGCGTCAATCGGTATTTAGTAACCTGCCTTCGCAATCGGGGTTCTGTGTAATATCTATGCATTTCACCGCTACACTACACATTCCAGCTACTTCAATACTATTCAAGATTAACAGTATCAACGGCAGTTCTACAGTTAAGCTGCAGGTTTTCACCGCTGACTTATCAACCCGCCTACGGACCCTTTAAACCCAATAAATCCGGATAACGCTCGCATCCTCCGTATTACCGCGGCTGCTGGCACGGAGTT
+
CCCCCGGGGGGGGGGGGGGGGGGGGGGGGGGGGGGGGGGGGGGGGGGGGGGGGGGGGGGGGGGGGGGGGGGGGGGGGGGGGGGGGGGGGEGGGGGGGGGGGGGGGGGGGGGGGGGGGGGGGGGGGGGGGGGGGGGGGGGGGGGGGGGGGFGGGGGGGGGGGGGGGGGGGFGGGGGGFGFGGGGG4EGGCFGGGGGGGFGGFFFFFFFFFFFFFFFFFFFFFABFFFFFFFFFFF@FFCEFFFDFFFACFEFFFF@FFFDFFBFFF?67><:;:?<?AD<?6906>F?FFFFFFB;>2<7
@M04999:289:000000000-L3R54:1:1101:12515:3016 2:N:0:427
GACTACTGGGGTATCTAATCCTGTTCGCTACCCATGCTTTCGAGCCTCAGCGTCAGTAACAGACCAGAGAGCCGCCTTCGCCACTGGTGTTCTTCCATATATCTACGCATTTCACCGCTACACATGGAGTTCCACTCTCCTCTTCTGCACTCAAGTCTCTCAGTTTCCGATGCTCTTCCTCAGTTAAGCTGAGGGCTTTCACATTCAGACTTAAAAGACCGCCTGCGCTCCCTTTACGCCCAATAAATCCGGACAACGCTTGCCACCTACGTATTACCGCAGCTGCTGGCACGTAGTTAGC
+
CCCCCGGGGGGGGGGGGGGGGGGGGGGGGGGGGGGGGGGGGGGGGGGGGGGGGGGGGGGGGGGGGGGGGGGGGGGGGGGGGGGGGGGGGFGGGGGGGGGGG9DGGGGGGGGGGGGGGGGGGGGGGGGGGGGGGGGGGFGGGFFGGGGGGGGGGGGFGGGFGGGGGGGGGGEGGGGGFGFGFGGGGGGGGF=?FGGGGGCGFFFFFFFAEEECEFFFFFACEFFFFFFFFDFFB>3@CD=59?D@EFFFFFFF<BFFFFF0:B0(6<:7:BBFBFFBA2:6-3447??FBBF<?3<614:<)
@M04999:289:000000000-L3R54:1:1101:8653:3059 2:N:0:427
GTAGACTACCGGGGTATCTAATCCTGTTTGCTCCCCACGCTTTCGCATCTCAGCGTCAGTATCTGTCCAGAAGGCCGCCTTCGCCACCGGTATTCCTCCACATCTCTACGCATTTCACCGCTACACGTGGAATTCTACCTTCCTCTACAGTACTCTAGTTAACCAGTTTTAAGTGCAATTCCTAGGTTGAGCCCAGGGCTTTCACACCTAACTTAATTATCCGCCTACATGCCCTTTACGCCCAGTCATTCCGATTAACGCTCGCACCCTCCGTATTACCGCGGCTGCTGGCACGGAGTT
+
CCCCCGGGGGGGGGGGGGGGGGGGGGGGGGGGGGGGGGGGGGGGGGGGGGGGGGGGGGGGGGGGGGGGGGGGGGGGGGGGGGGGGGGGGGGGGGGGGGGGGGGGGGGGGGGGGGGGGGGGGGGGGGGGGGGGGGGGGGGGGGGGGGGGGGGGGFGGGGGGGGGGGGGGGFGGGGGGFGFGGGGGGFGFGGGGGGGFGGGGFFFFFFFEFFFFFFFFEFFFFEAFFFDFBFFFFFFFFFFFF6@@?EFFFEFFFF@DDEFD91?BF01;B?:?F?:??FFF?F;B9>>FFF0<?FF((4:?
@M04999:289:000000000-L3R54:1:1101:13514:3107 2:N:0:427
GTGACTACACGGGTATCTAATCCTGTTTGCTCCCCACGCTTTCGCATCTCAGCGTCAGTATCTGTCCAGAAGGCCGCCTTCGCCACCGGTATTCCTCCACATCTCTACGCATTTCACCGCTACACGTGGAATTCTACCTTCCTCTACAATACTCTAGTTAACCAGTTTTAAGTGCAATTCCTAGGTTGAGCCCAGGGCTTTCACACCTAACTTAATTATCCGCCTACATGCCCTTTACGCCCAGTCATTCCGATTAACGCTCGCACCCTCCGTATTACCGCGGCTGCTGGCACGGAGTT
+
CCCCCGGGGGGGGGGGGGGGGGGGGGGGGGGGGGGGGGGGGGGGGGGGGGGGGGGGGGGGGGGGGGGGFFGGGGGGGGGGGDGGGGGGEFGGGGGGGGGGGGGGGGGGGGGGGGFGGGGGGGGGGGGGGG?FFGGGGGGGGGGGGGGGGGGGEGGGGGGGGGGGGFGGGGDGFGDFFGDF9FFDFFGGCGGGGGGFDD>FFFFFFFFFFFFFFACFCF9E9@DDFADFEFF9BFB=EFFFBBF?E@EFFE?;?(8?EEF>DF9;B>9?<FB6((884AAB>;>FB><DF?(4<?((-41
@M04999:289:000000000-L3R54:1:1101:15275:3135 2:N:0:427
TCGAAGACTACCGGGGTATCTAATCCTGTTTGCTCCCCACGCTTTCGCATCTCAGCGTCAGTATCTGTCCAGAAGGCCGCCTTCGCCACCGGTATTCCTCCACATCTCTACGCATTTCACCGCTACACGTGGAATTCTACCTTCCTCTACAATACTCTAGTTAACCAGTTTTAAGTGCAATTCCTAGGTTGAGCCCAGGGCTTTCACACCTAACTTAATTATCCGCCTACATGCCCTTTACGCCCAGTCATTCCGATTAACGCTCGCACCCTCCGCATTACCGCGGCTGCTGGCACTGAGG
+
CCCCCGGGGGGGGGGGGGGGGGGGGGGGGGGGGGGGGGGGGGGGGGGGGGGGGGGGGGGGGGGGGGGGGGGGGGGGGGGGGGGGGGGGGGGGGGGGGGGGGGGGGGGGGGGGGGGGGGGGGGGGGGGGGGGEGGGGGGGGGGGGGGGGGGGGGGGFGGGGGGGGGGGGGGGGGGGG7CFGGGGGGFGGGGGGGGFGGGGGDFFFFFFFFADFFFFFEFFCFFEEFFFFFFBECE3@BBEFFFD3;?FF<<EFECE201;CEDF7:BF>BB01,89(41:454?>F>6>B6:?03:2(:)3(
@M04999:289:000000000-L3R54:1:1101:20240:3222 2:N:0:427
GGTCTGACTACCCGGGTATCTAATCCTGTTTGCTCCCCACGCTTTCGCATCTCAGCGTCAGTATCTGTCCAGAAGGCCGCCTTCGCCACCGGTATTCCTCCACATCTCTACGCATTTCACCGCTACACGTGGAATTCTACCTTCCTCTACAATACTCTAGTTAACCAGTTTTAAGTGCAATTCCTAGGTTGAGCCCAGGGCTTTCACACCTAACTTAATTATCCGCCTACATGCCCTTTACGCCCAGTCATTCCGATTAACGCTCGCACCCTCCGTATTACCGCGGCTGCTGGCACGGAGG
+
CCCCCGGGGGGGGGGGGGGGGGFGGGGGGGGGGGGGGGGGGGGGGGGGGDGGGGGGGGGGGGGGGGGGGGGGGGGGGGGGGGGGGGDGGGGGGGFGGGGGGGGGGGGGGGGGGGGGGGGGGGGGGGGGGGGGGGGGGGGGGFGGGFGGGGFGGGGGGGGGGDFGGGGGDEFGGGGGFGFGGGGGGGGGGGGD?FGFGDFDFFFA+<FFFFFFEFFFFFFFFFFFFFD@FFFFFB=BFFFFFFFFFFF434<<CFF@F0;CC29D<;>BFFF:BFF:67:DFFF>6;04><?FFF25<9;9,
@M04999:289:000000000-L3R54:1:1101:15352:3226 2:N:0:427
TCGACTACCCGGGTATCTAATCCTGTTTGCTACCCATGCTTTCGAGCCTCAGCGTCAGTGACAGACCAGAGAGCCGCCTTCGCCACTGGTGTTCTTCCATATATCTACGCATTTCACCGCTACACATGGAGTTCCACTCTCCTCTTCTGCACTCAAGTTAAACAGTTTCCGTTGCAATTCCTCAGTTGAGCTGAGGGCTTTCACACCCCAGTCTCATTTCACCGCCTGCTCTCCCTCTACGCCCAATAACTACGCACAACGCGTGCCACCTACTTACTACCGCGGCTGGTGGCACGTAGTT
+
B@CCCGEE8EGGDFEGGGGEGGGE<FFCEEG,CFGFFCGGGGFCCFFGGGGFGGEGGGGGGGAE<EGGEGE@@FGGGGGGGFGGGC<EGFGGGF??FF<FGGGGGGGGGG=FGGGGGFEGGEGGG,95AFGFGGGCGCGAFEDDGGGE==AFGGFF=,:DD:FGCFDEC:?EFG>@DD8DGG@8>FGACD8,4EGGD6?F689EF**90=)):B9A7+9*=A==AA)/)(0*75(5(3*B59=/61()))/)./,2>08(.,(,-8<2).:33)6))))-424(013((.41((.3,(.-)
@M04999:289:000000000-L3R54:1:1101:9602:3293 2:N:0:427
GCGACTACAAGGGTATCTAATCCTGTTTGCTACCCATGCTTTCGAGCCTCAGCGTCAGTGACAGACCAGAGAGCCGCCTTCGCCACTGGTGTTCTTCCATATATCTACGCATTTCACCGCTACACATGGAGTTCCACTCTCCTCTTCTGCACTCAAGTTAAACAGTTTCCGTTGCAATTCCTCAGTTGAGCTGAGGGCTTTCACATCCCACACTTATTTAACCGCCTGCGCTCCCTTTACGCCCAATAAATCCGGACAACTCTTGCCACCTACGTATTACCGCGGTCGCTGGCACGTAGTT
+
C@CCCGGGGGGGGDFFGGGGGGGGGGGGGGFDFGGGGGGGGGGEGGGGGGGGGGGGGGGGDECGGGFFGGGGGFFGGGGGGGGGGGGGGFGGGGCDGGFFGFFEFAEFGGGGGGGGGGGGEGGGGGGGGGFFGGGGG;DGGGGGG8EGFFGFGGGGGDFFGFGGGD:=AFC@DGGGFCFFGGC9DFGAFGG,6EGFGGGGFFFFFFFF<8))1;53;9?*AA=A9>9D9>B>@B@:BBCF->=@<0(63)1?6:9D;>0=).994<.)/6;B((,,68).6:03>((-(((,(..-13:<.
@M04999:289:000000000-L3R54:1:1101:11265:3306 2:N:0:427
GTGACTACTAGGGTATCTAATCCTGTTTGCTACCCACGCTTTCGAGCATGAACGTCAGTGTTATCCCAGGAGGCTGCCTTCGCCATCGGTATTCCTCCACATCTCTACGCATTTCACTGCTACACGTGGAATTCTACCTCCCTCTGACACACTCTAGTTAGACAGTTTCAAATGCACGTCCCAAGTTGAGCTCGGGGATTTCACATCTGACTTATCTAACCGTCTGCGCTCGCTTTACGCCCAGTAATTCCGATTAACGCTCGCACCCTACGTATTACCGCGGCTGCTGGCACGTAGTTAT
+
CCCCCGGGGGGGGGGGGGGGGGGGGGGGGFGGGGGFGGGGGGGGGGGGGGGGGGGGGGGGGGGGGGGGGGGGGGGGGGGFGGGGGGGG@FFGGFGGGGGGGFGGGGGGGDCFGGGGGGGGGGGGGGG8CEGGGGGGGGGGGGGGGGGGGGGGGGGGGGFGGGFGGGGGGGGGGGFFFFDFGGGGGGGGGGGFGGDDDDC6@FCFFFFFEFEFEFFFFC>AFFAABDF=A=94>@BDFFFF9:@=EE)??67;<;33CE1;D;BFFFF??FFF?2<:<FFFF>21;>BFB?<37:47(-6>)
@M04999:289:000000000-L3R54:1:1101:8947:3310 2:N:0:427
TAGTGACTACTCGGGTATCTAATCCTGTTCGCTCCCCACGCTTTCGTCCATCAGCGTCAATCGGTATTTAGTAACCTGCCTTCGCAATCGGGGTTCTGTGTAATATCTATGCATTTCACCGCTACACTACACATTCCAGCTACTTCAATACTATTCAAGATTAACAGTATCAACGGCAGTTCTACAGTTAAGCTGCAGGTTTTCACCGCTGACTTATCAACCCGCCTACGGACCCTTTAAACCCAATAAATCCGGATAACGCTCGCATCCTCCGTATTACCGCGGCTGCTGGCACGGAGTT
+
CCCCCGGGGGGGGGGGGGGGGGGGGGGGGGGGGGGGGGGGGGGGGGGGGGGGGGGGGGGGGGGGGGGGGGGGGGGGGGGGGGGGGGGGGGGGGGGGGGGGGGGGGGGGGGGGGGGGGGGGGGGGGGGGGGGGGGGGGGGGGGGGGGGGGGGGGEGGGGGGGGGGGGGGGGGGGGGGFGFGGGGGGGGGGGGGGGGGGGGGFFFFFFFFFFFFFFFFFFFFFFFFFFDFFFFFFFF@BBFFFF@DFFFEFEFFFF0?FFFFFFFBF>;?F?BF?>BB?FAFA:>(411;?F?>?<?FBBBF7
@M04999:289:000000000-L3R54:1:1101:12549:3324 2:N:0:427
GCCGTGACTACTAGGGTATCTAATCCTGTTTGCTCCCCACGCTTTCGCATCTCAGCGTCAGTATCTGTCCAGAAGGCCGCCTTCGCCACCGGTATTCCTCCACATCTCTACGCATTTCACCGCTACACGTGGAACTCTACCTTCCTCTACAATACTCCAGATAACCAGTTTTAAGTGCAGTTCCAAGGTTGAGCCCGGGGCTTTCACACCTAACTTAATTATCCGCCTACATGCCCTTTACGCCCAGTCATTCCGATTCACGCTCGCACCTTCCGTATTACCGCGGCTGCTGGCACGGATT
+
CCCCCFGGFGGGGGGGGGGFGGGGGGGGGGFGGGGGGGGGGGGGGGGGGGGGGGGGGGGEGGGGDC@FFEEGGGGGGGDGCGFGGGGCBEFGGF,@FFEFGGGGEEGGGGGGGGGGFDGGGGGEG>FFGFGEGGF8EGFFGGGGCEGFGGEGGGGGGGFF89,@B8D8,=D:EFGGDDBFDD?F,6@+@,@CFGCFDGG5A46FAFFFFFBEE699>B6*=7?*6@>?(5>:?=@155@FFFDB9;6@34<)9)(1;(.9),(426;2>1(.:<:8(30<44:>6((42607:??>:((((
@M04999:289:000000000-L3R54:1:1101:11349:3330 2:N:0:427
GACTACCCGGGTATCTAATCCTGTTCGCTCCCCACGCTTTCGCTCCTCAGCGTCAGTGACGGCCCAGAGACCTGCCTTCGCCACCGGTGTTCTTCCCGATATCTACACATTCCACCGTTACACCGGGAATTCCAGTCTCCCCTACCGCACTCCAGTCCGCCCGTACCCGGCGCCGATCCACCGTTAAGCGATGGACTTTCACACCAGACGCGACGAACCGCCTACGAGCTCTTTACGCCCAATAAATCCGGATAACGCTTGCACCCTACGTATTACCGCGGCTGCCGGCACGTAGTTAGCC
+
CCCCCGFGGGGGGGGGGGGGGGGGGGGGGGGGGGGGGGGGGGGGGGGGGGGGGGGGGGGGGGGGGGGGGGGGGGGGGGGGGGGGGGGGGGGGGGGGGG>FGGGGGGGGGGGGGGGGGGGGGGGGGGGGGFGGGGGGGGGGGGGGGGGGGGGGGGGGGGGGGGGG5DEGGGGEGCDCBGFGGGGEGGFGGGGGDGGGGGGGFFFF@3>FFF;9>E>EFFFFFFFF?BBBFFB2<AFB?F>F:0:)<4AAFFFFF0>?FFF?6?DBFFFF:((36822<B9F(22>B(34;9>B1(48A2.-.
@M04999:289:000000000-L3R54:1:1101:15809:3381 2:N:0:427
CGGAGGCCACACGGGTATCTAATTCTGTTCGCTTCCCACGCCTTTGGCCATCAGCGTCAATCGGTATTTAGTAACCTGCCTTCGCAATCGGGGTCCGGCGTAATATCTATGCATTTCACCGCCACACTACACATTCCTGCCACTTCAATACGTTTCAAGATCAACAGTATCAACGTCAGATCTACAGGTAAGCTGCGGTTTTTCACCGACGACTTAACAAGCCGTCCACACACCCTTTAACCCCAAATAATCCGGAAGAGCACCGGAACCTCCGTATTACCGCGGCCGCTGGCAGGGAGTT
+
-8BB,+,,;9,,@FG@@C<,,C,-<,,<;,,+,,6;F<FC7,;@,,,6,6B,EFD@,,6,6C6,BEFGAFACC<DEF8,A,CC,4B4B6,=++@,,++++4+8A4A,,:<,455@@5<EFF7+++4C,A,54,@,,3,3,3@DF,,3,@E8+,6DCFGCF9,,3,61=;,,;;779*?*+?D2=B9,,5,,,,,,;*9*;*:496B;/8(-(())+.++))3((/((,)(((/6>6=?26)),(-4()-4--4370-3:(()(((4((((.(.-8((.))4(((40(((,49(((,-(3(,
@M04999:289:000000000-L3R54:1:1101:11308:3403 2:N:0:427
AGACTACAGGGGTATCTAATCCTGTTCGCTCCCCACGCTTTCGTCCATCAGCGTCAATCGGTATTTAGTAACCTGCCTTCGCAATCGGGGTTCTGTGTAATATCTATGCATTTCACCGCTACACTACACATTCCAGCTACTTCAATACTATTCAAGATTAACAGTATCAACGGCAGTTCTACAGTTAAGCTGCAGGTTTTCACCGCTGACTTATCAACCCGCCTACGGACCCTTTAAACCCAATAAATCCGGATAACGCTCGCATCCTCCGTATTACCGCGGCTGCTGGCACGGAGTTAGC
+
CCCCCGGGGGGGGGGGGGGGGGGGGGGGGGGGGGGGGGGGGGGGGGGGGGGGGGGGGGGGGGGGGGGGGGGGGGGGGGGGGGGGGGGGGGGGGGGGGGGGGGGGGGGGGGGGGGGGGGGGGGGGGGGGGGGGGGGGGGGGGGGGGGGGGGGGGGGGFGGGGGGGGGGGGGGGGDGGFGFGGGGGGGGGGGGGGGGFDFGGFFFFFFFFFFFFFFFFFFFFFFFFFFDFFFFFFFBFEEFFF@D@@FCCCFFF@FFEF;@@?BBF?B?FF?FFFFFFFF6946;FFB7?3?:?1991::2<5
@M04999:289:000000000-L3R54:1:1101:7752:3444 2:N:0:427
GCGACTACCGGGGTATCTAATCCTGTTTGCTACCCACGCTTTCGAGCATGAACGTCAGTGTTATCCCAGGAGGCTGCCTTCGCCATCGGTATTCCTCCACATCTCTACGCATTTCACTGCTACACGTGGAATTCTACCTCCCTCTGACACACTCTAGTTAGACAGTTTCAAATGCACTTCCCCGGTTAAGCCGAGGGCTTTCACAGCTGACTTGTTCTCCCGCCTGCGTTCGCTTTACGCCCAATAAATCCGGACAATGCTTGCCCCCTCCGTATTACCGCGTCTTCTGGCACGGATTT
+
CCCCCGGGFCGCGGCGGC<EFGGGGGGFGGGDFGGGGGFGGGGGFGGFGGGGFAFFEFGGGCFGGGFG8F@@CFGGEFGGGGGGGDGFGGGGGGGGGGC<FGGFGGGGC@CGCFFGGGGFGGGGGGGGDG@FGGGGGFGGGEGGFFGFDFGGGGFGDEFFC8EFFFCFGGGGGFGFFFF+=D6+@C>8FAGGC>EDCDCCFFFFFFFF=@BACF>@;FFF;>==9@==5(:<>;;(77<A1>?1334.)./:((,(()4().)4:)-27(47201()..-12-40(.)).2(,((40()
@M04999:289:000000000-L3R54:1:1101:10532:3482 2:N:0:427
AGACTACCCGGGTATCTAATCCTGTTCGCTCCCCACGCTTTTGTCCATCAGCGTCAATCGGTATTTAGTAACCTGCCTTCGCAATCGGGGTTCTGTGTAATATCTATGCATTTCACCGCTACACTACACATTCCAGCTACTTCAATACTATTCAAGATTAACAGTATCAACGGCAGTTCTACAGTTAAGCTGCAGGTTTTCACCGCTGACTTATCAACCCGCCTACGGACCCTTTAAACCCAATAAATCCGGATAACGCTCGCATCCTCCGTATTACCGCGGCTGCTGGCACGGAGTTAGC
+
CCCCCGGGGGGGGGGGGGGGGGGGGGGGGGGGGGGGGGGGGGGGGGGGGGGGGGGGGGGFEGGGGGGGGGGGGGGGGGGGGGGGGGGGGGGGGGGGGGGGGGGGGGGGGGGGGGGGGGGGGGGGGGGGGGGGGGGGGGGGGGGGGGGGGGGGGGGGGGGGGGGGFGGGGGGGEGGGFGFGGGGGGGGGGFCFGGGGCGGGFFFFAFFFFFFFFFFFEFFFFFFDFFD=DB=>B2BCECFFDD;@EFEECE66<DFFFF@F;9BF6B:?F?9<(87AFAF6>9>76??F?FFFFFF>?BFA)
@M04999:289:000000000-L3R54:1:1101:25724:3497 2:N:0:427
TGGGACTACTGGGGTATCTAATCCTGTTCGCTACCCATGCTTTCGCACCTCAGCGTCAGTTACAGACCAGAGAGCCGCCTTCGCCACTGGTGTTCTTCCATATATCTACGCATTCCACCGCTACACATGGAGTTCCACTCTCCTCTTCTGCACTCAAGAAAAACAGTTTCAGCTGCACTTCCCCGGTTAAGCCGAGGGCTTTCACAGCTGACTTGTTCTCCCGCCTGCGTTCGCTTTACGCCCAATAAATCCGGACAACGATTGCCCCCTTCGTTATACCGCCGCTGCTGGCACGTAGTTT
+
-CCCCCFFCGCGGGG7FGGEG9,CF9FFEEG@EFFGGF<EFCGGGCEFEGGGFFCF@EFGGGC<FAFGFD<E@F7F:FF4@E@FEBCFDGF<AFG<FDGGGGG9FA=EFFFDGGFAFCF874>FFEBF<FDF@=,@EFAF,=EGG=AFGAFF?9DFFFAE?DEE,=DFE8DF@DDF?FDFFGGGG>8E@9=ECC@?DGCDFFFFFFFF==::AF*B46:CF==9>2>D(41669<D=EF5;93??84A363;92<16(4(((.-270(71(.((((,..6(((,((-(4)41,.,,..,6-
@M04999:289:000000000-L3R54:1:1101:23168:3507 2:N:0:427
TGACTACCCGGGTATCTAATCCTGTTTGCTACCCATGCTTTCGAGCCTCAGCGTCAGTGACAGACCAGAGAGCCGCCTTCGCCACTGGTGTTCTTCCATATATCTACGCATTTCACCGCTACACATGGAGTTCCACTCTCCTCTTCTGCACTCAAGTTAAACAGTTTCCGTTGCAATTCCTCAGTTGAGCTGAGGGCTTTCACATCCCAGACTTATTTAACCGCCTGCGCTCCCTTTACGCCCAATAAATCCGGACAACGCTTGCCACCTACGTATTACCGCGGCTGCTGGCACGTAGTT
+
@CCCCGGGGGGGGGGGGGGGGGGGGGGGGGGGGGGGGGGGGGGGGGGGGGGGGGGGGGGGGGGGGGGGGGGGGGGGGGGGGGGGGGGGEGGGGGGGGGGGGGGGGGGGGGGGGGGGGGCGGGGGGGGGGGGGGGFGFGGGGGGGGGGGGGGFGGGGGGGGGGGGGGGGGGGGGGGGFGFGGGFGGGFGGGGDCFGGGGGGFFFFFFFF@C8C@FFFFFFEFFFFAFFFFF=DF>BEFFFFFFF;?DEF<?FFFFFBFFD9>F?FF?>?012:61.<?FA48>B;>6>BDFFF<2:3:?:<
@M04999:289:000000000-L3R54:1:1101:16682:3582 2:N:0:427
CATGACTACTCGGGTATCTAATCCTGTTTGCTCCCCACGCTTTCGCATCTCAGCGTCAGTATCTGTCCAGAAGGCCGCCTTCGCCACCGGTATTCCTCCACATCTCTACGCATTTCACCGCTACACGTGGAATTCTACCTTCCTCTACAGTACTCCAGATAACCAGTTTTAAGTGCAATTCCCAGGTTGAGCCCGGGGCTTTCACACCTAACTTAATTATCCGCCTACATGCCCTTTACGCCCAGTCATTCCGATTAACGCTCGCACCCTCCGTATTACCGCGGCTGCTGGCACGGAGTT
+
BCCCCGGGGGCGGGGGGGGGGGGGGGGGDGGGGGGGGGGGGGGGGGGEGGGGGGGGGGGGGFGGGEGGGGGFDFGEGGGGGGGGGGGAFGGEGGGCGGGCEFGDFGGGGCGGGGGGGGGGGGGGGGGFGGGGGGGCGF8=EFFGGGGGGGFGGGGGGF9D=,EF=FG9A8:892?FFFFGGGCFBFGG6?FGFGCGG7D>46BFFFFF2BFFF6;CC6B4ACFFF>DF@CCF;BF1=EE>;;FF@E@EEE?C841;??C?>F?>BF96?B:BFF?<24<BF>9(4,16),5?BF?14(48
@M04999:289:000000000-L3R54:1:1101:19096:3593 2:N:0:427
CGGACTACACGGGTATCTAATCCTGTTCGCTCCCCACGCTTTCGTCCATCAGCGTCAATCGGTATTTAGTAACCTGCCTTCGCAATCGGGGTTCTGTGTAATATCTATGCATTTCACCGCTACACTACACATTCCAGCTACTTCAATACTATTCAAGATTAACAGTATCAACGGCAGTTCTACAGTTAAGCTGCAGGTTTTCACCGCTGACTTATCAACCCGCCTACGTACCCTTTAAACCCAATAAATCCGGATAACGCTCGCATCCTCCGTATTACCGCGGCTGCTGGCACGGAGTT
+
CCCCCGGGGGGGGGGGGGGGGGGGGGGGGGGGGGGGGGGGGGGGGGGGGGGGGGGGGGGGGGGGGGGGGGGGGGGGGGGGGGGGGGGGGGGGGGGGGGGGGGGGGGGGGGGGGGGGGGGGGGGGGGGGGGGGGGGGGGGGGGGGGGGGGGGGGGGDGGFGFGGGGGGGGGGGGGGGFGFGGGGGGGGGGGGGGGGGGC6CFFFFFFFFFFFFFFFFFFFDBBFF?=B@-*6@FFB3>CCFFDF;=@@<EFFFB(6?EFFF@DFF9?>05AFF???:AFBFF>,2;6?F?B:8>?>B2:<
@M04999:289:000000000-L3R54:1:1101:18060:3605 2:N:0:427
CCGCGACTACTAGGGTATCTAATCCTGTTTGCTCCCCACGCTTTCGCATCTCAGCGTCAGTATCTGTCCAGAAGGCCGCCTTCGCCACCGGTATTCCTCCACATCTCTACGCATTTCACCGCTACACGTGGAATTCTACCTCCCTCTACAGTACTCCAGACGACCAGTTTTAAATGCTATTCCCAGGTTGAGCCCGGGGCTTTCACACCTAACTTAATCATCCGCCTACATGCCCTTTACGCCCAGTCATTCCGATTAACGCTCGCACCCTCCGTATTACCGCGGCTGCTGGCACGGAGTT
+
BCCCCFGGGGGGGGGGGGGGGGGGGGGGGGGGGGGGGGEGGGGGGGGGGGGGGGGGGGGGGGGGGGGGGGGGGGGGGGGGGGGGGGGGGGGGGGGGGGGGGGGGGGGGGGGGGGGGGGGGGGGGGFGGGGGDFGGGGGGGGGGGGGGGGGGGGGGGGGGGGGGGCDGGGGGGGFGFFGFGGGGGGGGGGFGGGGGGCDDGFFFFFFFFFDFEDFFF=6AEAEFFFFDFF;FFFF@F@E3FDDFF???FBFFBFFF0:?DF0(,,66>>F:6(41(.2:4A92296099<?F032)(446:4
@M04999:289:000000000-L3R54:1:1101:14305:3619 2:N:0:427
GCTCGACTACCCGGGTATCTAATCCTGTTTGCTACCCATGCTTTCGAGCCTCAGCGTCAGTGACAGACCAGAGAGCCGCCTTCGCCACTGGTGTTCTTCCATATATCTACGCATTTCACCGCTACACATGGAGTTCCACTCTCCTCTTCTGCACTCAAGTTAAACAGTTTCCGTTGCAATTCCTCAGTTGAGCTGAGGGCTTTCACATCCCAGACTTATTTAACCGCCTGCGCTCCCTTTACGCCCAATAAATCCGGACAACGCTTGCCACCTACGTATTACCGCGGCTGCTGGCACGT
+
CCCCCGGGGGGGGGGGGGGGGGGGGGGGGGGGGGGGGGGGGGGGGGGGGGGGGGGGFGGGGGGGGGGGGGGGGGGGGGGGGGGG>FCCFGGFFGGGGGGGGGGGGEFGGGGGGGGGGGGGGGGGGGGGGGGFFGCFFAFDFFGGGGGFGGGGGGGGGGGGGGFFGGGFGGGGGGG>DFFCGGFEDD@CFGGGGGCCDGGGFFFFFFFAECDFF5>FFFF49AEF@B==@FF=BF@@=@E46<<FFB2((=EEC?8>F@F9?D>>BF00:9BFFFF<:?A(542:966919?78?(()4.
@M04999:289:000000000-L3R54:1:1101:9603:3637 2:N:0:427
AATTGACTACCCGGGTATCTAATCCTGTTCGCTCCCCACGCTTTCGCTCCTCAGCGTCAGTGACGGCCCAGAGACCTGCCTTCGCCATCGGTGTTCTTCCCGATATCTACACATTCCACCGTTACACCGGGAATTCCAGTCTCCCCTACCGCACTCCAGTCCGCCCGTACCCGGCGCCGATCCACCGTTAAGCGATGGACTTTCACACCAGACGCGACGAACCGCCTACGAGCTCTTTACGCCCAATAAATCCTGATAACGCTTGCACCCTACGTATTACCGCGGCTGCTGGCACGTCGTT
+
CCCCCGGGGGGGGGGGGGGGGGGGGGGGGGGGGGGGGGGGGGGGGGGGGGGGGGGGGGGGGGGGGGGGGGGGGGGGGGGGGGGGGGGGGGGGGGGGGGGGGGGGGGGGGGGGGGGGGGGGGGGGGGGFGGG7@DGFGGCGGEGGGGG?FGGGGGGGGGGGG6CGGGGGEGGGGDGGADFDGDDCCFGGEGGGGEDGG5*7AFFF=AAFD?:6?FF>1:>9BBFF9B60<:BFF9B23-)@<?FFFF?0>F<D:-)6)):386<F?<?2:60(31.))(.4<?09>926(4280(524((4-
@M04999:289:000000000-L3R54:1:1101:6293:3663 2:N:0:427
AGACTACCGGGGTATCTAATCCTGTTTGCTCCCCACGCTTTCGCATCTCAGCGTCAGTATCTGTCCAGAAGGCCGCCTTCGCCACCGGTATTCCTCCACATCTCTACGCATTTCACCGCTACACGTGGAATTCTACCTTCCTCTACAATACTCCAGATAACCAGTTTTAAGTGCAGTTCCCAGGTTGAGCCCGGGGCTTTCACACCTAACTTAATTATCCGCCTACATGCCCTTTACGCCCAGTCATTCCGATTAACGCTCGCACCCTCCGTATTACCGCGGCTGCTGGCACGGAGTTAGC
+
CCCCCGGGGGGGGGGGGGGGGGGGGGGGGGGGGGGGGGGGGGGGGGGGGGGGGGGGGGGGGGGGGGGGGGGGGGGGGGGGGGGGGGGGGGGGGGGGGGGGGGGGGGGGGGGGGGGGGGGGGGGGGGGGGGGGGFFGGGGGGGGGGGGGGGGGGGGGGGCGGGGGGGGGGGGGFFGGFGFGGGGGGGGGGGGGGEGGGGGGFFFFFEFFFFFFFFFF?FFEEFFFD;;?CEEF@@EEFFFFFFF;@4C<6CFFD<?FBF0<B>>2>>?:<2;:61?AFFFB029BFB))3((8(96;FFF).
@M04999:289:000000000-L3R54:1:1101:7634:3673 2:N:0:427
CGCAGACTACTAGGGTATCTAATCCTGTTTGCTCCCCACGCTTTCGCATCTCGGCGTCAGTATCTGTCCAGAAGGCCGCCTTCGCCACCGGTATTCCTCCACATCTCTACGCATTTCACCGCTACACGTGGAATTCTACCTTCCTCTACAATACTCTAGTTAACCAGTTTTAAGTGCAATTCCTAGGTTGAGCCCAGGGCTTTCACACCTAACTTAATTATCCGCCTACATGCCCTTTACGCCCAGTCATTCCGATTAACGCTCGCACCCTCCGTATTACCTCGGCTGCTGGCACGGCGTT
+
CCCCCGGGGGGGGGGGGGGGGGGGGGGGGGGGGGGGGGGGGGGGGGGGGGGGGFFGGGGGGGGGGGGGGGGGCFGGGDEGGGGGGFFGGGGF7FFGGGGGGGGGGGGGGGGGGGGGGGGCGGGGGGGGGGGGFG8DGGGGFFGGGGGGGGFGCAFGGGGDGGGGGGFGFGGGGGGGFGFGGGFGFG6FGGDGFFGG5C*C5AAFCFFAFFBBFFFBEFFEF?AABFF>:BCEEFF==EEA2?69<;=@4CCEEE0<DDEFFFFFF92;>?<?BBFF?FAF9))(-4?>?)).2(.2((473
@M04999:289:000000000-L3R54:1:1101:24460:3693 2:N:0:427
ATAGACTACACGGGTATCTAATCCTGTTCGCTACCCATGCTTTCGAACCTCAGCGTCAGTTACAGACCAGAGAGCCGCCTTCGCCACTGGTGTTCTTCCATATATCTACGCATTCCACCGCTACACATGGAGTTCCACTCTCCTCTTCTGCACTCAAGAAAAACAGTTTCAGCTGCACTTCCCCGGTTAAGCCGAGGGCTTTCACAGCTGACTTGTTCTCCCGCCTGCGTTCGCTTTACGCCCAATAAATCCGGACAACGCTTGCCACCTACGTATTACCGCGGCTGCTGGCACGTAGTT
+
CCCCCGGGGGGGGGGGGGGGGGGGGGGGGGGGGGGGGGGGGFGGG8FGGGGGGGGGGGGGGGGGGGGGGGGGGGGGGGGGGGGGGGGGGGGGGGGGGGGGGGGGGGGGGGGGGGGGGGGGGGGGFFGGGGGGGGGGGGGGGGGGGGGGGGFGGGGGGGGGGGGGGGGGGFAFGGGGFGFGGGGGGGGGGGGGGGEGGGGGFFFFFFFFFFFFFFFFEFACF@FFFFFFF@FFFB07?9CB;9BD;;EE;EAFB>BBF??6BF?0:?A?BFF:11<AFAAF:6;>>>>F>>::05<:,(,6
@M04999:289:000000000-L3R54:1:1101:5572:3712 2:N:0:427
AATCGACTACTGGGGTATCTAATCCTGTTCGCTACCCATGCTTTCGACCCTCAGCGTCAGTTACAGACCAGAGAGCCGCCTTCGCCACTGGTGTTCTTCCATATATCTACGCATTCCACCGCTACACATGGAGTTCCACTCTCCTCTTCTGCACTCAAGAAAAACAGTTTCAGCTGCACTTCCCCGGTTAAGCCGAGGGCTTTCACAGCTGACTTGTTCTCCCGCCTGCGTTCGCTTTACGCCCAATAAATCCGGACAACGCTTGCCACCTACGTATTACCGCGGCTGCTGGCACGTAGTT
+
CCCCCGGGGGGGGGGGGGGGGGGGGGGGGGGGGGEGGGGGGGGGGGG@FGGGGGGEGGGGGGGGGFFGGGGFGG>FGGGGGGGFGGGGGGGGGFGGGGGGGGGGGGGGGGGGGGGFGGGGGGGGGGGGGGGFGFGGGGGGFFGGGGGCFG8FCGGGGGGGG8DFEGGGGGGGFGGGFGFGGGGGGGGGGG7,AD55?74?FFFFFFFF=EEFFFFFEFFFCED2@FFFFFFFFFFF@FFFF?4@DD@38AFFF>;:>9BF>>B4623644<FB<B7A?FFFFF06(33?74??1<:818?:
@M04999:289:000000000-L3R54:1:1101:21201:3727 2:N:0:427
TGACTACTGGGTATCTAATCCTGTTCGCTACCCATGCTTTCGGACCTCAGCGTCAGTTACAGACCAGAGAGCCGCCTTCGCCACTGGTGTTCTTCCATATATCTACGCATTCCACCGCTACACATGGAGTTCCACTCTCCTCTTCTGCACTCAAGAAAAACAGTTTCAGCTGCACTTCCCCGGTTAAGCCGAGGGCTTTCACAGCTGACTTGTTCTCCCGCCTGCGTTCGCTTTACGCCCAATAAATCCGGATAACGCTTGCACCCTACGTATTACCGCGGCTGCTGGCACGTAGTTAGCC
+
CCCCCGGGGGGGGGGGGGGGGGGGGGGGG@FGGGGGGGGGGGGGGGGGGGGGGGGGGGGGGGGGGGGGGGGGGGGGGGGGGGGGGGGGGGGGGGGGGGGGGGGGGGGGGGGGGGGGGGGGGGGGGGGFGGGGGGGGGGGFGGGGGGGFGGGGGGGGGGGGGGGGGGGGGGGGGGGGFGFGGGCGGGCFGGGGGGGGGGGGFFFFFFFFFFFEFFFFFFFFF@FFFFFFFFFFFFFFDFFFF<@EACFFFFF?:?>?<;FFFBFFFB?2?:BBFBAFF?9>B;>;02:??:??(3?B5:AA3
@M04999:289:000000000-L3R54:1:1101:16265:3738 2:N:0:427
TGGACTACAGGGGTATCTAATCCTGTTTGCTCCCCACGCTTTCGCATCTCAGCGTCAGTATCTGTCCAGAAGGCCGCCTTCGCCACCGGTATTCCTCCACATCTCTACGCATTTCACCGCTACACGTAGAATTCTACCTTCCTCTACAATACTCCAGATAACCAGTTTTAAGTGCAATTCCCAGGTTGAGCCCGGGGCTTTCACACCTAACTTAATTATCCGCCTACATGCCCTTTACGCCCAGTCATTCCGATTAACGCTCGCACCCTCCGTATTACCGCGGCTGCTGGCACGGAGTT
+
CCCCCGGGGGGGGGGGGGGGGGGGGGGGGGGGGGGGGGGGGGGGGGGGGGGGGGGGGGGGGGGGGGGGGGGGGGGGGGGGGGGGGGGGGGGGGGGGGGGGGGGGGGGGGGGGGGGGGGGGGGGGGGGGGGGGGGGGGGGGGGGGGGGGGGGGGGGGGGGGGGGGGGGGGGGGGGGGFGFGGGGGGGGGGGGGGGGGCGGFFFFFFFFFFFFFFF>FEFFFFFFFFFFFEEEFFFF@FF6>9:<D;@AECCEF;;<FE9?@?3,39>9((423,(.5<<<226>;FFFFF2:04:002:<
@M04999:289:000000000-L3R54:1:1101:12652:3740 2:N:0:427
TATCTGACTACAGGGGTATCTAATCCTGTTTGCTCCCCACGCTTTCGCATCTCAGCGTCAGTATCTGTCCAGAAGGCCGCCTTCGCCACCGGTATTCCTCCACATCTCTACGCATTTCACCGCTACACGTGGAATTCTACCTTCCTCTACAATACTCCAGATAACCAGTTTTAAGTGCAGTTCCCAGGTTGAGCCCGGGGCTTTCACACCTAACTTAATTATCCGCCTACATGCCCTTTACGCCCAGTCATTCCGATTAACGCTCGCACCCTCCGTATTACCGCGGCTGCTGGCACGGAGT
+
CCCCCGGGGGGGGGGGGGGGGGGGGGGGGGGGGGGGGGGGGGGGGGGGGGGGGGGGGGGGGGGGGGGGGGGGGGGGGGGGGGGGGGGGGGGGGGGGGGGGGGGGGGGGGGGGGGGGGGGGGGGGGGGGGGGGGGGFGGGGGGGGGGGGGGGGGGGGGGGGGGGGGGGGGGGGGGGGCGFGGGGGGGGGGGGGGGGGGGGDEFFFFFFFFFFF=FFFFFFFFEF9@FD=@DFFFFE@@@FFEDFFFFF@EEFFFFFFFD@?.306:BBBFFFFFFFFF:BFFFFFFF>9BFF2:?BF6>0(-
@M04999:289:000000000-L3R54:1:1101:20549:3759 2:N:0:427
GACTACCCGGGTATCTAATCCTGTTTGCTCCCCACGCTTTCGCATCTCAGCGTCAGTATCTGTCCAGAAGGCCGCCTTCGCCACCGGTATTCCTCCACATCTCTACGCATTTCACCGCTACACATGGAATTCTACCTTCCTCTACAATACTCTAGTTAACCAGTTTTAAGTGCAATTCCTAGGTTGAGCCCAGGGCTTTCACACCTAACTTAATTATCCGCCTACATGCCCTTTACGCCCAGTCATTCCGATTAACGCTCGCACCCTCCGTATTACCGCGGCTGCTGGCACGGAGTTAGCC
+
CCCCCGFGGGGGGGGGGGGGGGGGGGGGGGGGGGGGGGGGGGGGGGGGGGGGGGGGGGGGGGGGGGGGGGGGGGGGGGGGGGGGGGGGGGFGGGGGGGGGGGGGGGGGGGGDGGGGGGGGGGGGGGGGGGGFGGGGGGGGGGGGGGGGGGGGGGGGGGGGGGGGBDGGGDGGGGGGFGFGGGGGGGGGGGGGGGGGGGGGFFFFFFFFDE5CCFFFFFA@>>DFFFEFBED=BECCD=2?@FEEAFEFFF072;EFF6;D9>@>B:BFB>3::F949169>>>>:B7B?07<6;;:.<A<)
@M04999:289:000000000-L3R54:1:1101:22729:3822 2:N:0:427
TGACTACAGGGGTATCTAATCCTGTTCGCTACCCATGCTTTCGAGCCTCAGCGTCAGTAACAGACCAGAGAGCCGCCTTCGCCACTGGTGTTCTTCCATATATCTACGCATTTCACCGCTACACATGGAGTTCCACTCTCCTCTTCTGCACTCAAGTCTCTCAGTTTCCGATGCTCTTCCTCAGTTAAGCTGAGGGCTTTCACATTCAGACTTAAAAGACCGCCTGCGCTCCCTTTACGCCCAATAAATCCGGACAACGCTTGCCACCTACGTATTACCGCGGCTGCTGGCACGTAGTT
+
CCCCCGGGGGGGGGGGGGGGGGGGGGGGGGGGGGGGGGGGGGDGGGGGGGGGGGGGGGGGGGGGGGGGGGGGGGGGGGGGGGGGGGGGGGGGGGGGGGGFGGGGGGGGGGGGGGGGGGGGGGGGGGGGGGGGGGGGGGGGGGGGGGGFGGGGGGGGGGGGFFGGGGGGGDGGGGGGFGFGGGGGGGGGGGGGGGFGGGGGFFFFFFFFECEFFFFFF>FFFFFAFFFFFBFFFFFFFFFF0:D?1=ACFEFF>;>6;DFFFBF?2923?BF6B<A?2:9:9>0;46?48(412,.1(-:
@M04999:289:000000000-L3R54:1:1101:7935:3849 2:N:0:427
GGGACTACTGGGGTATCTAATCCTGTTCGCTCCCCACGCTTTCGTCCATCAGCGTCAATCGGTATTTAGTAACCTGCCTTCGCAATCGGGGTTCTGTGTAATATCTATGCATTTCACCGCTACACTACACATTCCAGCTACTTCAATACTATTCAAGATTAACAGTATCAACGGCAGTTCTACAGTTAAGCTGCAGGTTTTCACCGCTGACTTATCAACCCGCCTACGGACCCTTTAAACCCAATAAATCCGGATAACGCCCGCATCCTCCGTATTACCGCGGCTGCTGGCACGGAGTT
+
CCCCCGGGGGGGGGGGGGGGGGGGFGGGGGGGGGGGGGGFGGGGGGGGGGGGGGGGGGGGGGGGGFCGGGGGGGGGGGGGGGGGGGGGGGGGGGGGGGGGGGGGGGGGGGGGGGGGGGGGGGGGGGGGGGGGGGGGGGGGGFEFGGGGGGGGGGGDGGGGGGGGGGGGGGGGGGGGEDFGGGGGGGGGGGGGFGGGFG;CFFFFFFFFFFFEEA9BEFFFEBFFDDB2@2>@?FFFEECF@60883;76?E>BDFFFFFF((7B9?9:BFF11:??AFBBFFFFF9:?:?6:>6;02:F
@M04999:289:000000000-L3R54:1:1101:8340:3861 2:N:0:427
TTAGACTACACGGGTATCTAATCCTGTTTGCTCCCCACGCTTTCGCATCTCAGCGTCAGTATCTGTCCAGAAGGCCGCCTTCGCCACCGGTATTCCTCCACATCTCTACGCATTTCACCGCTACACGTGGAATTCTACCTTCCTCTACAATACTCTAGTTAACCAGTTTTAAGTGCAATTCCTAGGTTGAGCCCAGGGCTTTCACACCTAACTTAATTATCCGCCTACATGCCCTTTACGCCCAGTCATTCCGATTAACGCTCGCACCCTCCGTATTACCGCGGCTGCTGGCACGGAGGT
+
CCCCCGGGGGGGGGGGGGGGGGGGGGGGGGGGGGGGGGGGGGGGGGGGGFGGGGGGGGGGGGGGGGGGGGGGGGGGGGGGGGGGGGGGGGGGGFGGGGGGGGGGGGGGGGGGGGGGGGGGGGGGFGGGGGGGGGGGGGGGGGGCGGGGGGGCFAFGGGGGGGGGGGDFFGGFGGGGFGFGGGGGGCEGGGGGGGGFFGGFFFFFFFFFFFFFFFFFEFFFFCDDA=DFFFFFFFEFEEFFF@2(66=<36?937?<FFFFFFFF@F>>3:?:2:?FFFA4866>BF>FFF?014332((-
@M04999:289:000000000-L3R54:1:1101:15046:3884 2:N:0:427
CTATTGACTACCAGGGTATCTAATCCTGTTTGCTCCCCACGCTTTCGCATCTCAGCGTCAGTATCTGTCCAGAAGGCCGCCTTCGCCACCGGTATTCCTCCACATCTCTACGCATTTCACCGCTACACGTGGAATTCTACCTTCCTCTACAATACTCCAGATAACCAGTTTTAAGTGCAATTCCCAGGTTGAGCCCGGGGCTTTCACACCTAACTTAATTATCCGCCTACATGCCCTTTACGCCCAGCCATTCCGATTAACGCTCGCACCCTCCGTATTACCGCGGCTGCTGGCACGGAGT
+
CCCCCGGGGGGGGGGGGGGGGGGGGGGGGGGGGGGGGGGGGGGGGGGGGGGGGGGGGGGGGGGGGGGGGGGGGGGGGGGGGGGGGGGGGGGGGGGGGGGGGGGGGGGGGGGGGGGGGGGGGGGGGGGGGGGGGGGGGGGGGGGGGGGGGGGFF8FGGGGGGGGGGGGGGGGGGGGGFFFGGGGGGGGGGGGDGGGGGGGGDEFFFFFFFFFFFFFFFFFFFCEFFFFFFFFFCFBFFFFFE@FF9<?(/49EFFF<@FFFFFBFFF;((46?BFFBFBBAAAFF>FFFB1:?B08<?(,74
@M04999:289:000000000-L3R54:1:1101:11511:3940 2:N:0:427
GACTACAAGGGTATCTAATCCTGTTCGCTCCCCACGCTTTCGTCCATCAGCGTCAATCGGTATTTAGTAACCTGCCTTCGCAATCGGGGTTCTGTGTAATATCTATGCATTTCACCGCTACACTACACATTCCAGCTACTTCAATACTATTCAAGATTAACAGTATCAACGGCAGTTCTACAGTTAAGCTGCAGGTTTTCACCGCTGACTTATCAACCCGCCTACGGACCCTTTAAACCCAATAAATCCGGATAACGCTCGCATCCTCCGTATTACCGCGGCTGCTGGCACGGAGTTAGCC
+
CCCCCGGGGGGDEGGGGGGGGGGGGGGGGGEGGGGGGEFGGGFEGGGGGGFGGDEGGGGGGGGGGGGGFGGGGGGGGGGFGDCEGGGGGG>FGGGGGGGFGGGGGGGFGCFGGGGFGGGGFGGGGFFGGGGGGGCGGFFDFGGGGGGFGGGGGGDGGGGGGGGGFDGAFGEEE>DGFGFGGGFGGGDGGGG6CFGGGFDGFFBEABDE@EEEEFFECA/5>>2>DADFFBDF@EFFFEBDD;@8376?;;;;;;EED97?BFFF02)83><?::<<<(23(,,21))4:0?B039B05<<2
@M04999:289:000000000-L3R54:1:1101:12473:3956 2:N:0:427
GGACTACCAGGGTATCTAATCCTGTTCGCTCCCCACGCTTTCGTCCATCAGCGTCAATCGGTATTTAGTAACCTGCCTTCGCAATCGGGGTTCTGTGTAATATCTATGCATTTCACCGCTACACTACACATTCCAGCTACTTCAATACTATTCAAGATTAACAGTATCAACGGCAGTTCTACAGTTAAGCTGCAGGTTTTCACCGCTGACTTATCAACCCGCCTACGGACCCTTTAAACCCAATAAATCCGGATAACGCTCGCATCCTCCGTATTACCGCGGCTGCTGGCACGGAGTTAGC
+
CCCCCGGGGGGGGGGGGGGGGGGGGGGGGGGGGGGGGGGGGGGGGGGGGGGGGGGGGGGGGGGGGGGGGGGGGGGGGGGGGGGGGGGGGGGGGGGGGGGGGGGGGGGGGGGGGGGGGGGGGGGGGGGGGGGGGGGGGGGGGGGGGGGGGGGGGGGGGCGGGGGGGGGGGGGGGGGGFGFGGGGGGGGGGGGGGGGGGGGGFFFFFFFFFFFEEAFFEFFF>ABFFFFFFFBFFFFEFFEFFFFFFFFFFFFFF@FEFDF<?FFB6B:?AFB?B??FFFF>B;>09<7>BBB?B>9>1<BF)
@M04999:289:000000000-L3R54:1:1101:6752:3978 2:N:0:427
GGCGAGACTACCAGGGTATCTAATCCTGTTTGCTACCCACGCTTTCGAGCATGAACGTCAGTGTTATCCCAGGAGGCTGCCTTCGCCATCGGTATTCCTCCACATCTCTACGCATTTCACTGCTACACGTGGAATTCTACCTCCCTCTGACACACTCTAGTTAGACAGTTTCAAATGCACGTCCCAAGTTGAGCTCGGGGATTTCACATCTGACTTATCTAACCGTCTGCGCTCGCTTTACGCCCAGTAATTCCGATTAACGCTCGCACCCTACGTATTACCGCGGCTGCTGGCACGTAGT
+
CCCCCGCFGGGGGGGGGGGGGGFGGGCGGFGGGGGGFGGGGGFFGGGGGGGGGDFGGGGGEGGFFGGGGGGGFFGEFGFGGGGGGGEGGGGGEGFFGGFGGGGGDFE<EFGGGGGGGGGGGGGGGGGFGFFECGFFGGGGGGGFEGFGFFEGGGGGGGGC=DEGCGFGFFFGGGGGF89DFGGGGFCFGGFGGGFGGGGDDFFFFFFFEFEFFFFFE6CEFFFFFF==@EF9=@FFFF=C>@?BBD?E<?ECF?@(66?9)3(369;>F>BB7B?4<A>A9A:>F60>00:0(30)-(8<-
@M04999:289:000000000-L3R54:1:1101:7047:4003 2:N:0:427
GACTACACGGGTATCTAATCCTGTTTGCTACCCACGCTTTCGAGCATGAACGTCAGTGTTATCCCAGGAGGCTGCCTTCGCCATCGGTATTCCTCCACATCTCTACGCATTTCACTGCTACACGTGGAATTCTACCTCCCTCTGACACACTCTAGTTAGACAGTTTCAAATGCACGTCCCAAGTTGAGCTCGGGGATTTCACATCTGACTTATCTAACCGTCTGCGCTCGCTTTACGCCCAGTAATTCCGATTAACGCTCGCACCCTACGTATTACCGCGGCTGCTGGCACGTAGTTAGCC
+
CCCCCFDGGGGGDGGGGGGGGGGGGGGGGGGGEGBFGGGFFGGGGGGGGGGGGGGGGGFGGGGGGGGGGGGGFGGGGGGFGGGGFGEGGGGGGGGGGGGGGGGGFGGGGGGGGGGGGFGGGGGGGGGGFGGGGGGCEEGGGFGDGGGGGGFGGGGGGGFFGGFFCFGFGFGCGG?8DFAGGGGGFGGGCBDEGGGDGGFGFFFFFFFFEFFFFFFFFFFFADDDEA=)<=@@DFCE=?2B?FFFEECEFFF?<DEFFFFFFB143:BFFFFF<:AF<6;9BFB>?420?7<<B71:9>AB4
@M04999:289:000000000-L3R54:1:1101:7766:4036 2:N:0:427
GACTACCGGGGTATCTAATCCTGTTCGCTACCCATGCTTTCGAACCTCAGCGTCAGTTACAGACCAGAGAGCCGCCTTCGCCACTGGTGTTCTTCCATATATCTACGCATTCCACCGCTACACATGGAGTTCCACTCTCCTCTTCTGCACTCAAGAAAAACAGTTTCAGCTGCACTTCCCCGGTTAAGCCGAGGGCTTTCACAGCTGACTTGTTCTCCCGCCTGCGTTCGCTTTACGCCCAATAAATCCGGACAACGCTTGCCACCTCCGTATTACCGCGGCTGCTGGCACGTAGTTAGCC
+
CCCCCGGEGGGGGGGGGGGGGGGGGGGGGGGGGGGGGGGGGGGGGGGGGGGGGGGGGGGGGGGGGGGGGGGGGGGGGGGGGGGGGGGGGEGGGGGGGGGGGGGGGGGGGGGGGGGGGGGGGGGGGFFDGGGGGGGGGGGGDFGGGGGGGGGGGGGGGG,DEGGFGGGGGGGFF=FGFGFGGGGGGG9EGGGGGGDGGGGGF9BFFFFFFFFFFFFFFFFFFFDFFFF0?<BFFFFE@;0>?FFB7AFA:BB2>F??B>:<::?4)41((44:??A4A<BB014,(5::<(388(,2<A<52
@M04999:289:000000000-L3R54:1:1101:15010:4041 2:N:0:427
GACTACCCGGGTATCTAATCCTGTTCGCTACCCATGCTTTCGAGCCTCAGCGTCAGTAACAGACCAGAGAGCCGCCTTCGCCACTGGTGTTCTTCCATATATCTACGCATTTCACCGCTACACATGGAGTTCCGCTCTCCTCTTCTGCACTCAAGTCTCTCAGTTTCCGATGCTCTTCCTCAGTTAAGCTGAGGGCTTTCACATTCAGACTTAAAAGACCGCCTGCGCTCCCTTTACGCCCAATAAATCCGGACAACGCTTGCCACCTACGTATTACCGCGGCTGCTGGCACGTAGTTAGC
+
CCCCCGGGGGGGGGGGGGGGGGGGGGGGGGGGGGGGGGGGGGEGGGGGGGGGGGGGGGGGGGGGGGGGGGGGGGGGGGGGGGGGGGGGGGGGGGGGGFFGGFGGGGGGGGGGGGGFFGGGGGGGGGFGGGGGGGGGGFGGGGGGGGGGGGGGGGGFGGGGGGGGGFGFGGGGGCFGFGFGGGGGGGCGFGGGG6EGGGGGFFFF?FFFEFFFFFAFEFFFBAFFFFF@@D@DFAFEFFF:>F?DE4C)6=>(6>FFFF>B<???FFB<BFF?2A7A>AB9;-4-(250(,(4144034A>6
@M04999:289:000000000-L3R54:1:1101:16517:4079 2:N:0:427
GACTACACGGGTATCTAATCCTGTTTGCTACCCACGCTTTCGAGCATGAACGTCAGTGTTATCCCAGGAGGCTGCCTTCGCCATCGGTATTCCTCCACATCTCTACGCATTTCACTGCTACACGTGGAATTCTACCTCCCTCTGACACACTCTAGTTAGACAGTTTCAAATGCACGTCCCAAGTTGAGCTCGGGGATTTCACATCTGACTTATCTAACCGTCTGCGCTCGCTTTACGCCCAGTAATTCCGATTAACGCTCGCACCCTACGTATTACCGCGGCTGCTGGCACGTAGTTAGCC
+
@BCCCFFGGGGFGGGGGGGGGFFEGFFGGDGGGGGGGGGGGGGGGGGGGGGGGGGGGGGGGGGGGGGGGGGGGGGGGGGFGGGGGGGGGFGGGGGGGGGGGGGGGGGGGGGFGGGGGGGGGGGGGGGGCGGGGGGGGGGGGGGGGFGGFGFGGGGDGGGCFFGGFGGFGFEFGGGCFG?DGGFGDGGGGGGGGGGGGGGGFFFAFFFFE@FFFFFFCF6A?=BFFFB=A@92>>ECF>28;?EFE3CFFF<DD?EFFFF@6@229:??FFF2)4<AA:BFBF>B08:F<:??47<4<A>>0
@M04999:289:000000000-L3R54:1:1101:23245:4086 2:N:0:427
CAGACTACACGGGTATCTAATCCTGTTCGCTACCCATGCTTTCGAACCCCAGCGTCAGTTACAGACCAGAGAGCCGCCCTCGCCACTGGTGCTCTTCCATATATCTACGCATTCCACCGCTACACACGGAGTTCCACTCTCCTCTTCCCGACTCAAGAAAAACAGTTTCAGCCGCACTCCCCCGGTTAAGGCGAGGGCTTTCACAGCTGACGTGGTCGCACGCCCGCGTTCGCTTTACGCCCAATAAATTCGGACAACGCTTGCCACCTACGTATTACCCCGGCTTCCGGCCCGGAGCT
+
CC8CC<<E,CFFEE@C6@CFAC@-CCF<@C6@CF<<,6C,C<,BCE<FG:@7;6,86B<@C@FF6ECE,,,FF7@:7@+@9>4FEG,=FEG,FD,,CEFADGC,=,9,+8++4AFGFG+8+4=FCF+@CCCG4,CF@,6,8,3,3,@,,36CEGGG9,,@=,=:6;::CFG7,1+:*0**3*<75*;EFF,AE8CDGD<5=88A+9AAE<8@())./)).:91:(461711(-((.4<?BB(3244A>))-(((,(,.,((46?FB7?1(32,))5<92((((-,(()((2(-4((-(,
@M04999:289:000000000-L3R54:1:1101:14850:4088 2:N:0:427
GACTACTAGGGTATCTAATCCTGTTCGCTCCCCACGCTTTCGCTCCTCAGCGTCAGTGACGGCCCAGAGACCTGCCTTCGCCATCGGTGTTCTTCCCGATATCTACACATTCCACCGTTACACCGGGAATTCCAGTCTCCCCTACCGCACTCCAGTCCGCCCGTACCCGGCGCCGATCCACCGTTAAGCGATGGACTTTCACACCAGACGCGACGAACCGCCTACGAGCTCTTTACGCCCAATAAATCCGGATAACGCTTGCACCCTACGGATTACCGCGGCTGCGGGCACGTAGTTAGCC
+
CCCCCGGGGGGGGGGGGGGGGGGGGGGGGGGGGGGDGGGGGGGGGGGGGGGGGGGGGGGGGGGGGGGGGGGGGGGGGGGFGGGGGGGGGGGGGGGGGGGGGGGGGGGGGGGGGGGGGGGGGGGGGGGGGGGGGGGFGGGGGGGGGFEGEGEGFGGGGGGGGGGGGGGGGGGGDEGGFGFFGDGFGGGGGGGDGGGGFFFGFFFFDF4;=6>B0)8;0<B>D>0<?BFFF9FAA22:14>D??:B<>)5:663<4>2(-1(-08?B?:710(((25A213;0909?9>B9>?F00:86<9),
@M04999:289:000000000-L3R54:1:1101:5320:4090 2:N:0:427
ATTGACTACTCGGGTATCTAATCCTGTTCGCTCCCCACGCTTTCGTCCATCAGCGTCAATCGGTATTTAGTAACCTGCCTTCGCAATCGGGGTTCTGTGTAATATCTATGCATTTCACCGCTACACTACACATTCCAGCTACTTCAATACTATTCAAGATTAACAGTATCAACGGCAGTTCTACAGTTAAGCTGCAGGATTTCACCGCTGACTTATCAACCCGCCTACGGACCCTTCAAACCCAATAAATCCGGATAACGCTCGCATCACCCGTATTACCGCGGCTGCTGGCACGGAGTT
+
CCCCCGGGGGFGGGGDGGGGGGGGGGGGGGCGF7@:FFGGGGGGGG7@FGGGGGGGCFF@FCEFFGDGGGGEFGFFGGGGGCGDCEFFF7:FG7FFFGFGF9F9AFF?EEFGFAEGFFGEEGGGGGGGAEDFGGFGEFFGFFGFGGCGDFGFECGAFEA9EFAFGGGGGGFACE6>DGFCFGDF=FDFCC;CFGF7;C+=?:F@FFA98=88AC+=A9+)*::2>9@F@D>@>=D2(/6@E=???8=)/76;6;118@@@;?<F06?0)).24,-(()-6:37,49(,:4:1(.-((,(,
@M04999:289:000000000-L3R54:1:1101:17429:4091 2:N:0:427
GTGGACTACTGGGGTATCTAATCCTGTTTGCTCCCCACGCTTTCGCATCTCAGCGTCAGTATCTGTCCAGAAGGCCGCCTTCGCCACCGGTATTCCTCCACATCTCTACGCATTTCACCGCTACACGTGGAATTCTACCTTCCTCTACAATACTCCAGATAACCAGTTTTAAGTGCAGTTCCCAGGTTGAGCCCGGGGCTTTCACACCTAACTTAATTATCCGCCTACATGCCCTTTACGCCCAGTCATTCCGATTAACGCTCGCACCCTCCGTATTACCGCGGCTGCTGGCACGGAGTTC
+
CCCCCGGGFGG8FEGCFGGGGGGDG@FGGGGGGEGGGGGDECGGGGE7CFGGGGGGGGGFFGGGGGF<FG9FEFGGGDGGCFGGFFEAE7FCGGE?FGGFGGBEFGGFGCCC@:EEGGGGGGCBGFFGFGGGG8EFFGGGFGGGGGGGG?FAD8DEEFFGFFGCFG=BDGDEGFF,C+0?FFGD8ECFGCEGCGGD**5@6A8CFFFEB9>DEFAFEF8?FE@D@@=3B?CB5>@@EFFE0>00=54>)6<?;7?02?>19F?096>>08??62:(8<A6:>029232>)86BDB9(4-(-
@M04999:289:000000000-L3R54:1:1101:16113:4162 2:N:0:427
GGGTGACGTATCTAATCCTGTTTGCTCCCCACGCTTTCGCATCTCAGCGTCAGTATCTGTCCAGAAGGCCGCCTTCGCCACCGGTATTCCTCCACATCTCTACGCATTTCACCGCTACACGTGGAATTCTACCTTCCTCTACAATACTCTAGTTAACCAGTTTTAAGTGCAATTCCTAGGTTGAGCCCAGGGCTTTCACACCTAACTTAATTATCCGCCTACATGCCCTTTACGCCCAGTCATTCCGATTAACGCTCGCACCCTCCGTATTACCGCGGCTGCTGGCACGGAGTTAGCCGGG
+
@CCCCCE@GGEGGGGGGCFGFFFFGGFFFFGGEFEFGGEEF7B9FGEFDECGFGFGGGCFG<FFFGGGGGGGGGGGFGDGGFGCFCEGCE<<EFFGGGG<FGGCFGE@FGGGGGGGGGDFGG:@ECC@FFGGGGDEFGGECEFEFGG;DFFAD7C=E9@DACFFGGFGFGG,66DAE=+=DFG?=F8:?CCC>G6C+=CFFFFFFFFF5A<;EAF6>>5=>DFCA37)7:7>=2===2(2>:**958@;?@31(((66;91:((639::?B<A)-7024,3?>2(::23((-4:6))529(
@M04999:289:000000000-L3R54:1:1101:12332:4217 2:N:0:427
ACATGACCACTGGGGTATCTAATCCTGTTCGCTACCCATGCTTTCGAACCTCAGCGTCAGTTACAGACCAGAGAGCCGCCTTCGCCACTGGTGTTCTTCCATATATCTACGCATTCCACCGCTACACATGGAGTTCCACTCTCCTCTTCTGCACTCAAGAAAAACAGTTTCAGCTGCACTTCCCCGGTTAAGCCGAGGGCTTTCACAGCTGACTTGTTCTCCCGCCTGCGTTCGCTTTACGCCCAATAAATCCGGACAACGCTTGCCACCTACGTATTACCGCGGCTGCTGGCACGTAGTT
+
CCCCCGG,FGGGGGGGGGGGGGGGGGGGGGGGGGGGGGGGGGFGGGGGGGGGGGGGGGGGGGGGGGGGGGGGGGGGGGGGGGGGGGGGFGGGGGGGGGGGGGGGGGGGGGGGGGGGGGGGGGGGGGGGGGGGGGGGGGGGGGGG8FGGGGGGGGGGGGGGGGGGGGGGGGGGGGGGFGFGGGGGGGGGGGGGGGGGDGDGFFFFFFFFFFFFDAAFFFFFFFFFFFFFFFDFFFFFFDFFF@19<@FFFCEFF01:>FFFFBFFFFFB2<0:??:?F?FFB:>036(16?:??24(,41(.
@M04999:289:000000000-L3R54:1:1101:25308:4322 2:N:0:427
GTGACTACTCGGGTATCTAATCCTGTTTGCTCCCCACGCTTTCGCATCTCAGCGTCAGTATCTGTCCAGAAGGCCGCCTTCGCCACCGGTATTCCTCCACATCTCTACGCATTTCACCGCTACACGTGGAATTCTACCTCCCTCTACGGTACTCCAGACGACCAGTTTTAAATGCTATTCCCAGGTTGAGCCCGGGGCCTTCACACCTAACTTAATCATCCGCCTACATGCCCTTTACGCCCAGTCATTCCGATTCACGCTCGCACCCTCCGTATTACCGCCGCTGCTTGCACGGAGTT
+
CCCCCGGGGGGGGGGGGGFGGGGGFFFGCFFGGGGGGGGGGGGFG,FFFFFGGGGGGGGGGGGFFGGGGGGGGGGGGDCGGGCFGGGGGGDFFCF<<FDGGGGGGGGGGGDGGGGGGGGGGGGGGGGGGGF9BFGFGGFGGGGGFGGCE8FGGGGGFDGGEG?EEFFGGADGGG?E7EFGGGGGFCEGGGGGD8>DCDDGFAFFFFFAEEB=4=F6<FCCF0;@DD;8EC@8@;(;EF0>>913;3)).6ABB:6)642??<BFBF>?BF?B:((5<A9(((49909)).8<>890,(4
@M04999:289:000000000-L3R54:1:1101:25782:4326 2:N:0:427
TGGGACTACAGGGGTATCTAATCCTGTTTGCTCCCCACGCTTTCGCATCTCAGCGTCAGTATCTGTCCAGAAGGCCGCCTTCGCCACCGGTATTCCTCCACATCTCTACGCATTTCACCGCTACACGTGGAATTCTACCTTCCTCTACAATACTCTAGTTAACCAGTTTTAAGTGCAATTCCTAGGTTGAGCCCAGGGCTTTCACACCTAACTTAATTATCCGCCTACATGCCCTTTACGCCCAGTCATTCCGATTAACGCTCGCACCCTCCGTATTACCGCGGCTGCTGGCACGGAGTT
+
CCCCCGGGGGGGGGGGGGGGGGGGGGGGGGGGGGGGGGGGGGGGGGGGGGGGGGGGGGGGGGGGGGGGGGGGGGGGGGGGGGGGGGGGGGGGGGGGGGGGGGGGGGGGGGGGGGGGGGGGGGGGGGGGGGGGGGGGGFGGGGGGGGGGGGGGGGGGGGFGEEGGGGGGFGGGGGGGFGFGGGGFGGGGGGGGGG?CFDDDFFFFFFFFFFBDFFF9EAFEFCDDFFFFFFFFBDFFE9@DD@FFFF@A3?5CEF??@FF@BFDFF@F>B?FBFFFFFFFA099B>>BFBFF<7>37;(2,
@M04999:289:000000000-L3R54:1:1101:19300:4360 2:N:0:427
CACTAGACTACACGGGTATCTAATCCTGTTCGCTACCCATGCTTTCGAACCTCAGCGTCAGTTACAGACCAGAGAGCCGCCTTCGCCACTGGTGTTCTTCCATATATCTACGCATTCCACCGCTACACATGGAGTTCCACTCTCCTCTTCTGCACTCAAGAAAAACAGTTTCAGCTGCACTTCCCCGGTTAAGCCGAGGGCTTTCACAGCTGACCTGTTCTCCCGCCTGCGTTCGCTTTACGCCCAATAAATCCGGACAACGCTTGCCACCTACGTATTACCGCGGCTGCTGGCACGTAGC
+
CCCCCFDFGGGGGGGGEGGGGGGGGGGGGEGGGGGGGGGGFGGGGGG@FGGGGFEGG@FCEEFGGGGCG?CDEFCG7?FCFBFGGGECEGG?BFGEFGGGGGFFFCDGFC9DEGEBEFFGGGG==CFGGGEF@FFGDGGGGGFGFGGGGGF;EGD9DFCGGFFFCDGFGDFCDFGGFG5DG?FF?FGGEGEGCGGG5C5;?FAFF>EF;BEEEFFFF=8CFFEF@@FF10;@?6@F?101;;?:61(3)7:A>BFF?99?6996:?F025:(,,4(5).6<<?030212?>>B:(5(870(
@M04999:289:000000000-L3R54:1:1101:15174:4365 2:N:0:427
TTGACTACAAGGGTATCTAATCCTGTTCGCTACCCATGCTTTCGAACCTCAACGTCAGTTACAGACCAGAGAGCCGCCTTCGCCACTGGTGTTCTTCCATATATCTACGCATTCCACCGCTACACATGGAGTTCCACTCTCCTCTTCTGCACTCAAGAAAAACAGTTTCAGCTGCACTTCCCCGGTTAAGCCGAGGGCTTTCACAGCTGACTTGTTCTCCCGCCTGCGTTCGCTTTACGCCCAATAAATCCGGACAACGCTTGCCACCTACGTATTACCGCGGCTGCTGGCACGTAGTT
+
CCCCCGGGGGGGGGGGGGGGGGGGGGGGGGGGGGGGGGGGGGGGGGGGGGG,FFGGGGGGGGGGGGGGGGGGGGGGGGGGGGGGGGGGGGGGGGGGGGGGGGGFGGGGGGGGGGGGGGGGGGGGGGGGGGGGGGGGGGGGGGGGGGGGGGGGGGGGGGGGFGGGGGGGGGGGGGGGFGFGGGGGGGGGGGGGGGGGDGGGFFFFFFFFFFFFEFFBFFFFFFFFFFFFFFFFFD;DEEFFFFF;@FEEFFFFB@FFFFBBFB?FFFFFFFFFF?AFABF?FFFBFFBFFFFFBB?FFF<
@M04999:289:000000000-L3R54:1:1101:25994:4365 2:N:0:427
CCGGACTACCGGGGTATCTAATCCTGTTCGCTACCCATGCTTTCGCACCTCAGCGTCAGTTACAGACCAGAGAGCCGCCTTCGCCACTGGTGTTCTTCCATATATCTACGCATTCCACCGCTACACATGGGGCTCCACTCTCCTCTTCTGCACTCAAGAAAAACAGTTTCAGCTGCACTTCCCCGGTTAAGCCGAGGGCTTTCACAGCTGACTTGTTCTCCCGCCTGCGTTCGCTTTACGCCCAATAAATCCGGACAACGCTTGCCACCTACGTATTACCGCGGCTGCTGGCACGTAGTT
+
CCC@CEGGFGGEGGGGGGGGGGGFFGGGGGGGGEA<FGDGGGGGG,CGGGGFDGGFGGGGFGGFGGGGFGGGGGFGGGGGGFGGGGGGG=?FEFGGGGGGGGGCDGGGGGGGGGGDFGGEGDFGEGGGFFFE7B>EFFFGGGEFGGFGG8DCFA8=DDG?,DEEGF=:@:,<AGFDAFFCFGGDEGCEGG,ECE5CC**8AFB6=@?ABEEDFFBABCF3+:4;@?DF1<((6;D??<CFBFFF11:A<<AF>F:>>?09(1:?F093::30:().522<<099;99?B)(387?B024<
@M04999:289:000000000-L3R54:1:1101:24112:4409 2:N:0:427
TGCTGACTACCAGGGTATCTAATCCTGTTCGCTCCCCACGCTTTCGTCCATCAGCGTCAATCGGTATTTAGTAACCTGCCTTCGCAATCGGGGTTCTGTGTAATATCTATGCATTTCACCGCTACACTACACATTCCAGCTACTTCAATACTATTCAAGATTAACAGTATCAACGGCAGTTCTACAGTTAAGCTGCAGGTTTTCACCGCTGACTTATCAACCCGCCTACGGACCCTTTAAACCCAATAAATCCGGATAACGCTCGCATCCTCCGTATTACCGCGGCTGCTGGCACGGAGTT
+
CCCCCGGGGFGGGGGGGGGGGGGGGGGGGGGGGGGGGGGGGGGGGGGGGGGGGGGGGGGGGGGGGGGGGGGGGGGGGGGGGGGGGGGGGGGGGGGGGGGGGGGGDFGGGGGGGGGGGGGGGGGGGGFGGGGGGGGGEGCGGGGGGGGEGGGGGGGGGFF9FEGFGGGGGGGGGGGD>DFGGGGGGGGGGGGGGGGGFGGGFFFFFFFFFFFFB>FFEFFFFFFBFFA@FFDFBFFFFFFFCEFF;DFFECEE8@@@<DFFF>;6>B>:FFF<?F<1:?FAA?>(40-4:?B8::3?99>0.
@M04999:289:000000000-L3R54:1:1101:6800:4441 2:N:0:427
GACTACAGGGGTATCTAATCCTGTTCGCTACCCATGCTTTCGAACCTCAGCGTCAGTTACAGACCAGAGAGCCGCCTTCGCCACTGGTGTTCTTCCATATATCTACGCATTCCACCGCTACACATGGAGTTCCACTCTCCTCTTCTGCACTCAAGAAAAACAGTTTCAGCTGCACTTCCCCGGTTAAGCCGAGGGCTTTCACAGCTGACTTGTTCTCCCGCCTGCGTTCGCTTTACGCCCAATAAATCCGGACAACGCTTGCCACCTACGTATTACCGCGGCTGCTGGCCCGTAGTTAGCC
+
CCCCCGGGGGGGGGGGGGGGGGGGGGGGGGGGGGGGGGGGGGGGGGGGGGGGGGGGGGGGGGGGGGGGGGGGGGGGGGGGGGGGGGGFGGGGG9FFGGGGGGGFGCFGGGGGGGGGGGGGGGGGGGGGGGGGGGGGGGGGFGGGGGGGGGGGGGGGGGGGGGGGGFGGGGGGGGGGFGFGGGGGGDGGGGGGGGGGCGGGFFFFFFFFFF?@FFFFFFFFFFFFFFFF6<@??DFFFFBEFF@FF9EEFFFFFFFFFFFFF?>BFFFF:B?FFFA>449>(4>>F??B<(-49184<9<A7
@M04999:289:000000000-L3R54:1:1101:22259:4565 2:N:0:427
GAAAGACTACAGGGGTATCTAATCCTGTTTGCTCCCCACGCTTTCGCATCTCAGCGTCAGTATCTGTCCAGAAGGCCGCCTTCGCCACCGGTATTCCTCCACATCTCTACGCATTTCACCGCTACACGTGGAATTCTACCTCCCTCTACAGTACTCCAGACGACCAGTTTTAAATGCTATTCCCAGGTTGAGCCCGGGGCCTTCACACCTAACTTAATCATCCGCCTACATGCCCTTTACGCCCAGTCATTCCGATTAACGCTCGCACCCTCCGTATTACCACGGCTGCTGGCACGGAGTT
+
CCCCCGGGGGGFFFGGGGGGGGGGGGGGGGGGGGGGGGGGGGGGGGGGGGGGGGGGGGGGFGGGGGGGGGGEGGGGGGGGGDGGGFGGGGGGGFGGGGGGGGGFGFGGGGGGGGEGGGGGGGGGGGGEGGGGFGGGGGGGGGGGGGFGGGGEGGGGGGGGFGDGGGGC82EFFFGGFGFGGGGFFGECFFGF?CGGGGD>BB>FFFFFFFFFFFFFF=FEAEFF?@F@F@CE@E;@(=EFFFFF<;4<4C?<4>B:0<AA?>??BFFFF?B68>??:BBFFFFBF039?F?0:4<?96;:.
@M04999:289:000000000-L3R54:1:1101:16155:4616 2:N:0:427
TGGACTACAGGGGTATCTAATCCTGTTCGCTCCCCACGCTTTCGTCCATCAGCGTCAATCGGTATTTAGTAACCTGCCTTCGCAATCGGGGTTCTGTGTAATATCTATGCATTTCACCGCTACACTACACATTCCAGCTACTTCAATACTATTCAAGATTAGCAGTATCAACGGCAGTTCTACAGTCAAGCTGCAGGTTTTCACCGCTGACTTATCAACCCGCCTACGGACCCTTTAAACCCAATAAAACCGGATAACGCTCGCATCCTCCGTAATACCGGGGCTGCTGGCACGGAGTT
+
CCCCCGGGGGGGGGGGGGGGGGGGGGGG7FGGGGGGGGGGGGGGAEEGGGGGGGGGGGGGGGGFFCFGGGGGGGGGGGGGGGGGGGGGGEEGGGFGE5:FEGFGGFGFGGGDGGGGGFEGGGGGG,=AEFFGGG9F9DGEF8FGA==EC;F8FGGGGGFAFDCFGGGGECGFECDGAFFG7DFAFGCGGGGGFDEFG:7F?FFFFFFFFFFEEF>+*9;>D=AB2>BF>9@@DBBFF5<F8@@?1/=>)/(6:08?<@DF,-422,2(4>BB(((,-)44((4(,4:3??<F211694<
@M04999:289:000000000-L3R54:1:1101:12356:4619 2:N:0:427
GACTACTGGGGTATCTAATCCTGTTCGCTCCCCACGCTTTCGCTCCTCAGCGTCAGTGACGGCCCAGAGACCTGCCTTCGCCATCGGTGTTCTTCCCGATATCTACACATTCCACCGTTACACCGGGAATTCCAGTCTCCCCTACCGCACTCCAGTCCGCCCGTACCCGGCGCCGATCCACCGTTAAGCGATGGACTTTCACACCAGACGCGACGAACCGCCTACGAGCTCTTTACGCCCAATAAATCCGGATAACGCTTGCACCCTACGTATTACCGCGGCTGCTGGCACGTAGTTAGCC
+
CCCCCGGFGFGGGGGGGGGGGGGGGGGGGGGGGGGGGGGGGGGGGGGGGGGGGGGGGGGGGGGGGGFDGECFFGGGGGGGGGGFGGGGGGGGGGGGFGGGGGGGGGGGGGGGGGGGGFFGGGGGGGGGGGGGGGGGGFFCFGFGGGGGGGDGGGGDGGGGGGGGGGGGGGEGGEGC;DEGGGGGGGFCGEGG>CFFGGGGFFFFDFFFFB>>>D@:>EB9>>0<???FFF7ABBB>?BFFFFF:<<ABF6661:A<<;1882<2::6<<6,5::A<>0096>63:23>::?0(44(6469:
@M04999:289:000000000-L3R54:1:1101:8167:4667 2:N:0:427
GACTACCGGGGTATCTAATCCTGTTCGCTCCCCACGCTTTCGCTCCTCAGCGTCAGTGACGGCCCAGAGACCTGCCTTCGCCATCGGTGTTCTTCCCGATATCTACACATTCCACCGTTACACCGGGAATTCCAGTCTCCCCTACCGCACTCCAGTCCGCCCGTACCCGGCGCCGATCCACCGTTAAGCGATGGACTTTCACACCAGACGCGACGAACCGCCTACGCGCTCTTTACGCCCAATAAATCCGGATAACGCTTGCACCCTCCGTATTACCGCGGCTGCTGGCACGTAGTTAGCC
+
CCCCCGGFEEGFEGFGGFFGACECE<FFFGGGGGGGGG7DAFG@G>FGGFGG@FECFFGGECFFGGGGGGGGGF@FEGFEFFGGFGGFGEGGGGGGGGCCFGGGDFGGGAFGGEFGCABCFGGGGEEEBFFF;BDGGGGBDEDG?FGGGGGGFFGCFD8EGGGGGGGGGEE5CEGEDG:49<DCCEFGGGG*=EGG4;DGFFFFFFF::;>>BEFF;>EFF;(4,1(4;9B(4:).4?9D(:(3<<4>>>(44(.539304:7<??00(,460:A))336(36,(),(2(422(,-44<25
@M04999:289:000000000-L3R54:1:1101:24590:4677 2:N:0:427
GGGAGGACTACCCGGGTATCTAATCCTGTTTGCTCCCCACGCTTTCGCATCTCAGCGTCAGTATCTGTCCAGAAGGCCGCCTTCGCCACCGGTATTCCTCCACATCTCTACGCATTTCACCGCTACACGTGGAATTCTACCTTCCTCTACAATACTCTAGTTAACCAGTTTTAAGTGCAATTCCTAGGTTGAGCCCAGGGCTTTCACACCTAACTTAATTATCCGCCTACATGCCCTTTACGCCCAGTCCTTCCGATTAACGCTCGCACCCTCCGTATTACCGCGGCTGCTGGCACGGAGT
+
@CC8BEGFDFFG@FEEGGGGCA,EC6FEFGGGFFFG@FFCFGGCFEFCE:FEFFEEGGGGGGGGGGGGGGFFADFFFGGG@E7FGGCEEGGGG@FGGGFCFGFFGGFF,FE=FFEFAFFAFB@>B>AACA8@7,4,CDCGGGFG?DFG=FGDFFGGGGGD:DFGGC?8=EFGFFDF7+++?;CEFFGGGC8?7EFGGC>DAC59C++=6<BEFFFA389*BAC4>D@DFF@E4)>=5=3+83169??@@))..6(66:134(6?<(,3>F:8:60?(4:5AB?B6((,,(),344>6(-(,
@M04999:289:000000000-L3R54:1:1101:21912:4679 2:N:0:427
TCGACTACTAGGGTATCTAATCCTGTTTGCTCCCCACGCTTTCGCATCTCAGCGTCAGTATCTGTCCAGAAGGCCGCCTTCGCCACCGGTATTCCTCCACATCTCTACGCATTTCACCGCTACACGTGGAATCCTACCTCCCTCTACAGTACTCCAGACGACCAGTTTTAAATGCTATTCCCAGGTTGAGCCCGGGGCTTTCACACCTAACTTAATCATCCGCCTACATGCCCTTTACGCCCAGTCATTCCGAGTAACGCTCGCACCCTCCGTATTACCGCGGCTGCTGGCACGGAGTT
+
CCCCCGGEGD@FG<FGGGGG9FC9FGGGGGFGDFGGGGGE:FFFGC,@FFGFGGGGGEECGGGDF<CFEGFCFGGEGEGCFDGFGGGGE=@FFGG9F<FFG,FFFFGFFGG76EFFGFGGGEEFFEFGDEFG,@FGC=,@@CG88E;FF:EFGG8FDG?ECEGGG8,@DDEFFFGGFFF@9CFF?EFG,AD?C5CDGG**;A9@FFF4;BB>59818@BE+>D@F<@E7E3;,3(647?D@0(64<4756<51(-3:A:B6?BFFFB61:<9380424<0((40((454?:(.(((-,,
@M04999:289:000000000-L3R54:1:1101:8029:4747 2:N:0:427
TGGACTACTCGGGTATCTAATCCTGTTCGCTACCCATGCTTTCGAACCTCAGCGTCAGTTACAGACCAGAGAGCCGCCTTCGCCACTGGTGTTCTTCCATATATCTACGCATTCCACCGCTACACATGGAGTTCCACTCTCCTCTTCTGCACTCAAGAAAAACAGTTTCAGCTGCACTTCCCCGGTTAAGCCGAGGGCTTTCACAGCTGACTTGTTCTCCCGCCTGCGTTCGCTTTACGCCCAATAAATCCGGACAACGCTTGCCACCTACGTATTACCGCGGCTGCTGGCACGTAGTT
+
CCCCCGGGGGGGGGGGGGGGGGGGGGGGGGGGGGGGGGGGGGGGGGGGGGGGGGGGGGGGGGGGGGGGGGGGGGGGGGGGGGGGGGGGFFGGGGGGGGGGGGGGGGGGGGGGGGGGGGGGGGGGGGGGGGGGGGGGGFGGGGGGGGGGGGGGGGGFGGGGGGGGGGGGGGGGGGGGFGFGGGGGGGGGGDGGGGGGGGGGFFFFFFFFFFFFEFFFFFFFFFFBFFFFFFDD96@FFFFFFFD;@=EFFFFF;?BFFBFFFFFF:<FBFFFFBFF7AA20906>FFBFFF<<7?<BF?>
@M04999:289:000000000-L3R54:1:1101:19562:4757 2:N:0:427
GACTACAAGGGTATCTAATCCTGTTTGCTCCCCACGCTTTCGCATCTCAGCGCCAGTATCTGTCCAGAAGGCCGCCTTCGCCACCGGTATTCCTCCACATCTCTACGCATTTCACCGCTACACGTGGAATTCTACCTTCCTCTACAATACTCCAGATAACCAGTTTTAAGTGCAGTTCCCAGGTTGAGCCCGGGGCTTTCACACCTAACTTAATTATCCGCCTACATGCCCTTTACGCCCAGTCATTCCGATTAACGCTCGCACCCTCCGTATTACCGCGGCTGCTGGCACGGAATTAGCC
+
CCCCCGGGGGGGGGGGGGGGGGGGGGGGGGGGGGGGGGGGGGGGDGGGGGGGGGGGGGGGGGGGGGGGGGGGGGGGGGGGGGGGCGGGGGGGGGGGGGGGGGGGGGGGGGGCFGGGGGGGGGGGGGGGGGGGGGGGGFGGGGGFGFFCGGGFFGGGFGFGGGGGGGGGGGGGGGGGFGF8DFDGGGGGGGFEEGGGCFGGFFFFFFFFFFFFFF>FCFFFFFFFFFFEEFBBDFFFDFFFFF(.;C6<CE@DF7EE<BB:3>>FFF<?:(4:BFBD2:;>>0((82?B?2)42((().8?4
@M04999:289:000000000-L3R54:1:1101:21304:4814 2:N:0:427
CCAGGGACTACAGGGGTATCTAATCCTGTCTGCTCCCCACGCTTTCGCATCTCAGCGTCAGTATCTGTCCAGAAGGCCGCCTTCGCCACCGGTATTCCTCCACATCTCTACGCATTTCACCGCTACACGTGGAATTCTACCTTCCTCTACAATACTCCAGATAACCAGTTTTAAGTGCAGTTCCCAGGTTGAGCCCGGGGCTTTCACACCTAACTTAATTATCCGCCTACATGCCCTTTACGCCCAGTCATTCCGATTAACGCTCGCACCCTCCGTATTACCGCGGCTGCTGGCACGGAGT
+
CCCCCGGGGGGGGGGGGGGGGGGGGGGGGGGGGGGGGGGGGGGGGGGGGGGGGGGGGGGGGGGGGGGGGGGGGGGGGGGGGGGGGGGGGGGGGEGGGGGGGGGGGGGGGGGGGGGGGGGGGGGGGGGGGGGGGGGGGGGGGGGGGGGGGGGGGGGGGGGGGGGGGGGGGGGGGGGGFGFGGGGGGGGGGGGGGGGGGGGGF>FFFFFFEFBEFFFFFFFFFFFFFFFFFFFFFFFF@@FFFFFFFFFFFFFFFFFFF6?24:;BBFFFFFFF?FFFF?:AA96>>>>0;?FDFF:2?9;>-
@M04999:289:000000000-L3R54:1:1101:23801:4842 2:N:0:427
CATTGACTACCGGGGTATCTAATCCCGTTTGCTCCCCACGCTTTCGCATCTCAGCGTCAGTATCTGTCCAGAAGGCCGCCTTCGCCACCGGTATTCCTCCACATCTCTACGCATTTCACCGCTACACGTGGAATTCTACCTTCCTCTACAATACTCTAGTTAACCAGTTTTAAGTGCAATTCCTAGGTTGAGCCCAGGGCTTTCACACCTAACTTAATTATCCGCCTACATGCCCTTTACGCCCAGTCATTCCGATTAACGCTCGCACCCTCCGTATTACCGCGGCTGCTGGCACGGAGTT
+
CCCCCGGGGGGGGGGGGGGGGGGGGGGGGGGGGGGGGGGGGGGGGGGGGGGGGGGGGGGGGGGGGGGGGGGGGGGGGGGGGGGGGGGGGGGGGGGGGGGGGGGGGGGGGGGGGGGGGGGGGGGGGGGGGGGGGGGGGFGGGGGGGGGGGGGGGGGGGGGGGGGGGGGGGGGGGGGGFGFGGGGGGFGGGGGGGGGGGGGGFFFFFFFFFD@EFFFFFFFFFFFFFFFFFFFFFEFFFFFFFFFBFFFFEECEEF20;;?E@FF?FBBFF?:<?F1<B?>BFFF;>>BB?B?(4<?F0((,.
@M04999:289:000000000-L3R54:1:1101:15687:4880 2:N:0:427
GTGACTACAGGGGTATCTAATCCTGTTCGCTCCCCACGCTTTCGTCCATCAGCGTCAATCGGTATTTAGTAACCTGCCTTCGCAATCGGGGTTCTGTGTAATATCTATGCATTTCACCGCTACACTACACATTCCAGCTACTTCAATACTATTCAAGATTAACAGTATCAACGGCAGTTCTACAGTTAAGCTGCAGGTTTTCACCGCTGACTTATCAACCCGCCTACGGACCCTTTAAACCCAATAAATCCGGATAACGCTCGCATCCTCCGTATTACCGCGGCTGCTGGAACGGAGTT
+
CCCCCGGGGGGGGGGGGGGGGGFGGGGGGGGGGGGGGGGGGGGGGGGGGGGGGGGGGGGGGGGGGFGGGGGGGGGGGGGGGGGGGGGGGGGFGEGGGGGFGGGCGFGGGCFGGGFGGGGGGGGGGGGGGGGGCGGGGGGGGGGFGCGGGGGGGGGFGCC8DFGGGGGGGGGGGGGGFGFGGFGGGGGGGGGGGGGGGGGGFFFFFFDDFFF@EF+1AFFB>ABFFDBFDD9>>FBEEF<4=DF6;;EC?E@>;DD<AF@>2;FFF6BB7AFF?1?F>FFF1120410?:B0286049?3
@M04999:289:000000000-L3R54:1:1101:25385:4882 2:N:0:427
GACTACTCGGGTATCTAATCCTGTTTGCTCCCCACGCTTTCGCATCTCAGCGTCAGTATCTGTCCAGAAGGCCGCCTTCGCCACCGGTATTCCTCCACATCTCTACGCATTTCACCGCTACACGTGGAATTCTACCTTCCTCTACAATACTCTAGTTAACCAGTTTTAAGTGCAATTCCTAGGTTGAGCCCAGGGCTTTCACTCCTAACTTAATTATCCGCCTACATGCCCTTTACGCCCAGTCATTCCGACTAACGCTCGCACCCTCCGTATTACCGCGGCTGCTGGCACGGAGTTAGCC
+
CCCCCGGGGGGGGGGGGGGGGGGGGGGGGGGGGGGGGGGGGGGGEGFGFGGGGGGGGGGGGGGGGGGGGGGGGGGGGGGGGGGGGGGGGGGGGGGGGGGGGGGGGGGGGGGGGGGGGGGGGGGGGGGGFGGGGAFGGGGGGGGGGGGGGGGGGGGGGGGGGGGGGGGGGGGGGGGGFGFGGGCGGGFGGGGGGGGGGGGGFFFFFFFFDFFFACAFEFFFFDFFFEC?EFFEDFFF@F@F?F53;C<EFF02:@E@(1;3;BFFB?FFFFF<B?4>AF>999BFFFFBF?FF94-8?AAA7
@M04999:289:000000000-L3R54:1:1101:20404:4886 2:N:0:427
GACTACTGGGGTATCTAATCCTGTTCGCTCCCCACGCTTTCGTCCATCAGCGTCAATCGGTATTTAGTAACCTGCCTTCGCAATCGGGGTTCTGTGTAATATCTATGCATTTCACCGCTACACTACACATTCCAGCTACTTCAATACTATTCAAGATTAACAGTATCAACGGCAGTTCTACAGTTAAGCTGCAGGTTTTCACCGCTGACTTATCAACCCGCCTACGGACCCTTTAAACCCAATAAATCCGGATAACGCTCGCATCCTCCGTATTACCGCGGCTGCTGGCACGGAGTTAGCC
+
CCCCCGGGGGGGGGGGGGGGGGGGGGGGGGGGGGGGGGGGGGGGGGGGGGGGGGGGGGGGGGGGGGGGGGFGGGGGGGGGGGGGGGGGGGGGGGGGGGGGGGGGGGGGGGGGGGGGGGGGGGGGGGGGGGGGGGGGGGGGGGGGGGGGGGGGGGGGGGGGGGGGGGGGGGGGGGGFFGFGGGGGGGGGGGGGGGGGGGGGFFFFFFFFFFFFFFFFFFFFFFFFFFFFFFF=D9CEFFFFFFF@EEFFF@BFFFFFFFDFFF>BFFFFFBFFF?BBB?>F>B>BFBFFFFB64(48<AAF8
@M04999:289:000000000-L3R54:1:1101:9470:4896 2:N:0:427
AGCGACTACAGGGGTATCTAATCCTGTTCGCTACCCATGCTTTCGAACCTCAGCGTCAGTTACAGACCAGAGAGCCGCCTTCGCCACTGGTGTTCTTCCATATATCTACGCATTCCACCGCTACACATGGAGTTCCACTCTCCTCTTCTGCACTCAAGAAAAACAGTTTCAGCTGCACTTCCCCGGTTAAGCCGAGGGCTTTCACAGCTGACTTGTTCTCCCGCCTGCGTTCGCTTTACGCCCAATAAATCCGGACAACGCTTGCCACCTACGTATTACCGCGGCTGCTGGCACGTAGTT
+
CCCCCGGGGGGGGGGGGGGGGGGGGGGGGGGGGGGGGGGGGFGGGGGGGGGGGGGGGGGGGGGGGGGGGGFGGGGGGGGGGGGGGGGFGGGGGEFGGGGGGGGGGFGGGGGGGGGGGGGGGGGGGGGGGGGGGGGGGGGGGGGGGGGGGGGGGCFGGGFGGGGGGGGGGGGGFGGGFGFGGGFGGGGGGGGGGGGGGGGGFFFFFFFFFFFFFFFFEFFFFF>BFF;66;@FFB<0:CC:@9BF<@37<A<BB2:>BFFFFF<?FFFFBF?F<?DFF<BA:1999BFBF:?BBBBB?B?2
@M04999:289:000000000-L3R54:1:1101:20720:4925 2:N:0:427
GGCGACTACTGGGGTATCTAATCCTGTTCGCTACCCATGCTTTCGAACCTCAGCGTCAGTTACAGACCAGAGAGCCGCCTTCGCCACTGGTGTTCTTCCATATATCTACGCATTCCACCGCTACACATGGAGTTCCACTCTCCTCTTCTGCACTCAAGAAAAACAGTTTCAGCTGCACTTCCCCGGTTAAGCCGAGGGCTTTCACAGCTGACTTGTTCTCCCGCCTGCGTTCGCTTTACGCCCAATAAATCCGGACAACGCTTGCCACCTACGTATTACCGCGGCTGCTGGCACGTAGTT
+
CCCCCGGGGGGGGGGGGGGGGGGGGGGGGGGGGGGGGGGGGGGGGDGGGGGGGGGGGGGGGGGGGGGGGGGGGGGGGGGGGGGGGGGGGGGGGGGGGGGGGGGGCGGGGGGGGGGGGGGGGGGGGGGGGGGGGGGGGGGGGGGGGGGGGGGGGGGGGGGGGGGGGGGGGFGGGGGGFGFGGGGGGGGGGFGGGGGGGGGGFFFFFFFFFFEFFFFFFFFFFFFFFFFFFFF@<BFDFFEFF9@F?@EFFFFFFBFFFFFFFF<<FFFFBFFFFF2AFAD46>BFFBF:?FF?BF0,.282
@M04999:289:000000000-L3R54:1:1101:8267:4989 2:N:0:427
TGGCGACTACTGGGGTATCTAATCCTGTTTGCTACCCACGCTTTCGAGCATGAACGTCAGTGTTATCCCAGGAGGCTGCCTTCGCCATCGGTATTCCTCCACATCTCTACGCATTTCACTGCTACACGTGGAATTCTACCTCCCTCTGACACACTCTAGTTAGACAGTTTCAAATGCACGTCCCAAGTTGAGCTCGGGGATTTCACATCTGACTTATCTAACCGTCTGCGCTCGCTTTACGCCCAGTAATTCCGATTAACGCTCGCACCCTACGTATTACCGCGGCTGCTGGCACGGGGTT
+
CCCCCC@FGGFGGGGGGGGGGGGGGGGGGGGGDGG8FGGGDGGGGCDFDGGGGGGFFFFGGGGGGFGCAFGGGGGGGGGGGGGGGEE7FGGGGGGGGGGGEFGFGFGGGGGGGGGGGGGGEFDGGGGGFFGGGFEGGCDD?EFGGGDEGGGGGG?@DGGCFGGGGGGG8DDFFDEEDFFFGGDEFFGGGFGFFGFGGGDCECAAAEFACC;EEFFB<B+;9BFF2A2<CA9((2529>C68@9@;;(67))99=?7<?4<?((:90296?BFBB24:4)-6:9BF0((4).8<7)(((-4(
@M04999:289:000000000-L3R54:1:1101:18575:5013 2:N:0:427
GCAGACTACACGGGTATCTAATCCTGTTTGCTCCCCACGCTTTCGCATCTCAGCGTCAGTATCTGTCCAGAAGGCCGCCTTCGCCACCGGTATTCCTCCACATCTCTACGCATTTCACCGCTACACGTGGAATTCTACCTTCCTCTACAATACTCTAGTTAACCAGTTTTAAGTGCAATTCCTAGGTTGAGCCCAGGGCTTTCACACCTAACTTAATTATCCGCCTACATGCCCTTTACGCCCAGTCATTCCGATTAACGCTCGCACCCCCCGTATTACCGCGGCTGCTGGCACGGAGTT
+
CCCCCGGGGGGGGGGGGGGGGGGGGGGGGGGGGGGGGGGGGGGGGGGDGGGGGGGGGGGGGGGGGGGGGGGGGGGGGGGGGGGGGFEFGGGGGGGFGGGGGGGGFGEGGGGGGGGGGGGGGGGGGGGGGGGGCBFGGGCE=?FGGFFGGGEFFEC8DFGFCGFGGGG8DFGGGEGGFGFGFGGGGFGGGGGGGGGGCDDGFFFFFFFFFEFBFFFFE@F<FE42AFFF@EFF>BFB@EC>@BB6?;EEC<CE;<?6;CE?0/61>>>>0(-474077A<B?>B>F6(4?F7(482990::
@M04999:289:000000000-L3R54:1:1101:13944:5037 2:N:0:427
GACTACTAGGGTATCTAATCCTGTTTGCTCCCCACGCTTTCGCATCTCAGCGTCAGTATCTGTCCAGAAGGCCGCCTTCGCCACCGGTATTCCTCCACATCTCTACGCATTTCACCGCTACACGTGGAATTCTACCTTCCTCTACAATACTCCAGATAACCAGTTTTAAGTGCAATTCCCAGGTTGAGCCCGGGGCTTTCACACCTAACTTAATTATCCGCCTACATGCCCTTTACGCCCAGTCATTCCGATTAACGCTCGCACCCTCCGTATTACCGCGGCTGCTGGCACGGAGTTAGCC
+
CCCCCGGGGGGGGGGGGGGGGGGGGGGGGGGGGGGGGGGGGGGGGGGGGGGGGGGGGGGGGGGGGGGGGGGGGGGGGGGGGGGGGGGGGGGGGGGGGGGGGGGGGGGGGGGGGGGGGGGGGGGGGGGGGGGGGGGGGGGGGGGGGGGGGGGGGGGGGGGGGGGGGGGGGGGGGGGGFGFGGGGGGGGGGGGGGGGGGGGGFFFFFFFFFFFFFFFFFFFFFFFFFFFFFFFFFFFFFFFFFFFFFEFFF@?FDFFFFFFFF>>FF?3:?F?<(4<AD?>9;B0>??:B?B7?604:B2>A2
@M04999:289:000000000-L3R54:1:1101:23949:5056 2:N:0:427
GTGTAGACTACCCGGGTATCTAATCCTGTTTGCTCCCCACGCTTTCGCATCTCAGCGTCAGTATCTGTCCAGAAGGCCGCCTTCGCCACCGGTATTCCTCCACATCTCTACGCATTTCACCGCTACACGTGGAATTCTACCTCCCTCTACAGTACTCCAGACGACCAGTTTTAAATGCTATTCCCAGGTTGAGCCCGGGGCTTTCACACCTAACTTAATCATCCGCCTACATGCCCTTTACGCCCAGTCATTCCGATTAACGCTCGCACCCTCGGTATTACCGCGGCTGCTGGCCCGGAGT
+
CCCCCGGGGGGGGGGGGGGGGGGGGGGFEGGGGGGGGGGGGGGGGGGGGGGGGGGGGGGGGGGGGGGGGGGGGGGGGGGGGGGGGGGGGGGGG7FFGGFGGGGGGGGGGFGGGGGGGGGGGGGGGGGGGGGGGGGGGGGGGGGDGFGGGGGGGGGGGGGGGGGGGGGFEBGGGGGGFGFGGGGGGGGGGGGFCGGGGGGGFBFFFFFFFFFFEFFFFFFEFFEFDFF?DFFFE34@F;@FEFFFFFFED242:25:?:?<909?:9>0(7<B:((-(4<4A<BFBBB006:B7((86>>04
@M04999:289:000000000-L3R54:1:1101:5292:5183 2:N:0:427
GACTACCAGGGTATCTAATCCTGTTTGCTCCCCACGCTTTCGCATCTCAGCGTCAGTATCTGTCCAGAAGGCCGCCTTCGCCACCGGTATTCCTCCACATCTCTACGCATTTCACCGCTACACGTGGAATTCTACCTTCCTCTACAATACTCTAGTTAACCAGTTTTAAGTGCAATTCCTAGGTTGAGCCCAGGGCTTTCACACCTAACTTAATTATCCGCCTACATGCCCTTTACGCCCAGTCATTCCGATTAACGCTCGCACCCTCCGTATTACCGCGTCTGCTGGCACGGCGTTAGCC
+
CCCCCGCDGGGGGGGGGGGGGF@FGDGGGGGGG8FFFGGGGGGGGGGGGGGGGGGGGEGGGGEGGGG9FG8E<FGGGGGGGEECEGGGCFGGGGDFG@FFGGGGGGGGGGGGGGGGGGGGGGG7:E:FGGFGFGDGGFGGGGGGGFEGGGGGFGGCGG8D=ECFGGGGGGGF8@D8?DFD76+@FC?FGGG6FGGCGGG7BFA*<509=C5@EF3B*9C2?A9A@@;<4))0:>EFFD(89B=>EFFFF1(/62EEF0236;B(1((,46<(33>BB:;B(2:<B>:2:0<B(((4(4:D8
@M04999:289:000000000-L3R54:1:1101:19984:5189 2:N:0:427
AGGACTACTAGGGTATCTAATCCTGTTCGCTCCCCACGCTTTCGTCCATCAGCGTCAATCGGTATTTAGTAACCTGCCTTCGCAATCGGGGTTCTGTGTAATATCTATGCATTTCACCGCTACACTACACATTCCAGCTACTTCAATACTATTCAAGATTAACAGTATCAACGGCAGTTCTACAGTTAAGCTGCAGGTTTTCACCGCTGACTTATCAACCCGCCTACGGACCCTTTAAACCCAATAAATCCGGATAACGCTCGCATCCTCCGTATTACCGCGGCTGCTGGCACGGAGTT
+
CCCCCGGGGGGGGGGGGGGGGGGGGGGGGGGGGGGGGGGGGGGGGGGGGGGGGGGGGGGGGGGGGGGGGGGGGGGGGGGGGGGGFGGGGGGGGGGGGGGGGGGGGGGGGGGGGGGGGGGGGGGGGGGGGGGGGGGGGGGGGGGGGGGGGGGGGGGGGGGGGGGGGGGGGGGGGGDGFGFGGGGGGGGGGGGGGGGGGGGGFFFFFFFFFFFFFFFFFFFFFFFFFFFFFFFFFFFFFFFFFFFFFF8EFFF@BFFFEFFFFDFBF?BBFFF><?7?AFFFF;F>FBBFFFFFFFFFBBF
@M04999:289:000000000-L3R54:1:1101:24859:5216 2:N:0:427
GGACTACTCGGGTATCTAATCCTGTTCGCTACCCATGCTTTCGAACCTCAGCGTCAGTTACAGACCAGAGAGCCGCCTTCGCCACTGGTGTTCTTCCATATATCTACGCATTCCACCGCTACACATGGAGTTCCACTCTCCTCTTCTGCACTCAAGAAAAACAGTTTCAGCTGCACTTCCCCGGTTAAGCCGAGGGCTTTCACAGCTGACTTGTTCTCCCGCCTGCGTTCGCTTTACGCCCAATAAATCCGGACAACGCTTGCCACCTACGTATTACCGCGGCTGCTGGCACGTAGTTAGC
+
CCCCCGGGGECGGGGGGGDC<CEFFFFCEGGGGFEFFGGGFFGCEGGG@FCFGFGGC;EDFGGAFFGFFGGGGGGGGGGGGGECEFGGFGGGGGGGGGGFGGFGGF;FGGGEF?FGGGGGGGGGGGGFFFFFEDGGGGGGGGGGEGGGGGGDF8?@FCF?EGGGGFDA:FGGGC8FFDFG6DG6:CEFGGGGE5CDGFFFFF9B>FFFF=E4=FFFFFFFFBFFDDB53;D@FDDCF<@A6?65@ECCC6>6<>><?9>F?FFBAF?:B?0(4<?9AB<F;>;>163)03(5487(-6444
@M04999:289:000000000-L3R54:1:1101:5048:5262 2:N:0:427
GTTGGGACTACCCGGGGATCTAATCCTGTTTGCTCCCCACGCTTTCGCATCTCAGCGTCAGTATCTGTCCAGAAGGCCGCCTTCGCCACCGGTATTCCTCCACATCTCTACGCATTTCACCGCTACACGTGGAATTCTACCTTCCTCTACAATACTCTAGTTAACCAGTTTTAAGTGCAATTCCTAGGTTGAGCCCAGGGCTTTCACACCTAACTTAATTATCCGCCTACATGCCCTTTACGCCCAGTCATTCCGATTAACGCTCGCACCCTCCGGATTACCACGGCTGCTGGCACGGCGT
+
C<C<<@<FGGGGG@B++68D<FFGF<FFGGFGGCGG8CF@@CFFFG::FFGGGG98FFEGGGGGCC<E<FFGAE,6A<C+@FGGGGGBFCBGCBDEFCBCFCFDFFGGGBF+C:=F,?9=F8@FGFEFGGGFF9FD9EFG8DDDFGCGGA8=9===EGGGGGF=DCFEEEGA79CFF<FFFCCFGF7<DCE6C?:5C5<9?AFFFCF+5>5.:9:+.819BE*652999:(98:6515);E(8262(/7755?E328?1C)(28:0(,4((4<((((-4<.4-)(((4(872(4<241(--
@M04999:289:000000000-L3R54:1:1101:26220:5266 2:N:0:427
GTGCGACTACCGGGGTATCTAATCCTGTTTGCTCCCCACGCTTTCGCATCTCAGCGTCAGTATCTGTCCAGAAGGCCGCCTTCGCCACCGGTATTCCTCCACATCTCTACGCATTTCACCGCTACACGTGGAATTCTACCTTCCTCTACAATACTCTAGTTAACCAGTTTTAAGTGCAATTCCTAGGTTGAGCCCAGGGCTTTCACACCTAACTTAATTATCCGCCTACATGCCCTTTACGCCCAGTCATTCCGATTAACGCTCGCACCCTCCGTATTACCGCGGCTGCTGGCACGGAGTT
+
CCCCCGGGGGGGGGGGGGGGGGFGGGGGGGGGGGGGGGGGGGGGGGGGGGGGGGGGGGGGGFFGGGGGGGGGGGGGGGGDFGGGGGEFEFGG>FGGGFGGGGGGGGGGGGGGGGGGGGGGGGGGGGGGGGGGFGGGGGGGGGGGGGGGGGGGGGGGGGGFGDGGGGGGGGGGGGGGFGFGGGFGDFFGGGGGGGGGGGGD5>>FFFFFFFEFFFFF=FCC>C4@B?@?DEE>EBFFFFFFFFBF;<EFFCFFF;@DFDFFDF?:>>9;>0:1:962?>D<<10(7((-:B?002<66462.
@M04999:289:000000000-L3R54:1:1101:20144:5267 2:N:0:427
AGACTACACGGGTATCTAATCCTGTTTGCTCCCCACGCTTTCGCATCTCAGCGTCAGTATCTGTCCAGAAGGCCGCCTTCGCCACCGGTATTCCTCCACATCTCTACGCATTTCACCGCTACACGTGGAATTCTACCTCCCTCTACAGTACTCCAGACGACCAGTTTTAAATGCTATTCCCAGATTGAGCCCGGGGCTTTCACACCTAACTTAATCATCCGCCTACATGCCCTTTACGCCCAGTCATTCCGATTAACGCTCGCACCCTCCGTATTACCGCGGCTGCTGGCACGGAGTTAGC
+
CCCCCGGGGGGGGGGGGGGGGGGGGGGGGGGGGGGGGGGGGGGGGDGGGGGGGGGGGGGGGGGGGGGGGGGGGGGGGGGGGGGGGGGGGGGGGGGGGGGGGGGGGGGGGGGGGGGGGGGGGGGGGGGGGGFGGGGGGGGCEFGGGGGGGGGGGGGGGGGGGGGGGFFGGGGGGGGGFGFGGGGGGGGGGGGGGGGGGGGGFFFFFFFF>DCFFFFFFFFFFFFFFFF;CFFFFFFFEFFEF@;1=EFFFFF<??BFBBFB<;99BF003?F?BFFFFA<1(4>0308?3(,3:(,,-8<A2
@M04999:289:000000000-L3R54:1:1101:10442:5281 2:N:0:427
CGGACTACTGGGGTATCTAATCCTGTTTGCTCCCCGCGCTTTCGCATCTCAGCGTCAGTATCTGTCCAGAAGGCCGCCTTCGCCACCGGTATTCCTCCACATCTCTACGCATTTCACCGCTACACGTGGAATTCTACCTTCCTCTACAATACTCTAGTTAACCAGTTTTAAGTGCAATTCCTAGGTTGAGCCCAGGGCTTTCACACCTAACTTAATTATCCGCCTACATGCCCTTTACGCCCAGTCATTCCGATTAACGCTCGCACCCTCCGTATTACCGCGGCTGCTGGCACGGAGTT
+
CCCCCGGGGGGGGGGGGGGGGGGGGGGGGGGGGGGGGGGGGGGGGGGGGGGGGGGGGGGGGGGGGGGGGGGGGGGGGGGGGGGGGGGGGGGGGGGGGGGGGGGGGGGGGGGGGGGGGGGGGGGGGGGGGGGGGGGGGGGGGGGGGGGGGGGGGGGGGGGGGGGGGGGGGGGGGGGGFGFGGGGGGGGGGGGGGGGGDGGGFFFFFFFFFFFFFFFF?FFFFFFFFFFFFFEFFBDFFEFFF;DDEFFCFFFFFD?<EEFFFFF;22;<:B01:??FF<4?639>FFFF:700<BBF;8:
@M04999:289:000000000-L3R54:1:1101:26463:5285 2:N:0:427
TCCCTGACTACTAGGGTATCTAATCCTGTTCGCTACCCACGCTTTCGAGCCTCAGCGTCAGTTACTAGCCAGTCAGCCGCCTTCGCCACTGATGTTCTTCCATATATCTACGCATTTCACCGCTACACATGGAGTTCCACTGACCTCTCTAGCACTCAAGTCTTACAGTTTCTGATGCACGTCCATAGTTGAGCTATGACCTTTCACATCAGACTTATTAGACCGCCTGCGCTCCCTTTACGCCCAATAATTCCGGACAACGCTCGCCACCTACGTATTACCGCGGCTGCTGGCACGTAGT
+
CCCCCGGGGGGGGGGGGGGGGGEFFGGGGGGGGGGGGGGGGGGGGGGGGGGGGGGGGGGGGGGGGGGGGGGGGGGGGGDGBFGGGGGGGGGFGGGGGG,FGGGGGG9GGGGGGGGGGGGGGGGGGGGGGGG8?FGFGGGGGGGGGGGGGGFGGGGGGGGGGGGGFGGGGGGGGGGGFGFGGFGGGGGGGGGGGGGGGGGGAFBFFFFFFFFFFFFFEFFFAEE@FFFFFF2AFFBB2>@84=@>BF;@@EFFFEE9<;BF?FFFFFF><?2?7?<189>AA96>9077>B74?F:?F???4
@M04999:289:000000000-L3R54:1:1101:14685:5286 2:N:0:427
TGGAAGACTACCCGGGTATCTAATCCTGTTCGCTACCCATGCTTTCGAGCCTCAGCGTCAGTAACAGACCAGAGAGCCGCCTTCGCCACTGGTGTTCTTCCATATATCTACGCATTTCACCGCTACACATGGAGTTCCACTCTCCTCTTCTGCACTCAAGTCTCTCAGTTTCCGATGCTCTTCCTCAGTTAAGCTGAGGGCTTTCACATTCAGACTTAAAAGACCGCCTGCGCTCCCCTTACGCCCAATAAATCCGGACAACGCTTGCCACCTACGTATTACCGCGGCTGCTGGCACGTCG
+
CCCCCGGGGGGGGGGGGGGGGGGGGGGGGGGGGGGGGGGGGGGGGGGGGGGGGGGGGGGGGGGGGGGGGGGGGGGGGGGGGGGGGGGGGGGGGGGGGFGGGGGGGGGGGGGGGGGGGGGGGGGGGGGGGGGGGGGGGGGGGGGGGGGGGGGGGGGGGGGGGGFGGGGGGGGGGGGGFGFGDGGGFGGGGGGGGGGGGGGGFFFFFFFFFFFFFFFFEFFFFFFFFFFFFFFFFFFFFFFF@FFF@>FFFFFCECFFFDFB?FF9:016(64::(3:4<924<A16;>914?::(-451(((
@M04999:289:000000000-L3R54:1:1101:15351:5301 2:N:0:427
TGACTACAAGGGTATCTAATCCTGTTTGCTCCCCACGCTTTCGCATCTCAGCGTCAGTATCTGTCCAGAAGGCCGCCTTCGCCACCGGTATTCCTCCACATCTCTACGCATTTCACCGCTACACGTGGAATTCTACCTTCCTCTACAATACTCTAGTTAACCAGTTTTAAGTGCAATTCCTAGGTTGAGCCCAGGGCTTTCACACCTAACTTAATTATCCGCCTACATGCCCTTTACGCCCAGTCATTCCGATTAACGCTCGCACCCTCCGTATTACCGCGGCTGCTGGCACGGAGTTAGC
+
CCCCCGGGGGGGGGGGGGGGGGGGGGGGGGGGGGGGGGGGGGGGGGGGGGGGGGGGGGGGGGGGGGGGGGGGGGGGGGGGGGGGGGGGGGGGGGGGGGGGGGGGGGGGGGGGGGGGGGGGGGGGGGGGGGGGGGGGGGGGGGGGGGGGGGGGGFGGGGGGGGGGGGDGGGCFGGGGFGFGGGGGGGGGGGGGGGGGGFGGFFFFFFFFFFFEFFFFFFFFEFFAFFFEFFEF=:@FFF96>@=EBE?EE?E1;(;CEFFF<69;FF?(,8>F???BFFF>>B923::>FFFFF1BB:1AA:
@M04999:289:000000000-L3R54:1:1101:26621:5347 2:N:0:427
TGTTCGACTACCGGTGTATCTAATCCTGTTTGCTCCCCACGCTTTCGCATCTCAGCGTCAGTATCTGTCCAGAAGGCCGCATTCGCCACCGGTATTCCTCCACCTCTCTACGCATTTCACCGCTACACGTGCAATTCTACCTTCCTCTACAATACTCTAGTTAACCAGTTTTAAGTGCAATTCCTAGGTTGCGCCCAGGTCTTTCAGACCTAACTTAATTATCCGCCTACATGCCCTTTACGCCCAGTCAGTCCGATTACCGCTCGCCCCCTCCGTATTACCGCGTCTGCTGTCACGGCGT
+
9CCCC,CFCCFGFF6@BCFCEA@C66C6,CF,EFGG<@6FCB:FGAFGGG7FE,<FECFGDFE<FFFEFFEGAEDG,A+@@,4A,,4B?<CE4>:C?@,EFFE,=E=FGGC:=+@FE@=FGGEEEECGFED7:EFEGG8>FF;EFGGDDFGFAFGGGGD=E8ECCFGF9=:C:=DFFGFGD2D;DG=,@E8,4:CG9*3*;=CFFF++:-4*.;=968A6B6<*(5@29B(*13@55>01@?<BFFF179)79EF043?377169,,(,-(((41-(4()64(30,-(().)).--(----
@M04999:289:000000000-L3R54:1:1101:8426:5375 2:N:0:427
GACTACTGGGGTATCTAATCCTGTTTGCTCCCCACGCTTTCGCATCTCAGCGTCAGTATCTGTCCAGAAGGCCGCCTTCGCCACCGGTATTCCTCCACATCTCTACGCATTTCACCGCTACACGTGGAATTCTACCCCCCTCTACAGTACTCCAGACGACCAGTTTTAAATGCTATTCCCAGGTTGAGCCCGGGGCTTTCACACCTAACTTAATCATCCGCCTACATGCCCTTTACGCCCAGTCATTCCGATTAACGCTCGCACCCTCCGTATTACCGCGGCTGCTGGCACGGAGTTAGCC
+
CCCCCGGGGGGGGGGGGGGGGGGGGGGGGGGGGGGGGGGGGGGGCGGGGGGGGGGGGGFGGGFGGGGGGCG?EGGGGGGGGGGGGGGGCGGGCFGGGGGGFGGGGGGGGGGGGGGGGGGGGGGG=FGGGGGGFGGF,>>EEGGGGGFG:FFG?FD=FGEGGGGGGGAFGGGGGGDGFGFGGGGGGGGGGGGGGGGGDGGGFFFFF4FFFEFFFFFFCFFFFFFFFFFFF=;EF)4;?;BFFF0<B><A42?6<BFF?9:1>B>BB??F?9B?FFFF<:>F907>FFFF0(<<>F>?<FBB4
@M04999:289:000000000-L3R54:1:1101:6818:5405 2:N:0:427
TGGGACTACTAGGGTATCTAATCCTGTTTGCTCCCCACGCTTTCGCATCTCAGCGTCAGTATCTGTCCAGAAGGCCGCCTTCGCCACCGGTATTCCTCCACATCTCTACGCATTTCACCGCTACACGTGGAATTCTACCTTCCTCTACAATACTCTAGTTAACCAGTTTTAAGTGCAATTCCTAGGTTGAGCCCAGGGCTTTCACACCTAACTTAATTATCCGCCTACATGCCCTTTACGCCCAGTCATTCCGATTAACGCTCGCACCCTCCGTATTACCGCGGCTGCTGGCACGGAGTTT
+
CCCCCGGGGGGGGGGGGGGGGGGGGGGGGGGGGGGGGGGGGGGGGGGGGGGGGGGGGGGGGGGGGGGGGGGGGGGGGGGGGGGG7FFFGGGGGGGGGGGGGGGGGGFGGGGGGGGGGGGGGGGGGGGGGGGGDGGGGGGGGGGFGGGGGGGGGGGGGFFDGGGGGGGGGGGGGGGGFGFGGGGGGFGGGGGGGGGGGGGGFFFFFFFFFFCBEFFFF>FFFEFFFF9BBFCBEDF@BFFEDFF?BFFFFFFFFF@1;9>DBFFBF>B0<?:BF?F724ABFFB>9;;<72:B?D<91320)
@M04999:289:000000000-L3R54:1:1101:24580:5416 2:N:0:427
GACGACTACCGGGGTATCTAATCCTGTTCGCTACCCATGCTTTCGAACCTCAGCGTCAGTTACAGACCAGAGAGCCGCCTTCGCCACTGGTGTTCTTCCATATATCTACGCATTCCACCGCTACACATGGAGTTCCACTCTCCTCTTCTGCACTCAAGAAAAACAGTTTCAGCTGCACTTCCCCGGTTAAGCCGAGGGCTTTCACAGCTGACTTGTTCTCCCGCCTGCGTTCGCTTTACGCCCAATAAATCCGGACAACGCTTGCCACCTACGTATTACCGCGGCTGCTGGCACGTAGTT
+
CCCCCGGGGGGGGGGGGGGGGGGGGGGGGGGGGGGGGGGGGGGGG8FGGGGGGGGGGGGGGGGGGGGGGGGGGGGGGGGGGGGGGGGGGGGGGGGGGGGGGGGGFGGGGGGGGGGGGGGGGGGGGGGGFGCFFGGGGGGGGGGGGGGGGGFGGEDFF?FGGGGGGFEGGGGGGFFGFGFGGGGGEGGGGCCGGGGDDDDGFFFFFFFFFFBFFFFFFFFFFFFBFFDFFFFF@@??FFFFFFFB<0:A>4<?0(39>??B6320<:9<:<(4287A>AF92293>61?DF>(38(44<B9
@M04999:289:000000000-L3R54:1:1101:16052:5419 2:N:0:427
TGACTACTTGGGTATCTAATCCTGTTCGCTACCCATGCTTTCGAACCTCAGCGTCAGTTACAGACCAGAGAGCCGCCTTCGCCACTGGTGTTCTTCCATATATCTACGCATTCCACCGCTACACATGGAGTTCCACTCTCCTCTTCTGCACTCAAGAAAAACAGTTTCAGCTGCACTTCCCCGGTTAAGCCGAGGGCTTTCACAGCTGACTTGTTCTCCCGCCTGCGTTCGCTTTACGCCCAATAAATCCGGACAACGCTTGCCACCTACGTATTACCGCGGCTGCTGGCACGTAGTTAGC
+
CCCCCGGGGGGGGGGGGGGGGGGGGGGGGGGGGGGGGGGGGGGGGGGGGGGGGGGGGGGGGGGGGGGGGGGGGGGGGGGGGGGGGGGFFGGGGGGGGGGFGGGGGGGGGGGGGGGGGGGGGGGGGGGGGGGGGGGGGGGGGGGGGGGGGGGGGGGGGGGGGGGGGGGGGGGGGGGGFGFGFGGGGGGGGGGGGGGGGGFGFFFFFFFFFFFEFFFFFFFBFFFFFFFDDF@FFFFFFFFFFFFFE@CCEFFFFFF?6;>FFBFFF?F??::?FFFFFF?1>9B;(1:F>0<FFFFF:<><5
@M04999:289:000000000-L3R54:1:1101:15983:5431 2:N:0:427
GGACTACTCGGGTATCTAATCCTGTTTGCTACCCACGCTTTCGAGCATGAACGTCAGTGTTATCCCAGGAGGCTGCCTTCGCCATCGGTATTCCTCCACATCTCTACGCATTTCACTGCTACACGTGGAATTCTACCTCCCTCTGACACACTCTAGTTAGACAGTTTCAAATGCACGTCCCAAGTTGAGCTCGGGGATTTCACATCTGACTTATCTAACCGTCTGCGCTCGCTTTACGCCCAGTAATTCCGATTAACGCTCGCACCCTACGTATTACCGCGGCTGCTGGCACGTCGTTAGC
+
CCCCCGGGGGGGGGGGGGGGGGGGGGGGGGGGGGGGGGGGGGGGGGGGGGGGGGGGGGGGGGGGGGGGGGGGGGGGGGGGGGGGGGGGGGGGGGGGGGGGGGFFGGGGGGGGGGGGGGGGGGGGGGGGGGGGGGGGGGFFEGGGGGGGGGGGGCFFEGGGGGGGEGFGGGGGGGFGFGFGGGGEFGGFFGDGGGGGDDGGFFFFFFCCEFFFFFFFEFFFB5>DBEFA0<===DFEFFFF=;?F<EE<EE1(21?CE3((/.((7>B0:B:(8<0<BDF>0(449BFBF<(.12(-76<B4
@M04999:289:000000000-L3R54:1:1101:10885:5448 2:N:0:427
TTAGACTACCCGGGTATCTAATCCTGCTTGCTCCCCACGCTTTCGCATCTCAGCGTCAGTATCTGTCCAGAAGGCCGCCTTCGCCACCGGTATTCCTCCACATCTCTACGCATTTCACCGCTACACGTGGAATTCTACCTCCCTCTACAGTACTCCAGACGACCAGTTTTAAATGCTATTCCCAGGTTGAGCCCGGGGCTTTCACACCTAACTTAATCATCCGCCTACATGCCCTTTACGCCCAGTCATTCCGATTAACGCTCGCACCCTCCGTATTACCGCGGCTGCTGGCACGGAGTT
+
CCCCCGGGGFGGGGGGGGGGGGGGGGGGGGGGGGGGGGGGGGGGGGGGGGGGGGGGGGGGGGGGGGGGGGGGGGGGGGGGGGGGGGEFGGGGGGGGGGGGGGGGGGGGGGGGGGGGGGGGGGGGGGGGGGGGGGGGGGGGGCEGGGFGGGGGGGGGGDGGGGGGGGFFCGFGFGGGFGFGGGGGGGGFGGGGGGGDDCDDAFFFFFFFBFFFFFFFFFFFFEFDF?FF;CEEFFFF84>BFFFDFFEFBBAA?B:?F>AFFFFFFBB>?4149:BFFF<<,39>F((4??0(()--,(-4
@M04999:289:000000000-L3R54:1:1101:21700:5453 2:N:0:427
TCCTGACTACTCGGGTATCTAATCCTGTTCGCTCCCCACGCTTTCGTCCATCAGCGTCAATCGGTATTTAGTAACCTGCCTTCGCAATCGGGGTTCTGTGTAATATCTATGCATTTCACCGCTACACTACACATTCCAGCTACTTCAATACTATTCAAGATTAACAGTATCAACGGCAGTTCTACAGTTAAGCTGCAGGTTTTCACCGCTGACTTATCAACCCGCCTACGGACCCTTTAAACCCAATAAATCCGGATAACGCTCGCATCCTCCGTATTACCGCGGCTGCTGGCACGGAGTT
+
@CCCCGGGGGGGGGGGGGGGGGGGGGGGGGGGEGGGGGGGGGGGGGGGGGGGGGGGGGGGGGGGGGGGGGGGGGGGGGGGGGGDGGGGGGGGGGGGGGGGGGGGGGGGGGGGGGGGGGGGGGGGGGGGGGGGGGFGGGFGGGGGGGGGGGGGGDFGGGGGGGGGGGGGGGGGGGGCDGFGFDGGGGGGGGGGGFGGFGGFFFFFFFFEAAFFFFFFEFFEFDFFFF=@B@5>@B@D2;3A;@@?FFFFEFFF1:9?(6A3@1;:B9909?>2(((,44)6.,29>999::?B?BF?1,72.
@M04999:289:000000000-L3R54:1:1101:10915:5470 2:N:0:427
TATGACTACAGGGGTATCTAATCCTGTTCGCTCCCCACGCTTTCGTCCATCAGCGTCAATCGGTATTTAGTAACCTGCCTTCGCAATCGGGGTTCTGTGTAATATCTATGCATTTCACCGCTACACTACACATTCCAGCTACTTCAATACTATTCAAGATTAACAGTATCAACGGCAGTTCTACAGTTAAGCTGCAGGTTTTCACCGCTGACTTATCAACCCGCCTACGGACCCTTTAAACCCAATTAATCCGGATAACGCTCGCATCCTCCGTATTACCGCGGCTGCTGGCACGGAGTT
+
CCCCCF<@DFFC;:B7FFF@FF@CFGEFGEGGGGGDFEGEG7CEBGC,@AFDGCBFEGEFEDD@F7CCEFFDFFGDE8,:<FECC+FFGGGGCCGEFGFEFEFGEGDFGFGAFCDFFFEEEEGGEGFGGGGGFGGGD9DEEF?DGGFGFGGEG=,@;D8DFFGG;8@DDGDGFGDEBC5D=FGGGDDEE<AAFFCFCCCC999;9AAE58=@=FFFFFFBA@>49@>BD@@=92B=545:3=;;<@)9)9<?2>;(3AEDB322;>61:2)14?:474944(26>(4??B?BF2,79(,(
@M04999:289:000000000-L3R54:1:1101:6000:5488 2:N:0:427
GACTACTAGGGTATCTAATCCTGTTCGCTACCCACGCTTTCGAGCCTCAGCGTCAGTTACTAGCCAGTCAGCCGCCTTCGCCACTGATGTTCTTCCATATATCTACGCATTTCACCGCTACACATGGAGTTCCACTGACCTCTCTAGCACTCAAGCCTTACAGTTTCTGATGCACGTCCATAGTTGAGCTATGACCTTTCACATCAGACTTATTAGACCGCCTGCGCTCCCTTTACGCCCAATAATTCCGGACAACGCTCGCCACCTCCGTATTACCGCGGCTGCTGGCACGTAGTTAGCC
+
CCCCCGGGGGGGGGGGGGGGGGGGGGGGGGGGGFGGGGGGGGFGGGGGGGGGGGGGGGGGGGCGEGGGFGGGGGGGGGGGGGGGAFBFGGGGGGGGGFGGGGGGGGGGGGGGGGGGGGGGGGGGGGGGDGGGGGGGFFGGGGFGFGGGGGGGGGGGGDDFGGGGGGGGGCFGGGGGFDEGCFFAFFGCGG8DFFFGGGGGCF@16AFFFFCEC>BFFFFFFFFFFBF=A=>DFF=E=DFFFFFEEFFECF6;6>FD902,,(426?B1:><4<:9A>:>>691,(4581(52<7<3A4)).
@M04999:289:000000000-L3R54:1:1101:13365:5504 2:N:0:427
GGTGACTACCCGGGGATCTAATCCTGTTTTCTCCCCACGCTTTTTCATCTCAGCGTCAGTATCTTTCCCGAAGGCCGCCCTCGCCACCCGTATTCCTCCACATCCCTACGCATTTCACCGCTCCACGCGGGATTCTACCTCCCTCTACAATACGCTAGTTAACCAGTTTTAAGAGCAATTCCTATGGTTAGCCCAGGGCTTTCACACCTAACTTAATTATCCCCCCACATTCCCCTTACTCCCACTCATCCCAATTAACGCTCGCACCCTCCGCTCTACCGCCGCCGCTGGTCCGCACTT
+
6-8AC,C,,<F:C@+6;,,6C,,<6<FEF,CF<FCF<C@FCFG,,,C66BFC,;68,8,,,<6C,96C,,6@@+BF4=F+=<+:@,,B,+4+9A,CA9A=FF8,,,A,9+8+6=?,,EF>EE+@=F++8>+>>,,63@A,,,4,,1,B7@,A?1@8**3@,,2E,*22,E,=,,2,304:+=5,,2,>,,=7C8,**2:*0;8+188:((/()18+)+1.3))/.(,1(/)52)(,432*-3:,(3(444)()(3))))((-33249-:,32-(((-)).-,(,4,,,(-(,)5(,((-5
@M04999:289:000000000-L3R54:1:1101:4224:5518 2:N:0:427
CGACTACAGGGGTATCTAATCCTGTTTGCTCCCCACGCTTTCGCATCTCAGCGTCAGTATCTGTCCAGAAGGCCGCCTTCGCCACCGGTATTCCTCCACATCTCTACGCATTTCACCGCTACACGTGGAATTCTACCTTCCTCTACAATACTCTAGTTAACCAGTTTTAAGTGCAATTCCTAGGTTGAGCCCAGGGCTTTCACACCTAACTTAATTATCCGCCTACATGCCCTTTACGCCCAGTCATTCCGATTAACGCTCGCACCCTCCGTATTACCGCGGCTGCTGGCACGGAGTTAGC
+
CCCCCGGGGGGGGGGGGGGGGGGGGGGGGGGGGGGGGGGGGGGGGGGGGGGGGGGGGGGGGGGGGGGGGGGGGGGGGGGGGGGGGGGGGGGGGGGGGGGGGGGGGGGGGGGGGGGGGGGGGGGGGGGGGGGFGFGGFFGGGGGGGFGGGGGGGGDGGGGGGGGGGGFFGGGGGGGFFGFGGGGGGGGGGGGGGCFCDGGGFFFFFFFFFDEFECFFFFFFFFFFFF2:9>F@EFFFFF@B9@2;7>?EEEF<;?@3C012<BBF>B?6:B>?08,.:9?>909B6<?F7::B?(((4.6<<
@M04999:289:000000000-L3R54:1:1101:20036:5542 2:N:0:427
GACTACTAGGGTATCTAATCCTGTTTGCTCCCCACGCTTTCGCATCTCAGCGTCAGTATCTGTCCAGAAGGCCGCCTTCGCCACCGGTATTCCTCCACATCTCTACGCATTTCACCGCTACACGTGGAATTCTACCTTCCTCTACAATACTCTAGTTAACCAGTTTTAAGTGCAATTCCTAGGTTGAGCCCAGGGCTTTCACACCTAACTTAATTATCCGCCTACATGCCCTTTACGCCCAGTCATTCCGATTAACGCTCGCACCCTCCGTATTACCGCGGCTGCTGGCACGGAGTTAGCC
+
CCCCCGGGGGGGGGGGGGGGGGGGGGGGGGGGGGGGGGGGGGGGGGGGGGGGGGGGGGGGGGGGGGGGGGGGGGGGGGGGGGGGGGGGGGGGGGGGGGGGGGGGGGGGGGGGGGGGGGGGGGGGGGGGGGGGGCGGGGGGGGGGGGGGGGGGGGGGGGGGGGGGGGGGGGGGGGGFFGFGGGGGGGGGGGGGGGGGGGGGFFFFFFFFFFFFFFFFFFFFFFFFFFFFFFFFFECF??FA?=B=EFFFCFF@@??C?9@FF029:FFFFFFF7?AFFF>FF>6>:?>31?>?126274):,
@M04999:289:000000000-L3R54:1:1101:19684:5557 2:N:0:427
TCTCGACTACTGGGGTATCTAATCCTGTTTGCTCCCCACGCTTTCGCATCTCAGCGCCAGTATCTGTCCAGAAGGCCGCCTTCGCCACCGGTATTCCTCCACATCTCTACGCATTTCACCGCTACACGTGGAATTCTACCTTCCTCTACAATACTCTAGTTAACCAGTTTTAAGTGCAATTCCTAGGTTGAGCCCAGGGCTTTCACACCTAACTTAATTATCCGCCTACATGCCCTTTACGCCCAGTCATTCCGATTAACGCTCACACCCTCCGTATTACCGCGGCTTCTGGCACGGAGTT
+
AACBCFGGEGGGCFD@BFDF<,CFGGGGGGFGGG,DFGGGGGGGGGE,6CCFGGGGG@CGFGCGGGGFF9FAFGGGGGGGGCFGGGGGFGGGDCECBBFGGGGFFAFFGCEGGGG<FFGGGGGEG@FBEG@?BD@DEGAFGFFGGFGGGA8EFFGGGFGDE8=FEGF2=8CEGDDF?C+CCCBFFGGGGGCGGG6CFGGG5A5AFFFFAFFF=B9>A@C?>CE@DFFFFF4*0)7=BFCFFFB02=EFF?)77((,(4.901<(,>38?04(-(-4,,---((--3(((..)).464((4(
@M04999:289:000000000-L3R54:1:1101:14587:5557 2:N:0:427
CTTTGACTACCGGGGTATCTAATCCTGTTCGCTACCCATGCTTTCGAACCTCAGCGTCAGTTACAGACCAGAGAGCCGCCTTCGCCACTGGTGTTCTTCCATATATCTACGCATTCCACCGCTACACATGGAGTTCCACTCTCCTCTTCTGCACTCAAGAAAAACAGTTTCAGCTGCACTTCCCCGGTTAAGCCGAGGGCTTTCACAGCTGACTTGTTCTCCCGCCTGCGTTCGCTTTACGCCCAATAAATCCGGACAACGCTTGCCACCTACGTATTACCGGGGCTGCTGGCAGGTAGTT
+
CCCCCFGGGGGGGGGGGGGGGGGGGGGGGGGG>FGFGGGGFG@FGDEGGGGGGGGGGGGGGGGGGGFF@GGGGGGGGGGEEGGFGGCFEFGGGGGGGAFGGGGGGCBEEFFCEGFFGGEFGGEGGGGGGGGGGFGGGGGFGAFGGFGCGGGGGGGGGGGGGFFFGGDEDDDFFGGGFFFFFGGGGECGEGGGGGCCDDGDFFABFFFFD9EBDFFFFFFFF8@BFFF@F9?;;(:DF0;F??B(2?FFAA564260((32((2:1::4?FF(5:<7>24A2((-4991:DD?B:19?><26
@M04999:289:000000000-L3R54:1:1101:23604:5581 2:N:0:427
GCAGACTACCCGGGTATCTAATCCTGTTCGCTCCCCACGCTTTCGTCCATCAGCGTCAATCGGTATTTAGTAACCTGCCTTCGCAATCGGGGTTCTGTGTAATATCCATGCATTTCACCGCTACACTACACATTCCAGCTACTTCAATACTATTCAAGATTAACAGTATCAACGGCAGTTCTACAGTTAAGCTGCAGGTTTTCACCGCTGACTTATCAACCCGCCTACGGACCCTTTAAACCCAATAAATCCGGATAACGCTCGCATCCTCCGTATTACCGCGGCTGCTGGCACGGAGTT
+
CCCCCGGGGGGGGGGGGGGGGGGGGGGGGGGGGGGGGGGGGGGGGGGGGGGGGGGGGGGGGGGFFGGGGGGGGGGGGGGGGGGGGGGGGGGGGGGGGGFGGGGFGGGGGGGGGGGGGGGGGGGGGGGGGGGGGGGGGGGGGGGGGGGFGGGGGGGGGGGGDGGGGGGGGGFGGGGGED9DFFGGGGGGGGGGGGGDFFGCFFFFFFFFFFFFEFFFEFFDFFFFFFFFD?9@BFFF;E3AEFFF;DF<CEC19BD<DA@?BB66>F:>?FBBF302?FFB:66>>9>FFFBF?D0207:?
@M04999:289:000000000-L3R54:1:1101:13576:5595 2:N:0:427
CGACTACTCGGGTATCTAATCCTGTTTGCTCCCCACGCTTTCGCATCTCAGCGTCAGTATCTGTCCAGAAGGCCGCCTTCGCCACCGGTATTCCTCCACATCTCTACGCATTTCACCGCTACACGTGGAATTCTACCTCCCTCTACAGTACTCCAGACGACCAGTTTTAAATGCTATTCCCAGGTTGAGCCCGGGGCTTTCACACCTAACTTAATCATCCGCCTACATGCCCTTTACGCCCAGTCATTCCGCTTAACGCTCGCACCCTCCGTATTACCGCGGCTGCTGGCACGGAGTTAGC
+
CCCCCGGGGGGGEGGGGGGGGGGGGGGGGGGGGGGGGGGGGGGGGGGGGGGGGGGGGGGGGGGGGGGGGGGGGGGGGGGGGGGGGGGGGGGGGGGGGGGGGGGGGGGGGGGGGGGGGGGGGGGGGGGGGGGGGGGGGGFFEGGGGGGGGGGGGGGGGGGGGGGGFFGFGGFGGGGGFCFFGGGGGGGGFGGGGGD7DGGFFFFFFEFFFDCEBFFFFFF@EB6@F@@FEFFFFFFFF<<EF?@;@F?ECFE(48:2<16?BBFFF;:(-:9?6?(6AA?>>6BBBBF?FF0><179:(6>)
@M04999:289:000000000-L3R54:1:1101:14658:5603 2:N:0:427
TGACTACTGGGGTATCTAATCCTGTTTGCTCCCCACGCTTTCGCATCTCAGCGTCAGTATCTGTCCAGAAGGCCGCCTTCGCCACCGGTATTCCTCCACATCTCTACGCATTTCACCGCTACACGTGGAATTCTACCTTCCTCTACAATACTCCAGATAACCAGTTTTAAGTGCAGTTCCCAGGTTGAGCCCGGGGCTTTCACACCTAACTTAATTATCCGCCTACATGCCCTTTACGCCCAGTCATTCCGATTAACGCTCGCACCCTCCGTATTACCGCGGCTGCTGGCACGGAGTTAGC
+
CCCCCGGGGGGGGGGGGGGGGGGGGGGGGGGGGGGGGGGGGGGGGGGGGGGGGGGGGGGGGGGGGGGGGGGGGGGGGGGGGGGGGGGGGGGGGGGGGGGGGGGGGGGGGGGGGGGGGGGGGGGGGGGGGGGGGGGGGGGGGGGGGGGGGGGGGGGGGGGGGGGGGGGFGGFFGGGGFGFGGGGGGGGGGGGGGGGGGGGGFFFFFFFFFFFFFFFFFFFFEFFF@DFFFFEFEFFFF@FB@<;@@AEFFFFFFFFFFFFFBFFFFF??BFFFF?FFFFFFFB9>BFFFFFFFB96>BBFF4
@M04999:289:000000000-L3R54:1:1101:22373:5645 2:N:0:427
AGGACTACCCGGGTATCTAATCCTGTTCGCTACCCATGCTTTCGAACCTCAGCGTCAGTTACAGACCAGGGGGCCGCCTTCGCCACTGGTGTTCCTCCATATATCTACGCATTCCACCGCTACAAATGGAGTTCCACTCTCCTCTTCTGCACTCAAGAAAAACAGTTTCAGCTGCAATTCCCCGGTTAAGCCGATGGCTTTCACAGCTGAATTGTTCTCCCGCCTGCGTTCGCTTTACGCCCAATCAATCCGGACAACGTTTGCCACCTACGTATTACCGCGGCTGCTGGACAGTAGAT
+
@-686C@EFGG@@7@FGA<F@CFFG@FGEFG,:FFDEG<C@CEF<F<6,E@FC:FG@F6FCE9EADEDG,6C:7@:F=C=FCFGGD8FFGG=?FGCF,EE,F<9E<@,A7FC+A,C?A=+==4,,8,8<=4F=,@363=E8=====9EC9E,,A?DF,=F888@6EACGGAB<,7,*5@?8+3@5C:>C,,4;C*7/43;)4888=44;B*5*AFFCFFEF046121(62;@B;(6961>;(4,1(.5:2:11:>(4(3(,289)).4:(((4)6.))--(-091(4470(()-5:)).
@M04999:289:000000000-L3R54:1:1101:11901:5656 2:N:0:427
AGCTGACTACCGGGGTATCTAATCCTGTTTGCTCCCCACGCTTTCGCATCTCAGCGTCAGTATCTGTCCAGAAGGCCGCCTTCGCCACCGGTATTCCTCCACATCTCTACGCATTTCACCGCTACACGTGGAATTCTACCTTCCTCTACAATACTCCAGATAACCATTTTTAATTGCAGTCCCCAGTTTGAGCCCGGGCCTTTCCCACCTAACTAAATTATCGGCCTACAGCCCCTTTACGCCCAGTCATTCCGATTAACGCTCGCCCCCTCCGTATACCCGCGCCGGCTGGCCCGGGGTT
+
CCCCCGGGGGGGGGGGGGGGGGGGGGGGGGGGGGGGGGGGGGGGGGGGGGGGGGGGGGGGGGGGGGGGGGGGGGGGGGGGGGGGGGGGGGGGGGGGGGGGGGGGGGGGGGGGGGGGGGGGGGGGGGGGGGGGGGGGGGGGGGGGGGGGGGGGGGGGGGGGGGGG,+,@=F9E,,+21+0=+3C,,;,@3,,*4D9CGG*/@F/++**;)(8)(=8?)=+*19(/8(((/.))/6(6@).:,:1(346@;?)9.(-3(4)),(---((49((-,-,.4)).(-49((-(,990(.,,(((-(
@M04999:289:000000000-L3R54:1:1101:7480:5658 2:N:0:427
TAGACTACTGGGGTATCTAATCCTGTTCGCTCCCCACGCTTTCGTCCATCAGCGTCAATCGGTATTTAGTAACCTGCCTTCGCAATCGGGGTTCTGTGTAATATCTATGCATTTCACCGCTACACTACACATTCCAGCTACTTCAATACTATTCAAGATTAACAGTATCAACGGCAGTTCTACAGTTAAGCTGCAGGTTTTCACCGCTGACTTATCAACCCGCCTACGGACCCTTTAAACCCAATAAATCCGGATAACGCTCGCATCCTCCGTATTACCGCGGCTGCTGGCACGGGTGT
+
CCCCCGGGGGGGGGGGGGGGGGGGGGGGGGGGGGGGGGGGGGGGGGGGGGGGGGGGGGGGGGGFGGGGGGGGGGGGGGGGGGGGGGGGGGGGGFGGGGGGGGGGGGFGGGGGGGGGGGGGGGGGGGGGGGGGGGGGGGGGGGGGGGGGGGGGGGFGGGGGGGGGGGGGGGGGGDGGFFFGFGGGGGGGDGGGGGGGGGGGFFFFFFDFAFFEFFFFFFFDFFFFFFFFD?FFFFFFFFFFD@F;DFFFFFFBBFFFFF;>7;61639?<><BFBF?>BF?;>>9>0?7036:?89;((4
@M04999:289:000000000-L3R54:1:1101:23511:5659 2:N:0:427
CCAAGACTACTGGGGTATCTAATCCTGTTCGCTACCCACGCTTTCGAGCCTCAGCGTCAGTTACTAGCCAGTCAGCCGCCTTCGCCACTGATGTTCTTCCATATATCTACGCATTTCACCGCTACACATGGAGTTCCACTGACCTCTCTAGCACTCAAGTCTTACAGTTTCTGATGCACGTCCATAGTTGAGCTATGACCTTTCACATCAGACTTATTAAACCGCCTGCGCTCCCTTTACGCCCAATAATTCCGGACAACGCTCGCCACCTACGTATTACCGCGGCTGCTGGCACGTAGTT
+
CCCCCGGGGGGGGGGGGGGGGGGGGGGGGGGGGGGGGGGGGGGGGGGGGGGGGGGGGGGGGGGGGGGGGGGGGGGGGGGGGGGGGGGGGGGGGGGGGGGGGGGGGGGGGGGGGGGGGGGGGGGGGGGGGGGGGGGGGGGGGGGGGGGGGGGGGGGGGGGGGGGGGGGGGGGGGGGGFGFGGGGGGGGGGGGGGGGFGGGGFFFFFFFFFFFFEFFFEFFFFFFFFBA>FBFFF>DFFFFFFFFFFFFEFFFFFFFDFFFFF>@FFFFFFFFFFF<<:?>A<?FB>69>FFBFFFB?02<B4
@M04999:289:000000000-L3R54:1:1101:9604:5671 2:N:0:427
GACTACCCGGGTATCTAATCCTGTTCGCTACCCATGCTTTCGAACCTCAGCGTCAGTTACAGACCAGAGAGCCGCCTTCGCCACTGGTGTTCTTCCATATATCTACGCATTCCACCGCTACACATGGAGTTCCACTCTCCTCTTCTGCACTCAAGAAAAACAGTTTCAGCTGCACTTCCCCGGTTAAGCCGAGGGCTTTCACAGCTGACATGTTCTCCCGCCTGCGTTCGCTTTACGCCCAATACATACGGACAACGCTTGCCACCTCCGTATTACCGCGGCTGCTGGCACGTAGTTAGCC
+
CCCCCGGGGGGGGGGGGGGGGGGGGGGGGGGGGGGGGFGGGGFGGGGGGFGGGGGGGGGGGGGGGGGGGGEGFCFGGGGGGGGGGGF,BFGGGGGGGGGFGEGCCFGGGGDGGFGGGGGGGGGEECFDGGGGGGGGGBDD=DGFGGAEFGGGFGGGG8E?GGGFGGGGGGGGDEGGF6:FGGGGG6;FGG5CEGCDFFFF>AF8AFFFD=E;E@FF?BF=B=5>DF(/3;:;0=3;76@>D0@E)7.)73:09BFBB>1???FA??B0<>F??:AD<61917>>BFFF?02:2:2-6<<F?
@M04999:289:000000000-L3R54:1:1101:13144:5720 2:N:0:427
AATGACTACTGGGGTATCTAATCCTGTTTGCTCCCCACGCCTTCGCATCTCAGCGTCAGTATCTGTCCAGAAGGCCGCCTTCGCCACCGGTATTCCTCCACATCTCTACGCATTTCACCGCTACACGTGGAATTCTACCTTCCTCTACAATACTCTAGTTAGCCAGTTTTAAGTGCAATTCCTAGGTTGAGCCCAGGGCTTTCACACCTAACTTAATTATCCGCCTACATGCCCTTTACGCCCAGTCATTCCGATTAACGCTCGCACCCTCCGTATTACCGCGGCTGCTGGCACGGAGTT
+
CCCCCGGGGGGGGGGGGGGGGGGGGGGGGGGGGGGGGGGGGGGGGGGGGGGGGGGGGGGGGGGGGGGGGGGGGGGGGGGGGGGGGGGGGGGGGGGGGGGGGGGGGGGGGGGGGGGGGGGGGGGGGGGGGGGGGGGGGGGGGGGGGGGGGGGGGGGGGGGGGGGGGGGGDGGGGGGGFGFGGGGGGGGGGGGGGGGGGGGGFFFFFFFDDFFFFFFFEFFCFFADFFFF@EEF@DEDEECB@FF924=@EFFE1(:;?CFF>161619;FF??9:0:>FF<312;>19F7).:<<196612
@M04999:289:000000000-L3R54:1:1101:10902:5781 2:N:0:427
CGTGACTACCCGGGTATCTAATCCTGTTCGCTCCCCACGCTTTCGTCCATCAGCGTCAATCGGTATTTAGTAACCTGCCTTCGCAATCGGGGTTCTGTGTAATATCTATGCATTTCACCGCTACACTACACATTCCAGCTACTTCAATACTATTCAAGATTAACAGTATCAACGGCAGTTCTACAGTTAAGCCGCAGGTTTTCACCGCTGACTTATCAACCCGCCTACGGACCCTTTAAACCCAATAAATCCGGATAACGCTCGCATCCTCCGTATTACCGCGGCTGCTGGCACGGAGTT
+
CCCCCGGGGGGGGGGGGGGGGGGGGGGGGGGGGGGGGGGGGGGGGGGGGGGGGGGGGGGGGGGGGGGGGGGGGGGGGGGGGGGGGGGGGGGGGGGGGGGGGGGGGGGGGGGGGGGGGGGGGGGGGGGGGGGGGGGGGGGGGGGGGGGGGGGGG8DFGGGGGGGGGGGGGGGGGGGGFGFGGGGGGGGGGGGGGGGGGGGGFFFFFFFFBAAFFFFFFFFFFFFFFFFFFFFFFFFFFFFFFDFFF;EFFCCEFFDB?FF?><?FFF?9()4:>FFFFFFF?;BB6(7?F>028289BF?F
@M04999:289:000000000-L3R54:1:1101:9239:5787 2:N:0:427
GATTGGACTACACGGGTATCTAATCCTGTTCGCTCCCCACGCTTTCGTCCATCAGCGTCAATCGGTATTTAGTAACCTGCCTTCGCAATCGGGGTTCTGTGTAATATCTATGCATTTCACCGCTACACTACACATTCCAGCTACTTCAATACTATTCAAGATTAACAGTATCAACGGCAGTTCTACAGTTAAGCTGCAGGTTTTCACCGCTGACTTATCAACCCGCCTACGGACCCTTTAAACCCAATAAATCCGGATAACGCTCGCATCCTCCGTATTACCGCGGCTGCTGGCACGGAGT
+
CCCCCGFGGGGGGGGGGGGGGGGGGGGGGGGGGGGGGGGGGGFGGGGGGGGGGGGGGGGGGGGGGGFGGGGGGGGGGGGGGGGGGGGGGGGGGGGGGGGGGGGGFGFGGGGGGGGGGGGGGGGGGGGGGGGFGGGGGGGGGGGGGFGGFGGGGGGGGGGGF?FGGGGGEGGGGGGCDGAGGGFGGGGGGGGGGGGGGGG6;CFFFFFFFAFFAFFFFFFEFFFFAF=DFF>@DFFD@F;FFCEFD??;@<37?E>9;(37<296:>BB:;023?((,33><6?6>;049?78:?<?2919,
@M04999:289:000000000-L3R54:1:1101:13655:5801 2:N:0:427
GACTACAGGGGTATCTAATCCTGTTTGCTCCCCACGCTTTCGCATCTCAGCGTCAGTATCTGTCCAGAAGGCCGCCTTCGCCACCGGTATTCCTCCACATCTCTACGCATTTCACCGCTACACGTGGAATTCTACCTTCCTCTACAATACTCTAGTTAACCAGTTTTAAGTGCAATTCCTAGGTTGAGCCCAGGGCTTTCACACCTAACTTAATTATCCGCCTACATGCCCTTTACGCCCAGTCATTCCGATAAACGCCGGCACCCCCCGTATTACCGCGGCTGCTGGCCCGACGTTAGCC
+
CCCCCGGFGGGGGGGGGGGGGGGGGGGGGGGGGGGFGEGGGGGGGGGGFCFGGGGGGFCGGGGGGGGGGGGGGGGGGGGGGGGGGGDGDGGGGGGGGGGGGGFEGGGGGGGGGGGGGGGEGFGDFGGGGGGGGGGGGFGGGGGGFGGFGCAFGGGFDFGGGFGGGGF=EFFDGGGFFGFGGGFGFGFFGGGGGGGGGGGFFFFFFFFFDFEEFFFFFF9):5=AD=**:>50>:46(:@6(-73<C<C?32;(34)((,((4(4:,(-,(-(4:9AF:(3(-((,.4(4((4(-,4(.(4)
@M04999:289:000000000-L3R54:1:1101:27355:5803 2:N:0:427
GGGGGACTACCGGGGTATCTAATCCTGTTTGCTACCCACGCTTTCGAGCATGAGCGTCAGTGTTATCCCAGGAGGCTGCCTTCGCCATCGGTATTCCTCCACATCTCTACGCATTTCACTGCTACACGTGGAATTCTACCTCCCTCTGACACACTCTAGTTAGACAGTTTCAAATGCACGTCCCAAGTTGAGCTCGGGGATTTCACAGCTGACTTATCTAACCGTCTGCGCTCGCTTTACGCCCAGTAATTCCGATTTACGCTCGCACCCTACGTATTACCGCGGCTGCTGGCACGTAGTT
+
CC@CCEFFGG<FB:7FGF@@CE,CC6FCFCEF9FFEGEFBFEG<F@,C@CEF<@<FFBFEFGGACFG<,:FFFG,:EFDE,ABFGDGG<FGCFEGGE9E??EFFGGA?FGGC7C7<EFCE;F9FFGGGG8CC:E8DFFFFGG8CGFFDGGGGCC1DEAF=EFGFD9@9:,DEEF?AF9D?DFC9,DD<ECFEF77C*7?G>*;B9FF>DBEEFFAFFF9*BE(5(>==EF2>;>(222)+(6.:??E4?)76)/61((.48?BF>9>>B(1(4:17::BDBB>B(((-2.,80()(,(((.
@M04999:289:000000000-L3R54:1:1101:15213:5861 2:N:0:427
TGAGACTACTCGGGTATCTAATCCTGTTCGCTCCCCACGCTTTCGTCCATCAGCGTCAATCGGTATTTAGTAACCTGCCTTCGCAATCGGGGTTCTGTGTAATATCTATGCATTTCACCGCTACACTACACATTCCAGCTACTTCAATACTATTCAAGATTAACAGTATCAACGGCAGTTCTACAGTTAAGCTGCAGGTTTTCACCGCTGACTTATCAACCCGCCTACGGACCCTTTAAACCCAATAAATCCGGATAACGCTCGCATCCTCCGTATTACCGCGGCTGCTGGCACGGAGTT
+
CCCCCGGGGGGGGGGGGGGGGGGGGGGGGGGGGGGGEGGGGGGGGGGGGGGGGGGGGGGGGGGGGGGGGGGGFGGGGGGGGGGGGGGGGGGGGGGGGGGGGEGFGGGGGGGGGGGGGGGGGGGGGGGGGGGGGGGGGGFFFGGFGGCGGGGGGGGGGGDGFGGGGGGGGGGCFDGGFGFGGGGGGGGGGGGGGFGGGGCGFFFFFFFFFFBFBFFFCFFFFA=BFFF@D22@>DFFE4<=EFFD?D8AFFFFF;DD;;EF01:;>B?FF><B>32??BAA6;FFFB>FFBB0:>FFBF:?
@M04999:289:000000000-L3R54:1:1101:23717:5918 2:N:0:427
TTAGACTACCAGGGTATCTAATCCTGTTTGCTACCCACGCTTTCGAGCATGAACGTCAGTGTTATCCCAGGAGGCTGCCTTCGCCATCGGTATTCCTCCACATCTCTACGCATTTCACTGCTACACGTGGAATTCTACCTCCCTCTGACACACTCTAGTTAGACAGTTTCAAATGCACGTCCCAAGTTGAGCTCGGGGATTTCACATCTGACTTATCTAACCGTCTGCGCTCGCTTTACGCCCAGTAATTCCGATTAACGCTCGCACCCTACGTATTACCGCGGCTGCTGGCACGGAGTTT
+
CCCCCGGGGGGGGGGGGGGGGCGGGGGGGGGGGGFGGGGGGGGGG?FGEGGGGGGGGGGGGGGGGGGGGGGGGGGGGGGGGGGGGGGGGGGFGGGGGGGGGGGGGGGGGGGGGGGGGGGGGGGGGGGGGGDFGGGGGGGGGGGGGGGFGGGGGFCDGGGGDFDGGGGFFGGFFGGGFGFGCDGAFFFEGGCGFGGGGGGGFFFCFFFFFFEEFFFFFFFCFFAFFFFCFFFFFFFFFFFFFFBFFFFFE?EFE@;;6EFFF?D;>@FF??01::248ADF022;9(76:F001?2(((,4-
@M04999:289:000000000-L3R54:1:1101:13795:5925 2:N:0:427
GCACCGACTACAGGGGTATCTAATCCTGTTTGCTCCCCACGCTTTCGCATCTCAGCGTCAGTATCTGTCCAGAAGGCCGCCTTCGCCACCGGTATTCCTCCACATCTCTACGCATTTCACCGCTACACGTGGAATTCTACCTCCCTCTACAGTACTCCAGACGACCAGTTTTAAATGCTATTCCCAGGTTGAGCCCGGGGCTTTCACACCTAACTTAATCATCCGCCTACATGCCCTTTACGCCCAGTCATTCCGATTAACGCTCGCACCCTCCGTATTACCTCGGCTGCTGGCACGGAGT
+
CCCCCGGGGGGGGGGGGGGGGGGGGGGGGGGGGGGGGGGGGGGGGGGGGGGGGGGGGGGGGGGGGGGGGGGGGGGGGGGGGGGGGGGGGGGGGGGGGGGGGGGGGGGGGGGGGGGGGGGGGGGGGGGGGGGGGGGGGGGGGGGGGGGGGGGGGGGGGGGGGGGGGGGGFFGGGGGGFGFGGGGGGGGGGGGGGGFGGGGCFFAFFFFFFFBFBFFFFFFFFFFFFFF;;DECC@@DEDFFEDF:FFF?>B<AFBFBB:?FAB9?BBFFB9?08<63:::B<9)48213(3:?21<?<BFF8
@M04999:289:000000000-L3R54:1:1101:16873:5937 2:N:0:427
TGACCGACTACTCGGGTATCTAATCCTGTTTGCTCCCCACGCTTTCGCATCTCAGCGTCAGTATCTGTCCAGAAGGCCGCCTTCGCCACCGGTATTCCTCCACATCTCTACGCATTTCACCGCTACACGTGGAATTCTACCTTCCTCTACAATACTCTAGTTAACCAGTTTTAAGTGCAATTCCTAGGTTGAGCCCAGGGCTTTCACACCTAACTTAATTATCCGCCTACATACCCTTTACGCCCAGTCATTCCGATTAACGCTCGCACCCTCCGTATTACCGCGGCTGCTGGCACGGAGG
+
CCCCCGGGGGGGGGGGGGGGGGGGGGGGGGGGGGGGGGGGGGGGGGGGGGGGGGGGGGGGGGGGGGGGGGGGGGGGGGGGGGDGGGGGGGGGG7DFGGFGGGGGFGGGGGGGGGGGGGFGGGGGEGGGGGGGGGGGGGGGGGGGGGGGGGGGGGGGGGGGGGGGGGGGGGFGGGGGFGFGGGGGGGGFGFGGGGGFGGGGFFFFFFFFFFFFFFFFFFFE>EC4>9>=FFFFFFFFFDEFF@DF902=@@?7CCFFF<FFFFBFF966>F<(2393:70554(21,391,8>(2,5:>B0(
@M04999:289:000000000-L3R54:1:1101:15857:5957 2:N:0:427
CTTTGACTACTCGGGTATCTAATCCTGTTCGCTACCCATGCTTTCGAGCCTCAGTGTCAGTAACAGACCAGAGAGCCGCCTTCGCCACTGGTGTTCTTCCATATATCTACGCATTTCACCGCTACACATGGAGTTCCACTCTCCTCTTCTGCACTCAAGTCTCTCAGTTTCCGATGCTCTTCCTCAGTTAAGCTGAGGGCTTTCACATTCAGACTTAAAAGACCGCCTGCGCTCCCTTTACGCCCAATAAATCCGGACAACGCTTGCCACCTACGTATTACCGCGGCTGCTGGCACGTAGT
+
CCCCCGGGGGGGGGGGGGGGGGFGGGGGDFGGGGGGGGGGGGFGGGGGGGGGGGFFGGGGGGFFGGGGGGGGGEGGGGGGGGGGGCBFFGGFGEGGGGGGGGGGFDFFGGGGGGGGGGGGGGGGGGGFGGGDEDGGGGGGGGGGGGFEGGGGGGGGGGGAA4=AFFGGFGGGGEGGFCDFFGGCFGGGGGGGGFGGGGGGFFFFFFFFFFFFFFFAFFAEFFFFBAAAFFAFBF=BDFFFFFF(:<18EF3CEE6>@F>;@@BD2?FF>24:B?633<BAFAB916629B0)4803-8483
@M04999:289:000000000-L3R54:1:1101:9899:5958 2:N:0:427
CAAAGACTACCGGGGTATCTAATCCTGTTTGCTCCCCACGCTTTCGCATCTCAGCGTCAGTATCTGTCCAGAAGGCCGCCTTCGCCACCGGTATTCCTCCACATCTCTACGCATTTCACCGCTACACGTGGAATTCTACCTTCCTCTACAATACTCTAGTTAACCAGTTTTAAGTGCAATTCCTAGATTGAGCCCAGGGCTTTCACACCTAACTTAATTATCCGCCTACATGCCCTTTACGCCCAGTCATTCCGATTAACGCTCGCACCCTCCGTATTACCGCGGCTGCTGGCACGGAGTT
+
CCCCCGGGGGGGGGGFGGGGGGGGGGGGGGGGGGGGGGGGGGGGGGGGGGGGGGGGGGGGGGGGGGGGGGGGGGGGGGGGGGGGGGGGGGGGGGGGGGGGGGGGGGGGGGGGGGGGGGGGGGGGGGGGGGGGGGGGGGGGGGGGGGGGGGGFGGGGGGGGGGFGGGGGGGGGGGGGFDCDFGFGCFGGGGGGGGGGGGGGFFFFFFFFFFFFFFFFFFFFFEFFFFFFBEFFFF=EDFFFFFFFFF@E@<7CE@0<D@EFFFFFFFFF;BFFF9:??FFFFFFFFB1>:?0:??<?1-4:(
@M04999:289:000000000-L3R54:1:1101:18408:5963 2:N:0:427
TGACTACCCGGGTATCTAATCCTGTTTGCTCCCCACGCTTTCGCATCTCAGCGTCAGTATCTGTCCAGAAGGCCGCCTTCGCCACCGGTATTCCTCCACATCTCTACGCATTTCACCGCTACACGTGGAATTCTACCTTCCTCTACAATACTCCAGATAACCAGTTTTAAGTGCAGTTCCCAGGTTGAGCCCGGGGCTTTCACACCTAACTTAATTATCCGCCTACATGCCCTTTACGCCCAGTCATTCCGATTAACGCTCGCACCCTCCGTATTACCGCGGCTGCTGGCACGGAGTAAGC
+
CCCCCGGGGGGGGGGGGGGGGGGGGFGGGGGGGGGGGGGGGGGGGGGGGGGGGGGGGGGGGGGGGGGFGGGGGGGGGGGGGGGGGGGGGGGGGGGGGGGGGGGGGGGGGGGGGGGGGGGGGGGGGGGGGGGGGGGGGGGGGGGGGGGGGGGGEFGGGGGGGGGGFFGFGFGGGFGGFGFGGGGFFGGGGGGGGGGGGGGCFFFFFFFFEFEFEFFFFFFFFFFFFD@EFFFFFD=>EFFFFFFE=EF?EFEDF034180((7>F>B:0<07?B??AFFF919>628),4??<?209:()..
@M04999:289:000000000-L3R54:1:1101:23880:5966 2:N:0:427
TACTGACTACCGGGGTATCTAATCCTGTTCGCTCCCCACGCTTTCGCTCCTCAGCGTCAGTGACGGCCCAGAGACCTGCCTTCGCCATCGGTGTTCTTCCCGATATCTACACATTCCACCGTTACACCGGGAATTCCAGTCTCCCCTACCGCACTCCAGTCCGCCCGTACCCGGCGCCGATCCACCGTTAAGCGATGGACTTTCACACCAGACGCGACGAACCGCCTACGAGCTCTTTACGCCCAATAAACCCGGATAACGCTTGCACCCTACGTATTACCGCGGCTGCTGGCCGGAAGTT
+
CCCCCGGGGGGGGGGGGGDGGFEFFGGGGGGGDGGGGGGGGGGFGGGGGC@FGGGGGGGGGGGGGCEGGGGGGGGGGGGGGGGGGGGGGGGGGGGGGGGGGGGD@BFFGGGGGGGGGGGGGGGGGGGDFGEGGGGEDD=F83EFG6DGGGGGGGEGGGFGGGGGEDDGGGGGGGGGDGF5)>DGGEEGGGEGGDGGGGGFFFFFF67F?B?:?DFF6551;>2(233<F0(4920A7A>?,496B6<3>9)3,4712:4?691((()4:2(4.(..654:9((4(1336?F04((-(-(..
@M04999:289:000000000-L3R54:1:1101:4261:6004 2:N:0:427
TGAGACTACACGGGTATCTAATCCTGTTTGCTACCCACGCTTTCGAGCATGAACGTCAGTGTTATCCCAGGAGGCTGCCTTCGCCATCGGTATTCCTCCACATCTCTACGCATTTCACTGCTACACGTGGAATTCTACCTCCCTCTGACACACTCTAGTTAGACAGTTTCAAATGCACGTCCCAAGTTGAGCTCGGGGATTTCACATCTGACTTATCTAACCGTCTGCTCCCGCTTTACGCCCAGTCATTCCTATTAACGCTCTCACCCTCCGTATTACCGCGGCTGCTCGCACTTAGTTC
+
C@CCCGGGGGGECG6@FFGFFFFFGGG<FCGGFGFFEEGGGCFFB<ACFGAEFGGGGGGFFFFGCFFCCFG@CFBFFEGCFF=CFEGGGGG<D<FGAGGGGGGFGGE<FG7FE:FF?EFFGGGGGGGGFGEDEGGGFGG?EGGGGGFFGGGGG8EEC;DFFC8DE62EFGFF8@=EFG?=DC8=D?6,@D88@DECD>DGFAFF6??9CA@EEFAFEF>CFF2:99-*:9):(5@=@**0:@96;(/.96<5)6<5.7E;1(6(.))3(/((.34<FB9-,3-(-,(,.)30(-(,))-.)
@M04999:289:000000000-L3R54:1:1101:16113:6005 2:N:0:427
ATCGGGACTACCCGGGTATCTAATCCTGTTTGCTACCCACGCTTTCGAGCATGAACGTCAGTGCTATCCCAGGAGGCTGCCTTCGCCATCGGTATTCCTCCACATCTCTACGCATTTCACTGCTACACGTGGAATTCTACCTCCCTCTGACACACTCTAGTTAGACAGTTTCAAATGCACGTCCCAAGTTGAGCTCGGGGATTTCACATCTGACTTATCTAACCGTCTGCGCTCGCTTTACGCCCAGTAATTCCGATTAACGCTCGCACCCTACGTATTACCGCGGCTGCTGGCACGTAGT
+
CCCCCGGGGGGGGGGGGGGGGGGGGGGGGGGGGGGGGGGGGGGGGGGGGGGGGGGGGGGGGGGGGGGGGGGGGGGGGGGGGGGGGGGGGGGGGFGGGGGGGGGGGGGGGGGGGGGGGGGGGGGGGGGGGGGGGGGGGGGGGGGGGGGGGGGGGGGFFGGGGGGGGGGGFGGGGGGGFGFGGGGGEGGGGG77@FCFGGGGFFFFFFFFFFFF?BFFEFFEFFFFFFFFFFFFFFFFF6DFF<F:BFFFF35<CEFF@;<EFFFFFFFFFFFBBFFFF23<BF:;BF696:DFFF7<11:?1
@M04999:289:000000000-L3R54:1:1101:20928:6013 2:N:0:427
AGACTACCGGGGTATCTAATCCTGTTCGCTCCCCACGCTTTCGTCCATCAGCGTCAATCGGTATTTAGTAACCTGCCTTCGCAATCGGGGTTCTGTGTAATATCTATGCATTTCACCGCTACACTACACATTCCAGCTACTTCAATACTATTCAAGATTAACAGTATCAACGGCAGTTCTACAGTTAAGCTGCAGGTTTTCACCGCTGACTTATCAACCCGCCTACGGACCCTTTAAACCCAATAAATCCGGATAACGCTCGCATCCTCCGTATTACCGCGGCTGCTGGCACGGAGTTAGC
+
CCCCCGGGGGGGGGGGGGGGGGGGGGGGGGGGGGGGGGGGGGGGGGGGGGGGGGGGGGGGGGGGGGGGGGGGGGGGGGGGGGGGGGGGGGGGGGGGGGGGGGGGGGGGGGGGGGGGGGGGGGGGGGGGGGGFGGGGGGGGGFGGGGGGGGGFGGGGGGDGGGGGGGGGGGGGGGGGFGFGGGGGGGGGFFGGGCCC7DGGFFFFFFFAFFFFFFFFFFFFFFFFFFFFD@9DF@EFEFFFFF@FFACEFF@FFFFFFFFFFFFFFB:?AB9B?FFFFBB>>369>FBFFBB<?6(2:?AB6
@M04999:289:000000000-L3R54:1:1101:25437:6080 2:N:0:427
GACTACTCGGGTATCTAATCCTGTTTGCTACCCACGCTTTCGAGCATGAACGTCAGTGTTATCCCAGGAGGCTGCCTTCGCCATCGGTATTCCTCCACATCTCTACGCATTTCACTGCTACACGTGGAATTCTACCTCCCTCTGACACACTCTAGTTAGACAGTTTCAAATGCACGTCCCAAGTTGAGCTCGGGGATTTCACATCTGACTTATCTAACCGTCTGCGCTCGCTTTACGCCCAGTAATTCCGATTAACGCTCGCACCCTACGTATTACCGCGGCTGCTGGCACGTAGTTAGCC
+
CCCCCGGGGGGFGGGGGGGGGGGGGGGGGGG8EFFGGGGGGGCGGEGGGGGGGGGGGGFGGGGGGGGDCGGGGGGGGGFGGGGGGGGGFDGGGGGGGGGFGGGGGGFGFDGGGGGGGGFFGGGGEGGGGGFGGGGG9DGGGGDFGFFGGGGGGGGEGGFGGGGFGFGEFFCGGGDFFFBGGGGGGGGGGFGGGGGGDFGGFFFFAFFCFFFF@>FFFFF>*<=>4AA==BFFBDFF@9:DD;89CEFEEF@;@F?CF(37>F;(4::1?B:?2:9)4:9B(((6<::BFF?:F::B)))44
@M04999:289:000000000-L3R54:1:1101:9868:6082 2:N:0:427
GGAGACTACTCGGGTATCTAATCCTGTTTGCTCCCCACGCTTTCGCATCTCAGCGTCAGTATCTGTCCAGAAGGCCGCCTTCGCCACTGGTGTTCTTCCATATATCTACGCATTCCACCGCTACACATGGAGTTCCACTCTCCTCTTCTGCACTCAAGAAAAACAGTTTCAGCTGCACTTCCCCGGTTAAGCCGAGGGCTTTCACAGCTGACTTGTTCTCCCGCCTGCGTTCGCTTTACGCCCAATAAATCCGGACAACGCTTGCCACCTACGTATTACCGCGGCTGCTGGCACGGAGTT
+
CCCCCGGGGGGGGGGGGGGGGGGGGGFGGGGGGGGGGGGGGGGGGGGGGGGGGGGGGGGGGGGGGGGGGGGGGGGGGGGGGGGGGGGGGGGGGGGGGGGGGGGGGGGGGGGGGGGGGGGGGGGGGGGGGGGGGGGGGGGGGGGGGGGGGGGGGAFGGGGGGGGGGGGGGGGGGFGGFGFGGGGGGGGGGGGGGEEGGGGGFFFFFFFFEF:2AFFF:AFFFF@FFDBFFDD?@FFDFFC)8;BDF1=EEEFFFFFF>?FFFF?FFFFFBB0218>>?FBB6(3(446?7):?:?<((48:
@M04999:289:000000000-L3R54:1:1101:16481:6096 2:N:0:427
CAGACTACCCGGGTATCTAATCCTGTTCGCTCCCCACGCTTTCGTCCATCAGCGTCAATCGGTATTTAGTAACCTGCCTTCGCAATCGGGGTTCTGTGTAATATCTATGCATTTCACCGCTACACTACACATTCCAGCTACTTCAATACTATTCAAGATTAACAGTATCAACGGCAGTTCTACAGTTAAGCTGCAGGTTTTCACCGCTAACTTATCAACCCGCCTACGGACCCTTTAAACCCAATAAATCCGGATAACGCTCGCATCCTCCGTATTACCGCGGCTGCTGGCACGGAGTT
+
CCCCCGGGGGGGGGGGGGGGGGGGGGGGGGGGGGGGGGGGGGGGGGGGGGGGGGGGGGGGGGGGGGGGGGGGGGGGGGGGGGGGGGGGGGGGGGGGGGGGGGGGGFGGGGGGGGGGGGGGGGGGGGGGGGGGGGGGGGGGGGGGGGGGGGGGGGGGGGGGGGGGGGGGGGGGGGGGFGFGGGGGGGGGGGGGGGGGGGGGFFFFFFFFFFFFFFFFFFFFFFFFF@F@=@FFFF@FFECFD?DFFFFFFF@BB??FFE6;BF>FFBFFFF?>:1(59AA?FBB04;0:?F?BFFF0(3<
@M04999:289:000000000-L3R54:1:1101:3795:6116 2:N:0:427
CGACTACTAGGGTATCTAATCCTGTTCGCTACCCATGCTTTCGAACCTCAGCGTCAGTTACAGACCAGAGAGCCGCCTTCGCCACTGGTGTTCTTCCATATATCTACGCATTCCACCGCTACACATGGAGTTCCACTCTCCTCTTCTGCACTCAAGAAAAACAGTTTCAGCTGCACTTCCCCGGTTAAGCCGAGGGCTTTCACAGCTGACTTGTTCTCCCGCCTGCGTTCGCTTTACGCCCAATAAATCCGGACAACGCTTGCCACCTACGTATTACCGCGGCTGCTGGCACGTAGTTAGC
+
CCCCCGGGGGGGGGGGGGGGGGGGGGGGGGGGGGGGFGGGGGGFGGGEGGGGGGGGGGGGGGGGGGGGFEFGGGDGGGGGGGGGGGGGFGGGGGGGGGGGGGGGGGGGGGGGGGGGGGGGEGGGGGGGFFGGGGGGGGGGGFGGGGGFDAFFFEFCFGGGGGCFGGGGGGGFCFFGFGFGGGGGGGGGGGGEEDGGGFGGFFFFFFFFBF=A@FFFFFFFE@BF=BFD?DFFFFFFEFFFFF(:@E;<CE9(-4;?:6>?1,8:42((3334<AF>A<69(4((4::>:?BD((.(-:444
@M04999:289:000000000-L3R54:1:1101:15913:6139 2:N:0:427
TGTGTGACTACCAGGGTATCTAATCCTGTTTGCTCCCCACGCTTTCGCATCTCAGCGTCAGTATCTGTCCAGAAGGCCGCCTTCGCCACCGGTATTCCTCCACATCTCTACGCATTTCACCGCTACACGTGGAATTCTACCTTCCTCTACAATACTCTAGTTAACCAGTTTTAAGTGCAATTCCTAGGTTGAGCCCAGGGCTTTCACACCTAACTTAATTATCCGCCTACATGCCCTTTACGCCCAGTCATTCCGATTAACGCTCGCACCCTCCGGATTACCGCGGCTGCTGGCACGGAAT
+
CCCCCGGGGGGGGGGGGGGGGGGGGGGGGGGGGGGGGGGGGGGGGGGGGGGGGGGGGGGGGGGGGGGGGGGGGGGGGGGGGGGGGGDFGGGGGDGGGGGGGGGG?FGGGGGGGGGGGGGGGGGGGGGGGGGGEGGGGGGGGGFGGGGGGGGCGGGGGGGGGGEFGGGGGGGGGCDGFGFGGGGGGGGGGGGGGGGDFGGGEFFFFFFFFFFFFFFFFAB?FCFFFF9AFDEA5=EDFFFFFFF9@D=(7>E3?EE;?;;3C;;0;9>0:>?B??4((--47<31((4360:?FF086>(((
@M04999:289:000000000-L3R54:1:1101:11438:6149 2:N:0:427
TGTTCGACTACTAGGGTATCTAATCCTGTTTGCTACCCACGCTTTCGAGCATGAACGTCAGTGTTATCCCAGGAGGCTGCCTTCGCCATCGGTCTTCCTCCACATCTCTACGCATTTCACTGCTACACGTGGAATTCTACCTCCCTCTGACACACTCTAGTTAGACAGTTTCAAATGCACGTCCCAAGTTGAGCTCGGGGATTTCACATCTGACTTATCTAACCGTCTGCGCTCGCTTTACGCCCAGTAATTCCGATTAACGCTCGCACCCTACGTATTACCGCGGCTGCTTGCACGTAGT
+
CCCCCGGGGGGGGGGCGGGGGGGGGGGGGGGGGGGGGGGGGGGGGGGGGGGGGDGGGGGGGGGGGGGGGGGGGGGGFGGGGFGGGGGGGGGGG7FGGGFGGGGGGGGGGGGGGGGGGGFGGGGGCGDFEGG7F9FGGGGGGGGGGGGGGFGGGGGGGGGGGGFDFDAFFFFDGDFFFGFFGGGGGGGGGAA=EFFFGGCD55AAFFFFFFCEFFFFFFFFA=9):-<B@EFFBD>@>=BFE(9:@D(/4?3CEFFF?66?E;B<12;>>B?::?:,)::2:4:66(3;>6:),,).3((.-
@M04999:289:000000000-L3R54:1:1101:17288:6151 2:N:0:427
GACTACTGGGGTATCTAATCCTGTTCGCTACCCATGCTTTCGAACCTCAGCGTCAGTTACAGACCAGAGAGCCGCCTTCGCCACTGGTGTTCTTCCATATATCTACGCATTCCACCGCTACACATGGAGTTCCACTCTCCTCTTCTGCACTCAAGAAAAACAGTTTCAGCTGCACTTCCCCGGTTAAGCCGAGGGCTTTCACAGCTGACTTGTTCTCCCGCCTGCGTTCGCTTTACGCCCAATAAATCCGGACAACGCTTGCCACCTACGTATTACCGCGGCTGCTGGCACGTAGTTAGCC
+
CCCCCGGGGGGGGGGGGGGGGGGGGGGGGGGGGGGGGGGGGGGGGGGGGGGGGGGGGGGGGGGGGGGGGGGGGGGGGGGGGGGGGGGGGGGGGGGGGGGGGGGGGGGGGGGGGGGGGGGEGGGGGGGGGGGGGGGGGGGGGGGGGGGGGGGGGFGGGGGGGGGGGGGGGGGGGGGGFGFGGGGGGGGGGGGCEGGGGGGGFFFFFFFFFFFFFAFF?FFFFFFFFFDFFFBDD?EFFFFE<DDFFFFFFF(:BFFFFFFFFFFFFFFFF<F2A?AFAB9;(27BBFF2:2?B::?:99<A3
@M04999:289:000000000-L3R54:1:1101:16007:6153 2:N:0:427
GCTCGACTACCACGGTATCTAATCCTGTTCGCTCCCCACGCTTTCGCTCCTCAGCGTCAGTGACGGCCCAGAGACCTGCCTTCGCCATCGGTGTTCTTCCCGATATCTACACATTCCACCGTTACACCGGGAATTCCAGTCTCCCCTACCGCACTCCAGTCCGCCCGTACCCGGCGCCGATCCACCGTTAAGCGATGGACTTTCACACCAGACGCGACGAACCGCCTACGAGCTCTTTACGCCCAATAAATCCGGATAACGCTTGCACCCTACGTATTACCGCGGCTGCTGGCACGTAGTT
+
CCCCCGGGGGGDGGGGGGGGGGGGGGGGGGGGCGGGGGGGGGGGGGGFGGGGGGGGGGGGGGGGGEGCGGGGGGGGGGGGGGGGGGGGGGGGCFGGFGGGGGGGGFGGGGGGGGGGGGGGGGGGGGGFGGDCGGGGGGGGF9DGGGGGGGGGGGGGGGFGGGGDEGGGGGGGGGGGFGFD?DDFGGGFDG=7EGCFGGGCF=AFAFFFFFBFFFFEFFFF:>FF;>B:B:1:99B>DAFF??F>FF08)6>AFF28:(4<BFF6??B??B<B:4(4:(.:2,47317>??74<8?F::82.
@M04999:289:000000000-L3R54:1:1101:23971:6157 2:N:0:427
TGATGACTACAAGGGTATCTAATCTTGTTCGCTCCCCACGCTTTCGTCCATCAGCGTCAATCGGTATTTAGTAACCTGCCTCCGCAATCGGGGTTCTGTGTAATATCTATGCATTCCACCGCTACACTACACATTCCAGCTACTTCAATACTATTCAAGATTAACAGTATCAACGGCAGATCTACAGTTAAGCTGCAGGTTTTCACCGCTGACTTATCAACCCGCCTACGGACCCTCTACACCCAATAAATCCGTATAACGCTCGCATCCTCCGTATTACCGGGGCTGCTGGCACGGAGTT
+
CC<CC9EFCF@CFE,C6,CC<FFD,CF@C68F@<FGGF77C6B,@:EG7CEFFGCE@F:,;C6FCFGDCF<<CEBEFCDF9,:@@@EEGGC++=+AF9?<5,?9@<A5E@E=FCE<FGGFC8F:CAEFGBCA,,9;EGDF@FG?DEFGFGGGA,=D4,@9,,7,7+66@EA,=86+9=*++=CCFD8@EF79CFGF+77D*B5BA9*0)=)05+;=7F644>DAA2:>D@=(5@(>(,7+163(:@8.=9)949,434))2112((,,43?A(38614<<<1(1(26:<),411)2(431.
@M04999:289:000000000-L3R54:1:1101:15415:6178 2:N:0:427
GACGAGACTACTGGGGTATCTAATCCTGTTCGCTCCCCACGCTTTCGTCCATCAGCGTCAATCGGTATTTAGTAACCTGCCTTCGCAATCGGGGTTCTGTGTAATATCTATGCATTTCACCGCTACACTACACATTCCAGCTACTTCAATACTATTCAAGATTAACAGTATCAACGGCAGTTCTACAGTTAAGCTGCAGGTTTTCACCGCTGACTTATCAACCCGCCTACGGACCCTTTAAACCCAATAAATCCGGATAACGCTCGCATCCCCCGTATTACCGCGGCTGCTGGCACGGAGT
+
CCCCCGGGGGGGGGGGGGGGGGGGGGGGGFGGGGGGGGGGGGGGGGGGDGGGGGGGGGGGGGGGGGGGGGGGGGGGGGFGFGGGGGD+BEFCFFFGGGGGAFGFG9FGGCFGGGGGGGGGGGGGGGGGGGGGGCFGGGGGGGFGGGGGEGGGGGGGGGGGGGFGGGGDFGGGGGGGFGAGGGGFGGGGGGG7BFF7CGF6CFAFFFFFA=A8AFFFCFFFABBFFFFFFF?F?F@DFF)AC33@?;1@E)935@F@FD@@<?F??BF9<F?BB>219<><><BFB;602:>?F(:><9194
@M04999:289:000000000-L3R54:1:1101:25021:6186 2:N:0:427
TAGCGACTACCGGGGTATCTAATCCTGTTCGCTCCCCACGCTTTCGTCCATCAACGTCAATCGGTATTTAGTAACCTGCCTTCGCAATCGGGGTTCTGTGTAATATCTATGCATTTCACCGCTACACTACACATTCCAGCTACTTCAATACTATTCAAGATTAACAGTATCAACGGCAGTTCTACAGTTAAGCTGCAGGTTTTCACCGCTGACTTATCAACCCGCCTACGGACCCTTTAAACCCAATAAATCCGGATAACGCTCGCATCCTCCGTATTACCGCGGCTGCTGGCACGGAGTT
+
CCCCCGGGGGGGGGGGGGGGGGGGGGGGGGGGGGGGGGGGGGGGGGGGGGGGGGGGGGGGGGGGGGGGGGGGGGGGGGGGGGGGGGGGGGGGGGGGGGGGGGGGGGGGGGGGGGGGGGGGGGGGGGGGGGGGGGGGGGGGGGGGGGGFGGGGGGGGGGGGGGGGGGGGGGGGGGGGEGFGGGGGGGGGGGGGGGGGGGGGFFFFFFFFFFF>BFFAEFFFFFFBFFFFFDDFFFFF@F3CC@DDFFFFFEFFF>>:?F9BFFFFFFFFFFF<?>FF:?2>BF>B09>;B?021,4:(4614
@M04999:289:000000000-L3R54:1:1101:26016:6205 2:N:0:427
GGGACTACAAGGGTATCTAATCCTGTTTGCTCCCCACGCTTTCGCATCTCAGCGTCAGTATCTGTCCAGAAGGCCGCCTTCGCCACCGGTATTCCTCCACATCTCTACGCATTTCACCGCTACACGTGGAATTCTACCTTCCTCTACAATACTCCAGATAACCAGTTTTAAGTGCAGTTCCCAGGTTAAGCCCGGGGCTTTCACACCTAACTTAATTATCCGCCTACATGCCCTTACGCCCAGTCATTCCGATTAACGCTCGCACCCTCCGTATTACCGCGGCTGCTGGCACGGAGTTAGC
+
CCCCCGGGGGGGGGGGGGGGGGGGGGGGGGGGGGGGGGGGGGGGGECGGGGGGGGGGGGGGGGGGGGGGGGGGGGGGGGGGGGGGGGGGGDGGGGGGGGGGGGGGGGGGGGGGGGGGGGGGGGGGEGGGGGGGGGGGGGGGGGGGGGFGGGGGGGGGGG9FGGGGDEGGGGGGGGGFGFGGGGGGGGGDGGGGGGGGGGGFFFFFFEFEE=;EFFFEFAEFFFD>DDB45>EFFFFF;@>B0@FFFF<EFFF;DFF<2>FF;BFFFFFFFFF6??DAFF9;BF((-4:?02<(72(-4<A>
@M04999:289:000000000-L3R54:1:1101:6835:6223 2:N:0:427
AAGGGACTACCAGGGTATCTAATTCTGTTTGCTCCCCACGCTTTCGCATCTCAGCGTCAGTATCTGTCCAGAAGGCCGCCTTCGCCACCGGTATTCCTCCACATCTCTACGCATTTCACCGCTACACGTGGACTTCTACCTTCCTCTACAATACTCCAGATAACCAGTTTTAAGTGCAGTTCCCAGGTTGAGCCCGGGTCTTTCACACCTAACTTAATTATCCGCCTACATGCCCTTTACGCCCAGTCATTCCGATTAACGCTCGCACCGTCCGTATTACGGCGGCTGCTGGCACGTAGTT
+
CCC<CGGGGE<EFB@<;<,CCC@C@FEFFGGGFG6DBCF:B@EGEFGE7@<EFFGDCFFFE@EAFCEFF@ECFFGGGD:FC@FFEBE@ECEG7AFGGG9FEGE<=?FGGGF@:4??AAF9CE:FFGDG8E=C,>EGF=DGCGGFFGFFD==BEGFFGGG9D@FD8?,7EAFEFD@FBCFC=EGF=DDFGFCFF8E69D*<AFFAAFF5=44.<>AA=F+/=A6===D@F=?CE)8735*=5;(68;=@E56.<@;00;3)/68;9B((4(.4903((4<<((49>;>9?3?204<F(42,-
@M04999:289:000000000-L3R54:1:1101:10901:6227 2:N:0:427
CGACTACTAGGGTATCTAATCCTGTTTGCTCCCCACGCTTTCGCATCTCAGCGTCAGTATCTGTCCAGAAGGCCGCCTTCGCCACCGGTATTCCTCCACATCTCTACGCATTTCACCGCTACACGTGGAATTCTACCTTCCTCTACAATACTCTAGTTAACCAGTTTTAAGTGCAATTCCTAGGTTGAGCCCAGGGCTTTCACACCTAACTTAATTATCCGCCTACATGCCCTTTACGCCCAGTCATTCCGATTAACGCTCGCACCCTCCGTATTACCGCGGCTGCTGGCACGGAGTTAGC
+
CCCCCGGGGGFGGGGGGGGGGGGGGGGGGGGGGGGGGGGGGGGGGGGGGGFGGGGGGGGGGGGGGGGFFGGCGGGGGGGGGGCFGGGGGGGGGGGGGGGGGGGGGGGGGGGGGGGGGGGGGGGGGGCEGGGGGGGGGGGGGGGGGGGGGGGGGGGGFGGGGGGFFGGGFDFFFGGGFGFGGGGGGGGCFGGFGCFDGGGGFFFFFFFFFFFCEFFFFFFE>BDDFFEEEEEFFF94E=>EFDFFEBC?5?@?;7;CE1;@F0>BFF@FFFFF6?0<AB69232;9??B>F?F:0096746)
@M04999:289:000000000-L3R54:1:1101:6350:6290 2:N:0:427
GACGTGACTACACGGGTATCTAATCCTGTTCGCTCCCCACGCTTTCGTCCATCAGCGTCAATCGGTATTTAGTAACCTGCCTTCGCAATCGGGGTTCTGTGTAATATCTATGCATTTCACCGCTACACTACACATTCCAGCTACTTCAATACTATTCAAGATTAACAGTATCAACGGCAGTTCTACAGTTAAGCTGCAGGTTTTCACCGCTGACTTATCAACCCGCCTACGGACCCTTTAAACCCAATAAATCCGGATAACGCTCGCATCCTCCGTATTACCGCGGCTGCTGGCACGGAGT
+
C@CCCGGGGGGGGGGDFCFGGGFFFFGFGGGGGGGGGGGGGGGGGGGGGGGGGGGGGGGGGGGGGGGGGGFGGGGGGGGGGGGGGGEFGGGGGGGGGGGGGGGFFGGGGGGGGGGGGGGGGGGGGGCFFGGGFGGGGFGGGCDGGGGGGDGGGGGGGGGGGFGGGFFAEDFGGGGGFGFGDFFFGC;CEF:EGFGGGGCFFFFFFFF>A>BBBFABEFFFFDBDFFBF?@=?@99@FFFFF3=@;?;@@F3C3;;071;<3<0281;>FB?)-:141:?<DBFFFF9B61>?(4:7?022-
@M04999:289:000000000-L3R54:1:1101:19990:6316 2:N:0:427
GACTACTCGGGTATCTAATCCTGTTTGCTCCCCACGCTTTCGCATCTCAGCGTCAGTATCTGTCCAGAAGGCCGCCTTCGCCACCGGTATTCCTCCACATCTCTACGCATTTCACCGCTACACGCAGAATTCTACCTTCCTCTACAATACTCCAGATAACCAGTTTTAAGTGCAGTTCCCAGGTTGAGCCCGGGGCTTTCACACCTAACTTAATTATCCGCCTACATGCCCTTTACGCCCAGTCATTCCGATTAACGCTCGCACCCTCCGTATTACCGCGGCTGCTGGCACGGAGTTAGCC
+
CCCCCGGGGGGGGGGGGGGGGGGGGGGGGGGGGGGGGGGGGGGGGGGGGGGGGGGGGGGGGGGGGGGGGGGGGGGGGGGGGGGGGGGGGGGGGGGGGGGGGGGGGGGGGGGGGGGGGGGGGGGGGGGGGGGGGFGGGGGGGGGGGGGGGGGGGGGGGGGGGGGGGGGGGGGGGGGGFGFGGGCGGGFGGGGGGGGGGGGGFFCFFFFFFFFFFFFFFFF9FDFFFFFFFFFFFFFFFFFEF?EFEFECE;;?DFFF?FFF6>17;?BB?01(4:ADA<;093>2???F:1?<F((-1)653
@M04999:289:000000000-L3R54:1:1101:19641:6343 2:N:0:427
GACTACCCGGGTATCTAATCCTGTTCGCTACCCATGCTTTCGAACCTCAGCGTCAGTTACAGACCAGAGAGCCGCCTTCGCCACTGGTGTTCTTCCATATATCTACGCATTCCACCGCTACACATGGAGTTCCACTCTCCTCTTCTGCACTCAAGAAAAACAGTTTCAGCTGCACTTCCCCGGTTAAGCCGAGGGCTTTCACAGCTGACTTGTTCTCCCGCCTGCGTTCGCTTTACGCCCAATAAATCCGGACAACGCTTGCCACCTACGTATTACCGCGGCTGCTGGCACATAGTTAGCC
+
CCCCCGGGGGGGGGGGGGGGGGGGGGGGGGGGGGGGGGGGGCDGGGGGGGGGGGGGGGGGGGGGGGGGGGGGGGGGGGGGGDGGGGGFGGGGGGGGGGFGGGGGGGGGGGGGGGGGGGGGGGGGGFGFGGGGGGGGGGGGGGGGGGGGGGGGGGGFGGG8EGGGGGGGGDGGGGGGFGFCFGGEGGGGGGGGGGGGGGGGC698AAAFDFFFFFFFFFF@FFFBB>DDFFF@@DEFD69>D68;3CCFFF9BFFFF>FFFFB2A??B7B022>?DFF6>027B9?:?BF0).-4)5))6<:
@M04999:289:000000000-L3R54:1:1101:16833:6349 2:N:0:427
GACTACACGGGTATCTAATCCTGTTCGCTCCCCACGCTTTCGTCCATCAGCGTCAATCGGTATTTAGTAACCTGCCTTCGCAATCGGGGTTCTGTGTAATATCTATGCATTTCACCGCTACACTACACATTCCAGCTACTTCAATACTATTCAAGATTAACAGTATCAACGGCAGTTCTACAGTTAAGCTGCAGGTTTTCACCGCTGACTTATCAACCCGCCTACGGACCCTTTAAACCCAATAAATCCGGATAACGCTCGCATCCTCCGTATTACCGCGGCTGCTGGCACGGAGTTAGCC
+
CCCCCGGGGGGGGGGGGGGFGGGGGGGGGGGGGGGGGGGGGGGGGGGGGGGGGGGGGGGGGGGGGGFFGGGGGGGGGGGGDGFGGGGGGGGGGGGGGFFGCFGFGGGCGGGGGGGFGGGGGGGGGGGGGGGGGG;DGGGGGGGGGGGGGGGGGGC8EFFGGGFGFGGGGGEEGGDGFCFGGGGGGEF7FGCFCFGGGGGGFF5AEEF>DFFEFFFF=ABAB2=@FF2>BFFFBEEFCE@BD?;34;EF;690?DEE(628>>B?>77AF(427>996:21(7>FB7?(2:78;(4814:>2
@M04999:289:000000000-L3R54:1:1101:9774:6402 2:N:0:427
GAGGGACTACTCGGGTATCTAATCCTGTTCGCTCCCCACGCTTTCGTCCATCAGCGTCAATCGGTATTTAGTAACCTGCCTTCGCAATCGGGGTTCTGTGTAATATCTATGCATTTCACCGCTACACTACACATTCCAGCTACTTCAATACTATTCAAGATTAACAGTATCAACGGCAGTTCTACAGCTAAGCTGCAGGTTTTCACCGCTGACTTATCAACCCGCCTACGGACCCTTTAAACCCAATAAATCCGGATAACGCTCGCATCCTCCGTATTACCGCGGCTGCTGGCACGGAGTT
+
CCCCCGGGGGGGGGGGGGFGGGGGGGGGGGEDGGGGGFGGGGGFGGGGGGGGGGGDFGGGGGGEF@CFGFFFFGGGGGFFGGGGDG:FGG6@CFGGGGFGGGGGGGGGGGFF?FGGGFGGGEGDGGEGGGGGGGGGGDAGGCGGGGGGGFGGAFDFGGD8FFGDCFEFGGGGGGDEED58=DGGGGCFGGD7EGGGGGGGFFFFFFF>>BF4>F>8<A>AFD=AB(:9@9((6@@DF;3AC@@;DDDE<CCFE6917;9=66<F9B9<;05<:B<0::-643BF049912).0(5(61684
@M04999:289:000000000-L3R54:1:1101:9288:6447 2:N:0:427
TGACTACTGGGGTATCTAATCCTGTTCGCTACCCATGCTTTCGAACCTCAGCGTCAGTTACAGACCAGAGAGCCGCCTTCGCCACTGGTGTTCTTCCATATATCTACGCATTCCACCGCTACACATGGAGTTCCACTCTCCTCTTCTGCACTCAAGAAACATAGTTTCAGCTGCAGTTCCCCAGTTAAGCTGGGGGCTTTCACAGCTGACTTATCTTCCCGCCTGCGTTCGCTTTACGCCCAATAAATCCGGACAACGCTTGCCACCTACGTATTACCGCGGCTGCTGGCACGTAGTTAGC
+
CCCCCGGGGGGGGGGGGGGGGGGGGGGGGGGGGGGGGGGGGGGGGGGGGGGGGGGGGGGGGGGGGGGGFGGGGGGGGGGGGGGGGGGFFFGGGGGGGGGGGGGGGGGGGGGGGGGGGGGGGGGGGGFGGGGGGGGGGFC8FGGGGGGGGGGGGGGGGGGGGGCDFFFGGGFGCGGGFGFGGGGGFGFFFGGGF6CGGGGGFFFF>CFF@DEECFFFFF>B?>BF2BBFDFFFFFFEC;DFF673;8;CEFF;?BF?69>FF::BAFB?:?1:2<>AFB?>>;6206:??:142:141<AFA
@M04999:289:000000000-L3R54:1:1101:11367:6449 2:N:0:427
TATCTAATCCTGTTCGCTCCCCACGCTTTCGTCCATCAGCGTCAATCGGTATTTAGTAACCTGCCTTCGCAATCGGGGTTCTGTGTAATATCTCTGCATTTCACCGCTACACTACACATTCCAGCTACTTCAATACTATTCAAGATTAACAGTATCAACGGCAGTTCTACAGTTAAGCTGCAGGTTTTCACCGCTGACTTATCAACCCGCCTACGGACCCTTTAAACCCAATAAATCCGGATAACGCTCGCATCCTCCGTATTACCGCGGCTGCTGGCACGGAGTTAGCCGATGCTTATTT
+
CCCCCGGGGGGGGGGGGGGGGGGGGGGGGGGGGGGGGGGGGGGGGGGGGGDGGGGFFCGGGGGGGGGGFGGGGGGGGGGGGGGGGGGFGFGGG<FFGGGGGGGGGGGGGGGGGGGGGGGGGGGGGGCGGGGGGGGGGFGGGGGGFGGGGGGFGGGGFGG6CEGGGGGGGGGGFGGGFGFDFGGFGGGGGGGGGGGDDGGGFFFFFFFFAAFFFFB>>EFFFFFFFFFFFF=@3;CCEFB>DFFFF<F@FBFFFFFFFF9<?:>AAA:;969>;FFBBF<F:B0>FFFFFF;;>:<F:<<A)
@M04999:289:000000000-L3R54:1:1101:23798:6501 2:N:0:427
TCGGACTACCCGGGTATCTAATCCTGTTCGCTACCCATGCTTTCGAGCCTCAGCGTCAGTAACAGACCAGAGAGCCGCCTTCGCCACTGGTGTTCTTCCATATATCTACGCATTTCACCGCTACACATGGAGTTCCACTCTCCTCTTCTGCACTCAAGTCTCTCAGTTTCCGATGCTCTTCCTCAGTTAAGCTGAGGGCTTTCACATTCAGACTTAAAAGACCGCCTGCGCTCCCTTTACGCCCAATAAATCCGGACAACGCTTGCCACCTACGTATTACCGCGGCTGCTGGCACGTAGTT
+
CCCCCGGGGGGGGGGGGGGGGGGGGGGFGGGGGGCGGGGGGDFGGFFDFFGGGGGGGGGGGGGGGGGGGGGGGGGGEGFGGGGGGGFFGGGGGGGGGGGGGGGGGFEFGGGGGEGGGGFGGGGGDGGGGGGGGFCEFGDGFFGGGGGGGGFGFAFFFFDEGG:FGFDGGGGGDGGGBDFGGGCAFGGGGG7CGGGGFDGGFFFFFFFFEFEFEFFAEAFEF>DA>@@BBBF@FF<D34CFFF9@@6@FF<CC8B0;@>:?>6<?BB:A,87>FB0343A<AB;(3249:24:?8?B1:18)
@M04999:289:000000000-L3R54:1:1101:4052:6577 2:N:0:427
TTCGACTACACGGGTATCTAATCCTGTTTGCTCCCCACGCTTTCGCATCTCAGCGTCAGTATCTGTCCAGAAGGCCGCCTTCGCCACCGGTATTCCTCCACATCTCTACGCATTTCACCGCTACACGTGGAATTCTACCTTCCTCTACAATACTCCAGATAACCAGTTTTAAGTGCAATTCCCAGGTTGAGCCCGGGGCTTTCACACCTAACTTAATTATCCGCCTACATGCCCTTTACGCCCAGTCATTCCGATTAACGCTCGCACCCTCCGTATTACCGCGGCTGCTGGCACGGAGTT
+
CCCCCGGGGGGGGGGGGGGGGGGGGGGGGGGGGGGGGGGGGGGGGGGGGGGGGGGGGGGGGGGGGGGGGGGGGGGGGGGGGGGGGGGGGGG7FGGGGGGGGGGGGGGGGGGGGGGGGGGGGGGGGGGGGGGGGGGGGGGGGGGGGGGGGGGGGGGGGGGGGGGGGGGGGGGGGGFGFGFGGGGGGGGGGGGGGGGGGDGGFFFFFFFFFFFFFFFAEFFEFFFFDFDDFCCEFFFFFFFFFFBFDEFFFF?EFFFFFFB6214>9;B9BFFFFFFFF>FFBFFF>;>FFDFF:311(4?:
@M04999:289:000000000-L3R54:1:1101:8758:6591 2:N:0:427
GGCCGGACTACTAGGGTATCTAATCCTGTTTGCTACCCATGCTTTCGAGCCTCAGCGTCAGTGACAGACCAGAGAGCCGCCTTCGCCACTGGTGTTCTTCCATATATCTACGCATTTCACCGCTACACATGGAGTTCCACTCTCCTCTTCTGCACTCAAGTCTCTCAGTTTCCGATGCTCTTCCTCAGTTAAGCTGAGGGCTTTCACATTCAGACTTAAAAGACCGCCTGCGCTCCCTTTACGCCCAATAAATCCGGACAACGCTTGCCACCTACGTATTACCGCGGCTGCTGGCACGT
+
CCCCCGGGGGGGGGGGGGGGGGGGGGGGGGGGGGGGGGGGGGGGGGGGGGGGGGGGGGGGGGGGGGGGGGGGGGGGGGGGGGGGDGGGGGGGGGGGGGGGGGGGGGGGGGGGGGGGGGGGFGGGGGGGGGGFGGGGGGGGGGGGGGGGGGGGGGGGGFGGGGGGGGGGGGGGGGGGFGFGGGGGGGGGGGGGC;FGGGGGFFFFFFFFFFFFFFFFFFFFF;BFDFFFFDF>BFFFFFFFFF?DFFF;D;EFFFFB@<BB67>BFFB?04?61?F<:<<7<FA:9>6>B;FB:7:(303
@M04999:289:000000000-L3R54:1:1101:20314:6616 2:N:0:427
AGTCCGACTACCCGGGTATCTAATCCTGTTTGCTACCCATGCTTTCGAGCCTCACCGTCAGTGACAGACCAGAGAGCCGCCTTCGCCACTGGTGTTCTTCCATATATCTACGCATTTCACCGCTACACATGGAGTTCCACTCTCCTCTTCTGCACTCAAGTTAAACAGTTTCCGTTGCAATTCCTCAGTTGAGCTGATGGCTTTCACATCCCAGACTTATTTAACCGCCTGCGCTCCCTCTTCGCCCAATAAATCCGGACACCGCTTGCCACCTACGTATTACCGCGGCTGCTGGCCCGTC
+
-AC,AF:@C6F@C+:FGGGGGFEGFGGGFGFFFFEGGG9,BFCFGD7CEGGGG8,CB;C,6FCDFA<<<CC<,<,,A9@>F:FGDE,FBFEAF,A??D9FED?F4<,CEE,FG+@7FFGCBBFGEDFFCB<:,,6>EG8EEGF8DD8@AFG,E8EDGG833@,@>FFF=FF8C86@*=+26A=,63@@FG,,@:FFC+5=*;@CFFAFFE55>**989=AFEACE=>=)5(-65(>58>;>*)(,2<(/3/.;)91((/(6(/3>B(,126)310:63?4(-641121(-(,3,((.-2,(
@M04999:289:000000000-L3R54:1:1101:5863:6623 2:N:0:427
TCGGACTACACGGGTATCTAATCCTGTTTGCTCCCCACGCTTTCGCATCTCAGCGTCAGTATCTGTCCAGAAGGCCGCCTTCGCCACCGGTATTCCTCCACATCTCTACGCATTTCACCGCTACACGTGGAATTCTACCTTCCTCTACAATACTCTAGTTAACCAGTTTTAAGTGCAATTCCTAGGTTGAGCCCAGGGCTTTCACACCTAACTTAATTATCCGCCTACATGCCCTTTACGCCCAGTCATTCCGATTAACGCTCTCACCCTCCGTATTACCGCGGCTGCTGGCACGGAGTTT
+
CCCCCGGGGGGGGGGGGGGGGGGGFGGGGGGGGGGGGGGGGGGGGGGGGGGGGGGGGGGGGGGGGGGGGGGGGGGGGGGGGGGGGGGFGGGDGGGGGGGGGGGGGGGGGGGGGGGGGGGGGGGGGGGGGGCGGGGGGGGGGGGGGGFGG?E3AFGGFGFGCFFDFGG@FGGFFCFFFDF?DFGGGCAFDGGGGGGG>DGGFFFFFCF>CB4=EFFFECFFF?79@>5@@CCBFDBDE*8?@FFF0;<>EF?E@;0;;EF@FFF(7<E6BBFF>:(3:2<<10(2029FFF>?<76>99BF)
@M04999:289:000000000-L3R54:1:1101:20272:6633 2:N:0:427
TGATGACTACTCGGGTATCTAATCCTGTTCGCTACCCATGCTTTCGAACCTCAGCGTCAGTTACAGACCAGAGAGCCGCCTTCGCCACTGGTGTTCTTCCATATATCTACGCATTCCACCGCTACACATGGAGTTCCACTCTCCTCTTCTGCACTCAAGAAAAACAGTTTCAGCTCCACTTCCCCGGTTAAGCCGAGGGCTTTCACAGCTGACTTGTTCTCCCGCCTGCGTTCGCTTTACGCCCAATAATTCCGGACAAGGCTTGCCACCTCCGTATTACCGCGGCTGCTGGCACGTATTT
+
<C@CCEGGGGF<7@FFCFGGAEGCGFEGG,B@,BFEFECECFGGFEEFF@EFCCEEGGDCDFDFFC<FEDC<E<@DFGDGGGE<BF7BFFB?A<FC,AAEFAEFFFGC@FFCFEC<D94EFE7CCCDDG9,A=44@EEF;@EFGGFGGGGAA=DGGDFCDF8?FCF8DEF8AFAD,06026=?DD>6@:7<<CDE79***;>>AF9B><7)6:8BFFFFEF4BB92>=2267<?;??0)+,614;@=5@)766;6(4((.((.,(4:BD1(((,((.,5A<<10,3(4,24,,4,24(),.
@M04999:289:000000000-L3R54:1:1101:27062:6654 2:N:0:427
GTGACTACCGGGGTATCTAATCCTGTTTGCTCCCCACGCTTTCGCATCTCAGCGTCAGTATCTGTCCAGAAGGCCGCCTTCGCCACCGGTATTCCTCCACATCTCTACGCATTTCACCGCTACACGTGGAATTCTACCTTCCTCTACAATACTCTAGTTAACCAGTTTTAAGTGCAATTCCTAGGTTGAGCCCAGGGCTTTCACACCTAACTTAATTATCCGCCTACATGCCCTTTACGCCCAGTCATTCCGATTAACGCTCGCACCCTCCGTATTACCGCGGCTGCTGGTACGGAGTT
+
CCCCCGGGGGGGGGGGGGGGGGGGGGGGGGGGGGGGGGGGGGGGGGGGGGGGGGGGGGGFDGGGGGGGGGGGGGGGGGGGGFGGGGGGGGGGGGGGGGGGGGGGGGGGGGGGGGGGGGGGGGGGGGGGEGGGGGGGGGGGGGGGGEGCGGGGGGGGGGGGGGGGGFGGGGGGGGGGFGFGGGGGGFGGGFGGGGGGGGGGFFFFFFFFFFFFFFFFEFFFFFFFFFFFFEF>BEFFFFDF@FFFFFFEFFE@6;DFFEFFFFF90;60:??>??3?FFA69(4966?FF?(--,48(-1
@M04999:289:000000000-L3R54:1:1101:22493:6663 2:N:0:427
TACAGACTACAAGGGTATCTAATCCTGTTTGCTCCCCACGCTTTCGCATCTCAGCGTCAGTATCTGTCCAGAAGGCCGCCTTCGCCACCGGTATTCCTCCACATCTCTACGCATTTCACCGCTACACGTGGAATTCTACCTCCCTCTACAGTACTCCAGACGACCAGTTTTAAATGCTATTCCCAGGTTGAGCCCGGGGCTTTCACACCTAACTTAATCATCCGCCTACATGCCCTTTACGCCCAGTCATTCCGATTAACGCTCGCACCCTCCGTATTACCGCGGCTGCTGGCACGGGGTT
+
CCCCCGGGGGGGGGGGGGGGGGGGGGGGGGGGGGGGGGGGGGGGGGGGGGGGGGGGGGGGGFGGGDGGGGGGGGGGGGGGGGGGGGDGGGGGEGGGGGGGGGGGGGGGGGGGGGDGGGGGGGGGGGGGGGGDFBFGGGGGGGGGGGGGGGGGDGGGGGFCEEEGGGGGGGGGGGGGFGFGGGGGGGGFGFGGGGGGGD4DAFFFFFFFFFFEDF>FFFFFFFF@FFFFF@?EEFFFFF<@@D9@?(;E<CEFFFFFFFBA:920(9>>>FFFF;(8?:2>A?F>>;19:>??FB744((,-
@M04999:289:000000000-L3R54:1:1101:26241:6685 2:N:0:427
TTTGACTACACGGGTATCTAATCCTGTTCGCTACCCATGCTTTCGAACCTCAGCGTCAGTTACAGACCAGAGAGCCGCCTTCGCCACTGGTGTTCTTCCATATATCTACGCATTCCACCGCTACACATGGAGTTCCACTCTCCTCTTCTGCACTCAAGAAAAACAGTTTCAGCTGCACTTCCCCGGTTAAGCCGAGGGCTTTCACAGCTGACTTGTTCTCCCGCCTGCGTTCGCTTTACGCCCAATAAATCCGGACAACGCTCGCACCCTACGTATTACCGCGTCTGCTGGCACGTAGTT
+
CCCCCGGGGFGEGGF@FGGFGGFFGGGGDFGG@FGGGGFFFGGF:DFGGGGFFGGGGGGGGGGCFGGGGGGFFGGGGDGGGGGGGGGGGGGGEGGGGFGF,CA<DGGGGFDEGGGGGG8BGEBFGGGGGGCAFFGGGBFFFGEGGGGGGGAFDDDEGGFF@EFEFGEF@F:DGFGFFGFGGGDEEGGGDFFDEEE>759CAFFFFFAFBE3>AFFFFFFFFF>>FDFFF3;FF6@(3CCD;BBFDF)7C?E:1-4;BB?F60:>BFB>FFBF0?<)3<B4?6>(4(2<<02(..48:182
@M04999:289:000000000-L3R54:1:1101:25873:6699 2:N:0:427
GCGACTACTAGGGTATCTAATCCTGTTTGCTCCCCACGCTTTCGCATCCCAGCGTCAGTATCTGTCCAGAAGGCCGCCTTCGCCACCGGTATTCCTCCACATCTCTACGCATTTCACCGCTACACGTGGAATTCTACCTCCCTCTACAGTACTCCAGACGACCAGTTTTAAATGCTATTCCCAGGTTGAGCCCGGGGCTTTCACACCTAACTTAATTATCCGCCTACATGCCCTTTACGCCCAGTCATTCCGATTAACGCTCGCACCCTCCGTATTACCGCGGCTGCTGGCACGGAGTT
+
CCCCCEFGGGGGGGCECEGC<FGGFFAG?DEFFGEGGEGGGGFEGGCF,BECGGCEGCFGAEFGCFGGGGGEDEGEG=F7E@F=FEGGC:=F9F<,CFGG<?F,?CEFDDGGG<FFFGGCF8FEFC:FFG<F8FGGB,=>DGCD@=F=,@====DGG8=@3@6@FD9@FFG,@CCC?@+CE6?EC@DCDC?CFGGD*9CF>++BAFEFFF:4*88B88B5B>2;@DFEEC@E;FF@<9(>6>D04<EC/57400,8<426219039>:311(,(.,)6<<919>FF?D?08(5:(42((
@M04999:289:000000000-L3R54:1:1101:14462:6706 2:N:0:427
TGGACTACACGGGTATCTAATCCTGTTTGCTCCCCACGCTTTCGCATCTCAGCGTCAGTATCTGTCCAGAAGGCCGCCTTCGCCACCGGTATTCCTCCACATCTCTACGCATTTCACCGCTACACGTGGAATTCTACCTTCCTCTACAATACTCCAGATAACCAGTTTTAAGTGCAGTTCCCAGGTTGAGCCCGGGGCTTTCACACCTAACTTAATTATCCGCCTACATGCCCTTTACGCCCAGTCATTCCGATTAACGCTCGCACCCTCCGTATTACCGCGGCTGCTGGCACGGAGTT
+
CCCCCGEGGGGGGGGGFFFGGGGCAEFGFGGAFGGGGGGCFGEFG7FFGFFFGGGGDGGDGGGGGGGGGGCECFGEGGGGGGGGGGECFGGGGGGGFGEEFGEFFFFGEGGGGGFFGGGGEEGFGDFF7C?FGGGGGGGGGGGGFFFE9FGGGFGGGCF9FGGFGGGGGGGGFGGDFGFGGFGFFGGGGGGGGGDGGDGGFFFFFFFFEEFFFFCFCFAEF2BFFDF>E8;EFFFF<>?EF@FDEFFFFFFF;<@?ECBF??BBB>36?FB>?BF:BFFBF(4;BFFF??61?F6>6::
@M04999:289:000000000-L3R54:1:1101:15611:6745 2:N:0:427
CGACTACCGGGGTATCTAATCCTGTTTGCTCCCCACGCTTTCGCATCTCAGCGTCAGTATCTGTCCAGAAGGCCGCCTTCGCCACCGGTATTCCTCCACGTCTCTACGCATTTCACCGCTACACGTGGAATTCTACCTTCCTCTACAATACTCTAGTTAACCAGTTTTAAGTGCAATTCCTAGGTTGAGCCCAGGGCTTTCACACCTAACTTAATTATCCGCCTACATGCCCTTTACGCCCAGTCATTCCGATTAACGCTCGCACCCTCCGTATTACCGCGGCTGCTGGCACGGAGTTAGC
+
CCCCCGGGGGGGGGGGGGGGGGGGGGGGGGGGGGGGEGGGGGGGGGGGGGGGGGGGGGGGGGGGGGGGGGGGGGGGGGGGGGGGGGGGGGGGGGGGGGGGGGGGGGGGGGGGGGGGGGGGGGGGGGGGGGGGGGAFGGGGGGGGGGGGGGGGGGGGGGGGGGGGGGGGFGGGFGGGFGFGG?@FGGFGGFEFF>CGGGGGFFFFFFFFFFFFFFFFFFFEBD?F@F3@EFFFFFEFFFFE@60=@ECEFFEDFFFFF09<DFFFFFF<FFFBFFF<ADF999>96<3:F:2<:99>:0).-
@M04999:289:000000000-L3R54:1:1101:13870:6838 2:N:0:427
GTGACTACTGGGGTATCTAATCCTGTTTGCTCCCCACGCTTTCGCATCTCAGCGTCAGTATCTGTCCAGAAGGCCGCCTTCGCCACCGGTATTCCTCCACATCTCTACGCATTTCACCGCTACACGTGGAATTCTACCTTCCTCTACAATACTCTAGTTAACCAGTTTTAAGTGCAATTCCTAGGTTGAGCCCAGGGCTTTCACACCTAACTTAATTATCCGCCTACATGCCCTTTACGCCCAGTCATTCCGATTAACGCTCGCACCCTCCGTATTACCGCGGCTGCTGGCACGGAGTT
+
CCCCCGGGGGGGGGGGGGGGGGGGGGGGGGGGGGGGGGGGGGGGGCGGGGGGGGGGGGGGGGGGGGGGGGGGGGGGGGGGGGGGGGGGGGGGGGGGGGGGGGGGGGGGGGGGGGGGGGGGGGGGGGGGFGGGGGGGGGGGGGGGGGGGGGGGGGGGGGGGGGGGGGGGGGGGGGGGFGFGGGFFFFGGGGGGGGCGDGGGFFFFFFFFFFFFFFFFFFFFF>FDDFFFE6@EDFFEEE=EFFF(;@AFFFFEFFFFFE;BF?FFBF;?FFFFB<?FBB<16907>>0:?::03:04(-8
@M04999:289:000000000-L3R54:1:1101:18331:6841 2:N:0:427
GGACTACTCGGGTATCTAATCCTGTTCGCTCCCCACGCTTTCGTCCATCAGCGTCAATCGGTATTTAGTAACCTGCCTTCGCAATCGGGGTTCTGTGTAATATCTATGCATTTCACCGCTACACTACACATTCCAGCTACTTCAATACTATTCAAGATTAACAGTATCAACGGCAGTTCTACAGTTAAGCTGCAGGTTTTCACCGCTGACTTATCAACCCGCCTACGGACCCTTTAAACCCAATAAATCCGGATAACGCTCGCATCCTCCGTATTACCGCGGCTGCTGGCACGGAGTTAGC
+
CCCCCGGFGEGGGGGGGGGGGGGGGGGGGGGGGGFGGGGGGGGGFGGGFGGGGGGGGGGGGGGGGGGGGGGGGGGGGGGGGGEFFGGCGEFFGFGGFGGGGGGGGGGGGGGGFGGEGGGGGGGGGGGGGGGGGGDGGGGGGGGG;FFGEGGGGGGF9FGDFGGGGGGGGGGGGDGE;FFGGGGGFGGCFGG6CFFGFGGGFFFFFFEEA@AAEFFFFAA49AFFFF9>26258>3:?C857@DFFEFC)=3>;;;9)062?>F>?>FF<:96:?:))6:949>09?0)51()4((,47>A9
@M04999:289:000000000-L3R54:1:1101:27519:6851 2:N:0:427
AGAGACTACTGGGGTATCTAATCCTGTTCGCTACCCATGCTTTCGAACCTCAGCGTCAGTTACAGACCAGAGAGCCGCCTTCGCCACTGGTGTTCTTCCATATATCTACGCATTCCACCGCTACACATGGAGTTCCACTCTCCTCTTCTGCACTCAAGAAAAACAGTTTCAGCTGCACTTCCCCGGTTAAGCCGAGGGCTTTCACAGCTGACTTGTTCTCCCGCCTGCGTTCGCTTTACGCCCAATAAATCCGGACAACGCTTGCCACCTACGTATTACCGCGGCTGCTGGCACGTAGTT
+
CCCCCGGGGGGGGGGGGGGGGGGGGGGGGGGGGGGGGGGGGGGGGGGGGGGGGGGGGGGGGGGGGGGGGGGGGGGGGGGGGGGGGGGGGGGGGGGGGGGGGGGGGGGGGGGGGGGGGGGGGGGGGGGGFFGGGGGGGGGGGGGGGGGGGGGGGFGGGGGGGGGGGGGGGGGGGGGGFGFGGGGGGDGGCFGGGGGGGGGGFFFCFFFFFFBFFF4BAFFFFD>BFFFFFFFFFFFFFFFDF@FFD1EEEFFFF>6B>?FFFFFFFFBB:?F???FABFF)49>09>>FFFBF?<B?:?:9
@M04999:289:000000000-L3R54:1:1101:13347:6889 2:N:0:427
GCGGACTACTGGGGTATCTAATCCTGTTCGCTCCCCACGCTTTCGTCCATCAGCGTCAATCGGTATTTAGTAACCTGCCTTCGCAATCGGGGTTCTGTGTAATATCTATGCATTTCACCGCTACACTACACATTCCAGCTACTTCAATACTATTCAAGATTAACAGTATCAACGGCAGTTCTACAGTTAAGCTGCAGGTTTTCACCGCTGACTTATCAACCCGCCTACGGACCCTTTAAACCCAGTAAATCCGGATAACGCTCGCATCCTCCGTATTACCGCGGCTGCTGGCACGGAGTTT
+
CCCCCGGGGGGGGGGGGGGGGGGGGGGGGGGGGGGGGGGGGGGGGGGGGGGGGGGGGGGGGGGGGGGGGGGGGGGGGGGGGGGGGGGGGDGGGGGGGGGGFGGGGGGGGGGGGGGGGGGGGGGGGGGGGGGGGGGGGFGGAFGGGGFGFGGGGGGGGGFGGGGGGFGGGGGGGG>EFGFGGGGGFFGGGGDGGGFGGCGGFFFFFFEFFFFFFFAFFFFBFFFBFF?D2:>9=DFFFF?8<D?@;@E37?EFF0<@63@;9?F0>>?>B?FBF46<?2>A?>B;>>F::4311?1(-(4()
@M04999:289:000000000-L3R54:1:1101:28137:6905 2:N:0:427
TTGGACTACTCGGGTATCTAATCCTGTTCGCTCCCCACGCTTTCGCTCCTCAGCGTCAGTGACGGCCCAGAGACCTGCCTTCGCCATCGGTGTTCTTCCCGATATCTACACATTCCACCGTTACACCGGGAATTCCAGTCTCCCCTACCGCACTCCAGTCCGCCCGTACCCGGCGCCGATCCACCGTTAAGCGATGGACTTTCACACCAGACGCGACGAACCGCCTACGAGCTCTTTACGCCCAATAAATCCGGATAACGCTTGCACCCTACGAATTACCGCGGCTGCTGGCACGTAGTT
+
CCCCCGGGGGGGGGFEGGGGFGCFFEFGFCGGGCGGGGGGGGGFEGCGGGGGGGGGGFDFGFGCCGEGGGGGGGGGGGFGGGGGGGGGGGFGGGCF9FDFCFGGGGGGGGGGGGFGGGGGEEGGGGGGDEEGGGGGGGGGGGGGGGGGGGGGEDFCGFGGG>EEDDGGEDGGGGDGBD>5CDCFGGCGGEGGEC*9CFGFFFACFFFFD@DFFED5>>:>FF>>F?0:?FFF0?<7A4<;<BFFFFFFFFAF622(,9BFFFFFFFFFFF?FF(4(4<A)49B(6(-4>:(312((4:34
@M04999:289:000000000-L3R54:1:1101:19734:6980 2:N:0:427
GGTGACTACAAGGGTATCTAATCCTGTTCGCTCCCCACGCTTTCGTCCATCAGCGTCAATCGGTATTTAGTAACCTGCCTTCGCAATCGGGGTTCTGTGTAATATCTATGCATTTCACCGCTACACTACACATTCCAGCTACTTCAATACTATTCAAGGTTAACAGTATCAACGGCAGTTCTACAGTTAAGCTGCAGGTTTTCACCGCTGACTTATCAACCCGCCTACGGACCCTTTAAACCCAATAAATCCGGATAACGCTCGCATCCTCCGTATTACCGCGGCTGCTGGCACGGAGTT
+
CCCCCGGDG@AFEGGGGGGGGGFGGGGGGDGGGGGGGGGGGGGGGGGGGGGGEGGGGGEGGGGGGGGGGGGGFFGGGGFGGGGG7FGG<FGGGGGGGGGGEEG9AFGAEFGGGGGGGGGDFGCGGGGFGGGGFFFFGFGGGGGGGGCGFGGEGAAC,=DFFGGGGGGGGGAFFG>EE>;FGGGGADFFFCFGGGGDDFGGFFFFFF>DAFADEF>FFFFF4AAA9==B>==B@FFD;=CFE@<?@@;AECFF996@F377>?;>BBFF>?ABFF1<?FAA07>;>9>?F22::>1249:B
@M04999:289:000000000-L3R54:1:1101:6922:6999 2:N:0:427
AGACTACACGGGTATCTAATCCTGTTCGCTACCCATGCTTTCGAACCTCAGCGTCAGTTACAGACCAGAGAGCCGCCTTCGCCACTGGTGTTCTTCCATATATCTACGCATTCCACCGCTACACATGGAGTTCCACTCTCCTCTTCTGCACTCAAGAAAAACAGTTTCAGCTGCACTTCCCCGGTTAAGCCGAGGGCTTTCACAGCTGACTTGTTCTCCCGCCCGCGTTCGCTTTACGCCCAATAAATCCGGACAACGCTTGCCACCTACGTATTACCGCGGCTGCTGGCACGTAGTTAGC
+
CCCCCGGGGGGGGGGGGGGGGGGGGGGGGGGGGGGGGGGGGGGGGGGGGGGGGGGGGGGGGGGGGGGGGGGGGGGGGGGGGGGGGGGGGGGGGGGGGGGGGGGGGGGGGGGGGGGGGGGGGGGGGGGGGGGGCGGGGGGGGGGGGGGGGGGGGGGGGGGGGGGGGGGGGGGGGGGGFGFGGGGGGGGEGGFDEGGDGGGGFFFFFFFFFFFFFFFFFFFDEFFFFFF>FFFFFDFFFF0>@FFBFA49<?>>16>?F>9?FBFFFFFFFFB?FF?FFFFFF9>;;??BFF:?68??BAFF<
@M04999:289:000000000-L3R54:1:1101:9996:7026 2:N:0:427
GACTACAGGGGTATCTAATCCTGTTTGCTCCCCACGCTTTCGCATCTCAGCGTCAGTATCTGTCCAGAAGGCCGCCTTCGCCACCGGTATTCCTCCACATCTCTACGCATTTCACCGCTACACGTGGAATTCTACCTTCCTCTACAATACTCTAGTTAACCAGTTTTAAGTGCAATTCCTAGGTTGAGCCCAGGGCTTTCACACCTAACTTAATTATCCGCCTACATGCCCTTTACGCCCAGTCATTCCGATTAACGCTCGCACCCTCCGTATTACCTCGGCTGCTGGCACGGAGTTAGCC
+
CCCCCGGGGGEGGGGGGGGGGGGGGGGGGGGGGGGGGGGGGGGGGGGGGGGGGGGGGGGGGGGGGGFGGFFFGGGGGGGGGGGGGDEGGGGGGGGGGGGGGGGGGGGGGGGGGGGGEGGGGGGGGGGECGGGGGGGGGGGGGGGGGGGGGGGGGGGGGGGGGGGGGGGFGGCGGCFFGFGGGGGGFGGGGGGGC6DGGGGFFFFFFFFFFFEFFFFFFF>FA>=DEEFFFFFFFCE@FF>@FEF3CCEFF@DFFEC19;D9909>88??>:?FFFA4)5:1<FBFF::B07:66;<<BAF2
@M04999:289:000000000-L3R54:1:1101:19051:7052 2:N:0:427
ATTCAGACTACACGGGTATCTAATCCTGTTTGCTCCCCACGCTTTCGCATCTCAGCGTCAGTATCTGTCCAGAAGGCCGCCTTCGCCACCGGTATTCCTCCACATCTCTACGCATTTCACCGCTACACGTGGAATTCTACCTTCCTCTACAATACTCCAGATAACCAGTTTTAAGTGCAGTTCCCAGGTTGAGCCCGGGGCTTTCACACCTAACTTAATTATCCGCCTACATGCCCTTTACTCCCAGTCATTCCGATTAACGCTCGCACCCTCCGTATTACCGCGGCTGCTGGCACGGAGT
+
CCCCCGGGGGGGGGGGGGGGGGGGGGGGGGGGGGGGGGGGGGGGGGDGGGGGGGGGGGGGGGGGGGFGGGGGGFGGGG>FGGGGGGGGGGGGGFFGGGGGGGGGGGGGGGGGGGGGGGGGGGGGGGGGGGGGGGGGGGGGFGGGGGGGGGGGGGGGGGGGFGGGGGGFFFDGFGGGFGFGGGFGGGGGGGGGDGFGGGGDDFFFFFFFFFFFFFFFF6FEFFFE=BFFDFFFFE@DEFF=C)74?@EEFEE?C?18;<@3CF9?F6>>6;FBBF;FF?BFF<B>969;BBF84?08:9043
@M04999:289:000000000-L3R54:1:1101:9413:7068 2:N:0:427
GGACTACTGGGGTATCTAATCCTGTTCGCTACCCATGCTTTCGAGCCTCAGCGTCAGTAACAGACCAGAGAGCCGCCTTCGCCACTGGTGTTCTTCCATATATCTACGCATTTCACCGCTACACATGGAGTTCCACTCTCCTCTTCTGCACTCAAGTCTCTCAGTTTCCGATGCTCTTCCTCAGTTAAGCTGAGGGCTTTCACATTCAGACTTAAAAGACCGCCTGCGCTCCCTTTACGCCCAATAAATCCGGACAACGCTTGCCACCTACGTATTACCGCGGCTGCTGGCACGTAGTT
+
CCCCCGGGGG@FGGGGGGGGGGGFGGGGGGGGGGGGFGGGGGGGGGGGGGGGGGGGGGGGGGGFGGFFGFEDGGGGGGGGCGEDGGGGGGGGGGGGGGGFGFFGGGG@EFGGGGGFGDFGGGGGGGF,ACFGGGGGGGFGGGGGGGGGGGGGGGFFGGGGFGGGGGGGGGGGGGGGFGFGGGG8EFCDFFGCEFG6@DFGFFFFFFF>7@EFFFFFEFFCF5BFF@499@DFBFBB6=26:BF(6@<CEF890(6;@@60;BFFFFFBF::?<5<BAB21999>F0?F???:<-4:(25
@M04999:289:000000000-L3R54:1:1101:19685:7076 2:N:0:427
CAGTGACTACCGGGGTATCTAATCCTGTTCGCTACCCATGCTTTCGAGCCTCAGCGTCAGTAACAGACCAGAGAGCCGCCTTCGCCACTGGTGTTCTTCCATATATCTACGCATTTCACCGCTACACATGGAGTTCCACTCTCCTCTTCTGCACTCAAGTCTCTCAGTTTCCGATGCTCTTCCTCAGTTAAGCTGAGGGCTTTCACATTCAGACTTAAAAGACCGCCTGCGCTCCCTTTACGCCCAATAAATCCGGACAACGCTTCCCACCTACGTATTACCGCGGCTGCTGCCACGTAGT
+
C@@@BFGGGGGC:F:FGGGGGGGGCFGGGFGGGGGFGGGFGG<FGGGEGGFGGGGGGGEBFGGGFFFFGGG8AFCFFEDGCGGFGGC:FGFFGG:FDGGG9FAFG,EAFGGFC:FFGFGGGGC@FGGGFFGGF8,=EDG9DAE,=EF9AGAFGGFGGDD:EFGFC8C=EDF=C>DGADFG8<+BGFGGGG:CFGG7C5?DFFFAFFFFEC*;EFF9AFFF69:BFBFF>>@5>@9?F>4+;<?07;1=@3C))610761:BFF?:(5:AB?7701:B<B):4(103(-(35:)(..(-3,-
@M04999:289:000000000-L3R54:1:1101:17716:7082 2:N:0:427
TTGTCGACTACTCGGGTATCTAATCCTGTTCGCTCCCCACGCTTTCGTCCATCAGCGTCAATCGGTATTTATTAACCTGCCTTCGCAATCGGGTTTCTGTGTAATATCTATGCATTTCACCGCTACACTACACATTCCAGCTCCTTCAATACTATTCAAGATTACCAGTATCAACGCCAGTTCTACAGTTAACCTGCAGTTTTTCACCGCTCACTAATCAACCCGCCTACAGACCCTTTACACCCAATAACTCGGTATAACTCTCGCATCCTCCGTTTTCCCGCCGCCTCTGACCCGGATT
+
CC@6,=66,7,;;CE7;7,;CFC<FE66E@<,66EFGC,7++CG@C,;C,,<A<<C+B:68EFFGE<<,C<6C6AF<E,E,F9@@?F+6=F=F,C4?C@BFFF,C,494,9,95EFE9FE,++8+89A,9A8F,E>E4,94=,1@66@8,6A,,@;=D;DF9D9,666E,3@F:8C56*@899=,=A,7=@,,5:97CA+;CF?FF7C)08)0+4+)1*/*0-:)))628(.*85->55F*/7>61((/43;<(631(.97/;3=(1(,.;331(:).()54?((((-(,()).((4043-
@M04999:289:000000000-L3R54:1:1101:20289:7102 2:N:0:427
GGCTGACTACTAGGGTATCTAATCCTGTTTGCTCCCCACGCTTTCGCATCTCAGCGTCAGTATCTGTCCAGAAGGCCGCCTTCGCCACCGGTATTCCTCCACATCTCTACGCATTTCACCGCTACACGTGGAATTCTACCTTCCTCTACAATACTCTAGTTAACCAGTTTTAAGTGCAATTCCTAGGTTGAGCCCAGGGCTTTCACACCTAACTTAATTATCCGCCTACATGCCCTTTACGCCCAGTCATTCCGATTAACGCTCGCACCCTCCGTATTACCGCGGCTGCTGGCACGGAGTT
+
CCCCCGGGGGGGGGGGGGGGGGGGGGGGGGGGGGGGGGGGGGGGGGGGGGGGGGGGGGGGGGGGGFGGGGGGGGGGGGGGGGGGGGGGGGGGGGGGGGGGGGGGGGGGGGGGGGGGGGGGGGGGGGGGGGGGGGGGGGGGGGGGGGGGGFGGFGGGGGGGGGGGGGGGGGGGGGFFFGFGGGGGFFGGGGGGGGGGGGGGFFFFFFFFFFFFFFFFFFFFFEF4@AFFFFFFFFFFFFFFFFFFFFFFFFFFF8??FFFF?FFFFBFFF<FBFFB:?BFFFF6;>FFFBBF?:<?:>(4<8
@M04999:289:000000000-L3R54:1:1101:14410:7103 2:N:0:427
GAGACTACTGGGGTATCTAATCCTGTTCGCTACCCATGCTTTCGAGCCTCAGCGTCAGTAACAGACCAGAGAGCCGCCTTCGCCACTGGTGTTCTTCCATATATCTACGCATTTCACCGCTACACATGGAGTTCCACTCTCCTCTTCTGCACTCAAGTCTCTCAGTTTCCGATGCTCTTCCTCAGTTAAGCTGAGGGCTTTCACATTCAGACTTAAAAGACCGCCTGCGCTCCCTTTACGCCCAATAAATCCGGACAACGCTTGCCACCTACGTATTACCGCGTCTGCTGGCACGTAGTT
+
CCCCCGGGGGGGGGGGGGGGGGGGGGGGGGGGGGGGGGGGGGGGGGGGGGGGGGGGGGGGGGGGGGGGGGGGGGGGGGGGGGGGGGGGGGGGGGGGGGGGGGGGGGGGGGGGGGGGGGGGGGGGGFGGGGGGGGGGGGGGGGGGGGGGGGGGGGGGGGGGGGGGGGGGGGGGGGGGFGFGGGGGEGGG:=FGGGFGGGGGFFFFFFFFFEEFFFFFFFA5FCBFBF=BB2@>@@FFFEF?@@FF0=@FCEFF@03;>FF>9:<?F8A?FFBFFBF<25AF?B>(48?BBD:?7<:?(8:A
@M04999:289:000000000-L3R54:1:1101:23178:7108 2:N:0:427
TCGACTACAGGGGTATCTAATCCTGTTTGCTACCCACGCTTTCGAGCATGAACGTCAGTGTTATCCCAGGAGGCTGCCTTCGCCATCGGTATTCCTCCACATCTCTACGCATTTCACTGCTACACGTGGAATTCTACCTCCCTCTGACACACTCTAGTTAGACAGTTTCAAATGCACGTCCCAAGTTGAGCTCGGGGATTTCACATCTGACTTATCTAACCGTCTGCGCTCGCTTTACGCCCAGTAATTCCGATTAACGCTCGCACCCTACGTATTACCGCGGCTGCTGGCACGTATTT
+
CCCCCGGGGGGGGGGGGGGGGGGGGGGGGGGGGGGGGGGGGGGGGGGGGGGGGGGGGGGGGGGGGGGGGGGGGGGGGGGGGGGGGGGGGGGGGGGGGGGGGGGGGGGGGGGGGGGGGGGGGGGGGGGGGGGGGGGGGGGGGGGGGGGGGGGGGGGFGGGFGFGGGGGGGGGGGGGGFGFGGGGGGGGGFGGGGGGGGGGGFFFFFFFFFFC@FFFFEFFFFAFFFFFFFFFF>>DFFFFEBBFFF3?EFFFFFFF;?CDBD;19BF>BF(3:2)6>AFB?B09BFF?:?:1(4?B?)(6
@M04999:289:000000000-L3R54:1:1101:16312:7115 2:N:0:427
TGACTACACGGGTATCTAATCCTGTTCGCTACCCATGCTTTCGAACCTCAGCGTCAGTTACAGACCAGAGAGCCGCCTTCGCCACTGGTGTTCTTCCATATATCTACGCATTTCACCGCTACACATGGAGTTCCACTCTCCTCTTCTGCACTCAAGTCTCTCAGTTTCCGATGCTCTTCCTCAGTTAAGCTGAGGGCTTTCACATTCAGACTTAAAAGACCGCCTGCGCTCCCTTTACGCCCAATAAATCCGGACAACGCTTGCCACCTACGTATTACCGCGGCTGCTGGCACGTAGTT
+
CCCCCGGGGDFGGGGGGGGGGGGGGGGGGGGGGGGGGGGGGGEGGGGGGGGGGGGGGGGGGGGGGGGGGGGGGGGGGGGGGGGGGGGGGGGGGGGGGGGGGGGGGGGGGGGGGGGGGGGGGGGGGGEGGGGGGGFGGGGGGGGGGGGGGGGGGGGGGGGGGGGGGGGGGGGGEGGGFGFGGGGGGGGGGGGGGCFDGFGGFFFFFFFFCFFFFFFFEFFFF>FFFDBFBBFFFFFFEF>B@FFFDEEFCFFF@DF>DFBBFFFFFFFFFFFFB?DFFFFFBFFFFFFFF??FD3?FBBA
@M04999:289:000000000-L3R54:1:1101:16984:7145 2:N:0:427
CACGCGACTACCCGGGTATCTAATCCTGTTTGCTCCCCACGCTTTCGCATCTCAGCGTCAGTATCTGTCCAGAAGGCCGCCTTCGCCACCGGTATTCCTCCACATCTCTACGCATTTCACCGCTACACGTGGAATTCTACCTTCCTCTACAATACTCTAGTTAACCAGTTTTAAGTGCAATTCCTAGGTTGAGCCCAGGGCTTTCACACCTAACTTAATTATCCGCCTACATGCCCTTTACGCCCAGTCATTCCGATTAACGCTCGCACCCTCCGTATTACCGCGGCTGCTGGCACGGAGT
+
CCCCCGGGGGGGGGGGGGGGGGGGGGGGGGGGGGGGGGGGGGGGGGGGGGGGGGGGGGGGGGFGGGEFGGGGGGGGGGGGGGGGGGGGGGGGGFGGGGGGGGGGGGGGGGGGGGGGGGGGGGGGGGGGGGGGGGGGGGGGGGGGGGGGGGGGGEFGGG8FGGGGGGGGGGGGGC<FFGFGGGGGGFG6FF:CCEFGGGDGFFFFFFFFEDD2=AFFEFF?FEEE=9@FDFEEEEE@FFF6C?@>B??EFEE?CEF<DFBDF?FFF19>>9BFFBF?BFB4AA?9>B;B>B?F(28?B0((-
@M04999:289:000000000-L3R54:1:1101:6644:7204 2:N:0:427
GACTACAGGGGTATCTAATCCTGTTTGCTCCCCACGCTTTCGCATCTCAGCGTCAGTATCTGTCCAGAAGGCCGCCTTCGCCACCGGTATTCCTCCACATCTCTACGCATTTCACCGCTACACGTGGAATTCTACCTTCCTCTACAATACTCCAGATAACCAGTTTTAAGTGCAGTTCCCAGGTTGAGCCCGGGGCTTTCACACCTAACTTAATTATCCGCCTACATGCCCTTTACGCCCAGTCATTCCGATTAACGCTCGCACCCTCCGTATTACCGCGGCTGCTGGCACGGCGTTAGCC
+
CCCCCGGGGGGGGGGGGGGGGGGGGGGGGGGGGGGGGGGGGGGGGGGGGGGGGGGGGGGGGGGGGGGGGGGGGGGGGGGGGGGGGGGGGGGGGGGGGGGFGGGGGGGGGGGGGGGGGGGGGGGGGGGGGGGGGGGGGGGGGGGGGGGGGGGGGGGGGGGGGGGGGGGGGGFFGGGGFGFGGGFGGGGGGGGGGGDGGGGDFFFFFFFFFFFFEFFFFFFDFFD?BFFFFFFFFEEEFFBD@6@E<?CEFF<FFFCEF0:B909>>FBBFBFF0>9AB:B916>F::?01(4:2((-9?F>7
@M04999:289:000000000-L3R54:1:1101:15041:7205 2:N:0:427
GCTGACTACCAGGGTATCTAATCCTGTTTGCTCCCCACGCTTTCGCATCTCAGCGTCAGTATCTGTCCAGAAGGCCGCCTTCGCCACCGGTATTCCTCCACATCTCTACGCATTTCACCGCTACACGTGGAATTCTACCTTCCTCTACAATACTCCAGATAACCAGTTTTAAGTGCAGTTCCCAGGTTGAGCCCGGGGCTTTCACACCTAACTTAATATCCGCCTTCATTCCCTTTACGCCCAGTTACTCCGGTTTACCCTCGCACCCTCCCTATTTACGCCGCTTCTGGCCTGGGTGTTT
+
CCCCCGGGGGGGGGGGGGGGGGGGGGGGGGGGGGGGGGGGGGGGGGEGGGGGGGGGGGGGGGGGGGGGGGGGGGGGGGGGGGFGGGGGFGGGGGGGGGGGGFGGGGGGGEGGGGGGGGGGGGGGGGDGGGGFGGGGEGGGGGGGGGGGG8EEGGGGG89=DFGGGGGGGGGGGGFGFGFGGGGGDGGGGFGGGGEGGDGGFFFFFFFFFE@FFFFFC9+*=((8((0*//8?E@>B*/(0:>0//)))1)((((.(57)(),(-(-4<(--,,)).)).(((,((((.--0()(((.,4,(
@M04999:289:000000000-L3R54:1:1101:22025:7207 2:N:0:427
ATGACTACTGGGGTATCTAATCCTGTTTGCTCCCCACGCTTTCGCATCTCAGCGTCAGTATCTGTCCAGAAGGCCGCCTTCGCCACCGGTATTCCTCCACATCTCTACGCATTTCACCGCTACACGTGGAATTCTACCTTCCTCTACAATACTCCAGATAACCAGTTTTAAGTGCAGTTCCCAGGTTGAGCCCGGGGCTTTCACACCTAACTTAATTATCCGCCTACATGCCCTTTACGCCCAGTCATTCCGATTAACGCTCGCACCCTCCGTATTACCGCGGCTGCTGGCACGGAGTT
+
CCCCCGGGGFGGGGGGGGGGGGGGFGGGGGGGGGGGGGGGGGGGGGGGGGGGGGGGGGGGGGGGGGGGGGGGGGGGGGGGGFGGGGGGGGGGGGGGGGGGGGGGGGGGGGGGGGGGGGGGGGGGGGGFGGDGGGGGGGGGGGGGGGGGGGGGGGGGGGGCGGGGGGGGGGGGGDFGFGFGGGGGGGGFGGGFGGGGDDCFFFFFFFFFFFDFFFFFFFFFFDFFF?DFE4=EFFFFCFFFFFF6EEAFFFFF?DDFEF<@?F9B>BFBF?F><:B>24><>B6>B>6?:2?:<<(376:
@M04999:289:000000000-L3R54:1:1101:27641:7219 2:N:0:427
TTTGTGACTACTGGGGTATCTAATCCTGTTTGCTACCCACGCTTTCGAGCATGAACGTCAGTGTTATCCCAGGAGGCTGCCTTCGCCATCGGTATTCCTCCACATCTCTACGCATTTCACTGCTACACGTGGAATTCTACCTCCCTCTGACACACTCTAGTTAGACAGTTTCAAATGCACGTCCCAAGTTGAGCTCGGGGATTTCACATCTGACTTATCTAACCGTCTGCGCTCGCTTTACGCCCAGTAATTCCGATTAACGCTCGCATCCTCCGTATTACCGCGGCTGCTGGCACGTAGT
+
<CCCCGGFGFGGGFGGGGCFGF6<;CFGGGGGGGGFGFG@@FFGGDG@GGGGGGFG8DFGGFGFGFGGGGG<,FBFFGGGGGGGGGFGGGFDGGGGGGGGGGGGEGF<FFGGGGGGGGGGGGGGGGGG:EEE>FGGGAFGGGGGCGGG?AACGFGGGGGCDFGFGC=D@F8DECFGFCFGDFFDGGFGGG:ECFCFGCD>>BF??AFFEFFEAFFFFFF@FFFFFA@B9CAFBD@>@FFC4@D@F116C<ECE91021;EF6@FFFFF(9>?F?BBF?2:A)1902(4;B2:.31<:(((-
@M04999:289:000000000-L3R54:1:1101:16761:7235 2:N:0:427
GACTACTAGGGTATCTAATCCTGTTTGCTCCCCACGCTTTCGCATCTCAGCGTCAGTATCTGTCCAGAAGGCCGCCTTCGCCACCGGTATTCCTCCACATCTCTACGCATTTCACCGCTACACGTGGAATTCTACCTTCCTCTACAATACTCTAGTTAACCAGTTTTAAGTGCAATTCCTAGGTTGAGCCCAGGGCTTTCACACCTAACTTAATTATCCGCCTACATGCCCTTTACGCCCAGTCATTCCGATTAACGCTCGCACCCTCCGTATTACCGCGGCTGCTGGCACGTGGTTAGCC
+
CCCCCGGGGGGGGGGGGGGGGGGGGGGGGGGGGGGGGGGGGGGGGGGGGGGGGGGGGFGGGGGGGGFGGGGGFGGGGGGGGGGGGGGGGGGGGGGGGGGGGGGGGGGGGGGGGGGGGGGGGGGEGGGGGGFGGGGGGGGGGGEFFG8FFFGGGDGGGFFGGGGGGGGGG,@FGGGGFGFGFGGEFGDFGFCFFEGDGGGGFFFFFFFFFFFECFFFFFF44>DDF=E4=)7@FE6>29@F@=>>4??EF@1;0;)9(,3;0619BD?FF>:1<02<>,306211:770::?0(((-()(63
@M04999:289:000000000-L3R54:1:1101:25355:7250 2:N:0:427
TGGACTACTAGGGTATCTAATCCTGTTTGCTCCCCACGCTTTCGCATCTCAGCGTCAGTATCTGTCCAGAAGGCCGCCTTCGCCACCGGTATTCCTCCACATCTCTACGCATTTCACCGCTACACGTGGAATTCTACCTTCCTCTACAATACTCTAGTTAACCAGTTTTAAGTGCAATTCCTAGGTTGAGCCCAGGGCTTTCACACCTAACTTAATTATCCGCCTACATGCCCTTTACGCCCAGTCATTCCGATTAACGCTCGCACCCTCCGTATTACCGCGGCTGCTGTCACGGATTT
+
CCCCCGGGGGGGGGGGGGGGGGGGGGGGGGGGGGGGGGGGGGGGGGGGGGGGGGGGGGGGGGGGGGGGGGGGGGGGGGGGGGGGGGGGGGGGGGGGGGGGGGGGGGGGGGGGGGGGGGGGGGGGGGGGGGGGGGGGGGGGGGGGGGGGGGCFGGGFGGGGGGGGGGGGGGGGGGGGFGFGGGGGCGGFGGGGGGGGGGGGFFFFFFFFFFFFFFFAEFFFFFFDDAFFFFFFFFFFFFFFFFFD@=4>EFFF07?DFFFFF?@FFFF@<0?F:67?BBB:90;BF9?FD)5.413(((4
@M04999:289:000000000-L3R54:1:1101:20229:7289 2:N:0:427
GACTACAGGGGTATCTAATCCTGTTCGCTACCCATGCTTTCGAGCCTCAGCGTCAGTAACAGACCAGAGAGCCGCCTTCGCCACTGGTGTTCTTCCATATATCTACGCATTTCACCGCTACACGTGGAATTCTACCTCCCTCTACAGTACTCCAGACGACCAGTTTTAAATGCTATTCCCAGGTTGAGCCCGGGGCTTTCACACCTAACTTAATCATCCGCCTACATGCCCTTTACGCCCAGTCATTCCGATTAACGCTCGCACCCTCCGTATTACCGCTGCTGCTGTCACGGAGTTAGCC
+
CCCCCGGDGDGGGGGGGGGGGGGGGGGGGGGGGGGGGGGGGGGGGGGGGGG@FGGGGGGGGGGGFGGGGGGGGGGGGGGGGGGGGGGGGGGGCAFGGGGGGGGGGGGGGGGGGGGGFGGGGGGGGGGCFGGGFFGFGG8EGGGGGGGFFGGGGG8@DCGGGGDGGGGGGGGGCGGGFGFGGDDGG?FGGGGGCC*@DGGGFFCFFFFFBEEE>@CA8:4:FF@>B(9?;E@8@F)9?D@:(4=@EFE3C3(2;(/6(2:?>0(79:03:>BFFF):20((2()52::45)6((-(,.)692
@M04999:289:000000000-L3R54:1:1101:27059:7305 2:N:0:427
GGGGACTACCCGGGTATCTAATCCTGTTCGCTACCCATGCTTTCGAACCTCAGCGTCAGTTACAGACCAGAGAGCCGCCTTCGCCGCTGGTGTTCTTCCATATATCTACGCATTCCACCGCTACACATGGAGTTCCACTCTCCTCTTCTGCACTCAAGAAAAACAGTTTCAGCTGCACTTCCCCGGTTAAGCCGAGGGCTTTCACAGCTGACTTGTTCTCCCGCCTGCGTTCGCTTTACGCCCAGTAAATCCGGACAACGCTTGCCACCTACGTATTACCGCGGCTGCTGGCACGTAGTT
+
CCCCCGGGGGGGGGGGGGGGGGGGGGGGGGGGGGGGGGGGGGGGGGGGGGGGGGGGGGGGGGGGGGGGGGGGGGGGGGGGGGGGGGGGGGGGGGGGGGGGGGGGGGGGGGGGGGGGGGGGGGGGGGGGGFGGGGGGGGGGGGGGGGGGGGGGGGGGGGGDGGGGGGGGGGGGGGGGFGFGGGGGGGGGCG7EGEEGGGGGFFFFFFAFE=BFFFFFFFFFFFFF@D?@BFFFFFFDDFEEFFF?F?BF<AFFFF69>F?B;?FBF:>B:??F::<>FFF9:BFBBF>::B28046.(4:4
@M04999:289:000000000-L3R54:1:1101:25581:7354 2:N:0:427
CTTGGACTACTAGGGTATCTAATCCTGTTTGCTCCCCACGCTTTCGCATCTCAGCGTCAGTATCTGTCCAGAAGGCCGCCTTCGCCACCGGTATTCCTCCACATCTCTACGCATTTCACCGCTACACGTGGAATTCTACCTTCCTCTACAATACTCCAGATAACCAGTTTTAAGTGCAGTTCCCAGGTTGAGCCCGGGGCTTTCACACCTAACTTAATTATCCGCCTACATGCCCTTTACGCCCAGTCATTCCGATTAACGCTCGCACCCTCCGTATTACCGCGGCTTCTGGCACGGAGTT
+
CCCCCCFGGGGGGDGGGGGGFGGFFGAGGG@FEGGGGGGEGGEFGCCGGGGGGGGGGEEGGFGFGGGGGGCEFGGGGGEGGEGGEGEFGGGGGEGGGGGGGGGGGGGGGGGGGGGGGGFGCEEGGGGGGGGCFGGGGCF9DFGGGGGGGFFFFGGGFG?EFDGGDG8EGADDFFFFF=9=@FGGGGFGGGF?CDEGG>C>>FFFFFFFFF==B>FFFFFEFFFF25=DBBECFE:BB;CF7@>B2;;@FF<EE@6<1<EE(1<?9F6>>:B??;:4:B2ADFFF079(.6)-824<0(4:3
@M04999:289:000000000-L3R54:1:1101:21345:7367 2:N:0:427
TTGTTGACTACCCGGGTATCTAATCCTGTTCGCTACCCATGCTTTCGAGCCTCAGCGTCAGTAACAGACCAGAGAGCCGCCTTCGCCACTGGTGTTCTTCCATATATCTACGCATTTCACCGCTACACATGGAGTTCCACTCTCCTCTTCTGCACTCAAGTCTCTCAGTTTCCGATGCTCTTCCTCAGTTAAGCTGAGGGCTTTCACATTCAGACTTAAACGACCGCCTGCTCCCCCTTTACGCCCAATAAATCCGGACAACGCTTGACACCTACGTATTACCGCGGCTGCTGGCACGTAT
+
C9CBCGCEFFGFGGGGG>CFFFEAFCG9FFGGGG:FCGGGEFGGGGGG8@FGGGFGGGGGGGFFGGG8FFGGGGGGGGEGGGGGGGE:?EFGGGGEFGEFGGGFGFFGFAEFGEGGGGGGECEC7@EE9EFGCDEFGACDCDEGDEGGFGGGGGGFGGFGDFEG982EFGGGGGGG:+<9DDGGCFE,EFGA7DFCCF+9?CFFFAFFAEEE769CE86**0)/:(8@D2>5B)6@1:@FCE(6:,11=;A3)/6:3(69(4(((1((.:7((.4(8):(.)9?>9(4-(44:.,(.-.()
@M04999:289:000000000-L3R54:1:1101:10963:7387 2:N:0:427
GTGACTACAAGGGTATCTAATCCTGCTTGCTCCCCACGCTTTCGCCTCTCAGCGTCAGTATCTGTCCAGAAGGCCGCCTTCGCCACCGGTATTCCTCCACATCTCTACGCATTTCACCGCTACACGTGGAATTCTACCTTCCTCTACAATACTCTAGTTAACCAGTTTTAAGTGCAATTCCTAGGTTGAGCCCAGGGCTTTCACACCTAACTTAATTATCCGCCTACATGCCCTTTACGCCCAGTCATTCCGATTAACGCTCGCACCCTCCGTATTACCGCGGCTGCTGGCACGGAGTT
+
CCCCCGGGGGGGGGGGGGGGGGGGGGGGGGGGFGGGGGGGGGGGG,CFGGGGGGGGGGGGGGGGGGGGGGGGGGGGGGGGGFGGGGGGGGEGGGGGGGGGGGGGGGGGGGGGGGGGGGGGGGGGGGGGFEGGGGGDGGGGGGGGGGGGGGFGGGGGDGGGGGGGGGGGGGGGGGGGFGFGGGGG8FGFFGGGGGGGGGGGFFFFFFFFEFFFFFFFEFFFFFFFFFFBFFFEFFFFFF=D>BFBF@EFFCFF0;?FEF?BFFF@BFF:?FFF<BFFFFF:>(29>6?BFBF?<29(,-(
@M04999:289:000000000-L3R54:1:1101:26458:7389 2:N:0:427
ACTTAGACTACCAGGGTATCTAATCCTGTTCGCTACCCACGCTTTCGAGCCTCAGCGTCAGTTACTAGCCAGTCAGCCGCCTTCGCCACTGATGTTCTTCCATATATCTACGCATTTCACCGCTACACATGGAGTTCCACTGACCTCTCTAGCACTCAAGTCTTACAGTTTCTGATGCACGTCCATAGTTGAGCTATGACCTTTCACATCAGACTTATTAGACCGCCTGCGCTCCCTTTACGCCCAATAATTCCGGACAACGCTCGCCACCTACGTATTACCTCGTCTGCTGGCACGTAGT
+
CCCCCGGGGGGGGFGGGGGGGGFFFGGFFGGGGGGGGGGGGEGFGGEGGGGGGDFGGFGDGGGGGGGGGGGGGGGGGGGGGGGGGGGGGGGFEGFGGGGGGGGFFAFGGGGGGGGGGGGCFGGGGGGGFGGGDGGGGGGGGFGGGGGGGGGCFGGGC=EEGCAFGGGFGEGGGFFGFGFGDGGGGGFFDF@A8?FGGGGGFFFFFFFFFFFF9FFFE>AA<EFEFB=A9=A>BF@BDEFFFFFFFD;D34CEEE8@FFFF?B@?@99(4?B0>BF1<)52A>)8<-:?:BFF??743470-
@M04999:289:000000000-L3R54:1:1101:4596:7410 2:N:0:427
GACTACTAGGGTATCTAATCCTGTTCGCTACCCATGCTTTCGAGCCTCAGCGTCAGTAACAGACCAGAGAGCCGCCTTCGCCACTGGTGTTCTTCCATATATCTACGCATTTCACCGCTACACATGGAGTTCCACTCTCCTCTTCTGCACTCAAGTCTCTCAGTTTCCGATGCTCTTCCTCAGTTAAGCTGAGGGCTTTCACATTCAGCCTTAAAAGACCCCCTCCGCTCCCTTTACGCCCAATAAATCCGCACAACGCTTGCCACCTACGTATTACCGCGGCTGCTGGCACGTAGTGTGC
+
CCCCCGGGGGGGGGGGGGGGGGGGGGGGGDGGEG,EEFGGGG8,F@FGGGGGGGGGGAEEE<,66EF86F:F8FGGGGG?F:EC<FFEFGGGGGAC,AFGGGGGGDFEGGGGGGGGGGGGGGGF8<ADFFGGFGG,,4@4DFFA=@,,@4@FEDF;,E=4@DGG,DFGEEGGD==EF9+=DFGGGGGFGGG8?6EDFD??FFF71<<7*:C56?FF55A)*87=)):>):5>=E>=4(5A9=25;)93949(((3/((43(/(69@71,(((.64)-40-((,7((53>018?2,3:()))
@M04999:289:000000000-L3R54:1:1101:11302:7413 2:N:0:427
GCTGACTACCGGGGTATCTAATCCTGTTTGCTACCCACGCTTTCGCATCTCAGCGTCAGTATCTGTCCAGACGGCCGCCTTCGCCACCGGTATTCCTCCACATCTCTACGCATTTCACCGCTACACGTGGCATTCTACCTTCCTCTACAATACTCTCGTTAACCAGTTTTAAGTGCAATTCCTAGGTTGAGCCCAGGGCTTTCACACCTAACTTAATTATCCGCCTACATGCCCTTTACGCCCTGTCATTCCGATTAACGCTCGCACCCTCCGCATTACCCCGGCGGCTGGCACCGAGTTT
+
-AC6,CC,E,6+7686FFGFGGFGGGGGG<EEC9FC@FG@F@CA:@FFGGGDGFCBCC:C@C,<CFAF9CF,66CFEECBCG7FG@:,@CFGFFGGCG8FFF<F9FFFGGGDG@FFG?:@F=>@9B+A,++8EBEF,@9>A=D=AFFF98@=E,9=8@==+@EGG622@C,@FF9;9++52?F:,@EF,9,47@,0;7DGFFF>969?=4)-9A4+81@C>C@BFFDBEFE33@;=@CE:1(3(64@C??CE@(4;06<49?F9>9B9B???((,424<9(-111(((4,-2(.(-178?-
@M04999:289:000000000-L3R54:1:1101:20226:7500 2:N:0:427
AGACTACAGGGGTATCTAATCCTGTTCGCTACCCACGCTTTCGAGCCTCAGCGTCAGTTACTAGCCAGTCAGCCGCCTTCGCCACTGATGTTCTTCCATATATCTACGCATTTCACCGCTACACATGGAGTTCCACTGACCTCTCTAGCACTCAAGTCTTACAGTTTCTGATGCACGTCCATAGTTGAGCTATGACCTTTCACATCAGACTTATTAAACCGCCTGCGCTCCCTTTACGCCCAATAATTCCGGACAACGCTCGCCCCCTACCTATTACCGCGGCTGCTGGCACGTAGTTAGC
+
CCCCCGEGFGGGGGGGGGGGGGGGGGGGGGGGGGGGGGGGGGCFFGGGGGGGGGGEGGGFGGGGD<FCFGGGGGGGGGGGGGGGGGGGGGGGGGGGGGGGGGGGGGFFDGGGGFGGFGGGGGGGGGE<FGGGGGFFGGDCFGFGGGGGGFGGFGGGGGGGGGGGGFGGGGGGDDFGFGFDDGGGGGCFGGGGGGCFGGGFFFFFFAFFEFFE*=BAEFFD>AFF)>ABBFBFFFFE9@FFFFF=EFEFFC;@FFBFFFFFFFF4(4790<(,69>4<<?B>9>B9:))5::<((..4:<A<
@M04999:289:000000000-L3R54:1:1101:5603:7506 2:N:0:427
TCCTTGACTACAGGGGTATCTAATCCTGTTCGCTCCCCACGCTTTCGTCCATCAGCGTCAATCGGTATTTAGTAACCTGCCTTCGCAATCGGGGTTCTGTGTAATATCTATGCATTTCACCGCTACACTACACATTCCAGCTACTTCAATACTATTCAAGATTAACAGTATCAACGGCAGTTCTACAGTTAAGCTGCAGGTTTTCACCGCTGACTTATCAACCCGCCTACGGACCCTTTAAACCCAATAAATCCGGATAACGCTCGCATCCTCCGTATTACCGCGGCTGCTGGCACGGAGT
+
CCCCCGGGGGGGGGGGGGGGGGGGGGGGGGGGGGGGGGGGGGGGGGGGGGGGGGGGGGGGGGGGGGGGGGGGGGGGGGGGGGGGGGGGGGGGGGGGGGGGGGGGGGGGGGGGGGGGGGGGGGGGGGGGGGGGGGGGGGGGGGDGGGGGGGGGGGGGGFFGGGGGGGGGGGGGGGGGFGFGGGGGGGGGGGGGGGGGGGFGFFFFFFFFFFFFFA5:CFFFABBAFFFF=BF@FFFFFFEFFFFFFFFFF@EFFF@BFF;EE6>??>01<BBFF?9<:B24AA?>F(49>?B?08?BF6363
@M04999:289:000000000-L3R54:1:1101:10870:7522 2:N:0:427
GCTGACTACAGGGGTATCTAATCCTGTTCGCTACCCATGCTTTCGCACCTCAGCGTCAGTTACAGACCAGAGAGCCGCCTTCGCCACTGGTGTTCTTCCATATATCTACGCATTCCACCGCTACACATGGAGTTCCACTCTCCTCTTCTGCACTCAAGAAAAACAGTTTCAGCTGCACTTCCCCGGTTAAGCCGAGGGCTTTCACAGCTGACTTGTTCTCCCGCCTGCGTTCGCTTTACGCCCAATAAATCCGGATAACGCTTGCACCCTACGTATTACCGCGGCTTCTGGCACGTAGTT
+
CCCCCGGGGGFGGGGGGGGGGGGGGGGGGGGG6@;CCFFGGGGGG,CGGGGGGGGGGGGGGGGGGGGGGGGGFGGGGGGGGGGGGGGGGGGGGGGGGGGGGGGGGGGGGGGDEGGGGGGEFGGGGGGGGDGGGGGGGGGGGGGGGGGFGEGGGGGGCFDFCGGGGGGGGGGGGGGGFGFGGGGGECEEECCEGC5?D>?FFFFFFFFAFFFFBFFFBFFFF:5@FFFF1?@D?BFF@;>)4;0<0,;4CCC?9>B?69>:9BFF?<?B6?F:272>F9<923(76((4<67::<020,4-
@M04999:289:000000000-L3R54:1:1101:17378:7524 2:N:0:427
GAGACTACTGGGGTATCTAATCCTGTTCGCTCCCCACGCTTTCGTCCATCAGCGTCAATCGGTATTTAGTAACCTGCCTTCGCAATCGGGGTTCTGTGTAATATCTATGCATTTCACCGCTACACTACACATTCCAGCTACTTCAATACTATTCAAGATTAACAGTATCAACGGCAGTTCTACAGTTAAGCTGCAGGTTCTCACCGCTGACTTATCAACCCGCCTACGGACCCTTTAAACCCAATAAATCCGGATAACGCTCGCATCCTCCGTATTACCGCGGCTGCTGGCACGGAGTT
+
CCCCCGGGGGGGGGGGGGGGGGGGGGGGGGGGGGGGGGGGGGGGGGGGGGGGGGGGGGGGGGGFGGGFEFEGGGGGGFGGGGGGGGGGGGGGGGGGGGGGGGCGGGGGGGGGGGGFGGGGGGGGGGGGGGGGGGGGGGGGGGGGFGFFFGGGGGGFGFGGGGGGGGGGGGGGG>DGEFFGGGGGGGGGGFGGGGGGCFGGFFFFFFEFFBFFFFFFEFFFABAFF@D(:=@@@FFEFCEFFF?(64<3??1696;74@16;;>FFFFFFF:(4?24<461(3(4906BB(482:007:?
@M04999:289:000000000-L3R54:1:1101:23513:7527 2:N:0:427
TGCAGACTACCAGGGTATCTAATCCTGTTTGCTCCCCACGCTTTCGCATCTCAGCGTCAGTATCTGTCCAGAAGGCCGCCTTCGCCACCGGTATTCCTCCACATCTCTACGCATTTCACCGCTACACGTGGAATTCTACCTTCCTCTACAATACTCTAGTTAACCAGTTTTAAGTGCAATTCCTGGGTTGAGCCCAGGGCTTTCACACCTAACTTAATTATCCGCCTACATGCCCTTTACGCCCAGTCATTCCGATTAACGCTCGCACCCTCCGCATTACCGCGGCTGCTCGCACGGCGTT
+
CCCCCGGGGGGGGGGGGGGGGFGGGGGGGGGGGGGGGGGGGGGGGGGGGGGGGGGGGGGGGGGGGGGGGGGGGGGGFGGGGGGGGGGGGGGGGGGGGGGGGGGGGGGGGGGGGGGGGGGGGGGGGGGGGGGDFGGGGGGGGGGGGGGGGGGGFGGGGGGGGGGGGGGGGGGGGGGEFGFFGGGGGGGGGGGFFGGGGGGGFFFFFF6ADFEFDFFFCFFEF?EDFFA2>>??F3>EBFEFFFFF@F;@EEFFFF@@22?<,6;?;FB>(86?191(-3<AF00701(440)-731;>((--
@M04999:289:000000000-L3R54:1:1101:19412:7547 2:N:0:427
TTGACTACTCGGGTATCTAATCCTGTTCGCTACCCATGCTTTCGAACCTCAGCGTCAGTTACAGACCAGAGAGCCGCCTTCGCCACTGGTGTTCTTCCATATATCTACGCATTCCACCGCTACACATGGAGTTCCACTCTCCTCTTCTGCACTCAAGAAAAACAGTTTCAGCTGCACTTCCCCGGTTAAGCCGAGGGCTTTCACAGCTGACTTGTTCTCCCGCCTGCGTTCGCTTTACGCCCAATAAATCCGGACAACGCTTGCCACCTACGTATTACCGCGGCTGCTGGCACGTAGTT
+
CCCCCGGGGGDGGGGGGGGGGGGGGGGGGGGGGGGGGGGGGGGGFGGGGGGGGGGGGGGGGGG<<FFGGGGGGGGGGGGGGGGGDCGGGGGGGGGGGGGGGGGGGGGGGGGGGGGGGGGGGGGGGFGFGGFGGGGGFGDFGGGGGGGGFGGGGGGGDC=3D?EGGGGGGGGGGGGDFFFGGGGGGGG8DGGGEE5CDDGGFFFF6AFFFFDFFFFFEFFEF2>BF>DFF@F0:<DFEF?FFBF26@ACEF@91?B91?1>F??<4)44::B?BFFF>BF19>02690204<:<(428:<
@M04999:289:000000000-L3R54:1:1101:14778:7576 2:N:0:427
GCGTCGACTACAGGGGTATCTAATCCTGTTTGCTCCCCACGCTTTCGCATCTCAGCGTCAGTATCTGTCCAGAAGGCCGCCTTCGCCACCGGTCTTCCTCCACATCTCTACGCATTTCACCGCTACACGTGGAATTCTACCTTCCTCTACAATACTCTAGTTAACCAGTTTTAAGTGCAATTCCTAGGTTGAGCCCAGGTCTTTCACACCTAACTTAATTATCCGCCTACATGCCCTTTACTCCCAGTCATTCCGATTAACGCTCGCACCCTCCGTATTACCGCTGCTGCTGGCACGGAGT
+
CCCCCFEEGEGC@<BFGGGGGGGFFGGAEEE@FFGAFGF:@FBFFGGCCEFGFFAFGGGEEFCCEE9CFFGD,A@EFG:F:FECFGEGGG:CC+@FFFGFG8FFGGGGFCFFGCGFGFFGGGCC:@FF7FAF799ECE:=FFF8EGFAEGG89EFFGCAD=E8@,==FGGGGA,:@<FF+?C8FC,3@EF:6?,9C9DF*?F8B;6B:54574AF9>8=/=AEC9=@F2(.><BB:@BBF:*.;(,.643?EFFF67<1;C<01;(:>9;021:>(807)..4(((,5:<B0:B(5(4-(-
@M04999:289:000000000-L3R54:1:1101:7801:7593 2:N:0:427
ACACGGACTACAAGGGTATCTAATCCTGTTTGCTACCCACGCTTTCGAGCATGAACGTCAGTGTTATCCCAGGAGGCTGCCTTCGCCATCGGTATTCCTCCACATCTCTACGCATTTCACTGCTACACGTGGAATTCTACCTCCCTCTGACACACTCTAGTTAGACAGTTTCAAATGCACGTCCCAAGTTGAGCTCGGGGATTTCACATCTGACTTATCTAACCGTCTGCGCTCGCTTTACGCCCAGTAATTCCGATTAACGCTCGCACCCTACGTATTACCGCGGCTGCTGGCACGGAGT
+
CCCCCGGGGGGGGGGGGGGGGGFFGGGGGGGGGGGGGGGGGGGGGGGGGGGGGGGGGGGGGGGGGGGGGGGGGGGGDGGGGGGGGGGGGGGGGGGGGGGGGGGGFGGGGGGGGGEGGGGGGGGGGGGGGGFGGGGGGGGGGGGFGGGGGGGGGFGFFGGGGGGGDFGGGGGGFGCGFGFGCFGGGGFFGFGGGDAFD6DGEFAFFFFFFFFFCFFF5FFFFFFF=@<@:CAB9@@>FBDFE?0;9DDEF3?CFE1<;<;9;10;6>F>>91<<?6824>ADF?BB>>BFFF0::(.((.(-
@M04999:289:000000000-L3R54:1:1101:14078:7623 2:N:0:427
TCCTTGACTACTAGGGATCTAATCCTGTTTGCTCCCCACGCTTTCGCATCTCAGCGTCAGTATCTGTCCAGAAGGCCGCCTTCGCCACCGGTATTCCTCCACATCTCTACGCATTTCACCGCTACACGTGGAATTCTACCTTCCTCTACAATACTCTAGTTAACCATTTTTATGTGCAATTCCTAGGTTGAGCCCAGGGCTTTCACACCTAACTTAATTATCCGCCTACATGCCCTTTACGCCCAGTCATTCCGATTAACGCTCGCACCCTCCGTATTACCGCGGCTGCTGGCACGGGTTT
+
CCCCCFGDCF@FDE8@8@DFEFFFFGGGGCFGCGEFEEECFEGGGGGGGGGEGGCCF@FGGFG<ECFF<CF,CEFGEFE=FGG7::@FEC+@CFGGGGC=?FGFFGGGGEEGGGCGFB@ECEFF@BF=F,?:FFGGF;,>EGFFGGG=;,@E@=CD;==FGF8F9?,66=AE,=CEFF9CDGFGF88=EEGFFCC;C6+?CFFFFFAFAC5@DFFF@FF4FEEA>AAAF=6A=@BFBF=B>==@(>;=@CE?C;8@6(6C?F?799072<B?FB?:??>D4:02(1;;02.7:(,,1((,-
@M04999:289:000000000-L3R54:1:1101:6905:7629 2:N:0:427
TGACTACAGGGGTATCTAATCCTGTTTGCTCCCCACGCTTTCGCATCTCAGCGTCAGTATCTGTCCAGAAGGCCGCCTTCGCCACCGGTATTCCTCCACATCTCTACGCATTTCACCGCTACACGTGGAATTCTACCTTCCTCTACAATACTCTAGTTAACCAGTTTTAAGTGCAATTCCTAGGTTGAGCCCAGGGCTTTCACACCTAACTTAATTATCCGCCTACATGCCCTTTACGCCCAGTCATTCCGATTAACGCTCGCACCCTCCGTATTACCGCGGCTGCTGGCACGGAGTTAGC
+
CCCCCGGGGGGGGGGGGGGGGGGGGGGGGGGGGGGGGGGGGGGGGGGGGGGGGGGGGGGGGGGGGGGGGGGGGGGGGGGGGGGGGGGGGGGGGGGGGGGGGGGGGGGGGGGGGGGGGGGGGGGGGGGGGGGGGGGGGGGGGGGGGGGGGGGGGGGGGGGGGGFGGGGGGGGGGGGGFGFGGGGGGGGGGGGGGGGGGGDGFFFFFFFFFFFFFFFFFFFFFBFFFFFFFFFFFFFFF?DDBDFE@4<EFFFFFFDFF0;?FF49@9B?FF>21<BFFF6>>9;FB:2:?B<<<(42::<A9
@M04999:289:000000000-L3R54:1:1101:23337:7630 2:N:0:427
GACTACACGGGTATCTAATCCTGTTCGCTCCCCACGCTTTCGTCCATCAGCGTCAATCGGTATTTAGTAACCTGCCTTCGCAATCGGGGTTCTGTGTAATATCTATGCATTTCACCGCTACACTACACATTCCAGCTACTTCAATACTATTCAAGATTAACAGTATCAACGGCAGTTCTACAGTTAAGCTGCAGGTTTTCACCGCTGACTTATCAACCCGCCTACGGACCCTTTAAACCCAATAAATCCGGATAACGCTCGCATCCTCCGTATTACCGCGGCTGCTGGCACGGAGTTAGCC
+
CCCCCGGGGGGGGGGGGGGGGGGGGGGGGGFCGGGDGEEGGGFEGGGGGGGGGGGGGGGGGFGGGGGGGGGGGGGGGGGGGGGGGGGGGGGGGGGGGGFGGGGGFGGCFFGFGGGGGGGGGGGGCFGGGFGCEFGGGGGGGGGGGGGGGGGGGAFGGGGDFGGGGGGGGGGGGEGFBFFGGGFGGFGGFGCGGGF?FCGGCFFDFFEFFFFAEFFCBF>AEBFFDFDFFFDD@@CEFFFE?1=;AF5?;>>(8?AFFFF@BF>:>02<?BF:B?AFFFFFF6(467:7:7>?>316?AA24
@M04999:289:000000000-L3R54:1:1101:23774:7644 2:N:0:427
TGGACTACTCGGGTATCTAATCCTGTTCGCTACCCATGCTTTCGAACCTCAGCGTCAGTTACAGACCAGAGAGCCGCCTTCGCCACTGGTGTTCTTCCATATATCTACGCATTCCACCGCTACACATGGAGTTCCACTCTCCTCTTCTGCACTCAAGAAAAACAGTTTCAGCTGCACTTCCCCGGTTAAGCCGAGGGCTTTCACAGCTGACTTGTTCTCCCGCCTGCGTTCGCTTTACGCCCAATAAATCCGGACAACGCTTGCCACCTACGTATTACCGCGGCTGCTGGCACGTAGTTAC
+
CCCCCGGGGGGGGGGGGGGGGGGGGGGGGGGGGGGGGGGGGGGGGDFFGGGGGGGGGGFGGGGGGGGGGGGGGGGGGGGGGGGGGGGGGGGGGGGGGGGGGGGGGGGGGGGGGGGGGGGGGGGGGGGGGGGGGGGGGGGGGGGGGGGGGGGGGGGGGGGFGGGGGGGGGGGGGGGGFGFGGGGG>EGGGGGGGGGGGGFGFFFFFFFFFFFFFFFFFFF=FBBFFFFFD@FFFFFDEEFF@F@=@E37CEFF9?FFFFFFFB?BFA76<?FFB?F>>9>?FFFFFBF?B>?:?FFB<B<4)
@M04999:289:000000000-L3R54:1:1101:23254:7687 2:N:0:427
AGAGACTACCGGGGTATCTAATCCTGTTCGCTACCCATGCTTTCGAACCTCAGCGTCAGTTACAGACCAGAGAGCCGCCTTCGCCACTGGTGTTCTTCCATATATCTACGCATTCCACCGCTACACATGGAGTTCCACTCTCCTCTTCTGCACTCAAGAAAAACAGTTTCAGCTGCACTTCCCCGGTTAAGCCGAGGGCTTTCACAGCTGACTTGTTCTCCCGCCTGCGTTCGCTTTACGCCCAATAAATCCGGACAACGCTTGCCACCTACGTATTACCGCGGCTGCTGGCACGTAGTT
+
CCCCCGGGGFGGGGGGFGGGGGGGGGGGGGGGCEGGGGGGGGGGGFGGGGGFGGGGGGGGGGGGGGGGGGGGGGGGGGGGGGGGGGGGGGGGGGGGGGGGGGGGGGGGGGGGGGGGGGGGGGGGGGGGGGGGGGGGGGGGGGGGGGGGGGGGGDFGGGGGFGGGGGGGGDGGFFGGFGFGGGGGGGGGEFFFGEEDGGGGFFFFFFFFFFFFFFFFEFFFFFFFBD?;B?;?F>?F<94)6>FFFF?DFFFFF>BBFF6>FB6?BFFF?FFBFF<A:<))(4(-9>;64:7?:<33(.8<
@M04999:289:000000000-L3R54:1:1101:6719:7706 2:N:0:427
GACTACTAGGGTATCTAATCCTGTTTGCTCCCCACGCTTTCGCATCTCAGCGTCAGTATCTGTCCAGAAGGCCGCCTTCGCCACCGGTATTCCTCCACATCTCTACGCATTTCACCGCTACACGTGGAATTCTACCTTCCTCTACAATACTCTAGTTAACCAGTTTTAAGTGCAATTCCTAGGTTGAGCCCAGGGCTTTCACACCTAACTTAATTATCCGCCTACATGCCCTTTACGCCCAGTCATTCCGATTAACGCTCGCACCCTCCGTATTACCGCGGCTGCTGGCACGGAGTTAGCC
+
CCCCCGGGGGGGGGGGGGGGGGGGGGGGGGGGGGGGGGGGGGGGGGGGGGGGGGGGGGGGGGGGGGGGGGGGGGGGGGGGGGGGGGGGGGGGGGGGGGGGGGGGGGGGGGGGGGGGGGGGGGGGGGGGFGFGGGGGGGGGGGGGGGGGGGGGGGGGGGGGGGGGGGGGGGGGGGGGFGFGGGCGGGGGGGGGGGDGGGGGFFFFFFFFFFFFFFFFFFFFFADFFFFFBEDFFFFFF@9BFDFFFFFFFF???DC>703;6>F>FDFFFF?F?>2<D69B669>FF>7BFFF031815<<3
@M04999:289:000000000-L3R54:1:1101:16501:7717 2:N:0:427
CCTGCGACTACAAGGGTATCTAATCCTGTTTGCTCCCCACGCTTTCGCATCTCAGCGTCAGTATCTGTCCAGAAGGCCGCCTTCGCCACCGGTATTCCTCCACATCTCTACGCATTTCACCGCTACACGTGGAATTCTACCTTCCTCTACAATACTCTAGTTAACCAGTTTTAAGTGCAATTCCTAGGTTGAGCCCAGGGCTTTCACACCTAACTTAATTATCCGCCTACATGCCCTTTACGCCCAGTCATTCCGATTAACGCTCGCACCCTCCGTATTACCGCGGCTGCTGCCACGGACT
+
CCCCCGGGGEGGGGGGGGGGGGGGFGGCGGGGGGGFGCFGGGGGGGGGGGGGGGGGGGGGGGFGGGGGGGGGGGGGFGGGGGGGFEFGGFGGGE7EFGGGGGGGGGGGGGGGGGGGGGGGGGGGGEFGGGFEDEFGGGFGGFGGGGGGGGFEGGGFGGGGFDGCFGGGAEFGGGFGFGFGGGGGGGGGGGGFFGGGGC5CBFFFFFF9@DFFEFFFFFFFFFFCDFFF@BBEFBEFF@EFE9@>02(6;>FF363((24C<<FFFFFFB;?06:9?<036AA09((27(23))(2421(((
@M04999:289:000000000-L3R54:1:1101:20907:7734 2:N:0:427
TCTGCGACTACCCGGGTATCTAATCCTGTTTGCTCCCCACGCTTTCGCATCTCAGCGTCAGTATCTGTCCAGAAGGCCGCCTTCGCCACCGGTATTCCTCCACATCTCTACGCATTTCACCGCTACACGTGGAATTCTACCTTCCTCTACAATACTCCAGATAACCAGTTTTAAGTGCAGTTCCCAGGTTGAGCCCGGGGCTTTCACACCTAACTTAATTATCCGCCTACATGCCCTTTACGCCCAGTCATTCCGATTAACGCTCGCACCCTCCGTATTACCGCGGCTGCTGGCACGGTGT
+
CCCCCGGGGGGGGGGGGGGGGGGGGGGGGGGGGGGGGGGGGGGGGGGGGGGGGGFGGGGGGGGGGGFFGGGGGGGGGGGGGGGGGGGGGGGGGGGGGGGGGGGGGGGGGGGGGFGGGGGGGGGGGGGGGGGGGGGGGGFGGGGFGGGGFGGGGGGGGGGGGGCEGGGGDFGGGGDFFGFGGGGGGGG?EGGG6DFGG5CD@BFFFFFFFDFEEFFFFAFEFFEC9@FFFFFE?@FFFFE6>;DB23;EE3C6CD:68<6AAF9B:31(,918BFFFF:B>A9<F69>>BF7)(4:<?>(4-
@M04999:289:000000000-L3R54:1:1101:23632:7762 2:N:0:427
CGACTACAAGGGTATCTAATCCTGTTTGCTCCCCACGCTTTCGCATCTCAGCGTCAGTATCTGTCCAGAAGGCCGCCTTCGCCACCGGTATTCCTCCACATCTCTACGCATTTCACCGCTACACGTGGAATTCTACCTTCCTCTACAATACTCCAGATAACCAGTTTTAAGTGCAGTTCCCAGGTTGAGCCCGGGGCTTTCACACCTAACTTAATTATCCGCCTACATGCCCTTTACGCCCAGTCATTCCGATTAACGCTCGCACCCTCCGTATTACCGCGGCTGCTGGCACGGAGTTAGC
+
CCCCCGGGGGGGGGGGGGGGGGGGGGGGGGGGGGGGGGGGGGGGGGGGGGGGGGGGGGGGGGGGGGGGGGGGGGGGGGGGGGGGGGGGGGGGGGGGGGGGGGGGGGGGGGGGGGGGGGGGGGGGGGGGGGGGGGGFGGGGGGGGGGGFGGGGGGFGGGGGGGGGGGGGGGGGGGGGFGFGGGGGGGGGGGGGGGGGGGGG>FFFFFFAEFFF9@FFFFFFFFFF>DECEFEFFFFFFFFFFFFFFEFFFFFFF@DE<;1?BB>>FBFBF?FFB:24<>?;B6993:BF08:<:B028<2<9
@M04999:289:000000000-L3R54:1:1101:26324:7773 2:N:0:427
CCAGACTACACGGGTATCTAATCCTGTTCGCTACCCATGCTTTCGAACCTCAGCGTCAGTTACAGACCAGAGAGCCGCCTTCGCCACTGGTGTTCTTCCATATATCTACGCATTCCACCGCTACACATGGAGTCCCACTCTCCTCTTCTGCACTCAAGAAAAACAGTTTCAGCTGCACTTCCCCGGTTAAGCCGAGGGCTTTCACAGCTGACTTGTTCTCCCGCCTGCGTTCGCTTTACGCCCAATAAATCCGGACAACGCTTGCCACCTACGTATTACCGCGGCTGCTGGCACGTAGTT
+
CCCCCGGGGGGGGGGGGGGGGGGGGGGGGGGGGGGGGGGGGGGGGGGGGGGGGGGGGGGGGGGGGGGGGGGGGGGGGGGGGGGGGGGGGGGGGGGGGGGGGGGEGGGGGGGGGGGGGGGGGGGGGGGGGGGGGGGGGGGGGGGGGGGGGGGGGGGGGGG8FEFGGGGGGGGGGGGGFGFGGGGGGGGGGGFGGGGGGGGGFAFFFFFFFFFFFFFCBFFFFF@FFFFDFFFFFFFDFFFFF>FD,6334>ABB>:07<:B9<?FF?F???FFFF>FF2<A<;F9>FF177?:73:<7<:4
@M04999:289:000000000-L3R54:1:1101:27063:7789 2:N:0:427
CGGGACTACTGGGGTATCTAATCCTGTTTGCTCCCCACGCTTTCGCATCTCAGCGTCAGTATCTGTCCAGAAGGCCGCCTTCGCCACCGGTATTCCTCCACATCTCTACGCATTTCACCGCTACACGTGGAATTCTACCTTCCTCTACAATACTCCAGATAACCAGTTTTAAGTGCAGTTCCCAGGTTGAGCCCGGGGCTTTCACACCTAACTTAATTATCCGCCTACATGCCCTTTACGCCCAGTCATTCCGATTAACGCTCGCACCCTCCGTATTACCGCGGCTGCTGGCACGGAGTT
+
CCCCCGGFGGGGGGGGGGGGGGCFGGGGGGGGGGGGGGGGGGGGGGGGGGGGGGGGGDGGGGGGGGGGGGGGGGGGGGGGGGGGGGGGGGGGGGGGGGGGGGGGGGGGGGGGGDGGGGGGGGGGGGGGGGGGGGGGGGGGGGGGGGGGGGGGGFGGGGGGGGGGGGGGGGGGGGGGFGFGGGGGGGGGGGGGGGGGDDGDFFFAFFFFFFFFFFFFFFFFFE?B@@2=BFFFFDEFF<CB@FFFFFE37C?C81;DFFFFBFFFF;B>FFB13814>AFB02(4;1(2:>>:()(-(-:(
@M04999:289:000000000-L3R54:1:1101:18273:7814 2:N:0:427
TATCGACTACACGGGTATCTAATCCTGTTCGCTACCCATGCTTTCGAACCTCAGCGTCAGTTACAGACCAGAGAGCCGCCTTCGCCACTGGTGTTCTTCCATATATCTACGCATTCCACCGCTACACATGGAGTTCCACTCTCCTCTTCTGCACTCAAGAAAAACAGTTTCAGCTGCACTTCCCCGGTTAAGCCGAGGGCTTTCACAGCTGACTTGTTCTCCCGCCTGCGTTCGCTTTACGCCCAATAAATCCGGACAACGCTTGCCACCTACGTATTACCGCGGCTGCTGGCACGTAGTT
+
CCCCCGGGGGGGGGGGGGGGGGGGGGGGGGGGGGGGGGGGGGGGGGGGGGGGGGGGGGGGGGGGGGGGGGGGGGGGGGGDGGGGGGGGGGGGGGGGGGGGGGGGGEGGGGGGGGGGGGGGGGGGGGGGGGECGGGGGFFGGGGGGGGGGGGGGGGGGGGGGFGGGGDGGGGGGGGGFGFFGGGGGGGGGDGCCGGDCGGGFFFFFFFFFFF@DFFFCFFFF=D@FFF1?FFF;;BF;@EFFF@6@;12AABFFF;:B;?FFFFFFF:A?FFFB035:BDF9096>F>FFF>BBF?B:23:6
@M04999:289:000000000-L3R54:1:1101:18643:7829 2:N:0:427
AGACTACTCGGGTATCTAATCCTGTTTGCTACCCACGCTTTCGAGCATGAACGTCAGTGTCATCCCAGGAGGCTGCCTTCGCCATCGGTATTCCTCCACATCTCTACGCATTTCACTGCTACACGTGGAATTCTACCTCCCTCTGACACACTCTAGTTAGACAGTTTCAAATGCACGTCCAAAGTTGAGCTCGGGGATTTCACATCTGACTTATCTAACCGTCTGCGCTCGCTTTACGCCCAGTAATTCCGATTAACGCTCGCACCCTACGTATTACCGCGGCTGCTGGCACGTAGTTAGC
+
CCCCCGGGGGGGGGGGGGGGGGGGGGGGGGGGGGGGGGGGGGGGGGGGGGGGGGGGGGGGGGGGGGGGGGGGGGGGGGGGGGGGGGGGGGGGGGGGGGGGGGGGGGGGGGGGGGGGGGGGGGGGGGGDGGGGGGGGGGGGGGGGGGGGGGGGGGGGGGGGGGGGGGGGGGGGGGGGFGFG+??8FGDGC?==ECEGGGGGFFFFFFFF<EECEAFFEFF=?>DFBCFFBFFFFFFCCDFAB<0=<7CCCEF@<D@EC;B;D>BFF6827?673<:2<A?B0410,42)8:()6314?A242
@M04999:289:000000000-L3R54:1:1101:22713:7848 2:N:0:427
TGCGACTACAGGGGTATCTAATCCTGTTCGCTCCCCACGCTTTCGTCCATCAGCGTCAATCGGTATTTAGTAACCTGCCTTCGCAATCGGGGTTCTGTGTAGTATCTATGCATTTCACCGCTACACTACACATTCCAGCTACTTCAATACTATTCAAGATTAACAGTATCAACGGCAGTTCTACAGTTAAGCTGCAGGTTTTCACCGCTGACTTATCAACCCGCCTACGGACCCTTTAAACCCAATAAATCCGGATAACGCTCGCATCCTACGTATTACCGCGGCTGCTGGCACGGAGTT
+
CCCCCGGGGGGGGGGGGGGGGGGGGGGGGGGGGGGGGGEGGGGGGGGGGGGGGGGGGGGGGGGGGGGGGFGGGGGGGGGGGGGGC@EFGGGGGGGGGGFGGFGGGGGGGGGGGGGGGGGDGGGGGGGGGGGDGGGGFEFGGGFGGGGGGGGFGGGGC=9FGGGGGGGGGGFGGEDEFGFGGGFGG6EFCFGGGGGGGGDFCAFFFFEFFFFFFFFFF6B7FFFF=@FF=9(>@@FFFEEFFFFD;@33>CF@19??<9431(39B1<>:,),83<AB4<436707(-8:?7<?<:449B?
@M04999:289:000000000-L3R54:1:1101:27229:7869 2:N:0:427
TGACTACTGGGGTATCTAATCCTGTTCGCTACCCATGCTTTCGAACCTCAGCGTCAGTTACAGACCAGAGAGCCGCCTTCGCCACTGGTGTTCTTCCATATATCTACGCATTCCACCGCTACACATGGAGTTCCACTCTCCTCTTCTGCACTCAAGAAAAACAGTTTCAGCTGCACTTCCCCGGTTAAGCCGAGGGCTTTCACAGCTGACTTGTTCTCCCGCCTGCGTTCGCTTTACGCCCAATAAATCCGGACAACGCTTGCCACCTACGTATTACCGCGGCTGCTGGCACGTAGTTAGC
+
CCCCCGGGFFFGGGGGGGGGGGGGGGCGDGGGGGGGGGGGGGGGGGGGGGGGGGGGGGGGGGGGGFFGFFFGGGGGGGGGGGEFGGGGGFGGGGGGGGGGGGFGGGGGGGGGGGGGGGGEEGGCGGGFCGGGGGDGGGGGGGGGGGGGGFGGGGEFF8EEGGGGGGGG:EDGGGFGFGFGGGGGGEGECEFE>CGDGGDFFFFF4FFABDFC6CFCEFFF>BFFBB=@;?D@F6?3;?7:>D7@33>ECEF0?>F?F;FF(3:26??03?03<A0<AAF02(7;032:BFFF?(463)4:4
@M04999:289:000000000-L3R54:1:1101:27228:7889 2:N:0:427
GGATAGACTACCAGGGTATCTAGTCCTGTTCGCTCCCCACGCCTTCGTCCATCAGCGTCAATCGGTATTTAGTAACCTGCCTTCGCAATCGGGGTTCTGTGTAATATCTATGCATTTCACCGCTACACTACACATTCCAGCTACTTCAATACTATTCAAGATTAACAGTATCAACGGCAGTTCTACAGTTAAGCTGCAGGTTTTCACCGCTGACTTATCAACCCGCCTACGGACCCTTTAAACCCAATAAATCCGGATAACGCTCGCATCCTCCGTATTACCGCGGCTGCTGTCACTGAGT
+
CCCCCGGGGGGGGGGGGGGGGGFGGGGGGGCFGEFGGGGGGGCFGGGGGGGGGGGGGGGGFGGGGGGGGGGGGGGGGGGGGGGGGGGGGGGGGGGGGGGFFFGGGGGGGGGGGGGGGGGGGGGGGGGGGGGGGGGGGGGGGGGGGGGGGGGGGGGGGGGGGGGGGGGGGGGGGF?EDGFGGFFGCGGFFGGGGGGGGGGGFFFFFFFFAAFFFFFFEFFFFFF==BFF@FF9>B>@BBEFCC<=@FF@3=CECFFF@F;EFFB0;>FFFF?DB09?17?DFF<B9(4>;???4264)633.
@M04999:289:000000000-L3R54:1:1101:11216:7892 2:N:0:427
TTTCGACTACAGGGGTATCTAATCCTGTTTGCTCCCCACGCTTTCGCATCTCAGCGTCAGTATCTGTCCAGAAGGCCGCCTTCGCCACCGGTATTCCTCCACATCTCTACGCATTTCACCGCTACACGTGGAATTCTACCTTCCTCTACAATACTCTAGTTAACCAGTTTTAAGTGCAATTCCTAGGTTGAGCCCAGGGCTTTCACACCTAACTTAATTATCCGCCTACATGCCCTTTACGCCCAGTCATTCCGATTAACGCTCGCACCCTCCGTATTACCGCGGCTGCTTGCACGTAGTT
+
CCCCCGGGGGGGGGGGGGGGGGGGGGGGGGFGCGGGGGGDGGGGGGGGGGGGGGGGGGGGGGGGGGGFGGGGGGFGGGGGGGGGGGGGGGGGGGGGGGGFGGGGGGGGGGGGGGGGGGGGGGGGGGGGGFCGGGGGGGGGGGGGGGGGGG9EDFGGGGDGGGGGGGGGGGGGGGGEFFFGGGGGCC:FGFFGGGGGDG5CFFFFFFFFFFFFFFFFFFFFFCE5=DFFFFFFEEFFFFEF>D@@?;EFEFFFC;DF<?);?@FF@@>>BFFFF;?6:?<<<(29049>B7),48??(,4:6
@M04999:289:000000000-L3R54:1:1101:2820:7894 2:N:0:427
CGGCTTACGAGGTTTCTAATCCTGTTTGCTCCCCACGCTTTCGCATATCAGCGTCAGTATCTTCCCAGAAGGCTGCCTTCGCCACCGGTATTCCTCCACATCTCTACGCATTTCACCGCTACACGTGGAATTCTACCTTCCTCTACCATACTCCAGTTAGACAGTTTCAATTGCACTTCCCAGGTTGAGCCCGGGGCTTTCACACCTGACTTATCTATCCGCCTACGTTCCCTTTACGCCCAGTCATTCCGCTTACAGCTCGCACCCTCCGTATTACCGCGGCTGCTGCCACGACGTTAGC
+
-A,,,+,C,,BC@,CFGGGGGGGFGGGGGG9FFGDGDGGGGGG78,8F@F<EFFGGGG9F<,,,<CEGCF@,C,:FFGGGGGGE,BFCEFFGGGGGFGGGGGGGGFGGGGGGGGGG9FDE@ECGCFF7@<FGGGGGGG8DFGGG9D,,,@FGF88D,@@33=9@EGF,EA,@=EG,+=DFG=+AFD,,,2,@C+CD7CCDFFFF55A9:@AEE6++:BFF*)5@(((-05(>@B@*/(6)6;(6))/<EF((((/)))/5)(323936(32-(4546.461(,70()5),,59((-4:B05
@M04999:289:000000000-L3R54:1:1101:13067:7911 2:N:0:427
GACTACCGGGGTATCTAATCCTGTTCGCTCCCCACGCTTTCGTCCCTCAGCGTCAATCGGTATTTAGTAACCTGCCTTCGCAATCGGGGTTCTGTGTAATATCTATGCATTTCACCGCTACACTACACATTCCAGCTACTTCAATACTATTCAAGATTAACAGTATCAACGGCAGTTCTACAGTTAAGCTGCAGGTTTTCACCGCTGACTTATCAACCCGCCTACGGACCCTTTAAACCCAATAAATCCGGATAACGCTCGCATCCTCCGTATTACCGCGGCTGCTGGCACGGAGTTAGCC
+
CCCCCGGGGGGGGGGGGGGGGGGGGGGGGGGGGGGGGGGGGGGGG,EGGGGGGGGGGGGGGGGGGGFGGGGGGGGGGGGGG,CGGGGGGGGGGGGGGGFGGGGGGGGGGGGGGGGGGGGGGGGGGGGGGGGGGGGGGGGGGGGGGFGGGGGGGGGFGGGGGGGGFGGGGGGEGGGGFGFGGGFGGGGGGGGGGDFGGGGGFFF>DF>ABFECFFFFDFBFFFFFF?=@FFFFFF<CFFFEF0@@@CFFFF>@D;EFFFBFFBFFFFFFFFF?F?ADFFF0909>BB3:B???B0;B749A:
@M04999:289:000000000-L3R54:1:1101:3626:7955 2:N:0:427
CGAGACTACTGGGGTATCTAATCCTGTTCGCTCCCCACGCTTTCGCTCCTCAGCGTCAGTGACGGCCCAGAGACCTGCCTTCGCCATCGGTGTTCTTCCCGATATCTACACATTCCACCGTTACACCGGGAATTCCAGTCTCCCCTACCGCACTCCAGTCCGCCCGTACCCGGCGCCGATCCACCGTTAAGCGATGGACTTTCACACCAGACGCGACGAACCGCCTACGAGCTCTTTACGCCCAATAAATCCGGATAACGCTTGCACCCTACGTATTACCGCTGCTGCTGGCACGTAGTTT
+
CCCCCGGFGGFGGGGGGGGGGGGGGGGGG7FGG:FGGGGGGGGGGGFGGGGGFGGGGGGGGGGGGGGGGGGGGGGGGGGGGGFGEGEEEBFGGGGGGGFGCGGGGGGGGGGGGGGGGGGCFGGEGGGGGGDGEGGGGDGGGGGGGGGCDGGGC@F?BEEGFGCEGGGGGEFCEGGG?DFGGGGGGGCEGG9CEEFGCFGDFFFAFFFFF@?:>@DD6)8;E>>FF:?FFFF97?<A<9<DFFF??:0):A<?>F?619,29:????FFB???(8?>,6>B(((3637))5?60823,48:.
@M04999:289:000000000-L3R54:1:1101:12983:7992 2:N:0:427
AAGACTACTGGGGTATCTAATCCTGTTTGCTCCCCACGCTTTCGCCTCTCAGCGTCAGTATCTGTCCAGAAGGCCGCCTTCGCCACCGGTATTCCTCCACATCTCTACGCATTTCACCGCTACACGTGGAATTCTACCTTCCTCTACAATACTCCAGATAACCAGTTTTAAGTGCAGTTCCCAGGTTGAGCCCGGGGCTTTCACACCTACCTTAATTATCCGCCTACATGCCCTTTACGCCCAGTCATTCCGATTAACGCTCGCACCCTCCGTCTTACCGCGGCTGCTGGCACGGAGTT
+
CCCCCGGGGG?FGFGGGGGGGGGGGGGGGGGGGGGDGGGGGGFGG,BFGGGGGCGGGDFFGGGGFGGGGFG8EGFGGGGGGGGGGGGG7CFGGEGGGGGGGGGFGGGGGGFGGGGGGGGEGEGGGCFGEFGF@FGGFGGFGGGGGC8E8FGFFF88DFFFGGGF8DFGGGG8FGCC9GFGGFDFCFGGF6DFFEGGDDDGFFFFFFFFF)7BEFAFEFF?C=25@@BEE4>@:@DE9C;F@@D05=ECCFCE;;;?EC7><60243412?B;B(414<((17(490:4)(472(29218
@M04999:289:000000000-L3R54:1:1101:13753:8010 2:N:0:427
GACTACAAGGGTATCTAATCCTGTTTGCTCCCCACGCTTTCGCATCTCAGCGTCAGTATCTGTCCAGAAGGCCGCCTTCGCCACCGGTATTCCTCCACATCTCTACGCATTTCACCGCTACACGTGGAATTCTACCTTCCTCTACAATACTCTAGTTAACCAGTTTTAAGTGCAATTCCTAGGTTGAGCCCAGGGCCTTCACACCTAACTTAATTATCCGCCTACATGCCCTTTACGCCCAGTCATTCCGATTAACGCTCGCACCCTCCGTATTACCGCGGCTGCTGGCACGTAGTTAGCC
+
CCCCCGGGGGGGGGGGGGGGGGGGGGGGGGGGGGGGGGGGGGGGGGGGGGGGGGGGGGGGGGGGGGGGGGGGGGGGGGGGGGGGGDGGBFGGGGGGGGGGGGGGGGGGGGGGGGGGGGGGGGGGGGGDFGGGGGGGGGGGGGGGGGCGGGGGGGGGGGGGGGGGGGGGGGGGGGGGFGFGGCDFGFFGGGGGGFGGGGGGFFFFFFFFFFFFFFFFFFF>FFFDFFFCEFFFFFFFFFFEFFEFEFEFFF@@DDFFFFFF9@FFFDFF?BFFBFAFF6>66>F>F?DF:B??B?:B9)-4.
@M04999:289:000000000-L3R54:1:1101:18184:8012 2:N:0:427
GACTACTGGGGTATCTAATCCTGTTTGCTCCCCACGCTTTCGCATCTCAGCGTCAGTATCTGTCCAGAAGGCCGCCTTCGCCACCGGTATTCCTCCACATCTCTACGCATTTCACCGCTACACGTGGAATTCTACCTTCCTCTACAATACTCTAGTTAACCAGTTTTAAGTGCAATTCCTCGGTTGAGCTCAGGGCTTTCACACCTAACTTAATTATCCGCCTACATGCCCTTTACGCCCATTCATTCCGATTAACGCTCGCACCCTCCGTATTACCGCCGCTCCTGGCCCGCAGTTAGCC
+
ACCBCFCFDGE@FGAFAEFEFG9FGGFGCAFFGFGGGGGGGECGEGCFFCGCFGGGGGGFCFFEGGF<FD8EFGFG@FGGGGGGGGGECFAFFGGGCFC<,E?A;FFGGEEGGGFGGGG8:>EFE8CEEGFGEFGFGA8DGGGFE8?D,@FG:DAFGGGGFGGGGGGCGGF:@DFEDGFG+=CEE6D<62DF:679*@FGFF6A*A@FCEFB6BBFFFFD4>AABFFC)677:BCE(2-?2()17?9C3;<?02C9@6?F;;@B(86(438?B?>A21((,47(-(220(-1(,--6A6<3
@M04999:289:000000000-L3R54:1:1101:11762:8066 2:N:0:427
TTACGACTACCGGGGTATCTAATCCTGTTCGCTACCCATGCTTTCGAACCTCAGCGTCAGTTACAGACCAGAGAGCCGCCTTCGCCACTGGTGTTCTTCCATATATCTACGCATTCCACCGCTACACATGGAGTTCCACTCTCCTCTTCTGCACTCAAGAAAAACAGTTTCAGCTGCACTTCCCCGGTTAAGCCGAGGGCTTTCACAGCTGACTTGTTCTCCCGCCTGCGTTCGCTTTACGCCCAATAAATCCGGACAACGCTTGCCACCTACGTATTACCGCGGCTGCTGGCACGTAGTT
+
CCCCCGGGGGGGGGGGGGGGGGGGGGGFFGGGGEFGGFGGGGGGGCGGGGGGGGGGGGGGGGGGGGFGGEGGGEGFFGGGGGGGGGGGGGGGGFGGGDGGGGGGGGGGGGGGGGGGGGGGGGGGGGGGGGGFFGGGGGGGGGGGGGGGGGGGGGGGFFFCDFGFGCDFFGGGGGGGFGFGGGGCGGGEGGDCFCGGCDCDFFFFFFFFBFEF:FFFFFFFFF@B;;FDFBDFF@B@0;EF7<B;?4:27)<BF>01993:6;:::F09<<?FFFFFA:>BA<>>B9>6?FFBF7<?4(366
@M04999:289:000000000-L3R54:1:1101:16306:8069 2:N:0:427
GGACTACAGGGGTATCTAATCCTGTCCGCTCCCCACGCTTTCGTCCATCAGCGTCAATCGGTATTTAGTAACCTGCCTTCGCAATCGGGGTTCTGTGTAATATCTATGCATTTCACCGCTACACTACACATTCCAGCTACTTCAATACTATTCAAGATTAACAGTATCAACGGCAGTTCTACAGTTAAGCTGCAGGTTTTCACCGCTGACTTATCAACCCGCCTACGGACCCTTTAAACCCAATAAATCCGGATAACGCTCGCATCCTCCGTATTACCGCGGCTGCTGGCACGGATTTAGC
+
CCCCCGGGGGGGGGGGGGGGGGGGGGGGGGGGGGGGGGGGGGEGGGGGGGGGGGGGGGGGGGGGGGGGGGGGGGGGGGGGGGGGGGGGGGGGGGGGGGGGGGGGGGGGGGGGGGGGGGGGGGGGGGGGGGGGGGGGGGGGGGGGGGGGGGGGGGGGGGGGGGGGGGGGGGGGEGGGFGFGGGGGGGGGGGGDGGGGGGGGFFFFEEFFFFFFEFFFFFFFDFB@?FD?FFFFFFFCE4AFFFFFFFFFFFB@;?FFEFB@DF>BBBB?FFFBBFBFFFFF;B;F08??BF??:9>(,84<6
@M04999:289:000000000-L3R54:1:1101:5139:8119 2:N:0:427
ATCTGGACTACCCGGGTATCTAATCCTGTTCGCTACCCATGCTTTCGAACCTCAGCGTCAGTTACAGACCAGAGAGCCGCCTTCGCCACTGGTGTTCCTCCATATATCTACGCATTCCACCGCTACACATGGAGTTCCACTCTCCTCTTCTGCACTCAAGAAAAACAGTTTCAGCTGCACTTCCCCGGTTAAGCCGAGGGCTTTCACAGCTGACTTGTTCTCCCGCCTGCGTTCGCTTTACGCCCAATAAATCCGGACAACGCTTGCCACCTACGTATTACCGCGGCTGCTGGCACGTAGT
+
CCCCCGGGGGGFGGGGGGGGGGGGGGGGGGGGGGDGGGGGGGGGGGGGGGGGGGGGGGGGGGGGGGGGGGGGGGFGGGGGGDGGGGGGGGGGFGGGGGGGGGGGGGGGGGGGGGGGGGGGGGGGGGGGGGGGGFGGGGGGGGFGGGGGGGGGFGGGGGGGGG?FFGGGGGGGGGGGFGFGGGGGGGGGGGCFGFFDDDDC>FFFFFFFFFFFBFFFFFFEFFFFF>FF;@>;;18@FFDFEFF9>?3:?B>AA?9>:B>039>6:?F?FD?<:>??B2:4<4?>91;BFF?B?114,,(84
@M04999:289:000000000-L3R54:1:1101:27767:8123 2:N:0:427
GACTACTCGGGTATCTAATCCTGTTTGCTCCCCACGCTTTCGCATCTCAGCGTCAGTATCTGTCCAGAAGGCCGCCTTCGCCACCGGTATTCCTCCACATCTCTACGCATTTCACCGCTACACGTGGAATTCTACCTTCCTCTACAATACTCTAGTTAACCAGTTTTAAGTGCAATTCCTAGGTTGAGCCCAGGGCTTTCACACCTAACTTAATTATCCGCCTACATGCCCTTTACGCCCAGTCATTCCGATTAACGCTCGCACCCTCCGTATTACCGCGGCTGCTGGCACGGAGTTAGCC
+
CCCCCGGGGGGGGGGGGGGGGGGGGGGGGGGGGGGGGGGGGGGGGGGGGGGGGGGGGGGGGGGGGGGGFGGGGGGGGGGGGGGGGGGGGGGGGGGGGGGGGFGGGGGGGGGGGGGGGGGGGGGGGFC@FGGGGGGGGGGGGGGGGGGGGGFFGDGGFGGGGGGGGGGGGGGGGGGGFGFGGGFGFGGGGGGGFGCDGGGGFFFFFFF5CE@E5F?AEFFFFFFFFFFF3@BBF@FF=FBF99>B<ECEEE6;;;CE?@FFF@@BFFBFF>:177<:<6>B9>>9:))(8:<<>,4?BFFA7
@M04999:289:000000000-L3R54:1:1101:3563:8136 2:N:0:427
CAGACTACAAGGGTATCTAATCCTGTTCGCTACCCATGCTTTCGAACCTCAGCGTCAGTTACAGACCAGAGAGCCGCCTTCGCCACTGGTGTTCTTCCATATATCTACGCATTCCACCGCTACACATGGAGTTCCACTCTCCTCTTCTGCACTCAAGAAAAACAGTTTCAGCTGCACTTCCCCGGTTAAGCCGAGGGCTTTCACAGCTGACTTGTTCTCCCGCCTGCGTTCGCTTTACGCCCAATAAATCCGGACAACGCTTGCCACCTACGTATTACCGCGGCTGCTGGCACGTAGTT
+
CCCCCGGGGGGGGGGGGGGGGGGGGGGGGGGGGGGGGGGGGGGGGGGGGGGGGGGGGGFGGGGDEFFGGFFGGGGGGGGGGGDGGGGGGFGGGGGGGGGFGGGGFGGGGGEGGGGGGGGGGGGGGGGGGFFGGGGGGGGGGGGGGGGGGGGGGGF?DFFFGGGGFGGGGGFGGGCGFGFGGGGGCEGGGGGGGGGGGGGGFFFFFFFFFFFF<;FFFFFEF9@BFBFFFFFFFF<DEC<EF@?(:4@EEFFB@07(,326?F??FBFFFFF63268AAFF919>B>?>?5<12,42((5
@M04999:289:000000000-L3R54:1:1101:8001:8153 2:N:0:427
GTGACTACTCGGGTATCTAATCCTGTTCGCTACCCATGCTTTCGAACCTCAGCGTCAGTTACAGACCAGAGAGCCGCCTTCGCCACTGGTGTTCTTCCATATATCTACGCATTCCACCGCTACACATGGAGTTCCACTCTCCTCTTCTGCACTCAAGAAAAACAGTTTCAGCTGCACTTCCCCGGTTAAGCCGAGGGCTTTCACAGCTGACTTGTTCTCCCGCCTGCGTTCGCTTTACGCCCAATAAATCCGGACAACGCTTGCCACCTACGTATTACCGCGGCTGCTGGCACGTAGTT
+
CCCCCGGGGGGGGGGGGGGGGGGGGGGGGGGGGGGGGGGGGGGGG8FGGGGGGGGGGGFGGGGGFGGGGGGGGGGGGGGGGGGGGGGGGGGGFGGGGGGGGGGGGGGGGGGGGGGGGGGGGGGGG@FGGGGGGGGGGGGGGGGGGGGGGGFGGGGGGGFFGFEGGGGGGGGGGGGGFGFGGGGGCGGEGGGFE5EGGGC>FFFFFFFFFFF=AFF+9CFEF2@FFBFFFFFFFF0=EE?D19;;@3A4CF@9(29;<:6926<?:9??0(5:44)4:A9?0>1>9(1:B:(..147026
@M04999:289:000000000-L3R54:1:1101:25499:8188 2:N:0:427
CTCGCGACTACCGGGGTATCTAATCCTGTTTGCTCCCCACGCTTTCGCATCTCAGCGTCAGTATCTGTCCAGAAGGCCGCCTTCGCCACCGGTATTCCTCCCCATCTCTACGCATTTCACCGCTACACGTGGAATTCTACCTTCCTCTACAATACTCTAGTTAACCAGTTTTAAGTGCAATTCCCAGGTTGAGCCCGGGGCTTTCACACCTAACTTAATTATCCGCCTACATGCCCTTTACGCCCAGTCATTCCGATTAACGCTCGCACCCTCCGTATAACCGCGGCTGCTGGCACGGAGT
+
CCCCCGGGGGFFGCDEGGGGG@FGGGFGFGFGGGGCGGGG@FGGGGFGGGEEFFFFGGGGGGDGGGGGDGGGF<FGGFCGGGGGGGGGGGGGGDGGGFGGGCCEGGGGGGGCF7CFFGGFDGEFGGGGDGG>C9DFGGFGGGGGGGGGGGFEDGGGGFGA:AEGEFFGFGGGGC5@@CF8EFFFFEGFGGGGGGFGGG*8??AFFFFFF@FEFFFFFFFCFFFE6@FFFFFC383(4;EFE0<0>F?FF<A<A<?FBB<A5<F:<>F9B>BFB:>6:?>4<8>9>0>FFFF?:?74409>3
@M04999:289:000000000-L3R54:1:1101:16594:8195 2:N:0:427
GGGACTACCGGGGTATCTAATCCTGTTCGCTCCCCACGCTTTCGTCCATCAGCGTCAATCGGTATTTAGTAACCTGCCTTCGCAATCGGGGTTCTGTGTAATATCTATGCATTTCACCGCTACACTACACATTCCAGCTACTTCAATACTATTCAAGATTAACAGTATCAACGGCAGTTCTACAGTTAAGCTGCAGGTTTTCACCGCTGACTTATCAACCCGCCTACGGACCCTTTAAACCCAATAAATCCGGATAACGCTCGCATCCTCCGTATTACCGCGGCTGCTGGCACGCAGTTAC
+
CCCCCGGGGGGGGGGGGGGGGGGGGGGGGGGGGGGGGGGGGGGGGGGGGGGGGGGGGGGGGGGDGGGFFGGGGGGGGGGGGGGGEGGGGGGGGGGGGGGGFGGGGGGGGGGGGGGGGGGGGGGGGGGGGGGGGGGGGGGGGGGGGGGFGGGGGGGDFGGGGGGGGGFGGGGG8EGEFGFGGDGGGGGCFFEGGGGGFFGGFFFFFFFFFAFFFFFFFFFF>9>BF@D?DD@B@FDFFFFFFFFF@EF<EF@B;<;@FF:FFF;>FFFB<<?BBB::>AB:611;99:?BB1:>:(4(429)
@M04999:289:000000000-L3R54:1:1101:27073:8228 2:N:0:427
CGACTACACGGGTATCTAATCCTGTTCGCTCCCCACGCTTTCGCTCCTCAGCGTCAGTGACGGCCCAGAGACCTGCCTTCGCCATCGGTGTTCTTCCCGATATCTACACATTCCACCGTTACACCGGGAATTCCAGTCTCCCCTACCGCACTCCAGTCCGCCCGTACCCGGCGCCGATCCACCGTTAAGCGATGGACTTTCACACCAGACGCGACGAACCGCCTACGAGCTCTTTACGCCCAATAAATCCTGATAACGCTTGCACCCTACGTATTACCGCGGCTGCTGGCCAGTAGTTAGC
+
BC<@@7,;FCCC6@F<FAEFFFAE@,CBF,<@@FDGC+B@BF@FG@6CEFFGEEGG:CCCEE@C@CEACFC,DB,?EFAA?F:4??,B?CFCFFFGC<?:+>4E,AFGGGD,F<@<ECA=:EFGEFGD:7>DFG;>,,,@,@CFGGD++=C8EGG8CFCCEG63@7CG?C5EGGC5/?E5;FFGFEC8@E8:*85**;D>F6AA6:58:2191775157;)(-8(4<?(3(5.544600)(-(3,269D:)4544<?FFB108,5<81(8?,444>9)47(((-3?D):6((,.-..)-6)
@M04999:289:000000000-L3R54:1:1101:13015:8265 2:N:0:427
GGACTACAGGGGTATCTAATCCTGTTTGCTCCCCACGCTTTCGCATCTCAGCGTCAGTATCTGTCCAGAAGGCCGCCTTCGCCACCGGTATTCCTCCACATCTCTACGCATTTCACCGCTACACGTGGAATTCTACCTTCCTCTACAATACTCTAGTTAACCAGTTTTAAGTGCAATTCCTAGGTTGAGCCCAGGGCTTTCACACCTAACTTAATTATCCGCCTACATGCCCTTTACGCCCAGTCATTCCGATTAACACTCGCACCCTCCGTATTACCGCGGCTGCTGGCACGGAGTTAGC
+
CCCCCGGGGGEGGGGGGGGGGGGGGGGGGGGGGGGGGGGGGGGGGGGGGGFGGGGGGGGGGGGGGGGEGFGFGGGGGGGGGGGGGGGGGEGGGGGGGGGGGGGGGGGFGFGGGGGGGCEGEGGGGGEFGGFGGGDGGGGGGGGGGGGGGDGGGGGGGGGGGGGGGGGGGGGGGGGGFGFGGGGCGGGFGGGGGCF6CFGGFFFFFFFFFFFF@FFFECFF>DDFFFFFEFFFFFFCFDFB@>5;@AEFFF;1;<DEFFFFFFFFFBFFDFBFFBF<A<:B9(49B?337?:D<-39?BFA<
@M04999:289:000000000-L3R54:1:1101:23223:8276 2:N:0:427
CTGACTACCGGGGTATCTAATCCTGCTCGCTCCCCACGCTTTCGTCCATCAGCGTCAATCGGTATTTAGTAACCTGCCTTCGCAATCGGGGTTCTGTGTAATATCTATGCATTTCACCGCTACACTACACATTCCAGCTACTTCAATACTATTCAAGATTAACAGTATCAACGGCAGTTCTACAGTTAAGCTGCAGGTTTTCACCGCTGACTTATCAACCCGCCTACGGACCCTTTAAACCCAATAAATCCGGATAACGCTCGCATCCTCCGTATTACCGCGGCTGCTGGCACGGAGTT
+
CCCCCGGGGGGGGGGGGGGGGGGGGGGGGGGGGGGGGGGGGGGGGGGGGGGGGGGGGGGGGGGGGGGGGGGGGGGGGGGGGGGGEGGGGGGGGGGGGGGGGGGGGGGGGGGGGGGGGGGGGGGGGGGGGGGGGGGGGGGGGGGGGGGGGGGGGGGFGGGGGGGGGGGGGGGGGCGGFFFGGGGGGGGGGGGGGGGGGGGCFFFFFFEFFFFEFFFFFFFFFFFFFFFF@?FFFFFEF?EFFFDDFE<FFFFFF@FFFFB0<BFFFFF:?>?BF?FBABAF;>F>3;:?FFBBFF>F>?B
@M04999:289:000000000-L3R54:1:1101:26329:8278 2:N:0:427
TGGGACTACTAGGGTATCTAATCCTGTTCGCTACCCATGCTTTCGAGCCTCAGCGTCAGTAACAGACCAGAGAGCCGCCTTCGCCACTGGTGTTCTTCCATATATCTACGCATTTCACCGCTACACATGGAGTTCCACTCTCCTCTTCTGCACTCAAGTCTCTCAGTTTCCGATGCTCTTCCTCAGTTAAGCTGAGGGCTTTCACATTCAGACTTAAAAGACCGCCTGCGCTCCCTTTACGCCCAATAAATCCGGACAACGCTTGCCACCTACGTATTACCGCGGCTGCTGGCACGTAGTT
+
CCCCCGGGGGGGGGGGGGGGGGFGGGGGGGGGGGGGGGGGGGGGGGGGGGGGG8FGGGGGGGGGGGGGGGGGGGGGGGGGGGGGGGGGGGGGGGGFGGGGGGGGGGGGGGGGGDGGGGGGGGGGGGGGFGGGGGGGGGGGFGGGGGGFGGGGGGGGGGGGGGGGGGGGGGFGGGGGFGFGGGFGGGGGGGGGFFCGFDGFFFFFFFFCCECFEFFFFFBEFFBFBFFFFFFFF>B=EEFFFFFFD<;3ACEEE09;>6==9B@:?F?>?FB78((,6:BB<4;B2(4;??0:?:??6::?>
@M04999:289:000000000-L3R54:1:1101:21352:8286 2:N:0:427
TGACTACACGGGTATCTAATCCTGTTCGCTCCCCACGCTTTCGTCCATCAGCGTCAATCGGTATTTAGTAACCTGCCTTCGCAATCGGGGTTCTGTGTAATATCTATGCATTTCACCGCTAAACTACACATTCCAGCTACTTCAATACTATTCAAGATTAACAGTATCAACGGCAGTTCTACAGTTAAGCTGCAGGTTTTCACCGCTGACTTATCAACCCGCCTACGGACCCTTTAAACCCAATAAATCCGGATAACGCTCGCATCCTCCGTATTACCGCGGCTGCTGGCACGGAGTTAGC
+
CCCCCGGGGDGGGGGGGGGGGGGGGGGGGGGGGGGGGGGGGGGGGGGGGGGGGGGGGGGFGGFGGGEGGGGGGGGGGGGGGGGGGGGGGGGGGGGGGGGGGGGGGGGGGGGGGGGGGGGGGGFGGGGGGGGGGGGGGGGGGGGGGGGGGGGGGGGGGGGGGGGGGFGGGGGEGGGGFGFGGGFFGGGFGGGGGGGC?DGGFFFFBDFFBD@ACFFFFFFFBAFDFFF>@BFFFFFFFCAFFF@FFEFFFEFFFD(7<D0?FBB;BBFFFFFF0<:<<B?069>B>F?FFB04647(4:>B4
@M04999:289:000000000-L3R54:1:1101:18447:8326 2:N:0:427
TGACTACAAGGGTATCTAATCCTGTTTGCTCCCCACGCTTTCGCATCTCAGCGTCAGTATCTGTCCAGAAGGCCGCCTTCGCCACCGGTATTCCTCCACATCTCTACGCATTTCACCGCTACACGTGGAATTCTACCTCCCTCTACAGTACTCCAGACGACCAGTTTTAAGTGCAATTCCTAGGTTGAGCCCAGGGCTTTCACACCTAACTTAATTATCCGCCTACATGCCCTTTACGCCCAGTCATTCCGATTAACGCTCGCACCCTCCGTATTACCGCGGCTGCTGGCACGGAGTTAGC
+
CCCCCGGGGGGGGGGGGGGGGGGGGGGGGGGGGGGGGGGGGGCGGGGGGGGGGGGGGGGGGGGGGGGGGGGGGGGGGGGGGGGGGGGGGDGGGGGGGGGGGGGGGGGDGGGGGGGGGGGGGGGGGGGECFGGGGGGGGGGGGGGGGGGGGGGGGGGGGGGGGGGFGGGGGGGGGFGFGFGGCGFGGGFGGGGGGGDGGGGFFFFFFFFFFFFFAFFFFFF?B@F?FEFCBEDFDFEC@?DF@D;<<EFFFFD@FFFE1;DFFB;B>FB:B>B6??<<<1>969>F??>BF0?<(-(-49)4
@M04999:289:000000000-L3R54:1:1101:28182:8359 2:N:0:427
GGTTGACTACCCGGGTATCTAATCCTGTTCGCTCCCCACGCTTTCGCTCCTCAGCGTCAGTGACGGCCCAGAGACCTGCCTTCGCCATCGGTGTTCTTCCCGATATCTACACATTCCACCGTTACACCGGGAATTCCAGTCTCCCCTACCGCACTCCAGTCCGCCCGTACCCGGCGCCGATCCACCGTTAAGCGATGGACTTTCACACCAGACGCGACGACCCGCCTACGAGCTCTTTACGCCCAATAAATCCGGATAACGCTTGCACCCTACGTATTACCGCGGCGGCTGGCACGTAGTT
+
CCCCCGGGGGGGGGGGGGGGFGGGGGGGGGGGGGGGGGGGGGGGGGGGGGGGGGGGGGGGGGGGGGGGGGGGGGGGGFGGGFC<FGGE?C@C,CCFGCFG8+FFGEGG9BCF<EFGGFGGDGG@BEFFGDDFEG8FD98@93@DGCFCFDCEECEGC:D5E4CEGG79:@@CG5?C>72/C<DGGC:CEC*++32*:C*6AFA=+1:A?<:BFFFE;.)4)326966((4:?;(4<<<)8(310?(.4<26<292(-44,,,4--274,-(((-4<>?26<(,4(--((12(3,543((4-
@M04999:289:000000000-L3R54:1:1101:13423:8381 2:N:0:427
TATAGACTACCCGGGTATCTAATCCTGTTTGCTCCCCACGCTTTCGCATCTCAGCGTCAGTATCTGTCCAGAAGGCCGCCTTCGCCACCGGTATTCCTCCACATCTCTACGCATTTCACCGCTACACGTGGAATTCTACCTTCCTCTACAATACTCCAGATAACCAGTTTTAAGTGCAGTTCCCAGGTTGAGCCCGGGGCTTTCACACCTAACTTAATTATCCGCCTACATGCCCTTTACGCCCAGTCATTCCGATTAACGCTCGCACCCTCCGTATTACCGCGGCTTCTGGCCCGGAGTT
+
CCCCCGGGGGGGGGGGGGGGGGGGGGGGGGGGGGGGGGGGGGGGGGGGGGGGGGGGGGGGGGGGGGGGGGGGGGGGGGGGGGGGGGGGGGGGGGGGGGGGGGGGGGGGGGGGGGGGGGGGGGGGGGGGGGGGGGGGGGGGGGGGGGGGGGGGGGGGGGFGGGGGGGCDGGGGGGGGFGFGGGGFCEGGGGGGGGGGGGGGFFFFFFFFFFBEFFFFFFFFFFFFFFF?F;C<@EDFFF9FFFFB??EF@E?<E@18;69<?6<:BFF>><?FFFFF?FB<A09(4;;(,6.3?((41204.
@M04999:289:000000000-L3R54:1:1101:18402:8386 2:N:0:427
CTTGCGACTACACGGGTATCTAATCCTGTTCGCTACCCATGCTTTCGAACCTCAGCGTCAGTTACAGACCAGAGAGCCGCCTTCGCCGCTGGTGTTCTTCCATATATCTACGCATTCCACCGCTACACATGGAGTTCCACTCTCCTCTTCTGCACTCAAGAAAAACAGTTTCAGCTGCACTTCCCCGGTTAAGCCGAGGGCTTTCACAGCTGACTTGTTCTCCCGCCTGCGTTCGCTTTACGCCCAATAAATCCGGCCAACGCTTTCCACCTACGTATTACCGCGGCTGCTGGCACGTAGT
+
CCCCCEEFGGGGGGDCGGGGGGGGGFGGGGGDGGCFFFFGEFG9FEEFFBFFGGGDCEGCFF<EGGGGGGGG@@B@DGG7FEGGGGG7=FGCFCFGFF<?FEFAEGGGCGGGGGCFFGGGGCGEEGGGGGFFD?@=EGGGGGGGGGGFGGGDAFFCFGFDG8FDGGCFGFGGG7CC5C?DFGGGGGGGGD@,@CGDDCCD4AAAFCFFF93(.)4B3;8?A7@@16670=1:<?76?(:6<(83(4:<>A)44,(((,(44((4(,446231(48B2<4<>>00(,7>04,5(4,44,8(-
@M04999:289:000000000-L3R54:1:1101:4272:8389 2:N:0:427
AGACTACAAGGGTATCTAATCCTGTTCGCTACCCATGCTTTCGAGCCTCAGCGTCAGTAACAGACCAGAGAGCCGCCTTCGCCACTGGTGTTCTTCCATATATCTACGCATTTCACCGCTACACATGGAGTTCCACTCTCCTCTTCTGCACTCAAGTCTCTCAGTTTCCGATGCTCTTCCTCAGTTAAGCTGAGGGCTTTCACATTCAGACTTAAAAGACCGCCTGCGCTCCCTTTACGCCCAATAAATCCGGACAACGCTTGCCACCTACGTATTACCGCGGCTGCTGGCACGTAGTT
+
CCCCCGGGGGGGGGGGGGGGGGGGGGGGGGGGGGGGGGGGGGGGGGGGGGGGGFGGGGGFGFGGGGGGGGGGGGGGGGGGGGGGGGGGGGGGGGGGGGGGGGGGGGGGGGGGGGGGGGGGGGGGGGGGGGGGFGGGGGGGGGGGGGGGFGGFFEFGGFFGCGGGGGGGGGDGGGGGFGFGGFFFGGCDFGGGGGFGGGGGA?FFFFFFFCEFFFFFEFFFFFFAFFF9@>@BDDFFCE=EFFF;@8@6?E@B47>BFFFFF@<B29?1?>:??>A?9A2(6BBFF96???B7>B??08<
@M04999:289:000000000-L3R54:1:1101:19746:8391 2:N:0:427
GACTACTGGGGTATCTAATCCTGTTCGCTCCCCACGCTTTCGTCCATCAGCGTCAATCGGTATTTAGTAACCTGCCTTCGCAATCGGGGTTCTGTGTAATATCTATGCATTTCACCGCTACACTACACATTCCAGCTACTTCAATACTATTCAAGATTAACAGTATCAACGGCAGTTCTACAGTTAAGCTGCAGGTTTTCACCGCTGACTTATCAACCCGCCTACGGACCCTTTAAACCCAATAAATCCGGATAACGCTCGCATCCTCCGTATTACCGCGGCTGCTGGCACGGAGTTAGCC
+
CCCCCGG<@8@FGGGGGEFGDA9FG9@FFGCECEGGGFEGGGD@FFGGGFGGGCEGCADFFFEGG@CFFGGGDFGGGGCGDGG7FCCEGGGDGGGGGGGGGGGGGGGFFGFGGFGGDEGDGCGFGGGFGFGDACEFGGGGFGGGFFFGGGGGFEFGF,;@F8AEFGGGGGGGGGGEFGFGGGCFFCCCCFG6??C=;DF;AFFFFFEFFEFC;CF>@AEBEBFF=@@@5=@D5BF4CFDDF6@;3C?<86:?61><D6<;@9>?9B3>79:<<?<<2<(499;B::?BFFD?09038A>A:
@M04999:289:000000000-L3R54:1:1101:20500:8398 2:N:0:427
AATAGACTACACGGGTATCTAATCCTGTTTGCTCCCCACGCTTTCGCATCTCAGCGTCAGTATCTGTCCAGAAGGCCGCCTTCGCCACCGGTATTCCTCCACATCTCTACGCATTTCACCGCTACACGTGGAATTCTACCTCCCTCTACAGTACTCCAGACGACCAGTTTTAAATGCTATTCCCAGGTTGAGCCCGGGGCTTTCACACCTAACTTAATCATCCGCCTACATGCCCTTTACGCCCAGTCATTCCGATTAACGCTCGCACCCTCCGTATTACCGCGGCTGCTGGCACGGAGTT
+
CCCCCGGGGGGGGGGGGGGGGGGGGGGGGGGGGGGGGGGGGGGGGGGGGGGGGGGGGGGGGGGGGGGGGGGGGGGGGGGGGGGGGGGGGGGGGGGGGGGGGGGGGGGGGGGGGGGGGGGGGGGGGGGCGGGGGGGGGGGCGGGGGGGGGGGGGGGGGGFCFGGGGGGGGGGGGGGGFGFGGGGGGFGGGGG?FFGGGDDDEFFFFFFFFFFFFFFFECFCFE@FFFFFFFFFFFFEFFFFFFFFF?;<AFAFDBBFF?FFFFFFBBFBF?FFFF:(4:AFF?BF>;((4?7?17?01(((,
@M04999:289:000000000-L3R54:1:1101:11753:8398 2:N:0:427
GATTTGACTACCAGGGTATCTAATCCTGTTTGCTCCCCACGCTTTCGCATCTCAGCGTCAGTATCTGTCCAGAAGGCCGCCTTCGCCACCGGTCTTCCTCCACATCTCTACGCATTTCACCGCTACACGTGGAATTCTACCTTCCTCTACAATACTCCAGATAACCAGTTTTAAGTGCAGTTCCCAGGTTGAGCCCGGGGCTTTCACACCTAACTTAATTATCCGCCTACATGCCCTTTACGCCCAGTCATTCCGATTAACGCTCGCACCCTCCGTATTACCGCTGCTGCTGGCACGGAGT
+
CCCCCGGGGGGGGGGGGGGGGGGGGGGGGGGGGGGGGGGGGGGGGGGGGGGGGGGGGGGGGGGGGGFGGGFGFGGGGGGGGGGGGGGGGGGGG:FGGGGGGGGGGGGGGGGGGGGGGGGGGGGGGGGGGGGGGGGGGGGGGGGGGGGGGGGGGGGGGGGFGGGGGGGGGGGGGGFGFGFGGCFGFFCFEGGFGGGGDGCDEFFFFFFFEFFB=FFFFFFFFFEED=DFFFFFEE3@FFFFFFF>@@?EF<E?<E;@F;<EE16?:(3(33<B?:>3::?<<A09(4048?F)36(5(416-
@M04999:289:000000000-L3R54:1:1101:4831:8420 2:N:0:427
GATAGACTACTCGGGTATCTAATCCTGTTCGCTACCCATGCTTTCGAACCTCAGCGTCAGTTACAGACCAGAGAGCCGCCTTCGCCACTGGTGTTCTTCCATATATCTACGCATTCCACCGCTACACATGGAGTTCCACTCTCCTCTTCTGCACTCAAGAAAAACAGTTTCAGCTGCACTTCCCCGGTTAAGCCGAGGGCTTTCACAGCTGACTTGTTCTCCCGCCTGCGTTCGCTTTACGCCCAATAAATCCGGACAACGCTTGCCACCTACGTATTACCGCGGCTGCTGGCACGTAGTT
+
CCCCCFGGGGGGGGGGGGGGGGGGGGGGGGGGGGGGGGGGGGGGGGGGGGGGGGGGGGGGGGGGGGGGGGGGGFGGGGGGGGGGGGGGGGGGGGGGGFGGGGGGGGGGGGGGGGGGGGGGCGGGGGGGGGGGGGGGGGGGGGGGGGGGGGGGGGGFGGGGGGGGGGGGGGGGGGGGFFFGGGGGGGGGGGGGGGGGGG77FFFFFFFFFFFFFFFFFFFFFEB>F@DFF>F@FFFFDFFFFFFB;3;=EFFEF>>FFFFF6>FF?BFA<<?F:0:2<?FFF<94699;BFF??0>0(46:.
@M04999:289:000000000-L3R54:1:1101:4423:8450 2:N:0:427
AAGATGACTACTAGGGTATCTAATCCTGTTCGCTACCCACGCTTTCGAGCCTCAGCGTCAGTTACTAGCCAGTCAGCCGCCTTCGCCACTGATGTTCTTCCATATATCTACGCATTTCACCGCTACACATGGAGTTCCACTGACCTCTCTAGCACTCAAGTCTTACAGTTTCTGATGCACGTCCATAGTTGAGCTATGACCTTTCACATCAGACTTATTAGACCGCCTGCGCTCCCTTTACGCCCAATAATTCCGGACAACGCTCGCCACCTACGTATTACCGCGGCTGCTGGCACGTAGT
+
CCCCCGGGGGGGGGGGGGGGGGGGGGGGGGGGGGGGGGGGGGGGGGGGGGGGGGFGGGGGGGGGGGGGGGGGGGGGFGGGGGGGGGGGGGGGGGGGGGGGGGGGGGGGGGGGGGGGGGGGGGGGGGGGGGGGGGGGGGGGGGGGGGGGGGGFGGGGGGGGGGGGGGCFGGGGGGGGFGFGGGGGGGGGGGGGGGFFGGFFFFFFFFFFFFFFFFFFFFFCFCFEFFAFBDF29@BFFFFFFFF==?=@@@EEFF19?B@@D;@?<>99BF?:02(.39>A<6329076(34:3112:37(-
@M04999:289:000000000-L3R54:1:1101:4214:8459 2:N:0:427
CTGACTACCAGGGTATCTAATCCTGTTCGCTACCCATGCTTTCGAGCCTCAGCGTCAGTAACAGACCAGAGAGCCGCCTTCGCCACTGGTGTTCTTCCATATATCTACGCATTTCACCGCTACACATGGAGTTCCACTCTCCTCTTCTGCACTCAAGTCTCTCAGTTTCCGATGCTCTTCCTCAGTTAAGCTGAGGGCTTTCACATTCAGATTTAAAAGACCGCCTGCGCTCCCTTTACGCCCAATAAACCCGGACAACGCTTGCCACCTACGTATTACCGCGGCTGCTGGCACGTAGTT
+
CCCCCGGGFGGGGGGGGGGGGGGGGGGCFGGGGGGGGGGGGGGG8FDGGGGGGGGGDFGGGGGGGGGFA6<CFDGECGGGGCF@EGGGFEGGGGFGGGFFFFGGGF@FGGGGGFGEFEFGGGGEBEFGGFGGGGGGFFGGGGGGGFGGDFFGGGFFGGGGGGGFGGGGF:8>8=CDFCFGGGD8EGGFGFC9E,9CD>FGFFFFFFAFEE***1BFAFF=F59A7<@2455@@2(85@EED>>F?8@8))((6(,:;2?F0:6:?0646?0,(4)<:4AA(03,(411?::((.1...8A
@M04999:289:000000000-L3R54:1:1101:12751:8491 2:N:0:427
TGACTACTGGGGTATCTAATCCTGTTCGCTCCCCACGCTTTCGTCCATCAGCGTCAATCGGTATTTAGTAACCTGCCTTCGCCATCGGTGTTCTTCCCGATATCTACACATTCCACCGTTACACCGGGAATTCCAGTCTCCCCTACCGCACTCCAGTCCGCCCGTACCCGGCGCCGATCCACCGTTAAGCGATGGACTTTCACACCAGACGCGACGAACCGCCTACGAGCTCTTTACGCCCAATAAATCCGGATAACGCTTGCACCCTACGTATTACCGCGGCTGCTGGCACGTAGTTAGC
+
CCCCCGGGGGGGGGGGGGGGGGGGGGGGGGGGGGGGGGGGGGGGGGGGGGGGGGGGGGGGGGFGGGGGGGGGGGGGGGGGGGGGGGGEGGGGGGGGGGGGGGGGGGGGGGGGGGGGGGGGGGGGGDGGGDGGGGGGGGGGGGGGGGGGGGGGGGGFGGGGGGGGGGGGGGGGEEGGEGFGFFGGGGGGGFGCD=EGGGGFFFCAFFFFFFF@FFFFBFFFBBFFFF01?>>FFFFFFFBEFFF?D>FBFBFFFF?FFFFF?<BBF??BFFFF>ABFFF09>(49>?FF0:??087(3<DB>
@M04999:289:000000000-L3R54:1:1101:22947:8501 2:N:0:427
CGTGACTACACGGGTATCTAATCCTGTTTGCTACCCACGCTTTCGAGCATGAACGTCAGTGTTATCCCAGGAGGCTGCCTTCGCCATCGGTATTCCTCCACATCTCTACGCATTTCACTGCTACACGTGGAATTCTACCTCCCTCTGACACACTCTAGTTAGACAGTTTCAAATGCACGTCCCAAGTTGAGCTCGGGGATTTCACATCTGACTTATCTAACCGTCTGCGCTCGCTTTACGCCCAGTAATTCCGATTAACGCTCGCACCCTACGTATTACCGCGGCTGCTGGCACGTAGTTT
+
CCCCCGGGGGGGGGGGGGGGGGGFGGGGGGGGGGFGGGGGGGGGGDGGGGGGGGGGGGGGGGGGGGDGGGGGGGGGGDGGGGGGGGGGGGGGGGGGGGGGGGGGGGGGGGGGGGGGGGGGGGGGGGGGGGGGGGGGFFGGGGGGGGGFGGGGGFFGGGGGGFGGGGGGGGGGGGGGFGFGGGGGFGGGGGG8EGGGGDDGFFFFFFFFF5AEFFFFFFFFFFFADDBFFABFFFFFF=EEF>BFF8>7C57?;(6?FCC(3:;09>FFF?0??3?>:<A<60-99>>::8:?0<?:<(4:)
@M04999:289:000000000-L3R54:1:1101:23148:8537 2:N:0:427
TTAGACTACCCGGGTATCTAATCCTGTTTGCTCCCCACGCTTTCGCATCTCAGCGTCAGTATCTGTCCAGAAGGCCGCCTTCGCCACCGGTATTCCTCCACATCTCTACGCATTTCACCGCTACACGTGGAATTCTACCTTCCTCTACAATACTCCAGATAACCAGTTTTAAGTGCAGTTCCCAGGTTGAGCCCGGGGCTTTCACACCTAACTTAATTATCCGCCTACATGCCCTTTACGCCCAGTCATTCCGATTAACGCTCGCACCCTCCGTATTACCGCGGCTGCTGGCACGGAGTT
+
CCCCCGGGGGGGGGGGGGGGGGGGGGGGGGGGGGGGGGGGGGGGGGGEGGGGGGGGGGGGGGGGGGGGGGGGGGGGGGGGGGGGGGGGGGGGGGGGGGGGGGGGGGGGGGGGGGGGGGGGGGGGGGGGGGGGGGGGGGGGGGGGGGGGGGGGGGGGGGGGGGGGGGGGGGGGGGGGFFFGGGGGFGGGGCCFGGGGGGGCFFFFFFFFFFFFFFFFCFFEFEFFFF9BBEEFFFFFFFFFFFFFFFFFF<CEE?DD@DFFFFB;BBF>:?B8>B6?><AABFF>>B;<:4?FFDBB06?F
@M04999:289:000000000-L3R54:1:1101:17632:8569 2:N:0:427
TGACTACTCGGGTATCTAATCCTGTTCGCTCCCCACGCTTTCGTCCATCAGCGTCAATCGGTATTTAGTAACCTGCCTTCGCAATCGGGGTTCTGTGTAATATCTATGCATTTCACCGCTACACATGGAGTTCCACTCTCCTCTTCTGCACTCAAGTCTCTCAGTTTCCGATGCTCTTCCTCAGTTAAGCTGAGGGCTTTCACATTCAGACTTAAAAGACCGCCTGCGCTCCCTTTACGCCCAATAAATCCGGACAACGCTTGCCACCTACGTATTACCGCGGCTGCTGGCACGTAGTT
+
CCCCCGGGGGGGGGGGGGGGGGGGGGGGGGGGGGGGDGGGGGGGGGGGGGGGGGGGGGGGGGGGGGGGGGGGGGFGGGGGGGGDGGGGEGGGGGGGGGGGCFGGGGGFGGGGGGGGGGGGGGGGGGGFGGGGGGGGGGGGGGGGGGGGGGGGGGGGGGGGGGGGGGGGGGGGDGGGFGFGGG?DFGFGDFGGD6ECGGGGFFFFFFFFFFFFFFFFFFF@F4AFFFFFFFFFFDEFFF>DFFF(6;AC?F@B0?BFDFF;D:1?:9?????:?)6?FFA<>969991:B:::22??18<
@M04999:289:000000000-L3R54:1:1101:8997:8570 2:N:0:427
GACTACCCGGGTATCTAATCCTGTTTGCTCCCCACGCTTTCGCATCTCAGCGTCAGTATCTGTCCAGAAGGCCGCCTTCGCCACCGGTATTCCTCCACATCTCTACGCATTTCACCGCTACACGTGGAATTCTACCTTCCTCTACAATACTCTAGTTAACCAGTTTTAAGTGCAATTCCTAGGTTGAGCCCAGGGCTTTCACACCTAACTTAATTATCCGCCTACATGCCCTTTACGCCCAGTCATTCCGATTAACTCTCGCACCCTCCGTATTACCGCGGCTGCTGGCTCGGAGTTAGCC
+
CCCCCGGGGC@FGGGGGGGGGGGGGGGGGGGFFGGEGGGGGGGGGGGGGGGGGGGGGGGGGGGGGGGFGGGGGGGGGGGGGGEGGG7FFGGGGGGGGGFGGGGGGGFEGGGGGEGGGGGGGFF7FDD7AFGFGGGGGGGGGGGGGGFCDGGGGG8DFFGGGCDAEFGGGGFGGGFAFGFGGC7BE@EFGGGGC+:?FGGGFFF5BF>FDFE3AF>FFFF5>5A2@FEFEFBE=>C=22@A?(6@AEC?EE0@@F4;.;C@?DBFF13<?(42:269)39>(76;<??2:(.(3(282)653
@M04999:289:000000000-L3R54:1:1101:14305:8603 2:N:0:427
GACTACTAGGGTATCTAATCCTGTTCGCTCCCCATGCTTTCGAACCTCAGCGTCAGTTACAGACCAGAGAGCCGCCTTCGCCACTGGTGTTCTTCCATATATCTACGCATTCCACCGCTACACATGGAGTTCCACTCTCCTCTTCTGCACTCAAGAAAAACAGTTTCAGCTGCACTTCCCCGGTTAAGCCGAGGGCTTTCACAGCTGACTTGTTCTCCCGCCTGCGTTCGCTTTACGCCCAATAAATCCGGACAACGCTTGCCACCTACGTATTACCGCGGCTGCTGGCACGTAGTTAGCC
+
CCCCCGGGGGGGGGGGGGGGGGGGGGGGG<FGGGGGGGGGGGFGGGGGGGGGGGGGGGGGGGGGGGFGGGGGGGGGGGGGGGGGGGGGGGGGGGGGGGGGGGGGGGGGGGGGGGGGGGGGGGGGGGGFGGGGGGGGGGGGGGGGGGGGGGGGGGGFDGGGGGGGGGGGGGGCGGGGFGFGGGGGGEFGGGGCGCGGGGGGFFFFFFFFFFFEEFFFFFFBFFF>DBDFFDFFFD9CF@;EFFD@E9EEF>9DB>B?FFFF(18A???BFBFFF?2<A?999B>BF:7?F0<??708A<245
@M04999:289:000000000-L3R54:1:1101:19885:8693 2:N:0:427
GTTGACTACTCGGGTATCTAATCCTGTTTGCTCCCCACGCTTTCGCATCTCAGCGTCAGTATCTGTCCAGAAGGCCGCCTTCGCCACCGGTATTCCTCCACATCTCTACGCATTTCACCGCTACACGTGGAATTCTACCTTCCTCTACAATACTCTAGTTAACCAGTTTTAAGTGCAATTCCTAGGTTGGGCCCAGGGCTTTCACACCTAACTTAATTATCCGCCTACATGCCCTTTACGCCCAGTCATTCCCATTAACGCTCGCACCCTCCGTATTACCGCGGCTGCTGGCACGGAGTTT
+
CCCCCGFGGGFGGGGEGGGEGGGGFFFFGFGGCFGGGGDGFGGFGGGGGG<EFGGGGCEGFGGGGGGGFFGGGCF,4@B=FGFEFGGGGGGEGG9FFEFFFGGGFGE@F@FGGEGGGGGGGEGGGGGGFG>FGGFFFGEGGGGGGG8;A=FEGCDGFGGFCAFGDGEDFGFGGGFFFCFGGCFGGGGGEC6CFGCCCDDGFFCFF6AB@@BFEFFFFFFE96>DFF2=>?CBFB3>E4C;=@B?@=;@EFFE)79EF3>?B6(390>B?02:9(.4:AA)(4991(-1)8(-4<?9((-4)
@M04999:289:000000000-L3R54:1:1101:21221:8695 2:N:0:427
CAGCGACTACACGGGTATCTAATCCTGTTCGCTACCCATGCTTTCGAACCTCAGCGTCAGTTACAGACCAGAGAGCCGCCTTCGCCACTGGTGTTCTTCCATATATCTACGCATTCCACCGCTACACATGGAGTTCCACTCTCCTCTTCTGCACTCAAGAAAAACAGTTTCAGCTGCACTTCCCCGGTTAAGCCGAGGGCTTTCACAGCTGACTTGTTCTCCCGCCTGCGTTCGCTTTACGCCCATTAAATCCGGACAACGCTTGCCACCTCCGTATTACCGCGGCTGCTGGCACGTAGTT
+
CCCCCGGGGGFFGGGGGGGGGFGGGGGGGAEGG:FGGGGGGGGGGGCCGGGGGGGGGGGGGFFGGGCGGGGGGGGGDGGGGGGGGGGGFGGGGGGGGGGGGGGFAFGGGGGGGGGGGGGE@CGGGGGFGGFGFGGG;FG;F9FGFGGGGG=EFGGGCGFFCD8@GGGGEGG8,,=DFGFGGGGGGGGGGG7BFGC5DGGGFFFFFFFFB@E;BFFA68BCFFB>BFDFF>;7?;BDDF<F;<69?04>>5ADFFB?((429F?11?BAD:0((280::<AA1;90>9>??>(-383403?<
@M04999:289:000000000-L3R54:1:1101:8071:8752 2:N:0:427
GGACTACTCGGGTATCTAATCCTGTTCGCTCCCCACGCTTTCGTCCATCAGCGTCAATCGGTATTTAGTAACCTGCCTTCGCAATCGGGGTTCTGTGTAATATCTATGCATTTCACCGCTACACTACACATTCCAGCTACTTCAATACTATTCAAGATTAACAGTATCAACGGCAGTTCTACAGTTAAGCTGCAGGTTTTCACCGCTGACTTATCAACCCGCCTACGGACCCTTTAAACCCAATAAATCCGGATAACGCTCGCATCCTCCGTATTACCGCGGCTGCTGGCACGGAGCTAGC
+
CCCCCGGGGGGGGGGGGGGGGGGGGGGGGGGGGGFGEGGEGGGGGGCGGGGGGGGGGGGGGGCGGGCGGGGGGGGGGGGDGGGGGGGE@FGGGGGGGGGEGGGGGGGGGGGGGGFFGGGGGGGGGGGGGGGGGGGGGGGGGGGGGGGGGGGGGGFGGGGGFFGGGGGGGGGGGGGGFGFGGGGGGGGGFGGGGGGGGGFGFFFFFEBEAFEFFFFFFFF>>AB92BF?D=2@BBBEFFFFD;DF83>EFFF;0<?FFFF;?>BFF9??F:(403:2<A(,(4946?D?:B:?69>(2<FF:
@M04999:289:000000000-L3R54:1:1101:5805:8760 2:N:0:427
TGGACTACTGGGGTATCTAATCCTGTTCGCTACCCATGCTTTCGAACCTCAGCGTCAGTTACAGACCAGAGGGCCGCCTTCGCCACTGGTGTTCTTCCATATATCTACGCATTCCACCGCTACACATGGAGTTCCACTCTCCTCTTCTGCACTCAAGAAAAACAGTTTCAGCTGCACTTCCCCGGTTAAGCCGAGGGCTTTCACAGCTGACTTGTTCTCCCGCCTGCGTTCGCTTTACGCCCAATAAATCCGGACAACGCTTGCCACCTACGTATTACCGCGGCTGCTGGCACGTAGTTAC
+
CCCCCGGGGGGGGGGGGGGGGGGGGGGGGGGGGGGGGGGGGGGGGCGGGGGGGGGGGGGGGGGGGGGGGGGGGGGGGGGGGGGGGGGGGGGGGGGGGGGGGGGCFGGGGGGGGGGGGGGGGGGGGGGGGGGGGGGGGGGGGGGGGGGGGGGGGGFGGGGGGGGGGGGGGGFGGGGGFGFFFFGGGGGEGGGGGCEGGDFGFFFFFBFFFFFBFFFFFFF4;2@FFFFF?;6<;@FFEFDFFFF=@;3AFFF90:>FBBBFFBFFFFFFFFFFFBFFFBA?B(469;<D?0208((,.,6<)
@M04999:289:000000000-L3R54:1:1101:5381:8793 2:N:0:427
AAGGACTACCGGGGTATCTAATCCTGTTTGCTCCCCACGCTTTCGCATCTCAGCGTCAGTATCTGTCCAGAAGGCCGCCTTCGCCACCGGTATTCCTCCACATCTCTACGCATTTCACCGCTACACGTGGAATTCTACCTTCCTCTACAATACTCTAGTTAACCAGTTTTAAGTGCAATTCCTAGGTTGAGCCCAGGGCTTTCACACCTAACTTAATTATCCGCCTACATGCCCTTTACGCCCAGTCATTCCGATTAACGCTCGCACCCTCCGTATTACCGCGGCTGCTGGCACGGAGTT
+
CCCCCGGGGGGGGGGGGGGGGGGGGGGGGGGGGGGGGGGGGGGGGGGGGGGGDGGGGGGGGGGGGGGGGGGGGGGGGGGGGGGGGGGGGCFGGGGGGGGGGGGGGGGGGGGGGGGGGFGGGGGGGGGGGGDGGFGGGGGGGGGGGGGGGGGFFFGGGGGGGGGGGGGGGGGGFGGGFFFFGGGGGCGGGGGFGGFFGDCGFFFFFFFFFFFBE6FBC>FFFF=B@@?B>EFEEF=:EE@D@;9?@44@CC?EE?08@FEF08;;02>B(,,8;66:?9<<?>9>0390)).((,431(,.
@M04999:289:000000000-L3R54:1:1101:12695:8824 2:N:0:427
CGACTACCGGGGTATCTAATCCTGTTCGCTCCCCACGCTTTCGTCCATCAGCGTCAATCGGTATTTAGTAACCTGCCTTCGCAATCGGGGTTCTGTGTAATATCTATGCATTTCACCGCTACACTACACATTCCAGCTACTTCAATACTATTCAAGATTAACAGTATCAACGGCAGTTCTACAGTTAAGCTGCAGGTTTTCACCGCTGACTTATCAACCCGCCTACGGACCCTTTAAACCCAATAAATCCGGATAACGCTCGCATCCTCCGTATTACCGCGGCTGCTGGCACGGAGTTAGC
+
CCCCCGGGGGGGGGGGGGGGGGGGGGGGGGGGGGGGGGGGGGGGGGGGGGGGGGGGGGGGGGGGGGGGFFGGGGGGGGGGGGGGGGGEGGGGGGGGGGGGGGGGGGGGGGGGGGGGGGGGGGGGGGGGGGGGGGGGGGGGGGGGGGGGGGGGGGGGGGGGGGGGGGGGGGGGEGDGFGFGGGGGGGGGFGGGGGGGGGGGFFFFFFFFFFFFFFFFFFFFDFFD?D>@=>FFFFFFFFFFFFFF3AFEEEFF;DFFF09B?FFFFFF<DF>BF:>>29:>6>999B?DFF?B0(24?F<A4
@M04999:289:000000000-L3R54:1:1101:17990:8887 2:N:0:427
AGACTACTAGGGTATCTAATCCTGTTCGCTACCCATGCTTTCGAACCTCAGCGTCAGTTACAGACCAGAGAGCCGCCTTCGCCACTGGTGTTCTTCCATATATCTACGCATTCCACCGCTACACATGGAGTTCCACTCTCCTCTTCTGCACTCAAGAAAAACAGTTTCAGCTGCACTTCCCCGGTTAAGCCGAGGGCTTTCACAGCTGACTTGTTCTCCCGCCTGCGTTCGCTTTACGCCCAATAAATCCGGACAACGCTTGCCACCTACGTATTACCGCGGCTGCTGGCACGTAGTTAGC
+
CCCCCGGGGGGGGGGGGGGGGGGGGGGGGGGGGGGGGGGGGGGGGGGGGGGGGGGGGGGGGGGGGGGGGGGGGGGGGGGGGGGGGGGGGGGGGGGGGGGGGGGGGGGGGGGGGGGGGGGGGGGGGGGGGGGGGGGGGGGGGGGGGGGGGGGGGGGGGGGGGGGGGGGGGGGGGGGGFGFGGGGGGGEGGGGGGGGGGGGGFFFFFFFFFFFFFFFFFFFFBBFFBB>@FFFBDFFFFFFFF@@@EECECE@F?FF<FBFFFFFFFFFFFB:?<AFFF<6>B>;FFB?F:?FF<?:1:FBF<
@M04999:289:000000000-L3R54:1:1101:26701:8891 2:N:0:427
TGGCTGACTACCCGGGTATCTAATCCTGTTTGCTCCCCACGCTTTCGCATCTCAGCGTCAGTATCTGTCCAGAAGGCCGCCTTCGCCACCGGTATTCCTCCACATCTCTACGCATTTCACCGCTACACGTGGAATTCTACCTTCCTCTACAATACTCTAGTTAACCAGTTTTAAGTGCAATTCCTAGGTTGAGCCCAGGGCTTTCACACCTAACTTAATTATCCGCCTACATGCCCTTTACGCCCAGTCATTCCGATTAACGCTCGCACCCTCCGTATTACCGCGGCTGCTGGCACGGAGT
+
CCCCCGGGGGGGGGGGGGGGGGCEFGGGGGGGGGGGGGGGGGGGGGGGEGGGGGGGGGGGGGGGGGGGGGGFGGGGGGGGGGGGGGGGGGGGGDGGGGGGGGGGGGGGGGGGGGGGGGGGGGGGGGGGGGGGCGGGGGGGGGGGGGGGGGGGGFGGGGGFGGGGGFGFGGGFGGGGFGFGGGGGGEGGGGGGGGGGGGGGFFFFFFFFFFBFFFFFFBFEFCEE2B@F?B@EEEE=EDFFFFF9@DDFFFFFFEF<F0<EF6;@D>B>FBBFBFFF?FFFFF0;;91-(4:>:?0<B>;F6
@M04999:289:000000000-L3R54:1:1101:13825:8893 2:N:0:427
GACTACTGGGGTATCTAATCCTGTTTGCTCCCCACGCTTTCGCATCTCAGCGTCAGTATCTGTCCAGAAGGCCGCCTTCGCCACCGGTATTCCTCCACATCTCTACGTATTTCACCGCTACACGTGGAATTCTACCTTCCTCTACAATACTCTAGTTAACCAGTTTTAAGTGCAATTCCTAGGTTGAGCCCAGGGCTTTCACACCTAACTTAATTATCCGCCTACATGCCCTTTACGCCCAGTCATTCCGATTAACGCTCGCACCCTCCGTATTACCGCGGCTGCTGGCCCGGAGTTATCC
+
CCCCCGGGGGGGGGGGGGGGGGGGGGGGGGGGGGGGGGGGGDGGGGGGGFGGGGGGGGGGGGGFFFEGGGFGGGGGGGGCGGGGGGGGGGGGGGGFEGGGGGGGGFGGFGGGGGGGGGGGGGGGFGGGGGGGGFFGGGGGGGGGGGGGFGGGGGGGCGGGGGGGGGGGGDFGGGGGFG9EFFDFGGF8DGGGFCEGGFGGFFFFFFFF@EEFEFF>EFF4AAFFDBEEF=BFFFE=@DFFFBEE@EFF?;01;?EFFFD;@969@?<?BFFB?BFFA19(79BF??F?B(40796BF>)45
@M04999:289:000000000-L3R54:1:1101:7837:8915 2:N:0:427
TTGTGACTACAGGGGTATCTAATCCTGTTCGCTACCCATGCTTTCGAACCTCAGCGTCAGTTACAGACCAGAGAGCCGCCTTCGCCACTGGTGTTCTTCCATATATCTACGCATTTCACCGCTACACATGGAGTTCCACTCTCCTCTTCTGCACTCAAGTCTCTCAGTTTCCGATGCTCTTCCTCAGTTAAGCTGAGGGCTTTCACATTCAGACTTAAAAGACCGCCTGCGCTCCCTTTACGCCCAATAAATCCGGACAACGCTTGCCACCTACGTATTACCCCGGCTGCTGCCACGTAGT
+
CCCCCGGGGGGGGGGGGGGGGGFGGGGGGGGGGGGGGGGGGGGGGGGGGGGGGGGGGGGGGGGGGGGGGGGGGGFGGGGGGGGGGGCGGGGGGGGGGGGGGGGGFFGGGGGGGGGGGGGG78FGGDFGGGGGGGGGCFFEFGGGFGGGGGG8DFFGGGGDFGG=FFGGGGGGGGGGEGFGGGGFFGGCEFDFGFGGGGGDFFFFFFF6;AEA<FAFEFFECCDDFFFFFFF2/5@DFFFFF204;@?(6;ECFEF@D>@FDB>?FFF?AF<?BB:?<>FAB4(,2(-9017)),5>9:,(-
@M04999:289:000000000-L3R54:1:1101:4067:8923 2:N:0:427
GTAGACTACTAGGGTATCTAATCCTGTTTGCTCCCCACGCTTTCGCATCTCAGCGTCAGTATCTGTCCAGAAGGCCGCCTTCGCCACCGGTATTCCTCCACATCTCTACGCATTTCACCGCTACACGTGGAATTCTACCTTCCTCTACAATACTCCAGATAACCAGTTTTAAGTGCAGTTCCCAGGTTGAGCCCGGGGCTTTCACACCTAACTTAATTATCCGCCTACAAGCCCTTTACGCCCAGTCATTCCGATTAACGCTCGCACCCCCCGTATTACCGCTGCTGCTGGCACGGAGTTT
+
-AC<CFF@FFFFGGGGFFFFGA@FFCCFFFGGGGGGGGEGEFGGGGDGGGEGGF>CE7FFGGGGGGGGFFFFGGGGEEC?=BFFGEGGGGGGFGEGGGGGGGGGDGFEEGGGGGGFFFGGGEFGCGGGFDC:EFFFFGGGGGGGGGFGDFFGGAEGGDFFDGF?FCFFGFGGGGGGFGFDGDDAEFGGEGG6:@C+0;DDFFFAFCFBBBF=CAFF*9B?9@=2>DFD3**0>953=EFEFBF0;;;AE6)7=<@<;E901((-41(7((-,((-(5>D2-((4;?74:),3(.8-4683)
@M04999:289:000000000-L3R54:1:1101:12767:8955 2:N:0:427
TATGTGACTACCCGGGTATCTAATCCTGTTTGCTCCCCACGCTTTCGCATCTCAGCGTCAGTATCTGTCCAGAAGGCCGCCTTCGCCACCGGTCTTCCTCCACATCTCTACGCATTTCACCGCTACACGTGGAATTCTACCTTCCTCTACAATACTCCAGATAACCAGTTTTAAGTGCAGTTCCCAGGTTGAGCCCGGGGCTTTCACACCTAACTTAATTATCCGCCTACATGCCCTTTACGCCCAGTCATTCCGATTAACGCTCGCACCCTCCGTATTACCGCGGCTGCTGTCACGGACT
+
CCCCCG@FDFGGGGDGGGGGGGDDFFGGGGGGGFGGGGGGDCGFGGGGGGGGGGFFEGGEGGFGGGGFFFGGGGGGGGG@CFGGFGGGGGGGG7FEGGAFGGFGGGGGGGGGGGGGFGGGGCCCGGGCEGFG7E=EGGGGFGGGGGGGGGGGGGGGGGGCDFFGGGFGFDGGFDFDFG??<;CGGGF+DFGGGFFFGGDCDFFFFFFF:9BBEAFF==>E8CEF@(6@<14C3;33=@EFF0?F90;EE<E6?E8133?FA(4<:9;699F2(4>FF??<A9:>(166122:.896<(,(-
@M04999:289:000000000-L3R54:1:1101:21971:8990 2:N:0:427
GCAATGACTACCAGGGTATCTAATCCTGTTCGCTCCCCACGCTTTCGTCCATCAGCGTCAATCGGTATTTAGTAACCTGCCTTCGCAATCGGGGTTCTGTGTAATATCTATGCATTTCACCGCTACACTACACATTCCAGCTACTTCAATACTATTCAAGATTAACAGTATCAACGGCAGTTCTACAGTTAAGCTGCAGGTTTTCACCGCTGACTTATCAACCCGCCTACGGACCCTTTAAACCCAATAAATCCGGATAACGCTCGCATCCTCCGTATTACCGCGGCTGCTGGCACGGAGT
+
CCCCCGGGGGGGGGGGGGGGGGGFGGGGGGGGGGGGGGGGGGGGGGGGGGGGGGGGGGGGGGGGGGGGGGGGGGGGGGGGGGGGGGGGGGGGGGGGGGGGFGGGGCFGGGGGGGGGGGGGGGGGGGGGGGGGGGGGGGGFGGGGGGGGGGGGGGGGGGGGGGGGGGGGGGGGGGGEEDEDGGGGGGGGGFGEFFGFFGGGFFFFFFFFFFFAB>FFFFFFFFF=AB4AFF=@DFFFFFEFF)=@F@?@@EFFFF@FFFFFFFF??B96B9?<<BB<2::<9<:>F066>FFF0<B?<690-
@M04999:289:000000000-L3R54:1:1101:8368:9033 2:N:0:427
GACTACCAGGGTATCTAATCCTGTTCGCTACCCATGCTTTCGAACCTCAGCGTCAGTTACAGACCAGAGAGCCGCCTTCGCCACTGGTGTTCTTCCATATATCTACGCATTCCACCGCTACACATGGAGTTCCACTCTCCTCTTCTGCACTCAAGAAAAACAGTTTCAGCTGCACTTCCCCGGTTAAGCCGAGGGCTTTCACAGCTGACTTGTTCTCCCGCCTGCGTTCGCTTTACGCCCAATAAATCCGGACAACGCTTGCCACCTACGTATTACCGCGCCTGCTGGCACGTAGTTAGCC
+
CCCCCGGGGGGGGGGGGGGGGGGGGGGGGGGEGGGFGGFGGG@FGGGGGGGGGGGGGGGGGGGGGGFFEGDFGGGGGGGGGGGGGGCFGGGGGGGGGGFGGGGGGGGGGGGGGGGGGGGGGGGGGGFFAFGFGGGGGGGGGGGGGGGGGGGGGGGFG8FEGGGGGGGGGGGGFGGGFGFGGG6CGGG7FGGGGEGDGFGGFFF>AFF6@FEBFFFFFFFBEFFFFFFFFFFF?DFEF;9ED6@EFFCEFB0;;B?FFBF<FB?A?FBFFF?B>8AAFB0>041:?02768?FB:31<-4<2
@M04999:289:000000000-L3R54:1:1101:24680:9064 2:N:0:427
GTCTGACTACAGGGGTATCTAATCCTGTTCGCTCCCCACGCTTTCGTCCATCAGCGTCAATCGGTATTTAGTAACCTGCCTTCGCAATCGGGGTTCTGTGTAATATCTATGCATTTCACCGCTACACTACACATTCCAGCTACTTCAATACTATTCAAGATTAACAGTATCAACGGCGGTTCTACAGTTAGGCTGCAGGTTTTCACCGCTGACTTATCAACCCGCCTACGGACCCTTTAAACCCAATAAATCCGGATAACGCTCGCATCCTCCGTATTACCGCGGCTGCTGGCCCGGAGTT
+
CCCCCGGGGGGGGGGGGGGGGGGGGGGGGGGGGGGGGGGGGGGGGGGGGGGGGGGGGGGGGGGGGCEFGGGGGGGGGGGGGGGGGGGGGGGGGGGFGGGGGGGGGGCGGGGGGGGGGGGGGGGGGGGGGGGGGGGGGGGGGDGGGGGGGGGGGGGGGGGFGGGGGGGGGGGGGFDGAG>=CG7:EEFGGGGGGGGGFGGGFFFFFFFFFF=@B=>FCFFFFFF@FFFDFF;DF@FF@E<A<@=7;7@E3>CF?624??BFF0(-406:;FFF71??1:)5900(,7(,()),((-1(,(,.
@M04999:289:000000000-L3R54:1:1101:22953:9112 2:N:0:427
GTTGACTACCAGGGTATCTAATCCTGTTTGCTCCCCACGCTTTCGCTTCTCAGCGTCAGTATCTGTCCAGAAGGCCGCCTTCGCCACCGGTATTCCTCCACATCTCTACGCATTTCACCGCTACACGTGGAATTCTACCTTCCTCTACAATACTCTAGTTAACCAGTTTTAAGTGCAATTCCTAGGTTGAGCCCAGGGCTTTCACACCTAACTTAATTATCCGCCTACATGCCCTTTACGCCCAGTCATTCCCATTAACGCTCGCACCCTCCGTATTACCTCGGCTGCTGTCACGGAGTTT
+
CCCCCGGGDGFFGGGGGGGGGGCEFFFGGGGGGGGGGGGGGGGGCGDEGGGGGGGGGDEGAEFFEFFCE<FFG@DCCFGGGGGGCFDEGEGDFGGGGGGCGGGFGGGCFGGEFEFGGGGDCBC@EG@FGDGGFEFF;@EGGFGFGGGFCGFAFGGGAFGGGGGFF6=DFGFD=D7DF9@FGGF:,@FGG6,@,@F+7+:DAFFFAFFF@CFFFFF+;BBAB69@A>5>@FEEFBFFF=C4@-5(>BB3CEE5)/9<)?)3>DF>>(,.;67?>?012)44)532:B06>B58:>30,(23)
@M04999:289:000000000-L3R54:1:1101:23382:9117 2:N:0:427
TGACTACCGGGGTATCTAATCCTGTTCGCTACCCATGCTTTCGAGCCTCAGCGTCAGTAACAGACCAGAGAGCCGCCTTCGCCACTGGTGTTCTTCCATATATCTACGCATTTCACCGCTACACATGGAGTTCCACTCTCCTCTTCTGCACTCAAGTCTCTCAGTTTCCGATGCTCTTCCTCAGTTAAGCTGAGGGCTTTCACATTCAGACTTAAAAGACCGCCTGCGCTCCCTTTACGCCCAATAAATCCGGACAACGCTTGCCACCTACGTATTACCGCGGCTGCTGGCACGTAGTT
+
CCCCCGGGGGGGGGGGGGGGGGGGGGGGGGGGGGGGGGGGGGGGGGGFGGGGGGGGGGGGGGGGGGGGGGGGGGGGGGGGGGGGGGGGGGGGGGGGGGGGGGGGGGGGGGGGGGGGGGGGGGGGGGGGGGGGGGGGGGGGGGGGGGGGGGGGGGGGGGGGGGGGGGGGGGGGGGGGFGFGGGGGGGGGGGFGC@FGGGGGFFFFFFFFFEFFFFFFFFFFA=AFDDFFF@FFFFFFFFFFFFFFDEEFFFFF@6>>FFFFFF?04<BBFFB0<?AFAB)89B1>>>B:?7:BF:::18<
@M04999:289:000000000-L3R54:1:1101:15464:9119 2:N:0:427
GACTACCCGGGTATCTAATCCTGTTTGCTCCCCACGCTTTCGCATCTCAGCGTCAGTATCTGTCCAGAAGGCCGCCTTCGCCACCGGTATTCCTCCACATCTCTACGCATTTCACCGCTACACGTGGAATTCTACCTTCCTCTACAATACTCTAGTTAACCAGTTTTAAGTGCAATTCCTAGGTTGAGCCCAGGGCTTTCACACCTAACTTAATTATCCGCCTACATGCCCTTTACGCCCAGTCATTCCGATTAACGCTCGCACCCTCCGTATTACCGCGGCTGCTGGCACGGAGTTAGCC
+
CCCCCGGGGGGGGGGGGGGGGGGGGGGGGGGGGGGGGGGGGGGGGGGGGGGGGGGGGGGGGGGGGGGGGGGGGGGGGGGGGGGGGGGGGGGGGGGGGGGGGGGGGGGGGGGGGGGGGGGGGGGGGGGGGGGGGGGGGGGGGGGGGGFGGGGGGGGGGGGGGGGGGGGGGFGCFGFGFGFGGGFGGGGGGGGGGFGGGGGGFFFFFFFFFFFFFFFFFF6=FDFFDFFFBEFFFFFFFFFFF@EEFECC?;;??FFFFF<?>FFFF:<?F6:(:?FF<:(243>>?73>:?BB>19?:::<3
@M04999:289:000000000-L3R54:1:1101:3356:9156 2:N:0:427
GAGTGGACTACCAGGGTATCTAATCCTGTTTGCTCCCCACGCTTTCGCATCTCAGCGTCAGTATCTGTCCAGAAGGCCGCCTTCGCCACCGGTATTCCTCCACATCTCTACGCATTTCACCGCTACACGTGGAATTCTACCTTCCTCTACAATACTCTAGTTAACCAGTTTTAAGTGCAATTCCTAGGTTGAGCCCAGGGCTTTCACACCTAACTTAATTATCCGCCTACATGCCCTTTACGCCCAGTCATTCCGATTAACGCTCGCACCCTCCGTATTACCGCGGCTGCTGGCCCGGAGT
+
CCCCCGGGGGGGGGGGGGGGGGGGGGGGGGGGGGGGGGGGGGGGGGGGGGGGGGGGGGGGGGGGGGGGGGGGGGGGGGGGGGGGGGGGGGGGGGGGGGGGGGGGGGGGGGGGGGGGGGGGGGGGGGGGGGGGGGGGGGGGGGGGGGGGGGDGGCGGGGGGGGGGGGGGGGGGGDFGFGFFGGGGGGGGGGGGGGGGGGGG>FFF8FFFFFFEFFFFFCC<FAEEFFAFFFFEFEEB=BE64@=>@2?F@<ECEC@1:;@EFFFFD6@B9;FF6698:0?AFF<BFBBF914401(-46(9,
@M04999:289:000000000-L3R54:1:1101:6511:9170 2:N:0:427
AACAGACTACTAGGGTATCTAATCCTGTTCGCTCCCCACGCTTTCGTCCATCAGCGTCAATCGGTATTTAATAACCTGCCTTCGCAATCGGGGTTCTGTGTAATATCTATGCATTTCACCGCTACACTACACATTCCAGCTACTTCAATACTATTCAAGATTAACAGTATCAACGGCAGTTCTACAGTTAAGCTGCAGGTTTTCACCGCTGACTTATCAACCCGCCTACGGACCCTTTAAACCCAATAAATCCGGATAACGCTCGCATCCTCCGTATTACCGCGGCTGCTGGCACGGAGTT
+
CCCCCGGGGGGGGGGGGGGGGGGGGGGGGGGGGGGGGGGGGGGGGGGGGGGGGGGGGGGGGGGGGGGGGGGGGGGGGGGGGGGGGGGGGGGGGGGGGGGGGGGGGGGGGGGGGGGGGGGGGGGGGGGGGGGGGGGGGGGGGGGGGGGGGGGGGGGGGGGGGGGGGGGGGGGGGGGGFGFGGGGGGGGGGGGFGGGGGGGGFFFFFFFEFFFFFFFFEFFFFFFBFFD@FF?=BBDFBFEFFFFFFFF@EFFFFFFF6;@FFFF?BFFFFFFBFF??FFBA<?9BBF>B?B:?::>B991-4
@M04999:289:000000000-L3R54:1:1101:20949:9171 2:N:0:427
AACTAGACTACTGGGGTATCTAATCCTGTTTGCTCCCCACGCTTTCGCATCTCAGCGTCAGTATCTGTCCAGAAGGCCGCCTTCGCCACCGGTATTCCTCCACATCTCTACGCATTTCACCGCTACACGTGGAATTCTACCTTCCTCTACAATACTCCAGATAACCAGTTTTAAGTGCAGTTCCCAGGTTGAGCCCGGGGCTTTCACACCTAACTTAATTATCCGCCTACATGCCCTTTACGCCCAGTCATTCCGATTAACGCTCGCACCCTCCGTATTACCGCGGCTGCTGGCACGGAGT
+
CCCCCGGGGGGGGGGGGGGGGGGGGGGGGGGGGGGGGGGGGGGGGGCGGGGGGGGGGGGGGGGGGGGGGGGGGGGFGGGGGGGGGGGGGGGGGGGGGGGGGGGGGGGGGGGGGGGGGGGGGGGGGGGGGGGGGGGGGGGGGGGFGGGGGGGGGGGGGGGGGGGGGGGGFFGGGGFGFGFGGGGGGGGGGGGGGGGGGGGGEDFFFFFFFFFFFFFFFCFEFFFFFDDFFFFFFF;DFFFFFFF@FFFFFFECFEEFFDFFFF>FF>>6>>:??FFFBFFB<BF>;96>>:B?BF:DBFBB:
@M04999:289:000000000-L3R54:1:1101:9715:9191 2:N:0:427
TTCGGACTACCGGGGTATCTAATCCTGTTCGCTACCCATGCTTTCGAACCTCAGCGTCAGTTACAGACCAGAGAGCCGCCTTCGCCACTGGTGTCTTTCCATATATCTACGCATTCCACCGCTACACATGGAGTTCCACTCTCCTCTTCTGCACTCAAGAAAAACAGTTTCAGCTGCACTTCCCCGGTTAAGCCGAGGGCTTTCACAGCTGACTTGTTCTCCCGCCTGCGTTCGCTTTACGCCCAATAAATCCGGGCAACGCTTGCCACCTACGTATTACCGTGGCTGCTGGCACGTAGTT
+
-86A@,7@,6C6+768F@C<@F9C,66FF,@@CFEGAAF6BEF<D@@FGCEA,FGEGEC7C@CFGC,FGFCA<DFCEEDGGE94,B?C<8<5,95,9C5?A,?<FFGFFGD74??59?:E=C@@C,AFF=CBFDCF@A=@D9DG9,9,9FAD8DDFD@CADF88EGEGFDC:,,61:+9<7@DG8C:@>ECC:D77997>4*/AF>F49@33:9B=EFFEFE3(637(6>366@@?616;;((,488049<A0>1((-(1(,42,(3<<FB??:?)-:4>4((411:(24)2(.,-.8(,)
@M04999:289:000000000-L3R54:1:1101:20649:9204 2:N:0:427
GTGAGGACTACTCGGGTATCTAATCCTGTTTGCTCCCCACGCTTTCGCATCTCAGCGTCAGTATCTGTCCAGAAGGCCGCCTTCGCCACCGGTATTCCTCCACATCTCTACGCATTTCACCGCTACACGTGGAATTCTACCTTCCTCTACAATACTCCAGATAACCAGTTTTAAGTGCAGTTCCCAGGTTGAGCCCGGGGCTTTCACACCTAACTTAATTATCCGCCTACATGCCCTTTACGCCCAGTCATTCCGATTAACGCTCGCACCCTCCGTATTACCGCGGCTGCTGGCACGGAGT
+
CCCCCGGGGGGGGGGGGGGGGGGGGGGGGGGGGGGGGGGGGGGGGGGGGGGGGGGGGGGGGGGGGGGGGGGGGGGGGGGGGGGGGGGGGGGGGGGGGGGGGGGGGGGGGGGGGGGGGGGGGGGGGGGGGGGGGGGGGGGGGGGGGGGGGGGGGGGGGFFGGGCGGGGGGGGGGGGGFGFGGGGGGGGGGGGGGGGGGGGGFDFFFCFFFFFFEFFBBAFFFFCEDFFDFFFFFFE@FDFFFFFFBFFFFFFCEFE3;@F99BFF?BF>6>FB??FF<??FFF09BF9;>?FF?B:<4>9B2
@M04999:289:000000000-L3R54:1:1101:22998:9209 2:N:0:427
GACTACCGGGGTATCTAATCCTGTTTGCTCCCCACGCTTTCGCATCTCAGCGTCAGTATCTGTCCAGAAGGCCGCCTTCGCCACCGGTATTCCTCCACATCTCTACGCATTTCACCGCTACACGTGGAATTCTACCTTCCTCTACAATACTCTCGTTAACCAGTTTTAAGTGCAATTCCTAGGTTGAGCCCAGGGCTTTCACACCTAACTTAATTATCCGCCTACATGCCCTTTACGCCCAGTCATTCCGCTTAACGCTCGCACCCTCCGTATTACCGCGGCTGCTGGCACGGCTTTAGCC
+
@CCCCCF7@F7@CFGGGGFFGDGGFGGGCFG@FECFG@CGGDG7FFGGGGGEGGGGFFGGGGGGGGFA8EFFGG>FGGGGGECEAGFFCFFFEGDFDGCGFCFFGGGGGCFG9AGFGDGEGGGGG,=CFF=FFFGGGGGGFGA9FA?D8EGGG8@+3@FGFGGF;CDD8==CFFGGFCFG?@+ED88,@CGFCGGDGGGGFFFFFFFFFFEEEFFFEFA@F?@=DEE7>5BFF9>EDF@517;@9<<<5;(3(/;E@FF?FF016?<BFB??2:2>2:(-419>:2)4:(5:0((,()-4)
@M04999:289:000000000-L3R54:1:1101:25857:9243 2:N:0:427
GGACTACTGGGGTATCTAATCCTGTTCGCTCCCCACGCTTTCGTCCATCAGCGTCAATCGGTATTTAGTAACCTGCCTTCGCAATCGGGGTTCTGTGTAATATCTATGCATTTCACCGCTACACTACACATTCCAGCTACTTCAATACTATTCAAGATTAACAGTATCAACGGCAGTTCTACAGTTAAGCTGCAGGTTTTCACCGCTGACTTATCAACCCGCCTACGGACCCTTTAAACCCAATAAATCCGGATAACGCTCGCATCCTCCGTATTACCGCGGCTGCTGGCACGGAGTTAGC
+
CCCCCGGGGGGGGGGGGGGGGGGGGGGGGGGGGGGGGGGGGGGGGGGGGGGGGGGGFGGGGGGGGGGGGGGGGGGGGGGGGGGGGGGGGGGGGGGGGGGGGGGGGGGGGGGGGGGGGGGGGGGGGGGGGGGGGGGGGGGGGGGGGGGGGGGGGGGGFGGGGGGGGGGGGGGGEGGGFGFGGGGGGGGGGGGGGGGGGGGGFFFFFEFFFFFFFFFFFFFFFFFFFFFFFFFFFFBE@C<F?FDFFFFEFFBF;@@EF@FFFFFFFF?22?BFF?FFB<?F9;B>>??F?FFB:>61??FF>
@M04999:289:000000000-L3R54:1:1101:29140:9287 2:N:0:427
GACTACCGGGGTATCTAATCCTGTTCGCTCCCCACGCTTTCGCTCCTCAGCGTCAGTGACGGCCCAGAGACCTGCCTTCGCCATCGGTGTTCTTCCCGATATCTACACATTCCACCGTTACACCGGGAATTCCAGTCTCCCCTACCGCACTCCAGTCCGCCCGTACCCGGCGCCGATCCACCGTTAAGCGATGGACTTTCACACCAGACGCGACGAACCGCCTACGAGCTCTTTACGCCCAATAAATCCGGATAACGCTTGCACCCTACGTATTACCGCGGCTGCTGGCACGTAGTTAGCC
+
BCCCCFG:FGG:FGGGGGGGGFDFFGGGGGFFCFGEGFGGGFGGGGGGGGGGGDGGGGGGGGGFGGFGGGGGGGGGGFGFDEEEGCDGCF:AFGFGGEEGGGGFGEGGGCEGGGGGDFGGGGAFGGGGFCFGGD,@BDGDFEGGFGGGCG6EFG,@FFEGGGGGGGED*CECCEDGFGDGGGGGG5@F7C5CE:0;47CFFFFFFF4:?9>>BFD@>B>BFF:?????B>3<).6>136B13102<24:1(41:4<8>?0:?>2:<B<B:??)34>949922921))46?<:(312)))63
@M04999:289:000000000-L3R54:1:1101:9001:9303 2:N:0:427
GCGGACTACACGGGTATCTAATCCTGTTTGCTCCCCACGCTTACGCATCTCAGCGTCAGTATCTGTCCAGAAGGCCGCCTTCGCCACCGGTATTCCTCCACATCTCTACGCATTTCACCGCTACACGTGGAATTCTACCTTCCTCTACAATACTCTAGTTAACCAGTTTTAAGTGCAATTCCTAGGTTGAGCCCAGGGCTTTCACACCTAACTTAATTAACCGCCTACATGCCCTTTACGCCCAGTCATTCCGATTAACGCTCGCACCCTCCGTATTACCGCGGCTGCTGGCACGGAGTT
+
CCCCCGGGGGGGGGGGGGGGGGGGGGGGGGGGGGGGGGGGGGGGGGGGGGGGGGGGGGGGGGGGGGGGGGGGGGGGGGGGGGGGGGGGGGFGGGGGGGGGGGGGGGGGGGGGGGGGGGGGGCFGGGGGFGGGGGGGGGGGGGGGGGGFFGGFGGGGFGEFGGGGFGFGGGGGGGGGFGFGGGGGGCFGFFGGDGGGG>DFAFFFFFFFDFFFFFFFFFF*=6@9=@@=@FEFFBEBBFFDF9>;;;@FEEFF1(67?EFD;?FFFFF>BBFFBF:?F9AF099BBB>BB?0104:96>14
@M04999:289:000000000-L3R54:1:1101:22290:9340 2:N:0:427
AGGGGGACTACTCGGGTATCTAATCCTGTTCGCTCCCCACGCTTTCGCTCCTCAGCGTCAGTGACGGCCCAGAGACCTGCCTTCGCCATCGGTGTTCTTCCCGATATCTACACATTCCACCGTTACACCGGGAATTCCAGTCTCCCCTACCGCACTCCAGTCCGCCCGTACCCGGCGCCGATCCACCGTTAAGCGATGGACTTTCACACCAGACGCGACGAACCGCCTACGAGCTCTTTACGCCCAATAAATCCGGATAACGCTTGCACCCTACGTATTACCGCGGCTGCTGGCACGTAGT
+
CCCCCGGGGGGGGGGGGGGGGGGGGGGGGGGGGGGGGGGGGGGGGGGGGGGGGGGGGGGGGGGGGGGGGGGGGGGGGGGGGGGGGGGGGGGGGGGGGGGGGGGDGGGGGGGGGGGGGGGGGGGGGGGGGGGGGGGGGGGFGGGGGGEGGG?EGGGGGGGGGGGGGGGGGGGGFGGGFGFGDDGGGGGGGEGGGGG*/>DCFFFFFFFFFF:B?FDFFDFFFFFFBFF?:?F:(4(4<>FFFFBFFF:?:B)-:?B;:6B<3:>??:0<???FFFFB):3<<<(,4(6>BF:7:?:):?:(4
@M04999:289:000000000-L3R54:1:1101:16682:9367 2:N:0:427
CGGTCGACTACAGGGGTATCTAATCCTGTTTGCTCCCCACGCTTTCGCATCTCAGCGTCAGTATCTGTCCAGAAGGCCGCCTTCGCCACCGGTATTCCTCCACATCTCTACGCATTTCACCGCTACACGTGGAATTCTACCTTCCTCTACAATACTCCAGATAACCAGTTTTAAGTGCAGTTCCCAGGTTGAGCCCGGGGCTTTCACACCTAACTTAATTATCCGCCTACATGCCCTTTACGCCCAGTCATTCCGATTAACGCTCGCACCCTCCGTATTACCGCGTCTGCTGGCACGGAGT
+
CCCCCGGGGGGGGGGEE@FGGGGGGGGGGGGGGGGGGGGGGGGGGGGGGGGGGGFFGGGGGGGGGGGGGGGGGGGGGGGGGGGGGGGGGGGGGGGGGGGGGGGGGGGGGGGFGGGGGGGGGGGGGGGGGGGGEGGGGGGGGGGGGGGGGGGFGGGGGGGGGGGGGGGGGGGGGF?CFGFFGCDGGGGGGGFGCFGCDGGGEFFF4:BFFF9@3AFFFFCEFFF*>D=DD8@CEEF@FFFFFFFB676=8<CEFC;6?:BF>?9:11;;>FF<BFB:B?04:21--(446)44(,45890(-
@M04999:289:000000000-L3R54:1:1101:21308:9434 2:N:0:427
GACTACACGGGTATCTAATCCTGTTTGCTCCCCACGCTTTCGCATCTCAGCGTCAGTATCTGTCCAGAAGGCCGCCTTCGCCACCGGTATTCCTCCACATCTCTACGCATTTCACCGCTACACGTGGAATTCTACCTTCCTCTACAATACTCCAGATAACCAGTTTTAAGTGCAGTTCCCAGGTTGAGCCCGGGGCTTTCACACCTAACTTAATTATCCGCCTACATGCCCTTTACGCCCAGTAATTCCGATTAACGCTCGCACCCTACGTATTACCGCGGCTGCTGGCACGTAGTTAGCC
+
CCCCCGGGGGGGGGGGGGGGGGGGGGGGGGGGGGGGGGGGGGGGGGGGGGGGGGGGGGGGGGGGGGGGGGFGGGGGGGGGGEGGGGGGGGGGGGGGGGGGGGGGGGGGGGGGGGGGGGGGGGGGGGGGGGGGGGGGGGGGGGGGGGGGGGGGGGGFGGGGGGGGGGGGGGGGGGGGFGFGGGCGGGGGGGGGDGGGGGGGFEAF?FFFFFF3EFFFEFFDF@FFFFFCEFFFFF<C?;BFFFF9?EFFFF<@F@FFF;?FFFFFFFFFFB?B):AD9021;;09B>0(3(56:811:4>A4
@M04999:289:000000000-L3R54:1:1101:10187:9495 2:N:0:427
GAGACTACTAGGGTATCTAATCCTGTTTGCTCCCCACGCTTTCGCATCTCAGCGTCAGTATCTGTCCAGAAGGCCGCCTTCGCCACCGGTATTCCTCCACATCTCTACGCATTTCACCGCTACACGTGGAATTCTACCTTCCTCTACAATACTCCAGATAACCAGTTTTAAGTGCAGTTCCCAGGTTGAGCCCGGGGCTTTCACACCTAACTTAATTATCCGCCTACATGCCCTTTACGCCCAGTCATTCCGATTAACGCTCGCACCCTCCGTATTACCGCGGCTGCTGGCACGGAGTT
+
CCCCCGGGGGGGGGGGGGGGGGGGGGGGGGGGGGGGGGGGGGGGGDGGGGGGGGGGGGGGGGGGGGGGGGGGGGGGGGGGGGGGGGGGGGGGGGGGGGGGGGGGGGGGGGGGGGGGGGGGGGGGGGGGGGGGGGGGGGGGGGGGGGGGGGGGGGEGGGGFGGGGGGGGGGGGGGGGFGFGGGGGGGFGFGGGGGGGGGGGFFFFFFFFFFFFFFFFCFFFA@DFF?FFFFFEFFFFF<0>BF@FFF9C?EC@FFDF?E<FFFFFFFF((3<B:67:9AA:>FFF>B?,:?FFF?9793:
@M04999:289:000000000-L3R54:1:1101:27973:9510 2:N:0:427
GACTACCAGGGTATCTATCCTGTTTGCTACCCACGCTTTCGCGCATGAACGTCAGTGTTATCCCAGGAGGCTGCCTTCGCCATCGGTATTCCTCCACATCTCTACGCATTTCACTGCTACACGTGGAATTCTACCTCCCTCTGACACACTCTAGTTAGACAGTTTCAAATGCACGTCCCAAGTTGAGCTCGGGGATTTCACATCTGACTTATCTAACCGTCTGCGCTCGCTTTACGCCCAGTAATTCCGATTAACGCTCGCACCCTACGTATTACCGCGGCTGCTGGCACGTAGTTAGCCG
+
CCCCCGGGGGGGGGGGGGGGGGGGGGGGGGGGGGCGGGGGG,FEDGGGGGGGGGGGGGGGGGGGGGGGGGGGGGGGGGGGGGGGGGGGGGGGGGGGGGGGGGGGGGGGGGGGGGGGGGGGGGGGGGGGGGFGGGGGGFGGGGGGGGGGGGGGGGGGGGGGGGGGGGGGFFGGGGGGFGFGFGGGGGGGFGGGGGGGGGGGFFFFFFFFEFEFFFFFFFDFF=@EBFFFBFFFF=EFFFFFFECCCFFF@FFFDCF?FFFFF>F4:?B??BBBFFF<BFF039>FFB(8<<<?:?:><<>>1
@M04999:289:000000000-L3R54:1:1101:27448:9561 2:N:0:427
AAGGGACTACTCGGGTATCTAATCCTGTTTGCTCCCCACGCTTTCGCATCTCAGCGTCAGTATCTGTCCAGAAGGCCGCCTTCGCCACCGGTATTCCTCCACATCTCTACGCATTTCACCGCTACACGTGGAATTCTACCTCCCTCTACAGTACTCCAGACGACCAGTTTTAAATGCTATTCCCAGGTTGAGCCCGGGGCTTTCACACCTAACTTAATCATCCGCCTACATGCCCTTTACGCCCAGTCATTCCGATTAACGCTCGCACCCTCCGTATTACCGCGGCTGCTGGCACGGAGTT
+
CCCCCGGGGGGGGGGGGGGGGGGGGGGGGGGGGGGGGGGGGGGGGGGGGGGGGGGGGGGGGGGGGGGGGGGGGGGGGGGGGGGGGGGGGGGGGGGGGGGGGGGGGGGGGGGGGGGGGGGGGGGGGGGFGGGGGGGGGGGGGGGGGGGGGGGGGGGGFGGDGECEGGGGGGGFDGGGFGFGGGGGGGGGGGGGGGGGGGGGFFFFFFFFFFFFDFFFCFFEBEFFFFFFFEFFFFFFFFFFFDF>DDFE9C?BB?BB?BB9?BF<>>09B6BFFF?FFF>B>(79(40;F?7?F0?F(44(4
@M04999:289:000000000-L3R54:1:1101:12405:9564 2:N:0:427
GTTGACTACCGGGGTATCTAATCCTGTTTGCTCCCCACGCTTTCGCATCTCAGCGTCAGTATCTGTCCAGAAGGCCGCCTTCGCCACCGGTATTCCTCCACATCTCTACGCATTTCACCGCTACACGTGGAATTCTACCTCCCTCTACAGTACCCCAGACGACCAGTTTTAAATGCTATTCCCAGGTTGAGCCCGGGGCTTTCACACCTAACTTAATCATCCGCCTACATGCCCTTTACGCCCAGTCATTCCGATTAACGCTCGCACCCTCCGTATTACCGCGGCTGCTGGCACGGAGTT
+
CCCCCGGGGGGGGGGGGGGGGGGGGGGGGGGGGGGGGGGGGGGGGGGGGGGGGGGGGGGGGGGGGGGGGGGGGGGGGGGGGGGGGGGGGGGGGGGGGGGGGGGGGGGGGGGGGGGGGGGGGGGGGGGGGGGGGGGGGGGGGGGGGGGGGGGGGGFGGGFGGGGGGGCFGGGGGGGGFGFGGGGGGGGGFGFFGGGGGGGDFFFFFFFFFFFFFFFFFFFFFFFFF@FDFFFFFFFFFFFFF@FFFF?BFBFFFFFFFFF?>F?9;BFBFFFFFB2:BAAA:>96>96???>:(5:B9>21
@M04999:289:000000000-L3R54:1:1101:24345:9568 2:N:0:427
ATAGCGACTACTCGGGTATCTACTCCTGTTTGCTCCCCACTCTTTCGCATCTCAGCGTCAGTATCTGTCCAGAAGGCCGCCTTCGCCACCGGTCTTCCTCCACATCTCTACGCATTTCACCGCTACACGTGGAATTCTACCTTCCCCTACAATACTCCAGATAACCAGTTTTAAGTGCAGTTCCCAGGTTGCGCCTGTGTCTTTCACACCTTACTTAATTATCCGCCTACACGCCCTTTACGCCCAGTCATTCCAATTCACGCTCGCCCTCTCCGTATTCCCCCGCCTGCTTGCACGGAGT
+
-6A68@6:6+CE@;,7EF<E<,6<C6EGEF<<F@@8<FFG,F,F@E@:6:+E<6,CFCCFCG,CFE9CA<F,,,B@EE+C::4<AC:C:F++8+@,AEA<8E?4AE;EEF<4:4:=F?,@4=>:+8,9?6,++46>>DFGGGF?F,166D,9@ADFFFFE,9==,=,,79=FA,622+12<++,63<:DF,,15@90+;=E+<+3+BB=AF)AF84*+=*=>E6-9952>((((-/(6)1;6(,.,(6))93)9).)7)<6073((4(-((4((((((.-:2.13(-43:(-,3<2((,--
@M04999:289:000000000-L3R54:1:1101:23388:9620 2:N:0:427
CGACTACTGGGTATCTAATCCTGTTCGCTACCCATGCTTTCGAACCTCAGCGTCAGTTACAGACCAGAGAGCCGCCTTCGCCACTGGTGTTCTTCCATATATCTACGCATTCCACCGCTACACATGGAGTTCCACTCTCCTCTTCTGCACTCAAGAAAAACAGTTTCAGCTGCACTTCCCCGGTTAAGCCGAGGGCTTTCACAGCTGACTTGTTCTCCCGCCTGCGTTCGCTTTACGCCCAATAAATCCGGACAACGCTTGCCACCTACGTATTACCGCGGCTGCTGGCACGTAGTTAGCC
+
CCCCCGGGGGGGGGGGGGGGGGGGGGGGGGGGGGGGGGGGGGGGGGGGGGGGGGGGGGGGGGGGGGGGGGGGGGGGGGGGGGGGGGGGGGGGGGGGGGGGGGGGGGGGGGGGGGGGGGGGGGGGGGGGGGGGGGGGGGGGGGGGGGGGGGGGGGGGGGFFGGGGGGGGGGGGGGGGFGFGGGGGGGGGGGGGGGGGGGGGFFFFFFFFFFFFFFFFFFFFFFFF=@FFFDFFDFEEDFFFD1@FFFFFF91<B9?FFFF0:<BAFFFFF?FFFBB<AB9F469BBB734226?7?FFDBF?
@M04999:289:000000000-L3R54:1:1101:15386:9629 2:N:0:427
GGTGGACTACCGGGGTATCTAATCCTGTTCGCTCCCCACGCTTTCGCTCCTCAGCGTCAGTGACGGCCCAGAGACCTGCCTTCGCCATCGGTGTTCTTCCCGATATCTACACATTCCACCGTTACACCGGGAATTCCAGTCTCCCCTACCGCACTCCAGTCCGCCCGTACCCGGCGCCGATCCCCCGTTAAGCGATGGACTTTCACACCAGACGCGACGAACCGCCTACGAGCTCTTTACGCCCAATAAATCCGGATAACGCTTGCACCCTACGTATTACCGCGGCTGCTGGCACGTAGGT
+
CCCCCGGGGGGGGGGGGGGGGGGGGGGGGGGGGGGGGGGGGGGGGGGGGGGGGGGGGGGGGGGGGGGGGGGGGGGGGGGGGGGGGGGGGGGGGGGGGGGGGGGGGGGGGGGGGGGGGGGGGGGGGGGGGGGCGGGGGGGGGGGGGGGGGGGGGGGGGGGGGGGCEGGGGGGGGGGGFGFGGGGGGGG8FE=FGGGGGGGGFFFFFFFFBBFFFBFD>FF>BB>>>B1(212:>FF<A2<F?BFF61?72<<A?B><:BFB09????FFFFFFFF:34>9<)(4(4;99:???60,(.44(.
@M04999:289:000000000-L3R54:1:1101:24104:9632 2:N:0:427
AGCCGACTACAGGGGTATCTAATCCTTTTCGCTCCCCACGCTTTCGTCCATCAGCGTCAATCGGCATTTAGTAACCTGCCTTCGCAATCGGGTTTCTGTGTAATATCTATGCATTTCACCGCTACACTACACATTCCAGCTACTTCAATATTATTCAAGATTAACAGTATCAACGGCAGTTCTACAGTTAAGCTGCAGGTTTTCACCGCTGACTTATCAACCCGCCTACGGACCCTTTAAACCCATTAAATCCGGATAACGCTCGCATCCTCCGTATTACCGCGGCTGCTGGCACGGAGTT
+
C?CC<@CGC8DF@E>FG8,E<FGCF,,CFCFEE?+C@@FFGG:DE,CC::FDFG8CFCFG<FF,+@6CF@FEG,@FFC,E<?EFE74B<<CB4@FF<EC<EFCAFGGFGF<BEFFGGA=,=+FG7EFGCGFEFCF>;;,@,4@DGGF=FG,,3,3EEGDCEG9EB+6@=CF8:?D8?=@=F=98ECE:DA,,,7,=+9?0ABF6+=;AAFBF)9BB?+=46)/5)8>=2((6>2581=);CEFF0(7)/.??@B0?F09400:0490192)34083(,:A<00(0910(5:(-1<62(((.
@M04999:289:000000000-L3R54:1:1101:2799:9694 2:N:0:427
GACTACTGGGGTATCTAATCCTGTTTGCTACCCACGCTTTCGAGCATGAACGTCAGTGCTATCCCAGGAGGCTGCCTTCGCCATCGGTATTCCTCCACATCTCTACGCATTTCACTGCTACACGTGGAATTCTACCTCCCTCTGACACACTCTAGTTAGACAGTTTCAAATGCACGTCCCAAGTTGAGCTCGGGGATTTCACATCTGACTTATCTAACCGTCTGCGCTCGCTTTACGCCCAGTAATTCCGATTAACGCTCGCACCCTACGTATTACCGCGGCTGCTGGCACGTAGTTAGCC
+
CCCCCGGFGGGGGGGGGFGGGFGGGGGGGGGGDFGGGGGGGGGGGGGGDFFGGGGGGEGGGGGGGGGGGEGGGGGGGGGGGCGGGGDGGGGGGGGGGGGGGGGGGGFGGGGGGGGGGGGGGGGGGFDEGGGGGGGGCFGGGGGDFGGGGGGGGFCDDFGFGGGGGFGGDFFGCEDGFGEDFCGGEC:=EFFGGGD+9CCFAACCFFFAEE@EFFFFEFF9*-:<CA4)/:@FFF=E=D@F0(64<?55?1603(;9;>03>B036??(:::?5>BF9:B>02,40))3:(,23(8?A2.),
@M04999:289:000000000-L3R54:1:1101:25833:9749 2:N:0:427
GTCAGACTACCGGGGTATCTAATCCTGTTCGCTACCCATGCTTTCGAACCTCAGCGTCAGTTACAGACCAGAGAGCCGCCTTCGCCACTGGTGTTCTTCCATATATCTACGCATTCCACCACTACACATGGAGTTCCACTCTCCTCTTCTGCACTCAAGAAAAACAGTTTCAGCTGCACTTCCCCGGTTAAGCCGAGGGCTTTCACAGCTGACTTGTTCTCCCGCCTGCGTTCGCGTTACGCCCAATAAATCCGGACAACGCTTGCCACCTACCTATTACCGCGGCCGCTGGCACGTAGTT
+
CCCCCGGGGGGGGGGGGGGGGGGGGGGGGGGGEGGGGGGC<CFGGGFFGGGGGGGGGGGGFFGGGGGGGGGGGGGGGEGGGGGGGGEGGGDCFFGGFGFGGGGGGFFGGCFGGGGGGGGFGGGGGGGEGAFEEFGGGFFEGCEGGGGGGGGGFFFGDFGA=FGFGGGEFGGGGDDGFDFGGGGFGEE>CEGGGGGGDCDGFFFFFFC4BEFFFFFFCFFC@E@F2=?FF;F?@;9>>>?BD<9>36?22<>A?B>69;1:09?<?:?BFFF:?()).)-5A:0((3(4;616??BB?<:?)
@M04999:289:000000000-L3R54:1:1101:4084:9751 2:N:0:427
TGGACTACCGGGGTATCTAATCCTGTTCGCTCCCCACGCTTTCGCTCCTCAGCGTCAGTGACGGCCCAGAGACCTGCCTTCGCCATCGGTGTTCTTCCCGATATCTACACATTCCACCGTTACACCGGGAATTCCAGTCTCCCCTACCGCACTCCAGTCCGCCCGTACCCGGCGCCGATCCACCGTTAAGCGATGGACTTTCACACCAGACGCGACGAACCGCCTACGAGCTCTTTACGCCCAATAAATCCGGATAACGCTTGCACCCTACGTATTACCGCGGCTGCTGGCACGTAGTTAC
+
CCCCCGGGGGGGGGGGGGGGGGGGGGGGGGGGEGEGGGGGGGGGGGGGGGGGGGGGGGGGGGGGGGGGGGGGGGGGGGGGGGGGGGGGGGGGGGGGGGGGGGGGGGGGGGGGGDGGGGGGGGGGGGG>CFGGGGGGGFGGGGGGGGGGGGGGGGGGFGGGGGGE5C7EGGGGGGGGFGBGGGGGGGGGFFGG5CEDDFGGFFAAFF>F?F<>BE3>>BBFFF>9???F?FFFFFABFFBFF>BF?:BB<A?F946:9726:????B7?6(,:(46,:<A1;(211-3)).1278?B(2.5)
@M04999:289:000000000-L3R54:1:1101:25759:9753 2:N:0:427
AGACTACACGGGTACTAATCCTGTTTGCTCCCCACGCTTTCGCATCTCAGCGTCAGTATCTGTCCAGAAGGCCGCCTTCGCCACCGGTATTCCTCCACATCTCTACGCATTTCACCGCTACACGTGGAATTCTACCTTCCTCTACAATACTCTAGTTAACCAGTTTTAAGTGCAATTCCTAGGTTGAGCCCAGGGCTTTCACACCTAACTTAATTATCCGCCTACATGCCCTTTACGCCCAGTCATTCCGATTAACGCTCGCACCCTCCGTATTACCGCGGCTGCTGGCACGGAGTTAGCC
+
CCCCCGGGGGGEGEGGGGGGGGGGGGGGGGGGEGGGGGGGGGGGGGGGGGGGGGGGGGGGGGGGGGGGGGGGGGGGGGGGGGGGGGGGGGGGGGGGGGGGGGGGGFGGGGDGGGGGGGGGGGGGGGGGCFGGGFGGGGGGGGGGGGFGFGGGGFGGGDFGGGGFGFGEGGGGGGGGFGFGGGFGGGCFGGGGCGEGGGGGFFFFFFFFFFFFEFFFFFFAFADFFFFEFFFEB@:C?D>FF?EEFECEFF1<?DFEF>;DBBFFB:BBFFF:BBFBD?B>B>B>?DF56041117<8<AF0
@M04999:289:000000000-L3R54:1:1101:5131:9756 2:N:0:427
TTTGACTACCAGGGTATCTAATCCTGTTCGCTCCCCACGCTTTCGTCCATCAGCGTCAATCGGTATTTAGTAACCTGCCTTCGCAATCGGGGTTCTGTGTAATATCTATGCATTTCACCGCTACACTACACATTCCAGCTACTTCAATACTATTCAAGATTAACAGTATCAACGGCAGTTCTACAGTTAAGCTGCAGGTTTTCACCGCTGACTTATCAACCCGCCTACGGACCCTTTAAACCCAATAAATCCGGATAACGCTCGCATCCTACGTATTACCTCGGCTTCTGGCATGGCGTTT
+
CC@@CGGGGGFC@@EF<@EFFGFGCFE<ECGGGGFGGEEGEEGFE@C:FGGGFC@FGFEGG7:FFEGAEGFFFFF<EAEEFFGGCCGFGGDFFFFD<FFFF9EF;F,FB<EGFGFGFCFGGGCE@AFFGGGGC;E;DFG8DF?8=DF,@AFCA;F;FGGGFGGGDFADFGFFFEGGAD5DFC2EEGGD:2@AA<FCDCFGFFFFFA>EF>FFBCAAEFAD*5=25>AD29252>D(66C=@@027;3@9ECF9@(2(7@D@;2>F0,427)58,))5<AA)5-32((.64>:0)(2(-,((
@M04999:289:000000000-L3R54:1:1101:25785:9801 2:N:0:427
TTGACTACAGGGTATCTAATCCTGTTTGCTCCCCACGCTTTCGCATCTCAGCGTCAGTATCTGTCCAGAAGGCCGCCTTCGCCACCGGTATTCCTCCACATCTCTACGCATTTCACCGCTACACGTGGAATTCTACCTTCCTCTACAATACTCCAGATAACCAGTTTTAAGTGCAGTTCCCAGGTTGAGCCCGGGGCTTTCACACCTAACTTAATTATCCGCCTACATGCCCTTTACGCCCAGTCATTCCGATTAACGCTCGCACCCTCCGTATTACCGCGGCTGCTGCCACGGAGTTAGC
+
CCCCCGGGGGGEFGGGGGGGGGGGGGGGGGGGGGGGGGGGGGGGGGGGGGGGEGGG:FFGGGGGGGGGGGGGGGGGGGGGGGGGG@FGGGGGGGGGGGGGFGGGGGFGGGGGGGGGCFGDEGGGGGGGGGGFGGGGGGGGGGGGGGGDC=FGGDFDDGGGGGGGGGGGG?GGGGGGFGFFGGGGGGGFGGFGGGGGGGGGFFFFFFFFF@ECEFFFEFFEDDDFFF=C<BF2>BFFF@FBFFFE<@?EFFFDDFDFFFF@DBFBF;<(::><6:B24>07>996((4823?2;FBFFB)-)
@M04999:289:000000000-L3R54:1:1101:6253:9899 2:N:0:427
CGACAGACTACCGGGGTATCTAATCCTGTTCGCTCCCCACGCTTTCGCTCCTCAGCGTCAGTGACGGCCCAGAGACCTGCCTTCGCCATCGGTGTTCTTCCCGATATCTACACATTCCACCGTTACACCGGGAATTCCAGTCTCCCCTACCGCACTCCAGTCCGCCCGTACCCGGCGCCGATCCACCGTTAAGCGATGGACTTTCACACCAGACGCGACGAACCGCCTACGAGTTCTTTACGCCCAATAAATCCGGATAACGCTTGCACCCTACGTATTACCGCGGCTGCTGGCACGTAGT
+
CCCCCGGGGGGGGGGGECGGGGEFEFGGGGGGGGGGGGGEGGGGGGGGGGGGGGGGGGGGGGGGGGGGGGGGGGGGGGFGFGGGGGCGGGGGGGGGGGGGGGGGEGGGGGGGGGGGGGGGGGGGGGGGGGGGGGGGGGGGFFGGGGGFGGGGGE>:FGFGGGGGGDGDEGGEGGDEFGFDDGGGGFFGFGEG7EGGFDGGF?@BFFFFFFBFFFEF>DF;@,9>>;>0(4<::?BF<A9B<4199BFFF29AD:6(4-4)222::BF?>?FF7((.547<AA?9>>BFFF?B((332<(1,
@M04999:289:000000000-L3R54:1:1101:13275:9901 2:N:0:427
GACTACCGGGGTATCTAATCCTGTTCGCTCCCCACGCTTTCGTCCATCAGCGTCAATCGGTATTTAGTAACCTGCCTTCGCAATCGGGGTTCTGTGTAATATCTATGCATTTCACCGCTACACTACACATTCCAGCTACTTCAATACTATTCAAGATTAACAGTATCAACGGCAGTTCTACAGTTAAGCTGCAGGTTTTCACCGCTGACTTATCAACCCGCCTACGGACCCTTTAAACCCAATAAATCCGGATAACGCTCGCATCCTCCGTATTACCGCGGCTGCTGGCACGGAGTTAGCC
+
CCCCCGFGGGGGGGGGGGGGGGGGGGGGGGGGEGGGGGGGGGGGGCFGGGGGGGGGGGGGGGGGGGGGGGGGGGGGGGGGG,CFGGGEGGGGGGGGGGGGGGGGGGGGGGGGGGGGGGGGGGGGGGGGGGGGGGGGGGGGGGGGFGGGGGGGGGGGGGGGGGGGGGGGGGDEGGGEFGFGGGGGGGEGFGGGGGGGGGGGFFFFDDAEFFCFFFFFBFFFFFFFFF@=@FFFFFFFFFFFFFFEE>C)61;;;0>@F9BF>FFFFFFFFFFBFFA26:>>BBFB?D?4:BFF619??9><5
@M04999:289:000000000-L3R54:1:1101:21877:9904 2:N:0:427
TCGGACTACTAGGGTATCTAATCCTGTTCGCTACCCATGCTTTCGAACCTCAGCGTCAGTTACAGACCAGAGAGCCGCCTTCGCCACTGGTGTTCTTCCATATATCTACGCATTCCACCGCTACACATGGAGTTCCACTCTCCTCTTCTGCACTCAAGAAAAACAGTTTCAGCTGCACTTCCCCGGTTAAGCCGAGGGCTTTCACAGCTGACTTGTTCTCCCGCCTGCGTTCGCTTTACGCCCAATAAATCCGGACAACGCTTGCCACCTACGTATTACCGCGGCTGCTGGCACGTAGTT
+
CCCCCGGGGGGGGGGGGGGGFGGGGGGGGGGGGGGGGGGGGGGGGGGGGFGGGGGGGGGFGGGGFGGGFGGGGGFGGGGGGGGDFGGGGGDFEFGGFGGGGGGGGGGGGFCEFGGEFGFGGGGGGGGGGGGF==EGGGFGGGGGGGGGGGGGGFGGFDGGGDGEGGDDFEGFGGGGFGFDGG6DECEGGGFFGDDDGDCDFFAFFFA46@3=B+;FAFFFF=BFBFFFFFFF<FF?DFC5;;@FF@8@EFFEBF(3;:?BF?00<29<<1??<:?A?<)-47>F6112::7:<??:011<
@M04999:289:000000000-L3R54:1:1101:18252:9905 2:N:0:427
GCCCTGACTACTGGGGTATCTAATCCTGTTCGCTCCCCACGCTTTCGTCCATCAGCGTCAATCGGTATTTAGTAACCTGCCTTCGCAATCGGGGTTCTGTGTAGTATCTATGCATTTCACCGCTACACTACACATTCCAGCTACTTCAATACTATTCAAGATTAACAGTATCAACGGCAGTTCTACAGTTAAGCTGCAGGTTTTCACCGCTGACTTATCAACCCGCCTACGGACCCTTTAAACCCAATAAATCCGGATAACGCTCGCATCCTCCGTATTACCGCGGCTGCTGGCACGGAGT
+
CCCCCGGGGGGGGGGGGGGGGGGGGGGGGGGGGGGGFGGGGGGGGGGGGGGGGGGGGGGGGGGGGGGGGGGGGGGGGGGGGGGGGGGGGGGGGGGGGGGGGGGGGFFGGGGGGGGGGGGGGGGGGGGGGGGGGGGFGFGGGGGGGGGGGGGGGGGGGGGGGGFGGFGGFGGGGGGGE>EGGGGGGGGGFFGGGGFGGGGGFFFFFFFFD>==AFFFC6BEFFFFFFFFFFFF=>@FF@@FCEFF0;?DF3CEFFFFF6@F@06:8119BFFFBFFFFFFFAFBFF9>;>0)44?18:>9(-
@M04999:289:000000000-L3R54:1:1101:11862:9936 2:N:0:427
GGGACTACACGGGTATCTAATCCTGTTTGCTACCCACGCTTTCGAGCATGAACGTCAGTGTTATCCCAGGAGGCTGCCTTCGCCATCGGTATTCCTCCACATCTCTACGCATTTCACTGCTACACGTGGAATTCTACCTCCCTCTGACTCACTCTAGTTAGACAGTTTCAAATGCACGTCCCAAGTTGAGCTCGGGGATTTCACATCTGACTTATCTAACCGTCTGCGCTCGCTTTACGCCCAGTAATTCCGATTAACGCTCGCACCCTACGTATTACCCCGGCTGCTGGCACGTAGTT
+
CCCCCEF,EFCGGFGGFFEGGGFGGFGGGDFEFFFCGEGGGGGGGGGGGGGGDEFGEEGEFGGGGFCDEFGCCFGFGGCCDEG:BFFGGGGGGFGCGGGGG8FEF<FGGGE@:FCFGGGGDGGGGDFGGEDFFAFGGGEGG6@??DDFGGGGDFDFGA8,EC9E?FCGFGFAEC8FFGFGDGGGCDFFFGGFGGGGGGDFFCAFAEFFFE=87FFFEF<C977ADFEABAF@FFF2@42?89<?3<CE?E3;6?8;C3,137>F9991:76:(.-.459(-((,-((43012,1314?D
@M04999:289:000000000-L3R54:1:1101:3101:9936 2:N:0:427
TGACTACTCGGGTATCTAATCCTGTTCGCTACCCATGCTTTCGAACCTCAGCGTCAGTTACAGACCAGAGAGCCGCCTTCGCCACTGGTGTTCTTCCATATATCTACGCATTCCACCGCTACACATGGAGTTCCACTCTCCTCTTCTGCACTCAAGAAAAACAGTTTCAGCTGCACTTCCCCGGTTAAGCCGAGGGCTTTCACAGCTGACTTGTTCTCCCGCCTGCGTTCGCTTTACGCCCAATAAATCCGGACAACGCTTGCCACCTACGTATTACCGCGGCTGCTGGCACGTAGTTAGC
+
CCCCCGGGGGGGGGGGGGGGGGGGGGGGGGGGGGGGGGGGGGEGGGGGGGGGGGGGGGGGGGGGGGGGGGGGGGGGGGGGGGGGGGGGFGFGGFGGGGFGGGGGGGGGGGGGGGGGGGGGGGGGGGGGGGGGGGGGGGGGGGGGFGGGGGGGGGFGGGGGGGGEFFEFFGGGGGGGFGFGGGGGGGDFGGGDEEGGGGGFFFACFFF9EFEFFF;@CFFD)9@D>D99;;;B<;@FF??EFFDDFFFFFF@BBF><?>9?F6?BA>BF(4::?B7ABD?9>91,318??((.(..1,6-..
@M04999:289:000000000-L3R54:1:1101:5387:9953 2:N:0:427
GCTACGACTACCGGGGTATCTAATCCTGTTTGCTCCCCACGCTTTCGCATCTCAGCGTCAGTATCTGTCCAGAAGGCCGCCTTCGCCACCGGTATTCCTCCACATCTCTACGCATTTCACCGCTACACGTGGAATTCTACCTTCCTCTACAATACTCCAGATAACCAGTTTTAAGTGCAGTTCCCAGGTTGAGCCCGGGGCTTTCACACCTAACTTAATTATCCGCCTACATGCCCTTTACGCCCAGTCATTCCGATTAACTCTCGCACCCTCCGTATTACCGCGGCTGCTGGCACGGAGT
+
CCCCCGGGGGGGGGGGGGGGGGGGGGGGGGGGGGGGGGGGGGGGGGGGGGGGGGGGGGGGGGGGGGGGGGGGGGGGGGGGGGGGGGGGGGGGGGGGGGGGGGGGGGGGGGGGGGGGGGGGGGGGGGGGGGGGGGGGGGGGGGGGGGGGGGGGGGGGGGGGGGGGGGGGGGGGGGGGFGFGGGGGGFFFFGGGGGGGGGG*@BFFFCFFEDFFEAF>@FF5=CFEFF;;(8@EEEF1;@;+78<9913/7<A9AA:8???94)6<??<0(43:??FF0?:AF46>6(49>FFB(40247,38
@M04999:289:000000000-L3R54:1:1101:17149:9961 2:N:0:427
CTTGACTACAGGGGTATCTAATCCTGTTCGCTCCCCACGCTTTCGTCCATCAGCGTCAATCGGTATTTAGTAACCTGCCTTCGCAATCGGGGTTCTGTGTAATATCTATGCATTTCACCGCTACACTACACATTCCAGCTACTTCAATACTATTCAAGATTAACAGTATCAACGGCAGTTCTACAGTTAAGCTGCAGGTTTTCACCGCTGACTTATCAACCCGCCTACGGACCCTTTAAACCCAATAAATCCGGATAACGCTCGCATCCTCCGTATTACCGCGCCTGCTGGCACGGAGTTT
+
CCCCCGGGGGGGGGGGGGGGGGGGGGGGGGGGGGGGGGGGGGGGGGGGGGGGGGGGGGGGGGGGGGGGGDFGGGGGFGGGGFGGGCCFGGGGGGGGGGGGGGGGGGGGGGGGGGGGGGGGGG7CGGGGGGGGGGGGGGGGGGGEFCEFEGGGGEGFGGGGFFCGGGGFGGGGGCDDBC@DGGGGGGGGGGGGGGGGGGGG?FFFFFEFFFFFFFFFCFFFFAFFF@=BF>DFFDBB6C36@D<F(:;3CEEEFF6?2@E;9;;;BB19:2ABF2?F?B4A?1;(4(((,850:B<(-1,:)
@M04999:289:000000000-L3R54:1:1101:5029:9988 2:N:0:427
GACTACAGGGGTATCTAATCCTGTTTGCTCCCCACGCTTTCGCATCTCAGCGTCAGTATCTGTCCAGAAGGCCGCCTTCGCCACCGGTATTCCTCCACATCTCTACGCATTTCACCGCTACACGTGGAATTCTACCTTCCTCTACAATACTCTAGTTAACCAGTTTTAAGTGCAATTCCTAGGTTGAGCCCAGGGCTTTCACACCTAACTTAATTATCCGCCTACATGCCCTTTACGCCCAGTCATTCCGATTAACGCTCGCACCCTCCGTATTACCGCGGCTGCTGGCACGGAGTTAGCC
+
CCCCCGGGGGGGGGGGGGGGGGGGGGGGGGGGGGGGGGGGGGGGGGGGGGGGGGGGGGGGGGGGGGGGGGGGGGGGGGGGGGGGGGGGGGGGGGGGGGGGGGGGGGGGGGGGGGGGGGGEGGGGGGGGGGGGGGGGGGGGGGGGGGGFGGGGGGGGGGGGGGGDFGGGGGGGGGGGFFFGGGFGGCFFGGGGGGGGGGGGFFFFFFF5CFEFFFFFFFFFFDFFFFFFFFFED=CEFFFFFFFFFFEF?EFF7?EFFFFDBFFFFFFBFFB?:?>FFFFFF0(2<?2:<?B?699:FA9<4
@M04999:289:000000000-L3R54:1:1101:20766:10006 2:N:0:427
TGACTACACGGGTATCTAATCCTGTTCGCTACCCATGCTTTCGAACCTCAGCGTCAGTTACAGACCAGAGAGCCGCCTTCGCCACTGGTGTTCTTCCATATATCTACGCATTCCACCGCTACACATGGAGTTCCACTCTCCTCTTCTGCACTCAAGAAAAACAGTTTCAGCTGCACTTCCCCGGTTAAGCCGAGGGCTTTCACAGCTGACTTGTTCTCCCGCCTGCGTTCGCTTTACGCCCAATAAATCCGGACAACGCTTGCCACCTACGTATTACCGCGGCTGCTGGCACGTAGTTAGC
+
CCCCCGGGGGGGGGGGGGGGGGGGGGGGGGGGGGGGGGGGGGGGGGGGGGGGGGGGGGGGGGGGGGGGGGGGGGGGGGGGGGGGGGGGGGGGGGGGGGGGGGGGGGGGGGGGGGGGGGGGGGGGGGGGGGGGFGGGGGGGGGGGGGG8FGGGGGFFFGGGGGGGGGGGGGGGGGGGFFFGGGGGGGEGGFGEEGGCDGGGFFFFFFFFFDFFFFFFEFFFFFF@DF;;3;?B<DFFF;?EFFFFFFFE?=B6?FFFFFFFFFFFFF?B>:6:?<BB<BFF9;>9;B?FF?1<BF7::A2<4
@M04999:289:000000000-L3R54:1:1101:12281:10027 2:N:0:427
CGACTACTGGGGTATCTAATCCTGTTCGCTACACATGCTTTCGAACCTCAGCGTCAGTTACAGACCAGAGAGCCGCCTTCGCCACTGGTGTTCTTCCATATATCTACGCATTCCACCGCTACACATGGAGTTCCACTCTCCTCTTCTGCACTCAAGAAAAACAGTTTCAGCTGCACTTCCCCGGTTAAGCCGAGGGCTTTCACAGCTGACTTGTTCTTCCGCCTGCGTTCGCTTTACGCCCAATAAATCCGCACAACGCTTGCCACCTACGTATTACCGCGGCTGCTGGCACCTAGTTAGC
+
CCCCCEGGCGE6@;FFGFGCEFGGFFFECFCE9CDEE@<F9CCDFEGFGDGGG@CFG9FFEFGFFFEEEE<FCEGGGEFFF@FGGGGFFFBFFEGGAC,,AEFFFFEF7=F,ED?CF@CEEGGGGDFFFFC==94@E849=EGFGGGFGGGGGF==BDGGCEFFD9DGDD,78,=?F6F7=?CEGGCFFGGG6@55DFCDB6B>8AF6>B;9>FFF6+=>)6@@2>@-6((08=0C32;B;;;,)3>5)(6((-7?:99,,11?FD:?:>6?2).:4<<>1(4968:>(133(.,8624>4
@M04999:289:000000000-L3R54:1:1101:25911:10088 2:N:0:427
TGCAGGACTACTGGGGTATCTAATCCTGTTCGCTCCCCACGCTTTCGTCCATCAGCGTCAATCGGTATTTAGTAACCTGCCTTCGCAATCGGGGTTCTGTGTAACATCTATGCATTTCACCGCTACACTACACATTCCAGCTACTTCAATACTATTCAAGATTAACAGTATCAACGGCAGTTCTACAGTTAAGCTGCAGGTTTTCACCGCTGACTTATCAACCCGCCTACGGACCCTTTAAACCCAATAAATCCGGATAACGCTCGCATCCTCCGTATTACCGCGGCTGCTGGCACGGAGT
+
CCCCCGGGGGGGGGGGGGGGGGGGGGGGGGGGGGGGGGGGGGGGGGGGGGGGGGGGGGGGGGGGGGGGGGGGGGGGGGGGGGGGGGGGGGGGGEGGGGGGDFGGFFEGGGGGGGGGGGGGGGGGGGGGGGGGGGGGGGGGGGGGGGGGGGGGGGGGGGGGFGGGGGGGGGGGGGGGFGFGGGGGGGGGGGGGGGGCFGGGFFFFFFFFFFFFFFFFFFFFFFFFFA>DDF@=DFBF@DFFFFFF@?@FEEEEFEFFDFF<@?;26;;BFFFFFFFFFF?>A9?>>9999?DD:6:F?>9>4
@M04999:289:000000000-L3R54:1:1101:7400:10092 2:N:0:427
TGAGGACTACTCGGGTATCTAATCCTGTTCGCTCCCCACGCTTTCGCTCCTCAGCGTCAGTGACGGCCCAGAGACCTGCCTTCGCCATCGGTGTTCTTCCCGATATCTACACATTCCACCGTTACACCGGGAATTCCAGTCTCCCCTACCGCACTCCAGTCCGCCCGTACCCGGCGCCGATCCACCGTTAACCGATGGACGTTCACACCAGACGCGACGAACCGCCTACCTACTCTTTACTCCCAAGCAATCCCGATCACGCTTGCACCCTAAGAATTACCGAGGTAGCTTTCAACTAGTT
+
CC,,@@CEFGEGGEGFEGC,ECCEFGCCF<6F@8F<C<@CEGDGGGGGC7EEA@ECFGGCCFFGCCEGEFF8@E?DC=FCAC<F>7==BF:4?CFC,ED?EEGFGEA<E<E,CB<EEC:,4@?4FGD<FBCCFCF,>3,6=D:DF>1=,,@?EGCGGG@3:,@CEC>E9::E5E4C?5?5))/,+=8*3**++3:777*6)0)8A4B46:313)..37>3.(41((,4<()).5>9<AB?)6(4(3((48274)((((-80,,(,(5).(-(.54)))...((-(()..).))))..(.))
@M04999:289:000000000-L3R54:1:1101:6324:10174 2:N:0:427
GACTACTGGGGTATCTAATCCTGTTTGCTCCCCACGCTTTCGCATCTCAGCGTCAGTATCTGTCCAGAAGGCCGCCTTCGCCACCGGTATTCCTCCACATCTCTACGCATTTCACCGCTACACGTGGAATTCTACCTTCCTCTACAATACTCCAGATAACCAGTTTTAAGTGCAGTTCCCAGGTTGAGCCCGGGGCTTTCACACCTAACTTAATTATCCGCCTACATGCCCTTTACGCCCAGTCATTCCGATTAACGCTCGCACCCTCCGTACTACCGCGCCTGCTGGCTCGGAGTGAGCC
+
@CCCCGG9EECFFGGGGFGCEFFFEFGFGFCF:FGEGFEDG@@B6FGGGA<FGEEGGGFGFGGEFFFGFFGGGGGGDGFFE,CCFGE+@B?EGGEGGFGCGFGGGFEFGCC9FAF,?FFEGGDEGG+C9DEFFGFFGFDFG,;@=;2@ADDFGGFFGGGGFGGG,?8D=DDFDG?D7@E==A+@@CDF,@@>EGEGCGGFC99ABAFFBE?EEFFFEF@95>?=BE4>EEF25.>;026>D06=EFFFFF((,4?3(1(4((24,408?9(3((.54101(4361,)(2(,3(-3:(620(
@M04999:289:000000000-L3R54:1:1101:20093:10186 2:N:0:427
TCGGACTACAGGGGTGTCTAATCCTGTTTGCTCCCCACGCTTTCGCATCTCAGCGTCAGTATCTGTCCAGAAGGCCGCCTTCGCCACTGGTATTCCTCCACATCTCTACGCATTTCACCGCTACACGTGGAATTCTACCTCCCTCTACAGTACTCCAGACGACCAGTTTTAAATGCTATTCCCAGGTTGAGCCCGGGGCTTTCACACCTAACTTAATCATCCGCCTACATGCCCTTTACGCCCAGTCATTCCGATTAACGCTCGCACCCTCCGTATTACCGCGGCTGCTGGCACGGAGTT
+
CCCCCGGGGGGGGGG:CFGGGGGGGGGGGGGGGGGGGGGGGGGGGGGEGGGGGGGGGGGFGGGGGGGGGGGGGGFGGGGGGGGGGGGGGGGGGGGGGGGGGGGGGFFGFDFGGGGGGGGGGGGGGGGGGGGGGGGGGGGGG8CGGGGGGCFGGGGGGG8FGGGGGGAEFGGGGGGGFGFGGGGGGFGGGGGGGGGGGGGGFAFFFFFBBEFFFFFFCFFFFEDFFFDFEFCE8@FFFFFFFF0;?EEFFFFFFF<BBAFFFF?9;BFFB02(14<:?AD>:>119;1??)2:05(-(,4(
@M04999:289:000000000-L3R54:1:1101:6799:10281 2:N:0:427
CGACTAACTCGGGTATCTAATCCTGTTCGCTCCCCACGCTTTCGTCCATCAGCGTCAATCGGTATTTAGTAACCTGCCTTCGCAATCGGGGTTCTGTGTAATATCTATGCATTTCACCGCTACACTACACATTCCAGCTACTTCAATACTATTCAAGATTAACAGTATCAACGGCAGTTCTACAGTTAAGCTGCAGGTTTTCACCGCTGACTTATCAACCCGCCTACGGACCCTTTAAACCCAATAAATCCGGATAACGCTCGCATCCTCCGTATTACCGCGGCTGCTGGCACGGAGTT
+
CCCCCGGGGGGGGGGGGGGGGGGGGGGGGGGGGGGGGGGGGGGGGGGGGGGGGGGGGGGGGGGGGGGGGGGGGGGGGGGGGGGGGGGGGGGGGGGGGGGGGGGGGGGGGGGGGGGGGGGGGGGGGGGGGGGGGGGGGGGGGGGGGGGGGGGGGGGGGGGGGGGGGGGGGGGGGGGGFGFGGGGGGGGGGGGFFCFDGGCFFFFFFFFFFFFFFFFFFFFFFFFB=>DFFFF=>DFFFCFFFF@=DFFFCEEB63(;EFD@FDFFF<9??DB9<:.:>AFF>6>>02:?>BF:2262(-2
@M04999:289:000000000-L3R54:1:1101:14938:10318 2:N:0:427
TGACTACACGGGTATCTAATCCTGTTTGCTCCCCACGCTTTCGCATCTCAGCGTCAGTATCTGTCCAGAAGGCCGCCTTCGCCACCGGTATTCCTCCACATCTCTACGCATTTCACCGCTACACGTGGAATTCTACCTTCCTCTACAATACTCTAGTTAACCAGTTTTAAGTGCAATTCCTAGGTTGAGCCCAGGGCTTTCACACCTAACTTAATTATCCGCCTACATGCCCTTTACGCCCAGTCATTCCGATTAACGCTCGCACCCTCCTTATTACCGCGGCTGCTGGCACGGAGTTAGC
+
CCCCCGGFGGGGGGGGGGGGGGGGGGGGGGGGGEGGGGGGGGFGGGGGGGGGGGGGGGGGGGGGGGGGGGGGGGGGGGGGGGGGGGGGGGGGGGGGGFFGGGGGGGGGGGGGGGGGGGGGGGGGGGGGGGFFFGCGGGGGGGGGGGGGGGGGGDEFGGGGGGGGFGGGGGFGGGGGFFFGGGGGGGGGGGGGGGF7DGGGFFFFFFFFFFEC=FFFFF>AEFFFFFFFFEFFFFFFFFFAB=D;@EEEFFFF??<EE;9?DFFFFFF<<6()4<4A<A(16>>FB:34:B0)1,((-4<2)
@M04999:289:000000000-L3R54:1:1101:22552:10320 2:N:0:427
GACTACCCGGGTATCTAATCCTGTTCGCTACCCATGCTTTCGAACCTCAGCGTCAGCTACAGACCAGAGAGCCGCCTTCGCCACTGGTGTTCTTCCATATCTCTACGCATTCCACCGCTACACATGGAGTTCCACTCTCCTCTTCTGCACTCAAGAAAAACAGTTTCAGCTGCACTTTCCCGGTTAAGCCCAGGGCTTTCACAGCTGACTCGTTCTCCCGCCCGCGTTCGCTTTACGCTCACTAAATCCGCACAACGCTTGCCACCTGCGTATTACCGCGTCTGTTTCCACGTAGTTAGCC
+
CC@C@FEGG6+7@CEFGG<,CFFG<F@BCC:F,,;ECEFFGEF8,8CF,E<C@6,8,C@,,:C<F8E<9,:<F7@+,8CB,BCEFGGGGG@FF<A<E995,5A5AF@4CF7,AF<,@@+=+,9AF=?,,49CAFGA@,,,7,@,@,=ACG,@F,,63,D,=DGC==,@:D8=,,6A?+?F6DDCG8AF,C+1CGG5C04=BFCAFFA4B6/<)**:/+*/:>(692:((/61(/>)80(..))9(//)(-((4(4:(70:<6()42:(3(((-()..(47(,,(-..)65<<<((-)-6>0
@M04999:289:000000000-L3R54:1:1101:10063:10344 2:N:0:427
TTTGGACTACAGGGGTATCTAATCCTGTTTGCTCCCCACGCTTTCGCATCTCAGCGTCAGTATCTGTCCAGAAGGCCGCCTTCGCCACCGGTATTCCTCCACATCTCTACGCATTTCACCGCTACACGTGGAATTCTACCTCCCTCTACAGTACTCCAGACGACCAGTTTTAAATGCTATTCCCAGGTTGAGCCCGGGGCTTTCACACCTAACTTAATCATCCGCCTACATGCCCTTTACGCCCAGTCATTCCGATTAACGCTCGCACCCTCCGTATTACCGCGGCCGCTGGCTCGGAGTT
+
CCCC8<EFGGGGFEGFGFGECF,CFEGGFFFGAFGGGGGGGGCFFFGG,7CFGGDFFDGGG<CFFGA9EFC<C<FDFGEC:FE@@CGDGEG:@FFFE<F8@DEFG94FFFFGGCFEFFGFGEEGEGA:?FGFGGFGG=,EFF=C,AFGGGFEEGCAFDF8+@8CGGG,6@:CFF+2=EC?;EFCCF6<EG89CDF5?CDD5*3314:1>BF9@FFAC:ACFF:9=00<D36)5=(534716(:@7(/7>CEFF:0(44:9?104((((,:?160(,30:4A?9;>((-3410(()--193.
@M04999:289:000000000-L3R54:1:1101:25887:10378 2:N:0:427
TGACTACCCGGGTATCTAATCCTGTTTGCTCCCCACGCTTTCGCATCTCAGCGTCAGTATCTGTCCAGAAGGCCGCCTTCGCCACCGGTATTCCTCCACATCTCTACGCATTTCACCGCTACACGTGGAATTCTACCTTCCTCTACAATACTCCAGATAACCAGTTTTAAGTGCAATTCCCAGGTTGAGCCCGGGGCTTTCACACCTAACTTAATTATCCGCCTACATGCCCTTTACGCCCAGTCATTCCGATTAACGCTCGCACCCTCCGTATTACCGCGGCTGCTGGCACGGAGTTAGC
+
CCCCCGFGGGGGGGGGGGGGGGGGGGGGGGGFGGGGGGGGGFGDGEGGGGGGGGGGGFGGGGGGGGGGGGGGGGGGGGGGGGGFGGGGGGGFGGGGGGGGGGGGGGGGGGGGGGGGGGGGGGGGGGGGGGGGGGGGGGGGGGGGGGGGGGGG9FGDGGGGGGGGGGGGGGGGGGGFFGFGGGFFFGGGGGGGGGGGGCFGFFFFFFFFFFFFFFFFFFCEFFFFFFFEFF;@EF@EFF@>@F<@EEF<ECEF6;<EC:;FFF>B>BF:B69:<?FBFFFFB6;>BF?FB:?FBB66::AA9
@M04999:289:000000000-L3R54:1:1101:21545:10391 2:N:0:427
ACTGGACTACACGGGTATCTAATCCTGTTCGCTCCCCACGCTTTCGTCCATCAGCGTCAATCGGTATTTAGTAACCTGCCTTCGCAATCGGGGTTCTGTGTAATATCTATGCATTTCACCGCTACACTACACATTCCAGCTACTTCAATACTATTCAAGATTAACAGTATCAACGGCAGTTCTACAGTTAAGCTGCAGGTTTTCACCGCTGACTTATCAACCCGCCTACGGACCCTTTAAACCCAATAAATCCGGATAACGCTCGCATCCTCCGTATTACCGCGGCTGCTGGCACGGAGTT
+
CCCCCGGGGGGGGGGGGGGGGGGGGGGGGGGGGGGGGGGGGGGGGGGGGGGGGGGGGGGGGGGGGGGGGGGGGGGGGGGGGGGGGGGGGGGGGGGGGGGGGGGGGGGGGGGGGGGGGGGGGGGGGGGGGGGGGGGGGGGGGGGGGGGGGGGGGGGGGGGGGGGGGGGGGGGGGGGGFGFGGGGGGGGGGGGGGGGGGGGDFFFFFFFFFFBFFFFFFFFFFFFFFFFFFDD@BFFFDEFFFFF;D@85@FFEFFFFDFFFFFFFFFFFF>2<F>?FBFFBF?>>>>>FFBFB?<7?0992.
@M04999:289:000000000-L3R54:1:1101:7019:10430 2:N:0:427
GGACTACTGGGGTATCTAATCCTGTTTGCTACCCACGCTTTCGAGCATGAACGTCAGTGTTATCCCAGGAGGCTGCCTTCGCCATCGGTATTCCTCCACATCTCTACGCATTTCACTGCTACACGTGGAATTCTACCTCCCTCTGACACACTCTAGTTAGACAGTTTCAAATGCACGTCCCAAGTTGAGCTCGGGGATTTCACATCTGACTTATCTAACCGTCTGCGCTCGCTTTACGCCCAGTAATTCCGATTAACGCTCGCACCCTCCGTATTACCGCGGCTGCTGGCACGGGGTTAGC
+
CCCCCGGGGGGGGGGGFFGGFGGGGGGGGGGGGGGGGGGGGGGGGGGGGGGGGGGGGGGGGGGGFGGGGFGGGFGGGGGCFFFGGGGGGGGGCGGGGGGGFFFFCFGGGGGGGGGGGGGGGGGGGGGGGGGGGGGGGGGFEGGGGGGGGGGEGFFGGGGGGGGGGGGGGGGGGFGGFGFDGGGGGGGGGFEGECGGCGFGFFFFFFFFEE5EFF>AEFFFFF>DFFFB226@2BBEE>@FF<@F<EC73713?6<FE0:0(1:@FFB::?4:((564<(122601::,::0)(-(-7>:72
@M04999:289:000000000-L3R54:1:1101:19562:10450 2:N:0:427
TGACTACCGGGGTATCTAATCCTGTTCGCTACCCATGCTTTCGAACCTCAGCGTCAGTTACAGACCAGAGAGCCGCCTTCGCCACTGGTGTTCTTCCATATATCTACGCATTCCACCGCTACACATGGAGTTCCACTCTCCTCTTCTGCACTCAAGAAAAACAGTTTCAGCTGCACTTCCCCGGTTAAGCCGAGGGCTTTCACAGCTGACTTGTTCTCCCGCCTGCGTTCGCTTTACGCCCAATAAATCCGGACAACGCTTGCCACCTACGTATTACCGCGGCTGCTGGCACGTAGTTAGC
+
CCCCCGDEGGGGGGGGGGGGGGGGGGFGGGGGFGGFGGGGGGGGGGFGGGGGGGGGGCFFGFFGGGGGGGGGGGGGGGGGGGCGGGGGGGGGGGGGGGGGFGFGGGGGGGGGGDFGGGGGGGGGGGGGGFEFGDGGGFFGGGGGGGGGGGGFGGGGCGGGGGGGGGGGGGGGGGGGFGFGGGGGGGGFGGGEG>EGGGGGFFFFFFFFFFFEFFFFFFFFFFFFFFFFFFFFD2;EFFFEFFFF?AAAAFF>B>FFFFFFFFF7BBF?F??FFFFFAAB>>F>FFF>?FF<FFBBB1<<D<
@M04999:289:000000000-L3R54:1:1101:3971:10455 2:N:0:427
CAAGAGACTACAGGGGTATCTAATCCTGTTTGCTCCCCACGCTTTCGCATCTCAGCGTCAGTATCTGTCCAGAAGGCCGCCTTCGCCACCGGTATTCCTCCACATCTCTACGCATTTCACCGCTACACGTGGAATTCTACCTTCCTCTACAATACTCCAGATAACCAGTTTTAAGTGCAGTTCCCAGGTTGAGCCCGGGGCTTTCACACCTAACTTAATTATCCGCCTACATGCCCTTTACGCCCAGTCATTCCGATTAACGCTCGCACCCTCCGTATTACCGCGGCTGCTGGCACGGAGT
+
CCCCCGGGGGGGGGGGGGGGGGGGGGGGGGGGGGGGGGGGGGGGGGGGGGGGGGGGGGGGGGGGGGGGGGGGFGGGGGGGGGGGGDGGGGGGGGGGGGGGGGGGGGGGGGGGGGGGGGFGGGGGGGGGGGGGGGGGGGGGGGGGGGGGGGGGGGGGGGGGGGGGGGGGGGGGGGGGFGFGGGGGGFGGGGCFFGGGGGDGEEFFFFFFFAFFFFFFFAFEFFFF=DFFFFFFFF;D;@EFFFFFF?DFEEECFFFFD;D9):043>>B>B6<BBFB:B?ABB196;B>FFFDF014191((
@M04999:289:000000000-L3R54:1:1101:4967:10504 2:N:0:427
ATGACTACCCGGGTATCTAATCCTGTTCGCTACCCATGCTTTCGAACCTCAGCGTCAGTTACAGACCAGAGAGCCGCCTTCGCCACTGGTGTTCTTCTATATATCTACGCATTCCACCGCTACACATGGAGTTCCACTCTCCTCTTCTGCACTCAAGAAAAACAGTTTCAGCTGCACTTCCCCGGTTAAGCCGAGGGCTTTCACAGCTGACTTGTTCTCCCGCCTGCGTTCGCTTTACGCCCAATAAATCCGGACAACGCTTGCCACCTACGTATTACCGCGGCTGCTTGCACGTAGTT
+
CCCCCGGGGGGGGGEGGGGGGGGGGGGGGGGGGFGGGGGGGGGEGGGFFGGGGGGGGGFGGGGGGGGGGGGGGGGGGGGGGGGGGGEGGGGGGGGGGGGGGGGGGGGGGGGGGGGFGGGGGGG:FGGGGGGGGGGGGGFGGGGGGFGFFGGGGGG?BFFGGFEFEFDFFGGGGFGFFGFGGGGGGGGDGFGGEGEDGD>CFBFCF8FFB;BEEFFFECFFFFFFFFFFD@?@FDFFEFDFFFFFD;E;CA:>;<0(429><?<?FB24:>B::?FFAAF:216711(,).04<??<?:)
@M04999:289:000000000-L3R54:1:1101:5688:10541 2:N:0:427
TTGTGGACTACAAGGGTATCTAATCCTGTTTGCTCCCCACGCTTTCGCATCTCAGCGTCAGTATCTGTCCAGAAGGCCGCCTTCGCCACCGGTATTCCTCCACATCTCTACGCATTTCACCGCTACACGTGGAATTCTACCTCCCTCTACAGTACTCCAGACGACCAGTTTTAAATGCTATTCCCAGGTTGAGCCCGGGGCTTTCACACCTAACTTAATCATCCGCCTACATGCCCTTTACGCCCAGTCATTCCGATTAACGCTCGCACCCTCCGTATTACCGCGGCTGCTGGCACGTAGT
+
CCCCCGGGGGGGGGGGGGGGGGEFFGGGGGGGGGGGGGGGGGGGGGGGGGGGGGGGGGGGGGGGGGGGGGGGGGGGGGGGGGGGGGGGGGGGGGGGGGGGGGGGGGGGGGGGGGGGGGGGGGGGGGGGGGGGGFGGGGGGGGG@EGGGGGGGGGGGGGGGGGGGGGDGEFGGGFGGFGFGGGGGGGGGGGGGGGGGGDGGEFFFFFFFFFFEEFFFFFFFFFFEFFFFFFFFFFFFFFFFFFF@0<FEF<ECFFF:<FFFF:>FFFFF>06B:?FF0<?B:2?FF(790:?F:((434:?3
@M04999:289:000000000-L3R54:1:1101:24603:10548 2:N:0:427
TGACTACAAGGGTATCTAATCCTGTTCGCTCCCCACGCTTTCGCTCCTCAGCGTCAGTGACGGCCCAGGGACCTGCCTTCGCCATCGGTGTTCTTCCCGATATCTACACATTCCACCGTTACACCGGGAATTCCAGTCTCCCCTACCGCACTCCAGTCCGCCCGTACCCGGCGCCGATCCACCGTTAAGCGATGGACTTTCGCACCAGACGCGACGAACCGCCTACGAGCTCTTTACGCCCAATAAATCCGGATAACGCTTGCACCCTACGTATTACCGCGGCTGCTGGCACGTAGTTAGC
+
CCCCCGGGGGGGGGGGGGGGGGGGGGFGGGGGGGGGGGGGGGGGGGGGGGGFGGGGGGGGGDEEGGGGFGGGGGGGGGGGGGGGGGGGGGGGGGGGGGGGGEGGFGGGGGCFGGGGGGFEGGGGGGGCGGGFGGGGDFFGGFGGGGGGGGGGGFDGAFFEGGEECDGGGDGGD>DGD7BGCGGGCEGFGGGDFGDCFCFFF3>DFEFFFFF>>>DEFBBF@60(3:B0:66>FBB<<<?FFFB<?>4<AF9>:6:AFF9BBB<28?F::?FB24><246>F0,36?0::04>0.26?9AB<
@M04999:289:000000000-L3R54:1:1101:20622:10563 2:N:0:427
GTCTGACTACCCGGGTATCTAATCCTGTTTGCTCCCCACGCTTTCGCATCTCAGCGTCAGTATCTGTCCAGAAGGCCGCCTTCGCCACCGGTATTCCTCCACATCTCTACGCATTTCACCGCTACACGTGGAATTCTACCTTCCTCTACAATACTCCAGATAACCAGTTTTAAGTGCAGTTCCCAGGTTGAGCCCGGGGCTTTCACACCTAACTTAATTATCCGCCTACATGCCCTTTACGCCCAGTCATTCCGATTAACGCTCGCACCCTCCGTATTACCGCGGCTGCTGGCACGGAGTT
+
CCCCCGGGGGGGGGGGGGGGGGGGGGGGGGGGGGGGGGGGGGGGGGGGDGGGGGGGGGGGGGGGGGGGGGGGGGGGGGGGGGGGGGGGGGGGGFGGGGGGGGGGGFGGGGGGGGGGGGGGGGGGGGGGGGGGGGGGGGGGGGGGGGGGGGGGGGGGGGGGGGGGGGGGGGGGGGGGFGFGGGGFGGGGGGGGGGGGGGGGEFFFFFFFFFEFFFFFFFFEFEEFFFFFF@FFFFFFFFFFFFFFFF@@FFCEFFFF<F<44;F?0699;61:?B??:7<B<?F;9>69:2:??F?F((3:4
@M04999:289:000000000-L3R54:1:1101:18777:10564 2:N:0:427
GGTTGACTACTCGGGTATCTAATCCTGTTCGCTCCCCACGCTTTCGTCCATCAGCGTCAATCGGTATTTAGTAACCTGCCTTCGCAATCGGGGTTCTGTGTAATATCTATGCATTTCACCGCTACACTACACATTCCAGCTACTTCAATACTATTCAAGATTAACAGTATCAACGGCAGTTCTACAGTTAAGCTGCAGGTTTTCACCGCTGACTTATCAACCCGCCTACGGACCCTTTAAACCCAATCAATCCGGATAACGCTCGCATCCTCCGTATTACCGCGGCTGCTGGCACGGAGTT
+
CCCCCGGGGGGFGGGGGGGGGGGGGGGGGGGGGGGGGGGGGGFGGGFFEFGGGGGGGGGGGGGGFGGGGGGGGGGGGGGGGGGGGGGGGGGGGGGGGGGGGGG9FDGGGFGGGFGGGFGFGGGGGGGGGGGGGDGGGGGGGGGGGGGGGGGGGGGCFGGGFGGGGDGFGGGGGGGD>>BDGGGGGFGGGGFCFF7DFGGGFFFFFFFFABBFFFFFFAFEFFA=ABDDDFFD>FFFFECACE(2:=@(;4<E@@>@;;AE@>;:>BF:BFB219<B(2<B9<F90696?>2::08:3(4<4
@M04999:289:000000000-L3R54:1:1101:19307:10573 2:N:0:427
GGACTACCGGGTATCTAATCCTGTTTGCTCCCCACGCTTTCGCATCTCAGCGTCAGTATCTGTCCAGAAGGCCGCCTTCGCCACCGGTATTCCTCCACATCTCTACGCATTTCACCGCTACACGTGGAATTCTACCTTCCTCTACAATACTCTAGTTAACCAGTTTTAAGTGCAATTCCTAGGTTGAGCCCAGGGCTTTCACACCTAACTTAATTATCCGCCTACACGCCCTTTACGCCCAGTCATTCCGATTAACGCTCGCACCCTCCGTATTACCGCGGCTGCTGGCACGGCGTTAGCC
+
CCCCCGGGGGGGGGGGGGGGGGGGGGGGGGGGGGGGGGGGGGGGGGGGGGGGGGGGGGGGGGGGGGGGGGGGGGGGGGGGGGGGGGGGGGGGGGGGGGGGGGGGGGGGGGGGGGGGGGGGGGGGGGGGGGGGGGGGGGGGGGGGGGGGFGGGGFGGGGGGGGGGGGFGGGFAEGGGFGFGGGGGGFGFFFGC6CEGGGG>CFFFFFFFFFFBEFFFEFFAFF95>EFF>9@@FFFF=DBE@D1;<EEFFEDFD;ECF9?DFFFFF??BFFFB:02:>02064(9??F:B?FF9(((-81<:
@M04999:289:000000000-L3R54:1:1101:27718:10625 2:N:0:427
GATAGACTACAAGGGTATCTAATCCTGTTTGCTACCCACGCTTTCGAGCATGAACGTCAGTGTTATCCCAGGAGGCTGCCTTCGCCATCGGTATTCCTCCACATCTCTACGCATTTCACTGCTACACGTGGAATTCTACCTCCCTCTGACACACTCTAGTTTGACAGTTTCAAATGCACGTCCCAAGTTGAGCTCGGGGATTTCACATCTGACTTATCTAACCGTCTGCGCTCGCTTTACGCCCAGTAATTCCGATTAACGCTCGCACCCTACGTATTACCGCGGCTGCTGGCACGGAGTT
+
CCCCCGGGGGGGGGGGGGGGGGGGGGGGGGGGGGGGGGGGGGGGGGGGGGGGGGGGGGGGGGGGGGGGGGGGGGGGGGGGGGGGGGGGGGGGGGGGGGFGGGGFFD;FFGGGGGGGGGGGGGGGGGGGGGGGGGGGGGGGGGGGGGGGGGGGGGFGGGGGGGGGGGGGGGGGGGGGFGFGGGGGGGGGGGGGGFGDGGGGFFFFFFFFFFFCECFFEFFEFFFFFFFFFFFAFF>9BFFFFFF>@FFFFEE?EFFFFFFF66<?@9B>BB<<BFF>2><AF?>;966>FF??:<7:49>B<
@M04999:289:000000000-L3R54:1:1101:12976:10682 2:N:0:427
GACTACTGGGGTATCTAATCCTGTTTGCTCCCCACGCTTTCGCATCTCAGCGTCAGTATCTGTCCAGAAGGCCGCCTTCGCCACCGGTATTCCTCCACATCTCTACGCATTTCACCGCTACACGTGGAATCCTACCTTCCTCTACAATACTCCAGATAACCAGTTTTAAGTGCAGTTCCCAGGTTGAGCCCGGGGCTTTCACACCTAACTTAATTATCCGCCTACGTGCCCTTTACGCCCAGTCATTCCGATTAACGCTCGCACCCTCCGTATTACCGCGGCTGCTTGCACGGAGTTAGCC
+
CCCCCGGGGGGGGGGGGGGGGGGGGGGGGGGGDGGGGGGGGGGG>FGGGGGGGGGGGGGGGGGFFGGDGFGGGGGGGGGGGGGGGGGGGGGGGGGGGGGGGGGGGGGGGGGGGFGGGGGGGGGGGGGGGCFGGGGGGGGGGGGGGGGFEGFFGFFGDFFGCGEFGGGGGFGFFGFFFGFGGGGGGGGFGGGGGGGG5CGFFFCFDFFFBFFFFFFFEFFFFFFFFF>BDB@@1@E4;;6BFF@3@E<CEF6117?<?>?06>>B>B<?FB:<(,5<<<>90;69?F22<2>1961::AFA4
@M04999:289:000000000-L3R54:1:1101:8780:10683 2:N:0:427
AGAGACTACTGGGGTATCTAATCCTGTTTGCTCCCCACGCTTTCGCATCTCAGCGTCAGTATCTGTCCAGAAGGCCGCCTTCGCCACCGGTATTCCTCCACATCTCTACGCATTTCACCGCTACACGTGGAATTCTACCTTCCTCTACAATACTCCAGATAACCAGTTTTAAGTGCAGTTCCCAGGTTGAGCCCGGGGCTTTCACACCTAACTTAATTATCCGCCTACATGCCCTTTACGCCCAGTCATTCCGATTAACGCTCGCACCCTCCGTATTACCGCGGCTGCTGGCACGGAGTT
+
CCCCCGGGGGGGGGGGGGGGGGGGGGGGGGGGGGGGGGGGGGGGGGGGGGGGGGGGGGGGGGGGGGGGGCGGGGGGGGGGGGGGGGGGGGGGGGGGGGGGGGGGGGGGGGGGGGGGGGGGGGGGGGGGGGGGGGGGGGGGGGGGGGGGGGGGGGGGGGGGGGGGGGFGGGGGGGFGFGFFCFGGGGGGGGGGGGGGGGGGFFFFFFFBFFFDFFFFEAFFFCFFFD>DFEE9@DFFFFFFFFFDF;<AEEFE@@@(;?3;>BB020>>BBFFBBFBFABA0077;9238.8:?719(28<
@M04999:289:000000000-L3R54:1:1101:29123:10684 2:N:0:427
TTGACTACCAGGGTATCTAATCCTGTTTGCTCCCCACGCTTTCGCATCTCAGCGTCAGTATCTGTCCAGAAGGCCGCCTTCGCCACCGGTATTCCTCCACATCTCTACGCATTTCACCGCTACACGTGGAATTCTACCTTCCTCTACAATACTCCAGATAACCAGTTTTAAGTGCAGTTCCCAGGTTGAGCCCGGGGCTTTCACACCTAACTTAATTATCCGCCTACATGCCCTTTACGCCCAGTCATTCCGATTAACGCTCGCACCCTACTGATTCCCGCGGCTGCTGGCACGTAGTT
+
CCCCCGGGGGGGGGGGGGGGGCGGFDFGGGGGGGGFGDGGGGGFG@FEFGGGGGGGGGGGGGGCFFGGGGGGGGGGGGGGGGGG@CBFFFB<9FGGGFGGGGGGGGGGGGGGEGGGGGGGGGGDGGGGGGGGGGGGGGGGGGGGGGGGGDCGGGCED9EAFFGGGFCFGGFGDGGGDDFFGGGGCFFGGCGGGGGGDDDGFFFAFFFFFFFFFFFFFFFCFDFF@FDEECEEFFFEF<DD6@;@=EECF?C;7;<@EC3:??>F;(434:6)))64)).49;691(48?B:()-,3((6
@M04999:289:000000000-L3R54:1:1101:16417:10692 2:N:0:427
GACTACTCGGGTATCTAATCCTGTTTGCTCCCCACGCTTTCGCATCTCAGCGTCAGTATCTGTCCAGAAGGCCGCCTTCGCCACCGGTATTCCTCCACATCTCTACGCATTTCACCGCTACACGTGGAATTCTACCTTCCTCTACAATACTCCAGATAACCAGTTTTAAGTGCAATTCCCAGGTTGAGCCCGGGGCTTTCACACCTAACTTAATTATCCGCCTACATGCCCTTTACGCCCAGTCATTCCGATTAACGCTCGCACCCTCCGTATTACCGCGGCTGCTGGCACGGAGTTAGCC
+
CCCCCGGGGGGGGGGGGGGGGGGGGGGGGGGGGGGGGGGGGGGGGGGGGGGGGGGGGGGGGGGGGGGGGGGGGGGGGGGGGGGGGGGGGGGGGGGGGGGGGGGGGGGGGGGGGGGGGGGGGGGGGGGGGGGGGGGGGGGGGGGGGGGGGGGGGGGGGGGGGGGGGGGGGGGGGGGGFGFGGGGGGGGGGGGGGGGGGGGGFFFFFFFFFFEBEFFFFFFFFFFFFFFFFFFFFFFFFFF><DFFFFFFE8<?DFFFFFFFFFFFF3,8?FF?:BABFF949>B>(437?0411(4::<245
@M04999:289:000000000-L3R54:1:1101:15807:10710 2:N:0:427
GGGGGACTACAGGGGTATCTAATCCTGTTTGCTCCCCACGCTTTCGCATCTCAGCGTCAGTATCTGTCCAGAAGGCCGCCTTCGCCACCGGTATTCCTCCACATCTCTACGCATTTCACCGCTACACGTGGAATTCTACCTTCCTCTACAATACTCTAGTTAACCAGTTTTAAGTGCAATTCCTAGGTTGAGCCCAGGGCTTTCACACCTAACTTAATTATCCGCCTACATGCCCTTTACGCCCAGTCATTCCGATTAACGCTCGCACCCTCCGTATTACCGCGGCTGCTGGCACGGAGTT
+
AC@,BFGGEGFGG7FF;FFGGC<6,6@FF9<6,CF,BE@FGCFGGGEGE@6F9E8@@B:F@,69C<,C@@E<<ECE8B7CC@9FCCFG8FDCGFGGCGGGGGGCFGGGG,D7FFEGGGFCGGGGGFGGGGCGGGFGGGGGGGGGGGFGGGGGGGGGGGGDGGGFFGGGGGGGGGGGFFFFCFFGGF8DCFGGGFFGGG>DFFFFFFFFDFFFBFEFECCEFE4>9>@DFFFFFEBFFFEFF;@FD;@@EC5?3;03;DF<D@@DF;>>><688>?67:AAAF(46132404>BF<?09212
@M04999:289:000000000-L3R54:1:1101:28716:10730 2:N:0:427
GGGCGACTACACGGGTATCTAATCCTGTTCGCTACCCATGCTTTCGAACCTCAGCGTCAGTTACAGACCAGAGGGCCGCCTTCGCCACTGGTGTTCTTCCATATATCTACGCATTCCACCGCTACACATGGAGTTCCACTCTCCTCTTCTGCACTCAAGAAAAACAGTTTCAGCTGCACTTCCCCGGTTAAGCCGAGGGCTTTCACAGCTGACTTGTTCTCCCGCCTGCGTTCGCTTTACGCCCAATAAATCCGGACAACGCTTGCCACCTACGTATTACCGCGCCTGCTGGCACGTAGTT
+
CCCCCGGGGGGGGGG@FFGGGGGGGGGGGGGGGGGFGGGGGGGGGGCFFFGGGGGGGGGGGGGGFFGGGGGGGGGGGGGGGGGGGGGGCGGFGGGGGGGGGGGGGEFGGGGGGGGGGGGGGGGGGGGGFGGGGGGGCFGGGGGGGGGGGGFFFFGGGGGFGFFGGGGGGGGDFGFGFGFGGGF@FG5EEGGCGGGGGGGGFFFFFFFB=E@EBFF8CFFEFFF>FFFFFF?<;;@FF;>A;?>((:?F)-.<407:B(8?066::0().8?02(8?A29>A(13(48(.:001()(.(34.
@M04999:289:000000000-L3R54:1:1101:27697:10756 2:N:0:427
GACTACCAGGGTATCCAATCCTGTTTGCTCCCCACGCTTTCGCATCTCAGCGTCAGTATCTGTCCAGAAGGCCGCCTTCGCCACCGGTATTCCTCCACATCTCTACGCATTTCACCGCTACACGTGGAATTCTACCTTCCTCTACAATACTCCAGATAACCAGTTTTAAGTGCAGTTCCCAGGTTGAGCCCGGGGCTTTCACACCTAACTTAATTATCCGCCTACATGCCCTTTACGCACAGTCATTCCGATTAACGCTCGCACCCTCCGTATTACCGCGGCTGCTGGCACGGAGTTAGCC
+
CCCCCGGGGGGGGGGGGGGGGGGGGGGGGGGGGGGGGGGGGGGGGGGGGGGGGGGGGGGGGGGGGGGGGGGGGGGGGGGGGGGGGGGGGGGGGGGGGGGGGGGGGGDGGGGGGGGGGGGGGGGGGGGGGGGGGGGGGGGGGGGGGGGGGGGGGGGGGGGGGGGF;FGGGGFGDGFGFGFGGGGGGG?FGGGGGGGGGGFGFFFFFFFFFFFFFFFFEFFFFF@DDEFFFFBFFFFC;D;BBFFF<<CFFFDFF@EC19?F;,(93??FBFFF:BFFBF94;>F1(,.:01??;>6,2-)).
@M04999:289:000000000-L3R54:1:1101:18618:10761 2:N:0:427
GACTACTAGGGTATCTAATCCTGTTTGCTACCCATGCTTTCGAGCCTCAGCGTCAGTGACAGACCAGAGAGCCGCCTTCGCCACTGGTGTTCTTCCATATATCTACGCATTTCACCGCTACACATGGAGTTCCACTCTCCTCTTCTGCACTCAAGTTAAACAGTTTCCGTTGCAATTCCTCAGTTGAGCTGAGGGCTTTCACATCCCAGACTTATTTAACCGCCTGCGCTCCCTTTACGCCCAATAAATCCGGACAACGCTTGCCACCTACGTATTACCGCGGCTGCTGGCACGTAGTT
+
CCCCCGGGGGGGGGGGGGGGGGGGGGGGGGGGGGGGGGGGGGGGGGGGGGGGGGGGGGGGGGGGGGGGGGGGGGGGGGGGGGGGGGGGGGGGGGGGGGGGGGGGGGGGGGGGGGGGGGGGGGGGGGGGGGGGGGGGGGGGGGGGGGGGGGGGGGGGGGGGGGGGGGGGGGGGGGGGFGFGGGGGGGGGGGFGGGGGGGGDFFFFFFFFFFFFFFFFFFFFFFFFFFFFF=DFFFBEEEDFFFFFBFFFFEFF1?FFFFFBFF;D=@EFFFBFFFFFFFF<BB9629BFFFF?F:(1.-6
@M04999:289:000000000-L3R54:1:1101:2517:10765 2:N:0:427
ACTGACTACTAGGGTATCTAATCCTGTTTGCTACCCACGCTTTCGAGCATGAACGTCAGTGTTATCCCAGGAGGCTGCCTTCGCCATCGGTATTCCTCCACATCTCTACGCATTTCACTGCTACACGTGGAATTCTACCTCCCTCTGACACACTCTAGTTTGACAGTTTCAAATGCACGTCCCAAGTTGAGCTCGGGGATTTCACATCTGACTTATCTAACCGTCTGCGCTCGCTTTACGCCCAGTAATTCCGATTAACGCTCGCACCCTACGTATTACCGCGGCTGCTGGCACGTAGTT
+
CCCCCGGGGGGGGGGGGGGGGGGGGGGGGGGGGGGGGGGGGGGGGGGGGGGGGGGGGGGGGGGGGGGGGGGGGGGGGGGGGGGGGGGGGGGGGGGGGGGGGGGGGGGGGGGGGGGGGGFGGGGGGGGGGGGGGGGGGGGGGGGFGGGGGGGGGFGGGGGGGGGGGGFGGGGGGGGFFGFGGGGGGGGGGGGGGGGGGGGGFFFFFFFFFF@EEFFFCFFFFBBDDFDEBAA>AB>2@EFFFB@==E<CCEFFEFFFDFFFFFFF06>9:B?6??2A?FFFBB>>>99BFD?::)43:??<
@M04999:289:000000000-L3R54:1:1101:8465:10793 2:N:0:427
GACTACTGGGGTATCTAATCCTGTTCGCTCCCCACGCTTTCGTCCATCAGCGTCAATCGGTATTTAGTAACCTGCCTTCGCAATCGGGGTTCTGTGTAATATCTATGCATTTCACCGCTACACTCCACATTCCAGCTCCTTCAATACTATTCAAGATTAACAGTATCAACGGCAGTTCTACAGTTAAGCTGCAGGTTTTCACCGCTGCTTTATCAACCCCCCTCCGGACCCTTTAAACCCAATAAATCCGGAAAACGCCCGCATCCTCCGTATTACCGCGCCTGCTGGCACGAAGTATCCC
+
CCCCCGGGGGGGGGGGGGFG<,CF@6;:@FGG:<6@FGFFE:;BC:;C6;6@BFF,CEDC@@FFC,6CFEGFE,FEGEFF>F+CFGGGDG:FFF,,:C5AFEA@95A9;FGF<AFCF@B7C=E,,,944E5FF>,9,,,@4,E==,2=@E@AE=C8D8F;D=,37+,@,1@1@>>F9=92?C6E=E,=9:,,<D6@GG?@?F955***)3*0;?B>BF*):-/(/>(/>@;@F34C3=@)613@F>CE16(((.,((((((,,297371(,.4()6444;(3((((.((()((--3)))),
@M04999:289:000000000-L3R54:1:1101:6369:10801 2:N:0:427
GGACTACTGGGGTATCTAATCCTGTTTGCTACCCATGCTTTCGAGCCTCAGCGTCAGTGACAGACCAGAGAGCCGCCTTCGCCACTGGTGTTCTTCCATATATCTACGCATTCCACCGCTACACATGGAGTTCCACTCTCCTCTTCTGCACTCAAGAAAAACAGTTTCAGCTGCACTTCCCCGGTTAAGCCGAGGGCTTTCACAGCTGACTTGTTCTCCCGCCTGCGTTCGCTTTACGCCCAATAAATCCGGACAACGCTTGCCACCTACGTATTACCGCGGCTGCTGGCACGGAGTTAGC
+
CCCCCGGGFGGGGGGGGGGGFGFGFFGGGGCGGGGGGGGGGGGGGGGGGGGGEGGGGGGGGGGGGGGGGGGGGGGGGCFGGEGGGFDGAFEGGGGDGFGGGGGGGGGGGGGGGGGGGGDEGGGGGGGGGGGFFGGG;EEGGGGDGGGGGGGGGGGGDFCGGGGGGGGGGGGGGGGGFGFGFFDEGGGFGGGE>CEGGGGGFFFFFFFA==BFFFFCAFF:?2:25>@DFFFFF?FFFF;ABDFF3@C5<E9BFFF?B>F0:BF?FFF13:6B<472><07(361((,.5?:<(460,89A2
@M04999:289:000000000-L3R54:1:1101:24233:10846 2:N:0:427
AGTGACTACCCGGGTATCTAATCCTGTTCGCTCCCCACGCTTTCGCTCCTCAGCGTCAGTGACGGCCCAGAGACCTGCCTTCGCCATCGGTGTTCTTCCCGATATCTACACATTCCACCGTTACACCGGGAATTCCAGTCTCCCCTACCGCACTCCAGTCCGCCCGTACCCGGCGCCGATCCACCGTTAAGCGATGGACTTTCACACCAGACGCGACGAACCGCCTACGAACTCTTTACGCCCAATAAATCCGGATAACGCTTGCACCCTACGTATTACCGCGGCTGCTGGCACGTAGTTT
+
CCCCCGGGGGGGGGFGGGGGGGGGGGGGGGGGGGGGGGGGGGGGGGGGGGGGGGGGEGGGFFGGGGGGGGGGGGGGGGGGGGGGGGGGGGGGGGGGGGGGEDGGGGGGGGGGGGGGGGGGGGGGGGGGGGGGGGGGGGGGGGGGGGGGGGGGGGGGGGGGGDGGGGGGGGGGDGGGFGBDGGGGGGCGGGGGGGCGG4CFFAFFFFFE?FFFFFEFFDFFFFFFB:F?B((-4<24922)46>F?BFFF64>690<1<?071?((,)412(((.4<?A2>:>(491((8:28(44,3(,-)
@M04999:289:000000000-L3R54:1:1101:27091:10904 2:N:0:427
ATGACTACAGGGGTATCTAATCCTGTTCGCTACCCATGCTTTCGAACCTCAGCGTCAGTTACAGACCAGAGAGCCGCCTTCGCCACTGGTGTTCTTCCATATATCTACGCATTCCACCGCTACACATGGAGTTCCACTCTCCTCTTCTGCACTCAAGAAAAACAGTTTCAGCTGCACTTCCCCGGTTAAGCCGAGGGCTTTCACAGCTGACTTGTTCTCCCGCCTGCGTTCGCTTTACGCCCAATAAATCCGGACAACGCTTGCCACCTACGTATTACCGCGGCTGCTGGCACGTAGTT
+
CCCCCGGGGGGGGGGGGGGGGGGGGGGGGGGGGGGGGGGGGGGEGGGGGGGGGGGGGGGGGGGGGGGGGGGGGGGGGGGGGGGGGGGGGGGGGGGGGGGGGGGGGGGGGGGGGGGGGGGGGGGGGGGGGGGGGGGGGGGGGGGGGGGGGGGGGGGGGGGFGGGD?FGFGGGGGGGGFGFGGGGGGGGGD<EGGGGGGGGGFFFFFFFFFFFFFFFFEFFFFFFFFFFFFFFFFFFFFFFFFBF;8@AEFC@@FFFF::9>BBF08AF??FFFFFFFFFF?FFF>F><??7?:????13>
@M04999:289:000000000-L3R54:1:1101:22588:11014 2:N:0:427
TTAGACTACCAGGGTATCTAATCCTGTTCGCTACCCATGCTTTCGAACCTCAGCGTCAGTTACAGACCAGAGAGCCGCCTTCGCCACTGGTGTTCTTCCATATATCTACGCATTCCACCGCTACACATGGAGTTCCACTCTCCTCTTCTGCACTCAAGAAAAGCAGTTTCAGCTGCACTTCCCCGGTTAAGCCGAGGGCTTTCACAGCTGACTTGTTCTCCCGCCTGCGTTCGCTTTACGCCCAATAAATCCGGACAACGCTTGCCACCTACGTATTACCGCGGCTGCTGGCACGTAGTT
+
CCCCCGGGGGGGGGGGGGGGGGGGGGGGGGGGGGGGGGGGGGGGGFGGGGGGGGGGGGGGGGGGGGGGGGGGGGGGGGGGGGGGGGGGGGGGGGGGGGGGGGGGGGGGGGGGGGGGGGGGGGGGGGGGGGGGGGGGGGGGGGGGGGGGGGGGGGGGGGGGGGGGGGGGGGGGGGGGFGFGGGGGGGGEEGGGGGGGGGGGFFFFFFFFFFFFFFFFEFFFF=BFFFFFFFFFFFFFFCEDFFFFFFFF<EFFFF?>FFFFFBFBF:ABFF7?BB><?<AAF9>B990?>7:03,8?<?BA
@M04999:289:000000000-L3R54:1:1101:14422:11028 2:N:0:427
GACTACAGGGGTATCTAATCCTGTTTGCTCCCCACGCTTTCGCATCTCAGCGTCAGTATCTGTCCAGAAGGCCGCCTTCGCCACCGGTATTCCTCCACATCTCTGCGCATTTCACCGCTACACGTGGAATTCTACCTTCCTCTACAATACTCCAGATAACCAGTTTTAAGTGCAGTTCCCAGGTTGAGCCCGGGGCTTTCACACCTAACTTAATTATCCGCCTACATGCCCTTTACGCCCAGTCATTCCGATTAACGCTCGCACCCTCCGTATTACCGCGGCTGCTGGCACGGAGTTAGCC
+
CCCCCGGFGGGGGGGGGGGGGGGGGGGGGGGGGGGGGGGGGGGGGGGGGGGGGGGGGGGGGGGGGGGGGGGGGGGGGGGGGGGGFGGGGGGGGGGGGGGFGGGGGGGGGGGGGGGGGGGGGGGGGGGGGGGGGGGGGGGGGGGGGGGGGGGGGGGGGGGGGFGGFDGGGGGGGGGGFGFGGGCGGGGGGGGGGGGGGGGGFFFFFFFFFFFFFFFFFFFFFFFFDFFF@EFFFFFE??BFF?@EFFFFFFDFDF?C@9::9909BB?BFFFFF?FFFB>069>9(35?1:22;,4:?BF45
@M04999:289:000000000-L3R54:1:1101:2055:11060 2:N:0:427
GGAGACTACTCGGGTATCTAATCCTGTTCGCTCCCCACGCTTTCGTCCATCAGCGTCAATCGGTATTTAGTAACCTGCCTTCGCAATCGGGGTTCTGTGTAATATCTATGCATTTCACCGCTACACTACACATTCCAGCTACTTCAATACTATTCAAGATTAACAGTATCAACGGCAGTTCTACAGTTAAGCTGCAGGTTTTCACCGCTGACTTATCAACCCGCCTACGGACCCTTTAAACCCAATAAATCCGGATAACGCTCGCATCCTCCGTATTACCGCGGCTGCTGGCACGGAGTT
+
CCCCCGGGGGGGGGGGGGGGGGGGGGGGGGGGGGGGGGGGGGGGGGGGGGGGGGGGGGGGGGGGGGGGGGGGGGGGGGGGGGGGGGCGGGGGGGGGGGGGGGGGGGGGGGGGGGGGGGGGGGGGGGGGGGGGGGGGGGGGGGGGGGGGGGGGGGGGGGGGGGGGFGFGGGGGGGGGFGFGGGGGGGGGGFGGGGGGGGCDFFFFFFFEABBFFFFFFFFFF>A=BFFFFFDB>2BBEFFFFFDF?@@37?EEFFFFFEF@BD?BFB02(8A?F<0:?FA),4916>>BFF?FFF?B>9<B
@M04999:289:000000000-L3R54:1:1101:11023:11124 2:N:0:427
AGGACTACCGGGGTATCTAATCCTGTTTGCTCCCCACGCTTTCGCATCTCAGCGTCAGTATCTGTCCAGAAGGCCGCCTTCGCCACCGGTATTCCTCCACATCTCTACGCATTTCACCGCTACACGTGGAATTCTACCTTCCTCTACAATACTCTAGTTAACCAGTTTTAAGTGCGATTCCTAGGTTGAGCCCAGGGCTTTCACACCTAACTTAATTATCCGCCTACATGCCCTTTACGCCCAGTCATTCCGATTAACGCTCGCACCCTCCGTATTACCTCTGCTGCTGGCACGGAGTT
+
CCCCCGGGGGGGGGGGGGGGGGGGGGGGGGGGGGGGGGGGGGGGGEGGGGGGGGGGGGGGGGGGGGGGGGGGGGGGGGGGGGGGGGGGGGGGGGGGGGGGGGGGGGGGGGGGGGGGGGGGGGGGGGGGGGGGGGGGGGGGGGGGGGGGFGGGGGGGGGGGGGGGDDFGFFGGGGGGEGFGFGGF6FG?EGGGGF7CDGGGFFFFFFFFFFBFFFFFFFFFFFFFFFFFFFFEDFFFFF<FFFFF;@3?FFFF(6<6;C;6;?09>>>B?BB>BF??ADF)))4))57B:76?D?B634(
@M04999:289:000000000-L3R54:1:1101:21684:11129 2:N:0:427
AGACTACTGGGGTATCTAATCCTGTTTGCTCCCCACGCTTTCGCATCTCAGCGTCAGTATCTGTCCAGAAGGCCGCCTTCGCCACCGGTATTCCTCCACATCTCTACGCATTTCACCGCTACACGTGGAATTCTACCTTCCTCTACAATACTCTAGTTAACCAGTTTTAAGTGCAATTCCTAGGTTGAGCCCAGGGCTTTCACACCTAACTTAATTATCCGCCTACATGCCCTTTACGCCCAGTCATTCCGATTAACGCTCGCACCCTCCGTATTACCGCGGCTGCTGGCACGAAGTTAGC
+
CCCCCGGGFGGGGGGGGGGGGGGGGGGGGGGGGGGGGGGGGGGGGGGGGGGGGGGGGGGGGGGGGGGGGGGGGGGGGGGGGGGGGGGGGGGGGGGGGGGGGGGGGGGG7FGGGGGGGGGGGGGGGGGGGGGGGGGGGGGGGGGGGGGCADFFGGGGGDFAFGGGFGGGGGGGGGGCFFFGGGGCFCFDGFGGGGGGDFGGFFFFFAFFEBC@EBFFFCFABDFFFFFE?E>B@(>EC=@>@>B@:9??FEF0?;@FC;;?FF@F@9?136;<<??AA<09996>>?::06(,4(-8:AAB4
@M04999:289:000000000-L3R54:1:1101:23361:11167 2:N:0:427
GACTACCAGGGTATCTAATCCTGTTTGCTCCCCACGCTTTCGCATCTCAGCGTCAGTATCTGTCCAGAAGGCCGCCTTCGCCACCGGTATTCCTCCACATCTCTACGCATTTCACCGCTACACGTGGAATTCTACCTTCCTCTACAATACTCCAGATAACCAGTTTTAAGTGCAGTTCCCAGGTTGAGCCCGGGGCTTTCACACCTAACTTAATTATCCGCCTACATGCCCTTTACGCCCAGTCATTCCGATTAACGCTCGCACCCTCCGTATTACCGCGGCTGCTTGCACGGATTTAGCC
+
CCCCCFGGGGGGGGGGGGGGGGGGGGGGGGGGGGGGGGGGGGGGGGGGGGGGGGGGGGGGGGGGGGGGGGGGGGGGGGGGGGGGGGGGGGGGGGGGGGGGGGGGGGGGGGGGGGGGGGGGGGGGGGGGGGGGGGGGGGFGGGGGGGGGGGGGGGGGFGGGGGGGGGGGGGGGGGGGFGFGGFGGGGGGGGGGGGGGDGGGFFFFFFFFFFFFFFFF4BFDFFFFFFFFF@BBBEFFFFFFF<E@<C)5?;1?6;EF;9;?>F>FBF1:B>B?:?FFA((,27>>B?)4<2)-(,(-44.<3
@M04999:289:000000000-L3R54:1:1101:21567:11243 2:N:0:427
GCCGACTACAGGGGTATCTAATCCTGTTCGCTACCCATGCTTTCGCACCTCAGCGTCAGTTACAGACCAGAGAGCCGCCTTCGCCACTGGTGTTCTTCCATATATCTACGCATTCCACCGCTACACATGGAGTTCCACTCTCCTCTTCTGCACTCAAGAAAAACAGTTTCAGCTGCACTTCCCCGGTTAAGCCGAGGGCTTTCACAGCTGACTTGTTCTCCCGCCTGCGTTCGCTTTACGCCCAATAAATCCGGACAACTCTTGCCACCTACGTATTACCGCGGCAGCTGGCACGTAGTTT
+
CCCCCGGGGGGGGGGGGGGGGGGGGGGGGGGGGGGGGGGGGGGGG7BFGGGGGGGGGGGGGGGGGGGGGGGGGGGGGGGGGGGGGGGGGGGGGGGGGGGGGGGGGGGGGGGGGGGGGGGGGGGGGGGGFFFGFGGFGGGGGGGGGGGGGGGGGGGGGFGGGGGGGGGGGGGGFGGFFGFGFGGFCEGEEFFGGGGD?DGCAFF>9+?FEF3:EFFFFF>78529=?026?FF<@<D?EF56;(6;@?226<7>02((.()5:<AA>47B23443)).:<220(,(-((.(.13)24:(-6)
@M04999:289:000000000-L3R54:1:1101:12593:11259 2:N:0:427
AATAGACTACTCGGGTATCTAATCCTGTTTGCTCCCCACGCTTTCGCATCTCAGCGTCAGTATCTGTCCAGAAGGCCGCCTTCGCCACCGGTATTCCTCCACATCTCTACGCATTTCACCGCTACACGTGGAATTCTACCTTCCTCTACAATACTCTAGTTAACCAGTTTTAAGTGCAATTCCTAGGTTGAGCCCAGGGCTTTCACACCTAACTTAATTATCCGCCTACATGCCCTTTACGCCCAGTCATTCCGATTAACGCTCGCACCCTCCGTATTACCGCGGCTGCTGGCACGGAGTT
+
CCCCCGEFFGGEGGGFG8@FFFFGD<FGGGFGFGGGGGGGCFG@F@C@:@FEEFFEEGGGGGDFFGFGFDFFGGGGFGGGGC?FGCFC=FCCFFDE?EFCGGFFG<FEECFEFGGCFGGFGGFFGCFGGGGGGFFGGFEGGFG?DGFADF9FF?CCFDFF8FGGGFFEF8EFF8FFBGBGFGGGCG?FFDDCFGFFGG+?AF65<9BA)8@@=FAFFFFFFF4=@9@A=BCCFFDFF@=B=@BBF0;7AE?E<@;<1?EE00;?069BF<?F?B?BFBFFA(313334??00(()4((7:.
@M04999:289:000000000-L3R54:1:1101:13450:11264 2:N:0:427
CCTAGACTACCGGGGTATCTAATCCTGTTTGCTCCCCACGCTTTCGCATCTCAGCGTCAGTATCTGTCCAGAAGGCCGCCTTCGCCACCGGTATTCCTCCACATCTCTACGCATTTCACCGCTACACGTGGAATTCTACCTTCCTCTACAATACTCTAGTTAACCAGTTTTAAGTGCAATTCCTAGGTTGAGCCCAGGGCTTTCACACCTAACTTAATTATCCGCCTACATGCCCTTTACGCCCAGTCATTCCGATTAACGCTCGCACCCTCCGTATTACCGCGGCTGCTGGCACGGATTT
+
CCCCCGGGGGGGGGGGGGGGGGGGGGGGGGGGGGGGGGGGGGGGGGGGGGFGGGGGGGGGGDFFGFGGGGGGGGGGGGGGGGGGGGGGGGGGGGGGGGGGGGGGGGGGGGGGGGGGGGGGGGGGGGGGGGGGGGGGGGGGGGGGFFGGGDDFGGGGGGGGGGGGGGGGGGGGGGGFFGFGGGGGFGFGGFGDFG5*0;CCCFFFFFFF>FFFFFFFEFFFFFFDDD=@D:C*;EDFF@4A669@FDFFFFFFEEF?@0?C;BDF6969>??F?9:??>><22919999?FF7B:4<3((,.
@M04999:289:000000000-L3R54:1:1101:9207:11271 2:N:0:427
GACTACTGGGGTATCTAATCCTGTTCGCTACCCATGCTTTCGAACCTCAGCGTCAGTTACAGACCAGAGAGCCGCCTTCGCCACTGGTGTTCTTCCATATATCTACGCATTCCACCACTACACATGGAGTTCCACTCTCCTCTTCTGCACTCAAGAAAAACAGTTTCAGCTGCACTTCCCCGGTTAAGCCGAGGGCTTTCACAGCTGACTTGTTCTCCCGCCTGCGTTCGCTTTACGCCCAATAAATCCGGACAACGCTTGCCACCTACGTATTACCGCGGCTGCTGGCACGTAGTTAGCC
+
CCCCCGGGGGGGGGGGGGGGGGGGGGGGGGGGGGGGGGGGGGGGGGGGGGGGGGGGGGGGGGGGGGGGGGGGGGGGGGGGGGGEGGGFGGGGGGGGGGGGGGGGGGGGGGGGGGGGGGGGGGGGGGGFGGGGGGGGGGGGGGGGGGGGGGGGGGGGGGGGGGGGGGGGGGGGGGGGFGFGGGGGGGGGGGGGGGGGGGCGFFFFFFFFFFFBFFFFFFFAD@FFFFFFFFFFFFFFDF;B?1=EFEFEEBF;BFFFFFFBFFFFFFF??F?FFFFFF<>6>>;BFDF>BFF?4:1<>)6>:
@M04999:289:000000000-L3R54:1:1101:24456:11276 2:N:0:427
CTAAAGACTACACGGGTATCTAATCCTGTTTGCTCCCCACGCTTTCGCATCTCAGCGTCAGTATCTGTCCAGAAGGCCGCCTTCGCCACCGGTATTCCTCCACATCTCTACGCATTTCACCGCTACACGTGGAATTCTACCTTCCTCTACAATACTCTAGTTAACCAGTTTTAAGTGCAATTCCTAGGTTGAGCCCAGGGCTTTCACACCTAACTTAATTATCCGCCTACATGCCCTTTACGCCCAGTCATTCCGATTAACGCTCGCACCCTCCGTATTACCGCGGCTGCTGGCACGGATT
+
CCCCCGGGGGGGGGGGGGGGGGGGGGGGGGGGGGGGGGGGGGGGGGGGGGGGGGGGGGGGGGGGGGGGGGGGGGGGGGGGGGGGGGGGGGGGGCGGGGGGGGGGGGGGGGGGGGGGGGGGGGGGGGGGGGGGGFGGGGGGGGGGFGGGGGG8FFGGGGGGGFGGGGGGGGGGGGGGFGFGGGGFGGGDGGGFGGGGG7DGBFFFFFFFFFFEFFFFEFFFF4:C)>DF@FEFCEB5@FF8C@@F>;7=EEFFFFF?6;@FE?BFF>>19>?F:BB???FFFF1;>69>9??D018?B;((-
@M04999:289:000000000-L3R54:1:1101:7824:11291 2:N:0:427
GACTACAAGGGTATCTAATCCTGTTCGCTCCCCACGCTTTCGTCCATCAGCGTCAATCGGTATTTAGTAACCTGCCTTCGCAATCGGGGTTCTGTGTAATATCTATGCATTTCACCGCTACACTACACATTCCAGCTACTTCAATACTATTCAAGATTAACAGTATCAACGGCAGTTCTACAGTTAAGCTGCAGGTTTTCACCGCTGACTTATCAACCCGCCTACGGACCCTTTAAACCCAATAAATCCGGATAACGCTCGCATCCTCCGTATTACCGCGGCTGCTGGCACGGAGTTAGCC
+
CCCCCGGGGGGGGGGGGGGGGGGGGGGGGGGGGGGGGGGGGGGGGGGGGGGGGGGGGGGGGGGGGGGGGGGGGGGGGGGGGEGGGGGGGGGGGGGGGGGGGGGGGGGGGGGGGGGGGGGGGGGGGGGGGGGGGGGGGGGGGGGGGGGGGGGGGGGGGGGGGGGGGGGGGGGGGGGGFGFGGGGGGGGGGGGGGGGGFFGGFFFFFFFFFFFFEFFFFFFFFFFFFFFFBBDFBEFEFFBFFFFFAFFFFFF<?D@FF@FDFF>?FB<>?BFFFFFBA:>FFBFFFFF>B024391?4<AF4
@M04999:289:000000000-L3R54:1:1101:7092:11292 2:N:0:427
TTCCGACTACCGGGGTATCTAATCCTGTTCGCTACCCATGCTTTCGAGCCTCAGCGTCAGTAACAGACCAGAGAGCCGCCTTCGCCATCGGTATTCCTCCACATCTCTACGCATTTCACTGCTACACGTGGAATTCTACCTCCCTCTGACACACTCTAGTTAGACAGTTTCAAATGCACGTCCCAAGTTGAGCTCGGGGATTTCACATCTGACTTATCTAACCGTCTGCGCTCGCTTTACGCCCAGTAATTCCGATTAACGCTCGCACCCTACGTATTACCGCGGCTGCTGGCACGTAGTT
+
CCCCCGGGGGGGGGGGGGGGGGGGGGGGGGGGGGGGGGGGGGGGGGDEGGGGGGGGGGGGGGGGGGGGGGGGGGGGFGGGGGGGGGGGGGGGGGGGGGGGGGGGGGGGGGGGGGGGGGGGGGGGGGGGGGGGGGGGGGGGGGGGGGGGGGGGGGGGGGGGGGGGGGGGGEGGGGFGFGFGGGGGGEGGGGGGGFGGGDGGFFFFFFFFFFFFFFFF?FFFFFFFFFFDF29>DFFFFF>F;?>BFFF<<EEFF?<<<?>D:BFF>B>B0:<BFFF2<BA<6?BF9>B9:>)8:<??:(3?:
@M04999:289:000000000-L3R54:1:1101:26106:11292 2:N:0:427
ATGACTACACGGGTATCTAATCCTGTTCGCTCCCCACGCTTTCGTCCATCAGCGTCAATCGGTATTTAGTAACCTGCCTTCGCAATCGGGGTTCTGTGTAATATCTATGCATTTCACCGCTACACTACACATTCCAGCTACTTCAATACTATTCAAGATTAACAGTATCAACGGCAGTTCTACAGTTAAGCTGCAGGTTTTCACCGCTGACTTATCAACCCGCCTACGGACCCTTTAAACCCAATAAACCCGGATAACGCTCGCATCCTCCGTATTACCGCGGCTGCTGGCACGGAGTT
+
CCCCCGGGGGGGGGGGGGGGGGGGGGGGGGGGGGGGGGGGGGGGGGGGGGGGGGGGGGGGGEGFGGGGGFGGGGGGGGGGGGGGGGGGGGGGGGGGGGGGGGGGGGGGGGGGGGGGGGGGGEGGGGGGGGGGGGGGGGGGGGGGGGGGGGGGGGG=FGGGGGGGGGGGGGFGG@DGFGFGGDGGGGGGGGGGGGGGFGGGFFFFFFDFFFCEEFFFFFFFFFFF?2B9D@FFDFFFFFFF@FFF@8A;E3;B0>@<<E;BFFFF>F>>BFF6?:?FAFBFFF06>>FFBB?(8<>99BF
@M04999:289:000000000-L3R54:1:1101:11008:11293 2:N:0:427
CTTGACTACTGGGGCATCTAATCCTGTTTGCTCCCCACGCTTTCGCATCTCAGCGTCAGTATCTGTCCAGACGGCCGCCTTCGCCACCGGTATTCCTCCACATCTCTACGCATTTCACCGCTACACGTGGAATTCTACCTTCCTCTACAATACTCCAGATCACCAGTTTTAAGTGCAGTTTCCAGGTTGATCCCGGCGCTTTCACACCTATCTTAATTATCCGCCTACATGCCCTTTACGTCTAGTCCTTCCGATCAACACTCGCACCCTCCGTATTACCTCGGCTGCTGCCACTGAGTCT
+
C9<,AFFDCEE,8+,+ECEDDFCFGGDFF,CFG8F,6@@+,B<DC7@CC<E<AF>:7::6<,CCCE,@9F<,+8CFCC7F:D=CECB,C+C:FGGGDFAFF,,?,CAFE<+C::EEG?:4@C::=,4A=+4??4EF94E,@DF89=9=3,@,,,2,3,,,,@?EG6,6,@AD,2D9C@A7+2+,,@@E,,,5@D;**0/9??F99+*0-(*.98B68+=*48((/2(,3/6))((636>5(((/)1)).)73(3?(().)-5?F961(4260(,4384>4)-,11(,(45)(,..:A2<))
@M04999:289:000000000-L3R54:1:1101:5428:11311 2:N:0:427
GACTACTAGGGAATCTAATCCTGTTTGCTCCCCACGCTTTCGCATCTCAGCGTCAGTATCTGTCCATAAGTCCGCCTTCGCCACCGGTGTGCTTCCATATATCTACGCATTCCACCGCTACACATGGAGTTCCACTCTCCTCTTCTGCACTCAAGTAAAACAGTTTCATCTGCACTTCCCCGGTTAGGCCCAGGGCTTTCACTGCTGACTGTTTCTCCCGCCTTCATTGGCTTGACGCCCAATGTATCCGGACAACGCTTGCCACCTACGTATTACCGCGGCTGCTGGCACTGAGTTAGCC
+
BCC8<@@,EG8,6;;6EA@FGEGGGGGGGFGFFGE@CGGF,,668@FGGG@:BB:@F<,CF<C6,6,C,6,9CFCBFFGFC,744+@7+8,C@FB5FF<<,C<E,C9@6?,;,,?4C:=ECEE9B<,,,9AC;C9,=E88DEEF,7;D,,7@,,@,@,,7E,,76C,C3,E93EFG*280=+++>@,,@@+@1+:C++;2??+?685+)*0*;C++3A4@B):)**2**07.792=-((:((/())1))36?@@1(:>;@003>FFF>2(..60<BFFFF02(44)5(:(,(,)).4)644
@M04999:289:000000000-L3R54:1:1101:8131:11323 2:N:0:427
CGCCAGACTACCCGGGTATCTAATCCTGTTTGCTACCCACGCTTTCGAGCATGAACGTCAGTGTTATCCCAGGAGGCTGCCTTCGCCATCGGTATTCCTCCACATCTCTACGCATTTCACTGCTACACGTGGAATTCTACCTCCCTCTGACACACTCTAGTTAGACAGTTTCAAATGCACGTCCCAAGTTGAGCTCGGGGATTTCACATCTGACTTATCTAACCGTCTGCGCTCGCTTTACGCCCAGTAATTCCGATTAACGCTCGCACCCTACGTATTACCGCGCCTGCTGGCACGTAGT
+
CCCCCGGGGGGGGGGGGGGGGGGFGGGGGGGGGGGFGGGGGGEFGGGGGGGGGFGGGGGGGGGGGGGGGGGGGGGGGGGGGGFGGGGGGGGGGGGGGGGGGGGGFGGGGGGGGGGGGGGGGGGGGGGGGGGGGFGGFGGGGGGFGGGGGAEDG?G8EDGGGGCD@DDGFGGGGGFGFGB7DDGC>8DFGFGG6F=FDG665>?FFFFFEFFFFFFFFFACF4A2>->B=C9@2@9=25=A<0;>FFFFFC3?<43(;;D?E<@?0-4,49?F:6(,,-4<FF?69(3::(34282<((468
@M04999:289:000000000-L3R54:1:1101:28341:11329 2:N:0:427
GTATGGACTACTCGGGTATCTAATCCTGTTCGCTCCCCACGCTTTCGTCCATCAGCGTCAATCGGTATTTAGTAACCTGCCTTCGCAATCGGGGTTCTGTGTAATATCTATGCATTTCACCGCTACACTACACATTCCAGCTACTTCGATACTATTCAAGATTAACAGTATCAACGGCAGTTCTACAGTTAAGCTGCAGGTTTTCACCGCTGACTTATCAACCCGCCTACGGACCCTTTAAACCCAATCAATCCGGATAACGCTCGCATCCTCAGTATTACCGCGGCTGCTGGCACGGAGT
+
@BCCCGGGGGGGGGGGFGGGGGGGGGGGGGGCGGGGFGGGGG>FFGGGGGGGGGGGGDGEGGGGGGGGGGGGGGGGGGGG?FGG,8BFFGGGGGGCGGFFDFGGGGGGGGGGFGGGGGGGGGGGGGGGGGFGGFGGGGGFFGFGGGGGDFGGFFGGGGGGGGCFGDFGGGGGGGGG>DBDF7FGGGGGGGGFFEFGCFFGFFF5AFFF5=A>9FFFFCFEFFF=ABBFFFFD=FFFFDFF<C<D@D?D(=@FEF9@0;@A@B;F<9B;B>:4A2:5>AFBBAB0>19;;?F?>B0>:>66-
@M04999:289:000000000-L3R54:1:1101:19575:11335 2:N:0:427
GGACCTACAGGGGTATCTAATCCTGTTTGCTCCCCACGCTTTCGCATCTCAGCGTCAGTATCTGTCCAGAAGGCCGCCTTCGCCACCGGTATTCCTCCACATCTCTACGCATTTCACCGCTACACGTGGAATTCTACCTTCCTCTACAATACTCTAGTTAACCAGTTTTAAGTGCAATTCCTAGGTTGAGCCCAGGGTTTTCACACCTAACTTAATTATCCGCCTACATGCCCTTTACGCCCAGTCATTCCGTTTAACGCTCGCACCCTCCGTATTACCGCGGCGTCTGGCCCGGAGTGAC
+
<CCCCGGGGGGGGE;<@<FEFG@EDFF9AC6EFGGGGEDGGDE,BF@@@EEF8FBCFGF,FFGGACFFFFCF8FFCDDFECFGDEF<CEGGGFFF9FGFG?=E?FEGFFC@FG9@F<FGGEGGGGGFFCGDE,EFBGG8,@EDDE=E8EFEFGDFD9=,@:ED9D8FE=EDFDFGG7=?FFGGGGF,DECGG6:FGD+=C9>6?1;?FC@8A@>FFEA:E>):)7)))/9:=(>D)*15;@29;4)7919)3.4;13;1(/(29(6>:?B60,(489AAF0,((-((-4(,((3(((-(.)
@M04999:289:000000000-L3R54:1:1101:2067:11343 2:N:0:427
GGACTACTGGGGTATCTAATCCTGTTCGCTCCCCACGCTTTCGCTCCTCAGCGTCAGTGACGGCCCAGAGACCTGCCTTCGCCATCGGTGTTCTTCCCGATATCTACACATTCCACCGTTACACCGGGAATTCCAGTCTCCCCTACCGCACTCCCGTCCGCCCGTACCCGGCGCCGATCCACCGTTAAGCGATGGACTTTCACACCAGACGCGACGAACCGCCTACGAGCTCTTTACGCCCAATAAATCCGGATAACGCTTGCACCCTACGTATTACCGCGGCTGCTGGCACGCAGTTAGC
+
CCCCCGGGGGGGGGGGGGGGGGGGGGGGGGGGGGGGGGGGGGGGGGGGGGGGGGGGGGGGGGGGGGGGGGGGGGGGGGGGGGGGGGGGGGGGGGGGGGGGGGGGGGGGGGGGGGGGGGGGGGGGGGGGGGGGGGEDFGGGGGGGGGFEGGGGGG,@FEGGGGGGGGGGGGGGGGGGFGFGGGGGEGGGGGGGGEGGGGGGFFFFFFFFBFF6>FEF>DDF@0>?6??1?B9:2AFAF?FEF66?BAFFAFF;BFFB>?BF????2::?0:,(4)3<><BBF(7996:?BF732((449)4-
@M04999:289:000000000-L3R54:1:1101:25358:11381 2:N:0:427
GAGTTGACTACACGGGTATCTAATCCTGTTTGCTCCCCACGCTTTCGCATCTCAGCGTCAGTATCTGTCCAGAAGGCCGCCTTCGCCACCGGTATTCCTCCACATCTCTACGCATTTCACCGCTACACGTGGAATTCTACCTTCCTCTACAATACTCTAGTTAACCAGTTTTAAGTGCAATTCCTAGGTTGAGCCCAGGGCTTTCACACCTAACTTAATTATCCGCCTACATGCCCTTTACGCCCAGTCATTCCGATTAACGCTCGCACCCTCCGTATTACCGCGGCTGCTGGCACGGAGT
+
CCCCCGGGGGGGGGGGGGGGGGGGGGGGGGGGGGGGGGGGGGGGGGGGGGGGGGGGGGGGGGGGGGGGGGGGGGGGGGGGGGGGGGGGGGGGGGGGGGGGGGGGGGGGGGGGGGGGGGGGGGGGGGGGGGGGGGGFGGGGGGGFGGGGGGGGGFGGGGGGGGGGGGGGFGFFFGGGFGFGGGGGGGGGGGGGGGFGGGGGDFFFFFFFFFFFFFFFF8AEFFFFAD9AFFFFCFEFFFFFEDF@;?@FEEFFFFFFFD@EF?;DFF>9>BBB?FBB<7:DBFFFF0>F>?>>7B:7199B3
@M04999:289:000000000-L3R54:1:1101:12563:11385 2:N:0:427
TTGACTACCGGGGTATCTAATCCTGTTCGCTCCCCACGCTTTCGTCCATCAGCGTCAATCGGTATTTAGTAACCTGCCTTCGCAATCGGGGTTCTGTGTAATATCTATGCATTTCACCGCTACACTACACATTCCAGCTACTTCAATACTATTCAAGATTAACAGTATCAACGGCAGTTCTACAGTTAAGCTGCAGGTTTTCACCGCTGACTTATCAACCCGCCTACGGACCCTTTAAACCCAATAAATCCGGATAACGCTCGCATCCTCCGTATTACCGCGGCTGCTGGCACGGAGTT
+
CCCCCGGGGGGGGGGGGGGGGGGGGGGGGGGGGGGGGGGGGGGGGGGGGGGGGGGGGGGGGGGGGGGGGGGGGGGGGGGGGGGGGGGGGGGGGGGGGGGGGGGGGGGGGGGGGGGGGGGGGGGGGGGGGGGGGGGGGGGGGGGGGGGGGGGGGGGGGGGGGGGGGGGGGGGGGGDGFGFGGGGGGGGGGGGGGGGGGFFDFFFFFFFFFFFFFFFFCFFFFBFFFFDFFFFFFFFFFFEF@D@;@@EFFFE;16@FFFFBFFFFFFBFFFFFFFBBBFAB0;17(4:B>?:7789B6:?
@M04999:289:000000000-L3R54:1:1101:3848:11402 2:N:0:427
GACTACAGGGGTATCTAATCCTGTTTGCTCCCCACGCTTTCGCATCTCAGCGTCAGTATCTGTCCAGAAGGCCGCCTTCGCCACCGGTATTCCTCCACATCTCTACGCATTTCACCGCTACACGTGGAATTCTACCTTCCTCTACAATACTCCAGATAACCAGTTTTAAGTGCAGTTCCCAGGTTGAGCCCGGGGCTTTCACACCTAACTTAATTATCCGCCTACATGCCCTTTACGCCCAGTCATTCCGATTAACGCTCGCACCCTCCGTTTTACCGCGGCTGCTGGCACGGAGTTAGCC
+
CCCCCGGGGGGGGGGGGGGGGGGGGGGGGGGGGGGGGGGGGGGGGGGGGGGGGGGGGGGGGGGGGGFGGGGGGGGGGGGGGGGGGGGGGGGGGGGGGGGGGGGGGGGGGGGGGGGGGGGGGGGGGGGGGGGGGGGGGGGGFGGCFGFGGGGGGGGGGGGGGGGGGGGGGGGGGGDGFGFFGCGGGGGGGGGGGGGGGGGGFFFFFFFFFFFECFFFEFB@F@F@=BEEEEFEDFEE1?FFF@@<4.6?C@0;@FC>;@:?>B>BFFFFFFF)5:48800,69>BB>B:?0?:>((42)).,
@M04999:289:000000000-L3R54:1:1101:8669:11425 2:N:0:427
ATCTGGACTACTCGGGTATCTAATCCTGTTCGCTCCCCACGCTTTCGTCCATCAGCGTCAATCGGTATTTAGTAACCTGCCTTCGCAATCGGGGTTCTGTGTAATATCTATGCATTTCACCGCTACACTACACATTCCAGCTACTTCAATACTATTCAAGATTAACAGTATCAACGGCAGTTCTACAGTTAAGCTGCAGGTTTTCACCGCTGACTTATCAACCCGCCTACGGACCCTTTAAACCCAATAAATCCGGATAACGCTCGCATCCTCCGTATTACCGCGGCTGCTGGCACGGAGT
+
CCCCCGGGGGGGGGGGFGFGGGGGGGFGGGGGGEGGFGFGGGGFGGGGGGGGGGGGGGGGGGGGDFFGGGGGGGGGGGGGGGCEDGGCFEGGGGGGGGGGGGGFGGFDGGGGGGGFGGGGFGGGGEFGGGGFGGGGG9DGGGGGGGGGGGGGGCGGGGCDGGGGGGGGGGFGGGGGFGFGGGGGGGGFFGGGGFCGFFFFAFFFFFFFABFFAFFFFFFCFBF9AFFFFFFDFF@>D;@6CEFDF;1(63CE?;@>(:;AFF>?F>928BFB>791((49A<?FF(,16BFF:?BFF>964
@M04999:289:000000000-L3R54:1:1101:26404:11481 2:N:0:427
TGGTGACTACTGGGGTATCTAATCCTGTTCGCTACCCATGCTTTCGAACCTCAGCGTCAGTTACAGACCAGGGAGCCGCCTTCGCCACTGGTGTTCTTCCATATATCTACGCATTCCACCGCTACACATGGAGTTCCACTCTCCTCTTCTGCACTCAAGAAAAACAGTTTCAGCTGCACTTCCCCGGTTAAGCCGAGGGCTTTCACAGCTGACTTGTTCTCCCGCCTGCGTTCGCTTTACGCCCAATAAATCCGGACAACGCTTGCCACCTACGTAGTACCGCGGCTGCTGGCACGTAGTT
+
CCCCCGGGGGGGGGGGGGGGGGGGGGGGGGGGGGGGGGGGGGGGGGGGGGGGGGGGGGGGGGGGGGGGGGGGGGGGGGGGGGGGGGGGGGGGGGGGGFGGGGGGGFGGGGGGGGEGFGGGGGGEGGGGGGGGGGGGGGGGGGGGGGGGGGGGGGCFC8A9DFGGGGFGFGGGGGGF?DFFGGGGGGGGGCFGGGGGGDDGFFFFFFFFFFFFFFFFCAAEFFFFFFFDDBDDD?BFFF3C?DFF67@EEF?C0>FBB;:?BFFFFFBFFFFFF0(,(4<BABF>(9>FB7:2674842(3.
@M04999:289:000000000-L3R54:1:1101:2973:11488 2:N:0:427
GACTACAGGGGTATCTAATCCTGTTCGCTACCCATGCTTTCGAGCCTCAGCGTCAGTAACAGACCAGAGAGCCGCCTTCGCCACTGGTGTTCTTCCATATATCTACGCATTTCACCGCTACACATGGAGTTCCACTCTCCTCTCCTGCACTCAAGTCTTTCAGTTTCCGATGCTCTTCTTCAGTTAACCTCAGGGTTTTACCATTGAGTTTTAAAAGACCTCCTGCGCTCCCTTTACGCCAATTAAACCCGTACAACCCTTGCCACCGACGTATTCCGCTGGCTGCGCGCCTGTATTTAGC
+
CCCCCGG8FGGGGGGGGGGGGGGGGAGGGEGEEFGGGGGGGG,ECCGGGGGGGGGGGGFGGE8FGGGGFGGGGGGGGGGGGEGGGGGGFGB,5A@CEE,:@,@E9F:+=?FFCEFE++>+@,:,AFC54E<F;,C4EFEGG?;,==?,,4@88DD3,,,,6@8EEFGF++38+,=E:D+6=2+@,3,,,6,54,@+;C?+*0+3+++4**3*;ACAC56)*3<))0)0-)-/>4)/9-94(6(*9@3)/(6/61;))(/81;@1))4((((((.().((,-((((-((,(,((-.)6)))-
@M04999:289:000000000-L3R54:1:1101:25143:11514 2:N:0:427
GACTACTCGGGTATCTAATCCTGTTCGCTACCCATGCTTTCGAACCTCAGCGTCAGTTACAGACCAGAGAGCCGCCTTCGCCACTGGTGTTCTTCCATATATCTACGCATTCCACCGCTACACATGGAGTTCCACTCTCCTCTTCTGCACTCAAGAAAAACAGTTTCAGCTGCACTTCCCCGGTTAAGCCGAGGGCTTTCACAGCTGACTTGTTCTCCCGCCTGCGTTCGCTTTACGCCCAATAAATCCGGACAACGCTTGCCACCTACGTATTACCGCGGCTGCTGGCACGTAGTTAGCC
+
CCCCCGGGGGGGGGGGGGGGGGGGGGGGGGGGGGGGGGGGGGGGGGGGGGGGGGGGGGGGGGFGGGGGGGGGGGGGGGGGGGGGGGGGGGGGGGGGGGGGGGGGGGGGGGGGGGGGGGGGGGGGGGGGGGGGGGGGGGGGGGGGGGGFGGGGGGGDFGGGGGGDGGGGGGGGFGGGFGFFGGDGGGGGFGDCEEEGGGFGFFFFFFFFFFFFFFFFFFFBFF@DDFFFFFFFFFEFFF;EFDFFFEEFF>F0>BFBFFFFF<?ABFFBF<<8A7B<>B>B9>B9::2(47?B?7:?:>2<4
@M04999:289:000000000-L3R54:1:1101:18818:11524 2:N:0:427
GACTACTGGGGTATCTAATCCTGTTTGCTCCCCACGCTTTCGCATCTCAGCGTCAGTATCTGTCCAGAAGGCCGCCTTCGCCACCGGTATTCCTCCACATCTCTACGCATTTCACCGCTACACGTGGAATTCTACCTTCCTCTACAATACTCTAGTTAACCAGTTTTAAGTGCAATTCCTAGGTTGAGCCCAGGGCTTTCACACCTAACTTAATTATCCGCCTACATGCCCTTTACGCCCAGTCATTCCGATTAACGCTCGCACCCTCCGTATTACCGCGGCTGCTGGCACGGAGTTAGCC
+
CCCCCGGGGGGGGGGGGGGGGGGGGGGGGGGGGGGGGGGGGGGGGGGGGGGGGGGGGGGGGGGGGGGGGGGGGGGGGGGGGGGGGGGGGGGGGGGGGGGGGFGGGGGGGGGGGGGGGGGGGGGGGGGGGGGGGGGGGGGGGGGGGGGFGGGGGGGGGGGGGGGFGFGGGGGGGGGGFGFGCFGE=88FGGGGGGGGGGGGFFFFFFFFFFF@EFFFFFFFFFFABFFFFBBFFFEFFF@>D26@EFEFFFF@?F?989@@B@FFBFF?FFF(4?<DFFFBF>>BFFF?B1,:B,,-4AFF?
@M04999:289:000000000-L3R54:1:1101:22892:11542 2:N:0:427
GTGACTACAGGGGTATCTAATCCTGTTCGCTCCCCACGCTTTCGTCCATCAGCGTCAATCGGTATTTAGTAACCTGCCTTCGCAATCGGGGTTCTGTGTAATATCTATGCATTTCACCGCTACACTACACATTCCAGCTACTTCAATACTATTCAAGATTAACAGTATCAACGGCAGTTCTACAGTTAAGCTGCAGGTTTTCACCGCTGACTTATCAACCCGCCTACGGACCCTTTAAACCCAATAAATCCGGATAACGCTCGCATCCTCCGTATTACCGCGGCTGCTGGCACGGAGTT
+
CCCCCGGGGGGGGGGGGGGGGGGGGGGGGGGGGGGGGGGGGGGGGGGGGGGGGGGGGGGGGGGGGGGGGGGGGGGGGGGGGGGGCFGGGGGGGGGGGGGGGGGGGGGGGGGGGGGGGGGGGGGGGGGGGGGGGGFFGGGGGGGGGGGGGGDGGGGGGGGGGGGGGGGGGGGGDEGGFGFGGGGGGGGGGGGGGGGGFGGGFFFFFFFFFFFFFFFFFFFFFFFFFFFFD>2>?FFF=EFF@@F@FF3<EF1::@FFFFF9;FFFFB>?FABBF?FFAFA<9(19B9:BFFB?2(1936<
@M04999:289:000000000-L3R54:1:1101:25629:11588 2:N:0:427
GACTACACGGGTATCTAATCCTGTTCGCTCCCCACGCTTTCGTCCATCAGCGTCAATCGGTATTTAGTAACCTGCCTTCGCAATCGGGGTTCTGTGTAATATCTATGCATTTCACCGCTACACTACACATTCCAGCTACTTCAATACTATTCAAGATTAACAGTATCAACGGCAGTTCTACAGTTAAGCTGCAGGTTTTCACCGCTGACTTATCAACCCGCCTACGGACCCTTTAAACCCAATAAATCCGGATAACGCTCGCATCCTCCGTATTACCGCGGCTGCTGGCACGGAGTTAGCC
+
CCCCCFGGDGGGEGGGGGGGGGGGGGGGGGGGGGGGGGGGGGGGGGGGGGGGGGGGGGGGGGGGGGGGGGGGGGGGGGGGGGGEGGGDGGGGGGGFGGDFFGGGGFGGGGGGGGGGGGGGGGGGGGGGGGGGFGGGGGGGGGGGGGGGFGGGGGGGFGGDGGGGGGGGGGEGGGDGFGFGGGGGGGGGGGGGGGG@CFGGFFF>EFFFFFFCFFFFFFEAFF=@FFFD>FFFFFCFCEFFFF@;A<CEF@;DFFE@?@DFFFF?1:?ABB?F?><BDBFFF>66<7:?<?><993?BD2).
@M04999:289:000000000-L3R54:1:1101:2938:11594 2:N:0:427
CGACTACTCGGGTATCTAATCCTGTTCGCTACCCATGCTTTCGAACCTCAGCGTCAGTTACAGACCAGAGAGCCGCCTTCGCCACTGGTGTTCTTCCATATATCTACGCATTCCACCGCTACACATGGAGTTCCACTCTCCTCTTCTGCACTCAAGAAAAACAGTTTCAGCTGCACTTCCCCGGTTAAGCCGAGGGCTTTCACAGCTGACTTGTTCTCCCGCCTGCGTTCGCTTTACGCCCAATAAATCCGGACAACGCTTGCCACCTACGTATTACCGCGGCTGCTGGCACGTAGTTAGC
+
CCCCCGGGGGGGGGGGGGGGGGGGGGGGGGGGGGGGGGGGGGFGGGGGGGGGGGGGGGGGGGGGGGGGGGGGGGGGGGGGGGGGGGGGEGGGGGGGGGGGGGGGGGGGGGGGGGGGGGGGGGGGGGGGGGGGGGGGGGGGGGGGGGGGGGGGGGDGGGGGGGGGGGGGGGGGGGGGFGFGGGGCGGGGEGGGG8EGGGGGFFFFFFFFFFFFFFFFFFFF>BBFBFFFFFFFFFFFFFFFFFDDEFFFFF>FFFFFFFFFF:::BBFFFFFB?F?FFFF916>9(4:?3?FB04:BFFA)6
@M04999:289:000000000-L3R54:1:1101:25703:11609 2:N:0:427
TGGTGACTACCGGGGTATCTAATCCTGTTCGCTCCCCACGCTTTCGCTCCTCAGCGTCAGTGACGGCCCAGAGACCTGCCTTCGCCATCGGTGTTCTTCCCGATATCTACACATTCCACCGTTACACCGGGAATTCCAGTCTCCCCTACCGCACTCCAGTCCGCCCGTACCCGGCGCCGATCCACCGTTAAGCGATGGACTTTCACACCAGACGCGACGAACCGCCTACGAGCTCTTTACGCCCAATAAATCCGGATAACGCTTGCACCCTACGTATTACCGCGGCTGCTGGCACGTAGTT
+
CCCCCGGGGGGGGGGGGGGGGGGGGGGGGGGGGGGGGGGGGGGGGGGGGGGGGGGGGGGGGGGGGGGGGGGGGGGGGGGGGGGGGGGGGGGGGGGGGGGGGGGGGGGGGGGGGGGGGGGGGGGGGGGGGGGGGGGGGGGGGGGGGGGGGGGGGGGGGGGGGGGGGGGGGGGGGGGGEGFGGGGFGGGFGGGGFGGGGGGGFFFFFFFF?FF?FFFFB@F;E>B;19<BFF?BBF:>>BBF<6>>?0:>DBABBBFBBFA?FFFFFFFF?FFB??FFFBDBFF;0;>((45)26332:8?:<
@M04999:289:000000000-L3R54:1:1101:21362:11615 2:N:0:427
ACGTCGACTACTGGGGTATCTAATCCTGTTTGCTCCCCACGCTTTCGCATCTCAGCGTCAGTATCTGTCCAGAAGGCCGCCTTCGCCACCGGTATTCCTCCACATCTCTACGCATTTCACCGCTACACGTGGAATTCTACCTTCCTCTACAATACTCCAGATAACCAGTTTTAAGTGCAGTTCCCAGGTTGAGCCCGGGGCTTTCACACCTAACTTAATTATCCGCCTACATGCCCTTTACGCCCAGTCATTCCGATTAACGCTCGCACCCTCCGTATTACCGCGGCTGCTGGCACGGAGT
+
CCCCCGGGGGGGGGGGGGGGGGGGGGGGGGGGGGGGGGGGGGGGGGGGGCGGGGGGGGGGGGGGGGGGGGGGGGGGGGGGGGGGGGGGGGGGGGGGGGGGGGGGGGGGGGGGGGGGGGGGGGGGGGGGGGGGGGGGGGGGGGGGGGGGGGGGGGGGGGGGGGGGGGGGGGGGGGGGFGFGGGGGFGGGGGGGGGGGGGGGFFFFFFFFFFFFFFFFFFFFFFFFFFFFFFFFFFFFFF@FFFFFF<@FFFFFFEF?<6?FFF>:B>>666BFFB><:?>FFA?99>B>FFFFFFFFFBFB3
@M04999:289:000000000-L3R54:1:1101:26720:11664 2:N:0:427
TTGACTACAGGGGTATCTAATCCTGTTCGCTCCCCACGCTTTCGTCCATCAGCGTCAATCGGTATTTAGTAACCTGCCTTCGCAATCGGGGTTCTGTGTAATATCTATGCATTTCACCGCTACACTACACATTCCAGCTACTTCAATACTATTCAAGATTAACAGTATCAACGGCAGTTCTACAGTTAAGCTGCAGGTTTTCACCGCTGACTTATCAACCCGCCTACGGACCCTTTAAACCCAATAAATCCGGATAACGCTCGCATCCTCCGTATTACCGCGGCTGCTGGCACGGAGTT
+
CCCCCGGGGGFGGGGGGGGGGGGGGGGGGGGGGGGGGGGGGGGGGGGEGGFGGGGGG7FGGGGGGGGCGGGGGGGGGGGGGGGFEGGGGGGGGGGGGGGGGFGGGGGGGGGGGGGGGGGGGDGGGGGGGGGGGGGGGGGGGGGGF8ECDGGGGGGFGGGGDGGGGCFGGGGGDGGGBGFGGGF8?EFFGGGGGG6CFFGGFFFFF>E>BADEFCFFFAA=DFFF>FFF((6@@BFFEFCA@DDFD;)9<C@>>@@F<E;11;6>0<BB7A71-(4>44644(1(37?D?21(,3(((,4
@M04999:289:000000000-L3R54:1:1101:22354:11723 2:N:0:427
TTGACTACTAGGGTATCTAATCCTGTTTGCTCCCCACGCTTTCGCATCTCAGCGTCGGTATCTGTCCAGAAGGCCGCCTTCGCCACCGGTATTCCTCCACATCTCTACGCATTTCACCGCTACACGTGGAATTCTACCTTCCTCTACAATACTCTAGTTAACCAGTTTTAAGTGCAATTCCTAGGTTGAGCCCAGGGCTTTCACACCTAACTTAATTATCCGCCTACATGCCCTTTACGCCCAGTCATTCCGATTAACGCTCGCACCCTCCGTATTACCGCGGCTGCTGGCACGGAGTT
+
CCCCCGGGGGGGGGGGGGGGGGGGGGGGGGGGGGGGGGGGGGGGG7FGGGGGGGGGGGGFGGGGGGGGGGGGGGGGGGGGGGGGGGGGGGGGGGGGGGGGGGGFGGGGFGGGEGGGGGDGGGGGGGGFGGGGFGGGGGGGGGGGGGGGGGGGGGGGGGFGGGGGGGGGGGGGGGGGFGFGGGGGGGGFGGGGGGC6CDGGFFFFFFFFFFFFFFFFFFFEFFFFD>FFFF3BDFFE4>(?56?FFFEF??C1(;??CFF97?BFFFFFBBFFFF??>AAFB>>FBBB::FF246>0117
@M04999:289:000000000-L3R54:1:1101:10144:11757 2:N:0:427
TTTGACTACCCGGGTATCTAATCCTGTTTGCTCCCCACGCTTTCGCATCTCAGCGTCAGTATCTGTCCAGAAGGCCGCCTTCGCCACCGGTATTCCTCCACATCTCTACGCATTTCACCGCTACACGTGGAATTCTACCTTCCTCTACAATACTCCAGATAACCAGTTTTAAGTGCAGTTCCCAGGTTGAGCCCGGGGCTTTCACACCTAACTTAATTATCCGCCTACATGCCCTTTACGCCCAGTCATTCCGATTAACGCTCGCACCCTCCGTATTACCGCGGCTGCTGGCACGGAGTTT
+
CCCCCGGGGGGGGGGGGGGGGGGGGGGGGGGGGGGGGGGGGGGGGGGGGGGGGGGGGGGGGGGGGGGGGGGGGGGGGGGGGGGGGGGGGGGGGGGGGGGGGGGGGGGGGGGGGGGGGGGGGGGGGGGGGGGGGGGGGGGGGGGGGGGGGGGGGGGGGGGGGGGGGGGGGGGGGFGFFGFGGGGGGGGGGGGGGGGGGGGGFFFFFFFFFFFFFFFFFFFFFFFFFDFFFFFFEFFFFFFFF>B<DEFA<EE?E@@;DFAFFFFFFFFFBFFFFFFFBFFFF9B6>>60:?:???BF>BF?)
@M04999:289:000000000-L3R54:1:1101:20684:11771 2:N:0:427
GACTACAGGGGTATCTAATCCTGTTTGCTCCCCACGCTTTCGCATCTCAGCGTCAGTATCTGTCCAGAAGGCCGCCTTCGCCACCGGTATTCCTCCACATCTCTACGCATTTCACCGCTACACGTGGAATTCTACCTTCCTCTACAATACTCTAGTTAACCAGTTTTAAGTGCAATTCCTAGGTTGAGCCCAGGGCTTTCACACCTAACTTAATTATCCGCCTACATGCCCTTTACGCCCAGTCATTCCGATTAACGCTCGCACCCTCCGTATTACCGCGGCTGCTGGCACGGAGTTAGCC
+
CCCCCGGGGGGGGGGGGGGGGGGGGGGGGGGGGGGGGGGGGGGGGGGGGGGGGGGGGGGGGGGGGGGGGGGGGGGGGGGGGGGGGGGGGGGGGGGGGGGGGGGGGGGGGGGGGGGGGGGGGGGGGGGGGGGGGGGGGGGGGGGGGGGGGGGGGGGGGGGGGGGGGGGGGGGGGGGGFGFGGCFGGGGGGGGGGGGGGGGGFFFFFFFFFFFFFFFFFFFFFFFFFFFFFFD=DBFFFFFFFFEFFFFFFF2@FDEC@B@FFFFFFFFF:><???<ADBFFFBFFFBF:?:??>;6B<AFA7
@M04999:289:000000000-L3R54:1:1101:27646:11891 2:N:0:427
GACTACAGGGGTATCTAATCCTGTTCGCTACCCATGCTTTCGAACCTCAGCGTCAGTTACAGACCAGAGAGCCGCCTTCGCCACTGGTGTTCTTCCATATATCTACGCATTCCACCGCTACACATGGAGTTCCACTCTCCTCTTCTGCACTCAAGAAAAACAGTTTCAGCTGCACTTCCCCGGTTAAGCCGAGGGCTTTCACAGCTGACTTGTTCTCCCGCCTGCGTTCGCTTTACGCCCAATAAATCCGGACCACGCTTGCCCCCTACGTATTTACGCGGCTGCTGGCACGGAGGTAGCC
+
BCC@CFED@FGG;FFCDFFCGCDEGEFGCBGGGGFCEFGGFC<6CF@FFCFE,,BCCEFGGGFFGGGGGGGF,@@FFGCEEGGGCFGFGGG9?FCFFCGG?AFEDCDGGGGFBFGGEGDCGGGCFGGGDGG;FGG,@4DFDDGGGGFFEG8?D?CE8FGFGGGFGGEDGGGGGGGFF+@FGGGGGEFGGCCE7CEGFFG:EC>>FFF458E@C9A17+/6?@5=D9(6(,36@D<9(/3D@D;4;)6?@0>B9(4:(-(31:>)-9>6((.)),)).(((43(((.)43(.,(4((-,384
@M04999:289:000000000-L3R54:1:1101:11220:11950 2:N:0:427
GGAAGGACTACACGGGTATCTAATCCTGTTTGCTCCCCACGCTTTCGCATCTCAGCGTCTGTATCTGTCCAGAAGGCCGCCTTCGCCACCGGTATTCCTCCACATCTCTACGCATTTCACCGCTACACGTGGAATTCTACCTCCCTCTACAGTACTCCAGACGACCAGTTTTAAATGCTATTCCCAGGTTGAGCCCGGGGCTTTCACACCTAACTTAATCATCCGCCTACATGCCCTTTACGCCCAGTCATCCCGATTAACGCTCGCACCCTCCGTATTCCCGCGGCTGCTGGCACGGAGT
+
CCCCCGGGGGGGGGGGGGGGGGGGGGGGGGGGGGGGGGGGGGGGGFGGGGGGGGGGGGGGGGGGGGGGGGGGGGGGGGGGGGGGGGGGGGGGGGGGGGGGGGGGFGGGGGGGGGGGGGGGFGGGGGGGGGGGGGGGGGGGGGGGGGGGGGGGGGGGGGGGGGGGGGGGEFGGGGGGFGFGGGGGGGGGFGGGGGGGGGGGFFFFFFFFFFFFEFFFFFFEFFFFF0<<?F19CFE168@FFDFFFFF@>AAFFFFBFFBBFF><<191762((391((()-5:BF>9,7:.22033:1(4-
@M04999:289:000000000-L3R54:1:1101:3972:11954 2:N:0:427
GCTGACTACTAGGGTATCTAATCCTGTTCGCTACCCATGCTTTCGAGCCTCAGCGTCAGTAACAGACCAGAGAGCCGCCTTCGCCACTGGTGTTCTTCCATATATCTACGCATTTCACCGCTACACATGGAGTTCCACTCTCCTCTTCTGCACTCAAGTCTCTCAGTTTCCGATGCTCTTCCTCAGTTAAGCTGAGGGCTTTCACATTCAGACTTAAAAGACCGCCTGCGCTCCCTTTACGCCCAATAAATCCGGACAACGCTTGCCACCTACGTATTACCGCGGCTGCTGGCACGTAGTT
+
CCCCCGGGGGGFGGGGGGGGGGGGGGGGGGGGGGGGGGGGGGGGGGGGGGGGGGGGGGGGGGGGGGGGGGGGGDGGGGGGGGGGGGGGGGGGGGGGGGGGGGGGDGGGGGGGGGGGGGGGGGGGGGGGGGGGFFGGGGGGGGGGGGGGGFFGGGGGGGGGGGGFGGGGGGGGGGGGFGFGGGGGFGFGFGGCCFGGGDGGFFFFFFFFFFFEEFFFEFFFFFDFFFFF2ABBFFFFFFF8=D=>F?@@FFFE;;6@FFFFFBFF?07>FFFBF04<>BFFBFF9>B9>FF706(23?B0<<
@M04999:289:000000000-L3R54:1:1101:15715:11978 2:N:0:427
TCTGACTACTCGGGTATCTAATCCTGTTTGCTCCCCACGCTTTCGCATCTCAGCGTCAGTATCTGTCCAGAAGGCCGCCTTCGCCACCGGTATTCCTCCACATCTCTACGCATTTCACCGCTACACGTGGAATTCTACCTTCCTCTACAATACTCTAGTTAACCAGTTTTAAGTGCAATTCCTAGGTTGAGCCCAGGGCTTTCACACCTAACTTAATTATCCGCCTACATGCCCTTTACGCCCAGTCATTCCGATTAACGCTCGCACCCTCCGTATTACCGCGGCTGCTGGCACGGAGTT
+
CCCCCGGGGGGGGGGGGGGGGGGGGGGGGGGGGGGGGGGGGGGGGGGGGGGGGGGGGGGGGGGGGGGGGGGGGGGGGGGGGGGGGGGGGGGGGGGGGGGGGGGGGGGGGGGGGGGGGGGGGGGGGFGGGGGGGGGGGGGGGGGGGGGGGGGGGGGGGGGGGGGGGGGGGGDFFGFGFGFGGGGGGCGGGGGGGGGGGGGGFFFFFFFFFFFFFFFFFFFFFFFFFAAFFFFFFDFFFFFFFFFFFFFFFEFFFFFFF?;@FFFFFFF>BFBBF?(8?BFBBBFBFFFBFFFFFFBF9;:?
@M04999:289:000000000-L3R54:1:1101:14971:12021 2:N:0:427
AGACTACCCGGGTATCTAATCCTGTTTGCTCCCCACGCTTTCGCATCTCAGCGTCAGTATCTGTCCAGAAGGCCGCCTTCGCCACCGGTATTCCTCCACATCTCTACGCACTTCACCGCTACACGTGGAATTCTACCTTCCTCTACAATACTCTAGTTAACCAGTTTTAAGTGCAATTCCTAGGTTGAGCCCAGGGCTTTCATACCTAACTTAATTATCCGCCTACATGCCCTTTACGCCCAGTCATTCCGATTAACGCTCGCACCCTCCGTATTACCGCGGCTGCTGGCACGGAGTTAGC
+
CCCCCGGGGGGGGGGGGGGGGGGGGGGGGGGGGGGGGGGGGGGGGGGGGGGGGGGGGGGGGGGGGGGGGGGGGGGGGGGGGGGGGGGGGGGGGGGGGGGGGGGGGGGGGGGGGGGGGGGGGGGGGGGGGGGGGGGGGGGGGGGGGGGGGGGGGGGGGGGGGGGGGGGGGGGFGGGGFGFGGGGGGGGGGGGGGGGGGGGCFFFFFFFFFFFFFFFFFFFFFFFF>FFFFFFFFFFEF@DEFFFFEFE?EEEFFFFFFF>DFFFFFFFB?FFFFFBFFFFF669>FFFF:F?B?(296?A<:
@M04999:289:000000000-L3R54:1:1101:8739:12029 2:N:0:427
GATTGACTACTGGGGTATCTAATCCTGTTTGCTCCCCACGCTTTCGCATCTCAGCGTCAGTATCTGTCCAGAAGGCCGCCTTCGCCACCGGTATTCCTCCACATCTCTACGCATTTCACCGCTACACGTGGAATTCTACCTTCCTCTACAATACTCCAGATAACCGGTTTTAAGTGCAGTTCCCAGGTTGAGCCCGGGGCTTTCACACCTAACTTAATTATCCGCCTACATGCCCTTTACGCCCAGTCATTCCGATTAACGCTCGCACCCTCCGTATTACCGCGGCTGCTGGCACGGAGTT
+
CCCCCGGGGGGGGGGGGGGGGGGGGGGGGGGGGGGGGGGGGGGGGGGGDFGGGGGGGGGGGGGGGGGGGGGGGGGGFGGGGGGGGGGGGGGGGGGGGGGGGGGGGGGGGGGGGGGGGGGGGGGGGGGGGGGGGGFGGGGGGGGGGGGGGGGGGGGGGEFEGGEGFDGGGGGGGGGGFGFGGGGFGGGGGGFGGGGDDGGGEFFFFFFFFDEEBFAFFFFFFFC@F>@DFEFFFEFFDFFF((67@DFFFEE<C@;?:BFFF>B:9>>FFFF:?;187:DA<:>BFFFFFBBFF?2:>B>1.
@M04999:289:000000000-L3R54:1:1101:3651:12034 2:N:0:427
GGACTACACGGGTATCTAATCCTGTTTGCTACCCACGCTTTCGAGCATGAACGTCAGTGTTATCCCAGGAGGCTGCCTTCGCCATCGGTATTCCTCCACATCTCTACGCATTTCACTGCTACACGTGGAATTCTACCTCCCTCTGACACACTCTAGTTAGACAGTTTCAAATGCACGTCCCAAGTTGAGCTCGGGGATTTCACATCTGACTTATCTAACCGTCTGCGCTCGCTTTACGCCCAGTAATTCCGATTAACGCTCGCACCCTACGTATTACCGCGGCTGCTGGCACGTAGTTAGC
+
CCCCCGGGGGGECFGFGFDGGGGFFGGDDFGGCGFGGGGGGGGFFGGGGGFGFGGGGFDFGGGGEFFGFGGGGGGGGGGGGCGGGGGGFFFFGGGGGDGGGGGDFCF@FEG7FFFDEFGGGGFGGFFGGFFFFEEGECGGDGGFC;AGGGGGGGGGGGGG8DFE@DGGAFCCDFFC??F+CF=ECFG:FF9=@:EG>D+=C1=CFAFFECAAEFFFFCFFFAD>>E=BAFBFF9@=62>?>07=CFECF98;(8@63;61,1,9>6:80:04)64492:B9669>::?B:0)(,3312992
@M04999:289:000000000-L3R54:1:1101:28539:12049 2:N:0:427
AAAGACTACAAGGGTATCTAATCCTGTTTGCTCCCCACGCTTTCGCATCTCAGCGTCAGTATCTGTCCAGAAGGCCGCCTTCGCCACCGGTATTCCTCCACATCTCTACGCATTTCACCGCTACACGTGGAATTCTACCTCCCTCTACAGTACTCCAGACGACCAGTTTTAAATGCTATTCCCAGGTTGAGCCCGGGGCTTTCACACCTAACTTAATCATCCGCCTACATGCCCTTTACGCCCAGTCATTCCGATTAACGCTCGCACCCTCCGTATTACCGCGGCTGCTGGCACGGAGTT
+
CCCCCGGGGGGGGGGGGGGGGGGGGGGGGGGGGGGGGGGGGGGGGGGGGGGGGGGGGGGGGGGGGGGGGGGGGGGGGGGGGGGGGGGGGGGGGGGGFGGGGGGGFGGGGGGGGGGGGGGGGGGGGGGGGGGGGGGGGGGGGGGGGGGFGGGGF:EFGGGGGGGGDGFGGGGGGGGGFGFGGGGGGGGGGGFGGGGGGGGGFFFFFFFF2@=BEFFFFFFFFFFF=DFFFFFFFFFFFFFFFF@FFE;AFCCFFF:1<A>?(4804199BFFFB::<>9A>?BB9B66<??004<:2;1<:
@M04999:289:000000000-L3R54:1:1101:25870:12053 2:N:0:427
GGTATCTAATCCTGTTTGCTCCCCACGCTTTCGCATCTCAGCGTCAGTATCTGTCCAGAAGGCCGCCTTCGCCACCGGTATTCCTCCACATCTCTACGCATTTCACCGCTACACGTGGAATTCTACCTCCCTCTACAGTACTCCAGACGACCAGTTTTAAATGCTATTTCCAGGTTGAGCCCGGGGCTTTCACACCTAACTTAATCATCCGCCTACATGCCCTTTACGCCCAGTCATTCCGATTAACGCTCGCACCCTCCGTATTTCCGCGGCTGCTGGCACGGACTTAGCCGGTCCTTCT
+
CCACCGGGGGGDGGGGFGGGFGGGGGGGGGGGGGGGGGGGFFGGGGGFGFFGGGGGFGGGGGGGGGGGEGG>FGGGGGFGFGGFGGGGFGGGGGGGGGG@@FFGGGFGGGGGGFGFGGCEFGGGGGGCFF@FFGGGGGGGGGGGGGCFGG>EGGF8;FGGDFGADFAFFGGFGGGGFGFCCDD>BEGEGFFGGDCDGFCGFFFFFFFC6A@9@>DFFFCEABB37=>01(6;;(7ACCEF@07;7?6,2;@;;66>2,8232:?B))628,-((((..8?0<:>>(42))626B>(-4:>)
@M04999:289:000000000-L3R54:1:1101:3697:12060 2:N:0:427
GACTACACGGGTATCTAATCCTGTTTGCTCCCCTCGCTTTCGCATCTCAGCGTCAGTACCTGTCCAGAAGGCCGCCTTCGCCACCGGTATTCCTCCACATCTCTACGCATTTCACCGCTACACGTGGAATTCTACCTCCCTCTACAATACTCCAGATAACCAGTTTTAAGTGCAATTCCTAGGTTGAGCCCGGGGCTTTCACACCTAACTTCCTTATCCGCCTACATGCGCTTTACGCCCAGTCATTCCGATTAACGCTCGCCCCCTCCGTCTTACCGCGTCTGCTGGCACGTAGTTAGCC
+
CCCCCGC,FGGGGGGGGGGGG9FGGGGGGGGGG,8CFGGGGGG:,CGGGGGGGGGG@F,,;,:EFGG,6F,,CFGGGGGGGGGG,CFG+DFGGGGG8,EF8FGGGGGGGGGGGGGGGGGGGGGC,EFGGGGG;F@F,,=EGGG83,2,3@EG,AGG9,@=8EGG9C2262,,@,+@3BF+?BFFFGGGGGG7EGGGGFGG+9+*:*9>BFE**=8CEFF?FFFFF(*@=(66@@<EDFF>1,6.47CEC;?1;?DA?F?(4>03;>>?F9<(.8)68?F;(23:AAB((,4:(,4?AFBA3
@M04999:289:000000000-L3R54:1:1101:2784:12076 2:N:0:427
CCTCGACTACCGGGGTATCTAATCCTGTTTGCTCCCCACGCTTTCGCATCTCAGCGTCAGTATCTGTCCAGAAGGCCGCCTTCGCCACCGGTATTCCTCCACATCTCTACGCATTTCACCGCTACACGTGGAATTCTACCTTCCTCTACAATACTCCAGATAACCAGTTTTAAGTGCAGTTCCCAGGTTGAGCCCGGTGCTTTCACACCTAACTTAATTATCCGCCTACTTGCCCTTTACGCCCAGTCATTTCGACTAACGCTCGCACCCTCCGTATTACCCCCGCTGCTGGCACCGAGTT
+
@-8A@7F;+C8:FCD7;FFDGGC<FEG6FCEGGFEG@8FGGD@,,C7F@@@EBF?F6C:C@CCF@@C6EFFFF@EFFC@FFCEC@FG,EEGGGGGDFF<EFGGFFDGGFFB+4@FFFCEECE@>F9FGF8CE=@E9EEFFG8DDFF8E9D?FAF8,D8@=3EA9>?=@72<;DCFGFCFD8CDFFGFFGC,4AG>DC9***=BFF9@*0:==DFCFCCFFFEC22@2(0).))63353)+((46((./))9)1,((/(5:<((,4>(323(2442((464),(((4-(-),.-()(((-(-
@M04999:289:000000000-L3R54:1:1101:8488:12086 2:N:0:427
GACTACAGGGGTATCTAATCCTGTTTGCTCCCCACGCTTTCGCATCTCAGCGTCAGTATCTGTCCAGAAGGCCGCCTTCGCCACCGGTATTCCTCCACATCTCTACGCATTTCACCGCTACACGTGGAATTCTACCTTCCTCTACAGTACTCCAGACTACCAGTCTTAAATGCTATTCCCAGGTTGAGCCCGGCGCTGTCACACCTAACTTAATCATCCGCCTACCTGCCCTTTACGCCCCGTCATTCCATTTAACGCTAGCACCCTCCGCATTATCGCGCCGCCTCTCCTGGAGTTAGCC
+
@-@CCEF,,878F,;@<FGG9C6F966EF9,:B@FFGCC6AC::FGCFGAFB:@6@;;C,,<;,C<EEDC<C<@@+:=,:C4=FB=:6+66955944E?5E<F@;F,C4++,CFD<:C:=FCG:4,4+9E54=E;>,,4@;,@AD8,@FGAA,A,,@,@=6=,7,+,,,2@,3,+@+?9++2+6>,3D,14+@*499*3918+9@*6ABEC@E68+1++-)(065(.7(6(5()>C70()(6,86(96?))9)-4-,(-,(()-41((4((4(,6)6,(,(47(3((.(().((.3().6)
@M04999:289:000000000-L3R54:1:1101:18226:12165 2:N:0:427
GACTACTGGGGTATCTAATCCTGTTCGCTACCCATGCTTTCGAACCTCAGCGTCAGTTACAGACCAGAGAGCCGCCTTCGCCACTGGTGTTCTTCCATATATCTACGCATTCCACCGCTACACATGGAGTTCCACTCTCCTCTTCTGCACTCAAGAAAAACAGTTTCAGCTGCACTTCCCCGGTTAAGCCGAGGGCTTTCACAGCTGACTTGTTCTCCCGCCTGCGTTCGCTTTACGCCCAATAAATCCGGACAACGCTTGCCACCTACGTATTACCGCGGCTGCTGGCACGTAGTTAGCC
+
CCCCCGGDGGGGGGGGGGGGGGGGGGGGGCGGGGFGGGGGGGCFGGGGGGGGGGGGGCEDCGFGGGGEGGGGGGGGGGGGGGGGGGGGGGGGFGGGGGGGGGGGGGGEGGGCFGGGGGGGGGGFEG8FFFGGGGGGGGGGGGGGGGGEGGGG1AFG,DFFGGGGFGGGGG8FGGCFFGFDGGGGGEFGGG69CEGDFGGGFFCFFFFFFFFEEBFAAFFFFFFFFFFFFFFFFFFEFF@ED13@EC<?@FFFFFFFF>1::B:)5?B:?BFFFBFB<?;6>>>FFB???<DB3<0(6<<A:
@M04999:289:000000000-L3R54:1:1101:21140:12192 2:N:0:427
GACTACAAGGGTATCTAATCCTGTTTGCTACCCATGCTTTCGAGCCTCAGCGTCAGTGACAGACCAGAGAGCCGCCTTCGCCACTGGTGTTCTTCCATATATCTACGCATTTCACCGCTACACATGGAGTTCCACTCTCCTCTTCTGCACTCAAGTTAAACAGTTTCCGTTGCAATTCCTCAGTTGAGCTGAGGGCTTTCACATCCCAGACTTATTTAACCGCCTGCGCTCCCTTTACGCCCAATAAATCCGGACAACGCTTGCCACCTACGTATTACCGCGGCTGCTGGCACGTAGTT
+
CCCCCGGGGGGGGGGGGGGGGGGGGGGGGGGGGGGGGGGGGEFGGGGGGGGGGGGGGGGGGGGGGGGGGGGGGGGGGGGCFGGGGGGGGGGGGGGGGGFGGGGGGGGGGGGGGGGGGGGEGGGGGGGGGGGGGGGGGGGGGGGGGGGGGGGGGGFFGGGGGGGGGDGGGFGGGGFGFGFCFGGGGGGGGGGGGGGGGFGFFFFFFFFFFFFFEFFFFFFFF=AAABFAF==A>28=*99?2@F>53BEFF@9(49;;36><?FF@3<@@?FFFB<?AF>:>FB>F0?>:701<2272:A
@M04999:289:000000000-L3R54:1:1101:13092:12217 2:N:0:427
TCCGACTACACGGGTATCTAATCCTGTTTGCTCCCCACGCTTTCGCATCTCAGCGTCAGTATCTGTCCAGAAGGCCGCCTTCGCCACCGGTATTCCTCCACATCTCTACGCATTTCACCGCTACACGTGGAATTCTACCTTCCTCTACAATACTCTAGTTAACCAGTTTTAAGTGCAATTCCTAGGTTGAGCCCAGGGCTTTCACACCTAACTTAATTATCCGCCTACATGCCCTTTACGCCCAGTCATTCCGATTAACGCTCGCACCCTCCGTATTACCGCGGCTGCTGGCACGGAGTT
+
CCCCCGGGGGGGGGGGGGGGGGGGGGGGGGGGGGGGGGGGGGGGGGGGGGGGGGGGGGGGGGGGGGGGGGGGGGGGGGCGGGGGGGGGGGGGGGGGGGGGGGGGGGGGGGGGGGGGGGGGGGGGGGGGGGGGGGGGGGGGGGGGGGGFGDGFGGGGGGGGGGGGGGGGGGGGGGGGFGFGGGGFCFGGGGGGGGGGGGGGFFFFFFFFBEEDFFFFEFFEFFFBDFDFEFFFFFE=;CEBFFFFFFFFFFFE@3?@06>106<@>9;64::<1308?FB>BF99>>BFFF(47<:941:7
@M04999:289:000000000-L3R54:1:1101:17361:12245 2:N:0:427
GCGACTACACGGGTATCTAATCCTGTTCGCTCCCCACGCTTTCGTCCATCAGCGTCAATCGGTATTTAGTAACCTGCCTTCGCAATCGGGGTTCTGTGTAATATCTATGCATTTCACCGCTACACTACACATTCCAGCTACTTCAATACTATTCAAGATTAACAGTATCAACGGCAGTTCTACAGTTAAGCTGCAGGTTTTCACCGCTGACTTATCAACCCGCCTACGGACCCTTTAAACCCAATAAATCCGGATAACGCTCGCATCCTCCGTATTACCGCGGCTGCTGGCACGGAGTTAC
+
CCCCCGGGGGGGGGGGGGGGGGGGGGGGGGGGGGGGGGGGGGGGFGGGGGGGGGGGGGGGFCFGGGGGGGGGGGGGGGGGGGGGGGGGGGGGGGGBA@FGGGGGGGGDGGGGGGGGGGGGGGGGGGGGGFGGGGGGGGGGGGDGFGDGGGGFGGGGGGCEGCFGGGGGGFGGGDGGEGFGGGGGGGGGGGGGGGGGGCGGFFFFFFFEFAFEFA9BAFFBFAFB>@D=5@=28@DFE<<FFFF3@8A4?E;B>D?DAFFFF6;1216?FFFF?BBF<56?F9B>96:>F3?(<B69>B?F)
@M04999:289:000000000-L3R54:1:1101:17236:12293 2:N:0:427
TGGACTACCCGGGTATCTAATCCTGTTTGCTCCCCACGCTTTCGCATCTCAGCGTCAGTATCTGTCCAGAAGGCCGCCTTCGCCACCGGTATTCCTCCACATCTCTACGCATTTCACCGCTACACGTGGAATTCTACCTTCCTCTACAATACTCTAGTTAACCAGTTTTAAGTGCAATTCCTAGGTTGAGCCCAGGGCTTTCACACCTAACTTAATTATCCGCCTACATGCCCTTTACGCCCAGTCATTCCGATTAACGCTCGCACCCTCCGTATTACCGCGGCTGCTGGCACGGAGTTAC
+
CCCCCGGGGGGGGGGGGGGGGGGGGGGGGGGGGGGGGGGGGGGGG@CGGGGGGGGGGGGGGGGGGGGGGGGGGGGGGGGGGGGGGGFGFGGGGGGGGGGGGFGGGGGGGGGGGGGGGGGGGGGGGGGGGGGGGGGGGGGGGGGFFGGGGGGGGGGFGGGGGGGGGGGGGFGFGGGGFGFGGGFAFGGGGGGGGGGGDDGGFFFFFFAAFFDFFFFFFFFEFADAAFFFFCEFBBFFEFFFFFD@EE3CFEFF0,:8CCDFFFFF9BF?B:6>B6::A<BF>B19BB:0542:>?>9F?04)
@M04999:289:000000000-L3R54:1:1101:26420:12380 2:N:0:427
GGGACTACAAGGGTATCTAATCCTGTTCGCTACCCACGCTTTCGAGCCTCAGCGTCAGTTACTAGCCAGTCAGCCGCCTTCGCCACTGATGTTCTCCCATATATCTACGCATTTCACCGCTACACATGGAGTTCCACTGACCTCTCTAGCACTCAAGTCTTACAGTTTCTGATGCACGTCTCTAGTTGAGCTATGACCTTTCACATCAGACTTATTAAACCGCCTGCGCCCCCTTTACGCCCAATAATTCCGGTAAAACTTCCCCACCTACGTTTTACCGCGGTGCCGGGCACGTAGTTAC
+
CCC8CFC6FFGGGGFA<EFD<FGGGGFFEEC@BFGFFCEGGGC@F@FCFFG<EF@,@F6@<@EFCFEFGAEFCGG:C+:=EDGEEECF,B?FDBC,?,AA<<ACEEGGDF:FCFFAFF7CFB>FEGFG8DCECEC,ECFFFGC8?FEGAFFF?F?8=37,3EFGCDD:=:EA==8D+03D+0+2=E,=8AC8D6@CC6C??7;CFA*<@@@C*BFFECF@A9AAA92@A))6/5B36:@EFFF15=EFF5)((((//).)).)((,718(((((.26A<(-9((((((((49?14((-)4)
@M04999:289:000000000-L3R54:1:1101:6624:12421 2:N:0:427
GGAGACTACACGGGTATCTAATCCTGTTCGCTACCCACGCTTTCGAGCCTCAGCGTCAGTTACTAGCCAGTCAGCCGCCTTCGCCACTGATGTTCTTCCATATATCTACGCATTTCACCGCTACACATGGAGTTCCACTGACCTCTCTAGCACTCAAGTCTTACAGTTTCTGATGCACGTCCATAGTTGAGCTATGACCTTTCACATCAGACTTATTAAACCGCCTGCGCTCCCTTTACGCCCAATAATTCCGGACAACGCTCGCCACCTACGTATTACCGCGGCTGCTGGCACGTAGTT
+
CCCCCGGGGGGGGGGGGGGGGGGGGGGGGGGGGGGGGGGGGGGGGGGGGGGGGGGGGGGGGGGGGGGGGGGGGGGGGGGGGGGGGGGGGGGGGGGGGGGGGGGGGFGGGGGGGGGGGGGGGGGGGGGGGGGGFGGGFGGGGGGGGDGFGGGGGFGFFGGGFGGGGGGGGGGGGGGGFFFGGGGG;FGGGGGGGGGGGGFGFAFFFCCFFFFF@AFFFFFFFFFBFFDDFFBFBBF@EFFEF@BF@DFEFFFFE@FFF?F9><@FFF:BFFFFFBBF:BFFBB>9>>>BF?::(,-3(.24
@M04999:289:000000000-L3R54:1:1101:2144:12430 2:N:0:427
CGACTACAAGGGTATCTAATCCTGTTTGCTCCCCACGCTTTCGCATCTCAGCGTCAGTATCTGTCCAGAAGGCCGCCTTCGCCACCGGTATTCCTCCACATCTCTACGCATTTCACCGCTACACGTGGAATTCTACCTTCCTCTACAATACTCTAGTTAACCAGTTTTAAGTGCAATTCCTAGGTTGAGCCCAGGGCTTTCACACCTAACTTAATTATCCGCCTACATGCCCTTTACGCCCAGTCATTCCGATTAACGCTCGCACCCTCCGTATTACCGCGGCTGCTGGCACGGAGTTAGC
+
@CCCCGGGGGGGGGGFGGGGFGFGGGGFGGGFGGGGGGDFFFGGGGGGGFGGGGGGGGGGGGGGF@FGFGFGGGGGGDGGGGECFCGGGGFFFGGGFGGGGGGGGGGGGGGEGAFGGGGGGGGDEFGEGGGFGGGGGGGGG8FCGGGGGGGGGGGGGFFFFEGGDFDGGGGC,E?EFDFGGGGGDGFFGG,@EGGGGGCCCFFCA?F>@DCEFFFAEFFFA2=AAF2C>@)05-68:(9E-((0>E<5?E3;@62?4;0;<90>;9<<6:(-(.5AA4(336>9;?BF71:),(,4:?F4-
@M04999:289:000000000-L3R54:1:1101:21912:12446 2:N:0:427
TATAGACTACACGGGTATCTAATCCTGTTTGCTCCCCACGCTTTCGCATCTCAGCGTCAGTGTCTGTCCAGAAGGCCGCCTTCGCCACCGGTATTCCTCCACATCTCTACGCATTTCACCGCTACACGTGGAATTCTACCTTCCTCTACAATACTCTAGTTAACCAGTTTTAAGTGCAATTCCTAGGTTGAGCCCAGGGCTTTCACACCTAACTTAATTATCCGCCTACATGCCCTTTACGCCAAGTCATTCCGATTAACGTTCGCACCCTCCGTATTACCGCGGCTGCTGGCACGGAGTT
+
CC@AC9FFCFFGGCCFCEFD<FCFEFDFFAEFGFGG:FEEGGGGFEE@FCFCGFGG@F@FFGGGGGGGFGGGEED@<CEEE,5C7BFGGFD4>,AE?BEFEFF8F<E?FFGGGGFAFGG9=8FEGG,CA<B:A,@;EFFGFF8DABEAFGDC,@EFGGFGGGGGD=8@=ECDGG=CD=7=89DAGF@=EC8?FDEC7C>CFFFA99+0)8=4589?AFAAAEE4-)/5>EFEF==EB)8==>B(.2.6C<)95=0(,6)11((629666(,((44:4(4<4:(4-4(,3:0.18,8709?4
@M04999:289:000000000-L3R54:1:1101:19326:12462 2:N:0:427
TGGACTACTCGGGTATCTAATCCTGTTTGCTCCCCACGCTTTCGCATCTCAGCGTCAGTATCTGTCCAGAAGGCCGCCTTCGCCACCGGTATTCCTCCACATCTCTACGCATTTCACCGCTACACGTGGAATTCTACCTTCCTCTACAATACTCTAGTTAACCAGTTTTAAGTGCAATTCCTAGGTTGAGCCCAGGGCTTTCACACCTAACTTAATTATCCGCCTACATGCCCTTTACGCCCAGTCATTCCGATTAACGCTCGCACCCTCCGTATTACCGCGGCTGCTGGCACGGAGTT
+
CCCCCGGGGGGGGGGGGGGGGGGGGGGGGGGGGGGGGGGGGGGGGGDGGGGGGGGGGGGGGGGGGGGGGGGGGGGGGGGGGGGGGGGGGGGGGGGGGGGGGGGGGGGGGGGGGGGGGGGGGGGGGGGGGGGGGGGGGGGGGGGGGGGGGGGGGGGGGGFGGGGGGGGGFGFGGGGGFGFGGGGGGGGGGGGGGGFGDGGGFFFFFFFFFBFEEFFFFFFFFD>DFFFEFFFFFFBEEF?EFFFFFFE?5CEF?DFFFFFFF@FBFB>??FFBF:??BDFFF>019>:::(((5869><:
@M04999:289:000000000-L3R54:1:1101:28742:12462 2:N:0:427
TGAGTGACTACTCGGGTATCTAATCCTGTTTGCTCCCCACGCTTTCGCATCTCAGCGTCAGTATCTGTCCAGAAGGCCGCCTTCGCCACCGGTATTCCTCCACATCTCTACGCATTTCACCGCTACACGTGGAATTCTACCTTCCTCTACAATACTCTAGTTAACCAGTTTTAAGTGCAATTCCTAGGTTGAGCCCAGGGCTTTCACACCTAACTTAATTATCCGCCTACATGCCCTTTACGCCCAGTCATTCCGATTAACGCTCGCACCCTCCGTATTACCGCGGCTGCTGGCACGGAGT
+
CCCCCGGGGGGGGGGGGGGGGGGGGGGGGGGGGGGGGGGGGGGGGGGGGGGGGGGGGGGGGGGGGGGGGGGGGGGGGGGGGGGGGGGGGGGGGGGGGGGGGGGGGGGGGGGGGGGGGGGGGGGGGGGGDGGGGCFGGGGGGGGGGGGGFGG?ECFGGGGGGGGGGGG?FGGGGGGGFGFGFGGGGGGGGGGGGGGGGGCGBFFFFFFFFFF5@FFFF@FECEEF>FAA=BBFEFFFFFFFFFF@@F@EFFFFFFF?<??4C@BD6>FFFBF:B:>?(48AF9102(4;>BF?2??FF>(34
@M04999:289:000000000-L3R54:1:1101:25880:12482 2:N:0:427
GACTACTCGGGTATCTAATCCTGTTTGCTCCCCACGCTTTCGCATCTCAGCGTCAGTATCTGTCCAGAAGGCCGCCTTCGCCACCGGTATTCCTCCACATCTCTACGCATTTCACCGCTACACGTGGAATTCTACCTCCCTCTACAGTACTCCAGACGACCAGTTTTAAATGCTATTCCCAGGTTGAGCCCGGGGCTTTCACACCTAACTTAATCATCCGCCTACATGCCCTTTACGCCCAGTCATTCCGATTAACGCTCGCACCCTCCGTATTACCGCGGCTGCTGGCACGGAGTTAGCC
+
CCCCCGGGGGGGGGGGGGGGGGGGGGGGGGGGGGGGGGGGGGGGGGFGGGGGGGGGGGGGGGGGGGGGGGGGGGGGGGGGGGGGGGGGGGGGGGGGGGGGGGGGGGGGGGGGGGGGGGGGGGGGGGGGGGGGGGGGGGGGGGGGGGGGGGGGGGGGGGGGGGGGGGFFFGGGGGGGFGFGGGGGGGGGGGGGGGGDGFGGFFFFFFFFFFEFFFFFFFF?FFFFFFEE@EDFFFE<3?@FFFFFFF?7EE?FFFFF?>?:9BFB9??::9B:?BA<<0969>6>?>>BBFF?B>(-8A>23
@M04999:289:000000000-L3R54:1:1101:27146:12534 2:N:0:427
CGAGTGACTACAGGGGTATCTAATCCTGTTCGCTCCCCACGCTTTCGCTCCTCAGCGTCAGTGACGGCCCAGAGACCTGCCTTCGCCATCGGTGTTCTTCCCGATATCTACACATTCCACCGTTACACCGGGAATTCCAGTCTCCCCTACCGCACTCCAGTCCGCCCGTACCCGGCGCCGATCCACCGTTAAGCGATGGACTTTCACACCAGACGCGACGAACCGCCTACGAGCTCTTTACGCCCAATAAATCCGGATAACGCTTGCACCCTACGTATTACCGCGGCTGCTGGCACGTAGT
+
CCCCCGGGGGGGGGGGGGGGGGGGGGGGGGGGGGGGGGGGGGGGGGGGGGGGGGGGGGGGGGGGGGGGGGGGGGGGGGGGGGGGGGGGGGGGGGGGGGGGGGGGGGGGGGGGGGGGGGGGGGGGGGGGGGGGGGGGGGGGGGGGGGGGGGGGGGGGGGGGGGGGDGGGGGGGGGGGFGFGGGGGCGGGCGGGFEEGGGC4FFFFFFFFFFF??FBDF3B>>B>99>FFFFFFFFFFFFFFFFFF><BF0<ABF?FFFFF<2?>:??:?<:BF76<<4A?DF>?BFB0038>?0004?:0:4
@M04999:289:000000000-L3R54:1:1101:16534:12559 2:N:0:427
AAGACTACCCGGGTATCTAATCCTGTTTGCTACCCACGCTTCCGAGCATGAACGTCAGTGTTATCCCAGGAGGCTGCCTTCGCCATCGGTATTCCTCCACATCTCTACGCATTTCACTGCTACACGTGGAATTCTACCTCCCTCTGACACACTCTAGTTAGACAGTTTCAAATGCACGTCCCAAGTTGAGCTCGGGGATTTCACATCTGACTTATCTAACCGTCTGCGCTCGCTTTACGCCCAGTAATTCCGATTAACGCTCGCCCCCTACGTATTACCGCGGCTGCTGGCACGTAGTTAC
+
CCCCCA<FF@FGG:@EDEEEFCG<FGGGFGC<EFGGGEG7C@,:B@FEGGGGGGF6BCFF@FEGGDFDCGGEGEEFGG@ED<=FGEGGGFCFGEFAAE8FC8F?=,9FCCECFFFGGFCFDDGGGCGGGGGGGE9EGGEFGGFGCCFGGGFGGG8FED,:EDFFFGGF=AEFFGFGFGFFGGGFFFG8@?D,@@ED9C7AFFFFFFF6>EFFFF>AAFFAF2:<=>E==599=>D24@;DF>;DEE?EF<C33:61?C6>@DB>((47>FF6<?2:AFB073(46-1:):??<:B7:0::)
@M04999:289:000000000-L3R54:1:1101:5499:12579 2:N:0:427
AAGGGACTACTAGGGTATCTAATCCTGTTCGCTCCCCACGCTTTCGTCCATCAGCGCCAATCGGTATTTAGTAACCTGCCTTCGCAATCGGGGTTCTGTGTAATCTCTATGCATTTCACCGCTACACTACACATTCCAGCTACTTCAATCCTATTCAAGATTAACAGTATCAACGGCCGTTCTACAGTTAAGCTGCAGATTTTCACCGCTGACTTATCAACCCGCCTACGGACCCTTTAAACCCAATAAATCCGGATAACGCTCGCATCCTCCGCATTACCGCGGCTGCTGGCCCGGAGTT
+
C9<BCFCCFFF,C@EEFGF,<C,-C;C6E@@+BE+CFEGGE7:,FFC68BBEF98B+@FC,,688C@E,9CFG@FFG<D<:,,4B:7F8,:@C++4:?<<EEEA,,45C<,ABEEAAEB9C7FC7=,A<8AFGG9FGG,=?,6=,,@;F,,@,,@DDF8,3,3=EG8E,3@DD,=+3+0=076,,DFFFEF7EA7CD9+3?B8BAF55):5):F+=A6@A6>->(2:>2=25294;()1:9),:17(574334(:1(/4@3>?BF04(2:?<?((41,6AA<((-409(,.,(((-(((-(
@M04999:289:000000000-L3R54:1:1101:13405:12599 2:N:0:427
AGACTACCCGGGTATCTAATCCTGTTCGCTACCCACGCTTTCGAGCCTCAGCGTCAGTTACTAGCCAGTCAGCCGCCTTCGCCACTGATGTTCTTCCATATATCTACGCATTTCACCGCTACACATGGAGTTCCACTGACCTCTCTAGCACTCAAGTCTTACAGTTTCTGATGCACGTCCATAGTTGAGCTATGACCTTTCACATCAGACTTATTAAACCGCCTGCGCTCCCTTTACGCCCAATAATTCCGGACAACGCTCGCCACCTACGTATTACCGCGGCTGCTGGCACGTAGTTAGC
+
CCCCCGGGGGGGGGGGGGGGGGGGGGGGGGGGGGGGGGGGGGGGGGGGGGGGGGGGGGGGGGGGGGGGFGGGGGGGGGGGGGGGGGGGGGGGGGGGGGGGGGFFGGGGGGGGGGGGGGGGGGGGGGGGGGGGGGGGGGGGGGGGFGGGGGGGGGGGGGGGGGGGGGGFGGGGGGGGFGFGGGGGGGGGGGGGGGGGGGGGFFFFFFFFFFEEEFFFFFFFFFFFFFFFBFFFFFF==@FA=DF@;AFFFFFFFB>@?B9;DFFFFFF?BF?FF>F>FF6999BFFF?F?B:????<?)5:4
@M04999:289:000000000-L3R54:1:1101:10032:12607 2:N:0:427
GACTACTAGGGTATCTAATCCTGTTCGCTCCCCACGCTTTCGTCCATCAGCGTCAATCGGTATTTAGTAACCTGCCTTCGCAATCGGGGTTCTGTGTAATATCTATGCATTTCACCGCTACACTACACATTCCAGCTACTTCAATACTATTCAAGATTAACAGTATCAACGGCAGTTCTACAGTTAAGCTGCAGGTTTTCACCGCTGACTTATCAACCCGCCTACGGACCCTTTAAACCCAATAAATCCGGATAACGCTCGCATCCTCCGTATTACCGCGGCTGCTGGCACGGAGTTAGCC
+
CCCCCGGGGGGFGGGGGGGGGGGGGGGGGGEG@EEGGCGGGGGGGGGGGGDGGEGGGGGGGGGGCFGGGGGGGGGGGGGG@FEGGGGGGGGGGGGGGGGGFGGGGGGGGGGFGGGGGGGGGGGGGGGGGGGGGDGGGGGGGGGGGGGGGGGGGDFDGGFGGGGGGGGGGFEGDGGGFGFDGFDFGGGGGGGGGGGFGFGGFFBEDEFFFFEEFFFFFFDBDFFFFFF=@FFFFFFF=EFDFFFEF9?C;B>;;DEE;9@069>FF?<80(-(2:AFF<BB96(72:?23?3<1>0:(5<A4
@M04999:289:000000000-L3R54:1:1101:24691:12609 2:N:0:427
ACTAGACTACTGGGGTATCTAATCCTGTTCGCTACCCATGCTTTCGAGCCTCAGCGTCAGTAACAGACCAGAGAGCCGCCTTCGCCACTGGTGTTCTTCCATATATCTACGCATTTCACCGCTACACATGGAGTTCCACTCTCCTCTTCTGCACTCAAGTCTCTCAGTTTCCGATGCTCTTCCTCAGTTAAGCTGAGGGCTTTCACATTCAGACTTAAAAGACCGCCTGCGCTCCCTTTACGCCCAATAAATCCGGACAACGCTTGCCACCTACGTATTACCGCGGCTGCTGGCACGTAGT
+
CCCCCDGGGGGDFGGGGGGGGGGGGGGGGGGGDEGFGFFFGGFGGGGGGGGGGGGGGGGGGGGGGGGGGGGGGGGGGGGGGDGGGGGGGGGGGGGGGGGGGFGGGGGGGFGGGGGGGGGFGGGGGGGGGGGGGGGGGGGGGGGGGGGGGGGGGGGGGGGGGGFGGGGGGGGGGGGGFGFGGGGGGGGGGGGGGGGGGGGGFFFFFFFFFCEFFFFFEFFFADFDAFBFBF@FFD>BFF3CEFF9;@F8EAEFCFBFFFFFFFFF??B:>DB<FFFBFFFFFFFFFF>>>BFFB??BBFF0-
@M04999:289:000000000-L3R54:1:1101:16425:12612 2:N:0:427
TTGACTACAGGGGTATCTAGTCCTGTTTGCTCCCCACGCTTTCGCATCTCAGCGTCAGTATCTGTCCAGAAGGCCGCCTTCGCCACCGGTATTCCTCCACATCTCTACGCATTTCACCGCTACACGTGGAATTCTACCTTCCTCTACAATACTCTAGTTAACCAGTTTTAAGTGCAATTCCTAGGTTGAGCCCAGGGCTTCCACACCTAACTTAATTATCCGCCTACATGCCCTTTACGCCCAGTCATTCCGATTAACGCTCGCACCCTCCGTAGTACCGCGGCTGCTGGCACGGAGTT
+
CCCCCGGGGGGGGGGGGGGGGGGGGGGGGGGGGGGGGGGGGGGGGCGGGGGGGGGGGGGGGCGGGGGGGGGGGGGGGGGGGGGGGEFEGGEFFFGGGGGGGGGGGGGGG>FGGCGGGGGGGGGGFGGEC:EFGAFGGFFGGGGGFGGCGDFGG9,@>DAEDGEFFGGCDGFF@D7:DCFGGDFG8FFGCFGFFEF99CGGFFFFFFBFEE@CAFFFFFFFFAFFDDDEE?=55=DBFF2B9=@DEFFE)96;<DFFECDFFFFF>B;BBFF>?((,6<BFBFF91(:?>,-22:611(2
@M04999:289:000000000-L3R54:1:1101:8166:12648 2:N:0:427
GGACTACCAGGGTATCTAATCCTGTTTGCTCCCCACGCTTTCGCATCTCAGCGTCAGTATCTGTCCAGAAGGCCGCCTTCGCCACCGGTATTCCTCCACATCTCTACGCATTTCACCGCTACACGTGGAATTCTACCTTCCTCTACAATACTCCAGATAACCAGTTTTAAGTGCAGTTCCCAGGTTGAGCCCGGGGCTTTCACACCTAACTTAATTATCCGCCTACATGCCCTTTACGCCCAGTCATTCCGATTAACGCTCGCACCCTCCGTATTACCGCGGCTGCTGGCACGGAGTTAGC
+
CCCCCGGGGGGGGGGGGGGGGGGGGGGGGGGGGGGGGGGGGGGGGGGGGGGGGFGGGGGGGGGGGGGGGGGGGGGGGGGGGGGGGGGGGGGGGGGGGGGGGGGGGGGGGGGGGGGGGGGGGGGGGGGGGGGGGGGGGGGGGGGGGGGGGGGGGGGGGGGGGGGGGGGGGGGGGGGGFGFGGGGGGGGGGGGGGGGGGGGGFFFFFFFF=BFFEFFFFFFEFFFFFFFFF=EBFFFFEFFF97?E39CE?CE;D@FFE;(1:99>F>?(2?B:?<?FFFF>B2>>>?7BBF()(4(4:?<A9
@M04999:289:000000000-L3R54:1:1101:15335:12648 2:N:0:427
TGGGGACTACTGGGGTATCTAATCCTGTTTGCTCCCCACGCTTTCGCATCTCAGCGTCAGTATCTGTCCAGAAGGCCGCCTTCGCCACCGGTATTCCTCCACATCTCTACGCATTTCACCGCTACACGTGGAATTCTACCTTCCTCTACAATACTCTAGTTAACCAGTTTTAAGTGCAATTCCTAGGTTGAGCCCAGGGCTTTCACACCTAACTTAATTATCCGCCTACATGCCCTTTACGCCCAGTCATTCCGATTAACGCTCGCACCCTCCGTATTACCGCGGCTGCTGGCACGGAGTT
+
CCCCCGGGGGGGGGGGGGGGGGGGGGGGGGGGGGGGGGGGGGGGGGGGDGGGGGGGGGGGGGGGGGGGGGGGGGGGGGGGGGGGGGGGGGGGGGGGGGGGGGGGGGGGGGGGGGGGGGGGGGGGGGGGGGGGGGGGGGGGGGGGGGGGGGGGFGGGGGGGGGGGGGGGFGGGGGGGFGFGGGGGGGGGGGGGGGGGGGGDFFFFFFFFFFFFFFFFFFFFFFFFFFFFFFFFFFFFFFFFFF@BF;EFFFFF?F@F;6?EFF@DFFFFF:BFFF<B<BFF>:9>FFF>BFFFF:?F299?4
@M04999:289:000000000-L3R54:1:1101:22725:12652 2:N:0:427
AGACTACTGGGGTATCTAATCCTGTTTGCTCCCCACGCTTTCGCATCTCAGCGTCAGTATCTGTCCAGAAGGCCGCCTTCGCCACCGGTATTCCTCCACATCTCTACGCATTTCACCGCTACACGTGGAATTCTACCTTCCTCTACAATACTCTCGTTAACCAGTTTTAAGTGCAATTCCTAGGTTGAGCCCAGGGCTTTCACACCTAACTTAATTATCCGCCTACCTGCCCTTTACGCCCAGTCATTCCGATTAACGCTCGCACCCTCCGTATTACCTCGCCTGCCGGCACGGAGTTAGC
+
<CCC@FCC@CC@F;FFGGAAE<AEF@FGGG<EFFEGGGEGEF:@:,@FC9<CF@@CFG96<FEGFAEE<CCFC@FFFF@FD:=@BFE:F:F@<5FFF?,,95FFG<==CG7F<@EE94>=4BFFCAAE:,?FEFDBFGCGGED====AD8DAFF,36@FFG9EE==EFGFF=FCG=D=9?DD9,@E8EF6::?:97CDCG5;99A>?C@@AAE+B9A9://<ADF2(7.:07(5>*92@)701.7ECFF)501(63)(2(69@(33:0:?,4(4(.4-).2(,(-(((4>,(-(,,-42<2
@M04999:289:000000000-L3R54:1:1101:17536:12658 2:N:0:427
TATGACTACCGGGGTATCTAATCCTGTTCGCTACCCATGCTTTCGAACCTCAGCGTCAGTTACAGACCAGAGAGCCGCCTTCGCCACTGGTGTTCTTCCATATATCTACGCATTCCACCGCTACACATGGAGTTCCACTCTCCTCTTCTGCACTCAAGAAAAACAGTTTCAGCTGCACTTCCCCGGTTAAGCCGAGGGCTTTCACAGCTGACTTGTTCTCCCGCCTGCGTTCGCTTTACGCCCAATAAATCCGGACAACGCTTGCCACCTACGTATTACCGCGGCTGCTGGCACGTAGTTT
+
CCCCCGGFFFFFGGEGGGGGGGGGGGGGGGGGGGGGGGGGGCGGG,CFEGGGFGGGGGGGGGGGDFGGGGGGCGGGGGGGGGGGGGGGGGFGGGGGGGGGGFGFDGGGGGGGGGGGGGGGGGGGGGGGGGGFFGGGGGGGGGGGGGGGGAFFGFGFFGGGGGGGGGGGGGGGGGGGFFFGGGGGGEGG>AFGGGCGCDGGFFFFFFFFFFFFFF4@5@+5AB>=B@;;@F?FFFFFF9EFF>BFFFFAB<AB>604>14;B????FFBFFF??()),6<6:>69BB6027>?(),,,3:9)
@M04999:289:000000000-L3R54:1:1101:14850:12671 2:N:0:427
TCGACTACAGGGGTATCTAATCCTGTTTGCTACCCACGCTTTCGAGCATGAACGTCAGTGTTATCCCAGGAGGCTGCCTTCGCCATCGGTATTCCTCCACATCTCTACGCATTTCACTGCTACACGTGGAATTCTACCTCCCTCTGACACACTCTAGTTAGACAGTTTCAAATGCACGTCCCAAGTTGAGCTCGGGGATTTCACATCTGACTTATCTAACCGTCTGCGCTCGCTTTACGCCCAGTAATTCCGATTAACGCTCGCACCCTACGTATTACCGCGGCTGCTGGCACGGAGTT
+
CCCCCGGGGGGGGGGGGGGGGGGGGGGGGGGGGGGGGGGGGGGGGGGGGGGGGGGGGGGGGGGGGGGGGGGGGGGGGGGGGGGGGGGGGGGGGGGGGGGGGGGGGGGGGGGGGGGGGGGGGGGGGGGGGGGGGGGGGGGGGGGGGGGGGGGGGGGGGGGGGCFGGGGGGGGGGGGGFGFGDGGGGGGGGGGFFEGGGGGGFFFFFFFFFFFFEFFFFFFFFBDFFF=BA2=B9@DBCCDFFFD0@CFFFFCF@FFF?CF@?FFFFF>BFF::72<B<AAFF;>>046:B0:7>:9908<
@M04999:289:000000000-L3R54:1:1101:11364:12677 2:N:0:427
GTCTGACTACAGGGGTATCTAATCCTGTTTGCTCCCCACGCTTTCGCATCTCAGCGTCAGTATCTGTCCAGAAGGCCGCCTTCGCCACCGGTATTCCTCCACATCTCTACGCATTTCACCGCTACACGTGGAATTCTACCTCCCTCTACAGTACTCCAGACGACCAGTTTTAAATGCTATTCCCAGGTTGAGCCCGGGGCTTTCACACCTAACTTAATCATCCGCCTACATGCCCTTTACGCCCAGTCATTCCGATTAACGCTCGCACCCCCCGTATTACCGCGGCTGCTGGCACGGAGTT
+
CCCCCGGGGGGGGGGGGGGGGGGGGGGGGGGGGGGGGGGGGGGGGGGGGGGGGGGGGGGGGGGGGGGGGGGGGGGGGGGGGGGGGGGGGGGGGGGGGGGGGGGGGGGGGGGGGGGGGGGGGGGGGGGGGGGEGGGGGGFEGGEGGGGGGGGGGGGGGGGFGGGGEGGFGGGFFGFGFGCGGGGGGGGGGGGFGGGGDGGGFFFFFFFFFFFEDFFFCFFEFFF@=;?D@@FFFFFE;ECF?FFF;DFFFCCFFFF?F?FA?FFFFFFF6?>FFFF9B?BF9<B6>;>>:DFFFF<<(39?4
@M04999:289:000000000-L3R54:1:1101:2320:12678 2:N:0:427
GACTACTCGGGTATCTAATCCTGTTCGCTCCCCACGCTTTCGTCCATCAGCGTCAATCGGTATTTAGTAACCTGCCTTCGCAATCGGGGTTCTGTGTAATATCTATGCATTTCACCGCTACACTACACATTCCAGCTACTTCAATACTATTCAAGATTAACAGTATCAACGGCAGTTCTACAGTTAAGCTGCAGGTTTTCACCGCTGACTTATCAACCCGCCTACGGACCCTTTAAACCCAATAAATCCGGATAACGCTAGCATCCTACGTATTACCGCGGCTGCTGTCACGTAGCTAGAC
+
@C@,AFGFGD:F7@FG<FFEGGG@F<FC6C@,B@FFGB,DFEFE7,;CCEGGGGEEGGGEGFC<F9FECFFGGGGG9FF@C@>FFD7+@>:EFGDFA9,C,CF<E?FFG9<CBE,AB7CCEFGGGGGGGCE=4@;D,E98EGGFDGGFCFGC8,=D>EG,DAF=FDEEFFEEGGCD+=+99DD8,DADFGGGCEFC6C79;+;*<5?>@6ECEFA>:9?A4=9@=@29@>DFFE4*84382=;)7)7?4600;D)3;;(,,325)5)).4,24(4)9:>B(9,460)),.6:(41(.:)))
@M04999:289:000000000-L3R54:1:1101:8429:12684 2:N:0:427
TTGACTACTGGGGTATCTAATCCTGTTTGCTCCCCACGCTTTCGCATCTCAGCGTCAGTATCTGTCCAGAAGGCCGCCTTCGCCACCGGTATTCCTCCACATCTCTACGCATTTCACCGCTACACGTGGAATTCTACCTTCCTCTACAATACTCTAGTTAACCAGTTTTAAGTGCAATTCCTAGGTTGAGCCCAGGGCTTTCACACCTAACTTAATTATCCGCCTACATGCCCTTTACGCCCAGTCATTCCGATTAACGCTCGCACCCTCCGTATTACCGCGGCTGCTGGCACGGAGTT
+
CCCCCGGGGGGGGGGGGGGGGGGGGGGGGGGGGGGGGGGGGGGGGGGGGGGGGGGGGGGGGGGGGGGGGGGGGGGGGGGGGGGGGGGGGGGGGGGGGGGGGGGGGGGGGGGGGGGGGGGGGGGGGGGGGGGGGGGGGGGGGGGGGGGGGGGGGGGGGGGGGGGGGGGGGGGGGGGGFGFGGGFGGGGGGGGGGGGGGGGGFFFFFFFFFFFEFFFFFFFFFFFFFFFFEFFFFFDFFF@FBFFFFFFFFFFFF?DFCCFFFFFFFFBFFFB686??F>AB9>>FFBFFFF((,390903
@M04999:289:000000000-L3R54:1:1101:11294:12689 2:N:0:427
TGACTACTGGGGTATCTAATCCTGTTCGCTCCCCACGCTTTCGTCCATCAGCGTCAATCGGTATTTAGTAACCTGCCTTCGCAATCGGGGTTCTGTGTAATATCTATGCATTTCACCGCTACACTACACATTCCAGCTACTTCAATACTATCCAAGATTAACAGTATCAACGGCAGTTCTACAGTTAAGCTGCAGGTTTTCACCGCTGACTTATCAACCCGCCTACGGACCCTTTAAACCCAATAAATCCGGATAACGCTCGCATCCTCCGTATTACCGCGGCTGCTGGCACGTAGTTAGC
+
CCC@BEEE@C<CCCE9CAF<C<@-EFFGFGGGGGGGGGGGFFGGGGDGGGFFCGGGGGGGDGCFFFGGGGCAFFGGGGEEEGDFCCFEG7C@=FDEEFGGGAGGCEGFG?CFCEGGFGGDGGGGGGFEFGFGGCE,>EFFCDGFCEGGFGGGCFDF8EAFGFG=FGFGGFGGEGDCFFF7CFGGGFFADFFGGGGFG?FFFFFFFFFEF=6EEFFFCFFDBABFDFDDF22>5BBE74;F080(5;;C<;2(8(:7)/3<<FF9:1?FF?>B10(4<9?96;0-4<:?0(426,42?B9<4
@M04999:289:000000000-L3R54:1:1101:5638:12724 2:N:0:427
CGGGCGACTACTAGGGTATCTAATCCTGTTCGCTCCCCACGCTTTCGTCCATCAGCGTCAATCGGTATTTAGTAACCTGCCTTCGCAATCGGGGTTCTGTGTAATATCTATGCATTTCACCGCTACACTACACATTCCAGCTACTTCAATACTATTCAAGATTAACAGTATCAACGGCAGTTCTACAGTTAAGCTGCAGGTTTTCACCGCTGACTTATCAACCCGCCTACGGACCCTTTAAACCCAATAAATCCGGATAACGCTCGCATCCTCCGTATTACCGCGGCTGCTGGCACGGAGT
+
CCCCCGEGEGGGGGGGGGGGGGGGFGGGGGGGGGGGFGGGGGGGGGGGGGGGGGGGGGGGGGGGGFGGGGGGGGGGGGGGGGGGGGGGEGGGGGGGGGGGGGGGGGEGGFGGGGGGGGGGGGGGGGGGGGGGGFFGFGGGGGGGGGGGGGGGFGGGGFGGGGGGGGGGGGGGFGGGFGFGGGGGGGGGGGFGGGGGGGGGFFFFFFFFFFF=BFFFFFF?>=BDFFF=5B?F699@;@;ACFFFFFFDEAFFFEB;<0:<>6>1:;B9F0()-8>F:1?BBFF>>B>B9BB:B0<??((--
@M04999:289:000000000-L3R54:1:1101:17209:12790 2:N:0:427
CAAATGACTACTCGGGTATCTAATCCTGTTTGCTCCCCACGCTTTCGCATCTCAGCGTCAGTATCTGTCCAGAAGGCCGCCTTCGCCACCGGTATTCCTCCACATCTCTACGCATTTCACCGCTACACGTGGAATTCTACCTTCCTCTACAATACTCCAGATAACCAGTTTTAAGTGCAGTTCCTAGGTTGAGCCCGGGGCTTTCACACCTAACTTAATTATCTGCCTACATGCCCTTTACGCCCATTCATTCCGATTAACGCTCGCACCCTCCGTCTTACCGCGCCTGCTGGCAGGGAGT
+
CCCCCE9FEFEE8FE+EFF@@66<C;FGEF@,EEEGCFF7@F@F@F::C@F@F<<CFGGF:FFGGCCCCFFGF8EEF,4FFFE@FGCC@FE77+FEGFD94A<AFF9EFGF:@CC:EDEEDEGGG:FEG<=++,,,CE;FGG=@8=AFAGA=3@FC9=DE,@ED>?=1=26@D,=@22;@FFFC,7D?FA@CCFEFC*05@@AFFF@FFFF=BFFFEB67=@E4>E@@9B:?83)07:3+;<@,67(7??<9)/4;?61);;F<?4;B>><313(((.8<45((4((((42),((((4?0(
@M04999:289:000000000-L3R54:1:1101:7958:12791 2:N:0:427
CTTGGGACTACCGGGGTATCTAATCCTGTTTGCTCCCCACGCTTTCGCATCTCAGCGTCAGTATCTGTCCAGAAGGCCGCCTTCGCCACCGGTATTCCTCCACATCTCTACGCATTTCACCGCTACACGTGGAATTCTACCTCCCTCTACAGTACTCCAGACGACCAGTTTTAAATGCTATTCCCAGGTTGAGCCCGGGGCTTTCACACCTAACTTAATCATCCGCCTACATGCCCTTTACGCCCAGTCATTCCGATTAACGCTCGCACCCTCCGTATTACCGCGGCTGCTGGCACGGAGT
+
CCCCCGGGGGGGGGGGGGGGGGGGGGGGGGGGGGGGGGGGGGGGGGGGGGGGGGGGGGGGGGFGGGGGGGGGGGGGGGGGGGGGGGGGGGGGGGGGGGGGGGGGGGGGGGGGGGGGGGGGGGGGGGGGGGGGGGGGGGGGGGGGGGGGGGGGGGGGGGGGGGGGGGGGGGGGGGGGFGFGGGGGCFGGGGGGGGGGGGGGFFFAFFFFFDFFFFFFFFFFFFFFFFFFFD@EFFFFFFFFFDF@FBB?FFFDFFFFF08ABFFBFFF>FF?F:<BFF?FFFA?FFF6>BBFF((3<0(-64
@M04999:289:000000000-L3R54:1:1101:11313:12798 2:N:0:427
CGACTACTGGGGTATCTAATCCTGTTTGCTCCCCACGCTTTCGCATCTCAGCGTCAGTATCTGTCCAGAAGGCCGCCTTCGCCACCGGTATTCCTCCACATCTCTACGCATTTCGCCGCTACACGTGGAATTCTACCTCCCTCTACAGTACTCCAGACGACCAGTTTTAAATGCTATTCCCAGGTTGAGCCCGGGGCTTTCACACCTAACTTAATCATCCGCCTACATGCCCTTTACGCCCAGTCATTCCGATTAACGCTCGCACCCTCCGTATTACCGCGGCTGCTGGCACGTAGTTAGC
+
CCCCCGGGGGGGGGGGGGGGGGGGGGGGGGGGGGGGGGGGGGGGGGGGGGGGGGGGGGGGGGGGGGGGGGGGGGGGGGGGGGGGGGGGGGGGGGGGGGGGGGGGGGGGGGGGGGGGGGGGGGGGGGGGGFGGGGGGGGGGGGGGGGGGGGGGGGGGGGGGGGGGGGGGGGGGGGGGFGFGGFGGFGGGGGFGGGGGGGGGFCFFFFFFFFFFFFCFEFFEB@DF<FFFF@@DF@FFEFF>BFFFBFFFFFFFB??AAFB6?>F>;9B?<?>:1?>AFF?BF99212:>8107:(,.4:A22
@M04999:289:000000000-L3R54:1:1101:28090:12799 2:N:0:427
TGTGGACTACCAGGGTATCTAATCCTGTTTGCTCCCCACGCTTTCGCACCTCAGCGTCAGTAATGGACCAGTAAGCCGCCTTCGCCACTGGTGTTCCTCCGAATATCTACGAATTTCACCTCTACACTCGGAATTCCACTTACCTCTTCCATACTCAAGATATCCAGTATCAAAGGCAGTTCCGGGGTTGAGCCCCGGGATTTCACCCCTGACTTAAATATCCGCCTACGTGCGCTTTACGCCCAGTAAATCCGAACAACGCTAGCCCCCTTCGTATTACCGCGGCTGCTGGCACGAAGTT
+
CCCCCGGGGGGGGGGGGGGGGGGFGGGGGGGGGGGGGGGGGGGGGGGGGEFGGGGGGGGGGGGGGGGGGGGGGGGGGGGGGGGGGGGGGGGGGGGGGGGGGDGGGGGGGGGGGGGGGGGGGGGGGGGGFFGGGGGGGGGGGGGGGGFGGGFFGGGGGGGGGGGGGGGGGGGGGGGGFDEFGGFEGGGEGGGGGGGGGGGGF>FFFFFFFFFFFF>CEFFEFFEFFFF>FF@@DFF9@@FFFDFFD@E<6?EFFF0:698:0;??FB1::9(1:?F?FFFFABFFBF>FF?F:0:<6:;B<4
@M04999:289:000000000-L3R54:1:1101:7921:12808 2:N:0:427
TGACTACAGGGGTATCTAATCCTGTTCGCTACCCATGCTTTCGAACCTCAGCGTCAGTTACAGACCAGAGAGCCGCCTTCGCCACTGGTGTTCTTCCATATATCTACGCATTCCACCGCTACACATGGAGTTCCACTCTCCTCTTCTGCACTCAAGAAAAACAGTTTCAGCTGCACTTCCCCGGTTAAGCCGAGGGCTTTCACAGCTGACTTGTTCTCCCGCCTGCGTTCGCTTTACGCCCAATAAATCCGGACAACGCTTGCCACCTACGTATTACCGCGGCTGCTGGCACGTAGTTAGC
+
CCCCCGGFGGGGGGGGGGGGGGGGGGFGGGGGGGGGGGGGGGGGGGGGGGGGGGGGGGGGGFGGGGGGGGGGGGGGGGGGGGGGGGGGGGGGGGGGFGGGGGGGGGGGGGGGGGFGGGGGGGGGGGGGGGGGGGGGFFGGGGGGGGGGGDFFFGCGGGGGGGGGGGGGGGGGGGGGFGFFGGGGGGDGGGGGGEDDGFGGFAFFFFFFEFFFFF@FEFF2BFFFFFFFFFFFFFF)96?DFF(34<EFFEFF0;;0:6;BBBBFBFB:(2(.4<BFF<?>6(41902?:(42(.,,(4442
@M04999:289:000000000-L3R54:1:1101:3864:12817 2:N:0:427
TGCGACTACTCGGGTATCTAATCCTGTTTGCTCCCCACGCTTTCGCATCTCAGCGTCAGTATCTGTCCAGAAGGCCGCCTTCGCCACCGGTATTCCTCCACATCTCTACGCATTTCACCGCTACACGTGGAATTCTACCTTCCTCTACAATACTCCAGATAACCAGTTTTAAGTGCAATTCCCAGGTTGAGCCCGGGGCTTTCACACCTAACTTAATTATCCGCCTACATGCCCTTTACGCCCAGTCATTCCGATTAACGCTCGCACCCTCCGTATTACCGCTGCTGCTGGCACGGAGTTT
+
CCCCCDEEGGGGEDFCGGGGGGGGGGGGGGGGGGCGFGGGGEFGGGEGGGCFFGGEGGGGFGGGGGGGGGGGGGFFGGGGGGFDEEGFFGEEGGGGGGGGGGGGFGFGGGGGGGGFGFFGGGGGGGGGFGEGFGGGGCFGGGGGGFGGGGGGGGCFFFGGFGGEC8EFGGGGFFGEFFFGGFGFC6<EGGGGGDEGC>DGFFFFF>9AB=EB=CFFCFF?88062253@E?EE8E@/>4)61;(8;7796?C8(;68<<06:?>109(:<BFBB?F?).640(,044>?)(,.207692()
@M04999:289:000000000-L3R54:1:1101:5175:12818 2:N:0:427
GACTACTAGGGTATCTAATCCTGTTTGCTCCCCACGCTTTCGCATCTCAGCGTCAGTATCTGTCCAGAAGGCCGCCTTCGCCACCGGTATTCCTCCACATCTCTACGCATTTCACCGCTACACGTGGAATTCTACCTTCCTCTACAATACTCTAGTTAACCAGTTTTAAGTGCAATTCCTAGGTGGAGCCCAGGGCTTTCACACCTAACTTAATTATCCGCCTCCATGCCCTCTACGCGCAGTCACTCCGCTTAACGCTCGCACCCTCCGCATATCCCCGGCTCCTCGCACGCGGTTAGAC
+
--68@,,,<6E;6C@F@6,,,,;E@FDC@ECFECG:C,,C@FG,,7@F6<,F@,88<@;66<@,C,;E,,E,,6@@77A=F4@FAC7>6D<<<55,,AA5EFDF;<?C::6FEEF9=FG8>FG79E7@,9,,C;F9>EGFFFG,3,@;=4;EF,@:>,7,,3=3DCG:,E,7,,+@5D99+=DF,=+D81@@@8::79F++?FFFA*089;6*1+?;++):)-)):/A)):6(83/(6(:21,/.65;(((,(6;4,7076,-4(43803((4()-))-9(-((((,((-4,(((-((.))
@M04999:289:000000000-L3R54:1:1101:18404:12829 2:N:0:427
AGAAGACTACCGGGGTATCTAATCCTGTTCGCTCCCCACGCTTTCGTCCATCAGCGTCAATCGGTATTTAGTAACCTGCCTTCGCAATCGGGGTTCTGTGTAATATCTATGCATTTCACCGCTACACTACACATTCCAGCTACTTCAATACTATTCAAGATTAACAGTATCAACGGCAGTTCTACAGTTAAGCTGCAGGTTTTCACCGCTGACTTATCAACCCGCCTACGGACCCTTTAAACCCAATAAATCCGGATAACGCTCGCATCCTCCGTATTACCGCGGCTGCTGGCACGGAGTT
+
CCCCCGGGGGGGGGGGGGGGGGGGGGGGGGGGGGGGGGGGGGGGGGGGGGGGGGGGGGGGGGGGGFGGGGGGGGGGGGGGGGGGGGGGGGGGGGGGGGGGGGGGGGGGGGGGGGGGGGGGGGGGGGGGGGGGGGGGGGGGGGGGGGGGGGGGGGGGGGGGGGGGGGGGGGGGGGGGFGFCFGGGGGGGGGGGGGGGGGGGFFFFFFFFFFFFFFFFFFFFFFFFBB@DFDFFFFFFFFFFFFF;@FFFFFFFFFFFFFDB?BF<>BFFB?FFBFBFBBAAABF>BBBFFFBB??FFFBF:4
@M04999:289:000000000-L3R54:1:1101:27078:12851 2:N:0:427
GGACTACCCGGGTATCTAATCCTGTTTGCTCCCCACGCTTTCGCATCTCAGCGTCAGTATCTGTCCAGAAGGCCGCCTTCGCCACCGGTATTCCTCCACATCTCTACGCATTTCACCGCTACACGTGGAATTCTACCTTCCTCTACAATACTCCAGATAACCAGTTTTAAGTGCAATTCCCAGGTTGAGCCCGGGGCTTTCACACCTAACTTAATTATCCGCCTACATGCCCTTTGCGCCCAGTCATTCCGATTAACGCTCGCACCCTCCGTATTACCGCGGCTGCTGGCACGGAGTTAGC
+
CCCCCGGGGGGGFGGGGGGGGGFFGGGGGGGGGGFGGGGGGGGGGDGGGGGGGGGG@FGGFGFGGGGGGGGGGGGGGGGGGGGGGGGGFDGGGGGGGGGGFGGGGGGFFEGGGGGGGGGGGGGGGGGGGGGGGGGGGGGGGGGGGGGGGGGGGGGCDGFGGGGGGFFGGFGGFGGGFGFGGGGGGGFGGGGGGGDGGGGGFFFFFEFFFDEEFFFFEFFFFFFF?>E?7;8@EFFFC9FEFFF43EEEFCE17@?>B064:>;>>>F??1;6?:?FFF?>9;>>>?>:707?6219?74<4
@M04999:289:000000000-L3R54:1:1101:29386:12858 2:N:0:427
GTGTGACTATCTAATCCTGTTCGCTACCCCTGCTTTCGAACCTCAGCGTCAGTTACAGACCAGAGAGCCGCCTTCGCCACTGGTGTTCTTCCATATATCTACGCATTCCACCGCTACACATGGAGTTCCACTCTCCTCTTCTGCACTCAAGAAAAACAGTTTCAGCTGCACTTCCCCGGTTAAGCCGAGGGCTTTCACAGCTGACTTGTTCTCCCGCCTGCGTTCGCTTTACGCCCAATAAATCCGGACAACGCTTGCGACCTACGTATTACCGCGGCTGCTGGCACGTAGTTAGCCGTGC
+
CCCCCGGGGGGGGGGGGGGGGGGGGGGGG8FGGGGFGGGGGGGGGGGGGGGGGGGGGGGGGGGGGGGGGGGGGGGGGGGGGGGGGGGGGGGGGGFGFGGGGGGGGGGGGGGGGGGGGGGGGDGGGGGGGGGGGGGGGGGGGGGGGGGGGFGGGGGGGGFFGGGGGGGGGFGGGGGGFGFGGG=CGGGGGGGGGGGFDCCGFFFFFFFFFFEEEFFFFFFFFFFFFFFDFFFFFF@9<234;7CF@B6<;;?FFFFB?F6>F>FF?F?FF?BB>?F>>>;9:>>BFFFFBF:(:9:47>8((
@M04999:289:000000000-L3R54:1:1101:19814:12858 2:N:0:427
CCTCGACTACAGGGGTATCTAATCCTGTTCGCTCCCCACGCTTTCGTCCATCAGCGTCAATCGGTATTTAGTAACCTGCCTTCGCAATCGGGGCTCTGTGTAATATCTATGCATTTCACCGCTACACTACACATTCCAGCTACTTCAATACTATTCAAGATTAATAGTATCAACGGCAGTTCTACAGTTAAGCTGCAGGTTTTCACCGCTGACTTATCAACCCGCCTACGGACCCTTTAAACCCAATAAATCCGGATAACGCTCGCATCCTCCGTATTACCGCGGCTGCTGTCACGGAGTT
+
CCCCCGGGGGGGGGGGGGGGGGGGGGGGGGGGGGGGGGGGGGGGGGGGGGGGGGGGGGGGGGGGGGGGGGGGGGGGGGGGGGGGGGGGGGGGG7FFGGGGGGGGGGGGGGGGGGGGGGGGGGGGGGGGGGGGGGGGGGGGGGGGGGGGGGGGGGGGGGGGGGGGGGGGGGGGGGGGFGFGGGGGGGGGGGGGGGGGGGGGFFFFFFFFFFFFFFFFFFFFFFFFFFFFFF@@BFFFFEFFFFFF?DDFFFFF@@BF@FFFBFB?FFFB>FFF:BB<B?BFDF>BFB>>?FB)).::81;(,
@M04999:289:000000000-L3R54:1:1101:3180:12898 2:N:0:427
GTAGACTACAGGGGTATCTAATCCTGTTTGCTCCCCACGCTTTCGCATCTCAGCGTCAGTACCTGTCCAGAAGGCCGCCTTCGCCACCGGTATTCCTCCACATCTCTACGCATTTCACCGCTACACGTGGAATTCTACCTCCCTCTACAGTACTCCAGACGACCAGTTTTAAATGCTATTCCCAGGTTGAGCCCGGGGCTTTCACACCTAACTTAATCATCCGCCTACATGCCCTTTACGCCCAGTCATTCCGAGTAACGCTCGCACCCTCCGTATTACCGCGGCTGCTGGCACGGAGTTT
+
CCCCCGGCGGAEGGGEFGDFFGFGCFGGGFDEAFGGGGEGEGGFGGD@FFGGGGGG@CGE<FDFGG8FGGGGGGGC@EFCGEFGGGGCFGGEGFFGF9AFGGFFE?F<EDECEGGFCFGGGEEGGG@BE=7EFFGGGGC944AFFGFFFFDDFGGGEG8+=CGE8FFFFFG@FFFG?FAF@F6E,D@FC7@?FFGG5DCDAF8BFFF;=@55*=AA?FF?FE=(:1131)7)/:=DF<C320:01(;A<???B<(41<<?;<:(21-2??::4:0?B<<4-3-4;902304((.2((,4:6
@M04999:289:000000000-L3R54:1:1101:22440:12900 2:N:0:427
CGGACTACAGGGGTGTCTAATCCTGTTTGCTACCCACGCTTTCGAGCATGAACGTCAGTGTTATCCCAGGAGGCTGCCTTCGCCATCGGTATTCCTCCACATCTCTACGCATTTCACTGCTACACGTGGAATTCTACCTCCCTCTGACACACTCTAGTTAGACAGTTTCAAATGCACGTCCCAAGTTGAGCTCGGGGATTTCACATCTGACTTATCTAACCGTCTGCGCTCCCTTTACGCCCAATAAATCCGGACAACGCTTGCCACCTACGTATTACCGCGGCTGCTGGCACGTAGTTAT
+
CCCCCGEGFGFEGGDGGGGGGGGGGGGGGGGGGGGGGGGGGGGGGGGGGGGGGGGGGGGGGGGGGGGGGGFGGGGGGGGGGGGGGGGGGGGGGGGGGGGGGGGGGGGGGGGGDGGGGGGGGGGGGGGGGGGFGGGGGGGGGGGGGGGFGGGGGGGFGGGFGGGGGGGGGGGGGGGGFGFGGGGGGGGGGCGGGCGGGDDG5BAFFEFFFFFFFCFFFFF@FFADBDFF(62(>BEFEF?FBFF1:@3;CE@F9DFF@199;6::49<?::???<2>FA2:090>>>FF:7::213?1:B>)
@M04999:289:000000000-L3R54:1:1101:11901:12955 2:N:0:427
GGACTACAAGGGTGTCTAATCCTGTTTGCTACCCACGCTTTCGAGCATGAACGTCAGGGTTATCCCAGGAGGCTGCCTTCGCCATCGGTATTCCTCCCCATCTCTACGCATTTCACTGCTACACGTGGAATTCTACTTCCCTCTCACACACTCTAGCTTGACAGTTTCAAATGCACGTCCGAAGTTGAGCCCGGGGATTTCACATCTGACTTATCTAACCGTCTGCGCCCGCTTTACGCCCAGGAATTCCGATTAACGCTTGCCCCCCACTATTTCCCCCGGCGTCTGGCACGACGTTACC
+
CCCCCGGD<FGGF7FFGGFFGF,<FGGGGG<FGGCFGGGGFGGGGG@F9D<F@DFGC,CFG<E@@FFF,CC@FEFGGGGFFGGGGFGEG8FFCFFF<,89:EFGGGGGGEGGGGFGFE9EGGFE:ED+??FDFF9C,,9EDEFG,=E=E8C?F8EF9A,,,@DAEFFFAF8DGGG8*@DG++==DFAED?,@CG+5*3A9;AFF+;+?EEFF;+=A4BFFE)7:(*-6(8(/9@074(1892((/6;4CEFD?01))(,3-(-,)32((((,)6:)62((4(,((-(((.(.2(((-2(--
@M04999:289:000000000-L3R54:1:1101:3942:12955 2:N:0:427
GACTACACGGGTATCTAATCCTGTTTGCTCCCCACGCTTTCGCATCTCAGCGTCAGTATCTGTCCAGAAGGCCGCCTTCGCCACCGGTATTCCTCCACAGCTCTACGCATTTCACCGCTACACGTGGAATTCTACCTTCCTCTACAATACTCCAGATAACCAGTTTTAAGTGCAGTTCCCAGGTTGAGCCCGGGGCTTTCACACCTAACTTAATTATCCGCCTACATGCCCTTTACGCCCAGTCATTCCGATTAACGCTCGCACCCTCCGTATTACCGCGGCTGCTGGCACGGAGTTAGCC
+
CCCCCGGGGGGGEGGGGGF9FGFEEGCFGF@FEEEGGGGGGGGDGGFEGGGGFGGGGGGCGCAFEGFCCC8C<FCFFDGGGGGGGEGG+FGGGD,,FFFEEEGGGGGGGGGGCGBEEGGGGFEGGGCFFF<FDGFGGGGFFGGAFGDFFGGGEDCGGGGGGGFGFGGG8==DGFGGF7DF:F6CF,<?<FGED:CDGFGGFFA>>AFFDFFEFFF6E6FF>@>=B9CE:38E88EFDF1>?7EFEE3<CEDF<@EF?>?6((-4;13019??FF<AFFF>>>6(4.)48(,(,(4:?<AFB
@M04999:289:000000000-L3R54:1:1101:6485:13017 2:N:0:427
CGGCAGACTACCCGGGTATCTAATCCTGTTTGCTCCCCACGCTTTCGCATCTCAGCGTCAGTATCTGTCCAGAAGGCCGCCTTCGCCACCGGTATTCCTCCACATCTCTACGCATTTCACCGCTACACGTGGAATTCTACCTCCCTCTACAGTACTCCAGACGACCAGTTTTAAATGCTATTCCCAGGTTGAGCCCGGGGCTTTCACACCTAACTTAATCATCCGCCTACATGCCCTTTACGCCCAGTCATTCCGATTAACGCTCGCACCCTCCGTATTACCGCGGCTGCTGGCACGGAGT
+
CCCCCGGGGGGGGGGGGGGGGGGGGGGGGGGGGGGGGGGGGGGGGGGGGGGGGGGGGGGGGGGGGGGGGGGGGGGGGGGGGGGGGGGGGGGGGGGGGFGGGGGGGGGGGGGGGDGGGGGGFGGGGGGGGGGGDGGGGGGGGFGFDGGGGGGGGGGGGGGGGGGGDDGGCFDGGCGGFGFGGGGGGGG>EFC@?DEGD>DDBFFFFFFFEFBFFFFFFFFEAEFEF?FFDFFF?EF@F@@FF;?@B6<:?<B4<<?BFF?B<01,8>F>F6:<?F>::(592<:0;06>1624812>:(,(-
@M04999:289:000000000-L3R54:1:1101:28249:13023 2:N:0:427
AGACTACCCGGGTATCTAATCCTGTTTGCTACCCACGCTTTCGAGCATGAACGTCAGTGTTATCCCAGGAGGCTGCCTTCGCCATCGGTATTCCTCCACATCTCTACGCATTTCACTGCTACACGTGGAATTCTACCTCCCTCTGACACACTCTAGTTAGACAGTTTCAAATGCACGTCCCAAGTTGAGCTCGGGGATTTCACATCTGACTTATCTAACCGTCTGCGCTCGCTTTACGCCCAGTAATTCCGATTAACGCTCGCACCCTACGTATTACCGCGGCTGCTGGCACGTAGTTAGC
+
CCCCCGGGGGGGGGGGGGGGGGGGGGGGGGGGGGGGGGGGGGGGGGGGGGGGGGGGGGGGGGGGGGGGGGGGGGGGGGGGGGGGGGGGGGGGGGGGGGGGGGGGGGGGGGGGGGGGFGGGGGGGGGGGGGGGGGGGGGGGGGGGGGGGGGGGGGGGGGGGGGGGGGGGGGGGGFGGFGFGGGGGGGGGGGC?GGDGGGGGAFFFFFFFFFFFFFFFFFFFFFFFFFFFFD>@DFDEEFDBFF@@93<CCEFFFFFFFFFFFFBBBFF:<?B??>BBFFBFB(79B:8?F?0<::(,4:><6
@M04999:289:000000000-L3R54:1:1101:27478:13037 2:N:0:427
TTTGGACTACCCGGGTATCTAATCCTGTTCGCTCCCCACGCTTTCGTCCATCAGCGTCAATCGGTATTTAGTAACCTGCCTTCGCAATCGGGGTTCTGTGTAATATCTATGCATTTCACCGCTACACTGCACATTCCAGCTACTTCAATACTATTCAAGATTAACAGTATCAACGGCAGTTCTACAGTTAAGCTGCAGGTTTTCACCGCTGACTTATCAACCCGCCTACGGACCCTTTAAACCCAATAAATCCGGATAACGCTCGCATCCTCCGTATTACCGCGGCTGCTGGCACGGGGTT
+
CCCCCGGGGGGGGGGGGGGGGGGGGGGGGGGGGGGGGGGGGGGGGGGGGGGGGGGGGGGGGGGGGGGGGGGGGGGGGGGGGGGGGGGGGGGGGGGGGGFGGGGGGGGGGGGGGGGGGGGGGGGGGGGGGGGGGGGGGGFFGCGGGGGGGGGGDGGGGGGGGGGGGGGEGGGGGGGGBGFGGGGGGGGGGGGGGGGGGGG9CFFFFFFFFFFFFFAFEFCEF=>9@2@DFFFDB><;@E<@>ED?;(//;ECC8912;D;E6B?FFF9?B:4<?131:?AFF?BF60(-8?::??7:399(-
@M04999:289:000000000-L3R54:1:1101:4580:13042 2:N:0:427
CTAGACTACTCGGGTATCTAATCCTGTTCGCTCCCCACGCTTTCGTCCATCAGCGTCAATCGGTATTTAGTAACCTGCCTTCGCAATCGGGGTTCTGTGTAATATCTATGCATTTCACCGCTACACTACACATTCCAGCTACTTCAATACTATTCAAGATTAACAGTATCAACGGCAGTTCTACAGTTAAGCTGCAGGTTTTCACCGCTGACTTATCAACCCGCCTACGGACCCTTTAAACCCAATAAATCCGGATAACGCTCGCATCCTCCGTATTACCGCGGCTGCTGACACGGCGTG
+
CCCCCGGGGGG@EEGGGGGGFGGFDGGEGGG:FCFGGGG7@FGGGGGGGGGGFGGGGGGGGDDGGFGFGGGGGGGDGGGGGGGGGG:FGCGGGGFGGGGGGGGCFFFGGGGGGGGGGGGGGGGGGGGGGGGGGGGCEGGGGGGGGGGGGGGGGGGD;DFGFGGGGGGGGGFGG+=EFGD@?DGGGGCFGFFGGCF7F6597?FFFFAEFBFFFFFF=>BB*:5AAF2=(/5@=@22>EE6A@F;D1@3C?F@B;D(:>8<9?DFB;69:2).31(80:AB?F0((390?F)4)4:11(4(
@M04999:289:000000000-L3R54:1:1101:15132:13047 2:N:0:427
CGCAAGACTACAAGGGTATCTAATCCTGTTCGCTCCCCACGCTTTCGTCCATCAGCGTCAATCGGTATTTAGTAACCTGCCTTCGCAATCGGGGTTCTGTGTAATATCTATGCATTTCACCGCTACACTACACATTCCAGCTACTTCAATACTATTCAAGATTAACAGTATCAACGGCAGTTCTACAGTTAAGCTGCAGGTTTTCACCGCTGACTTATCAACCCGCCTACGGACCCTTTAAACCCAATAAATCCGGATAACGCTCGCATCCTCCGTATTACCGCGGCTGCTGGCACGGAGT
+
CCCCCEGGGGGGEGGCGFFGFEFCFFFFEGGGGGGGFFFGDGFFDAFGGGGGGGGGGGG@FFEGDFFGGGGGGEFGGGEGGGGEGGC:FEFF+=@FEGGFDFEAFEFEFGGGFFGGGGGFGGGGGGGGGGGGGGGGC=DGFFFFGGGFFGGFGGGFGGFFFGGGCFCGFCDGFGGGFDEGFFDFCFCGGFGF,DCFGG67CFFFFFFF=AFAAFFCEC=6B=79=):>9BD29@>9BFFF64A3:D13;)7?<EB02?6AE;6;:(7619?<A:B??:><-680706;7<?751:4?;694
@M04999:289:000000000-L3R54:1:1101:10528:13057 2:N:0:427
TCGGTGACTACAGGGGTATCTAATCCTGTTCGCTACCCATGCTTTCGAACCTCAGCGTCAGTTACAGACCAGAGAGCCGCCTTCGCCACTGGTGTTCTTCCATATATCTACGCATTCCACCGCTACACATGGAGTTCCACTCTCCTCTTCTGCACTCAAGAAAAACAGTTTCAGCTGCACTTCCCCGGTTAAGCCGAGGGCTTTCACAGCTGACTTGTTCTCCCGCCTGCGTTCGCTTTACGCCCAATAAATCCGGACAACGCTTGCCACCTACGTATTACCGCGGCTGCTGGCACGTAGT
+
CCCCCGGGGGGGGGGGGGGGGGGGGGGGGGGGGGDGDGGGGGGGGGGGGGGGGGGGGGGGGGGGGGGGGGGGGGGGGG@FEGGGGGGGGGGGGGGGGGGGGGGGGGGGGGGGDFGGGGGGGGGGGGGGGGGGC?EDFFGGGGGGGGGGGGGEFGGGGGGGGGGGGGGGFCDFGGGGBGFGGGGGDFEGGGGGFGGG5D>CDFFFFFFFFFEEFFFFFFFEFF5BFFFFBF>1;D;BF6<FC;?BFFDFFFE?<8>>1;>??>FF?:??-.4:(4:34<:99219369;;032:04><?00-
@M04999:289:000000000-L3R54:1:1101:23745:13060 2:N:0:427
GACTACACGGGTATCTAATCCTGTTTGCTACCCACGCTTTCCAGCATGAACGTCAGTGTTATCCCAGGAGGCTGCCTTCGCCATCGGTATTCCTCCACATCTCTACGCATTTCACTGCTACACGTGGAATTCTACCTCCCTCTGACACACTCTAGTTAGACAGTTTCAAATGCACGTCCCAAGTTGAGCTCGGGGATTTCACATCTGACTTATCTAACCGTCTGCGCTCGCTTTACGCCCAGTAATTCCGATTAGCGCTCGCACCCTACGTATTACCGCGGCTGCTGGCACGTAGTTAGCC
+
CCCCCGGGGGGGGGGGGGGGGGGGGGGGGGGGGGGGGGGGG,CFGFGGGGGGGGDGGGGGGGGGGGGGGGGGGGGGGGGGGGGGGGGGGGGGGGGGGGGGGGGGGGGGGEGGGGGGGGGGGGGGGGGGGGGGGGGGGGGGGGGFFGGGGGGGGGGFGGGGGGGFGFGGGGGGGGGGFGEGGGGGGGGGGGGGGGGGGGGGFFFFFFFFFFE@EFFFFFFBFFFBFFBFFFFFDBEFDFFF@FFFFFFE34;<?DFFFF0;BBB>FFFFFFFFB7<AB?F>;>BFFF?01:??:13:<A297
@M04999:289:000000000-L3R54:1:1101:18475:13062 2:N:0:427
GTAGAGACTACCAGGGTATCTAATCCTGTTTGCTCCCCACGCTTTCGCATCTCAGCGTCAGTATCTGTCCAGAAGGCCGCCTTCGCCACCGGTATTCCTCCACATCTCTACGCATTTCACCGCTACACGTGGAATTCTACCTTCCTCTACAATACTCTAGTTAACCAGTTTTAAGTGCAATTCCTAGGTTGAGCCCAGGGCTTTCACACCTAACTTAATTATCCGCCTACATGCCCTTTACGCCCAGTCATTCCGATTAACGCTCGCACCCTCCGTATTACCGCGGCTGCTGGCACGGAGT
+
CCCCCGGGGGGGGGGGGGGGGGGGGGGGGGGGGGGGGGGGDGEGGGGGGGGGGGGGGGGGGGGGGGGGGGGGGGGGGGGGGGGGGGGGGGGGGDGGGGGGGGGGGGGGGGGGGGGGGGGGGGGGDGGGGGEGGGGGGGGGGGGGGGGGGGGCFDGGGGADFGGGGGGGGGGGGGGGFGFFGGGGGFGGGGGGGGGGGGGDBAFAAFFFBDDFFFFF@FFFFEFEADFFFFFEFFEFFFFF4>DFFF;;@EFFFFFFFFFEE004890(6>?BFF>1(82<A9?BF3;>BFFFFF???>((,
@M04999:289:000000000-L3R54:1:1101:27129:13084 2:N:0:427
TTCGGCTACTAGGGTATCTAATCCTGTTCGCTACCCATGCTTTCGAACCTCAGCGTCAGTTACAGACCAGAGAGCCGCCTTCGCCACTGGTGTTCTTCCATATATCTACGCATTCCACTGCTACACATGGAGTTCCACTCTCCTCTTCTGCACTCAAGAAAAACAGTTTCAGCTGCACTTCCCCGGTTAAGCCGAGGGCTTTCACAGCTGACTTGTTCTCCCGCCTGCGTTCGCTTTACGCCCAATAAATCCGGACAACGCTTGCCACCTCCGTATTACCGCGGCTGCTGGCACGTAGTTT
+
CCCC8@FBCC<@FGECFEGFGGFEG<E<,B:::FGGG<CED9EE7D8FGFGF<<FC@,@CFEGGGFF@FGGGG@FBCFE,FCGC:?FGC?FFE:FG?AF,9AFFFGGGGFGEG:<EEFCEGGD=FG9FD@FFEFGFGGGGACFGFGFD=8ED8=D86@FF8D?G8D@DCFFFFEFFFFF?6DGFDEGGGGFGGG6@*9>**9<FFFAAE:6B9CFFFFFF4=525=229@2@9@(6:3.)8>9D(6)7)954:(6>9??;9633??AF:3(,3:02:>6<:602932(4)3::?66(34<2
@M04999:289:000000000-L3R54:1:1101:3748:13094 2:N:0:427
GACTACTCGGGTATCTAATCCTGTTCGCTCCCCACGCTTTCGTCCATCAGCGTCAATCGGTATTTAGTAACCTGCCTTCGCAATCGGGGTTCTGTGTAATATCTATGCATTTCACCGCTACACTACACATTCCAGCTACTTCAATACTATTCAAGATTAACAGTATCAACGGCAGTTCTACAGTTAAGCTGCAGGTTTTCACCGCTGACTTATCAACCCGCCTACGGACCCTTTAAACCCAATAAATCCGGATAACGCTCGCATCCTCCGTATTACCGCGTCTGCTGGCACGGAGTTAGCC
+
CCCCCGGGGGGGGGGGGGGGGGGGGGGGGGGGGGGGGGGGGGGGGGFGGGGGGGGGGGGGGGGGGGGGGGGGGGGGGGGGGGGGGGGGGGGGGGGGGGFGGFGGGGGGGGGGGGGFGGGGGGGGGGGGGGGGGGGGGGGGGGGGGGGFFGGGGFGGGGGGGFGGGGGGGGGGGGGGFGFGGGGGGGGGGGGFGGGGFGGGFFFAEFFEFBFFE6FFFFBAFA>AFF>D@=@B(>=CEFFB@(3=3CFF@FB;;DFFFF;;BBFF6:8A:2(:?BA>>:6;(13:2.40:0?B6((48A<<:
@M04999:289:000000000-L3R54:1:1101:7968:13101 2:N:0:427
GGTGAGACTACCCGGGTATCTAATCCTGTTTGCTCCCCACGCTTTCGCATCTCAGCGTCAGTTACTAGCCAGTCAGCCGCCTTCGCCACTGATGTTCTTCCATATATCTACGCATTTCACCGCTACACATGGAGTTCCACTGACCTCTCTAGCACTCAAGTCTTACAGTTTCTGATGCACGTCCATAGTTGAGCTATGACCTTTCACATCAGACTTATTAAACCGCCTGCGCTCCCTTTACGCCCAATAATTCCGGACAACGCTCGCCACCTACGTATTACCGCGGCTGCTGGCACGTAGT
+
CCCCCGGGGGGGGGGGGGGGGGGGGGGGGGGGGGGGGGGGGGGGGGGGGGGGGGGGGGGGGGGGGGGGGGGGGGGGGGGGGGGGGGGGGGGFFGGGGGGGGGGGGGGGGGGGGGGGGGGGGGGGGGGGGGGGGGGGGGGGGGGGGFGGGGGGGGGGGGGGGGGGGGGGGGGGGGGGFGFGGGGGGGGGGGFGGEFGGDFGFFFFFFFFFFFB5FFFFFFFFCEBAFFFF=AFF@BFFEFFFF@B@FDDFFFFFEFFFFFF066<@FFF:?::?BB:?F?AAF:B>>9>>??0,4(.(.3(,
@M04999:289:000000000-L3R54:1:1101:23943:13107 2:N:0:427
GGAGCGACTACCCGGGTATCTAATCCTGTTCGCTACCCATGCTTTCGAACCTCAGCGTCAGTTACAGACCAGAGAGCCGCCTTCGCCACTGGTGTTCTTCCACATATCTACGCATTCCACCGCTACACATGGAGTTCCACTCTCCTCTTCTGCACTCAAGAAAAACAGTTTCAGCTGCACTTCCCCGGTTAAGCCGAGGGCTTTCACAGCTGACTTGTTCTCCCGCCTGCGTTCGCTTTACGCCCAATAAATCCGGACAACGCTTGCCACCTACGTATTACCGCGGCTGCTGGCCCTTAGT
+
CCCCCGGGGGGGGGGGGGGGGGCFGGGGGGGGGGGGGGGGGGGFGGGGGGGGGGGGGGGGGGGGGGGGGGGGGGGGGGGGGGGGGGGEGGGGGFFGGGGGFGGGGGFGGGGGGGGGGGGGGGGGEGGGGGGFGGGGGFGGGFGGGGGGFGGGGADGGGF9EFGGGGGFFGGFGGGG6AAFGDGGGFGCGEEC9CF@CGGG>AFA4FFABDE@3686*49@FCFD>BF;01(;@<7>0=;6C<?F014??2<AFF16:63(.(2:<:B><?B:(.(.).(4:<?BF2(36?04(((((.4).
@M04999:289:000000000-L3R54:1:1101:2039:13108 2:N:0:427
TTGGACTACTGGGGTATCTAATCCTGTTTGCTCCCCACGCTTTCGCATCTCAGCGTCAGTATCTGTCCAGAAGGCCGCCTTCGCCACCGGTATTCCTCCACATCTCTACGCATTTCACCGCTACACGTGGAATTCTACCTTCCTCTACAATACTCTAGTTAACCAGTTTTAAGTGCAATTCCTAGGTTGAGCCCAGGGCTTTCACACCTAACTTAATTATCCGCCTACATCCCCTTTACGCCCAGTCATTCCGATTAACGCCCGCACCCTCCGTATTACCGCGGCTGCTGGCACGGAGTTT
+
C<@@CFG<DFF,C:CBF9FFEGGAF<FAF<FAFA<FDCEGGGGAFGCC7FFACFGGC7CCEGCEEC<FEEFFGGGGDGG>FFFE:CCDGE@CFGEEAFF8FFFFEGGEE7FE7+EFDG9BF@:@FGGCC+4E=BEF;>E,EF8@FFDAE9E=D,@EGGCEFGF8ED=8CD==92D932==DFGG,DEGGC87@;979+=*;6+?B?FE):0@EFFFEFFFFF=DFF9BBA*05(85=C=;9@(-4.))9??C6;7(6);<023660,42((((4(8?2<<139;B610)7(3,240((,..
@M04999:289:000000000-L3R54:1:1101:27808:13116 2:N:0:427
ATGGACTACAAGGGTATCTAATCCTGTTTGCTCCCCACGCTTTCGCATCTCAGCGTCAGTATCTGTCCAGAAGGCCGCCTTCGCCACCGGTATTCCTCCACATCTCTACGCATTTCACCGCTACACGTGGAATTCTACCTTCCTCTACAATACTCCAGATAACCAGTTTTAAGTGCAGTTCCCAGGTTGAGCCCGGGGCTTTCACACCTAACTTAATTATCCGCCTACATGCCCTGTACGCCCAGTCATTCCGATTAACGCTCGCACCCTCCGTATTACCGCGGCTGCTGGCACGGCGTT
+
CCCC<<FA8FCFFGEDCFGGGGGGF@CCFG9EEFGGFEEGDFGF@@B:FFGDFAFEGCCGGGC@EF9@E@GFGGFBCEB@FGGGEGGGDF@CFCBFFFGCFGGGGGGGGGGGGEGFFFGGGDGEEGC?ECEFFGGCFGFGGEGFGGG;DFFFGFF88?EGGFCF9D=9CDEFGGF8;BDDFCC9B=DFFFCFGGGG*?C56A8@FFFF=E4@AAFAE6A5BCDBF@FFECC@BDE(67):>FBF=(74??<?E2;;;CFF9B(371>B:182>(4?:BFF01(7>01:?0:(3<(4(44;
@M04999:289:000000000-L3R54:1:1101:11462:13153 2:N:0:427
TCTTGACTACTGGGGTATCTAATCCTGTTTGCTCCCCACGCTTTCGCATCTCAGCGTCAGTATCTGTCCAGAAGGCCGCCTTCGCCACCGGTATTCCTCCACATCTCTACGCATTTCACCGCTACACGTGGAATTCTACCTTCCTCTACAATACTCTAGTTAACCAGTTTTAAGTGCAATTCCTAGGTTGAGCCCAGGGCTTTCACACCTAACTTAATTATCCGCCTACATGCCCTTTACGCCCAGTCATTCCGATTAACGCTCGCACCCTCCGTATTACCGCTGCTGCTGGCACGGATTT
+
CCCCCFFEGGGGGGGGGGGGG<EFEFFFFFGGFGGGGCGGGGGGFGGGGGGFGGGGGGGGGDGGGFFFFFFGF8FFF@@C?FG@EGGGGGGF7AFEGGGGGGGGGGGFGGGGEGDGGGGGEGGGGGGEGGGGCFGGGGGGFDCFEEGFGEDDFFDFGFG:EADFFGGGGGCCGGGGBF++=DDGF9DCFGFGGGGGGFCDFFFFFFFFF@88CFFFFFFFFEE=B2<ABFF?357>D=CFFD562;EFAC?<6167?09CD9;F@F029::0(38:?0>AFB9(-32:<?7:0,3(1(-(.
@M04999:289:000000000-L3R54:1:1101:18855:13171 2:N:0:427
ACGACTACTGGGGTATCTAATCCTGTTTGCTCCCCACGCTTTCGCATCTCAGCGTCAGTATCTGTCCAGAAGGCCGCCTTCGCCACCGGTATTCCTCCACATCTCTACGCATTTCACCGCTACACGTGGAATTCTACCTTCCTCTACAATACTCTAGTTAACCAGTTTTAAGTGCAATTCCTAGGTTGAGCCCAGGGCTTTCACACCTAACTTAATTATCCGCCTACATGCCCTTTACGCCCAGTCATTCCGATTAACGCTCGCACCCTCCGTATTACCGCGGCTGCTGGCACGGAGTT
+
CCCCCGGGGGGGGGGGGGGGGGGGGGGGGGGGGGGGGGGGGGGGGGGGGGGGGGGGGGGGGGGGGGGGGGGGGGGGGGGGGGGGGGGGGGGGGGGGGGGGGGGGGGGGGGGGGGGGGGGGGGGGGGGGGGFFGGGGGGGGGGGGGGGGGGGGGGGGGGGGGGGGGGGGGGGGGGGGFGFGGGGGGGGGGGGGGGGFGGGGFFFFFFFFFFFFFFFFFFFFFADAFDFFFFFEDF==CEFFFFFFFFFFFFEE?F@FFFFFFF9>>B;?<?09:<B:AFF<B>>>B9:?>BF?B?0(412
@M04999:289:000000000-L3R54:1:1101:29566:13172 2:N:0:427
GCGTGGACTACTGGGGTATCTAATCCTGTTCGCTCCCCACGCTTTCGTCCATCAGCGTCAATCGGTATTTAGTAACCTGCCTTCGCAATCGGGGTTCTGTGTAATATCTATGCATTTCACCGCTACACTACACATTCCAGCTACTTCAATACTATTCAAGATTAACAGTATCAACGGCAGTTCTACAGTTAAGCTGCAGGTTTTCACCGCTGACTTATCAACCCGCCTACGGACCCTTTAAACCCAATAAATCCGGATAACGCTCGCATCCTCCGTATTACCGCGGCTGCTGGCACGGAGT
+
@CCCCGGGGGGGGGGGGGGGGGDFGGGGGGGDGGGGGGGGGGGGGGGGGGGDEFGGGGGGGGGFGGGGGGGGGGGGGGGGGGGGGGGCFGGGGGGGFGGGGGGGGGGGGGGGGGGGGGGGGGGGGGGGGGGGGGGGGGGCFGGGGGGGGGFGG;EGGGGGGGGGGGFGGGGGGGGGAGFGGGGGGGGGGGGGGGGGGGGFFFFFFFFFFFFB5FFFCFFFFFFDBFB?FFFD9@FF@D@F?CF;@F?;;;4<EF>0<DFFEDF?0;BFFFF?B?0(,84AB>FB919>B?040:<??0134
@M04999:289:000000000-L3R54:1:1101:17348:13183 2:N:0:427
GGGTTGACTACTCGGGTATCTAATCCTGTTTGCTCCCCACGCTTTCGCATCTCAGCGTCAGTATCTGTCCAGAAGGCCGCCTTCGCCACCGGTATTCCTCCACATCTCTACGCATTTCACCGCTACACGTGGAATTCTACCTCCCTCTACAGTACTCCAGACGACCAGTTTTAAATGCTATTCCCAGGTTGAGCCCGGGGCTTTCACACCTAACTTAATCATCCGCCTACATGCCCTTTACGCCCAGTCATTCCGATTAACGCTCGCACCCTCCGTATTACCGCGGCTGCTGGCACGGAGT
+
CCCCCGGGGGGGGGGGGGGGGGGGGGGGGGGGGGGGGGGGGGGGFGGGGGGGGGGGGGGGGGGGGGGGGGGGGGGGGGGGGGGGGGGGGGGGGGCCFGFGGGGGGGGGGGGGGGGGGGGGGGGGGGGGGGGGEGGGGGGGGGGFGGGGGGGGGGGGGGGGGGGGGGGGGF7EFFCGFGFGGGGGGGGGGGGDGGGGDGDC?AFFFFFFFFFBEFFFFAFFFEC=616?FFFFE@3;@@@CC0<9F?;@@EFFFF:131?><1;??969>F(-3:2-4:BFF<6;9;(49?BF??BF009>?
@M04999:289:000000000-L3R54:1:1101:27896:13210 2:N:0:427
GAGACTACTGGGGTATCTAATCCTGTTCGCTCCCCACGCTTTCGCTCCTCAGCGTCAGTGACGGCCCAGAGACCTGCCTTCGCCATCGGTGTTCTTCCCGATATCTACACATTCCACCGTTACACCGGGAATTCCAGTCTCCCCTACCGCACTCCAGTCCGCCCGTACCCGGCGCCGATCCACCGTTAAGCGATGGACTTTCACACCAGACGCGACGAACCGCCTACGAGCTCTTTACGCCCAATAAATCCGGATAACGCTTGCACCCTACGTCTTACCGCGGCTGCTGGCACGTAGTT
+
CCCCCGGGGGGGGGGGGGGGGGGGGGGGGGGGGGGGGGGGGGFGGGGGGGGGGGGGGGGGGGGGGGGGGGGGGGGGGGGGGGGGGGGGGGGGGGGGCGGGGDGGGGGGFGGGGFGGGGFGGEGGGGGGGGGGGGGFFFGDFGGGGGFEGGEECFGCGGGGGGGGEGGDGCCECEGGFGEGC=GFGGEGFF@ECCED5CFGFFFFFFAF?DF>FBE>>3@>:16>?0144:B0:<AF241>>;0?:?<BBA((4?BBB?B>:(367?FFF:<0,(,4<23<;9-(44?F?7(()-8:((-
@M04999:289:000000000-L3R54:1:1101:19386:13219 2:N:0:427
AGGACTACCCGGGTATCTAATCCTGTTCGCTACCCATGCTTTCGAACCTCAGCGTCAGTTACAGACCAGAGAGCCGCCTTCGCCACTGGTGTTCTTCCATATATCTACGCATTCCACCGCTACACATGGAGTTCCACTCTCCTCTTCTGCACTCAAGAAAAACAGTTTCAGCTGCACTTCCCCGGTTAAGCCGAGGGCTTTCACAGCTGACTTGTTCTCCCGCCTGCGTTCGCTTTACGCCCAATAAATCCGGACAACGCTTGCCACCTACGTATTACCGCGGCTGCTGGCACGTAGTT
+
CCCCCGGGGGGEDGGGGGGGGGGGGGGGGGGGGGGGGGGGGGGGGFGGGGGGGGGGGGGGGGGGGGGGGGGGGGGGGGGGGGGGGGGGGGGGGGGGGGGGGGGGGGGGGGGGEGGGGGGGGGGGGGGGGGGGGGGCGGGGGGGGGGGGGGGGGGGGGFFGGGGGEGGGGGGFFGGGFGFGGGGGGGG>EGGGGGGDDGGGFFFFFFFFFFFFFFFF98FEF=@FFFFFFFD?FFFDFFFE33;8;@37AAFB>?>9B<9>F?FFFFF??(21<79:A<9<029>>B?FF02(.3<1?3A
@M04999:289:000000000-L3R54:1:1101:20120:13284 2:N:0:427
GGACTACCCGGGTATCTAATCCTGTTTGCTCCCCACGCTTTCGCATCTCAGCGTCAGTATCTGTCCAGAAGGCCGCCTTCGCCACCGGTATTCCTCCACATCTCTACGCATTTCACCGCTACACGTGGAATTCTACCTTCCTCTACAATACTCCAGATAACCAGTTTTAAGTGCAGTTCCCAGGTTGAGCCCGGGGCTTTCACACCTAACTTAATTATCCGCCTACATGCCCTTTACGCCCAGTCATTCCGATTAACGCTCGCACCCTCCGTATTACCGCGGCTGCTGGCACGGAGTTAGC
+
CCCCCGGGGGGGGGGGGGGGGGGGGGGGGGGGGGGGGGGGGGGGGGGGGGGGGGGGGGGGGGGGGGGGGGGGGGGGGGGGGGGEGGGGGGGGGGGGGGGGGGGGGGGGGGDGGGGGGGGGGGGGGGFCGGGGGGGGGGGGGGGGGGGGGGGGGGGGGGGGGGGGGFFDGGGFGGGGFGFGGGGGGGGGGFFFGGG>DDFGFFFFF4FFFDFFFFFAEFFFF=DFDFFFFFFFE@ECFF@:;F@E@AFEFFFDF;@FEF>:BFB>FBBBBFF<B?FAD68923>BFFFF??:<B419?B<:4
@M04999:289:000000000-L3R54:1:1101:14065:13311 2:N:0:427
ATCGTGACTACTCGGGTATCTAATCCTGTTCGCTCCCCACGCTTTCGTCCATCAGCGTCAATCGGTATTTAGTAACCTGCCTTCGCAATCGGGGTTCTGTGTAATATCTATGCATTTCACCGCTACACTACACATTCCAGCTACTTCAATACTATTCAAGATTAACAGTATCAACGGCAGTTCTACAGTTAAGCTGCAGGTTTTCACCGCTGACTTATCAACCCGCCTACGGACCCTTTAAACCCAATAAATCCGGATAACGCTCGCATCCTCCGTATTACCGCGGCTGCTGGCACGGAGT
+
CBCCCGFGGGGGGGGGGGGGGGGGGGGGGGGGGGGGGGGGGGGGGGGGCFGGGGGGGGGGGGF<CBF7AFEFFG@@FGGGGGGGGGCG@DGGDEGGGGGFFGFGGGGGGGDGGGGGGGGGGGGGGGGGFFFEEGGFFGFCCFAFGGGCFCGCEG;CF;EDDFEFFGGGGDEFA:=85CAC89FGDGGGGGF:ECF?DCG=0@CFFFFFAA58>FFF;FAEAB=D525@?FF@>@@>F@@FF)7=;;@DFEF?5.36?0?E37>B?>61,9??F?131(82AA:>>6699(5::(,5?>11-
@M04999:289:000000000-L3R54:1:1101:16329:13339 2:N:0:427
CGACTACTGGGGTATCTAATCCTGTTTGCTCCCCACGCTTTCGCATCTCAGCGTCAGTATCTGTCCAGAAGGCCGCCTTCGCCACCGGTATTCCTCCACATCTCTACGCATTTCACCGCTACACGTGGAATTCTACCTTCCTCTACAATACTCCAGATAACCAGTTTTAAGTGCAATTCCCAGGTTGAGCCCGGGGCTTTCACACCTAACTTAATTATCCGCCTACATGCCCTTTACGCCCAGTCATTCCGATTAACGCTCGCACCCTCCGTATTACCGCGGCTGCTGGCACGGAGTTAGC
+
CCCCCGGGGGGGGGGGGGGGGGGGGGGGGGGGGGGGGGGGGGGGGEGGGGGGGGGGGGGGGGGGGGGGGGGGGGGGGGGGGGGGGGGGGGGGGGGGGGGGGGGGGGGGGGGGGGGGGGGGGGGGGGGGGGGGGGGGGGGGGGGGGGGGGGGGGGGGGGGFGFGGCD:FGGGGGGGGFG7CFGG6DGFGGGGGGGDCDGG>AFFFFFFFEDFFFFFFFFFC?DF@DFFFFFFDFFFFFFFFFFFFFFFCFFF0<;DFFFFF?>FFFF<0::92?03:AA?709;>66::0<FBF3;621<26
@M04999:289:000000000-L3R54:1:1101:27187:13342 2:N:0:427
TGGAAGACTACTCGGGTATCTAATCCTGTTCGCTACCCATGCTTTCGAACCTCAGCGTCAGTTACAGACCAGAGAGCCGCCTTCGCCACTGGTGTTCTTCCATATATCTACGCATTCCACCGCTACACATGGAGTTCCACTCTCCTCTTCTGCACTCAAGAAAAACAGTTTCAGCTGCACTTCCCCGGTTAAGCCGAGGGCTTTCACAGCTGACTTGTTCTCCCGCCTGCGTTCGCTTTACGCCCAATCAATCCGGACAACGCTTGCCACCTACGTATTACCGCGGCTGCTGGCACGTAGT
+
CCCCCG@FFGGGGGGGGGGGGGEFCFGGGGGDGGEGGFGFGDFAFGGFGGGFGGGFEBFBCFGGGFGEFGEGGGGDGFCC7,?FFF=FGGGGGGEFDG9FEGGGGGGGGFFFCCF@DGGGGGGGGGGGGGFGF8@FEGFGGGCADGFGFA=FGCGGFGEGGFEFCDGGGDFGFGGGFC?DFGGGG8CCGGEG7C?G5CDGD>AAFAFFEDEFFFFA=F=CFF=B>FFFDF;?FFFF?DDAC?;BFFFF1=3<>B60:>06?99B(1:?BF?B:70().,<<4:1>B11>F?B?F?<BBF:(
@M04999:289:000000000-L3R54:1:1101:29537:13342 2:N:0:427
ATCTAGACTACCCGGGTATCTAATCCTGTTTGCTCCCCACGCTTTCGCATCTCAGCGTCAGTATCTGTCCAGAAGGCCGCCTTCGCCACCGGTATTCCTCCACATCTCTACGCATTTCACCGCTACACGTGGAATTCTACCTTCCTCTACAATACTCTAGTTAACCAGTTTTAAGTGCAATTCCTAGGTTGAGCCCAGGGCTTTCACACCTAACTTAATTATCCGCCTACATGCCCTTTACGCCCAGTCATTCCGATTAACGCTCGCACCCTCCGTATCACCGCGGCTGCTGGCACGGAGT
+
CCCCCGGGGGGGGGGGGGGGGGGGGGGGGGGGGGGGGGGGGGGGGGGGGGGGGGGGGGGGGGGGGGGGGGGGGGGGGGGGGGGGGGGGGGGGGGGGGGGGGGGGGGGGGGGGGGGGGGGGGGGGGGGGGGGGGGCFGGGGGGGGGGGGGGGGGGGGGGGGGGGGGGFFG8EGGGGGFGFGGGGGGGGGGGGGGFFGGGGGAFFFFFFFFFFFFFFCFFFEFEFEFBD=DDFFEFEF=FFFFDF@BD0;<@CCEFFFFFFFEF@F;9BFF9:??BBFBFFFFFFFB9>>FFB:008?12223
@M04999:289:000000000-L3R54:1:1101:2694:13350 2:N:0:427
CAGACTACCCGGGTATCTAATCCTGTTCGCTCCCCACGCTTTCGTCCATCAGCGTCAATCGGTATTTAGTAACCTGCCTTCGCAATCGGGGTTCTGTGTAATATCTATGCATTTCACCGCTACACTACACATTCCAGCTACTTCAATACTATTCAAGATTAACAGTATCAACGGCAGTTCTACAGTTAAGCTGCAGGTTTTCACCGCTGACTTATCAACCCGCCTACGGACCCCTTAAACCCAATAAATCCGGATAACGCTCGCATCCTCCGTATTACCGCGGCTGCTTGCACTGAGTT
+
CCCCCGGGGGGGGGGGGGGGGGGGGGGGGGGGGGGGGGGGGGGGGGGGGGGGGGGGGGGGGGGGGGGGCGGGGGGGGGGGGGGGGGGGGCFGGGGGGGGGGGFGGGGGGGGGGGGGGGGGGGGGGGGGGGGGGGGGGGGGGGGGGFFGGGGGGGGGGGGGGGGGGGFGFGGGG8DGFGFGGGGGGGGGGGGGGGGFGGGGFFFFFFFFFFFBFFFFFFFFFF=>?FFF2>@>@FFFFFFF@<;=D;@47EFB0;<<EEDB146616>BF<:>?0:84AA11-3(43:>)4:<?)5>04:
@M04999:289:000000000-L3R54:1:1101:8384:13391 2:N:0:427
GACTACTGGGGTATCTAATCCTGTTTGCTCCCCACGCTTTCGCATCTCAGCGCCAGTATCTGTCCAGAAGGCCGCCTTCGCCACCGGTATTCCTCCACATCTCTACGCATTTCACCGCTACACGTGGAATTCTACCTTCCTCTACAATACTCTAGTTAACCAGTTTTAAGTGCAATTCCTAGGTTGAGCCCAGGGCTTTCACACCTAACTTAATTATCCGCCTACATGCCCTTTACGCCCAGTCATTCCGATTAACGCTCGCACCCTCCGTATTACCGCGGCTGCTGGCACGGAGTTAGCC
+
CCCCCGGGGGGGGGGGGGGGGGGGGGGGGGGGGGGGGGGGGGGGGGGGGGGGGGGGGGGGGGGGGGGGGGGGGGGGGGGGGGGGGGGGDGGGGGGGGGGGGGGGGGGGGGGGGGGGGGGGGGGGGGGGGGGGGCGGGGGGGGGGGGGGGGGGGGGGGGGGGGGGGGGGGGGGGGGGFGFGGFFGGGGGGGGGGGGG5FGGFF6FEFFFDFFFFFFFFFFDFFFFFFFFEFBEDEFF?F@DFFEFFFEEEE7?@DCFD91;3(:9>08?BBBFFFFA<?FF(326124:B?281;027>FF:
@M04999:289:000000000-L3R54:1:1101:23021:13397 2:N:0:427
TGCCGACTACTCGGGTATCTAATCCTGTTCGCTACCCATGCTTTCGAACCTCAGCGCCAGTTACAGACCAGAGAGCCGCCTTCGCCACTGGTGTTCTTCCATATATCTAAGCATTCAACCGCTACCCATGGAGTTCCACTCTCCTCTTCTGCACTCAAGACAAACAGTTTCAGCGGCACTTCCCCGGTTAAGCCGAGGGCTTTCAAAGCTGACTTGTTCTCCCGCCTGCGTTCGCTTTATGCCCAATAAATCTGTCCAACGCTTGCCACTTACGTATTACCGCGGTTCCCGGCACGTATTT
+
@BC8C::+66;F;,+;@F,CCFF6FFGFGGC@FC+F<6CF<E@6CF,;,+;C6C<@+7++6C,<69<CF8F8,,,BEFFGCEE@GGE7FFGGFE:EA<FDFB,A4<F?E,,4EG,,,C,,6>:+4,,,9=F8,D,@,@E9@4@1,1=,@EA,,67D,6E=,36,36,@=,37=8++*0:=72AE,::EEG72E,4/*;)*68)8+++4(77;@AF*1;:<;.@9B04,4(,66<6,,8)*)..4:0(4))54))))..).-,4--8>24()64112:()-)--,(-,(,)--((-(4(.82
@M04999:289:000000000-L3R54:1:1101:9280:13417 2:N:0:427
TGACTACTGGGGTATCTAATCCTGTTCGCTCCCCACGCTTTCGTCCATCAGCGTCAATCGGTATTTAGTAACCTGCCTTCGCAATCGGGGTTCTGTGTAATATCTATGCATTTCACCGCTACACTACACATTCCAGCTACTTCAATACTATTCAAGATTAACAGTATCAACGGCAGTTCTACAGTTAAGCTGCAGGTTTTCACCGCTGACTTATCAACCCGCCTACGGACCCTTTAAACCCAATAAATCCGGATAACGCTCGCATCCTCCGTATTACCGCGGCTGCTTGCACGTAGTTAGC
+
CCCCCGGGGGGGGGGGGGGGGGGGGGGGGGGGGGGGGGGGGGGGGGGGGGGGGGGGGGGGGGGGGGGGGGGGGGGGFGGGGGGGGGGGGGGGGGGGGGGGGGGGGGGGGGGGGGGGGGGGGGGGGGGGGGGGGGGGGGGGGGGGGGGGGGGGGGGGGGGGGGGGGFGGGGGGGGGGFFFFGGGFGGGGCFEGGGGGGGGFFFF?DFFFFFFFFFFFFFFDFFFFFF=@@FFFFBEFFFFFDFFFEFEFFE;FDDFE@D927>FFFB?>AB>FF:>AFF0;099((45)41<?F((8?FFF<
@M04999:289:000000000-L3R54:1:1101:25966:13447 2:N:0:427
GAGACTACTGGGGTATCTAATCCTGTTTGCTACCCACGCTTTCGAGCATGAACGTCAGTGTTATCCCAGGAGGCTGCCTTCGCCATCGGTATTCCTCCACATCTCTACGCATTTCACTGCTACACGTGGAATTCTACCTCCCTCTGACACACTCTAGTTAGACAGTTTCAAATGCACGTCCCAAGTTGAGCTCGGGGATTTCACATCTGACTTATCTAACCGTCTGCGCTCGCTTTACGCCCAGTAATTCCGATTAACGCTCGCACCCTACGTATTATCGCGGCTGCTGGCACGTAGTT
+
CCCCCGGGGGGGGGGGGGGGGGGGGGGGGGGGGGGGGGGGGGGGGGGGGGGGGGGGGGGGGGGGGGGGGGGGGGGGGGGGGGGGGGGGGGGGGGGGGGGGGFGGGGGGGGGGGGGFGGGGGCFGGGGGGGGGFGGGGGGGGGGGGGGGGGGGGGGFGGGGGGGGGGGGFGFCGGGGFGFGGGGDEFGGGGGGGGGGGGGGFFFFFFFAEFFFFFFFFFCEFFFFFFFFFFFFFFFBEE2?@F?0@F?CEFFE:;?;FED;@F9B@FB6??FFFFB?9AFB?FBFF;?FF00(411:(4:
@M04999:289:000000000-L3R54:1:1101:2836:13456 2:N:0:427
TAGGACTACTAGGGTATCTAATCCTGTTTGCTCCCCACGCTTTCGCATCTCAGCGTCAGTATCTGTCCAGAAGGCCGCCTTCGCCACCGGTATTCCTCCACATCTCTACGCATTTCACCGCTACACGTGGAATTCTACCTTCCTCTACAATACTCTAGTTAACCAGTTTTAAGTGCAATTCCTAGGTTGAGCCCAGGGCTTTCACACCTAACTTAATTATCCGCCTACATGCCCTTTACGCCCAGTCATTCCGATTAACGCTCGCACCCTCCGTATTACCCCGTCTGCTGGCACGGCGTTT
+
CCCCCGGGGG,CFGGGGGGGGGGGGGGGGGGGGGGGGGGGGGGGGGGGGGGGGGGGGGGGGGGGGGGGGGGGGGGGGGGGGGGGGGGGGGGGGGGGGGGGGGGGGGGGGGGGGGGGGGGGGGGGGGGGGGGGGGGGGGGGGGGGGGGGGGGDFFGGGGGFGGGGGGGGGGFGGGGGFGFGGGGGGGGGGGGGGGGGGGGGFFFFFFFFFFFFFFFFFFFFFFFBFFAFE?<>BBFFFFFFF2=@D==EEEFEF0?;DFF09;;>0291::?:9<?BFDF<(-((4::FFBB0<>B1(-79(
@M04999:289:000000000-L3R54:1:1101:2918:13492 2:N:0:427
GGAGGACTACCGGGGTATCTAATCCTGTTTGCTCCCACGCTTTCGCATCTCAGCGTCAGTATCTGTCCAGAAGGCCGCCTTCGCCACCGGTATTCCTCCACATCTCTACGCATTTCACCGCTACACGTGGAATTCTACCTTCCTCTACAATACTCCAGATAACCAGTTTTAAGTGCAGTTCCCAGGTTGAGCCCGGGGCTTTCACACCTAACTTAATTATCCGCCTACATGCCCTTTACGCCCAGTCATTCCGATTAACGCTCGCACCCTCCGTATTACCGCGGCTGCTGGCACGGAGTTC
+
CCCCCGGGGGGGGGGGGGGGGGGGGGGGGGGGGGGGGGGGGGGGGGGGGGGGGGGGGGGGGGGGGGGGGGGGGGGGGGGGGGGGDGGGGGGGGGGGGGGGGGGGFGGGGGGGGGGGGGGGGGGGGGGGGGGGGGGGGGGGGGGGGGFGFFFFGGGGGGFGGGGGGGGGGGGGGGGGFGFFFFDGFFGGGGGGGGGGGGGGFFFFFFFFFFEFFFF=?FFFFFFFFFFF@CEF;@EFFFFFFF>;;@EA?EECE0::?A<?FFFBF>FBB?0(,16?BBF9-9(3791??>01(4:44(4<)
@M04999:289:000000000-L3R54:1:1101:18796:13495 2:N:0:427
GTTAGACTACCGGGGTATCTAATCCTGTTTGCTCCCCACGCTTTCGCATCTCAGCGTCAGTATCTGTCCAGAAGGCCGCCTTCGCCACCGGTATTCCTCCACATCTCTACGCATTTCACCGCTACACGTGGAATTCTACCTTCCTCTACAATACTCTAGTTAACCAGTTTTAAGTGCAATTCCTAGGTTGAGCCCAGGGCTTTCACACCTAACTTAATTATCCGCCTACATGCCCTTTACGCCCAGTCATTCCGATTAACGCTCGCACCCTCCGTATTACCGCGGCTGCTGGCATGGAGTT
+
C@CCCGGGGGGGGGGEGGGGGGGGGGGGGGGGGGGGFGGEGGGGGGGGDGGGGGGGGGGGGGCFGGGGGGGGGGGGGGGGGGGGGGGGFGGGGGGGGGGGGGGGGGGGGGGGGGGGGGGGGGG7FFGGGGDED=EGGGGGGGGGGGGGFGCDGGA?FEG8=CDGGGCFGDFGGGGGFGFGGGGGFG6EGF?CFCFG>>DGFFFFFFFF>=E4@FFF<FFEFF?AB(6>FEFFFF@BBECF@F61??43AF9?C(3038C<@;DF09;163<F?93:0:4-62011(-,18701.),(.3.,
@M04999:289:000000000-L3R54:1:1101:19816:13515 2:N:0:427
TGTAGACTACAAGGGTATCTAATCCTGTTCGCTACCCATGCTTTCGAACCTCAGCGTCAGTTACAGACCAGAGAGCCGCCTTCGCCACTGGTGTTCTTCCATATATCTACGCATTCCACCGCTACACATGGAGTTCCACTCTCCTCTTCTGCACTCAAGAAAAACAGTTTCAGCTGCACTTCCCCGGTTAAGCCGAGGGCTTTCACAGCTGACTTGTTCTCCCGCCTGCGTTCGCTTTACGCCCAATAAATCCGGACAACGCTTGCCACCCACGTATTACCGCGGCTGCTGGCACGTAGTT
+
CCCCCGGGGGGGGGGGGGGGGGGGGGGGGGGGGGGGGGGGGGGGGGGGGGGGGGGGGGGGGGGGGGGGGGGGGGGGGGGGGGGGGGGGGGGGGGGGGGGGGGGGGGGGGGGGGGGGGGGGGGGGGGGGGGGGGGGGGGGGGGGGGGGGGGGGGGGGGGGGGGGGGGGGGGGGGGGGFGFGGGGGGGGGGGGGGGGGGGGGFFFFFFFFFFFFFFFFFFFFFFF=BFFFFFFFFFFFFFFFFDFFFF@FEFFFE>FFFFFBF;B6:?FFBFF<?FFFA?<<B:BFBB>FFFFF?024:?F:6
@M04999:289:000000000-L3R54:1:1101:4622:13527 2:N:0:427
GGACTACACGGGTATCTAATCCTGTTTGCTCCCCACGCTTTCGCATCTCAGCGTCAGTATTTGTCCAGAAGGCCGCCTTCGCCACCGGTATTCCTCCACATCTCTACGCATTTCACCGCTACACGTGGAATTCTACCTTCCTCTACAATACTCCAGATAACCAGTTTTAAGTGCAGTTCCCAGGTTGAGCCCGGGGCTTTCACACCTAACTTAATTATCCGCCTACATGCCCTTTACGCCCAGTCATTCCGATTAACGCTCGCACCCTCCGTATTACCGCGGCTGCTGGCACGGAGTTAGC
+
CCCCCGGGGGGGGGGGGGGGGGGGGGGGGGGGGGGGGGGGGGGGGEGGGGGGGGGGGGGGGGGGGGGGGGGGGGGGGGGGGGGGGGGGGGGGGGGGGGGGGGGGGGGGGGGGGGGGGGGGDGGGGFGGGGGGGGGGGGGGGGGGGGGGGGFGGGGGGGGGGGGG@FGGGGGFGGGGFGFGGGGGGGGGEFGFGGGGGGGGFFCFFFFAEFFFFFFFFFFFFFFFFF=ECE=;@@;C<DFFFFFFFEC?EFFF;?FFFFFFFFFFF6?6?FFFBF?AB<?B(-1;B?7>:?:B:,-9BFFF<
@M04999:289:000000000-L3R54:1:1101:13073:13527 2:N:0:427
GACTACAGGGGTATCTAATCCTGTTTGCTCCCCACGCTTTCGCATCTCAGCGTCAGTATCTGTCCAGAAGGCCGCCTTCGCCACCGGTATTCCTCCACATCTCTACGCATTTCACCGCTACACGTGGAATTCTACCTCCCTCTACAGTACTCCAGACGACCAGTTTTAAATGCTATTCCCAGGTTGAGCCCGGGGCTTTCACACCTAACTTAATCATCCGCCTACATGCCCTTTACGCCCAGTCATTCCGATTAACGCTCGCACCCTCCGTATTACCGCGGCTGCTGGCACGGAGTTAGCC
+
CCCCCGGGGGGGGGGGGGGGGGGGGGGGGGGGGGGGGGGGGGGGGGGGGGGGGGGGGGGGGGGGGGGGGGGGGGGGGGFGGGGGGGGGGGGGGGGGGGGGGGGGGGGGGGGGGGGGGGGGGGGGGGGGGGGGGGGGGGGGGGGGGGGGGGGGGGCGGGGGGGGGGFGGGFFGGGGGFGFGGGFGGGGGGGGGGGGGGGGGFFFFFFFFFFFFFFFFFFFFFFFDFFFFFF@8@FFFFFFFFFEFFFFFEE;?BFFFB;BFFFFFF????FF?BFFFABF960310:BFFF4:(413:AAB2
@M04999:289:000000000-L3R54:1:1101:3946:13578 2:N:0:427
CGACTACTGGGGTATCTAATCCTGTTTGCTCCCCACGCTTTCGCATCTCAGCGTCAGTATCTGTCCAGAAGGCCGCCTTCGCCACCGGTATTCCTCCACATCTCTACGCATTTCACCGCTACACGTGGAATTCTACCTTCCTCTACAATACTCCAGATAACCAGTTTTAAGTGCAGTTCCCAGGTTGAGCCCGGGGCTTTCACACCTAACTTAATTATCCGCCTACATGCCCTTTACGCCCAGTCATTCCGATTAACGCTCGCACACTCCGTATTACCGCGGCTGCTGGCACGTAGTTAGC
+
CCCCCGGGGGGGGGGGGGGGGGGGGGGGGGGGGGGGGGGGGGGGGGGGGGGGGGGGGGGGFGGGGGGGGGGGGGGGGGGGGGGGGGGGGGGGGGGGGGGGGGGGGGGGGGGGGGGGGGGGGGGGGGGGGGGGGGGGGGGGGGGGGGGGGGGGGGGGGGGGGGGGCGGGGGGGGGGFFGFCGGGGGGGGGGGGGGGGGGGGFFFFFBFFEFFFFFFFFFFE>DFF?BEFCFEFF;EFFDFFFFFFFFEEFFF<;?<EC?BFF;>FF(47B?BFFFFFF<?F06>FFBFBFFFBF.2:?F94.
@M04999:289:000000000-L3R54:1:1101:14215:13582 2:N:0:427
GGACTACAGGGGTATCTAATCCTGTTCGCTCCCCACGCTTTCGTCCATCAGCGTCAATCGGTATTTAGTAACCTGCCTTCGCAATCGGGGTTCTGTGTAATATCTATGCATTTCGCCGCTACACTACACATTCCAGCTACTTCAATACTATTCAAGATTAACAGTATCAACGGCAGTTCTACAGTTAAGCTGCAGGTTTTCACCGCTGACTTATCAACCCGCCTACGGACCCTTTAAACCCAATAAATCCGGATAACGCTCGCATCCTCCGTATTACCGCGGCTGCTGGCACGGAGTTAGC
+
CCCCCGGGGGGGGGGGGGGGGGGGGGGGGGGGGGGGGGGGGGGGGGGGGGGGGGGGGGGGGGGGGGGGGGGGGGGGGGGGGGGGGGGGGGGGGGGGGGGGGGGGGGGGGGGGGGGGGGGGGGGGGGGGGGGGGGGGGGGGGGGGGGGGGFGGGGGGGGGGGGGGGGGGGGGGGGGGFGFGGGGGGGGGGGGGGGGGGGGGFFFFFEAEAFFFFFFFFFFFFFFFFFFFDFFFFFFFFFEFFFFFFEFFFFFF@FFFFFFBF>BFF>FBFFFFFFFFFF?F>>BFFFFF?:32?9906<A<6
@M04999:289:000000000-L3R54:1:1101:14651:13585 2:N:0:427
TGACTACCCGGGTATCTAATCCTGTTTGCTCCCCACGCTTTCGCATCTCAGCGTCAGTATCTGTCCAGAAGGCCGCCTTCGCCACCGGTATTCCTCCACATCTCTACGCATTTCACCGCTACACGTGGAATTCTACCTCCCTCTACAGTACTCCAGACGACCAGTTTTAAATGCTATTCCCAGGTTGAGCCCGGGGCTTTCACACCTAACTTAATCATCCGCCTACATGCCCTTTACGCCCAGTCATTCCGATTAACGCTCGCACCCTCCGTATTACCGCGGCTGCTGGCACGGAGTTAGC
+
CCCCCGGGGGGGGGGGGGGGGGGGGGGGGGGGGGGGGGGGGGGGGGGGGGGGGGGGGGGGGGGGGGGGGGGGGGGGGGGGGGGGGGGGGGGGGGGGGGGGGGGGGGGGGGGGGGGGGGGGGGGGGGGGGGGGGGGGGGGFGGGGGGGGGGGGGGGGGGGGGGGGFFDFGGCFGGFGFGFGGGGGGGGGGGGGGGGGGGGGFFFFFFFFFFFFFFFFFFFFFFFFFFEFFFF@;DFFFFFF;@@@EFFEBFFFFFFDAF;1:>FFFFFFFFFF<BFFBFF>>BF;FBFFBFFFF0;18?BF<
@M04999:289:000000000-L3R54:1:1101:19531:13630 2:N:0:427
GTGGACTACACGGGTATCTAATCCTGTTTGCTCCCCACGCTTTCGCATCTCAGCGTCAGTATCTGTCCAGAAGGCCGCCTTCGCCACCGGTATTCCTCCACATCTCTACGCATTTCACCGCTACACGTGGAATTCTACCTTCCTCTACAATACTCTAGTTAACCAGTTTTAAGTGCAATTCCTAGGTTGAGCCCAGGGCTTTCACACCTAACTTAATTATCCGCCTACATGCCCTTTACGCCCAGTCATTCCGATTAACGCTCGCACCCTCCGTATTACCGCGGCTGCTGGCACGGAGTT
+
CCCCCGGGGGGGGGGGGGGGGGGGGGGGGGGGGGGGGGGGGGGGGGGGGGGGGGGGGGGGGGGGGGGGGGGGGGGGGGGGGGGGGGGGGGGGGGGGGGGGGGGGGGGGGGGGGGGGGGGGGGGGGGGGGGGGGGGGGGGGGGGGGGGGGGGFGGGGGGGGGGGGGGGGGGGGGGGGFGFGGGGGGGGGGGGGGGGGGDGGFFFFFFFFC5=BFFFFEFFFFEDFFFFFFFFBFFFFFCE>DF9@FEEFFFFFFFFFDFEDFFFFB>BBFFFFB?B?>9A<6099B6>::?(4???>7(41
@M04999:289:000000000-L3R54:1:1101:1920:13665 2:N:0:427
GGACTACCAGGGTATCTAATCCTGTTTGCTCCCCACGCTTTCGCATCTCAGCGTCAGTATCTGTCCAGAAGGCCGCCTTCGCCACCGGTATTCCTCCACATCTCTACGCATTTCACCGCCACACGTGGAATTCTACCTTCCTCTACAATACTCTAGTTAACCAGTTTTAAGTGCAATTCCTAGGTTGAGCCCAGGGCTTTCACCCCTAACTTAATTATCTGCCTACATGCCCTTTACGCCCAGCCATTCCGATTAACGCTAGCACCCCCCGTATTCACGCGGTTGCTCGCACGTAGTTAGC
+
C@@CCD,E@F@@CEEGGGGDFFGGFEGGG9G<@C<FCGFEGDFGGFC,,CFGE@C@7EEFGGCGGEEF<CFGGFFGCGEEFF@@CFF7F:FC,FFGGFE?EFAEFFGFEEEFF?A<FGC8+6EFG<=C?<B,AE9,ED;FFGGGGGFCG=EGGF9E=F:CDGF?3?=FFFE@8=9=7D+2=@FFDE?,3,,@;FFDCFGF5BC*;9*0))7**1=ACB@*+:>EF:5*7..0;(>44@5)(/-(8<345<E0((,99(((/(67)6?(,(-(((().62((,((-())4((,((((-.)62
@M04999:289:000000000-L3R54:1:1101:21317:13677 2:N:0:427
TGAGACTACCGGGGTATCTAATCCTGTTTGCTCCCCACGCTTTCGCATCTCAGCGTCAGTATCTGTCCAGAAGGCCGCCTTCGCCACCGGTATTCCTCCACATCTCTACGCATTTCACCGCTACACGTGGAATTCTACCTTCCTCTACAATACTCCAGATAACCAGTTTTAAGTGCAGTTCCCAGGTTGAGCCCGGGGCTTTCACACCTAACTTAATTATCCGCCTACATGCCCTTTACGCCCAGTCATTCCGATTAACGCTCGCACCCTCCGTATTACCGCGGCTGCTGGCACGGAGTT
+
CCCCCGGGGGGGGGGGGGGGGGGGGGGGGGGGGGGGGGGGGGGGGGGGGGGGGGGGGGGGGGGGGGGGGGGGGGGGGGGGGGGGGGGGGGGGGGGGGGGGGGGGGGGGGGGGGGGGGGGGGGGGGGGGGGGGGGGGGGGGGGGGGGGGGFGGGGGGGGGGGGGGGGGGGGGGFGGGFGFGGGGGGGGGFGGGGFCGDGGGFFFFFFFFFFFFFFFFFFFCFEFFFFF@@FEF;@@D8CFEFFF@DFF<EEFC;@FF:5<?FBFFFFFFF?BFB<:?:<AF?>F>9>>BDFBFFFFF091:
@M04999:289:000000000-L3R54:1:1101:9253:13711 2:N:0:427
AAAGACTACCCGGGTATCTAATCCTGTTCGCTACCCATGCTTTCGAACCTCAGCGTCAGTTACAGACCAGAGAGCCGCCTTCGCCACTGGTGTTCTTCCATATATCTACGCATTCCACCGCTACACATGGAGTTCCACTCTCCTCTTCTGCACTCAAGAAAAACAGTTTCAGCTGCACTTCCCCGGTTAAGCCGAGGGCTTTCACAGCTGACTTGTTCTCCCGCCTGCGTTCGCTTTACGCCCAATAAATCCGGACAACGCTTGCCACCTACGTATTACCGCGGCTGCTGGCACGTAGTTT
+
CCCCCGGGGGGGGGGGGGGGGGGGGGGGGGGGGGGGGGGGGGGGGGGGGGGGGGGGGGGGGGGGGGGGGGGGGGGGGGGGGGGGGGGGGGGGGGGGGGGGGGGGGGGGGGGGGGGGGGGGGGGGGGGGGGGGGGGGGGGGGGGGGGGGGGGGGGGGGGGGGGGGGGGGGGGGGGGGFGFGGGGGGGGGEGGGGGGGGGGGFFFFFFFFFFFFFFFFFFFFFFFFFFFFB?@FFFDD?FFFFFFF0@FFAFABB>FBFBFF>?BFFFFFFFBBBFFFBAFB?>>FBB>:?:B?<7(.(4<B)
@M04999:289:000000000-L3R54:1:1101:11950:13743 2:N:0:427
GTGGACTACTGGGGTATCTAATCCTGTTTGCTCCCCACGCTTTCGCATCTCAGCGTCAGTATCTGTCCAGAAGGCCGCCTTCGCCACCGGTATTCCTCCACATCTCTACGCATTTCACAGCTACACGTGGAATTCTACCTTCCTCTACAATACTCCAGATAACCAGTTTTAAGTGCAGTTCCCAGGTTGAGCCCGGGGCTTTCACACCTAACTTAATTATCCGCCTACATGCCCTTTACGCCCAGTCATTCCGATTAACGCTCGCACCCTCCGTATTACCGCGGCTGCTGGCACGGCGTTT
+
CCCCCGGGGGGGGGGGGGGGGGGGGGGGGGGGGGGGGGGGGGGGGGGEGGGGGGGGGGGGGGGGGGGGGGFGGGGGGG+FFGGGGGGGGGGGGGGGGGGGGGGGFGGGGGGGGGGGGGGGGGGGGGGGGFGGGGGGGGGGGGGFFFGGGGGGGGGFGGFGGDGDGDFGGGGGGGGGFGFGGGGGGFGFGGGGGGGGDGGGFFFFFFFFFBB>ACFFC@9<F6@BDDFB=EEFFFFDBECD;29<DFFFE?CE@D612?C;>01901;>??BBB:6:?AA4377>9>B02,:::>6>(329-
@M04999:289:000000000-L3R54:1:1101:3913:13764 2:N:0:427
CCGACTACACGGGTATCTAATCCTGTTTGCTCCCCACGCTTTCGCATCTCAGCGTCAGTATCTGTCCAGAAGGCCGCCTTCGCCACCGGTATTCCTCCACATCTCTACGCATTTCACCGCTACACGTGGAATTCTACCTTCCTCTACAATACTCCAGATAACCAGTTTTAAGTGCAATTCCCAGGTTGAGCCCGGGGCTTCCACACCTAACTTAATTATCCGCCTACATGCCCTTTACGCCCAGTCATTCCGATTAACGCTCGCACCCTCCGTATTACCGCGGCTGCTGGCACGGAGTT
+
CCCCCGGGGGGGGGGGGGGGGGGGGGGGGGGGGFGGGGGGGGGGGGGGGGGGGGGGGGGGGGGGGGGGGGGGGGGGGGGGGGGGGGGGGGGGGGGGGGGGGGGGGGGGGGGGGGGGGGGGGGGGGGGGGGGGGGGGGGGGGGGGGGGGGGGGGGGGGCGGGGGGGGGGGGGGGGGGFGFGGGGFGGGGGFGGGGGGGGGGFFFFFFFFFFB=EAAFFFF?=99@FFFFFF@@@FFFEF;EB9@?;EFFEEE;0;819AF;BF;>1>;:??F><:<BFFF((,(,7(:BD(23)4169?F
@M04999:289:000000000-L3R54:1:1101:17328:13779 2:N:0:427
CGACTACCCGGGTATCTAATCCTGTTCGCTCCCCACGCTTTCGTCCATCAGCGTCAATCGGTATTTAGTAACCTGCCTTCGCAATCGGGGTTCTGTGTAATATCTATGCATTTCACCGCTACACTACACATTCCAGCTACTTCAATACTATTCAAGATTAACAGTATCAACGGCAGTTCTACAGTTAAGCTGCAGGTTTTCACCGCTGACTTATCAACCCGCCTACGGACCCTTTAAACCCAATAAATCCGGATAACGCTCGCATCCTCCGTATTACCGCGGCTGCTGGCACGGAGTTAGC
+
CCCCCGGGGGGGGGGGGGGGGGGGGGGGGGGGGGGGGGGGGGGGGGGGGGGGGGGGGGGGGGGGGGGGGGGGGGGGGGGGGGGGGGGGGGGGGGGGGGGGGGGGGGGGGGGGGGGGGGGGGGGGGGGGGGGGGGGGGGGGGGGGGGFGGGGGGGFGGGGGGGGGGGGGGGGGGGGGFGFDGGGGGGGGGGGGGGGGFGGGFFFFEFEFADBFFFFFFFFFFFFFFFF=DFFFFFF3CEFFFDFF;A<6?E>BD<0;@FFFFBB>F9?FFFFFBF?FABBFFFB>FFFF>F?B?199BFBA9
@M04999:289:000000000-L3R54:1:1101:12453:13787 2:N:0:427
AGGACTACACGGGTATCTAATCCTGTTCGCTCCCCACGCTTTCGTCCATCAGCGTCAATCGGTATTTAGTAACCTGCCTTCGCAATCGGGGTTCTGTGTAATATCTATGCATTTCACCGCTACACTACACATTCCAGCTACTTCAATACTATTCAAGATTAACAGTATCAACGGCAGTTCTACAGTTAAGCTGCAGGTTTTCACCGCTGACTTATCAACCCGCCTACGGACCCTTTAAACCCAATAAATCCGGATAACGCTCGCATCCTCCGTATTACCGCGGCTGCTGGCACGGAGTT
+
CCCCCGGGGGGGGGGGGGGGGGGGGGGGGGGGGGGGGGGGGGGGGGGGGGGGGGGGGGGGGGGGGGGGGGGGGGGGGGGGGGGGGGGGGGGGGGGGGGGGGGGGGGGGGGGGGGGGGGGGGGGGGGGGGGGGGGGGGGGGGGGGGGGGGGGGGGGGGGGGGGGGGGGGFGGGGDGGFGFGGGGGGGGGGGGGGGGGGGFGFFFFFFEFFFFAEFFFFFFFBBFFFFFFFFFFFFFFFE<BFDFFFFFFFFFFFFFF<@FB;:>BF?>?DFFF?B?FBFFF>FFFF1(:??B<?<043:B
@M04999:289:000000000-L3R54:1:1101:16355:13799 2:N:0:427
GGACTACTGGGGTATCTAATCCTGTTCGCTCCCCACGCTTTCGTCCATCAGCGTCAATCGGTATTTAGTAACCTGCCTTCGCAATCGGGGTTCTGTGTAATATCTATGCATTTCACCGCTACACTACACATTCCAGCTACTTCAATACTATTCAAGATTAACAGTATCAACGGCAGTTCTACAGTTAAGCTGCAGGTTTTCACCGCTGACTTATCAACCCGCCTACGGACCCTTTAAACCCAATAAATCCGGATAACGCTCGCATCCTCCGTATTACCGCGGCTGCTGGCACGGAGTTAGC
+
CCCCCGGGGGGGGGGGGGGGGGGGGGGGGGGGGGGGGGGGGGGGGGGGGGGGGGGGGGGGGGGGGGGGGGGGGGGGGGGGGGGGGGGGGGGGGGGGGGGGGGGGGGGGGGGGGGGGGGGGGGGGGGGGGGGGGGGGGGGGGGGGGGGGGGGGGGFGGGGGGGGGGGGGGGGGDGCGFGFGGGGGGGGGGGGGGGGG?FGGFFFFFBAFF5AEFCFFEFFFFAFDDDFFFFFFFFFFFFFFDFFFFFFFFFB@FFFFEFBF?>B>:BFFFFFFFBFFFF?>>F;>B6:?(,470((-42<A4
@M04999:289:000000000-L3R54:1:1101:18949:13823 2:N:0:427
GCGACTACACGGGTATCTAATCCTGTTCGCTACCCATGCTTTCGAACCTCAGCGTCAGTTACAGACCAGAGAGCCGCCTTCGCCACTGGTGTTCTTCCATATATCTACGCATTCCACCGCTACACATGGAGTTCCACTCTCCTCTTCTGCACTCAAGAAAAACAGTTTCAGCTGCACTTCCCCGGTTAAGCCGAGGGCTTTCACAGCTGACTTGTTCTCCCGCCTGCGTTCGCTTTACGCCCAATAAATCCGGACAACGCTTGCCACCTACGTATTACCCCGGCTGCTGGCACGTAGTTAC
+
CCCCCGGGGGGGGGEGFGGGGGGGGGGFCFGGGGGFGGGGGGGGGGGGFGGGGGGGGGGGFFGGGGGGGGGGGGGCEGGGGGGG=EGFGGGFGGGDFGGCEGGCFFFFA:@FGGA<EFEGE7FFGFGGGGGEFGGFGGG98D91@=EEG8EGGF?DBCFFFFGGEGGGFCF8DFGGFGFGGFDGGGGE9EGFE8EG4*4CFF>AFFFFBEBF?*BA4BFEF29@29D;F<D7;;1?<E1A>9@@14769<?66?9>BF>0((-4?9>18(((42<B2A<(-(-((((,32(,4?:(3:)))
@M04999:289:000000000-L3R54:1:1101:12512:13831 2:N:0:427
AGGGACTACCAGGGTATCTAATCCTGTTTGCTCCCCACGCTTTCGCATCTCAGCGTCAGTATCTGTCCAGAAGGCCGCCTTCGCCACCGGTATTCCTCCACATCCCTACGCATTTCACCGCTACACGCGGAATTCTACCTTCCTCTACAATACTCTAGTTAACCAGTTTTAAGTGCAATTCCTAGGTTGAGCCCAGGGTTTTCACACCTAACTTAATTATCCGCCTACATGCCTTTTACGCCCAGTCATTCCGATTAACGCTCGCACCCCCCGTATTACCGCGGCCGCTGGCATGGAGTTC
+
CCCCCGGGGFGCCDG8EGGGGGD-FFC,EDGGFGGGG+@+,B@@FG@,:,E<@F@8@@@@6CFEGFGGGCEE8EGGGC+8@F<FFC:=FEGGCEGGGFGFGG8B,AAEFE7:CF<EGGFEG8C:F@@+@@=7+6CFBDF,=F83@D9FA892@,@3,68,,==,@+2,7;:6,<C7=C?DFF72>87;,45@C>?>090;:4@FAAA*:@))*1;@58@CF?>225@DE:?@3).44.=5;0313(73<)96;1;(,.7,3(33;6;(3((((-(..5<91-2(,((4(4(2.)(.)(((.
@M04999:289:000000000-L3R54:1:1101:25145:13840 2:N:0:427
AAGGAGACTACAGGGGTATCTAATCCTGTTCGCTACCCATGCTTTCGAACCTCAGCGTCAGTTACAGACCAGAGAGCCGCCTTCGCCACTGGTGTTCTTCCATATATCTACGCATTCCACCGCTACACATGGAGTTCCACTCTCCTCTTCTGCACTCAAGTTAAACAGTTTCCGTTGCAATTCCTCAGTTGAGCTGAGGGCTTTCACATCCCAGACTTATTTAACCGCCTGCGCTCCCTTTACGCCCAGTCATTCCGATTAACGCTCGCACCCTCCGTATTACCGCGGCTGCTGGCACGG
+
CCCCCGGGGGGGGGGGGGGGGGGGGGGGGGGGGGGGGGGGGGGGGGGGGGGGGGGGGGGGGGGGGGGGGGGGGGGGGGGGGGGGGGGGGGGGGGGGGGGGGGGGGGGGGGGGGGGGGGGGGGGGGGGGGGGGGGGGGGGGGGGGGGGGGGGGGGGGGGGGGFGGGGGFGGGGGGGGFGFGGFGGGGGGFG7CFGGGGGGGFFFFFFFFFFFFFFFFEFFFFFFFFFFFFABFFFFFFFFAEEF@?9;??EFFEFFFFF@<<EF@@FFFFFFFFB:B>3<7?4>9?9(-9900487:(4(9
@M04999:289:000000000-L3R54:1:1101:15345:13858 2:N:0:427
CTCTGGACTACAAGGGTATCTAATCCTGTTTGCTACCCACGCTTTCGAGCATGAACGTCAGTGTTATCCCAGGAGGCTGCCTTCGCCATCGGTATTCCTCCACATCTCTACGCATTTCACTGCTACACGTGGAATTCTACCTCCCTCTGACACACTCTAGTTAGACAGTTTCAAATGCACGTCCCAAGTTGAGCTCGGGGATTTCACATCTGACTTATCTAACCGTCTGCGCTCGCTTTACGCCCAGTAATTCCGATTAACGCTCGCACCCTACGTATTACCGCGGCTGCTGGCACGTAGT
+
C@CCCGGGFGGGGGGGGGGGGGGGGGGGGGGGGGGGGGGGGGGGGGGGGGGGGGGGGGGGGGGGGGGGGGGGGGGGGGGGGGGGGGGGGGGGGFGGGGGGGGGGGGGGGGGGGGGGGGGGGGGGGGGGGGGGGGGGGGGGGGGGGGGGGGGGGGGGGGGGGGGGGGGGGGGGGFFGFGFGGGGGGGFGGGGGGGGGGGGGDEFFFFFFFFFFFFFFFFAEFEFCFFAFFFA=@AB@FF9AFDFFFFDEFEEEFEFFFDFFFFBD;@F9;;B?BFB?2>?DAF:19(172?BFB?<<:?:1-
@M04999:289:000000000-L3R54:1:1101:24521:13911 2:N:0:427
TTTCTGACTACTCGGGTATCTAATCCTGTTCGCTACCCATGCTTTCGAACCTCAGCGTCAGTTACAGACCAGAGAGCCGCCTTCGCCACTGGTGTTCTTCCATATATCTACGCATTCCACCGCTACACATGGAGTTCCACTCTCCTCTTCTGCACTCAAGAAAAACAGTTTCAGCTGCACTTCCCCGGTTAAGCCGAGGGCTTTCACAGCTGACTTGTTCTCCCGCCTGCGTTCGCTTTACGCCCAATAAATCCGGACAACGCTTGCCACCTACGTATTACCGCGGCTGCTGGCACGTAGT
+
CCCCCGGGGGGGGGGGGGGGGGGGGGGGGGGGGGGGGGGGGGGGGGGGGGGGGGGGGGGGGGGGGGGFFGGGGGGGGGGGGGGGGGGGGGGGGGEGGGDFGGGAFGGGGGGGGGGGGGGGGGDFGGGGGGGGGGGGGGGGGGGGGGGGGGGGGGGGGFFFGGGGGGGGGFGGGGGGFGFGGGGGGGDGCEEFGGGGDDGDEFFFFFFFFFFEFFFFBFFCF?>B@FFDB=0;;?FFFDFAEFFB(:?;;3;EFFFFFBF?0,3:<36:A<:7,3-,)<:2>A?(7(49>:28(212:::?8
@M04999:289:000000000-L3R54:1:1101:14071:13912 2:N:0:427
GCCTAGACTACTCGGGTATCTAATCCTGTTTGCTACCCACGCTTTCGAGCATGAACGTCAGTGTTATCCCAGGAGGCTGCCTTCGCCATCGGTATTCCTCCACATCTCTACGCATTTCACTGCTACACGTGGAATTCTACCTCCCTCTGACACACTCTAGTTAGACAGTTTCAAATGCACGTCCCAAGTTGAGCTCGGGGATTTCACATCTGACTTATCTAACCGTCTGCGCTCGCTTTACGCCCAGTAATTCCGATTAACGCTCGCACCCTACGTATTACCGCGGCTGCTGGCACGTAGT
+
CCCCCGGGGGGGGGGGGGGGGGGGGGGGGGGGGGGGGGGGGGGGGGGGGGGGGGGGGGGGGGGGGGGGGGGGGGGGGGGGGGGGGGGGGGGGGGGGGGGGGGGGGGGGGGGGGGGGGGGGGGGGGGGGGGGGGGGGGGGGGGGGGGGGGGGGGGGGGGGGGGGGGGGGGGGGGGGGFGFGGGGGGGGGGGGGGGGGGGGGF>FFFFFFEFFFFFFFFFFEFFFFFFFFFEFFFFFFFFFF>@@>BDFFFEFFFCEDDFFFED9D?BFFFF08<:?BF9:BBAB9BFBFF?FFF6:>10:?4
@M04999:289:000000000-L3R54:1:1101:28393:13938 2:N:0:427
GGGACTACACGGGTATCTAATCCTGTTTGCTCCCCACGCTTTCGCATCTCAGCGTCAGTATCTGTCCAGAAGGCCGCCTTCGCCACCGGTATTCCTCCACATCTCTACGCATTTCACCGCTACACGTGGAATTCTACCTTCCTCTACAATACTCTAGTTAACCAGTTTTAAGTGCAATTCCTAGGTTGAGCCCAGGGCTTTCACACCTAACTTAATTATCCGCCTACATGCCCTTTACGCCCAGTCATTCCGATTAACGCTCGCACCCTCCGTATTACCGCGGCTGCTGGCACGGAGTT
+
CCCCCGGGGGGGGGGGGGGGGGGGGGGGGGGGGGGGGGGGGGGGGGGGGGGGGGGGGGGGGGGGGGGGGGGGGGGGGGGGGGGGGGGGGGGGGGGGGGGGGGGGGGGGGGGGGGGGGGGGGGGGGGGGGGGGGGGGGGGGGGGGGGGGGGGGCFGGGGGGGGGGGDFGGFFGGGGGFGFGGGGGGGGGGGGGGGGCGGGGFFFFFFFFEEFFFBBFFFF?F=DFADFFFFFFDFFFEEDFFFFFFEFEFFFF;1;DEFDB?@>F@>>?BF?>B?F?BAFFFF>B>(,4>(4:?0990:?
@M04999:289:000000000-L3R54:1:1101:11830:13943 2:N:0:427
GACTACCAGGGTATCTAATCCTGTTTGCTCCCCACGCTTTCGCATCTCAGCGTCAGTATCTGTCCAGAAGGCCGCCTTCGCCACCGGTATTCCTCCACATCTCTACGCATTTCACCGCTACACGTGGAATTCTACCTTCCTCTACAATACTCTAGTTAACCAGTTTTAAGTGCAATCCCTAGGTTGAGCCCAGGGCTTTCACACCTAACTTAATTATCCGCCTACATGCCCTTTACGCCCAGTCATTCCGATTAACGCTCGCACCCTCCGTATTACCGCGGCTGCTGTCACGGATTTAGCC
+
CCCCCGGGGGGGGGGGGGGGGGGGGGGGGGCGGGGGGGGGGGGGEGGGGGGGGGGGGGGGGGGGGGGGGGGGGGGGGGGGGGGGGGGGGGGGGGGGGGGGGGGGGGGGGGGGGGGGGGGGGGGGGGGGGGGGGGGGGGGGGGGGGFGGGGGGGGGGFGGGGGGGGGGGGGGGGGGGFFFFFGGGGGGGGGGFGGEGGGGGFAFFFFFFCECFFFFFFFFDAAFFFFFFEBBEFFFFD2>45B>EFFFFFFF@(;CFFFDFF0(6;B?FBF6:?0<AFF96;>>6?FB))):661(-4<4)4
@M04999:289:000000000-L3R54:1:1101:6474:13961 2:N:0:427
GGACTACCGGGGTATCTAATCCTGTTCGCTACCCATGCTTTCGAACCTCAGCGTCAGTTACAGACCAGAGAGCCGCCTTCGCCACTGGTGTTCTTCCATATATCTACGCATTCCACCGCTACACATGGAGTTCCACTCTCCTCTTCTGCACTCAAGAAAAATAGTTTCAGCTGCAGTTCCCCAGTTAAGCTGAGGGCTTTCACAGCTGACTTATTCTCCCGCCTGCGTTCGCTTTACGCCCAATAAATCCGGACAACGCTTGCCACCTACGTATTACCGCGGCTGCTGGCACGTAGTTAGC
+
CCCCCGGGGGGGGGGGGGGGGGGGGGGGGGGGGGGGGGGGGGGGGGGGGGGGGGGGGGGGGGGGGGGGGGGGGGGGGGGGGGGGGGGGGGGGGGGGGGGGGGGGGGGGGGGGGGGGGGGGGGGGGGGGGGGGGGGGGGGGGGGGGGGGGGGGGGGGGGGGGGGGGGGGGGGGGGGGFGFGGGGGGGGGGGGGGGGGGDGGFFFFFFFFFFFFEFFFFFFFFFFFFFFF@DFFFFFFFFFFFFFF@FFFFF>7?@F;D>FFFFF?FF1:BFFFF>B2-9?>;69BFF??5?FFB2(88<AF<
@M04999:289:000000000-L3R54:1:1101:17685:13975 2:N:0:427
CGACTACCGGGGTATCTAATCCTGTTTGCTCCCCACGCTTTCGCATCTCAGCGTCAGTATCTGTCCAGAAGGCCGCCTTCGCCACCGGTATTCCTCCACATCTCTACGCATTTCACCGCTACACGTGGAATTCTACCTTCCTCTACAATACTCCAGATAACCAGTTTTAAGTGCAGTTCCCAGGTTGAGCCCGGGGCTTTCACACCTAACTTAATTATCCGCCTACATGCCCTTTACGCCCAGTCATTCCGATTAACGCTCGCACCCTCCGTATTACCGCGGCTGCTGGCACGGAGTTAGC
+
CCCCCGGGGGGGGGGGGGGGGGGGGGGGGGGGGGGGGGGGGGGGGGGGGGGGGGGGGGGGGGGGGGGGGGGGGGGGGGGGGGGGGGGGGGGGGGGGGGGGGGGGGGGGGGGGGGGGGGGGGGGGGGGGGGGGGGGGGGGGGGGGGGGGGGGGGGGGGGGGGGGGGGGGGGGGGGGGFGFGGGGGGGGGGGGGGGGDGGGGFFFFFFFFFFFFFFFFFFFFFFFFF@@?EEEFFFFFFFFB@FFEFFFFFFFFFFFFFFB::>B;;BFF?FFFB18<ABFFB606>FFFBBBFBBF9<BFA4
@M04999:289:000000000-L3R54:1:1101:9183:13997 2:N:0:427
GGGAGACTACCAGGGTATCTAATCCTGTTTGCTCCCCACGCTTTCGCATCTCAGCGTCAGTATCTGTCCAGAAGGCCGCCTTCGCCACCGGTATTCCTCCACATCTCTACGCATTTCACCGCTACACGTGGAATTCTACCTTCCTCTACAATACTCCAGATAACCAGTTTTAAGTGCAGTTCCCAGGTTGAGCCCGGGGCTTTCACACCTAACTTAATTATCCGCCTACATGCCCTTTACGCCCAGTCATTCCGATTAACGCTCGCACCCTCCGTATTACCGCGGCTGCTGGCACGGAGTT
+
CCCCCGGGGGGGGGGGGGGGGGGGGGGGGGGGGGGGGGGDGGGGGGGGGGGGGGGGGGGGGGGGGGGGGGGGGGGGGGGGGGGGGFGGGGDGGGGGGGGGGGGGGGGGGGGGGGGGGGGGGGGGGGGGGGGGGGGGGFGGGGGGGGGGGGGGFGGFBFGGGGGGGFGDGEGGGGGFFGFGGGGDCEDGGGGGGGGGGGGGFFFFFFFFFFFFFFFFFFFFFF?@DFFFFFFFFEFE@EEF<DFFF?@FFFE?EFF0;1?C?>B:9>B>>1<B:>:???FD2:>>F9>9<::4??B6((4:4
@M04999:289:000000000-L3R54:1:1101:18683:14040 2:N:0:427
GGACTACTGGGGTATCTAATCCTGTTCGCTACCCATGCTTTCGAACCTCAGCGTCAGTTACAGACCAGAGAGCCGCCTTCGCCACTGGTGTTCTTCCATATATCTACGCATTCCACCGCTACACATGGAGTTCCACTCTCCTCTTCTGCACTCAAGAAAAACAGTTTCAGCTGCACTTCCCCGGTTAAGCCGAGGGCTTTCACAGCTGACTTGTTCTCCCGCCTGCGTTCGCTTTACGCCCAATAAATCCGGACAACGCTCGCCACCTACGTATTACCGCGGCTGCTGGCACGTAGTTAGC
+
CCCCCGGGGFGGF@F9EFGGGGGGGGGGGEGGFGGGGGGGGGGFGGGEGAFGGCEGGGCGEGGGGGFGFGGGGGGGGGGGGGGFGGGGGFGGGFGGGGFEGFCEFFGGGGEGFGFFGCDGGGGGCGGGFFDFGGGGF?DD?98=EGG;DFGA=?8AF8FDFGGGFGGFGGCGGGFFFGFG6D=CEEEFGGGEEE777CFGFFAAF>AF:)8A6=AF<AFF)25((8>@6?(3?07662<>6@@=@A<<7=B6?B>:B2>?(,491:8((5::)5?4:-,4((-7-(.,5?0),.(((6:)-
@M04999:289:000000000-L3R54:1:1101:11196:14071 2:N:0:427
GCGACTACACGGGTATCTAATCCTGTTCGCTCCCCACGCTTTCGCTCCTCAGCGTCAGTGACGGCCCAGAGACCTGCCTTCGCCATCGGTGTTCTTCCCGATATCTACACATTCCACCGTTACACCGGGAATTCCAGTCTCCCCTACCGCACTCCAGTCCGCCCGTACCCGGCGCCGATCCACCGTTAAGCGATGGACTTTCACACCAGACGCGACGAACCGCCTACGAGCTCTTTACGCCCAATAAATCCGGATAACGCTTGCACCCTACGTATTACCGCGGCTGCTGGCACGTAGTT
+
CCCCCGGGGGGGGGGGGGGGGGGGGGGGGGGGGGGGGGGGGGGGGGGGGGGGGGGGGGGGGGGGGGGGGGGGGGGGGGGGGGGGGGGGFGGGGGGGGGGGGGGGGGGGGGGGGGGGGGGGGGGGGGGGGGGGGGGGGGGGGGGGGGGGGGGGGGGGGGGGGGGGGGGGGGGGGGGGFGFGGGGGGGGC8EFGEGGGFGGGFFFFCFFFF<FFFF>EFF>>BFFFFBFF(8>F?AAFFF6EF>FB?>BA<BB66??(6>:>FB0().:?B:0:?2>BBFBBB>6>>;?7)21:??:7:8A
@M04999:289:000000000-L3R54:1:1101:21877:14113 2:N:0:427
ACGAGACTACAAGGGTATCTAATCCTGTTTGCTCCCCACGCTTTCGCATCTCAGCGTCAGTATCTGTCCAGAAGGCCGCCTTCGCCACCGGTATTCCTCCACATCTCTACGCATTTCACCGCTACACGTGGAATTCTACCTCCCTCTACAGTACTCCAGACGACCAGTTTTAAATGCTATTCCCAGGTTGAGCCCGGGGCTTTCACACCTAACTTAATCATCCGCCTACCTGCCCTTTACGCCCAGTCATTCCGATTAACGCTCGCACCCTCCGTATTACCGCGGCTGCTGGCACGGAGCT
+
CCCCCGGGGGGGGGGGGGGGGGGGGGGGGGGGGGGGGGGGGGGGGGGGDGGGGGGGGGGGGGGGGGGGGGGGGGGGGGGGGGGGGGGGGGGGGGGGGGGGGGGGGGGGGGGGGGGGGGGGGGEGGGGGGGGGGGGGGGGGGGGGGGGGGGGGGGGGGGGGGGGGGGGGGDEGGCGGFGFFGGGGFGCGGGGGGGGGGGGGFFFFFFFFFFFEBFFFEFACF?EFFFFD@()/;8?@FEFF?F;BF@FFFFFF58?BBFFF018?FBFFB06:?F<F15AB>:0>099>())(41)(-4>>0
@M04999:289:000000000-L3R54:1:1101:11460:14169 2:N:0:427
GTTGGACTACCCGGGTATCTAATCCTGTTCGCTACCCACGCTTTCGAGCCTCAGCGTCAGTAACAGATCAGAGAGCCGCCTTCGCCACTGGTGTTCTTCCATATATCTACGCATTTCACCGCTACACATGGAGTTCCACTCCTCTCTTCTGCACTCAAGTCTCCCATTTTCCGATGCTCTTCCGCAGTTAACCTGAGGGCTTTCACATTCAGACTTAAACGACCACCTGCGCTCCCTTTACCCCCATTAAATCCGGACCACGCTTGCCACCTACATATTCTCGCGTCTGCTCGCACTTAGT
+
@6ACCC<<E<@FC:+8@C96FE,EC@@FFFCC7@FGG976:FGCEEC@C6,E@@E+@FG7C<FEG98,:C<FE6C7A:=CFEGECF,FFGGFFG:EFGE?F9,9,,,CAEBE:FG<?9FA7C:7F9FG@FC8:@8EEEDGG,,6;EFEDE,E,6,@=8DGGDG8D?,@E=,,=8D69?7E7CD+8@+5=C7,,=1AF>5DAFFFFFFFEEC4***4*=B*3(/>((50(8>:(4(38736;)6;4;()1)/.)61(-3((--71(((..)(((4(.46>4).462(((()6),321(..46
@M04999:289:000000000-L3R54:1:1101:15530:14254 2:N:0:427
ATGTTGACTACTGGGGTATCTAATCCTGTTTGCTACCTACGCTTTCGAGCATGAACGTCAGTGTTATCCCAGGAGGCTGCCTTCGCCATCGGTATTCCTCCACATCTCTACGCATTTCACTGCTACACGTGGAATTCTACCTCCCTCTGACACACTCTAGTTAGACAGTTTCAAATGCACGTCCCAAGTTGAGCTCGGGGATTTCACATCTGACTTATCTAACCGTCTGCGCTCGCTTTACGCCCAGTAATTCCGATTAACGCTCGCACCTTACGTATTACCGCGCCTGCTGTCACGTCGT
+
@CC@@F<FGDG<FF<E+BEA<@E9EF9EGFG<<6F<@,<E@CGFGFEF@FFG,FAF@FGC@,ECF@C<F@FCC6,6C<A,::9@@CC:F,F@4:AF5F<A<FGD==,5,@F,@FF@,@@ED;FBF?:FCF<+@,94,EADE,,@=@DE===,=,6@FD===D=FFFGE,EAFD:DE++BF6D=@3E3=E=F8@,@+@8=6*<AF7@F?A5;021@+9BFAFE5@AA=B2:>@==B>F=@8C2>297(63)7))9;(/6,9>7;;F9@@F1(,-427>274<<<9>(4:((50).4)4:,((
@M04999:289:000000000-L3R54:1:1101:2097:14265 2:N:0:427
TTGTGACTACACGGGTATCTAATCCTGTTTGCTCCCCACGCTTTCGCACCTCAGCGTCAGTATCTGTCCAGAAGGCCGCCTTCGCCACCGGTATTCCTCCACATCTCTACGCATTTCACCGCTACACGTGGAATTCTACCTTCCTCTACAATACTCCAGATAACCAGTTTTAAGTGCAGTTCCCAGGTTGAGCCCGGGGCTTTCACACCTAACTTAATTATCCGCCTACATGCCCTTTACGCCCAGTCATTCCGATTAACGCTCGCACCCTCCGTATTACCGCGGCTGCGGGCACGGAGTT
+
CCCCCGGGGG,FGGGGGGGGGGGGGGGGGGGGGGGGGGGGGGGGGGGGGGGGGGFGGGGGGGGGGGGGGGGGGGGGGGGGGGGGGGGGGGGGGGGGGGGGGGGGGGGGGGGGGGGGGGGGGGGEGGGGGGGGGGGGGGGGGGGGGGGGGGGGGGGGGGGFGGGGGGGGGGGGGCDGFFFGGGGGGG6DCCFFGCGGGGDGFFFFFFFFFFFE@BCF=FF789:@B@D>DFEF8;@@FFEFDF>63<@E@EEEE;(67(6A06<BFFF>1?BFFFF:?B9>A:>9,(4(1((,((4199,4.
@M04999:289:000000000-L3R54:1:1101:23766:14281 2:N:0:427
GACTACTAGGGTATCTAATCCTGTTCGCTACCCATGCTTTCGAACCTCAGCGTCAGTTACAGACCAGAGAGCCGCCTTCGCCACTGGTGTTCTTCCATATATCTACGCATTCCACCGCTACACATGGAGTTCCACTCTCCTCTTCTGCACTCAAGAAAAACAGTTTCAGCTGCACTTCCCCGGTTAAGCCGAGGGCTTTCACAGCTGACTTGTTCTCCCGCCTGCGTTCGCTTTACGCCCAATAAATCCGGACAACGCTTGCCACCTACGTATTACCGCGGCTGCTGGCACGTAGTTAGCC
+
CCCCCGGFFGGGGGGGGGGGDEGGGGGGGGGGGGGGGGAFGGFFGGGGFFGGGGGGGFGGGFGG8EFGGGGFGFGGGGG@FFFGGGGGGGGGGDF<FGGGGGGGGGGGGGGGGEGGGEGGGGGGFGGGGGGGGGGDGGGGGGGGGF;DFFFGCFDFGGGGGGFEFGGCGGGFGGGGFGFFGGGGGEEFGGEGCEGGGGG><FC896AA:E<=A4A9EFFFFFDFBBD>DFFFFFFEDD;DF;8@@775=;66190439:<:6(<?8:0>B:?A444<:9>-266(),(,24?1(,8542:2
@M04999:289:000000000-L3R54:1:1101:22147:14310 2:N:0:427
CTGAGACTACTAGGGTATCTAATCCTGTTCGCTCCCCACGCTTTCGTCCATCAGCGTCAATCGGTATTTAGTAACCTGCCTTCGCAATCGGGGTTCTGTGTAATATCTATGCATTTCACCGCTACACTACACATTCCAGCTACTTCAATACTATTCGAGATTAACAGTATCAACGGCAGTTCTACAGTTAAGCTGCAGGTTTTCACCGCTGACTTATCAACCCGCCTACGGACCCTTTAAACCCAATAAATCCGGATAACGCTCGCATCCTCCGTATTACCGCGGCTGTGGGCCGGGATTT
+
CCCCCGGGGGGGGGGGGGGGGGGGGGGGGGGGGGGGGGGGGGGGGGGGGGGGGGGGGGGGGGGGGGGGGGGGGGGGGGGGGGGGGGGGGGGGGGGGGGGGGGGGGGGGGGGGGGGGGGGGGGGGGGGGGGGGGGGGGGGGGGGGGGGGGGGGGGGGGGGGGGGGGGGGGGGGGGGGFGFGGGGGGGGGGGGGGGGGGGGGFFFFFFFFFFBFFFFF@AFFFFFF=>DFFF?FFFFFFFFFEFF<?F@EFEFFEBF?;?@8(11139>61?FF(-((,(6A4((4417(((.(-((((-(44
@M04999:289:000000000-L3R54:1:1101:12300:14323 2:N:0:427
CGACAACAGGGGTATCTAATCCTGTTTGCTCCCCACGCTTTCGCATCTCAGCGTCAGTATCTGTCCAGAAGGCCGCCTTCGCCACCGGTATTCCTCCACATCTCTACGCATTTCACCGCTACACGTGGAATTCTACCTTCCTCTACAATACTCTAGTTAACCAGTTTTAAGTGCAATTCCTAGGTTGAGCCCAGGGCTTTCACACCTAACTTAATTATCCGCCTACATGCCCTTTACGCCCAGTCATTCCGATTAACGCTCGCACCCTCCGTATTACCGCGGCTGCTGGCACGGAGTTAGC
+
CCCC,CFGGGGGGGGGGGGGGGGGGGGGGGGGGGGGGGGGGGGGGGGGGGGGGGGGGGGGGGGGGGGGGGGGGGGGGGGGGGGGGGGGGGGGGGGGGGGGGGGGGGGGGGGGGGGGGGGGGGGGGGGGGGGGGGGGGGGGGGGGGGGFGGGGGGGGGGGGGGGGGGGGGGGGGGGGFGFGGGGGGGGGGGGGGGGGGGGGFFFFFFFFFFFFFFFFFFFFFFFFFFFFFFFF=BFFFFFDFFFFEEEFFFFFFFFEEDFFFFFFFFFFFFFFFFF<ADB>B(4>>??BF12??B>BB?FF4
@M04999:289:000000000-L3R54:1:1101:25950:14341 2:N:0:427
TGACTACCCGGGTATCTAATCCTGTTTGCTCCCCACGCTTTCGCATCTCAGCGTCAGTATCTGTCCAGAAGGCCGCCTTCGCCACCGGTATTCCTCCACATCTCTACGCATTTCACCGCTACACGTGGAATTCTACCTTCCTCTACAATACTCTAGTTAACCAGTTTTAAGTGCAATTCCTAGGTTGAGCCCAGGGCTTTCACACCTAACTTAATTATCCGCCTACATGCCCTTTACGCCCAGTCATTCCGATTAACGCTCGCACCCTCCGTATTACCGCGGCTGCTGGCACGGATTTAGC
+
CCCCCGGGFGGGGGGGGGGGGGGGGGGGGGFGFGGGGGGEGGDGGGGGGGGGGGGGGGFGGGGGGGGGGGGGGGGGGGGGGGGGGFGGGGGGGGGGGGGGGGGGDFGGGGGGGGGGGGGEGGGGGFGGGFFFFGGGGGGGGGGFAFFFGDGGGGGGGFGGGGGGGGGFGFGGGGGFFGFGGGGGGGFFDGGGGGGGGGGGF6FFFAAFEBFCEFACEF>EBFFFFFFFFEFFFFFFEFFBBDF;<<?3?FFDFD;EE;>FD>>>FFF(1:B:0044<BFFFF61038)4::B14;((5<<9
@M04999:289:000000000-L3R54:1:1101:25203:14364 2:N:0:427
GACTACTGGGGTATCTAATCCTGTTTGCTCCCCACGCTTTCGCATCTCAGCGTCAGTATCTGTCCAGAAGGCCGCCTTCGCCACCGGTATTCCTCCACATCTCTACGCATTTCACCGCTACACGTGGAATTCTACCTTCCTCTACAATACTCTAGTTAACCAGTTTTAAGTGCAATTCCTAGGTTGAGCCCAGGGCTTTCACACCTAACTTAATTATCCGCCTACATGCCCTTTACGCCCAGTCATTCCGATTAACGCTCGCACCCTCCGTATTACCGCGGCTGCTGGCACGGAGTTAGCC
+
CCCCCGGGGGGGGGGGGGGGGGGGGGGGGGGGGGGGGGGGGGGGGGGGGGGGGGGGGGGGGGGGGGGGGGGGGGGGGGGGGGGGGGGGGGGGGGGGGGGGGGGGGGGGGGGGGGGGGGGGGGGGGGGGGGGGGGGGGGGGGGGGGGGGGGGGGGGGGGGGGGGGGGGGGGGFGFGGFGFGGFFGGGGGGGGGGGGGGGGGFFFFFFFFFFFFEFFFCFF9FADFFFFFFFFFBFFFFFFFFFFFFFCE<@?;DDEE@BD@@B9BFFFFFFF?BFBA<69>>>>>F:B2:1<:9(4??DFF>
@M04999:289:000000000-L3R54:1:1101:25419:14384 2:N:0:427
TCGGACTACCCGGGTATCTAATCCTGTTCGCTCCCCACGCTTTCGTCCATCAGCGTCAATCGGTATTTAGTAACCTGCCTTCGCAATCGGGGTTCTGTGTAATATCTATGCATTTCACCGCTACACTACACATTCCAGCTACTTCAATACTATTCAAGATTAACAGTATCAACGGCAGTTCTACAGTTAAGCTGCAGGTTTTCACCGCTGACTTATCAACCCGCCTACGGACCCTTTAAACCCACTAAATCCGGATAACGCTCGCATCCTCCGTATTACCGCGGCTGCTGGCACGGAGTT
+
C9CCCEGGGCFEEGGGGGGGFFG9CFGFEFGGGCFGGEGEGGGGGECGGGGFDGGGGGGGGGGGGFEFGGGGGGDFFGGEFGGGGEEFGEFG=BFFFFGGFGGCGGGGGGFGGEGGGGGGGGGGGGFFGGGGGECGGGGGGGFFFGGGGGGGADGFCFGGFFGGGGGCEGEFGC>>AC??FFGFGGGGGGGGGGDF?FFG69FFF>D>=AFFFBBAEFFFAA@F9=>>5>2@23@@.9?F;:?;(5;@E3C@0>@D?FFFBF0>9>:12.<4><6:,)6A?(3(7;;:?08?:2:2(343
@M04999:289:000000000-L3R54:1:1101:21146:14438 2:N:0:427
GTGGACTACAGGGGTATCTAATCCTGTTTGCTCCCCACGCTTTCGCATCTCAGCGTCAGTATCTGTCCAGAAGGCCGCCTTCGCCACCGGTATTCCTCCACATCTCTACGCATTTCACCGCTACACGTGGAATTCTATCTTCCTCTACAATACTCCAGATAACCAGTTTTAAGTGCAGTTCCCAGGTTGAGCCCGGGGCTTTCACACCTAACTTAATTATCCGCCTACATGCCCTTTACGCCCAGTCATTCCGATTAACGCTCGCACCCTCCGTATTACCGCGGCTGCTGGCACGGAGTT
+
CCCCCGGGGGGGGGGGGGGGGGGGGGGGGGGGGGGGGGGGGGGGGGGGGGGGGGGGGGGGGGGGGGGGGGFGGGGGGGGGGGGGGGGGGGGGGDGGGGGGGGGGFGGGGFGGGGGGGGGGGGGGGGGGGGGGGGGGGEFGGGGGGGGGGGGGGGGGGGGGGGGGGGGGGGGGGGGFFGFGGFGGFGGGGGGGGGGGDGGGFFFFFFFFFFFFFFFFCFFFFE2=@F@DBECE3B@@EEEEF;@D7;EFCFFFFFFFDFEFFFFFFFFFFFF?FFBBFFBBF>919>B?FB7:<B<1(23:
@M04999:289:000000000-L3R54:1:1101:25027:14441 2:N:0:427
CGGGACTACCGGGGTATCTAATCCTGTTCGCTACCCATGCTTTCGAGCCTCAGCGTCAGTAACAGACCAGAGAGCCGCCTTCGCCACTGGTGTTCTTCCATATATCTACGCATTTCACCGCTACACATGGAGTTCCACTCTCCTCTTCTGCACTCAAGTCTCTCAGTTTCCGATGCTCTTCCTCAGTTAAGCTGAGGGCTTTCACATTCAGACTTAAAAGACCGCCTGCGCTCCCTTTACGCCCAATAAATCCGGACAACGCTTGCCACCTACGTATTACAGCGGCTGCTGGCACGTAGTT
+
CCCCCGGGGGGGGGGGGGGGGGGGGGGGGGGGGGGGGGGGGGGGGFGGGGGGGGGGGGGGGGGGGCGGGGFFFGGGGGGGGGGGEGGGGGGGGGGGGGGGGGGCFGGGGGGGGGGGGGGGGGGGGGFGGGGGGGGGGGGGGGGGGGGGGGGGGGGGGGGGGGGGGGGGGGGGGGGGFGFGGGGGGDGGGGGGGGGGFDGGFCFFFFFFFFFEFFFF=ACCFFFB@FFFFFB=DFFFFEEFF<>FD1@EEFFFEFFFF>BBB601,:?BBBFFFFFFAFFF.)46>;>9?20,3()22(326
@M04999:289:000000000-L3R54:1:1101:6430:14463 2:N:0:427
GTCGACTACTGGGGTATCTAATCCTGTTCGCTACCCATGCTTTCGAGCCTCAGCGTCAGTAACAGACCAGAGCGCCGCCTCCGTCACTGGTGGTCTTCTATATATCTACGCAATTCACCGCTACACATGGAGTTCCACTCTCCTCTTCTGCATTCAAGTCTCTCAGTTTCCGGTGCTCTTCCTCAGTTAAGCTGAGGGCCGTTACATTCGGACTTTACAGACCGTCTGGGCGCCTTCTCCGCCCAATAAATCCGGACCACGCTTGCTACCTAAGTATTCATGCAGCTGCTCGCATGTAATT
+
AC,,8@,6CE,6,+66<<CC9C,6,;;F<@FG@F,C6,6,C@<FCFFE+,;;<E68BF@FC<E,:F,C<<<F,@@F:78=,:+4,8BBEF9B,@<9F,5,C5,?,CFGF<FF+?,,?<=CG8FD,EE,E<A8AEG,,74@,@?9,,3@8D8E,3,,7:EEDGGEG?E,=2=C+@=CF71=25<,73,@,297E,<**7<**3/*3313:*--)*3+*+1*+((65525(,6((,(()7)+(/303(6.7)).5(4(,,(-(--3-())).)))(.)-6)))).,651:())(-41(-)))-
@M04999:289:000000000-L3R54:1:1101:9244:14482 2:N:0:427
TTTGACTACCCGGGTATCTAATCCTGTTTGCTCCCCACGCTTTCGCATCTCAGCGTCAGTATCTGTCCAGAAGGCCGCCTTCGCCACCGGTATTCCTCCACATCTCTACGCATTTCACCGCTACACGTGGAATTCTACCTCCCTCTACAGTACTCCAGACGACCAGTTTTAAATGCTATTCCCAGGTTGAGCCCGGGGCTTTCACACCTAACTTAATCATCCGCCTACATGCCCTTTACGCCCAGTCATTCCGATTAACGCTCGCACCCTCCGTATTACCGCGGCTGCTGGCACGGAGTTT
+
CCCCCGGGGGGGGGGGGGGGGGGGGGGGGGGGGGGGGGGGGGGGGGGGGGGGGGGGGGGGGGGGGGGGGGGGGGGGGGGGGGGGGGGGGGGGGGGGGGGGGGGGGGGGGGGGGGGGGGGGGGGGGGGGGGGGGGGGGGGGGGGGGGGGGGGGGGGGGGGGGGGGGGGGGGGFGFGGFGFGGGGGGGGGGGGGGGGGGCCDFFFFFFFD=EFFFFFFFFFFFFFFFFF@EFFFEFFFFFFE@9BFD@@EDFFFB(8:?DBBFFFFF>FF:BBF0:6?B>A)41;;;>>:2)5:BBFBF92:)
@M04999:289:000000000-L3R54:1:1101:8464:14507 2:N:0:427
GACTACTGGGGTATCTAATCCTGTTCGCTCCCCACGCTTTCGCTCCTCAGCGTCAGTGACGGCCCAGAGACCTGCCTTCGCAATCGGGGTTCTGTGTAATATCTATGCATTTCACCGCTACACTACACATTCCAGCTACTTCAATACTATTCAAGATTAACAGTATCAACGGCAGTTCTACAGTTAAGCTGCAGGTTTTCACCGCTGACTTATCAACCCGCCTACGGACCCTTTAAACCCAATAAATCCGGATAACGCTCGCATCCTCCGTATTACCGCGGCTGCTGGCACGGAGTTAGCC
+
CCCCCGGGGGGGGGGGFGGGGGGGGGGGGFGGGGGGGDGGGGGGGGGGGGGGGGGGGGGFGGGGGGGGGGGGGGGGGGGGGGGGGGGGEFGGGGGGGGGGGGGFFGGGGGGGGGGGGGGGGGGGGGGGGGGFGGGGGGGGGGGGGGGGGGGGGGGGDGGFGFGGGFEGGGGGGGGGFGFGGGGGGFGGGGGGGGGGGGGGFFFEFFFFDEFCEFFFFFFFFFFFFFFDBFFFDECEEFFFFFFEFFFE;99?DFFFFF?BB((8>748?B?:B?<AF?>F(19>?B?B?FFB>;68:<AA:
@M04999:289:000000000-L3R54:1:1101:16159:14559 2:N:0:427
CTGACTACCCGGGTATCTAATCCTGTTCGCTCCCCACGCTTTCGTCCATCAGCGTCAATCGGTATTTAGTAACCTGCCTTCGCAATCGGGGTTCTGTGTAATATCTATGCATTTCACCGCTACACTACACATTCCAGCTACTTCAATACTATTCAAGATTAACAGTATCAACGGCAGTTCTACAGTTAAGCTGCAGGTTTTCACCGCTGACTTATCAACCCGCCTACGGACCCTTTAAACCCAATAAATCCGGATAACGCTCGCATCCTCCGTATTACCGCGGCTGCTGGCACGTAGTT
+
CCCCCGGGGGGGGGGGGGGGGGGGGGGGGGGGGGGGGGGGGGGGGGGGGGGGGGGGGGGGGGGFGGGGGGGGGGGGGGGGGFGGGGGGGGGGGGGGGGGGGGGGGGGGGGGGGGGGGGGGGGGGGGGGGGGGGGGGGGGGGGGGGGGGGFDGGGGGGGGGGGGGGFGGGGGGGGDGFD9FGGGGFGGGGGGGCFGGGGGGFFFFFDFFAAFFE8CFFFFFFFFFFFFFFFFFFFFEEFFFFF?2=EEFFFE0>?<?E@;6B?6>>B9?<>B>:BFFFA)(76-7>>F?FF<1<?(.::A
@M04999:289:000000000-L3R54:1:1101:3203:14572 2:N:0:427
AGACTACTCGGGTATCTAATCCTGTTCGCTACCCATGCTTTCGAGCCTCAGCGTCAGTAACAGACCAGAGAGCCGCCTTCGCCACTGGTGTTCTTCCATATATCTACGCATTTCACCGCTACACATGGAGTTCCACTCTCCTCTTCTGCACTCAAGTCTCTCAGTTTCCGATGCTCTTCCTCAGTTAAGCTGAGGGCTTTCACATTCAGACTTAAAAGCCCGCCTGAGCTCCCGTTACGCCCAATAAATCCGGACAACGCTTGCCACCTACGTTTTCCCGCGGCTGCTGGCACGTTGTTAC
+
<CCCCGGFFEECGGGFGGGGGGCFDCEGGG7FCGGGGGGFGGC@8FCEGGGFGGFEEGGAFDFAFGAFC@@FFGGGGGGGGGGGDGGFAGEGFEF?E<AEFFECFGG7FGCEEDGGCFC@CEGG?GF8F<<FGCGGG8,>DFEFAFG@EFGGGDFCCC36=,==EDCDFE6=CEF8@FFF=?D8DFGGDEC@CD+?6?F69=9EFF>+AA@FE8AFA@*0@=2A2))5)/)7-(8:2>2?=@>(64<)9<.3(6211((363((:6>613:B0(.,)))-((-(((-0)((()-4(43())
@M04999:289:000000000-L3R54:1:1101:7065:14657 2:N:0:427
GACTACCCGGGTATCTAATCCTGTTCGCTACCCATGCTTTCGAACCTCAGCGTCAGTTACAGACCAGAGAGCCGCCTTCGCCACTGGTGTTCTTCCATATATCTACGCATTCCACCGCTACACATGGAGTTCCACTCTCCTCTTCTGCACTCAAGAAAAACAGTTTCAGCTGCACTTCCCCGGTTAAGCCGAGGGCTTTCACAGCTGACTTGTTCTCCCGCCTGCGTTCGCTTTACGCCCAATAAATCCGGACAACGCTTGCCACCCACGTATTACCGGGGCTGCTGGCACGTAGTTAGCC
+
CCCCCGGGGGGGGGGGGGGGGGGGGGGGG7FGFGGGGGGGGGGGGGGGGGGGGGGGGFGGGGGGGGGGGGGGGGGGGGGGGGGGGGGGGGGGGFGGGGGGGFFCGGGGGGGGGGGGGGGGGGGGGGGGGGGGGGGFFFFFFGGFGGGGGGGFGGFFFGGGGGGGGGGGGGCEGGFGFGFFGGGGGGGGGGGDE8CGGGGGFFFFFFFFFFFFFFFFF?FBDF@D>9?FF1>0?@FFF<@E?;@FFFCEBF>FF;<1;FF8:<7<?:???0((<(:<<(((-91:6).4((5:?((4-4:90
@M04999:289:000000000-L3R54:1:1101:6871:14765 2:N:0:427
ACGACTACCGGGGTATCTAATCCTGTTCGCTCCCCACGCTTTCGTCCATCAGCGTCAATCGGTATTTAGTAACCTGCCTTCGCAATCGGGGTTCTGTGTAATATCTATGCATTTCACCGCTACACTACACATTCCAGCTACTTCAATACTATTCAAGATTAACAGTATCAACGGCAGTTCTACAGTTAAGCTGCAGGTTTTCACCGCTGACTTATCAACCCGCCTACGGACCCTTTAAACCCAATAAATCCGGATAACGCTCGCATCCTCCGTATTACCGCGGCTGCTGGCACGGAGTT
+
CCCCCGGGGGGGGGGGGGGGGGGGGGGGGGGGGGGGGGGGGGGGGGGGGGGGGGGGGGGGGGGGGGGGGGGGGGGGGGGGGGGGGGGGGGGGGGGGGGGGGGGGGGGGGGGGGGGGGGGGGGGGGGGGGGGGGGGGGGGGGGGGGGGGGGGGGGGGGGGGGGGGGGGGGGGGGGGGFGFGGGGGGGGGGGGGGGGFGGGGFFFFF>BEBFFEFFFFFFFFFFFFFFFFFDBFFFFFEFFFFFFD88ACECEBF@DFFFFBFFFF>FFFFFFFF::BFFF?>09>>;B??(48<?FB2?<
@M04999:289:000000000-L3R54:1:1101:22963:14768 2:N:0:427
TCGACTACCCGGGTATCTAATCCTGTTTGCTCCCCACGCTTTCGCATCTCAGCGTCAGTATCTGTCCAGAAGGCCGCCTTCGCCACCGGTATTCCTCCACATCTCTACGCATTTCACCGCTACACGTGGAATTCTACCTTCCTCTACAATACTCTAGTTAACCAGTTTTAAGTGCAATTCCTAGGTTGAGCCCAGGGCTTTCACACCTAACTTAATTATCCGCCTACATGCCCTTTACGCCCAGTCATTCCGATTAACGCTCGCACCCTCCGTATTACCGCGGCTGCTGGCACGGAGTT
+
CCCCCGGGGGGGGGGGGGGGGGGGGGGGGGGGGGGGGGGGGGGGGEGGGGGGGGGGGGGGGGGGGGGGGGGGGGGGGGGGGGGGGGGGGGGGGGGGGGGGGGGGGGGGGGGGGGGGGGGGGGGGGGGGGGGGGGGGGGGGGGGGGGGGGGGGGGGGGGGGGGGGGGGGGGGGGGGGFFFGFGGGGGGGGGGGGGGGGGGGFFFFFFFFFFFFFFFFFFFFFFFFFFFFFEFFFFDFEFDFF@FFFFFEFEFFFFFFFFDBFFB>;BF?B?:B?<<?BFF?B>>F9BFFF?F722(26?:
@M04999:289:000000000-L3R54:1:1101:13057:14785 2:N:0:427
GTGGACTACCCGGGTATCTAATCCTGTTCGCTCCCCACGCTTTCGTCCATCAGCGTCAATCGGTATTTAGTAACCTGCCTTCGCAATCGGGGTTCTGTGTAATATCTATGCATTTCACCGCTACACTACACATTCCAGCTACTTCAATACTATTCAAGATTAACAGTATCAACGGCAGTTCTACAGTTAAGCTGCAGGTTTTCACCGCTGACTTATCAACCCGCCTACGGACCCTTTAAACCCAATAAATCCGGATAACGCTCGCATCCTCCGTATTACCGCGGCTGCTGGCACGGAGTTT
+
CCCCCGGGGGGGGGGGGGGGGGGGGGGGGGGGGGGGGGGGGGGGGGGGGGGGGGGGGGGGGGGGGGGGGGGGGGGGGGFGGGGGGGGFGGGGGGGGGFGGGGGGGGGGGGGGGGGGGGGGGGGGGGGGGGGGGGGGGGGGGGGGGGGGGGGGGGGGEFGGFGGGGGGGGGGGGDCCBGFGGGGGG?GGGGGGGGFCGGGGFFFFFFFFFFBDFFFFFFFFFFFFFFFF?DDFFFFFFFFFFFFFFF;34?CF>>DFFEFFFBFFB9?>?FF?9??BFFFF:6>(43;1?:0::<((((38-
@M04999:289:000000000-L3R54:1:1101:24069:14787 2:N:0:427
TCTTAGACTACACGGGTATCTAATCCTGTTCGCTACCCATGCTTTCGAACCTCAGCGTCAGTTACAGACCAGAGAGCCGCCTTCGCCACTGGTGTTCTTCCATATATCTACGCATTCCACCGCTACACATGGAGTTCCACTCTCCTCTTCTGCACTCAAGAAAAACAGTTTCAGCTGCACTTCCCCGGTTAAGCCGAGGGCTTTCACAGCTGACTTGTTCTCCCGCCTGCGTTCGCTTTACGCCCAATAAATCCGGACAACGCTTGCCACCTACGTATTACCGCGGCTGCTGGCACGTAGT
+
CCCCCGGGGGGGGGGGGGGGGGGGGGGGGGGGGGGGGGGGGGGGGGGGGGGGGGGGGGGGGGGGGGGGGGGGGGGGGGGGGGGGGGGGGGGGGGGGGGGGGGGGGGGGGGGGGGGGGGGGGGGGGGGGGGGCFGGGGGGGGGGGGGGGGGGGGGGGGGGFGGGGGGGGGGGGGGGGFGFGGGGGGGGGGGGGGGGGGGG4@FFFBFFFEDFEFFFFFFFFFFFFFFFDFFFFFFFFFFFFF??>B?7@@E<AA?FFFFFFFFF?F?BFFF??BFFFFFFF>4?F>>>FFBB:21?DFFFF4
@M04999:289:000000000-L3R54:1:1101:22195:14808 2:N:0:427
TACAGGACTACAGGGGTATCTATCCTGTTCGCTCCCCACGCTTTCGCTCCTCAGCGTCAGTGACGGCCCAGAGACCTGCCTTCGCCATCGGTGTTCTTCCCGATATCTACACATTCCACCGTTACACCGGGAATTCCAGTCTCCCCTACCGCACTCCAGTCCGCCCGTACCCGGCGCCGATCCACCGTTAAGCGATGGACTTTCACACCAGACGCGACGAACCGCCTACGCGCTCTTTACCCCCCATAAATCCGGATAACGCTTCCACCCTACGTATTACCGCTGCCGCTGGCCCTTAGTT
+
CCCCCEFGGGGGGGGGGGGGGGG9FECFFCFG@FGGGGGGGEGGGGDCEC@EEEF@FFGGGFFFCEEGGGGFGGGGGGGGCFCCEG@FG@F@CEGFCEEFFG+@F=F?FGGF<DF<EBFC:E:FFGGGEEGDDFGGGCEAFFFGGGGFGFGG8CE@F?:ECFD6E>CEECEE57DE4?A4CDGCEGE8858<?=E*//8CF668+;76;08(,)7;9;59:>;126(-4:(,(,8(4)66),3,((48)6-).(4(,,64-72(-529:6?013:<4:<26,,(40((70(2(((((..66
@M04999:289:000000000-L3R54:1:1101:24571:14834 2:N:0:427
CTGGCGACTACTAGGGTATCTAATCCTGTTTGCTCCCCACGCTTTCGCATCTCAGCGTCAGTATCTGTCCAGAAGGCCGCCTTCGCCACCGGTATTCCTCCACATCTCTACGCATTTCACCGCTACACGTGGAATTCTACCTTCCTCTACAATACTCCAGATAACCAGTTTTAAGTGCAGTTCCCAGGTTGAGCCCGGGGCTTTCACACCTAACTTAATTATACGCCTACATGCCCTTTACGCCCAGTCATTCCGATTCACTCTCGCACCATCCGTATTACCGCGCCTGCTGGCACGGCGT
+
CC<@8FECCBGGFG@GGGGGDGGCEEGGGFC@EFGCGCCCFGGFGGGE7BFFDFEFCFFGEEDFCAFEGFFF<F@EFFDGC@B<?EFFEFDCB:FD9FGCFGGFFFFFFGG@FGGCFCFGFCDGEEG@+A,44,C=ECFGGG;E=D=EEFGFGFGFGGGGD,,3@D=,7==EG?FGB?DCDCCGGCFFCF:FCGCGG>D*9?6>AF9F;9BE=FF=BA67C*0>B=23681?)3;=@8;692(((/(/)7?5?)6226)<<)<ADFFFF9(-,1(,3<7)6)41;904:03:,4?73((--
@M04999:289:000000000-L3R54:1:1101:13377:14855 2:N:0:427
AAGGACTACTGGGGTATCTAATCCTGTTCGCTACCCATGCTTTCGAGCCTCAGCGTCAGTAACAGACCAGAGAGCCGCCTTCGCCACTGGTGTTCTTCCATATATCTACGCATTTCACCGCTACACATGGAGTTCCACTCTCCTCTTCTGCACTCAAGTCTCTCAGTTTCCGATGCTCTTCCTCAGTCAAGCTGAGGGCTTTCACATTCAGACTTAAAAGACCGCCTGCGCTCCCTTTACGCCCAATAAATCCGGACAACGCTTGCCACCTACGTATTACCGCGGCTGCTGGCACGTAGTT
+
CCCCCGGGGGGGGGGGGGGGGGGGGGGGGGGGGGGGGGGGGGGGGGGGGGGGGGGGGGGGGGGGGGGGGGGGGGGGGGGGGGGGGGGGGGGGGGGGGGGGGGGGGGGGGGGGGGGGGGGGGGGGGGGGGGGGGGGCFGGGGGGGGGGGGFGGGGGGFGGGGGGGGGGGGGGGDGGGFGFGGGGGFGGGDGGGGGG6FGDGFFFFFFFFFFFFFFFFFFFFFD>AFFFFFFFFDFFFF@>CD@BBF;@EFEFE@@;(6>@FFFFB:FFFFFBFB<:><>BF>13,(46>BBF?:18?1::26
@M04999:289:000000000-L3R54:1:1101:25747:14862 2:N:0:427
GTAGACTACAAGGGTATCTAATCCTGTTTGCTCCCCACGCTTTCGCATCTCAGCGTCAGTATCTGTCCAGAAGGCCGCCTTCGCCACCGGTATTCCTCCACATCTCTACGCATTTCACCGCTACACGTGGAATTCTACCTTCCTCTACAATACTCTAGTTAACCAGTTTTAAGTGCAATTCCTAGGTTGAGCCCAGGGCTTTCACACCTAACTTAATTATCCGCCTACATGCCCTTTACGCCCAGTCATTCCGATTAACGCTCGCACCCTCCGTATTACCGCGGCTGCTGGCACGGGTGTT
+
CCCCCGGGGGGGGGGGGGGGGGGGGGGGGGGGGGGGGGGGGGGGDGGGGGGGGGGGGGGGGGGGGGGGGGGGGGGGGGGGGFGGGGGGGEGGGGGGGGGGGGGGGGGGGGGGGGGGGGGGGGGGGGGGGGGGGGGGGGGGGGGGGGDFGFGCFG?FGGGGGGGGGGGGGGGGGGGGFGFFD7CEFGGGG?FGGGFGGDGGFFFFFFFFFEFFFFFFEFFEFF==>AFFF?4>E@E@:*88@>==(;>EFFFC81?FFFE714107@FBFF:?91(.8)54-(,(370<))46:<01(((-,
@M04999:289:000000000-L3R54:1:1101:18358:14865 2:N:0:427
AGACTACAAGGGTATCTAATCCTGTTTGCTCCCCACGCTTTCGCATCTCAGCGTCAGTATCTGTCCAGAAGGCCGCCTTCGCCACCGGTATTCCTCCACATCTCTACGCATTTCACCGCTACACGTGGAATTCTACCTTCCTCTACAATACTCTAGTTAACCAGTTTTAAGTGCAATTCCTAGGTTGAGCCCAGGGCTTTCACACCTAACTTAATTATCCGCCTACATGCCCTTTACGCCCAGTCATTCCGATTAACGCTCGCACCCTCCGTATTACCGCGGCTGCTGGCACGGAGTTAGC
+
CCCCCGGGGGGGGGGGGGGGGGGGGGGGGGGGGGGGGGGGGGGGGGGEGGGGGGGGGGGGGGGGGGGGGGGGGGGGGGGGGGGGGGGGGGGGGGGGGGGGGGGGGGGGGGGGGGGGGGGGGGGGGGGGGGGGGGGGGGGGGGGGGGGGGGGGGGGGGGGGGGGGGGGFGGGGGGGGFGFGGGGGGGGGGFFFGGGGD6DGFFFFFFFFFFFEFBFFFFFCE=@A>B=EF==BFFFCEFFFF?DBFFFFFFF@FFFFFFFFFFFFFFFFBFF?BBFFF>?6>>;>BB?D(8<?F6>;?:BD4
@M04999:289:000000000-L3R54:1:1101:20246:14871 2:N:0:427
GACTACACGGGTATCTAATCCTGTTTGCTCCCCACGCTTTCGCATCTCAGCGTCAGTATCTGTCCAGAAGGCCGCCTTCGCCACCGGTATTCCTCCACATCTCTACGCATTTCACCGCTACACGTGGAATTCTACCTTCCTCTACAATACTCCAGATAACCAGTTTTAAGTGCAGTTCCCAGGTTGAGCCCGGGGCTCTCACACCTAACTTAATTATCCGCCTACATGCCCTTTACGCCCAGTCATTCCGGTTAACGCTCGCACCCTCCGTATTACCGCGGCTGCTGGCATGCAGTTAGCC
+
CCCCCGFGEGGGGFCFGFGGGGGGGGGGGGFGDFGGGGGGGGGGDCFGGGGGGGGGGGCFGGGGGFFFGGGGGGGGGDGGGECFGGGGGGGG?FGGFGGGGGGGGGGGGGCFCGGGGGGGGGDEGFGGGGGGGGGGGFGGGGGGGGGGGGGFGFGFFGFGGGGGGGGFCFDFGGGGF73DFFFFGGGGGFCECE>DDGGGFFF4?FFFB4A=EFCF?A+5FF@DBBEE==:38@E4?01>(45<)79ECF699;34(76<>B>>F6?BF1?017)).-79>F696:7?<(..).66<>)60
@M04999:289:000000000-L3R54:1:1101:8612:14882 2:N:0:427
GACTACCAGGGTATCGAATCCTGTTCGCTACCCATGCTTTCGAACCTCAGCGTCAGTTACAGACCAGAGAGCCGCCTTCGCCACTGGTGTTCTTCCATATATCTACGCATTCCACCGCTACACATGGAGTTCCACTCTCCTCTTCTGCACTCAAGAAAAACAGTTTCAGCTGCACTTCCCCGGTTAAGCCGAGGGCTTTCACAGCTGACTTGTTCTCCCGCCTGCGTTCGCTTTACGCCCAATAAATCCGGACAACGCTTGCCACCTACGTATTACCGCGGCTGCTGGCACGTAGTTAGCC
+
CCCCCGGGGGDGGGGGGGGGGGGGGGGGGGGGGGGFFGGGGGGGGGGGGGGGGGGGGGGGGGGGGGGFGGGGGGGGGGGGGGGGGGGDFGGGGGGGGGGGGGGGGGGGGGGGGGGGGGGGGGGGGGFGGGGGGFGFGFGGGGGEFGGFFGGGG?9=FGGGGGGGGGGGGGGGGGGGBGFFGDDGGGGFFGGGDDGGGGGGFFFFFFF6=AFEFFFFFFA@BFDFFBF?FFFF6@FE@1>EFD;@E<EFF966>F??>>F?B?:A?FFFFFBF2?ADFFFFBBFBF:??F03?F1?FB<AA:
@M04999:289:000000000-L3R54:1:1101:17212:14901 2:N:0:427
TCAGACTACAAGGGTATCTAATCCTGTTTGCTCCCCACGCTTTCGCATCTCAGCGTCAGTATCTGTCCAGAAGGCCGCCTTCGCCACCGGTATTCCTCCACATCTCTACGCATTTCACCGCTACACGTGGAATTCTACCTTCCTCTACAATACTCCAGATAACCAGTTTTAAGTGCAATTCCCAGGTTGAGCCCGGGGCTTTCACACCTAACTTAATTATCCGCCTACATGCCCTTTACGCCCAGTCATTCCGATTAACGCTCGCACCCTCCGTATTACCGCGGCTGCTGGCACGGATTTT
+
CCCCCGGGGGGGGGGGGGGGGGGGGGGGGGGGGGGGGGGGGGGGGGGGGGGGGGGGGGGGGGGGGGGGGGGGGGGGGGGGGGGGGGGGGGGGGGGGGGGGGGGGGGGGGGGDGGGGGGGGGGGGGGGGGGGGFGGGGGGGGGGGGGGGGGGGGGGGGGGGCGGGGGGGFGGGGGGGFGFDGGGGGGGGGGGGGGGGGGGGFFFFFCFEFFBDFFF>E@FEFFFDFFDFEFF=BF@==<<>;;@FFFFFF6<CFFFFFEC@0-37>9>904<B93(,49<989;>F;>:43:?7<134(,))
@M04999:289:000000000-L3R54:1:1101:7213:14916 2:N:0:427
ATGACTACCGGAGTATCTAATCCTGTTTGCTCCCCACGCTTTCGCATCTCAGCGTCAGTATCTGTCCAGAAGGCCGCCTTCGCCACCGGTATTCCTCCACATCTCTACGCATTTCACCGCTACACGTGGAATTCTACCTTCCTCTACAATACTCCAGATAACCAGTTTTAAGTGCAATTCCCAGGTTGAGCCCGGGGCTTTCACACCTAACTTAATTATCCGCCTACATGCCCTTTACGCCCAGTCATTCCGATTAACGCTCGCACCCTCCGTATTACCGCGGCTGCTGGCACGGAGTT
+
CCCCCGGGGGGGGGGGGGGGGGGGGGGGGGGGGGGGGGGGGGGGDGGGGGGGGEFGGGGGFFGGGGGGGGGGGGGGGGGGGFGGGGGG>GGGGGGGGGEGGGGGGGGGGGGGGGGGGGGGGGGGGEGFEGGGGGGGGGGGGGGGGFGGFGD8AEGFGFGGGGGGGGDDDFGFGGGGFGFGG?FGGGGGGGGGGEDDGGGGFFFFAFFFFFFCEFFFFFB>B@FFFFB3>9EE;E;3>E1AB68<4EAEFEE;;;0?EE:2<?>;943<?FFFBB?FFBDB>>9>>08BF7???(1042(
@M04999:289:000000000-L3R54:1:1101:8541:14932 2:N:0:427
GGACTACCAGGGTATCTAATCCTGTTCGCTCCCCACGCTTTCGTCCATCAGCGTCAATCGGTATTTAGTAACCTGCCTTCGCAATCGGGGTTCTGTGTAATATCTATGCATTTCACCGCTACACTACACATTCCAGCTACTTCAATACTATTCAAGATTAACAGTATCAACGGCAGTTCTACAGTTAAGCTGCAGGTTTTCACCGCTGACTTATCAACCCGCCTACGGACCCTTTAAACCCAATAAATCCGGATAACGCTCGCATCCTCCGTATTACCGCGGCTGCTGGCACGGAGTTAGC
+
CCCCCGGGGGGGGGGGGGGGGGGGGGGGGGGGGGGGGGGGGGGGGGGGGGGGGGGGGGGGGGGGGGGGGGGGGGGGGGGGGGGGGGGGGGGGGGGGGGGGGGGGGGGGGGGGGGGGGGGGGGGGGGGGGGGGGGGGGGGGGGGGGGGGGGGGGGGGGGGGGGGGGGGGGGGGGGGGFGFGGGGGGGGGGGGGGGGGGGGGFFFFFFFFFFFECCFFEFFFFFFFFFFFFFFFFFFFEFFFFFFFFF<EE;99;;?FFDFFFB>>?FB<AF>F6??2A4011;>BFFF?F:<B?3>1:?BF<
@M04999:289:000000000-L3R54:1:1101:20403:14945 2:N:0:427
TTGACTACTAGGGTATCTAATCCTGTTTGCTCCCCACGCTTTCGCATCTCAGCGTCAGTATCTGTCCAGAAGGCCGCCTTCGCCACCGGTATTCCTCCACATCTCTACGCATTTCACCGCTACACGTGGAATTCTACCTTCCTCTACAATACTCTAGTTAACCAGTTTTAAGTGCAATTCCTAGGTTGAGCCCAGGGCTTTCACACCTAACTTAATTATCCGCCTACATGCCCTTTACGCCCAGTCATTCCGATTAACGCTCGCACCCTCCGTATTACCGCGGTTGCTGGCACGGAGTT
+
CCCCCGGGGGGGGGGGGGGGGGGGGGGGGGGGGGGGGGGGGGGGGGEEFGGGGGGGGGGGGGGGGGGGGGGGGGGGGGGGGGGFGGFGGGGGGGGGGGGGGGGGGFGGGGGGGGFGGFGGGGGGGGGGGGGGGGGGGGGGGGGGGGGGGGFGGGGGGGGGGGFGGGGGGGGGGGGGFGFGGFFGGGGFGFGGFFGGDCGGFAFAFFFFFBDCEFFFFFFEFFFFFFFFFE@64BFFFFFFFFDFEBEF?CEF;<DFCF?FFFBFFFFDFFBFFFFFF>AF09(,-,8<B?:04<>>1<:
@M04999:289:000000000-L3R54:1:1101:26248:14957 2:N:0:427
GTGACTACTCGGGTATCTAATCCTGTTCGCTACCCATGCTTTAGAGCCTCAGCGTCAGTAACAGACCAGAGAGCCGCCTTCGCCACTGGTGTTCTTCCATATATCTACGCATTTCACCGCTACACATGGAGTTCCACTCTCCTCTTCTGCACTCAAGTCTCTCAGTTTCCGATGCTCTTCCTCAGTTAAGCTGAGGGCTTTCACATTCAGACTTAAAAGACCGCCTGCGCTCCCTTTACGCCCAATAAATCCGGACAACGCTTGCCACCTACGTATTACCGCGGCTGCTGGCACGTAGTT
+
C8A@<CFFFFGGGGEGFFFFFGFGGGGGGGGGG@FDEFGGGG,FFFCGFFFG8FF:@CFGGDFGGCFFGGGGEGGG7@:@FGGFC@EFGGGFGGGGGGGGGGFFGFEGFCEG:AFGDFGGEGGGG<FF<DEGGGGFGGF@=DGGGGGGFGFGECFGCGGGGD?,@D:DDE6@EEGGFCFFGFCDGGGCFGGGG8EF+CF?FFFFF?CF@7EEECFF@ACCF5ABF>=DFFFFB2B@E4EE=-:@<DEE3?CE(3619=;99<D;0:BDBFFBF??A:DF<3>FFFF>F>341:,(4:?B)
@M04999:289:000000000-L3R54:1:1101:15509:14999 2:N:0:427
GACTACCCGGGTATCTAATCCTGTTTGCTACCCACGCTTTCGAGCATGAACGTCAGTGTTATCCCAGGAGGCTGCCTTCGCCATCGGTATTCCTCCACATCTCTACGCATTTCACTGCTACACGTGGAATTCTACCTCCCTCTGACACACTCTAGTTAGACAGTTTCAAATGCACGTCCCAAGTTGAGCTCGGGGATTTCACATCTGACTTATCTAACCGTCTGCGCTCGCTTTACGCCCAGTAATTCCGATTAACGCTCGCACCCTACGTATTACCTCGGCTGCTGGCACGTCTTTAGCC
+
CCCCCGGGGGGGGGGGGGGGGGGGGGGGGAFGGGGGGGGGGGGGGGGGGGGGGGGGGGGGGGGGGGGGGGGGGGGGGGGGGEGGGGGGGGGGGGGGGGG8FGGGGGGGGGGGGGGGGGGGGGGGGGGGGGFGGGGGGGFGGGGGCFGGGGGGGGGFGGGGGGGGGGGGFGFFGGGGFGFGGFGED::FGGDGGGGDGGFGAFFFFFFFFFFFFFFAEFFFBAFFEFBF@FFFFFCFFFFD<@E33C</?@DD@;?C;@?;B99;9??:??F?4>)54)--:?:01:0:?(.2:((--6)-,
@M04999:289:000000000-L3R54:1:1101:1954:15012 2:N:0:427
TAAGACTACTCGGGTATCTAATCCTGTTCGCTCCCCACGCTTTCGTCCATCAGCGTCAATCGGTATTTAGTAACCTGCCTTCGCAATCGGGGTTCTGTGTAATATCTATGCATTTCACCGCTACACTACACATTCCAGCTACTTCAATACTATTCAAGATTAACAGTATCAACGGCAGTTCTACAGTTAAGCTGCAGGTTTTCACCGCTGACTTATCAACCCGCCTACGGACCCTTTAAACCCAATAAATCCGGATAACGCTCGCATCCTCCGTATTACCGCGGCTGCTGGCACGGAGTTT
+
CCCCCGGGGGGGGGGGGGGGGGGGGEFGGGGGGG@@FGGDGGGGGGGGGGDGGGGGGGGGGGGGGGCFGGGGGGFGGGGFGGCECBFGFGGGGGGGGGGGGGGGGGFGGGGFGGFGGGGEGGGGCGGGFGGGGGGGGGGGGGGGGGGGGGGGFFGGGGGGGGGGGGDGGGGFGEGGFGFGG@FCFGGGGGGGFGGFC?CCB:AFFFF>AFFFFFFFEFF=*4>AF@DD9==>>2B@EEE=A@6@;@;E7C?816D;34709;?F>B(7:?>:132:?>A9<B(9B1>60322(.292,87)
@M04999:289:000000000-L3R54:1:1101:15643:15023 2:N:0:427
GCTGGACTACAAGGGTATCTAATCCTGTTTGCTACCCACGCTTTCGAGCATGAACGTCAGTGTTATCCCAGGAGGCTGCCTTCGCCATCGGTATTCCTCCACATCTCTACGCATTTCACTGCTACACGTGGAATTCTACCTCCCTCTGACACACTCTAGTTAGACAGTTTCAAATGCACGTCCCAAGTTGAGCTCGGGGATTTCACATCTGACTTATCTAACCGTCTGCGCTCGCTTTACGCCCAGTAATTCCGATTAACGCTCGCACCCTACGTATTACCGCGGCTGCTGGCACGTAGTT
+
CCCCCGGGGGGGGGGGGGGGGGGGGGGGGGGGGGGGGGGGGGGGGGCGGGGGGGGGGGGGGGGGGGGGGGGGGGGGGGGGGGGGGGGGGGGGGGGGGGGGGGGGGGGGGGGGGGGGGGGGGGGGGGGGGGGGGGGGGGGGGGGGGGGGGGGGGGGGGGGGGGGGGGGGGGGGGGGGFGFGGGGGGFGEGGGGGGGGGGGGFFFFFFFFFFFFFFFFFFFFFFFFFFFDFFFFFB>@FFFFFFFBFFFFFFEFFFFFFFFF?016:2104<?FF0:<ABFB>?>;>04>BBFFF<)48??B:
@M04999:289:000000000-L3R54:1:1101:10522:15048 2:N:0:427
TGACTACAAGGGTATCTAATCCTGTTCGCTCCCCACGCTTTCGTCCATCAGCGTCAATCGGTATTTAGTAACCTGCCTTCGCAATCGGGGTTCTGTGTAATATCTATGCATTTCACCGCTACACTACACATTCCAGCTACTTCAATACTATTCAAGATTAACAGTATCAACGGCAGTTCTACAGTTAAGCTGCAGGTTTTCACCGCTGACTTATCAACCCGCCTACGGACCCTTTAAACCCAATAAATCCGGATAACGCTCGCATCCTCCGTATTACCGCGGCTGCTGGCACGGAGTTAGC
+
CCCCCGGGGGGGGGGGGGGGGGGGGGGGGGGGGGGGGGGGGGGGGCGGGGGGGGGGGGGGGGGGGGGGGGGGGGGGGGGGGGGGGGGGGGGGGGGGGGGGGGGGGGGGGGGGGGFGGGGGGGGGGGGGGGGGGGGGGGGGGGGGGGGGGGGGGFFGGGFGGGFGGGGGFGGGEGDGFGFGGGGFFGGGFGGGGGGGFGGGFFFFFFFFFFFEFFFFFFFFFFFFFFFFFFFFDFEFCEFFFFFF@EFFFFBBDFFA<@B13>>FFFF?BFF4<:065)(,-1366:248<??0,49BFB<<
@M04999:289:000000000-L3R54:1:1101:14069:15061 2:N:0:427
GGACTACTCGGGTATCTAATCCTGTTTGCTCCCCACGCTTTCGCATCTCAGCGTCAGTATCTGTCCAGAAGGCCGCCTTCGCCACCGGTATTCCTCCACATCTCTACGCATTTCACCGCTACACGTGGAATTCTACCTTCCTCTACAATACTCTAGTTAACCAGTTTTAAGTGCAATTCCTAGGTTGAGCCCAGGGCTTTCACACCTAACTTAATTATCCGCCTACATGCCCTTTACGCCCAGTCATTCCGATTAACGCTCGCACCCTCCGTATTACCGCGGCTGCTGGCACGGAGTTAGC
+
CCCCCGGGGGGGGGGGGGGGGGFEGGGGGGGGGGGGGGGGGGGGGFGGGGGGGGGGGGGGGGGFFGGGGGGGGGGGGGGGGGGGGGGGGGGGGGGGGGGGGGFGGGGGGGGGGGGGGGGGGGGGGGFGGCGGGGGGGGGGGGFGGGGGGGGEGGGGGGGGGGGGGGCFGGGGGAFGFGFGGGGGGGGGGGGGGGG6CFFGFFFFFFFFFFFEEFFFFFFFFFFFFFBEFFEDFFFEEDFBFFBEEEE<<<;DDDFFF06<FFFFFF?B:?FF?:?AAB?6409;FF:?F6()4099::464
@M04999:289:000000000-L3R54:1:1101:21603:15088 2:N:0:427
TACGACTACACGGGTATCTAATCCTGTTTGCTCCCCACGCTTTCGCATCTCAGCGTCAGTATCTGTCCAGAAGGCCGCCTTCGCCACCGGTATTCCTCCACATCTCTACGCATTTCACCGCTACACGTGGAATTCTACCTTCCTCTACAATACTCTAGTTAACCAGTTTTAAGTGCAATTCCTAGGTTGAGCCCAGGGCTTTCACACCTAACTTAATTATCCGCCTACATGCCCTTTACGCCCAGTCATTCCGATTAACGCTCGCACCCTCCGTATTACCGCGGCTGCTGGCACGGATTTT
+
CCCCCGGGGGGGGGGGGGGGGGGGGGFGGGGGGGGGGGGGGGGGGGGGGGGGGFGGGGGGGGGGGGGGGGGGGGFFGGGEGGGGGGGGGGGGGGGGGGGGGGGGGGGGGGGGGGGGGGGGGGGGGGGGGD>FGGGGGGGGGGGGGGGGGGGGGGCFGGFGGGGGGGGGGGGGGGGGFGFGGGGFGGGGFFGGGFGGGGGCAFFFFFFFF@E@EFFFFFFEFFFB>D?:>EFFFFFFFFFFFFFFDF@EFEF3.06?<FCD9@FF0(7912:?986:7<AA0699;B1:?DFF:?:0((-..
@M04999:289:000000000-L3R54:1:1101:28517:15121 2:N:0:427
GTGACTACTGGGGTATCTAATCCTGTTTGCTCCCCACGCTTTCGCATCTCAGCGTCAGTATCTGTCCAGAAGGCCGCCTTCGCCACCGGTATTCCTCCACATCTCTACGCATTTCACCGCTACACGTGGAATTCTACCTTCCTCTACAATACTCTAGTTAACCAGTTTTAAGTGCAATTCCTAGGTTGAGCCCAGGGCTTTCACACCTAACTTAATTATCCGCCTACATGCCCTTTACGCCCAGTCATTCCGATTAACGCTCGCACCCTCCGTATTACCGCGGCTGCTGGCACGGAGTT
+
CCCCCGGGGGGGGGGGGGGGGGGGGGGGGGGGGGGGGGGGGGGGGGGGGGGGGGGGGGGGGGGGGGGGGFGGGGGGGGGGGGGGGGGGGGGGGGGGGGGGGGGGGGGGGGGGGGGGGGGGGGGGGGGGGGGGGGGGGGGGGGGGGGGGGGCFGGGGGGGCFGGGGGGGFGDGGFGGFGFGGFGDEFGGGCFCFGGGDDDFFFFFFFFFFFFFEFFFFFFFFAFF=9:@FFF5BEDFCC9;@FD=BEAEEFE;61;6?C?@D@FFB>BFFF?>B:??BFF?>>;9BFFFF8?0<?>F>?<
@M04999:289:000000000-L3R54:1:1101:27261:15139 2:N:0:427
TGCGACTACTCGGGTATCTAATCCTGTTTGCTCCCCACGCTTTCGCATCTCAGCGTCAGTATCTGTCCAGAAGGCCGCCTTCGCCACCGGCATTCCTCCACATCTCTACGCATTTCACCGCTACACGTGGAATTCTACCTCCCTCTACAGTACTCCAGACGACCAGTTTTAAATGCTATTCCCAGGTTGAGCCCGGGGCTTTCACACCTAACTTAATCATCCGCCTACATGCCCTTTACGCCCAGCCATTCCGATTACCGCTCGCACCCTCCGTCTTACCGCGGCTGCTGGCACGGATTTT
+
CCCCCGGGGGGGGGGGGGGGGGGGGGGGGGGGGGGGGGGGGGGGGGGGGGGGGGGGGGGGGGGGGGGGGGGGGGGGGGGGGGGGGGGGGGGGGGGGGGGGGGGGGGGGGGGGGGGGGGGGGGGGGGGGGGGGGGGGGGGFGGGGGGFGGGGGGGGGGGGGEGGGEGFFGGGGGGGGFGFCFGFFGGGGGGGGGGGGGDDGFFFFFFFFFE:BEFFF<FFFFF?DF?FD;CEE;3;8@CED?B>@0(-44<BA:B?:?24(,29(7(39?BFF0((4(.<(496(30(2777:()(-42(4)
@M04999:289:000000000-L3R54:1:1101:15668:15143 2:N:0:427
GCTAGACTACTAGGGTGTCTATCCTGTTTGCTCCCCACGCTTTCGCATCTCAGCGTCAGTATCTGTCCAGAAGGCCGCCTTCGCCACCGGTATTCCTCCACATCTCTACGCATTTCACCGCTACACGTGGAATTCTACCTTCCTCTACAATACTCTAGTTAACCAGTTTTAAGTGCAATTCCTAGGTTGAGCCCAGGGCTTTCACACCTAACTTAATTATCCGCCTACATGCCCTTTACGCCCAGTCATTCCGATTAACGCTCGCACCCTCCGTATTACCGCGGCGGCTTGCACGGAGTTT
+
CCCCCGGGGGGFGGGGGGGGGGFGGGGGGGGGGCFEFEGGGGGFEEGGGFGGCEFCCCFEFFGGEGGGGFFEFGGG:CFGGGGGGGGGGGGDFGGGGFGGGFF=EEGFFFGGGGGGGGGGGGGGGFEGEEGGGGGF;DFGGGGGFGDCFDG,6:DFF8=DFGCFGGGGGG8FAFDFFGFGGGG,@@FG<73@;FFGDDGGFFC6<9??CEBDFFFFFFFE6;5B@AFFBE4>BFFFFE=)6@25@EFE<C76;(68;47?9?@B>9FF02<<6-((4))644(-,(-(((-2))42((-1.
@M04999:289:000000000-L3R54:1:1101:21920:15148 2:N:0:427
GACTACACGGGTATCTAATCCTGTTTGCTACCCACGCTTTCGAGCACGAACGTCAGTGTTATCCCAGGAGGCTGCCTTCGCCATCGGTATTCCTCCACATCTCTACGCATTTCACTGCTACACGTGGAATTCTACCTCCCTCTGACACACTCTAGTTAGACAGTTTCAAATGCACGTCCCAAGTTGAGCTCGGGGATTTCACATCTGACTTATCTAACCGTCTGCGCTCGCTTTACGCCCAGTAATTCCGATTAACGCTCGCACCCTACGTATTACCGCGGCTGCTGGCACGTAGTTAGCC
+
CCCCCGGGGGGGGGGGGGGGGGGGGGGGGGGGGGGGGGGGGGGGG@FGGGGGGGGGGGGGGGGGGGGGGGGGGGGGGGGFGGGGGGGGGGGGGGGGGGGGGGGGGGGGEGGGGGGGGGGGGGGGGGGGGGFGGGGGGGGGGGGGGGGGGGGGGGGGGGGGGGGGGGGGGGGGGGGGFGFGGGGGGGGGFFGEGGEGGCGGFFFF68CFCEEEFFFFFFFBEFB>CFFFFFFFDDFFFFFFFFF<EFFFFFFFF;?<;9,,19>>9:<:???<ABAFBF>6B>>B63:>?<<03:61:4A<4
@M04999:289:000000000-L3R54:1:1101:11062:15192 2:N:0:427
ATGACTACAAGGGTATCTAATCCTGTTCGCTCCCCACGCTTTCGCTCCTCAGCGTCAGTGACGGCCCAGAGACCTGCCTTCGCCATCGGTGTTCTTCCCGATATCTACACATTCCACCGTTACACCGGGAATTCCAGTCTCCCCTACCGCACTCCAGTCCGCCCGTACCCGGCGCCGATCCACCGTTAAGCGATGGACTTTCACACCAGACGCGACGAACCGCCTACGAGCTCTTTACGCCCAATAAATCCGGATAACGCTTGCACCCTACGTATTACCGCGGCTGCTGGCACGTAGTTAC
+
CCCCCGGGGGGGGGGGGGGGGGGGGGGGGGGGGGGGGGGGGGGGGGGGGGGGGGGGGGGGGGGGGGGGGGGGGGGGGGGGGGGGGGGGGGGGGGGGGGGGGGGGGGGGGGGGGGGGGGGGGGGGGGGGGGGGGGGGGGGGGGGGGGGGGGGGGGGGGGGGEGGGGGDGGGGGGEDGFDFGG=FGEGGGGGGGEGGGCDFGFFFFFFFFFFFBFFFFFEEBFF>F??FF:?BFBFF<BFFFFF<?F>F<AFB>FFF?<?:9?BFFFBFFF:?FFFFBBFF662>6>9???BB?B0<?1:>A)
@M04999:289:000000000-L3R54:1:1101:14367:15201 2:N:0:427
CGGACTACACGGGTATCTAATCCTGTTTGCTCCCCACGCTTTCGCATCTCAGCGTCAGTTACAGACCAGAGAGCCGCCTTCGCCACTGGTGTTCTTCCATATATCTACGCATTCCACCGCTACACATGGAGTTCCACTCTCCTCTTCTGCACTCAAGAAAAGCAGTTTCAGCTGCACTTCCCCGGTTAAGCCGAGGGCTTTCACAGCTGACTTGTTCTCCCGCCTGCGTTCGCTTTACGCCCAATAAATCCGGACAACGCTTGCCACATACGTATTACCCGGGCTGCTGGCCCGTAGTATC
+
CCCCCGGGGGGG>@+;CEGGGGGGFGGGGGGGGGGGGGGGGFECGGF:@FFFGGGGGGFFGFGGDCFG8EEFGFFGGGGGGGGGGGGGGGEGGGGGGGGGFGGDGGGGGGGGGGGFGECCGEGGGGGGCFCG:EGGGGGDGEGFGGGGGGFFEGGFG88DF,@FE?FFGGDDGFDGFG?DGGGG6@@EFGFEEGGG*?FGFAACFFA*47>E?AA+*=B=FFB255@FF3?7;?@6CE;FF>;/6@EC5<(7(39>:09;<B?:>>?()-4:82A().6(((,4;0022(3(,3(((4)))
@M04999:289:000000000-L3R54:1:1101:22701:15222 2:N:0:427
TGACTACTCGGGTGTCTAATCCTGTTCGCTCCCCACGCTTTCGTCCATCAGCGCCAATCGGTATTTAGTAACCTGCCTTCGCAATCGGGGTTCTGTGTAATATCTATGCATTTCACCGCTACACTACACATTCCAGCTACTTCAATACTATTCAAGATTAACAGTATCAACGGCAGTTCTACAGTTAAGCTGCAGGTTTTCACCGCTGACTTATCAACCCGCCTACGGACCCTTTAAACCCAATAAATCCGGATAACGCTCGCATCCTCCGTATTACCGCGGCTGCTGGCACGGAGTTAGC
+
CCCCCGGGGGGGG>FGGGGGGGGGGGGGGGGGGGGGGGGGGGGGGGGGGGGGGGGGGGGGGGGGGGGGGGGGGGGGGGGGGGEGFGGGGGGGGGGGGGGGGGGGGGGGGGGGGGGGGGGGGGGGGGGGGGGGGGGGGGGGGFGGGGGGGGGGGGGGGGGGGGGGGGGGGGGGGGGGFGFGGGGGGGGGFFGGGCCGGGGCFFFAFEEFFFFFCFFFFFFAA@FFFFF(8>BFDD@499;A<D;@@A4?C1;@;<?EEDB<?BFBBFFBFFFF?F(<A<BF79BF;(82:??FFF>>:?<B4
@M04999:289:000000000-L3R54:1:1101:9404:15243 2:N:0:427
TGAGGACTACCCGGGTATCTAATCCTGTTTGCTCCCCACGCTTTCGCATCTCAGCGTCAGTATCTGTCCAGAAGGCCGCCTTCGCCACCGGTATTCCTCCACATCTCTACGCATTTCACCGCTACACGTGGAATTCTACCTTCCTCTACAATACTCTAGTTAACCAGTTTTAAGTGCAATTCCTAGGTTGAGCCCAGGGCTTTCACACCTAACTTAATTATCCGCCTACATGCCCTTTACGCCCAGTCATTCCGATTAACGCTCGCACCCTCCGTATTACCGCGGCTGCTGGCACGGAGTT
+
CCCCCGGGGGGGGGGGGGGGGGGGGGGGGGGGGGGGGGGGGGGGGGGGGGGGGGGGGGGGGGGGGGGGGGGGGGGGGGGGGGGGGGGGGGGGGGGGGGGGGGGGGGGGGGGGGGGGGGGGGGGGGGGGGGGGFGGGGFGGGGGGGGGGGGGGGGGGGGGGGGGGGGGGGGGGGGGFFGFGGGGGGGGGGFGFGGGGGGGGFFFFFFFFFFFFFFFFFFF?FEE9BDDFFFEFF@DFFFFF@@F><@E@>EFFFF?;D1CCD@<D@FFFFFBB66?<0>>A<09,714>FFF0::?B(4>B?
@M04999:289:000000000-L3R54:1:1101:21727:15283 2:N:0:427
TGGACTACCAGGGTATCTAATCCTGTTTGCTACCCATGCTTTCGAACCTCAGCGTCAGTTACAGACCAGAGAGCCGCCTTCGCCACTGGTGTTCTTCCATATATCTACGCATTCCACCGCTACACATGGAGTTCCACTCTCCTCTTCTGCACTCAAGAAAAACAGTTTCAGCTGCACTTCCCCGGTTAAGCCGAGGGCTTTCACAGCTGACTTGTTCTCCCGCCTGCGTTCGCTTTACGCCCAATAAATCCGGACAACGCTTGCCACCTACGTATTACCGCGGCTGCTGGCACGTAGTT
+
CCCCCGGGGGGGGGGGGGGGGGGGGGGGGGGGGGGGGGGGGGGGG<FGGGGGGGGGGGGGGGGGGGGGGGGGGGGGGGGGGGGGGGGGGGGGGGGGGGGGGGGGGGGGGDGGGGGGGFGGGGGGGGGGGGGGGGGGGGGGGGGGGGGGGGGGGGGGFFGFGGGGFGGGGGGGGGGGFGFGGGGGGGGEFGGGGGCGGGGFF>FFFFFFF@BFEFFFEFFAFFFBFFF=DFDFBFFFFF;E@9?DFFFCFFF@(39BB<F>FF?F?<DFFFB?24>:29A<F>9>F>BFF0<<2(4<?<B
@M04999:289:000000000-L3R54:1:1101:8221:15302 2:N:0:427
GATGACTACCCGGGTATCTAATCCTGTTTGCTCCCCACGCTTTCGCATCTCAGCGTCAGTATCTGTCCAGAAGGCCGCCTTCGCCACCGGTATTCCTCCACATCTCTACGCATTTCACCGCTACACGTGGAATTCTACCTCCCTCTACAATACTCTAGTTAACCAGTTTTAAGTGCAATTCCTATGTTGAGCCCAGGGCTTTCACACCTAACTTAATTATCCGCCTACATGCCCTTTACGCCCAGTCATTCCGATTAACGCTCGCACCCTCCGTAGTACCGCGGCTGCTGGCTCCGAGTTT
+
6-8,,,,;;F@@FG+7CC,,<C,E,6,;E<;6,;CFD+@@@FGCF:,@CEF9DE:@EE>F9FD9<@FF9,C<F,,F:4@@FG@7=FFE@E:>DEEE,C=<AD?FCF,@;=C:+@E<FCECF+:CFF+9ACCF,@;E9;,,,6@188=9,9=DF,,@==3@F:A8E?99EGGFFD?,3++=8<2C,@CCE<<,@3,0;CCCFFBFFF5B85))9B>FCBC4+>)/-46>=4@33>BF=:;8>91223).1135=(/((9646@FB21;0((-,7(((-66:1,24((,-443<(.(-((-3-
@M04999:289:000000000-L3R54:1:1101:7002:15302 2:N:0:427
AGACTACCGGGGTATCTAATCCTGTTTGCTCCCCACGCTTTCGCATCTCAGCGTCAGTATCTGTCCAGAAGGCCGCCTTCGCCACCGGTATTCCTCCACATCTCTACGCATTTCACCGCTACACGTGGAATTCTACCTTCCTCTACAATACTCCAGATAACCAGTTTTAAGTGCAGTTCCCAGGTTGAGCCCGGGGCTTTCACACCTAACTTAATTATCCGCCTACATGCCCTTTACGCCCAGTCATTCCGATTAACGCTCGCACCCTCCGTATTACCGCGGCTGCTGGCACGGAGTTAGC
+
CCCCCGGGGGGGGGGGGGGGGGGGGGGGGGGGGGGGGGGGGGGGGGGGGGGGGGGGGGGGGGGGGGGGGGGGGGGGGGGGGGGGGGGGGGGGGGGGGGGGGGGGGGGGGGGGGGGGGGGGGGGGGGGGGGGGGGGGGGGGGGGGGGGGGGGGGGGGGGGGGGGGGGGGEGGGGGGGFGFGGGGGGGGFGGGGGGGGGGGGFFFAFFFFFFFFFFFFFFFFFFFF;DFFFFFFFFFCEFFFF@F8;;CFFFFFFBFFFF9::9029BB<BFFF6BF4<BFFFFBF9<?F?F7<1309?7444
@M04999:289:000000000-L3R54:1:1101:13264:15307 2:N:0:427
TTGTGGACTACTAGGGTATCTAATCCTGTTTGCTCCCCACGCTTTCGCATCTCAGCGTCAGTATCTGTCCAGAAGGCCGCCTTCGCCACCGGTATTCCTCCACATCTCTACGCATTTCACCGCTACACGTGGAATTCTACCTCCCTCTACAGTACTCCAGACGACCAGTTTTAAATGCTATTCCCAGGTTGAGCCCGGGGCTTTCACACCTAACTTAATCATCCGCCTACATGCCCTTTACGCCCAGTCATTCCGATTAACGCTCGCACCCTCCGTATTACCGCGGCTGCTGGCACGTAGT
+
CCCCCGGGGGGGGGGGGGGGGGGGGGGGGGGGGGGGGGGGGGGGGGGGGGGGGGGGGGGGGGGGGGGGGGGGGGGGGGGGGGGGGGGGGGGGGCFGGGGGGGGGGGGGGGGGGGGGGGGGGGGGGGGGGGGGGGGGGGGGGGGFEGGGGGGGGGGGGGGFGGGGGGGGFFGGGGGGFGFGGFFGGGFGGGGFGGFCDGGGFEFFFFFFFFDFFFFFFFFEFFFFFBDFDFFFFFFDFFFFFDDBFFFFEEFEFE@B??FB)39<B490;B66:((3(4.69<117,(,3(5:(2(,(.188
@M04999:289:000000000-L3R54:1:1101:14415:15339 2:N:0:427
GACTACTGGGGTATCTAATCCTGTTCGCTCCCCACGCTTTCGTCCATCAGCGTCAATCGGTATTTAGTAACCTGCCTTCGCAATCGGGGTTCTGTGTAATATCTATGCATTTCACCGCTACACTACACATTCCAGCTACTTCAATACTATTCAAGATTAACAGTATCAACGGCAGTTCTACAGTTAAGCTGCAGGTTTTCACCGCTGACTTATCAACCCGCCTACGGACCCTTTAAACCCAATAAATCCGGATAACGCTCGCATCCTCCGTATTACCGCGGCTGCTGGCCCGGAGTTAGCC
+
CCCCCGGGGGGGGGGGGGGGGGGGGGGGGGGGGGGGGGGGGGGGGGGGGGGGGGGGGGGGGGGGGGGGGGGGGGGGGGGGGEGGGGGGGGGGGGGGGGGGGGGGGGGGGGGGGGGGGGGGGGGGGGGGGGGGGGGGGGGGGGGGGGGGGGGGGDGGGGGGGGGGGGGGGGGGGGGGFGFGGGGGGGGGGGGGGGGFDCGGFFFFFFFFFFCEEFFFDAABEFFFFFFFFFFFD=FFFFFFF@@EFFC?EFBF?FFF@><;@F969BFFF((4::ABF:>1409>B0>76((-3(44(6<B:
@M04999:289:000000000-L3R54:1:1101:18781:15365 2:N:0:427
TTGACTACTGGGGTATCTAATCCTGTTCGCTCCCCACGCTTTCGTCCATCAGCGTCAATCGGTATTTAGTAACCTGCCTTCGCACTCGGGGTTCTGTGTACTATCTATGCATTTCACCGCTACACTACACATTCCAGCTACTTCAATACTATTCAAGCTTAACAGTATCAACGGCAGTTCTACAGTTAAGCTGCAGGTTTTCACCGCTGACTTATCAACCCGCCTACGTACCCTTTAAACCCACAAAATCCGTATAACGCTCGCATCCTCCGTATTACCGCGGCTGCTGGCACGGTTTT
+
-66A@E,@@6,,66,C,6;FD6FFG<EG@@F<+D@C@FC:69;FGE,B6F<FD+88,666:@,C,,C,,C,,6C6F8<9<F<?:+@=FG7C=+A<AF9A,,:55E,C94,CE@FAFAFGG++=9E,,A<4,A@EDFAE?DD?,E,=;@8;CFGECC4,66D=E:3=@:=@=,@++69+?DF+DFGGGD,@ECGGF++=?F*?AFF?AE9ACC=99:>C4>E=>9)25@5@B5>BB34C4A:8(((,((/3(((/().;2:26>>,,4(44:3<(8().6((3((3(47?((,5:>-((,
@M04999:289:000000000-L3R54:1:1101:6069:15405 2:N:0:427
GTGACTACAAGGGTATCTAATCCTGTTTGCTCCCCACGCTTTCGCATCTCAGCGTCAGTATCTGTCCAGAAGGCCGCCTTCGCCACCGGTATTCCTCCACATCTCTACGCATTTCACCGCTACACGTGGAATTCTACCTTCCTCTACAATACTCTAGTTAACCAGTTTTAAGTGCAATTCCTAGGTTGAGCCCAGGGCTTTCACACCTAACTTAATTATCCGCCTACATGCCCTTTACGCCCAGTCATTCCGATTAACGCTCGCACCCTCCGTATTACCGCGGCTGCTGGCACGGATTTAC
+
CCCCCGFGCEC@BC<EFGGGFGDGGGCGGGGFCFBFCEEEFGGGGCFEGGGFGGGECFGCF<FGEEFGFGGG?<ECGGEGGGGCFGGD@FFFFFC?FFE=FEGGGGGGGGCEFFGGGEBCCEGGGGGGGGFDE=FGGGGGGGFFGGFFG8=DFGFGGFGGGGDGFFGGGGGGEGGGFGBFGGF96=3DDECCC?FF>9CFFBFF>FDF@@CFF5B6AFF?C===@FB=?EEE=BFBCF?BB=((73;3?EE;?DF;?3(:;16033;8(38;44<:>46:(39>1(,42228>(12((56)
@M04999:289:000000000-L3R54:1:1101:27504:15489 2:N:0:427
GTGTGGACTACCGGGGTATCTAATCCTGTTCGCTCCCCACGCTTTCGTCCATCAGCGTCAATCGGTATTTAGTAACCTGCCTTCGCAATCGGGGTTCTGTGTAATATCTATGCATTTCACCGCTACACTACACATTCCAGCTACTTCAATACTATTCAAGATTAACAGTATCAACGGCAGTTCTACAGTTAAGCTGCAGGTTTTCACCGCTGACTTATCAACCCGCCTACGGACCCTTTAAACCCAATAAATCCGGATAACGCTCGCATCCTCCGTATTACCGCGGCTGCTGGCACGGAGT
+
CCCCCGGGGGGGGGGGGGGGGGGGGGGGGGGGGGGGGGGGGGGGGGGGGGGGGGGGGGGGGGGGGGGGGGGGGGGGGGGGGGGGGGGGGGGGGGGGGGGGGGGGGGGGGGGGGGGGGGGGGGGGGGGGGGGGGGGGGGGGGGGGGGGGGGGGGGGGGFEFGGGGGGGGGGGGGGGGFGFGGGGGGGGGGGGGGGGGGGGGFFFFFFFFFFFFFFFFFFFFFFBDBB@?FD@=69@FFFFFFCEF;?FFEFFFEEFF<::B?<9(-4>BBBF?BFB<?F:AFFF>F;;>>FFBF??<?FF1-
@M04999:289:000000000-L3R54:1:1101:26250:15518 2:N:0:427
TGGACTACTAGGGTATCTAATCCTGTTCGCTACCCATGCTTTCGAACCTCAGCGTCAGTTACAGACCAGAGAGCCGCCTTCGCCACTGGTGTTCTTCCATATATCTACGCATTCCACCGCTACACATGGAGTTCCACTCTCCTCTTCTGCACTCAAGAAAAACAGTTTCAGCTGCACTTCCCCGGTTAAGCCGAGGGCTTTCACAGCTGACTTGTTCTCCCGCCTGCGTTCGCTTTACGCCCAATAAATCCGGACAACGCTTGCCACCTACGTATTACCGCGGCTGCTGGCACGTAGTT
+
CCCCCGGGGGFFFFGGGGGGGGGGGGGGGGGGGGGGGFGGGGCCGFGFFGGEGGGGGGEGGFGGGGGGFGGGGGGGGGEGGGGG@FGGGGGGGFGGGGGGGGGGGGGGGGEGGGGGGACEGEGGGGGG,EFGFGDFEGGGGGGGGGGGGGGGGGGGGGDGDGGG8FFGGGGGGGCEFAFF?FDG6EGGGFGGGGGGGCFGF8FFA9AFE3:AEFF4EFFFF9@BFFB>>><@088@CE<F>BD=;E3CCEE0(49>F?;>F03:?A<?::?FFF>2<A4?F>>F;9:??BFB>F:14?B
@M04999:289:000000000-L3R54:1:1101:6314:15527 2:N:0:427
AATGACTACCAGGGTATCTAATCCTGTTCGCTACCCATGCTTTCGAGCCTCAGCGTCAGTAACAGACCAGAGAGCCGCCTTCGCCACTGGTGTTCTTCCATATATCTACGCATTTCACCGCTACACATGGAGTTCCACTCTCCTCTTCTGCACTCAAGTCTCTCAGTTTCCGATGCTCTTCCTCAGTTAAGCTGAGGGCTTTCACATTCAGACTTAAAAGACCGCCTGCGCTCCCTTTACGCCCAATAAATCCGGACAACGCTTGCCACCTACGTATTACCGCGGCTGCTGGCACGTAGTT
+
CCCCCGGGGGGGGGGGGGGGGGGGGGGGGGGGGGGGGGGGGGGGGGGGGGGGGGGGGGGGGGGGGFGGGGGGGGGGGGGGGGGGGGGGGGGGGGGGGGGGGGGGDGGGGGGGGGGGGGGGGGGGGGGGGGGGGGGGGGGGGGGGGGGGGGGGGGGGGGGGGGGGGGGGGGGGGGGGFGFGGGGGCFGGFGGGGGGGGGGGFFFFFFFFFFFFFFFFFFCEFFDFFBFFFFFFFFFFFFFFDFFFF?F;<CEF@BB;@BFDFFDBBF?A?1<:?:?BFFFFAFF019;;BFBB04>????26
@M04999:289:000000000-L3R54:1:1101:15403:15535 2:N:0:427
GCAGAGACACACGGGTATCTAATCCTGTTCGCTACCCATGCTTTCGAACCTCAGCGTCAGTTACAGACCAGAGAGCCGCCTTCGCCACTGGTGTTCTTCCATATATCTACGCATTCCACCGCTACACATGGAGTTCCACTCTCCTCTTCTGCACTCAAGAAAAACAGTTTCAGCTGCACTTCCCCGGTTAAGCCGAGGGCTTTCACAGCTGACTTGTTCTCCCGCCTGCGTTCGCTTTACGCCCAATAAATCCGGACAACGCTTGCCACCTACGTATTACCGCGGCTGCTGGCACGTAGTT
+
CCCCCGGGGGGGGGGGGGGGGGGGGGGGGGGGGGGGGGGGGGGGGGGGGGGGGGGGGGGGGGGGGGGGGGGGGGGGGGGGGGGGGGGGGGGGGGGGGGGGGGGGGGGGGGGGGGGGGGGGGGGGGGGGGGGGGGGGGGGGGGGGGGGGGGGGGGGGGGGGGGGGGGGGGGGGGGGGFGFGGGGGGGGGGEGGGGG>DGGGFFFFFFFFFFFFFFFFEAFFFFFFFFFFFFFFFFFFDFFFFFBF<(6>F2<DFFB?F>??B>B::B?><?B?FFB?A:AF<?B>BFFB6>?F03),,8?F>
@M04999:289:000000000-L3R54:1:1101:2435:15540 2:N:0:427
CGGGACTACAGGGGTATCTAATCCTGTTCGCTCCCCACGCTTTCGCTCCTCAGCGTCAGTGACGGCCCAGAGACCTGCCTTCGCCATCGGTGTTCTTCCCGATATCTACACATTCCACCGTTACACCGGGAATTCCAGTCTCCCCTACCGCACTCCAGTCCGCCCGTACCCGGCGCCGATCCACCGTTAAGCGATGGACTTTCACACCAGACGCGACGAACCGCCTACGAGCTCTTTACGCCCAATAAATCCGGTTAACGCTTGCACCCTACGTATTACCGCGGCTGCTGGCACGTAGTT
+
CCCCCEGGFEFFFDGCEEFGGGGGGGGGGGGGGGGGGGGGGGGGGGFGEGGGGGGGGGGGGGGDFGGGEFGGGGGGGGGGGGGGGGGGGGGGGGGGGGGFGGGGGGGGGGGGGGGGGGGGGGGGGGFGECFGGGGFGGGGGGGGGGGGGGGGGGFGGFFGGGGGGDEGGGGGGGGGFGEGGGGGGGGGGGGGGD5CC4F*=FFFFFFF102?B3@39EB;BB9>>?BF???F>FABDFFF?F9?:?>2>D<B93((4<B?FFFF<DF<::(4???A:<A46;0;B69<70:?0<3.(4,5
@M04999:289:000000000-L3R54:1:1101:22562:15573 2:N:0:427
GACTACCAGGGTATCTAATCCTGTTCGCTCCCCACGCTTTCGTCCATCAGCGTCAATCGGTATTTAGTAACCTGCCTTCGCAATCGGGGTTCTGTGTAATATCTACGCATTTCACCGCTACACTACACATTCCAGCTACTTCAATACTATTCAAGATTAACAGTATCAACGGCAGTTCTACAGTTAAGCTGCAGGTTTTCACCGCTGACTTATCAACCCGCCTACGGACCCTTTAAACCCAATAAATCCGGATAACGCTCGCATCCTCCGTATTACCGCGGCTGCTGGCACGGAGTTAGCC
+
CCCCCGGGGGGGGGGGGGGGGGGGGGGGGGGGGGGGGGGGGGGGG7FGGGGGGGGGGGGGGGGGGGGGGGGGGGGGGGGGGGEGGGGGGGGGGGGGGGGGGGGGGGGGGGGGGGGGDGGGGGGGGGGGGGGGGGGGGGGGGGGGGGGGGGGGGGGGGGGGGGGGGGGGGGGGGGGGFGFGGGGGGGGGGGGGGGEGGGGGFFFDFFB>CFE@EFFFFFEFFFFFFFFFFFFFFFFFEE8DFFFFEEFFFF>@7;AE008?>FFF>?BB?9FFFBBFFF9F(4;9??7B?:<:;(7<:DFF:
@M04999:289:000000000-L3R54:1:1101:28393:15611 2:N:0:427
CGGGGGACTACCCGGGTATCTAATCCTGTTCGCTACCCATGCTTTCGAGCCTCAGCGTCAGTAACAGACCAGAGAGCCGCCTTCGCCACTGGTGTTCTTCCATATATCTACGCACTTCACCGCTACACATGGAGTTCCACTCTCCTCTTCTGCACTCAAGTCTCTCAGTTTCCGATGCTCTCCCTCAGTTAAGCTGAGGGCTTTCACATTCAGACTTAAAAGACCGCCTGCGCTCCCTTTACGCCCAATAAATCCGGACAACGCTTGCCACCTACGTATTACCGCGGCTGCTGGCACGTAT
+
CCC,BC:FAFGEF::+@@F9FGGFEFFEEFGEGGGGGGGGGGGGGGGGFGGGGGGGGGGGGGGGGGGGGGGGGGGGGGGGGGGGGGGGGGGGGGGFGGAFGGGGGGGGGGGGGGGGGGGGGGGGGGGGGGGGFGGFCGGGGGGGGGGGGGGGGGGGGGGGGGGGGGGGFGGGGGGGFGAFFGGGFGGGGFEEFFFFDGGGDFAFFFFFE<6?CFFFEFFF8*>B36>B;;0229;;FF3;49;DBFF??)46AA:>F<>>??;>?F<?0)42:??63>>7)6)49>09960::04()3:?.
@M04999:289:000000000-L3R54:1:1101:17297:15613 2:N:0:427
TGACAGACTACCGGGGTATCTAATCCTGTTTGCTCCCCACGCTTTCGCATCTCAGCGTCAGTATCTGTCCAGAAGGCCGCCTTCGCCACCGGTATTCCTCCACATCTCTACGCATTTCACCGCTACACGTGGAATTCTACCTTCCTCTACAATACTCTAGTTAACCAGTTTTAAGTGCAATTCCTAGGTTGAGCCCAGGGCTTTCACACCTAACTTAATTATCCGCCTACATGCCCTTTACGCCCAGTCATTCCGATTAACGCTCGCACCCTCCGTATTACCGCGGCTGCTGGCACGGAGT
+
CCCCCGGGGGG@BEGGGGGGGGGGGGGGGGGGGGGGGGGGGGGGGGGGGGGGGGGGGGGGGGFFGGGGGGGGDGGGGGGGGGGGGGGGGCEGGGGGGGGGGFGGGGGGGGGGGGGGGGGGGGGGGGGGGFGEEFFFGGGGGFGFGGGGGGFGFGGGGGGGFGFDFGGGGGCFGGGGFGFFFGGFGFGGGGFGGGGGGFCDAFFFFFFFFFFFFFFF=AFFFFFFFBDD=B:E43BFFFFFFFDFF?03;>?EECE8@FFFEFFD66((416?<3>?((,6<A?FF09>;:>?F::2,30;4
@M04999:289:000000000-L3R54:1:1101:23199:15638 2:N:0:427
TGACTACCCGGGTATCTAATCCTGTTTGCTCCCCACGCTTTCGCATCTCAGCGTCAGTATCTGTCCAGAAGGCCGCCTTCGCCACCGGTATTCCTCCACATCTCTACGCATTTCACCGCTACACGTGGAATTCTACCTCCCTCTACAGTACTCCAGACGACCAGTTTTAAATGCTATTCCCAGGTTGAGCCCGGGGCTTTCACACCTAACTTAATCATCCGCCTACATGCCCTTTACGCCCAGTCATTCCGATTAACGCTCGCACCCTCCGTATTACCGCGGCTGCTGGCACGGAGTTAGC
+
CCCCCGGGGGGGGGGGGGGGGGGGGGGGGGGGGGGGGGGGGGGGGGGGGGGGGGGGGGGGGGGGGGGGGGGGGGGGGGGGGGGGGGGGGGGGGGGGGGGGGGGGGGGGGGGGGGGGGGGGGGGGGGGGGGGGGGGGGGG8CFGGGGGGGGGGGGGGGGGGGGGGGGGGGGGGGGGFFGFFFGGGGGGGGGGGGGGDGGGFFFFFFFFFFFFFFFFFFFFEFFFFFFFFEFFFFFFEFFFF9?D@8EFFFFFFFBFBD:(4:76>FB03:B9?BFFAFFFF9BBFFF7>FB?FFB9>BFA<4
@M04999:289:000000000-L3R54:1:1101:9026:15657 2:N:0:427
GACTACCCGGGTATCTAATCCTGTTTGCTCCCCACGCTTTCGCATCTCAGCGTCAGTATCTGTCCAGAAGGCCGCCTTCGCCACCGGTATTCCTCCACATCTCTACGCATTTCACCGCTACACGTGGAATTCTACCTTCCTCTACAATACTCTAGTTAACCAGTTTTAAGTGCAATTCCTAGGTTGAGCCCAGGGCTTTCACACCTAACTTAATTATCCGCCTACATGCCCTTTACGCCCAGTCATTCCGATTAACGCTCGCACCCTCCGTATTACCGCGGCTGCTGGCACGGAGTTAGCC
+
CCCCCGGGGGGGGGGGGGGGGGGGGGGGGGGGGGGGGGGGGGGGEGGGGGGGGGGGGGGGGGGGGGGGGGGGGGGGGGGGGGGGGGGGGGGGGGGGGGGGGGGGGGGGGGGGGGGGGGGGGGGGGGGGGGGGGGGGGGGGGGGGGGGGGGGGGGGGGGGGGGGGGGGGGGGGGGGGFGFGGGGGFGGGGGFFGGGGGGGCFFFFFFFFFFFBEFFFFFFAFFFFFBEE9EFFFFEFFFFFDFFFFFEEEFFF@69C(6;<@BFB1<FFB>??BFFBA?;>FFF>025(834?1024?DBA4
@M04999:289:000000000-L3R54:1:1101:26959:15677 2:N:0:427
GACTACAGGGGTATCTAATCCTGTTCGCTCCCCACGCTTTCGCATCTCAGCGTCAGTATCTGTCCAGAAGGCCGCCTTCGCCACCGGTATTCCTCCACATCTCTACGCATTTCACCGCTACACGTGGAATTCTACCTTCCTCTACAATACTCTAGTTAACCAGTTTTAAGTGCAATTCCTAGGTTGAGCCCAGGGCTTTCACACCTAACTTAATTATCCGCCTACATGCCCTTTACGCCCAGTCATTCCGATTAACGCTCGCACCCTCCGTATTACCGCGGCTGCTGGCACGGAGTTAGCC
+
CCCCCGGGGGGGGGGGGGGGGGGGGGGGGGGGGGGGGGGGGGGGGGGGGGGGGGGGGGGGGGGGGGGGGGGGGGGGGGGGDGGGGGGGDGGGGGGGGGGGGGGGGGGGGGGGGGGGGGGGGGGGGGDGFGGGGGGGGGGGGGGGGFGGGGGGGEFGGGGGGGGGGDGGFGGGGGGGFGFGFGGGGGGGGGGGG@EGGGFGFFFFFFFFFFFBEFAFFF8AFADFDEFFE:BEF@:C@DFFFFFFA<CFF@;;?F?4?FDDB@@B138??>B0?FBD46>621>903)8:(4?9361(:4<:
@M04999:289:000000000-L3R54:1:1101:21746:15716 2:N:0:427
AGGACTACTGGGGTATCTAATCCTGTTCGCTCCCCACGCTTTCGCTCCTCAGCGTCAGTGACGGCCCAGAGACCTGCCTTCGCCATCGGTGTTCTTCCCGATATCTACACATTCCACCGTTACACCGGGAATTCCAGTCTCCCCTACCGCACTTCAGTCCGCCCGTACCCGGCGCCGATCCACCGTTAAGCGATGGACTTTCACACCAGACGCGACGAACCGCCTACGAGCTCTTTACGCCCAATAAATCCGGATAACGCTTGCACCCTACGTATTACCGCGGCTGCTGGCACGTAGTT
+
CCCCCGGGGGGGGGGGGGGGGGGGGGGGGGGGGGGGGGGGGGGGGGGGGGGGGGGGGGGGGGGGGGGGGGGGGGGGGGGGGGGGGGGGGGGGGGGGGGGGGGGGGGGGGGGGGGGGGGGGGGGGGGGGGGGGGGGGGGGGGGGGGGGGGGGGGGGGGGGGGGGGGGGGGGGGGGGGFGDGGGGGGGGGGCFGGFGGGGGGFFFFFFFFFFFFFFFFFFFFFFFFB?BBFFF>>BFFAFFDFFBFFFBFF>:>BBBBDFF9::<?DF??:,,8())5<<DFFFFFBFFFF2<:71334:>
@M04999:289:000000000-L3R54:1:1101:22772:15746 2:N:0:427
TGACTGACTACAGGGGTATCTAATCCTGTTCGCTACCCATGCTTTCGAACCTCAGCGTCAGTATCTGTCCAGAAGGCCGCCTTCGCCACCGGTATTCCTCCACATCTCTACGCATTTCACCGCTACACGTGGAATTCTACCTTCCTCTACAATACTCTAGTTAACCAGTTTTAAGTGCAATTCCTAGGTTGAGCCCAGGGCTTTCACACCTAACTTAATTATCCGCCTACATGCCCTTTACGCCCAGTCATTCCGATTAACGCTCGCACCCTCCGTATTACCGCGGCTGCTGGCACGGAGT
+
@CCCCGGGGGGGGGGGGGGGGGGGGGGGGGGDGGGGGGGGGGGGGGGGGGGGGGGGGGGGGGGGGGGGGGGGGGGGGGGGGGGGGGGGGFGGGFFFGGGGGGGGGGGGGGGGGGGGGGGGGGGGGGGGGGGGDFGGGGGGGGGGGGGFGGGGGGGGGGGGGFCFFGGGFEFFGGGGFGFGFFGGGFGGGGGGGGCFF?FGEFFFBFFFFFFFFFFFFFFFFFE;A29@>B(9CE3>@DFFFFF6@@FFFAEFCEF<;<7?6<9@F37090:?:?BF:::6<-(6>6;>9<>?:B<<:>(4-
@M04999:289:000000000-L3R54:1:1101:21908:15759 2:N:0:427
CGTGGACTACCCGGGTATCTAATCCTGTTTGCTACCCACGCTTTCGAGCATGAATGTCAGTGTTATCCCAGGAGGCTGCCTTCGCCATCGGTATTCCTCCACATCTCTACGCATTTCACTGCTACACGTGGAATTCTACCTCCCTCTGACACACTCTAGTTAGACAGTTTCAAATGCACGTCCCAAGTTGAGCTCGGGGATTTCACATCTGACTTATCTAACCGTCTGCGCTCGCTTTACGCCCAGTAATTCCGATTAACGCTCGCACCCTACGTATTACTGCGGCTGCTGGCACGTAGTT
+
CCCCCGGGGGGGGGGGGGGGGGGGGGGGGGGGGGGGGGGGGGGGGGGGGGGGGGGGGGGGGGGGGGGGGGGGGGGGGGGGGGGGGGGGGGGGGGGGGGGFGGGCGDGGGGGGGGGGGGGGGGGGGGGGGGGGGGFGFGGACFGGGGGGFGGGCCDGGGGGGGGGFFGFFGGGGGGGFGFGGGGGGGGGGGGGGFGGGGGGFFFFFFFAEEFFFFFFFFFFFFFFFFFFFFA>FFF9>2;FF@BFFDEFCF3?CEFFD6;<;9?;B>>F>04?FFFFB0AFFFF:>96>?:7?B:7?21(-.
@M04999:289:000000000-L3R54:1:1101:24614:15759 2:N:0:427
TAGACTACTGGGGTATCTAATCCTGTTTGCTACCCACGCTTTCGAGCATGAACGTCAGTGTTATCCCAGGAGGCTGCCTTCGCCATCGGTATTCCTCCACATCTCTACGCATTTCACTGCTACACGTGGAATTCTACCTCCCTCTGACACACTCTAGTTAGACAGTTTCAAATGCACGTCCCAAGTTGAGCTCGGGGATTTCACATCTGACTTATCTAACCGTCTGCGCTCGCTTTACGCCCAGTAATTCCGATTAACGCTCGCACCCTACGTATTACCGCGGCTGCTGGCACGTAGTT
+
CCCCCGGGGGGGGGGGGGGGGGGGGGGGGGGGGGGGGGGGGGGGGGGGGGGGGGGGGGGGGGGGGGGGGGGGGGGGGGGGGGGGGGGGGGGGGGGGGGGGGGGGGGGGGGGGGGGGGGGGGGGGGGGGG7FGGGGGGGGGGGGGGGGGGGGGGGGGGGGGGGGGGGGGGGGGGGGGFGFGGGGGGGGGGGGFGGGGGGGGFFFFFFFFEFFFFFFFFFFFFFFDFBFFF=ABFFBDFFFFFBFF@9EFFFFFFFFFFF<BDDFFFFBFF2<BB?FFFB9?B>9;>FFFF2<:??BFFFF
@M04999:289:000000000-L3R54:1:1101:23207:15781 2:N:0:427
TGATGACTACCAGGGTATCTAATCCTGTTTGCTCCCCACGCTTTCGCATCTCAGCGTCAGTATCTGTCCAGAAGGCCGCCTTCGCCACCGGTATTCCTCCACATCTCTACGCATTTCACCGCTACACGTGGAATTCTACCTTCCTCTACAATACTCCAGATAACCAGTTTTAAGTGCAGTTCCCAGGTTGAGCCCGGGGCTTTCACACCTAACTTAATTATCCGCCTACATGCCCTTTACGCCCAGTCATTCCGATTAACGCTCGCACCCTCCGTATTACCGCGGCTGCTGGCACGGAGTT
+
CCCCCGGGGGGGGGGGGGGGGGGGGGGGGGGGGGGGGGGGGGGGGGGGGGGGGGGGGGGGGGGGGGGGGGGGGGGGGGGGGGGGGGGGGGGGGGGGGGGGGGGGGGGGGGGGGGGGGGGGGGGGGGGGGGGGGGGGGGGGGGGGGGGGGGGGGGGGGGGGGGGGGGGGGGGGGGGGFGFGGGGGGGFGGGGGGGGGGGGGFFFFFFFFFFFFFFFFFFFEFFEFFFFFFFEC=B@FDEFFFFFFFFFFFFFEEFFFFFFFFF?BFFFF>43?FFFBF?FFAF>>>B19B?7>?8>?>9FF:
@M04999:289:000000000-L3R54:1:1101:11258:15819 2:N:0:427
GTTGACTACTAGGGTATCTAATCCTGTTTGCTCCCCACGCTTTCGCATCTCAGCGTCAGTATCTGTCCAGAAGGCCGCCTTCGCCACCGGTATTCCTCCACATCTCTACGCATTTCGCCGCTACACGTGGAATTCTACCTTCCTCTACAATACTCTAGTTAACCAGTTTTAAGTGCAATTCCTAGGTTGAGCCCAGGGCTTTCACACCTAACTTAATTATCCGCCTACATGCCCTTTACGCCCAGTCATTCCGATTAACGCTCGCACCCTCCGTATTACCGCGGCTGCTGGCACGGAGTT
+
CCCCCGGGGGGGGGGGGGGGGGGGGGGGGGGGGGGGGGGGGGGGGGGGGGGGGGGGGGGGGGGGGGGGGGGGGGGGGGGGGGGGGGGGGGGGGGGGGGGGGGGGGGGGGGGGGGGGGGGGGGGGGGGGGGGGGGGGFGGGGGGGGGGGGGGGGGGGFGGGGGGGGGGGGGGGGGGGFGFGGGGGG6FGGGFGFGGG6CDGFFFFFFFFBF5BEFFFFFFCFEDFFFFBEFEEFDFFE8=>@BF<@@EACC??=66DF?<<@DFF0(39:6??666782<621(-0-42??06(.164(4(
@M04999:289:000000000-L3R54:1:1101:10101:15834 2:N:0:427
TTGGGGACTACAGGGGTATCTAATCCTGTTTGCTACCCACGCTTTCGAGCATGAACGTCAGTGTTATCCCAGGAGGCTGCCTTCGCCATCGGTATTCCTCCACATCTCTACGCATTTCACTGCTACACGTGGAATTCTACCTCCCTCTGACACACTCTAGTTTGACAGTTTCAAATGCACGTCCCAAGTTGAGCTCGGGGATTTCACATCTGACTTATCTAACCGTCTGCGCTCGCTTTACGCCCAGTAATTCCGATTAACGCTCGCACCCTACGTATTACCGCGGCTGCTGGCACGTAGT
+
CCCCCGECGGGGFFFGGGGGGGGGFGGGGGFEGGGDGGGGGDEGFGFDFGGGGCFGGGGEGCF,EF@FEF@FFGEFGGGGFFGGGGCCCFGDEAFGGFGGGGGG?GCFGDCFGGGGGGGGGGGGGFGGGGFG:BA?FGGGGF8?CGGGGFFFGCGCGFFF=EFGGG9EFDFGGGGFFGF8FGGGGGFEFGGGGGGGGGG7?E>FFFFFFBFECFFFEBFEFFF9944>DEAFFF9@F=9AC@<BF@863?3?6)62(,;C9?9@?6>B>;100::<26:B2AB96;B6>247(4(.1:061
@M04999:289:000000000-L3R54:1:1101:7583:15912 2:N:0:427
CCGGGGTATCTAATCCTGTTCGCTACCCATGCTTTCGAACCTCAGCGTCAGTTACAGACCAGAGAGCCGCCTTCGCCACTGGTGTTCTTCCATATATCTACGCATTCCACCGCTACACATGGAGTTCCACTCTCCTCTTCTGCACTCAAGAAAAACAGTTTCAGCTGCACTTCCCCGGTTAAGCCGAGGGCTTTCACAGCTGACTTGTTCTCCCGCCTGCGTTCGCTTTACGCCCAATAAATCCGGACAACGCTTGCCACCTACGTATTACCGCGGCTGCTGGCACGTAGTTAGCCGTGAC
+
CCCCCGGGGGGGGGGGGGGGGEGGGGGGGGGGGFGGGFGGGGGGGGGGGGGGGGGGGGGGGGGGGGGGGGGGGGGGGGGGGGGGGGGGGGGGGGGGGGGGGGGGDGGGGGGGGGGGGGGGGGGGGGGGGGFDFGGGGGGGGGGGGGGGFCAEFGGEFGGGGGGGGGGGGGGGFAFGFGFGDGGGGGGGGGGGGGGGGGGGFFFFFFFFEFFFFFFFFFF=65DDFFFFFFFDFFFF8@3A6EFFFBBFFFFFFFFFBFFF??BF:82<B9A<?>(416><?B?BBF(81:BA2<A?>F1(3
@M04999:289:000000000-L3R54:1:1101:10391:15951 2:N:0:427
CGTCTACAGGGGTATCTAATCCTGTTCGCTCCCCACGCTTTCGCTCCTCAGCGTCAGTGACGGCCCAGAGACCTGCCTTCGCCATCGGTGTTCTTCCCGATATCTACACATTCCACCGTTACACCGGGAATTCCAGTCTCCCCTACCGCACTCCAGTCCGCCCGTACCCGGCGCCGATCCACCGTTAAGCGATGGACTTTCACACCAGACGCGACGAACCGCCTACGAGCTCTTTACGCCCAATAAATCCGGATAACGCTTGCACCCTACGTATTACCGCGGCTCCTGGCACGTAGTTAGC
+
CCCCCGGGGGGGGGGGGGGGGGGGGGGGGGGGGGGGGGGGGGGGGGGGGGGGGGGGGGGGGGGGGGGGGGGGGGGGGGGGGGGGGGGGGGGGGGGGGGGGGGGGGGGGGGGGGGGGGGGGGGGGGGGGGDFDFGGGGGGGGGGGGGGGGGGGGGFGGGGGGGGGGGGGFGGGGGGGFGDGGCF=CGGGCEEE=EEGFG6FFFFFFFFF;DBFF@>7>>B(76>?67?0<>;DFFF9ABFF>??F:AA9A?F>???2<<>?::?FFF61(4:<?>>BA<(-2(3((-,::60<:?1:?>2<:
@M04999:289:000000000-L3R54:1:1101:27237:16005 2:N:0:427
GACTACAGGGGTATCTAATCCTGTTCGCTACCCATGCTTTCGAACCTCAGCGTCAGTTACAGACCAGAGAGCCGCCTTCGCCACTGGTGTTCTTCCATATATCTACGCATTCCACCGCTACACATGGAGTTCCACTCTCCTCTTCTGCACTCAAGAAAAACAGTTTCAGCTGCACTTCCCCGGTTAAGCCGAGGGCTTTCACAGCTGACTTGTTCTCCCGCCTGCGTTCGCTTTACGCCCAATAAATCCGGACAACGCTTGCCACCTACGTATTACCGCGGCTGCTGGCACGTAGTTAGCC
+
CCCCCGGGGGGGGGGGGGGGGGGGGGGGGGGGGGGGGGGGGGEFGGGGGGGGGGGGGGGGGGFGGGFGGGGGGGGGGGGGGGGGGGGGGGGGGGGGGGGGGGGGGGGGGGGGGGGGGGGGGGGGGG8EGGGGGGGGGGGGGGGGGGGGGGGGGFGFDCFGGGGGGGGGGFGFGGFFFGFGGGGGGGGDGGGEEGGDGGGGFFFFFFFFFFFFEFFFFFFFFFFFFBDFFFFF@F4C?FFFF(5=EECFFF;BBF0696?BFFFF<BFFF?B?BBFFBBF9BF;>B2,3:7?FB(4<AA265
@M04999:289:000000000-L3R54:1:1101:5021:16019 2:N:0:427
TGACTACTGGGGTATCTAATCCTGTTTGCTCCCCACGCTTTCGCATCTCAGCGTCAGTATCTGTCCAGAAGGCCGCCTTCGCCACCGGTATTCCTCCACATCTCTACGCATTTCACCGCTACACGTGGAATTCTACCTTCCTCTACAATACTCTAGTTAACCAGTTTTAAGTGCAATTCCTAGGTTGAGCCCAGGGCTTTCACACCTAACTTAATTATCCGCCTACATGCCCTCTGCGCCCAGTCATTCCGATTAACGCTCGCACCCTCCGTATTACCGCGGCTGCTGGCACGGAGTTAGC
+
CCCCCGGGGGGGGGGGGGGGGGGGGGGGGGGGGGGGGGGGGGGGGGGGGGGGGGGGGGGGGGGGGGGGGGGGGGGGGGGGGGGGGGGGFGGGGGGGGGGGGGGGGGGGGGGGGGGGGGGGGGGGGGGGDFGFFGGGGGGGGGGGGGGGGGGGGGGGGGGGGGGGGGGFGGGGGGGGFGFGGGGGGGGGGGGGGGFGGGGGFFFFFFFFFFFFEFFFFFFFFFFDDFEFFF>DFFF)7@BFFFFFFFFFFFF@(;?FFF0<@BFBFFB?F?B?1??AFA?FF>>99<BB?<:??9;>F?FA4
@M04999:289:000000000-L3R54:1:1101:11236:16108 2:N:0:427
GAGACTACACGGGTATCTAATCCTGTTTGCTCCCCACGCTTTCGCATCTCAGCGTCAGTATCTGTCCAGAAGGCCGCCTTCGCCACCGGTATTCCTCCACATCTCTACGCATTTCACCGCTACACGTGGAATTCTACCTCCCTCTACAGTACTCCAGACGACCAGTTTTAAATACTATTCCCAGGTTGAGCCCGGGGATTTCACACCTAACTTAATCATCCTCCTACATGCCCTTTACGACCAGTCGTTCAGCTTAACGTCGCCACCCACCGTATTACTGCGGCTGCTGGCAGGGAGTT
+
@@B<@EFG@<B+@@+CE@C6F@EFFEFC8EF,F,FCF@:@F@FCCC@:@FGFG@CF:CEF,CF<@6,C6<FG,9A7=F:?FC:F:FG7+F>=F95EF=,BFG@<?<=E=4?+=@F<AF+CF+C:,?9,6C,C?6E=FGC=,AEGD=E=,3=9EDGD88@EGGC8,=,,@;3,7,2@9+++5587+@,D,1,,*@19C**;/:+91/:463=678+=*=8/+*8>@4;()7;E333/73()6(4(..(/(6())-).:>(((((((,48(8<9,(,5>>))619>>>FBF0(((((4:B0
@M04999:289:000000000-L3R54:1:1101:9771:16134 2:N:0:427
CAAGGGTATCTAATCCTGTTTGCTCCCCACGCTTTCGCATCTCAGCGTCAGTATCTGTCCAGAAGGCCGCCTTCGCCACCGGTATTCCTCCACATCTCTACGCATTTCACCGCTACACGTGGAATTCTACCTTCCTCTACAATACTCTAGTTAACCAGTTTTAAGTGCAATTCCTAGGTTGAGCCCAGGGCTTTCACACCTAACTTAATTATCCGCCTACATGCCCTTTACGCCCAGTCATTCCGATTAACGCTCGCACCCTCCGTATTACCGCGGCTGCTGGCACGGAGTTAGCCGGTGC
+
CCCCCGGGGGGGGGGGGGGGGGGGGGGG8FFGGGGGGGGGGGGGGGGGGGGGGGGGGGGGGGGGGGGGGGGGGGGGGGGGGGGGGGGGGGGGGFGGGGGGGGGGGGGGGGGGGGGGGGGGGGGGGGGGGGGGGGGGGGGGGGGGGGGGGGGGGGGGGGFGGGGGGGFGGGGGGGGGFGFGGGGGCGGGGGGGGGGGGGGGFFFFFFFFFFCEEFFFFF?=AEFFFFFFFFFFD>BFFEFFEEFFFFF?7?C;3;<BFFFFFD<<BF:?:AB>:;B;>>BFF?:3:??2;9?FF9A?FF>F0
@M04999:289:000000000-L3R54:1:1101:20426:16144 2:N:0:427
GACTACTCGGGTATCTAATCCTGTTCGCTCCCCACGCTTTCGTCCATCAGCGTCAATCGGTATTTAGTAACCTGCCTTCGCAATCGGGGTTCTGTGTAATATCTACGCATTTCACCGCTACACTACACATTCCAGCTACTTCAATACTATTCAAGATTAACAGTATCAACGGCAGTTCTACAGTTAAGCTGCAGGTTTTCACCGCTGACTTATCAACCCGCCTACGGACCCTTTAAACCCAATAAATCCGGATAACGCTCGCATCCTCCGTATTACCGCGGCTGCTGGCACGGAGTTAGCC
+
CCCCCGGGGGGGGGGGGGGGFGGGGGGGGGGGGGGGGGGGGGFEGGGGGGGGGGGGGGGGGGGGGGGGGGGGGGGGGGGGGGEGGGDGGCGGGFFGGGFGFFFFGGGGGGGGGGFGGGGEGGGGGFGGGGGGFFFFGGGGGGGGGGGGGGGGGGGFGGGGGGGGGGFGGGGGDGDGFFFGGGCGGGDGCEGGGGD+?CGFFFFFFFDFDBE=6+BABF>:B=@>BDF==@@F;;CEEEF383(;A9374;BF?DA@D62(7>FFF>FF?FB07?):ABF9(1,9:B:>6()-4(4<BB>A7
@M04999:289:000000000-L3R54:1:1101:20386:16154 2:N:0:427
GTGACTACTAGGGTATCTAATCCTGTTCGCTACCCATGCTTTCGAGCCTCAGCGTCAGTAACAGACCAGAGAGCCGCCTTCGCCACTGGTGTTCTTCCATATATCTACGCATTTCACCGCTACACATGGAGTTCCACTCTCCTCTTCTGCACTCAAGTCTCTCAGTTTCCGATGCTCTTCCTCAGTTAAGCTGAGGGCTTTCACATTCAGACTTAAAAGACCGCCTGCGCTCCCTTTACGCCCAATAAATCCGGACAACGCTTGCCACCTACGTATTACCGCGGCTTCTGGCACGTAGTTT
+
CCCCCGGGGGGGGGGGGGGGGGGGGGGGGGGGGGGGGGGGGGGGGGGGGGGGGGGGGGGGGGGGGGGGGGGGGGGGGGGGGGGGGGGGGGGGGGGGGGGGGGGGGGGGGGGGGGGGGGGGGGGGGGGGGGGGGGGGGGGGGGGGGGGGGGGGGFFGGGGGGGGGGGGGGGGCGGGGFGFGGGGGGGGGGGF=EGGGGGGGFFFFFFFFFFCEFFFFEFFFFFFFFFFFFFFFFFFFEE=B@FFFF;@<<EEFF01;>6DFFFFFFFFFFF734:?A>AA>:;>69,(,6:A??>?(31(6)
@M04999:289:000000000-L3R54:1:1101:16136:16201 2:N:0:427
TGTGTGACTACAAGGGTATCTAATCCTGTTCGCTACCCATGCTTTCGAACCTCAGCGTCAGTTACAGACCAGAGAGCCGCCTTCGCCACTGGTGTCCTTCCATATATCTACGCATTCCACCGCTACACATGGAGTTCCACTCTCCTCTTCTGCACTCAAGAAAAACAGTTTCAGCTGCACTTCCCCGGTTAAGCCGAGGGCTTTCACAGCTGACTTGTTCTCCCGCCTGCGTTCGCTTTACGCCCAATCAATCCGGACAACGCTTGCCACCTACGTATTACCGCGGCTGCTGGCACGTAGT
+
CCCC<DFGGGGGGGGGGGGGGGGGGGGFGGG@FGGGGFGFGGGFGGGGGGGGGGGGGGGGGGGGGGGGG@FGGGGEFGGGGGGGGGEGGGGGGGF<FFGGGGGGGFFGGGGFGGGGGGGGGGGGGGGGFGF8DGFGGGGGGGGFFGGGGGG8B8DAFGCFAGGGGGGFGGFFGGGGFGFGGGGG8DE6EEE7EFGGGGDDEFFAFFFAEF>4BFFFFFFFFFFF=@F@DF@?0;0:07;842<BB@68(6)<C=B>B>>1?6(28,8?4<?FFF62<4:).666>>9>>?:?3?3<88?B4
@M04999:289:000000000-L3R54:1:1101:27275:16227 2:N:0:427
TATAGACTACCAGGGTATCTAATCCTGTTCGCTCCCCACGCTTTCGTCCATCAGCGTCAATCGGTATTTAGTAACCTGCCTTCGCAATCGGGGTTCTGTGTAATATCTATGCATTTCACCGCTACACTACACATTCCAGCTACTTCAATACTATTCAAGATTAACAGTATCAACGGCAGTTCTACAGTTAAGCTGCAGGTTTTCACCGCTGACTTATCAACCCGCCTACGGACCCTTTAAACCCAATAAATCCGGATAACGCTCGCATCCTCCGTATTACCGCGGCTGCTGGCACGGAGTT
+
[truncated: 24,856,815 more chars]
