# Supplementary material for: Dynamics of the hindgut microbiota of the Japanese honey bees (Apis cerana japonica) throughout the overwintering period
Source: PeerJ. 2025 Oct 13;13:e20050. doi: 10.7717/peerj.20050 (PMC12530201; doi:10.7717/peerj.20050)
Supplement: Supplemental Information 42 [file peerj-13-20050-s042.gz › peerj-13-20050-s042]

@M04999:289:000000000-L3R54:1:1101:10764:1790 2:N:0:425
TACTACCCTGGTATCTAATCCTTTTCTCTACCCATGCTTTCTTACCTCAGCTTCATTTACATACCAGTGATCCGCCTTCTCCTCTGTTTTTCTTCCATATATCTTCTCATTCCACCGCTACACATCTCGTTCCACTCTCCTCTTCTGCACTCTATTTAATCTGTTTCATCTTCACTTCCCCTCTTTTTCCTCTTCCTTTCACTTCTTCCTTTTTCTCCCTCCTTCCTTCTCTTTTCTCCCCTTTATTCCTTCCATCTCTTGCCACCTACGTATTACCGCGCCTTCTCTCACTTTTTTATCC
+
--8A,666,,,=,C@E9,CE<F,;@,,6C,;,;,C,,C@C,,,,6;CC,,,,;6,,;C,,,,,,6,,,,,,,6,688@,,;,,;9,,6,9@,BE,5,:,:,55?,5,9,9?,,,,4+46+8,4,9,4,,9A=4,,94>4,94@3,=,,,9==,,,,,,,,4,,9=D,,,3939,6=?8+=+++66,,,62,,,,,36==9+2++02++5:C*6:*<0+3);83*5)3;**02;C*0**1*))0)**5*3***)****32;**1*310):0-*17*2*)-))-0(05******0**0.()6)
@M04999:289:000000000-L3R54:1:1101:8180:1901 2:N:0:425
TGCGCGACTACTGGGGTATCTAATCCTGTTTGCTCCCCATGCTTTCGCACCTCAGCGTCAGTATTAGGCCAGAAGGCTGCCTTCGCCATCTGTATTCCTCCAGATCTCTACGCATTTCACCGCTACACCTGGAATTCTACCTTCCTCTCCCATACTCTATCTAACCAGTATCGTATGCAATTCCCAATTTGATCTCGGTGATTTCACATCCCACTTAATTTGCCGCCTCCGCGCTCTTTACACCCTGTAATTCCGATTAACTCTCTCACCCTCTGTATTACCGCGTCTGCTGTCACTGTTT
+
6-8,,+7FGEGGGGGDGEGGGG9@CCF9FFGDEGGGEC,C,,CEEFEEGEEFCE8<@FC@@FCEFC<9<<F<,,@,:FA:<EFE,?:,C,,,C<?FE<F,=<,,AAF<F9?D+7FEED;=?8CC7B,44FEF,@>=>D846@FDDGGEF,6==,@=B=,,6@@===,1@=EA3D+A*=9+?==2,,,,7=,7,3@+3+++*1?C9+?6;8)))03?*+4;+***-)7<)-))(-(-9=<+9*0,(((6))9?E?.(63(16)//5))./,,33=766<F<4-(-,4262)6))))))-)).
@M04999:289:000000000-L3R54:1:1101:17966:1916 2:N:0:425
CGGTGACTACTCGGGTATCTAATCCTGTTCGCTCCCCACGCTTTCGCTCCTCAGCGTCAGTGACGGCCCAGAGACCTGCCTTCGCCATCGGTGTTCTTCCCGATATCTACACATTCCACCGTTACACCGGGAATTCCAGTCTCCCCTACCGCACTCCATTCCGCCCGTACCCGGCGCCGATCCACCTTTAAGCGATGGACTTTCACACCAGACTCGACGAACCGCCTACGAGCTCTTTACGCCCAATAAATCCGGATAACGCTTGCACCCTACGTATTACCGCGGCTGCTGGCACGTATGT
+
--,@<8CFEGGGGGGGGGGGGGE@CE9FFFDGEFGGC<@+@CFGFCEGGEGG98E+FFE@F9<C@+@@@,,,,,AB?,?AEFF7=C,CE,,8,@FFGGG<E7+8+>FGAF<F@EFFD9AE:EFCEAFE>:E>CFBB;,,7==C9D?E?ED=C6=@@>6,7@:@;:?+@79@C8547>;):29?6<<*<;+++=/*;>3*2AAFC7A6;<0((6);)(0)()41(39?08(((-,46<<)9(479((.).45<7(3033)569604:)),4::B(.).849<60101,44.4(((.(436(.
@M04999:289:000000000-L3R54:1:1101:23053:1978 2:N:0:425
GGTCTACAAGGGTATCTAATCCTGTTCGCTCCCCACGCTTTCGTCCATCAGCGTCAATCGGTATTTAGTAACCTGCCTTCGCAATCGGGGTTCTGTATAATATCTATGCATTTCACCGCTACACTACACATTCCAGCTACTTCAATACTATTCAAGATTAACAGTATCAACGGCAGTTCTACAGTTAAGCTGCAGGTTCTCACCGCTGACTTATCAACCCGCCTACGGACCCTTTAAACCCAATAAATCCGGATAACGCTCGCATCCTCCGTATTACCGCGGCTGCTGGCACGGAGTTAGC
+
-8ACCFFCFGGGGGGGGGGGGGGGGGFEEGGGGGGGGGGGFG@FGGCGGGFGCGGGCFGGCGCFGGGAFFFFGGFGFGGGGGE7BF7CEGGGGGGGGGGFF9FFGAGGGFGGGGDGGGFGGGGGGGGGGGGGGG9,>DDEGGGGFGFGGGGGGGA89DDFFDFGGGGGDFG==CDGFGFGFFD2EF88,EFGGGFFFGFFFCFFDEFEADFFCFFFCFFDEABDFDA22@BFFFF4885F?;@5=<EFF;@@(8<AED@FFFF>FBF?FFFFFFFAA9:996;;>:???<<F6>(((4)64
@M04999:289:000000000-L3R54:1:1101:8056:2034 2:N:0:425
TACTACTGGGGTATCTAATCCTGTTCGCTACCCATGCTTTCGAACCTCAGCGTCAGTTACAGACCAGAGAGCCGCCTTCGCCACTGGTGTTCTTCCATATATCTACGCATTCCACCGCTACACATGGAGTTCCACTCTCCTCTTCTGCACTCAAGAAAAACAGTTTCAGCTGCACTTCCCCGGTTAAGCCGAGGGCTTTCACAGCTGACATGTTCTCCCGCCTGCGTTCGCTTTACGCCCAATAAATCCGGACAACGCTTGCCACCTACGTATTACCGCGGCTGCTGGCACGTAGTTAGCC
+
-6CCCGGEGGGGGGGGGGGGGGFGGGCFGGGGGGGGGGGGGG8FFGFGGGGCFFGDGFGGGGAFDF@CEFEGGGGGGGGGG::FGFGGGGGGGGGGGGGGGGGG,AFDGGGGGGFFFFGGG@GFFGF8AFFFFG9EE9DDGGGGCGGFGGGGG8=,>,@EEDGFFFFGGGG?FGGGFGFGF8>@CE,3,<>EGG7DFCFGFFFFFFFFFFF@EFFFE86>DF9BB@FF;D9(6=4;0;(=;;;)7953(4(41,3076<68??DF623?BFFA?ABFFF90609:7:(8<23.(4(669A2
@M04999:289:000000000-L3R54:1:1101:9529:2086 2:N:0:425
GGACTACAGGGGTATCTAATCCTGTTCGCTCCCCACGCTTTCGCTCCTCAGCGTCAGTAACGGCCCAGAGACCTGCCTTCGCCATTGGTGTTCTTCCCGATATCTACACATTCCACCGTTACACCGGGAATTCCAGTCTCCCCTACCGCACTCCAGTCCGCCCGTACCCGGCGCAGATCCACCGTTAAGCGATGGACTTTCACACCAGACGCGACGAACCGCCTACGAGCTCGTTACGCCCATTACTTCCGGATAACGCTTGCACCCTACGTATTCTCGCGGCTGCAGGCACGTAGTTCGC
+
-@@CCFFFGFFEEGGGFFGGFGGFGGGGGGGGF@EC:@CFDFFEC8FE8FEGECEEGGGGGDGGFEGG?E8FGGGGFEEGGEEFCE?FGFFEFGGGEGCEGEGGGDGFGG8AF<FFF@=CFGGGDFGGDGFGGGGGGG9C=DEGFFG8ECCEF?FF9A@C+:?EGDGCFGC7?E9EFF4CDFFEGGD:AE==FG5DFFGGFFFFFE>F0=9>9)7>6:@1<;>B6728639:-4::BFB>(:():)5<<2(31(84,29??:?DF(4((.48<A74)6(07(((41(409(,8((,-))(,
@M04999:289:000000000-L3R54:1:1101:18688:2093 2:N:0:425
TCACGACTACTGGGGTATCTAATCCTGTTCGCTCCCCACGCTTTCGCTCCTCAGCGTCAGTGACGGCCCAGAGACCTGCCTTCGCCATCGGTGTTCTTCCCGATATCTACACATTCCACCGTTACACCGGGAATTCCAGTCTCCCCTACCGCACTCCAGTCCGCCCGTACCCGGCGCCGATCCACCGTTAAGCGATGGACTTTCACACCAGACGCGACGAACCGCCTACGAGCTCTTTACGCCCAATAAATCCGGATAACGCTTGCACCCTACGTATTACCGCGGCTGCTGGCCCGTAGTT
+
CCCCCEGGGGGGGGGGGGGGGGGGGGGGGGGGGGGGGGGEFGGDFGGEGGFGGGGGGGGGGGGGGCEGGGGGGFGGCFFGFGGGGGGDGEGGEFFGGGGGGGEGGGFGGGGGGGGGGGGGGCGGGFGGGGGEGGDGGFA@F9EFDGGFCGCEGGEGBF,DFFDEE5E@EEGGGGCCDDE4:CDGGG5CCE5CGCE<5349FFFFFFFFFFFBB:E@(..(),4(31(4:2:?FFFFBA<F1?>F<14272<>?((33?))491(28,48?F7?:324?FF<22(3901:0)((((-,-(,.
@M04999:289:000000000-L3R54:1:1101:19497:2121 2:N:0:425
TTGACTACCGGGGTATCTAATCCTGTTTGCTCCCCACGCTTTCGCATCTCAGCGTCAGTATCTGTCCAGAAGGCCGCCTTCGCCACCGGTATTCCTCCACATCTCTACGCATTTCACCGCTACACGTGGAATTCTACCTTCCTCTACAATACTCCAGATAACCAGTTTTAAGTGCAGTTCCCAGGTTGAGCCCGGGGCTTTCACACCTAACTTAATTATCCGCCTACATGCCCTTTACGCCCAGTCATTCCGATTAACGCTCGCACCCTCCGTATTACCGCGGCTACTGGCACGGAGTT
+
CCCCCGGGGGGGGGGGGGGGGGGGGGGGGGGGGGGGGGGGGGGGGGGGGGGGGGGGGGGGGGGGGGGGGGGGGGGGGGGGGGGGGGGGGGGGGGGGGGGGGGGGGGGGGGGGGGGGGGGGGGGGGGGGGGGGGGGGGGGGGGGGGGGGGGGGGGGGGFGGGGGGGGGGGGGGDGGGFGFGCFGGFGGGGGGGGGGGGGGGFFFFFFFFFEDC<ABFEFFFFFDDFDFFFFE@DF8@9EFEFFD137>3<CEFF;?FFA?9FFF9>>9<FFBB<<F?FD<?>9>F0:?FF70??19(4(4
@M04999:289:000000000-L3R54:1:1101:19491:2164 2:N:0:425
CGATCGACTACCCGGGTATCTAATCCTGTTTGCTCCCCATGCTTTCGCACCTCAGCGTCAGTATTAGGCCAGAAGGCTGCCTTCGCCATCGGTATTCCTCCAGATCTCTACGCATTTCACCGCTACACCTGGAATTCTACCTTCCTCTCCTATACTCTAGCTAACCAGTATCGTATGCAATTCCCAAGTTGAGCTCGGGGATTTCACATCCGACTTAGTTAGCCGCCTACGCGCGCTTTACGCCCAGTCATTCCGATTAACGCTTGCACCTGCTGTGTTACCGCGTCTGCTTGAACAGAGT
+
AC<,@FCF,6FGGG7:@FGCGCEFGDFGDFCGGGGG,CFEF@FFEFGGGGCEF<CF7FF:FCFC,CCE@FFCF8,ED<<:?FFGGCFEGGEGGGGEFEEGGFGF9FBFFFGG>7CFCFCGGDGEGGFGGGGGDF9=ABCEF@FCFADGGFGFCDFDFGFGGGG8FGGGFFDFCG6@DC?DG+=7E88,<,@:@F9+=+3?9>F*9BABE@)/):5?E+=6BAF)(:(6279=07@0((46937@66::))-:2-8(,(,26:3(((4,>?(((())(.,-)6<01,1((.)),().)(((.
@M04999:289:000000000-L3R54:1:1101:7992:2175 2:N:0:425
AGACTACTCGGGTATCTAATCCTGTTCGCTACCCATGCTTTCGAACCTCAGCGTCAGTTACAGACCAGAGAGCCGCCTTCGCCACTGGTGTTCTTCCATATATCTACGCATTCCACCGCTACACATGGAGTTCCACTCTCCTCTTCTGCACTCAAGAAAAACAGTTTCAGCTGCACTTCCCCGGTTAAGCCGAGGGCTTTCACAGCTGACTTGTTCTCCCGCCTGCGTTCGCTTTACGCCCAATAAATCCGGACAACGCTTGCCACCTACGTATTACCGCGGCGGCTGGCACGTAGTTAGC
+
--<8AE8@FGGGE@E<ECGD<FFECF6,@FE7FGAEFDAFFFFDGFG8EBA<@B@@:<F<EFF<FGC<<FGGFGCCF@FFDCG:BFFFAD<FED,9FA<@?FEEAF;DB?CF?<EFGGGGG>A4,59EE<FG4E4@BFEGGAD3E;DFFGG,6=DF9=DGFEFFGGGGFGCD8DD=D?:FGGGE>C@CCFGGDGGGCFFGFFFFFFFF==BA;:FF?BB@5@>>>955262>@;@<>6@E;61(5<476@>>?>0:((23((-:<??(42212:>><A29(71((37(-(44(42382).-
@M04999:289:000000000-L3R54:1:1101:21116:2176 2:N:0:425
GCACTGACTACCCGGGTATCTAATCCTGTTCGCTCCCCACGCTTTCGTCCATCAGCGTCAATCGGTATTTAGTAACCTGCCTTCGCAATCGGGGTTCTGTGTAATATCTATGCATTTCACCGCTACACTACACATTCCAGCTACTTCAATACTATTCAAGATTAACAGTATCAACGGCAGTTCTACAGTTAAGCTGCAGGTTTTCACCGCTGACTTATCAACCCGCCTACGGACCCTTTAAACCCAATAAATCCGGATAACGCTCGCATCCTCCGTACTACCGCGGCTGTGTGCACGGAGT
+
-BC8C,CFGGFFGEGGGCFGGD<FCEGGGGGCFFGCF:8@FGFGG<CF7FFGGFGGGEGG>CFCGE8CFFDFGGGGGCFGGGGFDG@CF8FG7>FGGGGD<FFE9BFGGGGD9?<CFFFG=BEFG@FG9FGDEGEFGGGFDGGG?ACFFCFGGCFC==DFCE,@=9=@DEFGFAF+<=*@0CDGFCFCGCGDEFGFFCGGAC>5BFFF=AABFFFFC+BEFDFFAFFFF=2@227;D84+7)7(:046.76<6;1113?A8:61?99>B>FFFF>:?(4:)4916;F0,(()().4(441-
@M04999:289:000000000-L3R54:1:1101:19526:2177 2:N:0:425
GATGACTACTAGGGTATCTAATCCTGTTTGCTCCCCATGCTTTCGCACCTCAGCGTCAGTATTAGGCCAGAAGGCTGCCTTCGCCATCGGTATTCCTCCAGATCTCTACGCATTTCACCGCTACACCTGGAATTCTACCTTCCTCTCCCATACTCTAGCTAACCAGTATCGTATGCAATTCCCAAGTTGAGCTCGGGGATTTCACATCCGACTTAATTAGCCGCCTACGCGCGCTTTACGCCCAGTAATTCCGATTAACGCTCGCACCCTCTGTATTACCGCGGCTGCTGGCCAAGAGTT
+
CCCCCGGGGGGGGGGGGGGGGGGGGGGGGGGGGGGGGGGGGGGGGGGGGGGGGGGGGGGGGGGGGGGGGGGGGGGGGGGGGGGGGGGGGGGGGGGGGGGGGGGGGGGGGGGGGGGGGGGGGGGGGGGGGGGGGGGGGGGGGGGGGGFGGGGGG8FGGFGGGGGGGGGFGGGFGGGGFGFGGFFFFDGGGFGFAFEGDGGGFFFFFFFFCAA>AFFFECFBFEBFFFF=@F>=2>B;?4<B@9@?667CFFFFE003(:ABFF?BFFFF?(48:46<>AA)(39BBFF0,:0(,((4(4)6
@M04999:289:000000000-L3R54:1:1101:12889:2177 2:N:0:425
TCAGACTACCAGGGTATCTAATCCTGTTCGCTACCCATGCTTTCGAACCTCAGCGTCAGTTACAGACCAGAGAGCCGCCTTCGCCACTGGTGTTCTTCCATATATCTACGCATTCCACCGCTACACATGGGGTTCCACTCTCCTCTTCTGCACTCAAGAAAAACAGTTTCAGCTGCACTTCCCCGGTTAAGCCGAGGGCTTTCACAGCTGACTTGTTCTCCCGCCTGCGTTCGCTTTACGCCCAATAAATCCGGACAACGCTTGCCACCTACGTATTACCGCGGCTGCTGGCACGTAGTT
+
CCCCCGGGGFGGGGGGGGGGGGGGGGGGGGGGGGGGGGGGGGGGGGGGGGGGGGGGGGGGGGGGGGGGGGGGGGGGGGGGGGGGGGGGGGGGGGGGGFGGGGGGGGGGGGGGGGGGGGGGGGGGGGGGGGGGGEGGGGGGGGGGGGGGGGGGGCGGGGGGFGGGGGGGGGGGGGGGFGFGGDCFGGGGGGGGGGGGGDGGFFFFFFFFFFFFFFF8>FFFFDFFFFFFFFFFFFFFFFFFFBFD6@EEFFFFB>BF9:<6B::?F?F?0:2:BF<B?B<23>FFFB>F??BFF><FF?1)
@M04999:289:000000000-L3R54:1:1101:10906:2186 2:N:0:425
AACTCGACTACCAGGGTATCTAATCCTGTTCGCTCCCCACGCTTTCGTCCATCAGCGTCAATCGGTATTTAGTAACCTGCCTTCGCAATCGGGGTTCTGTGTAATATCTATGCATTTCACCGCTACACTACACATTCCAGCTACTTCAATACTATTCAAGATTAACAGTATCAACGGCAGTTCTACAGTTAAGCTGCAGGTTTTCACCGCTGACTTATCAACCCGCCTACGGACCCTTTAAACCCAATAAATCCGGATAACGCTCGCATCCTCCGTATTACAGCGGCTGCTGGCACGGAGT
+
CCCCCGFGGGGFFGGGGGFCEFFGGGGGGGGEFCFGFGFGGGEGGGEFGGGGFFGGGGGGGGGGGBGGGGGGGFFGGGGGGGFFFGGEGGGGGGGGGGGFFFGGDGCFFGGFCEFFCGGGGGGGGGGGGGGGDFGGGGGGGFGGFGDFGGGGGCGGGGGGGFFGGGG8@E@EFGGG>83?GGGGGGGGGGGGGGGGCCGGAAF>FFFFFFFB=FBACFB?==):>BFFDFD>D52@F;8CFCFF(8((6=EFFE99;7;A@@6:?9>;(3(.5,3-21.6>),)-,,(-(:??:B<<0((-
@M04999:289:000000000-L3R54:1:1101:8787:2192 2:N:0:425
AATGACTACAAGGGTATCTAATCCTGTTTGCTCCCCATGCTTTCGCACCTCAGCGTCAGTATTAGGCCAGAAGGCTGCCTTCGCCATCGGTATTCCTCCAGATCTCTACGCATTTCACCGCTACACCTGGAATTCTACCTTCCTCTCCCATACTCTAGCTAACCAGTATCGTATGCAATTCCCAAGCTGAGCTCGGGGATTTCACATCCGACTTAATTAGCCGCCTACGCGCGCTTTACGCCCAGTAATTCCGATTAACGCTCGCACCCTCTGTATTACCGCGGCTGCTGGCACAGAGTT
+
CCCCCGGGGGGGGGGGGGGGGGGGGGGGGGGGGGGGGGGGGGGGGGGGGGGGGGGGGGGGGGGGGGGGGGGGGGGGGGGGGGGGGGGGGGGGGGGGGGGGGGGGGGGGGGGGGGGGGGGGGGGGGGGGGGGGGGGGGGGGGGGGGGGGGGGGGGGGGGGGGGGGGGGGGGGGGGGGFGFGGFFGGGFGGGGGFGG>DGGGFFFFFFFFFFFFFFFFFFC6AEFFFF?B@@@@@@FFFFFFFFFFFFFCC??CEFFBFFFFBFF>9>BB?:?1?>F<ABFFBB>>B>BFFFBFFFBF??AB
@M04999:289:000000000-L3R54:1:1101:21594:2324 2:N:0:425
AGACTACTCGGGTATCTAATCCTGTTCGCTACCCATGCTTTCGAGCCTCAGCGTCAGTAACAGACCAGAGAGCCGCCTTCGCCACTGGTGTTCTTCCATATATCTACGCATTTCACCGCTACACATGGAGTTCCACTCTCCTCTTCTGCACTCAAGTCTCTCAGTTTCCGATGCTCTTCCTCAGTTAAGCTGAGGGCTTTCACATTCAGACTTAAAAGACCGCCTGCGCTCCCTTTACGCCCAATAAATCCGGACAACGCTTGCCACCTACGTATTACGGCGGCTGCTGGCACGTAGTT
+
CCCCCGGGGGGGGGGGGGGGGGGGGGGGGGGGGGGGGGGGGGGGGGGGGGGGGGGGGGGGGGGGGGGGGGGGGGGGGGGGGGGGGGGGGGGGGGGGGGGGGGGGGGGGGGGGGGGGGGGGGGGGGGGGGGGGGGGGGGGGGGGGGGGGGGGGGGGGGGGGDFGGGGGGGGGGGDFGFGFGGGGGGGGGGGGGGGGGGGGFFFFFFFFFEFFFFFFFFFFDF=BFDBFFB@FFFFEEEFFDB;@;DFAEFF@B@D>@<7:>???F?FB<??FFBFD:AA((37,790(3822()4?BF2)
@M04999:289:000000000-L3R54:1:1101:16259:2365 2:N:0:425
GGACTACTGGGGTATCTAATCCTGTTTGCTCCCCACGCTTTCGCATCTCAGCGTCAGTATCTGTCCAGAAGGCCGCCTTCGCCACCGGTATTCCTCCACATCTCTACGCATTTCACCGCTACACGTGGAATTCTACCTTCCTCTACAATACTCTAGTTAACCAGTTTTAAGTGCAATTCCTAGGTTGAGCCCAGGGCTTTCACACCTAACTTAATTATCCGCCTACATGCCCTTTACGCCCAGTCATTCCGATTAACGCTCGCACCCTCCGTCTTACCGCGGCTGCTGGCACGGAGTTAGC
+
CCCCCCFCFFFGGGGGGFGG<FGGGGGFEGGGGGGGGGFGFGEGGGGGGGGGGGGGGGF9EFFGFGGGGGGGGGGGGEFGGGGGGCGGGGGGGGGG@GFGGGGGGGAGGGDEGFGFEGGDEGGGGGGGGGGGGGGGGGGGGGGGGAEFGFFGF8EGF=FFGFFGGFFDGGGGFCFFFGFGGGF?DF8EGGGGGGF>CDGGFFFCFFFFBDFFFFFFFA9A@BAFADFEE=>:EF@EFD@?@>B.745)9?@7?(2)7;@D(3:>39:0<?>(((34A229>;>>0(.,8:?<:;>B8:<>-
@M04999:289:000000000-L3R54:1:1101:14729:2416 2:N:0:425
CCGACTACCCGGGTATCTAATCCTGTTTGCTCCCCATGCTTTCGCACCTCAGCGTCAGTATTAGGCCAGAAGGCCGCCTTCGCCACCGGTATTCCTCCACATCTCTACGCATTTCACCGCTACACGTGGAACTCTACCTTCCTCTACAATACTCTAGTTAACCAGTTTTAAGTGCAATTCCTAGGTTGAGCCCAGGGCTTTCACACCTAACTTAATTATCCGCCTACATGCCCTTTACGCCCAGTCATTCCGATTAACGCTCGCACCCTCCGTATTACCGCGGCTGCTGGCACGGAGTT
+
CCCCCGGGGGGGGGGGGFGGGGGGGGGGGGGGGGGGGGGGGGGGGGGGFGFGGGGGGGGGGGGGGGGGGGGGGGGGGGGGGGGGGGGGGGGGGGGGGGGGGGGGGGGGGGGEGGGGGGGGGGGGGGFFEFGGFGGGGGGCFGGGGGGF?FGGGGFGGGGCFFCGGGGGGGGGDGGGFGFGFGGGGGGGGGGGGGGGGGFGFFFFFFEFFFFEFFFACFFFFFFFFFFFFFFFFFBEFCFFFFFFFFECFFF@??<@EE?>DF;@FB>F?FBFFB?BFFAB>6;FFFBFFBFF<BFF><3
@M04999:289:000000000-L3R54:1:1101:18051:2480 2:N:0:425
GGACGGACTACACGGGTATCTAATCCTGTTTGCTCCCCACGCTTTCGCATCTCAGCGTCAGTGACGGCCCAGAGACCTGCCTTCGCCATCGGTGTTCTTCCCGATATCTACACATTCCACCGTTACACCGGGAATTCCAGTCTCCACTACCGCACTCCAGTCCGCCCATACCCGGCGCCGATCCACCGGTAAGCGATGGACTTTCACACCATACGCGACGAACCGCCGCCGGGCTCTTTACGCGCAATCAATCCGGATAACGCTTACACCCTACGATTTAGCGTGGCTGCTGGCCCGTCGT
+
CCCCCFGGGGGFECGGFEGGGGGCFGFGGGCCFGEFFGGGGG:FDFFGDGEFFGGGGEE6CFGFGGGGGGGGFEEFFGEEF9FCGGFGCGCCEEGEFCFAAFGDCBFGGGFGGFCFGGGGGGGGDGGGGDDGEGCGCFAFGGF,2,@7=DF+1@CCFCFGGGGDGG5*A7FC@C79*;ACDGG5,:CG*=8:C6E3C7**06AFFFFF8@?)47)>1)79749990(((-((,321>)6@900(((4(),4-633(3((-330((()6-40:B(-(((-5).7((((.12)44(.(((,((
@M04999:289:000000000-L3R54:1:1101:21729:2541 2:N:0:425
GACTACCAGGGTATCTAATCCTGTTTGCTCCCCACGCTTTCGCATCTCAGCGTCAGTATCTGTCCAGAAGGCCGCCTTCGCCACCGGTATTCCTCCACATCTCTACGCATTTCACCGCTACACGTGGAATTCTACCTTCCTCTACAATACTCCAGATAACCAGTTTTAAGTGCAGTTCCCAGGTTGAGCCCGGGGCTTTCACACCTAACTTAATTATCCGCCTACATGCCCTTTACGCCCAGTCATTCCGATTAACGCTCGCACCCTCCGTATTACCGCGGCTGCTGGCACGGAGTTAGCC
+
CCCCCGGGGGGGGGGGGGGGGGGEGGGGGGGGGGGGGGGGGGGGDGGGGGGGGGGGGGFGGGGGGGGGGGGGGGGGGGGGGGGGGGGGGGGGGGGGGGGFGGGGGGGGGGGGGGGGGGGGGGGGGGGGGGGGGGGGGGGGGGGGGGGGGGGGGGGGGGGGCFGFFGGGGGGGGGGGFGF?FGGGGGGGGGFGGGGGGGFGFFFFEAFFFFFFFFFFFFFDFFFFFFFFFED=:EFFFFFFFFEFFF?EFFFF@FC<?B(8;B>>>3:??BF::():>?FFB96>BBBFF07:09>?<>AA.
@M04999:289:000000000-L3R54:1:1101:13637:2553 2:N:0:425
TGGGACTACCGGGGTATCTAATCCTGTTTGCTACCCACGCTTTCGAGCATGAACGTCAGTGTTATCCCAGGAGGCTGCCTTCGCCATCGGTATTCCTCCACATCTCTACGCATTTCACTGCTACACGTGGAATTCTACCTCCCTCTGACACACTCTAGTTAGACAGTTTCAAATGCACGTCCCAATTTGAGCTCGGGGATTTCACATCTGACTTACCTAACCGTCTGCGCTCGCTTTACGCCTAGTAATTCCGATTAACCCTCGCACGCTACGTATTACCGCGGCTGCTGCCACGCAGTT
+
B<C<@@FEFGBF7@@@AAFCFDFGFFCCFDF9@CCFFGGDGG,CFD<::FG999@FGGDEFGFAA@E89CFFGCGFGGGGGC<BFGEG:F===EAF9B4?=FF,CFGGGGGCFC<<FGGGGFFFFGFFE7@FFGGGCDF=D4A?FGGGGGCFG,DEECFFCGE9A6EFFADEFDFF@2*=?6+2,,7C:=4<,5A>7+9C9AAFFAE>@**:;=B+01+66775>9(*(-055>9D6C<D0;((,.//9).)/6@0<E;)(,3>9(((-34((,,).)).41;;>01?:B238)4(,7<4
@M04999:289:000000000-L3R54:1:1101:20885:2588 2:N:0:425
GACTACAGGAGTATCTAATCCTGTTCGCTACCCATGCTTTCGAACCTCAGCGTCAGTTACAGACCAGAGAGCCGCCTTCGCCACTGGTGTTCTTCCATATATCTACGCATTCCACCGCTACACATGGAGTTCCACTCTCCTCTTCTGCACTCAAGAAAAACAGTTTCGGCTGCACTTCCCCGGTTAAGCCGAGGGCTTTCACAGCTGACTTGTTCTCCCGCCTGCGTTCGCTTTACGCCCAATAAATCCGGACAACGCTTGCCACCTACGTATTACCGCGGCTGCTGGCACGTAGTTAGCC
+
CCCCCGGGGGGGGGGGGGGGGGGGGGGGGEGGGGGGGGGGGGGGGGGGGGGGGGGGGGGGGGGGGGGGGGGGGGGGGGGGGFGGGGGGGGGGGGGGGGGGGGGGGGGGGGGGGGGGGGGGGGGGGGGGGGGGGGGGGGGGGGGGGGGGGGGGGGGGGGGGGGGGGGGGGGGGGGGGFGFGGGGGGGGFGGGGGGGGGGGGFFFFFFFFFFFFFFFFFFFFFFFFFFFFFFFFFFFFDFFFFFFFFFFFFF>?F>BFB>F??B:<D:?BBFB)6>9<9?>>>>F>FF77??F?:4:?<<A<4
@M04999:289:000000000-L3R54:1:1101:12681:2649 2:N:0:425
GTGACTACTAGGGTATCTAATCCTGTTCGCTACCCATGCTTTCGAACCTCAGCGTCAGTTACAGACCAGAGAGCCGCCTTCGCCACTGGTGTTCTTCCATATATCTACGCATTCCACCGCTACACATGGAGTTCCACTCTCCTCTTCTGCACTCAAGAAAAACAGTTTCAGCTGCACTTCCCCGGTTAAGCCGAGGGCTTTCACAGCTGACTTGTTCTCCCGCCTGCGTTCGCTGTACGCCCAATAAATCCGGACAACGCTTGCCACCTACGTATTACCGCGGCTGCTGGCACGTAGTGAC
+
CCCC89EGGC<@FFFFFFFCFGGGFFF9FFGGCFGGFEGGGCGGFGGGGGGCGGGGGG6FFGFGGGFDE8FECFGGGDGGDFGEGGAE8CF=FCG9CFFGGGG,EFEEFGGGGFCGGFFGEGGCFF8FF8FFFGGGGD?ED@DFGDGGGGGGGGFGGFFGGGGGGGGGCDGG8DFGFG:DDCFGCEGGG7DGGGDGGGGGFFFFFFA*:@=A7AFAE6E;4(>@FFBB@(8?>?(4CFFFBFFF;=E3.9;210;93<>>B630:<24144314<:>B)49999(((.35:82(.28:(5)
@M04999:289:000000000-L3R54:1:1101:11364:2663 2:N:0:425
GACTACTGGGGTATCTAATCCTGTTTGCTCCCCACGCTTTCGCATCTCAGCGTCAGTATCTGTCCAGAAGGCCGCCTTCGCCACCGGTATTCCTCCACATCTCTACGCATTTCACCGCTACACGTGGAATTCTACCTTCCTCTACAATACTCCAGATAACCAGTTTTAAGTGCAATTCCCAGGTTGAGCCCGGGGCTTTCACACCTAACTTAATTATCCGCCTACATGCCCTTTACGCCCAGTCATTCCGATTAACGCTCGCACCCTCCGTATTACCGCGGCTGCTGGCACGGAGTTAGCC
+
CCCCCGGGGGGGGGGGGGGGGGGGGGGGGGGGGGGGGGGGGGGGEGFGGGGGGGGGGGFGGGGFGGGGGGGGGGGGGGGGGGGGFGEBFGGGGGGGGGGGGGGGGGGGGGGGGFGGGGGGGGGGGGGGGGGGFCFGGGGGGGGGGGGGGGGGGFGCGGGGGGGGGGGGGGEAGFGGFGFFGGCF?FFGGGGGGGG5CFGGFFFFFFFADFEEEFFFFFFFFFFFF@?CB;=BBE39;;9DF?@EFFFCE;3<7;EEFFFF>66>>?BF?6?FFBBAA?0-379>:053:053((4:(6A<3
@M04999:289:000000000-L3R54:1:1101:14754:2677 2:N:0:425
GTTGACTACAAGGGTATCTAATCCTGTTTGCTCCCCACGCTTTCGCATCTCAGCGTCAGTATCTGTCCAGAAGGCCGCCTCCGCCACCGGTATTCCTCCACATCCCTACGCATTTCACCGCTACACGTGGAATTCTACCTTCCTCTACAATACTCCAGATAACCAGTTTTAAGTGCAGTTCCCAGGTTGAGCCCGGGGCTTTCACACCTAACTTAATTATCCGCCTACATGCCCTTTACGCCCAGTCATTCCGATTAACGCTCGCACCCTCCGTATTACCGCGGCTGCTAGCACGGAGTT
+
<-8BCGGFGGFFD@6C<FFF96F<CFFFEEFCFFG,BC@+@F8FFGG,CFEFFDFB@CCFGGFFEGFC9<<,C<<FCC7F,EFGCFFFG>6CD9FGAEGGGGC8,AEF8?CBFGADCFG8F8CCE<@FC=F?,66EGFAC8=8==8=,=EAEF:D8EF89A=DDFGGACFFGC,6@;=<@@F6=@F,:F?8CF?ECDGGGF6;A6@F>=E@BEFF=46A?+1:B=9@FB?E==;ED)77>07962.7A?<CE@0((44>,2(49B>>>(38:;?((4<<466B064>B)).4<499(-38
@M04999:289:000000000-L3R54:1:1101:19620:2678 2:N:0:425
CAAGACTACACGGGTATCTAACCCTGTTTGCTCCCCACGCTTTCGCATCTCAGCGTCAGTATCTGCCCAGAAGGCCGCCTTCGCCACCGGTATCCTTCCACATCCCTACGCATTTCACCGCTACACGTGGAATTCTACCTTCCTCTACACTACCCTAGTTAACCAGTTTTAAGTGCAATTCCTAGGTTGAGCCCAGGCCTTTCACACCTAACTTAATTATCCGCCTACATCCCCTTTACGCCCAGACATTCCGATTAACGCTCGCACCCTCCGCATTACCGCGGCTGCTGGCCCGGAGTT
+
BC8C,,,6C,FFEE@CE<,C6,C6;,CD<CEFFGG>F766BC,;@7F,@BDFFFCGGG7CCDCE9,C,6C<FFDF8+@@C,5,BBFC,@F+>B,C,CEFF9<9=,,45,?7+FF9F5EFCEE@FGGFEC4C9E=EEED9@:DFCCEADA,9,@,=6>8D:3=E9=+@D:=FGCFGGF7F=CD?;F,@,,1,@C59750;DCC9AFFFF9:)0>+?BE+9*B62>(5@@31*5>>BD3/*.6191(,,,91?6/,2;@93;63;((,34--,((((-().9?>F((,(,443((434((80
@M04999:289:000000000-L3R54:1:1101:7572:2727 2:N:0:425
AAGGACTACTGGGGTATCTAATCCTGTTTGCTACCCACGCTTTCGAGCATGAACGTCAGTGTTACCCCAGGAGGCTGCCTTCGCCATCGGTATTCCTCCACATCTCTACGCATTTCACTGCTACACGTGGAATTCTACCTCCCTCTGACACACTCTAGTTAGACAGTTTCAAATGCACGTCCCAAGTTGAGCTCGGGGATTTCACATCTGACTTATCGAACCGTCTGCGCTCGCTTTACGCCCAGTAATTCCGATTAACGCTCGCACTCTACGTATTACCGCGGCTGGTGGCACGTAAGTC
+
CCC8CF8,CEGGGGGFGGGCGGDFGGGFFGGCEEEFGGE::FGCEGFDECFCDFFFFF76CFFFGF<F77C@FGEF=FC,AFDFEE,@BCCE7FFFGC=A<EFGGGGCCCC@F@EAEAEFF9FGGFCF,+8EAD=DDDGG,@EFGG=,E9=1@,8E;=@=DCCFFDGFGE,6=ADEDG5F8>DCEGDFF@=FFGDD6>C?FFFCF6+*7AECBAF950?:AB><7))9)59@559(54*.(.6;@F<CE?))((/(:))6>?090(2(545<??<2>2)6((-(-(-(4(8:,,3,.,(6.
@M04999:289:000000000-L3R54:1:1101:16180:2742 2:N:0:425
CTCTGACTACCCGGGTAACTAATCCGGTTTGCTACCCACGCTTTCGAGCATGAACGTCAGTGTTATCCCAGGAGGCTGCCTTCGCCATCGGTATTCCTCCACATCTCTACGCATTTCACTGCTACACGTGGAATTCTACCTCTCTCTGACACACTCTAGTTAGACAGTTTCAAATGCACGTCCCAAGTTGAGCTCGGGGATTTCACATCTGACTTATCTAACCGTCTGCGCTCGCTTTACGCCAGGTAATTCCGATTAACGCTCGCACCCTACGTATTACCGCGGCGGCTGTCACGTAGTT
+
AA<BBA,<CFAEEGGGGGFDF@CEF+@@F@@FFFEGCC:@FDFFEG8FGGCFGGGGFGGDCEF9EF<EACFDFGGCECFCFG99F,BBCCCF<DFD,FFGGE<,A9AFF,BCGF@E<FF94>;?EFGGFECEGGE;;,=,4A,@9EE;DAFGGG,,,3@@EFGC,?FFF8E:::+=DFF?FFDEGC8@FGGFFG6:+079?A6@<6<FECCEEFA@E+1<8B@20:2(82=(52>9(();6;B((/;C?<.<)5<?;@FC(:(83(479(3<<237),)6A(7;(2,(,-3..)-(..(-)
@M04999:289:000000000-L3R54:1:1101:24000:2772 2:N:0:425
CATTGACTACAGGGGTATCTAATCCTGTTCGCTACCCATGCTTTCGAGCCTCAGCGTCAGTGACAGACCAGAGAGCCGCCTTCGCCACTGGTGTTCTTCCATATATCTACGCATTTCACCGCTACACATGGAGTTCCACTCTCCTCTTCTGCACTCAAGTTAAACAGTTTCCGTTGCAATTCCTCAGTTGAGCTGAGGGCTTTCACATCCCAGACTTATTTAACCGCCTGCGCTCCCTTTACGCCCAATAAATCCGGACAACGCTTGCCACCTACGTATTACCGCGGCTGCTGGCACGT
+
CCCCCGGGGGGGGGGGGGGGGGGGGGGGGGGGGGGGGGGGGGGGGGGGCGFGGGGGGGGGGGGGGGGGGGGGGGGGCFGGGGGGGGGEFGFGGGGGGGGGGGGGFGGGGGGGGGGGGGGGGGGGGGGG@FFGGGGGFGGGGGGGGGGGGGGGGGGGGGGGGGGGDFGGGGE:CEGGFFFGGGGGGGGGGGGGGGGFGGGGCFFFFFFFFDD@@5>FEAFEFAEFBFF)<>==2252>BFFFFFD;;1=@8@;EC@098((81121(8:442,47:088<4<A>,2(-(-304::1<83:
@M04999:289:000000000-L3R54:1:1101:11451:2791 2:N:0:425
GACTACAAGGGTATCTAATCCTGTTCGCTACCCATGCTTTCGAACCTCAGCGTCAGTTACAGACCAGAGAGCCGCCTTCGCCACTGGTGTTCTTCCATATATCTACGCATTCCACCGCTACACATGGAGTTCCACTCTCCTCTTCTGCACTCAAGAAAAACAGTTTCAGCTGCACTTCCCCGGTTAAGCCGAGGGCTTTCACAGCTGACTTGTTCTCCCGCCTGCGTTCGCTTTACGCCCAATAAATCCGGACAACGCTGGCCACCTACGTATTACCGCGGCTGCTGGCACGTAGTTAGCC
+
CCCCCGGGGGGGGGGGGGGGGGGGGGGGGGGGGGFGGGGGGGGFGGGGGGGGGGGGGGGGGGGGGGGGGGGFGGGGGGGGGGGGGGGGGGGG9FGGGGGGGGGGGGGGGGGGGGGGGGGGGGGGGGFGGGGGGGGGGAFGGGGGGGFGGGGGGGGG8EGFGGGGGGGGGCFGGGGGFGFFGGGGEEFFGGE+@EGGGGGGFFFFFAFFFFF9AFFA6FFFF@FFFF9@FFBD@?EC1<>DF?DEACEFFFFF26?<>>B(4:48??BBFF??ABFB>F>B;939?2:?BFFFFF6:<AAA3
@M04999:289:000000000-L3R54:1:1101:19157:2831 2:N:0:425
CAAGACTACTGGGGTATCTAATCCTGTTCGCTACCCATGCTTTCGAACCTCAGCGTCAGTTACAGACCAGAGAGCCGCCTTCGCCACTGGTGTTCTTCCATATATCTACGCATTCCACCGCTACACATGGAGTTCCACTCTCCTCTTCTGCACTCAAGAAAAACAGTTTCAGCTGCACTTCCCCGGTTAAGCCGAGGGCTTTCACAGCTGACTTGTTCTCCCGCCTGCGTTCGCTTTACGCCCAATAAATCCGGACAACGCTTGCCACCTACGTATTACCGCGGCTGCTGGCACGTAGTT
+
CCCCCGGGGGGFGGGGGGGGGGGGGGGGGGGGGGGGGGGGGGGGGCFGGGGGGGGGGGGGGGGGGGGGGGGGGGGGGGGGGGGGGGGGGGGGGGGGGGGGGGGGGGGGGGGGGGGGGGGGGGGGGGGGGGGGGGGGGGGGGGGGGGGGGGGGGGGGGGCFGGGGFFGGGGGDGGGGFGBFFGGGGEGGGGGGGGGGDCGGFFFFFFFFEEFFFFAFFFFFFDFFBD=5@FFFFFFFFFC>;@FDFF;EFEE@BFFF>6?>F:??F?97?BF?::72>A44294466>?F7:?FF??2:1>
@M04999:289:000000000-L3R54:1:1101:21422:2843 2:N:0:425
TAGTAGACTACACGGGTATCTAATCCTGTTTGCTCCCCACGCTTTCGCATCTCAGCGTCAGTATCTGTCCAGAAGGCCGCCTTCGCCACCGGTATTCCTCCACATCTCTACGCATTTCACCGCTACACGTGGAATTCTACCTTCCTCTACAATACTCCAGATAACCAGTTTTAAGTGCAATTCCCAGGTTGAGCCCGGGGCTTTCACACCTAACTTAATTATCCGCCTACATGCCCTTTACGCCCAGACATTCCGATTAACGCTCGCACCCTCCGTATTACCCCGCCTGCTGGAACGTAGT
+
CCCCCGGGGGGGGGGGGGGGFGGFGGGGGGGGGFGGGEGGGGGGGDGGGECFGGFGGGGGGGGGGGGGGGGGGGGGGGGGGEFGGGGEFFGGC+FFGDEGFGGGGGDFGGGGGGGGGGGGGGGGGGGGGFFGDFDEGGGGGGGGGGGGGGGGGFGGGGGGGGGGGGFFDGFGGGGGFGFGFCF7ECGCFFGFFCFGGGGGFFFFFFFFFFFFFFF=EFF*BCFFFB?FFF=?C;@@F@3@EFF99;77<863C?;0((,49?>486;9B>((4-(-(,2-6)(,3(,,,128(((.8?2(-
@M04999:289:000000000-L3R54:1:1101:21745:2860 2:N:0:425
TGGACTACTGGGGTATCTAATCCTGTTTGCTCCCCACGCTTTCGCATCTCAGCGTCAGTATCTGTCCAGAAGGCCGCCTTCGCCACCGGTATTCCTCCACATCTCTACGCATTTCACCGCTACACGTGGAATTCTACCTTCCTCTACAATACTCTAGTTAACCAGTTTTAAGTGCAATTCCTAGGTTGAGCCCAGGGCTTTCACACCTAACTTAATTATCCGCCTACATGCCCGTTATGCCCAGTCATTCCGATTAACGCTCGCACCCTCCGTATTACCGCGGCTGCTGGCACGGAGGT
+
CCCCCDGGGD@FFGGGGGGGGGGFGCCCFGGGGGGGGGGDFFCFD@,@,FF<FEGGGGDGGGGGGGGGEEGFGCGGGGGGGGGDCFFEGFEFGGGGGGGGCEGEGFFFGGGGGGCFFGGGGGGEFF?DBFFGGGGGFFFA@DFFACFFD=FF:@F8E=EEE=EFFFFAFCFCDFFCFC5D9FGG?EGGGGG6ECCCDGG**+4?>AEAC@C87>@@A6+:=72>AAD2AFEE2->D?2*=>DE==B@?<653@((6C98;DF2.(,6:0<F>8810<<<:03,2616B:,,:2(2(,(3
@M04999:289:000000000-L3R54:1:1101:21970:2871 2:N:0:425
GGACTACCGGGGTATCTAATCCTGTTTGCTCCCCATGCTTTCGCACCTCAGCGTCAGTATTAGGCCAGAAGGCTGCCTTCGCCATCGGTATTCCTCCAGATCTCTACGCATTTCACCGCTACACCTGGAATTCTACCTTCCTCTCCCATACTCTAGCTAACCAGTATCGTATGCAATTCCCAAGTGGAGCTCGGGGATTCCACATCCGACTTAATAAGCCGCCTACGCGCGCTTTACGCCAAGTAATCCCGATTAACGCTCGCACCCCCTGTATTACGGCGGCTGCGGGCACAGAGTTAGC
+
CCCCCGGGGGGGGGGGGGGGGGGGGGGGGGGGGGGGGGGGGGGGGGGGGGGGGGGGGGGGGGGGGGGGGGGGGGGGGGGGGGGGGGGGGGGGGGGGGGGGGGGGGGGGGGGGGGGGFGDGGGGGFGGFGGGGGGGGG?AFGGGGGGGGGGGGGEFFGGGGGGGG=D,3==8,@=D,C8DD6?68F,=D,,32AEGD7CG*1=>>6A;94-:)6+=+8?B449(0659@0(27;0()11;B(-,.6)6)6),(43:2)421(((-4231-((.6>)-4(,(401(,4(4490(1.(.6)-))
@M04999:289:000000000-L3R54:1:1101:24387:2925 2:N:0:425
CGACTACTAGGGTATCTAATCCTGTTTGCTCCCCACGCTTTCGCATCTCAGCGTCAGTATCTGTCCAGAAGGCCGCCTTCGCCACCGGTATTCCTCCACATCTCTACGCATTTCACCGCTACACGTGGAATTCTACCTTCCTCTACAATACTCCAGATAACCAGTTTTAAGTGCAGTTCCCAGGTTGAGCCCGGGGCTTTCACACCTAACTTAATTATCCGCCTACATGCCCTTTACGCCCAGTCATTCCGATTAACGCTCGACCCCCCCGTATTACCGCGGCTGCTGGCACGGAGTTAGC
+
CCCCCGGGGGGGGGGGGGGGGGGGGGGGGGGGGGGGGGGGGGGGGGGGGGGGGGGGGGGGGGGGGGGGGGGGGGGGGGGGGGGGGGGGGGGGGGGGGGGGGGGGFGGGGGGGGGGGGGGGGGGGEFGGDFGGGGGGGGGGGGGGGGGGGFGGGGGGFGGGGGGGGGDFGFFFFFGGFGFGGGG?FGGGGGGGGGGGGGGGFFFFFFFFEBFFFFFCCAFF;=D@@2(94>EB2>EFE11B9;6;@96).96;1;07<<B2(((-(42((-(-(4:ABFF939;29<2???0<:69(41<44
@M04999:289:000000000-L3R54:1:1101:9813:2944 2:N:0:425
CTGGTGACTACAAGGGTATCTAATCCTGTTTGCTCCCCACGCTTTCGCATCTCAGCGTCAGTATCTGTCCAGAAGGCCGCCTTCGCCACCGGTATTCCTCCACATCTCTACGCATTTCACCGCTACACGTGGAATTCTACCTTCCTCTACAATACTCCAGATAACCAGTTTTAAGTGCAGTTCCCAGGTTGAGCCCGGGGCTTTCACACCGAACTTAATTATCCGCCTACATGCCCTTTACGCCCAGTCATTCCGATTAACGCTCGCACCCTCCGTATTACCGCGGCTGCTGGCACGGAGG
+
CCCCCGGGGGGGGGGGGGGGGGGGGGGGGGGGGGGGGGGGGGGGGGGGGGGGGGGGGGGGGGGGGGGGGGGGGGGGGGGGGGGGGGGGGGGGGGGGGGGGGGGGGGGGGGGGGGGGGGGGGGGGGGGGGGGGGGGGGGGGGGGGGGGGGGGGGGGGGGGGGGGGGGGGGGGFGGGGFGFFGGGGDGGGFGGFGGGGGGGGFAFAFFFFED2>BFFFFFFFFEEFFFFFFFFEC@EFFFEFF@D@FD@;3EE))?@?F(4:<?>63>BFF96?FF6:BBBBFDBB;>079B:?221.4916(
@M04999:289:000000000-L3R54:1:1101:19235:2968 2:N:0:425
GAGGACTACCGGGGTATCTAATCCTGTTTGCTCCCCACGCTTTCGCATCCCAGCGTCAGTATCTGTCCAGAAGGCCGCCTTCGCCACCGGTATTCCTCCACATTCCTACGCATTTCACCGCTACACGTGGAATTCTACCTTCCTCTACAATACTCCAGATAACCAGTTTTAAGTGCAATTCCTAGTTTGAGCCAAGGGCTTTCACTCCTAACTTAATTACCCGCCTACATGCCCTTTACGCCAGGTCTTTCCGATTAAGCCTGCCACCTCCGGTTTTACGCCGCCTCCTGCCAGGGAGT
+
CCC<<96CF<FGGEE7C,<EA<EE9FFGE@<,CFG:667+BFCC@6B@@,6;<C:B66:FGC@,6<FE<,C<FCG8=F=F=??FDF=9F7@+BFGEEFG8<,9,,,49,884@@95FF,4==:CFGG<F@EAF,C=,@3>=DFA3=9,,6,=22@=88F=9,@8,6@EDCGGC,5C=+C+8+;@E5@:,7@EF,4;99;CFF>FF+;F*:*):+*=8+9*;.(52595(><BE:EF3>3.:@@6063)9)17<@14;)))(/(((5420(4((-(4(-.,,(4(((-((4(())(-((-
@M04999:289:000000000-L3R54:1:1101:6432:2979 2:N:0:425
GACTACAGGGGTATCTAATCCTGTTTGCTCCCCACGCTTTCGCATCTCAGCGTCAGTATCTGTCCAGAAGGCCGCCTTCGCCACCGGTATTCCTCCACATCTCTACGCATTTTACCGCTACACGTGGAATTCTACCTTCCTCTACAATACTCCAGATCACCAGTTTTAAGTGCAATTCCCAGGTTGAGCCCGGGGCATTCACACCTAACTTAATTATACGCCTACATGCCCTTTACGCCCCGTCATTCCGAGTAAAGCTCGCGCCCTCCGTATTATCGCGGCGGCTGGCACGGAGTTAGCC
+
C<@@,,C,,@F;@F<F<,<,6;;FCFDGFG8FE8F@E78D@@F@@F@F<E,CF:6666C,C<C66<8E<@E<FGGC489<F4@F,FC+@F9@<,C,9FD<<F<EE,?FFB:F,CF,6F@E+EGC:4C:?B,,C=F94EF,=EFA,E,73@=E8,=E>,,D?F,@=C@8,E=FGA+6:@DD+=?C:6,344@>6>GG*0=+1=FFA*93)/*.*=3:5+18?9(-(;6C3>B=3@C)3;:B(6/63,).)6(,/8)669)43069(3(4192(3()-.324(1(((,-((3<(,-,,.)).)
@M04999:289:000000000-L3R54:1:1101:14582:3002 2:N:0:425
TTTCGACTACTCGGGTATCTAATCCTGTTTGCTCCCCACGCTTTCGCATCTCAGCGTCAGTATCTGTCCAGAAGGCCGCCTTCGCCACCGGTATTCCTCCACATCTCTACGCATTTCACCGCTACACGTGGAATTCTACCTTCCTCTACAATACTCCAGATAACCAGTTTTAAGTGCAGTTCCCAGGTTGAGCCCGGGGCTTTCACACCTAACTTAATTATCCGCCTACATGCCCTTTACGCCCAGTCATTCCGATTAACGCTCGCACCCTCCGTATTACCGCGGCTGCTGGCACGGAGTT
+
CCCCCGGGGGGGGGGGGGGGGGGGGGGGGGGGGGGGGGGGGGGGGGGGGGGGGGGGGGGGGGGGGGGGGGGGGGGGGGGGGGGGGG?BEFFEGGGGGGGGGGGGGGGGGGGGGGGGGGGGGGGGGGGGGGGGGFFGGGGGGGGGGGGGGGGGGGGGGGGGGGGGGGGGGGGGGGGGFGFFGGGGGGGGGGGGGGGGGGGGEF>FFFFFFFFFFFFFFFFFFFFFB@FFFFFFFFFFDFFF@FFFFFFFFFEEFF<D@FFDBFFFB6>>0<BB?F6(38<A9:0>>09BFFFF:B<03>>F<
@M04999:289:000000000-L3R54:1:1101:13185:3045 2:N:0:425
AGACTACAGGGGTATCTAATCCTGTTTGCTCCCCATGCTTTCGCACCTCAGCGTCAGTATTAGGCCAGAAGGCTGCCTTCGCCATCGGTATTCCTCCAGATCTCTACGCATTTCACCGCTACACCTGGAATTCTACCTTCCTCTCCTATACTCTAGCTAACCAGTATCGTATGCAATTCCCAAGTTGAGCTCGGGGATTTCACATCCGACTTAATTAGCCGCCTACGCGCGCTTTACGCCCAGTAATTCCGATTAACGCTTGCACCCTCTGTATTACCGCGGCTGCTGGCACAGAGTTAGC
+
CCCCCGGGGGGGGGGGGGGGGGGGGGGGGGGGGGGGGGGGGGGGGGGGGGGGGGGGGGGGGGGGGGGGGGGGGGGGGGGGGGGGGGGGGGGGGGGGGGGGGGGGGGGGGGGGGGGGGGGGGGGGGGGGGGGGGGGGGGGGGGGGGGGGGGGGGGGGGGGGGGGGGGGGGGGGGGGGFGFGGGGGGGGGGGGGGGGGDGGG?FFFFFFFFFBFFFFF?9FEFFFFFFFFFFFFFFFFFFFDFFFFF?ECECEFF0<2<BFBFFBBF??:?0:<BAA2>>B>;BBF>::??:?2(.5()4:A4
@M04999:289:000000000-L3R54:1:1101:17514:3048 2:N:0:425
AACGACTACCGGGGTATCTAATCCTGTTTGCTCCCCACGCTTTCGCATCTCAGCGTCAGTATCTGTCCAGAAGGCCGCCTTCGCCACCGGTATTCCTCCACATCTCTACGCATTTCACCGCTACACGTGGAATTCTACCTTCCTCTACAATACTCCAGATAACCAGTTTTAAGTGCAGTTCCCAGGTTGAGCCCGGGTCTTTCACACCTAACTTAATTATCCGCCTACATGCCTGTTACGCCCAGCCGTTCCGATTAACGCTCGCACCCTCCGTATTACGGCGGCTGCCGGCACGGAGTTG
+
CCCCCGGGFAFGCGGEGAFFFFFEGGGCFFF<FGGGGGG7FCFGGGGGECGCGFF:B6BFGGGGDC<FEEGDFGG87+@F4F<BCGGGEFF7FAEFEA,EGGFGCFGGGG+4?C@FFBFGGGGGGFGGCED:9,EFAFFE3DFFGAFGA==DGG8DC,3,,=AE38@9:7EFFC<CFFFGC79AFGFC8,3@;CC5C***316+=>AE>:3:8=F8<+=9FFFF@=581;C33))/75?5;,322(,1;03;;B00<9:26(43>607B<:(7388(6<((-(--190(319B><;(,(..
@M04999:289:000000000-L3R54:1:1101:8209:3051 2:N:0:425
GATTTGACTACAAGGGTATCTAATCCTGTTCGCTACCCACGCTTTCGAGCCTCAGCGTCAGTTACTAGCCAGTCAGCCGCCTTCGCCACTGATGTTCTTCCATATATCTACGCATTTCACCGCTACACATGGAGTTCCACTGACCTCTCTAGCACTCAAGTCTTACAGTTTCTGATGCACGTCCATAGTTGAGCTATGACCTTTCACATCAGACTTATTAAACCGCCTGCGCTCCCTTTACGCCCAATAATTCCGGACAACGCTCGCCACCTACGTATGACCGCGGCTGCTGGCACGTAGT
+
CC<@<FFGGGGGGGGGGGGGGGGFGGGFFGGGGGGGGGGGGGEGGGGGGGGGGGGGGFGGGCFGGDGGGGGGFFGGGGGGGFEFGDGGGGGGGGEFDFFGGGFGGGFGGGGGGGGGGCDGGGGCFGGFGEFFGFGGGGGGGGGEFGGDGGGGGGG?FGGGFFGGGGGGGGGG8DF=DGFGGGGGGCFGDGGGGGGGGGGGAFFFFFFFCEFFFFFFCF>E;AC5>B9A===AAFFFDF=FE@=BFFBB)7<<)9((29>6790/39@BFFFFB??3<<(6)5;9>(462(572((.(.31-
@M04999:289:000000000-L3R54:1:1101:21074:3054 2:N:0:425
ATACTGACTACTGGGGTATCTAATCCTGTTTGCTCCCCACGCTTTCGCATCTCAGCGTCAGTATCTGTCCAGAAGGCCGCCTTCGCCACCGGTATTCCTCCACACCTCTACGCATTTCACCGCTACACGTGGAGTTCTACCTTCCTCTACAATACTCTAGTTAACCAGTTTTAAGTGCAATTCCTAGGTTGAGCCCAGGTTTTTCACACCTAACTTAATTATCCGCCTACATGCCCTTTACGCCCAGTCATTCCGATTAACGCTCGCACCCTACGTATTACCGCGGCTGCTGGCACGGAGT
+
--6A,,6CCCF<@@,8666CF9,=,<,,;EF@FGGFD,CC+@:FDECCC,6F6@@F7@,B,,C,<6,C@FECD,,@,AF+@,,B,4?=6?FEC=FG?E<,E<FE,6,AFG,+=C+@?A9EGGGFGE@FE?<++>EC;CFGF,,1@8BFC,79E,6@B:8E=,,@,2,8,=DFD,=EB+5=CFFD;=E,@ECG6FGG+C63;=**;<@+8)008ABCB8>4+*:A)/:<-3387)00((.+*((0:0((.))))9;?1284)/6<D9>9((,4(4(.).()64269>;(46:)((8<19((-
@M04999:289:000000000-L3R54:1:1101:8686:3081 2:N:0:425
GACTACCCGGGTATCTAATCCTGTTCGCTACCCATGCTTTCGAACCTCAGCGTCAGTTACAGACCAGAGAGCCGCCTTCGCCACTGGTGTTCTTCCATATATCTACGCATTCCACCGCTACACATAGAGTTCCACTCTCCTCTTCTGCACTCAAGAAAAACAGTTTCAGCTGCACTTCCCCGGTTAAGCCGAGGGCTTTCACAGCTGACTTGTTCTCCCGCCTGCGTTCGCTTTACGCCCAATAAATCCGGACAACGCTTGCCACCTACGTATTACCGCGGCTGCTGGCACGTAGTTAGCC
+
CCCCCGGGGGGGGGGGGGGGGGGGGGGGGGGGFDFGG9FGGGGGGGGGGGGGGGGEFFGGGGFFGGGGGGGGGGGGGGGGGGGGGGGGGGGGGGGGGGGGGGGGGGGGGGEEFGGCGGGGGGGFAEFGGGGGGGFGGF?GGGG9DFGAFGGGGGFGDDGFGGGGGGGGGFGGCGFGFGFDGGGGGGFGG6E?EECDGFGGFFF4FAFFF4EB;+88?FF9?@>DBF(37<BDD;<CDFFFF7@EACEFE>>?6(3:>F?FF:BF<:3:4(4<A:42<B>>,2910:):?1<<B0:,4<A).
@M04999:289:000000000-L3R54:1:1101:16934:3124 2:N:0:425
TGGGGACTACAAGGGTATCTAATCCTGTTCGCTACCCATGCTTTCGAACCTCAGCGTCAGTTACAGACCAGAGAGCCGCCTTCGCCACTGGTGTTCTTCCATATATCTACGCATTCCACCGCTACACATGGAGTTCCACTCTCCTCTTCTGCACTCAAGAAAAACAGTTTCAGCTGCACTTCCCCGGTTAAGCCGAGGGCTTTCACAGCTGACTTGTTCTCCCGCCTGCGTTCGCTTTACGCCCAATAAATCCGGACAACGCTTGCCACCTACGTATTACCGCGGCTGCTGGCACGTAGTT
+
CCCCCGGGGGGGGGGGGGGGGGGGGGGGGGGGGGGGGGGGGGGGGGGGGGGGGGGGGGGGGGGGGGGGGGGGGGGGGGGGGGGGGGGGGGGGGGGGGGGGGGGGGAEFGGGGGGGGGGGGGGGGGGGG=FGGGGGGGFGGGFGGGGGFFGGGGDFGGGCEGGGGGG?EGGGGGGGGFGFGFGCGGGGGGGGFEGGGGDDGAF>FFCA4@EEE@F>FFFFFF==BB2@DFFF0??FFDFFF?@@93(/6ACFFEB3899?FF(-(-::A??03?:35<:5<)(1(,0(-1:?((,24.34-5
@M04999:289:000000000-L3R54:1:1101:21125:3135 2:N:0:425
CAGACTACCCGGGTATCTAATCCTGTTTGCTCCCCACGCTTTCGCATCTCAGCGTCAGTATCTGTCCAGAAGGCCGCCTTCGCCACCGGTATTCCTCCACATCTCTACGCATTTCACCGCTACACGTGGAATTCTACCTTCCTCTACAATACTCCAGATAACCAGTTTTAAGTGCAATTCCTAGGTTGAGCCCAGGGCTTTCACACCTAACTTAATTATCCGCCTACATGCCCTTTACGCCCAGTCATTCCGATTAACGCTCGCACCCTCCGTATTACCCCGGCTGCTGGCACGGAGTT
+
CCCCCGGGGGGGGGGGGGGGGGGGGGGGGGGGGGGGGGGGGGGGGGGGGGGGGGGGGGGFFGGGGGGGGGGGGGGGGGDGGGGGGGGGGGDGGGGGGGGGGGGGGGGGGGGGGGGGGGGGGGGGGGGGGGGGGGGGGGGGGGGGGGGGGGGGGGGGGFGGGGGGGGGGGGGGGGGGFGFGGGGGBFGGGGGGGGGGGGGGFFFFFFFFFEFFFFFFEFFE>>DFFFFFF?EFFFFFEE:EFF@DEEFFFFFE?D@FEE0:?@;;7>FF61:>??::BFB((--49BFFF(,,>B66>B:
@M04999:289:000000000-L3R54:1:1101:13150:3158 2:N:0:425
GTGTTGACTACCAGGGTATCTAATCCTGTTTGCTCCCCACGCTTTCGCATCTCAGCGTCAGTATCTGTCCAGAAGGCCGCCTTCGCCACCGGTATTCCTCCACATCTCTACGCATTTCACCGCTACACGTGGAATTCTACCTTCCTCTACAATACTCTAATTAACCAGTTTTAAGTGCAATTCCTAGGTTGAGCCCAGGGCTTTCACACCTAACTTAATTATCCGCCTACATGCCCTTTACGCCCAGTCATTCCGATTAACGCTCGCACCCTCCGTATTACCGCGGCTGCTGGCACGGAGT
+
CCCCCGGGGGGGGGGGGGGGGGGGGGGGGGGGFGGGGGGGGGGGGFGGGGGGGGGGGGGGGGGGGGGGGGGGGGGGGGGGGGGGGGGGDFGGGGGFFGGGGGGGGGGGGGGGGGGCFGGGGGGGGGGGGGFCCFGGGGGGGGGGGGGGGGFGGGGGGGG8ED:DGFGGFFDFGGGGFGFFGGGGGGGGGGFGGGFFFDFCEFFFAFFFFACB@CFFFAFEFEEFDF25=BFE?FF=F25FFFFFFD@@EF?CC)5:030?FF0?D;066>1((-4<?FFFFF?>F>((-().3<()4,(7-
@M04999:289:000000000-L3R54:1:1101:17941:3223 2:N:0:425
GACTACTCGGGTATCTAATCCTGTTTGCTCCCCACGCTTTCGCACCTCAGCGTCAGTATCTGTCCAGAAGGCCGCCTTCGCCACCGGTATTCCTCCACATCTCTACGCATTTCACCGCTACACGTGGAATTCTACCTTCCTCTACAATACTCTAGTTAACCAGTTTTAAGTGCAATTCCTAGGTTGAGCCCAGGGCTTTCACACCTAACTTAATTATCCGCCTACATGCCCTTTACGCCCAGTCATTCCGATTAACGCTCGCACCCTCCGTATTACCGCGGCTGCTGGCACGGAGTTAGCC
+
CCCCCGGGGGGGGGGGGGGFGGGEFGGGGGGGGGGGGEGGGGGGGGGGGGGGGGGGGGGGGGGFGGGGGGGGGGGGEGFGGGGGGGGGGGGGGGGGGGGEAFFFFFGFGGGGGGGGGGDCGGGGGGGDFCGGGGGGGGCGFDFFGGEGGGGFGGGGGDFGGGGDFGGGGGDFFGGFFFFDGGGFGGEGGGCFFGGC7CGFFFFF>AFFDFFFFFF92+=454>ADFFFFFDBBE>:>=@FFFEFFFF??;1;1<CC@BFD(2:@FBF66>208?<BFFFFFFF0:>?F:4)(---87>DF?
@M04999:289:000000000-L3R54:1:1101:10077:3225 2:N:0:425
GCTGAGACTACTAGGGTATCTAATCCTGTTCGCTACCCATGCTTTCGAACCTCAGCGTCAGTTACAGACCAGAGAGCCGCCTTCGCCACTGGTGTTCTTCCATATATCTACGCATTCCACCGCTACACAAGGAGTTCCACTCTCCTCTTCTGCACTCAAGAAAAACAGTTTCAGCTGCACTTCCCCGGTTAAGCCGAGGGCTTTCACAGCTGACTTGTTCTCCCGCCTGCGTTCGCTTTACGCCCAATAAATCCGGACAACGCGTGCCACCTACGTATTACCGCGGCTGCTGCCACGTAGG
+
CC,BC<EFCFGGGGFCFFGFFCFF6@FD;E<CFEGGG8FFFG@@<C:8FGGFGGFGC,,CFFD,FDCD8,,@FE8FFFGCF@,EC@F76BDEGG,=E,,9<EFEF@;F=E9F7FEGG<AFGGG7FGF,54,4?DEFGC,B=DEE8AEAEAF;,3,7@,,@9D1=>=DDFFAEGFF9FG*?==2@@D=C@@69AEF97;C*:;66A9ECFB:2*;AB;A8;+/839@(9BBF;(6(6((/:6,2(6;<;E@6<9@((,391<>((47634,20:(8:4>FD)),((((-4(3))(.53,.((
@M04999:289:000000000-L3R54:1:1101:23012:3250 2:N:0:425
CAGACTACTGGGGTATCTAATCCTGTTCGCTACCCATGCTTTCGAACCTCAGCGACAGTTACAGACCAGAGAGCCGCCTTCGCCACTGGTGTTCTTCCATATATCTACGCATTCCACCGCTACACATGGAGTTCCACTCTCCTCTTCTGCACTCAAGAAAAACAGTTTCAGCTGCACTTCCCCGGTTAAGCCGAGGGCTTTCACAGCTGACTTGTTCTCCCGCCTGCGTTCGCTTTACGCCCAATAAATCCGGACAACGCTTGCCAACTACGTATTACCGCGGCTGCTGGCACGTAGTT
+
CCCCCGGGGGGGGGGGGGGGGGGGGGGGGGGGGGGGGGGGFGGGFCF@EFGGGGGGGGFGGGGGGGGGGGGGGGGGGGGGGGGGEGGGGGGGGGFGGFGGGGGCFFGGGGGGGGGFGGGGGGGGGGGGFFGGFGGGGGGAEFFGGGGGGFFGGGGGGGGCGGGGGGGGGGFGGGGGFGFGGGGGCEGGGFGGGGGGGGGGF4ECF>FA=BDE<BC?EFFEF9=@>BD06?<1:/=?)115>FD?;@3>9??9;?99?0,9??02())-4:BBF<>?24>?FB;6>9?>D7<()((..,6
@M04999:289:000000000-L3R54:1:1101:11993:3302 2:N:0:425
GTGTCGACTACCCGGGTATCTAATCCTGTTTGCTCCCCACGCTTTCGCATCTCAGCGTCAGTATCTGTCCAGAAGGCCGCCTTCGCCACCGGTATTCCTCCACATCTCTACGCATTTCACCGCTACACGTGGAATTCTACCTTCCTCTACAATACTCTAGTTAACCAGTTTTAAGTGCAATTCCTAGGTTGAGCCCAGGGCTTTCACACCTAACTTAATTATCCGCCTACATGCCCTTTACGCCCAGTCATTCCGATTAACGCTCGCACCATCCGATTTACCGCGGCTGCTGGCCAGGAGT
+
CCCCCGGGGGFFGGGGGGGGGGGGGGFGGGGGGGGGGGGGGGGGGGGGGGGGGGGGGGGGGGGGGGGGGGGGGGGGGGGGGGGGGGGGGGGG7FGGGGGGGGGGGFAC@FFFGGGGGGGGGEGCGGGGGGGGGGGGGGGGGGGGGGGEFGGGFDGGFDFGFGGDGGGGFDFFFGGGFGFGFGGFFFGGGE8@CGDGGGFGEFFFFFFFF=2>EAFFFFF?FCEEDF62>@FEFE:>B=EFE;@BB<6@333CEF;0(((9;8(3;>BFF>.4:.4((-34>211711((-4:((34(-(4.
@M04999:289:000000000-L3R54:1:1101:8173:3314 2:N:0:425
TGTGGACTACTAGGGTATCTAATCCTGTTCGCTCCCCACGCTTTCGTCCATCAGCGTCAATCGGTATTTAGTAACCTGCCTTCGCAATCGGGGTTCTGTGTAATATCTATGCATTTCACCGCTACACTACACATTCCAGCTACTTCAATACTATTCAAGATTAACAGTATCAACGGCAGCTCTACAGTTAAGCTGCAGGTTTTCACCGCTGACTTATCAACCCGCCTACGGACCCTTTAAACCCAATAAATCCGGATAACGCTCGCATCCTCCGTATTACCGCGGCTGCTGGCACGGAGTT
+
CCCCCGGGGG<FFGGGGGGGGGGGGGGGGGGGGGGGGGGGGGGGGGGGGGGGGGGGCGGGGGGGCGFFCEGGGGGGGGGGGGGGGGGFGFEGGGGGGGFGGGGGEGGGGGGGGGGGGGGGGGGGGGGFGGGGGGGGGGDGGGGGGGGGGGGGGGGGGFGFGGGGGGGFCFCGGGGGFGFGGGGGGGFGFGGGGDGGGGGGFFFFFFFFFA=ADFFFEFFFFFFFFFDDFFFFFFFFFFFFFFFF@0:;3>EF@F(072;=0:;?92(43:?FF9B0(89BF?B0796;?))(44<?10244
@M04999:289:000000000-L3R54:1:1101:23958:3328 2:N:0:425
GTAGACTACCCGGGTATCTAATCCTGTTTGCTCCCCACGCTTTCGCATCTCAGCGTCAGTATCTGTCCAGAAGGCCGCCTTCGCCACCGGTATTCCTCCACATCTCTACGCATTTCACCGCTACACGTGGAATTCTACCTTCCTCTACAATACTCTAGTTAACTAGTTTTAAGTGCAATTCCTAGGTTGAGCCCAGGGCTTTCACACCTAACTTAATTATCCGCCTACATGCCCTTTACGCCCAGTCATTACGATTAACGCTCGCACCCTCCGTATTACCGCGGCTGCTGGCACGGAGTT
+
CCCCCGGGGGGGGDGEGGGGGCFGGGGGDGGGGGGGFGDGGEGGGGGGGGGGGGGGGGGGGGGGGFGFDEFFFDGGGGGGGGGDGFGC7FEG?FGGDGGFGGFGGGGGGGGGGEFEGGGGGDGGGGGGFGGGFGFGGGGFGGGGGGGGDF9FGGGGAFFGAFG,@DFGFFF8FFFFFGFGGFG:D8;CCF?FGFGGC**3@FFFFFFFFFEFFFFFFF+8:>A=2=@F=CC36>E=ECEE@=>D(/;;CC))/,=6?EC@><F960;1<:?09<0:?<AAFFF00(4<>:2:021(2(-8
@M04999:289:000000000-L3R54:1:1101:13219:3338 2:N:0:425
GCGACTACCGGGGTATCTAATCCTGTTTGCTCCCCACGCTTTCGCATCTCAGCGTCAGTATCTGTCCAGAAGGCCGCCTTCGCCACCGGTATTCCTCCACATCTCTACGCATTTCACCGCTACACGTGGAATTCTACCTTCCTCTACAATACTCTAGTTAACCAGTTTTAAGTGCAATTCCTAGGTTGAGCCCAGGGCTTTCACACCTAACTTAATTATCCGCCTACATGCCCTTTACGCCCAGTCATTCCGATTAACGCTCGCACCCTCCGTATTCCCGCGGCTGCTGGCACGGAGTT
+
CCCCCGGGGGGGGGGGGGGGGGGGGGGGGGGGGGGGGGGGGGGGGGGGGGGGGGGGGGGGGGGGGGGGGGGGGGGGGGGGGGGGGGGGGGGGGGGGGGGGGGGGGGGGGGGGGGGGGGGGGGGGGGGGGGGGGGGGGGGGGGGGGGGGGGGGGGGGGGGFGGGGGGGGGGGGGGGGFGFGGFGGDGFGGGGG5CFF9DGDFFFFFFFFFFFFFFFFFFFEFFFFFFFFFCEE@EFFFFDFF6?F14AFEEFF((23?CF><<BF9>F:?FFFF6(4))5?B>0>FF?DB>?:41,71-3
@M04999:289:000000000-L3R54:1:1101:22252:3362 2:N:0:425
CGACTACTCGGGTATCTAATCCTGTTTGCTACCCACGCTTTCGAGCATGAACGTCAGTGTTATCCCAGGAGGCTGCCTTCGCCAGCGGTATTCCTCCACACCTCTACGCATTTTACTGCTACACGTGGAATTCTACCTCCCTCTGACACACTCTAGTTAGACAGTTCCAAATCCACGTCCCAAGTTGAGCTCGGGGATTTCACATCTGACTTATCTAACCGTCTGCGCTCGCTTTACGCCCAGTAATTCCGATTAACGCTCGCACCCCACGTAGTACCGCGGCTGCTGGCACGTAGTTAGC
+
6AC,,@FFF;,@FG8C<9,C<9EF6,;,CFFFF@EF@FE7B;F,F@FCF96E69FC,;6CA<99CEF6,D:,B8@FEEF<FC,:+B++=7??,CFEGGGG,F<?EFGG7CF7,,9<<?EEGFFGG<,++,,9ACFGG9EF>=D=,,,6==C,=9;,,46===DD,+,63:A,,,?D509==?+,,@DFFD7@7:C6*7999+9;?9BA*A50::F>EAB):/>):9>2=95=(5())6(),(((19)16).81(()/2713>B(74?(39981(-)))(43(16>6)52,(.3(,.4>AA2
@M04999:289:000000000-L3R54:1:1101:23671:3392 2:N:0:425
GGACTACACGGGTATCTAATCCTGTTTGCTCCCCATGCTTTCGCACCTCAGCGTCAGTATTAGGCCAGAAGGCTGCCTTCGCCATCGGTATTCCTCCAGATCTCTACGCATTTCACCGCTACACCTGGAATTCTACCTTCCTCTCCTATACTCTAGCTAACCAGTATCGTATGCAATTCCCAAGTTGAGCTCGGGGATTTCACATCCGACTTAATTAGCCGCCTACGCGCGCTTTACGCCCAGTAATTCCGATTAACGCTTGCACCCTCTGCATTACCGCGGCTGCTGGCACAGATTTAGC
+
CCCCCGGGGGGGGGGGGGGGGGGGGGGGGGGGGGGGGGGGGGGGGGGGGGGGGGGGGGGGGGGGGGGGGGGGGGGGGGGGGGGGGGGGGGGGGGGGGGGGGGGGGGGGGGGGGGGGGGGGGGGGGGGGGDGGGGGGGGGGGGGGGGGGGGGGGFGGFGGFGGGGGCFGCFGFGGGGFGFFGGGFGGGGCFGGGCEGGDFGFFFFFFFFFFFFECFFFFFF?A>AFFF>@F@FBDFEF<DFFF@@CCE3??E:1:?AFFFFFFFBFF:<FFF?<AFDFFFFFFB69?0?707?21(-)-:A<
@M04999:289:000000000-L3R54:1:1101:24250:3450 2:N:0:425
TATGACTACCGGGGTATCTAATCCTGTTTGCTACCCACGCTTTCGAGCATGAACGTCAGTGTTATCCCAGGAGGCTGCCTTCGCCATCGGTATTCCTCCACATCTCTACGCATTTCACTGCTACACGTGGAATTCTACCTCCCTCTGACACACTCTAGTTAGACAGTTTCAAATGCACGTCCCAAGTTGAGCTCGGGGATTTCACATCTGACTTATCTAACCGTCTGCGCTCGCTTTACGCCCAGTAATTCCGATTAACGCTCGCACCCTACGTATTACCGCGGCTGCTGGCACGTAGTT
+
CCCCCGGGGGGGGGGGGGGGGGGGGGGGGGGGGGGGGGGGGGGGG8FGGGGGGGGGGGGGGGGGGGGGGGGGGGGGGGGGGGGGGGGGGGGGGGGGGGGGGGGGGGGGGGGGGGGGGGGGGGGGGGGGGGEGGGGGGGGGGGGGGGGGGGGGGGGGGGGGGGGGGGGGGGGGGGGGFGFGGGGGGGGGGGGGGGGGGGGGFFFFFFFFFFCFFFFFFFFFFFFFFFFEBF@FFFF2<EEFD:B?FFFFFFFFFFFFFFF09??FFFFFBFBFF?BFFFBF?FFF>(3??FF0048:4<?F
@M04999:289:000000000-L3R54:1:1101:6471:3468 2:N:0:425
CAGTGGACTACAGGGGTATCTAATCCTGTTTGCTCCCCACGCTTTCGCATCTCAGCGTCAGTATCTGTCCAGAAGGCCGCCTTCGCCACCGGTATTCCTCCACATCTCTACGCATTTCACCGCTACACGTGGAATTCTACCTTCCTCTACAATACTCCAGATAACCAGTTTTAAGTGCAGTTCCCAGGTTGAGCCCGGGGCTTTCACACCTAACTCAATTATCCGCCTACATGCCCTTTACGCCCAGTCATTCCGATTAACGCTCGCACCCTCCGTATTACCGCGGCTGCTGGCACGGAGT
+
-BBACCFEC<FCF8E@F@FFGFFGGEFFECFFFGGFGGCFGGEEGGGGEEGDFGFFFGCFGFG,CFGGFCEAFEFGGGGGGGDGGGEFF<BFG:FFGGGGGFGE4??FA,CDFEC=BFCEEEGGGGGF78<C:DEC=FEGGGGGGEGFFGGGFGGGFFFGGGGGF+2A@EDFF87627=DF?9:B4,@:9@6@FCFC5*;?EA6++BF@>D2@AF8:FCFA<8:@BF@2B@4738(;(616;;390;;<;?)9E(661(722>BF9;6>66?::>3<:>>BD:>(,41,47:>?:?(1(44
@M04999:289:000000000-L3R54:1:1101:18299:3476 2:N:0:425
GACTACTAGGGTATCTAATCCTGTTCGCTCCCCACGCTTTCGTCCATCAGCGTCAATCGGTATTTAGTAACCTGCCTTCGCAATCGGGGTTCTGTGTAATATCTATGCATTTCACCGCTACACTACACATTCCAGCTACTTCAATACTATTCAAGATTAACAGTATCAACGGCAGTTCTACAGTTAAGCTGCAGGTTTTCACCGCTGACTTATCAACCCGCCTACGGACCCTTTAAACCCAATAAATCCGGATAACGCTCGCATCCTCCGTATTACCGCGGCTGCTGGCACGGAGTTAGCC
+
CCCCCGGGGGGGGGGGGGGGGGGGGGGGGGGGGGGGGGGGGGGGGGGGGGGGGGGGGGGGGGGGGGGGGGGGGGGGGGGGG:FGGGGGGGGGGGGGGGGGGGGGGGGGGGGGGGGGGGGGGGGGGGGGGGGGGGGGGGGGGGGGGGGGGGGGGGGGGGGGGGGGGGGGGGGDGGGGFGFGGGGGGGGGGGGGGGGGGGGGFFFFFEFFFFFEFFFFFFFBFFFDFF>FFFFFBEFFFFFEFFFFFFFF;9BFFFFFFF6?BFFFFF?F?>F::2>B<B9B6>B>?:7?FFFB99;?14<2.
@M04999:289:000000000-L3R54:1:1101:23371:3564 2:N:0:425
TCTGACTACACGGGTATCTAATCCTGTTCGCTCCCCACGCTTTCGTCCATCAGCGTCAATCGGTATTTAGTAACCTGCCTTCGCAATCGGGGTTCTGTGTAATATCTATGCATTTCACCGCTACACTACACATTCCAGCTACTTCAATACTATTCAAGATTAACAGTATCAACGGCAGTTCTACAGTTAAGCTGCAGGTTTTCACCGCTGACTTATCAACCCGCCTACGGACCCTTTAAACCCAATAAATCCGGATAACGCGCGCATCCTCCGTATTACCGCGGCTGCTGGCACGTAGTT
+
-ACCCGGGGGGGGGGGGGGGGGGGGGGGGGGGGCGGGGGGGEGGGGGGGGGGGGGGGGGGGGGGGD9<FFGGGGGGFGGGGGGGGEEGGGGGG@FGGFGGGGGGGGGGGGGGGGGGGGGGGCGGGGDFGGGGGGGGGGGGGGCFFFGGGGGGGCFC,EGDFFGGGFFFGGGF@EDEFGD77CDGFGFFGGGGFGGGGGCFFFFFFF?FBFB@AFFFEEFFFFBF>=@BFF=B=@=@;>?FE30;;353><E@BF<0;EFF@(2>9>?>?7B034:0(6>A<6961138:4><:23(.:82
@M04999:289:000000000-L3R54:1:1101:13136:3595 2:N:0:425
GCGACTACCGGGGTATCTAATCCTGTTTGCTCCCCATGCTTTCGCACCTCAGCGTCAGTATTAGGCCAGAAGGCTGCCTTCGCCATCGGTATTCCTCCAGATCTCTACGCATTTCACCGCTACACCTGGAATTCTACCTTCCTCTCCTATACTCTAGCTAACCAGTATCGTATGCAATTCCCAAGTTGAGCTCGGGGCTTTCACATCCGACTTAATTAGCGGCCTACGCGCGCTTTACGCCCATTAATTCCGATTAAGGCTGTAACCCTCGTGACTACGGCGGCGCTGGACCATGTGTCGG
+
CCCCCGGGFGEDEGGGGGGCFGGGEGG<FGGF6C@FFFGCGGGGGFEDGBEFGGEGDDGFGGC,@EEEFCFFEFFBFGGGGGGGDGG7CF8FBFGEFDE8FDGGGDGGCGC:BBFFFF=B=CFGCE:CF88FFGDFG,EBFGDDDCDF,@===FFFDA==,DDGGDEAF8@==DDGBCFG7=8@DD6<,@,2@8CDG5CCA8+?+4;FD2=A=F>99@FE)29@@F(8;(661>?0>)4>(3((.6)6)).541(4)))44(()-6)8(,(-,(()-5(-((--((((,((,(.-)).)((
@M04999:289:000000000-L3R54:1:1101:16751:3606 2:N:0:425
GTGACTACCAGGGTATCTAATCCTGTTCGCTACCCATGCTTTCGGACCTCAGCGTCAGTTACAGACCAGAGAGCCGCCTTCGCCACTGGTGTTCTTCCATATATCTACGCATTCCACCGCTACACATGGAGTTCCACTCTCCTCTTCTGCACTCAAGAAAAACAGTTTCAGCTGCACTTCCCCGGTTAAGCCGAGGGCTTTCACAGCTGACTTGTTCTCCCGCCTGCGTTCGCTTTACGCCCAATAAATCCGGACAACGCTTGCCACCTACGTATTACCGCGGCTGCTGGCACGTAGTT
+
C<CCCGGGGGGGCGFFGGGGGGGGGGGGGGGGGEGGGEGGDFGDGGGFFFCFGGGGGEGGGGGGGGGGGFFFGGGGGGGGGGGGGGEGGCFGGGFGFFFGCFGCGFGGFEGFFFEFGFGGGGGGGFFFGGGG8FGGGBFFGGGGFFFG8DFGFGFGFC8DDFGGGFFGGFGGGGGGFGFGCDGGGGGDFGGGGGGGGGCFFFFFFFFFB=FEFAFBCAFE4@@FFBDFFF?;@?;<C<?F63<168<;C?@9B:BFFF6>:0<(4<>?2:7(.<A?AB91-410796>::((.3.26?F
@M04999:289:000000000-L3R54:1:1101:18537:3623 2:N:0:425
GAGACTACCGGGGTATCTAATCCTGTTTGCTCCCCATGCTTTCGCACCTCAGCGTCAGTATTAGGCCAGAAGGCTGCCTTCGCCATCGGTATTCCTCCAGATCTCTACGCATTTCACCGCTACACCTGGAATTCTACCTTCCTCTCCTATACTCTAGCTAACCAGTATCGTATGCAATTCCCAAGTTGAGCTCGGGGATTTCACATCCGACTTAATTAGCCGCCTACGCGCGCTTTACGCCCAGTAATTCCGATTAACGCTTGCACCCTCTGTATTACCGCGGCTGCTGGCACAGAGTT
+
CCCCCGGGGGGGGGGGGGGGGGGGGGGGGGGGGGGGGGGGGGGGGGGGGGGGGGGGGGGGGGGGGGGGGGGGGGGGGGGGGGGGGGGGGGGGGGGGGGGGFCGGGGGGGGGGGGGGGGGGGGGGGGGGGGGGGGGGGGGGGGGGGGGGGGGGGGGGGGGGGGGGGGGGGGGGGGGCFGFGGGGGGGGGGGGGGGGGGGGGFFFFFFFFAF>FFFFFFFFFF=@FF@FFB>@FFBDFCFDFFF;;:ABBFBFFFFFFFF?>BF?6>?FFFF??9AFFBFFFF9FF;>FBFFBBB:B:>AA
@M04999:289:000000000-L3R54:1:1101:22680:3651 2:N:0:425
CTCGACTACCGGGGTATCTAATCCTGTTTGCTCCCCACGCTTTCGCATCTCAGCGTCAGTATCTGTCCAGAAGGCCGCCTTCGCCACCGGTATTCCTCCACATCTCTACGCATTTCACCGCTACACGTGGAATTCTACCTTCCTCTACAATACTCTAGTTAACCAGTTTTAAGTGCAATTCCTAGGTTGAGCCCAGGGCTTTCACACCTAACTTAATTATCCGCCTACATGCCCTTTACGCCCAGTCATTCCGATTAACGCTCGCACCCTCCGTATTACCGCGGCTGCTGGCACGGAGTT
+
CCCCCGGGGGGGGGGDGGGGCFGGGGGGGGGGGGGGGGGGGGFGGGGFEFGGFGGGGGGGGGGGGGGGGGDGGGGGCGGGFGGGGGGGGEGGFGGGGGGGGGGGGGGGGGGEGGGGGGGGGGCGGGDEFF7FFGGGFGFFGGGDFFFFFDF9?CGGGGDFGGGGGGGGFGFEDCGGFGFGGGGCGGGCFGFGGDFF7CDGFFAAFFF@DE=4EFFFFFFECFFFDD?DEFC=;=BFECCBF>B<;@EEEFE34(,2(9C09D66;>9>FFF0(-(80:A>FFFFFF;024:?1><;(431
@M04999:289:000000000-L3R54:1:1101:23361:3662 2:N:0:425
GAGACTACCGGGGTATCTAATCCTGTTCGCTACCCATGCTTTCGAACCTCAGCGTCAGTTACAGACCAGAGAGCCGCCTTCGCCACTGGTGTTCTTCCATATATCTACGCATTCCACCGCTACACATGGAGTTCCACTCTCCTCTTCTGCACTCAAGAAAAACAGTTTCAGCTGCACTTCCCCGGTTAAGCCGAGGGCTTTCACAGCTGACTTGTTCTCCCGCCTGCGTTCGCTTTACGCCCAATAAATCCGGACAACGCTTGCCACCTACGTATTACCGCGGCTGCTGGCACGGAGTT
+
CCCCCGGGGGGGGGGGGGGGGGGGGGGGGGGGGGGGGGGGGGGGGGGGGGGGGGGGGGFGGGGGGGGGGGGGGGGGGGGGGGGGGGFGGFGGGGGGGGGGGGGGGGGGGGGGGGGGGGGGGGGGGGFGGGGGGGGGGGGGGGGGGGGGGGGGFGGGGGGGGGGGGGGGGGGGGGGGFGFGGGGGCGGGGGGGGGGGCGGGFFFFFFFFFFFFFFFFFFFFFFFFFFFF?@FFFD?DFFFFBF?<7?AA<4?F06>>?FFFF0<BFFF?72?BF?<:AFAFFFF>69???0(()((-,((
@M04999:289:000000000-L3R54:1:1101:13306:3668 2:N:0:425
CGACTACTAGGGTATCTAATCCTGTTTGCTACCCACGCTTTCGAGCATGAACGTCAGTGTTATCCCAGGAGGCTGCCTTCGCCATCGGTATTCCTCCACATCTCTACGCATTTCACTGCTACACGTGGAATTCTACCTCCCTCTGACACACTCTAGTTAGACAGTTTCAAATGCACGTCCCAAGTTGAGCTCGGGGATTTCACATCTGACTTATCTAACCGTCTGCGCTCGCTTTACGCCCAGTAATTCCGATTAACGCTCGCACCCTACGTATTACCGCGGCTGCTGGCACGTAGTTAGC
+
CCCCCGGGGGGGGGGGGGGGGGGGGGGGGGGGGGGGGGGGGGGGGGGGGGGGGGGGGGGGGGGGGGGGGGGGGFGGGGFFEGDDGGGGGGGGGGGGGGGGCFGGGGGGGGGGGGGGGGGG9FCFDEGGGGGFGGGGG@DGGGGGGGEDGDEGGGFGCGCG8FFGGGGGGFGGGGGGFGFGGGFFDFGD??=FGGCD7DG+=CFFFF7>AEFFFFFFEFFDB=AFDFAB2@A@FF9*02=;@@<4;5?9?C;DD;<4/((/61>;@FB:?FFF?<:).41;(41(4:?>0134?F046)6<9
@M04999:289:000000000-L3R54:1:1101:9074:3677 2:N:0:425
AGACTACTAGGGTATCTAATCCTGTTCGCTACCCATGCTTTCGAACCTCAGCGTCAGTTACAGACCAGAGAGCCGCCTTCGCCACTGGTGTTCTTCCATATATCTACGCATTCCACCGCTACACATGGAGTTCCACTCTCCTCTTCTGCACTCAAGAAAAACAGTTTCAGCTGCACTTCCCCGGTTAAGCCGAGGGCTTTCACAGCTGACTTGTTCTCCCGCCTGCGTTCGCTTTACGCCCAATAAATCCGGACAACGCTTGCCACCTACGTATTACCGCGGCTGCTGGCACGTAGTTAGC
+
CCCCCGGGGGGGGGGGGGGGGGGGGGGGGGGGGDGGGGGGGGGGGGGGDGGGGGGGGGGGGFGGGGGGFGGGGGGGGGGGGGEGGGGGFGFEFGGGGGGGEFGGGGGGEGGGGGGGGGGGGGGGGGGGGGGFGGGGFGGGGGGGGGGGFCGGGGGGFFGGGGGGGGGGFGCGGGGGFF6DFFGGGGGGGFFCCEEDDGGG5FFFFFFFFFE<=FFFFFBDDFFFFFFFFFFFF079C6DFBD03=;E3<@(61;B?B;9<:?BFFF(1::?<2>0AF22;19>F9?FBBB(33270(-5:)
@M04999:289:000000000-L3R54:1:1101:22204:3696 2:N:0:425
GTGGACTACAAGGGTATCTAATCCTGTTCGCTCCCCACGCTTTCGTCCATCAGCGTCAATCGGTATTTAGTAACCTGCCTTCGCAATCGGGGTTCTGTGTAATATCTATGCATTTCACCGCTACACTACACATTCCAGCTACTTCAATACTATTCAAGATTAACAGTATCAACGGCAGTTCTACAGTTAAGCTGCAGGTTTTCACCGCTGACTTATCAACCCGCCTACGGACCCTTTAAACCCAATAAATCCGGATAACGCTCGCATCCTCCGTATTACCGCGGCTGCTTGCACGGAGTT
+
CCCCCGGGGGGGGGGGGGGGGGGGGGGGGGGGGGGGGGGGGGGGGGG>CGGGGGGGGGGGGGGGFGGGGGGGGGGGGGGGGGGGGGGGGGGGGGGGGGGGGGGGFGGGGGGGGGGGGGGGGGGGGGGGGGGGFDEGGGGGGGGGGGGGGGGGGCFGGGGGGGGGGGGGGGGGGDGEFGFGGGGGGGGGGGGGGGGGGGGGFFFFFFFFFFFFFFFFFFFFFFFBAFFF@292>@BBECFFFFFFFFFFFCCE>B07?A<6@;;>FB:>?<2121:::BAF?BF;91,::)40,5,1,(-1
@M04999:289:000000000-L3R54:1:1101:13729:3707 2:N:0:425
ATAGACTACAGGGGTATCTAATCCTGTTTGCTACCCACGCTTTCGAGCATGAACGTCAGTGTTATCCCAGGAGGCTGCCTTCGCCATCGGTATTCCTCCACATCTCTACGCATTTCACTGCTACACGTGGAATTCTACCTCCCTCTGACACACTCTAGTTAGACAGTTTCAAATGCACGTCCCAAGTTGAGCTCGGGGATTTCACATCTGACTTATCTAACCGTCTGCGCTCGCTTTACGCCCAGTAATTCCGATTAACGCTCGCACCCTACGTATTACCGCGGCTGCTGGCACGTAGTT
+
CCCCCGGGGGGGGGGGGGGGGGGGGGGGGGGGGGGGGGGGGGGGGGGGGGGGGGGGGGGGGGGGGGGGGGGGGGGGGGGGGGGGGGGGGGGGFGGGGGGGGGGGGGGGGGGGGGGGGGGGGGGGGGGGGGGGGGGGGGGGGGGGGGGGGGGGGGGGGGGGGGGGGGFGGGGGFGGGFGFGGGGGGGGGGFGGGGGGGGGGFFFFFFFFFFFFFFFFFFFFFFFFFFFFFA>@BFFFDFFEDF>D?EFFFCFFE(:17EFDBFFFFFFFFFB??1)67AAF6>F>;07?:?:6<??(28<A
@M04999:289:000000000-L3R54:1:1101:19327:3719 2:N:0:425
GACTACAAGGGTATCTAATCCTGTTCGCTCCCCACGCTTTCGTCCATCAGCGTCAATCGGTATTTAGTAACCTGCCTTCGCAATCGGGGTTCTGTGTAATATCTATGCATTTCACCGCTACACTACACATTCCAGCTACTTCAATACTATTCAAGATTAACAGTATCAACGGCAGTTCTACAGTTAAGCTGCAGGTTTTCACCGCTGACTTATCAACCCGCCTACGGACCCTTTAAACCCAATAAATCCGGATAACGCTCGCATCCTCCGTATTACCGCGGCTGCTGGCACGGAGTTAGCC
+
CCCCCGGGGGGGGGGGGGGGGGGGGGGGGGGGGGGGGGGGGGGGGEGGGGGGGGGGGGGGGGGGGGGGGGGGGGGGGGGGGGDFGGGGGGGGGGGGGGGGGGGGGGGGGGGGGGGGGGGGGGGGGGGGGGGGGGGGFFGFGGGGGGGFGGGGGGGGGGGGGGGGGGGGGGGEGGGGFGFGGGGGGGGGGGGGGGGGGGGGFFFDFFEABFFFFFCFDFEA4AFFFF9@FF@DDFFCEFFFF@@@A9??@>9013A@D>?DFFF?>F?A?;B?FFBAA?FF39;B0))(-(4(4((-44<24
@M04999:289:000000000-L3R54:1:1101:18995:3725 2:N:0:425
TTGACTACTGGGGTATCTAATCCTGTTTGCTCCCCACGCTTTCGCATCTCAGCGTCAGTATCTGTCCAGAAGGCCGCCTTCGCCACCGGTATTCCTCCACATCTCTACGCATTTCACCGCTACACGTGGAATTCTACCTTCCTCTACAATACTCCAGATAACCAGTTTTAAGTGCAGTTCCCAGGTTGAGCCCGGGGCTTTCACACCTAACTTAATTATCCGCCTACATGCCCTTTACGCCCAGTCATTCCGATTAACGCTCGCACCCTCCGTATTACCGCGGCTGCTGGCACGGAGTT
+
CCCCCFGGGGGGGGGGGGGGGGGGGGGGGGGGGGDGGGGGGGGGGDEGGGGGGGFGGGGFGGFGGGGGGGGGGGGGGGGGGGGGGGFCEFGGGGGGGGGGGGGFGGGGGGGGGGGFGGGGGGGGGGGGGGGGGGGGGGGGGGGGGGGFGGGGGGGGGGGGGGGG8FGGGFGCGGFGFFFGDFGG+@EFGFGGGGGGCDGGFBFFFFEFEFFFCF>FFFFFF2BDFFFEFFB=DEF@)1:ABFFF;<EF3?C@6<<D?<?0,21(-976?:07:?024<4802(,77?FF???,:(4;?2
@M04999:289:000000000-L3R54:1:1101:15099:3804 2:N:0:425
GACTACAAGGGTATCTAATCCTGTTTGCTCCCCATGCTTTCGCACCTCAGCGTCAGTATTAGGCCAGAAGGCTGCCTTCGCCATCGGTATTCCTCCAGATCTCTACGCATTTCACCGCTACACCTGGAATTCTACCTTCCTCTCCCATACTCTAGCTAACCAGTATCGTATGCAATTCCCAAGTTGAGCTCGGGGATTTCACATCCGACTTAATTAGCCGCCTACGCGCGCTTTACGCCCAGTAATTCCGATTAACGCTCGCACCCTCTGTATTACCGCGGCTGCTGGCACAGAGTTAGCC
+
CCCCCGGGGGGGGGGGGGGGGGGGGGGGGGGGGGGGGGGGGGGGGGGGGGGGGGGGGGGGGGGGGGEGGGGGGGGGGGGGGGGGGGGGGGGGGGGGGGGGGGGGGGGGGGGGGGGGGGGGGGGGGGGGGGGGGGGGGGGGGGGGGGGGGGGGGGFGGGGGGGDGGGGGGCGGGGGGFGFGGFFDFGGGGGGGGEEGGGGFFFFFFFFFFFF5>BBFBA4@EFFFFDFFF=0;??FF;(3=@;E3CFE<EE@D;1:<?91:>9>BF6:80.<>DA92)36;;0,(3227:18?03:<6>2).
@M04999:289:000000000-L3R54:1:1101:22885:3845 2:N:0:425
TGACTACTCGGGTATCTAATCCTGTTTGCTCCCCATGCTTTCGCACCTCAGCGTCAGTATTAGGCCAGAAGGCTGCCTTCGCCATCGGTATTCCTCCAGATCTCTACGCATTTCACCGCTACACCTGGAATTCTACCTTCCTCTCCTATACTCTAGCTAACCAGTATCGTATGCAATTCCCAAGTTGAGCTCGGGGATTTCACATCCGACTTAATTAGCCGCCTACGCGCGCTTTACGCCCAGTAATTCCGATTAACGCTTGCACCCTCTGTATTACCGCGGCTGCTGGCACAGAGTTAGC
+
CCCCCGGGGGGGGGGGGGGGGGGGGGGGGGGGGGGGGGGGGGGGGGGGGGGGGGGGGGGGGGGGGGGGGGGGGGGGGGGGGGGGGGGGGGGGGGGGGGGGGGGGGGGGGGGGGGGGGGGGGGGGGGGGGGGGGGGGGGGGGGGGGFFGGGGGGGFGGGGGGGGGG?FGGGGGGGGGFGFGGGGGGGGGGGGGDGGGGGGGFFFFFFFFFAFDFFFFCAFE>AFDADFF@B>FFFF3CDFFF@0;CEFEEFFDF?<AABBFFFF??BFBBB?BFFF9<B:6006>>FF>2<7?F??FF9AA6
@M04999:289:000000000-L3R54:1:1101:13007:3853 2:N:0:425
CTTGACTACTAGGGTATCTAATCCTGTTCGCTCCCCACGCTTTCGTCCATCAGCGTCAATCGGTATTTAGTAACCTGCCTTCGCAATCGGGGTTCTGTGTAATATCTATGCATTTCACCGCTACACTACACATTCCAGCTACTTCAATACTATTCAAGATTAACAGTATCAACGGCAGTTCTACAGTTAAGCTGCAGGTTTTCACCGCTGACTTATCAACCCGCCTACGGACCCTTTAAACCCAATAAATCCGGATAACGCTCGCATCCTCCGTATTACCGCGGCTGCTGGCACGGAGTT
+
CCCCCGGGGGGGGGGGGGGGGGGGGGGGGGGGGGGGGGGGGGGGGGGGGGGGGGGGGGGGGGGGGGGGGGGGGGGGGGGGGGGGGGGGGGGGGGGGGGGGGGGGGGGGGGGGGGGGGGGGGGGGGGGGGGGGGGGGGGGGGGCGGGGGGGGGGFGGGGGGGGGGGGGGGGGGGGGGFGFGGGGGGGGGGGGGGGGGGGDGFFFFFFFFFFFDFFFFFFFFFDFFFFFD@=DFF@@DEFFFFFFDFF;=FFFEFFDDFFFFF@2;;;?B0BBBFF?F(<A><B;B>>>F?FFFFF?090:B
@M04999:289:000000000-L3R54:1:1101:10224:3860 2:N:0:425
CGAGACTACTAGGGTATCTAATCCTGTTTGCTACCCACGCTTTCGAGCATGAACGTCAGTGTTATCCCAGGAGGCTGCCTTCGCCATCGGTATTCCTCCACATCTCTACGCATTTCACTGCTACACGTGGAATTCTACCTCCCTCTGACACACTCTAGTTAGACAGTTTCAAATGCACGTCCCAAGTTGAGCTCGGGGATTTCACATCTGACTTATCTAACCGTCTGCGCTCGCTTTACGCCCAGTAATTCCGATTAACGCTCGCACCCTACGTATTACCGCGGCTGCTGGCACGTAGTT
+
CCCCCGGGGGGGGGGGGGGGGGGGGGGGGGGGGGGGGGGGGGGGGGGGGGGGGGGGGGGGGGFGGGGGGGGGGGGGGGGGGGGGGGGGGGGGGGGGGGGGGGGGGGGGGGGGGGGGGGGGGGGGGGGGGGGGGGGGGGGGGGGGGGGGGGGGGEGGGGGGGGGGGGGGGGFGGGGGFGFGGDGGGGFGFGGFFGGGGGCGFFFFFFFF;EEEFFFFFFFFFF9>ADFF>FAF=@FFDFF?FFF@1.>EEFFFFFFFDEF@FF@FFFFFF01<<:44>FF<09BB>191::BB?3(4(:?<
@M04999:289:000000000-L3R54:1:1101:21976:3868 2:N:0:425
GCTAGACTACTAGGGTATCTAATCCTGTTCGCTCCCCACGCTTTCGTCCATCAGCGTCAATCGGTATTTAGTAACCTGCCTTCGCAATCGGGGTTCTGTGTAATATCTATGCATTTCACCGCTACACTACACATTCCAGCTACTTCAATACTATTCAAGATTAACAGTATCAACGGCAGTTCTACAGTTAAGCTGCAGGTTTTCACCGCTGACTTATCAACCCGCCTACGGACCCTTTAAACCCAATAAATCCGGATAACGCTCGCATCCTCCGTATTACCGCGGCTGCTGGCACGCAGTT
+
CCCCCGGGGGCGGGGGFGGGGGGFFGGEFEFG@FFGDGGEEGFGGGFGGGGGGGGGFEEGGGGGEFG<FGFGGGGGGGGGGGGGGG7@<FFG:FFGGGGGGGFAFDG9FGEF<FAFFFGFGGGGGGGCF<BEGGGGGGGGFCFFGGFDGGGGE=FFGGFGGGGFGFGFGFFDF?DG5D>D=D+7,=DDGGGGFFGGGGG?ACFAAFAE95A=@>6=;CFCABFF==)<>@(5@29>2@CFFF;;@D;E@E35(,282;@@D0(2:B>?F?74(748B?BBD?>F09973333(.<6((,,.
@M04999:289:000000000-L3R54:1:1101:6539:3912 2:N:0:425
AGGACTACCCGGGTATCTAATCCTGTTTGCTACCCACGCTTTCGAGCATGAACGTCAGTGTTATCCCAGGAGGCTGCCTTCGCCATCGGTATTCCTCCACATCTCTACGCATTTCACTGCTACACGTGGAATTCTACCTCCCTCTGACACACTCTAGTTAGACAGTTTCAAATGCACGTCCCAAGTTGAGCTCGGGGATTTCACATCTGACTTATCTAACCGTCTGCGCTCGCTTTACGCCCAGTAATTCCGATTAACGCTCGCACCCTACGTATTACCGCGGCTGCTGTCACGTAGTTAT
+
CCCCCGGGGGGGGGGGGGGGGGGGGGGGGGGGGGGGGGGGGGGGGGGGGGGGGGGGGGGGGGGGGGGGGFGGGGGGGGGGGGGGGGGGGGGGGGGGGGGGGGGGGGGGGGGGGGGGGGGGGGGGGGGGGGGGGGGGGGGGGGGGGGGGGGGGGGGGGGGGGGGGFGGGGGGDFGGGFGFGGGDEGFGGCGGEGEGGGDDGAFFFFFF>;EEFEFFFAFFFFFFFB>=2@@@FBFBD44>DBF<6@<CF?EC@@01<CE(0;@FFFB6:::?F7?DFFFF(36>FFFFFF),6A?F<??AF4
@M04999:289:000000000-L3R54:1:1101:24761:3923 2:N:0:425
GTCAAGACTACACGGGTATCTAATCCTGTTCGCTACCCATGCTTTCGAACCTCAGCGTCAGTTACAGACCAGAGAGCCGCCTTCGCCACTGGTGTTCTTCCATATATCTACGCATTCCACCGCTACACATGGAGTTCCACTCTCCTCTTCTGCACTCAAGAAAAACAGTTTCAGCTGCACTTCCCCGGTTAAGCCGAGGGCTTTCACAGCTGACTTGTTCTCCCGCCTGCGTTCGCTTTACGCCCAATAAATCCGGACAACGCTTGCCACCTACGTATTACCGCGGCTGCTGGCACGCAGT
+
CCCCCGGGGGGGGGGGGGGGGGGGGGGGGGGGGGGGGGGGGGGGGGEFGGGGGGGGGGGGGFGGGGGGGGGGGGGGGGGGGGGGGGGGGGGGGGGGGGGGGGGGGGGGGGGFGGGGGGGGGGGGGGGGGFFG?FGFFGGGGGGGGGGCFGGFGEGGGGGGDGGGFGF,CDFFGFGGFGFGCFGGGGGGGGEFGGGG>9DDEFFFFFFFFFFFBFFFFFFFFFF9@@>FD;BFFFFFF@?CCD?>B?03;<<DFF>08>91(,-2:BF>>??B78<?<B:45<B>992(36234?BF0(-74
@M04999:289:000000000-L3R54:1:1101:22678:4021 2:N:0:425
CTAATGACTACCCGGGTATCTAATCCTGTTCGCTACCCATGCTTTCGAACCTCAGCGTCAGTTACAGACCAGAGAGCCGCCTTCGCCACTGGTGTTCTTCCATATATCTACGCATTCCACCGCTACACATGGAGTTCCACTCTCCTCTTCTGCACTCAAGAAAAACAGTTTCAGCTGCACTTCCCCGGTTAAGCCGAGGGCTTTCACAGCTGACTTGTTCTCCCGCCTGCGTTCGCTTTACGCCCAATAAATCCGGACAACGCTTGCCACCTACGTATTACCGCGGCTGCTGGACCGTAGT
+
CCCCCGGGGGGGGGGGGGGGGGGGGGGGGGGGGGGGFGGGGGFGGGGGGGGGGGGGGGGGFGGGGGGGGGGGGGGGGGGGGGGGGGGEGGGGFGFGGFEGGGGGGF;FFGGFEGGGGGGGGGGGGGGGG8EAAFGGGG8EFF8DGGGGGGGGGGGAFFFGGGGGFDFFGGGGGGGGFGFGG6FGGGGGGGECGGGGCDDGFFFFF>=AEFFFBFFCBFFFFEEF>@FFFFF;;<?@F(3+13291;383)6:42;0339?FF9:?B??2<::?2(.443<9>:0(,7102>D0((((4(,-
@M04999:289:000000000-L3R54:1:1101:12334:4025 2:N:0:425
GACTACACGGGTATCTAATCCTGTTCGCTCCCCACGCTTTCGTCCATCAGCGTCAATCGGTATTTAGTAACCTGCCTTCGCAATCGGGGTTCTGTGTAATATCTATGCATTTCACCGCTACACTACACATTCCAGCTACTTCAATACTATTCAAGATTAACAGTATCAACGGCAGTTCTACAGTTAAGCTGCAGGTTTTCACCGCTGACTTATCAACCCGCCTACGGACCCTTTAAACCCAATAACTCCGGATAACGATTGCATCCTCCGTATTACCGCGGCTGCTGGCACGGAGTTAGCC
+
CCCCCGGGGGGGGGGGGGGGGGGGGGGGGGGGGGGGGFGGGGGGGGGGGGGGGGGGGGGGGFGGGGGGGGGGGGGGGGGGGGCEGGGGGGGGGGFGGGGGGGGGGGGGGGGGGGGGGGGGGGGGGGGGGGGGFGGGGGGGGGGGGGGGGGGGGGGGGDFGGGGGGGGGGGGGGGGDFFFGGGGGFFGGGGGGGGGCC:FGFFFF?B>BFFEFFFFFF4?9E>=DFFDFFFDFDFFFC3@3<<@87))7410((343((((/4))6:<>71(34(6A9:B>>F>>F40(323(324,(.6A7
@M04999:289:000000000-L3R54:1:1101:24983:4034 2:N:0:425
GTGACTACCCGGGTATCTAATCCTGTTTGCTCCCCACGCTTTCGCATCTCAGCGTCAGTATCTGTCCAGAAGGCCGCCTTCGCCACCGGTATTCCTCCACATCTCTACGCATTTCACCGCTACACGTGGAATTCTACCTTCCTCTACAATACTCCAGATAACCAGTTTTAAGTGCAGTTCCCAGGTTGAGCCCGGGGCTTTCACACCTAACTTAATTATCCGCCTACATGCCCTTTACGCCCAGTCATTCCGATTAACGCTCGCACCCTCCGTATTACCGCGGCTGCTGGCACGGAGTTAC
+
CCCCCGFGGGGGGGGGGGGFEGGGEFFAEGGGGGGGGGGGGFGGG7CFFGFGGGGGGGFFFGGGGFFGGGGC8FGGEEGCGGGGGGFGGGCFBCFGGFGGGGGGGECFGGCGFFGGG9CEGGGGGEFFEECE:EGGGGGGGGGGGFGFDEEGGG@F?DFGGGGGFGG,=D=DFDGGBGD7;FGFFGGF8CGGGG5?G44>>AFFFFDF:@BFFFFFCAFEF?DDF(8=C?E@3;=ECCDFF9;;.4><E?E8?2,37>((-66919>???B;?6?:AA<?;F;B09?:00:7>:>(((.4)
@M04999:289:000000000-L3R54:1:1101:25597:4126 2:N:0:425
CAATGGACTACACGGGTATCTAATCCTGTTCGCTACCCATGCTTTCGAACCTCAGCGTCAGTTACAGACCAGAGAGCCGCCTTCGCCACTGGTGTTCTTCCATATATCTACGCATTCCACCGCTACACATGGAGTTCCACTCTCCTCTTCTGCACTCAAGAAAAACAGTTTCAGCTGCACTTCCCCGGTTAAGCCGAGGGCTTTCACAGCTGACTTGTTCTCCCGCCTGCGTTCGCTTTACGCCCAATAAATCCGGACAACGCTTGCCACCTACGTATTACCGCGGCTGCTGGCACGTAGT
+
CCCCCGGGGGGGGGGGGGGGGGFGGGGGGGGGGGGGGGGGGGGGGGGGGGDGGGGGGGGGGGGGGGGGGCGGFGGGGGGGGGGGGGGGGGGGGGGGGGGGGGGFGGGGGGGGGGGGGGGGFGGGGGGCFDGGGGGGGGGGGGGGGGGGGGGFGGGGGGGGCGGGGDGGGGGGGDDGFGFGGGGGGGGGGGGGGGGGGGGGEFFFFFFFFFFFFFFFEFFFFFE(>@FFFFFFFFDBFFFFFFF9@?6@EEAFF>>;:;;BBF9<BFB?FF<FFFBFFBBAB206>>9;BFFF?B???22:-
@M04999:289:000000000-L3R54:1:1101:18555:4140 2:N:0:425
GACTACCGGGGTATCTAATCCTGTTCGCTACCCATGCTTTCGAACCTCAGCGTCAGTTACAGACCAGAGAGCCGCCTTCGCCACTGGTGTTCTTCCATATATCTACGCATTCCACCGCTACACATGGAGTTCCACTCTCCTCTTCTGCACTCAAGAAAAACAGTTTCAGCTGCACTTCCCCGGTTAAGCCGAGGGCTTTCACAGCTGACTTGTTCTCCCGCCTGCGTTCGCTTTACGCCCAATAAATCCGGACAACGCTTGCCACCTACGTATTACCGCGGCTGCTGGCACGGAGTTAGCC
+
CCCCCCFGGGGGGGGGGGGGGGGGGGGGGEFGGGGGGGGGGGGGGGGGGGGGGGGGGGGGGGGGGGGGGGGGGGGGGGGGGGGGGGGGGGGGGGGGGGGGGGGGGGGGGGGGGGGGGGGGGGGG?FGGGGGGGGGGGFGGFGGGGGGGGGGGGGGGGFGGGGGDFFGGGGGGGGGGFGFGDGGGGGGGGGGGDGEGGGGGFFFFFFFFFFFBFFFF?FF@FFFF?>?;<?B?F@CFFFFF?13?BFBF>>26>0:?FF01::?AF?BBB?BFF?AA96>949BF?:>?F:B?(-38:BA).
@M04999:289:000000000-L3R54:1:1101:24977:4177 2:N:0:425
TGTGGACTACTGGGGTATCTAATCCTGTTCGCTACCCATGCTTTCGAGCCTCAGCGTCAGTGACAGACCAGAGGGCCGCCTTCGCCACTGGTGTTCTTCCATATATCTACGCATTTCACCGCTACACATGGAGTTCCACTCTCCTCTTCTGCACTCAAGTTAAACAGTTTCCGTTGCAATTCCTCAGTTGAGCTGAGGGCTTTCACATCCCAGACTTATTTAACCGCCTGCGCTCCCTTTACGCCCAATAAATCCGGACAACGCTTGCCACCTACGTATTACCGCGGCTGCTGGCACGT
+
CCCCCGGGGGGGGGGGGGGGGGGGGGGGGGGGGGGGGGGGGGGGGGGGGGGGGGGGGGGGGGGGGGGGGGGGGGGGGGGGGGGGGGGGGGGGGGGGGGGGGGGGGGGGGGGGGGGGGGGGGGGGGGGGGGGGGGGGGGGGGGGGGGGGGGFGGGGGGGGGGGGGGGGGGGGGGGGGFGFGGGGGGGGGGFGGGGGGGGGGFFFFFFFFFFFFFFFFFFFFFFFFFF@BFFFFFFFFFBEFFFFF(68;@)7CFFFFFFFF;:>3:BFBBFFFFFFBB<A04A48;6>FFF?FF>01>?B
@M04999:289:000000000-L3R54:1:1101:9068:4189 2:N:0:425
TAAGGACTACGGGGGTATCTAATCCTGTTCGCTACCCATGCTTTCGAACCTCAGCGTCAGTTACAGACCAGAGAGCCGCCTTCGCCACTGTTGTTCTTCCATATATCTACGCATTCCACCGCTACACATGGAGTTCCACTCTCCTCTTCTGCACTCAAGAAAAACAGTTTCAGCTGCACTTCCCCGGTTAAGCCGAGGGCTTTCACAGCTGACTTGTTCTCCCGCCTGCGTTCGCTTTACGCCCAATCAATCCGGAGCACGCTTGCCCCCTACGTATTACCGCGCCTGCTGGGACGGCGTC
+
A-,6,CFEEF,,8@7FGFFGGFCECFGEGGGG7FGCFFD,E@FFGG,CE@@6@E<@FCCFE9,<,C,E@FG<C=?FG:EF@BFD:CC@?F,,,:EEFD,?F9FDFDFDFF?CEFC<@FE,4>FCCFF,,84===>;C;A,@,@@,@,2==,@F?=DDGG8,61@+=7;,@;E;,5@0;CFGG>C,45C>*,=9DC?CDCD);248=8+8B=EF48*1+3<AE(6;0(3=@716763(44@63(-3:<(.5:A(3((((323004(8(,8(-((,,,6(<44((7202-8(.5((4(((-((
@M04999:289:000000000-L3R54:1:1101:17631:4196 2:N:0:425
GGGCGACTACTCGGGTATCTAATCCTGTTCGCTACCCATGCTTTCGAACCTCAGCGTCAGTTACAGACCAGAGAGCCGCCTTCGCCACTGGTGTTCTTCCATATATCTACGCATTCCACCGCTACACAAGGAGTTCCACTCTCCTCTTCTGCACTCAAGAAAAACAGTTTCAGCTGAACTTCCCCGGTTCAGCCGAGGGCCTCCACAGCTGACTTGTTCTCCCTCCTGCGTTCGCTTTACGCCCAATAAATCCGTACAACGCTTGCCCCCTCCGTATTACCGCGGCCGCTGCCACGT
+
-B<,,@F@7;@,86+66;,C,C;@CF96CCBF7@EGCEFF<@6F@@@C@+6C@6FC,6B,<9E<6,CC@FGGF8FF=4:FE7FEC=C,BFFGG4CF,C???AA,9:EFE<<CEFBFF9F@BECFGGB?+9,,44@9E9=BDE??AEFFCFA8:=DEC8DF88AD=6@:,C:E:9B8+26=+;C?63;@C*,@,8:@?**3:/*339A62;2350B*8;F<8>B(8?@@E9,;D7(4246C1?0(/:77<A94,4,4:0<4(70,104)-33(4(-(30>>9?1((((4299(())44
@M04999:289:000000000-L3R54:1:1101:7690:4196 2:N:0:425
ATTGACTACCGGGGTATCTAATCCTGTTTGCTCCCCATGCTTTCGCACCTCAGCGTCAGTATTAGGTCAGAAGGCTGCCTTCGCCATCGGTATTCCTCCAGATCTCTACGCATTTCACCGCTACACCTGGAATTCTACCTTCCTCTCCCATACTCTAGCTAACCAGTATCGTATGCAATTCCCAAGTTGAGCTCGGGGATTTCACATCCGACTTAATTAGCCGCCTACGCGCGCTTTACGCCCAGTAATTCCGATTAACGCTCGCACCCTCTGTATTACCGCGGCTGCTGGCACAGAGTTT
+
CCCCCGGGGGGGGGGGGGGGGGGGGGGGGGGGGFGGGGGGGGGGGGGGGGGGGGGGGGGGGGGGGCGGGGGGGGGGGDGGGGGGGGGGGGGGGGGGGGGGGGGGGGGGGGGGGGGGGGGGGGGGGGGGGGGGGGGGGGGGGGGGGGGCDGGGGAGGGGGGGGGGGGGGGGGGGGGGFCFDDDFG@DFGGFGGGGGGGGGGFFFFFFFFFFAFFEFFFFFFFEFFFFFFDFB9@FBF@<E>;@;D??FAF9AB?<:??A4:9<?072>BFB?B34>A<DAA?BFFB>>B>B?<FFB?(3>A)
@M04999:289:000000000-L3R54:1:1101:21958:4213 2:N:0:425
GACTACACGGGTATCTAATCCTGTTCGCTCCCCACGCTTTCGCTCCTCAGCGTCAGTGACGGCCCAGAGACCTGCCTTCGCCATCGGTGTTCTTCCCGATATCTACACATTCCACCGTTACACCGGGAATTCCAGTCTCCCCTACCGCACTCCAGTCCGCCCGTACCCGGCGCCGATCCACCGTTAAGCGATGGACTTTCACACCAGACGCGACGAACCGCCTACGAGCTCTTTACGCCCAATAAATCCGGATAACGCTTGCACCCTACGTATTACCGCGGCTGCTGGCACGTAGTTAGCC
+
CCCCCGGGGGGGGGGGGGGGGGGGGGGGGGGGGGGGGGGGGGGGGGGGGGGGGGGGGGGGGGGGGGGFGGGGGGGGGGGGGGGGGGGGGGGGGGGGGGGGGGGGGGGGGGGGGGGGGGGGGGGGGGGGGGGGGGGGGGGGGGGGGGGGGGGGGGGCFGGGGGGGGGGGGDEGGGGDFGFGGGGFGGGGGGGCEC6FGGGGFFFFFFAF@FFF65@>;DFB@B<?B:(4;BBFBFAA?B(<::??BF2A:>FFFF>?BF?::15?F?6?FF?FA?A<909>9>04:):??FB:3<1464<24
@M04999:289:000000000-L3R54:1:1101:20301:4214 2:N:0:425
GGACTACACGGGTATCTAATCCTGTTTGCTCCCCACGCTTTCGCATCTCAGCGTCAGTATCTGTCCAGAAGGCCGCCTTCGCCACCGGTATTCCTCCACATCTCTACGCATTTCACCGCTACACGTGGAATTCTACCTTCCTCTACAATACTCTAGTTAACCAGTTTTAAGTGCAATTCCTAGGTTGAGCCCAGGGCTTTCACACCTAACTTAATTATCCGCCTACATGCCCTTTACGCCCAGTCATTCCGATTAACGCTCGCACCCTCCGCATTACCGCGGCTGCTGGCACGGAGTTAGC
+
CCCCCGGGGGGGGGGGGGGGGGGGGGGGGGGGGGGGGGGGGGGGGFGFGGGGGGGGGGGGGGGGGGGGGFGGGGGGGGGGGGGGGGGGGGGGGGGGGGGGGGGGGGGGGGGGGGGGGGGGGGGGGGGGGGGGGGGGFEGGGFGGGGGGGGGGGFGGGGGFGGGGFGGGGGFGGGGGFGFGGGFFGGGGGGGGGGGGGFGGFFFFFEAFFFEFEFFFCFFFDFFFFFFFFFBFFFEEFDF4>DDE8>CCFC@D?1;FF?9??@BBF>B??FF?B??BFFBFF>>FFFFBF:?FF9BFF:AF9
@M04999:289:000000000-L3R54:1:1101:26080:4269 2:N:0:425
GGACTACCGGGGTATCTAATCCTGTTTGCTCCCCATGCTTTCGCACCTCAGCGTCAGTATTAGGCCAGAAGGCTGCCTTCGCCATCGGTATTCCTCCAGATCTCTACGCATTTCACCGCTACACCTGGAATTCTACCTTCCTCTCCTATACTCTAGCTAACCAGTATCGTATGCAATTCCCAAGTTGAGCTCGGGGATTTCACATCCGACTTAATTAGCCGCCTACGCGCGCTTTACGCCCAGTAATTCCGATTAACGCTTGCACCCTCTGTATTACCGCGGCTGCTGGCACAGAGTTAGC
+
CCCCCGGGGGGGGGGGGGGGGGGGGGGGGGGGGGGGGGGGGGGGGGGGGGGGGGGGGGGGGGGGGGGGGGGGGGGGGGGGGGGGGGGGGGGGGGGGGGGGGGGGGGGGGGGGGGGGGGGGGGGGGGGGGGGGGGGGGGGGGGGGGGGGGGGGGGGGGGGGGGGGGGGGGGGGGGGGFGFGGGGGGGGG?FFGGGGGGGGGFFFFFFFDDFFFFFFFFFFFFFFD@D@F2>FFBFFFFFFFFFFFFBFFFFFFBB?AAFFFFFFFFB???::BFABFFA6>9;>;>B?F72,31:??<AFA6
@M04999:289:000000000-L3R54:1:1101:11394:4322 2:N:0:425
TGGACTACAGGGGTATCTAATCCTGTTTGCTACCCACGCTTTCGAGCATGAACGTCAGTGTTATCCCAGGAGGCTGCCTTCGCCATCGGTATTCCTCCACATCTCTACGCATTTCACTGCTACACGTGGAAGTCTACCTCCCTCTGACACACTCTAGTTAGACAGTTTCAAATGCACGTCCCAAGTTTAGCTCGGGGATTTCACATCTGACTTATCTAACCGTCTGCGCTCGCTTTACGCCCAGTACTTCCGATTAACGCTCGCACGCTACGTATTACCGCCGCTGCTGGCACGTAGGT
+
@@CCCGGGGGGGEBFGFFDFFCGDFGGGGFFCEFGDGCEGGGGGFGGGGGGGGGGFG7C9FEAF9CEFGCFGGDB8C=5EFCFGGGGC7FBEFGGFAFFGAEGE9CBFGGGDG9FFFCFGFFFGGG4EEE9,ABFGGCF98EDDFGFG?D,CFGGGGEEFGGAFDD;:F8::DADFFC3@8DG8DFF,E=9,,@>CD;DC6FFFF>9F@5AEECA9;9BEA@>==BE>BF2>>2BDFE>>99;;3;))))4;?D?(9;((/(6(,((-8:>?144:AFD?6,(1999,).43),44.(.
@M04999:289:000000000-L3R54:1:1101:15993:4344 2:N:0:425
ATGACTACACGGGTATCTAATCCCATTCGCTCCCCTAGCTTTCGTCTCTCAGTGTCAGTGTCGGCCCAGCAGAGTGCTTTCGCCGTTGGTGTTCTTTCCGATCTCTACGCATTTCACCGCTCCACCGGAAATTCCCTCTGCCCCTACCGTACTCCAGCTTGGTAGTTTCCACCGCCTTTCCAGGGTTGAGCCCTGGGATTTGACGGCAGACTTAAAAAGCCACCTACAGACGCTTTACGCCCAATCATTCCGGCTAACGCTTGCATCCTCTATATTACCGCGGCTGCTGGAACAGGGTT
+
CCCCCGGGGGGGGGGCFGFGGFFGFGGG<FFG@DFGGGGA@FEFFCFFGGF<@EFGGFGGGG@FDFCEGGGGDCGFEGFGGEGGE@FFGFG?FGFFGGGGGGGGEGFFGGGCFFFGGGGDFGCF:E:7F@CFFGEDEFEFF=?D8?=@EGDEFG8==@FGGEFG,AD=D6D8EEDG*+0=+CC7CD,:<CDCFFC477D>F>FFEDB552>E?6C=8986A3@D@@F48ED>B67().4=>@DFB<:44:<01(-8>B2(4((())6().))).).4<<?B,90(-8),((.(,((-3(
@M04999:289:000000000-L3R54:1:1101:12764:4374 2:N:0:425
CGTAGACTACACGGGTATCTAATCCTGTTTGCTCCCCACGCTTTCGCATCTCAGCGTCAGTATCTGTCCAGAAGGCCGCCTTCGCCACCGGTATTCCTCCACATCTCTACGCATTTCACCGCTACACGTGGAATTCTACCTTCCTCTACAATACTCTAGTTATCCAGTTTTAAGTGCAATTCCTAGGTTGAGCCCAGGGCTTTCACACCTAACTTAATTATCCGCCTACATGCCCTTTACGCCCAGTCATTCCGATTAACGCTCGCACCCTCCGTATTACCGCGGCTGCTGGCACGGAGTT
+
CCCCCGGGGGGGGGGGGGGGGGGGGGGGGGGGGGGGGGGGGGGGGGGGGGGGGGGGGGGGGGGGGGGGGGGGGGGGGGGGGGGGGGGGGGGGGGGGGGGGGGGGGDGGGGGDGGGGGGGGGGGGGGGGGGGGGGGGGGGGGGGGGGGGGGGGGGGGFGGGGGGGGGGGGFFGGGGGFGFGGGGGGFFGGGGGGDGGGGGGFFFFFFFFFFFFFFFFEFFFFEEFFFFFDFC4>:BEFFFFFF>FD63=E?36?EF611EEF;?DFFF>9:?FFFF<:?AAFBFFB0(4:DF7((,49;0,.
@M04999:289:000000000-L3R54:1:1101:16815:4385 2:N:0:425
TTAGGACTACTAGGGTATCTAATCCTGTTCGCTCCCCACGCTTTCGTCCATCAGCGTCAATCGGTATTTAGTAACCTGCCTTCGCTATCGGGGCTCTGTGTAATATCTATGCATTTCACCGCTACACTACACACTCCAGCTACTACAATACTATTCAAGATTAACAGTATCAACGGCAGTTCTACAGTTAAGCTGCAGGTTTTCACCGCTGACTTATCAACCCGCCTACGGACCCTTCAAACCCAATAAATCCGGATAACGCTCGCACCCCCCGTATTCCCGCCGCTGCTGGCCAGGAGTT
+
A<CCCD,6CFFC<EFGGGCEFF<-C<F6CD6CBEGGC<B@FC@FEGGECC9FFCFG@FG7FFF78F<@EGEFGGGGGGGFAFG@F,8B@CC@F7@DEGE?5A<C,,,9AA<ECE<EEEFF=EFEDGGG<FGF:E8EF=,@E8D8,;A8D9D3===EFCGGG,@A,39@DCDECEC6*09==D@=DC?@DAAFF7?FGGGGAA>EFAA?==B=:8A86FFCFBDF22-85((06>=;=1;F<3=0(,6)741).6>D10>@<B<639;(9:((-(813:29)-((-1340,8:2(((-,(..
@M04999:289:000000000-L3R54:1:1101:16262:4410 2:N:0:425
GACTACTCGGGTATCTAATCCTGTTTGCTCCCCATGCTTTCGCACCTCAGCGTCAGTATTAGGCCAGAAGGCTGCCTTCGCCATCGGTATTCCTCCAGATCTCTACGCATTTCACCGCTACACCTGGAATTCTACCTTCCTCTCCTATACTCTAGCTAACCAGTATCGTATGCAATTCCCAAGTTGAGCTCGGGGATTTCACATCCGACTTAATTAGCCGCCTACGCGCGCTTTACGCCCAGTAATTCCGATTAACGCTTGCACCCTCTGTATTACCGCGGCTGCTGGCACAGAGTTAGCC
+
CCCCCGGGGGGGGGGGGGGGGGGGGGGGGGGGGGGGGGGGGGGGGGGGGGGGGGGGGGGGGGGGGGGGGGGFGGGGGGGGGGGGGGGGGGGGGGGGGGGGGGGGGGGGGGGGGGGGGGGGGGGGGGGGGGGGGGGGGGGGGGGGGGGGGGGGGGGGFGGGGGGGGGGGGGGGGGGGF8DFGGGGGFGGGGGGGGGGGGGGFFFFFFFFFFFFFFFFFFFFFFDFFF9@BFBF@<FFFFFF?FEFCEECFE?0?BA<<B?F:???8??F(3>ABFFFFFFF;9146?:?0:>:?>>B5ADB7
@M04999:289:000000000-L3R54:1:1101:20691:4420 2:N:0:425
CGGGGGACTACCCGGGTATCTAATCCTGTTCGCTCCCCACGCTTTCGTCCATCAGCGTCAATCGGTATTTAGTAACCTGCCTTCGCAATCGGGGTTCTGTGTAATATCTATGCATTTCACCGCTACACTACACATTCCAGCTACTTCAATACTATTCAAGATTAACAGTATCAACGGCAGTTCTACAGTTAAGCTGCAGGTTTTCACCGCTGACTTACCAACCCGCCTACGGACCCTTTAAACCCAATAAATCCGGATAACGCTCGCATCCTCCGTATTACCGCGGCTGCTGGCACGGAGT
+
CCC,CFCGGGGCF@::@CGFEGG9CECFGGGGGGGGGGGGGGGGGGGGGGGGGGGGGGGGGGGGGGGGGGGGGGGGGGGGGGGGGGGGGGGGGGGGGGGGGGGGGGGGGGGGGGGGGGGGGGDGGGGGGGGGGGGGGGGGGGGGGGGGFGGGGGGGGGGGGGGGGGGGGGGGGGGGFGDGFGGGGGGGGGGGGGGGGGGGFFFFFFFFFFFFFFFFEF64F@@6>BBDDFF<@@FFFF@FEEED?FFFBBBFFB>BFFFAF?FB:2661>FFA?>6?B:AA<?;>F919:22:?:<6431-
@M04999:289:000000000-L3R54:1:1101:13090:4438 2:N:0:425
GACTACACGGGTATCTAATCCTGTTTGCTCCCCACGCTTTCGCATCTCAGCGTCAGTATCTGTCCAGAAGGCCGCCTTCGCCACCGGTATTCCTCCACATCTCTACGCATTTCACCGCTACACGTGGAATTCTACCTTCCTCTACAATACTCTAGTTAACCAGTTTTAAGTGCAATTCCTAGGTTGAGCCCAGGGCTTTCACACCTAACTTAATTATCCGCCTACATGCCCTTTACGCCCAGTCATTCCGATTAACGCTCGCACCCTCCGTATTACCGCGGCTGCTGGCACGGAGTTAGCC
+
CCCCCGGGGGGGGGGGGGGGGGGGGGGGGGGGGGGGGGGGGGGGGGGGGGGGGGGGGGGGGGGGGGGGGGGGGGGGGGGGGGGGGGGGGGFGGGGGGGGGGGGGGGGGGGGGGGGGGGGGGGGGGGGGGGGGGGGGGGGGGGGGGGGGGGGGGGGGGGGGGGGGGGGGGGGGFCDEFGFGGGGGGGGGGGGGGGDGGDCGFFFFEFFFFFFBFFFFFFFDFDFABFE?BBFFFFFFFF=EFFFFFFEEFFDF6@FEF;?FFF9@;?BFFFB1:?<FFBFB9>0(437????F>6;?0<544
@M04999:289:000000000-L3R54:1:1101:12346:4450 2:N:0:425
TGACTACTCGGGTATCTAATCCTGTTCGCTCCCCACGCTTTCGTCCATCAGCGTCAATCGGTATTTAGTAACCTGCCTTCGCAATCGGGGTTCTGTGTAATATCTATGCATTTCACCGCTACACTACACACTCCAGCTACTTCAATACTATTCAAGATTAACAGTATCAACGGCAGTTCTACAGTTAAGCTGCAGGTTTTCACCGCTGACTTATCAACCCGCCTACGGACCCTTTAAACCCAATAAATCCGGATAACGCTCGCATCCTCCGTATTACCGCGGCTGCTGGCACGGAGTTAGC
+
@CCCCGGGGGGGGGGGGGGGGGGGGGGGGGGGGGGGGGGGGGGGGGGGGGGGGGGGGGGGGGGGGGGGGGGGGGGGGGGGGGGGGGGGGGFGGGGGGGGGGGGGGGGGGGGGGGGGGGGGGGGGGGGGGGGGGGGGGGFGGGGGGGGGGGGGGGGGGFFGGGGGGGGGGGGGG6DGFGFGGGGGGGGGGGGECGGGFGGGFFFFFFFFFFFCFFFFFFFFDFFFFFF=9@FFBB8<EEEFF@?15=;?E@B9<FDFFFFFFBFFBFF?DFFFF?FFFF?>>;B9908?B60<?39B??D<.
@M04999:289:000000000-L3R54:1:1101:22418:4453 2:N:0:425
GTGGAGACTACCCGGGTATCTAATCCTGTTTGCTCCCCACGCTTTCGCATCTCAGCGTCAGTATCTGTCCAGAAGGCCGCCTTCGCCACCGGTATTCCTCCACATCTCTACGCATTTCACCGCTACACGTGGAATTCTACCTTCCTCTACTATACTCCAGATAACCAGTTTTAAGTGCAGTTCCCAGGTTGAGCCCGGGGCTTTCACACCTAACTTAATTATCCGCCTACATGCCCTTTACGCCCAGTCATTCCGATTAACGCTCGCACCCTCCGTATTACCGCGGCTGCTGGCACGGAGT
+
CCCCCGGGGGGGGGGGGGGGGGGGGGGGGGGGGGGGGGGGGGGGGGGGGGGGGGGGGGGGGGGGGGGGGGGGGGGGGGGGGGGGGGGFGGGGGDGGGGGGGGGGGGGGGGGGGGGGGGGGGGGGGGGGGGGGGGGGGGGGGGGGGGGGGGFGGGGGGGGGGGGGGGGGGGGDFGGGFGFGGGGGGGGGGGFGGGCGGG9DEEFFFFFFFA=EFFFFFFFFFFFFFFFFFFFFFEFFFFEFF<FBFF?EFFEFFEF?;?FFF?>?BFFFF6?F?FFF6?BFAAB6>0;9>?:?FF???>19,
@M04999:289:000000000-L3R54:1:1101:9934:4485 2:N:0:425
TACGACTACTAGGGTATCTAATCCTGTTTGCTACCCACGCTTTCGAGCATGAACGTCAGTGTTATCCCAGGAGGCTGCCTTCGCCATCGGTATTCCTCCACATCTCTACGCATTTCACTGCTACACGTGGAATTCTACCTCCCTCTGACACACTCTAGTTAGACAGTTTCAAATGCACGTCCCAAGTTGAGCTCGGGGATTTCACATCTGACTTATCTAACCGTCTGCGCTCGCTTTACGCCCAGTAATTCCGATTAACGCTCGCACCCTACGTATTACCGCGGCTGCTGGCACGTAGTT
+
CCCCCGGGGGGGGGGGGGGGGGGGGGGGGGGGGGGGGGGGGGGGGGGGGGGGGGGGGGGGGGGGGGGGGGGGGGGGGGGGGGGGGGGGGGGGGGGGGGGGGGGGGGGGGGGGGGGGGGGGGGGGGGGGGGGGGGGFGGGGGGGGGGGGGGGGGEFGGGGGGGGGGGGGGGGGGGGGFGFGFGGGGGGGGGGGCGGGGG9DFFFFFFFFFFCEFEAFFFFFFFFAFFDEFFFFFFFDDFFFFFFFFFFFFEFE@DDDFFE(7<;6@BF>?BFFB?FA2AFA?>>>9176)28BFFB,32-6
@M04999:289:000000000-L3R54:1:1101:15074:4494 2:N:0:425
GGACTACTCGGGTATCTAATCCTGTTCGCTACCCATGCTTTCGAACCTCAGCGTCAGTTACAGACCAGAGAGCCGCCTTCGCCACTGGTGTTCTTCCATATATCTACGCATTCCACCGCTACACATGGAGTTCCACTCTCCTCTTCTGCACTCAAGAAAAACAGTTTCAGCTGCACTTCCCCGGTTGAGCCGAGGGCTTTCACAGCTGACTTGTTCTCCCGCCTGCGTTCGCTTTACGCCCAATAAATCCGGACAACGCTTGCCACCTACGTATTACCGCGGCTGCTGGCACGTAGTTAGC
+
CCCCCGGGGGGGFEGFGGGGGGGGGGGGGGGGGGGGGGGGGGGGGGGDFFFGGFGGGGGGGGGCGGGGGGGGGGGGGGGGFGGGGFFFEFGGGGGGGGGGGGFGGGGFEGGGGGGGGGGGDGGGG@GGGGGGGGGGGGFGGGGGFEGDFAFEGG?AFGGGGGGFGGGFGGF8FFGGFGFGGGGCC>EGGED>EGGCC9FCFFFFFFFFFFBA:@8BEFFFFFFDBFF?@?FBFFFCE?@D@F?;@A7<CEB>:9>FFB>:?F?B><?:02(..::BBB?>F19>03>:7(()2.:B?A4<9
@M04999:289:000000000-L3R54:1:1101:16044:4551 2:N:0:425
AAGACTACCGGGGTATCTAATCCTGTTCGCTACCCATGCTTTCGCACCTCAGCGTCAGTTACAGACCAGAGAGCCGCCTTCGCCACTGGTGTTCTTCCATATATCTACGCATTCCACCGCTACACAAGGAGTTCCACTCTCCTCTTCTGCACTCAAGAAACACAGTTTCAGCTGCACTTCCACGGTTAAGCCGAGGGCTTTCACAGCTGACTTGTTCCCCCGCCTGCGTTCGCTTTACGCCCAATAAATCCGTACAACGCTCGCCCCCTACGTATTACCGCGGCCGCTGACACGTAGTT
+
@CB@6CE<,@F77F@F@CC@C9EF,,CF,CBBF?FF,@@F,C@@,B@F<@@F,@68,8<CCD,C<C<,9CC<6BFC+4,8EFC,4==FGGF4?FGF?EFGFGGG9FCGD+4F4,C?EFCE:EG=F,+98,,4,>,;9,@F8D=DG,EGA9,@=D8F,6DG8D?36D,,26E@98=D62A+A+7@>@+@,2@A>:ED**?;4AAB98A90*-.9*194+;(?(1,,::3/,61(3(/9C(0:31??:))-.,((.1(6?2>B(4(7(-444:3:26(6:AB6-(((((,2,45.3:1(-)
@M04999:289:000000000-L3R54:1:1101:12358:4593 2:N:0:425
GAGACTACTGGGGTATCTAATCCTGTTTGCTCCCCACGCTTTCGCATCTCAGCGTCAGTATCTGTCCAGAAGGCCGCCTTCGCCACCGGTATTCCTCCACATCTCTACGCATTTCACCGCTACACGTGGAATTCTACCTTCCTCTACAATACTCTAGTTAACCAGTTTTAAGTGCAATTCCTAGGTTGAGCCCAGGGCTTTCACACCTAACTTAATTATCCGCCTACATGCCCTTTACGCCCAGTCATGCCGATTAACGCTCGCACCCTCCGTATTACCGCGGCTGCTGGCACGGAGTT
+
CCCCCGGGGGGGGGGGGGGGGGGGGGGGGGGGGGGGGGGGGGGGGGCGGGGGGGGGGGGGGGFGGGGGGGGGGGGGGGGGGGGGGGFGGGGGGGGGGGGGGGGGGGGGGGGGGGGGGGGGGGGGGGGGGGGGGGGGGGGGGGGGGGGGGGGGFGDGGGFGGGGGGGGGGFGGFGGGFGFGGGGGGGGGGGGGGGGGDDFGFFFFFFFFFFFFFFFFEFFFFFF9>DFEFFEEBE==EC9D@>D>;@EF)76;>97;EFD6@<>>9>BF?F?>BB08AFFF9609>9(8?BBFFFF9(2:
@M04999:289:000000000-L3R54:1:1101:6930:4633 2:N:0:425
GACTACCAGGGTATCTAATCCTGTTTGCTCCCCACGCTTTCGCATCTCAGCGTCAGTATCTGTCCAGAAGGCCGCCTTCGCCACCGGTATTCCTCCACATCTCTACGCATTTCACCGCTACACGTGGAATTCTACCTTCCTCTACAATACTCCAGATAACCAGTTTTAAGTGCAATTCCCAGGTTGAGCCCGGGGCTTTCACACCTAACTTAATTATCCGCCTACATGCCCTTTACGCCCAGTCATTCCGATTAACGCTCGCACCCTCCGTATTACCGCGGCTGCTGGCACGGAGGTAGCC
+
CCCCCGGGGGGGGGGGGGGGGGGGGGGGGGGGGDGGGGGGGGGGGGGGGGGGGGGGGGGGGGGGGGGGGGGGGGGGGGGGGFFEFGGGGGGFGGGGGGGGGGGGGGGGGGGGGGFGGGGGGGGGGGGGGGGGGGGDGGGGGGGGGGGGGFGGFGGGGGGGGGGFGGGGGGGGGGGGFGFGFFDFDFGGGGFGGGGGGGGGFFFFFAAFF;EFFFFFFFFFFFDFBFFFEEFFFF=<@?FD<<EEEFFF?;D?FFF>1;<09;6>BFFFF9(87?BFA:>B>F>;32:30271;16(245:4
@M04999:289:000000000-L3R54:1:1101:10019:4644 2:N:0:425
GCGACTACCGGGGTATCTAATCCTGTTCGCTACCCATGCTTTCGAACCTCAGCGTCAGTTACAGACCAGAGAGCCGCCTTCGCCACTGGTGTTCTTCCATATATCTACGCATTCCACCGCTACACATGGAGTTCCACTCTCCTCTTCTGCACTCAAGAAAAACAGTTTCAGCTGCACTTCCCCGGTTAAGCCGAGGGCTTTCACAGCTGACTTGTTCTCCCGCCTGCGTTCGCTTTACGCCCAATAAATCCGGACAACGCTTGCCACCTACGTATTACCGCGGCTGCTGGCCCGTAGTT
+
CCCCCGGGGGGGGGGGGGGGGGGGGGGGGGGGGGGGGGGGGGGGGGGGGGGGGGGGGGGGGGGGGGGGGGGGGGGGGGGGGGGGGGGGGGGGGGGGGGGGGGGGGGGGGGGGGGGGGGGGGGGGGGFGGGGGGGGGGGGFGGGGGGGGGGGGGGGGGGGGGGGGGGGGGGGGGGGGFGFGGGGGGGGGGGGGGGGGGGGGABFFFFFFFFFFFFFFFFFFFFFFFFFF@D<;B@;DFFDFFFB:<2AFBFFF90>F?FFFF?B??BBFFFF0<?2>AB4:>BFF>>?B77(((4424(6
@M04999:289:000000000-L3R54:1:1101:19706:4645 2:N:0:425
TTGGACTACTAGGGTATCTAATCCTGTTTGCTCCCCATGCTTTCGCACCTCAGCGTCAGTATTAGGCCAGAAGGCTGCCTTGGCCATCGGTATTCCCCCAGATCTCTACGCATTTCACCGCTCCACCTGCAATTCTACCTTCCTCCCCCATCCTCCAGCTAACCAGTATCGTATGCAATCCCCAAGTTGCGCTCGGGGATTTCACATCGCACTTAATTAGCCGCCTACGCGCGCTTTACCCCCGGTAATCCCGATTAACGCTCGCACTCGTTGTAATAGCGCGGCTGCTGGCACAGTAAT
+
CCCCC@F@FDCEF8,6,,CFE,E@EEG9EF,,;FF@,C,,CFF<@:CF:,@CFC@@@,6CFDE@F9EFC8CFFGG8,@,E<,<EEC,6B786B,9<,4+44,54,,,,,4@,BC,,AF9=+4++9A=<F,?,C,9DC,E9=,9,,,6@=E,,6,6,@,@ADDDD,0ED,,=D88?AD+9++601+,7==,@9:31++****041+=+*))04);B16++)37>2=95-(-.:01:03><*6?((-(,8<)).,-44(-6-2(4((,4(.(.((4)))-)69((31(-,.22(.)47))))
@M04999:289:000000000-L3R54:1:1101:10474:4649 2:N:0:425
AGACTACCCGGGTATCTAATCCTGTTTGCTCCCCACGCTTTCGCATCTCAGCGTCAGTATCTGTCCAGAAGGCCGCCTTCGCCACCGGTATTCCTCCACATCTCTACGCATTTCACCGCTACACGTGGAATTCTACCTTCCTCTACAATACTCTAGTTAACCAGTTTTAAGTGCAATTCCTAGGTTGAGCCCAGGGCTTTCACACCTAACTTAATTATCCGCCTACATGCCCTTTACGCCCAGTCATTCCGATTAACGCTCGCACCCTCCGTATTACCGCGGCTGCTGGCACGGAGTTAGC
+
CCCCCGGGGGGGGGGGGGGGGGGGGGGGGGGGGGGGGGGGGGGGGGGGGGGGGGGGGGGGGGGGGGGGGGGGGGGGGGGGGGGGGGGGGGGGGGGGGGGGGGGGFFGGGGGGGGGGGGGGGGGGGGGGGGGGGGGGGGGGGGGGGGGGGGGGGGGGGGGGGGGGGGGGGGGGGGGGFGFGGGGGGGFGFGGGGGGGGGGGFFFFFFFFFFFF@FFFFFFFEFFDDFFFFFFFFDFFFFFFBFFFFFFEFFFFF;;EC@@DFFFFFFF<FFF:1<?BFAFFB>6(9:0>B08>?F>04?DF:
@M04999:289:000000000-L3R54:1:1101:9653:4692 2:N:0:425
GAGGTGACTACACGGGTATCTAATCCTGTTTGCTACCCACGCTTTCGAGCATGAACGTCAGTGTTATCCCAGGAGGCTGCCTTCGCCATCGGTATTCCTCCACATCTCTACGCATTTCACTGCTACACGTGGAATTCTACCTCCCTCTGACACACTCTAGTTAGACAGTTTCAAATGCACGTCCCAAGTTGAGCTCGGGGAGTTCACATCTGACTTATCTAACCGTCTGCGCGCGCTTTACGCCCAGTAATTCCGATTAACGCTCGACCCCTACGTATTACCGCGGCTACTGGCACGTAGT
+
CCCCCGGGGGGGGGGGGGGGGGGGGGGGGGGGGGGGGGGGGGGFGGGGGGGGGGGGGGGGGGGGGGGGGGGGGGGDEGGGGGGGGGGGGGGGGGGGGGGGGGGGCGGGGGGGGGGGGGGGGGGGGGGGGGGGGGGFGGGGGGGGGGGGGGGGGFGGGGGGGGGGGFGGFFGGGFGGFGFGGGGGGGFFFGGGGCDGGGC69BEFFFFFEFFFFFFFEFFFFFFFFFFFDA52(-616<6A<DFF2;((9?CEC6@D<(266<9::6((-9?FFB6<B274:<6>F092123<80()-(.,-
@M04999:289:000000000-L3R54:1:1101:14455:4711 2:N:0:425
GACTACCGGGGTATCTAATCCTGTTTGCTCCCCATGCTTTCGCACCTCAGCGTCAGTATTAGGCCAGAAGGCTGCCTTCGCCATCGGTATTCCTCCAGATCTCTACGCATTTCACCGCTACACCTGGAATTCTACCTTCCTCTCCCATACTCTAGCTAACCAGTATCGTATGCAATTCCCAAGTTGAGCTCGGGGATTTCACATCCGACTTAATTAGCCGCCTACGCGCGCTTTACGCCCAGTAATTCCGATTAACGCTCGCACCCTCTGTATTACCGCGGCTGCTGGCACAGAGTTAGCC
+
CCCCCGGGGGGGGGGGGGGGGGGGGGGGGGGGGGGGGGGGGGGGGGGGGGGGGGGGGGGGGGGGGGGGGGGGGGGGGGGGGGGGGGGGGGGGGGGGGGGGGGGGGGGGGGGGGGGGGGGGGGGGGGGGGGFGGGGGGGGGGGGGGGGGGGGGGGFGGGGGGGGGGGGGGGGGDGGGFGFGGGGGGGGGGGGGGGGGGGGGFFFFFFFFFBFCCFFFFFABF@FFB@@FBFFFFFFFFFFDFF1<>AAFFFBFFFFAB>613119BF0?(8<A<BFFBBFFFF>FFDFBF<<B?::6>A>A2
@M04999:289:000000000-L3R54:1:1101:23243:4793 2:N:0:425
GACTACAGGGGTATCTAATCCTGTTTGCTCCCCACGCTTTCGCATCTCAGCGTCAGTATCTGTCCAGAAGGCCGCCTTCGCCACCGGTATTCCTCCACATCTCTACGCATTTCACCGCTACACGTGGAATTCTACCTTCCTCTACAATACTCCAGATAACCAGTTTTAAGTGCAATTCCCAGGTTGAGCCCGGGGCTTTCACACCTAACTTAATTATCCGCCTACATGCCCTTTACGCCCAGTCATTCCGATTAACGCTCGCACCCTCCGTATTACCGCGGCTGCGGGCACGGAGTTAGCC
+
CCCCCFFFGGGGGGGFFGGGGGGGGGGGGGFFGDGGGCFFGGGGGGDGFEGDGGGGGFEEEFGGGGGGFGGGGGGEGEGGDBBF8CE@FC9FGAFEFGDDFGFGDFGGGFGDFGGFGGEGGEGGFFDCGG<FFGGFGFEFGGGGGGGGGGGFGFD99DGD8DC9,===AFGGGGGGFGF6FGFCFG8C?EGGGGEG>>7C:E9AE9AFDFF@AAAF1=B9F?9@FFFFF=BEDFFFF?@D?F3)>3?CE;<((2C<7(,,9;2>3:1816,((,:B4,39,4(31(311((-(39:46><.
@M04999:289:000000000-L3R54:1:1101:26198:4793 2:N:0:425
GGAGACTACCGGGGTATCTAATCCTGTTTGCTCCCCATGCTTTCGCACCTCAGCGTCAGTATTAGGCCAGAAGGCTGCCTTCGCCATCGGTATTCCTCCAGATCTCTACGCATTTCACCGCTACACCTGGAATTCTACCTTCCTCTCCTATACTCTAGCTAACCAGTATCGTATGCAATTCCCAAGTTGAGCTCGGGGATTTCACATCCGACTTAATTAGCCGCCTACGCGCGCTTTACGCCCAGTAATTCCGATTAACGCTTGCACCCTCTGTATTACCGCCGCTGCTGGCACGGAGGTT
+
CCCCCGGFGGGGGGGGGGGGGGFGGGGGGGGGGGGGGGGGGGGGGGGGGGGGGGGGGGGGGGGGGGGGGGGGGGGGGGGGFGGGGGGGGGGGGFGGGGFGGGGGGGFGGGGGGGGGGGFGGGGGGGGGGGGGGGGGGGGGGGGGGGGGGGGGGGGGGGGFGGGGGGGGGGEGGGGGFGFDFFFFFGGGGGGGGGGGCDDGFFFFFFFFF=AA=DFFFF>=FFA@FF@B@@01904?7;35;>B?F?F):)5>:<?BB<<?FFB3(44:??2.8:2)6>A>?;(423((,4:?(,(((-(-(
@M04999:289:000000000-L3R54:1:1101:21820:4805 2:N:0:425
CAGGGACTACTAGGGTATCTAATCCTGTTTGCTCCCCATGCTTTCGCACCTCAGCGTCAGTATTAGGCCAGAAGGCTGCCTTCGCCATCGGTATTCCTCCAGATCTCTACGCATTTCACCGCTACACCTGGAATTCTACCTTCCTCTCCCATACTCTAGCTAACCAGTATCGTATGCAATTCCCAAGTTGAGCTCGGGGATTTCACATCCGACTTAATTAGCCGCCTACGCGCGCTTTACGCCCAGTAATTCCGATTAACGCTCGCACCCTCTGTATTACCGCGGCTGCTGGCACAGAGTT
+
CCCCCGGGGGCFGGCFEFFGGGDGEEGGGGGGFGGGGGGFFGGFCGGGGCFFFEGGEEEGFGGGGGGGGGGGGGFGGEGFG9FGGGGGFGGGGGGGCEGFDFGFEEDEEDFEEGGGGGGGGGGGGGGFFFFFFG8FFGGGGGGDFC,ADE=AFFDGGFFGGGGGGGGGGCFGFGFCFFFGCGGGFGFGGGFEGFGDGGGDFFAFFAFFEBAA>BEFFAAEAEFABF==D>B2>@FB?DFFFF>F;1;CC376?814?:<A:>6BF9999FF?<FA9<2>BBBF>B0(2338:BF<?:04A2
@M04999:289:000000000-L3R54:1:1101:10590:4878 2:N:0:425
GGGACTACTGGGGTATCTAATCCTGTTTGCTCCCCATGCTTTCGCACCTCAGCGTCAGTATTAGGCCAGAAGGCTGCCTTCGCCATCGGTATTCCTCCAGATCTCTACGCATTTCACCGCTACACCTGGAATTCTACCTTCCTCTCCTATACTCTAGCTAACCAGTATCGTATGCAATTCCCAAGTTGAGCTCGGGGATTTCACATCCGACTTAATTAGCCGCCTACGCGCGCTTTACGCCCAGTAATTCCGATTAACGCTTGCACCCTCTGTATTACCGCGGCTGCTGGCACAGAGTT
+
CCCCCGGGGGGGGGGGGGGGGGGGGGGGGGGGGGGGGGGGGGGGGGGGGGGGGGGGGGGGGGGGGGGGGGGGGGGGGGGGGGGGGGGGGGGGGGGGGGGGGGGGGGGGGGGGGGGGGGGGGGGGGGGGGGGGGGGGGGGGGGGGGGGGGGGGGFGGGGGGGGGGGGGGGGGGGGGGFGFFFGGGGGGGGGGFGGGGGDDGFFCFFFFFFFFFFFFFFFFFAAFFFFFFFFFFFFF?EEFFF9?DEEFFFFF@;BFFFFB1?F?BB7:?<B:>994AFFABB90963:2?:<<?0(,5-4
@M04999:289:000000000-L3R54:1:1101:20192:4893 2:N:0:425
GTTCCGACTACTAGGGTATCTAATCCTGTTTGCTACCCACGCTTTCGAGCATGAACGTCAGTGTTATCCCAGGAGGCTGCCTTCGCCATCGGTATTCCTCCACATCTCTACGCATTTCACTGCTACACGTGGAATTCTACCTCCCTCTGACACACTCTAGTTAGACAGTTTCAAATGCACGTCCCAAGTTGAGCTCGGGGATTTCACATCTGACTTATCTAACCGTCTGCGCTCGCTTTACGCCCAGTAATTCCGATTAACGCTCGCGCCCTACGTATTACCGCGGCTGCTGGCACGTAGT
+
CCCCCGGGGGGGGGGGGGGGGGGGGGGGGGGGGGGGGGGGGGGGGGGGGGGGGGGGGGGGGGGGGGGGGGGGGGGGGGGGGGGGGGGGGGGGGGGGGGGGGGGGCGGGGGGGGGGDGGGGGGGGGGGGGGGGGGGDGGGGGGGGGGGGFGGGGGGGGGGGFGGGGGGGGGFGGGGGFGFGGGGGGGGGGFGGGGDFGGGDEFFFFFFFFFFFFFFFFFFFFEEFBFFDDFFFBFFFFFFFEDF>B?;(7?E??EF7DFD?<?>334>6BFFB??F(<>?AAF2(4307>B7:((8?61,24
@M04999:289:000000000-L3R54:1:1101:20869:4900 2:N:0:425
GCGCGACTACCCGGGTATCTAATCCTGTTTGCTCCCCATGCTTTCGCACCTCAGCGTCAGTATTAGGCCAGAAGGCTGCCTTCGCCATCGGTATTCCTCCAGATCTCTACGCATTTCACCGCTATACCTGGAATTCTACCTTCCTCTCCTATACTCTAGCTAACCAGTATCGTATGCAATTCCCAAGTTGAGCTCGGGGATTTCACATCCGACTTAATTAGCCGCCTACGCGCGCTTTACGCCCAGTAATTCCGATTAACGCTTGCACCCTCTGTATTACCGCGGCTGCTCGCACAGAGTT
+
CCCCCGGGGGGGGGGGGGGGGGGGGGGGGGGGGGGGGGGGGGFGGGGGGGGGGGGGGGGGGGGGGGGGGGGGGGGGGGGGGGGGGGGGGGGGGGGGGGGGGGGGGGGGGGGGGGGGGGGGGGGGGGGGGGGGGGGGGGGGGGGGGGGGGGGGGGGGGGGGGGGGGGGGFGGGGGGGFCFGGGGGGGGGGGGGGAFGGGGGFFFFFFFFFFFAFEFFFFFF6@EFBB?FFFFFFFF9?<EFFFFFB::A)-:>22?6?BAB6>BFBFFFB:F:?F>AFFAAA:04204>?0)(39>90:BF5
@M04999:289:000000000-L3R54:1:1101:25668:4903 2:N:0:425
AGTATGACTACTGGGGTATCTAATCCTGTTCGCCACTCATGCTTTCGAACCTCAGCGTCAGTTACAGACTAGAGATCAGCGCCCGCCACTGGTGTTCCTCCATCTACCTACTCATTCCACCGCTACACATCGAGTTCCACCCTCCTCTTCTGCCCTCAAGCAAAACAGTTGAAGTTGCACGTCCCCGTTTAAGCCGAGTGCTTTCACTGCTGAATGGTCCTCCCGCCGTCGCTCGCGTCACGCCCAATAAATCCGGACAACGCTCGCCACCTACGTCTTGCCGTGGCTGCTGGAATGGAGT
+
-68,,C<FG<F,E,CF@F<@,66;6C;FFG9,6,@:,CC69CFDFEG8@E:EFG8F:FG::6<;F@E<F,EC9EE,C,CF++++++++,6:,,4:@?,,CFG,,9A,,,?F,5EF,,5@E=+>+=>FGGF,?,4,+CD8E,6+@6,1@FG,6,,@,@,@D,D133?8==,,,,,+,2+;=+06+3,+431+@,@6C+*0*?B9+<9<+**00*/4+79+64*0))/((--5(:@96(:()/02(676@))))6(-(49((((-,(--,-(43:061((,).5,-,(4(-(42(,())(),.
@M04999:289:000000000-L3R54:1:1101:18355:4936 2:N:0:425
TCGACTACAAGGGTATCTAATCCTGTTCGCTCCCCACGCTTTCGTCCATCAGCGTCAATCGGTATTTAGTAACCTGCCTTCGCAATCGGGGTTCTGTGTAATATCTATGCATTTCACCGCTACACTACACATTCCAGCTACTTCAATACTATTCAAGATTAACAGTATCAACGGCAGTTCTACAGTTAAGCTGCAGGTTTTCACCGCTGACTTATCAACCCGCCTACGGACCCTTTAAACCCAATAAATCCGGATAACGCTCGCATCCTCCGTATTGCCGCGGCTGCTGGCACGGAGTT
+
CCCCCGGGGGGGGGGGGGGGGGGGGGGGGGGGGGGGGGGGGGGGGGGGGGGGGGGGGGGGGGGGGGGGGGGGGGGGGGGGGGGGGGGGGGGGGGGGGGGGGGGGGGGGGGGGGGGGGGGGGGGGGGGGGGGGGGGGGGGGGGGGGGGGGGGGGGGGGGGGGGGGGGGGGGGGGGGGFGFGGGGGGGGGGGGGGGGGGGGGFFFFFFFFABF@EFFFFFFFFFFFFFFD9@FFFF=EEEEFFFFFFEFEFF@FF@;DFFFFF0>FF?B:BFF;::FFFFFFFFB9B;:0>703<BFFFFF
@M04999:289:000000000-L3R54:1:1101:5241:4955 2:N:0:425
GGGGACTACTGGGGTATCTAATCCTGTTCGCTCCCCACGCTTTCGTCCATCAGCGTCAATCGGTATTTAGTAACCTGCCTTCGCAATCGGGGTTCTGTGTAATATCTATGCACTTCACCGCTACACTACACATTCCAGCTACTTCAATACTATTCAAGATTAACAGTATCAACGGCAGTTCTACAGTTAAGCTGCAGGTTTTCACCGCTGACTTATCAACCCGCCTACGGACCCTTTAAACCCAATAAATCCGGATAACGCTCGCATCCTCCGTATTACCGCGGCTGCTGGCACGGAGTT
+
CCCCCGGGGGGGGGGGGGGGGGGGGGGGGGGGGGGGGGGGGGGGGGGGGGGGGGGGGGGGGGGGGGGGGGGGGGGGGGGGGGGGGGGGGGGGFGGGGGGGGGGGGGGGGGGGGFGGGGGGGGGGGGGGGGGGGGGGGGGGGGGGGGGGGGGFGGGGGGGGGGGGGGGGGGGGGCDGBDDFGGGGGGGGGGGGGGGGCG+=?FFFFFFFFFFFFFFFFFFFFFAFFFFF@@@F=DBDFFFFF3<DDFEAFEFEBF?@0@@;>?BBFFFB:<709???BBFAB6>9>66:B),8<<:6991?
@M04999:289:000000000-L3R54:1:1101:20417:4990 2:N:0:425
AGAGGACTACTGGGGTATCTAATCCTGTTTGCTCCCCACGCTTTCGCATCTCAGCGTCAGTATCTGTCCAGAAGGCCGCCTTCGCCACCGGTATTCCTCCACATCTCTACGCATTTCACCGCTACACGTGGAATTCTACCTTCCTCTACAATACTCCAGATAACCAGTTTTAAGTGCAGTTCCCAGGTTGAGCCCGGGGCTTTCACACCTAACTTAATTATCCGCCTACATGCCCTTTACGCCCAGTCATTCCGATTAACGCTCGCACCCTCCGTATTACCGCGGCTGCTGGCACGGAGTT
+
CCCCCGGGGGGGGGGGGGGGGGGGGGGGGGGGGGGGGGGGGGGGGGGGGGGGGGGGGGGGGGGGGGGGGGGGGGGGGGDGGCGGGDFFGGGGGGGGGGGGGGGGGGGGGGGGGGGGGGGGGGGGGGGGGGGGGGGGGGGGGGGGGGGFFGCFGGGGGGGG?FGFGGGGFGGCFGGGFGFFGGGGGGGFGGGGGGGGGGGGFFFFFFFFFFFFFFFFFF6CFFEDFDFFFFFF3;;EDECFDFFFD<EFFFFECFFD0?CFF9(39BFFF??::1,42469<1999024:724((8:>6;:,
@M04999:289:000000000-L3R54:1:1101:17691:4994 2:N:0:425
AGACTACTCGGGTATCTAATCCTGTTTGCTCCCCACGCTTTCGCATCTCAGCGTCAGTATCTGTCCAGAAGGCCGCCTTCGCCACCGGTATTCCTCCACATCTCTACGCATTTCACCGCTACACGTGGAATTCTACCTTCCTCTACAATACTCTAGTTAACCAGTTTTAAGTGCAATTCCTAGGTTGAGCCCAGGGCTTTCACACCTAACTTAATTATCCGCCTACATGCCCTTTACGCCCAGTCATTCCGATTAACGCTCGCACCCTCCGTATTACCGCGGCTGCTGGCACGGAGTTAGC
+
CCCCCGGGGGGGGGGGGGGGGGGGGGGGGGGGGGGGGGGGGGGGGGGGGGGGGGGGGGGGGGGGGGGGGGGGGGGGGGGGGGGGGGGGGGGGGGGGGGGGGGGGGGGGGGGGGGGGGGGGGGGGGGGGGGGGGGGGGGGGGGGGGGGGGGGGGGGGGGGGGGGGGGFGGGGGGGGGFGFGGGGFFGFGGGGGGGGGGGGGFFFFFFAFFFFFFFFFFFFEFFFFFFFFFFFB227=CFFABDD3<EFEFEEFFFFFFFFFFF>9>FFFFFF?<1>FFFFFFFBFFFF?>BBDF9BFF?AB:
@M04999:289:000000000-L3R54:1:1101:23224:5020 2:N:0:425
GGACTACAAGGGTATCTAATCCTGTTTGCTCCCCACGCTTTCGCATCTCAGCGTCAGTATCTGTCCAGAAGGCCGCCTTCGCCACCGGTATTCCTCCACATCTCTACGCATTTCACCGCTACACGTGGAATTCTACCTTCCTCTACAATACTCCAGATAACCAGTTTTAAGTGCAGTTCCCAGGTTGAGCCCGGGGCTTTCACACCTAACTTAATTATCCGCCTACATGCCCTTTACGCCCAGTCATTCCGATTAACGCTCGCACCCTCCGTATTACCGCGGCTGCTGGCACGGAGTTAGC
+
CCCCCGGGGGGGGGGGGGGGGGGGGGGGGGGGGGGGGGGGGGGGGGGGGGGGGGGGGGGGGGGGGGGGGGGGGGGGGGGGGGGFGGGGGGGGGGGGGGGGGGGGGGGGGGGGGGGGGGGGGGGGGGGGGGGGGGGGGGGFFGGGGGGGGGGGGGGGGGGGGGGGEGGGGGGDGGFGFGFGFFGGGFGGGGGGGGEGGGCFFFFFFFFFFFFEFFFFE>CFFFFFFFFFFEFFFFFFFFFF;D@8@EF36CE<<(6CE@6??>FF>>FBFFF?F<?DDFFF99>>B?::?BB??9>>67><2
@M04999:289:000000000-L3R54:1:1101:12395:5030 2:N:0:425
CAGAGACTACTCGGGTATCTAATCCTGTTCGCTACCCATGCTTTCGAACCTCAGCGTCAGTTACAGACCAGAGAGCCGCCTTCGCCACTGGTGTTCTTCCATATATCTACGCATTCCACCGCTACACATGGAGTTCCACTCTCCTCTTCTGCACTCAAGAAAAACAGTTTCAGCTGCACTTCCCCGGTTAAGCCGAGGGCTTTCACAGCTGACTTGTTCTCCCGCCTGCGTTCGCTTTACGCCCAATAAATCCGGACAACGCTTGCCACCTACGTATTACCGCGGCTGCTGGCACGTAGGT
+
CCCCCGGGGGGGGGGGGGGGGGGGGGGGGGGGGGGGGGGGGGGGGGGGGGGGGGGGGGGGGGGGGGGGGGGGGGGGGGGGGGGGGGGGGGGGGGGGGGGGGGGGGGGGGGGGGGGGGGGGGGGGGGGGEFGGFFGGGGGGGGGGGGGGGGGGGGGGGGGGGGGGGGGFGGGGGGGGFGFGGGGGGGGGGGGGGGGGGGGGFFFFFFFFFFFFFFCFFFFFFFFFFFFFFFDFFFFFFFFFFFFFD?@@E>CE:>FFFFFFFFF6:?FBF??BFFFFBFBFFF;>;BB>BB:0:B??2:<(.
@M04999:289:000000000-L3R54:1:1101:20728:5035 2:N:0:425
GGGACTACTAGGGTATCTAATCCTGTTCGCTACCCATGCTTTCGAACCTCAGCGTCAGTTACAGACCAGAGAGCCGCCTTCGCCACTGGTGTTCTTCCATATATCTACGCATTCCACCGCTACACATGGAGTTCCACTCTCCTCTTCTGCACTCAAGAAAACCAGTTTCAGCTGCACTTCCCCGGTTAAGCCGAGGGCTTTCACAGCTGACTTGTTCTCCCGCCTGCGTTCGCTTTACGCCCACTAAATCCGGACAACGCTTGCCACCTACGTATTACCGCGGCTGCTGGCACGAAGTT
+
CCCCCEGEFFAEFEFGGGGGGGFEGEGGGGGGDAFGGFGGGFFGGFGGGGGGGEGGGGEEGDCGFEEGGGGFEFGGGGGGGGCBCFGGGGGGGGGGGGFFFGGGGGGGGGGEEGGGGGGGGGDGGF,C,EFEEFFG9@FEF?CFE9DFGCFGFCGDGGFGG,1D>DEEFCF,@EGD?D5?FFGD6CGDGFGFGCEGG5AFFF>FABFFEE>BAF99CFFAA@@=(5=25-6;;?01;7;B>;?,:E;3763:(49;?B902818BF?<<?7?:228A2<B03799>B24((()((-445
@M04999:289:000000000-L3R54:1:1101:9477:5038 2:N:0:425
TTGGACTACTGGGGTATCTAATCCTGTTCGCTACCCATGCTTTCGAACCTCAGCGTCAGTTACAGACCAGAGAGCCGCCTTCGCCACTGGTGTTCTTCCATATATCTACGCATTCCACCGCTACACATGGAGTTCCACTCTCCTCTTCTGCACTCAAGAAAAACAGTTTCAGCTGCACTTCCCCGGTTAAGCCGAGGGCTTTCACAGCTGACTTGTTCTCCCGCCTGCGTTCGCTTTACGCCCAATAAATCCGGACAACGCTTGCCACCTACGTATTACCGCGGCCGCTGGCACGTAGGT
+
CCCCCGGGGGGGGGGGGGGGGGGGGGGGGGGGGGGGGGGGGGGGGGGGGGGGGGGGGGGGGGGGGGGGGGGGGGGGGGGGGGGGGGGGGGGGGGGGGGGGGGGGFGGGGGGGGGGGGGGGGGGGGGEEEDFGGGGGGGGGGGGGGGGGGGGGGGGGGGGGGGFGGGGGFGEGGGGGFGFFFDGGGCGGGGFGGGGGGGGGFFFFFFFFFFFFEAFFEFFFFF@FBFFFB2<DFF<<<E<3<3>DD1@@<?<37BFFBFBFF?FFFFDB2,5837<)4<A4(39;9((,40,8BBF??((6
@M04999:289:000000000-L3R54:1:1101:18153:5039 2:N:0:425
GGGACTACACGGGTATCTAATCCTGTTTGCTCCCCACGCTTTCGCATCTCAGCGTCAGTATCTGTCCAGAAGGCCGCCTTCGCCACCGGTATTCCTCCACATCTCTACGCATTTCACCGCTACGCGTGGAATTCTACCTTCCTCTACAATACTCCAGATAACCAGTTTTAAGTGCAGTTCCCAGGTTGAGCCCGGGGCTTTCACACCTAACTTAATTATCCGCCTACATGCCCTTTACGCCCAGTCATTCCGATTAACGCTCGCACCCTCCGTATTACCGCGGCTGCTGGCACGGAGTT
+
CCCCCGGGGGGGGGGGGGGGGGGFGGGGGGGGGGGGGGGGGGGGGGGGGGGGGGGGGGGGGGGGGGGGGGGGGGGGGGGGGGGGFGGGGGGGGGGGGGGGGGGGGGGGGGGGGGGGGGGGGGGGGGGGGGGGGGGGGGGGGGGGGGGGGGGGGGGGGGGGGGGGGGGGGGGGGGGGFGFGGGGGGGGGGGGGGGGGDGG7FFFFFFFFFFFFFFFFEFFFF2;DDFFFE?EFFF@EFEFFFFFFFFF??ECBB?FFFFFFF0>FFF>FFFBF??FFF<ABF>>027?>B:?BDBB>B:3
@M04999:289:000000000-L3R54:1:1101:21119:5076 2:N:0:425
AAAGACTACTGGGGTATCTAATCCTGTTTGCTCCCCATGCTTTCGCACCTCAGCGTCAGTATTAGGCCAGAAGGCTGCCTTCGCCATCGGTATTCCTCCAGATCTCTACGCATTTCACCGCTACACCTGGAATTCTACCTTCCTCTCCTATACTCTAGCTAACCAGTATCGTATGCAATTCCCAAGTTGAGCTCGGGGATTTCACATCCGACTTAATTAGCCGCCTACGCGCGCTTTACGCCCAGTAATTCCGATTAACGCTTGCACCCTCTGTATTACCGCGGCTGCTGGCACAGAGTT
+
CCCCCGGGGGGGGGGGGGGGGGGGGGGGGGGGGGGGFFCGGFGFGGGGGFG8FFGGGGGGGGGGFGGFGGGGGGFGF@FFFGGGGGGGGGGGGGGGGGGG<<FFGGGGGGGGGGGGGGGGGCGGGGGFGGGGGFGGGGGGGGGGGGFEGGGGGGCFGGGGGFGGGFGGGGGGGGGFFGFCFGGGDGGGGGGGGGGGGG6>5FFFFFFFDDF>=EFFE>FFFFFFFFFF@@FB6@FFFEFEF>>?7.7CE?CCFF6?:)6070134?B??:?F2><4:<29:9>>>B63?:BFF4:0.4>A
@M04999:289:000000000-L3R54:1:1101:8564:5082 2:N:0:425
TGACTACTCGGGTATCTAATCCTGTTCGCTACCCATGCTTTCGAACCTCAGCGTCAGTTACAGACCAGAGAGCCGCCTTCGCCACTGGTGTTCTTCCATATATCTACGCATTCCACCGCTACACATGGAGTTCCACTCTCCTCTTCTGCACTCAAGAAAAACGGTTTCAGCTGCACTTCCCCGGTTAAGCCGAGGGCTTTCACAGCTGACTTGTTCTCCCGCCTGCGTTCGCTTTACGCCCAATAAATCCGGACAACGCTTGCCACCTACGTATTACCGCGGCTGCTGGCACGTAGTTAGC
+
CCCCCGGGGGGGGGGGGGGGGGGGGGGGGGGGGGGGGGGGGGGGGGGGGGGGGGGGGGGGGGGGGGGGGGGGGGGGGGGGGGGGGGGGFGFGGGGGGGGGGGGGGGGGGGGGGGGGGGGGGGGGGFGGGGGFGGGFGGGGFFGGGGGGGGGGGCFGGGGDGGGGGGGGFGDDFGFGFGFGGGGGGGGGGGGGGEEGDFGFA9BCFFFFFDEEFFFFEFFBDFFFFFFF@FFFFFFFF?DFFF6DFE9<CFFFFFFB?04(2<BFFFF:>FFBFFFF><?B;9BBFFF?><176::8?2<5.
@M04999:289:000000000-L3R54:1:1101:24262:5107 2:N:0:425
GACTACTAGGGTATCTAATCCTGTTCGCTCCCCACGCTTTCGTCCATCAGCGTCAATCGGTATTTAGTAACCTGCCTTCGCAATCGGGGTTCTGTGTAATATCTATGCATTTCACCGCTACACTACACATTCCAGCTACTTCAATACTATTCAAGATTAACAGTATCAACGGCAGTTCTACAGTTAAGCTGCAGGTTTTCACCGCTGACTTATCAACCCGCCTGCGGACCCTTTAAACCCAATAAATCCGGATAACGCTCGCATCCTCCGTATTACCGCGGCTGCTGGCACGGAGTTAGCC
+
CCCCCGGGGGGGGGGGGGGGGGGGGGGGGGGGGGGGGGGGGGGGG7FGGGGGGGGGGGGGGGGGGGGGGGGGGGGGGGGGGGGGGGGGGGGGGGGGGGGGGGGGGGGGGGGGGGGGGGGGGGGGGGGGGGGGGGGGGGGGGGGGGGGGGGGFGDGGGGGGGGGGGGGGGGGGGGGGFGFGGGGGGFGGGGGGGGGCFGGGFFFFFFEFFFCEFFFFDFEBFFFFDFFFFBFFFFFFFFFFFFFFFFFFFF@@FFFFFB?<BBFFF73<?0((40)6-4;99004?>27<0<?>07<1).62
@M04999:289:000000000-L3R54:1:1101:12253:5116 2:N:0:425
GGACTACTGGGGTATCTAATCCTGTTTGCTCCCCATGCTTTCGCACCTCAGCGTCAGTATTAGGCCAGAAGGCTGCCTTCGCCATCGGTATTCCTCCAGATCTCTACGCATTTCACCGCTACACCTGGAATTCTACCTTCCTCTCCTATACTCTAGCTAACCAGTATCGTATGCAATTCCCAAGTTGAGCTCGGGGATTTCACATCCGACTTAATTAGCCGCCTACGCGCGCTTTACGCCCAGTAATTCCGATTAACGCTTGCACCCTCTGTATTACCGCGGCTGCTGGCACAGAGTTAGC
+
CCCCCGGGGGGGGGGGGGGGGGGGGGGGGGGGGGGGGGGGGGGGEGGGGGGGGFGGGGGGGGGGGGGGGGGGGGGGGGGGGGGGGGGGGFGGGGFGGGGGGGGGGFGFGGEGGGGGGGGGGGGGGGGGGGGGGGFGGGGGGGGGGGGGGGGGGFDFGGGGGGFGGGGGGGGGGGGGFGFGGGGGFGGGGGFEGCEDGGFGFFCFFFFF=BFFFFFFFFFFFFFFFFFFB@FFFD0>C@0AB@D@ECCFFFFFFFBFFBFFFFBFFFF?BF0<AAADFFFF;;92;B::2?????FB<<44-
@M04999:289:000000000-L3R54:1:1101:20018:5140 2:N:0:425
CCGACTACTAGGGTATCTAATCCTGTTTGCTCCCCATGCTTTCGCACCTCAGCGTCAGTATTAGGCCAGAAGGCTGCCTTCGCCATCGGTATTCCTCCAGATCTCTACGCATTTCACCGCTACACCTGGAATTCTACCTTCCTCTCCTATACTCTAGCTAACCAGTATCGTATGCAATTCCCAAGTTGAGCTCGGGGATTTCACATCCGACTTAATTAGCCGCCTACGCGCGCTTTACGCCCAGTAATTCCGATTAACGCTTGCACCCTCTGTATTACCGCGGCTGCTGGCACAGAGTT
+
CCCCCGGGGGGGGGGGGGGGGGGGGGGGGGGGGGGGGGGGGGGGGGGGGGGGGGGGGGGGGGGGGGGGGGGGGGGGGGGGGGGGGGGGGGGGGGGGGGGGGGGFGGGGGGGGGGGGGGGGGGGGGGGGGGGGGGGGGGGGGGGGGGGGGGGGGGGGGGGGGGGGGGGGGGGGGGGGFGFGGGGGGGGGGGGAEGGGGGCFAFFFFFFFADFFAFFFFFFFFABFDFDDFF@5>F?FFFFFFFFFFFFFFFFFFF:?AA?;?FF?DDBF:024444>AFFFFFB>;>:??028>::4:4<
@M04999:289:000000000-L3R54:1:1101:26824:5145 2:N:0:425
AGAAGGACTACTAGGGTATCTAATCCTGTTCGCTACCCATGCTTTCGAACCTCAGCGTCAGTTACAGACCAGAGAGCCGCCTTCGCCACTGGTGTTCTTCCATATATCTACGCATTCCACCGCTACACATGGAGTTCCACTCTCCTCTTCTGCACTCAAGAAAAACAGTTTCAGCTGCACTTCCCCGGTTAAGCCGAGGGCTTTCACAGCTGACTTGTGCTCCCGCCTGCGTTCGCTTTACGCCCAATAAATCCGGACAACGCTTGCCACCTACGTATTACCGCGGCTGCTGGCACGTAGT
+
CCCCCGGGGGGGGGGGGGGGGGACFFGGGGGGGGGGGGGGGGGGGGGGGGGGGGFGGGGGGGGGGGGGGGGGGGGGGGDGGGGGGGGGGGGGGGGGGGFGGGGFGGGGGGGGGGGGGGGGGGGGGGGGGGGAFFGGGGGGGGGGGGGGGGGGGGGGGFGDGGGGCGGGGGGGGGGGFGFGGGGGGGG>EEGECGGCD>CCDFFFFFFFFBFEFFFFFC*.=CEFBFFFFF2?D?@@7@?FC@@4;F43;37CEFF;:>>1:B9?F:??24??0>BB2A?BF2(39966>FF:(,(3:<0:4
@M04999:289:000000000-L3R54:1:1101:19751:5160 2:N:0:425
AGACTACCCGGGTATCTAATCCTGTTCGCTCCCCACGCTTTCGTCCATCAGCGTCAATCGGTATTTAGTAACCTGCCTTCGCAATCGGGGTTCTGTGTAATATCTATGCATTTCACCGCTACACTACACATTCCAGCTACTTCAATACTATTCAAGATTAACAGTATCAACGGCAGTTCTACAGTTAAGCTGCAGGTTTTCACCGCTGACTTATCAACCCGCCTACGGACCCTTTAAACCCAATAAATCCGGATAACGCTCGCATCCTCCGTACCACCGCGGCTGCTGGCACGGAGTTAGC
+
CCCCCDEGGGGGECGGGGGGGGGGGGGGGGG7FCGGGGCFDFGGGGGAFGGGGGGGGCCGGGGFGGFGGGGGGGGGGGE<DFGEGGGGDGGGGGGGGGGFFFGFCFGGFGGGGGGEGGGGGGGGGGFGGGGF;@FFGDDG8EGGGGCFGGGGGGEGF8DEAFGFDGGGFDGE8>=EBFFGGG?CFCDFGGGGDGGGG6DFFFFF>>?BFDFFFFFF<FFFDFFF2:>@25@@@16;57@F0<134=9?<@BBFD0<)69209>>3(4)40((3(,676>F,11,4:80(48264(43854)
@M04999:289:000000000-L3R54:1:1101:18592:5242 2:N:0:425
GGACTACACGGGTATCTAATCCTGTTCGCTACCCATGCTTTCGAACCTCAGCGTCAGTTACAGACCAGAGAGCCGCCTTCGCCACTGGTGTTCTTCCATATATCTACGCATTCCACCGCTGCACATGGAGTTCCACTCTCCTCTTCTGCACTCAAGAAAAACAGTTTCAGCTGCTCTTCCCCGGTTAAGCCGAGGGCTTTCACAGCTGACTTGTTCTCCCGCCTGCGTTCGCTTTACGCCCAATAAATCCGGACAACGCTTGCCACCTACGTATTACCGCGGCTGCTGGCACGTAGTTAGC
+
CCCCCGGGGGGGGGGGGGGGGGGGGGGGGGGGGGGGGGGGGGGGGGGGGGGGGGGGGGGGGGGGGGGGGGGGGGGGGGGGGGGGGGGGGGGGGGGGGGGGGGGGGGGGGGGGGGGGGGGGGGGGGFGGGGGGGGGGGGGGGFGGGGGGGGGGGGGGGGGGGGGGGGGGGGGGGGGGFGFGGGGGGGGGGGGEGGEDGGGGFFFFFFFFFFFAEFFFFFFFFFFFFDFFFFFFFFFFFFFFFFFFEEFEFFF9BFFFFFFF?1<FFFFBFBBB2A?<6<:BF9BFFFFFFFFFBB??:<AF4
@M04999:289:000000000-L3R54:1:1101:6199:5243 2:N:0:425
TTCGACTACCCGGGTATCTAATCCTGTTTGCTCCCCATGCTTTCGCACCTCAGCGTCAGTATTAGGCCAGAAGGCTGCCTTCGCCATCGGTATTCCTCCAGATCTCTACGCATTTCACCGCTACACCTGGAATTCTACCTTCCTCTCCTATACTCTAGCTAACCAGTATCGTATGCAATTCCCAAGTTGAGCTCGGGGATTTCACATCCGACTTAATTAGCCGCCTACGCGCGCTTTACGCCCAGTAATTCCGATTAACGCTTGCACCCTCTGTATTACCGCGGCTGCTGGCACAGAGTT
+
CCCCCGGGGGGGGGGGGGGGGGGGGGGGGGGGGGGGGGGGGGGGGGGGGGGGGGGGGGGGGGGGGGGGGGGGGGGGGGGGGGGGGGGGGGGGGGGGGGGGGGGGGGGGGGGGGGGGGGGGGGGGGGGGGGGGGGGGGGGGGGGGGGGGGGGGGGGGGFGGGGGGGGGGGGGGGGFFFGFFGGFFEDGGGGFGGGGGGGDGFFFFFFFFFAABBDFA?CFFFF49>@?F99@>F01?;9CFF@B?FEAABB<>??F<BFAB(((268<780:?F><>9):AFB6>>FB:?F0((,410>F>
@M04999:289:000000000-L3R54:1:1101:19590:5270 2:N:0:425
ACGACTACCGGGGTATCTAATCCTGTTTGCTCCCCACGCTTTCGAACCTCAGCGTCAGTTACAGACCAGAGAGCCGCCTTCGCCACTGGTGTTCTTCCATATATCTACGCATTCCACCGCTACACATGGAGTTCCACTCTCCTCTTCTGCACTCAAGAAAAACAGTTTCAGCTGCACTTCCCCGGTTAAGCCGAGGGCTTTCACAGCTGACTTGTTCTCCCGCCTGCGTTCGCTTTACGCCCAATAAATCCGGACAACGCTTGCCACCTACGTATTACCGCGGCTGCTGGCACGTAGTT
+
CCCCCGGGGGGGGGGGGGGGGGGGGGGGGGGGGGGGGGGGGGGGGGGGGGGGGGGGGGGGGGGGGGGGGGGGGGGGGGGGGGGGEGGGGGGGGGGGGGGGGGGGFFGGGGGGCGGGGGGGGGGGGGEFGGGGGGGGGGGGGGGGGGGGGGGGGGGGGGGGGGGGGGFGGGGFGGGGFGFGGGGGGGGGGGGGEGGDCDGGFFFFFFFFFFB>EFFFFFFFFFFFFFFFFF<D;DFFEF;D>>B18:A>9A>>6?>>F?FF?FF?F>BFFFFBF?9:<<4:4-(9>9:),(4<<0:B624
@M04999:289:000000000-L3R54:1:1101:9775:5286 2:N:0:425
TCGACTACTAGGGTATCTAATCCTGTTCGCTACCCATGCTTTCGAACCTCAGCGTCAGTTACAGACCAGAGAGCCGCCTTCGCCACTGGTGTTCTTCCATATATCTACGCATTCCACCGCTACACATGGAGTTCCACTCTCCTCTTCTGCACTCAAGAAAAACAGTTTCAGCTGCACTTCCCCGGTTAAGCCGAGGACTTTCACAGCTGACTTGTTCTCCCGCCTGCGTTCGCTTTACGCCCAATAAATCCGGACAACGCTTGCCACCTACGTATTACCGCGGCTGCTGGCACGTAGTT
+
CCCCCGGGGGGGGGGGGGGGGGGGGGGGGGGGGGGGGGGGGGGGGGGGGGGGGGGGGGGGGGGGGGGGGGGGGGGGGGGGGGGGGGGGGGGGGGGGGGGGGGGFGGGGGGGGGGGGGGGGGGGGG?FFGGGGGGGGGGGGGGFGFGGGGGGGFGGGGGGGGGGGGGGGGGGGFGGGFGFGCFGG6CGGFFGGGGGGGGDFFFFFFFFFFFFF?FF4AFFFFFFFDDBBFD@FBF(636:>@>?8@@AC?CE>9;>>F?90(48?:<FF0:::?24?BAB?0(4>64:??FBBFB:B?B9
@M04999:289:000000000-L3R54:1:1101:12745:5312 2:N:0:425
TGCAGACTACAGGGGTATCTAATCCTGTTCGCTACCCATGCTTTCGAACCTCAGCGTCAGTTACAGACCAGAGAGCCGCCTTCGCCACTGGTGTTCTTCCATATATCTACGCATTCCACCGCTACACATGGAGTTCCACTCTCCTCTTCTGCACTCAAGAAAAACAGTTTCAGCTGCACTTCCCCGGTTAAGCCGAGGGCTTTCACAGCTGACTTGTTCTCCCGCCTGCGTTCGCTTTACGCCCAATAAATCCGGACAACGCTTGCCACCTACGTATTACCGCGGCTGCTGGCACGTAGTT
+
CCCCCGGGGGGGGGGGGGGGGGGGGGGFGGGGGGGGGGGGGGGGGGGGGGGGGGGGGFGGGGGGGCFGGGGGGGGFGGGGGGGGGGGGGGGDGGGGGGGGGGCGGAFEFFGGGGGGFGGGGGGGGGGGGGFDEGGGFGGCFGGGGGGGGGGFEDCFGGGGGGGFGGGGGGGGGGGGFGFFGGFGFGGGGGGFFGGGGGCCFFFFFFFFFFEFFFFFEFFEFED>>BFB9@;?;;;?;DFFFFFFFFF;8ECEFBBFB>:<>BBFFF?BF?:??::?F?FFF:(76;1>F?BB0:78:?BB6
@M04999:289:000000000-L3R54:1:1101:12725:5312 2:N:0:425
CAACGGACTACACGGGTATCTAATCCTGTTTGCTCCCCACGCTTTCGCATCTCAGCGTCAGTATCTGTCCAGAAGGCCGCCTTCGCCACCGGTATTCCTCCACATCTCTACGCATTTCACCGCTACACGTGGAATTCTACCTTCCTCTACAATACTCTAGTTAACCAGTTTTAAGTGCAATTCCTAGGTTGAGCCCAGGGCTTTCACACCTAACTTAATTATCCGCCTACATGCCCTTTACGCCCAGTCATTCCGATTAACGCTCGCACCCTCCGTATTACCGCGGCTGCTGGCACGGAGT
+
CCCCCGGGGGGGGGGGGGGGGGGGGGGGGGGGGGGGGGGGGGGGGGGGGGGFGGGGGGGGGGGGGGGGGGGGGGGGGGGGGGGGGGGGEGGGGGGGGGGGGGGGCFGGGGGGGGGGGGGGGGGGGGFGGGGGGGGFGGGGGGGGGGGGGGGGGGGGGGGGFFGGGGGGGGGGGFDGFGFGGFGGGGGGGGGGGGEGGGGCEFF>AFFCFFDFBFFFFFFFFCFFFFD@@B=??9B=BB=FF<DF6<;/.>C??C8??@??3((//19;FF:?BF>::::<A44,3-49><7?F?0<BFB>-
@M04999:289:000000000-L3R54:1:1101:8681:5314 2:N:0:425
TATAAGACTACTCGGGTATCTAATCCTGTTTGCTCCCCACGCTTTCGCATCTCAGCGTCAGTATCTGTCCAGAAGGCCGCCTTCGCCACCGGTATTCCTCCACATCTCTACGCATTTCACCGCTACACGTGGAATTCTACCTTCCTCTACAATACTCTAGTTAACCAGTTTTAAGTGCAATTCCTAGGTTGAGCCCAGGGCTTTCACACCTAACTTAATTATCCGCCTACATGCCCTTTACGCCCAGTCATTCCGATTAACGCTCGCACCCTCCGTATTACCGCGGCTGCTGGCACGGAGG
+
CCCCCGGGGGGGGGGGGGGGGGGGGGGGGGGGGGGGGGGGGGGGGGGGGGGGGGGGGGGGGGGGGGGGGGGGGGGGGGGGGGGGGGGGGGGGGGGGGGGGGGGGGGGGGGGGGGGGGGGGGGGGGGGGGGGGGGGGGGGGGGGGGGGGGGGGGGGGGGGGGGGGGGGGGGGCFFFGFGFGGGGGGGGGGGGGGGGFGGGGFFF>FFFFFFFFEFFFFFFEFFFFFDFAFFFFFFBFFFEAEFFFF@@@FFFFFFF;<??EF?>F;BBBF>1:<:BFFF:<<<19999>FFF>?:???9B0(
@M04999:289:000000000-L3R54:1:1101:8682:5337 2:N:0:425
TGAGGACTACACGGGTATCTAATCCTGTTTGCTACCCACGCTTTCGAGCATGAACGTCAGTGTTATCCCAGGAGGCTGCCTTCGCCATCGGTATTCCTCCACATCTCTACGCATTTCACTGCTACACGTGGAATTCTACCTCCCTCTGACACACTCTAGTTTGACAGTTTCAAATGCACGTCCCAAGTTGAGCCCGGGGATTTCACATCTGACTTATCTAACCGGCTTCGCTCGCTTTACGCCCAGGAATTCCGATTAACGCTCGCACCCTACGGATTACCCCGGCTGCTGGCACTTGGTT
+
CCCCCFFGGGGFGGGGGGFGGGGGGCFGGGGGGGGGGGG@FDGGFFGGGGGGGGFGGG>F@FEFGGGFGGGGGGGGG8FFFGFGGGEEGGGEFGGFGFGGGGGFFF;@FGFGGGGGGGGGFGEEG9EEEDGGGGGGGGGFFGGGGGC@EGGGFG8ECCGGFGFGGGGGGGGGGGFEFG5FGGDGBFGGGGG?E,=@DGGGFFFFAFF?C;;=EAF>AFC7FEB2))0(0(85B2>@??EF??FF6<(,5=@EFF<<6(6:89:B(2(33:1(4(((4:7<<((-((,,4))((()()).5,
@M04999:289:000000000-L3R54:1:1101:19270:5362 2:N:0:425
GTAAGACTACCGGGGTATCTAATCCTGTTTGCTCCCCACGCTTTCGCATCTCGGCGTCAGTATCTGTCCAGAAGGCCGCCTTCGCCACCGGTATTCCTCCACATCTCTACGCATTTCACCGCTACACGTGGAATTCTACCTTCCTCTACAATACTCCAGATAACCAGTTTTAAGTGCAGTTCCCAGGTTGAGCCCGGGGCTTTCACACCTAACTTAATTATCCGCCTACATGCCCTTTACGCCCAGTCATTCCGATTAACGCTCGCACCCTCCGTATTACCGCGGCTGCTGGCACGGATTT
+
CCCCCGGGGGGGGGGGGGGGGGGGGGGGGGGGGGGGGGGGGGGGGGGGGGGGGGGGGGGGGGGGGGGGGGGGGGGGGGGGGGGGGGGGGGGGGGFGGGGGGGGGGGGGGGGGGGGGGGGGGGGGGGGGGGGGFGGFGGGGGGGGGGGGGFGGGGFFGGGGGGGGFGGGGGGGGGGGFGFFGGGGGGGGGGGGGGGGGDGGEAFFFFFFFFFFFFFFFFFEFFF@FF?@FFF?8@FFFFFCDF:BD?>BFF9>).8???AFBFFFBFB>0??F?F?6?:<A)(,3(329:?D04.4?90((,
@M04999:289:000000000-L3R54:1:1101:12477:5377 2:N:0:425
GAGACTACTAGGGTATCTAATCCTGTTCGCTACCCATGCTTTCGAACCTCAGCGTCAGTTACAGACCAGAGAGCCGCCTTCGCCACTGGTGTTCTTCCATATATCTACGCATTCCACCGCTACACATGGAGTTCCACTCTCCTCTTCTGCACTCAAGAAAAACAGTTTCAGCTGCACTTCCCCGGTTAAGCCGAGGGCTTTCACAGCTGACTTGTTCTCCCGCCTGCGTTCGCTTTACGCCCAATAAATCCGGACAACGCTTGCCACCTACGTATTACCGCGGCTGCTGGCACGTAGTT
+
CCCCCGGGGGGGGGGGGGGGGGGGGGGGGGGGGGGGGGGGGGGGGGGGGGGGGGGGGGGGGGGGGGGGGGGGGGGGGGGGGGGGGGGGGGGGGFGGGGGGGGGFEGGGGGGGGGGGGGGGGGGGGG@FFGGGGGGGGGGGGGGGGGGGGGGGAFFGGF?FGGGGGGGGGGGGGGGGFGFGGGGGGGGGGFFGGGGDDGGGFFFFFFFFFFFFEFFFFBFFFFF@@FFF@DFFFF??EFFFF>?73;AEEEF@;D9(4?F9<6:B?9??(246<<27:44:;(,92413:36?<,,:((6
@M04999:289:000000000-L3R54:1:1101:21917:5380 2:N:0:425
CGTCGACTACTAGGGTATCTAATCCTGTTTGCTCCCCATGCTTTCGCGCCTCAGCGTCAGTATTAGGCCAGAAGGCTGCCTTCGCCATCGGTATTCCTCCAGATCTCTACGCATTTCACCGCTACACCTGGAATTCTACCTTCCTCTCCCATACTCTAGCTAACCAGTATCGTATGCAATTCCCAAGTTGAGCTCGGGATTTCACATCCGACTTAATTAGCCGCCTACGCGCCCTTTACGCCCAGTAATTCCGATTAACGCTCGCACCCTCTGGATTACCGCGGCTGCTGGCACAGGGTT
+
CC@@<@:,8,,;CF<6C6,6C@6F@CEFGF@<,CFGB6E<,EE,CFGDE7,,;6;:B7:@FCFGG9<E<<CF<FCGE?F,F,5BE@F:=FEF@FFG9,C,A??==A4CF<=>,FFFE9EE=+6@CFF,4AAF@G,@;CDBFAFDD=,D?8=3=8==@4A,@D9@3==F3ED8DFDD7F5D+B9==,,@8:D=?3@7DG>DAFFFFFFF5>=BAFFFE>F)AEFFBF?B@((2(6:DFFFFD96;DF<EC?EFFF?FFFFF0<BFFF03(4:())).33<6?B>(39>BB2414<(3((,.
@M04999:289:000000000-L3R54:1:1101:22507:5395 2:N:0:425
GGACTACCCGGGTATCTAATCCTGTTTGCTCCCCACGCTTTCGCATCTCAGCGTCAGTATCTGTCCAGAAGGCCGCCTTCGCCACCGGTATTCCTCCACATCTCTACGCATTTCACCGCTACACGTGGAATTCTACCTTCCTCTACAATACTCTAGTTAACCAGTTTTAAGTGCAATTCCTAGGTTGAGCCCAGGGCTTTCACACCTAACTTAATTATCCGCCTACATGCCCTTTACGCCCAGTCATTCCGATTAACGCTCGCACCCTCCGTATTCCCGCGGCTGCTGGCACGGAGTTAGC
+
CCCCCGGGGGGGGGGGGGGGGGGGGGGGGGGGGGGGGGGGGGGGGGGGGGGGGGGGGGGGGGGGGGGGGGGGGGGGGGGGGGGGGGGGGGGGGGGGGGGGGGGGGGGGGGGGGGGGGGGGGGGGGGGGGGGGGGGGGGGGGGGGGGGGGGGGGGGGGGGGGGFGFGGGGGGGGGGGFGFGGGGGGGGGGGGGGGGGGGGGFFFFFBFFFFFFEBFFFFFFFFFFFFFFFFFFEDFFFFFF9<D@@@EEEFF@F@??>@@FFFFBF>02:?F<B??).8<>FB9;FFBB?B?F?99>:BA<.
@M04999:289:000000000-L3R54:1:1101:24836:5403 2:N:0:425
GTATGACTACAGGGGTATCTAATCCTGTTCGCTCCCCACGCTTTCGTCCATCAGCGTCAATCGGTATTTAGTAACCTGCCTTCGCAATCGGGGTTCTGTGTAATATCTATGCATTTCACCGCTACACTACACATTCCAGCTACTTCAATACTATTCAAGATTAACAGTATCAACGGCAGTTCTACAGTTAAGCTGCAGGTTTTCACCGCTGACTTATCAACCCGCCTACGGACCCTTTAAACCCAATAAATCCGGATAACGCTCGCATCCTCCGTATTACCGCGGCTGCTGGCACGGAGTT
+
CCCCCGGGGGGGGGGGGGGGGGGGGGGGGGGGGGGGGGGGGGGGGGGGGGGGGGGGGGGGGGGGGGGGGGGGGGGGGGGGGGGGGGGGGGGGGGGGGGGGGGGGDGGGGGGGGGGGGGGGGGGGGGGGGGGGFGGGGGGGGGGGGGGGGGGGEEGGGGGGGGGGGGGGCGGGGGGGDGFGGGGGGGGGGGGGGGFGCG?CFFFFFFFFFB=AFFF>ACAEFFABFFFFFFDDFFFF@8CAEF@@?1(.74C<E0603;EF;>?87>>:9>2<?>?F:0)648B99>>6::BBFF<:6((-4
@M04999:289:000000000-L3R54:1:1101:22777:5410 2:N:0:425
GTGCGACTACACGGGTATCTAATCCTGTTTGCTCCCCACGCTTTCGCATCTCAGCGTCAGTATCTGTCCAGAAGGCCGCCTTCGCCACCGGTATTCCTCCACATCTCTACGCATTTCACCGCTACACGTGGAATTCTACCTTCCTCTACAATACTCCAGATAACCAGTTTTAAGTGCAGTTCCCAGGTTGAGCCCGGGGCTTTCACACCTAACTTAATTATCCGCCTACATGCCCTTTACGCCCAGTCATTCCGATTAACGCTCGCACCCTCCGTATTACCGCGGCTGCTGGCACGGAGTT
+
CCCCCGGGGGGGGGGGGGGGGGGGGGGGGGGGGGGGGGGGGGGGGGGGGGGGGFGGGGGGGGGGGGGGGGGGGGGGGGGGGGGGGGGGGGGGDGGGGGGGGGGGGGGGGGGGGGGGGGGGGGGGGGGGGGGGGFFGGGGGGGGGGGGGGGGGGGGFGGGGGGGGFFGGGGGGGGGGFGFGGGFGGGFGGGGGGGGGDGGGFFFFFFFFFFFEFFFFEFFEFFC?D@FFDFFFFFFF@@CFF@@B;;83AFCF?@F??<DBFF:B>F>>9B?BB923:?9<43;>FFB907?704<<BFF?4
@M04999:289:000000000-L3R54:1:1101:15496:5563 2:N:0:425
TCTGACTACAGGGGTATCTAATCCTGTTTGCTCCCCATGCTTTCGCACCTCAGCGTCAGTATTAGGCCAGAAGGCTGCCTTCGCCATCGCTATTCCTCCAGATCTCTACGCATTTCACCGCTACACCTGGAATTCTACCTTCCTCTCCCATACTCTAGCTAACCAGTATCGTATGCAATTCCCAAGTTGAGCTCGGGGATTTCACATCCGACTTAATTAGCCGCCTACGCGCGCTTTACGCCCAGTAATTCCGATTAACGCTCGCACCCTCTGTATTACCGCGGCTGCGGGCACAGAGTT
+
CCCCCGGGGGGGGGGGGGGGGGGGGGGGGGGGGGGGGGGGGGGGEGGGGGGGGGGGGGGGGGGGGGGGGGGGGGGGGGGGGGGGGGGGGGGGGGGGGGGGGGGGGGGGGGGGGGGGGGGGGGGGGGGGGGGGDGFGGGGGGGGGGGGGGGGGGEFGGGGGFFGGGGGGGGGGGGGGFGFGGGGGGGGGGGFGGGGGGDDGFFFFFFFFFADFFFFFFFFFFFFFFFFDFF@FFF@FFFF>DFFDDFFFFEFE@6?FFFF?FF?6>BFFFBFFBF44AADB?>299((8((,9;<:?5>9<
@M04999:289:000000000-L3R54:1:1101:8317:5568 2:N:0:425
TGGGACTACCGGGGTATCTAATCCTGTTTGCTCCCCATGCTTTCGCACCTCAGCGTCAGTATTAGGCCAGAAGGCTGCCTTCGCCATCGGTATTCCTCCAGATCTCTACGCATTTCACCGCTACACCTGGAATCCTACCTTCCTCTCCTATACTCTAGCTAACCAGTATCGTATGCAATTCCCAAGTTGAGCTCGGGGATTTCACATCCGACTTAATTAGCCGCCTACGCGCGCTTTACGCCCAGTAATTCCGATTAACGCTTGCACCCTCTGTATTACCGCGGCTGCTGGCACAGAGGTT
+
CCCCCGGGGGGGGGGGGGGGGGGGGGGGGGGGGGGGGGGGGGGGGGGGGGGGGGGGGGGGGGGGGGGGGGGGGGGGGGGGGGGGGGGGGGGGGGGGGGGGGGGGGGGGGGGEGGGGGGGGGGGGGGGFGGGGGGGGGGGGGGGGCFGGGGGGGEGFGGGGGGGGGGGGGGGGGGGGFGFDGGDGGG=FGGGFCFE76CDGAAFFFFFF5:9AB>FFFAFFFEFFBFFD@>BFF0(/(94B;BFF?46<2).)::0<6A9(6?:??<)4:3((4)))6<9<<>7;9>B??:?<B??::>(5(
@M04999:289:000000000-L3R54:1:1101:22868:5649 2:N:0:425
GGACTACCAGGGTATCTAATCCTGTTTGCTCCCCATGCTTTCGCACCTCAGCGTCAGTATTAGGCCAGAAGGCTGCCTTCGCCATCGGTATTCCTCCAGATCTCTACGCATTTCACCGCTACACCTGGAATTCTACCTTCCTCTCCCATACTCTAGCTAACCAGTATCGTATGCAATTCCCAAGTTGAGCTCGGGGATTTCACATCCGACTTAATTAGCCGCCTACGCGCGCTTTACGCCCAGTAATTCCGATTAACGCTCGCACCCTCTGTCTTACCGCGGCTGCTGGCACAGAGTTAGC
+
CCCCCGGGGGGGGGGGGGGGGGGGGGGGGGGGGGGGGGGGGGGGGGGGGGDGGGGGGGGGGGGGGGGGGGGGGGGGGGGGGGGGGGGGGGGGGGGGGGGGGGGGGGGGGGGGGGGGGGGGGGGGFGGGGGGGGGGGGGGGGGGGGGFGGGGGGGGGGFGGGGGGGGGGGGGGGGGFFGFGGGGGGGGGGGGGGGGGGGGGFFFFFFFFDBFFFFFFFFFFDABA=D?>@@@BBDDFFFDFFFFFFFEEFEFF;BFAD16?FFFFF3<?FFFF2))6<?:>>9>6>FFFF01<BF?:BFAB6
@M04999:289:000000000-L3R54:1:1101:23710:5661 2:N:0:425
GACTACCCGGGTATCTAATCCTGTTTGCTCCCCACGCTTTCGCATCTCAGCGTCAGTATCTGTCCAGAAGGCCGCCTTCGCCACCGGTATTCCTCCACATCTCTACGCATTTCACCGCTACACGTGGAATTCTACCTTCCTCTACAATACTCCAGATAACCAGTTTTAAGTGCAGTTCCCAGGTTGAGCCCGGGGCTTTCACACCTAACTTAATTATCCGCCTACATGCCCTTTACGCCCAGTCATTCCGATTAACGCTCGCACCCTCCGTATTACCGCGGCTGCTGGCACGGAGTTAGCC
+
CCCCCGGGGGGGGGGGGGGGF@FGGGGGGGGGGGGGGGGGGGGGGGGGGGGGGGGGGGGGGGGGGGGGGGGGGGGGGGGGGGGGGGGGDGGGGGGGGGGGGGGGGGFGGGGGGGGGGGGGGGGGGGGGGGGGGGGGGGGGGGGGGGGGGGGG8DGGGGGGGGGGFGGGGGGGGGGGFGFGGGGGGGGGGGGGGGGGGGGGFFFFFFFFFEEFEFFFFFC2FDFFFFFFFFFFFFFFF0>EFFFFAECC<;?F??EE6;BB>>BF>FBFFF1(285AA?B>96>F:??:<02:(49:1)<).
@M04999:289:000000000-L3R54:1:1101:9503:5664 2:N:0:425
TTGACTACCCGGGTATCTAATCCTGTTCGCTACCCATGCTTTCGAACCTCAGCGTCAGTTACAGACCAGAGAGCCGCCTTCGCCACTGGTGTTCTTCCATATATCTACGCATTCCACCGCTACACATGGGGTTCCACTCTCCTCTTCTGCACCCAAGAAAAACAGTTTCAGCTGCACTTCCCCGGTTAAGCCGAGGGCTTTCACAGCTGACTTGTTCTCCCGCCTGCGTTCGCTTTACGCCCAATAAATCCGGACAACGCTTGCCACCTACGTATTACCGCGGCTGCTGGCACCGAGTTA
+
CCCCCGFGGGGGGGGGFGGGGGGGGGGGGGGGGGGGGGGGGGFE8EGGCFFCGGGGGGGGGFDGCFDCEEFGGGGGGGGGGGGGGGGGGGGFGGGGGFGGGGGDF9FFGGGGEGFGGGGGGEGGGGC<ECEGECGGGGGGGGGGFFGGGG:?,=@=DFFGGEEGGGGGGGGGGGGGFGAGGFGG>EGGGGGGG>EDCCGCFFAFC?;FE@2>EFFFCCF=F>>>DFF6(67?B@D<CEFE>BBF0:<A>A?F6199617;B<6:.9?B74>::D23<4>:>(,-,4:04:?:>(,44(4)
@M04999:289:000000000-L3R54:1:1101:18291:5768 2:N:0:425
GGACTACAAGGGTATCTAATCCTGTTTGCTCCCCACGCTTTCGCATCTCAGCGTCAGTATCTGTCCAGAAGGCCGCCTTCGCCACCGGTATTCCTCCACATCTCTACGCATTTCACCGCTACACGTGGAATTCTACCTTCCTCTACAATACTCCAGATAACCAGTTTTAAGTGCAGTTCCCAGGTTGAGCCCGGGGCTTTCACACCTAACTTAATTATCCGCCTACATGCCCTTTACGCCCAGTCATTCCGATTAACGCTCGCACCCTCCGTATTACCGCGGCGGCTGGCACGGAGTTAGC
+
CCCCCGGGGGGGGGGGGGGGGGGGGGGGGGGGGGGGGGGGGGGGGGGGGGGGGGGEGGGGGGGGGGGGGGGGGGGGGGGGGGGFGGGDFGGGGGGGGGGGGGGGGGGGGGGGGGGGGGGGGGGGGGGGGGGFFGGGGGGGGGGGGGGGGGGGGGGGFGCEGGGGDGGGGGGGFGGGFFFGGGGGEDGGGGGGGEEDDDGGFFFFFFFFFFFF=FAFEF6@>DFFDFFEEEEBE=ECFFFEFF0/=>?CEFFF6??CED61?(39BFFB?BF<<7(6>A?>010(-32>FF021(29?FFF>
@M04999:289:000000000-L3R54:1:1101:23102:5781 2:N:0:425
GACTACAGGGGTATCTAATCCTGTTCGCTACCCATGCTTTCGAACCTCAGCGTCAGTTACAGACCAGAGAGCCGCCTTCGCCACTGGTGTTCTTCCATATATCTACGCATTCCACCGCTACACATGGAGTTCCACTCTCCTCTTCTGCACTCAAGAAAAACAGTTTCAGCTGCACTTCCCCGGTTAAGCCGAGGGCTTTCACAGCTGACTTGTTCTCCCGCCTGCGTTCGCTTTACGCCCAATAAATCCGGACAACGCTTGCCACCTACGTATTACCGCGGCTGCTGGCACGAAGTTAGCC
+
CCCCCGGGGGGGGGGGGGGGGGGGGGGGGEGGGGGGGGGGGGGGGGGGGGGGGGGGGGGGGGGGGGGGGGGGGGGGGGGGGGGGGGGFGGGGGGGGGGGGGGGGGGGGGGGGGGGGGGGGGGGG8EFGGGGGGGGGGFGGGGGGFGGGGGGGGGGGGGGGGGGGGGGGGGFGGGGGFGFGGGGGGGGGGGGDEGGGCFGFFFFFFFFFFEEEFAAC?BFFFFFFBBFFD?FF@FFEFFFFFD@EEE?EEF11,4:BBFFFF::BD??:?B??FFFF<?F>FF6(48?F?:30(,-4).:<5
@M04999:289:000000000-L3R54:1:1101:12031:5800 2:N:0:425
AGACTACCCGGGTATCTAATCCTGTTCGCTCCCCACGCTTTCGTCCATCAGCGTCAATCGGTATTTAGTAACCTGCCTTCGCAATCGGGGTTCTGTGTAATATCTATGCATTTCACCGCTACACTACACATTCCAGCTACTTCAATACTATTCAAGATTAACAGTATCAACGGCAGTTCCACAGTTAAGCTGCAGGTTTTCACCGCTGACTTATCAACCCGCCTACGGACCCTTTAAACCCAATAAATCCGGATAACGCTCGCATCCTCCGTATTACCGCGGCTGCTGGCACGGAGTTAGC
+
CCCCCGCFFGGEGEGGGGGGGGGGGGGGGGGGGGGGGGGGGGGEEGGGGGGGGGGGGGGGCFDGAFGGEGGDGGGGGGGGGGGGCFGG>GGGGGGFCEFGGGFGFGDFGGGGGGGGGGGGGGGGGGGGGGGGGGGFFGDD?FFGGGGGGGGGGGGGGFEGGGGGFGGGGGGGGGGGFGFGGG9FGGGGGGGGGFGF7?FGFFFF5?D9ADFEE6BFFFFDFFFFFFF??FFFFD;E?EFF;F?DEF<<?@@F@FDFFFB?0,,739?<><61<:2)<BB9>9726124::BDF1(4??9A4
@M04999:289:000000000-L3R54:1:1101:17876:5814 2:N:0:425
CATGACTACACGGGTATCTAATCCTGTTTGCTCCCCACGCTTTCGCATCTCAGCGTCAGTATCTGTCCAGAAGGCCGCCTTCGCCACCGGTATTCCTCCACATCTCTACGCATTTCACCGCTACACGTGGAATTCTACCTTCCTCTACAATACTCTAGTTAACCAGTTTTAAGTGCAATTCCTAGGTTGAGCCCAGGGCTTTCACACCTAACTTAATTATCCGCCTACATGCCCTTTACGCCCAGTCATTCCGATTAACGCTCGCACCCTCCGTATTACCGCGGCTGCTGGCACGGAGTT
+
CCCCCGGGGGGGGGGGGGGGGGGGGGGGGGGGGGGGGGGGGGGGGGGGGGGGGGGGGGGGGGGGGGGGGGGGGGGGGGGGGGGGGGGGGGGGGGGGGGGGGGGGGGGGGGGGGGGGGGGGGGGGGGGGGGGGGCGGGGGGGGGGGGGGGGGGGGGGCFGGGGGEGGGGGGGGGGGGFGFGGGGGGGGGGGGGGGFGFGGGFFFFFFFFFFFFFFFFFFFFFFFFFFFFFFFFEFFBEEFBFF@<<EEFFFFFE<;<@EF?>DFFFFF7?BB?>F?:BFFBFFBF>9>FFFFB:<B044:?
@M04999:289:000000000-L3R54:1:1101:21614:5816 2:N:0:425
GACTACTCGGGTATCTAATCCTGTTTGCTCCCCATGCTTTCGCACCTCAGCGTCAGTATTAGGCCAGAAGGCTGCCTTCGCCATCGGTATTCCTCCAGATCTCTACGCATTTCACCGCTACACCTGGAATTCTACCTTCCTCTCCCATACTCTAGCTAACCAGTATCGTATGCAATTCCCAAGTTGAGCTCGGGGATTTCACATCCGACTTAATTAGCCGCCTACGCGCGCTTTACGCCCAGTAATTCCGATTAACGCTCGCACCCTCTGTATTACCGCGGCTGCTGGCACAGAGTTAGCC
+
CCCCCGGGGGGGGGGGGGGGGGGGGGGGGGGGGGGGGGGGGGGGGGGGGGGGGGGGGGGGGGGGGGGGGGGGGGGGGGGGGGGGGGGGGGGGGGGGGGGGGGGGGGGGGGGGGGGGGGGGGGGGGGGGGGGGGGGGGGGGGGGGGGGGGGGGGGGGGGGGGGGGGGGGGGGGGGGGFGFGGGGFGGGGGCDGGGGGGGGGFFFFFFFEF>DFEFCFBFFFFFFFFFFF=BFFF@FEFFFFFFFFFFFCFFFD<:>A1;?<>>>B0::???4<A2AFAB>>FFBFFFB::24(128:AFFA3
@M04999:289:000000000-L3R54:1:1101:22677:5846 2:N:0:425
GGCTGACTACTAGGGTATCTAATCCTGTTCGCTACCCATGCTTTCGAACCTCAGCGTCAGTTACAGACCAGAGAGCCGCCTTCGCCACTGGTGTTCTTCCATATATCTACGCATTCCACCGCTACACATGGAGTTCCACTCTCCTCTTCTGCACTCAAGAAAAACAGTTTCAGCTGCACTTCCCCGGTTAAGCCGAGGGCTTTCACAGCTGACTTGTTCTCCCGCCTGCGTTCGCTTTACGCCCAATAAATCCGGACAACGCTTGCCACCTACGTATTACCGCGGCTGCTGGCACGTAGTT
+
CCCCCGGGGGGGGGGGGGGGGGGGGGGGGGGGGGGGGGGGGGGGGGGGGGGGGGGGGGGGFGGGGGGGGGGGGGGGGGGGGGGGGGGGGGGGFFEGFGGGGGFGGGGGGGGGGGGGGGGGGGGGGGGG=FGFFGGGGGGGGGGGGGGGGGGGGGGGGGGFGGGGGGGGGGDFGGGGFGFFGGGGGCGEEGGGGGGGGGGGFFFFFFFFFF:>DFFFEFFFFFFF>B22=FD@;DBF6?EC;@BFFF@FFFE<4,4:>F?:>>??61.67:?:7:??4:26234>BB09BF??(.2<4182.
@M04999:289:000000000-L3R54:1:1101:15015:5881 2:N:0:425
TGACGGACTACTCGGGTATCTAATCCTGTTTGCTCCCCACGCTTTCGCGTCTCAGCGTCAGTATCTGTCCAGAAGGCCGCCTTCGCCACCGGTATTCCTCCACATCTCTACGCATTTCACCGCTACACGTGGAATTCTACCTTCCTCTACAATACTCCAGATAACCAGTTTTAAGTGCAATTCCCAGGTTGAGCCCGGGGCTTTCACACCTAACTTAATTATCCGCCTACATGCCCTTTACGCCCAGTCATTCCGATTAACGCTCGCACCCTCCGTATTACCGCGGCTGCTGGCACGGAGT
+
CCCCCGGGGGGGGGGGGGGGGGGGGGGGGGGGGGGGGGGGGGGGGGGGGGGGGGGGGGGGGGGGGGGGGGGGGGGGGGGGGGGGGGGGGGGGGGGGGGGGGGGFFGGGGGGGGDGFGGGGGGGGGGGGGGGGGGGGGGGGGGGGGGGGGGGGGGGGGGGGFGGGGGGGGGGGGGGFFGFFFGGGGGGGGFGGGGFGGGGDEFFFFFFFFFFFBFFFFFFFFFF?>@FFFFFFFFFFFF4AEFFFB;0(7>EEFF?3:03>A?FFFFFFFB6?F?>?B:2<<AFF>FFF6?:7>F?<1;6>4
@M04999:289:000000000-L3R54:1:1101:18363:5891 2:N:0:425
CGACTACTCGGGTATCTAATCCTGTTTGCTCCCCACGCTTTCGCATCTCAGCGTCAGTATCTGTCCAGAAGGCCGCCTTCGCCACCGGTATTCCTCCACATCTCTACGCATTTCACCGCTACACGTGGAATTCTACCTTCCTCTACAATACTCCAGATAACCAGTTTTAAGTGCAGTTCCCAGGTTGAGCCCGGGGCTTTCACACCTAACTTAATTATCCGCCTACATGCCCTTTACGCCCAGTCATTCCGATTAACGCTCGCACCCTCCGTATTACCGCGGCTGCTGGCACGGAGTTAGC
+
CCCCCGGGGGGGGGGGGGGGGGGGGGGGGGGGGGGGGGGGGGGGGGGGGGGGGGGGGGGGGGGGGGGGGGGGGGGGGGGGGGGGGGGGGGGGGGGGGGGGFGGGGGGGGGGGGGGGGGGGGGGGGGGGGGGGGFGGGGGGGGGGGGGGGGGGGGGGGGGGGGGGGGGGGGGGGGGGFGFGGGGGGGG?FGGGGGGGGGGGFFFFFFFFEDFFFFFFFFFCFFFFFFFEEFBFFFFFFF?FFFFFFEFFFF;(;?@EE?>BFFFFFFF?F?>?FF?A6<?1>0999<7BF0:??4764264.
@M04999:289:000000000-L3R54:1:1101:18271:5893 2:N:0:425
TGACTACAAGGGTATCTAATCCTGTTTGCTCCCCACGCTTTCGCATCTCAGCGTCAGTATCTGTCCAGAAGGCCGCCTTCGCCACCGGTATTCCTCCACATCTCTACGCATTTCACCGCTACACGTGGAATTCTACCTTCCTCTACAATACTCTAGTTAACCAGTTTTAAGCGCAATTCCTAGGTTGAGCCCAGGGCTTTCACACCTAACTTAATTATCCGCCTACATGCCCTTTACGCCCAGTCATTCCGATTAACGCTCGCACCCTCCGTATTACCGCGGCTGCTGGCACGGAGTTAGC
+
@CCCCGGGGGGGGGGGGGGGGGGGGGGGGGGGGGGGGGGGGGGGGGGGGGEFGGGGGGGGGGGGGGGGGDFGFGGGGGGGGGGGGGGGGGGGGGGGGGGGGGFGGGGGGGGGGGFGGGGEGGGFGGGFGGDEGGGGGGGGGGGGGGGDGGGGGAGGGGGFGFGGGGGGF8EAECDGFGFGGGGGGGG?FGFFGGCGCFFGFFFACBFF@BEEFFFAE>FFFFD@@FFFFEFFF@ECEF2BB?D@<AF)6648@FFFC;>6(6>;>>012:>147:<A.(((,29>:)4(,(.4-104:4<4
@M04999:289:000000000-L3R54:1:1101:19472:5913 2:N:0:425
TCAGGACTACCGGGGTATCTAATCCTGTTCGCTACCCATGCTTTCGAACCTCAGCGTCAGTTACAGACCAGAGAGCCGCCTTCGCCACTGGTGTTCTTCCATATATCTACGCATTCCACCGCTACACATGGAGTTCCACTCTCCTCTTCTGCACTCAAGAAAAACAGTTTCAGCTGCACTTCCCCGGTTAAGCCGAGGGCTTTCACAGCTGACTTGTTCTCCCGCCTGCGTTCGCTTTACGCCCAATAAATCCGGACAACGCTTGCCACCTACGTATTACCGCGGCTGCTGGCACGTAGTT
+
CCCCCGGGGGGGGGGGGGGGGGGGGGGGGGGGGGGGGGGGGGGGGGGGGGGGGGGGGGGGFGGGGGGGGGGGGGGGGGGGGGGGGGGGGGGGGGGGGGGGGGGGGGGGGGGGGGGGGGGGGGGGGGGGGGGGGGGGGGGGGGGGGGGGGGGGGGGGFFGGGGGGGGGGGGGGGGGGFGFGFGGFGGGGGGGGGGGGDGGGFFFFFFFFFFFFFFFFFFFFFFFFFFFFFFFFFFFFFFFF?;>>FF?FFA9ABF>BBB??FFF:?F>BDFFFFF?>2(6:A?0;99>FF02>082:43?B4
@M04999:289:000000000-L3R54:1:1101:27597:5923 2:N:0:425
GACTACAAGGGTATCTAATCCTGTTCGCTACCCATGCTTTCGAACCTCAGCGTCAGTTACAGACCAGAGAGCCGCCTTCGCCACTGGTGTTCTTCCATATATCTACGCATTCCACCGCTACACATGGAGTTCCACTCTCCTCTTCTGCACTCAAGAAAAACAGTTTCAGCTGCACTTCCCCGGTTAAGCCGAGGGCTTTCACAGCTGACTTGTTCTCCCGCCTGCGTTCGCTTTACGCCCAATAAATCCGGACAACGCTTGCCACCTACGTATTACCGCGGCTGCTGGCACGTAGTTAGCC
+
CC@BCFF<CFCFEFGCFGFGGGGGGGGGCFGGGGGFDEFG,@@FFGGDGGGGGGGGGEFGFGFGEGGGGGGGGDCGGGCF@FGEGGGGGGGGF,AFGGGGFCGFFGDFGFEFFGGGGGGGGGGGFFGGGGGGGGGFGGGGGGGGGGGGGGGFGGGDGG8=@DDFFGGGEFFGGFGGFG5FGGGEGEFGFFG+@CEGFDFCBFFFFFFFFFFFCFFFFAFFFBFBF>@@FFF@@0CEF<BFFFFF<3<?;>><BB?BFB06<BF>BF?7BFB7<())6:>9BFB9::??FF>FF0,4AFBFB
@M04999:289:000000000-L3R54:1:1101:19432:5956 2:N:0:425
AGGGACTACAGGGGTATCTAATCCTGTTTGCTCCCCACGCTTTCGCATCTCAGCGTCAGTATCTGTCCAGAAGGCCGCCTTCGCCACCGGTATTCCTCCACATCTCTACGCATTTCACCGCTACACGTGGAATTCTACCTTCCTCTACAATACTCTAGTTAACCAGTTTTAAGTGCAATTCCTAGGTTGAGCCCAGGGCTTTCACACCTAACTTAATTATCCGCCTACATGCCCTTTACGCCCAGTCATTCCGATTAACGCTCGCACCCTCCGTATTACCGCGGCTGCTGGCACGGAGTTG
+
CCCCCGGGGFGGEEFGGGGGGGGGFDFGGGGGG<EFFGGCFGGGGGGDFGFGGGGGGEGEFGGGGGGGGGGGGGGGGGGGEGCEFFFGGG>FGGGGGGGGGGGGGGGGGFECFGGGGGGGGGGGFGEFGEEGGFFGGGGFFGGEGGGGFAFGGEGDGGGCFGGGGGFDFGGGGGGGFGFFFGGGGFFDFFFGG?C?FGDGF58FFFF>C@ECEFFBE>FEF;ABAAFD@?5=EFEDE4889B>?DFF<ECEFF1<D0;C@9D?0619>63<<F2137AD24231113?::>0(8(--((,)
@M04999:289:000000000-L3R54:1:1101:10361:5965 2:N:0:425
CACTACTAGGGTATCTAATCCTGTTTGCTCCCCACGCTTTCGCATCTCAGCGTCAGTATTAGGCCAGAAGGCTGCCTTCGCCATCGGTATTCCTCCAGATCTCTACGCATTTCACCGCTACACCTGGAATTCTACCTTCCTCTCCTATACTCTAGCTAACCAGTATCGTATGCAATTCCCAAGTTGAGCTCGGGGATTTCACATCCGACTTAATTAGCCGCCTACGCGCGCTTTACGCCCAGTAATTCCGATTAACGCTTGCACCCTCTGTATTACCGCGCCTGCGTGCACAGAGTTAGCC
+
CCCCCGFGGGGGGGGGGGFGGGGGGGGFGGFGEGGDGGFGGGGGGGGGGFFGGEEEFFGGGGGGGGGGFFGGGGGGGGGGGGGGGGGGGGGGGGGGGGGGGGGGGGGGGGGGGGGFEGGGGGGGGGGGGGGGGGGGGGGGGGGGGGFGGGGFGGGGGGGGFGFDEFGGGGGGGGGGFGFGG?GGGGFGGCFGGGGGDFGFFFFFFFAEFB5CEFAF:*6/@AF=B=@2>BB07?FC1@9EF6;C?EFF)47?:26:6>?03<<?1:18?FFA9)5464>B03<10((418<<??2A2>4A7
@M04999:289:000000000-L3R54:1:1101:24194:5989 2:N:0:425
GACTACACGGGTATCTAATCCTGTTTGCTCCCCATGCTTTCGCACCTCAGCGTCAGTATTAGGCCAGAAGGCTGCCTTCGCCATCGGTATTCCTCCAGATCTCTACGCATTTCACCGCTACACCTGGAATTCTACCTTCCTCTCCTATACTCTAGCTAACCAGTATCGTATGCAATTCCCAAGTTGAGCTCGGGGATTTCACATCCGACTTAATTAGCCGCCTACGCGCGCTTTACGCCCAGTAATTCCGATTAACGCTTGCACCCTCTGTATTACCGCGGCTGCTGGCACAGAGTTAGCC
+
CCCCCGGGGGGGGGGGGGGGGGGGGGGGGGGGGGGGGGGGGGGGGGGGGGGGGGGGGGGGGGGFGGGGGGGGGGGGGGGGGGGGGGGGGGGGGGGGEGFGGGGGGGGGGGGGGGGGGGGGGGGGGGGGGGGGGGGGGGGGGGGGGGGGGGGGGGGGGGGGGGGGGGGCG?FGGG?F5F@FDFGGGGGGGAFEEGDGGGGGFFFFF>BEFFFFFFFFEFFBFFFFFDF9@6>FFFFFFFFFFF@E?EFFF@DFB:AF09:<FFBFFFFB22))6A9>AFF6;>6>BF?:?7>(422<AA)45
@M04999:289:000000000-L3R54:1:1101:23034:6062 2:N:0:425
GAGACTACCAGGGTATCTAATCCTGTTTGCTCCCCACGCTTTCGCATCTCAGCGTCAGTATCTGTCCAGAAGGCCGCCTTCGCCACCGGTATTCCTCCACATCTCTACGCATTTCACCGCTACACGTGGAATTCTACCTTCCTCTACAATACTCCAGTTAACCAGTTTTAAGTGCAGTTCCCAGGTTGAGCCCGGGGCTTTCACACCTAACTTAATTATCCGCCTACATGCCCTTTACGCCCAGTCATTCCGATTAACGCTCGCACCCTCCGTATTACCGCGGCTGCTGGCACGGAGTT
+
CCCCCGGGGGGGGGGGGGGGGGGGGGGGGGGGGGGGGGGGGGGGGGGGGGGGGDGGGGGGGGGGGGGGGGGGGGGGGGGGGGGGFEFGGGGGGGGGGGGGGGGGGGGGGGGGGGGGGGGGGGGGGGGGGGGGGFGFEGGGGGGGGGGGGGGGGGEGGCGDFGFGGGAFGGFFFGGGFGFFFFGGGFGFGGGGGGGGGGG>FFFFFFFFFFFFFFFAEFFF6>BF=2BFFFE==EBECEDF030=3<AF?C?E@DFFFF6@?FF0(49?::<0?<,44<A6>6>>(2:2?0:4<?9;>B1
@M04999:289:000000000-L3R54:1:1101:18506:6071 2:N:0:425
GTTGACTACTAGGGTATCTAATCCTGTTCGCTACCCATGCTTTCGAACCTCAGCGTCAGTTACAGACCAGAGAGCCGCCTTCGCCACTGGTGTTCTTCCATATATCTACGCATTCCACCGCTACACATGGAGTTCCACTCTCCTCTTCTGCACTCAAGAAAAACAGTTTCAGCTGCACTTCCCCGGTTAAGCCGAGGGCTTTCACAGCTGACTTGTTCTCCCGCCTGCGTTCGCTTTACGCCCAATAAATCCGGACAACGCTTGCCACCTACGTATTACCGCGGCTGCTGCAACGTATTT
+
CCCCCFGGGGGGGGGGGGGGGGGGGGGGGGGGGGGGGGGGGGGGGGGGEFGGGFEGGGGGGGGGGCGGGGGGGGGGEGFGGGGGGGEFGGFGGGGGGGGGGGGGEFGGGGGGGGGGGGGEFGGGGGGFGGGGGFGGGGGFFFDDGGGGGGGGGFGGFGGGGGGGGGGGGGGGGGGGFGFGGGGGGGGGGGGGGGGGGDGFFFABFFFFFEBBFFFFFFFEFBFB>FBFFF97;@FF<ECEFFFF;DEF3.7=;;FFF2?9(4:?BFFFB??F642<:4<A:0;2;>10?0)(-4(-.).-
@M04999:289:000000000-L3R54:1:1101:8136:6104 2:N:0:425
AGACTACCGGGGTATCTAATCCTGTTCGCTCCCCACGCTTTCGCTCCTCAGCGTCAGTGACGGCCCAGAGACCTGCCTTCGCCATCGGTGTTCTTCCCGATATCTACACATTCCACCGTTACACCGGGAATTCCAGTCTCCCCTACCGCACTCCAGTCCGCCCGTACCCGGCGCCGATCCACCGTTAAGCGATGGACTTTCACACCAGACGCGACGAACCGCCTACGAGCTCTTTACGCCCAAGAAATCCGGATAACGCTTGCACCCTCCGTATTACCGCGGCTGCTGGCACGTAGTTAGC
+
CCCCCFFGGGGGFFGGGGGGGGGGGGGGGGGGGGGGGGGDGGGGGGGGGGGGGGGGGGE@FGGGGGEGGGGGGFGGGGGGGGGGGGGGGCFGGGGGGGGBFGEF9FGFGGGCFFGGGGGGGGGDFGGGCFGFFGGGGGAFGGGGGFFGGDGGGGG6@FGGGGGGGDDEGGGG?EGG>8D<FFGE8CCGFFGECE5FGGGGF7CCFFFF?FFF(7@BBFEFBFF????:369?2<<2<3<EB?0((.8A<?>9:214<:9?:B().:?<0(-3274)6>B691999?:D?0,4:.3:?4A<4
@M04999:289:000000000-L3R54:1:1101:23555:6124 2:N:0:425
TGACTACTGGGGTATCTAATCCTGTTCGCTACCCATGCTTTCGAACCTCAGCGTCAGTTACAGACCAGAGAGCCGCCTTCGCCACTGGTGTTCTTCCATATATCTACGCATTCCACCGCTACACATGGAGTTCCACTCTCCTCTTCTGCACTCAAGAAAAACAGTTTCAGCTGCACTTCCCCGGTTAAGCCGAGGGCTTTCACAGCTGACTTGTTCTCCCGCCTGCGTTCGCTTTACGCCCAATAAATCCGGACAACGCTTGCCACCTACGTATTACCGCGGCTGCTGGCACGTAGTTAGC
+
CCCCCGGGGGGGGGGGGGGGGGGGGGGGGGGGGGFGFGGGGGGD<FEFGGGGGGGGGGGGGGGGGGGGGGGGGGGGGGGGGGGGGGGGGGGGFGGGGGGGGGGGGFGGGGGEGA<FCCCEGGGGFFFFE=FFGGGFFGFF?GFGF8D=DFF8=FD=EG8FFDFGGGGFEC,@FF=EFGFGGGGCEGGGFGFCCGGDGGGGFFFFFF>AFFF?EFFFEFFF?B>2>BFFD<?@F<?C3(6AB@;1;@C5?119?>BF311<?6?2)814?>?FB<BABDF9>9099?B??FFF??:1(4<<6
@M04999:289:000000000-L3R54:1:1101:18832:6143 2:N:0:425
GGTGACTACTCGGGTATCTAATCCTGTTCGCTACCCATGCTTTCGAACCTCAGCGTCAGTTACAGACCAGAGAGCCGCCTTCGCCACTGGTGTTCTTCCATATATCTACGCATTCCACCGCTGCACATGGAGTTCCACTCTCCTCTTCTGCACTCAAGAAAAACAGTTTCAGCTGCACTTCCCCGGTTAAGCCGAGGGCTTTCACAGCTGACTTGTTCTCCCGCCTGCGTTCGCTTTACGCCCAATAAATCCGGATAACGCTTGCCACCTACCGATTTCCGCGGCTGCCGGCACGTAGTTT
+
CCCCCGGGGGGGGGGGGGGFEFGGGFGGGGDCGGGGGDFGGGGDFFGGGFGGEGGFGGGFGFGGGCFFFCGGGGGDCGGGGGFGGGGFGGFGGGGGGGGGGGGGFGGGGGGGGGGGGGG7FEGDGGG,CE8F?DBGEFEGCGGDFGADDFGGG8?FGGGGGFFGCFGGGGG8EGGGFGFGFGGFGGGGECEFGEGGDGGGFFFCF6?A=>E=.=8B;FFEFD>BF@DB>D:?2908=4CEFF62;;5=C5.;02611A<6>1:(4>>?6:?F(((-3(.6(,(311-20(-((-424:BF.
@M04999:289:000000000-L3R54:1:1101:13062:6213 2:N:0:425
TTCCGACTACTAGGGTATCTAATCCTGTTTGCTACCCACGCTTTCGAGCATGAACGTCAGTGTTATCCCAGGAGGCTGCCTTCGCCATCGGTATTCCTCCACATCTCTACGCATTTCACTGCTACACGTGGAATTCTACCTCCCTCTGACACACTCTAGTTAGACAGTTTCAAATGCACGTCCCAAGTTGAGCTCGGGGATTTCACATCTGACTTATCTAACCGTCTGCGCTCGCTTTACGCCCAGTAATTCCGATTAACGCTCGCACCCTACGTATTACCGCGGCTGCTGGCTCGTAGTT
+
CCCCCGGGGGGGGGGGGGGGGGGGGGGGGGGGGGGGGGGEGGGGGGGFGGGGGGGGGGGGGGGGGGGFGGFGGGEGGGGGGGGGGGGGGGDGGGGGGGGGGGGCFGGGGGGGGGGGGGGGGGGFGFGGGGDCFGFGGGGGGGGGGGGGFGGGGGGGGGGGGGGGEFFGGGGFGDDFFFFGGGGDFGF9EGG?FGGDGGDGEFFFFFFFFFF5AFCFFFFFFFF>ADFDEAFFF>FF2@CFFFFFFFFFF<?EF170<?EC<BD6B>F>FB6(46?BD?B<<BBB993>?>?7:,)(4(316
@M04999:289:000000000-L3R54:1:1101:13637:6243 2:N:0:425
TATGACTACCGGGGTATCTAATCCTGTTTGCTCCCCACGCTTTCGCATCTCAGCGTCAGTATCTGTCCAGAAGGCCGCCTTCGCCACCGGTATTCCTCCACATCTCTACGCATTTCACCGCTACACGTGGAATTCTACCTTCCTCTACAATACTCCAGATAACCAGTTTTAAGTGCAGTTCCCAGGTTGAGCCCGGGGCTTTCACACCTAACTTAATTATCCGCCTACATGCCCTTTACGCCCAGTCATTCCGATTAACGCTCGCACCCTCCGTATTACCGCGGCTGCTGGCACGGAGTTT
+
CCCCCGGGGGGGGGGGGGGGGGGGGGGGGGGGGGGGGGGGGGGGGGGGGGGGGGGGGGGGGGGGGGFGGGGGGGGGGGGGGGGGGGGGGEGGGGGGGGGGGGGGGGGGGCGGGGGGGGGGGGGGGGGGGEGGGGGGGGGGGGGGGGGGFGGGGGGGGFFGFGGFFGGGGGGGFG9FCFFGGGGGGDGFG6DFGGGG5>DGFFFFFFFF@FFFFFF@486@FEFFDFD@EF3=3@FF@CEAF>B;(6.;CEFF;;??BFD:><6(7192???<6802:))<0;(7;390)4(34><0208:)
@M04999:289:000000000-L3R54:1:1101:6864:6275 2:N:0:425
TTGACTACTCGGGTATCTAATCCTGTTCGCTACCCATGCTTTCGAACCTCAGCGTCAGTTACAGACCAGAGAGCCGCCTTCGCCACTGGTGTTCTTCCATATATCTACGCATTCCACCGCTACACATGGAGTTCCACTCTCCTCTTCTGCACTCAAGAAAAACAGTTTCAGCTGCACTTCCCCGGTTAAGCCGAGGGCTTTCACAGCTGACTTGTTCTCCCGCCTGCGTTCGCTTTACGCCCAATAAATCCGGACAACGCTTGCCACCTACGTATTACCGCGGCTGCTGGCACGTAGTT
+
CCCCCGGGGGGGGGGGGGGGGGGGGGGGGGGGGGGGGGGGGGGGC<FGGGGGGGGGGGGGGGGGGGGGGGGGGGGGGGGGGGGGGGGGGGGGGGGGGGGGGGGGGGGGGGGGGGGGGGGGGGGGGDGGGGGGGGGGGGGGGGGGGGGGGGGGGGGGGGGGGGGGGGGGGGGGGGGGFGFGGGGGGGGGFFGGGGGGDGGGFFFFFFFFFFFFFFFFEFFFFFFFFBFFDDFFFFFDFFFFFFF;63=CCE@F009BFFFFFFF?BDFBFFFFB<<>4:629666666?F::(58?22(6
@M04999:289:000000000-L3R54:1:1101:15810:6287 2:N:0:425
AGACTACAGGGGTATCTAATCCTGTTTGCTCCCCACGCTTTCGCATCTCAGCGTCAGTATCTGTCCAGAAGGCCGCCTTCGCCACCGGTATTCCTCCACATCTCTACGCATTTCACCGCTACACGTGGAATTCTACCTTCCTCTACAATACTCCAGATAACCAGTTTTAAGTGCAATTCCCAGGTTGAGCCCGGGGCTTTCACACCTAACTTATTTATCCGCCTTCATGCCCTTTACGCCCATTCATTCCGATTAACGCTCGCCCCCTCCGTATTACCGCGGCTGCTTGCACGGAGTTAGC
+
CCCCCGGGGFGGGGGGGGGGGGGGGGCGGGGGGGGGDGGGFGCFE@FGGGGGGGGGDGFEGFGGGGGGGGGFGGGGGGGGGGGGGFGGG7FFGFGGGGFGGGGGGGGGGGGGGGGGGDGGDGGGCGDECFFGGGGFFFGGGGGGDGA?DFGGG?DEBDCAGFGCGGGGG8DC:AG,=FFGGFCGGF6D6?FCCCEDDGGGF6@FFFF@BDFF=+B+/1BC):>@(878*87BEFE<E;?EB@,45)5CEFF0;6,.><(1,(((,7>9:?94?:?)5)469369(3:)5<?F:9>>B<AA>
@M04999:289:000000000-L3R54:1:1101:14955:6301 2:N:0:425
CGACTACTCGGGTATCTAATCCTGTTTGCTCCCCATGCTTTCGCACCTCAGCGTCAGTATTAGGCCAGAAGGCTGCCTTCGCCATCGGTATTCCTCCGGATCTCTACGCATTTCACCGCTACACCTGGAATTCTACCTTCCTCTCCTATACTCTAGCTAACCAGTATCGTATGCAATTCCCAAGTTGAGCTCGGGGATTTCACATCCGACTTAATTAGCCGCCTACGCGCGCTTTACGCCCAGTAATTCCGATTAACGCTTGCACCCTCTGTATTACCGCGGCTGCTGGCACAGAGTTAGC
+
CCCCCGGGGGGGGGGGGGGGGGGGGGGGGGGGGGGGGGGGGGGGGGGGGGGGGGGGGGGGGGGGGGGGGGGFGGGGGGGGGGGGGGGGGGGGGGGGGGGGGGGGGGGGGGGGGGGGGGGGGGGGGGFGGGGGGGGGGGGGGGGGGGGGGGGGGGGFGGGGGGGGGGGGGGGGFGGGFGFGGG?FGGGGGGGGGEGGGGGGFFFFFFFFDFFFFFFFFAFE>BFFFF=B>B@FFFDCF@FEF?FEC?<2<BB?BFFFBBFFF::???BBFFBFF>A2<AFF>79>F<>B::(44:?(56456
@M04999:289:000000000-L3R54:1:1101:19483:6330 2:N:0:425
GGTGCGACTACTCGGGTATCTAATCCTGTTCGCTCCCCACGCTTTCGCTCCTCAGCGTCAGTGACGGCCCAGAGACCTGCCTTCGCCATCGGTGTTCTTCCCGATATCTACACATTCCACTGTTACACCGGGAATTCCAGTCTCCCCTACCGCACTCCAGTCCGCCCGTACCCGGCGCCGATCCACCGTTAAGCGATGGACTTTCACACCAGACGCGACGAACCGCCTACGAGCTCTTTACGCCCAATAAATCCGGCTAACGATTGCACCCTACGTATTACCGCGGCTGCTGTCACGTAGT
+
CCCCCGGGGGGGGGGGGGGGGGGGGGGGGGGEGGGGFGGGGGGGGGCGGGGGGGGGEFGGGGGGGGFFEGGGGGGGGGEGGGGGGGGGGGGGGGFGGGGGGGCFGEGGGGGGGGGGGGGGGGGGGGEGFGDECEGGGGGDGGGFGFEGGGEGEDGGGGGGGCFGGGCEE>EEGGGG>DD5DGGGFGGGGGG59FCCCGDFFFAAFAA+476((853(8>>79BF>FFF?<6:09>?A<9*)(-(4<(3,54AA46((408:(((.()42<??0(-4)-4)64(,4999>:?>)42),(.1-
@M04999:289:000000000-L3R54:1:1101:4991:6363 2:N:0:425
GGTAGGACTACAAGGGTATCTAATCCTGTTCGCTACCCATGCTTTCGAACCTCAGCGTCAGTTACAGACCAGAGAGCCGCCTTCGCCACTGGTGTTCTTCCATATATCTACGCATTCCACCGCTACACATGGAGTTCCACTCTCCTCTTCTGCACTCAAGAAAAACAGTTTCAGCTGCACTTCCCCGGTTAAGCCGAGGGCTTTCACAGCTGACTTGTTCTCCCGCCTGCGTTCGCTTTACGCCCAATAAATCCGGACAACGCTTGCCACCTACGTATTACCGCGGCTGCTGGCACGTAGT
+
CC@CCGFGGGGGGGGGGGGGGGFGGGGGGGGGGGGGGGGGGGGGGGGGGGGGGGGGGGGGGGGGGGGGGGGGFGGGGGGGGGGGGGGGGGGGGGGGGGGGGGGGGGGGGGGGGGGFCAFGGGGGGGGGFFGFCDGGGGFGGGGGGGGGGGGGGGGGGGGFGGGGGGGGFGGFGGGGF6DFGGFEGGGGGGEGDFGCG>DDAFFFFFFFFFF@BFFFFFF4ACBB=99@9>@FD?FFF7@FF?FFFFDFFEFFFF0><BBBFFFFFFFFFFFFFBFFFFFFF<:3469>>0:?((,<61.84
@M04999:289:000000000-L3R54:1:1101:5710:6413 2:N:0:425
TGACTACTAGGGTATCTAATCCTGTTCGCTACCCATGCTTTCGAACCTCAGCGTCAGTTACAGACCAGAGAGCCGCCTTCGCCACTGGTGTTCTTCCATATATCTACGCATTCCACCGCTACACATGGAGTTCCACTCTCCTCTTCTGCACTCAAGAAAAACAGTTTCAGCTGCACTTCCCCGGTTAAGCCGAGGGCTTTCACAGCTGACTTGTTCTCCCGCCTGCGTTCGCTTTACGCCCAATAAATCCGGACAACGCTTGCCACCTACGTATTACCGCGGCTGCTGGCACGTAGTTAGC
+
CCCCCGGGGGGGGGGGGGGGGGGGGGGGGGGGGGGGGGGGGGGGGGGGGGGGGGGGGGGGGGGGGGGGGGGGGGGGGGGGGGGGGGGGGGGGGGGGGGGGGGGGGGGGGGGGGGGGGGGGGGGGGFGGGGGGGGGGGGGGEGGGGGGGGGGGGGGGGGGGGGGGGGGGGGGGGGGGFGFGGGDGGGGGGGGGGGGGGGGGFFFFFFFFEF=EFFFFFFFDFFFFFFFFFFFFDF@FFFFFFFFFEFF?3@9>?BBBBFF(4?B7A?<?:FFFFABBDFBFF0;FB:7?F6(4:37?:2<A4
@M04999:289:000000000-L3R54:1:1101:23854:6435 2:N:0:425
GGGGACTACTAGGGTATCTAATCCTGTTTGCTCCCCACGCTTTCGCATCTCAGCGTCAGTATCTGTCCAGAAGGCCGCCTTCGCCACCGGTATTCCTCCACATCTCTACGCATTTCACCGCTACACGTGGAATTCTACCTTCCTCTACAATACTCCAGATAACCAGTTTTAAGTGCAGCTCCCAGGTTGAGCCCGGGGCTTTCACACCTAACTTAATTATCCGCCTACATGCCCTTTACGCCCAGTCATTCCGATTAACGCTCGCACCCTCCGTATTACCGCGGCTGCTGGCAAGGCGTTT
+
C@CCCFGGGGGGGGGGGCFGGFGFFGGGGGGGGGGGGGGDGGGFEGG@FGGGGGGGGDGAEFGGGGAFFGFFGGGGGDGGCEGGDGGFG@CCGGGGFGGGGGCFBEFFGDDGGG9AFGGGGGGGGGGGGDGGFFGGGGGGFGGGGFGFGFGFFGGGGDGFFGGGGGFGFFGGGGFGFFFGGGFGGFFGGFCFGC?DG5DGFFFFFFFFF=@5CFFFC6C4FED=DDFFEFF=E@@FFEED167;@@F3)7<C;D?6<EED>B?19>B>F1(:>:?08)643((,4190)4(,()--((,-(
@M04999:289:000000000-L3R54:1:1101:18482:6444 2:N:0:425
GTGACTACTCGGGTATCTAATCCTGTTCGCTCCCCACGCTTTCGCTCCTCAGCGTCAGTGACGGCCCAGAGACCTGCCTTCACCATCGGTGTTCTTCCCGATATCTACACATTCCACCGTTACACCGGGAATTCCAGTCTCCCCTACCGCACTCCAGTCCGCCCGTACCCGGCGCCGATCCACCGTTAAGCGATGGACTTTCACACCAGACGCGCCGAACCGCCTACGAGCTCTTTACGCCCACTAAATCCGGATAACGCTTGCACCCTCCCTATTACCGCGGCTGCTGGCACGTAGTT
+
CCCCCFGGGGGEGGGGGGGGGGGDFGGGCEEGGGGGGGGGEGGEGFGGGGFFFGGGGEGFGGDEGGGGGGGGGGGDEEEGGGGGCGG:CGGFGFFADFFGEE@FFGGGGDEFFAGFFGGEFEGGGGGGGCFGDGGFFGG;DGFGGFDGGGEGGGD88DAF>EEGGGEEG?ECGC>C?):<D*;FDGGC5CGGCC5C5F64;FCFFFEF<;;665)72;)-51>B0,8((349BB3<9:(<>;?(2:0?2<4621:69B69B((42<:<0(,(.44>99<F>1(299<028,273,3(,)
@M04999:289:000000000-L3R54:1:1101:5868:6486 2:N:0:425
GACTACTCGGGTATCTAATCCTGTTTGCTCCCCATGCTTTCGCACCTCAGCGTCAGTATTAGGCCAGAAGGCTGCCTTCGCCATCGGTATTCCTCCAGATCTCTACGCATTTCACCGCTACACCTGGAATTCTACCTTCCTCTCCTATACTCTAGCTAACCAGTATCGTATGCAATTCCCAAGTTGAGCTCGGGGATTTCACATCCGACTTAATTAGCCGCCTACGCGCGCTTTACGCCCAGTAATTCCGATTAACGCTTGCACCCTCTGTATTACCGCGGCTGCTGGCACAGAGTTAGCC
+
CCCCCGGGGGGGGGGGGGGGGGGGGGGGGGGGGGGGGGGGGGGGGGGGGGGGGGGGGGGGGGGGFGGGGGGGGGGGGGGGGGGGGGGGGGGGGGGGGGGGGGGGGGGGGGGGGGGGGGGGGGGGGGGGGGGGGGGGGGGGGGGGGGGGGGGGGGGGGGGGGGGGGGGGGGGGGG8EFGFFGGGFGGGFGGGGDEGGGGGGFFFFFFFFFFFECFFFFFFFBFFFFDFFFFFFFFFFFFFFFFFEEFEFFF@@?FBA6>BFFFBBBB::08A4AAA<ABBF02-2<?BFF:33((4>BBBF?
@M04999:289:000000000-L3R54:1:1101:14236:6528 2:N:0:425
GGGACTACCAGGGTATCTAATCCTGTTCGCTACCCATGCTTTCGAGCCTCAGCGTCAGTGACAGACCAGAGAGCCGCCTTCGCCACTGGTGTTCTTCCATATATCTACGCATTTCACCGCTACACATGGAGTTCCACTCTCCTCTTCTGCACTCAAGTTAAACAGTTTCCGTTGCAATTCCTCAGTTGAGCTGAGGGCTTTCACATCCCAGACTTATTTAACCGCCTGCGCTCCCTTTACGCCCAATAAATCCGGACAACGCTTGCCACCTACGTATTACCGCGGCTGCTGGCACGTAGTT
+
CCCCCGGGGGGGGGGGGGGGGGGGGGGGGGGGGGGGGGGGGGGGGGGGGGGGGGGGGGGGGGGGGGGGGGGGGGGGGGGGGGGGGGGGGGGGGGGGGGGGGGGGGGGGGGGGGGGGGGGGGGGGGGEEGFGGGGGGGGGGGGGGGGGGGGGGGGGGGGGGGGGGGGGGGGDGGGGGFGFGGGGG8FGGG8EGGGGFGGGGFFFFFFFFDFFFFFFFFFFEAEFBBFFFF=BFFFFFFFEF=DFFFF@8@3?EE>@FFF?FFFFF0:79BB?:?6024:BFBB>9(39F?BF0?<?<67:1.
@M04999:289:000000000-L3R54:1:1101:5192:6540 2:N:0:425
GACTACTGGGGTATCTAATCCTGTGCGCTACCCATGCTTTCGAACCTCAGCGTCAGTTACAGACCAGAGAGCCGCCTTCGCCACTGGTGTTCTTCCATATATCTACGCATTCCACCGCTACACATGGAGTTCCACTCTCCCCTTCTGCACTCAAGAAAAACAGTTTCAGCTGCACTTCCCCGGTTAAGCCGAGGGCTTTCACAGCTGACTTGTTCTCCCGCCTGCGTTCGCTTTACGCCCAATAAATCCGGACAACGCTTGCCACCTACGTATTACCGCGGCTGCTGGCACGGAGTTAGCC
+
CCCCCGGGGGGGGGGGGGGGGGGGGGGGGGGGGGGGGGGGGGGGGGGGGGGGGGGGGGGGGGGGGGGGGGGGGGGGGGGGGGGGGGGGGGGGGGGGGGGGGGGGGGGGGGGGGGGGGGGGGGGGGGGGGGGGGGGGGGGGGGGGGGGGGGGGGFGGGGGGGGGEGGGGGGGGGGGGFDFGGGCGGDGGGGGGGGGGGGGGFFFFFFFFFFFFFFFFF=F@FFFFDF??FFFFFFFFDF>BFFFFFFFFFB(89>?FFFFFFFFFFBFFFF?2-:2A<?BFB;>>BB>?BFBFF9;11<<A4
@M04999:289:000000000-L3R54:1:1101:24428:6546 2:N:0:425
ATGACTACCCGGGTATCTAATCCTGTTCGCTACCCATGCTTTCGAGCCTCAGCGTCAGTGACAGACCAGAGAGCCGCCTTCGCCACTGGTGTTCTTCCATATATCTACGCATTTCACCGCTACACATGGAGTTCCACTCTCCTCTTCTGCACTCAAGTTAAACAGTTTCCGTTGCAATTCCTCAGTTGAGCTGAGGGCTTTCACATCCCAGACTTATTTAACCGCCTGCGCTCCCTTTACGCCCAATAAATCCGGACAACGCTTGCCACCTACGTATTACCGCGGCTGCTGGCACGTAGTT
+
CCCCCGGGGGGGGGGGGGGGGGGGGGGGGGGGGGGGGGGGGGGGGFGGGGGGGGGGGGGGGGGGGGGGGGGGGGGGGGGGGGGGGGGGGGGGGGGGGGGGGGGGGGGGGGGGGGGGGGGGGGGGGGGGGFGGGGGGGGGGGGGGGGGGGGGGGGGGGGGGGGGGCDFFGGGGGGGGFGFGGGGGGGGGCGGGGGG?DGGGFFFFFFFFFFFFFFFFFFFFFFFFBBF=DFF>DFFFEFFFFDFF?0@EFFFFFF:?BBFFFFF8:BFFFBF?>F??<24<>?BFFBF>?2:>04>?::086
@M04999:289:000000000-L3R54:1:1101:8155:6592 2:N:0:425
GCGACTACCCGGGCATCTAATCCTGTTTGCTCCCCACGCTTTCGCATCTCAGCGTCAGCATCTGTCCAGAAGGCCGCCTTCGCCACCGGTATTCCTCCACATCTCTACGCATTTCACCGCTACACGTGGAATTCTACCTTCCTCTACAATACTCCAGATAACCAGTTTTAAGTGCAGTTCCTAGGTTGAGCCCTGGGCTTTCACACCTAACTTAATTATCCGCCTACATGCTCTTTACGCCCAGTCATTCCGATTAACGCTCGCCCCCTACGTCTTACCGCCGACACTGGCCCGGAGCTCC
+
CCC@,@@FAFE+@+@FFGGGCC,CE@F,,CEA,C,6@F7@E8<@@,B@FGGFCG:CFFGF9,CCF9CFFF@AFFGCC@=:FDGDDEGGEE:FGGGGGFEGF<F<9,,EB:@F7@FFCEEGG@FGGE6?FCFGGFE9E=,>@DGG8==A?ADCCDF8,,693DEFG=8:@A8@:ECFAF8?C+5,,75:E,3,:,,03?*;><6;+3@A2:@6<*+=A:9989BF9@32**)*093>*6(:9(/(/7).9??(,((,/)42(((-((49((.-.,,86>0,(((((-,))((,42;((((.(
@M04999:289:000000000-L3R54:1:1101:16935:6610 2:N:0:425
AGACTACAGGGGTATCTAATCCTGTTTGCTCCCCACGCTTTCGCATCTCAGCGTCAGTATCTGTCCAGAAGGCCGCCTTCGCCACCGGTATTCCTCCACATCTCTACGCATTTCACCGCTACACGTGGAATTCTACCTTCCTCTACAATACTCCAGATAACCAGTTTTAAGTGCAGTTCCCAGGTTGAGCCCGGGGCTTTCACACCTAACTTAATTATCCGCCTACATGCCCTTTACGCCCAGTCATTCCGATTAACGCTCGCACCCTCCGTATTACCGCGGCTGCTGGCACGGAGTTAGC
+
CCCCCGGGGGGGGGGGGGGGGGGGGGGGGGGGGGGGGGGGGGGGGGGGGGGGGGGGGGGGGGGGGGGGGGGGGGGGGGGGGGGGGGGGGGGGGGGGGGGGGGGGGGGDFGGGGGGGGGGGGGGGFGGGGGGGGGGGFGGGGGGGGGGGGGGGGGGFGGFGGGGGGGGGGGDGFGFGFGFGFGFFGGGFGGGGGCCDDGGGFFFFFFFFEDFFE8FFEFFFEFFF>DFFEFEDFFEFF6;EB6(6=AFFFFFF@FDEF14<B09>B>BBBFFFF7?FF22>16>>BFFF?FF>(40,8:A44
@M04999:289:000000000-L3R54:1:1101:5358:6628 2:N:0:425
TGACTACTCGGGTATCTAATCCTGTTCGCTCCCCACGCTTTCGTCCATCAGCGTCAATCGGTATTTAGTAACCTGCCTTCGCAATCGGGGTTCTGTGTAATATCTATGCATTTCACCGCTACACTACACATTCCAGCTACTTCAATACTATTCAAGATTAACAGTATCAACGGCAGTTCTACAGTTAAGCTGCAGGTTTTCACCGCTGACTTATCAACCCGCCTACGGACCCTTTAAACCAAATAAATCCGGATAACGCTCGCATCCTCCGTATTACCTCGGCTGCTGGCACGGAGTTAGC
+
CCCCCGGGGGGGGGGGGGGGGGGGGGGGGGGGGGGGGGGGGGEGGGGGGGGGGGGGGGGGGGGGGGGGGCFGGGGGGGGGGGGEGGGGGGGGGGGGGGGGGGGGGGGGGGGGGGGGGGGGGGGGGGGGGGGGGGGDGGGGGFGGGGGFGFFGGGGGGGCGGGGGGGFGGGGGGEGGDGFGGGGGFGFGGGGGGGGGGGFGFFFB@BEEFFFEFFFFFFFDBAFFDFF:@@@FFFFEEEFF(/=A<EEFFFB0??@E@D67<;9F:087<BB:?:2<24)),4:?B<?B2:02<(49?:A9-
@M04999:289:000000000-L3R54:1:1101:6289:6639 2:N:0:425
GACTACCAGGGTATCTAATCCTGTTCGCTCCCCATGCTTTCGAACCTCAGCGTCAGTTACAGACCAGAGAGCCGCCTTCGCCACTGGTGTTCTTCCATATATCTACGCATTCCACCGCTACACATGGAGTTCCACTCTCCTCTTCTGCACTCAAGAAAAACAGTTTCAGCTGCACTTCCCCGGTTAAGCCGAGGGCTTTCACAGCTGACTTGTTCTCCCGCCTGCGTTCGCTTTACGCCCAATAAATCCGGACAACGCTTGCCACCTACGTATTACCGCGGCTGCTGGCCCGTAGTTAGCC
+
CCCCCGGGFGGGGGGGGGGGGGGGGGGGG,@DCEGFFFGGGGGGEGGGGGGGFB7FFGGGGGFGGGGFGGEFDCDGEGGGGGGGGGFAFGGGAFGGGGGGFFGGGGF@FG@EFAEGEEE>FFGFEFFGGF@FEGGGGFFFFFFEFGGGDFGGGFC=DD8FGGGGGGGGGGGGGEGD9DDFGGDGGGGGFFEEGDEGFFGFFFFFFFFFDFEFF4B>EBA@EBFFFF@F;;>F@FFE?F9D;/=E;.9?1:16>;2?BBF<?BB<<:2:?0,8>(4.<<>13(1924:((,(33033-4)<0
@M04999:289:000000000-L3R54:1:1101:7161:6651 2:N:0:425
CTCCGGATTACTGGGGTATCTAATCCTGTTTGCTCCCCACGCTTTCGCATCTCAGCGTCAGTATCTGTCCAGAAGGCCGCCTTCGCCACCGGTATTCCTCCACATCTCTACGCATTTCACCGCTACACGTGGAATTCTACCTTCCTCTACAATACTCTAGTTAACCAGTTTTAAGTGCAATTCCTAGCTTGAGCCCAGGGCTTTCACACCTAACTTAATTATCCGCCTACATGCCCTTTACGCCCATACAGTCCGATTACCGCTAGCACCCTCCGCATTACAGCAGCTGCTGCCACGGAGT
+
-AC,@F:,6CCC6,,FG@FAFAFEEAFA;<@FCGFEGC<66+B66EFGG:FFE@@@CF@@@F,EFE99E66FGG,<,FCG7F7A4?,B:<CB@>95,,AFE8D8EE;F;?FBECF79<E@A@>=7@FGB6?7+,CDED,,4@=D?8EG9=3,3@2@6=D=6=E6E7,@=9DDF?8@DDFF?8B7;EC,3@89,3,03+3*00900B?6001.63==>CF?A7EF)/4(5=2**..:(0)+*(0:67,(/.)./),./,:)),(4((6)4(,(,40(--4)6))5(((.83)),(4,(-(-,
@M04999:289:000000000-L3R54:1:1101:11871:6685 2:N:0:425
GACTACCGGGGTATCTAATCCTGTTCGCTACCCATGCTTTCGAGCCTCAGCGTCAGTGACAGACCAGAGAGCCGCCTTCGCCACTGGTGTTCTTCCATATATCTACGCATTTCACCGCTACACATGGAGTTCCACTCTCCTCTTCTGCACTCAAGTTAAACAGTTTCCGTTGCAATTCCTCAGTTGAGCTGAGGGCTTTCACATCCCAGACTTATTTAACCGCCTGCGCTCCCTTTACGCCCAATAAATCCGGACAACGCTTGCCACCTACGTATTACCGCGGCTGCTGGCACGTAGTT
+
CCCCCGGGGGGGGGGGGGGGGGGGGGGGGGGGGGGGGGGGGGGGGGGGGGGGGGGGGGGGGGGGGGGGGGGGGGGGGGGGGGGGGGGGFGGGGGGGGGGGGGGGGGGGGGGGGGGGGGGGGGGGGGGFGGGGGGGGGGGGGGGGGGGGGGGGGGGGGGGGGGGGGGGGGGGGDGGGFGFGGGGGGE7FGGFGGCEDGGGGFFFFFFFFFFFBCABEEFFE9AA@FDD>B@FFFFFFFE<E9BF;@5<4CEFF>099=:>BB?1?BFFF?F?BF<A7AFB09(11>>?D)7B?????FFF
@M04999:289:000000000-L3R54:1:1101:18111:6733 2:N:0:425
GACTACCAGGGTATCTAATCCTGTTTGCTACCCACGCTTTCGAGCATGAACGTCAGTGTTATCCCAGGAGGCTGCCTTCGCCATCGGTATTCCTCCACATCTCTACGCATTTCACTGCTACACGTGGAATTCTACCTCCCTCTGACACACTCTAGTTAGACAGTTTCAAATGCACGTCCCAAGTTGAGCTCGGGGATTTCACATCTGACTTATCTAACCGTCTGCGCTCGCTTTACGCCCAGTAATTCCGATTAACGCTCGCACCCTACGTATTACCGCGGCTGCTGGCACGTAGTTAGCC
+
CCCCCGGGGGGGGGGGGGGGGGGGGGGGGGGGGGGGGGGGGGGGGGGFGGGGGGGGGGGGGGGGGGGGGGGGGGGGGGGGGGGGGGGGGGGGGGGGGGGGGGGGGGGGGGGGGGGGGGGGGGGGGGGGGGGGGGGGGGGGGGGGGGGGGGGGGGGGGGGGGGGGGGGGGGGGGGGGFGFGGGGGGGGGGGGEGGGGGGGGFFFFFFFFFFFFFFFFFFFFFFFFCBFFFFFFFFFFFF>FFFFCFFFFEE<?<DCC1;DFFF@FBFFFF?BFFFFFFF>(3>>;?:4>:4<B:<??F4>A>
@M04999:289:000000000-L3R54:1:1101:8597:6740 2:N:0:425
GACTACCAGGGTATCTAATCCTGTTCGCTACCCATGCTTTCGAACCTCAGCGTCAGTTACAGACCAGAGAGCCGCCTTCGCCACTGGTGTTCTTCCATATATCTACGCATTCCACCGCTACACATGGAGTTCCACTCTCCTCTTCTGCACTCAAGAAAAACAGTTTCAGCTGCACTTCCCCGGTTAAGCCGAGGGCTTTCACAGCTGACTTGTTCTCCCGCCTGCGTTCGCTTTACGCCCAATAAATCCGTACAACGCTTGCCACCTACGTATTACCGCGGCTGCTGGCACGTAGTTAGCC
+
CCCCCFGGGGGGGGGGGGGGGGGFFFEFGGGFGFGFGGGGGGGGGGGCFGGGGGGGFGGGGGGFGGGFDCFGGGGGGGGGGGGGGGGFGGGGGFGGGG9FGFFGGGGGGGGGCGGGGGGGGGGGGGGGGFGGGGGGGGGGGGGGGGGGDFGGCFDDGG8=CFGFEGGGGGF?E88FFGDCDCGGE>CDGGG6CC;DG>7CFFFFFFFF:AEBCFFFFFA=DFFFD25@9@FD@?>>D@FEF(6@A<?C@6(6626:10<BB(,6<8(84:B3<?A)430(4004203(8<??((.4).)65
@M04999:289:000000000-L3R54:1:1101:16819:6749 2:N:0:425
GACTACTCGGGTATCTAATCCTGTTTGCTACCCACGCTTTCGAGCATGAACGTCAGTGTTATCCCAGGAGGCTGCCTTCGCCATCGGTATTCCTCCACATCTCTACGCATTTCACTGCTACACGTGGAATTCTACCTCCCTCTGACACACTCTAGTTAGACAGTTTCAAATGCACGTCCCAAGTTGAGCTCGGGGATTTCACATCTGACTTATCTAACCGTCTGCGCTCGCTTTACGCCCAGTAATTCCGATTAACGCTCGCACCCTACGTATTACCGCGGCTGCTGGCACGTAGTTAGCC
+
C@CCCGGGGDGGGGGGGGGGGGGGGGGGGGGGGGGGGGGGGGGGGGGFFGGGGGGGGGGGGGGGGGGGGGGGGGGGGGGGGGGGGGGGGGGGGGGGGGGGGGGGGGGGGGGGGGGGGGGGGGGCGGGCFGGGGGGGGGGGGGGGGFGGGGGGGGGGGGGGGGFFGGGGGGGGGGGGFGFGCGGGGGGCFGGGEGGGDFGGFFFFFFFFFFFFFFFFEFFBFFFFFFFFFFFF>B=ED2@FF?FF?CFFF@0;@;ECFFFFFFFF0:?1??F248ABA?6;>39B:3)3(341.,4?>9544
@M04999:289:000000000-L3R54:1:1101:22633:6751 2:N:0:425
AGTACGACTACCGGGGTATCTAATCCTGTTTGCTCCCCATGCTTTCGCACCTCAGCGTCAGTATTAGGCCAGAAGGCTGCCTTCGCCATCGGTATTCCTCCAGATCTCTACGCATTTCACCGCTACACCTGGAATTCTACCTTCCTCTCCTATACTCTAGCTAACCAGTATCGTATGCAATTCCCAAGTTGAGCTCGGGGATTTCACATCCGACTTAATTAGCCGCCTACGCGCGCTTTACGCCCAGTAATTCCGATTAACGCTTGCACCCTCTGTATTACCGCGGCTGCTGGCACAGAGT
+
CCCCCGGGGGGGGGGGGGGGGGGGGGGGGGGGGGGGGGGGGGGGGGGGGGGGGGGGGGGGGGGGGGGGGGGGGGGGGGGDGGGGGGGGGGGGGGGGGGGGGGGGGGGGGGGGGGGGGGGGGGGGGGGGGGGGFGGGGGGGGGGGGGGGGGGGFGGGGGGGGGGGGGGGGGGGGGGGFGFGGGGFBF?EGGGFGGGGCGGGFFFFFFFFFF=AFFFBECFEC3>BB>FDFFDF9@;BFFFFEF@B>:??A<BFFFF6?:0>A?BFF?:>DFFFFFFFF2:<>BBF0(7>BFF?BFFF?FB:6
@M04999:289:000000000-L3R54:1:1101:24506:6762 2:N:0:425
TGACTACTCGGGTATCTAATCCTGTTCGCTACCCATGCTTTCGAACCTCAGCGTCAGTTACAGACCAGAGAGCCGCCTTCGCCACTGGTGTTCTTCCATATATCTACGCATTCCACCGCTACACATGGAGTTCCACTCTCCTCTTCTGCACTCAAGAAAAACAGTTTCAGCTGCACTTCCCCGGTTAAGCCGAGGGCTTTCACAGCTGACTTGTTCTCCCGCCTGCGTTCGCTTTACGCCCAATAAATCCGGACAACGCTTGCCACCTACGTATTACCGCGGCTGCTGGCACGTAGTTAGC
+
CCCCCGGGGGGGGGGGGGGGGGGGGGGGGGGGGGGGGGGGGGGGGGGGGGGGGGGGGGGGGGGGGGGGGGGGGGGGGGGGGGGGGGGGGGGGGGGGGGGGGGGGGGGGGGGGGGGGGGGGGGGGGFFGGGGGGFGGGGGGGGGGGGGEGGGGGGGFGGGGGGGGGGGGGGGGGGGGFGFGGGGGGGGGGFGGGGGGGGGGFFFFFFFFFFBEFFFFFFFFFFFFFD@F@DFFFFFFF?DFFFF;@FFFFFFF:>FFFBF?:???FF<7>BBB<A09<2:>29>>>F>??::?B6???<BA9
@M04999:289:000000000-L3R54:1:1101:23180:6765 2:N:0:425
AGGGGACTACTCGGGTATCTAATCCTGTTTGCTCCCCACGCTTTCGCATCTCAGCGTCAGTATCTGTCCAGAAGGCCGCCTTCGCCACCGGTATTCCTCCACATCTCTACGCATTTCACCGCTACACGTGGAATTCTACCTTCCTCTACATTACTCCAGATAACCAGTTTTAAGTGCAGTTCCCAGGTTGAGCCCGGGGCTTTCACACCTAACTTAATTATCCGCCTACATGCCCTTTACGCCCAGTCATTCCGATTAACGCCCGCACCCTCCGTATTACCGCGGCTGCTGGCACGTAGTT
+
CCCCCGGGGGGGGGDF@EFGGGGAEGGFGGGGGGGGGGGE+6FEGEGGCFEFGGGDG@FFFGGGGFFGGGGGGGGGGE7FFEGGGGEFFGGGGGGGGGFGFGB,4CFGCGGCCEEEFGGEGGFGGGGGFFE:B,@DFF=EFDFGGGGGGGCGFGFDF=D8@AFFF?FG=EFFCDDCDC=DGGGEGFGFGGGGGGCDD55CDAFFFFFFF2::BFFFFFF58?C2BFFFFFE<)4/45;4F;D;6@;4)/.?CCE;;0246(417099>;FF1:1,41()664;B>BB;08?((3<?133?6
@M04999:289:000000000-L3R54:1:1101:11923:6797 2:N:0:425
CAGCAGACTACTCGGGTATCTAATCCTGTTCGCTCCCCACGCTTTCGTCCATCAGCGTCAATCGGTATTTAGTAACCTGCCTTCGCAATCGGGGTTCTGTGTAATATCTATGCATTTCACCGCTACACTACACATTCCAGCTACTTCAATACTATTCAAGATTAACAGTATCAACGGCAGTCCTACAGTTAAGCTGCAGGTTTTCACCGCTGACTTATCAACCCGCCTACGGACCCTTTAAACCCAATAAATCCGGATAACGCTCGCATCCTCCGTATTACCGCGGCTGCTGGCACGGAGT
+
CCCCCGGGGGGGGGGGGGGGGGGGGGGGGGGGGGGGGGGGGGGGGGGGGGGGGGGGGGGGGGGGGGGGGGGGGGGGGGGGGGGGGGGGGGGGGGGGGGGGGGGGGFGGGGGGGGGGGGGGGGGGGGGGGGGGGGGGGGGGGGGGGGGGEGGGGGGGGGGGGGGGGGGGGGGGGGGGFGFGGGGGGGGGGGGGGGGGGGFGFFFFFFFFFFFFFFFFFFFFFFFFFFFFFFDD@FBFFFFCEEFF@FFFF<EFFF;BFDFEF@FF:BFFFFFFF?FF?F?>B>?FBF9BFFF7(8??09>B3
@M04999:289:000000000-L3R54:1:1101:9279:6802 2:N:0:425
CGTAGACTACCGGGGTATCTAATCCTGTTCGCTACCCATGCTTTCGAACCTCAGCGTCAGTTACAGACCAGAGAGCCGCCTTCGCCACTGGTGTTCTTCCATATATCTACGCATTCCACCGCTACACATGGAGTTCCACTCTCCTCTTCTGCACTCAAGAAAAACAGTTTCAGCTGCACTTCCCCGGTTAAGCCGAGGGCTTTCACAGCTGACTTGTTCTCCCGCCTGCGTTCGCTTTACGCCCAATAAATCCGGACAACGCTTGCCACCTACGTATTACCGCGTCTGCTGGCACGTAGTT
+
CCCC<;F,CFFGG:FG;FGG9,@<EFAFGGGGCCGDGG86@F<FGG@EEGDGFGFCFF@@FCEF@CCFEGFFGCCGFB@:=FGFFG:FF<FG8A:@F<FFGGGG9FE@FGFGEF8EFCGGCGEGGDF@A<?,?=EFGGFGGA?GGGAFECFG:DFGG,E8@@8DEGFFAFGG,@DGFF679FFGGGCEGGF7CCEGGGD*;?AFFF=A>E@9BFFFC=FCF@B>2>6@F>/8@?1;?7CF0;>>1,3?2)66?603>6<?6088?<>A?B:2,3<444AF>FF>2410<))(-4>:3(14.
@M04999:289:000000000-L3R54:1:1101:20979:6880 2:N:0:425
GGCGACTACAGGGGTATCTAATCCTGTTCGCTACCCATGCTTTCGAACCTCAGCGTCAGTTACAGACCAGAGAGCCGCCTTCGCCACTGGTGTTCTTCCATATATCTACGCATTCCACCGCTACACATGGAGTTCCACTCTCCTCTTCTGCACTCAAGAAAAACAGTTTCAGCTGCACTTCCCCGGTTAAGCCGAGGGCTTTCACAGCTGACTTGTTCTCCCGCCTGCGTTCGCTTTACGCCCAATAAATCCGTACAACGCTTGCCACCTACGTATTACCGCGGCTGCTGGCACGTAGTT
+
CCCCCGGGGGGGGGGGGGGGGGGGGGGGGGGGGGGGGGGGGGGGGGGGGGGGGGGGGGGGGGGGGCGGGGFCEFGGGGGGGGGGGGGGGGGGGGGGGGGGGGFEFGGGGGGGGGGGGGGGGGGGGGGGGGCFFGGGGGGGGGGGGGGGGGGGGGGGGCGDGGGGGFGGGGFGGGCGBGFGGGGGGGGGG7D,9CGG5CDGFFFFFFFFFF=BEF=FFFFFFF=@BF@@>DFF?FFFFEC>@@>@0=FFADFBF,22?ABBFBFBFFFF??07<<>AF<B4(690312(808??<(..1:A
@M04999:289:000000000-L3R54:1:1101:27498:6935 2:N:0:425
GACTACAGGGGTATCTAATCCTGTTTGCTCCCCATGCTTTCGCACCTCAGCGTCAGTATTAGGCCAGAAGGCTGCCTTCGCCATCGGTATTCCTCCAGATCTCTACGCATTTCACCGCTACACCTGGAATTCTACCTTCCTCTCCTATACTCTAGCTAACCAGTATCGTATGCAATTCCCAAGTTGAGCTCGGGGATTTCACATCCGACTTAATTAGCCGCCTACGCGCGCTTTACGCCCAGTAATTCAGATTAACGCTTGCACCCTCTGTATTACCGCGGCTGCTGGCACAGAGTTAGCC
+
CCCCCGGGGGGGGGGGGGGGGGGFGGGGGGGGGGGGGGGGGGGGGGGGGGGGGGGGGGGGGFGGGGFGGGGGGGGGGGGGGGGGGGGGGGGGGGGGGGGGGGGGGGGGGGGGGGGGGGGGGGGGGGGGGGGGGGGGGGGGGGGGGGGGGGDGGGGGGGGGGGGGGGGGGGGGGGGFFGFCF??FFGGGGGGGGGGGGGGGFFFFFFEFBBAFFFFFFFFFFFFFD@F=>@>BFFFEDFBFFFFFFFFEFFEFFFFEBFFFFF?7:?B?BFBFFAFAA:30399>B?0??FB?(5:9BDFA:
@M04999:289:000000000-L3R54:1:1101:20486:6949 2:N:0:425
GACTACAAGGGTATCTAATCCTGTTTGCTACCCACGCTTTCGAGCATGAACGTCAGTGTTATCCCAGGAGGCTGCCTTCGCCATCGGTATTCCTCCACATCTCTACGCATTTCACTGCTACACGTGGAATTCTACCTCCCTCTGACACACTCTAGTTAGACAGTTTCAAATGCACGTCCCAAGTTGAGCTCGGGGATTTCACATCTGACTTATCTAACCGTCTGCGCTCGCTTTACGCCCAGTAATTCCGATTAACGCTCGCACCCTACGTATTACCGCGGCTGCTGGCACGTAGTTAGCC
+
CCCCCGGGGGGGGGGGGGGGGGGGGGGGGGGGGGGGGGGGGGGGGGGGFGGGGGGGGGGGGGGGGGFCFGGGGGGGGGGGGGGGGGGGGGGGGGGGGGGGGGGGGGGGGGGGGGGGGGGGGGGGGFGGFFFGGGGGGGGGGGGGGGGGGGGGGGFFGGGAFGFGGGGGGDFGGGGGFGFGGGCFGGGGGGGGDG6CDGGGFFFFFFCFEECCEFFFEFF5?DFBAA>4<=@FFFFCF2@E=DFFFFEFFE;@F;C<;B<;@B;BF<F?6(.,67ABA0911;FFF?7(8:20:B?FF<:B7
@M04999:289:000000000-L3R54:1:1101:6453:6957 2:N:0:425
AAGAAGACTACCCGGGTATCTAATCCTGTTTGCTCCCCACGCTTTCGCATCTCAGCGTCAGTATTTGTCCAGAAGGCCGCCTTCGCCACCGGTATTCCTCCACATCTCTACGCATTTCACCGCTACACGTGGAATTCTACCTTCCTCTACAATACTCCAGATAACCAGTTTTAAGTGCAATTCCCAGGTTGAGCCCGGGGCTTTCACACCTAACTTAATTATCCGCCTACATGCCCTTTACGCCCAGTCATTCCGATTAACGCTCGCACCCTCCGTATTACCGCGGCTGCTGGCACGGAGT
+
CCCCCGGGGGGGGGGGGGGGGGFFFGGGGGGGGGGGGGGGGGGGGGGGGGGGGDDEGGGGGGGGGGFGGGGGGGGGGFGGDGGGGGEGGGGGF7FFGGFGGGGGDGGGGGGGGGGGGAFFDEGEGGGGGGGGGGGGGEAEFGGGGGGGGGGGGGGGGGGGGGGFGGGGGGGGGFGFBFFCFFGGFGGGGGGD?EFGGGGGEFFFFFFFFFFF3FFF@FFFFFFEDFDFFFEFCFEFFFFFE;DFFFFF@<FEFFFDFFFBFB>B?09;>FB<BF>:87?<AB613279>?F?(1()4-493
@M04999:289:000000000-L3R54:1:1101:12805:6987 2:N:0:425
CGACTACTGGGGTATCTAATCCTGTTCGCTACCCATGCTTTCGAACCTCAGCGTCAGTTACAGACCAGAGAGCCGCCTTCGCCACTGGTGTTCTTCCATATATCTACGCATTCCACCGCTACACATGGAGTTCCACTCTCCTCTTCTGCACTCAAGAAAAACAGTTTCAGCTGCACTTCCCCGGTTAAGCCGAGGGCTTTCACAGCTGACTTGTTCTCCCGCCTGCGTTCGCTTTACGCCCAATAAATCCGGACAACGCTTGCCACCTACGTATTACCGCGGCTGCTGGCACGTAGTTAGC
+
CCCCCGGGGGGGGGGGGGGGGGGGGGGGGGGGFGGGGGGGGGGGGGGGGGGGGGGGGGGGGGGGGGGGGGGGGGGGGGGGGGGGGGGFGGGGGGGGGGGGGGGGGGGGGGGGGGGGGGGGGGGGFGGGGGGGGGGGGGGGGGGGGGGGGGGFGGGGFFFGGGGGGGGGGGGGGGGGFGFGGGGDEGGCCGGGGEGGGGGGFFFFFFFAEFFFFFFFFFFF?@>FBF=@FF;BF@FCEFFBFFFFF@<3?89909BF?9>BFF?:44<B071:?FFFFFFF;6>FFFFFFF046(4,(.-:9
@M04999:289:000000000-L3R54:1:1101:21303:6999 2:N:0:425
GCGACTACTGGGGTATCTAATTCTGTTCGCTACCCATGCTTTCGAACCTCAGCGTCAGCTACAGACCAGAGAGCCGCCTTCGCCACTGGTGTTCTTCCATATATCTACGCATTCCACCGCTACACATGGAGTTCCACTCTCCTCTTCTGCACTCAAGAAAAACAGTTTCAGCTGCACTTCCCCGGTTAAGCCGAGGGCTTTCACAGCTGACTTGTTCTCCCGCCTGCGTTCGCTTTACGCCCAATAAATCCGGACAACGCTTGCCACCTACGTATTACCGCGGCTGCTGGCACGTAGTT
+
CCCCCGGGGEGGGGGGGGGGGGGGGGGGGGGGGGGGGGGGGGGGGGGGGGGGGGGGGGGGGGGGGGGGGGGFEFGGGGGGGGGGEGGGGGGGGGGGGGGGGGGGGGGG?EGGGGGGGGGGGGGGGGGFGGGGGGGGGGGGGGGGGGGGGGGGGGGGGGGGGGGGGGGGGGGGGGGFFGFGGGGGGGGCECFGGGGGGGGGFFFFFFFFFFFFFFFFFFFFF@BFF>DFF@@6BFFFFF@FFFF?@FA;EFFFB0>>FF6>:?BFFFFFFFFFF<DFFFA60(3>F>F?D??:?F814-)
@M04999:289:000000000-L3R54:1:1101:18339:7044 2:N:0:425
AGACTACTGGGGTATCTAATCCTGTTTGCTACCCACGCTTTCGAGCATGAACGTCAGTGTTATCCCAGGAGGCTGCCTTTGCCATCGGTATTCCCCCACATCTCTACGCATTTTACTGCTACATGTGGAATTCTACCTCCCTCCGACACACTCTAGTTTGACAGTTTCAAATGCACGTCCCAAGTTGAGCTCCGGGGTTTTACCTCTCGCCTATCTAACCGTCTGCGCTCGCTTTTCGCCCCGTATTTCCGTTTAACGCTCGCACCCTCCGTTTTACCCCTGGTGCCGGCACTTAGTTTTC
+
A-A@<FC,C,@F:66;@<F9EF<CFGGCCD,CFG<FEFCFG<,<@,+;C,@@@C9CFFCCF<FF6F@EE,BBFE66AAB,5BF99FCGC<FF9<,9@+@7A,959,,9=,@F<,,C@,9=FE:,,9,9<F<F9>;EE9FGG8,++@CCC?C8D33@@@=84@=EFFGDE,@@,3+2:D5?D?D,,@37=8,=,3@D+99>*30*3*0*)))/);6+/43-*)-((*/25@=2(6=)/(6>;(4/1(/1.<())/-)6((((-(-,3:((4(-).4)4A01(-((.),((((,()-).5)).
@M04999:289:000000000-L3R54:1:1101:25854:7067 2:N:0:425
TCTCGGACTACCGGGGTATCTAATCCTGTTTGCTCCCCATGCTTTCGCACCTCAGCGTCAGTATTAGGCCAGAAGGCTGCCTTCGCCATCGGTATTCCTCCAGATCTCTACGCATTTCACCGCTACACCTGGAATTCTACCTTCCTCTCCTATACTCTAGCTGACCAGTATCGTATGCAATTCCCAAGTTGAGCTCGGGGATTTCACATCCGACTTAATTAGCCGCCTACGCGCGCTTTACGCCCAGTAATTCCGATTAACGCTTGCACCCTCTGTATTACCGCGGCTGCTGGCACAGAGT
+
CCCCCG@GGGGFGGGGGGGGGFFGCFGGGGGGGFGGGGGGGGGFGFCGGEGGGGGGGDGEFGFGGGGGFFGGGCE8FFCGGGGGGGCFGCGGGGGGGGGGGGG9EFGGGGGGGGGGCFGGGGGGGGGGFGFGFGGCGGGFFGGGGFGGGGGGGDGDCFGCFGGGGFGGGADFGGGGFGFGGGGGGGGGGGGGEG9:>C>DFFFAFFFFFFFA=DBEAFF6C=:BBBFFFFFFFFF066;FCDFF0:(2<4<ADFFB0:?DA?6:68?248BFFF:BFFFFF>:>0191007:8:<?07(0.
@M04999:289:000000000-L3R54:1:1101:20258:7072 2:N:0:425
CCTGACTACAGGGGTATCTAATCCTGTTCGCTCCCCACGCTTTCGTCCATCAGCGTCAATCGGTATTTAGTAACCTGCCTTCGCAATCGGGGTTCTGTGTAATATCTATGCATTTCACCGCTACACTACACATTCCAGCTACTTCAATACTATTCAAGATTAACAGTATCAACGGCAGTTCTACAGTTAAGCTGCAGGTTTTCACCGCTGACTTATCAACCCGCCTACGGACCCTTTAAACCCAATAAATCCGGATAACGCTCGCATCCTCCGTATTACCGCGGCTGCTGGCACGGAGTT
+
CCCCCGGGGGGGGGGGGGGGGGGGGGGGGGGGGGGGGGGGGGGGGGGGGGGGGGGGGGGGGGGGGGGGGGGGGGGGGGGGGGGGGGGGGGGGGGGGGGGGGGGGGGGGGGGGGGGGGGGGGGGGGGGGGGGGGGGGGGGGGGGGGGGGGGGGGFFGGGGGGGGGGGGGGGGGGGDGFGFGGGGGGGGGGGGGGFGGGGGGFFFFFFFFFF=DFFFFFFFDFDBFF@FFF?DFFFFFFCFCAF@DD@EACFFFF@7;@FFF@?@>FFFFBFFFFFFFF9B>?6>>>>>FBF:FF>1616?<
@M04999:289:000000000-L3R54:1:1101:3462:7073 2:N:0:425
GACTACTAGGGTATCTAATCCTGTTTGCTCCCCACGCTTTCGCATCTCAGCGTCAGTATCTGTCCAGAAGGCCGCCTTCGCCACCGGTATTCCTCCACATCTCTACGCATTTCACCGCTACACGTGGAATTCTACCTTCCTCTACAATACTCTAGTTAACCAGTTTTAAGTGCAATTCCTAGGTTGAGCCCAGGGCTTTCACACCTAACTTAATTATCCGCCTACATGCCCTTTACGCCCAGTCATTCCGATTAACGCTCGCACCCTCCGTATTACCGCGGCTGCTGGCCCGGAGTTAGCC
+
CCCCCGGGGGGGGGGGGGGGGEGGGGGGGGGGGGGGGGGGGGGGGGGGGGGGGGGGGGGGGGGGGGGGGGGGGGGGGGGGGGGGGGGGEFGGGGGGGGFGGGGGGGGGGGGGGGGGGGGGGGGGGGGGGGGFGFGGGGGGGGGGGGGGGGGGGGGGGGGGGGGGGGFFGFGGGFDGFGFFCDGGGGGGGGGGGG>DFGGGFFFFFFFFFFFFFFFFFFFFFDFDF=EFFFF@BECE=@>B@2;BF<?EFFFDD@CE09<;9;@B9;8:<>:?FFFFF0(3(,39?::0:((4(32249<A:
@M04999:289:000000000-L3R54:1:1101:5072:7086 2:N:0:425
GGGACTACAGGGGTATCTAATCCTGTTCGCTCCCCACGCTTTCGTCCATCAGCGTCAATCGGTATTTAGTAACCTGCCTTCGCAATCGGGGTTCTGTGTAATATCTATGCATTTCACCGCTACACTACACATTCCAGCTACTTCAATACTATTCAAGATTAACAGTATCAACGGCAGTTCTACAGTTAAGCTGCAGGTTTTCACCGCTGACTTATCAACCCGCCTACGGACCCTTTAAACCCAATAAATCCGGATAACGCTCGCATCCTCCGTATTACCGCTGCTGCTGGCACGGAGTT
+
CCCCCGGGGGGGGGGGGGGGGGGGGGGGGGGGGGGGGGGGGGGGGGGGGGGGGGGGGGGGGGGGGGGGGGGGGGGGGGGGGGGGGGGGGGGGGGGGGGGGGGGGGGGGGGGGGGGGGGGGGGGGGGGGGGGGGGGGGGGGGGGGGGGGGGGGGGGGGGGGGGGGGGGGGGGGGGGGFGFGGFGGCFGGGGGGGGGGGDFFFFFFFEEFFFFEFFFFFFFFDFF>DFFF=@FFFFF=FEFFFFFDDEAEEF@BF;?FFF@@DFFFFFF?FFFF?F<B<FF?9(4;B??:?::0><B>221
@M04999:289:000000000-L3R54:1:1101:22190:7088 2:N:0:425
AAGGACTACCAGGGTATCTAATCCTGTTTGCTCCCCACGCTTTCGCATCTCAGCGTCAGTATCTGTCCAGAAGGCCGCCTTCGCCACCGGTATTCCTCCACATCTCTACGCATTTCACCGCTACACGTGGAATTCTACCTTCCTCTACAATACTCTAGTTAACCAGTTTTAAGTGCAATTCCTAGGTTGAGCCCAGGGCTTTCACACCTAACTTAATTATCCGCCTACATGCCCTTTACGCCCAGTCATTCCGATTAACGCTCGCACCCTCCGTATTACCGCGGCTGCTGGCACGGAGTTT
+
CCCCCGGGGGGGGGGGGGGGGGGGGGGGGGGGGGGGGGGGGGGGGGGGGGGGGGGGGGGGGGGGGGGGGGGGGGGGGGGGGGGGGGGGGGGGGGGGGGGGGGGGGGGGGGGGGGGGGGGGGGGGGGGGGGGGGGGGGGGGGGGGGGGGGGGGGGGGGGGGGGGGGGGGGGGGGGGGFGFGGGGGGFGGGFCGGGG?CDDDAFFFFFFFFFFFFFFFFFFFF4>BFADFBFFFEB=DEFF>?B@F9=E@EEFFFF@;FEFFFD;@B@>BFFFFB?:BFAABF;F>9;FBF?BBF<?>1;B<)
@M04999:289:000000000-L3R54:1:1101:23467:7103 2:N:0:425
GGCGACTACTAGGGTATCTAATCCTGTTTGCTCCCCACGCTTTCGCATCTCAGCGTCAGTATCTGTCCAGAAGGCCGCCTTCGCCACCGGTATTCCTCCACATCTCTACGCATTTCACCGCTACACGTGGAATTCTACCTTCCTCTACAATACTCCAGATAACCAGTTTTAAGTGCAGTTCCCAGGTTGAGCCCGGGGCTTTCACACCTAACTTAATTATCCGCCTACATGCCCTTTACGCCCAGTCATTCCGATTAACGCTGGCACCCTCCGTATTACCGCGGCTGCTGGCCCGGTGTTG
+
CCCCCGGGGGGGGGGGGGGGGGFGGGGGGGGGGGGFEDGGGGG<CGGGGGGGEGGGGGGGGGCFGGGFFGGFGGGGGGGGGGGGGGGCGGGGGGGGDGAFFFGGGGGGGFD?FFFFGG9CGGCFFE+AFFFGGFGFFGGGGGGGGGA8EDFFGGGGGGCFGGC,@?EFEFGFDGGGFGFGGGGFGGGGG6@@FFGGGGGGFFFFFFFEBFEFFFF8CFFFFC?>2=?:>?<==DEFF3))6;F0=4@>E<<)/1;?;;33-,((-.5::(8(426?2<<A1623((-,:30(((,7(-41(
@M04999:289:000000000-L3R54:1:1101:9240:7113 2:N:0:425
GACTACTCGGGTATCTAATCCTGTTCGCTACCCATGCTTTCGAACCTCAGCGTCAGTTACAGACCAGAGAGCCGCCTTCGCCACTGGTGTTCTTCCATATATCTACGCATTCCACCGCTACACATGGAGTTCCACTCTCCTCTTCTGCACTCAAGAAAAACAGTTTCAGCTGCACTTCCCCGGTTAAGCCGAGGGCTTTCACAGCTGACTTGTTCTCCCGCCTGCGTTCGCTTTACGCCCAATAAATCCGGACAACGCTTGCCACCTACGTATTACCGCGGCTGCTGGCACGTAGTTAGCC
+
CCCCCGGGGGDGGGGGGGGGGGGGGGGGGGGGGGGGGGGGGECGGGGGGGGGGGGEGGGGGFGGGGGGGGGGGGGGGGGFEGGGGGGGGGGGGGGGGGGGFGGGGGGGGGGGGGGGGGGGGGGGGGG=FFGGGGGGGGGGGGGGGGGGGGGGGGCFFEGFGGDFGGGGGGGGGGGGFGFGGG6EEGAEGGEGG5EDFGGGFFFFFFFABEFFFFFFFFF=FBFDFBD?;7@FFFFF6D;DD(=EFCEFF9>FFB??1>BFFB:DFFFFFFFFFBBFF?>06>>FF?0?6(5:<?64A24<:
@M04999:289:000000000-L3R54:1:1101:18950:7140 2:N:0:425
GGGACTACTGGGGTATCTAATCCTGTTTGCTCCCCACGCTTTCGCATCTCAGCGTCAGTATCTGTCCAGAAGGCCGCCTTCGCCACCGGTATTCCTCCACATCTCTACGCATTTCACCGCTACACGTGGAATTCTACCTTCCTCTACAATACTCCAGATAACCAGTTTTAAGTGCAGTTCCCAGGTTGAGCCCGGGGCTTTCACACCTAACTTAATTATCCGCCTACATGCCCTTTACGCCCAGTCATTCCGATTAACGCTCGCACCCCCCGTATTACCGCGGCTGCTGGCCTGGAGTTAC
+
CCCCCGGGGFGGGGGGGGGGGGGGGGGGGGGGGGGGGGGGGGGGGGGGGGGGGGGGGGGGGGGGGGGGGGGGGGGGGGGGGGGGGGGGEGGGGGGGGGGGGGGGGGGGGGGGGGGGGGGGGGGGGGG=FFFGGGGGGGGGGGGGGGGGGGFGGGFGFDFCGGGGGGGGGGGGGGGGDGFGGGGGGFGGC9FGGG>DDGGGFFFFFFFFFFFFFFFFFFFFF2B@F2>EF<BEDFFF9E@EFFF1=EAFFFFF07@FFF69?F0;>>;3(-3149<B<AA019071(3:7(1(),44(.4<)
@M04999:289:000000000-L3R54:1:1101:19798:7148 2:N:0:425
AGTGACTACCCGGGTATCTAATCCTGTTCGCTCCCCACGCTTTCGCTCCTCAGCGTCAGTGACGGCCCAGAGACCTGCCTTCGCCATCGGTGTTCTTCCCGATATCTACACATTCCACCGTTACACCGGGAATTCCAGTCTCCCCTACCGCACTCCAGTCCGCCCGTACCCGGCGCCGATCCACCGTTAAGCGATGGACTTTCACACCAGACGCGCCGAACCGCCTACGATCTCTTTACGCCCAATAAATCCGGATCACGCTTGCCCCCTCCCTATTACCGCGGCCGCTGGCAGGGTGTTT
+
CCCCCGGGGGGGGGGDGGGGGGGGGGGGGGGGGGGEFGGGGGGGGGGFGGGFGGGGGGDFFGGGDGGGGGFGGGGGEGGGGGGGGGGGEGGGGGGGGGGG@FGEECFFGGGGGGGGGGGDFGGGGGG@EGCEDEFGGAFGGGGFEFGGG>EGGEGFFGFGGGGGGGGEGGG7CE?E?D)/?DFFFEECGF7EC?CD5DG46AFFFFFEB2127B5)7D53>;19>1(:(4(..-6AA9:7299<((8<A2207>(,(.3((4<?0()--3(((.)8A2<<(,,,3((4019:(((-(-44(
@M04999:289:000000000-L3R54:1:1101:23184:7170 2:N:0:425
AGACTACAGGGGTATCTAATCCTGTTTGCTCCCCATGCTTTCGCACCTCAGCGTCAGTATTAGGCCAGAAGGCTGCCTTCGCCATCGGTATTCCTCCAGATCTCTACGCATTTCACCGCTACACCTGGAATTCTACCTTCCTCTCCTATACTCTAGCTAACCAGTATCGTATGCAATTCCCAAGTTGAGCTCGGGGATTTCACATCCGACTTAATTAGCCGCCTACGCGCGCTTTACGCCCAGTAATTCCGATTAACGCTTGCACCCTCTGTATTACCGCGGCTGCTGGCACAGAGTTAGC
+
CCCCCGGGGGGGGGGGGGGGGGGGGGGGGGGGGGGGGGGGGGGGGGGGGGGGGGGGGGGGGGGGGGGGGGGGGGGGGGGGGGGGGGGGGGGGGGGGGGGGGGGGGGGGGGGGGGGGGGGGGGGFGGGGGGGGGGGGGGGGGGGGGGGGGGGGGGGGGGGGGGGGGGGGGGGGGGGGFGFGGFGGGGGGGGGGGGGGGGGGFFFFFFFFFFFFFFCFFFF@EBFFFFF>BBFFFFFFFFFFBFFFEF<CFFFFFF:AFF>FFFF?F?FBFFDFAA><F)29>BFFFBBD>?FF?F0?AA>D<
@M04999:289:000000000-L3R54:1:1101:22136:7201 2:N:0:425
ATTTGGACTACCAGGGTATCTAATCCTGTTCGCTACCCATGCTTTCGAACCTCAGCGTCAGTTACAGACCAGAGAGCCGCCTTCGCCACTGGTGTTCTTCCATATATCTACGCATTCCACCGCTACACATGGAGTTCCACTCTCCTCTTCTGCACTCAAGAAAAACAGTTTCAGCTGCACTTCCCCGGTTAAGCCGAGGGCTTTCACAGCTGACTTGTTCTCCCGCCTGCGTTCGCTTTACGCCCAATAAATCCGGACAACGCTTGCCACCTACGTATTACCGCGGCTGCTGGCACGTAGT
+
CCCCCGGGGGGGGGGDGFGGGGGGGGGGGFGEGGDEGGGGGGGGGGGGGGGGGGGGGGGGGGGGGGGFGGGGGGGGGGGGGGGGGGGGGGGGGGGEGGGGGGGFGGGGGGGGGDGGGGGGGGGGGGGGG<EFGGFGGGGGGGGGGGGGGGGGGGGGGGGGGGEGFGGGGGGGGGGGFGFGGGGGGGGGGGECFGGGGGGGFFFF>FFFEFFFFFFFFFFFFEFBF@F99BFFFFD97=3CCDFF;?0=37)9?@;>F>><BFFBF6?FFFFFFFF:74:A4<1100130344(4:?F?F?4
@M04999:289:000000000-L3R54:1:1101:23371:7214 2:N:0:425
GACTACCAGGGTATCTAATCCTGTTTGCTCCCCACGCTTTCGCATCTCAGCGTCAGTATCTGTCCAGAAGGCCGCCTTCGCCACCGGTATTCCTCCACATCTCTACGCATTTCACCGCTACACGTGGAATTCTACCTTCCTCTACAATACTCTAGTTAACCAGTTTTAAGTGCAATTCCTAGGTTGAGCCCAGGGCTTTCACACCTAACTTAATTATCCGCCTACATGCCCTTTACGCCCAGTCATTCCGATTAACGCTCGCACCCTCCGTATTACCGCGGCTGCTGGCACGGAGTTAGCC
+
CCCCCEGFGGGGGGGGGGGGGGGGGGGGGGGGGGGGGGGGGGGGGGGGGGGGGGGGGFGGGGGGGGGGGGGGGGGGGGGFGGGGGGGG>FGGGGGGGGGGGGGGGGGGGGGGGGGGGGGGGGGGFGGGFGGGGGGGGGGGGGGGGGGGGGGGGFGGGGGGGGGGGGGGGGFCFGGGFGFFGFGGCFGGGGGF9FEGGGG?AFAFEFFFFFFEEFFFFFFFFF>=B46EF=DFFFFF@F-?@DEFFFEEEF;?DFCC7@@;9>>BF;13:B6(.:AFA?66,7;BF?B(4(4(2(48:A<>7
@M04999:289:000000000-L3R54:1:1101:8571:7252 2:N:0:425
CTACCGGGGTATCTAATCCTGTTCGCTACCCATGCTTTCGAACCTCAGCGTCAGTTACAGACCAGAGAGCCGCCTTCGCCACTGGTGTTCTTCCATATATCTACGCATTCCACCGCTACACATGGAGTTCCACTCTCCTCTTCTGCACTCAAGAAAAACAGTTTCAGCTGCACTTCCCCGGTTAAGCCGAGGGCTTTCACAGCTGACTTGTTCTCCCGCCTGCGTTCGCTTTACGCCCAATAAATCCGGACAACGCTTGCCACCTACGTATTACCGCGGCTGCTTGCACGTAGTTAGCCGT
+
CCCCCDFEGGGGGGGGGGGGGGGGGGGGGGGGGGGGGGGGFGGGGGGGGGGGGGGGGGGGGGGGGFFGGGGGGGGGGGGCGGGGGGGGGGGGFGGGFGGGGGGGGGGGGGGGGGGGGDGGGFGFGF=FFGGFGGGGGGGGGGGG8FGGGFCC?AD?FEEFGGGGGGEGGGGGGGGGFGFDGGGEE;FGEE5EDGGGCFGGFFFFFFFFFFFFFFFF@D>BF2;(;?FF;D?D)9(;BFF338<9<A>(3803:66>:?<B?DFFF?B??FA>4A<?B0>>>6?7).8)4<?043)5)6:9(
@M04999:289:000000000-L3R54:1:1101:12483:7261 2:N:0:425
GCGGACTACCGGGGTATCTAATCCTGTTCGCTACCCATGCTTTCGAACCTCAGCGTCAGTTACAGACCAGAGAGCCGCCTTCGCCACTGGTGTTCTTCCATATATCTACGCATTCCACCGCTACACATGGAGTTCCACTCTCCTCTTCTGCACTCAAGAAAAACAGTTTCAGCTGCACTTCCCCGGTTAAGCCGAGGGCTTTCACAGCTGACTTGTTCTCCCGCCTGCGTTCGCTTTACGCCCAATAAATCCGGACAACGCTTGCCACCTACGTATTACCGCGGCTGCTGGCACGTAGTT
+
CCCCCGGGGGGGGGGGGGGGGGGGGGGGGGGG@@CCEFFGGGGGG,FFGGGGGGGGGGGGGGGGGGGGGGGGGGGGGGGGGGGGGGGGGGGGGGGGGGGGGGGGGGGGGGGGGGGGGGGGGGGGGGGGGGFFFGGGGGGGGGGGGGGFGFGGGGGGEGFGCFGGGGGGGGGFGGGGFGFGGGGGGGGGEDDGGDEGDGGGFFFFFFFFFEFFFFFFFFFFFF>BFF@FBFFF@FFFFEF>FFFFF?FABFFF09:9>:?B;::::?F??B(811)<?AFFB>6>B>;B?7>F:?(,2(,)
@M04999:289:000000000-L3R54:1:1101:23352:7302 2:N:0:425
GTTGACTACAGGGGTATCTAATCCTGTTCGCTACCCATGCTTTCGAACCTCAGCGTCAGTTACAGACCAGAGAGCCGCCTTCGCCACTGGTGTTCTTCCATATATCTACGCATTCCACCGCTACACATGGAGTTCCACTCTCCTCTTCTGCACTCAAGAAAAACAGTTTCAGCTGCACTTCCCCGGTTAAGCCGAGGGCTTTCACAGCTGACTTGTTCTCCCGCCTGCGTTCGCTTTACGCCCAATAAATCCGGACAACGCTTGCCCCCTAAGTATTACCGCGGCTGCTGGCACGCAGTT
+
CCCCCGGGGGGGGGGGGGGGGGGFGGGGGGGEDGFGGG?FGFGFGFFGGGGDGFEFFFGGFFGGG@EFGGGGGGGGGDGGGGGGGDGGGGGGFGGGFGGGDEFFFGGGGGGEGGGGGGGGGGGGGGF@EFAFFFFGCFFGEGGGGGGGFAFFGFG8E8D?F8FEDFGGGFFGGGGGFDD?CDGGDGCEGCDFCEEDGGDGAFFFFFFFFFE5AB9@@F@7FB=9@-(262;??B;;;;<83.:8(357)).;33:69?6661::?()(49<(()-.-6)<69>99>0()..8:B1((-4)
@M04999:289:000000000-L3R54:1:1101:20576:7327 2:N:0:425
TGGACTACTAGGGTATCTAATCCTGTTCGCTCCCCACGCTTTCGTCCATCAGCGTCAATCGGTATTTAGTAACCTGCCTTCGCAATCGGGGTTCTGTGTAATATCTATGCATTTCACCGCTACACTACACATTCCAGCTACTTCAATACTATTCAAGATTAACAGTATCAACGGCAGTTCTACAGTTAAGCTGCAGGTTTTCACCGCTGACTTATCAACCCGCCTACGGACCCTTTAAACCCAATAAATCCGGATAACGCTCGCATCCTCCGTATTACCGCGGCTGCTGGCACGGAGTT
+
CCCCCGGGGGDFGGGGGGGGGGGGGGGGGGGGGGGGGGGGGGGGGGGGGGGGGGGGGGGGGGGGGGGGGGGGGGGFGGGGGGGG@GGGGGGGGGGGGGGGGGGGGGGGGGGGGGGGGGGGGEGGGGFGFGGGFGGGGGGFGGGGGGGCFGAFFGGGGGGFGGGGGGGGGGGGDEGGFGFGGGGGGGGGGGGGFGGGGGFFFFFFFFEFAFDFFFFF@FFFEFFFFAB?=9@BFFFEEFFFD?F6@@E<EF@B>;@;<E<FFDFFBBFFFF?9,18:BFFFF>>FB7:BB2:(449>(-4
@M04999:289:000000000-L3R54:1:1101:27022:7357 2:N:0:425
GACTACTCGGGTATCTAATCCTGTTTGCTCCCCACGCTTTCGCATCTCAGCGTCAGTATCTGTCCAGAAGGCCGCCTTCGCCACCGGTATTCCTCCACATCTCTACGCATTTCACCGCTACACGTGGAATTCTACCTTCCTCTACAATACTCTAGTTAACCAGTTTTAAGTGCAATTCCTAGGTTGAGCCCAGGGCTTTCACACCTAACTTAATTATCCGCCTACATGCCCTTTACGCCCAGTCATTCCGATTAACGCTCGCACCCTCCGTATTACCGCGGCTGCTGGCACGGAGTTAGCC
+
CCCCCGGGGG@FGGGGGGGGGGGGGGGGGGGGGGG>GGGGGGGGGGGGGGGGGGGGGFGGGGGGGGGGGGGCGGGGGGGGGGGGGGGGEGGGGGGGGGGGGGGGGGGGGGGGGGGGGGGGGGGGGGDGGGGGGGGGGGGGGGGGGGGGGGGGGGGGGGGGFGGGGGGGFGGGGGGGFGFGGGCGGGFGGGGGGGGGGFGGFFAFEFFFFFFFFFFFFFF=FFFFFF?<E@BEFFFFF?FFFFFFFECEFF?0;DFFFFFDFB@FFFFFB9:??>DFFFBFB>9>FFFB?(3:6>>BF>AA:
@M04999:289:000000000-L3R54:1:1101:12774:7421 2:N:0:425
GGACTACCGGGGTATCTAATCCTGTTCGCTCCCCACGCTTTCGTCCATCAGCGTCAATCGGTATTTAGTAACCTGCCTTCGCAATCGGGGTTCTGTGTAATATCTATGCATTTCACCGCTACACTACACATTCCAGCTACTTCAATACTATTCAAGATTAACAGTATCAACGGCAGTTCTACAGTTAAGCTGCAGGTTTTCACCGCTGACTTATCAACCCGCCTACGGACCCTTTAAACCCAATAAATCCGGATAACGCTCGCGTCCTCCGTATTACCGCGGCTGCTGGCACGGAGTTAGC
+
CCCCCGFGGGGGGGGGGGGGGGGGGGGGGGGGGGGGDGGGGGGGGGGGGGGGGGGGGGGGGGGGGGFFFFFGGGGGGGGGGGGGGGGGGGGGGGGGGGGEFFGGGGGGGGGGGGGGGCGGGGGGGGGGGGGGGGGGGGGGGGGGGGGGGGGGGGGGFGGGGGGGGDGGGGG>EGDGFGFGGGGGGFDDGGGFGFFCCFGGFFFFEFFEBFEECFFFEFFFE@>>DF9=DFFFFFFFFFFF?F7@.<<EF@F@F@FF<?>6?;>099>?FFFFFF?<AF0>0>019?:2:?(4:9>;B<FF2
@M04999:289:000000000-L3R54:1:1101:23177:7440 2:N:0:425
TTGACTACCAGGGTATCTAATCCTGTTCGCTACCCATGCTTTCGAACCTCAGCGTCAGTTACAGACCAGAGAGCCGCCTTCGCCACTGGTGTTCTTCCATATATCTACGCATTCCACCGCTACACATGGAGTTCCACTCTCCTCTTCTGCACTCAAGAAAAACAGTTTCAGCTGCACTTCCCCGGTTAAGCCGAGGGCTTTCACAGCTGACTTGTTCTCCCGCCTGCGTTCGCTTTACGCCCAATAAATCCGGACAACGCTTGCCACCTACGTATTACCGCGGCTGCTGCCACGTAGTT
+
CCCCCGGFG?FCECFGGCFGGGCGGGGGGGGGDFGGEGFGFFGGCE@@FGCFFDCFFE@FFE<FCF@FCFG8FFGGGGEGGGDFFGGGGGFGGGGFGFFG9FGCGEGFGGCGFGFGGFEGGGGFGG8F,5EFFG;EFGFGGFFGAFGFGC8FFF?=>,D?E?EG8DFGDGFEGGFFF7*==?FE6CEGG,;EE8>99CG>9+=ACBAFE*7AEFAA6EF*;(>2@FD=@=@@67864<;>901(//4)9CE>9(361:99?1-(54<??2:072<0<<2:B91199??0)(,418:(3)
@M04999:289:000000000-L3R54:1:1101:5866:7449 2:N:0:425
ACGACTACTCGGGTATCTAATCCTGTTCGCTACCCATGCTTTCGAACCTCAGCGTCAGTTACAGACCAGAGAGCCGCCTTCGCCACTGGTGTTCTTCCATATATCTACGCATTCCACCGCTACACATGGAGTTCCACTCTCCTCTTCTGCACTCAAGAAAAACAGTTTCAGCTGCACTTCCCCGGTTAAGCCGAGGGCTTTCACAGCTGACTTGTTCTCCCGCCTGCGTTCGCTTTACGCCCAATAAATCCGGACAACGCTTGCCACCTACGTATTACCGCTGCTGCTGGCACGTATATGG
+
CCCCCGGGGGGGGGGGGGGGGGGGGGGDGGGGGGGGGGGGGGGGG8F:FFFDDGGGGGGGGGGGCGGGGGGGGGFGGGGGGGGGEEGGGGGGFGGGGGGGGGGGGGGGGGGGG<FDGGGGGGGGGA?F8FFFFGGGGDGGGGGGGFGGGGGGGGGFGD8DFGGGGGGGGGGGGGFDFGFGGGGGGGGGGGGGGE5CGGGGFF9EFFFFEBDEEFFFF=BBF>@FF==FF;@;@DFFEF?EF@@1=;E4EE@>0<>>:?B>F??B>4??FF?BB>A?FAD(4,,7>07B>72:B:,()).:)
@M04999:289:000000000-L3R54:1:1101:22176:7483 2:N:0:425
TACTACACGGGTATCTAATCCTGTTCGCTCCCCACGCTTTCGCTCCTCAGCGTCAGTGACGGCCCAGCGACCTGCCTTCGCCATCTCTGTTCTTCCCGATATCTACACATTCCACCGTTACACCGGGCATTCCAGTCTCCCCTACCGCACTCCAGTCCGCCCGTACCCGGCGCCGCTCCACCGTTGAGCGATGGCCTGTCACCCCAGACGCTACGAACCGCCTACGAGCTCTGTACGCCCACTAAATCCGGATAACGCTTGCACCCTCCGTATTACCGCGGCTCCTGTCACGTCGTCAGAC
+
--@CCF,;66+@:C<FE<F<;F@EF<B7C6F@86@666FFGC7:CCFFEDFGE@:B<,C,B+@@78,,88@++6,B=FGG7844F,,5<FE?EEGD,+4>>C95,C?<,E<=F,,E+948CEFFD:++8=?BD9=3=,@E,A=618=C6@EGGG,@@D>E:C*4:9CCE*=9E55*68;*6*9/=**5+/=FC**;6*2*1:*)8575((((,8.<65<(<9((4,((--8<)-).42-)((.(()).5((-4(-.(4021222(4((41-(34<>)83((31(44)).))(4(43(,(.4
@M04999:289:000000000-L3R54:1:1101:7862:7510 2:N:0:425
CCGATGACTACTCGGGTATCTAATCCTGTTCGCTACCCATGCTTTCGAACCTCAGCGTCAGTTACAGGCCAGAGAGCCGCCTTCGCCACTGGTGTTCTTCCATATATCTACGCATTCCGCCGCTACACATGGAGTTCCACTCTCCTCTTCTGCACTCAAGACAAACAGTTTCAGCTGCACTTCCCCGGTTAAGCCGAGGGCTTTCACAGCTGACTTGTTCTCCCGCCTGCGTTCGCTTTACGCCCACTAAATCCGGACAACGCTTGCCACCTACGTATTACCTCGGCTGCTGGCACGTAGC
+
CCCCCGGGGGGGGGGDGGGGGGEFFFGFGGGGGGGGGGGGGGGGGGGGGGGGGGGGGGGGGGGGGGGGGGGGGGGGGGGGGGGGGGGGGGGGGFFGGGFGGGGGFFGGGGGGGGGGGG,CGGGGGGFGGACFGGGGG9DFGGGGGGGGGGGGGGGEFFFFGFGCDD8DGGGGFAFFFGFGGCFG?EGGGG>EGFGGGDDDFFFAFFFFFFFFFFFFF18;B@B:@F>;14;;1;0:;?FAC037@F(82(,)6((4:>921(4?416?4?:32:6:?<84A<)4(((-3?B?(4186(,4(
@M04999:289:000000000-L3R54:1:1101:7182:7512 2:N:0:425
GACTACCAGGGTATCTAATCCTGTTTGCTCCCCATGCTTTCGCACCTCAGCGTCAGTATTAGGCCAGAAGGCTGCCCTCGCCATCGGTATTCCTCCAGATCTCTACGCATTTCACCGCTACACCTGGAATTCTACCTTCCTCTCCCATACTCTAGCTAACCAGTATCGTATGCAATTCCCAAGTTGAGCTCGGGGATTTCACATCCGACTTAATTAGCCGCCTACGCGCGCTTTACGCCCAGTAATTCCGATTAACGCTCGCACCCTCTGTATTACCGCGTCTGCTGGCACAGAGTTAGCC
+
CCCCCGGGGGGGGGGGGGGGGGGGGGGGGGGGGGGGGGGGGGGGGGGGGGGGGGGGGGGGGGGGGGGGGGGGGGGGGGGGDGGGGGGGGGGGGGGGGGGGGGGGDGGGGGGGGGGGGGGGGGGGGGGGGGGGGGGGGGGGGGGGGGGGGGGGGGGGGGGGGGGGGGFEGGGGGFGGFFFGDCGGGGGGGGGGGGGGGGGGFFFFAFFE=BACEFFFFFFFE>FFFFF>B>;@1?FFFD:B<?EC<?EFFF@BFFAF0;B6>69;1<??:BB<B<<AA099(4?FAB702(587(.69):44
@M04999:289:000000000-L3R54:1:1101:21078:7547 2:N:0:425
GCCGGACTACAAGGGTATCTAATCCTGTTCGCTCCCCACGCTTTCGTCCATCAGCGTCAATCGGTATTTAGTAACCTGCCTTCGCAATCGGGGTTCTGTGTAATATCTATGCATTTCACCGCTACACTACACATTCCAGCTACTTCAATACTATTCAAGATTAACAGTATCAACGGCAGTTCTACAGTTAAGCTGCAGGTTTTCACCGCTGACTTATCAACCCGCCTACGGACCCTTTAAACCCAATAAGTCCGGATAACGCTCGCATCCTCCGTATTACCGCGGCTGCTGGCACGGAGTT
+
CCCCCGGGGGGGGGGGGGGGGGGGGGGGGGGGGGGGGGGGGGGGGGGGGGGGGGGGGGGGGGGGGGGGGGGGGGGGGGGGGGGGGGGGGGGGGGGGGGGGGGGGCFGGGGFGGGGGGGGGGGGGGGGGGGGGGGGGGGFGGGGGGGGGGGGGFGGGGFGFGGGGGGGGGGGFGGDCBDEGGGGFGFGGGGGAFGGGGGGFFFFFFFFEFFFBDFFFFFFEFBD9@BF?D(-8@BFF@F97>@5@F;@E);7CF?0(4(77;>BBB>9<F?FBFBB0<?>FB021(46>FFFB?:BB610?8
@M04999:289:000000000-L3R54:1:1101:20936:7553 2:N:0:425
TCGTGACTACAGGGGTATCTAATCCTGTTTGCTACCCACGCTTTCGAGCATGAACGTCAGTGTTATCCCAGGAGGCTGCCTTCGCCATCGGTATTCCCCCAGATCTCTACGCATTTCACCGCTACACCTGGAATTCTACCTTCCTCTCCTATACTCTAGCTAACCAGTATCGTATGCAATTCCCAAGTTGAGCTCGGGGATTTCACATCCGACTTAATTAGCCGCCTACGCGCGCTTTACGCCCAGTAATTCCGATTAACGCTTGCACCCTCTGTATTACCGCGGCTGCTGGCACAGAGTT
+
CCCCCGGGGGGGGGGGGGGGGFGGGGGGGGGGGGGGGGGGGGGGGGGGGGGGGGGGGGGGGGGGGGFGGGGGGGDFGGGFGGGGGGCGGGGGGGGGFGGGGGGGGGGGCG?GGGGGGGGGGGGGGFFGGGGGGGGGGGGGGGGGGGGGGGGGGGGGGGGGGGGGGGGG8FFEGFFGFGBFGDGGGCGGGGG8FFGDGGDGFFFFFFFFFFA)4ABA:BFEFEE2@=@FFFF>BFFFFFFFFFFB;@FFB>AAFF6?::DF?9<::1<<:1:?BDFABFDF489(79,2?F7?F?B:?04<A
@M04999:289:000000000-L3R54:1:1101:17406:7594 2:N:0:425
GCTGACTACTGGGGTATCTAATCCTGTTCGCTCCCCACGCTTTCGTCCATCAGCGTCAATCGGTATTTAGTAACCTGCCTTCGCAATCGGGGTTCTGTGTAATATCTATGCATTTCACCGCTACACTACACATTCCAGCTACTTCAATACTATTCAAGATTAACAGTATCAACGGCAGTTCTACAGTTAAGCTGCAGGTTTTCACCGCTGACTTATCAACCCGCCTACGGACCCTTTAAACCCAATAAATCCGGATAACGCTCGCATCCTCCGTATTACCGCGGCTGCTGGCCCGTAGTTT
+
CCCCCGGGGGCFGGGGGGGGGGGGGGGGGGGGGGGGGGGGGGGGGGGGGGGGGGGGGGGGGGGGGGGGGGGGGGGGGGGGGGGGGGGGGGGGGGGGGGFGGGGCFGGGGCGGGGGGGGGGGGGGGGGGGGGGGGGGGFFGEGGGGGGGFGGGGGGGGGGGGFFGGGGGAFGGGGGGEGFGGGGGFGGGFFGGGDGFGGGGFFFFFFEFFFFFFFFFFFFDAAFFFFFFD??FBFFFFC?AE@FFFD@EEFFFBB06<EFF>3;FB>FFFFFFF??BFAA46>909(2,52?F(-4(-,8<)
@M04999:289:000000000-L3R54:1:1101:10852:7637 2:N:0:425
GACTACACGGGTATCTAATCCTGTTTGCTCCCCACGCTTTCGCATCTCAGCGTCAGTCTCTGTCCATAAGGCCGCCTTCGCCACCGGTATTCCTTCACATCTCTACGCATTTCACCGCTACACGTGCAATTCTACCTTCCTCTACCATCCTCCAGCTAACCAGTTTTAAGTGCAATTCCCACGTTGGGCCCGGGCCTTTCACTCCTAACTTACTTACCCACCTACCTGCCCTTTCCTCCCAGTCATTCCGATCAACGCTTGCCACCTACGTCTTACCTCGCCTGCCTGCTGGCTGTTAGCC
+
CCCCC8@@,8+@@<CFGCA<CC6C6CF,F,;C,,CCF7@DF7@,,76;,6,@:@@CG,,<FCEF8<<,,9C8@FCF::F<,,7?FC+6+B<,CE,E,=,,:<?EF<A+@CEFA,,5+@4+8,4899++,9?744,@,@EECD;,6,,71@DE,,,,,37@F,87;9:,@,323=+C+2@?+++@E5,+,4:C**79;7*CA9+468/+:A6;6B@F*8)*/:33>2>7>@@1())7)/6B(4.74<CCC((/(,6=2;0(2::4440,81<00:)-().((,(-(()),(.,-((4)--))
@M04999:289:000000000-L3R54:1:1101:15251:7661 2:N:0:425
GAGACTACCCGGGTATCTAATCCTGTTTTCTACCCACGCTTTCGCGCATGAACGTCAGTGTTATCCCAGGAGGCTGCCTTCGCCATCGGTATTCCTCCACATCTCTACGCATTTCACTGCTACACGTGGAATTCTATCTCCCTCTGACACACTCTAGTTAGACAGTTTCTAATGCACGTCCCAAGTTTAGCTCGGGGATTTCACATCTGACTTATCTAACCGTCTGCGCTCGCTTTACGCCCAGTAATTCCTATTAACGCTCGCACCCTACGTATTACCCCGGCTGCTGGTACGTAGTTAT
+
CCCCCFFGEG@CGG@FGG<9@ECE<FGG,FF@AGGFG7CG7FEC,@@CCF,;FFDDB,E<FD9EFGGDG?@,,@BA,=<?F,@:,?E,6F<FFFFGGFGGGFGGGGC?FC:F@FD<ECCEFDD:F+A,++9E8FE=,@=EGGGGG8,=9FFG?FG8,7E=:8==?FGGF,6,=DFDF?DD=D7,,@D,,<@7E@+=C*<7C;?BFAFF5**:/=BA8++AAA=D@)*6@@DFB(5;46350,(241)7.)1)))195)367D0(-33237(,3)6?)).(40(436:4)((.4-:23,)))
@M04999:289:000000000-L3R54:1:1101:4680:7679 2:N:0:425
GACTACACGGGTATCTAATCCTGTTCGCTACCCATGCTTTCGAACCTCAGCGTCAGTTACAGACCAGAGAGCCGCCTTCGCCACTGGTGTTCTTCCATATATCTACGCATTCCACCGCTACACATGGAGTTCCACTCTCCTCTTCTGCACTCAAGAAAAACAGTTTCAGCTGCACTTCCCCGGTTAAGCCGAGGGCTTTCACAGCTGACTTGTTCTCCCGCCTGCGTTCGCTTTACGCCCAAAAAATCCGAACAACGCTTCCCACCTACGTATTACCGCGGCTGCTGGCAGTTAGTTGCCC
+
CCCCCGGGGGGGGGGGGGGGGGGGGGGGGGGGGGGGGGGGGCDFGGGGGGGGGGGGFGGGGGGGGGGGGGGGGGGGGGGGGGGGGGGFFGGGGGGGGGGGGGGGGGGGGGGGGGGGGGFGGFGGFG:FFGGGCFGGGGGGGGGGGGFGGGGGD8GGEF?EGGGGGGGGGGDF8DDEFFFGGGGGGGGEGGGCE>EDF>FFFFFBAAA4>AEFFFFFF48=AB(67(/,/(30=664(36DD;(3=F:?02(-7;0(,921(,4<?0422:?B<:2:4169(32-232:1:,(.-:94)).,
@M04999:289:000000000-L3R54:1:1101:12716:7680 2:N:0:425
GCGGTGACTACCCGGGTATCTAATCCTGTTCGCTACCCATGCTTTCGAACCTCAGCGTCAGTATTAGGCCAGAGGGCTGCCTTCGCCATCGGTCTTCCTCCAGATCTCTACGCATTTCACCGCTACACCTGGAATTCTACCTTCCTCTCCTATACTCTAGCTAACCAGTATCGTATGCAATTCCCAAGTTGAGCTCGGGGATTTCACATCCGACTTAATTAGCCGCCTACGCGCGCTTTACGCCCAGTAATTCCGATTAACGCTTGCACCCTCTGTATTACCGCGGCTGCTGGCACAGAGT
+
CCCCCGGGGGGGGGGGGGGGGGGGGGGGGGGGGGGGGGGGGGGGGGGGGGGGGGGGGGGGGGGGGG9EGGGGGGGGGGGGGGGGGGGGGGGGG:FGGGGGGGGGGGGGGGGGGGGGGGGGGGGGGGGGGGGGFGGGGGGGGGGGGGGGGGGFGGGGGGGAFGGGGGGGGGGGGGGGFGFGGGGGGGCGGGAFGGGGGGDDFFFFFFFFFBB@AFFFEFFFFFFF2@FFFFFF0:@FFFFFF??6>FFFF46<AA2:<BFAD?>BF<<B>??F<0>AAFF>>9:6>>B2;BD:::(38<::6
@M04999:289:000000000-L3R54:1:1101:20863:7696 2:N:0:425
GCTTTGACTACAGGGGTATCTAATCCTGTTTGCTCCCCATGCTTTCGCACCTCAGCGTCAGTATTAGGCCAGAAGGCTGCCTTCGCCATCGGTATTCCTCCAGATCTCTACGCATTTCACCGCTACACCTGGAATTCTACCTTCCTCTCCCAAACTCTAGCTAACCAGTATCGTATGCAATTCCCAAGTTGAGCTCGGGGATTTCACATCCGACTTAATTAGCCGCCTACGCGCGCTTTACGCTCAGTAATTCCGATTAACGCTCGCACCCTCTGTATTACCGCGGCTGCTGGCCTTGAGT
+
CCCC@6CFEEGC<FB:CEFFG,CEFFFGFFEEFGGGFGDEFDFGGGGGGGGFGEGGEGGGGGGGGDFFGF@FFGCFFGGEFFGG@FGGGGGGEFEGGGGGGGF9AFFGGGGGG>FGGGGGGGGGFGC?FFEF8DFGGGGFCDFFFGGG8FGG8,AEFCF=DEEGGGGGGFGGGGGFFD93?DDF?F,DFG86,@6=D6+6*<?FABFFECB)8?DD4+4>B:BE2)99>=2@@FFFFFF6><;(69@.1)1<?CE64-2<<?(6849(23(-4,4))549><01((72(3:)4(()).)).
@M04999:289:000000000-L3R54:1:1101:23652:7702 2:N:0:425
AGACTACAGGGGTATCTAATCCTGTTTGCTCCCCACGCTTTCGCATCTCAGCGTCAGTATCTGTCCAGAAGGCCGCCTTCGCCACCGGTATTCCTCCACATCTCTACGCATTTCACCGCTACACGTGGAATTCTACCTTCCTCTACAATACTCTAGTTAACCAGTTTTAAGTGCAATTCCTAGGTTGAGCCCAGGGCTTTCACACCTAACTTAATTATCCGCCTACATGCCCTTTACGCCCAGTCATTCCGATTAACGCTCGCACCCTCCGTATTACCGCGGCTGCTGGCACGGAGTTAGC
+
CCCCCGGGGGGGGGGGGGGGGGGGGGGGGGGGGGGGGGGGGGGGGGGGGGGGGGGGGGGGGGGGGGGGGGGGGGGGGGGGGGGGGGGGGDGFGGGGGGGGGGGGGGGGGGGGGGGGGGGGGGGGGGGGGGGGGGGGGGGGGGGGGGGGGGGGGGGGGGGGGGGGGGGGGGGGGGGGFGFGGGGFGGGGGGGGGGGGGGGGFFFFFFFFFFFFECFFFFFFFFFFFFEFEFEFFFFFFDFEFFDFE<CCEFFFFFFFFDFFDBF;>FFFFFFF??B<BAFFB9BFFBFFB6:?B>09<FDF<
@M04999:289:000000000-L3R54:1:1101:18706:7714 2:N:0:425
GTTTTGACTACTAGGGTATCTAATCCTGTTCGCTCCCCACGCTTTCGTCCATCAGCGTCAATCGGTATTTAGTAACCTGCCTTCGCAATCGGGGTTCTGTGTAATATCTATGCATTTCACCGCTACACTACACATTCCAGCTACTTCAATACTATTCAAGATTAACAGTATCAACGGCAGTTCTACAGTTAAGCTGCAGGTTTTCACCGCTGACTTATCAACCCGCCTACAGACCCTTTAAACCCAATAAATCCGGATAACGCTCGCATCCTCCGTATTACCGCGGCTGCTGGCACGGAGT
+
CCCCCGGGGGGGGGGGGGGGGGGGGGGGGGGGGGGGGGGGGGGGGGGGGGGGGGGGGGGGGGGGDGGGGGGDFGGGGGFGGGGGGG@FGGGGGGGGGGGGFGGGFGGGGGGGGGGGGGGGGGGGGGGGGGGGGGGGGGGFGGGGGGGGGGGGGGGGGGFGGGGGGGGGGGGGGGGGFGFDGGGGFGFEGGGGFGGGGG?CFFFFFFFFFFFA=FFFFFFFFFBFF2>D9BEEFFFFFFFA4CEB=6<D;4C?C;:90:@FFF>DDBFFFF?DFFF?B?B<AFBF>11>BF7,5?<?:>>64
@M04999:289:000000000-L3R54:1:1101:23784:7725 2:N:0:425
AGCTGACTACTAGGGTATCTAATCCTGTTTGCTCCCCACGCTTTCGCATCTCAGCGTCAGTATCTGTCCAGAAGGCCGCCTTCGCCACCGGTATTCCTCCACATCTCTACGCATTTCACCGCTACACGTGGAATTCTACCTTCCTCTACAATACTCCAGATAACCAGTTTTAAGTGCAATTCCCAGGTTGAGCCCGGGGCTTTCACACCTAACTTAATTATCCGCCTACATGCCCTTTACGCCCAGTCATTCCGATTAACGCTCGCACCCTCCGTATTACCGCGGCTGCTGGCACGGAGTT
+
CCCCCGGGGGGGGGGGGGGGGGGGGGGGGGGGGGGGGGGGGGGGGGGGGGGGGGGGGGGGGGGGGGGGGGGGGGGGGGGGGGGGGGGGGGGGEGGGGGGGGGGGGGGGGGGGGGGGGGGGGGGGGGGGGGGGGGGGGGGGGGGGGGGGGGGGGGGGGGGGGGGGGGGGGGGGGGGGFGFGFGGGGGGGGGGFGDFDCGGGFFFFFFFFFFFFFFFFFFFFFFFDFFFFFEEFFFFFFFFFFFFFF@FEFFFFFFFF@DEFD9730709>BF:?B?6?F269(-79B;B05>0227?>(184
@M04999:289:000000000-L3R54:1:1101:27110:7764 2:N:0:425
GACAACCCGGGTATCTAATCCTGTTCGCTACCCATGCTTTCGAACCTCAGCGTCAGTTACAGACCAGAGAGCCGCCTTCGCCACTGGTGTTCTTCCATATATCTACGCATTCCACCGCTACACATGGAGTTCCACTCTCCTCTTCTGCACTCAAGAAAAACAGTTTCAGCTGCACTTCCCCGGTTAAGCCGAGGGCTTTCACAGCTGACTTGTTCTCCCGCCTGCGTTCGCTTTACGCCCAATAAATCCGGACAACGCTTGCCACCTACGTATTACCGCGGCTGCTGGCACGTAGTTAGCC
+
CCCCCGGDFEFFCFEDGGGGGGGGFGGCF@FDFGGGGGAFG7EFGGFCCF@CFCBFGGGGGGGGGGG,CFEFFGGGGGGGGGFEGG8?FGFGGGFGFF?FEEGGGGGECEGFFAFFDF=EFGGFCF,AAA?FGFGGGEDGGGCFG=@FF?,,=8A,3DEDEGF:;@AEGGGGCDFGDGF8FDCEG>AC9ECE7CC>9FGGFA+@AAAFD=@@EFFFFBABFB2BF@?DFFFF@0>EFFFF@(:=E>AB?B(3;9<0(9B06(56)418?FFB<:<4.1>((43(425><0<??7?0-)-<7
@M04999:289:000000000-L3R54:1:1101:11657:7790 2:N:0:425
GGGACTACAAGGGTATCTAATCCTGTTCGCTACCCATGCTTTCGAACCTCAGCGTCAGTTACAGACCAGAGAGCCGCCTTCGCCACTGGTGTTCTTCCATATATCTACGCATTCCACCGCTACACATGGAGTTCCACTCTCCTCTTCTGCACTCAAGAAAAACAGTTTCAGCTGCACTTCCCCGGTTAAGCCGAGGGCTTTCACAGCTGACTTGTTCTCCCGCCTGCGTTCGCTTTACGCCCAATAAATCCGGACAACGCTTGCCACCTACGTATTACCTCGGCTGCTGGCACGTAGTT
+
CCCCCGGGGG9FGGGGGGGGGGGGGGGGGGGGGGGGGGGGGGGGG8FGGGGGGGGGGGGGGGGGFGGGFGGGGGGGGGGGGGGGGGGGGGGGGGGGGGGGFGGGGGGGGGGGGGGGGGGGGGGGGGGGCFGGGGGFFGGGGGGGGGGGFGGGGGGFFDGG?DGGGFFEGGGGGFGFFGFGGGGGEEG>ECFGGEEGGGGGFFFFFFFFBEDFFAFFFFFFF>FFFFF9@DDFBF@FEF@D@FF@=@F9?E@@03;>:?F9?FFFFFF?F??::)6:<>F2<?6?B>:DF?088(1.,44
@M04999:289:000000000-L3R54:1:1101:12769:7799 2:N:0:425
AAGACTACCAGGGTATCTAATCCTGTTTGCTCCCCACGCTTTCGCATCTCAGCGTCAGTATCTGTCCAGAAGGCCGCCTTCGCCACCGGTATTCCTCCACATCTCTACGCATTTCACCGCTACACGTGGAATTCTACCTTCCTCTACAATACTCTAGTTAACCAGTTTTAAGTGCAATTCCTAGGTTGAGCCCAGGGCTTTCACACCTAACTTAATTATCCGCCTACATGCCCTTTACGCCCAGTCATTCCGATTAACGCTCGCACCCTCCGTATTACCGCGGCTGCTGGCACGGAGTT
+
CCCCCGGGGGFGGGGGGGGGGGGGGGGGGGGGFGGGGGGGGGGGG@GGGGGGGGGGGGGGGGGGGGGGGGGGGGGGGGGGGGGGGGGGFGDGGGGGGGGGGGGGGGGGGGGGGGGGGGGGGGGGGGGGGGGGGGGGGGGGGGGGGGGGGGGGGGGGGGGGGGGGGGGGGGGFGGGGFGFGGGGG8FGGGGGGGG?CCDGGFFFFFFFFFFFFFF6EEFFFAAF=DDFFFFEEFFDFFF?EBF?BEFFFEFFF0?;@FC;@FFBFB@FFFFF>63?BBA<1;>B9BBBF0:?0<?142:(
@M04999:289:000000000-L3R54:1:1101:20798:7832 2:N:0:425
GTGGACTACAGGGGTATCTAATCCTGTTCGCTCCCCACGCTTTCGTCCATCAGCGTCAATCGGTATTTAGTAACCTGCCTTCGCAATCGGGGTTCTGTGTAATATCTATGCATTTCACCGCTACACTACACATTCCAGCTACTTCAATACTATTCAAGATTAACAGTATCAACGGCAGTTCTACAGTTAAGCTGCAGGTTTTCACCGCTGACTTATCAACCCGCCTACGGACCCTTTAAACCCAATAAATCCGGATAACGCTCGCATCCTCCGTATTACCGCGTCTGCTGGCACGGAGTT
+
CCCCCGGGGGGGGGGGGGGGGGGGGGGGGGGGGGGGGGGGGGGGGGGGGGGGGGGGGGGGGGGGGGGGGGGGGGGGGGGGGGGGGGGGGGGGG=FFGGGGGGG9FGGGGGGGGGGGGGGGGGGGGGGEGGGGGGGGGGGGCGGGGGAFFGGAFFGGFGGFGGFGGGGGGGGFGECEEGFGGGGGGGGGGGGGGGGGGGF?FFFFFFBEBAAFECFFFFFFF2>AA@=B=25@BFFFFEFFFF6(3@@E9?E@F00;?3=;6;BFFBFFFFF?6?0?>>9A466,7:1AF720142((,-3
@M04999:289:000000000-L3R54:1:1101:15285:7836 2:N:0:425
GACTACTGGGGTATCTAATCCTGTTCGCTCCCCATGCTTTCGAACCTCAGCGTCAGTTACAGACCAGAGAGCCGCCTTCGCCACTGGTGTTCTTCCATATATCTACGCATTCCACCGCTACACATGGAGTTCCACTCTCCTCTTCTGCACTCAAGAAAAACAGTTTCAGCTGCACTTCCCCGGTTAAGCCGAGGGCTTTCACAGCTGACTTGTTCTCCCGCCTGCGTTCGCTTTACGCCCAATAAATCCGGACAACGCTTGCCACCTACGTATTACCGCGGCTGCTGGCCCGTATTTAGCC
+
CCCCCGGFGFGGGGGGGGGGGGGGGGFGGEGGGGGGGGGGGG<FGGGGGGGGGGGGGGGGGGGGGGGFGGGGGGGGGGGGDGEGGGGGGGGGGGGGFGGGGGGGGGGGGGGGGAFGDGGGGGGDFFC<FFGGGFGGGGGGGGGGGGGGFGGGGGGACDFGGGGGGGGG8FGFF8FGFFFGGGCEG8ADFCE>CGCDGGGGAFCFAFFFBEE*AFFFFFF>F=@2BFFF08>D<?4<@FFEF<F34E?C366?9>0.29:44882<?<:FF?FBB))6(((,36(4:0:6((--(,(5.-93
@M04999:289:000000000-L3R54:1:1101:17503:7844 2:N:0:425
TGACTACCAGGGTATCTAATCCTTTTTGCTACCCACGCTTTCGAGCATGAACGTCAGTGTTATCCCAGGAGGCTGCCTTCGCCATCGGTATTCCTCCACATCTCTACGCATTTCACTGCTACACGTGGAATTCTACCTCCCTCTGACACACTCTAGTTAGACAGTTTCAAATGCACGTCCCAAGTTGAGCTCGGGGCTTTCACATCTGACTTATCTAACCTTCTGCGCTCGCTTTACGCCCAGTAATTCCGCTTAACGCTCGCCCCCTACGTATTACCGCGGCTGCTGTCACGTAGTTCGC
+
C@C@CF@ECE,,C,EFGFGGC9E-CFFCFG9F<F6FCFGGFGCDFG+CC9EEEFGG7C6F<6@CEG8E?F7,@FBFGGDFFEE:CF:CGEEFG9AEFDGG@FFGGFGCFGFE,59?FDFGAE@F@=F++,9FFF,E9EGGGGGE,EFGG86D==D=D;=EAFFDDEGA,7@FGFFGF?FGGF6=>:3=D?EG++@C+=C7+=3C+;BB*8A=7B>95BFC+:@=6C4>ADBFFBD*;29B@5(6<)9.7?1(/:?>;19076((3171(3(4).8-46((-,3((4:7)))61:((-6),(
@M04999:289:000000000-L3R54:1:1101:17013:7845 2:N:0:425
GACTACACGGGTATCTAATCCTGTTCGCTCCCCACGCTTTCGTCCATCAGCGTCAATCGGTATTTAGTAACCTGCCTTCGCAATCGGGGTTCTGTGTAATATCTATGCATTTCACCGCTACACTACACATTCCAGCTACTTCAATACTATTCAAGATTAACAGTATCAACGGCAGTTCTACAGTTAAGCTGCAGGTTTTCACCGCTGACTTATCAACCCGCCTACGGACCCTCTAAACCCAATAAATCCGGATAACGCTCGCATCCTCCGTATTACCGCGGCTGCTGGCACGGAGTTAGCC
+
C@CCCGGGGGGGGGGGGGGGGGGGGGGGGGGGGGGGGGGGGGGGGGGGGDGGGFBFGGGGGGGGGGFFGGGGGGGGGGGGGGFGGGGGGGGGGGGGGFFGGGGGGGGGGGGGGGGGGGGGGGGGGGGGGGGGGGAFGGGGGGGGFFGGGGGGGF;9FFCFGGGGGGGGGG>EGGGGFGFGGGGGGFFFGGGGGGGFGGGGFFFFFFFFFFFCFFFFFFFFFFFFF@DFFFFDFFFFFFFFF?FFEFFE@6@3;?FF@BFFFFFF9??AFFF0254<A?>193196,)3:8<6969?:BAA8
@M04999:289:000000000-L3R54:1:1101:19036:7854 2:N:0:425
GCAGAGACTACTAGGGTATCTAATCCTGTTCGCTACCCATGCTTTCGAACCTCAGCGTCAGTTACAGACCAGAGAGCCGCCTTCGCCACTGGTGTTCTTCCATATATCTACGCATTCCACCGCTACACATGGAGTTCCACTCTCCTCTTCTGCACTCAAGAAAAACAGTTTCAGCTGCACTTCCCCGGTTAAGCCGAGGGCTTTCACAGCTGACTTGTTCTCCCGCCTGCGTTCGCTTTACGCCCAATAAATCCGGACAACGCTTGCCACCTACGTATTACCGCGGCTGCTGGCACGTAGT
+
CCCCCGGGGGGGGGGGGGGGGGGGGGGGGGGGGGGGGGGGGGGGGGGGGGGGGGGGGGGGGGGGGGGGGGGGGGGEFGGGGGGGDGGGGGGGGGGGGGGGGGGEFEFGGGGGGEGGGGGGGGGGGGGGCFFFFFGGGGFGGGGGGGGGGGGGGCFFFGG,=DDFGDGGGGGGGGGGFGFGGFF=FGG>EEGE7EGGG5D5@FFFFFFFBBEFFFFFFFFFFFFF=BBFBB@DDD@@FFFFC0?>9?D@F<EFFFF(4>>?:0;??<F8<?FFBF<:):?<AA00216;F?B8087<<B(84
@M04999:289:000000000-L3R54:1:1101:10321:7856 2:N:0:425
GGCTAGACTACACGGGTATCTAATCCTGTTTGCTCCCCATGCTTTCGCACCTCAGCGTCAGTATTAGGCCAGAAGGCTGCCTTCGCCATCGGTATTCCTCCAGATCTCTACGCATTTCACCGCTACACCTGGAATTCTACCTTCCTCTCCTATACTCTAGCTAACCAGTATCGTATGCAATTCCCAAGTTGAGCTCGGGGATTTCACATCCGACTTAATTAGCCGCCTACGCGCGCTTTACGCCCAGTAATTCCGATTAACGCTTGCACCCTCTGTATTACCGCGGCTGCTGGCACAGAGT
+
CCCCCGGGGGGGGGGGGGGGGGGGGGGGGGGGGGGGGGGGGGGGGGGGGGGGGGFGGGGGGGGGGGGGGGGGGGGGGGGGGGGGGGGGGGGGGCFFGGGGGGGGGGGGGGGGGGGGGGGGGGGGGGGGGGGGGGGGGGGGGGGGGGGGGGGGGGGGGGGGGGGGGGDGGEGGEGFGFGFGGGGGCFEFGD8DFGGFD>>DFFFFFFFFFFFFAFFFFFFEF5=BBAFFFF(:@BFFF@<:C3?B>F6;<7CEFDF::?:<A:>FFFFBF7:3:0)6AAFBA<<(47>>BBFF0042(80:6
@M04999:289:000000000-L3R54:1:1101:16357:7859 2:N:0:425
GGGGACTACCAGGGTATCTAATCCTGTTTGCTACCCACGCTTTCGAGCATGAACGTCAGTGTTATCCCAGGAGGCTGCCTTCGCCATCGGTATTCCTCCACATCTCTACGCATTTCACTGCTACACGTGGAATTCTACCTCCCTCTGACACACTCTAGTTAGACAGTTTCAAATGCACGTCCCAAGTTGAGCTCGGGGATTTCACATCTGACTTATCTAACCGTCTGCGCTCGCTTTACGCCCAGTAATTCCGATTAACGCTCGCACCCTACGTATTACCGCGGCTGCTGGCACGTAGTTT
+
CCCCCGGGGGFFGGGGGGGGGGGGGGGGGGGGGGCGGGGGGGGGGGFGGGFFGGGGGGGGGGGGGGGGGGGGGGGGGGGGGGGGGGGGGDFGGGGGGGGGGGGGGGGGGGEGGFGGGGGGGGGGGGGGGEGAEFEG9AFDGGGGGGF;@DEFGGGGGGFFEG,EDGGGGFGGGGFGFGDFGGGGDFGGGGGGDFC>CD>DFFFFFFBFEF@EFFF9CFFFFB2>>DDFABBA@BFBD=4)56>;;=3??CEEE;<;<?ED>D;16>>>BFFF0()-8<AFB6>>>06:52(,2<08726:-
@M04999:289:000000000-L3R54:1:1101:9602:7882 2:N:0:425
AGCGACTACTGGGGTATCTAATCCTGTTTGCTCCCCATGCTTTCGCACCTCAGCGTCAGTATTAGGCCAGAAGGCTGCCTTCGCCATCGGTATTCCTCCAGATCTCTACGCATTTCACCGCTACACCTGGAATTCTACCTTCCTCTCCTATGCTCTAGCTAACCAGTATCGTATGCAATTCCCAAGTTGAGCTCGGGGATTTCACATCCGACTTAATTAGCCGCCTACGCGCGCTTTACGCCCAGTAATTCCGATTAACGCTTGCACCCTCTGTATTACCCCGGCTGCTGGCACAGATTTT
+
CCCCCGGGGGGGGGGGGGGGGGGGGGGGGGGGGGGGGGGGGGGGGGGGGGGGGGGGGGGGGGGGGGGGGGGGGGGGGGGGGGGGGGGGGGGGGGGGGGGGGGGGGGGFGGGGGGGGGGGGGGGGGGGGFGGGGGGGGGGGGGGGGGGGGGGFGGGGGGGGCCFGGFGFGGEGGGFGFGFGGGGG8DFGGFGGFGEGGGDGFFFFFFFFF==BFDFFFFF@FE=ABD2>5@2>>F>?FCE:?;F@<E3?CFFFBB?F?AFFFFF667<?F:BFFF<2<4<9(4>(42(::)4?:2:04)66)
@M04999:289:000000000-L3R54:1:1101:14796:7889 2:N:0:425
TGACTACCGGGGTATCTAATCCTGTTTGCTCCCCATGCTTTCGCACCTCAGCGTCAGTATTAGGCCAGAAGGCTGCCTTCGCCATCGGTATTCCTCCAGATCTCTACGCATTTCACCGCTACACCTGGAATTCTACCTTCCTCTCCCATACTCTAGCTAACCAGTATCGTATGCAATTCCCAAGTTGAGCTCGGGGATTTCACATCCGACTTAATTAGTCGCCTACGCGCGCTTTACGCCCAGTAATTCCGATTAACGCTCGCACCCTCTGTATTACCGCGCCTGCTGGCACAGAGTTAGC
+
CC@CCCGGGGGDGGGEGGFGGFGFGGGGGDGGGGGGFFGGGG@FCFEAFDCFFFEGEGGGGGCDFDFDGGGGFG8FAFFFDGECGGGCGCFGGGFGGGGCF=EFGGGCGGGGFFEGG7FE7>?FGGC@F8FFGF,EFGGGFGGGGGGGGFFDDEGDGGFFFGGGGFGGGGGGCFGGDFFGGGGDEFAF8C;9E>CDCDGGFCBF9AF>5>AF4@C1A6:A*89@2@?=>B019DFEEFFB>?0=>CE5<>0-4??>A0166290>B60<??F4<A4<>047(4<(303(:0>?:3(6.).-
@M04999:289:000000000-L3R54:1:1101:28315:7894 2:N:0:425
TCGACTACAGGGGTATCTAATCCTGTTTGCTCCCCACGCTTTCGCATCTCAGCGTCAGTATCTGTCCAGAAGGCCGCCTTCGCCACCGGTATTCCTCCACATCTCTACGCATTTCACCGCTACACGTGGAATTCTACCTTCCTCTACAATACTCCAGATAACCAGTTTTAAGTGCAATTCCCAGGTTGAGCCCGGGGCTTTCACACCTAACTTAATTATCCGCCTACATGCCCTTTACGCCCAGTCATTCCGATTAACGCTCGCACCCTCCGTATTACCGCGGCTGCTGGCACGGAGTTAC
+
CCCCCGGGFGFGGGGGGGGGGGGGGGGGGGGGFGGGGGGGGGDGFDGGGGGGGGGGGGGGGGGGGGGGGGGFGGGGGGGGGGGGGGGGGGGGGGGGGGGGGGGGGCGGGGGGGGGGGGGGGGGGGGGGGGGGGGGFGGGGGGGGGGGGGGGGGGGGGFCGGGGGGGGGGGGFFFGGFGFGGGGGGGGGCFGGGEGGGGGGFFFFFFAFFEDFFFFFEFFFFFFFFFFFF?:E;EFFFFFFFFFF(.7CCE?;;0(6;)4;FFFB>FFF(:(3?023<B<(4(3;69,4:0:B73049?0))
@M04999:289:000000000-L3R54:1:1101:17597:7924 2:N:0:425
GACTACTCGGGTATCTAATCCTGTTCGCTACCCATGCTTTCGAACCTCAGCATCAGTTACAGACCAGCGAGCCGCCTTCGCCACTGGTGTTCTTCCATATATCTACGCATTCCACCGCTACACATCGAGTTCCACTCTCCTCTTCTGCACTCAAGCAAAACAGTTTCAGCTGCACTTCCCCGGTTAAGCCGAGGGCTTTCACAGCTGACTCGTTCTCCCGCCTGCGTTCGCTTTCCGCTCACTAAATCCGTACAACGCTTGCCACCTCCGTATTACCGCGGCTTCTGCCCCGTATTTAGCC
+
<BCCCGGGE77F@FGFGGGGCFGGDGGDFCF@FGGEFECFGCDCFGGGGGGGFGG<FFEGGFGGGFF,@7@FFGGG7EFGGG7B<F@<BGDGGGDE9A?E5@FFGG7CCEGFFGFFEGE+FEGFF,?<+9@FFEDCG9@FDFDAEG8,,@=?E,,,68D=@D=E;DGGGCCGGDGFFGBFGD6C@+@ECF>5>@7?FGGGCFFBAFF45=*(05AF@FF26>2(16@@D;>?(2776;(5:3C)63::46((-()511:810>9??((:;3(.744),(((-2(4).).(-74(376-5<0
@M04999:289:000000000-L3R54:1:1101:25919:7986 2:N:0:425
CCACGACTACACGGGTATCTAATCCTGTTCGCTACCCATGCTTTCGAACCTCAGCGTCAGTTACAGACCAGAGAGCCGCCTTCGCCACTGGTGTTCTTCCATATATCTACGCATTCCACCGCTACACATGGAGTTCCACTCTCCTCTTCTGCACTCAAGAAAAACAGTTTCAGCTGCACTTCCCCGGTTAAGCCGAGGGCTTTCACAGCTGACTTGTTCTCCCGCCTGCGTTCGCTTTACGCCCAATAAATCCGGACAACGCTTGCCACCTACGTATTACCGCGGCTGCTGGCACGTAGTT
+
CCCCCGGGGGGFGGGFEGGGGGGGGGGGGGGGDFGFFGGGGGGGGGGGGGGGGGGGGGGGGGGGGGGGGGGGGGGGGGGGGGGGGGGGGGGGGGGGGGGGGGGGGGGGGGGGGGGGGGGGGGGGGGGFFEGGGGGGGGGGGGGGGGGGGGGGGGGGGGGGFGDGEGGFGGGGGGGGFGFGGGGGCECE@CFCGGDGCDGGFFFFFFFF>EEEFFFFCBFEFFFFFFFFFFFFFFFD?F<FFFF9?8BBFBAF>B>6>FFFFFFBFF?DF?BFFB??A:BB9:>9BBFB:??267714:?<5
@M04999:289:000000000-L3R54:1:1101:19761:8031 2:N:0:425
CCGGACTACTGGGGTATCTAATCCTGTTTGCTACCCACGCTTTCGAGCATGAACGTCAGTGTTATCCCAGGAGGCTGCCTTCGCCATCGGTATTCCTCCACATCTCTACGCATTTCACTGCTACACGTGGAATTCTACCTCCCTCTGACACACTCTAGTTAGACAGTTTCAAATGCACGTCCCAAGTTGAGCTCGGGGATTTCACATCTGACTTATCTAACCGTCTGCGCTCGCTTTACGCCCAGTAATTCCGATTAACGCTCGCACCCTACGTATTACCGCGGCTGCTGGCACGTAGTTT
+
CCCCCGGGGGGFGGGGGGGGGGGGGGGGGGGGGGGGGGGGGGGGGGGGGGGGGGGGGGGGGGGGGGGGGGFGGGGGGGGGGGGGGGGGGGGGGGGGGGGGGGGGGGGGGGGGGGGGGGGGGGGGGGDGGGGGGGGGEGGGGGGGGGGGGGGGGGGGGGGGGFGGGGGGGGGGGGGGFGFGGGGG?FGGGGGGGGGGGGGGFFFFFFFFFFFFFFFFFFFFFFAFFFFFFFBDFFFFFFFA<>0;?EEFFEFFF;D?DCFFF2?;>9B>FFFF6:?>7<BF?;B>969<?:?:7<142:?D)
@M04999:289:000000000-L3R54:1:1101:12096:8037 2:N:0:425
TGACTACCGGGGTATCTAATCCTGTTTGCTCCCCACGCTTTCGCATCTCAGCGTCAGTATCTGTCCAGAAGGCCGCCTTCGCCACCGGTATTCCTCCACATCTCTACGCATTTCACCGCTACACGTGGAATTCTACCTTCCTCTACAGTACTCTAGTTAACCAGTTTTAAGTGCAATTCCTAGGTTGAGCCCAGGGCTTTCACACCTAACTTAATTATCCGCCTACATGCCCTTTACGCCCAGTCATTCCGATTAACGCTCGCACCCTCCGTATTACCGCGGCTGCTGGCACGGCGTTAGC
+
CCCCCGGGGGGGGGGGGGGGGGGGGGGGGGGGGGGGGGGGGGEGGGGGGGGGGGGGGGGGGGGGGGGFGGGGGGGGGGGGGGGGGGGGGGGGGGGGGGGGGGGGGGGGGGGGGGGGG@FGEGGGGGGGGGGGGGEGGGGGGGGGGGGGGFGGGGGGGGGGGGGGGGGGGFGGCFGGFGFGGGGFGGGGGGGGGFGGGGGGFFFFFFFAEFFFFFFFCAFFBFFFFFFFEEFFFFFFFFFFFFDFFFEEFFE;073EF@FFF6999;F<BB>B<7:BBD:9079;>?????FF?>029B126
@M04999:289:000000000-L3R54:1:1101:16929:8047 2:N:0:425
CGGACTACTAGGGTATCTAATCCTGTTTGCTCCCCACGCTTTCGCATCTCAGCGTCAGTATCTGTCCAGAAGGCCGCCTTCGCCACCGGTATTCCTCCACATCTCTACGCATTTCACCGCTACACGTGGAATTCTACCTTCCTCTACAATACTCCAGATAACCAGTTTTAAGTGCAATTCCTAGGTTGAGCCCAGGGCTTTCACACCTAACTTAATTATCCGCCTACATGCCCTTTACGCCCAGTCATTCCGATTAACGCTCGCACCCTCCGTATTACCGCGGCTGCTGGCACGGAGTTCG
+
CCCCCGGGGGGGGGGGGGGGGGGGGGGGGGGGGGGGGGGGGGGGGGGGGGGGGGGGGGGGGGGGGGGGGGGGGGGEGGGGGGGGGGGGDGCFGGFGGGGGGGGGGGGGGGGGGGGGGGGGGGGGGGGGGEGGGGGGGGGGGGGGGGGGFGGGGGGGGGGGGGGGGGGGGGFFGGGGFFFGFGFFFGG?FCFFGGFGGGGGFFFFFFEFFFFFFBFFFFFFFFFFFF@@EFFFFFFFFF?FFFFFE@<EEFFFDFF?CE00?F1;;FFFFFFF???FAFFF0909BFF?2(407<0,,-(-(
@M04999:289:000000000-L3R54:1:1101:23722:8055 2:N:0:425
GGCGACTACTAGGGTATCTAATCCTGTTCGCTACCCATGCTTTCGAACCTCAGCGTCAGTTACAGACCAGAGAGCCGCCTTCGCCACTGGTGTTCTTCCATATATCTACGCATTCCACCGCTACACATGGAGTTCTACTCTCCTCTTCTGCACTCAAGAAAAACAGTTTCAGCTGCACTTCCCCGGTTAAGCCGAGGGCTTTCACAGCTGACTTGTTCTCCCGCCTGCGTTCGCTTTACGCCCAATAAATCCGGACAACGCTTGCCACCTACGTATTACCGCGGCTGCTGGCACGTAGTTT
+
CCCCCGGGGGGGGGGGGGGGGGGGGGGGGDGGDGGGGGGGGGGGGGGGGGGGGGGGGGGGGGGGGFGGGGGGGGGGGGGGGGGGGGGGGGGGGGGGGGGGGGGGGGGGGGGGGGGGGGGGGGGGGGGGGGGGGGG,@FGGGGGGGGGGGFGGGGGGGGGGGGFGGGGGGGGGGGGGFGFGFGGGGGGGGGGGGGGGGDGGFFFFFFFFFE=DEFFFFFFFFF@FBFDFFFFFFFFFFCE>DFFFFFEE3CFE9;60>B?>;???FFFBFFF?:8>FFFFF:9((4;FBF??<<D??7<:4)
@M04999:289:000000000-L3R54:1:1101:12154:8092 2:N:0:425
GTGACTACCCGGGTATCTAATCCTGTTTGCTCCCCACGCTTTCGCATCTCAGCGTCAGTATCTGTCCAGAAGGCCGCCTTCGCCACCGGTATTCCTCCACATCTCTACGCATTTCACCGCTACACGTGGAATTCTACCTTCCTCTACAATACTCCAGATAACCAGTTTTAAGTGCAATTCCCAGGTTGAGCCCGGGGCTTTCACACCTAACTTAATTATCCGCCTACATGCCCTTTACGCCCAGTCATTCCGATTAACGCTCGCACCCTCCGTATTACCGCGGCTGCTGGCACGGAGTT
+
CCCCCGGGGGGGGGGGGGGGGGGGGGGGFGGGGGGGGGGGGGGGG7CGGGGGGGGGGGGGGGGGGGGGGGGGGGGGGGGGGGGGGGGG@FEGGGGGGGGGGGGGGGGGGGGGGGGGGGGGGGGGGEGFGGGGGGGFGGGGGGGGGGGGGGGGGGGGGGGGGGGGGGGGGGGGG:FGFGFGDFGG6FGFFGFGGG>DGGDGFFFFFFFFBEFFFAFFEFFFF9BDF@DFF?EFFFFFCFFFFFDD@FFF<EEF@DF?FBFFFFFFFFFF???6<B??BFF:>B6>B;<?:7?B??64(43
@M04999:289:000000000-L3R54:1:1101:14665:8123 2:N:0:425
ACAGACTACTAGGGTATCTAATCCTGTTTGCTCCCCACGCTTTCGCATCTCAGCGTCAGTATCTGTCCAGAAGGCCGCCTTCGCCACCGGTATTCCCCCACATCTCTACGCATTTCACCGCTACACGTGGAATTCTACCTTCCTCTACAATACTCCAGATAACCAGTTTTAAGTGCAATTCCCAGGTTGAGCCCGGGGCTTTCACACCTAACTTAATTATCCGCCTACATGCCCTTTACGCCCAGTCATTCCGATTAACGCTCGCACCCTCCGTATTACCGCGGCTGCTGGCACAGAGTT
+
CCCCCGGGGGGGGGGGGGGGGGGGGGGGGGGGGGGGGGGGGGGGGGGGGGGGGGGGGGGGGGGGGGGGGGGGGGGGGGGGGGGGGGGGGGGGGGGGGGGGGGGGGGGGGGGGGGGGGGGGGGGGGGGGGGGGGGGGGGGGGGGGGGGGGGGFGGGGGGGGFGGGGGGGGGGGGGCFFGFGGGGGGGGGGGGGGGGGGGGGFFFFFFFFFFFFFFFCFFFFFF9DFFFFEFFFEDFFFEE>D@BD1@EFFFFFFFDFFFEFFFFBF9BF?FFFFF0:FBFFBF>BFFFBFFF?777((,66
@M04999:289:000000000-L3R54:1:1101:20963:8134 2:N:0:425
GTTAGACTACACGGGTATCTAATCCTGTTCGCTCCCCACGCTTTCGCTCCTCAGCGTCAGTGACGGCCCAGAGACCTGCCTTCGCCATCGGTGTTCTTCCCGATATCTACACATTCCACCGTTACACCGGGAATTCCAGTCTCCCCTACCGCACTCCAGTCCGCCCGTACCCGGCGCCGATCCACCGTTAAGCGATGGACTTTCACACCAGACGCGACGAACCGCCTACGAGCTCTTTACGCCCAATAAATCCGGATAACGCTTGCACCCTACGTATTACCGCGGCTGCTGGCACGTAGTT
+
CCCCCGGGGGGGGGGGGGGGGGGGGGGGGGGGGGGGGGGGGGGGGGGGGGGGGGGGGGGGGGGGCCGGGGGGGGGGGGGGGGGGGGGGGEGGGGGGGGGGGGGGGGGGGGGGGGGGGGGGGGGGGGGGGGGGEFGGGGGGGGGGGGGGGGGGGGGGGG?FGGGGGGGGGGGGG5CGFGBDGDGFGGGGEGG7CEGG3DFGFFFFFFAFF;?F<3>>2B5;EBF>>BF1?111;>FFFF<F:?>>6(.)34>>0(48??F?BFBF??23:1:BFBBBA:AA9199>>>1:B0:?<2??F03:
@M04999:289:000000000-L3R54:1:1101:12358:8175 2:N:0:425
GACTACACGGGTATCTAATCCTGTTTGCTCCCCACGCTTTCGCATCTCAGCGTCAGTATCTGTCCAGAAGGCCGCCTTCGCCACCGGTATTCCTCCACATCTCTACGCATTTCACCGCTACACGTGGAATTCTACCTTCCTCTACAATACTCTAGTTAACCAGTTTTAAGTGCAATTCCTAGGTTGAGCCCAGGGCTTTCACACCTAACTTAATTATCCGCCTACATGCCCTTTACGCCCAGTCATTCCGATTAACGCTCGCACCCTCCGTATTACCGCGGCTGCTGGCACGGAGTTAGCC
+
CCCCCGGGGGDGGGGGGGGGGGGGGGGGGGGGGGGGGGGGGGGGGGGGGGGGGGGGGGGGGGGGGGFGGGGGGGGGGGGGGGGGGGGGEGGGGGGGGGGGGGGGGGGGGGGGGGGGGGGGGGGGGGGDGGGGGGGGGGGGGGGGGGGGGGGGGGGGGGGGGGGGGGGGGGGGGGGGFGFGGGGGG?FGGGGGG6CDGGGGFFFFFFFFFFFFFFFFEFFFFDDABEFFF=BFFFEFFF@E@DFFFFFFFFDFFFFEFFD@(,(:>FFFBB82<?<BF?927>B>FFF2<BF?B(44<2493
@M04999:289:000000000-L3R54:1:1101:23544:8222 2:N:0:425
GACTACTCGGGTATCTAATCCTGTTCGCTCCCCACGCTTTCGTCCATCAGCGTCAATCGGTATTTAGTAACCTGCCTTCGCAATCGGGGTTCTGTGTAATATCTATGCATTTCACCGCTACACTACACATTCCAGCTACTTCAATACTATTCAAGATTAACAGTATCAACGGCAGTTCTACAGTTAAGCTGCAGGTTTTCACCGCTGACTTATCAACCCGCCTACGGACCCTTTAAACCCAATAAATCCGGATAACGCTCGCATCCTCCGTATTACCGCGGCTGCTGGCACGGAGTTAGCC
+
CCCCCGGGGGGGGGGGGGGGGGGGGGGGGGGGGGGGGGGGGGGGGDGGGGGGGGGGGGGGGGGGGGGGGGGGGGGGGGGGGDFGGGGGGGGGGGGGGGGGDGGGGGGGGGGGGGGGGGGGGGGGGGGGGGGGGGGGGGGGGGGGGGGGGGGGGGGGGDGFGGGGGGGGGGDCEGGGFGFGGGGGGGGGGGGGGGGGGGGGFFFFFFFFFFFFFFFFFFFAFBFFFFFDFFFFFEEFFFFFF@FF@CFFF>B?DDFFFBFFFF><>?FFFFFF?FFF9<>BF69>F?F>BFBF049?<<A2.
@M04999:289:000000000-L3R54:1:1101:18587:8253 2:N:0:425
GACTACTCGGGTATCTAATCCTGTTTGCTCCCCACGCTTTCGCATCTCAGCGTCAGTATCTGTCCAGAAGGCCGCCTTCGCCACCGGTATTCCTCCACATCTCTACGCATTTCACCGCTACACGTGGAATTCTACCTTCCTCTACAATACTCCAGATAACCAGTTTTAAGTGCAGTTCCCAGGTTGAGCCCGGGGCTTTCACACCTAACTTAATTATCCGCCTACATGCCCTTTACGCCCAGTCATTCCGATTAACGCTCGCACCCTCCGTATTACCGCGGCTGCTGGCACGGCGTTAGCC
+
CCCCCGGGGGGGGGGGGGGFGGGGGGGGGGGGGGGGGGGGGGGGEGGGGGGGGGGGGCGGGGGGGGGGGGGGGGGGGGGGGGGGGGGGGGGGGGGGFGGGGGGGGGGGGGGGGGGGGGGGGGGGGGCFGGGGGGGGGGGGGGGGGGFGGGGFGGGGGGGGGGGGGFGFGDFGGGGGFGFGGG6EFG6FFGGG6C>DDGFCFFFFEFFADFFFFFFFFFFDFFFFFFFFF@BEFFFF;?BF2<;@AEFFEF0?7@FE?18:9B>>>?086>F?<?ABB16(90((24?7<7416(434:1).
@M04999:289:000000000-L3R54:1:1101:25292:8257 2:N:0:425
CGACTACGCGGGTATCTAATCCTGTTCGCTACCCATGCTTTCGAACCCCAGCGTCAGTTACAGACCAGAGAGCCGCCTTCGCCACTGGTGTTCTTTCATATATCTACGCATTCTACCGCTACACATGGAGTTCCCCTCTCCCCTTCTGAACTCAAGAAAAACAGTTTCAGCTGCACTTCTCCGGTTAAGCCGAGGGCTTTCACAGCTGACTTGTTCTCCCGCCCGCGTTCGCTTTACGCCCAATAAATCCGGACAACGCTTGCCACCTACCTATTACCGCGGCTGCTGGCACATAGTTAGC
+
<-8<<C,,FEGG7@EFECG@9C,CFG,8FFCEFG9F8FAFF<:CAEF,@:@@@6@7@<F6CFGC,C,<FFEFFF++@,@5,CF:B<=F<F=B,::,C?F?CE?FF<9B:F@F,,55A4C@F+AF,,?<FCFF,7,6,3@8D,+==DDD,,,,,6,6@38,@;CCFFGE;,,7,@DFCFFFG>?9CE:<FGFE5C7C5CFG46BFFA)65BE?EF+;CFF@39>(((,.(229(4:).(,7962(8):4)4(4019:((-44(,.)34((.()).6))62932((-,))3(,8<<2)6<))-
@M04999:289:000000000-L3R54:1:1101:18241:8270 2:N:0:425
TTGACTACTGGGGTATCTAATCCTGTTCGCTACCCATGCTTTCGAACCTCAGCGTCAGTTACAGACCAGAGAGCCGCCTTCGCCACTGGTGTTCTTCCATATATCTACGCATTCCACCGCTACACATGGAGTTCCACTCTCCTCTTCTGCACTCAAGAAAAACAGTTTCAGCTGCACTTCCCCGGTTAAGCCGAGGGCTTTCACAGCTGACTTGTTCTCCCGCCTGCGTTCGCTTTACGCCCACTAAATCCGGACAACGCTTGCCACCTACGTATTACCGCCGCTGCTGGCACGTAGTT
+
CCCCCGGGGGGGGGGGGGGGGGGGGGGGGGGGGGGGGGGGGGGDGFFEGGGGGEGGGGFFGGGG@FFGGCGFGGGGGDGGGGGGEGGGGGGGGGGFGGGGGGDFGGGGGGGGGGGFGGGGGEGGGCFAF8AFFGGAEFGGGGGGGGGGGFGGFGFFF=D8DDGFGFFFGGGGGGC8DGFGGGGGGCECE7DFECEC5DGGFF6@EFFFEFFFFFBFFFF@FBF@DBFFDFF?FFFFEEFE@;?(6=EEE?EF0(49(:9>??3??<?FFF?<?BAF<A<?;046660?>4:08??B046
@M04999:289:000000000-L3R54:1:1101:27058:8300 2:N:0:425
GCGACTACAAGGGTATCTAATCCTGTTCGCTACCCATGCTTTCGAACCTCAGCGTCAGTTACAGACCAGAGAGCCGCCTTCGCCACTGGTGTTCTTCCATATATCTACGCATTCCACCGCTACACATGGAGTTCCACTCTCCTCTTCTGCACTCAAGAAAAACAGTTTCAGCTGCACTTCCCCGGTTAAGCCGAGGGCTTTCACAGCTGACTTGTTCTCCGCCTGCGTTCGCTTTACGCCCAATAAATCCGGACAACGCTTGCCACCTACGTATTACCGCGGCTGCTGGCACGTAGTTAGC
+
CCCCCGGGGGGGGGGGGGGGGGGGGGGGGGGGGGGGGGGGGGGGGGGFGGGGGGGGGGGGGGGGGGGGGCGGGDGGGGGGGGGEEGGGGGGGGGCFGGGGGGGDGGGGGGGGGGGDFFGGGGGGGE8FF8FFDGGGGGGGGGGGGGGGGGGGGGGGGGGGGFGGGGGGGGGGGCFGFGFGGGGGGGGGFFFGGGGGDDFGFFFFFFFAEFDBAFFFFFFFFFF=BFB>DFFBFFFE<;;BBF2;EFFFEFFFFF9B69>FFFFFF??70,347<7AAFFBF1994:?F?01?1143:<BA<
@M04999:289:000000000-L3R54:1:1101:21788:8314 2:N:0:425
GACTACCCGGGTATCTAATCCTGTTTGCTCCCCATGCTTTCGCACCTCAGCGTCAGTATTAGGCCAGAAGGCTGCCTTCGCCATCGGTATTCCTCCAGATCTCTACGCATTTCACCGCTACACCTGGAATTCTACCTTCCTCTCCTATACTCTAGCTAACCAGTATCGTATGCAATTCCCAAGTTGAGCTCGGGGATTTCACATCCGACTTAATTAGCCGCCTACGCGCGCTTTACGCCCAGTAATTCCGATTAACGCTTGCACCCTCTGTATTACCGCGGCTGCTGGCACAGAGTTAGCC
+
CCCCCGGGGGGGGGGGGGGGGGGGGGGGGGGGGGGGGGGGGGGGGGGGGGGGGGGGGGGGGGGGGGGGGGGGGGGGGGGGGGGGGGGGGGGGGGGGGGGGGGGGGGGGGGGGGGGGGGGGGGGGGGGGGGGGGGGGGGGGGGGGGGFGGGGGGGGGGGGGGGGGGGGGGGGGGGGGFGFGGGGGGGGGGGGGGGGGGGGGFFFFFFFDFFDECFFFFFA>B4@FFFFFF>9@FD9E??>>;7ECFEEFC@?B:BFBFFBB??>FF?6<()6529AFFF0919>>BBFFFBF<B7:AAA<93
@M04999:289:000000000-L3R54:1:1101:12071:8326 2:N:0:425
TGACTACAGGGGTATCTAATCCTGTTTGCTCCCCACGCTTTCGCATCTCAGCGTCAGTATCTGTCCAGAAGGCCGCCTTCGCCACCGGTATTCCTCCACATCTCTACGCATTTCACCGCTACACGTGGAATTCTACCTTCCTCTACAATACTCCAGATAACCAGTTTTAAGTGCAGTTCCCAGGTTGAGCCCGGGGCTTTCACACCTAACTTAATTATCCGCCTACATGCCCTTTACGCCCAGTCATTCCGATTAACGCTCGCACCCTCCGTATTACCGCGGCTGCTGGCACGGAGTTAGC
+
CCCCCGGGGGGGGGGGGGGGGGGGGGGGGGGE<FCG@FGGGG@GGEFGGGFGGGGGGGGGGFFGGGGGGGGFGGGGGGGGGGGGGGG7FGGGGGGGGGGGGGGGGGGGGGGGGGFGFGGGGGGGGGGGGGGGGGFGFGGGGGGGGGGGGGGGDFGGDFGGGGGGFGGGGGGGCFFGFFFFGGGFFFGGGGFE:6CDGDFGF9BFFDFFEFFFFFFFEC>E>=@FFFEF4>BFFFFEE@FF><;EFFFEC?1;?1<6C7>FFFFFF;F:661667:AB4:;>39B>?:>(((.41(93(.)-
@M04999:289:000000000-L3R54:1:1101:27897:8332 2:N:0:425
TGACTACTGGGGTATCTAATCCTGTCTGCTCCCCATGCTTTCGCACCTCAGCGTCAGTATTAGGCCAGAAGGCTGCCTTCGCCATCGGTATTCCTCCAGATCTCTACGCATTTCACCGCTACACCTGGAATTCTACCTTCCTCTCCTATACTCTAGCTAACCAGTATCGTATGCAATTCCCAAGTTGAGCTCGGGGATTTCACATCCGACTTAATTAGCCGCCTACGCGCGCTTTACGCCCAGTAATTCCGATTAACGCTTGCACCCTCTGTATTACCGCGGCTGCTGGCACAGAGTTAGC
+
CCCCCGGGGGGGGGGGGGGGGGGGGGGGGGGGGGGGGGGGGGGGGGGGGGGGGGGGGGGGGGGGGGGGGGGGGGGGGGGGGGGGGGGGGGGGGGGGGGGGGGGGGGGGGGGGGGGGGGGGGGGGGGGGGGGGGGGGGGGGGGGGGGGGGGGGGGGGGGGGGGGGGGGGGGGGGGGGFGFGGGGGGGGGGGDFGGGGGGGGFFFFFFFFFF>DFFFFFFFFFFFFFFFFFFFFFFF9E@DF@DFFFFFFFFF@<6:AD<FFFFFFF:?:BFFFAFFFFFFFFFBFFFFFF08?B?BFFFFA5
@M04999:289:000000000-L3R54:1:1101:28074:8358 2:N:0:425
GACTACTCGGGTATCTAATCCTGTTCGCTCCCCACGCTTTCGCTCCTCATCGTCAGTGACGGCCCAGAGACCTGCCTTCGCCATCGGTGTTCTTCCCGATATCTACACATTCCACCGTTACACCGGGAATTCCAGTCTCCCCCACCGCACTCCAGTCCGCCCGTACCCGGCGCCGCTCCACCGTTAAGCGATGGACTTTCACACCAGACGCGACGAACCGCCTGCGAGCTCTTTACGCCCCATAAATCCGCCTAACGCTTGCACCCTACGTATTACCGCCGCTGCGGCCACTGAGTTAACC
+
CC<@CGGCBFFACCFFDEFFEGCEGF@CGGGDFFGFEEFFF:F6FECFF,ECAFDCC@ECC+@FCE8,6@CFFGGGFDGDCFC,EF,FGEGGGGGGF:,FCCFFGFFDBE<=@@FFC4@@FDGGD=:C4AF9?>4@>;@,3@ECE?8ECEGGGC8EFFGCGECEGGCC**@=EGG587A*?CC7C5*C75?:*:67=41+86+;=F5)62;1(75)2)52@12(4(4(-(5))-).(-1>(-(.)-).4((((-2((42((())41(.3(43<?9)-(13>>01(((((-((.).-..)).
@M04999:289:000000000-L3R54:1:1101:28360:8383 2:N:0:425
TGACTGACTACTAGGGTATCTAATCCTGTTCGCTACCCATGCTTTCGAACCTCAGCGTCAGTTACAGACCAGAGAGCCGCCTTCGCCACTGGTGTTCTTCCATATATCTACGCATTCCACCGCTACACATGGAGTTCCACTCTCCTCTTCTGCACTCAAGAAAAACAGTTTCAGCTGCACTTCCCCGGTTAAGCCGAGGGCTTTCACAGCTGACTTGTTCTCCCGCCTGCGTTCGCTTTACGCCCAATAAATCCGGACAACGCTTGCCACCTACGTATTACCGCGGCTGCTGGCACGTAGT
+
CCCCCGGGGGGGGGGGGGGGGG@CEFGGGGGGGGGGGGGGGGGGGGGGGGGGGGGGGGGGGGGGGGGGGGGGFGGGGGDGGGGGGGGGGGGGGGGGGGFGGGGFGGGGGGGGGGGGGEGGGGGGGGGGGFFGFGGGGGGGGGGGGGGGGGGCGGGGGGGGGGGGGGGGGGGGGGGGFGFGGGGGGGGGGGGFGGGGGGGD>>FFFFFFFFFFFFFFFFFEFFFFBBF@FFFFFFFFFFFFF7<;FFFF@EFFFF;B?FBB?>BF????BFBF??F<)6?<BF?>901>BFF?:<123???3
@M04999:289:000000000-L3R54:1:1101:11674:8386 2:N:0:425
CCCGGGTATCTAATCCTGTTTGCTACCCACGCTTTCGAGCATGAACGTCAGTGTTATCCCAGGAGGCTGCCTTCGCCATCGGTATTCCTCCACCTCTCTACGCATTTCACTGCTACACGTGGAATTCTACCTCCCTCTGACACACTCTAGTTAGACAGTTTCAAATGCACGTCCCAAGTTGAGCTCGGGGATTTCACATCTGACTTATCTAACCGTCTGCGCTCGCTTTACGCCCAGTAATTCCGATTAACGCTCGCACCCTACGTATTACCGCGGCTGCTGGCACGTAGTTAGCCGGTGC
+
CCCCCGGGGGGGGGGGGGGGGGGGGGGGEFFGGGGGGGGGGGFGGGGGGGGGGGGGGGGGGGFGDDGGFGGGGGGGDEGGGGGGGCGAFGGGGCGGGGGGGGGFGGGGGGGGGGGGGGDGGGGGGGGGGGFCFGGGGGGCFGGCEFGGGFGGGGFDFFGFDGGGEGFGGGGGGDGGF8DGFGGGGGGGGDEEFFFFGGFGFAFFFFFFFFFFFFBBDF?A5>AABB@BBCE=D9@F=EEAEFFF;?@;@C);@D;9;>>9B?7<0:?<?FA61(499>2?B70:74,:7<BDF)6536BB(
@M04999:289:000000000-L3R54:1:1101:4362:8395 2:N:0:425
ATCCGACTACTAGGGTATCTAATCCTGTTTGCTCCCCACGCTTTCGCATCTCAGCGTCAGTATTAGGCCAGAAGGCTGCCTTCGCCATCGGTATTCCTCCAGATCTCTACGCATTTCACCGCTACACCTGGAATTCTACCTTCCTCTCCTATACTCTAGCTAACCAGTATCGTATGCAATTCCCAAGTTGAGCTCGGGGATTTCACATCCGACTTAATTAGCCGCCTACGCGCGCTTTACGCCCAGTAATTCCGATTAACGCTTGCACCCTCTGTATTACCGCGGCTGCTGGCACAGAGTT
+
CCCCCGGGGGGGGGGGGGGGGGGGGGGGGGGGGGGGGGGGGGGGGGGGGGGGGGGGGGGGGGGGGGGGGGGGGGGGGGGGGGGGGGGGGEGGGGGGGGGGGGGGGGGGGGGGGGGGGGGGGGGGGGGGGGGGGGGGGGGGGGGGGGGGGGGGGGGGGGFFGGGGGGGGGGGGGGGGFGFGGGGGGGGGGGGGFDFGDD9D>FAFFFFFFFFFFE>CFAFEAEFBFFFFB2>@F90>DDFF<8@FFFFFFFAD<3(36?A>6>F11(<7:BB::?FFFBFFF:091;9>182:013<:3:A<
@M04999:289:000000000-L3R54:1:1101:12095:8395 2:N:0:425
TCCAGACTACCCGGGTATCTAATCCTGTTCGCTACCCATGCTTTCGAACCTCAGCGTCAGTTACAGACCAGAGAGCCGCCTTCGCCACTGGTGTTCTTCCATATATCTACGCATTCCACCGCTACACATGGAGTTCCACTCTCCTCTTCTGCACTCAAGAAAAACAGTTTCAGCTGCACTTCCCCGGTTAAGCCGAGGGCTTTCACAGCTGACTTGTTCTCCCGCCTGCGTTCGCTTTACGCCCAATAAATCCGGACAACGCTTGCCACCTACGTATTACCGCGGCTGCTGGCACGTAGTT
+
CCCCCGGGGGGGGGGGGGGGGGGGGGGGGGGGGGGGGGGGGGGGGGGGGGGGGGGGGGGGGGGGGGGGGGGGGGGGGGGGGGGGGGGGGGGGGGGGGGGGGGGGGGGGGGGGGGGGGGGGGGGGGGGGGGGGGGGGGGGGGGGGGGGGGGGGGGGGGGGGGFGGGGGGGGGGGGGGFGFGGGGGGGGGGGGGGGCGGGGGFFFFFFFFFFFFFFFFFFFFFFF@FFFFFFFFFFFFFFFFDFFFD@@FF2<D?>0<BBFFFFFFFFFFFFBFFFBFFFFB9<62>>>FFFF0?BD??FFF<
@M04999:289:000000000-L3R54:1:1101:2839:8404 2:N:0:425
GACTACCAGGGTATCTAATCCTGTTTGCTCCCCACGCTTTCGCATCTCAGCGTCAGTATCTGTCCAGAAGGCCGCCTTCGCCACCGGTATTCCTCCACATCTCTACGCATTTCACCGCTACACGTGGAATTCTACCTTCCTCTACAATACTCTAGTTAACCAGTTTTAAGTGCAATTCCTAGGTTGAGCCCAGGGCTTTCACACCTAACTTAATTATCCGCCTACATGCCCTTTACGCCCAGTCATTCCGATTAACGCTCGCACCCTCCGTATTACCGCGGCTGCTGGCACGGAGTTAGCC
+
CCCCCGGGGGGGGGGGGGGGGGGGGGGGGGGGGGGGGGGGGGGGGGGGGGGGGGGGGGGGGGGGGGGGGGGGGGGGGGGGGGGGGGGGGFGGGGGGGGGGGGGGGGGGGGGGGGGGGGGGGGGGGGGGGGGGGGGGGGGGGGGGGFGGGGGGGGGGGGGGGGGGGGGGGGFGGGGGFGFGGG?FGFCFFGGGCGGGGGGGFFFFFFFFCFFEEFFFFF>>FFF=BEC6E6>2@FEEDFFBD>@EFFFEEFF?@FCFD;@DFFFFFFF<FF6(2>AFB?F1>>>;<>?>F:?F(7>F<2>A4
@M04999:289:000000000-L3R54:1:1101:23798:8420 2:N:0:425
ATAGACTACACGGGTATCTAATCCTGTTTGCTCCCCACGCTTTCGCATCTCAGCGTCAGTATCTGTCCAGAAGGCCGCCTTCGCCACCGGTATTCCTCCACATCTCTACGCATTTCACCGCTACACGTGGAATTCTACCTTCCTCTACAATACTCCAGATAACCAGTTTTAAGTGCAGTTCCCAGGTTGAGCCCGGGGCTTTCACACCTAACTTAATTATCCGCCTACATGCCCTTTACGCCCAGTCATTCCGATTAACGCTCGCACCCTCCGTATTACCGCGGCTGCTGGCACGGAGTT
+
CCCCCGGGGGGGGGGGGGGGGGGGGGGGGGGGGGGGGGGGGEGGGGGGGGGGGGGGGGGGGGGGGGGGGGGGGGGGGDGGGGGGGGGGGGGGGGGGGGGGGGGGFGGGGGGGGGGGGGGGGGGGGGGGGGGGGGGGGGGGGGGGGGGGGFFGGGGGGGGGCFGGGGGGGGGGGGDGFGFGGGGGGGGGGGGGGGGGGGGDFFFFFFFFFFFFFFFFFCFFFF9BDFFFFFEFFFFFFEEFFFF<?3<>ECEFEFFFFFE?B?<>B6>>B?FF>:BBF>441616>>>FF?:B0<(6(4::
@M04999:289:000000000-L3R54:1:1101:24617:8422 2:N:0:425
TCCGACTACTCGGGTATCTAATCCTGTTCGCTCCCCACGCTTTCGCTCCTCAGCGTCAGTGACGGCCCAGAGACCTGCCTTCGCCATCGGTGTTCTTCCCGATATCTACACATTCCACCGTTACACCGGGAATTCCAGTCTCCCCTACCGCACTCCAGTCCGCCCGTACCCGGCGCCGATCCACCGTTAAGCGATGGACTTTCACACCAGACGCGACGAACCGCCTACGAGCTCTTTACGCCCAATAAATCCGGATAACGCTTGCACCCTACGTATTTCCGCGGCTGCTGGCACGTAGTTT
+
CCCCCGGGGGGGGGGGGGGGGGGGGGGGGGGGGFGGGGGGGGGGGGGGGGGGGGGGGGGDGAGGGGGGGGGG<FGGGGGGGGGGGGGGGGGGGGGGGFFGECGCFGEGGGGGGGGGGGGGFGGGGGGGGGGGGGGGGGGGCADCGGC?G6EGC:FC8EGCF>EEGCGCCGGGCE4?DG>5CG6EGGGGEGCG=:EDC*;CAAFAF6=B<03:(8>39>B9BF1676(888:(-5AAD>>)49>?073854<?630((6<?0(3(()472,0((.)60)).-,41((-1?F0,3>:13084)
@M04999:289:000000000-L3R54:1:1101:11624:8431 2:N:0:425
CAGAGACTACAGGGGTATCTAATCCTGTTTGCTCCCCACGCTTTCGCATCTCAGCGTCAGTATCTGTCCAGAAGGCCGCCTTCGCCACCGGTATTCCTCCACATCTCTACGCATTTCACCGCTACACGTGGAATTCTACCTTCCTCTACAATACTCTAGTTAACCAGTTTTAAGTGCAATTCCTAGGTTGAGCCCAGGGCTTTCACACCTAACTTAATTATCCGCCTACATGCCCTTTACGCCCAGTCATTCCGATTAACGCTCGCACCCTCCGTATTACCGCGGCTGCTGGCACGGCGGT
+
CCCCCGGGGGGGGGGGGGGGGGGGGGGGGGGGGGGGGGGGGGGGGGGGDGGGGGGGGGGGGGGGGGGGGGGFGGGGGGGGGGGGGGGGGGEGGGGGGGGGGGGGGGGGGGGGGGGGGGGGGGGGGGGGFGGDGGGGGGGGGGGGGGGGGGEFGFGGGGGGGGGGFGGGGGGGGGGGFGFGGGGGFD?FGFGGFGGGGGGDFFFFFFFFFFBEDFFFCFFFFFFDBFFFFEEFF=DF@@EF2>@B@@FFEFFEF86;6?4C;9;@BB>>>?FF?0:::>ABB062(399B??:<7?<92((-
@M04999:289:000000000-L3R54:1:1101:11342:8469 2:N:0:425
GACTACCCGGGTATCTAATCCTGTTTGCTACCCACGCTTTCGAGCATGAACGTCAGTGTTATCCCAGGAGGCTGCCTTCGCCATCGGTATTCCTCCACATCTCTACGCATTTCACTGCTACACGTGGAATTCTACCTCCCTCTGACACACTCTAGTTAGACAGTTTCAAATGCACGTCCCAAGTTGAGCTCGGGGATTTCACATCTGACTTATCTAACCGTCTGCGCTCTCTTTACGCCCAGTAATTCCGATTAACGCTCGCACCCTACGTATTACCGCGGCTGCTGGCACGTAGTTAGCC
+
BCCCCGDGGGGGGGGGGGGGGGGGGGGGGGGGGGGGGGGGGEGGG7EEFGGGGGGGGGGGGGGGGG@@FGGGGGGGGGGGGGGGGGGGAFGGGGGGGGGGGGGGGGGGGGGGGGGGGGGGGGGGGGDGGGGGGGGGGGGGGGGGGGGGGGGGGGFGGGGDGGGGGGGGGGGGGGGGFGFGGF6DGGGGFAFGGCGDGGGGFFFFFFFFFFF@EFFFEFFB>AF7CFFA9->=EFFF9>FB?2;9CEEEFFFFF2?E0>DF>B@F;FFFB:F>A?242:>B6199<:??FFF624:?F9<<4
@M04999:289:000000000-L3R54:1:1101:24986:8484 2:N:0:425
TGCGGGACTACCCGGGTATCTAATCCTGTTCGCTACCCATGCTTTCGAACCTCAGCGTCAGTTACAGACCAGAGAGCCGCCTTCGCCACTGGTGTTCTTCCATATATCTACGCATTCCACCGCTACACATGGAGTTCCACTCTCCTCTTCTGCACTCAAGAAAAACAGTTTCAGCTGCACTTCCCCGGTTAAGCCGAGGGCTTTCACAGCTGACTTGTTCTCCCGCCTGCGTTCGCTTTACGCCCAATAAATCCGGACAACGCTTGCCACCTACGTATTACCGCGGCTGCTGGCACGTAGT
+
CCCCCGEGGGGGGGGGGGGGGGGGGGGGGGGGGGGGGGGGGGGGGGGGGGGGGGGGGGGGGGGGGGGGGGGGGGGGGGGGGGGGGGDGGGGGGGGGGFGGGGGCDFGGGGGGGGGGGGGGGGGGGGGGG8FDGFFGGGGGGFFGGGGGGGGFGGGGGGGGGDFGEDGGGGGGGGFGFGFGGGGGGGGGEGGFFGGGDGGGEFFFFFFF4BBFFFFFFFFFFFFF9>9?;D@FFFFFFDFFEDFFFFFF?AFFF02;<04<?;2::0:>)48?02(.).44<<319(3;9B?:00881272-
@M04999:289:000000000-L3R54:1:1101:12669:8495 2:N:0:425
CTACAAGGGTATCTAATCCTGTTTGCTACCCACGCTTTCGAGCATGAACGTCAGTGTTATCCCAGGAGGCTGCCTTCGCCATCGGTATTCCTCCACATCTCTACGCATTTCACTGCTACACGTGGAATTCTACCTCCCTCTGACACACTCTAGTTTGACAGTTTCAAATGCACGTCCCAAGTTGAGCTCGGGGATTTCACATCTGACTTATCTAACCGTCTGCGCTCGCTTTACGCCCAGTAATTCCGATTAACGCTCGCACCCTACGTATTACCGCGGCTGCTGGCACGTAGTTAGCCGG
+
CCCCCGFGGGGGGGGGGGGGGGGGGGGGGGGGGEGGGGGGGGGGGGGGGGGGGGGGGGGGGGGGGGFEGGGGGGGGGGGEGGGGGGGGGGGGGGGGGGGGGGGGGGGGGGGGGGGGGGGGGGGGGGGFGGGGGGGGGGGGGGGGGGGGGGGGGGGGGGFFGGGGGGGGGFGCFDFGEGFGGGGGGGGFGGGGGCEGGGGGFFFFFFFFFFFFFFFFFFFFFFFAFFFFFFFFFF>D9=9FEEEEFFFFD@FF;C7>?;>FF>@;BBF?FFFBA><6BFF>B>?F>?:<<BB?BF<>4<41,
@M04999:289:000000000-L3R54:1:1101:9307:8517 2:N:0:425
AGACTACAAGGGTATCTAATCCTGTTCGCTCCCCACGCTTTCGTCCATCAGCGTCAATCGGTATTTAGTAACCTGCCTTCGCAATCGGGGTTCTGTGTAATATCTATGCATTTCACCGCTACACTACACATCCCAGCTACTTCAATACTATTCAAGATTAACAGTATCAACGGCAGTTCTACAGTTAAGCTGCAGGTTTTCACCGCTGACTTATCAACCCGCCTACCGACCCTTTAAACCCAATAAATCCGGATAACGCCCGCATCCTCCGTATTACCGCCGCTGCTGGCACGGATTTCGC
+
CCCCCEF8FEEGGGGGGEFGDGGGGG<FGG8FFGGGEEGGGGFGGEGGGGFGGFCFEG<C:FFFGGFGGGGGGD<FGGGF@CG7FGFGG7FFEGGGGGG9F<FEEEF<EFGGGGGGGGGG:EFGGGFFFGFA4DBCFGDC?FDG;FGGGGGGDFCFCFEF8FFFF9FDEFF66=CCDF?DF7DGGGDF9CC,A8CFFGGG9C9ADFA58CCF8=A69A6<>AAD)0(--(69=DF<CEFF?;0843>??161;<293426(13669?)).38((5.56-((4(1,(,)50<B?90((.)((
@M04999:289:000000000-L3R54:1:1101:12791:8519 2:N:0:425
GTTGGACTACCCGGGTATCTAATCCTGTTTGCTCCCCACGCTTTCGCATCTCAGCGTCAGTATCTGTCCAGAAGGCCGCCTTCGCCACCGGTATTCCTCCACATCTCTACGCATTTCACCGCTACACGTGGAATTCTACCTTCCTCTACAATACTCTAGTTAACCAGTTTTAAGTGCAATTCCTAGGTTGAGCCCAGGGCTTTCACACCTAACTTAATTATCCGCCTACATGCCCTTTACGCCCAGTCATTCCGATTAACGCTCGCACCCTCCGTATTACCTCGGCTGCTGGCACGGAGTT
+
CCCCCGGGGGGGGGGGGGGGGFGGGGGGGGGGGGGGGGGGGGGGGGGGGGGGGFGGGGGGGGGGGGGGFGGCGGGGGGGGGGGGGGGGGGGGGGGGGGGGGGGFGGGGGGFGGGGGGFGEGGGEGDGGGGGGFGGGGGGGGGGGGGGGAF8EA?DGGFGGGGGGFGFFFGGGGFGGBFFGGGGGAFFFGGDGGGGFF>>CA?AFFFFFAFEEFFFF=FFFFF?>BDFFFF?46BFBDB=F=D@FFF=EFFCCCE(,;;CE;>?DF>FBFFBF0>8::B<<2)8?8(,9<?>B<?70(49<:
@M04999:289:000000000-L3R54:1:1101:2819:8529 2:N:0:425
GCGACTACCAGGGTATCTAATCCTGTTCGCTCCCCACGCTTTCGTCCATCAGCGTCAATCGGTATTTATTAACCTGCCTTCGCAATCGGGGTTCTGTGTAATATCTAGGCATTTCACCGCTACACTACACATTCCAGCTACTTCAATACTATTCAAGATTAACAGTATCAACGGCAGTTCTACAGTTAAGCTGCAGGTTTTAACCGCTGACTTATCAACCCGCCTACGGACCCTTTAAACCCAATAAACCCGGATAACGCTCGCACCCTCCGTTTTCCCGCGGCTCCTGTCACGTAGTTAC
+
CCCCCGGG@EFE76@;6CC<@FCECFA<;@:FEGG8CCEGG<EFEF76CE<9;@F@F7,CF7CFFGAA,9CCFD9@F,C,9DCG7,BFGGEG:AFF9EEG9ED,A<=,9,,AF9<FF<?@CCCGEDE<8,CE=E,4;,@FEGECF=D==8==;EGCDA=9E9DE96,6EGGGG6+65=++6CCCFGGGFGF7,<CC6DGG?+*=A>?AA):;<8+19+@B94A>99B??2>5>DF@CC6F@(7((6<6),,60(,13=?21:>9((4,(8:9(),()5<:F9((,(,58))).(42(4)))
@M04999:289:000000000-L3R54:1:1101:23421:8540 2:N:0:425
AGACTACTAGGGTATCTAATCCTGTTTGCTCCCCATGCTTTCGCACCTCAGCGTCAGTATTAGGCCAGAAGGCTGCCTTCGCCATCGGTATTCCTCCAGATCTCTACGCATTTCACCGCTACACCTGGAATTCTACCTTCCCCTCCTATACTCTAGCTAACCATTATCGTATGCAATTCCCAAGTTGAGCTCGGGGATTTCACATCCGACTTAATTAGCCGCCTACGCGCGCTTTACGCCCAGTAATTCCGTTTAACGCGTGCACCCTCTATCTTACCGCGGCTGCTGGCCTCGAGTGAGC
+
CCCCCG@CEFF8FFFGGAFAF,CAFFFF9EF<C@<,@FA,E9BFGE+,;@FGGF:6,6CFEE,,CFFG8@FGGGDG@=A5A:7F7F:,F@FGG9,CFFC5,EFGFGG7CG7?5?AED@@8>8FGF<FGGD?,=E94CFDF8=8@EEF,@FF;EDFGGG;;EG?,@=CD6@,==,9,4=+3?FFCBF7,,6DF+@E+=DG7;+4=+03<000)3=+1*09)*:@@D@2@((50:6;C;@;)67(/77)<//4)/(//>(2(4(423<B0<724)65)6((,4669((5,3:(.(4((41))(
@M04999:289:000000000-L3R54:1:1101:25608:8566 2:N:0:425
GGCTGACTACCGGGGTATCTAATCCTGTTCGCTCCCCACGCTTTCGCTCCTCAGCGTCAGTGACGGCCCAGAGACCTGCCTTCGCCATCGGTGTTCTTCCCGATATCTACACATTCCACCGTTACACCGGGAATTCCAGTCTCCCCTACCGCACTCCAGTCCGCCCGTACCCGGCGCCGATCCACCGTTAAGCGATGGACTTTCACACCAGACGCGACGAACCGCCTACGAGCTCTTTACGCCCAATAAATCCGGATAACGCTTGCACCCTACGTAATACCGCGGCTGCTGGCACGTAGTT
+
CCCCCGGGGGGGGGGGGGGGGGGGGGGGGGGGGGGGGGGGGGGGGGGGGGGGGGGGGGGGGGGGGGGGGGGGGGGGGGGGGGGGGGDGGGGGGGGGGGGGGGGGDGGGGGGGGGGGGGGGGGGGGGGGGGGGGFGGFGGGGFGGGGGGGFGGGGEFFGGGGGGGGGGGGGGGGGDGFGFDGGGGGGGGGEF?EEEFGCFGFFFFFFFFFFF<BFFEFFE9>>F>FFFFFF<FF>?BAA<F<BBFFFF2<559>B911:ABB90::?<<:FF??B:)(4<9)1(4;>(7?::2:7?:34?16
@M04999:289:000000000-L3R54:1:1101:27488:8581 2:N:0:425
TTGACTACTCGGGTATCTAATCCTGTTTGCTCCCCATGCTTTCGCACCTCAGCGTCAGTATTAGGCCAGAAGGCTGCCTTCGCCATCGGTATTCCTCCAGATCTCTACGCATTTCACCGCTACACCTGGAATTCTACCTTCCTCTCCTATACTCTAGCTAACCAGTATCGTATGCAATTCCCAAGTTGAGCTCGGGGATTTCACATCCGACTTAATTAGCCGCCTACGCGCGCTTTACGCCCAGTAATTCCGATTAACGCTTGCACCCTCTGTATTACCGCGGCTGCTGGCACAGAGTT
+
CCCCCGGGGGGGGGGGGGGGGGGGGGGGGGGGGGGGGGGGGGGGGGGGGGGGGGGGGGGGGGGGGGGGGGGGGGGGGGGGGGGGGGGGGGGGGGGGGGGGGGGGGGGGGGGGGGGGGGGGGGGGGGGGGGGGGGGGGGGGGGGGGGGGGGGGGGGGGGGGGGGGGGGGGGGGGGGGFGFGGGGGGGFGGGGGGGGGGGGGFFFFFFFFFDFFFFFFFFFFFAAAFFFFFFFFFFFFEFFFFFFFFEFEFEFFFBFFFFFFFFF?FF?6<FB?FF<B<<AF>>>FFF?FF:?22.4::AA
@M04999:289:000000000-L3R54:1:1101:20253:8586 2:N:0:425
GCATAGACTACAAGGGTATCTAATCCTGTTTGCTCCCCACGCTTTCGCATCTCAGCGTCAGTATCTGTCCAGAAGGCCGCCTTCGCCACCGGTATTCCTCCACATCTCTACGCATTTCACCGCTACACGTGGAATTCTACCTTCCTCTACAATACTCCAGATAACCAGTTTTAAGTGCAGTTCCCAGGTTGAGCCCGGGGCTTTCACACCTAACTTAATTATCCGCCTACATGCCCTTTACGCCCAGTCATTCCGATTAACGCTCGCACCCTCCGTATTACCGCGGCTGCTGGCACGGAGT
+
CCCCCGGGGGGGGGGGGGGGGGGGGGGGGGGGGGGGGGGGGGGGGGGGGGGGGGGGGGGGGGGGGGGGGGGGGFGGGGGGGGGGGGGGGGGEGGGGGGGGGGGGGGGGGGGGGGGGGGGGGGGGGGGGGGGGGGGGFGGGGGGGGGGGGGGGGGGGFGGFGGGGGGGGFGGGGFFGFGFGGGGGGGGGFGFGFFFGGGDGEFFFFFFFFFF9BFFFEFFFFFFF@BFFFFFFCFFDFF;CE;FFF@FFFAEEFFF;@;@FED6:<>FFBBFF:?FF6<FABB0979>F118:(3(.4;((-
@M04999:289:000000000-L3R54:1:1101:12959:8588 2:N:0:425
GACTACTAGGGTATCTAATCCTGTTCGCTCCCCACGCTTTCGTCCCTCAGCGTCAATCGGTATTTAGTAACCTGCCTTCGCAATCGGGGTTCTGTGTAATATCTATGCATTTCACCGCTACACTACACATTCCAGCTACTTCAATACTATTCAAGATTAACAGTATCAACGGCAGTTCTACAGTTAAGCTGCAGGTTTTCACCGCTGACTTATCAACCCGCCTACGGACCCTTTAAACCCAATAAATCCGGATAACGCTCGCATCCTCCGTATTACCGCGGCTGCTGGCACGGAGTTAGCC
+
CCCCCGGGGGFGGGGGGGGGGGGGGGGGGGGGEGGGGGGGGGGGG,EGGGGGGGGGGGGGGGGGGG<FFGFGGGGGGGGGG7CGGFGGGGGGGGGGGGGGGGGGGGGGGGGGGGGGGGGGGGGGGGGGGGGGGGGGGGGGGGGGGGGGGGGGGGFGGGGGGGGGGGGGGGGEGGGGFGFGGGFGFGFGGGGGGFGFGGGGFFFFFFFFFFF@EFFFDFBFEFFFFF2@FFFFFFFEFFFFF@FFA9CFF17DF@EFF>DFFFFFFF?B<FF0<BFBA?>FB999FFFF?<>?>99??9>A?
@M04999:289:000000000-L3R54:1:1101:6131:8643 2:N:0:425
AAGACTACTAGGGTATCTAATCCTGTTTGCTACCCACGCTTTCGAGCATGAACGTCAGTGTTATCCCAGGAGGCTGCCTTCGCCATCGGTATTCCTCCACATCTCTACGCATTTCACTGCTACACGTGGAATTCTACCTCCCTCTGACACACTCTAGTTAGACAGTTTCAAATGCACGTCCCAAGTTGAGCTCGGGGATTTCACATCTGACTTATCTAACCGTCTGCGCTCGCTTTACGCCCAGTAATTCCGATTAACGCTCGCACCCTACGTATTACCGCGGCTGCTGGCACGTAGTT
+
CCCCCGGGGG9DFGGDGGEFGGAFC@F@FFECGFGGGEDCEFAFEGGGGGGGGGGGGGGFFFGGGFGGCCGEGGGGGGGGGF:BCFEEFFFGGGEDGFGGGGGGGGFGGGG7=EGGG<EGGGGCGCFEEFGF8EGGGGGGDGFGGCG,9DGG8D8=>EF;FAFGG?EFGGG8CGF,+=FGGGGGGGGGFGGCFEEC>C+CA9FCFFFFFAEA@FFFEAFE6>AAFFFB>5=BF=(569@ABF=(6;7)73;(8<(64;<@FFFB@;B0(8?:(5)54:2:B;6>FBF>:(47<4<?B(-
@M04999:289:000000000-L3R54:1:1101:24548:8667 2:N:0:425
GACTACCCGGGTATCTAATCCTGTTTGCTCCCCATGCTTTCGCACCTCAGCGTCAGTATTAGGCCAGAAGGCTGCCTTCGCCATCGGTATTCCTCCAGATCTCTACGCATTTCACCGCTACACCTGGAATTCTACCTTCCTCTCCTATACTCTAGCTAACCAGTATCGTGTGCAATTCCCAAGTTGAGCTCGGGGATTTCACATCCGACTTAATTAGCCGCCTACGCGCGCTTTACGCCCAGTAATTCCGATTAACGCTTGCACCCTCTGTATTACCGCGGCTGCTGGCACCGAGTTAGCC
+
CCCCCGGGGGGGGGGGGGGGGGGGGGGGGGGGGGGGGGGGGGGGGGGGGGGGGGGGGGGGGGGGGGGGGGGGGGGGGGGGGGGGGGGGGGGGGGGGGGGGGGGGGGGGGGGGGGGGGGGGGGGGGGGGGGGGGGGGGGGGGGGGGGGGGGGGGGGGGGGGGGGGGGGGGGGFGGGGFGFGGGGGGGGGGGGGGGDGGGGGFFFFFFFFFFFEFFFFBFFFFF@DFF>@FFFBFFFF;DFD0(6EC?EEF@?FFFFFFFFFF????:::(862<ABFF6>91;;>BFF03:?((-76:A>A:
@M04999:289:000000000-L3R54:1:1101:21909:8676 2:N:0:425
AATGACTACAGGGGTATCTAATCCTGTTCGCTACCCATGCTTTCGAACCTCAGCGTCAGTTACAGACCAGAGAGCCGCCTTCGCCACTGGTGTTCTTCCATATATCTACGCATTCCACCGCTACACATGGAGTTCCACTCTCCTCTTCTGCACTCAAGAAAAACAGTTTCAGCTGCACTTCCCCGGTTAAGCCGAGGGCTTTCACAGCTGACTTGTTCTCCCGCCTGCGTTCGCTTTACGCCCAATAAATCCGGACAACGCTTGCCACCTACGTATTACCGCGGCTGCTGGCACGTATCT
+
CCCCCGGGGGGGGEGGGGGGGGCFGGGGGDGGEGGGGAEFGDGAFCGEFGGGG?FGGGGFGGGGGFGFGGFGFFDGGGEFGGGGGEEGGGGGAFGGGGGGGGGGGGGGGGGEGGGGGGGGGGGGGGGCFF8E?DGGFDFGGGGG?DFGCFFFGGGFF8E?E?FGGFGFGFGCFEGGBFF=FFDCEEEEEFDGFEE>CDGGFFFFFFBFFFF@EFAF>FACA299=9BF>;DFFFFFDFEB@F68;@EACC?(403993:(7:18<BF><B?728?>2>D<?94996>FFF?:?>082)(.
@M04999:289:000000000-L3R54:1:1101:17980:8690 2:N:0:425
GGACTACCAGGGTATCTAATCCTGTTTGCTCCCCACGCTTTCGCATCTCAGCGTCAGTATCTGTCCAGAAGGCCGCCTTCGCCACCGGTATTCCTCCACATCTCTACGCATTTCACCGCTACACGTGGAATTCTACCTTCCTCTACAATACTCTAGTTAACCAGTTTTAAGTGCAATTCCTAGGTTGAGCCCAGGGCTTTCACACCTAACTTAATTATCCGCCTACATGCCCTTTACGCCCAGTCATTCCGATTAACGCTCGCCCCCTCCGTATTACCGCGGCTGCTGGCCCGGAGTTAGC
+
<C6BBFFGGGGGF@@6@EFEEGFFCFGFGC,CFGCC7FCFGG:FFFGF9;@FCFEDGGCFFGGGGGFGC,CCEFEGFGGFDGGGGGDGE=DF<A5AF<AEF=EAF?FDE7CFGA@EF:B8=EFD74AEFGCFGE9DFG;@FGGF,B8,@=D==,=@;=3E9A=DDGFCE8EFEG+@@8=?22D,@F=88?FC9@FCD6DGB9CFFAA?)@AA@>;;;>BE*<A9)-:E43:=;DEEF=DE=2>E=ECE?E3<;<(9C;(4;1.(/4>(2313(4:)6<00-,161::?BB0(,1(-48965
@M04999:289:000000000-L3R54:1:1101:25901:8717 2:N:0:425
TTAGGACTACTGGGGTATCTAATCCTGTTTGCTCCCCATGCTTTCGCACCTCAGCGTCAGTATTAGGCCAGAAGGCCGCCTTCGCCACCGGTATTCCTCCACATCTCTACGCATTTCACCGCTACACGTGGAATTCTACCTTCCTCTACAATACTCCAGATAACCAGTTTTAAGTGCAATTCCCAGGTTGAGCCCGGGGCTTTCACACCTAACTTAATTATCCGCCTACATGCCCTTTACGCCCAGTCATTCCGATTAACGCTCGCACCCTCCGTATTACCGCGGCTGCTGGCACGGAGTT
+
CCCCCGGGGGGGGGGGGGGGGGGGGGGGGGGGGGGGGGGGGGGGGGGGGGGGGGGGGGGGGGGGGGGGGGGGGGGGGGGGGGGGGGGGGGGGGGGGGGGGGGGGGGGGGGGGGGGGGGGGGGGGGGGGGGGGGGGGGGGGGGGGGGGGGGGGGGGGGGGGGGGGGGGGGGGFGFGGFGFGGGGGGGGFGFGGGGGGGGGGFFAFFFFFFFFFFFFFFFFFFFF>DFFFFFFFFFFF@ECFFFFFF?FFFFFFCF;@@DFFFFFF>B>>61??BFB61?<BD?FB9>9FFBBFFF?27;BF?
@M04999:289:000000000-L3R54:1:1101:27274:8725 2:N:0:425
TATTCGACTACCCGGGTATCTAATCCTGTTCGCTCCCCACGCTTTCGTCCATCAGCGTCAATCGGTATTTAGTAACCTGCCTTCGCAATCGGGGTTCTGTGTAATATCTATGCATTTCACCGCTACACTACACATTCCAGCTACTTCAATACTATTCAAGATTAACAGTATCAACGGCAGTTCTACAGTTAAGCTGCAGGTTTTCACCGCTGACTTATCAACCCGCCTACGGACCCTTTAAACCCAATAAATCCGGATAACGCTCGCATCCTCCGTATTACCGCGGCTGCTGGCACGGAGT
+
CCCCCGGGGGGGGGGGGGGGGGDCFGGGGGGGGGGGGGGGGGGGGGGGGGGGGGGGGGGGGGGGGGGGGGGGGGGGGGGGGGGGGGGGGGGGGGGGGGGGGGGGGGGGGGGGGGGGGGGGFGGGGGGGGGGGGGGGGGGGGGGGGGGGGGGGGGGGGGGGGGGGGGGGGGGGGGGGFGFGGFGGGGGGGGGGGGGGGGGGFFFFFFFFFFFFFFFFEFFFFFFF2@FFFFFFDFFFFFFFFFFF@FFFFFFFEF;@FFD<<?FB:>>FFF?FBFF<3::DB>?BF>02;?FB0:77BF9B3
@M04999:289:000000000-L3R54:1:1101:21805:8777 2:N:0:425
CTTCGACTACTAGGGTATCTAATCCTGTTCGCTCCCCACGCTTTCGTCCATCAGCGTCAATCGGTATTTAGTAACCTGCCTTCGCAATCGGGGTTCTGTGTAATATCTATGCATTTCACCGCTACACTACACATTCCAGCTACTTCAATACTATTCAAGATTAACAGTATCAACGGCAGTTCTACAGTTAAGCTGCAGGTTTTCACCGCTGACTTATCAACCCGCCTACGGACCCTTTAAACCCAATAAATCCGGATAACGCTCGCATCCTCCGTATTACCGCGGCTGCTGGCACGGAGTT
+
CCCCCGGGGGGGGGGGGGGGGGGGGGGGGGGGGGGGGGGGGGGGGGGGGGGGGGGGGGGGGGGGGFGGGGGGGGGGGGGGGGGGGGGGGGGGGGGGGGGGGGGGGGGGGGGGGGGGGGGGGGGGGGGGGGGGGGGGGGGGGGGGGGGGGGGGGGGGGGGGGGGGGGGGGGGGGGGGFGFGGGGGGGGGGGGGGGGGGGGGFFFFFFFFFFFFFFFFFFFEFBDBFF@@FF?FFFDFFFFFFFFFFDF3=EC<EFB<7@EFFFFFFFFF>FFBFFFFFFFFA?>9B>9>???>B:?:>>>?:
@M04999:289:000000000-L3R54:1:1101:14828:8782 2:N:0:425
TGGACTACAGGGGTATCTAATCCTGTTCGCTACCCATGCTTTCGAACCTCAGCGTCAGTTACGGACCAGAGAGCCGCCTTCGCCACTGGTGTTCTTCCATATATCTACGCATTCCACCGCTACACATGGAGTTCCACTCTCCTCTTCTGCACTCAAGAAAAACAGTTTCAGCTGCACTTCCCCGGTTAAGCCGAGGGCTTTCACAGCTGACTTGTTCTCCCGCCTGCGTTCGCTTTACGCCCAATAAATCCGGACAACGCTTGCCACCTACGTTTTACCGCGGCTGCTGGCACGTAGTTAC
+
CCCCCGGGGGGGGGGGGGGGGGGGGGGGGGGGGGGGGGGGGGGGFAGGGGGGGGGGGGGGGGGGEGGGGGGGGGGGGGGGGGGGGGGGGGGGGGGGGGGGGGGFGGGGGGGGGGGGGGGGGGGGGFGFGGFFCFGFGGGGGGGGGGGGGGGGGGGGGGGGGGGGFFGGGGGGGGGGFGFGGGFGGGGGGAFFGGDGCDGGFFFFFFFFFFFF?9BBCCAE;=B9@;D@F<?06DFFE93ABFF2@EFAFF?F>0;>0446?F?BFAD?:2::?(46<FAFB69BB6::)2:?BB??BBAA)
@M04999:289:000000000-L3R54:1:1101:10218:8791 2:N:0:425
CATAGACTACCGGGGTATCTAATCCTGTTTGCTCCCCACGCTTTCGCATCTCAGCGTCAGTATCTGTCCAGAAGGCCGCCTTCGCCACCGGTATTCCTCCACATCTCTACGCATTTCACCGCTACACGTGGAATTCTACCTTCCTCTACAATACTCCAGATAACCAGTTTTAAGTGCAATTCCCAGGTTGATCCCGGGGCTTTCACACCTAACTTAATTATCCGCCTACATGCCCTTTACGCCCAGTCATTCCGATTAACGCTCTCACCCTCCGTATTACCGCGGCTGCTGGCTCGGAGTT
+
C<CCCGGGGGGECGDGGGAFFGGFFF9CEFE<@E<F,C@@FBCDFEFEDFDGGEF:FFGGEFEFEFF<@@CCDEG8F>7C=BEGGGCGF:>F:FFGFFFGGGGGEGGGBF7C==FGG94EFEGGCEFEGGGDFFGFGGGGGGGGGC99DE?DFDDEGF8@@E8EGDFGGCGFCC;@BC+5;8?9E<F@F9,,@DFC>DGGFFAFAFCA45>.7BF46BFEFEC>DDF(34?<883(644F(14;;1()7C5).((/----,44,(5<B(,,,(44(8>44-46(,--(32)(4(.(,1,3,
@M04999:289:000000000-L3R54:1:1101:14439:8797 2:N:0:425
GACTACAAGGGTATCTAATCCTGTTCGCTCCCCACGCTTTCGCTCCTCAGCGTCAGTAACGGCCCAGAGACCTGCCTTCGCCATTGGTGTTCTTCCCGATATCTACACATTCCACCGTTACACCGGGAATTCCAGTCTCCCCTACCGCACTCCAGTCCGCCCGTACCCGGCGCAGATCCACCGTTAAGCGATGGACTTTCACACCAGACGCGACGAACCGCCTACGAGCTCTTTACGCCCAATAATTCCGGATAACGCTTGCACCCTACGTATTACCGCGGCTGCTGGCACGTACTTAGCC
+
CCCCCGGGGGGGGGGGGGGGGGGGGGGGGGCFEGGGGGGGGGGGGGGGGGGGGGGGGGGGGFGEGGGGGGGGGGGGGGFFGGGGGGGGGFGGGGEAFGGGEGGGGGGFGGGGGGGGGGGGGGGGGDCCFGFFGFFGGGGGGGGGGGGGGGGGGG,EGGGEECEGGGGGGEGDEGDCFFFDGGDGGG8CG5EEGE68CFFGFFFFFF4FF>9:63>EBFF0BBFB?0<16;>BB4264?9E63<?BFFAFF90<<44?>1:???F??FBF?FFAF2<AFF206(4<7724:2:62(-49:48
@M04999:289:000000000-L3R54:1:1101:16919:8823 2:N:0:425
GACTACCCGGGTATCTAATCCTGTTCGCTCCCCACGCTTTCGTCCATCAGCGTCAATCGGTATTTAGTAACCTGCCTTCGCAATCGGGGTTCTGTGTAATATCTATGCATTTCACCGCTACACTACACATTCCAGCTACTTCAATACTATTCAAGATTAACAGTATCAACGGCAGTTCTACAGTTAAGCTGCAGGTTTTCACCGCTGACTTATCAACCCGCCTACGGACCCTTTAAACCCAATAAATCCGGATAACGCTCGCATCCTCCGTATTACCGCGGCTGCTGGCACGGTGTTAGCC
+
B@CCCEGGGGGGGGGGGFGGFGCGGGFGGFFGGGGDGG7FG@FEGGGGGGGCGGGEEDFCBEDFFGFFGFGGFGFGGEGGGGGGFFGEGGGGGG<FF9ADEGGGF<,FGGFGGGEGGGGGDGGGGGGGGGEG;EEGGFGGGGG8FFFFCCFE,E,=EFG8AFGGGGGCGG3@>EGF@FFGGGGGGFCDFGCFF,,C?FGGFFFE>EF5):ECEB+BBFFAB@F9B22@B2>B;ECCCEFD@0()7))93;><0;EE<0(426BF9?DFF;3<?(46A09(26(13>?(2(4?0(486))64
@M04999:289:000000000-L3R54:1:1101:3944:8835 2:N:0:425
GCCGACTACCAGGGTATCTAATCCTGTTTGCTCCCCACGCTTTCGCATCTCAGCGTCAGTATCTGTCCAGAAGGCCGCCTTCGCCACCGGTATTCCTCCACATCTCTACGCATTTCACCGCTACACGTGGAATTCTACCTTCCTCTACAATACTCTAGTTAACCAGTTTTAAGTGCAATTCCTAGGTTGAGCCCAGGGCTTTCACACCTAACTTAATTATCCGCCTACATGCCCTTTACGCCCAGTCATTCCGATTAACGCTCGCACCCTCCGTATTACCGCGGCTGCTGGCACGGAGTT
+
CCCCCGGGGGGGGGGGGGGGGGGGGGGGGGGGGGGGGGGGGGGGGGGGGGGGGGGGGGGGGGGGGGFGGGGGGGGGGGGGGGGGGGGGGGGDGGGGGGGGGGGGGGGGGFGGGGGGGGGGGGGGGGGGGGGGGGGGGGGGGGGGGGGGGGGGGGGGGGGGGGGGGGGGGGGGGGGGFGFGGGGGFGFGGGFFGGGGGGGGFFFFFFFFFFFFFFFFE>BEFFDFFFFFEFFFF=BFFFFFFF28?@EEFECEFFF;@?6?>;@6;(34:?FB0::BF9AAB019>>608:(3:2:322<1
@M04999:289:000000000-L3R54:1:1101:24976:8839 2:N:0:425
GACTACCCGGGTATCTAATCCTGTTCGCTACCCATGCTTTCGAACCTCAGCGTCAGTTACAGACCAGAGAGCCGCCTTCGCCACTGGTGTTCTTCCATATATCTACGCATTCCACCGCTACACATGGCGTTCCACCCTCCTCTTCTGCACTCAAGAAAAACAGTTTCAGCTGCACTTCCCCGGTTAAGCCGAGGGCTTTCACAGCTGACTTGTTCTCCCGCCTGCGTTCGCTTTACGCCCAATAAATCCGGACAACGCTTGCCACCTCCGTATTACCGCGGCTGCTGGCACGTAGTTAGCC
+
CCCCCGGGGGGGGGGGGGGGGGGGGGGGGEGGGGGGGGGGGGGGGGGGGGGGGGGGGGGGGGGGGGGGGGGGGGGGGGGGGGGGGGGGGGGGGGGGGGGGGGGGGGGGGGGGFGGGGGGGGGGGGGGGGGGGGGGGGGGGGGGGGGGGGGGGGGGGGGGGGGGGGGGGGGGGGGGGFFFGGD6EEGAFGGGGDGGGGGGGFFFFFFFFFFCBEFFFFFF@E@;DFFFFFFFFFF3>7<FFF???3<>D4>0:>>6699??:6>A?B1(.3<:1>96AFF>;>9>12.20()43:?02:<D:
@M04999:289:000000000-L3R54:1:1101:11060:8842 2:N:0:425
GACTACTCGGGTATCTAATCCTGTTCGCTACCCATGCTTTCGAACCTCAGCGTCAGTTACAGACCAGAGAGCCGCCTTCGCCACTGGTGTTCTTCCACATCTCTACGCATTTCACTGCTACACGTGGAATTCTACCTCCCTCTGACACACTCTAGTTAGACAGTTTCAAATGCACGTCCCAAGTTGAGCTCGGGGATTTCACATCTGACTTATCTAACCGTCTGCGCTCGCTTTACGCCCAGTAATTCCGATTAACGCTCGCACCCTACGTATTACCGCTGCTGCTTGCACGTAGTTAGCC
+
CCCCCGGGCC+CFGGGFFGGGGDGGGGGGEGGCEFFGGGGGGGGCEGGGFFGGDEFFCFDF<EFFFC@EF:<FGGGGGGGGGGGGG,CFFDGGFGE,EC,A5FEEEDEFBFGGCFEEFGGFGGGGGG+C5A=EFGGEGGGGGGGGAFGGEGGCFFF=EFAGGDAGGGGFFEGGFDEDGFCFD6=DF8=8EGGGD6>>CCFFFFF9A>B>AE@=FFAEF4:?AB@C9@2/2(:554;@;;B11;))919?E;<<DE986;;>>9>F?B76043A3>DF?>(3(43??)463>6?1<?>DA43
@M04999:289:000000000-L3R54:1:1101:6274:8875 2:N:0:425
GACTACTGGGGTTATCTAATCCTGTTTGCTCCCCATGCTTTCGCACCTCAGCGTCAGTATTAGGCCAGAAGGCTGCCTTCGCCATCGGTATTCCTCCAGATCTCTACGCATTTCACCGCTACACCTGGAATTCTACCTTCCTCTCCTATACTCTAGCTAACCAGTATCGTATGCAATTCCCAAGTTGAGCTCGGGGATTTCACATCCGACTTAATTAGCCGCCTACGCGCGCTTTACGCCCAGTAATTCCGATTAACGCTTGCACCCTCTGTATTACCGCGGCTGCTGGCACAGAGTTAGC
+
CCCCCGGGGGGGGGGGGGGGGGGGGGGGGGGGGGGGGGGGGGGGGGGGGGGGGGGGGGGGGGGGGGGGGGGGGGGGGGGGGGGGGGGGGGGGGGGGGGGGGGGGGGGGGGGGGGGGGGGGGGGGGGGGGGGGGGGGGGGGGGGGGGGGGGGGGGGGGGGGGGGGGGGGGGGGGGGGFGFGGGGGGGGGGGGGGGGGDGGGFFFFFFFFFFFFFFFFFFFFDF=AF@DB@@FF9;DFFFFF>@FF<EFFEFFFFFBFF?FFFFFFBBFBFFFDFAAAB>19909>B?>?7?13:054>>BD>
@M04999:289:000000000-L3R54:1:1101:23444:8877 2:N:0:425
AGGACTACCCGGGTATCTAATCCTGTTTGCTCCCCACGCTTTCGCATCTCAGCGTCAGTATCTGTCCAGAAGGCCGCCTTCGCCACCGGTATTCCTCCACATCTCTACGCATTTCACCGCTACACGTGGAATTCTACCTTCCTCTACAATACTCTAGTTAACCAGTTTTAAGTGCAATTCCTAGGTTGAGCCCAGGGCTTTCACACCTAACTTAATTATCCGCCTACATGCCCTTTACGCCCAGTCATTCCGATTAACGCTCGCACCCTCCGTATTACCGCGGCTGCTGGCACGGAGTT
+
CCCCCGGGGGGGGGGGGGGGGGGGGGGGGGGGGGGGGGGGGGGGGGGGGGGGGGGGGGGGGGGGGGGGGGGGGGGGGGGGGGGGGGGGGGGGGGGGGGGGGGGGGGGGGGGGGGGGGGGGGGGGGGGGGDGGGGGGGGGGGGGGGGG8FGGFGGGGGGGGGGGGGGGGGGGFGCFGFGFGDGGGFGGGGGGGGGGGGGGGFFFFFFFFF:@FF8CFEFF4B=DADFFECEE=BFDECE=E>>@DFFFFFFF@?@FFFF@>DFFFFF928?F>:FB:<B)19(-9>96?D2<8??(2160
@M04999:289:000000000-L3R54:1:1101:4724:8878 2:N:0:425
CTTGACTACAGGGGTATCTAATCCTGTTCGCTACCCATGCTTTCGCACCTCAGCGTCAGTATTAGGCCAGAAGGCTGCCTTCGCCATCGGTATTCCTCCAGATCTCTACGCATTTCACCGCTACACCTGGAATTCTACCTTCCTCTCCTATACTCTAGCTAACCAGTATCGTATGCAATTCCCAAGTTGAGCTCGGGGATTTCACATCCGACTTAATTAGCCGCCTACGCGCGCTTTACGCCCAGTAATTCCGATTAACGCTTGCACCCTCTGGTTTACCGCGGCTGCTGGCACAGAGTT
+
CCCCCGGGGGGGGGGGGGGGFGGFFGGGGGGGGGGGGGGGGGGGGGGG@FGGGGGGGGGGGGGGGG?FGGGGGGFGGGGGGGGGGECGGGGGGGGGGGCGGGGGGGGGGGGGGGGGGGGGGGGGGGFGGGGGGGFGGGGGGGGGGGGGGGGGGGGGGGGGGGGGGGGGGGGGGFGGFGFCDDGGDFGFGFGGGFGGGGGGFFFFFFFFCAA>FFFFEFFEFBBF222BD((/67B@2CC>DFFD?;CFE5:<BFF6:A2-(-1(-321((43).)-47>.3;91>67:F0:(()4:3(-6
@M04999:289:000000000-L3R54:1:1101:9647:8878 2:N:0:425
CGGACTACTGGGGTATCTAATCCTGTTTGCTACCCACGCTTTCGAGCATGAACGTCAGTGTTATCCCAGGAGGCTGCCTTCGCCATCGGTATTCCTCCACATCTCTACGCATTTCACTGCTACACGTGGAATTCTACCTCCCTCTGACACACTCTAGTTAGACAGTTTCAAATGCACGTCCCAAGTTGAGCTCGGGGATTTCACATCTGACTTATCTAACCGTCTGCGCTCGCTTTACGCCCAGTAATTCCGATTAACGCTCGCACCCTCCGTATTACCGCGGCTGCTGGCACGGAGTT
+
CCCCCGGGG<8FEGGGGGFGGGGGGGGGGGGGGGGGGGGGGGGGGFGGGGGGGGGGGGGGGGGGGFFGEFGGDFGGGGGGGFGGGGGGDGFFGGGGGGGGGGGGGGGGGGGGGGGGGGFGGGGCF@F,@FGGGGGEGFGFGGGGGGGGGGGGGGGGCGFFD;AF?FFGGGGCEFFDDDFGDGFGCFFGC=FGGC6D6CDGFFFFFFCFE@FFFFFFFEFEF2>DBBF2AFFFBDFFFF?;=1616.)<CFF;?DF<CC0:DD1;0;>B?1:BF0804<>6;9>>>BBF::6241(4127
@M04999:289:000000000-L3R54:1:1101:28469:8886 2:N:0:425
TGACTACCCGGGTATCTAATCCTGTTCGCTACCCATGCTTTCGAACCTCAGCGTCAGTTACAGACCAGAGAGCCGCCTTCGCCACTGGTGTTCTTCCATATATCTACGCATTCCACCGCTACACATGGAGTTCCACTCTCCTCTTCTGCACTCAAGAAAAACAGTTTCAGCTGCACTTCCCCGGTTAAGCCGAGGGCTTTCACAGCTGACTTGTTCTCCCGCCTGCGTTCGCTTTACGCCCAATAAATCCGGACAACGCTTGCCACCTACGTATTACCGCGGCTGCTGGCACGTAGTTAGC
+
CCCCCGGGGGGGGGGGGGGGGGGGGGGGGGGGGGGGGGGGGGGGGGGGGGGGGGGGGGGGGGGGGGGGGGGGGGGGGGGGGGGGGGGGGGGGGGGGGGGGGGGGGGGGGGGGGGGGGGGGGGGGGGGGGGGGGGGGGGGGGGGGGGGGGGGGGGGFGGDFGGGGGGGGGGGGGGGFFGFGGGGGGGGGGGGGGGGGGGGGFFFFFFFFFFFFFFFFFFFFEFFFFFFFFFFFFFFFFD?FFFFFEFCCF:BBBF>B?;6:<?B0ABFFFF?FFABFFF6>FFFFFFF??B:<640:?ADA4
@M04999:289:000000000-L3R54:1:1101:15043:8905 2:N:0:425
GTGACTACTAGGGTATCTAATCCTGTTTGCTACCCACGCTTTCGAGCATGAACGTCAGTGTTATCCCAGGGGGCTGCCTTCGCCATCGGTATTCCTCCACATCTCTACGCATTTCACTGCTACACGTGGAATTCTACCTCCCTCTGACACACTCTAGTTAGACAGTTTCAAATGCACGTCCCAAGTTGAGCTCGGGGATTTCACATCTGACTTATCTAACCGTCTGCGCTCGCTTTACGCCCAGTAATTCCGATTAACGCTCGCACCCTACGTATTACCGCGGCTGCTGGCACGTAGTT
+
CCCCCGGGGGGGGGGGGGGGGGGGGGGGGGGGGGGGGGGGGGGGGGGGGGGGGGGGGGGGGGGGGGGGGFGGDEGGGGGGGGGGGGGGGGGGGGFGGGGGGGGGGGGGGDGGGGGGGGGGGGGGGGGGEDGGGGGGGGGGGGGGGGAFFGGGFGGGGFFGFGFFGFGGGGGFGGGGFFBFGGGF8@FGG?FGGGDCCGGGFFFFFFFFFCEFFFFFFFFFFBAFFBE@BFFFFF9BEF@E@;D0;9)?EEFE;D<DF<600?9BFF>?BFFFF<4>ABB?BF0B>;B?:?::???(3:2
@M04999:289:000000000-L3R54:1:1101:6167:8945 2:N:0:425
GGGACTACTCGGGTATCTAATCCTGTTTGCTCCCCACGCTTTCGCATCTCAGCGTCAGTATCTGTCCAGAAGGCCGCCTTCGCCACCGGTGTTCCTCCACATCTCTACGCATTTCACCGCTACACGTGGAATTCTACCTTCCTCTACAATACTCTAGTTAACCAGTTTTAAGTGCAATTCCTAGGTTGAGCCCAGGGCTTTCACACCTAACTTAATTATCCGCCTACATGCCCTTTACGCCCAGTCATTCCGATTAACGCTCGCACCCTCCGTATTACCGCGGCTGCTGGCACGGAGTT
+
CCCCCGGGGGGGGGGGGGGGGGGGGGGGGGGGGGGGGGGGGGGGGEGGGGGGGGGGGGGGGGGGGGGGGGGGGGGGGGGGGGGGGGGGGGGGGGGGGGGGGGGGGGGGGGGGGGGGGGGGGGGGGGGGGCGGGGGFGGGGGGGGGFGFGGGGGGGGGGGGGGGGGGGGGGGGGGGGFGFGGGGGFGGGGFGGGGGGCDFDFFFFFFFFFFFFFAFFFFFFFAFFFFFFEFEFFFFFFF@FFB<FFFFFFFFF@D;DFE<9??BF@FFFFFFFF6:BAD<:96>>>B<?:?B(4:9B0-2
@M04999:289:000000000-L3R54:1:1101:16253:8968 2:N:0:425
TTTTGACTACAGGGGTATCTAATCCTGTTTGCTACCCACGCTTTCGAGCATGAACGTCAGTGTTATCCCAGGAGGCTGCCTTCGCCATCGGTATTCCTCCACATCTCTACGCATTTCACTGCTACACGTGGAATTCTACCTCCCTCTGACACACTCTAGTTAGACAGTTTCAAATGCACGTCCCAAGTTGAGCTCGGGGATTTCACATCTGACTTATCCAACCGTCTGCGCTCGCTTTACGCCCAGTAATTCCGATTAACGCTCGCACCCTACGTATTACCGCGGCTGCTGGCACGTAGTT
+
CCCCCGGGGGGGGGGGGGGGGGGGGGGGGGGGGGGGGGGGGGGGGDGFGGGGGGGGGGGGGGGGGGGGGGGGGGCFGGGGGGGFGGGGGEGGGGGGGGGGGGGGGGGGGGGGGGGGGGGGGGGGGGGGGGGGGGGGGGGGGGGGGGGGGGGGGGGGGGGGGGGGGGGGGGGGGGGGFGFGGGGGG8FGGCFFFGGGDGGGFFFFFFFFFFFFFFFFFFFFFFFFFFF9AFFFFFFFBFFFFF@>6?ECFFFFE@@DDF3;;>F;BB>;;FBFFB<<9?<A<BBF099>???F?7<B:(8?>
@M04999:289:000000000-L3R54:1:1101:18658:8993 2:N:0:425
CTGACTACCAGGGTATCTAATCCTGTTTGCTACCCACGCTTTCGAGCATGAACGTCAGTGTTATCCCAGGAGGCTGCCTTCGCCATCGGTATTCCTCCACATCTCTACGCATTTCACTGCTACACGTGGAATTCTACCTCCCTCTGACACACTCTAGTTAGACAGTTTCAAATGCACGTCCCAAGTTGAGCTCGGGGATTTCACATCTGACTTATCTAACCGTCTGCGCTCGCTTTACGCCCAGTAATTCCGATTAACGCTCGCACCCTACGTATTACCGCGGCTGCTGGCACGTAGTT
+
CCCCCGGGGGGGGGGGGGGGGGGGGGGGGGGGGGGGGGGGGGGGGGGGGGGGGGGGGGGGGGGGGGGGGGGGGGGGGGGGGGGGGGGGGGGGGGGGGGGGGGGGGGGGGGGGGGGGGGGGGGGGGEGEFGCCGGGGGGGGGGGGGGGGGGGGGGGGGGGGGGGGGGGGGGGGGGGGFGFGGGGGGGGGGGGGGGGDGGGGFFFFFFFFC@EFFFFFFFFFFBFFFDFFFFD@FFFFFFFFFFF(64CFFFEFDFFFFF;@FFFFB>>?FB?68>9?FFF?BFFF>>FFF:1(5((..8<
@M04999:289:000000000-L3R54:1:1101:3930:9003 2:N:0:425
CCCTTGACTACTGGGGTATCTAATCCTGTTCGCTACCCATGCTTTCGAACCTCAGCGTCAGTTACAGACCAGAGAGCCGCCTTCGCCACTGGTGTTCTTCCATATATCTACGCATTCCACCGCTACACATGGAGTTCCACTCTCCTCTTCTGCACTCAAGAAAAACAGTTTCAGCTGTACTTCCCCGGTTAAGCCGAGGGCTTTCACAGCTGACTTGTTCTCCCGCCTGCGTTCGCTTTACGCCCAATAAATCCGGACAACGCTTGCCACCTACGTATTACCGCGGCTGCTGGCACGTAGT
+
CCCCCGGGGGGGGGGGGGGGGGEFGGGGGGGGGGGGGGGGGGGGGGGGGGGGGGGGGEGGGGGGGGGGGGGGGGGGGGEFGGGGGGGGGGGGGGGGGGGGGGGGGGGGGGGDGGGGGGGGGGGGGGGGGGGCFEGGGGGGGGGGFGGGGGGGFGGGGGGGGGGGGGGGGGGGGGGGFGFGGGGGGGGGGGGGGGGGGGGDAFFFFFFFFFE=EFFFEFFEFF4@9>>FDFFFFFFFFF?FEFFBBD6@FFEC?EFFB90129>F<??:A?FF?BFBBFBFFF?>99>FF:?72::B<(4:4
@M04999:289:000000000-L3R54:1:1101:8272:9009 2:N:0:425
TAGACTACCGGGGTATCTAATCCTGTTCGCTACCCATGCTTTCGAACCTCAGCGTCAGTTACAGACCAGAGAGCCGCCTTCGCCACTGGTGTTCTTCCATATATCTACGCATTCCACCGCTACACATGGAGTTCCACTCTCCTCTTCTGCACTCAAGAAAAACAGTTTCAGCTGCACTTCCCCGGTTAAGCCGAGGGCTTTCACAGCTGACTTGTTCTCCCGCCTGCGTTCGCTTTACGCCCAATAAATCCGGACAACGCTTGCCACCTACGTATTACCGCGGCTGCTGGCACGTAGTT
+
CCCCCGGGGGGEGGGGGGGGGGGGGGGGGGGGGFGGGFGGGGGGGCGGGGGGGGGGGGGFGGGCFGGFGGGGGGGGGDGGGGGGGGGGGGGDGGGGGGGGGGGGGGGGGGGGGGGGGGGGGGGGGFGGGGGGGGGGGGGGGGFFGGGGGGGGFGGGGGGGGGGGGGGGGGGGDGGFFGFGGGGGGGDGGGGGGGGGGGGFFFFFFFFFFFFEFFFFFCFB;@@F;DDFFFFFFFD@FEFFFFF?7?BAAF?BBBB02809B<?F?FFFF7??:?4>AAFF990909:225:?DF?F006
@M04999:289:000000000-L3R54:1:1101:3275:9038 2:N:0:425
TGACTACAGGGGTATCTAATCCTGTTCGCTACCCATGCTTTCGAGCATCAGCGTCAGTAACAGACCAGAGAGCCGCCTTCGCCACTGGTGTTCTTCCATATATCTACGCATTCCACCGCTACACATGGAGTTCCACTCTCCTCTTCTGCACTCAAGAAAAACAGTTTCAGCTGCACTTCCCGGTTAAGCCGAGGGCTTTCACAGCTGACTTGTTCTCCCGCCTGCGTTCGCTTTACGCCCAATAAATCCGGACAACGCTTGCCACCTACGTATTACCGCGGCTGCTGGCACGTAGTTAGCC
+
CCCCCFFGFGFGGGGFGGFF@EGGFEEEGGGGGGCFGGECFGECFEFFDGFFEGGGGGGGGGGCFFDGGGGGGGGGDGGGGGFECBCF?EFGDFGGGGGGGGCFGGGFGGG@FEGGGGGGGGGFFEFGGGGFC>FGFFFGCDGGGGGEGGGGGGC9F8DDFCGGFGGGGFFGGFGFFGFFGGDGGGGGGGCEDGG>GFGFCFFAFFF4@>E=EFFFFFF9EF@FF>@F(5((6(4CD<>:@;(6779?=0(19>?FF6(314:BFF:7??:267A-)327-4((8:?(8:?B(8,-)6<B0
@M04999:289:000000000-L3R54:1:1101:28177:9052 2:N:0:425
TAATGACTACTAGGGTATCTAATCCTGTTTGCTCCCCACGCTTTCGCATCTCAGCGTCAGTATCTGTCCAGAAGGCCGCCTTCGCCACCGGTATTCCTCCACATCTCTACGCATTTCACCGCTACACGTGGAATTCTACCTTCCTCTACAATACTCTAGTTAACCAGTTTTAAGTGCAATTCCTAGGTTGAGCCCAGGGCTTTCACACCTAACTTAATTATCCGCCTACATGCCCTTTACGCCCAGTCATTCCGATTAACGCTCGCACCCTCCGTATTACCGCGGCTGCTGGCACGGGTTT
+
CCCCCGGGGGGGGGGGGGGGGGFGGGGGGGGGGGGGGGGGGGGGFCFGGGEGGCFDGGGGGGGGGGGGGGGGGG?FFGGGGGGGGGGGGG:FFDFFGGGGGGFFEEDGGGGGGGGGGGGGGGGGGGGGGGGGGGGGFFGFDGGGGGGGGGGGEFGGGGGGGFFGGGGGGGGGGADEFFDGGGDGGGCG8,@CFFFGGGDGFFFFFFFFFDFC@FFF@ACEFFFFFA>5@E*:@E3=BE>F=>FF>=3>9CEEEE118;CE06;((607;(-3<>:087AF<06B>>F9?77(((,41(((-
@M04999:289:000000000-L3R54:1:1101:16213:9064 2:N:0:425
TGGACTACTGGGGTATCTAATCCTGTTCGCTACCCATGCTTTCGAACCTCAGCGTCAGTTACAGACCAGAGAGCCGCCTTCGCCACTGGTGTTCTTCCATATATCTACGCATTCCACCGCTACACATGGAGTTCCACTCTCCTCTTCTGCACTCAAGAACAACAGTTTCAGCTGCACTTCCCCGGTTAAGCCGAGGGCTTTCACAGCTGACTTGTTCTCCCGCCTGCGTTCGCTTTACGCCCAATAAATCCGGACAACGCTTGCCACCTACGTATTACCGCGGCTGCTGGCACGTAGTT
+
CCCCCGFGGCEGGGGGGGGGGGGGGGGFEGECEGGGGGGGGGGGGGGGGGGGGGGGGGGGGGCGFDFCCFGGGGGGGGGGGGGGGGGGGGGGGGGGGGGGGGGGGFGGGGGGGCFEGGGGGGGGGA?FGGGGGGGDGGGGGGGGGGGGGDGGCFFDDGG?FGGGFGGGGAFGGFG,@GFGGGGGEGGEGGGGEEEGGGGGFFFFFFFFFFFEFFFFFFFFA@BBF=D9@DFF;6=?4C0>@B@D@EFEFEEB96;9FF(-4:64>2<???BBF<4:>AA00(39>(44>:::86?:6?4
@M04999:289:000000000-L3R54:1:1101:8336:9066 2:N:0:425
TGACTACAAGGGTATCTAATCCTGTTTGCTCCCCACGCTTTCGCATCTCAGCGTCAGTATCTGTCCAGAAGGCCGCCTTCGCCACCGGTATTCCTCCACATCTCTACGCATTTCACCGCTACACGTGGAATTCTACCTTCCTCTACAATACTCTAGTTAACCAGTTTTAAGTGCAATTCCTAGGTTGAGCCCAGGGCTTTCACACCTAACTTAATTATCCGCCTACATGCCCTTTACGCCCAGTCATTCCGATTAACGCTCGCACCCTCCGTATTACCGCGGCTGCTGGCACGGAGTTAGC
+
CCCCCGGGGGGGGGGGGGGGGGGGGGGGGGGGGGGGGGGGGGGGGGGGGGGGGGGGGGGGGGGGGGGGGGGGGGGGGGGGGGGGGGGGGGGGGGGGGGGGGGGGGGGGGGGGGGGGGGGGGGGGGGGGGGGGGGGGGGGGGGGGGGGGGGGGGGGGGGGGGGGD>DGGGGGGGGGGFGFGGGGGGGGGGGGFGGFGGGGGFFFFFFFFFFFFFFFFFFFFFFAFFFFFFE=BFBECF@FFFFFFFFCEFFFD?@FFF?BDF999B6?<FFFB?BFFFF:BFBFFFBFB0<BBF(,76:AA4
@M04999:289:000000000-L3R54:1:1101:28879:9082 2:N:0:425
TTGACTACTCGGGTATCTAATCCTGTTCGCTCCCCACGCTTTCGCTCCTCAGCGTCAGTGACGGCCCAGAGACCTGCCTTCGCCATCGGTGTTCTTCCCGATATCTACACATTCCACCGTTACACCGGGAATTCCAGTCTCCCCTACCGCACTCCAGTCCGCCCGTACCCGGCGCCGATCCACCGTTAAGCGATGGACTTTCACACCAGACGCGACGAACCGCCTACGAGCTCTTTACGCCCAATAAATCCGGATAACGCTTGCACCCTACGTATTACCGCGGCTGCTGGCACGTAGTT
+
CCCCCGFGGGGGGGGGGGGGGGGGGGGGGGGGGGGGGGGGGGGGGGGGGGGFGGGGGGGGGGGGGGGGGGGGGGGGGFGGGGGGCCFGGGGGGGGGGGGGGGGGGGGGGGGGGGGGGGGCFGGGGGGGGGGGGGGGGGGGGGGGGGGCECEEGGGGGGGGCGGGGGGGGGDGGGGGFGEGGGGGGFGGFGGGGGGG40>FCFFFFFBFFFFFFE@DBFBFFFB>:<?B:?F;?2>F9AFFFF<1<?BADF:>B??1>B?>?1((5<1:::?F<B)5A9<8>190(,,87:0(,32:<F5
@M04999:289:000000000-L3R54:1:1101:26833:9085 2:N:0:425
ATGTGACTACAGGGGTATCTAATCCTGTTTGCTCCCCACGCTTTCGCATCTCAGCGTCAGTATCTGTCCAGAAGGCCGCCTTCGCCACCGGTATTCCTCCACATCTCTACGCATTTCACCGCTACACGTGGAATTCTACCTTCCTCTACAATACTCCAGATAACCAGTTTTAAGTGCAATTCCCAGGTTGAGCCCGGGGCTTTCACACCTAACTTAATTATCCGCCTACATGCCCTTTACGCCCAGTAATTCCGATTAACGCTCGCACCCTACGTATTACCGCGGCTGCTGGCACGTAGTT
+
CCCCCGGGGGGGGGGGGGGGGGGGGGGGGGGGGGGGGGGGGGGGGGGGGGGGGGGGGGGGGGGGGGGGGGGGGGGGGGGGGGGGGGGGGGGGDGGGGGGGGGGGGGGGGGGGGGGGGGGGGGGGGGGGGGGGFGGGGGGGGGGGGGCFGGGGGGGGGGGGGGGGGGGGGGGGGGGGFGFGGGGGGGGGGGGGGGGGGGGGFFAFFFFFFFFFFFFFEFFFFFC=BDFFFEFEFEFFFFCFDFBBDF@EFFFF3@6<@FFFFFF?3419BFF7162)47<DFFF;9B>BF??FFFFB:BBF<
@M04999:289:000000000-L3R54:1:1101:12476:9099 2:N:0:425
CAGAAGACTACTGGGGTATCTAATCCTGTTCGCTACCCATGCTTTCGAACCTCAGCGTCAGTTACAGACCAGAGAGCCGCCTTCGCCACTGGTGTTCTTCCATATATCTACGCATTCCACCGCTACACATGGAGTTCCACTCTCCTCTTCTGCACTCAAGAAAAACAGTTTCAGCTGCACTTCCCCGGTTAAGCCGAGGGCTTTCACAGCTGACTTGTTCTCCCGCCTGCGTTCGCTTTACGCCCAATAAATCCGGACAACGCTTGCCACCTACGTATTACCGCGGCTGCTGGCACGTAGT
+
CCCCCGGGGGGGGGGGGGGGGGGGGGGGGGGGGGGGGGGGGGGGGGGGGGGGGGGGGGGGGGGGGG@DGGGGGGGGFGGGGGGGGGGGGGGGGGGGGGGGGGGGGGGGGGGGGGGGGGGGGGGGGGGGGEG8BFFGGGGGGGGGGGGGGGGAFGGGGGG?FGCFGGGGGGGGGCGGFGFGGGGGGGGEGGGGFGGDGGDGAFFFFFFFFFFF@FFFEFBEFFEF=9@DFF><FFDFFFFFFFFF@@?DFFFFFFF919>?F69BF<B?FBF:>?:<<<7><9?>076;9<F2>::?(,.(-
@M04999:289:000000000-L3R54:1:1101:19691:9137 2:N:0:425
GTGACTACTGGGGTATCTAATCCTGTTTGCTCCCCACGCTTTCGCATCTCAGCGTCAGTATCTGTCCAGAAGGCCGCCTTCGCCACCGGTATTCCTCCACATCTCTACGCATTTCACCGCTACACGTGGAATTCTACCTTCCTCTACAATACTCCAGATAACCAGTTTTAAGTGCAGTTCCCAGGTTGAGCCCGGGGCTTTCACACCTAACTTAATTATCCGCCTACATGCCCTTTACGCCCAGTCATTCCGATTAACGCTCGCACCCTCCGTATTACCGCGGCTGCTGGCACGGAGGT
+
CCCCCGGGGGGGGGGGGGGGGGGGGGGGGGGGGGGGGGGGGGGGGGGGGGGGGGGGGGGGGGGGGGGGGGGGGGGGGGGGGGGGGGGGGGCGGGGGGGGGGGGGGGGGGGGGGGGGGGGGGGGGGGFGGGGGGGGGGGGGGGGGGGGGGGGGGGGGGGGGGGGGGGGGGGGGGGGGFGFGGGGGGGDF?FGFGGGGGGGGFFFFFFFFFFFFFFFFFFFECDFFFFFFF?EFFE@FEFFF>F61@<AF?E?;?@?FEEFFBFFFB0;<:?0241<?BFD06;>>BFBF?F:(484(,(,
@M04999:289:000000000-L3R54:1:1101:13757:9138 2:N:0:425
ATCGACTACTAGGGTATCTAATCCTGTTTGCTACCCACGCTTTCGAGCATGAACGTCAGTGTTATCCCAGGAGGCTGCCTTCGCCATCGGTATTCCTCCACATCTCTACGCATTTCACTGCTACACGTGGAATTCTACCTCCCTCTGACACACTCTAGTTAGACAGTTTCAAATGCACGTCCCAAGTTGAGCTCGGGGATTTCACATCTGACTTATCTAACCGTCTGCGCTCGCTTTACGCCCAGTAATTCCGATTAACGCTCGCACCCTACGTATTACCGCGGCTGCTGGCACGTAGTTT
+
CCCCCGGGGGGGGGGGGGGGGGGGGGGGGGGGGGGGGGGGGGGGGGGGGGGGGGGGGGGGGGGGGGGGGGGGGGGGGGGGGGGGGGGGGGGGGGGGGGGGGGGGGGGGGGGGGGGGGGGGGGGGGGGGGGGGGGGGGGGGGGGGGGGGGGGGGGGGGGGGGGGGGGGGGGGGGGGGFGFGGGGGGGGGFGGG9@EDGGGGFFFFFFFFFFCCEFFFEFFFFFFFFF==2@4AF>@FBC=?DBB0069C?CEEFFFFFCEF0,3:9BFFF1?:0:324)56((-(1213>7:B?B222:8:)
@M04999:289:000000000-L3R54:1:1101:7149:9145 2:N:0:425
GACTACAAGGGTATCTAATCCTGTTCGCTCCCCACGCTTTCGCTCCTCAGCGTCAGTGACGGCCCAGAGACCTGCCTTCGCCATCGGTGTTCTTCCCGATATCTACACATTCCACCGTTACACCGAGAATTCCAGTCTCCCCTACCGCACTCCAGTCCGCCCGTACCCGGCGCCGATCCACCGTTAAGCGATGGACTTTCACACCAGACGCGACGAACCGCCTACGAGCTCTTTACGCCCAATAAATCCGGATAACGCTTGCACCCTACGTATTACCGCGGCTGCTGTCACGTAGTTAGCC
+
CCCCCGGFGGGGGGGGGGGGGGFGGGGGGGGGGGGGGGGGGGGGGGGGGGGGGGGGGGGGGGDFGGGGGGGGGGGGGGGGGGGGGGGGGGGGGGFGGGGGDGGGGGGGGGGGGGGGGGGGGGGFGDGGGGGGGGGGGGGFGGGGGGGGGGGGGGGGGGGDEGGGGGGGGEGECGDGFGFGGGGGGGFGGGEEGC?FFG=DAFFFFFAA;0691>DFFFFFB>F:?F<BF0)43A>D<F;>B0::>2):>9>B:?)229??16))4:04?<3?5:24>(4401-1:>F))-.3823<>)-6,
@M04999:289:000000000-L3R54:1:1101:9941:9149 2:N:0:425
GCCGACTACTGGGGTATCTAATCCTGTTTGCTCCCCACGCTTTCGCATCTCAGCGTCAGTATCTGTCCAGAAGGCCGCCTTCGCCACCGGTATTCCTCCACATCTCTACGCATTTCACCGCTACACGTGGAATTCTACCTTCCTCTACAATACTCCAGATAACCAGTTTTAAGTGCAGTTCCCAGGTTGAGCCCGGGGCTTTCACACCTAACTTAATTATCCGCCTACATGCCCTTTACGCCCAGTCATTCCGATTAACGCTCGCACCCTCCGTATTACCGCGGCTGCTGGCACGGAGTT
+
CCCCCGGGGGGGGGGGGGGGGGGGGGGGGGGGGGGGGGGGGGGGGGGGGGGGGGGGGGGGGGGGGGGGGGGGGGGGGGGGGGGGGGGGGGGGGFGGGGGGGGGGGGGGGGGGGGGGGGGGGGGGGGGGGGEGGGGGGGGGGGGGGGGGGGGGGGGGGGGGGGGGGGGGGGGGGGGGFGFGGGGGGGGGGGGDFGGGGGGGFFFFFFFFFFFFFFFFFFFFFCDDDF9>EFFF@@FDFFFADB;DFFEEFCEEF<F;DAF:>?F>FFFBFFFFF:?FFFA><FB;>B>BF7>?<>:-(42:
@M04999:289:000000000-L3R54:1:1101:27756:9155 2:N:0:425
GACTACTAGGGTATCTAATCCTGTTTGCTACCCACGCTTTCGAGCATGAACGTCAGTGTTATCCCAGGAGGCTGCCTTCGCCATCGGTATTCCTCCACATCTCTACGCATTTCACTGCTACACGTGGAATTCTACCTCCCTCTGACACACTCTAGTTAGACAGTTTCAAATGCACGTCCCAAGTTGAGCTCGGGGATTTCACATCTGACTTATCTAACCGTCTGCGCTCGCTTTACGCCCAGTAATTCCGATTAACGCTCGCACCCTCCGTATTACCGCGGCTTCTGGCACGTAGTTAGCC
+
CCCCCGGGGGGGGGGGGGGGGGGGGGGGGGGGGGGGGGGGGGGGGGGGGGGGGGGGGGGGGGGGGGGGGGGGGGGGGGGGGGGGGGGGGGGGGGGGGGGGGGGGGGGGGGGGGGGGGGGGGGGGGGGGGGGGGGGGGGGGGGGGGGFGGGGGGGGGGGGFFGGFGGGGFGGFGGFGFGFGGGGGGGGGGGGGGGGGGGGFCCFFFFFFEFFFFFFFEFFFFFFFFBFFFFFFFFEC=D5;>=BC)6?C?@<?@FFE@BFF9((:6:<(3(-(4:A>>63(4>((.6)5::?BB7(42)44.
@M04999:289:000000000-L3R54:1:1101:18113:9172 2:N:0:425
TCGCGACTACACGGGTATCTAATCCTGTTCGCTACCCATGCTTTCGAACCTCAGCGTCAGTTACAGACCAGAGAGCCGCCTTCGCCACTGGTGTTCTTCCATATATCTACGCATTCCACCGCTACACATGGAGTTCCACTCTCCTCTTCTGCACTCAAGAAAAACGGTTTCAGCTGCACTTCCCCGGTTAAGCCGAGGGCTTTCACAGCTGACTTGTTCTCCCGCCTGCGTTCGCTTTACGCCCAATAAATCCGGACAACGCTTGCCACCTACGTATTACCGCGGCTGCTGGCACGTAGTT
+
CCCCCGGGGGGGGGGGGGGGGGGGGGGGGGGGGGGGGGGGGGGGGGGGGGGGGGGGGGGGGGGGGGGGGGGGGGGGGGGGGGGGGGGGGGGGGGGGGGGGGGGGGGGGGGGGGGGGGGGGGGGGGGGG<EGGFGGGFGGGGGGGGGGGGGGGGGGGGGGCFGGGGGGGGGGGGGGGFGFGGGGGGGGGGGGGGGGGGGGGFFFFFFFFFFFFDFFFFFFFFFFBF>FFFFFFFFFFFF>FFFFF:4<?ABFBBFFBBFFBBFFFFFFF<2?07<:?AFAA<?;F>>B9BF071?BFB<??<
@M04999:289:000000000-L3R54:1:1101:21036:9173 2:N:0:425
ATGGACTACAGGGGTATCTAATCCTGTTTGCTCCCCATGCTTTCGCACCTCAGCGTCAGTATTAGGCCAGAAGGCTGCCTTCGCCATCGGTATTCCTCCAGATCTCTACGCATTTCACCGCTACACCTGGAATTCTACCTTCCTCTCCTATACTCTAGCTAACCAGTATCGTATGCAATTCCCAAGTTGAGCTCGGGGATTTCACATCCGACTTAATTAGCCGCCTACGCGCGCTTTACGCCCAGTAATTCCGATTAACGCTTGCACCCTCTGTATTACCGCGGCTGCTGGCACAGAGTTT
+
CCCCCGGGGGGGGGGGGGGGGGGGGGGGGGGGGGGGGGGGGGGGGGGGGGGGGGGGGGGGGGGGGGGGGGGGFGGGGGGGGGGGGGGGGGGGGGGGGGGGGGGGGGGGGGGGGGGGGGGGGGGGGGGGGGGGGGGGGGGGGGGGGGGGGGGGGGGGGGGGGGGGGGGDGGGGGGGGFFFGGGGGFGGGGGGFFGGGGG>DFFFFFFFFFFAFFFFFFCF)679ABF?F5@F=@F;FFEFFFF@?<@E?E?CCFBBFF296;BFFBFFF?::??A<<))5449;;>9;FFB2?73::(2.4)
@M04999:289:000000000-L3R54:1:1101:12517:9178 2:N:0:425
AGCGACTACTAGGGTATCTAATCCTGTTTGCTCCCCACGCTTTCGCATCTCAGCGTCAGTATCTGTCCAGAAGGCCGCCTTCGCCACCGGTATTCCTCCACATCTCTACGCATTTCACCGCTACACGTGGAATTCTACCTTCCTCTACAATACTCCAGATAACCAGTTTTAAGTGCAGTTCCCAGGTTGAGCCCGGGGCTTTCACACCTAACTTAATTATCCGCCTCCATGCCCTTTACGCCCAGTCATTCCGATTAACGCTCGCACCCTCCGTATTACCGCGGCTGCTGGCACGGTGTTC
+
@<CCCGGGFECCFCC,@6EACFDDFEEFFCFEF<F:<@@CCFGFCGE:@@FC<FCCCCBEFEAEFEAAFF<CCFGGD@F@:FDGGGEEGDF7DFGGGCE<?A<<4C=FGCDEEE<F<FEBFECEGCEF?++,7@EGEDFDEDDFFGGFGCFAFD=D>@FG,@==6=AEGGDC8@9DD7<D992:8DC::??@9:E755?D9*;:B>>55)4>CFAFF81*BC5>DF(:34436(53@;C5?62<?EE<<<7340(,())-4210;431:6136<??:)641>99>BB:?271<<:(--:1)
@M04999:289:000000000-L3R54:1:1101:4484:9216 2:N:0:425
CGATCGACTACTCGGGTATCTAATCCTGTTTGCTCCCCACGCTTTCGCATCTCAGCGTCAGTATCTGTCCAGAAGGCCGCCTTCGCCACCGGTATTCCTCCACATCTCTACGCATTTCACCGCTACACGTGGAATTCTACCTTCCTCTACAATACTCTAGTTAACCAGTTTTAAGTGCAATTCCTAGGTTGAGCCCAGGGCTTTCACACCTAACTTAATTATCCGCCTACATGCCCTTTACGCCCAGTCATTCCGATTAACGCTCGCACCCTCCGTATTACCGCGGCTGCTGGCACGGAGT
+
CCCCCGGGGGGGGGGGGGGGGGGGGGGGGGGGGGGGGGGGGGGGGGGGGGGGGGGGGGGGGGGGGGGGGGGGGGGGGGGGGGGGGGGFEFGGGGGGGG9FGGGGDFGGGGGGGGGGGGGGGGGGGGGGGGGGGGGGGGGGGGGGGGGGGGGGFGGGGGGGGGGGGGGGFGEFGFFEFFDFGGGGGGGGGGFGGGGGGGG*?FFFFFFFFDFFFFFFFFFFAEFEABFFD=EFFFFDBB:FF@DFFFD(7<EEFE3;;?DECDB;?>90>>??034,442AFA(-((-49<2:?0:B1(,4-
@M04999:289:000000000-L3R54:1:1101:24834:9232 2:N:0:425
TAAGTGACTACCAGGGTATCTAATCCTGTTCGCTACCCATGCTTTCGAACCTCAGCGTCAGTTACAGACCAGAGAGCCGCCTTCGCCACTGGTGTTCTTCCATATATCTACGCATTCCACCGCTACACATGGAGTTCCACTCTCCTCTTCTGCACTCAAGAAAAACAGTTTCAGCTGCACTTCCCCGGTTAAGCCGAGGGCTTTCACAGCTGACTTGTTCTCCCGCCTGCGTTCGCTTTACGCCCAATAAATCCGGACAACGCTTGCCACCTACGTATTACCGCGGCTGCTGGCACGTAGT
+
CCCCCGGGGGGGGGGGGGGGGGFFGGGGGGGGGGGGGGGFGGGGGGGGGGGGGGGGGGGGGFGGGGGGGGGGGGGGGGGGGDGGGGGGGGGGGGGGGGGGGGGGDFGGGGGCGGGGGGGGGGGGGGGGGGGGEDFGGGGGGGGGGGGGGGGGCCGGGGGGGG?DFDFGGGGGGGGGFGFGGGGGGGGGGGC9FGGGDCDGFFFAFFFFFFFEFFFFFFFFFEFF9@FFFF@FFF?FFFFFFFF9(2=@3=3?C136:90<B;6::B:7<?FBBBFB<A?<DA699(9>F<B?F??<(::1-
@M04999:289:000000000-L3R54:1:1101:3054:9242 2:N:0:425
CAGAAGACTACTAGGGTATCTAATCCTGTTCGCTACCCATGCTTTCGAACCTCAGCGTCAGTTACAGACCAGAGAGCCGCCTTCGCCACTGGTGTTCTTCCATATATCTACGCATTCCACCGCTACACATGGAGTTCCACTCTCCTCTTCTGCACTCAAGAAAAACAGTTTCAGCTGCACTTCCCCGGTTAAGCCGAGGGCTTTCACAGCTGACTTGTTCTCCCGCCTGCGTTCGCTTTACGCCCAATAAATCCGGACAACGCTTGCCACCTACGTATTACCGCGGCTGCTGGCACGTAGT
+
CCCCCGGGGGGGGGGGGGGGGGGFGGGGGGGGGGGGGGGGGGGGGFGGGGGGGGGGGGGGGFGGGGGGGGGGGGGGGGGDGGGGGGGGGGGGGGGGGGGGGGGGGGGCGGGGGGGGGGGGGGGGGGGGGCFDFEGGGGGGGGGGGGGGGGGGGGGGGGGGGGGGGGGGGGGGGGGGFGFGGGGFFGGGGGGGGGGGGDGGDFFFFFFFEBEEEFFFFFFCFFFDFFFFFDFFFFFFF??6CFFF9D0@;EECFFFFFBF?:6>FB?<?A???:BF<2A?ABB667(44967::??D6:034
@M04999:289:000000000-L3R54:1:1101:16972:9253 2:N:0:425
CTTCGACTACCAGGGTATCTAATCCTGTTTGCTCCCCACGCTTTCGCATCTCAGCGTCAGTATCTGTCCAGAAGGCCGCCTTCGCCACCGGTATTCCTCCACATCTCTACGCATTTCACCGCTACACGTGGAATTCTACCTTCCTCTACAATACTCCAGATAACCAGTTTTAAGTGCAATTCCCAGGTTGAGCCCGGGGCTTTCACACCTAACTTAATTATCCGCCTACATACCCTTTACGCCCAGTCATTCCGATTAACGCTCGCACCCTCCGTATTACCGCGGCTGCTGGCACGGCGTT
+
CCCCCGGGGGGGGGGGGGGGGGGGGGGGGGGGGGGGGGGGGGGGGGGGDGGGGEFGGGGGGGGGGGGGGGGGGGGGGGGGGGGGGGGGGGGGGGGGGGGGGGGGGGGGGGGGGGGGGGGGGGGGGGGGGGGGGGGGGGGGGGGGGGGGGGGGGGGGFGGGGGGGGGGGGGFFFGGGFGFFGGGGGGGGGGGGGGGGGDGGEFFBFFFFFFFFFFFFFFFFFFEFD@?FFEECEDFFFECF?06;@;;<@EFFEFFFFFFFFFFF96>9;(4:611(:?BB91>B(4>FF?B>:?F:2,7>4
@M04999:289:000000000-L3R54:1:1101:26760:9257 2:N:0:425
GCAGGGACTACAGGGGTATCTAATCCTGTTTGCTCCCCACGCTTTCGCATCTCAGCGTCAGTATCTGTCCAGAAGGCCGCCTTCGCCACCGGTATTCCTCCACATCTCTACGCATTTCACCGCTACACGTGGAATTCTACCTTCCTCTACAATCCTCCAGATAACCAGTTTTAAGTGCAGTTCCCAGGTTGAGCCGGGGCTTTCACACCTAACTTAATTATCCGCCTACATGCCCTTTACGCCCAGTCATTCCGATTACCGCTCGCACCCTCCGTATTACCGCGGCTCCTGGCACGGAGTT
+
CCCCCGGGGGGGGGGGGGGGGG@FFGGGGGGGGGGGGGGGCGGGGEGGGEFFGGFGGGGGGFEGGGFFGDGGGGGGGGGGGG7CFF:FGCGGGGGGGGAFDGGDFGGGFDGGGEGGGECFE>CFDD@E:FFDFEEGGGCGGGFGGEGGGGGFG,=DG8EG8DFFGCFGGGGGGC?FBFFGFGGFGGGCGGGG6F?CGDGDFFFFABAFFBE35B6F*=19@E9@D9>2-6*73@3=33)16<@90?(7)7)75=6<0;)6002;;>;>>041(,(.424:2179(2;(-:?((..:34(44
@M04999:289:000000000-L3R54:1:1101:29072:9259 2:N:0:425
GACTGACTACAAGGGTATCTAATCCTGTTCGCTCCCCACGCTTTCGTCCATCAGCGTCAATCGGTATTTAGTAACCTGCCTTCGCAATCGGGGTTCTGTGTAATATCTATGCATTTCACCGCTACACTACACATTCCAGCTACTTCAATACTATTCAAGATTAACAGTATCAACGGCAGTTCTACAGTTAAGCTGCAGGTTTTCACCGCTGACTTATCAACCCGCCTACGGACCCTTTAAACCCAATAAATCCGGATAACGCTCGCATCCTCCGTATTACCGCGGCTGCTGGCACGGAGTT
+
CCCCCGGGGGGGGGGGGGGGGGGGGGGGGGGGGGGGGGGGGGGGGGGGGGGGGGGGGGGGGGGGGGGGGGGGGGGGGGGGGGGGGGGGCGGEGFGGGGGGGGGGGGGGGGGGGGGGGGGGGGGGGGGGGGGGGGGGGGGGGGGGGGGGGGFGGGGGGGGGGGGGGGGGGGFCDGGGFGFGGGGGGGGGGGGGGGGGGGGGFFFFFFFEFFFFFFFFFFFFFFFFFFFFFFF2@@FD@EEAEEFFF@@E<CEF1;>FFFAFFFD<>>>?FFF<1(-4:?FF62(10966<:04(()499B?4
@M04999:289:000000000-L3R54:1:1101:23667:9261 2:N:0:425
GTGGACTACAGGGGTATCTAATCCTGTTCGCTCCCCACGCTTTCGTCCATCAGCGTCAATCGGTATTTAGTAACCTGCCTTCGCAATCGGGGTTCTGTGTAATATCTATGCATTTCACCGCTACACTACACATTCCAGCTACTTCAATACTATTCAAGATTAACAGTATCAACGGCAGTTCTACAGTTAGGCTGCAGGTTTTCACCGCTGACTTATCAACCCGCCTACGGACCCTTTAAACCCAATAAATCCGGATAACGCTCGCATCCTCCGTATTACCGCGGCTGCTGGCACGGCGTTT
+
CCCCCGGGGGGGGGGGGGGGGGGGGGGGGGGGGGGGGGGGGGGGGGGGGGGGGGGGGGGGGGGGFGGGGGGGGGGGGGGGGGGGGGGGGGGGGGGGGGGGGGGFGGGGGGGGGGGGGGGGGGGGGGGGGGGGGGGGGGGGGGGGGGGGGGGFGCGGGGGGFGGGGGGGGGGGGGGGFGFGGGGGGGGGGFGFGGGGGGGGFFFFFFFFFFFFFFFFFFFFFFFFF??DF?>BFFFFFEEFFF?DFFFFECEEF;DFFFE;@?BF99:>??BFF?B?7>AA:9>9>>6:??>1:<?0((-4(
@M04999:289:000000000-L3R54:1:1101:26857:9262 2:N:0:425
TAGACTACACGGGTATCTAATCCTGTTTGCTCCCCACGCTTTCGCATCTCAGCGTCAGTATCTGTCCAGAAGGCCGCCTTCGCCACCGGTATTCCTCCACATCTCTACGCATTTCACCGCTACACGTGGAATTCTACCTTCCTCTACAATACTCTAGTTAACCAGTTTTAAGTGCAATTCCTAGGTTGAGCCCAGGGCTTTCACACCTAACTTAATTATCCGCCTACATGCCCTTTACGCCCAGTCATTCCGATTAACGCTCGCACCCTCCGTATTACCGCGGCTGCTGGCATGGAGTT
+
CCCCCGGGGGGGGGGGGGGGGGGGGGGGGGGGGGGGGGGGGGGGGGGGGGGGGGGGGGGGGGGGGGGGGGGGFGGGGGGGGGGGGGGGGGGGGGGGGGGFGGGGGGGGFGGGGGGGGGGGGGGGGGGGGGGGGGGGGGGGGGGGGGGCFGFGGGGGGGGGGGGGGGGGGGGGGGFCDFFGGGGGFGGFG6EGGGGGGGGFFFFFFFFFEEFFFFCFFFCCFFFFFFDFF4>BDFDEC;(:>21=EEAFF<7;2;?;CED63(,32(4123:9F:?FAB4:9(4;FBFFF??0),(,43:
@M04999:289:000000000-L3R54:1:1101:16987:9300 2:N:0:425
AGACTACCGGGGTATCTAATCCTGTTTGCTCCCCACGCTTTCGCATCTCAGCGTCAGTATCTGTCCAGAAGGCCGCCTTCGCCACCGGTATTCCTCCACATCTCTACGCATTTCACCGCTACACGTGGAATTCTACCTTCCTCTACAATACTCCAGATAACCAGTTTTAAGTGCAGTTCCCAGGTTGAGCCCGGGGCTTTCACACCTAACTTAATTATCCGCCTACATGCCCTTTACGCCCAGTCATTCCGATTAACGCTCGCACCCTCCGTATTACCGCGGCTGCTGGCACGGAGTTAGC
+
CCCCCGGGGGGGGGGGGGGGGGGGGGGGGGGGGGGGGGGGGGGGGGGGGGGGGGGGGGGGGGGGGGGGGGGGGGGGGFGGGGGGGGGGGGGGGGGGGGGGFGGGGGGGGGGGGGGGGGGGGGGGGGGGGGGGGGGGGGGGGGGGGGGEGFGGGGGGGGGGGGGGGGFCGGGFGFCGFGFGGGGGGGGGCGGGGDGGGGGGFFFFFFFF=:CEFFFFFFFF;=@>@FEFFFEDFFFFE6;:9FFF@EE5CC;FFF<ABBBFF>B004?:??>FB33<<ABF999;><?>71(4:4(31:4A2
@M04999:289:000000000-L3R54:1:1101:16371:9331 2:N:0:425
TGACTACAGGGGTATCTAATCCTGTTCGCTACCCATGCTTTCGAACCTCAGCGTCAGTTACAGACCAGAGAGCCGCCTTCGCCACTGGTGTTCTTCCATATATCTACGCATTCCACCGCTACACATGGAGTTCCACTCTCCTCTTCTGCACTCAAGAAAAACAGTTTCAGCTGCACTTCCCCGGTTAAGCCGAGGGCTTTCACAGCTGACTTGTTCTCCCGCCTGCGTTCGCTTTACGCCCAATAAATCCGGACAACGCTTGCCACCTACGTATTACCGCGGCTGCTGGCACGTAGTTAGC
+
CCCCCGGGGGGGGGGGGGGGGGGGGGGGGGGGGGGGGGGGGGGGGGEGGGGGGGGGGGGGGGGGGGGGGGGGGGGGGGGGGGGGGGGGGGGGGGGGGGGGGGGGGGGGGGGGGGGGGGGGGGGGFEFGFGGGGGGGGGGGGGGGGGGFGGGGGGGGGGGGGGGGGGGGGGFGGGGGFGFGGGGGGGGGGGGGGGGGGGGGFFFFFFFFEFFFFFFFFFFFB@BFBBFFFFFFFDFFFFFFFFF16ACEFFF9?BFFFFFF??FBFFFF??B??A>FFFFF6>;BF?2::018?<?BF<AA<
@M04999:289:000000000-L3R54:1:1101:17300:9334 2:N:0:425
GTCGACTACTGGGGTATCTAATCCTGTTTGCTCCCCATGCTTTCGCACCTCAGCGTCAGTATTAGGCCAGAAGGCTGCCTTCGCCATCGGTATTCCTCCAGATCTCTACGCATTTCACCGCTACACCTGGAATTCTACCTTCCTCTCCTATACTCTAGCTAACCAGTATCGTATGCAATTCCCAAGTTGAGCTCGGGGATTTCACATCCGACTTAATTAGCCGCCTACGCGCGCTTTACGCCCAGTAATTCCGATTAACGCTTGCACCCTCTGTCTTACCGCGGCTGCTGGCACGGAGTTT
+
CCCCCGGEGECF?CGGGGGGGGGGFFGFGGGGGGGCFFFFEGGGGGDGFGFCFDGGFGGGGGGGFFGGGGC<FEGFGEGGGGGGDGGGGGDCFFECGGGGGCGGGGGGGGGGGGFFFGGGGGGGGGGGGCDFGFAFGGGGGC?DFGCGFGGFGGCEFCCAGGGGGGGGGFCGGGGGF?FGGGGCFFGGFGFGGGGGGC9DAAFFFFFFB5AAA>:6EFFBAB2=A?=B@=9521>;@CEE;>986@35<EEF??6?:49?98:::<?7622:0<)66<>::69(-(,37)588)37696()
@M04999:289:000000000-L3R54:1:1101:22918:9356 2:N:0:425
CGCCGACTACCCGGGTATCTAATCCTGTTTGCTACCCACGCTTTCGAGCATGAACGTCAGTGTTATCCCAGGAGGCTGCCTTCGCCATCGGTATTCCTCCACATCTCTACGCATTTCACTGCTACACGTGGAATTCTACCTCCCTCTGACACACTCTAGTTAGACAGTTTCAAATGCACGTCCCAAGTTGAGCTCGGGGATTTCACATCTGACTTATCTAACCGTCTGCGCTCGCTTTACGCCCAGTAATTCCGATTAACGCTCGCACCCTACGTATTACCGCGGCTGCTGGCACGTAGTT
+
CCCCCGGGGGGGGGGGGGGGGGGGGGGGGGGGGGGGGGGGGGGGGGGGGGGGGGGGGGGGGGGGGGGGGGGGGGGGGGGGGGGGGGGGGGGGGGGGGGGGGGGGGGGGFGGGGGGGGGGGGGGGGGGGGGGGGGGGGGGGGGGGGGGGFGGGFEFGGGGGGGGGGFGGGGGCECGGFGFGGGGDFGGGGGGGGGGGGGGGDCAFFFFFFFFF=AFFFFFEFFFF>DFFEFBB@BF??FEFF@FFFFFFEC3CEF?D???EBB?FBFFFF02<BFF?FF>A66>FFF>BB2)22134.,226
@M04999:289:000000000-L3R54:1:1101:2351:9377 2:N:0:425
GACTACTCGGGTATCTAATCCTGTTCGCTCCCCACGCTTTCGTCCATCAGCGTCAATCGGTATTTAGTAACCTGCCTTCGCAATCGGGGTTCTGTGTAATATCTATGCATTTCACCGCTACACTACACATTCCAGCTACTTCAATACTATTCAAGATTAACAGTATCAACAGCAGTTCTACAGTTAAGCTGCAGGTTTTCACCGCTGACTTATCAACCCGCCTACGGACCCTTTAAACCCAATAAATCCGGATAACGCTCGCATCCTCCGTATTACCGCGGCTGCTGGCACGGAGTTAGCC
+
CCCCCGGGGGGGGGGGGGGGGGGGGGGGGGGGGGGGGGGGGGGGGGGGGGGGGGGGGGGGGGGGGGGGGGGGGGGGGGGGGGGGGGGGGFGGGGGGGGGGGGGGGGGGGGGGGGGGGGGGGGGGGGGGGGGGGGGGGGGGGGGFGGGGGGGGGGGGGGGGGGGGGGGG8EFFFGGGFGFGGGGGGGGGGGGGGGGGGGGGFFADFEFBFEEFEFFFCFFFFFFFFDDF92=DDEFCCFBFFDFF8CFF;>B;7<EFFFF?BB@@;>?FFFBB(4<BF:>F(29BBF?:BFF?0038<AFF:
@M04999:289:000000000-L3R54:1:1101:10816:9378 2:N:0:425
TCTGACTACTGGGGTATCTAATCCTGTTCGCTACCCATGCTTTCGAACCTCAGCGTCAGTTACAGACCAGAGAGCCGCCTTCGCCACTGGTGTTCTTCCATATATCTACGCATTCCACCGCTACACATGGAGTTCCACTCTCCTCTTCTGCACTCAAGAAAAACAGTTTCAGCTGCACTTCCCCGGTTAAGCCGAGGGCTTTCACAGCTGACTTGTTCTCCCGCCTGCGTTCGCTTTACGCCCAATAAATCCGGACAACGCTTGCCACCTACGTATTACCGCGGCTGCTGGCACGTAGTT
+
CCCCCGGGGGGGGGGGGGGGGGGGGGGGGGGG@@;CEGGGGGGGG8FGGGGGGGGGGGGGGGGGGGGGGGGGGGGGGGGGGGGGGGGGGGGGGGGGGGGGGGGGGGGGGGGGGGGGGGGGGGGGGGGGGGGGGGGGGGGGGGGGGGGGGGGGGGGGGGGGGGGGGGGGGGGGGFGGFGFGGGGGGGGGGGGGGDGGGGGFFFFFFFFFFFFFFFFFFFFFFFFFFFFFFFFFFF@FFFFFFBFFFFEFEEE@;BBF;<?BFF?FBBADFB08:1))5<BA?99;;;>??F:FB<?BB:3>
@M04999:289:000000000-L3R54:1:1101:18279:9387 2:N:0:425
GACTACACGGGTATCTAATCCTGTTCGCTCCCCACGCTTTCGTCCATCAGCGTCAATCGGTATTTAGTAACCTGCCTTCGCAATCGGGGTTCTGTGTAATATCTATGCATTTCACCGCTACACTACACATTCCAGCTACTTCAATACTATTCAAGATTAACAGTATCAACGGCAGTTCTACAGTTAAGCTGCAGGTTTTCACCGCTGACTTATCAACCCGCCTACGGACCCTTTAAACCAAATAAATCCGGATAACGCTCGCATCCTCCGTATTACCGCGGCTGCTGGCACGGAGTTAGCC
+
CCCCCGGGGGGGGGGGGGGGGGGGGGGGGGGGGGGGGGGGGGGGGGGGGGGGGGGGGGFGGGFGGGGGGGGGGGGGGGGGGGGGGGGGGGGGGGGGGGGGGGGGGGGGGGGGGGGGGGGGGGGGGGGGGGGGGGGGGGGGGGGFGGGGGGGGGGGGGGGGGGGGGGGGGGGGGGGGFGFGGGGGGGGGGGGGGGGCGGGGFFFFFFFFFFFFFFFFFFFFFFFFF=DFFFFFFFFFFFF47@FFFC?EF06<D@FFFB<@B>BFFFFFF>F?FFFFDFF>(49>??B:?:??B9;F?FBA:
@M04999:289:000000000-L3R54:1:1101:27707:9451 2:N:0:425
GGACTACTGGGGTATCTAATCCTGTTTGCTCCCCATGCTTTCGCACCTCAGCGTCAGTATTAGGCCAGAAGGCTGCCTTCGCCATCGGTATTCCTCCAGATCTCTACGCATTTCACCGCTACACCTGGAATTCTACCTTCCTCTCCTATACTCTAGCTAACCAGTATCGTATGCAATTCCCAAGTTGAGCTCGGGGATCTCACATCCGACTTAATTAGCCGCCTACGCGCGCTTTACGCCCAGTAATTCCGATTAACGCTTGCACCCTCTGTATTACCGCGGCTGCTGGCACAGAGTTAGC
+
CCCCCGGGFFGGGEGGGDGGGGGFGGGGGGCGDFFGFGGGGGEGGGGGFGGGGGGGGGGGGGGFGGGGGGGGFGGGGGGGGGGGGGGGG<F<AFGGGEC<BEGGGGGFGGGGCFGGGGGGGGGGGGGGGGGGGGGGGGGGFDGEGGGGGAD6EDFDGGGGGGGGGGGGGGGGGGGFFGF?DF68FFAF8D8DCC>CDDCGF9CF+95@DBFFA6@CF6A;>AA>FFDF9@5>BD?.;7;=;@DF4C?<CEF;;?6ADBBBBBFF?B0(415>)669AFFF>FF9>BDFFFFFB<0:-)4:6
@M04999:289:000000000-L3R54:1:1101:7789:9460 2:N:0:425
CCGACTACAGGGGTATCTAATCCTGTTTGCTCCCCACGCTTTCGCATCTCAGCGTCAGTATTTGTCCAGAAGGCCGCCTTCGCCACCGGCATTCCTCCACATCTCTACGCATTTCACCGCTACACGTGGAATTCTACCTTCCTCTACAATACTCCAGATAACCAGTTTTAAGTGCAATTCCCAGGTTGAGCCCGGGGCTTTCACACCTAACTTAATTATCCGCCTACATGCCCTTTACGCCCAGTCATTCCGATTAACGCTCGCACCCTCCGTATTACCGCGGCTGCTGGCACGGAGTT
+
CCCCCGGGGGGGGGGGGGGGGGGGGGGGGGGGGGGGGGGGGGGGGEGGGGGGGGGGGGGGGGGGGGGGGGGGGGGGGGGGGGGGGGGGGGGGGGGGGGGGGGGGGGGGGGGGGGGGGGGGGGGGGGGGGGGGGFGGGGGGGGGCGGGGGGGGGGGGGGGGGGGGGGGGGGGGGGGGFGFGGGGGFGGGGFGGGGGGGGGGFFFFFFFFFFFFFAFFFFFFFDFDD=DFFFFFFFFFFFFFBFF;EEFFFE?E;D@FAA0>BF>FFF9<??(4:??FAA<?B>>B>>B77(438?29B?F
@M04999:289:000000000-L3R54:1:1101:11687:9469 2:N:0:425
GTCGCGACTACACGGGTATCTAATCCTGTTCGCTACCCATGCTTTCGAACCTCAGCGTCAGTTACAGACCAGAGAGCCGCCTTCGCCACTGGTGTTCTTCCATATATCTACGCATTCCACCGCTACACATGGAGTTCCACTCTCCTCTTCTGCACTCAAGAAAAACAGTTTCAGCTGCACTTCCCCGGTTAAGCCGAGGGCTTTCACAGCTGACTTGTTCTCCCGCCTGCGTTCGCTTTACGCCCAATAAATCCGGACAACGCTTGCCACCTACGTATTACCGCGGCTGCTGGCACGTAGT
+
CCCCCGGGGGGGGGGGGGGGGGGGGGGGGGGGGGGGGGGGGGGGGGGGGGGGGGGGGGGGGGGGGGFFGGGGGGGGGGGGGGGGGGGGGGGGGGGGGGGGGGGGGGGGGGGGGGGGGGGGGGGGGGGGGGG8ADGGGFFGGGDGGGGGGGGGGGGGGGGGFGGGGGGFGGGGGGGFFFFFGGGGGGGEGGGGGG?DCGGGDFFFFFFFFFFFFFFFEF?CFFFFFFF6=@FDFF@;FFFF<:?BFF03?2<BFFFB?BFFF>9448?FFFFFF:037A?AFA?FFF;F;??:>?18618:4
@M04999:289:000000000-L3R54:1:1101:2346:9490 2:N:0:425
TGACTACTAGGGTATCTAATCCTGTTCGCTACCCATGCTTTCGAACCTCAGCGTCAGTTACAGACCAGAGAGCCGCCTTCGCCACTGGTGTTCTTCCATATATCTACGCATTCCACCGCTACACATGGAGTTCCACTCTCCTCTTCTGCACTCAAGAAAAACAGTTTCAGCTGCACTTCCCCGGTTAAGCCGAGGGCTTTCACAGCTGACTTGTTCTCCCGCCTGCGTTCGCTTTACGCCCAATAAATCCGGACAACGCTTGCCACCTACGTATTACCGCGGCTGCTGGCACGTAGTTAGC
+
CCCCCGGGGGGGGGGGGGGGGGGGGGGGGGGGGGGGGGGGGGGGGGGGGGGFFGGGGGGGGGGGGGGGGGGGGGGGGGGGGGGGGGGGGGGGGGGGGGFFGGGGGGGGGGGGGGGGGGGGGGGGGGGGGGGGFGGGGGGGGGGGGGGGGGGGGGGGGGGGGGGGGFGFGGGGGGGGFGFGGGGGGGGGGGGGGGGGGGGCFFFFFFFFFFFFFFFFFFFBDFFFFFFFFFFFFDFFFFFFBF;@EF<CCE>@FFFB?BB:(4?04<48?B?B<A0>A<B;990;BBFF?FF?F::B?)69<
@M04999:289:000000000-L3R54:1:1101:6618:9495 2:N:0:425
ATCGGGACTACTGGGGTATCTAATCCTGTTTGCTCCCCACGCTTTCGCATCTCAGCGTCAGTATCTGTCCAGAAGGCCGCCTTCGCCACCGGTATTCCTCCACATCTCTACGCATTTCACCGCTACACGTGGAATTCTACCTTCCTCTACAATACTCTAGTTAACCAGTTTTAAGTGCAATTCCTAGGTCGAGCCCAGGGCTTTCACACCTAACTTAATTATCCGCCTACATGCCCTTTACGCCCAGTCATTCCGATTAACGCTCGCACCCTCCGTATTACCGCGGCTGCTGGCACGTAGT
+
CCCCCGGGGGGGGGGGGGGGGG@CEFGGGGGGGGGGGDGGGGGGGGGGGGEGGGGGGGGGGGGGGGGGGGGGGGGGGGGGGGGGGGEGGGGEGGGGGFEGGGGGGGGGGGGGGGGGGGGGGGGGGGGGGGGGGGGGGGGGGGGGGGGGGGGGFGGGGGGGGGFGGGGGFFFGGGGGFFFGGGGGGGGGEF>GGGEGGFGGFFFFFFFFFABEEFFFECFE678?DFFFFFFFCF@F@@3;>0;6@FF;@<CEFF@2@;7?E;@@:(14>F?FF?B?B?FADA?B03639<?07:7<14?64
@M04999:289:000000000-L3R54:1:1101:12933:9532 2:N:0:425
GATCGACTACACGGGTATCTAATCCTGTTCGCTACCCATGCTTTCGAACCTCAGCGTCAGTTACAGACCAGAGAGCCGCCTTCGCCACTGGTGTTCTTCCATATATCTACGCATTCCACCGCTACACATGGAGTTCCACTCTCCTCTTCTGCACTCAAGAAAAACAGTTTCAGCTGCACTTCCCCGGTTAAGCCGAGGGCTTTCACAGCTGACTTGTTCTCCCGCCTGCGTTCGCTTTACGCCCAATAAATCCGGACAACGCTTGCCACCTACGTATTACCGCGGCTTCTGGCACTTAGGT
+
CC8CCGGGGGGGGGGGGGGGFGGGGGGFGEFGGGGGGGGGGGGGGGGGGGGGGGGGGGGGFGGGGCGGGFFGGGGGGGGGGDGGGGGGGGGGGGGGGGGGGGGGGFGGGGFGGGGGGGGGGGGGGGGFFG?8ADGFFGGGGGGCGGGDEGGA8ADFF8ED8DGGDGGGGGGGGGGG??FGGGGGGEGGECDFFGGGGGG43;AFFFFBDF3@FFFFFFFFF@@2(>?0<@;1<D0,6=<C?@>0?<?>D)-<2066901:BFFFF6?AFFFB?0:<ABBD90929B91,)6)5:3(5<2).
@M04999:289:000000000-L3R54:1:1101:9650:9549 2:N:0:425
ACTATGACTACCAGGGTATCTAATCCCATTCGCTCCCCTAGCTTTCGTCTCTCAGTGTCAGTGTCGGCCCAGCAGAGTGCTTTCGCCGTTGGTGTTCTTTCCGATCTCTACGCATTTCACCGCTCCACCGGAAATTCCCTCTGCCCCTACCGTACTCCAGCTTGGTAGTTTCCACCGCCTGTCCAGGGTTGAGCCCTGGGATTTGACGGCAGACTTAAAAAGCCACCTACAGACGCTTTACGTCCAATCATTCCGGATAACGCTTGCATCCTCTGTATCACCGCGGCTGTTGGCACATAGT
+
CCCCCGGGGGGGGGGGGGGGGGGGGGGGGGGGGGGGGGGGGGFGGGGGEFFGGGGEEGGGGGGGGGDGGGGGGGGG?FGGGGGFGGDGGGGGGGGGGGGGGGG7FFFGGGGGGGGGFAFGFGGEGGGGGGGCF6EEFGGFFCEGGGFFGGGEG8EGGGGGGGG?CFGEGGDGGGGGFG93:CFGGGFDGGGFFCGGGG>FFF*9B=FB2>@@>FFA48F=6=BB@@;@14=8<6;F18<FE6@DFF);@EF34A:032168:>F:<?BA9.4<<)-.6-)68(416172.)487<<())..
@M04999:289:000000000-L3R54:1:1101:19235:9554 2:N:0:425
GGACTACTGGGGTATCTAATCCTGTTCGCTACCCATGCTTTCGAACCTCAGCGTCAGTTACAGACCAGAGAGCCGCCTTCGCCACTGGTGTTCTTCCATATATCTACGCATTCCACCGCTACACATGGAGTTCCACTCTCCTCTTCTGCACTCAAGAAAAACAGTTTCAGCTGCACTTCCCCGGTTAAGCCGAGGGCTTTCACAGCTGACTTGTTCTCCCGCCTGCGTTCGCTTTACGCCCAATAAATCCGGACAACGCTTGCCACCTACGTATTACCGCGGCTGCTGGCACGTAGTTAGC
+
CCCCCGGGGGGGGGGGGGGGGGGGGGGGGGGGGGGGGGGGGGGGGGGGGGGGGGGGGGGGGGGGGGGGGGGGGGGGGGGGGGGGGGGGGGGGGGGGGGGGGGGGGGGGGGGGGGGGGGGGGGGGFEGGGGGGGGGGGGGGGGGGGGGFGGGGGGGGGGGGGGGGGGGGGGGGGGGGFFFGGGGGGGGCGGGG7:EDDCGGBFFFFFFFFFFFFFFFFFFFB@FFFFFFFFFFF@FCCDFFFF<DEFFFFFBF:2>FF9;FB:BBBFFF?BBF?BFFFFFBF1>BFFF???0)14:?:2445
@M04999:289:000000000-L3R54:1:1101:17118:9563 2:N:0:425
TCGACTACTCGGGTATCTAATCCTGTTTGCTCCCCACGCTTTCGCATCTCAGCGTCAGTATCTGTCCAGAAGGCCGCCTTCGCCACCGGTATTCCTCCACATCTCTACGCATTTCACCGCTACACGTGGAATTCTACCTTCCTCTACAATACTCTAGTTAACCAGTTTTAAGTGCAATTCCTAGGTTGAGCCCAGGGCTTTCACACCTAACTTAATTATCCGCCTACATGCCCTTTACGCCCAGTCATTCCGATTAACGCTCGCACCCTCCGTATTACCGCGGCTGCTGGCACGGAGTT
+
CCCCCGGGGGGGGGGGGGGGGGGGGGGGGGGGGGGGGGGGGGGGGGGGGGGGGGGGGGGGGGGGGGGGGGGGGGGGGGGGGGGGGGGGGGGGGFGGGGGGGGGGGGGGGGGGGGGGGGGGGGGGGGGGGGGGGGGGGGGGGGGGGGGGGGGGGGGFGGGFGGGGGGGGGGGGGGGGFGFGGFFGGGGGGCGGGGGG>DDGFFFFFFFFFFFFFFFFFFFFFFFFFFFFFFEFFFFFFF=DBFFD@EFFFFFF0<;;?ED;FFFF>FFFFF?>B:FF<AA:>1;>B;BFFFFF??>>4:?
@M04999:289:000000000-L3R54:1:1101:23020:9587 2:N:0:425
AGGACTACTAGGGTATCTAATCCTGTTCGCTACCCATGCTTTCGAACCTCAGCGTCAGTTACAGACCAGAGAGCCGCCTTCGCCACTGGTGTTCTTCCATATATCTACGCATTCCACCGCTACACATGGAGTTCCACTCTCCTCTTCTGCACTCAAGAAAAACAGTTTCAGCTGCACTTCCCCGGTTAAGCCGAGGGCTTTCACAGCTGACTTGTTCTCCCGCCTGCGTTCGCTTTACGCCCAATAAATCCGGACAACGCTTGCCACCTACGTATTACCGCGGCTGCTGGCACGTAGTT
+
CCCCCGGGGGGGGGGGGGGGGGGGGGGGGGGGGGGGGGGGGGGGDDGGGGGGGGGGGGGGGGGGGGGGGGGGGGGGGGGGGGGGGGGGGGGGGGGGGGGGGGGGGGGGGGGGGGGGGGGGGGGGGFGGGGGGGGGGGGGFGGGGGGGGGGGGGGGGGGGGGDGGGFGGGGGGGGGGFGFGGGGGGGGGGFFF>>>DGDGGAFFFFFFAEEFFFFFA?FFEA=BFFFFFFFFFFFFFCFFFFFD@DFFFFFF29(39BFFFFFFF?<B:FBB6?F4:AFB:;>999>BBF2::7?B:126
@M04999:289:000000000-L3R54:1:1101:4057:9603 2:N:0:425
GACTACAAGGGTATCTAATCCTGTTTGCTACCCACGCTTTCGAGCATGAACGTCAGTGTTATCCCAGGAGGCTGCCTTCGCCATCGGTATTCCTCCACATCTCTACGCATTTCACTGCTACACGTGGAATTCTACCTCCCTCTGACACACTCTAGTTAGACAGTTTCAAATGCACGTCCCAAGTTGAGCTCGGGGATTTCACATCTGACTTATCTAACCGTCTGCGCTCGCTTTACGCCCAGTAATTCCGATTAACGCTCGCACCCTACGTATTACCGCGGCTGCTGGCACGTAGTTAGCC
+
CCCCCGGGGGGGGGGGGGGGGGGGGGGGGGGGGGGGGGGGGGGGGGGGGGGGGGGGGGGGGGGGGGGFGGGGGGGGGGGGDGGGGGGGGGGGGGGGGGGGGGGGGGGGEGGGCFGGGGGGGGGGGGGGGGGGGGGGGGGGGGG8,@DFGGFFDGGGGGGGGGGGGGGGGGGGFGGGFGFGFFFFGGAEGFDEGGGGGGGGFFFCFFFAEFFFFFFFFFFA5:9<4>A2>-6@DB=:=FF4=>EFEEEFFFFDFD?<@03@B0692<?7?F<?ABF<A:96((((,.3(4:D:2((,6A444
@M04999:289:000000000-L3R54:1:1101:23712:9616 2:N:0:425
GACTACTGGGGTATCTAATCCTGTTTGCTCCCCACGCTTTCTCATCTCAGCGTCAGTATCTGTCCAGAAGGCCGCCTTCGCCACCGGTATTCCTCCACATCTCTACGCATTTCACCGCTACACGTGGAATTCTACCTTCCTCTACAATACTCTAGTTAACCAGTTTTAAGTGCAATTTCTAGGTTGAGCCCAGCGCTTTCACACCTCACTTAATTATCCGCCTACATGCCCTTTACGCCCCGTCATTCCGCTTAACGCTCGCACCCTCCGCATCTCCGCGCCTGCTCGCACGGAGTTAGCC
+
CCC<@CE,CFEBBF<FA<@<,66CFGF,CAFFGGG:F:@FF,C<66,C@E8F:C@@<,EFG<FEFGAFCEFDE:CEE,,,C:FG8+4F:FGDA55,AFFCEGGG;AFGEE:E<@FEFGGC:FG@AECCEFFAF,EG@AFCAFG8=F8EGFGGG,=@DCFCDF8@DF8=2@6EFD9DF+462C+@D88=8=F,@,4@D6D?9EFFFF53=70:*1?BEFC-?>5>4B;E:@D@3>4:26:?-6,383.<3.(62<CE;9((2;(9(8(4:1(,4()-5(49(-(3(()(3,3(,(,4.-)..
@M04999:289:000000000-L3R54:1:1101:19287:9620 2:N:0:425
TGTGGACTACCGGGGTATCTAATCCTGTTTGCTCCCCACGCTTTCGCATCTCAGCGTCAGTATCTGTCCAGAAGGCCGCCTTCGCCACCGGTATTCCTCCACATCTCTACGCATTTCACCGCTACACGTGGAATTCTACCTTCCTCTACAATACTCCAGATAACCAGTTTTAAGTGCAGTTCCCAGTTTGAGCCCGGCGCTTTCACACCTCACTTATTTATCCCCCTACATCCCCTTTACCCCCAGTCATTCCGATTACGTCTCGCACCCTCTGTTTTCCCGCGGCCGCGGGCTCGGTTGT
+
CCCCCA8;<CFGGG>FEGF9FCCFGG<FFC8FFGGG:EGG+CC8F7@:@FCF9FFGEDGGF<F<E,<CCFC@C@@FF:+:?:E?CGBF8FCFCFCFFGFGGG8EFC;5=FCECFCEEDFFE>4=F<EG<,++,>EAF,,E@DGGE=3=E,=3@=:,=A89@,,=,6==D7===95=F++25C99DG,@,E,*@@C>D5/*@?5AFF>?95(0-B+=*+15+1@)5(.(,/7)66(6@@9=4@D9>((/))..<?(-(,5((.4B0:(4(41(..-).(.5),1((2(((((--(((-(,-,
@M04999:289:000000000-L3R54:1:1101:5796:9642 2:N:0:425
AGGACTACAGGGGTATCTAATCCTGTTCGCTCCCCACGCTTTCGTCCATCAGCGTCAATCGGTATTTAGTAACCTGCCTTCGCAATCGGGGTTCTGTGTAATATCTATGCATTTCACCGCTACACTACACATTCCAGCTACTTCAATACTATTCAAGATTAACAGTATCAACGGCAGTTCTACAGTTAAGCTGCAGGTTTTCACCGCTGACTTATCAACCCGCCTACGGACCCTTTAAACCCAATAAATCCGGATAACGCTCGCATCCTCCGTATTACCGCGGCTGCTGGCACGGAGTT
+
CCCCCGGGGGGGGGGGGGGGGGGGGGGGGGGGGGGGGGGGGGGGGGGGGGGGGGGGGGGGGGGGGGGGGGGGGGGGGGGGGGGGGGGGGGGGGGGGGGGGFGGGGGGGGGGGGGGGGGGGGGGGGGGGGGGGGGGGGGGGGGGGGGGGGGGGGGGGGGGGGGGGGGGGGGGGGCDGFGFGGGGGGGGGGGGGGGGGFGGFFFFFFFFFFFF@EFFFFFFF>ABFFFFF2=@@FDBBFEEFF;<@@834<CE9;;@<EF@FFFFFBFFFBBFFFFFFFFF:0((2;>?FB7?(2603(3:
@M04999:289:000000000-L3R54:1:1101:24792:9667 2:N:0:425
GGGACTACTCGGGTATCTAATCCTGTTTGCTCCCCACGCTTTCGCATCTCAGCGTCAGTGTCTGTCCAGAAGGCCGCCTTCGCCACCGGTATTCCTCCACATCTCTACGCATTTCACCGCTACACGTGGAATTCTACCTTCCTCTACAATACTCTAGTTAACCAGTTTTAAGTGCAATTCCTAGGTTGAGCCCAGGGCTTTCACACCTAACTTAATTATCCGCCTACATGCCCTTTACGCCCAGTCATTCCGATTAACGCTCGCACCCTCCGTATTACCGCGGCTGCTGGCATGGCGTT
+
CCCCCGGGGGGGGGGGGGGGGGGGGGGGGGGGGGGGGGGGGFEGGGGGGGGGGGGGGGGGGGGGGGFGGGGGGGGGGGGGGGGGGGGGEC>FGGF9FGGGGGGGGGGGGGGGGGGGGDEGGGGGGGGGGGGGGGGDGGGGGGGGGCFGGG82@DFCGGGFGFDECFGGGGGGFGGGDFFFDGGGGFFGGGGFGG6D+@FGFFFFCFEFEF8CEF6BECFC=<B>ADFEC7BE2=DEFFFF@257334?3?E@0;D09E69@FF;FF040:<>?1:44>44>>6;;;:BF:(()(.((-3
@M04999:289:000000000-L3R54:1:1101:2351:9684 2:N:0:425
TATGGGACTACCGGGGTATCTAATCCTGTTTGCTACCCACGCTTTCGAGCATGAACGTCAGTGTTATCCCAGGAGGCTGCCTTCGCCATCGGTATTCCTCCACATCTCTATGCATTTCACTGCTACACGTGGAATTCTACCTCCCTCTGACACACTCTAGTTAGACAGTTTCAAATGCACGTCCCAAGTTGAGCTCGGGGATTTCACATCTGACTTATCTAACCGTCTGCGCTCGCTGTACGCCCAGTAATTCCGATTAACGCTCGCTCCCTACGTCTTACCGCGGCTGCTGGCACGTAGT
+
CCCCCG<FFGFGGGGGGGDEGGFGGGGGFGGGGFGGBFFEGGGEGGGFGGGGFECDGGGCEEGFFGFGGGGFF<CGGGGGFGGGGGFFCFGGGCEGFECGGFFG8FFDGFGGGGGGGGGFFEFGGGCGGGG7==FGGFFGEEGGCEEFFCAD?FGGGGGGGGGFAF=DGFGCGGGGF89FGFGGD8EFGGGGGCACCGD6*30*;1<AEEFFFF5BCFF?+**5:===>C@BF=>FF(5:CFFFFF?EEE)9?9@@FF6)97(347>(,4-87:0,(4().407;092,:020((.4:?6-
@M04999:289:000000000-L3R54:1:1101:7011:9687 2:N:0:425
TAGACTACTGGGGTATCTAATCCTGTTTGCTACCCACGCTTTCGAGCATGAACGTCAGTGTTATCCCAGGAGGCTGCCTTCGCCATCGGTATTCCTCCACATCTCTACGCATTTCACTGCTACACGTGGAATTCTACCTCCCTCTGACACACTCTAGTTAGACAGTTTCAAATGCTCGTCCCAAGTTGAGCTCGGGGATTTCACATCTGACTTATCTAACCGTCTGCGCTCGCTTTACGCCCAGTAATTCCGATTAACGCTCGCACCCTACGTATTACCGCGGCGCCTGGCACGTAGTT
+
CCCCCGGGGGGGGGGGGGGGGGGGGGGGGGGGGGGGGGGGGGGGGGGGGGGGGGGGGGGGGGGGGGGGGGGGGGGGGGGGGGGGGGGGGGGGGGGGGGGGGGGGGGGGGGGGGGGGGGGGGGGGGGGGGGGGGGGGGGGGGGGGGGGGGGGGGGGGGGGGGGGGGGGGGGGGGGG,BDFGGGGFGGGGGGCCGGGGGGGGF7EFFFFFFFFEFFFFFFFFFBFFFFFFFFFF@FFFFFFFBBDFFF5CCEFFFFFFFC<916;F>FFBF??6<D<:A<48>BF1(,-6?-31402(.34
@M04999:289:000000000-L3R54:1:1101:19204:9735 2:N:0:425
ATGACTACAGGGGTATCTAATCCTGTTCGCTACCCATGCTTTCGAACCTCAGCGTCAGTTACAGACCAGAGAGCCGCCTTCGCCACTGGTGTTCTTCCATATATCTACGCATTCCACCGCTACACATGGAGTTCCACTCTCCTCTTCTGCACTCAAGAAAAACAGTTTCAGCTGCACTTCCCCGGTTAAGCCGAGGGCTTTCACAGCTGACTTGTTCTCCCGCCTGCGTTCGCTTTACGCCCAATAAATCCGGACAACGCTTGCCACCTACGTATTACCGCGGCCGCTGGCACGTAGTT
+
CCCCC<FFDCCFEEFGGGGGGFGGCCFEEGEFFDEFFEGFFFDFFFGGGGGFFGFGEFGGGGGGCFFFGGFEBDFCCGGGGG7C?CGGGGGFDFGGGGGGGGCAEFGFGGDGFGCFGGGGGGGGGEFFDEFFGGFGGGGGFGGCGGGGGGGFGGCFDF8FGFGGGGGGGGFGGGDGFFDCD?FE6EC8FGGFGGGGGDFDFFFFFFFFEFFFFFFFFFFFFFFFFFFFD;D<FFDFFFFB;1??3@FEF<1(419;BFF9?<:?:9>?F7?13)606AD04199(,49>BF()((,4:<
@M04999:289:000000000-L3R54:1:1101:14944:9740 2:N:0:425
TGACTACTAGGGTATCTAATCCTGTTCGCTCCCCACGCTTTCGTCCATCAGCGTCAATCGGTATTTAGTAACCTGCCTTCGCAATCGGGGTTCTGTGTAATATCTATGCATTTCACCGCTACACTACACATTCCAGCTACTTCAATACTATTCAAGATTAACAGTATCAACGGCAGTTCTACAGTTAAGCTGCAGGTTTTCACCGCTGACTTATCAACCCGCCTACGGACCCTTTAAACCCAATAAATCCGGATAACGCTCGCATCCTCCGTATTACCGCGGCTGCTGGCACGGAGTTAGC
+
CCCCCGGGGGGGGGGGGGGGGGGGGGGGGGGGGGGGGGGGGGGGGGGGGGGGGGGGGGGGGGGGGGGGGGGGGGGGGGGGGGGGGGGGGGGGGGGGGGGGGGGGGGGGGGGGGGGGGGGGGGGGGGGGGGGGGGGGGGGGGGGGGGGGGGGGGGGGGGGGGGGGGGGGGGGGGGGGFGFGGGGGGGGGGGGGFGGGGGGGFFFFBFFE5CEEFFAFFFFFFFFFAFF@DFFDDDFFFFFFFFFFFFFFFFFFFFFEEFFFFFFFFB??><>FBBF):A?B797BF?F?:?7>F(0(47)).
@M04999:289:000000000-L3R54:1:1101:20130:9742 2:N:0:425
GGACTACTGGGGTATCTAATCCTGTTTGCCCCCCACGCTTTCGCATCTCAGCGTCAGTATCTGTCCAGAAGGCCGCCTTCGCCACCGGTATTCCTCCACATCTCTACGCATTTCACCGCTACACGTGGAATTCTACCTTCCTCTACAATACTCCAGATAACCAGTTTTAAGTGCAATTCCTAGGTTGAGCCCAGGGCTTTCACACCTAACTTAATTATCCGCCTACATGCCCTTTACGCCCAGTCATTCCGATTAACGCTCGCACCCTCCGTATTACCGCGGCTGCTGGCACGGAGTTAGC
+
CCCCCGGGGGGGGGGGGGGGGGGGGGGGGGGGGGGGGCFGGGGGG@:FFGGGGGGGGGGGGGGEFGGGGGGGGGGGGGGGGGGGGGGGGGGGFGGGGGGGFGGGGGGGGGGGGGGGGGGGGGGGDGGGEEF?FGGGGGGGGGGFGGFGGGGGGGGGAEGDGFFG@=,CFFFGGGGCFGFGGGGFGGGGGFCFGGGGGFGGFFFFFEFFEFEEFFFFCEFFAB5@@FBFFFF2=BBCFFFFF;64=<EEFFFFF0??<;@F;2669><(4<>31::2<<:9,((-7:30,3(53(-9119<9
@M04999:289:000000000-L3R54:1:1101:7389:9764 2:N:0:425
ATGGTGACTACCCGGGTATCTAATCCTGTTTGCTCCCCACGCTTTCGCATCTCAGCGTCAGTATCTGTCCAGAAGGCCGCCTTCGCCACCGGTATTCCTCCACATCTCTACGCATTTCACCGCTACACGTGGAATTCTACCTTCCTCTACAATACTCCAGATAACCAGTTTTAAGTGCAGTTCCCAGGTTGAGCCCGGGGCTTTCACACCTAACTTAATTATCCGCCTACATGCCCTTTATGCCCAGTCATTCCGATTAACGCTCGCACCCTCCGTATTACCGCGGCTGCTGGCACGGAGT
+
CCCCCGGGGGGGGGGGGGGGGGEFFGGGGGGGGGGGGGGGGGGGGGDGGGGGGGGGGGGGGGGFGGGGGGGGGGGGGGGGGGGGGGGGGGGGGGGGGGGGGGGGGGGGGGGGGGGGGGGGGGGGGGGGGGGGGGGGGGGGGGGGGGGGGGGGGGGGGGGGGGGGGGGGGGGGGGGGFGFGGGGGGGGGGGGGGGGFCGG>DFFFFFFFFFFFEFFFFFFEFEFEFB@FFFFFEFFFFFFF)9CE@F;;@AECEEF(:?DCC;>::6>FFB?<BFF?:03<BA69;9049:>?F<1<?02(-
@M04999:289:000000000-L3R54:1:1101:5034:9774 2:N:0:425
CAGACTACCCGGGTATCTAATCCTGTTCGCTCCCCACGCTTTCGTCCATCAGCGTCAATCGGTATTTAGTAACCTGCCTTCGCAATCGGGGTTCTGTGTAATATCTATGCATTTCACCGCTACACTACACATTCCAGCTACTTCAATACTGTTCAAGATTAGCAGTATCAACGGCAGTTCTACAGTTAAGCTGCAGGTTTTCACCGCTGACTTATCAACCCGCCTACGGACCCTTTAAACCCAATAAATCCGGATAACGCTCGCATCCTCCGTATTACCGCGGCTGCTGGCACGGAGTT
+
CCCCCGGGGGGGGGGGGGGGGGGGGGGGGGGGGGGGGGGGGGGGGGGGGGGGGGGGGGGGGGGGGGGGGGGGGGGGGGGGGGGGGGGGGGGGGGGGGGGGGGGGGGGGGGGGGGGGGGGGGGGGGGGGGGGGGGGGGGGGGGGGGGFGGGGGGGGGGGGGGGGGGGGGGGGGGEDGBFFGGGGGGGGGGGGGGGGGGGGGFFFFFFFFFAFFFFFFFFFD>BFFFFFF@?FFFFFFFFFFF@F;@EAEFF19B<FFFFFFFFB;;FF??DB><BF0<<A0>((,(-2)5:FBFFFF(4:
@M04999:289:000000000-L3R54:1:1101:4390:9787 2:N:0:425
ATTGACTACTGGGGTATCTAATCCTGTTCGCTACCCATGCTTTCGAACCTCAGCGTCAGTTACAGACCAGAGAGCCGCCTTCGCCACTGGTGTTCTTCCATATATCTACGCATTCCACCGCTACACATGGAGTTCCACTCTCCTCTTCTGCACTCAAGAAAAACAGTTTCAGCTGCACTTCCCCGGTTAAGCCGAGGGCTTTCACAGCTGACTTGTTCCCCCGCCTGCGTTCGCTTTACGCCCAATAAATCCGGACAACGCTTGCCACCTACGTATTACCGCGGCTGCTGGCACTTAGTT
+
CCCCCGGGGGGGGGGGGGGGGGGGGGGGGGGGGGGGGGGGGGGGGGGGGGGGGGGGGGGGGGGGGGGGGGGGGGGGGGGGGGGGGGGGGGGGGGGGGGGGGGGGGGGGGGGGGGGGGGGGGGGGGGGFGGGGGGGGGGGGGGGGGGGGGGGGGDGGGGGGGGGGGGGGGGGGGGGGFGFGGGGGGCGGDGGGGGGGGGGGFFFFFFFFFFEDEFFFFFFEFFFFFFFFFFDFFFFFFEFFFFFF6@3<<ADFFBF>6<1(7:?:<>4><::?:8)442<23(336646:D7((.()65<.
@M04999:289:000000000-L3R54:1:1101:19690:9808 2:N:0:425
CTAGGGACTACCGGGGTATCTAATCCTGTTCGCTCCCCACGCTTTCGTCCATCAGCGTCAATCGGTATTTAGTAACCTGCCTTCGCAATCGGGGTTCTGTGTAATATCTATGCATTTCACCGCTACACTACACATTCCAGCTACTTCAATACTATTCAAGATTAACAGTATCAACGGCAGTTCTACAGTTAAGCTGCAGGTTTTCACCGCTGACTTATCAACCCGCCTACGGACCCTTTAAACCCAATAAATCCGGATAACGCTCGCATCCTCCGTATTACCGCGGCTGCTGGCACGGAGT
+
CCCCCGGGGGGGGGGGGGGGGGGGGGGGGGGGGGGGFGGGGGGGGGGGGGGGGGGGGGGGGGGGGGDGGGGGGGGGGGGGGGGGFGGGGGGGEGGGGGFFGGGDFFFGGGGGGGGGGGGGGGGGGGGGGGGGGGGGGGFGGGGGGGGFGGGGGGGGGGGGGGDGFFGGGGGGGGGD>GFGFGGGGGGGGGGGGGGGGGGF6AFFFFFF54AAAFFFEFFFFFFFFFF==B@>79B<DDFFFFFDF<6@3<>EFEF96:?>B0>2:907:;(8A<>3::0)<<<9B6034:0706:>B909(
@M04999:289:000000000-L3R54:1:1101:5153:9809 2:N:0:425
GAAGACTACACGGGTATCTAATCCTGTTTGCTCCCCATGCTTTCGCACCTCAGCGTCAGTATTAGGCCAGAAGGCTGCCTTCGCCATCGGTATTCCTCCAGATCTCTACGCATTTCACCGCTACACCTGGAATTCTACCTTCCTCTCCTATACTCTAGCTAACCAGTATCGTATGCAATTCCCAAGTTGATCTCGGGGATTTCACATCCGACTTAATTAGCCGCCTACGCGCGCTTTACGCCCAGTAATTCCGATTAACTCTTGCACCCTCTGTATTACCGCGGCTGCTGGCACAGAGTT
+
CCCCCGGGGGGGGGGGGGGGGEFGEFGGGGGGGDFGGGGGGGGGGGGGGEGGGGGGGGGFGFGGGGGGFGGGGGGGGGGGGGGGGGGGGGGGGGGGGGGGGGGGGGGGGGDGCFFGGGGGGGGGGGFEFGGGG8EGGGGGGGGGGGGCGFGGGGGGGGGGFGGGGGGEGGGGGGGGFGFFFD8AFFFFGF,@:==D+;=69AFFAFFA5=8=AFFA5B9.9>9==A>@?B2@6(9?7>E;@B@;FFF?CCE93016?F2).5:A2)44(,(33)6<<2463(3(4(-()).2:)3:20<)
@M04999:289:000000000-L3R54:1:1101:7726:9826 2:N:0:425
TAGACTACTCGGGTATCTAATCCTGTTCGCTACCCATGCTTTCGAACCTCAGCGTCAGTTACAGACCAGAGAGCCGCCTTCGCCACTGGTGTTCTTCCATATATCTACGCATTCCACCGCTACACATGGAGTTCCACTCTCCTCTTCTGCACTCAAGAAAAACAGTTTCAGCTGCACTTCCCCGGTTAAGCCGAGGGCTTTCACAGCTGACTTGTTCTCCCGCCTGCGTTCGCTTTACGCCCAATAAATCCGGACAACGCTTGCCACCTACGTATTACCGCGGCTGCTGGCACGTAGTT
+
CCCCCGGGGGGGGGGGGGGGGGGGGGGGGGGGGGFGGGGGGGGGGFGEDGFGGGGGGGGGGGGGGGEGGCFGGGGGGGGGGGEGGEFGGGGGGGGGGGGGGGGGGGGGGGGGGGGGGGGGGGGGGGFGGGGGGGGGGGGGGGGGGFGGGGGGGGGGGGGGGGGGFGGGGGFGF?FGFGFGGGGGEGGGGGGFEDEDDGC?AFFFFFFFFFFFFFFFFFF;69>@@BF@@FFFFFF<EC?>6>FFDFFFFFF@6<;>?FF0(2167),48?FBF?D:DBA6;(19>B18??<BF(414(5
@M04999:289:000000000-L3R54:1:1101:16374:9855 2:N:0:425
GACTACCCGGGTATCTAATCCTGTTTGCTACCCACGCTTTCGAGCATGAACGTCAGTGTTATCCCAGGAGGCTGCCTTCGCCATCGGTATTCCTCCACATCTCTACGCATTTCACTGCTACACGTGGAATTCTACCTCCCTCTGACACACTCTAGTTAGACAGTTTCAAATGCACGTCCCAAGTTGAGCTCGGGGATTTCACATCTGACTTATCTAACCGTCTGCGCTCGCTTTACGCCCAGTAATTCCGATTAACGCTCGCACCCTACGTATTACCGCGGCTGCTGTCACGTAGTTAGCC
+
CCCCCFFGGGGGGGGGGGGGGGGGGGGGGGGGFGGGGGGGGGGGGGGFGGGGGGGGGGGGGGGGGGGGGGGGGGGGGGGGGGGGGGGGGGGGGGGGGGGGGGGGGGGGGGGGGGGGGGGGGGGGGGGGGFGGGGGGGFFGGGGGGGGGGGFDGGGGGGGGGGGGGGGGGFGGFGGGFFDDGCFFGGGGGFGGGGGDCDGCFFFFFFFFFFCFFFFCFFFFFFFFFFABFFFFBDEEF>@DF?@<C<)<?;<<<FEE6>FFFBBB9BFFFFB74><BD?F;>FBBB:?)52:<B?B?26)).
@M04999:289:000000000-L3R54:1:1101:13063:9877 2:N:0:425
GGGACTACACGGGTATCTAATCCTGTTTGCTCCCCACGCTTTCGCATCTCAGCGTCAGTATCTGTCCAGAAGGCCGCCTTCGCCACCGGTATTCCTCCACATCTCTACGCATTTCACCGCTACACGTGGAATTCTACCTTCCTCTACAATACTCCAGATAACCAGTTTTAAGTGCAGTTCCCAGGTTGAGCCCGGGGCTTTCACACCTAACTTAATTATCCGCCTACATGCCCTTTACGCCCAGTCATTCCGATTAACGCTCGCACCCTCCGTATTACCGCGGCTGCTGGCACGGAGTT
+
CCCCCGGGGGGGGGGGGGGGGGGGGGGGGGGG8DGGGGGGGGGGGCGGGGGGGGGGGGGGGGGGGGGGGGGGGGGGGGGGGGGGGGGGGGGGGGGGGGGGGGGGGGGGGGGGGGGGGGGGGGGGGGGGGGGGGGGGGGGGGGGGGGGGFGGGGGGGGGGGGGGGGGGGGGGGGGGGFGFGGGFGDGGFGGGGGGGGDGDGFFAFFFDFFFFFFFFFFFFFFFDF@FFFFEF;@EFFCEFF9B;@;@<5<5?E07;6EE?BBFF>>>FFFFF040:>FBFBF>>>1303?::?<:0316B
@M04999:289:000000000-L3R54:1:1101:20502:9906 2:N:0:425
AGACTACCCGGGTATCTAATCCTGTTTGCTCCCCACGCTTTCGCATCTCAGCGTCAGTATCTGTCCAGAAGGCCGCCTTCGCCACCGGTATTCCTCCACATCTCTACGCATTTCACCGCTACACGTGGAATTCTACCTTCCTCTACAATACTCTAGTTAACCAGTTTTAAGTGCAATTCCTAGGTTGAGCCCAGGGCTTTCACACCTAACTTAATTATCCGCCTACATGCCCTTTACGCCCAGTCATTCCGATTAACGCTCGCACCCTCCGTATTACCGCGGCTGCTGGCACGGCGTTAGC
+
CCCCCGGGGGGGGGGGGGGGGGGGGGGGGGGGGGGGGGGGGGGGGGGGGGGGGGGGGGGGGGGGGGGGGGGGGGGGGGGGGGGGGGGGGGGGGGGGGGGGGGGGGGGGGGGGGGGGGGGGGGGGGGGGGGGGGGGGGGGGGGGGGGGGGGGGGGGGGGGGGGGGGGGGGGGGGGGGFGFFGGGGGGGGGGGGGGGGGGGGFFFFFFFFEBFFFFFFFFFFBDADFFFFFFFFFFFFE=?FFDFFFEFFCC;@D1@EFF>F?6@FFFB618>FFFFFFAFBF06>BFFF??B<10(3,,-84
@M04999:289:000000000-L3R54:1:1101:2334:9909 2:N:0:425
CAGGACTACCAGGGTATCTAATCCTGTTTGCTCCCCACGCTTTCGCATCTCAGCGTCAGTATCTGTCCAGAAGGCCGCCTTCGCCACCGGTATTCCTCCACATCTCTACGCATTTCACCGCTACACGTGGAATTCTACCTTCCTCTACAATACTCCAGATAACCAGTTTTAAGTGCAGTTCCCAGGTTGAGCCCGGGGCTTTCACACCTAACTTAATTATCCGCCTACATGCCCTTTACGCCCAGTCATTCCGATTAACGCTCGCACCCTCCGTATTACCGCGGCTGCTGGCACGTAGTT
+
CCCCCGGGGFEGGGGGGGGGGGGGGGGGGGGGGGGGGGGGGGGGGGGEGGGGGGGGGGGGGGGGGGFGGGGGGGGGGGGGGGGGGGGGGEGGGGGDFGGGGGGGGGGGEGGGGGGGGGGGGGGGGGGGGGDFFFFGGGDGGGGGGGGGEGGGGGGFF89DFFGGGFDFGGGGGGG8D=FGGGGGGGFFFGGGGG6DGDGGFFAFFFFFFFBFEFFFFFFEFF?=(5-5;CCEBDBDFFFEF9>D@4<4<EFEE0167;32:??F9>>>B??(7:18?A<9?>>0991?F7::?>:(,4:)
@M04999:289:000000000-L3R54:1:1101:12618:9911 2:N:0:425
GACTACAAGGGTATCTAATCCTGTTTGCTCCCCACGCTTTCGCATCTCAGCGTCAGTATCTGTCCAGAAGGCCGCCTTCGCCACCGGTATTCCTCCACATCTCTACGCATTTCACCGCTACACGTGGAATTCTACCTTCCTCTACAATACTCTAGTTAACCAGTTTTAAGTGCAATTCCTAGGTTGAGCCCAGGGCTTTCACACCTACTTAATTATCCGCCTACATGCCCTTTACGCCCAGTCATTCCGGATAACGGTCGCACCCTCCGGATTTCCGCGGCCTCTGGCCCGGAGTTAGCCC
+
CCCCCGGGGGGGGGGGGGGGGGGGGGGGGGGGGGGGGGGGGGGGGGGGGGGGGGGGGGGGGGGGGGGGGGGGGGGGGGGGGGGGGGGGGGGGGGGGGGGGGGGGGGGGGGGGGGGGGGGGGGGGGGGGGGGGGGGGGGGGGGGGGGGGGGGGGGGGGGGGGGGGGGGGGGGGGGGGFGFGGGGGGGGGGGGGGGGGGGGGFFFFFFFFEEEEEF9+0B9-:74544*7>@):>865->B;73**/9<E(((/,;4(((((((,.2((4((((-))6(((4(((,(,4.((-4((-4-)))(
@M04999:289:000000000-L3R54:1:1101:4022:9939 2:N:0:425
GCCGGACTACTCGGGTATCTAATCCTGTTTGCTCCCCACGCTTTCGCATCTCAGCGTCAGTATCTGTCCAGAAGGCCGCCTTCGCCACCGGTATTCCTCCACATCTCTACGCATTTCACCGCTACACGTGGAATTCTACCTTCCTCTACAATACTCCAGATAACCAGTTTTAAGTGCAGTTCCCAGGTTGAGCCCGGGGCTTTCACACCTAACTTAATTATCCGCCTACATGCCCTTTACGCCCAGTCATTCCGCGTAACGCTCGCACCCTCCGTATTACCTCGGCTGCTGGCCCGGATGT
+
CCCCCGGDGGCFGGGGGGGGEGF<FFFFFFGGDE@FEGG7FGGFGGGGGGF<FECCFEFGFGGGGGGGGGGGGGGGGEGGGDGGGGGGG7FCECF9EEFGGGGGGGFEGGGD=:FDGGGGGGGGGGG@FGGDCG8;EEGGGEGGGGG,=D?FCFG?FGGFFCDF8DGGGGGGGGGGFF?<DGGGFGCDFFG7?FGGDG79:FFFFFFF@=@@@FCFC8=CACE((8@FDFE3846./54A7?9@07.77CC7);((-(41(46299220(,-(,818().6)5((44>::>(-(-32,4(.
@M04999:289:000000000-L3R54:1:1101:19854:10023 2:N:0:425
GACTACTAGGGTATCTAATCCTGTTCGCTCCCCACGCTTTCGTCCATCAGCGTCAATCGGTATTTAGTAACCTGCCTTCGCAATCGGGGTTCTGTGTAATATCTATGCATTTCACCGCTACACTACACATTCCAGCTACTTCAATACTATTCAAGATTAACAGTATCAACGGCAGTTCTACAGTTAAGCTGCAGGTTTTCACCGCTGACTTATCAACCCGCCTACGGACCCTTTAAACCCAATAAATCCGGATAACGCTCACATCCTCCGTATTACCGCGGCTGCTGGCACGGAGTTAGCC
+
CCCCCGGGGGGFGGGGGGGGGGGGGFGGGGGGGGGGGGGGGGGGGGGGGGGGGGGDGDFGGGFGGGGGGGGGGGGGGGGGGGGGGGGGGFGGGGFEGGGGGFFGGAGFGGGGGGGGGGGGGGGFFGGGGGGG9DEFGFGGGGGGCGFFGEGDFGGCGEFGGGGGGGDGGGGGGGGGFGFDGGFGGGGGGGGGGGG69CFFF7;?BB>BFEEFF9BE:5@BFBFFFF=@FFFFF=E?::BDFF@EF45?@9;;0?A<F6@DFFEEFF?BFFF::?A<46;(9>010402(()-7(484<A>:
@M04999:289:000000000-L3R54:1:1101:13025:10040 2:N:0:425
CTACGACTACTAGGGTATCTAATCCTGTTCGCTACCCATGCTTTCGAACCTCAGCGTCAGTTACAGACCAGAGAGCCGCCTTCGCCACTGGTGTTCTTCCATATATCTACGCATTCCACCGCTACACATGGAGTTCCACTCTCCTCTTCTGCACTCAAGAAAAACAGTTTCAGCTGCACTTCCCCGGTTAAGCCGAGGGCTTTCACAGCTGACTTGTTCTCCCGCCTGCGTTCGCTTTACGCCCAATAAATCCGGACAACGCTTGCCACCTACGTATTAACGCGGCTGCTGGCTCGTAGTT
+
CCCCCGGGGGGGGGGGGGGGGGGGGGGGGGGGGGGGGGGGGGGGGGGGGGGGGGGGGGGGGGGGGGGGGGGGGGGGGGGGGGGGGGGGGGGGGGGGGGGGGGGGGFGGGGGGGGGGGGGGGGGGGGGFFGGGGGGGGGGGGGGGGGGGGGGGGGGGGGGGGGGGGGGGGGGGGGGGFGFGGGGGGGGCGDFGGGGGGGGGFFFFFFFFFFFFDFFFFFFFFFFBFBFDF@FFFDFFFFFFFFBBF<FFFFEEFFFFFFBFFFFFBB?FFFF?>(42<?D<<B;169BB?DB7(()(-4<::
@M04999:289:000000000-L3R54:1:1101:3170:10102 2:N:0:425
GACTACTCGGGTATCTAATCCTGTTTGCTCCCCACGCTTTCGCATCTCAGCGTCAGTATCTGTCCAGAAGGCCGCCTTCGCCACCGGTATTCCTCCACATCTCTACGCATTTCACCGCTACACGTGGAATTCTACCTTCCTCTACAATACTCTAGTTAACCAGTTTTAAGTGCAATTCCTAGGTTGAGCCCAGGGCTTTCACACCTAACTTAATTATCCGCCTACATGCCCTTTACGCCCAGTCATTCCGATTAACGCTCGCACCCTCCGTATTACCGCGGCTGCTGGCACGGAGTTAGCC
+
CCCCCGGGGGGGGGGGGGGGGGGGGGGGGGGGGGGGGGGGGGGGGGGGGGGGGGGGGGGGGGGGGGGGGGGGGGGGGGGGGGGGGGGGGGGGGGGGGGGGGGGGGGGGGGGGGGGGGGGGGGGGGGGGGGGGGGGGGGGGGGGGGGGGGGGGGGGGGGGGGGGGGGGGGGGGGGGGFGFGDDGGGGGGGFGGGGGGGFGGFFFFFFFFFFFF@FFFEFFFFFDFF@CFEEFFF@FFFFFF>B35AEFFF@?FFFFFFF@@9>BFF<6?BF?:?>FDBFFB902>BB?0(.<<F9>?0:AA3
@M04999:289:000000000-L3R54:1:1101:28157:10113 2:N:0:425
GACTACTAGGGTATCTAATCCTGTTCGCTCCCCACGCTTTCGTCCATCAGCGTCAATCGGTATTTAGTAACCTGCCTTCGCAATCGGGGTTCTGTGTAATATCTATGCATTTCACCGCTACACTACACATTCCAGCTACTTCAATACTATTCAAGATTAACAGTATCAACGGCAGTTCTACAGTTAAGCTGCAGGTTTTCACCGCTGACTTATCAACCCGCCTACGGACCCTTTAAACCCAATAAATCCGGATAACGCTCGCATCCTCCGTATTACCGCGGCTGCTGGCACGTAGTTAGCC
+
CCCCCGGGGGGGGGGGGGGGGGGGGGGGGGGGGGGGGGGGGGGGGGGGGGGGGGGGGGGGGGGGGGGGGGGGGGGGGGGGGGGGGGGGGGGGGGGGGGGGGGGGGGGGGGGGGGGGGGGGGGGGGGGGGGGGGGGGGGGGGGGGGGGGGGGGGGGGGFGGGGGGGGGGGGGGGGGGFGFGGGFFGGGFGGGGGGGFGFGGFFFBEFFFFFFCFFFFFFFBEFFFFDFFFFFFDEFFFFFADDFF@EEFFFFDDFFF@@F;@;9?B?<AF6(,3:<AAFF69919B7)4?1>F024()6444
@M04999:289:000000000-L3R54:1:1101:13038:10126 2:N:0:425
GACTACTGGGGTATCTAATCCTGTTCGCTCCCCACGCTTTCGTCCATCAGCGTCAATCGGTATTTAGTAACCTGCCTTCGCAATCGGGGTTCTGTGTAATATCTATGCATTTCACCGCTACACTACACATTCCAGCTACTTCAATACTATTCAAGATTAACAGTATCAACGGCAGTTCTACAGTTAAGCTGCAGGTTTTCACCGCTGACTTATCAACCCGCCTACGGACCCTTTAAACCCAATAAATCCGGATAACGCTCGCATCCTCCGTATTACCGCGGCTGCTGGCACGGAGTTAGCC
+
CCCCCGGGGGGGGGGGGGGGGGGGGGGGGGGGGGGGGGGGGGGGGEGGGGGGGGGGGGGGGGGGGGGGGGGGGGGGGGGGG7CGGGGGGGGGGGGGGGGGGGGGGGGGGGGGGGGGGGGGGGGGGGGGGGGGGGGGGGGGGGGGGGGGGGGGGGGGGGGGGGGGGGGGGGGGGGGFFGFGGGGGGGGGGGGGGGGGGGFGFFFFFFFFFFFFFFFFFFFFFFFADFFFFFFFF=EFCFFFFFFFFFEEFFFFF@FFFFFFFFF?>FBFFFB???FFFF>BFB>BBFFFFFFF>99FFFFA8
@M04999:289:000000000-L3R54:1:1101:12889:10133 2:N:0:425
GGCGCGACTACTAGGGTATCTAATCCTGTTCGCTCCCCACGCTTTCGCTCCTCAGCGTCAGTGACGGCCCAGAGACCTGCCTTCGCCATCGGTGTTCTTCCCGATATCTACACATTCCACCGTTACACCGGGAATTCCAGTCTCCCCTACCGCACTCCAGTCCGCCCGTACCCGGCGCCGACCCACCGTTAAGCGATGGACTTTCACACCAGATGCGACGAACCGCCTACGAGCTCTTTACGCCCAATAAACCCGGATAACGTTTGCACCCTACTTATTACCGCGGTCGCGGGCACGTAGT
+
CCCCCGGCCFGFGGGGGGEEEGEEGFGGGGGG7:FGGGGGDEGGFGEGGFE<EGGGGEGGEGGEGGCGGGGGGGGGGG<FFFGGGGGG7FGGGGGEGGCGGGG7:BFCFGGGGFGGGGGG?BFF=FFGCGGGGCGFBFFDGF8F=F6DFFGEGG9;FFFFGGGDGD@EEGGGGECC;C>CC):=EEGDGGGG?F=C<DD7)?F=F?F??:BB:**73:;9)39>>F>:(,(4,72562-851?F>??:)42)446>(4,9?-(..44)8<8(,1))).))))-(3,((-,((--((-.(,4
@M04999:289:000000000-L3R54:1:1101:18748:10134 2:N:0:425
TTTGACTACAGGGGTATCTAATCCTGTTTGCTCCCCACGCTTTCGCATCTCAGCGTCAGTATCTGTCCAGAAGGCCGCCTTCGCCACCGGTATTCCTCCACATCTCTACGCATTTCACCGCTACACGTGGAATTCTACCTTCCTCTACGATACTCCAGATAACCAGTTTTAAGTGCAATTCCTAGGTTGAGCCCAGGGCTTTCACACCTAACTTAATTATCCGCCTACATGCCCTTTACGCCCAGTCATTCCGATTAACGCTCGCACCCTCCGTATTACCGCGGCTGCTGTCACGGAGTT
+
CCCCCGGGGGGGGGGGGGGGGGGGGGGGGGGGGGGGGGGGGGGGGGGGGGGGGGGGGGGGGGGGGGGGGGGGGGGGGGGGGGGGGGGGGGGGGGGGGGGGGGGGGGGGGGGGGGGGGGGGGGGGGGGGGGGGGGGGGGGGGGGGGGGGGGGGGGGGGGGGGGGGGGGGGGGGGGGGFGFGGGGFGGGGGGGGGGGGGGGGFFFFFFFFFFFFFFFFFFFEFFFFFFFBFFFEEDFFFEFFFBBFF43>CC?E@FFFFCEF>?;@FFFBF:<?BBFBF<AFBF;BFF>?BD)8<<??7>?F
@M04999:289:000000000-L3R54:1:1101:6811:10180 2:N:0:425
TGACTACTGGGGTATCTAATCCTGTTTGCTCCCCACGCTTTCGCATCTCAGCGTCAGTATCTGTCCAGAAGGCCGCCTTCGCCACCGGTATTCCTCCACATCTCTACGCATTTCACCGCTACACGTGGAATTCTACCTTCCTCTACAATACTCTAGTTAACCAGTTTTAAGTGCAATTCCTAGGTTGAGCCCAGGGCTTTCACACCTAACTTAATTATCCGCCTACATGCCCTTTACGCCCAGTCATTCCGATTAACGCTCGCACCCTCCGTATTACCGCGGCTGCTGGCACGGAGTTAGC
+
CCCCCGGGGGGGGGGGGGGGGGGGGGGGGGGGGGGGGGGGGGGGGGGGGGGGGGGGGGGGGGGGGGGGGGGGGGGGGGGGGGGGGGGGGGGGGGGGGGGGGGGGGGGGGGGGGGGGGGGGGGGGGGGGGCGGGGGGGGGGGGGGGGGGGGGGGGGGGGGGGGGGFGGGGGGGGGGGFGFGGGGFGGFFGGGGGGGDGGGGFFFFFFFFFFFCFFFFEFFFF==>=BFFFFE9@BECE=>B@DDEEF<CEC@;<@FFF;BDFBF(,:?11:B<???DFFFFFF>06::BFF7?216>?29<<
@M04999:289:000000000-L3R54:1:1101:17138:10181 2:N:0:425
GGCGACTACTCGGGTATCTAATCCTGTTTGCTCCCCACGCTTTCGCATCTCAGCGTCAGTATCTGTCCAGAAGGCCGCCTTCGCCACCGGTATTCCTCCACATCTCTACGCATTTCACCGCTACACGTGGAATTCTACCTTCCTCTACAATACTCTAGTTAACCAGTTTTAAGTGCAATTCCTAGGTTGAGCCCAGGGCTTTCACACCTAACTTAATTATCCGCCTACATGCCCTTTACGCCCAGTCATTCCGATTAACGCTCGCACCCTCCGTATTACCGCGGCTGCTGGCACGGAGTT
+
CCCCCGGGGGGGGGGGGGGGGGGGGGGGGGGGGGGGGGGGGGGGGGGGGGGGGGGGGGGGGGGGGGGGGGGGGGGGGGGGGGGGGGGGGGGGGGGGGGGGGGGGGGGGGGGGGGGGGGGGGGGGGGGGGGGGGGGGGGGGGGGGGGGGGGGDGGGGGGGGGGGGGGGGGGGGGGGGFGFGGGGGGGGGGGGGGGGGGGGGFFFFFFFFFFFFFFFFFFFFFFFDDFFFFC?E=DFFFFFFF=;@DE@EE?EFE@@FFFF@FF?9BFF>BFFFFFFBFFFFF9;BFB><:D707<(((,:?
@M04999:289:000000000-L3R54:1:1101:6672:10194 2:N:0:425
TACGAGACTACTAGGGTATCTAATCCTGTTTGCTCCCCACGCTTTCGCATCTCAGCGTCAGTATCTGTCCAGAAGGCCGCCTTCGCCACCGGTATTCCTCCACATCTCTACGCATTTCACCGCTACACGTGGAATTCTACCTTCCTCTACAATACTCCAGATAACCAGTTTTAAGTGCAGTTCCCAGGTTGAGCCCGGGGCTTTCACACCTAACTTAATTATCCGCCTACATGCCCTTTACGCCCAGTCATTCCGATTAACGCTCGCACCCTCCGTATTACCGCGGCTGCTGGCACGGAGT
+
CCCCCGGGGGGGGGGGGGGGGGCCFFGGGGGGGGGGGGGGGGGGGGGGGGGGGGGGGGGGGGGGGGGGGGGGGGGGGGGGGGGGGGGGGGGGGGGGGGGGGGGGFFGGGGGGGGGGGGGGGGGGGGGGGGGGGGGGGGGGGGGGGGGGGGGGGGGGGGGGGGGGGGGGGGGGGGGGFGFGGGGGGGGGGGGFGGGGGGGGBAFFFFFFFFFFFFFFEFFFFFFFFFFD?FFFFFFFFFFFFDFF@;D47>CCECEFF?;938B?BFFFFFFFFFB??BBFBA:>>F916?:?7??<0>993
@M04999:289:000000000-L3R54:1:1101:10812:10198 2:N:0:425
CGACTACAGGGGTATCTAATCCTGTTTGCTCCCCACGCTTTCGCATCTCAGCGTCAGTATCTGTCCAGAAGGCCGCCTTCGCCACCGGTATTCCTCCACATCTCTACGCATTTCACCGCTACACGTGGAATTCTACCTTCCTCTACAATACTCCAGATAACCAGTTTTAAGTGCAATTCCCAGGTTGAGCCCGGGGCTTTCACACCTAACTTAATTATCCGCCTACATGCCCTTTACGCCCAGTCATTCCGATTAACGCTCGCACCCTCCGTATTACCGCGGCTGCTGGCACGGAGTTAGC
+
CCCCCGGGGGGGGGGGGGGGGGGGGGGGGGGGGGGGGGGGGGGGGGGGGGGGGGGGGGGGGGGGGGGGGGGGGGGGGGGGGGGGGGGGGGGGGGGGGGGGGGGGGGGGGGGGGGGGGGGGGGGGGGGGGGGGGGGGGGGGGGGGGGGGGGGGGGGGFGGGGGGGGGGGGGGGGGGFFGFGGFGGGGGFGGGGGGGGG4CFFFFFFFFFFFFFFFFFEFFEEFFFFFFFFFFFFFFFF?FFFFF=@EFFFFFFF?;CEFF?FFBFFFF:BFFB04>>A<(4;FFB>B:?:?:209;;<<>D4
@M04999:289:000000000-L3R54:1:1101:11884:10200 2:N:0:425
TGCGACTACCGGGGTATCTAATCCTGTTTGCTCCCCACGCTTTCGCATCTCAGCGTCAGTATCTGTCCAGAAGGCCGCCTTCGCCACCGGTATTCCTCCACATCTCTACGCATTTCACCGCTACACGTGGAATTCTACCTTCCTCTACAATACTCTAGTTAACCAGTTTTAAGTGCAATTCCTAGGTTGAGCCCAGGGCTTTCACACCTAACTTAATTATCCGCCTACATGCCCTTTACGCCCAGTCATTCCGATTAACGCTCGCACCCTCCGTATTACCGCGGCTGCTGGCACGGAGTT
+
BCCCCGGGGGGGGGFFGGGGGGGGGGGGGGGGAFDFFEECEGGGGGGDEGGGGGGGGGGGGGGGGGGGGGGGGGGGGGGGGGGGGGGFGCGGGGGGGGGGGFCEGGGGGGGGGGGGGGEGGGGGGGGGGGGGFGGGGGGFGGGFGGFGGGGFGGGGGGGGGGGAFCAEGFFCFFGG@G9CFDGFCFFFEGGFEGEFCDGGFFFFFFFF=@BBEFF>AAFCFF2B@>@@EFE:7:=B;<EFF91;<;8@3C?5;?;(33.2,1:>B922?F??;BF0:AD>?B9>049BF2(43<6>0313
@M04999:289:000000000-L3R54:1:1101:16818:10200 2:N:0:425
GGGGACTACTCGGGTATCTAATCCTGTTCGCTACCCATGCTTTCGAACCTCAGCGTCAGTTACAGACCAGAGAGCCGCCTTCGCCACTGGTGTTCTTCCATATATCTACGCATTCCACCGCTACACATGGAGTTCCACTCTCCTCTTCTGCACTCAAGAAAAACAGTTTCAGCTGCACTTCCCCGGTTAAGCCGAGGGCTTTCACAGCTGACTTGTTCTCCCGCCTGCGTTCGCTTTACGCCCAATAAATCCGGACAACGCTTGCCACCTACGTATTACCGCGGCTGCTGGCACGTAGTT
+
CCCCCGGGGGGGGGGGGGGGGGGGGGGGGGGGGGGGGGGGGGGGGGGGGGGGGGGGGGGGGGGGGGGGGGGGGGGGGGGGGGGGGGGGGGGGGGGGGGGGGGGGGGGGGGGGGGGGGGGGGGGGGGGGGGGEFGGGGGGGGGGGGGGGGGCGGGGGGGFFFFGGGGFGGGGF8EFFFGFGGGGGGGGGGGGGGGGGGDDFF69FFF9ABEFFFFFF=6ACABFFFFBFFF0139<;04;AF9BF(:@FCFFFFFF>90:F;?BFB?4?:?7>?FFAFFFF?6>>B>FFFFB???B:(4?<
@M04999:289:000000000-L3R54:1:1101:16167:10235 2:N:0:425
GTTGTGACTACAAGGGTATCTAATCCTGTTTGCTCCCCACGCTTTCGCATCTCAGCGTCAGTATCTGTCCAGAAGGCCGCCTTCGCCACCGGTATTCCTCCACATCTCTACGCATTTCACCGCTACACGTGGAATTCTACCTTCCTCTACAATACTCTAGTTAACCAGTTTTAAGTGCAATTCCTAGGTTGAGCCCAGGGCTTTCACACCTAACTTAATTATCCGCCTACATTCCCTTTACGCCCAGTCATTCCGATTAACGCTCGCACCCTCCGTATTACCGCGGCTGCTGGCACGGAGT
+
CCCCB@FG9CFEEF8@CEFGGC@FGGACFGGGGGGFF@@FCE:FEFEEG,@,,;CFBCFDGEGFEGFGGGFFCCEE<FGC:F:FE:@F:FBG>>@FFB,FF=DF,A=FGGFF@G@FAFFFGGGGGG:F=?E==FG?EGADE=CFED,69EDEGF8F?AF8EF=,@7D===DCEFFG7DFGFC9AF:=,7<DCF?:=C66C?5CFA9;=@A:EECFFFF66BCE;9=5545>C*8C>BE>+952@=(83)/)1<C;0(1(.6;@,/((.,3(,42>0(,4499:6604(4::?:60<(4-(,
@M04999:289:000000000-L3R54:1:1101:27344:10265 2:N:0:425
GGACTACCAGGGTATCTAATCCTGTTTGCTACCCACGCTTTCGAGCATGAACGTCAGTGTTATCCCAGGAGGCTGCCTTCGCCATCGGTATTCCTCCACATCTCTACGCATTTCACTGCTACACGTGGAATTCTACCTCCCTCTGACACACTCTAGTTAGACAGTTTCAAATGCACGTCCCAAGTCGAGCTCGGGGATTTCACATCTGACTTATCTAACCGTCTGCGCTCGCTTTACGCCCAGTAATTCCGATTAACGCTCGCACCCTACGTATTACCGCGGCTGCTGGCACGTAGTTAGC
+
CCCCCGGGGGGGGGGGGGGGGGGGGGGGGGGGGGGGGGGGGGGGGGGGGGGGGGGGGGGGGGGGGGGGGGGGGGGGGGGGGGGGGGGGGGGGGGGGGGGGGGGGGGGGGGGGGGGGGGGGGGGGGGGGDGGGGGGGGGGGGGGGGGFGGGGGGGGGFCGGDDGGFGGGGGGGGGGGFGFGGGGGGGGGGG>FGGGGGDGGFFFFFFFFFFFCFFFFFFFFFFFFFEAFA?FF=FFEFFDFF?@;EFFEEFFFFF@CF69;?>0-49628<B?<>7AB<1390699?>?F?FBF8:?B<<A4
@M04999:289:000000000-L3R54:1:1101:27057:10278 2:N:0:425
GGTAGACTACTGGGGTATCTAATCCTGTTTGCTCCCCACGCTTTCGCATCTCAGCGTCAGTATCTGTCCAGAAGGCTGCCTTCGCCATCGGTATTCCTCCAGATCTCTACGCATTTCACCGCTACACCTGGAATTCTATCTTCCTCTCCTATACTCTAGCTGACCAGTATCGTATGCAATTCCCATGTTGAGCTCGGGGATTTCACATCCGACTTAATTAGCCGCCTACGCGCGCGTTACGCCCAGTATTTTCGATCAACGCTTGCACCCTCTGTAGTAGCCCGGCTGCTGGCACGGAGTT
+
<-C@666;C6CC8E+78CCC@CFA9CCC6EFF,CFC:E@CFFCFE::B,FAFEFF:BF:@FD96@FEE6@FGCFCCFE74F<FC78@C<@@FD4E@?@FGA4F=FC;EEFGG,?4ECFC9=>:C=E:F@BCE,=EDFA,9,99,,9@FEA,=9EFFG;AEGG?8,DDD9CCEDD+A+6@E+@9E,,6E=DAF,720+7?+0*0433+4:==5=0<+9EC4*)7=2=DD=>9@BBF(6;?E0?(,(/;-).)).-:)(233<B(((4,,<?<((.5<)-)-.)(-31(1(),(4(4,(-243
@M04999:289:000000000-L3R54:1:1101:6002:10290 2:N:0:425
AGACTACCCGGGTATCTAATCCTGTTCGCTACCCATGCTTTCGAACCTCAGCGTCAGTTACAGACCAGAGAGCCGCCTTCGCCACTGGTGTTCTTCCATATATCTACGCATTCCACCGCTACACCTGGAATTCTACCTTCCTCTCCTATACTCTAGCTAACCAGTATCGTATGCAATTCCCAAGTTGAGCTCGGGGATTTCACATCCGACTTAATTAGCCGCCTACGCGCGCTTTACGCCCAGTAATTCCGATTAACGCTTGCACCCTCTGTATTACCGCGGCTGCTGGCACAGAGTTAGC
+
CCCCCGGGGGGGGGGGGGGGGGGGGGGGGGGGGGGGGGGGGGGGGGGGGGGGGGGGGGGGGGGGGGGGGGGGGGGGGGGGGGGGGGGGGGGGGGGGGGGGGGGGGGGGGGGGGGGGGGGGGGGGGGGGGGGGGGGGGGGGGGGGGGGGGGGGGGGGGGGGGGGGGGGGGGGGGGGGFGFGGGFGGGGGGGGGGGDGGGGGFFFFFFFFFFFFFFF>AFFFEFFF@BDF@FFF@FFFF6<EBBB:2<<><94?F?<AD?>FFFFFBFFFFF7AFFFFFFFB79BBF<73?F:?:?7?AF994
@M04999:289:000000000-L3R54:1:1101:14856:10292 2:N:0:425
GACTACCAGGGTATCTAATCCTGTTCGCTACCCATGCTTTCGAACCTCAGCGTCAGTTACAGACCAGAGAGCCGCCTTCGCCACTGGTGTTCTTCCATATATCTACGCATTCCACCGCTACACGTGGAGTTCCACTCTCCTCTTCTGCACTCAAGAAAAACAGTTTCAGCTGCACTTCCCCGGTTAAGCCGAGGGCTTTCACAGCTGACTTGTTCTCCCGCCTGCGTTCGCTTTACGCCCAATAAATCCGGACAACGCTTGCCACCTACGTATTACCGCGGCTGCTGGCACGTAGTTAGCC
+
CCCCCGGGGGGGGGGGGGGGGGGGGGGGG,FGGGGGGGGGGGGGGGGGGGGGGGGGGGGGGGGGGGGGGGGGGGGGGGGGGGGGGGGGGGGGGGGGGGGGGGGGGGGGGGGGGGGGGGGGGGGGFGGGGGGGGGGGGGGGGGGGGGGGGGGGGGGGGGGGGGGGGGGGGGGGGGGGFGFGGGGGGGGGGGGGGGGGDGGGFFFFFFFFFFFFFFFFFFFFFFFFFFFFFFFFFFEE?FFFFDFFFEEFFFFFFF<BFFFFFFFFFFFFFFFFFFFFABFFFB611??8??FF??F?AA)-.
@M04999:289:000000000-L3R54:1:1101:22719:10321 2:N:0:425
TGATTGACTACTAGGGTATCTAATCCTGTTTGCTCCCCACGCTTTCGCACCTCAGCGTCAGTAATGGACCAGTAAGCCGCCTTCGCCACTGGTGTTCCTGCGAATATCTACGAATTTCACCTCTACACTCGCAATTCCACTTACCTCTTCCATACTCAAGATACCCAGTATCAAAGGCAGTTCCAGAGTTGAGCTCTGGGATTTCACCCCTGACTTAAATATCCGCCTACGTGCGCTTTACGCCCAGTAATTCCGAACAACGCTAGCCCCCTTCGTCTTACCGCGCCTGCTGGCACTAAGT
+
CCCCCGGGGGGGGGGGGGGGGGGGGGGGGGGGGGGGGGGGGGGGGGGGGGGGGGGGGGGGGGGGGGGGGGGGGGCEGGGGGGGGGGGGGGGGGGGGGGGGGGGGGGGGGGGGGGGGGGGGGGGGGGGGGGGGGGGGGGGGGGGGGGGGGGGGGGGGGGGGGGGGFGGGGGGGGGGGFGFDDDGGGGFFFGFCGGGGGGGFAFFFFFFFF>9>=FFFE6@AFEFFABAF>DD=2BFFFFFFFFF=FFFEFEE?CE;;DFFF;2><(4@@F<>F:?03,4?9>7?BF(41<???8??)(582.
@M04999:289:000000000-L3R54:1:1101:10681:10329 2:N:0:425
TAGACTACTAGGGTATCTAATCCTGTTTGCTCCCCACGCTTTCGCATCTCAGCGTCAGTATCTGTCCAGAAGGCCGCCTTCGCCACCGGTATTCCTCCACATCTCTACGCATTTCACCGCTACACGTGGAATTCTACCTTCCTCTACAATACTCCAGATAACCAGTTTTAAGTGCAATTCCCAGGTTGAGCCCGGGGCTTTCACACCTAACTAAATTATCCGCCTACATGCCCTTTACGCCCAGTCATTCCGATTAACGCTCGCACCCTCCGTATTACCGCGGCTGCTGGCACGGAGTT
+
CCCCCGGGGGGGGGGGGGGGGGGGGGGGGGGGGGGGGGGGGGGGGGGGGGGGGGGGGGGGGGGGGGGGGGGGGGGGGGGGGGGGGGGGGGGGGGGGGGGGGGGGGGGGGGGGGGGGGGGGGGGGGGGGGGGGGGGGGGGGGGGGGGGGGFGGGGFGGGGGGGGGGGGGGGGGGGGGFGBGGGGGGGGGGGGGGGGGGGDGFFFFFFAFFFFEFFFFFFFFFFFFFFFFFFFFFFFFFFFFFFFFFF<EEFFFFDD?EEDBF?FFFFF:BF093??>BABFFFFFFBB?7?B7??99>:?
@M04999:289:000000000-L3R54:1:1101:29402:10336 2:N:0:425
TTGACTGCCGGGGTATCTAATCCTGTTCGCTCCCCACGCTTTCGTCCATCAGCGTCAATCGGTATTTAGTAACCTGCCTTCGCAATCGGGGTTCTGTGTAATATCTATGCATTTCACCGCTACACTACACATTCCAGCTACTTCAATACTATTCAAGATTAACAGTATCAACGGCAGTTCTACAGTTAAGCTGCAGGTTTTCACCGCTGACTTATCAACCCGCCTACGGACCCTTTAAACCCAATAAATCCGGATAACGCTCGACTCCTCCGTATTACCGCGGCTGCTGGCACGGAGTT
+
CCCCCGFGGGGGGGGGGGGGGGGFGEFCFGGGDFGGGGGGGGFF<BGGGGGGGGCCFEA@FGFGGGGGGGGGFGGGGGGGGGG77,:DFGGEGGGGGGGGGGFFF9FGGGGGGGFGGGGGGGGGGDGFGGGGGGDGGGCDF?FGGGFGGGGCFFGGGGGFCGGGEEFADFGGGGGGF;FCGGGGG,@AF9FEFFGGGGGGFFFFFDDF95>6CFFFEFFFEFBFFFFFDD2;;8=@CCCF@DFFFEEF?<E@>007E?(,((,((,482?FF3,.846<42;FF00(537:()(26-,4
@M04999:289:000000000-L3R54:1:1101:2542:10501 2:N:0:425
AAAAGACTACACGGGTATCTAATCCTGTTTGCTCCCCACGCTTTCGCATCTCAGCGTCAGTATCTGTCCAGAAGGCCGCCTTCGCCACCGGTATTCCTCCACATCTCTACGCATTTCACCGCTACACGTGGAATTCTACCTTCCTCTACAATACTCCAGATAACCAGTTTTAAGTGCAGTTCCCAGGTTGAGCCCAGGGCTTTCACACCTAACTTAATTATCCGCCTACATGCCCTTTACGCCCAGTCATTCCGATTAACGCTCGCACCCTCCGTATTACCGCGGCTGCTGGCACGGAGTT
+
CCCCCGGGGGGGGGGGGGGGGGGGGGGGGGGGGGGGGGGGGGGGGGGGGGGGGGGGGGGGGGGGGGGGGGGGGGGGGGGGGGGGGGGGFGGGDGFGGGGGGGGGGGGGGGGGGGGGGGGGGGGGGGGGGGGGGGGGGGGGGGGGGGGGGGGGGGGGGGGGGGGGGGGGGGGGGGGGFGFGGGGGGGGGGGGGGGGGGFGGFFFFFFFFFFFFFFFFEFFFAEFDDFFFFFFFFEFEFFFFFFFFDFFFEFFFFF?;FDFC<BFFBBFF;FB1<>F??FBBF:>FB>>FFFF06:2:43964
@M04999:289:000000000-L3R54:1:1101:22489:10524 2:N:0:425
TGGCGACTACTCGGGTATCTAATCCTGTTTGCTCCCCATGCTTTCGCACCTCAGCGTCAGTATTAGGCCAGAAGGCTGCCTTCGCCATCGGTATTCCTCCAGATCTCTACGCATTTCACCGCTACACCTGGAATTCTACCTTCCTCTCCTATACTCTAGCTAACCAGTGTCGTATGCAATTCCCAAGTTGAGCTCGGGGATTTCACATCCGACTTAATTAGCCGCCTACGCGCGCTTTACGCCCAGTAATTCCGATTAACGCTTGCACCCTCTGTATTACCGCGGCTGCTGGCACAGAGTT
+
CCCCCGGGGGGGGGGGGGGGGGGGGGGGGGGGGGGGGGGGGGGGGGGGGGGGGGGGGGGGGGGGGGGGGGGGGGGGGGGGGGGGGGGGGGGGGGGGGGGGGGGGGGGGGGGGGGGGGGGGGGGGGGGGGGGGGGGGGGGGGGGGGGGGGGGGGGGGGGGGGGGGGGGFGGGGGGGGFGFGGGGGGGGGGGFGGGGGGGGGEFFFFFFFFFFABFFFFFFFFFFFFFFFF@FFFFFFFFFFFFB@<6342:AFFFB<?(:<<BF<<BB>:6:?:BFA>FFFABF9;F9>FF:>?7>7?7:46
@M04999:289:000000000-L3R54:1:1101:21463:10570 2:N:0:425
ATGACTACCCGGGTATCTAATCCTGTTTGCTCCCCACGCTTTCGCATCTCAGCGTCAGTATCTGTCCAGAAGGCCGCCTTCGCCACCGGTATTCCTCCACATCTCTACGCATTTCACCGCTACACGTGGAATTCTACCTTCCTCTACAATACTCTAGTTAACCAGTTTTAAGTGCAATTCCTAGGTTGAGCCCAGGGCTTTCACACCTAACTTAATTATCCGCCTACATGCCCTTTACGCCCAGTCATTCCGATTAACGCTCGCACCCTCCGTATTACCGCGGCTGCTGGCACGGAGTT
+
CCCCCGGGGGGGGGGGGGGGGGGGGGGGGGGGGGGGGGGGGGGGGGGGGGGGGGGGGGGGGGGGGGGGGGGGGGGGGGGGGGGGGGGGGGGGGGGGGGGGGGGFGGGGGGGGGGGGGGGGGGGGGGGGGGGGGGGGGGGGGGGGGGGGGGGGGGGFGGGGGGGGGGGGGGGGGGGGFGFGGGFGGGGGGGGGGGGGGGGGFFFFFFFFFFFFFFFFFFFFFAB>DDFFFFFFFFFFFFFDFFFFFFFFEF58@DFDFFFFFFF>69FFFF?;:?BF>BFBBB0299BFFBFFFF>FBFB
@M04999:289:000000000-L3R54:1:1101:13252:10576 2:N:0:425
AGTAGACTACCGGGGTATCTAATCCTGTTTGCTCCCCATGCTTTCGCACCTCAGCGTCAGTATTAGGCCAGAAGGCTGCCTTCGCCATCGGTATTCCTCCAGATCTCTACGCATTTCACCGCTACACCTGGAATTCTACCTTCCTCTCCCATACTCTAGCTAACCAGTATCGTATGCAATTCCCAAGTTGAGCTCGGGGATTTCACATCCGACTTAATTAGCCGCCTACGCGCGCTTTACGCCCAGTAATTCCGATTAACGCTCGCACCCTCTGTATTACCGCGGCTGCTGGCACAGAGTT
+
CCCCCGGGGGGGGGGGGGGGGGGGGGGGGGGGGGGGGGGGGGGGGGGGGGGGGGGGGGGGGGGGGGGGGGGGGGGGGGGGGGGGGGGGGGGGGGGGGGGGGGGGGGGGGGGGGGGGGGGGGGGGGGGGGGGGGGGGGGGGGGGGGGGGGGGGGGGGGGGGGGGGGGGGGGGGGGFGFGFGGGG8EG89DGGGFFFCDGGGFFFFFFFFFFDAFFFFECFFAEBB@FFFFF99BFBB@FFF?FFFF6:AFFAFFB:B::AA:>FBBFFF>BFFF>BFFFFF<19>((4>:08??(8:?3:A<
@M04999:289:000000000-L3R54:1:1101:22315:10576 2:N:0:425
GACTACAGGGGTATCTAATCCTGTTTGCTCCCCACGCTTTCGCATCTCAGCGTCAGTATCTGTCCAGAAGGCCGCCTTCGCCACCGGTATTCCTCCACATCTCTACGCATTTCACCGCTACACGTGGAATTCTACCTTCCTCTACAATACTCCAGATAACCAGTTTTAAGTGCAATTCCCAGGTTGAGCCCGGGGCTTTCACACCTAACTTAATTATCCGCCTACATGCCCTTTACGCCCAGTCATTCCGATTAACGCTCGCACCCTCCGTATTACCGCGGCTGCTGGCACGGAGTTAGCC
+
CCCCCGGGGGGGGGGGGGGGGGGGGGGGGGGGGGGGGGGGGGGGGGGGGGGGGGGGGGGGGGGGGGGGGGGGGGGGGGGGGGGGGGGGGGGGGGGGGGGGGGGGGGGGGGGGGGGGGGGGGGGGGGGGGGGGGGGGGGGGGGGGGGGDGGGGGGGGGGGGGGGGGGGGGGGGDCDGFGFGGGGGGGGGGGGGDGGGGFFDFFFFFFFFFFFEFFFFE6B>FDFFFFFFFFFEFFFFFFFFFFFFEFFEEEF?F?C<39?:BFFF6?BBBFF:FFFFFBFF>>>FFFB?B0)1(34:7<4A8
@M04999:289:000000000-L3R54:1:1101:18419:10579 2:N:0:425
GTGGCGACTACCCGGGTATCTAATCCTGTTTGCTCCCCATGCTTTCGCACCTCAGTGTCAGTATTAGGCCAGAAGGCTGCCTTCGCCATCGGTATTCCTCCAGATCTCTACGCATCTCACCGCTACACCTGGAATTCTACCTTCCTCTCCTATACTCTAGCCATCCAGTATCGAATGCAATTCCCAAGTTAAGCTCGGGGATTTCACATTTGACTTAAATGGCCACCTACGCGCGCTTTACGCCCAGTAATTCCGATTAACGCTTGCACCCTCTGTATTACCGAGGCTGCTGGCACAGAGT
+
C@CCCEGGGGGGGGGGGGGGGGGGGGGGGGGGGGGFGGGGGGGGGGGGGGDGGGFFFGGGGFGGGGGGGGGGGGGGGFGGGGGGGGGGGGGGGGGGFGFGGDFA9FGGGGGGGGCGGGGGFGGGGGGGGGGGCCEFGFEEGCGGGGGGGGGGGGGGGFGGFGGGGGGGGGGGGG?FDGFDG++@BA88EEFGGGGDDDGGE>FFAFFFEEFE<FFFFFCCAEF25B9>>EF=@2=BB<@FFFFFFDFE<37CCEF2??BDA?FF?BFBBB??F?0994<:2.3(3(3318230::5(8((.
@M04999:289:000000000-L3R54:1:1101:18695:10621 2:N:0:425
GACTACCAGGGTATCTAATCCTGTTTGCTCCCCACGCTTTCGCATCTCAGCGTCAGTATCTGTCCAGAAGGCCGCCTTCGCCACCGGTATTCCTCCACATCTCTACGCATTTCACCGCTACACGTGGAATTCTACCTTCCTCTACAATACTCCAGATAACCAGTTTTAAGTGCAGTTCCCAGGTTGAGCCCGGGGCTTTCACACCTAACTTAATTATCCGCCTACATGCCCTTTACGCCCAGTCATTCCGATTAACGCTCGCACCCTCCGTATTACCGCGGCTGCTGGCACGGAGTTAGCC
+
CCCCCGGGGGGGGGGGGGGGGGGGGGGGGGGGGGGGGGGGGGGGDGGGGGGGGGGGGGGGGGGGGGGGGGGGGGGGGGGGGGGGGGGGGGGGGGGGGGGGGGGGGGGG:FGGGGGGGGGGGGGGGGGGGGGGGGGGGGGGGGGGGGGGGGGGGGGGGGGGGGGGGGGGGGGGGGGGFGFGGGGGGGGGGGGGGGDDGGGGFFFFFFFFFFFFFFFFFFA@FFFFFFFFF3@E@EEFDD@F<D3<ECEFFF@@FFEEF9@;BFFFF:01<>?F?B>AF0>;66;FFF07?<<6>>9BF9AA:
@M04999:289:000000000-L3R54:1:1101:21337:10622 2:N:0:425
TCCGGACTACCAGGGTATCTAATCCTGTTTGCTCCCCATGCTTTCGCACCTCAGCGTCAGTATTAGGCCAGAAGGCTGCCTTCGCCATCGGTATTCCTCCAGATCTCTACGCATTTCACCGCTACACCTGGAATTCTACCTTCCTCTCCCATACTCTAGCTAACCAGTATCGTATGCAATTCCCAAGTTGAGCTCGGGGATTTCACATCCGACTTAATTAGCCGCCTACGCGCGCTTTACGCCCAGTAATTCCGATTAACGCTCGCACCCTCTGTATTACCGCGGCTGCTGGCACAGAGTT
+
CCCCCGGGGGGGGGGGGGGGGGGGGGGGGGGGGGGGGGGGGGGGGGGGGGGGGGGGGGGGGGGGGGGGGGGGGGGGGGGGGGGGGGGGGGGGGGGGGGGGGGGGGGGGGGGGGGGGGGGGGGGGGGGGGGGGGGGGGGGGGGGGGGGGGGGGGGGGGGGGGGGGGGGGGGGGGGGGFGFGGGGGGGGGGGGGGGGCGGGGFFFFFFFFFFA5>EFFFFFFFFEFFFFFF=@>FFF6DFEFFF@FFFEE<CAABFFBFFFFF>FFF9>B>???:::AFFFFAFBF;(49::>?FF<?24:A>
@M04999:289:000000000-L3R54:1:1101:23507:10670 2:N:0:425
GACTACTCGGGTATCTAATCCTGTTCGCTACCCATGCTTTCGAACCTCAGCGTCAGTTACAGACCAGAGAGCCGCCTTCGCCACTGGTGTTCTTCCATATATCTACGCATTCCACCGCTACACATGGAGTTCCACTCTCCTCTTCTGCACTCAAGAAAAACAGTTTCAGCTGCACTTCCCCGGTTAAGCCGAGGGCTTTCACAGCTGACTTGTTCTCCCGCCTGCGTTCGCTTTACGCCCAATAAATCCGGACAACGCTTGCCACCTACGTATTACCGCGGCTGCTGGCACGTAGTTAGCC
+
CCCCCGGGGGGGGGGGGGGGGGGGGGGGGGGGGGGGGGGGGGGGGGGGGGGGGGGGGGGGGGGGGGGGGGGGGGGGGGGGGGGGGGGGGGGGGGGGGGGGGGGGGGGGGGGGGGGGGGGGGGGGGGGGGGGGGGGGGGGGGGGGGGGGGGGGGGGGGGGGGGGGGGGGGGGGGGGGFGFGGGGGGGFGGGGGGGGGGGGGFFFFFFFFFFFFFFFFFFFFFBFDFFFFFFFFFFECDF>FD=@FFFFFFFFFF>?BFFFFFFBFFFFFFBBFA>BFDF6>BBBFF?????DFF3:?AB9A:
@M04999:289:000000000-L3R54:1:1101:24104:10675 2:N:0:425
TGGACTACTGGGGTATCTAATCCTGTTTGCTCCCCACGCTTTCGCATCTCAGCGTCAGTATCTGTCCAGAAGGCCGCCTTCGCCACCGGTATTCCTCCACATCTCTACGCATTTCACCGCTACACGTGGAATTCTACCTTCCTCTACAATACTCCAGATAACCAGTTTTAAGTGCAGTTCCCAGGTTGAGCCCGGGGCTTTCACACCTAACTTAATTATCCGCCTACATGCCCTTTACGCCCAGTCATTCCGATTAACGCTCGCACCCTCCGTATTACCGCGGCTGCTGGCACGGAGTT
+
CCCCCGGGFGDFGGGGGGGGGGGGGDFGGGGGGGGGGGGGGGGGGC:FEGFFFGFGEEGGGGGGGFFGGGGGGGGGDGGGGGGFFFGGGGEFGGGGGGGGGGGFGGGGGGDCFGGGGGGE:EGGFEGGGEDFGDGGGGGGGFFDEGGGGGGGGGFFGGGGGGGGFDCFFGGGAEDGFF72?DDFFFGGGGGFCEGG9DCFFFFF9?D45=DEFFFF*B8@F?F@FFBEEE=F5BFF<)6:9BF@()47569=(/,:?<66(3;>9B(23::9BF0:D244>B(493(,:(37>3;60(4
@M04999:289:000000000-L3R54:1:1101:24906:10721 2:N:0:425
GGACTACCCGGGTATCTAATCCTGTTTGCTCCCCACGCTTTCGCATCTCAGCGTCAGTATCTGTCCAGAAGGCCGCCTTCGCCACCGGTATTCCTCCACATCTCTACGCATTTCACCGCTACACGTGGAATTCTACCTTCCTCTACAATACTCCAGATAACCAGTTTTAAGTGCAGTTCCCAGGTTTAGCCCGGGGCTTTCACACCTAACTTAATTATCCGCCTACATGCCCTTTACGCCCAGTCATTCCGATTAACGCTCGCACCCTCCGTATTACCGCGGCTGCTGGCACGGAGTTAGC
+
CCCCCFGCFGGGCEEFGGGFGGGGGGGGGGGCDC<FGGGFFGEDCEEFFG<EFEECCGCEGGGGGGGFFFFFGGGGEDGGGCGGGGBCF7FFGFDBEFFGFGGGGDF?@+C:CFEFCFGGGGGG@EGG7AF=?9EDADFGGFGGGGAFFGGDDEF8@,3A=D??DF:FFGGGGFGE+?+?+:CFGF98DF87C5*3C49FF6=FABFF=>CE98B88+=>BBF@@52>?3)6@;EFE8@D@;<33)1.<E10<@0?E19?FFF>>9?1339<?0><AB6>(19>9107?<1)(-43((<24
@M04999:289:000000000-L3R54:1:1101:3750:10732 2:N:0:425
CCCCGGACTACTAGGGTATCTAATCCTGTTTGCTCCCCACGCTTTCGCATCTCAGCGTCAGTATCTGTCCAGAAGGCCGCCTTCGCCACCGGTATTCCTCCACATCTCTACGCATTTCACCGCTACACGTGGAATTCTACCTTCCTCTACAATGCTCTAGTTAACCAGTTTTAAGTGCAATTCCTAGGTTGAGCCCAGGGCTTTCACACCTAACTTAATTATCCGCCTACATGCCCTTTACGCCCAGTCATTCCGATTAACGCTCGCACCCTCCTTATTACCGCGGCTGCTGGCACGGAGT
+
CCCCCDGGGGGGGGGGGGGGGGCGGGGGGGGGGGGGGGGGGGGGGGGGGEGGGGGGGGDGGGGGGGGGGGGGGGGGGGGGGGGGGDGGGGGGGEGGGGGGGFGGFGGGGGGGGGGGFGGGGGGGGGGGGGGGDGGGGGGGGGGGGGGGGGGGGFGGGGFGGFGGGGGGGFGGGFGGFGFGGGGGGGGGGGGGGGFFGG5CAF?FFFFFFFFFEFFFFFFCCECEFFFFFFFF?BBBFFFFFFF>>FFEFFC<673@;6;C<0>?;990;F1?:6(..)49AA?9;>>BFFF?0132(7((-
@M04999:289:000000000-L3R54:1:1101:19415:10756 2:N:0:425
GACTACAAGGGTATCTAATCCTGTTCGCTACCCATGCTTTCGAACCTCAGCGTCAGTTACAGACCAGAGAGCCGCCTTCGCCACTGGTGTTCTTCCATATATCTACGCATTCCACCGCTACACATGGAGTTCCACTCTCCTCTTCTGCACTCAAGAAAAACAGTTTCAGCTGCACTTCCCCGGTTAAGCCGAGGGCTTTCACAGCTGACTTGTTCTCCCGCCTGCGTTCGCTTTACGCCCAATAAATCCGGACAACGCTTGCCACCTACGTATTACCGCGGCTGCTGGCACGTCGTTAGCC
+
CCCCCGFDF@;E<EGFGGGGGGEGFFGGDGBFECFFFFGGGGFC<@FGGFGGFCEGFFGACF9FGGD8EFEFG:CFGGGGC@CFE=?FGGGGEEFE9FGGGGDF=FFGGGGDGCFG:F@EFFGGFGC,FED;EDFGG9EF88;9A;E8EFFGDCF8D4=DG?=FFGCDEFF,@8@9D+;FFCCCE>,@DG+:C897C>GGFFFFFFF>>6:=88@BE8?=;@>DFFFFD1;?@DEC;0.=2(/637C?191;(34:1>FF((.)58?02:1<B(:94<>066(-1,.,44<??1,,4((-2
@M04999:289:000000000-L3R54:1:1101:15321:10771 2:N:0:425
TCGCGACTACTCGGGTATCTAATCCTGTTCGCTCCCCACGCTTTCGTCCATCAGCGTCAATCGGTATTTAGTAACCTGCCTTCGCAATCGGGGTTCTGTGTAATATCTATGCATTTCACCGCTACACTACACATTCCAGCTACTTCAATACTATTCAAGATTAACAGTATCAACGGCAGTTCTACAGTTAAGCTGCAGGTTTTCACCGCTGACTTATCAACCCGCCTACGGACCCTTTAAACCCAATAAATCCGGATAACGCTCGCATCCTCCGTATTACCGCGGCTGCTGGCACGGAGTT
+
CCCCCGGGGGGGGGGGGGGGGGGGGGGGGGGGGGGGGGGGGGGGGGGGGGGGGGGGGGGGGGGGGGGGGGGGGGGGGGGGGGGGGGEGGFGGGGGGGGGGGGGGGGGGGGGGGGGGGGGGGGGGGGGGGGGGGGGGGGGGGGGGGGGGGGGGGGGGGGGGGGGGGGGGGGGGGGDGFGFGGGGGGGGGGGGGGGGGGGGGFFFFFFFFFFBAFFFFFFFFFFFFFF@>DFFFFFFFFFFFCFFFF?DFEFFFFF;DBFA>:B?BBFFFF>BAB>B<??DFF1>>BBBB?FFFB7<?;>6??
@M04999:289:000000000-L3R54:1:1101:19371:10782 2:N:0:425
TGTGGGACTACTAGGGTATCTAATCCTGTTCGCTACCCATGCTTTCGAACCTCAGCGTCAGTTACAGACCAGAGAGCCGCCTTCGCCACTGGTGTTCTTCCATATATCTACGCATTCCACCGCTACACATGGAGTTCCACTCTCCTCTTCTGCACTCAAGAAAAACAGTTTCAGCTGCACTTCCCCGGTTAAGCCGAGGGCTTTCACAGCTGACTTGTTCTCCCGCCTGCGTTCGCTTTACGCCCAATAAATCCGGACAACGCTTGCCACCTACGTATTACCGCGGCTGCTGGCACGTAGT
+
CCCCCGGGGGGGGGGGGGGGGGGGGGGGGGGGGGGGGGGGGGGGGGGGGGGGGGGGGGGGGGGGGGGGGGGFGGGGGFGGGGGGGGGGGFGGGGGGGGGGFGGFFFGFGGGGGGGGGFGGGGEGEECFF,FCEFGFGGCEGGGGGGGGGGGCFDFFFGGGGGGGGDGDGGGGGFGGFGFGGFGGGGGDGEGGGGG6*@DCAFFF>>9:ABE:3?FFBFACFEFF@F>=(2>?6<29;F76;1?BFDFFFE)77@B0179((-(3,(44)53<??:35.2):<61(4622:0),142-:12-
@M04999:289:000000000-L3R54:1:1101:6456:10827 2:N:0:425
AACCGGACTACCCGGGTATCTAATCCTGTTCGCTCCCCACGCTTTCGTCCATCAGCGTCAATCGGTACGTAGTAACCTGCCTTCGCAATCGGGGTTCTGCGTAATATCTATGCAGTTCACCGCTACACTACACATTCCCGCTACTTCAATACTACTCAAGATTAACAGTATCAACGGTAGTTGTACAGTTAAGCTGCATGTTTTCACTGCTGACTTATCCACCCGCCTTCGGACCCATTAAACCCAATAAATCCGGATAACGCTCGCATCCACCGGACCATCGCGGCTGCTGTGACGGAGT
+
<-,8@:6@:FEFGGG7C7<9FACE,,<,66,,@8EBF7CF@F,CFEBF@FG<A,6,+,8B@CFFC@,,,9C<B,CFEEF,A,,CD,4+8,?FG+7@4C,,+774+,4AFEEFF95A?A,CFGDCB+CDF@E48,@=F@,3@8EEFFGFAFGG8C,7@,====AADFGGGA7A:,3+50332++53,,,32,=,ECF**+59=+99@+19**)1*4:4B1*=8(/(((-(/(,(6,1(6)+)..3?7((/.).7((((,())-120(47?>:).2((--(().(446(2;B?:)()),,((-
@M04999:289:000000000-L3R54:1:1101:28123:10872 2:N:0:425
TCTGACTACCGGGGTATCTAATCCTGTTCGCTCCCCACGCTTTCGTCCATCAGCGTCAATCGGTATTTAGTAACCTGCCTTCGCAATCGGGGTTCTGTGTAATATCTATGCATTTCACCGCTACACTACACATTCCAGCTACTTCAATACTATTCAAGATTAACAGTATCAACGGCAGTTCTACAGTTAAGCTGCAGGTTTTCACCGCTGACTTATCAACCCGCCTACGGACCCTTTAAACCCAATAAATCCGGATAACGCTCGCATCCTCCGTATTACCGCGGCTGCTGGCACGGAGTTT
+
CCCCCGGGGGGGGGGGGGGGGGGGGGGGGGGGGGGGGGGGGGGGGGGGGGGGGGGGGGGGGGGGGGGGGGGGGGGGGGGGGGGGGGGGGGGGGGGGGGGGGGGGGGGGGGGGGGGGGGGGGGGGGGGGGGGGGGGGGGGGGGGGGGGGGGGGGGGGGGGGGGGGGGGGGGGGGGGGFGFGGGGGGGGGGGGGGGGGGGGGFFFFFCEFFFFFFFFFFFFFFABFFFFFFFFFFFFFFFFFF@DFDFFFFEEFFFFFFFDBFFFFFFFFFFAFFFFF?FF4?6>09>FFFFFF:??6;BF?)
@M04999:289:000000000-L3R54:1:1101:25404:10910 2:N:0:425
TAATTGACTACTCGGGTATCTAATCCTGTTCGCTCCCCACGCTTTCGCTCCTCAGCGTCAGTAACGGCCCAGAGACCTGCCTTCGCCATTGGTGTTCTTCCCGATATCTACACATTCCACCGTTACACCGGGAATTCCAGTCTCCCCTACCGCACTCAAGTCCGCCCGTACCCGGCGCAGATCCACCGTTAAGCGATGGACTTTCACACCAGACGCGACGAACCGCCTACGAGCTCTTTACGCCCATTAATTCCGGATAACGCTTGCACCCTACGTATTACCGCGGCTGCTGGAACGAAGC
+
<C<CC9EFECFGGGG@FFGGFC9FCCFCFGGGGGGGG@C@@FG@DGEG>,@FF<D,@FFG@FFGE@FGGGGGDF8FEF<AFE9FGGGD,FFGGGGEFGFFAECFEF:FD<?AFGD?FGFGGDGEGDGGGGGG7+@DF93>EFAFAF6,D8,61@C@8,3=EFEEGDCGGGGGGEGGFD>9DGFGFC@84CCFGGGGGDG46=AFFFAFF((/25DDB:DBF19,3(,42??0(3(.67)14<F908(-)--)6<:12(42<?>?2,()5(4212,.84()-)4960>;((5>:(.26(,4(
@M04999:289:000000000-L3R54:1:1101:18272:10974 2:N:0:425
TTGGTGACTACAAGGGTATCTAATCCTGTTTGCTCCCCACGCTTTCGCATCTCAGCGTCAGTATCTGTCCAGAAGGCCGCCTTCGCCACCGGTATTCCTCCACATCTCTACGCATTTCACCGCTACACGTGGAATTCTACCTTCCTCTACAATACTCTAGTTAACCAGTTTTAAGTGCAATTCCTAGGTTGAGCCCAGGGCTTTCACACCTAACTTAATTATCCGCCTACATGCCCTTTACGCCCAGTCATTCCGATTAACGCTCGCACCCTCCGTATTACCGCGGCTGCTGGCACGGAGT
+
CCCCCGGGGGGGGGGGGGGGGGGGGGGGGGGGGGGGGGGGGGGGGGGGGGGGGGGGGGGGGGGGGGGGGGGGGGGGGGGGGGGGGGGGGGGGGGGGGGGGGGGGGGGGGGGGGGGGGGGGGGGGGGGGGGGGEGGGGGGGGGGGGGGGGGGGGGGGGGGGGGGGGGGGGGGGGGGGFGFGGGGGGGGGGGGGGGGGGGGCEFFFFFFFFFFFFFFFFFFFFFFFFFFFFFFFCEEFEFFFFFFFFFFFFFFFF<1;<<2?C<;<0(:,7>?:<:BFFFFFFFFFFF079B2:B??FF>>;1
@M04999:289:000000000-L3R54:1:1101:4395:11001 2:N:0:425
GACTACACGGGTATCTAATCCTGTTTGCTCCCCACGCTTTCGCACCTCAGCGTCAGTAATGGACCAGTAAGCCGCCTTCGCCACTGGTGTTCCTGCGAATATCTACGAATTTCACCTCTACACTCGCAATTCCACTTACCTCTTCCATACTCAAGATACCCAGTATCAAAGGCAGTTCCAGAGTTGAGCTCTGGGATTTCACCCCTGACTTAAATATCCGCCTACGTGCGCTTTACGCCCAGTAATTCCGAACAACGCTAGCCCCCTTCGTATTACCGCGGCTGCTGGCACGAAGTTAGCC
+
CCCCCGGGGGGGGGGGGGGGGGGGGGGGGGGGGGGGGGGGGGGGGGGGGGGGGGGGGGGGGGGGGGGGGGGGGGGGGGGGGGGGGGGGGGGGGGGGGGGGGGGGGGGEGGFGGGGGGGGGGGGFCGGGGGGGGGGGGGGGGGGGGGGFGGGGGCFGGGGGGGGGGGGGGGG?DFDCFGFFGGGGGFGGGGGGGGGGGGGFFF5@EFFFFEC;A3<EEFFFFAAFFFF2@BFFFBCE=D>B<@FFE<?EFF??BFFF@;DF;?1?F;>:BF:B?><2<?>F691;80)2(3<?6(28A<4A8
@M04999:289:000000000-L3R54:1:1101:3708:11004 2:N:0:425
GACTACAGGGGTATCTAATCCTGTTTGCTACCCACGCTTTCGAGCATGAACGTCAGTGTTATCCCAGGAGGCTGCCTTCGCCATCGGTATTCCTCCACATCTCTACGCATTTCACTGCTACACGTGGAATTCTACCTCCCTCTGACACACTCTAGTTAGACAGTTTCAAATGCACGTCCCAAGTTGAGCTCGGGGATTTCACATCTGACTTATCTAACCGTCTGCGCTCGCTTTACGCCCAGTAATTCCGATTAACGCTCGCACCCTACGTATTACCGCGGCTGCTGGCACGTAGTTAGCC
+
CCCCCGGGGGGGGGGGGGGGGGGGGGGGGGGGFGGGGGGGGGGGGGGGGGGGGGGGGGGGGGGFGGGCGGGGGGGGGGGGGGGGGGGGGGGGGGGGGGGGGGGGGGGGGGGGGGGGGGGFGGGGGGGGGGGGGGGGGGGGGGGFFFGCFGGGGGGGGFGFGGGGGGGGGGGFGGGGFGFGGGGGGGGGGGGG>CCDDGGGFFFFFFFFEFFEEFFFFFF@BDD5;5AA=>@>DFCF@FFE<@EFF?3?CE@FFFF<@9<;>BBB>BB1:0(44:)<<:96>1(3<?F?014:??13A))62
@M04999:289:000000000-L3R54:1:1101:24598:11034 2:N:0:425
TGACTACCAGGGTATCTAATCCTGTTTGCTCCCCACGCTTTCGCACCTGAGCGTCAGTCTTCGTCCAGGGGGCCGCCTTCGCCACCGGTATTCCTCCAGATCTCTACGCATTTCACCGCTACACCTGGAATTCTACCCCCCTCTACGAGACTCAAGCCTGCCAGTTTCGGATGCAGTTCCCAGGTTGAGCCCGGGGATTTCACATCCGACTTGACAGACCGCCCGCGTGAGCTTTACGCCCAGTAATTCCGATTAACGCTTGCACCCCCCGTTTTACCTCGCCTGCCGGCTCGCATTGAGC
+
CCCCCGGGGGGGGGGGGGGGGGGGGGGGGGGGGGGGGGGGGGGGGGGGGGGGGGGGGGFFFGGFGGGG?FGGGGGGGGEFGGGEFEGGFGDGGGGGGDGFFGGGGCGGGGGGGGGGGEFGGGGGGGGFFGGGFFGGGFGGGGGGGGGGEC>FGGCFGFFEFGGGGGGGGGGGGF7CFFFGGCFGGGG6EGGGGECC3CF6;=AFFFAADB97=FAA3AF?:13(4217((,.4:AABF0>>61:46))6<:,(4(6)(438::?>B<(49B,(.-)4<)5:((,((.((-(41(,(,.)4)
@M04999:289:000000000-L3R54:1:1101:19263:11123 2:N:0:425
TCGACTACTCGGGTATCTAATCCTGTTCGCTCCCCACGCTTTCGCTCCTCAGCGTCAGTGACGGCCCAGAGACCTGCCTTCGCCATCGGTGTTCTTCCCGATATCTACACATTCCACCGTTACACCGGGAATTCCAGTCTCCCCTACCGCACTCCAGTCCGCCCGTACCCGGCGCCGATCCACCGTTAAGCGATGGACTTTCACACCAGACGCGACGAACCGCCTACGAGCTCTTTACGCCCAATAAATCCGGATAACGCTTGCACCCTACGTATTACCGCGGCTGCTGGCACGTAGTT
+
CCCCCGGGGGGGGGGGGGGGGGGGGGGGGGGGGGGGGGGGGGGGGGGGGGGGGGGGGGGGGGGGGGGGGGGGGGGGGGGGGGGGGGGGGGGGGGGGGGGGGGGGGGGGGGGGGGGGGGGGGGGGGGGGGGGGGGGGGGGGGGGGGGGFEGGGGGGGGGGGGGGGGGGGGGGEG:DGDGFGGGGGGGGGGEGGGGGGFGGGFFFFFFFFFFF>FB@EBFE>BBFF?FBFF?F1>>>FBFFEFF?BB0><>DFFFFF?DFBFFF???BBBFFFFB?B?FA<0(41619<D>26021::12<
@M04999:289:000000000-L3R54:1:1101:17799:11126 2:N:0:425
GCTGACTACAAGGGTATCTAATCCTGTTTGCTCCCCACGCTTTCGCATCTCAGCGTCAGTATCTGTCCAGAAGGCCGCCTTCGCCACCGGTATTCCTCCACATCTCTACGCATTTCACCGCTACACGTGGAATTCTACCTTCCTCTACAATACTCCAGATAACCAGTTTTAAGTGCAGTTCCCAGGTTGAGCCCGGGGCTTTCACACCTAACTTAATTATCCGCCTACATGCCCTTTACGCCCAGTCATTCCGATTAACGCTCGCACCCTCCGTATTACCGCGGCTGCTGGCACGGAGTT
+
CCCCCGGGGGGGGGGGGGGGGGGGGGGGGGGGGGGGGGGGGGGGGGGGGGGGGGGGGGGGGGGGGGGGGGGGGGGGGGGGGGGGGGGGGGGGGGGGGGGGGGGGGGGGGGGGGGGGGGGGGGGGGGGGGGGGGGGGGGGGGGGGGGGGGGGGGGGGGGGGGGGGGGGGGGGGGFFGFGFGGGGGGGGGGGGGGGGGGGGGFAFFFFFFFFFFFFFFFBFFFEDFD29BEEFFFFFFE9EFFF9;@EFFEFFE;?F;1?9DF<?FFFFFB?BFFFF:><A<?BFFFFFFF:(278<-214:
@M04999:289:000000000-L3R54:1:1101:23896:11147 2:N:0:425
AGGACTACTCGGGTATCTAATCCTGTTTGCTCCCCACGCTTTCGCATCTCAGCGTCAGTATCTGTCCAGAAGGCCGCCTTCGCCACCGGTATTCCTCCACATCTCTACGCATTTCACCGCTACACGTGGAATTCTACCTTCCTCTACAATACTCTAGTTAACCAGTTTTAAGTGCAATTCCTAGGTTGAGCCCAGGGCTTTCACACCTAACTTAATTATCCGCCTACATGCCCTTTACGCCCAGTCATTCCGATTAACGCTCGCACCCTCCGTATTACCGCGGCTCCTGGCACGGACTT
+
CCCCCGGGGGGGGGGGGGGGGGGGGGGGGGGGGGGGGGGGGGGGGGCGGGGGGGGGGGGGGGGGGGGGGGGGGGGGGGGGGGGGFGGGGGGGGGGGGGGGGGGGGGGGGGGGGGGGGGGGGGGGGGGGGGGGGGGGGGGGGGGGGFGGGGGGGGGGGGGGDFGGGGGGGGFGGGGGFGFGGFGGFG7@FGGGGFGGGGGGF86BFFEFEFDFFFCFEFFFFFF>AAFE;7=E@EFFEFFFF=>;5=EF?ECE0??D))13@D01,:9:???1-(48<A<(7>99((,(4::(),,((-5
@M04999:289:000000000-L3R54:1:1101:6444:11149 2:N:0:425
GGAGACTACTGGGGTATCTAATCCTGTTCGCTACCCATGCTTTCGAACCTCAGCGTCAGTTACAGACCAGAGAGCCGCCTTCGCCACTGGTGTTCTTCCATATATCTACGCATTCCACCGCTACACATGGAGTTCCACTCTCCTCCTCTGCACTCAAGAAAAACAGTTTCAGCTGCACTTCCCCGGTTAAGCCGAGGGCTTTCACAGCTGACTTGTTCTCCCGCCTGCGTTCGCTTTACGCCCAATAAATCCGGACAACGCTTGCCACCTACGTATTACCTCGGCTGCTGGCACGTAGTTT
+
CCCCCGGGGGFGGGGGGGGGGGFFFFGGGGGGEGGGGFFGGGGGGCFGEGGGGGG@CFGGGGGGGGGGGGGGFGGGGGGGCGEGFDB8FFEFGGGGFFGGGGGGGGGGGGDEGGFFGGGGGGGGGGGFGGGFDGGGFGGGFGEFG8FGGGGFD@FEFCF8DFGGGFCEGFGFGGGGFFFDG=DFEGGGGFGGGGGDDDGGFFFFFF+;BB*:BFFA=FFEFBB@FFBB>@<DFFD;?);B<9;@@;))/7?E>9<690<91(4227)51<:?B<2A?A26)5,:02(8:B(3:2(,.2(6-
@M04999:289:000000000-L3R54:1:1101:8066:11182 2:N:0:425
ACAGACTACCGGGGTATCTAATCCTGTTTGCTACCCACGCTTTCGAGCATGAACGTCAGTGTTATCCCAGGAGGCTGCCTTCGCCATCGGTATTCCTCCACATCTCTACGCATTTCACTGCTACACGTGGAATTCTACCTCCCTCTGACACACTCTAGTTAGACAGTTTCAAATGCACGTCCCAAGTTGAGCTCGGGGATTTCACATCTGACTTATCTAACCGTCTGCGCTCGCTTTACGCCCAGTAATTCCGATTAACGCTCGCACCCTACGTATTACCGCGGCTGCTGGCACGTAGTTT
+
CCCCCGGGGGGGGGGGGGGGGGGGGGGGGGGGGGGFGGGGGGGGGFGGGGGFGGGGGGGGGGGGGGGGGGGGGGGGGGGGGGGGGGGGGGGGGGGGGGGGGGGGGGGGGGGGGGGGGGGGGGGGGGGGGGGGGGGGGGGGGGGGGGGGGGGGGGGGGGGGGGGGGGGGGGGGGGGGFGFGGGGGFGGGGGGGGGGGGGGGFFFFFFFFFFFFFFFFFFFEFDFDFF2C@BFDBFFFFFFFFF9<?E9?EFFF1(3;DCC2><BFFF99BF?F(()6?DBAFF907;9:7>(2:<(483<D)
@M04999:289:000000000-L3R54:1:1101:9187:11186 2:N:0:425
GGTAGGACTACTGGGGTATCTAATCCTGTTTGCTCCCCACGCTTTCGCATCTCAGCGTCAGTATCTGTCCAGAAGGCCGCCTTCGCCACCGGTATTCCTCCACATCTCTACGCATTTCACCGCTACACGTGGAATTCTACCTTCCTCTACAATACTCCAGATAACCAGTTTTAAGTGCAGTTCCCAGGTTGAGCCCGGGGCTTTCACACCTAACTTAATTATCCGCCTACATGCCCTTTACGCCCAGTCATTCCGATTAACGCTCTCCCCCTCCGTATTACCGCGTCTGCTGGCCAGGAGT
+
CCCCCGGGGGGGEGGGGGGGGGGGGGGGGGGGGGFFGGGGGGGGGGGGGGGGGGGGGGGGGGGGGGGGCAFGFGFCGGGGGGGGGGGGGGGGGGGGGGGGGGGGGGGGGGFGGGGGGGGGGGGGGGGGGGGGGGFGGGGGFGGGGGFGFGGGGFGGFGGGAE8EGGGGGGGGGGGFCGFGGGGF9DFF:ECGGF?FCDCCE>AAFFFFFF@FFFFF3BFEFCFFFFFDDFEFEF8@FFEFC?@FF;;@EEFFFEE0/28?E11:?()(,-49<:>:(4:)440((---4<A00(,((4(24
@M04999:289:000000000-L3R54:1:1101:20286:11187 2:N:0:425
TGGACTACCGGGGTATCTAATCCTGTTTGCTCCCCATGCTTTCGCACCTCAGCGTCAGTATTAGGCCAGAAGGCTGCCTTCGCCATCGGTATTCCTCCAGATCTCTACGCATTTCACCGCTACACCTGGAATTCTACCTTCCTCTCCCATACTCTAGCTAACCAGTATCGTATGCAATTCCCAAGTTGAGCTCGGGGATTTCACATCCGACTTAATTAGCCGCCTACGCGCGCTTTACGCCCAGTAATTCCGATTAACGCTCGCACCCTCTGTATTACCGCGGCTGCTGGCACAAAGTTCC
+
CCCCCGGGGGGGGGGGGGGGGGGGGGGGGGGGGGGGGFGGGGGGGGGGGGGGGGGGGGGGGGGGGGGGGGGGGGGGGGGGEGGGGGGGGGGGDF,EFGGFFGGAFGGGGGGGEGFGGGEEGEGGFGDDEFCFGGGGGGGGGGGGGGGGG;DGGGGGDGGGGGGGGGGGGG8FGGFGFGFGGFGGDEFE81<:C>CD60CFFFCF9BFFDF@F9C+=>B>=FA>B?5B@901;BFFF3C;D;0;?4A9AAFFFFF??AB(1<B9(,3;?1877AA26664:BF(,(-2))(-15.(((.-))
@M04999:289:000000000-L3R54:1:1101:7829:11225 2:N:0:425
TATTGGACTACCGGGGTATCTAATCCTGTTCGCTTCCCATGCTTTCGCTCCTCAGCGTCAGTAACGGCCCAGAGACCTGCCTTCGCCATTGGTGCTTTTCCCGATATCTACACATTCCACCGTTACACCGGGCATTCCAGCCTCCCCTACCGCACTCCAGCCCGCCCGTACCCGGCGCAGATCCACAGTTAAGCGATGGCCTTTCACACCAGACGCGACGAACGGCCTATCGGCTCGTTACGCCCATGATTTCCGGCTATCCCTTGCTCCCTCCGTAGTACCGCGTCTCCTGGCTCGTCGT
+
-A,BC<,;@,;C76:+686C,;CE,,C,C;<B7,CCDACF<C@6C<,,:EFC,C,<@FC:,9CCFGCC7C,E8EBF,F88AF,EC:B,?F<,5A,?,C<@F,7,4@C9E,C,EF,AFEGGD@EFG:9BDE+++4=D9EG;DFGF=CC,@D8+==EG,6<,,3@CC?@7*@@7E5D**96C4*0,6,,4>,,1=A**>5556*2*13+142((().0(73-)(4(-990())((((((46F<0((40((5)))).((--()((.).(()),(((-((.(,6)6(49--2(.).(((,-4(-(
@M04999:289:000000000-L3R54:1:1101:12568:11264 2:N:0:425
TAATTGACTACACGGGTATCTAATCCTGTTCGCTACCCATGCTTTCGAACCTCAGCGTCAGTTACAGACCAGAGAGCCGCCTTCGCCACTGGTGTTCTTCCATATATCTACGCATTCCACCGCTACACATGGAGTTCCACTCTCCTCTTCTGCACTCAAGAAAAACAGTTTCAGCTGCACTTCCCCGGTTAAGCCGAGGGCTTTCACAGCTGACTTGTTCTCCCGCCTGCGTTCGCTTTACGCCCAATAAATCCGGACAACGCTTGCCACCTACGTATTACCGCGGCTGCTGGCACGTAGT
+
CCCCCGFGGGGGGGGGGGGGGGGGGGGGGGGGGGGGGGGGGGGGGFGGGGGGGGGGGGGGGGGGGGGGGGGGGGGGGGGDGGGGGGGGGGGGGGGGGGGGGGGGGGGGGGGGGGGGGGGGGGGGGGGGGFF8EGGGGGGGGGFGGGGGGGGGGGGGGGGGGGGGGGGGGGGGGGGGFGFGGGGGGGGGGGGGFGGGGGGGFFFFFFFFFFFFFFFFFFFFFFBFFBFDFFFF@FFFDDDFFFF7>?;;@EE))423039:BBFFFFFFF<:<:76?FBB<><:091>;B?BF>?7??:??8
@M04999:289:000000000-L3R54:1:1101:12363:11337 2:N:0:425
ATAGCGACTACAGGGTATCTAATCCTGTTCGCTCCCCACGCTTTCGTCCATCAGCGTCAATCGGTATTTAGTAACCTGCCTTCGCAATCGGGGTTCTGTGTAATATCTATGCATTTCACCGCTACACTACACATTCCAGCTACTTCAATACTATTCAAGATTAACAGTATCAACGGCAGTTCTACAGTTAAGCTGCAGGTTTTCACCGCTGACTTATCAACCCGCCTACGGACCCTTTAAACCCAATAAATCCGGATAACGCTCGCATCCTCCGTATTACCGCGGCTGCTGGCACGGAGTT
+
CCCCCGEGGGGGGGGGGGGGGGGGGGFGGGGGGGGGGGGGGGGGGGGGGGFGGGGGGGGGGGGGGGGFGGGGFGGGGGGFGFGGGGGGGGGGGGEFGGGGGGGGFGGGGGGGGFGGGGGGGGGGGGGGGGGGGGGGGGGGGGGGGGGFGFGGGFGGGGGFGGGGGGFGGGFFGGGGFGFGGGGGGGFGGGGFGGGGGGGGFFFFFFFDFFFFFFFFFCFEFF9A@FFFF22>BFFFFFEFFFD?FF@8A<??@>9(6?FFDFFFFFFFB:DD?FFFF:DF>:9(4931?F?7::<?(2913
@M04999:289:000000000-L3R54:1:1101:23801:11359 2:N:0:425
GACTACCCGGGTATCTAATCCTGTTTGCTCCCCACGCTTTCGCATCTCAGCGTCAGTATCTGTCCAGACGGCCGCCTTCGCCACCGGTATTCCTCCACATCTCTACGCATTTCACCGCTACACGTGGACTCCTACCTTCCTCTACAATACTCTCGTTAACCAGTTTTAAGTGCAATTCCTAGGTTGAGCCCAGGGCTTTCACACCTAACTTAATTATCCGCCTACATGCCCTTTACGCCCATTCATTCCGATTAACGCTCGCACCCTCCGTCTTACCGCGCCTGCTGGCTCGGCGTGAGCC
+
C<@CCAF,@@@F7<FE<FCFEFG@FCEDEF@6C8F7FCBFGEEGB@CFGCGEGGGC9,<FF<FFDDG,,@FG::CF77EDFGGDG@7C4<FE?9CFFE?8F,?,CF++C+4,5,59=FEGCCGGCG77,E,4C>E,>,@EGGGGFGGGEFFD=,1338DFGCF8,?@CCA72@:5E;@7<?++@,@E667FGF5*30@F7:=+95*/*)/:**=+=84:>;(5(8B?7)061(/.6(,.=7()/))/9?/,6;?);81(-(,790(-3:0,((()6:17>(7<1(()4((.-(-(4(((((
@M04999:289:000000000-L3R54:1:1101:21667:11390 2:N:0:425
GCCGACTACACGGGTATCTAATCCTGTTTGCTCCCCATGCTTTCGCACCTCAGTGTCAGTATTAGGCCAGAAGGCTGCCTTCGCCATCGGTATTCCTCCAGATCTCTACGCATTTCACCGCTACACCTGGAATCCTACCTTCCTCTCCTATACTCTAGCCACCCAGTATCGAATGCAATTCCCAAGTTAATCTCGGGGATTTCACATTTGATTTAAATGGTCACCTACGCGCGCTTTACGTCCAGTAATTCCGATTAACGCTTCCACCTCCTGTATTACCGCGGCTCCTGGCACAGATTT
+
CCC@CCFCG8FC+@FGGGGG<FGGGF<9FAF,;,:C<FFFGGGGGGGG7E@,A,CFGFGG<<EECD8,EC,CEGFFGD8FFGEFFGC@:,C<BFG9FFFFGGGGGGGGGFG>FGBEEGF>EE:FG<FF?8F8F,,@@DEGF@8@ECGFGGGGEGCF9D;=,@A+=+AF::A??EGGF7EG7DD8EFDFGF,EFFF?+=7=AFFF96;6;A**2?AB5996+;;@**)0:A)2(>5>B).0(6;38?C?)7)91;,/3?3(,3/(6423((((5AAA:9<23(-141(4>,(((5(((.))
@M04999:289:000000000-L3R54:1:1101:4748:11391 2:N:0:425
GACTACACGGGTATCTAATCCTGTTTGCTACCCACGCTTTCGAGCATGAACGTCAGTGTTATCCCAGGAGGCTGCCTTCGCCATCGGTATTCCTCCACATCTCTACGCATTTCACTGCTACACGTGGAATTCTACCTCCCTCTGACACACTCTAGTTAGACAGTTTCAAATGCACGTCCCAAGTTGAGCTCGGGGATTTCACATCTGTCTTATCTAACCGTCTGCGCTCGCTTTACGCCCAGTAATTCCGATTAACGCTCGCACCCTACGTATTACCGCGGCTGCTGGCACGTAGTTAGCC
+
CCCCCGGGGGGGGGGGGGGGGGGGGGGGG,FGGGGGGGGGGGFGGGGGGGGGGGGGGGFGGGGGGGGGGGGGGGGGGGGGGGGGGGGGGGGGGGGGGGGGGGGGGGGGGGGGGGGGGGGGGGGGGGGGGGGGGGGGGGGGGGGGGGGGGGGGGGGGGGGGGGGGGGGGGGFFFGGGFGFGGGCFGGGGGFGGGGGGGGGGFFFFFFFAACCFFFFFFFFA?ADBF=A=ABFFDF4@@DBFFDE<?EC?EFFF;?6>1:@7>B;BFFBBFFFB)5ABF?>F0919??>26??F?18?<<9A3
@M04999:289:000000000-L3R54:1:1101:3548:11401 2:N:0:425
CCGACTACTCGGGTATCTAATCCTGTTCGCTACCCATGCTTTCGAACCTCAGCGTCAGTTACAGACCAGAGAGCCGCCTTCGCCACTGGTGTTCTTCCATATATCTACGCATTCCACCGCTACACATGGAGTTCCACTCTCCTCTTCTGCACTCAAGAAAAACAGTTTCAGCTGCACTTCCCCGGTTAAGCCGAGGGCTTTCACAGCTGACTTGTTCTCCCGCCTGCGTTCGCTTTACGCCCAATAAATCCGGACAACGCTTGCCACCTACGTATTACCGCGGCTGCTGGCACGTAGTTAT
+
CCCCCGGGGGFFGGGGGGGGGGGGGGGGDGGCCEGGGGGGGGGGGGGGGGGGGGGGGGGGGGGFFGGGGGGGGGGGGCFGGGGGGGGGGGGGGGCFGGGGGGGGGGGGGGGGGGGGGGCEGGGGGGGGC8EFGDGGGFFGFGGGGGGGFGGGGGGGGGGGGGGGGFGGGCCGGGGGFFFGFFDG6CEGF7EGEEGG5CFGFFFFFFFFFEBBFFFFEFFFF>F>D@BF???;0?6@EE6D690?3;ECEFFF>6;60<;BBB:??A>?2(21:<<()<<(919>>6(.8(8,3(40(-66)
@M04999:289:000000000-L3R54:1:1101:16985:11408 2:N:0:425
GACTACTCGGGTATCTAATCCTGTTTGCTCCCCACGCTTTCGCATCTCAGCGTCAGTATCTGTCCAGAAGGCCGCCTTCGCCACCGGTATTCCTCCACATCTCTACGCATTTCACCGCTACACGTGGAATTCTACCTTCCTCTACAATACTCCAGATAACCAGTTTTAAGTGCAATTCCTAGGTTGAGCCCAGGGCCTTCACACCTAACTTAATTATCCGCCTACATGCCCTTTACGCCCAGTCATTCCGATTAACGCTCGCACCCTCCGTATTACCGCGGCTGCTGGCACGGAGTTAGCC
+
CCCCCGGGGGGGGGGGGGGGGGGGGGGGGGGGGGGGGGGGGGGGGGGGGGGGGGGGGGGGGGGGGGGGGGGGGGGGGGGGGGGGGGGGGGGGGGGGGGGGGGGGGGGGGGGGGGGGGGGGGGGGGGGGGGGGGGGGGGGGGGGGGGGGGGGGGGGGGGGGGGGGGGGGCGGGGGGGFGFGGGFGGFGGGGGGGGGGGGGGFFFFFFFFFFE@EFFFEFFDF4@DDBECFEFFDFFFFFFF@;@@<FFFFFDFFFEFF>1?FB6;>F?FF91<FFFFF:BB>>B>:7246776131<:>FD:
@M04999:289:000000000-L3R54:1:1101:16823:11498 2:N:0:425
AGGTGGACTACCGGGGTATCTAATCCTGTTTGCTACCCACGCTTTCGAGCATGAACGTCAGTGTTATCCCAGGAGGCTGCCTTCGCCATCGGTATTCCTCCACATCTCTACGCATTTCACTGCTACACGTGGAATTCTACCTCCCTCTGACACACTCTAGTTAGACAGTTTCAAATGCACGTCCCAAGTTGAGCTCGGGGATTTCACATCTGACTTATCTAACCGTCTGCGCTCGCTTTACGCCCAGTAATTCCGATTAACGCTCGCACCCTACGTATTACCGCGCCTGCTGGCACGTAGT
+
CCCCCGFGGGGGGGGGGGGGGGGGGGGGGGGGGGGGGGGGGGGGGGGGGGGGGGGGGGGGGGGGGGGGGGGGGGEGGGGGGGGGGGGGGGGDGGGFGGGGGGGGGGGGGGGGGGGGGGGGGGGGGGGGGGGGGGGGGGGGGGGGGGGGGGGGGGGGGGGGFFGGGFGFEFGGGGGGFGFGGGFEEGGGGGAFGGGGGGGGB>FFFFAA7CEFFFFFF>AEACBFA>=D=CB@FF@>D<;A><629@DE<CCCCC117@0C<D>:B9>FF9??1?F?7BF<BFF0;(3:0((,(43?2,438
@M04999:289:000000000-L3R54:1:1101:28048:11502 2:N:0:425
ATGACTACCGGGGTATCTAATCCTGTTTGCTCCCCACGCTTTCGCATCTCAGCGTCAGTATCTGTCCAGAAGGCCGCCTTCGCCACCGGTATTCCTCCACATCTCTACGCATTTCACCGCTACACGTGGAATTCTACCTTCCTCTACAATACTCTAGTTAACCAGTTTTAAGTGCAATTCCTAGGTTGAGCCCAGGGCTTTCACACCTAACTTAATTATCCGCCTACATGCCCTTTACGCCCAGTCATTCCGATTAACGCTCGCACCCCCCGTATTACCGCGGCTGCTGGCACGTAGTTAC
+
CCCCCGGGGGGGGGGGGGGGGGGGGGGGGGGGGGGGGGGGGGGFGGGGGGGGGGGGGGGGGGGGGGGGGGGGGFGGGGGDGGGGEEFGGGGGGGGGGGGGGGGGGGGGGGGGGGGGGGGGGGGGGGGGGGGGGGGGGGGGGGGGGFG8EFEFCFGGGGGGFGGGGGGAGGGCFFGGFGFC8CFAFGGGGGCFFGG9CDGFF>BFFFFFE3BFFFAFEFFEFABFFFFFEFEEFFFFFFFFF@F?;EFF3CFF@???9<DBFFF06>>?9>>F:>084<A194;>B1:?F(21.,(((-64)
@M04999:289:000000000-L3R54:1:1101:15212:11568 2:N:0:425
CGAATGACTACAGGGGTATCTAATCCTGTTTGCTCCCCACGCTTTCGCATCTCAGCGTCAGTATCTGTCCAGAAGGCCGCCTTCGCCACCGGTATTCCTCCACATCTCTACGCATTTCACCGCTACACGTGGAATTCTACCTTCCTCTACAATACTCTAGTTAACCAGTTTTAAGTGCAATTTCTAGGTTGAGCCCAGGGCTTTCACACCTAACTTAATTATCCGCCTACATGCCCTTTACGCCCAGTCATTCCGATTAACGCTCGCACCCTCCGTATTACCGCGGCTGCTGGCACGGAGT
+
CCCCCGGGGGGGGGGGGGGGGGGGGGGGGGGGGGGGGGGGGGGGGGGGGGGGGGGGGGGGGGGGGGGGGGGGGGGGGGGGGGGGGGGGGGGGGEGGGGGGGGGGGGGGGGGGGGGGGGGGGGGGGGGGGGGGGGGGFFGGGGGGGGGGGGGGGCGGGGCGGGGGGGGGFGGGGFFGFGFGGGGGGGFGGGGGCGGGGGGDBFFFFFFFFFFFEFFFEFFFFEFFFFFFFFFFFFFFEDFFFFF>@@FFEFFFEC@<DFFFF@FFFFFBF92?F6><6B:>F>?;BF079BB77??DBB(2-
@M04999:289:000000000-L3R54:1:1101:26033:11591 2:N:0:425
GCTCCGACTACTCGGGTATCTAATCCTGTTCGCTACCCATGCTTTCGAACCTCAGCGTCAGTTACAGACCAGAGAGCCGCCTTCGCCACTGGTGTTCTTCCATATATCTACGCATTCCACCGCTACACATGGAGTTCCACTCTCCTCTTCTGCACTCAAGAAAAACAGTTTCAGCTGCACTTCCCCGGTTAAGCCGGGGGCTTTCACAGCTGACTTGTTCTCCCGCCTGCGTTCGCTTTACGCCCAATAAATCCGGACAACGCTTGCCACCTACGTATTACCGCGGCTGCTGGCACGTAGT
+
CCCCCGGGGGGGGGGGGGGGGGGGGGGGGGGGGGCGGGGGGGGGGGGGGGGGGGGGGGGGGGGGGGGGGGGGGGGGGGEGGGGGGGGGGGGGGGGGGGGGGGGFGFGGGGGGGGGGGGGGGGGGGGGGG8FGGGGGGGGGGGGGGGGGGGGGGFGGG8EFD8DDFDGGGGGGGGGFFGFGGGGGGGGEGGGGGGGGGDGDDFFFFFFFFFFFEFFFAFFFFFFF@FFFFFBFFFFFF06*6??FFFFFBB>FF?>>09>?:B6:????<4?F(32:?<::4A6>6(139BFFB:722::(-
@M04999:289:000000000-L3R54:1:1101:8638:11663 2:N:0:425
GGGACTACAAGGGTATCTAATCCTGTTCGCTACCCATGCTTTCGAACCTCAGCGTCAGTTACAGACCAGAGAGCCGCCTTCGCCACTGGTGTTCTTCCATATATCTACGCATTCCACCGCTACACATGGAGTTCCACTCTCCTCTTCTGCACTCAAGAAAAACAGTTTCAGCTGCACTTCCCCGGTTAAGCCGAGGGCTTTCACAGCTGACTTGTTCTCCCGCCTGCGTTCGCTTTACGCCCAATAAATCCGGACAACGCTTGCCACCTACGTATTACCGCGGCTGCTGGCACGTAGTT
+
CCCCCGGGGGGGGGGGGGGGGGGGGGGGGGGFGGGGGGGGGGGGGGGGGGGGGGGGGGGGGGFGGGGGGGGGGGGGGGGGGGGGGGGGGGGGGGGGGGGGGGGEGGGGGGGGGGGGGGGGGGGGGFEFFFGGGGGGGGGGGGGGGGGGGGGGGGGGGGGGGGGGGGGGGGGGGGGGFGFGGGGGGGGGFGGGGGGDGGGGFFFFFFFFFFFFEBFFFFFFFFBFFFFF@FFFFFDFFEFFF03,:;EEFF1961>>FFFFFF?BFF??<FFFFFF?DFAF>6;>FF:>F?<:2(430(.
@M04999:289:000000000-L3R54:1:1101:26988:11722 2:N:0:425
TGACTACAGGGGTATCTAATCCTGTTTGCTCCCCACGCTTTCGCATCTCAGCGTCAGTATCTGTCCAGAAGGCCGCCTTCGCCACCGGTATTCCTCCACATCTCTACGCATTTCACCGCTACACGTGGAATTCTACCTTCCTCTACAATACTCCAGATAACCAGTTTTAAGTGCAGTTCCCAGGTTGAGCCCGGGGCTTTCACACCTAACTTAATTATCCGCCTACATGCCCTTTACGCCCAGTCATTCCGATTAACGCTCGCACCCTCCGTATTACCGCGGCTGCTGGCACGGAGTTAGC
+
CCCCCGGGGGGGGGGGGGGGGGGGGGGGGGGGGGGGGGGGGGGGGGGGGGGGGGGGGGGGGGGGGGGGGGGGGGGGGGGGGGGGGGGGGGGGGGGGGGGGGGGGFGGGGGGGGGGGGGGGGGGGGGGGGGGGGGDGGGGGGGGGGGGGGGGGGGGGGGGGGGGGGGGGGGGGGGGGFGFGGGGFGGGGGGGGGGGGGGGGFFFFFFFFFFFFFAFACFFFFFF@FFFECFFFFDFFFFFFFFFFFFF3?FF?DF@EEFF?<>>>F>F6::0,41?FFFF>F0;FFF?>BB7)2611:?A<4
@M04999:289:000000000-L3R54:1:1101:9838:11759 2:N:0:425
GATGGACTACCCGGGTATCTAATCCTGTTTGCTACCCTTGCTTTCGAACCTCAGCGTCAGTTACAGACCAGAGAGCCGCCTTCGCCACTGGTGTTCTTCCATATATCTACGCATTTCACCGCTACACAAGGAGTTCCACTCTCCTCTTCTGCACTCAAGCAAAACAGTTTCGGCTGCACTTCCGCGGTTAAGCCGAGGGCTTTCACACCTGACTTGGTCGCCCGCCTGCGTTCCCTTTACGCCCAATAAATCCGAACACCGTTTGCCACCTCAGTATACCCGCGGCTGCTGGCACAGAGTT
+
C<C,AFGGGGEGGGGGGGGGGGGGGCGGG9FGG<FGG,6CFFGGGG,6EFGGFGGGGGGGEF<CCF@FGGGGCFCGFGGGGGGGGGGGGGGDEBFF<EFG9FEFFGGFGGFGGGG,CFGGGGGGEGG9+A,AAFGGFBFG8FGGGGC9E8=DFGGGF8F,,36DFGGGGGG+@+=@@?6+2AF1+3@EC7@2,<*30/*;AFAF>9C)((0(7A6/)*+()/((6262=(618(7)7@<F389><?FF24>6?>(,47((-((.,.)),,42(,-))))),(((-(1,:8:7:(5(((,6-
@M04999:289:000000000-L3R54:1:1101:15946:11785 2:N:0:425
AGACTACCAGGGTATCTAATCCTGTTTGCTCCCCATGCTTTCGCACCTCAGCGTCAGTATTAGGCCAGAAGGCTGCCTTCGCCATCGGTATTCCTCCAGATCTCTACGCATTTCACCGCTACACCTGGAATTCTACCTTCCTCTCCTATACTCTAGCTAACCAGTATCGTATGCAATTCCCAAGTTGAGCTCGGGGATTTCACATCCGACTTAATTAGCCGCCTACGCGCGCTTTACGCCCAGTAATTCCGATTAACGCTTGCACCCTCTGTATTACCGCGGCTGCTGGCACAGAGTTAGC
+
CCCCCGGGGGGGGGGGGGGGGGGGGGGGGGGGGGGGGGGGGGGDGGGFGGGGGGGGGGFGGGGGGGGGGGGGGGGGGGGGGGGGGGGGGGGGGGGGGGGFGGGGGGGGGGGGGGGGGGGGGGGGGGGGGGGGGGGGGGFGGGGGGGGGGGGGGFGGGGGGGGGGGGGGGGGGGGGGFGFGGG?DFGGGGGFDGGDG>CFGFFFFFFFEDABFEFFFEFF@EFFFFFF@>2>>FDDCFDFDFD@E)1?EFF813<?2)498???BB?F?F0:AD2>2AA:>>0691?F:320>:?:?A>9A6
@M04999:289:000000000-L3R54:1:1101:4474:11867 2:N:0:425
TACCAGACTACCAGGGTATCTAATCCTGTTTGCTCCCCACGCTTTCGCATCTCAGCGTCAGTATCTGTCCAGAAGGCCGCCTTCGCCACCGGTATTCCTCCACATCTCTACGCATTTCACCGCTACACGTGGAATTCTACCTTCCTCTACAATACTCCAGATAACCAGTTTTAAGTGCAGTTCCCAGGTTGAGCCCGGGGCTTTCACACCTAACTTAATTATCCGCCTACATGCCCTTTACGCCCAGTCATTCCGATTAACGCTCGCACCCTCCGTATTACCGCGTCTGCTGGCACGGAGT
+
BCC<CAFGGGGGGGEEFGGGGGGGGA@FGGAFCAFGGGFEGGGGGGGGGGGFGGGGGGGEGGFFGDFFGGGGGGGGEFCEGGGGGGDFFECGFBD<FFCFGGGFDFDGGGGGGGCGFGFGGGGGGGGGGGD:+==EAFFGGGGGGGGGGGFFFFFFGGGCFDGGGDFGGGCFGGGEFGFGGGGGFFEGCFGGGG?GGGCD>5A*AFFFF==EFFFFFF6?><E?=>D===E?<;3;E;;FC0190136=>E<C)(3?((764(43069>61<??B?::(64<<;9(2:?<<:>BFB(2-(-
@M04999:289:000000000-L3R54:1:1101:27672:11878 2:N:0:425
AGGACTACACGGGTATCTAATCCTGTTCGCTACCCATGCTTTCGAACCTCAGCGTCAGTTACAGACCAGAGAGCCGCCTTCGCCACTGGTGTTCTTCCATATATCTACGCATTCCACCGCTACACATGGAGTTCCACTCTCCTCTTCTGCACTCAAGAAAAACAGTTTCAGCTGCACTTCCCCGGTTAAGCCGAGGGCTTTCACAGCTGACTTGTTCTCCCGCCTGCGTTCGCTTTACGCCCAATAAATCCGGACAACGCTTGCCACCTACGTATTACCGCGGCTGCTGGCACGTAGTT
+
CCCCCGGGGGGGGGGGGGGGGGGGGGGGGGGGGGGGGGGGGGGGGGGGGGGGGGGGGGFGGGGGGGGGGGGFGGGGGGGGGGGGGGGGGGGGGGFGGGGGGGGFGGGGGGGGGGGGGGGGGGGGGGGGGGGGGGGFGGGGGGGGGGGGGGGGGGGGGDGGGGGGGGGGGGGGGGGGFGFGFFGGGGGGGGGGGEGGGDGGFFFFFFFFFFFFFA@BEFFEFFFFFFF>0;?FFDDFFFFFF@DFFFF<EFFF><>6??FFF?FFFBFFFFFBFF>?FFA:9>FF>FFFF?F1?FB?0,)
@M04999:289:000000000-L3R54:1:1101:16047:11891 2:N:0:425
CGGCGACTACACGGGTATCTAATCCTGTTCGCTACCCATGCTTTCGAACCTCAGCGTCAGTTACAGACCAGAGAGCCGCCTTCGCCACTGGTGTTCTTCCATATATCTACGCATTCCACCGCTACACACGGAGTTCCACTCTCCTCTTCTGCACTCAAGAAAAACAGTTTCAGCTGCACTTCCCCGGTTAAGCCGAGGGCTTTCACAGCTGACTTGTTCTCCCGCCTGCGTTCGCTTTACGCCCAATAAATCCGGACAACGCTTGCCACCTACGTATTACCGCGGCTGCTGGCACGTAGTT
+
CCCCCGGGGGGGGGGGGGGGGGGFGGGGGFGGGGGGGGGGGGGGGGGGGGGGGGGGGGGGGGGGGGGGGGGGGGGGGGGGGGGGGGGGGGGGGGGGGGGGGGGGGAFFGCGGGGGGGGGGGG@FGGGG@CFECEGGGGGGGGGGGGGGGGGGGGFGGGGGFFGGGGGGGGGGGGGGFGFGGGGGGGGEEEFFGGGGDGGGFAAFFFFFFFFFFFFBEFF6A<@9BF@DFFFDD<9@FFEFFFFBB8?FBF<B036-71<?69:BBFFFDFF?:14?D?)5<0109>9102?:B<<:31134
@M04999:289:000000000-L3R54:1:1101:15336:11914 2:N:0:425
TATCGACTACTGGGGTATCTAATCCTGTTTGCTCCCCATGCTTTCGCACCTCAGCGTCAGTATTAGGCCAGAAGGCTGCCTTCGCCATTGGTATTCCTCCAGATCTCTACGCATTTCACCGCTACACCTGGAATTCTACCTTCCTCTCCTATACTCTAGCTAACCAGTATCGTATGCAATTCCCAAGTTGAGCTCGGGGATTTCACATCCGACTTAATTAGCCGCCTACGCGCGCTTTACGCCCAGTAATTCCGATTAACGCTTGCACCCTCTGTACTACCGCGGCTGCTGGCACAGAGTT
+
CCCCCGGGGGGGGGGGGGGGGGGGGGGGGGGGGGGGGGGGGGGGGGGGGGGGGGGGGGGGGGGGGGGGGGGGGGGGGGGGGGGGGGGGGGGGGGGGGGGGGGFGGGGGGGGGGGGGGGGGGGGEGGGGGGGGGGGGGGGGGGGGGGGGGGGGGGFGGGGGGGGGGGGGGGGGGGGGFGFGGGFGGFFEGGFGGGGGGGGGFFFFFFFFFFFAAEEFEFFFA=@AAFF@FFBBFFFF;@EFFF>>?DEFFFFFFFFFFFBBFBF?BFFB?:03<:AAD29ABB9;6>;>??7><0<<F72>:
@M04999:289:000000000-L3R54:1:1101:13426:11937 2:N:0:425
GTGACTACCGGGGTATCTAATCCTGTTCGCTCCCCACGCTTTAGTCCATCAGCGTCAATCGGTATTTAGTAACCTGCCTTCGCAATCGGGGTTCTGTGTAATATCTATGCATTTCACCGCTACACTACACATTCCAGCTACTTCAATACTATTCAAGATTAACAGTATCAACGGCAGTTCTACAGTTAAGCTGCAGGTTTTCACCGCTGACTTATCAACCCGCCTACGGACCCTTTAAACCCAATAAATCCGGATAACGCTCGCATCCCCCGTATTACCGTCGCTTCTGGCACGGTGTTAC
+
CC@@C<@EGGGGGGEFFGDEFEFGCFGGGG:FGF@<FBEGCFCFCEFDGEAF?@CF:CFGFGG<DFDFCF9FGFG<=E9FGBFDEGGFGGG:F?FA@FFGGGCGG,A?FC<=BFG9CFCGBEGFGGGCFCFFFFG9,@DBGEDE,@E;8=C8=EDCDDFG8E8=,CFF8EGFGC+@*==CEGGA,7@CA;FACCF+=CGF>FA695@D===A?FFB*=>@B))-29B?((5>;8;4)94=1;DF3)7C??;9(3,8>E61:?9;(2(((4(,46234662,(,((,-943>3)(,(((-))
@M04999:289:000000000-L3R54:1:1101:10251:11940 2:N:0:425
TGACTACACGGGTATCTAATCCTGTTTGCTCCCCACGCTTTCGCATCTCAGCGTCAGTATCTGTCCAGAAGGCCGCCTTCGCCACCGGTATTCCTCCACATCTCTACGCATTTCACCGCTACACGTGGAATTCTACCTTCCTCTACAATACTCTAGTTAACCAGTTTTAAGTGCAATTCCTAGGTTGAGCCCAGGGCTTTCACACCTAACTTAATTATCCGCCTACGTGCCCTTTACGCCCAGTCATTCCGATTAACGCTCGCACCCTCCGTATTACCGCGGCTGCTGGCACGGAGTTAGC
+
CCCCCGGGGGGGGGGGGGGGGGGGGGGGGGGGGGGGGGGGGGGGGGGGGGGGGGGGGGGGGGGGGGGGGGGGGGGGGGGGGGGGGGGGGGGGGGGGGGGGGGGGGGGGGGGGGGGGGGGGGGGGGGGGGGGGGGGGGGGGGGGGGGGGGGGGGGGGGGGGGGGGGGGGGGGGGGGGFGFGGGGGGGGGGGGGGGGGGFGGFFFFFFFFFFFFFFFFFFFFFD=ADBDDFFFFFFFFFFFFFFFEEAFFFFFFFFFFEFBF@FFFF>?:?FFFFFFFFFB>>>BBFFFFFF<?0909?FFF<
@M04999:289:000000000-L3R54:1:1101:20165:11941 2:N:0:425
CTTGGACTACCGGGGTATCTAATCCTGTTTGCTACCCACGCTTTCGAGCATGAACGTCAGTGTTATCCCAGGAGGCTGCCTTCGCCATCGGTATTCCTCCACATCTCTACGCATTTCACTGCTACACGTGGAATTCTACCTCCCTCTGACACACTCTAGTTAGACAGTTTCAAATGCACGTCCCAAGTTGAGCTCGGGGATTTCACATCTGACTTATCTAACCGTCTGCGCTCGCTTTACGCCCAGTAATTCCGATTAACGCTCGCACCCTACGTATTACCGCGGCTGCCGGCACGTAGTT
+
CCCCCGFGGGGGGGGGGGGGGGGGGGGGFGGGGGFGGGGGGGGGEGCGGGGGGGGGGGGGGGGGGGGGGGFCFGFGGGGGGGGGGGDGGGGGGGGGFGFGGGG?FDFGFGGGGGGGGGGGGGGFGGGGGGGG?FGGGGGGGGGGGGGGGFFGGGCGGGGFFGGG9=8@DFGGFFGFFFFC?DDEFDGFGGGCFAEGGC+*3@FFFFFFFEF@EFFFFFFF6A>-/->BF2@2@FF?DFEF0;F6<<5453?<CED2<@EFDB?4(41;3((4?BF)50:>>61;>149((((3396<(((.
@M04999:289:000000000-L3R54:1:1101:20579:11950 2:N:0:425
TAGACTACTAGGGTATCTAATCCTGTTTGCTCCCCATGCTTTCGCACCTCAGCGTCAGTATTAGGCCAGAAGGCTGCCTTCGCCATCGGTATTCCTCCAGATCTCTACGCATTTCACCGCTACACCTGGAATTCTACCTTCCTCTCCTATACTCTAGCTAACCAGTATCGTATGCAATTCCCAAGTTGAGCTCGGGGATTTCACATCCGACTTAATTAGCCGCCTACGCGCGCTTTACGCCCAGTAATTCCGATTAACGCTTGCACCCTCTGTATTACCGCGGCTCCTGGCACGGAGTTAC
+
CCCCCF<,C@EFFFCGDGGGGFFFFCEGG9CF8FGGGEFGFFE,CFGF8E<<,@@F@:F,FDCEEGGDGGGGGFGFF<FEGFGGGGGGCGGE95:AEEC8EECFEEAEDFCEEGGEEA?EG7:FFFEGGCFFFCE@FGD=?8=ABFGGGGGFD?EADFFGGGGFGDAADG@=EGCFFF9?++=,@DAFFG?CFEEGGGG7?F+?CFFFFF55@F6B<9>@9>9)):<<BBF@F@DD<C<F6><0(163)97(3604).49B<004<??0:7))-69<A<((4(41((.8(,22-,,(,.6)
@M04999:289:000000000-L3R54:1:1101:4305:11959 2:N:0:425
CTAAGCCTACTAGGGTATCTAATCCCGTTTGCTCCCCTCGCTTTCGTATGCCAGCGTCAGTATCTGTTAAGATGGCCGCGTTCGCCACCGGCATTCTACTACATATCTATGCATTTCATAGCTTCACGATGACTTCTACCTTCCTCTACAATACGCTAGTTAATCTGATTTAAGTGCAATTCCTTGGTTGAGCCCAGGTCACTCATACCTAACTTACTTATCCGCCTACATTCTATTCACGCCAAATCATTACAACTAACGCTTCCTCCCTCCTAACTACCCGGCCTGCTCGCAGGGAGCC
+
-6,,,,,C,6,,;,,CF,,;,,,6,,B;C,,C6,C,B,87@,F6F:,,,,,,,667BF@FGGGAF96,,<9C,C,F<4F+8+?@F,=,966+++A<,,95C5,C,C=5F,5,,,5,,,,,9,4,,59,++9,,,,@EFG9E;==E=82=,,,@=++63+66=:,,+3,3,3@===,1+++662@,,63++3,,,10+:3=**40*4=+:E;@)=+;*+1*+:*):25=B)*/****/**4/5(02(7>37**0*0.)(.630(/(/)13(63(,/)(/))(/(-(((4:()--2(((3(((
@M04999:289:000000000-L3R54:1:1101:8590:12005 2:N:0:425
AGACTACTGGGGTATCTAATCCTGTTTGCTACCCACGCTTTCGAGCATGAACGTCAGTGTTATCCCAGGAGGCTGCCTTCGCCATCGGTATTCCTCCACATCTCTACGCATTTCACTGCTACACGTGGAATTCTACCTCCCTCTGACACACTCTAGTTAGACAGTTTCAAATGCACGTCCCAAGTTGAGCTCGGGGATTTCACATCTGACTTATCTAACCGTCTGCGCTCGCTTTACGCCCAGTAATTCCGATTAACGCTCGCACCCTACGTATTACCGCGGCTGCTGGCACGTAGTTAGC
+
CCCCCGGGGGGGGGGGGGGGGGGGGGGGGGGGGGGGGGGGGGGGGGGGGGGGGGGGGGGGGGGGGGGGGGGGGGGGGGGGGGGGGGGGGGGGGGGGGGGGGGGGGGGGGGGGGGGGGGGGGGGGGGGGGGGGGGGGGGGGGGGGGGGGGGGGGGGGGFGGGGGGGGGGGGGGGGGFFGFGGGFGGGGGGGGGGGGGGGGGFFFFFFFFFFCEFFFFFFFFFFFFFFFFB>@FFFBCE@DFFFFFEEFEFFFFFFFC<1@DF>FFF>??FF?FF<:AFABF19>9><77??:>??F??9>A4
@M04999:289:000000000-L3R54:1:1101:20299:12011 2:N:0:425
GCTGGACTACCGGGGTATCTAATCCTGTTCGCTACCCATGCTTTCGAACCTCAGCGTCAGTTACAGACCAGAGAGCCGCCTCCGCCACTGGTGTTCTTCCATATATCTACGCATTCCACCGCTACACATGGAGTTCCACTCTCCTCTTCTGCACTCAAGAAAAACAGTTTCAGCTGCACTTCCCCGGTTAAGCCGAGGGCTTTCACAGCTGACTTGTTCTCCCGCCTGCGTTCGCTTTACGCCCAATAAATCCGGACAACGCTTGCCACCTACGTATTACCGCGGCTGCTGGCACGTAGTT
+
CCCCCGGGGGGGGGGGGGGGGFGGGGGGGGGGGGGGGGGGFFFGGGFGGGGGGGGGGGGGFGGGGGGGGGGFFDGGGGCEGGGGGGGGGGGGGGGGGGGGGGGAFFGFGFGGGGGGGGGGGGGGGGGGAFEFADFGGGGGGGGFFGCFGGGGGFGGGGGGGGGFGGGGGGGGGFDG?FFGGGGGGGGGGGGGGGGGGGGGFFFFFFFFDBEEFFFFCFFFFFFB@FFFFFFFFF@D@?EFD<BFFF??B>2:?FFF>FF?B>::BFBBF??F??:?2>2<>?16B9>F<:::<BF????B6
@M04999:289:000000000-L3R54:1:1101:24617:12013 2:N:0:425
GACTACAGGGGTATCTAATCCTGTTTGCTACCCACGCTTTCGAGCATGAACGTCAGTGTTATCCCAGGAGGCTGCCTTCGCCATCGGTATTCCTCCAGATCTCTACGCATTTCACCGCTACACCTGGAATTCTACCTTCCTCTCCTATACTCTAGCTAACCAGTATCGTATGCAATTCCCAAGTTGAGCTCGGGGATTTCACATCCGACTTAATTAGCCGCCTACGCGCGCTTTACGCCCAGTAATTCCGATTAACGCTTGCACCCTCTGTATTACCGCGGCTGCTGGCACAGAGTTACCC
+
CCCCCGGGGGGGGGGGGGGGGGGGGGGGGGGGGGGGGGGGGGGGGGGGGGGGGGGGGGGGGGGGGGGGGGGGGGGGGGGGGGGGGGGGGGGGGGGGGGGGGGGGGGGGGGGGGGGGGGGGGGGGGGGFGGGGGGGGGGGGGGGGGGGGGGGGGGGGGGGGGGGGGGGGG8DGGGGGFGFGGF6EGGCFGDFGGGDGGGGGFFFFFFFDFFFFFFFFFFFFFFFFB(9@26>BFFE<2;9>D@;3<EFFFFFFFBA>6;:4312>?BFF??>A>ABFFFF39BBB???0::3.(33::>)64
@M04999:289:000000000-L3R54:1:1101:16578:12136 2:N:0:425
AGACTACCGGGGTATCTAATCCTGTTCGCTACCCATGCTTTCGAGCCTCAGCGTCAGTAACAGACCAGAGAGCCGCCTTCGCCACTGGTGTTCTTCCATATATCTACGCATTTCACCGCTACACATGGAGTTCCACTCTCCTCTTCTGCACTCAAGTCTCTCAGTTTCCGATGCTCTTCCTCAGTTAAGCTGAGGGCTTTCACATTCAGACTTAAAAGACCGCCTGCGCTCCCTTTACGCCCAATAAATCCGGACAACGCTTGCCACCTACGTATTACCGCGGCTGCTGGCATGTAGTTAC
+
BCC8CC8F:@F@C@FEFDFFGDEEEFGGGECC@FCEEEGGFGCCEF@EFGFGGGGGEEFEGCFGFGCEFG8:<<FGEFCFF:FEFGDFE<B@FAFF??C<@AFGCEEFG:CF<<FFCFGGGGGGFEFFF@=AFEGDEFF8==EFGGFFFGGFED8=E=6EFF9EFFFFGGGGGGDAFGFG?CF?EFECDGAGE67+**3*@@FF;A<1>7CECFA96B>>>AA@@((82@@9=;7;7C(5967@@;)4?54(,3331<B6?04<?<?1:?FF?24(-64?6-(2(((8>(44)34)-6.5)
@M04999:289:000000000-L3R54:1:1101:12309:12173 2:N:0:425
AATGACTACCGGGGTATCTAATCCTGTTTGCTACCCACGCTTTCGAGCATGAACGTCAGTGTTATCCCAGGAGGCTGCCTTCGCCATCGGTATTCCTCCACATCTCTACGCATCTCACTGCTACACGTAGAATTCTACCTCCCTCTGACACACTCTAGTTAGACAGTTTCAAATGCACGTCCCAAGTTGAGCTCGGGGATTTCACATCTGACTTATCTAACCGTCTGCGCTCGCTTTACGCCCAGTAATTCCGATTAACGCTCGCACCCTACGTATTACCGCGGCTGCTGGTACGTAGTTT
+
CCCCCGGGGGGGGGGGGGGGGGGGGGGGGGGGGGGGGGGGGGGGGGGGGGGGGGGGGGGGGGGGGGGGGGGGGGGGGGGGGGGGGGGGGGGGGGGGGGGGGGGGGGGGGGGGGGGGGGGGGGGGGGGGGGGGGGGGFGGGGGGGGGGGGGGGGGGGGGGGGGGGGGGGGGGGGGGGFGFGGGGGGGGGGGGGGGGGGCGGFFFFFFFFFFFFEFFFFFFFFFFFFFDF=BFFFFFFFEFFFFFFFFF3C3CEF?7@;EF;>?6>>>F>?FBFFFFF?<DFFFFFFF>BFF0<A<6:8?FF)
@M04999:289:000000000-L3R54:1:1101:15876:12188 2:N:0:425
GACTACAAGGGTATCTAATCCTGTTTTCTCCCCACGCTTTCGCATCCCAGCGTCAGTATCTGTTCAGAAGGCCGCCTTCGCCACCGGTATTCCCCCACACTTCTACGCATTTCACCGCTACACGTGGAATTCTACCTTCCTCTACAATACTCTAGTTAACCAGTTTTAAGTGCAATTCCTAGGTTGAGCCCAGGGCCTTCACACCTAACTTAATTATCCGCCTACATGCCCTTTACGCCCAGTCATTCCGAGTAACGCTCGGACCCTCCGTTTTACCGCGGCTGCTGGCACGGAGTTAGCC
+
CCCCC<6EFGG,EE<E,EFEFCCFGGAFC<CEGGECFFFGF,,F,C,;C<ECCFFG<FF9,;<,CCC99C,@E:+@,@=,8BFCFCG+@<<BF,,@B=F:,?,,,9+F?+CEE@,E=FFBFGGGGC:+F,?F=FADFGGG84,,@3,7,@CD==@=DAF88=@,>=:,8=F:FGGGFGF++=8EFC,35:87C?G6*<C*6@+6*0;CD@CFC@66;@>-9)-))7*/>>B55B*8((6?076;<3577@6(//6)((6;:(.76671613)((6AA6(4(333:)470(3<0104(5<4:
@M04999:289:000000000-L3R54:1:1101:13143:12243 2:N:0:425
GTGGGGACTACTGGGGTATCTAATCCTGTTTGCTCCCCACGCTTTCGCATCTCAGCGTCAGTATCTGTCCAGAAGGCCGCCTTCGCCACCGGTATTCCTCCACATCTCTACGCATTTCACCGCTACACGTGGAATACTACCTTCCTCTACAATACTCCAGATAACCAGTTTTAAGTGCAGTTCCCAGGTTGAGCCCGGGGCTTTCACACCTAACTTAATTATCCGCCTACATGCCCTTTACGCCCAGTCATTCCGATTAACGCTCGCACCCTCCGTATTACCGCGGCTGCTGTCACGGAGT
+
CCCCCGGGGGGGGGGGGGGGGGGGGGGGGGGGGGGGGGGGGGGGGGGGGGGGGGGGGGGGGGGGGGGGGGGGGGGGGGGGGGGGGGGGGGGGGGGGGGFGGGGGGGGGGGGGGGGGGGGGGGGGGGGGGGGGDGGGGGGGGGGGGGGGGGGGGGGGGGGGGGGGGGGGGGGGGGGGFGFGGGGGGGGGGGGGGGGGGGGCB>F4AFFFFDFFFFFFFFFEFFFFFFFFFDEF<@F;E@@+7<DFFD;4<AFFFCED@::B>?>??61099:1?FBF0209AB004-23(14:4)):?8>>2
@M04999:289:000000000-L3R54:1:1101:2917:12264 2:N:0:425
GTTGACTACCGGGGTATCTAATCCTGTTCGCTACCCATGCTTTCGAACCTCAGCGTCAGTTACAGACCAGAGAGCCGCCTTCGCCACTGGTGTTCTTCCATATATCTACGCATTCCACCGCTACACATGGAGTTCCACTCTCCTCTTCTGCACTCAAGAAAAACAGTTTCAGCTGCACTTCCCCGGTTAAGCCGAGGGCTTTCACAGCTGACTTGTTCTCCCGCCTGCGTTCGCTTTACGCCCAATAAATCCGGACAACGCTTGCCACCTACGCATTACCGCGCGTGCTGGCACGCTGTTG
+
<A8CCGGGGGD@:B@;FGGGDGGADFGFGE@C:FDGFFFGG,EF@D<FEFFDF8FBBF@FF@FFGFGGGGCFFEDGGGG>CGDFFDFFFGFFGEFF,?FFAFFGCFGGGGEC:CFC5?FEGCFGGGG8EDF:,DE;EEFFEFGFFGCGGADCEAFCF,=EGFD>=D:FGGGFG,=89D<DC;CGEGE;*,@EGE95CG?C?6A9BFF4)65@=88FB@F7B=221((,./,(29???E3>?6B;((.4))6240499BF>90:BF:9<::3:1,4:05461991(,(((.(((.4(((-4)
@M04999:289:000000000-L3R54:1:1101:5323:12278 2:N:0:425
AGGCGACTACAGGGGTATCTAATCCTGTTTGCTCCCCATGCTTTCGCACCTCAGCGTCAGTATTAGGCCAGAAGGCTGCCTTCGCCATCGGTATTCCTCCAGATCTCTACGCATTTCACCGCTACACCTGGAATTCTACCTTCCTCTCCTATACTCTAGCTAACCAGTATCGTATGCAATTCCCAAGTTGAGCTCGGGGATTTCACATCCGACTTAATTAGCCGCCTACGCGCGCTTTACGCCCAGTAATTCCGATTAACGCTTGCACCCTCCGTATTACCGCGGCTGCTGGCCAAGAGTT
+
CCCCCGGGGGGGGGGGGGGGGGGGGGGGGGGGGGGGGGGGGGGGGGGGGGGGGGGGGGGGGGGGFGCGGGGFFGGGGGGGGGGGGGGDFGGGGGGGGGGGGGGGGGGGGGGGGGGGGGGGGGGGGGGFGGGGGGGGGGGGGFGGGGGGGGGFGGGGGGGGGGGGGGGGGGGGGGGGFGFGGGGFGGGGGGGGG779DGGDFFFFFFFFBBFFFFBFEFBAA@FBFB=5B=529;>FFFEA?DFB6?:AFFFF9?F<?(:4?><3:?<??(8(264,3?>AB:B>(14,4070((((.875.
@M04999:289:000000000-L3R54:1:1101:28915:12296 2:N:0:425
AGACTACAAGGGTATCTAATCCTGTTCGCTCCCCACGCTTTCGTCCATCAGCGTCAATCGGTATCTAGTAACCTGCCTTCGCAATCGGGGTTCTGTCTAATATCTATGCATTTCACCGCTACACTACACATTCCAGCTACTTCAATACTATTCAAGACTAACAGTATCAACGGCAGTTCTACAGTTAAGCTGCAGGTTTTCACCCCTGACTTATCAACCAGCCTACGGACCCTTTAAACCCAATAAATCCGGATAACGCTACCATCCTCCGTCTCACCACGGCTGCTGGCACGGAGTAATC
+
CCCCCFF8,EEFGD@FGAFFEGGACF,FF@FFEE<FEGGGGGF66B:FFGGGGGGD,CC<,BED,9CFAFF9FFGGGFGGGGGG7FFGCGGG@CF5,,,:<AEF9A,@FGGFFGGFFFEGGGGGGF:FFF<=F;;4=>E?,@DA,=E8DEGFC8FGA,=D==FDDFGG8EF6=CDC@9D@F7=,@EFF8CGG,@9+0=FGFF+;**<9@@EEEFFFFFF)94445-0:-)>5555*9*>F9@5:>B)1<(322<D<@?@(,((/).().,46(3(-),)430313:23,0(51(((4(6).
@M04999:289:000000000-L3R54:1:1101:13810:12302 2:N:0:425
TTATGACTACCGGGGTATCTAATCCTGTTCGCTCCCCACGCTTTCGTCCATCAGCGTCAATCGGTATTTAGTAACCTGCCTTCGCAATCGGGGTTCTGTGTAATATCTATGCATTTCACCGCTACACTACACATTCCAGCTACTTCAATACTATTCGAGATTAACAGTATCAACGGCAGTTCTACAGTTAAGCTGCAGGTTTTCACCGCTGACTTATCAACCCGCCTACGGACCCTTTAAACCCAATAAATCCGGATAACGCTCGCATCCTCCGTATTACCGCTGCTGCTGGCACGGAGTT
+
CCCCCGGGGGGGGGGGGGGGGGGGGGGGGGGGGGGGGGGGGGGGGGGGGGGGGGGGGGGGGGGGGGGGGGGGGGGGGGGGGGGGGGGGGGGGGGGGGGGGGGGGGGGGGGGGGGGGGGGGGGGGGGGGGGGGGGGGGGGGGGGGGGGGGGGGGGGGGGGGGGGGGGGGGGGGGGGGFGFGGGGGGFGFFGGGGGGGGGGGFFFFFFFFFFFFFFFFFFFFFFF>FFFFFF@FFFFFFFFFFFFDFFFFAEFFFB9<@?DBBFFFFFFFFFFFFF?B?>FF<FF(792:?FF:??>B>F>88
@M04999:289:000000000-L3R54:1:1101:27099:12324 2:N:0:425
TAGACTACTGGGGTATCTAATCCTGTTCGCTCCCCACGCTTTCGTCCATCAGCGTCAATCGGTATTTAGTAACCTGCCTTCGCAATCGGGGTTCTGTGTAATATCTATGCATTTCACCGCTACACTACGCATTCCAGCTACTTCAATACTATTCAAGATTAACAGTATCAACGGCAGTTCTACAGTTAAGCTGCAGGTTTTCACCGCTGACTTATCAACCCGCCTACGGACCCTTTAAACCCAATAAATCCGGATAACGCTCGCATCCTCCGTATTACCGCGGCTGCTGGCACGGAGTT
+
CCCCCGGGGGGGGGGGGGGGGGGGGGGGGGGGGGGGGGGGGGGGGGGGGGGGGGGGGGGGGGGGGGGGGGGGGGGGGGGGGGGGGGGGGGGGGGGGGGGGGGGGGGGGGGGGGGGGGGGGGGGGGGGGGGGGGGGGGGGGGGGGGGGGGGGGGGGGGGGGGGGGGGGGGGGGGGGGFGFGGGGGGGGGGGGGGGGGGGGGFFFFFEFFFFFFFFFFFFFFFFFFFFFF@FBBFDDFEFFFFFFFF@EFEFFB@FFFFF@BBFF>BFFBFBBF:F<BFFFFB696>BBF?FFF>:0((4:
@M04999:289:000000000-L3R54:1:1101:17326:12360 2:N:0:425
AGACTACCGGGGTATCTAATCCTGTTTGCTCCCCACGCTTTCGCATCTCAGCGTCAGTATCTGTCCAGAAGGCCGCCTTCGCCACCGGTATTCCTCCACATCTCTACGCATTTCACCGCTACACGTGGAATTCTACCTTCCTCTACAATACTCTAGTTAACCAGTTTTAAGTGCAATTCCTAGGTTGAGCCCAGGGCTTTCACACCTAACTTAATTATCCGCCTACATGCCCTTTACGCCCAGTCATTCCGATTAACGCTCGCACCCTCCGTATTACCGCGGCTGCTGGCACGTAGTTAGC
+
CCCCCGG@FGGGGGGGGGGGFGGG9EFGGGGDGGGGGGFGFFGGGGGCGGGGGGGGGFGGGGGECFGGFGGGGGGGGGEFFF:C7FGGEECFEFGGGGGGFGFGGGFFC:FCGGFGGGGGDGGGEGG7EGCEGGGGGGGFFGGGGGFDGGGGGGDGGEGGGGGGCGDEDDF=@CDFFGFGGGGFCEFFGGF6@E7CDDFGFFFFFFFFFFFA3BBFFF9:>B@>@DFEEFB@BFFFFF==>1@@84CC?CF6;@FE6602;>>F>(32<?>?(38)<2:>3(232(..42,81(.,4)).2
@M04999:289:000000000-L3R54:1:1101:26559:12369 2:N:0:425
AGGTGACTACCGGGGTATCTAATCCTGTTTGCTCCCCACGCTTTCGCATCTCAGCGTCAGTATCTGTCCAGAAGGCCGCCTTCGCCACCGGTATTCCTCCACATCTCTACGCATTTCACCGCTACACGTGGAATTCTACCTTCCTCTACAATACTCTAGTTAACCAGTTTTAAGTGCAATTCCTAGGTTGAGCCCAGGGCTTTCACACCTAACTTAATTATCCGCCTACATGCCCTTTACGCCCAGTCATTCCGATTAACGCTCGCACCCTCCGTATTACCGCGGCTGCTGGCACGGAGTT
+
CCCCCGGGGGGGGGGGGGGGGGGGGGGGGGGGGGGGGGGGGGGGGGGGGGGGGGGGGGGGGGGGGGGGGGGGGGFGGGGGGGGGGGGGGGGGGGGGGGGGGGGGGGGGGGGGGGGGGGGGGGGGGGGGGGGGGGGGGGGGGGGGGGFGGGGGGGGGCEGGGGGGGGGGCGGFGGGFFGFGGGGGGFGFFC6CFDGGCGGGFFFFFFFFFFFEFFFFFFFFFFF=B8@@BECCE:BBFFFF0<FFFFFFFFCEFE;?F@CC69DF>;>996?6?>60:?AAFFFBFF>9?B3>B7>014,-3
@M04999:289:000000000-L3R54:1:1101:24857:12377 2:N:0:425
TGACTACACGGGTATCTAATCCTGTTTTCTCCCCACGCTTTCGCATCTCAGCGTCAGTATCTGTCCAGAAGGCCGCCTTCGCCACCGGTATTCCTCCACATCTCTCCGCATTTCACCGCTACACGTGGAATTCTACCTTCCTCTACAATACTCTAGTTAACCAGTTTTAAGTGCAATTCCTAGGTTGAGCCCAGGGCTTTCACACCTAACTTAATTATCCGCCTACATGCCCTTTACGCCCAGTCATTCCGAGTAACGCTCGCACCCCCCGTATTACCGCGGCGTCTGGCACAGTGTTATC
+
CCCB8@CCF@CGGGGGFECEFF9CFDF,CCF,C@CCCF7@ACECCCG<FFCFC@FEC<CE,CEGGGF<<F6CE@CGGGDGGGGECE+67>DG<FGGFEGFCGEEE,A>CCG7EE<F9CFCECFGE==:CEDEEEGGG,=FC;DF==D99FF,EAC8@@,@==@,>+,768ADFFFGF7BDGDGF9E,<FCFGGCC6CFC953BEF3;A=CC?6FFFCFC;5-)59B=C@EED=574*69)-,,.77?)615((6(7C(:(4026>B?0-901>F>>4<<B(((-,44<(4(7(()-).6:4
@M04999:289:000000000-L3R54:1:1101:10903:12380 2:N:0:425
TCTGACTACTGGGGTATCTAATCCTGTTTGCTCCCCACGCTTTCGCATCTCAGCGTCAGTATCTGTCCAGAAGGCCGCCTTCGCCACCGGTATTCCTCCACATCTCTACGCATTTCACCGCTACACGTGGAGTTCTACCTTCCTCTACAATACTCTAGTTAACCAGTTTTAAGTGCAATTCCTAGGTTGAGCCCAGGGCTTTCACACCTAACTTAATTATCCGCCTACATGCCCTTTACGCCCAGTCATTCCGATTAACGCTCGCCCCCTCCGTATTACCGCGGCTGCTGGCCAGGAGTTT
+
@@B8<E9EFCFDG>@@<ECEFGGGGGFGGFF<CFGEAF@FGGGFCEEGCD9EFGC@FEFGA9FGCEAEFFF<FE8B=C>CGG<:BFGE+=C:DG??@FFGGG<?,9=EGCE7FGGGGGG8C8FE9FFDGG7AADGF9DFECDF;=3,6,=E@FEED9DECECAF?DFFGGFGGAF8+=++=DDDF,@EG6EGG+40C7>>FF>BF69*))385?;CE+9*+>):4)5:=*/7):;@:*92:>B(,/;EEEEF8,(4(7)31(,26176>1(:(-(.5452(-,3(,4:2)860((--(.,.
@M04999:289:000000000-L3R54:1:1101:25079:12423 2:N:0:425
GACTACAAGGGTATCTAATCCTGTTTGCTCCCCACGCTTTCGCATCTCAGCGTCGGTATCTGTCCAGAAGGCCGCCTTCGCCACCGGTATTCCTCCACATCTCTACGCATTTCACCGCTACACGTGGAATTCTACCTTCCTCTACAATACTCCAGATAACCAGTTTTAAGTGCAATTCCTAGGTTGAGCCCAGGGCTTTCACACCTAACTTAATTATCCGCCTACATGCCCTTTACGCCCAGTCATTCCGATTAACGCTCGCACCCTCCGTATTACCGCGGCTGCTGGCACGGAGTTAGCC
+
CCCCCGGGGGGGGGGGGGGGGGGGGGGGGGGGGGGGGGGGGGGGGGGGGGGGGGDGGGGGGGGGGGGGGGFGGGGGGGGGGGGGGGGGGGGGGGGGGGGGGGGGGGGGGGGGGGGGGGGGGGGGGGGGGGGFGGGGGGGGGGGGGGGGGGGGGGGGGFFGGGGGGGGGGGGGGGGGFFFFCC?GGGGGGGGGGGGGGGGGFFFFFFFFFFFFFFFFCFFFFFAFFFFFFEBBBBFFFFFFFFFFFFECCF?FF@FF7;;1>FFB;FBBFFF?FF<AFFFFBBFB<04?BB>?07(43<>B7
@M04999:289:000000000-L3R54:1:1101:22679:12436 2:N:0:425
GTTGACTACAGGGGTATCTAATCCTGTTTGCTCCCCACGCTTTCGCATCTCAGCGTCAGTATCTGTCCAGAAGGCCGCCTTCGCCACCGGTATTCCTCCACATCTCTACGCATTTCACCGCTACACGTGGAATTCTACCTTCCTCTACAATACTCCAGATAACCAGTTTTAAGTGCAATTCCCAGGTTGAGCCCGGGGCTTTCACACCTAACTTAATTATCCGCCTACATGCCCTTTACGCCCAGTCATTCCGATTAACGCTCGCACCCTCCGTATTACCGCGGCTGCTGGCACGGAGTT
+
CCCCCGGGGFFFGEGGGGGGGGGGGGGGGFGGGGGGGGGGGGGGGGGGGGGGGGGGGGGGGGGGGGFFGGFGGGGGGGGGGGGGGGGGGCF@FFGGGGGGGGGGGGGGGGGGGGGGGGGGGGGGGGGCGGGGGGGFGGGGGGCEGGGGGGGFGGCFFFFGFFGGGGGGGGFG9@F8=DFFGDFFGCFGGGGG6::DGDGGFFBFFFFDBEEFFFF=CFCCF?D=DFDFBFEE@DFFE9CE@F>@<@3@E537=;??F9CD>:8;9;39(4:?FB00:4464;BFB6660,8((.3(-7:B
@M04999:289:000000000-L3R54:1:1101:9945:12489 2:N:0:425
AGCACGACTACAAGGGTATCTAATCCTGTTTGCTCCCCACGCTTTCGCATCTCAGCGTCAGTATCTGTCCAGAAGGCCGCCTTCGCCACCGGTATTCCTCCACATCTCTACGCATTTCACCGCTACACGTGGAATTCTACCTTCCTCTACAATACTCCAGATAACCAGTTTTAAGTGCAATTCCCAGGTTGAGCCCGGGGCTTTCACACCTAACTTAATTATCCGCCTACATGCCCTTTACGCCCAGTCATTCCGATTAACGCTCGCACCCTCCGTCTTACCGCGTCTGCTGGCACGTAGT
+
CCCCCGGGGGGGGGGGGGGGGGGGGGGGGGGGGGGGGGGGGGEGGGGGGGEGGGGGGGGGGGGGGGGGGGGGGGGGGGGGGGGGGGGGGGGGGGGGGDFGGGGGGGGGGGGFGGGGGGGGGGGGGGGGGGGGGGGGGGGGGGGGGGGGAGFFCGGGGGGGGGGGGGGGGGGGGGGFFGFGGGGGGGGGGFCFGGGGGGGGFFAFFFFFEFFB=FFFFFFFFFFFFB@FDFFFFF88E@EFE@F9BD@EFA3CF?@?@;?<917<:>>BF>?B::><:1844>?;6-36(<)),,(.4(.4-
@M04999:289:000000000-L3R54:1:1101:12621:12495 2:N:0:425
GACTACCCGGGTATCTAATCCTGTTTGCTCCCCACGCTTTCGCATCTCAGCGTCAGTATCTGTCCAGAAGGCCGCCTTCGCCACCGGTATTCCTCCACATCTCTACGCATTTCACCGCTACACGTGGAATTCTACCTTCCTCTACAATACTCTAGTTAACCAGTTTTAAGTGCAATTCCTAGGTTGAGCCCAGGGCTTTCACACCTAACTTAATTATCCGCCTACATGCCCTTTACGCCCAGTCATTCCGATTAACGCTCGCACCCTCCGTATTACCGCGGCTGCTGGCACGGATTTAGCC
+
CCCCCGGGGGGGGGGGGGGGGGGGGGGGGGGGGGGGGGGGGGGGGGGGGGGGGGGGGGGGGGGGGGGGGGGGGGGGGGGGGGGGGGGGGGGGGGGGGGGGGGGGGGGGGGGGGGGGGGGGGGGGGGGGGGGGGGGGGGGGGGGGGGGGGGGGGGGGGGGGGGGGGGGGGGGGGGGGFGFGGGGGGGGGGGGGGGGGGGGGFFFFDFFFFFFFFFFFFFFFFFFABE?C@BFFFEFFFFF>@D8@EEEFFF;DF@EEFFFFF>(39:82:BF<F0:BA6>61999?>BF:?2:B08(5A>A:
@M04999:289:000000000-L3R54:1:1101:14771:12496 2:N:0:425
TGGACTACTAGGGTATCTAATCCTGTTTGCTACCCACGCTTTCGAGCATGAACGTCAGTGTTATCCCAGGAGGCTGCCTTCGCCATCGGTATTCCTCCACATCTCTACGCATTTCACTGCTACACGTGGAATTCTACCTCCCTCTGACACACTCTAGTTAGACAGTTTCAAATGCACGTCCCAAGTTGAGCTCGGGGATTTCACATCTGACTTATCTAACCGTCTGCGCTCGCTTTACGCCCAGTAATTCCGATTAACGCTCGCACCCTCCGTATTACCGCGGCTGCTGGCACGTAGTT
+
CCCCCGGCFGGGGGGGGGGGGGGGGGGGGGGGGFGFGEGGGDGGGGGGGGFGGGGGGGEDFDFCFFFFFGGCEEFGDDGFGG7CC7FGGEFGGGGGFFEGG8FFGGGGGGECCFGFGGGGGGGGGGGFGFGDGGGGGGFG,8FFGGGGGGFGEEGGCDF;E==FDFCFGGGGGGGGBGFGGGFGFGGGGGGGGGGG697:C?FFFFFFF@ECCFFFFAFFFBAFFDFF>AFFFFFFFF?4@>D=E6CCEF9@;1?@EF0:@D07;>><<(-4:1<?A9>B99;FB9?FB013702:28A
@M04999:289:000000000-L3R54:1:1101:25908:12516 2:N:0:425
GTTGACTACAGGGGTATCTAATCCTGTTTGCTCCCCACGCTTTCGCATCTCAGCGTCAGTATCTGTCCAGAAGGCCGCCTTCGCCACCGGTATTCCTCCACATCTCTACGCATTTCACCGCTACACGTGGAATTCTACCTTCCTCTACAATACTCCAGATAACCAGTTTTAAGTGCAATTCCCAGGTTGAGCCCGGGGCTTTCACACCTAACTTAATTATCCGCCTACATGCCCTTTACGCCCAGTCATTCCGATTAACGCTCGCACCCTCCGTCTTACCGCGTCTGCTTGCACGGAGTTT
+
CCCCCGGGGGFDEDF@FGGGGGGFFGGGGGGGFGEGGGGGGGFFGGD@7,EFGGGFGGCGDGGGGGGGGGGCFGGGGDGGGFGGGECFGEGGGGGGGFFGGG8F9EDEEFGGCFGGGGGGGCEGEFGGGFCE9,4;EDF9ADF,=;DGAEEGGDGCE?999AFFFFDFGGGGF=DFFD9FGGFGGGFGFDCFGGGDC7?>AF>+=9*:)05>A>BA5BA<AED29>@F5:?B=@1,57))(.67,/.7)7CE;0(6;CE024-26113:168;:(.3)).(-3(,((6-)5:).(44((,.
@M04999:289:000000000-L3R54:1:1101:23924:12518 2:N:0:425
GACTACCGGGGTATCTAATCCTGTTTGCTCCCCATGCTTTCGCACCTCAGCGTCAGTATTAGGCCAGAAGGCTGCCTTCGCCATCGGTATTCCTCCAGATCTCTACGCATTTCACCGCTACACCTGGAATTCTGCCTTCCTCTCCTATACTCTAGCTAACCAGTATCGTATGCAATTCCCAAGTTGAGCTCGGGGATTTCACATCCGACTTAATTAGCCGCCTACGCGCGCTTTACGCCCAGTAATTCCGATTAACGCTTGCACCCTCTGTATTACCGCGGCCGCTGGCACAGAGTTAGCC
+
CCC@BCFGGGGGEGD<CFF<F9E@FFFGE@FGGGGGGFGGA@CFEF,<EFFGECFGFEEFF@F8FFGFGGGGGFFF9FE<?FGFFEGF<FF?FE?EEFFFFFE,=FFFGBCF?FFGCF+>C9FGGGGGG9FEFFGGFGDFD=D?FFGGAC,2;BFFGDFGGFFG;C,=@DFGGDFGFGFGCGGAFADDFFG6>EGG*CGCFFFFFFFFF2>=EAFA;AF9>@99B@>@FFF37?<9?FFE;@FFF266<24220<>10(3?FFFFB(373644<9A9:BF(-(-,-,(2332?(4:45<D:
@M04999:289:000000000-L3R54:1:1101:22985:12568 2:N:0:425
CTGGGACTACAGGGGTATCTAATCCTGTTTGCTCCCCATGCTTTCGCACCTCAGCGTCAGTATTAGGCCAGAAGGCTGCCTTCGCCATCGGTATTCCTCCAGATCTCTACGCATTTCACCGCTACACCTGGAATTCTACCTTCCTCTCCTATACTCTAGCTAACCAGTATCGTATGCAATTCCCAAGTTGAGCTCGGGGATTTCACATCCGACTTAATTAGCCGCCTACGCGCGCTTTACGCCCAGTAATTCCGATTAACGCTTGCACCCTCTGTATTACCGCGGCTGCTGGCACAGAGTT
+
CCCCCGGGGGGGGGGGGGGGGGGGGGGGGGGGGGGGGGGGGGGGGGGGGGGGGGGGGGGGGGGGGGGGGGGGGGGGGGGGGGGGGGGGGGGGGGGGGGGGGGGGGGGGGGGGGGGGGGGGGGGGGGGGGGGGGGGGGGGGGGGGGGGGGGGGGGGGGGGGGGGGGGGGGFGGGGGGFFFGGGGGGGGGGGGGGFGGDGGGFFFFFFFFFDFFFFFFEF>EFFFFBBFFF@BFFFFFFDFFFFFFFFFFFCE?EFB<BFF>BFFF?FFFFF??BFDBB<ABFF>91>>FBFF0217?F0?BA
@M04999:289:000000000-L3R54:1:1101:1853:12575 2:N:0:425
GACTACCCGGGTATCTAATCCTGTTCGCTCCCCACGCTTTCGTCCATCAGCGTCAATCGGTATTTAGTAACCTGCCTTCGCAATCGGGGTTCTGTGTAATATCTATGCATTTCACCGCTACACTACACATTCCAGCTACTTCAATACTATTCAAGATTAACAGTATCAACGGCAGTTCTACAGTTAAGCTGCAGGTGTTCACCGCTGACTTATCAACCCGCCTACGGACCCTTTAAACCCAATAAATCCGGATAACGCCTGCATCCTCCGTATTACCGCGGCTGCTGGCACGGAGTTAGCC
+
CCCCCG@CFFGGGGGGGGGGGGGGGCGGGGGGGGGGGGGGGGF@F@FGGGGGGGGGGGGGGGGGGGGGGGFGGGGCGGGGGGGD8FGEGFCGCFGAFE<FGGGGGGGGGGGGGGGGGDFGGGGFFFGFGGGGGGGG8@EDGGGGGGGGGGGGFGGGFCEGGGGGFFAEGGGGGGGGFGFGGGGGGGGGGF@FGGGG+=9;;CFB59>956AC<AFF@FB95=2==@9(((5>@FFF9=@A?,6;AEEC@99(26@312,(((4)67<<<BBBFF249<6>6((3434>((.2226B?AFB>
@M04999:289:000000000-L3R54:1:1101:17878:12604 2:N:0:425
GACTACAGGGGTATCTAATCCTGTTTGCTCCCCACGCTTTCGCATCTCAGCGTCAGTATCTGTCCAGAAGGCCGCCTTCGCCACCGGTATTCCTCCACATCTCTACGCATTTCACCGCTACACGTGGAATTCTACCTTCCTCTACAATACTCCAGATAACCAGTTTTAAGTGCAGTTCCCAGGTTGAGCCCGGGGCTTTCACACCTAACTTAATTATCCGCCTACATGCCCTTTACGCCCAGTCATTCCGATTAACGCTCGCACCCTCCGTATTACCGCGGCTGCTGGCACGGAGTTAGCC
+
CCCCCGGGGGGGGGGGGGGGGGGGGGGGGGGGGGGGGGGGGGGGEGGGGGGGGGGGGGGGGGGFGGGGGGGGGGGGGGGGGGGFGGGGGGGGGGGGGGGGGGGGGGGGGGGGGGGGGGGGGGGGFGGGGGGGFGGGGGGGGGGGGGGGGGGGGGGGGGGGGGGGGGGGGGGGGGGGFGFGGGGGGGGGGGGGGGGGGGGGFFFFFFAABFFFFFFFFFFFFFFFFF?CEEDFFFCFFFFFFFEFFFFFFFFFFFFFFFFBF>0,3863?FF<BFAFB?>F>B>>67:?:1>F111?FFFF:
@M04999:289:000000000-L3R54:1:1101:26546:12648 2:N:0:425
TGGGACTACTGGGGTATCTAATCCTGTTCGCTACCCATGCTTTCGAACCTCAGCGTCAGTTACAGACCAGAGAGCCGCCTTCGCCACTGGTGTTCTTCCATATATCTACGCATTCCACCGCTACACATGGAGTTCCACTCTCCTCTTCTGCACTCAAGAAAAACAGTTTCAGCTGCACTTCCCCGGTTAAGCCGAGGGCTTTCACAGCTGACTTGTTCTCCCGCCTGCGTTCGCTTTACGCCCAATAAATCCGTACAACGCTTGCCACCTACGTATTACCGCTGCTGCTGGCACGTAGTT
+
CCCCCGGGGGGGGGGGGGGGGGGGGGGGGGGGGGGGGGGGGGGGGGGGGGGGGGGGGGGGGGGGGGGGGGGGGGGGDGGGGGGGGGGGGGGGGGGGGGGGGGGGGGGGCFGGGGGGGGGGGGGGGGGGGGGGFGGGFGGGGGGGGGEGGGGGGGGGGGGGGGGGGGGGGGGGFGGGFGFGGGGFGGGGGFEGGGGGCDDGFFFFFFFFFEEFFAFFBFFC8:@BFFFFFF?;FFDDFFFFFFBFF;;A9<EFF-8?FFF09B?0?BB?3(((3<F<?DFB03(4;:0<F)4812:<113<
@M04999:289:000000000-L3R54:1:1101:5010:12679 2:N:0:425
TTGACGACTACCGGGGTATCTAATCCTGTTTGCTCCCCACGCTTTCGCATCTCAGCGTCAGTATCTGTCCAGAAGGCCGCCTTCGCCACCGGTATTCCTCCACATCTCTACGCATTTCACCGCTACACGTGGAATTCTACCTTCCTCTACAATACTCCAGATAACCAGTTTTAAGTGCAGTTCCCAGGTTGAGCCCGGGGCTTTCACACCTAACTTAATTATCCGCCTACATGCCCTTTACGCCCAGTCATTCCGATTAACGCTCGCACCCTCCGTATTACCGCGGCTGCTGGCACGGAGT
+
CCCCCGGGGGGGGGGGGGGGGGGGGGGGGGGGGGGGGGGGGGGGGGGGGGGGGGGGGGGGGGGGFGGGGGGGGGGGGGGGGGGGGGGGGGGGGGGGGGGGGGGGFGGGGGGGGGGGGGGGGGGGGGGGGGGGGGGGGGGGGGGGGGGGGGGGFGGGGGFFGGGGGGGGGGGGGGGGFGFGGGGGDF:CDGGGGGGGGGGDFDFFFFFFFFFFFFFFFFF?FFFFDDFDFFFFFFFFF;EFFFF9@F<EFAFDFA?BF:?><BFFFBFFFB021:9<6??FFAFF>>27B?D>:??210,7(
@M04999:289:000000000-L3R54:1:1101:10965:12692 2:N:0:425
TTGACTACTGGGGTATCTAATCCTGTTTGCTCCCCACGCTTTCGCATCTCAGCGTCAGTATCTGTCCAGAAGGCCGCCTTCGCCACCGGTATTCCTCCACATCTCTACGCATTTCACCGCTACACGTGGAATTCTACCTTCCTCTACAATACTCCAGATAACCAGTTTTAAGTGCAATTCCCAGGTTGAGCCCGGGGCTTTCACACCTAACTTAATTATCCGCCTACATGCCCTTTACGCCCAGTCATTCCGATTAACGCTCGCACCCTCCGTATTACCGCGGCTGCTGGCACGGAGTTAC
+
CCCCCGGGGGGGGGGGGGGGDEGGGGGGGGGGGGGGGGGGGGGGEGGGGGGGGGGGGGGGGGGGGFGGGFGGGGGGGGGGGGGGGGGGGGGGGGGGGGGGGGGFGGGGGDGGGGGGGGGGGGGGGGGFGGGGGGGGGGGGGGGGCGGFFGGGGGGGGGGGGGFGGGGFGGGGGGGGFGFGGGGGGGGGGGGGGGGGGGGGFFFFFFFFF@DEFFFAEFAEFDFFFFFFFFFFFFFFEFFFFBFFEFFFEEFFFFF@FFFFFFFF>>>???F>?F<FFF<?>39>BB?02?:7?<;(4?7>)
@M04999:289:000000000-L3R54:1:1101:22269:12728 2:N:0:425
GGTGACTACCGGGGTATCTAATCCTGTTTGCTCCCCACGCTTTCGTATCTCAGCGTCAGTATCTGTCCAGAAGGCCGCCTTCGCCACCGGTATTCCTCCACATCTCTACGCATTTCACCGCTACACGTGGAATTCTACCTTCCCCTACAATACTCTAGTTAACCAGTTTTAAGTGCAATTCCTAGGTTGAGCCCAGGGCTTTCACACCTAACTTAATTATCCGCCTACATGCCCTTTACGCCCAGTCATTCCGATTAACGCTCGCACCTTCCGTATTACCGCGGCTGCTGCCACGGGGTTT
+
<9A,@CFECCCC:F@EFFFDFGGGGGGFFFF9CECFDGEEGFFGGEE<@CEFDFGGGGG<EGGGGF<6CEFDFEF8@+@FCAEGDGFECGEE7<FFC<A=FF,E?FCFGGG:@?,,CFDEGGGGGGGFGGDDFEGGGGFFFEGDFDFGGGGFG8F8>@FGGGF9DF@F,@EFFADCFGFGG7FGGFFGGCFG6@:CC5;*;A51B994>BB:CFFF?>FAFEDFF?@DEE?)8-73)94)23>(34<ACFEEE1(/6CEF91?(43,,().(3,2(.65<B9(41(4:0>)1.)(,((--(
@M04999:289:000000000-L3R54:1:1101:23933:12743 2:N:0:425
GTGGACTACTCGGGTATCTAATCCTGTTTGCTCCCCACGCTTTCGCATCTCAGCGTCAGTATCTGTCCAGAAGGCCGCCTTCGCCACCGGTATTCCTCCACATCTCTACGCATTTCACCGCTACACGTGGAATTCTACCTTCCTCTACAATACTCTAGTTAACCAGTTTTAAGTGCAATTCCTAGGTTGAGCCCAGGGCTTTCACACCTAACTTAATTATCCGCCTACATGCCCTTTACGCCCAGTCATTCCGATTAACGCTCGCACCCTCCGTATTACCGCGGCTGCTGGCACGGAGGT
+
CCCCCGGGGGGGGGGGGGGGGGGGGGGGGGGGGGGGGGGGGGGGGGGGGGGGGGGGGGGGGGGGGGGGGGGGGGGGGGGGGGGGGGGGGGGGGGGGGGGGGGGGGGGGGGGGGGGGGGGGGGGGGGGGGGGGGGGGGGGGGGGGGGGGGGGGGGGGGGGGGGGGGGGFGGGGGGGGFGFGGGGGGGGGGGGFGGGGGGGGFFFFFFFFFFFFFFFFFFFFFEFFFFFFF?<EFFFFFFFFFB@@6@FFFFFFFFFFFFEFFFFFF>>B:1:BF?B:BFF>0>B3;;>?BB(44<874((-
@M04999:289:000000000-L3R54:1:1101:22000:12753 2:N:0:425
CGACTACAGGGGTATCTAATCCTGTTCGCTCCCCACGCTTTCGCTCCTCAGCGTCAGTGACGGCCCAGAGACCTGCCTTCGCCATCGGTGTTCTTCCCGATATCTACACATTCCACCGTTACACCGGGAATTCCAGTCTCCCCTACCGCACTCCAGTCCGCCCGTACCCGGCGCCGATCCACCGTTAAGCGATGGACTTTCACACCAGACGCGACGAACCGCCTACGAGCTCTTTACGCCCAATAAATCCGGATAACGCTTGCACCCTACGTATTACCGCGGCTGCTGGCCCGTCGTTAGC
+
CCCCCGGGGGGGGGGGGGGGGGGGGGGGGGGGGGGGGGGGGGGGGGGGGGGGGGGGGGGGGGGGGGDGGGGGGGGGGGGGGGGGGGGGGGGGGGGGGGGGGGGGGGGGGGGGGGGGGGGGGGGGGGGGGGGGGGGGGGGGGGGGGGGGGGGGGGGGGGGGGGGGGGGGGGGGGGGGFGFGGGGGGGGGGGGGGGGGGGGGFFFFFDFFFFF>FFFFBFFFFFFFFFFFBF6?FFFBBFFFFFFF:A)-6?F>F0:AB?FFFFFFFF6(4:?:>A:2)6:>7>B20687:<((4-((-2::<
@M04999:289:000000000-L3R54:1:1101:29233:12755 2:N:0:425
AGAGACTACAGGGGTATCTAATCCTGTTTGCTCCCCACGCTTTCGCATCTCAGCGTCAGTATCTGTCCAGAAGGCCGCCTTCGCCACCGGTATTCCTCCACATCTCTACGCATTTCACCGCTACACGTGGAATTCTACCTTCCTCTACAATACTCCAGATAACCAGCTTTAAGTGCAGTTCCCAGGTTGAGCCCGGGGCTTTCACACCTAACTTAATTATCCGCCTACATGCCCTTTACGCCCAGTCATTCCGATTAACGCTCGCACCCTCCGTATTACCGCGGCTGCTGGCACGGAGTT
+
CCCCCGGGGGGGGGGGGGGGGGGGGGGGGGGGGGGGGGGGGGGGGGGGGGGGGGGFGGGGGGGGGGGGGGGGGGGGGGGGGGGGGFGGGGGEDGGGGGGGGGGGGGGGGGGGGGGGGGGGGGGGGGGGGGGGGGGFGGGGGGGGGGGGGGGGGGGGGGGGGGGGGG,AECFGGGFGFGFGGGGGGGGFGGFGGGDGGGGGAAFFFFFFFFFFFFFFEFFFFFFFFFFFE:CEFFEF@C9ADF>FFFEFFEFFFFF@FFF6238BB9>>??<1>?F<?DFFB;>;BFFFFF??:8:;6>8<
@M04999:289:000000000-L3R54:1:1101:18337:12768 2:N:0:425
CCGGACTACTCGGGTATCTAATCCTGTTCGCTCCCCACGCTTTCGTCCATCAGCGTCAATCGGTATTTAGTAACCTGCCTTCGCAATCGGGGTTCTGTGTAATATCTATGCATTTCACCGCTACACTACACATTCCAGCTACTTCAATACTATTCAAGATTAACAGTATCAACGGCAGTTCTACAGTTAAGCTGCAGGTTTTCACCGCTGACTTATCAACCCGCCTACGGACCCTTTAAACCCAATAAATCCGGATAACGCTCGCATCCTCCGTATTACCGCGTCTGCTGGCACGGAGTT
+
CCCCCGGGGGGGGGGGGGGGGGGGGGGGGGGGGGGGGGGGGGGGGGGGGGGGGGGGGGGGGGGFGGGGGGGGGGGGGGGGGGGGGEGGGGGGGDFGGFGGGGGGGGGGGGGGGGGGGGGGGGGGGGGGGGGGGGGGGGGFGGGGGGGGGGGGGFGGGGGGGGGGGGGGGGGGGGGGFGDFGGGGGGGGGGGGGGGDGF;FFFFFFFFFAFFFFFFBAFFFFFFFFFFFF@FFFFFFFFFFF@F?@F@=EFFFF0;DFFFD>?BFBF:>F?FFFF018<AFB>9(43()63,8128>4>?:
@M04999:289:000000000-L3R54:1:1101:6689:12786 2:N:0:425
TTGTTGACTACTGGGGTATCTAATCCTGTTCGCTCCCCACGCTTTCGTCCATCAGCGTCAATCGGTATTTAGTAACCTGCCTTCGCAATCGGGGTTCTGTGTAATATCTATGCATTTCACCGCTACACTACACATTCCAGCTACTTCAATACTATTCAAGATTAACAGTATCAACGGCAGTTCTACAGTTAAGCTGCAGGTTTTCACCGCTGACTTATCAACCCGCCTACGGACCCTTTAAACCCAATAAATCCGGATAACGCTCGCATCCTCAGTATTACCGCGGCTGCTGGCACGGAGT
+
@CCCCGFGGGGGGGGEFFGGGGGGGGGGGGGGGGGGGDGGGGGGGGGGGGGGGGGGGGGGGFGGGGFFGFFGGGGGGGGGGGGGGGGGGGGGDGGCFGGFGGGGDGGGGGGGDFGGGGGGGGGGGGGGGGGGGGFFFGGGGGGGGGGGGGGGGGGDGGGGGGGGGGGGFGGGGGGGFGEGGGGGGGGGGGGGGGGFGGCGFFFFFFFFA@FFFFFFFFCCFFFFAAB@=@@DF>=?BBFFCEFF<??@EF6??FFF027><D@@BFBF?F()<)8<DABAAB?BF099>BB:>014(23,-
@M04999:289:000000000-L3R54:1:1101:22023:12825 2:N:0:425
GACTACTGGGGTATCTAATCCTGTTTGCTCCCCATGCTTTCGCACCTCAGCGTCAGTATTAGGCCAGAAGGCTGCCTTCGCCATCGGTATTCCTCCAGATCTCTACGCATTTCACCGCTACACCTGGAATTCTACCTTCCTCTCCTATACTCTAGCTAACCAGTATCGTATGCAATTCCCAAGTTGAGCTCGGGGATTTCACATCCGACTTAATTAGCCGCCTACGCGCGCTTTACGCCCAGTAATTCCGATTAACGCTTGCACCCTCTGTATTACCGCGGCTGCTGGCACTGAGTTAGCC
+
CCCCCGGGGGGGGGGGGGGGGGGGGGGGGGGGGGGGGGGGGGGGGGGGGGGGGGGGGGGGGGGGGGGGGGGGGGGGGGGGGGGGGGGGGGGGGGGGGGGGGGGGGGGGGGGGGGGGGGGGGGGGGGGGGGGGGGGGGGGGGGGGGGGGGGGGGGGGGGGGGGFGGGGGGGGGGGGGFGFGGCGGGGGG8=8CEGGDGFGCFFFFFFFFFFFFFFAFEFFFFFFFFF>@BFFFFFFFFD@DD@EEEFCE?EFFDFFFFFFFFFFFFF0:?BA><AAFFF>FF99><8?:08?(.)5:6ADF:
@M04999:289:000000000-L3R54:1:1101:2478:12838 2:N:0:425
AAGACTACCGGGGTATCTAATCCTGTTCGCTCCCCACGCTTTCGTCCATCAGCGTCAATCGGTATTTAGTAACCTGCCTTCGCAATCGGGGTTCTGTGTAATATCTATGCATTTCACCGCTACACTACACATTCCAGCTACTTCAATACTATTCAAGATTAACAGTATCAACGGCAGTTCTACAGTTAAGCTGCAGGTTTTCACCGCTGACTTATCAACCCGCCTACGGACCCTTTAAACCCAATAAATCCGGATAACGCTCGCATCCTCCGTATTACCGCGGCTGCTGGCACGGAGTT
+
CCCCCGGGGGGGGGGGGGGGGGGGGGGGGGGGGGGGGDGGGGGDGGGGGGGGFGGGGGGGGGGGGGGGGGGGGGGGGGGGGGGGGGGGGGGGGGGGGGGGGGGGGGGGGGGGGGGGGGGGGGGGGCGGGFGGFGGGGGGGGGGGGGGGGGFGGGGGGGGGGGGGGGGGGGGGGGGGFFFGGFGFGGGGGGGGGGGGGGGGFFFFFFFFBFFFEFFFFFFFFFFF?FFFF2@@FFF@<EEFD<D7=;@FEF@B6@;?EFF9(,7;>F>BBFF>:??BFA<?BB99>017?BB0?(36(8?
@M04999:289:000000000-L3R54:1:1101:27368:12900 2:N:0:425
GACTACCAGGGTATCTAATCCTGTTCGCTCCCCACGCTTTCGTCCATCAGCGTCAATCGGTATTTAGTAACCTGCCTTCGCAATCGGGGTTCTGTGTAATATCTATGCATTTCACCGCTACACTACACGTTCCAGCTACTTCAATACTATTCAAGATTAACAGTATCAACGGCAGTTCTACAGTTAAGCTGCAGGTTTTCACCGCCGACTTATCAACCCGCCTACGGACCCTTTAAACCCAATAAATCCGGATAACGCTCGCATCCTCCGTATTACCGCGGCTGCTGGCACGGAGTTAGCC
+
CCCCCGGGGGGGGGGGGGGGGGGGGGGGGGGGGGGGGGGGGGGGGGGGGGGGGGGGGGGGGGGGGGGGGGGGGGGGGGGGGGGGGGGGGGGGGGGGGGFGGGGGGGGGGGGGGGGDFGGGGGGGGGGGGGGGGGFGGGGGFGGDFFGGGGGGGGGGGCFGGGGGGGGGGGGGGGGFFGFGGGGGGGGGGGGCFGGGGGGGCFFFFEBFFFFFFFFFFFFFFFFFFFDFFFFFFFFFFFFFFFFFFFFFFFB;FFFB?BBBFFF?>BFA?>4:?BBF<?BF90690:?30<?BBB0<?BFF?
@M04999:289:000000000-L3R54:1:1101:20952:12932 2:N:0:425
AGGACTACAAGGGTATCTAATCCTGTTCGCTACCCATGCTTTCGAACCTCAGCGTCAGTTACAGACCAGAGAGCCGCCTTCGCCACTGGTGTTCTTCCATATATCTACGCATTCCACCGCTACACATGGAGTTCCACTCTCCTCTTCTGCACTCAAGAAAAACAGTTTCAGCTGCACTTCCCCGGTTAAGCCGAGGGCTTTCACAGCTGACTTGTTCTCCCGCCTGCGTTCGCTTTACGCCCAATAAATCCGGACAACGCTTGCCACCTACGTATTACCGCGGCTGCTGGCACGTAGTT
+
CCCCCGGGGGGGGGGGGGGGGGGGGGGGGGGGGGGGGGGGGGFFFFGGGGGGGGGGGGGGGGGGGGGGGGGGGGGGGGGGGGGGGGGGGGGGGGGGGGGGGGGFGGGGGGGGGGGGGGGGGGGGGGGGGGGGGGGGGGGGGGGGGGGGGGGGGGGGFGFGGGGGGGGGGGGGGGGGFGFGGGGGGGGGFGGGGDGGGGGGFFFFFFFFFFFFFFFFEFFFFFFFFFFBDFFF@@FFEFFFFFF;@FFEFFFF6BFFFFF;F:?BFFF:?>?BF?FFFFF:>09>030>F(:??2<B??F
@M04999:289:000000000-L3R54:1:1101:24255:12938 2:N:0:425
GACTACAAGGGTATCTAATCCTGTTTGCTCCCCACGCTTTCGCACCTCAGTGTCAGTATGAGCCCAGGTGGTCGCCTTCGCCACTGGTGTTCCTTCCTATATCTACGCATTTCACCGCTACACAGGAAATTCCACCACCCTCTGCCCTACTCTAGCTTGCCAGTTTTGGATGCAGTTCCCAGGTTGAGCCCGGGGATTTCACATTCAACTTAACAAACCACCTACGCGCGCTTTACGCCCAGTAATTCCGATTAACGCTCGCACTCTCCGTATTCCCGCTGCTGCTGGCACGGAGTTAGTC
+
CCCCCGGCFGGFGGGGGGGGGGGGGGGGGGGGGFGGGGGGGGEGGGGDFFEG<FFGGGFGFGGFGGGGGGGGGGGG@FGFGFFGGFGFCGGFFGGFGGFGGGFGGGFGCCGGGGGGGGGEFGGGF@FFFGGGGCGFFF=CGGGGGCFF@FGFAFFFGF8FC9?6EDFGGFGFGD?GFGFF=F+,7DDFFGFGGC57CCC9?F;FFFFB466<CFFABFF=@=B(5>292;F>,=EFFF0:(6;95C?<?8;::0<>B9((,39>((.4?0,(80)).-3((3)4<4?(((4((((-(-)-)
@M04999:289:000000000-L3R54:1:1101:13398:12951 2:N:0:425
AGGACTACTGGGGTATCTAATCCTGTTTGCTCCCCACGCTTTCGCATCTCAGCGTCAGTATCTGTCCAGAAGGCCGCCTTCGCCACCGGTATTCCTCCACATCTCTACGCATTTCACCGCTACACGTGGAATTCTACCTTCCTCTACAATACTCCAGATAACCAGTTTTAAGTGCAGTTCCCAGGTTGAGCCCGGGGCTTTCACACCTAACTTAATTATCCGCCTACATGCCCTTTACGCCCAGTCATTCCGATTAACGCTCGCACCCTCCTTATTACCGCGGCTGCTGGCACGGAGTT
+
CCCCCGGGGGGGGGGGGGGFGGGGGGGGGGGGFGGGGGGGGGGGGGGGGGGGGGGGGGGGGGGGGGGGGGGGGGGGGGGGGFGGGGGGGGDGGGGGGGGGGGGGGGGGGGGGGGGDFFGGGGGGGGGGGGGGGGGFGGGGGGGGGGGGGGFGGGGGGGGGGGGGGGGGGGGFGGGG7FFGGGGGGGGGGGGGGGEGGGGGFFFFFFFFFFFFFFFFFFFFFFFF@FFFFFFFF@@FCFDDB9;1@FFFFFFE;<DDFFD>BF1;BBF<?FF(6)6AAA<6002;>>FF>B68??(7(,4
@M04999:289:000000000-L3R54:1:1101:10713:12965 2:N:0:425
CTCGACTACTAGGGTATCTAATCCTGTTCGCTACCCATGCTTTCGAACCTCAGCGTCAGTTACAGACCAGAGAGCCGCCTTCGCCACTGGTGTTCTTCCATATATCTACGCATTCCACCGCTACACATGGAGTTCCACTCTCCTCTTCTGCACTCAAGAAAAACAGTTTCAGCTGCACTTCCCCGGTTAAGCCGAGGGCTTTCACAGCTGACTTGTTCTCCCGCCTGCGTTCGCTTTACGCCCAATAAATCCGGACAACGCTTGCCACCTACGTATTACCGCGGCTGCTGGCACGTAAGT
+
CCCCCGGGGGGGFGGGGGGGGGGGGGGGGGGGGGGGGGGGGGGGGEGGGGGGGGGGGGGGGGGGGCFGGGGGGGGGGGGGGGGGGGGGGGGGGGGGGGGGGGGGGGGGGGDGFCFGGGGGGGGGGGGCFGGGGGGGFGGGGGGGGGGGGDGGGGGGGGFFGGGGGGGGGGGGGGGGFGFGGGGGGGGGGGGGGGGGGGGFFFFFFFFFEE==;FFFFFFE?B=@@FB>=2;DFFD;@FFEDF9313)7;??E@>?;9:B>>B?FFFA<?F?FFFFA?AB>FFF>B07(48:??3:3:((6
@M04999:289:000000000-L3R54:1:1101:29389:12971 2:N:0:425
GGACTACCGGGGTATCTAATCCTGTTCGCTCCCCACGCTTTCGTCCATCAGCGTCAATCGGTATTTAGTAACCTGCCTTCGCAATCGGGGTTCTGTGTAATATCTATGCATTTCACCGCTACACTACACATTCCAGCTACTTCAATACTATTCAAGATTAACAGTATCAACGGCAGTTCTACAGTTAAGCTGCAGGTTTTCACCGCTGACTTATCAACCCGCCTACGGACCCTTTAAACCCAATAAATCCGGATAACGCTCGCATCCTCCGTATTACCGCGGCTGCTGGCACGGAGTCAGC
+
CCCCCGGGGGGGGGGGGGGGGGGGGGGGGGGGGGGGGGGGGGGGGGGGGGGGGGGGGGGGGEGGAGGGGGGGGGGGGGGGGGGGGGGGGGGDGGGGGGGGGGGGGGGGGGGGGGGGGGGGGGGGGGGGGGGGGGGGGGGGGGGGGGGGGGGGGGGGGGGGGGGGGGGGGGGGGGGGFGFGGGGGGGGGGGGGGGGG>DGGFFFFEDD4>>B?EFFFFFF=EFFFFFFDFFFFFF@EE3@ADDFFFEEFFFFBF@FFFBFF<BFFFFFBF?;:??FAFB:>66>>BFFFFFFFF0,2:(6:5
@M04999:289:000000000-L3R54:1:1101:10370:13000 2:N:0:425
TCGACTACACGGGTATCTAATCCTGTTTGCTCCCCATGCTTTCGCACCTCAGCGTCAGTATTAGGCCAGAAGGCTGCCTTCGCCATCGGTATTCCTCCAGATCTCTACGCATTTCACCGCTACACCTGGAATTCTACCTTCCTCTCCTATACTCTAGCTAACCAGTATCGTATGCAATTCCCAAGTTGAGCTCGGGGATTTCACATCCGACTTAATTAGCCGCCTACGCGCGCTTTACGCCCAGTAATTCCGATTAACGCTTGCACCCTCTGTATTACCGCGGCTGCTGGCACAGAGTT
+
CCCCCGGGGGGGGGGGGGGGGGGGGGGGGGGGGGGGGGGGGGGGGGGGGGGGGGGGGGGGGGGGGGGGGGGGGGGGGGGGGGGGGGGGGGGGGGGGGGGGGGGGGGGGGGGGGGGGGGGGGGGGGGGGGGGGGGGGGGGGGGGGGGGGGGGGGGGGGGGGGGGGGGGGGGGGGGGGFGFGGGGGGGGGGGGGGGGGGGGGFFFFFFFFFFFFFFFFFFFEFFFFFFF>BB=>BFFFFFFFFFF<8>CEEFFBFFF0<BB>BFBBFFB?6<0>AFFA49>1,(-(,3<?B5:03(17(6<
@M04999:289:000000000-L3R54:1:1101:21320:13035 2:N:0:425
GACTACCGGGGTATCTAATCCTGTTTGCTCCCCACGCTTTCGCATCTCAGCGTCAGTATCTGTCCAGAAGGCCGCCTTCGCCACCGGTATTCCTCCACATCTCTACGCATTTCACCGCTACACGTGGAATTCTACCTTCCTCTACAATACTCCAGATAACCAGTTTTAAGTGCAATTCCCAGGTTGAGCCCGGGGCTTTCACACCTAACTTAATTATCCGCCTACATGCCCTTTACGCCCAGTCATTCCGATTAACGCTCGCACCCTCCGTATTACCGCGGCTGCTGGCACGGCGTTAGCC
+
CCCCCFGEGGGGGGGGGGGGGGGGGFEGGFGGFFGGGGGGGEDGGGFGGFFGEGGEGEFGGGGGGGGGGFEGGGGGGGGGGGEGFEECC=FGGGGGGGG@FGGGGGGGEEGGGGGGCGGEGFGEGGGCFGGGGGGGGGFGFG8AA9EFGGGGCECDEGGFCDGGGFGGGGGGFF7CFG?FDC?F?@?GF?@EG85@DCFCF>FFFFFADCC:ECFCEFFFF@25@@9?;ED;;;CC2725136@AEC<EEF;2:44(((,-4(392(-473.47<:<,9>(4>,-38(:(.4(-,,4(-.,
@M04999:289:000000000-L3R54:1:1101:2860:13068 2:N:0:425
TAGACTACTAGGGTATCTAATCCTGTTTGCTCCCCACGCTTTCGCATCTCAGCGTCAGTATCTGTCCATAAGGCCGCCTTCGCCACCGGTATTCCTCCACATCTCTACGCATTTCACCGCTACACGTGGAATTCTACCTTCCTCTACAATACTCCAGATAACCAGTTTTAAGTGCAATCCCTAGGTTGAGCCCAGGGCTTCCACACCTAACTTACTTATCCGCCTACATGCCCTTTACGCCAATTCATTCCGATTACCGCTCGCACCCTCCGTTTTCCCCGGCCTGCTGGCCCGGATTGAC
+
@<A,6;CC@CFG<CC<C6F<6ECE6F<6,6CFGG@<@7:FG<C,F,8@6@B@D+@:FFACFEC@F,6<,CFAC,97C>F,54,B4C:@FB>F<<?F,,AF<,A5=?=<7>4@F<FDF?68C>7,96,,+89E,@E=F944@=;==,3,2@,2;=1=8,@DFG,3>3@3@F,AE,=8=D*6+2=E,E98=48,@CGG++=?*0<A9A>AE50>78+39++:9475-)048*7:(;>=C=0?B(5(/7?E)9)5;D?@3.((..(,(676(4(((),()524(,(,,((.),3(-4;2(4(3.
@M04999:289:000000000-L3R54:1:1101:17619:13078 2:N:0:425
GAGACTACCCGGGTATCTAATCCTGTTCGCTACCCATGCTTTCGACCCTCAGCGTCAGTTACAGACCAGAGAGCCGCCTTCGCCACTGGTGTTCTTCCACATATCTACGCATTCCACCGCTACACATGGAGTTCCACTCTCCTCTTCTGCACTCAAGAAAAACAGTTTCAGCTGCACTTCCCCGGTTAAGCCGAGGGCTTTCACAGCTGACTTGTTCTCCCGCCTGCGTTCGCTTTACGCCCAATAAATCCGGACAACGCTTGCCACCTACGTCTTACCGCGGCCGCTGTCACGTAGTTAC
+
--@CCGG,CFG:@F:C<FAEF@FGFEFGDCFCF<6@@CFG<F;@@,CFEB<<,@@B,@<C@,6C,CD<CCFC:FC@CF:CFCGGCFACFFB4:E,9??E,,AB,9,CFCE:F4F,AFCFGGGGGEE:A,E8EFGFF,=EFCFGGF=EG8EDC,@,3>6=,8FCFCDCFGGCF=,=EF8*8D:7CCGGDFFCG5:*;**3;FF>FF4A63;585*4?4C6>)-2913=(/62?@D;1..;D9(/3(..66<:9(,40(4190::8><2(8(53.(.3<DB09040-401>(,)6,4033)))
@M04999:289:000000000-L3R54:1:1101:8623:13123 2:N:0:425
GACTACCGGGGTATCTAATCCTGTTTGCTCCCCACGCTTTCGCATCTCAGCGTCAGTATCTGTCCAGAAGGCCGCCTTCGCCACCGGTATTCCTCCACATCTCTACGCATTTCACCGCTACACGTGGAATTCTACCTTCCTCTACAATACTCTAGTTAACCAGTTTTAAGTGCAATTCCTAGGTTGAGCCCAGGGCTTTCACACCTAACTTAATTATCCGCCTACATGCCCTTTACGCCCAGTCATTCCGATTAACGCTCGCACCCTCCGTATTACCGCGCCTGCTTGCACGGAGTTAGCC
+
CCCCCGGGGGGGGGGGGGGGGGGGGGGGGGGDGGGGGGGGGGGGGGGGGGGGGGGGGGGGGGGGGGGGGGGGGGGGGGGGGGGGGGGGGGFGGGGGGGGGGGGGGGGGGGGGGGGGGGGGGGGGFEGGGGGGGGGGGGGFFGGGFGCFADGGGCGFGGFDGGGFGGGGGGGGGFFGFGFGFCFGGGGGGGGGGGGGGGGGFFFF>FFF@EC=EFFFFFFAFDFFFFFFF9B=BEE:(96BF?1;ACC3CEFFD@FFDB11(1((-234?;3(42)4<B9B0((410)5:74:((,8:AFB>
@M04999:289:000000000-L3R54:1:1101:22638:13155 2:N:0:425
GACTACTCGGGTATCTAATCCTGTTCGCTACCCATGCTTTCGAACCTCAGCGTCAGTTACAGACCAGAGAGCCGCCTTCGCCACTGGTGTTCTTCCATATATCTACGCATTCCACCGCTACACATGGAGTTCCACTCTCCTCTTCTGCACTCAAGAAAAACAGTTTCAGCTGCACTTCCCCGGTTAAGCCGAGGGCTTTCACAGCTGACTTGTTCTCCCGCCTGCGTTCGCTTTACGCCCAATAAATCCGGACAACGCTTGCCACCTCCGTATTACCGCGGCTGCTCGCACGTAGTTAGCC
+
CCCCCGGGGE7CCFFGGGGGGGGGGGGGGGGGGFFEFFGGGGGGFDGGGGGGGDEGCFDECFEGGGGCFGGGGEGGCFGGEGGGBFFGGGEGF,CFFGGFGEGGEFFCBEGGGAFGGGGGGFF:,AE8FEFGFGG;E@EFDGFADGFFCFFGDGG,BE,DEGGGGGGGGGGGGGGGBGF?FGCEEGFFGGDDCE*@?CFD+B9FA46A>6?ECAFFCFA(?9@DDFD?0,3??(947D0>@7@;EFFFFF11>B<?>B66:324)44(49(3:7<ABFB399;B<7)29(273(.().)..
@M04999:289:000000000-L3R54:1:1101:20310:13187 2:N:0:425
GACTACTAGGGTATCTAATCCTGTTCGCTCCCCACGCTTTCGTCCATCAGCGTCAATCGGTATTTAGTAACCTGCCTTCGCAATCGGGGTTCTGTGTAATATCTATGCATTTCACCGCTACACTACACATTCCAGCTACTTCAATACTATTCAAGATTAACAGTATCAACGGCAGTTCTACAGTTAAGCTGCAGGTTTTCACCGCTGACTTATCAACCCGCCTACGGACCCTTTAAACCCAATAAATCCGGATAAGGCTCGCATCCTCCGCATTACAGCGGCTGCTGGCACGGCGTTAGCC
+
@<B@C<DFGGGGGGGGFEFFEEAFGFEGGG7FGGCGGGGGGGGGDFGGEDEGFGCFFGGGGFGFGFFFAGFFFGGEFFGGGGGEGGGGGGCFGCFFGGGDGGGGGGGGGG<FFGGFCFGEEGGGFFGFFGGCF,@EGGGGGGC;EFGGGGGGFEGGECDF8FFGGGGFGGGGC>>DFF+?DGGEDGEFCDFGGGG:?CFC9CFBDB>D=C79EFF@BFDFDFA2<=(5(6=2>==8C==ED06;375?(2,37;3)/6;@912,72,.(-(-:0:<).),-761?))(4.581((4(((..
@M04999:289:000000000-L3R54:1:1101:5561:13199 2:N:0:425
GACTACCCGGGTATCTAATCCTGTTCGCTACCCATGCTTTCGAACCTCAGCGTCAGTTACAGACCAGAGAGCCGCCTTCGCCACTGGTGTTCTTCCATATATCTACGCATTCCACCGCTACACATGGAGTTCCACTCTCCTCTTCTGCACTCAAGAAAAACAGTTTCAGCTGCACTTCCCCGGTTAAGCCGAGGGCTTTCACAGCTGACTTGTTCTCCCGCCTGCGTTCGCTTTACGCCCAATAAATCCGGACAACGCTTGCCACCTACGTATTACCGCGGCTGCTGGCACGTAGTTAGCC
+
CCCCCGGGGGGGGGGGGGGGGGGGGGGGG,CFFGGFGGGGGGGGGGGGGGGGGGGGGGGGGGGGGGGGGGGGGGGGGGGGGGGGGGGGGFGGGGGGGGGGGGGGGGGDGGGGGFGGGGGGGGGGDEEFFGGGGGGGGFGFGGGFGGGFGGGGGGGGGGGGGGFEGGGGGGGGGGGGFGFFGGGEEGGGGGGGGGGDFGFGFFFBFFFFFEEEEBFFF8A@DBFFFBFFFFFFFFEEFFBE?(6;A.<3:B(2990899?<BBF47?F>BFF?D?<A)(7>3>>90477:0434?0:>A<92
@M04999:289:000000000-L3R54:1:1101:23906:13226 2:N:0:425
GAGACTACTGGGGTATCTAATCCTGTTTGCTACCCACGCTTTCGAGCATGAACGTCAGTGTTATCCCAGGAGGCTGCCTTCGCCATCGGTATTCCTCCACATCTCTACGCATTTCACTGCTACACGTGGAATTCTACCTCCCTCTGACACACTCTAGTTAGACAGTTTCAAATGCACGTCCCAAGTTGAGCTCGGGGATTTCACATCTGACTTATCTAACCGTCTGCGCTCGCTTTACGCCCAGTAATTCCGATTAACGCTCGCACCCTACGTATTACCGCGGCTGCTGGCACGTAGTT
+
CCCCCGGGGGGGGGGGGGGGGGGGGGGGGGGGGGGGGGGGGGGGGGGGGGGGGGGGGGGGGGGGGGGGGGGGGGGGGGGGGGGGGGGGGGGGGGGGGGGGGGGGGGGGGGGGGGGGGGGGGGGGGGGGGGGGGGGGGGGGGGGGGGGGGGGGGGGGGGGGGGGGGGGGGGGGGGGGFGFGGGGGGGGGGGGGGGGGGGGGFFFFFAFFFFFFEFFFFFFFFADADBEFFAFFFFFFEFFFF@D@FCFFFFFFFFDFFFFFF@FBF>FFF:F?F>A>DF)4626>911>B7?FFF<BFFF
@M04999:289:000000000-L3R54:1:1101:7492:13245 2:N:0:425
GACTACACGGGTATCTAATCCTGTTTGCTCCCCACGCTTTCGCATCTCAGCGTCAGCATCTGTCCAGAAGGCCGCCTTCGCCACCGGTATTCCTCCACATCTCTACGCATTTCACCGCTACACGTGGAATTCTACCTTCCTCTACAATACTCCAGATAACCAGTTTTAAGTGCAGTTCCCAGGTTGAGCCCGGGGCTTTCACACCTAACTTAGTTATCCGCCTACATGCCCTTTACGCCCAGTCATTCCGATTAACGCTCGCATCCTCCGTATTACCGCGGCTGCTGGCACGGAGTTAGCC
+
CCCCCGGGGGGGGGGGGGGGGGGGGGGGGGGGGGGGGGGGGGGDGGGGGGGGGGGGGGGGGGGGGGGGGGGGGGGGGGGGGGGGGGGGDGGGGGGGGGGGGGGGGGGGGGGGGGGGGGGGGGGGGGGGFGGGGGGGGGGGGGGGGGGGGGGFGGFGGGGGGGGGGGGGGGGGGGGGFGFGGGGGGFGGGGGGGECCGGGDFFFFFFFFFEFFEFFFFFFFF@FFFEEC=FFFDFFE(1;D<6@@AEEFE@D?0;CC1>B<9;964>>7:1:10:2<-4933>((47204(),(4(8(64)3
@M04999:289:000000000-L3R54:1:1101:25567:13274 2:N:0:425
TAGAGACTACTCGGGTATCTAATCCTGTTTGCTCCCCACGCTTTCGCATCTCAGCGTCAGTATCTGTCCAGAAGACCGCCTTCGCCACCGGTATTCCTCCACATCTCTACGCATTTCACCGCTACACGTGGAATTCTACCTTCCTCTACAATACTCTAGTTAACCAGTTTTAAGTGCAATTCCTAGGTTGAGCCCAGGGCTTTCACACCTAACTTAATTATCCGCCTACATGCCCTTTACGCCCAGTCATCCCGATTAACCCTCGCACCCTCCGTATTACCGGGGCTGCTGGCACTGATTT
+
@@<CCGFGGGA,BCCFEDFGGGGGG<FGDGFCFGGGEG7FEGGFGFGC,@@EGGGGGGGGGFFGGGGGGGGGF@@FFGD7FEGGGGGE6C+@CFEEGGGGG<F,45AEGGGGCEF9EFGGEGEGGGGGEFGGDF8E;@A9DFFGGFGEF89ADFFFBF9@:==EG+@AFG,,@9=:<+566=98@9,@3@,4@F:+79;*;AC+99BFABEE0B+;;FF4=>A9B9A>BE:8=ED5>3*89@2>=;=<<C37,6718(97)(//(2(696(-,--,.:):<1(((23(1.,4(()(())).
@M04999:289:000000000-L3R54:1:1101:14250:13322 2:N:0:425
AATGGACTACAGGGGTATCTAATCCTGTTTGCTCCCCACGCTTTCGCATCTCAGCGTCAGTATCTGTCCAGAAGGCCGCCTTCGCCACCGGTATTCCTCCACATCTCTACGCATTTCACCGCTACACGTGGAATTCTACCTTCCTCTACAATACTCCAGATAACCAGTTTTAAGTGCAATTCCCAGGTTGAGCCCGGGGCTTTCACACCTAACTTAATTATCCGCCTACATGCCCTTTACGCCCAGTCATTCCGATTAACGCTCGCACCCTCCGTATTACCGCGGCTGCTGGCACGGAGTT
+
CCCCCGFAFFGDGGGGGCFA@FE<FDGGGGGGGGGGGGGGGGGG9BFE@7<@EEFBCCECFEFGGFGGFGGFEECEFGEGEFGGGGGGGEFGG7FEGGGGGCFGGGGGDEFEGEGGGGGGGGGGGG?=FDFDGFFFGGGGGGGGGGGFFEE,=FDAFFGGGCFFG6E=ECGCFC@=<FFFGGGFGGGFGFFFGGG>79D44AFFFFF4>B@EB@FFEFFFC*8=BDDFDFFFFFD@;EFF@@B@?FFFECFE?E;(6;CEF0669FFF>?1134::?FB9ABFFFFFFF:??B:31027:?
@M04999:289:000000000-L3R54:1:1101:17010:13334 2:N:0:425
CGACTACACGGGTATCTAATCCTGTTCGCTCCCCACGCTTTCGCTCCTCAGCGTCAGTAACGGCCCAGAGACCTGCCTTCGCCATTGGTGTTCTTCCCGATATCTACACATTCCACCGTTACACCGGGAATTCCAGTCTCCCCTACCGCACTCCAGTCCGCCCGTACCCGGCGCAGATCCACCGTTAAGCGATGGACTTTCACACCAGACGCGACGAACCGCCTACGAGCTCTTTACGCCCAATAATTCCGGATAACGCTTGCACCCTACGTATTACCGCGGCTGCTGGCACGTAGTTAGC
+
CCCCCGGGGGGGGGGGGGGGGGGGGGGGGGGGGGGGGGGGGGGGGGGGGGGGGGGGGGGGGGGGGGGGGGGGGGGGGGGGGGGGGGGGGGGGGGGGGGGGGGGGGGGGGGGGGGGGGEGGGGGGGGGGGGGGGGGGGGGGGGGGGGGDGG>EGGGGGGGGGGGGGGGGGGGGGGGG6CFGGGGGGGGGGGGGGGEGGGFGFAFFFF>:?FBFFFFD>:D9>BB:::?:?B05AAAA>(-<;:<FFFF)6<?>0?69>?FF:?FFF8?6(4?B7<B).):69(-,(428??B?(,4,4A<54
@M04999:289:000000000-L3R54:1:1101:29514:13394 2:N:0:425
GACTACCAGGGTATCTAATCCTGTTTGCTCCCCATGCTTTCGCACCTCAGCGTCAGTATTAGGCCAGAAGGCTGCCTTCGCCATCGGTATTCCTCCAGATCTCTACGCATTTCACCGCTACACCTGGAATTCTACCTTCCTCTCCCATACTCTAGCTAACCAGTATCGTATGCAATTCCCAAGTTGAGCTCGGGGATTTCACATCCGACTTAATTAGCCGCCTACGCGCGCTTTACGCCCAGTAATTCCGATTAACGCTCGCACCCTCTGTATTACCGCGGCTGCTGGCACAGAGTTAGCC
+
CCCCCGGGGGGGGGGGGGGGGGGGGGGGGGGGGGGGGGGGGGGGGGGGGGGGGGGGGGGGGGGGGGGGGGGGGGGGGGGFGGGGGGGGGGGGGGGGGGGGGGGGGGGGGGGGGGGGGGGGGGGGGGGGGGGGGGGGGGGGGGGGGGGGGGGGGGGGGGGGGGGGGGGDGGGGGGGGFGFGDGGGGGGGGGGGGGDGDGGFFFFFFFAEBAFFFFFFFFFFEAADFF@9=BFFFDFF@09D?FFFF?CCEFDFFFBFB>0(9>;F9:3:FFFFAFFF9:BF>FFB008,8:>1?0(6<44A7
@M04999:289:000000000-L3R54:1:1101:23873:13407 2:N:0:425
CGGACTACCAGGGTATCTAATCCTGTTTGCTCCCCACGCTTTCGCATCTCAGCGTCAGTATCTGTCCAGAAGGCCGCCTTCGCCACCGGTATTCCTCCACATCTCTACGCATTTCACCGCTACACGTGGAATTCTACCTTCCTCTACAATACTCCAGATAACCAGTTTTAAGTGCAATTCCCAGGTTGAGCCCGGGGCTTTCACACCTAACTTAATTATCCGCCTACATGCCCTTTACGCCCAGCCATTCCGATTAACGCCCACACCCTCCGTATTACCGCGGCTGCTGGCACGGAGTTGC
+
CCCCC@EGGGG@FGC86CDFG9FGGGGGGGGGGGGGGGGGGF<FGEFGCGGGECFE@FCF99,EC@EG<<EFFG?@FGCFGGGCFGECGF7,CFFFCGGGGGC,CEFGFGEGEA?FGGGGGGDFFCFF::=,AFGGFGFFG8BFGCFF?,9A,@8A89=D9DFGFD8CCGGGGACFB=DGG6DGGC98ECGG6C6>*@3?F49B19@9===ACF+=*=19895>5@F264>@3(=;)16>;;12((().19@;717EF?B0(4111:9(4:B3(,.66-(-,(446:,)4:(2--(-8().
@M04999:289:000000000-L3R54:1:1101:7693:13455 2:N:0:425
GGACTACTAGGGTATCTAATCCTGTTTGCTCCCCCCGCTTTCGCATCTCAGCGTCAGTATCTGTCCAGAAGGCCGCCTTCGCCACCGGTATTCCTCCACATCTCTACGCATTTCACCGCTACACGTGGAATTCTACCTTCCTCTACAATACTCTAGTTAACCAGTTTTAAGTGCAATTCCTAGGTTGAGCCCAGGGCTTTCACACCTAACTTAATTATCCGCCTACATGCCCTTTACGCCCAGTCATTCCGATTAACGCTCGCACCCTCCGTATTACCGCGGCTGCTGGCACGGAGTTAGC
+
CCCCCGGGGGGGGGGGGGGGGGGGGGGGGGGGGGGGGGGGGGGGGGGGGGGGGGGGGGGGGGGGGGGGGGGGGGGGGGGGGGGGGGGGGGGGGGGGGGGGGGGGGGGGGGGGGGGGGGGGGGGGGGGGEGGGGGGGGGGGGGGGGGGGGGGGGGGGGGGGGGGGGGGGGGGGGGGGFGFGGGFFGGFFGGGGGGGGGGGGFFFFFFFFBFFFFFFFFFFFFFFFFFFECEFDBBEFCFDFB@F8@AFFFFFDDFFEF?>FF@FFFFFFFFFF???BFF?>BF;FFF?:?60<,36(-22.-
@M04999:289:000000000-L3R54:1:1101:3990:13461 2:N:0:425
GAGACTACTGGGGTATCTAATCCTGTTCGCTCCCCACGCTTTCGTCCATCAGCGTCAATCGGTATTTAGTAACCTGCCTTCGCAATCGGGGTTCTGTGTAATATCTATGCATTTCACCGCTACACTACACATTCCAGCTACTTCAATACTATTCAAGATTAACAGTATCAACGGCAGTTCTACAGTTAAGCTGCAGGTTTTCACCGCTGACTTATCAACCCGCCTACGGACCCTTTAAACCCAATAAATCCGGATAACGCTCGCATCCTCCGTATTACCGCGGCTGCTGTCACGGAGTT
+
CCCCCGGGGGGGGGGGGGGGGGGGGGGGGGGGGGGGGGGGGGGGGGGGGGGGGGGGGGGGGGGGGGGGGGGGGGGGGGGGGGGGGGGGGGGGGGGGGGGGGGGGGGGGGGGGGGGGGGGGGGGGGGGGGGGGGGGGCFGGGGGGGGCGGGAFDFGFFGGGGFGGGGGGGGGGGGDGEGFGGGGGGGGGAFGGGGFGFG6FFFFFF>BEFFDEFFFFCCFFE9>=AFFF9DFFFFFFFE4F@DD@533CC6@FF16;>E<>DDF96<B>><BF?0::AFBF6(-7>;3:>)594?<9((.
@M04999:289:000000000-L3R54:1:1101:20196:13472 2:N:0:425
GGACTACTCGGGTATCTAATCCTGTTCGCTACCCACGCTTTCGAGCCTCAGCGTCAGTTACTAGCCAGTCAGCCGCCTTCGCCACTGATGTTCTTCCATATATCTACGCATTTCACCGCTACACATGGAGTTCCACTGACCTCTCTAGCACTCAAGTCTTACAGTTTCTGATGCACGTCCATAGTTGAGCTATGACCTTTCACATCAGACTTATTAAACCGCCTGCGCTCCCTTTCCGCCCAATAATTCCGGACAACGCTCGCCACCTACGTATTACCGCGGCTGCTGGCACGTAGTTAGC
+
CCCCCGGGGGGGGGGGGGGGGGGGGGGGGGGGGGGGGGGGGGGGGGGGGGGGGGGGGGGGGGGGGGGGFGGGGGGGGGGGGGGGGGGCGGGGGGGGGGGGGGGGGGGGGGGGGGGGGGGGGGGGEFGGGGGGGGGFFFGGGGGGGGGGGGGGGGGGGGGGGGGGGGGGGGGGGFGGAGFGGGGGGGGGFFGG7EGGGFGGFFFFFFFFFFFEEFFFEFFFFFF=B=A>=D@FFFE*8@>EFD=D8EEEF359@@3@@;@@@9>><BFF?B??F224>>?B>BBFB6:?:1,8(,4(,6494
@M04999:289:000000000-L3R54:1:1101:21523:13501 2:N:0:425
TTCTGACTACCGGGGTATCTAATCCTGTTTGCTCCCCACGCTTTCGCATCTCAGCGTCAGTATCTGTCCAGAAGGCCGCCTTCGCCACCGGTATTCCTCCACATCTCTACGCATTTCACCGCTACACGTGGAATTCTACCTTCCTCTACAATACTCCAGATAACCAGTTTTAAGTGCAATTCCCAGGTTGAGCCCGGGGCTTTCACACCTAACTTAATTATCCGCCTACATGCCCTTTACGCCCAGTCATTCCGATTAACGCTCGCACCCTCCGTATTACCGCGGCTGCTGGCACGGAGTT
+
CCCCCGGGGGGGGGGGGGGGGGGGGGGGGGGGGGGGGGGGGGGGGGGGGGGGGGGGGGGGGGGGGGGGGGGGGGGGGGGGGGGGGGGGGGGGGGGGGGGGGGGGGGGGGGGGGGGGGGGGGGGGGGGGGGGGGGGGGGGGGGGGGGGGGGGGGGGGGGGGGGFGFGGGGGGGGGGGFFFGGGGGGGGGGGGGGGGGGGGGFFFFFFFFFFFEFFFFFFFFFFFFF@FFFFFFFFDFFFFF6@FFFFFEFFFFFE(4036<?>?FFFFB>FFFFF?F?>BFA?FFFFB0?FF>:07?>26:8
@M04999:289:000000000-L3R54:1:1101:19308:13511 2:N:0:425
TTCATGACTACCAGGGTATCTAATCCTGTTCGCTACCCATGCTTTCGAACCTCAGCGTCAGTTACAGACCAGAGAGCCGCCTTCGCCACTGGTGTTCTTCCATATATCTACGCATTCCACCGCTACACATGGAGTTCCACTCTCCTCTTCTGCACTCAAGAAAAACAGTTTCAGCTGCACTTCCCCGGTTTAGCCGAGGGCTTTCACAGCTGACTTGTTCTCCCGCCTGCGTTCGCTTTACGCCCAATAACTCCGGACACCGCTTGCCACCTACGTATTACCGCGGCTGCTGGCACGTCGT
+
C9AC@DFGGGGGCEFGGE<FFGFGGGGGGGFGDGEGGGGDBFFFGCEFGFFEGFGGGGGCCGFGFGF@FGGG8FGGGGGGGGGGGGGDF@FGEFFGGF9EF?A@EEAFGGGF+CFGAFFGGGGGGGFG59A8FFGFGGGGGG,AGFFFFFFGGGGAF?E8@3D88?FGF,@:EDD8;FFDFGGD?DGGGDGGGGGCD>DD>FF?FCA9*:B2>FFB*3+/45:>@BFF22@F;@1>DD86>6?B9D(=3;);A@F(-(4109>B0218<72<2>8:?B?B<A62667BF04)46<FF?(,-
@M04999:289:000000000-L3R54:1:1101:11835:13540 2:N:0:425
ATTTCGACTACCCGGGTATCTAATCCTGTTCGCTACCCATGCTTTCGAACCTCAGCGTCAGTTACAGACCAGAGAGCCGCCTTCGCCACTGGTGTTCTTCCATATATCTACGCATTCCACCGCTACACATGGAGTTCCACTCTCCTCTTCTGCACTCAAGAAAAACAGTTTCAGCTGCACTTCCCCGGTTAAGCCGAGGGCTTTCACAGCTGACTTGTTCTCCCGCCTGCGTTCGCTTTACGCCCAATAAATCCGGACAACGCTTGCCACCTACGTATTACCGCGGCTGCTGCAACGTAGT
+
CCCCCGGGGGGGGGGGGGGGGGGGGGGGGGGGGGGGGGGGGGGGGGEGGGGGGGGGGGGGGGGGGGGGGGGGFGFGGGCGGGGGGGGGGGGGGGGGGGGGGGGGGGGGGGGGGGGGGGGGGGGGGGGGG=FFGGGGGGGGGGGGGGGGGGGGGGGGGGGGGGGGGGGGGGGGGGGGFGFGGGGFGGGGGGGFFGGGGGGGDFFFFFFFFFFFFFFF3@=CFFFFFFFDFFFFF?;>DFFFCFFFFF3::<-:A8>6(2;?047?04?FAF1(,8:?2)(<>>B;BB6>BFF:)(-5;1(,-
@M04999:289:000000000-L3R54:1:1101:11345:13541 2:N:0:425
GAGAGACTACCAGGGTATCTAATCCTGTTCGCTACCCATGCTTTCGAACCTCAGCGTCAGTTGCAGACCAGAGAGCCGCCTTCGCCACCGGTGTTCTTCCATATATCTACGCATTCCACCGCTACACATGGAGTTCCACTCTCCTCTTCTGCACTCAAGAAAAACAGTTTCAGCTGCACTTCCCCGGTTAAGCCGAGGGCTTTCACAGCTGACTTGTTCTCCCGCCTGCGTTCGCTTTACGCCCAATAAATCCGGACAACGCTTGCCACCTACGTATTACCGCGGCTGCTGGCACGTAGTT
+
CCCCCGGGGGGGGGGGGGGGGGGGGGGGGGGGGGGGGGGGGGGGGGGGGGGGGGGGGGGGGGGGGGGGGGGFGGGGGGEGGGGGGGGGGGGGGGGGGGGGGGGGGGGGGGGGGGGGGGGGGGGGGGGGADGFGGGGGGGGGGGGGGGGGGGGGGGGGGGGGGGGGGGGGGGGGGGGFGFGGGGGGGGGGGGFGGGGGGDDFFFFFFFFFFFFFFFFFFFFFB:@@FFFFBFFFFFFF;EFF@B9<;@?AAAF?F>?>BFFFFB:?FFFFFFFF?B?FFAF>?>BFBFF?>F?637<<?0<6
@M04999:289:000000000-L3R54:1:1101:17159:13572 2:N:0:425
CTGACTACCCGGGTATCTAATCCTGTTTGCTCCCCACGCTTTCGCCTCTCAGCGTCAGTATCTGTCCAGAAGGCCGCCTTCGCCACCGGTATTCTTCCACATCTCTACGCATTTCACCGCTACACGCGGAATTCTACCTTCCTCTACAATACTCTAGTTAACCAGTTTTAAGTGCAATTCCTCGGTTGAGCCCAGGGCTTTCACACCTCACTTAACTATCCTCCTCCTTGCCCTTGACGCCCAGTCAATCCCATTCACGCTCGCACCCTCCGCATCACCTCGGCTGCGCGCACGCGGTTAT
+
C-B@,CAE8,+66C+@<EC,E@FF<C@,6C6E,C@,@8C76CF7F,B,,B<9AECF:,6,<<99C6E<FF8<,@,+C=,@=F@,B=E7+@+B,<,,:E9EA<AAEFAF+F77+E<,,E7848FF=7+4C++A:ED9E,,,637=,,@=EFFF8D=9=6E=,76982,22@3,55CFA+9=2;+**3@:,1<9AFF**/C**++3+*:;(.5*11++1B46A*7>2(,(/./6@33,)//)(6(,/74))>;))17)).(4<:102>(-(4:B?60(),4246(4?,(((,-79(--4((-)
@M04999:289:000000000-L3R54:1:1101:14061:13579 2:N:0:425
TCTGACTACCCGGGTATCTAATCCTGTTTGCTCCCCACGCTTTCGCATCTCAGCGTCAGTATCTGTCCAGAAGGCCGCCTTCGCCACCGGTATTCCTCCACATCTCTACGCATTTCACCGCTACACGTGGAATTCTACCTTCCTCTACAATACTCCAGATAACCAGTTTTAAGTGCAGTTCCCAGGTTGAGCCCGGGGCTTTCACACCTAACTTAATTATCCGCCTACATGCCCTTTACGCCCAGTCATTCCGATTAACGCTCGCACCCTCCGTATTACCGCGTCTGCTGGCACGGAGTT
+
CCCCCGGGGGGGGGGGGGGGGGGGGGGGGGGGGGGGGGGGGGGGGGGGGGGGGGGGGGGGGGGGGGGGGGGGGGGGGGGGGGGGGGGGGGGDFGGGGGGGGGGGGGGGGGGGGGGGGGGGGGEGGGGGGGGGGGGGGGGGGGGGGGGGGGGGGGGGGGGGGGGGGGGGGGGGGGGGFGFGGGGGGGGGGGFGFGGGGGGGFFAFFFFFFFFFFF4AEFFFFFFFFF?BEFFFFFFFFEFE?FFFFFFFFFFEFFF;@FDB>FFFB>>FBB??B8<BF9ADF>>(3:<<47:B:B<>(1:1
@M04999:289:000000000-L3R54:1:1101:27369:13608 2:N:0:425
TGTGACTACCAGGGTATCTAATCCTGTTTGCTCCCCATGCTTTCGCACCTCAGCGTCAGTATTAGGCCAGAAGGCTGCCTTCGCCATCGGTATTCCTCCAGATCTCTACGCATTTCACCGCTACACCTGGAATTCTACCTTCCTCTCCCATACTCTAGCTAACCCGTATCGTATGCAATTCCCAAGTTGAGCTCGGGGATTTCACATCCGACTTAATTAGCCGCCTACGCGCGCTTTACGCCCAGTAATTCCGATTAACGCTCGCACCCTCTGTATTACCGCGGCTGCTGGCACAGAGTT
+
CCCCCGGGGGGGGGGGGGGGGGGGGGGGGGGGGGGGGGGGGGGGGGGGGGGGGGGGGGGGGGGGGGGGGGGGGGGGGGGGGGGGGGGGGGGGGGGGGGGGGGGGGGGGGGGGGGGGGGGGGGGGGGGGGGGGGGGGGGGGGFFGGGGGGGGGGGGGGGGGGGGGGGGGGGGGGGGGFGFGGGGFGGGFGGGGGGGGGGGGFFFFFFFFDFFFFFFCFFFFFFFFFFFFFFFFBFFFFFFEFBFF6;E??EFFFFFFFADF;??999>BFF?B>A9AAA<AB>>3>B>BBF04?FB:(5>B
@M04999:289:000000000-L3R54:1:1101:25520:13626 2:N:0:425
AGGTGACTACCAGGGTATCTAATCCTGTTTGCTCCCCACGCTTTCGCATCTCAGCGGCAGTATCTGTCCAGAAGGCCGCCTTCGCCACCGGTATTCCTCCACATCTCTACGCATTTCACCGCTACACGTGGAATTCTACCTTCCTCTACAATACTCCAGATAACCAGTTTTAAGTGCAATTCCCAGGTTGAGCCCGGGGCTTTCACACCTAACTTAATTATCCGCCTACATCCCCTTTACGCCCAGTCATTCCGATTAACCCTTCCACCCCTCGTATTACCCGCGCTGCTGGCACGGAGTT
+
<<<AC<ACCEF<CFGF<,6,;E@-F,6FFG,,,;,CF8C@F,FG<,,CEG<6@CC@++@@6C,9ECFGGC<<<@E@F:+F=FFBCGGE,6C+4:E,F<?F<4=?B<A@;F+@+4@E?<AECD>=CDE+E,F+C>E;@4@EFFGG,736=E,,,6@=F,39==23,61@FGGDGF2,3?F9+5=C9@6@E,3,@F7CDGG4?FF4BFFA5>@5==C?EF8/=89(/5236())(6((/=4AD?FF<0()/9?)9((-44AA)((((,).42(((,-((44)9((((2(,,3)58(,414((.
@M04999:289:000000000-L3R54:1:1101:5279:13674 2:N:0:425
GTGACTACAGGGGTATCTAATCCTGTTCGCTACCCATGCTTTCGAACCTCAGCGTCAGTTACAGACCAGAGAGCCGCCTTCGCCACTGGTGTTCTTCCATATATCTACGCATTCCACCGCTACACATGGAGTTCCACTCTCCTCTTCTGCACTCAAGAAAAACAGTTTCAGCTGCACTTCCCCGGTTAAGCCGAGGGCTTTCACAGCTGACTTGTTCTCCCGCCTGCGTTCGCTTTACGCCCAATAAATCCGGACAACGCTTGCCACCTACGTATTACCGCGGCTGCTGGCACGTAGTTAC
+
CCCCCGGGGGGGGGGGGGGGGGGGGGGGGGGGGGGGGGGGGGGGGGGGGGGGGGGGGGGGGGGGGGGGGGGGGGGGGGGGGGGGGGGGGGGGGGGGGGGGGGGGGGGGGGGGGGGGGGGGGGGGGFCGFFGGGGGGGFFFFFGGGGGGGGGGGGGGGGGGGGGGGGGGGGGGGGGGFGFGGGGGGGGGFGGGGGGGGGGGAFFFFFFFFEFEFFFFFFFFFFF@292980;@FFFFF<;DFBF;DEFEFFFFFFFFF:99?B?BBFFB2:??B<<:4A46491693:?:,-2<0410(69)
@M04999:289:000000000-L3R54:1:1101:19603:13682 2:N:0:425
TGACTACTCGGGTATCTAATCCTGTTTGCTACCCACGCTTTCGAGCATGAACGTCAGTGTTATCCCAGGAGGCTGCCTTCGCCATCGGTATTCCTCCACATCTCTACACATTTCACTGCTACACGTGGAATTCTACCTCCCTCTGACACACTCTAGTTAGACAGTTTCAAATGCACGTCCCAAGTTGAGCTCGGGGATTTCACATCTGACTTATCTAACCGTCTGCGCTCGCTTTACGCCCAGTAATTCCGATTAACGCTCGCACCCTACGTATTACCGCGGCTGCTGGCACGTAGTTAGC
+
CCCCCGGGGGGGGGGGGGGGGGGGGGGGGGGGGGGGGGGGGGGGGGGGGGGGGGGGGGGGGGGGGGG?FGGDGGGGGGGGGGGGGGGDGGGGGGGGGGGGGGGGGGGGGGGGGGGGGGGGGGGGGGGGGGGGGGFGGGGGGGGGGGGGGGGFGGGDGGFEFFGGEGGCGGGGGGGGFGFGGGF8DG,@@CEGGGGGGDGGFFFFFFFFFFFFCFFFFFFFFFFFFFFBAFFB>DFFFFFFFFFFCEEFEFFF<0;?E;0;<B>B@BFBFF?B<A?AD9?>10909:5???()-(.6?AF24
@M04999:289:000000000-L3R54:1:1101:24731:13702 2:N:0:425
TCTCGACTACAGGGGTATCTAATCCTGTTCGCTACCCATGCTTTCGAACCTCAGCGTCAGTTACAGACCAGAGAGCCGCCTTCGCCACTGGTGCTCTTCCATATATCTACGCATTCCACCGCTACACATGGGGTTCCACTCTCCTCTTCTGCACTCAAGAAAAACAGTTTCAGCTGCACTTCCCCGGTTAAGCCGAGGGCTTTCACAGCTGACTTGTTCTCCCGCCTGCGTTCGCTTTACGCCCAATAAATCCGGACAACGCTTGCCACCTACGTATTACCGCTGCTGCTGGCACGTAGTT
+
CCCCCGCGGGGGGGGGGGGGGGGGGGGGGGGGGGGGGGGGGGGGGG?FGGGGGFGGGGGGGGGGGGDGGGGGGAEGGGGGGGGGGGGGGGGGGGGGGGGGGGGGGBEGGGGGGGFGGGGGGGGGGGGFFGGCFGGGGGGGGFFGGGGFGGFDFDGGGGFGD?DFBFCGGGGCFGGGFGFGGGGGFGGGGGF7CFGGGGGGFFFFFFFFFFFEFFFFEFFEFFF>BFFFFFF@FDF?D1CFFD9>D;:2<<<>:6>0>B?09BF1:??AFFFFFF?FBBFF>FF19BB??D???BF6??F(-
@M04999:289:000000000-L3R54:1:1101:8385:13714 2:N:0:425
TGACTACCAGGGTATCTAATCCTGTTCGCTCCCCACGCTTTCGTCCATCAGCGTCAATCGGTATTTAGTAACCTGCCTTCGCAATCGGGGTTCTGTGTAATATCTATGCATTTCACCGCTACACTACACATTCCAGCTACTTCAATACTATTCAAGATTAACAGTATCAACGGCAGTTCTACAGTTAAGCTGCAGGTTTTCACCGCTGACTTATAAACCCGCCTACGAACCCTTTAAACCCAATAAATCCGGATAACGCTCTCATCCTCCGTATTACCGCGGCTGCTGGCACGAAGTTGGC
+
CCCCCGGGGGGGGGGGGGFFGG,6FFDFEGGGGGFCEFGGFCFFGGBFE9F<:B@FC<CCDBEFGGFFFFAGDFCFGGGC?CG@@EFGGCFFGCFFFFGBFEGGFGFFECGGFEFGGGEEGGGDCEFFCGGGGG9>8,=DEEFGCFGFFDFFGFCF9E;EFADCDFD8F8=E@6==FFF@=9??FCF==9EC7:C7CFGD7CFAAB?5):C7>6+BEFF=?A4)57@(7@>@D=BEF:EF0;0=;A6CE4>(,(/;46012())1942A71:4<()5),(416B><0:00124((-8)),.
@M04999:289:000000000-L3R54:1:1101:11021:13764 2:N:0:425
ATACTACAGGGGTATCTAATCCTGTTTGCTCCCCATGCTTTCGCACCTCAGCGTCAGTATTAGGCCAGAAGGCTGCCTTCGCCATCGGTATTCCTCCAGATCTCTACGCATTTCACCGCTACACCTGGAATTCTACCTTCCTCTCCTATACTCTAGCTAACCAGTATCGTATGCAATTCCCAAGTTGAGCTCGGGGATTTCACATCCGACTTAATTAGCCGCCTACGCGCGCTTTACGCCCAGTAATTCCGATTAACGCTTGCACCCTCTGTATTACCGCGGCTGCTGGCACAGAGTTAGC
+
CCCCCGGGGGGGGGGGGGGGGGGGGGGGGGGGGGGGGGGGGGGGGGGGFGGGGGGGGGGGGGGGGGGGGGGGGGGGGGGGGGGGGGGGGGGGGGGGGGGGGGGGGGGGGGGGGGGGGGGGGGGGGGGGGGGFGGGGGGGGGGGGGGGGGGGGGGGGGFGGGGGGGDGGGGGFCGGGFGFFGGGGGGGGGGGGGDDGGGGGF?CFFFFFFFFDEFFFCFFFFFBFFFFFFFFFFF<EFFFFF<D@<EFFFFFFFBFBFFBBFFFB?7?:<B0:BAF5)9:>>969>?B0??FF(,(46>B92
@M04999:289:000000000-L3R54:1:1101:18267:13790 2:N:0:425
TATTGACTACCCGGGTATCTAATCCTGTTTGCTCCTCACGCTTTCGCATCTCAGCGTCAGTATCTGTCCAGAAGGCCGCCTTCGCCACCGGTATTCCTCCACATCTCTACGCATTTCACCGCTACACGTGGAATTCTACCTTCCTCTACAATACTCCAGATAACCAGTTTTAAGTGCAATTCCCAGGTTGAGCCCGGGGCTTTCACACCTAACTTAATTATCCGCCTACATGCCCTTTACGCCCAGTCATTCCGATTAACGCTCGCACCCTCCGTATTACCGCGGCTGCTGGCACGGGGTT
+
CCCCCGEEGEGGGGGFGGGGGGFGGGGGGGGGGGG,FFGGGGGGGGGGGGGGGGGGGGGGGGGGGGGGGGGGGGGGGGGGGGGGGGGGGGGGGGGGGGGGGGGGGGGFGGGGGGGGGGGGGCEGGGGGGGGEFFFFGGGGGGGGGGGGFFGGGGGCEGGGGGGGGGGGGGGGGFGGFGFDGGGGFGFGFGGGGGGGDDGCFFABFFFFAD=BFFFFFF8CFFF?F=?FDEFFF=@F;EFFFD;@?<6=A<<ECFF?DDFE@FFBF6363?FF03:2:7A49:909009?72(0,)(-(((-
@M04999:289:000000000-L3R54:1:1101:27835:13791 2:N:0:425
TTGACTACCGGGGTATCTAATCCTGTTTGCTCCCCATGCTTTCGCACCTCAGCGTCAGTATTAGGCCAGAAGGCTGCCTTCGCCATCGGTATTCCTCCAGATCTCTACGCATTTCACCGCTACACCTGGAATTCTACCTTCCTCTCCTATACTCTAGCTAACCAGTATCGTATGCAATTCCCAAGTTGAGCTCGGGGATTTCACATCCGACTTAATTAGCCGCCTACGCGCGCTTTACGCCCAGTAATTCCGATTAACGCTTGCACCCTCTGTATTACCGCGGCTGCTGGCACAGAGTT
+
CCCCCGGGGGGGGGGGGDGGGGGGGGGGGGGGGGGGGGGGGGGGGGGGCFGGGGGGGGGGGGGGGGGGGGGGGGGGGGGGFGGGGGGGGGGGGGGGGGGGGGGGGGGGGGGGGGGGGGGDDGGGGCGGFFGGGGGGGGGGGGGGGGGGGGGGGGGGGGGGGGGGGGA=FDGFGGGGFGFGGFGGGGGGG?DFGGGGGGGGFFFFFFFFFFB=AFF6A6ABFA>@FDFF==9BFFFFFFFDBFFDEAFFFFF0<F(8>FFFFFFFFF(4??::AA2<4<A?;>FBFFF???B?701254>
@M04999:289:000000000-L3R54:1:1101:23198:13793 2:N:0:425
GACTACCAGGGTATCTAATCCTGTTCGCTACCCATGCTTTCGAACCTCAGCGTCAGTTACAGACCAGAGAGCCGCCTTCGCCACTGGTGTTCTTCCATATATCTACGCATTCCACCGCTACACATGGAGTTCCACTCTCCTCTTCTGCACTCAAGAAAAACAGTTTCAGCCGCACTTCCCCGGTTAAGCCGAGGGCTTTCACAGCTGACTTGTTCTCCCGCCTGCGTTCGCTTTACGCCAAATAAATCCGGACAACGCTTGCCACCTACGTATTACCGCGGCTGCTGGCACGTAGTTCGCC
+
CCCCCGGGGDGGGGGGGGGGGGGGGGGGGGGGGGGGGGGGGGGGGGGGGGGGGGGGFGGGGGGGGGGGGGGGGGGGGGGGGGGGGGGGGGGGGGGGGGGGGGGGGGGGGGGGGGGGGGGGGGGGGGGGGGGGGGGGGGGGGGGGGGGGGGGGFGFFFGGGGGGGGGGGGGGGGGGGFGFGGGGGGGGGGGGGDGGGGGGGFFFFFFFFFFFBFBFFFFFFFFFFFFFFFFFFFFFFDFFFF@<C9CFBFFFFFFFBF>FB6??<?FFBBBFFFFFFF?B0;B9>??0>:0<?F<632)493
@M04999:289:000000000-L3R54:1:1101:16644:13806 2:N:0:425
CGACTACTGGGGTATCTAATCCTGTTCGCTCCCCACGCTTTCGTCCATCAGCGTCAATCGGTATTTAGTAACCTGCCTTCGCAATCGGGGTTCTGTGTAATATCTATGCATTTCACCGCTACACTACACATTCCAGCTACTTCAATACTATTCAAGATTAACAGTATCAACGGCAGTTCTACAGTTAAGCTGCAGGTTTTCACCGCTGACTTACCAACCCGCCTACGGACCCTTTAAACCCAATAAATCCGGATAACGCTCGCATCCTCCGTATTACCGCGGCTGCTGGCACGGAGTTAGC
+
CCCCBCFGGGGCC@C;CFF@FEAEGGDC:@FGFCFCCCGG8CFFGG@<CFFFGFCC@9EFEFF7EFAFFFFGGGFG<F9ECEG>EFGGG+F@FGGCDFG<@?,59CFEE@FG<EFFFF:CGDFGFGGGF=F;FDFFEFCGGFGGF;FGGFGGFGEC9=AE9ECFG9=FFFDGC=DGFCFFGGDDFFGGDF<FG@E9CFG?CA99?>>>5@CEEC6B@DF9?A9=DB9=9@B=BB6<))7A1?0,6A))9;(711;@@6(,(49>?F:2A7(,(4()691,((,722:2(1()-(4(,2)54
@M04999:289:000000000-L3R54:1:1101:29199:13816 2:N:0:425
TTTGGGACTACACGGGTATCTAATCCTGTTTGCTCCCCACGCTTTCGCATCTCAGCGTCAGTATCTGTCCAGAAGGCCGCCTTCGCCACCGGTATTCCTCCACATCTCTACGCATTTCACCGCTACACGTGGAATTCTACCTTCCTCTACAATACTCCAGATAACCAGTTTTAAGTGCAGTTCCCAGGTTGAGCCCGGGGCTTTCACACCTAACTTAATTATCCGCCTACATGCCCTTTACGCCCAGTCATTCCGATTAACGCTCGCACCCTCCGTATTACCGCGGCTGCTGGCACGGAGG
+
CBCC8FFFGGGGGGGGGGGGGGCFGGGGGGFGGGGGGGGCFGGGGGGGDGGGGGGGGGGGGGG9C,EEGGGGGFGFG<FGGGGGGGGGGGGGGDGGGGGGG@?FFGGGGGGGGGGGGGGGGGGGGGGGDAFGGGGGGGGGE9DEFFGGGGDF9EGGGEFG8=,7EFDEFFFGADDFFGFF?FFGG;<FGGFFFGGG>DGC>DFFFCFF)7(5>AA:7F69C7CED(89?F;36@EF@FFFE@DBF?(63)<?5CF;<(3:A:>B6;>FFF??FFB?:7>AAA(4>BF>FF4:70,.1412(
@M04999:289:000000000-L3R54:1:1101:21789:13819 2:N:0:425
GTGACTACTAGGGTATCTAATCCTGTTTGCTCCCCATGCTTTCGCCCCTCAGCGTCAGTATTAGGCCAGAAGGCTGCCTTCGCCATCGGTATTCCTCCAGATCTCTACGCATTTCACCGCTACACCTGGAATTCTACCTTCATCTCCTATACTCTAGCTAACCAGTATCGTATGCAATTCCCAAGTTGAGCTCGGGGATTTCACATCCGACTTACTTAGCCTCCTCGTCCGGCTTTCGTCCCAGTAATCCCGATTAACGCTTGCACCCTCTGTATAACCGCGCCGGCTGGCCCGAGTTT
+
CCCCCFCCFGGGFFFD@FFD<F<F9FFG@EFFGGEFGDFGGGFCB,66,BFFG7FC76,;C@6CEGGFGG@F<DFFFEGFF@FG@FGGDFCFAFF<FEBEA,,9CE;?FCCGGGGGFA?8:>FF=4:FCFEF84,>EEFAF9,9=8EE8DDFEFFD,,@,@F8D8D=DCED8,,+30+:DF8D,,EFGF?F8,@CDC7CDA+99+;A65)01)3+?;@+:**7)-))//--((5>(8(/26(/.().7)/)((.(:9623;61;)7@1(8()--.)-6(((--0((,((((.(((((-5
@M04999:289:000000000-L3R54:1:1101:25180:13831 2:N:0:425
CGCGACTACCGGGGTATCTAATCCTGTTCGCTCCCCACGCTTTCGTCCATCAGCGTCAATCGGTATTTAGTAACCTGCCTTCGCAATCGGGGTTCTGTGTAATATCTATGCATTTCACCGCTACACTACACATTCCAGCTACTTCAATACTATTCAAGATTAACAGTATCAACGGCAGTTCTACAGTTAAGCTGCAGGTTTTCACCGCTGACTTATCAACCCGCCTACGGACCCTTTAAACCCAATAAATCCGGATAACGCTCGCATCCACCGTATTACCGCGGCTGCTGGCACGGAGTT
+
CCCCCGGGGGGGGGGGGGGGGGGGGGGGGGGGGGGGGGGGGGGGGGGGGGGGGGGGGGGGGGGGGGGGGGGGGGGGGGGGGGGGGGGGGGGGGGGGGGGGGGGGGGGGGGGGGGGGGGGGGGGGGGGGGGGGGGGGGGGGGGGGGGGGGGGGGGGGFGFGGGGGGGGGGGGGGGGGFGFGGGGGGGGGGGGGGGGGFFGFFFFFFFEFFFFFFFFFFFFFF>FFFFFFFFDBFFFFFEFFFFF?;@@ECCEE>>BFFFDF>66BF>6>F0:?6?6?:AF4:B>FB>>FFFF?F?0604,8
@M04999:289:000000000-L3R54:1:1101:28395:13839 2:N:0:425
GACAGACTACCCGGGTATCTAATCCTGTTTGCTCCCCACGCTTTCGCATCTCAGCGTCAGTATCTGTCCAGAAGGCCGCCTTCGCCACCGGTATTCCTCCACATCTCTACGCATTTCACCGCTACACGTGGAATTCTACCTTCCTCTACAATACTCCAGATAACCAGTTTTAAGTGCAGTTCCCAGGTTGAGCCCGGGGCTTTCACACCTAACTTAATTATCCGCCTACATGCCCTTTACGCCCAGTCATTCCGATTAACGCTCGCACCCTCCGTATTACCGCGGCTGCTGGCACGGTGTT
+
CCCCCGGGGGGGGGGGGGGGGGGGGGGGGGGGGGGGGGGGGGGGGGGGGGGGGGGGGGGGGGGGGGGGGGGGGGGGGGGGGGGGGGGGGGGGECGGGGGGGGGGGGGGGGGGGGGGGGGGGGEGGGGGGGGGGGGFGGG9DCGGGGGGGCFFGFGF?FGFFGGGGGGGDAFGGGGDFGFGGGGFGGGGGGFFCFGG5DDGFFAFCAFFFFBBBFA=*=:CFFF@B=?@@4?7@;;EFE6A;?B;0=;83??CC81;;44<B;??9;;63??:?;4:B>2<41(-07222,)((.)43(4:4
@M04999:289:000000000-L3R54:1:1101:5787:13851 2:N:0:425
TGAGACTACTCGGGTATCTAATCCTGTTCGCTACCCATGCTTTCGAACCTCAGCGTCAGTTACAGACCAGAGAGCCGCCTTCGCCACTGGTGTTCTTCCATATATCTACGCATTCCACCGCCACACATGGAGTTCCACTCTCCTCTTCTGCACTCAAGAAAAACAGTTTCAGCTGCGCTTCCCCGGTTAAGCCGAGGGCTTTCACAGCTGACTTGTTCTCCCGCCTGCGTTCGCTTTACGCCCAATAAATCCGGACAACGCTTGCCACCTACGTATTACCGCGGCTGCTGGCACGTAGTT
+
CCCCCGGGGGGGGGGGGGGGGGGGGGGGGGGGGGGGGGGGGGGGGGGGGGGGGGGGGGGGGGGGGGGGGGGGGGGGGGGGGGGGGGGGGGGGGGGGGGGGGGGGGGGGGGGGGGGGGGGGGGGGGGGGGGGFGGGGGGGGGGGGGGGGGGGGGGGGGGGGGGGGGGGGGGGGGGGGFGFGGGGGGDGGGGGGGGGGGGGGFFFFFFFFFFFFFFFFFFFFFFFFFFFFFFFFFFFFFFFFFFFFF??FFFFFFFFFFFBF9??BFFFB??FB<:2A?AD6269(6>>FFF>F(.,43::>
@M04999:289:000000000-L3R54:1:1101:22749:13892 2:N:0:425
CGCGGGACTACCCGGGTATCTAATCCTGTTCGCTACCCATGCTTTCGAGCCTCAGCGTCAGTGACAGACCAGAGAGCCGCCTTCGCCACTGGTGTTCTTCCATATATCTACGCATTTCACCGCTACACATGGAGTTCCACTCTCCTCTTCTGCACTCAAGTTAAACAGTTTCCGTTGCAATTCCTCAGTTGAGCTGAGGGCTTTCACATCCCAGACTTATGTAACCGCCTTCGCTCCCTTTACGCCCAATAAATCCGGACAACGATTGCCACCTACGTATTACCGCGGCTGCTGGCACGTC
+
9CCCCCCGGFFGGGGGCBEFGF<CFEFGGGFECFCGGGGGGGGGCFCEFCGGGGFGDF7FFE<FFDGGGCEGGGGGGDF@FGGFGGGECFBFFDGEGGGGGFG9F<@FGFFGGCCEGGFGGCECCE9AE,C=8EEGGCFGGFFGGGFGGGGGGAD,6@ECGGCF;DG?GGGADGFGBDFGFCFCFGA?F7,@<6CFGGGGFF99AFFF?45@EF9@EC6C+9C**72@=5(7?014(2(;6).(300808@A;))=;06>9,2(((,--.))487((479?)4-(41,4;>(,)(4,,18(
@M04999:289:000000000-L3R54:1:1101:14194:13922 2:N:0:425
GAAGACTACCAGGGTATCTAATCCTGTTCGCTCCCCACGCTTTCGTCCATCAGCGTCAATCGGTATTTAGTAACCTGCCTTCGCAATCGGGGTTCTGTGTAATATCTATGCATTTCACCGCTACACTACACATTCCAGCTACTTCAATACTATTCAAGATTAACAGTATCAACGGCAGTTCTACAGTTAAGCTGCAGGTTTTCACCGCTGACTTATCAACCCGCCTACGGACCCTTTAAACCCAATAAATCCGGATAACGCTCGCATCCTCCGTATTACCGCGGCTGCCGGCACGGAGTT
+
CCCCCGGGG@FFGGGGGGFFF9EFFGFGFEEGG+FECFGGGEFCGGGEGCGGFGGGGG@E@FCFGC9EGGGGGFGGGGFGGGGGDBCFFCCFFCFGGCFGG<AF9FFGGGGFGGGGGGGGGGGGGFGGGGGGGGGCFGGGGGGGGGGFFFGGF;FGGGFGFFGGCDFGGGGGGGGGFGFGGGGGFGFGGGCFGGGFFGCFFFFFCABFFF=CFAF?AFAB4:9=5=DFF29@BF=5@EEFFD<D<DEEEFF1:02?DFFF>?<6;;BFFB2?98?<7AFF:;0(47;B:>B;968090(4
@M04999:289:000000000-L3R54:1:1101:12554:13924 2:N:0:425
GACTACTAGGGTATCTAATCCTGTTTGCTCCCCACGCTTTCGCATCTCAGCGTCAGTATCTGTCCAGAAGGCCGCCTTCGCCACCGGTATTCCTCCACATCTCTACGCATTTCACCGCTACACGTGGAATTCTACCTTCCTCTACAATACTCCAGATAACCAGTTTTAAGTGCAATTCCTAGGTTGAGCCCAGGGCTTTCACACCTAACTTAATTATCCGCCTACATGCCCTTTACGCCCAGTCATTCCGATTAACGCTCGCACCCTCCGTATTACCGCGGCTGCTGGCACGGAGTTAGCC
+
CCCCCGGGGGGFGGGGFGGGGGGGGGGGGGGGGGGGGGGGFFGDCGFGGGGGGEGGGGGGGGGGGGGGGGGGGGGGGGGGCGGGGGGGGGGFGGGGGGGCEEFDEGGGGGGGGGGGGGGGGGGGG<CFGFGGGGGGFFGGGGCDGGF8DGGCFFGGGGFGGGGGGGGGGGGFGGGGFCFGGG6ECDGGGGG??FGDFGGGFFFFFFFFFFFFEFFAEFFFFFF=BFFC9>D=DFFFFDBFFFFFFFFFFFFDFF9;@FF006@B;D::?;F?BF<>>B>1;B>(347>:04:(-,-(6453
@M04999:289:000000000-L3R54:1:1101:3585:13926 2:N:0:425
CCAGACTACCCGGGTATCTAATCCTGTTTGCTCCCCACGCTTTCGCATCTCAGCGTCAGTATCTGTCCAGAAGGCCGCCTTCGCCACCGGTATTCCTCCACATCTCTACGCATTTCACCGCTACACGTGGAATTCTACCTTCCTCTACAATACTCTAGTTAACCAGTTTTAAGTGCAATTCCTAGGTTGAGCCCAGGGCTTTCACACCTAACTTAATTATCCGCCTACATGCCCTTTACGCCCAGTCATTCCGATTAACGCTCGCACCCTCCGTATTACCGCGGCTGCTGGCACGGAGTTT
+
CCCCCGGGGGGEGGGGGGGGGGGGGGGGGGGGGGGGGGGGGGGGGGGGGGGGFGGGGGGGGGGGGGGGGGGGFGGGGGGGGGGGGGGGGCGGFGGGGGGGGFGGGGCFGGGGGGGGGGGGGGGGGGGGFGGGGGGGGGFGGGGGGGGGG9FGGGGGGGGGGGGFFGGGGGGGGGGGFGFFGGGFCFCFFFGGGGGFGGGGFFFFFFFFFFFFFFFFFFFFFFFFFFFF2*5@BBE=>EFF?;(/1;8<C/?C@<@F(7776?FFF0>6?B31(-87?<B4(,3>BF6??:?<(.41(44:)
@M04999:289:000000000-L3R54:1:1101:8109:13935 2:N:0:425
AGACTACCCGGGTATCTAATCCTGTTTGCTCCCCACGCTTTCACATCTCAGCGTCAGTATCTGTCCAGAAGGCCGCCTTCGCCACCGGTATTCCTCCACATCTCTACGCATTTCACCGCTACACGTGGAATTCTACCTTCCTCTACAATACTCCAGATAACCAGTTTTAAGTGCAGTTCCCAGGTTGAGCCCGGGGCTTTCACACCTAACTTAATTATCCGCCTACATGCCCTTTACGCCCAGTCATTCCGATTAACGCTCGCACCCTCCGTATTACCGCGGCTGCTGGCACGGAGTTAGC
+
CCCCCGGGGGGGGGGGGGGGGGGGGGGGGGGGGGGGGGGGGGGGG9FFFGGGGGGGGGGGGGGGGGCFEGGGGGGGGGGGGCFGGGGGCFGFGGGGGGGGGGGGGFGGGGGCFGAEFGGGGGGGGFGGGGGFFGFGDFGGGGGCFFEFCFGGGGGG,@EDFGGFDFCE8=DGGGFGFGFGDFGCB?FGFFGGGG>DGGFGFFAFFFFFEDFFFFFFFFA?BDFFFFFFFF)>BBEFC6D>;?;5@EFECFFFD0?EE;B(4>FFFB???FFF1?04<BFBF>B>FF?F:B<4:,4;:04<2
@M04999:289:000000000-L3R54:1:1101:28688:13936 2:N:0:425
TGCTAGACTACCCGGGTATCTAATCCTGTTTGCTCCCCATGCTTTCGCACCTCAGCGTCAGTATTAGGCCAGAAGGCTGCCTTCGCCATCGGTATTCCTCCAGATCTCTACGCATTTCACCGCTACACCTGGAATTCTACCTTCCTCTCCTATACTCTAGCTAACCAGTATCGTATGCAATTCCCAAGTTGAGCTCGGGGATTTCACATCCGACTTAATTAGCCGCCTACGCGCGCTTTACGCCCAGTAATTCCGATTAACGCTTGCACCCTCTGTATTACCGCGGCTGCTGGCACAGAGT
+
CCCCCFGGGGGGGGGGGGGGGGGGGGGGGGGGGGGGGGGGGGGGGGGGGGGGGGGGGGGGGGGGGGGGGGGGGGGGGGGGGGGGGGGGGGGGGGGGGGGGGGGGGGGGGGGGGGGGGGGGGGGGGGGGGGGGGGGGGGGGGGGGGGGGGGGGGCGGGGGGGGGGGGGGGGGGGGCGFGFGGGGGGFGGGGGGGGGGGCDDEFFFFFFFFFFFFFFECFF<>EF=>BFFFFFFFFFFFD@AE?F9>DFEE<AFAFB:?F1:A?FBF?B?F:?F<?FFFFDFFA:>66>>9BB?:?B?BBFFF
@M04999:289:000000000-L3R54:1:1101:21068:13946 2:N:0:425
ATGGGCTACCGGGGTATCTAATCCTGTTTGCTACCCACGCTTTCGAGCATGAACGTCAGTGTTATCCCAGGAGGCTGCCTTCGCCATCGGTATTCCTCCACATCTCTACGCATTTCACTGCTACACGTGGAATTCTACCTCCCTCTGACACACTCTAGTTAGACAGTTTCAAATGCACGTCCCAAGTTGAGCTCGGGGATTTCACATCTGACTTATCTAACCGTCTGCGCTCGCTTTACGCCCAGTAATTCCGATTAACGCTCGCACCCTACGTATTACCGCGGCTGCTGGCACGTAGTTT
+
CCCCCGGGGGGGGGGGGGGGGGGGGGGGGGGGGGGGGGGGGGGGGDGGGGGGGGGGGGGGGGGGGGGGGGGGGGGGGGGGGGGGGGGGGGGGGFGGGGGGGGGGGGGGGGGGGGGGGGGGGGGGGGGGGGGGGGGGGGGGGGGGGGGGGGGGGFGGGGGGGGFGGGGGGGGGGFGGFGFGGGGGGCFGFFFGDCEGGGGGFFFFFFFFFFFFFFFFFFFFFFFFFFFF=BF@FFFFFFFFFBFFFFFFFFFEF?DF<EF?9?B;B;>>FF0<BF2<?AAB19>29>9:2:2???<43((6)
@M04999:289:000000000-L3R54:1:1101:26152:13970 2:N:0:425
TGGACTACAAGGGTATCTAATCCTGTTCGCTACCCATGCTTTCGAACCTCAGCGTCAGTTACAGACCAGAGAGCCGCCGTCGCCACTGGTGTTCTTCCATATATCTACGCATTCCACCGCTACACATGGAGTTCCACTCTCCTCTTCTGCACTCAAGAAAAACAGTTTCAGCTGCACTTCCCCGGTTAAGCCGAGGGCTTTCACAGCTGACTTGTTCTCCCGCCTGCGTTCGCTTTACGCCCAATAAATCCGGACAACGCTTGCCACCTACGTATTACCGCGGCTGCTGGCACGTAGTT
+
CCCCCGGGGGGGGGGGGGGGGGGGGGGGGGGGGGGGGGGGGGGGGGGGGGGGGGGGGGGGGGGGDGGGGGGGGGGGGGGGGGGGGGGGGGGGGGGGGGGGGGGGGGGGGGGGFGGGGGGGGDGGGGFC@FFFFGGGGGGGGGGGGGGGGGGGGGGGGGGGGGGDFFGGGGGGGGGGFGFGGGGGEGGD9FFG>CGGDDGGFFFFFFFFFFFFEFFFFFFEA>B@F?D>@F?<BFFDEEFF>1;@@;A4<BF00:>>BF>B<<0:?)4:?>BFF244:>A?(309608:)46(41((.84
@M04999:289:000000000-L3R54:1:1101:4712:13982 2:N:0:425
GGACTACTGGCGTATCTAATCCTGCTGTCTCCCCACGCTTGCGTATCTCATCGCCATCACCTGTCGAGAAGGCCGCCTTCGCCACCGGTGTTCTTCCACATCCCTACACATTTTACCGCGACACGCGGAATACTACCTTCCTCTACAACATACCTGACAACCAGATTTAAGTGCAGTATCTAGGTTGAGGCAGGAGCTTCGATACCTAACTGAATTATCAGCCTTCATGCCAGGTTCGCCCAGTCTTACCGATTAATGCGCCCACCCCCCGTAGTACCCCGGCTGCTGGTACGTGGTGGTC
+
@C<8,6CF,,,=BF,,,,6<C@C-,;,6,CFCDCC@+F,8,,8+,6C,;E6E<,BC,6;,,:FFG,,+,BCFGE+F=FE<,=?44:4+8+8,,,C@FDE=FF,,,9:,9,A,,,,C<FG++@+=4+++3+>,7>FG?,EF,,@,@DEC,3,,,4,,3,,@8+*,,*,2,,,7@7+@+++++=+,2,,,>,1**1*296*+))+0);=8)5;))*3:)+;);3=3.=))7)))),6)).6B1(384):)6(--(((-).6(4((((3(-327(((-)).)(-(19(3))(.-)-(.(-((()
@M04999:289:000000000-L3R54:1:1101:26174:13986 2:N:0:425
CGACTACTGGGGTATCTAATCCTGTTCGCTCCCCACGCTTTCGCTCCTCAGCGTCAGTAACGGCCCAGAGACCTGCCTTCGCCATTGGTGTTCTTCCCGATATCTACACATTCCACCGTTACACCGGGAATTCCAGTCTCCCCTACCGCACTCCAGTCCGCCCGTACCCGGCGCAGATCCACCGTTAAGCGATGGACTTTCACACCAGACGCGACGAACCGCCTACGAGCTCTTTACGCCCAATAATTCCGGACAACGCTTGCCACCTACGTCTTACCGCGGCTGCTGGCACGTAGTTAGC
+
CCCCCGGGGGGGGGGGGGGGGGGGGGGGGGGGGGGGGGGGGGGGFGGGGGGGGGGGGGGGGGGGGGGGGGGGGGGGGGGGGGGGGGGGGGGGGGGGGGGGGGGGGGGGGGGGGGGGGGGGGGGGGGGGGGGGGGGGGGGGGGGGGGGGGGGDGGGFFGGGGGGGGGGGGGGGGGGGFGFGGGGGGGGG@FGGGGGGGGGGFFFFFFF:7@BFF3>DB@D>EFFF:??FFFFFFFFBFFF@>?FFFFFFFFFFB0186;>B??F7428:(5?B(4(6<:?6710>>?FD:?7??:B?:<<B>
@M04999:289:000000000-L3R54:1:1101:21376:14101 2:N:0:425
GCGTGACTACTAGGGTATCTAATCCTGTTCGCTACCCATGCTTTCGAACCTCAGCGTCAGTTACAGACCAGAGAGCCGCCTTCGCCACTGGTGTTCTTCCATATATCTACGCATTCCACCGCTACACATGGAGTTCCACTCTCCTCTTCTGCACTCAAGAAAAACAGTTTCAGCTGCACTTCCCCGGTTAAGCCGAGGGCTTTCACAGCTGACTTGTTCTCCCGCCTGCGTTCGCTTTACGCCCAATAAATCCGGACAACGCTTGCCACCTACGTATTACCGCGGCTGCTGGCACGTAGTT
+
CCCCCGGGGGGGGGGGGGGGGGGGGGGGGGGGGGGGGGGGGGGGGGGGGGGGGGGGGGGGGGGGGGGGGGGGGGGGGGGGGGGGGGGGGGGGGGGGGGGGGGGGGGGGGGGGGGGGGGGGGGGGGGGGFGGGGGGGGGGGGGGGGGGGGGGGGGGGGFGGGGGGGGGGGGGGGGGGFGFGGGGGGGGGGGGGGGEGGGGGFFFFFFFFFFF@BFFFFFFFFFFFFFFFFFFFFFFFFFFFFFFFD?@EFCCE8@909B?FBFFFFFFFF47:??FFA?FF>(79991>B:7??4???FFB<
@M04999:289:000000000-L3R54:1:1101:26138:14120 2:N:0:425
AGAAGGGTATCTAATCCTGTTTGCTCCCCACGCTTTCGCATCTCAGCGTCAGTATCTGTCCAGAAGGCCGCCTTCGCCACCGGTATTCCTCCACATCTCTACGCATTTCACCGCTACACGTGGAATTCTACCTTCCTCTACAATACTCCAGATAACCAGTTTTAAGTGCAATTCCTAGGTTGAGCCCAGGGCTTTCACACCTAACTTAATTATCCGCCTACATGCCCTTTACGCCCAGTCATTCCGATTAACGCTCGCACCCTCCGTATTACCGCGGCTGCTGGCACGGAGTTAGCCGGTG
+
CC8ACFEFGGGGGGGGGGGEGGGGFGFGDGGGGGGGGGGG,CFGGGGEBFGGGCFGGFGGGGGF@FGGFGGGCGGFGGGGGGGGEGGGGGGGGGGGGGGGGGGGG@FFGGGFEGDGGDFGEFEFFGGGGFFGGFGGGGDADFGGGFFDGFG9@DFFGGG3=DFGGGGFGGGGCGGGFCFDFG6@FG6D:C8CGGGGGGGGFFFFFFFFFFEEEFFBBE>DFFFEF3:@@>EC@==@>FFFFEEC?EF0;?EC6>7@BF;B9?=;B;?0(:25940(-9>B:27224?BF0,42<B434>3(
@M04999:289:000000000-L3R54:1:1101:17488:14123 2:N:0:425
TGACTACCCGGGTATCTAATCCTGTTCGCTACCCATGCTTTCGAGCCTCAGCGTCAGTAACAGACCAGAGAGCCGCCTTCGCCACTGGTGTTCTTCCATATATCTACGCATTTCACCGCTACACATGGAGTTCCACTCTCCTCTTCTGCACTCAAGTCTCTCAGTTTCCGATGCTCTTCCTCAGTTAAGCTGAGGGCTTTCACATTCAGACTTAAAAGACCGCCTGCGCTCCCTTTACGCCCAATAAATCCGGACAACGCTTGCCACCTACGTATTACCGCGGCGGCTGGCACGTAGTT
+
CCCCCGGGGGGGGGGGGGGGGGGGGGFGGEGGFGGGGGGGGGGFGGGGGGGGGGGGGGGGGGGGGGGGGGGGGGGGGGGGGGGGGGFGGGGGGGGGGGGGGGGGGGGGGGGGGGGGGGGGGGGGGGGGGGGGGBFGGGGGGGGGGGGGGGGGGGFGGGGFFGGFFGGG8EGDGEGFFGFGGGGGGGFGGCFGCGF6CFFDFFFFFFFF5EFFFFFFFFFDA@FBF>@(>@FFFFFFFF6DFFF?@F3>CE;;>0;BF0,1:3<:>AFFF?7::29:<4<BFBF0(-(--(42>::131<
@M04999:289:000000000-L3R54:1:1101:16568:14125 2:N:0:425
TGACTACAAGGGTATCTAATCCTGTTCGCCACCCATGCTTTCGAACCTCAGCGTCAGTTACAGACCAGAGAGCCGCCTTCGCCACTGGTGTTCTTCCATATATCTACGCATTCCACCGCTACACATGGAGTTCCACTCTCCTCTTCTGCACTCAAGAAAAACAGTTTCAGCTGCACTTCCCCGGTTAAGCCGAGGGCTTTCACAGCTGACTTGTTCTCCCGCCTGCGTTCGCTTTACGCCCAATAAATCCGGACAACGCTTGCCACCTACGTATTACCGCGGCTGCTGGCACGTAGTTAGC
+
CCCCCGFGGGGGGGGGGGGGGGGGGGGGGGGGGGGGGGGGGGGGGGGFGGGGGGGGGFGGGGGGGGGGGGGGGGGGGGGGGGGGGGGGGGGGGGGGGGGGGGGGGGGGGGGGDFFGGGGGGGGGGCEE?FGGGGGGGGGGGGGGGGGGFGGGGGGGGGGGGGGGGGGGGGGGGGGGFGFGGGGGGGGGCGGGGGGGGGGGFFFFFFFFFDECEFFFFFFFBFFFFFFF@DFFFFDCE<DFFD?D=FFFF@FF?FBFFBF:<BF>FFFB:BF?BF:269?63>B>FFFFFFFFF?:::AAF4
@M04999:289:000000000-L3R54:1:1101:14905:14131 2:N:0:425
TAGGACTACTGGGGTATCTAATCCTGTTCGCTACCCATGCTTTCGAACCTCAGCGTCAGTTACAGACCAGAGAGCCGCCTTCGCCACTGGTGTTCTTCCATATATCTACGCATTCCACCGCTACACATGGAGTTCCACTCTCCTCTTCTGCACTCAAGAAAAACAGTTTCAGCTGCACTTCCCCGGTTAAGCCGAGGGCTTTCACAGCTGACTTGTTCTCCCGCCTGCGTTCGCTTTACGCCCAATAAATCCGGACAACGCTTGCCACCTACGTATTACCGCGGCTGCTGGCACGTAGTT
+
@-ACCC@EGGACFFGGGGGFFGGGGGGFDGGGGGGGGGGGFGEFFF<EGGGGGGGGGGGFGGGFGGGGG<CFGGFFGFGCEECEEGGGDFFFFEGGGGFGGGGGFFGGGGGGGGGGGGGGGGGCGGGFGFFEFGGGGGGGGGGGGGGGGGGGGGGGGGGGGGGGGGGGGGGGGGGGFGFGGGGGGGGGGGGGGGGGDDGGFFFFFFFFEE@BFA>FFFFFFFBB9@5=9@F6?BFFDFFFF@F@@D@EFCFFF9:;>??9>?<FFFF?FFF:B<?9?AB)46>FFB>?:)4::<:<?66)
@M04999:289:000000000-L3R54:1:1101:22807:14132 2:N:0:425
GACTACCGGGGTATCTAATCCTGTTTGCTCCCCATGCTTTCGCACCTCAGCGTCAGTATTAGGCCAGAAGGCTGCCTTCGCCATCGGTATTCCTCCAGATCTCTACGCATTTCACCGCTACACCTGGAATTCTACCTTCCTCTCCTATACTCTAGCTAACCAGTATCGTATGCAATTCCCAAGTTGAGCTCGGGGATTTCACATCCGCCTTAATTAGCCGCCTACGCGCGCTTTACGCCCAGTAATTCCGCTTAACGCTTGCACCCTCTGTATTACCGCTGCTGCTGGCACAGAGTTAGCC
+
CCCCCGGGGGCGGFFGGGGGFGGGCEG9F<FGFFCEFCFGGGGCFGCFGF,CBCFEGGGGGGFCGGGFFFGGGF@FGGFGGCFGGGGCFGGGGFDFAD9EE,FFGGGGD:FFGFEEFECCFEFFG<AEECGGGG9DGFGGFD=EGGDCAFEFGGFC@EFF?9D=FFF>FGFGF:7EFGCF8DCGEFAD@FDGGGC;>FGCFC99959*:>AEAB19)A*)9@9259(-56(,/(..6365@(/1?<?AB((-,(.)(480-(82(1(428-64<44)29,,(,)582(325(,(,))5:2)
@M04999:289:000000000-L3R54:1:1101:20584:14149 2:N:0:425
TATGACTACAAGGGTATCTAACCCTGTTCGCTACCCATGCTTTCGAACCTCAGCGTCAGTTACAGACCAGAGAGCCGCCTTCGCCACTGGTGTTCTTCCATATATCTACGCATTCCACCGCTACACATGGAGTTCCACTCTCCTCTTCTGCACTCAAGAAAAACAGTTTCGGCTGCACTTCCCCGGTTAAGCCGAGGGCTTTCACAGCTGACTTGTTCTCCCGCCTGCGTTCGCTTTACGCCCAATAAATCCGGACAACGCTTGCCACCTACGTACTACCGCGGCTGCTTGCACGTTGTTT
+
CCCCCGFGGGGGGDGGGGGGG<FGGGGGGGGG@@;CFFCFGGGGGGGGGGGFGGGGGGGGGGGGDEGGGGGGGG7FGGGGGGGCFGGGFF<=FEGGGGGGGGGGFGGGGGDGGGFFGGFEEEGGGE:=FFFDEGGG9DFGGGGFGGGGGEFGGG8D8DGGFFDEGGGC8FGCGGGGFGFGGGFCGEGGGFFEC@CGDDGGFA4@FFFABE3BEFAC41+/1:9@@F0=9D;6?>F(6C>:13;@F;>24AAF0;:9>::02218:())47(((45(-6>41019B;94?),()38.(,(,(
@M04999:289:000000000-L3R54:1:1101:11898:14177 2:N:0:425
TGGAGACTACTAGGGTATCTAATCCTGTTCGCTCCCCACGCTTTCGTCCATCAGCGTCAATCGGTATTTAGTAACCTGCCTTCGCAATCGGGGTTCTGTGTAATATCTATGCATTTCACCGCTACACTACACATTCCAGCTACTTCAATACTATTCAAGATTAACAGTATCAACGGCAGTTCTACAGTTAAGCTGCAGGTTTTCACCGCTGACTTATCAACCCGCCTACGGACCCTTTAAACCCAATAAATCCGGATAACGCTCGCATCCTCCGTATTACCGCGGCTGCTGGCACGGAGTT
+
CCCCCGGGGGGGGGGGGGGGGGGGGGGGGGGGGGGGGGGGGGGGGGGGGGGGGGGGGGGGGGGGGGGGGGGGGGGGGGGGGGGGGGGGGGGGGGGGGGGGGGGGGGGGGGGGGGGGGGGGGGGGGGGGGGGGGGFGGGGGGGGGGGGGGGGGGGGGGGGGGGGGGGGGGGGGGGGGEGFGGGGGGGGGGGGGGGGCFGGGFFFFFFFFBFFFFFFFFFFFFFFFFFFFFFF=@F@DFFFFEFF?DD@EFFE?FFFD0<AEFFD09>FFFFFFFFFFFFFFF:;B>927?FF?00<1((724
@M04999:289:000000000-L3R54:1:1101:6998:14192 2:N:0:425
ACGACTACCCGGGTATCTAATCCTGTTTGCTCCCCACGCTTTCGCATCTCAGCGTCAGTATCTGTCCAGAAGGCCGCCTTCGCCACCGGTATTCCTCCACATCTCTACGCATTTCACCGCTACACGTGGAATTCTACCTTCCTCTACAATACTCCAGATAACCAGTTTTAAGTGCAATTCCCAGGTTGAGCCCGGGGCTTTCACACCTAACTTAATTATCCGCCTACATGCCCTTTACGCCCAGTCATTCCGATTAACGCTCGCACCCTCCGTATTACCGCGGCTGCTGGCCCGGCGTT
+
CCCCCGGGGGGGGGGGGGGGGGGGGGGGGGGGGGGGGGGGGGGGGGGGGGGGGGGGGGGGGGGGGGGGGGGGGGGGGGGGGGGGGGGGGGGGGGGGGGGGGGGGGGGGGGGGGGGGGGGGGGGGGGGGGGGFGGGGGGGGGGGGGGGGGGGGGGGGGGFGGGGGGGGGGGGGGGGGFGFGGGGGGGGFGGGGGGGDGGGGFFFFFFFFEFFFFFFFFFFFF@FFFFFFEEFFFFFFFFFFFFF@FFFFEC?E<FF0>F?F??B>9>FFFF?6::BFFFF<>9>F>0028?:((36((-7
@M04999:289:000000000-L3R54:1:1101:28409:14193 2:N:0:425
GACGACTGGGGTCGCTAATCTTGTTTTCTCCCCTCGCTTTCGCATCGCAGCGTCAGTATCTGTGCAGAAGGCCGCCTTGGCTACCGGTTTTGCTCTACACCTCTACGCAATTCACCGCTCCACGTGGAAATCTACCTCCCTCTACAATCCTCTAGTTAACCCGTTTTATGTGCAATTCCGAGGTTGAGCCCAGGGCTCTCACACCTAACTTAATTATCCGCCTACATGCCCTCTCCGCCCACGCATTCCGATTAACGCTCGCACCCACCGTATTACCACGCCTGCTGGCACGGACTTAGCC
+
-66,,+,+,=6=,+8,;C<F<,CCD8,;C<,,B,B6:F,:A,:@BF,7,,8@CC7,,9C@E@F<,<<,:6,:66@+8@,,A,CF:+44+4,,5,,,:?E,:A<=,54F7++:5@,9@@7+@4E?+E7+,57>DF,,,,6+,,,2,,,,,36DF99=;DFCD,@+,5@C,@<CDFFFFF6**091,,44,,*:>54***3;*=)2///23@?B*88+7C82.;7<1(7).)6((/(3:;1BF0(-(48:<033,1<>0((497(3,4((-(,4(.66<)2---28<03(44)(--,-5<<))
@M04999:289:000000000-L3R54:1:1101:4636:14207 2:N:0:425
GGGGGACTACTAGGGTATCTAATCCTGTTTGCTCCCCATGCCTTCGCACCTCATCGTCAGCGGTAGGCCAGAAGGCTGCCTTCGCCATTGGTATTCCTCCAGACCTCTACGCATTCCACCGCTACACCTGGAATTCTACCTTCCTCTCTTATACTCCAGCTAACTAGTATCGGATCCACTTCCCTGGATGAGCTCGAGGATTCCACATCCGTCTTAATCAGCCGCCTACGCGCGCCCTACGCCCAGTAATTCCTATCAACGGTTGCACCCATCGTATTACCGCGGCTGCCGGGCATGAAGT
+
CCCC<FG,<FEAD?FF@C,C9<F<,CC,,CCFEF8D66E8B,@F,CB@F@,F8,C<,66,,++8+,,E,E7<C,BF8,4AA,E@FG76,C,B<E<EGGCF8,,,9,A<,,,+,6:,C9E4>EC=+C,,,A8,,,,9EA=E,EE,,@D@,4,@,3,646,D83EE,6=36@:1=+++;+*66=+1,,@,7,,@E,5++3+**3*++<6*)3)0:*:+9:+:4;B9):==222/2((((.(281((/3@):))).))))-6:0(((,,35:?(((,4<(()---31(42;<(((((4(())-.
@M04999:289:000000000-L3R54:1:1101:11881:14215 2:N:0:425
GGGGCGACTACAAGGGTATCTAATCCTGTTCGCTCCCCACGCTTTCGTCCATCAGCGTCAATCGGTATTTAGTAACCTGCCTTCGCAATCGGGGTTCTGTGTAATATCTATGCATTTCACCGCTACACTACACATTCCAGCTACTTCAATACTATTCAAGATTAACAGTATCAACGGCAGTTCTACAGTTAAGCTGCAGGTTTTCACCGCTGACTTACCAACCCGCCTACGGACCCTTTAAACCCAATAAATCCGGATAACGCTCGCATCCTCCGTATTACCGCGGCTGCTGGCACGGAGT
+
CCCCCGGGEGGGAFGGGGGGGGGGGGGGGGGGGGGGCFEEGDFGGGGFGG@<FGGGG:@CFCGFGGG?FGFGGGGGGGG?FFGGGGGGGGFGGGGGGGGGGGGGFFGGGGGGGFGGGGGGGGGGGGGGGGFGGGGGGDGFGCGGGGGGGGAFGGGFGGAFFG8EGGGGGGGGDFDEEGFGGG9CFCFGGGGCFFGGGGFCFFFFFFFFFFFFFFFFFFFFFD@2@F0;?@DD<902;@);?<E@21(6.=B>>BF>:86283(,-261?;F7A?>BF??BF2:1911(483:(-1<22(7,
@M04999:289:000000000-L3R54:1:1101:8672:14218 2:N:0:425
AGACTACTGGGGTATCTAATCCTGTTTGCTCCCCATGCTTTCGCACCTCAGCGTCAGTATTAGGCCAGAAGGCTGCCTTCGCCATCGGTATTCCTCCAGATCTCTACGCATTTCACCGCTACACCTGGAATCCTACCTTCCTCTCCTATACTCTAGCTAACCAGTATCGTATGCAATTCCCAAGTTGAGCTCGGGGATTTCACATCCGACTTAATTAGCCGCCTACGCGCGCTTTACGCCCAGTAATTCCGATTAACGCTTGCACCCTCTGTATTACCGCGGCTGCTGGCACAGAGTTAGC
+
CCCCCGGGGGGGGGGGGGGGGGGGGGGGGGGGGGGGGGGGGGGGGGGGGGGGGGGGGGGGGGGGGGGGGGGGGGGGGGGGGGGGGGGGGGGGGGGGGGGFGGGGGGGGGGGGGGGGGGGGGGGGGGGGGGGGGGGGGGGGGGGGGGGGGGGGGGGGGGGGGGGGGGGGGGGGGGGGFGFGGGGGGGGGGGDCGGGDGGGGFFFFFFFFFFFFFAFFFFFBDFFDFD?FFFFFFFFFFFFFFFF@FFE?CEE@?:?AA?B?BFFF<<B?::?FFF2>AFF>B9>>BFBFFFB>??F7A<<B9
@M04999:289:000000000-L3R54:1:1101:19556:14276 2:N:0:425
GCGACTACTGGGGTATCTAATCCTGTTCGCTACCCATGCTTTCGAACCTCAGCGTCAGTTACAGACCAGAGAGCCGCCTTCGCCACTGGTGTTCTTCCATATATCTACGCATTCCACCGCTACACATGGAGTTCCACTCTCCTCTTCTGCACTCAAGAAAAACAGTTTCAGCTGCACTTCCCCGGTTAAGCCGAGGGCTTTCACAGCTGACTTGTTCTCCCGCCTGCGTTCGCTTTACGCCCAACAAATCCGGACAACGCTTGCCACCTACGTATTACCGCGGCTGCTGGCACGTAGTT
+
CCCCCGGGGGGGGGGGGGGGGGGGGGGGGGGGGGGGGGGGFGGGFFFGFGGGGGFGGGGGGFGGFGGGGGFGEGGGGGGGGGGGCFFFGGGAFGGGGGGGGGGGGGGGGGGGG9EFGGGGGGGGGCEFD@FFGGCGGGF9DFGGFGGGGGGGGGG@?9FGGGGGFGG:FGDGGGGGFGFGDFFEEGGECGGGGGGGGGGGFFFFFFFFEFDFFBFAEFFFFF@F?DDFFF@F9;FFFFFE02,/;@D6A??>;6;6?FB>FBB<BA?::2:??<A?ABFFF>FB69?::?6?24.(((5
@M04999:289:000000000-L3R54:1:1101:28522:14282 2:N:0:425
GACTACAGGGGTATCTAATCCTGTTCGCTACCCATGCTTTCGAACCTCAGCGTCAGTTACAGACCAGAGAGCCGCCTTCGCCACTGGTGTTCTTCCATATATCTACGCATTCCACCGCTACACATGGAGTTCCACTCTCCTCTTCTGCACTCAAGAAAAACAGTTTCAGCTGCACTTCCCCGGTTAAGCCGAGGGCTTTCACAGCTGACTTGTTCTCCCGCCTGCGTTCGCTTTACGCCCAATAAATCCGGACAACGCTTGCCACCTACGTATTACCGCGGCTGCTGGCACGTAGTTAGCC
+
CCCCCGGGGGGGGGGGGGGGGGGFDGGGGGGGGGGGGGGGGGDCEFFGGGGGGGDGGGGGGGGGGGGGGGGGGGGGGGGGGGGGGGFFFGGGGGGGGGGGGGGGGGGGGGGGGGGGGGGGGGGFEFGGGGGGGGGGGGGGGGGGGGGGGGGGGGG8DDFFGGGGGFGGGGGGGGGGFGFGGGGEECGFGGEGGG5DGGGGFFFFFFFFFFFFFFFFFFF>FB@DF>DDD@BFF1>E@FFB?D;EFC?EFB0:>;:?901::??><???F?7?D?<BD02(46>F::?(3(.(47(84<A24
@M04999:289:000000000-L3R54:1:1101:9771:14282 2:N:0:425
TTCGCGACTACTGGGGTATCTAATCCTGTTTGCTCCCCATGCTTTCGCACCTCAGCGTCAGTATTAGGCCAGAAGGCTGCCTTCGCCATCGGTATTCCTCCAGATCTCTACGCATTTCACCGCTACACCTGGAATTCTACCTTCCTCTCCTATACTCTAGCTAACCAGTATCGTATGCAATTCCCAAGTTGAGCTCGGGGATTTCACAGCCGACTTAATTAGCCGCCTACGCGCGCTTTACGCCCAGTAATTCCGATCAACGCTTGCACCCTTTGTATGACCGCGGCTGCTGGCACGTAGT
+
CCC@C@FGCC@CFEC+86;CF<,CC6F@C<FDF9F@FC,F@8C,;@@F:FB<F<,FFB@FE<C<,CC<EAEE8E<FGFD7FGDGD:CC,?FEGGGGGGEB@EF<,4AFFFG7:F:=,EE;4@FE:F@E=9?:,,C@FE=9ECDF8@EEFFF9D8EDF8AADADF8+@8@,@EC8?EFGF==6=D>,,49,,<@@C7D7+;5?*0++?;*/>AAD>5*BA7+>@F2-:>D@@B69(300/+98:1,41:)4))6)5:?(,5:(((((4224<(().6<4).<(43(43;>B>>4:(.-,((,
@M04999:289:000000000-L3R54:1:1101:6297:14295 2:N:0:425
TAGACTACAGGGGTATCTAATCCTGTTCGCTACCCATGCTTTCGAACCTCAGCGTCAGTTACAGACCAGAGAGCCGCCTTCGCCACTGGTGTTCTTCCATATATCTACGCATTCCACCGCTACACATGGAGTTCCACTCTCCTCTTCTGCACTCAAGAAAAACAGTTTCAGCTGCACTTCCCCGGTTAAGCCGAGGGCTTTCACAGCTGACTTGTTCTCCCGCCTGCGTTCGCTTTACGCCCAATAAATCCGGACAACGCTTGCCACCTACGTATTACCGCGGCTGCTGGCACGTAGTTAC
+
CCCCCGGGGGGGGGGGGGGGGGGGGGGGGGGGGGGGGGGGGGGGGGGGGGGGGGGGGGGGGGGGGGGGGGGGGGGGGGGGGGGGGGGGGGGGDGGGGGGGGGGGGGGGGGDGGGGGGGGGGGGGGGGGGGGGGGGGGGGFGGGGGGGGGGGGGGGGGGFFGGGGFGGGGGGGGGGGFGFGGGGGGEGGFGGGGGGGGGGGFFFFFFFFFFFEFFFFCFFEFFFFFFFFFFFFFFFFFFFFFFF@@FE9EFFFFBF>::>FF<<B?DF?BF7(.,6?AFF62299>9?DF:B?>:<04:44)
@M04999:289:000000000-L3R54:1:1101:3062:14309 2:N:0:425
TGTGACTACTCGGGTATCTAATCCTGTTTGCTCCCCACGCTTTCGCATCTCAGCGTCAGTATCTGTCCAGAAGGCCGCCTTCGCCACCGGTATTCCTCCACATCTCTACGCATTTCACCGCTACACGTGGAATTCTACCTTCCTCTACAATACTCTAGTTAACCAGTTTTAAGTGCAATTCCTAGGTTGAGCCCAGGGCTTTCACACCTAACTTAATTATCCGCCTACATGCCCTTTACGCCCAGTCATTCCGATTAACGCTCGCACCCTCCGTATTACCGCGGCTGCTGGCACGGAGTT
+
CCCCCGGGGFGGGGGGGGGGGGGGGGGGGGGGGGGGGGGGGGGGGGGGGFGGGGGGGGGGGGGGGGGGGGGGGGGGGGGGGGGGGGGGGGGGGGGGGGGGGGGGGGGGGGGGGGGGGGGGGGGGGGGGGGGGGGGGFGGGGGGGGGGGGGGGGGGGGFGGGGGGGGGGGGGGGGGGFGFGGGGGGGGGGGGGGGGGGDDFF5FFFFFDFFFFFFFFEFFFFFAFD=>BFFFFFFFFFCFBD2>D@FEFFFFCF6;<@FE@9;7>F@FF<1:?F?08?9AD?FF079BFF?(:?>0707?F
@M04999:289:000000000-L3R54:1:1101:17498:14322 2:N:0:425
GGACTACTGGGGTATCTAATCCTGTTCGCTCCCCACGCTTTCGTCCATCAGCGTCAATCGGTATTTAGTAACCTGCCTTCGCAATCGGGGTTCTGTGTAATATCTATGCATTTCACCGCTACACTACACATTCCAGCTACTTCAATACTATTCAAGATTAACAGTATCAACGGCAGTTCTACAGTTAAGCTGCAGGTTTTCACCGCTGACTTATCAACCCGCCTACGGACCCTTTAAACCCAATAAATCCGGATAACGCTCGCATCCTCCGTATTACCGCGGCCGCCGGCACGGAGTTAGC
+
CCCCCGGGGGGGGGGGGGGGGGGGGGGGGGGGGGGGGGGGGGGGGGGGGGGGGGGGGGGGGGGGGGGGGGGGGGGGGGGGGGGGGGGGGGGGGGGGGGGGGGGGGGGGGGGGGGGGGGGGGGGGGGGGGGGGGGGGGGGGGGGGGGGGGGGGGGGGGGGGGGGGGGGGGGGGGDGGFGFGGGGCFGGGGGGGGGGGFGGGFFFFFFFFFFFFFFFFFFFFFFFFFFF(>@BFFFFFFFFFF@FFFFFFFFFBFFFFFFFFFFBBFFFFBBBFFF?FFAF>BFF9BFFFFF>FF02418>A:
@M04999:289:000000000-L3R54:1:1101:29127:14335 2:N:0:425
GATGGACTACTCGGGTATCTAATCCTGTTTGCTACCCACGCTTTCGAGCATGAACGTCAGTGTTATCCCAGGAGGCTGCCTTCGCCATCGGTATTCCTCCACATCTCTACGCATTTCACTGCTACACGTGGAATTCTACCTCCCTCTGACACACTCTAGTTAGACAGTTTCAAATGCACGTCCCAAGTTGAGCTCGGGGATTTCACATCTGACTTATCTAACCGTCTGCGCTCGCTTTACGCCCAGTAATTCCGATTAACGCTCTCACCCTACGTATTACCGCGGCTGCTGGTACGTAGTT
+
CCCCCGGGGGGGGGGGGGGGGGGGGGGGGGGGGGGGGGGGGGGGGGGGGGGGGGGGGGGGGGGGGGGGGGGGGGGGGGGGGGGGGGGGGGGEFGGGGGGGGGGFGGGGGGGGGGGGGGGGGGGGGGGGFGGGFGDGGDFGGG=EGGGFFGGGGGGGGGGGGGFGGGGFFAFFFGGGFGFGGGDGAGGGGGGGGFFDGGGGEFFFFFFFFFFFFFFFFFFFFEDFFFB2A==9==@FBBCA@2(2;@E;EFE?C8?F@@ECDF<;()7<F?FFFF<)6>A<),66;>;B?BF:().(.508:
@M04999:289:000000000-L3R54:1:1101:7160:14337 2:N:0:425
TGACTACTAGGGTATCTAATCCTGTTCGCTACCCATGCTTTCGAACCTCAGCGTCAGTTACAGACCAGAGAGCCGCCTTCGCCACTGGTGTTCTTCCATATATCTACGCATTCCACCGCTACACATGGAGTTCCACTCTCCTCTTCTGCACTCAAGAAAAACAGTTTCAGCTGCACTTCCCCGGTTAAGCCGAGGGCTTTCACAGCTGACTTGTTCTCCCGCCTGCGTTCGCTTTACGCCCAATAAATCCGGACAACGCTTGCCACCTACGTATTACCGCGGCTGCTGGCACGTAGTTAGC
+
CCCCCGGGGGGGGGGGGGGGGGGGGGGGGGGGGGGGGGGGGGGGGGGGGGGGGGGGGGGGGGGGGGGGGGGGGGGGGGGGGGGGGGGGGGGGGGGGGGGGGGGGGGGGGGGGGGGGGGGGGGGGGGDDCFFGGGGGGGGGGGGGGGGGGGGGGGGGGGGGGGGGGGGGFGGGGGGGFGFGGGGGGGGGGGGGDGGGGGGGFAFFFF6A=BFFEFFFCFFFFFFF=B@?D@FFFFFEEDFEFFFFEAEEEFFF0>>FFBFFFFFFFB?B0:?BFA:9AF?;909;>B?:?<1)48?039AD<
@M04999:289:000000000-L3R54:1:1101:22464:14355 2:N:0:425
ATTGACTACAGGGGTATCTAATCCTGTTTGCTCCCCATGCTTTCGCACCTCAGCGTCAGTATTAGGCCAGAAGGCTGCCTTCGCCATCGGTATTCCTCCAGATCTCTATGCATTTCACCGCTACACCTGGAATTCTACCTTCCTCTCCTATACTCTAGCTAACCAGTATCGTATGCAATTCCCAAGTTGAGCTCGGGGATTTCACATCCGACTTAATTAGCCGCCTACGCGCGCTTTACGCCCAGTAATTCCGATTAACGCTTGCACCCTCTGTATTACCGCGGCTGCTGGCCCAGAGTT
+
CCCCCGGGGGGGGGGGGGGGGGFGCGGGGGGGGGGGGGGGGGGGGGGGGGGGGFGGGGGGGGGGGGGGGGGGGGGGGGGGGGGDGGGGGGGGGEGGGGGGGGGFGFFEAFFGCFGGGGGGGGGGGGGGGGGGFGGGGGGGDGGGGDDFGGGGFDFEGGGGGGGGGGGFGGGGGGGDFFFGGDFGFEGGGGGFAFGDGGGGFFFFFFFFFFFFFFFCECFEACAFFFABA=@999BDFEFF?B@D@@CEFFEFF?((,6A?B?<:0<?:BF2(,.64-4<<((,4149()).((44((3:<
@M04999:289:000000000-L3R54:1:1101:4018:14368 2:N:0:425
GTGACTACCGGGGTATCTAATCCTGTTTGCTCCCCACGCTTTCGCATCTCAGCGTCAGTATCTGTCCAGAAGGCCGCCTTCGCCACCGGTATTCCTCCACATCTCTACGCATTTCACCGCTACACGTGGAATTCTACCTTCCTCTACAATACTCTAGTTAACCAGTTTTAAGTGCAATTCCTAGGTTGAGCCCAGGGCTTTCACACCTAACTTAATTATCCGCCTACATGCCCTTTACGCCCAGTCATTCCGATTAACGCTCGCACCCTCCGTATTACCGCTGCTGCTGGCACGGAGTT
+
CCCCCGGGGGGEGGGGGGGGGGGGGGGGGGGGGGGGGGGGGGGGGGGGGGGGGGGGGGGGGGGGGGGGGGGGGGGGGGGGGGGGGGGGGGGGGGGGGGGGGGGGGGGGGGGGGGGGGGGGGGGGGGGGGGGGFGGGGEGFFGGGGGGGGGGGGGGGGGGGGGFGGG@DFGGGGGFGFGFGGFGF6DEF?FFGGFGGDGDGFFFFFFFF:@D;AA=FECFFFF2>@FFFFFF5@@B@EF@E@@@FFFFF37?E6@D?99;@FDF>((486?BF???B4>>BB((45>BFF081>:>7(,(
@M04999:289:000000000-L3R54:1:1101:12384:14430 2:N:0:425
GGACTACTGGGGTATCTAATCCTGTTCGCTCCCCACGCTTTCGTCCATCAGCGTCAATCGGTATTTAGTAACCTGCCTTCGCAATCGGGGTTCTGTGTAATATCTATGCATTTCACCGCTACACTACACATTCCAGCTACTTCAATACTATTCAAGATTAACAGTATCAACGGCAGTTCTACAGTTAAGCTGCAGGTTTTCACCGCTGACTTATCAACCCGCCTACGGACCCTTTAAACCCAATAAATCCGGATAACGCTCGCATCCTCCGTATTACCGCGGCTGCTGGCACGGAGTTAGC
+
CCCCCGGGGGGGGGGGGGGGGGGGGGGGGGGGGGGGGGGGGGGGGGGGGGGGGGGGGGGGGGGGGGGGGGGGGGGGGGGGGGGGGGGGGGGGGGGGGGGGGGGGGGGGGGGGGGGGGGGGGGGGGGGGGGGGGGGGGGGGGGGGGGGGGGGGGGGGGGGGGGGGGGGGGGGGGGGGFGFGGGGGGGGGGGGGGGGGFGGGFFFFFFFFFFEFFFFFFFFFFFFFFFFFD>BFFFFFFFFFFFFFFFFFFFFFDFFFFFFFFFFB09:>>?>:118A<AB0999>6?FF?BBFFF>FB0>94
@M04999:289:000000000-L3R54:1:1101:4658:14459 2:N:0:425
GGACTACTCGGGTATCTAATCCTGTTCGCTACCCATGCTTTCGAACCTCAGCGTCAGTTACAGACCAGAGAGCCGCCTTCGCCACTGGTGTTCTTCCATATATCTACGCATTCCACCGCTACACATGGAGTTCCACTCTCCGCTTCTGCACTCAAGAAAAACAGTTTCAGCTGCACTTCCCCGGTTAAGCCGAGGGCTTTCACAGCTGACTTGTTCTCCCGCCTGCGTTCGCTTTACGCCCAATAAATCCGGACAACGCTTGCCACCGACGTATTACCGCGGCTGCTGGCACGTAGTTAGC
+
6ABCCFGGFFGE8@FGGFAE<FGFFFDFGGEGCGGGGGFFFFGGGFG@F8<CFGGGEC,CFGGFDCEGGGAC7<FGG:FGG@GEGEGGGGFGGGGGGGCFGFFE=@F,:=F=E5E9FGG@CGFGGEAC,?AFF;@DG=44@+@8>EGFGGFGG8C=9EFFGG?EFFFFFG88ECDFFCFF8DDECD>,5E,@557;C7CC8A+9AFAA@B47;B=B?6A2ABF92=1;?(662(,76;(>(((,576-.431(-3346;BB6079<B0(414()5><):044>29??F7(()(..8())).
@M04999:289:000000000-L3R54:1:1101:17308:14460 2:N:0:425
GAGACTACTAGGGTATCTAATCCTGTTTGCTCCCCACGCTTTCGCATCTCAGCGTCAGTATCTGTCCAGAAGGCCGCCTTCGCCACCGGTATTCCTCCACATCTCTACGCATTTCACCGCTACACGTGGAATTCTACCTTCCTCTACAATACTCTAGTTAACCAGTTTTAAGTGCAATTCCTAGGTTGAGCCCAGGGCTTTCACACCTAACTTAATTATCCGCCTACATGCCCTTTACGCCCAGTCATTCCGATTAACGCTCGCACCCTCCGTATTACCGCGGCTGCTGGCACTGAGTT
+
CCCCCGGGGGGFFGGGGGFGGGGGGGGGGGGGGGGGGGGEGGGGG7FGGGGFGGGGGGGGGFFGGGGFGEGGGGGGGGG@GGGGGGFEGGEFGGGGGGGGGFGFFGGGGGGGGGFGGGGGGGGGGGGFDGDG8;EBFFEDGGGGGGGG?FGGGGGGGFFGFFGGGGGGGGGGGGGGFGFFDFGFFAFG8DFCFGFFGG?DA9EFFFFFE55AEF>A;FFEFDFAAFF=AAEFBEDFFF=D=@FF@BECCFEEFFFF).16?;61(79<BB?BB08?><<(3644((8:?(((.,(.)-)
@M04999:289:000000000-L3R54:1:1101:13166:14475 2:N:0:425
GGACTACCCGGGTATCTAATCCTGTTTGCTACCCACGCTTTCGAGCATGAACGTCAGTGTTATCCCAGGAGGCTGCCTTCGCCATCGGTATTCCTCCACATCTCTACGCATCTCACTGCTACACGTGGAATTCTACCTCCCTCTGACACACTCTAGTTAGCCAGTTTCAAATGCACGTCCCAAGTTGAGCTCGGGGATTTCACATCTGACTTATCTAACCGTCTGCGCTCGCTTTACGCCCAGTAATTCCGATTAACGCTCGCACCCTACGTATTACCGCGGCTGCTGGCACGTAGTTAGC
+
CCCCCGGGGGGGGGGGGGGGGGGGGGGGGGGGGGGGGGGGGGGGGGGGGGGGGGGGGGGGGGGGGGGGGGGGGGGGGGGGGGGGGGGGGGGGGGGGGGGGGGGGGGGGGGGGGGGGGGGGGGGGGGGGGGGGGGGGGGGGGGGGGFGGGGGGFGFGGGGGGGGGGGFGGFGGGGGGFGFGGGGGGGGDGGGGGGGDDGGGFFFFFFFFFFFFFFFFEFFDDFFF5CBFFFFFFFBCFDFFBDDEF<?CF;E@FD??4,:@DFF>FFB?FF??FA?BABFFF>>9>08?(-(4:1034<4A9
@M04999:289:000000000-L3R54:1:1101:13572:14495 2:N:0:425
ACGACTACCAGGGTATCTAATCCTGTTTGCTCCCCACGCTTTCGCATCTCAGCGTCAGTATCTGTCCAGAAGGCCGCCTTCGCCACCGGTATTCCTCCACATCTCTACGCATTTCACCGCTACACGTGGAATTCTACCTTCCTCTACAATACTCTAGTTAACCAGTTTTAAGTGCAATTCCTAGGTTGAGCCCAGGGCTTTCACACCTAACTTAATTATCCGCCTACATGCCCTTTACGCCCAGTCATTCCGATTAACGCTCGCACCCTCCGTATTACCGCGGCTGCTGGCACGGAGTT
+
CCCCCGGGGGGGGGGGGGGGGGGGGGGGGGGGGGGGGGGGGGGGGGGGGGGGGGGGGGGGGGGGGGGGGGGGGGGGGGGGGGGGGGGGGGGGGGGGGGGGGGGGGGGGGGGGGGGGGGGGGGGGGGGGGGGGGGGGGGGGGGGGGGGGGGGGGGGGGGGGGGGGGGGGGGGGGGGGFGFGGFDGFGGGGGGGGGGGGGGGFFFFFFFFFEFFFBFFFFFFFDFFFFFFFFFEFFFFFFFFFBFFFFFFFFFF?;;;EFF>@FFFB@BFFFFFF??FFF219909>B:DF?B7529B9?F
@M04999:289:000000000-L3R54:1:1101:12750:14496 2:N:0:425
AGACTACTAGGGTATCTAATCCTGTTTGCTCCCCACGCTTTCGCATCTCAGCGTCAGTATCTGTCCAGAAGGCCGTCTTCGCCACCGGTATTCTCCCACATCTCTACGCATTTCACCGCTACACGTGGATTTCTACCTTCCTCTACAATACTCTAGTTAACCAGTTTTAAGTGCAATTCCTAGGTTGAGCCCAGGGCTTTCACACCTAACTTATTTATCCGCCTACATGCCCTTTACGCCCAGTCATTCCGATTAACGCTCGCACCTCCCGCATTACCGCGGCTGCTGGCTCGGGGTAAGC
+
CCCCC9CFDDFGFGGFGGGGFCF<F9FFGGGCC:,C@C:FD,6@7F7CF<6,@8,::FFGCGGEF8F,ECCA8FE+79C9F7,BF@F:FCG9,,,9,A4:,:CEFAF@>B,@F,,EAFE774CFCGF+:,A:,@;E9,=DEG=FCGCGFEGFGD,,>EFGGFF8=9EF66EDFGFAFCDDF++1>E?8D?8DE86+C77D5=CEFFFFBDCCE+B+@+B*5>AF=4>8?B>BE)56*/262((77*1*955=03;39;@<?2(6,6((/23(3::)-6((96;1(14)8?(342(-,((,,
@M04999:289:000000000-L3R54:1:1101:24881:14499 2:N:0:425
TGACTACTCGGGTATCTAATCCTGTTCGCTCCCCACGCTTTCGCTCCTCAGCGTCAGTGACGGCCCAGAGACCTGCCTTCGCCATCGGTGTTCTTCCCGATATCTACACATTCCACCGTTACACCGGGAATTCCAGTCTCCCCTACCGCACTCCAGTCCGCCCGTACCCGGCGCCGATCCACCGTTAAGCGATGGACTTTCACACCAGACGCGACGAACCGCCTACGAGCTCTTTACGCCCAATAAATCCGGATAACGCTTGCACCCTACGTATTACCGCGGCTGCTGGCCCGGAGTTAGC
+
CCCCCGGGGGGGGGGGGGGGGGGGGGGGGGGGGGGGGGGGGGGGGGGGGGGGGGGGGFGGGGGGGGGGGGGGGGGGGGGGGGGGGGGGGGGGGGGGGGGGGGGGGGGGGGGGGGFGGGGGGGGGGGGGGGGGGEFGFGGGGGGGGGDGGGGGGF8FECGGGGGGGGGDGGGGGGGGBG?GDGGGFE5CGGGDFGDGF=GGFFFFFEF8(19;>@DDFBFFF>FFBFFBFF9DFF5<>?FFF:?FFFFFFF>BB?:ABF>FFFFFFFFF0:?:2.36:<89>6;99?BF??(3(((-3:):4
@M04999:289:000000000-L3R54:1:1101:2174:14546 2:N:0:425
GACTACCCGGGTATCTAATCCTGTTTGCTCCCCACGCTTTCGCATCTCAGCGTCAGTATCTGTCCAGAAGGCCGCCTTCGCCACCGGTATTCCTCCACATCTCTACGCATTTCACCGCTACACGTGGAATTCTACCTTCCTCTACAATACTCTAGTTAACCAGTTTTAAGTGCAATTCCTAGGTTGGGCCCAGGGCTTTCACACCTAACTTAATTATCCGCCTACATGCCCTTTACGCCCAGTCATTCCGATTAACGCTCGCACCCTCCGTATTACCGCGGCTGCTGGCACGGAGTTAGCC
+
CCCCCGGGGGGGGGGGGGGGGGGGGGGGGGGGGGGGGGGGGGGGGGGGGGGGGGGGGGGGGGGGGGGGGGGGGGGGGGGGGGGGFGEGGGGGGGGGGGGGGGGGGGGGGGGGGGGGGGGGGGGGGGGGGGGGGGGGCGGGGGGGGGGGGGGGGGGGGGGGGGGGGFGGGGGGGGDFFFDGGG6EFGGGGGEGG5EGFFGGFFFFFFFFFFEFFFFFCFF9AD@@F=EEF@B=BE=CF?@FFFFFFFF5?EF?DFFF?FFFFFFBF?10:9:67:<AFBF>>B>>B02:B:?:036:BB<A:
@M04999:289:000000000-L3R54:1:1101:21972:14564 2:N:0:425
GACTACTGGGGTATCTAATCCTGTTCGCTACCCATGCTTTCGAACCTCAGCGTCAGTTACAGACCAGAGAGCCGCCTTCGCCACTGGTGTTCTTCCATATATCTACGCATTCCACCGCTACACATGGAGTTCCACTCTCCTCTTCTGCACTCAAGAAAAACAGTTTCAGCTGCACTTCCCCGGTTAAGCCGAGGGCTTTCACAGCTGACTTATTCTCCCGCCTGCGTTCGCTTTACGCCCAATAAATCCGGACAACGCTTGCCACCTACGTATTACCGCGGCTGCTGGCACGTAGTTAGCC
+
CCCCCGGGGGGGGGGGGGGGGGGGGGGGGGGFFGGGGGGGGGGGGGGGGGGGGGGGFGGGGGGGGGGGGGGGGGGGGGGGGGGGGGGFGGGGG9FGGGGGGFFCGGGGGGGGGGGGGGGGGGGGFGFFFGGGGGGGGGGGGGGGGGGGGGGGGGCGGGGFGGGEFFGCGGGGFGGGFDF?FGGEGCF,DFEECCCDFGFGFFFFFFFFFFFFFFFFFFF>FFFFFFFFD@F@D@<C?DBF;=D@@6CC@FB?FBB<>BF?F6:B8??FFFF?A?ADA?0((469644>6:?FFFB?6<DB2
@M04999:289:000000000-L3R54:1:1101:12478:14585 2:N:0:425
TGACTACTGGGGTATCTAATCCTGTTCGCTACCCATGCTTTCGAACCTCAGCGTCAGTTACAGACCAGAGAGCCGCCTTCGCCACTGGTGTTCTTCCATATATCTACGCATTCCACCGCTACACATGGAGTTCCACTCTCCTCTTCTGCACTCAAGAAAAACAGTTTCAGCTGCACTTCCCCGGTTAAGCCGAGGGCTTTCACAGCTGACTTGTTCTCCCGCCTGCGTTTGCTTTACGCCCAATAAATCCGGACAACGCTTGCCACCTACGTATTACCGCGGCTGCTGGCACGTAGTTAGC
+
CCCCCGGGGGGGGGGGGGGGGGGGGGGGGGGGGGGGGGGGGGGGGGGGGGGGGGGGGGGGGGGGGGGGGGGGGGGGGGGGGGGGGGGGGGGGGGFGGGGGGGGGGGGGGGGGGGGGGGGGGGGGGGGGGGGGGGGGGGGGGGGGGGGGGGGGGGGGGGGGGGGGGFFGGGGGGGGGFGFGGGGGGGGGGGGGGGGGGGGGFFFFFFFFFFFEFFFFEFFFF@=@>=B@FFFFEEFFCD?E6DFFFAEEFFFFDFFF?;B6:66:AFFFF?(426>FFF?6;>;>F::D?:22:<?B1>>D9
@M04999:289:000000000-L3R54:1:1101:6814:14625 2:N:0:425
GGACTACTGGGGTATCTAATCCTGTTTGCTCCCCACGCTTTCGCATCTCAGCGTCAGTATCTGTCCAGAAGGCCGCCTTCGCCACCGGTATTCCTCCACATCTCTACGCATTTCACTGCTACACGTGGAATTCTACCTTCCTCTACAATACTCCAGATAACCAGTTTTAAGTGCAGTTCCCAGGTTGAGCCCGGGGCTTTCACACCTAACTTAATTATCCGCCTACATGCACTTTACGCCCAGTCATTCCGATTAACGCTCGCACCCTCCGTATTACCGCGGCTGCTGGCACGGAGTTAGC
+
CCCCCGGGGGGGGGGGGGGGGGGGGGGGGGGGGGGGGGGGGGGGGGGGGGGGGGGGGGGGGGGGGGGGGGGGGGGGGGGGGGGGGGGGGDGGGGGGGGGGGCEFAFGGGGGGGGGGGGGGGGGGGGGGGGGGGGGGGGGGGGGGGGGGGGGGGGGGFGGFGGGFGGGGGGGGGGGGFGFGGGGGGGGGGGGGGGGCDDGGFFFFFFFFFFFFFFFFEFFFEBFFFB=EE93>BBFFFFFFFD;EE@E?EFFF0;DFFFBFDF>BFBFF??>::(56>FFB>9;6>1:?(::?:199B?AA4
@M04999:289:000000000-L3R54:1:1101:28743:14635 2:N:0:425
GACTACTAGGGTATCTAATCCTCTTTGCTCCCTACGCTTTCGCATCTCAGCGTCAGTATCTGTCGAGAAGGCCGCCTTCGCTACCGTTATTACTCCATATCTCTACGCATTTCACCGCTACACGTGGATTTCTACCTTCCTCTACAATACTCCAGATAACCAGTTTTAAGTTCAGTTCCCAGGTTGAGCCCGGTGCTTTCACACCTAACTTAATTATCCGCCTACATGCTCTTTACGTCCAGCCATTCCTACTAACGCTTGCACCCCCCGTATTACCGCGGCTGGTTGCTCGGAGGTAGCC
+
--6A<FGA6,C;C6CFGCD9FF,CFCFGD@,C,,;8@:FGG@C@E+FEA@DG:@6@C,<<CC,,,,+,@EDFGEBFEFGG,,?CGC4,BFF,C<C<5,C?FFDE;DD+,@@=F<<A+C+@4>A4EFC@,,9,9,C,>9=,@,,E;,E8=D;E?C,,@9,9DFCGGGCF8,=,,==3=?C=A2+@,,,,,6DEG8++=C+=<B;A5A5?@C**11B9E68:9A957=>7>*/>@CC8-(-2()((70>C**.)795.3(((/:;@@6(((,4(4(6-),((-4(40(),,)4,((((-.))-
@M04999:289:000000000-L3R54:1:1101:18573:14642 2:N:0:425
GTGACTACACGGGTATCTAATCCTGTTCGCTCCCCACGCTTTCGTCCATCAGCGTCAATCGGTATTTAGTAACCTGCCTTCGCAATCGGGGTTCTGTGTAATATCTATGCATTTCACCGCTACACTACACATTCCAGCTACTTCAATACTATTCAAGATTAACAGTATCAACGGCAGTTCTACAGTTAAGCTGCAGGTTTTCACCGCTGACTTATCAACCCGCCTACGGACCCTTTAAACCCAATAAATCCGGATAACGCTCGCATCCTCCGTATTACCGCGGCTGCTGGCACGGAGTT
+
CCCCCGGGGGGGGGGGGGGGGGGGGGGGGGGGGGGGGGGGGGGGGGGGGGGGGGGGGGGGGGGGGGGGGGGGGGGGGGGGGGGGDGGGGGGGGGGGGGGGGGGGGGGGGGGGGGGGGGGGGGGGGGGGGGGGGGGGFGGGGGGGGGGGGGGGGGGGGGGGGGGGGGGGGGGGDGGGFGFGGGGGGGGGGGGGGGGGCFGGFFFFFFFFFFFFFFCFEFFFFFFFFDFF9@FF@DDFFF>FFFFF@8<EFFFFFFFFFFFFFF96>BFBFFB>B?FFFD2,707>B>:?FBBBFFF>>??
@M04999:289:000000000-L3R54:1:1101:29543:14645 2:N:0:425
AGTAGACTACAAGGGTATCTAATCCTGTTCGCTCCCCACGCTTTCGTCCATCAGCGTCAATCGGTATTTAGTAACCTGCCTTCGCAATCGGGGTTCTGTGTAATATCTATGCATTTCACCGCTACACTACACATTCCAGCTACTTCAATACTATTCAAGATTAACAGTATCAACGGCAGTTCTACAGTTAAGCTGCAGGTTTTCACCGCTGACTTATCAACCCGCCTACGGACCCTTTAAACCCAATAAATCCGGATAACGCTCGCATCCTCCGTATTACCGCGGCTGCTGGCACGGAGTT
+
CCCCCGGGGGGGGGGGGGGFGGGGFGGGGGGGGGCFGGGGG7F<FEGGGEGGGGGGGGCGGGGFFGFFFGGGGGGGGGG@FEFDGGGGGGGDGFCFGGGGGGGGGFGFGGFFGGFGFGGFFCEGDGGGGGGGGGGGFCEGGDFGFGGGGGGGGCFGGGGGFDFGGGGFFFGGGFDE>DF=@FCFGFDGGDGGGGGFGGFGF??FFFFB>AAADFFFFFFFFFDBBFFFFF@DFBFFB3CC=<8@7(6@7)))6>9?<;AE6>;01028>:?B:3,(8BDF)33199>905:>6:23(-0:,
@M04999:289:000000000-L3R54:1:1101:28686:14656 2:N:0:425
GAGTGACTACTAGGGTATCTAATCCTGTTTGCTACCCACGCTTTCGAGCATGAACGTCAGTGTTATCCCAGGAGGCTGCCTTCGCCATCGGTATTCCTCCACATCTCTACGCATTTCACTGCTACACGTGGAATTCTACCTCCCTCTGACACACTCTAGTTAGACAGTTTCAAATGCACGTCCCAAGTTGAGCTCGGGGATTTCACATCTGACTTATCTAACCGTCTGCGCTCGCTTTACGCCCAGTAATTCCGATTAACGCTCGCACCCTACGTATTACCGCGGCTGCTGGCACGTAGTT
+
CCCCCGGGGGGGGFGGGGGGGGGGGGGGGGGGGGGGGGGDGGGGGGGGGGGGGGGGGGGGGGGGGGGGGGGGGGEGFDGGGGGGGGGGGFGGGGGGGGGGGGGDGGGGGGGGGGGFGGGGGGGGGGGGGGGGGGGGGGGGGGGGGGGGGGGGGGGGGGGGGGGDGGGGGGGGGCDFFGFGGFCGGGGGGGFGFGGGGDGGEAFFFFFFFFFFFFFFFFFFFFFFFFFFEBAFFFFFFFCF@?BF@DFFFFFFFE?D7;CE<>DFFFFBB?BFFFF<FFFB<?>6>9>9?BB7(4<?::(:<
@M04999:289:000000000-L3R54:1:1101:4043:14673 2:N:0:425
GGGGGACTACCGGGGTATCTAATCCTGTTCGCTACCCATGCTTTCGAACCTCAGCGTCAGTTACAGACCAGAGAGCCGCCTTCGCCACTGGTGTTCTTCCATATATCTACGCATTCCACCGCTACACATGGAGTTCCACTCTCCTCTTCTGCACTCAAGAAAAACAGTTTCAGCTGCACTTCCCCGGTTAAGCCGAGGGCTTTCACAGCTGACTTGTTCTCCCGCCTGCGTTCGCTTTACGCCCAATAAATCCGGACAACGCTTGCCACCTACGTATTACCGCGGCTGCTGGCACGTAGTT
+
CCCCCCFGFGGEEEGGGGGGGGGGGGGEGGGGGGGGGGGGGGCFGGFGGEFGCGGGFGGGFFGGGGGGGGGGGGGGGGGGGGGGGGGGGGGGGGGGFGGFGGFFEEGGGGGGGGGGGGGFEEGEGGFGFG?FFFFGGGGGGFGGGGGGGGGFDFFGGG,@=DFFGGGGGGGGGGGGFGFGGGFGGGDGEEGGGGGGGGDGFFFFFFFFF=B=DFFFFFFEFFFB0;DFFFFFFFF?<(9A@FFFBB:?)5<BB>BB>BFBFFFFFF?2?:?:?BB8ABDA>:(3326,,5>(,4<?B13?<
@M04999:289:000000000-L3R54:1:1101:4959:14679 2:N:0:425
TTGTAGACTACACGGGTATCTAATCCTGTTTGCTCCCCACGCTTTCGCATCTCAGCGTCAGTATCTGTCCAGAAGGCCGCCTTCGCCACCGGTATTCCTCCACATCTCTACGCATTTCACCGCTACACGTGGAATTCTACCTTCCTCTACAATACTCTAGTTAACCAGTTTTAAGTGCAATTCCTAGGTTGAGCCCAGGGCTTTCACACCTAACTTAATTATCCGCCTACATGCCCTTTACGCCCAGTCATTCCGATTAACGCTCGCACCCTCCGTATTACCGCGGCTGCTGGCACTGAGT
+
CCCCCGGGGGGGGGGGGGGGGGGGGGGGGGGGGGGGGGGGGGGGGGGGGGGGGGGGGGGGGGGGGGGGGGGGGGGGGGGGGGGGGGGGGGGGGGGGGGGGGGGGGGGGGGGGGGGGGGGGGGGGGGGGGGGGGGGGGGGGGGGGGGGGGGGGCGGGGGGFGGGGGGGGGGDFGGGFFGFGGFGGGFFGGGGGGGGGGGGGFFFFFFFFFDBFEFFFBFFEFFF6<>DFFFFFFFFFEFEFFFF>FFFFFF?CFEFDFFDCEDFFFF>9>11??:>??0>>A>0;>>>9;??FFF:2(5).-
@M04999:289:000000000-L3R54:1:1101:6839:14682 2:N:0:425
AGACTACAGGGGTATCTAATCCTGTTTGCTCCCCACGCTTTCGCATCTCAGCGTCAGTATCTGTCCAGAAGGCCGCCTTCGCCACCGGTATTCCTCCACATCTCTACGCATTTCACCGCTACACGTGGAATTCTACCTTCCTCTACAATACTCCAGATAACCAGTTTTAAGTGCAGTTCCCAGGTTGAGCCCGGGGCTTTCACACCTAACTTAATTATCCGCCTACATGCCCTTTACGCCCAGTCATTCCGATTAACGCTCGCACCCTCCGTATTACCGCGGCTGCTGGCACGGAGTTAGC
+
CCCCCGGGGGGGGGGGGGGGGGGGGGGGGGGGGGGGGGGGGGGGGGGGGGGGGGGGGGGGGGGGGGGGGGGGGGGGGGGGGGGGGGGGGGGGGGGGGGGGGFGGGGGGGGGGGGGGGGGGGGGGGGGGGGGGGGGGGGGGGGGGGGGGGGGGGGGGCGGGGGGGGGGGGGGGGGGGFDFGGGGGGGGGGGFGGGGGGGGGFFFFFFFFFFFFFFFFFFFFBBFFFFFFFE>BF@E<E0;>>?DEEFFFFEEFFFFFFF>BFFFFFF<61?62?0:).6<>>>FF>:)2:BBBF227?7B)-
@M04999:289:000000000-L3R54:1:1101:16583:14688 2:N:0:425
GGACTACCGGGGTATCTAATCCTGTTTGCTCCCCACGCTTTCGCATCTCAGCGTCAGTATCTGTCCAGAAGGCCGCCTTCGCCACCGGTATTCCTCCACATCTCTACGCATTTCACCGCTACACGTGGAATTCTACCTTCCTCTACAATACTCCAGATAACCAGTTTTAAGTGCAATTCCTAGGTTGAGCCCAGGGCTTTCACACCTAACTTAATTATCCGCCTACATGCCCTTTACGCCCAGTCATTCCGATTAACGCTCGCACCCTCCGTATTACCGCGGCTGCTGGCACGGAGTTAGC
+
CCCCCGGGGGGGGGGGGGGGGGGGGGGGGGGGGGGGGGGGGGGGGDGFGGGGGGGGGGGGGGGGGGGGGGGGGGGGGGGGGGGGGGGGGGGGGGGGGGGGGFGFGGGGDGGGGGGGGGGGGGGGGGGGCFGGGGGGGGGGGGGGGGGDGGGGGGFGGGGGGGGGGGFGGGGFGFGGFFFGGGGGGGGGGGGGGGGD5FGFFFFFFFFFFD=EEAFFFCF>?@@>9B=C<=EBEF@9C@DD>D@3<<E?ECED<?DC>@@;?;9BF>:::<64::24<9<6>91122?F02(58(,22(4)4
@M04999:289:000000000-L3R54:1:1101:14667:14726 2:N:0:425
ATAGACTACCGGGGTATCTAATCCTGTTTGCTCCCCACGCTTTCGCATCTCAGCGTCAGTATCTGTCCAGAAGGCCGCCTTCGCCACCGGTATTCCTCCACATCTCTACGCATTTCACCGCTACACGTGGAATTCTACCTTCCTCTACAATACTCTAGTTAACCAGTTTTAAGTGCAATTCCTAGGTTGAGCCCAGGGCTTTCACACCTAACTTAATTATCCGCCTACATGCCCTTTACGCCCAGTCATTCCGATTAACGCTCGCACCCTCCGTATTACCGCGGCTGCTGGCACGGAGTT
+
CCCCCGGGGGGGGGGGGGGGGGGGGGGGGGGGGGGGGGGGGGGGGGGGGGGGGGGGGGGGGGGGGGGGGGGGGGGGGGGGGGGGGGGGGGGGGGGGGGGGGGGGGGGGGGGGGGGGGGGGGGGGGGGGGGGGGGGGGGGGGGGGGGGGGGGGGGGGGGGGGGGGGGGGGGGGGGGGFGFGGGGGGGGGGGGGGGGGGGGGFFFFFFFFFFFFFFFFFFFEFFDFFFFFFFFFFFFFFFFFFFFFFFFFFFFFFFF?FEF0>@FFFFFB?B:?FF?FFFFFFB>FFF;?B0:08?B619<:
@M04999:289:000000000-L3R54:1:1101:17581:14740 2:N:0:425
CGGGACTACTCGGGTATCTAATCCTGTTTGCTACCCACGCTTTCGAGCATGAACGTCAGTGTTATCCCAGGAGGCTGCCTTCGCCATCGGTATTCCTCCACATCTCTACGCATTTCACTGCTACACGTGGAATTCTACCTCCCTCTGACACACTCTAGTTAGACAGTTTCAAATGCACGTCCCAAGTTGAGCTCGGGGATTTCACATCTGACTTATCTAACCGTCTGCGCTCGCTTTACGCCCAGTAATTCCGATTAACGCTCGCACCCTACGTATTACCGCGGCTGCTGGCACGTAGTTT
+
CCCCCGGGGGGGDEGGGGGGGGGGGGGGGGGGGGGFGGGGGGGGG<FGGGGGGGGGGGGGGGGGGGGGGGGGGGGGGGGGGGGGGGGGGGGGGGDGGGGGGGGGGGGGGGGGGGGGGGGGGGGGGGGGGGDGGGGGGGGGGGGGGGGGGGGGGGGGGGGDFEGGGGGGGGGGFGGGFGFGGGCFDEGFFGGGGCGGGG6DFFFFFEFFFFFF@FCFFFFCF>=AFFBC==FFFF@>DFFADF;;?=<6)<CFE<@?;4CFFDFFBFFB::FB?:B>7AAA1(,3;6>?D0?BB?:443:<)
@M04999:289:000000000-L3R54:1:1101:22451:14752 2:N:0:425
GACTACAAGGGTATCTAATCCTGTTTGCTCCCCACGCTTTCGCATCTCAGCGTCAGTATCTGTCCAGAAGGCCGCCTTCGCCACCGGTATTCCTCCACATCTCTACGCATTTCACCGCTACACGTGGAATTCTACCTTCCTCTACAATACTCCAGATAACCAGTTTTAAGTGCAATTCCCAGGTTGAGCCCGGGGCTTTCACACCTAACTTAATTATCCGCCTACATGCCCTTTACGCCCAGTCATTCCGATTAACGCTCGCACCCTCCGTATTACCGCGGCTGCTGGCACGGAGTTAGCC
+
CCCCCFGCFFGFFFFGGGGGGGGGGGGGGGGG:FGGGGGGGFFGEEFGGG8BF@FGGFCFGGGGGGGGFGGGGFGGGGGG>@EGGGFGGGFGFFFGGFGBFGGFGFFGGGGGGGGEGGEGGGFGEFECFFGCEF9FFGGGGGFGGGFFCFFFC,ADFFFFFFGFFGFFFDDGFGGFFGFCG6=DFG6FGCEG7:CG>*;DBCC4AA9ADCE3EFA><FC2FFF=DFEC3>>BDE=EFFFBD0(.)936?;?;DDFC@F7;>F0478(2:04:22)66(4(-(9>:527((8?>>9B(62)5
@M04999:289:000000000-L3R54:1:1101:5347:14766 2:N:0:425
GACTACTAGGGTATCTAATCCTGTTTGCTACCCACGCTTTCGAGCATGAACGTCAGTGTTATCCCAGGAGGCTGCCTTCGCCATCGGTATTCCTCCACATCTCTACGCATTTCACTGCTACACGTGGAATTCTACCTCCCTCTGACACACTCTAGTTAGACAGTTTCAAATGCACGTCCCAAGTTGAGCTCGGGGATTTCACATCTGACTTATCTAACCGTCTGCGCTCGCTTTACGCCCAGTAATTCCGATTAACGCTCGCACCCTGCGTATTACCGCGGCTGCTGGCACGTAGTTAGCC
+
CCCCCGGGGGGGGGGGGGGGGGGGGGGGG@FGGGGGGGGGGGGGGGGGGGGGGGGGGGGGGGGGGGGGGGGGGGGGGGGGGGGGGGGGGGGGGGGGGGGGGGGFGGGGGGGGGGGGGGGFGGGGGGGGGGGGFGGGGGGGGGGGGFGFGGGGGGGGGGGDGGGGGGGGGGGGGGGGFGEGGDCEGGGGGGGGGGGGGG?FFFFFFFFFFEFFFFFFFFFFFFFFFFFFFFFFFFFFFF@FFFFEFFEFCEFF;DEFFFFF;B6>>FF<?BBF??2A<?>49;BFB24(214:6:?BA44:3
@M04999:289:000000000-L3R54:1:1101:15188:14780 2:N:0:425
GTGACTACTGGGGTATCTAATCCTGTTTGCTCCCCACGCTTTCGCATCTCAGCGTCAGTATCTGTCCAGAAGGCCGCCTTCGCCACCGGTATTCCTCCACATCTCTACGCATTTCACCGCTACACGTGGAATTCTACCTTCCTCTACAATACTCTAGTTAACCAGTTTTAAGTGCAATTCCTAGGTTGAGCCCAGGGCTTTCACACCTAACTTAATTATCCGCCTACATGCCCTTTACGCCCAGTCATTCCGATTAACGCTCGCACCCTCCGTATTACCGCGGCTGCTGGCACGGAGTCAC
+
CCCCCGGGGGGGGGGGGGGGGGGGGGGGGGGGGGGGFGGGGGGGGEFGGGGGFGGGGGGGGGGGGGGGGGGGGGGGGGGGGGGGGGGGGGDGGFCFGGGGGGGGGGGGGGGGEGGGGGGGGGGGGGGGGCFGGDFGGGGGGGGGGGGGFGGGGGGGGGGGGGGGGGGGGGGGGF?FFGDCFDFFGGGGGGGGGFGGGGGGFFFFFFFFFFFEEFFFFFFCFD2AFAFFFEFF@@FFEEDDBF@2(/4<EECE(6229CDBF0;;B@F6-3<;???FA<A?96(1(-1:?(8:D04(7?(.)
@M04999:289:000000000-L3R54:1:1101:26370:14810 2:N:0:425
GGAGACTACACGGGTATCTAATCCTGTTTGCTCCCCACGCTTTCGCGTCTCAGCGTCAGTATCTGTCCAGAAGGCCGCCTTCGCCACCGGTATTCCTCCACATCTCTACGCATTTCACCGCTACACGTGGAATTCTACCTTCCTCTACAATACTCCAGATAACCAGTTTTAAGTGCAGTTCCCAGGTTGAGCCCGGGGCTTTCACACCTAACTTAATTATCCGCCTACATGCCCTTTACGCCCAGTCATTCCGATTAACGCTCGCACCATCCGTATTACCGCGGCTGCTGGCACGGAGTTT
+
CCCCCGGGGGGGGGGGGGGGGGGGGGGGGGGGGGGGGGGGGGGGGGGGGGGGGGGGGGGGGGGGGGGGGGGGGGGGGGGGGGGGGGGGGGGGGGGGGGGGGGGGGGGGGGGGGGGGGGGGGGGGGGGGGGGGGGGGGGGGGGGGGGGGGGGFGGGGGGFGGGGGGGGGFFGGGGGGFGFGGGGGGGGGGGGGGGG5DDDDFFFFFFFAB@EBEFFBCFFFFEFFDFFFFFFFE@FFFFFDFFBD@EFFCEFFEF?FFBBF9??FFBB9(.8:??01:AD>19>F>>96:>(422141(-4.
@M04999:289:000000000-L3R54:1:1101:11072:14836 2:N:0:425
TGACTACACGGGTATCTAATCCTGTTTGCTACCCACGCTTTCGAGCATGAACGTCAGTGTTATCCCAGGAGGCTGCCTTCGCCATCGGTATTCCTCCACATCTCTACGCATTTCACTGCTACACGTGGAATTCTACCTCCCTCTGACACACTCTAGTTAGACAGTTTCAAATGCACGTCCCAAGTTGAGCTCGGGGTTTTCACATCTGACTTATCTAACCGTCTGCGCTCGCTTTACGCCCAGTAATTCCGATTAACGCTCGCACCCTACGTATTACCGCGGCTGCTGGCACGTAGTTAGC
+
CCCCCGGDGECEFGGGGFFF<EC9FGG<FFA@FGFGGGGEFEC@DDCFFCGGFGGDEEFFGFFFFG<AEFGGGDAEGEFGEFEEGGDGE<FG,F?DE<BF8AE<=EFFFCFEG<FFF9FEDFDGGGF>@FGG;FFGGGGGGCFGE,EFGDEFGGCFCFFFGAAEGFGFG8FFA,DFFFDGCF?FGGGGGG9E>>CG+=DFFFFFAFBAEFFEEFFFEFFFDDAF=E2@AD5@@=DFF9@>9;7@<3/5?CE063?3CD;@FF@9;>?F(3:??<06<9396(1133522:(8142,89>)5
@M04999:289:000000000-L3R54:1:1101:12380:14839 2:N:0:425
ACTTGACTACTGGGGTATCTAATCCTGTTTGCCCCCCACGTTTTCGCATCTCAGCGTCAGTATCTGTCCAGAAGGCCGACTGCGCTACAGGTATTCCTCCACATCTCTACGCATTTCACCGTTACACGTGTAATCCTACCGTCCTCTACAATACTCCAGATAATCAGTTTTAAGTGCAATTCCTAGGTTGAGCCCGGGGCTCTGACACTTAACTTAATTATACGCCTACATGCCCTTTACGCCCAGTCATACCGATGAACGCTCGTACCCTCAGCATTACCGCGGCTGCAGCCTAGAAGTT
+
--A,8FG,6FG,6FE@8E,,,C,EFG<,,,,,,;C+@+++,,C,C+,C@@FGG9@@F::766,6,C66,6E<6EFG<F=+@+AF7+C=,6B5,59CAF,<F=,E,545=,ABCF+E,?F94,+44EGC,4,9C;,7,@E,4=11@E8==,=E9DF=,,,6E=9,,+,26,@EGGG,?7++=+?:,E,3,1,12@F7CD50**?*++/;)66A*+4@*++*+**(0(85@ECC=3(6,/.+3(6((2(/;9)9((6((9>3:?030(4(433,(.)6.<<>B(91(21,((()(().))-.-
@M04999:289:000000000-L3R54:1:1101:16647:14859 2:N:0:425
GACTACACGGGTATCTAATCCTGTTCGCTACCCATGCTTTCGAACCTCAGCGTCAGTTACAGACCAGAGAGCCGCCTTCGCCACTGGTGTTCTTCCATATATCTACGCATTCCACCGCTACACATGGAGTTCCACTCTCCTCTTCTGCACTCAAGAAAAACAGTTTCAGCTGCACTTCCCCGGTTAAGCCGAGGGCTTTCACAGCTGACTTGTTCTCCCGCCTGCGTTCGCTTTACGCCCAATAAATCCGGACAACGCTTGCCACCTACGTATTACCGCGGCTGCTGGCACGTAGTTAGCC
+
CCCCCGGGGGGGGGGGGGGGGGGGGGGGGGGGGGGGGGGGGGGGGGGGGGGGGGGGGGGGGGGGGGGGGGGGGGGGGDGGGEGGGGGGGGGGGGGGGGGGGGGGGGGGGGGGGGGGGGGGGGGGFFGGGGGGGGGGGGGGGGGGGGGGGGGGGGGGGGGGGGGGGGGGGGGGGGGGFGFGGGGGGGGGGGGGGGGGGGGGFFFFFFFFFFFBFFFFFFFFFFFFFFFFFFFFFFFFFFFFFD8@FFFFFF06>B6:B>?FFF?ADF????BDF?<BBF>F9>;0::08?:?FF<?:<AAB?
@M04999:289:000000000-L3R54:1:1101:4418:14872 2:N:0:425
AGACTACCCGGGTATCTAATCCTGTTCGCTACCCATGCTTTCGAACCTCAGCGTCAGTTACAGACCAGAGAGCCGCCTTCGCCACTGGTGTTCTTCCATATATCTACGCATTCCACCGCTACACATGGAGTTCCACTCTCCTCTTCTGCACTCAAGAAAAACAGTTTCAGCTGCACTTCCCCGGTTAAGCCGAGGGCTTTCACAGCTGACTTGTTCTCCCGCCTGCGTTCGCTTTACGCCCAATAAATCCGGACAACGCTTGCCACCTACGTATTACCGCGGCTGCTGGCACGTAGTTAGC
+
CCCCCGGGGGGGGGGGGGGGGGGGGGGGGGGGGGGGGGGGGGGGGGGGGGGGGGGGGGGGGGGGGGGGGGGGGGGGGGGGGGGGGGGGGGGGGGGGGGGGGGGGGGGGGGGGGGGGGGGGGGGGGGGEEGGGGGGGGGGGGGGGGGGGGGGGGGGFGGGGGGGGGGGGGGGGGGGGFGFGGGGGGGGGGGGDGGGGDGGGFFFFFFFFFFFCEFFFFFFFDFFFFFFF@;@FFFFFFDF39?(8;E;C<>F(,26B?F>B?FFB<B:8:3(,5ABFF4((4(76;6:7??<?F?7B?BFFB
@M04999:289:000000000-L3R54:1:1101:10555:14880 2:N:0:425
GACTACACGGGTATCTAATCCTGTTCGCTACCCATGCTTTCGAACCTCAGCGTCAGTTACAGACCAGAGAGCCGCCTTCGCCACTGGTGTTCTTCCATATATCTACGCATTCCACCGCTACACATGGAGTTCCACTCTCCTCTTCTGCACTCAAGAAAAACAGTTTCAGCTGCACTTCCCCGGTTAAGCCGAGGGCTTTCACAGCTGACTTGTTCTCCCGCCTGCGTTCGCTTTACGCCCAATAAATCCGGACAACGCTTGCCACCTACGTATTACCGCGGCTGCTGGCACGTAGTTAGCC
+
CCCCCGGGGGGGGGGGGGGGGGGGGGGGGGGGGGGGGGGGGGGGGGGGGGGGGGGGGGGGGGGGGGGGGGGGGGGGGGGGGGGGGGGGGGGGGGGGGGGGGGGGGGGGGGGGGGGGGDGGGGGGGGGGGGGGGGGGGGGGGGGGGGGGGGGGGGGGGGGGGGGGGGGGGGGGGGGGFGFFGGGGEGGGGGGGGGGGGFGGFFFFFFFFFFEBEFFFEFA=EFFFF>FFFFFFFFFFFFFFF?DFEFFFFFB09B?BF>16???ADFFFBFFFB2<A>FF019>;BDDF:476:2<?<ABA3
@M04999:289:000000000-L3R54:1:1101:15672:14913 2:N:0:425
AGACTACTGGGGTATCTAATCCTGTTCGCTCCCCACGCTTTCGTCCATCAGCGTCAATCGGTATTTAGTAACCTGCCTTCGCAATCGGGGTTCTGTGTAATATCTATGCATTTCACCGCTACACTACACATTCCAGCTACTTCAATACTATTCAAGATTAACAGTATCAACGGCAGTTCTACAGTTAAGCTGCAGGTTTTCACCGCTGACTTATCAACCCGCCTACGGACCCTTTAAACCCAATAAATCCGGATAACGCTCGCATCCTCCGTATTACCGCGGCTGCTGGCACGGGGTTAGC
+
CCCCCGGGGGGGGGGGGGGGGGGGGGGGGGGGGGGGGGGGGGGGGGGGGGGGGGGGGGGGGGGGGGGGGGGGGGGGGGGGGGGGGGGGGGGGGGGGGGGGGGGGGGGGGGGGGGGGGGGGGGGGGGGGGGGGGGGGGGGGGGGGGGGGGGGGGGGGGGGGGGGGGGGGGGGGEGGGFGFGGGGGGGGGGGGGGGGGGGGGFFFFFFFFFFFFFFFFFFFFBFFFFF@FFFFFFFFFEEFFFFFFF8EFFFFFF@?<EFFFFFFFF>FFFFF6<:BFFF?>B9>B>FBF:1:>?99>>;6?2
@M04999:289:000000000-L3R54:1:1101:15836:14947 2:N:0:425
AGGACTACTGGGGTATCTAATCCTGTTTGCTCCCCATGCTTTCGCACCTCAGCGTCAGTATTAGGCCAGAAGGCTGCCTTCGCCATCGGTATTCCTCCAGATCTCTACGCATTTCACCGCTACACCTGGAATTCTACCTTCCTCTCCTATACTCTAGCTAACCAGTATCGTATGCAATTCCCAAGTTGAGCTCGGGGATTTCACATCCGACTTAATTAGCCGCCTACGCGCGCTTTACGCCCAGTAATTCCGATTAACGCTTGCACCCTCTGTATTACCGCCGCTTCTGTCCCAGAGTT
+
CCCCCGGGGGGGGGGGGGGGGGGGGGGGGGGGGGGGGFGGGGGGGEGGGGGGGGGGGGGGGGGGGGGGGGGGGGGGGGGGGGGGGGGGGGGGGGGGGGGGGGGGGGGGGGGGGGGGGGGGGGGGGGGGGGGGGGGGGGGGGGGGGGGGGGGGGGGGGGGGGGFGGGDGGGGFFFGG5EFGCFC=>FFGGDG8DEGDDGDGFFFFFFFFA9AFFFFFFF;BFBFFFDF29>=@>@DDCC03:B7(6>5??CE;(:::AB?>236?24:3(33)))6:4:<:1(3(1(,.6)),)).2046
@M04999:289:000000000-L3R54:1:1101:26766:15045 2:N:0:425
AGACTACTGGGGTATCTAATCCTGTTCGCTACCCATGCTTTCGAACCTCAGCGTCAGTTACAGACCAGAGAGCCGCCTTCGCCACTGGTGTTCTTCCATATATCTACGCATTCCACCGCTACACATAGAGTTCCACTCTCCTCTTCTGCACTCAAGAAAAACAGTTTCAGCTGCACTTCCCCGGTTAAGCCGAGGGCTTTCACAGCTGACTTGTTCTCCCGCCTGCGTTCGCTTTACGCCCAATAAATCCGGACAACGCTTGCCACCTACGTATTACCGCGGCTGCTGGCACGTAGTTAGC
+
CCCCCGGGGGGGGGGGGGGGGGGGGGGGGGGGGGGGGGGGGGDFGGGFGGGGGGGGGGGGGGGGGGGGGGGGGGGGGGGGGGGGGGGGGGGGGGGGGGGGGGGGGGFFGGGGGGGGGGGGGGGGGGGGGGGGGGGGGGFGGGGGGGGFGGGDCGFGGDFGGGG?DFGGGGGGCCGGFGFGGGGGGGDG<FGGDGGGDFGGFFFFFFFFFFFFFFFFFFFFFFF=DFFFFFFFFDF<<D@FBFF@FEFFFF9B099F?9>?::::92:<?B?F2<0<AFF>>F09112?B?08<:234A99.
@M04999:289:000000000-L3R54:1:1101:26661:15084 2:N:0:425
TGGGGTATCTAATCCTGTTCGCTACCCATGCTTTCGAACCTCAGCGTCAGTTACAGACCAGAGAGCCGCCTTCGCCACTGGTGTTCTTCCATATATCTACGCATTCCACCGCTACACATGGAGTTCCACCCTCCTCTTCTGCACTCAAGAAAAACAGTTTCAGCTGCACTTCCCCGGTTAAGCCGAGGGCTTTCACAGCTGACTTGTTCTCCCGCCTGCGTTCGCTTTACGCCCAATAAATCCGGACAACGCTTGCCACCTACGTATTACCGCGGCTGCTGGCACGTAGTTAGCCGTGACT
+
CCCCCGGGGGGFGGGGGGGGGGGGGGGGGGGGGGGGGGGGGGCFFGGGGGGGGGGGGGGGFGGGGGGGGGGGGGGGGGGGGFGGGGGGGGGGGGGGGGGGGGGGGGGGGEGGGGGGGG:CEEGGGGGGFGGGGGGGGGGGGGGGGGFCEG8FFFEFGFFGGGCGGGGGGGGGGGGDEGED?FGGGCCEECGGGGGGGGGGFFFFFACFCFFFFFFFF>FFFFFDFFFFEFFF;>;?16AFFFF@0<9>?F09:??F><38:?FB:FF?>A<?B>(29BFFB?FB>?<1:B>A))434(33.
@M04999:289:000000000-L3R54:1:1101:17467:15096 2:N:0:425
AGACTACAGGGGTATCTAATCCTGTTCGCTACCCATGCTTTCGAACCTCAGCGTCAGTTACAGACCAGAGAGCCGCCTTCGCCACTGGTGTTCTTCCATATATCTACGCATTCCACCGCTACACATGGAGTTCCACTCTCCTCTTCTGCACTCAAGAAAAACAGTTTCAGCTGCACTTCCCCGGTTAAGCCGAGGGCTTTCACAGCTGACTTGTTCTCCCGCCTGCGTTCGCTTTACGCCCAATAAATCCGGACAACGCTTGCCACCTACGTATTACCGCGTCTGCTGGCACTTAGTTAGC
+
CCCCCFGGGGGGGGGGGGGGGGGGGGGGGGGGGGGGGGGGGGGGGGGGGGGGGGGGGGGDFGGGG?FGGFFGGGGGGGGGGGGGGGGGGGGGGGGGGGFFGGGGFGGG>FGGGGGFGGGGGGGGGFGGFGGGGGEFFGGGGGGGGGGFGGGGFGGGGGGGFGGGGGGGGGGGGGGGFGFGFGGDEGGFFGGEGGCDGGGGFFFFFFFFBBFFEFFACFF@)>BF=BB@?<FFFFDFF6@B@@;@@E39C89B(96<:4((,8?8)5:1??1:2>?><9B>B(7??B<B?633(..-6))62
@M04999:289:000000000-L3R54:1:1101:24052:15117 2:N:0:425
GACTACCCGGGTATCTAATCCTGTTTGCTCCCCACGCTTTCGCATCTCAGCGTCAGTATCTGTCCAGAAGGCCGCCTTCGCCACCGGTATTCCTCCACATCTCTACGCATTTCACCGCTACACGTGGAATTCTACCTTCCTCTACAATACTCCAGATAACCAGTTTTAAGTGCAATTCCTAGGTTGAGCCCAGGGCTTTCACACCTAACTTAATTATCCGCCTACATGCCCTTTACGCCCAGTCATTCCGATTAACGCTCGCACCCTCCGTATTACCGCGGCTGCTGGCCCGGAGTTAGCC
+
CCCCCGGGGGGGGGGGGGGGGGGGGEFGGGGGGGGGGGGGGGGGGGGGGGGGGGGGGGGGGGGGGGGGGGFGGGGGGGGGGDEGFEEG:FGGGGGGGGGFGGGGGGGGGGGGGGGGGGDCFGGGFECFFFGGGGGGGGGGGGGCFF9FGGGGGGGFFGFFGGGGFFFFGAFCGGGGFGFGGGCFGGGGGGGGG:EGFGGGFFFFFFFFFEFFFFFF6FFA>DFFF:EEFFFFFEEF2@FFFFFF9?CCEE?@6?FC?02<6:B9>((-3;::?7>FF6>B090313::?(19(,4(4<963
@M04999:289:000000000-L3R54:1:1101:19681:15119 2:N:0:425
AGTGACTACTCGGGTATCTAATCCTGTTTGCTACCCACGCTTTCGAGCATGAACGTCAGTGTTATCCCAGGAGGCTGCCTTCGCCATCGGTATTCCTCCACATCTCTACGCATTTCACTGCTACACGTGGAATTCTACCTCCCTCTGACACACTCTAGTTAGACAGTTTCAAATGCACGTCCCAAGTTGAGCTCGGGGATTTCACATCTGACTTATCTAACCGTCTGCGCTCGCTTTACGCCCAGTAATTCCGATTAACGCTCGCACCCTCCGTATTACCGCGGCTGCTGGCACGGAGTT
+
[truncated: 25,406,565 more chars]
