# Supplementary material for: Dynamics of the hindgut microbiota of the Japanese honey bees (Apis cerana japonica) throughout the overwintering period
Source: PeerJ. 2025 Oct 13;13:e20050. doi: 10.7717/peerj.20050 (PMC12530201; doi:10.7717/peerj.20050)
Supplement: Supplemental Information 43 [file peerj-13-20050-s043.gz › peerj-13-20050-s043]

@M04999:289:000000000-L3R54:1:1101:8767:1616 2:N:0:430
TTTCTTCCTTTTTTTCTTATCCTTTTTTCTCCCCACTCTTTCTCTTCTCTTCTTCTTTTTCTTTCCTTTTTTCCTCCTTCTCCTCCTTTTTTCCTCCTCTTCTCTTCTCTTTTCTCCTCTCCTCTTTTTTTTCTTCCTTCCTCTTCTTTTCTCCTTTTTTCCATTTTTTTTTTCTTTTCCCTTTTTTTTCCCTTTTCTTTCTCTCCTTTCTTTTTTTTCCCCCTTCTTTCCCTTTTCTCCCTTTCCTTCCTTTTTCCTCTCTCTCCCTCCTTTTTTCCCCCCCTTCTTTCTCTTTTTTTTC
+
--,,8,6,,,,,;+8,C,,<666-;@@+,<,,;6,6,,;@A,6,,6666,,,,;6,,;,;,<,6,,,,,,,+,,,649?,,,,,4,,,9,@@,,9,,,4,5,9,9,4,,,9@A,,55,,9,4,,,5,,,+66,9,4,994,939,,,,6,,7,6,,,6,+,,,,66@=+++1+,+,5;+++++,4<8*1,,,,,,*25::++1+/)4+*/10*+1/(.).*(,3(,)1)...744))))/((),))-.),))-.)()).-().),,,.(,(.).5((-).(((-((-))-)-)))).-(,(
@M04999:289:000000000-L3R54:1:1101:16504:1688 2:N:0:430
TTTCTTCTCTTTTATCTAATCCTTTTTTCTCCCCACTCTTTCTCTTCTCATCTTCTTTTTCTTTCCTTTTTTCCTCCTTCTCCACCTTTTTTCCTCCTCTTCTCTTCTCATTTCTCCTCTTCTCTTTTTATTCTTCCTTCCTCTACATTACTCCTTTTTTCCAGTTTTTTTTTCATTTCCCATTTTTTTCCCTTTTCTTTCTCTCCTTTCTTATTTATCCTCCTCCTTTCCCTTTACTCCCTTTCTTTCCTTTTATCTCTCTCACCCTCCTTTTTTCCGCCCCTGCTTTCTCGTTTTTTTC
+
--,,8,6<@,,,<,<,C,,<;;6-;C@+,C66;,,7,,;;@,66,6,6;,,,,;,,,;,;,C,;66,,,,,+,6,;9=?5,,5,44,,:,:@45@<,,4,95959,9,9,9@A,,55,49,4,9,5,,,,994@,4,9=,4@;=,9,,9,3931,,,9,+44,,96@C+++6+,+,56236++,6=6++136,,,+258?9+4+005+**30*+43*3+1+108)1)3*0*.996*/*/*-)*)1*1/1.**10**1*/00*0*0//-62(/)./(./(,((((((/)).)-(-((--(((
@M04999:289:000000000-L3R54:1:1101:9010:1703 2:N:0:430
TTCTTCTTTGTTATCTAATCCTTTTTTCTCCCCTCGCTTTCTCTTCTCATCTTCTTTTTCTTTCCTTTTTTCCTCCTTCTCCACCTTTTTTCCTCCTCTTCTCTTCGCATTTCTCCTCTTCTCTTCTTATTCTACCTTCCTCTTCTTTACTCCCTTTTTCCCTTTTTATTTTCTATTCCCTTTTTTTTCCTTTTTCTTTTACCCCTCACTTTTTTTTCCCCCTTCTTTCCCTTTTCTCCCTTTCTTTCCCTTTTCCTCTTTCCCCCTCCTTATTTCCTCGCCTGCTTGCTCTTCTTTATCC
+
--68,6;,,,,;,<6C,,<6,<,6CC6,<,6,8,8++8CC,,,,;666,,,,;,,,;,;,C,<,6,,,,,+,,,66:?5,,,,4,,,6,A@,,:,,,4,,,5,9,5,,,86@,,,5,99,9,4,9,,,,994=,494==,===,9,,9,993,,,,9,,4,,,49==,,,4,,,+64++++++2@6+3,,6,,,,+6==++++0*3**13;**33*0*0*/-/)0*1*/.*.85*****/(*)**/1/***.0**.)1))).).(,((/(/)11).)..((./((,-)().)))..-)-))
@M04999:289:000000000-L3R54:1:1101:12286:1717 2:N:0:430
TTTTCTACCCGTGTATCTAATCCTTTTTTCTCCCCACTCTTTCTCTTCTCTTCTTCTTTTTCTTTCCATTTTTCCTCCTTCTCCTCCTTTTTTCCTCCACTTCTCTACTCTTTTCTCCTCTTCACGTTTCATTCTTCCTTCCTCTTCTTTACTCCTTTTTTCCATTTTTATTTTCTTTTCCCATTTTTTTCCCTTTTCTTTCTCTCCTTACTTTTTTCTCCTCCTTCATCCCCTTTTCTCCCTTTCTTTCCTTTTCACCCTCTCCCCCTCCGTTTTACCGCTTCTTCTTTCTCTTCTTTTT
+
--,,,;,6,;+,,;,<6C,,<,,6,<@@+,<6;;6,6,,;@C,,,,<,<6,,,,;,,,;,;6;,666,,,,,,,,,,4:A<,55,4,,:@,@@,,9,4,,,95949,5,9,9A?5,55,9?,,,,,9,,,,99,4,4,99,4===,9,,9,,99,,,,9,+42,,6=CA,,,9,3,+6<++2+,,77=++3,2,,+++6==++2+0*4**01;++30*11+*0)3***3**))38=***1*))*0**/9/1**2.**/*)/-)(((--/(((0)0-)).(,((,//./))/)1)/)1/.))
@M04999:289:000000000-L3R54:1:1101:9140:1888 2:N:0:430
TGCCTACTCGGGTATCTAATCCTGTTCGCTCCCCACGCTTTCGTCCATCATCGTCAATCGGTATTTATTAACCTGCCTTCGCTTTCTGTGTTCTGTGTATTATCTCTGCATTTCACCGCTACACTACACATTCCTGCTACTTCATTACTATTCATGATTAACAGTATCAACGGCAGTTCTACAGTTATGCTGCAGGTTTTCACCGCTGACTTATCAACCCGCCTACGGTCCCTTTATACCCAATAAATCCTGATATCCCTCGCATCCTCCGTATTACCGCGCCTGCTGGCACTGATTTTGC
+
--,6A,CFF@,@FGGGGF9FEEE-C@6,+BF:C76@++@@D<,CBB,<C,,<,:;,,<6,,B,CCF,,<6,:9A,BAFE=7:,,:C,6,,<B?E,@,E,,:,99@,C,A,CBC,,9A,@C+8:AE,A,A=FFCE,,9@,9@===,@,9E8E=;,,,,9;,,77,E+EA,,==++++5?DG+=+,7=,,,,@,,,1+6A=DD+<+**33)08;:C<+*33)*)18)7)))/):>A5***1+(*(0)*1*17***0****0.:(6(/3./7,(3(:3).;(90(--:(,)((,4(52).6)<)
@M04999:289:000000000-L3R54:1:1101:21251:1962 2:N:0:430
CATTGACTACTAGGGTATCTAATCCTGTTCGCTCCCCACGCTTTCGTCCATCAGCGTCAATCGGTATTTAGTAACCTGCCTTCGCAATCGGGGTTCTGTGTAATATCTATGCATTTCACCGCTACACTACACATTCCAGCTACTTCAATACTATTCAAGATTAACAGTATCAACGGCAGTTCTACAGTTAAGCTGCGGGTTTTCACCGCTGACTTATCAACCCGCCTACGGACCCTTTAAACCCAATCAATCCGGATAACGCTCGCATCCTCCGTATTACCGCTGCTGCTGGCACGGAGTT
+
-8AC8CFGGGGGGGGGGGGGGGGFFFCFGGFGGGGGFCB@CFGGGDGGGGGGCEFGGFEFGCFEGDFGGFCFFCFGEDF@FGGGC@+CED,+>CFGGGGGF<<?;FGGGGCGFGGGGFFGCGGGGFGGGGGGGGCFG9,@FFGGGGGGFFGGGCFF9,8,@ADFFGGGGFFG8FG8@>ADGGGDED8DD=DAFGFFCDCDEFFFFFF@AFF):BFCEFFEFDDF=@F?@2(676?DDF)@378;12@(6)9C8B004:<??F6:3;0(,8><BFFFFFAAABF(467?<:::01.803268
@M04999:289:000000000-L3R54:1:1101:15613:1986 2:N:0:430
TGTGGACTACTAGGGTATCTAATCCTGTTTGCTCCCCACGCTTTCGCATCTCAGCGTCAGTATCTGTCCAGAAGGCCGCCTTTGCCACCGGTATTCCTCCACATCTCTACGCATTTCACCGCTACACGTGGAATTCTACCTTCCTCTACAATACTCCAGATAACCAGTTTTAAGTGCAATTCCCAGGTTGAGCCCGGGGCTTTCACACCTAACTTAATTATCCGCCTACATGCCCTTTACGCCCAGTCATTCCGATTAACGCTCGCACCCTCCGTATTACCGCGGCTGCTGGCACGGAGTT
+
-AAC@AFGGGGGGGGGGGGGGGGDGGGGGGGGGGGG@C@FCEGGGGGGGGGGGGGGGEGGGCFGGGGFGFFD8FDGGCGEGGGFDFEBFCFFGGGGGGGDCFCFGFGGGGGGGGGGGGGGGGGGEDGGGGGDGGFCEEGGGGCFGGGGGGGGGGG??,@,68EGGGGGFGGGGGGEFFFGFFD8=,8DF8D=EFGDGDCDFFFFA9BF=BE):FFBCFAEFEFDDDF@FFC?3>377:=F=66;;(6@3?CFCE<?0;?E?><129161?BFFF:60:A9<<139((,4:0>:??B(,28:
@M04999:289:000000000-L3R54:1:1101:11482:2018 2:N:0:430
TAGAGACTACCAGGGTATCTAATCCTGTTCGCTACCCATGCTTTCGAACCTCAGCGTCAGTTACAGACCAGAGAGCCGCCTACGCCACTGGTGTTCTTCCATATATCTACGCATTCCACCGCTACACATGGAGTTCCACTCTCCTCTTCTGCACTCAAGAAAAACAGTTTCAGCTGCACTTCCCCGGTTAAGCCGAGGGCTTTCACAGCTGACTTGTTCTCCCGCCTGCGTTCGCTTTACGCCCAATAAATCCGGCCAACGCTTGCCACCTACGTATTACCGCGGCTGCTGGCACGTAGTT
+
BCCCCFGGGGGGGGGGGGGGGGGGGGGGGGGGGGGGGGGFCGGGGGGGGGGGGGGGGGGGGGGGGGGGFGGCFGGGGGGGGGGGDF@EGGDGGGGGGGGGGGCFGFGGGGGGGGGGGGGGGGGGGGGGGGGGGGGGF9FFGGGGGGGGGGGGGGGGGFFADDGFGGGGGGGGGGGGFGFDDGGGFEC@EEFCGGEGGGGGFFFFFFFFFFE3<FFFE==8=>>>@BDDDBFFFFFFFF3:;6>>@=D3=)9<8B9(-7:<?>BB??FAF01:72:?<3AF6:>B>((3::??::<?3(28.
@M04999:289:000000000-L3R54:1:1101:23869:2031 2:N:0:430
TGACTACCGGGGTATCTAATCCTGTTTGCTCCCCACGCTTTCGCATCTCAGCGTCAGTATCTCCAGAAGGCCGCCTTCGCCACCGGTATTCCTCCACATCTCTACGCATTTCACCGCTACACGTGGAATTCTACCTTCCTCTACAATACTCCAGATAACCAGTTTTAAGTGCAATTCCCAGGTTGATCCCGGGGCTTTCACACCTAACTTAATTATCCGCCTACATGCCCTTTACGCCCAGTCATTCCGATTAACGCTCGCACCCTCCGTATTACCGCGGCTGCTGGCACGGAGTTAGCCG
+
68BCCGFGGGGGGGGGGGGGGGGFGGGGGGGGGGGGEGGGGGCGGGGGGGGGGGGGGGGGGGGGGGGGGGGGGGGGGGGGFGGGGGGGGGGGGGGGGGGGGGGG;<CCGGFGGGGGGGGGGGGGGGGDCGGGGGFFFGGGGGGGGGGGGGGGGCGGGGGGGF=EGGFGFGFDGGGGFGFGDFGF,@,@,@>?GGGGGGGGFFFDAAFFC<BEFFFFEF?BBDFFBFFEEFE;EFE1;668:@84CC<CE;@FDEDFF<?>>0>6:<?B6???466)(4;9>1>?0.2?:<?(43:FAD>0(
@M04999:289:000000000-L3R54:1:1101:20811:2045 2:N:0:430
GGTGGACTACTCGGGTATCTAATCCTGTTTGCTCCCCACGCTTTCGCATCTCAGCGTCAGTATCTGTCCAGAAGGCCGCCTTCGCCACCGGTATTCCTCCACATCTCTACGCATTTCACCGCTACACGTGGAATTCTACCTTCCTCTACAATACTCCAGATAACCAGTTTTAAGTGCAGTTCCCAGGTTGAGCCCGGGGCTTTCACACCTAACTTAATTATCCGCCTACATGCCCTTTACGCCCAGTCATTCCGATTAACGCTCGCACCCTCCGTATTACCGCGGCTGCTGGCACGGAGTT
+
-CCCCGGFGGGGGGGGGGGGGGGGGGGGGGGGGGGGGGGGGGGGGGGGGGGGGGGGGGGGGGGGGGGGGGGGGGGGGGGGGGGGGGGGGGGGGGGGGGGGGGGGGFGGGGGGGGGGGGGGGGGGGGGDGGGGGGGGGGGGGGGGGGGFGGGGGGGFFFCEFGGGFGGGGGGGGGGGFGFGGGGCAG6DFFGGGGGGGGGGEFFAAFFFFDFFFFF8>FFEFF8>B65@BBFF)=8E@=9F<F9B@D(7;?EFEEFFFFFFF08:9>1;BF???9:B7:<<427(((--1::?64?B2;>F7
@M04999:289:000000000-L3R54:1:1101:16789:2107 2:N:0:430
CTACGGACTACCCGGGTATCTAATCCTGTTCGCTCCCCACGCTTTCGTCCATCAGCGTCAATCGGTATTTAGTAACCTGCCTTCGCAATCGGGGTTCTGTGTAATATCTATGCATTTCACCGCTACACTACACATTCCAGCTACTTCAATACTATTCAAGATTAACAGTATCAACGGCAGTTCTACAGTTAAGCTGCAGGTTTTCACCGCTGACTTATCAACCCGCCTACGGACCCTTTAAACCCAATAAATCCGGATAACGCTCGCATCCTCCGTATTACCGCGGCTGCTTGCACGGAGT
+
CCCCCGGGGGGGGGGGGGGGGGGGGGGGGGGGGGGGGGGGGGGGGGGGGGGGGGGGGGGGGGGFGGGGGGGGGGGGGGGGGGGGFGGGGGGGGGGGGGGGGGGGGGGGGGGGGGGGGGGGGGGGFGGGGGGGGGGGGGGGGGGGGGGGGGGGFGGGGGGCGGGGGFGGGGGGGGGGFGFGGGGGGGGGGGGGFFGDD>FDCAFFAFFFABBA9FFFFFFFFFF@F=9=>B=2@B0?8DEFFFF8;;18;<EE<@FF0((63:B:669>0(8>77B<0:2<96111604><7),().4490,
@M04999:289:000000000-L3R54:1:1101:9956:2124 2:N:0:430
TGACTACTCGGGTATCTAATCCTGTTTGCTCCCCACGCTTTCGCATCTCAGCGTCAGTATCTGTCCAGAAGGCCGCCTTCGCCACCGGTATTCCTCCACATCTCTACGCATTTCACCGCTACACGTGGAATTCTACCTTCCTCTACAATACTCCAGATAACCAGTTTTAAGTGCAATTCCCAGGTTGAGCCCGGGGCTTTCACACCTAACTTAATTATCCGCCTACATGCCCTTTACGCCCAGTCATTCCGATTAACGCTCGCACCCTCCGTATTACCGCGGCTGCTGGCACGGAGTTAGC
+
CCCCCGGGGGGGGGGGGGGGGGGGGGGGGGGGGGGGGGGGGGGGGGGGGGEGGGGGGGGGGGGGGGGGGGGGGGGGGGGGGGGEGGGGGGGGGGGGGGGGGGGGGGGGGGGGGGGGGGGGGGGGGGGGGGGGGGGGGGGFGGGGGGFGGGGGGGFGGGGGGGGGGGGGGGGFGADGFGFGFDFFGGGGGGGGGGGGGGGGFFFFAFFFFFFFFFFFFFFFFFFFFFFFFF@@EFEF<<DF07@FFFFFEEF;D?@FFFF??FB99B?3:B0280(6:4(472>0-3:D?60<?2,1412))
@M04999:289:000000000-L3R54:1:1101:23686:2189 2:N:0:430
TGTAGACTACCGGGGTATCTAATCCTGTTTGCTCCCCACGCTTTCGCATCTCAGCGTCAGTATCTGTCCAGAAGGCCGCCTTCGCCACCGGTATTCCTCCACATCTCTACGCATTTCACCGCTACACGTGGAATTCTACCTTCCTCTACAATACTCCAGATAACCAGTTTTAAGTGCAATTCCCAGGTTGAGCCCGGGGCTTTCACACCTAACTTAATTATCCGCCTACATGCCCTTTACGCCCAGTCATTCCGATTAACGCTCGCACCCTCCGTATTACCGCGGCTGCTGGCACGGAGTT
+
CCCCCGGGGGFGGGGGGGGGGGGGGGGGGGGGGGGGGGGGGGGGGGGGGGGGGGGGGGGGGGGGGGGGGGGGGGFGGGGGGGGGGGGGGGGGGGGGFGGGGGGFGGGGGGGGGGGGGGGGCGGGGGGGGGGGGGGGGGGGGGGGGGGGGGGGGGGGGGGGGGGGGGGGGGFGGGGGFGFGGGGGGGGEEFGGGGGDDGGGFFFFFFFFFFFEDFFFFFF?FFF?DF;<@@EFFFDE@EFFF;F91=EF@EEFF@3?BFF<29?:0109B62((781(49AA?FF990>02:??:2-1-9::
@M04999:289:000000000-L3R54:1:1101:10921:2204 2:N:0:430
GGGAGACTACTGGGGTATCTAATCCTGTTCGCTACCCATGCTTTCGAACCTCAGCGTCAGTTACAGACCAGAGAGCCGCCTTCGCCACTGGTGTTCTTCCATATATCTACGCACTCCACCGCTACACATGGAGTTCCACTCTCCTCTTCTGCACTCAAGAAAAACAGTTTCAGCTGCACTTCCCCGGTTAAGCCGAGGGCTTTCACAGCTGACTTGTTCTCCCGCCTGCGTTCGCTTTACGCCCAATAAATCCGGACAACGCTTGCCACCTACGTATTACCGCGTCTGCTGGCACGTAGTT
+
CCC8CFGGGGGGGGGCGC<CEFFGGGGGGFEGDGGGGGGGGGFGGGGGGGGGGGGGEGGGFGFGDGGGGGGGGGGGGGGEG>EDFGGCFGGFGGGGCGGGGDGGG9@EFG@>FFFGDFGGGEGGGGGGGGCFFDGGGCFGGGGGGGGGGGGCDGAFFGGF?EGGCFFGF8FDDFGCFGF??CFGGEEE8EFCEECC7CGG*9A@>AFFD3;BDAFF:FF4FBBBF2((23/6;@FF;D>FFF@BF(,)3)6<?B>019:.(4::::74<B::?:?84:2)),762,(:A<?FF(<((.,4.
@M04999:289:000000000-L3R54:1:1101:8718:2224 2:N:0:430
TGACTACGGGGGTATCTAATCCTGTTTGCTCCCCGCGCTTTCGCATCTCAGCGTCAGTATCTGTCCAGAAGGCCGCCTTCGCCACCGGTATTCCTCCACATCTCTACGCATTTCACCGCTACACGTGGAATTCTACCTTCCTCTACAATACTCCAGATAACCAGTTTTAAGTGCAGTTCCCAGGTTGAGCCCGGGGCTTTCACACCTAACTTAATTATCCGCCTACATGCCCTTTACGCCCAGTCATTCCGATTAACGCCCGCACCCTCCGTATTACCGCGGCTGCTGGCACGGAGTTAGC
+
CCCCCGFGGGGG@EFGFGFGGFEGGFGGGGGGGGDGGGGGGGGGGGGGGGGGGGGGGGGGGGGFGGGGGGGGGGGGGGGGGGGGGGGGGGGGGGGGGGGGDFGGDFGGGGGGGGGGGGGGGGGGGGGGGFGGGGGGFFGFGFGCFGGGGGGGFFGGFGFGGGGGFG7AEFGCFGGGFGFFGGGGGGF6FCGGDGDCCDFFFFCFF35A@@9?EFFFEFFFFFDFFF@EFEEFF<BBA6<EF?FFBDA:<A?B60<AAFF>>>FFBF?:FBB?B??AA9?9;;96>?02?F7><-2-37>B2
@M04999:289:000000000-L3R54:1:1101:17297:2228 2:N:0:430
GACTACTGGGGTATCTAATCCTGTTTGCTCCCCACGCTTTCGCATCTCAGCGTCAGTATCTGTCCAGAAGGCCGCCTTCGCCACCGGTATTCCTCCACATCTCTACGCATTTCACCGCTACACGTGGAATTCTACCTTCCTCTACAATACTCCAGATAACCAGTTTTAAGTGCAGTTCCCAGGTTGAGCCCGGGGCTTTCACACCTAACTTAATTATCCGCCTACATGCCCTTTACGCCCAGTCATTCCGATTAACGCTCGCACCCTCCGTATTACCGCGGCTGCTGGCACGGAGTTAGCC
+
CCCCCGGGGGGGGGGGGGGGGGGGGGGGGGGGGGGGGGGGGGGGGGGGGGGGGGGGGGGGGGGGGGGGGGGGGGGGGGGGGEGGGGGGDGGGGGGGGGGGGGGGGGGGGGGGGGGGGGGGGGGGGGGGGGGGGGGGGGGGGGGGGGGGGGGGGGGFGGGGGGGFG@ECFGGGGGGGFGFGGGGGGGGGGGGGEGGGGGGGFFFFFFFFFFF@EFFFFFFFFFDDFFFFEFFFFFEFDF>E@;33>CEFFEFFFF?;<>D?>;>>>?0<?0,438<A<669>011(8?FFF?011(4225<)
@M04999:289:000000000-L3R54:1:1101:22587:2260 2:N:0:430
TTGGGGACTACCGGGGTATCTAATCCTGTTTGCTCCCCACGCTTTCGCATCTCAGCGTCAGTATCTGTCCAGAAGGCCGCCTTCGCCACCGGTATTCCTCCACATCTCTACGCATTTCACCGCTACACGTGGAATCCTACCTTCCTCTACAATACTCCAGATAACCAGTTTTAAGTGCAATTCCCAGGTTGAGCCCGGGGCTTTCACACCTAACTTAATTATCCGCCTACATGCCCTTTACGCCCAGTCATTCCGATTAACGCTCGCACCCTACGTATTACCGCGGCTGCTGGCACGGAGG
+
CCCCCGGGGGGGGGGGGGGGGGGGGGGGGGGGGGGGGGGGGGGGGGGGGGGGGGGGGGGGGGGGGGGGGGGGGGGGGGGGGGGGGGGGGGGGGGGGGGGGGGGGFGGGGGGGGGGGGGGGGGGGGGGGDFGGGGGGGGGGGGGGGGGG=FGGGGGGGGGCFGGGGGGGGGGGGGFCFGFFGGGGGGGGGGFFGGGGGGGGFFFFFFFFFFFFFFFFFF=?FCEEFFFFFFFE?EEFE@FFFFFB>F;@EFFFABB?B08>A?F??911>266(3::)<?FFF6>>9>991:706?B?>B>(
@M04999:289:000000000-L3R54:1:1101:21774:2293 2:N:0:430
ACTACTCGGGTATCTAATCCTGTTTGCTCCCCACGCTTTCGCATCTCAGCGTCAGTATCTGTCCAGAAGGCCGCCTTCGCCACCGGTATTCCTCCACATCTCTACGCATTTCACCGCTACACGTGGAATTCTACCTTCCTCTACAATACTCCAGATAACCAGTTTTAAGTGCAATTCCCAGGTTGAGCCCGGGGCTTGCACACCTAACTTAATTATCCGCCTACATGCACTTTCCGCCCAGTCATTCCGATTAACGCTCGCACCCTCCGTATTACCGCGCCTGCTGGCTCGGACACAGCCG
+
C-A<A66@FE6@66CC;,6CFDFFCE<,,,,8676F:FFFGGEGC9@FCGGGGGGGCEG9FFF@FFFDEE,@CBF,@EGGGCCFG>@CFFFAFFFGGGGG<FGGFFGGG:E;EFD@@>CECB4FCFFCA8FAEFBF,DEFFEGGGG39DEFGDCFGFGGFG,7@F9F?9DFDD86@DF9D8+663D?8,+@7E5E5?***@F9/3;6AEFFF?FFF4=B=5>@FF*/0*0*)7)//313B;;EEF3?CE@0<?E<01(3(71491,46(-(.(644499(--,,28(4(5((((((,4,((
@M04999:289:000000000-L3R54:1:1101:21396:2399 2:N:0:430
TGCCAGACTACTGGGGTATCTAATCCTGTTTGCTCCCCACGCTTTCGCATCTCAGCGTCAGTATCTGTCCAGAAGGCCGCCTTCGCCACCGGTATTCCTCCACATCTCTACGCATTTCACCGCTACACGTGGAATTCTACCTTCCTCTACAATACTCCAGATAACCAGTTTTAAGTGCAATTCCCAGGTTGAGCCCGGGGCTTTCACACCTAACTTGATTATCCGCCTACATGCCCTTTACGCCCAGTCATTCCGATTAACGCTCGCACCCTCCGTATTACCGCGGCTGCTGGCACGGAGT
+
CCCCCGGGGGGGGGGGGGGGGGGGGGGGGGGGGGGGFGGGGGGGGGGGGGGGGGGGGGGGGGGGGGGGFGGGGGGGGFGGGGGGGGCGGGGGGEGGGGGGGGGGGGGGGGGGGGGGGGGGGGGGGGGGGGGGGGGGGGGGGGGGGGGGGGGFFGGGGGGGGGGGGFGGFGGGFGGGFFF@DGFGFGGDGGFGGGGGGGGGFDFFFFFFEF@FFFAFCBAEFFFFF92@DDE:4@8;3@EAC??;FFF;@<E3?CEF(2<C>69?314049<?B:9<1?>FFFF>>;0(,32)5:B8(1(--
@M04999:289:000000000-L3R54:1:1101:14257:2407 2:N:0:430
GGCCTACACGGGTATCTAATCCTGTTCGCTCCCCACGCTTTCGTCCATCAGCGTCAATCGGTATTTAGTAACCTGCCTTCGCAATCGGGGTTCTGTGTAATATCTATGCATTTCACCGCTACACTACACATTCCAGCTACTTCAATACTATTCAAGATTAACAGTATCAACGGCAGTTCTACAGTTAAGCTGCAGGTTTTCACCGCTGACTTATCAACCCGCCTACGGACCCTTTAAACCCAATAAATCCGGATAACGCTCGCATCCTCCGTCTTACCGCGGCCGCTGGCATGGAGTGAGC
+
98ACCEFG@C::FCEGGGGFG,<FCFCF@EGCFCGFFG::FE@FCFFCDGGGG:@FGCFFGGFG99CFFFFEEGECFE9FDC:FEFCFCE7C<EFD<F<A,CAEBGFFFF,FCFG<9=E@=EGGGFEFFGDFA;,4EFFEGGGFGGGGFGGAFFF;,@D9EFGCFGGD=FDC=@DC*++=@DFC3EDA,2@CGGGG6+<9E=10*@5?=CF*1BC37*3)4>B25@==FF>FB:)6<4.)4;@8)7>3C@>9D(,477(,29>066:28?>((.3<A3(3(,((-(((3(.)..)((()5(
@M04999:289:000000000-L3R54:1:1101:16423:2418 2:N:0:430
TGACTACCCGGGTATCTAATCCTGTTCGCTACCCATGCTTTCGAACCTCAGCGTCAGTTACAGACCAGAGAGCCGCCTTCGCCACTGGTGTTCTTCCATATATCTACGCATTCCACCGCTACACATGGAGTTCCACTCTCCTCTTCTGCACTCAAGAAAAATAGTTTCAGCTGCACTTCCCCGGTTAAGCCGAGGGCTTTCACAGCTGACTTGTTCTCCCGCCTGCGTGCGCTTTACGCCCAATAAATCCGGACAACGCTTGCCACCTACGTATTACCGCGGCAGCTGGCACGTAGTTAGC
+
CCCCCGGGGGGGFFGGGGGGGGGGFFFGGGGGGGGGGGGFGGGCFGGGGGGGGGGGGFGGGGGGGGGGFGFGGGGGGGGGFGGGGGGGGFBFFCFGGGCGGGGGGGFGGGGG9<FFEEGGGEFFGGGFGGGGGGGGEGDFGGGF9=8;EFFDEDFGGGGGGGGGGDF:DFFFGFGFFGFGGGGGGGGGGGGGGGGG>FCFFFAFFAAAEDA*;AF6868:5=BDFFF;(69>B??9CF;=;DD=8;74<B>1:;0:B9B?BB0>B?F<::41<<7<>BB(7;B(,,(,408)42:13<42)
@M04999:289:000000000-L3R54:1:1101:12685:2438 2:N:0:430
GACTACTGGGGTATCTAATCCTGTTTGCTCCCCACGCTTTCGCATCTCAGCGTCAGTATCTGTCCAGAAGGCCGCCTTCGCCACCGGTATTCCTCCACATCTCTACGCATTTCACCGCTACACGTGGAATTCTACCTTCCTCTACAATACTCCAGATAACCAGTTTTAAGTGCAATTCCCAGGTTGAGCCCGGGGCTTTCACACCTAACTTAATTATCCGCCTACATGCCCTTTACGCCCAGTCATTCCGATTAACGCTCGCACCCTCCGTATTACCGCGGCTGCTGGCACGGCGTTAGCC
+
CCCCCGGGGGGGGGGGGGGGGGGGGGGGGGGGGGGGGGGGGGGGGGGGGGGGGGGGGGGGGGGGGGGGGGGGGGGGGGGGGGGGGGGGGGGGGGGGGGGGGGGGGGGGGGGGGGGGGGGGGGGGGGGGGGGGGGGGGGGGGGFGGGGGGGGGGGGGGGGGGGGFFFGGGGGGGGGGFGFFGGGGCGGGGGGGGGGCDGGGFFFFFFFFFEEFFFAFFFFFFFFDFFFFBFFFFFFFFDFFFF@<>CFF?8<@@FEFFF??F;9;>43:?F6:0:AAA?FF>F;B:),:?(4:0(-73<?<4
@M04999:289:000000000-L3R54:1:1101:8781:2464 2:N:0:430
TCAGGACTACTAGGGTATCTAATCCTGTTCGCTACCCATGCTTTCGAACCTCAGCGTCAGTTACAGACCAGAGAGCCGCCTTCGCCACTGGTGTTCTTCCATATATCTACGCATTCCACCGCTACACATGGAGTTCCACTCCCCTCTTCTGCACTCAAGAAAAACAGTTTCAGCTGCACTTCCCCGGTTAAGCCGAGGGCTTTCACAGCTGACTTGTTCTCCCGCCTGCGTTCGCTTTACGCCCAATAAATCCGGACAACGCTTGCCACCTACGTATTACCGCGGCTGCTGGCACGTAGTT
+
CCCCCGGGGGGGGGGGGGGGGGGGGGGGGGGGGGGGGGGGGGGGGGGGGGGGGGGGGGGGGGGGGGGGGGGGGGGGGGGGGGGGGGGGGGGGGGGGGGGGGGGGGGGGGGGGGGGGGGGGGGGGGGGGGGGGGGGGGGGGGGGGGGGGGGGGGGGGGGGGGGGGGGGGGGGGGGGGFGFGGGGGGGGGGGGGGGGGGGGGFFFFFFFFDFFFDFAFEAFCFEFFFFFFFFFFFD;;;?EFF<39;=@EFEFFFFF?F;18>FF??F:AB,::>B??FFAD98(9B>;>FF?:?:?F?((-)
@M04999:289:000000000-L3R54:1:1101:19452:2468 2:N:0:430
TGGGGACTACCGTGGTATCTAATCCTGTTCGCTCCCCACGCTTTCGCTCCTCAGCGTCAGTGACGGCCCAGAGACCTGCCTTCGCCATCGGTGTTCTTCCCGATATCTACACATTCCACCGTTACACCGGGAATTCCAGTCTCCCCTACCGCACTCCAGTCCGCCCGTACCCGGCGCCGATCCACCGTTAAGCGATGGACTTTCACACCAGCCGCGACGAACCGCCTACGAGCTCTTTACGCCCAATAAATCCGGATAACGCTTGCACCCTACGAATTACCGCGGCTGCTGGCACTTAGTT
+
CCCCCGGGFFGGGGGFEGFGGGFGGGGGGGGGGGGGGFFGGGGDGGGFGGGGGGGGGGGGGGFGGGGGGGGGGGGGGGGGGGFGGGGGGGGFEGGGGFFGGGEGEFGGGGGGGGGGGGGGGGGGGGGFGGG>EGDFEGGGFCGGGCGGFFGGEEEFF6<:EFGG>DGGGGGE:99?BC):5?49FECF:CEFFGEGGG47FFFFFFFF<@6((7707@>(79961((,.(423(.626>F:?>>F:(44<6<?BB1,2-40(3:?<FF:64704((4<AB<03;1(,,().332.(.))-)
@M04999:289:000000000-L3R54:1:1101:16134:2490 2:N:0:430
GCTCGGACTACCAGGGTATCTAATCCTGTTTGCTACCCACACTTTCGAGCCTCAACGTCAGTTGCAGTCCAGTAAGCCGCCTTCGCCACTGGTGTTCTTCCATATATCTACGCATTCCACCGCTACACATGGAGTTCCACTTACCTCTACTGCACTCAAGTTGCCCAGTTTCCAAAGCCATTCCACAGTTGAGCTGGGGGCTTTCACTTCAGACTTAAGCAACCGTCCGCGCTCGCTTTACGCCCAAGAAATCCGGATAACGCTCGGGACATACGTATTACCGCGGCTGCTGGCACGGATG
+
-@B,AFGGGGGCFGGGGGGGGGGFGG9FEG<FGGGGGGDECEGGGGGGFEDGGGGGGGGGGGFGE<FFGGGGDFDGCFGG@FGGGGGGGGGGGGGGGCDFFG9FFFGGGGGGGGGG9FFGCEGGCGGGFEFFFGGGGGGG8@EFGGGGGGFD9FGGGFGGFDAC9+,=E9EGGED9DGBF?DDGEF?FGGGGGG8=+3?C5?FFFFC+*>5A@FFF8++6AE@DA/:)/(/(((,,,30@<;09@;2((/3>CFF>(((652-42967B>(36)()))59>9((-41(-(),21()((-((
@M04999:289:000000000-L3R54:1:1101:14924:2495 2:N:0:430
GACTACCAGGGTATCTAATCCTGTTTGCTCCCCACGCTTTCGCATCTCAGCGTCAGTATCTGTCCAGAAGGCCGCCTTCGCCACCGGTATTCCTCCACATCTCTACGCATTTCACCGCTACACGTGGAATTCTACCTTCCTCTACAATACTCCAGATAACCAGTTTTAAGTGCAATTCCCAGGTTGAGCCCGGGGCTTTCACACCTAACTTAATTATCCGCCTACATGCCCTTTACGCCCAGTCATTCCGATTAACGCTCGCACCCTCCGTATTACCGCGGCTGCTGGCACGGAGTTAGCC
+
CCCCCGGGGGGGGGGGGGGGGGGGGGGGGGGGDFGGGGGGGGGGFGGGFGGGGGGGGGGGGGGGGGGGG@FGGGGGGGGG>BFGFGEF@FFDFGGGFGGFGGCFFGGGGGGFGGGFGGEEGGGGGGGGGGGGGGGGGFGFGGGGGGGFGGGGGGGGGGGGGGGGGGGGGGGGGGGGFGF?D?DFGGGGGGFEECEG5CFGFFFFFFFFFFEFFFFF?AFFFFFFFFEFBB@B>BEF?DFD6D4=ACEFE@6?07CE?FFFB6>B(82:?F:??>AFA?>F;B>FB))(87819(34(<4),
@M04999:289:000000000-L3R54:1:1101:19417:2531 2:N:0:430
TAGACTACTGGGGTATCTAATCCTGTTTGCTCCCCACGCTTTCGCATCTCAGCGTCAGTATCTGTCCAGAAGGCCGCCTTCGCCACCGGTATTCCTCCACATCTCTACGCATTTCACCGCTACACGTGGAATTCTACCTTCCTCTACAATACTCCAGATAACCAGTTTTAAGTGCAATTCCCAGGTTGAGCCCGGGGCTTTCACACCTAACTTAATTATCCGCCTACATGCCCTTTACGCCCAGTCATTCCGATTAACGCTCGCACCCTCCGTATTACCGCGGCTGCTGGCACGGAGTT
+
CCCCCGGGGGGGGGGGGGGGGGGGGGGGGGGGGGGGGGGGGGGGGGGGGGGGGGGGGGGGGGGGGGGGGGGGGGGGGGGGGGGGGGGGGGGGGGGGGGGGGGGGGGGGGGGGGGGGGGGGGGGGGGGGGGGGGGGGGFGGGGGGGGGGGGGGGGGGGGGGGGGGGGGGGGGGGG7EFGFGGCGGGGGGGGGCFGGGDGGFFFFFFFFFFFFFFFFFFFFFF?B@FFFFFFFBDFFFCCFFFFD;=8<EFFCE77;?EC;@?F9B;B>FFFF>?B:0<AF?6>9>B11>)4????963(4
@M04999:289:000000000-L3R54:1:1101:19352:2583 2:N:0:430
CCATGACTACCGGGGTATCTAATCCTGTTTGCTCCCCACGCTTTCGCATCTCAGCGTCAGTATCTGTCCAGAAGGCCGCCTTCGCCACCGGTATTCCTCCACATCTCTACGCATTTCACCGCTACACGTGGAATTCTACCTTCCTCTACAATACTCCAGATAACCAGTTTTAAGTGCAGTTCCCAGGTTGAGCCCGGGGCTTTCACACCTAACTTAATTATCCGCCTACATGCCCTTTACGCCCAGTCATTCCGATTAACGCTCGCACCCTCCGTATTACCGCGGCTGCTGGCACGGAGTT
+
@CCCCGGGGGGGGGGGGGGGGGGGGGGFFGGGGGDFGGGGGGGGGGGGGGGGGFGGGGGGGGGGGGGGGGGGGGGGGGGGGGGGGGGGGGGGGFGGGGGGGGGDFDGGGGGGGGGGGGGGGGGGGGGGGGGGGGGFGGGGGGGGGGGGGGGGGG8DFGGGFGGGFGGA=EFGGGFGFGFGGGGGGGGGGGGGGGGGGGGGDFFFAFCADFFFFFFFCCFFFCEFFF@D@EECEE;;@FEFFF92;<@<EFEFFFFFFBFAF9(4;FFFFBB<FFFF:BFFBF((410;FBF2:<FF>01-.
@M04999:289:000000000-L3R54:1:1101:19025:2589 2:N:0:430
TGACTACCGGGGTATCTAATCCTGTTCGCTCCCCACGCTTTCGCTCCTCAGCGTCAGTGACGGCCCAGAGACCTGCCTTCGCCATCGGTGTTCTTCCCGATATCTACACATTCCACCGTTACACCGGGAATTCCAGTCTCCCCTACCGCACTCCAGTCCGCCCGTACCCGGCGCCGATCCACCGTTAAGCGATGGACTTTCACACCAGACGCGACGAACCGCCTACGAGCGCTTTACGCCCAATAAATCCGGATAACGCTTGCACCCTCCGTATTACCGCGGCTGCTGGCACGTAGTTAGC
+
CCCCCGGDEGGGGGGGGGGGGGGGGGGGGGGGGGGEGGGGGGGGCGGGGGGGGGGGGGGGGGGGEGGGEGFFGGGGGGGGGGGCGGGGGGGGGGGGGGGGGGGGGGGGGGGGGGGGGGGGGGGGGGG>FGGGGGCD=D9EGFCDGGGGDGGGGGGGEFGGE>EGGDEGGGGGGGGD85DGFFGGGGDG7EE=CGGCFDFG=FFFFFFF?F90,5>:6@DF>>FB?B6((449B0:BF6<@9BF:04)6::;90(49?F;(13<2?7::(22(,((6<43(-43;;6>:02(.(((41444-
@M04999:289:000000000-L3R54:1:1101:21645:2590 2:N:0:430
GGGACTACTGGGGTATCTAATCCTGTTTGCTCCCCACGCTTTCGCATCTCAGCGTCAGTATCTGTCCAGAAGGCCGCCTTCGCCACCGGTATTCCTCCACATCTCTACGCATTTCACCGCTACACGTGGAATTCTACCTTCCTCTACAATACTCCAGATAACCAGTTTTAAGTGCAATTCCCAGGTTGAGCCCGGGGCTTTCACACCTAACTTAATTATCCGCCTACATGCCCTTTACGCCCAGTCATTCCGATTAACGCTCGCACCCTCCGTATTACCGCGGCTGCTGGCACGGAGGT
+
CCCCCGGGGGGGGGGGGGGGGGGGGGGGGGGGGGGGGGGGGGGGGGCFFGGGGGGGGGGGGGGGGGGGGGGGGGGGGGGGGGGGGGGGGGGGGGGGGGGGGGGGGGGGGGGGGGGGGGGGGGGGGGGGGGGGGGGGGGGGGGGGGGGGGGGGGGGGGGGGGGGGGGGGFGGGGGGGFGFGGGGGGGGGGGGGGGGGGGDGFFFFFFFAEFFFFFFFFFFFFFFFD?DFFFFFFFFFFF<FF>DFF3><5?CEFFDFFFFB::6BFFFFFFB>:3:BBFBFFB1;(46:B?F7<<>B((4
@M04999:289:000000000-L3R54:1:1101:13644:2600 2:N:0:430
AGCAGGACTACACGGGTATCTAATCCTGTTCGCTACCCATGCTTTCGAACCTCAGCGTCAGTTACAGACCAGAGAGCCGCCTTCGCCACTGGTGTTCTTCTATATATCTACGCATTCCACCGCTACACATGGAGTTCCACTCTCCTCTTCTGCACTCAAGAAAAACAGTTTCAGCTGCACTTCCCCGGTTAAGCCGAGGGCTTTCACAGCTGACTTGTTCTCCCGCCTGCGTTCGCTTTACGCCCAATAAATCCGGACAACGCTTGCCACCTACGTATTACCGCGGCTGCTGGCACGTAGT
+
CCCCCGGGGGGGGGGGGGGGGGGGGGGGGGGGGGGGGGGGGGGGGGGGGGGGGGGGGGGGGGGGGGGGGGGGGGGGGGGGGGGGGGGGGGGGGGGGGGGGFGGGGGGGGGGGGGGGGGGGGGGGGGGGGGGGDGGGGGGGGGGGGGGGGGGGFGGGGGGGGGFGGGGGGGGGGGGGFGFGGGGGGGGGGGGGGGGGGGGGFFFFFFFF@FFEFFFFBFAEFFEFF=@F6;@FFFFFFFFFFFFFFD63?A9AF?;9<;;BFFB?FFFFFFFBFFFFFFFFF<21926>FBFF:B?2((,4-
@M04999:289:000000000-L3R54:1:1101:11883:2684 2:N:0:430
CTGGACTACTGGGGTATCTAATCCTGTTCGCTACCCATGCTTTCGAGCCTCAGCGTCAGTAACAGACCAGAGAGCCGCCTTCGCCACTGGTGTTCTTCCATATATCTACGCATTTCACCGCTACACATGGAGTTCCACTCTCCTCTTCTGCACTCAAGTCTCTCAGTTTCCGATGCTCTTCCTCAGTTAAGCTGAGGGCTTTCACATTCAGACTTAAAAGACCGCCTGCGCTCCCTTTACGCCCAATAAATCCGGACAACGCTTGCCACCTACGTATTACCGCGGCTGCTGGCACGTAGTT
+
CCCCCGGGGGGGGGGGGGGGGGGGGGGFGGGGGGGGGGGGGGGGGGGGGGGGGGGGGGGGGGGGGGGGGGGGGGGGGGGGGGGGGGGGGGGGGCGGGGGGGGGGFFGGGGGGECFGCGGGGGGGGGGGGGGGGGGGGGGGGFFGGGFGGGGGG8DEDGFFFFGFGGFAFGFGEDDEFGFFGGGGGGGFDGGGGGGGGGGFFFFFFFF;EACE@AFFF>AEF:@BFFFFDFF@FFDBB)*:=@FFFD@FECCEEBFFFFFFF0<FB?FFFFFFF1,84>F<4:6996,9,27?03??1:13.
@M04999:289:000000000-L3R54:1:1101:12674:2692 2:N:0:430
AGTCGGACTACTCGGGTATCTAATCCTGTTCGCTACCCATGCTTTCGAACCTCAGCGTCAGTTACAGACCAGAGAGCCGCCTTCGCCAATGGTGTTCTTCCATATATCTACGCATTCCACCGCTACACATGGAGTTCCACTCTCCTCTTCTGCACTCAAGAAAAACAGTTTCAGCTGCACTTCCCCGGTTAAGCCGAGGGCTTTCACAGCTGACTTGTTCTCCCGCCTGCGTTCGCTTTACGCCCATTAAATCCGGACAACGCTTGCCACATACGTATTACGGCGGCTGCTGGCAGGTCGG
+
AB@C8FBFGCGFFCEGFF8C<EE9EE<FGCFEGCGE<FFEAEF@FFF@CABFFGEGCGGGGEFFDCFFFCFFFDGEG8@@==7=BF?:6BF<,CEF9EEFFGGGGF,5ADGFEGGEG,@EE@FFGG9FEFDEFGEDC;;4E==E8EDFEFFDGF?FEFDFGGGDFGGGGGGFCFGCDCFFD8CGCC>ECGEGGF709CGCBAFF>FFFE96=EFFF=844+>.7@26?F@F;6181<=16>?F1,/()644<)49>(-4:19B?(4((.5(4<DF?<)(:A(,1991(3,34((.((.)-(
@M04999:289:000000000-L3R54:1:1101:22382:2705 2:N:0:430
GTGGACTACCAGGGTATCTAATCCTGTTTGCTCCCCACGCTTTCGCATCTCAGCGTCAGTATCTGTCCAGAAGGCCGCCTTCGCCACCGTGATTCCTCCACATATCTACGCATTTCACCGCTACACGTGGAATTCTACCTTCCTCTACAATACTCCAGATAACCAGTTTTAAGTGCAATTCCCAGGTTTAGCCCGGGGCTTTCACACCTAACTTAAGTATCCGCCTACATGCCCTTTACGCCCAGTCATTCCGATTAAAGCTCGCCCCCTCCGTATTACCGCGGCTCCTGGCGCGGAGTGG
+
C<ACCFFCEEGFGGEFGEGGA@@C<@FEF<9CFCFGGG@F:,C@@F:,8,CEE<F6,6@;CFCFDC<@FAFF8FA@=C44@EFG@FE<@6,9B<@,A<,EG<5,A?FE?,F7?=F@<F?8BEF+FGE<E=?49DDC@FF9FGGGGGEDD9FGC;,=@DF@DAEF9D9AFG:=@,62?@2++222DFD3,,@A?FC>+C7*064+<BFFFFE4A:A9/9BABA>920::E;E@BB(5)88?D96(:3)77)77(6;((9))73;0((-2>9?<>0.((52)(-(2(((((.,(381((4(((
@M04999:289:000000000-L3R54:1:1101:24953:2708 2:N:0:430
GGCGACTACCCGGGTATCTAATCCTGTTTGCTCCCCACGCTTTCGCATCTCAGCGTCAGTATCTGTCCAGAAGGCCGCCTTCGCCACCGGTATTCCTCCACATCTCTACGCATTTCACCGCTACACGTGGAATTCTACCTTCCTCTACAATACTCCAGATAACCAGTTTTAAGTGCAATTCCCAGGTTGAGCCCGGGGCTTTCACACCTAACTTAATTATCCGCCTACATGCCCTTTACGCCCAGTCATTCCGATTAACGCTCGCACCCTCCGTATTACCGCGGCTGCTGGCACGGAGTT
+
CCCCCGGGGGGGGGGGGGGGGGGGGGGGGGGGGGGGGGGGGGGGGGGGGGGGGGGGGGGGGGGGGGGGGGGGGGGGGGGGGGGGGFGGGGGGGGGGGGGGGGGGGGGGGGGGGGGGGGGGGGGGGGGGGGGGGGGGGGGGGGGGGGGGGFGGGGGGGGGGGGGGGGGGGGGGGGGGFGFGGGGGGGGGGGGGGGGGGGGGFFFFFFFFFFFFFFFFFFFFFEFBFFDFEFFFFFE@FFFFF(6;?FEFFEFFFF1::AFF>?<>BFF>FFBFF8::?AAA?>>>B>FFB:BBF<?>;;6:
@M04999:289:000000000-L3R54:1:1101:24560:2728 2:N:0:430
GCGACTACTGGGGTATCTAATCCTGTTCGTCACCCATGCTTTCGAACCTCAGCGTCAGTTACAGACCAGAGAGCCGCCTTCGCCACTGGTGTTCTTCCATATATCTACGCATTCCACCGCTACACATGGAGTTCCACTCTCCTCTTCTGCACTCAAGAAAAACAGTTTCAGCTGCACTTCCCCGGTTAAGCCGAGGGCTTTCACAGCTGACTTGTTCTCCCGCCTGCGTTCGCTTTACGCCCAATAAATCCGGACAACGCTTGCCACCTACGTATTACCGCGGCTGCTGGCCCGTAGTT
+
CCCCCGGGGGGGGGGGGGGGGGGGGGGGGGGGGDGGGGGGGGGGG@FGGGGGGGGGGGGGGGGGGGGGGFGGGGGGGGGGGGGGGGGGGGGFGGGGGGGGGGGGGGGGFEFFFGFGGGGGGGGGGGGGGGGGGGGGGGGFGGGGGGGGFGGGGGGGGGGGGGGGGGGGGGGGGGGGFGFGGGGGGGGGGGGGGGGGDDGGFFFFFFFFFFF=68FAEFFFFFFFFFFBF0?DFDDFFFFF@@F?FFFFFF;B>?FBFB>FB((:?ADBFFF???925>>07>39926)8??049(4:?2
@M04999:289:000000000-L3R54:1:1101:16896:2798 2:N:0:430
CTTGACTACCCGGGTATCTAATCCTGTTCGCTACCCATGCTTTCGAACCTCAGCGTCAGTTACAGACCAGAGAGCCGCCTTCGCCACTGGTGTTCTTCCATATATCTACGCATTCCACCGCTACACATGGAGTTCCACTCTCCTCTTCTGCACTCAAGAAAAACAGTTTCAGCTGCACTTCCCCGGTTAAGCCGAGTGCTTTCACAGCTGACTTGTTCTCCCGCCTGCGTTCGCTTTACGCCCAATAAATCCGGACAACGCTTGCCACCTACGTATTACCGCGGCTGCTGGCACGTAGTT
+
CCCCCGGGGGGGGGGGGGGGGGGGGGGGGGGGGGGGGGGGGGGGGGGGGGGGGGGGGGGGGGGGGGGGGGGGGGGGGGGGGGGGGGGGGGGGGGGGGGGGGGGGGGGGGGGGGGGGGGGGGGGGGGGGGGGGGGGGGGGGGGGGGGGGGGGGGGGGCCFGGGGGGGGGGGGGGGGGFGFGGGGGGGGGGGGGG>EGGGGGFAFFFFFFFFBFFFFFFF+>AD@FFFFBBFFFFF?DFFFFFFF@DFEE3?E@>(819BB>>??FF?9?B7:7387AFFFFFBFBF(4?B22,(4:(.4(6
@M04999:289:000000000-L3R54:1:1101:20892:2834 2:N:0:430
CGCTGACTACTCGGGTATCTAATCCTGTTTGCTCCCCACGCTTTCGCATCTCAGCGTCAGTATCTGTCCAGAAGGCCGCCTTCGCCACCGGTATTCCTCCACATCTCTACGCATTTCACCGCTACACGTGGAATTCTACCTTCCTCTACAATACTCCAGATAACCAGTTTTAAGTGCAATTCCCAGGTTGAGCCCGGGGCTTTCACACCTAACTTAATTATCCGCCCACATGCCCTTTACGCCCAGTCATTCCGATTAACGCCCGCACCCTCCGTATTACCGCGGCTGCTGGCACGGAGTT
+
CCCCCGGGGGGGGGGGGGGGGGGGGGGGGGGGGGGGGGGGGGGGGGGGGGGGGGGGGGGGGGGGGGGGGGGGGGGGGGGGGGGGGGGGGGGGGGGGGGGGGGGGGGGGGGGGGGGGGGGGGGGGGGGGGGGGGGGGGGGGGGGGGGGGGGGGGGGGGGGGGGGGGGGGGGGGGGGFDGFGGGGGFGGGGGGCGGGGGGDDEFFFFFFFFFFFFFFFCFFFFFFFDFFDD?EEFF@8;EFFFFFFFFFFFFFE?;DFFFFF:F;9>9(,36<B?>(4<04)61320016BB?F:2,1700,,
@M04999:289:000000000-L3R54:1:1101:17634:2889 2:N:0:430
ACGACTACTGGGGTATCTAATCCTGTTTGCTCCCCACGCTTTCGCATCTCAGCGTCAGTATCTGTCCAGAAGGCCGCCTTCGCCACCGGTATTCCTCCACATCTCTACGCATTTCACCGCTACACGTGGAATTCTACCTTCCTCTACAATACTCCAGATAACCAGTTTTAAGTGCAGTTCCCAGGTTGAGCCCGGGGCTTTCACACCTAACTTAATTATCCGCCTACATGCCCTTTACGCCCAGTCATTCCGATTAACGCTCGCACCCTCCGTATTACCGCGGCTGCTGGCACGGAGTT
+
CACCC@EDFGGGEGGCFGFFFFCFGFFFGGGGGCFFGGDGDGGGGGDGF@FFGGGGGGGGGGGGGFGFFGGGGGGGC@FC<FEEGGGGGFFGGGGFFGGGGGGGG9EGGGGGC?FEEFFGGGGGGGGGGGGFGGGGF9=CCDADFFGGGGGGFEDDFFFGFGEFG?D8DFGGGGGGFGFGGGGFGCFGGGGGGDC7>G7FFAFF66>4<BFCCFFFC>+1B@DDD=:BCC=331=4C<;>9FFFE@EE3?<;3<D@EF@0,46249>?::(74<::AFDF>67(40-:>0::?0223:<
@M04999:289:000000000-L3R54:1:1101:18753:2927 2:N:0:430
TTAGGACTACTGGGGTATCTAATCCTGTTTGCTCCCCACGCTTTCGCATCTCAGCGTCAGTATCTGTCCAGAAGGCCGCCTTCGCCACCGGTATTCCTCCACATCTCTACGCATTTCACCGCTACACGTGGAATTCTACCTTCCTCTACAATACTCCAGATAACCAGTTTTAAGTGCAATTCCCAGGTTGAGCCCGGGGCTTTCACACCTAACTTAATTATCCGCCTACATGCCCTTTACGCCCAGTCATTCCGATTAACGCTCGCACCCTCCGTATTACCGCGGCTGCTGGCCCGGAGTT
+
CCCCCGGGGGGGGGGGGGGGGGGGGGGGGGGGGGGGGGGGGGGGGGGGGGGGGGGGGGGGGGFGGGGGGFGGGGGGGGGGGGGGGGGGFGGCEFGGGGGGGGGGGGGGGGGCFGGGGGGGGGGGGGGGGGGGGGGGGGGGGGGGGGGGGGDFGGGGGGFGGGGGGGGGGCGGGGGGFGFGGGGGGFFD?FGGFGGGGGDDFFFFFFFFD9EFFFFFEFFFFFFFFFDFFFFFFEFF@EFFFF>BDFEFFCC?EFFF0<EE?9B(7>B;1?3:06?FBFF2A1(49((,,4).(((4-,((.
@M04999:289:000000000-L3R54:1:1101:9074:2943 2:N:0:430
AAGGTGACTACCCGGGTATCTAATCCTGTTCGCTCCCCACGCTTTCGTCCATCAGCGTCAATCGGTATTTAGTAACCTGCCTTCGCAATCGGGGTTCTGTGTAATATCTATGCATTTCACCGCTACACTACACATTCCAGCTACTTCAATACTATTCAAGATTAACAGTATCAACGGCAGTTCTACAGTTAAGCTGCAGGTTTTCACCGCTGACTTATCAACCCGCCTACGGACCCTTTAAACCCAATAAATCCGGATAACGCTCGCATCCTCCGTATTACCGCGGCTGCTGGCACGGAGT
+
CCCCCGGGGGGGGGGGGGGGGGGGGGGGGGGGGGGGGGGGGGGGGGGGGGGGGGGGGGGGGGGGGGGGGGGGGGGGGGGGGGGGGGGGGGGGGGGGGGGGGGGGGGGGGGGGGGGGGGGGGGGGGGGGGGGGGGGGGGGGGGGGGGGGGGGGGGGGGGGGGGGGGGGGGGGGGGGGFGFGGGGGGGGGGGGGGGGGGGGDFFFFAFFFFFFFFFFFFFFFFFFDFFFDFFFFFFFFFF@FFFFFFDFFFFFEFFB3;;?EEBF?<FBBFFFFF:BBB?2<AAFF>9B>9<B?767>BFFF,
@M04999:289:000000000-L3R54:1:1101:7536:2953 2:N:0:430
TAGCGACTACACGGGTATCTAATCCTGTTTGCTCCCCACGCTTTCGCATCTCAGCGTCAGTATCTGTCCAGAAGGCCGCCTTCGCCACCGGTATTCCTCCACATCTCTACGCATTTCACCGCTACACGTGGAATTCTACCTTCCTCTACAATACTCCAGATAACCAGTTTTAAGTGCAGTTCCCAGGTTGAGCCCGGGGCTTTCACACCTAACTCAATTATCCGCCTACATGCCCTTTACGCCTAGTCATTCCGATTAACGCTCGCACCCTCCGTATCACCGCGGCTGCTGGCACGTAGTT
+
CCC@@FFGEGFEGGGGCCFGGGGF<FGGFGGGGGGGGGDE>BFFGGGGGGGGGCFGGEGGGFFGFGGFGGGECFGGGGCFGGGGGGDGEFCFGGFGFGGGGGG8FCF<EGGGGCGGGGGGGGGEGGGGDEFECF8EEEFGGFGFGFGG9DFGF?FG,DF99AFC8FFEFGGADEFGFFFGGGC,6DFFCECG6D@CGDDGFFFFFFFFF256>FF==88?85959=7@FFEE8;;43=CF002(4,>3)9)5?E?F:02<?0121;B>FF???F:(:(6<0(49>>FBF))4:02((,.()
@M04999:289:000000000-L3R54:1:1101:23104:3024 2:N:0:430
CTTTGGACTACAGGGGTATCTAATCCTGTTCGCTACCCATGCTTTCGAACCTCAGCGTCAGTTACAGACCAGAGAGCCGCCTTCGCCACTGGTGTTCTTCCATATATCTACGCATTCCACCGCTACACATGGAGTTCCACTCTCCTCTTCTGCACTCAAGAAAAACAGTTTCAGCTGCACTTCCCCGGTTAAGCCGAGGGCTTTCACAGCTGACTTGTTCTCCCGCCTGCGTTCGCTTTACGCCCAATAAATCCGGACAACGCCTGCCACCTACGTATTACCGCGGCTGCTGGCACGTAGT
+
CCCCCGGGGGGGGGGGGGGGGGGGGGGGGGGGGGGGGGGGGGGGGGGGGGGGGGGGGGGGGGGGGGGGGGGGGGGGGGGGGGGGGGGGGGGGGGGGGGGGGGGGGGGGGGGGGGGGGGGGGGGGGGGGGGGGGGGGGGGGGGGGGGGGGGGGGGGGGGGGGGGGGGGGGGGGGGGGFGFGGGGGFGGGGGGGGGGGGGGGFFFFFFFFFFFFFFFFFFFFFFFFF>BFFFFFFFFFFF<FFFFF@<<@EFFFBFFFFFBBBFFFFFFF?F:?FFFFFA?AFAFFFFFFF??00(436:?B-
@M04999:289:000000000-L3R54:1:1101:16161:3157 2:N:0:430
CGGACTACACGGGTATCTAATCCTGTTTGCTCCCCACGCTTTCGCATCTCAGCGTCAGTATCTGTCCAGAAGGCCGCCTTCGCCACCGGTATTCCTCCACATCTCTACGCATTTCACCGCTACACGTGGAATTCTACCTTCCTCTACAATACTCCAGATAACCAGTTTTAAGTGCAATTCCCAGGTTGAGCCCGGGGCTTTCACACCTAACTTAATTATCCGCCTACATGCCCTTTACGCCCAGTCATTCCGATTAACGCTCGCACCCTCCGTATTACCGCGGCTGCTGGCACGGAGTT
+
CCCCCGGGGGGGGGGGGGGGGGGGGGGGGGGGGGGGGGGGGGGGGGGGGGGGGGGGGGGGGGGGGGGGGGGGGGGGGGGGGGGGGGGGFGGGGGGGGGGGGGGGGFGGGGGGGGGGGGGGGGGGGGGGGGGGGGGGGGGGGGGGGGGGGGGGGGGGGGGGGGGGGGGGGGGGGGGGFGFGGGGGGGGGGFGFGGGGGGGGFFFFFFFFFFFFFFFF?FFFFFFFFFFFFFFF@FFF<C@B>9??EEFEFFCEF?DFFFFFFFFFFFFFBFFF?:(8AAA629;FFFFF::<:70(70:?
@M04999:289:000000000-L3R54:1:1101:19800:3162 2:N:0:430
TTGGACTACTAGGGTATCTAATCCTGTTCGCTCCCCACGCTTTCGTCCATCAGCGTCAATCGGTATTTAGTAACCTGCCTTCGCAATCGGGGTTCTGTGTAATATCTATGCATTTCACCGCTACACTACACATTCCAGCTACTTCAATACTATTCAAGATTAACAGTACCAACGGCAGTTCTACAGTTAAGCTGCAGGTTTTCACCGCTGACTTATCAACCCGCCTACGGACCCGTTAAACCCAATAAATCCGGATAACGCTCGCATCCTCCGTATTACCGCGGCTGCTGGCACGGATTT
+
CCCCCGGGGGGGGGGGGGGGGGGGGGGGFGGGGGGGGGGGDFGGGGEGDFGGGGGGGGGGGDGF@F,FGGGGGGGGGGGGGGGGGGGFGGEGGGGGGGGGGGGDGGGGGGGGGGGGGGGGGGGGGGGGFGGGGGGGGGGGGGGGGGGFGGGGGFGGGGFFFFGGGGGGCFGFCGGGEGFGGGGGGGEGGFGGCFGFGG6;BAFFFFFEFAFFEFFA=CFFFFFF>A2B=(6@>F(83;?FFFFFF@8E;EEF@@FFD<E@0,(7;>FBFFA((3::?<A9<>9F>6(3:B(4:2:(((-5
@M04999:289:000000000-L3R54:1:1101:20655:3177 2:N:0:430
AGACTACTCGGGTATCTAATCCTGTTCGCTCCCCACGCTTTCGTCCATCAGCGTCAATCGGTATTTAGTAACCTGCCTTCGCAATCGGGGTTCTGTGTAATATCTATGCATTTCACCGCTACACTACACATTCCAGCTACTTCAATACTATTCAAGATTAACAGTATCAACGGCAGTTCTACAGTTAAGCTGCAGGTTTTCACCGCTGACTTATCAACCCGCCTACGGACCCTTTAAACCCAATAAATCCGGATAACGCTCGCATCCTCCGTATTACCGCGGCTGCTGGCACGGAGTTAGC
+
CCCCCGGGGGGGGGGGGGGGGGGGGGGGGGGGGGGGGGGGGGGGGGGGGGGGGGGGGGGGGGGGGGGGGGGGGGGGGGGGGGGGGGGGGGGGGGGGGGGGGGGGGGGGGGGGGGGGGGGGGGGGGGGGGGGGGGGGGGGGGGGGGGGGGGGGGGGGGGGGGGGGGGGGGGGGGGGGFGFGGGGGGGGGGGGGGGGGGGGGFFFFEFFFFF;@ECFFFFFAFA94@FFDFFFFFFFFFFFFFFFFFFFFFFFFF?D>E6BD@>FFFF:>FF>66<>AD266>9>>>:>B?B:2(99222:A4
@M04999:289:000000000-L3R54:1:1101:21056:3222 2:N:0:430
GACTACTCGGGTATCTAATCCTGTTTGCTCCCCACGCTTTCGTATCTCAGCGTCAGTATCTGTCCAGAAGGCCGCCTTCGCCACCGGTATTCCTCCACATCTCTACGCATTTCACCGCTACACGTGGAATTCTACCTTCCTCTACAATACTCCAGATAACCAGTTTTAAGTGCAGTTCCCGGGTTGAGCCCGGGGCTTTCACACCTAACTTAATTATCCGCCTACATGCCCTTTACGCCCAGTCATTCCGATTAACGCTCGCACCCTCCGTATTACCGCGGCTGCTTGCACGGAGTTAGCC
+
CCCCCGGGGGGGGGGGGGGGGGGGGGGGGGGGGGGGGGGGGGGFFGFGGGGGGGGGGGGGGGGGGGGGGGGGGGGGGGGGGGGGGGGGGGGGGGGGGGGGGGGGGGGGGGGGGGGGGGGGGGGGGGGGGGGGGGGGGGGGGGFGGGGGGGGFFGGFGGGGGGGGDFFGFGGEGGGGFF7DGGGGGGGGGGGGGGGGDFGF@FFFFFFFFE<=4FFFFFFFFF@FFF443=DEFF47(11:(83;EEFFF8;<@;CE((-49>299:12428?(3<6A:0(699;:)440)5:(-4<7A<<)
@M04999:289:000000000-L3R54:1:1101:7034:3243 2:N:0:430
GACTACTGGGGTATCTAATCCTGTTTGCTCCCCACGCTTTCGCATCTCAGCGTCAGTATCTGTCCAGAAGGCCGCCTTCGCCACCGGTATTCCTCCACATCTCTACGCATTTCACCGCTACACGTGGAACTCTACCTTCCTCTACAATACTCCAGATAACCAGTTTTAAGTGCAATTCCCAGGTTGAGCCCGGGGCTTTCACACCTAACTTAATTATCCGCCTACATGCCCTTTACGCCCAGTCATTCCGATTAACGCTCGCACCCTCCGTATTACCGCGGCTGCTGGCACGGAGTTAGCC
+
CCCCCGG9FFEFEFGGGGGGGGGFFFFGGGGDCEGCFFGGGGGGGGEFCGGGGGGGGGGGGGFGGDGE@CFGGGDGCFGGGEFDGGGGG@GGGGGGGG@?F<FGGGGDFCFFAEFFGGGGGGGGGFGGEGGCFGGGGGFGGFGCFCDFGGGFGGGCBDGGFGGE;3EFGGGGGFFGDF?FFGGGGGGGGGGGG>CDG>7;BECA4AFFDFFFFFFFFFF@F@=@F=CE3>=EFEFEFF15;?(;@E?E<@0;(6C93931(4>BBB:(--43::<AA?>0;>FF<?D0087:147:8<A9)
@M04999:289:000000000-L3R54:1:1101:6842:3253 2:N:0:430
AGTTGACTACTAGGGTATCTAATCCTGTTTGCTCTCCACGCTTTCGCATCTCAGCGTCAGTATCTGTCCAGAAGGCCGCCTTCGCCACCGGTATTCCTCCACATCTCTACGCATTTCACCGCTACACGTGGACTTCTACCGTCCTCTACAATACTCCAGATAACCAGTTTTAAGTGCAATTCCCAGGTTGAGCCCGGGGCTTTCACGCCTAACTTAATTATCCGCCTACATGCCCTGTACGCCCAGTCATTCCGCTTAACGCTCGCACCCTCCGGATTACCGCGGCTGCGGGCCCGCAGTT
+
CCACC@<@EFGEC<FFGGF<E6,-6CF,,C@FFG,F@<6,C@:F<F,@,CACF,FCCGGBCC,<C<CFGC,,CB8@F4@+FC=@F,::E=:@FD9F,F9FCFG<F,9,4,9@=C+9,CF,?CGGGDCFF=?4,@=BEFFG+4@+@AGFGCEDADFG8@=9,@DE>F8,3,,@=FGFFF+=DFGGCD@FFFFCC,4=+CC7@FFFFAAF=@>6@A+9A+BE8C?>29(2((99B3B;(.9+616@DF;@FCCEF1(6(())69?02>9(164217((,42<6229(13;:((((-(4((44-
@M04999:289:000000000-L3R54:1:1101:7383:3299 2:N:0:430
CTAGACTACTCGGGTATCTAATCCTGTTCGCTACCCATGCTTTCGAGCCTCAGCGTCAGTAACAGACCAGAAAGCCGCCTTCGCCACTGGTGTTCTTCCATATATCTACGCATTTCACCGCTACACATGGAGTTCCACTTTCCTCTTCTGTACTCAAGTTTTGTAGTTTCCACTGCACTTCCTCAGTTGAGCTGAGGGCTTTCACAGCAGACTTACAAAACCGCCCGCGCTCGCTTTACGCCCAATAAATCCGGACAACGCTTGCCACCTACGTATTACCGCGGCTGCTGGCACGTAGTTT
+
CCCCCGGGGGGGGGGGGGGGGGGGGGGGGGGGGGGGGGGGGGGGGGGGGGGGGGGGGGGGGGGGGGGGGGGGGGGGGGGGGGGGGGGGGGGGGGGGGGGGFGGGGGGGGGGGGGGGGGGGGGGGGGGGGGGGGGGGGGGGGGGGGGGGGGGGGGGGGGGGGGGGGGGGGGGGGGGGFGFGGGGGGGGGGGGGGGGGGGGGFFFFFFFFFD5@EFFFFFFB>>ABFFFFFF2@@BDFFEEFF>@@FFFFFCEEFFFB9?BFFF<FFFDF??50(4<AB<<>?B>FBB>:>0::?D?:3664)
@M04999:289:000000000-L3R54:1:1101:15549:3300 2:N:0:430
GCCTTGACTACCCGGGTATCTAATCCTGTTTGCTCCCCACGCTTTCGCATCTCAGCGTCAGTATCTGTCCAGAAGGCCGCCTTCGCCACCGGTATTCCTCCACATCTCTACGCATTTCACCGCTACACGTGGAATTCTACCTTCCTCTACAATACTCCAGATAACCAGTTTTAAGTGCAATTCCCAGGTTGAGCCCGGGGCTTTCACACCTAACTTAATTATCCGCCTACATGCCCTTTACGCCCAGTCATTCCGATTAACGCTCGCACCCTCCGTATTACCGCGGCTGCTGGCACGGAGT
+
CCCCCGGGGGGGGGGGGGGGGGGGGGGGGGGGGGGGGGGGGGGGGGGGGGGGGGGGGGGGGGGGGGGFFGGGGGGGGGGGFFGGGG7CGGGGGGGGGGGGGGGGGGGGGGGGGGGGGGGGGGGGGGGGGGGEFGGGGGGGGGGGGGGGGGGDGGGGFGGGGGGGGGGGGFGGGGGGFGFFFFGGGGGGGGGGGGGGGGGGFFFFFFFFFFFFFFFFFFFFFFFFFB@FFFEC));33@3AEFFFFFDEEFFE6<@;?6<>FFF?09BF>911:?>::?FFBF?F>B>39-4),8<?:07>4
@M04999:289:000000000-L3R54:1:1101:20655:3308 2:N:0:430
AGGGGGACTACTCGGGTATCTAATCCTGTTCGCTACCCATGCTTTCGAGCCTCAGCGTCAGTAACAGACCAGAAAGCCGCCTTCGCCACTGGTGTTCTTCCATATATCTACGCATTTCACCGCTACACATGGAGTTCCACTTTCCTCTTCTGTACTCAAGTTTTGTAGTTTCCACTGCACTTCCTCAGTTGAGCTGAGGGCTTTCACAGCAGACTTACAAAACCGCCTGCGCTCGCTTTACGCCCAATAAATCCGGACAACGCTTGCCACCTACGTATTACCGCGGCTGCTGGCACGTAGT
+
CCCCCGGGGGGGGGGGGGGGGGGGGGGGGGGGGGGGGGGGGGGGGGGGGGGGGGGGGEGGGGGGGGGGGGGGGGGGGGGGGGGGGGGGGGGGGGGGGGGGGGGGGGGGGGGGGGGGGGGGGGGGGGGGGGGGGGGGGGGGGGGGGGGGGGGGGFGGGGGGGGGGGGGGGGGGGGGGFGFGGGGGGGGGGGGFFGDFGGG>?FFFFFFA@CDCDF>BCFFFFBFFF9@?@B=BFDFFF@FFE;D19;:@@<6<EE(,499<?6>??<02<<67:B(,.6:AA4197((418:B:?028B?B3
@M04999:289:000000000-L3R54:1:1101:25063:3313 2:N:0:430
TCGACTACACGGGTATCTAATCCTGTTCGCTCCCCACGCTTTCGTCCATCAGCGTCAATCGGTATTTAGTAACCTGCCTTCGCAATCGGGGTTCTGTGTAATATCTATGCATTTCACCGCTACACTACACATTCCAGCTACTTCAATACTATTCAAGATTAACAGTATCAACGGCAGTTCTACAGTTAAGCTGCGGGTTTTCACCGCTGACTTATCAACCCGCCTACGGACCCTTTAAACCCAATAAATCCGGATAACGCTCGCATCCTCCGTATTACCGCGGCTGCTGGCACGGAGTT
+
CCCCCGGGGGGGGGGGGGGGGGGGGGGGGGGGGGGGGGGGGGGGGGGGGGGGGGGGGGGGGGGGGGGGGGGGGGGGGGGGGGGGGGGGGGGGGGGGGGGGGGGGGGGGGGGGGGGGGGGGGGGGGGGGGGGGGGGGGGGGGGGGGGGGGGGGGGGGGGGGGGGGGGGGGGGGGGGGFGFGGGGGGGGGGGGGGGGGCDGGFFFFFEFEFFFFFFFFFFFFFFFFFFFFFFFFFFFFF?EFFFFFF;E<?EFF>:?FABF>FFFFFFFF?A?B?F::<BA1>;;9>;(330?:<:>B>B:
@M04999:289:000000000-L3R54:1:1101:9608:3314 2:N:0:430
TATGACTACCAGGGTATCTAATCCTGTTCGCTCCCCACGCTTTCGTCCATCAGCGTCAATCGGTATTTAGTAACCTGCCTTCGCAATCGGGGTTCTGTGTAATATCTATGCATTTCACCGCTACACTACACATTCCAGCTACTTCAATACTATTCAAGATTAACAGTATCAACGGCAGTTCTACAGTTAAGCTGCAGGTTTTCACCGCTGACTTATCAACCCGCCTACGGACCCTTTAAACCCAATAAATCCGGATAACGCTCGCCTCCTACGTATTACCGCGGCTGCTGGCACGGAGTT
+
CCCCCGGGGGCGGGGGFGGGFGGGGGGGGGGGGGGGGGGGGGGGGGGGEGFFFFGGE@@EFGGFF?<FEFFGGGGGGFGGGGFGGEGGGGGGGGGCF?@FGFGGFFFFGFFGGGFEFGGGGEE=AFGG<FGFGGGGADFCGGFGG;EECFFGC;EGCD,6=DFFGGGFFGGDGEGGBDFDGGGGGGGGGGFF7:C7DG?FFFFFFFEFAFFFFFFA8BF4?AABFFFFFF222>=3::<6=D@;D;336?3=90;?(7<7>0(30((41()4:?2<:<AA?BBF>17:7:,(32-(---8
@M04999:289:000000000-L3R54:1:1101:17930:3334 2:N:0:430
CCTTGACTACCAGGGTATCTAATCCTGTTTGCTCCCCACGCTTTCGCATCTCAGCGTCAGTATCTGTCCAGAAGGCCGCCTTCGCCACCGGTATTCCTCCACATCTCTACGCATTTCACCGCTACACGTGGAATTCTACCTTCCTCTACAATACTCCAGATAACCAGTTTTAAGTGCAATTCCCAGGTTGAGCCCGGGGCTTTCACACCTAACTTAATTATCCGCCTACATGCCCTTTACGCCCAGTCATTCCGATTAACGCTCGCACCCTCCGTATTACCGCGGCTGCTGGCACGGAGTT
+
CCCCCGGGGGGGGGGGGGGGGGGGGGGGGGGGGGGGGGGGGGGGGGGGGGGGGGGGGGGGGGGGGGGGGGGGGGGGGGGGGGGGGGGGGGGGGGGGGGGGGGGDFGGGGGGGGGGGGGGGGGGGGGGGGGGGGGGGGGGGGGGGGGGGGGGGGGGGGGGFGGGGGGGGGGGGGGGGFGFGGGGGGGGGGGGGGGGGGGGGFAAFFFFFFFFFFFFFCFFFFFFDFDFFFFFFFFFFDEFFFFFFFFFFFCEEFFFFFDFEFFFFFFFB9(,4:>BBF?FFDFFFB>01438:BB>F41>?3
@M04999:289:000000000-L3R54:1:1101:7677:3351 2:N:0:430
TATTGACTACACGGGTATCTAATCCTGTTCGCTCCCCACGCTTTCGTCCATCAGCGTCAATCGGTATTTAGTAACCTGCCTTCGCAATCGGGGTTCTGTGTAATATCTATGCATTTCACCGCTACACTACACATTCCAGCTACTTCAATACTATTCAAGATTAACAGTATCAACGGCAGTTCTACAGTTAAGCTGCAGGTTTTCACCGCTGACTTATCAACCCGCCTACGGACCCTTTAAACCCAATAAATCCGGATAACGCTCGCATCCTCCGTATTACCGCGGCTGCTGGCACGGAGTT
+
CCCCCGGGGGGGGGGGGGGGGGGGGGGGGGGGGGEGGGGGGGGGGGGGGGGGGGGGGGGGGGGGGGGGGGGGGGGGGGGGGGGGGGEFGGGGGGGGGGGGGGGGGGGGGGGGGGGGGGGGGGGGGGGGGGGGGGGGGGGGGGGFGGGFGGGGGGGGGGFGGGGFGGGGDGGGFGDGD8A=DGDGGGGGGGGGGGGGGGGGFFFFFFFA>FF>:FFFEFFFFFFFA@FFF95>@9@F@;ECCADDD@DEE<753;>;@<@EF0:096>BF?F>(22((4>B-,7099;;B?:??128(-28.
@M04999:289:000000000-L3R54:1:1101:6441:3379 2:N:0:430
GAGACTACCCGGGTATCTAATCCTGTTTGCTCCCCACGCTTTCGCATCTCAGCGTCAGTATCTGTCCAGAAGGCCGCCTTCGCCACCGGTATTCCTCCACATCTCTACGCATTTCACCGCTACACGTGGAATTCTACCTTCCTCTACAATACTCCAGATAACCAGTTTTAAGTGCAATTCCCAGGTTGAGCCCGGGGCTTTCACACCTAACTTAATTATCCGCCTACATGCCCTTTACCCCCAGCCAATCCGATTAACCCTCGCACCCTCCGTTTTCACGCGTGCTCTGGCCAGGAGTTGG
+
CCC<C<CCFGGGGGFGGF9FE,CFDAFGEGEEFGGFGGECEGEECGGGEA,CFCFFDCD,CFGGE,CFGFFGFFGGEGCFFFFFGCFGGG7DF<F<?=?<B@AAFA9FF:FFGGGGGGGGEGEGFEBBCCGGFCEGGGFC8DDD,=D,EFDFF?FGGEGGDFC88DFFFGGGEFCF++;C29AFCGG8F7DG7CEGG4;;>AAFCFEFEF==>*BCE8B*=2--(-0(9)33346;66.;811(((/(.(:1003152).((42(7>312<BF)(4)).(,7,((,)-))..(((4,81)(
@M04999:289:000000000-L3R54:1:1101:20422:3419 2:N:0:430
AGGACTACCCGGGTATCTAATCCTGTTTGCTCCCCACGCTTTCGCATCTCAGCGTCAGTATCTGTCCAGAAGGCCGCCTTCGCCACCGGTATTCCTCCACATCTCTACGCATTTCACCGCTACACGTGGAATTCTACCTTCCTCTACAATACTCCAGATAACCAGTTTTAAGTGCAATTCCCAGGTTGAGCCCGGGGCTTTCACACCTAACTTAATTATCCGCCTACATGCCCTTTACGCCCAGTCATTCCGATTAACGCTCGCACCCTCCGTATTACCGCGGCTGCTGGCACGGAGTT
+
CCCCCGGGGGGGGGGGGGGGGGGGGGGGGGGGGGGGGGGGGGGGGDGGGGGGGGGGGGGGGGGGGGGGGGGGGGGGGGGGGGGGGGGGGGGFGGGGGGGGGGGGGGGGGGGGGGGGGGGGGGGGGGGGGGGGGGGGGGGGGFGGGGGGGGGGGGGGGGGGGGGGGFGGGGGGGGGCBFFGGGGFGGGGFGGGGGGGGGGGFFFFFFFFEFBCFFFFFFFF6@>DFFFFFF@FFFFFFFFFFFFF@EFFFFEE<@FFFFF9<<BFFB6:<F?B?:B?DFAFF6;;2908:,((5030,47
@M04999:289:000000000-L3R54:1:1101:16448:3449 2:N:0:430
GACTACTAGGGTATCTAATCCTGTTTGCTCCCCACGCTTTCGCATCTCAGCGTCAGTATCTGTCCAGAAGGCCGCCTTCGCCACCGGTATTCCTCCCCATCTCTACGCATTTCACCGCTACACGTGGACTTCTACCTTCCTCTACAATACTCCAGATAACCAGTTTTAAGTGCAGTTCCCAGGTTGAGCCCGGCGCATTCACACCTAACTTAATTATCCGCCTACATGCCCTTTCCGCCTAGTCATTCCGATTAACGCTCGCACCCTCCGTATTACCGCGGCTGCTGGCACGGAGTTATGC
+
@-BCCEGF<,,;@6@FFC9CCF,C,CFGFEE@:<@@@BFFGC,CC@FGG<EGC,8@<,<CCFC,;6,CEF@,,8FG:FGF,@?FGG>FCFBDD5E<,8E,A5EE,ED+686=F?AFFC:EF9F@:<F745,,94CF>;DFDG;@EFD,==EGFF,,,7EE@,6,@+@F?,,=AFG=?FF+D6+63D,D66+@9+*;**;=+=A9@*;A:CCEE94B*===F=>9:E**77>;(/)7,7<)/667.<.)7421<1?C;>6?>;913:02?1-8(,.6)4669096::2?0,3(3(4,.4)).
@M04999:289:000000000-L3R54:1:1101:13771:3460 2:N:0:430
GACGGACTACCCGGGTATCTAATCCTGTTTGCTCCCCACGCTTTCGCATCTCAGCGTCAGTATCTGTCCAGAAGGCCGCCTTCGCCACCGGTATTCCTCCACATCTCTACGCATTTCACCGCTACACGTGGAATTCTACCTTCCTCTACAATACTCCAGATAACCAGTTTTAAGTGCAATTCCCAGGTTGAGCCCGGGGCTTTCACACCTAACTTAATTATCCGCCTACATGCCCTTTACGCCCAGTCCTTCCGATTCACGCTCGCACCCTCCGTATTACGCCGGCTGCTGGCACGAAGTT
+
CCCCCEEGGGGGGGGGGGGGEGGFA@F<FDFGFFG@FFEEGDFGGGGEEGDGGDFGGGGGGFGGFFGGGGGC,FBFFEGFE?DDGGBCFFGECF<FEGG8FFFEG,?FEBF7?FCBGDFGEGEGGGGGG8FCEGEFFFGGGGGDFGGGGGGGGGGFGFGADEGGGFFGFEGGGGGGFG7CDC8CBEFG6?8<EFFDC*/@?AA>BFFFFF9>BA+;>66*=C;@2=(2@;963=3;8))23(49@0@E353;@;?,()-6?0331;((91:::6(((554((-3211742).40,-((-4.
@M04999:289:000000000-L3R54:1:1101:18229:3506 2:N:0:430
AAAGACTACCAGGGTATCTAATCCTGTTTGCTCCCCACGCTTTCGCATCTCAGCGTCAGTATCTGTCCAGAAGGCCGCCTTCGCCACCGGTATTCCTCCACATCTCTACGCATTTCACCGCTACACGTGGAATTCTACCTTCCTCTACAATACTCCAGATAACCAGTTTTAAGTGCAATTCCCAGGTTGAGCCCGGGGCTTTCACACCTAACTTAATTATCCGCCTACATGCCCTTTACGCCCAGTCATTCCGATTAACGCTCGCACCCTCCGTATTCCCGCGGCTGCTGGCACGGCGTTT
+
CCCCCGGGGGGGGGGGGGGGGGGGGGGGGGGGGGGGGGGGGGGGGGGGGGGGGGGGGGGGGGGGGGGGGGGFFGGGG>EGFGDGGGGGGGGGGGGGGGGGGGDGCGGGGGGGGGFGFGGGGGGGGGGGGEGGADFGGGGGGGGGGGGGGGGGGGGGGECFGGGGGGDGGGGGGGGGFGFGGG?EFFGGGGGGGCGGGGGGFFFFFFFFBEFDF9AFF9FFAEF9@F@BEFFFFF(6@EF3?>9FDEEF?CEFFD0<?CFF0(46>>BF?03?>3<B?)).-419B913:33:BB:(-34;(
@M04999:289:000000000-L3R54:1:1101:13783:3526 2:N:0:430
CGACTACCGGGGTATCTAATCCTGTTTGCTCCCCACGCTTTCGCATCTCAGCGTCAGTATCTGTCCAGAAGGCCGCCTTCGCCACCGGTATTCCTCCACATCTCTACGCATTTCACCGCTACACGTGGAATTCTACCTTCCTCTACAATACTCCAGATAACCAGTTTTAAGTGCAATTCCCAGGTTGAGCCCGGGGCTTTCACACCTAACTTAATTATCCGCCTACATGCCCTTTACGCCCAGTCATTCCGATTAACGCTCGCACCCTCCGTATTACCGCGGCTGCTGGCACGGAGTTAGC
+
CCCCCGGGGGGGGGGGGGGGGGGGGGGGGGGGGGGGGGGGGGGGGGGGGGGGGFGGGGGGGGGGGGGGGGGGGGGGGGGGGGGGGGGGGGGGGGGGGGGGFGGGGGGGGGGGGGGGGGGGGGGGGGGGGGGGGGGGGGGGGGGGGGGGGGGGGGGGGGGGGGGGGGGGGGGGGGGGFGFGGGGGGFDGGGGGGGGDGGGGFFFFFAFFFFFFEFFFFFFC:BFDD@EEFF@FFFE9EDFFFD?;@@3CFC@@F0:<>?>?<(49;;BFFFF?(8?):A(((369B?BFF<?>?9B>FBBF4
@M04999:289:000000000-L3R54:1:1101:15970:3565 2:N:0:430
CCGTGACTACCGGGGTATCTAATCCTGTTTGCTCCCCACGCTTTCGCATCTCAGCGTCAGTATCTGTCCAGAAGGCCGCCTTCGCCACCGGTATTCCTCCACATCTCTACGCATTTCACCGCTACACGTGGAATTCTACCTTCCTCTACAATACTCCAGATAACCAGTTTTAAGTGCAATTCCCAGGTTGAGCCCGGGGCTTTCACACCTAACTTAATTATCCGCCTACATGCCCTTTACGCCCAGTCATTCCGATTAACGCTCGCACCCTCCGTATTACCGCGGCTGCTGGCACGGAGTT
+
CCCCCGGGGGGGGGGGGGGGGGGGGGGGGGGGGGGGGGGGGGGGGGGGGGGGGGGGGGGGGGGGGGGGGGGGGGGGGGGGGGGGGGGGGGGGGGGGGGGGGGGGGGGGGGGGGGGGGGGGGGGGGGGGGGGGGGGGGGGGGGFGGGGGGGGGGGGGGGGGGGGGGGGGGGGGGGGGFG=FFGGGGGGGGGGGGGGDGDGGFFFFFFFFFFFFFFFFFFFFFFFFFFFFFFFFFFFF;ECFFFFFFFE@EFFFFF?06?FF69<699B>B0:??9<<0:DFAFFF99;FBFF:2(.339,48
@M04999:289:000000000-L3R54:1:1101:6802:3580 2:N:0:430
CCGAAGACTACCCGGGTATCTAATCCTGTTTGCTCCCCACGCTTTCGCATCTCAGCGTCAGTATCTGTCCAGAAGGCCGCCTTCGCCACCGGTATTCCTCCACATCTCTACGCATTTCACCGCTACACGTGGAATTCTACCTTCCTCTACAATACTCCAGATAACCAGTTTTAAGTGCAATTCCCAGGTTGAGCCCGGGGCTTTCACACCTAACTTAATTATCCGCCTACATGCCCTTTACGCCCAGTCATTCCGATTAACGCTCGCCCCCTCCGTATTACCGCGGCTGCTGGCACGGAGT
+
CCCCCGGGGGGGGGGGGGGGGGFGGGGGGGGGGGGGGGGGGGGGGGGGGGEGGGGGGFFGGGGGGGGGGGGGFGGGGGGGGGGGGGGGGGGGEGFFGGGGGGGGGGGGGGGGGGGGGGGGGGGGGGGGGGGGGGGFGGGFGGGGGGGGGGFGGGGGGFGGGGGGGGGGGGGGGFGGFGFFG?FFGGDGGGFGGGC?DGDGFFFFFFFFF2@E=FFFFFFFF?CEFDFFFD37C3@DE@;87;?>;D?3;)<?E?@;?FF4)(,(1,((4>>BFFF608:ABA((466>>(8??F?712334
@M04999:289:000000000-L3R54:1:1101:24931:3607 2:N:0:430
GACTACCGGGGTATCTAATCCTGTTTGCTCCCCACGCTTTCGCATCTCAGCGTTAGTATCTGTCCAGAAGGCCGCCTTCGCCACCGGTATTCCTCCACATCTCTACGCATTTCACCGCTACACGTGGAATTCTACCTTCCTCTACAATACTCCAGATAACCAGTTTTAAGTGCAATTCCCAGGTTGAGCCCGGGGCTTTCACACCTAACTTAATTATCCGCCTACATGCCCTTTACGCCCAGTCATTCCGATTAACGCTCGCACCCTCCGTATTACCGCGGCTGCTGGCACGGCGTTAGCC
+
CCCCCGGGGGGGGGGGGGGGGGGGGGGGGGGGGGGGGGGGGGGGGGGGGGGGGGGGGGGGGGGGGGGGGGGGGGGGGGGGGGGGGGGGGGGGGGGGGGGGGGGGGGGGGGGGGGGGGGGGGGGGGGGGGGGGGGGGGGGGGGGGGGGGGGGGGGGGGGGGGGGGGGGGGGGGGGGGFGFGGGDC>DDEFGFGGCEGGGGGFFFFFF4FDFFFCFFFFFFFFFFFFFFFEFDFFFFF;?,>?;=EEFFFFF?F?F26<BFFFFFF>?:?:06(4><A<B>;2>;9<?:72(3(((,4(3(45
@M04999:289:000000000-L3R54:1:1101:14474:3618 2:N:0:430
GGACTACCGGGGTATCTAATCCTGTTCGCTCCCCACGCTTTCGTCCATCAGCGTCAATCGGTATTTAGTAACCTGCCTTCGCAATCGGGGTTCTGTGTAATATCTATGCATTTCACCGCTACACTACACATTCCAGCTACTTCAATACTATTCAAGATTAACAGTATCAACGGCAGTTCTACAGTTAAGCTGCAGGTTTTCACCGCTGACTTATCAACCCGCCTACGGACCCTTTAAACCCAATAAATCCGGATAACGCTCGCATCCTCCGTATTACCGCGGCTGCTGGCACGGAGTTAGC
+
CCCCCGGGGDGGGGGGGGGGGGFFGGGGGGGGGGGGGGGGGGGGGGEGGGGGGGGGGGGGGGGGGGFGGGGGGGGGGGGGGGGGFGGGGGGGGGGGFGGGGGDGFGGDGGGGFGGGGGGGGGGGGGGGGGGGGGGFGGDGGGGGG8EGGCGFGGFGGGCFFGFFGGGGFGGE+=8CFCFDGGGFFGFGGGGGGGECC7DGFFFFFFFEFFFFF9FFFFFDFFFF@FDDDF0;3@ECF37F@F?3;8>7)417<;7E<<021302-9?FAB>36?746<1746969?:24((,439;2429)
@M04999:289:000000000-L3R54:1:1101:18559:3657 2:N:0:430
GGACTACAGGGGTATCTAATCCTGTTTGCTCCCCACGCTTTCGCATCTCAGCGTCAGTATCTGTCCAGAAGGCCGCCTTCGCCACCGGTATTCCTCCACATCTCTACGCATTTCACCGCTACACGTGGAATTCTACCTTCCTCTACAATACTCCAGATAACCAGTTTTAAGTGCAATTCCCAGGTTGAGCCCGGGGCTTTCACACCTAACTTAATTATCCGCCTACATGCCCTTTACGCCCAGTCATTCCGATTAACGCTCGCACCCTCCGTATTACCGCGGCTGCTGGCACGGAGTTAGC
+
CCCCCGGGGGGGGGGGGGGGGGGGGGGGGGGGGGGGGGGGGGGGGGGGGGGGGGGGGGGGGGGGGGGGGGGGGGGGGGGGGGGGGGGGGGGGGGGGGGGGGGGGCGGGGGGGGGGGGGGGGGGGGGGGGGGGGGGGGGGGGGGGGGGFGGGGGGGGGGGGGGGGGGGGGGGGDFGGFGFGGGGGGGGGCFGGGGGGGGGGFFFFFBFFFFFEFFFFFFFFAB@FFFFFCEBBFFFCE7?F;;<@E3<?CC31?;<CE?BF?1;>F>?6<FB??10654((2,999??FFF:B6>0(4:<A2
@M04999:289:000000000-L3R54:1:1101:17565:3680 2:N:0:430
GCCGACTACACGGGTATCTAATCCCGTTTGCTCCCCACGCTTTCGCATCTCAGCGTCAGTATCTGTCCAGAAGGCCGCCTTCGCCACCGGTATTCCTCCACATCTCTACGCATTTCACCGCTACACGTGGAATTCTACCTTCCTCTACAATACTCCAGATAACCAGTTTTAAGTGCAGTTCCCAGGTTGAGCCCGGGGCTTTCACACCTAACTTAATTATCCGCCTACATGCCCTTTACGCCCAGCACTTCCGAGTAACGCTCGCACCCTCCGTATTTCCGCGGCTGCTGGCACATAGTT
+
ACCC<BFGFGGGGG@BFGGGDFGFG,C,EFAFGGGCFGGGGCFFBC@,@@FFDAEGGCCFG9EFGGGGGGGFGGGGGGGCFGFGDGGFGE>CFG9,CAFFGGFFFFFFGGGGGEFGGGFCGDCFGFG=A7:9FBFGGG=3ECGGGGGC9EAEGGD,,DECAD8D=FCFFG:,@@=EFFFCDFDFGGEF8,,<@CED>49CAFF6BAFDBF=B=+8B881*=C5>=<@D6?C;@;E;8C4:0(6<D(((66<3((--(..4(46>>B>B188:(80(,)-.(44962,3702((5,)).6)
@M04999:289:000000000-L3R54:1:1101:5674:3748 2:N:0:430
TAGCTGACTACCGGGGTATCTAATCCTGTTTGCTCCCCACGCTTTCGCATCTCAGCGTCAGTATCTGTCCAGAAGGCCGCCTTCGCCACCGGTATTCCTCCACATCTCTACGCATTTCACCGCTACACGTGGAATTCTACCTTCCTCTACAATACTCCAGATAACCAGTTTGAAGTTCAATTCCTAGGTTGAGCCCGGGGCTTTCACACCTAACTTAATTATCCGCTTACATTCCCTTTACGCCCTGGCATTCCGATTAAGGATCGCACCTTCCGTATTACCTGGGCTGCTGCACCTGAGT
+
CCCCCGGGGGGGGGGGCG?FGGEFFGGCGGGGGGGF@,6C@@FFFGGGG:CF9,CDBFCC@@FGGDFGGG<FF6,@,ACFEG7FGG7CFCEGGGDFDG9EDFGGGDFGGGCCFGEG9<E=FEE7>+4=FA,?7>EF9@8@=EG8E9DEFF99E=,D==D89EFG??FGGAF,=@FF++CFGC<F,3=,3@F,@,7*7*;4/*3*;9@F>=:BE)B:*6+8+01*-((//4.5)96@4A@FF;:49(3(/5<<<?(-4(,)))),,,(((-(,471,.0()6)-)(((((,4:).(.(((.)
@M04999:289:000000000-L3R54:1:1101:24460:3780 2:N:0:430
GACTACAAGGGTATCTAATCCTGTTCGCTCCCCACGCTTTCGTCCATCAGCGTCAATCGGTATTTAGTAACCTGCCTTCGCAATCGGGGTTCTGTGTAATATCTATGCATTTCACCGCTACACTACACATTCCAGCTACTTCAATACTATTCAAGATTAACAGTATCAACGGCAGTCCTACAGTTAAGCTGCAGGTTTTCACCGCTGACTTATCAACCCGCCTACGGACCCTTTAAACCCAATAAATCCGGATAACGCTCGCATCCTCCGTATTACCGCGGCTGCTGGCACGGAGTTAGCC
+
CCCCCGGGGGGGGGGGGGGGGGGGGGGGGGGGGGGGGGGGGGGGG:FGGGGGGGGGGGGGGFGGGGGGGGGGGGGGGGGGGGGGGGGGGGGGGGGGGGGGGGGGGGGGGGGGGGGGGGGGGGGGGGGGGGGGGGGGGGGGGGGGGGGGGGGGGGGGFGGGGGGGGGGGGGGGGGGGFGFGGGGGGGGGGGGGGFGGGGGGFFFAEFFFFFFFEFFFFFFFFFFFFF@DF@@=BECE=BFFFF@347CEEFF@F@AEFBFF@BB<>7?BBFBFB?DA>(31,199<BBFBFFF((4?:<FF:
@M04999:289:000000000-L3R54:1:1101:19543:3784 2:N:0:430
GGACTACCGGGGTATCTAATCCTGTTTGCTCCCCACGCTTTCGCATCTCAGCGTCAGTATCTGTCCAGAAGGCCGCCTTCGCCACCGGTATTCCTCCACATCTCTACGCATTTCACCGCTACACGTGGAATTCTACCTTCCTCTACAATACTCCAGATAACCAGTTTTAAGTGCAGTTCCCAGGTTGAGCCCGGGGCTTTCACACCTAACTTAATTATCCGCCTACATGCCCTTTACGCCCAGTCATTCCGATTAACGCTCGCACCCTCCGTATTACCGCGGCTGCTGGCACGGAGTTAGC
+
CCCCCGGGGGGGGGGGGGGGGGGGGGGGGGGGGGGG7FGGGGGGGEGFGFGGGEEGGGGGGGFFGGGGFGGFGGGGGGEGGGEGEGGDGCGCGGGGGGGGGGGF9DFFDFGCGFGGGGFGGGGGGGGCC<F8FFGGGGGFG8FFGGGGGDGGGGFFGF9EFFFD@=,@C8DFA,?CFGFGFFG6@ECC3<8C559?CD>;89F>>AFFF=F?3+B8CAB6)2>(,(.66;6=E@FFE?DFF6(;=AE??<4;@(:AAFFB:((3;F:(8<9-(:?4<9023,469(.:(47>:((,415).
@M04999:289:000000000-L3R54:1:1101:18805:3797 2:N:0:430
AGTTGACTACTGGGGTATCTAATCCTGTTCGCTCCCCACGCTTTCGCTCCTCAGCGTCAGTGACGGCCCAGAGACCTGCCTTCGCCATCGGTGTTCTTCCCGATATCTACACATTCCACCGTTACACCGGGAATTCCAGTCTCCCCTACCGCACTCCAGTCCGCCCGTACCCGGCGACGATCCACCGTTAAGCGATGGTCTTTCACACCAGACGCGACCAACCGCCTACGAGCTCTTTACGCCCAATAAATCCGGATAACGCTTGCACCCTACGTATTACCGCGGCTGCTGGCACGTAGTT
+
6C<A6EGFAEGGFFEC@6CF<EGDCFFC,6@FCGFC:<@CCFEG<@FGGGGGF@F@@CCFFFEFG@@C@@ED<A@F8,<F<?FCG,=?FFEFCGFGF,59A7@:>BFCAEDGGGFFGFG,69@4@?FFEGEEEBCF9D96@FG,6C?+@,1@@EC@,D@CFGGG8C*4@@EFG57**2/:5C?<B=**=**=EGE5CD*11+++317;60(,877)(<)(.3:>1;?0.13-(726)6<F8:B>:<:,59):3(16<B))((,--2))4660:(:?-24))47273(41).(17<?4(((-
@M04999:289:000000000-L3R54:1:1101:25062:3816 2:N:0:430
ACGACTACACGGGTATCTAATCCTGTTTGCTCCCCACGCTTTCGCATCTCAGCGTCAGTATCTGTCCAGAAGGCCGCCTTCGCCACCGGTATTCCTCCACATCTCTACGCATTTCACCGCTACACGTGGAATTCTACCTTCCTCTACAATACTCCAGATAACCAGTTTTAAGTGCAGTTCCCAGGTTGAGCCCGGGGCTTTCACACCTAACTTAATTATCCGCCTACATGCCCTTTACGCCCAGTCATTCCGATTAACGCTCGCACCCTCCGTATTACCGCGGCTGCTGGCACGGCGTTAC
+
CCCCCGGGGGGGGGGGGGGGGGGGGFFFFGGGGGGGG@GGGGGGG7FGGGGGGGGGGGGGGGGFGGGGGGGGGGGGGDGDGGGGGGGGGGEFGFGGGFGFGGGGGFGGGDDGGFGGGGEEDEGGFEGGGGGGGGGGGGGGGGGGGGD9FGGGGGGGG8DFFGGGCFGFGGFGFDDFDDFGFFGF6DFFCEGG+CDDGGGGFFFAFFEFEE:EEFFFCFFEFDDDD>D=C?E48;@;6C(:3>;7.)7C3<74;1;;26?0:?69(,36::<;6(.5<A9:96(4(41,.(4(317(((,-(
@M04999:289:000000000-L3R54:1:1101:13627:3842 2:N:0:430
GTGACTACACGGGTATCTAATCCTGTTTGCTCCCCACGCTTTCGCATCTCAGCGTCAGTATCTGTCCAGAAGGCCGCCTTCGCCACCGGTATTCCTCCACATCTCTACGCATTTCACCGCTACACGTGGAATTCTACCTTCCTCTACAATACTCCAGATAACCAGTTTTAAGTGCAATTCCCAGGTTGAGCCCGGGGCTTTCACACCTAACTTAATTATCCGCCTACATGCCCTTTACGCCCAGTCATTCCGATTAACGCTCGCACCCTCCGTATTACCGCGGCTGCTGGCACGGAGTT
+
CCCCCGGGGGGGGGGGGGGGGGGGGGGGGGGGGGGGGGGGGGGGGGGGGGGGGGGGGGGGGGGGGGGGGGGGGGGGGGGGGGGGGGGGGGGGGGGGGGGGGGGGGGGGGGGGGGGGGGGGGGGGGGGGGGGGGGGGGGGGGGGGGGGGGGGGGGGGGGGGGGGGGGGGFGDGGGGGFGFGGGGGGGGGFGFGGGGGGGGGFFFFFFFFFFFEFFFFFFFFA@FFF@FFFFBE@FFFFFFFF@DFFEE?<?FF<???EFF>??FFFFFB??:B?3??>BA0-3;967:BFF?1<?9;;:3
@M04999:289:000000000-L3R54:1:1101:19842:3886 2:N:0:430
GACTACACGGGTATCTAATCCTGTTTGCTCCCCACGCTTTCGCATCTCAGCGTCAGTATCTGTCCAGAAGGCCGCCTTCGCCACCGGTATTCCTCCACATCTCTACGCATTTCACCGCTACACGTGGAATTCTACCTTCCTCTACAATACTCCAGATAACCAGTTTTAAGTGCAGTTCCCAGGTTGAGCCCGGGGCTTTCACACCTAACTTAATTATCCGCCTACATGCCCTTTACGCCCAGTCATTCCGATTGACGCTCGCACCCTCCGTATTACCGCGGCTGCTGGCACGGAGTTAGCC
+
CCCCCGGGGGGGGGGGGGGGGGGGGGGGGGGGGGGGGGGGGGGGGGGGGGGGGGGGGGGGGGGGGGGGGGGGGGGGGGGGGGGGGGGGGGGGGGGGGGGGGGGGGGGGGGGGGGGGGGGGGGGGGGGGGGGGGGGGGGGGGGGGGGGGGGGGGGGGGGGGGGGGGFGGFGGGGGGGFFFGGGGGGGGGGGGGGGEGGGGGFFFFFFFFBFEF=FFFFFFDFFD@DFFEE3@EDEFF?@;A@FEFFC3CEE;?@DEFF<?FFFFFFFFFF;<0::<>B:FF>>BBFFFF?:?F(43<:AFF:
@M04999:289:000000000-L3R54:1:1101:5577:3893 2:N:0:430
CTAGACTACTCGGGTATCTAATCCTGTTTGCTCCCCACGCTTTCGCATCTCAGCGTCAGTATCTGTCCAGAAGGCCGCCTTCGCCACCGGTATTCCTCCACATCTCTACGCATTTCACCGCTACACGTGGAATTCTACCTTCCTCTACAATACTCCAGATAACCAGTTTTAAGTGCAATTCCCAGGTTGAGCCCGGGGCTTTCACACCTAACTTAATTATCCGCCTACATGCCCTTTACGCCCAGTCATTCCGATTAACGCTCGCACCCTCCGTATTACCGCGGCTGCTGGCACGGAGTTT
+
CCCCCGGGGGGGGGGGGGGGGGGGGGGGGGGGGGGGGGGGGGGGGGGGGGGGGGGGGGGGGGGGGGGGGGGGGFFGGGGGGGGGGGGGGGEGGFGGGGGGGGGGGGFGGGGGGGGGGGGGGGGGGGGGGGGGGGGGGGGGGGGGGGGGGGGCEGGGGFGGGGGGGGGGGGGGGGGGFGFGGGGGGGGGGGGGGGGG*?CGFFFFFFFFFFFF=FAFEAFCFE2@FF?F=ECF=DFDFFF5;;@F0(/>?EFFE(386CEFFFFB>>F621(24<F:BADFBF;;>F>0:73?:<:;>B::)
@M04999:289:000000000-L3R54:1:1101:15151:3914 2:N:0:430
ATGACTACTAGGGTATCTAATCCTGTTTGCTCCCCACGCTTTCGCATCTCAGCGTCAGTATCTGTCCAGAAGGCCGCCTTCGCCACCGGTATTCCTCCACATCTCTACGCATTTCACCGCTACACGTGGAATTCTACCTTCCTCTACAATACTCCAGATAGCCAGTTTTAAGTGCAGTTCCCAGGTTGAGCCCGGGGCTTTCACACCTAACTTAATTATCCGCCTACATGCCCTTTACGCCCAGTCATTCCGATTAACGCTCGCACCCTCCGTATTACCGCGGCTGCTGGCACGGAGTT
+
CCCCCGGGGGGGGGGGGGGGGGGGGGGGGGGGGGGGGGGGGGGGGGEGGGGGGGGGGGGGGGGGGGGGGGGGGGGGGGGGGGGGGGGGGGEGGGGGGGGGGGGGGCFGGGGGGGGGGGGGGGGGGGGGGGGGGGGGGGGGGGGGGGGGGGGGGGGGGGGGGGGGGGGEFGCCGGGGFGFFGGGGGGGGGGGGGGGGGGDFFFFFFFFFFFFFFFFFFFFFFF=@FFFFFFFFFFFFFFFFFB;DE<<CEFEF<FD;EF0;@FF919BBFFFFF0?7AFFF;>>;9>??FFFB<6>>--4
@M04999:289:000000000-L3R54:1:1101:14550:3936 2:N:0:430
TAAGCGACTACCAGGGTATCTAATCCTGTTTGCTCCCCACGCTTTCGCATCTCAGCGTCAGTATCTGTCCAGAAGGCCGCCTTCGCCACCGGTATTCCTCCACATCTCTACGCATTTCACCGCTACACGTGGAATTCTACCTTCCTCTACAATACTCCAGATAACCAGTTTTAAGTGCAATTCCCAGGTTGAGCCCGTGGCTTTCACACCTAACTTAATTATCCGCCTACATTCCCTTTACGCCCAGTCATTCCGATTAACGCTCGCACCCACCGTATTACCTCGTCTGCTGGCACTGTGT
+
CC<@C+:@+CFGFCF7;EFGE<9FCF<<FFFFGFGDD@CC+@@BCG,FGGG9A,;6@FECCGGCGCFC,@FFE@,BF=:=C:?F<7?FEFEFFG@DC<,AE<FC,A,FEFFBFE=:FGEAF>FCC:4AFF8:=B=FGGFGG,==EGFFEF8,3EEGG?E8,6@ABFGF@2E=FF?E+=C8E?FEFFFGCFGGFFCFG9999;9FFCFFE@=@>AA>@99CA?*82=9@@>5C*67>*58+>1001065737CC)61(,364/((-((-90,((2(.((.<)6))(-3,0:A?::35(.)))
@M04999:289:000000000-L3R54:1:1101:17537:3938 2:N:0:430
GACTACTGGGGTATCTAATCCTGTTCGCTACCCATGCTTTCGAACCTCAGCGTCAGTTACAGACCAGAGAGCCGCCTTCGCCACTGGTGTTCTTCCATATATCTACGCATTCCACCGCTACACATGGAGTTCCACTCTCCACTTCTGCACTCAAGAAAAACAGTTTCAGCTGCACTTCCCCGGTTAAGCCGAGGGCTTTCACAGCTGACTTGTTCTCCCGCCTGCGTTCGCTTTACGCCCAATAAATCCGGACAACGCTTGCCACCTACGTATTACCGCGGCTGCTGGCACGTAGTTAGCC
+
CCCCCGGGGGGGGGGGGGGGGGGGGGGGGEGGGGGGGGGGGGGGGGGGGGGGGGGGGGGGGGGGGGGGGGEGGGGGGGGGGGGGGGGGGGGGGGGGGGGGGGGGGGGGGGGGGGGGGGGGGGGGGGGGGGGGGGGGGGGGGGGGGGGGGGGGGGGG8EDGGGGGGGGGGGGGGGGGFGFGGGGGGEGGGGGGGGGGGGGGFFFFFFFFFFFEFFFFFFFFFFFFD>DFFFF0;@EEFFFFFFFFFFFFFFFFFFF63>F?:?04>::2>?FF9?424319F>FFFF:((4<B??<FFDA4,
@M04999:289:000000000-L3R54:1:1101:11202:3976 2:N:0:430
ATGACTACTAGGGTATCTAATCCTGTTCGCTCCCCACGCTTTTGTCCATCAGCGTCAATCGGTATTTAGTAACCTGCCTTCGCAATCGGGGTTCTGTGTAATATCTATGCATTTCACCGCTACACTACACATTCCAGCTACTTCAATACTATTCAAGATTAACAGTATCAACGGCAGTTCTACAGTTAAGCTGCAGGTTGTCACCGCTGACTTATCAACCCGCCTACGGACCCTTTAAACCCAATAAATCCGGATAACGCTCGCATCCTCCGTATTACCGCCGCTGCTGGCACGGAGTTA
+
CCBCCGC@E<@@<E@@EDDGFF<CFFFFGG@ECCGFGGGG@FEFEE<<EEBFC7BFGDGGFGG@C9EFCG@CFFFEG=AEF@FC@@5@FGG+CE5EFGFGCFFGGFDFGG59,59FF?CCCGGGGGGFDGGGFG,4@DDEEF;=D;@EGFDFGFGA;EGGGGD=,?DDGGGG>6>8>AFGFD?E8C=:EFGGGGFFFGF+:C?@FF>>>>5*;9BBC;F59>9AFD:AD9999>7.>?EF@(5(5)7.9C@9((114;@;(4:>((7:8).(4<?:A<A((((-(-,47((4?((((,,)
@M04999:289:000000000-L3R54:1:1101:9726:3977 2:N:0:430
GACTACCAGGGTATCTAATCCTGTTTGCTCCCCACGCTTTCGCATCTCAGCGTCAGTATCTGTCCAGAAGGCCGCCTTCGCCACCGGTATTCCTCCACATCTCTACGCATTTCACCGCTACACGTGGAATTCTACCTTCCTCTACAATACTCCAGATAACCAGTTTTAAGTGCAGTTCCCAGGTTGAGCCCGGGGCTTTCACACCTAACTTAATTATCCGCCTACATGCCCTTTACGCCCAGTCATTCCGATCAACGCTCGCACCCTCCGTATTACCGCGGCTGCTGGCACGGAGTTAGCC
+
CCCCCGGFGGGFGGGGGGGGGGGGGGGGGGGGGGGGGGGGGGGGEGGGGGGGGGGGGFGGGGGGGGGGGGGGGGGGGGGGGGGGGGGGGGGGGGGGGGGGGGGGGGGGGGGGGGGGGGGGGGGGGGGGGGGGGGGGGGCFGGGGGGGGAFGDFFFGGGGGGGGF9=EGFGGGGFGGFGFGGGGGGGGGGCFEECGGGGCCFFFFFFFFDF4@EFFFEFFFFFFFFF?5633B2>CE@D>ED;;<EFCC?13;(/5@D6(49((414:?B6(((.-5AFF>1;>>0:0>:()4((-31)55,
@M04999:289:000000000-L3R54:1:1101:20875:4024 2:N:0:430
TTGACTACAAGGGTATCTAATCCTGTTTGCTCCCCACGCTTTCGCATCTCAGCGTCAGTATCTGTCCAGAAGGCCGCCTTCGCCACCGGTATTCCTCCACATCTCTACGCATTTCACCGCTACACGTGGAATTCTACCTTCCTCTACAATACTCCAGATAACCAGTTTTAAGTGCAGTTCCCAGGTTGAGCCCGGGGCTTTCACACCTAACTTAATTATCCGCCTACATGCCCTTTACGCCCAGTCATTCCGATTAACGCTCGCACCCTCCGTATTACCGCGGCTGCTGGCACGGAGTT
+
CCCCCGGGGGGGGGGGGGGGGGGGGGGGGGGGGGGGGGGGGGGGGDGGGGGGGGGGGGGGGGGGGGGGGGGGGGGGGGGGGGGGGGGGGGDGGGGGGGGGGGGGGGGGGGGGGGGGGGGGGGGGGGGGGGGGGGGGGGGGGGGGGGGGGGGGGGGGCFGGGGGGGGGGGGGGGGGGFGFGGGGGGGGGGGGGGGGGGGGGFFFFFFDFFFFFFFFFFFFEFFB@FFFFFFFFFFFE<EFFFBF?FF3??FEF?D?D?CDBFBB>BF>BF?FFBF?BFFA?FFF6>96?:?:???FFB?.
@M04999:289:000000000-L3R54:1:1101:7288:4080 2:N:0:430
GACTACCGGGGTATCTAATCCTGTTTGCTCCCCACGCTTTCGCATCTCAGCGTCAGTATCTGTCCAGAAGGCCGCCTTCGCCACCGGTATTCCTCCACATCTCTACGCATTTCACCGCTACACGTGGAATTCTACCTTCCTCTACAATACTCCAGATAACCAGTTTTAAGTGCAATTCCCAGGTTGAGCCCGGGGCTTTCACACCTAACTTAATTATCCGCCTACATGCCCTTTACGCCCAGTCATTCCGATTAACGCTCGCACCCTCCGTATTACCGCGGCTGCTGGCACGGAGTTAGCC
+
CCCCCGGGGGGGGGGGGGGGGGGGGGGGGGGGGGGGGGGGGGGGGGGGGGGGGGGGGGGGGGGGGGGGGGGGGGGGGGGGGGGGGGGGGGGGGGGGGGGGGGGGGGGGGGGGGGGGGGGGGGGGGGGGGGGGGGGGGGGGGGGGGGGGFGGGGGGGGGGGGGGGGGGGGGGGGGGGFGFGGGGGGGGGGGGGGGGGGGGGFFFFAFFFDF?BEFFFFAADFFFFF@EFEEFFFFFFFFFFFFFFFFFE3;DFFFBFBFFBFF;BFFFBFFFFBBBAA:BFB9>BFB:?FBF1;(4:?>FF?
@M04999:289:000000000-L3R54:1:1101:18776:4086 2:N:0:430
AGGTAGACTACACGGGTATCTAATCCTGTTTGCTCCCCACGCTTTCGCATCTCAGCGTCAGTATCTGTCCAGAAGGCCGCCTTCGCCACCGGTATTCCTCCACATCTCTACGCATTTCACCGCTACACGTGGAATTCTACCTTCCTCTACAATACTCCAGATAACCAGTTTTAAGTGCAATTCCCAGGTTGAGCCCGGGGCTTTCACACCTAACTTAATTATCCGCCTACATGCCCTTTACGCCCAGTCATTCCGATTAACGCTCGCACCCTCCGTATTACCGCGGCTGCTGGCACGGAGT
+
CCCCCGGGGGGGGGGGGGGGGGGGGGGGGGGGGGGGGGGGGGGGGGGGGGGGGGGGGGGGGGGGGFGGGGGGGGGGGGGGGGGGGGGGGGGGGGGGGGGGGGGGGGGGGGGGGGGGGGGGGGGGGGGGGGGGGGGGGGGGGGGGGGGGGGGGGGGGGGGGGGFGGGGGGGGGGGGGFGFGGGGGGGGGGGGFCFGGGGGGEFFFFFFFFF4=BFFFFFFFFFFFDB@=@BFFFFFFFFFFFFFFFFFFEFFFEEFDFDD>>FFF:912>91?:BB??BF<BB4(,39>BF:72<FF:>22-
@M04999:289:000000000-L3R54:1:1101:8264:4111 2:N:0:430
AATAGACTACCCGGGTATCTAATCCTGTTTGCTCCCCACGCTTTCGCATCTCAGCGTCAGTATCTGTCCAGAAGGCCGCCTTCGCCACCGGTATTCCTCCACATCTCTACGCATTTCACCGCTACACGTGGAATTCTACCGTCCTCTACAATACTCCAGATAACCAGTTTTAAGTGCAATTCCCAGGTTGAGCCCGGGGCTTTCACACCTAACTTAATTATCCGCCTACATGCCCTTTACGCCCAGGCATGCCGATGAACGCTCGCACCCTCCGTATTACCGCGGCTGCTGGCACGGAGTT
+
CCCCCGG<FGFGEDGGGFFGFGCEFCFEFGGGGGEGGGCGGGEDFFFG@EFFFGGG@FGGEG<FCGCEFEEFGGGGGGG@FBEFECEG@GGG:FAEF9,FGGGFF9F,EFGDGGCDFFGFGG:FEFFEFFDGEAFAFDGF+61@EEGFGD8BFGGF?FGF8EDD?DFE@==FGG2,=EBCFGC6EGFFGG:CFCFDGGGG4?F+:=FF?5.)58BAE6C7188>2>2;(6;C;;@313961<BB;7((/4,)66960:<<B?04;9(29B616286(54<286>>69(037(12)--((,.
@M04999:289:000000000-L3R54:1:1101:23601:4128 2:N:0:430
GGGGACTACAGGGGTATCTAATCCTGTTTGCTCCCCACGCTTTCGCATCTCAGCGTCAGTATCTGTCCAGAAGGCCGCCTTCGCCACCGGTATTCCTCCACATCTCTACGCATTTCACCGCTACACGTGGAATTCTACCTTCCTCTACAATACTCCAGATAGCCAGTTTTAAGTGCAATTCCCAGGTTGAGCCCGGGGCTTTCACACCTAACTTAATTATCCGCCTACATGCCCTTTACGCCCAGTCATTCCGATTAACGCTCGCACCCTCCGTATTACCGCGGCTGCTGGCACGGAGTT
+
CCCCCGGGGGGGGGGGGGGGGGGGGGGGGGGGGGGGGGGGGGGGGGGGGGGGGGGGGGGGGGGGGGGGGGGGGGGGGGGGGGGGGGGGGGGGGGGGGGGGGGGGGGGGGGGEGGGGGGGGGGGGGGGGGGGGGGGGGGGGGGGGGGGGGGGGGGGGGGGGGGGGGGGGGGGGGG?FFGFGGGGGGGGGGF8CGFGDGGGGFFFCFFFFFFFFFFFFEFFEFFFB@DDB@CCEFFFFFFFFFB>3?EEFFEFFF;@DF9;2,,((,(,32123963032<A?1(,--4<B:41120(29BB
@M04999:289:000000000-L3R54:1:1101:17423:4131 2:N:0:430
TGACTACCCGGGTATCTAATCCTGTTCGCTACCCATGCTTTCGAACCTCAGCGTCAGTTACAGACCAGAGAGCCGCCTTCGCCACTGGTGTTCTTCCATATATCTACGCATTCCACCGCTACACATGGAGTTCCACTCTCCTCTTCTGCACTCAAGAAAAACAGTTTCAGCTGCACTTCCCCGGTTAAGCCGAGGGCTTTCACAGCTGACTTGTTCTCCCGCCTGCGTTCGCTTTACGCCCAATAAATCCGGACAACGCTTGCCCCCTACGTATTCCCGCGGCTGCTGGCCCGTAGTTAGC
+
CCCCCGGGGGGGGGGGGGGGGGGGGGGGGGGGGGGGGGGGGGGGGGGGGGGGGGGGGGGGGDFGGGGGGGGGGGGGGGGGGGGGGGGGGFGGGGGGGGGGGFFFGGGGGGGGGGGGGGGGGGCFGGGGGGGGGGGGGGGGGGGGFGGGGGGGGGGGCFGGGGGGGGGGGGFGGGGGFGFGGGDEGGEFFGGGGGGGDGGGFFFFFFFFBDFEFFAACCFBFFFFD>9@F?@F?@F9;6?ABFF;@<49<7>0:6;?1-2:6?F0),47B<<2<<7)-4(-430((434:6((((((44-69
@M04999:289:000000000-L3R54:1:1101:21515:4134 2:N:0:430
GACTACTGGGGTATCTAATCCTGTTTGCTCCCCACGCTTTCGCATCTCAGCGTCAGTATCTGTCCAGAAGGCCGCCTTCGCCACCGGTATTCCTCCACATCTCTACGCATTTCACCGCTACACGTGGAATTCTACCTTCCTCTACAATACTCCAGATAACCAGTTTTAAGTGCAATTCCCAGGTTGAGCCCGGGGCTTTCACACCTAACTTAATTATCCGCCTACATGCCCTTTACGCCCAGTCATTCCGATTAACGCTCGCACCCTCCGTATTACCGCGGCTGCTGGCACGGAGTTAGCC
+
CCCCCGGGGGGGGGGGGGGGGGGGGGGGGGGGGGGGGGGGGGGGGGGGGGGGGGGGGGGGGGGGGGGGGGGGGGGGGGGGGGGGGGGCGFGGGGGGGGGGGGGGGGGGGGGGGGGGGGGGGGGGGGGGGGGGGGGGGGGGGGGGGGGGGGGGGGGGGGGGGGGGGFFGGGCFGGGGFGFGGGGGGGGGGGGGGGGGGGGGFFFFE>FFBEFFFFFFF>F>FF?=@FEFFFFFBEEEDFFFFFFFFFFFFFDDDFFEFFFFFFFF9?BFFFFFB:5AA:;BFFBFFFFF?:<:6196394).
@M04999:289:000000000-L3R54:1:1101:16079:4134 2:N:0:430
GGGGACTACTGGGGTATCTAATCCTGTTTGCTCCCCACGCTTTCGCATCTCAGCGTCAGTATCTGTCCAGAAGGCCGCCTTCGCCACCGGTATTCCTCCACATCTCTACGCATTTCACCGCTACACGTGGAATTCTACCTTCCTCTACAATACTCCAGATAACCAGTTTTAAGTGCAGTTCCCAGGTTGAGCCCGGGGCTTTCACACCTAACTTAATTATCCGCCTACATGCCCTTTACGCCCAGTCATTCCGATTAACGCTCGCACCCTCCGTATTACCGCGGCTGCTGGCACGGAGTT
+
CCCCCGGGGGGGGGGGGGGGGGGGGGGGGGGGGGGGGGGGGGGGGGGGGGGGGGGGGGGGGGGGGGGGGGGGGGGGGGGGGGGGGGGGGGGGGGGGGGGGGGGGGGGGGGGGGGGGGGGGGGGGGGGGGGGGGGGGGGGGGGGGGGGGGGGGGGGGGGGGGGGGGGGGGGGFFEGGFGFGGGGGGGGFGGFGGGGGGGGGFFFFFFFFFFFFFFFFFFFFFFDFFFFFFFFFEFFFECFFFFFFFFFFFFFFF@??DECDFBFFFFBFFFFFF6(4?AA<<B>;>6;??F>BBF<0,4(,
@M04999:289:000000000-L3R54:1:1101:21056:4146 2:N:0:430
GGTGACTACAGGGGTATCTAATCCTGTTCGCTCCCCACGCTTTCGTCCATCAGCGTCAATCGGTGTTTAGTAACCTGCCTTCGCAATCGGGGTTCTGTGTAATATCTATGCATTTCACCGCTACACTACACATTCCAGCTACTTCAATACTATTCAAGATTAACAGTATCAACGGCAGTTCTACAGTTAAGCTGCAGGTTTTCACCGCTGACTTATCAACCCGCCTACGGACCCTTTAAACCCAATAAATCCGGATAACGCTCGCATCCTCCGTATTACCGCGGCTGCTGGCACGGAGTT
+
CCCCCGGGGGGGGGGGGGGGGGGGGGGGGGGGGGGGGGGGGGGGGGGGGGGGGGGFGGGGGGGGGGGGGGGGGGGGGGGGGGGGGDFGGGGGGGGGGGGGGGGGGGGGGGGGGGGGGGGGGGGGGGGGGGGGGGGGGGGGGGGGGAFGEGGGGGGGGGGGGGGGGGGGGGGGCGDGFDFGGGGGGGGGGGGGGGGFFFFFFFFFFFFFFFFFFFFFEFFFFFFABFFF@2>5@@DFFCFFFFFDD@@FFEEFFB<8?FEF>?<2118;:8<B6-13>))912-00(4605?B1<(71437
@M04999:289:000000000-L3R54:1:1101:12878:4163 2:N:0:430
GAGGACTACAGGGGTATCTAATCCTGTTTGCTCCCCACGCTTTCGCATCTCAGCGTCAGTATCTGTCCAGAAGGCCGCCTTCGCCACCGGTATTCCTCCACATCTCTACGCATTTCACCGCTACACGTGGAATTCTACCTTCCTCTACAATACTCCAGATAACCAGTTTTAAGCGCAATTCCCAGGTTGAGCCCGAGGCTTTCACACCTAACTTAATTATCCGCCTACATGCCCTTTACGCCCAGTCATTCCGATTAACGCTCGCACCCTCCGTATTCCCGCGGCTGCGGGCACGGAGTT
+
CCCCCGGFFGGGGGGGGFGGCAFFGGGGGGGGGGGGGGGDFGGGGGGDGGFGGFGGGGGGGFFGFFGGGGGGFGGGGGEGEGGGGGEGGGGGFFGGGFGGCGGGGGFFGGCEGFFFGGGGGDGGGGGAFD>FFFGGGGGFAFGGGEFGGGGAFCGDCFGGGED?CFFEFAFAFGD8A?B?FGGGG6<CGFEGGGGGGGDGFFFFFFFE=E:3>AFFEF6*8?5595=D8??;),=846C)((46@;;46).7(((,45<:;?8;904,(((-4:0(()).41((-(4:((,49?2(-(-1
@M04999:289:000000000-L3R54:1:1101:14334:4193 2:N:0:430
GTGGACTACTCGGGTATCTAATCCTGTTTGCTCCCCACGCTTTCGCATCTCAGCGTCAGTATCTGTCCAGAAGGCCGCCTTCGCCACCGGTATTCCTCCACATCTCTACGCATTTCACCGCTACACGTGGAATTCTACCTTCCTCTACAATACTCCAGATAACCAGTTTTAAGTGCAATTCCCAGGTTGAGCCCGGGGCTTTCACACCTAACTTAATTATCCGCCTACATGCCCTTTACGCCCAGTCATTCCGATCAACGCTCGCACCCTCCGTATTACCGCGGCTGCTGGCACGGAGTTG
+
CBCCCGGGGGGGGGFGGGGGFGFGGGGGGGGGGGGGGGGGGGGGGGGCGGGGGGGGGGGGGGFCGGGGFFFGGGGGEFGGGGGGGGGGGGGGGGGGGGGGGGGGFGGGGFGGCCGFGGGGGGDCEFGFFEGGGGGGGGGGGGGGGGDGGFGGG8FGDCCFGGGGGGFGFGGGFDFFDF?FGGGFGEGGGGGGGFGCDGG794AFFFFFFFB@CBAFFFFC6>22==5@EE<=6@18ECEF;.1;?EFF<CE<@00((63<9:?>>BFF::B?BBF1().<130692;::::BB70927(3)
@M04999:289:000000000-L3R54:1:1101:21089:4202 2:N:0:430
ATGTGACTACTAGGGTATCTAATCCTGTTTGCTCCCCACGCTTTCGCATCTCAGCGTCAGTATCTGTCCAGAAGGCCGCCTTCGCCACCGGTATTCCTCCACATCTCTACGCATTTCACCGCTACACGTGGAATTCTACCTTCCTCTACAATACTCCAGATAACCAGTTTTAAGTGCAATTCCCAGGTTGAGCCCGGGGCTTTCACACCTAACTTAATTATCCGCCTACATGCCCTTTACGCCCAGTCATTCCGATTAACGCTCGCACCCTCCGTATTACCGCGGCTGCTGGCACGGAGTT
+
CCCCCGGGGGGGGGGGGGGGGGGGGGGGGGGGGGGGGGGGGGGGGGGGGGGGGGGGGGGGGGGGGGGGGGGGGGGGGGGGGGGGGGGGGGGGGGGGGGGGGGGFGGGGGGGGGGGGGGGGGGGGGGGGGGGGGGGGGGGGGGGGGGGGGGGGGGGGGGGGGGGGGGGGGGGGFFFEFGFGGGGGGGGGGGGGGGFGGGGGFFFFFFFFFFFEDFFFFFFFECEFFFFFDFEE@EFFFFFFFFBF;D347CEFE4<6<DCEDFFFFF>BF<0:B>:(8:2:AB>>9;9>0)4::24:-1(-.
@M04999:289:000000000-L3R54:1:1101:9238:4223 2:N:0:430
AGACTACTAGGGTATCTAATCCTGTTCGCTACCCATGCTTTCGAACCTCAGCGTCAGTTACAGACCAGAGAGCCGCCTTCGCCACTGGTGTTCTTCCATATATCTACGCATTCCACCGCTACACATGGAGTTCCACTCTCCTCTTCTGCACTCAAGAAAAACAGTTTCAGCTGCACTTCCCCGGTTAAGCCGAGGGCTTTCACAGCTGACTTGTTCTCCCGCCTGCGTTCGCTTTACGCCCAATAAATCCGGACAACGCTTGCCACCTACGTATTACCGCGGCTGCTGGCACGTAGTTAGC
+
CCCCCGGGGGGGFDFGGGFFGGGGFFGGGGEEFGGGGGGGGGGGGGGGGGGGGGGGGGGGGGGGGGGGEGGGCFGGGGGGGGFGGGGGFFEEGGGGGGGGGGGDGGGGGGGGGGGGGGGGGGGGGGGGFG@ECCFGGGFGGDDA9EFEGGGGGGGGGGGGGGGGFCGGGGGGGGDF5=?FFGGGGGGGFGGGGCEGGFFG5BFFFFFFFFFFFFFFFFBBF@>DFFBFD@?>;;0C<;D=@D?F3=)?C;;(,41:3;><0?BBBB0?FFF?)63<448992((-83:303)18:6,6<<6
@M04999:289:000000000-L3R54:1:1101:17018:4264 2:N:0:430
TGACTACTGGGGTATCTAATCCTGTTTGCTCCCCACGCTTTCGCATCTCAGCGTCAGTATCTGTCCAGAAGGCCGCCTTCGCCACCGGTATTCCTCCACATCTCTACGCATTTCACCGCTACACGTGGAATTCTACCTTCCTCTACAATACTCCAGATAACCAGTTTTAAGTGCAATTCCCAGGTTGAGCCCGGGGCTTTCACACCTAACTTAATTATCCGCCTACATGCCCTTTACGCCCAGTCATTCCGATTAACGCTCGCACCCTCCGTATTACCGCGGCTGCTGGCACGGAGTTAGC
+
CCCCCGGGGGGGGGGGGGGGGGGGGGGGGGGGGGGGGGGGGGGGGGGGGGGGGGGGGGGGGGGGGGGGGGGGGGGGGGGGGGGGGGGGGGGGGGGGGGGGGGGGGGGGGGGGGGGGGGGGGGGGGGGGGGGGGGGGGGGGGGGGGGGGGGGGGGGGGGGGGGGGG?FFGGGGFGGGFGFGGGFGFGGGGGGGGGGGGGGGFFFFFFFFFFFFFFFFFFFFBFFFFFBEFFB@EDFFE?FDF?@FFFFFFFFFF@FFFFFFFF>>FBFBFFF:?<?A>AF66;04>??:BFFFB>99(.-6.
@M04999:289:000000000-L3R54:1:1101:11142:4275 2:N:0:430
TTGGACTACAGGGGTATCTAATCCTGTTTGCTCCCCACGCTTTCGCATCTCAGCGTCAGTATCTGTCCAGAAGGCCGCCTTCGCCACCGGTATTCCTCCACATCTCTACGCATTTCACCGCTACACGTGGAATTCTACCTTCCTCTACAATACTCCAGATAACCAGTTTTAAGTGCAATTCCCAGGTTGAGCCCGGGGCTTTCACACCTAACTTAATTATCCGCCTACATGCCCTTTACGCCCAGTCATTCCGATTAACGCTCGCACCCTCCGTATTACCGCCGCCGCTGGCACGGAGTG
+
@9BCCFGDFFGGG@FGGFFCEEGFGGGGGGGGGG8FEGEGGGGGGGGGGFEGGDGGE@CFCFFGGFFGCE9EEGGGGEFFEGGGGGGGGGGGDFFFFGGGGFGFF9,CEFCGGFECE@F@FEEGFFGGGGGE:,E=EGFBFFGGGEGGGGFGGGDGFGGGGFCFCDE,EFGFGA=FD??DDCDFF+@FC7<@C?ECCDGCF99@=B>?B@=BEFF=C8BEF42>=?=>=**80,.66>E:;((61/=4).9?3(238?E;0(4(,39;FB:?>FF0(.4>20(44(17990:(,43-33.
@M04999:289:000000000-L3R54:1:1101:23449:4297 2:N:0:430
GTCAGACTACCCGGGTATCTAATCCTGTTTGCTCCCCACGCTTTCGCATCTCAGCGTCAGTATCTGTCCAGAAGGCCGCCTTCGCCACCGGTATTCCTCCACATCTCTACGCATTTCACCGCTACACGTGGAATTCTACCTTCCTCTACAATACTCCAGATAACCAGTTTTAAGTGCAATTCCCAGGTTGAGCCCGGGGCTTTCACACCTAACTTAATTATCCGCCTACATGCCCTTTACGCCCAGTCATTCCGATTAACGCTCGCATCCTCCGTATTACCGCGGCTGCTGGCACGGAGTT
+
CCCCCGGGGGGGGGGGGGGGGGGGGGGGGGGGGGGGGGGGGGGGGGGGDGGGGGGGGGGGGGGGGGGGGGGGGGGGGGGGGGGGGGGGGGGGGGGGGGGGGGGGGGGGGGGGGGGGGGGGGGGGGGGGGGGGGGGGGGGGGGGGGGGGGGGGFGGGGGGGGGGGGGGGGGGGGGGGFGFGGGGGGGGGGGGGGGGGGGGGFFFFFFFFDFEFFCFFFFFEFFFFFF?@FF?EFEFF@;EFFDF@F?;3A?3?)(14<FFFFFF?FBF?FFF7<>B?FBFBFFB69BFFFF?BF:7?>(1:4
@M04999:289:000000000-L3R54:1:1101:21886:4299 2:N:0:430
CACTGACTACAGGGGTATCTAATCCTGTTCGCTACCCATGCTTTCGAACCTCAGCGTCAGTTACAGACCAGAGAGCCGCCTTCGCCACTGGTGTTCTTCCATATATCTACGCATTCCACCGCTACACATGGAGTTCCACTCTCCTCTTCTGCACTCAAGAAAAACAGTTTCAGCTGCACTTCCCCGGTTAAGCCGAGGGCTTTCACAGCTGACTTGTTCTCCCGCCTGCGTTCGCTTTACGCCCAATAAATCCGGACAACGCTTGCCACCTACGTATTACCGCGGCTGCTGGCACGTAGTT
+
BCCCCGGGGGGGGGGGGGGGGGGGGGGGGGGGGGGGGGGGGGFFGGGGGGGGGGGGGGGGGGGGGGGGGGGGGGGGGGGGGGGGGGGGGGGGGGGGGGGGGGGGGFGGGGDGGGGGGGGGGGGGGGGGGGGGGGGGGGGGGGGFGFGAEFGGGGGGGGGGGGGGGGGGGCEFGGGGDGFFGGFGGGGGGGGGGGEGGGDDFFFFFFFFD3=E@FABFFFEFFFFFFFFFFFFFFFF@DEFFFFF?<@FFCCF@>>?FFB?>BF?B?(6<6:::0(3::AB<<>FFF69:2>4:(),.3<(.
@M04999:289:000000000-L3R54:1:1101:8160:4309 2:N:0:430
GAAGACTACCAGGGTATCTAATCCTGCTTGCTCCCCACGCTTTCGCATCTCAGCGTCAGTATCTGTCCAGAAGGCCGCCTTCGCCACCGGTATTCCTCCACATCTCTACGCATTTCACCGCTACACGTGGAATTCTACCTTCCTCTACAATACTCCAGATAACCAGTTTTAAGTGCAGTTCCCAGGTTGAGCCCGGGGCTTTCACACCTAACTTAATTATCCGCCTACATGCCCTTTACGCCCAGTCATTCCGATTAACGCTCGCACCCTCCGTATTACCGCGGCTGCTGGCACGGAGGT
+
CCCCCGGFFGGGGGGGGGGGGGGGGGGFFFGGGGGGGGGGGGGGGGGGGFGGGGGGGGGGGGGGGGGGGGGGGGGGGGGGGGGGGGGGGGGGGGGGGGGGGGGGFGGGGGGGGGGGGGGGGGGGGGGGGGGGGGGGGGGGGGGGGGGGGGGGGGGGGGGGGGGGGGGGGGGGGGGGFGFGGGGGGGGGGGFGGGGGGGDDFFFFFFA>DEEDFFFFFFF*1>@DFFFFFFF=EFFDE<EFFB0/,4=AF?ECF@FFDFEFFFFFFFFBFFB?FFFBB>><<>B>92;???FFF??944(4
@M04999:289:000000000-L3R54:1:1101:17357:4314 2:N:0:430
CCGGACTACAAGGGTATCTAATCCTGTTTGCTCCCCACGCTTTCGCATCTCAGCGTCAGTATCTGTCCAGAAGGCCGCCTTTGCCACCGGTATTCCTCCACATCTCTACGCATTTCACCGCTACACGTGGAATTCTACCTTCCTCTACAATACTCCAGATAACCAGTTTTAAGTGCAATTCCCAGGTTGAGCCCGGGGCTTTCACACCTAACTTAATTATCCGCCTACATGCCCTTTACGCCCAGTCATTCCGATTAACGCTCGCACCCTCCGTATTACCGCGGCTGCTGGCACGGAGTT
+
CCCCCGGGGGGGGGGGGGGGGGGGGGGGGGGGGGGGGGGGGGGGGGGGGGGGGGGGGGGGGGGGGGGGGGGGGGGGGGGGGGGGGGGGGGGGGGGGGGGGGGGGGGGGGGGGGGGGGGGGGGGGGGGGGGGGGGGGGGGGGGGGGGGGGGGGGGGGGGGGGGGGGGFGGGGGGGGGFGFGGGGFGFGGGGGGGGEGGGGDFFFFFFFFFFFFEFFFFFFFFFFDFFFFFFFEBFFF;CE;<>@;@EFFFEEFFF?F?FFF01:>BFFFF???>FFF0::>119(249:D0828??FFF02
@M04999:289:000000000-L3R54:1:1101:7643:4317 2:N:0:430
GACTACACGGGTATCTAATCCTGTTCGCTCCCCACGCTTTCGTCCATCAGCGTCAATCGGTATTTAGTAACCTGCCTTCGCAATCGGGGTTCTGTGTAATATCTATGCATTTCACCGCTACACTACACATTCCAGCTACTTCAATACTATTCAAGATTAACAGTATCAACGGCAGTTCTACAGTTAAGCTGCAGGTTTTCACCGCTGACTTATCAACCCGCCTACGGACCCTTTAAACCCAATAAATCCGGATAACGCTCGCATCCTCCGTATTACCGCGGCTGCTGGCACGGAGTTAGCC
+
CCCCCGGGGGGGGGGGGGGGGGGGGGGGGGGGGGGGGGGGGGGGGGGGGGGGGGGGGGGGGGGGGGGGGGGGGGGGGGGGGGGGGGGGGGGGGGGGGGGGGGGGGGGGGGGGGGGGGGGGGGGGGGGGGGGGGGGGGGGGGGGGGGGGGGGGGGGGGGGGGGGGGGGGGGGCEDGGFGFGGGGGGGGGGGGGGGGGFGGGFFFFFFFFFFFFFFFFDFFFFFFFFFFFFFDFDEFFFFFFFFF@EEFEEFFFFD<E;@FFFFFFFBFFF>?B?FFFBFBFBFFFF?D56(819;BFFF24.
@M04999:289:000000000-L3R54:1:1101:16612:4378 2:N:0:430
TCGGTGACTACTAGGGTATCTAATCCTGTTTGCTCCCCACGCTTTCGCATCTCAGCGTCAGTATCTGTCCAGAAGGCCGCCTTCGCCACCGGTATTCCTCCACATCTCTACGCATTTCACCGCTACACGTGGAATTCTACCTTCCTCTACAATACTCCAGATAACCAGTTTTAAGTGCAATTCCCAGGTTGAGCCCGGGGCTTTCACACCTAACTTAATTATCCGCCTACATGCCCTTTACGCCCAGTCATTCCGATTAACGCTCGCACCCTCCGTATTACCGCGGCTGCTGGCACGGCGT
+
CCCCCGGGGGGGGGGGGGGGGGGGGGFGGGGGGGGGGGGGGGGGGGGGGGGGGGGGGGGGGGGGGGGGGGGGGGGGGGGGGGGGGGGGGGGGGEGGGGGGGGGGFGGGGGGGGGGGGGGGGGGGGGGGGGGGGGGGGGGGGGGGGGGGGGGGGGGGGGGGGGGGGGGGDFAFGGGGFGFGGGGFGGGGG6EGGGGGGGGGFE>FFFFFFFFFFFFFFFFFFFFCFB@DDFFFFFFFFFEF<?FFBFFEEEC<CEFDF6;CEFF:BFFFF>B<BFF::FFBA2<>221(32:F?FB?B0((-
@M04999:289:000000000-L3R54:1:1101:26489:4400 2:N:0:430
TGTAGACTACCAGGGTATCTAATCCTGTTTGCTCCCCACGCTTTCGCATCTCAGCGTCAGTATCTGTCCAGAAGGCCGCCTTCGCCACCGGTATTCCTCCACATCTCTACGCATTTCACCGCTACACGTGGAATTCTACCTTCCTCTACAATACTCCAGATAACCAGTTTTAAGTGCAATTCCCAGGTTGAGCCCGGGGCTTTCACACCTAACTTAATTATCCGCCTACATGCCCTTTACGCCCAGTCATTCCGATTAACGCTCGCACCCTCCGTATTACCGCGGCTGCTGGCACGGAGTT
+
CCCCCGG<FFGGGGGGGGGGGGGGGGGGGGGGGGGGGGGGGGGGGGGGGGGGGGGGGGGGGGGGGGFFGGGGGGGGGGGGGGGGGGGG@FGGGFCGGGGGGGGFGGGGGGGGGGGGGGGGGGEGGGGGGGGGGGGGGGGGGGGGGGGGGGGGGGGGGGGGFGFGGGFGGGF8DGGGFGFGGGGGFGGGGGGGGGGG6CDGFFFFFFFFFFFFFFFFEFFFFEFFFFFFFEEFFFFFFFFFFFF@FFFF@EEEFF?FFDECD(((2379;?F??F?6??AF-2;>>>>90770::<?(,7<<
@M04999:289:000000000-L3R54:1:1101:18516:4461 2:N:0:430
GGACTACTGGGGTATCTAATCCTGTTTGCTCCCCACGCCTTCGCATCTCAGCGTCAGTATCTGTCCAGAAGGCCGCCTTCGCCACCGGTATTCCTCCACATCTCTACGCATTTCACCGCTACACGTGGAATTCTACCTTCCTCTACAATACTCCAGATAACCAGTTTTAAGTGCAGTTCCCAGGTTGAGCCCGGGGCTTTCACACCTAACTTAATTATCCGCCTACATGCCCTTTACGCCCAGTCATTCCGATTAACTCTCGCACCCTCCGTATTACCGCGGCCGCTCGCACGGCGTTAGC
+
CCCCCGG9FGEFGGGGGGGGGGGGGGGGGGGGGGGGGGGFFG@FG7FCFGGGGFGGGG<FFFGGGGGGFFFGGGGGGGGFFGGGEGGGGGGGGGGGGGGGCGFGFGGFDG:FEGGGGGGGGGGGGDFGEGGFFFGGG9GGGGGFGGF=EGGFGGGGA=DFGGGE=@FGFGG=FFGGFGFGGGGGFFDGGGGGGCGGGGF4AFFFFE6A=5A6@6+:EBFEBB@@DDEEC=3>=3;CE?FFFF0(7A).<E;01(663).)4(06>(82<3;6?189<><FF(1(-(((-((-(,(,706?4
@M04999:289:000000000-L3R54:1:1101:24268:4474 2:N:0:430
GACTACCCGGGTATCTAATCCTGTTTACTCCCCACGCTTTCGCATCTCAGCGTCAGTATCTGTCCAGAAGGCCGCCTTCGCCACCGGTATTCCTCCATATCTCTACGCATTTCACCGCTACACGTGGAATTCTACCTTCCTCTACAATACTCCAGATAACCAGTTTTAAGTGCAGTTCCCAGGTTGAGCCCGGGGCTTTCACACCTAACTTAATTATCCGCCTACATGCCCTTTACGCCCAGTCATTCCGATTAACGCTCGCACCCTCCGTATTACCGCTGCTGCTGGCACGCAGTCAGCC
+
CCCCCG?FEEG:FFFFGGGGGFFFFFGGGGEE6EFDGCGGGGGEGG<EFCAFFDEGGCFFFGGGEFF9FGGFGG+8=FGG7CFGGGCFGGFAEFFGC,A@FGGCFDFEGGCFGCFFDGGEFBFGGGGGGGGFGGGGGGGGGFGGCGGGGG8FDFCAEGFA@DFFFGGGFGGGDFFGFDDF88:@EGGGCF67@*@9;CGGFFFAA99ABE<6CAAFEC89>555=>6<B>8(5@E<;6>3,36=ECC6541@0??EF>:?B9>>68?1(4<?B0499:B096??D4:(((.8(,42(4430
@M04999:289:000000000-L3R54:1:1101:26578:4521 2:N:0:430
TGACTACAGGGGTATCTAATCCTGTTTGCTCCCCACGCTTTCGCATCTCAGCGTCAGTATCTGTCCAGAAGGCCGCCTTCGCCACCGGTATTCCTCCACATCTCTACGCATTTCACCGCTACACGTGGAATTCTACCTTCCTCTACAATACTCCAGATAACCAGTTTTAAGTGCAATTCCCAGGTTGAGCCCGGGGCTTTCACACCTAACTTAATTATCCGCCTACATGCCCTTCACGCCCAGTCATTCCGATTAAAGCTCGCACCCTCCGTATTACCGCGGCTGCTGGCACGGAGTTAGC
+
CCCCCFFGGFGGFGCGGGGGFGFFGGGGGGGGGGGGGGE7DEFGGDGDFGGGGECFGGFGGGGGGGGGGFGGFGEGGEGGCFGGGGGGECFGGCFFGFGG@FEFEFGGGGCGGGGFGGCCFEGGFFGGGGGGGGGGGGAEFCGGGFF?FGGGGGGEBDC8DFGGDDFCF?GEDDG8CFFGDFGGGGGGGFGGGCC>C7>FFFF6ADAAEDCCEFFA?CACA=@=9BFFFF=BE@D3;((:7<1(74?<?E8?0;;;).4;;D0(49B???94(4:ABF01319904327:7<06>98:994
@M04999:289:000000000-L3R54:1:1101:10037:4521 2:N:0:430
GACTACTGGGGTATCTAATCCTGTTCGCTCCCCACGCTTTCGCTCCTCAGCGTCAGTGACGGCCCAGAGACCTGCCTTCGCCATCGGTGTTCTTCCCGATATCTACACATTCCACCGTTACACCGGGAATTCCAGTCTCCCCTACCGCACTCCAGTCCGCCCGTACCCGGCGCCGATCCACCGTTAAGCGATGGACTTTCACACCAGACGCGACGAACCGCCTACGAGCTCTTTACGCCCAATAAATCCGGAGAACGCTTGCACCCTACGTATTACCGCGGCTGCTGGCACGTAGTTAGCC
+
CCCCCGFGGGGGGGGGGGGGGGGGGGGGGGGGGGGGGEGGGGGGGGGGGGGGGGGGGGGGGGGGGGGFGGGGGGGGGGGGGGGGGGGGGGGGGGGGGGGGGGGGGGGGGGGGGGGGGGGGGGGGGGGGGGGGGGFGGGGCEGGGGGGGGGGGGGG:DFECEGGGGGGGGGGGGGGGFGFFGGGGGGGGFG5CE=?C=FFGAFFFFFFFFFF>>DB:>FFF5>B?FF10112:2:9<:86BFB(5<AAF79>B(47?,3(1:?FB?:???1(5A8<<D<F>B>99:72>B?7?BFBF9AAA3
@M04999:289:000000000-L3R54:1:1101:10320:4534 2:N:0:430
AGACTACCCGGGTATCTAATCCTGTTTGCTCCCCACGCTTTCGCATCTCAGCGTCAGTATCTGTCCAGAAGGCCGCCTTCGCCACCGGTATTCCTCCACATCTCTACGCATTTCACCGCTACACGTGGAATTCTACCTTCCTCTACAATACTCCAGATAACCTGTTTTAAGTGCAGTTCCCAGGTTGAGCCCGGGGCTTTCACACCTAACTTAATTATCCGCCTACATGCCCTTTACGCCCAGTCATTCCGATTAACGCTCGCACCCTCCGTATTACCGCGGCTGCTGGCACGGAGTTAGC
+
CCCCCGGGGGGGGGGGGGGGGGGGGGGGGGGGGEGGGGGGGGGGG@EGGGGGGGGGGGGGGGGGGGGGGGGGGGGGGGGGGGFGGGGGGGGGGGGGGGGGGGGGGGGGGGGGGGGGDGGGGGGGGGGDGGGGGGGGGGGGGGGGGFFGGGGGGGGGGGGGGGGGFCFDGFGFGGGGFGFGFGGGCFFGGGGGGGGGGG4CFFAFFFAFEFCFFFFFFAFFFFFFFFE476@DFFEEFFFFF@F3@EE?CEE@0;D?E?F<?99;9>B:??;4<?:AAAFF9>FBB:2:??B?:29>?(6<)
@M04999:289:000000000-L3R54:1:1101:14427:4539 2:N:0:430
GACTACACGGGTATCTAATCCTGTTCGCTCCCCACGCTTTCGTCCATCAGCGTCAATCGGTATTTAGTAACCTGCCTTCGCAATCGGGGTTCTGTGTAATATCTATGCATTTCACCGCTACACGTGGAATTCTACCTTCCTCTACAATACTCCAGATAACCAGTTTTAAGTGCAGTTCCCAGGTTGAGCCCGGGGCTTTCACACCTAACTTAATTATCCGACTACATGCCCTTTACGCCGAGTCATTCCGATGAACGCTAGCACCCCCCGTATCACCGCGGCTGCTGGCACGGCGTTAGCC
+
CCCC8EF@F+7CB6FCCFCFFCFEFCFG;E@CFEGGG@CFFEC:C@C@CFGGGDCFFGFCGCC9CEFCE<FGGFGGFGG<4BG:FGC7F6F=,C:595E@<,C5C,4,F,54AF<5C@@CCEGGFGEGE,9,=DFG@@,D=AA=AFGGF8EDFGFG,DFGGG8=,==DFGE8=FG99?FFFFG=,@DEC78?E+7DC70CA;BF94AF:AEEE6+=:B6:)68>=345.)7>DB=ED<>)3:DFF?67)(63(77<BF0((.).(,(--4(4((.<123-(-29B3:B((5(,((,(,2-)
@M04999:289:000000000-L3R54:1:1101:5276:4586 2:N:0:430
GACTACACGGGTATCTAATCCTGTTTGCTCCCCACGCTTTCGCATCTCAGCGTCAGTATCTGTCCAGAAGGCCGCCTTCGCCACCGGTATTCCTCCACATCTCTACGCATTTCACTGCTACACGTGGAATTCTACCTTCCTCTACAATACTCCAGATAACCAGTTTTAAGTGCAGTTCCCAGGTTGAGCCCGGGGCTTTCACGCCTAACTTAATTATCCGCCTACATGCCCTTTACGCCCCGTCATTCCGCTTAACGCCCGCCCCCTCCGTCTTGCCGCTGCTGCTGGCACGGCGCTAGCC
+
CCCCCFGGEFC@FCF<<FGGGGFGCFGGGGG<FGEGGE7@FEG7BEGFFGGGEEGGAF,CFEDFGGGA,CFCFG+CEFGGGGGGCEEGGGEA<,:?<EFGE9B9EFFGG>==?FG,C<EGGDG@?<FE=FGDEFG>@,@,=ED,E;?FGGF8,6@DD8EGGFGF=3@AFA32=DB=DFFDG8D?6=@FC?@CEC:*00A+=+*39A9A2*;6AF+18FA5;56@D@EE).07=@==(/2.(6,;<@<3)((2(,4)-4((-2(-(-4:69(((,).41((-33:>7:(((.4((3(-4(.(
@M04999:289:000000000-L3R54:1:1101:10143:4590 2:N:0:430
TACTAGGGTATCTAATCCTGTTCGCTCCCCACGCTTTCGTCCATCAGCGTCAATCGGTATTTAGTAACCTGCCTTCGCACTCGGGGTTCTGTGTAATATCTATGCATTTCACCGCTACACTACACATTCCAGCTACTTCAATACTATTCAAGATTAACAGTATCAACGGCAGTTCTACAGTTAAGCTGCAGGTTTTCACCGCTGACTTATCAACCCGCCTACGGACCCTTTAAACCCAATAAATCCGGATAACGCTCGCATCCTCCGTATTACCGCGGCTGCTGGCACGGAGTTAGCCGA
+
CCCCCGGGGGGGGGGGGGGGGGGGGGGEGGGGGGGGGGGGGGEGGGGGGGGGGGGGGGGGGGGGGDGGGGGGGGGGGGD+@FGGGGFCFGGGGGGFGGFGGGGGGGGFFGGGGGGGGGGGGGGGGGGGG9FGGGGGFGGGGGGGGGGDGGDGGEEGGGGGGGGGGGGGEEGGFGDGFGFGFGGG,E9FD=DC@CFGGCG+:9?>DFFFEAEEECAEFFEDF25=D@>DB()>CCB>@>FF;)7)75@><;@FF0;26@6BFB:<21;:1??ABA(436;(,334>2<>BFF>F?>AA?99
@M04999:289:000000000-L3R54:1:1101:11924:4607 2:N:0:430
TTGACTACCCGGGTATCTAATCCTGTTTGCTCCCCACGCTTTCGCATCTCAGCGTCAGTATCTGTCCAGAAGGCCGCCTTCGCCACCGGTATTCCTCCACATCTCTACGCATTTCACCGCTACACGTGGAATTCTACCTTCCTCTACAATACTCCAGATAACCAGTTTTAAGTGCAATTCCCAGGTTGAGCCCGGGGCTTTCACACCTAACTTAATCATCCGCCTACATGCCCTTTACGCCCAGTCATTCCGATTAACGCTCGCACCCTCCGTATTACCGCGGCTGCTGGCACGGAGTT
+
@@BCCGGFFGGGGEGGGGFGFGGAFGG9<9FFGG@FEEGGGGGGGC,CCDFFGGFGCEFGGEEF@FFFGGGGGGGEGDGFFFGGGEAFGGCGDFGGGGGEE<E,AFEFGGEGGDAFGFFCEGEGG>FGGGGG:FGGGAEDFGGGDGCFFGGFG8?EG8,=EGDFGGGGFAFGGGGGFGFGGGGGGGGGGGGGGGGGGG47;BFFFFFFEEB@CFFF?FFFFFFD@@FFC?E;DFFEFFFFBFDF384??EFF?;0;>A?>B?9(,-4?1?F>6:(4<ADF031716:7328(,:9B>(2
@M04999:289:000000000-L3R54:1:1101:20302:4608 2:N:0:430
TTTTTGACTACTCGGGTATCTAATCCTGTTCGCTCCCCACGCTTTCGTCCATCAGCGTCAATCGGTATTTAGTAACCTGCCTTCGCAATCGGGGTTCTGTGTAATATCTATGCATTTCACCGCTACACTACACATTCCAGCTACTTCAATACTATTCAAGATTAACAGTATCAACGGCAGTTTTACAGTTAAGCTGCAGGTTTTCACCGCTGACTTATCAACCCGCCTACAGACCCTTTAAACCCAATAAATCCGGATAACGCTCGCATCCTCCGTATTACCGCGGCTGCTGACACGGAGT
+
CCCCCGGGFGGGGGGGGGGGGGGGGGGGGGGGGGGGGGGGGGGGGGGGGGGGGGGGGGGGGGGGGGGGGGGGGGGGGGGGGGGGGGGGGGGGGGFGGGGGGGGGGGGGGGGGGGGGGGGGGGGGGGGGGGGGGGGGGGGGGFGGGGGGGGGGGGGGGGGGGGFFFGGGGGGGGGGGBGFGFGGGGGGGGGGGGGGGGGGGFFFFFFFFDFFFFFFFFFFFFFFFBFFFFFFFFFBFFFFFFFFFFFFDEEFFF@F@D<@EED@DFBFF?F?DF47,,42<A4((316(6?:?),2:?BFF,
@M04999:289:000000000-L3R54:1:1101:16139:4631 2:N:0:430
TGGACTACTAGGGTATCTAATCCTGTTTGCTCCCCACGCTTTCGCATCTCAGCGTCAGTATCTGTCCAGAAGGCCGCCTTCGCCACCGGTATTCCTCCACATCTCTACGCACTTCACCGCTACACGTGGAATTCTACCTTCCTCTACAATACTCCAGATAACCAGTTTTAAGTGCAATTCCCAGGTTGAGCCCGGGGCTTTCACACCTAACTTAATTATCCGCCTACATGCACTTTACGCCCAGTCATTCCGATTAACGCTCGCACCCTCCGTATTACCGCGGCTGCTGGCACGGAGTT
+
CCCCC<FFFFGGGFGGGGFFGGFFCFFDFFFGEFGGGGGGGFGGGGGGFGG<FGGGGGCFGGGAFFFGFFGGGGGGGDGGF,CCFG@CGGEC<?FGF8?FFGGGGGGFGGGGGGGGGGGGGGGGGGFGEGGGDGG;EEFFGFGGCFDF9FGGCD8DFEGGGGFFEF8DADC9FFGGFFFG7ADE6D,@FGGGGGGG5CCCFFFFFFEF:=BCEFF6<F=@A@D==DDFEEF*.5>3)46AB>7053@FFFFEF7?@EFFF1:9>>>FFF?FF??(34<>?;>FF1(3>0((0)49>(4:
@M04999:289:000000000-L3R54:1:1101:8610:4676 2:N:0:430
TGTGACTACTGGGGTATCTAATCCTGTTCGCTCCCCACGCTTTCGTCCATCAGCGTCAATCGGTATTTAGTAACCTGCCTTCGCAATCGGGGTTCTGTGTAATATCTATGCATTTCACCGCTACACTACACATTCCAGCTACTTCAATACTATTCAAGATTAACAGTATCAACGGCAGTTCTACAGTTAAGCTGCAGGTTTTCACCGCTGACTTATCAACCCGCCTACGGACCCTTTAAACCCAATAAATCCGGATAACGCTCGCATCCTCCGTATTACCGCGGCTGCTGGCACGGAGTT
+
CCCCCGGGGGGGGGGGGGGGGGGGGGGGGGGGGGGGGGGGGGGGGGGGGGGGGGGGGGGGGGGGGGGGGGGGGGGGGGGGGGGGGGGGGGGGGGGGGGGGGGGGGGGGGGGGGGGGGGGGGGGGGGGGGGGGGGGGGGGGGGGEGGGGGGGGGGGGGGGGGGGGGGGGGGGGGGGGFGFGGGGGGGGGGGGGGCGGGGGGFFFFFFFFFFFFFFFFFFFFFFFFFADF@=(>@9BDFFFFFFF@FF@EFFF@B9DFFFFF>;;>2>:>>?FFF??<BAFFFF99>;>BFFFBFBFBF6:?
@M04999:289:000000000-L3R54:1:1101:14917:4710 2:N:0:430
AATCGACTACCAGGGTATCTAATCCTGTTTGCTCCCCACGCTTTCGCATCTCAGCGTCAGTATCTGTCCAGAAGGCCGCCTTCGCCACCGGTATTCCTCCACATCTCTACGCATTTCACCGCTACACGTGGAATTCTACCTTCCTCTACAATACTCCAGATAACCAGTTTTAAGTGCAATTCCCAGGTTGAGCCCGGGGCTTTCACACCTAACTTAATTATCCGCCTACATGCCCTTTACGCCCAGTCATTCCGATTAACGCTCGCACCCTCCGTATTACCGCGGCTGCTGGCACGGAATT
+
CCCCCGGEGGGCGG>FGDEFGGFFGGGFFADFFGEDCFEFGGGFGGGC,@@FFFGGGGGGGGGGGGGFFGGAFFGFGGGEGCFFGE:B==C+==AFD<FGGGGFCEGGGGGDEFGGGGCGGGGGGGGGFFDGFD8AGGGGGGGGGGGGGGF9FGFGGGGFCFGGGGGF=:DFDCGFFGFG+B??FF6FF68C7D@D*0CG56A>F>FA=DF=>FAF4B18:C>@D5@DB>CE@F11=EEFF<F((3.;>?CFEE;(/;6>:664>>09>0,8(9-((5:A2(9>B004:0:?2:36-((-.
@M04999:289:000000000-L3R54:1:1101:10901:4766 2:N:0:430
GACTACACGGGTATCTAATCCTGTTTGCTCCCCACGCTTTCGCATCTCAGCGTCAGTATCTGTCCAGAAGGCCGCCTTCGCCACCGGTATTCCTCCACATCTCTACGCATTTCACCGCTACACGTGGAATTCTACCTTCCTCTACAATACTCCAGATAACCAGTTTTAAGTGCAGTTCCCAGGTTGAGCCCGGGGCTTTCACACCTAACTTAATTATCCGCCTACATGCCCTTTACGCCCAGTCATTCCGATTAACGCTCGCACCCTCCGTATTACCGCGGCTGCTGGCACGGAGTTAGCC
+
CCCCCGGGGGGGGGGGGGGGGGGGGGGGGGGGGGGGGGGGGGGGDGGGGGGGGGGGGGGGGGGGGGGGGGGGGGGGGGGGGGGGGGGGEFGGGGGGGGGGGGGGGGGGGGGGGGGGGGGGGGGGGGGGGGGGGGGGGGGGGGGGGGGGGGGGGGGGGGGGGGGGGGGGGGGGGGGGFGFGGGGGGGGGGGGGGGGGGGGGFFFFFFFFFFFFFFFFCFFFFFFFFFFFEFDEFFFFDF9FFF;@EFFFFFFF;DFFFFFFFFFFF:<:6>FFFFFFB?>B9>6;:70:?BBFF>>0:A<A4
@M04999:289:000000000-L3R54:1:1101:26673:4791 2:N:0:430
GTCGGACTACCCGGGTATCTAATCCTGTTCGCTCCCCACGCTTTCGTCCATCAGCGTCAATCGGTATTTAGTAACCTGCCTTCGCAATCGGGGTTCTGTGTAATATCTATGCATTTCACCGCTACACTACACATTCCAGCTACTTCAATACTATTCAAGATTAACAGTATCAACGGCAGTGCTACAGTTAAGCTGCAGGTTTTCACCGCTGACTTATCAACCCGCCTACGGACCCTTTAAACCCAATAAATCCGGATAACGCTCGCATCCTCCGTATTACCGCGGCTGCTGGCACGGAGTT
+
9CCC?@F@FFFGGGGGGGGGGGGGGFGGGFCEGGEGGGGGGGGGGGGGGGGGGGGGGGGGEFGGGGGGGGGGGGGGGFGGFFGGGGGGGGGGGCGGGFF<FGFFG9A9FGGGGGGGFGGGGGGGGGGGGGGGGGGGGGGGGGGGGGGGGGGGGGAFGDGGCGGGGFFGFGGGGGGGFGFG+<CGGEFGGG7EGGFDCCCCFFFFFFFFFFFBFFFFFFFEFBDB99@FDF(276@@1@FACF@D;?@FFFEFEB9?;BFF?F:2>F266?2<:BF???AA<(,37>B>0:?F28?1-49?4
@M04999:289:000000000-L3R54:1:1101:14960:4818 2:N:0:430
CGACTACAGGGGTATCTAATCCTGTTTGCTCCCCACGCTTTCGCATCCCAGCGTCAGTATCTGTCCAGAAGGCCGCCTTCGCCACCGGTATTCCTCCACATCTCTACGCATTTCACCGCTACACGTGGAATTCTACCTTCCTCTACAATACTCCAGATAACCAGTTTTAAGTGCAGTTCCCAGGTTGAGCCCGGGGCTTTCACACCTAACTTAATTATCCGCCTACATCCCCTTTACCCCCAGGCATTCCGATAAACGCTGGCACCCCCCTGATTACCGCGGCTGCTGGCAAGGAGTTAGG
+
--8,6:CFF,FF766,,<C9@FE<FGGA9EEFGG8:FC,8FC@,BFF,6@,C@BFD@CFF,96CCD<,C8C,CF:CCCED<CGC@FGF++BFBB?FGAFF8=<5,9,AF++CFA9EFFGEFGCD:9A:CEFGCD;BEFCGG8F;,E9ECD?=?8=8DF83E=9DD@DF,@D=EFG=<BFCF+=CDGG@8EEFEG>DD9DC9969*@*35)1>=886@=6@)-6((5>E*6@6(66).)(::2(((/4;3<@0;3(6),00,-(()4<29>(40)6).6(34(3(-())46()((,((.))(
@M04999:289:000000000-L3R54:1:1101:8106:4828 2:N:0:430
TTTGACTACCGGGGTATCTAATCCTGTTTGCTCCCCACGCTCTCGCATCTCAGCGTCAGTATCTGTCCAGAAGGCCGCCTTCGCCACCGGTATTCCTCCACATCTCTACGCATTTCACCGCTACACGTGGAATTCTACCTTCCTCTACAATACTCCAGATAACCAGTTTTAAGTGCAATTCCCAGGTTGAGCCCGGGGCTTTCACACCTAACTTAATTATCCGCCTACATGCCCTTTACGCCCAGTCATTCCGATTAACGCTCGCACCCTCCGTATTACCGCGGCTGCTGGCACGGAGGTT
+
CCCCCGGGGGGGGGGGGGGGGGGGGGGGGGGGGGGGGGGGGGGGGGGGGGGGGGGGGGGGGGGGGGGGGGFGGGGGGGGGGGGGGGGGGGGGGFGGGGGGGGGGGGGGGGGGGGGGGGGGGGGGGGGGEGGGGGGGGGGGGGGGGGGGGDFGGGGGGGADGGGGGGGGGGGGGGGGFGFGF?CCG6DFGGGG?:EDDGGGFFFFCFFEDEFFFFFFEFFFFFFF><DFFFEFEFF@EFFFFB;@DFEFFFE?@1:::A<6>FBFB>>1?8<F9<6?>BADBF6(409BF006?>66(((-(
@M04999:289:000000000-L3R54:1:1101:26240:4866 2:N:0:430
GACTACTGGGGTATCTAATCCTGTTTGCTCCCCACGCTTTCGCATCTCAGCGTCAGTATCTGTCCAGAAGGCCGCCTTCGCCACTGGTGTTCTTCCATATATCTACGCATTCCACCGCTACACATGGAGTTCCACTCTCCTCTTCTGCACTCAAGAAAAACAGTTTCAGCTGCACTTCCCCGGTTAAGCCGAGGGCTTTCACAGCTGACTTGTTCTCCCGCCTGCGTTCGCTTTACGCCCAATAAATCCGGACAACGCTTGCCACCTACGTATTACCGCGGCTGCTGGCACGTAGTTAGCC
+
CCCCCGGGGGGGGGGGGGGGGGGGGGGGGGGGGGGGGGGGGGGGGGGGGGGGGGGGGGGGGGGGGGGGGGGGGGGGGGGGEGGGGGGGGGGGGGGGGFGGGGGGGGFCFGFGGGGGGGGGGGGGGGGGGGGGGGGGGGGGGGGGGGGGGGGGGGGGGGGDGGGGGGGGGGGGGGGGFGFGGGGGGGGGGGGGGGGGGGGDFFFFFFFFDEEEE8BFFFFFFFFFF@FDDFFF<(6CD<BF?FFEFCEFEB@09>F?6;BFF?0<?B??BF72<?FFF0>BBFBF:?7?F:<BFF?::4<<7
@M04999:289:000000000-L3R54:1:1101:18003:4870 2:N:0:430
TGACTACTGGGGTATCTAATCCTGTTCGCTCCCCACGCTTTCGTCCATCAGCGTCAATCGGTATTTAGTAACCTGCCTTCGCAATCGGGGTTCTGTGTAATATCTATGCATTTCACCGCTACACTACACATTCCAGCTACTTCAATACTATTCAAGATTAACAGTATCAACGGCAGTTCTACAGTTAAGCTGCAGGTTTTCACCGCTGACTTATCAACCCGCCTACGGACCCTTTAAACCCAATAAATCCGGATAATGCTCGCATCCTCCGTATTACCGCGGCTGCTGGCACGGAGTTAGC
+
CCCCCGGGGGGGGGGFGGGGGGGGGGGGGGGGGGGGGGGCFGGGGGGGFGGGGGGGGGGGGFGFAFGGGGGGGFGGGGGGGGGGGGGGGGFCEFGGFGGGGGGGCEFGGGGGGGGGGGDEGGGGGGGGGGGGGGGFDGGGFGGGGGGGGG8AFGGGGGGGGGAEFGFGGGGGGGGGFDFGGGGGGGGGGGGGGGGG?FFGFFFFFFFFFFFFEFFFEFFAFFBFFF@D?BF?B2@C?CEA0;@1;<CEC(:;@F6;)9)7>?@B<9?>AB><BF?AA>?>>9BB;B?FFBB?B(348:D<.
@M04999:289:000000000-L3R54:1:1101:16606:4898 2:N:0:430
TGGGTGACTACCCGGGTATCTAATCCTGTTTGCTCCCCACGCTTTCGCATCCCAGCGTCAGTACCTGTCCAGAAGGCCGCCTTCGCCACCGGTCTCCCTCCACATCTCCACGCATTTCACCGCTACACGTGGACTGCTACCTTCCTCTACAATACTCCAGATAACCAGTGTTAAGTGCAATTCCCAGGTTGAGCCCGGGGCTTCCACACCTAACTTACTTCTCCGCCCGCATCCTCTTCACCCCCTGTCATTCCAATAAACTCTCGCCCCCTCTGTATCCCCGCGGCCGGTGTCACGGATG
+
-A@,A6C<;C,6;6++@F,C6,6-66;C;F,;C6C,6C<6@CB,,EC,,,8,,6;<FGB,BC@,C<<CF,F6,9E8F,+@48,5,,,B:?=:74@,:E,,8E8<89,9,C=?++++59=4,8+6+6C?+4,++,3,,@9EF,66==,,@D,666=:,@8@F,E93=9@,,7;;C@CCF7=+4=B9344,2,1,,4<?947>58)/==6523(6;C67+8*+)/7(((((.2((6)/9))3;)6,((().6)-).))..)4)))62(((49B(1()6)-)).2(2((4(,0,(-.).8?62(
@M04999:289:000000000-L3R54:1:1101:13077:4908 2:N:0:430
GTAGACTACAAGGGTATCTAATCCTGTTCGCTACCCATGCTTTCGAACCTCAGCGTCAGTTACAGACCAGAGAGCCGCCTTCGCCACTGGTGTTCTTCCATATATCTACGCATTCCACCGCTACACATGGAGTTCCACTCTCCTCTTCTGCACTCAAGAAAAACAGTTTCAGCTGCACCTCCCCGGTTAAGCCGAGGGCTTTCACAGCTGACTTGTTCTCCCGCCTGCGTTCGCTTTACGCCCAATAAATCCGGACAACGCTTGCCACCTACGTATTACCGCGGCTGCTGGCACGTAGTT
+
CCCCCGGGGGGGGGGGGGGGGGGGGGGGGGGGGGGGGGGGGGGGGGGGGGGGGGGGGGGGGGGGGGGGGGGGGGGGGGGGGGGGGGGGGGFGGGGGGGGGGGGGGGGGGGGGGGGGGGGGGGGGGGGGGGGGGGGGGGGGGGGGGGGGGGGGGEGGGGGGGGGGGGGGGGGGGGGGFGFGGGGGGGEEGGGGGGGDDDDGFFFFFFFFFFE@FFFFFFFFFFFFFFFFFFFFFFFF;CFDFFFDFF3AEEFFFFFFBBFF>?FFFFFB:FFFFBFFFBFFBFFFF>>:7?FB<?:421:A
@M04999:289:000000000-L3R54:1:1101:20415:4959 2:N:0:430
CTACTCGGGTATCTAATCCTGTTCGCTCCCCACGCTTTCGTCCATCAGCGTCAATCGGTATTTAGTAACCTGCCTTCGCAGTCGGGGTTCTGTGTAATATCTATGCATTTCACCGCTACACTACACATTCCAGCTACTTCAATACTATTCAAGATTAACAGTATCAACGGCAGTTCTACAGTTAAGCTGCAGGTTTTCACCGCTGACTTATCAACCCGCCTACGGACCCTTTAAACCCAATAAATCCGGATAACGCTCGCATCCTCCGTATTACCGCGGCTGCTGGCACGGAGTTAGCCG
+
CCCCCGGGGGGGGGGGGGGGGGGGGGGGGGGGGGGGGGGGGGGGGGGGGGGGGGGGGGGGGGFGGGGGGGGGGGGGGGGGGGGGGGGCGGGGGGGGGGGGGGGGGGGGGGGGGGGGGGGGGDFGGGGGGGGGGGGGGGGGGGGGGGGGGGGGGGGGGGGGGGGGGGGGGGGGGFFGBGFGGGGGGGGGFGGGFDFFGGGGFFFFFFFFFEEFFFFFADBAFFFF>@F@DFDFFFFFFFFFFFFFF<E>@FFFFFF@?;>>F:FFBFFF?:?:D<4:9>BF>B?F?::7<BB67(.4:B?9
@M04999:289:000000000-L3R54:1:1101:12316:4963 2:N:0:430
TGGACTACCCGGGTATCTAATCCTGTTTGCTCCCCACGCTTTCGCATCTCAGCGTCAGTATCTGTCCAGAAGGCCGCCTTCGCCACCGGTATTCCTCCACATCTCTACGCATTTCACCGCTACACGTGGAATTCTACCTTCCTCTACAATACTCCAGATAACCAGTTTTAAGTGCAATTCCCAGGTTGAGCCCGGGGCTTTCACACCTAACTTAATTATCCGCCTACATGCCCTTTACGCCCAGTCATTCCGATTAACGCTCGCACCCTCCGTATTACCGCGGCTGCTGGCACGGAGTT
+
CCCCCGGGGGGGGGGGGGGGGGGGGGGGGGGGGGGGGGGGGGGGGGGGGGGGGGGGGGGGGGGGGGGGGGGGGGGGGGGGGGGGGGGGGGGGGGGGGGGGGGGGGGGGGGGGGGGGGGGGGGGGGGGGGGGGGGGGGGGGGGGGGGGGGGGGGGGGGGGGGGGGGGGGGGGGGGGGFGFGGGGGGGDFGGGGGGGGGGGGFFFFFFFFFFFEFFFFFFFFFFFDDDFFFFFF@EFFFFDFFBFF@EFFEEEFF?@DBBFFFFFFFFFB0(8B18<?DF2<;>-9>F:>B>BB<<9;28?
@M04999:289:000000000-L3R54:1:1101:7028:5005 2:N:0:430
CGACTACCGGGGTATCTAATCCTGTTTGCTCCCCACGCTTTCGCATCTCAGCGTCAGTATCTGTCCAGAAGGCCGCCTTCGCCACCGGTATTCCTCCACATCTCTACGCATTTCACCGCTACACGTGGAATTCTACCTTCCTCTACAATACTCCAGATAACCAGTTTTAAGTGCAATTCCCAGGTTGAGCCCGGGGCTTTCACACCTAACTTAATTATCCGCCTACATGCCCTTTACGCCCAGTCATTCCGATTAACGCTCGCACCCTCCGTATTACCGCGGCTGCTGGCACGGAGTTAGC
+
CCCCCGGGGGGGGGGGGGGGGGGGGGGGGGGGGGGGGGGGGGGGGGGGGGGGGGGGGGGGGGGGGGGGGGGGGGGGGGGGGGGGGGGGGGGGGGGGGGGGGGGGGGGGDGGGGGGGGGGGGGGGGGGGGFGGGGGGGGGGGGGGGGGGGGGFGFEFFGGGGGGGGGGGGGGFGGGGFGFGFGG68FFGGGGGGGGGGGGGFFFFFDFFF:CEEFFFFFFFFFFFFFFFFFFFEFFFFFFF9@DF<763<9;11:BFF?FFBBB;FFFFBFBBFFB244199>;>147::67>01(9<0<>9
@M04999:289:000000000-L3R54:1:1101:24197:5064 2:N:0:430
TGACTACTGGGGTATCTAATCCTGTTTGCTCCCCACGCTTTCGCATCTCAGCGTCAGTATCTGTCCAGAAGGCCGCCTTCGCCACCGGTATTCCTCCACATCTCTACGCATTTCACCGCTACACGTGGAATTCTACCTTCCTCTACAATACTCCAGATAACCAGTTTTAAGTGCAATTCCCAGGTTGAGCCCGGGGCTTTCACACCTAACTTAATTATCCGCCTACATGCCCTTTACGCCCAGTCATTCCGATTAACGCTCGCACCCTCCGTATTACCGCGGCTGCTGGCACGGAGTTAGC
+
CCCCCGGGGGGGGGGGGGGGGGGGGGGGGGGGGGGGGGGGGGGGGGGGGGGGGGGGGGGGGGGGGGGGGGGGGGGGGGGGGGGGGGGGGGGGGGGGGGGGGGGGGFGGGGGGGGGGGGGGGGGGGGGGGGGGGGGGGGGGGGGGGGGGGGGGGGGGGGGGGGGGGGGGGGGGGGGGFGFGGGGGGGFGGGGGGGGGGGGGFFFFFFFFFFFFFFFFFFFFFFFFFFFFEFFFFFFFFFFFFF?;EECEFEE?@FDEF69:?;FFFFB6?FF?07?DF9?>09>(7?DFFFFDB9;6:?AF9
@M04999:289:000000000-L3R54:1:1101:12784:5068 2:N:0:430
TCCAGGACTACACGGGTATCTAATCCTGTTCGCTACCCATGCTTTCGAACCTCAGCGTCAGTTACAGACCAGAGAGCCGCCTTCGCCACTGGCGTTCTTCCATATATCTACGCATTCCACCGCTACACATGGAGTTCCACTCTCCTCTTCTGCACTCAAGAAAAACAGTTTCAGCTGCACTTCCCCGGTTAAGCCGAGGGCTTTCACAGCTGACTTGTTCTCCCGCCTGCGTTCGCTTTACGCCCAATAAATCCGGACAACGCTTGCCACCTACGTATTACCGCGGCTGCTGGCACGTAGG
+
CCCCCGGGGGGGGGGGGGGGGGGGGGGGGGGGGGGGGGGGGGGFGGGGGGGGGGGGGGGGGGGGGGGGGFGGGGGGGGGGGGGGGGGGGGGGGGFGGGGGGGGGFGGGGGGGGGGGGGGGGGG7FGGGGGGGGGGGGGGGGGGGGGGGGGGGGGGGGGGGGDEDGGGGGGGGGGGGFGFGDFFGFDGGEEGGGGGGGDGGFFFFFFFFFDFFFFFCECFFFFFFF;9@FFFDFFFFD67FEDFFF?F(:)<BABFF?>>?BFBB<?FFB?:0?FFBFF(66>:>B;69>??BB04)(,46(
@M04999:289:000000000-L3R54:1:1101:11595:5092 2:N:0:430
CAGACTACTGGGGTATCTAATCCTGTTCGCTACCCATGCTTTCGAGCCTCAGCGTCAGTAACAGACCAGAAAGCCGCCTTCGCCACTGGTGTTCTTCCATATATCTACGCATTTCACCGCTACACATGGAGTTCCACTTTCCTCTTCTGTACTCAAGTTTTGTAGTTTCTACTGCACTTCCTCAGTTGAGCTGAGGGCTTTCACAGCAGACTTACAAAACCGCCTGCGCTCGCTTTACGCCCAATAAATCCGGACAACGCTTGCCACCTACGTATTACCGCGGCTGCTGGCACGTAGTT
+
CCCCCGGGGGGGGGGGGGGGGGGGGGGGGGGGGGGGEGGGGGGGGGGGGGGGGGGGGGGGGGGGGGGGGGGGGGGGGGGGGGGGGGGGGGGGGGGGGGGGGGGFGFGGGGGGGGGGGFGGGGEGGGGGGGGGGGGGGFDGGGGGGGGGGGGGFGFGGGEGGGGGGGGGGGGGGGGGFG@FD7@EGGGGFGGAFEFGGG?DFFFFF5C5CDF5AACFFFFFDF>AA=BB27@FFF224@2557?D@=@4CEE@FF9BF;>;2<BB?AB<08?B?>A>FB906(1;;905:::BF::?FFA
@M04999:289:000000000-L3R54:1:1101:21139:5135 2:N:0:430
CTTGGACTACCGGGGTATCTAATCCTGTTCGCTACCCATGCTTTCGAACCTCAGCGTCAGTTACAGACCAGAGAGCCGCCTTCGCCACTGGTGTTCTTCCATATATCTACGCATTCCACCGCTACACATGGAGTTCCACCCTCCTCTTCTGCGCTCAAGAAAAACAGTTTCAGCTGCACTTCCCCGGTTAAGCCGAGGGCTTTCACAGCTGACTTGTTCTCCCGCCTGCGTTCGCTTTACGCCCAATAAATCCGGACAACGCTTGCCACCTACGTATTACCGCGGCTGCTGGCACGGAGTT
+
CCCCCGGGGGGGGGGGGGGGGGGGGGGGGGGGGGGGGGGGGGGGGGGGGGGGGGGGGGGGGGGGGGGGGGGGGGGGGGGGGGGGGGGGGGGGGGGGGGGGGGGGGGGGGGGGGGGGGGGGGGGGGGGGGGGGGGGGGGGGGGGGGGGGGGGG6EGGGGGGGGGGGGGGGEGGGGGGFGFGGGGGGGDGEGGGGGGGGGGGFFFFFFFFFFFFFFFFFFFFFFFFFFFFF@FDFFFFF?FFFFFF:32:ADBFBFBFFFFFFB?0:0:A?FBFF?0<>:4<91,49909?DB?6120(-3(.
@M04999:289:000000000-L3R54:1:1101:8885:5163 2:N:0:430
GTTAGACTACAGGGGTATCTAATCCTGTTTGCTCCCCACGCTTTCGCATCTCAGCGTCAGTATCTGTCCAGAAGGCCGCCTTCGCCACCGGTATTCCTCCACATCTCTACGCATTTCACCGCTACACGTGGAATTCTACCTTCCTCTACAATACTCCAGATAACCAGTTTTAAGTGCAATTCCCAGGTTGAGCCCGGGGCTTTCACACCTAACTTAATTATCCGCCTATATGCCCTTTACGCCCAGTCATTCCGATTAACGCTCGCACCCTCCGTATTACCGCGGCTGCTGGCACGGAGGT
+
CCCCCGGGGGGGFGGGGGGGGGGGGGGGGGGGGGGGGGGGGGGGGGGGGGGGGGGGGGGGGGFGGGGGGGGGGGGGGGGGGGGGGGGGGGGGGGGGGGGGGGGGGGGGGGGGGGGGGGGGGGGGGGGGGG7:FGGGGGGGGGGGGGGGGGGGGGGGGGCDGGGGGGGGGGGGGGGGFGFGGGG8EGGGGGGGGGGGDGGDFFFFFFFFFFF:=@@BFFCEF?E@FFFF:EFFFBFFDEEFF<B021@EEEFFFF0;;@?EFFFFBFFF;?B0148<(44-64>BF6(40),80<,8,(((-
@M04999:289:000000000-L3R54:1:1101:26472:5175 2:N:0:430
TTAGTGACTACTCGGGTATCTAATCCTGTTTGCTCCCCACGCTTTCGCATCTCAGCGTCAGTATCTGTCCAGAAGGCCGCCTTCGCCACCGGTATTCCTCCACATCTCTACGCATTTCACCGCTACACGTGGAATTCTACCTTCCTCTACAATACTCCAGATAACCAGTTTTAAGTGCAATTCCCAGGTTGAGCCCGGGGCTTTCACACCTAACTTAATTATCCGCCTACATGCCCTTTACGCCCAGTCATTCCGATTAACGCTCGCACCCTCCGTATTACCGCGGCTGCTGGCACGGAGT
+
CCCCCGGGGGGGGGGGGGGGGGCCFFGGGGGGGGGGGGGGGGGGGGGGGGGGGGGGGGGGGGFGGGGGGGGGGGGGGGGGGGGGGGGGGGGGGCFGGGGGGGGGGGGGGGGGGGGGGGGGFGEGGGGGGGGEGGGFGGGGGGGGGGGGGGGGGGGGGGGGGGGGGGGFGGFGGGGGFGFGGGGGGGGGGGFGGGGGGGGGFDFFFFFFFFBFBFFFFFFEFEFFDF?FFF3CEFEFFF;FC@FFF@DEFFFFFFF?DDFFFFFB:>>FFBFFF69:BB?A>66>>6;01<DFFFFFF>F(-
@M04999:289:000000000-L3R54:1:1101:8212:5177 2:N:0:430
TCGACTACCCGGGTATCTAATCCTGTTTGCTCCCCACGCTTTCGCATCTCAGCGTCAGTATCTGTCCAGAAGGCCGCCTTCGCCACCGGTATTCCTCCACATCTCTACGCATTTCACCGCTACACGTGGAATTCTACCTTCCTCTACAATACTCCAGATAACCAGTTTTAAGGGCAATTCCCAGGTTGAGCCCGGGGCTTTCACACCTAACTTAATTATCCGCCTACATGCCCTTTACGCCCAGTCATTCCGATTAACGCTCGCACCCTCCGTATTACCGCGGCTGCTGGCACGGAGTT
+
@CCCCCC@FGGGG:FFEFGGFGGFGFGGGGEGGGGGGEC,BDFDFGGGCGGDFG@FEF9ECFFG@9FFFFGGGFGEGG7FGEFGGDGGGFGFGGGFGGGFG<FBFEEGGDG7FFGGGGGG@CGGGE?FGGGFFGGFFG9BFFFGAEGGGCFFGGGGGGFGFGGGE=F=FGGG,=6FF?FGGGGGGGGGGGGGGGGGGGGGF49CCAF4>@FEFFFFEFC?CDFFFFFFCEFFFFFFFF@:;F;@FFACF?E@71:?<)-4:(419>FF6<?B1?18<<B?>>9B624::>F<?(4141:
@M04999:289:000000000-L3R54:1:1101:9935:5192 2:N:0:430
TCTGAGACTACCCGGGTATCTAATCCTGTTCGCTCCCCACGCTTTCGTCCATCAGCGTCAATCGGTATTTAGTAACCTGCCTTCGCAATCGGGGTTCTGTGTAATATCTATGCATTTCACCGCTACACTACACATTCCAGCTACTTCAATACTATTCAAGATTAACAGTATCAACGGCAGTTCTACAGTTAAGCTGCAGGTTTTCACCGCTGACTTATCAACCCGCCTACGGACCCTTTAAACCCAATAAATCCGGATAACGCTCGCATCCTCCGTATTACCGCGGCTGCTGGCACGGAGT
+
CCCCCGGGGGGGGGGGGGGGGGGGGGGGGGGGGGGGGGGGGGGGGGGGGGGGGGGGGGGGGGGGGGGGGGGGGGGGGGGGGGGGGGGGDGGGGGGGGGGFGGGGFGGGGGGGGGGGFGGGGGGGGGGGGGGGGGGGGFGGGFGGFFGGFGGGGGGGGGGGGGGFG=DFFGFGGGFGBGFGFGGGGGGGFGGGGGGGGGGDFFFFFFFFFBBFFF>9CEFFFFFFFFFFFFFD@FFF;@EFFFFDFFFFFFFEFFFBFDFEE?FB6>>FBFBFB79<?BF>><:>>0;>B:>?0:1)-(2;(
@M04999:289:000000000-L3R54:1:1101:24504:5209 2:N:0:430
TGAGACTACTAGGGTATCTAATCCTGTTTGCTCCCCACGCTTTCGCATCTCAGCGTCAGTATCTGTCCAGAAGGCCGCCTTCGCCACCGGTATTCCTCCACATCTCTACGCATTTCACCGCTACACGTGGAATTCTACCTTCCTCCACAATACTCCAGATAACCAGTTTTAAGTGCAATTCCCAGGTTGAGCCCGGGGCTTTCACACCTAACTTAATTATCCGCCTACATGCCCTTTACGCCCAGTCATTCCGATTAACGCTCGCACCCTCCGTATTACCGCGGCTGCTGGCACGGAGTTT
+
CCCCCGGGGGGGGGGGGGGGGGGGGGGGGGGGGGGGGGGGGGGGGGGGGGGGGGGGGGGGGGGGGGGGGGGGGGGGGGGGGGGGGGGGGGGGGGGGGGGGGGGGGGGGGGGGGGGGGGGGGGGGGGGGGGGGGGGGGGGGGGGGGGFGGGGGGGGCEGFGGGGGGFGGGGGGGGGGFGFGGGGGGGGGGGGGGFGDDDDDFFFFFFFFFFFFEFB9EFFFFFFF?FFFEEEEBFF;@<EFF>B@FFFEFFFFFF@FFFF?FFF>FFFBFFBBB:?:BDFFF>>F>;BFFF0(23:>09BF)
@M04999:289:000000000-L3R54:1:1101:15456:5218 2:N:0:430
AGACTACAGGGGTATCTAATCCTGTTTGCTCCCCACGCTTTCGCATCTCAGCGTCAGTATCTGTCCAGAAGGCCGCCTTCGCCACCGGTATTCCTCCACATCTCTACGCATTTCACCGCTACACGTGGAATTCTACCTTCCTCTACAATACTCCAGATAACCAGTTTTAAGTGCAATTCCTAGGTTGAGCCCGGGGCTTTCACACCTAACTTACTTATCCGCCTACATGCCCTTTACGCCCAGTCATTCAGATCAACGCTCGCACGCTCCGTATGACCGCCGCTGCTGGCACGGACGTAGC
+
BCCCCFFFC?@CC;<<FFEGFGCFC,E@<FF<F@@FGGC,BF@7@,@FFFFDF:CCFGC,CCDEFFGG9FCGGFFGGC:FF:?=BFEE>FG<FFFEGDFE<,FCFGGF7BB@EE@E<46>B8F=B?A+@E,,ADEEG9=FGGGCFCAD9AECG8D8BDDC=FEF9+==8DD27AEF78DD+?+,@F?,,<DCC+7**39C>6B+;*/;4>E*>+=AE8+1?=@=@BFECF)5(/4)1(/)47(/74CCC)))7()6@@9(:9>(4(4(-7::::().(,3((1(46))4(38:99((468(
@M04999:289:000000000-L3R54:1:1101:16633:5239 2:N:0:430
CGAGACTACCGGGGTATCTAATCCTGTTCGCTACCCATGCTTTCGAACCTCAGCGTCAGTTACAGACCAGAGAGCCGCCTTCGCCACTGGTGTTCTTCCATATATCTACGCATTCCACCGCTACACATGGAGTTCCACTCTCTTCTTCTGCACTCAAGAACAACAGTTTCAGCTGTACTTCCCCGGTTAAGCCAAGGGCTTCCACAGCTGACTTGTTCTCCCGCCTCCGTTCGCATTACGCCCAATAAATCCGGACAACGGTTCCCTCCTACTTATTACCGCGGCTGCTGCGAAGTAGGTC
+
<B@@CG@CCCFGC76@C6EF,F9@FGDF@BF@@@6C<FFC<F@@CD<FCDFC6F@FC:FFGEGE9FA,EFEA,CFGE7F=FGFG,??FGGGFBFFEAEF9<???;E=??+@FC=EF<FB@F7>FCEFFF,5686CE;B,DFG,=D836=,,6178@83E?,@==>8EFD2EGG98,36+6=+053@@8*,3,4,47****0*/1@A96).*).181AF+/AB@>F9--(0)(/,((,)1.,,(685346)).((,4(.2,((-(.7)(4().,644.-6)-3>>1-42,,)((((-.)--.
@M04999:289:000000000-L3R54:1:1101:13602:5274 2:N:0:430
GACGTGACTACTCGGGTATCTAATCCTGTTTGCTCCCCACGCTTTCGCATCTCAGCGTCAGTATCTGTCCAGAAGGCCGTCTTCGCCACCGGTATTCCTCCACATCTCTACGCATTTCACCGCTACACGTGGAATTCTACCTTCCTCTACAATACTCCAGATAACCAGTTTTAAGTGCAATTCCCAGGTTGAGCCCGGTGCTTTCACACCTAACTTAATTATCCGCCTACCTGCCCTTTCCGCCCAGTCATTCCGACTAACGCTCGCACCCTCCGTCTCACCGCGGCTGCTGGCACGGAGT
+
CCCCB@FGFFFGGGG>EFFFGFGGGFGGG<C@FEGCFGGGGG@BFFGGE7B,EFEF@FEGGCFEFFF@FGGF<,,BBFF+@BDGDFFEDF7@FC<9CFEDFEF=,ABGAFG?7B+?,F9FFCGGBFFFGGFC@F,@FFFGGFFF?BF8@DF8DCGFDFGGCG,EF+,=69DCD=+6?FFC9=FCF,DFDE6<7DF+0?09*04+<9FFFDBEEFF>6:+/1/7;A>A9@=:B*7:-((0+89019?;;=E?CF?;@1,23.(((6(3(39BFF:3333(.66:;B0039B::(((.37>6-
@M04999:289:000000000-L3R54:1:1101:17725:5281 2:N:0:430
GGCTGGACTACCAGGGTATCTAATCCTGTTCGCTCCCCACGCTTTCGCTCCTCAGCGTCAGTGACGGCCCAGAGACCTGCCTTCGCCATCGGTGTTCTTCCCGATATCTACACATTCCACCGTTACACCGGGAATTCCAGTCTCCCCTACCGCACTCCAGTCCGCCCGTACCCGGCGCCGATCCACCGTTAAGCGATGGACTTTCACACCAGACCCGACGAACCGCCTACGATCTCCTTACGCCCAATACATCCGGATCACGCTTGCACCCTACGAATTAACGCGGCTGCTGTCACGTAGG
+
@CCCCGCCE@GFFGGGGGDGCFA6CFEGFEFGGGGBFCFCFGGFFFGE:FG<AFGGG@FCGEFFFGGGGFG<FFDFGGFGCDFG?C:7FEE?BC@=FEGGGGEGG+@EFDFFFFGGGFFEECFGEGGEGEGCE+D=FFFCAFAFDFDF1D8?E=EGGD,<5<FCCCE9:@ECFGC7>7AC4)2=CC**=:3AFE77/8CD;F6+;8+;;?112@)81::>:(-(76>((,481,(.)-)18??01(-(5)-)61<;(-(4:1:(-8:??BB<1?6((4()).8(,(((,48:),.6-.23(
@M04999:289:000000000-L3R54:1:1101:6645:5290 2:N:0:430
ATATGACTACTCGGGTATCTAATCCTGTTCGCTCCCCACGCTTTCGTCCATCAGCGTCAATCGGTATTTAGTAACCTGCCTTCGCAATCGGGGTTCTGTGTAATATCTATGCATTTCACCGCTACACTACACATTCCAGCTACTTCAATACTATTCAAGATTAACAGTATCAACGGCAGTTCTACAGTTAAGCTGCAGGTTTTCACCGCTGACTTATCAACCCGCCTACGGACCCTTTAAACCCAATAAATCCGGATAACGCTCGCATCCTCCGTATTACCGCGGCTGCTGGCACGGATTT
+
CCCCCGGGGFGGGGGGGFGGGGCFFFDGGFGDEGGGGGEGGGGGGGGGGGGFGGGGGGDGGFG>CGFGFDFGGGGGGGGFGGGGDGGGGGEFEFGGGFFFDGGGGGGA9FFC9FECFGGGGGGGGGGCEGG8:EDF9AAFGGFFGGGGGGGGGGEGC@D897=9=DAFGGGGGGGGACDGGG+E>F8EFFEFGGGGGD6FAF?FFFAB9AAF=FCF*8BEFFF=A95>3>@2@=9BB@EFCE@/815@<))7(760287330(49>B192<379<6<24>9?F>F>17??D3(3<292:B2
@M04999:289:000000000-L3R54:1:1101:15879:5322 2:N:0:430
GGGACTACTCGGGTATCTAATCCTGTTTGCTCCTCACGCTTTCGCATCTCAGCGTCAGTATCTGTCCAGAAGGCCGCCTTCGCCACCGGTATTCCTCCACATCTCTACGCATTTCACCGCTACACGTGGAATTCTACCTTCCTCTACAATACTCCAGATAACCAGTTTTAAGTGCAATTCCCAGGTTGAGCCCGGGGCTTTCACACCTAACTTAATTATCCGCCTACATGCCCTTTACGCCCAGTCATTCCGATTAACGCTCGCACCCTCCGTATTACCGCGGCTGCTGGCACGGAGTT
+
CCCCCGGGGGGGGGGGGGGGGGGGGGGGGGGGGGGGGGGGGGGGGGGGGGGGGGGGGGGGGGGGGGGGGGGGGGGGGGGGGGGGGGGGGGGGGGGGGGGGGGGGGGGGGGGGGGGGGGGGGGGGGGGGGGGGGGGGGGGGGGGGGGGGGGGGGGGGGGGGGGGGGGGGGGGGGGGGFGFGGFFGCGGGGGGGGGDGGGGGFFFFFFDFFFFFFFFFEFFFFFFFF@=BCEEBFFFFEFFFFFFF(;ACCEFF@0<@3>D0;?;9>FFB6:?6:0:?<AAFFBBFF9<:?>?F<:>FBBF
@M04999:289:000000000-L3R54:1:1101:23134:5339 2:N:0:430
AGACTACAAGGGTATCTAATCCTGTTTGCTCCCCACGCTTTCGCATCTCAGCGTCAGTATCTGTCCAGAAGGCCGCCTTCGCCACCGGTATTCCTCCACATCTCTACGCATTTCACCGCTACACGTGGAATTCTACCTTCCTCTACAATACTCCAGATAACCAGTTTTAAGTGCAATTCCCAGGTTGAGCCCGGGGCTTTCACACCTAACTTAATTATCCGCCTACATGCCCTTTACGCCCAGTCATTCCGATTAACGCTCGCACCCTCCGTATTACCGCGGCTGCTGGCACGGAGTTAGC
+
CCCCCGGGGGGFGGGGGGGGGGGGGGFGCEFGFGGGDGECGGGGGGGCFFGFGFFGGGFGGGGGGGGGGGGGGGGDGGGGGGGGEEEEFDFGGGGEGCGGGGFFFGGGGGGGGCFGFGGGGGGGGFFGDFGGGGGGGFFGGFCDEFEGDADAFGGGGGGF?DFEDF:FCDFGFED9EDFFC=D+6EFGGGGGGGGGGG59<=BFABFF3BE?>FFAEBFFFBFD@F=EEEEB2:)@EFDF@@D;=EECE348123?C@60<>FF>4?3<?FFF005>>:094;>>??B:0474271,44<4
@M04999:289:000000000-L3R54:1:1101:9254:5341 2:N:0:430
GGGTGGACTACAAGGGTATCTAATCCTGTTCGCTCCCCACGCTTTCGTCCATCAGCGTCAATCGGTATTTAGTAACCTGCCTTCGCAATCGGGGTTCTGTGTAATATCTATGCATTTCACCGCTACACTACACATTCCAGCTACTTCAATACTATTCAAGATTAACAGTATCAACGGCAGTTCTACAGTTAAGCTGCAGGTTTTCACCGCTGACTTATCAACCCGCCTACGGACCCTTTAAACCCAATAAATCCGGATAACGCTCGCATCCTCCGTATTACCGCGGCTGCTGGCACGGAGT
+
CCCCCGGGGGGGGGGGGGGGGGGGGGGGGGGGGGGGGGGGGGGGGGGGGGGGGGGGGGGGGGGGGGGGGGGGGGGGGGGGGGGGGGGGGGGGGGGGGGGGGGGGGGGGGGGGGGGGGGGGGGGGGGGGGGGGGGGGGGGGGGGGGGGGGGCFFGGGGGGGGGGGGGGGGGGGGGGGFGFGGGGGFGGGGDEFGE9DGFGCFFAF>FFFFFBFFFFFEFFFFFFFFB>=>B@>>BF@8@;FFFE@?D;@EFFFE@F9?F?E<;0:602;FF>)8<9:080><):B9014602740(,8>F62
@M04999:289:000000000-L3R54:1:1101:23168:5361 2:N:0:430
GACTACCGGGGTATCTAATCCTGTTTGCTCCCCACGCTTTCGCACCTCAGCGTCCAGTATGAGCCAGTAAGCCGCCTTCGCCACTGGTGTTCTTCCGAATATCTACGAATTTCACCTCTACACTCGGAATTCCACTTACCTCTCTCACCTGCTAGCTCTGCAGTCTTAAAGGCAATTCTGGAGTTGAGCTCCAGGCTTTCACCTCTAACTTACAAAGCCGCCTACGTGCGCTTTACGCCCAGTAATTCCGAACAACGCTAGCCCCCTCCGTATTACCGCGGCTGCTGGCACGGAGTTAGCC
+
CCCCCGGGGGGGGGGGGGGGGGGGGGGGGGGGGGGGGGGGGGGGGGFGGGGGGGGGGGGGGGGGGGGGGGGGGGGGGGGGGGGGGGGGGGGGGGGGGGGGGGGGGGGGGGGGGGGGGGGGGGGGGGGGGGGGGGGGGGGFGGGGGGFGGGGGGGGGFGGGGGGGGGGGGGGGGGGGFGFGGFGGCGGGGGGGGGGGGGGGCFFFFFFFFFFFFFFFFFFFFFD>FFFFFF>@5@CF<@@FDFEC?EEFCEFF9@D@BFFFFFFFFF>?FFFB:BDAA:>FB>>>F>:??:?<0918?AAF8
@M04999:289:000000000-L3R54:1:1101:10057:5413 2:N:0:430
GGCTACTACTCGGGTATCTAATCCCGTTTGCTCCCCACGCTTTCGCATCTCAGCGTCAGTATCTGTCCAGAAGGCCGCCTTCGCCACCGGTATTCCCCCACATCTCTACGCATTTCACCGCTACACGTGGAATTCTACCTTCCTCTACAATACTTCAGTTAACCAGTTTTAAGTGCAGTTCCCAGGTTGAGCCCGGGGCTTTCACACCTAACTTAATTATCCGCCTTCATGCCCTTTACGCCCAGTCATTCCGATTAACTCTCCCACCCTCCGTGTTACCGCGGCTGCTGGTACGGGGTTG
+
8CC<<@@EE9,B,+;6C,CC96,C,B;C<FFF<C<C,C7+FE,CF::,+,,,BECFFGC,CCFGGF9EF<C9E,,BC:@F=F=,84B,7C>=,C,E,A+4+,,A,9EFF7CG+@,EEFDEGCC@CD+6A+4=EGF=EG8E,@EAEC9DAFGD,=,@>9,7,7@8E+72E=D8F=+2?@9CC7+<::4@D7@645@5*9C4?601=AF4):>2>68A*++/BE2(:@(8).1)/(5=;CE=?F961/;>C?E3(/44(66-)-)((.22,(4(,-(.3))43(-(9(3<))(.-)8(-,4((
@M04999:289:000000000-L3R54:1:1101:22415:5425 2:N:0:430
CTGACTACTGGGGTATCTAATCCTGTTTGCTCCCCACGCTTTCGCATCTCAGCGTCAGTATCTGTCCAGAAGGCCGCCTTCGCCACCGGTATTCCTCCACATCTCTACGCATTTCACCGCTACACGTGGAATTCTACCTTCCTCTACAATACTCCAGATAACCAGTTTTAAGTGCAATTCCCAGGTTGAGCCCGGGGCTTTCACACCTAACTTAATTATCCGCCTACATGCCCTTTACGCCCAGTCATTCCGATTAACGCTCGCACCCTCCGTATTACCGCGGCTGCTGGCACGGAGTT
+
CCCCCGGGGGGGGGGGGGGGGGGGGGGGGGGGGGGGGGGGGGGGGGGGGGGGGGGGGGGGGGGGGGGGGGGGGGGGGGGGGGGGGGGGGGGGGGGGGGGGGGGGGGGGGGGGGGGGGGGGGGGGGGGGGGGGFFGGGGGGGGGGGGGGGGGGGGGGGGGGGGGGGGGGGGGGGGGGFGFGGGGGGGGGGGGGFGGGGGGGFFFFFFFFFFFFFFFFFFFFFFDFFFFFFFFFFFFFFFFFFFFFFFFFEF?E<?@DFE?;?<>BFFFBBFBBBFBFFFFFB>BFF>?:5??(),-64:?
@M04999:289:000000000-L3R54:1:1101:8014:5451 2:N:0:430
ATCGACTACCCGGGTATCTAATCCTGTTTGCTCCCCACGCTTTCGCATCTCAGCGTCAGTATCTGTCCAGAAGGCCGCCTTCGCCACCGGTATTCCTCCACATCTCTACGCATTTCACCGCTACACGTGGAATTCTACCTTCCTCTACAATACTCCAGATAACCAGTTTTAAGTGCAGTTCCCAGGTTGAGCCCGGGGCTTTCACACCTAACTTAATTATCCGCCTACATGCCCTTTACGCCCAGTCATTCCGATTAACGCTCGCACCCTCCGTATTACCGCGGCTGCTGGCACGGAGTT
+
CCCCCGGGGGGGGGGGGGGFFGGGGGGGGGGGGGGEGGGGGGFDGGGGGGGGGGGGGGDFG9FGGGGGGDGGGGFGGGGGFGGGGFGGGGEEGFGGGGGGGGFGGGGGGGGGGGGGGGGGDCEEGGGGDFEFFEGGGGGGGGGFGGGGGGGGGGGGGGGGGGGGGGGAFGGFEGGGFGFGGGGGGGGGGGGGGGGDDDGGFFFFFFFEFFFFFFFFFFFFFEFFFFDF;?E@FFFFECCD@FFF6@EE377?@;@:?FABFFFFF>BFFBB?9660:A:<21;>>B9BB?:0(5(-422<
@M04999:289:000000000-L3R54:1:1101:24832:5453 2:N:0:430
TGACTACACGGGTATCTAATCCTGTTTGCTCCCCACGCTTTCGCATCTCAGCGTCAGTATCTGTCCAGAAGGCCGCCTTCGCCACCGGTATTCCTCCACATCTCTACGCATTTCACCGCTACACGTGGAATTCTACCTTCCTCTACAATACTCCAGATAACCAGTTTTAAGTGCAATTCCCAGGTTGAGCCCGGGGCTTTCACACCTAACTTAATTATCCGCCTACATGCCCTTTACGCCCAGTCATTCCGATTAACGCTCGCACCCTCCGTATTACCGCGGCTGCTGGCACGGAGTTAGC
+
CCCCCGGGGGGGGGGGGGGGGGGGGGGGGGGGGGGGGGGGGGEFECGGGGGGGGGGGGGGGGGGGGGGDFFGGGGGGGGGGDEGEGGGGDGGGGGGGGGGGGGGGGGFGGGGGGGGGGGGGGGGGGGGGGGGGGGGGGGGGGGGGGGFGGGGGEGGGGGGGGGGGGGGGGGGGGCFFGFDFFDFGGE6EGGFGD>DDCFGFFFCFFFFEFFEFCFFFFFFEFFFFF=C83>DF@FFFFDE>0(/7AC?EEE6??;E>1;BB1;;794(,:>F?F?<DA0>31;>;:?>::7?<607:?<A<
@M04999:289:000000000-L3R54:1:1101:15555:5461 2:N:0:430
GACTACTGGGGTATCTAATCCTGTTTGCTCCCCACGCTTTCGCATCTCAGCGTCAGTATCTGTCCAGAAGGCCGCCTTCGCCACCGGTATTCCTCCACATCTCTACGCATTTCACCGCTACACGTGGAATTCTACCTTCCTCTACAATACTCCAGATAACCAGTTTTAAGTGCAATTCCCAGGTTGAGCCCGGGGCTTTCACACCTAACTTAATTATCCGCCTACATGCCCTTTACGCCCAGTCATTCCGATTAACGCTCGCACCCTCCGTATTACCGCGGCTGCTGGCCCGGAGTTAGCC
+
CCCCCGGGGGGGGGGGGGGGGGGGGGGGGGGGGGGGGGGGGGGGGGGGGGGGGGGGGGGGGGGGGGGGGGGGGGGGGGGGGGGGGGGGEGGGGGGGGGGGGGGGGGGGGGGGGGGGGGGGGGGGGGGGFGGGGGGGGGGGGGGGGGGGGGGGGGGGGGGGGGGGDFGGGGGGGGGGFGFGGGDFGGGGGGGGGG5DDGGDAFFFEFFFFFFFEFFFFFFFF@FFFFFFFEDBBFFE@FFEFF3<EFFEFE8DF6EC(3;<FFFF9?-4:>:(4(6>F0>F6B>>F7:0:(-336187:4..
@M04999:289:000000000-L3R54:1:1101:9806:5465 2:N:0:430
GAGGTGACTACCCGGGTATCTAATCCTGTTCGCTCCCCACGCTTTCGTCCATCAGCGTCAATCGGTATTTAGTAACCTGCCTTCGCAATCGGGGTTCTGTGTAATATCTATGCATTTCACCGCTACACTACACATTCCAGCTACTTCAATACTATTCAAGATTAACAGTATCAACGGCAGTTCTACAGTTAAGCTGCAGGTTTTCACCGCTGACTTATCAACCCGCCTACGGACCCTTTAAACCCAATAAATCCGGATAACGCTCGCATCCTCCGTATTACCGCGGCTGCTGGCACGGAGT
+
CCCCCGGGGGGGGGGGGGGGGGGGGGGGGGGGGGGGGGGGGGGGGGGGGGGGGGGGGGGGGGGGGGGGGGGGGGGGGGGGGGGGGGGGGGGGGGGGGGGGGGGGGGGGGGGGGGGGGGGGGGGGGGGGGGGGGGGGGGGGGGGGGGGGGGGGGGGGGGGGGGGGGGGGGGGGGGGGFGFGGFGGGGGGGGGGGGGGGGGGFFFFFFFF5>FFFFFFFFFFFFFFFBF?DF?=DFBFF@FFFEED@??DF<C39=>@@@@<@0;?6969<B?>A?FBFFFFFBFF>9(2>?B?(48?B>FF1
@M04999:289:000000000-L3R54:1:1101:13509:5470 2:N:0:430
TGTGGGACTACCGGGGTATCTAATCCTGTTTGCTCCCCACGCTTTCGCATCTCAGCGTCAGTATCTGTCCAGAAGGCCGCCTTCGCCACCGGTATTCCTCCACATCTCTACGCATTTCACCGCTACACGTGGAATTCTACCTTCCTCTACAATACTCCAGATAACCAGTTTTAAGTGCAATTCCCAGGTTGAGGCCGGGGCTTTCACACCTAACTTAATTATCCGCCTACATGCCCTTTACGCCCAGTCATTCCGATTAACGCTCGCACCCTCCGTATTACCGCGGCTGCTGGCACGGAGT
+
CCCCCGGGGGGGGGGGGGGGGGGGGGGGGGGGGGGGGGGGGGGGGGGGGGGGGGGGGGGGGGGGGGGGGGGGGGGGGGGGGGGGGGGGGGGGGGGGGGGGGGGGGGGGGGGGGGGGGGGGGGGGGGGGGGGGGGGGGGGGGGGGGGGGGGGFGGGGGGGGGGFGGGGGFFGGGGGGFGFFGGGGGGGGGGGGGGGGGGCDFFFAFFFFEFFFEFFFFFACF?CF6DFFF@EFEFFFEDFFFFFFFFF@=FFFFA:??::5>:>(-7>>F>F?BF9?63>AF9(-49>678::B0,)((((,
@M04999:289:000000000-L3R54:1:1101:10049:5476 2:N:0:430
CGCGACTACACGGGTATCTAATCCTGTTCGCTCCCCACGCTTTCGCTCCTCAGCGTCAGTGACGGCCCAGAGACCTGCCTTCGCCATCGGTGTTCTTCCCGATATCTACACATTCCACCGTTACACCGGGAATTCCAGTCTCCCCTACCGCACTCCAGTCCGCCCGTACCCGGCGCCGATCCACCGTTAAGCGATGGACTTTCACACCAGACGCGACGAACCGCCTACGAGCTCTTTACGCCCAATAAATCCGGATAACGCTTGCACCCTACGTATTACCGCGGCTACTGGCACGTAGTT
+
CCCCCGGGGGGGGGGGGGGGGGGGGGGGGGGGGGGGGGGGGGGGGGGGGGGGGGGGGGGGGCGGGGGGGGGGGGGGGGGGGGGGGGDGGGEFGGGGGGGGGGGGGGGGGGGGGGGGGGGGGGGGGGGGGGGGFGGGGGFGGFGGGGGGGGGGGEGGGGGGGGGGGGGGGGGGGGGGFGBDGGGGGGGGGGGGGGGGGGDFFFFFFFFFFFF?FFF3;>EFFF99B?FF::6>>?FFFFB@?0146:2AAA<:968:?FF113?F?2)4?B<BF?<A?-)-(-36>>1?F2,((),.3::)
@M04999:289:000000000-L3R54:1:1101:5852:5543 2:N:0:430
ATGACTACCAGGGTATCTAATCCTGTTTGCTCCCCACGCTTTCGCATCTCAGCGTCAGTATCTGTCCAGAAGGCCGCCTTCGCCACCGGTATTCCTCCACATCTCTACGCATTTCACCGCTACACGTGGAATTCTACCTTCCTCTACAATACTCCAGATAACCAGTTTTAAGTGCAATTCCCAGGTTGAGCCCGGGGCTTTCACACCTAACTTAATTATCCGCCTACATGCCCTTACGCCCAGTCATTCCGATTAACGCTCGCACCCTCCGTCTTACCGCGGCTGCTGGCACGGAGTTAGC
+
CCCCCGGGGGGGGGGGGGGGGGGGGGGGGGGGGGGGGGGGGGGGGGGGGGGGGGGGGGGGGGGGGGGGGGGGGGGGGGGGGGGGGGGGGGGGGGGGGGGGGFGGGGGGGGGGGGGGGGGGGGGGGGGGGGGGGGGGGGGGGGGGGGGG?FFGGGGGGGGGGGGGGGGGGGGGGGFEDGFGGGGGGGGGGGGGGGGGGGGGFFFFFFFFFFFFEFFAEFFFFDFFFFFFFEEFBFD3(:<BF@(/77C5<?FFDFFFCFFFFFF>B>BF?F;((.3447(76>>B>?BF8???:(((-3454
@M04999:289:000000000-L3R54:1:1101:23446:5547 2:N:0:430
ACGACTACCAGGGTATCTAATCCTGTTCGCTACCCATGCTTTCGAACCTCAGCGTCAGTTACAGACCAGAGAGCCGCCTTCGCCACTGGTGTTCTTCCATATATCTACGCATTCCACCGCTACACATGGAGTTCCACTCTCCTCTTCTGCACTCAAGAAAAACAGTTTCAGCTGCACTTCCCCGGTTAAGCCGAGGGCTTTCACAGCTGACTTGTTCTCCCGCCTGCGTTCGCTTTACGCCCAATAAATCCGGACAACGCTTGCCACCTACGTATTACCGCGGCTGCTGGCACGTAGTT
+
CCCCCGGGGGGGGGGGGGGGGGGGGGGGGGGGGGGGGGGGGGGGFEFGFGGGGGGGGG<FGGGGGGGGGGGGGGGGGGGGGGGGGGFGGFGFEGGGGGGGGGGGGGGGGGGGGGGGGGGGGGGGGGFGGGGEFGGGGGFFGGGGGGGGGGGGAFGGGGGGGGGGGGGGGGGDEGGGFGFGGG?EGEGEFGGGGGGGG>GGFFFFFFFFFFFBEFF8?8FBF>>BFFFF@FFFF<0?39DFBB;;@EFFFFEFFFBBBFF0202:?FBB7BB?FFA?AFA?>94133:?>2(,4:01:34
@M04999:289:000000000-L3R54:1:1101:10970:5564 2:N:0:430
AGTGGACTACTGGGGTATCTAATCCTGTTTGCTCCCCACGCTTTCGCATCTCAGCGTCAGTATCTGTCCAGAAGGCCGCCTTCGCCACCGGTATTCCTCCACATCTCTACGCATTTCACCGCTACACGTGGAATTCTACCTTCCTCTACAATACTCCAGATAACCAGTTTTAAGTGCAATTCCCAGGTTGAGCCCGGGGCTTTCACACCTAACTTAATTATCCGCCTACATGCCCCTTACGCCCAGTCATTCCGATTAACGCTCGCACCCTCCGTATTACCGCGGCTGCTGGCACGGAGTT
+
CCCCCGGGGGGGGGGGGGGGGGGGGGGGGGGGGGGGGGGGGGGGGGGGGGGGGGGGGGGGGGGGGGGGGGGGGGGGGGGGGGGGGGGGGGGGGGGGGGGGGGGGGGGGGGGGGGGGGGGGGGGGGGGGGGGGGGGGGGGGGGGGGGGGGGGGGGGGGGGGGGGGGGGGGGGGGFGGFGFGFGGGGGGGGGGGGGCGCDGGFFFFFFFFFFFFFFFFFFFCFEFFFFFFFECFF>@?FDFFFFBFD@;EFFFFFFFFFFEE?>?<>(47>68:?>(4(4)6419;21(3:D?:??<:9>03.
@M04999:289:000000000-L3R54:1:1101:11796:5573 2:N:0:430
TTAGACTACACGGGTATCTAATCCTGTTCGCTCCCCACGCTTTCGCTCCTCAGCGTCAGTGACGGCCCAGAGACCTGCCTTCGCCATCGGTGTTCTTCCCGATATCTACACATTCCACCGTTACACCGGGAATTCCAGTCTCCCCTACCGCACTCCAGTCCGCCCGTACCCGGCGCCGATCCACCGTTAAGCGATGGACTTTCACACCAGACGCGACGAACCGCCTACGAGCTCTTTACGCCCAATAAATCCGGATAACGCTTGCACCCTACGTATTACCGCGGCTGCTGGCACGTAGTT
+
CCCCCGGGGGGGGGGGGGGGGGGGGGGGGGGGGGGGGGGGGGGGGGGGGGGGGGGGGGGGGGGGGGGGGGGGGGGGGGGGGGGGGGGGGGGGGGGGGGGGGGGGGGGGGGGGGGGGGGGGGGGGGGGGGGGGGGGGGGGGGGGGGGGGGGGGGEGGGGFFGGGGGGGDGGGGGGGGFGAGGGGGGGCCECEFGGGGGCFG4AFFFFFB;@6?FFFFFFFFFFFFFFFF6?FFFFAAFAFFF>FFF?7A)6AFB9?FF9??0:?B??<:6?<B?:<ABFF<2719B,,3>??FFBB41344
@M04999:289:000000000-L3R54:1:1101:24430:5575 2:N:0:430
TTGGACTACTCGGGTATCTAATCCTGTTTGCTCCCCACGCTTTCGCATCTCAGCGTCAGTATCTGTCCAGAAGGCCGCCTTCGCCACCGGTATTCCTCCACATCTCTACGCATTTCACCGCTACACGTGGAATTCTACCTTCCTCTACAATACTCCAGATAACCAGTTTTAAGTGCAATTCCCAGGTTGAGCCCGGGGCTTTCACACCTAACTTAATTACCCGCCTACATGCCCTTTACGCCCAGTCATTCCGATTAACGCTCGCACCCTCCGTATTACCGCGGCTGCTGGCACGGAGTTT
+
CCCCCGGGGGGGGGGGGGGGGGGGGGGGGGGGGGGGGGGGGGGGGGGGGGGGGGGGGGGGGGGGGGGGGGGGGGGGGGGGGGGGGGGGGGGGGGGGGGGGGGGGGGGGGGGGGGGGGGGGGGGGGGGGGGGGGGGGGGGGGGGGGGGGGGGGGGGGGGDFGGGGGGGGGGGGGGGGFGFGGGGGGGGGGFGGGGGDGGGGFFFFFFFFFFFFFFFFFFFFFFFFFFFFFFFFFFFFFFFADFFFFFE<CEFFF;<DF96:9?<FFFF>FFFFFFFFFDFA:B9>F>FFFFFFF?:B99::)
@M04999:289:000000000-L3R54:1:1101:22041:5664 2:N:0:430
CCGACTACAGGGGTATCTAATCCTGTTTGCTCCCCACGCTTTCGCATCCCAGCGTCAGTATCTGTCCAGAAGGCCGCCTTCGCCACCGGTATTCCTCCACATCTCTACGCATTTCACCGCTACACGTGGAATTCTACCTTCCTCTACAATACTCCAGATAACCAGTTTTAAGTGCGATTCCCAGGTTAAGCCCGGGGCTTTCACACCTAACTTAATTATCCGCCTACATGCCCTTTACGCCCAGTCATTCCGATTAACGCTCGCACCCTCCGTATTACCGCGGCTGCTGGCACGGAGTT
+
CCCCCGGGGGGGGGGGGGGGGGGGGFGGGGGGGGGGGGGGGGGGGGFGEGGGGGGGGGGGGGGGGGGGGGGGGGGGGGGGGFGGGGGGGGGGGGGGGGGGGGGGGGGGGGGGGGGGGGGGG7FGGGGGGGGGGGGGGGGFDGGGGGGGGGGGGGGGGGGGGGGGGGGGGGGGFGGGBFFGGGGFFGGGGGF7:E>DD>DGFFFFFADFFFFFFFFFFFC<A>DF2;@EFF@@8EFFFFFF;FFD;EE??EF;?@??F929:<FFF>>?<F:03172AADFBBBF(-273:????>;1-,
@M04999:289:000000000-L3R54:1:1101:21058:5686 2:N:0:430
TGACTACCAGGGTATCTAATCCTGTTCGCTACCCATGCTTTCGAACCTCAGCGTCAGTTACAGACCAGAGAGCCGCCTTCGCCACTGGTGTTCTTCCATATATCTACGCATTCCACCGCTACACATGGAGTTCCACTCTCCTCTTCTGCACTCAAGAAAAACAGTTTCAGCTGCACTTCCCCGGTTAAGCCGAGGGCTTTCACAGCTGACTTGTTCTCCCGCCTGCGTTCGCTTTACGCCCAATAAATCCGGACAACGCTTGCCACCTACGTATTACCGCGGCTGCTGGCACGTCGTTAGC
+
CCCCCFGGGGGGGGGGGGGGGGGGGGGDGGGGGGGGGGGGGGGGGFGGGGGGDFGGGGGGGGGGGGGGGGGGGGGGGGGGGGGGGGGGGGFGGGGGGGGGGGCFGGGGGDGGGDFGGGGGGGGG9FFGAFGGGGGGGGFFGGGGGGGGGFGGGGFEGD,DFGGGGFDGGGGGGGGGFGFGGGGEEEEGEGGGCEEDGGGGFAFAAFFFFFEE=CFFFFFFFFFFFFFFFF@>D6@4.4;D6;6167;??;B2:>9??>>F<???A??043:82<?A><BF66>FF6:F2??<8((,,(-,.
@M04999:289:000000000-L3R54:1:1101:10170:5707 2:N:0:430
GGTATGACTACACGGGTATCTAATCCTGTTCGCTACCCATGCTTTCGAGCCTCAGCGTCAGTAACAGACCAGAGAGCCGCCTTCGCCACTGGTGTTCTTCCATATATCTACGCATTTCACCGCTACACATGGAGTTCCACTCTCCTCTTCTGCACTCAAGTCTCTCAGTTTCCGATGCTCTTCCTCAGTTAAGCTGAGGGCTTTCACATTCAGACTTAAAAGACCGCCTGCGCTCCCTTTACGCCCAATAAATCCGGACAACGCTTGCCACCTACGTATTACCGCGGCTGCTGGCACGT
+
CCCCCGGGFFEFCGGGGGGGGGGG9EFGGGGGGGGGGGGGCFCFGGGGGDGGGGGGGGEEGGDFGGGGGGGGGGFGGGCFGGGFGGGGGGEFGFGGGEFGGGGGFE;<AFG@7FEEEFGGFBCCEGGEFFB,?BEGGGGGGGAFCEEFGGGGGGGGF8@FGGGGEDFDD8EGGG>CBGFFFG7DFGGEFA7EFG7F7FC6BC>FFCFFFCE*;BF5=F8C+>2>B4AA25@BFF@BD@B;);@F;BF<@EA<)94:70:;<;9>B4(27>?((54?.)6().9:13023>??:5(142,
@M04999:289:000000000-L3R54:1:1101:18228:5775 2:N:0:430
CGCATGACTACAAGGGTATCTAATCCTGTTCGCTACCCATGCTTTCGAACCTCAGCGTCAGTTACAGACCAGAGAGCCGCCTTCGCCACTGGTGTTCTTCCATATATCTACGCATTCCACCGCTACACATGGAGTTCCACTCTCCTCTTCTGCACTCAAGAAAAACAGTTTCAGCTGCACTTCCCCGGTTAAGCCGAGGGCTTTCACAGCTGACTTGTTCTCCCGCCTGCGTTCGCTTTACGCCCAATAAATCCGGACAACGCTTGCAACCTACGTATTACCGCGGCTGCTGGCACGTAGT
+
CCCCCGGGGGGGGGGGFGGGGGGGGFGGGGGGGGGEGGGGGGGGGGGGGGGGGGGGGGGDGGGFGGGGGGGGGGGGGGGGGGGGGGGGGGGGGGGGFGFGGFGGGGGGGGDGGGGGGGGGGGGGGGGGGGGGDGDFGGGGGGGGGGGFEFGFFGGFGGGGGGCF=DFGGGFFGGGGFGFGGGGGDDGGGEEAEGGGGGD756A*;FFF;2B=6AFFEF+86CE@5>=>59=?DFFF;61:CFF>6;2=@FEEFE(4:>F63((-(-2,55:?::?:?ABA69<(49>0-1283:?7(4(,-
@M04999:289:000000000-L3R54:1:1101:7487:5791 2:N:0:430
GTGACTACCCGGGTATCTAATCCTGTTCGCTCCCCACGCTTTCGTCCATCAGCGTCAATCGGTATTTAGTAACCTGCCTTCGCAATCGGGGTTCTGTGTAATATCTATGCATTTCACCGCTACACTACACATTCCAGCTACTTCAATACTATTCAAGATTAACAGTATCAACGGCAGTCCTACAGTTAAGCTGCAGGTTTTCACCGCTGACTTATCAACCCGCCTACGGACCCTTTAAACCCAATAAATCCGGATAACGCTCGCATCCTCCGTATTACCGCGGCTGCTGGCACGGAGTT
+
CCCCCGGGGGGGGGGGGGGGGGGGGGGGGGGGGGGGGGGGGGGGGGGGGGGGGGGGGGGGGGGGGGGGGGGGGGGGGGGGGGGGGGGGGGGGGGGGGGGGGGGGGGGGGGGGGGGGGGGGGGGGGGGGGGGGGGGGGGGGGGGGGGGGGGGGGGGGGGGGGGGGGGDGGGGGGGGGFGFGGGGGFGGGGGGGGGGGGFFGFFFFFFFFFFFFFFFFFFFFFFFFFFFFFDFFFF8EFF<FFF@FFE<FFFFFBFFFFFFFFFF9>:9BFBFF?(87AADF669>FFFFFFB:749BBFB
@M04999:289:000000000-L3R54:1:1101:18125:5822 2:N:0:430
GCGCCGACTACAAGGGTATCTAATCCTGTTCGCTACCCATGCTTTCGAGCCTCAGCGTCAGTAACAGACCAGAGAGCCGCCTTCGCCACTGGTGTTCTTCCATATATCTACGCATTTCACCGCTACACATGGAGTTCCACTCTCCTCTTCTGCACTCAAGTCTCTCAGTTTCCGATGCTCTTCCTCAGTTAAGCTGAGGGCTTTCACATTCAGACTTAAAAGACCGCCTGCGCTCCCTTTACGCCCAATAAATCCGGACAACGCTTGCCACCTACGTATTACCGCGGCTGCTGGCACGTAC
+
CCCCCGGGGEFFGGGGGGCFGFFFFFFGGGGGGGDGGGGFFFCGCFGFFEGGGGGGGGGGGGGGGCEFGGGGGGGGGGGGGGEGGGGGGGGFGBFGGAEFGGFGCG=BEGGGDGCEGGGGGGGGCCAFGFG,A@EGGFGGDFGGGGGGAFG98EFDFCDFDE==EGDGGGGG=CDE?+<CCFGFGCGGFGG,EECGC>DDDFFFFACF<5A=AFFFEFF4CE9BBB>BDDFFBB61217)9C<<69D0=;3)19=1;01141;>04(-3470(8:(,)544<6199((,2()..2(5::2(
@M04999:289:000000000-L3R54:1:1101:9791:5834 2:N:0:430
GAGGACTACCGGGGTATCTAATCCTGTTTGCTCCCCACGCTTTCGCATCTCAGCGTCAGTATCTGTCCAGAAGGCCGCCTTCGCCACCGGTATTCCTCCACATCTCTACGCATTTCACCGCTACACGTGGAATTCTACCTTCCTCTACAATACTCCAGATAACCAGTTTTAAGTGCAATTCCCAGGTTGAGCCCGGGGCTTTCACACCTAACTTAATTATCCGCCTACATGCCCTTTACGCCCAGTCATTCCGATTAACGCTCGCACCCTCCGTATTACCGCGGCTGCTGGCACGGAGTT
+
CCCCCGGGGGGGGGGGGGGGGGGGGGGGGGGGGGGGGGGGGGGGGGGGGGGGGGGFGGGGGGGGGGGGGGGGGGGGGGGGGGGGGGGGGGGGGGGGGGGGGGGGFGGGGGGGGGGGGGGGGGGGGGGGGGGGGGGFGGGGGFGGFGGGGGGGGFGGGGFGGGGGGGCDFGGGGGGGFGFGGGGGGGFGGGGGGFGGGGGGFFFFFFFFDFFFFFFFFAFFFF>B@FFFFE?@F@F@@EF>:BB3?@@EEC?EEFFFFDF?93499>F><FBFF<(4.6A<0999919BF:46?F071(4(
@M04999:289:000000000-L3R54:1:1101:11611:5873 2:N:0:430
GCTGACTACTCGGGTATCTAATCCTGTTTGCTCCCCACGCTTTCGCATCTCAGCGTCAGTATCTGTCCAGAAGGCCGCCTTCGCCACCGGTATTCCTCCACATCTCTACGCATTTCACCGCTACACGTGGAATTCTACCTTCCTCTACAATACTCCAGATAACCAGTTTTAAGTGCAATTCCCAGGTTGAGCCCGGGGCTTTCACACCTAACTTAATTATCCGCCTACATGCCCTTTACGCCCAGTCATTCCGATTAACGCTCGCACCCTCCGTATTACCGCGGCTGCTGGCACGGAGTT
+
CCCCCGGGGGGGGGGGGGGGGGGGGGGGGGGGGGGGGGGGGGGGGGGGGGGGGGGGGGGGGGGGGGGGGFGGGGGGGGGGGGGGGGGGGGGGGGGGGGGGGGGGGGFGGGGGGGFGGGGGGGGGGGGGGGGGGGGGGGGGGGGGGGGFGGGGGGGGGGDGGGGGGGGGFGGGGGGGFGDGGGGGGGGGGGGGCFGGG>CDFFFFFFFBFFFFFFFFFFFFFFFFFFFFFFCFEF@8;CFED:>DFE@<C6CEF?;DFFFFBFF>>(,7?2:BB?FBB9>BFF,49(4<).5:BD6177<?
@M04999:289:000000000-L3R54:1:1101:10785:5936 2:N:0:430
GACTACCAGGGTATCTAATCCTGTTTGCTCCCCACGCTTTCGCATCTCAGCGTCAGTATCTGTCCAGAAGGCCGCCTTCGCCACCGGTATTCCTCCACATCTCTACGCATTTCACCGCTACACGTGAAATTCTACCTTCCTCTACAATACTCCAGATAACCAGTTTTAAGTGCAATTCCCAGGTTGAGCCCGGGGCTTTCACACCTAACTTAATTATCCGCCTACATGCCCTTTACGCCCAGTCATTCCGATTAACGCTCGCACCCTCCGTATTACCGCGGCTGCTGGCACGGAGTTAGCC
+
CCCCCGGGGGGGGGGGGGGGGGGGGGGGGGGGGGGGGEGGGGGGGGGGGGGGGGGGGGGGGGGGGGGGGGGGGGGGGGGGGGGGGGGGGGGGGGGGGGGFGGGGGGGGGGGGGGGGGGGGGGGGGGGGGGGGGGGGGGGGGGGGGGGGGGGGGGGGGGGGGGGGGGGGGGGGGGGGFGFGGGGGGGGGGGGGGGGDDDDFFFFFFFFFFCEEFFFFFFFFFFFFBEEEFFFFFFFFFFFFFFFFFFCE?@;;<@F<D@?DFFFFFF?BFB?07?BAAFF>7231,)4304<299;6?<2).
@M04999:289:000000000-L3R54:1:1101:24337:5962 2:N:0:430
GACTACCCGGGTATCTAATCCTGTTCGCTCCCCACGCTTTCGCTCCTCAGCGTCAGTGACGGCCCAGAGACCTGCCTTCGCCATCGGTGTTCTTCCCGATATCTACACATTCCACCGTTACACCGGGAATTCCAGTCTCCCCTACCGCACTCCAGTCCGCCCGTACCCGGCGCCGATCCACCGTTAAGCGATGGACTTTCACACCAGACGCGACGAACCGCCTACGAGCTCTTTACGCCCAATAAATCCGGATAACGCTTGCACCCTACGTATTACCGCGGCTGCTGGCACGTAGTTAGCC
+
CCCCCGGGGGGGGGGGGGGGGGGGGGGGGGGGGGGGGGGGGGGGGGGGGGGGGGGGGGGGGEGGGGGGGGGGGGGGGGGGGGGGGGGGGGGGGGGGGGGGGGGGGGGGGGGGFGGGGGGGGGGGGGGGGGGGGGGGGGGGGEGFGFGGGGGGGGGGGGGGGGGEGGGGGEGGGGGGDGFGGGGGGGFGGGEGGGFGGGGGFFFFFFFFFFF>BEDDBFFFFFBFFFBFFFFA>BAFFFFFF1??B<FFFF9FF?AFFFFFF:??FF?B?FFF):BFA?>9;>FFFFFFFFFFFF??426A:
@M04999:289:000000000-L3R54:1:1101:4660:5972 2:N:0:430
GCGACTACAAGGGTATCTAATCCTGTTCGCTACCCATGCTTTCGAACCTCAGCGTCAGTTACAGACCAGAGAGCCGCCTTCGCCACTGGTGTTCTTCCATATATCTACGCATTCCACCGCTACACATGGAGTTCCACTCTCCTCTTCTGCACTCAAGAAAAACAGTTTCAGCTGCACTTCCCCGGTTAAGCCGAGGGCTTTCACAGCTGACTTGTTCTCCCGCCTGCGTTCGCTTTACGCCCAATACATCCGGACAACGCTTGCCACCTACGTATTACCGCGGCTGCTGGCACGTAGTT
+
CCCCCGGGGGGGGGGGGGGGGGGGGGGGGGGGGGGGGEFGGGGGGGGGGGGGGGGGGGGGGGGGGGGGGGGGGGCGGGGGGGGGGGGGGGGGGFGGGGGGGGGGGGGGGGGGGGGGGGGGGGGGGGGGGGGGGGGGGGGGGGGGGGGGGGGGGGGGGGGGGFGFEGGGGGGGGGGGFFFGGGGGGGGGGGGGGGG57?FGFFFFFFFFFFBFFFFFFFFFFFFFFFF@F@?DFDFDEFFFFFFF8E)7CFF?B?>BFFF>FFFFBF?:BFFFF?B>FFF<999BF>8>F7??F??0.4>
@M04999:289:000000000-L3R54:1:1101:18684:5984 2:N:0:430
GACTACTCGGGTATCTAATCCTGTTCGCTCCCCACGCTTTCGTCCATCAGCGTCAATCGGTATTTAGTAACCTGCCTTCGCAATCGGGGTTCTGTGTAATATCTATGCATTTCACCGCTACACTACACATTCCAGCTACTTCAATACTATTCAAGATTAACAGTATCAACGGCAGTTCTACAGTTAAGCTGCAGGTTTTCACCGCTGACTTATCAACCCGCCTACGGACCCTTTAAACCCAATAAATCCGGATAACGCTCGCATCCTCCGTATTACCGCGGCTGCTGGCACGGAGTTAGCC
+
CCCCCGGGGGGGGGGGGGGGGGGGGGGGGGGGGGGGGGGGGGGGGEGGGGGGGGGGGGGGGGGGGGGGGGGGGGGGGGGGGGEGGGGGGGGGGGGGGGGGGGGGGGGGGGGGGGGGGGGGGGGGGGGGGGGGGGFGGGGGGGGGGGGGGGGGGGGGGGGGGGGGGGGGGGGGGGGGFFFGGGGGGGGGGGGGGGGGGGGGFFFFEFFFFFFFFFFFFFFFFFFFFFFFFFDFFFFFEADFFFFFEEFFFFFFDDFFFFFFFFFF1:?AFFFB<:FFFFFF9>FFF:??005?;;>FB<DF2
@M04999:289:000000000-L3R54:1:1101:9614:5991 2:N:0:430
ATGAGACTACTGGGGTATCTAATCCTGTTCGCTACCCATGCTTTCGAACCTCAGCGTCAGTTACAGACCAGAGAGCCGCCTTCGCCACTGGTGTTCTTCCATATATCTACGCATTCCACCGCTACACATGGAGTTCCACTCTCCTCTTCTGCACTCAAGAAAAACAGTTTCAGCTGCACTTCCCCGGTTAAGCCGAGGGCTTTCACAGCTGACTTGTTCTCCCGCCTGCGTTCGCTTTACGCCCAATAAATCCGGACAACGCTTGCCACCTACGTATTACCGCGGCTGCTGGCACGTAGTT
+
CCCCCGGGGGGGGGGGGGGGGGGGGGGGGGGGGGGGGGGGGGGGGGGGGGGGGGGGGGGGGGGGGGGGGGGGGGGGGGGGGGGGGGGGGGGGGGGGGGGGGGGGGGGGGGGGGGGGGGGGGGGGGGGGGGGGGGGGGGGGGGGGGGGGGGGGGGGGGGGGGGGGGGGGGGGGGGGGFGFGGGGGGGGGGGGGGGGGGGGGFFFFFFFFFFFFFFFFFFFFFFF@BFFFFF;<?DFF;?<FDDFF<=DE@EFF;>08>9<:99?:BF?FFF<BFFFFFFFBDBF;9B9;FB::B72(4032.
@M04999:289:000000000-L3R54:1:1101:15153:6003 2:N:0:430
AGACTACAAGGGTATCTAATCCTGTTTGCTCCCCACGCTTTCGCATCTCAGCGTCAGTATCTGTCCAGAAGGCCGCCTTCGCCACCGGTATTCCTCCACATCTCTACGCATTTCACCGCTACACGTGGAATTCTACCTTCCTCTACAATACTCCAGATAACCAGTTTTAAGCGCAATTCCCAGGTTGAGCCCGGGGCTTTCACACCTAACTTAATTATCCGCCTACATGCCCTTTACGCCCAGTCATTCCGATTAACGCTCGCACCCTCCGTATTACCGCGGCTGCTGGCACGGAGTTAGC
+
CCCCCGGGGGGGFGGGGGGGGGGGGGGGGGGGGGGGGGGGGGGGGGGGGGGGGGGGGGGGGGGGGGGGGGGGGGGGGGGGGGGGGGGGGGGGGGGGGGGGGGGGGGGGGGGGGGGGGGGGGGGGGGGGGGGGGGGGGGGGGGGGGGGGGGGGGGGGGGFFGGGGGFCFGGGFGGGGFGFGGGGGGGGGGGGGGGGGGGGFFFFFFFFFFBFFFFFFFFFFFFFFFFEFCE@@@DFFFFF8:DFFEEF<CEFFF;@DFB>FBFFFF9?0:B>1??F>AFFFF69>>??3:BFF?-7>1446.
@M04999:289:000000000-L3R54:1:1101:6566:6004 2:N:0:430
GGACTACACGGGTATCTAATCCTGTTTGCTCCCCACGCTTTCGCATCTCAGCGTCAGTATCTGTCCAGAAGGCCGCCTTCGCCACCGGTATTCCTCCACATCTCTACGCATTTCACCGCTACACGTGGAATTCTACCTTCCTCTACAATACTCCAGATAACCAGTTTTAAGTGCAGTTCCCAGGTTGAGCCCGGGGCTTTCACACCTAACTTAATTATCCGCCTACATGCCCTTTACGCCCAGTCATTCCGATTAACGCTCGCACCCTCCGTATTACCGCGGCTGCTGGCACGGAGTTAGC
+
CCCCCGGGGGGGGGGGGGGGGGGGGGGGGGGGGGGGGGGGGGGGGGGGGGGGGGGGGGGGGGGGGGGGGGGGGGGGGGGGGGGGGGGGGGGGGGGGGGGGGGGGGGGGGGGGGGGGGGGGGGGGGGGGGGGGGGGGGGGGGGGGGGGGGGGGGGGGGGGGGGGG>FGGGGGGGGGGFGFGGGGGGGGGGGGGGGGGGGGGFFFFFFFFEFFFFFFFFFFFFFFFFFFFFFFFFDFFFFFF>;?EFFFFFFF?D?FECDBFFF>9;BB:0<BB::2<A)32(461>FBBFB03(49>B?FA>
@M04999:289:000000000-L3R54:1:1101:12129:6033 2:N:0:430
ATAGACTACTAGGGTATCTAATCCTGTTCGCTACCCATGCTTTCGAACCCCAGCGTCAGTTACAGCCCAGAGAGCCGCCTTCGCCACTGGGGTTCTTCCATATATCTACGCATTCCACCGCAACACATGGAGTTCCACGCTCCTCTTCTGCACCCAAGAAAAACAGTTTCAGCTGCACTTCCCCGGTTAAGCCGAGGGCTTTCACAGCTGACTTGTTCTCCCGCCTGCGTTCGCTTTACGCCCAATAAATCCGGACAACGCTTGCCACCTACGTATTACCGCGGCAGCTGGCACGTAGTT
+
CA@@C@,;E,;FG@E66;CF@@FG<FG<@6+,8CFCE,,;EF@@BC@F:,8666+8@@FCC@EC,,CC<6C6,8,6+@4,,,4BC4?,BB,=F:FGGG<?A,C@,?=C?FCEEGG999F=+++@?FG<,,F,E4E,,,++4@81,3,@@,=C@8=F8,3,3,@C8+EF=,7,,6+50@+CF77EGEGGCFGGGG>47CCGFFFFFF?F3.7BFF?:888/;=1:>?2=;1(((((6=37.6>>BF22)6))541319669((4-(42<:(24(4<<344<(((46(341(41(.,..(,.
@M04999:289:000000000-L3R54:1:1101:16466:6077 2:N:0:430
AATGGACTACCGGGGTATCTAATCCTGTTCGCTCCCCACGCTTTCGTCCATCAGCGTCAATCGGTATTTAGTAACCTGCCTTCGCAATCGGGGTTCTGTGTAATATCTATGCATTTCACCGCTACACTACACATTCCAGCTACTTCAATACTATTCAAGATTAACAGTATCAACGGCAGTTCTACAGTTAAGCTGCAGGTTTTCACCGCTGACTTATCAACCCGCCTACGGACCCTTTAAACCCAATAAATCCGGATAACGCTCGCATCCTCCGTATTACCGCGGCTGCTGGCACGGAGTT
+
CCCCCDFEEEFGGGDFEGFGGGFGEEGGGGGGCFGGGGEGCGFDFEGGGGFDCEGGCFGGGFGGGGFCAFGFGGGGGAF<FEFFGG@BFGEGGGEGGGGGFGEFGAEAFA@EBFG9EFGAFDFEGGGEGGGGGGGFFCAFGGGGCCA8=DFGGFAFG@EFGGGGGGGGGCFGGGGCBGAGFC9EFG,DDFGFGGGGGG*@FF>AF6FF)/5>@A9AC@FEFF29@9@=DFF?FF(5=4<F9<@2?78@F6)539(/(362?0(1469(7:)5492(22<B<09>9996??D((3)441>?0
@M04999:289:000000000-L3R54:1:1101:26874:6112 2:N:0:430
GGGGTGACTACTGGGGTATCTAATCCTGTTCGCTCCCCACGCTTTCGTCCATCAGCGTCAATCGGTATTTAGTAACCTGCCTTCGCAATCGGGGTTCTGTGTAATATCTATGCATTTCACCGCTACACTACACATTCCAGCTACTTCAATACTATTCAAGATTAACAGTATCAACGGCAGTTCTACAGTTAAGCTGCAGGTTTTCACCGCTGACTTATCAACCCGCCTACGGACCCTTTAAACCCAATAAATCAGGATAACGCTCGCATCCTCCGTATTACCGCGGCTGCTGGCACGGAGT
+
CCCCCDGGGGGGGGGGGEGGGGCEFCFGGGGGGGFGGGGGGGGEGGGGEECFGGGGGGGGGGGGGGGGGGGGGGGGGGGCGGFGGGGGGGGGGGGGGGGGGGGF9F,CFGGGGFGGGGGGGGGGGGGGGGGCGGGFGGGGGFGGGGGGGFGGGGGGGGGGGGGGGGGGGGGGGGGGFGDG=DGFEGFGGFCCGGGGGGGGFF6FFFFFFFFFAFFFCFCCFD59>B@@FD=29@9?@@38?<<@(,,6@;<EF);@@E<<EF@D?299BF:<<?;4?BF<>>?9>0323:B>(4.,49>>2
@M04999:289:000000000-L3R54:1:1101:5072:6164 2:N:0:430
GTGGGGACTACAAGGGTATCTAATCCTGTTTGCTCCCCACGCTTTCGCATCTCAGCGTCAGTATCTGTCCAGAAGGCCGCCTTCGCCACCGGTATTCCTCCACATCTCTACGCATTTCACCGCTACACGTGGAATTCTACCTTCCTCTACAATACTCCAGATAACCAGTTTTAAGTGCAATTCCCAGGTTGAGCCCGGGGCTTTCACACCTAACTTAATTATCCGCCTACATGCCCTTTACGCCCAGTCATTCCGATTAACGCTCGCACCCTCCGTATTACCGCGGCTGCTGGCACGGGTT
+
<CCCCGGGGGGGGGGGGGGGGGGGGGGGGGGGGGGGFGGGGGGGGGGGGGGGGGGGGGGGGGFGGGGGGGGGGGGGGGGGGGGGGGCGGGGGGCEGGGGGGGGGGGGGGGGGGGGGGGGGGGGGGGGGGGGGGGGGGGGGGGGGGGGGGGGGGGGGGGGGGGGGGGGGGGGGGGGGFGFFGGGGGGFGGGGGGGGGGGGD?5FFFFFFEF=BFFFFFFFFFFFFFFFF?F1CEFE@FFFFF?FFFF?;EAFEFFF?@?:>B:9,-149;>11:?0(8?BABF69>B>>96))(-()8,((-
@M04999:289:000000000-L3R54:1:1101:4964:6166 2:N:0:430
AGGACTACAGGGGTATCTAATCCTGTTTGCTCCCCACGCTTTCGCATCTCAGCGTCAGTATCTGTCCAGAAGGCCGCCTTCGCCACCGGTATTCCTCCACATCTCTACGCATTTCACCGCTACACGTGGAATTCTACCCTCCTCTACAATACTCCAGATAACCAGTTTTAAGTGCAATTCCCAGGTTGAGCCCGGGGCTTTCACACCTAACTTAATTAGCCGCCTACATGCCCTTTACGCCCAGTCATTCCGATTAACGATCGCACCCTCCGTATTACCGCGGCTGCTGGCACGGAGGT
+
BCCCCEEGGGGGGFEGFGFGGFGG<FFG@FGGGGGGG@FGGGGGGCFEEFGGGFFCEGGGGGGGFCE<FDCFEGGDGGEGGDC@?@EFDGFGGEFFD@FEGGGGGFGGGGDGGGGGGGGGGGGGFGGFCFFCFFGGGGGG6EGGFFG9FADGGGGG>DFFFGA?CDGGGGFGAFGFDC5BF=CEFGGD:@FGFGC59D>CF49FFAA*4>B6EFFFFF)5F=>B>DF1453=@81@FFD:>1;;;))))/<;?081<5(-(.,--1,4((4646(49AFFF(46>>1).(42<0(-((,
@M04999:289:000000000-L3R54:1:1101:11451:6177 2:N:0:430
GACTACTGGGGTATCTAATCCTGTTCGCTCCCCACGCTTTCGTCCCTCAGCGTCAATCGGTATTTAGTAACCTGCCTTCGCCATCGGGGTTCTGTGTAATATCTATGCATTTCACCGCTACACTACACATTCCAGCTACTTCAATACTATTCAAGATTAACATATCAACGGCAGTTCTACAGTTAAGCTGCAGGTTTTCACCGCTGACTTATCAACCCGCCTACGGACCCTTTAAACCCAATAAATCCGGATAACGCTCGCATCCTCCGTATTACCGCGTCTGCTGTCACGGAGTTAGCCC
+
-ACCBFEFFGGFCGGGGGGFGGGGDECBFFEF7@CFGGGGGGGEG,CFFGG@FGCCFEF>CFGGG9<F<9FFGGGGDAAFF:,@FEG@BBEFEDGFFE<FFCFCFC,?FGGGGGFGGGGEEEFGGGGFBFGFAGFCGC9>EFGGG,8EGGGGF8,6>ED,@D,6E=,,6@+@8C8@DFDF9CGDGAFCDF8CF61ACCG7?F5505?@AA5;A9BF>>A=EAFB>295(5>BEF?**((:(6)/))1;0(6;0@@:;(4073(-57)4(4((.)6422;(4-4A57.)).10133().)4.
@M04999:289:000000000-L3R54:1:1101:13327:6198 2:N:0:430
TGGACTACCAGGGTATCTAATCCTGTTTGCTCCCCACGCTTTCGCATCTCAGCGTCAGTATCTGTCCAGAAGGCCGCCTTCGCCACCGGTATTCCTCCACATCTCTACGCATTTCACCGCTACACGTGGAATTCTACCTTCCTCTACAATACTCCAGATAACCAGTTTTAAGTGCAATTCCCAGGTTGAGCCCGGGGCTTTCACACCTAACTTAATTATCCGCCTACATGCCCTTTACGCCCAGTCATTCCGATTAACGCTCGCACCCTCCGTATTACCGCGGCTGCTGGCACGGAGTT
+
CCCCCGGGGGGGGGGGGGGGGGGFGGGGGGGGDGGGGGGGGGGGG7FGGGGGGGGGGGGGGGGGGGGGGGGGGGGGGGGGGGGGGGGGGGGGGGGGGGGGGGGGGGGGGGGGGGGGGGGGGEGGGGGGEGGGGGGFGGGGGGGGGGGGGGDGFGGGGGGGGGGGGGGGGG?FFGGGFGFGGGGGGGCFGGGFGGDDDDGGFFFFFFFFFFFFFFFFFFFFFFFFFFFEFFEEFFFFFFFF>BFFEFAE3?EF;?D?FFFFF?B>9;>FFF:>B:7?FFFFB>B9>FFF??BFB?BB;?B
@M04999:289:000000000-L3R54:1:1101:6300:6215 2:N:0:430
GGACTACTGGGGTATCTAATCCTGTTTGCTCCCCACGCTTTCGCATCTCAGCGTCAGTATCTGTCCAGAAGGCCGCCTTCGCCACCGGTATTCCTCCACATCTCTACGCATTTCACCGCTACACGTGGAATTCTACCTTCCTCTACAATACTCCAGATAACCAGTTTTAAGTGCAATTCCCAGGTTGAGCCCGGGGCTTTCACACCTAACTTAATTATCCGCCTACATGCCCTTTACGCCCAGTCATTCCGATTAACGCTCGCACCCTCCGTATTACCGCGGCTGCTGGCCCGGCGTTAGC
+
CCCCCGGGGGGGGGGGGGGGGGGGGGGGGGGGGGGGGGGGGGGGGEGGGGGGGGGGGGGGGGGGGGGGGGGGGGGGGGGGGGGGGGGGGGGGGGGGGGGGGGGGGGGGGGGGGGGGGGGGGGGGGGGGGGGGGGGGGGGGGGGGGGGGGGGGGGGGGGGGGGGGGGGGGGGGGGGGFGFGGGGGGGGFGGGGGCE;DGGGFFFFFFFFEFFFFCFFFFFFFDFDDF=CE=EFF8;)1(1>62(.7>5CECE<<DDCE<BB?10(31(3::9???F<AFB>>(19>0?F00(2((((,,1(.
@M04999:289:000000000-L3R54:1:1101:9235:6274 2:N:0:430
ATTGACTACCGGGGTATCTAATCCTGTTCGCTACCCATGCTTTCGCACCTCAGCGTCAGTTACAGACCAGAGAGCCGCCTTCGCCACTGGTGTTCTTCCATATATCTACGCATTCCACCGCTACACATGGAGTTCCACTCTCCTCTTCTGCACTCAAGAAAAACAGTTTCAGCTGCACTTCCCCGGTTAAGCCGAGGGCTTTCACAGCTGACTTGTTCTCCCGCCTGCGTTCGCTTTACGCCCAATAAATCCGGACAACGCTTGCCACCTACGTATTACCGCGGCTGCTGGCACGTAGTT
+
CCCCCGGGGGGGGDGGGGGGGGGGGGGGGGGGGGGGGGGGGGGGG,BFGGGFEGGGGGGGGGGGGGGGGGGFFGGGGGGGGGGGGGGGGGGGGGGGGGGGGGGGGGGGGGGEGGGGGGGGGGGGGGFFEFGGFGGGGGGGGGGGGGGGGGGGGFGFG?9E=DGGFGGGGGGCCFFGFGFGGGFGCEGECC,A?CE5CDGGFFFFFF8FFB=BFFFFFFFFFB9@FFFFFFFFFFFFDEFE@9BB6<?2)6>B9;B966:>>?BFFFB?<?0438<AFF<A8>(4>>BFF??F:24<:<?<
@M04999:289:000000000-L3R54:1:1101:9554:6286 2:N:0:430
CTGACTACTAGGGTATCTAATCCTTTTCGCTACCCATGCTTTCGACCCTCAGCGTCAGTTACAGACCAGAGAGCCGCTTTCGCCACTGGTTTTCTTCCATATATCTACGCATTCCACCGCTACACATGGATTTCCACTCTCCTCTTCTGCACTCAAGAAAACCATTTTCAGCTGCACTCCCCCGTTTAGCCCGAGGGCTTTCCCAGCTGCCTTTTTCTCCCCCCTGCGTTCGCTTTCCCCCCATTAATTCCGGACAACGTTGCCCACCTACGTCTTACCGGGGCTGCTGCACGTTATTCGC
+
@@A88C<E9CFC<EC@CAFA@FEF,CFD@:@6FFECEC,CE9@B9:F@6@FCC+8@F@CEC6<6,FC<,,<FCFE+C+C<EBFFB:9F<F,F<?FEGFGG9E9<=DFFGD,@FFG<FE4+>+8,9,A=9A,C=EC,94@,D,319=AF;EC?FD?E=,,6,,636=D:,=,3,1=1*=*=++=C>EGG,,<C7CE900;C90+;0***))/:*/4;=+=AA)0-529(33;((6=<)).;;22,).)))6)(-(4(4(((,.(.5)42:((-,.41)6,((((((((.8227,.,(()),(
@M04999:289:000000000-L3R54:1:1101:10104:6314 2:N:0:430
CGGACTACCCGGGTATCTAATCCTGTTTGCTCCCCACGCTTTCGCATCTCAGCGTCAGTATCTGTCCAGAAGGCCGCCTTCGCCACCGGTATTCCTCCACATCTCTACGCATTTCACCGCTACACGTGGAATTCTACCTTCCTCTACAATACTCCAGATAACCAGTTTTAAGTGCAATTCCCAGGTTGAGCCCGGGGCTTTCACACCTAACTTAATTATCCGCCTACATGCCCTTTACGCCCAGTCATTCCGATTAACGCTCGCACCCTCCGTATTACCGCGGCTGCTGGCACGGAGTT
+
CCCCCGGGGGGGGGGGGAFGGGGFGGGGGGGGGDGGGGGGGGGGG7FGGGGGGGGGGGGGGGGGFGGGFAFG8E@FGGGGGGD@GGGGCF7FFGGGGGGGGGGGGGGGGGGGGGGGGGGGGEGGGCF<EGFGGGGGFGGGGGGGGGGGFGGGGGGGEFF8DEGGGFEFGGGGGGCGFGFGFFGGGGGGFGDFG:*03;;CFFFFAFF>B==CFFFFFFFF62@DFFFFE<@;;;DE<E6DFBF@;@EFCFFF;D?FB<?FFF0;F;914209??0?49<:91;>>B<>3::2?0>>0:<
@M04999:289:000000000-L3R54:1:1101:7490:6329 2:N:0:430
AGAGACTACTGGGGTATCTAATCCCGTTTGCTCCCCACGCTTTCGCATCTCAGCGTCAGTATCTGTCCAGAAGGCCGCCTTCGCCACCGGTATTCCTCCACATCTCTACGCATTTCACCGCTACACGTGGAATTCTACCTTCCTCTACAATACTCCAGATAACCAGTTTTAAGTGCAATTCCCAGGTTGAGCCCGGGGCTTTCACACCTAACTTAATTATCCGCCTACATGCCCTTTACGCCCAGTCATTCCGATTAACGCTCGCACCCTCCGTATTACCGCGGCTGCTGGCACGGAGTTT
+
CCCCCGGGGGGGGGGGGGGGGGFGGGGGGGGGGGGGGGGGGGGGGGGGGGGGGGGGGGGGGGGGGGGGGGGGGGGGGGGGGGGGGGGGGGGGGGGGGGGGGGGGGGGGGGGGGGGGGGGGGGGGGGGGGGGGGGGGGGGGGGGGGGGGGEGGGGGGGGGGGGGGGGGGGGGGGGGGFGFFCFGGG6FFGGGGGGGGCDG4AAB9@FFBBEFFFFFFCFFEF99B@FFF2;?EE8=@FFFFF@FDF@EEECEEE@1:?CE<>?:6>607<::B0,((.)69:9;0161:?B03,,(1-,(..
@M04999:289:000000000-L3R54:1:1101:23983:6337 2:N:0:430
TCGGTGACTACTGGGGTATCTAATCCTGTTTGCTCCCCACGCTTTCGCATCTCAGCGTCAGTATCTGTCCAGAAGGCCGCCTTCGCCACCGGTATTCCTCCACATCTCTACGCATTTCACCGCTACACGTGGAATTCTACCTTCCTCTACAATACTCCAGATAACCAGTTTTAAGTGCAATTCCCAGGTTGAGCCCGGGGCTTTCACACCTAACTTAATTATCCGCCTACATGCCCTTTACGCCCAGTCATTCCGATTAACGCTCGCACCCTCCGTATTACCGCGGCTGCTGGCACGGAGT
+
CCCCC@DFGGGGGCEDCEGGGFGGDGFEGFFFFGGFG@FCEEEFFGEGG>FE@FGGGGGECFFGGGGGGGGGGGFD,?>FGGGGGGGGGGGG>FGFAFEFGGGGFGCGFFFFGGEEAFEGGGGGGGGGGGGG79E8FGGGFGGGGGGGGGC9ADFGGGGGGGGFFGGGGGG,EGFFDFBDFFGF9@FGFFCCFGGGG>79>>FFFA+1:55BEFFFECFCFF745@=@25.>5@E;4@@C<?;;9D6//.6<E34?D037<?>??(-(49:3(89<014.<A:>90>F>FDBB63<?07((
@M04999:289:000000000-L3R54:1:1101:19909:6344 2:N:0:430
GACTACCAGGGTATCTAATCCTGTTTGCTCCCCACGCTTTCGCATCTCAGCGTCAGTATCTGTCCAGAAGGCCGCCTTCGCCACCGGTATTCCTCCACATCTCTACGCATTTCACCGCTACACGTGGAATTCTACCTTCCTCTACAATACTCCAGATAACCAGTTTTAAGTGCAATTCCCAGGTTGAGCCCGGGGCTTTCACACCTAACTTAATTATCCGCCTACATGCCCTTTACGCCCAGTCATTCCGATTAACGCTCGCACCCTCCGTATTACCGCGGCTGCTGGCACGTAGTTAGCC
+
CCCCCGGGGEGGGGGGGGGGGGGGGGGGGGGGGGGGGGGGGGGGGGGGGGGGGGGGGGGGGGGGGGGGGGGGGGGGGGGGGGGGGGGGDFGGGGGGGGGGGGGGFGGGGGGGGGGGGGGGGGGGGGGEFGGGGGGGGGGGGGGGGGGFGGGGGGGGGGGGGGDDFDFGGGFFGGGGFGBDFF6@FGGCGFGGGDGGGGGGFFAFDFFFFFFEFFFFFAC@FFFFD@FFFEDFFFEE6@F>07;EFFFFFF0?DDFE02,,(209BF?FB6((,52<<2669>19???>?131..(-)-)-.
@M04999:289:000000000-L3R54:1:1101:12463:6348 2:N:0:430
TAGACTACTCGGGTATCTAATCCTGTTTGCTCACCACGCTTTCGCCTCTCAGCGTCAGTATCTGTCCAGAAGGCCGCCTTCGCCACCGGTATTCCTCCACATCTCTACGCATTTCACCGCTACACGTGGAATTCTACCTTCCTCTACAATACTCCAGATAACCAGTTTTAAGTGCAGTTCCCAGGTTGAGCCCGGGGCTTTCACACCTAACTTAATTATCCGCCTACATGCCCTTTACGCCCAGTCATTCCGATTAACGCTCGCACCCTCCGTATTACCGCGGCTGCTGGCACGGAGTT
+
CCCCCGGGGGGGGGGGGGFGGGGGGGGGGGGG9FFGGGGGGGFGG,CGFGGFCEGGGGGGFGGGFGGGGGGGGGGGGGGGGGGGGGGGGGGGGGGGGGGGGGGFGCGGGGDGGGGGGGGGGGGGGGG@FCFGGGGGGGGGGGGGGGFF?FGGGGGGGFGFGGGGGGGGGGGGGCCGFGFGGGGG?FGGFFGGGEC5CCDGFFFFFFFFBFFFFFFFFFFFCDB@>DFFFEFFFFBFEF;B0:;15<ACCECED<?FEC;>DF>BFFB?BF:>6:??FFB<>>9069?BF0:7?6>B(41
@M04999:289:000000000-L3R54:1:1101:23762:6392 2:N:0:430
TGACTACTCGGGTATCTAATCCTGTTTGCTCCCCACGCTTTCGCATCTCAGCGTCAGTATCTGTCCAGAAGGCCGCCTTCGCCACCGGTATTCCTCCACATCTCTACGCATTTCACCGCTACACGTGGAATTCTACCTTCCTCTACAATACTCCAGATAACCAGTTTTAAGTGCAATTCCCAGGTTGAGCCCGGGGCTTTCACACCTAACTTAATTATCCGCCTACATGCCCTTTACGCCCAGTCATTCCGATTAACGCTCGCACCCTCCGTATTACCGCGGCTGCTGGCACGGAGTTAGC
+
CCCCCGGGGGGGGGGGGGGGGGGGGGGGGGGGGGGGGGGGGGGGGGGGGGGGGGGGGGGGGGGGGGGGGGGGGGGGGGGGGGGGGGGGGGGGGGGGGGGGGGGGGGGGGGGGGGGGGGGGGGGGGGGGGGGGGGGGGGGGGGGGGGGGGGGGGGGGGGGGGGGGGGGGGGGGGGGGFGFGGGGGGGCGGGGGGGGGGGGG>CFFFFFFFFFF6FFFFFFFBFFFFDEEFFFFFFFFFDD>@FFFEFF?CE;08@FFFFFFFFF(7>B?BFF?<:BAFFFFB992;?7BBBFFF99(,4<46
@M04999:289:000000000-L3R54:1:1101:27818:6412 2:N:0:430
CCAGACTACCGGGGTATCTAATCCTGTTCGCTACCCATGCTTTCGAACCTCAGCGTCAGTTACAGACCAGAGAGCCGCCTTCGCCACTGGTGTTCTTCCATATATCTACGCATTCCACCGCTACACATGGAGTTCCACTCTCCTCTTCTGCACTCAAGAAAAACAGTTTCAGCTGCACTTCCCCGGTTAAGCCGAGGGCTTTCACAGCTGACTTGTTCTCCCGCCTGCGTTCGCTTTACGCCCAATAAATCCGGACAACGCTTGCCACCTACGTATTACCGCGGCTGCTGGCACGTAGTT
+
CCCCCGGGGGGGGGGGGGGGGGGGGGGGGGGGGGGGGGGGGGGGGGGGGGGGGFGGGGGGGGGGGGGGGGGGGGGGGGGGGGGGGGGGGGGGGGGGGGGGCGGGGGGGGGD@FGGGGGGGGGGGGGGGGGGGGGGGGGGGGFFGGGGGGGGGGGGGGGGGGGGGGFGGGGGGGGGGFGFGGGGGGGGGGGGGGGGGGGGGFFFFFFFFFFFBECFC@FACFFFFF?FFFFDFFFF;DEEFF>>F::0>BFB?F9?B>?FFBF:?BFFFFFFF<<D2:ABFF9;699BFFF?BFF(.(44>
@M04999:289:000000000-L3R54:1:1101:15131:6441 2:N:0:430
ATGCGACTACTGGGGTATCTAATCCTGTTCGCTCCCCACGCTTTCGCTCCTCAGCGTCAGTGACGGCCCAGAGACCTGCCTTCGCCATCGGTGTTCTTCCCGATATCTACACATTCCACCGTTACACCGGGAATTCCAGTCTCCCCTACCGCACTCCAGTCCGCCCGTACCCGGCGCCGATCCACCGTTAAGCGATGGACTTTCACACCAGACGCGACGAACCGCCTACGAGCTCTTTACGCCCAATAAATCCGGATAACGCTTGCACCCTACGTATTACCGCGGCTGCTGGCACGTAGTT
+
CCCCCGGGGGGGGGGGGGGGGGGGGGGGGGGGGGGGGGGGGGGGGGGGGGGGGGGGGGGGGGGGGEGGGGGGGGGGGGGGGGGGGGGGGGDGGGGGGGGGGGGGGGGGGGGGGGGGGGGGGGGGGGGGGGGGGGGGGGGGGGGGGGGGGGDGEGGGGGGGGGGGGGGGGGGGGGGGFGFGGGGFFF5FG=FGG8CFGC*;FFFFFFFF?:?BFFFFFD51>BFBFFF1?:::>0:FAA4@:?9;?0:3<<BD561(31).13<::B?FBF::B?BFD?FA>BB09>BB??22:?4(47:6:
@M04999:289:000000000-L3R54:1:1101:21839:6458 2:N:0:430
AGCGACTACCGGGGTATCTAATCCTGTTTGCTCCCCACGCTTTCGCATCTCAGCGTCAGTATCTGTCCAGAAGGCCGCCTTCGCCACCGGTATTCCTCCACATCTCTACGCATTTCACCGCTACACATGGAGTCCCACTCTCCTCTTCTGCACTCAAGAAAAACAGTTTCAGCTGCACTTCCCCGGTTAAGCCGAGGGCTTTCACAGCTGACTTGTTCTCCCGCCTGCGTTCGCTTTACGCCCAATAAATCCGGACAACGCTTGCCACCTACGTATTACCGCGGCTGCTGGCACGTAGTT
+
CCCCCGGGGGGGGGGGGGGGGGGGGGGGGGGGGGGGGGGGGGGGGGGGGGGGGGGGGGGGGGGGGGGGGGGGGGGGGGGGGGGGGGGGGGGGGGGGGGGGGGGGGGGGGGGGGGGGGGGGGGGGGGGGGGGGGGGGGGGGGGGGGGGGGGGGGGGGGDGFGGFGGGGGGGGGGGGGFGFGGGGGGGGGGGEGGEDCGGGGFFFFFFFFFFFFFF4CFFF?F@FFFFFFFFFFFFDFFFD>?B>F?B7A2AA099?BFFFFFFFFFFFFFBFBBBFFFFFA?B0>B99??7>BFB043:?F
@M04999:289:000000000-L3R54:1:1101:10067:6481 2:N:0:430
GACTACAGGGGTATCTAATCCTGTTCGCTACCCATGCTTTCGAACCTCAGCGTCAGTTACAGACCAGAGAGCCGCCTTCGCCACTGGTGTTCTTCCATATATCTACGCATTCCACCGCTACACATGGAGTTCCACTCTCCTCTTCTGCACTCAAGAAAAACAGTTTCAGCTGCACTTCCCCGGTTAAGCCGAGGGCTTTCACAGCTGACTTGTTCTCCCGCCTGCGTTCGCTTTACGCCCAATAAATCCGGACAACGCTTGCCACCTACGTATTACCGCGGCTGCTGGCACGTAGTTAGCC
+
CCCCCGGGGGGGGGGGGGGGGGGGGGGGGGGGGGGGGGGGGGCGGGGGGGGGGGGGGGGGGGGGGGGGGGGGGGGGGGGGGGGGGGGFGGGGGGGGGGGGGGGGGGGDEGGGGGGGGGGGGGGGGFDFFGGGGGGGGGGCFGGGGGGGGGGGGGFFGGGGGGGGGGGGGGGFGFCGFGFGGGGGGGFGGGGDGDCDGGGGFFFFFFFFFFFFFFFFEFF=D=@FFFF??FFFFFFFDFFFF<DF8CEFFF;FB>0:>F<:1??FF:8>?<?B<BFFA:B0629>1.:(4<<BFB1362494
@M04999:289:000000000-L3R54:1:1101:12269:6526 2:N:0:430
GACTACCAGGGTATCTAATCCTGTTTGCTCCCCACGCTTTCGCATCTCAGCGTCAGTATCTGTCCAGAAGGCCGCCTTCGCCACCGGTATTCCTCCACATCTCTACGCATTTCACCGCTACACGTGGAATTCTACCTTCCTCTACAATACTCCAGATAACCAGTTTTAAGTGCAATTCCCAGGTTGAGCCCGGGGCTTTCACACCTAACTTAATTATCCGCCTACATGCCCTTTACGCCCAGTCATTCCCATTAACGCTCGCACCCTCCGTATTACCGCGGCTGCTGGCACGTAGTTAGCC
+
9CCCCEFFAB@CCFFFGGGGC,6CEE@FF@C<FCFFGGEFGGDBF@FGCEFEGGGEGEGGGDFFFE?DF<EEGEGEG@FEEDGGCCFG7FFEF<A=?E@,F?FEFFGGGEGA@FG9EEGEFFGGEGD7EFFGE=FFFGGGGGGGGGCGF?CGGGF8@,=EGDEGF+@D?DGGGGGGFG7DD68DB,@8,@;19+1**;C89B+;@AA95;A=6+BF6=+9F=@DF=:<3)76(>*/(62A11@E9???E))9@?C3;026306192(8?B<18:BBA009;9066?0(8(58(3(-))6A3
@M04999:289:000000000-L3R54:1:1101:15998:6571 2:N:0:430
TAGGACTACCCGGGTATCTAATCCTGTTTGCTCCCCACGCTTTCGCATCTCAGCGTCAGTATCTGTCCAGAAGGCCGCCTTCGCCACCGGTATTCCTCCACATCTCTACGCATTTCACCGCTACACGTGGAATTCTACCTTCCTCTACAATACTCCAGATAACCAGTTTTAAGTGCAATTCCCAGGTTGAGCCCGGGGCTTTCACACCTAACTTAATTATCCGCCTACATGCCCTTTACGCCCAGTCATTCCGATTAACGCTCGCACCCTCCGTATTACCGCGGCTGCTGGCACGGAGTT
+
CCCCCGGGGGGGGGGGGGGGGGGGGGGGGGGGGGGGGGGGGGGGGGGGGGGGGGGGGGGGGGGGGGGGGGGGGGGGGGGGGGGGGGGGGGGGGGGGGGGGGGGGGGGGGGGGEGGGGGGGGGGGGGGGGGGGGGGGGGGGGGGGGGGGGGGGGGGGGGFGFGGGGGGGGGGGGGGGFGFGGGGGGGGGGGGGGGGGGGGGFFFFFFFFFFFFFFFFFFFFFEFFFFFF@FEFFFFFE<FFFFF@FEE7CCFFF@FDFBBFFFF94(,3??FFFFFF?A9A<>;BF9>FFB?B??(90227
@M04999:289:000000000-L3R54:1:1101:7274:6604 2:N:0:430
ACAAGACTACTCGGGTATCTAATCCTGTTTGCTCCCCACGCTTTCGCATCTCAGCGTCAGTATCTGTCCAGAAGGCCGCCTTCGCCACCGGTATTCCTCCACATCTCTACGCATTTCACCGCTACACGTGGAATTCTACCTTCCTCTACAATACTCTAGATAACCAGTTTTAAGTGCAATTCCCAGGTTGAGCCCGGGGCTTTCACACCTAACTTAATTATCCGCCTACATGCCCTTTACGCCCAGTCATTCCGATTAACGCTCGCACCCTCCGTATTACCGCGGCTGCTGGCACGGAGTT
+
CCCCCGGGGGGGGGGGGGGGGGGGGGGGGGGGGGGGGGGGGGGGGGGGGGFGGGGGGGGGGGGGGGGGGGGGGGFGGGGGGGGGGGGGGGGGGGGGGGGGGGGGGGGGGGGGGGGGGGGGGGGGGGGGGGGGGGGGGGGGGGGGGGGGGGGGGGGFGGGGGGGGF6EGGCFFGGGGFGFGGGGGGGGGGGGGGGGGDGGGEFFFFFFFDB=BFFFFFFFECFEDFDF>9;CFFE;;@FCF@@FF;@;@FECCFE;@;;;CF;BFB>FF>BFFFFFB??DFF?0(-344:>?0:<7?90(48
@M04999:289:000000000-L3R54:1:1101:22473:6621 2:N:0:430
AAGACTACCCGGGTATCTAATCCTGTTTGCTCCCCACGCTTTCGCATCTCAGCGTCAGTATCTGTCCAGAAGGCCGCCTTCGCCACCGGTATTCCTCCACATCTCTACGCATTTCACCGCTACACGTGGAATTCTACCTTCCTCTACAATACTCCAGATAACCAGTTTTAAGTGCAGTTCCCAGGTTGAGCCCGGGGCTTTCACACCTAACTTAATTATCCGCCTACATGCCCTTTACGCCCAGTCATTCCGATTAACGCTCGCACCCTCCGTATTACCGCGGCTGCTGGCACGGAGTT
+
CCCCCGGGGGGGGGGGGGGGGGGGGGGGGGGGGGGGGGGGGGGGGGGGGGGGGGGGGGGGGGGGGGGGGGGGGGGGGGGGGGGGGGGGGGGGGGGGGGGGGGGGGGGGGGGGGGGGGGGGGGGGGGGGGGGGGGGGGGGGGGGGGGGGGGGGGGGGFGGFGGGGGGEGGFGGGFGGFGFGGGGGGGGGGGGGGGGGGGGGFFFFFFAFFFFFFF=FFFFFB5BDFFFFFEE@DE;EEF?39>FDFFFFFFFF?;<DFBFFBFF>049?BFF><<7?AFA0>(4;9>FFF?:7>2;93-2
@M04999:289:000000000-L3R54:1:1101:5107:6638 2:N:0:430
GGCGACTACTAGGGTATCTAATCCTGTTCGCTCCCCACGCTTTCGTCCATCAGCGTCAATCGGTATTTAGTAACCTGCCTTCGCAATCGGGGTTCTGTGTAATATCTATGCATTTCACCGCTACACTACACATTCCAGCTACTTCAATACTATTCAAGATTAACAGTATCAACGGCAGTTCTACAGTTAAGCTGCAGGTTTTCACCGCTGACTTATCAACCCGCCTACGGACCCTTTAAACCTAATAAATACGGATAACGATCGGAACCTCCGCATTACCGCAGCTGTCGGCCCGGAGTT
+
C@8CC:FGDDG9FFEF@CEDEFGEFGFGE7@CC@FG8F::@:CFCGG@:EFG9C@CCGGG<F@BFD9E@FEFCAE64=?FCEFGCCE<=FEE==FFFGCFAGDFAFGGDCG;F,9AEE9CCE=F9,FFFCC?,@DFCDGGGG8DCDE,@,EFECC;A===,@,@FFDDFDAD8=D6?C6+?@FG9@=DCCFGG6?FCC;D1*<33**@5=58=>FACF>49>A42>@B=(655(((4CEFEF13463?4C);(;((67@;((,(((((4:0211;61:26,3,(((4))---(-(((,-,
@M04999:289:000000000-L3R54:1:1101:23971:6656 2:N:0:430
GGACTACTGGGGTATCTAATCCTGTTTGCTCCCCACGCTTTCGCATCTCAGCGTCAGTATCTGTCCAGAAGGCCGCCTTCGCCACCGGTATTCCTCCACATCTCTACGCATTTCACCGCTACACGTGGAATTCTACCTTCCTCTACAATACTCCAGATAACCAGTTTTAAGTGCAGTTCCCAGGTTGAGCCCGGGGCTTTCACACCTAACTTAATTATCCGCCTACATGCCCTTTACGCCCAGTCATTCCGATTAACGCTCGCACCCTCCGTATTACCGCGGCTGCTGGCACGGAGTTAGC
+
CCCCCGGGGGGGGGGGGGGGGGGGGGGGGGGDFGGGGGGGGGGGGGGGGGGGGGGGGGGGGGFGGGGGGGGGGGGGGGGGGGGGGGGGGGGGGGGGGGGGFGGGGGGGGGGGGGGGGGGGGGGGGGGGGGGGGGGGGGGGGGGGGGGGGGGGGGGGGGGGGGGGGFGGGGGGGGGGFGFGGGGGGGGGGGFGEGDDGGGGFFFFFEFFFFFEBFFAEAFC>DFDFFFFEFFFF@EFF;6>@?F34)<CCFFDFDFEE;@FFFFFFFF(3:>??3>:4<?>02909B:F(33?F-2,,2)<5
@M04999:289:000000000-L3R54:1:1101:5598:6670 2:N:0:430
GACTACAGGGGTATCTAATCCTGTTTGCTCCCCACGCTTTCGCATCTCAGCGTCAGTATCTGTCCAGAAGGCCGCCTTCGCCACCGGTATTCCTCCACATCTCTACGCATTTCACCGCTACACGTGGAATTCTACCTTCCTCTACAATACTCCAGATAACCAGTTTTAAGTGCAATTCCCAGGTTGAGCCCGGGGCTTTCACACCTAACTTAATTATCCGCCTACATGCCCTTTACGCCCAGTCATTCCGATTAACGCTCGCACCCTCCGTATTACCGCGGCTGCTGGCACGGATTTAGCC
+
CCCCCGGGGGGGGGGGGGGGGGGGGGGGGGGGGGGGGGGGGGGGGGGGGGGGGGGGGGGGGGGGGGGGGGGGGGGGGGGGGGGGGGGGGGGGGGGGGGGGGGGGGGGGGGGGGGGGGGGGGGGGGGGGGGGGGGGGGGGGGGGGGGDGGGGGGGG8FGGGGGGFFFGGGGFGGGGGFGFGGGGGGGFGGGGGGGG5C??CFFFFFFFFFFEFFFFFEFFF>@2-7EEEB=DFF@39?D;B?DEFEEFFE@D;;FFFFFB1;F>>(43:?>?FBFFFFBFB>9BFFF:?61?:>((-89>:4
@M04999:289:000000000-L3R54:1:1101:14895:6685 2:N:0:430
TGACTACAAGGGTATCTAATCCTGTTTGCTCCCCACGCTTTCGCATCTCAGCGTCAGTATCTGTCCAGAAGGCCGCCTTCGCCACCGGTATTCCTCCACATCTCTACGCATTTCACCGCTACACGTGGAATTCTACCTTCCTCTACAATACTCTAGTTAACCAGTTTTAAGTGCAATTCCTAGGTTGAGCCCAGGGCTTTCACACCTAACTTAATTATCCGCCTACATGCCCTTTACGCCCAGTCATTCCGATTAACGCTCGCACCCTCCGTATTACCGCGCCTGCTGGCACGGAGTTAGC
+
CCCCCGGGGGGGGGGGGGGGGGGGGGGGGGGGGGGGGGGGGGDGGGGGGGGGGGGGGGGGGGGGGGGGGGGGGGGGGGGGGGEGGGGGGGGGGGGGGGGGGGGGGGGGGGGGGGGGGDGGGGGGGGGCFGGGGGFGGGGGGGGGGGGGGFGGGGD9EFGGGGGGGGGGGGGGFGGGFGFGGGCCGG=DFFGGGGGGGGGGFFFFFEFFBDFFFCFFEFFCFFDF@DEFFFFFFDFCFFFDF@BFEECCEC87<?FEE0>@D1@B@9F?F:;BF??ADA(99,4:BB:7?BFF?291?BFF4
@M04999:289:000000000-L3R54:1:1101:12823:6707 2:N:0:430
AGCGACTACAGGGGTATCTAATCCTGTTCGCTACCCATGCTTTCGCACCTCAGCGTCAGTTACAGACCAGAGAGCCGCCTTCGCCACTGGTGTTCTTCCATATATCTACGCATTCCACCGCTACACATGGAGTTCCACTCTCCTCTTCTGCACTCAAGAAAAACAGTTTCAGCTGCACTTCCCCGGTTAAGCCGAGGGCTTTCACAGCTGACTTGTTCTCCCGCCTGCGTTCGCTTTACGCCCAATAAATCCGGACAACGCTTGCCACCTACGTATTACCGCGGCTGCTGGCACGTAGTTT
+
CCCCCGGGGGGFGGGGGGGGGGGGGGGGGGGG88;C@FGGGGGGG,CFGGGGGGGGGGGFGGGGGGGGGGCFGGGGEGGGGGGGEGGGGGGGGGGGGGGGGGGGGGGGGGGGGGGGGGGGGGGGGGGGGGGGGGGGGGGGFFGGGGGGGFGGGGGGGFGGGGGGGGGGGGGGGGGGFGFGGGGGGGGGGFCGGD5CG>>FFFFFFFFFFFFFF@FFFFFFFF>@@FFDFDFF@@@FFFEDF;;?3@7AFAB?F9BFFF?BFF:0:?B<?F:?B7<4?<BF60;B6(41>F?<()4416?A)
@M04999:289:000000000-L3R54:1:1101:16746:6730 2:N:0:430
GTTGTGACTACCGGGGTATCTAATCCTGTTCGCTACCCATGCTTTCGAACCTCAGCGTCAGTTACAGACCAGAGAGCCGCCCTCGCCACTGGTGTTCTTCCATATATCTACGCATTCCACCGCTACACATGGAGTTCCACTCTCCTCTTCTGCACTCAAGAAAAACAGTTTCAGCTGCACTTCCCCGGTTCAGCCGAGGGCTTTCACAGCTGACTTGTTCTCCCGCCTGCGTTCGCTTTACGCCCAATAAATCCGGACAACGCTTGCCACCTACGTCTTACCGCGGCTGCTGGCACGTAGT
+
CCCCCDGGGGGGGGGGGGGGFGGGGFGGGGGGGGEGGGGGGGGGGGGGGGGGGGGGGGGGGGGGGGG9FGGGGGGGGCFG>EFFEGGGGGGFEDFFGGGGGGFFGBFFGGGGGGGEGGGGGEEG=FGGGGGGFGGDFGGGGGFGD9FGGGGACDGGGGC?F?F8FD8EDEFGGCF7AFFGGGGGEFEGEE*2=FGG4CDCAFFFFFF>=B:3=FF>B:8CFFEDB>9<0=B;D;(6(=8;<0<9>F<?0)6>F:B((-(.419??:<?DFBFF:?:12:)5.13;>>>(,))(43)-2::(
@M04999:289:000000000-L3R54:1:1101:17683:6784 2:N:0:430
GGACTACTCGGGTATCTAATCCTGTTCGCTCCCCACGCTTTCGCTCCTCAGCGTCAGTGACGGCCCAGAGACCTGCCTTCGCCATCGGTGTTCTTCCCGATATCTACACATTCCACCGTTACACCGGGAATTCCAGTCTCCCCTACCGCACTCCAGTCCGCCCGTACCCGGCGCCGATCCACCGTTAAGCGATGGACTTTCACACCAGACGCGACGAACCGCCTACGAGCTCTTTACGCCCAATAAATCCGGATAACGCTTGCACCCTACGTATTACCGCGGCTGCTGGCACGTAGTTTGC
+
CCCCCGGGGGDEGGGGGGGGGGGGGGGGGGGGGGGGGGGGGGGGGGGGGGGGGGGGGGGGGGGGGGGGGGGGGGGGGGGGGGGGGGDGG@FGGGGGGGGGGGGGGFGGGGGGGGGGGGGGGGGGGGGDGEGGGGGFGGGGGGGGGGGGGGGGGGGGGGGGGGGGGGGGGDEGEGGGFGEGGGGEGGECGFGGFGGGGGGGFFFFFFFFFFFB9>B:>DFF5;>?6186<9>4<><<A:?FF03?7AAFA?BB:86A<(46?FF?)7:?BF?F?BB<AF:900-(3?>)530)(,.3,:)-)
@M04999:289:000000000-L3R54:1:1101:14247:6807 2:N:0:430
GACTACCAGGGTAGCTAATCCTGTTTGCTCCCCACGCTTTCGCATCTCAGCGTCAGTATCTGTCCAGAAGGCCGCCTTCGCCACCGGTATTCCTCCACATCTCTACGCATTTCACCGCTACACGTGGAGTTCTACCTTCCTCTACAATACTCCAGATAACCAGTTTTAAGTGCATTTCCCAGGTTGAGCCCGGGGCTTTCACACCTAACTTAATTATCCGCCTACATGCCCTTTACGCCCAGTCATTCCGATTAACGCTCGCACCCTCCGTATTACCGCGGCTGCTGGCACGGAGTTAGCC
+
CCCCCGGGGGGGGGGGGGGGGGGGGGGGGGGGGGGGGGGGGGGGGGGGGGGGGGGGGGGGGGGGGGGFGGGGGGGGGGGGGGGGGGGGEGGGGGGGGGGGGGGGGGGGGGGGGGGGGGGGGGGGGGGGGGGGGCGGGGGGGGGGGGFGGGGGGGGGGFFGGGGGGGGGGGGGGGGGFGFGGC+DGFGGGGGGGGGGGGGGFFFFFFFFFFFFFFFFFF62??DFFFFFFFFFFFFF;DFFFF@@@CEFF@;DD?FFDFFF6>F>>??BFFFF?FFF>194>>FFB?FBBBF199>B?9)97
@M04999:289:000000000-L3R54:1:1101:21467:6815 2:N:0:430
GACTACTAGGGTATCTAATCCTGTTCGCTCCCCACGCTTTCGTCCATCAGCGTCAATCGGTATTTAGTAACCTGCCTTCGCAATCGGGGTTCTGTGTAATATCTATGCATTTCACCGCTACACTACACATTCCATCTACTTCAATACTATTCAAGATTAACAGTATCAACGGCAGTTCTACAGTTAAGCTGCACGTTTTCACCGCTGACTTATCAACCCTCCTACGGACCCTTTAAACCCAATAAATCCGGGTAACGCTCGCATCCCCCACATTACCGCGGCTGCCGGGCCGGGGTTAGCC
+
CCC8@F@9CAAFCFFFGGG<FGGECFCBFE+F:,+CCG7C<CG:,B<F6FFEC7@@,,:,6E@EA<@F9C9FFGG8,?FGG,4F@DGCE=FGF<FGD95@,9E@FE=9F<5E<F<FFEFGE9,A=E:FGGEE;E,@E>;49EEDA=D=CDFE;8,66@D;,42476C3@=@EE>D8D=FFGGFGC,==DCF8=,@CGG7CC9AEBEA>C@*00B9BCAB)*/:**:9)/6@D:3C78354>(-5=:6?1(((((6@(((/6:@0((((-((-).)69320((((((((((-((((-,,())
@M04999:289:000000000-L3R54:1:1101:13768:6820 2:N:0:430
GACTACTGGGGTATCTAATCCTGTTCGCTCCCCATGCTTTCGAACCTCAGCGTCAGTTACAGACCAGAGAGCCGCCTTCGCCACTGGTGTTCTTCCATATATCTACGCATTCCACCGCTACACATGGAGTTCCACTCTCCTCTTCTGCACTCAAGAAAAACAGTTTCAGCTGCACTTCCCCGGTTAAGCCGAGGGCTTTCACAGCTGACTTGTTCTCCCGCCTGCGTTCGCTTTACGCCCAATAAATCCGGACAACGCTTGCCACCTACGTATTACCGCGGCTGCTGGCACGTAGTTAGCC
+
CCCCCGGGGGGGGGGGGGGGGGGGGGGGG<FGGGGGGGGGGGGGGGGGGGGGGGGGGGGGGGGGGGGGGGGFGGGGGGGGGGGGGGGGGGGGGGGGGGGGGGGGGGGGGGGGGGGGGGGGGGGGGCFGGGGGGGGGGGGGGGGGGGGGGGGGGGCGGFGGGGGFGGGGGGGGGFGGFGFGGGGGGG9FGGGEGG>DGGGGFFFFFFFFFFFFFFFFFFF2A@FFF>DF;7>@FFCE?DBED88EACEFEF;<>>6?19B::?FF?<?FFFFDBF2>A09027B;??B0:F??B848.):<5
@M04999:289:000000000-L3R54:1:1101:21196:6827 2:N:0:430
TACTCGGGTATCTAATCCTGTTCGCTACCCATGCTTTCGCACCTCAGCGTCAGTTACAGACCAGAGAGCCGCCTTCGCCACTGGTGTTCTTCCATATATCTACGCATTCCACCGCTACACATGGAGTTCCACTCTCCTCTTCTGCACTCAAGAAAAACAGTTTCAGCTGCACTTCCCCGGTTAAGCCGAGGGCTTTCACAGCTGACTTGTTCTCCCGCCTGCGTTCGCTTTACGCCCAATAAATCCGGACAACGCTTGCCACCTACGTATTACCGCGGCTGCTGGCACGTAGTTAGCCGTG
+
CCCCCGGGGGGGGGGGGGGGGGGGGGGGFGGGGGGGGGG6FGGGGGGGGGGGGGGGGGGGGGGGGGGGGGGGGGGGGFEGEGGGEFFFGGGGGGGDGGFGFGGGGGGGGGGGG@GGGGGGGGF@EAFFFFGGGGGGGGGGGGGGGGFGGGGDG8D,=EFFGGGGGGGGGG8FGFGGFGFCDD;<CGGEGEDGGGGGGGGGFFFFFFFFFFAEFFFFBBA@:B=DFF@FDFFFFFF29@@F@3>?E;;(,4963>0:BFFBBF1:7?6:?ABBBB160,9>0(4::<(<?,(33)):<?FF0
@M04999:289:000000000-L3R54:1:1101:7465:6838 2:N:0:430
GGGGACTACCCGGGTATCTAATCCTGTTCGCTCCCCACGCTTTCGCTCCTCAGCGTCAGTGACGGCCCAGAGACCTGCCTTCGCCATCGGTGTTCTTCCCGATATCTACACATTCCACCGTTACACCGGGAATTCCAGTCTCCCCTACCGCACTCCAGTCCGCCCGTACCCGGCGCCGATCCACCGTTAAGCGATGGACTTTCACACCAGACGCGACGAACCGCCTACGAGCTCTTTACGCCCAATAAATCCGGATAACGCTTGCACCCTACGTATTACCGCGGCTGCTGGCCCGTAGTTT
+
CCCCCGGGGGGGGGGGGGGGGGGGGGGGGGGGGGGGGGGGGGGGGGGGGGGGGGGGGGGGGGGGGGGGGGGGGGGGGGGGGGGGGCGGGGGGGGGGGGGGGGGGGGGGGGGGGGGGGGGGGGGGFGGGGGGGGFGGGCDGGGGGGGGGGGGEGEGFCFGGGGGGGGGGGGGGCEGGFDE4CD=FGGGGGGCGG=FDGGGGFFFAFFF>?01<>FD:>DD9>>(4060:6<8;6?BFF9ADFFFF:?03<AA:9(313<BF>???FFFBBFFF((5>02<D37((412?D:B?60-3,432)
@M04999:289:000000000-L3R54:1:1101:4092:6853 2:N:0:430
GACTACTCGGGTATCTAATCCTGTTTGCTCCCCACGCTTTCGCATCTCAGCGTCAGTATCTGTCCAGAAGGCCGCCTTCGCCACCGGTATTCCTCCACATCTCTACGCATTTCACCGCTACACGTGGAATTCTACCTTCCCCTACAATACTCCAGATAACCAGTTTTAAGTGCAATTCCCAGGTTGAGCCCGGGGCTTTCACACCTAACTTAATTATCCGCCTACATGCCCTTTACGCCCAGTCATTCCGATTAACGCTCGCACCCTCCGTATTACCGCGGCTGCTGGCACGGAGTTAGCC
+
CCCCCGGGGGGGGGGGGGGGGGGGGGGGGGGGGGGGGGGGGGGGGGGGGGGGGGGGGGGGGGGGGGGGGGGGGGGGGGGGGGGGGGGGGGGGGGGGGGGGGGGGGGGGDGGGGGGGGGGGGGGGGGGGGGGGGGGGGGGGGGGGGGGGGGGGGGGGGGGFGGGGGGGGGGGAGGGGFFFFGFGGGGGGGGGGGGGGGGGGFFFFFFFFDFFBEFFFFFF@>@FFFFE<BBBEFFEE08>FF?F@@?EF<@@?@@CEF>?F>>FFFFFFB>BBFF99619>>0064::>?32:B091:)642
@M04999:289:000000000-L3R54:1:1101:18103:6866 2:N:0:430
TGGAGGACTACACGGGTATCTAATCCTGTTCGCTACCCATGCTTTCGAACCTCAGCGTCAGTTACAGACCAGAGAGCCGCCTTCGCCACTGGTGTTCTTCCATATATCTACGCATTCCACCGCTACACATGGAGTTCCACTCTCCTCTTCTGCACTCAAGAAAAACAGTTTCAGCTGCACTTCCCCGGTTAAGCCGAGGGCTTTCACAGCTGACTTGTTCTCCCGCCTGCGTTCGCTTTACGCCCAATAAATCCGGACAACGCTTGCCACCTACGTATTACCGCGGCTGCTGGCACGTAGT
+
CCCCCGGGGGGGGGGGGGGGGGGGGGGGGGGGGGGGGGGGGGGGGGGGGGGGGGGGGGGGGGGGGGGGGGGGGGGGGGGGGGGGGGGGGGGGGGGGGGGGGGGGGGGGGGGGGGGGGGGGGGGGGGGGGGGGGGGGGGGGGGGGGGGGGGGGGGGGGGFFGGGGGGGGGGGGGGGGFGFGGGGGGGGGGGGGGGGGDGGGFFFFFFFFFFFFFFFFFFFEFFFFFFFFFF>FFFFFFFFFFFF;>@7?7>>AFF90?F>::0>FFFFFB>BB>?BB<<>BBAF>B9>>B?B?0:?F?21:-
@M04999:289:000000000-L3R54:1:1101:21191:6878 2:N:0:430
AGACTACTGGGGTATCTAATCCTGTTTGCTCCCCACGCTTTCGCATCTCAGCGTCAGTATCTGTCCAGAAGGCCGCCTTCGCCACCGGTATTCCTCCACATCTCTACGCATTTCACCGCTACACGTGGAATTCTACCTTCCTCTACAATACTCCAGATAACCAGTTTTAAGTGCAATTCCCAGGTTGAGCCCGGGGCTTTCACACCTAACTTAATTATCCGCCTACATGCCCTCTACGCCCAGTCATTCCGATTAACGCTCGCACCCTCCGTATTACCGCGGCTGCTGGCACGGAGTTAGC
+
CCCCCGGGGGGGGGGGGGGGGGGGGGGGGGGGGGGGGGGGGGGGGGGGGGFGGGGGGGGGGGGGGGGGGGFGGGGGGGGGGGEEFFGDGDFFGGGGFGGD<FFFGCFGGEGGGGFGGEGG7CFGEGGCFFFBDD,EFGGGGGGGFGGEFD?FGDDF,=FFFGGCGGGFAD,=,@DDEFFGGGD+DE::@FFFC+C7CGGGB9B>A5?F5@EEEFCAAFFFAB=92:(@*6>(5:@EC1>F((,/7)97EC@1?DFF<0(-1261(4,(337<.8()64(273>>B67B061>((4(41-<<
@M04999:289:000000000-L3R54:1:1101:7059:6880 2:N:0:430
GACTACTGGGGTATCTAATCCTGTTCGCCCCCCACGCTTTCGCTCCTCAGCGTCAGTGACGGCCCAGAGACCTGCCTTCGCCATCGGTGTTCTTCCCGATATCTACACATTCCACCGTTACACCGGGAATTCCAGTCTCCCCTACCGCACTCCAGTCCGCCCGTACCCGGCGCCGATCCACCGTTAAGCGATGGACTTTCACACCAGACGCGACGCACCGCCTACGAGCTCTTTACGCCCAATAAATCCGGATAACGCTTGCACCCCCCGTATTACCGCGGCTGCTGGCACGGAGTGAGCC
+
CCCCCGGGGGGGGGGGGGGGGGGGGGGGGGGGGGGGG7CGGGGFGGGGFGGGGGGGGGGGGGGFGGGGGGGGFFGGGGGGGGGGGEGEGFFGGGGGGGGGGGGGGGGGGGGGFGGGGGGGGGGGGGGGGGFFGDFGGGGGGGGGFGGGEGEGFGFGGGDGEGCGGGGEGGEGEGDE>DFD<GCC8?5CFE;=E**;=DFG6A6FBFFFF1196>5)-<@BB>?1??32((46444418;@:(4)5).:?0>F66))--48?(4?<?((23(4,3<AFF9903((1,..8(4:B9((()5(.
@M04999:289:000000000-L3R54:1:1101:7899:6925 2:N:0:430
GACTACAGGGGTATCTAATCCTGTTTGCTCCCCACGCTTTCGCATCTCAGCGTCAGTATCTGTCCAGAAGGCCGCCTTCGCCACCGGTATTCCTCCACATCTCTACGCATTTCACCGCTACACGTGGAATTCTACCTTCCTCTACAATACTCCAGATAACCAGTTTTAAGTGCAATTCCCAGGTTGAGCCCGGGGCTTTCACACCTAACTTAATTATCCGCCTACATGCCCTTTACGCCCAGTCATTCCGATTAACGCTCGCACCCTCCGTATTACCGCGGCTGCTGGCACGGAGTTAGCC
+
CCCCCGGGGGGGGGGGGGGGGGGGGGGGGGGGGGGGGGGGGGGGGGGGGGGGGGGGGGGGGGGGGGGGGGGGGGGGGGGGGGGGGGEGGGGGGGGGGGGGGGGGGGGGGGGGGGGGGGGGGGGGGGGGCGGGGGGGGGGGGGGGGGFGGGGGGGGGGGGGGGGGGGGGGGGGGGFGFGFGGGGGGGCFGGGGGGEGGGGGFFFFFFFFFFFFEFFFFFF@FFFFFFFFFFFFFFFFFF@FF?;EFFEFEF6;DFFFFFFFBFFFFFFF?0308?AFF?;;;>FFFFB(2:<?14(:?BFF:
@M04999:289:000000000-L3R54:1:1101:13714:6929 2:N:0:430
GGTGACTACTAGGGTATCTAATCCTGTTCGCTACCCATGCTTTCGAACCTCAGCGTCAGTTACAGACCAGAGAGCCGCCTTCGCCACTGGTGTTCTTCCATATATCTACGCATTCCACCGCTACACATGGAGTTCCACTCTCCTCTTCTGCACTCAAGAAAAACAGTTTCAGCTGCACTTCCCCGGTTAAGCCGAGGGCTTTCACAGCTGACTTGTTCTCCCGCCTGCGTTCGCTTTACGCCCAATAAATCCGGACAACGCTTGCCACCTACGTATTACCGCGGCTGCTGGCACGTAGTT
+
CCCCCGGGGGGGFGGGGGGGGGGGGGGGGEGGGGGGGGGGGGGGG,FFGGGGGGGGGGEFFDGGGDGFGGGGGGFGGGGGGGGGGEGGFFGGGGGGGGGGGGGGEFFEFCCCGGGGGGGGEGCEGGCE@EEDFFGGFGDFGGGGGGEGGCFCG8DFFD,D?D8EGGGGFFGCDFDGFGFFGGGGG6@CEFAFG6@>C7CFFF>AFF4AEBED=@AF=FFC>B@@2585292?FFFFF995<B04(=33;9CEF6(4913>>F:6<:<<<B3:<:26:A<<:01,4(-0>:423368?(4<
@M04999:289:000000000-L3R54:1:1101:26642:6981 2:N:0:430
CTGGACTACCGGGGTATCTAATCCTGTTCGCTCCCCACGCTTTCGTCCATCAGCGTCAATCGGTATTTAGTAACCTGCCTTCGCAATCGGGGTTCTGCGTAATATCTATGCATTTCACCGCTACACTACACATTCCAGCTACTTCAATACTATTCAAGATTAACAGTATCAACGGCAGTTCTACAGTTAAGCTGCAGGTTTTCACCGCTGACTTATCAACCCGCCTACGGACCCTTTACACCCAATAAATCCGGCAAACGCTCGCATCCTCCGTATTCCCGCGGCTGCTGCCACGGAGTTT
+
--B8,FFFFGGGEGGDFEAFC@F@GAEFGGDEFGFC8F6:FB<CFEFE7DAFF8C@C,,CCFGG,6CFAFFFFFFC=F4C9FBFE+?EECGEE:AFC,@FEGGF@FECFF9=F<@FEGGEDGCG9FFGFGF,?,EFC,D?,@EFDEEF:EAEAD=D=D8,@D9=;DFAAAFAEG+@*=;FFC+5>8EFGF9EECFGCFGGFFFFFF>4>92)>@CFFF6=F95555>B@0?@@?@@;C)87@;;1/67).<1.7((-3(-,:(49B<B04)4(,(42)65(--4((((2:)30.1(-(-()
@M04999:289:000000000-L3R54:1:1101:16275:6997 2:N:0:430
GACTACTCGGGTATCTAATCCTGTTTGCTCCCCACGCTTTCGCATCTCAGCGTCAGTATCTGTCCAGAAGGCCGCCTTCGCCACCGGTATTCCTCCACATCTCTACGCATTTCACCGCTACACGTGGAATTCTACCTTCCTCTACAATACTCCAGATAACCAGTTTTAAGTGCAATTCCCAGGTTGAGCCCGGGGCTTTCACACCTAACTTAATTATCCGCCTACATGCCCTTTACTCTCAGTCATTCCGATTAACGCTCCCACCCCCCGTATTACCGCGGCTGCTGTCACGGAGTAAGCC
+
-ACC@F<,C;6F:CFFDFFGAE<CE,CE6EF6CCFEGCFFGGGGGE<FCGGEFGG@FE9FGGGGGFF,@ECGCECGEDEFGCEBCG>>:9FDGFEEFCE8F<FBEGGGG7FCGF,ECB7@FGGGG8CECADFFGGGGGGGFC,EG8=AAFGGGD?D,@EEFEGFFCFFCC=EDGFGFG9=DC6?98,:34@>E*@CGGGGFFFF>FAA=C?3A=AACFF?4569BFF<3>BB2./;)7)0.)9CFC79?;0<107;<922((,28((-24,(,4>AFB0;((-,44:-5:<(((--.).)(
@M04999:289:000000000-L3R54:1:1101:22432:7032 2:N:0:430
GCTCCGACTACTAGGGTATCTAATCCTGTTCGCTCCCCACGCTTTCGCTCCTCAGCGTCAGTGACGGCCCAGAGACCTGCCTTCGCCATCGGTGTTCTTCCCGATATCTACACATTCCACCGTTACACCGGGAATTCCAGTCTCCCCTACCGCACTCCAGTCCGCCCGTACCCGGCGCCGATCCACCGTTAAGCGATGGACTTTCACACCAGACGCGACGAACCGCCTACGAGCTCTTTACGCCCAATAAATCCGGATAACGCTTGCACCCTACGTATTACCGCGGCTGCTGGCACGTAGT
+
CCCCCGGGGGGGGGGGGGGGGGGFGGGGGGGGGGGGGGGGGGGGGGGGGGGGGGGGGGGGGGGGGCFGGGGGGGGGGGFGGGGGGGGGGGGGGGGGGGGFGGGGGGGFGGGGGGGGGG,EFGGGGGGGGGGGGGGGGGGGGGGGGGGGDGGGGGGGGGGGGGGGGGGGGGGGGGGGEGFGDDGE9FGGGGGGGGGCFGGGFFFFFFFFFFFFFFEFFFE97>>>BB>F?BF0?F9?D>B?BBFBFF:?0<DFFFFF?<FFB?FFB0:?DFB?:?BB2A?ABB(-49>926?0:B08:2<1,
@M04999:289:000000000-L3R54:1:1101:13365:7038 2:N:0:430
GACTACACGGGTATCTAATCCTGTTCGCTCCCCACGCTTTCGTCCATCAGCGTCAATCGGTATTTAGTAACCTGCCTTCGCAATCGGGGTTCTGTGTAATATCTATGCATTTCACCGCTACACTACACATTCCAGCTACTTCAATACTATTCAAGATTAACAGTATCAACGGCAGTTCTACAGTTAAGCTGCAGGTTTTCACCGCTGACTTATCAACCCGCCTACGGACCCTTTAAACCCAATAAATCCGGATAACGCTCGCATCCTCCGTATTACCGCCGCTGCTGGCACGGAGTTAGCC
+
CCCCCGGGGGGGGGGGGGGGGGGGGGGGGGGGGGGGGGGGGGGGG:FGGGGGGGGGGGGGGGGGGGGFGGGGGGGGGGGFGGGGGGGGGGGGGGGGGGFGGGGGGGGGGGGGGGGGGGGGGGGGGGGGGGGGFFGGGGGGGGGGFEGGGGGGGGFGGGGGGGGGGGGGGGGGGGGGFGFGGGGGGGFFGGGGGC?CFFGGFFFE5BDEDEE@EFFFFFF=ABFFD252>92=BFF?EFFFF?DE@>E?EBFFFFEFF6(:>>9:BFFFF62628)6680(-1709?BF???6-(((,)642
@M04999:289:000000000-L3R54:1:1101:8661:7041 2:N:0:430
CGTGGACTACTGGGGTATCTAATCCTGTTCGCTCCCCACGCTTTCGTCCATCAGCGTCAATCGGTATTTAGTAACCTGCCTTCGCAATCGGGGTTCTGTGTAATATCTATGCATTTCACCGCTACACTACACATTCCAGCTACTTCAATACTATTCAAGATTAACAGTATCAACGGCAGTTCTACAGTTAAGCTGCAGGTTTTCACCGCTGACTTATCAACCCGCCTACGGACCCTTTAAACCCAATAAATCCGGATAACGCTCGCATCCTCCGTATTACCGCGGCTGCTGGCACGGAGTT
+
CCCCCGFGGGGGGGGGGGGGGGGGGGGGGGGGGGGGGGGGGGGGGGGGGGGGGGGGGGGGGGGGGGGGGGGGGGGGGGGGGGGGGGGGGGGGGGGGGGGGGGGGGGGGFGGGGGGGGGGGGGGGGGGGGGGGGGGGGGGGGGGGGGGGGGGGGFGGGGGGGGGGGGGGGFGGGGGGFGFGGGGGGGGGGGGGGGGGGGGGFFFFFFFFFAFAFFFFFFFFFFFFFFFFF>>=BFDBBEEFF8=@FFFEFEFFF09<?@EFFFFF;BFFFFFFFFB?B?A<<<>B6;>>FF?0:1<03>6:4
@M04999:289:000000000-L3R54:1:1101:24240:7062 2:N:0:430
TACGACTACCCGGGTATCTAATCCTGTTCGCTACCCATGCTTTCGAACCTCAGCGTCAGTTACAGACCAGAGAGCCGCCTTCGCCACTGGTGTTCTTCCATATATCTACGCATTCCACCGCTACACATGGAGTTCCACTCTCCTCTTCTGCACTCAAGAAAAACAGTTTCAGCTGCACTTCCCCGGTTAAGCCGAGGGCTTTCACAGCTGACTTGTTCTCCCGCCTGCGTTCGCTTTACGCCCAATAAATCCGGACAACGCTTGCCACCTACGTATTACCGCGGCTGCTGGCACGTAGTTT
+
CCCCCF@@FGGGCCGEGGGGGGGGGGEFG:FG:FFGGCEFFFF9CFEFGGG?FCC@FEGGGGFECFGGGGGGC7FFG>FFGGGFCFDGGGGGEFFGBFFCGCF<EFCFGF7:FGAFGGGGG@FGGG??FC8F=8FG9DDF9AGD8DGGG=FCFFFD?D8?8@DEDCFD,=AFCF==FC8DFG6@8:EE>A7CFEDC*9@CF>FFFAFF==*7BFFF488<BF(59?DF>,(;;6D;;;CADFFF68:))642,(49(4?(2136?B9<<<?F?724(49<?(((43108:(((4:27:3<.
@M04999:289:000000000-L3R54:1:1101:19652:7095 2:N:0:430
CGACTACAAGGGTATCTAATCCTGTTTGCTCCCCACGCTTTCGCATCTCAGCGTCAGTATCTGTCCAGAAGGCCGCCTTCGCCACCGGTATTCCTCCACATCTCTACGCATTTCACCGCTACACGTGGAATTCTACCTTCCTCTACAATACTCCAGATAACCAGTTTTAAGTGCAATTCCCAGGTTGAGCCCGGGGCTTTCACACCTAACTTAATTATCCGCCTACATGCCCTTTACGCCCAGTCATTCCGATTAACGCTCGCACCCTCCGTATTACCGCGGCTGCTGGCACGGAGTTAGC
+
CCCCCGGGGGGGGGGGGGGGGGGGGGGGGGGGGGGGGGGGGGFGGGGGGGGGGGGGGGGGGGGGGGGGGGGGGGGGGGGGGGGGGGGGGGGGGGGGGGGGGGGGGGGGGGGGGGGGGGGGGGGGGGGDGGGGGGGGGGGGGGGGGGGGGGGGGGGGFGGFGFGGGGGGGGGGGGGGEGFFGGGGGGFFGGGGG6CGGGGGFCFFFDFFEFFFFFFFEFFFEDFDFFFFEEFFFFFFFDFFFFFEFFECEEEFFF<CED@<?FFFF>FFBFFFFB0)643691990<>:B?:<649>F?AA9
@M04999:289:000000000-L3R54:1:1101:24798:7142 2:N:0:430
GAGACTACAGGGGTATCTAATCCTGTTTGCTCCCCACGCTTTCGCATCTCAGCGTCAGTATCTGTCCAGAAGGCCGCCTTCGCCACCGGTATTCCTCCACATCTCTACGCATTTCACCGCTACACGTGGAATTCTACCTTCCTCTACAATACTCCAGATAACCAGTTTTAAGTGCAATTCCCAGGTTGAGCCCGGGGCTTTCACACCTAACTTAATTATCCGCCTACATGCCCTTTACGCCCAGTCATTCCGATTAACGCTCGCACCCTCCGTATTCCCGCGGCTGCTGGCCCGGAGTTAC
+
CCCCCGGGGGGGGGGGGGGGGGGGGGGGGGGGGGEGGGGGGGGGGGEGGGGGGGGGGGGGGGGGGGGGGGGGGGGGGGGGGGGGGGGGGGGGGGGGGGGGGGGGGGGGGGGGGGGGGGGGGGGGGGGGGGGFFGGGGGGGGGGGGCGGCFFGGGGGGGGCGGFFGFGGGGGGGFGGFG?FGGGGCEGFFFGGGGGGDDCDFAFFFFFFFFFFFFFFEFFEF9B@F@BFFEFFFF@@497D@9;@EF<EFFE@?DD;EC?61690(4703::>B6<:)<?:>1>6>B:))(-((,-2(3())
@M04999:289:000000000-L3R54:1:1101:7648:7151 2:N:0:430
AGACTACAGGGGTATCTAATCCTGTTTGCTCCCCACGCTTTCGCATCTCAGCGTCAGTATCTGTCCAGAAGGCCGCCTTCGCCACCGGTATTCCTCCACATCTCTACGCATTTCACCGCTACACGTGGAATTCTACCTTCCTCTACAATACTCCAGATAACCAGTTTTAAGTGCAATTCCCAGGTTGAGCCCGGGGCTTTCACACCTAACTTAATTATCCGCCTACATGCCCTTTACGCCCAGTCATTCCGATTAACGCTCGCACCCTCCGTATTACCGCGGCTGCTGGCACGGAGTTAGC
+
CCCCCGGGGGGGGGGGGGGGGGGGGGGGGGGGGGGGGGGGGGGGGGGGGGGGGGGGGGGGGGGGGGGGGGGGGGGGGGGGGGGGGGGGGGGGGGGGGGGGGGGGGGGGGGGGGGGGGGGGDGGGDGGGGGGGGFFGGGGGGGGGGGGGGGGGGGGGCFGGGGGGGGGGGGCFGGGGFGFGGGGGGGGGFFGGGGGGGGGGFFFFFFFFFFFFEFFFEFFFFFFFFF=EFFEFF;@FFFFFFFD@=EFCEFE;@?;?E6BF?>B>>BFB?<B??0:2<A(4-24>9::?B61>:1338<>).
@M04999:289:000000000-L3R54:1:1101:19063:7151 2:N:0:430
ACGGACTACAGGGGTATCTAATCCTGTTCGCTCCCCACGCTTTCGTCCATCAGCGTCAATCGGTATTTAGTAACCTGCCTTCGCAATCGGGGTTCTGTGTAATATCTATGCATTTCACCGCTACACTACACATTCCAGCTACTTCAATACTATTCAAGATTAACAGTATCAACGGCAGCTCTACAGTTAAGCTGCAGGTTTTCACCGCTGACTTATCAACCCGCCTACGGACCCTTTAAACCCAATAAATCCGGATAACGCTCGCATCCTCCGTATTACCGCGACTGCTGGCACGGAGTT
+
CCCCCGGGGGGGGGGGGGGGGGGGGGGGGGGGGGGGGGGGGGGGGGGGGGGGGGGGGGGGGGGGGGGGGGGGGGGGGGDGGGGG@EGGGGGGGGGGGGGGGGGGFGGGGGGGGGGGGGGGGGGGGGGGGGGGGGGGGGGGGGGGGG8FFGGGGGGGGGFFGGGGGGGDFGDGG8CD?=BGGGGGGGGGGGGGGGGGGGGGFFFFFFDEBFB=EFFFFFFFFFFF@FFF?>>@=6@DFEF6=@DFF@3A3CFF@02;7A@:>BF>F>?B??A?946<B2AB1;92-((44)281<?(((-4
@M04999:289:000000000-L3R54:1:1101:12516:7168 2:N:0:430
GCTGACTACTCGGGTATCTAATCCTGTTCGCTACCCATGCTTTCGCACCTCAGCGTCAGTTACAGACCAGAGAGCCGCCTTCGCCACTGGTTTTCTTCCATATATCTACGCATTCCACCGCTACACATGGATTTCCTCTCTCCTCTTCTGCACTCAAGAAAAACAGTTTCAGCTGCACTTCCCCGGTTAAGCCGAGGGCTTTCACAGCTGACTTGTTCTCCCGCCTGCGTTCGCTTTACGCCCAATAAATCCGGACAACGTTTGCCACCTACTTATTACCGCGGCTGCTGGCCCGTAGTT
+
?CCCCFD@FGCGGGG>EEFGFDFFGCFEGGG7@FEEFG8@FGGG7,6CBBFFDFGGGGCFGFG9,6E<@FF8FE<FBF@FGGFG:=CEACE,FBFGAEFFGFGE;?FFF7F@FGGGCFF=C@CGEFFGGFG;E==E,9EFDGCD?DFDGGFA@9=FF,,,6D=CCDFFGGGCFGGGF8DDGGGGE8EEEC9E<+4;90<DA4+3=>89>:=:AFFF*B=EF35>=@>D=?,;;08?<)9ADF9@78@E3<C149(4916;(47(6>2821.2))).5)6406((46((,5((((-4-(44
@M04999:289:000000000-L3R54:1:1101:23225:7221 2:N:0:430
GGACTACTCGGGTATCTAATCCTGTTCGCTACCCATGCTTTCGAACCTCAGCGTCAGTTACAGACCAGAGAGCCGCCTTCGCCACTGGTGTTCTTCCATATATCTACGCATTCCACCGCTACACATGGAGTTCCACTCTCCTCTTCTGCACTCAAGAAAAACAGTTTCAGCTGCACTTCCCCGGTTAAGCCGAGGGCTTTCACAGCTGACTTGTTCTCCCGCCTGCGTTCGCTTTACGCCCAATAAATCCGGACAACGCTTGCCACCTACGTATTACCGCGGCTGCTGGCACGTAGTTAGC
+
CCCCCGGGGGGGGGGGGGGGGGGGGGGGCGGGGGGFGGGGGGGDDGGGGGGGGGGGGFGGGGGAGGGGFGGGFGGGGGGGGGGGGGGGGGGGGGGGGGGGFGGGGGGGGGGGGGGGGGGGDGGGGGGGEFFFGG9E,@AFGGGDCGGGFGGGG8GFCFGFFGGGGFGGGGGGGGGGFGFGGGDGGGGF7FFCCEEGGGGGFFFFFFFFEFFFFFFBC8B@F2=D=DFDF@<>(3(>CF;E@<1@3;<CC;0;:>F0?>B:86?:<B<78>13?)42>-(--,2,,825::?FB183(.::5
@M04999:289:000000000-L3R54:1:1101:20001:7231 2:N:0:430
GCTTGACTACTGGGGTATCTAATCCTGTTCGCTCCCCACGCTTTCGCTCCTCAGCGTCAGTGACGGCCCAGAGACCTGCCTTCGCCATCGGTGTTCTTCCCGATATCTACACATTCCACCGTTACACCGGGAATTCCAGTCTCCCCTACCGCACTCCAGTCCGCCCGTACCCGACGCCGATCCACCGTTAAGCGATGGACTTTCACACCAGACGCGACGAACCGCCTACGAGCTCTTTACGCCCAATAACTCCGGATAACGCTTGCACCCTCCGTACTACGGCCGCTGCTGGCACGTAGTT
+
CCCCCGGGGGGGGGGGGGGGGGGGGGGGGGGGGGGGGGGGGGGGGGGGGGGGGGGGGGGGGGGG@CGGGGGGGGGGGGGGGGGGGGGGGGGGGGGGGGGGGGGEGCFGFFFGFGGGGGFFGGGGGGGGGGGDEGGGGDFFGCFGGGGGFGCEGGGGGGCFGG>CGGGGDGGGG*;CEG;4?DG?GG=;:CF7?:5;35*2=FCFFFFFDDD?FED>>EF0<9B99>BB?F::91:AB9AF?F;BBFF082928<0(4-6<:>??0())46:(((,,(-)6((((,((,())4:(41.(.-.
@M04999:289:000000000-L3R54:1:1101:15970:7234 2:N:0:430
CAAGACTACCGGGGTATCTAATCCTGTTCGCTACCCATGCTTTCGAACCTCAGCGTCAGTTACAGACCAGAGAGCCGCCTTCGCCACTGGTGTTCTTCCATATATCTACGCATTCCACCGCTACACATGGAGTTCCACTCTCCTCTTCTGCACTCAAGAAAAACAGTTTCAGCTGCACTTCCCCGGTTAAGCCGAGGGCTTTCACAGCTGACTTGTTCTCCCGCCTGCGTTCGCTTTACGCCCAATAAATCCGGACAACGCTTGCCACCTACGTATTACCGCGGCTGCTGGCACGTAGTT
+
CCCCCGGGGGGGGGGGGGGGGGGGGGGGGGGGGGGGGGGGGGGGGGGGGGGGGGGGGGGGGGGGGGGGGGGGGGGGGGGGGGGGGGGGGGGGGGGGGGGGGGGGGGGGGGGGGGGGGGGGGGGGGGGGGGGGGGGGGGGGGGGGGGGGGGGGGGGGGGGDGGGGGGGGEFGFGGGGFGFGGGGGGDGGGGGGGC9CDGGGFFFFFFFFFFFFFFFFFFFFFD>@BFFF;FFFFFFFFFFBD>FF?F?DFFFBB6?BFFFFFF:3??D??F?F:<?FFFFFF9>6;>BFF:??<?043?F>
@M04999:289:000000000-L3R54:1:1101:19379:7258 2:N:0:430
TGACTACTGGGGTATCTAATCCTGTTTGCTCCCCACGCTTTCGCATCTCAGCGTCAGTATCTGTCCAGAAGGCCGCCTTCGCCACCGGTATTCCTCCACATCTCTACGCATTTCACCGCTACACGTGGAATTCTACCTTCCTCTACAATACTCCAGATAACCAGTTTTAAGTGCAATTCCCAGGTTGAGCCCGGGGCTTTCACACCTAACTTAATTATCCGCCTACATGCCCTTTACGCCCAGTCATTCCGATTAACGCTCGCACCCTCCGTATTACCGCGGCTGCTGGCACGGAGTTAGC
+
CCCCCGGGGGGGGGGGGGGGGGGGGGGGGGGGGGGGGGGGGGGGGGGGGGGGGGGGGGGGGGGGGGGGGGGGGGGGGGGGGGGGGGGGGGGGGGGGGGGGGGGGGGGFGGGGGGGGGGGGGGGGGGF@@EGGGGGGGGGGGGGGGGGGGGGGGFFGGGDGGGGGGGGGGGFGCFGGFGFGGGFCFGFFGGGGGG*<DGGGFFFFFFFFFFFFFFFFFFF?4@@FFDFFCEFFEDF<<<@>@DDFEEFFFFFFFF6CF?;?B>BBB;::?FF??BF)6<BF919B0480:?BF0((,4?244
@M04999:289:000000000-L3R54:1:1101:5562:7267 2:N:0:430
GGGACTACTGGGGTATCTAATCCTGTTCGCTACCCATGCTTTCGAACCTCAGCGTCAGTTACAGACCAGAGAGCCGCCTTCGCCACTGGTGTTCTTCCATATATCTACGCATTCCACCGCTACACATGGAGTTCCACTCTCCTCTTCTGCACTCAAGAAAAACAGTTTCAGCTGCACTTCCCCGGTTAAGCCGAGGGCTTTCACAGCTGACTTGTTCTCCCGCCTGCGTTCGCTTTACGCCCAATAAATCCGGACAACGCTTGCCAGCTACGTATTACCGCGGCTGCTGGCACGTAGTTAC
+
CCCCCGGGGGGGGGGGGGGGGGGGFGGGGGGGGGGGGGGGGGGGGGGGGGGGGGGGGGGGGGGGGGGGGGGGGGGGGGGGGGGGGFGGGFGGGGGGGGGGGGGGGGGGGGGGGGGGGGGGGGGGGGGGGGGGGGGGGGGGGGGGFGGGGGGGGGGGGGGGGGGGGGGGGGGGGGGGFGFGGGGGGGGGCFGGGGGDDGGGFFFFFFFFFFDFEAFAEFFFFFFFFFFFFFFFFFFDCF;E@FFF@3=65C=>0116?F>FFFFFFF???FF:()-8:A<?6;09>03>F::()-4333AA)
@M04999:289:000000000-L3R54:1:1101:23968:7269 2:N:0:430
GACTACCCGGGTATCTAATCCTGTTTGCTCCCCACGCTTTCGCATCTCAGCGTCAGTATCTGTCCAGAAGGCCGCCTTCGCCACCGGTATTCCTCCACATCTCTACGCATTTCACCGCTACACGTGGAATTCTACCTTCCTCTACAATACTCCAGATAACCAGTTTTAAGTGCAATTCCCAGGTTGAGCCCGGGGCTTTCACACCTAACTTAATTATCCGCCTACATGCCCTTTACGCCCAGTCATTCCGATTAACGCTCGCACCCTCCGTATTACCGCGGCTGCTGGCACGGAGTTAGCC
+
CCCCCGGGGGGGGGGGGGGGGGGGGGGGGGGGGGGGGGGGGGGGGGGGGGGGGGGGGGGGGGGGGGGGGGGGGGGGGGGGGGGGGGGGGGGGGGGGGGGGGGGGFFGGGGGGGGGGGGGGGGGGGGGGFGGGGGGGGGGGGGGGGGGGGGGGGGGGGGGGGGGGFGGGFGGGGGGFFFFGGGDGFFCFGGGG5CEGGGGGFFFFFFFFFFFFFFFFFFFDF?FFFFFFFFD8@FFFFD0ADFEFFFE<E@<6??FE:>?:BFFF>F:6:16?14AFDB>(199>B?F:B78<6466:>AF?
@M04999:289:000000000-L3R54:1:1101:7628:7319 2:N:0:430
CTGAGACTACTGGGGTATCTAATCCTGTTTGCTCCCCACGCTTTCGCATCTCAGCGTCAGTATCTGTCCAGAAGGCCGCCTTCGCCACCGGTATTCCTCCACATCTCTACGCATTTCACCGCTACACGTGGAATTCTACCTTCCTCTACAATACTCCAGATAACCAGTTTTAAGTGCAATTCCCAGGTTGAGCCTGGGGCTTTCACACCTAACTTAATTATCCGCCTACATGCCCTTTACGCCCAGTCATTCCGATTAACGCTCGCACCCACCGTATTACCGCGGCTGCTTGCACGGAGTT
+
CCCCCGGGGGGGGGGGGGGGGGGGGGGGGGGGGGGGGGGGGGGGGGGGGGGGGGGGGGGGGGGGGGGGGGGGGGGGGGGGGGGGGGGGGGGGGGGGGGGGGGGGGGGFGGGGGGGGGGGGGGGGGGFGGGGGGGGGGGGFGGGGGGGGGGGGGGGGGGGGGGGGGGGGGGGGGGGDFGFGGGGGGGCFGFGGGGGGGG5?BFFFFFFFFFFFFFFFCFFC6EAAFFDFD9EFEFDEFFFF9@@FFD@@EEEFFFF781C<;6<D0;071:B??BFF1>BD<:>029111)).().(-,-4:
@M04999:289:000000000-L3R54:1:1101:5937:7341 2:N:0:430
ATCGACTACCGGGGTATCTAATCCTGTTCGCTCCCCACGCTTTCGTCCATCAGCGTCAATCGGTATTTAGTAACCTGCCTTCGCAATCGGGGTTCTGTGCAATATCTATGCATTTCACCGCTACACTACACATTCCAGCTACTTCAATACTATTCAAGATTAACAGTATCAACGGCAGTTCTACAGTTAAGCTGCAGGTTTTCACCGCTGACTTATCAACCCGCCTACGGACCCTTTAAACCCAATAAATCCGGATAACGCTCGCATCCTCCGTATTACCGCGGCTGCTGGCACGGAGTTT
+
CCCCCGGGGGGGGGGGGGGGGGGGGGGGGGGGGGGGGGGGGGGGGGGGGGGGGGGGGGGGGFGGGGGGGGGGGGGGGGGGGGGGGCEGGGGGGGGGGGGGGGGGGGGGGGGGGGGGGGGGGGGGGGGGGGGGGAFGGDFGGGGGGGGGGGGGGGFGGGGGGGGGGGGFGGGGGGGGFCAGGGGGGGGGGGGGGDGGGGGGFFFFFFFFFFFFFAFFFFFDF?FFFFDFF<FFFFF@FEFFFFFFF;);<EFE0;<0:2??BBFFFFFFFFDBB?67:>A<063999>:032<:211(744)
@M04999:289:000000000-L3R54:1:1101:11250:7361 2:N:0:430
GGACTACCGGGGTATCTAATCCTGTTCGCTACCCATGCTTTCGAACCTCAGCGTCAGTTACAGACCAGAGAGCCGCCTTCGCCACTGGTGTTCTTCCATATATCTACGCATTCCACCGCTACACATGGAGTTCCACTCTCCTCTTCTGCACTCAAGAAAAACAGTTTCAGCTGCACTTCCCCGGTTAAGCCGAGGGCTTTCACAGCTGACTTGTTCTCCCGCCTGCGTTCGCTTTACGCCCAATAAATCCGGACAACGCTTGCCACCTACGTATTACCGCGGCTGCTGTCACGTGGTTAGC
+
CCCCCGGGGGGGGGGGGGGGGGGGGGGGGGGGGGGGGGGGGGGFGGGGGGGGGGGGGGGGGGGGGGGGGGDGGGEGGGGGGGGGGGGGGFGGGGGGGGGGGEGGGGGCGGGGGGGGGEGGGGGGGG:=DFGGGGCFGGGGGGGGGGGGGGGGGFFGGFGGGGGGGGGGGGGGFFCGFGFGGGCEGG>FFGG5@:EGGGGGFFFFFFFFEDF?EFFFFFFF>B>F<D;DFF06;FF9EDFFBF;B?<<BF?0129>?FBBFF:?:9?:::>BFFA?AFFFB0(99(4>?4))5(.((-16:9
@M04999:289:000000000-L3R54:1:1101:22648:7392 2:N:0:430
AGCTTAACCTGACATCGTATCCTAGACATTGCCTACTCCGCGGCGCTACTACTTCTCCTTTCCCCCCTTTTTCTTCCTTACCGCTTCTCCCGCCACCTCGAACCTCCTTCGTCCCTCTTGTTTTTTCTTATCTCTACTCATTATCTCGCTCTCACTTTATCTCATCTCTCCTATCTTTCTCTCCACCACAACAGTCTCTTCATCACTCCCCCCCTTCACTCACTCGCTCCCTTACCCCACTCGTTTTCCCGCCTCACTCTTCTTTTCGCCCTCTACCCTTACGTCACATCTCATATCTACC
+
CC8,,,,;;66,6,,,,,,=,<,6,,,,;<,,,6,,;E,,676+++6F+B,,6,,6,,666,,,,8++:,C,,,6,:5,C,9,4+,,,,,,+4++84,,+8,,89,,,,,94++@,,A,889A,48:C,C?3,,,78,,3,3,672,==@=8,,=,,63,,,,33+,,25:<5,2,5+++552,,3,,*,,*,,,4+2++4+44+;4+:))/(/0)(2/)/(/)7(((((6())((((,8((((((,)).(,46(,(62))--)-).((-,(44).).)()((,(--)6,.:)4)-694-)
@M04999:289:000000000-L3R54:1:1101:11287:7435 2:N:0:430
ACTCGGGTATCTAATCCTGTTTGCTCCCCACGCTTTCGCATCTCAGCGTCAGTATCTGTCCATAAGTCCGCCTTCGCCACCGGTATTCCTCCACATCTCTACGCATTTCACCGCTACACGTGGAATTCTACCTTCCTCTACAATACTCCAGATCACCAGTTTTAAGTGCAGTTCCCAGGTTGAGCCCGGGGCTTTCACACCTAACTTAATTATCCGCCTACATGCCCTTTACGCCCATTCATTCCGTGTAACGCTCTCACCCTCCGTATTACCGCGGCTGCTGGCACGGAGTTAGCCGGTT
+
CCCCCEEGGDCFAFGFFFFFEF<F9CE<F,@@+BCFF@FC@FFFFFGGGGEGF<AEGFFE<F,,;E6EF@FEEGFDFB:C?F:@+??FGGC8F??EFFGFGGACEE=EFFGGGGGFGDGGG8+=,EFGGFGEEGGGGGGAFF9DFGG,=88,@,@@FGGA@=F=BDG8ED,=DF@95+*=F86888DC>CEEG5CGG>;A@FF>FF=A47<4AF+9<4@=*3*8BE(87E*8==@(4(.A?E)7<1)(/(1?2;?;(.7>18@FF>?01:4:A0610349(),,3()4009:?).409(((
@M04999:289:000000000-L3R54:1:1101:5509:7442 2:N:0:430
TGCCGACTACTCGGGTATCTAATCCTGTTTGCTACCCACACTTTCGAGCCTCAACGTCAGTTGCAGTCCAGTAAGCCGCCTTCGCCACTGGTGTTCTTCCATATATCTACGCATTCCACCGCTACACATGGAGTTCCACTTACCTCTACTGCACTCAAGTTGCCCAGTTTCCAAAGCCATTCCACAGTTGAGCTGTGGGCTTTCACTTCAGACTTAAGCAACCGTCTGCGCTCGCTTTACGCCCAATAAATCCGGTTAACGCTCGGGACATACGTATTACCGCGGCTGCTGGCACGTAGTT
+
CCCCCEGGGGGGGGGGGGGGGGGGGGGGGGGGGGGGGGGDGGFGGGFFGGFGGFGGGGGGGGGGFGGGGGGGGFFGGGGGGGGGGGGGGGGGGGGGGGGGGGGG9FGGGGGGGGGFGFGGGGGGGGGGGGGGGGGGGGGGGGGGGGGGGGGGDFGGFGGGGGGGGGGGGGGGFE8DFDFCDGFGGEGGGGGGGG?CDGDGFFFFFFEAC@=7CFF8A+<AFFFAFABFF)>=@9@@@DEFFFFF@2@F@.<EFF6(,6>CDFF613(,72<9?F?>4:AFA00409;>B??:B:)((,(-.
@M04999:289:000000000-L3R54:1:1101:24396:7458 2:N:0:430
GACTACTAGGGTATCTAATCCTGTTCGCTACCCATGCTTTCGAACCTCAGCGTCAGTTACAGACCAGAGAGCCGCCTTCGCCACTGGTGTTCTTCCATATATCTACGCATTCCACCGCTACACATGGAGTTCCACTCTCCTCTTCTGCACTCAAGAAAAACAGTTTCAGCTGCACTTCCCCGGTTAAGCCGAGGGCTTTCACAGCTGACTTGTTCTCCCGCCTGCGTTCGCTTTACGCCCAATAAATCCGGACAACGCTTGCCACCTACGTATTACCGCGGCTGCTGGCACGTAGTTAGCC
+
CCCCCGGGGGGGGGGGGGGGGGGGGGGGGGGGGGGGGGGGGGGGGGGGGGGGGGGGGGGGGGGGGGDGGGGGGGGGGGGGGGGGGGGGGGGGGGGGGGGGGGGGGGGGGGGGGGGGGGGGGGGGGGGGGGGGGGGGGGGGGGGGGGFGGGGGGGFGGGGGGGGGGGGGGGGGGGGGFGFGGGGGGGFAFGED6EGDGGGGFFFFFFFFFFFFFFFFFFF=E@FBDFFFFFF@FF<>07:>D(=8E<EEEB@09;BF>FFB::?FFFF7??:2<BABB?F,4>9>B:)2B(42,(.-46)64
@M04999:289:000000000-L3R54:1:1101:20375:7487 2:N:0:430
GACTACAGGGGTATCTAATCCTGTTCGCTCCCCACGCTTTCGTCCATCAGCGTCAATCGGTATTTAGTAACCTGCCTTCGCAATCGGGGTTCTGTGTAATATCTATGCATTTCACCGCTACACTACACATTCCGGCTACTTCAATACTATTCAAGATTAACAGTATCAACGGCAGTTCTACAGTTAAGCTGCAGGTTTTCACCGCTGACTTATCAACCCGCCTACGGACCCTTTAAACCCAATAAATCCGGATAACGCTCGCATCCTCCGTATTACCGCGGCTGCTGGCACGGAGTTAGCC
+
CCCCCGGGGGGGGGGGGGGGGGGGGGGGGGGGGGGGGGGGGGGGGGGGGGGGGGGGGGGGGGGGGFCFGGGGGGGGGGGGGGGGGGGGGGGGGGGGGGGGGGGGGGGGGGGGGGGGGGGGGGGGGGGGGGGGGGGGGGGGGGGGFGGGGGGGGGGGGGGGGGGGGGGGGGGGGGGFFGFGGGGGGGGGGGFGGGFCGGGGFFFDEFEDFEEFFFFFFABBFFF@=@2-5@FFFFFFEFFF@?;83CC?@;BDFD<<0;::1;;6;??A?2::?:2>AB6(17320)52:()(13(8?64<:
@M04999:289:000000000-L3R54:1:1101:18661:7522 2:N:0:430
ACTTTGACTACACGGGTATCTAATCCTGTTCGCTCCCCACGCTTTCGTCCATCAGCGTCAATCGGTATTTAGTAACCTGCCTTCGCAATCGGGGTTCTGTGTAATATCTATGCATTTCACCGCTACACTACACATTCCAGCTACTTCAATACTATTCAAGATTAACAGTATCAACGGCAGTTCTACAGTTAAGCTGCAGGTTTTCACCGCTGACTTATCAACCCGCCTACGGACCCTTTAAACCCAATAAATCCGGATAACGCTCGCATCCTCCGTATTACCGCGGCTGCTGGCACGGAGT
+
CCCCCGGGGGGGGGGGGGGGGGGGGGGGGGGGGGGGGGGGGGGGGGGGGGGGGGGGGGGGGGGGDGGGGGGGGFGGGGGGGGGGGGGGGGGGGGGGGGGGGGGGFGGGGGGGGGGGGGGGGGGGGGGGGGGGGGGGGGGGFGGGGGGGGGGGGGGGGGGGGGGGGGGFGFGGGGGGFGFGGGGGGGFGGGGGFFGGGGFGFFFFFFFFAFFABFFFFFFFFFFF>BFFDF@==BFFFFFAEC@DFFFF;;EFFFBB;??4=?9??BFBFFFFBFFFFFF99A?>>>BFFFBD((,38(798
@M04999:289:000000000-L3R54:1:1101:21438:7534 2:N:0:430
GACTACTGGGGTATCTAATCCTGTTTGCTCCCCACGCTTTCGCATCTCAGCGTCAGTATCTGTCCAGAAGGCCGCCCTCGCCACCGGTATTCCTCCACATCTCTACGCATTTCACCGCTACACGTGGAATTCTACCTTCCTCTACAATACTCCAGATAACCAGTTTTAAGTGCAATTCCCAGGTTGAGCCCGGGGCTTTCACACCTAACTTAATTATCCGCCTACATGCCCTTTACGCCCAGTCATTCCGATTAACGCTCGCACCCTCCGTATTACCGCCGCTGCTGGCACGGATTTAGCC
+
BCCCCGGFGGGGDGGGGFGFGGGGGGGGGGGGGFGGGGEGGDGGEGGGGCG@FGGGGFGGGEGGGGC9ACFGGGGGGGGGEGGGGGGG7FGGGGGGGGGGGGGGGGFGGGGGGFGGCGGDGGGFFFEGEFGGGGGGGGGGGGGFFGDGGGGGGGC,EFFGGGFFFFGFFGF:DCFFFGFGGGCGGFGFFGGG5C>DGGGFFFFFFFFFFFFF=CC68BB9?=@DB:??EE;1=;EE0;BB@(4;ACFFE@6;D?CC60-432129??FF(4(446AA11(-0(46>:,2(.11((()..44
@M04999:289:000000000-L3R54:1:1101:22867:7539 2:N:0:430
GACTACTCGGGTATCTAATCCTGTTCGCTACCCATGCTTTCGAACCTCAGCGTCAGTTACAGACCAGAGAGCCGCCTTCGCCACTGGTGTTCTTCCATATATCTACGCATTCCACCGCTACACATGGAGTTCCACTCTCCTCTTCTGCACTCAAGAAAAACAGTTTCAGCTGCACTTCCCCGGTTAAGCCGAGGGCTTTCACAGCTGACTTGTTCTCCCGCCTGCGTTCGCTTTACGCCCAATAAATCCGGACAACGCTTGCCACCTCCGTATTACCTCGGCTGCTGGCCCGTAGTTAGCC
+
CCCCCGGGGGGGGGGGGGGGGGGGGGGGGGGGGGGGGGGGGGFGGGGGGGGGGGGGGGGGGGGGGGFFGGGGGGGGGGGGGGGGGGGGFGGGGGGGGGGGGGGGGGGGGGGGGGGGGGGGGGGFGAAFGGGFGGGGGGGGGGGGGGDGGGGGGFFFGGGGGGGGGGGGFGG8EFGGFGFGGGGGGG,5DFGG?EEDFGGGFFFFFFAFFFFFCFFFF=F(?@FBFFFFFFFFFF)97?@DF?@@8;CEFF0011:?6>??6?:<<:?(.386<F<>4)44661>FFD:1(,((-4::AA<8
@M04999:289:000000000-L3R54:1:1101:25479:7540 2:N:0:430
CTACGACTACCGGGGTATCTAATCCTGTTTGCTCCCCACGCTTTCGCATCTCAGCGTCAGTATCTGTCCAGAAGGCCGCCTTCGCCACCGGTATTCCTCCACATCTCTACGCATTTCACCGCTACACGTGGAATTCTACCTTCCTCTACAATACTCCAGATAACCAGTTTTAAGTGCAATTCCCAGGTTGAGCCCAGGGCTTTCACACCTAACTTAATTATCCGCCTACATGCCCTTTACGCCCAGTCATTCCGATTAACGCTCGCACCCTCCGTATTACCGCGGCTGCTGGCACGGAGTT
+
CCCCCEGGGGGGGEGGGGGGGGGGGGGGGGGGGGGGGGGGGGGGGGGGGGGGGGGGGGGGGGGGGGGGGGGFGGFGGGGGGGGCGGGEGGGGGGGGGGGGGGGGGGGGGGFGGGGGGGGGGGGGGGGGGGGG@FFGGDGGGGGGGGGGGGEGGGGGGGGAFFGGGGC=EFGGGGFGFGFGGGGGG?8<@,DFFC7CD>DDFFFFFFFFFB==BFFBEFFFFFF@BDDDFFF5>E@FFE3F@DB@F;=EAEFFF11;;@FE(2(429(-7BFB?0,(,5<AA0016349??>?F?F<>02<8
@M04999:289:000000000-L3R54:1:1101:21572:7550 2:N:0:430
GGACTACTCGGGTATCTAATCCTGTTTGCTCCCCACGCTTTCGCATCTCAGCGTCAGTATCTGTCCAGAAGGCCGCCTTCGCCACCGGTATTCCTCCACATCTCTACGCATTTCACCGCTACACGTGGAATTCTACCTTCCTCTACAATACTCCAGATAACCAGTTTTAAGTGCAATTCCCAGGTTGAGCCCGGGGCTTTCACACCTAACTTAATTATCCTCCTACATGCCCTTTCCGCCCATTCATTCCGATTAATTCTCGCCCCCTCCGTATTACCGCGTCTGCTGGCACGGAGTTAGC
+
CCCCCFGGGDFGGGGGGGGGGGGGGGGGGGGGGGFGGGGGGGGGGDGGGGGGGGGGDFEFGGFFAEF<9FG8FGDGGGGGGGGGGGGD=>DFGGGGGDGGGFFAEFGGC7CFEFCGGEEEEGFGGGE::,E@FF9DEEFFGGF=EF,EDDFGGDCFCD8@E82D=DDEAD,@:9=,?DFGCF++@E?,,@8C++@;5CCDFA>+;5>44>CEBFFCEAF*+5>:5>2@?BEB=DB**:;>66(7?5<5<?=0;;29)).19(4((49(38>2,(5.)9(4((4(-44).1,<:1((-,546
@M04999:289:000000000-L3R54:1:1101:13903:7560 2:N:0:430
GCGGACTACTAGGGTATCTAATCCTGTTTGCTCCCCACGCTTTCGCATCTCAGCGTCAGTATCTGTCCAGAAGGCCGCCTTCGCCACCGGTATTCCTCCACATCTCTACGCATTTCACCGCTACACGTGGAATTCTACCTTCCTCTACAATACTCCAGATAACCAGTTTTAAGTGCAATTCCCAGGTTGAGCCCGGGGCTTTCACACCTAACTTAATTATCCGCCTACATGCCCTTTACGCCCAGTCATTCCGATTAACGCTCGCACCCTCCGTATTACCGCGGCTGCTGGCACGGAGTTT
+
CCCCCGGGGGGGGGGFGGGGGGGGGGGGGGGGGGGGGGGGGGGGGGDGGGGGGGGGGGGGGGGGGGGGGGGGGGGGGGGGGGGGGGGGGDGGGGGGGGGGGGGGGGGGGGGGGGGGGGGDGGGGGGCFGGGGGGGGGGGGGGGGGGGGFGGGGGGGGGFFGGGGGGGFGGGGFGCGFGFGDDGGCFFGGDCFFFGGGGDGFFFFFFFFF2;BFFFFFFFFFE@9DFFF>EEBFFFDFFFFFF@<0@F<EEFFE?;DFFE@FFF>BBFB<FFF;?:?F<B2396>B91::4(37?(432:<-
@M04999:289:000000000-L3R54:1:1101:9075:7597 2:N:0:430
TGTGACTACTAGGGTATCTAATCCTGTTCGCTACCCATGCTTTCGCACCTCAGCGTCAGTTACAGACCAGAGAGCCGCCTTCGCCACTGGTGTTCTTCCATATATCTACGCATTCCACCGCTACACATGGAGTTCCACTCTCCTCTTCTGCACTCAAGAAAAACAGTTTCAGCTGCACTTCCCCGGTTAAGCCGAGGGCTTTCACAGCTGACTTGTTCTCCCGCCTGCGTTCGCTTTACGCCCAATAAATCCGGACAACGCTTGCCACCTACGTATTACCGCGGCTGCTGGCACGTAGTT
+
CCCCCGGGGGGGGGGGGGGGGGGGGGGGGGGGGGGGGGGGGGGGG,BFGGGGGGGGGGGGGGGFGFGGGGGGGGGGDGGGGGGGEGGGGGGGGFGGGGGGGGGGGGGGGFGGGGGGGGGEGGDG:FFGGFGFGGGGGGGGGGFGGGGGGGGGGGGGGGGG8DFGGGGGGGGGGGGGFGFGGGGGGGGGGA9EF6+09DGGFFFFFFFFFFFFFFFFFFFEBB=@BF9B@DFFDFF<DC6=2.:<;=;=CEE;@((4>??>>B:<F3A??:(2<B2A09ADF6>BF66?F>::???BBBF2
@M04999:289:000000000-L3R54:1:1101:17733:7605 2:N:0:430
AGACTACTGGGGTATCTAATCCTGTTCGCTACCCATGCTTTCGAACCTCAGCGTCAGTTACAGACCAGAGAGCCGCCTTCGCCACTGGTGTTCTTCCATATATCTACGCATTCCACCGCTACACATGGAGTTCCACTCTCCTCTTCTGCACTCAAGAAAAACAGTTTCAGCTGCACTTCCCCGGTTAAGCCGAGGGCTTTCACAGCTGACTTGTTCTCCCGCCTGCGTTCGCTTTACGCCCAATAAATCCGGACAACGCTTGCCACCTACGTATTACCGCGGCTGCTGGCACGTAGTTAGC
+
CCCCCGGGGGGGGGGGGGGGGGGGGGGGGGGGGGGGGGGGGGEGGGGGGGGGGGGGGGGGGGGAFGG<EGGGGGGGGGGGGGGGGGGGGGGGGGGGGGGGGGGGGGGFGGGGGGGGGCGGGGGGGGFFGGGGGGGGGGGGGGGGGGGGGGGGGGGFFGGFGGGGGGGGGDGGFGGGFGFGGGDGGGGFFGGGGGDGGGGGFFFFFFFFFFEEEFBFFFFB>@@FBFFFFF;@FFFFFD@F;;0=;)><34616>F::>9?::BFBFFFBF?F?A:AAA(9(41>>BB:0??F6?70:64:5
@M04999:289:000000000-L3R54:1:1101:28171:7608 2:N:0:430
CTGACTACTGGGGTATCTAATCCTGTTCGCTCCCCACGCTTTCGTCCATCAGCGTCAATCGGTATTTAGTAACCTGCCTTCGCAATCGGGGTTCTGTGTAATATCTATGCATTTCACCGCTATACTACACATTCCAGCTACTTCAATACTATTCAAGATTAACAGTATCAACGGCAGTTCTACAGTTAAGCTGCAGGTTTTCACCGCTGACTTATCAACCCGCCTACGGACCCTTTAAACCCAATAAATCCGGATAACGCTCGCATCCTCCGTATTACCGCGGCTGCTGGCACGGAGTT
+
CCCCCGGGGGGGGGGGGGGGGGGGGGGGGGGGGGGGGGGGGGGGGGGGGGGGGGGGGGGGGGGGGGGGGGGGGGGGGGGGGGGGGGGGGGGGGGGGGGGGGGGGGFGGGGGGGGGGGGGGGGCGGGGGGGGGGGGGGGGGGGGGGGGFGGGGGGGGGGGGGGGGGGGGGCGGGGGGFGFGGGGGDGGGGGGGGGGGGFGF?CFFFFFFFFFFFFFFFFFFFBFFF9DFDDFFFFFFFFFFFFFFFFFC?FFFF1?FFFF@DFFFFFFFF<?BBB<BFFF?FFBFFFFBF?B?BB(014:
@M04999:289:000000000-L3R54:1:1101:19021:7682 2:N:0:430
GACTACCGGGGTATCTAATCCTGTTTGCTCCCCACGCTTTCGCATCTCAGCGTCAGTATCTGTCCAGAAGGCCGCCTTCGCCACCGGTATTCCTCCACATCTCTACGCATTTCACCGCTACACGTGGAATTCTACCTTCCTCTACAATACTCCAGATAACCAGTTTTAAGTGCAATTCCCAGGTTAAGCCCGGGGCTTTCACACCTAACTTAATTATCCGCCTACATGCCCTTTACGCCCAGTCATTCCGATTAACGCTCGCACCCTCCGTATTACCGCGGCTGCTGGCACGGAGTTAGCC
+
CCCCCGGGGDGGGGGGGGGGGGGGGGGGGGGGGGGGGGGGGGGGGGGGGGGGGGGGGFGGGGGGGGGGGGDGGGGGGGGDFGGGGGGGDGGGGGGGGGGGGGGGGGGGGGGGGGGGGGGGGGGGGGGGEGGGGGGGGGGGGGGGGGGGGGGGGGF=FCGGGGGGGGGGFGGAFCFGFGFGGGDGG,5@EGFGGCEDGGGGFFFFFFFABEE=EFF6@FF=FD@DFFFEE;@EFFEFFFFFD(4;AEFFF;47;6<<((3-7>>FFFFFF9B?::BFA(2(40296??:?28(446:BF24.
@M04999:289:000000000-L3R54:1:1101:28264:7710 2:N:0:430
AGCAGACTACCCGGGTATCTAATCCTGTTTGCTCCCCACGCTTTCGCATCTCAGCGTCAGTATCTGTCCAGAAGGCCGCCTTCGCCACCGGTATTCCTCCACATCTCTACGCATTTCACCGCTACACGTGGAATTCTACCTTCCTCTACAATACTCCAGATAACCAGTTTTAAGTGCAATTCCCAGGTTGAGCCCGGGGCTTTCACACCTAACTTAATTATCCGCCTACATGCCCTTTACGCCCAGTCATTCCGATTAACGCTCGCACCCTCCGTATTACCGCGGCTGCTGGCACGGAGTT
+
CCCCC<FFGGGGGGGGGGGGGGGGGGGGGGGGGGGGGGGGGGGGGGGGGGGGGGGGGGGGGGGGGGGGGGGGGFDFGGGGGGGGGGGGGGFGGGGGGGGGGGGGGFGGGGGGGGGGGGGGGGGGGGGGGGGGGGGGGGGGGGGGFGGGGGGGGGGGGGGGGGGGGGGGGGGGGGGFFFFGGGGGGGGGFCCFFGGGDGGDFFFAFFFFFFFFFFFFCFFEFFEFFFFFFEFFFFFFFFFF?DF01;FFAFEFFF<;??FB16?B>>6>BFFFFFF18:A><:9(461;0:B?2:??>B038
@M04999:289:000000000-L3R54:1:1101:15086:7715 2:N:0:430
GACTACTCGGGTATCTAATCCTGTTTGCTCCCCACGCTTTCGCATCTCAGCGTCAGTATCTTTCCAGAAGGCCGCCTTCGCCACCGGTATTCCTCCACATCTCTACGCATTTCACCGCTACACATGGAATTCTACCTTCCTCTACAATACTCCATATAACCAGTTTTAATTGCAATTCCCAGGTTGAGCCCGGGTCTTTCACACCTAACTTAATTATCCGCCTCCATGCCCTTTACGCCCAGTCATTCCGATTAACGCTCGCCCCCCCCGTCTTACCTCGCCTGCTTGCCCGGAGTTATCC
+
CCCCCGGGGGGGGGGGGGGGGGGGGGGDGGGGEFF@FFGFF7::@FAFA<FEGGGCE<FGG,CFFA9CFFDFGEGGGGG?,B=CFG>>8FFGDFGGGGFCCFFGFEF@CECGFF<,4CF8FCG9FCD8<FGFFAEFGAF8DDD,=;?A8,EFGF=DDFGFGG?F>FGC8,==,6=EDDFD7A?D?,63<CCE6@+*;D79913@D5C6@EF=EFC6<F+:?<9)8>C*6;5>>E*0(2@A?(6<3?CFC@?0039)((,((6(-7;(,7(4(.14:2)--(((-(.))((.(40(:72)6)
@M04999:289:000000000-L3R54:1:1101:26998:7726 2:N:0:430
AAGACTACAGGGGTATCTAATCCTGTTCGCTACCCATGCTTTCGAACCTCAGCGTCAGTTACAGACCAGAGAGCCGCCTTCGCCACTGGTGTTCTTCCATATATCTACGCATTCCACCGCTACACATGGAGTTCCACTCTCCTCTTCTGCACTCAAGAAAAACAGTTTCAGCTGCACTTCCCCGGCTAAGCCGAGGGCTTTCACAGCTGACTTGTTCTCCCGCCTGCGTTCGCTTTACGCCCAATAAATCCGGACAACGCTTGCCACCTACGTATTACCGCGGCTGCTGGCCCGTAGTTAT
+
CCCCCGGGGGGGGGGGGGGGGGGGGGGG7FFGEGGCFFGGGGGGFGGGGGGGGGEGGGGFGGGGGGGCFGGGGGGGGGGGGDGGGGGGGGGGGGGGGGGGDGGGGGGGGGGGGFFGGGDGGEGGGFFGGGGGFGGDGGGGGGGGGGGGGGGGGGGGFGGCFFGGGGGGGGGGGGGGFGFGGGGEGGGGEFGGGE5CDDDFFFFFF9FFFFFFFFFFFFFFFFF@?FB@DFF@FFFF3;;B>>@(=;@CEEF>6:;6?FF2:<0::28?<0((..:74<42;F(9>9:>):2(4-7>66AA)
@M04999:289:000000000-L3R54:1:1101:21328:7735 2:N:0:430
ATGACTACCCGGGTATCTAATCCCGTTCGCTCCCCACGCTTTCGTCCATCAGCGTCAATCGGTATTTAGTAACCTGCCTTCGCAATCGGGGTTCTGTGTAATATCTATGCATTTCACCGCTACACTACACATTCCAGCTACTTCAATACTATTCAAGATTAACAGTATCAACGGCAGTTCTACAGTTAAGCTGCAGGTTTTCACCGCTGACTTATCAACCCGCCTACGGACCCTTTAAACCCAATAAATCCGGATAACGCTCGCATCCTCCGTATTACCGCGGCTGCTGGCACGGAGTT
+
C9CCCGGGGGGGGGGGGGGGGGGGGGGGGGGGGGGGGGGGGGGGGGGGGGGGGGGGGGGGGGGGGGGFGGGGGGGGGGGGGGGGCGGGGGGGGGGGGGGGGGGGGGGGGGGGGGGGGGGGGGGGGGGGGGGGGGGGGGGFGGGGGGGGGGFGGGGGGGGGGFFGGGFGGGGGDEDEEGFGGGGGGGGDGFGGFGGFGGGGFFFFFFFFFFFFFFFFFFFFF2@@@DB@2@BFFFFFEF9F@FF034=>EFF691<?EE?0:0023?FFFB0(40:?9A>04;19>>BFF23:?:969?B
@M04999:289:000000000-L3R54:1:1101:11653:7736 2:N:0:430
CTGACTACAAGGGTATCTAATCCTGTTCGCTCCCCACGCTTTCGTCCATCAGCGTCAATCGGTATTTAGTAACCTGCCTTCGCAATCGGGGTTCTGTGTAATATCTATGCATTTCACCGCTACACTACACATTCCAGCTACTTCAATACTATTCAAGATTAACAGTATCAACGGCAGTTCTACAGTTAAGCTGCAGGTTTTCACCGCTGACTTATCAACCCGCCTACGGACCCTTTAAACCCAATAAATCCGGATAACGCTCGCATCCTCCGTATTACCGCGGCTGCTGGCACGGAGTT
+
CCCCCGGGGGFGGGGGGGGGGGGGGGGGGGGGGGGGGGGGGGGGGGGGGGGGGGGGGGGGGGGGGGGFEFFGGGGGGGGGGGGGGGGGGGGGGGGGGGGGGGGGGGGGGGGGGGGGGGGGGGGGGGGGGGGGGGGGGGGGGGGGGGGGGGDGGGGGGFGGGGGGGGGGFFGG>EGGFGFGGFGGGGGFGFGGGGGGGGGGFFFFFFFFFFFFFFFFEFFFEFABFFFF?FFFFFFFFFEFFFFFD;8CEFFF01;@EFFFFFFFFFFBFF?FF?BBBAD60>06>B673:?B?619(8?
@M04999:289:000000000-L3R54:1:1101:17533:7772 2:N:0:430
ACGGACTACTGGGGTATCTAATCCTGTTCGCTACCCATGCTTTCGAACCTCAGCGTCAGTTACAGACCAGAGAGCCGCCTTCGCCACTGGTGTTCTTCCATATATCTACGCATTCCACCGCTACACATGGAGTTCCACTCTCCTCTTCTGCACTCAAGAAAAACAGTTTCAGCTGCACTTCCCCGGTTAAGCCGAGGGCTTTCACAGCTGACTTGTTCTCCCGCCTGCGTTCGCTTTACGCCCAATAAATCCGGACAACGCTTGCCACCTACGTATTACCGCGGCTGCTGGCTCGTAGTT
+
CCCCCGGGGGCFGGGGGGGGGGGGGGGGGGGGGGGGGGGGGGGGGGGGGGGGGGGGGGGGGGGGGGGGGGGGGGGGGGGGGGGGGGGGGGGGGGGGGGGGGGGGFGGGGGGGGGGGGGGGDGGGGGGGGGGGGGGGGGGGGGGF8FGGGGGGGGGGGGGGGGGGGGGGGGFGGGDGFGFGGGGGECGGGGAFGCEDGGDGFFFFFF4FF@EFFFFFEFFFFF@BB?@B6@@F0;?FD<EFFBFFD@EFEFFF>FFFFFF>BFF8<B>D?FBB0?FFFAFF19B(496?BB81(,,44?<A
@M04999:289:000000000-L3R54:1:1101:19757:7777 2:N:0:430
GACTACACGGGTATCTAATCCTGTTCGCTACCCATGCTTTCGAACCTCAGCGTCAGTTACAGACCAGAGAGCCGCCTTCGCCACTGGTGTTCTTCCATATATCTACGCATTCCACCGCTACACATGGAGTTCCACTCTCCTCTTCTGCACTCAAGAAAAACAGTTTCAGCTGCACTTCCCCGGTTAAGCCGAGGGCTTTCACAGCTGACTTGTTCTCCCGCCTGCGTTCGCTTTACGCCCAATAAATCCGGACAACGCTTGCCACCTACGTATTACCGCGGCTGCTGGCCCGTCGTTAGCC
+
CCCCCGGGGGGGGGGGGGGGGGGGGGGGGGGGGGGGGGGGGGGGGDGGGGFGGGGGGGGGGFCFGGGFGFDGFGGGGCFGGGGGGGGFGGGGGGGGGGGFFFFGGGGGGGGGAEGDFGGGGGGDGG8EEDFGFGFFGAFFGGGGGGGCGGGGGG8A8EGCEGCGGGFGCFGFGCFFFGFFGGGEG6AFFGG>>ECDGGFFFFFBFFFFFFE>AFFFF=F2?@@BD23;?1;DFF9;@66;7,64)657@6132>1?1><BF<?6>?F:>04<9:)5)4;(2;(9::>3?(401(,-4-(),
@M04999:289:000000000-L3R54:1:1101:20276:7786 2:N:0:430
TTGACTACACGGGTATCTAATCCTGTTCGCTCCCCACGCTTTCGTCCATCAGCGTCAATCGGTATTTAGTAACCTGCCTTCGCAATCGGGGTTCTGTGTAATATCTATGCATTTCACCGCTACACTACACATTCCAGCTACTTCAATACTATTCAAGATTAACAGTATCAACGGCAGTTCTACAGTTAAGCTGCAGGTTTTCACCGCTGACTTATCAACCCGCCTACGGACCCTTTAAACCCAATAAATCCGGATAACGCTCGCATCCTCCGTATTACCGCGGCTGCTGGCACGGAGTT
+
CCCCCGGGGGGGGGGGGGGGGGGGGGGGGGGGGGGGGGGGGGGGGGGGGGGGGGGGGEGGGGGGGGGGFGGGGGGGGGGGGGGG>GGGGGGGGGGGGGGGGGGGGGGGGGGGGGGGGGGGGGGGGGGGGGGGGGGGGGGGGGGGGGGGGGGGGGGGGFGGGGGGGGGGGGGGEGGGFGFGGGGFDGGFGGGGFGGGFGGGFFFFFFFFFFFFFFFFFFFFFAFFFFFD9@FFFFFFF?EFFFFF@EAFFFFF9D;<FF;BDFFFFFBFFFFFFFFFFFD132>9B>?FF>?7?B>6(43
@M04999:289:000000000-L3R54:1:1101:10859:7808 2:N:0:430
AGGAGACTACTAGGGTATCTAATCCTGTTCGCTCCCCACGCTTTCGTCCATCAGCGTCAATCGGTATTTAGTAACCTGCCTTCGCAATCGGGGTTCTGTGTAATATCTATGCATTTCACCGCTACACTACACATTCCAGCTACTTCAATACTATTCAAGATTAACAGTATCAACGGCAGTTCTACAGTTAAGCTGCAGGTTTTCACCGCTGACTTATCAACCCGCCTACGGACCCTTTAAACCCAATAAATCCGGATAACGCTCGCATCCTCCGTATTACCGCGGCTGCTGGCACGGAGTT
+
CCCCCGGGGGGGGGGGGGGGGGGGGGGGGGGGGGGGGGGGGGGGGGGGGGGGGGGGGGGGGGGGGGGGGGGFFGGGGGGGGGGGGGGGGGGGGGGGGGFGGGGGGGGGGGGGGGGGGGGGGGGGGGGGGGGGGGGGGGGGGGGGGGGGGFGGGCGGGAFGGGFGFGGGGGGGGGGGFGEGGGGGGGCGGGGGGGGGGGGGFFFFFFFFFFFFFFFFFFFCFD992AF@F@DFFFFFFFFFFFFD;7@FF)<EFF>?DFFFDBFF>F9<B?FF?9<1<?AB><F>FB>9??F(:(51019::
@M04999:289:000000000-L3R54:1:1101:3245:7856 2:N:0:430
GACTACTAGGGTATCTAATCCTGTTCGCTCCCCACGCTTTCGTCCATCAGCGTCAATCGGTATTTAGTAACCTGCCTTCGCAATCGGGGTTCTGTGTAATATCTATGCATTTCACCGCTACACTACACATTCCAGCTACTTCAATACTATTCAAGATTAACAGTATCAACGGCAGTTCTACAGTTAAGCTGCAGGTTTTCACCGCTGACTTATCAACCCGCCTACGGACCCTTTAAACCCAATAAATCCGGATAACGCTCGCATCCTCCGTATTACCGCGGCTGCTGGCACGGAGTTAGCC
+
CCCCCGGGGGGGGGGGGGGGGGGGGFFGGGGGGGGGGGGGGGGGGDGGGGGGGGGGGDGGGGGGGGGGGGGGGGGGGGGGGGGGGGGGGGGGGGGGGGGGGGGGGGGGGGGGGGGGGGGGGGGGGGGGGGGGGGGGGGGGGGGGGFGGGDGGGAFFGFGFGGGGGGDFGGCEGGGGFGFGGGFGGGGGGGGGGGGGGGGGFFF>EDFFFFFFE8FFFFEFFFFFFFF2>BDFF@:@FBDEFFFFA3CEF@B<?FE@@FF@F>FFFFF>BFFFF?499?F9BF99?7:?B(2:99(,4:A<:
@M04999:289:000000000-L3R54:1:1101:16647:7913 2:N:0:430
ATGCGGACTACTCGGGTATCTAATCCTGTTTGCTCCCCACGCTTTCGCATCTCAGCGTCAGTATCTGTCCAGAAGGCCGCCTTCGCCACCGGTATTCCTCCACATCTCTACGCATTTCACCGCTACACGTGGAATTCTACCTTCCTCTACAATACTCCAGATAACCAGTTTTAAGTGCAATTCCCAGGTTGAGCCCGGGGCTTTCACACCTAACTTAATTATCCGCCTACATGCCCTTTACGCCCAGTCATTCCGATTAACGCTCGCACCCTCCGTATTACCGCGGCTGCTGGCACGGAGT
+
CCCCCGGGGGGGGGGGGGGGGGGGGGGGGGGGGGGGGGGGGGGGGGGGGGGGGGGGGGGGGGGGGGFGGGGGGGGGGGGGGGGGGGGGGGGGGGFGGGGGGGGGGGGGGGGGGGGGGGGGGGGGGGGGGGGGGGGGGGGGGGGGGGGGGGGGGGGGGGGFGGGGGGGGGGGGFGDGFFFGGGGGGGGGGGGGGGGGGGGDDAFFFFFFFFFFBFFFFFFFFFEF@FFD;D@E?EFFF@EA>3;B@<26@EEFFFE(4:?>BB>61(43>FF?FF2438:2:>:>9(4>1<0:::7?12(34
@M04999:289:000000000-L3R54:1:1101:13746:7932 2:N:0:430
GACTACTCGGGTATCTAATCCTGTTTGCTCCCCACGCTTTCGCATCTCAGCGTCAGTATCTGTCCAGAAGGCCGCCTTCGCCACCGGTATTCCTCCACATCTCTACGCATTTCACCGCTACACGTGGAATTCTACCTTCCTCTACAATACTCCAGATAACCAGTTTTAAGTGCAATTCCCAGGTTGAGCCCGGGGCTTTCACACCTAACTTAATTATCCGCCTACATGCCCTTTACGCCCAGTCATTCCGATTAACGCTCGCACCCTCCGTATTACCGCGGCTGCTGGCACGGAGTTAGCC
+
CCCCCGGGGGGGGGGGGGGGGGGGGGGGGGGGGGGGGGGGGGGGGGGGGGGGGGGGGGGGGGGGGGGFCCGGGGGGGGGGGGGGGGDEEGGGGGGGGGGGGGGGGGGGGGGGGGGGGGGCGGGFGGGGGGGGGGGGGGGGGGGGGGCGGGGGGGGGFGGGGGGGGGGGGCFCGGGGFFFGGGFGGGDGGGGGGGCDGGGGFFFFFFFFDFFFFFFFFFF=F@FDD:C4>BBFF;9C0;9EF(6@AE?E<E@6@DFE092(-9029?FFFFFF0()66<;0(7;>BFF0<021664?,4<<.
@M04999:289:000000000-L3R54:1:1101:10057:7963 2:N:0:430
TGACTACACGGGTATCTAATCCTGTTCGCTACCCATGCTTTCGAACCTCAGCGTCAGTTACAGACCAGAGAGCCGCCTTCGCCACTGGTGTTCTTCCATATATCTACGCATTCCACCGCTACACATGGAGTTCCACTCTCCTCTTCTGCACTCAAGAAAAACAGTTTCAGCTGCACTTCCCCGGTTAAGCCGAGGGCTTTCACAGCCGACTTGTTCTCCCGCCTGCGTTCGCTTTACGCCCAATAAATCCGGACAACGCTTGCCACCTACGTATTACCTCGGCTGCTGGCACGTAGTTAGC
+
CCCCCGGGGGGGGGGGGGGGGGGGGGGGGGGGGFGGGGGGGGFGGGGGGGGGGGGGGGGGGGGGGGGGGGGGGGGGGGGGGGGGGGGGGGGGGGGGGGGGGGGGGGGGGGGGGGGGGGGGGGGGGGG8FFCGFGGGGGGGGGGGGGGGGGGGGGGFFGFFGGGGGGGGGGGGGGGGFGFGGGCGGGCAAFGDGC5CDGGGFFFF99??=@FDEFFF?FF=?>BF0?(;@@16D<D3><?EFF:?>7AFFF11<>;?:>FFB6?BBFF??BFF<FFFFF)8232333>):6<???F?1><<2
@M04999:289:000000000-L3R54:1:1101:18830:8015 2:N:0:430
AGGGACTACTCGGGTATCTAATCCTGTTTGCTCCCCACGCTTTCGCATCTCAGCGTCAGTATCTGTCCAGAAGGCCGCCTTCGCCACCGGTATTCCTCCACATCTCTACGCATTTCACCGCTACACGTGGAATTCTACCTTCCTCTACAATACTCCAGATAACCAGTTTTAAGTGCAATTCCCAGTTTGAGCCCTGAGCTTTCACACCTAACTTAATTATCCGCCTACATGCCCTTTACGCCCTGTCTTTCCGATTAACGCTCGCCCCCCCCGAATTACCTCGGCTCCTGGCACGGAGTTT
+
CC8C,:F8FGGE@FGGGGFFF<@CFGCEGFGFGCFFFE@FFDFFEEGGGCFG<FGFGEBFCFAGEFGGGGCGACGGDGEGGGFG:F@E7:===EE5F?F@BFEF;DFE;?F:FEFGGGEGGGDDGG79A?F,C>9@FGFDEFFGGGGGG?FEGCD=8DD,63@8E6=2ED:=EE?FB7;DFF+<337@<CFFG+,=+3;D*?AA3+?A55::8E>><F18F45>AF9BEE4B3BBDE*0)8>5(/=E)77E>(((/16)(67@90((44(((((((-:9<68<1,,(42),(()(((-4()
@M04999:289:000000000-L3R54:1:1101:13067:8033 2:N:0:430
GACTACCGGGGTATCTAATCCTGTTCGCTACCCATGCTTTCGAACCTCAGCGTCAGTTACAGACCAGAGAGCCGCCTTCGCCACTGGTGTTCTTCCATATATCTACGCATTCCACCGCTACACATGGAGTTCCACTCTCCTCTTCTGCACTCAAGAAAAACAGTTTCAGCTGCACTTCCCCGGTTAAGCCGAGGGCTTTCACAGCTGACTTGTTCTCCCGCCTGCGTTCGCTTTACGCCCAATAAATCCGGACAACGCTTGCCACCTACGTATTACCGCGGCTGCTGGCACGTAGTTAGCC
+
CCCCCGGGGGDGGGGGGGGGGGGGGGGGGDGGFGGGGGGGGGGGGGGGFFGGGGGGGGGGGGGGGGAEGGGGGGGGGGGGGGGGGGGGGGGGGGGGGGDGFFGGGGGGGGGGGGGGGGGGGGGGGFCDGGGGGFGGGGGGGGGGGGFF8EGGGF==>@DDCFFGGFGGGGGFGFGGFGFFGCGGGGF9EGG>E55CGGGGFFFFFFAA=FEFCFFFFFABDFF@F1<@?<;@@<>E??F5?6D)8ABFF60:B(2:>FFFB?BDD6<:BBFFBFFFF02(4>0(8?D3?0<08<1?F):<7
@M04999:289:000000000-L3R54:1:1101:25015:8038 2:N:0:430
GGCTAGACTACTAGGGTATCTAATCCTGTTCGCTACCCATGCTTTCGAGCCTCAGCGTCAGTAACAGACCAGAAAGCCGCCTTCGCCACTGGTGTTCTTCCATATATCTACGCATTTCACCGCTACACATGGAGTTCCACTTTCCTCTTCTGTACTCAAGTTTTGTAGTTTCCACTGCACTTCCTCAGTTGAGCTGAGGGCTTTCACAGCAGACTTACAAAACCGCCTGCGCTCGCTTTACGCCCAATAAATCCGGACAACGCTTGCCACCTACGTATTACCGCGGCTGCTGGCACGTAGT
+
CCCCCGGGGGGGGGGGGGGGGGGGGGGGGGGGGGGGGGGGGGGGGGGGGGGGGGGGGGGGGGGGGGGFGGGGGGGGGGGGGGGGGGGGGGGGFGGGGGGGGGGGGGDFGGEFGGGGGFGDGGGGGGGGGGGGFFGGGFGGGGGGFGGGGGGGGGGGGGGG=EFCCGGGGGGGGGFFFFFGGGDDGFCFGGGFGGGGGGGDEFA?CFFC=C@CFFF>8AFCFBFFBF=DB=25A@FFFFDF:9@@BFDF@<<<C39@?092260722,8>B<<?F(.5434<<B>01,49??B0?:>BFFF8
@M04999:289:000000000-L3R54:1:1101:13032:8038 2:N:0:430
GGTTGGACTACAAGGGTATCTAATCCTGTTCGCTACCCATGCTTTCGAACCTCAGCGTCAGTTACAGACCAGAGAGCCGCCTTCGCCACTGGTGTTCTTCCATATATCTACGCATTCCACCGCTACACATGGAGTTCCACTCTCCTCTTCTGCACTCAAGAAAAACAGTTTCAGCTGCACTTCCCCGGTTAAGCCGAGGGCTTTCACAGCTGACTTGTTCTCCCGCCTGCGTTCGCTTTACGCCCAATAAATCCGGACAACGCTTGCCACCTACGTATTACCGCGGCTGCTGGCACGTAGT
+
CCCCCGGGGGGGGGGGGGGGGGFFGGGGGGGGGGGGGGGGGGGGGGGGGGGGGGGGGGGGGGGGGGFGGGGDGFGGGGGGGGGGGGGGGGGGGGGGGGGGGGGGGGGGGGGGGGGGGGGGGGGGGGGGGGGFGGGGGGGGGGGGGGGGGGGDGGGGGGGGGGGGGGGGGGGGGGGGFGFGGGGGGGG6CEGFFFGDDGGGEFFFBFFFFFFFFFFFEFFFFFFF>@BFFFBFFFFFFFFCEFFFFF?;E3EFFF6;?F9FF9BF?6B?AFBBB?6??FFAD2<9;>0>F?F:?61,4:?F:
@M04999:289:000000000-L3R54:1:1101:3679:8047 2:N:0:430
ATAAGACGGGGTATCTAATCCTGTTTGCTCCCCACGCTTTCGCATCTCAGCGTCAGTATCTGTCCAGAAGGCCGCCTTCGCCACCGGTATTCCTCCACATCTCTACGCATTTCACCGCTACACGTGGAATTCTACCTTCCTCTACAATACTCCAGATAACCAGTTTTAAGTGCAATTCCCAGGTTGAGCCCGGGGCTTTCACACCTAACTTAATTATCCGCCTACATGCCCTTTACGCCCAGTCATTCCGATTAACGCTCGCACCCTCCGTATTACCGCGGCTGCTGGCACGGAGTTAGCC
+
CCCCCGGGGGGGGGGGGGGGGGGGGGGGGGGGGGGGGGGGGGGGGGGGGGGGGGGGGGGGGGGGGGGGGGGGGGGGGGGGGGGGGGEGGGGGGGGGGGGGGGGGGGGGGGGGGGGGGGGGGGGGGGGGGGGGGGGGGGGGGGGGGGGGGGGGGGGGGGGGGGGGGGGGGGGGGGGGFGFGGGGGGGGGGGGGGGGGGGGGFFFFFFFFFFFFEFFFFFFFFFFFFFF<E=D@DEEFFFFFFFFFEFFFFFFF@DCE?FFFBFBFFFF?00:1?BFFFFB>;9>08?7?F(5229BF?<FF:
@M04999:289:000000000-L3R54:1:1101:15683:8090 2:N:0:430
GGCTACACGGGTATCTAATCCTGTTTGCTCCCCACGCTTTCGCATCTCAGCGTCAGTATCTGTCCAGAAGGCCGCCTTCGCCACCGGTATTCCTCCACATCTCTACGCATTTCACCGCTACACGTGGAATTCTACCTTCCTCTACAATACTCCAGATAACCAGTTTTAAGTGCAATTCCCAGGTTGAGCCCGGGGCTTTCACACCTAACTTAATTATCCGCCTACATGCCCTTTACGCCCAGTCATTCCGATTAACGCTCGCACCCTCCGTATTACCGCGCCTGCTGGCACGGATTTAGCC
+
CCCCCGGGGGGGGGGGGGGGGGGGGGGGGGGGGGGGGGGGGGGGGGGGGGGGGGGGGFGGGFGGGGGGGGGGGGGGGGGGGGGGGGGGDGGGGGGGGGGGGGGGGGGGGGGGGGGGGGGGGGGGGCGGGGGGGGGGGGGGGGGGGGFGGGGGGGGGGGGGGGGGDGGGGFGGFFFGFGFGGGGGGGGGGGGGGGGGGGGGFFFFFFFFFFFEFFFFEFF5FFF@F@ECEFFFFF<E?FBF@DEFAEFEF;4??FFF?9??B69B9:1<FFF?FF><>0(9(43<00220(<:((-:24.:2
@M04999:289:000000000-L3R54:1:1101:26613:8091 2:N:0:430
GGACTACCAGGGTATCTAATCCTGTTTGCTCCCCACGCTTTCGCATCTCAGCGTCAGTATCTGTCCAGAAGGCCGCCTTCGCCACCGGTATTCCTCCACATCTCTACGCATTTCACCGCTACACGTGGAATTCTACCTTCCTCTACAATACTCCAGATAACCAGTTTTAAGTGCAATTCCCAGGTTGAGCCCGGGGCTTTCACACCTAACTTAATTATCCGCCTACATGCCCTTTACGCCCAGTCATTCCGATTAACGCTCGCACCCTCCGTATTACCGCGGCTGCTGGCACGGAGTTAGC
+
CCCCCGGGGGGGGGGGGGGGGGGGGGGGGGGGGGGGGGGGGGGGGGGGGGGGGGGGGGGGGGGGGGGGGGGGGGGGGGGGGGGGGGGGGGGGGGGGGGGGGGGGGGGGGGGGGGGGGGGGGGGGGGGGGGGGGGGGGGGGGGGGGGGGGGGGGGGGGGGGGGGGGGGFFGGGCFGGFGFGGGGFGGGGGGGGGGGGGGGGBFFFFFFFFBFFFFFFFFFFFFFF>FFEFFFFFFFFFFFABFFFFEEFFF@(387EF;>DF6;>FFFBFFB?:??<FFF>F0>69???F?B?B9>08:4<9
@M04999:289:000000000-L3R54:1:1101:19030:8120 2:N:0:430
ACCGACTACTGGGGTATCTAATCCTGTTTGCTCTCCACGCTTTCGCATCTCAGCGTCAGTATCTGTCCAGAAGGCCGCCTTCGCCACCGGTATTCCTCCACATCTCTACGCATTTCACCGCTACACGTGGAATTCTACCTTCCCCTACACTACTCCAGATAACCAGTTTTAAGTGCAATTCCCAGATTGAGCCCGAGGCTTTCTCACCTAACTTAATTATCCGCCTACATCCCCCTTACGCCCAGTTATTCCGCTTAATGCTCGCCCCCTCCGTATTACCGCTGCTGCTTGCACGGAGTTT
+
CCCCCED:FGF@8BF@ECG9<FE<FFGGGFFEG,CC<,8C,@FC,:,,C@FG@FBFFCCG<E9FFGGEC,CC<AFG+FCG,CAGGGG,>:C:=F<FGAF8F@,9,?F,,4=+??@?FF9>FE7CAE49<7:,8@@E==F,@DD,6,=8A,==ED,@D8DF892@,6@E:=,,72+@+=9?:;C:B,@E,4@6?::***93;9A+=:BA>4)7CA/+;+:@FE=DDD(76@*555(383;.2991:@)))/)?6((,())19-6,(,(-(46?22872):6(3(-3))))).-4<?1(,,4)
@M04999:289:000000000-L3R54:1:1101:15688:8181 2:N:0:430
TCGCGACTACAAGGGTATCTAATCCTGTTTGCTCCCCACGCTTTCGCATCTCAGCGTCAGTATCTGTCCAGAAGGCCGCCTTCGCCACCGGTATTCCTCCACATCTCTACGCATTTCACCGCTACACGTGGAATTCTACCTTCCTCTACAATACTCCAGATAACCAGTTTTAAGTGCAATTCCCAGGTTGAGCCCGGGGCTTTCACACCTAACTTAATTATCCGCCTACATGCCCTTTACGCCCAGTCATTCCGATTAACGCTCGCACCCTCCGTATTACCGCGGCTGCTGGCACGGATGT
+
CCCCCGGGGGGGGGGGGGGGGGGGGGGGGGGGGGGGGGGGGGGGGGGGGGGGGGGGGGGGGGGGGFGGGGGGGGGGGGGGGGGGGGGGGGGGGGGGGGGGGGGGGGGGGGGGGGGGGGGGGGGGGGGGGGGGGGGGGGGGGGGGGGGGGGGGDGGGGGCDFFGGGGGGGGGGGGGFFGFGGGGGGGGGGFGGFGGGGGGGFFFFFFFFFFFFFFFFFFFFFFE@FFFDFFFEFFFFFFEF<DFFF;EFAEFFF@?86()5,7<B9B>FBFFFF>?1:B9AAFF>FF>FFB??<0<:2(4(.
@M04999:289:000000000-L3R54:1:1101:18115:8189 2:N:0:430
CGAGACTACAAGGGTATCTAATCCTGTTTGCTCCCCACGCTTTCGCATCTCAGCGTCAGTATCTGTCCAGAAGGCCGCCTTCGCCACCGGTATTCCTCCACATCTCTACGCATTTCACCGCTACACGTGGAATTCTACCCTCCTCTACAATACTCCAGATAACCAGTTTTAAGTGCAATTCCCAGGTTGAGCCCGGGGCTTTCACACCTAACTTAATTATCCGCCTACATGCCCTTTACGCCCAGTCATTCCGATTAACGCTCGCACCCTCCGTATTACCGCGGCTGCTGGCACGGAGTT
+
CCCCCGGGGGGGGGGGGGGGGGGGGGGGGGGGGGGGGGGGGGGGGGGGGGGGGGGGGGGGGGGGGGGGGGGGGGGGGDGGGGGGGGGGGGGGGGGGGGGGGGGGGGGGGGGGGGGGGGGGGGGGGGGGGGGGGGGGGGGGGGEGGGGGGGGGGGGGGGGGGGGCFGGGGGGFGGGGDDFFGGFGFGGGGGFFFGGGGDGGFFFFFFFFFFFFFFFFFFFFFFFFF??FEECFFFFFFFF>D9@??EEFFEFFF;6;?CFDFFF>BBF>FFF?>867:AAA?BFF>>1()5>67?1321:1
@M04999:289:000000000-L3R54:1:1101:14835:8236 2:N:0:430
AAGACTACTCGGGTATCTAATCCTGTTCGCTCCCCACGCTTTCGTCCATCAGCGTCAATCGGTATTTAGTAACCTGCCTTCGCAATCGGGGTTCTGTGTAATATCTATGCATTTCACCGCTACACTACACATTCCAGCTACTTCAATACTATTCAAGATTAACAGTATCAACGGCAGTTCTACAGTTAAGCTGCAGGTTTTCACCGCTGACTTATCAACCCGCCTACGGACCCTTTAAACCCAATAAATCCGGATAACGCTCGCATCCTCCGTATTACCGCGGCTGCTGGCACGGAGTT
+
CCCCCGGGGGGGGGGGGGGGGGGGGGGGGGGGGGGGGGGGGGGGGGGGGGGGGGGGGGGGGGGGGGGGGGGGGGGGGGGGGGGGGGGGGGGGGFGGGGGGGGGGGGGGGGGGGGGGGGGGGGGGGGGGGGGGGGGGGGGFGGGGGGGGGGGGGGGGGGGGGGGGGGGGGGGGGEGGFGFGGGGGGGGGGGGGGGGGGGGGFFFFF>FFFFFFFFFFFFFFFFFFFFF>@>BFFFDEFFEFFFF@@@@FFFEFFFFFFF79@DFFFFBFFF?>F:?BFF9?09;B99BFF?BFF:>F>?F
@M04999:289:000000000-L3R54:1:1101:3556:8259 2:N:0:430
AACAGACTACTCGGGTATCTAATCCTGTTCGCTACCCATGCTTTCGAACCTCAGCGTCAGTTACAGACCAGAGAGCCGCCTTCGCCACTGGTGTTCTTCCATATATCTACGCATTCCACCGCTACACATGGGGTTCCACTCTCCTCTTCTGCACTCAAGAAAAACAGTTTCAGCTGCACTTCCCCGGTTAAGCCGAGGGCTTTCACAGCTGACTTGTTCTCCCGCCTGCGTTCGCTTTACGCCCAATAAATCCGGACAACGCTTGCCCCCTACTCATTACCGCGGCTGCTGGCCCGTCGTT
+
CCCCCFGGGFGGGGGCFDGGGFGGGGCFGGGE@FGFDGGFGGGGGGGFGE<FG@FBCFGGGGGGGG9FGGGGGFEFFEFBEGGGGGEGGGGGFBFFGFFGFGGEFDDGFFGGCGGGGGGGGDEGGGGCCG,A:EGGGGGGGGFG9@DFFGGGGDAFGF89FDGFGFGFGDFGFFC?FG6DDGDG?GGGGGGGEFE7<>44AFFFFFFFBB=3>ABFEF6CFE:9@227768<;?>?DFEF1;11?06?A2<AB91((4:(-7021:F):(91,))))))64-(((34;0??30((2,-91-
@M04999:289:000000000-L3R54:1:1101:18555:8282 2:N:0:430
CCGTGACTACAAGGGTATCTAATCCTGTTCGCTACCCATGCTTTCGAACCTCAGCGTCAGTTACAGACCAGAGAGCCGCCTTCGCCACTGGTGTTCTTCCATATATCTACGCATTCCACCGCTACACATGGAGTTCCACTCTCCTCTTCTGCACTCAAGAAAAACAGTTTCAGCTGCACTTCCCCGGTTAAGCCGAGGGCTTTCACAGCTGACTTGTTCTCCCGCCTGCGTTCGCTTTACGCCCAATAAATCCGGACAACGCTTGCCACCTACGTATTACCGCGGCTGCTGGCACGTAGTT
+
CCCCCGGGGGGGGGGGGGGGGGGGGGGGGGGGGGGGGGGGGGGGGGGGGGGGGGGGGGGGGGGGGGGGGGGGGGGGGGGGGGGGGGGGGGGGGGGGGGGGGGGGGGGGGGGGGGGGGGGGGGGGGGGGGGGGGGGGGGGGGGGGGGGGGGAGGGGGGGGGGGGGGGGGGGGGGGGFFGFGGGGGGGGGGGGCGGEDDGGGFFFFFFFFFFFFFFFFFFFFFFF>@FDFF@DFFDBD@FCF?FFFFFD;8CEFF;F?FB?FFB?<1?FDFF???037<?<FF06(39((4:008,2:3::::
@M04999:289:000000000-L3R54:1:1101:9056:8288 2:N:0:430
TGACTACACGGGTATCTAATCCTGTTCGCTACCCATGCTTTCGAACCTCAGCGTCAGTTACAGACCAGAGAGCCGCCTTCGCCACTGGTGTTCTTCCATATATCTACGCATTCCACCGCTACACATGGAGTTCCACTCTCCTCTTCTGCACTCAAGAAAAACAGTTTCAGCTGCACTTCCCCGGTTAAGCCGAGGGCTTTCACAGCTGACTTGTTCTCCCGCCTGCGTTCGCTTTACGCCCAATAAATCCGGACAACGCTTGCCACCTACGTATTACCGCGGCTGCTGTCACGTAGTTAGC
+
CCCCCGGGGGGGGGGGGGGGGGGGGGGGGGGGGGGGFGGGGGEFGGGGGGGGGGGGGGGGGGGGGGG?DGGGGGGGGGGGGGGGGGGGGGGGGGGGGGGGGGGGGGGGGGGGGGGGGGGGGGGGGGGGGGGGGGGGGGGGGGGGGGGGGGGGGGDFGGCFCEG?FFGGGGGGFFGGFGFGGGGGGGGF7CFGG>C@DFGGFFFFFAFF@BFFEF4=?FFF489@BFFFFF@FFDFEFF?86?FFF3>EFFF>(7>?BFFFF<BFFFFFBF:?29?9AD?6;11>FF?D-4A<64(116946
@M04999:289:000000000-L3R54:1:1101:13338:8291 2:N:0:430
AAGGACTACCAGGGTATCTAATCCTGTTCGCTCCCCACGCTTTCGTCCATCAGCGTCAATCGGTATTTAGTAACCTGCCTTCGCAATCGGGGTTCTGTGTAATATCTATGCATTTCACCGCTACACTACACATTCCAGCTACTTCAATACTATTCAAGATTAACAGTATCAACGGCAGTTCTACAGTTAAGCTGCAGGTTTTCACCGCTGACTTATCAACCCGCCTACGGACCCTTTAAACCCAATAAATCCGGATAACGCTCGCATCCTCCGTATTACCGCGGCTGCTGGCACGGAGTT
+
CCCCCGGGGGGGGGGGGGGGGGGGGGGGGGGGFGGGGGGGGGGGGGGGGGGGGGGGGGGGGGGGGGGGGGGGGGGGGGGGGGGGGGGGGGGGGGGGGGGGGGGGGGGGGGGGGGGGGGGGGGGGGGGGGGGGGGGGGCGGGGGGGGGGGGGGGGGGFGGGGGGGGGGGGGGGGGGGFGFGGGGGGGGGGFFGG8FGFGGGFFFFFFFFFFBFEFFFFFFFFFFFFFDDF@2@FFFFFFFFFFFF<@;ACCE@BF@D?>EFFD@>FFF0>>ABFF?FB<BF?B>B>>FBFB?1(,4446??
@M04999:289:000000000-L3R54:1:1101:23741:8317 2:N:0:430
GTGGACTACAGGGGTATCTAATCCTGTTTGCTCCCCACGCTTTCGCATCTCAGCGTCAGTATCTGTCCAGAAGGCCGCCTTCGCCACCGGTATTCCTCCACATCTCTACGCATTTCACCGCTACACGTGGAATTCTACCTTCCTCTACAATACTCCAGATAACCAGTTTTAAGTGCAATTCCCAGGTTGAGCCCGGGGCTTTCACACCTAACTTAATTATCCGCCTACATGCCCTTTACGCCCAGTCATTCCGATTAACGCTCGCACCCTCCGTATTACCGCGGCTGCTGCCACGGAGTTC
+
<C<,6F<<F@C@F:CFGGGGGGGGGGGG9CEGGFG@DGGGC@FGGDECFFF9FGE@FBF6EFGEEGGGCGF,CFGGGGGDEGFEGGCFGGGEDGGGFGFGG8=FBF9FG@CEGCFGGGGGGDEEFGDFD?+F:,E,;BA,@EFFGADFEDFGGAF=,@A==DFGGGE,6=,@EEFGFGF8D@?AFGGGGFGGGGG***<>FF>91=;9BB:>EFA6<>FE6C@25@@@EFFE33(:)>C>?96673;)17?EF(3(/74(4::2,(-22,3?91(,.4<904((4(--58).52,4((-3)
@M04999:289:000000000-L3R54:1:1101:7340:8355 2:N:0:430
TTGACTACTGGGGTATCTAATCCTGTTCGCTCCCCACGCTTTCGTCCATCAGCGTCAATCGGTATTTAGTAACCTGCCTTCGCAATCGGGGTTCTGTGTAATATCTATGCATTTCACCGCTACACTACACATTCCAGCTACTTCAATACTATTCAAGATTAACAGTATCAACGGCAGTCCTACAGTTAAGCTGCAGGTTTTCACCGCTGACTTATCAACCCGCCTACGGACCCTTTAAACCCAATAAATCCGGATAACGCTCGCATCCTCCGTATTACCGCGCCGCCTGGCACGGAGTTAC
+
CCCCCAEEEFFGGF@EFGGGFFGGGGGGBEGGGGDFGGCGE@FGGGGGGGGGGC@CEFCFGGCF7FGGGGGGGGGCFBFFFEGEGGFGGGGGGFGGGCFFEG<,CAEG,,CFFFGGGA?8FGGGFGGF<FGG,>94=DDCFG,EADFGGFFGADGAC,DAF8E:=DF8FCG8E=DGFG*=C2=8DFGGC,9@FDGF+;9:@FFFCA5@A5@ECFFFCFFB*):2<2-6555=->@:>6)98?6134<3?<;60((/4@D03?FF>FF0.<?13(1(<AA?(((((((-302(.(-((-(.-
@M04999:289:000000000-L3R54:1:1101:9056:8359 2:N:0:430
GACTACTAGGGTATCTAATCCTGTTTGCTCCCCACGCTTTCGCATCTCAGCGTCAGTATCTGTCCAGAAGGCCGCCTTCGCCACCGGTATTCCTCCACATCTCTACGCATTTCACCGCTACACGTGGAATTCTACCTTCCTCTACAATACTCCAGATAACCAGTTTTAAGTGCAATTCCCAGGTTGAGCCCGGGGCTTTCACACCTAACTTAATTATCCGCCTACATGCCCTTTACGCCCAGTCATTCCGATTAACGCTCGCACCCTCCGTATTACCGCGGCTGCTGGCACGGAGTTAGCC
+
CCCCCGGGGGGGGGGGGGGGGFGGGGGGGGEGGGGGGGGGGGGGGGFGGGGGGGGGGGGGGGGCFGDGGFGGGGGGEGGGGDGGGGGGDGGGGGGGGGFDGGGGGFGEGGGGGGGGGGGGGGGGGGGDGGGGGGGGGGGGGGGGGGGGGGGGGGFFGGFGGGGFGGGGFFGGFEDGFGFGFGCGGGFGGGGGGGGGGGGGFFFFFFFFFFF@EFFFFFFFFDF5=EEFE@FFDFEC<?FEDF;@EEFFFF?@0@EC;6;D9>>B>:14:618044<A(39049>04:0?746>>;67<FA2
@M04999:289:000000000-L3R54:1:1101:6926:8391 2:N:0:430
TACAGACTACTAGGGTATCTAATCCTGTTCGCTACCCATGCTTTCGAACCTCAGCGTCAGTTACAGACCAGAGAGCCGCCTTCGCCACTGGTGTTCTTCCATATATCTACGCATTCCACAGCTACACATGGAGTTCCACTCTCCTCTTCTGCACTCAAGAAAAACAGTTTCAGCTGCACTTCCCCGGTTAAGCCGAGGGCTTTCACAGCTGACTTGTTCTCCCGCCTGCGTTCGCTTTACGCCCAATAAATCCGGACAACGCTTGCCACCTACGTATTACCGCGGCTGCTGGCACGTAGTT
+
CCCCCGGGGGGGGGGGGGGGGGGGGGGGGGGGGGGGGGGGGGGGGGGGGGGGGGGGGGGGGGGGGGGGGGGGGGGGGGGGGGGGGGGGGGGGGGGGGGGGGGGGGGGGGGGGGGGGGGGGGGGGGGGGGGGGGGGGGGGGGGGGGGGGGGGGGGGGGGGGGGGGGGGGGGGGGGG8DGFGGGGGGGGGGGGGGGGGGGGGFFFFFFFFFFFFFFFFFFFFFFFFFFFFFFFFFFFFFFFFFFBB?;DEFFFFFF9DBFBFFFBFFFFFFFFFF??FF?FF>BFF>>>>??:?FF<?6???>
@M04999:289:000000000-L3R54:1:1101:10509:8413 2:N:0:430
TAGGACTACAGGGGTATCTAATCCTGTTCGCTACCCATGCTTTCGCACCTCAGCGTCAGTTACAGACCAGAGAGCCGCCTTCGCCACTGGTGTTCTTCCTTATATCTACGTATTCCACCGCTACACATGGAGTTCCTCTCTCCTCTCCTGCACTCAAGAAAAACAGTTTCATCTGCACTTCCCCGGTTATGCCGAGGGCTTTCACAGCTGACTTGTTCCCCCGCCTGCGTTCTCTTTACGCCTAATAAATCCGGACAACGCTTGCCACCTACGTATTACCGCGGCTGCTGGCACGTAGTTC
+
CBCCCG,CF,CAECG,@<FFGAFCFFG,,8::F@FGAF,,@FGG7CFBFBFC8,FGGGGFG9EC,,C696C,,B7FCEGGGAF:F@@=@FG,A,A,CEF?FE?99F9,AD,C,4EB<FFDGGCGGFFFGG88FFGG,,,@DA,=DE,@E?8,@,1,7,D,6,=3,83=7EC,ECBF+=?DG7+@CCEC6,@CC6CC*39C?*;AF+;AE)><E993*1+.6:29>@(4:<2,(96???9)(1(64;)).9<(((-4(,(,,2((,:A>F<F0<3<A()4<1-21136?:)5414(..3<2)
@M04999:289:000000000-L3R54:1:1101:20514:8417 2:N:0:430
CGTGACTACCGGGGTATCTAATCCTGTTTGCTCCCCACGCCTTCGCATCTCAGCGTCAGTATCTGTCCAGAAGGCCGCCTTCGCCACCGGTATTCCTCCACATCTCTACGCATTTCACCGCTACACGTGGAATTCTACCTTCCTCTACAATACTCCAGATAACCAGTTTTAAGTGCACTTCCCAGGTTGAGCCCTGGGCTTTCACACCTAACTTAATTATCCGCCTACTTGCCCTTTACTCCCCGTCATTCCGCTTAACGCTCGCACCCTCCGTATTACCGCGGCTGCTGGCACGGAGTTT
+
CCCCCFCEEA:+6FFEFAEA<C9C@CFGG8FEG8CGFGE+AEF@,F@@C9FC6<FCC:CFCGDDFE@CE8CC@F8A:FE:CBDFCFGBC+CCFC,C5?44EFGFGGGA9FGE+CFB@F94F7+4EF+AA+@,:?EF;FD=EF==FG936,@=F=E,,@88=96D,06=EFC,7EF9;+A7+2A9>8<D:,5,1@,;7CFD6A8+BCF4>:))/:*+;6EC66(8@D2>*0**765-.*1+15;0731;@?33=(,66C>0(((-((37<0?F;<628<44(1,7>F>?FF20,81>(464)
@M04999:289:000000000-L3R54:1:1101:5981:8432 2:N:0:430
ATGACTACAGGGGTATCTAATCCTGTTTGCTCCCCACGCTTTCGCATCTCAGCGTCAGTATCTGTCCAGAAGGCCGCCTTCGCCACCGGTATTCCTCCACATCTCTACGCATTTCACCGCTACACGTGGAATTCTACCTTCCTCTACAATACTCCAGATAACCAGTTTTAAGTGCAATTCCCAGGTTGAGCCCGGGGCTTTCACACCTAACTTAATTATCCGCCTACATGCCCTTTACGCCCAGTCATTCCGATTAACGCTCGCACCCTCCGTATTACCGCGGCTGCTGGCACGGAGTTAC
+
CCCCCGGGGGGGGGGGGGGGGGGGGGGGGGGGGGGGGGGGGGGGGCGGGGGGGGGGGGGGGGGGGGGGGGGGGGGGGGGGGGGGGGGGGGGGGGGGGGGGGGGGGGGGGGGGGFGGGGGGGGGGGGGGGGGGGGGGGGGGGGGGGGGGGGGGGGGFGGGGGGGGGGGGGGGGEFGFFGFGGGGGGEGGGGGGGGCDGDDFFFFFFFFFF@FFFFFFEFFEF@B@FFD@E?=BBEFFFFDFBBD@EFEFFEFF6@?FE<@B?BBB>;>?FF:180<BDFB02(72((-:D(4??:;,4<:<)
@M04999:289:000000000-L3R54:1:1101:5228:8435 2:N:0:430
CTGGACTACAAGGGTATCTAATCCTGTTTGCTCCCCACGCTTTCGCATCTCAGCGTCAGTATCTGTCCAGAAGGCCGCCTTCGCCACCGGTATTCCTCCACATCTCTACGCATTTCACCGCTACACGTGGAATTCTACCTTCCTCTACAATACTCCAGATAACCAGTTTTAAGTGCAATTCCCAGGTTGAGCCCGGGGCTTTCACACCTAACTTAATTATCCGCCTACATGCCCTTTACGCCCAGTCATTCCGATTAACGCTCGCACCCTCCGTATTACCGCGGCTGCTGCCACGGAGTTT
+
CCCCCGGGGGGEGDFFGGGGFGGGGGGGGGFGGGGGGGEGGDFGGGGDEGGGGGGGGGGGGFGGGGGGCFGEFGDAFFFGGGECFGEGGEFCFFFGCGGGGGFFFF9FFFGEDCFGGF9=FEEGGGGGFGEFGGGFGGGFGGGGGGGCFDGGGFGG8FFGGGFFGG=ECFGFGFGGFGFGGG6ADGCFCGFFGGDGG5DDFAAFCFFF@EFFFFFAAF@?FFFF@?@BEECFED=@@EC83667253)<CC?;;<1<C4<>::>B9>>BF?:>1:0:>B<((,-0,407B)(:2341960)
@M04999:289:000000000-L3R54:1:1101:27194:8451 2:N:0:430
TGCGACTACTGGGGTATCTAATCCTGTTTGCTCCCCACGCTTTCGCATCTCAGCATCAGTATCTGTCCAGAAGGCCGCCTTCGCCACCGGTATTCCTCCACATCTCTACGCATTTCACCGCTACACGTGGAATTCTACCTTCCTCTACAATACTCCAGATAACCAGTTTTAAGTGCAATTCCCAGGTTGAGCCCGGGGCTTTCACACCTAACTTAATTATCCGCCTACATGCCCTTTACGCCCAGTCATTCCGATTAACGCTCGCACCCTCCGTATTACCGCGGCTGCTGGCCCGGAGTT
+
CCCCCGGGGGGGGGGGGGGGGG9CCFGGGGGGGDFGGGGGGGGGGGGGGGGGGGGGGGGGFGGGGGGGGGGGGGGGGGGGGGGGGGGGGGGDFGGGGGGGGGGGGGGGGGGGGGGGGGGGGGGGFG@FFGDGGGGGGGGGGGGGGGGFGGGGGGGEGGFGGGGGGFDFFFGGGGGGFGFFFGGGGGGGGGGGGGDG7;CCFAFFFFFFFFFFFFAFCFFF8C=BFFFFEE?EE@E1=6;5@BFFF1;AFFFFFFFF?EFF9BFFF0932,4:63:0?BFB:>F>BFB6>38:(-349>B?
@M04999:289:000000000-L3R54:1:1101:15069:8452 2:N:0:430
TGAGACTACTCGGGTATCTAATCCTGTTTGCTCCCCACGCTTTCGCATCTCAGCGTCAGTATCTGTCCAGAAGGCCGCCTTCGCCACCGGTATTCCTCCACATCTCTACGCATTTCACCGCTACACGTGGAATTCTACCTTCCTCTACAATACTCCAGATAACCAGTTTTAAGTGCAATTCCCAGGTTGAGCCCGGGGCTTTCACACCTAACTTAATTATCCGCCTACATGCCCTTTACGCCCAGTCATTCCGATTAACGCTCGCACCCTCCGTATTACCGCGGCTGCTGGCACGGAGTT
+
CCCCCGGGGGGGGGGGGGGGGGGGGGGGGGGGGGGGGGGGGGGGGGGGGGGGFGDGGGGGGGGGGGGGGGGGGGGGGGGGGGGGGGGGGGGGGGGGGGGGGGGGGGGFGGGGGGGGGGGGGGGGGGGGGGGGGGGGGGGGGGGGGGGGGEGGGGGGGGGGFGGGGGGGGGGGFGFGFGFGGGGGGGGGCEGGGGGGGGGGFFFFFFFFFFFFFFFA?FFFFE2>DF2=BECFF@FFF3C);@9?0;<)?EFFEF@FF9C;0?B0;9B>FFFF6??<F<A>?>>6>9><7221(<1(((42
@M04999:289:000000000-L3R54:1:1101:19481:8490 2:N:0:430
GCGGACTACCCGGGTATCTAATCCTGTTTGCTCCCCACGCTTTCGCATCTCAGCGTCAGTATCTGTCCAGAAGGCCGCCTTCGCCACCGGTATTCCTCCACATCTCTACGCATTTCACCGCTACACGTGGAATTCTACCTTCCTCTACAATACTCCAGATAACCAGTTTTAAGTGCAATTCCCAGGTTGAGCCCGGGGCTTTCACACCTAACTTAATTATCCGCCTACATGCCCTTTACGCCCAGTCATTCCGATTAACGCTCGCACCCTCCGTATTACCGCGGCTGCTTGCACGGAGTTC
+
CCC8AFEFGGGGCCGGGGGG9<FFC@FGGDGGGGGE<FFEGGGGGCEGEFFEGFEF@B@EFGFF9FFEFGAFGGFGG@FGFGC7FFGGGGG7DD?FFGGAF,AFFGFFFC@FEGFFFGDEEGGGGFEFCB:FFFDF=EFGGGGGGF,==DGGGG9@,=E?DEFGGGG8DFG=8CFG97CFFF99FGGGGF?FGF5DCGGGFFFFFFFE=BBDFFF=8=>?84252:1@4?6)=@E1=4C52,:2((7@<E<?10<<6.:0(4<>67>1:BF?FF002:A>(39(2(4(2))22<?024?<)
@M04999:289:000000000-L3R54:1:1101:8263:8493 2:N:0:430
GGTTCGACTACTGGGGTATCTAATCCTGTTCGCTACCCATGCTTTCGAACCTCAGCGTCAGTTACAGACCAGATGGCCGCCTTCGCCACTGGTGTTCTTCCATATATCTACGCATTCCACCGCTACACATGGAGTTCCACTCTCCTCTTCTGCACTCAAGAAAAACAGTTTTAGCTGCACTTCCCCGGTTAAGCCGAGGGCTTTCACAGCTGACTTGTCCTCCCGCCTGCGTTCGCTTTACGCCCAATAAATCCGGACAACGCTTGCAACCTACGTATTACCGCGGCTGCTGGCACGTAGT
+
ACA,,@FGGGG,FGGGGGGGGGGGGGGGGG9CG:,@FGG8EFGGGGG,FGGGGGG8FGGG7E,,CFF,FFCGC,,B,AFGGGGGFEGGEGGGGGGGG<FEF9FFGGGGGGGGGGGGCGGGGGGGGGCGF,F8:,EFFGGGC8,2@FGG8A@8,6DGG8DG9883>=DFGGG,@=+BFGD?DFGGG6+:EGCG9FG*5CGC*9AFFFFFEF43>FF>;8**+17>22@??FF?6;6>:=<FE6?@F@(4:A<42399:,7:096??BF262::4,4:>4?AFA:6;90>FBFF038?(,46-
@M04999:289:000000000-L3R54:1:1101:10623:8513 2:N:0:430
GGTGACTACCGGGGTATCTAATCCTGTTTGCTCCCCACGCTTTCGCATCTCAGCGTCAGTATCTGTCCAGAAGGCCGCCTTCGCCACCGGTATTCCTCCACATCTCTACGCATTTCACCGCTACACGTGGAATTTTACCTTCCTCTACAATACTCCAGATAACCAGTTTTAAGTGCAATTCCCAGGTTGAGCCCGGGGCTTTCACACCTAACTTAATTATCCGCCTACATGCCCTTTACGCCCAGTCATTCCGATTAACGCTCGCACCCTCCGTATTACCGCGGCTGCTGGCCCGGATTTT
+
CCCCCGGGGGGGGGGGGGGGGGGGGGGGGGGGGGGGGGGGGGGGGGGGGGGGGGGGGGGGGGGGGGGGGGGGGGGGGGGGGGGGGGGGGGGGGGGGGGGGGGGGGGGGGGDGCGGGGGGGGGGGGGGGGGGGGGGGGGGGGGGGGGGGGGGGGGGGGFGGGGGGGGGGGGGGGGGGFGFGGGGGGCGGGG?FGGGGGGGGFFFFFFFFBFFFFFFCEFFFFFFDFF@@EFFEFDED;EFBFFB?<;@FFEF?;604:A<19BF902>>BFFBBF11:D>)((-7121020(,(-246((4)
@M04999:289:000000000-L3R54:1:1101:28516:8540 2:N:0:430
GGACTACAAGGGTATCTAATCCTGTTCGCTACCCATGCTTTCGAACCTCAGCGTCAGTTACAGACCAGAGAGCCGCCTTCGCCACTGGTGTTCTTCCATATATCTACGCATTCCACCGCTACACATGGAGTTCCACTCTCCTCTTCTGCACTCAAGAAAAACAGTTTCAGCTGCACTTCCCCGGTTAAGCCGAGGGCTTTCACAGCTGACTTGTTCTCCCGCCTGCGTTCGCTTTACGCCCAATAAATCCGGACAACGCTTGCCACCTACGTATTACCGCGGCTGCTGGCACGTAGTTAGC
+
CCCCCGGGGGGGGGGGGGGGGGGGGGGGGGGGGGGGGGGGGGGGGGGGGGGGGGGGGGGGGGGGGGGGGGGGGGGGGGGGGGGGGGGGGGGGGGGGGGGGGGGGGGGGGGGGGGGGGGGGGGGGGGFGGFFGGGGGGGGGGGGGGGGGGGGGGGGGGEGGGGGGGGGGGFGGGGGGFGFGFGDGGGEFFFGGGGGGGGGGFFFFFFFFFFEFEFFFFFFFFBFF>D@DFFFBDDFFFDFFFFFDEF<CC499?F>?B>>BFBF?AFFF>?1:>B?FFF?69B609:23::2284018<AF9
@M04999:289:000000000-L3R54:1:1101:20643:8567 2:N:0:430
AGTGACTACAAGGGTATCTAATCCTGTTTGCTCCCCACGCTTTCGCATCTCAGCGTCAGTATCTGTCCAGAAGGCCGCCTTCGCCACCGGTATTCCTCCACATCTCTACGCATTTCACCGCTACACGTGGAATTCTACCTTCCTCTACAATACTCCAGATAACCAGTTTTAAGTGCAATTCCCAGGTTGAGCCCGGGGCTTTCACACCTAACTTAATTATCCGCCTACATGCCCTTTACGCCCAGTCATTCCGATTAACGCTCGCACCCTCCGTATTACCGCGGCTGCTGGCACGGTGTTT
+
CCCCCGGGGFGGGGGGGGGGGGGGGGGGGGGGGFGGGGGGEGGGGGGGGGGGDGGGGGGGGGGGGGGGGGFGGGGGGGGGGGGGGFGFGGGGGGGGGGGGGFGGFGGFFGGGGDGGGGGGGGGGGGDFFGG9FGDGGGCGGGGGGGGGGEGFGGGF8DGDEGGCFGFDFGGFGGGGBGFGGFGGEF=EFCEGCCE>CDDGFFFFFFFFFFFFFFFFFFFFF?=BFF@F=ECEFB@BFFF>DFF?0=@EFCE3;??0?E>1;@?B;>6;216:;120:BABF>6>;69<?>B?0?2>(-4?(
@M04999:289:000000000-L3R54:1:1101:7710:8592 2:N:0:430
GTAAGACTACCCGGGTATCTAATCCTGTTTGCTCCCCACGCTTTCGCATCTCAGCGTCAGTATCTGTCCAGAAGGCCGCCTTCGCCACCGGTATTCCTCCACATCTCTACGCATTTCACCGCTACACGTGGAATTCTACCTTCCTCTACAATACTCCAGATAACCAGTTTTAAGTGCAATTCCCAGGTTGAGCCCGGGGCTTTCACACCTAACTTAATTATCCGCCTACATGCCCTTTACGCCCAGTCATTCCGATTAACGCTCGCACCCTCCGTATTACCGCGGCTGCTGGCACGGAGTT
+
CCCCCGGGGGGGGGGGGGGGGGGGGGGGGGGGGGGGGGGGGGGGGGGGGGGGGGGGGGGGGGGGGGGGGGGGGGGGGGGGGGGGGGGGGGGDGGFFFGGGGGGGGGGGGGGGGGFEGGGGGGGGGGGGGGGGGGGGGGGGGFFFFGGGGEGFGGGGGFGFGFFGGGGGFGGGGGGGFFFFGGGGGGGGGGGGFGGGGGGGFFFFFFFFFDFFF=:BEFFEACFFD@>9@@EEFFD1(4>F@3>9DDFFFFFFFFD0:?<BB>?(-491>:??19:<??FFFFF92129?)),2023((-44
@M04999:289:000000000-L3R54:1:1101:9833:8600 2:N:0:430
ATGACTACAGGGGTATCTAATCCTGTTCGCTACCCATGCTTTCGAACCTCAGCGTCAGTTACAGACCAGAGAGCCGCCTTCGCCACTGGTGTTCTTCCATATATCTACGCATTCCACCGCTACACATGGAGTTCCACTCTCCTCTTCTGCACTCAAGAAAAACAGTTTCAGCTGCACTTCCCCGGTTAAGCCGAGGGCTTTCACAGCTGACTTGTTCTCCCTCCTGCGTTCGCTTTACGCCCATTAAATCCGGACAACGCTTGCCACCTACGTATTACCGCGTCTGCTGGCACTTCGTTAT
+
9CCCCFGGGF@@CFGGGGGGGGGGEGGGGGGGGGFFFEFGGGGCE,E@FGGGG:FGDCFFGDFFCEGCCAFCEGGFGGGGGCEE7FGF@F@FGGGGGGGGGGFFFGGFFGDGGFGAEFEEGCFFGFG,A<FFGGG,@FGFGFGGGGGGCGG8DF8D>,8,,3@E8DDGADCCGGG8?GD?DDD=+@C+,,@@7*1***;FF>6A6+;A;:=BE4=ACFF:82>@B3>29@901;=?)7(83(1(763)7752((4(43(14:6?(.,3<,,4?2<?4A)41123:(5>>(,(3(5)-4:1(
@M04999:289:000000000-L3R54:1:1101:20797:8616 2:N:0:430
GACTACACGGGTATCTAATCCTGTTCGCTACCCATGCTTTCGAGCCTCAGCGTCAGTAACAGACCAGAGAGCCGCCTTCGCCACTGGTGTTCTTCCATATATCTACGCATTTCACCGCTACACATGGAGTTCCACTCTCCTCTTCTGCACTCAAGTCTCTCAGTTTCCGATGCTCTTCCTCAGTTAAGCTGAGGGCTTTCACATTCAGACTTAAAAGACCGCCTGCGCTCCCTTTACGCCCAATAAATCCGGACAACGCTTGCCACCTACGTATTACCGCGGCTGCTGGCACTTAGTTAGC
+
CCCCCGGGGGGGGGGGGGGGGGGGGGGGGGGGGGGGGGGGGGCGGGGGGGFGGGGGGGGGGGGGGGGFCFGGGGGGGGGGGGGGGGGFGGGGGGGGGGGGGGGGGGGGGGGGGGGGCFGGGGGGGFEEGGGGGGGGGGGGGGGGGGEGGGGGFFFFGGGGGGGGGGGGGEEDEGGGFGFGGGCFGCAFFGGC7:6CGGGGFFFFFFF>@@EFF+AB=?FDEFFFFFFFB@FBFFFFC>@FFF6=@EFCCE@1;@;;DF;BF??442:?2>B<?B:26<BF909>01287???044)69<A<
@M04999:289:000000000-L3R54:1:1101:14595:8629 2:N:0:430
CAGTAGACTACTAGGGTATCTAATCCTGTTTGCTCCCCACGCTTTCGCATCTCAGCGTAAGTATCTGTCCAGAAGGCCGCCTTCGCCACCGGTCTTCCTCCACATCTCTACGCATTTCACCGCTACACGTGGAATTCTACCTTCCTCTACAATACTCCAGATAACCAGTTTTAAGTGCAATTCCCAGGTTGAGCCCGGGGCTTTCACACCTAACTTAATTATCCGCCTACATGCCCTTTACGCCCAGTCATTCCGATTAACGCTCGCACCCTCCGTATTACCGCGGCTGCTGGCACGGAGT
+
CCCCCGFGGFGGGGGGGFGGGCFGGGGGGGCFFGGF<FGGCCFCGGEFCGGFGGFGGGGEGG,FGGFGFFGGEF?8FGD@FGEGGGGGGGGEG7FGGGFGFFFGCFFFGFGGGGG@FGGGGDDC=FGFGGFECE9EGGFG9@DFGGGFEGAFDFGFGGF8EFAFGGGGDGGGGDDDFGF+DDCFGDG?GGGGCCC?DC5*@DAAF6FF):<236B>=AFC+7C9((5525;??EB=B138>17967(;77C?EF@@@72?C(62(,34>(--48,,1:42491(4227210),4<)801(-
@M04999:289:000000000-L3R54:1:1101:14059:8645 2:N:0:430
TGGACTACCCGGGTATCTAATCCTGTTTGCTCCCCACGCTTTCGCATCTCAGCGTCAGTATCTGTCCAGAAGGCCGCCTTCGCCACCGGTATTCCTCCACATCTCTACGCATTTCACCGCTACACGTGGAATTCTACCTTCCTCTACAATACTCCAGATAACCAGTTTTAAGTGCAATTCCCAGGTTGAGCCCGGGACTTTCACACCTAACTTAATTATCCGCCTACCTTCCCTTTACGCCCTGCCATTCCGATTAACGCTCGCACCCTCCGTATTACCGCGGCTGCTGGCACGGAGTTAC
+
-ACBBGGG8E@6@@@EFGGGAFEFEFGCCFFE8C,;6@B@FFG@F@F@FGG<FGF:8@CF,,9,9CEE,,CE<<FFGGEGGG>,CFG@+@:FFEF9FFE=F@GGDGGFDGDGFGGEGD7C:=:EF@FFFC9F?>E,CDDDG,EFGCDDGFFGFFFCC,@99DF?FGGDGGG8@8=D7FF=D6D?+D9@,@,19CEG*3;7@C+B9*9F2)7*;ACFF8F?+-5@>=@(7*.(8)>;C373(((/(,34>69.62;3E;060(,(,79631:6((425<)403(9,(()3(4,800((31<)
@M04999:289:000000000-L3R54:1:1101:20518:8661 2:N:0:430
GCAGGACTACAGGGGTATCTAATCCTGTTCGCTCCCCACGCTTTCGCTCCTCAGCGTCAGGAAAGGCCCAGAGAACCGCCTTCGCCACTGGTGTTCCTCCTGATATCTGCGCATTCCACCGCTCCACCAGGAATTCCATTCTCCCCTACCTTCCTCAAGTCAACCCGTATCGAAAGCACGCTCAGGGTTAAGCCCCAAGATTACACTTCCGACGCGATCAACCACCTATGAGCCCTTTACGCCCAATAAATCCGGACAACGCTCGCACCCTACGTATCACCGCGGCCGCTGGCACGTACTT
+
CCCCCEGGGGGGGGGGGGGGGGGGGGGGGGGGGGGGGGGGGGGGGGGGGGGGGGGGGGGGGGFGDFGGGGFGGGGGGGGGGGGGGGFFGGFEFFGGGGGGGGGAEFGGGGGG7FGGGGGGGG=FEGGGGGED8EGDFCDEGGGGGGGGGGGGGGFEFEFGGCDGGGGGGGGDGFGGF7ACD7DCFECC@FG77>7C4/;9FC@FAF@B7>9@B4A>9>FD):@FFFF1AA)93365389F8B>FF1128)-<?F;66(406>?:;B09;FBFF:,<2()<2(-2(4(((,4(((,841(-.
@M04999:289:000000000-L3R54:1:1101:27726:8714 2:N:0:430
TTTGGACTACCGGGGTATCTAATCCTGTTCGCTACCCATGCTTTCGAACCTCAGCGTCAGTTACAGACCAGAGAGCCGCCTTCGCCACTGGTGTTCTTCCATATATCTACGCATTCCACCGCTACACATGGAGTTCCACTCTCCTCTTCTGCACTCAAGAAAAACAGTTTCAGCTGCACTTCCCCGGTTAAGCCGAGGTCTTTCACAGCTGACTTGTTCTCCCGCCTGCGTTCGCTTTACGCCCAATAAATCCGGACAACGCTTGCCACCTACGTATTACCGCGGCTGCTGGCACGTACTT
+
-AB<,;E<@FGEE7:+@C;E@,,;CCF6CFBFEEG<@FEFFFGEAF8CF@,6BEFGG@EGFGFEEE@8C<C<CEGFGGG7?,EF:48?=5E54A:C<5FGCF<FF9FCFAD7:+CA<FFEFG7CC<FEB,AE:6@>E,=,DADFGEGGGGFFGGCGG,=63==@EGGAEGDGFGGFF6DG6CC9,@+@:>7@CD977**0+=FAFFC97>>*5+1*/;B<FB=@@@FFD@??;;3,239C(333?7@34<<2509(46,:>604-8:2<.422(.,44449(1266(2:>0027313<(,)
@M04999:289:000000000-L3R54:1:1101:8169:8737 2:N:0:430
AGAGGACTACCGGGGTATCTAATCCTGTTTGCTCCCCACGCTTTCGCATCTCAGCGTCAGTATCTGTCCAGAAGGCCGCCTTCGCCACCGGTATTCCTCCACATCTCTACGCATTTCACCGCTACACGTGGAATTCTACCTTCCTCTACAATACTCCAGATAACCAGTTTTAAGTGCAGTTCCCAGGTTGAGCCCGGGGCTTTCACACCTAACTTAATTATCCGCCTACATGCCCTTTACGCCCAGTCACTCCGATTAACGCTCGCACCCTCCGTATTACCGCGGCTGCTGGCACGGAGTT
+
CCCCCGGGGGGGGGGGGGGGGGFGGGGGGGGGGGGGGGGGGGGGGGGGGGGGGGGGGGGGGGGGGGGGGGGGGGGGGGGGGGGGGGEFGGGGGGGGGGGGGGGGGGGFGGGGGGEGGGGGGGGGGGGGGFGGGGGGGGGGFGGGGFGGGGGGGGGGGGGGGGGGGGGGGGGGGGGGFGFGGGGGGG6DE?ECCGGGGGDDFFFFFFFFFFFEBFFFFFFFFCEDFFF?@@FFF=3=;83@??BF;<;EFF?ED:9BB0<AF;??6B;>>8?B043308A<D<B;>9372.4::(4,-(4:3
@M04999:289:000000000-L3R54:1:1101:11462:8739 2:N:0:430
GCCGTGACTACTAGGGTATCTAATCCTGTTCGCTACCCATGCTTTCGAACCTCAGCGTCAGTTACAGACCAGAGAGCCGCCTTCGCCACTGGTGTTCTTCCATATATCTACGCATTCCACCGCTACACATGGAGTTCCACTCTCCTCTTCTGCACTCAAGAAAAACAGTTTCAGCTGCACTTCCCCGGTTAAGCCGAGGGCTTTCACAGCTGACTTGTTCTCCCGCCTGCGTTCGCTTTACGCCCAATAAATCCGGACAACGCTTGCCACCTACGTATTACCGCGGCTGCTTGCACGTAGT
+
CCCCCGGFGGGGGGFGGGGGGGGGGGGGGGDG:F:FGGGGFGFFGGGFGGGGGGDFGEGEFEFFGG<EFFGGDFFDGGCFGGGGGGD@FGFGGGAFGGGGGGGGGGGGGGGGGGGGGFGGGGGGGEGGGGGFFD>FGGGGGGGGGGGFGGGAFGGFG8F8E,8,EDGFGGGGGDGFFFFFGFFGGGGCEEDCFGGDGCCCBFA?9EFFFDFFFFFFEFFEFFED>B92->9?DFFFFF2@<;69>FF;@4>C<@;B:913<>FFB??:)<?F>BFFF2844<(2(-42(87)428>081(-
@M04999:289:000000000-L3R54:1:1101:21571:8743 2:N:0:430
CAACGACTACTAGGGTATCTAATCCTGTTTGCTCCCCACGCTTTCGCATCTCAGCGTCAGTATCTGTCCAGAAGGCCGCCTTCGCCACCGGTATTCCTCCACATCTCTACGCATTTCACCGCTACACGTGGAATTCTACCTTCCTCTACAATACTCCAGATAACCAGTTTTAAGTGCAGTTCCCAGGTTGAGCCCGGGGCTTTCACACCTAACTTAATTATCCGCCTACATGCCCTTTACGCCCAGTCATTCCGATTAACGCTCGCACCCTCCGTATTACCGCGGCTGCTGGCACGGAGTT
+
CCCCCFGGGGGGGGGGGGGGGGGGGGGGGGGGGGGGGGGGGGGGGGGGGGGGGGGGGGGGGGGGGGGGGGGGGGGGGGGGGGGGGGGGGGGGGGGGGGGGGGGGGGGGGGGGGGGGGGGGGGGGGGGGGGGGGGGGGGGGGGGGGGGGGGGGGGGGDGF8ECDGFFGGFGGGGGG8BFFGGCGGGGCGGCG6EGGGGG>DFFFFFFFFDFFFDFFFFFFFFFFF>DF=D@FFFF@FFFEFF?F@F?4@FEFFFE?DDFFEF>??>FB>>FFFFFFFBFFFFF0;179>FF>:<:?F;;9,4
@M04999:289:000000000-L3R54:1:1101:10979:8750 2:N:0:430
CTTATGACTACCGGGGTATCTAATCCTGTTTGCTCCCCACGCTTTCGCATCTCAGCGTCAATCGGTATTTAGTAACCTGCCTTCGCAATCGGGGTTCTGTGTAATATCTATGCATTTCACCGCTACACTACACATTCCAGCTACTTCAATACTATTCAAGATTAACAGTATCAACGGCAGTTCTACAGTTAAGCTGCAGGTTTTCACCGCTGACTTATCAACCCGCCTACGGACCCTTTAAACCCAATAAATCCGGATAACGCTCGCATCCTCCGTATTACCGCGGCTGCTTGCACGGAGT
+
CCCCCGGGGGGGGEGGGGGGGGGGGGFGGGGGGGGGGGGGGGGGGGEGD@+@FCFFEGGGGGG?CGGGGGFEFFFGGFGGGGGGFG@@CFGGGGGGGFBFFEFGGCFGGGGGGGGGGGGGGGGGGGGGGGGGGGGGGGGFGGGGGGGCDFGGGGFGGFD8AFFFGGGGGFFGGGDG5CBGG?CEFFGFGGFGFFGGGGC>AFFFFFFFDFFFAFFFECFEFBFD=@FFFF252@BFDFFFE4@;;(8@33CEEE>>?;@EFF>0(7>0:;?>>?FBF?2<2<80,149>FF)3<B?F91,-
@M04999:289:000000000-L3R54:1:1101:28447:8767 2:N:0:430
CGTCGACTACCGGGGTATCTAATCCTGTTTGCTCCCCACGCTTTCGCATCTCAGCGTCAGTATCTGTCCAGAAGGCCGCCTTCGCCACCGGTATTCCTCCACATCTCTACGCATTTCACCGCTACACGTGGAATTCTACCTTCCTCTACAATACTCCAGATAACCAGTTTTAAGTGCAATTCCCAGGTTGAGCCCGGGGCTTTCACACCTAACTTAATTATCCGCCTACATGCCCTTTACGCCCAGTCATTCCGATTAACGCTCGCACCCTCCGTATTACCGCGGCTGCTGGCACGGAGTT
+
CCCCCEGGGGGGGGGGGGGGGGGGGGGGGGGGGGGGGGGDGGGGGGGGGGGGGDFGGGGGGGGGGGGGGGGGGGGGGGGGGGGGGGGGGGGG7FGGGGGGGGGGGGGGGGGGGGGGGGGGGGGGGGGGGGGGGGGGGGGGGGGGGGGCGFFGGGGGGGGFGGGGGGGGGGGGGGGGFGFFGGGGGGGGGGGGGGGGGGGGFFFFFFFFFFB>DFFFFFFFF?CDFFFFFE??@FDFFFFF;DBBFF;@EDFFFF::0:><:B<27>9>B<?FFF::?:<FA<>>>FB>:??BF(<?-9>F:
@M04999:289:000000000-L3R54:1:1101:19899:8771 2:N:0:430
AGCTGACTACCAGGGTATCTAATCCTGTTCGCTCCCCACGCTTTCGTCCATCAGCGTCAATCGGTATTTAGTAACCTGCCTTCGCAATCGGGGTTCTGTGTAATATCTATGCATTTCACCGCTACACTACACATTCCAGCTACTTCAATACTATTCAAGATTAACAGTATCAACGGCAGTTCTACAGTTAAGCTGCAGGTTTTCACCGCTGACTTATCAACCCGCCTACGGACCCTTTAAACCCAATAAATCCGGATAACGCTCGCATACTACGTCTTACCGCTGCTGCTGGCACGGAGGT
+
-BCCCCFGEFGG@CFFGGAFDFGGG9FGGFC@@FF<BEGDDGFGFGGGGDGGGFGGGGE7FGGEEFGGGGGGDFEGFGGFFGG<FG>FGGDFEFEGBFE<F??FGFGFGFGGGGFFGA;EFGGE@BFFGGGGADFFGGFFGGGCGGEGG,8E;;CFDFF8@EF9>FCFGGGGFCDCD69DC?FFGGGGGGCCAD?FDF99FFF?CFFBBA=>CA>CEFFFFBF>B9==:=>@@>@=DEEF)75??FF);)7C;99((,)7;931(761(5)).4?(24<6:6>(-9)82:,3(()(((-(-
@M04999:289:000000000-L3R54:1:1101:28709:8811 2:N:0:430
CTGACTACTAGGGTATCTAATCCTGTTTGCTCCCCACGCTTTCGCATCTCAGCGTCAGTATCTGTCCAGAAGGCCGCCTTCGCCACCGGTATTCCTCCACATCTCTACGCATTTCACCGCTACACGTGGAATTCTACCTTCCTCTACAATACTCCAGATAACCAGTTCTAAGTGCAATTCCCAGGTTGAGCCCGGGGCTTTCACACCTAACTTAATTATCCGCCTACATGCCCTTTACGCCCAGTCATTCCGATTAACGCTCGCACCCTCCGTATTACCGCGGCTGCTGGCACGGAGTT
+
CC8CCGGG<E9F<CEFG<FFG9C<E<EEGCC<F@@@F@FCEFC,@B@@DFFFFCCGF:F9<CCEFFFCEFEFGGGDCEFCFGGE@CECFC=DA<FFGGFGGDGCFEEFDGE:CGGFGGGGGDGFG7A=:?AFGFGCGFGGFG,@;=F==D9DFGGGGFC,9=?DE=8:EF8==CFGF98D92==B=3=CC?CC:C659DGFFCFF499.>=4E9>FEFFFFFF9@D-7@*7E>E=@EF@EF@<(574)?CEED02<CC;@DF096>0:?FF9?:(44<<0>04>116204?4<0(3(42
@M04999:289:000000000-L3R54:1:1101:2818:8865 2:N:0:430
GACTACCCGGGTATCTAATCCTGTTTGCTCCCCACGCTTTCGCATCTCAGCGTCAGTATCTGTCCAGAAGGCCGCCTTCGCCACCGGTATTCCTCCACATCTCTACGCATTTCACCGCTACACGTGGAATCCTACCTTCCTCTACAATACTCCAGATAACCAGTTTTAAGTGCAATTCCCAGGTTGAGCCCGGGGCTTTCACACCTAACTTAATTATCCGCCTACATGCCCTTTACGCCCAGTCATTCCGATTAACGCTCGCACCCTCCGTATTACCGCGGCTGCTGTCACGGAGTTCACC
+
CCCCCGGGGGGGGGGGGGGGGGGGGGGGGGGGGGGGGGGGGGGGGGGGGGGGGGGGGGGGGGGGGGGGGGGGGGGGGGGGGGGGGGGGFCFGGGGGGGGGGGGGGGGGGGGGGGGGGGGGGGGGGGGGGGGGGGGGGGGGGGGGGGGGGGGGGGGGGGGGDGGGGGGGGGGDGGGGFGFGGGGG9DEGGGGGGGGGGGGGFFCFFFFFDFFFFFFFFFFFFF@9@2@CE8;@DFFC?DFFF?;@EEEFFFF;2;3),7??;1166::?:621<FFAA?923990:?:),49<?>>:7))..
@M04999:289:000000000-L3R54:1:1101:14922:8869 2:N:0:430
GACTACTAGGGTATCTAATCCTGTTTGCTCCCCACGCTTTCGCATCTCAGCGTCAGTATCTGTCCAGAAGGCCGCCTTCGCCACCGGTATTCCTCCACATCTCTACGCATTTCACCGCTACACGTGGAATTCTACCTTCCTCTACAATACTCCAGATAACCAGTTTTAAGTGCAATTCCCAGGTTGAGCCCGGGGCTTTCACACCTAACTTAATTATCCGCCTACATGCCCTTTACGCCCAGTCATTCCGATTAACGCTCGCACCCTCCGTATTACCGCGGCTGCTGGCACGTAGTTAGCC
+
CCCCCGGGGGGGGGGGGGGGGGGGGGGGGGGGGGGGGGGGGGGGGGGGGGGGGGGGGGGGGGGGGGFGGGGGGGGGGGGGGGGGGGGGDGGGGGGGGGGGGGGGGGGGGGGGGGGGGGGGGGGGGGGGGGGGGGGGGGGGGGGGGGGFGGGGGGGFFGGGGGGGGGGGGGGGGGGGFGFGGGCFGGGGFGGGDEDGGGGGFFFFFFFFFFFFFFFFFFFAF@@@FFFFFFFFFFEE@@;EFF@EFFEFFF0?DD34<BFFFFFFFB?FFFFFFFBA>:>6016;B?FFFFF?(,28>AFB:
@M04999:289:000000000-L3R54:1:1101:17193:8875 2:N:0:430
GACTACTAGGGTATCTAATCCTGTTCGCTCCCCACGCTTTCGCTCCTCAGCGTCAGTGACGGCCCAGAGACCTGCCTTCGCCATCGGTGTTCTTCCCGATATCTACACATTCCACCGTTACACCGGGAATTCCAGTCTCCCCTACCGCACTCCAGTCCGCCCGTACCCGGCGCCGATCCACCGTTAAGCGATGGACTTTCACACCAGACGCGACGAACCGCCTACGAGCTCCTTACGCCCAATAAATCCGGATAACGCTTGCACCCTACGTATTACCGCCGCTGCTGGCACGTAGTTAGCC
+
CCCCCGGGGGGFGGGGGGGGGGGGGGGGGGGGGGGEGGGGGGGGGGGGGGGGGGGDG<FGEDGGGGFDFFGGGGGGGGGGGGGGGCEGCGGGGFEGGGCGDGGFGGGGGGGGGGGGGGGGGGGGDCE@F<FGGGGFGGGGGGFFGC=EEGEGFGF=EF8>GEEGCGGFG5E>EDD=BDEFFGCFC5@CGGG/=EFCFCCFFF6AEFFF;9@06DFD;EF>D1(33((4>,,37<64(8;>?6?089AFF69?1:9?:;???63<?B?08(84<2446(((--37;08>6<DFB002<)643
@M04999:289:000000000-L3R54:1:1101:16137:8889 2:N:0:430
CGACTACCGGGGTATCTAATCCTGTTCGCTACCCATGCTTTCGAACCTCAGCGTCAGTTACAGACCAGAGAGCCGCCTTCGCCACTGGTGTTCTTCCATATATCTACGCATTCCACCGCTACACATGGAGTTCCACTCTCCTCTTCTGCACTCAAGAAAAACAGTTTCAGCTGCACTTCCCCGGTTAAGCCGAGGGCTTTCACAGCTGACTTGTTCTCCCGCCTGCGTTCGCTTTACGCCCAATAAATCCGGACAACGCTTGCCACCTACGTATTACCGCGGCTGCTGGCACGTAGGTAGC
+
CCCCCGGGGGGGGGGGGGGGGGGGGGGGGGGGGGGGGGGGGGGGGGGGGGGGGGGGGGGGGGGGGGGGGGGGGGGGGGGGGGGGGGGGGGGGGGGGGGGGGGGGGGGGGGGGGGGGGGGGGGGGGGGGFGGGGGGGGGGGGGGGGGGGGGGGGGGGGGGGGGGGGGGGGGFGGGGGFGFGGGDGGGGGFFGGGGEGGGGGFFFFFFFFFFFFFFFFFFBFE>BFFF@DFFFFDFFFFF@EFFFBFFFFFF>B?>BFFBFB?BFFAB6:4><:2>BA>>?BFFF6112)5:?,0(,.(.67,
@M04999:289:000000000-L3R54:1:1101:21912:8891 2:N:0:430
ATACTGACTACCCGGGTATCTAATCCTGTTTGCTCCCCACGCTTTCGCATCTCAGCGTCAGTATCTGTCCAGAAGGCCGCCTTCGCCACCGGTATTCCTCCACATCTCTACGCATTTCACCGCTACACGTGGAATTCTACCTTCCTCTACAATACTCCAGATAACCAGTTTTAAGTGCAATTCCCAGGTTGAGCCCGGGGCTTTCACACCTAACTTAATTATCCGCCTACATGCCCTTTACGCCCAGTCATTCCGATTAACGCTCGCACCCTCCGTATTACCGCGGCTGCTGGCACGGAGT
+
CCCCCFGGGGGGGGGGGGGGGGGGGGGGGGGGGGGGGGGGGGGGGGGGGCEGGGGGGGGGGGGGGGGGGGGGGGGGGGGGGGGGGGGGGGGGGGGGGGGGGGGGGGGGGGGGGGGGGGGGGGGGGGGGGGGGGGGGGGGGGGGGGGGGGGGGGFGGGDFFGGGGGGGGGGGGGGGGFGFGGGGGGGGGGGGGGGGGGDDD?DFFFFFFFFFFFFFF3BFFFFEE2BDFFFFFCFFFFFFFF<DFF;DFFFF3?<@(336AF?(2:>B>B>?B?BF<6?4:B<(747(41?03:<02:90(-
@M04999:289:000000000-L3R54:1:1101:7431:8912 2:N:0:430
GACTACCAGGGTATCTAATCCTGTTTGCTCCCCACGCTTTCGCATCTCAGCGTCAGTATCTGTCCAGAAGGCCGCCTTCGCCACCGGTACTCCTCCACATCTCTACGCATTTCACCGCTACACGTGGAATTCTACCTTCCTCTACAATACTCCAGATAACCAGTTTTAAGTGCAATTCCCAGGCTGAGCCCGGGGCTTTCACACCTAACTTAATTATCCGCCTACATGCCCTTTACGCCCAGTCATTCCGATTAACGCTCGCACCCTCCGTATTACCGCGGCTGCTGGCACGGAGTTAGCC
+
CCCCCGGGGGGGGGGGGGGGGGGGGGGGGGGGGGGGGGGGGGGGGGGGGGGGGGGGGGGGGGGGGGGGGGGGGGGGGGGGGGGGGGGGGGGGGGGGGGGGGGGGGGGGGGGGGGGGGGGGGGGGGGGGGGGGGGGGGGGGGGGGGGFGGGGGGGGGGGGGGGGGGGGGGGGGGGGGFGFGGGGFGGGGGGGGGGGGGDFFFFFFFFFFFFFFFFFFFFFFFDFFFFFFFFFFFF<EFFFFFDFEA?CEEF6@FFCED>??FF>FFF??<BB?B?FB4?079>>FFF:24<B:BF>??<4<4
@M04999:289:000000000-L3R54:1:1101:14939:8926 2:N:0:430
TGGATAACTACACGGGTATCTAATCCTGTTTGCTCCCCACGCTTTCGCATCTCAGCGTCAGTATCTGTCCAGAAGGCCGCCTTCGCCACCGGTCTTCCTCCACATCTCTACGCATTTCACCGCTACACGTGGAATTCTACCTTCCTCTACAATACTCCAGATAACCAGTTTTAAGTGCAGTTCCCAGGTTGAGCCCGGGGCTTTCACACCTAACTTAATTATCCGCCTACATGCCCTTTACGCCCAGTCATTCCGATTAACGCTCGCACCCTCCGTATTACCGCGGCTGCTGGCACGGAGT
+
CCCCC,EFGGGGGGGGGGGGGGGGGGGGGGGGGGGGGGGGEGGGGGGGGGGGGGGGGGGGGGGGGGGGGGGGFGFGGGGGGGGGGGGGGGGGG:FGGGGGGGGGGGGGGGGGGGGGGGGGGGGGGGGGGG?FGGGGGGGGGGGGGGGGFFGGFGGGGGGFFGGGGGGGGGGGGG8FFGFGGGGGGGCFGGC?FGGGGGGGBEFFFCFFFFFFFFFFFFFFAEEF=BFF?F@FEFFFFFFCE6@;>?0=E9EFFF;78?0<9?6:?B>;>2?B?FF66:?9A<?;6>BF;:?2(4?>49((-
@M04999:289:000000000-L3R54:1:1101:12950:8941 2:N:0:430
TAAGACTACAAGGGTATCTAATCCTGTTCGCTCCCCACGCTTTCGTCCATCAGCGTCAATCGGTATTTAGTAACCTGCCTTCGCAATCGGGGTTCTGTGTAATATCTATGCATTTCACCGCTACACTACACATTCCAGCTACTTCAATACTATTCAAGATTAACAGTATCAACGGCAGTTCTACAGTTAAGCTGCAGGTTTTCACCGCTGACTTATCAACCCGCCTACGGACCCTTTAAACCCAATAAATCCGGATAACGCTCGCATCCTCCGTATTACCGCGGCTGCTGGCACGGAGTT
+
CCCCCGGGGGGGGGGGGGGGGGGGGGGGGGGGFGGGGGGGGGGGGGGGGGGGGGGGGGGGGGGGGGFGF@FGGGGGGGGGGGGGGGGGGGGGGGGGGGGGGGGGGGGGGFGGGGGGGGGGGGGGGGGFGGGGGGGGGGGGGGGGGGGGGGGFGGGGAFCGGGGGGGGGGGGGGGDGFGFGGGFGGGGGGFFGGCGGGGGGFFFFFFFFFFFFFFFFFFFFFF4ABFDFF2>FFFFFFFFFF;FFFDFEEEFF@@<@FFFD>;@699?BBFFFFF?FFFF>?B>B;BF?FDF?<?(99(4<
@M04999:289:000000000-L3R54:1:1101:25423:8946 2:N:0:430
TGACGGACTACCGGGGTATCTAATCCTGTTTGCTCCCCACGCTTTCGCATCTCAGCGTCAGTATCTGTCCAGAAGGCCGCCTTCGCCACCGGTATTCCTCCACATCTCTACGCATTTCACCGCTACACGTGGAATTCTACCTTCCTCTACAATACTCCAGATAACCAGTTTTAAGTGCAGTTCCCAGGTTGAGCCCGGGGCTTTCACACCTAACTTAATTATCCGCCTACACGCCCTTTACGCCCAGTCATTCCGATTAACGCTCGCACCCTCCGTATTACCGCGGCTGCTGGCACGGAGT
+
C-@,AF@@CEFFGGEGGGGGGGGFGGGGEFGGGGG<FFGGGCCFGGFGDCF,@AFFGCFGGGGFGCF@CCGCDGGGGGGCG@FGGG,BFEECEEFGGGGGFFGGDGCE;?EFGGGDDGGFGGGGCEGGGF=FCF=DFFGGGGGFGGGFACFFEDGDEFGFEG8FGDFFECFCGFFGFG;CF+C:93DDF9DFCCGG5;DD4?6AB8CF3@>=@AFA@F>5=5CEFFF<;@1/(6@09@FAE0<@(-3(4<AAA<?:03:>BF>61(4191<6:(4((((6AA(199129(4>0(326(13(
@M04999:289:000000000-L3R54:1:1101:2818:8981 2:N:0:430
GACTACCAGGGTATCTAATCCTGTTCGCTCCCCACGCTTTCGTCCATCAGCGTCAATCGGTATTTAGTGACCTGCCTTCGCAATCGGGGTTCTGTGTAATATCTATGCATTTCACCGCTACACTACACATTCCAGCTACTTCAATACTATTCAAGATTAACAGTATCAACGGCAGTTCTACAGTTAAGCTGCAGGTTTTCACCGCTGACTTATCAACCCGCCTACGGACCCTTTAAACCCAATAAATCCGGATAACGCTCGCATCCTCCGTATTACCGCGGCTGCTGGCACGGAGTTAGCC
+
CCCCCGGGGGGGGGGGGGGGGGGGGGGGGGGGDGGGGGGGGGGGGGGGGGGGGGGGGGGGGGGGGGGGGGGGGGGGGGGGGGFGGGGGGGGGGGGGGGGGGGGGGGGGGGGGGGGGGGGGGGGGGGGGGGGGGFGGGCGGGGGGGGGGGGGGGGFFGFGGGGGGGGGGGGCGGGGGFGFGGGGGGGGGGGGGFGGGGGGGFFFFFFFFFFFFFFFFFFFFFFFFFF2@B=DBD3=EEEDFDFF@FFE3@B>FFFEED@FF>FBF>??AFF?0:?BA40993;>F:7:?B:??BB044264.
@M04999:289:000000000-L3R54:1:1101:27557:8983 2:N:0:430
CGGACTACTAGGGTATCTAATCCTGTTTGCTCCCCACGCTTTCGCATCTCAGCGTCAGTATCTGTCCAGAAGGCCGCCTTCGCCACCGGTATTCCTCCACATCTCTACGCATTTCACCGCTACACGCGGAATTCTACCTTCCTCTACAATACTCCAGATAACCAGTTTTAAGTGCAATTCCCAGGTTGAGCCCGGGGCTTTCACACCTAACTTAATTATCCGCCTACATGCCCTTTACGCCCAGTCATTCCGATTAACGCTCGCACCCTCCGTATTACCGCGGCTGCTGGCACGGAGTT
+
<C<66+EFGGCF8C@EEFCCFF9@CEFGGFE9FF@DBFGGCFFCBF@FAFEEEGGGECFCFGGFE<EECFGGFGFGCEGGGF7@BBDCFCE7@@FFFGFEGCFFGG,?FGCFCF<FFFGEGGDGGFGGCFFFFFGCDE?CFCGGGGGAE9@FGD=FGFFGGCDFFC,@EFFGGGFGFGFF?FDGEGFGFFGGCG>D7CCC6A@BAFF4@3BFEFFF?@AEC>@;DFFFE7@FD@@FE<;>BF;;3);???A41<604:6>:1(29BFBF?B6(.17)49(7;(2931::(34?(46(43
@M04999:289:000000000-L3R54:1:1101:17922:9010 2:N:0:430
AGACTACCAGGGTATCTAATCCTGTTTGCTCCCCACGCTTTCGCATCTCAGCGTCAGTATCTGTCCAGAAGGCCGCCTTCGCCACCGGTATTCCTCCACATCTCTACGCATTTCACCGCTACACGTGGAATTCTACCTTCCTCTACAATACTCCAGATAACCAGTTTTAAGTGCAATTCCCAGGTTGAGCCCGGGGCTTTCACACCTAACTTAATTATCCGCCTACATGCCCTTTACGCCCAGTCATTCCGATTAACGCTCGCACCCTCCGTATTACCGCGGCTGCTGGCACGGAGTTAGC
+
CCCCCGGGGGGGGGGGGGGGGGGGGGGGGGGGGGGGGGGGGGEGGGGGGGGGGGGGGGGGGGGGGGGGGGGFGGGGGGGGGGGGGGGGGGGGGGGGGGGGGGGGGGGGGGGGGGGGGGGGGGGGGGGGGGGGGGGGGGGGGGGGGGGGGGGGFGGGGGDGGGDGGGGGGGFGCGGFFGFGGGGGGGGGGGGGGGGGGGGGFFFFFFFFFFFFFAFFFFF9?BDDDFFFFFFBEFFFFFFFFD;F@FFEFF@DFDFCE<9?B>>B>FF??FF???74AD?B2169>?F?027??;;F?B9>>
@M04999:289:000000000-L3R54:1:1101:26736:9043 2:N:0:430
TTTGACTACAGGGGTATCTAATCCTGTTCGCTCCCCACGCTTTCGTCCATCAGCGTCAATCGGTATTTAGTAACCTGCCTTCGCAATCGGGGTTCTGTGTAATATCTATGCATTTCACCGCTACACTACACATTCCAGCTACTTCAATACTATTCAAGATTAACAGTATCAACGGCAGTTCTACAGTTAAGCTGCAGGTTTTCACCGCTGACTTATCAACCCGCCTACGGACCCTTTAAACCCAATAAATCCGGATAACGCTCGCATCCTCCGTATTACCGCGGCTGCTGGCACGGAGTT
+
CCCCCGGGGGGGGGGGGGGGGGGGGGGGGGGGGGGGGGGGGEGGGGGGGGGGGGGGGGGGGGGGGGGGGGGGGGGGGGGGGGGGGGGGGGGGGGGGGGGGGGGGGGGGGFGGGGGGGGGGGGGGGGGGGGGGFGGGGGGGGGGGGGGGGGGGGGGGGFGGGGGGGGGGGGGGGGDGFGFGGGGGGGGGGGGGGGGGGGGGFFFFFFEFFFFFFFFFFFFFFFBAAFFB@>9>@FFFFFFFFFFFFFFFFFFF;B;?<FF?F;D>>FFFFFFBFFFFF<94:>F11,2<>?7??F?B>;:?
@M04999:289:000000000-L3R54:1:1101:10045:9058 2:N:0:430
GACTACTGGGGTATCTAATCCTGTTCGCTCCCCACGCTTTCGTCCATCAGCGTCAATCGGTATTTAGTAACCTGCCTTCGCAATCGGGGTTCTGTGTAATATCTATGCATTTCACCGCTACACTACACATTCCAGCTACTTCAATACTATTCAAGATTAACAGTATCAACGGCAGTTCTACAGTTAAGCTGCAGGTTTTCACCGCTGACTTATCAACCCGCCTACGGACCCTTTAAACCCAATAAATCCGGATAACGCTCGCATCCTCCGTATTACCGCGGCTGCTGGCACGGAGTTAGCC
+
CCCCCGGGGGGGGGGGGGGGGGGGGGGGGGGGGGGGGGGGGGGGG,FGGGGGGGGGGGGGGGGGGG@FFFGGGGGGGGGFGGGGGGGGGGGGGGGGGGGGGGGGGGGGGGGGGGGGGGGGGGGGGGGGGGGGGGGGGGGGGGGGGEGGGGGGGGGGGGGGGGGGGGGGGGGGGGGGFGFGGG?FGGGGGGFGGG?FGGGCFFFEFFFFFFFFEFFFFFEAA=AAFF>FFFFFFBEEEE@FF0;4=7?CEF0<?FFFFF@FFFFFF??BB131274AF<BF3796:323:3<?>>2:()54.
@M04999:289:000000000-L3R54:1:1101:12583:9094 2:N:0:430
GAATAGACTACCGGGGTATCTAATCCTGTTTGCTCCCCACGCTTTCGCATCTCAGCGTCAGTATCTGTCCAGAAGGCCGCCTTCGCCACCGGTCTTCCTCCACATCTCTACGCATTTCACCGCTACACGTGGAATTCTACCTTCCTCTACAATACTCCAGATAACCAGTTTTAAGTGCAATTCCCAGGTTGAGCCCGGGGCTTTCACACCTAACTTAATTATCCGCCTACATGCCCTCTACGCCCAGTCATTCCGATTAACGCTCGCACCCTCCGTATTACCGCGGCTGCTGGCACGGAGT
+
CCCCCGFGGGGGGGGGGGGGGGFGGGGGGGGFGGGFGGGGGGGGGGGGGGGFGFFGCFGGGGGGGGDFGGGGGGEFGGGGGGGGGGCFGGEGGGGFGGGGGGGGCFGGGFGFGEFGGGGGGDGGGGGGEECF7EGFGGGGGGGGGGFFDGEGGGGGGGG?FGGCFGGGGGGGG6:EFC?FCCFCFG8FGGF67?FF5CD*:@FAAFFFEF=3:FFF=AFEACF4>=;<18(?)6@@;;@4>04>;;0/=<C7CC:602(69?>FF1609;0361;<<139:A?6(332(,2)5<08(-292
@M04999:289:000000000-L3R54:1:1101:28478:9099 2:N:0:430
TGACTACCGGGGTATCTAATCCTGTTTGCTCCCCACGCTTTCGCATCTCAGCGTCAGTATCTGTCCAGAAGGCCGCCTTCGCCACCGGTATTCCTCCACATCTCTACGCATTTCACCGCTACACGTGGAATTCTACCTTCCTCTACAATACTCCAGATAACCAGTTTTAAGTGCAATTCCCAGGTTGAGCCCGGGGCTTTCACACCTAACTTAATTATCCGCCTACATGCCCTTTACGCCCAGTCATTCCGATTAACGCTCGCACCCTCCGTATTACCGCGGCTGCTGGCACGCAGTTAGC
+
CCCCCGGGGGEGGGGGGGGGGGGGGGGGGGGGGGGGGGGGGGGGGGGGGGDGGGGGGGGGGGGFGGGGCGGGGGGGGGGGFEGDGGGGGGGGGGGGGGGFEGGG;DGGGCDFGGGGGGGEGEEFEFDEGGDFGGFGFGGGGGGFGGFCEDGGGGGG99EFG8FGGF:EDGAFGGGGFDFCCGGGFFFGFGGGGGGDGGGC4@EFFFFFEDFE3=BBCFFF4BDFFF;EC;38@D@EF66D>2;(73?CFE(1;:?>A6;?(,426>FBFB1:08>4:<19(799382:3,(.4((324:>2
@M04999:289:000000000-L3R54:1:1101:21538:9101 2:N:0:430
ATGGACTACACGGGTATCTAATCCTGTTCGCTCCCCACGCTTTCGTCCATCAGCGTCAATCGGTATTTAGTAACCTGCCTTCGCAATCGGGGTTCTGTGTAATATCTATGCATTTCACCGCTACACTACACATTCCAGCTACTTCAATACTATTCAAGATTAACAGTATCAACGGCAGTTCTACAGTTAAGCTGCAGGTTTTCACCGCTGACTTATCAACCCGCCTACGGACCCTTTAAACCCAATAAATCCGGATAACGCTCGCATCCTCCGTATTACCGCGGCTGCTGGCACGGAGTT
+
CCCCCGGGGGGGGGGGGGGGGGGGGGGGFGGGGGFGGGGGGGGGGGEGGGGGGGGGGDGGGGGGFGGGGGGGGFGGFFFGDGGGEEGGGGGGGGGGGGGGGGGGGGGFEFCEGFGGGGGGGEGGGGGGGGGG8FGFC9DDGGGGGGGGGGGGGGGGGCCFGFGGGGGGGGGGFECE?GDFGGGGG?EFGGGFGFGGGGGGFFFFFF5@A>58BFF94B6>AAFBFFFB@@(:@@F;@E?:=8830=EA>CF8>6;7;4@D@:F6;B?>>27?>FF?>992:>F01(-,).5((.4>(,81
@M04999:289:000000000-L3R54:1:1101:18187:9107 2:N:0:430
GACTACACGGGTATCTAATCCTGTTTGCTCCCCACGCTTTCGCATCTCAGCGTCAGTATCTGTCCAGAAGGCCGCCTTCGCCACCGGTATTCCTCCACATCTCTACGCATTTCACCGCTACACGTGGAATTCTACCTTCCTCTACAATACTCCAGATAACCAGTTTTAAGTGCAATTCCCAGGTTGAGCCCGGGGCTTTCACACCTAACTTAATTATCCGCCTACATGCCCTTTACGCCCAGTCATTCCGATTAACGCTCGCACCCTCCGTATTACCGCGTCTGCTGGCACGGAGTTAGCC
+
CCCCCGGGGGEGGGGGGGGGGGGGGGGGGGGGGGGGGGGGGGGGGGGGGDGGGGGGGGGGGGGGGGGGGGGGGGGGGGGCFGGGGGGGGGGGGGGGGGGGGGGGGGGGGGGGGGGGGGGGGGGDFGGDGGGGGGGGGGGGGGGGGGGFGGGGGGGADGFGGGGGFGGGGGGGCFGGFGFDGGGGGGGGFGGDEGEGGGGGFFFFFFFFFFFFFFCFFAC=F@@=@EFEBFF@=EEE;?BFF06@E?EFFFDFFFECFFF?1;;>9?BFBF1:::9A22>6-436A<?FB??B069:45>23
@M04999:289:000000000-L3R54:1:1101:2672:9114 2:N:0:430
TCGAGACCACCCGGGTATCTAATCCTGTTTGCTCCCCACGCTTTCGCATCTCAGCGTCAGTATCTGTCCAGAAGGCCGCCTTCGCCACCGGTATTCCTCCACATCTCTACGCATTTCACCGCTACACGTGGACTTCTACCTCCCTCTACTATACTCCAGATAACCAGTTTTAAGTGCAGTTCCCATGTTGAGCCCGTGGCTTACACACCTAACTTAATTACCCGCCTACATGCCCTTTACGCCCAGACATTCCGTGTCACGCTCGCACCCCCCGTATTACCGCTGCCGCTGCCCGGGAGTT
+
-8BC@8C,C<FFGG7B7E6<@6CC@@<F6E@96EF@E@FE@FF<6@F7BFB@DC@EBE:,E<9<@,99,<@F8,@,A@7+48F7,,8,:BCF7,@<5,CFFFG<FFE<FDFC:CBEFG9>=C+4@5?=A,?+4ECG9D=,6=FE8@DG83=D,E,@=D@F,E,=,==A9,EE8FGCF7A?++52>,,5@C77EGGG0<*;?A*;4?>B)))::+=;4++/+00/((6(>B)6;@@@D3CA(;1((6(3()).).)(/,7<11(,3;9(4,-(,(-(.492422,4>(,4(4(3.(-((--,
@M04999:289:000000000-L3R54:1:1101:27260:9141 2:N:0:430
GGTATCTAATCCTGTTCGCTCCCCACGCTTTCGTCCATCAGCGTCAATCGGTATTTAGTAACCTGCCTTCGCAATCGGGGTTCTGTGTAATATCTATGCATTTCACCGCTACACTACACATTCCAGCTACTTCAATACTATTCAAGATTAACAGTATCAACGGCAGTTCTACAGTTAAGCTGCAGGTGTTCACCGCTGACTTATCAACCCGCTTACGGACCCTTTAAACCCAATAAATCCGGATAACGCTCGCATCCTCCGTATTACCGCGGCTGCTGCCACGGAGTTAGCCGATGCTTGT
+
CCCCCGGGCEEEGGGGGGGGGF8FFEGGGGGGGGGGGGG<CEFFGGGGGGGGGGGFGGGEFFGF@FGDFEGGEGDGE7FFBFCGEFFGGAFFGGGFGFFEGGGFFGEF7FC@EGGGGGGGF9FFGGGGGCFFAFDG9EGGGC8EFGCEFCDF===DGGGG?EEGGDDGEFFGGGFGFD?FGGGG8DD,@CGGFFGGGDCFBFFFFFFFF>=A)39AB>BFFFF=ECEC=@D>FB@3;CE;6(6?@9EFFD?0:>;;=3)(,3.:04AD:6160291:4).).(4(28(6<<2;F6,4>B).
@M04999:289:000000000-L3R54:1:1101:19814:9175 2:N:0:430
TATGACTACTGGGGTATCTAATCCTGTTTGCTCCCCACGCTTTCGCATCTCAGCGTCAGTATCTGTCCAGAAGGCCGCCTTCGCCACCGGTATTCCTCCACATCTCTACGCATTTCACCGCTACACGTGGAATTCTACCTTCCTCTACAATACTCCAGATAACCAGTTTTAAGTGCAATTCCCAGGTTGAGCCCGGGGCTTTCACACCTAACTTAATTATCCGCCTACATGCCCTTTACGCCCAGTCATTCCGATTAACGCTCGCACCCTCCGTATTCCCGCGGCTGCTGGCACGGAGTT
+
CCCCCGGGGGGGGGGGGDGGGGGGGGGGGGGGGGGGGGGGGGGGGGGGGGGGGGGGGGGGGGGGGGGGGGGGGGGGGGEGGGGGGGGGGGGCGGGGGGGGGGGGFGGGGGGEGGGGGGGGGGGGGGGGGGGGGGGGGGGGGGGGGGGGGGGFGFGFFGGGGGGGGGGGGGGGGEDFFFFGGFFFGCGFFGGGFFGGGGGGFFFFFFFFDFF@FFFFEFFFFFFF=D>DFFCFFFFFFCEB@F>;167<C7CC;04;D3361239>9BF???:(-430).5:>B2034:2>8?7?:(3(((
@M04999:289:000000000-L3R54:1:1101:22853:9180 2:N:0:430
GGACTACCGGGGTATCTAATCCTGTTTGCTCCCCACGCTTTCGCATCTCAGCGTCAGTATCTGTCCAGAAGGCCGCCTTCGCCACCGGTATTCCTCCACATCCCTTCGCATTTCACCGCTACACGTGGAATTCTACCTTCCTCTACAATACTCCAGATAACCAGTTTTAAGTGCAGTTCCCAGGTTGAGCCCGGGGCTTTTACACCTAACTTAATTATCCGCCTACATGCCCTTTACGCCCAGTCATTCCGATTAACGCTCGCACCCTCCGTATTACCGCGGCTGCTGGCACGGAGTTAGC
+
CCCCCCFG:FGGEBCDC@FEFGD@CFG8F<6EFGCC:C:FFCB@@FG,C@EC@FE7@FC96CEF<FAEFGEGCE@FFEGGCCG7?E>F=+9E<F,,9,A<95,44,9?@FBFFE,@F:FC@>44+8FG?EEFFDAAG?F8EC=@8==,@=F8,@ADAE,==D,@@BDF====,@+=9CAFG;=C:C,@<FGGDGGGC7C>*3;+*;8A>BCE=688*+1>/69573(.);@15@E)7/6>6((637??)931<<2><(36:19>B1?:?<>B(34).9-1-,,32,3)(4(81,((-()66
@M04999:289:000000000-L3R54:1:1101:18396:9187 2:N:0:430
GGGGACTACAGGGGTATCTAATCCTGTTTGCTCCCCACGCTTTCGCATCTCAGCGTCAGTATCTGTCCAGAAGGCCGCCTTCGCCACCGGTATTCCTCCACATCTCTACGCATTTCACCGCTACACGTGGAATTCTACCTTCCTCTACAATACTCCAGATAACCAGTTTTAAGTGCAATTCCCAGGTTGAGCCCGGGGCTTTCACACCTAACTTAATTATCCGCCTACATGCCCTTTACGCCCAGTCATTCCGATTAACGCTCGCACCCTCCGTATTACCGCGGCTGCTGACACGGAGTTT
+
CCCCCGGGGGFGGGFGGGGGGGGGDCFGGGGGGGGGGGGGGGGGGG>@FGGGGGGGGGGGGGCGFFGGGGFFGGGGGGGGGGGGGGGGGGGGGEEGGGGGGGGGGGGGGGDCGEGGFGGGGGGGGGG<FDDGGFFGGGFGGGGGGGGFGGGGGG==DDAEGFGGGGEEFG8DC==EBGFFGGDFFGGGGGGGGGE55C>74ABFFFFDF2=BEFFFFFFF=@@DFFFF=CEF;;1@EECAF>>;<=E@C??EF106(;3((((3((-9?328>:(4(6<A:0(44291>:)14:2>>413)
@M04999:289:000000000-L3R54:1:1101:4503:9211 2:N:0:430
GACTACTCGGGTATCTAATCCTGTTTGCTCCCCACGCTTTCGCATCTCAGCGTCAGTATCTGTCCAGAAGGCCGCCTTCGCCACCGGTATTCCTCCACATCTCTACGCATTTCACCGTTACACGTGGGATTCTACCTTCCTCTACAATACTCCAGATAACCAGTTTTAAGTTCAATTCCCAGGTTGAGCCCGGGGCTTTCACACCTAACTTAATTATCCGCCTACATGCCCTTTACGCCCAGTCATTCCGATTAACTCTCGGACCCTCCGTATTACCGCTGCTGCTGGCACGGAGTTAGCC
+
CCCCCGFGEG7FFGGGEFGGGGGGG9EAFFDFEEGGGCCGGGCGDGFGGFG@@7C@F9CFGGGEGGGGFGGGGGGGGEGFGCFGGGC:+BFFGGGGFGCEFCFFFGGGGGFGGGDGGFGGFFGGFFG7<EFGGGGGDGFFDFFEGCDFGGAF?EG=99DGCCFGGGG,6EF=AF9EF????8D@BFGGGCDEGGDDDCFF9FF>AFF>@CCBE>FF*B9=)(06((9C3:B@BB4>,7>BD;.;<EC3756@D04>)7?E(((473((81424449)(,((47?2).,:<.:007:0-..)
@M04999:289:000000000-L3R54:1:1101:10205:9224 2:N:0:430
TGCAGACTACCGGGGTATCTAATCCTGTTTGCTCCCCACGCTTTCGCATCTCAGCGTCAGTATCTGTCCAGAAGGCCGCCTTCGCCACTGGTATTCCTCCACACCCCCACGCATTTCACCGCTACACGTGGAATTCTACCTTCCTCTACTACACTCCAGATAACCAGTTTTAAGTGCAATTCCTAGGTTGAGCCCGGGGCTTTCACACCTACCTTAATTATTCGCCTACATGCTCTTTACTCCCAGTCCTCCCCATTACCGCTCGCACCCTCCGTAGTACCGCGGCTCCTGTCGAGTAGTT
+
CCC88,=,;;,6+:+7@@@,,<ECE,CE,C,,,,;D,,@CCFBF,B@6@FGF<,6+8B,,<9,,,,,<C6,C<<@E,C@+,,94,BB?,BBF9FFFA@5:EFD7F+@+@7:F=+4A,C=E:8+44==BE8+?:=,E;@AF3,@=,=,@,,7,6A2DFC,D=DE,3+6,5:@,,E;EF;++=CF,3,,EE9,,78>CC449*/;01=662(6(36+?8+151**04(:63(7)5)9)765+)13=1/68)9)(/(((-6))(3419;>>>:??((-3(--:)47-(,4(2,3).(((.,.-.
@M04999:289:000000000-L3R54:1:1101:13067:9228 2:N:0:430
GACTACTAGGGTATCTAATCCTGTTCGCTCCCCACGCTTTCGTCCATCAGCGTCAATCGGTATTTAGTAACCTGCCTTCGCCATCGGGGTTCTGTGTAATATCTATGCATTTCACCGCTACACTACACATTCCAGCTACTTCAATACTATTCAAGATTAACAGTATCAACGGCAGTTCTACAGTTAAGCTGCAGGTTTTCACCGCTGACTTATCAACCCGCCTACGGACCCTTTAAACCCAATAAATCCGGATCACGCTCGCATCCTCCGTATTACCGCGGCTGCTGGCACGGAGTTAGCC
+
CCCCCGGGGGGGGGGGGGGGGGGGGGGGGGGGGGGGGGGGGGGGGCFGGGGGGGGGGGGGGGGGGGGGGGGGGGGGGGGGG,@FGGGGGGGGGGGGGGFGGGGGGGGGGGFGGGGGGGGGGGGGGGGGGGGGGGGGGGGGGGGGGGGGGGGGGGGGGGGGGGGGGGGGGGGDGGGGFGFGGGGGGGGGGGGGGEFGGGGGFFFBFFFFFFFFFFFFDFFF>ADFFFD@29@FFFCCCFFFDFFFFFCEFFFF0(6=@FFF@FFFFFFFFFF??B2<F:>0(-4;?DFFF(.4042?FBA24
@M04999:289:000000000-L3R54:1:1101:4416:9268 2:N:0:430
TGACTACAGGGGTATCTAATCCTGTTCGCTACCCATGCTTTCGAACCTCAGCGTCAGTTACAGACCAGAGAGCCGCCTTCGCCACTGGTGTTCTTCCATATATCTACGCATTCCACCGCTACACATGGAGTTCCACTCTCCTCTTCTGCACTCAAGAAAAACAGTTTCAGCTGCACTTCCCCGGTTAAGCCGAGGGCTTTCACAGCTGACTTGTTCTCCCGCCTGCGTTCGCTTTACGCCCAATAAATCCGGACAACGCTTGCCACCTACGTATTACCGCGGCTGCTGGCACGTAGTTAGC
+
CCCCCGGGGGGGGGGGGGGGGGGGGGGGGGGGGGGGGGGGGGGGGGGGGGGGGGGGGGGGGGGGGGGGGGGGGGGGGGGGGGEGGGGGGGGGGGGGGGGGGGGGGGGGGGGGGGGGGGGGGGGGGGGGGGGGGGGGGGGGGGGGGGGGGGGGGGGGGGGGGGGGFFGGGGGGGGGGFGFGCFGGGGGGGGGGGGDGGCFGBAFFFFFF==EEEFFFFFFFFFFFFFF@FFFFFD?FFF<BB6?FEAFF)4:66996<>911<F?AB??FFBFFA?456(((,4090):(8<<((..8))..
@M04999:289:000000000-L3R54:1:1101:21766:9295 2:N:0:430
CGACTACAGGGGTATCTAATCCTGTTCGCTCCCCACGCTTTCGTCCATCAGCGTCAATCGGTATTTAGTAACCTGCCTTCGCAATCGGGGTTCTGTGTAATATCTATGCATTTCACCGCTACACTACACATTCCAGCTACTTCAATACTATTCAAGATTAGCAGTATCAACGGCAGTTCTACAGTTAAGCTGCAGGTTTTCACCGCTGACTTATCAACCCGCCTACGGACCCTTTAAACCCAATAAATCCGGATAACGCTCGCATCCTCCGTCTTACCGCGGCTGCTGGCACGGAGTTAGC
+
CCCCCGGGGGGGGGGGGGGGGGGGGGGGGGGGGGGGGGGGGGGGGGGGGGGGGGGGGGGGGGGGGGGGGGGGGGGGGGGGGGGGGGGGGGGGGGGGGGGGGGGGGGGGGGGGGGGGGGGGGGGGGGGGGGGGGGGGGGGGGGGGGGGGGGGGGGFGGGGGGGGGGGGGGGGGGGGGFGFGGGGGGGGGGGGGGGGGGGGGFFFFFEFFFFFFFFFFFFFDF>BDFFF@@FFFFFEEFFFFDF@FFFFFFFFFFFFFFF;;6>;BB>??AFFB(2<>AB((-4211<2??FFFF6;>3:<:6
@M04999:289:000000000-L3R54:1:1101:6795:9317 2:N:0:430
GGGGGACTACCGGGGTATCTAATCCTGTTTGCTCCCCACGCTTTCGCATCTCAGCGTCAGTATCTGTCCAGAAGGCCGCCTTCGCCACCGGTATTCCTCCACATCTCTACGCATTTCACCGCTACACGTGGAATTCTACCTTCCTCTACAATACTCCAGATAACCAGTTTTAAGTGCAATTCCCAGGTTGAGCCCGGGGCTTTCACACCTAACTTAATTATCCGCCTACATGCCCTTTACGCCCAGTCATTCCGATTAACGCTCGCACCCTCCGTATTACCGCGGCTGCTGGCACGGAGTT
+
CCCCCGGGGGGGGGGGGGGGGGGGGGGGGGGGGGGGGGGGGGGGGGGGGGGGGGGGGGGGGGGGGGGGGGGGGGGGGGGGGGGGGGGGGGGGGGGGGGGGGGGGGGGGGGGGGGGGGGGGGGGGGGGGGGGGGGGGGGGGGGGGGGGGGGGGGGGGGGGGGGGGGGGGGGGGGGGGFGFGGGGGGGGGGGGGGGGGGGGGFFFFFFFFFFFFFFFFFFFFAEFF?@FFFFEEFFFFFFFFFF;@F?@EFAA<BBB04:BABBF:B>999BF:?F:6144>>0;>F>96?>22:??B911<4
@M04999:289:000000000-L3R54:1:1101:20290:9345 2:N:0:430
TGACTACTGGGGTATCTAATCCTGTTCGCTCCCCACGCTTTCGTCCATCAGCGTCAATCGGTATTTAGTAACCTGCCTTCGCAATCGGGGTTCTGTGTAATATCTATGCATTTCACCGCTACACTACACATTCCAGCTACTTCAATACTATTCAAGATTAACAGTATCAACGGCAGTTCTACAGTTAAGCTGCAGGTTTTCACCGCTGACTTATCAACCCGCCTACGGACCCTTTAAACCCAATAAATCCGGATAACGCTCGCATCCTCCGTATTACCGCGGCTGCTGGCACGGAGTTAGC
+
CCCCCGGGGGGGGGGGGGGGGGGGGGGGGGGGGGGGGGGGGGGGGGGGGGGGGGGGGGGGGGGGGGGGGGGGGGGGGGGGGGGGGGGGGGGGGGGGGGGGGGGGGGGGGGGGGGGGGGGGGGGGGGGGGGGGGGGGGGGGGGGGGGGGGGGGGGGGFFFGGGGGGGGGGGGGGGGGFGFGGGGGGGGGGGGGGGGGGGGGFFFFFFFF=CFFFFFFEFFFFBFFFFFF=>FDDFFF?CFFFFFFEEEFFFFBDFFFFF>DDFFFFFBFF:>:BFFFFFFF>BFF><>?7?FF:>>9?BFFA
@M04999:289:000000000-L3R54:1:1101:22437:9430 2:N:0:430
CGACTACCGGGGTATCTAATCCTGTTTGCTCCCCACGCTTTCGCATCTCAGCGTCAGTATCTGTCCAGAAGGCCGCCTTCGCCACCGGTATTCCTCCACATCTCTACGCATTTCACCGCTACACGTGGAATTCTACCTTCCTCTACAATACTCCAGATAACCAGTTTTAAGTGCAATTCCCAGGTTGAGCCCGGGGCTTTCACACCTAACTTAATTATCCGCCTACATGCCCTTTACGCCCAGTCATTCCGATTAACGCTCGCACCCTCCGGATTACCCCGGCTGCTGGCACGGAGTTAGC
+
CCCCCDFGGGGGGGGGGGGGGGGGGGGGGGGGGGGGGGGGGGGGGDGGGFGGGGGGGGGFGGGGGGGGGGGGGGGGGGGGGGGCFGGGGGGGGGGGGGGFFFGGGGGGGGGGGGGGGGGGGGGGGGGGGGGGGGGGGGGGGGGGGGGGGGGGGGGGCFGGGGGGDFGGGGCFFEFGFGFGGGGGGGD6FGGGGEEDG>FGFCFCAEFFBDFFFFFFFCBEA9>@;DFF?E;@FFFEC;?D@713=4?C3<@6<:?FFF0,--(,-9?00,,((,(4<>(44(31415:2:18(,4;6?4))
@M04999:289:000000000-L3R54:1:1101:10405:9449 2:N:0:430
GGACTACAGGGGTATCTAATCCTGTTCGCTACCCATGCTTTCGAACCTCAGCGTCAGTTACAGACCAGAGAGCCGCCTTCGCCACTGGTGTTCTTCCATATATCTACGCATTCCACCGCTACACATGGAGTTCCACTCTCCTCTTCTGCACTCAAGAAAAACAGTTTCAGCTGCACTTCCCCGGTTAAGCCGAGGGCTTTCACAGCTGACTTGTTCTCCCGCCTGCGTTCGCTTTACGCCCAATAAATCCGGACAACGCCTGCCACCTACGTATTACCGCGGCTGCTGGCACGTAGTTAGC
+
CCCCCGGGGGGGGGGGGGGGGGGGGGGGGGGGGGGGGGGGGGGFGGGGGGGGGGGGGGGGGGGGGGGGGGGGGGGGGGGGGGGGGGGGGGGGGGGGGGGGGGGGGGGGGGGGGGGGGGGGGGGGGGGGGGGGGGGGGGGGGGGGGGGGGGGGGGGGGGGFGGGGGGGGGGGGGGGGFGFGGGGGGGGGGGGGEGGGGGGGFFFFFFFAEF=A=FFFFFFFFFBFFFFFFDFFFFFFFFFFFFFFFFFEFFFFFFB??FFFFFFBFFFFFBFFFFB<AA0969BB>BFFF6<<<?BBB<<).
@M04999:289:000000000-L3R54:1:1101:11076:9454 2:N:0:430
TCTGACTACAGGGGTATCTAATCCTGTTCGCTACCCATGCTTTCGAACCTCAGCGTCAGTGACGGCCCAGAGACCTGCCTTCGCCATCGGTGTTCTTCCCGATATCTACACATTCCACCGTTACACCGGGAATTCCAGTCTCCCCTACCGCACTCCAGTCCGCCCGTACCCGGCGCCGATCCACCGTTAAGCGATGGACTTTCACTCCAGACGCGACGAACCGCCTACGAGCTCTTTACGCCCAATAAATCCGGATAACGCTTGCACCCTACGTATTACCGCGGCTGCTGGCACGTAGTTT
+
CCCCCFGEGFG8FCFEGGGGGGGGGGGGGGGG67;C@FFEGGGGG,@@FGGFGGGGGGGGDGGGEGGGGGFDEFGGFGFGGGGGGGGGGGGGGGGGG9FEFFGDGFGGGGGGGGGGGFGGGGDFGDFGDCCFF,@DGCEFGGGFEGGGFEGGGCGGGFGCFGGGGGGDD>DECCC*@>BGGDGFGGGGGCCFG5C5D4FDFAFF6AFF@83;1>D5375(>>F01:?B2<471?DFFFA3:9;6?F:AB4<74(4((64(268B?FFF2?B??B?<:AAF0((,((-(.,8((.4:?(-64
@M04999:289:000000000-L3R54:1:1101:16677:9456 2:N:0:430
GACTACTCGGGTATCTAATCCTGTTCGCTCCCCACGCTTTCGTCCATCAGCGTCAATCGGTATTTAGTAACCTGCCTTCGCAATCGGGGTTCTGTGTAATATCTATGCATTTCACCGCTACACTACACATTCCAGCTACTTCAATACTATTCAAGATTAACAGTATCAACGGCAGTTCTACAGTTAAGCTGCAGGTTTTCACCGCTGACTTATCAACCCGCCTACGGACCCTTTACACCCAATAAATCCGGATAACGCTCGCATCCTCCGTATTACCGCGCCGGCTGGCACGGAGTTAGCC
+
CCCCCGGFEGGECGFGGGGGGGFGGGGGD@FGGGEGGGGGGGGGGGGGGGGGGGGGFGGG@EDGC,ECFDGCDFGGGGGGGGGGGGEEGG@FGDAAFFFGGGGFGEFFFGGGGFDGGGG=FFGGFGGGDFGGGGCDGGGGGGGFGGGGGGGGFGCGCEDDGGGGGGGGGG>CE8C8;DFGGGGGFA,3EFCG?CGDFFGG?FFE>DF>8C*9AFFF=FEAEA@D@255>5>:@==*9</5;2;3)><3=917DD<@,38<9;BF;>2431283:<B2?B>(32-399(-8>6((488>B<3
@M04999:289:000000000-L3R54:1:1101:7630:9467 2:N:0:430
ATGACTACAGGGGTATCTAATCCTGTTTGCTCCCCACGCTTTCGCATCTCAGCGTCAGTATCTGTCCAGAAGGCCGCCTTCGCCACCGGTATTCCTCCACATCTCTACGCATTTCACCGCTACACGTGGAATTCTACCTTCCTCTACAATACTCCAGATAACCAGTTTTAAGTGCAGTTCCCAGGTTGAGCCCGGGGCTTTCACACCTAACTTAATTATCCGCCTACATGCCCTTTACGCCCAGTCATTCCGATTAACGCTCGCACCCTCCGTATTACCGCGGCTGCTGGCACGGAGTT
+
CCCCCGGGGGGGGGGGGGGGGGGGGGGGGGGGGGGGGGGGGGGGGGGGGGGGGGGGGGGGGGGGGGGGGGGGGGGGGGGGGGGGGGGGGGGGGGGGGGGGGGGGGGGGGGGGGGGGGGGGGGGGGGGGGGGGGGGGGGGGFFEGGGGGGGGGGGGGGFGDGGGGGGGGGG@EGGGGFGFGGGFGGGGGGFCGGGGGGGGGFFFFFFFFFFFFFFFFFFFFF2BDFFBFFFEBDFDECFFF;FFFFFFEEFFE0<?<EFFFFBFFFF9<BF?BF:?09:<?BF>F;BBFF>B<<0404::
@M04999:289:000000000-L3R54:1:1101:28747:9482 2:N:0:430
TGTTGACTACAGGGGTATCTAATCCTGTTCGCTACCCATGCTTTCGAACCTCAGCGTCAGTTACAGACCAGAGAGCCGCCTTCGCCACTGGTGTTCTTCCATATATCTACGCATTCCACCGCTACACATGGAGTTCCACTCTCCTCTTCTGCACTCAAGAAAAACAGTTTCAGCTGCACTTCCCCGGTTAAGCCGAGGGCCTTCACAGCTGACTTGTTCTCCCGCCTGCGTTCGCTTTACGCCCAATAAATCCGGACAACGCTTGCCACCTACGTATTACCTCGGCTGCTGGCACGTAGTT
+
CCCCCFGGGGGGCCGGGGGGGGFGGGGGGGGGGGGDGGGGGGGGGGCFFFGGGGGGGGGGCFFGGDEGGGGGGGGGG>FFGGGGDEGG8FFE,,@EEFGGGGDFGDFGGGGGGGGGGGGGGGGDGFGFGFA,ADFGGGGGGAED8=EEFGFFGGGGGGFEGGGDGGGGGGGFGFGGFGFGDGGGFGGGGGGGGGGCDGGDFBFFFFFF=E=3:FFFFFFEF@B2>@DFB>@DDDB0=<>A,6>B?;@3;C?C?F7:>F83(9B<?BB2,4?B?:42<B)6<421(8((487(:058,4,4.
@M04999:289:000000000-L3R54:1:1101:21497:9490 2:N:0:430
CGGGGACTACACGGGTATCTAATCCTGTTTGCTCCCCACGCTTTCGCATCTCAGCGTCAGTATCTGTCCAGAAGGCCGCCTTCGCCACCGGTATTCCTCCACATCTCTACGCATTTCACCGCTACACGTGGAATTCTACCTTCCTCTACAATACTCCAGATAACCAGTTTTAAGTGCAATTCCCAGGTTGAGCCCGGGGCTTTCACACCTAACTTAATTATCCGCCTACATGCCCTTTACGCCCAGTCATTCCGATTAACGCTCGCACCCTCCGTCTTACCGCGGCTGCGCGCACGGAGCC
+
CCCCCFEDFGFCEGGFGGGGGGCCAFFFFFGGGGCGGGGGGGGGGGGGGGGGGFGGGGGGGGGGGGGCEFGGGGFGDGGGGDGGGGGGGGGGGGGGGFFBFGFDF,FGGGGGGGGGGGGFFDF@CGGGGGG7EF8DFFGGGAFFGGGGGGCFGGGGGGGFGGFGFGGFFGGGGGGGFGFG8CCFECCGGGF,CGFGDGGGAFFFAFFFF(;E=CFFEFFEBE6@D2;?D133;4;38;38;D123(673<<E?824826410(-(3(4920137:(414<?(1760(,4((4201>((-4(
@M04999:289:000000000-L3R54:1:1101:26083:9512 2:N:0:430
CAGACTACAGGGGTATCTAATCCTGTTCGCTACCCATGCTTTCGAACCTCAGCGTCAGTTACAGACCAGAGAGCCGCCTTCGCCACTGGTGTTCTTCCATATATCTATGCATTCCACCGCTACACATGGAGTTCCACTCTCCTCTTCTGCACTCAAGAAAAACAGTTTCAGCTGCACTTCCCCGGTTAAGCCGAGGGCTTTCACAGCTGACTTGTTCTCCCGCCTGCGTTCGCTTTACGCCCAATAAATCCGGACAACGCTTGCCACCTACGTATTACCGCGGCTGCTGGCACGTAGTTAT
+
CCCCCGGGGGGGGGGGGGGGGGGGGGGGGGGGGGGGGGGGGGGDFFGGGGGGGGGGGGFGGGGGGGGGGCGGGGGGGGGGGGGGGGGGGGGGGGGGGFGGGGGGGGGGGGGGFFGGGGGGGGGGGFGGGCGFGGEGGGGGGFGGGGGGGGGGGGGGGGGGFFGGGGFFGGGGGGGFB???FGGGGGGEGGGGGEGGGGGGF>FFFFFFEFFFEFFFEFF=F>BFFDFFFFF<0;06>C6>B>@;@EEEEEFFB?21089>?B?BBAFB7(((4<4:AAB?99;>BF?:?2::2:?134<A)
@M04999:289:000000000-L3R54:1:1101:7452:9531 2:N:0:430
TGGACTACAGGGGTATCTAATCCTGTTTGCTCCCCACGCTTTCGCATCTCAGCGTCAGTATCTGTCCAGAAGGCCGCCTTCGCCACCGGTATTCCTCCACATCTCTACGCATTTCACCGCTACACGTGGAATTCTACCTTCCTCTACAATACTCCAGATAACCAGTTTTAAGTGCAATTCCCAGGTTGAGCCCGGGGCTTTCACACCTAACTTAATTATCCGCCTACATTCCCTTTACGCCCCGTCATTCCGAGTAACGCTCGCACCCCCCGTATTACCGCCGCTGCTGGCCCGGCTTTAT
+
CCCCCGGGCF@FGCGGGGGGGCEFFGGG@CGGAEECGCFGGGE@F@:@EFGGFGCCCFGGAFF,CFEFEG@DFGG@FGCGEFGGGGGC+66BF9C,FF,E@<A,CE9FCFD7BFFFFECEGEG,=?E<B7EFGAEBFD=D8ECGGFGF9DFFFGGGEGG8EFGF?FGGGCDAC,=,D=?DGGFGGGG6:1::E>>DCD4@F+1==FEF=BFCCFCACFFC:(592(>(**1934@E)9189>19<D68636(,(/2)-(-11160118(-4(4(4:6)4(-(49((()5(434(-(((5))
@M04999:289:000000000-L3R54:1:1101:8159:9542 2:N:0:430
CGACTACCGGGGTATCTAATCCTGTTTGCTCCCCACGCTTTCGCATCTCAGCGTCAGTATCTGTCCAGAAGGCCGCCTTCGCCACCGGTATTCCTCCACATCTCTACGCATTTCACCGCTACACGTGGAATTCTACCTTCCTCTACAATACTCCAGATAACCAGTTTTAAGTGCAATTCCCAGGTTGAGCCCGGGGCTTTCACACCTAACTTAATTATCCGCCTACATGCCCTTTACGCCCAGTCATTCCGATTAACGCTCGCACCCTCCGTATTACCGCGGCTGCTGGCACGGAGTTAGC
+
CCCCCGGGGGGGGGGGGGGGGGGGGGGGGGGGGGGGGGGGGGGGGGGGGGGGGGGGGGGGGGGGGGGGGGGGGGGGGGGGGGGGGGGGGGGGGGGGGGGGGGGGGGGGGGGGGGGGGGGGGGGGGGGGGGGGGGGGGGGGGGGGGGGGGGGGGGGGGGGGGGGGGGGGGGGGGGGGFGFGCGGGGGGGGGGGGGGGGGGGFFFFFFFFFFFFFFFFFFFFBDF@;@FFFFEFFFFEEFFFBDDFFFFFFFFD<FFFFB>BF>>FFF0,::>B(34>A<<>F(79>FFB>:(8:41;::).-
@M04999:289:000000000-L3R54:1:1101:10767:9547 2:N:0:430
AAGACTACCCGGGTATCTAATCCTGTTCGCTACCCATGCTTTCGGGCCTCAGCGTCAGTAACAGACCAGAGAGCCGCCTTCGCCACTGGTGTTCTTCCATATATCTACGCATTTCACCGCTACACATGGAGTTCCACTCTCCTCTTCTGCACTCAAGTCTCTCAGTTTCCGATGCTCTTCCTCAGTTAAGCTGAGGGCTTTCACATTCAGACTTAAAAGACCGCCTGCGCTCCCTTTACGCCCAATAAATCCGGACAACGCTTGCCACCTACGTATTACCGCGGCTGCTGGCACGTAGTT
+
CCCCCGGGGGGGGGGGGGGGGGGGGGGGGGGGGGGGGGGGGGGGGGGGGGGGGGGGGGGGGGGGGGGGGGGGGGGGGGGGGGGGGGGGGGGGGGGGGGGGGGGFGGGGGGGGGGGGGGGGGGGGGGGGGGGFGGGGGGGGGGGGGGGGGGGGGGGGGGGGGGGGGGGGGGGGGGGGFFFGGGGGGGGGDGGGGGGGGG5DAFFFFFFFFCEFFFFFFFFFFFFFFFFFFFFFFFFFFFFFFBFFF@FFFFF;FF;BF?FFFFFFFFFBBFBBBFFFFFBB0>FF>B>:BFFFFBB<::?A
@M04999:289:000000000-L3R54:1:1101:12910:9557 2:N:0:430
ATAGACTACTCGGGTATCTAATCCTGTTCGCTACCCATGCTTTCGAACCTCAGCGTCAGTTACAGACCAGAGAGCCGCCTTCGCCACTGGTGTTCTTCCATATATCTACGCATTCCACCGCTACACATGGAGTTCCACTCTCCTCTTCTGCACTCAAGAAAAACAGTTTCAGCTGCACTTCCCCGGTTAAGCCGAGGGCTTTCACAGCTGACTTGTTCTCCCGCCTGCGTTCGCTTTACGCCCAATAAATCCGGACAACGCTTGCCACCTACGTATTACCGCGGCTGCTGGCACGTAGTT
+
CCCCCGGGGGGGGGGGGGGGGGGGGGGGGGGG@@;C<FGGGGGGD<FGGGGGGGGGGGGGGGGGGGGGGGGGGGGGGGGGGGGGGGGGGGGGGGGGGGGGGGGGFGGGGGGGGGGGGGGGGGGGGGGGGGGFFGGGGGGGGGGGGGGGG=EGGGGFGG8E?FGGGGGGGGGGGGGGFGFGGGGGGGGGGGGFGGGGGDGFFFFAFFFFFFFFFF4CEFFFFFFFFF559@D;8@FD@)9><:@FFFF@<?EE>9<>FFF09??BF?<4?F:?FBBBF29-32(-339(.4:0:<:?7(-.
@M04999:289:000000000-L3R54:1:1101:23043:9559 2:N:0:430
TCGGACTACAGGGGTATCTAATCCTGTTTGCTCCCCACGCTTTCGCATCTCAGCGTCAGTATCTGTCCAGAAGGCCGCCTTCGCCACCGGTATTCCTCCACATCTCTACGCATTTCACCGCTACACGTGGAATTCTACCTTCCTCTACAATACTCCAGATAACCAGTTTTAAGTGCAATTCCCAGGTTGAGCCCGGGGCTTTCACACCTAACTTAATTATCCGCCTACATGCCCTTTACGCCCAGTCATTCCGATTAACGCTCGCACCCTCCGTATTACCGCGGCTGCTGGCACGGAGTTT
+
CCCCCGGGGGGGGGGGGGGGGGGGGGGGGGGGGGGGGGGGGGGGGGGGGGGGGGGGGGGGFGGGGGGGGGGGGGGGGGGGGGGGGGGGGGGGGGGGGGGGGGGGGGGGGGGGGGGGGGGGGGGGGGGGGGGGGGGGGGGGGGGGGGFGGGFGGGGGGGGGGGGGGGGGGGGGGGGGFGFGGGGGGFGGGGGGGGGGGGGDFF+=FFFFFFFFFFFFFFFFFFFFFD=D=ECEE1@FFFEA;>@@?@EFF?EFF@FFFFABFB8>F6;9BFF69<::24:9299>;>>1:7:B08636(4:)
@M04999:289:000000000-L3R54:1:1101:15184:9582 2:N:0:430
GGCCGACTACTGGAGTATCTAATCCTGTTCGCTACCCATGCTGTCGCACCACAGCGTCAGTTACCGACCAGAGAGCCGCCTCCGCCACTGTTGTTCTTCCATATACCTACTCATTCCACCGCTACACATGTAGTTCCACTCTCCTCTTCTCCACACATGCAAAACAGTTTCAGCTGCACTTCCGCGGTTAACCCGAGTTCTTTCACCTCTGACTTTTTCTCCCGCCTGCGTCTCATTTCTGACTAATCCATCCGGCCCTATCCTGCCCCTTTCTATTTACCGCTGCTGCTAGCACGTTCAT
+
<C,68+@C@C,C,,;,C<CCEEA<F@FFG@:@,B@@F,C,,E,F9F,67+,CF,6+FF:C,9,C,8,C@FA8CF@FE++8,,9+8=+,BF,C,AFEF<?FF,,59,95;E,9FG9?A@F,46+46AEFG95,,4,@E,EFCC8=,@BD@,,@=8,+33@,@99,,+,7=E:,@@CF*+*=6+2++++@C*7,44:33*/+1++11=3*/:0*:+B1*;4>640(59((6((((())).)+))1)))1)/)/),(((,((.))())(((((.,-))-.).))(((-,48))-.,5)-.(.(-
@M04999:289:000000000-L3R54:1:1101:15770:9604 2:N:0:430
CGACTACTGGGGTATCTAATCCTGTTTGCTCCCCACGCTTTCGCATCTCAGCGTCAGTATCTGTCCAGAAGGCCTCCTTCGCCACCGGTATTCCTCCACATCTCTACGCATTTCACCGCTACACGTGGAATTCTACCTTCCTCTACAATACTCCAGATAACCAGTTTTAGGTGCAATTCCCAGGTTGAGCCCGGGGCTTTCACACCTAACTTAATTATCCCCCTCCTTCCCCTTTCTGCCCGTCAATCCGGTTTAACGCTGCACCCCTCCTATTACCTGCGCCGGCTGGCACGACGTACGC
+
CCCCCGGGGGGGFFGGGGGGCFF9FFGGGGGGGGGGGGGGGG@CF@BFGG9FFGGGGGFGGGFGGGGGGDGGCF,EEFEFFEEFGGG@F:DFGFGFG@FFGEGGGGFGGGGCAEDG9FEGGGGGGEFE>FGCFFGGGCCFFGGGGGFCEEGGGFF?AFACGCDDFDFGGG,7EDFGFDB@DFFGCFFF8DGCEGE>DGGFBFF959FF=@FC=9E+*+4**:-((6(*.8B(77)***1;(((((/<)/(((.(57)(6(,-((41((,,()).).9)-,3(-((-49((()-(((,((,,
@M04999:289:000000000-L3R54:1:1101:13949:9644 2:N:0:430
GGACTACAGGGGTATCTAATCCTGTTTGCTCCCCACGCTTTCGCATCTCAGCGTCAGTATCTGTCCAGAAGGCCGCCTTCGCCACCGGTATTCCTCCACATCTCTACGCATTTCACCGCTACACGTGGAATTCTACCTTCCTCTACAATACTCCAGATAACCAGTTTTAAGTGCAATTCCCAGGTTGAGCCCGGGGCTTTCACACCTAACTTAATTATCCGCCTACATGCCCTTTACGCCCAGTCATTCCGATTAACGCTCGCACCCTCCGTATTACCGCGGCTGCTGGCACGGGTTTAGC
+
CCCCCGGGGGGGGGGGGGGGGGGGGGGGGGGGGGGGGGGGGGGGGGGGGGGGGGGGGGGGGGGGGGGGGGGGGGGGGGGGGGGGGGGGGGGGGGGGGGGGGGGGGGGGGGGGGGGGGGGGGGGGGFGGGGGGGGGGGGGGGGGGGGGGGGGGGGGGGGGGGGGGGGGFGGGGGGGGFGFGGGGGGGGCFFGGGGGGGGGGFFFFFEFFFFFFFFFFFFFEEDF?5BEEFEEFFDFEEFFFF@FF@EEEEFF<<0;?EF0::6>>BBF<?F>?(4:AD<1091919?:?F<(.-(,(-4().
@M04999:289:000000000-L3R54:1:1101:28993:9654 2:N:0:430
CGGGACTACTCGGGTATCTAATCCTGTTTGCTCCCCACGCTTTCGCATCTCAGCGTCAGTATCTGTCCAGAAGGCCGCCTTCGCCACCGGTATTCCTCCACATCTCTACGCATTTCACCGCTACACGTGGAATTCTACCTTCCTCTACAATACTCCAGATAACCAGTTTTAAGTGCAATTCCCAGGTTGAGCCCGGGGCTTTCACACCTAACTTAATTATCCGCCTACATGCCCTTTACGCCCAGTCATTCCGATTAACGCTCGCACCCTCCGTATTACCGCGGCTGCTGGCACGGAGTT
+
CCCCCGGGGGGGGGGGGGGGGGGGGGGGGGGGGGGGGGGGGGGGGGGEGGGGGGGGGGEGGGGGGGGGGGGGGGGGGCGGGGGGC?FFCFE=BEFFGGGGGGGGGGGGGGGGGGGGGGGGGGGGGGGGGGGGGGGGGGGGGGGGGGGGGGGGGGFGGGGGGFGGGGGGGGGGGGFGFGFGGGFGGGGGGG?FFGGGGGDGFFFFFFFEFBEFFFFFFFFCFFFFFFFFFFE;E@;@FFFFF9@?FEFFEFCEE6?@FEAFFFFFFF>F0(-41148:AAA,22963-033:BBFF>29<B
@M04999:289:000000000-L3R54:1:1101:9159:9706 2:N:0:430
GGCGGACTACAGGGGTATCTAATCCTGTTTGCTCCCCACGCTTTCGCATCTCAGCGTCAGTATCTGTCCAGAAGGCCGCCTTCGCCACCGGTATTCCTCCACATCTCTACGCATTTCACCGCTACACGTGGAATTCTACCTTCCTCTACAATACTCCAGATAACCAGTTTTAAGTGCAATTCCCAGGTTGAGCCCGGGGCTTTCACACCTAACTTAATTATCCGCCTACATGCCCTTTACGCCCAGTCATTCCGATTAACGCTCGCACCCTCCGTATTACCGCGGCTGCTGGCACGGAGTT
+
CCCCCGGGGGGGGGGGGGGGGGGGGGGGGGGGGGGGGGGGGGGGGGGGGGGGGGGGGGGGGGGGGGGGGGGGGGGGGGGGGGGGGGGGFGGGGGGGGGGGGGGCFGGGGGGGGGGGGGGGGGGGGGGGFGEGGGGGGGGGGGGGGGGGGGGGGGGFGGGGGGGGGGGFFFGGGGGGFGFGGGGGGGGFGGGGGGGGGGGD>FAFFFFFDBFFFFFFFFFFFFF?FFDFFFFFFF@;DEFFFFF6;1=EEFEC532:1:A<(-3?>B;9;03-8>?FBFFFAB>(9>>1:B0(-27:906?2
@M04999:289:000000000-L3R54:1:1101:7990:9735 2:N:0:430
CGAGACTACCGGGGTATCTAATCCTGTTTGCTCCCCACGCTTTCGCATCTCAGCGTCAGTATCTGCCCAGAAGGCCGCCTTCGCCACCGGTATTCCTCCACATCTCTACGCATTTCACCGCTACACGTGGAATTCTACCTTCCTCTACAATACTCTAGTTAACCAGTTTTAAGTGCAATTCCTAGGTTGAGCCCAGGGCTTTCACACCTAACTTAATTATCCGCCTACATGCCCTTTACGCCCAGTCATTCCGATTAACGCTCGCACCCTCCGTATTACCGCGGCTGCTGGCACGGAGTTT
+
CCCCCGGGGGGGGGGGGGGGGGAFGGGGGGGGGGGFGGGGGGGGGGGGGGGGGGGGGGGGFFGGGGGGGGGGFGGGGGGGGGGGGGGGGGGGGGGGGGFGGGGGGGGGGGGGGGGGGGGGGGGGGGGGGGGGGDFGGGGFFGGGGGGGGFFEFCFGGGGGGGGGGGGGGAFFGGGGFGFGGGGFEFEFGGDFGGGGGGGFFFFFFFFFBBEFFFAFFFFCCE@FFD@DFFFEEFFFFFFF?BF6@E@<EEFFF;?6?E9?FF?(3;>F?6?0(-.82)44:9>6;>B?0,2:1>?;>>BB)
@M04999:289:000000000-L3R54:1:1101:8639:9740 2:N:0:430
GGACTACTGGGGTATCTAATCCTGTTCGCTACCCATGCTTTCGAACCTCAGCGTCAGTTACAGACCAGAGAGCCGCCTTCGCCACTGGTGTTCTTCCATATATCTACGCATTCCACCGCTACACATGGAGTTCCACTCTCCTCTTCTGCACTCAAGAAAAACAGTTTCAGCTGCACTTCCCCGGTTAAGCCGAGGGCTTTCACAGCTGACTTGTTCTCCCGCCTGCGTTCGCTTTACGCCCAATAAATCCGGACAACGCTTGCCACCTACGTATTACCGCGGCTGCTGGCACGTAGTTAGC
+
CCCCCGGGGGGGGGGGGGGGGGGGGGGGGGGGGGGGGGGGGGGGGGGGGGGGGGGGGGGGGGGGGGGGGGGGGGGGGGGGGGGGGGGGGGGGGGGGGGGGGGGGGGGGGGGGGGGGGGGGGGGGGGGGGGGGGGGGGGGGGGGGGGGGGGGGGGGGGGGGGGGGGGGGGGGGGGGGFGFGGGGGGGGGGGGGDDEGGGGGFFFFFFFFFFFFFFFFFFFFFFFFFFF@<?FFFF?<6;DFFFFFFF)9<((14>B6?B9FBFF?FFFFFB(4?>>AB4(3;;>>9<BF:BBFF<:6-66A6
@M04999:289:000000000-L3R54:1:1101:5688:9766 2:N:0:430
GGACTACTGGGGTATCTAATCCTGTTTGCTCCCCACGCTTTCGCATCTCAGCGTCAGTATCTGTCCAGAAGGCCGCCTTCGCCACCGGTATTCCTCCACATCTCTACGCATTTCACCGCTACACGTGGAATTCTACCTTCCTCTACAATACTCCAGATAACCAGTTTTAAGTGCAATTCCCAGGTTGAGCCCGGGGCTTTCACACCTAACTTAATTATCCGCCTACATGCCCTTTACGCCCAGTCATTCCGATTAACGCTCGCACCCTCCGTATTACCGCGGCTGCTGGCACGGAGTTAGC
+
CCCCCGGGGGGGGGGGGGGGGGGGGGGGGGGGGGGGGGGGGGGGGGGGGGGGGGGGGGGGGGGGGGGGGGGGGGGGGGGGGGGGGGGGGGGGGGGGGGGGGGGGGGGGGGGGGGGGGGGGGGGGGGGGGGGGGGGGGGGGGGGGGGGGGGGGGGGGGGGGGGGGGGGGGGGGGGGGFFFGGFGCFGGGGGGGGGGGDGGGFFFFFFFFFFFFFFFFFFFEFDFFF@EFFEFFFFFFFFFFBFFFFFEF?EFFFFFFEFF?FFFBFF:?BFFF?FB<DF?FBFB>0<2:((4>:,2;BF<A4
@M04999:289:000000000-L3R54:1:1101:13746:9776 2:N:0:430
TTCGGGACTACTGGGGTATCTAATCCTGTTTGCTCCCCACGCTTTCGCATCTCAGCGTCAGTATCTGTCCAGAAGGCCGCCTTCGCCACCGGTATTCCTCCACATCTCTACGCATTTCACCGCTACACGTGGAATTCTACCTTCCTCTACAATACTCCAGATAACCAGTTTTAAGTGCAGTTCCCAGGTTGAGCCCGGGGCTTTCACACCTAACTTAATTATCCGCCTACATGCCCTTTACGCCCAGTCATTCCGATTAACGCTCGCACCCTCCGTATTACCTCGGCTGCTGGCACGGAGT
+
CCCCCGGGGGGGGGGGGGGGGGGGGGGGGGGGGGGGGGGGGGGGGGGGGDGGGGGGDGGGGGGGGGGGGGGGGGGGGGGGGGGGGGGGGGGGGCGFGGGGGGGGDGGGGGGGGDGGGGGGGGGGGGGGGGGGGGGGGGGGGGGGGGGGGGGGGGGGGGGGGFGGGGGGFFGGCFGEBGFGGGGGGGGGGGGFGDCFGGGGDEFFFFFFFFFEFFFFEAFFFFFFFFFF?FFFFFEFFDEFEFDF9<(6=EECFC4;;??4609:?BFFFFFFF?F<(8:AA<)46<<:BF?>((,41;96(
@M04999:289:000000000-L3R54:1:1101:27575:9814 2:N:0:430
GTGGACTACCGGGGTATCTAATCCTGTTTGCTCCCCACGCTTTCGCATCTCAGCGTCAGTATCTGTCCAGAAGGCCGCCTTAGCCACCGGTATTCCTCCACATCTCTACGCATTTCACCGCTACACGTGGAATTCTACCTTCCTCTACAATACTCCAGATAACCAGTTTTAAGTGCAATTCCCAGGTTGAGCCCGGGGCTTTCACACCTAACTTAATTATCCGCCCACATGCCCTTTACGCCCAGTCATTCCGATTAACGCTCGCACCCTCCGTATTACCGCGGCTGCTGGCACGGAGTTT
+
CCCCCGGGGGGGGGGGGGGGGGAFGFGGGGGGGGGGGGGGGGGGGGGDCFGGGGGGGGGGGGGGGGGCFGGGGGGGGGGGGCFGGGGGGGGGGFFGGGGGGGGGGGGGGGGEGGFCFGFEGGGGGGGGGGGGGGGGGGGGGGGGGGGGGGGGGGGGGGGFGFGFGGDGFGGDFGGGFGFGGCFFGGGGGGGG7EGGGGDGFFFFFFAABBEFFAAFEFFFFFFFF97?DFEE3@E@EFFFFFFF@@@FFCFFF;6?FAAB022>B9>B::6<B(1:(:4<?BF;;19<07((.83129<0)
@M04999:289:000000000-L3R54:1:1101:17356:9831 2:N:0:430
CCGAGACTACTCGGGTATCTAATCCTGTTCGCTCCCCACGCTTTCGCTCCTCAGCGTCAGTGACGGCCCAGAGACCTGCCTTCGCCATCGGTGTTCTTCCCGATATCTACACATTCCACCGTTACACCGGGAATTCCAGTCTCCCCTACCGCACTCCAGTCCGCCCGTACCCGGCGCCGATCCACCGTTAAGCGATGGACTTTCACACCAGACGCGACGAACCGCCCACGAGCTCTTTACGCCCAATAAATCCGGATACCGCTTGCACCCTACGTATTACCTCGCCTGCTGGAACGTAGTT
+
CCC8@B6,CCE,B7:EFDEE@EGG<FAFFE@FFGE@FC@+C:FDFGGGGGGC<FFFGGECGGGGGGD+@FA8FCCDG<?AFGGFC:=FEFCG:FGGGGC<FFDGFC9?F9FFGFCGDFGGGGGGEGGA:@CC7DGFEC,EDFGG,@EGGGDGCEGGDGFFGGGC8C*@9:5A:*;16CBDGDD+?AE=EG8<C=EG53*2*/11+:CFF:14:B3;3>)2)4;>0((42(((96:23).9?690:,4:ABA<242016),89BFFF?BB-48:(().444)).4((41:2)4(.5421,-4
@M04999:289:000000000-L3R54:1:1101:5110:9838 2:N:0:430
GACTACTGGGGTATCTAATCCTGTTCGCTACCCATGCTTTCGAACCTCAGCGTCAGTTACAGACCAGAGAGCCGCCTTCGCCACTGGTGTTCTTCCATATATCTACGCATTCCACCGCTACACATGGAGTTCCACTCTCCTCTTCTGCACTCAAGAAAAACAGTTTCAGCTGCACTTCCCCGGTTAAGCCGAGGGCTTTCACAGCTGACTTGTTCTCCCGCCTGCGTTCGCTTTACGCCCAATAAATCCGGACAACGCTTGCCACCTACGTATTACCGCCGCTGCTGGCACGTAGTAAGCC
+
CCCCCGFDGGGGGGGGGGGFGGFFGCFGGEGGGGCFFFFFG:<FGDCFFGGGGGGGCCGFFGFGGGGFFFGGFGGGGGGFGGGGFGCFF=FGGGGGGAAFG99<EFGGCFBF<FDECG7BFGGGGFFFGEEC,>FFCDF8DGFEGCDFFGGDF8@DG8FGGFFGCCEAFGGGGCCE?FFGFGDGEGFACCCEE5CG5FG>CFAFFFFFFE7:ABFCE4A@E@(/7@5-1;B<7@C4<FFEF0=EE<?EE>6119:39>66:35>?:1>>??2>3A4)49(-4((())431?F:7(4)))53
@M04999:289:000000000-L3R54:1:1101:21031:9843 2:N:0:430
GGGAGACTACTGGGGTATCTAATCCTGTTTGCTCCCCACGCTTTCGCATCTCAGCGTCAGTATCTGTCCAGAAGGCCGCCTTCGCCACCGGTATTCCTCCACATCTCTACGCATTTCACCGCTACACGTGGAATTCTACCTTCCTCTACAATACTCCAGATAACCAGTTTTAAGTGCAATTCCCAGGTTGAGCCCGGGGCTTTCACACCTAACTTAATTATCCGCCTACATGCCCTTTACGCCCAGTCATTCCGATTAACGCTCGCACCCTCCGTATTACCGCGGCTGCTGTCACGGAGTT
+
CCCCCGGGGGFGG8FFGGGGGFGGFGGGGFGGFGGGDGGGGGGGGGGGGGGFGGGGGGGGGGGFGFGGGGFGGGGGGGGGGGGGGGGGGGGGGGGGGGGFGFG8FFGGGGGGGGEGGFGGGDGGEGFCEFGD9EFGGGGGFGGGGGGGGG?FAFGFGFFEGGGGGGGFFFGGGGFFF9?FFGFDFCCFGGCGGGGC>DDDEFFFFFFFAD=@DFFFE@FCFC?2=DF?=3EFF;@E14;A236>0;FF<EECEE6??D3486?6>9>F6:::?9B(4:<BF(437107:7?922)43128(
@M04999:289:000000000-L3R54:1:1101:9644:9894 2:N:0:430
CAGACTACCCGGGTATCTAATCCTGTTTGCTACCCACGCTTTCGAGCATGAACGTCAGTGTTATCCCAGGAGGCTGCCTTCGCCATCGGTATTCCTCCACATCTCTACGCATTTCACTGCTACACGTGGAATTCTACCTCCCTCTGACACACTCTAGTTAGACAGTTTCAAATGCACGTCCCAAGTTGAGCTCGGGGATTTCACATCTGACTTATCTAACCGTCTGCGCTCGCTTTACGCCCAGTAATTCCGATTAACGCTCGCACCCTACGTATTACCGCGGCTGCTGGCACGTAGTT
+
CCCCCGGGGGGGGGGGGGGGGGGGGGGGGGGGGGGGGGGGGGGGGGGGGGGGGGGGGGGGGGGGGGGGGGGGGGGGGGGGGGGGGGGGGGGGGGGGGGGGGGGGGGGGGGGGGGGGGGGGGGGGGGGGGGGGGGGGGGGGGGGGGGGGGGGGGGGGGGGGGGGGGGGGGGGGGGGGFGFGGGGGGGGGGGGGGGGGGGGGFFFFFFFFEEF@EFFFFFFFFFFFFFFFF@@BFFFDCEFFFF;;ECEFEEFFFFF@EF@FFFBFB9>?62?FFDFFFFA?F;>>B>:FF032<???B<9
@M04999:289:000000000-L3R54:1:1101:27703:9938 2:N:0:430
GGACTACCAGGGTATCTAATCCTGTTTGCTCCCCACGCTTTCGCATCTCAGCGTCAGTATCTGTCCAGAAGGCCGCCTTCGCCACCGGTATTCCTCCACATCTCTACGCATTTCACCGCTACACGTGGAATTCTACCTTCCTCTACAATACTCCAGATAACCAGTTTTAAGTGCAATTCCCAGGTTGAGCCCGGGGCTTTCACACCTAACTTAATTATCCGCCTACATGCCCTTTACGCCCAGTCATTCCGATTAACGCTCGCACCCTCCGTATTACCGCGGCTGCTGGCACGGAGTTAGC
+
CCCCCGGGGGGGGGGGGGGGGGGGGGGGGGGGGGGGGGGGGGGGGGGGGGGGGGGGGGGGGGGGGGGGGGGGGGGGGGGGGGGGGGGGGGGGGGGGGGGGGGGGGGGGGGGGGGGGGGGGGGGGGGGGGGGGGGGGGGGGGGGGGGGCFGGGGGGGFFGGGFGGDCFGGGGGGGGGFGFGGGGGGGGGGGGGGGGDCCGGFFFFFFFFEFFFFFFFFFFFFFFF?DFFFE)>=BEFED?86;DFFFFFFFE2?D<EFF>F?;9>B;<1<:9?FB>DFAF>>9909328:2?BF0(46:AB9
@M04999:289:000000000-L3R54:1:1101:18830:9976 2:N:0:430
TGACTACTAGGGTATCTAATCCTGTTCGCTCCCCACGCTTTCGTCCATCAGCGTCAATCGGTATTTAGTAACCTGCCTTCGCAATCGGGGTTCTGTGTAATATCTATGCATTTCACCGCTACACTACACATTCCAGCTACTTCAATACTATTCAAGATTAACAGTATCAACGGCAGTTCTACAGTTAAGCTGCAGGTTTTCACCGCTGACTTATCAACCCGCCTACGGACCCTTTAAACCCAATAAATCCGGATAACGCTCGCATCCTCCGTATTACCGCGGCTGCTGGCACGGAGTTAGC
+
CCCCCGGGGGGGGGGGGGGGGGGGGGGGGGGGGGGGGGGGGGGGGGGGGGGGGGGGGGGGGGGGGGGGGGGGGGGGGGGGGGGEGGGGGGGGGGGGGGGGGGGGGGGGGGGGGGGGGGGGGGGGGGGGGGGGGGGFGGGGGGGGGGGGGGGGGGFGGGGGGGGGGGGGGGGGGGGGFGFGGGGFGGGFGGGGGGGGGGGGFFFFFFFFFDFFFFFFFFFFFFFFFFFFDB@FF:EEFEFFFFFFEFFFFFFFD;1>EFFFFBFFB>B<ABBFFBFFFFFBF(1-46:7>BFFF>B>::A<4
@M04999:289:000000000-L3R54:1:1101:11052:10021 2:N:0:430
GTGCGACTACACGGGTATCTAATCCTGTTCGCTACCCATGCTTTCGAGCCTCAGCGTCAGTAACAGACCAGAAAGCCGCCTTCGCCACTGGTGTTCTTCCATATATCTACGCATTTCACCGCTACACATGGAGTTCCACTTTCCTCTTCTGTACTCAAGTTTTGTAGTTTCCACTGCACTTCCTCAGTTGAGCTGAGGGCTTTCACAGCAGACTTACAAAACCGCCTGCGCTCGCTTTACGCCCAATAAATCCGGACAACGCTTGCCACCTACGTATTACCGCGGCTGCTGGCACGTAGTT
+
CCCCCGGGGGGGGGGGGGGGGGGGGGGGGGGGGGGGGGGGGGGGGGGGGGGGGGGGGGGGGGGGGGGGGGGGGGGGGGGGGGGGGGGGGGGGGGGGGGGGGGGGGFFGGGGGGGGGGGGGGGGGGGGGGGGGGGGGGGGGGGGGGGGGGGGFGFGGGGGGGGGGGGGGGGGGGGGGFGFGGGGGGGGGGGGGGGGFCGGGFFFFFFFFFFDFFFFFFFFEFF>FFFFFFFFFFFFF@FFFFFFF;18@F.?E;9>@F@?19>F?FFFFFFFFFFFFFFFF<0109>>FFFFF::BB4??16
@M04999:289:000000000-L3R54:1:1101:4740:10035 2:N:0:430
GACTACTGGGGTATCTAATCCTGTTTGCTCCCCACGCTTTCGCATCTCAGCGTCAGTATCTGTCCAGAAGGCCGCCTTCGCCACCGGTATTCCTCCACATCTCTACGCATTTCACCGCTACACGTGGAATTCTACCTTCCTCTACAATACTCCAGATAACCAGTTTTAAGTGCAGTTCCCAGGTTGAGCCCGGGGCTTTCACACCTAACTTAATTATCCGCCTACATGCCCTTTACGCCCAGTCATTCCGATTAACGCTCGCACCCTCCGTATTACCGCGGCTGCTGGCACGGAGTTAGCC
+
CCCCCGGGGGGGGGGGGGGGGGGGGGGGGGGGGGGGGGGGGGGGGGGGGGGGGGGGGGGGGGGGGGGGGGGGGGGGGGGGGGGGGGGGGGGGGGGGGGGGGGGGGGGGGGGGGGGGGGGGGGGGGGEGGGGGGGGGGGGGGGGGGGGGGGGGGFGGGGGGGGGGGGGDGGGGGGFCFFFGGGGGGGGGGGGGGGGGGGGGFFFFFFFFFFFFFFFFFFFDFFFFFFFFF=BFFFFFFFB>03=EAFFFEFFFFDEEFF<BF92>>B1:?>??B>FF>06(794>B0,26:<<>96?:A<44
@M04999:289:000000000-L3R54:1:1101:27497:10049 2:N:0:430
TCGCGGACTACCCGGGTATCTAATCCTGTTTGCTCCCCACGCTTTCGCATCTCAGCGTCAGTATCTGTCCAGAAGGCCGCCTTCGCCACCGGTATTCCTCCACATCTCTACGCATTTCACCGCTACACGTGGAATTCTACCTTCCTCTACAATACTCCAGATAACCAGTTTTAAGTGCAATTCCCAGGTTGAGCCCGGGGCTTTCACACCTAACTTAATTATCCGCCTACATGCCCTTTACGCCCAGTCATTCCGATTAACGCTCGCACCCTCCGTATTACCGCGGTTGCTGGCACGGAGT
+
CCCCCGGGGGGGGGGGGGGGGGCCEFGGGGGGGGGGGGGGGGGGGGGGGGGGGGGGGGGGGGGGGGGGGGGGGGGGGGGGGGGGGGGGGGGGGGGGGGGGGGGGGGGGGGGGGGGGGGGGGGGGGGGGGGGGGGGGGGGGGGGGGGGGGGGGGGGGGGGGGGGGGGGGFGGFGGGGFGFGGGGGGGGGGGGGGGGGGGGGFEFFFFFFFFFEEFFFFFFFFFFFF?DFFFFFFFFFF@8FFFFFFFBBFAFFFFFFFFFFFFBFFFFFFF:::?B??B:AFFF9>09BF?44:B?FF>>62
@M04999:289:000000000-L3R54:1:1101:23354:10051 2:N:0:430
AGACTACCCGGGTATCTAATCCTGTTCGCTCCCCACGCTTTCGTCCATCAGCGTCAATCGGTATTTAGTAACCTGCCTTCGCAATCGGGGTTCTGTGTAATATCTATGCATTTCACCGCTACACTACACATTCCAGCTACTTCAATACTATTCAAGATTAACAGTATCAACGGCAGTTCTACAGTTAAGCTGCAGGTTTTCACCGCTGACTTATCAACCCGCCTACGGACCCTTTAAACCCAATAAATCCGGATAACGCTCGCATCCTCCGTATTACCGCGGCTGCTGGCACGGAGTTAGC
+
CCCCCGGGGGGGGGGGGGGGGGGGGGGGGGGGGGGGGGGGGGGGGGGGGGGGGGGGGGGGGGGGFGGGGGGGGGGGGFGGGGG@FGGGGGGGFGGGFGGGGEGGGCGGGGGGGGGGGGGGDEGGGGGGGGGGGGGGGGGGGGGGFGGGGGGGGGGGFFDFGGGGGGGGGGGGGGGGFGFGGGGGGGGFGGGGGGGGGGGGFFFF>DFFFFFFCFFFFFFFFFFFFFDD@BFFFFEF?CEFDFDFFEEFC@@FFF;@@;@((-49?BB?F:;FF0:AAB09(4>>110>:<?)8(,(-45<4
@M04999:289:000000000-L3R54:1:1101:5793:10054 2:N:0:430
TGGCGACTACTCGGGTATCTAATCCTGTTCGCTCCCCACGCTTTCGTCCATCAGCGTCAATCGGTATTTAGTAACCTGCCTTCGCAATCGGGGTTCTGTGTAATATCTATGCATTTCACCGCTACACTACACATTCCAGCTACTTCAATACTATTCAAGATTAACAGTATCAACGGCAGTTCTACAGTTAAGCTGCAGGTTTTCACCGCTGACTTATCAACCCGCCTACGGACCCTTTAAACCCAATAAATCCGGATAACGCTCGCATCCTCCGTATTACCGCGTCTGCTGGCACGGAGTT
+
CCCCCGGGGGGGGGGGGGGGGGGGGGGGGGGGGGGGGGGGGGGGGGGGGGGGGGGGGGGGGGGGGGGGGGGGGFGGGGGGGGGGGGGGGDGCFFGGGGFGGGAFCCCFGGGGFGGGGGGGGGGGGGGGGGGGGGGGGGGGGGGGGGGGGGGGGGGGGFGDFFGCGGGGGGGGGGD+@C@GGGGGGGGGGGGGFGGG?FFGFFFFFFFFFFF=BFFFEFFEFBDB9@FFFD99@BDFFFFFEED7;DF37CCEF6468;EF6>??999<>?FFFFB???<A>B>>96:1>9)4:031(79?:
@M04999:289:000000000-L3R54:1:1101:13383:10056 2:N:0:430
GAATAGACTACCGGGGTATCTAATCCTGTTCGCTACCCATGCTTTCGAACCTCAGCGTCAGTTACAGACCAGAGAGCCGCCTTCGCCACTGGTGTTCTTCCATATATCTACGCATTCCACCGCTACACATGGAGTTCCACTCTCCTCTTCTGCACTCAAGAAAAACAGTTTCAGCTGCACTTCCCCGGTTAAGCCGAGGGCTTTCACAGCTGACTTGTTCTCCCGCCTGCGTTCGCTTTACGCCCAATAAATCCGGACAACGCTTGCCACCTACGTATTACCGCGGCTGCTGGCACGTAGT
+
CCCCCGGGGGGGGGGGGGGGGGGGGGGGGGGGGGGGGGGGGGGGGGGGGGGGGGGGGGGGGGGGGGGGGGGGGGGGGGGGGGGGGGGGGGGGGGGGGGGGGGGGGGGGGGGGGGGGGGGGGGGGGGGGDFFGFGGGFGGGGGGGGGGGGGGFGGGGGGGGGGGGGGGGGGGDFGGGFGFGGGGGGGGGGGGGGGGDDGGDDFFFFFFFFFFFFFFFEFFFFFFFFFFFFFFFFDFFFF;FEFFFBFFFFABBFFF68>F?:>FFF?FFFFBFB?:()6>224?BFFFFFFFFBB:DFF:6-
@M04999:289:000000000-L3R54:1:1101:26708:10072 2:N:0:430
GACTACAGGGGTATCTAATCCTGTTCGCTACCCATGCTTTCGAGCCTCAGCGTCAGTAACAGACCAGAAAGCCGCCTTCGCCACTGGTGTTCTTCCATATATCTACGCATTTCACCGCTACACATGGAGTTCCACTTTCCTCTTCTGTACTCACGTTTTGTAGTTTCCACTGCACTTCCTCAGTTGAGCTGAGGGCTTTCACAGCAGACTTACAAAACCGCCTGCGCTCGCTTTACGCCCAATAAATCCGGACAAAGCTCGCCACCTACGCATTACCGCCGCTGCTGGCACGTAGTTAGCC
+
6@8CC<E@,C+6,;FEC<CECFAF<CFCF@FE@EE<@<EF<BDFGEGGAEEFCF@CCEEGGFFAFGG8E,FEFEDEE=F,@FG>F,<F89?6EFGFGG9FG,CA9EFGG7,CFAF,CCGECEFGGEFGGGDFGFG>,49==DD,@F8CFGF;=,=46,+66=@:E?,3:D=@EFGGFG?DG+=CDDEEDFD,6D+9:F62+91<?9FACE5*:?9?@AEAD))/>2A=@FF=2@C>(525133;..).69./63(,,())/-4?:B?08<(43(.6>89(463(,.4(:0424(,,6))-,
@M04999:289:000000000-L3R54:1:1101:19707:10085 2:N:0:430
GACTACTCGGGTATCTAATCCTGTTTGCTCCCCACGCTTTCGCATCTCAGCGTCAGTATCTGTCCAGAAGGCCGCCTTCGCCACCGGTATTCCTCCACATCTCTACGCATTTCACCGCTACACGTGGAATTCTACCTTCCTCTACAATACTCCAGATAACCAGTTTTAAGTGCAATTCCCAGGTTGAGCCCGGGGCTTTCACACCTAACTTAATTATCCGCCTACATGCCCTTTACGCCCAGTCATTCCGATTAACGCTCGCACCCTCCGTATTACCGCGGCTGCTGGCACGGAGTTAGCC
+
CCCCCGGGGGGGGGGGGGGGGGGGGGGGGGGGGGGGGGGGGGGGGGGGGGGGGGGGGGGGGGGGGGGGGGGGGGGGGGGGGGGGGGGGGGGGGGGGGGGGGGGGGGGGGGGGGGGGGGGGGGGGGGGGGGGGGGGGGGGGGGGGGGGGGGGGGGGGGGGGGGGFDFGGGGGGGGGGFGFGGGGGGGGGGGGGGGGGGGGGFFFFFFFFFFFFFFFFFFFDFF=DB=EFFEFFFFFFFFFFFFFFFEFFFFF;;?FFFBFB>>FFFBFFFFFFFFFFF:B>FFBFFFBFFFFB09(-:>DB>
@M04999:289:000000000-L3R54:1:1101:12181:10092 2:N:0:430
TTGGACTATTCGGGTATCTAATCCTGTTCGCTCCCCACGCTTTCGTCCATCAGCGTCAATCGGTATTTAGTAACCTGCCTTCGCAATCGGGGTTCTGTGTAATATCTATGCATTTCACCGCTACACTACACATTCCAGCTACTTCAATACTATTCAAGATTAACAGTATCAACGGCAGTTCTACAGTTAAGCTGCAGGTTTTCACCGCTGACTTATCAACCCGCCTACGGACCCTTTAAACCCAATAAATCCGGATAACGCTCGCATCCTCCGTATTACCGCGGCTGCTGGCACGGAGTT
+
CCCCCGGGGGGGGGGGGGGGGGGGGGGGGGGGGGGGGGGGGGGGGGGGGGGGGGGGGGGGGGGGGGGGGGGGGGGGGGGGGGGGGGGGGGGGGGGGGGGGGGGGGGGGGGGGGGGGGGGGGGGGGGGGGGGGGGGGGGGGGGGGGGGGGGGGGGGGGGGGGGGGFGGGGGGGGGGGFGFGGGGGGGGGGGGGGGGGGGGGAFFFFFDFFFFFFFFFFFFFFFFFFAFFF>FFFDFDEFEFFFFFFFEFFFFFFFFFFFFF>FFFFFFB?FFFFFF<FFFFF6>>BBFFF7::???F>F?:
@M04999:289:000000000-L3R54:1:1101:6784:10095 2:N:0:430
ACCGGGGTATCTAATCCTGTTTGCTCCCCACGCTTTCGCATCTCAGCGTCAGTATCTGTCCAGAAGGCCGCCTTCGCCACCGGTATTCCTCCACATCTCTACGCATTTCACCGCTACACGTGGAATTCTACCTTCCTCTACAATACTCCAGATAACCAGTTTTAAGTGCAATTCCCAGGTTGAGCCCGGGGCTTTCACACCTAACTTAATTATCCGCCTACATGCCCTTTACGCCCAGTCATTCCGATTAACGCTCGCACCCTCCGTATTACCGCGGCTGCTGGCACGGAGTTAGCCGGTC
+
CCCCCGGEGGGGGAF<FFFFGGFFGGFGGAFGGGEFGGEGCFGGGEFGGGGGGDFGCGFGGGCFEFGGGGGGDG9A:FGGGGD=F7,CFF?FCDE<<FFFGFGGGEGA=FFFEFGGGGGGGFEGGCEFFFFGGGGDGGCFG8E8EGGGGFFG9EEGFFGGCDFGFGFFGGFA=9FFF6*=?CDFFGGGGD57CCEGDC@CDFF4FFFFCC<EFFFEFFFFFEF5E:B33=6>?(.:;;4FEEFE?E06?F?E?(-4;F>B>6?FB9?<002)4161(4>>F70??<??6>(4<AD>:9>9(
@M04999:289:000000000-L3R54:1:1101:10105:10149 2:N:0:430
GGGGACTACAGGGGTATCTAATCCTGTTTGCTCCCCACGCTTTCGCATCTCAGCGTCAGTATCTGTCCAGAAGGCCGCCTTCGCCACCGGTATTCCTCCACATCTCTACGCATTTCACCGCTACACGTGGAATTCTACCTTCCTCTACAATACTCCAGATAACCAGTTTTAAGTGCAGTTCCCAGGTTGAGCCCGGGGCTTTCACACCTAACTTAATTATCCGCCTACATGCCCTTTACGCCCAGTCATTCCGATTAACGCTCGCACCCGCCGCATTACCGCGGCTGCCGGCACGGAGTTT
+
CCCCCGGGGGGGDGF@FGGGGGGAGGG9FGGGGGGGG@@FEEFDGGC:FFFGFCCFGGGGFGGGGGFFGGGGDGGGG>FCCGGGGEGEFGGCDGGGGAFFGGDE?FFGGGGG7@FGEFFGGGGGGGGECDGGA8EGGGGEGGGGGCFGGGFGGFFGGGDFGF?8=FGFDCDFFEDA;F<DFC?CFGGGGGFFGGE97CCCFFFFFCF456;>6=FF?=CFFCDFFDDDE?C3)34;8>EFF0(633))155?E?0(3)93331(9(29?(-22(-38):)(4;(7>1((-7;>>:(2((()
@M04999:289:000000000-L3R54:1:1101:11036:10156 2:N:0:430
GACGACTACCGGGGTATCTAATCCTGTTCGCTCCCCACGCTTTCGCTCCTCAGCGTCAGTGACGGCCCAGAGACCTGCCTTCGCCATCGGTGTTCTTCCCGATATCTACACATTCCACCGTTACACCGGGAATTCCAGTCTCCCCTACCGCACTCCAGTCCGCCCGTACCCGGCGCCGATCCACCGTTAAGCGATGGACTTTCACACCAGACGCGACGAACCGTCTACGAGCTCTTTACGCCCAATAAATCCGGATAACGCTTGCACCCTACGTATTACCGCGGCTGCTGGCACGTAGTTC
+
CCCCCGGGFEGGGGGGGGGGGGGGGGGGGGGGGGGGGGECECFGGGGGGGGGGGGGGGGGGGGGGDGGGGGFGGGGGGGGGGGDEGEFGGGGEGGFGGGGGGGCGFGGGGGEEFGGGGGGCEEGGFEGGGG>:DFGGFGGCFFFEFGGD@ECEEGDFFGGGGGEEC;EGGFG>EDGEC><DGGGFGCGCC7CGECDGDCGFFF?FFFFBB:?9>BFF5>0<1(486?A:<2>>BAAB<B5:9>:<:3<AAA360336<?B9B<6:4>30(41144584><:112>(4<).(8()-4(38A)
@M04999:289:000000000-L3R54:1:1101:5521:10156 2:N:0:430
ACGTGGACTACTAGGGTATCTAATCCTGTTTGCTCCCCACGCTTTCGCATCTCAGCGTCAGTATCTGTCCAGAAGGCCGCCTTCGCCACCGGTATTCCTCCACATCTCTACGCATTTCACCGCTACACGTGGAATTCTACCTTCCTCTACAATACTCCAGATAACCAGTTTTAAGTGCAATTCCCAGGTTGAGCCCGGGGCTTTCACACCTAACTTAATTATCCGCCTACATGCCCTTTACGCCCAGTCATTCCGATTAACGCTCGCACCCTCCGTATTACCGCGGCTGCTGGCACGGAGT
+
CCCCCGGGGGGGGGGGFFGGGGGGGGGGGGGGGGGGGGGGGGGGGGGGGGGGGGGGGGGGGGFGGGGGGGGGGGGGGGGGGGGGGGGGGGGGGGGGGGFGGGGGGGFFCGGGGGGGGGGGGGDFGGGGGGGCFGGGGGGGGGGGGGGGGGGGGGGGGDFGFFFGGGGGGGGGGGGGCDF@FDGFGGFFGGGGFGGGGGDGFFFF46BFF=DFFFFFF6A<F??EFFFF?BECCBF@FFFFFFF@FFF;EFE3?EE@@;DEF0((((4((38B?FF:0124<<:B>6>2((2:>?(889(74
@M04999:289:000000000-L3R54:1:1101:15154:10158 2:N:0:430
TTTGACTACTGGGGTATCTAATCCTGTTTGCTCCCCACGCTTTCGCATCTCAGCGTCAGTATCTGTCCAGAAGGCCGCCTTCGCCACCGGTATTCCTCCACATCTCTACGCATTTCACCGCTACACGTGGAATTCTACCTTCCTCTACAATACTCCAGATAACCAGTTTTAAGTGCAATTCCCAGGTTGAGCCCGGGGCTTTCACACCTAACTTAATTATCCGCCTACATGCCCTTTACGCCCAGTCATTCCGATTAACGCTCGCACCCTCCGTATTACCGCGGCTGCTGGCACGGAGTTT
+
CCCCCGGGGGGGGGGGGGGGGEGGGGGGGEGFGGGGGGGGGGGGEGGEGGGGGGGGGGEGGGGGGGGFGGFGGGGGGGFGGGGGEFGGGGGGGGGEEGFFGGGGEFGGGGGGGGGGGGGGGGEGGGGGGGGGGGGGFDFFGGDFGGFGGGGFGF?,D8ADDGGGGDFGGGGGGGGGFGFGGGGGGGGGGGFGGGGGGGGGFFFAFFFFFFEBEFFFFFF<FFFB@F=:3?CE=DFFF9<5?B@1;EFACCFFEFF?6CE?FBFFF669?1(408:1()6)(-7(44(:3474:<610,4<.
@M04999:289:000000000-L3R54:1:1101:18491:10167 2:N:0:430
ATGCGGACTACTCGGGTATCTAATCCTGTTTGCTCCCCACGCTTTCGCATCTCAGCGTCAGTATCTGTCCAGAAGGCCGCCTTCGCCACCGGTATTCCTCCACATCTCTACGCATTTCACCGCTACACGTGGAATTCTACCTTCCTCTACAATACTCCAGATAACCAGTTTTAAGTGCAATTCCCAGGTTGAGCCCGGGGCTTTCACACCTAACTTAATTATCCGCCTACATGCCCTTTACGCCCAGTCATTCCGATTAACGCTCGCACCCTCCGTATTACCGCGGCTGCTGGCACGGAGT
+
CCCCCGGGGGGGGGGGGGGGGGGGGGGGGGGGGGGGGGGGGGGGGGGGGGGGGGGGGGGGGGGGGGGGGGGGGGGGGGGGGGGGGGGGGGGGGGGGGGGGGGGGGGGGGGGGGGGGGGGGGGGGGGGGGGGGGGGGGGGGGGGGGGGGGGGGGGGGGGGGGGGGGGGGGGGGGGGGFGFGGGGGGGGGGGGGGGGGGGGGFEFFFFFFFFFFFFFFFFFCFFFEDBDFFFFFFFFFFFFFFFFBFD6=EFFFFFF??<?AA0;<BFF>FFFFFFBB?:>D9AFF;9960<:70:0)29072
@M04999:289:000000000-L3R54:1:1101:18985:10210 2:N:0:430
GTTGCGACTACTAGGGTATCTAATCCTGTTCGCTCCCCACGCTTTCGTCCATCAGCGTCAATCGGTATTTAGTAACCTGCCTTCGCAATCGGGGTTCTGTGTAATATCTATGCATTTCACCGCTACACTACACATTCCAGCTACTTCAATACTATTCAAGATTAACAGTATCAACGGCAGTTCTACAGTTAAGCTGCAGGTTTTCACCGCTGACTTATCAACCCGCCTACGGACCCTTTAAACCCAATAAATCCGGATAACGCTCGCATCCTCCGTATTACCGCGGCTGCTGGCACGGAGT
+
CCCCCGGGGGGGGGGGGGGGGGGGGGGGGGGGGGGGGGGGGGGGGGGGGGGGGGGGGGGGGGGGGGGGGGGGGGGGGGGGGGGGGGGGGGGGGCFGGGGGGGGGGGFGGGGGGGGGGGGGGGGGGGGGGGGGGGGGGGGGGGGGGGGGGGGGGGGGGGGGGGGGCFGGGGGGGGGGFGFGGGGGGGGGGGGGGGGGGGGFFFFFFFFFFFFFFFFFFFFFFFFDBFFFFFFFFFFFFFEFFFFFF@@F@@FFEEFF?DDEFFBBFFFBFBFFBFBB?0:4ABBF(2199B?F:0<?B;>;4
@M04999:289:000000000-L3R54:1:1101:13553:10216 2:N:0:430
GACTACCAGGGTATCTAATCCTGTTCGCTCCCCACGCTTTCGTCCATCAGCGTCAATCGGTATTTAGTAACCTGCCTTCGCAATCGGGGTTCTGTGTAATATCTATGCATTTCACCGCTACACTACACATTCCAGCTACTTCAATACTATTCAAGATTAACAGTATCAACGGCAGTTCTACAGTTAAGCTGCAGGTTTTCACCGCTGACTTATCAACCCGCCTACGGACCCTTTAAACCCAATAAATCCGGATAACGCTCGCATCCTCCGTATTACCGCGGCTGCTGGCACGGAGTTAGCC
+
CCCCCGGGGGGGGGGGGGGGGGGGGGGGGGGGGGGGGGGGGGGGGGGGGGGGGGGGGGGGGGGGGGGGGGGGGGGGGGGGGGGGGGGGGGGGGGGGGGGGGGGGGGGGGGGGGGGGGGGGGGGGGGGGGGGGGGGGGGGGGGGGGGGGGGGGGGGGGGGGGGGGGGGGGGGGGGGGFGFGGGGGGGGGGGGGGGGGFGGGFFFEFFFFFFFFCFFFFFFFFFFFFFFDFFFFFFC?EFFFFFFEEEFFFFF@;DFF<B;@;F>BBFFAFFFFF7AFFBB9>>>FFB?FF:?F9>>??BFF>
@M04999:289:000000000-L3R54:1:1101:2831:10243 2:N:0:430
GACTACTGGGGTATCTAATCCTGTTCGCTCCCCACGCTTTCGCTCCTCAGCGTCAGTGACGGCCCAGAGACCTGCCTTCGCCATCGGTGTTCTTCCCGATATCTACGCATTCCACCGTTACACCGGGAATTCCAGTCTCCCCTACCGCACTCCAGTCCGCCCGTACCCGGCGCCGATCCACCGTTAAGCGATGGACTTTCACACCAGACGCGACGAGCCGCCTACGAGCTCTTTACGCCCAATAAATCCGGATAACGCTTGCACCCTACGTATTACCGCGGCTGCTGGCACGTAGTTAGCC
+
CCCCCGGGGDEFFGGGGGGGGGFFFGGGDCCDCEFGGGGFGGCBCBFGFGGGGGEEGGGAEFEFEGGGFCFDFECFGGGGGGGCFGCEEFGGGGDEFF:BCFFFGFGGGGCFEGBFC=FCGGGGGDCGGGGGGEGGG9EFCGGG?FE>CCCFGFF=CG6CEECECDEE9ECC85CC?5)22>D5;*C@FGGEECFC6*;71::;>>FF?9B94DBFBFF>3>(,2314((5)44))(19@?:04>B:)46(308<76913?FFF7?:0:??))46>4--,392><2)(4()33(((.)--,
@M04999:289:000000000-L3R54:1:1101:12465:10268 2:N:0:430
TGGAAGACTACTGGGGTATCTAATCCTGTTTGCTCCCCACGCTTTCGCATCTCAGCGTCAGTATCTGTCCAGAAGGCCGCCTTCGCCACCGGTATTCCTCCACATCTCTACGCATTTCACCGCTACACGTGGAATTCTACCTTCCTCTACAATACTCCAGATAACCAGTTTTAAGTGCAGTTCCCAGGTTGAGCCCGGGGCTTTCACACCTAACTTAATTATCCGCCTACATGCCCTTTACGCCCAGTCATTCCGATTAACGCTCGCACCCTCCGTATTACCGCGGCTGCTGGCACGGAGT
+
CCCCCGGGGGGGGGGGGGGGGGGGGGGGGGGGGGGGGGGGGGGGGGGGGGGGGGGGGGGGGGGGGGGGGGGGGGGGGGGGGGGGGGGGGGGGGGGGGGGGGGGGGGGGGGGGGGGGGGGGGGGGGGGGGGGGGGGGGGGGGGGGGGGGGGGGGGGGGGGGGGGGGGGGGFGGGGGGFGFGGGGGGGGGGGGGGGGGGG>DFFFFFFFFFFFEEFFFFFFFFFFFD2@DFFFFFEEFFFFFFFFFFFFFFFFFFFFFFFFF<B;BF6BFF;F82:>:??FF<AF9FF9BFB0)404<?B;;4
@M04999:289:000000000-L3R54:1:1101:11450:10303 2:N:0:430
AGTGAGACTACACGGGTATCTAATCCTGTTTGCTCCCCACGCTTTCGCATCTCAGCGTCAGTATCTGTCCAGAAGGCCGCCTTCGCCACCGGTATTCCTCCACATCTCTACGCATTTCACCGCTACACGTGGAATTCTACCTTCCTCTACAATACTCCAGATAACCAGTTTTAAGTGCAATTCCCAGGTTGAGCCCGGGGCTTTCACACCTAACTTAATTATCCGCCTACATGCCCTTTACGCCCAGTCATTCCGATTAACTCTCGCACCCTCCGTATTCCCGCGGCTGCGTGCACGGTGT
+
CCCCCGGGGGGGGGGGGGGGGGFGGGGGGGGGGGGGGGGGGGGGFGGGGGGGFGGGGGGGGGGGGGGGGGGGGGFCGGGCFEFGGGGGGGGGG:FFGGEEGGGGGGGGGGGGGGGDGGGGGGGGGGGGGGGEDFGGGGGGDFGGGGGGGGFGGGGGGFGGFGGGGGGGGGGGGGGGFGFDFGGGGGGCFGGGGGGGCD7DDDAFFFFFBAFFF;AAB8FEFFFEFBD2278CEF3=EFFAC6D@B((6<AF<6?87@FFA4)6>?<61>FFF?:;?BF0)-44;13666(-(,(44191<4
@M04999:289:000000000-L3R54:1:1101:15017:10336 2:N:0:430
TAATGACTACCCGGGTATCTAATCCTGTTCGCTCCCCACGCTTTCGTCCATCAGCGTCAATCGGTATTTAGTAACCTGCCTTCGCAATCGGGGTTCTGTGTAATATCTATGCATTTCACCGCTACACTACACATTCCAGCTACTTCAATACTATTCAAGATTAACAGTATCAACGGCAGTTCTACAGTTAAGCTGCAGGTTTTCACCGCTGACTTATCAACCCGCCTACGGACCCTTTAAACCCAATAAATCCGGATAACGCTCGCATCCTCCGTATTACCGCGGCTGCTGGCACGGAGTT
+
CCCCCGGGGGGGGGGGGGGGGGGGGGGGGGGGGGGGGGGGGGGGGGGGGGGGGGGGGGGGGGGGGGGGGGGGGGGGGGGGGGGGGGGGGGGGGGGGGGGGGGGGGGGGGGGGGGGGGGGGDEGGGGGGGGGGGGGGGGGGGGGGGGGGGGGGGGGGGGGGGGGGGGGGGGGGGGDEFGFGGGGGGGGGGGGGGGGGGGGFFFFFFFFFFFFFFFFFFFFFFFFFFFFFFD@FFF@FF@EFFFFFF@;5@EFFFFFDDFEE?FF6693:BFFAF633?BFFA<9>>>>>FFF?FFFF>F>FB
@M04999:289:000000000-L3R54:1:1101:5500:10338 2:N:0:430
GACTACTAGGGTATCTAATCCTGTTTGCTCCCCACGCTTTCGCATCTCAGCGTCAGTATCTGTCCAGAAGGCCGCCTTCGCCACCGGTATTCCTCCACATCTCTACGCATTTCACCGCTACACGTGGAATTCTACCTTCCTCTACAATACTCCAGATAACCAGTTTTAAGTGCAATTCCCAGGTTGAGCCCGGGGCTTTCACACCTAACTTAATTATCCGCCTACATGCCCTTTACGCCCAGTCATTCCGATTAACGCTCGCACCCTCCGTATTACCGCGGCTGCTGGCACGGAGTTAGCC
+
CCCCCGGGGGGGGGGGGGGGGGGGGGGGGGGGGGGGGGGGGGGGGGGGGGGGGGGGGGGGGGGGGGGGGGGGGGGGGGGGGGGGGGGGGGGGGGGGGGGGGGGGGGGGGGGGGGGGGGGGGGGGGGGGGGGGGGGGGGGGGGGGGGGGGGGGGGGFFFGGGGGGGFGGGGGGGGGGFGFGG?6FGFFGFGGGGGGGGFFGFFFFFFFFFFFBEF@CFFFDFFF=BEFFFFFFFFFFDFFF;@EFFFEFE8?;@;CC;9@FF01>>F?319<::?FFFF0(4;9>FF?(-(419(730-.44
@M04999:289:000000000-L3R54:1:1101:20010:10340 2:N:0:430
AGTCGACTACTCGGGTATCTAATCCTGTTTGCTCCCCACGCTTTCGCATCTCAGCGTCAGTATCTGTCCAGAAGGCCGCCTTCGCCACCGGTATTCCTCCACATCTCTACGCATTTCACCGCTACACGTGGAATTCTACCTTCCTCTACAATACTCCAGATAACCAGTTTTAAGTGCAATTCCCAGGTTGAGCCCGGGGCTTTCACACCTAACTTAATTATCCGCCTACATGCCCTTTACGCCCAGTCATTCCGATTAACGCTCGCACCCTCCGTATTACCGCGGCTGCTGGCACGGAGTT
+
CCC<CGGGGGEEGGGGGGGGGGGGGGGGGGGGGGGGGGEGGGGGGGGGCGGGGGGGGGGGGGCFGGFGGGGFGGGGGGGGGGGGGGGGCGGEEGGGGGGGGCGGGGGGGGGGGGGFGGGGGGGGGGGGFGGGGGGGGFGGGGGGGGGGGG?EGGGGGGGGFFG?FGGDGGGCDFDCFGF?FGCFGGGGGGGGGGGGCDC4BFFFFFCFF2BFFFFFFCFFFFFFFFF@D8?)4@@EFFFFDFFBDFFFF?3?CF670<>F<>B:>B>BFF06BF<B<BBFFF617>6;1>D0<?<690(3.
@M04999:289:000000000-L3R54:1:1101:17052:10365 2:N:0:430
TGGAGACTACTCGGGTATCTAATCCTGTTCGCTACCCATGCTTTCGAACCTCAGCGTCAGTTACAGACCAGAGAGCCGCCTTCGCCACTGGTGTTCTTCCATATATCTACGCATTCCACCGCTACACATGGAGTTCCACTCTCCTCTTCTGCACTCAAGAAAAACAGTTTCAGCTGCACTTCCCCGGTTAAGCCGAGGGCTTTCACAGCTGACTCGTTCTCCCGCCTGCGTTCGCTTTACGCCCAATAAATCCGGACCACGCTTGCCCCCTACGTATTACCTCGGCTTCTGGCCAGTATGT
+
CCCCCGGGFGGGGGGFGGGGGCFGGGFFGGGDFGGGGGGGGFFFFCFFGGGGGEGGEGGGGGGFGGGGGDEFEGGGFGGGGGGGGGGGGGGGGGFGGGGGGGGGEFGGGFGGEGGGGGGGGGGGGGGGGGFCFFFGGGGGFFFFGGGGGGGGFDCGGGGCFEGGGGGGDFFGGGGGBDFCDGGGGD>EGG9,<CCCDDD4AFF4EFFABFFB@FFF=8A=CEFFFF><73;@@09D034@70;;3,,=E).:7>0(2((-(408183)446:?B2)-46<9)44,2((()-)4(((5-644
@M04999:289:000000000-L3R54:1:1101:28494:10409 2:N:0:430
TTGGACTACAGGGGTATCTAATCCTGTTTGCTCCCCACGCTTTCGCATCTCAGCGTCAGTATCTGTCCAGAAGGCCGCCTTCGCCACCGGTATTCCTCCACATCTCTACGCATTTCACCGCTACACGTGGAATTCTACCTTCCTCTACAATACTCCAGATAACCAGTTTTAAGTGCAATTCCCAGGTTGAGCCCGGGGCTTTCACACCTAACTTAATTATCCGCCTACATGCCCTTTACGCCCAGTCATTCCGATTAACGCTCGCACCCTCCGTATTACCGCGGCTGCTGGCACGGAGTT
+
CCCC?FFFFGGGGGGDFCGGDCA<EFFGGGGGGGGGFGGGGGGAFGCBFEFFGFFFDBFGGGGGGGGGGGGGFEGGECFGBAFGGGGGGEEGFGGCGGGGGGGGGGGGFGEEGGGGFGGGDGGGFGGGFEGEDBEFFGGGGGGGGGGGFFGCFA8=FF3EFGFFGGGGGGGDDFDFFGFGGGGGG6FFGGDGGGGGCCGGFFFFFAFFDFFFFFFFEAF?AC@B@92@2CFB@;@@E3;:<FB61(7AE)7C@<08?39318<>>0921:BFBB:<>2<)490(-29:BB063<:-(3:2
@M04999:289:000000000-L3R54:1:1101:4606:10428 2:N:0:430
GACTACCGGGGTATCTAATCCTGTTTGCTCCCCACGCTTTCGCATCTCAGCGTCAGTATCTGTCCAGAAGGCCGCCTTCGCCACCGGTATTCCTCCACATCTCTACGCATTTCACCGCTACACGTGGAATTCTACCTTCCTCTACAATACTCCAGATAACCAGTTTTAAGTGCAATTCCCAGGTTGAGCCCGGGGCTTTCACACCTAACTTAATTATCCGCCTACATGCCCTTTACGCCCAGTCATTCCGATTAACGCTCGCACCCTCCGTATTACCGCGGCTGCTGGCACGGAGTTAGCC
+
CCCCCGGGGGGGGGGGGGGGGGGGGGGGGGGGEGGGGGGGGGGGCFGGGGGGGGGGGGGGGGGGFGGGGFFGGGGGGGGGGGGGGGGGGGGGGGGGFGGEGGGGGGGGGGGGGFGGGGGGGGGGGGGGGGGGGGGGGGGGGGGGGGGGGGGGGGGFGGGGGGGGGGGGGGGGCDGGFGFFFGFGECGDGGGGGDGG4FGGFFFFFFFFBEFEFCFFCCFFF?F9@EEFE3@F1;<EFF@BD@8@EC?EFFFFFFFF<9:19BFF1:???BB(876>2812,4;(,.50::<<>(,(.6:4.
@M04999:289:000000000-L3R54:1:1101:2702:10439 2:N:0:430
TCCGGACTACCGGGGTATCTAATCCTGTTCGCTCCCCACGCTTTCGCTCCTCAGCGTCAGTGACGGCCCAGAGACCTGCCTTCGCCATCGGTGTTCTTCCCATTTTTAAACCATTCACCGGTTACACCGGGATTTCAGGTCCCCCCAACCCCACTCAGTCCCGCCCGTCCCCGGCGCCGACCACCCGTTAAGCGATGGACTTCAACACCAGACGCGCCGAACCGCCTCCGGGCCCTTTAGCCCCATAAAACCGGGAAAACGCTTCAACCCTAGGATTTCCCGCGGCTCCTGCCACGACGTT
+
C9CCCGGGGGGGGGGGGGGGGGGGGGGGGGGGGGGGGGGGGGGGGGGGGGGGGGGGGGGGGGGGGGGGGGGGGGGGGGGGGGGGGGGGGGGGGGGGGGGG<,,,,,,,,5,4,C5C?,C++@++,,=,CF+F+D9EC,,6,3@DE++1@3+++1,@8,,,@,1@E*;*1;C,@/)/:))/):)/C**=0A*+0/**1**2=F***0*7(-.,()0)())3)2(,9(((.((,-,(47)4*)5218,,5<))((-(((.3,((-(-))..((.(())-)).),(-,(2(((.((),((((--
@M04999:289:000000000-L3R54:1:1101:23380:10442 2:N:0:430
ATCGACTACTCGGGTATCTAATCCTGTTCGCTACCCATGCTTTCGAACCTCAGCGTCAGTTACAGACCAGAGAGCCGCCTTCGCCACTGGTGTTCTTCCATATATCTACGCATTCCACCGCTACACATGGAGTTCCACTCTCCTCTTCTGCACTCAAGAAAAACAGTTTCAGCTGCACTTCCCCGGTTAAGCCGAGGGCTTTCACAGCTGACTTGTTCTCCCGCCTGCGTTCGCTTTACGCCCAATAAATCCGGACAACGCTTGCCACCTACGTATTACCGCGGCTGCTGGCACGTAGTT
+
CCCCCGGGGGGGGGGGGGGGGGGGGGGGGGGGGGGGGGGGGGGGGGGGGGGGGGGGGGGGGGGGGGGGGGGGGGGGGGGGGGGGGGGGGGGGGGGGGGGGGGGGGGGGGGGGGGGGGGGGGGGGGGGGGGGGGGGGGGGGGGGGGGGGGGGGGGGG8DGGGGGGGGGGGGGGGGGGFGFGGGGGGGGGGGGGGGGGGGGGFFFFFFFFFFFFFFFFFFFFFFFFFFFFFFFFFFFD@EFFFFFF0=;<C>D?B>?BFF?B;:B?3?FBFFBFFF?FFFFFFFF>6(-370:?FFB?B?0<
@M04999:289:000000000-L3R54:1:1101:26210:10462 2:N:0:430
GGACTACACGGGTATCTAATCCTGTTTGCTCCCCACGCTTTCGCATCCCAGCGTCAGTATCTGTCCAGAAGGCCGCCTTCGCCACCGGTATTCCTCCACATCTCTACGCATTTCACCGCTACACGTGGAATTCTACCTTCCTCTACAATACTCCAGATAACCAGTTTTAAGTGCAATTCCCAGGTTGAGCCCGGGGCTTTCACACCTAACTTAATTATCCGCCTACTTGACCTTTACGCCCAGTCATTCCGATTAACGCTCGCACCCTCCGTATTACCGCGGCTGCTGGCACGGAGTGAGC
+
CCCCCDGGGGGGGGGDFGCFGDFEGGGFG9FGFE@FECFGFECFG@F,EFEFGCEBFFGGEGEEF8ECFGGGDE@FFF:FFFGGGFGGGGGGG<EGGGGGFCE?F9FFGGGFF9<FG:FE@EGGDEFFGDDEFFEEGFGGGDG99F=,=FGGF??=9@98=,@EDFFGGGEDFG9E?79+=DCCFECC<FFGGE@DG>>>4B>FFD4;7=C<@FF6?61;;@@9(:**))/7;A7991?FF;1/34?5??E;;1;CE:01:904;BF?::1-(,89<AB>>;023::D(1(50((-80433
@M04999:289:000000000-L3R54:1:1101:17664:10479 2:N:0:430
CATTGACTACTAGGGTATCTAATCCTGTTTGCTCCCCACGCTTTCGCATCTCAGCGTCAGTATCTGTCCAGAAGGCCGCCTTCGCCACCGGTATTCCTCCACATCTCTACGCATTTCACCGCTACACGTGGAATTCTACCTTCCTCTACAATACTCCAGATAACCAGTTTTAAGTGCAATTCCCAGGTTGAGCCCGGGGCTTTCACACCTAACTTAATTATCCGCCTACATGCCCTTTACGCCCAGTCATTCCGATTAACGCTCGCACCCTCCGTATTACCGCGGCTGCTGGCACGGAGTT
+
CCCCCGG9FGFGGGGGGGGGGGGFGGFGGGFFFGGGGGGGDGC@DFGGGGDGGGGGFGGGFGDFGGGFFAFGGFCFGGGGGGGGGCFEFGGGGGGGGGE8EFFGGGGFFGGEEGEG<FGGGGGGGGGGGGC+C9>DGGEGGFFGGGGGGGGGFGGEGFGFFGDEDFGGGGGGGGGGFFFGGCFEDFDGDFCFGGFDGCCCBFAFFFFFDFEFBFFFEEFCCCEFD=D@FFEEEEB@34CFFF9>1;;E@55?CEFFD;?E;9@F>BBB2:::1;B117AFF?BB>B>11:036:7:0(3(.
@M04999:289:000000000-L3R54:1:1101:20399:10497 2:N:0:430
GTATGACTACTGGGGTATCTAATCCTGTTCGCTCCCCACGCTTTCGTCCATCAGCGTCAATCGGTATTTAGTAACCTGCCTTCGCAATCGGGGTTCTGTGTAATATCTATGCATTTCACCGCTACACTACACATTCCAGCTACTTCAATACTATTCAAGATTAACAGTATCAACGGCAGTTCTGCAGTTAAGCTGCAGGTTTTCACCGCTGACTTATCAACCCGCCTACGGACCCTTTAAACCCAATAAATCCGGATAACGCTCGCATCCTCCGTATTACCGCGGCTGCTGGCACGGAGTT
+
CCCCCGGGGGGGGGGGGGGGGGGGGGGGGGGGGGGGGGGGGGGGGGGGGGGGGGGGGGGGGGGGGGGGGGGGGGGGGGGGGGGGGGGGGGGGGGGGGGGGGGGFGGGGGGGGGGGGGGGGGGGGGGGGGGGGGGGGGGGGGGGGGGGGGGGGGGGGGFGGGCEGGGGGGGGGGGGGFGFGGGGGGGGGGGGGGGGGGGGFFFFFFFFFFBFFFFFFFFFFFFFFFFDFFFFF@BFFFFFFFFFD@FFFFFFFFFFFFFFF;61:BB>?FFFFFFBBF?DFFBBF079>?:)8:8BFFF>1.
@M04999:289:000000000-L3R54:1:1101:17472:10512 2:N:0:430
CAAGACTACAAGGGTATCTAATCCTGTTTGCTCCCCACGCTTTCGCATCTCAGCGTCAGTATCTGTCCAGAAGGCCGCCTTCGCCACCGGTATTCCTCCACATCTCTACGCATTTCACCGCTACACGTGGAATTCTACCTTCCTCTACAATACTCCAGATAACCAGTTTTAAGTGCAATTCCCAGGTTGAGCCCGGGGCTTTCACACCTAACTTAATTATCCGCCTACATGCCCTTTACGCCCAGTCATTCCGATTAACGCTCGCACCCTCCGTATTACCGCGGCTGCTGGCACGGAGTTT
+
CCCCCGGGGGGGGGGGGGGGGGGGGFGGGGGGGGGGGGGGGGGGGGGDGGGGGGGGGGGGGGGGGGGGGGGGGGGGGGGGGGGGGGGGGGGGGGGGGGGGGGGGGGGGGGGGEGGGGGGGGGGGGGGGGGGGGGGGGGGGGGGGGGGGGGGGGGGGGGFGGGGGGGDCGGGGGFGGFGFGGGGGGGGGGGGGGGGGDGGDFFFFFFFFFFEFFFFFFFFFFFFBDFFDEFEFF@EFFFFFF9FDFE@<CEFFFFFFFFFFFF?99009BFFBF::?BBD2?>F9B>BFF)3:?)8149:<)
@M04999:289:000000000-L3R54:1:1101:4603:10513 2:N:0:430
AACGACTACACGGGTATCTAATCCTGTTTGCTCCCCACGCTTTCGCATCTCAGCGTCAGTATCTGTCCAGAAGGCCGCCTTCGCCACCGGTATTCCTCCACATCTCTACGCATTTCACCGCTACACGTGGAATTCTACCTTCCTCTACAATACTCCAGATAACCAGTTTTAAGTGCAATTCCCAGGTTGAGCCCGGGGCTTTCACACCTAACTTAATTATCCGCCTACATGCCCTTTACGCCCAGTCATTCCGATTAACGCTCGCACCCTCCGTATTACCGCGGCTGCTGGCACGGAGTG
+
CCCCCGGGGGGGGGGGGGGGGGGGGGGGGGGGGGGGGGGGGGFFCFGGGGGGGGGEGGGGGGGGFFGGFFGGGGGGGGGGGGGGFGGGGCFGFDGGGGGGGGFGEFCFFFGGGGGGGGGGGGDGGFEGGGGGGFGGGGGGGGGGGGFFFFGGGGGGGGGGGGGFBFFGFGGGGDGGFFFFGGGGGDFCGGCGGGGGGDGGF6>9BBFFBFFFFAFFEFFEFF@2>@FFFF?;E;;D@EFFF@>DD43@E?CFEFD?FF<:9BB>B>>>1(,496<BF2<4(-7196(4?>BF7<4-((,(
@M04999:289:000000000-L3R54:1:1101:10023:10561 2:N:0:430
CTCGACTACCAGGGTATCTAATCCTGTTTGCTCCCCACGCTTTCGCATCTCAGCGTCAGTATCTGTCCAGAAGGCCGCCTTCGCCACCGGTATTCCTCCACATCTCTACGCATTTCACCGCTACACGTGGAATTCTACCTTCCTCTACAATACTCCAGATAACCAGTTTTAAGTGCAATTCCCAGGTTGAGCCCGGGGCTTTCACACCTAACTTAATTATCCGCCTACATGCCCTTTACGCCCAGTCATTCCGATTAACGCTCGCACCCTCCGTATTACCGCGGCTGCTGGCACGGAGTT
+
CCCCCGGGGGGGGGGGGGGGGGGGGGGGGGGGGGGGGGGGGGGGGGGGGGGGGGGGGGGGGGGGGGGGGGGGGGGGGGGGGGGGGGGGGGGGGGGGGGGGGGGGGGGGGGGGGGGGGGGGGGGGGGGGGGGGGGGGGGGGGGGGGGGGGGGGGGGGGGGGGGGGGGGGGGGGGGGGFGFGGGGGGGGGGGGGGGGGDD>?F4AFFFFEFBBBFFFFEFFEFE=DD==B=EFEE@@D@ECFDFB@<./)7<EF@60;;EFF0(,9B>FFF6?FFF<BF<B<(49(491:7:(61<B99(80
@M04999:289:000000000-L3R54:1:1101:17014:10575 2:N:0:430
GACTACCAGGGTATCTAATCCTGTTTGCTCCCCACGCTTTCGCATCTCAGCGTCAGTATCTGTCCAGAAGGCCGCCTTCGCCACCGGTATTCCTCCACACCTCTACGCATTTCACCGCTACACGTGGAATTCTACCTTCCTCTACAATACTCCAGATAACCAGTTTTACGTGCAATTCCCAGGTTGAGCCCGGGGCTTTCACACCTAACTTAATTATCCGCCTACATGCCCTTTACGCCGAGTCATTCCGATTAACGCCTGCACCCTCCGTATTACCGCGGCGCCTGCCGCGAAGTTAGCC
+
CCCCCD8F<FFCEECCFEEEEEGGFFAF9,6,BFFEGGEFGGCB@@,CC,AFGGGDEAFGGGFA@C@F<@A@FCGCFEFFC@FGG=FC+BA<F,EGFEG,C<?AFGGGGC+AECFFG@7@FEFGDG7:5AFGCDFD=,@@;EFFGG?AD8CDFF=,6@@FGGFGD@8A,@6AF?=DDG?6=70<BFF6,;:+48***;D:+BBAE>A*5A>;488B*1+/69(8B20>>;(/3;E<1;0)(,/36?55?3(4?FAA(((((..,43,481,8(())9(1903((--4(3((((((-))463
@M04999:289:000000000-L3R54:1:1101:15821:10596 2:N:0:430
GGGACTACAGGGGTATCTAATCCTGTTTGCTCCCCACGCTTTCGCATCTCAGCGTCAGTATCTGTCCAGAAGGCCGCCTTCGCCACCGGTATTCCTCCACATCTCTACGCATTTAACCGCTACACGTGGAATTCTACCTTCCTCTACAATACTCCAGATAACCAGTTTTAAGTGCAATTCCCAGTTTGAGCCCGGGGCTTTCACACCTAACTTAATTATCCGCCTACATGCCCTTTACGCCCAGTCATTCCGTTTAACGCTCGCACCCTCCGTATTACCCCGGCTGCTGGCCCGGATTT
+
CCCCCGGGGGGGGEGGGGGGGGGGGGGGGGGGGG><@F:FF@,8,88:@@@C@:,,6B@6;,<C@E,,6FFGFGB@F>F:?@F7FG<FCF7CDFD@F@DFD=F5=?F?=>CGGG,CFFCCE@B:FFFGDGGGCGF;F9F=F?A;@9=F=AFGGFC=@8=EFGGGDFGGAFFG=,?E<F9DG+;C,@=A;@DGCEGG77>CAA++4;9FB3@E6F8C/=AEF5@2@256**0>@EF;6<3;@>;?/=4C)<C;)..6?;0:<<9>FB>?1<6613?74<A((,(,,((,480((,((-4)
@M04999:289:000000000-L3R54:1:1101:25957:10616 2:N:0:430
CTTGACTACTGGGGTATCTAATCCTGTTCGCTCCCCACGCTTTCGTCCATCAGCGTCAATCGGTATTTAGTAACCTGCCTTCGCAATCGGGGTTCTGTGTAATATCTATGCATTTCACCGCTACACTACACATTCCAGCTACTTCAATACTATTCAAGATTAACAGTATCAACGGCAGTTCTACAGTTAAGCTGCAGGTTTTCACCGCTGACTTATCAACCCGCCTACGGACCCTTTAAACCCAATAAATCCGGATAACGCTCGCATCCTCCGTATTACCGCGGCTGCTGGCACGGAGTTT
+
CCCCCGGGFFGGGGGGGFFFGGGFGGGGGGGGGGFGCGGGG@DGGFGEEGGGGFGGGGGGGGGGGDFGGGGGGGFCFGBFGGGGGE>FFGGGEEGCAFEGGFGCFGFGGGGGGGDCFGGGGCFGGGGGGGGGFDFGGFGG9DCGFGCAFGGFGFGGGGFGAFGGGGGGGFGGGGGDECFCGFGFGFGGGDGFDCFFGD?CFFCFFA@BAA953BF6;FFFF)72>DFFFFFFF2B=EFEAE@(37@E8EEFE9B@DFEFF93;BFF?;B37:B??7:>FBF;F>>69<:>2043:9>B03)
@M04999:289:000000000-L3R54:1:1101:28099:10676 2:N:0:430
AGGGACTACAAGGGTATCTAATCCTGTTTGCTCCCCACGCTTTCGCATCTCAGCGTCAGTATCTGTCCAGAGGGCCGCCTTCGCCACCGGTATTCCTCCACATCTCTACGCATTTCACCGCTACACGTGGAATTCTACCTTCCTCTACAATACTCCAGATAACCAGTTTTAAGTGCAATTCCCAGGTTGAGCCCGGGGCTTTCACACCTAACTTAATTATCCGCCTACATGCCCTTTACGCCCAGTCATTCCGATTAACGCTCGCACCCTCCGTATTACCGCGGCTGCTGGCACGGAGTT
+
CCCCCGGGGGGGGGGGGGGGGG<FDFGGGGGGGFGGGGGGGGGGGGGEEGGGFFGGGEGGGGGGGGGFGGGGGGGGGGGGGGGGGGGGGGGGGGGGGGFGGGGGGGGGGGGGGGGGFGGGGGGGGGGGGGGGGGGGGGGGGGFGGGGGGGGGFFGGGGGGGGGGGGDGDFGFF:DGFGFGGGGGGGGGFFCFGGGGGGGGFFFFFFFA):>DFFFFEFFC>EFDFF=25EF3;@FFFFCBDBF?FFFFFFFFFFDDFFFFF??0413;BFFFB??F?FF4(49>B>>??:?<3,-3(4:<
@M04999:289:000000000-L3R54:1:1101:23239:10698 2:N:0:430
ATCGACTACCCGGGTATCTAATCCTGTTTGCTCCCCACGCTTTCGCATCTCAGCGTCAGTATCTGTCCAGAAGGCCGCCTTCGCCACCGGTATTCCTCCACATCTCTACGCATTTCACCGCTACACGTGGAATTCTACCTTCCTCTACAATACTCCAGATAACCAGTTTTAAGTGCAATTCCCAGGTTGAGCCCGGGGCTTTCACACCTAACTTAATTATCCGCCTACATGCCCTTTACGCCCAGTCATTCCGATTAACGCTCGCACCCTACGTATTCCCGGTGCTGCTGGCACGGCGTTC
+
CCCCCGDCGFGGGGGGGGGGFFFGGGEFGCFGGGGGGGGGGGGFGGGEGDGGGGGGGGGFFGGGGEGGGGGGGGGGGGECGGGGEGGGGGGGFFGGGGGGGGGGDFGGGGGGGGGGGGGEGGDGGGGEFGGGGGGGGGGGGGGGGGFEAFCAFGGGGCGGGGGGGFFGGGGGGGGGFGFGGGGGFGFGGGGGGGGGDDGGFFFFFFFEDFFFFFFFFFFFF:@FFFD@4C?EE;;@@<C>@@>@?EEEEFFF1(2(3<B02629>9>B?((434?FF2)5:(,,48<D032?:DF>(,-4(
@M04999:289:000000000-L3R54:1:1101:7436:10699 2:N:0:430
GACTACACGGGTATCTAATCCTGTTCGCTACCCATGCTTTCGAACCTCAGCGTCAGTTACAGACCAGAGAGCCGCCTTCGCCACTGGTGTTCTTCCATATATCTACGCATTCCACCGCTACACATGGAGTTCCACTCTCCTCTTCTGCACTCAAGAAAAACAGTTTCAGCTGCACTTCCCCGGTTAAGCCGAGGGCTTTCACAGCTGACTTGTTCTCCCGCCTGCGTTCGCTTTACGCCCAATAAATCCGGACAACGCTTGCCACCTACGTATTACCGCGGCTGCTGGCACGTATTTAGCC
+
CCCCCGGGGGGGGGGGGGGGGGGGGGGGG7FGGGGGGGGGGGGGGGGGGGGGGGGGGGGGGGGGGGGGGGGGGGGGGGGGGGGGGGGGGGGGGGGGG9FGGGGGGGGGGGGGGGGGGGGGGGGGGGFGGGGGGGGGGGGGGGGGGGGGGGGGGGCFEGGGGGGGGGGGGGGGGGGGFGFGGGGGGGFGGGEC@EDDGGGGFFFFFFFFFFFFFFFFFFFFB@DFFBFFDFFFFFFFFFFF?(657CCFFB0:>>FFBF?FFFFFF?1(8B:7A:><<29167>>6?0?<8<BF7)4))623
@M04999:289:000000000-L3R54:1:1101:5089:10716 2:N:0:430
GACTACTGGGGTATCTAATCCTGTTTGCTCCCCACGCTTTCGCATCTCAGCGTCAGTATCTGTCCAGAAGGCCGCCTTCGCCACCGGTATTCCTCCACATCTCTACGCATTTCACCGCTACACGTGGAATTCTACCTTCCTCTACAATACTCTAGTTAACCAGTTTTAAGTACAATTCCTAGGTTGAGCCCACGGCTTTCACACCTAACTTAATTATCCGCCTACATGCCCTTTACGCCCAGCAATTCCGATTAACGATCGCACCCTCCGTATTACCGCGGCGGCTGCCGCGGAGTTATCC
+
CCCCCGGFFCGCBFFGG9FFFF<CFF<,CFD8BFGFEEFG96BF7@,FF98F@F@FEE@<<EFECC8ECEFGCCF@F==,@EFGGGGGEFFA,CFFFGG@FGF9=EFDGG=F,5CFEGEEFFGCD<==AD,CF;ECCFGG;FGCE8D@==@FFDCFGFFGGC?9E=EA8D:,6,DEDD+?@=8E,6,3,@DC++@+957+1+1;96*;8C6*6B@F4:+0?A5)-.8*072;2)**(8252,(58=3761(((/7>(((,.(439:(4:>1((59)),4(,4(49>>(((-4(((-()).)
@M04999:289:000000000-L3R54:1:1101:9640:10725 2:N:0:430
GGGACTACTGGGGTATCTAATCCTGTTTGCTCCCCACGCTTTCGCATCTCAGCGTCAGTATCTGTCCAGAAGGCCGCCTTCGCCACCGGTATTCCTCCACATCTCTACGCATTTCACCGCTACACGTGGAATTCTACCTTCCTCTACAATACTCCAGATAACCAGTTTTAAGTGCAATTCCCAGGTTGAGCCCGGGGCTTTCACACCTAACTTAATTATCCGCCTACATGCCCTTTACGCCCAGTCATTCCGATTAACGCTCGCACCCTCCGTATTACCGCGGCTGCTGGCACGGAGTT
+
CCCCCGGGGGGGGGGGGGGGGGGGGGGGGGGGGGGGGGGGGGGGGGGGGGGGGGGGGGGGGGGGGGGGGGGGGGGGGGGGGGGGGGGGGGGGGGGGGGGGGGGGGGGGGGGGGGGGGGGGGGGGGGGGGGGGGGGGGGGGGGGGGGGGGGGGGGGGGGGGGGGGGGGGGGGGGGGGFGFGGGGGGGGGGGGGGGGGGGGFFFFFFFFFFFFFFFFFFFFFF@BFFFFEFFFEDFFFFFFFFFFD8EFFFFFF?F;@F9624?FFFFFF?<BF??F?BFBFFFBF;B?FB?:0??F>6:?
@M04999:289:000000000-L3R54:1:1101:5915:10735 2:N:0:430
TGACTACCGGGGTATCTAATCCTGTTCGCTCCCCACGCTTTCGTCCATCAGCGTCAATCGGTATTTAGTAACCTGCCTTCGCAATCGGGGTTCTGTGTAATATCTATGCATTTCACCGCTACACTACACATTCCAGCTACTTCAATACTATTCAAGATTAACAGTATCAACGGCAGTTCTACAGTTAAGCTGCAGGTTTTCACCGCTGACTTATCAACCCGCCTACGGACCCTTTAAACCCAATAAATCCGGATAACGCTCGCATCCTCCGTATTACCGCGGCTGCTGGCACGGAGTTAGC
+
CCCCCGGGGGGGGGGGGGGGGGGGGGGGGGGGGGGGGGGGGGGGGGGGGGGGGGGGGGGGGGGGGGGGGGGGGGGGGGGGGGGGGGGGGGGGGGGGGGGGGGGGGGGGGGGGGGGGGGGGGGGGGGGGGGGGGGGGGGGGGGGGGGGGGGGGGGGGGGGGGGGGGGGGGGGGGDGGFGFGGGGGGGGGGGGGGGGGGGFGFFFFFFFFFFFFFFFFFFFFFFFFFFFDFFFFFFFFCEFFF?DF@FCEFFFF?FFFFBFFFBFFFFFFFFFFF?FFFFBF>F>BFFF?:0:<B;99:<AA:
@M04999:289:000000000-L3R54:1:1101:6743:10752 2:N:0:430
CTCGGGTATCTAATCCTGTTTGCTCCCCACGCTTTCGCATCTCAGCGTCAGTATCTGTCCAGAAGGCCGCCTTCGCCACCGGTATTCCTCCACATCTCTACGCATTTCACCGCTACACGTGGAATTCTACCTTCCTCTACAATACTCCAGATAACCAGTTTTAAGTGCAGTTCCCAGGTTGAGCCCGGGGCTTTCACACCTAACTTAATTATCCGCCTACATGCCCTTTACGCCCAGTCATTCCGATTAACGCTCGCACCCTCCGTATTACCGCGGCTGCTGGCACGGAGTTAGCCGGTGC
+
CCCCCGGGGGGGGGGGGGGGGGGGGGGGGGGGGGGGGGGGGGGGGGGGGGGGGGGGGGGGGGGGGGGGGGGGGGGGGGGGGGGGGGGGGGGGGGGGGGGGGGGGGGGGGGGGGGGGGGGGGGGGGGGGGGGGGGGGGGGGGGGGGGGGGGGGGGGGGGGGGGGGGGGGGGGGGGGGFFFGGGGGGGGGGGGGGGGGGGGGFFFFFFFFFEFEFFFFFFFFFFFEEBF2@CFFD;0<DFFFCFFFFD08DFFF9DFFFFFF?FFFFB???AFF:FFB>06:??FB028;>>:4<4>?>B;>0
@M04999:289:000000000-L3R54:1:1101:23038:10759 2:N:0:430
GACTACCAGGGTATCTAATCCTGTTTGCTCCCCACGCTTTCGCATCTCAGCGTCAGTATCTGTCCAGAAGGCCGCCTTCGCCACCGGTATTCCTCCACATCTCTACGCGTTTCACCGCTACACGTGGAATTCTACCTTCCTCTACACTACTCCAGATAACAAGTTTTAAGTGCAATTCCCAGGTTGAGCCCGGGGCTTTCACACCTAACTTATTTATCCGCCTACATGCCCTTTACGCCCAGTCATTCCGATTAACGCTCGCACCCTCCGTTTTACCCCGGCTGCTGGCACGGTGTTTTCC
+
CCCCCGFFEEGGGGGGGGGGGGEGGF<9FGGGGGGGGGGGGEGC,CFGGF8FFEEGEEEFGGGGGGGGGDEGCFFCEFFGGGGGE::CFFGGCGGFFGGFCEFGEDGGGCFFG<FE+CE8FGG@AFFGGGDFFGE9EBFFGGG8@D,7D8EF?8DFGGGG,@?DGGD889=F9D?EB++:?CGGG6DFFFF>5;@;DGF7=FFF4*@AD9?=*11+11B(:@@9=E46;=@;36)1/3;E?(./)..<)(((/2;<19(42232;:,430().:22)(402912()).:450(-(--,()-
@M04999:289:000000000-L3R54:1:1101:23252:10769 2:N:0:430
GTGACTACACGGGTATCTAATCCTGTTCGCTCCCCACGCTTTCGTCCATCAGCGTCAATCGGTATTTAGTAACCTGCCTTCGCAATCGGGGTTCTGTGTAATATCTATGCATTTCACCGCTACACTACACATTCCAGCTACTTCAATACTATTCAAGATTAACAGTATCAACGGCAGTTCTACAGTTAAGCTGCAGGTTTTCACCGCTGACTTATCAACCCGCCTACGGACCCTTTAAACCCAATAAATCCGATTAACGCTCGCACCCTCCGTATTACCGCGGCTGCTGGCACGGAGTTAC
+
CCCCCDFGGGGGGGGGGGGGGGGGGGGGGGGGGGGGG@CFEGGGGGGGGGGCFGGGGGCFGGGCGGDGGGGGGGGGGGFGGGEG=FGGGGGGGGGGGGGGGGGGGFGGGGGGGGGGGFGGGGGGGGGGGGGGGGGGGGGGGGGGGGCGGGGFFGGGGGGGGGGGGGFFFGCGGGGGFGFGGGGGGGGGGGGGGGGGGGGGFFFFFFFFFFFFFFFFFFFFFFBFFFFFFFBBFFBEFCEF@@@2;EF<E?@BF7<?EC;6<?;FFF>?:<BBF::?AD9?F>9>6083:5<7>(-4((.:)
@M04999:289:000000000-L3R54:1:1101:23040:10775 2:N:0:430
GCGACTACCCGGGCATCTAATCCTGTTTGCTCCCCACGCTTTCGCATCTCAGCGTCAGTATCTGTCCAGAAGGCCGCCTTCGCCACCGGTATTCCTCCACATCTCTACGCATTTCACCGCTACACGTGGAATTCTACCTTCCTCTACAATACTCCAGATAACCAGTTTTAAGTGCAGTTCCCAGGTTGAGCCCGGGGCTTTCACACCTAACATAATTATCCGCCTACATGCCCTTTACGCCCAGTCATTCCGATTAACGCTCGCACCCTCCGTATTACCGCGGCTGCTGGCACGGAGTT
+
CCCCCGGGGGGGGGGGGGGGGGGGGGGGGGGGGGGGGGGGGGGGGGGGGGGGGGGGGGGGGGGGGGGGGGGGGGGGGGGGGGGGGGGGGGGGGGGGGGGGGGGGGGGGGGGGGGGGGFGGGGGGGGGGGGGGGGGGGGGGGGGGGGGGGGGGGGGGGFGGGGGGGFGGGGGGGGGGFGFGGGGGCEFGGGGGGGGDDGGGAFFFFFFFFFFFFFFFFFFFFFFFDD@EFFFF@@@FEFFFBF;(;@EFFCEE;6?FFFF03:>F>9>??:B>?<BF<DF<FFFF62?FB?<12:1741<
@M04999:289:000000000-L3R54:1:1101:3941:10781 2:N:0:430
GACTACCGGGGTATCTAATCCTGTTTGCTCCCCACGCTTTCGCATCTCAGCGTCAGTATCTGTCCCGAAGGCCGCCTTCGCCACCGGTATTCCTCCACATCTCTACGCATTTCACCGCTACACGTGGAATTCTACCTTCCTCTACAATACTCCAGATAACCAGTTTTAAGTGCAATTCCCAGGTTGAGCCCGGGGCTTTCACACCTAACTTAATTATCCGCCTACATGCCCTTTACGCCCAGTCATTCCGATTAACGCTCGCACCCTCCGTATTACCGCGGCTGCTGGCACGGAGTTAGCC
+
CCCCCGGGGGGGGGGGGGGGGGGGGGGGGGGGGGGGGGGGGGGGGGGGGGGGGGGGGGGGGGGGGGGGGGGGGGGGGGGGGGGGGGGGGGGGGGGGGGGGGGGGGGGGGGGGGGGGGGGGGGGGGGGGGGGGGGGGGGGGGGGGGGGGGGGGGGGGGGGGGGGGGGGGGGGGGGGGFGFGGGGGGGG6FGGGGEGGGGGGFFFFFFFFFFFFFFFFFFFFFFFFFFFFEEFEDECEFFFDFFEFFFFFFFFF6?FF<9?FFBFFFFB?FFFF?FBFF?>B12>91:BF0(512424?<242
@M04999:289:000000000-L3R54:1:1101:29308:10881 2:N:0:430
CTGACTACTGGGGTATCTAATCCTGTTCGCTCCCCACGCTTTCGTCCATCAGCGTCAATCGGTATTTAGTAACCTGCCTTCGCAATCGGGGTTCTGTGTAATATCTATGCATTTCACCGCTACACTACACATTCCAGCTACTTCAATACTATTCAAGATTAACAGTATCAACGGCAGTTCTACAGTTAAGCTGCAGGTTTTCACCGCTGACTTATCAACCCGCCTACGGACCCTTTCAACCCAATAAATCCGGCTAACGCTCCCATCCTCCGTATTACCGCGGCTGTTGGCACGGAGTTAC
+
@CCCCGGGGGCEECFCFFGFFGFGGGGGEGEGGGGG>CEDGGGGGGGGGGF?FGFFGGGGGGGGGGGGGGGFGFGCFFGGGGD748BF:FGGDFGG?EGFGCGDGCFAFGGGGGGGGGGGDGGGGGGGGGGGAGGFGCGGGGGDFG8EGGGGGGGGFEGGF;FGEFGGGGGGG8DCAFBEDC@DFFFGGGGE6DFGDFGGFFFF*@>D5ADAEFACECFFFFF2)5:2:>>@9BBE471@;@?(,4;C?CE6>((/4@F;0((((6:2?>BB(112<>D((120;0()5(2)52769BFF)
@M04999:289:000000000-L3R54:1:1101:25502:10890 2:N:0:430
ATCAGACTACCCGGGTATCTAATCCTGTTTGCTCCCCACGCTTTCGCATCTCAGCGTCAGTATCTGTCCAGAAGGCCGCCTTCGCCACCGGTATTCCTCCACATCTCTACGCATTTCACCGCTACACGTGGAATTCTACCTTCCTCTACAATACTCCAGATAACCAGTTTTAAGTGCAATTCCCAGGTTGAGCCCGGGGCTTTCACACCTAACTTAATTATCCGCCTACATGCCCTTTACGCCCAGTCATTCCGATTAACGCTCGCACCCTCCGTATTACCGCGGCTGCTGGCACGGAGTT
+
CCCCCGGGGGGGGGGGGGGGGGGGGGGGGGGGGGGGGGGGGGGGGCGEGGGGGGGGGGGGGGGGGGGGGGGGGGGGGGGGGGGGGGGGGGGGGGGGGGGGGGGGGGGGGGGGGGGGGGGGGGGGGGGGGGGGGGGGGGGGGGGGGGGGEFGGGGGGGGGGGGGGGGGGGCFGGGGGFGFGGGGGGGGGGGGGGGGDGDGGFFFFFFFFFFFFFFFFFFFFFFFFFFFFFFFEE;@E@ECF?DFFD@;EEEEFFFFFFFFFFFB1>F>B>BFFF6:BB?FFFFFFFBBB???26:2:146B8
@M04999:289:000000000-L3R54:1:1101:25682:10911 2:N:0:430
AAGGACTACACGGGTATCTAATCCTGTTCGCTACCCATGCTTTCGAACCTCAGCGTCAGTTACAGACCAGAGAGCCGCCTTCGCCACTGGTGTTCTTCCATATATCTACGCATTCCACCGCTACACATGGAGTTCCACTCTCCTCTTCTGCACTCAAGAAAAACAGTTTCAGCTGCACTTCCCCGGTTAAGCCGAGGGCTTTCACAGGTGACTTGTTCTCCCGCCTGCGTTCGCTTTACGCCCAATAAATCCGGACAACGCTTGCCACCTACGTATTACCGCGGCTGCTGGCACGTAGTTT
+
CCCCCGGGGGGGGEGGGGGGDFGGACFGD@EGDGFGGAEFFGGGGGGG@FE8FGGGGGG<FF@DFFGGDFFGGECFC:FFEGG7FGGFGGGDGGC?A?FGFGGG,EEFEFFEEGGFCGGGGGGGGGCFGEF?=DGGGGAFGGFGCFGCFF8@DGGGDFG8FC==>=DGG8EF9FGDDDFGG7=EGGGGDFAFGGEGGDGGAFFFFFA9>:BFFFFFFF><83@>@=BF>D?<19?<;9;)1,616@))7?<41;:>B<2;B:(40:A7??8:(:<AB<46<19>9(-2,5(23<?(,1<B)
@M04999:289:000000000-L3R54:1:1101:11993:10937 2:N:0:430
GAGACTACTGGGGTATCTCATCCTGTTTGCTACCCACGCTTTCGAGCATGAACGTCAGTGTTATCCCAGGAGGCTGCCTTCGCCATCGGTATTCCTCCACATCTCTACGCATTTCACTGCTACACGTGGAATTCTACCTCCCTCTGACACACTCTAGTTAGACAGTTTCAAATGCACGTCCCAAGTTGAGCTCGGGGATTTCACATCTGACTTATCTAACCGTCTGCGCTCGCTTTACGCCCAGTAATTCCGATTAACGCTCGCACCCTACGTATTACCGCGGCTGCTGGCACGTAGTT
+
CCCCCGGGGGGGGGGGGGGGGGGGGGGGGGGGDGGGGGGGGGGGGGGGGGGGGGGGGGGGGGGGGGGGGGGGGGGGGGGGGGDGGGGGGGGGGGGFGGGGGGGGGGGGGGGGGGGGGGGGGGGGGGGGGGGGGGGGGGGGGGGGGGGGGGGGFGGGFGGGGGFGGGGFGGGGGGGGFGFGGGGGGGGGFGGGGGEGGGGGFFFFF@AFEEFCEFFFFFFF>BAFBFEFF=DFFFFFEF@DBBFFFFF<<?EFFFFFFE?@DFF@19>?B:???<>?FFFB>>BB;687:?????:1,4A
@M04999:289:000000000-L3R54:1:1101:25083:10990 2:N:0:430
GACTACCCGGGTATCTATCCTGTTTGCTCCCCACGCTTTCGCATCTCAGCGTCAGTATCTGTCCAGAAGGCCGCCTTCGCCACCGGTATTCCTCCACATCTCTACGCATTTCACCGCTACACGTGGAATTCTACCTTCCTCTACAATACTCCAGATAACCAGTTTTAAGTGCAATTCCCAGGTTGAGCCCGGGGCTTTCACACCTAACTTAATTATCCGCCTACATGCCCTTTACGCACAGTCATTCCGATTAACGCTCGCACCCTCCGTATTACCTCGGCTGCTGGCACGGAGTTAGCCG
+
@B<@6,,C@FC@+CC@,@CCF,CE,EF<;,,6CF:@,C,F:,,B@FE<;@F,6,FG<FCDEEC,FE<FGC@8@@@@FFGE4:FG:78+B?<<,F==9F?FCGC9E<:7FF<F5AE:F>>B4,69AF:,5??=DFG9;,D;==A;=EGC?,E=D8A3;=D8=?AG99@,@CC,@DGE795:@0=,,@86,@8>7?EGGFCCCFF>//6;/A3/8B++1=?9>923(9<:@;;3@<<(2(6)6)).665?@(/11C<2;3?>FF;>B0-491(.5)56)-46:0,4:2(((.(40(-464<)(
@M04999:289:000000000-L3R54:1:1101:13125:11022 2:N:0:430
GACCCGGGTATCTAATCCTGTTCGCTACCCATGCTTTCGAACCTCAGCGTCAGTTACAGACCAGAGAGCCGCCTTCGCCACTGGTGTTCTTCCATATATCTACGCATTCCACCGCTACACATGGAGTTCCACTCTCCTCTTCTGCACTCAAGAAAAACAGTTTCAGCTGCACTTCCCCGGTTAAGCCGAGGGCTTTCACAGCTGACTTGTTCTCCCGCCTGCGTTCGCTTTACGCCCAATAAATCCGGACAACGCTTGCCACCTACGTATTACCGCGGCTGCTGGCACGTAGTTAGCCGTG
+
CCCCCGGGGGGGGGGGGGGGGGGGGGGGFGGGGGGGGGGFGGGGG8FGGGGGGGGGGGGGGGGFFGGGGGGGGGGGGGGGGGGGGGBBGGGGGGGGGGD?FFGGGGGGFEFGGGGGGGGGDFFCGGGGGGGGGGFFFFFGGFGGGGGGGG8@FGFGGGGDFGGGGGGGGGGGGFGAD?ADCD7FGGGECEGGGGGGGGGGFFFAFFF96AECEFFFFFBF4>BFDFFF0=@FCD@;@?6;EFFFCF;6<BFF:BFF10:?ABBF:>B?7<:956((49>69??040(.:?0419<AF:0((
@M04999:289:000000000-L3R54:1:1101:8459:11038 2:N:0:430
AGTGACTACCCGGGTATCTAATCCTGTTTGCTCCCCACGCTTTCGCATCTCAGCGTCAGTATCTGTCCAGAAGGCCGCCTTCGCCACCGGTATTCCTCCATATCTCTACGCATTTCACCGCTACACGTGGAATTCTACCTTCCTCTACAATACTCCAGATAACCAGTTTTAAGTGCAATTCCCAGGTTGAGCCCGGGGCTTTCACACCTAACTTAATTATCCGCCTACATGCCCTTTACGCCCAGTCATTCCGATTAACGCTCGCACCCTCCGTATTACCGCGGCTGCTGGCACGGAGTTG
+
CCCCCGGGGGGGGGGGGGGGGGGGGGGGGGGGGGGGGGGGGGGGGGGGGGGGGGGGGGGGGGGGGGGGGGGGGGGGGGGGGGGGEEFGGGGGGGGGGGGGGGGGGGGGGGGGGGGGGGGGGGGGGGGGGGGGGGGGGGGGGGGGGGGGGGGGGGGGGGGGFGGGGGGFGGGGGGGGFGFGGGGGGGGGGGGGFGGGGGGGFF4BFFFFFFFFFFFFFFFFFEDFFFFFEEFFFFFFFFFFF6;1=@E9EEEFF;DFFF<(9:<>>69>?FFF920(5<AA6>>>;;>:>?FF781>9>08)
@M04999:289:000000000-L3R54:1:1101:5717:11041 2:N:0:430
TCTGGACTACAGGGGTATCTAATCCTGTTCGCTCCCCACGCTTTCGTCCATCAGCGTCAATCGGTATTTAGTAACCTGCCTTCGCAATCGGGGTTCTGTGTAATATCTATGCATTTCACCGCTACACTACACATTCCAGCTACTTCAATACTATTCAAGATTAACAGTATCAACGGCAGTTCTACAGTTAAGCTGCAGGTTTTCACCGCTGACTTATCAACCCGCCTACGGACCCTTTAAACCCAATAAATCCGGATAACGCTCGCATCCTCCGTATTACCTGGGCTGCTGGCACGGAGTT
+
CCCCCGGGGGGGGGGGGGGGFGGGGGGGGGGGGGGGGGGGGGGGGGGGGGGGGGGGGGGGGGGGGFGGGGGGGGGGGGGGGFGGGGDGGGGGGGGGGGGGGGGGGGGGGGGGGGGGGGGGGGGEGGGGGGGGGGGGFFFGGGFGG8FFG8FGFFGGGCG8FGGCADGGGGGGGGGEDGBDGGGGDGGGGGGFCCFFGCGFFFF6FFAB9>8=CBFFFFFFFFFBA@>FFFF>@(5@D@EFC<@172(/)95C(7611?AFFF<0212(733>:B::BFFFB4).467BFF>0::B?F>B?:
@M04999:289:000000000-L3R54:1:1101:8545:11046 2:N:0:430
GACTACTCGGGTATCTAATCCTGTTTGCTCCCCACGCTTTCGCATCTCAGCGTCAGTATCTGTCCAGAAGGCCGCCTTCGCCACCGGTATTCCTCCACATCTCTACGCATTTCACCGCTACACGTGGAATTCTACCTTCCTCTACAATACTCCAGATAACCAGTTTTAAGTGCAATTCCCAGGTTGAGCCCGGGGCTTTCACACCTAACTTAATTATCCGCCTACATGCCCTTTACGCCCAGTCATTCCGATTAACGCTCGCACCCCCCGTATTACCGCGGCTGCTGTCACGGAGTTATCC
+
CCCCCGGGGGGGGGGGGGGGGGGGGGGGGGGGGGGGGGGGGGGGCGFFGGGGGGGGGGGGGGGGGGGGGGGGGGGGGGGGGGGGGG7FGGGGGGGGGGGCGFGGGGGGGGGGGGGGGGGGGGGGGGGGGGGFGGGGGGGGGGGGGGGGDGGGGGGGGGGGGGGGGGGGFFGGGGFGFFFGGGGGF6?FGGGGE>E>7CCFFFCA549ABEFFFCAFCFF@F>@@BFEFFEF@BEFC7?2)(64<EE?CF@?;,;EEDF61,1;BF<(4;(((,.6><01669(413:4)468(49:,:)))
@M04999:289:000000000-L3R54:1:1101:29152:11046 2:N:0:430
TATGACTACTGGGGTATCTAATCCTGTTTGCTCCCCACGCTTTCGCATCTCAGCGTCAGTATCTGTCCAGAAGGCCGCCTTCGCCACCGGTATTCCTCCACGTCTCTACGCATTTCACCGCTACACGTGGAATTCTACCTTCCTCTACAATACTCCAGATAACCAGTTTTAAGTGCAATTCCCAGGTTGAGCCCGGGGCTTTCACACCTAACTTAATTATCCGCCTACATGCCCTTTACGCCCAGTCATTCCGATTAACGCTCGCACCCTCCGTATTACCGCGGCTGCTGGCACGGAGTT
+
CCCCCGGGGGGGGGGGGGGGGDGGGGGGGGGGFGGGGGGGGGGGGGGGGGGGGGGGGGGGGGGGGGGGGGGGGGGGGGCGGGGGEBEFFGC>DFGGGGGGGGGGGGGGGGGGEGGGGGGGGGGGGGGGGGGGGGGGGGGGGGGGGGGGGGGGGGGGGGGGGGGGGGFGGGGGGGGGFFFGGGGGGGGGGGGGGGGGGGGGFFFFFFFFDB:BEFFFEFFFFEFDFFFFFFFFFDEF;>CDD>BFFFFFFFFFF0<@FFFF>:?BFFF>????FBFFFFAA?FB>F>0??B?::2890(4?
@M04999:289:000000000-L3R54:1:1101:13233:11094 2:N:0:430
GACTACACGGGTATCTAATCCTGTTCGCTCCCCACGCTTTCGTCCATCAGCGTCAATCGGTATTTAGTAACCTGCCTTCGCGATCGGGGTTCTGTGTAATATCTATGCATTTCACCGCTACACTACACATTCCAGCTACTTCAATACTATTCAAGATTAACAGTATCAACGGCAGTTCTACAGTTAAGCTGCAGGTTTTCACCGCTGACTTATCAACCCGCCTACGGACCCTTTAAACCCAATAAATCCGGATAACGCTCGCATCCTCCGTATTACCGCGGCTGCTGGCACGCAGTTAGCC
+
C9B<CCFGFEEEGGGGAECFCFGGGG@CGGGGFFGCGGCFC@EFG7FGEFDGEBE@EGGDGCFFGGGGGFGFGGGGGFG@F+>FCC=CCGGGGGFGEAFAFGGG9FAFFGGGGCGGGGEEFGGG8EFFFGEAFF4@EGGGGGCFFGF8DFFGA,EFGFAFGGGGFGG=CEEGC=C@;CA7FGDEGCAFAGCFGGGGG8??;B?BEED4<47CEFFFB4>ADFFD=@>2(.:@FF<)9<@51<;)46773>00184320:<B>>B14<A?;FFF:A>BFBF1316?),(-4<1((4-64:A>
@M04999:289:000000000-L3R54:1:1101:10890:11096 2:N:0:430
GGCTTGACTACCCGGGTATCTAATCCTGTTCGCTCCCCACGCTTTCGTCCATCAGCGTCAATCGGTATTTAGTAACCTGCCTTCGCAATCGGGGTTCTGTGTAATATCTATGCATTTCACCGCTACACTACACATTCCAGCTACTTCAATACTATTCAAGATTAACAGTATCAACGGCAGTTCTACAGTTAAGCTGCAGGTTTTCACCGCTGACTTATCAACCCGCCTACGGACCCTTTAAACCCAATAAATCCGGATAACGCTCGCATCCTCCGTATTACCGCGGCTGCTGGCACGGAGT
+
CCCCCGGGGGGGGGGGGGGGGGGGGGGGGGGGGGGGGGGGGGGGGGGGGGGGGGGGGGGGGGGGGGGGGGGGGGGGGGGGGGGGGGGGGGGGGGGGGGGGGGGGGGGGGGGGGGGGGGGGGGGGGGGGGGGGGGGGGGGGGGGGGGGCFCGGGGGGGGFGGGGGGGGGGGGGGGGGFGFGGGGGGGGGGGGGGGGGFFFGFFFFFFFFFFBFFFFFFFFFFFFFFFFF?=22>@BFFFFFFFFFFF?DFFF?3;B9;?73)09::627?FF>FB96:02-<>B096>99?F7:B()(41(-
@M04999:289:000000000-L3R54:1:1101:23544:11110 2:N:0:430
CGACTACTGGGGTATCTAATCCTGTTCGCTCCCCACGCTTTCGCTCCTCAGCGTCAGTGACGGCCCAGAGACCTGCCTTCGCCATCGGTGTTCTTCCCGATATCTACACATTCCACCGTTACACCGGGAATTCCAGTCTCCCCTACCGCACTCCAGTCCGCCCGTACCCGGCGCCGATCCACCGTTAAGCGATGGACTTTCACACCAGACGCGCCGAACCGCCTACGAGCTCTTTACGCCCAATAAATCCGGATAACGCTTGCACCCTACGTATTACCCCGGCTGCTGGCACGTAGTTAGC
+
CCCCCGGGGGGGGGGGGGGGGGGGGGGGGGGGGGGGGGGGGGGGGGGGGGGGGGGGGGGGGGGGGGGGGGGGGGGGGGGGGGGDCGDF@FGGGGGGGGGGGGGGGGGGGGGGGGGGGGGGGEGGFGGGGGGGGGFGFGGGGGGGCGGCGDEEEF=DGGGGGGGGGGEEFGDGGGDEADBGGGGGGGGG7CGG5CEGGFDGFAFFFF>F6<>F;)8@B>EFF09:6?B??B10)4<>D?BB034:?>B<>B>6((:>?326(8?FBFF<(3(()),6<)(--79(-(.:0(.4234<F<9)-
@M04999:289:000000000-L3R54:1:1101:26403:11134 2:N:0:430
TGACTACCGGGGTATCTAATCCTGTTCGCTACCCATGCTTTCGAACCTCAGCGTCAGTTACAGACCAGAGAGCCGCCTTCGCCACTGGTGTTCTTCCATATATCTACGCATTCCACCGCTACACATGGAGTTCCACTCTCCTCTTCTGCACTCAAGAAAAACAGTTTCAGCTGCACTTCCCCGGTTAAGCCGAGGGCTTTCACAGCTGACTTGTTCTCCCGCCTGCGTTCGCTTTACGCCCAATAAATCCGGACAACGCTTGCCACCTACGTATTACCGCGGCTGCTGGCACGTAGTTAGC
+
CCCCCGGGGGGGGGGGGGGGGGGGGGGGGGGGGGGGGGGGGGGGGGGGGGGGGGGGGGGGGGGGGGGGGGGGGGGGGGGGGGGGGGGGGGGGGGGGGGGGGGGGGGGGGGGGGGGGGGGGGGGGGGGGGGGGGGGGGGGGGGGGGGGGGGGGGGGGGDGGGGGGGGGGGGGGGGGGFGF7DFGEGGGG9FGGGGGGGGGGFFFFFFFFFFFCEFFF5BFDFFFFFFFFFFDF?DDFEFFFBF2<>FAFBFB9BF>?<BBBFFF442:((4??<>BAAA009(496:?FBF<?6436:9A96
@M04999:289:000000000-L3R54:1:1101:20538:11144 2:N:0:430
TATTACTACTGGGGGATCTAATCCTTTTTGCTCCCCCCGCTTTTGTCCCCTAGCGTCTATCGGTATTTTTTAACCTTCCTTTGCCATCCGGGGTCTGTGTTATATCTTTTGTTTTCACCGCTACACTACACATTTCAGCTACCTTAATATTAATTAAAATTAACAATTACAAACTCCGTTTTACAAATTAACTGCAGGTTTTTACCGCTGACTTATCAAACCGCCTTCTGCACCTTTAAACCCAATAAATACCGAGAAAGCCCCCCTCCTCCCGCTTTACCCCGGCTCTGGCACGGAGTTT
+
66,,,=,6,,,;E@++8,;,;,,6,,<C@+6,6FFF+@+7@CF@<C@,,,,,:6768,:@,,@6,:EFC,+,,,6,,:E,9,,,:C<<,C+@+88<,,,:4@,,9,C,=,,,,9A,,,9+44+@,,,,,,,,8>4D,,,,,6,6,,,6:,7,,7,3,3,,6,73=+,6273=31+,*+05+++,,,,73,,,,,,**30*=@5*****))))*4++*1=*;5((:((*)/))/33.;9?A<(601()763).5(2((((,3(4(((,(,((.-((,((.4)(-((((-5-,24469((,.-
@M04999:289:000000000-L3R54:1:1101:16875:11147 2:N:0:430
GGGACTACCCGGGTATCTAATCCTGTTCGCTACCCATTCTCTCGAACCTCAGCGTCAGTTACAGACCAGCGAGCCGCCTTCGCCACTGGAGTTCTTCCATATATCTACGCACTCCACCGCTACACATGGAGTCCCACCCTCCTCTTCTGCACTCAAGGCAAACAGCTTCAGCTGCACTTCCCCGGTTTAGCCGAGGGCTTCCACAGCTGACCTGTACTCCCGCCTGCGTTCGCTCTCCGGTCAATCACTCCGGCCAACCCTTGCCACCCACCAATTACCGCGGCTGCTCGCACGGAGTTAC
+
--6,AF<FGF+6+6+;;CF9FG,6EC<FGE@,C<FGE,CC,668;,;+,B,C<+8B@,E6<FGG,FG,E,6@:CGG>F:,5DFG:,,B,,:49?,,9:,5,:F,C9FG@7+=B<,,,4=C+4@:8,A,4E<,,@EG,+@+@E,,3,@ED,3@,=1,,,+3,,,,6+,,@EFF,<7,;+;63AFGGG**,,@C7**/7?DG4A8;8/0;.8((901+)+1;5((.4;(3(6(1:D(().(),-8)6)446A(((((((,(-(...4<?<(41(,.)4.54:((47>002)2((4,(((-())
@M04999:289:000000000-L3R54:1:1101:7884:11180 2:N:0:430
ATGGGACTACACGGGTATCTAATCCTGTTCGCTACCCATGCTTTCGAACCTCAGCGTCAGTTACAGACCAGAGAGCCGCCTTCGCCACTGGTGTTCTTCCATATATCTACGCATTCCACCGCTACACATGGAGTTCCACTCTCCTCTTCTGCACTCAAGAAAAACAGTTTCAGCTGCACTTCCCCGGTTAAGCCGAGGGCTTTCACAGCTGACTTGTTCTCCCGCCTGCGTTCGCTTTACGCCCAATAAATCCGGACAACGCTTGCCACCTACGTATTACCCCGTCTGCTGGCACGTAGTT
+
CCCCCGGGGGGGGGGGGGGGGGGGGGGGGGGGGEGGGGGGGGGGGGGGGGGGGGGGGGGGGGGGGGFGGGGGGGGGGGGGGGGGGGGGGGGFFGGGGGGGGGGGGGGGGGGGGGGGGGGGGGGGGGGFGGFGGGFFFFAEGAFGGGGGGGGGGFFGGFGGFEFCCGCFGGGGGFGFFGFGCFFFGGDEGGCCFFCDDGGDFFFFFCA4=EFEDFFFF+BCF;=@BFDFD>33(66;;@)1,8@9?0@4;A)::>F(411:>FF??BFA>?F::<344?AF<(12(4,,)))4((.(..24)
@M04999:289:000000000-L3R54:1:1101:24602:11187 2:N:0:430
AACTTCAGATAAATGGAGTTCATAACTTTGATCTTCCTACTACCAAGGTATCTAATCCTGTTTGCTCCCCCCGCTTTCCCCTCTCCACCCCAGTTGTTGTTCAGACGGACGCCATCTCCCCCGGTATTCCCCCACATCTCTACACATTTCACCGCCACAACACGTATTCTACCATCCCTCTACATACACCAAATAAACCCATTTAAGTTCAATTCCCCGTTTGATGCCGCGCTCATATCACCTCGCTATCTATACTGTTCACATCTCCCTTATGTCCCATCATCACCTCTCACCTCCACCC
+
6-86,C,6,,,,<,,,6;,6,,6-,66,,,;C9<FF,,,;E,E6E,,C,6,C@C9,66<<FAE,,6,,C@+@+@+,4,,,,,,9,,,:,,+8,,,,5::,,555,9+4,+87@+4F??9@=@@+@+9,99,,++8+,,,7,46,1@,,73,,,+@++6,,+6+666,42,;,3,2,;9*++++,,7E,,4*,,32:+***3/04++41*****++1**)//0(****0((((.(())))1/67((((,(667))-)).).)))-)))),390)).6)5))(,4--)(.(.())()(,(((-
@M04999:289:000000000-L3R54:1:1101:28589:11231 2:N:0:430
CGACTACCGGGGTATCTAATCCTGTTTGCTCCCCACGCTTTTGCATCTCAGCGTCAGTATCTGTCCAGAAGGCCGCCTTCGCCACCGGTATTCCTCCACATATCTACGCATTCCACCGCTACACATGGAGTTCCACTCTCCTCTTCTGCACTCAAGAAAAACAGTTTCAGCTGCACTTCCCCGGTTAAGCCGAGGGCTTTCACAGCTGACTTGTTCTCCCGCCTGCGTTCGCTTTACGCCCAATAAATCCGGACAACGCTTGCCACCTACGTATTACCGCGGCTGCTGGCACGTAGTTAGC
+
CCCCCGGGGGGGGGGGGGGGGGGGGGGGGGGGGGGGGGGGGGGGGDGFGGGGGGGGGGGGGGGGGGGGGGGGGGGGGGGGGGGGGGGGGGGGGGGGGGGGGGGGGGGGGGGGGGGGGGGGGGGGGGGGGFGGGFGGGGGGGGGGFGGEFGFGGGGGGGGGFGGGGGGGGGAFGGGGF9F:FGGDGGGGGGGGGGGDGGGGFFFFFFFFBBEEEFFFFFFDFFFF?DFFFFFF<1;CCDFFFB1?F>ADFFF06>>FFFFB?FFBB?BF:>:FFFF):61;>969>??B:?FFFBFFFFFF>
@M04999:289:000000000-L3R54:1:1101:5397:11249 2:N:0:430
GGAGGACTACTGGGGTATCTAATCCTGTTTGCTCCCCACGCTTTCGCATCTCAGCGTCAGTATCTGTCCAGAAGGCCGCCTTCGCCACCGGTATTCCTCCACATCTCTACGCATTTCACCGCTACACGTGGAATTCTACCTTCCTCTACAATACTCCAGATAACCAGTTTTAAGTGCAATTCCCAGGTTGAGCCCGGGGCTTTCACACCTAACTTAATTATCCGCCTACATGCCCTTTACGCCCAGTCATTCCGATTAACGCTCGCACCCTCCGTATTACCACGGCTGCTGGCACGGAGTT
+
CCCCCGGGGGGGGGGGGGGGGGGGGGGGGGGGGGGGGGGGGGGGGGGGGGGGGGGGGGGGGGGGGGGGGGGGGGGGGGGGGGGGGGGGGGGGGGGGGGGGGGGGGGGGGGGGGGGGGGGFGGGGGGGGGGGGFGGGGGGGGGGGGGGGGGGGGGGFGGGGGGGGGGGGGGGGGGGGFGFGGGGGGGGGGGFGGGGGGGGG>AFFFFFFFFFFFFFFFAFCFFE@BFFFFFFFF@DFFFFFFFFFFFFFFFFFFFDD<FEF?BF?>F9>FFFFFFF1<FFFFA2:>>;>FFFFF07?(3(:7
@M04999:289:000000000-L3R54:1:1101:23076:11265 2:N:0:430
AGACTACACGGGTATCTAATCCTGTTTGCTCCCCACGCTTTCGCATCTCAGCGTCAGTATCTGTCCGGAAGGCCGCCTTCGCCACCGGTATTCCTCCACATCTCTACGCATTTCACCGCTACACGTGGAATTCTACCTTCCTCTACAATACTCCAGATAACCAGTTTTAAGTGCAGTTCCCAGGTTGAGCCCGGGGCTTTCACACCTAACTTAACTATCCGCCTACATGCCCTTTACGCCCAGTCATTCCGATTAACGCTCGCACCCTCCGTATTACCGCGGCTGCTGGCACGGAGTTAGC
+
CCCCCFGGGGGGGGGGGGGGGGGGGGGGGGGFGGGGGGGGGGGGGGGEGGGGGGGGGGGGFGGGGGGGGGGGGGGGGGGGGGGGGGGGGGGGGGGGGGGGGGGGGAGGGGGGGGGGGGGGGGGGGGGGGGGGFGGGGGGGGGGGG9DFGFGDGGDGGGGFGFGGFFGGFFFGGGGFFGFGFDGGFFGFCCFFGGGGGGGGF>FCFDFFFFF?=FFFCFF=EB2>DF@?<;@@@@=;;2(=@0<E=9)<C337(4<4>:0,,(((-3::??B<8?FA<9217>;076.23:0406,-4?<<<
@M04999:289:000000000-L3R54:1:1101:9026:11358 2:N:0:430
GTTTGACTACAGGGGTATCTAATCCTGTTTGCTCCCCACGCTTTCGCATCTCAGCGTCAGTATCTGTCCAGAAGGCCGCCTTCGCCACCGGTATTCCTCAACATCTCTACGCATTTCACCGCTACACGTGGAATTCTACCTTCCTCTACAATACTCCAGATAACCAGTTTTAAGTGCAATTCCCAGGTTGAGCCCGGGGCTTTCACACCTAACTTAATTATCCGCCTACATGCCCTTTACGCCCAGTCATTCCGATTAACGCTCGCACCCTCCGTATTACCGCGGCTGCTGGCACGGAGTT
+
CCCCCGGGGGGGGGGEGGGGGGGGGGGGGGGGGGGGGGGGGGGGGGGGGGGGGGGGGGGGGGFGGGGGDGGGFGGGGGGGGGGGGGGG8FGGGGGGGGGGGGGGGGGGGGFGGGGGGGGGGGGGGGGGGGGGFGFFFGGGGGFGGGGGGGGDGGGGGGFAFFGGGGGGGGGGGGGGFF?FGGGGGGGGGFFCCCFC5D5DEFFFFFFFFFE=@FFFFFFEFFEDFFF237?C@0(;;EEF;;6;??...?EEFFF?DF)4;BFFB>019?B?<2:::?<<<?909>29:>)28(3(((42.
@M04999:289:000000000-L3R54:1:1101:17363:11375 2:N:0:430
GACTACCGGGGTATCTAATCCTGTTTGCTCCCCACGCTTTCGCATCTCAGCGTCAGTATCTGTCCAGAAGGCCGCCTTCGCCACCGGTATTCCTCCACATCTCTACGCATTTCACCGCTACACGTGGAATTCTACCTTCCTCTACAATACTCCAGATAACCAGTTTTAAGTGCAGTTCCCTGGTTGAGCCCGGGGCTTTCACACCTAACTTAATTATCCGCCTACATGCCCTTTACGCCCAGTCATTCCGATTAACGCTCGCACCCTCCGTATTACCGCCGCTTCTTGCACGGTGTTAGCC
+
CCCCCGGGGGGGGGGGGGGGGGGGGGGGGGGGGGGGGGGGGGGGGGGGGGGGGGGGGGGGGGGGGGGFGGGGGGGGGGGGGGGGGGGGGGGGGGGGGGGGGGGGGGGGGGGGGGGGGDGGGGGGGGGGGGGGGGGGGGGGGGGGGGGGGGGGGGGGGFGGGGGGGGGGFGGGFFGGFGFGGGGGGGFGGFG5EEGGGGGGFFFFFFFFFFFFEFFFFFFFFFFFD;C3;@DFFFFFFFFFFFFFFF???;FFFFFF00433>1;B?:??66125<DB:((441((6)6A22:((-::A24.
@M04999:289:000000000-L3R54:1:1101:26732:11429 2:N:0:430
GTTATGACTACTAGGGTATCTAATCCTGTTTGCTCCCCACGCTTTCGCATCTCAGCGTCAGTATCTGTCCAGAAGGCCGCCTTCGCCACCGGTATTCCTCCACATCTCTACGCATTTCACCGCTACACGTGGAATTCTACCTTCCTCTACAATACTCCAGATAACCAGTTTTAAGTGCAATTCCCAGGTTGAGCCCGGGGCTTTCACACCTAACTTAATTATCCGCCTACATGCCCTTTACGCCCAGTCATTCCGATTAACGCTCGCACCCTCCGTATTACCACGGCTGCTGGCCCGGAGT
+
CCCCCGGGGGGGGGGGGGGGGGGGGGGGGGGGGGGFGEGGGGGGGGDGGGGGGGGGGGGGDGGGGGGGGGGGGGGGGGGGGGGGGGGGGGGGGGGGGGFGGGGGFEFGGGGGGGGGGGGGGGGGGGGGGGGGDGGGGGGGGGGGGGGGGGFGGGGGGGGGFGGGGGGGFFFGGGGGFGFDFFFDCGGGGGGGGGGGDDGC>BFFFFFFFFFFEFFFFFFC6@E4@BDDDFFFFFFFF@FFE;FBB;@@EFF6?FF0;;??<0;BF6>06;BB6:9:?:B2<A<?163;9BD701((,0((-
@M04999:289:000000000-L3R54:1:1101:15166:11441 2:N:0:430
CAAGGGTATCTAATCCTGTTTGCTCCCCACGCTTTCGCATCTCAGCGTCAGTATCTGTCCAGAAGGCCGCCTTCGCCACCGGTATTCCTCCACATCTCTACGCATTTCACCGCTACACGTGGAATTCTACCTACCTCTACAATACTCCAGATAACCAGTTTTAAGTGCAGTTCCCAGGTTGAGCCCGGGGCTTTCACACCTAACTTAATTATCCGCCTACATGCCCTTTACGCCCAGTCATTCCGATTAACGCTCGCACCCTCCGTATTACCGCGGCTGCTGTCACGGAGTTAGCCGGTGC
+
CCCCCGGGGGGGGGGGGGGGGGGGGGGGGGGGGGGGGGGGGGGGGGGGGGGGGGGGGGGGGGGGGGGGGGGGGGGGGGGGGGGGGGGGGGGGFFGGGGGGGGGGGGGGGGGGGG>FGGGGGGGGGGGGGGGGGGGGGGGGGGGFGGGGGGFGGGGGGGFGGGGGGGGGGGGGGGGGFGFGGFGGGGGGGGGGGGGGGGGGFFFFFFFFFFFFFFFF>DB=AF<3@FFDFEE=@B9D<@EFFFFE1318?FF6>?FBFF03:B?<B<10?<A<1;9>F9>BBF284:((((-8<DA?1927(
@M04999:289:000000000-L3R54:1:1101:16038:11443 2:N:0:430
CGACTACTGGGGTATCTAATCCTGTTTGCTCCCCACGCTTTCGCATCTCAGCGTCAGTATCTGTCCAGAAGGCCGCCTTCGCCACCGGTATTCCTCCACATCTCTACGCATTTCACCGCTACACGTGGAATTCTACCTTCCTCTACAATACTCCAGATAACCAGTTTTAAGTGCAATTCCCAGGTTGAGCCCGGGGCTTTCACACCTAACTTAATTATCCGCCTACATGCCCTTTACGCCCAGTCATTCCGATTAACGCTCGCACCCTCCGTATTACCGCGGCTGCTGGCACGTAGTTAGC
+
CC<ACCGGGGCGGGGGGGA<CEFFFEECGGGGGGGFCGECFGGDGGG9FGFFGFGEGGGGGGGGGGCFGGGGGGEGGGGGGGDECGEBFG<FGGGGGGFFGGFGGG;FFGGEGGFGFGGGECGGDFDCFGGGGFGGEGFGFFFGGGG9ADFG?=D?FEGGDDFDF?=FGGGGGGCAFFDFCF?6@?<DGF8@6@EGGGFFACFCAEFA@BCFE>FF7FF9BBDF@@:EC:):38@FFF<D6(8@EEC5CCE@F,8C<0:??>>;9110837:07B<A-(((4111:?F?0,4?,.,-).)-
@M04999:289:000000000-L3R54:1:1101:23020:11449 2:N:0:430
TGACTACCAGGGTATCTAATCCTGTTCGCTCCCCACGCTTTCGTCCATCAGCGTCAATCGGTATTTAGTAACCTGCCTTCGCAATCGGGGTTCTGTGTAATATCTATGCATTTCACCGCTACACTACACATTCCAGCTACTTCAATACTATTCAAGATTAACAGTATCAACGGCAGTTCTACAGTTAAGCTGCAGGTTTTCACCGCTGACTTATCAACCCGCCTACGGACCCTTTAAACCCAATAAATCCGGATAACGCTCGCATCCTCCGTATTACCGCGGCTGCTGGCACGGAGTTAGC
+
CCCCCGGGGGGGGGGGGGGGGGGGGGGGGGGGGGGGGGGGGGGGGGGGGGGGGGGGGGGGGGGGGGGGGGGGGGGGGGGGGGGEGGGGGGGGGGGGGGGGGGGGGGGGGGGGGGGGGGGGGGGGGGGGGGGGGGGGGGGGGGGGGGGGGGGGGGGGGGGGGGGGGGGGGGGGEGGGFGFGGGGGGGGGGGGGGGGGGGGGFFFFFFFFFFF@EFFFFFFFBFFADFD2@FFFFFEFCEFFFFFFEFFFFFF;FFFFF;>??BBFFFFFF:>B0??AFFF9>99>BFFFFFFDB4>FFF<A<
@M04999:289:000000000-L3R54:1:1101:26290:11462 2:N:0:430
GTGGGACTACCCGGGTATCTAATCCTGTTTGCTCCCCACGCTTTCGCATCTCAGCGTCAGTATCTGTCCAGAAGGCCGCCTTCGCCACCGGTATTCCTCCACATCTCTACGCATTTCACCGCTACACGTGGAATTCTACCTTCCTCTACAATACTCCAGATAACCAGTTTTAAGTGCAATTCCCAGGTTGAGCCCGGGGCTTTCACACCTAACTTAATTATCCGCCTACATGCCCTTTACGCCCAGTCATTCCGATTAACGCTCGCACCCTCCGTATTACCGCGGCTGCTGGCACGGAGTT
+
CCCCCFGGGGGGGGGGGGGGGGGGGGGGGGGGFGGGGGGGGGGGGGGGGGGGGGGGGGGGGGGGGGGGGGGGGGGGGGGGGGGGGGGGGGGGG@<FGGGGGGGGGGFGGGGGGGGGGGGGGGGGGGGGGGCFEGGGGGGGGGGGGGGGGDGGGGGFCGGDFGGGCGGGD=EGGGGGBFFFGGGGGGGGGGGGGGGGDDGGFFFAFFFF2BEFFFFFFFFEFFE?DF@DDFFF@EFF1;>F<@BBDFFEFEEFFF0??FFF?;BFF9(43:11:9:BF?29A?>F;>>>?B2><<<?36(48
@M04999:289:000000000-L3R54:1:1101:11086:11470 2:N:0:430
CAAATGACTACCCGGGTATCTAATCCTGTTTGCTCCCCACGCTTTCGCATCTCAGCGTCAGTATCTGTCCAGAAGGCCGCCTTCGCCACCGGTATTCCTCCACATCTCTACGCATTTCACCGCTACACGTGGAATTCTACCTTCCTCTACAATACTCCAGATAACCAGTTTTAAGTGCAATTCCCAGGTTGAGCCCGGGGCTTTCCCACCTAACTTAATTATCCGCCTACATGCCCTTTACGCCCAGTCATTCCGATTAACGCTCGCACCCTCCGTACTACCGCGGCTGCTGGCACGTAGT
+
CCCCCE@FCEE@ECEGGGGGGACFFCFGGGGGGGGGGGFFGGGE@EFGGDGGGGCDCFFGGGDGGGFGGGGGFFGGGG>F7FFFFDFCFFG@F7FFFFFGGGGGGGFEGGE+>+@:BFFE9@>FEEGGGFG+?9EBFFFFGGCF8EFDDDA?FFFGGGGFGGGGC8EG=DF:DFCGFC?FGGGF?CG+DFF,@D?77*<*:*3;+039@AF=BFFFECF7B?EC=BDFFFE97=)5@@8+97@;6;0=E366CCE<@(8A:6>:?19(49<??B>::(1:>,((-((-4(:).:??B02(,
@M04999:289:000000000-L3R54:1:1101:9795:11471 2:N:0:430
GACTACAAGGGTATCTAATCCTGTTCGCTCCCCACGCTTTCGTCCATCAGCGTCAATCGGTATTTAGTAACCTGCCTTCGCAATCGGGGTTCTGTGTAATATCTATGCATTTCACCGCTACACTACACATTCCAGCTACTTCAATACTATTCAAGATTAACAGTATCAACGGCAGTTCTACAGTTAAGCTGCAGGTTTTCACCGCTGACTTATCAACCCGCCTACGGACCCTTTAAACCCAATAAATCCGGATAACGCTCGCATCCTCCGTATTACCGCGGCTGCTGGCACGGAGTTAGCC
+
CCCCCGGGGGGGGGGGGGGGGGGGGGGGGGGGGGGGGGGGGGGGGGGGGGGGGGGGGGGGGGGGGGGGGGGGGGGGGGGGGGEGGGGGGGGGGFGGGGGGGGGGGGGGGGGGGGGGGGGGGGGGGGGGGGGGGGGGGGGGGGGGGGGGGGGGGGGGGGGGGGGGGGGGGGGGGGGGFGFFGGGGGFGGGGGGGGGFFFGFFFFFFFFFFFFFFFFFFFFFF=AADD@FFFFFDFFFFFFFFFF@ECEEFFBDFFFFFFFFFFFFFBFFFFB?BFFFFFFBFFFBBB?FF77?F93::AFF?
@M04999:289:000000000-L3R54:1:1101:19803:11478 2:N:0:430
AATGGACTACCAGGGTATCTAATCCTGTTTGCTCCCCACGCTTTCGCATCTCAGCGTCAGTATCTGTCCAGAAGGCCGCCTTCGCCACCGGTATTCCTCCACATCTCTACGCATTTCACCGCTACACGTGGAATTCTACCTTCCTCTACAATACTCCAGATAACCAGTTTTAAGTGCAATCCCCAGGTTGAGCCCGGGGCTTTCACACCTAACTTAATTATCCGCCTACATGCCCTTTACGCCCAGTCATTCCGATTAACGCTCGCACCCTCCGTATTACCGCGGCTGCTGGCACGGAGTT
+
CCCCCGGGGGGGGGGGGGGGGGGGGGGGGGGGGGGGGGGGGGGGGGGGGGGGGGGGGGGGGGGGGGGGGGGGGGGGGGGGGGGGGGGGGGGGGGGGGGGGGGGGGGGGGGGGGGGGGGGGGGGGGGGGGGGGGGGGGGGGGGGGGGGGGGGFGGGGGGGGGGGGGGGGGGGGGGGGFGFGFFFGGGGGGGGGGGGGGGGGFFFFFFFFFBEFFFFFFFFFFFFFFFFFFFFFFFFFFFFFFFFFFDFFFFFFEFFFFFC;D9B?FFFFFFFFF;60244A>B>BF>99?BFF??DF;>>(4
@M04999:289:000000000-L3R54:1:1101:13101:11488 2:N:0:430
GACTACTAGGGTATCTAATCCTGTTTGCTCCCCACGCTTTCGCATCTCAGCGTCAGTATCTGTCCAGAAGGCCGCCTTCGCCACCGGTATTCCTCCACATCTCTACGCATTTCACCGCTACACGTGGAATTCTACCTTCCTCTACAATACTCCAGATAACCAGTTTTAAGTGCAATTCCCAGGTTGAGCCCGGGGCTTTCACACCTAACTTAATTATCCGCCTACATGCCCTTTACGCCCAGTCATTCCGATTAACGCTCGCACCCTCCGTATTACCGCGGCTGCTGGCACGGAGTTAGCC
+
CCCCCGGGGGGGGGGGGGGGGGGGGGGGGGGGGGGGGGGGGGGGGGGGGGGGGGGGGGGGGGGGGGGGGGGGGGGGGGGGGGGGGGGGGGGGGGGGGGGGGGGGGGGGGGGGGGGGGGGGGGGGGGGGGGGGGGGGGGGGGGGGGGGFGGGGGGGGGGGGGGGGGGGGGGGGGGGGFGFGGGFGGGFGGGGGGGGGGGGGFFFFFFFFDFFFFFFFFFFAFFFFFFFFFEFBDEEF?F>EFFFEA?CFF@6D<DCFFFDFFF>F>F(:?;B??>AFF<BFF>>><27(((4((31?3>AD7
@M04999:289:000000000-L3R54:1:1101:20289:11527 2:N:0:430
ACTGACTACAGGGGTATCTAATCCTGTTTGCTCCCCACGCTTTCGCATCTCAGCGTCAGTATCTGTCCAGAAGGCCGCCTTCGCCACCGGTATTCCTCCACATCTCTACGCATTTCACCGCTACACGTGGAATTCTACCTTCCTCTACAATACTCCAGATAACCAGTTTTAAGTGCAATTCCCAGGTTGAGCCCGGGGCTTTCACACCTAACTTAATTATCCGCCTACATGCCCTTTACGCCCAGTCATTCCGATTAACGCTCGCACCCTCCGTATTACCGCGGCTGCTGGCACGGAGTTC
+
CCCCCGGGGGGGGGGGGGGGFGGGGGGGGGGGGGFFFECGGGGGEGGCGDGGGGEGGGGGGGGGGGGGGGGGGGGGGGGGGGGGGGGGGCFGDFGGGGFGGCEFGGFFGCECFEGGGGGGGGGGGGGGGGEGGGGGGGGGGG8DFGGGGGGGGFFEGGGGFFGGGGDFFCFGGGGGFGFGGGGGGGGGGGGGG?CCCCDGA?>AFFFFFF=BFFFFFFFFFF2@DFFDFEEEE@E@@CFED>>F@FFEFFFCE<3;0CE@FFFFFF67???09?688><>?BB0(39?7)4(8<33(-,3)
@M04999:289:000000000-L3R54:1:1101:14945:11537 2:N:0:430
CGCGACTACACGGGTATCTAATCCTGTTCGCTACCCATGCTTTCGAGCCTCAGCGTCAGTAACAGACCAGAAAGCCGCCTTCGCCACTGGTGTTCTTCCATATATCTACGCATTTCACCGCTACACATGGAGTTCCACTTTCCTCTTCTGTACTCAAGTTTTGTAGTTTCCACTGCACTTCCTCAGTTGAGCTGAGGGCTTTCACAGCAGACTTACAAAACCGCCTGCGCTCGCTTTACGCCCAATAAATCCGGACAACGCTTGCCACCTACGTAGTACCGCGGCTGCTGGCACGTAGTTT
+
CCCCCGGGGGGGGGGGGGGGGGGGGGGGGGGGEGGGGGGGGGGGGFGGGGGGGGGGGGGGGGGGGGGGGGGGGGGGGGGGGGGGGGGGGGGGGGGGGGGGGGGGGGGGGGGGGGGGGGGGGGGGGGFGGGGGGGFGFGGGGGGGGGGGGGGGGFGGFFGGGGGGFGGGGGCGGFCFFFFGGGGGGGGG,<DFGGGGGDGGFFFFFFFFFFFFBFFF;AFB>AABA?DF@FFF>FFFFFE33@BD;;@EE<)=>>?993(,(364(5<?B<BBF1),4<>>:119B>06:2?41,:((,-:)
@M04999:289:000000000-L3R54:1:1101:24235:11547 2:N:0:430
TAATTGACTACAGGGGTATCTAATCCTGTTCGCTACCCATGCTTTCGAACCTCAGCGTCAGTTACAGACCAGAGAGCCGCCTTCGCCACTGGTGTTCTTCCATATATCTACGCATTCCACCGCTACACATGGAGTTCCACTCTCCTCTTCTGCACTCAAGAAAAACAGTTTCAGCTGCACTTCCCCGGTTAAGCCGAGGGCTTTCACAGCTGACTTGTTCTCCCGCCTGCGTTCGCTTTACGCCCAATAAATCCGGACAACGCTTGCCACCTACGTATTACCGCGGCTGCTGGCACGTAGT
+
CCCCCGGGGGGGGGGGGGGGGGGGGGGGGGGGGGGGGGGGGGGGGGGGGGGGGGGGGGGGGGGGGGGGGGGGGGGGGGGGGGGGGGGGGGGGGGGGGGGGGGGGGFGGGGGGGGGGGGGGGGGGGGGGGGGGGGGGGGGGGGGGGGGGGGGGGGGGGGGFG?FGGGGGGGGGGGGGFGFGGGGGGGGGGGGGGGGGDGGGFFFFFFFFFFFFFFFABFFFFFFF>F@FFFFFF?6>FFFFEFF9BF;DF8CFF?>B:FBB?FFF:0<?FFFFFFFF?2>BFFF>FB>>>:?:?0?FB<FF4
@M04999:289:000000000-L3R54:1:1101:20459:11547 2:N:0:430
GACTACAAGGGTATCTATCCTGTTTGCTCCCCACGCTTTCGCATCTCAGCGTCAGTATCTGTCCAGAAGGCCGCCTTCGCCACCGGTATTCCTCCACATCTCTACGCATTTCACCGCTACACGTGGAATTCTACCTTCCTCTACAATACTCCAGATAACCAGTTTTAAGTGCAATTCCCAGGTTGAGCCCGGGGCTTCCACACCTAACTTAATTATCCGCCTACATGCCCTTTACGCCCAGTCATTCCGATTAACGCTCGCACCCTCCGTATTACCGCGGCTGCTGGCACGGAGTTAGCCG
+
CCCCCGGGGGGGGGGGGGGGGGGGGGGGGGGG<@6@BFGGGGGGGGGGGGGGGGGGGGGGGGGGGGFGGGGGGGGGGGGGDGGGGGGGGGGGGGGGGGGGGGGGGGGGGGGGGGGGGGGGGGGGGGGGGGGGGGGGGGGGGGGGGGGGGGGGGGGGGGGGGGGGGFGGGGGGGGGGFGFGGGFFGGGGGGGGGGGGGFFGFFFF4AFFFFECFFFFEF8>FFFFEFF=@BFB@693?FF:?@E<F3??116@?EE?>;@61(29?((493(45>FF?B22>B;6)4(-(.1;B632)).5(
@M04999:289:000000000-L3R54:1:1101:14858:11551 2:N:0:430
GGTTGACTACAAGGGTATCTAATCCTGTTTGCTCCCCACGCTTTCGCATCTCAGCGTCAGTATCTGTCCAGAAGGCCGCCTTCGCCACCGGTATTCCTCCACATCTCTACGCATTTCACCGCTACACGTGGAATTCTACCTTCCTCTACAATACTCCAGATAACCAGTTGTAAGTGCAGTTCCCAGGTTGAGCCCGGGGCTTTCACACCTAACTTAATTATCCGCCTACATGCCCTTTACGCCCAGTCATTCCGATTAACGCTCGCACCCTCCGTATTACCGCGGCTGCTGGCACGGATTT
+
CCCCCGGGGGGGGGGGGGGGGGGFGGGGGGGGGGGGGGGGGGGGGGGGGGFGGGGGGGGGGGGGGGGGGGGGGGGGGGGGGGGGGGGGFGGGGGGGGGGGGGGGGGFGGGGGGGGFGGGGGGGGGGGGFGGGGGGGGGGFGCFGGGGGGGGGGGGGGGGGGGGGGGGGG,@FFGGFFGFGGGGGGG?FGGGGGGGGCGGGEFFFFFFFFFFEFFFFFF>7CFFFFFFFFFEEFFFFFFEFFF@F;<E@EFFFFF07?FFF60:<07B9B?63:BF?F>>AD6;6>B>>?>DFF(26(,((.
@M04999:289:000000000-L3R54:1:1101:4120:11575 2:N:0:430
CTTGACTACTCGGGTATCTAATCCTGTTTGCTCCCCACGCTTTCGCATCTCAGCGTCAGTATCTGTCCAGAAGGCCGCCTTCGCCACCGGTATTCCTCCACATCTCTACGCATTTCACCGCTACACGTGTAATTCTACCTTCCTCTACTATACTCCAGATAACCAGTTTTAAGTGCAGTTCCCAGGTTGAGCCCGGTGCCTTCACACCTAAGTTAATTATGCTCCTACATGCCCTTTACACTCAGCCATTCCCATTTACGCTCGCACCCTCCGTGTCACCTCGCCTGCTGGCACGGCGTGT
+
CCC<,6,<6<F@FCC+CC6;CF,@C9;6CEEECF,66CFFC7D6,88,@9AF,,78C@6F,,<EAC6CEFF8,<F@=>F=@FFC,?:66F669,555FGBFG<F9A,C;FG+64C,9@F8F8+44A49,4,4C4EC@E8>@@8A;,,7,,7=9,E=>8D8E9=DFD,@DCF8@299DF<926+@,@=334:@,@+0**3*1+3*34@*)0))2+++219;+/**.)*:;44=5>5>ECC+>*8B))0(84E3))1).))/37(,6:(,3(46(,(.()-)),4(,2(34)((,)(,,(-(-
@M04999:289:000000000-L3R54:1:1101:7888:11610 2:N:0:430
CTGACTACTGGGGTATCTAATCCTGTTCGCTACCCATGCTTTCGAACCTCAGCGTCAGTTACAGACCAGAGAGCCGCCTTCGCCACTGGTGTTCTTCCATATATCTACGCATTCCACCGCTACACATGGAGTTCCACTCTCCTCTTCTGCACTCAAGAAAAACAGTTTCAGCTGCACTTCCCCGGTTAAGCCGAGGGCTTTCACAGCTGACTTGTTCTCCCGCCTGCGTTCGCTTTACGCCCAATAAATCCGGACAACGCTTGCCACCTACGTATTACCGCGGCTGCTGGCACGTAGTT
+
CCCCCGGGGGGGGFGGGGGGGGGGGGGGGGGGGGGGGGGGGGGGGGGGGGGGGGGGGGFGGGFGGGGGGGGGGGGGGGGGGGGGGGGGGGGGGGGGGGGGGGGGGGGGGGGGGGGGGGGGGGGGGGGGGGGGGGGGGGGGGGFGFGGGGGGGGGGFGGGGGCGGGGGFGGGFFGGGFGFGGGGGDEGGGGGGGGGCDDFGFFFFFFFFFFBFFFFFFFFFFFFFDFFFF6;@;F0?EF1B69?73EF7CEF;FFF><?>FFFFF?FFFB023.5>?FFFBF;BF9;?B04<<DFF7:(:
@M04999:289:000000000-L3R54:1:1101:6798:11636 2:N:0:430
CTGAGACTACCCGGGTATCTAATCCTGTTTGCTCCCCACGCTTTCGCATCTCAGCGTCAGTATCTGTCCAGAAGGCCGCCTTCGCCACCGGTATTCCTCCACATCTCTACGCATTTCACCGCTACACGTGGAATTCTACCTTCCTCTACAATACTCCAGATAACCAGTTTTAAGTGCAATTCCCAGGTTGAGCTCGGGGCTTTCACACCTAACTTAATTATCCGCCTACATGCCCTTTACGCCCAGTCATTCCGATTAACGCTCGCACCCTCCGTATTACCGCAGCTGCTGGCACGGAGTT
+
9CCCCGGGGGFGGGGGGGGFGGGGGGGGFGGGGGGGGGGGGGG8FGGGDGGGGGGGGGGGGGGGGGGGGGGGGGFGGGGCGGGGGGGGGDFEGGCFGGGGGGGDGGAFGGGGGGCFFGGGGGGGGFGEFFGGGFDFGGGGFDFGGGGGGGFGGGGF>FGGGCGGFGGGDEEFGGGGFGFGGGF?E@GFGGGGG,9DC;>C>FA4AF6A=B:BFFF=:FFCFEF@FFF22(683;8@@E9=@DB6284;ECCC5@<@0;CFF6:133((46?(,(-8?2)-446-43(4::B::7?:>>><3
@M04999:289:000000000-L3R54:1:1101:20595:11649 2:N:0:430
GGTGACTACCCGGGTATCTAATCCTGTTTGCTCCCCACGCTTTCGCATCTCAGCGTCAGTATCTGTCCAGAAGGCCGCCTTCGCCACCGGTATTCCTCCACATCTCTACGCATTTCACCGCTACACGTGGAATTCTACCTTCCTCTACAATACTCCAGATAACCAGTTTTAAGTGCAGTTCCCAGGTTGAGCCCGGGGCTTTCACACCTAACTTAATTATCCGCCTACATGCCCTTTACGCCCAGTCATTCCGATTAACGCTCGCACCCTCCGTATTACCGCGGCTGCTGGCACGGAGTTT
+
CCCCCGGGGGGGGGGGGGGGGGGGGGGGGGGGGGGGGGGGGGGGGGGGGGGGGGGGGGGGGGGGGGGGGGGGGGGGGGGGGGGGGGGGGGGGGGGGGGGGGGGGFGGGGGGGGGGGGGGGGGGGGGGGGGGGGGGGGGGGGGGGGGGGGGGDGGGGGGGGGGGGGGGGGGGGGGGGFGFGGGCGGGGGGGGGGGGGGGGGFAFFFFFFFFFFFFFFFFFFFFFDDFFFFE?E@@@FFFFFFFF?<4@@EEFFFFFDF<404:BF>016<6:<13:7?>B<<>>0317?FF8???:>69?<-
@M04999:289:000000000-L3R54:1:1101:26851:11650 2:N:0:430
GGTGACTACTCGGGTATCTAATCCTGTTCGCTACCCATGCTTTCGAACCTCAGCGTCAGTTACAGACCAGAGAGCCGCCTTCGCCACTGGTGTTCTTCCATATATCTACGCATTCCACCGCTACACATGGAGTTCCACTCTCCTCTTCTGCACTCAAGAAAAACAGTTTCAGCTGCACTTCCCCGGTTAAGCCGAGGGCTTTCACAGCTGACTTGTTCTCCCGCCTGCGTTCGCTTTACGCCCAATAAATCCGGACAACGCTTGCCACCTACGTATTACCGCGGCTGCTGGCACGTAGTTT
+
CCCCCGGGGGGGGGGGGGGGGGGGGGGGGGGGGGGGGGGGGGGGGGGGGGGGGFGGGGGGGGGGGGGGGGGGGGGGGGGGGGGGGEGGGGGGGGGGGGGGGGGGGGGGGGGGGGGGGGGDGGGGGGGGGGGGGGGGGGGGGGGGGGGGGGGGGGGGCGFGFGGGGGGGGGGGGG6FFGFGGGGGGGGGGGGFGCEGGGGCAFFFFFFFFFFFFFFFEFFFFFFF@?DFBDFFF91=;EFFFFFFFDFFFFFEFF?FB0:>F?<B:3ADFFFFFFF<?FFFFB;>607?>04874(..4,:)
@M04999:289:000000000-L3R54:1:1101:5748:11655 2:N:0:430
GACTACCAGGGTATCTAATCCTGTTTGCTCCCCACGCTTTCGCATCTCAGCGTCAGTATCTGTCCAGAAGGCCGCCTTCGCCACCGGTATTCCTCCACATCTCTACGCATTTCACCGCTACACGTGGAATTCTACCTTCCTCTACAATACTCCAGATAACCAGTTTTAAGTGCAATTCCCAGGTTGAGCCCGGGGCTTTCACACCTAACTTAATTATCCGCCTACATGCCCTTTACGCCCAGTCATTCCGATTAACGCTCGCACCCTCCGTATTACCGCGGCTGCTGGCACGGAGTTAGCC
+
CCCCCGGGGGGGGGGGGGGGGGGGGGGGGGGGGGGGGGGGGGGGGGGGGGGGGGGGGGGGGGGGGGFGGGGGGGGGGGGGGGGGGGGGEGGGGGGGGGGGGGGGGGGGGGGGGGGGGGGGGGGGGGGGGGGGGGGGGGGGGGGGGGGGGGGGGGGGGGGGGGGGGGGGFDGGGGGGFGFGGGFFGGFGGFGGGGGGCGGGFFFFFFFFFFFEFFFFFF6@FFFFFFFFFEFFDFCE;@BF@;E@@EFFF@@;;@FE?FFFFFFF>?FFFFF:3?<AAFF049BFFFF>F:BF>F9?:94>4
@M04999:289:000000000-L3R54:1:1101:4797:11694 2:N:0:430
TGACTACCCGGGTATCTAATCCTGTTCGCTACCCATGCTTTCGAACCTCAGCGTCAGTTACAGACCAGAGAGCCGCCTTCGCCACTGGTGTTCTTCCATATATCTACGCATTCCACCGCTACACATGGAGTCCCACTCTCCTCTTCTGCACTCAAGAAAAACAGTTTCAGCTGCACTTCCCCGGTTAAGCCGAGGGCTTTCACAGCTGACTTGTTCTCCCGCCTGCGTTCGCTTTACGCCCAATAAATCCGGACAACGCTTGCCACCTACGTATTACCGCGGCTGCTGGAACGTAGTTAGC
+
CCCCCGGGGGGFFGGGGGGFGGGGGGFGGGGEGGFDFGGFGGEGGGGGGGGGGGGGGGFFGGGCGDGGGGGGDFGGGFGGGGGGGGGCFGGEFGFGGGGGFGGGGGGGCGGCFGGGGGGGGGGGGFFGGGFGGGGG@BEEGGGGGGGGGGGGGGGCGFGE@EGGDGGGFGGEFGGGFGBFGDD65CGGGGGCEGGD49FFFFFFFFA>6=>CEFFA5B4BD@>?>D@FF0(3(/:9C;?D>?0(;@CFF(-(4(-41(4??F?:>D1,.4(3)).5)-36(,-0,-):0(((,,24-<<A:
@M04999:289:000000000-L3R54:1:1101:9504:11731 2:N:0:430
CGGGACTACTAGGGTATCTAATCCTGTTTGCTCCCCACGCTTTCGCATCTCAGCGTCAGTATCTGTCCAGAAGGCCGCCTTCGCCACCGGTATTCCTCCACATCTCTACGCATTTCACCGCTACACGTGGAATTCTACCTTCCTCTACAATACTCCAGATAACCAGTTTTAAGTGCAATTCCCAGGTTGAGCCCGGGGCTTTCACACCTAACTTAATTATCCGCCTACATGCCCTTTACGCCCAGTCATTCCGATTAACGCTCGCACCCTCCGTATTACCGCGGCTGCTGGCACGGCGTTT
+
CCCCCGGGGGFGGGGGGGGGGGGGGGGGGGGGGGGGGGGGGGGGGGGGGGGGGGGGGGGGGGGGGGGGGGGGGGGGGGGGGGGGGGGGGGGGGGGGGGGGGGGGGGGGGGGGGGGGGGGGGGGGGGGGGGGGGGGGGGGGGGGGGGGGGGGGGGGGGGGGGGGGGGGGGGGGGGGGFGFGGGGGGGGGGGGGGGGGGGGGFFFFFFFFFFFFFFFFEFAEFFFFFFFFFFFFBBFFFFF>@FFFFFF@EFFFF<FFFEE<;::6;BFB?<B:>?BFB244(499>;9B?>0218,((,-3(
@M04999:289:000000000-L3R54:1:1101:15382:11764 2:N:0:430
AATGACTACACGGGTATCTAATCCTGTTTGCTCCCCACGCTTTCGCATCTCAGCGTCAGTATCTGTCCAGAAGGCCGCCTTCGCCACCGGTATTCCTCCACATCTCTACGCATTTCACCGCTACACGTGGAATTCTACCTTCCTCTACAATACTCCAGATAACCAGTTTTAAGTGCAATTCCCAGGTTGAGCCCGGGGCTTTCACACCTAACTTAATTATCCGCCTACATGCCCTTTACGCCCAGTCATTCCGATTAACGCTCGCACCCTCCGTATTACCGCGGCTGCTGGCACGGAGTT
+
CCCCCGGGGGGGGGGGGGGGGGGGGGGGGGGGGGGGGGGGGGGGGGGGGGGGGGGGGGGGGFGGGGGGGFGGGGGGGGGGGGGGEGGGGEGCDFGGGFGFGGGGGGFGGGGGDGGGGGGGGGGGGGGGFFGGGGGGGGGGGGGGFGCDGDGGGFGGGGGGGGGGGGGFGGGGGGDGFFFGGGGGGGGGGGGGGGGGDDGCFFFFFFFFFE5:EFFFEBAEFF?FFFDFFCC83:;;EFFBF@>;@@<A?EFFED0;<CEF9,39;667<BFB(,187<>)419(3((:7:0?BBF;6><2
@M04999:289:000000000-L3R54:1:1101:20129:11772 2:N:0:430
AGACTACAAGGGTATCTAATCCTGTTCGCTCCCCACGCTTTCGTCCATCAGCGTCAATCGGTATTTAGTAACCTGCCTTCGCAATCGGGGTTCTGTGTAATATCTATGCATTTCACCGCTACACTACACATTCCAGCTACTTCAATACTATTCAAGATTAACAGTATCAACGGCAGTTCTACAGTTAAGCTGCAGGTTTTCACCGCTGACTTATCAACCCGCCTACGGACCCTTTAAACCCAATAAATCCGGATAACGCTCGCATCCTCCGTATTACCGCGGCTGCTGGCACGGAGTTAGC
+
CCCCCGGG9FGGGGGGGGGGGGGGGGFGGGGCFGGGGGGGGGGGGGFGGGGGGGGGCGGGGGGGAAFFGGGGGGGGGGGGGGFGCFGGGGEGGGGFFEGGGGGGGGGGGGGGGGGGGGGGGGGGGGGGGGGGGGGGDFGGGGGDCFEGGGDGGFGGGCEGFGGGGGGGGGGGGGGGFGFGGGFGGGGFGGEFGFGGGGGGFFFFEEFFFFFFEFFFFFFFEFFDFFF=@B@FFFEFFFFFF?6@EFCFFFF>6;@E@;BF<FFFFF??7:B<<:FFFFF>>FFFFFFF081<<>FBFFB<5
@M04999:289:000000000-L3R54:1:1101:17031:11776 2:N:0:430
CTAAGGACTACACGGGTATCTAATCCTGTTTGCTCCCCACGCTTTCGCATCTCAGCGTCAGTATCTGTCCAGAAGGCCGCCTTCGCCACCGGTATTCCTCCACATCTCTACGCATTTCACCGCTACACGTGGAATTCTACCTTCCTCTACAATACTCCAGATAACCAGTTTTAAGTGCAGTTCCCAGGTTGAGCCCGGGGCTTTCACACCTAACTTAATTATCCGCCTACATGCCCTTTACGCCCAGTCATTCCGATTAACGCTCGCCCCCTCCTCATTACCGCTGCGGCTGGCACGGAGT
+
CC@CCCGGGEFGFGDECEFFGGFFGFEFFFGGGGGGG:@FFGGGFGGG::FGGG9FGGGGGGGGGD<FFGGGGF@FDFGGG@FFGGGGGGGGGGFFGGGGGGGGGGCAFFFFEGEGEEEGEEFGGGGGGG?:FGGGFGGGGGFFGGFFFGGFGGGGGFCDGGGGFGGFGFGGGGFCDGFFGGGG@AFFGEFGGGGG*;9CBD;AFFFFE=B==FFFF=F5C?4?DBFF2B8??3@@E1;CF0<F@;<(=@E??541;??<A:91:6((-(396:((..)<AA02(4(--4;060.)31(4(
@M04999:289:000000000-L3R54:1:1101:16151:11786 2:N:0:430
GTTGACTACCAGGGTATCTAATCCTGTTTGCTCCCCACGCTTTCGCATCTCAGCGTCAGTATCTGTCCAGAAGGCCGCCTTCGCCACCGGTATTCCTCCACATCTCTACGCATTTCACCGCTACACGTGGAATTCTACCTTCCTCTACAATACTCCAGATAACCAGTTTTAAGTGCAATTCCCAGGTTGAGCCCGGGGCTTTCACACCTAACTTAATTATCCGCCTACATGCCCTTTACGCCCAGTCATTCCGATTAACGCTCGCACCCTCCGTATTACCGCGGCTGCTGGCACGGAGTTT
+
CCCCCGGGGGGGGGGGGGGGGGGGGGGGGGGGGGGGGGGGGGGGGGGGGGGGGGGGGGGGGGGGGGGGGGGGGGGGGGGGGGGGGGGGGGGGGGGGGGGGGGGGGGGGGGGGGGGGGGGGGGGGGGGGGGGGGGGGGGGGGGGGGGGGGGGGGGGGGGGGGGGGGGGGGGGGGGGGFGFGGGDGGGGGGGGGGGGGGGGDFFFFFFFFFFFFFFFFFFFFFFFDFFFD=EFFFFFFFFFFFFFFD@FFCCEFFFFFFCE@@FFB009>?FFFF46??AFB:BF>>;>?0706(8?((-24)
@M04999:289:000000000-L3R54:1:1101:4456:11810 2:N:0:430
ATCGACTACTCGGGTATCTAATCCTGTTTGCTCCCCACGCTTTCGCATCTCAGCGTCAGTATCTGTCCAGAAGGCCGCCTTCGCCACCGGTATTCCTCCACATCTCTACGCATTTCACCGCTACACGTGGAATTCTACCTTCCTCTACAATACTCCAGATAACCAGTTTTAAGTGCAATTCCCAGGTTGAGCCCGGGGCTTTCACACCTAACTTAATTATCCGCCTACATGCCCTTTACGCCCAGTCATTCCGATTAACGCTCGCACCCTCCGTATTACCGCGGCTGCTGGCACGGAGTTT
+
CCCCCGGGGGGGGGGGGGGGGGGGGGGGGGGGGGGGGGGGGGGGGGGGGGGGGGGGGGGGGGGGGGGGGGGGGGGGGGGGGGGGGGGGGGGGGGGGGGGGGGGGGGGGGGGGGGGGGGGGG7FGGGGGGGGGGGGGGGGGGGGGGGGGGGGGGGGGGGGGGGGGGGFFGGGGGGGGFGFGGGGGGGGGGGGGGGGGGGGGFFFFFFFB=BEFFFFFFFFCFE@FFF>DFFFFFFFFFFFE<0;@@FFEFFFF@?FFDEA:;<FBB6;9:?F?B?:<?24<<;>;9(,647?6(826(,4?)
@M04999:289:000000000-L3R54:1:1101:19284:11846 2:N:0:430
GACTACCCGGGTATCTAATCCTGTTTGCTCCCAACGCTTTCGCATCTCAGCGTCAGTATCTGTCCAGAAGGCCGCCTTCGCCACCGGTATTCCTCCACATCTCTACGCATTTCACCGCTACACGTGGAATTCTACCTTCCTCTACAATACTCCAGATAACCAGTTTTAAGTGCAATTCCCAGGTTGAGCCCGGGGCTTTCACACCTAACTTAATTATCCGCCTACATGCCCTTTACGCCCAGTCATTCCGCTTACCGTTCGCACCCTCCGATTTCCCCCGGCTCCTCGCCAGGTGTTCGCC
+
A<CBCECGGGB:@8CFFCFGFGCGGGGGGGGF,C@8@CF8@6C:6:FCC@F@BFEC,CCE<F<6FFGACFGGGGGG@=FGGDGEFG:C=DEEGGGGFFAEF9FE=FBGGD7CDGGDFGGGE@F:F<FEEGCGGCFG9;8DEFECFFFGFGGG,6=39A,@8DED,===FFF:AFFGFG9FG?CE@,@@FG++@:*;D*0+:EAFEF>;<;C3CB=+1=+8>=2@BE??:3881=CE<@F3(,..))7?5(((,8)((((,((,-4044((((-()-)((-(-((-.(,,3(((,,.()(4-
@M04999:289:000000000-L3R54:1:1101:13405:11853 2:N:0:430
TAGACTACTCGGGTATCTAATCCTGTTTGCTCCCCACGCTTTCGCATCTCAGCGTCAGTATCTGTCCAGAAGGCCGCCTTCGCCACCGGTATTCCTCCACATCTCTACGCATTTCACCGCTACACGTGGAATTCTACCTTCCTCTACAATACTCCAGATAACCAGTTTTAAGTGCAATTCCCAGGTTGAGCCCGGGGCTTTCACACCTAACTTAATTATCCGCCTACATGCCCTTTACGCCCAGTCATTCCGATTAACGCTCGCACCCTCTGTATTACCGCGGCTGCTGGCACGGAGTT
+
CCCCCGGGGGGGGGGGGGGGGGGGGGGGGGGGGGGGGGGGGGGGGEEGGGGGGGGGGGGGGGGGGGGGGGGGGGGGGGGGGGGGGGGGGGDGGGGGGGGGGGGGGGGGGGGGGGGGGGGGGGGGGGGGGGGGGGGGGGGGGGGGGGGGEGGGGGGGGGGGGGFGGGGGGGGGGGGGFGFGGGGGGGGGGGGGGGGGGGGGFAFFFFAFEFFFEFFFFFFFFFFFDFFFFFFEFFFFEFFFFFFFFEEFFFFFFFFFFF@>FF>BFF>?:<<B>29<4<4:0>7>FFFFF718??B9>??
@M04999:289:000000000-L3R54:1:1101:17167:11919 2:N:0:430
AAGACTACTCGGGTATCTAATCCTGTTCGCTCCCCACGCTTTCGTCCATCAGCGTCAATCGGTATTTAGTAACCTGCCTTCGCAATCGGGGTTCTGTGTAATATCTATGCATTTCACCGCTACACTACACATTCCAGCTACTTCAATACTATTCAAGATTAACAGTATCAACGGCAGTTCTACAGTTAAGCTGCAGGTTTTCACCGCTGACTTATCAACCCGCCTACGGACCCTTTAAACCCAATAAATCCGGATAACGCTCGCATCCTCCGTATTACCGCGGCTGCTGGCACGGAGTT
+
CCCCCGGGGGGGGGGGGGGGGGGGGGGGGGGGGGGGGGGGGGGGGGGGGGGGGGGGGGGGGGGFGGGGGGGGGGGGGGGGGGGGGGGGGGGGGGGGGGGGGGGGGGGFGGGGGGGGGGGGGGGGGGGGGGGGGGGGGGGGGGGGGFGGGGFGGGGGGGGGGGGGGGGGGGGGGGGGEFDGFCGGGGGGGGGGFGGGGGFFFFFFF9AEBFFFFFFFFFFFF=AFF@D>9@FFFFFFCCEFF@F<@F<CC6=>@?<D338;@FB>>B>>2AFFFFF7ABBF609>FB<DF:6(.8>92(3
@M04999:289:000000000-L3R54:1:1101:10798:11962 2:N:0:430
GCTAGACTACTCGGGTATCTAATCCTGTTCGCTACCCATGCTTTCGAACCTCAGCGTCAGTTACAGACCAGAGAGCCGCCTTCGCCACTGGTGTTCTTCCATATATCTACGCATTCCACCGCTACACATGGAGTTCCACTCTCCTCTTCTGCACTCAAGAAAAACAGTTTCAGCTGCACTTCCCCGGTTAAGCCGAGGGCTTTCACAGCTGACTTGTTCTCCCGCCTGCGTTCGCTTTACGCCCAATAAATCCGGACAACGCTTGCCACCTACGTATTACCGCGGCTGCTGGCACGTAGTT
+
CCCCCGGGGGGGGGGGGGGGGGGGGGGGGGGGGGGGGGGGGGFGGGGGGGGGGGGGGGGGGGGGGGGGGGGGGGGGGGGGGGGGGGGGGGGFGGGGGGGGGGGGGGGGGGGGGGGGGGGGGGGGGGGGGGGGGGGGFGGFGGGGGGGGGGGGGGFGGGGGGGGDGFGGGGGGGGGGFCFDCFGCFGDGGGFFGGGGGGDDFFFFFFFFDFEFFAFFFFFFFFFFFFFFFFF;DFFFFFEFDFFFDFF8EECCE;;:>9BF99?:<BFBFBB7>FFFFFAFFF>61;>>68).4?B?20:?6
@M04999:289:000000000-L3R54:1:1101:23867:11974 2:N:0:430
AGGCTGACTACCGGGGTATCTAATCCTGTTCGCTACCCATGCTTTCGAACCTCAGCGTCAGTTACAGACCAGAGAGCCGCCTTCGCCACTGGTGGTCTTCCATATATCTACGCATTCCACCGCTACACATGGAGTTCCACTCTCCTCTTCTGCACTCAAGACAAACAGTTTCAGCTGCACTTCCCCGGTTAAGCCGAGGGCTTTCACAGCTGACTTGTTCTCCCGCCTGCGTTCGCTTTACGCCCAATAAATCCGGACAACGCTTGCCACCTACGTATTACCGCGGCTGCTGGCACGTAGT
+
CC@CC<EGGFGGGC@@@CEEEGEGGCGGGFGGGDEGDGGGFGD<AC@CCE+6EEF<CCCFEGCAGGGGGGGG8EGGGCC@F=FGGGGE@EF8AF,?FGGE?BF9AFAFAFGCF:CF<9=E=EGFGC:<ED<F,@@8,;=>AFAFDAF9FGEG8ED9D=@DF,1=@DGGFF:EEFFGFFBGGFF:CDECCECG7AFCCDGGFFFAFFFA=BF5:F=:.=;>A<E556BF@DFD@F<9<;?A<;0>BB:?:A44:42;06>06>>B::?BF7:<:::2,.(.69<9(49190:)8:?2::26-
@M04999:289:000000000-L3R54:1:1101:11174:12035 2:N:0:430
TCAGGGACTACCAGGGTATCTAATCCTGTTCGCTCCCCACGCTTTCGTCCATCAGCGTCAATCGGTATTTAGTAACCTGCCTTCGCAATCGGGGTTCTGTGTAATATCTATGCATTTCACCGCTACACTACACATTCCAGCTACTTCAATACTATTCAAGATTAACAGTATCAACGGCAGTTCTACAGTTAAGCTGCAGGTTTTCACCGCTGACTTATCAACCCGCCTACGGACCCTTTAAACCCAATAAATCCGGATAACGCTCGCACCCTCCGTATTACCGCGGCTGCTGGCACGGAGT
+
CCCCCGGGGGGGGGGGGGGGGGGGGGGGGGGGGGGGGGGGGGGGGGGGGGGGGGGGGGGGGGGGGGGGGGGGGGGGGGFGGGGGGGGGGGGGGGGGGGGGGGGGFGGGGGGGGGGGGGGGFGGGGGGGGGGGGGGGGFGGGGGGFGGGFGGGGFGGGGGGGGGGGGGGGGGGGGGGFGFGGGGGGGGGGGGGGFGGGFGGFFFFFFFA=AFFFFFFFFFFFFFFFFF>@FF=?F>9B1@FEE<@D<=DE<<?<@>0?@@EEFF;<FFBFFF0:8>?FFFBFFF;>99,-:?FF????>0(-
@M04999:289:000000000-L3R54:1:1101:16787:12055 2:N:0:430
TTGGACTACTAGGGTATCTAATCCTGTTTGCTCCCCACGCTTTCGCATCTCAGCGTCAGTATCTGTCCAGAAGGCCGCCTTCGCCACCGGTATTCCTCCACATCTCTACGCATTTCACCGCTACACGTGGAATTCTACCTTCCTCTACAATACTCCAGATAACCAGTTTTAAGTGCAATTCCCAGGTTGAGCCCGGGGCTTTCCCACCTAACTTAATTATCCGCCTACATGCCCTTTACGCCCAGTCATTCCGCTTAACGCTCGCACCCTCCGTATTACCGCGGCTGCTGGCACGGAGTAT
+
CCCCCGGGGGGGGGGGGGFGGGGGGGGGGGGGGGGGGGGGGGGGGGGGGGGGGGGGGGGGGGGGGGGGGGGGGGGGGGGGGGGGGGGGGGGGGGGGGGGGGGGGGGGGGGGGGGGGGGGGGGGGGGGGGGGGGGGGGGGGGGGGGGGGFGGGGGGGGGGGGGGGGGGGGGGGGGGGFGFGGGFFG+=DC?8?ECEGGDDDF*0+3*;?BE3:CAF>7::>F4(882(:3*/7=(35=<;5<;>0(6=))7?C(,,/3;./6:<(2(44?6??;46<34<<4131-4(3:3:B<<:6(-3(.
@M04999:289:000000000-L3R54:1:1101:13898:12060 2:N:0:430
TTGGACTACTAGGGTATCTAATCCTGTTTGCTCCCCACGCTTTCGCATCTCAGCGTCAGTATCTGTCCAGAAGGCCGCCTTCGCCACCGGTATTCCTCCACATCTCTACGCATTTCACCGCTACACGTGGAATTCTACCTTCCTCTACAATACTCCAGATAACCAGTTTTAAGTGCAATTCCCAGGTTGAGCCCGGGGCTTTCACACCTAACTTAATTATCCGCCTACATGCCCTTTACGCCCAGTCATTCCGATTAACGCTCGCACCCTCCGTATTACCGCGGCTGCTGGCACGGAGTT
+
CCCCCGGGGGGGGGGGGGGGGGGGGGGGGGGGGGGGGGGGGGGGGGGGGGGGGGGGGGGGGGGGGGGGGGGGGGGGGGGGGGGGGGGGGGGGGGGGGGGGGGGGGGGGGGGGGGGGGGGGGGGGGGGGGGGGGGGGGGGGGGGGGGGGGGGGGGGGGGGFFFGGGGGGGGGGGGGGFFDGGGCGGGGGGGGGGGGGGGGGFFFFFFFFFFFFFFFFFFFFFFFFFFFFFFFFFFFFFFFDFFFFDEFFFFFF@FFFFFFF>DFBFFFFB?FBB?<FFFF9:>99>>>FB:BFF>?BF>:?
@M04999:289:000000000-L3R54:1:1101:27753:12074 2:N:0:430
GAGACTACTGGGGTATCTAATCCTGTTCGCTCCCCACGCTTTCGTCCATCAGCGTCAATCGGTATTTAGTAACCTGCCTTCGCAATCGGGGTTCTGTGTAATATCTATGCATTTCACCGCTACACTACACATTCCAGCTACTTCAATACTATTCAAGATTAACAGTATCAACGGCAGTTCTACAGTTAAGCTGCAGGTTTTCACCGCTGACTTATCAACCCGCCTACGGACCCTTTAAACCCAATAAATCCGGATAACGCTCGCATCCTCCGTATTACCGCGGCTGCTGGCACGGAGTT
+
CCCCCGGGGGGGGGGGGGGGGGGGGGGGGGGGGGGGGGGGGGGGGGGGGGGGGGGGGGGGGGGGGGGGGGGGGGGGGGGGGGGGGGGGGGGGGGGGGGGGGGGGGGGGGGGGGGGGGGGGGGGGGGGGGGGGGGGGGGGGGGGGGGGGGGGGGGGGGGGGGGGGGGGGGGGGGGGGFGFGGGGGGGGGGGGGGGGGGGGGFFFFFFFFFFFFFFFFFFFBFFFFFFFFFFFFFFF3>9>BDDFFFFFFFEFB9?6?<@FF<FFFFFFB?D071:?><<>BF919>>B?)4((.81112<
@M04999:289:000000000-L3R54:1:1101:9236:12108 2:N:0:430
GAGACTACTGGGGTATCTAATCCTGTTCGCTACCCATGCTTTCGAACCTCAGCGTCAGTTACAGACCAGAGAGCCGCCTTCGCCACTGGTGTTCTTCCATATATCTACGCATTCCACCGCTACACATGGAGTTCCACTCTCCTCTTCTGCACTCAAGAAAAACAGTTTCAGCTGCACTTCCCCGGTTAAGCCGAGGGCTTTCACAGCTGACTTGTTCTCCCGCCTGCGTTCGCTTTACGCCCAATAAATCCGGACAACGCTTGCCACCTACGTATTACCGCGGCTGCTGGCACGTAGGT
+
CCCCCGGGGGGGGGGGGGGGGGGGGGGGGGGGGGGGGGGGGGGGGGGGGGGGGGGGGGGGGGGGGGGGGGGGGGGGGGGGGGGGGGGGGGGGGGGGGGGGGGGGGGGGGGGGGGGGGGGGGGGGGGGFGGGGGGGGGGGGGGGGGGGGGGGGGGGGGGGGGGGGGGGGGGGGGGGGFGFGGGGGGGGGGGGGGGGGGGGGFFFFFFFFFFFFC>FFEFFFFFFFFFFF@<DFFFF<3C@FFFF08);C6C@FB:>6?B002:::BAB?FFFF1)5:AA2:699>>6<::5?2<<(:((6
@M04999:289:000000000-L3R54:1:1101:6115:12114 2:N:0:430
GACTACAGGGGTATCTAATCCTGTTCGCTCCCCACGCTTTGGTCCATCAGCGTCAATCGGTATTTAGTAACCTGCCTTCGCAATCGGGGTTCTGTGTAATATCTATGCATTTCACCGCTACACTACACATTCCAGCTACTTCAATACTATTCAAGATTAACAGTATCAACGGCAGTTCTACAGTTAAGCTGCAGGTTTTCACCGCTGACTTATCAACCCGCCTACGGACCCTTTAAACCCAATAAATCCGGATAACGCTCGCATCCTCCGTATTACCGCGGCTGCTGTCACGGCGTTAGCC
+
CCCCCGGGGGGGGGGGGGGGGGGGGGGGGGGGGGGGGGGGGGGGGGGGGGGGGGGGGGGGGGGGGGGGGGGGGGG,FFGGGFGGGGGGGGGGGGGGGGGGGGGGGGGGGGGGGGGGGGGGGGGGGGGGGGGGGGGGGGGGGGGGGGGGGGGGFAFFGGGGGGGGGGGGGGCGGGGGFFFGGGFGGGGGGGGGGGGGGGGGFFFFFBEFFFFFFFFFFFFFFFFFFF==@>@DFFFFFFFFFFFFFFFFF>;D@?FFFFFFF>9<FFFFF>BB<BBDB?99>6,-4>?)54<:?((,,-3>:
@M04999:289:000000000-L3R54:1:1101:8158:12134 2:N:0:430
TCGGACTACAGGGGTATCTAATCCTGTTTGCTCCCCACGCTTTCGCATCTCAGCGTCAGTATCTGTCCAGAAGGCCGCCTTCGCCACCGGTATTCCTCCACATCTCTACGCATTTCACCGCTACACGTGGAATTCTACCTTCCTCTACAATACTCCAGATAACCAGTTTTAAGTGCAGTTCCCAGGTTGAGCCCGGGGCTTTCACACCTAACTTAATTATCCGCCTACATGCCCTTTACGCCCAGTCATTCCGATTAACGCTCGCACCCTCCGTATTACCGCGGCTGCTGGCACGGAGTT
+
CCCCCGGGGGGGGGGGGGGGGGGGGGEGGGGGGGGGGGGGGGGGGGGGGGGGGGGGGGGGGGGGGGGGGGGGGGGGGGGGGGGGGGGGGGGGFGGGGGGGGGGGGGGGGGGGGGGGGGGGGGGGGGGGGGGGGGGGGGGGGGGGGGGGGGGGGGGFGGFGGGGGGGFGGGGGGGGGFGFGGGGGGGGGGGGGFGGGGGGGFFFFFFFFFFFFFFFFFFFEFEFFD@FFFFFFEFE@@FFFF3;DF;@EFCC?ED<;1?B<;61>;>B>B<??FB67?AA<<>999-3<F?BF?<?F>B14
@M04999:289:000000000-L3R54:1:1101:26316:12139 2:N:0:430
TGGGACTACTGGGGTATCTAATCCTGTTTGCTCCCCACGCTTACGCATCTCAGCGTCAGTATCTGTCCAGAAGGCCGCCTTCGCCACCGGTATTCCTCCACATCTCTACGCATTTCACCGCTACACGTGGAATTCTACCTTCCTCTACAATACTCCAGATAACCAGTTTTAAGTGCAATTCCCAGGTTGAGCCCGGGGCTTTCACACCTAACTTAATTATCCGCCTACATGCCCTTTACGCCCAGTCATTCCGATTAACGCTCGCACCCTCCGTATTACCGCGGCTGCTGGCACGGAGTT
+
CCCCCGGGGGGGGGGGGGGGGGGGGGGGGGGGGGGGGGGGGGEFGGGFGGGGGGGGGGGGGGGGGGGGGGGGGGGGGGGGGGGGGGGGGGGGGGGGGGGGGGGGGGGGGGGGGGGGGGGGGGGGGGGGGGGGGGGGGGGGGFGGGGGGGGGGGGGGGGGGGGGGGGGGGGGGGGGGFGFFGGGGGGGGGGGGGGGGGGG>FFFFFFFFFFFFFFFFFFFFFCDFFFFFEECFFFFFFFFFFF07?E@A33<EFFFFFFFFFFFFBFF>FF:?F?01(6A<B66>>2;?FF:?BB:96>17
@M04999:289:000000000-L3R54:1:1101:19800:12140 2:N:0:430
GAGGACTACCAGGGTATCTAATCCTGTTTGCTCCCCACGCTTTCGCATCTCAGCGTCAGTATCTGTCCAGAAGGCCGCCTTCGCCACCGGTATTCCTCCACATCTCTACGCATTTCACCGCTACACGTGGAATTCTACCTTCCTCTACAATACTCCAGATAACCAGTTTTAAGTGCAATTCCCAGGTTGAGCCCGGGGCTTTCACACCTAACTTAATTATCCGCCTACATGCCCTTTACGCCCAGTCATTCCGATTAACGCTCGCACCCTCCGTATTACCGCGGCTGCGGGCACGGAGGT
+
CCCCCGGGFFGGGGFFGGGFFGGGGDFGGGGGGCGGGGGGGDGFEGEFEGGGGGEBFBFFFGGGGGGADFGGGFGGGGGCFGFGGGGFECFEGEDBEGEEGGGGGGGGDGGG7?FEEFGEGGGDGGGECGGGGFFEGGGGGCGGGGDD;EFFGDG8DCGGGGGGGC=DFFEGEADDDDBFFFFGGGGGGCFDEGGDGDG?9AF9CFFFFEE2>BAA<CA?FE@=2@FDFC?BFF@;EEE5@BB;;4796).7=6;11CE;BFBF>9>>B(:?F?:?BA<A01(1316(-(4((-3999(4
@M04999:289:000000000-L3R54:1:1101:22336:12141 2:N:0:430
GCCGCGACTACAAGGGTATCTAATCCTGTTTGCTCCCCACGCTTTCGCATCTCAGCGTCAGTATCTGTCCAGAAGGCCGCCTTCGCCACCGGTATTCCTCCACATCTCTACGCATTTCACCGCTACACGTGGAATTCTACCTTCCTCTACAATACTCCAGATAACCAGTTTTAAGTGCAATTCCCAGGTTGAGCCCGGGGCTTTCACACCTAACTTAATTATCCGCCTACATGCCCTTTACGCCCAGTCATTCCGATTAACGCTCGCACCCTCCGTATTACCGCGGCTGCTTGCACGGAGT
+
CCCCCGGGGGGGGGGGGGGGGGGGGGGGGGGGGGGGGGGGGGGGGGGGGGGGGGGFGGGGGGGGGGGGGGGGGGGGGGGGGGEFGGGGGGGGGGGGGGGGGGGGGGGGDGGGGGGGGGGGGGGGGGGGGGGGCGCFGGGGGGGGGGGGGGGGGGGGGGGGGGGGGGGGF7FGGGGFFGFGGGDG9EFGGGGCEDGGGGGGFEFFFFFFFFFFFFFFFFFEFFFFFFFFFFFFFE@FFFFFFFFBB@FFFFFBFFFFFFFFFFFFFFF661:?BF>B:B?FFFF>9999>B7)412<?9194
@M04999:289:000000000-L3R54:1:1101:2014:12150 2:N:0:430
TGTGGACTACTCGGGTATCTAATCCTGTTCGCTACCCATGCTTTCGAGCCTCAGCGTCAGTAGCAGACCAGAGAGCCGCCTTCGCCACTGGTGTTCTTCCATATATCTACGCATTTCACCGCTACACATGGAGTTCCACTCTCCTCTTCTGCACTCAAGTCTCTCAGTTTCCGATGCTCTTCCTCAGTTAAGCTGAGGGCTTTCACATTCAGACTTAAAAGACCGCCTGCGCTCCCTTTACGCCCAATACATCCGGACAACGCTTGCCACCTACGTATTACCGCGGCTGCTGGCACGTATT
+
CCCCCGGGGGGFEG7CCFGGGGFG<FEGGGGGDEGGGCF@AFGFGGGFGGGGD@FGFGGGGGGDGGGGGGGGGGGGGGGGGFGGGGEEGG8FFGGGGEFFGGFFD<F9FFGGGGGGGGGDGDFGGGEGG@E8:DFGFDGEFFG?DGGGGGFCDDFGGFGGCCD8@F:DFCF:?C>EBFFGGGGFF9=FFF7FGGGGGF66??AFFFFFCEC7;6;FCFF@F5BB=AB95=@B@2925=BACD@0163@@)75530(42(/,36:?6??AB:(43,(.<52))42>66964:::68)363)(
@M04999:289:000000000-L3R54:1:1101:2473:12170 2:N:0:430
CGGACTACCGGGGTATCTAATCCTGTTTGCTCCCCACGTTTTCGCATCTCAGCGTCAGTATCTGTCCAGAAGGCCGCCTTCGCCACCGGTATTCCTCCACATCTCTACGCATTTCACCGCTACACGTGGAATTCTACCATCCTCTACAATACTCCAGATAACCAGTTTTAAGTGCAATTCCCAGGTTGAGCCAGGGGCTTTCACACCTAACTTAATTATCCGCCTACATGCTCTTTACGCCCAGTCATCCCGATTAACGCTCGCACCCTCCGTATTACCGCGTCTTCGCGCACGGAGTGAC
+
@B@,A@F<DFGGCFGGGFGF,<@F9FEFFECFFEE<FE,CB:FCG:CC9FAF,7@@6BFFEFFGEFE6@<EE@EEGD4?7F@@FEF8FFFBD@?<,EEEF4EFGGDFFEC:FFCDFF9F7CEGG?FEE7F<FBCDDEC,=,@EC3=D8D=DDD,6363=EGDC=,=FFFF8E7EFF+D;7<C8F+@DCDE6?,@C5**07*0=+=A4;:7)*/;A94BB*B9(05@F:*1>*/905)./51,(3/./9).(/13(8;37((4604>(41:63?12(-..((,,((()((-(((-,-1(.6.
@M04999:289:000000000-L3R54:1:1101:3791:12171 2:N:0:430
TGAGACTACTAGGGTATCTAATCCTGTTTGCTCCCCACGCTTTCGCATCTCAGCGTCAGTATCTGTCCAGAAGGCCGCCTTCGCCACCGGTATTCCTCCACATCTCTACGCATTTCACCGCTACACGTGGAATTCTACCTTCCTCTACAATACTCCAGATAACCAGTTTTAAGTGCAGTTCCCAGGTTGAGCCCGGGGCTTTCACACCTAACTTAATTATCCGCCTACATGCCCTTTACGCCCAGTCATTCCGATTAACGCTCGCACCCTCCGTATTACCGCGGCTGCTGGCACGGCGTTT
+
CCCCCGGGGGGGGGGGGGGGFGGGDGGGGGGGGGFGGGGGGGGGGGGGGGGFGFGCFGGGGGGGGGGGFGFFGGFGGGCCCFGGGGEDE>FCCDGGGFDGGGFGDFGGGGGDGGGGGGGEGGGGGGGG@DGG9FFGGGGCFGGGGG9EE?FGGAGFFFDFDGGGGGA9EGGFGDFGBFFGGFFGGGDFGF@FGGGDDGGGFFFBFFFDBB959BFFFFF6BCFF2>?DE?<33>E=EFEDF92;D@EFEF<513(;04C;@F?>>,113((33:(3:9441(((4(,(4820()4((-43-
@M04999:289:000000000-L3R54:1:1101:21038:12186 2:N:0:430
AGACTACCGGGGTATCTAATCCTGTTCGCTACCCATGCTTTCGAACCTCAGCGTCAGTTACAGACCAGAGAGCCGCCTTCGCCACTGGTGTTCTTCCATATATCTACGCATTCCACCGCTACACATGGAGTTCCACTCTCCTCTTCTGCACTCAAGAAAAACAGTTTCAGCTGCACTTCCCCGGTTAAGCCGAGGGCTTTCACAGCTGACTTGTTCTCCCGCCTGCGTTCGCTTTACGCCCAATAAATCCGGACAACGCTTGCCACCTACGTATTACCGCGGCTGCTGGCACGTAGTTAGC
+
CCCCCGGGGGGGGGGGGGGGGGGGGGGGGGGGGGGGGGGGGGGGGGGGGFFGGGGGGGGGGGGGGGGGGGGGGGGGGGGGGGGGGGGGGGGGGGGGGGGGGGGGGGGGGGGGGGGGGGGGGGGGGGGGGGGGGGCFGGGGGGGGGGGGGGGGGGGGGGGGGGGGGGGGGGGGGGGGFGFGGGGGGGC;9EGG7EGGGGGGFFFFFFFF@DFFEFFFFFFFDBFFFFFFFF?@FFFFFFFFFF(23>AAF?F>FFBBB>FBFBBFF??<>FFFBFF<<A0((-2>9?:?:?BF<8<0-:>D<
@M04999:289:000000000-L3R54:1:1101:28770:12211 2:N:0:430
TAAAGACTACTCGGGTATCTAATCCTGTTTGCTCCCCACGCTTTCGCATCTCAGCGTCAGTATCTGTCCAGAAGGCCGCCTTCGCCACCGGTATTCCTCCACATCTCTACGCATTTCACCGCTACACGTGGAATTCTACCTTCCTCTACAATACTCCAGATAACCAGTTTTAAGTGCAATTCCCAGGTTGAGCCCGGGGCTTTCACACCTAACTTAATTATCCGCCTACATGCCCTTTACGCCCAGTCATTCCGATTAACGCTCGCACCCTCCGTATTACCGCGGCTGCTGGCACGGAGTT
+
CCCCCGGFGGGGGGGGGGGGGGGGGGGGGGGGGGGGGGGGGGGGGGGGGGGGGGGGGGGGGGGGGGGGGGGGGGGGGGGGGGGGGDGGGGGGGGGGGGGGGGGGGGGGGGGGGGGGGGGGGGGGGGGGGGGGCFGGGGGGGGGGGGGGGGGGGGGGGGGGGGGGGGGFGGGGGGGGFGFGGGGGGGGGGGGGGGGGGGGGFFFFFFFFDBBBFFFFEFFFFFE@29@FDEFFF@@@@FEFFF@FFFF<9?CE<E<@D?3C;9??>F>>><?BBBFF?BFF926>F9B6:?:76?F:7;BF?
@M04999:289:000000000-L3R54:1:1101:24934:12228 2:N:0:430
CGACTACTCGGGTATCTAATCCTGTTTGCTCCCCACGCTTTCGCATCTCAGCGTCAGTATCTGTCCAGAAGGCCGCCTTCGCCACCGGTATTCCTCCACATCTCTACGCATTTCACCGCTACACGTGGAATTCTACCTTCCTCTACAATACTCCAGATAACCAGTTTTAAGTGCAGTTCCCAGGTTGAGCCCGGGGCTTTCACACCCAACTTAATTATCCGCCTACATGCCCTTTACGCCCAGTCATCCCGATTAACGCTCGCACCCTCCGTATTACCGCGGCTGCTGGCACGGAGTTAGC
+
CCCCCGGGGGDEGGGFGGGGGGGGGGGGFGGGFGGGGGGFEGCCFEGGGFGFFGGGEFGGGGGGGGFGGCGCFFGGGGFGGDGGGGGC7FGGGFGGGGGEEGGFGDFFEGGGGGFGGEGEEEEGFGE7FEFFGGGGGGGGGGGCFGFG9FFGGGFG9@ECCFFFGC=EG8DFGGGFFGF++=D?D6CFFGGGGG5DGGGGFFFFFFEAB>D:=8B@?AFF?>25-:BCEE@@E1@96@D5;?F88;<).8;196@DF6>FFB>246?1?<>:0(0)))4149B023))(-1867232:2)-
@M04999:289:000000000-L3R54:1:1101:17824:12232 2:N:0:430
TGGGACTACAGTGGTATCTAATCCTGTTCGCTACCCATGCTTTCGTACCTCAGCGTCAGTTACAGACCAGAGAGCCACCTTCGCCACTGGTGATCTTCCATATATCTACGCATTCCACCGCTACACATGGAGTTCCACTCTCCTCTTCTGCACTCAATAAAAACAGTTACAGCTGCACTTCCTCGGTTAAGCCGAGGGCTTTCACAGCTGACTTGTTCTCCCGCCTGCGTTCGCTTTATTCCCAATAAATTCGGCCACCGCTTGCCACCTACGTATTACCGGCGCTCTTGGCATGTAGTCT
+
-ACC,C,,;,66;;6;E<6<E,6EFGE,F:CF76E<<CFEF,6<F,;,B,C@F8@8B:66C<@,CF,,;CE,,8F8=8,,5B,4B,@FGGG8,,C<,59E5?F<;F9E,A:FE7@DF?:8:+6>?B:=,A=FF84,9E44E=,9,3,33499D=@8B,46E,=+,+7=,@=E,,01300+26B8++@EGC3E=E6=++++*;F@6;95586@6=9FF81*<:))-<4-/->922>22**+/*0.=()))1).(,((((/3(1(67@@<(.5:6?24(64),((,((-(-))4.)())).).
@M04999:289:000000000-L3R54:1:1101:25503:12235 2:N:0:430
CTGACTACTCGGGTATCTAATCCTGTTCGCTACCCATGCTTTCGAACCTCAGCGTCAGTTACAGACCAGAGAGCCGCCTTCGCCACTGGTGTTCTTCCATATATCTACGCATTCCACCGCTACACATGGAGTTCCACTCTCCTCTTCTGCACTCAAGAAAAACAGTTTCAGCTGCACTTCCCCGGTTAAGCCGAGGGCTTTCACAGCTGACTTGTTCTCCCGCCTGCGTTCGCTTTACGCCCAATAAATCCGGACAACGCTTGCCACCTACGTATTACCGCGGCTGCTGGCACGTAGTT
+
CCCCCGGGGGGGGGGGGGGGGGGGGGGGGGGGGGGGGGGGGGGGGGGGGGGGGGFGGGGGGGGGGGGGGGGGGGGGGGGGGGGGGGGGGGGGGFGGGGGGGGGFGGGGGGGGGGGGGGGGGGGGGGGGGGGGGFGGGGGGGGGGGGGGGGGGGGGGGGGGGGGGGFGGGGGGGGGGFGFGGGGGEGGGGFGGGGGD7DGGFFFFFFFFFEBEFFFFFFFFFFFFFFFF@67?>DD@EEFF>9;;;EECEFFF;:BFFFF>??F?BFFB<:BFFFAF>ADFFF9>070???08?BFFFFF
@M04999:289:000000000-L3R54:1:1101:9027:12274 2:N:0:430
CTTAGGACTACCGGGGTATCTAATCCTGTTTGCTCCCCACGCTTTCGCATCTCAGCGTCAGTATCTGTCCAGAAGGCCGCCTTTGCCACCGGTATTCCTCCACATCTCTACGCATTTCACCGCTACACGTGGAATTCTACCTTCCTCTACAATACTCCAGATAACCAGTTTTAAGTGCAGGTCCCAGGTTGAGCCCGGGGCTTTCACACCTAACTTAATTATCCGCCTACAGGCCCTTTACGCCCAGTCATTCCGATTAACGCTCGCACCCTCCGTATTACCGCGGCTGCTGCCACGGAGT
+
C9CC<EGGGGGCGGGGCCFFGGCAFEFGGGGFGFFFG@EC:CCFGGGG:,:FFDFGE:FGGGG9FFFEFFGGA<EFGG@FG::,BEDFG<FCGGGGGGGFFE8F45=FFGFGDCBCFGGGAEGFEEGF:EE7F4E8FFFGGGFG,=FF9DE8A9DEE,DD8DADD6@EFFGGGF7CFDF7+=:@@9,3DGGGCCFGGGG7?EFFFFAA)65@=AFF3+=1B*/>2(550=;)(/:<DF86<?DB;6((.4?CC164?8<F906:2999;;(,3:9<2:?2<6:9B(((7?:?)()543448
@M04999:289:000000000-L3R54:1:1101:13597:12274 2:N:0:430
TGACTACAGGGGTATCTAATCCTGTTTGCTCCCCACGCTTTCGCATCTCAGCGTCAGTATCTGTCCAGAAGGCCGCCTTCGCCACCGGTATTCCTCCACATCTCTACGCATTTCACCGCTACACGTGGAATTCTACCTTCCTCTACAATACTCCAGATAACCAGTTTTAAGTGCAGTTCCCAGGTTGAGCCCGGGGCTTTCACACCTAACTTAATTATCCGCCTACATGCCCTTTACGCCCAGTCATTCCGATTAACGCTCGCACCCTCCGTATTACCGCGGCTGCTGGCACGGAGTTAGC
+
CCCCCGGGGGGGGGGGGGGGGGGGGGGGGGGGGGGGGGGGGGGGGGGGGGGGGGGGGGGGGGGGGGGGGGGGGGGGGGGGGGGGGGGGGGGGGGGGGGGGGGGGGGGGGGGGGGGGGGGGGGGGGGGGGGGGGGGGGGGGGGGGGGGGGGGGGGGGGGGFGGGGEGGGGGCDGGGGFGFGGGGGGGGGGGGGGGGGGGGGFFFFFFFF@FFFFFFFFFFFFFFFFFFFFFFFF8=<C??=@@FFEFFFFFF;@;@FFF626;>;BFFFFFFFF:BAFF:>>>19B?FF?F?D?10712<A<
@M04999:289:000000000-L3R54:1:1101:28562:12274 2:N:0:430
GACTACCCGGGTATCTAATCCTGTTCGCTCCCCACGCTTTCGTCCATCAGCGTCAATCGGTATTTAGTAACCTGCCTTCGCAATCGGGGTTCTGTGTAATATCTATGCATTTCACCGCTACACTACACATTCCAGCTACTTCAATACTATTCAAGATTAACAGTATCAACGGCAGTTCTACAGTTAAGCTGCAGGTTTTCACCGCTGACTTATCAACCCGCCTACGGACCCTTTAAACCCAATAAATCCGGATAACGCTCGCATCCTCCGTATTACCGCGGCTGCTGGCACGGAGTTAGCC
+
CCCCCGGGGGGGGGGGGGGGGGGGGGGGGGGGGGGGGGGGGGGGGGGGGGGGGGGGGGGGGGGGGGGGGGGGGGGGGGGGGGGGGGGGGGGGGGGGGGGGGGGGGGGGGGGGGGGGGGGGGGGGGGGGGGGGGGGGGGGGGGGGGGGGGGGGGGGGGGGCGGFGGGGGGGGGGGGGFGFGGGGGGCFGGGGFFCGGGGGGFFFFFFFEFE?6AFFFBFBFFFDFFF@DFBFFFECEEFFFDFF@E9EEFF9@D@FEFFFFF0447?FFF91<?F2<BBB;FF>>??F:B?FF>((-3:AA4
@M04999:289:000000000-L3R54:1:1101:8974:12308 2:N:0:430
TAGACTACTGGGGTATCTAATCCTGTTTGCTCCCCACGCTTTCGCATCTCAGCGTCAGTATCTGTCCAGAAGGCCGCCTTCGCCACCGGTATTCCTCCACATCTCTACGCATTTCACCGCTACACGTGGAATTCTACCTTCCTCTACAATACTCCAGATAACCAGTTTTAAGTGCAATTCCCAGGTTGAGCCCGGGGCTTTCACACCTAACTTAATTATCCGCCTACATGCCCTTTACGCCCAGTCATTCCGATTAACGCTCGCACCCTCCGTATTACCGCGGCTGCTGGCACGGAGTT
+
CCCCCGGGGGGGGGGGGGGGGGGGGGGGGGGGGGGGGGGGGGGGGGGGGGGGGGGGGGGGGGGGGGGGGGGGGGGGGGGGGGGGGGGGGGGGGGGGGGGGGGGGGGGGGGGGGGGGGGGGGGGGGGGGGGGGGGGGGGGGGGGGGGGGGGGGGGGGGGGGGGGGGGGGGGGGGGGGFGFGGGGGGGGGGGGGGGGGGGDGFFFFFFFFEEFFFFFFFFFFFFFFFFFFFFFFFFFFFFFFFFFFFFFFFFEEFF@FFFFF:09B;F9?:<?FF?FFAFF09(7BFBFFFFF:<496;?B
@M04999:289:000000000-L3R54:1:1101:7397:12332 2:N:0:430
AATGACTACAGGGGTATCTAATCCTGTTCGCTCCCCACGCTTTCGTCCATCAGCGTCAATCGGTATTTAGTAACCTGCCTTCGCAATCGGGGTTCTGTGTAATATCTATGCATTTCACCGCTACACTACACATTCCAGCTACTTCAATACTATTCAAGATTAACAGTATCAACGGCAGTTCTACAGTTAAGCTGCAGGTTTTCACCGCTGACTTATCAACCCGCCTACGGACCCTTTAAACCCAATAAATCCGGATAACGCTCGCATCCTCCGTATTACCGCGGCTGCTGGCACGGAGTT
+
CCCCCGGGGGGGGGGGGGGGGGGGGGGGGGGGGGGGGGGGGGGGGGGGGGGGGGGGGGGGGGGGGGGGGGGGGGGGGGGGGGGGGGGGGGGGGGGGGGGGGGGGGGGGGGGGGGGGGGGGGGGGGGGGGGGGGGGGGGGGGGGGGGGGGGGGGGGGGGGGGGGGGGGGGGGGGGGGFGFGGGGGGGGGGGGGGGGGGF?GFFFFFFFFFFFFFFFFFFFFFFFFF?DFFFFFFFFFFFEFFF@FFFFFFFFEFBFFFFEF9@@F9>F>>FFFFF?:BDF9?69;>FFFFFBFFF:69BFF
@M04999:289:000000000-L3R54:1:1101:19478:12337 2:N:0:430
GACTACCAGGGTATCTAATCCTGTTCGCTACCCATGCTTTCGAACCTCGGCGTCAGTTACAGACCAGAGAGCCGCCTTCGCCACTGGTGTTCTTCCATATATCTACGCATTCCACCGCTACACATGGAGTTCCACTCTCCTCTTCTGCACTCAAGAAAAACAGTTTCAGCTGCACTTCCCCGGTTAAGCCGAGGGCTTTCACAGCTGACTTGTTCTCCCGCCTGCGTTCGCTTTACGCCCAATAAATCCGGACAACGCTTGCCACCTACGTATTACCGCGGCTGCTGGCACTGAGTTAGCC
+
CCCCCGGGGGGGGGGGGGGGGGGGGGGGGGGGGGGGGGGGGGGGGGGGGGGGGGGGGGGGGGGGGGGGGGGGGGGGGGGGGGGGGGGFGGGGGGGGGGGGGGGGGGGGGGGGGGGGGGGGGGGGGGGGGGGGGGGGGGFFFGGGGGGGGGGGGGGGGGGGGGGGGGGGGGGGGGGGFGFGGGGGGGGGGGGGGGGGGFGGFFFFFFFFFFFFFFFFEFFFFFFFFFFDDFFFFFFFFF>B@FFEEFFFFF>219?B>B??BFFFF?F(46?FFFFFFFFFBBBFF>?F013(()3.).)-.
@M04999:289:000000000-L3R54:1:1101:19866:12364 2:N:0:430
TGGACTACCAGGGTATCTAATCCTGTTTGCTCCCCACGCTTTCGCATCTCAGCGTCAGTATCTGTCCAGAAGGCCGCCTTCGCCACCGGTATTCCTCCACATCTCTACGCATTTCACCGCTACACGTGGAATTCTACCTTCCTCTACAATACTCCAGATAACCAGTTTTAAGTGCAATTCCCAGGTTGAGCCCGGGGCTTTCACACCTAACTTAATTATCCGCCTACATGCCCTTTACGCCCAGTCATTCCGATTAACGCTCGCACCCTCCGTATTACCGCGGCTGCTGGCACGGAGTTAC
+
CCCCCGGGGGGGGGGGGGGGGGGGGGGGGGGGGGGGGGGEGGGGGGGGGGGGGGGGGGGGGGGGGGGGGGGGGGGGGGGGGGGGGGGGGGGGGGGGGGGGGGGGGGGGGGGGGFGGGGGGGGGGGGGGGGGGDFGGGGGGGGGGGGGFGGGGGGGGGGFEGGGGFFGGGGGGGGGGFGFGGGGGGGGGGGGGGGGGGGGGFFFFFFFFFFFFEFFFFFAEFDFFFFFFFFEFFFDFEE@E@6??FFFECEE@8;(6;C?(/8B016;:<::B<6:?AFFF0716>><7?(-186;49479)
@M04999:289:000000000-L3R54:1:1101:13786:12388 2:N:0:430
GAGGACTACAAGGGTATCTAATCCTGTTTGCTCCCCACGCTTTCGCATCTCAGCGTCAGTATCTGTCCAGAAGGCCGCCTTCGCCACCGGTATTCCTCCACATCTCTACGCATTTCACCGCTACACGTGGAATTCTACCTTCCTCTACAATACTCCAGATAACCAGTTTTAAGTGCAATTCCCAGGTTGAGCCCGGGGCTTTCACACCTAACTTAATTATCCGCCTACATGCCCTTTACGCCCAGTCATTCCGATTAACGCTCGCACCCTCCGTATTACCGCGGCTGCTGGCACGGAGTTC
+
CCCCCGGGGGGGGGGGGGGGGGGFGGGGGGGGGGGGGGGGGGGGGGGGGGGGFGGGGGGGGGGGGGGGGGGGGGGGGGGGGGGGGGGGGGGCFGGGGGDEGGFGAFGGFGGGGGGGGGCEGGGGGGGGGGGGGGGGGGGGGGGGGGGGGGGGGGGGGGGGFGDGDFGGGGGGGGGFFGFG+DDGGCFGGGGGFGGGDGGGFFFFFFFFFFEFFFFFF6BEFEDDFDFFFFFE=DF;ECEFFF>FFFFFECEF@;6?FF9?>?FFFBFBFFB0>?B?:BBBB9>6>BF?FF(877:9(6(3)
@M04999:289:000000000-L3R54:1:1101:21799:12392 2:N:0:430
TCTTAGACTACTCGGGTATCTAATCCTGTTTGCTCCCCACGCTTTCGCATCTCAGCGTCAGTATCTGTCCAGAAGGCCGCCTTCGCCACCGGTATTCCTCCACATCTCTACGCATTTCACCGCTACACGTGGAATTCTACCTTCCTCTACAATACTCCAGATAACCAGTTGTAAGTGCAATTCCCAGGTTGAGCCCGGTGCTTTCACACCTAACTTAATTATCCGCCTACATGCCCTTTACGCCCAGTCATTCCGATTAACGGCCGCACCCTCCGTATTACCGCGGCTGGTGGCACGGAGT
+
<B<A@FEFGDGEC@;FFGFFCA<FEEAFGFGC@<@C<FFGGDGGGGGGGDFGGGEGDGGEFFD<FDFFG,EFG<F?FCE>CC,F<FE@FFGD+@,CAF@FGGGGEFEAAEFCCEDEF<FF9>FCEECGGGD:799@ECFGFGCCDFFGAFDFA,D8DFGG896=E626,7,7@A=,?9E726=@,E?F4<,@<E,37C0*<F61<C>+:45>@FFA=ACCEE<892/-55@**0)3(0360(663@25=4<<?5((((,/.3(((---42:((4(,,.44<A:(4(4(((.(8((),3314
@M04999:289:000000000-L3R54:1:1101:5043:12426 2:N:0:430
TGGACTACTAGGGTATCTAATCCTGTTCGCTACCCATGCTTTCGAACCTCAGCGTCAGTTACAGACCAGAGAGCCGCCTTCGCCACTGGTGTTCTTCCATATATCTACGCATTCCACCGCTACACATGGAGTTCCACTCTCCTCTTCCGCACTCAAGAAAAACAGTTTCAGCTGCACTTCCCCGGTTAAGCCGAGGGCTTTCACAGCTGACTTGTTCTCCCGCCTGCGTTCGCTGTACGCCCAATAAATCCGGACAACGCTTGCCACCTACGTATTACCGCGGCTGCTGGCACGTTGTC
+
CCCCCCEEAFGGFGGGGGGGGFGGGGGGGGGGGGGGFGDG9FGGGGCFFFFGFGFEBFEFGEFFGGGGGGGGEGGGGGCFGGGGGGGGGGGGGGDEG<FGGGGGG9FGGCFGGGGGGGGG7EGGFGGFFA@B,EGCFDGFFFGGGGGGEG>EGGGC?F8DGGGC>FGGGEFGGFFGFG5DDGD>:EGCGGGGGGCC>9FC*;FFFFFFFFBEA4BFFFFBF>FFF(5(:,3;9;(:>E<FF6@;@@<CEB?6,4991:9B1016>>?<:,814).,5)-:>9>>222>:2((.-(((4)
@M04999:289:000000000-L3R54:1:1101:17417:12428 2:N:0:430
CGACTACCCGGGTATCTAATCCTGTTCGCTACCCATGCTTTCGAACCTCAGCGTCAGTTACAGACCAGAGAGCCGCCTTCGCCACTGGTGTTCTTCCATATATCTACGCATTCCACCGCTACACGTGGAGTTCCACTCTCCTCTTCTGCACTCGCGAAAAACAGTTTCAGCTGCACTTCCCCGGTTAAGCCGAGGGCTTTCACAGCTGACTTGTTCTCCCGCCTGCGTGCGCTTTACGCCCAATAAATCTGGACAACGCTCGCCCCCTACGTATTACCGCGGCTGCTGGCACGTAGTTAGC
+
8A8,6@CFEE@@FFDEFFF9FAEAFG<F>7FDEGG,BFEEEFG,C@6,C<EFG@@6,6CFF9A<F?8FCECFGD7FG@@<DE@:F=F,CFGGFF9EF<E<BFEC;A?<=B?FF?FF,++4>@FGGGF76EFCE,,68@6=D,ACAADC,EDF,6++3=E>?>7DEFFCC;9E87FF5=FD*;C*4@>FFGFE>5CGGCDCFF8FA6443>EEEFFF<AF;5;@F1(:((/,(7?B492(79?(.4)).6).-).3(.,4((-,,(36((3827B0)-62>9;(4(,254<B??B:6?95>>
@M04999:289:000000000-L3R54:1:1101:14398:12459 2:N:0:430
AGACTACTGGGGTATCTAATCCTGTTCGCTCCCCACGCTTTCGTCCATCAGCGTCAATCGGTATTTAGTAACCTGCCTTCGCAATCGGGGTTCTGTGTAATATCTATGCATTTCACCGCTACACTACACATTCCAGCTACTTCAATACTATTCAAGATTAACAGTATCAACGGCAGTTCTACAGTTAAGCTGCAGGTTTTCACCGCTGACTTATCAACCCGCCTACGGACCCTTTAAACCCAATAAATCCGGATAACGCTCGCATCCTCCGTATTACCGCGGCTGCTGGCACGGAGTTAGC
+
CCCCCGGGGGGGGGGGGGGGGGGGGGGGGGGGGGGGGGGGGGGGGGGGGGGGGGGGGGGGGGGFGGGGGGGGGGGGGGGGGGGGGGGGGGGGGGGGGGGGGGGGFGGGGGGGGGGGGGGGGGGGGGGGGGGGGGGGGGGGGGGGGGGGGGGDGGGGGGCFGGGGGGGGGGGGGGGGFGFGGGGGGGGFGGGGGGGGGGGGFFFFFDEFFFFFFFFFFFFFFFADDFFFFFFFFFFFFEFFFF?@@EEFEF@@FFDFFDBFFFFFFF>>BF>8:?BFFFF>B>;>>BBD?BBFBFB9<BFFA
@M04999:289:000000000-L3R54:1:1101:12724:12474 2:N:0:430
GACTACCGGGGTATCTAATCCTGTTTGCTCCCCACGCTTTCGCATCTCAGCGTCAGTATCTGTCCAGAAGGCCGCCTTCGCCACCGGTATTCCTCCACATCTCTACGCATTTCACCGCTACACGTGGAATTCTACCTTCCTCTACAATACTCCAGATAACCAGTTTTAAGTGCAATTCCCAGGTTGAGCCCGGGGCTTTCACACCTAACTTAATTATCCGCCTACATGCCCTTTACGCCCAGTCATTCCGATTAACGCTCGCACCCTCCGTATTACCGCGCCTGCTGGCACGGGGTTAGCC
+
CCCCCCFGGGGCFGGGFFFGGGFGGGGGGGGGGGGGGGGGGCCFGG<FDGGGGGEGGGFGGGGGGGGGGFGGGGGGGGCGGGGGGGGEFFGAGGGGGGGGCFDCFGGGGGGGGGGGGGGGGGGGEFGEGGGGFGGGGGGGFGGGGGGGGGGGCCFGGGGGGGGFGCEEFGDGGFFCF?FGGGGFGFGFGGGEDEGGGGGG@FFFEFF;BE4>CF8@<FF95@@FFFFFE;D;@EF3;@6BD;;34<ECE;1<81><BBFB(76;>F?B<F62:2444(19(-(,.4:0334:2(,3,(.52
@M04999:289:000000000-L3R54:1:1101:24608:12526 2:N:0:430
AAGACTACCAGGGTATCTAATCCTGTTCGCTCCCCACGCTTTCGTCCATCAGCGTCAATCGGTATTTAGTAACCTGCCTTCGCAATCGGGGTTCTGTGTAATATCTATGCATTTCACCGCTACACTACACATTCCAGCTACTTCAATACTATTCAAGATTAACAGTATCAACGGCAGTTCTACAGTTAAGCTGCAGGTTTTCACCGCTGACTTATCAACCCGCCTACGGACCCTTTAAACCCAATAAATCCGGATAACGCTCGCATCCTCCGTATTCCCGCGGCTGCTGGCACGGGGTT
+
CCCCCGGGEGGEGGGGGGFGFFGGFFGGEFGGGGGGGGDGG@EF@FCGGD@ECFFFEFGGFGC<9FAGGGGGGGFFGFEFGGGCECGGGCDFFGGGAF?9FGAFGDF<AFFGGGGGGGGGGGGGGFFCD8EFFCFC;DG9D8EGGFDDDDAEGGFDF8DGGGGGGGFFGGC8=E6EB==@9EGGGGGGFGGFGF?CFGGF?EFF5?D@AAFFFFFFCF4>DA>=4>D58-62((8>C**;3?;;=@E4<93030(1>E2(((39B04:FB(,3(48)6<6>9BB0(38,28<21(((44
@M04999:289:000000000-L3R54:1:1101:15420:12621 2:N:0:430
TGTGTGACTACTGGGGTATCTAATCCTGTTTGCTCCCCACGCTTTTGCATCTCAGCGTCAGTATCTGTCCAGAAGGCCGCCTTCGCCACCGGTATTCCTCCACATCTCTACGCATTTCACCGCTACACGTGGAATTCTACCTTCCTCTACAATACTCCAGATAACCAGTTTTAAGTGCAGTTCCCAGGTTTAGCCCGGGGCTTTCACACCTAACTTAATTATCCGCCTACATGCCCTTTACGCCCAGTCATTCCGATTAACGCTCGCACCCTCCGTATTACCGCGCCTGCTGGCACGGAGT
+
@CCCCGGGGGGGGFCEGGCFGGGGGFGGGDCFGGGGGDGDGGBCFGFFADGDGG9FGFFCFGCEFGGFGGGG9BE<FFGGGGGGGGDCCFG78@F9FGGFGFGG,F;FCFGGGG:FFGEFFGGGG7FGGB?CEG,9EDGGGFFG8BFFEGF8DA@DFFG=D=8AFGFF,EDDGG7DED?DFFFGFFG6@D3@C,@CDDDG5@?ABFFCF=@E36@BE+=AFCEEF>@DFFE:*333>=BFCDF106?;3)95<?@(677?9<96;>6;;F?:?:7(3?F294(-4(-((.(5((()(-,((
@M04999:289:000000000-L3R54:1:1101:26587:12636 2:N:0:430
CGATGACTACTGGGGTATCTAATCCTGTTTGCTCCCCACGCTTTCGCATCTCAGCGTCAGTATCTGTCCAGAAGGCCGCCTTCGCCACCGGTATTCCTCCACATCTCTACGCATTTCACCGCTACACGTGGAATTCTACCTTCCTCTACAATACTCCAGATAACCAGTTTTAAGTGCAATTCCCAGGTTGAGCCCGGGGCTTTCACACCTAACTTAATTATCCGCCTACATGCCCTTTACGCCCAGTCATTCCGATTAACGCTCGCACCCTCCGTATTACCGCGGCTGCTGGCACGGAGTT
+
CCCCCGGFGGGGGGGGGGGGGGGGGGGGFGGFGGFGGGGGGGCEFGGGGGGGGGGGGGGEGGGGGGGGGGGGGGGGGGGGGCGGGGGGGGGEGGGGGGGGGGGGGFGGGGGGGGGGGGGGGGGGGGGGGFDFGGGGFFGGGGCGGGGGGGCDGGGGCGGCFFGGFGGGFDGGGGGCFGFFGGGGGGGEGGGGGGGDG>DGFFFFFFFFDDEBBCFFEFACACEFDFFFFEEFBEFFFFFFFFFFF@EFFFFEFF?@7;ECFB??F93>F?F?FF?BFBF<439>F>1(:>??:(88316-.
@M04999:289:000000000-L3R54:1:1101:25270:12643 2:N:0:430
TCCGACTACCGGGGTATCTAATCCTGTTTGCTCCCCACGCTTTCGCATCTCAGCGTCAGTATCTGTCCAGAAGGCCGCCTTCGCCACCGGTATTCCTCCACATCTCTACGCATTTCACCGCTACACGTGGAATTCTACCTTCCTCTACAATACTCCAGATAACCAGTTTTAAGTGCAGTTCCCAGGTTGAGCCCGGGGCTTTCACACCTAACTTAATTATCCGCCTACATGCCCTTTACGCCCAGTCATTCCGATTAACGCTCGCACCCTCCGTATTACCGCGGCTGCTGGCACGGAGTT
+
CCCCCGGGGGGGGGGGGGGGGGGGGGGGGGGGGGGGGGGGGGGGGGGGGGGGGGGGGGGGGGGGGGGGGGGGGGGGGGGGGGGGGGGGGGGGGGGGGGGGGGGGGGGGGGGGGGGGGGGGGGGGGGGGGGGGGGGGGGGGGGGGGGGGGGGGGGGGGGGGGGGGGGGGGGGGGGGGFGFGGGGGGGGGGGGGGGGGGGGGFFFFFFFFFFFFFFFFFFFFFE@FF@@D8CC@FFFFFFFFFFFD@EFEFFFFF:?:BFFFFFFF19F>?2<19::?4<A>BFF>>>>B:4><B??F0>?7
@M04999:289:000000000-L3R54:1:1101:5228:12685 2:N:0:430
GCAGGACTACAGGGGTATCTAATCCTGTTTGCTCTCCACGCTTTCGCATCTCAGCGTCAGTATCTGTCCAGAAGGCCGCCTTCGCCACCGGTATTCCTCCACATCTCTACGCATTTCACCGCTACACGTGGAATTCTACCTTCCTCTACAATACTCCAGATAACCAGTTTTAAGTGCAATTCCCAGGTTGAGCCCGGGGCTTTCACACCTAACTTAATTATCCGCCTACATGCCCTTTACGCCCAGTCATTCCGATTAACGCTCGCACCCTCCGTATTACCGCGGCTGCTGGCACGGAGTT
+
CCCCCGGGGGFFGEGGGGGGGGGGGGGGGGGGFGFGGGGGGGGGFGGGGGGGGGGGGGGGGGGGGGGGGGGGGGFGGGGGGGGGGGEEGGDFGGGGFGGGGGG8FEGFFGGGG>FGGGGGGGGGGGGGFGGGGGGGGGGGGGGGGGGGGFGGFGGGGG?GGGGGGGGFFGGGGGGGFGFGGGGFGGGGGGGGGGGGDDGGFFFFFFFFFFE@DFFFFFF<:CC=B?@DD=ECBE=8@EFC;?F>DFEFEECEE;?;0??E@61,4>>BFB?FFF<12:>DF?F>06(41>?(4:?0(3488
@M04999:289:000000000-L3R54:1:1101:12023:12703 2:N:0:430
TGACTACTGGGGTATCTAATCCTGTTTGCTCCCCACGCTTTCGCATCTCAGCGTTAGTATCTGTCCAGAAGGCCGCCTTCGCCACCGGTATTCCTCCACATCTCTACGCATTTCACCGCTACACGTGGAATTCTACCTTCCTCTACAATACTCCAGATAACCAGTTTTAAGTGCAATTCCCAGGTTGAGCCCGGGGCTTTCACACCTAACTTAATTATCCGCCTACATGCCCTTTACGCCCAGTCATTCCGATTAACGCTCGCACCCTCCGTATTACCGCGGCTGCTGGCACGGAGTTAGC
+
CCCCCGGGGGGGGGGGGGGGGGGGGGGGGGGGGGGGGGDGGGGGGGGGGFGGGFFGGGGGGGGGGGGGFGGGGGGGGGGGGGGEEGGGGGGGGGGGGGGGFGGGGGGGGGGGGGFGFGGGGGGGGEGGGGGGGGGGFDDGGGGGGGFGGGGGGGGGFGGGGGGGGGGCFFGGGGGGFGFGDFGGGCDGGGDEEEGGG>FFFFFFF>6FFDEFF@E=A686?B2>DDE4CE6BFF;EC<F>00=6=<E?ECE0?0:?689;(34>F(((-343(3:5<<:9>(-4-()).((,--,7<:AD>
@M04999:289:000000000-L3R54:1:1101:5915:12746 2:N:0:430
CAGGTGACTACTAGGGTATCTAATCCTGTTTGCTCCCCACGCTTTCGCATCTCAGCGTCAGTATCTGTCCAGAAGGCCGCCTTCGCCACCGGTATTCCTCCACATCTCTACGCATTTCACCGCTACACGTGGAATTCTACCTTCCTCTACAATACTCCAGATAACCAGTTTTAAGTGCAATTCCCAGGTTGAGCCCGGGGCTTTCACACCTAACTTAATTATCCGCCTACATGCCCTTTACGCCCATTCATTCCGATTAACGCTCGCACCCTCCGTATTACCCCGGCTGCTGGCACGGAGT
+
CCCCCGGGGGGFFGCGGGCEFFFFGGGGGGGFGGGFFGFGGGGGGGGGDEGGGGGGGGGGEGGGGEGGGEGGGFGFFF@FFEEGGG@FGGGDB7FGGGFGAFFEFGFGGGGCCCGGEFGFFGGEGGGGGGCEEFFGGGGGFGFFCFGF9EG?E=2D,=DCFGFG?FF,6,@EGF?ADFFDGGG2,@EF:9FGG??DG7>*<?>F+=FF====BFFFEFF668E?(825@BEEFE6@>@36<?DB>;(7CE<5CC@D0<FC4;9;?070996<BF0237(4)-(-71232<?)((.22(41(
@M04999:289:000000000-L3R54:1:1101:25908:12766 2:N:0:430
GGTCTGACTACAGGGGTATCTAATCCTGTTCGCTCCCCACGCTTTCGTCCATCAGCGTCAATCGGTATTTAGTAACCTGCCTTCGCAATCGGGGTTCTGTGTAATATCTATGCATTTCACCGCTACACTACACATTCCAGCTACTTCAATACTATTCAAGATTAACAGTATCAACGGCAGTTCTACAGTTAAGCTGCAGGTTTTCACCGCTGACTTATCAACCCGCCTACGGACCCTTTAAACCCAATAAATCCGGATAACGCTCGCATCCTCCGTATTACCGCGGCTGCTGGCACGGAGT
+
CCCCCGGGGGGGGGGGGGGGGGGGGGGGGGGGGGGGGGGGGGGDGGGGGGGGGGGGGGGGGGGGGGFFGGGGGGGGGGGGGGGGGGGGGGGGGGGGGGGGGGGGDGGGGGGGFGGGGGGGGGGGGGGGGGGGGGGGGGGGGGGGDEGGFGGGGGGGGGGGGGGGGGGGGGGGGGGGBGDDDFGGGGGGFGGGGFFGCGGFA6@?FFFFAFFFFFFFFFFEFFFFFFF=DFFFFFFF2;317>A@DF;@E<EFFF99@FFFFF9;?FFBF(52>?;B2:?AFFB>290738327????91>-
@M04999:289:000000000-L3R54:1:1101:16205:12772 2:N:0:430
GCCCGACTACTGGGGTATCTAATCCTGTTCGCTACCCATGCTTTCGAACCTCAGCGTCAGTTACAGACCAGAGAGCCGCCTTCGCCACTGGTGTTCTTCCATATATCTACGCATTCCACCGCTACACATGGAGTTCCACTCTCCTCTTCTGCACTCAAGAAAAACAGTTTCAGCTGCACTTCCCCGGTTAAGCCGAGGTCTTTCACAGCTGACTTGTTCTCCCGCCTGCGCTCGCTTTACGCCCAATAAATCCGGACAACGCTTGCCACCTACCTATTACCGCCGCTGCTGGCACGTAGTT
+
CCCCCGGGGGFG8@C@BEFGGGGFFGEGGGEGCFEGGFGGCEC<FB8CFCGGFEFGCCCC@CDGGFGGGGEFCFGGGGEGGEGGGGG?EGGGGFGG<FFFCFFA9EF?EGFE=FCFGGGFGGF7EGGGGFCC=DEFADD;F4D?8AD=EF;9C==?8=93@FGGD8@E8=CAAEGG?+;FDGGGFEDGGCFCGGE>99/;CFABFFF>=@B=)+4/94@*=BB22>2>F>@@D@1(3/7F,(61<D;@264<>B(4>(2:02?118:>31382())))6564((-,(-3))4:(.::::2)
@M04999:289:000000000-L3R54:1:1101:17745:12777 2:N:0:430
GACTACTGGGGTATCTAATCCTGTTCGCTCCCCACGCTTTCGTCCCTCAGCGTCAATCGGTATTTAGTAACCTGCCTTCGCAATCGGGGTTCTGTGTAATATCTATGCATTTCACCGCTACACTACACATTCCAGCTGCTTCACTACTATTCAAGATTACCAGTATCAACGGCAGTTCTACTGTTAAGCCGCAGGTTTTCACCCCTGACTTATCAACCCGCCTACGGACCCTTTAAACCCAATAAATCCGGATAACGCTCGCACCCTCCGTATTACCGCGGCTGCTTGCCAGGACTTATCC
+
@CCCCGGDGFCGFGGGGGGGGGFGFFGGGGGFCEEGGGGG9@,6B,@FEFGGGDE:FE7FGGG9DA<FCFGGCFCAFEEE@:CGBG=F:CFGB9FAFFCF,AEEGE=A=E<F?FG9?+:=8EFFEEFCFGFGG;9D,,@@,43,,7,7=,EGGFC,6,4,772@E==FG?C8+=CD7?F=E+==@=<,,4@C6C*09=9@6A***3**08<CFF6>56@-?=>@5=>(25,3=E>CE83>;71=3)<CE6@7?<<<((,4>B>BF?48(76:<34:9:(3(3-(43.<<0))((((.-)-.
@M04999:289:000000000-L3R54:1:1101:5414:12779 2:N:0:430
GACTACCCGGGTATCTAATCCTGTTTGCTCCCCACGCTTTCGCATCTCAGCGTCAGTATCTGTCCAGAAGGCCGCCTTCGCCACCGGTATTCCTCCACATCTCTACGCATTTCACCGCTACACGTGGAATTCTACCTTCCTCTACAATACTCCAGATAACCAGTTTTAAGTGCAATTCCCAGTTTGAGCCCGGGGCTTTCACACCTAACTTAATTATCCGCCTACATGCCCTTTACGCCCAGTCATTCCGATTAACGCTCGCACCCTCCGTATTACCGCGGCTGCTGGCACGGAGTTAGCC
+
CCCCCGGGGGGFGGGGGGGGGGGGGGGGGGGGGGGGGGGGGGGGGGGGGGGGGGGGGGGGGGGGGGGGGGGGGGGGGGGGGGEGGGGGGGGGGGGGGGGGFGGGGGGGGGGGGGGGGGGGGGGGGGGGGGGGGGGGGGGGGGGGGGGGGGGGGGGGGGGGGGGGGGGGGCEGGGGGFGFGGG+<CGGGGGGGGG5CCFGGFFFFFFFFFFFFFFFFFFF>FFFFFEEFFFFFFFFFFFFFFF37@?CCFED@D?FCFBFF(36>9<::<FB::BDA>BFF7673<FB(,3?F9(7??99A4
@M04999:289:000000000-L3R54:1:1101:20700:12833 2:N:0:430
ATGAGACTACCCGGGTATCTAATCCTGTTTGCTCCCCACGCTTTCGCATCTCAGCGTCAGTATCTGTCCAGAAGGCCGCCTTCGCCACCGGTATTCCTCCACATCTCTACGCATTTCACCGCTACACGTGGAATTCTACCTTCCTCTACAATACTCCAGATAACCAGTTTTAAGTGCAATTCCCAGGTTGAGCCCGGGGCTTTCACACCTAACTTAATTATCCGCCTACATGCCCTTTACGCCCAGTAACTCCTATTAACGCTCGCACCCTCCGTCTTACCGCGGCTGCTGGCACGGCGTT
+
<BCCCFFAEGGGGGGGGFGC@<FFGGFFFGGGGGGGGGGGGGDGGGGGGEGFGFGGGGGGG@CFFCFGGGFGGGGGCFGEGGGGGGGGFGGG>BFFGGGGGGGFGGFFFGGGDEEGGGGGGGGGGFGGGGG7EFCFGGGFGFGGFGGGGGGGGG8@FF=E9EFGG??EA8EC?F9DFG?FGGFCGFGGGCDFGGGGC97DEFFFFFFADDEFFFF8=++14>C9=@@2@EC5;EDE@EFFFFF02=())1))4))9)17>:>?B>;(40:B?,,4(4().((7(,463(72(8(),((,,-
@M04999:289:000000000-L3R54:1:1101:16652:12842 2:N:0:430
AGGACTACAGGGGTATCTAATCCTGTTCGCTACCCATGCTTTCGAACCTCAGCGTCAGTTACAGACCAGAGAGCCGCCTTCGCCACTGGTGTTCTTCCATATATCTACGCATTCCACCGCTACACATGGAGTTCCACTCTCCTCTTCTGCACTCAAGAAAAACAGTTTCAGCTGCACTTCCCCGGTTAAGCCGAGGGCTTTCACAGCTGACTTGTTCTCCCGCCTGCGTTCGCTTTACGCCCAATAAATCCGGACAACGCTTGCCACCTACGTATTACCGCGGCTGCTGGCACGTAGGTAC
+
CCCCCGGGGGGGGGGGGGGGGGGGGGGGGGGCEGGGGFGGGGCFG,CFFFGGGGFFEGGGGGGGGGGGGGGGGGGDFGGGGGGGGGGGGFEGGGGGFGGGFGG,C?FGGGGGGGFGGFGGDEGGGGGFGFFGGGGFGBFFGGCGFGGGGGGGGGGCFGGGGGGGDDGFGCGGGGGGFGFGGGGGEGGGGGGFE>CGGGCGFFFFFFFFEF==EFFFECF:F>@B=DB28<DF62?DFFFB9@DFD8)7<?@B;:998:>FB<??FFFFFF?:<<B:9AAB>>>B9>B?7?:?DF:0.(64)
@M04999:289:000000000-L3R54:1:1101:15944:12851 2:N:0:430
GGCGGACTACCCGGGTATCTAATCCTGTTTGCTCCCCACGCTTTCGCATCTCAGCGTCAGTATCTGTCCAGAAGGCCGCCTTCGCCACCGGTATTCCTCCACATCTCTACGCATTTCACCGCTACACGTGGAATTCTACCTTCCTCTACAATACTCCAGATAACCAGTTTTAAGTGCAATTCCCAGGTTGAGCCCGGGGCTTTCACACCTAACTTAATTATCCGCCTACATGCCCTTTACGCCCAGTCATTCCGATTAACGCTCGCACCCTCCGTATTACCGCGGCTGCTGGCACGGAGTT
+
CCCCCGGGGGGGGGGGGGGGGGGGGGGFFGFCFFGGEEEEGGDGGGGGCGGGGFGGGGGGGGGGGGGCFAEFGFCFGGGGDGGGGGEGGFG=FEFGGGGGGGGGGGG9EFFGFEGGGGFGDDEGGGGGGGGGGGGGGGGGGGGGGGGGGGFFGGGGGG?DGGGGGGGGGAFGFGFEFGFGGGGCGGG:EE89ECGGDCCDFA;FFCFFDFFFDFCFCFF48983??@D@@CCEED8@EEFD?2>;?EFFFCF<?03<:45:0?<66797:?<?BB(:>>A6304-44>F0)510)4(,24(
@M04999:289:000000000-L3R54:1:1101:29455:12867 2:N:0:430
GTTGACTACACGGGCATCTAATCCTGTTCGCTACCCATGCTTTCGAACCTCAGCGTCAGTTACAGACCAGAGAGCCGCCTTCGCCACTGGTGTTCTTCCATTTATCTACGCATTCCACCGCTACACATGGAGTTCCACTCTCCTCTTCTGCACTCAAGAAAAACAGTTTCAGCTGCACTTCCCCGGTTAAGCCGAGGGCTTTCACAGCTGACTTGTTCTCCCGCCTGCGTTCGCTTTACGCCCAATAAATCCGGACAACGCTTGCCACCTACGTATTACCGCGGCTGCGGGTACGTCGTTC
+
CC<BCEGFDFF@EC++CDDEGGG<FF@FG6FFGCAFFGGGGGGGFGCGGC<<<E@FGGG6@@FF<FEGGGGGCCFGGGGD,EF7?FCGFGGDFBF<,CF,5,95EE9EGGEC@FF,AF:EGGGG:FAGE,A:=@EFC9,>DFDDAEDFGCEFG,1@8=98DFG=D8CFDC3EFGGGFD5DGGGGEDG>EFGGGEE5D*9;F*+=B:9*4)15*@A:;CF44:9>=@?@@103(,20()951>9DF@;<):<490<>BF<9>(1((5))4????F2)5:9>?;;9>69(((((-.8:(346(
@M04999:289:000000000-L3R54:1:1101:15698:12868 2:N:0:430
ACGGACTACCCGGGTATCTAATCCTGTTCGCTACCCATGCTTTCGAACCTCAGCGTCAGTTACAGACCAGAGAGCCGCCTTCGCCACTGGTGTTCTTCCATATATCTACGCATTCCACCGCTACACATGGAGTTCCACTCTCCTCTTCTGCACTCAAGAAAAACAGTTTCAGCTGCACTTCCCCGGTTAAGCCGAGGGCTTTCACAGCTGACTTGTTCTCCCGCCTGCGTTCGCTTTACGCCCAATAAATCCGGACAACGCTTGCCACCTACGTATTACCGCGGCTGCTGGCACGTAGTT
+
CCCCCGGGGGGGGGGGGGGGGGGGGGGGGGGGGEGFEGGGGGGGGGGGCFGGFGGEFGGEFGDFGGFGGGGFDGGGGGGGGGGEGGGGGGGGGGGGCGGGFGGGFGFGGGGGGGFEFGFEGGGGGGGC?FFEGGFGGFDGGGGGGGFGGGGFGEFGDFF?FGDEGGGFEGGGGFGFBDFFFG?FEEGEGGGGGGGG47CFFFFFFFA>B2>BEFFBBFFFAB>FF@F;(6;<<@(:<9<AF(6?;B?B9<48>9:09?:>FF?B?>4,42:70(5)36:911-3903<??01:<6::1?D
@M04999:289:000000000-L3R54:1:1101:18807:12877 2:N:0:430
AGACTACAGGGGTATCTAATCCTGTTCGCTACCCATGCTTTCGAGCCTCAGCGTCAGTAACAGACCAGAAAGCCGCCTTCGCCACTGGTGTTCTTCCATATATCTACGCATTTCACCGCTACACATGGAGTTCCACTTTCCTCTTCTGTACTCAAGTTTTGTAGTTTCCACTGCACTTCCTCAGTTGAGCTGCGGGCTTTCACAGCAGACTTACAAAACCGCCTGCGCTCGCTTTACGCCCAATAAATCCGGACAAACCTTGCCACCCACGTTTTACCGCGGCGGCTGGCACGAAGTTAGC
+
CCCCCGGGGCEGEGF<A@<FFDFFFFF;@FGFEGFEFCEEFGGFFFCEGCGFE@GGGGCEFGGG?F<EEFGGGGEGGCEGCCFFGECEGGFGGGGGGGGDFF@<EEFF7:?FD<AGGGG@CGDFAFGFCFFEA>FFCDEGGGGFGGGCFDDFGFGGGF8EFGGCFGFEGGFF8EGCDDDDFGC?GF8@@DA=,3@7CDGGFFFFF5AFF@CECAFFFFF2/>@DFFFFFF@>?(:)98?=1033;741)/.3(223((-(4<:B2>?((,4(((--3),47((,(319?:()-(-2,624)
@M04999:289:000000000-L3R54:1:1101:23588:12929 2:N:0:430
TTAGACTACTCGGGTATCTAATCCTGTTCGCTCCCCACGCTTTCGCTCCTCAGCGTCAGTGACGGCCCAGAGACCTGCCTTCGCCATCGGTGTTCTTCCCGATATCTACACATTCCACCGTTACACCGGGAATTCCAGTCTCCCCTACCGCACTCCAGTCCGCCCGTACCCGGCGCCGATCCACCGTTAAGCGATGGACTTTCACACCAGACGCGACGAACCGCCTACGAGCTCTTTACGCCCAATAAATCCGGATAACGCTTGCACCCTACGTATTACCGCGGCTGCTGGCACGTAGTTT
+
CCCCCGGGGGGGGGGGGGGGGGGGGGGGGGGGGGGGGGGGGGGGGGGGGGGGGGGGGGGGGGGGGGGGGGGGGGGGGGGGGGGGGGDGGGGGGGGGGGGGGGGGGGGGGGGGGGGGGGGGGGGGGGGGGGGGGGGGGGGGGGGGGGGGGGGGGGGGGGGGGGGGGGGGGGGGGGGGFDDGGGGGGGGGDGGGGDGGG4<C*@AFFFFFFFFFFFFEBFFFFFFFF:BBFFFFBFFAA2<EB>BF?:0>A49>F>FFFB<?>BFF?FFFFFFF6(5>?299?FF>>90:??33<DB?:014)
@M04999:289:000000000-L3R54:1:1101:3419:12978 2:N:0:430
GACTACCCGGGTATCTAATCCTGTTTGCTCCCCACGCTTTCGCATCTCAGCGTCAGTATCTGTCCAGAAGGCCGCCTTCGCCACCGGTATTCCTCCACATCTCTACGCACTTCACCGCTACACGTGGAATTCTACCTTCCTCTACAATACTCCAGATAACCAGTTTTAAGTGCAATTCCCAGGTTGAGCCCGGGGCTTTCACACCTAACTTAATTATCCGCCTACATGCCCTTTACGCCCAGTCATTCCGCTGAACGCTCGCACCCTCCGTATTACCGCGGCTGCTGGCCCGGCGTTATCC
+
CCCCCGGGGGGGGGGGGGGGGGGGGGGCFDFCFFGGGGDGGDGGEGGGGEGGGGGGGFGGGGGGGFGGGGGGGGGGGEGGGGGGGGGGCFGGCFGGFGGFGGGGGGFDDGGGGAFGGGGGGGGGGGGGGGGFF9EFFCCFFFGGGGGCFGGGGFE8DFGGGGGFE9DGFGFCFGGFFDCFCFFGFDEFFGG*@CDDDFGF>AFFF>94>ECFCFFF?FFFF=2>B(7.4=D;@3470<0><(67>E5)9=(2(,244((49149>034?F13(8<A40;(399914:3(((-7(,236<2)
@M04999:289:000000000-L3R54:1:1101:13115:13007 2:N:0:430
ACTGACTACCCGGGTATCTAATCCTGTTTGCTCCCCACGCTTTCGCATCTCAGCGTCAGTATCTGTCCAGAAGGCCGCCTTCGCCACCGGTATTCCTCCACATCTCTACGCATTTCACCGCTACACGTGGAATTCTACCTTCCTCTACAATACTCCAGATAACCAGTTTTAAGTGCAATTCCCAGGTTGAGCCCGGGGCTTTCACACCTAACTTAATTATCCGCCTACATGCCCTTTACGCCCAGTCATTCCGATTAACGCTCGCACCCTCCGTATTACCGCGGCTGCTGGCACGGAGTT
+
CCCCCGGGGGGGGGGGGGGGGGGGGGGGGGGGGGGGGGGGGGGGGGGGGGGGGGGGGGGGGGGGGGGGGGGGGGGGGGCGGGGGGGGGGGGGGGGGGGGGGGGGGGGGGGGGGGGGGGGGGGGGGGGGGGGGGGGGGGGGGGGGGGGGGFGGGGGGGGGGGGGGGGGGGGGGGGGGFGFGGGGGGGGGGGGGGGGGGGGGFFFFFFFFFBEFFFFFFFFECE@FFFFFFFFFEFFFFFFFFFFFDFFEFCEFF<FFFBAF>FFFFFFBFFFFB?F?FFB446B6>;BB>7>?(5?B39?7
@M04999:289:000000000-L3R54:1:1101:24290:13012 2:N:0:430
AGCGACTACCAGGGTATCTAATCCTGTTCGCTACCCATGCTTTCGAACCTCAGCGTCAGTTACAGACCAGAGAGCCGCCTTCGCCACTGGTGTTCTTCCATATATCTACGCATTCCACCGCTACACATGGAGTTCCACTCTCCTCTTCTGCACTCAAGAAAAACAGTTTCAGCTGCACTTCCCCGGTTAAGCCGAGGGCTTTCACAGCTGACTTGTTCTCCCGCCTGCGTTCGCTTTACGCCCAATAAATCCGGACAACGCTTGCCACCTACGTATTACCGCGGCTGCTGGCACGTAGTT
+
CCCCCGGGGGGGGGGGGGGGGGGGGGGGGGGGGGGGGGGGGGGGGGGGGGGGGGGGGGGGGGGGGGGGGGGGGGGGGGGGGGGGGGGGGGGGGGGGGGGGGGGGGGGGGGGGGGGGGGGGGGGGGGGGGGGGGGGGGGFGGGGGGGGGGGGGGFGGGGGGEFGGGGGGGGGGGGGGFGFFFGGFGGGGGGGGGGGGGGGGFFFFFFFFFFFFFFFFBFCEFFFFF?DF@DFFFFFFFFFFF>:<;@EEFFBB>9BFFB?>BFFFF?9?F7>>F<<A?DF2:B>>F>08?>::?734<:(6
@M04999:289:000000000-L3R54:1:1101:12996:13020 2:N:0:430
GGTTCGACTACTCGGGTATCTAATCCTGTTCGCTCCCCACGCTTTCGTCCATCAGCGTCAATCGGTATTTAGTAACCTGCCTTCGCAATCGGGGTTCTGTGTAATATCTATGCATTTCACCGCTACACTACACATTCCAGCTACTTCAATACTATTCAAGATTAACAGTATCAACGGCAGTTCTACAGTTAAGCTGCAGGTTTTCACCGCTGACTTATCAACCCGCCTACGGACCCTTTAAACCCAATAAATCCGGATAACGCTCGCATCCTCCGTATTACCGCGGCTGCTGGCACGGAGT
+
BCCCCCFGGGGGGGGGGGGGGGGGGGGGGGGGGGGGGGGGGGGGFGGGGGGGGGGGGGGGGGGGGEF7FFGGGGGGGGGGGGGGGGGGGFFGGGGEGFG?FGGGGGGGGGGGGGGGGGGGGGGGGGGGGEGGGGGGGGGGGFGGFGGDGDFGGGGGGGGGFFAFGGFFGGGGGGGDDDFG:FGGFDGFGGGGGGGCFGGGA>FFFFAFDFA>AFF>ABFEFFB=@FF@DFF9@F9DDFFFFFFFFFFFFFF?EE>0;0;@E<>::>99FFFFFFF1:?FB9)33(40(,:?)4:<B?(-24
@M04999:289:000000000-L3R54:1:1101:8888:13023 2:N:0:430
CTGGAGACTACTGGGGTATCTAATCCTGTTTGCTCCCCACGCTTTCGCATCTCAGCGTCAGTATCTGTCCAGAAGGCCGCCTTCGCCACCGGTATTCCTCCACATCTCTACGCTTTTCACCGCTACACGTGGAATTCTACCTTCCTCTACAATACTCCAGATAACCAGTTTTAAGTGCAATTCCCAGGTTGAGCCCGGGGCTTTCACACCTAACTTAATTATCCGCCTACATGCCCTTTACGCCCAGTCATTCCGATTAACGCTCGCACCCTCCGTATTACCGCGGCTGCTGGCACGGCGT
+
CCCCCGGGGGGGGGGGGGGGGGGGGGGGGGGGGGGGGGGGGGGGGGGGGGGGGGGGGGGGGGGGGGGGGGGGGGGGGGGGGGGGGGGGGGGGGGGGGGGGGGGGGGGGGGGGGGGGGGGGGGGGGGGGGGGGGGGGGGGGGGGGGGGGGGGGGGGGGGGGGGGGGGGGGGGGGGGGFGFFFFGGGGGGGGFGGGGGGGGG>DFFFFFFFFFFFFFF@FFFFEF?@B@D?FFFFEE@;@FFC@DF>F?E<@CEFFFFD<FFFFFFFBB0;B?BFFF?18?-46:4(-4>>?)),(,.2,(--
@M04999:289:000000000-L3R54:1:1101:14430:13036 2:N:0:430
CTGGACTACAGGGGTATCTAATCCTGTTTGCTCCCCACGCTTTCGCATCTCAGCGTCAGTATCTGTCCAGAAGGCCGCCTTCGCCACCGGTATTCCTCCACATCTCTACGCATTTCACCGCTACACGTGGAATTCTACCTTCCTCTACAATACTCCAGATAACCAGTTTTAAGTGCAATTCCCAGGTTGAGCCCGGGGCTTTCACACCTAACTTAATTATCCGCCTACATGCCCTTTACGCCCAGTCATTCCGATTAACGCTCGCACCCTCCGTATTACCGCGTCTGCTGGCACGGAGTT
+
<CCCCFGGGGGGGGGGFGGGGGGGGGGGGGDGGGGGGGGGGGGGGGGGGGGGGGGGGGGGGGGGGGGGGGGFGGGGGGGGFGGGGGGGGEGGGGGGGGFGGGGGFGGGGGDEGGGGGGFGGGGGGGGGGGGEFGEFFGGGGGGGGGGGGEGGGGDFGGG?EFGGGGEDGGGGGGGGFGFGGGGGG+DGGGGGGFGGCCDGFFFCFFFFF47BEFFFFFFCCEFB9=@DEECE=DF@EEEFDF@;D@@AF3?E;08;?EE19B?>FBF9?6119?::><>9:99(481):4:::7?(,,4(
@M04999:289:000000000-L3R54:1:1101:18666:13117 2:N:0:430
GACTACCCGGGTATCTAATCCTGTTTGCTCCCCACGCTTTCGCATCTCAGCGTCAGTATCTGTCCAGAAGGCCGCCTTCGCCACCGGTATTCCTCCACATCTCTACGCATTTCACCGCTACACGTGGAATTCTACCTTCCTCTACAATACTCCAGATAACCAGTTTTAAGTGCAATTCCCAGGTTGAGCCCGGGGCTTTCACACCTAACTTAATTATCCGCCTACATGCCCTTTACGCCCAGTCATTCCGATTAACGCTCGCACCCTCCGTATTACCGCGGCTGCTGGCACGGAGTTAGCC
+
CCCCCGGGGGGGGGGGGGGGGGGGGGGGGGGGGGGGGGGGGGGGGGGGGGGGGGGGGGGGGGGGGGGGGGGGGGGGGGGGGGGGGGGGGGGGGGGGGGGGGGGGGGGGGGGGGGGGGGGGGGGGGGGGGGGGGGGGGGGGGGGGGGGGGGGGGGGGGGGGGGGGFGGGGGGGGGGGFGFGGGGGGGGGGGGGGGGGGGGGFFFFFFFFFFFFCFFFFAFFFFF2:EFFF@@F@EFFFFFF<3(=A6CEFF<@D@C<06?F>FFFFB:??B?(13:A>BFF09>F?:02:<BFF>>B?<<A>
@M04999:289:000000000-L3R54:1:1101:17064:13142 2:N:0:430
AGGACTACACGGGTATCTAATCCTGTTTGCTCCCCACGCTTTCGCATCTCAGCGTCAGTATCTGTCCAGAAGGCCGCCTTCGCCACCGGTATTCCTCCACATCTCTACGCATTTCACCGCTACACGTGGAATTCTACCTTCCTCTACAATACTCCAGATAACCAGTTTTAAGTGCAATTCCCAGGTTGAGCCCGGGGCTTTCACACCTAACTTAATTATCCGCCTACATGCCCTTTACGCCCAGTCATTCCGATTAACGCTCGCACCCTCCGTATTACCGCGGCTGCTGGCACGGAGTT
+
CCCCCGGGGGGGGGGGGGGGGGGGGGGGGGGGGGGGGGGGGGGGG@CGGGGGGGGGGGGGGGGGGGGGGGGGGGGGGGGGGGGGGGGGGGGGGGGGGGGGGGGGGGGGGGGGGGGGGGGGGGGGGGGGGGGGGGGGGGGGGGGGGGGGGGGGGGGGGCEGGGGGGGGGGGGGGGGGFGFGGGGG6EGFCGGGGGDGDGGGFFFFFFFFFFFFFFFFFFFFFDFFF?FF?5=E@F;@CEDFFB;?@@FC5??=?DDD3>?F??0(,9>?:?B(4?:?FFF6>;2((--),5<1<?90((.
@M04999:289:000000000-L3R54:1:1101:6517:13160 2:N:0:430
GGTGACTACTGGGGTATCTAATCCTGTTTGCTCCCCACGCTTTCGCATCTCAGCGTCAGTATCTGTCCAGAAGGCCGCCTTCGCCACCGGTATTCCTCCACATCTCTACGCATTTCACCGCTACACGTGGAATTCTACCTTCCTCTACAATACTCCAGATAACCAGTTTTAAGTGCAATTCCCAGGTTGAGCCCGGGGCTTTCACACCTAACTTAATTATCCGCCTACATGCCCTTTACGCCCAGTCATTCCGATTAACGCTCGCACCCTCCGTATTACCGCGGCTGCTGGCACGGCGTTT
+
CCCCCGGGGGGGGGGGGGGGGGGGGGGGGGGGGGGGGGGGGGGGGGGGGGGGGGGFGGGGGGGGGGGGGGGGGGGGGGGGGGGGGGGGGGGGGGGGGGGGGGGGGGGGGGGGGGGGGGGGGGGGGGGGGGGGGGGGGGGGGGGGGGGGGGAEGGGGGGGGGGGGGGGGGGGGGGGGFGFGGGFGG6FGGGGGGGGGGGGGFFFFFFFFBFFFFFFFFFFFFFFFFFFFEEFEBFFFFFE5<@FFF14AFECEF63;?EFFFF6112996:<?B:0144AA(,47;>132)4:7860((4(-
@M04999:289:000000000-L3R54:1:1101:18580:13174 2:N:0:430
TTGACTACCAGGGTATCTAATCCTGTTTGCTCACCACGCTTTCGCATCTCAGCGTCAGTATCTGTCCAGAAGGCCGCCTTCGCCACCGGTATTCCTCCACATCTCTACGCATTTCACCGCTACACGTGGACTTCTACCTTCCCCTACAATACTCCAGATAACCAGTTTTAAGTGCAGTTCCCAGGTTGAGCCCGGGGCTTTCACACCTAACTTAATTATCCGCCTACATGCCCTTTACGCCCAGTCATTCCGATTAACGCTCGCACCCTCCTTATTACCCCGGCGGCTGGCACGGGTTT
+
CCCCCGFGGGGE7FFGGGGGGGGGGGGGGGGG9FGGGGGGCGCFGGGGGGFGGGGGGGGGGGGGECFGGGFGGFGGGGGEGGGDGGGGGGCGGGGGGGGGGGGGGFGGGG:FCGGGGFGGGGGGGGGGDG,AEFGFGGGGGGEGGDGFGFGGGGGGGFGGGGFFCGGFGGGGCCGGFGF7EDFFFEEE6C?FGEGGCCDC?AFFFFFFE326>FAFEFAC+6@=2>D2CCE):B@B4;DFB01(//7??E58@F;D?3;;D19;(2414::().6<B99(33611((49(((5:2(--(
@M04999:289:000000000-L3R54:1:1101:12319:13194 2:N:0:430
GACTACAAGGGTATCTAATCCTGTTTGCTCCCCACGCTTTCGCATCTCAGCGTCAGTATCTGTCCAGAAGGCCGCCTTCGCCACCGGTATTCCTCCACATCTCTACGCATTTCACCGCTACACGTGGAATTCTACCTTCCTCTACAATACTCCAGATAACCAGTTTTAGGTGCAGTTCCCAGGTTGAGCCCGGGGCTTTCACACCTAACTTAATTATCCGCCTACATGCCCTTTACGCCCAGTCATTCCGATTAACGCTCGCACCCTCCGTATTACCGCGGCTGCTGGCACGGAGTTAGCC
+
CCCCCGGGGGGGGGGGGGGGGGGGGGGGGGGGGGGGGFGFGGGGGGGGGGGGGGGGGGGGGGGGGGGGGGGGGGGGGGGGGGGGGGGGGGGGGGGGGGGFGGGGGGGGGGGGGGGGGGGGGGGGGGGGGGGGGGGGGGGGGGGGGGGGGGGFGGGGGGGGGGGGGGGGGGGGGGGGFGFGGGGGGGGFGGGGGGDGGGGGFFFFFFFFFFCEFFFFFFC@FDFFFFFFF@DEFFFF;?@FFFEFFFFFFFFFDDFFD9@DFB>>B:13?26317>FA1((4696:))(12?:;9>6?FFB>
@M04999:289:000000000-L3R54:1:1101:28518:13242 2:N:0:430
CTAATGACTACCCGGGTATCTAATCCTGTTTGCTCCCCACGCTTTCGCATCTCAGCGTCAGTATCTGTCCAGAAGGCCGCCTTCGCCACCGGTATTCCTCCACATCTCTACGCATTTCACCGCTACACGTGGAATTCTACCTTCCTCTACAATACTCCAGATAACCAGTTTTAAGTGCAATTCCCAGGTTGAGCCCGGGGCTTTCACACCTAACTTAATTATCCGCCTACATGCCCTTTACGCCCAGTCATTCCGATTAACGCTCGCACCCTCCGTATTACCGCGGCTGCTGGCACGGAGT
+
CCCCCGFGGGGGGGGGGGGGGGGGGGGGGGGGGGGGGGGGGGGGGGGGGGGFGGGGGGGGGGGGGGGGGGGGGGGGGGGGFGGGGGGGGGGGGGGGGGGGGGGGCFCFGFGGGGGGGGGGGGGGGGGGGGGGGFGGGGGGCGFGGGGGGGGFGDEGEFGGAFGGGGGGGGGGFGGGFGFGGGGFGFGGGGGGGGGGGGCGDFFFFFFCBADF=FFFFFF788?EFFDF@F@F333=EFFFE<D@6124;<E3?F@(4;BFF0>F67;(4><BFB((.8:<<<?F>0723:BF(((540-38
@M04999:289:000000000-L3R54:1:1101:2507:13282 2:N:0:430
TAGGGACTACCGGGGTATCTAATCCTGTTTGCTCCCCACGCTTTCGCATCTCAGCGTCAGTATCTGTCCAGAAGGCCGCCTTCGCCACCGGTATTCCTCCACATCTCTACGCATTTCACCGCTACACGTGGAATTCTACCTTCCTCTACAATACTCCAGATAACCAGTTTTAAGTGCAATTCCCAGTTTGAGCCCGGGGCTCTCACACCTAACTTAATCATCCGCCTACATGCCCTTTACGCCCAGTCATTCCGATTAACGCTCGCACCCTCCTTATTACCGCGGCTGCTGGCCCGGAGTT
+
CCCCC8FFEF,@@@CGGGF9F<EE<EDFFCEF<FGGEFBF7FGEEECF@F@F<<CFFCGCFFFGFFFGFFGGGGGG,CFGGE@@FGGCFC78@D9F<FGCGEEFD,ECGCFE7=?@EFGFCEEDGEFFE8:?,@@EGCGCEAFDFGGCC=?=6=ED?DG,=DFF?FF=BFGCCCCCFF7E+CF63:,5<7D7CGGDD>49>FF6AFAF2:=3BFFF4B+9+8*>=((63;?)/6(4())1,(69<(57)???<4((-14)(31(4;B291?:1()).))-4(,,-40(,52?0(-33,(4(
@M04999:289:000000000-L3R54:1:1101:28836:13288 2:N:0:430
GTTGCGACTACCGGGGTATCTAATCCTGTTTGCTCCCCACGCTTTCGCATCTCAGCGTCAGTATCTGTCCAGAAGGCCGCCTTCGCCACCGGTATTCCTCCACATCTCTACGCATTTCACCGCTACACGTGGAATTCTACCTTCCTCTACAATACTCCAGATAACCAGTTTTAAGTGCAATTCCCAGGTTGAGCCCGGGGCTTTCACACCTAACTTAATTATCCGCCTACATGCCCTTTACGCCCAGTCATTCCGATTAACGCTCGCACCCTCCGTATTACCGCGGCTGCTGGCACGGATT
+
CCCCCGGGGGGGGGGGGGGGGGFGGGGGGGGGGGGGGGGGGGGGGGGGGEGGGGGGGGGGGGGDGGGGGGGGGGGGGGGGGGGGGGGGGGGGGGGGGGGGGGGGGGGGGGGGGGGGGGGGGGGGGGGGGGGGGGFGFGFGGGGGGGGFGGGFFAFGGGGGGGEGGGGGGGGGGGGGFGFGGGGGGGGGGGCCFGGGGGGG>DFFFFFFFFFFFFFFFFFFFFFF0;@FFFEF?EEF;@E=6;DFFFB:7>AFFFF??BBFF67?F>9>9;?:B<FF03:449:00(-6>?737??BF96((
@M04999:289:000000000-L3R54:1:1101:8590:13291 2:N:0:430
AGGACGACTACCCGGGTATCTAATCCTGTTCGCTACCCATGCTTTCGAACCTCAGCGTCAGTTACAGACCAGAGAGCCGCCTTCGCCACTGGTGTTCTTCCATATATCTACGCATTCCACCGCTACACATGGAGTTCCACTCTCCTCTTCTGCACTCAAGAAAAACAGTTTCAGCTGCACTTCCCCGGTTAAGCCGAGGGCTTTCACAGCTGACTTGTTCTCCCGCCTGCGTTCGCTTTACGCCCAATAAATCCGGACAACGCTTGCCACCTACGTATTACCGCGGCTGCTGGCACGTAGT
+
CCCCCGGGGGGGGGGGGGGGGGGGGGGGGGGGGGGGGGGGGGGGGGGGGGGGGGGGGGGGGGGGGGGGGGGGGGGGGGGGGGGGGGGGGGGGGGGGGGGGGGGGGGGGGGGGGGGGGGGGGGGGGGGGGCGGGGGGGGGGGGGGGGGGGGGGGGGGGGGGGGGGGGGGGGGGGGGGFGFGGGGGGGGGGGEG7FGDGGGGFFFFFFFFFFFFFFFFFFFFACFFFFFFFFFFFFFFFFFFFFFFFF?F0>DFFF0>0;>?<F9<6???F?BBFFFFFABFFDF;1>B>FFF>??BF:((4-
@M04999:289:000000000-L3R54:1:1101:13634:13362 2:N:0:430
TTAGACTACCCGGGTATCTAATCCTGTTTGCTCCCCACGCTTTCGCATCTCAGCGTCAGTATCTGTCCAGAAGGCCGCCTTCGCCACCGGTATTCCTCCACATCTCTACGCATTTCACCGCTACACGTGGAATTCTACCTTCCTCTACAATACTCTAGTTAACCAGTTTTAAGTGCAATTCCTAGGTTGAGCCCAGGGCTTTCACACCTAACTTAATTATCCGCCTACATGCCCTTTACGCCCAGTCATTCCGATTAACGCTCGCACCCTCCGTATTACCGCGGCTGCTTGCACGGAGTT
+
CCCCCGGGGGGGGGGGGGGGGGGGGGGGGGGGGGGGGGGGGGGGGGGGGGGGGGGGGGGGGGGGGGGGGGGGGGGGGGGGGGGGGGGGGGGGGGGGGGGGGGGGGGGFGGGGGGGGGGGGGGGGGGGGGGGGGGGGGGGGGGGGGGGGGGGGGGGGGGGGGGGGGGGFFGGGGGGGFGFGGGGGGGGGGGGGGGGGGGGGFFFFFFFFFFFFFFFFFFFFFEFFFFFFEFEEEFFFECE>?@@FFFFFFFFFFDD<FFFFF<;@BFFF?<?BBFFFFFFA6BF072>?0-<B75(4-43<
@M04999:289:000000000-L3R54:1:1101:5895:13377 2:N:0:430
TATATGACTACCCGGGTATCTAATCCTGTTTGCTCCCCACGCTTTCGCATCTCAGCGTCAGTATCTGTCCAGAAGGCCGCCTTCGCCACCGGTATTCCTCCACATCTCTACGCATTTCACCGCTACACGTGGAATTCTACCTTCCTCTACAATACTCCAGATAACCAGTTTTAAGTGCAATTCCCAGGTTGAGCCCGGGGCTTTCACACCTAACTTAATTATCCGCCTACATGCCCTTTACGCCCAGTCATTCCGATTAACGCTCGCACCCTCCGTATTACCGCGGCTGCTGGCACGGAGT
+
CCCCCGGGGGGGGGGGGGGGGGGGGGGGGGGGGGGGGGGGGGGGGGGGGGGGGGGGGGGGGGGGGGGGGGGGGGGGGGGGGGGGGGGGGGGGGGGGGGGGGGGGGGGGGGGGGGGGGGGGGGGGGGGGGGGGGGGGGGGGGGGGGGGGGGGGGGGGGGGGGGGGGGGGGGGGGGGGFGFGGGGGGGGGGGGGGGGGGG*CB>FFFFFFFFFFFFFFFFFFFEEEFBDFFFFFFEEFFFFFFFF@FFFFFFCFFFE0<;?BA?;B:693>9<??B>::B?BFBFBB(406??>B?0<099>8
@M04999:289:000000000-L3R54:1:1101:27560:13390 2:N:0:430
GACTACAGGGGTATCTAATCCTGTTTGCTCCCCACGCTTTCGCATCTCAGCGTCAGTATCTGTCCAGAAGGCCGCCTTCGCCACCGGTATTCCTTCACATCTCTACGCATTTCACCGCTACACGTGGAATTCTACCTTCCTCTACAATACTCCAGATAACCAGTTTTAAGTGCAGTTCCCAGGTTGAGCCCGGGGCTTTCACACCTAACTTAATTATCCGCCTACATGCCCTTTACGCCCAGTCATTCCGATTAACGCTCGCACCCTCCGTATTACCGCGGCTGCTGGCACGGAGTTAGCC
+
CCCCCGGGGGGGGGGGGGGGGGGGGGGGGGGGGGGGGGGGGGGGGGGGGGGGGGGGGGGGGGGGGGGGGGGGGGGGGGGGGGGGGGGGGGGGGGGGGGGGGGGGGGGGGGGGGGGGGGGGGGGGGGGGGGGGGGGGGGGGGGGGGGGGGGGGGGGGGFGGGGGGGGGGFGGGGGGGFGFGGGGGGGGGGGGGGEGGGGGGFFFFFFFFFFFFEFFFFF=@FFFFFFFFFEDFDFEFFFFFFFFFFFFFFEFF;DEE?FFFF>FF>FFFFFFFFFBFFF>F9;>FFFF>BFB?>>>FF4<D7
@M04999:289:000000000-L3R54:1:1101:24295:13433 2:N:0:430
GTCTGACTACTAGGGTATCTAATCCTGTTCGCTACCCATGCTTTCGAACCTCAGCGTCAGTTACAGACCAGAGAGCCGCCTTCGCCACTGGTGTTCTTCCATATATCTACGCATTCCACCGCTACACATGGAGTTCCACTCTCCTCTTCTGCACTCAAGAAAAACAGTTTCAGCTGCACTTCCCCGGTTAAGCCGAGGGCTTTCACAGCTGACTTGTTCTCCCGCCTGCGTTCGCTTTACGCCCAATAAATCCGGACAACGCTTGCCACCTACGTATTACCGCGGCTGCTGGCACGTAGTT
+
CCCCCGGGGGGGGGGGGGGGGGGGGGGGGGGGGDGGGGGGGGGGGGGGGGGGGGGGGGGGGGGGGGGGGGGGGGGGGGGGGGGGGGGGGGGGGGGGGGGGGGGGGGGGGGGGGGGGGGGGGGGGGGGGGGGGGGGGGGGGGGGGGGGGGGGGGGGGGGGGGGGCGGGGGGGGGGGGFGFGGGGGGGGGECCFGGEGGGGGFFFFFFFFFFFFFFFFFFFFFFFFFFFFFFF@DF>D;FEF?F>@2(3;;>EFEF>:9B?FFFFFFFFFDB?BF:125?AA)49B0;B>FF?31:?F:B?<6
@M04999:289:000000000-L3R54:1:1101:20038:13445 2:N:0:430
TAGACTACTAGGGTATCTAATCCTGTTTGCTCCCCACACTTTCGCATCTCAGCGTCAGTATCTGTCCAGAAGGCCGCCTTCGCCACCGGTATTCCTCCACATCTCTACGCATTTCACCGCTACACGTGGAATTCTACCTTCCTCTACAATACTCCAGATAACCAGTTTTAAGTGCAGTTCCCAGGTTGAGCCCGGGGCTTTCACACCTAACTTAATTATCCGCCTACATGCCCTTTACGCCCAGTCATTCCGATTAACGCTCGCACCCTCCGTATTACCGCGGCTTCTGGCACGGAGTT
+
CCCCCGGFFGGGGGGGGGGGGGGGGGGGGGGGGGGGGGGGGGDGGGCECCFFGGGGGGGGGGGGGGGGGGGGGGGGGGGGGGGGGGGGGGGGGGFGGGGGGFEFGGGGGGGGGGGGGGGGGGGGGGGGGGGGGGGCFGFFFGGGGGFFDGGGGGCE?GGGGGFFG?EGGGGGGGGGFGFFDDGGGGGGGDGGFGGGDDGGFFFFF>EFFFDFCFFFEFFFCFDFF?BFEF@)8B@ECEFFFFF6@E<367?ED<23.67@0?@>;F0:?BBFF02392>093190(4>BF??F:B>2?:
@M04999:289:000000000-L3R54:1:1101:13821:13460 2:N:0:430
GGCAGACTACCGGGGTATCTAATCCTGTTTGCTACCCACGCTTTCGAGCATGAACGTCAGTGTTATCCCAGGAGGCTGCCTTCGCCATCGGTATTCCTCCACATCTCTACGCATTTCACTGCTACACGTGGAATTCTACCTCCCTCTGACACACTCTAGTTAGACAGTTTCAAATGCACGTCCCAAGTTGAGCTCGGGGATTTCACATCTGACTTATCTAACCGTCTGCGCTCGCTTTACGCCCAGTAATTCCGATTAACGCTCGCACCCTACGTATTACCGCGGCTGCTGGCACGTAGTT
+
CCCCCGGGGGGGGGGGGGGGGGGGGGGGGGGGGGGGGGGGGGGGGGGGGGGGGGGGGGGGGGGGGGGGGGGGGGGGGGGGGGGGGGGGGGGGGGGGGGGGGGGGGGGGGGGGGGGGGGGGGGGGGGGGGGGGGGGGGGGGGGGGGGGGGGGGGGGGGGGDFGGGGGGGGGGGGFGCFGFGGGGGGEGFFGFGFCFGDGGGFFFFFFFFFFFFFFFFFFFFFFB==@BDFFFFFFB=DDCFFFFFD?EFCCEF?E08?0CE;@FBFFFFFF?BFFBF<>AFFB>>FFB9?:70<???:7:26
@M04999:289:000000000-L3R54:1:1101:9122:13502 2:N:0:430
ATGGGGACTACCCGGGTATCTAATCCTGTTCGCTACCCATGCTTTCGAACCTCAGCGTCAGTTACAGACCAGAGAGCCGCCTTCGCCACTGGTGTTCTTCCATATATCTACGCATTCCACCGCTACACATGGAGTTCCACTCTCCTCTTCTGCACTCAAGAAAAACAGTTTCAGCTGCACCTCCCCGGTTAAGCCGAGGGCTTTCACAGCTGACTTGTCCTCCCGCCTGCGTTCGCTTTACGCCCAATAAATCCGGACAACGCTTGCCACCTACGTATTACCGCGGCTGCTGGCACGTAGT
+
CCCCC;@:EFGFGGE@FEGGGE9EEGGGGFGGGGCGGDEFEGGGGGGFEAFGGFGFGGGGGFFGGGGFGGGGCFDCFEBCC?CFF>C@FGDFG89@FGFEEGGGG9FGGCFGEEE@FGGGGGGEGGGGGGFGDCFGGGGGGGG?FGGGGGGFGGFCE8DEGGGGGDGFEGGFGEFFFG5FGGGGGGGGCG>7EGGGDDDCEFF>AFFFBDF9@FFFFA*88>3((3(31?04<FFB?1=CC?291(3:222<>7161;61:B;B((44A<::223:2)3>)-39;(627BFF?012(43(,
@M04999:289:000000000-L3R54:1:1101:25816:13528 2:N:0:430
CCGACTACCCGGGTATCTAATCCTGTTTGCTCCCCACGCTTTCGCATCTCAGCGTCAGTATCTGTCCAGAAGGCCGCCTTCGCCACCGGTATTCCTCCACATCTCTACGCATTCCACCGCTACACGTGGAATTCTACCTTCCTCTACAATACTCTAGATAACCAGTTTTAAGTGCAATTCCCAGGTTGAGCCCGGGGCTTTCACACCTAACTTAATTATCCGCCTACATGCCCTTTACGCCCAGTCATTCGGATTAACGCTGCCACCCTCCGTATTACCGCGCCTGCTGGCACGGAGTT
+
@@CCCGGG<CFGGGGGGGGGGGGGGGGGGGGGGGGGGGGGGGGGGG:FF@FGGGGGGGGGGGGGGGGGG9,EFG8FFGGGGGGGG@FGGCEGGGGGGGGGGGFGGGGGGGGGG,CFGGDGGGGGGCGGCG9FFGDFGG?>FGGGGGGG=FFGGG,EG8FCAFFGGGGGD,DF=DFGFGFGF2AFGGD8:1DGGGC?9CDGFA9A9A>>B5-88*1BCFBEA@D?=(3875;EFFFE99<FFFD(4;.).?CD@F<F2621:(((.5:?:?61,,804AA?BB(4?(18>((,8(1((4.
@M04999:289:000000000-L3R54:1:1101:18170:13534 2:N:0:430
TGAGACTACCCGGGTATCTAATCCTGTTTGCTCCCCACGCTTTCGCATCTCAGCGTCAGTATCTGTCCAGAAGGCCGCCTTCGCCACCGGTATTCCTCCACATCTCTACGCATTTCACCGCTACACGTGGAATTCTACCTTCCTCTACAATACTCCAGATAACCAGTTTTAAGTGCAATTCCCAGGTTGAGCCCGGGGCTTTCACACCTAACTTAATTATCCGCCTACATGCCCTTTACGCCCAGTCATTCCGATTAACGCTCGCACCCTCCGTATTACCGCGGCTGCTGGCACGGAGTT
+
CCCCCGGGGGGGGGGGGGGGGGGGGGGGGGGGGGGGGGGGGGGGGGGGGGGGGGGGGGGGGGGGGGGGGGGGGGGGGGGGGGGGGGGGGGGGGGGGGGGGGGGGGGGGGGGGGGGGGGGGGGGGGGGGGGGGGGGGGGGGGGGGGGGGGGGGGGGGGGGGGGGGGGGGFGGGGGGGFGFGGGGGGGGGGGGGGGGGGGGGFFFFFFFFFFFFFFFACFFFBEDFF@FFFFFFFFFFFFFFFFFFD;EFFFFFFFFFBBBB>BFFFFFFFFFFB??F?AAAF09>>>FB???B???17>FF
@M04999:289:000000000-L3R54:1:1101:7199:13548 2:N:0:430
CCCGACTACTGGGGTATCTAATCCTGTTCGCTCCCCACGCTTTCGTCCATCAGCGTCAATCGGTATTTAGTAACCTGCCTTCGCAATCGGGGTTCTGTGTAATATCTATGCATTTCACCGCTACACTACACATTCCAGCTACTTCAATACTATTCAAGATTAACAGTATCAACGGCAGTTCTACAGTTAAGCTGCAGGTTTTCACCCCTGACTTATCAACCCGCCTACGGACCCTTTAAACCCAATAAATCCGGATAACGCTCGCATCCTCCGTATTACCGCGGCTGCTGGCACGGAGTT
+
@@CCCGGGGGGGFGGGGGGGGGGGGGGGGGGGGGGGGGGGGGGGGGGGGGGGGGGGGGGGGGGGFGFGGGGGGGGGGGGGGGDDFFGGGGGGGGGFFGGGGGGGGGGGGGFFFGGGGGGGGGGGGGGGGGGGGGGGGGGFGGFGGGGGFGGGGCFGGGDGGGGGGGGGGGGGG>CGFGFFGGGGGGGGCFFGGGGGGFCFFFFFFFFECCFF@FFFFFFFFFFBF>DB>D?@FFF@EFF=EFD?DDE)/<?EF@FF@3=F>DBFFFFFBDF?B?B?:AFF?>F9(-,05?>BBFB9(4<<
@M04999:289:000000000-L3R54:1:1101:25519:13553 2:N:0:430
TGACTACTAGGGTATCTAATCCTGTTTGCTCCCCACGCTTTCGCATCTCAGCGTCAGTATCTGTCCAGAAGGCCGCCTTCGCCACCGGTATTCCTCCACATCTCTACGCATTTCACCGCTACACGTGGAATTCTACCTTCCTCTACAATACTCCAGATAACCAGTTTTAAGTGCAGTTCCCAGGTTGAGCCCGGGGCTTTCACACCTAACTTAATTATCCGCCTACATGCCCTTTACGCCCAGTCATTCCGATTAACGCTCGCACCCTCCGTATTACCGCGGCTGCTGGCACGGAGTTAGC
+
CCCCCGGFDEFGFFFFFGGGGGGGGGGEGGGGGEGGGGGGGGGGGGGGGGGGGGEDGGFGGGGFFGGGGGGGGGCGGGGGGGGGGGGGGGGGGGGFGGGGAFGGFEGGGGGGGGGGGEDDGGGGGGGGGGFFGGGGGGGGGGGGGGGFFGGGGGGGGGCGGCGFGGCFFGGCCFGFDGFGCF??EGGGGGGGGEGGCCFCAFFFFBFFEFFFFFFFEFFEBD@?@FFEFF@BF=7CEFDE@<DF@<CEFF;??;<EFD><@029>9?6?FFF074A<A?FF;91>??F?F77669>:FF22
@M04999:289:000000000-L3R54:1:1101:13475:13558 2:N:0:430
CTTGACTCCCAGGGTATCTATTCCTGTTCGCTACCCATGCTTTCGAACTCCAGCGCCAGTTACAGACCAGAGAGCCGCCTTCGCCACTGGTGTTCTCCCATATATCTACGCATTCCACCGCTACACATGGAGTTCCACTCTCCTCTTCTGCACTCAAGAAAAACAGTTTCAGCTGCACTTTCCCGGTTAACCCGAGGGCTTTCACAGCTGACTTGTTCTCCCCCCTGCCTTCGCTTTACGCCCCATAAATCCGGTCAACGCTTGCCCCCTACTTTTTCCCGCGGCTGTTGGCACTGATGTT
+
-@BC8<,,,CCEFC<CEAEC,6C6EAGFD@@:@CGF,6,EFFF9CG8<,,;6<D@+77+C6CCFFCFEFFGEFE,B+C=@=ECFE:F=6=A,B,,C,:4,:,AE,,:59,+4@CFF<FF+C>+:EEB,CEFGF8FD,@4>4D=,6,,7C8;;D,@D,,33,,,36+6==3,,3=6DF8DF+BFFE+C>67,@@6C*9**;>CFFFF+;BB3:699=*@9EF2(-5(-(()171023;3>)630(((647)..64((,)32(-3187)(4(-4).)6)()5(,4(011(.-(().435445-
@M04999:289:000000000-L3R54:1:1101:23937:13607 2:N:0:430
AGACGACTACCCGGGTATCTAATCCTGTTTGCTCCCCACGCTTTCGCATCTCAGCGTCAGTATCTGTCCAGAAGGCCGCCTTCGCCACCGGTATTCCTCCACATCTCTACGCATTTCACCGCTACACGTGGAATTCTACCTTCCTCTACAATACTCCAGATAACCAGTTTTAAGTGCAATTCCCAGGTTGAGCCCGGGGCTTTCACACCTAACTTAATTATCCGCCTACATGCCCTTTACGCCCAGTCATTCCGATTAACGCTCGCACCCTCCGTATTACCGCGGCTGCTGGCACGGAGTT
+
CCCCCGGGEFGGGGGGGGGGGGGGGGGGGGGGGGGGGGGGGGGGGGGGGGGGGGGGGGGGGGGGGGGGGGGGGGGGGGGGGGGGGGGGGGGGGGGGGGGGGGGGGFGGGGGGGGGGGGGCCEGGGGGGGFGDGGGGGGGGGGGGGGGGGGGGCGGGGGGGFGGGCFGFAFGGGFGGFGFGFGGGEGFGGGGGGGGGGGDDFAAFC=CFDDFFFFFFFFFFFFFDF;@<@FEC@@8;;=9FFFB0;@EFFFFFFFF?B64:69:?>FFFF<668BBF0?<<4:0>0119:BFFF8)(414:0
@M04999:289:000000000-L3R54:1:1101:2447:13626 2:N:0:430
ATAGACTACTCGGGTATCTAATCCTGTTTGCTCCCCACGCTTTCGCATCTCAGCGTCAGTATCTGTCCAGAAGGCCGCCTTCGCCACCGGTATTCCTCCACATCTCTACGCATTTCACCGCTACACGTGGAATTCTACCTTCCTCTACAATACTCCAGATAACCAGTTTTAAGTGCAATTCCCAGGTTGAGCCCGGGGCTTTCACACCTAACTTAATTATCCGCCTACATGCCCTTTACGCCCAGTCATTCCGATTAACGCTCGTACCCTCCGTATTACCGCGGCTGCTGGCACGGAGTTT
+
CCCCCGGGGGGGGGGDGGGGGGGGGGGGGGGGGGGGGGGGGGGGGGGGGGGGGGGGGGGGGGGGFGGGGGGGGGGGGGGGGGGDFGECGCGGGGGGGGGGGGGGGGGGGGGGGGGGGGGGGGGGGGGGGGGGFGGGGGGGGGGGGGGGGGGGGGGGFGGGGGGGGGFFGGGGGGGGFGFGGGGGGFFFFCDFGFGGGGDDFF46BFFFBF=5ABFFFFFFFF2@@DDF2?4B35@@@C9BD>@;;;EEFFEFFF?7@E<DB?<;>:BB<<0<BFFB:A<-(49((-(1>>76()-1(-33)
@M04999:289:000000000-L3R54:1:1101:15804:13637 2:N:0:430
GCCGACTACAAGGGTATCTAATCCTGTTTGCTCCCCACGCTTTCGCATCTCAGCGTCAGTATCTGTCCAGAAGGCCGCCTTCGCCACCGGTATTCCTCCACATCTCTACGCATTTCACCGCTACACGTGGAATTCTACCTTCCTCTACAATACTCCAGATAACCAGTTTTAAGTGCAATTCCCAGGTTGAGCCCGGGGCTTTCACACCTAACTTAATTATCCGCCTACATGCCCTTTACGCCCAGTCATTCCGATTAACGCTCGCACCCTCCGTATTACCGCGGCTGCTGGCACGGAGTTT
+
CCCCCGGGGGGGGGGGGGGGGGGGGGGGGGGGGGGGGGGGGGGGGGGCGGGGGGGGGGGGGGGGGGGGGGGGGGGGGGGGGGGGGGGGGGGGGGGGGGGGGGGGGGGGGGGGGGGGGGGGGGGGGGGGGGGGGGGGGGGGGGGGGGGGGGGGGGGGGGGGGGGFGGFDFGGGGGGGFGFGGFCFGGGGGGGGGGGGGGDGAFFFFFFFFFFFFFFFFFFEFFFFFFFFFFFF@FFFEFFEFFFFDE@AC5CFF@0<DEFFFFFFFFB>F:?BF?:?:6AA26>6603038>F:BFB((48)
@M04999:289:000000000-L3R54:1:1101:12050:13665 2:N:0:430
GTGACTACCCGGGTATCTAATCCTGTTCGCTACCCATGCTTTCGAACCTCAGCGTCAGTTACAGACCAGAGAGCCGCCTTCGCCACTGGTGTTCTTCCATATATCTACGCATTCCACCGCTACACATGGAGTTCCACTCTCCTCTTCTGCACTCAAGAAAAACAGTTTCAGCCGCACTTCCCCGGTTAAGCCGAGGGCTTTCACAGCTGACTTGTTCTCCCGCCTGCGTTCGCTTTACGCCCAATAAATCCGGACAACGCTTGCCACCTACGAATTACCGTGGCTGCTGGCACGTAGTTAC
+
CCCCCGCFGDF::@:FFCGGGGGGGFDGGGGDEFGGGGC9@F<CC<@+C@FFDFB,@@FGGFFGGGGGGGEGGF<EDE7FFGGGDG<FC,EFCFAE?,E,AAF9EFGGGDEDGAAEEAB87+@CB@,5,=?AEF;DAFD9EDEFG,DC;@FF8=D8>,===D=FGGGF8DFGFDGGFGF+;?7E6CE89;A@@8CDDCFF68F8FF)AB3@B498BFF6>A9>F1:?BD;6,74;?372;69?0127)<BB021666?F>?1?B><2::724(,149AA?(412?::B732<<:1,12)6)
@M04999:289:000000000-L3R54:1:1101:7921:13700 2:N:0:430
GACTACCAGGGTATCTAATCCTGTTTGCTCCCCACGCTTTCGCATCTCAGCGTCAGTATCTGTCCAGAAGGCCGCCTTCGCCACCGGTATTCCTCCACATCTCTACGCATTTCACCGCTACACGTGGAATTCTACCTTCCTCTACAATACTCCAGATAACCAGTTTTAAGTGCAATTCCCAGGTTGAGCCCGGGGCTTTCACACCTAACTTAATTATCCGCCTACATGCCCTTTACGCCCAGTCATTCCGATTAACGCTCGCATCCTCCGTATTACCGCTGCTGCTGGCACGGAGTTAGCC
+
CCCCCGGGGGGGGGGGGGGGGGGGGGGGGGGGGGGGGGGGGGGGGGGGGGGGGGGGGGGGGGGGGGGGGGGGGGGGGEGGGCFGGGGGGGGGGGGGGGGGDGGGGGGGGGGGGGGGGGGGGGGGGGGGGGGGGGGGGGGGGGGGGGGGGGGFGGGGGGGGGGGGGGGGGGGGGGDGFGFGGGGGGG86DGGGGDGGGGGFCFFFFFFFFEFFFFFFFFF>FFF?FFFEFFFFFFFFFFFFF;58E?3)?E?D<@EE(18@FFBF6?72:1:??7>DF0((49:BF7?BF?BB>44?BB>A:
@M04999:289:000000000-L3R54:1:1101:10215:13719 2:N:0:430
GTGACTACAAGGGTATCTAATCCTGTTCGCTCCCCACGCTTTCGCTCCTCAGCGTCAGTGACGGCCCAGAGACCTGCCTTCGCCATCGGTGTTCTTCCCGATATCTACACATTCCACCGTTACACCGGGAATTCCAGTCTCCCCTACCGCACTCCAGTCCGCCCGTACCCGGCGCCGATCCACCGTTAAGCGATGGACTTTCACACCAGACGCGACGAACCGCCTACGAGCTCTTTACGCCCAATAAATCCGGATAACGCTTGCACCCTACGTATTACCGCGGCTGCTGGCACGTAGTT
+
CCCCCGGGGGGGGGGGGGGGGGGGGGGGGGGGGGGGGGGGGGGGGGGGGGGGGGGGGGGGGGGGGGGGGFGGGGGGGGGGGGGGGGGGGGGGGGGGGGGGGGGGGGGGGGGGGGGGGGGGGGGGGGGGGGGGGGGGGGGGGGGGGGGGGGGGDFGGGGGGGGGGGGGGGGGGGGGGFGFGGGGFGFGGGGGGGGGGGGGGFFFFFFEFFFF91>:DFEFFF>FFFF?B?BB>FDFF4ABFFFFFFFFBBFFB;:::BD?6??FFFFF??FF?B><?FFFB>09>62????00<6<?FFF
@M04999:289:000000000-L3R54:1:1101:15812:13728 2:N:0:430
GGGGTGCCTCCTGGGGTATCTAAACCGGTTTGCTCCTCCCGCTTTGGCATTTCACCTTCAGTATCTGCCAAGAAGGCTGCCTTCGCTACCGCGTTTCCTCCACATCTCTACGCATCGCACCGCTCCACGTTGAATTCTACCGCCCTCTACACTATCCCAGATAACCAGTTCTGATTGCTATTCCATGCTTGAGCCCGTCGCGTTCACACCTGATTTAATTATCCGCTTACTTGCCTTTTACCCCATGTCATACCGATTAACGCCCGCACCCACCGTATCACGCCCCCTGTTGGCCCGGTGT
+
6<,,86,,<,C,;,CF6;CFF,,-CF+:6CF,E,,,,;,,@+6B6,6C,,6,;6,C,,66@<,CF9C,6,,C,B<8A<ECF,A,B,,B6,66+7@6AFE,44EE,?A,,,,9+4?++++8@B+4+@,6@?,6+EE,84@F9+++6+1,6E,,=,,,,63,8@,E@CF7@95<,,5,+++5C++73,=,7,542,,0*3**3*:?)/=B2(8((+=B*1+*+1<)(,,/())1./4))7);73((((()1)9116((((,)6((((-,19(4(-,4(4:0>),((((,(-,..3()-2(((,
@M04999:289:000000000-L3R54:1:1101:5451:13728 2:N:0:430
CGCCGACTACTAGGGTATCTAATCCTGTTTGCTCCCCACGCTTTCGCATCTCAGCGTCAGTATCTGTCCAGAAGGCCGCCTTCGCCACCGGTATTCCTCCACATCTCTACGCATTTCACCGCTACACGTGGAATTCTACCTTCCTCTACAATACTCCAGATAACCAGTTTTAAGTGCAATTCCCAGGTTGAGCCCGGGGCTTTCACACCTAACTTAATTATCCGCCTACATCCCCTTTACGCCCAGTCATTCCGATTAACGCTCGCACCCTCCGTATTACCGCGGCTGCTGGCTCGGAGTT
+
CCCCCGGGGGGFGGGFFGGGGGGGGGGGGGGGGGGGGGGGGGGGGGGGGGGGGGGGGGGDEFFGGFGFGGGGGGGGGGGGGGGGGGGGGGGGEFGGGGGGGGGGF<FFGGFGGEGGGGGGEGGGEFGGFGEDGGGGGGGGGGGGGGFGGFGGAFFFFGGGGFGGGGGCDFGGGGFFBFFGGGGGGGFCCFG?CFGG>7DC?FAFAF@>=2;>BFABCFAEFEFDBDD=@8))/22=@;4A?7>;08.;@C337;8?:<)6(3(:(-73;B86?02:(.)56(1(,30215:00(53-(,-(
@M04999:289:000000000-L3R54:1:1101:18739:13756 2:N:0:430
GTCTATGACTACCCGGGTATCTAATCCTGTTTGCTCCCCCCGCTTTCGCATCTCAGCGTCAGTATCTGTCCAGAAGGCCGCCTTCGCCACCGGTATTCCTCCACATCTCTACGCATTTCACCGCTACACGTGGAATTCTACCTTCCTCTACAATACTCCAGATAACCAGTTTTAAGTGCAATTCCCAGGTTGAGCCCGGGGCTTTCACACCTAACTTAATTATCCGCCTACATGCCCTTTACGCCCAGTCATTCCGATTAACGCTCGCACCCTCCGTATTACCGCGGCTGCTGGCACGG
+
CCCCCGGGGGGGGGGGGGGGGGGGGGGGGGGGGGGGGGG7FGGGGGGGGGGGGGGFGGGGGGGGGGGGGGGGGGGGGG<FGGGGGGGGGGGGGGGGGGGGGGGGGGGGGGGGGGGGGGGGGGGGGGGGGGGGEGGGGGGGGFGGGGGGGGGGGGGGGGGGGGGGGGGGGGGGGGGGFGFGFGFGGGFGFFFGGFFGFGGGFFFFFFFFFFFFFFFFFFFFFFFFEDFFFFFFFFF@@FFFFEFF@@F63>AAAFFFB:?:<9:>FF>FFF>?BF69:<B:2AA03;17>FFF??:07<>
@M04999:289:000000000-L3R54:1:1101:3703:13769 2:N:0:430
GACGGGGTATCTAATCCTGTTTGCTCCCCCCGCTTTCGCATCTCAGCGTCAGTATCTGTCCAGAAGGCCGCCTTCGCCACCGGTATTCCTCCACATCTCTACGCATTTCACCGCTACACGTGGAATTCTGCCTTCCTCTACAATACTCCAGATAACCAGTTTTAAGTGCAATTCCCAGGTTGAGCCCGGGGCTTTCACACCTAACTTAATTATCCGCCTACATGCCCTTTACGCCCAGTCATTCCGATTAACGCTCGTACCATCCGTATTACCGCTGCTGCTGTCACGGAGTTAGCCGGTG
+
CCCCCGGGGGGGGGGGGGGGGGFFGGGGG+@FGGGGGEG7FFGGGGGGGGGGGGGGGGGGGGGFGGGGCGGGGGGGDCFGFGGCGGGGFGGGGGGGGGGGGGGEFGEGGGFFGGGGGGGGGGGGGGGGCFGGGGGGGGGGGFGFGGGE8EGGFGGGGGGDDEDG,8ECCFCEFGGGFG5FFGFGCGFCCCEEEFFGGGG*:66AFAFFFEEEEFA564>1)=C?@@1(56>C3<BB;@EFFECC?42::BAF(--,7(((,--,481(43<>9:9(41::<2)))).88>0:(.:95>>>(
@M04999:289:000000000-L3R54:1:1101:13521:13822 2:N:0:430
GAGGACTACAGGGGTATCTAATCCTGTTCGCTACCCATGCTTTCGAACCTCAGCGTCAGTTACAGACCAGAGAGCCGCCTTCGCCACTGGTGTTCTTCCATATATCTACGCATTCCACCGCTACACATGGAGTTCCACTCTCCTCTTCTGCACTCAAGAAAAACAGTTTCAGCTGCACTTCCCCGGTTAAGCCGAGGGCTTTCACAGCTGACTTGTTCTCCCGCCTGCGTTCGCTTTACGCCCAATAAATCCGGACAACGCTTGCCACCTACGTATTACCGCGGCTGCTGGCACGTAGTT
+
CCCCCGGGGGGGGGGGGGGGGGGGGGGGGGGGGGGGGGGGGGGGGGGGGGGGGGGGGGGFGGGGGGGGGGGGGGGGGGGGGGGGGGGGGGGGGGGGGGGGGGGGGGGGGGGGGGGGGGGGGGGGGGGGGGGGGGGGGGFGGFGGGGGGGGGGGGGGGGGGFGFGGGGGGGGGGGGGFGFGGGGGGGGGGGGGGGGGGGDGFFFFFFFFFFFF@FFFFFFFFB@@FFDFFFFFDFFFFEEFFFFFFFEFFFFE>>:2>F<64<BBFFFFBFFF:<D2:2<A<;;>BBFBFFFF(4:8<?BB
@M04999:289:000000000-L3R54:1:1101:17854:13826 2:N:0:430
GACGGGACTACTCGGGTATCTAATCCTGTTCGCTCCCCACGCTTTCGTCCATCAGCGTCAATCGGTATTTAGTAACCTGCCTTCGCAATCGGGGTTCTGTGTAATATCTATGCATTTCACCGCTACACTACACATTCCAGCTACTTCAATACTATTCAAGATTAACAGTATCAACGGCAGTTCTACAGTTAAGCTGCAGGTTTTCACCGCTGACTTATCAACCCGCCTACGGACCCTTTAAACCCAATAAATCCGGATAACGCTCGCATCCTCCGTATTACCGCGGCTGCTGGCACGGAGT
+
CCCCCGGGGGGGGGGGGGGGGGGGGGGGGGGGGGGGGGGGGGGGGGGGGGGGGGGGGGGGGGGGGGGGGGGGGGGGGGGGGGGGGGGGGGGGGGGGGGGGCFGGGGGGGGGGGGGGGGGGGGGGGGGGGGGGGGGGGGGGGGGGGGGGGGGGGGGGGGGGGGGGGGGGGGGGGGGGFGFGGGGFGGGGGGGGGGGGGGGGFFFFFFFFFFFFFFFFFFFFFFFF>BFFFFF@FFFFFFFFEFFFFFFF@FEFFFFF0;DEF?FFB>>BFFB7AF>???FFFA<>FFBFF::BFBBFFFFF3
@M04999:289:000000000-L3R54:1:1101:21726:13855 2:N:0:430
CTAGACTACTAGGGTATCTAATCCTGTTTGCTCCCCACGCTTTCGCATCTCAGCGTCAGTATCTGTCCAGAAGGCCGCCTTCGCCACCGGTATTCCTCCACATCTCTACGCATTTCACCGCTACACGTGGAATTCTACCTTCCTCTACAATACTCCAGATAACCAGTTTTAAGTGCAATTCCCAGGTTGAGCCCGGGGCTTTCACACCTAACTTAATTATCCGCCTACATGCCCTTTACGCCCAGTCATTCCGATTAACGCTCGCACCCTCCGTATTACCGCGGCTGCTGGCACGGAGTTT
+
CCCCCGGGGGGGGGGGGGGGGGGGGGGGGGGGGGGGGGGGGGGGGGGGGGGGGGGGGGGGGGGGGGGGGGGGGGGGGGGGGGGGGGGGGGGGGGGGGGGGGGGGGGGGGGGGGGGGGGGGGGGGGGGGGGGGGFGGGGGGGGGGGGGGGFGGGGGGGGGGGGGGGGGGGFGGGGGGFGFGGGGGGGGGGGGGGGGGGGGGFFFFFFFFFFFFEFFCEFFFFFFFFFFFEEEFFFEDFFFFFB>FFFFFFFCFFFFFDCEFBFFFFFFFFFBFFB?BFFFFF>B9606?FFBB?FFFF0<:)
@M04999:289:000000000-L3R54:1:1101:27286:13858 2:N:0:430
TAAGACTACCCGGGTATCTAATCCTGTTTGCTCCCCACGCTTTCGCATCTCAGCGTCAGTATCTGTCCAGAAGGCCGCCTTCGCCACCGGTATTCCTCCACATCTCTACGCATTTCACCGCTACACGTGGAATTCTACCTTCCTCTACAATACTCCAGATAACCAGTTTTAAGTGCAGTTCCCAGGTTGAGCCCGGGGCTTTCACACCTAACTTAATTATCCGCCTACATGCCCTTTACGCCCAGTCATTCCGATTAACGCTTGCACCCTCCGTATTACCGCGGCTGCTGGCACGGTGTTT
+
CCCCCGGFGGGGGGGGGGGGGGGGGGGGGFGFFGGGGGCGGGGDGGGEGGGGGGGGGGGGGGDFGGGGGGGGGGGGGGGGGGGGGGGGGGGGGGFGGGGFFEFFFFCFGGGGGGGGGGGGGDCFGGGG8CCFGGGGGGGGGGGGGGFFGDADGFGGGGGGGGFGGGFGGGGFFFDEFGFGGGGGCDCF,ADFGGGGGDDCFFFFFA>D==E=EFFFEFFFFFFFF29514<;ED88@;C:?;@6;634<?3?=?1;(6<?60(313>BF((,32(.:4<<6;BB>91())(-.3:>(418(
@M04999:289:000000000-L3R54:1:1101:25504:13872 2:N:0:430
CTGACTACAAGGGTATCTAATCCTGTTTGCTCCCCACGCTTTCGCATCTCAGCGTCAGTATCTGTCCAGAAGGCCGCCTTCGCCACCGGTATTCCTCCACATCTCTACGCATTTCACCGCTACACGTGGAATTCTACCTTCCTCTACAATACTCCAGATAACCAGTTTTAAGTGCAATTCCCAGGTTGAGCCCGGGGCTTTCACACCTAACTTAATTATCCGCCTACATGCCCTTTACGCCCAGTCATTCCGATTAACGCTCGCACCCTCCGTATTACCGCGGCTGCTGGCACGGAGTTAC
+
CCCCCGGGGGGGGGGGGGGGGGGGGGGGGGGGGGGGGGGGGGGGGGGGGGGGGGGGGGGGGGGGGGGGGGGGGGGGGGGGGGGGGGGGGGGGGGGGGGGGGGGGGGGGGGGGGGGGGGGGGGGGGGGGGGGGGGGGGGGGGGGGGGGGGGGGGGGGGGGGGGDGFFGGGGGGGGGGFFFGGGGGGGGGGGGGCGGGGGGGFFFFFFFFFFFFFFFFFFFEFFFFFFFFFF@EBEDEEEFFFFD;FFFC?EFFFFF?EE@BFFFBFFF022?>?FFFFB)4>>>112:??(,,504>BB<2)
@M04999:289:000000000-L3R54:1:1101:29233:13889 2:N:0:430
GACTACCCGGGTATCTAATCCTGTTCGCTCCCCATGCTTTCGAGCCTCAGCGTCAGTAACAGACCAGAAAGCCGCCTTCGCCACTGGTGTTCTTCCATATATCTACGCATTTCACCGCTACACATGGAGTTCCACTTTCCTCTTCTGTACTCAAGTTTTGTAGTTTCCACTGCACTTCCTCAGTTGAGCTGAGGGCTTTCACAGCAGACTTACAAAACCGCCTGCGCTCGCTTTACGCCCAATAAATCCGGACAACGCTTGCCACCTACGTATTACCGCGGCTGCTGGCACGTAGTTAGCC
+
CCCCCGGGGGGGGGGGGGGGGGGGGGGGG8FGGGGGGGGGGGGGGGGGGGGGGGGGGGGGGGGGGGGGGGGGGGGGGGGGGGGGGGGGGGGGGGGGGGGGGGGGGGGGGGGGGGGGGGGGGGGGGGGGGGGGGGGGGGGGGGGGGGGGGGGGGGGGGGGGGGGGGGGGGGGGGGGGFGFGGGGGGGGGGGFCGGGGGGGGFFFAFFFFFFFFFFFFFFFFEFFFFBB9@@B?DBFFDF>E?7@FFFFFFF@FFFFFF>B?FBBFFBFFB?BFFFFFBF;6>FFFF??467>BFFBF>DDB8
@M04999:289:000000000-L3R54:1:1101:21956:13908 2:N:0:430
GAGTTGACTACCCGGGTATCTAATCCTGTTTGCTCTCCACGCTTTCGCATCTCAGCGCCAGTATCTGTCCAGAAGGCCGCCTTCGCCACCGGTATTCCTCCACATCTCTACGCATTTCACCGCTACACGTGGAATTCTACCTTCCTCTACAATACTCCAGATAACCAGTTTTAAGTGCAATTCCCAGGTTGAGCCCGGGGCTTTCACACCTAACTTAATTATCCGCCTACATGCCGTGTACGCCCAGTCATTCCGATTAACGCTCGCACCCTCCGTATTACCTCGGCTCCTGGCACGGAGT
+
CCACC<E,@<F<EEGGGGGGGFFCFGFFFGF<FFF,CF<EECCFFFGGDGG9@FDGE+7:@EC@FFGEEEECCFCFG,@FE:FFGG:F7B>:@>DFGGGGGGGG@F=ACF?FCCCGAFGGGGGGDCFEC==++=@DGGGCCEFDFFGFEA9==,@AF88=A=2@D=EG=9ECF@=CF79=;?CC,,<@CC??ECCC59*0@:AAFA9F:@27>;A6>CCEF*9?299@@FFCF@)(6(6.970:313;<.7)17514802<?>8?1969>0(480((4(5))).-4061,:7(1,)(2,7,
@M04999:289:000000000-L3R54:1:1101:12830:13979 2:N:0:430
CGGAGACTACCGGGGTATCTAATCCTGTTTGCTCCCCACGCTTTCGCATCTCAGCGTCAGTATCTGTCCAGAAGGCCGCCTTCGCCACCGGTATTCCTCCACATCTCTACGCATTTCACCGCTACACGTGGAATTCTACCTTCCTCTACAATACTCCGGATAACCAGTTTTAAGTGCAATTCCCAGGTTGAGCCCGGGGCTTTCACACCTAACTCAATTATCCGCCTACATGCCCTTTACGCCCAGTCATTCCGATTAACGCTCGCACCCTCCGTATTACCGCGGCTGCTTGCACGGAGTT
+
CCCCCEG9<FGGG7C@EFFFACEF<@EEFFFFGGFC@FGEEGGF@FGE@EAEAFGGFBCCCEGGGFFFGEEED@BAFG+8FCF7:FG:EFGBFGGGGFFE=FF<FEGGGGGCGGGGGGGGGGGGGDGGFEC@EGFGGGFGDFGGFGGGGGGGGFG,DCC8=@=EGGGACFGAFGG7CGFFFGG6BFFECFCGG?9DCCGD)AFFC8@FFFFFBFBFECACCE4<?0<FF@EFE)3@@8CFD@B60=?<><<BA>1((()639??>FBFF?BFFB?BF7>A689;9416B:)5(544(4183
@M04999:289:000000000-L3R54:1:1101:28442:13981 2:N:0:430
TGGTGGACTACCGGGGTATCTAATCCTGTTTGCTCCCCACGCTTTCGCATCTCAGCGTCAGTATCTGTCCAGAAGGCCGCCTTCGCCACCGGTATTCCTCCACATCTCTACGCATTTCACCGCTACACGTGGAATTCTACCTTCCTCTACAATACTCCAGATAAACAGTTTTAAGTGCAATTCCCAGGTTGAGCCCGGGGCGTTCACACCTAACTTAATTATCCGCCTACATGCCCTTTACGCCTAGTCATTCCGATTAACGCTCGCACCCTCCGTATTACCCCGGCCGCTGGTACGGAGT
+
CCCCCC@FF@F,7+@F@FFFGAE9FGG<FFFFFEE86FFBFCEG8EEF,@@EFE<FC@EDGF<FG9EC,6EFGG,EFC4>CCGGGGEFEA>:F7FFGGGFGGGGFGGAC<,F@BF+CACEFGFD@FFFGE8?7EGFGFGGCDFGFGFGEGA8DD,66D8F,DDC,=AEGFGGGFFFF7+=FG8@9<8+<9,4,,:C**<9B4?;5AFF@;11=8CAA68516?)(6(13;;E3..(/6);>(,1(-,66).6AA(1((-.<,((,,3(42::,:>(3:(-)4(((,(((---2().0((,,
@M04999:289:000000000-L3R54:1:1101:17973:14011 2:N:0:430
GACTACCGGGGTATCTAATCCTGTTCGCTACCCATGCTTTCGAACCTCAGCGTCAGTTACAGACCAGAGAGCCGCCTTCGCCACTGGTGTTCTTCCATATATCTACGCATTCCACCGCTACACATGGAGTTCCACTCTCCTCTTCTGCACTCAAGAAAAACAGTTTCAGCTGCACTTCCCCGGTTAAGCCGAGGGCTTTCACAGCTGACTTGTTCTCCCGCCTGCGTTCGCTTTACGCCCAATAAATCCGGACAACGCTTGCCACCTACGTATTACCGCGGCTGCTGGCACGTAGTTAGCC
+
CCCCCGGGGGGGGGGGGGGGGGGGGGGGGGGGGGGGGGGGGGGGGGGGGGGGGGGGFGGGGGGGGGGGGGGGGGGGGGGGGGGGGGGEFGECGGGGGGGGGGGGGGGGGGGGFFGGGGGGGGGGGGGGGGGGGGGGGGGGGGGGGGGGGGFGGFGGGGGGEGFGGGCFFFAFGGGFFGFGGG>EGGGGGGGGGGCGGGGGFFFFFFFFFFFFFFFFFFFFFFDFFF;@?FFF<DCEFFFFFFFFABFF?FFF>FFFB>FFFFFF?F??0:?<BFFAFFFF6269:724:<26670445<2:
@M04999:289:000000000-L3R54:1:1101:22359:14031 2:N:0:430
GGACTACCGGGGTATCTAATCCTGTTCGCTCCCCACGCTCTCGTCCATCAGCGTCAATCGGTATTTAGTAACCTGCCTTCGCAATCGGGGTTCTGTGTAATATCTATGCATTTCACCGCTACACTACACATTCCAGCTACTTCAATACTATTCAAGCTTAACAGTATCAACGGCAGTTCTACAGTTAAGCTGCAGGTTTTCACCGCTGACTTATCAACCCGCCTACGGACCCTTTAAACCCAATAAATCCGGATAACGCTCGCATCCTCCGTATTACCGCGGCTGCTGGCACGGAGTTAGC
+
CCCCCGGGGGGGGGGGGGGGGGGGGGGGGGGGGGGGGGG,DFGGGGGGGGGGGGGGGGGGGGGGGGGGGGGGGGGGGGGGGGGGGGGGGGGGGGGGGGGGGGGGGGGGGGGGGGGGGGGGGGGGGGGGGGGGGGGGGGGGGGGGFGGGGGGGGGGGGGGGGGGGGGGGGGGGGGGGFGFGGGGGGGGGGGGGGGGGGGGGFFFFFEFFFFFFFFFCEFF>FFF?@==DFFFFFDFEECAF?DFF;EEE?4@FFFFAD?>??B;;<0:<DBF::<06AD:B>FF1;?7?::1),227:<2).
@M04999:289:000000000-L3R54:1:1101:9583:14041 2:N:0:430
TTCGGACTACCAGGGTATCTAATCCTGTTTGCTCCCCACGCTTTCGCATCTCAGCGTCAGTATCTGTCCAGAAGGCCGCCTTCGCCACCGGTATTCCTCCACATCTCTACGCATTTCACCGCTACACGTGGAATTCTACCTTCCTCTACAATACTCCAGATAACCAGTTTTAAGTGCAATTCCCAGGTTGAGCCCGGGGCTTTCACACCTAACTTAATTATCCGCCTACATGCCCTTTACGCCCAGTCATTCCGATTAACGCTCGCACCCTCCGTATTACCGCGGCTGCTGGCACGGAGTT
+
CCCCCGGGGGGGGGGGGGGGGGGGGGGGGGGGGGGGGGGGGGGGGGGGGEFGGGGGGGGGGGGGGGGGGGGGGGGGGGGGGGGGGGGGGGGEGGGGGGGGGGGGGFGGGGGGGGGGGGGGGGGGGGGGGGGGGGGGGGGEGGGCFGGGGGGGGGAD8FFFGFGGGDGAFFGGGGGGFGDGGGGGGGGGGGGGGGGGDDDGFFFFFFFF>2>BDFFFEFCEFFFFF=>@D=EFEE@E;EFF0;:>D@EF4?CEEE;6@7EE002<BFFF>?B0:>?02(4A42;3296>6,4:<?><161::
@M04999:289:000000000-L3R54:1:1101:28017:14074 2:N:0:430
GTTGGGACTACTGGGGTATCTAATCCTGTTTGCTCCCCACGCTTTCGCATCTCAGCGTCAGTATCTGTCCAGAAGGCCGCCTTCGCCACCGGTATTCCTCCACATCTCTACGCATTTCACCGCTACACGTGGAATTCTACCTTCCTCTACAATACTCCAGATAACCAGTTTTAAGTGCAATTCCCAGGTTGAGCCCGGGGCTTTCACACCTAACTTAATTATCCGCCTACATGCCCTTTACGCCCAGTCATTCCGATTAACGCTCGCACCCTCCGTATTACCGCGGCTGCTGGCACGGAGT
+
C<CCCGGGGGGGGGGGEGGGGGGGGGGGGGGGGGGGGGGGGGGGGGGGGGGFGGGGGGGGGGGGGGGGGGGGGGGGGGGGGGGGGGGGGGGGGGGGGGGGGGGGGGGGGGGGGGGGGGGGGGGGGGGGGGGGGGGGGGGGGGGGGGGGGGGGGGGGGGGGGGGGGGGGEFGGGGFFFGFGGGGAFGGGGGGGGGGGGGGGFFFFFFFFFFFFFFFFFFFFFFFFDBFFFFEEFFFFFFFFFFD3><2(;EC3?EEFF;@A4(4::B;>F9??B?B?0<BAFFFFF9999?FF41,4<>6(-
@M04999:289:000000000-L3R54:1:1101:13735:14123 2:N:0:430
CGACTACTGGGGTATCTAATCCTGTTTGCTACCCACACTTTCGAGCCTCAACGTCAGTTGCAGTCCAGTAAGCCGCCTTCGCCACTGGTGTTCTTCCATATATCTACGCATTCCACCGCTACACATGGAGTTCCACTTACCTCTACTGCACTCAAGTTGCCCAGTTTCCAAAGCCATTCCACAGTTGAGCTGTGGGCTTTCACTTCAGACTTAAGCAACCGTCTGCGCTCGCTTTACGCCCAATAAATCCGGATAACGCTCGGGACATACGTATTACCGCGGCTGCTGGCACGTATTTAGC
+
CCCCCGGGGGGGGGGGGGGGGGGGGGGGGGGGGGGGGGGGGGGGGGGGGGGGGGGGGGGGGGGGGGGGGGGGGGGGGGGGGGGGGGGGGGGGGGGGGGGGGGGGGGGGGGGGGGGGGGGGGGGGGGGFCFGGGGGGGGGGGGGGGGGGGGGGGGGGGFGGGFGGGGGGGGAEFGGGFGFGGGGCFFGFGFFGGGGGGGGGFFFFFFFFFFFFFFFFBFFF>>5CD@BFBFFFDFFFFFFFFFFFFFFFFF@>6<F9@;9?F>@B61(-45??>>?DADFF;B>B03:::<2),,,67)-4.
@M04999:289:000000000-L3R54:1:1101:15942:14147 2:N:0:430
GGACTACTGGGGTATCTAATCCTGTTTGCTCCCCACGCTTTCGCATCTCAGCGTCAGTATCTGTCCAGAAGGCCGCCTTCGCCACCGGTATTCCTCCACATCTCTACGCATTTCACCGCTACACGTGGAATTCTACCTTCCTCTACAATACTCCAGATAACCAGTTTTAAGTGCAATTCCCAGGTTGAGCCCGGGGCTTTCACACCTAACTTAATTATCCGCCTACATGCCCTTTACGCCCAGTCATTCCGATTAACGCTCGCACCCTCCGTATTACCGCGGCTGCCGGCACTGTGTTAGC
+
CCC@C<DGF@FEFFFFGGGGGFGGGGGGGGFFDGGGGGGGFGGGGD@<FGGGGFGGGFGGGGGGGFGFGFFCFGEGGGFEFGGGGGDGF@FGGGGGG8=4EDBFFDGFCCFFDEFGC=FGGGGGGFFCBDEGFGGGED,DE8DGGGCFGGFFGGGGGFGGGGGFFCGFGFD2,EGDFGF9?G6FCFGCC6@?>6*3CDGGF6@6A>FABBFC=BC+88BE?>D?2:=E*.;5BDE4C1;=@13(.)7.<E@(,614;;;:<666B(3((4((4:>):><B(79(7((,(46>0:)))()-.
@M04999:289:000000000-L3R54:1:1101:6283:14192 2:N:0:430
GCGAGGACTACTCGGGTATCTAATCCTGTTTGCTCCCCACGCTTTCGCATCTCAGCGTCAGTATCTGTCCAGGAGGCCGCCTTCGCCACCGGTATTCCTCCACATCTCTACGCATTTCACCGCTACACGTGGAATTCTACCTTCCTCTACAATACTCCAGATAACCAGTTTTAAGTGCAATTCCCAGGTTGAGCCCGGGGCTTTCACACCTAACTTAATTATCCGCCTACATGCCCTTTACGCCCAGTCATTCCGATTAACGCTCGCACCCTCCGTATTACCGCGGCTGCTGGCACGGAGT
+
CCCCCGGGGGGGGGGGGGGGGGGGGGGGGGGGGGGGGGGGGGGGGGGGGGGGGGGGGGGGGGGGGGGGGGGGGGGGGGGGGGGGGGGGGGGGGGGGGGGGGGGGFGGGGGGGGGGGGGGGGGGGGGGGGGGGGGGCFGGGGFGGGGGGGGGGGGGGGGGGGGGGGGGGGGGGGGGGFGFGGGGFFGGGGGGGGGGGDGDGEAFA>FFFFDDFFFFFFFFFAC>:@D@?63@C5@EF@8;FFFFB>?1/;A<CFFF;B01<B<BF?9B;FFFFF?F<?F2AD919>91790:?>?:??>96-
@M04999:289:000000000-L3R54:1:1101:4486:14214 2:N:0:430
GACTACCAGGGTATCTAATCCTGTTCGCTACCCATGCTTTCGAACCTCAGCGTCAGTTACAGACCAGAGAGCCGCCTTCGCCACTGGTGTTCTTCCATATATCTACGCATTCCACCGCTACACATGGAGTTCCACTCTCCTCTTCTGCACTCAAGAAAAACAGTTTCAGCTGCACTTCCCCGGTTAAGCCGAGGGCTTTCACAGCTGACTTGTTCTCCCGCCTGCGTTCGCTTTACGCCCAATAAATCCGGACAACGCTTGCCACCTACGTATTACCGCGGCTGCTGGCACGTAGTTAGCC
+
CCCCCGGEGGEGGGGGGGFGGGGGGGGGG7FGGGGGGGGGGGGGGGGGGGGGGGGGGGFGGGGGGEGGGGGGGGGGGGGGD:FGFGCEFFGGGGGGGGGGGGGGGGGDGGEGGGGGGGGGGGGGGGGGGGFFGGGGGCFFGGGGGGGFDDFGG?FFF?FGGGGGGGGGGGGGG?FGFFFFGG6CC>DFFFDGGGDGFG*<=BFFF4AABEFEEFFFEFA9D@FBBBFDFFFFD=EFFDFF<(3;EEE<@@>1;1<?FFFF?FBF<??08?B><(-))499>>;0(,5:62704118)5<<7
@M04999:289:000000000-L3R54:1:1101:19416:14236 2:N:0:430
CGGGGACTACTCGGGTATCTAATCCTGTTCGCTCCCCACGCTTTCGCTCCTCAGCGTCAGTGACGGCCCAGAGACCTGCCTTCGCCATCGGTGTTCTTCCCGATATCTACACATTCCACCGTTACACCGGGAATTCCAGTCTCCCCTACCGCACTCCAGTCCGCCCGTACCCGGCGCCGATCCACCGTTAAGCGATGGACTTTCACACCAGACGCGACGAACCGCCTACGAGCTCTTTACGCCCAATAAATCCGGATAACGCTTGCACCCTACGTATTACCGCGGCTGCTGGCACGTAGTT
+
CCCCC7:@EFC@FEEEFGFGGGFCDEFGGGGGDGGGGGGGGGEGFGGGGGGGGGGGGGGGGGGGGGGGGGGGGGGGGGGGGGGGGGGGGGGGGGGGGGGFGGGGGGGGGGGGGGGGGGGFFFGGGGGFGGGGGGGGGGGGGFGGGGGGGGGGGGDFGGGFEGGGGGGGGGGGGGGGFGEGGGD?EFGFGEFCGD7CGCGGFFFFFFFFF:1?FFFF>B:>)29BB>?:??6<99?<<45F<?>036:BBF>A042:124<?>?F??>>?B?<6??<):AD>2(,103(-32218<B.:08.
@M04999:289:000000000-L3R54:1:1101:28473:14237 2:N:0:430
ACGTGACTACCGGGGTATCTAATCCTGTTCGCTACCCATGCTTTCGAACCTCAGCGTCAGTTACAGACCAGAGAGCCGCCTTCGCCACTGGTGTTCTTCCATATATCTACGCATTCCACCGCTACACATGGAGTTCCACTCTCCTCTTCTGCACTCAAGAAAAACAGTTTCAGCTGCACTTCCCCGGTTAAGCCGAGGGCTTTCACAGCTGACTTGTTCTCCCGCCTGCGTTCGCTTTACGCCCAATAAATCCGGACAACGCTTGCCACCTACGTATTACCGCGGCTGCTGGCACGTAGTT
+
CCCCCGGGGGGGGGGGGGGGGGGGGGGGGGGGGGGGGGGGGGFGGGGGGGGGGGGGGGGGGGGGGGGGGGGFFGGGGGGGGGGGGGGGGGGGGGGGGGGGGGGGGGGGGGGGGGGGGGGGGGGGGGGGGGGGEFGGGGGGGGGGGGGGGGGGGGGGGGGGGGGGGGGGGGGGGGGGFGFFGFGGGGGGGGCGGGGGGGGGFFFFFFFFFFFFFFFFFFFFFEBBFBDFFFFFFFB@F@3@;D:@:8?B<AFFFFFFFF<<>BFF?FFFFFBF?:B?FB2A<BF>9>FB<B??B<B??00::
@M04999:289:000000000-L3R54:1:1101:9902:14241 2:N:0:430
TAGAGACTACAGGGGTATCTAATCCTGTTTGCTCCCCACGCTTTCGCATCTCAGCGTCAGTATCTGTCCAGAAGGCCGCCTTCGCCACCGGTATTCCTCCACATCTCTACGCATTTCACCGCTACACGTGGAATTCTACCTTCCTCTACAATACTCCAGATAACCAGTTTTAAGTGCAGTTCCCAGGTTGAGCCCGGGGCTTTCACACCTAACTTAATTATCCGCCTACATGCCCTTTACGCCCAGTCATTCCGATTAACGCTCGCACCCTCCGTATTACCGCGGCTGCTGGCACGGAGTT
+
CCCCCGGGGGGGGGGGGGGGGGGGGGGGGGGGGGGGGGGGGGGGGGGGGGGGGGGGGGGGGGGGGGGGGGGGGGGGGGDGGGGGGGGEGGGGGGGGGGGGGGGCGGGGGGGGGGGGGGGGGGGGGGGGGGGGGGGGGGGGGGGGFGGGGGGGGGGGGGGGGGGGGGGGGGGGFGGGFGFGGGGDFGGGGGGGGGFGGGGGFF>FFFFFFFFFFFFFFFFFFFEFF>FFFFFFF38EDFFF@FFFFFFFFFEEEFFFFFFCBBF:>>F9>:?FB><0::AFAFB09BFFFF?FF??:>9><4
@M04999:289:000000000-L3R54:1:1101:18234:14245 2:N:0:430
TGACTACTGGGGTATCTAATCCTGTTTGCTCCCCACGCTTTCGCATCTCAGCGTCAGTATCTGTCCAGAAGGCCGCCTTCGCCACCGGTATTCCTCCACATCTCTACGCATTTCACCGCTACACGTGGAATTCTACCTTCCTCTACAATACTCCAGATAACCAGTTTTAAGTGCAATTCCCAGGTTGAGCCCGGGGCTTTCACACCTAACTTAATTATCCGCCTACATGCCCTTTACGCCCAGTCATTCCGATTAACGCTCGCACCCTCCGTATTACCGCGGCTGCTGGCACGGAGTTAGC
+
CCCCCGGGGGGGGGGGGGGGGGGGGGGGGGGGGGGGGGGGGGGGGGGGGGGGGGGGGGGGGGGGGGGGGGGGGGGGGGGGGGGGGGGGGGGGGGGGGGGGGGGGGGGGGGGGGGGGGGGGGGGGGGGGGGGGGGGGGGGGGGGGGGGGGGGGGGGGGGGGGGGGGGGGGGGGGGGGFGFGGGGGGGGGGGGGGGGGGGGGFFFFFFFFFFFFFFFFFFFFFFFFFFFFFFFFFFFCCFFFFFFFFFFFFFF6DFFFFFFFB;>>F>F?FF>?:?F><ABB;9>BB?FFFF02(440:B<2.
@M04999:289:000000000-L3R54:1:1101:27266:14245 2:N:0:430
TTGGGACTACACGGGTATCTAATCCTGTTTGCTCCCCACGCTTTCGCATCTCAGCGTCAGTATCTGTCCAGAAGGCCGCCTTCGCCACCGGTATTCCTCCACATCTCTACGCATTTCACCGCTACACGTGGAATTCTACCTTCCTCTACAATACTCCAGATAACCAGTTTTAAGTGCAATTCCCAGGTTGAGCCCGGGGCTTTCACACCTAACTTAATTATCCGCCTACATGCCCTTTACGCCCAGTCATTCCGATTAACGCTCGCACCCTCCGTATTACCGCGGCTGCTGGCACGGAGTT
+
<CCCCGG<FGFFGGGGGFGGCFGFFEFEFCFGGGFGGGGGGG7FFGGGDGGGGFFGGGGGGGGFFFGGGGGFGEDFCEGFGGGDECCFFEGGGDFGFGGGGGGGFCAFGGGGEGFGAFGGGGGGGGGGGFECFAEGGGGGFGGGGDGGGADCFFGGGGG8FGGGFFGFGGGGGGGGFGFGGGGFFGGGGGFGGFGDDDDGBFFFFFFFDDFF58BFCFFFFF499D@DFEE?;;@FFFFFFFBBD;=EFE?EE(37(4>>F>FF6>B>F0131>?B??<<<?0709(3?2).2:2600((.
@M04999:289:000000000-L3R54:1:1101:22228:14268 2:N:0:430
CGACTACAGGGGTATCTAATCCTGTTCGCTCCCCACGCTTTCGTCCATCAGCGTCAATCGGTATTTAGTAACCTGCCTTCGCAATCGGGGTTCTGTGTAATATCTATGCATTTCACCGCTACACTACACATTCCAGCTACTTCAATACTATTCAAGATTAACAGTATCAACGGCAGTTCTACAGTTAAGCTGCAGGTTTTCACCGCTGACTTATCAACCCGCCTACGGACCCTTTAAACCCAATAAATCCGGATAACGCTAGCATCCTCCGTATTACCGCCGCTGCTGGCACGGAGTTAGC
+
CCCCCGGGGGGGGGGGGGGGGGGGGGCGGGGGGGGGGGGGGGGGGGGGGGGGGGGGGGGGGGGGGGGGGGGGGGGGGGGGGGGGGGGGGGGGGGGGGGGGGGGGFGGGGGGGGGGGGGGGGGGGGGGGGGGGGGGGGGGGGGGGGCGGGGGGGGFGGGGGGGGGGGGGGGGGGGGGFGFGGGGGGGGGGFGGGGGGGGGGFFFFFDFFFFFFFFFFFFFFFFFFFFFFFFFFFFBFCEEFF@DD@@C?C;:9(63>7(6((,.<<?B?B?B?((59:2--(41-7>)204(4(42,-.42-
@M04999:289:000000000-L3R54:1:1101:8244:14330 2:N:0:430
GACTACTGGGGTATCTAATCCTGTTCGCTCCCCACGCTTTCGTCCATCAGCGTCAATCGGTATTTAGTAACCTGCCTTCGCAATCGGGGTTCTGTGTAATATCTATGCATTTCACCGCTACACTACACATTCCAGCTACTTCAATACTATTCAAGATTAACAGTATCAACGGCAGTTCTACAGTTAAGCTGCAGGTTTTCACCGCTGACTTATCAACCCGCCTACGGACCCTTTAAACCCAATAAATCCGGATAACGCTCGCATCCTCCGTATTACCGCGGCTGCTGGCACGGAGTTAGCC
+
CCCCCGGGGGGGGGGGGGGGGGGGGGGGGGGGGGGGGGGGGGGGGGGGGGGGGGGGGGGGGFGFFGGGGGGGGGGGGGGGEBGEGGGGGFDGGGGFGGGFGGGGGGGGGGGGGEFGGGGGGGGGGGGGGGGGCFGGGGGGGGGGGGGGGGGGGFGFGGGFGFGGGFFGGGGGGGGGFGFGGGGGGGGFGGGGGGGGGF6<=CFBFDE5:C5CEABFD4:=EFFFFFFFB>FFFEE?6>D>?;@EF9<E;F@?FFFF?B;<@6>FF:)5<><?0:BA<:>(317><:?2(.5?616:3<A93
@M04999:289:000000000-L3R54:1:1101:16352:14341 2:N:0:430
GCGACTACTGGGGTATCTAATCCTGTTTGCTCCCCACGCTTTCGCATCTCAGCGTCAGTATCTGTCCAGAAGGCCGCCTTCGCCACCGGTATTCCTCCACATCTCTACGCATTTCACCGCTACACGTGGAATTCTACCTTCCTCTACGATACTCCAGATAACCAGTTTTAAGTGCAGTTCCCAGGTTGAGCCCGGGGCTTTCACACCTAACTTAATTATCCGCCTACATGCCCTTTACGCCCAGTCATTCCGATTAACGCTCGCACCCTCCGTATTACCGCGGCTGCTGGCACGGAGTT
+
CCCCCGGGGGGGGGGGGGGGGGGGGGGGGGGGGGGGGGGGGGGGGEGGGGGGGGGGGGGGGGGGGGGGGGGGGGGGGGGGGGGGGGGGGGGGGGGGGGGGGGGGGGGGGGGGGGGGGGGGGGGGGGGGGGGGGGGGGGGGGGGGGGG6EGGGGGGGGCFGCGGGGGGFGGDEGGGGFGFGGGGGGGGFFFGGGGGGGGGGFFFFFFFFFFFFFFFCEFFEFDFD@FFFEFEFFFFFCE0A@BFF4@AE<C?E<?0:AB:>6:>69BB:1?FBBB784AD?9;9>((4??0(,)(461-2
@M04999:289:000000000-L3R54:1:1101:28542:14363 2:N:0:430
CAAGACTACAGGGGTATCTAATCCTGTTTGCTCCCCACGCTTTCGCATCTCAGCGTCAGTATCTGTCCAGAAGGCCGCCTTCGCCACCGGTATTCCTCCACATCTCTACGCATTTCACCGCTACACGTGGAATTCTACCTTCCTCTACAATACTCCAGATAACCAGTTTTAAGTGCAGTTCCCAGGTTGAGCCCGGGGCTTTCACACCTAACTTAATTATCCGCCTACATGCCCTTTACGCCCAGTCATTCCGATTAACGCTCGCACCCTCCGTATTACCGCGGCTGCTGGCACGGAGTTC
+
CCCCCGGGGGGGGGGGGGGGGGGGGGGGGGGGGGGGGGGGGGGGGGGGGGGGGGGGGGGGGGGGGGGGGGGGGGGGGGGGGGGGGGGGGGGGGGGGGGGGGGGGGGGGGGGGGGGGGGGGGGGGGGGGGGGGGGGGGGGGGGGGGGGGGGGGGGGGGGGGDFGGGGFGAFD8FGGGFGFGGGGGGGGGGGGGGGGGGGGGFFFFFFFFFF=DFFFFFFFFFF>D@DFDBEFE):3@FFFFFF9DDFFFFEFE;DDFFFFDBB?;>BFB<?6?F??<0<AFF0>9>>B?F??6:F:6,2:4)
@M04999:289:000000000-L3R54:1:1101:17115:14364 2:N:0:430
TGACTACTCGGGTATCTAATCCTGTTTGCTCCCCACGCTTTCGCATCTCAGCGTCAGTATCTGTCCAGAAGGCCGCCTTCGCCACCGGTATTCCTCCACATCTCTACGCATTTCACCGCTACACGTGGAATTCTACCTTCCTCTACAATACTCCAGATAACCAGTTTTAAGTGCAATTCCCAGGTTGAGCCCGGGGCTTTCACACCTAACTTAATTATCCGCCTACATGCCCTTTACGCCCAGTCATTCCGATTAACGCTCGCACCCTCCGTATTACCGCGGCTGCTGGCACGTAGTTAGC
+
CCCCCGGDGGGGGGGGGGGGGGGGGGGGGGGGGGGGGGGGGGGGGCCEFGGGGGGGGGGGGGGGGGGGGGGGGGGGGGGGGGGGGGGGGDGGGGGGGGGGFGGGGDGGGGGGGGGGECGGGGGGGGGGGGGFFCFGGGGGFDGGGGGGGGGGGGGGGGGGGFFGGGGGGGGGFGGGFGFGGFG6EGGGFFCGGGGGCGGFFFFFFFFF3BFFEFFFCAFEDB>DFF@ECBEFFFFEC;1>9<@(7/6.??808;;9C(,12(40,4<1?F12(4:)4<(((-31((58,1(5<:B<F<)-)
@M04999:289:000000000-L3R54:1:1101:4328:14409 2:N:0:430
ATGGTGACTACCCGGGTATCTAATCCTGTTCGCTCCCCACGCTTTCGTCCATCAGCGTCAATCGGTATTTAGTAACCTGCCTTCGCAATCGGGGTTCTGTGTAATATCTATGCATTTCACCGCTACACTACACATTCCAGCTACTTCAATACTATTCAGGATTAACAGTATCAACGGCAGTTCTACAGTTAAGCTGCAGGTTTTCACCGCTGACTTATCAACCCGCCTACGGACCCTTTAAACCCAATAAATCCGGATAACGCTCGCATCCCTCGTATTACCGCCGCTGCTGGCACTGGGT
+
C<<C@6@CFFF8EFEDGGGGF<FF6CEEFCGGGCGFG,,@FEG7FGEEFD@FAFFFEFCC,CFGG:CFEEFFFCCGGG@<E<?FD@B+C,,?FC4FFFFGGGFCF<AFE?FEGG9@FFBEGGGGGGFFG=8F=F8>ECFD8,@E=DFFGFFFGGAF,DEA8=DFAD,@ECF=::?>5C*=8@CF;EGFCCEGGGDGG?CD?AB>EFFA5=A2)9BA4::A+:):2=5@@B=(55(/3();?3)6<(//)/9CC(1(((,7;(4(82((-4((),1-4:42492(((((49:::(3)((...
@M04999:289:000000000-L3R54:1:1101:17793:14418 2:N:0:430
CGACCACCCGGGTATCTAATCCTGTTTGCTCCCCACGCTTTCGCATCTCAGTGTCAGTATCTGTCCAGAAGGCCGCCTTCGCCATCGGAATTCCTCCACATCTCCACGCATTTCACCGCTACACGTGGAATTCTACCCCCCTCTACAATACTCCAGATAACCAGTTTTAAGTGCAATACCCAGTTTGAGCCCGGGGTTTCCACACCTAACTTAAATATCCGCCTACATGACCTTCACGCCACTCACTCCCGATCAACGCTCGTACCCTCCCTATTACCGCTGTCGATGCCACTAAGTTAGC
+
-A@6,7,,B::@66E<<EA9,FGGFG,,;E,;D:,6@+8@,,,,6866C6F,66,;C6;6<9@CEFFG9@C8FFC:+4,C,8F?49CF:FF8FG95,AED,A,C,CD:4@:+C@F@,CC4+4496A?:6EG,EFGGA,+6=++=DFG,E,D:,6,3@?9EF86,6678<7E73@7:C+3AF7C13@;FFCGG5*@**;3+4B9?8)06)-*10B++*+4*:>0(63;E))6;>/(//6(.(((/,()),(((-((5?((-,-(-2<B<6:((),)-.)(4,1(,((,)(,,3((().62<)
@M04999:289:000000000-L3R54:1:1101:14032:14449 2:N:0:430
TGACTACAGGGGTATCTAATCCTGTTTGCTCCCCACGCTTTCGCATCTCAGCGTCAGTATCTGTCCAGAAGGCCGCCTTCGCCACCGGTATTCCTCCACATCTCTACGCATTTCACCGCTACACGTGGAATTCTACCTTCCTCTACAATACTCCAGATAACCAGTTTTAAGTGCAATTCCCAGGTTGAGCCCGGGGCTTTCACACCTAACTTAATTATCCGCCTACATGCCCTTTACGCCCAGTCATTCCGATTAACGCTCGCACCCTCCGTATTACCGCGGCTGCTGGCACGGAGTTAGC
+
@CCCCGGGFGGGGGGGGGGGGGGGGG9FGGGGGGGGGGGGGGG>CFGGGGGGGGGGGGGGGGFG,@FF,CFGG?EGGGGGEGGEEGGEGGGGG<FF<EEFGGGFGGGFGGGFGGGGGGGGFGGGCA,=BEFGGGGGG?EGGGGGGFGGGGGGFFFFFD=FGGGGG?FFFF,@C9D=FGFC8DFFFGGGDGCC76CDDGGDFAF6AEAFBDFEFFF6?AACAB@@(7(*16@FF@;9>?<B0((63<ECE?(((/26C69((00(4;FFBF01(474:)8>>0239<BF2(47:0((41:<)
@M04999:289:000000000-L3R54:1:1101:20617:14480 2:N:0:430
GGACTACCGGGGTATCTAATCCTGTTTGCTCCCCACGCTTTCGCATCTCAGCGTCAGTATCTGTCCAGAAGGCCGCCTTCGCCACCGGTATTCCTCCACATCTCTACGCATTTCACCGCTACACGTGGAATTCTACCTTCCTCTACAATACTCCAGATAACCAGTTTTAAGTGCAATTCCCAGGTTGAGCCCGGGGCTTTCACACCTAACTTAATTATCCGCCTACATGCCCTTTACGCCCAGTCATTCCGATTAACGCTCGCACCCTCCGTATTACCGCGGCTGCTGGCACGGAGTTAGC
+
CCCCCGGGGGGGGGGGGGGGGGGGGGGGGGGGGGGGGGGGGGGGGGGGGGGGGGGGGGGGGGGGGGGGGGGGGGGGGGGGGGGFGFGGGGGGGGGGGGGGFGGGGGGGGGGGGGGGGGGGGGGGGGGGGGGGGGGGGGGGGGGGGGGGGGGGGGGGGGGGGGGGDGGGGGGGGGGGFGFGGGGGGGGGGGGGGGDGGGFGFFFFFFFFFFFEFFFCFFFEFFFD;DEF?@38@8@EE;?FF<;E=9CEEEE08?BA):934;B>F7::?FF?0:B)6629;B>;>::)5?<DF1203?22)
@M04999:289:000000000-L3R54:1:1101:9410:14489 2:N:0:430
GACTACCGGGGTATCTAATCCTGTTCGCTACCCATGCTTTCGAGCCTCAGCGTCAGTAACAGACCAGAGAGCCGCCTTCGCCACTGGTGTTCTTCCATATATCTACGCATTTCACCGCTACACATGGAGTTCCACTCTCCTCTTCTGCACTCAAGTCTCTCAGTTTCCGATGCTCTTCCTCAGTTAAGCTGAGGGCTTTCACATTCAGACTTAAAAGACCGCCTGCGCTCCCTTTACGCCCAATAAATCCGGACAACGCTTGCCACCTACGTATTACCGCGGCTGCTGGCACGTAGTTAGC
+
CCCCCFFCCECFFGGFGGGGGGGGCEFDGGGF<EFAEEGFFGGGGEGGFGGGGGGGGGFGF@CFFGGGFCFFGDDGG@EFGFCGGG<F?,BEFFGGGGGGG<FEGGGGGG@GFFGFEEGCGFFFG,?FGAFGGFGGDDD?AFEFGGGGFFGGGC9FFDGGFFDDFDFD1CGGE9@FFFD8?FDAGFGGGGEEGGEGC9?GFFFFFFFA;C5AAFFF=FF4?AF=BFB>>@>B1>EE44?FFDF1;87CE8((/21:BFFFF6:?>?87((478ABFFA6>(1,4;68:0:02(,(4?AA2)
@M04999:289:000000000-L3R54:1:1101:7405:14496 2:N:0:430
AGACTACCAGGGTATCTAATCCTGTTCGCTCCCCACGCTTTCGTCCATCAGCGTCAATCGGTATTTAGTAACCTGCCTTCGCAATCGGGGTTCTGTGTAATATCTATGCATTTCACCGCTACACTACACATTCCAGCTACTTCAATACTATTCAAGATTAACAGTATCAACGGCAGTTCTACAGTTAAGCTGCAGGTTTTCACCGCTGACTTATCAACCCGCCTACGGACCCTTTAAACCCAATAAATCCGGATAACGCTCGCATCCTCCGTATTACCGCGGCTGCTGGCACGGAGTTAGC
+
CCCCCGGGGGGGGGGGGGGGGGGGGGGGGGGGGGGGGGGGGGGGGGGGGGGGGGGGGGGGGGGGGGGGGGGGGGGGGGGGGGGGGGGGGGGGGGGGGGGGGGGGGGGGGGGGGGGGGGGGGGGGGGGGGGGGGGGGGGGGGGGGGGGGGGGGGGGGAFGGGGGGGGGGGGGGGGGGFGFGGGGGGGGGGGGGGGEFGGGGFFFFFFFFFFFFFFFFFFFFFFFFFFFDFFFFFFF=CCEFFFFFFECEF@FFF?7AEFFFFBFFFFF<<?FF:??BFFF>>9;>>??DFF:?F>99:?AA6
@M04999:289:000000000-L3R54:1:1101:3000:14548 2:N:0:430
GGACTACTGGGGTATCTAATCCTGTTTGCTCCCCACGCTTTCGCATCTCAGCGTCAGTATCTGCCCAGAAGGCCGCCTTCGCCACCGGGATTCCTCCACATCTCTACGCATTTCACCGCTACACGTGGAATTCTACCTTCCTCTACAATACTCCAGATAACCAGTTTTAAGTGCAATTCCCAGGTTGAGCCCGGGGCTTTCACACCTAACTTAATTATCCGCCTACATGCCCTTTACGCCCAGCCCTTCCGATTAACGCTCGCACCCTCCGTATTACCGCGGCTGCTGGCACGGAGTTCGC
+
@CC8A,CF9<@FGGDCEAE<,CFF9EFFDGE8FEC:@F@FF@FCC:F6C,AFCBFCE,6,<FG,CFFECG<@FG:FG,?=,FCCF=+C+@FE@EFGGFGG@F<FECGFF:FFF,AED:C8CGGC:F8?B,8AB=EFGC@DEGE9EDBE=DG:DDF?ED,EF,@=B==EGC,EAF?AF?FFC7?+@EEGGGGGGD**;74099B>>?FF3:E93@>>@+=CDB=(-(783;EFFFEC<;;F96:(3((65=D1/2:<<B6?02((441((37(2409<<:(6(1171):2:05(-,46?)((
@M04999:289:000000000-L3R54:1:1101:25589:14567 2:N:0:430
TGACTACAGGGGTATCTAATCCTGTTCGCTACCCATGCTTTCGAACCTCAGCGTCAGTTACAGACCAGAGAGCCGCCTTCGCCACTGGTGTTCTTCCATATATCTACGCATTCCACCGCTACACATGGAGTTCCACTCTCCTCTTCTGCACTCAAGAAAAACAGTTTCAGCTGCACTTCCCCGGTTAAGCCGAGGGCTTTCACAGCTGACTTGTTCTCCCGCCTGCGTTCGCTTTACGCCCAATAAATCCGGACAACGCTTGCCACCTACGTATTACCGCGGCTGCTGGCACGTCGTTAGC
+
CCCCCGGGGGGGGGGGGGGGGGGGGGGGGGGGGGGGGGGFGGGGGGGGGGGGGGGGGFFGGGGGGGGGGGGGGGGGGGGGGGGGGGGGGGGGGGGGGFGGGGGGGGGGGGGGGGGGGGGGGGGGGGGGGGGGGGGGFGCGFGGGGGGFGGGGGGGGGGGGGGGGGGFGGGGGGGGFFGFFGGD?EGGGGGGGG>EGGGGGFFFFFFFFFBBEFFFFFFF:BBBDFDB@DDDFF6?EF@DB97/6;ECEE8@>:>>FF>>BF0:>BFF?0::(4444<91;>;B1408)3:7>??((480:5
@M04999:289:000000000-L3R54:1:1101:22627:14575 2:N:0:430
GACTACCCGGGTATCTAATCCTGTTCGCTCCCCACGCTTTCGTCCATCAGCGTCAATCGGTATTTAGTAACCTGCCTTCGCAATCGGGGTTCTGTGTAATATCTATGCATTTCACCGCTACACTACACATTCCAGCTACTTCAATACTATTCAAGATTAACAGTATCAACGGCAGTTCTACAGTTAAGCTGCAGGTTTTCACCGCTGACTTATCAACCCGCCTACGGACCCTTTAAACCCAATAAATCCGGATAACGCTCGCATCCTCCGTATTACCGCGGCTGCTGGCACGGAGTTAGCC
+
CCCCCGGGGGGGGGGGGGGGGGGGGGGGGGGGGGGGGGGGGGGGGCFGGGGGGGGGGGGGGGGGGGGGGGGGGGGGGGGGGEGGGGGGGGGGGGGGGGGGGGGGGGGGGGGGGGGGGGGGGGGGGGGGGGGGGGFGGGGGGGGGGGGGGGGGGFGFGGGGGGGGGGGGGFGCGGGGFGFGGGGGGGGGGGGFGGGDGGGGFFFFFFFFFFFFFFFFFFFFFFFFFFFDFB2@DFFFEE@BDFD;E<CC;@;<@@FFFBFFFFFFF??DBF?B?BFFFF>F0692::)4<:??>9>F:):<8
@M04999:289:000000000-L3R54:1:1101:20750:14596 2:N:0:430
TTATAGACTACTCGGGTATCTATCCTGTTTGCTCCCCACGCTTTCGCATCTCAGCGTCAGTATCTGTCCAGAAGGCCGCCTTCGCCACCGGTATTCCTCCACATCTCTACGCATTTCACCGCTACACGTGGAATTCTACCTTCCTCTACAATACTCCAGATAACCAGTTTTAAGTGCAATTCCCAGGTTGAGCCCGGGGCTTTCACACCTAACTTAATTATCCGCCTACATGCCCTTTACGCCCAGTCATTCCGATTAACGCTCGCACCCTCCGTATTACCGCGGCTGCTGGCACGGAGTT
+
CCCCCGGGGGGGGGGGGGGGGGGGGGGGGGGGCGFGGGGGGGGGGGGGGGGGGGGGGGGGGGGGGGGGGGGGGGGGGGGGGGGGGGGGGGGGGGGGGGGGGGGGGGGGGGGGGGGGGGGGGGGGGGGGGGGGGGGGGGGGGGGGGGGGGGGGGGGFGGGGGGGGGGGGDEGGGGGGFFFFGGGGGGGGGGGGGGGGDGGGFFFFFFFFADFEFFFF4FF?6*>@FFDFFFECEF@FFFFF;DFFFFEFFC5?EE0@@FFEFFFFFFFFF?:0:04?BF><<<>BFBB>1:77?<),3(-(.
@M04999:289:000000000-L3R54:1:1101:2290:14610 2:N:0:430
GGACTACCGGGGTATCTAATCCTGTTTGCTCCCCACGCTTTCGCATCTCAGCGTCAGTATCTGTCCAGAAGGCTGCCTTCGCCACCGGTATTCCTCCACATCTCTACGCATTTCACCGCTACACGTGGAATTCTACCTACGTCTACAATACTCCAGATAACCAGTTTTAAGTGCAGTTCCTAGTTTGATCCCGGGGCTTTCACACCTAACTTAATTATTTGCCTACATGCCCTTTACGCGCTATCCTTCCGATTACCCCTCTCCACCTACGTATTACGGTGGCTGCTGGCTCGGAGTTAGC
+
-8B@<6,C+F:@F7CF<@F,,CC<;6C,C,F,6@6F@F::D,,B,,6;6FEFG@BBCA@<FGEFA,6CCEFFG,9:FE?EF:,84BF@F+7F?,9C<4:,5AAFFGGF7:=F9A@EE::++4CFGA,+8,5EF@,@E?,6+61,+6@D,@====8,3AA3E8D83+62,,,7,@+E9?E9++5,3E9,,,3@4+@*;DFDA9B+**;632AE6B@+>++*+/.9*5@4?)>22>)0429).((/((.1/:1((,,))(-4((,().4((5:?7)5))((((-(4,(2)4((.4(((-4)).
@M04999:289:000000000-L3R54:1:1101:26867:14621 2:N:0:430
TCAAGACTACAGGGGTATCTAATCCTGTTCGCTCCCCACGCTTTCGTCCATCAGCGTCAATCGGTATTTAGTAACCTGCCTTCGCAATCGGGGTTCTGTGTAATATCTATGCATTTCACCGCTACACTACACATTCCAGCTACTTCAATACTATTCAAGATTAACAGTATCAACGGCAGTTCTACAGTTAAGCTGCAGGTTTTCACCGCTGACTTATCAACCCGCCTACGGACCCTTTAAACCCAATAAATCCGGATAACGCTCGCATCCTCCGTATTACCGCGGCTGCTGGCACGGAGTT
+
CCCCCGGGGGGGGGGGGGGGGGGGGGGGGGGGGGGGGGGGGGGGGGGGGGGGGGGGGGGGGGGGFGGGGGGGGGGGGGGGGGGGGGGGGGGGGGGGGGGGGGGGGGGGGGGGGGGGGGGGGGGGGGGGGGGGGGGGGGGGGGGCFGGGGGGGGGGGGGGGGGGGGGGGGGGGGGGGFGFGGGGGGGGGGGGGGGGGGGGGFFFFFFFFFFFFFFFCFFFFFFFFFBD@FFDF>>@FFEFFFFFF@=@EFFCCE6@1;8<@?>DBB>>?FB?FB;<:BBBF6:>BF;9>FFF?:<?B>F>::
@M04999:289:000000000-L3R54:1:1101:11934:14639 2:N:0:430
GACTACCAGGGTATCTAATCCTGTTTGCTCCCCACGCTTTCGCATCTCAGCGTCAGTATCTGTCCAGAAGGCCGCCTTCGCCACCGGTATTCCTCCACATCTCTACGCATTTCACCGCTACACGTGGAATTCTACCTTCCTCTACAATACTCCAGATAACCAGTTTTAAGTGCAATTCCCAGGTTGAGCCCGGGGCTTTCACACCTAACTTAATTATCCGCCTACATGCCCTTTACGCCCAGTCATTCCGATTAACGCTCGCACCCCCCGTATTACCGCGGCTGCTGGCACGGAGTTAGCC
+
CCCCCGGGGGGGGGGGGGGGGGGGGGGGGGGGGGGGGGGGGGGGGGGGGGGGGGGGGGGGGGGGGGGGGGGGGGGGGGGGGGGGGGGGGGGGGGGGGGGGGGGGGGGGGGGGGGGGGGGGGGGGGGGGGGGGGGGGGGGGGGGGGGGGGGGGGGGGGGGGGGGGFGGGGGGGGGGGFGFGGGGGGGGGGGGGGGGGGGGGFFFFFFFFFFFFEFFFFFF?FFFFFEFEFFFFFFEFFFBFFFFFFF?C?@0;@FFFFFFFFF>FF:(4;BFFFFB>),9>FFFB().(17??B>6<:<AD:
@M04999:289:000000000-L3R54:1:1101:14800:14660 2:N:0:430
GACTACTCGGGTATCTAATCCTGTTCGCTACCCATGCTTTCGAACCTCAGCGTCAGTTACAGACCAGAGAGCCGCCTTCGCCACTGGTGTTCTTCCATATATCTACGCATTCCACCGCTACACATGGAGTTCCACTCTCCTCTTCTGCACTCAAGAAAAACAGTTTCAGCTGCACTTCCCCGGTTAAGCCGAGGGCTTTCACAGCTGACTTGTTCTCCCGCCTGCGTTCGCTTTACGCCCAATAAATCCGGACAACGCTTGCCACCTACGTATTACCGCGGCTGCTGGCACGTAGTTAGCC
+
CCCCCGGGGGGGGGGGGGGGGGGGGGGGGEGGGGGGGGGGGGFGGGGGGGGGGGGGGGGGGGGGGGGGGGGGGGGGGGGGGGGGGGGGGGGGGGGGGGGGGGGGGGGGGGGGGGGGGGGGGGGGGGFGGGGGGGGGGGGGGGGGGGGGGGGGGGGGGGGGGGGGGGGGGGGGGGGGFGFGGG6EGGGGGGGGGGEDGGGGFFFFFFF>BB*6AFFFFFFFFFFFFFFFFFFF?FFFFFFFF?F;EFFFFFFFFB:?>B?:?FFFFFFFFFFFA0)640;F(3496>?:<<?BFBFFB)6A4
@M04999:289:000000000-L3R54:1:1101:27817:14722 2:N:0:430
TGACTACAGGGGTATCTAATCCTGTTTGCTCCCCACGCTTTCGCATCTCAGCGTCAGTATCTGTCCAGAAGGCCGCCTTCGCCACCGGTATTCCTCCACATCTCTACGCATTTCACCGCTACACGTGGAATTCTACCTTCCTCTACAATACTCCAGATAACCAGTTTTAAGTGCAATTCCCAGGTTGAGCCCGGGGCTTTCACACCTAACTTAATTATCCGCCTACATGCCCTTTACGCCCAGTCATTCCGATTAACGCTCGCACCCTCCGTATTACCGCGGCTGCTGGCACGGAGTTAGC
+
CCCCCGGGGGGGGGGGGGGGGGGGGGGGGGGGGGGGGGGGGGGGGGGGGGGGGGGGGGGGGGGGGGGGGGGGGGGGGGGGGGGGGGGGGGGGGGGGGGGGGGGGGGGGGGGGGGGGGGGGGGGGGGGGGGGGGGGGGGGGGGGGGGGGGGGGGFGGGGGGGGGGFGGGGGGGGGGGFGFGGGGGGGGGGGGGG6ECGGGGFFFFFFAFBFFCFFFFFFFFFFFDFFFFF=EDFFFFFFFFF@FEEFFFFF8?DF0?C?;??6;FFFF6??BFF<>26><>>FBFFF)2(:??F991,4<A4
@M04999:289:000000000-L3R54:1:1101:16588:14732 2:N:0:430
AGTGCGACTACTCGGGTATCTAATCCTGTTCGCTCCCCACGCTTTCGTCCATCAGCGTCAATCGGTATTTAGTAACCTGCCTTCGCAATCGGGGTTCTGTGTAATATCTATGCATTTCACCGCTACACTACACATTCCAGCTACTTCAATACTATTCAAGATTAACAGTATCAACGGCAGTTCTATAGTTAAGCTGCAGGTTTTCACCGCTGACTTATCAACTCGCCTACGGACCCTTTAAACCCAATAAATCCGGATAACGCTCGCATCCTCCGTATTACCGCGGCTGCTGGCACGGAGT
+
CCCCCGGGGGGGGGGGGGFGGGGGGGGGGGGGGGGGGGGGGGGGGGGGGGGGGGGGGGGGGGGGGGGGGGGGGGGGGGGGFGGGGGGGGGGGGGGGGGGG9FGGFGGGGGGGGGGGGGGGGGGGGGGGGGGGGGGGGGGGGGGGGGGGGGGGGGGGGGGGGGGGFGGGGGGGGGGGFGBDDDFGGGGGGGGGGGFGFDFDAFFFFFFF9AB>BFFFEFFFFFFFAFFFFD2>@=FFF@FFCEEDDFFFEEEEFE>9((2>E@B?:BFFF>?DA<(187:>><:B(41621:?:((.8;>B8
@M04999:289:000000000-L3R54:1:1101:3762:14744 2:N:0:430
TGACTACCAGGGTATCTAATCCTGTTTGCTCCCCACGCTTTCGCATCTCAGCGTCAGTATCTGTCCAGAAGGCCGCCTTCGCCACCGGTATTCCTCCACATCTCTACGCATTTCACCGCTACACGTGGAATTCTACCTTCCTCTACAATACTCCAGATAACCAGTTTTAAGTGCAATTCCCAGGTTGAGCCCGGGGCTTTCACACCTAACTTAATTATCCGCCTACATGCCCTTTACGCCCAGTCATTCCGATTAACGCTCGCACCCTCCGTATTACCGCGGCTGCTGGCACGGAGTTAGC
+
CCCCCGGGGGGGGGGGGGGGGGGGGGGGGGGGGGGGGGGGGGGGGGGGGGGGGGGGGGGGGGGGGGGGGGGGGGGGGGGGGGGGGGGGGGGGGGGGGGGGGGGGGGGGGGGGGGGGGGGGGGGGGGGGDGGGGGGGGGGGGGGGGGGGGGGGGGGGGGGGGGGGGFGGGGGGGGGGDDFGGGDGGGGGGGFFGGDGGGGGFFFFFFFFFFFFBFFFFFFFFFFF>@EFFFEFF=EFFFFF@6;=<EEEFFF?FFDCE@;?B>F666?<FFF?<B?>FFFFF1316:??02(<?11(-4A96
@M04999:289:000000000-L3R54:1:1101:12088:14753 2:N:0:430
GGGGGGACTACCGGGGTATCTAATCCTGTTTGCTCCCCACGCTTTCGCATCTCAGCGTCAGTATCTGTCCAGAAGGCCGCCTTCGCCACCGGTATTCCTCCACATCTCTACGCATTTCACCGCTACACGTGGAATTCTACCTTCCTCTACAATACTCCAGATAACCAGTTTTAAGTGCAATTCCCAGGTTGAGCCCGGGGCTTTCACACCTAACTTAATTATCCGCCTACATGCCCTTTACGCCCAGTCATTCCGATTAACGCTCGCACCCTCCGTATTACCGCGGCTGCTTGCACGGAGT
+
CCCCCGGGGGGGGGGGGGGGGGGGGGGGGGGGGGGGGGGGGGGGGGGGGDGGGGGGGEGGGGGGGGGGGGGGGGGGGGGGGGGGGGGGGGGGGGGGGGGGGGGGDGGGGGGGGGGGGGGGGGGGGGGGGGGDGGGGGGGGGGGGGGGGGGGGGFGGGGGGGGGGGGGGGGGFGGGGFDAGFGGGGFFGFFGCFGGGGGGGEFFFFFFFF6??BFFFFFFBFAAFFFFFFFFFA7:?B?BFFFFFFFFFFFFFFFFF6?FAAB643(199(4?049<??BFF23(-,(31:))50,48;1;8
@M04999:289:000000000-L3R54:1:1101:19280:14774 2:N:0:430
GACTACTGGGGTATCTAATCCTGTTCGCTCCCCACGCTTTCGTCCATCAGCGTCAATCGGTATTTAGTAACCTGCCTTCGCAATCGGGGTTCTGTGTAATATCTATGCATTTCACCGCTACACTACACATTCCAGCTACTTCAATACTATTCAAGATTAACAGTATCAACGGCAGTTCTACAGTTAAGCTGCAGGTTTTCACCGCTGACTTATCAACCCGCCTACGGACCCTTTAAACCCAATAAATCCGGATAACGCTCGCATCCTCCGTATTACCGCGGCTGCTGGCACGGAGTTAGCC
+
CCCCCGGGGGGGGGGGGGGGGGGGGGGGGGGGGGGGGGGGGGGGGGGGGGGGGGGGGGGGGGGGGGGGGGGGGGGGGGGGGGEGGGGGGGGGGGGGGGGGGGGGGGGGGGGGGGGGGGGGGGGGGGGGGGGGGGGGGGGGGGGGGGGGGGGGGGGGGGGFGGGGGGGGGGGGGGGGFGFGGGGGGGGGGGGGGGGGGGGGFFFFFFFFFFFFFFFFFFFFFFFFFFFFFFFDFFFFFFFFFFF@EEFFEBB;@DFFFFDFFFFFFFFFF>:61>AFAFBF024;84>BF??<637:.4>F:
@M04999:289:000000000-L3R54:1:1101:1970:14787 2:N:0:430
GATGACTACTAGGGTATCTAATCCTGTTCGCTACCCACGCTTTCGAGCCTCAGCGTCAGTTACTAGCCAGTCAGCCGCCTTCGCCACTGATGTTCTTCCATATATCTACGCATTTCACCGCTACACATGGAGTTCCACTGACCTCTCTAGCACTCAAGTCTTACAGTTTCTGATGCACGTCCATAGTTGAGCTATGACCTTTCACATCAGACTTATTAGACCGCCTGCGCTCCCTTTACGCCCAATAATTCCGGACAACGCTCGCCACCTACGTATTACCGCGGCTGCTGGCACGTAGTT
+
CCCCCGGFGG@FGFGGGGGGGGGGGGGGGGGGGGGGGGGGGGGGGCFGGGGGGGGGGGGGGGGGGGFEGGGGGGEFGGGGGGGDEGGGGCGGGGGGGGGGGFGGGFGGFFGGGGGGGGFECEGGGGGGGGGFFGGGGGGGGGGGGGGGGGGGGGGGFGDFGGGGGGGGGGGFGGGGFG?GGGGGAFGGGGGG8AEGFF+2@FFCFFC?CEFEFFFFFFFCF@>AADF2=2>AFFFE9=:>255-8B3;EC<78:099((6B@;669:6B?B>(.44?<F2:F10(-4:04?:???14:1>
@M04999:289:000000000-L3R54:1:1101:12176:14793 2:N:0:430
GACTACTCGGGTATCTAATCCTGTTCGCTCCCCACGCTTTCGTCCATCAGCGTCAATCGGTATTTAGTAACCTGCCTTCGCAATCGGGGTTCTGTGTAATATCTATGCATTTCACCGCTACACTACACATTCCAGCTACTTCAATACTATTCAAGATTAACAGTATCAACGGCAGTTCTACAGTTAAGCTGCAGGTTTTCACCGCTGACTTATCAACCCGCCTACGGACCCTTTAAACCCAATAAATCCGGATAACGCTCGCATCCTCCGTATTACCGCGGCTGCTGGCACGGAGTTAGCC
+
CCCCCGGGGGGGGGGGGGGGGGGGGGGGGGGGGGGGGGGGGGGGGGGGGGGGGGGGGGGGGGGGGGGGGGGGGGGGGGGGGGGGGGGGGGGGGGGGGGGGGGGGGGGGGGGGGGGGGGGGGGGGGGGGGGGGGGGGGGGGGGGFGGGGGGGGGFGGGGGGGGGGGGGGGGGGGGGGFGFGGGGGGGGGGGGGGGGGGGGGFFFFFFFFFFFFFFFFFFFFFFFFFDFFFFFFFFFFFFFFF@DFEEFF@F;?DFFFF;??BFFFBFFDBB?:FFFFFFFFF>>>?F??BFFF>F16?AFF:
@M04999:289:000000000-L3R54:1:1101:12121:14804 2:N:0:430
GCGGACTACTAGGGTATCTAATCCTGTTCGCTCCCCACGCTTTCGCATCTCAGCGTCAGTATCTGTCCAGAAGACCGCCTTCGCCACCGGTATTCCTCCACATCTCTACGCATTTCACCGCTACACGTGGAATTCTACCTTCCTCTACAATACTCCAGATAACCAGTTTTAAGTGCAATTCCCAGGTTGAGCCCGGGGCTTTCACACCTAACTTAATTATCCGCCTACATGCCCTTTACGCCCAGTCATTCCGATTAACGCTCGCACCCTCCGTATTACCGCGGCTGCTGTCACGGAGTTT
+
CCCCCGGGGGGGGGGGGGGGGGGGGGGGGGGGGGGGGGGGGGGGGGGGGGGGGGGGGGGGGGGGGGGGGGGGGGGGGGEGGGGGGGGGGGGGGGGGGGGGGGGGGGGGGGGGGGGGGGGGGGGGGGGGGGGGGGGGCGGGGGGGGGGGGGGGGGGGGGGGGGGGGGGGGGGGGGGGFGFGGGGGGGGGGGGGGGGDGCGGFFFFFFFFFFEFFFFFFFFFFF=DFF9@@CEEEFFFFFE>@FFF?8@EFEFFF?;<BFFFFFFF;9>BFFF69BBFFFFFF9B1;9;?B?)8<<<:7;??)
@M04999:289:000000000-L3R54:1:1101:10074:14876 2:N:0:430
TGACTACCAGGGTATCTAATCCTGTTCGCTCCCCACGCTTTCGTCCATCAGCGTCAATCGGTATTTAGTAACCTGCCTTCGCAATCGGGGCTCTGTGTAATATCTATGCATTTCACCGCTATACTACACATTCCAGCTACTTCAATACTATTCAAGATTAACAGTATCAACGGCAGTTCTACAGTTAAGCTGCAGGTTTTCACCGCTGACTTATCAACCCGCCTACGGACCCTTTAAACCCAATAAATCCGGATAACGCTCGCATCCTCCGTATTACCGCGGCTGCTGGCACGGAGTTAGC
+
[truncated: 25,536,121 more chars]
